# Supplementary material for: Influence of Non-canonical DNA Bases on the Genomic Diversity of Tevenvirinae
Source: Front Microbiol. 2021 Apr 6;12:632686. doi: 10.3389/fmicb.2021.632686 (PMC8056088; doi:10.3389/fmicb.2021.632686)
Supplement: Supplementary Table 2 — Supplementary data about studied GSCs. [file Table_2.XLSX]

## Sheet: Лист1
Groups	Total number of GSC	GSC with homologues*	Functions of homologues**	Organisms with closest homologues
I	2	20387	thioredoxin	Clostridioides difficile, Salmonella enterica, Bacillus cereus
		20565	hypothetical protein	Clostridioides difficile, Salmonella enterica
II	4	11141	hypothetical protein	Salmonella enterica subsp. enterica
		11156	hypothetical protein
III	1	11854	not known	not known
IV	27	45489	i-spanin	Yersinia; Tevenvirinae, Winklervirus of Enterobacteriales
		45379	hypothetical protein	Tevenvirinae of Enterobacteriales, Clostridioides difficile
		45304	hypothetical protein	Tevenvirinae of Enterobacteriales
		45326	hypothetical protein
		45338	hypothetical protein
		45370	hypothetical protein
		45483	hypothetical protein
V	43	47643	molybdopterin-guanine dinucleotide biosynthesis protein MobD	Escherichia phage dhaeg, Salmonella enterica subsp. enterica serovar Braenderup
		47691	head completion protein	Tevenvirinae
		47630	hypothetical protein	Winklervirus of Enterobacteriales
		47749	hypothetical protein
		47806	hypothetical protein	Tulanevirus of Aeromonas
		47636	hypothetical protein	Pamexvirus, bacteria from marine source
		47764	hypothetical protein	Tevenvirinae, Winklervirus of Enterobacteriales
		47538	hypothetical protein	Tevenvirinae of Enterobacteriales
		47595	hypothetical protein	Tevenvirinae of Enterobacteriales
		47600	hypothetical protein	Tevenvirinae of Enterobacteriales
		47614	hypothetical protein	Tevenvirinae of Enterobacteriales
		47746	hypothetical protein	Tevenvirinae of Enterobacteriales
		47750	hypothetical protein	Tevenvirinae of Enterobacteriales
		47764	hypothetical protein	Tevenvirinae of Enterobacteriales
		47773	hypothetical protein	Tevenvirinae of Enterobacteriales
		47806	hypothetical protein	Tevenvirinae of Enterobacteriales
VI	12	48951	hypothetical protein	Tegunavirus, Winklervirus, Sugarlandvirus of Enterobacteriales
VII	22	7482	hypothetical protein	Tevenvirinae
		7494	hypothetical protein
		7633	hypothetical protein
		7548	hypothetical protein	Vequintavirinae of Enterobacteriales
		7664	hypothetical protein	Tunavirinae of Enterobacteriales
VIII	28	8564	head outer capsid protein	Tevenvirinae of Enterobacteriales, Enterobacteriales
		8623	hypothetical protein	Winklervirus of Enterobacteriales
		8645	hypothetical protein
		8729	hypothetical protein
		8805	hypothetical protein
		8843	hypothetical protein
		8642	hypothetical protein	Enterobacter phage vB_EclM_CIP9
IX	23	44732	hypothetical protein	Winklervirus
		44786	hypothetical protein	Winklervirus, Kolesnikvirus
		44731	hypothetical protein	Tevenvirinae of Enterobacteriales, Klebsiella
		44774	hypothetical protein
		44791	hypothetical protein
		44919	hypothetical protein
		44672	hypothetical protein	Klebsiella
		44699	hypothetical protein
		44702	hypothetical protein
		44714	hypothetical protein
		44726	hypothetical protein
		44730	hypothetical protein
		44745	hypothetical protein
		44746	hypothetical protein
		44757	hypothetical protein
		44787	hypothetical protein
		44845	hypothetical protein
		44847	hypothetical protein
		44854	hypothetical protein
		44904	hypothetical protein
		44905	hypothetical protein
		44934	hypothetical protein
		44936	hypothetical protein
X	134	23450	inhibitor of host Lon protease	Winklervirus of Serratia, Moonvirus
		23610	EPS-depolymerase	Vequintavirinae, Ackermannviridae of Erwinia; Syphoviridae, Tevenvirinae of Pantoea, bacteria from soil
		23692	single-stranded DNA-binding protein	Teseptimavirus of Enterobacteriales; Escherichia coli
		23430	hypothetical protein	Tequatrovirus of Yersinia
		23472	hypothetical protein	Winklervirus of Enterobacteriales
		23555	hypothetical protein	Winklervirus of Enterobacteriales, Verrucomicrobiaceae bacterium from phyllosphere
		23524	hypothetical protein	Eneladusvirus and Tequatrovirus of Enterobacterialesand Rhizobiales
		23552	hypothetical protein	bacteria of Coccoidea
		23600	hypothetical protein	Enterobacteriales
		23717	hypothetical protein	Myoviridae of Erwinia, Tevenvirinae of Serratia
XI	75	48682	nucleoside triphosphate pyrophosphohydrolase	Tevenvirinae of Aeromonas and Pectobacterium, Tulanevirus of Aeromonas and Stenotrophomonas, Podoviridae of Vibrio
		48697	periaxin	marine eukaryotes, Psychrobacter, Pseudomonas
		48722	LtrC-like protein	bacteria from human feces and marine source; Tevenvirinae
		48784	tail fiber protein	Tevenvirinae of Escherichia and Erwinia
		48787	ABC transporter ATPase	marine bacteria
		48829	hypothetical protein	Morganella phage vB_MmoM_MP1, Cronobacter phage vB_CsaP_009
		48684	hypothetical protein	Tevenvirinae
		48748	hypothetical protein
		48711	hypothetical protein
		48688	hypothetical protein	Ackermanviridae of Aeromonas and Vibrio, Myoviridae of Vibrio
		48696	hypothetical protein	Clostridium, marine bacteria
		48698	hypothetical protein	Haemophilus
		48641	hypothetical protein	Caudovirales (most of them were representative of the Acinetobacter phages)
		48645	hypothetical protein	uncultured Mediterranean phage uvMED, Paenibacillus sp. P46E
XII	128	50378	HNH endonuclease	marine Burkholderiaceae bacterium
		50514	long tail fiber distal subunit	Tevenvirinae, Enterobacteriales
		50516	distal long tail fiber assembly catalyst	Tegunavirus, Tevenvirinae of Enterobacteriales
		50517	t holin lysis mediator	Acinetobacter phage Acj61
		50256	hypothetical protein	Tevenvirinae of Enterobacteriales
		50294	hypothetical protein
		50327	hypothetical protein
		50333	hypothetical protein
		50345	hypothetical protein
		50373	hypothetical protein
		50389	hypothetical protein
		50470	hypothetical protein
		50384	hypothetical protein	Caudovirales of Escherichia
		50386	hypothetical protein	Halomonas sp. LBP4, Vibrio jasicida, Vibrio scophthalmi, Photobacterium phosphoreum
		50405	hypothetical protein	Serratia phage Eta, Serratia liquefaciens
		50406	hypothetical protein	Asteriusvirus of Escherichia
		50407	hypothetical protein	Proteus phage 2207-N35
		50488	hypothetical protein	Tevenvirinae of Edwardsiella
		50519	hypothetical protein	Enterobacteriales
XIII	7	233	ADP-ribose pyrophosphatase	Acinetobacter phage vB_AbaM_ME3, Spirochaetes bacterium from sewage
		86	hypothetical protein	marine bacteria and phages
		110	hypothetical protein	Acinetobacter phage vB_AbaM_B9
XIV	20	47245	nucleoside triphosphate pyrophosphohydrolase	Biquartavirus, Tevenvirinae, Seunavirus, Winklervirus and Tulanevirus of Enterobacterales, Aeromonas and Stenotrophomonas
		47253	RIIB protein	Seuratvirus of Escherichia and unclassified virus
		47426	ADP-ribose-binding protein	Ithacavirus of Enterobacteriales, Thornevirus of Bacillus
		47509	HNH endonuclease	Tevenvirinae and Podoviridae of Enterobacteriales
		47322	hypothetical protein	Tevenvirinae, Eneladusvirus, Novosibvirus, Phikzvirus, Chiangmaivirus, Tulanevirus, Jilinvirus, Phimunavirus and Siphoviridae of Enterobacteriales, Aeromonas, Stenothrophomonas and Vibrio
		47365	hypothetical protein
		47495	hypothetical protein
		47510	hypothetical protein
		47511	hypothetical protein
		47241	hypothetical protein	Cellulomonas oligotrophica
		47302	hypothetical protein
		47321	hypothetical protein
		47341	hypothetical protein
		47472	hypothetical protein
		47477	hypothetical protein
		47269	hypothetical protein	Cellulomonas oligotrophica, Morganella morganii
		47361	hypothetical protein	Cellulomonas oligotrophica,bacteria from human
		47427	hypothetical protein	Achromobacter xylosoxidans, Buttiauxella brennerae
XV	99	12423	cell envelope integrity protein TolA	humam and marine bacteria
		12503	C-5 cytosine-specific DNA methylase	Aeromonas phage 62AhydR11PP, Nonavirus, Tunavirus, Podoviridae, Dhillonvirus, Kagunavirus, other Myoviridae and Syphoviridae of Enterobacteriales
		12505	type I 3-dehydroquinate dehydratase	Salmonella enterica, Escherichia coli, Vibrio lentus, Aeromonas aquatica
		12523	HNH endonuclease	Enterobacteriales, Eiauvirus of Erwinia
		12540	polynucleotide 5'-kinase and 3'-phosphatase	Salmonella enterica, Tunavirinae of Enterobacteriales
		12313	hypothetical protein	Enterobacteriales
		12380	hypothetical protein
		12386	hypothetical protein
		12583	hypothetical protein
		12394	hypothetical protein	Enterobacteriales, Thiomonas sp. X19
		12327	hypothetical protein	most of them were representative of the Myoviridae (Tunavirinae, Vequintavirinae,etc)
		12362	hypothetical protein
		12363	hypothetical protein
		12374	hypothetical protein
		12388	hypothetical protein
		12400	hypothetical protein
		12424	hypothetical protein
		12426	hypothetical protein
		12427	hypothetical protein
		12451	hypothetical protein
		12452	hypothetical protein
		12499	hypothetical protein
		12502	hypothetical protein
		12506	hypothetical protein
		12508	hypothetical protein
		12517	hypothetical protein
		12536	hypothetical protein
		12557	hypothetical protein
		12562	hypothetical protein
		12570	hypothetical protein
XVI	69	6807	DNA polymerase	Aeromonas phage 50AhydR13PP
		6584	radical SAM protein	marine bacteria
		6622	DNA-cytosine methyltransferase	bacteria from human blood and microbiota
		6646	base plate hub	Aotus nancymaae, Saimiri boliviensis boliviensis
		6555	hypothetical protein	Myunavirus Pectobacterium, Tulanevirus of Aeromonas; Vequintavirinae of Pectobacterium; Tevenvirinae, unclassified Myoviridae of Bacillus; Tequintavirus of Enterobacteriales, Podoviridae of Serratia,and this bacteria
		6563	hypothetical protein
		6598	hypothetical protein
		6675	hypothetical protein
		6803	hypothetical protein
		6699	hypothetical protein	Clostridioides difficile
		6764	hypothetical protein
		6765	hypothetical protein
		6783	hypothetical protein
		6784	hypothetical protein
		6567	hypothetical protein	bacteria from fecal and sewage, Bacillales, Enterobacteriales
		6582	hypothetical protein
		6747	hypothetical protein
XVII	104	2260	hinge connector of long tail fiber distal connector	Tulanevirus, Biquartavirus and unclassified Myoviridae of Aeromonas, bacteria from human microflora and marine sources
		2348	host protease inhibitor	Tevenvirinae
		2383	adenylate cyclase	Myoviridae of Aeromonas, Stenotrophomonas phage IME13
		2537	RNase H superfamily protein	Caudovirales, bacteria from marine sources
		2163	hypothetical protein	Tulanevirus, Biquartavirus, Ackermannviridae,Autographivirinae of Aeromonas, unclassified Myoviridae, Yuavirus of Pseudomonas
		2359	hypothetical protein	Tulanevirus, Biquartavirus, Ackermannviridae,Autographivirinae of Aeromonas, unclassified Myoviridae, Myoviridae of Pseudoalteromonas
		2426	hypothetical protein	Tulanevirus, Biquartavirus, Ackermannviridae,Autographivirinae of Aeromonas, unclassified Myoviridae, Spbetavirus of Bacillus
		2291	hypothetical protein	bacteria from marine sources, Enterobacteriales and Vibrio
		2318	hypothetical protein
		2333	hypothetical protein
		2410	hypothetical protein
		2103	hypothetical protein	Tevenvirinae, Nickievirus, Kafunavirus, Mieseafarmvirus, Ackermannviridae, неклассифицированные Myoviridae, bacteria from marine sorces and soils
		2161	hypothetical protein
		2245	hypothetical protein
		2300	hypothetical protein
		2308	hypothetical protein
		2470	hypothetical protein
		2475	hypothetical protein
		2516	hypothetical protein
		2530	hypothetical protein
		2200	hypothetical protein	Tulanevirus, Biquartavirus, Ackermannviridae,Autographivirinae of Aeromonas, unclassified Myoviridae
		2323	hypothetical protein
		2346	hypothetical protein
		2352	hypothetical protein
		2362	hypothetical protein
		2363	hypothetical protein
		2453	hypothetical protein
		2462	hypothetical protein
		2464	hypothetical protein
		2473	hypothetical protein
		2493	hypothetical protein
XVIII	146	3893	gene product 0.6A	Ackermannviridae, Myoviridae Enterobacteriales, Aeromonas, Vibrio, Stenotrophomonas, Ralstonia, Pseudomonas, bacteria from human, soils, marine sources
		3976	ADP-ribosyltransferase
		3977	ADP-ribosylglycohydrolase
		4002	CreA protein
		4097	heme utilization protein
		3908	UDP-3-O-(3-hydroxymyristoyl)glucosamine N-acyltransferase	bacteria from marine sorces and human
		3990	N-6 DNA methylase	bacteria from human
		3841	hypothetical protein	Tevenvirinae, unclassified Podoviridae, Baltimorevirus, Bastillevirinae, Eneladusvirus, Tulanevirus, Tequintavirus, Seunavirus of Enerobacteriales, Aeromonas, Vibrio, Pseudomonas, Bacillus, Roseovarius, Synechococcus
		3943	hypothetical protein
		3947	hypothetical protein
		3958	hypothetical protein
		4024	hypothetical protein
		4108	hypothetical protein	Cronobacter phage S13, Aeromonas phage AsFcp_2, Granulicatella sp
		4171	hypothetical protein	Aeromonas phage AsFcp_2, Aeromonas phage 60AhydR15PP, Aeromonas phage AS-gz, Aeromonas
		4185	hypothetical protein	Aeromonas phage AsFcp_2, Shewanella sp. phage 1/40
		3894	hypothetical protein	Aeromonas hydrophila
		3907	hypothetical protein	Aeromonas phage AsFcp_2, Vibrio
		3950	hypothetical protein	bacteria from water sources
XIX	219	53903	QueD	bacteria from marine sources
		53904	FolE
		53905	DpdA2
		53906	QueF
		53907	QueC
		54079	QuE
		53783	late promoter transcription accessory protein	Acidobacteria bacterium
		53922	phage tail protein	Aeromonas, Burkholderia cenocepacia,other Gammaproteobacteria
		54158	base plate hub assembly catalyst	bacteria from marine sorces, cyanophages
		53787	Clp protease	Siphoviridae (Vequintavirinae, Sugarlandvirus, Tequintavirus), Myoviridae (Tevenvirinae, Chakrabartyvirus, Asteriusvirus and nonclassified), bacteria from marine sources
		53824	NAD-dependent deacetylase
		53832	3',5'-cyclic AMP phosphodiesterase protein
		53841	RNA polymerase-ADP-ribosyltransferase
		53908	RNA polymerase-ADP-ribosyltransferase
		53932	cAMP-dependent Kef-type K+ transport system
		53949	nicotinate-nucleotide adenylyltransferase
		54085	poly(ADP-ribose) polymerase catalytic domain protein
		54027	adenylate cyclase
		54086	peptidase M15
		54096	ribonuclease H-like domain protein
		54204	DNA phosphorothioation-associated putative methyltransferase
		54215	glutamyl-tRNA amidotransferase
		53783	late promoter transcription accessory protein	bacteria from marine sources
		53848	S-adenosyl-L-methionine-dependent methyltransferase
		53854	5'(3')-deoxyribonucleotidase
		53920	DNA methyltransferase
		54001	NMN adenylyl transferase and transcriptional regulator
		54005	nicotinamide riboside transporter
		54020	PndC
		54080	permease
		53940	hypothetical protein	bacteria from soils
		53815	hypothetical protein	Spirochaeta from sewage
		54092	hypothetical protein
		54028	hypothetical protein	Enterobacterales
		53817	hypothetical protein	unclassified viruses from marine sources
		53977	hypothetical protein
		54015	hypothetical protein
		53982	hypothetical protein	Myoviridae
		54037	hypothetical protein
		54069	hypothetical protein
		54101	hypothetical protein
		54038	hypothetical protein	Syphoviridae
		54170	hypothetical protein
		53798	hypothetical protein	most of them were representative of the Caudovirales of Vibrio, bacteria from marine sources
		53811	hypothetical protein
		53840	hypothetical protein
		53869	hypothetical protein
		53870	hypothetical protein
		53877	hypothetical protein
		53878	hypothetical protein
		53888	hypothetical protein
		53895	hypothetical protein
		53939	hypothetical protein
		53942	hypothetical protein
		53968	hypothetical protein
		53981	hypothetical protein
		53984	hypothetical protein
		53996	hypothetical protein
		54000	hypothetical protein
		54019	hypothetical protein
		54039	hypothetical protein
		54063	hypothetical protein
		54066	hypothetical protein
		54090	hypothetical protein
		54115	hypothetical protein
		54157	hypothetical protein
		54186	hypothetical protein
		54214	hypothetical protein
		54218	hypothetical protein
XX	137	55963	putative major capsid protein	Tevenvirinae
		56135	gp36+37 fusion long tail fiber distal subunit
		56161	gp57A chaperone for tail fiber formation
		56137	small distal tail fiber subunit	Tulanevirus of Aeromonas, Vibrio phage 1.081.O._10N.286.52.C2, Bacillus phage Shbh1
		56217	putative tail fiber	Salinivibrio phage CW02, Pseudomonas phage SCYZ1
		56054	DNA primase-helicase subunit	Tevenvirinae
		56065	DNA polymerase
		56068	DNA polymerase
		56139	i-spanin	Tevenvirinae, phages of Salmonella
		56074	late promoter transcriptional accessory protein	cyanophages of Myoviridae
		56226	RNA ligase 2	Cetovirus of Vibrio, Vequintavirinae
		55983	N-formylglutamate deformylase	bacteria from water sources
		55996	sulfatase-like hydrolase/transferase	Vibrio, Sulfivibrio
		56024	N-acetylmuramoyl-L-alanine amidase	Photobacterium, Vibrio, Podoviridae of Vibrio
		56216	polyBeta-D-mannuronate lyase	Podoviridae sp. сtdc61
		56245	serine/threonine-protein phosphatase 1	Siphoviridae of Vibrio, Enterobacteriales
		56012	metallophosphatase	Caudovirales,bacteria from marine sources
		56058	homing endonuclease
		56195	class I SAM-dependent methyltransferase	Proteobacteria
		55979	hypothetical protein	Caudovirales of Vibrio; Vibrio; Caudovirales and bacteria from marine sources
		55986	hypothetical protein
		55987	hypothetical protein
		55988	hypothetical protein
		55998	hypothetical protein
		55999	hypothetical protein
		56001	hypothetical protein
		56002	hypothetical protein
		56010	hypothetical protein
		56037	hypothetical protein
		56039	hypothetical protein
		56050	hypothetical protein
		56053	hypothetical protein
		56105	hypothetical protein
		56125	hypothetical protein
		56133	hypothetical protein
		56149	hypothetical protein
		56150	hypothetical protein
		56153	hypothetical protein
		56155	hypothetical protein
		56158	hypothetical protein
		56159	hypothetical protein
		56165	hypothetical protein
		56166	hypothetical protein
		56168	hypothetical protein
		56171	hypothetical protein
		56172	hypothetical protein
		56173	hypothetical protein
		56187	hypothetical protein
		56213	hypothetical protein
		56230	hypothetical protein
* - the numbers were obtained in the procedure of clustering of homologous amino acid sequences.
** - the hypothetical proteins also represent poorly characterized sequences (e.g., lipoproteins).
