# Supplementary material for: Influence of Non-canonical DNA Bases on the Genomic Diversity of Tevenvirinae
Source: Front Microbiol. 2021 Apr 6;12:632686. doi: 10.3389/fmicb.2021.632686 (PMC8056088; doi:10.3389/fmicb.2021.632686)
Supplement: Supplementary Data Sheet 1 — Clustering results (folders “first clusterisation,” “second clusterisation,” and “third clusterisation”): the number of pan-genome components in the individual genome (files “pan genome components of genomes”), the total number of all clusters and components of the pan-genome (files “pan genome components”), a list of clusters of the core genome (files “core list”), a list of clusters of the softcore genome (files “softcore list”). Clusters of the softcore genome (folders “softcore clusters”) are presented in the files which show regions in genomes, protein sequences, names of viruses which have these proteins A description of softcore clusters is also supplied (file “Softcore clusters description”). [file Data_Sheet_1.ZIP]

Archive with 219 entries (212 files):
- Data sheet 1/
- Data sheet 1/first clusterisation/
- Data sheet 1/first clusterisation/core_list.txt
- Data sheet 1/first clusterisation/pangenome_components_of_genomes.xlsx
- Data sheet 1/first clusterisation/pan_genome_components.png
- Data sheet 1/first clusterisation/softcore_clusters/
- Data sheet 1/first clusterisation/softcore_clusters/19865_rIIA.faa
- Data sheet 1/first clusterisation/softcore_clusters/19867_60.faa
- Data sheet 1/first clusterisation/softcore_clusters/19878_dexA.faa
- Data sheet 1/first clusterisation/softcore_clusters/19881_dda.faa
- Data sheet 1/first clusterisation/softcore_clusters/19897_61.faa
- Data sheet 1/first clusterisation/softcore_clusters/19898_61.1.faa
- Data sheet 1/first clusterisation/softcore_clusters/19903_41.faa
- Data sheet 1/first clusterisation/softcore_clusters/19905_uvsX.faa
- Data sheet 1/first clusterisation/softcore_clusters/19908_42.faa
- Data sheet 1/first clusterisation/softcore_clusters/19911_43.faa
- Data sheet 1/first clusterisation/softcore_clusters/19912_regA.faa
- Data sheet 1/first clusterisation/softcore_clusters/19913_62.faa
- Data sheet 1/first clusterisation/softcore_clusters/19914_44.faa
- Data sheet 1/first clusterisation/softcore_clusters/19915_45.faa
- Data sheet 1/first clusterisation/softcore_clusters/19918_46.faa
- Data sheet 1/first clusterisation/softcore_clusters/19921_47.faa
- Data sheet 1/first clusterisation/softcore_clusters/19927_a-gt.4.faa
- Data sheet 1/first clusterisation/softcore_clusters/19929_55.faa
- Data sheet 1/first clusterisation/softcore_clusters/19936_nrdH.faa
- Data sheet 1/first clusterisation/softcore_clusters/19959_nrdC.11.faa
- Data sheet 1/first clusterisation/softcore_clusters/19976_vs.1.faa
- Data sheet 1/first clusterisation/softcore_clusters/20001_57B.faa
- Data sheet 1/first clusterisation/softcore_clusters/20003_1.faa
- Data sheet 1/first clusterisation/softcore_clusters/20004_3.faa
- Data sheet 1/first clusterisation/softcore_clusters/20005_2.faa
- Data sheet 1/first clusterisation/softcore_clusters/20006_4.faa
- Data sheet 1/first clusterisation/softcore_clusters/20007_53.faa
- Data sheet 1/first clusterisation/softcore_clusters/20008_5.faa
- Data sheet 1/first clusterisation/softcore_clusters/20015_6.faa
- Data sheet 1/first clusterisation/softcore_clusters/20016_7.faa
- Data sheet 1/first clusterisation/softcore_clusters/20017_8.faa
- Data sheet 1/first clusterisation/softcore_clusters/20018_9.faa
- Data sheet 1/first clusterisation/softcore_clusters/20019_10.faa
- Data sheet 1/first clusterisation/softcore_clusters/20020_11.faa
- Data sheet 1/first clusterisation/softcore_clusters/20021_12.faa
- Data sheet 1/first clusterisation/softcore_clusters/20022_wac.faa
- Data sheet 1/first clusterisation/softcore_clusters/20023_13.faa
- Data sheet 1/first clusterisation/softcore_clusters/20024_14.faa
- Data sheet 1/first clusterisation/softcore_clusters/20025_15.faa
- Data sheet 1/first clusterisation/softcore_clusters/20026_16.faa
- Data sheet 1/first clusterisation/softcore_clusters/20027_17.faa
- Data sheet 1/first clusterisation/softcore_clusters/20031_18.faa
- Data sheet 1/first clusterisation/softcore_clusters/20032_19.faa
- Data sheet 1/first clusterisation/softcore_clusters/20033_20.faa
- Data sheet 1/first clusterisation/softcore_clusters/20035_68.faa
- Data sheet 1/first clusterisation/softcore_clusters/20036_21.faa
- Data sheet 1/first clusterisation/softcore_clusters/20038_22.faa
- Data sheet 1/first clusterisation/softcore_list.txt
- Data sheet 1/second clusterisation/
- Data sheet 1/second clusterisation/core_list.txt
- Data sheet 1/second clusterisation/pan_genome_components.png
- Data sheet 1/second clusterisation/pan_genome_components_of_genomes.xlsx
- Data sheet 1/second clusterisation/softcore_clusters/
- Data sheet 1/second clusterisation/softcore_clusters/21068_rIIA.faa
- Data sheet 1/second clusterisation/softcore_clusters/21073_39.faa
- Data sheet 1/second clusterisation/softcore_clusters/21081_dexA.faa
- Data sheet 1/second clusterisation/softcore_clusters/21084_dda.faa
- Data sheet 1/second clusterisation/softcore_clusters/21100_61.faa
- Data sheet 1/second clusterisation/softcore_clusters/21106_41.faa
- Data sheet 1/second clusterisation/softcore_clusters/21107_40.faa
- Data sheet 1/second clusterisation/softcore_clusters/21108_uvsX.faa
- Data sheet 1/second clusterisation/softcore_clusters/21114_43.faa
- Data sheet 1/second clusterisation/softcore_clusters/21115_regA.faa
- Data sheet 1/second clusterisation/softcore_clusters/21116_62.faa
- Data sheet 1/second clusterisation/softcore_clusters/21117_44.faa
- Data sheet 1/second clusterisation/softcore_clusters/21118_45.faa
- Data sheet 1/second clusterisation/softcore_clusters/21120_45.2.faa
- Data sheet 1/second clusterisation/softcore_clusters/21121_46.faa
- Data sheet 1/second clusterisation/softcore_clusters/21124_47.faa
- Data sheet 1/second clusterisation/softcore_clusters/21130_a-gt.4.faa
- Data sheet 1/second clusterisation/softcore_clusters/21132_55.faa
- Data sheet 1/second clusterisation/softcore_clusters/21139_nrdH.faa
- Data sheet 1/second clusterisation/softcore_clusters/21162_nrdC.11.faa
- Data sheet 1/second clusterisation/softcore_clusters/21173_tk.faa
- Data sheet 1/second clusterisation/softcore_clusters/21177_tk.4.faa
- Data sheet 1/second clusterisation/softcore_clusters/21179_vs.1.faa
- Data sheet 1/second clusterisation/softcore_clusters/21204_57B.faa
- Data sheet 1/second clusterisation/softcore_clusters/21206_1.faa
- Data sheet 1/second clusterisation/softcore_clusters/21207_3.faa
- Data sheet 1/second clusterisation/softcore_clusters/21208_2.faa
- Data sheet 1/second clusterisation/softcore_clusters/21209_4.faa
- Data sheet 1/second clusterisation/softcore_clusters/21210_53.faa
- Data sheet 1/second clusterisation/softcore_clusters/21211_5.faa
- Data sheet 1/second clusterisation/softcore_clusters/21218_6.faa
- Data sheet 1/second clusterisation/softcore_clusters/21219_7.faa
- Data sheet 1/second clusterisation/softcore_clusters/21220_8.faa
- Data sheet 1/second clusterisation/softcore_clusters/21221_9.faa
- Data sheet 1/second clusterisation/softcore_clusters/21222_10.faa
- Data sheet 1/second clusterisation/softcore_clusters/21223_11.faa
- Data sheet 1/second clusterisation/softcore_clusters/21224_12.faa
- Data sheet 1/second clusterisation/softcore_clusters/21225_wac.faa
- Data sheet 1/second clusterisation/softcore_clusters/21226_13.faa
- Data sheet 1/second clusterisation/softcore_clusters/21227_14.faa
- Data sheet 1/second clusterisation/softcore_clusters/21228_15.faa
- Data sheet 1/second clusterisation/softcore_clusters/21229_16.faa
- Data sheet 1/second clusterisation/softcore_clusters/21230_17.faa
- Data sheet 1/second clusterisation/softcore_clusters/21234_18.faa
- Data sheet 1/second clusterisation/softcore_clusters/21235_19.faa
- Data sheet 1/second clusterisation/softcore_clusters/21236_20.faa
- Data sheet 1/second clusterisation/softcore_clusters/21238_68.faa
- Data sheet 1/second clusterisation/softcore_clusters/21239_21.faa
- Data sheet 1/second clusterisation/softcore_clusters/21241_22.faa
- Data sheet 1/second clusterisation/softcore_clusters/21242_23.faa
- Data sheet 1/second clusterisation/softcore_clusters/21244_24.faa
- Data sheet 1/second clusterisation/softcore_clusters/21249_inh.faa
- Data sheet 1/second clusterisation/softcore_clusters/21251_uvsW.faa
- Data sheet 1/second clusterisation/softcore_clusters/21254_uvsY.faa
- Data sheet 1/second clusterisation/softcore_clusters/21255_25.faa
- Data sheet 1/second clusterisation/softcore_clusters/21256_26.faa
- Data sheet 1/second clusterisation/softcore_clusters/21262_48.faa
- Data sheet 1/second clusterisation/softcore_clusters/21263_54.faa
- Data sheet 1/second clusterisation/softcore_clusters/21269_30.faa
- Data sheet 1/second clusterisation/softcore_clusters/21272_30.3.faa
- Data sheet 1/second clusterisation/softcore_clusters/21281_31.faa
- Data sheet 1/second clusterisation/softcore_clusters/21284_cd.faa
- Data sheet 1/second clusterisation/softcore_clusters/21290_pseT.faa
- Data sheet 1/second clusterisation/softcore_clusters/21295_rnlA.faa
- Data sheet 1/second clusterisation/softcore_clusters/21297_nrdB.faa
- Data sheet 1/second clusterisation/softcore_clusters/21301_nrdA.faa
- Data sheet 1/second clusterisation/softcore_clusters/21304_td.faa
- Data sheet 1/second clusterisation/softcore_clusters/21306_frd.faa
- Data sheet 1/second clusterisation/softcore_clusters/21310_32.faa
- Data sheet 1/second clusterisation/softcore_clusters/21312_59.faa
- Data sheet 1/second clusterisation/softcore_clusters/21313_33.faa
- Data sheet 1/second clusterisation/softcore_clusters/21314_dsbA.faa
- Data sheet 1/second clusterisation/softcore_clusters/21315_rnh.faa
- Data sheet 1/second clusterisation/softcore_clusters/21316_34.faa
- Data sheet 1/second clusterisation/softcore_clusters/21331_52.faa
- Data sheet 1/second clusterisation/softcore_clusters/21345_rIIB.faa
- Data sheet 1/second clusterisation/softcore_list.txt
- Data sheet 1/Softcore_clusters_description.pdf
- Data sheet 1/third clusterisation/
- Data sheet 1/third clusterisation/core_list.txt
- Data sheet 1/third clusterisation/pangenome_components_of_genomes.xlsx
- Data sheet 1/third clusterisation/pan_genome_components.png
- Data sheet 1/third clusterisation/softcore_clusters/
- Data sheet 1/third clusterisation/softcore_clusters/20295_rIIA.faa
- Data sheet 1/third clusterisation/softcore_clusters/20300_39.faa
- Data sheet 1/third clusterisation/softcore_clusters/20308_dexA.faa
- Data sheet 1/third clusterisation/softcore_clusters/20311_dda.faa
- Data sheet 1/third clusterisation/softcore_clusters/20327_61.faa
- Data sheet 1/third clusterisation/softcore_clusters/20333_41.faa
- Data sheet 1/third clusterisation/softcore_clusters/20334_40.faa
- Data sheet 1/third clusterisation/softcore_clusters/20335_uvsX.faa
- Data sheet 1/third clusterisation/softcore_clusters/20341_43.faa
- Data sheet 1/third clusterisation/softcore_clusters/20342_regA.faa
- Data sheet 1/third clusterisation/softcore_clusters/20343_62.faa
- Data sheet 1/third clusterisation/softcore_clusters/20344_44.faa
- Data sheet 1/third clusterisation/softcore_clusters/20345_45.faa
- Data sheet 1/third clusterisation/softcore_clusters/20347_45.2.faa
- Data sheet 1/third clusterisation/softcore_clusters/20348_46.faa
- Data sheet 1/third clusterisation/softcore_clusters/20351_47.faa
- Data sheet 1/third clusterisation/softcore_clusters/20357_a-gt.4.faa
- Data sheet 1/third clusterisation/softcore_clusters/20359_55.faa
- Data sheet 1/third clusterisation/softcore_clusters/20366_nrdH.faa
- Data sheet 1/third clusterisation/softcore_clusters/20389_nrdC.11.faa
- Data sheet 1/third clusterisation/softcore_clusters/20400_tk.faa
- Data sheet 1/third clusterisation/softcore_clusters/20404_tk.4.faa
- Data sheet 1/third clusterisation/softcore_clusters/20406_vs.1.faa
- Data sheet 1/third clusterisation/softcore_clusters/20431_57B.faa
- Data sheet 1/third clusterisation/softcore_clusters/20433_1.faa
- Data sheet 1/third clusterisation/softcore_clusters/20434_3.faa
- Data sheet 1/third clusterisation/softcore_clusters/20435_2.faa
- Data sheet 1/third clusterisation/softcore_clusters/20436_4.faa
- Data sheet 1/third clusterisation/softcore_clusters/20437_53.faa
- Data sheet 1/third clusterisation/softcore_clusters/20438_5.faa
- Data sheet 1/third clusterisation/softcore_clusters/20445_6.faa
- Data sheet 1/third clusterisation/softcore_clusters/20446_7.faa
- Data sheet 1/third clusterisation/softcore_clusters/20447_8.faa
- Data sheet 1/third clusterisation/softcore_clusters/20448_9.faa
- Data sheet 1/third clusterisation/softcore_clusters/20449_10.faa
- Data sheet 1/third clusterisation/softcore_clusters/20450_11.faa
- Data sheet 1/third clusterisation/softcore_clusters/20451_12.faa
- Data sheet 1/third clusterisation/softcore_clusters/20452_wac.faa
- Data sheet 1/third clusterisation/softcore_clusters/20453_13.faa
- Data sheet 1/third clusterisation/softcore_clusters/20454_14.faa
- Data sheet 1/third clusterisation/softcore_clusters/20455_15.faa
- Data sheet 1/third clusterisation/softcore_clusters/20456_16.faa
- Data sheet 1/third clusterisation/softcore_clusters/20457_17.faa
- Data sheet 1/third clusterisation/softcore_clusters/20461_18.faa
- Data sheet 1/third clusterisation/softcore_clusters/20462_19.faa
- Data sheet 1/third clusterisation/softcore_clusters/20463_20.faa
- Data sheet 1/third clusterisation/softcore_clusters/20465_68.faa
- Data sheet 1/third clusterisation/softcore_clusters/20466_21.faa
- Data sheet 1/third clusterisation/softcore_clusters/20468_22.faa
- Data sheet 1/third clusterisation/softcore_clusters/20469_23.faa
- Data sheet 1/third clusterisation/softcore_clusters/20471_24.faa
- Data sheet 1/third clusterisation/softcore_clusters/20476_inh.faa
- Data sheet 1/third clusterisation/softcore_clusters/20478_uvsW.faa
- Data sheet 1/third clusterisation/softcore_clusters/20481_uvsY.faa
- Data sheet 1/third clusterisation/softcore_clusters/20482_25.faa
- Data sheet 1/third clusterisation/softcore_clusters/20483_26.faa
- Data sheet 1/third clusterisation/softcore_clusters/20489_48.faa
- Data sheet 1/third clusterisation/softcore_clusters/20490_54.faa
- Data sheet 1/third clusterisation/softcore_clusters/20496_30.faa
- Data sheet 1/third clusterisation/softcore_clusters/20499_30.3.faa
- Data sheet 1/third clusterisation/softcore_clusters/20508_31.faa
- Data sheet 1/third clusterisation/softcore_clusters/20511_cd.faa
- Data sheet 1/third clusterisation/softcore_clusters/20517_pseT.faa
- Data sheet 1/third clusterisation/softcore_clusters/20522_rnlA.faa
- Data sheet 1/third clusterisation/softcore_clusters/20524_nrdB.faa
- Data sheet 1/third clusterisation/softcore_clusters/20528_nrdA.faa
- Data sheet 1/third clusterisation/softcore_clusters/20531_td.faa
- Data sheet 1/third clusterisation/softcore_clusters/20533_frd.faa
- Data sheet 1/third clusterisation/softcore_clusters/20537_32.faa
- Data sheet 1/third clusterisation/softcore_clusters/20539_59.faa
- Data sheet 1/third clusterisation/softcore_clusters/20540_33.faa
- Data sheet 1/third clusterisation/softcore_clusters/20541_dsbA.faa
- Data sheet 1/third clusterisation/softcore_clusters/20542_rnh.faa
- Data sheet 1/third clusterisation/softcore_clusters/20543_34.faa
- Data sheet 1/third clusterisation/softcore_clusters/20558_52.faa
- Data sheet 1/third clusterisation/softcore_clusters/20572_rIIB.faa
- Data sheet 1/third clusterisation/softcore_list.txt
