# Supplementary material for: Influence of Non-canonical DNA Bases on the Genomic Diversity of Tevenvirinae
Source: Front Microbiol. 2021 Apr 6;12:632686. doi: 10.3389/fmicb.2021.632686 (PMC8056088; doi:10.3389/fmicb.2021.632686)
Supplement: Supplementary Data Sheet 1 — Clustering results (folders “first clusterisation,” “second clusterisation,” and “third clusterisation”): the number of pan-genome components in the individual genome (files “pan genome components of genomes”), the total number of all clusters and components of the pan-genome (files “pan genome components”), a list of clusters of the core genome (files “core list”), a list of clusters of the softcore genome (files “softcore list”). Clusters of the softcore genome (folders “softcore clusters”) are presented in the files which show regions in genomes, protein sequences, names of viruses which have these proteins A description of softcore clusters is also supplied (file “Softcore clusters description”). [file Data_Sheet_1.ZIP › Data sheet 1/first clusterisation/pangenome_components_of_genomes.xlsx]

## Sheet: Лист1
	cloud	shell	soft_core	core
_Acinetobacter_phage_133_.gbk	95	81	72	1
_Acinetobacter_phage_AM101_.gbk	15	162	70	1
_Acinetobacter_phage_Ac42_.gbk	104	83	71	1
_Acinetobacter_phage_Acj61_.gbk	67	107	70	1
_Acinetobacter_phage_Acj9_.gbk	70	119	70	1
_Acinetobacter_phage_KARL-1_.gbk	17	162	70	1
_Acinetobacter_phage_ZZ1_.gbk	68	115	70	1
_Acinetobacter_phage_vB_ApiM_fHyAci03_.gbk	10	163	70	1
_Aeromonas_phage_65.2_.gbk	60	278	71	1
_Aeromonas_phage_65_.gbk	90	281	68	1
_Aeromonas_phage_AS-szw_.gbk	10	321	71	1
_Aeromonas_phage_AS-zj_.gbk	9	320	70	1
_Aeromonas_phage_Aeh1_.gbk	31	246	72	1
_Aeromonas_phage_Ah1_.gbk	34	228	72	1
_Aeromonas_phage_AsFcp_2_.gbk	13	221	68	1
_Aeromonas_phage_Asswx_1_.gbk	13	320	70	1
_Aeromonas_phage_Aswh_1_.gbk	95	245	70	1
_Aeromonas_phage_CC2_.gbk	26	332	71	1
_Aeromonas_phage_PX29_.gbk	20	239	72	1
_Aeromonas_phage_phiAS5_.gbk	44	229	72	1
_Bacteriophage_RB32_.gbk	1	187	72	1
_Citrobacter_phage_IME-CF2_.gbk	13	183	72	1
_Citrobacter_phage_Margaery_.gbk	4	202	72	1
_Citrobacter_phage_Maroon_.gbk	1	201	72	1
_Citrobacter_phage_Merlin_.gbk	35	199	72	1
_Citrobacter_phage_Miller_.gbk	5	199	72	1
_Citrobacter_phage_Moon.gbk	33	191	72	1
_Citrobacter_phage_vB_CfrM_CfP1_.gbk	4	197	72	1
_Cronobacter_phage_Pet-CM3-4_.gbk	12	194	72	1
_Cronobacter_phage_vB_CsaM_GAP161_.gbk	10	194	72	1
_Cronobacter_phage_vB_CsaM_leB_.gbk	5	202	72	1
_Cronobacter_phage_vB_CsaM_leN_.gbk	4	208	72	1
_Enterobacter_phage_PG7_.gbk	15	206	72	1
_Enterobacter_phage_myPSH1140_.gbk	2	167	70	1
_Enterobacter_phage_phiEap-3_.gbk	5	200	72	1
_Enterobacteria_phage_AR1_DNA_.gbk	11	190	72	1
_Enterobacteria_phage_ATK47.gbk	0	136	68	1
_Enterobacteria_phage_ATK48.gbk	0	148	66	1
_Enterobacteria_phage_Aplg8_.gbk	0	155	70	1
_Enterobacteria_phage_Bp7_.gbk	7	175	72	1
_Enterobacteria_phage_CC31_.gbk	7	197	72	1
_Enterobacteria_phage_GEC-3S_.gbk	6	199	72	1
_Enterobacteria_phage_GiZh_.gbk	1	158	71	1
_Enterobacteria_phage_HX01_.gbk	0	59	3	1
_Enterobacteria_phage_IME08_.gbk	1	172	72	1
_Enterobacteria_phage_JS10_.gbk	2	184	72	1
_Enterobacteria_phage_JS98.gbk	0	186	72	1
_Enterobacteria_phage_JSE_.gbk	7	192	72	1
_Enterobacteria_phage_Kha5h_.gbk	0	158	72	1
_Enterobacteria_phage_Phi1_.gbk	2	199	72	1
_Enterobacteria_phage_QL01.gbk	2	193	72	1
_Enterobacteria_phage_RB10_.gbk	0	188	72	1
_Enterobacteria_phage_RB14_.gbk	0	194	72	1
_Enterobacteria_phage_RB16_.gbk	7	185	72	1
_Enterobacteria_phage_RB18_.gbk	1	192	72	1
_Enterobacteria_phage_RB27_.gbk	1	190	72	1
_Enterobacteria_phage_RB33_.gbk	2	190	72	1
_Enterobacteria_phage_RB3_.gbk	0	189	72	1
_Enterobacteria_phage_RB43_.gbk	21	200	71	1
_Enterobacteria_phage_RB49_.gbk	7	198	72	1
_Enterobacteria_phage_RB51_.gbk	0	191	72	1
_Enterobacteria_phage_RB55_.gbk	1	182	72	1
_Enterobacteria_phage_RB59_.gbk	3	183	72	1
_Enterobacteria_phage_RB5_.gbk	0	187	72	1
_Enterobacteria_phage_RB68_.gbk	1	192	72	1
_Enterobacteria_phage_RB69_.gbk	12	183	72	1
_Enterobacteria_phage_RB6_.gbk	0	187	72	1
_Enterobacteria_phage_RB7_.gbk	0	188	72	1
_Enterobacteria_phage_RB9.gbk	0	188	72	1
_Enterobacteria_phage_T4T_.gbk	0	186	72	1
_Enterobacteria_phage_T4_.gbk	4	180	72	1
_Enterobacteria_phage_T4_strain_wild.gbk	1	141	46	1
_Enterobacteria_phage_T6_.gbk	2	180	71	1
_Enterobacteria_phage_vB_EcoM-VR7_.gbk	6	208	72	1
_Enterobacteria_phage_vB_EcoM_ACG-C40_.gbk	2	196	72	1
_Enterobacteria_phage_vB_EcoM_IME339_.gbk	0	176	72	1
_Enterobacteria_phage_vB_EcoM_IME340_.gbk	0	181	72	1
_Enterobacteria_phage_vB_EcoM_VR20.gbk	7	205	72	1
_Enterobacteria_phage_vB_EcoM_VR25_.gbk	4	213	72	1
_Enterobacteria_phage_vB_EcoM_VR26_.gbk	8	207	72	1
_Enterobacteria_phage_vB_EcoM_VR5.gbk	4	189	72	1
_Erwinia_phage_Cronus_.gbk	101	119	71	1
_Escherichia_coli_O157_typing_phage_3_.gbk	2	190	72	1
_Escherichia_coli_O157_typing_phage_6_.gbk	1	172	72	1
_Escherichia_phage_APCEc01_.gbk	0	195	72	1
_Escherichia_phage_AnYang_.gbk	8	150	71	1
_Escherichia_phage_CF2.gb	12	195	72	1
_Escherichia_phage_D5505_.gbk	1	188	72	1
_Escherichia_phage_ECD7_.gbk	4	183	71	1
_Escherichia_phage_ECML-134_.gbk	1	187	72	1
_Escherichia_phage_EcWhh-1.gbk	2	201	71	1
_Escherichia_phage_HP3.gb	14	191	72	1
_Escherichia_phage_HY01_.gbk	0	173	71	1
_Escherichia_phage_HY03.gbk	5	179	72	1
_Escherichia_phage_KIT03_.gbk	1	186	72	1
_Escherichia_phage_Lw1_.gbk	8	192	72	1
_Escherichia_phage_MX01_.gbk	2	187	72	1
_Escherichia_phage_OLB35_.gbk	5	189	72	1
_Escherichia_phage_PE37_.gbk	0	184	72	1
_Escherichia_phage_PP01.gbk	2	191	72	1
_Escherichia_phage_SF_.gbk	1	184	72	1
_Escherichia_phage_ST0.gbk	1	189	72	1
_Escherichia_phage_T2.gbk	10	181	72	1
_Escherichia_phage_UFV-AREG1_.gbk	3	187	72	1
_Escherichia_phage_WG01_.gbk	3	192	72	1
_Escherichia_phage_e112_.gbk	5	189	72	1
_Escherichia_phage_p000v_.gbk	0	186	72	1
_Escherichia_phage_p000y_.gbk	0	190	71	1
_Escherichia_phage_slur02_.gbk	1	186	71	1
_Escherichia_phage_slur03_.gbk	0	194	72	1
_Escherichia_phage_slur04_.gbk	0	186	72	1
_Escherichia_phage_slur07_.gbk	1	184	72	1
_Escherichia_phage_slur08_.gbk	0	195	72	1
_Escherichia_phage_slur11_.gbk	0	186	72	1
_Escherichia_phage_slur13_.gbk	0	186	72	1
_Escherichia_phage_slur14_.gbk	0	194	72	1
_Escherichia_phage_vB_EcoM-G28.gbk	2	179	72	1
_Escherichia_phage_vB_EcoM-Sa45lw_.gbk	0	192	72	1
_Escherichia_phage_vB_EcoM-UFV13_.gbk	1	188	72	1
_Escherichia_phage_vB_EcoM-fFiEco06_.gbk	1	193	72	1
_Escherichia_phage_vB_EcoM-fHoEco02_.gbk	1	191	72	1
_Escherichia_phage_vB_EcoM_DalCa_.gbk	0	190	72	1
_Escherichia_phage_vB_EcoM_G10400.gbk	0	196	72	1
_Escherichia_phage_vB_EcoM_G2248.gbk	8	196	72	1
_Escherichia_phage_vB_EcoM_G2285_.gbk	7	178	71	1
_Escherichia_phage_vB_EcoM_G2469.gbk	2	190	72	1
_Escherichia_phage_vB_EcoM_G2494_.gbk	7	197	70	1
_Escherichia_phage_vB_EcoM_G2540-3_.gbk	0	187	72	1
_Escherichia_phage_vB_EcoM_G2540_.gbk	2	188	72	1
_Escherichia_phage_vB_EcoM_G29_.gbk	1	195	72	1
_Escherichia_phage_vB_EcoM_G37-3_.gbk	9	192	71	1
_Escherichia_phage_vB_EcoM_G4498_.gbk	0	198	72	1
_Escherichia_phage_vB_EcoM_G4500_.gbk	1	199	72	1
_Escherichia_phage_vB_EcoM_G4507_.gbk	2	191	72	1
_Escherichia_phage_vB_EcoM_G50_.gbk	0	185	72	1
_Escherichia_phage_vB_EcoM_G5211_.gbk	1	189	72	1
_Escherichia_phage_vB_EcoM_G53_.gbk	0	193	72	1
_Escherichia_phage_vB_EcoM_G8_.gbk	0	184	72	1
_Escherichia_phage_vB_EcoM_G9062_.gbk	1	195	72	1
_Escherichia_phage_vB_EcoM_JB75_.gbk	1	198	72	1
_Escherichia_phage_vB_EcoM_JS09_.gbk	1	193	72	1
_Escherichia_phage_vB_EcoM_KAW1E185_.gbk	0	195	72	1
_Escherichia_phage_vB_EcoM_KAW3E185.gbk	1	192	70	1
_Escherichia_phage_vB_EcoM_MM02_.gbk	1	196	72	1
_Escherichia_phage_vB_EcoM_OE5505_.gbk	2	200	72	1
_Escherichia_phage_vB_EcoM_PhAPEC2_.gbk	2	174	72	1
_Escherichia_phage_vB_EcoM_R5505_.gbk	1	200	72	1
_Escherichia_phage_vB_EcoM_WFK_.gbk	3	181	72	1
_Escherichia_phage_vB_EcoM_WFL6982_.gbk	1	182	72	1
_Escherichia_phage_vB_EcoM_WFbE185.gbk	1	197	72	1
_Escherichia_phage_wV7_.gbk	0	194	72	1
_Escherichia_virus_KFS-EC_.gbk	1	183	72	1
_Escherichia_virus_VEc20_.gbk	0	193	72	1
_Escherichia_virus_vB_Eco_mar005P1_.gbk	0	190	72	1
_Escherichia_virus_vB_Eco_mar005P1_strain_vB_Eco_mar006P2_.gbk	0	191	72	1
_Escherichia_virus_vB_Eco_mar005P1_strain_vB_Eco_mar007P3_.gbk	0	190	72	1
_Escherichia_virus_vB_Eco_mar005P1_strain_vB_Eco_mar008P4_.gbk	0	190	72	1
_Escherichia_virus_vB_Eco_mar005P1_strain_vB_Eco_mar009P5_.gbk	0	190	72	1
_Klebsiella_phage_KP1_.gbk	9	199	72	1
_Klebsiella_phage_KPV15_.gbk	35	192	72	1
_Klebsiella_phage_Marfa_.gbk	45	169	70	1
_Klebsiella_phage_Matisse_.gbk	3	201	72	1
_Klebsiella_phage_Mineola_.gbk	6	196	72	1
_Klebsiella_phage_Miro_.gbk	4	197	72	1
_Klebsiella_phage_PKO111_.gbk	3	127	72	1
_Klebsiella_phage_vB_KpnM_KpV477_.gbk	9	191	72	1
_Klebsiella_phage_vB_Kpn_F48.gbk	48	167	72	1
_Morganella_phage_vB_MmoM_MP1_.gbk	98	100	72	1
_Pectobacterium_bacteriophage_PM2.gbk	55	170	72	1
_Phage_NC-G.gbk	3	193	72	1
_Proteus_phage_phiP4-3_.gbk	103	100	72	1
_Proteus_phage_vB_PmiM_Pm5461_.gbk	87	106	72	1
_Pseudomonas_phage_PspYZU05_.gbk	71	60	72	1
_Salmonella_phage_Melville_.gbk	9	175	72	1
_Salmonella_phage_S16_.gbk	11	174	72	1
_Salmonella_phage_STML-198_.gbk	8	168	71	1
_Salmonella_phage_STP4-a_.gbk	9	171	72	1
_Salmonella_phage_vB_SnwM_CGG4-1_.gbk	11	169	72	1
_Serratia_phage_PS2_.gbk	124	84	71	1
_Shigella_phage_SH7_.gbk	1	186	72	1
_Shigella_phage_SHBML-50-1_.gbk	0	187	72	1
_Shigella_phage_SHFML-11.gbk	2	180	72	1
_Shigella_phage_SHFML-26_.gbk	5	179	70	1
_Shigella_phage_SHSML-52-1_.gbk	2	192	72	1
_Shigella_phage_SP18.gbk	7	198	72	1
_Shigella_phage_Sf20_.gbk	3	193	72	1
_Shigella_phage_Sf21_.gbk	0	186	72	1
_Shigella_phage_Sf22_.gbk	0	188	72	1
_Shigella_phage_Sf23_.gbk	0	191	72	1
_Shigella_phage_Sf24_.gbk	1	190	72	1
_Shigella_phage_Sf25_.gbk	7	186	71	1
_Shigella_phage_Shfl2_.gbk	0	186	72	1
_Shigella_phage_pSs-1_.gbk	2	185	72	1
_Vibrio_phage_KVP40_.gbk	31	279	70	1
_Vibrio_phage_VH7D_.gbk	1	263	63	1
_Vibrio_phage_ValB1_HC_.gbk	4	307	71	1
_Vibrio_phage_ValKK3_.gbk	8	310	71	1
_Vibrio_phage_nt-1_.gbk	56	279	70	1
_Vibrio_phage_phi-Grn1_.gbk	10	299	71	1
_Vibrio_phage_phi-ST2_.gbk	8	302	71	1
_Vibrio_phage_vB_VmeM-32_.gbk	122	51	67	1
_Vibriophage_phi-pp2_.gbk	25	284	71	1
_Yersinia_phage_PST_.gbk	0	188	72	1
_Yersinia_phage_fPS-2_.gbk	1	176	72	1
_Yersinia_phage_phiD1_.gbk	6	192	72	1
