# Supplementary material for: Influence of Non-canonical DNA Bases on the Genomic Diversity of Tevenvirinae
Source: Front Microbiol. 2021 Apr 6;12:632686. doi: 10.3389/fmicb.2021.632686 (PMC8056088; doi:10.3389/fmicb.2021.632686)
Supplement: Supplementary Data Sheet 1 — Clustering results (folders “first clusterisation,” “second clusterisation,” and “third clusterisation”): the number of pan-genome components in the individual genome (files “pan genome components of genomes”), the total number of all clusters and components of the pan-genome (files “pan genome components”), a list of clusters of the core genome (files “core list”), a list of clusters of the softcore genome (files “softcore list”). Clusters of the softcore genome (folders “softcore clusters”) are presented in the files which show regions in genomes, protein sequences, names of viruses which have these proteins A description of softcore clusters is also supplied (file “Softcore clusters description”). [file Data_Sheet_1.ZIP › Data sheet 1/first clusterisation/softcore_clusters/19865_rIIA.faa]

>ID:YP_004300582.1 |[Acinetobacter virus 133]|Acj133|_Acinetobacter_phage_133_.gbk|rIIA|2208|NC_015250(159801):1-2208:-1 ^GeneID:10323261^ Acinetobacter phage 133, complete genome.|neighbours:start(),ID:YP_004300583.1(-1)|neighbour_genes:start(),hypothetical protein|
MIFDSSNEVVMGNAQQTAEFKIAANPKAFKILSSNLYKHKVRAIIRELSCNAIDAHVMNGQTRPFEITMPCTLDPRFIIRDFGPGISPEDIVDIYTVYFMSTKTNTNDQIGGLGLGAKTPFSYAHSFNVNSFHNGKVYGYSAVLTEQGPVLSKTFIEDMKPDDLPGLEVVVPVKPSDLSLWDKEAAYILRTFGDVKPMIKNQSFGIDFFTDEEMSEPCMVVKPDAMESKGLYAIYGRIVYPLTDVPGLKAEWLKSVYPKTFYNFKLGELDIAPSREELSLDDRTIAALLERINTIDSELFEEAIRSIQDEPNVRKAARIFNNFNSSQREIIKNRGVILSDGSTINDVINSKEKAKGLNSLIYARAYQLRKQASLRRLNVTMVGNRKNDCSIEYLIDYRQERIDIIVQDKKSKVSNVIRGMSYLSEEKRAEMNMPPSGATVLIWDDMDADTLVELKKVMGLDPVYIWQMSDLWDKLKDHDPLYAAPSIKNSKGVTIRETRPAVPNVYKYTHNGSIWAYESLRLTASELDKLEGFAVGINRDDITSLDGHFISNLNSSYNRTLSAVGITEYYMLRPSVISRFKVKPNDKLKSVFVELAIRLQSSLDTLDVQNYIVPGEDRMASSVDALKLGKFVYGDSYTTSASKAIRTWHRNQENYRTPFSRSAEWEGMAKVVTQIDTLYGDGRERAQKCIEKFKKGHIVASYYMERSYAYTPEIKKELYHLLGIQDVQSNLTQTL
>ID:AWY10424.1 |[Acinetobacter phage AM101]||_Acinetobacter_phage_AM101_.gbk|IIA protector from p..|2214|MH165274(166487):1-2214:1 ^^ Acinetobacter phage AM101, complete genome.|neighbours:start(),ID:AWY10425.1(1)|neighbour_genes:start(),rIIB protector from ..|
MQFNNQNEVILGNSGDAHKFSISTSAKAFQILSSGIYKHKIRAVVREVVCNAMDAHLLNGTKAKWQVKAPNELDPRFVVRDYGPGLSHDDMITIYTQYFKSLKTDRGDLTGGFGLGAKSPFSYTDTFNVTSFFEGTVRIYTAALSNGEPQIMKVFEGPFEEGDKSGIEVTVPVRALDINSWHSEIRRILAPFDPDVYELSGANLNVLSFKNFETYSDDYFFTRYNESVDGPGVYAICGNIVYPLEGTPGMKTSWLNATAPVTYVHFPINELMPQPSREELQMDEFTINNIVKRVNKINDDLMASDIASLHEIKYERKLARELLRMAGAKHNVLMASGIKFLNGTVTVEDAGKVGEHPNLQRELSHARIYETSSYSPRVKKPVDNLVMYRRHKVSEIRLSDLIDYRREYIHFLIDDGVSAKKVRDIIKAMAANPSKNYPRINEPVIVVRRSNPVEMALIDTFKEIYQGDEVRILNTTDLEPLRKSMEVKAEKADKPREKRPASANVIVTKYNKRTNKYDYEELFLTSSEIDELSGFCIGSYNSDPTALCTQFGFIDGIELEPLKRLAYKFGIKTLYQIRPSAYKRALKNPGLKCAVEHIFKGVIELVNTTDCDSYCYRQTRDRLHNNIMSNKMLNVLYSYACGANTEEFDKFYKIMQVADRIRIKSESDLYEEYIQSLISYRANYSAARNRFRKFEEKLAHEHPMVHYVLNNCYSITDRMAKDILDNLGIKNEDDTSD
>ID:YP_004009363.1 |[Acinetobacter phage Ac42]|Ac42|_Acinetobacter_phage_Ac42_.gbk|rIIA|2178|NC_014660(167716):1-2178:-1 ^GeneID:9925891^ Acinetobacter phage Ac42, complete genome.|neighbours:start(),ID:YP_004009364.1(-1)|neighbour_genes:start(),hypothetical protein|
MIFTDNNEPIMGNATEAAEFKIAASPKAFKILSSNLYKNKIRAIVRELSCNAIDAHVLVNQAKPFKIKAPTMLDPRFVIRDFGPGLSPKDIVDVYTVYFMSTKTDSNDQIGGLGLGAKTPFSYAPAFNITSFHDGTVYGYSAVLTENGPVLNKTFEEPMNADDLPGLEVIVPVRQEDLNSWANEIRYVLRPFGDVKPDIDGDITVNYFDVESVKNKTMFHLPQSSERQGVYALYGRIVYPLTDIPGMNAEWLKTYGGVYYFNFDLGELDIAPSREELSLDQRTIENICKRVNSINDEAFTKATKEIFEEANPRKAWRLFNGYSTSQRNAIMASGRRLSNGMSISELVNFVAKAKVQFLMDGKRYYYFNLSPSRKTLSIETRKLPYSKVSVIDKIGLLNDGITVVYEDTKMRTTAAVRSIFNAPKEYKEAHNIEENLFGAMFVKPDEIDIVQLEALLKEVFFDDEVNIIKYSDMPDLIDHDPQRQVKTVDNKKIVESRPAYSNVQKYTLSSKGDNAFYSVKEYRMTASELDKLEGLAVGSNRDTITDLNGGQLLLASHYDFRQVSALCGIDEFYVLRPSVIQRFKSKPNPKIKCYLSEVYNHLKASLDSLDKVNHVVLDESGRFMSRIRKMGLIPKLFGKTTSTKDYGVVTRYWHYVGKVRGVHCPIANDLNRLIHDYETYIAIGEKNFSKLKREFEAQYPLEAHYITNSYDFSTEIMKKIKGNIK
>ID:YP_004009618.1 |[Acinetobacter phage Acj61]||_Acinetobacter_phage_Acj61_.gbk|rIIA|2196|NC_014661(164093):1-2196:-1 ^GeneID:9926145^ Acinetobacter phage Acj61, complete genome.|neighbours:start(),ID:YP_004009619.1(-1)|neighbour_genes:start(),hypothetical protein|
MIIQGENDQVIGNAGETKAFTIAASAKAFKVLSSNIYKNKIRAVVRELVCNAVDAHVINSNSAPYEIQGPNLLDPRFIVRDFGPGLSDEDMIELYTTYFASTKANRNDQIGALGLGSKSPFSYTSTFSVVSYFEGMVRVYSCMLSNGEPAIVKTHEEPFNDTDKPGIEVIVPVKIDDIAKWHSEISYVMRPFPSKSYEIKGIIDFNVDSFDKMPQYSKNWFGVRQSNHNSGIYAVYGNIVYPLKDVDGMDASWLGHSYNTVYIHFELGELDIQPSREELSLDETTVANICKRVNSLNEFEREKDLDVIRALINPREVARHLNSMSAGAFTALTNSKIKFLGKTVSELTSGHDLTRIELGINQAGRLYEYSYGKAIPKKGVTKTSGSYRRFRASEVNLANVYSYKQKRAFILINDCKKSIQTTMKGLYASTDVNHPTQDEYIYMTVEGDPRAVDVLKEIRSTMGMDEVITLRSSELEEVRKLVANYGVKRTRDTAPRPASPNGMRYTWSDAAKMYTAQELFMNAHEVDELEGYVIGQYRDTPAALHDNFNLICGIEIARIKTMAKYMHVREFTMVRPSIWDKVKRNENVECLFLEAFQQLKDLTKEVRKNEVYYLSPKSRLCNKLTKHECLNFMIKEFTRTGNPKAQEYNAWANRFVDIRFSNQTTFARLVKIYVTKWKTAMEAAEKDYRHNYAEFKKSNPLIEFYLAEKYDISDKDAMKVAEQYKILNPGK
>ID:YP_004010138.1 |[Acinetobacter phage Acj9]||_Acinetobacter_phage_Acj9_.gbk|rIIA|2175|NC_014663(169947):1-2175:-1 ^GeneID:9926707^ Acinetobacter phage Acj9, complete genome.|neighbours:start(),ID:YP_004010139.1(-1)|neighbour_genes:start(),hypothetical protein|
MQLPVGNEVVLGNSGTTTAFTIGASAKAFQILSSGIYKHKIRAIARELVCNAVDAHMLGSDLPPFEIKAPNDLDPRFVVNDFGPGLSEKVMSEVYTQYFASTKTGTEIGGFGLGAKSPFSYTDTFTVESRYAGKCSIYNMMVVNGEPQMVKVFEGDLDEGEPTGIKVTVPVDPMDVAKWHSEINKIMRPFVPSTYSLIGMENNIDSFVNHTNYSTDWFGTASSTRGDAAGIYAIYGNIVYPISDAVDAPWLRAKHQCVYIHFPMNTLMPQPSREELQQDPQTMKALKDRVNELCERVMTQDIKYLYEFKTARSLARELLKWPGANADVLTKEGIKFFGRTAEELRGYNAYGVADFADQCVMTPGVYAYIIDKTSPQSRRITKTYRSRGARSEIVGRDLFGVNNEKVYVVINDFGKHQRLSLRALAHSTNPNHPNDGDAVIYMSAHNEHEERILAMLYEIMEGDEVVVIRTSELEDERKAIAPIPGTRNSRDYVRPKASNVERVEYNSDTKSFDVTKLFLCAAELDELNGYVIGLYRDDITAMSRDFQYVSGIQRYEINHFAKYMGIKTYYRIRPSVYKRMAKNEDIHCLFARFEEHYSMFQTYWSKEEFPCTTSKSRVLTNILAANGQLQCIHNLLGPKATKEIIEHINAFQCLERMHSTNKKFIKHRVEHGRKLAYAEQVFGENIESMKEKYPSIYYILNDCRNVSDELRKDIIKIFKSLTQD
>ID:AXY82648.1 |[Acinetobacter phage KARL-1]||_Acinetobacter_phage_KARL-1_.gbk|protector from proph..|2214|MH713599(166560):14688-16901:1 ^^ Acinetobacter phage KARL-1, complete genome.|neighbours:ID:AXY82647.1(1),ID:AXY82649.1(1)|neighbour_genes:hypothetical protein,rIIB protector from ..|
MQFNNQNEVILGNSGDAHKFSISTSAKAFQILSSGIYKHKIRAVVREVVCNAMDAHLLNGTKAKWQVKAPNELDPRFVVRDYGPGLSHDDMITIYTQYFKSLKTDRGDLTGGFGLGAKSPFSYTDTFNVTSFFEGTVRIYTAALSNGEPQIMKVFEGPFEEGDKSGIEVTVPVRALDINSWHSEIRRILAPFDPDVYELSGANLNVPSFKNFETYSDDYFFTRCNESVDGPGVYAICGNIVYPLEGTPGMKTSWLNATARVTYVHFPINELMPQPSREELQMDEFTINNIVKRVNKINDDLMASDIASLHEIKYERKLARELSRMAGTKHNVLMASGIKFLNGTVTAETAGKVGEHPNLQRELSHARIYETSSYSPRVKKPVDNLVMYRRHKVSEIRLSDLIDYRREYIHFLIDDGVSAKKVRDIIKAMAANPSKNYPRINEPVIVVRRSNPVEMALIDTFKEIYQGDEVRILNTTDLEPLRKSMEVKAEKIDKPREKRPASANVIVTKYNKHTNRYDYEELFLTSSEIDELSGFCIGSYNSDPTALCTQFGFIDGIELEPLKRLAYKFGIKTLYQIRPSAYKRALKNLGLKCAVEHIFKGVIELVNSTDCDSYCYRQTHDRLHINIMSKKMLNVLYSYACGANTEEFDKFYKIMQVADRIRIKSESDLYEEYIQSLISYRANYSAARNRFSKFEEKLAHEHPMVYYVLKNCYNITDLMAKDILNNLGIKNEADTSD
>ID:YP_006489003.1 |[Acinetobacter phage ZZ1]||_Acinetobacter_phage_ZZ1_.gbk|rIIA|2205|NC_018087(166687):1-2205:-1 ^GeneID:13165089^ Acinetobacter phage ZZ1, complete genome.|neighbours:start(),ID:YP_006488789.2(-1)|neighbour_genes:start(),hypothetical protein|
MKMHVEQEVILGNAGKAQSFTIAANAKAFQILSSGIYKHKIRAVVREVICNANDAHIIANNQDTPFIIKAPNELDPRFVVRDFGPGLDEEDMTTIYTQYFASTKADCDRQTGAFGLGAKSPFSYTDTFTVASYHAGICTIYNAMLSGGEPQLVKVYSGPYEEGDKDGIEVTVPCKIDDIPKWHNELVRILRPFPKSAYQVLGVNLDILSLYDLRGYNDDWFATRQCHIIENKRMSVEPNGVYAIYGSIVYPLNGVDGVDASWLRTKSDVTYIHFASGELMPQPSREELQFDERTLKNVRTRVNTLNEQQMAADIASLQKITNRRELLRKLHNLPGSQYSILESKGIKFLGMTIKELNKSVEMPHLREAIVNHSTVYIADKYSPKVRKLVEPSSYRRLKVSETSVDRIYTYTNRRAWIIICDTTMHKTRAAIKGLCHSTEDDALREYDHVLVVQNSPSGLNVINEIKSVMGDDIVHVYKSSEMEDIRKLVPGYGVKKPRTAPAEKRPASPNAEVMEYNEKRKSWDTKLLYLTSNEIKELNGYVLGLYRDNVSAKSFNFSTINNLSQYTVRDILAKQGITKLYLVRPSIYKRVSANSNLICAFKDMCDLVIKLLTDFPESKYSFSNTSTFIQNVLSSEKLVKSIIPLLTAPRSEEAVEMHRLFKKVRDIRIIGGSSYPGLNDAIVLYNERHIAAENAYKKKLLAFREKHPTIYYVLDNKYSLDDHMINDIVKLLGT
>ID:AXF40570.1 |[Acinetobacter phage vB_ApiM_fHyAci03]||_Acinetobacter_phage_vB_ApiM_fHyAci03_.gbk|rIIA|2214|MH460829(165975):1-2214:-1 ^^ Acinetobacter phage vB_ApiM_fHyAci03, complete genome.|neighbours:start(),ID:AXF40571.1(-1)|neighbour_genes:start(),hypothetical protein|
MQFNNQNEVILGNSGDAHKFSISTSAKAFQILSSGIYKHKIRAVVREVVCNAMDAHLLNGTKAKWQVKAPNELDPRFVVRDYGPGLSHDDMITIYTQYFKSLKTDRGDLTGGFGLGAKSPFSYTDTFNVTSFFEGTVRIYTAALSNGEPQIMKVFEGPFEEGDKSGIEVTVPVRALDINSWHSEIRRILAPFDPDVYELSGANLNVPSFKNFETYSDDYFFTRYNESVDGPGVYAICGNIVYPLEGTPGMKTSWLNATAPVTYVHFPINELMPQPSREELQMDEFTINNIVKRVNKINDDLMASDIASLHEIKYERKLARELLRMAGTKHNVLMASGIKFLNGTVSVEDAGKVGEHPNLQRELSHARIYETSSYSPRVKKPVDNLVMYRRHKVSEIRLSDLIDYRREYIHFLIDDGVSAKKVRDIIKAMAANPSKNYPRINEPVIVVRRSNPVEMALIDTFKEIYQGDEVRILNTTDLEPLRKSMEVKAEKADKPREKRPASANVIVTKYNKHTNKYDYEELFLTSSEIDELSGFCIGSYNSDPTALCTQFGFIDGIELEPLKRLAYKFGIKTLYQIRPSAYKRALKNPGLKCAVEHIFKGVIELVNTTDCDSYCYRQTHDRLHNNIMGNKMLNVLYSYACGANTEEFDKFYKIMQVADRIRIKSESDLYEEYIQSLISYRANYSAARNRFSQFEEKLAHEHPMVHYVLNNCYSITDRMAKDILNNLGIKNEGDTSD
>ID:APU01392.1 |[Aeromonas phage 65.2]||_Aeromonas_phage_65.2_.gbk|rIIA lysis inhibitor|2235|KY290955(236567):1-2235:-1 ^SEED:fig|6666666.172300.peg.1^ Aeromonas phage 65.2, complete genome.|neighbours:start(),ID:APU01393.1(-1)|neighbour_genes:start(),hypothetical protein|
MKMVEMKTPIYGDTQGEVKQFGMVQSSKAYTILSSGLYKFKIRAFIRELSCNAIDGHIALALQGKPVSKHFDVELPSELSLQWRLRDYGIGLSPEGIDALFTTYFASTKEESDDFIGAFGLGSKSPFCYTTTFTVTSWFDGVKTVYSIYMNNGIPACVPVHSCPSDEHTGIEIVVPVDQEDISDIQEESRFVYYTFNRNEYFPNFVGTDLGLCTYKDEQKNVPRLYDHGTYAIMGGVSYSIPRKFIDGTVCEIYFPKNSTKFIDFPMGSLNPLPNREELSLDEHTITTLKKYFKSHADKVWDDVTLAIEGCKDAREKINKIKDLTFGTSIFNFVSNTFYHNKKTLKDWDIFYDNIEFDPAVIKYLKYIEDNLKDRSISFMNGFSNTSYKIFDRTRSSRYYSNYKVKLEAKFNPKHHTTKYNIPLLIVDNSVKGYKKNIRSLQEHGIIPKNSHGVMMFNQSGMRWNKKFDKMIRDVLISIAKRYHKDDVCVYDVEKLWGIHGPVIQEKRELARKEARKNAPRSNRVRDAGHSVVVFYSDKTNHENIYAKDVDSFDGFYVIVKGGYYYDDDDTKFDQILENSSLCRMADWLGKPVYRIPSALKKRAEKNPNLSRLVYNDIKETTYKNAFHKLTSDTVGFNVHRRLVDNILLSDPIRKRYDLVSKKSWDEDTYREYMNLLSVTSYNENDELKKYISSFEDAAVEKYKTNLEIFKKEHLVVYTLLHSVKDISISDEVWESINNMVTGA
>ID:YP_004300839.1 |[Aeromonas virus 65]||_Aeromonas_phage_65_.gbk|rIIA|2235|NC_015251(235229):1-2235:-1 ^GeneID:10323413^ Aeromonas phage 65, complete genome.|neighbours:start(),ID:YP_004300840.1(-1)|neighbour_genes:start(),hypothetical protein|
MKMVEMKTPIYGDTQGEVKQFGMVQSSKAYTILSSGLYKFKIRAFIRELSCNAIDGHIALALQGKPVSKHFDVELPSELSLQWRLRDYGIGLSPEGIDALFTTYFASTKEESDDFIGAFGLGSKSPFCYTTTFTVTSWFDGVKTVYSIYMNNGIPACVPVHSCPSDEHTGIEIVVPVDQEDISDIQEESRFVYYTFNRNEYFPNFVGTDLGLCTYKDEQKNVPRLYDHGTYAIMGGVSYSIPRKFIDGTVCEIYFPKNSTKFIDFPMGSLNPLPNREELSLDEHTITTLKKYFKSHADKVWDDVTLAIEGCKDAREKINKIKDLTFGTSIFNFVSNTFYHNKKTLKDWDIFYDNIEFDPAVIKYLKYIEDNLKDRSISFMNGFSNTSYKIFDRTRSSRYYSNYKVKLEAKFNPKHHTTKYNIPLLIVDNSVKGYKKNIRSLQEHGIIPKNSHGVMMFNQSGMRWNKKFDKMIRDVLISIAKRYHKDDVCVYDVEKLWGIHGPVIQEKRELARKEARKNAPRSNRVRDAGHSVVVFYSDKTNHENIYAKDVDSFDGFYVIVKGGYYYDDDDTKFDQILENSSLCRMADWLGKPVYRIPSALKKRAEKNPNLSRLVYNDIKETTYKNAFHKLTSDTVGFNVHRRLVDNILLSDPIRKRYDLVSKKSWDEDTYREYMNLLSVTSYNENDELKKYISSFEDAAVEKYKTNLEIFKKEHLVVYTLLHSVKDISISDEVWESINNMVTGA
>ID:ATI17503.1 |[Aeromonas phage AS-szw]||_Aeromonas_phage_AS-szw_.gbk|rIIa protector from ..|2238|MF498773(229957):172529-174766:1 ^^ Aeromonas phage AS-szw, complete genome.|neighbours:ID:ATI17502.1(1),ID:ATI17504.1(1)|neighbour_genes:hypothetical protein,rIIB protector from ..|
MKIVTNKQPVFGTVMEESRDFGMKFDEKAYTILSSGLYKFKIRAFIRELSCNAIDGHIALEKIGGTPPKYFDVELPSDINLQWRLRDYGIGMDKDGIFNLFTTYFASTKEDSDDFIGAFGLGSKSPFCYTTTFTVTSWCKGLKTVYSIFMNNGIPKCVPIFEEPSDEPTGIEIVIPIDQDDITEVRNEARVVYHTFDKDGFYPNIINQNFELTNYKSSGYYGSIMDNGVYAVMGGVSYKIPAKLYENEVCSVFFNKSYSFIDFPVGSLNPLPNREELSLDKHTLNTLNSYFKSQSDQVIDEVNKKVSEHGKDARSKIHAILSMDFGEHIFNKVSKIIDHNGKSLQDWRFFYESITSSKEWSLFKDFCVDYSYKNKNFVYIDTFSNAVRNVWNLERARYYGSSRKIEFNDYFTPSVKNKRYPFPILLSNMDGKWKVRIKLLMKYGIIPNERVVVMSDYPYSRKPFKNVTRNLFIQIAKRYHKDDIDVFHVEKLYDKHVQEIEEKEAEEKRQRRLEAQRNRAKTPRHKPDNSHYYNNKGHRSTDNFLAKDVHELSGLYGLRSGEYIVVDGHEVTDGLQSWLSEMFDTTLYAFPKTLERRAGMNENLTLITKEMIKDKLVEYLNNNLKGNKIGWNINRSDKPRVDMEITREMKEYFGISESGDWDNDLGNIYVHAQEYLTEHEYQVYTDVVENHRQSMYDVYHNFYDEMKKQFPMECAILRLKKNYSCVKNEEFELATKRIMENYKGV
>ID:ASU00494.1 |[Aeromonas phage AS-zj]||_Aeromonas_phage_AS-zj_.gbk|rIIa protector from ..|2235|MF448340(229929):49156-51390:1 ^^ Aeromonas phage AS-zj, complete genome.|neighbours:ID:ASU00495.1(1),ID:ASU00493.1(1)|neighbour_genes:hypothetical protein,rIIB protector from ..|
MKIVTNKQPVFGTVMEESRDFGMKFDEKAYTILSSGLYKFKIRAFIRELSCNAIDGHIALEKIGGTPPKYFDVELPSDINLQWRLRDYGIGMDKDGIFNLFTTYFASTKEDSDDFIGAFGLGSKSPFCYTTTFTVTSWCKGLKTVYSIFMNNGIPKCVPIFEEPSDEPTGIEIVIPIDQDDITEVRNEARVVYHTFDKDGFYPNIINQNFELTNYKSSGYYGSIMDNGVYAVMGGVSYKIPAKLYENEVCSVFFNNSYNFIDFPVGSLNPLPNREELSLDKHTLNTLNSYFKSQSDQVIDEVNKKVSEHGKDARSKIHAILSMDFGEHIFNKVSKIIDHNGKSLQDWRFFYESITSSKEWSLFKDFCVDHSYKNKNFVYIDTFSNAVRNVWNLERARYYGSSRKIEFNDYFMPSVKNKRYPFPILLSNMDGKWKVRIKLLMKYGIIPNERVVVMSDYPYSRKPFKNVTRNLFIQIAKRYHKDDIDVFHVEKLYDKHVQEIEEKEAEEKRQRRLEAQRNRAKTPRYKPDNSHYYNKGYRSTGNFLAKDVHELSGLYGLRSGEYIVVDGHEVTDGLQSWLSEMFDTTLYAFPKTLERRANMNENLTLITKEMIKGKLVEYLNNNLKGNKIGWNINRSDKPRVDMEITREMKDYFGISESGDWDHDLGNIYVHAQEYLTEHEYQVYTDVVENHRQSMYDVYHNFYDEMKKQFPMECAILRLKKNYSCVKNEEFELATKLIMENYKGV
>ID:NP_943879.1 |[Aeromonas virus Aeh1]||_Aeromonas_phage_Aeh1_.gbk|rIIA|2199|NC_005260(233234):1-2199:-1 ^GeneID:2658168^ Aeromonas phage Aeh1, complete genome.|neighbours:start(),ID:NP_943880.1(-1)|neighbour_genes:start(),hypothetical protein|
MKIHQEQTEIYGSAADQSAGFKILASAKAFKILSSSLYKYKQRAIIRELCCNAVDGHIALKRTGVEVSKTFDVTLPSMLNQQFSVRDYGIGLSEEDVTGLYCTYFASTKSNSNDEIGGFGLGCKSPFAYTDTFTVTSWFGGKKMIFSAFMKNGEPNIMKMYEEDSSEHTGVEVTVPVSNDMNTWEAEAKRVFCSFGEYRPRFIGKPITVNYLEFDKDGICKIDSNYNSQHGNGVYAVMGGVVYPIPAEYWNNTMIGLYASRKTYYVRFEIGELDMTPSREELSLDPDTIASIDKRMKLLNKVHEVEIDDAFKKCKDIRELYSHMIGRFPNEVWQRMIQKRVFRKKTIETWKAQLNGYTRPNADVPIVRASVGAGTVRKVKQRWSNGVDISFGASFRPVIINDLKTGAAEVMYGLDRLNKFRVEGAHVFDVFSNAKVDEKDPKSITVGKANRENMVEYLKYFPTRMKDGKVILLSKVRAEVLKEMKDKGLIQVKKRTGKATNVVKYENGVTSEVQMYVEDIDDLKDVIWCAHEYGYHKIATPTITTETLKNGKTRDKYENWKTVTTFNDRIIKTWSKLEGKTVYVFKSQHWARADKNKDIEQFNEFMVTDYVVDQMGKVTMDHFGVTVNERWINRLSSNPITKPLTDDLCGHNGQRSDIGEFLLLVRDSRCDLKDAKQRTLEGVVSKLVKEATDRAYAKVREFEKNNPLIIGYLNQIYDLKDAIAKNIVEVAK
>ID:AUE22542.1 |[Aeromonas phage Ah1]||_Aeromonas_phage_Ah1_.gbk|rIIA|2199|MG250483(221116):1-2199:-1 ^^ Aeromonas phage Ah1, complete genome.|neighbours:start(),ID:AUE22543.1(-1)|neighbour_genes:start(),hypothetical protein|
MKIHQEQTEIYGSAADQSSGFKILASAKAFKILSSSLYKYKQRAIIRELCCNAVDGHIALKRTGVEVSKTFDVTLPSMLNQQFSVRDYGIGLSEEDVTGLYCTYFASTKSNSNDEIGGFGLGCKSPFAYTDTFTVTSWFGGKKMIFSAFMKNGEPNIMKMYEEDSSEHTGVEVTVPVSNDMNTWEAEAKRVFCSFGEYRPRFIGKPITVNYLEFDKDGICKIDGNYYSQHGNGVFAVMGGVVYPIPAEYWNNTMIGLYAARKTYYVRFEIGELDMTPSREELSLDPDTIASIDKRMKLLNKVHEVEIDDAFKKCKDIRELHSHMMGRFPAEVWQRMIQKRVFRKKTIEQWKAQLSSYTRPHTDVPIVRASVGAGTVRKVKQRWSNGVDISFGSSFRPVIINDLKTGAAEVMYGLDRLNKFRVEGAFVFDVFSNAKVDEKDPKSITVGKANRENMVEYLKYFPTRMKDGKVILLSKVRAEVLKEMKDKGFIQPKKRTGKATNVVKYENGVTSEVQMYVEDIDDLKDVIWCAHEYGYLKIATPTITTETLKNGKTREKYDNWKTVTTFNDRIIKTWSKLEGKTVYVFKSQHWARADKNKNIEQFNESMVTDYVVDQMGKVTMDHFGVTVNERWINRLASNPITKPLTDDLCGHNGQRSDIGEFLLLVRDSRSDLKDAKQRTLNEVVSKLVKEATDRAYAKVREFEKNNPLIIGYLNQIYDLKDAIAKNIVEVAK
>ID:QAX97942.1 |[Aeromonas phage Asswx_1]||_Aeromonas_phage_Asswx_1_.gbk|rIIa protector from ..|2235|MH791398(229103):180224-182458:1 ^^ UNVERIFIED: Aeromonas phage Asswx_1, complete genome.|neighbours:ID:QAX97941.1(1),ID:QAX97943.1(1)|neighbour_genes:hypothetical protein,rIIB protector from ..|
MKIVTNKQPVFGTVMEESRDFGMKFDEKAYTILSSGLYKFKIRAFIRELSCNAIDGHIALEKIGGTPPKYFDVELPSDINLQWRLRDYGIGMDKDGIFNLFTTYFASTKEDSDDFIGAFGLGSKSPFCYTTTFTVTSWCKGLKTVYSIFMNNGIPKCVPIFEEPSDEPTGIEIVIPIDQDDITEVRNEARVVYHTFDKDGFYPNIINQNFELTNYKSSGYYGSIMDNGVYAVMGGVSYKIPAKLYENEVCSVFFNNSYNFIDFPVGSLNPLPNREELSLDKHTLNTLNSYFKSQSDQVIDEVNKKVSEHGKDARSKIHAILSMDFGEHIFNKVSKIIDHNGKSLQDWRFFYESITSSKEWSLFKDFCVDYSYKNKNFVYIDTFSNAVRNVWNLERARYYGSSRKIEFNDYFMPSVKNKRYPFPILLSNMDGKWKVRIKLLMKYGIIPNERVVVMSDYPYSRKPFKNVTRNLFIQIAKRYHKDDIDVFHVEKLYDKHVQEIEEKEAEEKRQRRLEAQRNRAKTPRYKPDNSHYYNKGYRSTGNFLAKDVHELSGLYGLRSGEYIVVDGHEVTDGLQSWLSEMFDTTLYAFPKTLERRANMNENLTLITKEMIKGKLVEYLNNNLKGNKIGWNINRSDKPRVDMEITREMKDYFGISESGDWDHDLGNIYVHAQEYLTEHEYQVYTDVVENHRQSMYDVYHNFYDEMKKQFPMECAILRLKKNYSCVKNEEFELATKLIMENYKGV
>ID:QAY01205.1 |[Aeromonas phage Aswh_1]||_Aeromonas_phage_Aswh_1_.gbk|rIIA protector from ..|2283|MH791414(229730):57074-59356:-1 ^^ UNVERIFIED: Aeromonas phage Aswh_1, complete genome.|neighbours:ID:QAY01204.1(-1),ID:QAY01206.1(-1)|neighbour_genes:rIIB protector from ..,hypothetical protein|
MKMVEHHSPVHSSTTEEGRTYGMEFNKKAYTILSSGLYKYKIRAFIRELSCNAIDGHKALELAGGSPPKYFDVTLPSILDLQWKLRDYGIGLDKENIFRLFATYFASSKDQSDDFIGAFGLGSKSPFCYTTNFTVTSYFNGTKTVYSIYMNDGEPNCVPVFEGPSDEPTGVEIVIPVKEDDIPTFIKESQYVYFTFDKNGYYPNYKGMSIDLLNYKDWENNDCSSPELYKSGVYAVMGGVPYEIPRDVFENTLAEIFFPPHAKRFVDFPMGSVNMLPNREELSLDKHTMETLKSYFQTYNDQVIKMVDQAIEGQKDARAKINAIKKLDQGNSIFSKICNDIFHNGKSLKDWEKFYNSFELSSPWLRYLSLVKDDPKNKDITTYRTSGMGTTNGRIYNRKRAYHSSRYSSDAYTYVMDSFVDPRYNQFRLNAAMVLIDTDARGYRKKLKKLHEEGYINNGSMIVFNTNHYNKRISKIVKDVFVEIAKRYHKDDIEVVDANKVWEKYGPDIIAREKELQSERRKEWRKNNPVESRAGKPNVKYHSPNTGIQEIYCVSKDIKDLSGYYVGMIHGHVVDSDETQMNLQVEDYILAMVSDILKENVFKLNKVHTKQAEKNKNLKRLDKSDISKIMQSELEKQFSKDKVGYFINDLTLHNYTEEIISHFKLSLKKDWDGYLDRLFRYCETILPADYMGKYGNIVSEVKLEQTQKITDFTEKLKKDHIMAYTLMTTKTRNFSYITIDGVLKDEINKNVLGDDFPQSK
>ID:YP_007010257.1 |[Aeromonas phage CC2]||_Aeromonas_phage_CC2_.gbk|rIIA|2235|NC_019538(231743):87948-90182:-1 ^GeneID:14016204^ Aeromonas phage CC2, complete genome.|neighbours:ID:YP_007010256.1(-1),ID:YP_007010258.1(-1)|neighbour_genes:rIIB,hypothetical protein|
MKIVTNKQPVFGTVMEESRDFGMKFDEKAYTILSSGLYKFKIRAFIRELSCNAIDGHIALEKIGGVPPKYFDVELPSDINLQWRLRDYGIGMDKDGIFNLFTTYFASTKEDSDDFIGAFGLGSKSPFCYTTTFTVTSWCKGLKTVYSIFMNNGIPKCVPIFEEPSDEHTGIEIVIPIDQDDITEVRNETRAVYHTFDKDGFYPNIVNQNFELTNYKSSGYYGSIMDNGVYAVMGGVSYKIPSKLYENEVCSVFFNNSYSFIDFPVGSLNPLPNREELSLDKHTLNTLDSYFKSQSDQVIDEVNKKVSEHGKDARSKIHAILSMDFGEHIFNKVSKIIDHNGKSLQDWRFFYESITSSKEWSLFKDFCVDYNYKNKNFVYIDTFSNAVRNVWNLERARYYGSSRKIEFNDYFMPSVKNKRYPFPILLSNMDGKWKVRIKLLMKYGIIPNERVVVMSDYPYSRKPFKNVTRNLFIQIAKRYHKDDIDVFHVEKLYGKHVQEIEEKEAEEKRQRRLEAQRNRAKTPRDKPDNSHYYNKGYRSTDNFLAKDVHELSGLYGLRSGEYIVVDGHEVTDGLQSWLSEVFDTTLYALPKTLERRAGMNENLALVTKEMIKDKLVEYLNNNLKDEKIGWNINRSDKPRVDMEITREMKDHFGVSESGDWDHDLGNIYVHAKEYLSEPEYQVYTDIIENYRQSMYDVYHNFYDEMKKQFPMECAILRLKKNYSCVKNEEFELATKRIMENYKGV
>ID:YP_009011430.1 |[Aeromonas phage PX29]||_Aeromonas_phage_PX29_.gbk|rIIA|2205|NC_023688(222006):1-2205:-1 ^GeneID:18560257^ Aeromonas phage PX29, complete genome.|neighbours:start(),ID:YP_009011431.1(-1)|neighbour_genes:start(),hypothetical protein|
MRIHQEETEIFGSIEQSAGFKILASAKAFKILSSSLYKYKQRAIIRELCCNAVDGHIALKRSGVEPRSTFDVTLPSMLNQQFSVRDYGIGLCQEDIEGLYSTYFASTKANSNDEIGGFGLGSKSPFAYTDTFTVTSWFGGKKMVFSAFMKNGEPQIMKMYEEDTTEPTGVEVTVPVSNDMNTWEDEAKRVFCSFDIYRPRFVGKPITVNYLNFDKDGICHIEGSYGNRPMHSNGVYAVMGGVVYPIPSEYWNDSMIGLYASRKVYYVRFEIGELDMTPSREELSLDPETIASIQKRMRILNKVHDDQIAEEFAKCKDIRELHSRLINRFPTDVWNRMVQNVVFHKKTIKDWKQKFSSFERPYPDLPVVRASVSAGTVRKVKQRWHGGHDVSFGANFRPIIINDMKTGAAEVMYGLYRLNKFPVDGAYVYDVFSDAPIDDKNPKSKKTGKANRENMIEYLKYFPKRITKGKVILLSKVRAEILKAMKDAGHTQVKKRTGKATNVIKIENGGSSEVQMYVEDIDDLKDVLWCGTEYSALRIVTPTITTETLKNGKTRDKYESWKSANTFDERIIKEWSKLEKKTIYVFKNQHWARAHKNSDIQQLEEKMIVDYTTKLIDNLTHDDFGVTVNERWISRLASNTITKPLTDNLCGTTGSRSDTGLFMSRMANARPKLVGTKSVETLDVIVRRLEKEAHDRAYIKVHEFERNNPLIIAYLNQIYDVKDTIAADIVKIAK
>ID:YP_003969418.1 |[Aeromonas phage phiAS5]||_Aeromonas_phage_phiAS5_.gbk|membrane integrity p..|2199|NC_014636(225268):92247-94445:-1 ^GeneID:9861536^ Aeromonas phage phiAS5, complete genome.|neighbours:ID:YP_003969417.1(-1),ID:YP_003969419.1(-1)|neighbour_genes:membrane integrity p..,hypothetical protein|
MKIHQEQTEIYGSAADMSSGFKILASAKAFKILSSSLYKYKQRAIIRELCCNAVDGHIALARTGVDVKTTFDVTLPSVLNQQFSVRDYGIGLSEEDVTGLYCTYFASTKSNSNDEIGGFGLGCKSPFAYTDTFTVTSWHGGFKRIYSAFMKNGEPNIMKMFEEESNEPTGVEVTVPVSNDMNTWEQEAARVFCSFEKYRPRFVGKSITINYLDFDADGICKVEGGWNTRSQHGNGVFAVMGGVVYPIPSEYWNNTMIGLFAKDKSYYVRFEIGELDMTPSREELSLDPDTIASIDKRIKILNKVHDVEIDKIFDKSNDIFELYKSINGRLPHDVWRRMIENRVFHGKTIQQWKAHFNSYTRPNTEVYLQNASVGVTVRKNKIRYTSNMVGFDANFKRVIINDLKSGAGEVMMALHRLNKFRVEGALVFDVANTTPIDKKDPSRGTIGDAYKENLIHYLGYWPTRMKDKMIVTLSKVRADVLKEMKDKGLVEVKKRTGKATNVVVYENGIYKEKQMYVEDIDELKDCYWMGYEWSNPRHVTPTITIETLKSGKTKEKFGDWKSVNLYSSELISQWAAVEKKTVYMFKPTHFQRAWKNKNITQVSQDIIQFDVLKHADAVDETHFGVQVMERWVGRLESNVITKPLVDQICNNGKVSEIGNFLRRARNSMSDLKLTNGKSLHDAIAELERKAYDIAYVKVKEFEKNNPLIVAYTNSVYSIPDATATNIVQVAVK
>ID:YP_802943.1 |[Escherichia virus RB32]||_Bacteriophage_RB32_.gbk|rIIA|2178|NC_008515(165890):1-2178:-1 ^GeneID:4405690^ Bacteriophage RB32, complete genome.|neighbours:start(),ID:YP_802944.1(-1)|neighbour_genes:start(),rIIA.1|
MIITTEKETILGNGSKSKAFSITASPKVFKILSSDLYTNKIRAVVRELITNMIDAHALNGNPEKFIIQVPGRLDPRFVCRDFGPGMSDFDIQGDDNSPGLYNSYFSSSKAESNDFIGGFGLGSKSPFSYTDTFSITSYHKGEIRGYVAYMDGDGPQIKPTFVKEMGPDDKTGIEIVVPVEEKDFRNFAYEVSYIMRPFKDLAIINGLDREIDYFPDFDDYYGVNPERYWPDRGGLYAIYGGIVYPIDGVIRDRNWLSIRNEVNYIKFPMGSLDIAPSREALSLDDRTRKNIIERVKELSEKAFNEDVKRFKESTSPRHTYRELMKMGYSARDYMISNSVKFTTKNLSYKKMQSMFEPDSKLCNAGVVYEVNLDPRLKRIKQSHETSAIASSYRLFGINTTKINIVIDNIKNRVNIVRGLAHALDDSEFNNTLNIHHNERLLFINPEVESQIDLLPDIMAMFESDEVNIHYLSEIEALVKSYIPKVVKSKAPRPKAATAFKFEIKDGRWEKEELFTLTSEADEITGYVAYMHRSDIFSMDGTTSLCHPSMNILIRMANLIGINEFYVIRPLLQKKVKELGQCQCIFEALRDLYVDAFDDVDYDKYVGYSSSAKRYIDKIIKYPELDFMMKYFSVDEVSEEYTRLANMVSSLQGVYFNGGKDTIGHDIWTVTNLFDVLSNNASKNSDKMVAEFTKKFRIVSDFIGYRNSLSDDEVSQIAKTMKALAA
>ID:YP_009218724.1 |[Citrobacter phage IME-CF2]||_Citrobacter_phage_IME-CF2_.gbk|rIIA lysis inhibitor|2175|NC_029013(177688):115128-117302:1 ^GeneID:26644941,SEED:fig|1527524.5.peg.198^ Citrobacter phage IME-CF2, complete genome.|neighbours:ID:YP_009218723.1(1),ID:YP_009218725.1(1)|neighbour_genes:hypothetical protein,rIIB lysis inhibitor|
MRAGKKAFKILSSTIYKYKIRAIIREISCNAIDGHIVAGNMDRFDVQLPTVLDPRFIVRDYGTGLSDYMVNEVFTVYFESTKTDTDDLIGALGLGSKSPFCYTSTFTVESIQDGMKRGYTAYLNEDGEPYIDPLYAVETDEPNGVQVTVPVNVEDIPEWEREAARVYEAFTTIRPRFIGVQLDINWQPTEANNRGIIRYKSKHYSGLYARMGNICYPIDLDMFRESLFYCYQNSSYAYILDFPLGSLDFMPSREELSLDKITKKVIMDRLGAINDQYYSELSAEFAKLKTTREKVIWYQNLPTLLQTFVTRDKQFKVGKNTLAELVMHFNSKDLVTSMQIWGYWANVYDGKDCSFERTGSGRRYDAYKSETMRRQDITRMLHPWKQRNLYLLQNDNNAKSVRAYAIGYCMLHKTDRMNFIEYDPNRNQDNLQNFIKNGYYDESEIVYLKTSEMTEELEVYTEDRRRWRATRETIDKDSEPRPKTPTAYRYTVGINGDLNKEDLFLTKAEFVNLESAYALRLYGVDDYSSLSESNNFSMSNIMNNLATVMEISGVRVVYTLRNSLWNKIPDSSMICLDTFLAELFCKTAKEMKPNWYPAFVSKKYRDSVKELYEKLGISLDRMVKNRYDARRYNILNTLDGKVLMQTTEDGETTEAKNPSIRVAQARHEEMEHAMIERVDEQYEIFAKRNPLIARILRNSDGYQIRYILEDKAMTDDMVKLIRWK
>ID:YP_009194817.1 |[Citrobacter phage Margaery]||_Citrobacter_phage_Margaery_.gbk|rIIA protein|2250|NC_028755(178182):900-3149:-1 ^^ Citrobacter phage Margaery, complete genome.|neighbours:ID:YP_009194816.1(-1),ID:YP_009194818.1(-1)|neighbour_genes:rIIB protein,hypothetical protein|
MKLRQLAPQTIHTTGFDKGERTKFKMATSAKTFKILSSTIYKYKIRAIIREISCNAIDGHMVAGNMNPFDVQLPTVLDPRFIVRDYGTGLSDWMVKEVFTTYFESTKTDTDELIGALGLGSKSPFCYTETFTIESIQDGIKRAYTAYMDNGEPFVDQIYEIETDEPNGVQITVPVKVEDIAEWEREAARVYEPFTGIRPRFIGVQVDVNWQPKEADDRGIIRYKSINYSGVYARMGNICYPIDMDMFENSLFYCYRNSNYAYVLDFPLGSLDFMPSREELSLDKVTKKVILDRLEKINKRYDEELVAEFGKQKTTRDKIVWFNNLPSMLQAFVSRDNRFRVGKDSLAEILTHLKSSETATGKYIWGFWANPYDGKDCVFERVGSGRRHETYKAETTKRQDVMRMIQPWRQKKLFIVENDNEARSLRPYLIGYCMLNGSDRISFVTKEINSEPVQDLIRTGYFDESEIVTLKTSEMTKEFETYTEDRKRWKATRESSSGDSEPRPKTPTAYHYFLDGRGNLQKNDLYLTKAQFVKLDEMYAMRLYGVDEYSRLDGESQNYSLGSIASSMMTMLTVTGLNEVMVLRNSLWSRIPDSNMKCLDDYLVKRFADAAKKMKPNWFPSWISSNHGSEIRTLRDSMGVTLDRMVKNRYNPELYMLLDYLDGKFTYDVIEGKNKSKTVVRNPLLREMSTKYYKMRKDMKERVDTAYDLFAKRNPSIHYMLLHSSYSTFRSMFNDDKIVMDLVNLIRWK
>ID:AYJ72866.1 |[Citrobacter phage Maroon]||_Citrobacter_phage_Maroon_.gbk|rIIA protector from ..|2250|MH823906(178830):916-3165:-1 ^^ Citrobacter phage Maroon, complete genome.|neighbours:ID:AYJ72865.1(-1),ID:AYJ72867.1(-1)|neighbour_genes:rIIB protector from ..,hypothetical protein|
MKLRQLAPQTIHTTGFDKGERTKFKMATSAKTFKILSSTIYKYKIRAIIREISCNAIDGHMVAGNMNPFDVQLPTVLDPRFIVRDYGTGLSDWMVKEVFTTYFESTKTDTDELIGALGLGSKSPFCYTETFTIESIQDGIKRAYTAYMDNGEPFVDQIYEIETDEPNGVQITVPVKVEDIAEWEREAARVYEPFTGIRPRFIGVQVDVNWQPKEADDRGIIRYKSINYSGVYARMGNICYPIDMDMFENSLFYCYRNSNYAYVLDFPLGSLDFMPSREELSLDKVTKKVILDRLEKINKRYDEELVAEFGKQKTTRDKIVWFNNLPSMLQAFVSRDNRFRVGKDSLAEILTHLKSSETATGKYIWGFWANPYDGKDCVFERVGSGRRHETYKAETTKRQDVMRMIQPWRQKKLFIVENDNEARSLRPYLIGYCMLNGSDRISFVTKEINSEPVQDLIRTGYFDESEIVTLKTSEMTKEFETYTEDRKRWKATRESSSGDSEPRPKTPTAYHYFLDGRGNLQKNDLYLTKAQFVKLDEMYAMRLYGVDEYSRLDGESQNYSLGSIASSMMTMLTVTGLNEVMVLRNSLWSRIPDSNMKCLDDYLVKRFADAAKKMKPNWFPSWISSNHGSEIRTLRDSMGVTLDRMVKNRYNPELYMLLDYLDGKFTYDVIEGKNKSKTVVRNPLLREMSTKYYKMRKDMKERVDTAYDLFAKRNPSIHYMLLHSSYSTFRSMFNDDKIVMDLVNLIRWK
>ID:YP_009203715.1 |[Citrobacter phage Merlin]||_Citrobacter_phage_Merlin_.gbk|rIIA protein|2178|NC_028857(172733):1-2178:-1 ^GeneID:26648229^ Citrobacter phage Merlin, complete genome.|neighbours:start(),ID:YP_009203716.1(-1)|neighbour_genes:start(),hypothetical protein|
MIISQEQEVVFGSANQQATAFGIENNAKAFILLSDKLYTNKPYAIVRELSTNCLDAHKLNGQTRPFEVKVPTRLDPRFVIRDFGPGLSDVQIRGANGKPGLYNTYFASTKSDSNDFIGAMGLGSKSPFSYTKTFTIISCHDGRKMGYTAIMKNLGPEIIPLFNEPMGEDDVTGIEITVPVKTDDISKWETEIKRTFRTFVGVEPKILGSKVEINYFPEFTPDKQWFSLNSSPFENDQSLYAVYGRIVYPIKMSEIPDIKADWLLNRYGRVYVHFDLGELDITPSREELSYNEETIENIRNKVNNLENITLAADLERFQTIENKRQLSRELQALNHRQRTILGTRSILIQDKPYQDWVSMFHHSKVENLVYNANMVAYYVGTDAERRRISSSWNVRNRLSAQSLFSIDHKKIVFMIDDKPSRRASTIRGMYALDIHKYCYVILVNPDNEKEVHVMNEITKLFEGDEVICFKCSEMEQARVKDAELNAANSDKEGAKRPKSPNIQKWSKTDGKWEVDSFCMSANEVRELEGYAIGISRDSIVEFPSGNETSFDQTNIKGACDYVNVSEFWMIRPAAMKYAQDAALDPLMDEFVNKFIELIDKVDADVIPPSTTSRRQINNILSIKALTPLIKNFYDVKDWQSSVELNQFVKTFNGSIHGEGENAEKLALCQKIYNRLVETAKSDFEIKAEEFEEKYPVIWYMLDEYYIHEAKNHNDLAKIAALLGAI
>ID:YP_009097604.1 |[Citrobacter phage Miller]||_Citrobacter_phage_Miller_.gbk|rIIa protein|2250|NC_025414(178171):900-3149:-1 ^InterPro:IPR003594^ Citrobacter phage Miller, complete genome.|neighbours:ID:YP_009097603.1(-1),ID:YP_009097605.1(-1)|neighbour_genes:rIIb protein,hypothetical protein|
MKLRESQASTVHRVGIESGSRRAFGMRAGKKAFKILSSTIYKYKIRAIIREISCNAIDGHIVAGNMDRFDVQLPTVLDPRFIVRDYGTGLSDYMVNEVFTVYFESTKTDTDDLIGALGLGSKSPFCYTSTFTVESIQDGMKRGYTAYLNEDGEPYIDPLYAVETDEPNGVQVTVPVNVEDIPEWEREAARVYEAFTTIRPRFIGVQLDINWQPTEANNRGIIRYKSKHYSGLYARMGNICYPIDLDMFRESLFYCYQNSSYAYILDFPLGSLDFMPSREELSLDKITKKVIMDRLGAINDQYYSELSAEFAKLKTTREKVIWYQNLPTLLQTFVTRDKQFKVGKNTLAELVMHFNSKDLVTSMQIWGYWANVYDGKDCSFERTGSGRRYDAYKSETMRRQDITRMLHPWKQRNLYLLQNDNNAKSVRAYAIGYCMLHKTDRMNFIEYDPNRNQDNLQNFIKNGYYDESEIVYLKTSEMTEELEVYTEDRRRWRATRETIDKDSEPRPKTPTAYRYTVGINGDLNKEDLFLTKAEFVNLESAYALRLYGVDDYSSLSESNNFSMSNIMNNLATVMEISGVRVVYTLRNSLWNKIPDSSMICLDTFLAELFCKTAKEMKPNWYPAFVSKKYRDSVKELYEKLGISLDRMVKNRYDARRYNILNTLDGKVLMQTTEDGETTEAKNPSIRVAQARHEEMEHAMIERVDEQYEIFAKRNPLIARILRNSDGYQIRYILEDKAMTDDMVKLIRWK
>ID:YP_009146434.1 |[Citrobacter phage Moon]||_Citrobacter_phage_Moon.gbk|rIIa|2178|NC_027331(170341):1-2178:-1 ^GeneID:24721906,InterPro:IPR003594^ Citrobacter phage Moon, complete genome.|neighbours:start(),ID:YP_009146435.1(-1)|neighbour_genes:start(),hypothetical protein|
MIISQEQEVVFGSANQQATAFGIENNAKAFILLSDKLYTNKPYAIVRELSTNCLDAHKLNGQTRPFEVKVPTRLDPRFVIRDFGPGLSDVQIRGADGKPGLYNTYFASTKSDSNDFIGAMGLGSKSPFSYTKTFTIVSCHNGRKMGYTAIMKNLGPEIIPLFNEPMGEDDVTGIEITVPVKTDDISKWETEIKRTFRTFAGVEPKILGSKVEINYFPEFTPEKQWFSLDSSPFENDQSLYAVYGRIVYPIKMSEIPDIKADWLLNRYGRVYVHFDLGELDITPSREELSYNEETIENIRNKVNNLENITLAADLERFQTIENKRQLSRELQELNHRQRTILGTRSILIQDKPYQDWVSMFHYSKVENLVYNANMVAYYVGSDAERKRISSSWNVRNRISAQSLFSINNKKVVFMIDDKPSRRASTIRGMYALDIHKYCYVILVNPDNEKEVHVMNEITKLFEGDEVIKFKCSDMEPARVKDAELNASNSDKEGAKRPKSPNIHKWTKTDGKWEVDSFCMSANEVRELEGYAIGISRDSIVEFPSGNETSFDQTNIKGACDYVNVSEFWMIRPAAMKYAQDAALDPLMDEFINKFIELIDKVDADVIPPSTTSRRQINNILSIKALTPLIKNFYDVKDWESSVELNQFVKSFNGSIHGSGENADKLALCQKIYNRLVETAKSDFETKAEEFEEKYPVIWYMLDEYYIHEAKNHNDLAKIAALLGAI
>ID:YP_009285540.1 |[Citrobacter phage vB_CfrM_CfP1]||_Citrobacter_phage_vB_CfrM_CfP1_.gbk|rIIb protein|2250|NC_031057(180219):900-3149:-1 ^GeneID:29079576^ Citrobacter phage vB_CfrM_CfP1, complete genome.|neighbours:ID:YP_009285539.1(-1),ID:YP_009285541.1(-1)|neighbour_genes:rIIb protein,rIIb protein|
MKLRESQASTVHRVGIESGSRRAFGMRAGKKAFKILSSTIYKYKIRAIIREISCNAIDGHIVAGNMDRFDVQLPTVLDPRFIVRDYGTGLSDYMVNEVFTVYFESTKTDTDDLIGALGLGSKSPFCYTSTFTVESIQDGMKRGYTAYLNEDGEPYIDPLYAVETDEPNGVQVTVPVNVEDIPEWEREAARVYEAFTTIRPRFIGVQLDINWQPTEANNRGIIRYKSKHYSGLYARMGNICYPIDLDMFRESLFYCYQNSSYAYILDFPLGSLDFMPSREELSLDKITKKVIMDRLGAINDQYYSELSAEFAKLKTTREKVIWYQNLPTLLQTFVTRDKQFKVGKNTLAELVMHFNSKDLITSMQIWGYWANVYDGKDCSFERTGSGRRWDSYKSETMRRQDITRMLLPWKQKNLYLLQNDNEAKSVRSYAIGYCMLHKTERMNFVEYHPDHNQENLQNFIKQGYYDESEIILLKTSEMTKEIEVYNEDRRRWRATRQDADKDSEPRPKTPTAYRYTVGINGDLNKEDLFLTKAEFVNLEPAYALRLYGVDEYSSLSDSENFSMSSVMKDLAKVMEISGIRVVYTLRNSLWNKIPNSNMICLDTFLAELFCKTAKEMKPNWYPAFVAKKNRGQVKDLYEKVGISIDRMVKNRYDARRYTILDTLNRKALMQYIENEEKTEAKNPSIRVAQARHEEMEEAMCDRVDEQYEIFVKRNPLIARLIRNCDAYTIRYIMDDKAMTDDIIKLIRWK
>ID:YP_009285541.1 |[Citrobacter phage vB_CfrM_CfP1]||_Citrobacter_phage_vB_CfrM_CfP1_.gbk|rIIb protein|2250|NC_031057(180219):3149-5398:-1 ^GeneID:29079528^ Citrobacter phage vB_CfrM_CfP1, complete genome.|neighbours:ID:YP_009285540.1(-1),ID:YP_009285542.1(-1)|neighbour_genes:rIIb protein,hypothetical protein|
MKLRESQASTVHRVGIESGSRRAFGMRAGKKAFKILSSTIYKYKIRAIIREISCNAIDGHIVAGNMDRFDVQLPTVLDPRFIVRDYGTGLSDYMVNEVFTVYFESTKTDTDDLIGALGLGSKSPFCYTSTFTVESIQDGMKRGYTAYLNEDGEPYIDPLYAVETDEPNGVQVTVPVNVEDIPEWEREAARVYEAFTTIRPRFIGVQLDINWQPTEANNRGIIRYKSKHYSGLYARMGNICYPIDLDMFRESLFYCYQNSSYAYILDFPLGSLDFMPSREELSLDKITKKVIMDRLGAINDQYYSELSAEFAKLKTTREKVIWYQNLPTLLQTFVTRDKQFKVGKNTLAELVMHFNSKDLITSMQIWGYWANVYDGKDCSFERTGSGRRWDSYKSETMRRQDITRMLLPWKQKNLYLLQNDNEAKSVRSYAIGYCMLHKTERMNFVEYHPDHNQENLQNFIKQGYYDESEIILLKTSEMTKEIEVYNEDRRRWRATRQDADKDSEPRPKTPTAYRYTVGINGDLNKEDLFLTKAEFVNLEPAYALRLYGVDEYSSLSDSENFSMSSVMKDLAKVMEISGIRVVYTLRNSLWNKIPNSNMICLDTFLAELFCKTAKEMKPNWYPAFVAKKNRGQVKDLYEKVGISIDRMVKNRYDARRYTILDTLNRKALMQYIENEEKTEAKNPSIRVAQARHEEMEEAMCDRVDEQYEIFVKRNPLIARLIRNCDAYTIRYIMDDKAMTDDIIKLIRWK
>ID:SCN45694.1 |[Cronobacter phage Pet-CM3-4]||_Cronobacter_phage_Pet-CM3-4_.gbk|Membrane-associated ..|2211|LT614807(171975):1-2211:-1 ^^ Cronobacter phage Pet-CM3-4 genome assembly, chromosome: I.|neighbours:start(),ID:SCN45695.1(-1)|neighbour_genes:start(),hypothetical protein|
MKLIADNEEVLGSAGKKTKFTIQASPKAFMILSDKLYKNKIRAVVRELTTNWLDAHILNGKQDVPCEIKCPNKLDPRFIIRDFGPGMSDFQIRGNDEEPGLYNSYFASTKAESNDFIGALGLGSKSPFSYTKSFTIVSYYEGEARGYMAVMNNGEPDIRPLFVEPMKEGEQTGIEITVPVRLEDVEKFAHEIAYVMRPMPVKPIITGANIHIDSFPQDVEWFHSPNGFGKDAKGLYAVYGKIVYPIDKFDGLECSWLLNRYGCVYINFPLGELDITPSREELSLDDVTIENIKKRVNSLEKATLEADIAHLQSIENKRELVRQLSQFDSNQRAILNRQNIMFGDKTYGEWVETYSINELQKKIESSMVYTYLVNLDAERMRLTSSWSTRKRTSVSNLLNVQQNKVHIMIDDKPSRRAAMFRGMYLKDFHRYQRFIMIDPEDPKHLEIKDEIIKLFDQDEVVILKASEMDEYRKFEKEYYSDGKESAGPRPKSPNGQLHKYDAKGGWWTSEDLFMNKDDIAELEGYAIFRSRDEIRTFPDELWWSGVDIETIRNMAKEFGITEFYVIRPNSAKAAKLNDNLESLDRFIVDEYIKIIDDMDPDEYLPMSFFNRRVVSNIINTPKLKWMLKFITGKDNGTKVSRINEIGRNLRNTTIASAQDGPTQIREDLALCNLIYNKLTDAATAEADAAFKRFEKEYPVIEHMLNEWRVANYADDISRIMRALEGAPSLKGESEDA
>ID:YP_006986277.1 |[Cronobacter phage vB_CsaM_GAP161]||_Cronobacter_phage_vB_CsaM_GAP161_.gbk|RIIA protector from ..|2250|NC_019398(178193):1-2250:-1 ^^ Cronobacter phage vB_CsaM_GAP161, complete genome.|neighbours:start(),ID:YP_006986278.1(-1)|neighbour_genes:start(),hypothetical protein|
MKLRQLAPQTIHTTGFDKGERTKFKMATSAKTFKILSSTIYKYKIRAIIREISCNAIDGHMVAGNMNPFDVQLPTVLDPRFIVRDYGTGLSDWMVKEVFATYFESTKTDTDELIGALGLGSKSPFCYTETFTIESIQDGVKRAYTAYMDNGEPFVDQIYEIETDEPNGVQITVPVKVEDIEEWEREAARVYEPFTGIRPRFIGVQVDVNWQPKEADDRGIIRYQSKNYSGVYARMGNICYPIDMDMFENSLFYCYRNSNYAYILDFPLGSLDFMPSREELSLDKVTKKVITDRLDKINKRFDEELMEQYKKQKTTRDKLVWFNNLPGLLQGFVTRDNRFRVGKESLAEILTHLKSSETATGKYICGFWANPYDGKDCVFERVGSGRRHETYKAETTKRQDVMRMIQPWRQKKLFIVENDNEARSLRPYLIGYCMLNGSDRISFVTKEINSEPVQDLIRTGYFDESEIVTLKTSEMTKEFETYTEDRKRWKATRESSSGDSEPRPKTPTAYHYFLDDQGNLQKNDLYLTKAQFVKLDEMYAMRLYGVDEYSRLDGEAQNYSLGSIASSMMTMLTVTGLNEVMVLRNSLWSRIPDSNMKCLDDYLVKRFADAAKKIKPNWFPAWISSKHGSEIRTLRDSMGVTLDRMVKNRYNPELYLLLDYLDGKFTYDTIAGKNKSKTVVRNPLLREMSTKYYKMRKDMKERVDAAYDLFAERNPSIHYMLLHSSYSTFRSMFNDDKIVMDLVNLIRWK
>ID:AOG16128.1 |[Cronobacter phage vB_CsaM_leB]||_Cronobacter_phage_vB_CsaM_leB_.gbk|rIIA|2250|KX431559(177907):900-3149:-1 ^^ Cronobacter phage vB_CsaM_leB, complete genome.|neighbours:ID:AOG16127.1(-1),ID:AOG16129.1(-1)|neighbour_genes:rIIB,hypothetical protein|
MKLRQLAPQTIHTTGFDKGERTKFKMATSAKTFKILSSTIYKYKIRAIIREISCNAIDGHMVAGNMNPFDVQLPTVLDPRFIVRDYGTGLSDWMVKEVFTTYFESTKTDTDELIGALGLGSKSPFCYTETFTIESIQDGIKRAYTAYMDNGEPFVDQIYEIETDEPNGVQITVPVKVEDIAEWEREAARVYEPFTGIRPRFIGVQVDVNWQPKEADDRGIIRYKSINYSGVYARMGNICYPIDMDMFENSLFYCYRNSNYAYILDFPLGSLDFMPSREELSLDKVTKKVIMDRLEKINKRYDEELVAEFSKQKTTRDKIIWFNNLPSMLQAFVSRDNRFRVGKDSLAEILTHLKSSETATGKYICGFWANPYDGKDCVFERVGSGRRHETYKAETTKRQDVMRMIQPWRQKKLFIVENDNEARSLRPYLIGYCMLNGSDRISFVTKEINSEPVQDLIRTGYFDESEIVTLKTSEMTKEFETYTEDRKRWKATRESSSGDSEPRPKTPTAYHYFLDDQGNLQKNDLYLTKAQFVKLDEMYAMRLYGVDEYSRLDGEAQNYSLGSIASSMMTMLTVTGLNEVMVLRNSLWSRIPDSNMKCLDDYLVKRFADAAKKIKPNWFPAWISSNHGSEIRTLRDSMGVTLDRMVKNRYNPELYLLLDYLDGKFTYDVIEGKNKSKTVVRNLLLREMSTKYYKMRKDMKERVDTAYDLFAERNPSIHYMLLHSSYSTFRSMFNDDKIVMDLVKLIRWK
>ID:AOG16408.1 |[Cronobacter phage vB_CsaM_leN]||_Cronobacter_phage_vB_CsaM_leN_.gbk|rIIA|2250|KX431560(179516):900-3149:-1 ^^ Cronobacter phage vB_CsaM_leN, complete genome.|neighbours:ID:AOG16407.1(-1),ID:AOG16409.1(-1)|neighbour_genes:rIIB,hypothetical protein|
MKLRQLAPQTIHTTGFDKGERTKFKMATSAKTFKILSSTIYKYKIRAIIREISCNAIDGHMVAGNMNPFDVQLPTVLDPRFIVRDYGTGLSDWMVKEVFTTYFESTKTDTDELIGALGLGSKSPFCYTETFTIESIQDGIKRAYTAYMDNGEPFVDQIYEIETDEPNGVQITVPVKVEDIAEWEREAARVYEPFTGIRPRFIGVQVDVNWQPKEADDRGIIRYKSINYSGVYARMGNICYPIDMDMFENSLFYCYRNSNYAYILDFPLGSLDFMPSREELSLDKVTKKVIMDRLEKINKRYDEELVAEFSKQKTTRDKIIWFNNLPSMLQAFVSRDNRFRVGKDSLAEILTHLKSSETATGKYICGFWANPYDGKDCVFERVGSGRRHETYKAETTKRQDVMRMIQPWRQKKLFIVENDNEARSLRPYLIGYCMLNGSDRISFVTKEINSEPVQDLIRTGYFDESEIVTLKTSEMTKEFETYTEDRKRWKATRESSSGDSEPRPKTPTAYHYFLDDQGNLQKNDLYLTKAQFVKLDEMYAMRLYGVDEYSRLDGEAQNYSLGSIASSMMTMLTVTGLNEVMVLRNSLWSRIPDSNMKCLDDYLVKRFADAAKKIKPNWFPAWISSNHGSEIRTLRDSMGVTLDRMVKNRYNPELYLLLDYLDGKFTYDVIEGKNKSKTVVRNLLLREMSTKYYKMRKDMKERVDTAYDLFAERNPSIHYMLLHSSYSTFRSMFNDDKIVMDLVKLIRWK
>ID:YP_009005265.1 |[Enterobacter phage PG7]||_Enterobacter_phage_PG7_.gbk|rIIA|2214|NC_023561(173276):1-2214:-1 ^GeneID:18502435^ Enterobacter phage PG7, complete genome.|neighbours:start(),ID:YP_009005266.1(-1)|neighbour_genes:start(),hypothetical protein|
MKLIADNEEVLGAAGKKTKFTIQASPKAFMILSDKLYKNKIRAVVRELTTNWLDAHILNGKQDVPCEIKCPNKLDPRFIIRDFGPGMSDFQIRGNDEEPGLYNSYFASTKAESNDFIGALGLGSKSPFSYTKSFTIVSYHEGEARGYMAVMNNGEPDIRPLFVEPMKEGEQTGIEITVPVRLEDVEKFAHEIAYVMRPMPVKPIITGASINIESFPQDVEWFHSPNGFGKDSRGLYAVYGKIVYPIDQFQGLECSWLLNRYGCVYVNFPLGELDITPSREELSLDDVTIENIKKRVNSLEKATLEADIAHLQSIENKRELVRQLSQFDSNQRAILNRQNIMFGDKTYAEWCNAYNTDNIQKKIEDAMIYTYRVNIDSERWRLTSSWSTRKRMSVTSLLNVQNDKVHIMIDDKPSRRAAMFRGMYLKDFHRYANFIMLNPEEPKHMKIKDEIVKLFDQDEIIILKSSEMEEYRKFEKEHYSNSSKGEGGPRPKSPNGQLHKLDAKGGWWTSEDLFMNKDDIAELEGYAIFRSRDEIRTFPEELYWSGIDIETVRTLAKELGVTEFYVIRPNSAKVAKLNDNLESLDRFIVDEFIKIIDDLDADEYLPSTFFNRRVVSNIINTPELKWLLKFITGKDNGERVSRINEIGRNLKNTYITASPDGSSQIREDLALCVRIYNKLTDAASAEVDAAFKKFEKEYPVIEHMLNEWRVANYAEDISRIMRALESAPSLKGKDENE
>ID:AVR55208.1 |[Enterobacter phage myPSH1140]||_Enterobacter_phage_myPSH1140_.gbk|Protector from proph..|2214|MG999954(172614):1805-4018:-1 ^^ Enterobacter phage myPSH1140, complete genome.|neighbours:ID:AVR55207.1(-1),ID:AVR55209.1(-1)|neighbour_genes:Protector from proph..,hypothetical protein|
MKLIADNEEVLGSAGKKTKFTIQASPKAFMILSDKLYKNKIRAVVRELTTNWLDAHILNGKQDVPCEIKCPNKLDPRFIIRDFGPGMSDFQIRGNDEEPGLYNSYFASTKAESNDFIGALGLGSKSPFSYTKSFTIVSYHEGEARGYMAVMNNGEPDIRPLFVEPMKEGEQTGIEITVPVRLEDVEKFAHEIAYVMRPMPVKPIITGASINIESFPQDVEWFHSPNGFGKDSRGLYAVYGKIVYPIDQFQGLECSWLLNRYGCVYVNFPLGELDITPSREELSLDDVTIENIKKRVNSLEKATLEADIAHLQSIENKRELVRQLSQFDSNQRAILNRQNIMFGDKTYAEWCNAYNTDNIQKKIEDAMIYTYRVNIDSERWRLTSSWSTRKRMSVASLLNVQNAKVHIMIDDKPSRRAAMFRGMYLKDFHRYANFIMLNPEEPKHMKIKDDIVKLFDQDEIIILKSSEMEEYRKFEKEHYSNSSKGDGGPRPKSPNGQLHKLDAKGGWWTSEDLFMNKDDIAELEGYAIFRSRDEIRTFPEELYWSGTDIETIRTLAKELGVTEFYVIRPNSAKVAKLNDNLESLDRFIVDEFIKIIDDLDADEYLPSTFFNRRVVSNIINTPELKWLLKFITGKDNGERVSRINEIGRNLKNTYITASPDGSSQIRDDLALCVRIYNKLTDAASAEVDAAFKKFEKEYPVIEHMLNEWRVANYAEDISRIMRALESAPSLKGESEDE
>ID:YP_009606918.1 |[Enterobacter phage phiEap-3]||_Enterobacter_phage_phiEap-3_.gbk|rIIA|2262|NC_041980(175814):1-2262:-1 ^GeneID:40083202^ Enterobacter phage phiEap-3, complete genome.|neighbours:start(),ID:YP_009606919.1(-1)|neighbour_genes:start(),hypothetical protein|
MKLREDTPQTIYRVGTDTSKGRNKLSLRANKKAYKILSSTVYKYKIRAIIRELSCNAIDGHKEAGNQNPFDVQLPTAVDPRFVIRDYGIGMSPDFVSDAFTVYFESTKNDSNDLIGSMGLGCKSPLCYSDAFTVESVKDGIKCGYTIYMDDGEPFCDPLYEIESDEPNGVTITVPVKVEDIKEWENEAARVYESFTDIRPNFVGASILKINYQPKEATNDSGVIRHKSAYTSGVYARMGNIIYPLDKDLYDTSMFYCYTESQYTYIIDFPIGELDFMPSREELSMDKMTVGIVKERLKQISRVYFNRVKSEFEKLQTVRDKLTWFHSLPSMVQNFVGKDANFRINGDSIGWIHSELVKPNKYNDDYIAGYWANEYDGKDAWYQVTGSGGRWSKYKPETTKRQDITRIYYPWKQKKLILLKVDTNTVKPYIVGYAKMHNLSRVSFVAYYDNDSKREIVNDIVRKGHFDESEIVYLRTSEMTKEKEIYDADREKSKALYAPKNSEPRPKTPTVYRYELDSNGNLAKTSLFMTKSEFLSLDKAPGVRLYGIDEYSRLDGENSRLSMDSAMKESTLSRIMRHTGIPVVFAIRNSLWKWIPDSNLVCFDDMLCKQYVKSEKALKDNCLPGWIGKEHSTETDALHSRFGVSLDRIVKNRYNEKLYKVVDTLEHIACLEGYEKDGKNLSRVRCPILRESIASMRVKRSNMKKRVDQAWEIFKSLNPLLASLVEHSDSYSIRPIYNNEKNLSEFKKLIRWK
>ID:YP_009167812.1 |[Escherichia phage AR1]|AR1|_Enterobacteria_phage_AR1_DNA_.gbk|rIIA|2178|NC_027983(167435):12-2189:-1 ^GeneID:26042184^ Enterobacteria phage AR1 DNA, complete genome.|neighbours:start(),ID:YP_009167813.1(-1)|neighbour_genes:start(),rIIA.1|
MIITTEKETILGNGSKSKAFSITASPKVFKILSSDLYTNKIRAVVRELITNMIDAHALNGNPEKFIIQVPGRLDPRFVCRDFGPGMSDFDIQGDDNSPGLYNSYFSSSKAESNDFIGGFGLGSKSPFSYTDTFSITSYHKGEIRGYVAYMDGDGPQIKPTFVKEMGPDDKTGIEIVVPVEEKDFSNFAYEVSYIMRPFKDLAIINGLDREIDYFPDFDDYYGVNPERYWPDRGGLYAIYGGIVYPIDGVIRDRNWLSIRNEVNYIKFPMGSLDIAPSREALSLDDRTRKNIIERVKELSEKAFNEDVKRFKESTSPRHTYRELMKMGYSARDYMISNSVKFTTKNLSYKKMQSMFEPDSKLCNAGVVYEVNLDPRLKRIKQSHETSAVASSYRLFGINTTKINIVIDNIKNRVNIVRGLAHALDDSEFNNTLNIHHNERLLFINPEVESQIDLLPDIMAMFESDEVNIHYLSEIEALVKSYIPKVVKSKAPRPKAATAFKFEIKDGRWEKEELFTLTSEADKITGYVAHMHRSDIFSMDGTTSLCHPSMNILIRMANLIGINEFYVIRPLLQKKVKELGQCQCIFEALRDLYVDAFDDVDYDKYVGYSSSAQRYIDKIIKYPELDFMMKYFSTDEVSEEYTRLGNMVSSLRGVYFNGGKDTIGHDIWTVTNLFDELSRNASKNSDKMVAEFTKKFRIVSDFIGYRNSLSDDEVSQIAKTMKALAA
>ID:ANZ50952.1 |[Enterobacteria phage ATK47]||_Enterobacteria_phage_ATK47.gbk|rIIA|2214|KT184309(170020):2183-4396:1 ^^ Enterobacteria phage ATK47, complete genome.|neighbours:ID:ANZ50951.1(1),ID:ANZ50953.1(1)|neighbour_genes:rIIA lysis inhibitor,rIIB lysis inhibitor|
MIIETAKETIIGSGGKSTAFTIQGNSKVYKILSNDLYTNKELACVRELITNCIDGQILNGCTDKFIVQAPGRLDPRFVVRDFGPGMSDFTIRGNDEEPGIYNSYFASTKTSSNDFIGGFGLGSKAPLAYTDTFNLTSYHNGEVRGYVIYQDDTGPQIKPTFVDKMGPDDRTGVEVVVPVNPEDFEKFASEIAYVMRPLGDIAEVRGVKDIKYFPEFDDVYLAKEAPWGERGNIMAVYGGIVYPIGSVIKEQTWMMTRCTTAYIKFPMGELDVAPSREALSFDKRTVANIHKRVAEIDAKLFAEDSKKWIDCKYPRHVFREIDSLGYTARKYMEKAGSNIESLKYSKEQLTYSELYKRFKMGPGWCNLGVVYDIVESPRLRRIRESGSSSATISINSLIGINIKNVEIVIDDVKGRVPLMRALNSIEMSKDEVKLTGKVPRGFGKSVLFVDPTDEDAMKLLERLKVIFDGDNINMYKTSELLQIVKPWIEVRKRTNEPRPKSPSAHRFFKNENDVWVSEDLFIPASEADEIQGYAIVRNRSNAECLDADKGWLNYDSNFLTRIADLSGIKEFTVVRPQIAKKVRKLGEVECLFEKSINDYITLIDKVDYDEYVSPSRRAQPYLNHITRNEELNFLSKYFSSKNKEISKDFAKLSTVNNRWGWNRFSGATNRELNKKLELCAKIFDKLKDNAYDNDDKMVIEFETNYHIVSDYMGRRGTLSKEQVAQIVKFMKAVEAAK
>ID:ANZ51294.1 |[Enterobacteria phage ATK48]||_Enterobacteria_phage_ATK48.gbk|rIIA|2214|KT184310(169729):100417-102630:1 ^^ Enterobacteria phage ATK48, complete genome.|neighbours:ID:ANZ51293.1(1),ID:ANZ51295.1(1)|neighbour_genes:rIIA lysis inhibitor,rIIB lysis inhibitor|
MIIETAKETIIGSGGKSTAFTIQGNSKVYKILSNDLYTNKELACVRELITNCIDGQILNGCTDKFIVQAPGRLDPRFVVRDFGPGMSDFTIRGNDEEPGIYNSYFASTKTSSNDFIGGFGLGSKAPLAYTDTFNLTSYHNGEVRGYVIYQDDTGPQIKPTFVDKMGPDDRTGVEVVVPVNPEDFEKFASEIAYVMRPLGDIAEVRGVKDIKYFPEFDDVYLAKEAPWGERGNIMAVYGGIVYPIGSVIKEQTWMMTRCTTAYIKFPMGELDVAPSREALSFDKRTVANIHKRVAEIDAKLFAEDSKKWIDCKYPRHVFREIDSLGYTARKYMEKAGSNIESLKYSKEQLTYSELYKRFKMGPGWCNLGVVYDIVESPRLRRIRESGSSSATISINSLIGINIKNVEIVIDDVKGRVPLMRALNSIEMSKDEVKLTGKVPRGFGKSVLFVDPTDEDAMKLLERLKVIFDGDNINMYKTSELLQIVKPWIEVRKRTNEPRPKSPSAHRFFKNENDVWVSEDLFIPASEADEIQGYAIVRNRSNAECLDADKGWLNYDSNFLTRIADLSGIKEFTVVRPQIAKKVRKLGEVECLFEKSINDYITLIDKVDYDEYVSPSRRAQPYLNHITRNEELNFLSKYFSSKNKEISKDFAKLSTVNNRWGWNRFSGATNRELNKKLELCAKIFDKLKDNAYDNDDKMVIEFETNYHIVSDYMGRRGTLSKEQVAQIVKFMKAVEAAK
>ID:ANZ50858.1 |[Enterobacteria phage Aplg8]||_Enterobacteria_phage_Aplg8_.gbk|rIIA|2178|KT184308(168496):112596-114773:-1 ^^ Enterobacteria phage Aplg8, complete genome.|neighbours:ID:ANZ50857.1(-1),ID:ANZ50859.1(-1)|neighbour_genes:rIIB,rIIA lysis inhibitor|
MIITTEKETILGNGSKSKAFSIAANPKVFKILSSDLYTNKIRAVVRELITNMIDAHALNGNPEKFIIQVPGRLDPRFVCRDFGPGMSDFDIQGDDNSPGLYNSYFSSSKAESNDFIGGFGLGSKSPFSYTDTFSITSYHKGEIRGYVAYMDGDGPQIKPTFVKEMGPDDKTGIEIVVPVEEKDFRNFAYEVSYIMRPFKDLAIINGLDREIDYFPDFDDYYGVNPERYWPDRGGLYAIYGGIVYPIDGVIRDRNWLSIRNEVNYIKFPMGSLDIAPSREALSLDDRTRKNIIERVKELSEKAFNEDVKRFKESTSPRHTYRELMKMGYSARDYMISNSVKFTTKNLSYKKMQSMFEPDSKLCNAGVVYEVNLDPRLKRIKQSHETSAVASSYRLFGINTTKINIVIDNIKNRVNIVRGLAHALDDSEFNNTLNIHHNERLLFINPEVESQIDLLPDIMAMFESDEVNIHYLSEIEALVKSYIPKVVKSKAPRPKAATAFKFEIKDGRWEKEELFTLTSEADEITGYVAYMHRSDIFSMDGTTSLCHPSMNILIRMANLIGINEFYVIRPLLQKKVKELGQCQCIFEALRDLYVDAFDDVDYDKYVGYSSSAQRYIDKIIKYPELDFMMKYFSTDEVSEEYTRLANIVSSLRGVYFNGGKDTIGHDIWTVTNLFDVLSNNASKNSDKMVAEFTKKFRIVSDFIGYRSSLSDDEVSQIAKTMKALAA
>ID:YP_007004177.1 |[Enterobacteria phage Bp7]||_Enterobacteria_phage_Bp7_.gbk|rIIA|2211|NC_019500(168066):65656-67866:1 ^GeneID:14008006^ Enterobacteria phage Bp7, complete genome.|neighbours:ID:YP_007004176.1(1),ID:YP_007004178.1(1)|neighbour_genes:rIIA.1,rIIB|
MIIETEKEQIIGNGAKSTGFTIQASPKVFKILSSDLYSNKVRAVVRELITNMIDAHILNGNKERWKVQVPGKLDPRFVCRDFGPGMSDFQIRGDENETGLYNSYFASSKTASNDFIGGFGLGSKSPFSYTETFNITSWHNGEVRGYVAYMDGDGPQIKPTFVEPMQPGDKTGIEITVPVDEEDFRKFETEVRYIMRPFIGLGDVDGVEVDYFPEFDDYYPVTTTNYGSFERSGLYAVYGGIVYPLDSAYNKGTWMRTRHDVVYIKFPMGSLDIAPSREVLSLDKRTMENISTRIEALDAVVFKNDTKEWVESDNPRHVYRDLSNLGYSARDYLTKKGGTSLFTTEKLTYEKLYQRYTLQNDLINLGVVYEIISDPRLKRIKSSGNTSSVAGLSNLLGINKKEIHVVYDDEKGRVPLVRGLWALAMDNSASAKKIVKENNIPKYGTDLIFVDPNSMLQMQQLEKVKELFKGDTIHFYKVSELNKIVKPWIPVTVRSSEPRPKTPSAYRWFIKDGRWQQETMYLTAAEAEEITGYVLFGSRSDIMGMDEAYGIFDINTTTMCRMANLIGATEFHIIRPQIAKKIKKLGQCECLMEATLEAYAEALDAVDVDDYLGSNTRARYYLEIIAKFPQLNFMTKYFSDKPVTEAYTRLSNFYDIFRYMNFHGYITDDKLSVIKKICNNTFFKLTDNASSNNDKMTVQFESDYHLVSDYMYRRGTSITEASVAQIVKFMKAVEAA
>ID:YP_004009859.1 |[Enterobacter phage CC31]||_Enterobacteria_phage_CC31_.gbk|rIIA|2214|NC_014662(165540):1-2214:-1 ^GeneID:9926434^ Enterobacteria phage CC31, complete genome.|neighbours:start(),ID:YP_004009860.1(-1)|neighbour_genes:start(),rIIA.1|
MKLIADNEEVLGSAGKKTKFTIQASPKAFMILSDKLYKNKIRAVVRELTTNWLDAHILNGKQDVPCEIKCPNKLDPRFIIRDFGPGMSDFQIRGNDEEPGLYNSYFASTKAESNDFIGALGLGSKSPFSYTKSFTIVSYHDGEARGYMAVMNNGEPDIRPLFVEPMKEGEQTGIEITVPVRLEDVEKFAHEIAYVMRPMPVKPIITGASINIDSFPQDVEWFHSPNGFGKDSRGLYAVYGKIVYPIDQFQGLECSWLLNRYGCVYVNFPLGELDITPSREELSLDDVTIENIKKRVNSLEKATLEADIAHLQSIENKRELVRQLSQFDSNQRAILNRQNIMFGDKTYGEWVETYNINELQKKIESSMVYTYLVNLDAERMRLTSSWSTRKRTSVSNLLNVQQNKVHIMIDDKPSRRAAMFRGMYLKDFHRYQRFIMIDPEDPKHLEIKDEIIKLFDQDEVVVLKSSEMEEYRKFEKEHYSNSSKGDGGPRPKSPNGQLHKLDAKGGWWTSEDLFMNKDDIAELEGYAIFRSRDEIRTFPEELYWSGIDIETIRTLAKELGVTEFYVIRPNSAKVAKLNDNLESLDRFIVDEFIKIIDDLDADEYLPSTFFNRRVVSNIINTPELKWLLKFITGKDNGERVSRINEIGRNLKNTYITASPDGSSQIREDLALCVRIYNKLTDAASAEVDAAFKKFEKEYPVIEHMLNEWRVANYADDISRIMRALESAPSLKGKDEDE
>ID:YP_009118683.1 |[Enterobacteria phage GEC-3S]||_Enterobacteria_phage_GEC-3S_.gbk|rIIA|2109|NC_025425(163424):1-2109:-1 ^GeneID:23301333^ Enterobacteria phage GEC-3S complete genome.|neighbours:start(),ID:YP_009118684.1(-1)|neighbour_genes:start(),hypothetical protein|
MKMHIDNEEVFGSDLSGAVDFSLKASSKAFMVLSKNTYQYCERACVREYSCNATDTHKEAGTLDRPFDIHLPTAIEPYFSVRDYGTGIPSKKELEQLFTVYFESTKDQTNDYIGSFGLGAKSAYSYTDTFTIVNYYNGRAYGFTAFVQNSMPKMVQIFDEPTYEDNGLKITIPVKEKDIQTWHREAQFVLRHFGEHKPNINAIEINYFPSFDNYYVCNGRDNDSYVVYAIMGKIQYPIPYEYVRGTWLEAVNRQHQTIYINFELGDLDLMPSREEVHLSIETKANIEKRIAEINEMMLEKVKEKIASIETERKLAQFMSEYSSTQRNIISKMGKIGQWDDPVAIYNKFVNAGKDSPNDVEGQVYTLYHHRHTISKLRPAFVSSQYNITHFVWMHKEDITCLIDDTDKPKLRALTLNGMVQEYGINKKVLVFRQNNEKHMETFEYIKQYYDDSEMTVIKVSEADDLRAKAVKPEKTERTQREATPKLPNVYIMEKIGDSWHKTSHHMKAAEIRELSGLHMFRVGDAFESRSRQSIYNENTLHTALDYFGVTKYIITRNETQKYLVDEQLECALEFVRGKLAGLAKKVKTNHLGYGEYLGVITMLFHDDELERCIPEFIDRLYGRHYNKEVSKLLLRTRWIMDEETKKICDEKFTAANERIKAVCAKFKENSPLLYDIVDNWYRILHNDKRAQDFMKLVKNVKF
>ID:ANZ51446.1 |[Enterobacteria phage GiZh]||_Enterobacteria_phage_GiZh_.gbk|rIIA|2178|KT184311(166514):49541-51718:-1 ^^ Enterobacteria phage GiZh, complete genome.|neighbours:ID:ANZ51445.1(-1),ID:ANZ51447.1(-1)|neighbour_genes:rIIB,hypothetical protein|
MIITTEKETILGNGSKSKAFSIAANPKVFKILSSDLYTNKIRAVVRELITNMIDAHALNGNPEKFIIQVPGRLDPRFVCRDFGPGMSDFDIQGDDNSPGLYNSYFSSSKAESNDFIGGFGLGSKSPFSYTDTFSITSYHKGEIRGYVAYMDGDGPQIKPTFVKEMGPDDKTGIEIVVPVEEKDFRNFAYEVSYIMRPFKDLAIINGLDREIDYFPDFDDYYGVNPERYWPDRGGLYAIYGGIVYPIDGVIRDRNWLSIRNEVNYIKFPMGSLDIAPSREALSLDDRTRKNIIERVKELSEKAFNEDVKRFKESTSPRHTYRELMKMGYSARDYMISNSVKFTTKNLSYKKMQSMFEPDSKLCNAGVVYEVNLDPRLKRIKQSHETSAVASSYRLFGINTTKINIVIDNIKNRVNIVRGLAHALDDSEFNNTLNIHHNERLLFINPEVESQIDLLPDIMAMFESDEVNIHYLSEIEALVKSYIPKVVKSKAPRPKAATAFKFEIKDGRWEKEELFTLTSEADEITGYVAYMHRSDIFSMDGTTSLCHPSMNILIRMANLIGINEFYVIRPLLQKKVKELGQCQCIFEALRDLYVDAFDDVDYDKYVGYSSSAQRYIDKIIKYPELDFMMKYFSTDEVSEEYTRLGNMVSSLRGVYFNGGKDTIGHDIWTVTNLFDELSRNASKNSDKMVAEFTKKFRIVSDFIGYRNSLSDDEVSQIAKTMKALAA
>ID:YP_003734151.1 |[Enterobacteria phage IME08]||_Enterobacteria_phage_IME08_.gbk|rIIA|2223|NC_014260(172253):15-2237:-1 ^GeneID:9384440^ Enterobacteria phage IME08, complete genome.|neighbours:start(),ID:YP_003734152.1(-1)|neighbour_genes:start(),rIIA.1|
MEKNMIIETEKEQIIGNGAKSTGFTIQASPKVFKILSSDLYSNKVRAVVRELITNMIDAHILNGNKERWKVQVPGKLDPRFVCRDFGPGMSDFQIRGDENETGLYNSYFASSKTASNDFIGGFGLGSKSPFSYTETFNITSWHNGEVRGYVAYMDGDGPQIKPTFVEPMQPGDKTGIEITVPVDEEDFRKFETEVRYIMRPFIGLGDVDGAEVDYFPEFEDYYPVTDTGYGDFERSGLYAVYGGIVYPLDSAYNKGTWMRTRHDVVYIKFPMGSLDIAPSREVLSLDKRTMENIATRIEALDAVVFKNDTKEWVESDNPRHVYRDLSNLGYSARDYLSKRGITKQFTTEKLTYEKLYQRYTLQNDLLNLGVVYEVCIDPRLKRIKSSGNTSSVAGLSNLLGINKKEIHVVYDDEKGRVPLVRGLWALAMDNSASAKKIVKEHNIPKYGTDLIFVDPNSMLQMQQLEKVKELFKGDTIHFYKVSELNKIVKPWIPVTVRSSEPRPKTPSAYRWFIKDGRWQTETMYLTAAEAEEITGYVLFGSRSDIMGMDEAYGIFDINTTTMCRMANLIGATEFHIIRPQIAKKIKKLGQCECLMETTLEAYAEALDAVDIDDYIGSNTRARYYLEIIAKFPELGFMTKYFSDKPVSETYTRLSNFYDIFRYMNFHGYITDDKLNITKRICNNTFNTLTNNASSNNDKMTVQFESDYHLVSDYMYRRGTSITEASVAQIVKFMKAVEAA
>ID:YP_002922350.1 |[Escherichia phage JS10]||_Enterobacteria_phage_JS10_.gbk|rIIA|2211|NC_012741(171451):15-2225:-1 ^GeneID:7943587^ Enterobacteria phage JS10, complete genome.|neighbours:start(),ID:YP_002922351.1(-1)|neighbour_genes:start(),rIIA.1|
MIIETEKEQIIGNGSKSTGFTIQASPKVFKILSSDLYSNKVRAVVRELITNMIDAHILNGNKERWKVQVPGKLDPRFVCRDFGPGMSDFQIRGDENETGLYNSYFASSKTASNDFIGGFGLGSKSPFSYTETFNITSWHNGEVRGYVAYMDGDGPQIKPTFVEPMQPGDKTGIEITVPVDEEDFRKFETEVRYIMRPFIGLGDVDGVEVDYFPEFEDYYPVTTTNYGSFERSGLYAVYGGIVYPLDSAYNKGTWMRTRHDVVYIKFPMGSLDIAPSREVLSLDKRTMENIATRIEALDAVVFKNDTQEWVESDNPRHVYRDLSNLGYSARDYLTKKGGTSLFTTEKLTYEKLYQRYTLQNDLINLGVVYEIVSDPRLKRIKPSGNTSSVAGLSSLLGINNKEIHIVYDDEKGRVPLVRGLWALAMDNSASAKKIVKENNIPKYGTDLIFVDPNSMLQMQQLEKVKELFKGDTIHFYKVSELNKIVKPWIPVTVRSSEPRPKTPSAYRWFIKDGRWQQETLYLTAAEAEEITGYVLFGSRSDIMGMDEAYGIFDINTTTMCRMANLIGATEFHIIRPQIAKKIKKLGQCECLMETTLEAYAEALDAVDIDDYIGSNTRARYYLEIIAKFPELGFMTKYFSDKPVSEAYTRLSNFYDIFRYMNFHGYITDDKLSVIKKICNTTFNTLTNNASSNNDKMTVQFESDYHLVSDYMYRRGTSITEASVAQIVKFMKAVEAA
>ID:YP_001595130.1 |[Escherichia phage JS98]||_Enterobacteria_phage_JS98.gbk|rIIA protector from ..|2211|NC_010105(170523):15-2225:-1 ^^ Enterobacteria phage JS98, complete genome.|neighbours:start(),ID:YP_001595131.1(-1)|neighbour_genes:start(),rIIA.1 hypothetical ..|
MIIETEKEQIIGNGSKSTGFTIQASPKVFKILSSDLYSNKVRAVVRELITNMIDAHILNGNKERWKVQVPGKLDPRFVCRDFGPGMSDFQIRGDENETGLYNSYFASSKTASNDFIGGFGLGSKSPFSYTETFNITSWHNGEVRGYVAYMDGDGPQIKPTFVEPMQPGDKTGIEITVPVDEEDFRKFETEVRYIMRPFIGLGDVDGVEVDYFPEFEDYYPVTTTNYGSFERSGLYAVYGGIVYPLDSAYNKGTWMRTRHDVVYIKFPMGSLDIAPSREVLSLDKRTMENIATRIEALDAVVFKNDTQEWVESDNPRHVYRDLSNLGYSARDYLTKKGGTSLFTTEKLTYEKLYQRYTLQNDLINLGVVYEIVSDPRLKRIKPSGNTSSVAGLSSLLGINNKEIHIVYDDEKGRVPLVRGLWALAMDNSASAKKIVKENNIPKYGTDLIFVDPNSMLQMQQLEKVKELFKGDTIHFYKVSELNKIVKPWIPVTVRSSEPRPKTPSAYRWFIKDGRWQQETMYLTAAEAEEITGYVLFGSRSDIMGMDEAYGIFDINTTTMCRMANLIGVTEFHIIRPQIAKKIKKLGQCECLMETTLEAYAEALDAVDIDDYIGSNTRARYYLEIIAKFPELGFMTKYFSDKPVSEAYTRLSNFYDIFRYMNFHGYITDDKLSVIKKICNTTFNTLTNNASSNNDKMTVQFESDYHLVSDYMYRRGTSITEASVAQIVKFMKAVEAA
>ID:YP_002922073.1 |[Escherichia phage JSE]||_Enterobacteria_phage_JSE_.gbk|rIIA|2109|NC_012740(166418):1-2109:-1 ^GeneID:7943318^ Enterobacteria phage JSE, complete genome.|neighbours:start(),ID:YP_002922074.1(-1)|neighbour_genes:start(),hypothetical protein|
MKMHIDNEEVFGSDLSGAVDFSLKASSKAFMVLSKNTYQYCERACVREYSCNATDTHKEAGTLDRPFDIHLPTAIEPYFSVRDYGTGIPSKKELEQLFTVYFESTKDQTNDYIGSFGLGAKSAYSYTDTFTIVNYYNGRAYGFTAFVQNSMPKMVQIFDEPTCEDNGLKITIPVKEKDIQTWHREAQFVLRHFGEHKPNINAIEINYFPSFDNYYVCNGRDNDSYVVYAIMGKIQYPIPYEYVRGTWLEAVNRQHQTIYINFELGDLDLMPSREEVHLSIETKANIEKRIAEINEMMLEKVKEKIANIKTERKLAQFMSEYSSTQRNIISKMGKIGQWDDPVAIYNKFVNAGKDSPNDVEGQVYTLYRTRHTISKLRPAFVSSQYNITHFVWMHKEDIMCLIDDTDKPKLRALTLNGMVQEYGINKKVLVFRQRNEKHMETFEYIKQYYDDSEMTVIKVSEADDLRAKAVKPEKTERTQREATPKLPNVYIMEKIGDSWHKTSHHMKAAEIRELSGLHMFRVGDAFESRSRKSIYSENTLHTALDYFGVTKYIITRNETQKYLVDEQLECALEFVRGKLAGLAKKVKTNHLGYGEYLGVITMLFHDDELERCIPEFIDRLYGRHYNKEVSKLLLHTRWIMDEETKKICDEKFTAANERIKAVCAKFKENSPLLYDIVDNWYRILHNDKRAQDFMKLVKNVKF
>ID:ANZ51648.1 |[Enterobacteria phage Kha5h]||_Enterobacteria_phage_Kha5h_.gbk|rIIA|2178|KT184312(167318):25048-27225:-1 ^^ Enterobacteria phage Kha5h, complete genome.|neighbours:ID:ANZ51647.1(-1),ID:ANZ51649.1(-1)|neighbour_genes:rIIB,rIIA lysis inhibitor|
MIITTEKETILGNGSKSKAFSITASPKVFKILSSDLYTNKIRAVVRELITNMIDAHALNGNPEKFIIQVPGRLDPRFVCRDFGPGMSDFDIQGDDNSPGLYNSYFSSSKAESNDFIGGFGLGSKSPFSYTDTFSITSYHKGEIRGYVAYMDGDGPQIKPTFVKEMGPDDKTGIEIVVPVEEKDFRNFAYEVSYIMRPFKDLAIINGLDREIDYFPDFDDYYGVNPERYWPDRGGLYAIYGGIVYPIDGVIRDRNWLSIRNEVNYIKFPMGSLDIAPSREALSLDDRTRKNIIERVKELSEQAFNEDVKRFKESTSPRHTYRELMKMGYSARDYMISNSVKFTTKNLSYKKMQSMFEPDSKLCNAGVVYEVNLDPRLKRIKQSHETSAVASSYRLFGINTTKINIVIDNIKNRVNIVRGLARALDDSEFNNTLNIHHNERLLFINPEVESQIDLLPDIMAMFESDEVNIHYLSEIEALVKNYIPKVVKSKAPRPKAATAFKFEIKDGRWEKEELFTLTSEADEITGYVAYMHRSDIFSMDGTTSLCHPSMNILIRMANLIGINEFYVIRPLLQKKVKELGQCQCIFEALRDLYVDAFDDVDYDKYVGYSSSAQRYIDKIIKYPELDFMMKYFSTDEVSEEYTRLGNMVSSLRGVYFNGGKDTIGHDIWTVTNLFDVLSNNASKNSDKMVAEFTKKFRIVSDFIGYRSSLSDDEVSQIAKTMKALAA
>ID:YP_001469343.1 |[Escherichia phage Phi1]||_Enterobacteria_phage_Phi1_.gbk|rIIA|2109|NC_009821(164270):1-2109:-1 ^GeneID:5602142^ Enterobacteria phage Phi1, complete genome.|neighbours:start(),ID:YP_001469344.1(-1)|neighbour_genes:start(),hypothetical protein|
MKMHIDNEEVFGSDLSGAVDFSLKASSKAFMVLSKNTYQYCERACVREYSCNATDTHKEAGTLDRPFDIHLPTAIEPYFSVRDYGTGIPSKKELEQLFTVYFESTKDQTNDYIGSFGLGAKSAYSYTDTFTIVNYYNGRAYGFTAFVQNSMPKMVQIFDEPTYEDNGLKITIPVKEKDIQTWHREAQFVLRHFGEHKPNINAIEINYFPSFDNYYVCNGRDNDAYVVYAIMGKIQYPIPYEYVRGTWLEAVNRQHQTIYINFELGDLDLMPSREEVHLSIETKANIEKRIAEINEMMLEKVKEKIANIKTERKLAQFMSEYSSTQRNIISKMGKIGQWDDPVAIYNKFVNAGKDSPNDVEGQVYTLYHTRHTISKLRPAFVSSQYNITHFVWMHKEDITCLIDDTDKPKLRALTLNGMVQEYGINKKVLVFRQKNEKHMETFEYIKQYYDESEMTVIKVSEADDLRAKAVKPEKTERTQREATPKLPNVYIMEKIGDSWHKTSHHMKAAEIRELSGLHMFRVGDTFESRSRQSIYNENTLHTALDYFGVTKYIITRNETQKYLVDEQLECALEFVRGKLAGLAKKVKTNHLGYGEYLGVITMLFHDDELERCIPEFIDRLYGRHYNKEVSKLLLRTRWIMDEETKKICDEKFTAANERIKAVCAKFKENSPLLYDIVDNWYRILHNDKRAQDFMKLVKNVKF
>ID:YP_009202732.1 |[Escherichia phage QL01]||_Enterobacteria_phage_QL01.gbk|rIIA protector from ..|2211|NC_028847(170527):67-2277:-1 ^GeneID:26629995^ Enterobacteria phage QL01, complete genome.|neighbours:start(),ID:YP_009202733.1(-1)|neighbour_genes:start(),hypothetical protein|
MIIETEKEQIIGNGAKSTGFTIQASPKVFKILSSDLYSNKVRAVVRELITNMIDAHILNGNKERWKVQVPGKLDPRFVCRDFGPGMSDFQIRGDENETGLYNSYFASSKTASNDFIGGFGLGSKSPFSYTETFNITSWHNGEVRGYVAYMDGDGPQIKPTFVEPMQPGDKTGIEITVPVDEEDFRKFETEVRYIMRPFIGLGDVDGVEVDYFPEFDDYHPVTTTNYGSFERSGLYAVYGGIVYPLDSAYNKGTWMRTRHDVVYIKFPMGSLDIAPSREVLSLDKRTMENIATRIEALDAVVFKNDTQEWVESDNPRHVYRDLSNLGYSARDYLTKKGGTSLFTTEKLTYEKLYQRYTLQNDLINLGVVYEVVSDPRLKRIKSSGNTSSVAGLSNLLGINKKEIHVVYDDEKGRVPLVRGLWALAMDNSASAKKIVKENNIPKYGTDLIFVDPNSMLQMQQLEKVKELFKGDTIHFYKVSELNKIVKPWIPVTVRSSEPRPKTPSAYRWFIKDGRWQQETMYLTAAEAEEITGYVLFGSRSDIMGMDEAYGIFDINTTTMCRMANLIGATEFHIIRPQIAKKIKKLGQCECLMEATLEAYAEALDAVDVDDYLGSNTRARYYLEIIAKFPELGFMTKYFSDKPVTEAYTRLSNFYDIFRYMNFHGYITDDKLSVIKKICNNTFFKLTDNASSNNDKMTVQFESDYHLVSDYMYRRGTSITEASVAQIVKFMKAVEAA
>ID:AIT74096.1 |[Enterobacteria phage RB10]||_Enterobacteria_phage_RB10_.gbk|rIIA|2178|KM606999(168401):1-2178:-1 ^^ Enterobacteria phage RB10, complete genome.|neighbours:start(),ID:AIT74097.1(-1)|neighbour_genes:start(),hypothetical protein|
MIITTEKETILGNGSKSKAFSITASPKVFKILSSDLYTNKIRAVVRELITNMIDAHALNGNPEKFIIQVPGRLDPRFVCRDFGPGMSDFDIQGDDNSPGLYNSYFSSSKAESNDFIGGFGLGSKSPFSYTDTFSITSYHKGEIRGYVAYMDGDGPQIKPTFVKEMGPDDKTGIEIVVPVEEKDFRNFAYEVSYIMRPFKDLAIINGLDREIDYFPDFDDYYGVNPERYWPDRGGLYAIYGGIVYPIDGVIRDRNWLSIRNEVNYIKFPMGSLDIAPSREALSLDDRTRKNIIERVKELSEKSFNEDVKRFKESTSPRHTYRELMKMGYSARDYMISNSVKFTTKNLSYKKMQSMFEPDSKLCNAGVVYEVNLDPRLKRIKQSHETSAVASSYRLFGINTTKINIVIDNIKNRVNIVRGLARALDDSEFNNTLNIHHNERLLFINPEVESQIDLLPDIMAMFESDEVNIHYLSEIEALVKSYIPKVVKSKAPRPKAATAFKFEIKDGRWEKEELFTLTSEADEITGYVAYMHRSDIFSMDGTTSLCHPSMNILIRMANLIGINEFYVIRPLLQKKVKELGQCQCIFEALRDLYVDAFDDVDYDKYVGYSSSAKRYIDKIIKYPELDFMMKYFSVDEVSEEYTRLANMVSSLQGVYFNGGKDTIGHDIWTVTNLFDVLSNNASKNSDKMVAEFTKKFRIVSDFIGYRNSLSDDEVSQIAKTMKALAA
>ID:YP_002854337.1 |[Escherichia virus RB14]||_Enterobacteria_phage_RB14_.gbk|rIIA|2178|NC_012638(165429):1-2178:-1 ^GeneID:7804027^ Enterobacteria phage RB14, complete genome.|neighbours:start(),ID:YP_002854338.1(-1)|neighbour_genes:start(),rIIA.1|
MIITTEKETILGNGSKSKAFSITASPKVFKILSSDLYTNKIRAVVRELITNMIDAHALNGNPEKFIIQVPGRLDPRFVCRDFGPGMSDFDIQGDDNSPGLYNSYFSSSKAESNDFIGGFGLGSKSPFSYTDTFSITSYYKGEIRGYVAYMDGDGPQIKPTFVKEMGPDDKTGIEIVVPVEEKDFRNFAYEVSYIMRPFKDLAIINGLDREIDYFPDFDDYYGVNPERYWPDRGGLYAIYGGIVYPIDGVIRDRNWLSIRNEVNYIKFPMGSLDIAPSREALSLDDRTRKNIIERVKELSEKAFNEDVKRFKESTSPRHTYRELMKMGYSARDYMISNSVKFTTKNLSYKKMQSMFEPDSKLCNAGVVYEVNLDPRLKRIKQSHETSAVASSYRLFGINTTKINIVIDNIKNRVNIVRGLARALDDSEFNNTLNIHHNERLLFINPEVESQIDLLPDIMAMFENDEVNIHYLSEIEALVKSYIPKAVKSTAPRPKAATAFKFEIKDGRWEKEELFTLTSEADEITGYVAYMHRSDIFSMDGTTSLCHPSTNILIRMANLIGINEFYVIRPLLQKKVKELGQCQCIFETLRDLYVDAFDDVDYDKYVGYSSSAKRYIDKIIKYPELDFMMKYFSVDEVSEEYTRLANMVSSLQGVYFNGGKDTIGHDIWTVTNLFDVLSNNASKNSDKMVAEFTKKFRIVSDFIGYRNSLSDDEVSQIAKTMKALAA
>ID:YP_003858302.1 |[Escherichia virus RB16]||_Enterobacteria_phage_RB16_.gbk|rIIA|2250|NC_014467(176788):900-3149:-1 ^GeneID:9712743^ Enterobacteria phage RB16, complete genome.|neighbours:ID:YP_003858301.1(-1),ID:YP_003858303.1(-1)|neighbour_genes:rIIB,hypothetical protein|
MKLRESQASTVHRVGIESGSRRAFGMRAGKKAFKILSSTIYKYKIRAIIREISCNAIDGHIVAGNMDRFDVQLPTVLDPRFIVRDYGTGLSDYMVNEVFTVYFESTKTDTDDLIGALGLGSKSPFCYTSTFTVESIQDGMKRGYTAYLNEDGEPYIDPLYAVETDEPNGVQVTVPVNVEDIPEWEREAARVYEAFTTIRPRFIGVQLDINWQPTEANNRGIIRYKSKHYSGLFARMGNICYPIDLDMFRDSLFYCYQNSDYAYILDFPLGTLDFMPSREELSLDKITKQAILDRLKGINECYYSELTEDFAKLKTTREKVIWYQNLPTMLQSFVTRDKKFRVGNITLSDLVMHFNSKDLITNMQIWGYWANTYDGKDCSFERTGSGCRWVTFKSETMRRQDITRMLHPWKQRNLYLLQNDNNAKSVRAYAIGYCMLHKTDRMNFVEYDPNRNQDNLQNFIKNGYYDESEIVYLKTSEMTEELEVYTEDRRRWRATRETIDKDSEPRPKTPTAYRYTVGINGDLNKEDLFLTKAEFVNLESAYALRLYGVDDYSSLSESNNFSMSSIMNNLATVMEISGVRVVYTLRNSLWNKIPDSRMICLDTFLAELFCKTAKEMKPNWYPAFVSKKYRGSVKELYENLGISLDRMVKNRYDSRRYNILNTLDGKVLMQTTEDGETTEAKNPSIRVAQARHEEMEHAMIERVDEQYEIFAKRNPLIARILRNSDGYQIRYILEDKAMTDDMVKLIRWK
>ID:AXF42309.1 |[Enterobacteria phage RB18]||_Enterobacteria_phage_RB18_.gbk|protector from proph..|2178|MH553563(166677):1-2178:-1 ^^ Enterobacteria phage RB18, complete genome.|neighbours:start(),ID:AXF42310.1(-1)|neighbour_genes:start(),hypothetical protein|
MIITTEKETILGNGSKSKAFSIAANPKVFKILSSDLYTNKIRAVVRELITNMIDAHALNGNPEKFIIQVPGRLDPRFVCRDFGPGMSDFDIQGDDNSPGLYNSYFSSSKAESNDFIGGFGLGSKSPFSYTDTFSITSYHKGEIRGYVAYMDGDGPQIKPTFVKEMGPDDKTGIEIVVPVEEKDFRNFAYEVSYIMRPFKDLAIINGLDREIDYFPDFDDYYGVNPERYWPDRGGLYAIYGGIVYPIDGVIRDRNWLSIRNEVNYIKFPMGSLDIAPSREALSLDDRTRKNIIERVKELSEKAFNEDVKRFKESTSPRHTYRELMKMGYSARDYMISNSVKFTTKNLSYKKMQSMFEPDSKLCNAGVVYEVNLDPRLKRIKQSHETSAVASSYRLFGINATKINIVIDNIKNRVNIVRGLAHALDDSEFNNTLNIHHNERLLFINPEVESQIDLLPDIMAMFESDEVNIHYLSEIEALVKSYIPKVVKSKAPRPKAATAFKFEIKDGRWEKEELFTLTSEADEITGYVAYMHRSDIFSMDGTTSLCHPSMNILIRMANLIGINEFYVIRPLLQKKVKELGQCQCIFETLRDLYVDAFDDVDYDKYVGYSSSAQRYIDKIIKYPELDFMMKYFSTDEVSEEYTRLANIVSSLRGVYFNGGKDTIGHDIWTVTNLFDVLSNNASKNSDKMVAEFTKKFRIVSDFIGYRSSLSDDEVSQIAKTMKALAA
>ID:YP_009102206.1 |[Enterobacteria phage RB27]||_Enterobacteria_phage_RB27_.gbk|rIIA|2178|NC_025448(165179):1-2178:-1 ^GeneID:22113273^ Enterobacteria phage RB27, complete genome.|neighbours:start(),ID:YP_009102207.1(-1)|neighbour_genes:start(),hypothetical protein|
MIITTEKETILGNGSKSKAFSITASPKVFKILSSDLYTNKIRAVVRELITNMIDAHALNGNPEKFIIQVPGRLDPRFVCRDFGPGMSDFDIQGDDNSPGLYNSYFSSSKAESNDFIGGFGLGSKSPFSYTDTFSITSYHKGEIRGYVAYMDGDGPQIKPTFVKEMGPDDKTGIEIVVPVEEKDFRNFAYEVSYIMRPFKDLAIINGLDREIDYFPDFDDYYGVNPERYWPDRGGLYAIYGGIVYPIDGVIRDRNWLSIRNEVNYIKFPMGSLDIAPSREALSLDDRTRKNIIERVKELSEKAFNEDVKRFKESTSPRHTYRELMKMGYSARDYMISNSVKFTTKNLSYKKMQSMFEPDSKLCNAGVVYEVNLDPRLKRIKQSHETSAVASSYRLFGINTTKINIVIDNIKNRVNIVRGLARALDDSEFNNTLNIHHNERLLFINPEVESQIDLLPDIMAMFESDEVNIHYLSEIEALVKSYIPKVVKSKAPRPKAATAFKFEIKDGRWEKEELFTLTSEADEITGYVAYMHRSDIFSMDGTTSLCHPSMNILIRMANLIGINEFYVIRPLLQKKVKELGQCQCIFEALRDLYVDAFDDVDYDKYVGYSSSAKRYIDKIIKYPELDFMMKYFSVDEVSEEYTRLANMVSSLQGVYFNGGKDTIGHDIWTVTNLFDVLSNNASKNSDKMVAEFTKKFRIVSDFIGYRNSLSDDEVSQIAKTMKALAA
>ID:AIT74639.1 |[Enterobacteria phage RB33]||_Enterobacteria_phage_RB33_.gbk|rIIA|2178|KM607001(166007):1-2178:-1 ^^ Enterobacteria phage RB33, complete genome.|neighbours:start(),ID:AIT74640.1(-1)|neighbour_genes:start(),hypothetical protein|
MIITTEKETILGNGSKSKAFSITASPKVFKILSSDLYTNKIRAVVRELITNMIDAHALNGNPEKFIIQVPGRLDPRFVCRDFGPGMSDFDIQGDDNSPGLYNSYFSSSKAESNDFIGGFGLGSKSPFSYTDTFSITSYHKGEIRGYVAYMDGDGPQIKPTFVKEMGPDDKTGIEIVVPVEEKDFRNFAYEVSYIMRPFKDLAIINGLDREIDYFPDFDDYYGVNPERYWPDRGGLYAIYGGIVYPIDGVIRDRNWLSIRNEVNYIKFPMGSLDIAPSREALSLDDRTRKNIIERVKELSEKAFNEDVKRFKESTSPRHTYRELMKMGYSARDYMISNSVKFTTKNLSYKKMQSMFEPDSKLCNAGVVYEVNLDPRLKRIKQSHETSAIASSYRLFGINTTKINIVIDNIKNRVNIVRGLAHALDDSEFNNTLNIHHNERLLFINPEVESQIDLLPDIMAMFESDEVNIHYLSEIEALVKSYIPKVVKSKAPRPKAATAFKFEIKDGRWEKEELFTLTSEADEITGYVAYMHRSDIFSMDGTTSLCHPSMNILIRMANLIGINEFYVIRPLLQKKVKELGQCQCIFEALRDLYVDAFDDVDYDKYVGYSSSAKRYIDKIIKYPELDFMMKYFSVDEVSEEYTRLANMVSSLQGVYFNGGKDTIGHDIWTVTNLFDVLSNNASKNSDKMVAEFTKKFRIVSDFIGYRNSLSDDEVSQIAKTMKALAA
>ID:YP_009098387.1 |[Escherichia phage RB3]||_Enterobacteria_phage_RB3_.gbk|rIIA|2178|NC_025419(168402):1-2178:-1 ^GeneID:22114036^ Enterobacteria phage RB3, complete genome.|neighbours:start(),ID:YP_009098388.1(-1)|neighbour_genes:start(),hypothetical protein|
MIITTEKETILGNGSKSKAFSITASPKVFKILSSDLYTNKIRAVVRELITNMIDAHALNGNPEKFIIQVPGRLDPRFVCRDFGPGMSDFDIQGDDNSPGLYNSYFSSSKAESNDFIGGFGLGSKSPFSYTDTFSITSYHKGEIRGYVAYMDGDGPQIKPTFVKEMGPDDKTGIEIVVPVEEKDFRNFAYEVSYIMRPFKDLAIINGLDREIDYFPDFDDYYGVNPERYWPDRGGLYAIYGGIVYPIDGVIRDRNWLSIRNEVNYIKFPMGSLDIAPSREALSLDDRTRKNIIERVKELSEKSFNEDVKRFKESTSPRHTYRELMKMGYSARDYMISNSVKFTTKNLSYKKMQSMFEPDSKLCNAGVVYEVNLDPRLKRIKQSHETSAVASSYRLFGINTTKINIVIDNIKNRVNIVRGLARALDDSEFNNTLNIHHNERLLFINPEVESQIDLLPDIMAMFESDEVNIHYLSEIEALVKSYIPKVVKSKAPRPKAATAFKFEIKDGRWEKEELFTLTSEADEITGYVAYMHRSDIFSMDGTTSLCHPSMNILIRMANLIGINEFYVIRPLLQKKVKELGQCQCIFEALRDLYVDAFDDVDYDKYVGYSSSAKRYIDKIIKYPELDFMMKYFSVDEVSEEYTRLANMVSSLQGVYFNGGKDTIGHDIWTVTNLFDVLSNNASKNSDKMVAEFTKKFRIVSDFIGYRNSLSDDEVSQIAKTMKALAA
>ID:YP_238977.1 |[Escherichia virus RB43]||_Enterobacteria_phage_RB43_.gbk|rIIA-rIIB|3150|NC_007023(180500):1-3150:-1 ^GeneID:3416392^ Enterobacteria phage RB43, complete genome.|neighbours:start(),ID:YP_238978.1(-1)|neighbour_genes:start(),hypothetical protein|
MKLRESQASTVHRVGIESGSRRAFGMRAGKKAFKILSSTIYKYKIRAIIREISCNAIDGHIVAGNMDRFDVQLPTVLDPRFIVRDYGTGLSDYMVNEVFTVYFESTKTDTDDLIGALGLGSKSPFCYTSTFTVESIQDGMKRGYTAYLNEDGEPYIDPLYAVETDEPNGVQVTVPVNVEDIPEWEREAARVYEAFTTIRPRFIGVQLDINWQPTEANNRGIISYKSKHYSGLYARMGNICYPIDLDMFRESLFYCYQNSSYAYILDFPLGSLDFMPSREELSLDKITKKVIMDRLGAINDQYYSELSAEFAKLKTTREKVIWYQNLPTLLQTFVTRDKQFKVGKNTLAELVMHFNSKDLVTSMQIWGYWANVYDGKDCSFERTGSGRRYDAYKSETMRRQDITRMLHPWKQRNLYLLQNDNNAKSVRAYAIGYCMLHKTYRMNFIEYDPNRNQDNLQNFIKNGYYDESEIVYLKTSEMTEELEVYTEDRRRWRATRETIDKDSEPRPKTPTAYRYTVGINGDLNKEDLFLTKAEFVNLESAYALRLYGVDDYSSLSESNNFSMSNIMNNLATVMEISGVRVVYTLRNSLWNKIPDSSMICLDTFLAELFCKTAKEMKPNWYPAFVSKKYRDSVKELYEKLGISLDRMVKNRYDARRYNILNTLDGKVLMQTTEDGETTEAKNPSIRVAQARHEEMEHAMIERVDEQYEIFAKRNPLIARILRNSDGYQIRYILEDKAMTDDYGKINTVEIMRTVKILDDVQKKAVYEGFLTSANKTALAKQFGVSVRTIGRVITEQHAKYEQEESKALPKTDVSSKMIGSESFITLVINGEILTADSTHPNFEKAHALLTKGDIEGVAALLNTKQALKVYSKGNIKIVGHKVLYKDVVFDGGITQRIVREMYNERPYEHLVNFFEKLMQNPSRDAVYQLYGFLVHNDIELADDGDFYAWKRVSEDYKDMATGKFDNSPGAIVKMPRNQVDEDKTKTCSCGLHVAAKSYLPHYGGGRGRVIHVKANPRDVVAIPVDYDNAKMRVCRYQVMTDVTAGFSHY
>ID:NP_891572.1 |[Escherichia phage RB49]||_Enterobacteria_phage_RB49_.gbk|rIIA|2109|NC_005066(164018):1-2109:-1 ^GeneID:1725531^ Enterobacteria phage RB49, complete genome.|neighbours:start(),ID:NP_891573.1(-1)|neighbour_genes:start(),hypothetical protein|
MKMHIDNEEVFGSDLSGAVDFSLKASSKAFMVLSKNTYQYCERACVREYSCNATDTHKEAGTLDRPFDIHLPTAIEPYFSVRDYGTGIPSKKELEQLFTVYFESTKDQTNDYIGSFGLGAKSAYSYTDTFTIVNYYNGRAYGFTAFVQNSMPKMVQIFDEPTYEDNGLKITIPVKEKDIQTWHREAQFVLRHFGEHKPNINAIEINYFPSFDNYYVCNGRDNDSYVVYAIMGKIQYPIPYEYVRGTWLEAVNRQHQTIYINFELGDLDLMPSREEVHLSIETKANIEKRIAEINEMMLEKVKEKIANIKTERKLAQFMSEYSSTQRNIISKMGKIGQWDDPVAIYNKFVNAGKDSPNDVEGQVYTLYRTRHTISKLRPAFVSSQYNITHFVWMHKEDITCLIDDTDKPKLRALTLNGMVQEYGINKKVLVFRQNNEKHMETFEYIKQYYDDSEMTVIKVSEADDLRAKAVKPEKTERTQREATPKLPNVYIMEKIGDSWHKTSHHMKAAEIRELSGLHMFRVGDAFESRSRKSIYSENTLHTALDYFGVTKYIITRNETQKYLVDEQLECALEFVRGKLAGLAKKVKTNHLGYGEYLGVITMLFHDDELERCVPEFIDRLYGRHYNKEVSKLLLRTRWIMDEETKKICDEKFTAANERIKAVCAKFKENSPLLYDIVDNWYRILHNDKRAQDFMKLVKNVKF
>ID:YP_002853956.1 |[Enterobacteria phage RB51]||_Enterobacteria_phage_RB51_.gbk|rIIA|2178|NC_012635(168394):1-2178:-1 ^GeneID:7803533^ Enterobacteria phage RB51, complete genome.|neighbours:start(),ID:YP_002853957.1(-1)|neighbour_genes:start(),rIIA.1|
MIITTEKETILGNGSKSKAFSITASPKVFKILSSDLYTNKIRAVVRELITNMIDAHALNGNPEKFIIQVPGRLDPRFVCRDFGPGMSDFDIQGDDNSPGLYNSYFSSSKAESNDFIGGFGLGSKSPFSYTDTFSITSYHKGEIRGYVAYMDGDGPQIKPTFVKEMGPDDKTGIEIVVPVEEKDFRNFAYEVSYIMRPFKDLAIINGLDREIDYFPDFDDYYGVNPERYWPDRGGLYAIYGGIVYPIDGVIRDRNWLSIRNEVNYIKFPMGSLDIAPSREALSLDDRTRKNIIERVKELSEKAFNEDVKRFKESTSPRHTYRELMKMGYSARDYMISNSVKFTTKNLSYKKMQSMFEPDSKLCNAGVVYEVNLDPRLKRIKQSHETSAVASSYRLFGINTTKINIVIDNIKNRVNIVRGLAHALDDSEFNNTLNIHHNERLLFINPEVESQIDLLPDIMAMFESDEVNIHYLSEIENLVKSYIPKVVKSKAPRPKAATAFKFEIKDGRWEKEELFTLTSEADEITGYVAYMHRSDIFSMDGTTSLCHPSMNILIRMANLIGINEFYVIRPLLQKKVKELGQCQCIFEALRDLYIDAFDDVDYDKYVGYSSSAQRYIDKIIKYPELDFMMKYFSTDEVSEEYTRLANIVSSLRGVYFNGGKDTIGHDIWTVTNLFDVLSNNASKNSDKMVAEFTKKFRIVSDFIGYRNSLSDDEVSQIAKTMKALAA
>ID:AIT74913.1 |[Enterobacteria phage RB55]||_Enterobacteria_phage_RB55_.gbk|rIIA|1887|KM607002(168896):1-1887:-1 ^^ Enterobacteria phage RB55, complete genome.|neighbours:start(),ID:AIT74914.1(-1)|neighbour_genes:start(),hypothetical protein|
MIILLGCFSSSKAESNDFIGGFGLGSKSPFSYTDTFSITSYHKGEIRGYVAYMDGDGPQIKPTFVKEMGPDDKTGIEIVVPVEEKDFRNFAYEVSYIMRPFKDLAIINGLDREIDYFPDFDDYYGVNPERYWPDRGGLYAIYGGIVYPIDGVIRDRNWLSIRNEVNYIKFPMGSLDIAPSREALSLDDRTRKNIIERVKELSEKAFNEDVKRFKESTSPRHTYRELMKMGYSARDYMISNSVKFTTKNLSYKKMQSMFEPDSKLCNAGVVYEVNLDPRLKRIKQSHETSAVASSYRLFGINTTKINIVIDNIKNRVNIVRGLARALDDSEFNNTLNIHHNERLLFINPEVESQIDLLPDIMAMFESDEVNIHYLSEIEALVKSYIPKVVKSKAPRPKAATAFKFEIKDGRWEKEELFTLTSEADEITGYVAYMHRSDIFSMDGTTSLCHPSMNILIRMANLIGINEFYVIRPLLQKKVKELGQCQCIFEALRDLYVDAFDDVDYDKYVGYSSSAKRYIDKIIKYPELDFMMKYFSIDEVSEEYTRLANMVSSLQGVYFNGGKDTIGHDIWTVTNLFDVLSNNASKNSDKMVAEFTKKFRIVSDFIGYRNSLSDDEVSQIAKTMKALAA
>ID:AIT75185.1 |[Enterobacteria phage RB59]||_Enterobacteria_phage_RB59_.gbk|rIIA|1887|KM607003(168966):1-1887:-1 ^^ Enterobacteria phage RB59, complete genome.|neighbours:start(),ID:AIT75186.1(-1)|neighbour_genes:start(),hypothetical protein|
MIILLGCFSSSKAESNDFIGGFGLGSKSPFSYTDTFSITSYHKGEIRGYVAYMDGDGPQIKPTFVKEMGPDDKTGIEIVVPVEEKDFRNFAYEVSYIMRPFKDLAIINGLDREIDYFPDFDDYYGVNPERYWPDRGGLYAIYGGIVYPIDGVIRDRNWLSIRNEVNYIKFPMGSLDIAPSREALSLDDRTRKNIIERVKELSEKAFNEDVKRFKESTSPRHTYRELMKMGYSARDYMISNSVKFTTKNLSYKKMQSMFEPDSKLCNAGVVYEVNLDPRLKRIKQSHETSAVASSYRLFGINTTKINIVIDNIKNRVNIVRGLARALDDSEFNNTLNIHHNERLLFINPEVESQIDLLPDIMAMFESDEVNIHYLSEIEALVKSYIPKVVKSKAPRPKAATAFKFEIKDGRWEKEELFTLTSEADEITGYVAYMHRSDIFSMDGTTSLCHPSMNILIRMANLIGINEFYVIRPLLQKKVKELGQCQCIFEALRDLYVDAFDDVDYDKYVGYSSSAKRYIDKIIKYPELDFMMKYFSIDEVSEEYTRLANMVSSLQGVYFNGGKDTIGHDIWTVTNLFDVLSNNASKNSDKMVAEFTKKFRIVSDFIGYRNSLSDDEVSQIAKTMKALAA
>ID:AIT73010.1 |[Enterobacteria phage RB5]||_Enterobacteria_phage_RB5_.gbk|rIIA|2178|KM606995(168394):1-2178:-1 ^^ Enterobacteria phage RB5, complete genome.|neighbours:start(),ID:AIT73011.1(-1)|neighbour_genes:start(),hypothetical protein|
MIITTEKETILGNGSKSKAFSITASPKVFKILSSDLYTNKIRAVVRELITNMIDAHALNGNPEKFIIQVPGRLDPRFVCRDFGPGMSDFDIQGDDNSPGLYNSYFSSSKAESNDFIGGFGLGSKSPFSYTDTFSITSYHKGEIRGYVAYMDGDGPQIKPTFVKEMGPDDKTGIEIVVPVEEKDFRNFAYEVSYIMRPFKDLAIINGLDREIDYFPDFDDYYGVNPERYWPDRGGLYAIYGGIVYPIDGVIRDRNWLSIRNEVNYIKFPMGSLDIAPSREALSLDDRTRKNIIERVKELSEKSFNEDVKRFKESTSPRHTYRELMKMGYSARDYMISNSVKFTTKNLSYKKMQSMFEPDSKLCNAGVVYEVNLDPRLKRIKQSHETSAVASSYRLFGINTTKINIVIDNIKNRVNIVRGLARALDDSEFNNTLNIHHNERLLFINPEVESQIDLLPDIMAMFESDEVNIHYLSEIEALVKSYIPKVVKSKAPRPKAATAFKFEIKDGRWEKEELFTLTSEADEITGYVAYMHRSDIFSMDGTTSLCHPSMNILIRMANLIGINEFYVIRPLLQKKVKELGQCQCIFEALRDLYVDAFDDVDYDKYVGYSSSAKRYIDKIIKYPELDFMMKYFSVDEVSEEYTRLANMVSSLQGVYFNGGKDTIGHDIWTVTNLFDVLSNNASKNSDKMVAEFTKKFRIVSDFIGYRNSLSDDEVSQIAKTMKALAA
>ID:YP_009167370.1 |[Enterobacteria phage RB68]||_Enterobacteria_phage_RB68_.gbk|rIIA|2178|NC_027979(168401):1-2178:-1 ^GeneID:26041767^ Enterobacteria phage RB68, complete genome.|neighbours:start(),ID:YP_009167371.1(-1)|neighbour_genes:start(),hypothetical protein|
MIITTEKETILGNGSKSKAFSITASPKVFKILSSDLYTNKIRAVVRELITNMIDAHALNGNPEKFIIQVPGRLDPRFVCRDFGPGMSDFDIQGDDNSPGLYNSYFSSSKAESNDFIGGFGLGSKSPFSYTDTFSITSYHKGEIRGYVAYMDGDGPQIKPTFVKEMGPDDKTGIEIVVPVEEKDFRNFAYEVSYIMRPFKDLAIINGLDREIDYFPDFDDYYGVNPERYWPDRGGLYAIYGGIVYPIDGVIRDRNWLSIRNEVNYIKFPMGSLDIAPSREALSLDDRTRKNIIERVKELSEKAFNEDVKRFKESTSPRHTYRELMKMGYSARDYMISNSVKFTTKNLSYKKMQSMFEPDSKLCNAGVVYEVNLDPRLKRIKQSHETSAVASSYRLFGINTTKINIVIDNIKNRVNIVRGLAHALDDSEFNNTLNIHHNERLLFINPEVESQIDLLPDIMAMFESDEVNIHYLSEIENLVKSYIPKVVKSKAPRPKAATAFKFEIKDGRWEKEELFTLTSEADEITGYVAYMHRSDIFSMDGTTSLCHPSMNILIRMANLIGINEFYVIRPLLQKKVKELGQCQCIFEALRDLYIDAFDDVDYDKYVGYSSSAQRYIDKIIKYPELDFMMKYFSTDEVSEEYTRLANIVSSLRGVYFNGGKDTIGHDIWTVTNLFDVLSNNASKNSDKMVAEFTKKFRIVSDFIGYRNSLSDDEVSQIAKTMKALAA
>ID:NP_861691.1 |[Escherichia phage RB69]||_Enterobacteria_phage_RB69_.gbk|rIIA|2214|NC_004928(167560):1-2214:-1 ^GeneID:1494117^ Enterobacteria phage RB69, complete genome.|neighbours:start(),ID:NP_861692.1(-1)|neighbour_genes:start(),rIIA.1|
MIIETAKETIIGSGGKSTAFTIQGNSKVYKILSNDLYTNKELACVRELITNCIDGQILNGCTDKFIVQAPGRLDPRFVVRDFGPGMSDFTIRGNDEEPGIYNSYFASTKTSSNDFIGGFGLGSKAPLAYTDTFNITSYHNGEVRGYVIYQDDTGPQIKPTFVDKMGPDDRTGVEVVVPVNPEDFEKFASEIAYVMRPLGDIAEVRGVKDIKYFPEFDDVYLAKEAPWGERGNIMAVYGGIVYPIGSVIKEQTWMMTRCTTAYIKFPMGELDVAPSREALSFDKRTVANIHKRVAEIDAKLFAEDSKKWIDCEYPRHVFREIDSLGYSARKYMEKAGSNIESLKYSKEQLTYSELYKRFKMGPEWCNLGVVYDIVSDPRLRRIRESGSSSATISINSLLGISRKHIDIVIDDVKGRVPMMRALNDALTSTDASTLVDKVPSGRGSSVLFINPEDEVAMKLLERLKVIFAGDSLKFYKTSEILALVKPWIEVKERSSQPRPKSPSAHRFFKNENDVWVSEDLFIPAGKADEIQGYVVIRNRSNAECLDADKGWLNYDSNFLTRIADLSGIKEFTVVRPQIVKKVRKLGEVECLFEKSINDYITLIDKVDYDEYVSPSRRAQPYLNHITRNEELNFLSKYFSSKNKEISKDFAKLSTVNNRWGWNRFTGADNRDLNRKLELCAKIFDKLKDNAYDNDDKMVIEFETNYHIVSEYMGRRGTLSKEQVAQIVKFMKAVEAAK
>ID:AIT73281.1 |[Enterobacteria phage RB6]||_Enterobacteria_phage_RB6_.gbk|rIIA|2178|KM606996(168394):1-2178:-1 ^^ Enterobacteria phage RB6, complete genome.|neighbours:start(),ID:AIT73282.1(-1)|neighbour_genes:start(),hypothetical protein|
MIITTEKETILGNGSKSKAFSITASPKVFKILSSDLYTNKIRAVVRELITNMIDAHALNGNPEKFIIQVPGRLDPRFVCRDFGPGMSDFDIQGDDNSPGLYNSYFSSSKAESNDFIGGFGLGSKSPFSYTDTFSITSYHKGEIRGYVAYMDGDGPQIKPTFVKEMGPDDKTGIEIVVPVEEKDFRNFAYEVSYIMRPFKDLAIINGLDREIDYFPDFDDYYGVNPERYWPDRGGLYAIYGGIVYPIDGVIRDRNWLSIRNEVNYIKFPMGSLDIAPSREALSLDDRTRKNIIERVKELSEKSFNEDVKRFKESTSPRHTYRELMKMGYSARDYMISNSVKFTTKNLSYKKMQSMFEPDSKLCNAGVVYEVNLDPRLKRIKQSHETSAVASSYRLFGINTTKINIVIDNIKNRVNIVRGLARALDDSEFNNTLNIHHNERLLFINPEVESQIDLLPDIMAMFESDEVNIHYLSEIEALVKSYIPKVVKSKAPRPKAATAFKFEIKDGRWEKEELFTLTSEADEITGYVAYMHRSDIFSMDGTTSLCHPSMNILIRMANLIGINEFYVIRPLLQKKVKELGQCQCIFEALRDLYVDAFDDVDYDKYVGYSSSAKRYIDKIIKYPELDFMMKYFSVDEVSEEYTRLANMVSSLQGVYFNGGKDTIGHDIWTVTNLFDVLSNNASKNSDKMVAEFTKKFRIVSDFIGYRNSLSDDEVSQIAKTMKALAA
>ID:AIT73552.1 |[Enterobacteria phage RB7]||_Enterobacteria_phage_RB7_.gbk|rIIA|2178|KM606997(168395):1-2178:-1 ^^ Enterobacteria phage RB7, complete genome.|neighbours:start(),ID:AIT73553.1(-1)|neighbour_genes:start(),hypothetical protein|
MIITTEKETILGNGSKSKAFSITASPKVFKILSSDLYTNKIRAVVRELITNMIDAHALNGNPEKFIIQVPGRLDPRFVCRDFGPGMSDFDIQGDDNSPGLYNSYFSSSKAESNDFIGGFGLGSKSPFSYTDTFSITSYHKGEIRGYVAYMDGDGPQIKPTFVKEMGPDDKTGIEIVVPVEEKDFRNFAYEVSYIMRPFKDLAIINGLDREIDYFPDFDDYYGVNPERYWPDRGGLYAIYGGIVYPIDGVIRDRNWLSIRNEVNYIKFPMGSLDIAPSREALSLDDRTRKNIIERVKELSEKSFNEDVKRFKESTSPRHTYRELMKMGYSARDYMISNSVKFTTKNLSYKKMQSMFEPDSKLCNAGVVYEVNLDPRLKRIKQSHETSAVASSYRLFGINTTKINIVIDNIKNRVNIVRGLARALDDSEFNNTLNIHHNERLLFINPEVESQIDLLPDIMAMFESDEVNIHYLSEIEALVKSYIPKVVKSKAPRPKAATAFKFEIKDGRWEKEELFTLTSEADEITGYVAYMHRSDIFSMDGTTSLCHPSMNILIRMANLIGINEFYVIRPLLQKKVKELGQCQCIFEALRDLYVDAFDDVDYDKYVGYSSSAKRYIDKIIKYPELDFMMKYFSVDEVSEEYTRLANMVSSLQGVYFNGGKDTIGHDIWTVTNLFDVLSNNASKNSDKMVAEFTKKFRIVSDFIGYRNSLSDDEVSQIAKTMKALAA
>ID:AIT73824.1 |[Enterobacteria phage RB9]||_Enterobacteria_phage_RB9.gbk|rIIA|2178|KM606998(168395):1-2178:-1 ^^ Enterobacteria phage RB9, complete genome.|neighbours:start(),ID:AIT73825.1(-1)|neighbour_genes:start(),hypothetical protein|
MIITTEKETILGNGSKSKAFSITASPKVFKILSSDLYTNKIRAVVRELITNMIDAHALNGNPEKFIIQVPGRLDPRFVCRDFGPGMSDFDIQGDDNSPGLYNSYFSSSKAESNDFIGGFGLGSKSPFSYTDTFSITSYHKGEIRGYVAYMDGDGPQIKPTFVKEMGPDDKTGIEIVVPVEEKDFRNFAYEVSYIMRPFKDLAIINGLDREIDYFPDFDDYYGVNPERYWPDRGGLYAIYGGIVYPIDGVIRDRNWLSIRNEVNYIKFPMGSLDIAPSREALSLDDRTRKNIIERVKELSEKSFNEDVKRFKESTSPRHTYRELMKMGYSARDYMISNSVKFTTKNLSYKKMQSMFEPDSKLCNAGVVYEVNLDPRLKRIKQSHETSAVASSYRLFGINTTKINIVIDNIKNRVNIVRGLARALDDSEFNNTLNIHHNERLLFINPEVESQIDLLPDIMAMFESDEVNIHYLSEIEALVKSYIPKVVKSKAPRPKAATAFKFEIKDGRWEKEELFTLTSEADEITGYVAYMHRSDIFSMDGTTSLCHPSMNILIRMANLIGINEFYVIRPLLQKKVKELGQCQCIFEALRDLYVDAFDDVDYDKYVGYSSSAKRYIDKIIKYPELDFMMKYFSVDEVSEEYTRLANMVSSLQGVYFNGGKDTIGHDIWTVTNLFDVLSNNASKNSDKMVAEFTKKFRIVSDFIGYRNSLSDDEVSQIAKTMKALAA
>ID:ADJ39719.1 |[Enterobacteria phage T4T]||_Enterobacteria_phage_T4T_.gbk|rIIA|2178|HM137666(168920):12-2189:-1 ^^ Enterobacteria phage T4T, complete genome.|neighbours:start(),ID:ADJ39720.1(-1)|neighbour_genes:start(),rIIA.1|
MIITTEKETILGNGSKSKAFSITASPKVFKILSSDLYTNKIRAVVRELITNMIDAHALNGNPEKFIIQVPGRLDPRFVCRDFGPGMSDFDIQGDDNSPGLYNSYFSSSKAESNDFIGGFGLGSKSPFSYTDTFSITSYHKGEIRGYVAYMDGDGPQIKPTFVKEMGPDDKTGIEIVVPVEEKDFRNFAYEVSYIMRPFKDLAIINGLDREIDYFPDFDDYYGVNPERYWPDRGGLYAIYGGIVYPIDGVIRDRNWLSIRNEVNYIKFPMGSLDIAPSREALSLDDRTRKNIIERVKELSEKAFNEDVKRFKESTSPRHTYRELMKMGYSARDYMISNSVKFTTKNLSYKKMQSMFEPDSKLCNAGVVYEVNLDPRLKRIKQSHETSAVASSYRLFGINTTKINIVIDNIKNRVNIVRGLARALDDSEFNNTLNIHHNERLLFINPEVESQIDLLPDIMAMFESDEVNIHYLSEIEALVKSYIPKVVKSKTPRPKAATAFKFEIKDGRWEKEELFTLTSEADEITGYVAYMHRSDIFSMDGTTSLCHPSMNILIRMANLIGINEFYVIRPLLQKKVKELGQCQCIFEALRDLYVDAFDDVDYDKYVGYSSSAKRYIDKIIKYPELDFMMKYFSIDEVSEEYTRLANMVSSLQGVYFNGGKDTIGHDIWTVTNLFDVLSNNASKNSDKMVAEFTKKFRIVSDFIGYRNSLSDDEVSQIAKTMKALAA
>ID:NP_049616.1 |[Escherichia virus T4]||_Enterobacteria_phage_T4_.gbk|rIIA|2178|NC_000866(168903):12-2189:-1 ^GeneID:1258593^ Enterobacteria phage T4, complete genome.|neighbours:start(),ID:NP_049617.1(-1)|neighbour_genes:start(),rIIA.1|
MIITTEKETILGNGSKSKAFSITASPKVFKILSSDLYTNKIRAVVRELITNMIDAHALNGNPEKFIIQVPGRLDPRFVCRDFGPGMSDFDIQGDDNSPGLYNSYFSSSKAESNDFIGGFGLGSKSPFSYTDTFSITSYHKGEIRGYVAYMDGDGPQIKPTFVKEMGPDDKTGIEIVVPVEEKDFRNFAYEVSYIMRPFKDLAIINGLDREIDYFPDFDDYYGVNPERYWPDRGGLYAIYGGIVYPIDGVIRDRNWLSIRNEVNYIKFPMGSLDIAPSREALSLDDRTRKNIIERVKELSEKAFNEDVKRFKESTSPRHTYRELMKMGYSARDYMISNSVKFTTKNLSYKKMQSMFEPDSKLCNAGVVYEVNLDPRLKRIKQSHETSAVASSYRLFGINTTKINIVIDNIKNRVNIVRGLARALDDSEFNNTLNIHHNERLLFINPEVESQIDLLPDIMAMFESDEVNIHYLSEIEALVKSYIPKVVKSKAPRPKAATAFKFEIKDGRWEKRNYLRLTSEADEITGYVAYMHRSDIFSMDGTTSLCHPSMNILIRMANLIGINEFYVIRPLLQKKVKELGQCQCIFEALRDLYVDAFDDVDYDKYVGYSSSAKRYIDKIIKYPELDFMMKYFSIDEVSEEYTRLANMVSSLQGVYFNGGKDTIGHDIWTVTNLFDVLSNNASKNSDKMVAEFTKKFRIVSDFIGYRNSLSDDEVSQIAKTMKALAA
>ID:AXN58042.1 |[Enterobacteria phage T6]||_Enterobacteria_phage_T6_.gbk|rIIA|2178|MH550421(168706):1-2178:-1 ^^ Enterobacteria phage T6, complete genome.|neighbours:start(),ID:AXN58043.1(-1)|neighbour_genes:start(),hypothetical protein|
MIITTEKETILGNGSKSKAFSITASPKVFKILSSDLYTNKIRAVVRELITNMIDAHALNGNPEKFIIQVPGRLDPRFVCRDFGPGMSDFDIQGDDNSPGLYNSYFSSSKAESNDFIGGFGLGSKSPFSYTDTFSITSYHKGEIRGYVAYMDGDGPQIKPTFVKEMGPDDKTGIEIVVPVEEKDFRNFAYEVSYIMRPFKDLAIINGLDREIDYFPDFDDYYGVNPERYWPDRGGLYAIYGGIVYPIDGVIRDRNWLSIRNEVNYIKFPMGSLDIAPSREALSLDDRTRKNIIERVKELSEKAFNEDVKRFKESTSPRHTYRELMKMGYSARDYMISNSVKFTTKNLSYKKMQSMFEPDSKLCNAGVVYEVNLDPRLKRIKQSHETSAVASSYRLFGINTTKINIVIDNIKNRVNIVRGLAHALDDSEFNNTLNIHHNERLLFINPEVESQIDLLPDIMAMFESDEVNIHYLSEIEALVKSYIPKVVKSKAPRPKAATAFKFEIKDGRWEKEELFTLTSEADEITGYVAYMHRSDIFSMDGTTSLCHPSMNILIRMANLIGINEFYVIRPLLQKKVKELGQCQCIFEALRDLYVDAFDDVDYDKYVGYSSSAKRYIDKIIKYPELDFMMKYFSVDEVSEEYTRLANMVSSLQGVYFNGGKDTIGHDIWTVTNLFDVLSNNASKNSDKMVAEFTKKFRIVSDFIGYRNSLSDDEVSQIAKTMKALAA
>ID:YP_004063682.1 |[Escherichia phage vB_EcoM_VR7]||_Enterobacteria_phage_vB_EcoM-VR7_.gbk|rIIA|2241|NC_014792(169285):2-2242:-1 ^GeneID:10021520^ Enterobacteria phage vB_EcoM-VR7, complete genome.|neighbours:start(),ID:YP_004063683.1(-1)|neighbour_genes:start(),rIIA.1|
MILETEKETILGNGAKASAFTIQASPKVFKILTSDLYTNKVRAVVRELITNMIDAHMLNGCQDKFIVQAPGELDPRFVCRDFGPGMSDFQIRGDENTPGLYNSFFASSKAESNDFIGGFGLGSKSPFSYTETFSLISYHDGQVNGYVAYMDGDGPQIKPTFSEPMKPGDRTGIEVVVPVDSNDFGKFRHEIAYIMRPFAGLADVQGANEINYFPEFDDYYAPKRIDYSSPERYGLYAIYGGIVYPIDGGYTKKTWMTAKNDVVFIKFPMGSLDIAPSREALSLDKRTVANIVERIEALDKKVMEDDCKKWQESECLRHTYRELQSLSYEARNFLKATNADTKFTKSQLTFNQMYEMFELDKDLINAGVVYDIYRDTRLKRLRNSSSNSNTASLTSMFGIQNDTLNIVIDDAKGRIAMIRGISSMLYDTGAKAKKLKASGKVPTVQGSSLLFVDPTSEIQTRLMVSTSGTFLKAIQFNIYRTSELTALVKDWIPVCLTRKRRVKSKTPSVIRWTKTNGRWQSVEEFTCAADAEEIDGYAVFINRNSISPLNQEYGVTNFGTQTLCKLANLLEINEFCVIRPQLQKKVTKLAQCDCLIEAAVNRYVELIDLVDADQYIAASSRSRYYIPILSEYAELNFMFKYFYAKDIQKDVTTDYAELMQFNKFFSYNAYNSGTVDRTMQETLVLCNKIYDDLTKNASVTSDKMVFEFEKNHPIVSHFLYNRNAMSTEQVQNVAQIMKAVEAANKE
>ID:YP_006986552.1 |[Escherichia phage vB_EcoM_ACG-C40]||_Enterobacteria_phage_vB_EcoM_ACG-C40_.gbk|protector from proph..|2178|NC_019399(167396):1-2178:-1 ^^ Enterobacteria phage vB_EcoM_ACG-C40, complete genome.|neighbours:start(),ID:YP_006986553.1(-1)|neighbour_genes:start(),hypothetical protein|
MIITTEKETILGNGSKSKAFSITASPKVFKILSSDLYTNKIRAVVRELITNMIDAHALNGNPEKFIIQVPGRLDPRFVCRDFGPGMSDFDIQGDDNSPGLYNSYFSSSKAESNDFIGGFGLGSKSPFSYTDTFSITSYHKGEIRGYVAYMDGDGPQIKPTFVKEMGPDDKTGIEIVVPVEEKDFRNFAYEVSYIMRPFKDLAIINGLDREIDYFPDFDDYYGVNPERYWPDRGGLYAIYGGIVYPIDGVIRDRNWLSIRNEVNYIKFPMGSLDIAPSREALSLDDRTRKNIIERVKELSEKAFNEDVKRFKESTSPRHTYRELMKMGYSARDYMISNSVKFTTKNLSYKKMQSMFEPDSKLCNAGVVYEVNLDPRLKRIKQSHETSAVASSYRLFGINATKINIVIDNIKNRVNIVRGLAHALDDSEFNNTLNIHHNERLLFINPEVESQIDLLPDIMAMFESDEVNIHYLSEIEALVKSYIPKVVKSKAPRPKAATAFKFEIKDGRWEKEELFTLTSEADEITGYVAYMHRSDIFSMDGTTSLCHPSMNILIRMANLIGINEFYVIRPLLQKKVKELGQCQCIFETLRDLYVDAFDDVDYDKYVGYSSSAQRYIDKIIKYPELDFMMKYFSTDEVSEEYTRLANIVSSLRGVYFNGGKDTIGHDIWTVTNLFDVLSNNASKNSDKMVAEFTKKFRIVSDFIGYRNSLSDDEVSQIAKTMKALAA
>ID:AWD91414.1 |[Enterobacteria phage vB_EcoM_IME339]||_Enterobacteria_phage_vB_EcoM_IME339_.gbk|rIIA lysis inhibitor|2178|MH051915(164366):215-2392:1 ^^ Enterobacteria phage vB_EcoM_IME339, complete genome.|neighbours:ID:AWD91413.1(1),ID:AWD91415.1(1)|neighbour_genes:hypothetical protein,rIIB protector from ..|
MIITTEKETILGNGAKSKAFSIAANPKVFKILSSDLYTNKIRAVVRELITNMIDAHALNGNPEKFIIQVPGRLDPRFVCRDFGPGMSDFDIQGDDNSPGLYNSYFSSSKAESNDFIGGFGLGSKSPFSYTDTFSITSYHKGEIRGYVAYMDGDGPQIKPTFVKEMGPNDKTGIEIVVPVEEKDFRNFAYEVSYIMRPFKDLAIINGLDREIDYFPDFDDYYGVNPERYWPDRGGLYAIYGGIVYPIDGVIRDRNWLSIRNEVNYIKFPMGSLDIAPSREALSLDDRTRKNIIERVKELSEQAFNEDVKRFKESTSPRHTYRELMKMGYSARDYMISNSVKFTTKNLSYKKMQSMFEPDSKLCNAGVVYEVNLDPRLKRIKQSHETSAVASSYRLFGINTTKINIVIDNTKNRVNIVRGLARALDDSEFNNTLNIHHNERLLFINPEVESQIDLLPDIMAMFESDEVNIHYLSEIEALVKSYIPKVVKSAAPRPKAATAFKFEIKDGRWEKEELFTLTSEADEITGYVAYMHRSDIFSMDGTTSLCNPSTSILIRMANLIGINEFYVIRPLLQKKVKELGQCQCIFETLRDLYVDAFDDVDYDKYVGYSSSAQRYIDKIIKYPELNFMMKYFSTDEVSEEYTRLGNMVSSLRGVYFNGGKDTIGHDIWTVTNLFDELSRNALKNSDKMVAEFTKKFRIVSDFIGYRNSLSDDEVSQIAKTMKALAA
>ID:AWD91669.1 |[Enterobacteria phage vB_EcoM_IME340]||_Enterobacteria_phage_vB_EcoM_IME340_.gbk|rIIA lysis inhibitor|2178|MH051916(165549):215-2392:1 ^^ Enterobacteria phage vB_EcoM_IME340, complete genome.|neighbours:ID:AWD91668.1(1),ID:AWD91670.1(1)|neighbour_genes:hypothetical protein,rIIB lysis inhibitor|
MIITTEKETILGNGSKSKAFSITASPKVFKILSSDLYTNKIRAVVRELITNMIDAHALNGNPEKFIIQVPGRLDPRFVCRDFGPGMSDFDIQGDDNSPGLYNSYFSSSKAESNDFIGGFGLGSKSPFSYTDTFSITSYHKGEIRGYVAYMDGDGPQIKPTFVKEMGPDDKTGIEIVVPVEEKDFRNFAYEVSYIMRPFKDLAIINGLDREIDYFPDFDDYYGVNPERYWPDRGGLYAIYGGIVYPIDGVIRDRNWLSIRNEVNYIKFPMGSLDIAPSREALSLDDRTRKNIIERVKELSEKAFNEDVKRFKESTSPRHTYRELMKMGYSARDYMISNSVKFTTKNLSYKKMQSMFEPDSKLCNAGVVYEVNLDPRLKRIKQSHETSAVASSYRLFGINTTKINIVIDNIKNRVNIVRGLARALDDSEFNNTLNIHHNERLLFINPEVESQIDLLPDIMAMFESDEVNIHYLSEIEALVKSYIPKAVKSTAPRPKTATAFKFEIKDGRWEKEELFTLTSEADEITGYVAYMHRSDIFSMDGTTSLCHPSMNILIRMANLIGINEFYVIRPLLQKKVKELGQCQCIFEALRDLYVDAFDDVDYDKYVGYSSSAKRYIDKIIKYPELDFMMKYFSVDEVSEEYTRLANMVSSLQGVYFNGGKDTIGHDIWTVTNLFDVLSNNASKNSDKMVAEFTKKFRIVSDFIGYRNSLSDDEVSQIAKTMKALAA
>ID:YP_009207180.1 |[Escherichia phage vB_EcoM_VR20]||_Enterobacteria_phage_vB_EcoM_VR20.gbk|rIIA|2235|NC_028894(170336):2-2236:-1 ^GeneID:26633967^ Enterobacteria phage vB_EcoM_VR20, complete genome.|neighbours:start(),ID:YP_009207181.1(-1)|neighbour_genes:start(),hypothetical protein|
MILETEKETILGNGAKASAFTIQASPKVFKILTSDLYTNKVRAVVRELITNMIDAHMLNGCQDKFIVQAPGELDPRFVCRDFGPGMSDFQIRGDENTPGLYNSFFASSKAESNDFIGGFGLGSKSPFSYTETFSLISYHDGQVNGYVAYMDGDGPQIKPTFSEPMKPGDRTGIEVVVPVDSNDFGKFRYEIAYIMRPFAGLAEVQGVGEINYFPEFDDYYAPARIDYSSPERYGLYAIYGGIVYPIGDGYTKKTWMTAKNDVVFIKFPMGSLDIAPSREALSLDKRTVANIVERIESLDKKVMEDDCKKWQESECIRHTYRELQSLNYEARNFLKARNAETKFTKSQLTFNQMYEMFELDKDLINAGVVYDIYSTTRLKRLRNSSSNTNTASLTSMFGIHNDTLNIVIDDAKGRIAMIRGISSMLYDTSAKAKKLKASGKVPTVQGSSLLFVDPTSEIQTRLMVQLQERFKGDTVNIYRTSELTALVKDWIPVADPKERVKSKTPSVIRWTKTNGRWQSVEEFTCAADAEEIDGYAVFINRSSISPLNQEYGTTTFGTQTLCKLANLLEINEFCVIRPQLQKKVTKLAQCDCLIEAAVNRYVELIDSVDADQYIAASSRSRYYIPILSEYAELNFMFKYFYAKDVQKDVNTDYAELMQFNKFFAYNAYNSGTVDKTMQETLVLCNKIYDDLTKNASVTSDKMVFEFEKNHPIVSHFLYNRNAMSTEQVQNVAQIMRAVEAANKE
>ID:YP_009209743.1 |[Escherichia phage vB_EcoM_VR25]||_Enterobacteria_phage_vB_EcoM_VR25_.gbk|rIIA|2235|NC_028925(170822):1-2235:-1 ^GeneID:26636458^ Enterobacteria phage vB_EcoM_VR25, complete genome.|neighbours:start(),ID:YP_009209744.1(-1)|neighbour_genes:start(),hypothetical protein|
MILETEKETILGNGAKASAFTIQASPKVFKILTSDLYTNKVRAVVRELITNMIDAHMLNGCQDKFIVQAPGELDPRFVCRDFGPGMSDFQIRGDENTPGLYNSFFASSKAESNDFIGGFGLGSKSPFSYTETFSLISYHDGQVNGYVAYMDGDGPQIKPTFSEPMKPGDRTGVEVVVPVDSNDFGKFRHEIAYIMRPFAGLADVQGANEINYFPEFDDYYAPKRIDYSSPERYGLYAIYGGIVYPIDGGYTKKTWMTAKNDVVFIKFPMGSLDIAPSREALSLDKRTVANIVERIEALDKKVMEDDCKKWQESECLRHTYRELQSLSYEARNFLKATNADTKFTKSQLTFNQMYEMFEMDKDLINAGVVYDIYRDTRLKRLRNSSSNSNTASLTSMFGIQNDTLNIVIDDAKGRIAMIRGISSMLYDTGAKAKKLKASGKVPTVQGSSLLFVDPTSEIQTRLMVQLQERFKGDTVNIYRTSELTALVKDWIPVADPKKRVKSKTPSVIRWTKTNGRWQSVEEFTCAADAEEIDGYAVFINRNSISPLNQEYGVTNFGTQTLCKLANLLEINEFCVIRPQLQKKVTKLAQCDCLIEAAVNRYVELIDLVDADQYIAASSRSRYYIPILSEYAELNFMFKYFYAKDIQKDVTTDYAELMQFNKFFSYNAYNSGTVDRTMQETLVLCNKIYDDLTKNASVTSDKMVFEFEKNHPIVSHFLYNRNAMSTEQVQNVAQIMKAVEAANKE
>ID:YP_009213838.1 |[Escherichia phage vB_EcoM_VR26]||_Enterobacteria_phage_vB_EcoM_VR26_.gbk|rIIA|2235|NC_028957(171541):1-2235:-1 ^GeneID:26640586^ Enterobacteria phage vB_EcoM_VR26, complete genome.|neighbours:start(),ID:YP_009213839.1(-1)|neighbour_genes:start(),hypothetical protein|
MILETEKETILGNGAKASAFTIQASPKVFKILTSDLYTNKVRAVVRELITNMIDAHMLNGCQDKFIVQAPGELDPRFVCRDFGPGMSDFQIRGDENTPGLYNSFFASSKAESNDFIGGFGLGSKSPFSYTETFSLISYHDGQVNGYVAYMDGDGPQIKPTFSEPMKPGDRTGIEVVVPVDSNDFGKFRHEIAYIMRPFAGLADVQGVNEINYFPEFDDYYAPKRIDYSSPERYGLYAIYGGIVYPIADGYTKKTWMTAKNDVVFIKFPMGSLDIAPSREALSLDKRTVANIVERIETLDKKVMEDDCKKWQESECIRHTYRELQSLSYEARNFLKARNADTKFTKSQLTFNQMYEMFELDKDLINAGVVYDIYTTTRLKRLRNSSSNTNTASLTSMFGIQNNTLNIVIDDAKGRIAMIRGISSMLYDTSAKAKKLKASGKVPTVQGSSLLFVDPTSEIQTRLMVQLQERFKGDTVNIYRTSELTALVKDWIPVANPKERVKSKTPSVIRWTKTNGRWQAVEEFTCAADAEEIDGYAVFINRNSISPLNQEYGVTNFGTQTLCKLANLLEINEFCVIRPQLQKKVTKLAQCDCLIEAAVNRYVELIDLVDADQYIAASSRSRYYIPILSEYAELNFMFKYFYAKDVQKDVNTDYAELMQFNKFFAYNAYNSGTVDKTMQETLVLCNKIYDDLTKNASVTSDKMVFEFEKNHPIVSHFLYNRNAMSTEQVQNVAQIMKAVEAANKE
>ID:YP_009205695.1 |[Escherichia phage vb_EcoM-VR5]||_Enterobacteria_phage_vB_EcoM_VR5.gbk|rIIA|2211|NC_028881(170473):2-2212:-1 ^GeneID:26632579^ Enterobacteria phage vB_EcoM_VR5, complete genome.|neighbours:start(),ID:YP_009205696.1(-1)|neighbour_genes:start(),hypothetical protein|
MIIETEKEQIIGNGSKSTGFTIQASPKVFKILSSDLYSNKVRAVVRELITNMIDAHILNGNKERWKVQVPGKLDPRFVCRDFGPGMSDFQIRGDENETGLYNSYFASSKTASNDFIGGFGLGSKSPFSYTETFNITSWHNGEVRGYVAYMDGDGPQIKPTFVEPMQPGDKTGIEITVPVDEEDFRKFETEIRYIMRPFIGLGDVDGAEVNYFPEFEDYHSVTDTGYGDFERSGLYAVYGGIVYPLDSAYNKGTWMRTRHDVVYIKFPMGSLDIAPSREALSLDKRTMENIATRIEALDAVVFKNDTQEWVESDNPRHVYRDLSNLGYSAREYLSKRGVTKQFTTEKLTYEKLYQRYTLQNDLINLGVVYEVCMDPRLKRIKSSGNTSSVAGLSGLLGINKKEIHVVYDDEKGRVPLVRGLWALAMDNSASAKKIVKEHNIPKYGTDLIFVDPNSMLQMQQLEKVKALFKGDTIHFYKVSELNKIAKPWIPVTVRSSEPRPKTPSAYRWFIKDGRWQTETMYLTAAEAEEISGYVLFGSRSDILGMDEAYGIFDINTTTMTRMANLLGITEFHIIRPQIAKKIKKLGQCECLMEATLEAYAEALDAVDIDDYIGSNTRARYYLEIIAKFPELGFMTKYFSDKPVSEAYTRLSNFYDIFRYMNFHGYITDDKLSVIKKICNTTFNTLSNNASNNNDKMTVQFESDYHLVSDYMYRRGTSITEASVAQIVKFMKAVEAA
>ID:AWD90440.1 |[Erwinia phage Cronus]||_Erwinia_phage_Cronus_.gbk|rIIA lysis inhibitor|2115|MH059636(175774):18-2132:-1 ^^ Erwinia phage Cronus, complete genome.|neighbours:start(),ID:AWD90441.1(-1)|neighbour_genes:start(),hypothetical protein|
MKLVEDNEVILGNSGSTSKFKIAASSKAFKILSSGLYKNKIRAVVRELTCNVVDAHKLNGSKDPFEIKAPTQLDPRFVIRDFGPGLNEDDIVNLYSTYFASTKSNSNDFIGALGLGSKSPFSYTDTFTVVSYNDGMVRGFTAMLDGGEPALRKVFEEEMKEGEKTGIEITVPVKQPDIQRWQQEIRYVLRTFNTWPHVIKGCTPPTYFPVREGNNSEWFTANSDEGSGLYAVYGNIVYPLNDIPGLQKPWMRISHSAVYIHFELGELDIAASREELSLDESTIANIIERVNTLSKIAMADTVKRIEAIDNGREFLRELDRLSYEARNIILSSSTSVRDRARAYETQYQVPAQLEDVGVVYDIAIDTKMKRIKPNRGAYGRFQGYSLDSLFKYDVDTVNILIDDKPSKRVKVIRGLAYQSKQTLRGRIVVYREDDEEQMEAFELVKKLFDKDTVNVLRVSECDDIIANVPVADSGPKEKRPASPNVQTYKLGPNGYHDVESFRMTSDELKELEGLTILRKRDEFHDFPSQKLANGLNEYNLYALCRAFKIKEFHVVRSTVVDRLVKYDVVESLLDEIREKSIKLVDEVDYDQYVGSPQYGSRMINVCKRENNLKFILDYFTASGKTSNKAQLLNSIQDCFGWSVNDKDDMRVVNKIVTDLRRSADKDATDILKKFEEKHPTVSYVLNNCYSIKDEMVDDIKKLLN
>ID:YP_009592963.1 |[Escherichia coli O157 typing phage 3]||_Escherichia_coli_O157_typing_phage_3_.gbk|hypothetical protein|2214|NC_041863(168733):149267-151480:1 ^GeneID:40068459^ Escherichia coli O157 typing phage 3, complete genome.|neighbours:ID:YP_009592962.1(1),ID:YP_009592964.1(1)|neighbour_genes:hypothetical protein,hypothetical protein|
MIIETAKETIIGSGGKSTAFTIQGNSKVYKILSNDLYTNKELACVRELITNCIDGQILNGCTDKFIVQAPGRLDPRFVVRDFGPGMSDFTIRGNDEEPGIYNSYFASTKTSSNDFIGGFGLGSKAPLAYTDTFNLTSYHNGEVRGYVIYQDDTGPQIKPTFVDKMGPDDRTGVEVVVPVNPEDFEKFASEIAYVMRPLGDIAEVRGVKDIKYFPEFDDVYLAKEAPWGERGNIMAVYGGIVYPIGSVIKEQTWMMTRCTTAYIKFPMGELDVAPSREALSFDKRTVANIHKRVAEIDAKLFAEDSKKWIDCKYPRHVFREIDSLGYTARKYMEKAGSNIESLKYSKEQLTYSELYKRFKMGPEWCNLGVVYDIVESPRLRRIRESGSSSSTISINSLIGINIKNVEIVIDDVKGRVPLMRALNSIEMSKDEVKLTGKVPRGFGKSVLFVDPTDEDAMKLLERLKVIFDGDNINMYKTSELLQIVKPWIEVRKRTNEPRPKSPSAHRFFKNENDVWVSEDLFIPASEADEIQGYAIVRNRSNAECLDADKGWLNYDSNFLTRIADLSGIKEFTVVRPQIAKKVRKLGEVECLFEKSINDYITLIDKVDYDEYVSPSRRAQPYLNHITRNEELNFLSKYFSSKNKEISKDFAKLSTVNNRWGWNRFAGADNRDLNRKLELCAKIFDKLKDNAYDYDDKMVIEFETNYHIVSEYMGRRGTLSKEQVTQIVKFMKAVEAAK
>ID:YP_009593012.1 |[Escherichia coli O157 typing phage 6]||_Escherichia_coli_O157_typing_phage_6_.gbk|hypothetical protein|2214|NC_041864(160570):17253-19466:-1 ^GeneID:40068509^ Escherichia coli O157 typing phage 6, complete genome.|neighbours:ID:YP_009593011.1(-1),ID:YP_009593013.1(-1)|neighbour_genes:hypothetical protein,hypothetical protein|
MIIETAKETIIGSGGKSTAFTIQGNSKVYKILSNDLYTNKELACVRELITNCIDGQILNGCTDKFIVQAPGRLDPRFVVRDFGPGMSDFTIRGNDEEPGIYNSYFASTKTSSNDFIGGFGLGSKAPLAYTDTFNLTSYHNGEVRGYVIYQDDTGPQIKPTFVDKMGPDDRTGVEVVVPVNPEDFEKFASEIAYVMRPLGDIAEVRGVKDIKYFPEFDDVYLAKEAPWGERGNIMAVYGGIVYPIGSVIKEQTWMMTRCTTAYIKFPMGELDVAPSREALSFDKRTVANIHKRVAEIDAKLFAEDSKKWIDCKYPRHVFREIDSLGYTARKYMEKAGSNIESLKYSKEQLTYSELYKRFKMGPEWCNLGVVYDIVESPRLRRIRESGSSSSTISINSLIGINIKNVEIVIDDVKGRVPLMRALNSIEMSKDEVKLTGKVPRGFGKSVLFVDPTDEDAMKLLERLKVIFDGDNINMYKTSELLQIVKPWIEVRKRTNEPRPKSPSAHRFFKNENDVWVSEDLFIPASEADEIQGYAIVRNRSNAECLDADKGWLNYDSNFLTRIADLSGIKEFTVVRPQIAKKVRKLGEVECLFEKSINDYITLIDKVDYDEYVSPSRRAQPYLNHITRNEELNFLSKYFSSKNKEISKDFAKLSTVNNRWGWNRFAGADNRDLNRKLELCAKIFDKLKDNAYDYDDKMVIEFETNYHIVSEYMGRRGTLSKEQVTQIVKFMKAVEAAK
>ID:YP_009224988.1 |[Escherichia phage APCEc01]||_Escherichia_phage_APCEc01_.gbk|rIIA protector from ..|2214|NC_029091(168771):14883-17096:1 ^GeneID:26795941^ Escherichia phage APCEc01, complete genome.|neighbours:ID:YP_009224987.1(1),ID:YP_009224989.1(1)|neighbour_genes:hypothetical protein,rIIB protector from ..|
MIIETAKETIIGSGGKSTAFTIQGNSKVYKILSNDLYTNKELACVRELITNCIDGQILNGCTDKFIVQAPGRLDPRFVVRDFGPGMSDFTIRGNDEEPGIYNSYFASTKTSSNDFIGGFGLGSKAPLAYTDTFNLTSYHNGEVRGYVIYQDDTGPQIKPTFVDKMGPDDRTGVEVVVPVNPEDFEKFASEIAYVMRPLGDIAEVRGVKDIKYFPEFDDVYLAKEAPWGERGNIMAVYGGIVYPIGSVIKEQTWMMTRCTTAYIKFPMGELDVAPSREALSFDKRTVANIHKRVAEIDAKLFAEDSKKWIDCKYPRHVFREIDSLGYTARKYMEKAGSNIESLKYSKEQLTYSELYKRFKMGPEWCNLGVVYDIVSDPRLRRIRESGSSSATISINSLIGINIKNVEIVIDDVKGRVPLMRALNSIEMTKDEVKLTGKVPRGFGKSVLFVDPTDEDAMKLLERLKVIFDGDNINMYKTSELLQIVKPWIEVKTRSNGPRPKSPSAHRFFKNENDVWVSEDLFIPASEADEIQGYAIVRNRSNAECLDADKGWLNYDSNFLTRIADLSGIKEFTVVRPQIAKKVRKLGEVECLFEKSINDYITLIDKVDYDEYVSPSRRAQPYLNHITRNEELNFLSKYFSSKNKEISKDFAKLSTVNNRWGWNRFAGATNTDLNKKLELCAKIFDKLKDNAYDNDDKMVIEFETNYHIVTEYMGRRGTLSKEQVAQIVKFMKAVEAAK
>ID:QAU03710.1 |[Escherichia phage AnYang]||_Escherichia_phage_AnYang_.gbk|rIIA protector from ..|2211|MK234886(169215):136598-138808:-1 ^^ Escherichia phage AnYang, complete genome.|neighbours:ID:QAU03709.1(-1),ID:QAU03711.1(-1)|neighbour_genes:rIIB protein,hypothetical protein|
MIIETEKEQIIGNGAKSTGFTIQASPKVFKILSSDLYSNKVRAVVRELITNMIDAHMLNGNTERWKVQVPGKLDPRFVCRDFGPGMSDFQIRGNDEEPGLYNSYFASSKTSSNDFIGGFGLGSKSPFSYTETFNITSWHNGEVRGYVAYMDGDGPQIKPTFVEPMGPDDKTGIEITVPVDESDFRKFETEIRYIMRPFVGLGDVDGVEVDYFPEFEDYYPVTDTGYGDFERSGLYAVYGGIVYPLDSAYNKGTWMRTRHDVVYIKFPMGSLDIAPSREVLSLDKRTMENIATRIEALDAVVFKNDTKEWVESDNPRHVYRDLSNLGYSARDYLSKRGITKQFTTEKLTYEKLYQRYTLQNDLLNLGVVYEVCMDPRLKRIKPSGNTSSVAGLSSLLGINKKEIHVVYDDEKGRVPLVRGLWALAMDSSASAKKIVKEHNIPKYGTDLIFVDPNSLLQMQQLEKVKELFKGDTIHFYKVSELNKIVKPWIPVTVRSSEPRPKTPSAYRWFIKDGRWQTETMYLTAAEAEEITGYVLFGSRSDIFGMDEAYGIFDINTTTMCRMANLIGVTEFHIIRPQIAKKIKKLGQCECLMEATLEAYTEALDAVDVDDYLGSNTRARYYLEIIAKFPELGFMTKYFSDKPVTEAYTRLSNFYDIFRYMNFHGYITDDKLNITKRICNNTFNTLTNNASSNNDKMTVQFESDYHLVSDYMYRRGTSITEASVAQIVKFMKAVEAA
> |[Tevenvirinae Escherichia_phage_CF2]||_Escherichia_phage_CF2.gb|Phage rIIA lysis inh..|2178|NC_041919.1(168188):156227-158404:1 ^RAST2:fig|1198136.52.peg.260^ Tevenvirinae Escherichia_phage_CF2|neighbours:(1),(1)|neighbour_genes:Phage rIIA lysis inh..,hypothetical protein|
MIITTEKETILGNGSKSKAFSITASPKVFKILSSDLYTNKIRAVVRELITNMIDAHALNGNPEKFIIQVPGRLDPRFVCRDFGPGMSDFDIQGDDNSPGLYNSYFSSSKAESNDFIGGFGLGSKSPFSYTDTFSITSYHKGEIRGYVAYMDGDGPQIKPTFVKEMGPDDKTGIEIVVPVEEKDFRNFAYEVSYIMRPFKDLAIINGLDREIDYFPDFDDYYGVNPERYWPDRGGLYAIYGGIVYPIDGVIRDRNWLSIRNEVNYIKFPMGSLDIAPSREALSLDDRTRKNIIERVKELSEKAFNEDVKRFKESTSPRHTYRELMKMGYSARDYMISNSVKFTTKNLSYKKMQSMFEPDSKLCNAGVVYEVNLDPRLKRIKQSHETSAVASSYRLFGINATKINIVIDNIKNRVNIVRGLAHALDDSEFNNTLNIHHNERLLFINPEVESQIDLLPDIMAMFESDEVNIHYLSEIEALVKSYIPKVVKSKAPRPKAATAFKFEIKDGRWEKEELFTLTSEADEITGYVAYMHRSDIFSMDGTTSLCHPSMNILIRMANLIGINEFYVIRPLLQKKVKELGQCQCIFETLRDLYVDAFDDVDYDKYVGYSSSAQRYIDKIIKYPELDFMMKYFSTDEVSEEYTRLANIVSSLRGVYFNGGKDTIGHDIWTVTNLFDELSRNASKNSDKMVAEFTKKFRIVSDFIGYRNSLSDDEVSQIAKTMKALAA
>ID:QBO61013.1 |[Escherichia phage D5505]||_Escherichia_phage_D5505_.gbk|putative rIIA-like p..|2178|MK327929(168049):1-2178:-1 ^^ Escherichia phage D5505, complete genome.|neighbours:start(),ID:QBO61014.1(-1)|neighbour_genes:start(),hypothetical protein|
MIITTEKETILGNGSKSKAFSIAANPKVFKILSSDLYTNKIRAVVRELITNMIDAHALNGNPEKFIIQVPGRLDPRFVCRDFGPGMSDFDIQGDDNSPGLYNSYFSSSKAESNDFIGGFGLGSKSPFSYTDTFSITSYHKGEIRGYVAYMDGDGPQIKPTFVKEMGPDDKTGIEIVVPVEEKDFRNFAYEVSYIMRPFKDLAIINGLDREIDYFPDFDDYYGINPERYWPDRGGLYAIYGGIVYPIDGVIKDRNWLSIRNEVNYIKFPMGSLDIAPSREALSLDDRTRKNIIERVKELSEKAFNEDVKRFKESTSPRHTYRELMKMGYSARDYMISNSVKFTTKNLSYKKMQSMFEPDNKLCNAGVVYEVNLDPRLKRIKQSHETSAVASSYRLFGINTTKINIVIDNIKNRVNIVRGLAHALDDSEFNNTLNIHHNERLLFINPEVESQIDLLPDIMAMFESDEVNIHYLSEIEALVKSYIPKVVKSKAPRPKAATAFKFEIKDGRWEKEELFTLTSEADEITGYVAYMHRSDIFSMDGTTSLCHPSMNILIRMANLIGINEFYVIRPLLQKKVKELGQCQCIFEALRDLYVDAFDDVDYDKYVGYSSSAQRYIDKIIKYPELDFMMKYFSTDDVSEEYTRLANIVSSLRGVYFNGGKDTIGHDIWTVTNLFDVLSNNASKNSDKMVAEFTKKFRIVSDFIGYRNSLSDDEVSQIAKTMKALAA
>ID:YP_009102477.1 |[Escherichia phage ECML-134]||_Escherichia_phage_ECML-134_.gbk|hypothetical protein|2178|NC_025449(166783):12-2189:-1 ^GeneID:22111930^ Escherichia phage ECML-134, complete genome.|neighbours:start(),ID:YP_009102478.1(-1)|neighbour_genes:start(),hypothetical protein|
MIITTEKETILGNGSKSKAFSITASPKVFKILSSDLYTNKIRAVVRELITNMIDAHALNGNPEKFIIQVPGRLDPRFVCRDFGPGMSDFDIQGDDNSPGLYNSYFSSSKAESNDFIGGFGLGSKSPFSYTDTFSITSYHKGEIRGYVAYMDGDGPQIKPTFVKEMGPDDKTGIEIVVPVEEKDFRNFAYEVSYIMRPFKDLAIINGLDREIDYFPDFDDYYGVNPERYWPDRGGLYAIYGGIVYPIDGVIRDRNWLNIRNEVNYIKFPMGSLDIAPSREALSLDDRTRKNIIERVKELSEKAFNEDVKRFKESTSPRHTYRELMKMGYSARDYMISNSVKFTTKNLSYKKMQSMFEPDSKLCNAGVVYEVNLDPRLKRIKQSHETSAVASSYRLFGINATKINIVIDNIKNRVNIVRGLAHALDDSEFNNTLNIHYNERLLFINPEVESQIDLLPDIMAMFESDEVNIHYLSEIEALVKSYIPKVVKSKAPRPKAATAFKFEIKDGRWEKEELFTLTSEADEITGYVAYMHRSDIFSMDGTTSLCHPSMNILIRMANLIGINEFYVIRPLLQKKVKELGQCQCIFEALRDLYVDAFDDVDYDKYVGYSSSAKRYIDKIIKYPELDFMMKYFSVDEVSEEYTRLANMVSSLQGVYFNGGKDTIGHDIWTVTNLFDVLSHNASKNSDKMVAEFTKKFRIVSDFIDYRNSLSDDEVSQIAKTMKALAA
>ID:QAY00027.1 |[Escherichia phage EcWhh-1]||_Escherichia_phage_EcWhh-1.gbk|rIIA protector from ..|2211|MH791409(170524):61203-63413:-1 ^^ UNVERIFIED: Escherichia phage EcWhh-1, complete genome.|neighbours:ID:QAY00026.1(-1),ID:QAY00028.1(-1)|neighbour_genes:rIIB protector from ..,hypothetical protein|
MIIETEKEQIIGNGSKSTGFTIQASPKVFKILSSDLYSNKVRAVVRELITNMIDAHILNGNKERWKVQVPGKLDPRFVCRDFGPGMSDFQIRGDENETGLYNSYFASSKTASNDFIGGFGLGSKSPFSYTETFNITSWHNGEVRGYVAYMDGDGPQIKPTFVEPMQPGDKTGIEITVPVDEEDFRKFETEVRYIMRPFIGLGDVDGVEVDYFPEFEDYYPVTTTNYGSFERSGLYAVYGGIVYPLDSAYNKGTWMRTRHDVVYIKFPMGSLDIAPSREVLSLDKRTMENIATRIEALDAVVFKNDTQEWVESDNPRHVYRDLSNLGYSARDYLTKKGGTSLFTTEKLTYEKLYQRYTLQNDLINLGVVYEIVSDPRLKRIKPSSNTSSVAGLSSLLGINNKEIHIVFDDEKGRVPLVRGLWALAMDNSASAKKIVKENNIPKYGTDLIFVDPNSMLQMQQLEKVKELFKGDTIHFYKVSELNKIVKPWIPVTVRSSEPRPKTPSAYRWFIKDGRWQQETLYLTAAEAEEITGYVLFGSRSDIMGMDEAYGIFDINTTTMCRMANLIGATEFHIIRPQIAKKIKKLGQCECLMETTLEAYAEALDAVDIDDYIGSNTRARYYLEIIAKFPELGFMTKYFSDKPVSEAYTRLSNFYDIFRYMNFHGYITDDKLSVIKKICNTTFNTLTNNASSNNDKMTVQFESDYHLVSDYMYRRGTSITEASVAQIVKFMKAVEAA
> |[Tevenvirinae Escherichia_phage_HP3]||_Escherichia_phage_HP3.gb|Phage rIIA lysis inh..|2214|NC_041920.1(170254):9137-11350:-1 ^RAST2:fig|1198136.53.peg.24^ Tevenvirinae Escherichia_phage_HP3|neighbours:(-1),(-1)|neighbour_genes:hypothetical protein,Phage rIIA lysis inh..|
MIIETAKETIIGSGGKSTAFTIQGNSKVYKILSNDLYTNKELACVRELITNCIDGQILNGCTDKFIVQAPGRLDPRFVVRDFGPGMSDFTIRGNDEEPGIYNSYFASTKTSSNDFIGGFGLGSKAPLAYTDTFNLTSYHNGEVRGYVIYQDDTGPQIKPTFVDKMGPDDRTGVEVVVPVNPEDFEKFASEIAYVMRPLGDIAEVRGVKDIKYFPEFDDVYLAKEAPWGERGNIMAVYGGIVYPIGSVIKEQTWMMTRCTTAYIKFPMGELDVAPSREALSFDKRTVANIHKRVAEIDAKLFAEDSKKWIDCKYPRHVFREIDSLGYTARKYMEKAGSNIESLKYSKEQLTYSELYKRFKMGPEWCNLGVVYDIVESPRLRRIRESGSSSSTISINSLIGINIKNVEIVIDDVKGRVPLMRALNSIEMSKDEVKLTGKVPRGFGKSVLFVDPTDEDAMKLLERLKVIFDGDNINMYKTSELLQIVKPWIEVRKRTNEPRPKSPSAHRFFKNENDVWVSEDLFIPASEADEIQGYAIVRNRSNAECLDADKGWLNYDSNFLTRIADLSGIKEFTVVRPQIAKKVRKLGEVECLFEKSINDYITLIDKVDYDEYVSPSRRAQPYLNHITRNEELNFLSKYFSSKNKEISKDFAKLSTVNNRWGWNRFAGATNTDLNKKLELCAKIFDKLKDNAYDNDDKMVIEFETNYHIVSDYMGRRGTLSKEQVAQIVKFMKAVEAAK
>ID:YP_009148452.1 |[Escherichia phage HY01]||_Escherichia_phage_HY01_.gbk|putative protector f..|2178|NC_027349(166977):12-2189:-1 ^GeneID:24722888^ Escherichia phage HY01, complete genome.|neighbours:start(),ID:YP_009148453.1(-1)|neighbour_genes:start(),hypothetical protein|
MIITTEKETILGNGSKSKAFSITASPKVFKILSSDLYTNKIRAVVRELITNMIDAHALNGNPEKFIIQVPGRLDPRFVCRDFGPGMSDFDIQGDDNSPGLYNSYFSSSKAESNDFIGGFGLGSKSPFSYTDTFSITSYHKGEIRGYVAYMDGDGPQIKPTFVKEMGPDDKTGIEIVVPVEEKDFRNFAYEVSYIMRPFKDLAIINGLDREIDYFPDFDDYYGVNPERYWPDRGGLYAIYGGIVYPIDGVIRDRNWLSIRNEVNYIKFPMGSLDIAPSREALSLDDRTRKNIIERVKELSEKAFNEDVKRFKESTSPRHTYRELMKMGYSARDYMISNSVKFTTKNLSYKKMQSMFEPDSKLCNAGVVYEVNLDPRLKRIKQSHETSAVASSYRLFGINTTKINIVIDDIKNRVNIVRGLAHALDDSEFNNTLNIHHNERLLFINPEVESQIDLLPDIMAMFESDEVNIHYLSEIEALVKSYIPKAVKSTAPRPKAATAFKFEIKDGRWEKEELFTLTSEADEITGYVAYMHRSDIFSMDGTTSLCHPSMNILIRMANLIGINEFYVIRPLLQKKVKELGQCQCIFETLRDLYVDAFDDVDYDKYVGYSSSAKRYIDKIIKYPELDFMMKYFSVDEVSEEYTRLGNMVSSLQGIYFNGGKGTIGHDIWTVTNLFDVLSNNASKNSDKMVVEFTKKFRIVSDFIGYRNSLSDDEVSQIAKTMKALAA
>ID:YP_009284190.1 |[Escherichia phage HY03]||_Escherichia_phage_HY03.gbk|putative base plate ..|2178|NC_031047(170770):122286-124463:1 ^GeneID:29079058^ Escherichia phage HY03, complete genome.|neighbours:ID:YP_009284189.1(1),ID:YP_009284191.1(1)|neighbour_genes:hypothetical protein,putative rIIB membra..|
MIITTEKETILGNGSKSKAFSITASPKVFKILSSDLYTNKIRAVVRELITNMIDAHALNGNPEKFIIQVPGRLDPRFVCRDFGPGMSDFDIQGDDNSPGLYNSYFSSSKAESNDFIGGFGLGSKSPFSYTDTFSITSYHKGEIRGYVAYMDGDGPQIKPTFVKEMGPDDKTGIEIVVPVEEKDFRNFAYEVSYIMRPFKDLAIINGLDREIDYFPDFDDYYGVNPERYWPDRGGLYAIYGGIVYPIDGVIRDRNWLSIRNEVNYIKFPMGSLDIAPSREALSLDDRTRKNIIERVKELSEKAFNEDVKRFKESTSPRHTYRELMKMGYSARDYMISNSVKFTTKNLSYKKMQSMFEPDSKLCNAGVVYEVNLDPRLKRIKQSHETSAVASSYRLFGINTTKINIVIDDIKNRVNIVRGLAHALDDSEFNNTLNIHHNERLLFINPEVESQIDLLPDIMAMFESDEVNIHYLSEIEALVKSYIPKVVKSKAPRPKAATAFKFEIKDGRWEKEELFTLTSEADEITGYVAYMHRSDIFSMDGTTSLCHPSMNILIRMANLIGINEFYVIRPLLQKKVKELGQCQCIFETLRDLYVDAFDDVDYDKYVGYSSSAQRYIDKIIKYPELDFMMKYFSTDEVSEEYTRLANIVSSLRGVYFNGGKDTIGHDIWTVTNLFDVLSNNASKNSDKMVAEFTKKFRIVSDFIGYRNSLSDDEVSQIAKTMKALAA
>ID:BBG28521.1 |[Escherichia phage KIT03]||_Escherichia_phage_KIT03_.gbk|Protector from proph..|2178|AP018932(166848):1-2178:-1 ^^ Escherichia phage KIT03 DNA, complete sequence.|neighbours:start(),ID:BBG28522.1(-1)|neighbour_genes:start(),hypothetical protein|
MIITTEKETILGNGSKSKAFSITASPKVFKILSSDLYTNKIRAVVRELITNMIDAHALNGNPEKFIIQVPGRLDPRFVCRDFGPGMSDFDIQGDDNSPGLYNSYFSSSKAESNDFIGGFGLGSKSPFSYTDTFSITSYHKGEIRGYVAYMDGDGPQIKPTFVKEMGPDDKTGIEIVVPVEEKDFSNFAYEVSYIMRPFKDLAIINGLDREIDYFPDFDDYYGVNPERYWPDRGGLYAIYGGIVYPIDGVIRDRNWLSIRNEVNYIKFPMGSLDIAPSREALSLDDRTRKNIIERVKELSEKAFNEDVKRFKESTSPRHTYRELMKMGYSARDYMISNSVKFTTKNLSYKKMQSMFEPDSKLCNAGVVYEVNLDPRLKRIKQSHETSAVASSYRLFGINTTKINIVIDNIKNRVNIVRGLAHALDDSEFNNTLNIHHNERLLFINPEVESQIDLLPDIMAMFESDEVNIHYLSEIETLVKSYIPKVVKSKAPRPKAATAFKFEIKDGRWEKEELFTLTSEADEITGYVAYMHRSDIFSMDGTTSLCHPSMNILIRMANLIGINEFYVIRPLLQKKVKELGQCQCIFEALRDLYVDAFDDVDYDKYVGYSSSAQRYIDKIIKYPELDFMMKYFSTDEVSEEYTRLANIVSSLRGVYFNGGKDTIGHDIWTVTNLFDVLSNNASKNSDKMVAEFTKKFRIVSDFIGYRNSLSDDEVSQIAKTMKALAA
>ID:YP_008060525.1 |[Escherichia phage Lw1]||_Escherichia_phage_Lw1_.gbk|rIIA|2250|NC_021344(176227):900-3149:-1 ^GeneID:16205135^ Escherichia phage Lw1, complete genome.|neighbours:ID:YP_008060524.1(-1),ID:YP_008060526.1(-1)|neighbour_genes:rIIB,hypothetical protein|
MKLRESQASTVHRVGIESGSRRAFGMRAGKKAFKILSSTIYKYKIRAIIREISCNAIDGHIVAGNMDRFDVQLPTVLDPRFIVRDYGTGLSDYMVNEVFTVYFESTKTDTDDLIGALGLGSKSPFCYTSTFTVESIQDGMKRGYTAYLNEDGEPYIDPLYAVETDEPNGVQVTVPVNVEDIPEWEREAARVYEAFTTIRPRFIGVQLDINWQPTEANNRGIIRYKSKHYSGLFARMGNICYPIDLDMFRDSLFYCYQNSDYAYILDFPLGTLDFMPSREELSLDKITKQAILDRLKGINECYYSELTEDFAKLKTTREKVIWYQNLPTMLQSFVTRDKKFRVGNITLSDLVMHFNSKDLITNMQIWGYWANTYDGKDCSFERTGSGRRWETFKSETMRRQDITRMLHPWKQRNLYLLQNDNNAKSVRAYAIGYCMLHKTDRMNFVEYDPNRNQDNLQNFIKNGYYDESEIVYLKTSEMTEELEVYTEGRRRWRATRETIDKDSEPRPKTPTAYRYTVGINGDLNKEDLFLTKAEFVNLESAYALRLYGVDDYSSLSESNNFSMSSIMNNLATVMEISGVRVVYTLRNSLWNKIPDSSMICLDTFLAELFCKTAKEMKPNWYPAFVSKKYRGSVKELYENLGISLDRMVKNRYDSRRYNILNTLDGNVLMQTTEDGETTEAKNPSIRVAQARHEEMEHAMIERVDEQYEIFAKRNPLIARILRNSDGYQIRYILGDKAMTDDMVKLIRWK
>ID:YP_009323898.1 |[Escherichia phage MX01]||_Escherichia_phage_MX01_.gbk|rIIA protector from ..|2211|NC_031934(168929):63-2273:-1 ^GeneID:30309073^ Escherichia phage MX01, complete genome.|neighbours:start(),ID:YP_009323899.1(-1)|neighbour_genes:start(),hypothetical protein|
MIIETEKEQIIGNGAKSTGFTIQASPKVFKILSSDLYSNKVRAVVRELITNMIDAHILNGNKERWKVQVPGKLDPRFVCRDFGPGMSDFQIRGDENETGLYNSYFASSKTASNDFIGGFGLGSKSPFSYTETFNITSWHNGEVRGYVAYMDGDGPQIKPTFVEPMQPGDKTGIEITVPVDEEDFRKFETEVRYIMRPFIGLGDVDGVEVDYFPEFDDYHPVTTTNYGSFERSGLYAVYGGIVYPLDSAYNKGTWMRTRHDVVYIKFPMGSLDIAPSREVLSLDKRTMENIATRIEALDAVVFKNDTKEWVESDNPRHVYRDLSNLGYSARDYLTKKGGTSLFTTEKLTFEKLYQKYTLQNDLLNLGVVYEIVSDPRLKRIKPSGNTSSVAGLSSLLGINKKEIHVVYDDEKGRVPLVRGLWALAMDNSASAKKIVKENNIPKYGTDLIFVDPNSMLQMQQLEKVKELFKGDTIHFYKVSELNKIVKPWIPVTVRSSEPRPKTPSAYRWFIKDGRWQTETMYLTAAEAEEITGYVLFGSRSDIMGMDEAYGIFDINTTTMCRMANLIGATEFHIIRPQIAKKIKKLGQCECLMEATLEAYAEALDSVDVDDYIGSNTRARYYLEIIAKFPQLNFMTKYFSDKPVTEAYTRLSNFYDIFRYMNFGGYITDDKLSVIKKICNTTFYTLTDNASSNNDKMTVQFESDYHLVSDYMYRRGTSITEASVAQIVKFMKAVEAA
>ID:AYR03912.1 |[Escherichia phage OLB35]||_Escherichia_phage_OLB35_.gbk|rIIA lysis inhibitor|2214|MH992122(169140):1-2214:-1 ^^ UNVERIFIED: Escherichia phage OLB35, complete genome.|neighbours:start(),ID:AYR03913.1(-1)|neighbour_genes:start(),hypothetical protein|
MIIETAKETIIGSGGKSTAFTIQGNSKVYKILSNDLYTNKELACVRELITNCIDGQILNGCTDKFIVQAPGRLDPRFVVRDFGPGMSDFTIRGNDEEPGIYNSYFASTKTSSNDFIGGFGLGSKAPLAYTDTFNLTSYHNGEVRGYVIYQDDTGPQIKPTFVDKMGPDDRTGVEVVVPVNPEDFEKFASEIAYVMRPLGDIAEVRGVKDIKYFPEFDDVYLAKEAPWGERGNIMAVYGGIVYPIGSVIKEQTWMMTRCTTAYIKFPMGELDVAPSREALSFDKRTVANIHKRVAEIDAKLFAEDSKKWIDCKYPRHVFREIDSLGYTARKYMEKAGSNIESLKYSKEQLTYSELYKRFKMGPEWCNLGVVYDIVESPRLRRIRESGSSSATISINSLIGINIKNVEIVIDDVKGRVPLMRALNSIEMSKDEVKLTGKVPRGFGKSVLFVDPTDEDAMKLLERLKVIFDGDNINMYKTSELLQIVKPWIEVRKRTNEPRPKSPSAHRFFKNENDVWVSEDLFIPASEADEIQGYAIVRNRSNAECLDADKGWLNYDSNFLTRIADLSGIKEFTVVRPQIAKKVRKLGEVECLFEKSINDYITLIDKVDYDEYVSPSRRAQPYLNHITRNEELNFLSKYFSSKNKEISKDFAKLSTVNNRWGWNRFSGATNRELNKKLELCAKIFDKLKDNAYDNDDKMVIEFETNYHIVSDYMGRRGTLSKEQVAQIVKFMKAVEAAK
>ID:ANH49862.1 |[Escherichia phage PE37]||_Escherichia_phage_PE37_.gbk|rIIA lysis inhibitor|2178|KU925172(166423):162086-164263:1 ^^ Escherichia phage PE37, complete genome.|neighbours:ID:ANH49861.1(1),ID:ANH49863.1(1)|neighbour_genes:hypothetical protein,rIIB lysis inhibitor|
MIITTEKETILGNGSKSKAFSITASPKVFKILSSDLYTNKIRAVVRELITNMIDAHALNGNPEKFIIQVPGRLDPRFVCRDFGPGMSDFDIQGDDNSPGLYNSYFSSSKAESNDFIGGFGLGSKSPFSYTDTFSITSYHKGKIRGYVAYMDGDGPQIKPTFVKEMGPDDKTGIEIVVPVEEKDFRNFAYEVSYIMRPFKDLAIINGLDREIDYFPDFDDYYGVNPERYWPDRGGLYAIYGGIVYPIDGVIRDRNWLSIRNEVNYIKFPMGSLDIAPSREALSLDDRTRKNIIERVKELSEKAFNEDVKRFKESTSPRHTYRELMKMGYSARDYMISNSVKFTTKNLSYKKMQSMFEPDSKLCNAGVVYEVNLDPRLKRIKQSHETSAVASSYRLFGINATKINIVIDNIKNRVNIVRGLAHALDDSEFNNTLNIHHNERLLFINPEVESQIDLLPDIMAMFESDEVNIHYLSEIENLVKSYIPKVVKSKAPRPKAATAFKFEIKDGRWEKEELFTLTSEADEITGYVAYMHRSDIFSMDGTTSLCHPSMNILIRMANLIGINEFYVIRPLLQKKVKELGQCQCIFETLRDLYVDAFDDVDYDKYVGYSSSAQRYIDKIIKHPELDFMMKYFSTDEVSEEYTRLANIVSSLRGVYFNGGKDTIGHDIWTVTNLFDVLSNNASKNSDKMVAEFTKKFRIVSDFIGYRNSLSDDEVSQIAKTMKALAA
>ID:BBC14336.1 |[Escherichia phage PP01]||_Escherichia_phage_PP01.gbk|rIIA|2178|LC348379(167812):12-2189:-1 ^^ Escherichia phage PP01 DNA, complete sequence.|neighbours:start(),ID:BBC14337.1(-1)|neighbour_genes:start(),rIIA.1|
MIITTEKETILGNGSKSKAFSITASPKVFKILSSDLYTNKIRAVVRELITNMIDAHALNGNPEKFIIQVPGRLDPRFVCRDFGPGMSDFDIQGDDNSPGLYNSYFSSSKAESNDFIGGFGLGSKSPFSYTDTFSITSYHKGEIRGYVAYMDGDGPQIKPTFVKEMGPDDKTGIEIVVPVEEKDFRNFAYEVSYIMRPFKDLAIINGLDREIDYFPDFDDYYGVNPERYWPDRGGLYAIYGGIVYPIDGVIRDRNWLSIRNEVNYIKFPMGSLDIAPSREALSLDDRTRKNIIERVKELSEKAFNEDVKRFKESTSPRHTYRELMKMGYSARDYMISNSVKFTTKNLSYKKMQSMFEPDSKLCNAGVVYEVNLDPRLKRIKQSHETSAVASSYRLFGINTTKINIVIDNIKNRVNIVRGLAHALDDKEFNNTLNIHHNERLLFINPEVESQIDLLPDIMAMFESDEVNIHYLSEIEALVKSYIPKVVKSKAPCPKAATAFKFEIKDGRWEKEELFTLTSEADEITGYVAYMHRSDIFSMDGTTSLCHPSMNILIRMANLIGINEFYVIRPLLQKKVKELGQCQCIFEALRDLYVDAFDDVDYDKYVGYSSSAKRYIDKIIKYPELDFMMKYFSVDEVSEEYTRLANMVSSLQGVYFNGGKDTIGHDIWTVTNLFDVLSNNASKNSDKMVAEFTKKFRIVSDFIGYRNSLSDDEVSQIAKTMKALAA
>ID:AWY07995.1 |[Escherichia phage SF]||_Escherichia_phage_SF_.gbk|rIIA protein|2214|MH359124(168695):119845-122058:1 ^^ Escherichia phage SF, complete genome.|neighbours:ID:AWY07994.1(1),ID:AWY07996.1(1)|neighbour_genes:hypothetical protein,rIIB protector from ..|
MIIETAKETIIGSGGKSTAFTIQGNSKVYKILSNDLYTNKELACVRELITNCIDGQILNGCTDKFIVQAPGRLDPRFVVRDFGPGMSDFTIRGNDEEPGIYNSYFASTKTSSNDFIGGFGLGSKAPLAYTDTFNITSYHNGEVRGYVIYQDDTGPQIKPTFVDKMGPDDRTGVEVVVPVNPEDFEKFASEIAYVMRPLGDIAEVRGVKDIKYFPEFDDVYLAKEAPWGERGNIMAVYGGIVYPIGSVIKEQTWMMTRCTTAYIKFPMGELDVAPSREALSFDKRTVANIHKRVAEIDAKLFAEDSKKWIDCEYPRHVFREIDSLGYSARKYMEKAGSNIESLKYSKEQLTYSELYKRFKMGPEWCNLGVVYDIVSDPRLRRIRESGSSSSTISINSLLGISRKHIDIVIDDVKGRVPMMRALNDALTSTDASTLVDKVPSGWGSSVLFINPEDEVAMKLLERLKVIFAGDSLKFYKTSEILALVKPWIEVKERSSQPRPKSPSAHRFFKNENDVWVSEDLFIPAGKADEIQGYVVIRNRSNAECLDADKGWLNYDSSFLTRIADLSGIKEFTVVRPQIAKKVRKLGEVECLFEKSINDYIMLIDKVDYDEYVSPSRRAQPYLNHITRNEELNFLSKYFSSKNKEISKDFAKLSTVNNRWGWNRFAGADNRDLNRKLELCAKIFDKLKDNAYDNDDKMVIEFETNYHIVSEYMGRRGTLSKEQVAQIVKFMKAVEAAK
>ID:YP_009608401.1 |[Escherichia phage ST0]||_Escherichia_phage_ST0.gbk|hypothetical protein|2214|NC_041990(170496):60422-62635:1 ^GeneID:40084423^ Escherichia phage ST0, complete genome.|neighbours:ID:YP_009608400.1(1),ID:YP_009608402.1(1)|neighbour_genes:hypothetical protein,hypothetical protein|
MIIETAKETIIGSGGKSTAFTIQGNSKVYKILSNDLYTNKELACVRELITNCIDGQILNGCTDKFIVQAPGRLDPRFVVRDFGPGMSDFTIRGNDEEPGIYNSYFASTKTSSNDFIGGFGLGSKAPLAYTDTFNLTSYHNGEVRGYVIYQDDTGPQIKPTFVDKMGPDDRTGVEVVVPVNPEDFEKFASEIAYVMRPLGDIAEVRGVKDIKYFPEFDDVYLAKEAPWGERGNIMAVYGGIVYPIGSVIKEQTWMMTRCTTAYIKFPMGELDVAPSREALSFDKRTVANIHKRVAEIDAKLFAEDSKKWIDCKYPRHVFREIDSLGYTARKYMEKAGSNIESLKYSKEQLTYSELYKRFKMGPEWCNLGVVYDIVESPRLRRIRESGSSSSTISINSLIGINIKNVEIVIDDVKGRVPLMRALNSIEMSKDEVKLSGKVPRGFGKSVLFVDPTDEDAMKLLERLKVIFDGDNINIYKTSELLQIVKPWIEVRKRTNEPRPKSPSAHRFFKNENDVWVSEDLFIPASEADEIQGYAIVRNRSNAECLDADKGWLNYDSNFLTRIADLSGIKEFTVVRPQIAKKVRKLGEVECLFEKSINDYITLIDKVDYDEYVSPSRRAQPYLNHITRNEELNFLSKYFSSKNKEISKDFAKLSTVNNRWGWNRFAGATNTDLNKKLELCAKIFDKLKDNAYDNDDKMVIEFETNYHIVSEYMGRRGTLSKEQVAQIVKFMKAVEAAK
>ID:BBC14616.1 |[Escherichia phage T2]||_Escherichia_phage_T2.gbk|rIIA|2178|LC348380(163825):12-2189:-1 ^^ Escherichia phage T2 DNA, complete sequence.|neighbours:start(),ID:BBC14617.1(-1)|neighbour_genes:start(),rIIA.1|
MIITTEKETILGNGSKSKAFSITASPKVFKILSSDLYTNKIRAVVRELITNMIDAHALNGNPEKFIIQVPGRLDPRFVCRDFGPGMSDFDIQGDDNSPGLYNSYFSSSKAESNDFIGGFGLGSKSPFSYTDTFSITSYHKGEIRGYVAYMDGDGPQIKPTFVKEMGPDDKTGIEIVVPVEEKDFRNFAYEVSYIMRPFKDLAIINSLDREIDYFPDFDDYYGVNPERYWPDRGGLYAIYGGIVYPIDGVIRDRNWLSIRNEVNYIKFPMGSLDIAPSREALSLDDRTRKNIIERVKELSEQAFNEDVKRFKESTSPRHTYRELMKMGYSARDYMISNSVKFTTKNLSYKKMQSMFEPDSKLCNAGVVYEVNLDPRLKRIKQSHETSAVASSYRLFGINTTKINIVIDNIKNRVNIVRGLARALDDSEFNNTLNIHHNERLLFINPEVESQIDLLPDIMAMFESDEVNIHYLSEIEALVKSYIPKVVKSKAPRPKAATAFKFEIKDGRWEKEELFTLTSEADEITGYVAYMHRSDIFSMDGTTSLCNPSMNILIRMANLIGINEFYVIRPLLQKKVKELGQCQCIFETLRDLYVDAFDDVDYDKYVGYSSSAKRYIDKIIKYPELDFMMKYFSVDEVSEEYTRLANMVSSLQGVYFNGGKDTIGHDIWTVTNLFDVLSNNASKNSDKMVAEFTKKFRIVSDFIGYRNSLSDDEVSQIAKTMKALAA
>ID:YP_009281341.1 |[Escherichia phage UFV-AREG1]||_Escherichia_phage_UFV-AREG1_.gbk|rIIA protein|2178|NC_031030(170788):1-2178:-1 ^GeneID:29063808^ Escherichia phage UFV-AREG1, complete genome.|neighbours:start(),ID:YP_009281342.1(-1)|neighbour_genes:start(),hypothetical protein|
MIITTEKETILGNGSKSKAFSITASPKVFKILSSDLYTNKIRAVVRELITNMIDAHALNGNPEKFIIQVPGRLDPRFVCRDFGPGMSDFDIQGDDNSPGLYNSYFSSSKAESNDFIGGFGLGSKSPFSYTDTFSITSYHKGEIRGYVAYMDGDGPQIKPTFVKEMGPDDKTGIEIVVPVEEKDFRNFAYEVSYIMRPFKDLAIINGLDREIDYFPDFDDYYGVNPERYWPDRGGLYAIYGGIVYPIDGVIRDRNWLSIRNEVNYIKFPMGSLDIAPSREALSLDDRTRKNIIERVKELSEKAFNEDVKRFKESTSPRHTYRELMKMGYSARDYMISNSVKFTTKNLSYKKMQSMFEPDSKLCNAGVVYEVNLDPRLKRIKQSHETSAVASSYRLFGINTTKINIVIDNIKNRVNIVRGLARALDDSEFNNTLNIHHNDRLLFINPEVESQIDLLPDIMAMFESDEVNIHYLSEIEALVKSYIPKVVKSKAPRPKAATAFKFEIKDGRWEKEELFTLTSEADEITGYVAYMHRSDIFSMDGTTSLCHPSMNILIRMANIIGINEFYVIRPLLQKKVKELGQCQCIFEALRDLYVDAFDDVDYDKYVGYSSSAQRYIDKIIKYPELDFMMKYFSTDEVSEEYTRLANIVSSLRGVYFNGGKDTIGHDIWTVTNLFDVLSNNASKNSDKMVAEFTKKFRIVSDFIGYRNSLSDDEVSQIAKTMKALAA
>ID:YP_009323200.1 |[Escherichia phage WG01]||_Escherichia_phage_WG01_.gbk|rIIA protector from ..|2211|NC_031928(169936):45-2255:-1 ^GeneID:30308599^ Escherichia phage WG01, complete genome.|neighbours:start(),ID:YP_009323201.1(-1)|neighbour_genes:start(),hypothetical protein|
MIIETEKEQIIGNGAKSTGFTIQASPKVFKILSSDLYSNKVRAVVRELITNMIDAHILNGNKERWKVQVPGKLDPRFVCRDFGPGMSDFQIRGDENETGLYNSYFASSKTASNDFIGGFGLGSKSPFSYTETFNITSWHNGEVRGYVAYMDGDGPQIKPTFVEPMQPGDKTGIEITVPVDEEDFRKFETEVRYIMRPFIGLGDVDGVEVDYFPEFDDYHPVTTTNYGSFERSGLYAVYGGIVYPLDSAYNKGTWMRTRHDVVYIKFPMGSLDIAPSREVLSLDKRTMENIATRIEALDAVVFKNDTQEWVESDNPRHVYRDLSNLGYSARDYLTKKGGTSLFTTEKLTYEKLYQRYTLQNDLINLGVVYEVVSDPRLKRIKSSGNTSSVAGLSNLLGINKKEIHVVYDDEKGRVPLVRGLWALAMDNSASAKKIVKENNIPKYGTDLIFVDPNSMLQMQQLEKVKELFKGDTIHFYKVSELNKIVKPWIPVTVRSSEPRPKTPSAYRWFIKDGRWANETLYLTAAEAEEITGYVLFGSRSDIMGMDEAYGIFDINTTTMCRMANLIGATEFHIIRPQIAKKIKKLGQCECLMEATLEAYAEALDAVDVDDYLGSNTRARYYLEIIAKFPQLNFMTKYFSDKPVTEAYTRLSNFYDIFRYMNFHGYITDDKLSVIKKICNNTFFKLTDNASSNNDKMTVQFESDYHLVSDYMYRRGTSITEASVAQIVKFMKAVEAA
>ID:YP_009030885.1 |[Escherichia phage vB_EcoM_112]||_Escherichia_phage_e112_.gbk|protector from proph..|2178|NC_024125(168470):2-2179:-1 ^GeneID:19485429^ Escherichia phage e11/2, complete genome.|neighbours:start(),ID:YP_009030886.1(-1)|neighbour_genes:start(),hypothetical protein|
MIITTEKETILGNGSKSKAFSITASPKVFKILSSDLYTNKIRAVVRELITNMIDAHALNGNPEKFIIQVPGRLDPRFVCRDFGPGMSDFDIQGDDNSPGLYNSYFSSSKAESNDFIGGFGLGSKSPFSYTDTFSITSYHKGEIRGYVAYMDGDGPQIKPTFVKEMGPDDKTGIEIVVPVEEKDFRNFAYEVSYIMRPFKDLAIINGLDREIDYFPDFDDYYGVNPERYWPDRGGLYAIYGGIVYPIDGVIRDRNWLSIRNEVNYIKFPMGSLDIAPSREALSLDDRTRKNIIERVKELSEKAFNEDVKRFKESTSPRHTYRELMKMGYSARDYMISNSVKFTTKNLSYKKMQSMFEPDSKLCNAGVVYEVNLDPRLKRIKQSHETSAVASSYRLFGINTTKINIVIDNIKNRVNIVRGLAHALDDSEFNNTLNIHHNERLLFINPEVESQIDLLPDIMAMFESDEVNIHYLSEIEALVKSYIPKVVKSKAPRPKAATAFKFEIKDGRWEKEELFTLTSEADEITGYVAYMHRSDIFSMDGTTSLCHPSMNILIRMANLIGINEFYVIRPLLQKKVKELGQCQCIFEALRDLYVDAFDDVDYDKYVGYSSSAQRYIDKIIKYPELDFMMKYFSTDEVSEEYTRLANIVSSLRGVYFNGGKDTIGHDIWTVTNLFDVLSNNASKNSDKMVAEFTKKFRIVSDFISYRNSLSDDEVSQIAKTMKALAA
>ID:AYN56415.1 |[Escherichia phage p000v]||_Escherichia_phage_p000v_.gbk|hypothetical protein|2214|MK047717(167803):148661-150874:1 ^^ Escherichia phage p000v, complete genome.|neighbours:ID:AYN56414.1(1),ID:AYN56416.1(1)|neighbour_genes:hypothetical protein,hypothetical protein|
MIIETAKETIIGSGGKSTAFTIQGNSKVYKILSNDLYTNKELACVRELITNCIDGQILNGCTDKFIVQAPGRLDPRFVVRDFGPGMSDFTIRGNDEEPGIYNSYFASTKTSSNDFIGGFGLGSKAPLAYTDTFNLTSYHNGEVRGYVIYQDDTGPQIKPTFVDKMGPDDRTGVEVVVPVNPEDFEKFASEIAYVMRPLGDIAEVRGVKDIKYFPEFDDVYLAKEAPWGERGNIMAVYGGIVYPIGSVIKEQTWMMTRCTTAYIKFPMGELDVAPSREALSFDKRTVANIHKRVAEIDAKLFAEDSKKWIDCKYPRHVFREIDSLGYTARKYMEKAGSNIESLKYSKEQLTYSELYKRFKMGPEWCNLGVVYDIVESPRLRRIRESGSSTATISINSLIGINIKNVEIVIDDVKGRVPLMRALNSIEMSKDEVKLTGKVPRGFGKSVLFVDPTDEDAMKLLERLKVIFDGDNINMYKTSELLQIVKPWIEVRKRTNEPRPKSPSAHRFFKNENDVWVSEDLFIPASEADEIQGYAIVRNRSNAECLDADKGWLNYDSNFLTRIADLSGIKEFTVVRPQIAKKVRKLGEVECLFEKSINDYITLIDKVDYDEYVSPSRRAQPYLNHITRNEELNFLSKYFSSKNKEISKDFAKLSTVNNRWGWNRFAGATNTDMNKKLELCAKIFDKLKDNAYDNDDKMVIEFETNYHIVSEYMGRRGTLSKEQVAQIVKFMKAVEAAK
>ID:AYN56601.1 |[Escherichia phage p000y]||_Escherichia_phage_p000y_.gbk|hypothetical protein|2214|MK047718(169872):91208-93421:1 ^^ Escherichia phage p000y, complete genome.|neighbours:ID:AYN56600.1(1),ID:AYN56602.1(1)|neighbour_genes:hypothetical protein,hypothetical protein|
MIIETAKETIIGSGGKSTAFTIQGNSKVYKILSNDLYTNKELACVRELITNCIDGQILNGCTDKFIVQAPGRLDPRFVVRDFGPGMSDFTIRGNDEEPGIYNSYFASTKTSSNDFIGGFGLGSKAPLAYTDTFNLTSYHNGEVRGYVIYQDDTGPQIKPTFVDKMGPDDSTGVEVVVPVNPEDFEKFASEIAYVMRPLGDIAEVRGVKDIKYFPEFDDVYLAKEAPWGERGNIMAVYGGIVYPIGSVIKEQTWMMTRCTTAYIKFPMGELDVAPSREALSFDKRTVANIHKRVAEIDAKLFAEDSKKWIDCEYPRHVFREIDSLGYSARKYMEKAGSNIESLKYSKEQLTYSELYKRFKMGPEWCNLGVVYDIVESPRLRRIRESGSSTATISINSLIGINIKNVEIVIDDVKGRVPLMRALNSIEMSKDEVKLTGKVPRGFGKSVLFVDPTDEDAMKLLERLKVIFDGDNINMYKTSELLQIVKPWIEVKTRSNGPRPKSPSAHRFFKNENDVWVSEDLFIPASEADEIQGYAIVRNRSNAECLDSDKGWLNYDSNFLTRIADLSGIKEFTVVRPQIAKKVRKLGEVECLFEKSINDYITLIDKVDYDEYVSPSRRAQPYLNHITRNEELNFLSKYFSSKNKEISKDFAKLSTVNNRWGWNRFAGATNTDLNKKLELCAKIFDKLKDNAYDNDDKMVIEFETNYHIVSDYMGRRGTLSKEQVAQIVKFMKAVEAAK
>ID:YP_009210193.1 |[Escherichia phage slur02]||_Escherichia_phage_slur02_.gbk|hypothetical protein|2178|NC_028927(167298):71782-73959:-1 ^GeneID:26636726,InterPro:IPR003594,UniProtKB/TrEMBL:A0A0M7QBF7^ Escherichia phage slur02, complete genome.|neighbours:ID:YP_009210192.1(-1),ID:YP_009210194.1(-1)|neighbour_genes:putative protector f..,hypothetical protein|
MIITTEKETILGNGSKSKAFSITASPKVFKILSSDLYTNKIRAVVRELITNMIDAHALNGNPEKFIIQVPGRLDPRFVCRDFGPGMSDFDIQGDDNSPGLYNSYFSSSKAESNDFIGGFGLGSKSPFSYTDTFSITSYHKGEIRGYVAYMDGDGPQIKPTFVKEMGPDDKTGIEIVVPVEEKDFRNFAYEVSYIMRPFKDLAIINGLDREIDYFPDFDDYYGVNPERYWPDRGGLYAIYGGIVYPIDGVIRDRNWLSIRNEVNYIKFPMGSLDIAPSREALSLDDRTRKNIIERVKELSEKAFNEDVKRFKESTSPRHTYRELMKMGYSARDYMISNSVKFTTKNLSYKKMQSMFEPDSKLCNAGVVYEVNLDPRLKRIKQSHETSAVASSYRLFGINTTKINIVIDNIKNRVNIVRGLARALDDSEFNNTLNIHHNERLLFINPEVESQIDLLPDIMAMFESDEVNIHYLSEIEALVKSYIPKVVKSKAPRPKAATAFKFEIKDGRWEKEELFTLTSEADEITGYVAYMHRSDIFSMDGTTSLCHPSMNILIRMANIIGINEFYVIRPLLQKKVKELGQCQCIFEALRDLYVDAFDDVDYDKYVGYSSSAQRYIDKIIKYPELDFMMKYFSTDEVSEEYTRLANIVSSLRGVYFNGGKDTIGHDIWTVTNLFDVLSNNASKNSDKMVAEFTKKFRIVSDFIGYRNSLSDDEVSQIAKTMKALAA
>ID:YP_009624977.1 |[Escherichia phage slur03]||_Escherichia_phage_slur03_.gbk|RIIA protein [Escher..|2178|NC_042129(167467):1685-3862:1 ^GeneID:40101859,InterPro:IPR003594,UniProtKB/TrEMBL:A0A0M7QA19^ Escherichia phage slur03, complete genome.|neighbours:ID:YP_009624976.1(1),ID:YP_009624978.1(1)|neighbour_genes:hypothetical protein..,rIIB protector from ..|
MIITTEKETILGNGSKSKAFSITASPKVFKILSSDLYTNKIRAVVRELITNMIDAHALNGNPEKFIIQVPGRLDPRFVCRDFGPGMSDFDIQGDDNSPGLYNSYFSSSKAESNDFIGGFGLGSKSPFSYTDTFSITSYHKGEIRGYVAYMDGDGPQIKPTFVKEMGPNDKTGIEIVVPVEEKDFRNFAYEVSYIMRPFKDLAIINGLDREIDYFPDFDDYYGVNPERYWPDRGGLYAIYGGIVYPIDGVIRDRNWLSIRNEVNYIKFPMGSLDIAPSREALSLDDRTRKNIIERVKELSEKAFNEDVKRFKESTSPRHTYRELMKMGYSARDYMISNSVKFTTKNLSYKKMQSMFEPDSKLCNAGVVYEVNLDPRLKRIKQSHETSAVASSYRLFGINTTKINIVIDNIKNRVNIVRGLAHALDDSEFNNTLNIHHNERLLFINPEVESQIDLLPDIMAMFESDEVNIHYLSEIEALVKSYIPKVVKSKAPRPKAATAFKFEIKDGRWEKEELFTLTSEADEITGYVAYMHRSDIFSMDGTTSLCHPSMNILIRMANLIGINEFYVIRPLLQKKVKELGQCQCIFEALRDLYVDAFDDVDYDKYVGYSSSAQRYIDKIIKYPELDFMMKYFSTDEVSEEYTRLGNMVSSLRGVYFNGGKDTIGHDIWTVTNLFDELSRNASKNSDKMVAEFTKKFRIVSDFIGYRNSLSDDEVSQIAKTMKALAA
>ID:YP_009625490.1 |[Escherichia phage slur04]||_Escherichia_phage_slur04_.gbk|hypothetical protein|2178|NC_042130(167298):153466-155643:-1 ^GeneID:40102386,InterPro:IPR003594,UniProtKB/TrEMBL:A0A0M7QDY8^ Escherichia phage slur04, complete genome.|neighbours:ID:YP_009625489.1(-1),ID:YP_009625491.1(-1)|neighbour_genes:hypothetical protein,hypothetical protein|
MIITTEKETILGNGSKSKAFSITASPKVFKILSSDLYTNKIRAVVRELITNMIDAHALNGNPEKFIIQVPGRLDPRFVCRDFGPGMSDFDIQGDDNSPGLYNSYFSSSKAESNDFIGGFGLGSKSPFSYTDTFSITSYHKGEIRGYVAYMDGDGPQIKPTFVKEMGPDDKTGIEIVVPVEEKDFRNFAYEVSYIMRPFKDLAIINGLDREIDYFPDFDDYYGVNPERYWPDRGGLYAIYGGIVYPIDGVIRDRNWLSIRNEVNYIKFPMGSLDIAPSREALSLDDRTRKNIIERVKELSEKAFNEDVKRFKESTSPRHTYRELMKMGYSARDYMISNSVKFTTKNLSYKKMQSMFEPDSKLCNAGVVYEVNLDPRLKRIKQSHETSAVASSYRLFGINTTKINIVIDNIKNRVNIVRGLARALDDSEFNNTLNIHHNERLLFINPEVESQIDLLPDIMAMFESDEVNIHYLSEIEALVKSYIPKVVKSKAPRPKAATAFKFEIKDGRWEKEELFTLTSEADEITGYVAYMHRSDIFSMDGTTSLCHPSMNILIRMANIIGINEFYVIRPLLQKKVKELGQCQCIFEALRDLYVDAFDDVDYDKYVGYSSSAQRYIDKIIKYPELDFMMKYFSTDEVSEEYTRLANIVSSLRGVYFNGGKDTIGHDIWTVTNLFDVLSNNASKNSDKMVAEFTKKFRIVSDFIGYRNSLSDDEVSQIAKTMKALAA
>ID:YP_009197451.1 |[Escherichia phage slur07]||_Escherichia_phage_slur07_.gbk|hypothetical protein|2178|NC_028780(167124):160521-162698:1 ^GeneID:26624631,InterPro:IPR003594,UniProtKB/TrEMBL:A0A0M7QFQ9^ Escherichia phage slur07, complete genome.|neighbours:ID:YP_009197450.1(1),ID:YP_009197452.1(1)|neighbour_genes:hypothetical protein,hypothetical protein|
MIITTEKETILGNGSKSKAFSIAANPKVFKILSSDLYTNKIRAVVRELITNMIDAHALNGNPEKFIIQVPGRLDPRFVCRDFGPGMSDFDIQGDDNSPGLYNSYFSSSKAESNDFIGGFGLGSKSPFSYTDTFSITSYHKGEIRGYVAYMDGDGPQIKPTFVKEMGPNDKTGIEIVVPVEEKDFRNFAYEVSYIMRPFKDLAIINGLDREIDYFPDFDDYYGVNPERYWPDRGGLYAIYGGIVYPIDGVIRDRNWLSIRNEVNYIKFPMGSLDIAPSREALSLDDRTRKNIIERVKELSEKAFNEDVKRFKESTSPRHTYRELMKMGYSARDYMISNSVKFTTKNLSYKKMQSMFEPDSKLCNAGVVYEVNLDPRLKRIKQSHETSAVASSYRLFGINTTKINIVIDNIKNRVNIVRGLAHALDDSEFNNTLNIHHNERLLFINPEVESQIDLLPDIMAMFESDEVNIHYLSEIEALVKSYIPKVVKSKAPRPKAATAFKFEIKDGRWEKEELFTLTSEADEITGYVAYMHRSDIFSMDGTTSLCHPSMNILIRMANLIGINEFYVIRPLLQKKVKELGQCQCIFEALRDLYVDAFDDVDYDKYVGYSSSAQRYIDKIIKHPELDFMMKYFSTDEVSEEYTRLANIVSSLRGVYFNGGKDTIGHDIWTVTNLFDELSRNASKNSDKMVAEFTKKFRIVSDFIGYRNSLSDDEVSQIAKTMKALAA
>ID:CUL02521.1 |[Escherichia phage slur08]||_Escherichia_phage_slur08_.gbk|hypothetical protein|1080|LN881733(167467):30-1109:1 ^UniProtKB/TrEMBL:A0A0M7QB09^ Escherichia phage slur08, complete genome.|neighbours:start(),ID:CUL02522.1(1)|neighbour_genes:start(),hypothetical protein|
MYEVNLDPRLKRIKQSHETSAVASSYRLFGINTTKINIVIDNIKNRVNIVRGLAHALDDSEFNNTLNIHHNERLLFINPEVESQIDLLPDIMAMFESDEVNIHYLSEIEALVKSYIPKVVKSKAPRPKAATAFKFEIKDGRWEKEELFTLTSEADEITGYVAYMHRSDIFSMDGTTSLCHPSMNILIRMANLIGINEFYVIRPLLQKKVKELGQCQCIFEALRDLYVDAFDDVDYDKYVGYSSSAQRYIDKIIKYPELDFMMKYFSTDEVSEEYTRLGNMVSSLRGVYFNGGKDTIGHDIWTVTNLFDELSRNASKNSDKMVAEFTKKFRIVSDFIGYRNSLSDDEVSQIAKTMKALAA
>ID:CUL03044.1 |[Escherichia phage slur11]||_Escherichia_phage_slur11_.gbk|hypothetical protein|2178|LN881734(167298):157012-159189:-1 ^InterPro:IPR003594,UniProtKB/TrEMBL:A0A0M7QCG5^ Escherichia phage slur11, complete genome.|neighbours:ID:CUL03043.1(-1),ID:CUL03045.1(-1)|neighbour_genes:hypothetical protein,hypothetical protein|
MIITTEKETILGNGSKSKAFSITASPKVFKILSSDLYTNKIRAVVRELITNMIDAHALNGNPEKFIIQVPGRLDPRFVCRDFGPGMSDFDIQGDDNSPGLYNSYFSSSKAESNDFIGGFGLGSKSPFSYTDTFSITSYHKGEIRGYVAYMDGDGPQIKPTFVKEMGPDDKTGIEIVVPVEEKDFRNFAYEVSYIMRPFKDLAIINGLDREIDYFPDFDDYYGVNPERYWPDRGGLYAIYGGIVYPIDGVIRDRNWLSIRNEVNYIKFPMGSLDIAPSREALSLDDRTRKNIIERVKELSEKAFNEDVKRFKESTSPRHTYRELMKMGYSARDYMISNSVKFTTKNLSYKKMQSMFEPDSKLCNAGVVYEVNLDPRLKRIKQSHETSAVASSYRLFGINTTKINIVIDNIKNRVNIVRGLARALDDSEFNNTLNIHHNERLLFINPEVESQIDLLPDIMAMFESDEVNIHYLSEIEALVKSYIPKVVKSKAPRPKAATAFKFEIKDGRWEKEELFTLTSEADEITGYVAYMHRSDIFSMDGTTSLCHPSMNILIRMANIIGINEFYVIRPLLQKKVKELGQCQCIFEALRDLYVDAFDDVDYDKYVGYSSSAQRYIDKIIKYPELDFMMKYFSTDEVSEEYTRLANIVSSLRGVYFNGGKDTIGHDIWTVTNLFDVLSNNASKNSDKMVAEFTKKFRIVSDFIGYRNSLSDDEVSQIAKTMKALAA
>ID:CUL03564.1 |[Escherichia phage slur13]||_Escherichia_phage_slur13_.gbk|hypothetical protein|2178|LN881737(167299):11662-13839:-1 ^InterPro:IPR003594,UniProtKB/TrEMBL:A0A0M7QDZ7^ Escherichia phage slur13, complete genome.|neighbours:ID:CUL03563.1(-1),ID:CUL03565.1(-1)|neighbour_genes:hypothetical protein,hypothetical protein|
MIITTEKETILGNGSKSKAFSITASPKVFKILSSDLYTNKIRAVVRELITNMIDAHALNGNPEKFIIQVPGRLDPRFVCRDFGPGMSDFDIQGDDNSPGLYNSYFSSSKAESNDFIGGFGLGSKSPFSYTDTFSITSYHKGEIRGYVAYMDGDGPQIKPTFVKEMGPDDKTGIEIVVPVEEKDFRNFAYEVSYIMRPFKDLAIINGLDREIDYFPDFDDYYGVNPERYWPDRGGLYAIYGGIVYPIDGVIRDRNWLSIRNEVNYIKFPMGSLDIAPSREALSLDDRTRKNIIERVKELSEKAFNEDVKRFKESTSPRHTYRELMKMGYSARDYMISNSVKFTTKNLSYKKMQSMFEPDSKLCNAGVVYEVNLDPRLKRIKQSHETSAVASSYRLFGINTTKINIVIDNIKNRVNIVRGLARALDDSEFNNTLNIHHNERLLFINPEVESQIDLLPDIMAMFESDEVNIHYLSEIEALVKSYIPKVVKSKAPRPKAATAFKFEIKDGRWEKEELFTLTSEADEITGYVAYMHRSDIFSMDGTTSLCHPSMNILIRMANIIGINEFYVIRPLLQKKVKELGQCQCIFEALRDLYVDAFDDVDYDKYVGYSSSAQRYIDKIIKYPELDFMMKYFSTDEVSEEYTRLANIVSSLRGVYFNGGKDTIGHDIWTVTNLFDVLSNNASKNSDKMVAEFTKKFRIVSDFIGYRNSLSDDEVSQIAKTMKALAA
>ID:YP_009180773.1 |[Escherichia phage slur14]||_Escherichia_phage_slur14_.gbk|hypothetical protein|2178|NC_028448(167467):108478-110655:-1 ^GeneID:26227944,InterPro:IPR003594,UniProtKB/TrEMBL:A0A0M7QHU8^ Escherichia phage slur14, complete genome.|neighbours:ID:YP_009180772.1(-1),ID:YP_009180774.1(-1)|neighbour_genes:hypothetical protein,hypothetical protein|
MIITTEKETILGNGSKSKAFSITASPKVFKILSSDLYTNKIRAVVRELITNMIDAHALNGNPEKFIIQVPGRLDPRFVCRDFGPGMSDFDIQGDDNSPGLYNSYFSSSKAESNDFIGGFGLGSKSPFSYTDTFSITSYHKGEIRGYVAYMDGDGPQIKPTFVKEMGPNDKTGIEIVVPVEEKDFRNFAYEVSYIMRPFKDLAIINGLDREIDYFPDFDDYYGVNPERYWPDRGGLYAIYGGIVYPIDGVIRDRNWLSIRNEVNYIKFPMGSLDIAPSREALSLDDRTRKNIIERVKELSEKAFNEDVKRFKESTSPRHTYRELMKMGYSARDYMISNSVKFTTKNLSYKKMQSMFEPDSKLCNAGVVYEVNLDPRLKRIKQSHETSAVASSYRLFGINTTKINIVIDNIKNRVNIVRGLAHALDDSEFNNTLNIHHNERLLFINPEVESQIDLLPDIMAMFESDEVNIHYLSEIEALVKSYIPKVVKSKAPRPKAATAFKFEIKDGRWEKEELFTLTSEADEITGYVAYMHRSDIFSMDGTTSLCHPSMNILIRMANLIGINEFYVIRPLLQKKVKELGQCQCIFEALRDLYVDAFDDVDYDKYVGYSSSAQRYIDKIIKYPELDFMMKYFSTDEVSEEYTRLGNMVSSLRGVYFNGGKDTIGHDIWTVTNLFDELSRNASKNSDKMVAEFTKKFRIVSDFIGYRNSLSDDEVSQIAKTMKALAA
>ID:AVH85835.1 |[Escherichia phage vB_EcoM-G28]||_Escherichia_phage_vB_EcoM-G28.gbk|putative rIIA-like p..|2178|MG867727(170121):1-2178:-1 ^^ Escherichia phage vB_EcoM-G28, complete genome.|neighbours:start(),ID:AVH85836.1(-1)|neighbour_genes:start(),hypothetical protein|
MIITTEKETILGNGSKSKAFSITASPKVFKILSSDLYTNKIRAVVRELITNMIDAHALNGNPEKFIIQVPGRLDPRFVCRDFGPGMSDFDIQGDDNSPGLYNSYFSSSKAESNDFIGGFGLGSKSPFSYTDTFSITSYHKGEIRGYVAYMDGDGPQIKPTFVKEMGPNDKTGIEIVVPVEEKDFRNFAYEVSYIMRPFKDLAIINGLDHEIDYFPDFDDYYGVNPERYWPDRGGLYAIYGGIVYPIDGVIRDRNWLSIRNEVNYIKFPMGSLDIAPSREALSLDDRTRKNIIERVKELSEKAFNEDVKRFKESTSPRHTYRELMKMGYSARDYMISNSVKFTTKNLSYKKMQSMFEPDSKLCNAGVVYEVNLDPRLKRIKQSHETSAVASSYRLFGINTTKINIVIDNIKNRVNIVRGLARALDDSEFNNTLNIHHNERLLFINPEVESQIDLLPDIIAMFESDEVNIHYLSEIEALVKSYIPKVVKSKAPRPKAATAFKFEIKDGRWEKEELFTLTSEADEITGYVAYMHRSDIFSMDGTTSLCHPSMNILIRMANLIGINEFYVIRPLLQKKVKELGQCQCIFEALRDLYVDAFDDVDYDKYVGYSSSAKRYIDKIIKYPELDFMMKYFSTDEVSEEYTRLANIVSSLRGVYFNGGKDTIGHDIWTVTNLFDVLSNNASKNSDKMVAEFTKKFRIVSDFIGYRNSLSDDEVSQIAKTMKALAA
>ID:QDF15026.1 |[Escherichia phage vB_EcoM-Sa45lw]||_Escherichia_phage_vB_EcoM-Sa45lw_.gbk|RIIA protein|2178|MK977694(167353):1-2178:-1 ^^ Escherichia phage vB_EcoM-Sa45lw, complete genome.|neighbours:start(),ID:QDF15027.1(-1)|neighbour_genes:start(),RIIA lysis inhibitor|
MIITTEKETILGNGSKSKAFSITASPKVFKILSSDLYTNKIRAVVRELITNMIDAHALNGNPEKFIIQVPGRLDPRFVCRDFGPGMSDFDIQGDDNSPGLYNSYFSSSKAESNDFIGGFGLGSKSPFSYTDTFSITSYHKGEIRGYVAYMDGDGPQIKPTFVKEMGPDDKTGIEIVVPVEEKDFRNFAYEVSYIMRPFKDLAIINGLDREIDYFPDFDDYYGVNPERYWPDRGGLYAIYGGIVYPIDGVIRDRNWLSIRNEVNYIKFPMGSLDIAPSREALSLDDRTRKNIIERVKELSEKAFNEDVKRFKESTSPRHTYRELMKMGYSARDYMISNSVKFTTKNLSYKKMQSMFEPDSKLCNAGVVYEVNLDPRLKRIKQSHETSAVASSYRLFGINTTKINIVIDNIKNRVNIVRGLAHALDDSEFNNTLNIHHNERLLFINPEVESQIDLLPDIMAMFESDEVNIHYLSEIEALVKSYIPKVVKSKAPRPKAATAFKFEIKDGRWEKEELFTLTSEADEITGYVAYMHRSDIFSMDGTTSLCHPSMNILIRMANLIGINEFYVIRPLLQKKVKELGQCQCIFEALRDLYVDAFDDVDYDKYVGYSSSAQRYIDKIIKYPELDFMMKYFSTDEVSEEYTRLANIVSSLRGVYFNGGKDTIGHDIWTVTNLFDVLSNNASKNSDKMVAEFTKKFRIVSDFIGYRNSLSDDEVSQIAKTMKALAA
>ID:YP_009290267.1 |[Escherichia phage vB_EcoM-UFV13]||_Escherichia_phage_vB_EcoM-UFV13_.gbk|hypothetical protein|2178|NC_031103(165772):1-2178:-1 ^^ Escherichia phage vB_EcoM-UFV13, complete genome.|neighbours:start(),ID:YP_009290268.1(-1)|neighbour_genes:start(),hypothetical protein|
MIITTEKETILGNGSKSKAFSIAANPKVFKILSSDLYTNKIRAVVRELITNMIDAHALNGNPEKFIIQVPGRLDPRFVCRDFGPGMSDFDIQGDDNSSGLYNSYFSSSKAESNDFIGGFGLGSKSPFSYTDTFSITSYHKGEIRGYVAYMDGDGPQIKPTFVKEMGPDDKTGIEIVVPVEEKDFRNFAYEVSYIMRPFKDLAIINGLDREIDYFPDFDDYYGVNPERYWPDRGGLYAIYGGIVYPIDGVIRDRNWLSIRNEVNYIKFPMGSLDIAPSREALSLDDRTRKNIIERVKELSEKAFNEDVKRFKESTSPRHTYRELMKMGYSARDYMISNSVKFTTKNLSYKKMQSMFEPDSKLCNAGVVYEVNLDPRLKRIKQSHETSAVASSYRLFGINTTKINIVIDNIKNRVNIVRGLARALDDSEFNNTLNIHHNERLLFINPEVESQIDLLPDIMAMFENDEVNIHYLSEIEALVKSYIPKVVKSKAPRPKAATAFKFEIKDGRWEKEELFTLTSEADEITGYVAYMHRSDIFSMDGTTSLCHPSTSILTRMANLIGINEFYVIRPLLQKKIKELGQCQCIFEALRDLYVDAFDDVDYDKYVGYSSSAKRYIDKIIKYPELDFMMKYFSVDEVSEEYTRLANMVSSLQGVYFNGGKDTIGHDIWTVTNLFDVLSNNASKNSDKMVAEFTKKFRIVSDFIGYRNSLSDDEVSQIAKTMKALAA
>ID:AUV60864.1 |[Escherichia phage vB_EcoM-fFiEco06]||_Escherichia_phage_vB_EcoM-fFiEco06_.gbk|rIIA|2178|MG781190(167076):12-2189:-1 ^^ Escherichia phage vB_EcoM-fFiEco06, complete genome.|neighbours:start(),ID:AUV60865.1(-1)|neighbour_genes:start(),hypothetical protein|
MIITTEKETILGNGSKSKAFSITASPKVFKILSSDLYTNKIRAVVRELITNMIDAHALNGNPEKFIIQVPGRLDPRFVCRDFGPGMSDFDIQGDDNSPGLYNSYFSSSKAESNDFIGGFGLGSKSPFSYTDTFSITSYHKGEIRGYVAYMDGDGPQIKPTFVKEMGPDDKTGIEIVVPVEEKDFRNFAYEVSYIMRPFKDLAIINGLDREIDYFPDFDDYYGVNPERYWPDRGGLYAIYGGIVYPIDGVIRDRNWLSIRNEVNYIKFPMGSLDIAPSREALSLDDRTRKNIIERVKELSEKAFNEDVKRFKESTSPRHTYRELMKMGYSARDYMISNSVKFTTKNLSYKKMQSMFEPDSKLCNAGVVYEVNLDPRLKRIKQSHETSAVASSYRLFGINTTKINIVIDNIKNRVNIVRGLARALDDSEFNNTLNIHHNERLLFINPEVESQIDLLPDIMAMFESDEVNIHYLSEIEALVKSYIPKVVKSKAPRPKAATAFKFEIKDGRWEKEELFTLTSEADEITGYVAYMHRSDIFSMDGTTSLCHPSMNILIRMANLIGINEFYVIRPLLQKKVKELGQCQCIFEALRDLYVDAFDDVDYDKYVGYSSSAQRYIDKIIKYPELDFMMKYFSTDEVSEEYTRLANIVSSLRGVYFNGGKDTIGHDIWTVTNLFDVLSNNASKNSDKMVAEFTKKFRIVSDFIGYRNSLSDDEVSQIAKTMKALAA
>ID:AUV61138.1 |[Escherichia phage vB_EcoM-fHoEco02]||_Escherichia_phage_vB_EcoM-fHoEco02_.gbk|rIIA|2178|MG781191(167064):12-2189:-1 ^^ Escherichia phage vB_EcoM-fHoEco02, complete genome.|neighbours:start(),ID:AUV61139.1(-1)|neighbour_genes:start(),hypothetical protein|
MIITTEKETILGNGSKSKAFSITASPKVFKILSSDLYTNKIRAVVRELITNMIDAHALNGNPEKFIIQVPGRLDPRFVCRDFGPGMSDFDIQGDDNSPGLYNSYFSSSKAESNDFIGGFGLGSKSPFSYTDTFSITSYHKGEIRGYVAYMDGDGPQIKPTFVKEMGPDDKTGIEIVVPVEEKDFRNFAYEVSYIMRPFKDLAIINGLDREIDYFPDFDDYYGVNPERYWPDRGGLYAIYGGIVYPIDGVIRDRNWLSIRNEVNYIKFPMGSLDIAPSREALSLDDRTRKNIIERVKELSEKAFNEDVKRFKESTSPRHTYRELMKMGYSARDYMISNSVKFTTKNLSYKKMQSMFEPDSKLCNAGVVYEVNLDPRLKRIKQSHETSAVASSYRLFGINTTKINIVIDNIKNRVNIVRGLARALDDSEFNNTLNIHHNERLLFINPEVESQIDLLPDIMAMFESDEVNIHYLSEIEALVKSYIPKVVKSKAPRPKAATAFKFEIKDGRWEKEELFTLTSEADEITGYVAYMHRSDIFSMDGTTSLCHPSMNILIRMANLIGINEFYVIRPLLQKKVKELGQCQCIFEALRDLYVDAFDDVDYDKYVGYSSSAQRYIDKIIKYPELDFMMKYFSTDEVSEEYTRLANIVSSLRGVYFNGGKDTIGHDIWTVTNLFDVLSNNASKNSDKMVAEFTKKFRIVSDFIGYRNSLSDDEVSQIAKTMKALAA
>ID:AYP69723.1 |[Escherichia phage vB_EcoM_DalCa]||_Escherichia_phage_vB_EcoM_DalCa_.gbk|protector from proph..|2178|MH992510(166040):1-2178:-1 ^^ Escherichia phage vB_EcoM_DalCa, complete genome.|neighbours:start(),ID:AYP69940.1(-1)|neighbour_genes:start(),hypothetical protein|
MIITTEKETILGNGSKSKAFSIAANPKVFKILSSDLYTNKIRAVVRELITNMIDAHALNGNPEKFIIQVPGRLDPRFVCRDFGPGMSDFDIQGDDNSPGLYNSYFSSSKAESNDFIGGFGLGSKSPFSYTDTFSITSYHKGEIRGYVAYMDGDGPQIKPTFVKEMGPDDKTGIEIVVPVEEKDFRNFAYEVSYIMRPFKDLAIINGLDREIDYFPDFDDYYGVNPERYWPDRDGLYAIYGGIVYPIDGVIRDRNWLSIRNEVNYIKFPMGSLDIAPSREALSLDDRTRKNIIERVKELSEKAFNEDVKRFKESTSPRHTYRELMKMGYSARDYMISNSVKFTTKNLSYKKMQSMFEPDNKLCNAGVVYEVNLDPRLKRIKQSHETSAVASSYRLFGINTTKINIVIDNIKNRVNIVRGLARALDDSEFNNTLNIHHNERLLFINPEVESQIDLLPDIMAMFESDEVNIHYLSEIEALVKSYIPKVVKSKAPRPKAATAFKFEIKDGRWEKEELFTLTSEADEITGYVAYMHRSDIFSMDGTTSLCHPSMNILIRMANLIGINEFYVIRPLLQKKVKELGQCQCIFEALRDLYVDAFDDVDYDKYVGYSSSAQRYIDKIIKYPELDFMMKYFSTDEVSEEYTRLANIVSSLRGVYFNGGKDTIGHDIWTVTNLFDVLSNNASKNSDKMVAEFTKKFRIVSDFIGYRNSLSDDEVSQIAKTMKALAA
>ID:QBO63516.1 |[Escherichia phage vB_EcoM_G10400]||_Escherichia_phage_vB_EcoM_G10400.gbk|putative rIIA-like p..|2178|MK327937(170182):1-2178:-1 ^^ Escherichia phage vB_EcoM_G10400, complete genome.|neighbours:start(),ID:QBO63517.1(-1)|neighbour_genes:start(),hypothetical protein|
MIITTEKETILGNGSKSKAFSITASPKVFKILSSDLYTNKIRAVVRELITNMIDAHALNGNPEKFIIQVPGRLDPRFVCRDFGPGMSDFDIQGDDNSPGLYNSYFSSSKAESNDFIGGFGLGSKSPFSYTDTFSITSYHKGEIRGYVAYMDGDGPQIKPTFVKEMGPDDKTGIEIVVPVEEKDFRNFAYEVSYIMRPFKDLAIINGLDREIDYFPDFDDYYGVNPERYWPDRGGLYAIYGGIVYPIDGVIRDRNWLSIRNEVNYIKFPMGSLDIAPSREALSLDDRTRKNIIERVKELSEKAFNEDVKRFKESTSPRHTYRELMKMGYSARDYMISNSVKFTTKNLSYKKMQSMFEPDSKLCNAGVVYEVNIDPRLKRIKQSHETSAVASSYRLFGINTTKINIVIDNIKNRVNIVRGLAHALDDKEFNNTLNIHHNERLLFINPEVESQIDLLPDIMAMFESDEVNIHYLSEIEALVKSYIPKVVKSKAPRPKAATAFKFEIKDGRWEKEELFTLTSEADEITGYVAYMHRSDIFSMDGTTSLCHPSTSILTRMANLIGINEFYVIRPLLQKKVKELGQCQCIFETLRDLYVDAFDDVDYDKYVGYSSSAKRYIDKIIKYPELDFMMKYFSVDEVSEEYTRLANMVSSLQGVYFNGGKDTIGHDIWTVTNLFDVLSNNASKNSDKMVTEFTKKFRIVSDFIGYRNSLSDDEVSQIAKTMKALAA
>ID:QBO62156.1 |[Escherichia phage vB_EcoM_G2248]||_Escherichia_phage_vB_EcoM_G2248.gbk|hypothetical protein|2109|MK327932(170678):1-2109:-1 ^^ Escherichia phage vB_EcoM_G2248, complete genome.|neighbours:start(),ID:QBO62157.1(-1)|neighbour_genes:start(),hypothetical protein|
MKMHIDNEEVFGSDLSGAVDFSLKASSKAFMVLSKNTYQYCERACVREYSCNATDTHKEAGTLDRPFDIHLPTAIEPYFSVRDYGTGIPSKKELEQLFTVYFESTKDQTNDYIGSFGLGAKSAYSYTDTFTIVNCYNGRAYGFTAFVQNSMPKMVQIFDEPTDEDNGLKITIPVKEKDIQTWHREAQFVLRHFGEHKPNINAIEINYFPSFDNYYVCNGRDNDSYVVYAIMGKIQYPIPYEYVRGTWLEAVNRQHQTIYINFDLGDLDLMPSREEVHLSIETKANIEKRIAEINEMMLEKVKEKIANIKTERKLAQFMSEYSSTQRNIISKMGKIGQWDDPVEIYNKFVNAGKDSPNDVEGQVYTLYRTRHTISKLRPAFVSSQYNITHFVWMHKEDILCLIDDTDKPKLRALTLNGMVQEYGINKKVLVFRQNNEKHMETFEYIKQYYDESEMTVIKVSEADDLRAKAVKPEKTERTQREATPKLPNVYIMEKIGDSWHKTSHHMKAAEIRELSGLHMFRVGDAFESRSRQSIYNENTLHMALDYFGVTKYIITRNETQKYLVDEQLECALEFVRGKLAGLAKKVKTNHLGYGEYLGVITMLFHDDELERCIPEFIDRLYGRHYNKEVSKLLLHTRWIMDEETKKICDEKFTAANERIKAVCAKFKENSPLLYDIVDNWYRILHNDKRAQDFMKLVKNVKF
>ID:QBO62433.1 |[Escherichia phage vB_EcoM_G2285]||_Escherichia_phage_vB_EcoM_G2285_.gbk|hypothetical protein|2214|MK327933(166675):1-2214:-1 ^^ Escherichia phage vB_EcoM_G2285, complete genome.|neighbours:start(),ID:QBO62434.1(-1)|neighbour_genes:start(),hypothetical protein|
MIIETAKETIIGSGGKSTAFTIQGNSKVYKILSNDLYTNKELACVRELITNCIDGQILNGCTDKFIVQAPGRLDPRFVVRDFGPGMSDFTIRGNDEEPGIYNSYFASTKTSSNDFIGGFGLGSKAPLAYTDTFNLTSYHNGEVRGYVIYQDDTGPQIKPTFVDKMGPDDRTGVEVVVPVNPEDFEKFASEIAYVMRPLGDIAEVRGVKDIKYFPEFDDVYLAKEAPWGERGNIMAVYGGIVYPIGSVIKEQTWMMTRCTTAYIKFPMGELDVAPSREALSFDKRTVANIHKRVAEIDAKLFAEDSKKWIDCKYPRHVFREIDSLGYTARKYMEKAGSNIESLKYSKEQLTYSELYKRFKMGPEWCNLGVVYDIVESPRLRRIRESGSSTATISINSLIGINIKNVEIVIDDVKGRVPLMRALNSIEMSKDEVKLTGKVPRGFGKSVLFVDPTDEDAMKLLERLKVIFDGDNINMYKTSELLQIVKPWIEVRKRTNEPRPKSPSAHRFFKNENDVWVSEDLFIPASEAGEIQGYAIVRNRSNAECLDADKGWLNYDSNFLTRIADLSGIKEFTVVRPQIAKKVRKLGEVECLFEKSINDYITLIDKVDYDEYVSPSRRAQPYLNHITRNEELNFLSKYFSSKNKEISKDFAKLSTVNNRWGWNRFAGATNTDLNKKLELCAKIFDKLKDNAYDNDDKMVIEFETNYHIVSDYMGRRGTLSKEQVAQIVKFMKAVEAAK
>ID:QBO62695.1 |[Escherichia phage vB_EcoM_G2469]||_Escherichia_phage_vB_EcoM_G2469.gbk|hypothetical protein|2214|MK327934(170452):1-2214:-1 ^^ Escherichia phage vB_EcoM_G2469, complete genome.|neighbours:start(),ID:QBO62696.1(-1)|neighbour_genes:start(),hypothetical protein|
MIIETAKETIIGSGGKSTAFTIQGNSKVYKILSNDLYTNKELACVRELITNCIDGQILNGCTDKFIVQAPGRLDPRFVVRDFGPGMSDFTIRGNDEEPGIYNSYFASTKTSSNDFIGGFGLGSKAPLAYTDTFNLTSYHNGEVRGYVIYQDDSGPQIKPTFVDKMGPDDRTGVEVVVPVNPEDFEKFASEIAYVMRPLGDIAEVRGVKDIKYFPEFDDVYLAKEAPWGERGNIMAVYGGIVYPIGSVIKEQTWMMTRCTTAYIKFPMGELDVAPSREALSFDKRTVANIHKRVAEIDAKLFAEDSKKWIDCEYPRHVFREIDSLGYSARKYMEKAGSNIESLKYSKEQLTYSELYKRFKMGPEWCNLGVVYDIVESTRLRRIRESGSSTATISINSLIGINIKNVEIVIDDVKGRVPLMRALNSIEMSKDEVKLTGKVPRGFGKSVLFVDPTDEDAMKLLERLKVIFDGDNINMYKTSELLQIVKPWIEVRKRTNEPRPKLPSAHRFFKNENDVWVSEDLFIPASEADEIQGYAIVRNRSNAECLDADKGWLNYDSNFLTRIADLSGIKEFTVVRPQIAKKVRKLGEVECLFEKSINDYITLIDKVDYDEYVSPSRRAQPYLNHITRNEELNFLSKYFSSKNKEISKDFAKLSTVNNRWGWNRFAGATNTDLNKKLELCAKIFDKLKDNAYDNDDKMVIEFETNYHIVSDYMGRRGTLSKEQVAQIVKFMKAVEAAK
>ID:QBO62966.1 |[Escherichia phage vB_EcoM_G2494]||_Escherichia_phage_vB_EcoM_G2494_.gbk|hypothetical protein|2109|MK327935(168327):1-2109:-1 ^^ Escherichia phage vB_EcoM_G2494, complete genome.|neighbours:start(),ID:QBO62967.1(-1)|neighbour_genes:start(),hypothetical protein|
MKMHIDNEEVFGSDLSGAVDFSLKASSKAFMVLSKNTYQYCERACVREYSCNATDTHKEAGTLDRPFDIHLPTAIEPYFSVRDYGTGIPSKKELEQLFTVYFESTKDQTNDYIGSFGLGAKSAYSYTDTFTIVNYYNGRAYGFTAFVQNSMPKMVQIFDEPTYEDNGLKITIPVKEKDIQTWHREAQFVLRHFGEHKPNINAIEINYFPSFDNYYVCNGRDNDSYVVYAIMGKIQYPIPYEYVRGTWLEAVNRQHQTIYINFELGDLDLMPSREEVHLSIETKANIEKRIAEINEMMLEKVKEKIANIKTERKLAQFMSEYSSTQRNIISKMGKIGQWDDPVAIYNKFVNAGKDSPNDVEGQVYTLYRTRHTISKLRPAFVSSQYNITHFVWMHKEDITCLIDDTDKPKLRALTLNGMVQEYGINKKVLVFRQKNEKHMETFEYIKQYYDDSEMTVIKVSEADDLRAKAVKPEKTERTQREATPKLPNVYIMEKIGDSWHKTSHHMKAAEIRELSGLHMFRVGDAFESRSRQSIYNENTLHTALDYFGVTKYIITRNETQKYLVDEQLECALEFVRGKLAGLAKKVKTNHLGYGEYLGVITMLFHDDELERCVPEFIDRLYGRHYNKEVSKLLLRTRWIMDEETKKICDEKFTAANERIKAVCAKFKENSPLLYDIVDNWYRILHNDKRAQDFMKLVKNVKF
>ID:QBO65413.1 |[Escherichia phage vB_EcoM_G2540-3]||_Escherichia_phage_vB_EcoM_G2540-3_.gbk|putative rIIA-like p..|2178|MK327944(168654):1-2178:-1 ^^ Escherichia phage vB_EcoM_G2540-3, complete genome.|neighbours:start(),ID:QBO65414.1(-1)|neighbour_genes:start(),hypothetical protein|
MIITTEKETILGNGSKSKAFSITASPKVFKILSSDLYTNKIRAVVRELITNMIDAHALNGNPEKFIIQVPGRLDPRFVCRDFGPGMSDFDIQGDDNSPGLYNSYFSSSKAESNDFIGGFGLGSKSPFSYTDTFSITSYHKGEIRGYVAYMDGDGPQIKPTFVKEMGPDDKTGIEIVVPVEEKDFRNFAYEVSYIMRPFKDLAIINGLDREIDYFPDFNDYYGVNPERYWPDRGGLYAIYGGIVYPIDGVIRDRNWLSIRNEVNYIKFPMGSLDIAPSREALSLDDRTRKNIIERVKELSEKAFNEDVKRFKESTSPRHTYRELMKMGYSARDYMISNSVKFTTKNLSYKKMQSMFEPDSKLCNAGVVYEVNLDPRLKRIKQSHETSAVASSYRLFGINATKINIVIDNIKNRVNIVRGLAHALDDSEFNNTLNIHHNERLLFINPEVESQIDLLPDIMAMFESDEVNIHYLSEIEALVKSYIPKVVKSKAPRPKAATAFKFEIKDGRWEKEELFTLTSEADEITGYVAYMHRSDIFSMDGTTSLCHPSMNILIRMANLIGINEFYVIRPLLQKKVKELGQCQCIFETLRDLYVDAFDDVDYDKYVGYSSSAQRYIDKIIKYPELDFMMKYFSTDEVSEEYTRLANIVSSLRGVYFNGGKDTIGHDIWTVTNLFDVLSNNASKNSDKMVAEFTKKFRIVSDFIGYRNSLSDDEVSQIAKTMKALAA
>ID:QBO63243.1 |[Escherichia phage vB_EcoM_G2540]||_Escherichia_phage_vB_EcoM_G2540_.gbk|putative rIIA-like p..|2178|MK327936(168886):1-2178:-1 ^^ Escherichia phage vB_EcoM_G2540, complete genome.|neighbours:start(),ID:QBO63244.1(-1)|neighbour_genes:start(),hypothetical protein|
MIITTEKETILGNGSKSKAFSITASPKVFKILSSDLYTNKIRAVVRELITNMIDAHALNGNPEKFIIQVPGRLDPRFVCRDFGPGMSDFDIQGDDNSPGLYNSYFSSSKAESNDFIGGFGLGSKSPFSYTDTFSITSYHKGEIRGYVAYMDGDGPQIKPTFVKEMGPDDKTGIEIVVPVEEKDFRNFAYEVSYIMRPFKDLAIINGLDREIDYFPDFNDYYGVNPERYWPDRGGLYAIYGGIVYPIDGVIRDRNWLSIRNEVNYIKFPMGSLDIAPSREALSLDDRTRKNIIERVKELSEKAFNEDVKRFKESTSPRHTYRELMKMGYSARDYMISNSVKFTTKNLSYKKMQSMFEPDSKLCNAGVVYEVNLDPRLKRIKQSHETSAVASSYRLFGINATKINIVIDNIKNRVNIVRGLAHALDDSEFNNTLNIHHNERLLFINPEVESQIDLLPDIMAMFESDEVNIHYLSEIEALVKSYIPKVVKSKAPRPKAATAFKFEIKDGRWEKEELFTLTSEADEITGYVAYMHRSDIFSMDGTTSLCHPSMNILIRMANLIGINEFYVIRPLLQKKVKELGQCQCIFEALRDLYVDAFDDVDYDKYVGYSSSAQRYIDKIIKYPELDFMMKYFSTDEVSEEYTRLANIVSSLRGVYFNGGKDTIGHDIWTVTNLFDILSNNASKNSDKMVAEFTKKFRIVSDFIGYRNSLSDDEVSQIAKTMKALAA
>ID:QBO64320.1 |[Escherichia phage vB_EcoM_G29]||_Escherichia_phage_vB_EcoM_G29_.gbk|putative rIIA-like p..|2178|MK327940(168241):1-2178:-1 ^^ Escherichia phage vB_EcoM_G29, complete genome.|neighbours:start(),ID:QBO64321.1(-1)|neighbour_genes:start(),hypothetical protein|
MIITTEKETILGNGSKSKAFSIAANPKVFKILSSDLYTNKIRAVVRELITNMIDAHALNGNPEKFIIQVPGRLDPRFVCRDFGPGMSDFDIQGDDNSPGLYNSYFSSSKAESNDFIGGFGLGSKSPFSYTDTFSITSYHKGEIRGYVAYMDGDGPQIKPTFVKEMGPDDKTGIEIVVPVEEKDFRNFAYEVSYIMRPFKDLAIINGLDREIDYFPDFDDYYGVNPERYWPDRGGLYAIYGGIVYPIDGVIRDRNWLSIRNEVNYIKFPMGSLDIAPSREALSLDDRTRKNIIERVKELSEKAFNEDVKRFKESTSPRHTYRELMKMGYSARDYMISNSVKFTTKNLSYKKMQSMFEPDSKLCNAGVVYEVNLDPRLKRIKQSHETSAVASSYRLFGINTTKINIVIDNIKNRVNIVRGLAHALDDSEFNNTLNIHHNERLLFINPEVESQIDLLPDIMAMFESDEVNIHYLSEIEALVKSYIPKVVKSKAPRPKAATAFKFEIKDGRWEKEELFTLTSEADEITGYVAYMHRSDIFSMDGTTSLCHPSMNILIRMANLIGINEFYVIRPLLQKKVKELGQCQCIFETLRDLYVDAFDDVDYDKYVGYSSSAQRYIDKIIKYPELDFMMKYFSTDEVSEEYTRLANIVSSLRGVYFNSGKDTIGHDIWTVTNLFDELSRNASKNSDKMVAEFTKKFRIVSDFIGYRNSLSDDEVSQIAKTMKALAA
>ID:QBO64596.1 |[Escherichia phage vB_EcoM_G37-3]||_Escherichia_phage_vB_EcoM_G37-3_.gbk|hypothetical protein|2109|MK327941(167832):1-2109:-1 ^^ Escherichia phage vB_EcoM_G37-3, complete genome.|neighbours:start(),ID:QBO64597.1(-1)|neighbour_genes:start(),hypothetical protein|
MKMHIDNEEVFGSDLSGAVDFSLKASSKAFMVLSKNTYQYCERACVREYSCNATDTHKEAGTLDRPFDIHLPTAIEPYFSVRDYGTGIPSKKELEQLFTVYFESTKDQTNDYIGSFGLGAKSAYSYTDTFTIVNYYNGRAYGFTAFVQNSMPKMVQIFDEPTYEDNGLKITIPVKEKDIQTWHREAQFVLRHFGEHKPNINAIEINYFPSFDNYYVCNGRDNDSYVVYAIMGKIQYPIPYEYVRGTWLEAVNRQHQTIYINFELGDLDLMPSREEVHLSIETKANIEKRIAEINEMMLEKVKEKIANIKTERKLAQFMSGYSSTQRNIISKMGKIGQWDDPVAIYNKFVNAGKDSPNDVEGQVYTLYRTRHTISKLRPAFVSSQYNITHFVWMHKEDITCLIDDTDKPKLRALTLNGMVQEYGINKKVLVFRQRNEKHMETFEYIKQYYDDSEMTVIKVSEADDLRAKAVKPEKTERTQREATPKLPNVYIMEKIGDSWHKTSHHMKAAEIRELSGLHMFRVGDAFESRSRQSIYNENTLHTALDYFGVTKYIITRNETQKYLVDEQLECALEFVRGKLAGLAKKVKTNHLGYGEYLGVITMLFHDDELERCVPEFIDRLYGRHYNKEVSKLLLRTRCIMDEETKKICDEKFTVANERIKAVCAKFKENSPLLYDIVDNWYRILHNDKRAQDFMKLVKNVKF
>ID:QBO64041.1 |[Escherichia phage vB_EcoM_G4498]||_Escherichia_phage_vB_EcoM_G4498_.gbk|putative rIIA-like p..|2178|MK327939(167826):1-2178:-1 ^^ Escherichia phage vB_EcoM_G4498, complete genome.|neighbours:start(),ID:QBO64042.1(-1)|neighbour_genes:start(),hypothetical protein|
MIITTEKETILGNGSKSKAFSITASPKVFKILSSDLYTNKIRAVVRELITNMIDAHALNGNPEKFIIQVPGRLDPRFVCRDFGPGMSDFDIQGDDNSPGLYNSYFSSSKAESNDFIGGFGLGSKSPFSYTDTFSITSYHKGEIRGYVAYMDGDGPQIKPTFVKEMGPDDKTGIEIVVPVEEKDFRNFAYEVSYIMRPFKDLAIINGLDREIDYFPDFDDYYGINPERYWPDRGGLYAIYGGIVYPIDGVIKDRNWLSIRNEVNYIKFPMGSLDIAPSREALSLDDRTRKNIIERVKELSEKAFNEDVKRFKESTSPRHTYRELMKMGYSARDYMISNSVKFTTKNLSYKKMQSMFEPDNKLCNAGVVYEVNLDPRLKRIKQSHETSAVASSYRLFGINTTKINIVIDNIKNRVNIVRGLARALDDSEFNNTLNIHHNERLLFINPEVESQIDLLPDIMAMFESDEVNIHYLSEIEALVKSYIPKVVKSKASRPKAATAFKFEIKDGRWEKEELFTLTSEADEITGYVAYMHRSDIFSMDGTTSLCHPSMNILIRMANLIGINEFYVIRPLLQKKVKELGQCQCIFETLRDLYVDAFDDVDYDKYVGYSSSAQRYIDKIIKYPELDFMMKYFSTDEVSEEYTRLANIVSSLRGVYFNGGKDTIGHDIWTVTNLFDVLSNNASKNSDKMVAEFTKKFRIVSDFIGYRNSLSDDEVSQIAKTMKALAA
>ID:QBO65689.1 |[Escherichia phage vB_EcoM_G4500]||_Escherichia_phage_vB_EcoM_G4500_.gbk|putative rIIA-like p..|2178|MK327945(168363):1-2178:-1 ^^ Escherichia phage vB_EcoM_G4500, complete genome.|neighbours:start(),ID:QBO65690.1(-1)|neighbour_genes:start(),hypothetical protein|
MIITTEKETILGNGSKSKAFSIAANPKVFKILSSDLYTNKIRAVVRELITNMIDAHALNGNPEKFIIQVPGRLDPRFVCRDFGPGMSDFDIQGDDNSPGLYNSYFSSSKAESNDFIGGFGLGSKSPFSYTDTFSITSYHKGEIRGYVAYMDGDGPQIKPTFVKEMGPDDKTGIEIVVPVEEKDFRNFAYEVSYIMRPFKDLAIINGLDREIDYFPDFDDYYGVNPERYWPDRGGLYAIYGGIVYPIDGVIRDRNWLSIRNEVNYIKFPMGSLDIAPSREALSLDDRTRKNIIERVKELSEKAFNEDVKRFKESTSPRHTYRELMKMGYSARDYMISNSVKFTTKNLSYKKMQSMFEPDSKLCNAGVVYEVNLDPRLKRIKQSHETSAVASSYRLFGINTTKINIVIDNIKNRVNIVRGLAHALDDSEFNNTLNIHHNERLLFINPEVESQIDLLPDIMAMFESDEVNIHYLSEIEALVKSYIPKVVKSKAPRPKAATAFKFEIKDGRWEKEELFTLTSEADEITGYVAYMHRSDIFSMDGTTSLCHPSMNILIRMANLIGINEFYVIRPLLQKKVKELGQCQCIFETLRDLYVDAFDDVDYDKYVGYSSSAQRYIDKIIKYPELDFMMKYFSTDEVSEEYTRLANIVSSLRGVYFNSGKDTIGHDIWTVTNLFDELSRNASKNSDKMVAEFTKKFRIVSDFIGYRNSLSDDEVSQIAKTMKALAA
>ID:QBO65968.1 |[Escherichia phage vB_EcoM_G4507]||_Escherichia_phage_vB_EcoM_G4507_.gbk|putative rIIA-like p..|2178|MK327946(168828):1-2178:-1 ^^ Escherichia phage vB_EcoM_G4507, complete genome.|neighbours:start(),ID:QBO65969.1(-1)|neighbour_genes:start(),hypothetical protein|
MIITTEKETILGNGSKSKAFSITASPKVFKILSSDLYTNKIRAVVRELITNMIDAHALNGNPEKFIIQVPGRLDPRFVCRDFGPGMSDFDIQGDDNSPGLYNSYFSSSKAESNDFIGGFGLGSKSPFSYTDTFSITSYHKGEIRGYVAYMDGDGPQIKPTFVKEMGPDDKTGIEIVVPVEEKDFRNFAYEVSYIMRPFKDLAIINGLDREIDYFPDFDDYYGVNPERYWPDRGGLYAIYGGIVYPIDGVIRDRNWLSIRNEVNYIKFPMGSLDIAPSREALSLDDRTRKNIIERVKELSEKAFNEDVKRFKESTSPRHTYRELMKMGYSARDYMISNSVKFTTKNLSYKKMQSMFEPDSKLCNAGVVYEVNLDPRLKRIKQSHETSAVASSYRLFGINTTKINIVIDDIKNRVNIVRGLAHALDDSEFNNTLNIHHNERLLFINPEVESQIDLLPDIMAMFESDEVNIHYLSEIEALVKSYIPKVVKSKAPRPKAATAFKFEIKDGRWEKEELFTLTSEADEITGYVAYMHRSDIFSMDGTTSLCHPSMNILIRMANLIGINEFYVIRPLLQKKVKELGQCQCIFETLRDLYVDAFDDVDYDKYVGYSSSAQRYIDKIIKYPELDFMMKYFSTDEVSEEYTRLANIVSSLRGVYFNGGKDTIGHDIWTVTNLFDVLSNNASKNSDKMVAEFTKKFRIVSDFIGYRSSLSDDEVSQIAKTMKALAA
>ID:QBO64875.1 |[Escherichia phage vB_EcoM_G50]||_Escherichia_phage_vB_EcoM_G50_.gbk|putative rIIA-like p..|2178|MK327942(167728):1-2178:-1 ^^ Escherichia phage vB_EcoM_G50, complete genome.|neighbours:start(),ID:QBO64876.1(-1)|neighbour_genes:start(),hypothetical protein|
MIITTEKETILGNGSKSKAFSIAANPKVFKILSSDLYTNKIRAVVRELITNMIDAHALNGNPEKFIIQVPGRLDPRFVCRDFGPGMSDFDIQGDDNSPGLYNSYFSSSKAESNDFIGGFGLGSKSPFSYTDTFSITSYHKGEIRGYVAYMDGDGPQIKPTFVKEMGPNDKTGIEIVVPVEEKDFRNFAYEVSYIMRPFKDLAIINGLDREIDYFPDFDDYYGVNPERYWPDRGGLYAIYGGIVYPIDGVIRDRNWLSIRNEVNYIKFPMGSLDIAPSREALSLDDRTRKNIIERVKELSEKAFNEDVKRFKESTSPRHTYRELMKMGYSARDYMISNSVKFTTKNLSYKKMQSMFEPDSKLCNAGVVYEVNLDPRLKRIKQSHETSAVASSYRLFGINTTKINIVIDNIKNRVNIVRGLARALDDSEFNNTLNIHHNERLLFINPEVESQIDLLPDIMAMFESDEVNIHYLSEIEDLVKSYIPKTVKSKAPRPKAATAFKFEIKDGRWEKEELFTLTSEADEITGYVAYMHRSDIFSMDGTTSLCHPSTSILTRMANLIGINEFYVIRPLLQKKVKELGQCQCIFETLRDLYVDAFDDVDYDKYVGYSSSAKRYIDKIIKYPELDFMMKYFSVDEVSEEYTRLANMVSSLQGVYFNGGKDTIGHDIWTVTNLFDELSRNASKNSDKMVAEFTKKFRIVSDFIGYRNSLSDDEVSQIAKTMKALAA
>ID:QBO66242.1 |[Escherichia phage vB_EcoM_G5211]||_Escherichia_phage_vB_EcoM_G5211_.gbk|hypothetical protein|2109|MK327947(164278):1-2109:-1 ^^ Escherichia phage vB_EcoM_G5211, complete genome.|neighbours:start(),ID:QBO66243.1(-1)|neighbour_genes:start(),hypothetical protein|
MKMHIDNEEVFGSDLSGAVDFSLKASSKAFMVLSKNTYQYCERACVREYSCNATDTHKEAGTLDRPFDIHLPTAIEPYFSVRDYGTGIPSKKELEQLFTVYFESTKDQTNDYIGSFGLGAKSAYSYTDTFTIVNYYNGRAYGFTAFVQNSMPKMVQIFDEPTYEDNGLKITIPVKEKDIQTWHREAQFVLRHFGEHKPNINAIEINYFPSFDNYYVCNGRDNDSYVVYAIMGKIQYPIPYEYVRGTWLEAVNRQHQTIYINFELGDLDLMPSREEVHLSIETKANIEKRIAEINEMMLEKVKEKIANIKTERKLAQFMSEYSSTQRNIISKMGKIGQWDDPVAIYNKFVNAGKDSPNDVEGQVYTLYRTRHTISKLRPAFVSSQYNITHFVWMHKEDIMCLIDDTDKPKLRALTLNGMVQEYGINKKVLVFRQNNEKHMETFEYIKQYYDDSEMTVIKVSEADDLRAKAVKPEKTERTQREATPKLPNVYIMEKIGDSWHKTSHHMKAAEIRELSGLHMFRVGDAFESRSRKSIHSENTLHTALDYFGVTKYIITRNETQKYLVDEQLECALEFVRGKLAGLAKKVKTNHLGYGEYLGVITMLFHDDELERCVPEFIDRLYGRHYNKEVSKLLLRTRWIMDEETKKICDEKFTAANERIKAVCAKFKENSPLLYDIVDNWYRILHNDKRAQDFMKLVKNVKF
>ID:QBO65142.1 |[Escherichia phage vB_EcoM_G53]||_Escherichia_phage_vB_EcoM_G53_.gbk|hypothetical protein|2214|MK327943(167834):1-2214:-1 ^^ Escherichia phage vB_EcoM_G53, complete genome.|neighbours:start(),ID:QBO65143.1(-1)|neighbour_genes:start(),hypothetical protein|
MIIETAKETIIGSGGKSTAFTIQGNSKVYKILSNDLYTNKELACVRELITNCIDGQILNGCTDKFIVQAPGRLDPRFVVRDFGPGMSDFTIRGNDEEPGIYNSYFASTKTSSNDFIGGFGLGSKAPLAYTDTFNLTSYHNGEVRGYVIYQDDTGPQIKPTFVDKMGPDDRTGVEVVVPVNPEDFEKFASEIAYVMRPLGDIAEVRGVKDIKYFPEFDDVYLAKEAPWGERGNIMAVYGGIVYPIGSVIKEQTWMMTRCTTAYIKFPMGELDVAPSREALSFDKRTVANIHKRVAEIDAKLFAEDSKKWIDCKYPRHVFREIDSLGYTARKYMEKAGSNIESLKYSKEQLTYSELYKRFKMGPEWCNLGVVYDIVESPRLRRIRESGSSSTTISINSLIGINIKNVEIVIDDVKGRVPLMRALNSIEMSKDEVKLTGKVPRGFGKSVLFVDPTDEDAMKLLERLKVIFDGDNINMYKTSELLQIVKPWIEVKTRSNGPRPKSPSAHRFFKNENDVWVSEDLFIPASEADEIQGYAIVRNRSNAECLDADKGWLNYDSNFLTRIADLSGIKEFTVVRPQIAKKARKLGEVECLFEKSINDYITLIDKVDYDEYVSPSRRAQPYLNHITRNEELNFLSKYFSSKNKEISKDFAKLSTVNNRWGWNRFAGATNTDLNKKLELCAKIFDKLKDNAYDNDDKMVIEFETNYHIVSDYMGRRGTLSKEQVAQIVKFMKAVEAAK
>ID:QBQ79886.1 |[Escherichia phage vB_EcoM_G8]||_Escherichia_phage_vB_EcoM_G8_.gbk|hypothetical protein|2178|MK373787(169650):1-2178:-1 ^^ Escherichia phage vB_EcoM_G8, complete genome.|neighbours:start(),ID:QBQ79887.1(-1)|neighbour_genes:start(),hypothetical protein|
MIITTEKETILGNGSKSKAFSIAANPKVFKILSSDLYTNKIRAVVRELITNMIDAHALNGNPEKFIIQVPGRLDPRFVCRDFGPGMSDFDIQGDDNSPGLYNSYFSSSKAESNDFIGGFGLGSKSPFSYTDTFSITSYHKGEIRGYVAYMDGDGPQIKPTFVKEMGPDDKTGIEIVVPVEEKDFRNFAYEVSYIMRPFKDLAIINGLDREIDYFPDFDDYYGVNPERYWPDRGGLYAIYGGIVYPIDGVIRDRNWLSIRNEVNYIKFPMGSLDIAPSREALSLDDRTRKNIIERVKELSEKAFNEDVKRFKESTSPRHTYRELMKMGYSARDYMISNSVKFTTKNLSYKKMQSMFEPDSKLCNAGVVYEVNLDPRLKRIKQSHETSAVASSYRLFGINATKINIVIDNIKNRVNIVRGLARALDDSEFNNTLNIHHNERLLFINPEVESQIDLLPDIMAMFESDEVNIHYLSEIEALVKSYIPKVVKSKAPRPKAATAFKFEIKDGRWEKEELFTLTSEADEITGYVAYMHRSDIFSMDGTTSICHPSMNILIRMANLIGINEFYVIRPLLQKKVKELGQCQCIFEALRDLYVDAFDDVDYDKYVGYSSSAKRYIDKIIKYPELDFMMKYFSVDEVSEEYTRLANMVSSLQGVYFNGGKDTIGHDIWTVTNLFDELSRNASKNSDKMVAEFTKKFRIVSDFIGYRNSLSDDEVSQIAKTMKALAA
>ID:QBQ77783.1 |[Escherichia phage vB_EcoM_G9062]||_Escherichia_phage_vB_EcoM_G9062_.gbk|putative rIIA-like p..|2178|MK373779(168670):1-2178:-1 ^^ Escherichia phage vB_EcoM_G9062, complete genome.|neighbours:start(),ID:QBQ77784.1(-1)|neighbour_genes:start(),hypothetical protein|
MIITTEKETILGNGSKSKAFSIAANPKVFKILSSDLYTNKIRAVVRELITNMIDAHALNGNPEKFIIQVPGRLDPRFVCRDFGPGMSDFDIQGDDNSPGLYNSYFSSSKAESNDFIGGFGLGSKSPFSYTDTFSITSYHKGEIRGYVAYMDGDGPQIKPTFVKEMGPDDKTGIEIVVPVEEKDFRNFAYEVSYIMRPFKDLAIINGLDREIDYFPDFDDYYGVNPERYWPDRGGLYAIYGGIVYPIDGVIRDRNWLSIRNEVNYIKFPMGSLDIAPSREALSLDDRTRKNIIERVKELSEKAFNEDVKRFKESTSPRHTYRELMKMGYSARDYMISNSVKFTTKNLSYKKMQSMFEPDSKLCNAGVVYEVNLDPRLKRIKQSHETSAVASSYRLFGINTTKINIVIDNIKNRVNIVRGLAHALDDSEFNNTLNIHHNERLLFINPEVESQIDLLPDIMAMFESDEVNIHYLSEIEALVKSYIPKVVKSKAPRPKAATAFKFEIKDGRWEKEELFTLTSEADEITGYVAYMHRSDIFSMDGTTSLCHPSMNILIRMANLIGINEFYVIRPLLQKKVKELGQCQCIFETLRDLYVDAFDDVDYDKYVGYSSSAQRYIDKIIKYPELDFMMKYFSTDEVSEEYTRLANIVSSLRGVYFNGGKDTIGHDIWTVTNLFDELSRNASKNSDKMVAEFTKKFRIVSDFIGYRNSLSDDEVSQIAKTMKALAA
>ID:AXC33983.1 |[Escherichia phage vB_EcoM_JB75]||_Escherichia_phage_vB_EcoM_JB75_.gbk|protector from proph..|2178|MH355584(167208):165030-167207:1 ^^ Escherichia phage vB_EcoM_JB75, complete genome.|neighbours:ID:AXC34207.1(1),end()|neighbour_genes:hypothetical protein,end()|
MIITTEKETILGNGSKSKAFSITASPKVFKILSSDLYTNKIRAVVRELITNMIDAHALNGNPEKFIIQVPGRLDPRFVCRDFGPGMSDFDIQGDDNSPGLYNSYFSSSKAESNDFIGGFGLGSKSPFSYTDTFSITSYHKGEIRGYVAYMDGDGPQIKPTFVKEMGPDDKTGIEIVVPVEEKDFRNFAYEVSYIMRPFKDLAIINGLDREIDYFPDFDDYYGVNPERYWPDRGGLYAIYGGIVYPIDGVIRDRNWLSIRNEVNYIKFPMGSLDIAPSREALSLDDRTRKNIIERVKELSEKAFNEDVKRFKESTSPRHTYRELMKMGYSARDYMISNSVKFTTKNLSYKKMQSMFEPDSKLCNAGVVYEVNLDPRLKRIKQSHETSAVASSYRLFGINTTKINIVIDNIKNRVNIVRGLAHALDDSEFNNTLNIHHNERLLFINPEVESQIDLLPDIMAMFESDEVNIHYLSEIEALVKSYIPKVVKSKAPRPKAATAFKFEIKDGRWEKEELFTLTSEADEITGYVAYMHRSDIFSMDGTTSLCHPSMNILIRMANLIGINEFYVIRPLLQKKVKELGQCQCIFEALRDLYVDAFDDVDYDKYVGYSSSAQRYIDKIIKYPELDFMMKYFSTDEVSEEYTRLANIVSSLRGVYFNGGKDTIGHDIWTVTNLFDVLSNNASKNSDKMVAEFTKKFRIVSDFIGYRNSLSDDEVSQIAKTMKALAA
>ID:YP_009037502.1 |[Escherichia phage vB_EcoM_JS09]||_Escherichia_phage_vB_EcoM_JS09_.gbk|rIIA protector from ..|2214|NC_024124(169148):1-2214:1 ^GeneID:19524903^ Escherichia phage vB_EcoM_JS09, complete genome.|neighbours:start(),ID:YP_009037503.1(1)|neighbour_genes:start(),rIIB protector from ..|
MIIETAKETIIGSGGKSTAFTIQGNSKVYKILSNDLYTNKELACVRELITNCIDGQILNGCTDKFIVQAPGRLDPRFVVRDFGPGMSDFTIRGNDEEPGIYNSYFASTKTSSNDFIGGFGLGSKAPLAYTDTFNLTSYHNGEVRGYVIYQDDSGPQIKPTFVDKMGPDDRTGVEVVVPVNPEDFEKFASEIAYVMRPLGDIAEVRGVKDIKYFPEFDDVYLAKEAPWGERGNIMAVYGGIVYPIGSVIKEQTWMMTRCTTAYIKFPMGELDVAPSREALSFDKRTVANIHKRVAEIDAKLFAEDSKKWIDCEYPRHVFREIDSLGYSARKYMEKAGSNIESLKYSKEQLTYSELYKRFKMGPEWCNLGVVYDIVSDPRLRRIRESGSSSATISINSLLGISRKHIDIVIDDVKGRVPMMRALNDALTSTDASTLVDKVPSGWGSSVLFVNPEDEVAMKLLERLKVIFAGDSLKFYKTSEILALVKPWIEVKERSSQPRPKSPSAHRFFKNENDVWVSEDLFIPASEADEIQGYAIVRNRSNAECLDADKGWLNYDSNFLTRIADLSGIKEFTVVRPQIAKKVRKLGEVECLFEKSINDYITLIDKVDYDEYVSPSRRAQPYLNHITRNEELNFLSKYFSSKNKEISKDFAKLSTVNNRWGWNRFAGATNTDLNKKLELCAKIFDKLKDNAYDNDDKMVIEFETNYHIVSEYMGRRGTLSKEQVAQIVKFMKAVEAAK
>ID:QBQ78284.1 |[Escherichia phage vB_EcoM_KAW1E185]||_Escherichia_phage_vB_EcoM_KAW1E185_.gbk|putative rIIA-like p..|2178|MK373781(164987):1-2178:-1 ^^ Escherichia phage vB_EcoM_KAW1E185, complete genome.|neighbours:start(),ID:QBQ78285.1(-1)|neighbour_genes:start(),hypothetical protein|
MIITTEKETILGNGSKSKAFSITASPKVFKILSSDLYTNKIRAVVRELITNMIDAHALNGNPEKFIIQVPGRLDPRFVCRDFGPGMSDFDIQGDDNSPGLYNSYFSSSKAESNDFIGGFGLGSKSPFSYTDTFSITSYHKGEIRGYVAYMDGDGPQIKPTFVKEMGPDDKTGIEIVVPVEEKDFRNFAYEVSYIMRPFKDLAIINGLDREIDYFPDFDDYYGVNPERYWPDRGGLYAIYGGIVYPIDGVIRDRNWLSIRNEVNYIKFPMGSLDIAPSREALSLDDRTRKNIIERVKELSEQAFNEDVKRFKESTSPRHTYRELMKMGYSARDYMISNSVKFTTKNLSYKKMQSMFEPDSKLCNAGVVYEVNLDPRLKRIKQSHETSAVASSYRLFGINTTKINIVIDDIKNRVNIVRGLARALDDSEFNNTLNIHHNERLLFINPEVESQIDLLPDIMAMFESDEVNIHYLSEIEALVKSYIPKVVKSAAPRPKAATAFKFEIKDGRWEKEELFTLTSEADEITGYVAYMHRSDIFSMDGTTSLCNPSTSILIRMANLIGINEFYVIRPLLQKKVKELGQCQCIFETLRDLYVDAFDDVDYDKYVGYSSSAQRYIDKIIKYPELDFMMKYFSTDEVSEEYTRLGNMVSSLRGVYFNGGKDTIGHDIWTVTNLFDELSRNASKNSDKMVAEFTKKFRIVSDFIGYRNSLSDDEVSQIAKTMKALAA
>ID:QBQ78558.1 |[Escherichia phage vB_EcoM_KAW3E185]||_Escherichia_phage_vB_EcoM_KAW3E185.gbk|hypothetical protein|2214|MK373782(170187):1-2214:-1 ^^ Escherichia phage vB_EcoM_KAW3E185, complete genome.|neighbours:start(),ID:QBQ78559.1(-1)|neighbour_genes:start(),hypothetical protein|
MIIETAKETIIGSGGKSTAFTIQGNSKVYKILSNDLYTNKELACVRELITNCIDGQILNGCTDKFIVQAPGRLDPRFVVRDFGPGMSDFTIRGNDEEPGIYNSYFASTKTSSNDFIGGFGLGSKAPLAYTDTFNLTSYHNGEVRGYVIYQDDTGPQIKPTFVDKMGPDDRTGVEVVVPVNPEDFEKFASEIAYVMRPLGDIAEVRGVKDIKYFPEFDDVYLAKEAPWGERGNIMAVYGGIVYPIGSVIKEQTWMMTRCTTAYIKFPMGELDVAPSREALSFDKRTVANIHKRVAEIDAKLFAEDSKKWIDCKYPRHVFREIDSLGYTARKYMEKAGSNIESLKYSKEQLTYSELYKRFKMGPEWCNLGVVYDIVSDPRLRRIRESGSSSATISINSLLGISRKHIDIVIDDVKGRVPMMRALNDALTSTDASTLVDKVPSGWGSSVLFINPEDEVAMKLLERLKVIFAGDSLKFYKTSEILALVKPWIEVKERSSQPRPKSPSAHRFFKNENDVWVSEDLFIPASEAGEIQGYAIVRNRSNAECLDADKGWLNYDSNFLTRIADLSDIKEFTVVRPQIAKKVRKLGEVECLFEKSINDYITLIDKVDYDEYVSPSRRAQPYLNHITRNEELNFLSKYFSSKNKEISKDFAKLSTVNNRWGWNRFAGATNTDLNKKLELCAKIFDKLKDNAYDNDDKMVIEFETNYHIVSEYMGRRGTLSKEQVAQIVKFMKAVEAAK
>ID:QBQ79051.1 |[Escherichia phage vB_EcoM_MM02]||_Escherichia_phage_vB_EcoM_MM02_.gbk|hypothetical protein|2214|MK373784(169201):1-2214:-1 ^^ Escherichia phage vB_EcoM_MM02, complete genome.|neighbours:start(),ID:QBQ79052.1(-1)|neighbour_genes:start(),hypothetical protein|
MIIETAKETIIGSGGKSTAFTIQGNSKVYKILSNDLYTNKELACVRELITNCIDGQILNGCTDKFIVQAPGRLDPRFVVRDFGPGMSDFTIRGNDEEPGIYNSYFASTKTSSNDFIGGFGLGSKAPLAYTDTFNLTSYHNGEVRGYVIYQDDTGPQIKPTFVDKMGPDDRTGVEVVVPVNPEDFEKFASEIAYVMRPLGDIAEVRGVKDIKYFPEFDDVYLAKEAPWGERGNIMAVYGGIVYPIGSVIKEQTWMMTRCTTAYIKFPMGELDVAPSREALSFDKRTVANIHKRVAEIDAKLFAEDSKKWIDCKYPRHVFREIDSLGYTARKYMEKAGSNIESLKYSKEQLTYSELYKRFKMGPEWCNLGVVYDIVESPRLRRIRESGSSTATISINSLIGINIKNVEIVIDDVKGRVPLMRALNSIEMSKDEVKLTGKVPRGFGKSVLFVDPTDEDAMKLLERLKVIFDGDNINMYKTSELLQIVKPWIEVRKRTNEPRPKSPSAHRFFKNENDVWVSEDLFIPASEADEIQGYAIVRNRSNAECLDADKGWLNYDSNFLTRIADLSGIKEFTVVRPQIAKKVRKLGEVECLFEKSINDYITLIDKVDYDEYVSPSRRAQPYLNHITRNEELNFLSKYFSSKNKEISKDFAKLSTVNNRWGWNRFAGATNTDLNKKLELCAKIFDKLKDNAYDNDDKMVIEFETNYHIVSDYMGRRGTLSKEQVAQIVKFMKAVEAAK
>ID:QBQ79325.1 |[Escherichia phage vB_EcoM_OE5505]||_Escherichia_phage_vB_EcoM_OE5505_.gbk|putative rIIA-like p..|2178|MK373785(168756):12-2189:-1 ^^ Escherichia phage vB_EcoM_OE5505, complete genome.|neighbours:start(),ID:QBQ79326.1(-1)|neighbour_genes:start(),hypothetical protein|
MIITTEKETILGNGSKSKAFSITASPKVFKILSSDLYTNKIRAVVRELITNMIDAHALNGNPEKFIIQVPGRLDPRFVCRDFGPGMSDFDIQGDDNSPGLYNSYFSSSKAESNDFIGGFGLGSKSPFSYTDTFSITSYHKGEIRGYVAYMDGDGPQIKPTFVKEMGPDDKTGIEIVVPVEEKDFRNFAYEVSYIMRPFKDLAIINGLDREIDYFPDFDDYYGVNPERYWPDRDGLYAIYGGIVYPIDGVIRDRNWLSIRNEVNYIKFPMGSLDIAPSREALSLDDRTRKNIIERVKELSEKAFNEDVKRFKESTSPRHTYRELMKMGYSARDYMISNSVKFTTKNLSYKKMQSMFEPDSKLCNAGVVYEVNLDPRLKRIKQSHETSAVASSYRLFGINTTKINVVIDNIKNRVNIVRGLARALDDSEFNNTLNIHHNERLLFINPEVESQIDLLPDIMAMFESDEVNIHYLSEIEALVKSYIPKVVKSKAPRPKAATAFKFEIKDGRWEKEELFTLTSEADEITGYVAYMHRSDIFSMDGTTSLCHPSMNILIRMANLIGINEFYVIRPLLQKKVKELGQCQCIFEALRDLYVDAFDDVDYDKYVGYSSSAQRYIDKIIKYPELDFMMKYFSTDEVSEEYTRLANIVSSLRGVYFNGGKDTIGHDIWTVTNLFDVLSNNASKNSDKMVAEFTKKFRIVSDFIGYRNSLSDDEVSQIAKTMKALAA
>ID:YP_009056593.1 |[Escherichia phage vB_EcoM_PhAPEC2]||_Escherichia_phage_vB_EcoM_PhAPEC2_.gbk|rIIA protein|2214|NC_024794(167318):1-2214:-1 ^GeneID:20284414^ Escherichia phage vB_EcoM_PhAPEC2, complete genome.|neighbours:start(),ID:YP_009056594.1(-1)|neighbour_genes:start(),hypothetical protein|
MIIETAKETIIGSGGKSTAFTIQGNSKVYKILSNDLYTNKELACVRELITNCIDGQILNGCTDKFIVQAPGRLDPRFVVRDFGPGMSDFTIRGNDEEPGIYNSYFASTKTSSNDFIGGFGLGSKAPLAYTDTFNLTSYHNGEVRGYVIYQDDTGPQIKPTFVDKMGPDDRTGVEVVVPVNPEDFEKFASEIAYVMRPLGDIAEVRGVKDIKYFPEFDDVYLAKEAPWGERGNIMAVYGGIVYPIGSVIKEQTWMMTRCTTAYIKFPMGELDVAPSREALSFDKRTVANIHKRVAEIDAKLFAEDSKKWIDCEYPRHVFREIDSLGYSARKYMEKAGSNIESLKYSKEQLTYSELYKRFKMGPEWCNLGVVYDIVSDPRLRRIRESGSSSATISINSLLGISRKHIDIVIDDVKGRVPMMRALNDALTSTDASTLVDKVPSGWGSSVLFINPEDEVAMKLLERLKVIFAGDSLKFYKTSEILALVKPWIEVKERSSQPRPKSPSAHRFFKNENDVWVSEDLFIPASKADEIQGYVVIRNRSNAECLDADKGWLNYDSNFLTRIADLSGIKEFTVVRPQIAKKVRKLGEVECLFEKSINDYIMLIDKVDYDEYVSPSRRAQPYLNHITRNEELNFLSKYFSSKNKEISKDFAKLSTVNNRWGWNRFAGADNRDLNRKLELCAKIFDKLKDNAYDNDDKMVIEFETNYHIVSEYMGRRGTLSKEQVAQIVKFMKAVEAAK
>ID:QBQ79607.1 |[Escherichia phage vB_EcoM_R5505]||_Escherichia_phage_vB_EcoM_R5505_.gbk|putative rIIA-like p..|2178|MK373786(167317):1-2178:-1 ^^ Escherichia phage vB_EcoM_R5505, complete genome.|neighbours:start(),ID:QBQ79608.1(-1)|neighbour_genes:start(),hypothetical protein|
MIITTEKETILGNGSKSKAFSITASPKVFKILSSDLYTNKIRAVVRELITNMIDAHALNGNPEKFIIQIPGRLDPRFVCRDFGPGMSDFDIQGDDNSPGLYNSYFSSSKAESNDFIGGFGLGSKSPFSYTDTFSITSYHKGEIRGYVAYMDGDGPQIKPTFVKEMGPDDKTGIEIVVPVEEKDFRNFAYEVSYIMRPFKDLAIINGLDREIDYFPDFDDYYGVNPERYWPDRGGLYAIYGGIVYPIDGVIRDRNWLGIRNEVNYIKFPMGSLDIAPSREALSLDDRTRKNIIERVKELSEKAFNEDVKRFKESTSPRHTYRELMKMGYSARDYMISNSVKFTTKNLSYKKMQSMFEPDSKLCNAGVVYEVNLDPRLKRIKQSHETSAVASSYRLFGINTTKINIVIDNIKNRVNIVRGLAHALDDSEFNNTLNIHHNERLLFINPEVESQIDLLPDIMAMFESDEVNIHYLSEIEALVKSYIPKVVKSKAPRPKAATAFKFEIKDGRWEKEELFTLTSEADEITGYVAYMHRSDIFSMDGTTSLCHPSMNILIRMANLIGINEFYVIRPLLQKKVKELGQCQCIFEALRDLYVDAFDDVDYDKYVGYSSSAQRYIDKIIKYPELDFMMKYFSTDEVSEEYTRLANIVSSLRGVYFNGGKDTIGHDIWTVTNLFDVLSNNASKNSDKMVAEFTKKFRIVSDFIGYRNSLSDDEVSQIAKTMKALAA
>ID:QBQ77026.1 |[Escherichia phage vB_EcoM_WFK]||_Escherichia_phage_vB_EcoM_WFK_.gbk|hypothetical protein|2214|MK373775(164590):1-2214:-1 ^^ Escherichia phage vB_EcoM_WFK, complete genome.|neighbours:start(),ID:QBQ77027.1(-1)|neighbour_genes:start(),hypothetical protein|
MIIETAKETIIGSGGKSTAFTIQGNSKVYKILSNDLYTNKELACVRELITNCIDGQILNGCTDKFIVQAPGRLDPRFVVRDFGPGMSDFTIRGNDEEPGIYNSYFASTKTSSNDFIGGFGLGSKAPLAYTDTFNITSYHNGEVRGYVIYQDDSGPQIKPTFVDKMGPDDRTGVEVVVPVNPEDFEKFASEIAYVMRPLGDIAEVRGVKDIKYFPEFDDVYLAKEAPWGERGNIMAVYGGIVYPIGSVIKEQTWMMTRCTTAYIKFPMGELDVAPSREALSFDKRTVANIHKRVAEIDAKLFAEDSKKWIDCEYPRHVFREIDSLGYSARKYMEKAGSNIESLKYSKEQLTYSELYKRFKMGPEWCNLGVVYDIVSDPRLRRIRESGSSSATISINSLLGISRKHIDIVIDDVKGRVPMMRALNDALTSTDASTLVDKVPSGRGSSVLFINPEDEVAMKLLERLKVIFAGDSLKFYKTSEILALVKPWIEVKERSSQPRPKSPSAHRFFKNENDVWVSEDLFIPASKADEIQGYVVIRNRSNAECLVADKGWLNYDSNFLTRIADLSGIKEFTVVRPQIAKKVRKLGEVECLFEKSINDYITLIDKVDYDEYVSPSRRAQPYLNHITRNEELNFLSKYFSSKNKEISKDFAKLSTVNNRWGWNRFAGADNRDLNKKLELCAKIFDKLKDNAYDNDDKMVIEFETNYHIVSDYMGRRGTLSKEQVAQIVKFMKAVEAAK
>ID:QBQ76765.1 |[Escherichia phage vB_EcoM_WFL6982]||_Escherichia_phage_vB_EcoM_WFL6982_.gbk|hypothetical protein|2214|MK373774(164279):1-2214:-1 ^^ Escherichia phage vB_EcoM_WFL6982, complete genome.|neighbours:start(),ID:QBQ76766.1(-1)|neighbour_genes:start(),hypothetical protein|
MIIETAKETIIGSGGKSTAFTIQGNSKVYKILSNDLYTNKELACVRELITNCIDGQILNGCTDKFIVQAPGRLDPRFVVRDFGPGMSDFTIRGNDEEPGIYNSYFASTKTSSNDFIGGFGLGSKAPLAYTDTFNITSYHNGEVRGYVIYQDDSGPQIKPTFVDKMGPDDRTGVEVVVPVNPEDFEKFASEIAYVMRPLGDIAEVRGVKDIKYFPEFDDVYLAKEAPWGERGNIMAVYGGIVYPIGSVIKEQTWMMTRCTTAYIKFPMGELDVAPSREALSFDKRTVANIHKRVAEIDAKLFAEDSKKWIDCEYPRHVFREIDSLGYSARKYMEKAGSNIESLKYSKEQLTYSELYKRFKMGPEWCNLGVVYDIVSDPRLRRIRESGSSSATISINSLLGISRKHIDIVIDDVKGRVPMMRALNDALTSTDASTLVDKVPSGRGSSVLFINPEDEVAMKLLERLKVIFAGDSLKFYKTSEILALVKPWIEVKERSSQPRPKSPSAHRFFKNENDVWVSEDLFIPASKADEIQGYVVIRNRSNAECLVADKGWLNYDSNFLTRIADLSGIKEFTVVRPQIAKKVRKLGEVECLFEKSINDYITLIDKVDYDEYVSPSRRAQPYLNHITRNEELNFLSKYFSSKNKEISKDFAKLSTVNNRWGWNRFAGADNRDLNKKLELCAKIFDKLKDNAYDNDDKMVIEFETNYHIVSDYMGRRGTLSKEQVAQIVKFMKAVEAAK
>ID:QBQ77506.1 |[Escherichia phage vB_EcoM_WFbE185]||_Escherichia_phage_vB_EcoM_WFbE185.gbk|hypothetical protein|2214|MK373778(170429):1-2214:-1 ^^ Escherichia phage vB_EcoM_WFbE185, complete genome.|neighbours:start(),ID:QBQ77507.1(-1)|neighbour_genes:start(),hypothetical protein|
MIIETAKETIIGSGGKSTAFTIQGNSKVYKILSNDLYTNKELACVRELITNCIDGQILNGCTDKFIVQAPGRLDPRFVVRDFGPGMSDFTIRGNDEEPGIYNSYFASTKTSSNDFIGGFGLGSKAPLAYTDTFNLTSYHNGEVRGYVIYQDDTGPQIKPTFVDKMGPDDQTGVEVVVPVNPEDFEKFASEIAYVMRPLGDIAEVRGVKDIKYFPEFDDVYLAKEAPWGERGNIMAVYGGIVYPIGSVIKEQTWMMTRCTTAYIKFPMGELDVAPSREALSFDKRTVANIHKRVAEIDAKLFAEDSKKWIDCKYPRHVFREIDSLGYTARKYMEKAGSNIESLKYSKEQLTYSELYKRFKMGPEWCNLGVVYDIVESPRLRRIRESGSSSTTISINSLIGINIKNVEIVIDDVKGRVPLMRALNSIEMSKDEVKLTGKVPRGFGKSVLFVDPTDEDAMKLLERLKVIFDGDNINMYKTSELLQIVKPWIEVKTRSNGPRPKSPSAHRFFKNENDVWVSEDLFIPASEADEIQGYAIVRNRSNAECLDADKGWLNYDSNFLTRIADLSGIKEFTVVRPQIAKKVRKLGEVECLFEKSINDYIMLIDKVDYDEYVSPSRRAQPYLNHITRNEELNFLSKYFSSKNKEISKDFAKLSTVNNRWGWNRFAGATNTDLNKKLELCAKIFDKLKDNAYDNDDKMVIEFETNYHIVSEYMGRRGTLSKEQVAQIVKFMKAVEAAK
>ID:YP_007004743.1 |[Escherichia phage wV7]||_Escherichia_phage_wV7_.gbk|RIIA protein|2178|NC_019505(166452):1-2178:-1 ^GeneID:14010526^ Escherichia phage wV7, complete genome.|neighbours:start(),ID:YP_007004744.1(-1)|neighbour_genes:start(),hypothetical protein|
MIITTEKETILGNGSKSKAFSITASPKVFKILSSDLYTNKIRAVVRELITNMIDAHALNGNPEKFIIQVPGRLDPRFVCRDFGPGMSDFDIQGDDNSPGLYNSYFSSSKAESNDFIGGFGLGSKSPFSYTDTFSITSYHKGEIRGYVAYMDGDGPQIKPTFVKEMGPDDKTGIEIVVPVEEKDFRNFAYEVSYIMRPFKDLAIINGLDREIDYFPDFDDYYGVNPERYWPDRGGLYAIYGGIVYPIDGVIRDRNWLSIRNEVNYIKFPMGSLDIAPSREALSLDDRTRKNIIERVKELSEKAFNEDVKRFKESTSPRHTYRELMKMGYSARDYMISNSVKFTTKNLSYKKMQSMFEPDSKLCNAGVVYEVNLDPRLKRIKQSHETSAVASSYRLFGINTTKINIVIDNIKNRVNIVRGLAHALDDSEFNNTLNIHHNERLLFINPEVESQIDLLPDIMAMFESDEVNIHYLSEIETLVKSYIPKVVKSKAPRPKAATAFKFEIKDGRWEKEELFTLTSEADEITGYVAYMHRSDIFSMDGTTSLCHPSMNILIRMANLIGINEFYVIRPLLQKKVKELGQCQCIFEALRDLYVDAFDDVDYDKYVGYSSSAQRYIDKIIKYPELDFMMKYFSTDEVSEEYTRLANIVSSLRGVYFNGGKDTIGHDIWTVTNLFDVLSNNASKNSDKMVAEFTKKFRIVSDFIGYRNSLSDDEVSQIAKTMKALAA
>ID:AXF53309.1 |[Escherichia virus KFS-EC]||_Escherichia_virus_KFS-EC_.gbk|protein rIIA|2109|MH560358(164715):108378-110486:-1 ^^ Escherichia virus KFS-EC, complete genome.|neighbours:ID:AXF53308.1(-1),ID:AXF53310.1(-1)|neighbour_genes:hypothetical protein,hypothetical protein|
MKMHIDNEEVFGSDLSGAVDFSLKASSKAFMVLSKNTYQYCERACVREYSCNATDTHKEAGTLDRPFDIHLPTAIEPYFSVRDYGTGIPSKKELEQLFTVYFESTKDQTNDYIGSFGLGAKSAYSYTDTFTIVNYYNGRAYGFTAFVQNSMPKMVQIFDEPTYEDNGLKITIPVKEKDIQTWHREAQFVLRHFGEHKPNINAIEINYFPSFDNYYVCNGRDNDSYVVYAIMGKIQYPIPYEYVRGTWLEAVNRQHQTIYINFELGDLDLMPSREEVHLSIETKANIEKRIAEINEMMLEKVKEKIANIKTERKLAQFMSEYSSTQRNIISKMGKIGQWDDPVAIYNKFVNAGKDSPNDVEGQVYTLYRTRHTISKLRPAFVSSQYNITHFVWMHKEDITCLIDDTDKPKLRALTLNGMVQEYGINKKVLVFRQNNEKHMETFEYIKQYYDDSEMTVIKVSEADDLRAKAVKPEKTERTQREATPKLPNVYIMEKIGDNWHKTSHHMKAAEIRELSGLHMFRVGDAFESRSRKSIHSENTLHTALDYFGVTKYIITRNETQKYLVDEQLECALEFVCGKLAGLAKKVKTNHLGYGEYLGVITMLFHDDELERCVPEFIDRLYGRHYNKEVSKLLLRTRWIMDEETKKICDEKFTVANERIKAVCAKFKENSPLLYDIVDNWYRILHNDKRAQDFMKLVKNVKF
>ID:QDK04131.1 |[Escherichia virus VEc20]||_Escherichia_virus_VEc20_.gbk|vec20_001|2178|MN022785(167532):1-2178:-1 ^^ Escherichia virus VEc20, complete genome.|neighbours:start(),ID:QDK04132.1(-1)|neighbour_genes:start(),vec20_002|
MIITTEKETILGNGSKSKAFSITASPKVFKILSSDLYTNKIRAVVRELITNMIDAHALNGNPEKFIIQVPGRLDPRFVCRDFGPGMSDFDIQGDDNSPGLYNSYFSSSKAESNDFIGGFGLGSKSPFSYTDTFSITSYHKGEIRGYVAYMDGDGPQIKPTFVKEMGPDDKTGIEIVVPVEEKDFRNFAYEVSYIMRPFKDLAIINGLDREIDYFPDFDDYYGVNPERYWPDRGGLYAIYGGIVYPIDGVIRDRNWLSIRNEVNYIKFPMGSLDIAPSREALSLDDRTRKNIIERVKELSEKAFNEDVKRFKESTSPRHTYRELMKMGYSARDYMISNSVKFTTKNLSYKKMQSMFEPDSKLCNAGVVYEVNLDPRLKRIKQSHETSAVASSYRLFGINATKINIVIDNIKNRVNIVRGLAHALDDSEFNNTLNIHHNERLLFINPEVESQIDLLPDIMAMFESDEVNIHYLSEIEALVKSYIPKVVKSKAPRPKAATAFKFEIKDGRWEKEELFTLTSEADEITGYVAYMHRSDIFSMDGTTSLCHPSMNILIRMANLIGINEFYVIRPLLQKKVKELGQCQCIFETLRDLYVDAFDDVDYDKYVGYSSSAQRYIDKIIKYPELDFMMKYFSTDEVSEEYTRLANIVSSLRGVYFNGGKDTIGHDIWTVTNLFDVLSNNASKNSDKMVAEFTKKFRIVSDFIGYRNSLSDDEVSQIAKTMKALAA
>ID:VCU44567.1 |[Escherichia virus vB_Eco_mar005P1]|vB_Eco_mar005P1|_Escherichia_virus_vB_Eco_mar005P1_.gbk|rIIA|2214|LR027390(167773):100217-102430:-1 ^^ Escherichia virus vB_Eco_mar005P1 genome assembly, chromosome: 1.|neighbours:ID:VCU44566.1(-1),ID:VCU44568.1(-1)|neighbour_genes:rIIB protector from ..,hypothetical protein|
MIIETAKETIIGSGGKSTAFTIQGNSKVYKILSNDLYTNKELACVRELITNCIDGQILNGCTDKFIVQAPGRLDPRFVVRDFGPGMSDFTIRGNDEEPGIYNSYFASTKTSSNDFIGGFGLGSKAPLAYTDTFNLTSYHNGEVRGYVIYQDDTGPQIKPTFVDKMGPDDRTGVEVVVPVNPEDFEKFASEIAYVMRPLGDIAEVRGVKDIKYFPEFDDVYLAKEAPWGERGNIMAVYGGIVYPIGSVIKEQTWMMTRCTTAYIKFPMGELDVAPSREALSFDKRTVANIHKRVAEIDAKLFAEDSKKWIDCKYPRHVFREIDSLGYTARKYMEKAGSNIESLKYSKEQLTYSELYKRFKMGPEWCNLGVVYDIVESPRLRRIRESGSSSTTISINSLIGINIKNVEIVIDDVKGRVPLMRALNSIEMSKDEVKLTGKVPRGFGKSVLFVDPTDEDAMKLLERLKVIFDGDNINMYKTSELLQIVKPWIEVKTRSNGPRPKSPSAHRFFKNENDVWVSEDLFIPASEADEIQGYAIVRNRSNAECLDADKGWLNYDSNFLARIADLSGIKEFTVVRPQIAKKVRKLGEVECLFEKSINDYIMLIDKVDYDEYVSPSRRAQPYLNHITRNEELNFLSKYFSSKNKEISKDFAKLSTVNNRWGWNRFAGATNTDLNKKLELCAKIFDKLKDNAYDNDDKMVIEFETNYHIVSEYMGRRGTLSKEQVAQIVKFMKAVEAAK
>ID:VCU44210.1 |[Escherichia virus vB_Eco_mar005P1]|vB_Eco_mar006P2|_Escherichia_virus_vB_Eco_mar005P1_strain_vB_Eco_mar006P2_.gbk|rIIA|2214|LR027387(167773):33466-35679:-1 ^^ Escherichia virus vB_Eco_mar005P1 strain vB_Eco_mar006P2 genome assembly, chromosome: 1.|neighbours:ID:VCU44209.1(-1),ID:VCU44211.1(-1)|neighbour_genes:rIIB protector from ..,hypothetical protein|
MIIETAKETIIGSGGKSTAFTIQGNSKVYKILSNDLYTNKELACVRELITNCIDGQILNGCTDKFIVQAPGRLDPRFVVRDFGPGMSDFTIRGNDEEPGIYNSYFASTKTSSNDFIGGFGLGSKAPLAYTDTFNLTSYHNGEVRGYVIYQDDTGPQIKPTFVDKMGPDDRTGVEVVVPVNPEDFEKFASEIAYVMRPLGDIAEVRGVKDIKYFPEFDDVYLAKEAPWGERGNIMAVYGGIVYPIGSVIKEQTWMMTRCTTAYIKFPMGELDVAPSREALSFDKRTVANIHKRVAEIDAKLFAEDSKKWIDCKYPRHVFREIDSLGYTARKYMEKAGSNIESLKYSKEQLTYSELYKRFKMGPEWCNLGVVYDIVESPRLRRIRESGSSSTTISINSLIGINIKNVEIVIDDVKGRVPLMRALNSIEMSKDEVKLTGKVPRGFGKSVLFVDPTDEDAMKLLERLKVIFDGDNINMYKTSELLQIVKPWIEVKTRSNGPRPKSPSAHRFFKNENDVWVSEDLFIPASEADEIQGYAIVRNRSNAECLDADKGWLNYDSNFLARIADLSGIKEFTVVRPQIAKKVRKLGEVECLFEKSINDYIMLIDKVDYDEYVSPSRRAQPYLNHITRNEELNFLSKYFSSKNKEISKDFAKLSTVNNRWGWNRFAGATNTDLNKKLELCAKIFDKLKDNAYDNDDKMVIEFETNYHIVSEYMGRRGTLSKEQVAQIVKFMKAVEAAK
>ID:VCU43339.1 |[Escherichia virus vB_Eco_mar005P1]|vB_Eco_mar007P3|_Escherichia_virus_vB_Eco_mar005P1_strain_vB_Eco_mar007P3_.gbk|rIIA|2214|LR027383(167651):123103-125316:-1 ^^ Escherichia virus vB_Eco_mar005P1 strain vB_Eco_mar007P3 genome assembly, chromosome: 1.|neighbours:ID:VCU43338.1(-1),ID:VCU43340.1(-1)|neighbour_genes:rIIB protector from ..,hypothetical protein|
MIIETAKETIIGSGGKSTAFTIQGNSKVYKILSNDLYTNKELACVRELITNCIDGQILNGCTDKFIVQAPGRLDPRFVVRDFGPGMSDFTIRGNDEEPGIYNSYFASTKTSSNDFIGGFGLGSKAPLAYTDTFNLTSYHNGEVRGYVIYQDDTGPQIKPTFVDKMGPDDRTGVEVVVPVNPEDFEKFASEIAYVMRPLGDIAEVRGVKDIKYFPEFDDVYLAKEAPWGERGNIMAVYGGIVYPIGSVIKEQTWMMTRCTTAYIKFPMGELDVAPSREALSFDKRTVANIHKRVAEIDAKLFAEDSKKWIDCKYPRHVFREIDSLGYTARKYMEKAGSNIESLKYSKEQLTYSELYKRFKMGPEWCNLGVVYDIVESPRLRRIRESGSSSTTISINSLIGINIKNVEIVIDDVKGRVPLMRALNSIEMSKDEVKLTGKVPRGFGKSVLFVDPTDEDAMKLLERLKVIFDGDNINMYKTSELLQIVKPWIEVKTRSNGPRPKSPSAHRFFKNENDVWVSEDLFIPASEADEIQGYAIVRNRSNAECLDADKGWLNYDSNFLARIADLSGIKEFTVVRPQIAKKVRKLGEVECLFEKSINDYIMLIDKVDYDEYVSPSRRAQPYLNHITRNEELNFLSKYFSSKNKEISKDFAKLSTVNNRWGWNRFAGATNTDLNKKLELCAKIFDKLKDNAYDNDDKMVIEFETNYHIVSEYMGRRGTLSKEQVAQIVKFMKAVEAAK
>ID:VCU44047.1 |[Escherichia virus vB_Eco_mar005P1]|vB_Eco_mar008P4|_Escherichia_virus_vB_Eco_mar005P1_strain_vB_Eco_mar008P4_.gbk|rIIA|2214|LR027386(167773):105884-108097:-1 ^^ Escherichia virus vB_Eco_mar005P1 strain vB_Eco_mar008P4 genome assembly, chromosome: 1.|neighbours:ID:VCU44046.1(-1),ID:VCU44048.1(-1)|neighbour_genes:rIIB protector from ..,hypothetical protein|
MIIETAKETIIGSGGKSTAFTIQGNSKVYKILSNDLYTNKELACVRELITNCIDGQILNGCTDKFIVQAPGRLDPRFVVRDFGPGMSDFTIRGNDEEPGIYNSYFASTKTSSNDFIGGFGLGSKAPLAYTDTFNLTSYHNGEVRGYVIYQDDTGPQIKPTFVDKMGPDDRTGVEVVVPVNPEDFEKFASEIAYVMRPLGDIAEVRGVKDIKYFPEFDDVYLAKEAPWGERGNIMAVYGGIVYPIGSVIKEQTWMMTRCTTAYIKFPMGELDVAPSREALSFDKRTVANIHKRVAEIDAKLFAEDSKKWIDCKYPRHVFREIDSLGYTARKYMEKAGSNIESLKYSKEQLTYSELYKRFKMGPEWCNLGVVYDIVESPRLRRIRESGSSSTTISINSLIGINIKNVEIVIDDVKGRVPLMRALNSIEMSKDEVKLTGKVPRGFGKSVLFVDPTDEDAMKLLERLKVIFDGDNINMYKTSELLQIVKPWIEVKTRSNGPRPKSPSAHRFFKNENDVWVSEDLFIPASEADEIQGYAIVRNRSNAECLDADKGWLNYDSNFLARIADLSGIKEFTVVRPQIAKKVRKLGEVECLFEKSINDYIMLIDKVDYDEYVSPSRRAQPYLNHITRNEELNFLSKYFSSKNKEISKDFAKLSTVNNRWGWNRFAGATNTDLNKKLELCAKIFDKLKDNAYDNDDKMVIEFETNYHIVSEYMGRRGTLSKEQVAQIVKFMKAVEAAK
>ID:VCU44734.1 |[Escherichia virus vB_Eco_mar005P1]|vB_Eco_mar009P5|_Escherichia_virus_vB_Eco_mar005P1_strain_vB_Eco_mar009P5_.gbk|rIIA|2214|LR027391(167658):21610-23823:1 ^^ Escherichia virus vB_Eco_mar005P1 strain vB_Eco_mar009P5 genome assembly, chromosome: 1.|neighbours:ID:VCU44733.1(1),ID:VCU44735.1(1)|neighbour_genes:hypothetical protein,rIIB protector from ..|
MIIETAKETIIGSGGKSTAFTIQGNSKVYKILSNDLYTNKELACVRELITNCIDGQILNGCTDKFIVQAPGRLDPRFVVRDFGPGMSDFTIRGNDEEPGIYNSYFASTKTSSNDFIGGFGLGSKAPLAYTDTFNLTSYHNGEVRGYVIYQDDTGPQIKPTFVDKMGPDDRTGVEVVVPVNPEDFEKFASEIAYVMRPLGDIAEVRGVKDIKYFPEFDDVYLAKEAPWGERGNIMAVYGGIVYPIGSVIKEQTWMMTRCTTAYIKFPMGELDVAPSREALSFDKRTVANIHKRVAEIDAKLFAEDSKKWIDCKYPRHVFREIDSLGYTARKYMEKAGSNIESLKYSKEQLTYSELYKRFKMGPEWCNLGVVYDIVESPRLRRIRESGSSSTTISINSLIGINIKNVEIVIDDVKGRVPLMRALNSIEMSKDEVKLTGKVPRGFGKSVLFVDPTDEDAMKLLERLKVIFDGDNINMYKTSELLQIVKPWIEVKTRSNGPRPKSPSAHRFFKNENDVWVSEDLFIPASEADEIQGYAIVRNRSNAECLDADKGWLNYDSNFLARIADLSGIKEFTVVRPQIAKKVRKLGEVECLFEKSINDYIMLIDKVDYDEYVSPSRRAQPYLNHITRNEELNFLSKYFSSKNKEISKDFAKLSTVNNRWGWNRFAGATNTDLNKKLELCAKIFDKLKDNAYDNDDKMVIEFETNYHIVSEYMGRRGTLSKEQVAQIVKFMKAVEAAK
>ID:AUV57624.1 |[Klebsiella phage KP1]||_Klebsiella_phage_KP1_.gbk|hypothetical protein|2169|MG751100(167989):158474-160642:-1 ^^ Klebsiella phage KP1, complete genome.|neighbours:ID:AUV57623.1(-1),ID:AUV57625.1(-1)|neighbour_genes:hypothetical protein,hypothetical protein|
MKIKCDDEVIIGSSDADDSTFTIKASGKAFDILSNKLYKYKVRAVVRELSTNCDDAHKLNGNENRPFYIKAPTRLDPRFVIRDYGPGLNHNDMMTMYKTFFESTKNNSNDFIGALGLGSKSPLSYTSTFNVVSYHNGKATGYTVMKNRGEPTIRPMFVDDMKEDEETGLEITVPVKVEDIDTWHYEIAYILRTFGAVPPKVDSLRREIEYFPVDKTDWFSVNSSYESYGLYAVYGKIVYPISGVDVKADWLLNRYGKVYVHFPLGELDITPSREELSLDEETIANIQKRVNALEEEVITADIKAFEAYESDREFLREFNKLSSKERSILQSRGITIGNRDIKQVVAKYNLDKIRSYYVDNEVSVYVSCDEPARRKVSSSSWHRHNQVNISDICGVDRTKAFVLIDDKAGKRIATVRALCKSGLVPIWAHITVIKDNEDELHVIDELKKIMDTDEVVVFRVSELEAQRKALPDYDTGPKEKRPKSPNVSLHWIDKDGYWEEDRQTLVSSEIAELEGYAIGRNRDEIHTFPDNVWWWNMNIASMRSLAEACGIKKFYAIRPGAMKAAAKADGLLSFDRFIIDQYIKCIDKVDYDQYMPSNATGNRICGNIAHYDKLNFLSSKFTASGMKNPFLTKLNKIAKVCRTSKIKDETDDLALCNKIYNKLSGDAETIFYKKIEQFKDDYPVIASVLDTWRTDSKLVNDIVKIMELLDGASTQNSENKGE
>ID:APD20381.1 |[Klebsiella phage KPV15]|KPV15|_Klebsiella_phage_KPV15_.gbk|rIIA lysis inhibitor|2169|KY000080(167034):10778-12946:-1 ^^ Klebsiella phage KPV15, complete genome.|neighbours:ID:APD20380.1(-1),ID:APD20382.1(-1)|neighbour_genes:lysis inhibitor,rIIA lysis inhibitor|
MKIKCDDEVIIGSSDADDSTFTIKASGKAFDILSNKLYKYKVRAVVRELSTNCDDAHKLNGNENRPFYIKAPTRLDPRFVIRDYGPGLNHNDMMTMYKTFFESTKNNSNDFIGALGLGSKSPLSYTSTFNVVSYHDGKATGYTVMKNRGEPTIRPMFVDDMKEDEETGLEITVPVKVEDIDTWHYEIAYILRTFGAVPPKVDSLRREIEYFPVDKTDWFSVNSSYESYGLYAVYGKIVYPISGVDVKADWLLNRYGKVYVHFPLGELDITPSREELSLDEETIANIQKRVNALEEEVITADIKAFEAYESDREFLREFNKLSSKERSILQSRGITIGNRDIKQVVAKYNLDKIRSYYVDNEVSVYVSCDEPARRKVSSSSWHRHNQVNISDICGVDRTKAFVLIDDKAGKRIATVRALCKSGLVPIWAHITVIKDNEDELHVIDELKKIMDTDEVVVFRVSELEAQRKALPDYDTGPKEKRPKSPNVSLHWIDKDGYWEEDRQTLVSSEIAELEGYAIGRNRDEIHTFPDNVWWWNMSITDMRSLAEACGIKKFYAIRPSAMKAAAKADGLLSFDRFIIDQYIKCIDKVDYDQYMPSNATGNRICGNIAHYDKLNFLSSKFTASGMKNPFLTKLNKIAKVCRTSKIKDENDDLALCNKIYNKLSGDAETIFYKKIEQFKDDYPVIASVLDTWRTDSKLVDDIVKIMELLDGASTQNSENKGE
>ID:QDB71656.1 |[Klebsiella phage Marfa]||_Klebsiella_phage_Marfa_.gbk|protector from proph..|2148|MN044033(168532):11-2158:-1 ^^ Klebsiella phage Marfa, complete genome.|neighbours:start(),ID:QDB71657.1(-1)|neighbour_genes:start(),hypothetical protein|
MKLVTDDEIVMGSGGKSTDFTIKASAKAFRVLSSNLYKNKIRAIVRELSTNCIDAHFLNGCTRPFEIKVPSRLDPRFVIRDFGPGLDEDGMINLYTTFFESTKNNSNDFIGALGLGSKSPLSYTNTFTVVSNHGGRSRGYTVMMDGGLPKIRPTFDEEMAEGETTGLEITVPVKTDDIGSWQHEIKYVLRPMGKDSVVLKGTQMEVDFFPDQDVFTTDQYNGYENNGIYAIYGKIVYPLNDVPGVKDSWLRARYSRVYIKFPLGELDITPSREELSLDPDTVANIQARVSKINQEYLERDIQELDEITNERELVRRYNEFSRAERNIIANSGIKTKLGSITTILAKYDITKLRDMAVNSGAVAYGGDVKLYRFKNSYGGRSKIYVDSILGIDKKKLTVLIDDKTSKRVATVRALKHAGKIGSYDFVLVINPESELQQAFLKKAIEVMAEDEVVTYKVTECEELRAKLPKVESDGPAEKRPASPNGARYTYSEKNGWTIENLKLTSSELSELEGFVLLRNRDDFMTFPAKSDISCFNDTDARILAQECGITEFLVMRPSGCRKALFENENLVDMMAYIIDRYIDAIDAVDYDCYLPRNFRSNRVINHIINKKKLGFLLTHFVEGNANSDSLNRLVNMNQRLSNVTVKDNTDLALCNQIYNRLEETSTNVFAAKLKEFHEKYPVIDTVLNEWHLEQAQIDDIVKIMAALEAAEQSKQ
>ID:YP_009194246.1 |[Klebsiella phage Matisse]||_Klebsiella_phage_Matisse_.gbk|rIIA protein|2262|NC_028750(176081):900-3161:-1 ^GeneID:26613184^ Klebsiella phage Matisse, complete genome.|neighbours:ID:YP_009194245.1(-1),ID:YP_009194247.1(-1)|neighbour_genes:rIIB protein,hypothetical protein|
MKLREDTPQTIYRVGTDTSKGRNKLSLRANKKAYKILSSTVYKYKIRAIIRELSCNAIDGHKEAGNQNPFDVQLPTAVDPRFVIRDYGIGMSPDFVSDAFTVYFESTKNDSNDLIGSMGLGCKSPLCYSDAFTVESVKDGIKCGYTIYMDDGEPFCDPLYEIESDEPNGVTITVPVKVEDIKEWENEAARVYESFTDIRPNFVGASILKINYQPKEATNDSGVIRHKSAYTSGVYARMGNIIYPLDKDLYDTSMFYCYTESQYTYIIDFPIGELDFMPSREELSMDKMTVGIVKERLKQISRVYFNRVKSEFDKLQTVRDKLTWFQSLPSMVQNFVGKDANFRINGDSIGWIHSELIKPNKYNDDYVAGYWANEYDGKDAWYQVTGSGGRWSKYKPETTKRQYITRIYYPWKQKKLILLKVDTNTVKPYIVGYAKMHNLSRVSFVAYYDSDSKREIVNDIVRKGHFDESEIVYLRTSEMTKEKEIYDADREKSKALYAPKNSEPRPKTPTVYRYELDSNGNLAKTSLFMTKSEFLSLDKAPGVRLYGIDEYSRLDGENSRLSMDSAMKESTLSRIMRHTGIPVVFAIRNSLWKWIPDSNLVCFDDMLCKQYVKSEKALKDNCLPGWIGKEHSTETNALYSRFGVSLDRIVKNRYNEKLYKIVDTLELIVCLEGYEKDGKNLSRARCPILRESVASMRVKRSNMKKRVDQAWEIFKSLNPLLASLVEHSDSYSIRPIYNNEKNLSEFKKLIRWK
>ID:AWY06897.1 |[Klebsiella phage Mineola]||_Klebsiella_phage_Mineola_.gbk|rIIA protector from ..|2169|MH333064(166130):930-3098:-1 ^^ Klebsiella phage Mineola, complete genome.|neighbours:ID:AWY06896.1(-1),ID:AWY06898.1(-1)|neighbour_genes:rIIB protector from ..,hypothetical protein|
MKIKCDDEVIIGSSDADDSTFTIKASGKAFDILSNKLYKYKVRAVVRELSTNCDDAHKLNGNENRPFYIKAPTRLDPRFVIRDYGPGLNHNDMMTMYKTFFESTKNNSNDFIGALGLGSKSPLSYTSTFNVVSYHNGKATGYTVMKNRGEPTIRPMFVDDMKEDEETGLEITVPVKVEDIDTWHYEIAYILRTFGAVPPKVDSLRREIEYFPVDKTDWFSVNSSYESYGLYAVYGKIVYPISGVDVKADWLLNRYGKVYVHFPLGELDITPSREELSLDEETIANIQKRVNALEEEVITADIKAFEAYESDREFLREFNKLSSKERSILQSRGITIGNRDIKQVVAKYNLDKIRSYYVDNEVSVYVSCDEPARRKVSNSSWHRHNQVNISDICGVDRTKAFVLIDDKAGKRIATVRALCKSGLVPIWAHITVIKDNEDELHVIDELKKIMDTDEVVVFRVSELEAQRKALPDYDTGPKEKRPKSPNVSLHWIDKDGYWEEDRQTLVSSEIAELEGYAIGRNRDEIHTFPDNVWWWNMNIASMRSLAEACGIKKFYAIRPGAMKAAAKADGLLSFDRFIIDQYIKCIDKVDYDQYMPSNATGNRICGNIAHYDKLNFLSSKFTASGMKNPFLTKLNKIAKVCRTSKIKDETDDLALCNKIYNKLSGDAETIFYKKIEQFKDDYPVIASVLDTWRTDSKLVNDIVKIMELLDGASTQNSENKGE
>ID:YP_009607197.1 |[Klebsiella phage Miro]||_Klebsiella_phage_Miro_.gbk|rIIA protein|2262|NC_041981(176055):900-3161:-1 ^GeneID:40083205^ Klebsiella phage Miro, complete genome.|neighbours:ID:YP_009607196.1(-1),ID:YP_009607198.1(-1)|neighbour_genes:rIIB protein,hypothetical protein|
MKLREDTPQTIYRVGTDTSKGRNKLSLRANKKAYKILSSTVYKYKIRAIIRELSCNAIDGHKEAGNQNPFDVQLPTAVDPRFVIRDYGIGMSPDFVSDAFTVYFESTKNDSNDLIGSMGLGCKSPLCYSDAFTVESVKDGIKCGYTIYMDDGEPFCDPLYEIESDEPNGVTITVPVKVEDIKEWENEAARVYESFTDIRPNFVGASILKINYQPKEATNDSGVIRHKSAYTSGVYARMGNIIYPLDKDLYDTSMFYCYTESQYTYIIDFPIGELDFMPSREELSMDKMTVGIVKERLKQISRVYFNRVKSEFDKLQTVRDKLTWFHSLPSMVQNFVGKDANFRINGDSIGWIHSELVKPNKYNDDYVAGYWANEYDGKDAWYQVTGSGGRWSKYKPETTKRQDITRIYYPWKQKKLILLKVDTNTVKPYIVGYAKMHNLSRVSFVAYYDSDSKREIVNDIVRKGHFDESEIVYLRTSEMTKEKEIYDADREKSKALYAPKNSEPRPKTPTVYRYELDSNGNLAKTSLFMTKSEFLSLDKAPGVRLYGIDEYSRLDGENSGLSMDSAMKESTLSRIMRHTGIPVVFAIRNSLWKWIPDSNLVCFDDMLCKQYVKSEKALKDNCLPGWIGKDHSTETDALHSRFGVSLDRIVKNRYNEKLYKIVDTLERIVCLEGYEKDGKNLSRVRCPILRESVASMRVKRSNMKKRVDQAWEIFKSLNPLLASLVEHSDSYSIRPIYNNEKNLSEFKKLIRWK
>ID:YP_009289531.1 |[Klebsiella phage PKO111]||_Klebsiella_phage_PKO111_.gbk|rIIA protector from ..|2169|NC_031095(168758):105717-107885:1 ^GeneID:29080642^ Klebsiella phage PKO111, complete genome.|neighbours:ID:YP_009289530.1(1),ID:YP_009289532.1(1)|neighbour_genes:DNA topoisomerase su..,rIIB protein|
MKIKCDDEVIIGSSDADDSTFTIKASGKAFDILSNKLYKYKVRAVVRELSTNCDDAHKLNGNENRPFYIKAPTRLDPRFVIRDYGPGLNHNDMMTMYKTFFESTKNNSNDFIGALGLGSKSPLSYTSTFNVVSYHDGKATGYTVMKNRGEPTIRPMFVDDMKEDEETGLEITVPVKVEDIDTWHYEIAYILRTFGAVPPKVDSLRREIEYFPVDKTDWFSVNSSYESYGLYAVYGKIVYPISGVDVKADWLLNRYGKVYVHFPLGELDITPSREELSLDEETIANIQKRVNALEEEVITADIKAFEAYESDREFLREFNKLSSKERSILQGRGITIGNRDIKQVVAKYNLDKIRSYYVDNEVSVYVSCDEPARRKVSNSSWHRHNQVNISDICGVDRTKAFVLIDDKAGKRIATVRALCKSGLVPIWAHITVIKDNEDELHVIDELKKIMDTDEVVVFRVSELEAQRKALPDYDTGPKEKRPKSPNVSLHWIDKDGYWEEDRQTLVSSEIAELEGYAIGRNRDEIHTFPDNVWWWNMSITNMRSLAEACGIKKFYAIRPGAMKAAAKADGLLSFDRFIIDQYIKCIDKVDYDQYMPSNATGNRICGNIAHYDKLNFLSSKFTASGMKNPFLTKLNKIAKVCRTSKIKDENDDLALCNKIYNKLSGDAETIFYKKIEQFKDDYPVIASVLDTWRTDSKLVDDIVKIMELLDGASTQNSENKGE
>ID:YP_009288678.1 |[Klebsiella phage vB_KpnM_KpV477]||_Klebsiella_phage_vB_KpnM_KpV477_.gbk|putative rIIA protei..|2346|NC_031087(168272):735-3080:-1 ^GeneID:29066965^ Klebsiella phage vB_KpnM_KpV477, complete genome.|neighbours:ID:YP_009288677.1(-1),ID:YP_009288679.1(-1)|neighbour_genes:putative rIIB protei..,hypothetical protein|
MKIKCDDEVIIGSSDADDSTFTIKASGKAFDILSNKLYKYKVRAVVRELSTNCDDAHKLNGNENRPFYIKAPTRLDPRFVIRDYGPGLNHNDMMTMYKTFFESTKNNSNDFIGALGLGSKSPLSYTSTFNVVSYHDGKATGYTVMKNRGEPTIRPMFVDDMKEDEETGLEITVPVKVEDIDTWHYEIAYILRTFGAVPPKVDSLRREIEYFPVDKTEWFSVNSSYESYGLYAVYGKIVYPISGVDVKADWLLNRYGKVYIHFPLGELDITPSREELSLDEETVANIQKRVNALEEEVITADIKAFEAYESDREFLREFNKLSSKERSILQSRGITIGNRDIKQVVAKYNLDKIRSYYVDNEVSVYVSCDEPARRKVSSSSWHRHNQVNISDICGVDRTKAFVLIDDKAGKRIATVRALCKSGLVPIWAHITVIKDNEDELHVIDELKKIMDTDEVVVFRVSELEAQRKALPDYDTGPKEKRPKSPNVSLHWIDKDGYWEEDRQTLVSSEITELEGYAIGRNRDEIHTFPDNVWWWNMSITDMRSLAEACGIKKFYAIRPSAMKAAAKADGLLSFDRFIIDQYIKCIDNVDYDQYMPSNATGNRICGNIAHYDKLNFLSSKFTASGMKNPFLTKLNKIAKVCRTSKIKDENDDLALCNKIYNKLSGDAETIFYKKIEQFKDDYPVIASVLDTWRTDSKLVDDIVKSWSSLMELLLKILKIKVNKWLLPVCLKSKKMQSLKTSKTVCTLRKSSPRIMVFLVTPFGVCLKSVKLELRRQLFLLK
>ID:AUO78757.1 |[Klebsiella phage vB_Kpn_F48]||_Klebsiella_phage_vB_Kpn_F48.gbk|rIIA lysis inhibitor|2148|MG746602(170764):63260-65407:1 ^^ Klebsiella phage vB_Kpn_F48, complete genome.|neighbours:ID:AUO78756.1(1),ID:AUO78758.1(1)|neighbour_genes:rIIA lysis inhibitor,rIIB lysis inhibitor|
MKLVTDDEIVMGSGGKSTDFTIKASAKAFRVLSSNLYKNKIRAIVRELSTNCIDAHFLNGCTRPFEIKVPSRLDPRFVIRDFGPGLDEDGMINLYTTFFESTKNNSNDFIGALGLGSKSPLSYTNTFTVVSNHGGRSRGYTVMMDGGLPKIRPTFDEEMAEGETTGLEITVPVKTDDISSWQHEIKYVLRPMGAGSVVLKGTQMEVDFFPDQDVHTTDQYNGYENNGIYAIYGKIVYPLNDVPGVKDSWLRARYSRVYIKFPLGELDITPSREELSLDPDTVANIQARVSKINQEYLERDIQELDEITNERELVRKYNEFGRAERNIIANSGVKTKLGSIATILAKYDVSKLRDMAMNSGAVAYDGDDVKLYRFKNSYGGRSKIYVDSILGVDKKKLTVLIDDKTSKRVATIRALKHAGKIARYDFVLVINPESELQQAFLKKAIELMAEDEVVTYKVSECEELRAKLPKVESDEPAEKRPASPNGARYTYSEKNGWTIENLKLTSSELSELEGFVLLRSRDDFMTFPAKSPISCFSDTDARILAQECGITEFLVMRPSGCRKALFENENLVDMMAYIIERYIDAIDEVDYDCYLPRNFRSNRVINHIINKKKLGFLLTYFVEGNANSDSLNRLVNMNQRLSNVTVKDNTDLALCNQIYNKLEETSTTAFTVKMKEFNEKYPVIDTVLNEWHLEQAQIDDIVKIMAALEAAEQSK
>ID:ANM46400.1 |[Morganella phage vB_MmoM_MP1]||_Morganella_phage_vB_MmoM_MP1_.gbk|rIIA protein|2163|KX078569(163201):15-2177:-1 ^^ Morganella phage vB_MmoM_MP1, complete genome.|neighbours:start(),ID:ANM46618.1(-1)|neighbour_genes:start(),hypothetical protein|
MLKLINYHIFTTTRSKGYKLKLHNDDDQMIGSGNRDSRKFKIASSAKAFKILSQNLYKNQIRAIIRELSCNAADAHVLAGHTDSFDIQLPTRLDNRFIIRDYGPGLSHEDVTQMYTTYFESTKADSNDFIGALGLGSKSPFGYTETFNVVSYYNGRARGYTAALDNGEPVLIDTFDKPSEARTGLEITVPVKSSDIGRWTEEARYVYRTFCDIKPNFIGFELEIKYLPTDSYFVEENAEYGECNFYAVMGKIRYPIDEKYTRDTFLNTTKNWSTGFYIRFDLGELDIAPSREEISYDEETEIAIKKRINDISAIYVKDITDSLDECTSKREFYYKLLKQDNGVYKWIKANYVHKEFGKAQDVVNYYEMYKVSNDIPFYFMSNDPKVCKIEAGRCSSSASRNKYSPFSIMGKTNGKILGLIDDQKGRSRVQVIRGLTVEPAFKEYTKVICFEQNKDHFQKSLDEIKEYYDDITFYKLSDLQKYKMTEEKKDYIRPKASNVMKFKLKSNGDITKTELFLTAKEVRELTGHAYYIYGDKVYGLSEEVKDICVWNHLDVAMKFGLKEIYLVRPAARKYALESKLKCALSEFRLKLEQLDVQKSDVRYCINNLVYKNCKKYKLDWIIPYFVKTKENFDEKKFDMLFEVYKLQSINFVKGSEYLNEQRLKFRNFYDEATTEANKYYKEFEQLNPILNDTLSSWSFSEEYAKDVNRVFKDKIATSVA
>ID:YP_009211422.1 |[Pectobacterium bacteriophage PM2]||_Pectobacterium_bacteriophage_PM2.gbk|protector from proph..|2199|NC_028940(170286):3-2201:-1 ^GeneID:26638197^ Pectobacterium bacteriophage PM2, complete genome.|neighbours:start(),ID:YP_009211423.1(-1)|neighbour_genes:start(),hypothetical protein|
MIIAGDDEVIMGNGGENKKFSIATSAKAFKILSSGLYKNKIRAVVRELACNCTDAHFLNGFKGAFDIKVPSQIDPRFVIRDYGPGLSKENVENLYTTYFASTKNGSNDFIGALGLGSKSPFSYTETFTVTSYHDGVVRGYTAMLDKGEPVIRMIFEEPMTENDKTGIEIVVPVKTSDLDRWRSEISYVIRPFGKDKVNIQGSNAEQHFFPEFEEYLAASKPEYGYYENDGLHAVYGNIVYPLNNIPGMKDLWLMAKNRVVYIKFPLGELDIAASREELSLDETTIKNILSRVENLDKRVMEEDIKEWSESDNTRKVFREVNSLNSKANKMIHQRQTKFTSKNLNLVQLNNMYTIPNDWIYAGVTYTVCNDPKLKRIKKNNSNSSITNLNSLFGIHNEEITIIIDDNKKKRLDAIRALASINYDTKNEESIKILKNNPWLPKNQSTLLFVNPESELEMNMLPDILKLFEGDKVNMYYTSELFAAVERKVVKIQREYEPRPKSASCTRFYIKDGDWLTEELFMTASEAEEISGYVVFSHSNSYHFMDKDKGFVNSMTSNMFCQIAKQIGVTEIHAVRPSLHKKILKLGQCDCLLETIYDTFNVLAKQVPEQYYSYGGSSSIKYTRHTSKHPELNFIESMFNEAGETTKESAMLFSFYSWLRSTYFHGYTDDSASKQFIKAQEIVQKNQSKAESKSIEKIKKFENENIVVSKYLRDHYDISKESVKEIVKLLSKE
>ID:QBP35613.1 |[Phage NC-G]||_Phage_NC-G.gbk|rIIA lysis inhibitor|2211|MK310184(170164):113084-115294:-1 ^^ Phage NC-G, complete genome.|neighbours:ID:QBP35612.1(-1),ID:QBP35614.1(-1)|neighbour_genes:rIIB lysis inhibitor,rIIA lysis inhibitor|
MIIETEKEQIIGNGAKSTGFTIQASPKVFKILSSDLYSNKVRAVVRELITNMIDAHILNGNKERWKVQVPGKLDPRFVCRDFGPGMSDFQIRGDENETGLYNSYFASSKTASNDFIGGFGLGSKSPFSYTETFNITSWHNGEVRGYVAYMDGDGPQIKPTFVEPMQPGDKTGIEITVPVDEEDFRKFETEVRYIMRPFIGLGDVDGVEVDYFPEFDDYHPVTTTNYGSFERSGLYAVYGGIVYPLDSAYIKGTWMRTRHDVVYIKFPMGSLDIAPSREVLSLDKRTMENIATRIEALDAVVFKNDTQEWVESDNPRHVYRDLSNLGYSARDYLTKKGGTSLFTTEKLSYEKLYQRYTLQNDLINLGVVYEVCMDPRLKRIKPSSNTSSVAGLSGLLGINKKEIHVVYDDEKGRVPLVRGLWALAMDNSASAKKIVKENNIPKYGTDLIFVDPNSMLQMQQLEKVKELFKGDTIHFYKVSELNKIVKPWIPVTVRSSEPRPKTPSAYRWFIKDGRWQTETMYLTAAEAEEITGYVLFGSRSDIMGMDEAYGIFDINTTTMTRMANLLGITEFHIIRPQIAKKIKKLGQCECLMEATLEAYTEALDAVDIDDYLGSNTRARYYLEIIAKFPQLNFMTKYFSDKPVTEAYTRLSNFYDIFRYMNFHGYITDDKLSVIKKICNTTFNTLTNNASSNNDKMTVQFESDYHLVSDYMYRRGTSITEASVAQIVKFMKAVEAA
>ID:AUM58626.1 |[Proteus phage phiP4-3]||_Proteus_phage_phiP4-3_.gbk|RIIA protein|2046|MG696114(167849):164155-166200:1 ^^ Proteus phage phiP4-3, complete genome.|neighbours:ID:AUM58625.1(1),ID:AUM58627.1(1)|neighbour_genes:hypothetical protein,protector from proph..|
MKLHNTNETMLGSQKGSTKFTIATSAKAFKVLSQNLYSNQIRAIIRELSCNAADAHLLAGHTKSFDITLPSAIDPRFIIRDYGPGLSDEDVTHMYTTYFESTKSDSNDFIGALGLGSKSPFGYTETFSIVSRFEGRARGYTACLDNGEPSLIPTFDVEDDSPSGLEVTVPVLEKDVSKWYGEAHYVFATFCDIKPNFIGQQLDVKYLPNKEAFFSESGIAYDKTEVYAIMGKIRYPLKSEHFDFSGIRVLRDYDKKLFVRFKLGELDIAPSREEISYDEETTNNIKTRIKEVTDKLFAEIKKDIDSFDDERALLRYVNNKPHTLSTYITQRFSSEKFGRIAGLVKKYNDFPNLELQGYYICNAPKLVRIGQYKTATKYKKNISSVLNFSVDNLVVIIDDAKGKNKISTIRGMTTDFRVDSLCVVVKDTDTYTIDSINEFMCKDVTLYKLSELRQKYKSVKPAEARPKASNVQVWSLVEDKWNKYFSKRDKFMTASEVREIKGPVLYSFDNSIICSPDNRKYIAERLAVKICEYLDIKEIHVIRPAAYRYCEETNAIDLVSEKIKKAKLTAYSIPVNYSTDFLNGDVIKKLPWIKDLANIKDYKPKINPSQYHELKRVTMYSDPELYDELQKIELQAESIFESNENTIRDKYPVLYYYIFNLPELTSEQVKIINDNLKPKDL
>ID:YP_009195419.1 |[Proteus phage vB_PmiM_Pm5461]||_Proteus_phage_vB_PmiM_Pm5461_.gbk|RIIA protein|2046|NC_028762(161989):1-2046:-1 ^^ Proteus phage vB_PmiM_Pm5461, complete genome.|neighbours:start(),ID:YP_009195420.1(-1)|neighbour_genes:start(),hypothetical protein|
MKLHNTNEIMLGSNKTSTKFTIATSAKAFKVLSQNLYTNQIRAIIRELSCNAADAHTLLGHFNPFDVTLPSIIDPRFIIRDYGPGLSDDDVTHMYTTYFESTKSDSNDFIGALGLGSKSPFGYTETFSIVSRFEGRARGYTACLDNGEPSLIPTFDVEDDSPSGLEITVPVLEKDVSRWHHEALYVFATFCDIKPNFVGPQIQVNYLPTDEYFFADSGLSVDSTEVYAIMGKIRYPLKSESFDFSGIRALGEPGKLFIRFKLGELDIAPSREEISYDDDTVNNIKRRVEEITKEIYTEIQKEIDDIDSERAVLRYVNTKPYRLCEYLKKYFESKKFGPIKNLHSKYRAYPDLYLQGYYICDNPKLVRISNLNHSSTKYKQNISTILNFGVSNLLVIIDDCKGKDKIATIRGMKQDFGFDRLCVVLKDSETQTLEQIKDFMGDDLSIYNLSYLRTKYKTSKPVEARPKASNVQIWTMKEDKWNKYFSKSDLYLTASEVREIKGPILYSYDNTIICSDKNKQYIANRAVIKLCEFLGIQEFHVIRPAAFKYSEGQNMIDMLSDKIKSFNLNINNIPVEYSSDFLNCDVLKELPWIDMLLLNPKYKPAIDLYLYLELKRILLCSDEALYNELTLLETQKEQEFENSEKNIREKYPVLYYYVYNLPEFTEKQIKIINTYLKPKEL
>ID:ASD52161.1 |[Pseudomonas phage PspYZU05]||_Pseudomonas_phage_PspYZU05_.gbk|rIIA protector from ..|2043|KY971610(166442):155303-157345:-1 ^^ Pseudomonas phage PspYZU05, complete genome.|neighbours:ID:ASD52160.1(-1),ID:ASD52162.1(-1)|neighbour_genes:hypothetical protein,putative DNA ligase|
MIPVSNASLIIGGNVNTTEVYGMDVTAKTFKIFSDTIYKNKIRAIARELICNMADAHEQVGNHRPFSIIPPTEFNLTVTFRDFGPGLSPEQVIKVFAVYFRSTKTESINQIGELGLGAKTPYCYNTRSFVMHSYQNGIKRSYACMMGENGPVPPQLISEEETTERDGLEIIIPVAQEDIQTWENEIVYCLRPFKKYAPFNYEHVNFFTEDQIQDRSDVHGQSIYALYCNIVYPLKDVPGLSWGILKEKYPSPVIRFEPGLLDFMPSREELSLDKTTIKNVIERVNTVQKEILDETAAKLAAISNLRERTRAFSKLGHNTRSAIKSDYDIKIMDSVELTESQRLSIMNGSYLHFYPASRRKTWSYNARKRLVSLAPIKDRINIHTTSLNVLVVDVESKRTKAIRQIEALNRGMTDLIVVTCNSALNALSEYMDGDELNIFYASKVMEGVTKVPRTKTESRPASPNVYSYVDGYIKHLNLTASEVANLKGYAMYQYFDDFIDIDSVDSQSKISIMNPSRSRILDLAEAAGIKKEHVYFIRMSARKAVERSELKSLFPELLKEYEKRAKFGVSHHFAYNISSFGYRIQMIRSPDSILLNYLIGLTGVKCEFNNVELFTSVCNSDQWKALDAMVYKRTDTLKDRIRNLLNIMQPNRVISSFICSYSECDQSADFIIGQYEELLK
>ID:YP_009615487.1 |[Salmonella phage Melville]||_Salmonella_phage_Melville_.gbk|rIIa-like protector ..|2193|NC_042044(159323):1-2193:-1 ^GeneID:40091951^ Salmonella phage Melville, complete genome.|neighbours:start(),ID:YP_009615488.1(-1)|neighbour_genes:start(),hypothetical protein|
MIIKQEEEQIFGSANQKASKFGIENNMKAFMVLSDKLYTNKIYAIVRELSTNCLDAHKLNGQTRPFTIKVPTRIDPRFVIRDFGPGMSDEQIRGTDDAPGLYNTYFASTKADSNDFIGAMGLGSKSPFSYTKTFTVVSCHKGRKRGYTAIMKNTGPEIIPLFDTAMEEDEYTGIEITVPVKTDDIDKWHHEVRRTLRTFAGVEPEIQGANIDIDYFEEFTPEKQWFNKQRSYFDTDSSLYAIYGRIVYPIKVQEVPGIKCEWLNNKYNTVYVNFELGELDITPSREELSYNEETIEAIRNKINNIEETTLNADIKHLESITNKRELVRELKKYASVALGIISRSQSKIQGKTCREWLDYFDQRALENKMYSSNMYTYFVGDMAERRKISNSWSTRNRYPASGLIHVNQKKIVFMIDDKPNRRASTIRGMSYLNIHKGCQVILIDPNNEDHLEVVELAKKLFEGDEVVIFKASDMEQARAKDAEINKPDNSDAVKRPKSPNVHLWKLDSELRWESTNLFLTANEVRELEGLAVGINREDIIELRTECSTSYSIENIRQACKAAGVKEFYTIRPSAMKYVKDNNSLTSVFNILADSYADLIDDVLDDLIHPHLFNIRRFNAMINIKALNPLLKNFISGDNWEKSLVLNQMAEALNCRSINTVVKQSKAAEKIALCYKIYNKLILSSKSDFNKASDEFAKKYPVIWYMLEEYYISREEYYTDIMKIAALQGAI
>ID:YP_007501040.1 |[Salmonella phage vB_SenM-S16]||_Salmonella_phage_S16_.gbk|RIIA|2115|NC_020416(160221):10-2124:-1 ^GeneID:14675238^ Salmonella phage S16, complete genome.|neighbours:start(),ID:YP_007501041.1(-1)|neighbour_genes:start(),RIIA.1|
MKAFMVLSDKLYTNKIYAIVRELSTNCLDAHKLNGQTRPFTIKVPTRIDPRFVIRDFGPGMSDEQIRGTDDAPGLYNTYFASTKADSNDFIGAMGLGSKSPFSYTKTFTVVSCHKGRKRGYTAIMKNTGPEIIPLFDTAMEEDEYTGIEITVPVKTDDIDKWHHEVRRTLRTFAGVEPEIEGANINIDYFEEFTPEKQWFNKQRSYFDTDSNLYAIYGRIVYPIKVQEVPGIKCEWLNNKYSTVYVNFELGELDITPSREELSYNEETIEAIRNKINKIEETNLRDDIKHLESITNKRELVRELKKFSSRSLAIIGNSQSKIQGKTCREWLDYFDQRALENKMYSSNMYTYFVGDMAERRKISNSWSTRNRYSASGLIHVNQKKIVFMIDDKPNRRASTIRGMSYLNIHKGCQVILIDPNNEDHLEVVELAKKLFEGDEVVIFKASDMEQARAKDAEINKPDNSDAVKRPKSPNVHLWKLDSELHWESTNLFLTANEVRELEGLAVGINREDIVELRTECSTSYSIENIRQACKAADIKEFYTIRPSAMKYVKDNNSLTSVFDVLADSYADLIDDVLDDLIHPHLFNIRRFNAMINIKALNPLLKNFISGDNWEKSLVLNRIAEALNYRSINTTVNQSEAAEKIALCYKIYNKLILSSKSDFNKASDEFAKKYPVIWYMLEEYYISREEYYTDIMKIAALQGAI
>ID:YP_009147995.1 |[Salmonella phage STML-198]|STML-198|_Salmonella_phage_STML-198_.gbk|hypothetical protein|2193|NC_027344(158099):42182-44374:-1 ^GeneID:24629807^ Salmonella phage STML-198, complete genome.|neighbours:ID:YP_009147994.1(-1),ID:YP_009147996.1(-1)|neighbour_genes:hypothetical protein,hypothetical protein|
MIIKQEEEQIFGSANQKASKFGIENNMKAFMVLSDKLYTNKIYAIVRELSTNCLDAHKLNGQTRPFTIKVPTRIDPRFVIRDFGPGMSDEQIRGTDDAPGLYNTYFASTKADSNDFIGAMGLGSKSPFSYTKTFTVVSCHKGRKRGYTAIMKNTGPEIIPLFDTTMEEDEYTGIEITVPVKTDDIDKWHHEVRRTLRTFAGVEPEIQGANIDIDYFEEFTPEKQWFNKQRSYFDTDSSLYAIYGRIVYPIKVQEVPGIKCEWLNNKYNTVYVNFELGELDITPSREELSYNEETIEAIRNKINNIEETTLNADIKHLESITNKRELVRELKKYASVALGIISRSQSKIQGKTCREWLDYFDQRALENKMYSSNMYTYFVGDMAERRKISNSCSTRNRYQASGLIHVNQKKIVFMIDDKPNRRASTIRGMSYLNIHKGCQVILIDPNNEDHLEVVELAKKLFEGDEVVIFKASDMEQARTKDAEINKPDNSDAVKRPKSPNVHLWKLDSELRWESTNLFLTANEVRELEGLAVGINREDIIELRTECSTSYSIENIRQACKAAGVKEFYTIRPSAMKYVKDNNSLTSVFNILADSYADLIDDVLDDLIHPHLFNIRRFNAMINIKALNPLLKNFISGDNWEKSLVLNQMAEALNCRSINTVVKQSKAAEKIALCYKIYNKLILSSKSDFNKASDEFAKKYPVIWYMLEEYYISREEYYTDIMKIAALQGAI
>ID:YP_009126210.1 |[Salmonella phage STP4-a]||_Salmonella_phage_STP4-a_.gbk|rIIA protein|2193|NC_026607(159914):1-2193:-1 ^GeneID:23681020^ Salmonella phage STP4-a, complete genome.|neighbours:start(),ID:YP_009126211.1(-1)|neighbour_genes:start(),hypothetical protein|
MIIKQEEEQIFGSANQKASKFGIENNMKAFMVLSDKLYTNKIYAIVRELSTNCLDAHKLNGQTRPFTIKVPTRIDPRFVIRDFGPGMSDEQIRGTDDAPGLYNTYFASTKADSNDFIGAMGLGSKSPFSYTKTFTVVSCHKGRKRGYTAIMKNTGPEIIPLFDTAMEEDEYTGIEITVPVKTDDIDKWHHEVRRTLRTFAGVEPEIQGANINIDYFEEFTPEKQWFNKQRSYFDTDSNLYAIYGRIVYPIKVQEVPGIKCEWLNNKYSTVYVNFELGELDITPSREELSYNEETIEAIRNKINNIEETNLSDDIKHLESITNKRELVRELKKFSSCALGIISRSQSKIQGKTCREWLDYFDQRALENKMYSSNMYTYFVGDMAERRKISNSWSTRNRYSASGLIHVNQKKIVFMIDDKPNRRASTIRGMSYLNIHKGCQVILIDPNNEDHLEVVELAKKLFEGDEVVIFKASDMEQARAKDAEINKPDNSDAVKRPKSPNAQLWKLDSELHWESTNLFLTANEVRELEGLAVGINREDIVELKTECSTSYCIENIRQACKAAGVKEFYTIRPSAMKYVKDNNSLTSVFDVLADSYADLIDDVLDDLIHPHLFNIRRFNAMINIKALNPLLKNFISGDNWEKSLVLNRIAEALNYRSINTTVNQSEAAEKIALCYKIYNKLILSSKSDFNKASDEFAKKYPVIWYMLEEYYISREEYYTDIMKIAALQGAI
>ID:YP_009286367.1 |[Salmonella phage vB_SnwM_CGG4-1]||_Salmonella_phage_vB_SnwM_CGG4-1_.gbk|RIIA protein|2193|NC_031065(159878):10-2202:-1 ^^ Salmonella phage vB_SnwM_CGG4-1, complete genome.|neighbours:start(),ID:YP_009286368.1(-1)|neighbour_genes:start(),hypothetical protein|
MIIKQEEEQIFGSANQKASKFGIENNMKAFMVLSDKLYTNKIYAIVRELSTNCLDAHKLNGQTRPFTIKVPTRIDPRFVIRDFGSGMSDEQIRGTDDAPGLYNTYFASTKADSNDFIGAMGLGSKSPFSYTKTFTVVSCHKGRKRGYTAIMKNTGPEIIPLFDTAMEEDEYTGIEITVPVKTDDIDKWHHEVRRTLRTFSGVEPEIQGANIDIDYFEEFTPEKQWFDKQRSYFDTDSSLYAIYGRIVYPIKVQEVPGIKCEWLNNKYNTVYVNFELGELDITPSREELSYNEETIEAIRNKINNIEETALNADIKHLESITNKRELVRELKKFSSRSLAIIGNSQSKIQGKTCREWLDYFDQRALENKMYSSNMYTYFVGDMAERRKISNSWSTRNRYSASGLIHVNQKKIVFMIDDKPNRRASTIRGMSYLNIHKGCQVILIDPNNEDHLEVVELAKKLFEGDEVVIFKASDMEQARAKDAEINKPDNSDAVKRPKSPNAQLWKLDSELRWESTNLFLTANEVRELEGLAVGLNREDIVELKTECSTSYIIENIRQACKAAGVKEFYTIRPSAMKYVKDNNSLTSVFDVLADSYADLIDDVLDDLIHPHLFNIRRFNAMINIKALNPLLKNFISGDNWEKSLVLNRIAEALNDRSINTSAKPLKAAEKIALCSKIYNKLILSSKSDFNKASDEFAEKYPVIWYMLEEYYISREEYYTDIMKIAALQGAI
>ID:YP_009030048.1 |[Serratia phage PS2]||_Serratia_phage_PS2_.gbk|rIIA|2106|NC_024121(167266):1-2106:-1 ^GeneID:19485171^ Serratia phage PS2, complete genome.|neighbours:start(),ID:YP_009030049.1(-1)|neighbour_genes:start(),hypothetical protein|
MKMHDISEPTLGNAGDLATKFKMRASAKAFKVLSSSIYKYKIRAIYRELTTNCTDAHILAGHTRKFDVKLPTDLDLRFIVRDYGPGMSDDQIMHMYTTYFESTKEDSNDFTGALGLGSKSPFCYTDTFSVISRFGGERRLYTAFISGGEPEILPAGCWEMEEDEETGLEIIVPTKAEDTAEWHRECLRISRPFHDIQPNITPSKQIDFLPEEDEFILEDSPFESVGHYAVMGRIVYPIPSEVLNGTWSGTLNKRVFLRFDLGMLDISASREELSLDPITRANINARLKERDDRLTKELLEQVEQCKCPRDYLKLYGDLSSASQNWFQNNTTYRGKTVTQWRRELSELADSIEGLSGYALEAYASRLTRKEYQESRSNGRNIRRSAALGPNNQFEIVIVREDIKGQRGKAVRALASMHSGLYCITFETHDGINPSWVELSERRITKLKELFEGRFFEYSYSDEVIQNRIKDMKVKRESSGEAHPKSANCIHYDGTDATLMYLTSNEARELDGYVVYKYRDDICTWTGESTGLTEGALIKSAKDFGICTDFYIVRPSILKKVKESPDAIDLIYEINEKVKELVPEIPVDQYGFTRSHTLYDRATRNGKLLQKLADEFIRPKSKVHPDWTKINEWVKSQMHKINCGLDVSWFKKFDENQNEMNDQFTECIADFKERNPLIYDYITDNYYFDNQKVLQNILDLAK
>ID:APC45218.1 |[Shigella phage SH7]||_Shigella_phage_SH7_.gbk|membrane-associated ..|2178|KX828711(164870):1-2178:-1 ^^ Shigella phage SH7, complete genome.|neighbours:start(),ID:APC45204.1(-1)|neighbour_genes:start(),hypothetical protein|
MIITTEKETILGNGSKSKAFSITASPKVFKILSSDLYTNKIRAVVRELITNMIDAHALNGNPEKFIIQVPGRLDPRFVCRDFGPGMSDFDIQGDDNSPGLYNSYFSSSKAESNDFIGGFGLGSKSPFSYTDTFSITSYHKGEIRGYVAYMDGDGPQIKLTFVKEMGPDDKTGIEIVVPVEEKDFRNFAYEVSYIMRPFKDLAIINGLDREIDYFPDFDDYYGVNPERYWPDRGGLYAIYGGIVYPIDGVIRDRNWLSIRNEVNYIKFPMGSLDIAPSREALSLDDRTRKNIIERVKELSEKAFNEDVKRFKESTSPRHTYRELMKMGYSARDYMISNSVKFTTKNLSYKKMQSMFEPDSKLCNAGVVYEVNLDPRLKRIKQSHETSAVASSYRLFGINTTKINIVIDNIKNRVNIVRGLAHALDDSEFNNTLNIHHNERLLFINPEVESQIDLLPDIMAMFESDEVNIHYLSEIEALVKSYIPKVVKSKAPRPKAATAFKFEIKDGRWEKEELFTLTSEADEITGYVAYMHRSDIFSMDGTTSLCHPSMNILIRMANLIGINEFYVIRPLLQKKVKELGQCQCIFEALRDLYVDAFDDVDYDKYVGYSSSAKRYIDKIIKYPELDFMMKYFSVDEVSEEYTRLANMVSSLQGVYFNGGKDTIGHDIWTVTNLFDVLSNNASKNSDKMVAEFTKKFRIVSDFIGYRNSLSDDEVSQIAKTMKALAA
>ID:YP_009288368.1 |[Shigella phage SHBML-50-1]||_Shigella_phage_SHBML-50-1_.gbk|rIIA lysis inhibitor|2178|NC_031085(166634):1159-3336:-1 ^GeneID:29060458^ Shigella phage SHBML-50-1, complete genome.|neighbours:ID:YP_009288367.1(-1),ID:YP_009288369.1(-1)|neighbour_genes:rIIB lysis inhibitor,rIIA lysis inhibitor|
MIITTEKETILGNGSKSKAFSIAANPKVFKILSSDLYTNKIRAVVRELITNMIDAHALNGNPEKFIIQVPGRLDPRFVCRDFGPGMSDFDIQGDDNSPGLYNSYFSSSKAESNDFIGGFGLGSKSPFSYTDTFSITSYHKGEIRGYVAYMDGDGPQIKPTFVKEMGPDDKTGIEIVVPVEEKDFRNFAYEVSYIMRPFKDLAIINGLDREIDYFPDFDDYYGVNPERYWPDRGGLYAIYGGIVYPIDGVIRDRNWLSIRNEVNYIKFPMGSLDIAPSREALSLDDRTRKNIIERVKELSEKAFNEDVKRFKESTSPRHTYRELMKMGYSARDYMISNSVKFTTKNLSYKKMQSMFEPDSKLCNAGVVYEVNLDPRLKRIKQSHETSAVASSYRLFGINATKINIVIDNIKNRVNIVRGLAHALDDSEFNNTLNIHHNERLLFINPEVESQIDLLPDIMAMFESDEVNIHYLSEIEALVKSYIPKVVKSKAPRPKAATAFKFEIKDGRWEKEELFTLTSEADEITGYVAYMHRSDIFSMDGTTSLCHPSMNILIRMANLIGINEFYVIRPLLQKKVKELGQCQCIFEALRDLYVDAFDDVDYDKYVGYSSSAQRYIDKIIKYPELDFMMKYFSTDEVSEEYTRLANIVSSLRGVYFNGGKDTIGHDIWTVTNLFDELSRNASKNSDKMVAEFTKKFRIVSDFIGYRNSLSDDEVSQIAKTMKALAA
>ID:YP_009277644.1 |[Shigella phage SHFML-11]||_Shigella_phage_SHFML-11.gbk|rIIA lysis inhibitor|2178|NC_030953(170650):116479-118656:-1 ^GeneID:29056351^ Shigella phage SHFML-11, complete genome.|neighbours:ID:YP_009277643.1(-1),ID:YP_009277645.1(-1)|neighbour_genes:rIIB lysis inhibitor,rIIA lysis inhibitor|
MIITTEKETILGNGSKSKAFSITASPKVFKILSSDLYTNKIRAVVRELITNMIDAHALNGNPEKFIIQVPGRLDPRFVCRDFGPGMSDFDIQGDDNSPGLYNSYFSSSKAESNDFIGGFGLGSKSPFSYTDTFSITSYHKGEIRGYVAYMDGDGPQIKPTFVKEMGPDDKTGIEIVVPVEEKDFRNFAYEVSYIMRPFKDLAIINGLDREIDYFPDFDDYYGVNPERYWPDRGGLYAIYGGIVYPIDGVIRDRNWLSIRNEVNYIKFPMGSLDIAPSREALSLDDRTRKNIIERVKELSEKAFNEDVKRFKESTSPRHTYRELMKMGYSARDYMISNSVKFTTKNLSYKKMQSMFEPDSKLCNAGVVYEVNLDPRLKRIKQSHETSAVASSYRLFGINTTKINIVIDNIKNRVNIVRGLARALDDSEFNNTLNIHHNERLLFINPEVESQIDLLPDIMAMFESDEVNIHYLSEIEALVKSYIPKVVKSKAPRPKAATAFKFEIKDGRWEKEELFTLTSEADEITGYVAYMHRSDIFSMDGTTSLCHPSMNILIRMANLIGINEFYVIRPLLQKKVKELGQCQCIFEALRDLYVDAFDDVDYDKYVGYSSSAQRYIDKIIKYPELDFMMKYFSTDEVSEEYTRLANIVSSLRGVYFNGGKDTIGHDIWTVTNLFDVLSNNASKNSDKMVAEFTKKFRIVSDFIGYRNSLSDDEVSQIAKTMKALAA
>ID:YP_009278997.1 |[Shigella phage SHFML-26]||_Shigella_phage_SHFML-26_.gbk|rIIA lysis inhibitor|2178|NC_031011(168993):66519-68696:-1 ^GeneID:29062288^ Shigella phage SHFML-26, complete genome.|neighbours:ID:YP_009278996.1(-1),ID:YP_009278998.1(-1)|neighbour_genes:rIIB lysis inhibitor,rIIA lysis inhibitor|
MIITTEKETILGNGSKSKAFSITASPKVFKILSSDLYTNKIRAVVRELITNMIDAHALNGNPEKFIIQVPGRLDPRFVCRDFGPGMSDFDIQGDDNSPGLYNSYFSSSKAESNDFIGGFGLGSKSPFSYTDTFSITSYHKGEIRGYVAYMDGDGPQIKPTFVKEMGPDDKTGIEIVVPVEEKDFRNFAYEVSYIMRPFKDLAIINGLDREIDYFPDFDDYYGVNPERYWPDRGGLYAIYGGIVYPIDGVIRDRNWLSIRNEVNYIKFPMGSLDIAPSREALSLDDRTRKNIIERVKELSEKAFNEDVKRFKESTSPRHTYRELMKMGYSARDYMISNSVKFTTKNLSYKKMQSMFEPDSKLCNAGVVYEVNLDPRLKRIKQSHETSAVASSYRLFGINTTKINIVIDNIKNRVNIVRGLARALDDSEFNNTLNIHHNERLLFINPEVESQIDLLPDIMAMFESDEVNIHYLSEIEALVKSYIPKVVKSKAPRPKAATAFKFEIKDGRWEKEELFTLTSEADEITGYVAYMHRSDIFSMDGTTSLCHPSMNILIRMANLIGINEFYVIRPLLQKKVKELGQCQCIFEALRDLYVDAFDDVDYDKYVGYSSSAKRYIDKIIKYPELDFMMKYFSIDEVSEEYTRLANMVSSLRGVYFNGGKDTIGHDIWTVTNLFDVLSNNASKNSDKMVAEFTKKFRIVSDFIGYRNSLSDDEVSQIAKTMKALAA
>ID:YP_009289018.1 |[Shigella phage SHSML-52-1]||_Shigella_phage_SHSML-52-1_.gbk|rIIA lysis inhibitor|2214|NC_031090(169621):33975-36188:1 ^GeneID:29067369^ Shigella phage SHSML-52-1, complete genome.|neighbours:ID:YP_009289017.1(1),ID:YP_009289019.1(1)|neighbour_genes:rIIA lysis inhibitor,rIIB lysis inhibitor|
MIIETAKETIIGSGGKSTAFTIQGNSKVYKILSNDLYTNKELACVRELITNCIDGQILNGCTDKFIVQAPGRLDPRFVVRDFGPGMSDFTIRGNDEEPGIYNSYFASTKTSSNDFIGGFGLGSKAPLAYTDTFNLTSYHNGEVRGYVIYQDDTGPQIKLTFVDKMGPDDRTGVEVVVPVNPEDFEKFASEIAYVMRPLGDIAEVRGVKDIKYFPEFDDVYLAKEAPWGERGNIMAVYGGIVYPIGSVIKEQTWMMTRCTTAYIKFPMGELDVAPSREALSFDKRTVANIHKRVAEIDAKLFAEDSKKWIDCKYPRHVFREIDSLGYTARKYMEKAGSNIESLKYSKEQLTYSELYKRFKMGPEWCNLGVVYDIVESPRLRRIRESGSSSSTISINSLIGINIKNVEIVIDDVKGRVPLMRALNSIEMSKDEVKLTGKVPRGFGKSVLFVDPTDEDAMKLLERLKVIFDGDNINMYKTSELLQIVKPWIEVRKRTNEPRPKSPSAHRFFKNENDVWVSEDLFIPASEADEIQGYAIVRNRSNAECLDADKGWLNYDSNFLTRIADLSGIKEFTVVRPQIAKKVRKLGEVECLFEKSINDYIMLIDKVDYDEYVSPSRRAQPYLNHITRNEELNFLSKYFSSKNKEISKDFAKLSTVNNRWGWNRFAGATNTDLNKKLELCAKIFDKLKDNAYDNDDKMVIEFETNYHIVSEYMGRRGTLSKEQVAQIVKFMKAVEAAK
>ID:YP_003934626.1 |[Shigella phage SP18]||_Shigella_phage_SP18.gbk|rIIA|2235|NC_014595(170605):2-2236:-1 ^GeneID:9830651^ Shigella phage SP18, complete genome.|neighbours:start(),ID:YP_003934627.1(-1)|neighbour_genes:start(),rIIA.1|
MILETEKEAILGNGAKASAFTIQASPKVFKILTSDLYTNKVRAVVRELITNMIDAHMLNGCQDKFIVQAPGELDPRFVCRDFGPGMSDFQIRGDENTPGLYNSFFASSKAESNDFIGGFGLGSKSPFSYTETFSLISYHDGQVNGYVAYMDGDGPQIKPTFSEPMKPGDRTGIEVVVPVDSNDFGKFRYEIAYIMRPFAGLAEVQGAGEIEYFPEFDDYYAPARINYSSPERYGLYAIYGGIVYPIGDGYTKKTWMTAKNDVVFIKFPMGSLDIAPSREALSLDKRTVANIVERIESLDKKVMEDDCKKWQESECIRHTYRELQNLNYEARNFLKARNVETKFTKSQLTFNQMYEMFELDKDLINAGVVYDIYSTTRLKRLRNSSSNTNTASLTSMFGIHNDTLNIVIDDAKGRIAMIRGISSMLYDTSAKAKKLKASGKVPTVQGSSLLFVDPTSEIQTRLMVQLQERFEGDTVNIYRTSELTALVKDWIPVADPKARVKSKTPSLLRWTKTNGKWQSVEEFTCAADAEEIDGYAVFINRSSISPLNQEYGTTTFGTQTLCKLANLLEINEFCVIRPQLQKKVTKLAQYDCLIEAAVNRYVELIDAVDADQYIAASSRSRYYIPILSEYAELNFMFKYFYAKDVQKDVNTDYAELMQFNKFFAYNAYNSGTVDKTMQETLVLCNKIYDDLTKNASVTSDKMVFEFEKNHPIVSHFLYNRNAMSTEQVQNVAQIMKAVEAANKE
>ID:AUV63962.1 |[Shigella phage Sf20]||_Shigella_phage_Sf20_.gbk|rIIA protein|2109|MF327006(163982):99803-101911:-1 ^^ Shigella phage Sf20, complete genome.|neighbours:ID:AUV63961.1(-1),ID:AUV63963.1(-1)|neighbour_genes:hypothetical protein,hypothetical protein|
MKMHIDNEEVFGSDLSGAVDFSLKASSKAFMVLSKNTYQYCERACVREYSCNATDTHKEAGTLDRPFDIHLPTAIEPYFSVRDYGTGIPSKKELEQLFTVYFESTKDQTNDYIGSFGLGAKSAYSYTDTFTIVNYYNGRAYGFTAFVQNSMPKMVQIFDEPTYEDNGLKITIPVKEKDIQTWHREAQFVLRHFGEHKPNINAIEINYFPSFDNYYVCNGRDNDSYVVYAIMGKIQYPIPYEYVRGTWLEAVNRQHQTIYINFELGDLDLMPSREEVHLSIETKANIEKRIAEINEMMLEKVKEKIANIKTERKLAQFMSEYSSTQRNIISKMGKIGQWDDPVAIYNKFVNAGKDSPNDVEGQVYTLYRTRHTISKLRPAFVSSQYNITHFVWMHKEDITCLIDDTDKPKLRALTLNGMVQEYGINKKVLVFRQNNEKHMETFEYIKQYYDDSEMTVIKVSEADDLRAKAVKPEKTERTQREATPKLPNVYIMEKIGDSWHKTSHHMKAAEIRELSGLHMFRVGDAFESRSRKSIYSENTLHTALDYFGVTKYIITRNETQKYLVDEQLECALEFVRGKLAGLAKKVKTNHLGYGEYLGVITMLFHDDELERCVPEFIDRLYGRHYNKEVSKLLLRTRWIMDEETKKICDEKFTVANERIKAVCAKFKENSPLLYDIVDNWYRILHNDKRAQDFMKLVKNVKF
>ID:YP_009618815.1 |[Shigella phage Sf21]||_Shigella_phage_Sf21_.gbk|rIIA protein|2178|NC_042077(166002):1-2178:-1 ^GeneID:40095418^ Shigella phage Sf21, complete genome.|neighbours:start(),ID:YP_009618816.1(-1)|neighbour_genes:start(),hypothetical protein|
MIITTEKETILGNGSKSKAFSITASPKVFKILSSDLYTNKIRAVVRELITNMIDAHALNGNPEKFIIQVPGRLDPRFVCRDFGPGMSDFDIQGDDNSPGLYNSYFSSSKAESNDFIGGFGLGSKSPFSYTDTFSITSYHKGEIRGYVAYMDGDGPQIKPTFVKEMGPDDKTGIEIVVPVEEKDFRNFAYEVSYIMRPFKDLAIINGLDREIDYFPDFDDYYGVNPERYWPDRGGLYAIYGGIVYPIDGVIRDRNWLSIRNEVNYIKFPMGSLDIAPSREALSLDDRTRKNIIERVKELSEKAFNEDVKRFKESTSPRHTYRELMKMGYSARDYMISNSVKFTTKNLSYKKMQSMFEPDSKLCNAGVVYEVNLDPRLKRIKQSHETSAVASSYRLFGINATKINIVIDNIKNRVNIVRGLAHALDDSEFNNTLNIHHNERLLFINPEVESQIDLLPDIMAMFESDEVNIHYLSEIEALVKSYIPKVVKSKAPRPKAATAFKFEIKDGRWEKEELFTLTSEADEITGYVAYMHRSDIFSMDGTTSLCHPSMNILIRMANLIGINEFYVIRPLLQKKVKELGQCQCIFEALRDLYVDAFDDVDYDKYVGYSSSAQRYIDKIIKHPELDFMMKYFSTDEVSEEYTRLGNMVSSLRGVYFNGGKDTIGHDIWTVTNLFDELSRNASKNSDKMVAEFTKKFRIVSDFIGYRNSLSDDEVSQIAKTMKALAA
>ID:YP_009614924.1 |[Shigella phage Sf22]||_Shigella_phage_Sf22_.gbk|gp172|2178|NC_042039(166283):112310-114487:-1 ^GeneID:40091339^ Shigella phage Sf22, complete genome.|neighbours:ID:YP_009614923.1(-1),ID:YP_009614925.1(-1)|neighbour_genes:gp171,gp173|
MIITTEKETILGNGSKSKAFSIAANPKVFKILSSDLYTNKIRAVVRELITNMIDAHALNGNPEKFIIQVPGRLDPRFVCRDFGPGMSDFDIQGDDNSPGLYNSYFSSSKAESNDFIGGFGLGSKSPFSYTDTFSITSYHKGEIRGYVAYMDGDGPQIKPTFVKEMGPDDKTGIEIVVPVEEKDFRNFAYEVSYIMRPFKDLAIINGLDREIDYFPDFDDYYGVNPERYWPDRGGLYAIYGGIVYPIDGVIRDRNWLSIRNEVNYIKFPMGSLDIAPSREALSLDDRTRKNIIERVKELSEKAFNEDVKRFKESTSPRHAYRELMKMGYSARDYMISNSVKFTTKNLSYKKMQSMFEPDSKLCNAGVVYEVNLDPRLKRIKQSHETSAVASSYRLFGINTTKINIVIDNIKNRVNIVRGLAHALDDSEFNNTLNIHHNERLLFINPEVESQIDLLPDIMAMFESDEVNIHYLSEIEALVKSYIPKIVKSKAPRPKAATAFKFEIKDGRWEKEELFTLTSEADEITGYVAYMHRSDIFSMDGTTSLCHPSMNILIRMANLIGINEFYVIRPLLQKKVKELGQCQCIFEALRDLYVDAFDDVDYDKYVGYSSSAQRYIDKIIKYPELDFMMKYFSTDEVSEEYTRLANIVSSLRGVYFNGGKDTIGHDIWTVTNLFDELSRNASKNSDKMVAEFTKKFRIVSDFIGYRNSLSDDEVSQIAKTMKALAA
>ID:ATE86531.1 |[Shigella phage Sf23]||_Shigella_phage_Sf23_.gbk|rIIA|2178|MF158046(167678):89407-91584:-1 ^^ Shigella phage Sf23, complete genome.|neighbours:ID:ATE86530.1(-1),ID:ATE86532.1(-1)|neighbour_genes:rIIB,hypothetical protein|
MIITTEKETILGNGSKSKAFSIAANPKVFKILSSDLYTNKIRAVVRELITNMIDAHALNGNPEKFIIQVPGRLDPRFVCRDFGPGMSDFDIQGDDNSPGLYNSYFSSSKAESNDFIGGFGLGSKSPFSYTDTFSITSYHKGEIRGYVAYMDGDGPQIKPTFVKEMGPDDKTGIEIVVPVEEKDFRNFAYEVSYIMRPFKDLAIINGLDREIDYFPDFDDYYGVNPERYWPDRGGLYAIYGGIVYPIDGVIRDRNWLSIRNEVNYIKFPMGSLDIAPSREALSLDDRTRKNIIERVKELSEQAFNEDVKRFKESTSPRHTYRELMKMGYSARDYMISNSVKFTTKNLSYKKMQSMFEPDSKLCNAGVVYEVNLDPRLKRIKQSHETSAVASSYRLFGINTTKINIVIDNIKNRVNIVRGLAHALDDSEFNNTLNIHHNERLLFINPEVESQIDLLPDIMAMFESDEVSIHYLSEIEALVKNYIPKVVKSKAPRPKAATAFKFEIKDGRWEKEELFTLTSEADEITGYVAYMHRSDIFSMDGTTSLCHPSMNILIRMANLIGINEFYVIRPLLQKKVKELGQCQCIFEALRDLYVDAFDDVDYDKYVGYSSSAQRYIDKIIKYPELDFMMKYFSTDEVSEEYTRLANIVSSLRGVYFNGGKDTIGHDIWTVTNLFDVLSNNASKNSDKMVAEFTKKFRIVSDFIGYRNSLSDDEVSQIAKTMKALAA
>ID:YP_009619205.1 |[Shigella phage Sf24]||_Shigella_phage_Sf24_.gbk|rIIA protein|2178|NC_042078(168112):93711-95888:-1 ^GeneID:40095820^ Shigella phage Sf24, complete genome.|neighbours:ID:YP_009619204.1(-1),ID:YP_009619206.1(-1)|neighbour_genes:rIIB protein,hypothetical protein|
MIITTEKETILGNGSKSKAFSITASPKVFKILSSDLYTNKIRAVVRELITNMIDAHALNGNPEKFIIQVPGRLDPRFVCRDFGPGMSDFDIQGDDNSPGLYNSYFSSSKAESNDFIGGFGLGSKSPFSYTDTFSITSYHKGEIRGYVAYMDGDGPQIKPTFVKEMGPDDKTGIEIVVPVEEKDFRNFAYEVSYIMRPFKDLAIINGLDREIDYFPDFDDYYGVNPERYWPDRGGLYAIYGGIVYPIDGVIRDRNWLSIRNEVNYIKFPMGSLDIAPSREALSLDDRTRKNIIERVKELSEKAFNEDVKRFKESTSPRHTYRELMKMGYSARDYMISNSVKFTTKNLSYKKMQSMFEPDSKLCNAGVVYEVNLDPRLKRIKQSHETSAVASSYRLFGINTTKINIVIDNIKNRVNIVRGLAHALDDSEFNNTLNIHHNERLLFINPEVESQIDLLPDIMAMFESDEVNIHYLSEIEALVKSYIPKVVKSKAPRPKAATAFKFEIKDGRWEKEELFTLTSEADEITGYVAYMHRSDIFSMDGTTSLCHPSMNILIRMANLIGINEFYVIRPLLQKKVKELGQCQCIFEALRDLYVDAFDDVDYDKYVGYSSSAKRYIDKIIKYPELDFMMKYFSVDEVSEEYTRLANMVSSLQGVYFNGGKDTIGHDIWTVTNLFDVLSNNASKNSDKMVAEFTKKFRIVSDFIGYRSSLSDDEVSQIAKTMKALAA
>ID:AUV63407.1 |[Shigella phage Sf25]||_Shigella_phage_Sf25_.gbk|rIIA protein|2427|MF327009(168573):93331-95757:-1 ^^ Shigella phage Sf25, complete genome.|neighbours:ID:AUV63406.1(-1),ID:AUV63408.1(-1)|neighbour_genes:rIIB protein,hypothetical protein|
MIITTEKETILGNGSKSKAFSIAANPKVFKILSSDLYTNKIRAVVRELITNMIDAHALNGNPEKFIIQVPGRLDPRFVCRDFGPGMSDFDIQGDDNSPGLYNSYFSSSKAESNDFIGGFGLGSKSPFSYTDTFSITSYHKGEIRGYVAYMDGDGPQIKPTFVKEMGPDDKTGIEIVVPVEEKDFRNFAYEVSYIMRPFKDLAIINGLDREIDYFPDFDDYYGVNPERYWPDRGGLYAIYGGIVYPIDGVIRDRNWLSIRNEVNYIKFPMGSLDIAPSREALSLDDRTRKNIIEIDYFPDFDDYYGVNPERYWPDRGGLYAIYGGIVYPIDGVIRDRNWLSIRNEVNYIKFPMGSLDIAPSREALSLDDRTRKNIIERVKELSEKAFNEDVKRFKESTSPRHTYRELMKMGYSARDYMISNSVKFTTKNLSYKKMQSMFEPDSKLCNAGVVYEVNLDPRLKRIKQSHETSAVASSYRLFGINTTKINIVIDNIKNRVNIVRGLAHALDDSEFNNTLNIHHNERLLFINPEVESQIDLLPDIMAMFESDEVNIHYLSEIEALVKSYIPKVVKSKAPRPKAATAFKFEIKDGRWEKEELFTLTSEADEITGYVAYMHRSDIFSMDGTTSLCHPSMNILIRMANLIGINEFYVIRPLLQKKVKELGQCQCIFETLRDLYVDAFDDVDYDKYVGYSSSAQRYIDKIIKYPELDFMMKYFSTDEVSEEYTRLANIVSSLRGVYFNGGKGTIGHDIWTVTNLFDVLSNNASKNSDKMVAEFTKKFRIVSDFIGYRNSLSDDEVSQIAKTMKALAA
>ID:YP_004414900.1 |[Shigella phage Shfl2]||_Shigella_phage_Shfl2_.gbk|hypothetical protein|2178|NC_015457(165919):1-165919:-1 ^GeneID:10499029^ |neighbours:start(),ID:YP_004414901.1(-1)|neighbour_genes:start(),hypothetical protein|
MIITTEKETILGNGSKSKAFSITASPKVFKILSSDLYTNKIRAVVRELITNMIDAHALNGNPEKFIIQVPGRLDPRFVCRDFGPGMSDFDIQGDDNSPGLYNSYFSSSKAESNDFIGGFGLGSKSPFSYTDTFSITSYHKGEIRGYVAYMDGDGPQIKPTFVKEMGPDDKTGIEIVVPVEEKDFRNFAYEVSYIMRPFKDLAIINGLDREIDYFPDFDDYYGVNPERYWPDRGGLYAIYGGIVYPIDGVIRDRNWLSIRNEVNYIKFPMGSLDIAPSREALSLDDRTRKNIIERVKELSEKAFNEDVKRFKESTSPRHTYRELMKMGYSARDYMISNSVKFTTKNLSYKKMQSMFEPDSKLCNAGVVYEVNLDPRLKRIKQSHETSAIASSYRLFGINTTKINIVIDNIKNRVNIVRGLARALDDSEFNNTLNIHHNERLLFINPEVESQIDLLPDIMAMFENDEVNIHYLSEIEALVKSYIPKVVKSKAPRPKAATAFKFEIKDGRWEKEELFTLTSEADEITGYVAYMHRSDIFSMDGTTSLCHPSMNILIRMANLIGINEFYVIRPLLQKKVKELGQCQCIFEALRDLYVDAFDDVDYDKYVGYSSSAKRYIDKIIKYPELDFMMKYFSVDEVSEEYTRLANMVSSLQGVYFNGGRDTIGHDIWTVTNLFDELSRNASKNSDKMVAEFTKKFRIVSDFIGYRNSLSDDEVSQIAKTMKALAA
>ID:YP_009110823.1 |[Shigella phage pSs-1]||_Shigella_phage_pSs-1_.gbk|gp16|2178|NC_025829(164999):5840-8017:-1 ^GeneID:22475089^ Shigella phage pSs-1, complete genome.|neighbours:ID:YP_009110822.1(-1),ID:YP_009110824.1(-1)|neighbour_genes:gp15,gp17|
MIITTEKETILGNGSKSKAFSITASPKVFKILSSDLYTNKIRAVVRELITNMIDAHALNGNPEKFIIQVPGRLDPRFVCRDFGPGMSDFDIQGDDNSPGLYNSYFSSSKAESNDFIGGFGLGSKSPFSYTDTFSITSYHKGEIRGYVAYMDGDGPQIKPTFVKEMGPDDKTGIEIVVPVEEKDFRNFAYEVSYIMRPFKDLAIISGLDREIDYFPDFDDYYGVNPERYWPDRGGLYAIYGGIVYPIDGVIRDRNWLSIRNEVNYIKFPMGSLDIAPSREALSLDDRTRKNIIERVKELSEKAFNEDVKRFKESTSPRHTYRELMKMGYSARDYMISNSVKFTTKNLSYKKMQSMFEPDSKLCNAGVVYEVNLDPRLKRIKQSHETSAVASSYRLFGINTTKINIVIDNIKNRVNIVRGLAHALDDKEFNNTLNIHHNERLLFINPEVESQIDLLPDIMAMFESDEVNIHYLSEIEALVKSYIPKAVKSKAPRPKTATAFKFEIKDGRWEKEELFTLTSEADEITGYVAYMHRSDIFSMDGTTSLCHPSTSILTRMANLIGINEFYVIRPLLQKKVKELGQCQCIFETLRDLYVDAFDAVDYDKYVGYSSSAKRYIDKIIKYPELDFMMKYFSVDEVSEEYTRLGNMVSSLQGIYFNGGKGTIGHDIWTVTNLFDVLSNNASKNSDKMVTEFTKKFRIVSDFIGYRNSLSDDEVSQIAKTMKALAA
>ID:NP_899390.1 |[Vibrio phage KVP40]||_Vibrio_phage_KVP40_.gbk|rIIA|2070|NC_005083(244834):81827-83896:1 ^GeneID:2545892^ Vibrio phage KVP40, complete genome.|neighbours:ID:NP_899389.1(1),ID:NP_899391.1(1)|neighbour_genes:hypothetical protein,rIIB|
MIIHTPDSTVQTSGKMRTAGFNMKASAKGFRIISTTLYKDPILAIVRELTCNGWDAHQMNKNLDTPIQVHLPNQFEPWFSVKDFGCGMSDDEIFGVYTTVFDSTKDDSNDVIGAMGLGSKTPFSYNNGQSFTVKSTKNGLKAVYSAYLDKGEPAITCMSEPAPTDEPDGVEVIVPVRKEDFSRFKEAANQVMPYFKAPAVETNITLSERKFTHMDGYFTENKKNSWRSGDVYAVMGNVCYPLSESHIKDIQLVRNYFKNSDLFIEFPIGELDVSASREELHYDDYTIENINKRVNLINTKFLDEAQKWVDDQKFSHIGDAYRACDNRFNDVVMKKLTFNGVSVMTYSQNMLKDFAILGKVVQLRPEYSNKEGVQRRTNFARPYDLVNPRNEYAKSPIHIIVDDMKSGGVAIAKEYVREEGQVVFYHHDDKPSTTAALAFFKERLRDCEYKVLKTSELKANYTPQKKTVKKKPVSPTIRLYEMRINEDGVRTVQASDVKREVLKNDELYYVSLFRDYIEKTPECGHGLDYHRSLGMIEEIMRIKGLDVVYIARRPEYVHIKDNKNAVNIFDIKFNKRELRSKIDWKSYTVDNNLYGYRSSLENTWANTAVRDHFGYSQSRNTCCQTIDRLCDNFPAVREIRKAEQEKHLEKLQTIQTAPKYKLLFDLVSSNTNTESTQKLIKLLRGKRNG
>ID:YP_009006105.1 |[Vibrio phage VH7D]||_Vibrio_phage_VH7D_.gbk|protein rIIA|2070|NC_023568(246964):16454-18523:1 ^GeneID:18499737^ Vibrio phage VH7D, complete genome.|neighbours:ID:YP_009006104.1(1),ID:YP_009006106.1(1)|neighbour_genes:hypothetical protein,protein rIIB|
MIIHTPESKVQTSGKMRTAGFNMKASAKGFRIISTTLYKDPILAIVRELTCNGWDAHQMNKNIDKAIEVHLPNQFEPWFAVKDFGCGMSDDEIFGVYTTVFDSTKDDSNDVIGAMGLGSKTPFSYNNGQSFTVKSTKNGLKAVYSAYLDNGEPAITCMSEPAPTDEPDGVEVIVPVRKEDFNRFKEAANKVMPYFKAPAVETNITLSERNFTHMDGYFTENKKNSWRSGDVYAVMGNVCYPLSEYHIQDIHLVRNYFKNSDLYIEFPIGELDVSASREELHYDDYTIDNINKRVNEINSKFLAEAQKWVDDQNFDYIGDAYRACDNRFNDVVLKKLKFNDELVATYASRMLKDFPIMGKTVRMRPECSNKEGVQRNTRAARPYDLVNPRNDYSKKPITVIVDDLKSGGVAITKEYIRQENVSIFYHHDDKPSTTAPLAFFKERLRDCEYRVLKTSDLKANYTPQKKSVKKKPVSATIRLYEMRINEDGERTVKASDVKREVLKSGSFHYVSLFRDYIEKVPECGHGLDYHRSLGMIETIMRIKGIDVVYIARRPEYVHIKGNENAVNIFDIKFNKRELRSKIDWKSYTVDNNLYGYRSALVMTWNNDAVRNHFGYARSYHTCNQTIDRLCDHFSAIRDVRTQEQEKHLEKLKKIQNESKYELLFKLVGSNTCEESTTKLIKLLRGKRNG
>ID:QBX06329.1 |[Vibrio phage ValB1 HC]||_Vibrio_phage_ValB1_HC_.gbk|protein rIIA|2070|MK568540(247619):242941-245010:-1 ^^ Vibrio phage ValB1 HC, complete genome.|neighbours:ID:QBX06328.1(-1),ID:QBX06330.1(-1)|neighbour_genes:protein rIIB,hypothetical protein|
MIIHTPESKVQTSGKMRTAGFNMKASAKGFRIISTTLYKDPILAIVRELTCNGWDAHQMNKNIDKAIEVHLPNQFEPWFAVKDFGCGMSDDEIFGVYTTVFDSTKDDSNDVIGAMGLGSKTPFSYNNGQSFTVKSTKNGLKAVYSAYLDNGEPAITCMSEPAPTDEPDGVEVIVPVRKEDFNRFKEAANKVMPYFKAPAVETNITLSERNFTHMDGYFTENKKNSWRSGDVYAVMGNVCYPLSEYHIQDIHLVRNYFKNSDLYIEFPIGELDVSASREELHYDDYTIDNINKRVNEINSKFLAEAQKWVDDQNFDYIGDAYRACDNRFNDVVLKKLKFNDELVATYASRMLKDFPIMGKTVRMRPECSNKEGVQRNTRAARPYDLVNPRNDYSKKPITVIVDDLKSGGVAITKEYIRQENVSIFYHHDDKPSTTAPLAFFKERLRDCEYRVLKTSDLKANYTPQKKSVKKKPVSATIRLYEMRINEDGERTVKASDVKREVLKSGSFHYVSLFRDYIEKVPECGHGLDYHRSLGMIETIMRIKGIDVVYIARRPEYVHIKGNENAVNIFDIKFNKRELRSKIDWKSYTVDNNLYGYRSALVMTWNNDAVRNHFGYARSYHTCNQTIDRLCDHFSAIRDVRTQEQEKHLEKLKKIQNESKYELLFKLVGSNTCEESTTKLIKLLRGKRNG
>ID:YP_009201221.1 |[Vibrio phage ValKK3]||_Vibrio_phage_ValKK3_.gbk|protein rIIA|2070|NC_028829(248088):48349-50418:-1 ^GeneID:26628444^ Vibrio phage ValKK3, complete genome.|neighbours:ID:YP_009201220.1(-1),ID:YP_009201222.1(-1)|neighbour_genes:protein rIIB,hypothetical protein|
MIIHTPESKVQTSGKMRTAGFNMKASAKGFRIISTTLYKDPILAIVRELTCNGWDAHQMNKNIDKSIEVHLPNQFEPWFSVKDFGCGMSDDEIFGVYTTVFDSTKDDSNDVIGAMGLGSKTPFSYNNGQSFTVKSTKNGLKAVYSAYLDKGEPAITCMSEPAPTDEPDGVEVIVPVRKEDFDRFKDAAQNVMPYFKSPSVETNMTLPERNFTHMDGYFTESKRNTWRSGDVYAVMGNVCYPLSEGHIQEIHLIRNYFKDSDLFIEFPIGELDVSASREELHYDDYTIDNINKRVKQINSKFLAEAQKWVDDQNFDYIGDAYRACDRRFNDVVLKKLKFNDELVVTYASRMLKDFPIMGKTVRMRPEHSNKEGVQRNTRAARPYDLVNPRNDYSKNPITIIVDDLKSGGVAITKEYIRQESVSIYYHHDDKPSTTAPLAFFKERLRDCEYRVLKTSDLKANYTPQKKSVKKKPAPTTIRLYEMRINDKGERTVKASDVKREVLKSGSFHYVSLFRDYIEKVPECGHGLDYHRSLGMIETIMRIKGIDVVYIARRPEYVHIKGNEKAVNIFDIKFNKRELRSKIDWKSYTVDNNLYGYRSVLPMTWNNDAVRNYFGYARSYHTCNQTIDRLCDHFSAIREIRTQEQEKHLEKLKKIQNESKYELLFKLVGSNTCEESTTKLIKLLRGKRNG
>ID:YP_008125339.2 |[Vibrio phage nt-1]||_Vibrio_phage_nt-1_.gbk|rIIA|2085|NC_021529(247511):1-2085:1 ^GeneID:15926643^ Vibrio phage nt-1, complete genome.|neighbours:start(),ID:YP_008125340.1(1)|neighbour_genes:start(),rIIB|
MIIHTPDSTVQTSGKMRTAGFNMKASAKGFRIISTTLYKDPILAIVRELTCNGWDAHQMNKNLSKAIEVHLPNQFEPWFSVKDFGCGMSDDEIFGVYTTVFDSTKDDSNDVIGAMGLGSKTPFSYNNGQSFTVKSTKNGLKAVYSAYLDKGEPAITCMSEPAPTDEPDGVEVIVPVRKEDFSRFKDAANKVMPYFKSPAVDTNITLTERKFTHMDGYFTEPSGSSWRSGDVYAVMGNVCYPLNESYIKDINIVRSYFKQTDLYIDFAIGDLDVSASREELHYDDYTIENINKRIKVINERFINEAQTWINDQKFKYIGDAYRACDNRFSDSVMPKLKFGDVLVNTYQSKLLADYNASGKVVYFRPEHSNKEGVQRRTNFSRAYDLVNPRTDYAKNPIKIIVDDMKSGGVRIAKEYVRVTNKGAYYHHDDKLSTIGALKFFKERLRDCEYTVLKTSDLKANYTPAPKQVAKKNYAPTVTLYEMRFDENGERRVEQSTVKRDFLRKEDFYFVSMFRDYIERRPEDSNNSMEYRSALPLLEAVMRLKGIDVLYIARRPEYACIKENENAKNLFDVKFNKREARSKINWKLYAIDNNMYSFRSKLRDTWYQRDVRKLFKVIGTGKQYEVTDRSTIDKVCRYFPIFGAIRSEEESTQLKKLIEAQEMPKYQLLFDLVDNRTSPEATKKLIKLLRGKRNG
>ID:ALP46966.1 |[Vibrio phage phi-Grn1]||_Vibrio_phage_phi-Grn1_.gbk|rIIA lysis inhibitor|2070|KT919972(248605):190701-192770:1 ^^ Vibrio phage phi-Grn1, complete genome.|neighbours:ID:ALP47330.1(1),ID:ALP47006.1(1)|neighbour_genes:hypothetical protein,rIIB lysis inhibitor|
MIIHTPESKVQTSGKMRTAGFNMKASAKGFRIISTTLYKDPILAIVRELTCNGWDAHQMNKNIDKAIEVHLPNQFEPWFAVKDFGCGMSDDEIFGVYTTVFDSTKDDSNDVIGAMGLGSKTPFSYNNGQSFTVKSTKNGLKAVYSAYLDNGEPAITCMSEPAPTDEPDGVEVIVPVRKEDFNRFKEAANKVMPYFKAPAVETNITLSERNFTHMDGYFTENKKNSWRSGDVYAVMGNVCYPLSEYHIQDIHLVRNYFKNSDLYIEFPIGELDVSASREELHYDDYTIDNINKRVNEINSKFLAEAQKWVDDQNFDYIGDAYRACDNRFNDVVLKKLKFNDELVATYASRMLKDFPIMGKTVRMRPECSNKEGVQRNTRAARPYDLVNPRNDYSKKPITVIVDDLKSGGVAITKEYIRQENVSIFYHHDDKPSTTAPLAFFKERLRDCEYRVLKTSDLKANYTPQKKSVKKKPVSATIRLYEMRINEDGERTVKASDVKREVLKSGSFHYVSLFRDYIEKVPECGHGLDYHRSLGMIETIMRIKGIDVVYIARRPEYVHIKGNENAVNIFDIKFNKRELRSKIDWKSYTVDNNLYGYRSALVMTWNNDAVRNHFGYARSYHTCNQTIDRLCDHFSAIRDVRTQEQEKHLEKLKKIQNESKYELLFKLVGSNTCEESTTKLIKLLRGKRNG
>ID:ALP47346.1 |[Vibrio phage phi-ST2]||_Vibrio_phage_phi-ST2_.gbk|rIIA lysis inhibitor|2070|KT919973(250485):3229-5298:1 ^^ Vibrio phage phi-ST2, complete genome.|neighbours:ID:ALP47713.1(1),ID:ALP47392.1(1)|neighbour_genes:hypothetical protein,rIIB lysis inhibitor|
MIIHTPESKVQTSGKMRTAGFNMKASAKGFRIISTTLYKDPILAIVRELTCNGWDAHQMNKNIDKAIEVHLPNQFEPWFAVKDFGCGMSDDEIFGVYTTVFDSTKDDSNDVIGAMGLGSKTPFSYNNGQSFTVKSTKNGLKAVYSAYLDNGEPAITCMSEPAPTDEPDGVEVIVPVRKEDFNRFKEAANKVMPYFKAPAVETNITLSERNFTHMDGYFTENKKNSWRSGDVYAVMGNVCYPLSEYHIQDIHLVRNYFKNSDLYIEFPIGELDVSASREELHYDDYTIDNINKRVNEINSKFLAEAQKWVDDQNFDYIGDAYRACDNRFNDVVLKKLKFNDELVATYASRMLKDFPIMGKTVRMRPECSNKEGVQRNTRAARPYDLVNPRNDYSKKPITVIVDDLKSGGVAITKEYIRQENVSIFYHHDDKPSTTAPLAFFKERLRDCEYRVLKTSDLKANYTPQKKSVKKKPVSATIRLYEMRINEDGERTVKASDVKREVLKSGSFHYVSLFRDYIEKVPECGHGLDYHRSLGMIETIMRIKGIDVVYIARRPEYVHIKGNENAVNIFDIKFNKRELRSKIDWKSYTVDNNLYGYRSALVMTWNNDAVRNHFGYARSYHTCNQTIDRLCDHFSAIRDVRTQEQEKHLEKLKKIQNESKYELLFKLVGSNTCEESTTKLIKLLRGKRNG
>ID:ALY07200.1 |[Vibrio phage vB_VmeM-32]||_Vibrio_phage_vB_VmeM-32_.gbk|HSP90 family molecul..|2244|KU160494(199912):156504-158747:1 ^^ Vibrio phage vB_VmeM-32, complete genome.|neighbours:ID:ALY07199.1(1),ID:ALY07201.1(1)|neighbour_genes:hypothetical protein,hypothetical protein|
MKLHIDTTPAITSNNIESGKFGMELSAKTFKIFTSSIYKYKIRAIIRELYSNAIDGLIARKRQHGALIDGKTIDVHLPTSIEPTFIIRDYGTGMSKEFMFSTYTTYFASTKNDNNDEIGGLGLGCKSPLCLVSTFTVTSIVDGIKNVYSVYMTDSGEPNIASMGEFETDELDGVEVRVPVQPEDFAEYEQESLRLLPFFSYQPNFIGQNKLDYDPIVFDDSKTLYNIATKYTGINVGAVMGGVVYPIPDELTKSSIVRVLGPKNCFIEFDIGQLDFQPSREELSLDKTTIANITSKLEVIDSEYVKLYERVLEKSKSLRNFYKLLKIEFQEKYSEQRNISFSSLWSWTHARLCATNPKIASWGDKVYRDCVSRIKPIAITTRSMDVRLISMNRDRSFHERKIRRYRYSWVPVAPDTLTKIESNFKCVVVNDLKTSQKHNRTKVLRGLQNLGVCELSSESVIYIHDEYSRNGVLDDLVSNYDECDDFKVVMLSEWYDRAIQAEKEFVAEQKRIAKEERLKRGVPERDPYTGLRCYLKNSIVSGFIEIKKLSSDVEDMTGFYVEKSRYTELQLLSQIHPDLKNAKVWVLPKPFMKRAEKNENLTYLPDEKLTEMLEYAANYHVQNARYDLPIQSWERDLIKCDRVFDELSIPYIVRIKKLNDEIKQRSGSVTTSHEWNLLIKYSDVSNETIRKTYNHLDVMRKEQTEYIESSRDEFIQKYPLAVYVLKSKYISNLDDNEISNIKSIINN
>ID:AFN37374.1 |[Vibriophage phi-pp2]||_Vibriophage_phi-pp2_.gbk|rIIA|2070|JN849462(246421):83194-85263:1 ^^ Vibriophage phi-pp2, complete genome.|neighbours:ID:AFN37373.1(1),ID:AFN37375.1(1)|neighbour_genes:hypothetical protein,rIIB|
MIIHTPDSTVQTSGKMRTAGFNMKASAKGFRIISTTLYKDPILAIVRELTCNGWDAHQMNKNLDTPIQVHLPNQFEPWFSVKDFGCGMSDDEIFGVYTTVFDSTKDDSNDVIGAMGLGSKTPFSYNNGQSFTVKSTKNGLKAVYSAYLDKGEPAITCMSEPAPTDEPDGVEVIVPVRKEDFNRFKEAANQVMPYFKAPAVETNITLSERKFTHMDGYFTENKKNSWRSGDVYAVMGNVCYPLSESHIKDIQLVRNYFKNSDLFIEFPIGELDVSASREELHYDDYTIENINKRVNLINTKFLDEAQKWVDDQKFSHIGDAYRACDNRFNDVVMKKLTFNGVSVMSYSQNMLKDFAILGKVVQLRPEYSNKEGVQRRTNFARPYDLVNPRNEYAKSPIHIIVDDMKSGGVAIAKEYVREEGQVVFYHHDDKPSTTAALAFFKERLRDCEYKVLKTSELKANYTPQKKTVKKKPVSPTIRLYEMRINEDGVRTVQASDVKREVLKNDELYYVSLFRDYIEKTPECGHGLDYHRSLGMIEEIMRIKGLDVVYIARRPEYVHIKDNKNAVNIFDIKFNKRELRSKIDWKSYTVDNNLYGYRSSLENTWANTAVRDHFGYSQSRNTCCQTIDRLCDNFPAVREIRKAEQEKHLEKLQTIQTAPKYKLLFDLVSSNTNTESTQKLIKLLRGKRNG
>ID:YP_009153604.1 |[Yersinia phage PST]||_Yersinia_phage_PST_.gbk|rIIA|2178|NC_027404(167785):1-2178:-1 ^GeneID:24677629^ Yersinia phage PST, complete genome.|neighbours:start(),ID:YP_009153605.1(-1)|neighbour_genes:start(),hypothetical protein|
MIITTEKETILGNGSKSKAFSITASPKVFKILSSDLYTNKIRAVVRELITNMIDAHALNGNPEKFIIQVPGRLDPRFVCRDFGPGMSDFDIQGDDNSPGLYNSYFSSSKAESNDFIGGFGLGSKSPFSYTDTFSITSYHKGEIRGYVAYMDGDGPQIKPTFVKEMGPDDKTGIEIVVPVEEKDFRNFAYEVSYIMRPFKDLAIINGLDREIDYFPDFDDYYGVNPERYWPDRDGLYAIYGGIVYPIDGVIRDRNWLSIRNEVNYIKFPMGSLDIAPSREALSLDDRTRKNIIERVKELSEKAFNEDVKRFKESTSPRHTYRELMKMGYSARDYMISNSVKFTTKNLSYKKMQSMFEPDSKLCNAGVVYEVNLDPRLKRIKQSHETSAVASSYRLFGINTTKINIVIDNIKNRVNIVRGLAHALDDSEFNNTLNIHHNERLLFINPEVESQIDLLPDIMAMFESDEVNIHYLSEIEALVKSYIPKVVKSKAPRPKAATAFKFEIKDGRWEKEELFTLTSEADEITGYVAYMHRSDIFSMDGTTSLCHPSMNILIRMANLIGINEFYVIRPLLQKKVKELGQCQCIFEALRDLYVDAFDDVDYDKYVGYSSSAKRYIDKIIKYPELDFMMKYFSVDEVSEEYTRLANMVSSLQGVYFNGGKDTIGHDIWTVTNLFDVLSNNASKNSDKMVAEFTKKFRIVSDFIGYRNSLSDDEVSQIAKTMKALAA
>ID:VEV89617.1 |[Yersinia phage fPS-2]||_Yersinia_phage_fPS-2_.gbk|g001c|2178|LR215722(169060):12-2189:-1 ^^ Yersinia phage fPS-2 genome assembly, chromosome: I.|neighbours:start(),ID:VEV89618.1(-1)|neighbour_genes:start(),g002c|
MIITTEKETILGNGSKSKAFSITASPKVFKILSSDLYTNKIRAVVRELITNMIDAHALNGNPEKFIIQVPGRLDPRFVCRDFGPGMSDFDIQGDDNSPGLYNSYFSSSKAESNDFIGGFGLGSKSPFSYTDTFSITSYHKGEIRGYVAYMDGDGPQIKPTFVKEMGPDDKTGIEIVVPVEEKDFRNFAYEVSYIMRPFKDLAIINGLDREIDYFPDFDDYYGVNPERYWPDRGGLYAIYGGIVYPIDGVIRDRNWLSIRNEVNYIKFPMGSLDIAPSREALSLDDRTRKNIIERVKELSEKAFNEDVKRFKESTSPRHTYRELMKMGYSARDYMISNSVKFTTKNLSYKKMQSMFEPDSKLCNAGVVYEVNLDPRLKRIKQSHETSAVASSYRLFGINTTKINIVIDDIKNRVNIVRGLAHALDDSEFNNTLNIHHNERLLFINPEVESQIDLLPDIMAMFESDEVNIHYLSEIEALVKSYIPKVVKSKAPRPKAATAFKFEIKDGRWEKEELFTLTSEADEITGYVAYMHRSDIFSMDGTTSLCHPSMNILIRMANLIGINEFYVIRPLLQKKVKELGQCQCIFEALRDLYVDAFDDVDYDKYVGYSSSAQRYIDKIIKYPELDFMMKYFSTDEVSEEYTRLGNMVSSLRGVYFNGGKDTIGHDIWTVTNLFDELSRNASKNSDKMVAEFTKKFRIVSDFIGYRNSLSDDEVSQIAKTMKALAA
>ID:YP_009149240.1 |[Yersinia phage phiD1]||_Yersinia_phage_phiD1_.gbk|g001|2178|NC_027353(167063):12-2189:-1 ^GeneID:24635714^ Yersinia phage phiD1 complete genome.|neighbours:start(),ID:YP_009149241.1(-1)|neighbour_genes:start(),g002|
MIITTEKETILGNGSKSKAFSIAANPKVFKILSSDLYTNKIRAVVRELITNMIDAHALNGNPEKFIIQVPGRLDPRFVCRDFGPGMSDFDIQGDDNSPGLYNSYFSSSKAESNDFIGGFGLGSKSPFSYTDTFSITSYHKGEIRGYVAYMDGDGPQIKPTFVKEMGPDDKTGIEIVVPVEEKDFRNFAYEVSYIMRPFKDLAIINGLDREIDYFPDFDDYYGVNPERYWPDRGGLYAIYGGIVYPIDGVIRDRNWLSIRNEVNYIKFPMGSLDIAPSREALSLDDRTRKNIIERVKELSEKAFNEDVKRFKESTSPRHTYRELMKMGYSARDYXISNSVKFTTKNLSYKKMQSMFEPDSKLCNAGVVYEVNLDPRLKRIKQSHETSAVASSYRLFGINTTKINIVIDNIKNRVNIVRGLARALDDSEFNNTLNIHHNERLLFINPEVESQIDLLPDIMAMFESDEVNIHYLSEIEALVKSYIPKVVKSKAPRPKAATAFKFEIKDGRWEKEELFTLTSEADEITGYVAYMHRSDIFSMDGTTSLCHPSMNILIRMANLIGINEFYVIRPLLQKKVKELGQCXCIFEALRDLYVDAFDDVDYDKYVGYSSSAQRYIDKIIKHPELDFMMKYFSTDEVSEEYTRLGNMVSSLRGVYFNGGKDTIGHDIWTVTNLFDELSRNASKNSDKMVTEFTKKFRIVSDFIGYRNSLSDDEVSQIAKTMKALAA
