# Supplementary material for: Influence of Non-canonical DNA Bases on the Genomic Diversity of Tevenvirinae
Source: Front Microbiol. 2021 Apr 6;12:632686. doi: 10.3389/fmicb.2021.632686 (PMC8056088; doi:10.3389/fmicb.2021.632686)
Supplement: Supplementary Data Sheet 1 — Clustering results (folders “first clusterisation,” “second clusterisation,” and “third clusterisation”): the number of pan-genome components in the individual genome (files “pan genome components of genomes”), the total number of all clusters and components of the pan-genome (files “pan genome components”), a list of clusters of the core genome (files “core list”), a list of clusters of the softcore genome (files “softcore list”). Clusters of the softcore genome (folders “softcore clusters”) are presented in the files which show regions in genomes, protein sequences, names of viruses which have these proteins A description of softcore clusters is also supplied (file “Softcore clusters description”). [file Data_Sheet_1.ZIP › Data sheet 1/first clusterisation/softcore_clusters/19867_60.faa]

>ID:YP_004300588.1 |[Acinetobacter virus 133]|Acj133|_Acinetobacter_phage_133_.gbk|60plus39|1836|NC_015250(159801):3596-5431:-1 ^GeneID:10322994^ Acinetobacter phage 133, complete genome.|neighbours:ID:YP_004300587.1(-1),ID:YP_004300589.1(-1)|neighbour_genes:hypothetical protein,putative bacterial N..|
MIENKITSLDDREHCLALPGMYVGSTAREAQELFIDGVYGPQVFCTGLIKLVEETYINSLDEAIRTNFKFANKIAINMTETVATIQDNGRGLPQNIVVDKDGAELPGAVVAYTVVKAGGNFGLDDRKTAGMHGMGGSLANIFAKDFKAVTCNGENEISLHCTDNMSNIDWTQKKAKYKGTKVEFEPDFERFDCTGFTEIDMAIIRNQLQTLAVVYPQIEFKFNGQKIQGNFKTYAKQYDESVLTSVTDNIQLGLARSEDGFRHLSYVNSIHTKVGGSHVDYIMDELSNELIPKIKRKYKITVNKARIKECLTLLLFIKDMSNLRFDSQTKERLTSPTGEVKKHVDIDIGKLANSFMKNETILMPIIEAALAKQLAAEKSAKTKADNAAKKAKVAKHIKANLYGKPAETTLFLTEGDSAIGYLLSTRDQELHGGYPLRGKVLNTWGKTYPQMMANKELFDICAITGLKLGDKAENLNYKYIAIFVDSDFDGLGSIYPSLLAFFSNWPELFEQGRIRLCKAPVTIAVKGKEELFFYSMSEYNKVRDTLKGYKVSYIKGLGTLTEDNYSRVINNPVYDTIVLPPDYKEQFEMLFGKDPDPRKEWMLNPVGEPNV
>ID:AWY10412.1 |[Acinetobacter phage AM101]||_Acinetobacter_phage_AM101_.gbk|DNA topoisomerase II..|1818|MH165274(166487):159339-161156:1 ^^ Acinetobacter phage AM101, complete genome.|neighbours:ID:AWY10427.1(1),ID:AWY10413.1(1)|neighbour_genes:lysozyme,hypothetical protein|
MSTEIKMLSDREHVLKRPGMYVGSTTSENHDRFLFGKFQTLKYVPALVKIIDEIIDNSLDEAIRTDFAFANKIEVKISGNQITVKDNGRGIPQAMITTPEGTQLPGAVACWTRTKAGGNFGDDATRKTAGLNGVGSSLTNIFSKEFIGTTCDGENTIAVKCSDNMSNIDWKTKAGGKQGTEVSFVPDFSLLDCDGIDSTIEQIVEDRLQILAVIYPDIQFKFNNVRVLGNFKKYAKMYDEDAIIMETDNVQLAIGRSDDGFRHLSFVNAIHTKVGGSHIDYVIDELANELIPQIKRRHKVEVNKARIKECLTMLLFIKNMPNMRFDSQTKERLTSPWGEVKAHIDIDIKKLARMLIANESILMPIIEAVLAKLLAAEKAANTRAAKKAAKAKVAKHIKANKYGDDTVETTLFLTEGDSAIGYLISTRDRELHGGYPLRGKVMNTWGMTPAEMLKNKEIFDICAITGLTIGEPAENLNYRNIAIMTDADVDGTGSIYPSLLAFFSNWPELFEQGRIKFVKTPVAICQKGKDQKWYYTIDEYEADKPNLKGYSFRYIKGLGSLEMEEYEKVIREPHFDVVKLPENWKAQFEMLFGNDAQLRKDWMSA
>ID:YP_004009378.1 |[Acinetobacter phage Ac42]|Ac42|_Acinetobacter_phage_Ac42_.gbk|60plus39|1827|NC_014660(167716):8623-10449:-1 ^GeneID:9925643^ Acinetobacter phage Ac42, complete genome.|neighbours:ID:YP_004009377.1(-1),ID:YP_004009379.1(-1)|neighbour_genes:hypothetical protein,putative N-acetylmur..|
MSQDKITMLTDREHALQKPAMYIGSTVIEPHERFVFGEYKTVEYVPGLIKIISELIDNSLDEAIRTDFEYANKISVDITGTSVTIKDNGRGIPQDNVITPEGITIPGPVAAWTRTKAGSNFGNDATRKTIGTNGVGSSLANIFSKKFTGHTCNGKTTIQVDCSENMLNVDWKTGVGTRKGTTVTIEPDLERFGVTEIGKNEIDLIHDQLQTLAVIYPKIKISFNGTILQGNFKKFVTQFEEDPIILESDTFSLALGRSPDGFRHVSFANGVHTKNGGNHIEVIFDELSSELMNSIKRKYKIDITKARIKECVTMVLFVRDMVNMRFDSQTKERLTSPMGEVKSHLNLDVKKLARMFLKNETVLMPIIEAVLARKLAADKAAETKANKAAQKAKVAKHIKANLYGDQSANTTLFLTEGDSAIGYLLSTRNRDLHGGYPLRGKFKNTWGDAPAQIMKNQEAFDICAITGLTLGEKAEETYYKNIAIMTDADVDGTGSIYPTLLAFFSNWPELFEQGRIKFVKTPVWICENKSTKKQTWYYTSEEYDLNKSKHLKDKVRYIKGLGSLEESEYERVINEPVMDVVSLPDNWKDQFEMLFGNDPDKRKEWMSS
>ID:YP_004009629.1 |[Acinetobacter phage Acj61]||_Acinetobacter_phage_Acj61_.gbk|60plus39|1821|NC_014661(164093):7598-9418:-1 ^GeneID:9925903^ Acinetobacter phage Acj61, complete genome.|neighbours:ID:YP_004009628.1(-1),ID:YP_004009630.1(-1)|neighbour_genes:hypothetical protein,putative ysozyme|
MINNEIKILSDKEHIIKRSGMYIGSSANEEHERFVFGQFQKIKYVPGLVKIIDEIIDNSIDEAIRTNFQFANKIDVTVSPHLVSVSDNGRGIPQAMITTPEGEQIPGPVAAWTRPKAGGNFGDDSERKTGGMNGVGSSLTNIFSTIFTGITCDGTNTITVKCKDNMDSIDWKSKAGGRQGTSVSFEPDFSHFDCEIIGDQVIKIIEDRLQTLSVVYPDIAFKFNGTRVIGNFKKYAKQFDEHMLVMDTEKCAIGIGRSDDGFRQLTYVNNIHTKNGGSHIDYVMDELANEMIPLIKRKHKIDINKARIKECITVVMFVRDMSNMRFDSQTKERLTSPWGEIKSHIDIDIKKLARMFVNSEEILMPIIEAVLARKLAAEKAAETKASKAASRAKVAKHIKANAYGKEDIETTLFLTEGDSAIGYLLSTRNRELHGGYPLRGKFMNTWGMLPSDILKNKESFDICAITGLVFGEKAEGLNYRNIAIMTDADVDGTGSIYPSLLAFFANWPELFEQGRIKFVKTPVWICQKGKEQKWFYTSDEYEAVKDELKGWNARYIKGLGSLEVDEYEKVINEPHYDVVKLPENWKEHFEMLLGNDSAPRKVWMSA
>ID:YP_004010152.1 |[Acinetobacter phage Acj9]||_Acinetobacter_phage_Acj9_.gbk|60plus39|1827|NC_014663(169947):8353-10179:-1 ^GeneID:9926449^ Acinetobacter phage Acj9, complete genome.|neighbours:ID:YP_004010151.1(-1),ID:YP_004010153.1(-1)|neighbour_genes:hypothetical protein,putative N-acetylmur..|
MTTEQPEIKMLSDRDHVLKRPGMYVGSTSNEDHERFLFGKYQKVKYVPGLVKIIDEIIDNSLDEAIRTNFEFANKIELKIDGNAVFVSDNGRGIPQGLITTPEGTQLPGPVACWTRTKAGGNFGNDADRKTAGMNGVGSSLTNIFSQEFTGTTCDGENTITVHCTGNMENVDWKSKKGGRQGTSVSFTPDFDLLDCKEIDQTIIDIVEDRLQILAVIYPAIAFKFQGVRVQGNFKKYAKMYDENAIIMETDNIQLSIGRSEDGFRHLSFVNAIHTKVGGSHIDYLMEELSNELMPMIKRKHKVEVNKARIKECLTVLLFIKDMPNMRFDSQTKERLTSPWGEVKAHMDIDVKKLARMFINNDDVLMPIIEAVLAKLLAAEKAANTKAAKKAAKAKVAKHIKPNLYGREDVETTLFLTEGDSAIGYLLTTRDRELQGGYPLRGKVMNTWGMQPNEMLKNKEIFDICAITGLTIGEKAEGLNYKNIAIMVDADPDGLGSIYPSLLAFFSNWPELFDQGRIRLCKSPIIIAEKGKDEKWYYDLAAYEAEKPLLKGYTIRYIKGLGSLTEDNYAKVINDPQFDVVSLPENWRDQFEMLMGNDAQLRKDWMSA
>ID:AXY82633.1 |[Acinetobacter phage KARL-1]||_Acinetobacter_phage_KARL-1_.gbk|DNA topoisomerase su..|1533|MH713599(166560):6921-8453:1 ^^ Acinetobacter phage KARL-1, complete genome.|neighbours:ID:AXY82632.1(1),ID:AXY82634.1(1)|neighbour_genes:putative lysozyme,homing endonuclease|
MSTEIKMLSDREHVLKRPGMYVGSTTSENHDRFLFGKFQTLKYVPALVKIIDEIIDNSLDEAIRTDFAFANKIEVKISGNQITVKDNGRGIPQAMITTPEGTQLPGAVACWTRTKAGGNFGDDATRKTAGLNGVGSSLTNIFSKEFIGTTCDGENTIVVKCSDNMSNIDWKTKAGGKQGTEVSFVPDFSLLDCDGIDSTIEQIVEDRLQILAVIYPDIQFKFNNVRVLGNFKKYAKMYDEDAIIMETDNVQLAIGRSDDGFRHLSFVNAIHTKVGGSHIDYVIDELSNELIPQIKRRHKVEVNKARIKECLTMLLFIKNMPNMRFDSQTKERLTSPWGEVKAHIDIDIKKLSRMLIANESILMPIIEAVLAKLLAAEKAANTRAAKKAAKAKVAKHIKANKYGDDTVETTLFLTEGDSAIGYLISTRDRELHGGYPLRGKVMNTWGMTPADMLKNKEIFDICAITGLTIGEPAGTYAEEGKWYTLEDGTVVNENDEIQVDGKWMKVKSLL
>ID:AXY82637.1 |[Acinetobacter phage KARL-1]||_Acinetobacter_phage_KARL-1_.gbk|DNA topoisomerase su..|324|MH713599(166560):9458-9781:1 ^^ Acinetobacter phage KARL-1, complete genome.|neighbours:ID:AXY82636.1(1),ID:AXY82638.1(1)|neighbour_genes:DNA topoisomerase II..,hypothetical protein|
MLAFFSNWPELFEQGRIKFVKTPVAICQKGKDQKWYYTIEDYEADKPNLKGYSFRYIKGLGSLEMEEYEKVIREPHFDVVKLPENWKAQFEMLFGNDAQLRKDWMSA
>ID:YP_006488983.1 |[Acinetobacter phage ZZ1]||_Acinetobacter_phage_ZZ1_.gbk|DNA topoisomerase su..|1827|NC_018087(166687):9066-10892:-1 ^GeneID:13165069^ Acinetobacter phage ZZ1, complete genome.|neighbours:ID:YP_006488985.1(-1),ID:YP_006488979.1(-1)|neighbour_genes:hypothetical protein,putative lysozyme|
MIKNEIKMLSDKEHVLKRPGMYVGSTSNEEYDRFLFGKFTKLKYVPAIVKLIEEIRDNSIDEAVRTNFQYANKIAVTIKDNWVTVTDNGRGIPQAMITTPEGTEIPGAVAAWTRTKAGGNFGDDSERKTSGMNGVGSSLTNIFSKEFIGTTCDGEQTLIVHCVNNMDNIDWTQKVYAKQTQGTEVKFTPDFSHFECDAIDDVIVQIIEDQMQTLAVVYPEIEFKFNGKKVQGNFKKYAKQYDESAITAETDNVQFAIGRSEDGFRHLSYVNAIHTKVGGSHLDYVMDELANELIPSIKRKYKIDVNKARIKECVTVLLFLKDMKNLRFDSQTKERLTSPAGEVKSHIDIDIKKIAKQFMANEDILMPIIEAVLARKLAAEKAAETKANKAAAKAKVSKHIKANGYGNDQKETTLFLTEGDSAIGYLISTRNRELHGGYPLRGKVLNTWGLSATDMLKNKEIFDICAIMGLTIGEKADSLNYRNVAIMTDADVDGTGSIYPSLLAFFSNWPELFEQGRIKFVKTPVWICQKGKDQKWYYTSEEYDADKDSLKGYTCRYIKGLGSLEESEYERVINEPYFEVVKLPESWETQFEMLLGKNAELRKEWMSS
>ID:AXF40581.1 |[Acinetobacter phage vB_ApiM_fHyAci03]||_Acinetobacter_phage_vB_ApiM_fHyAci03_.gbk|DNA topoisomerase II..|324|MH460829(165975):7318-7641:-1 ^^ Acinetobacter phage vB_ApiM_fHyAci03, complete genome.|neighbours:ID:AXF40580.1(-1),ID:AXF40582.1(-1)|neighbour_genes:hypothetical protein,DNA topoisomerase II..|
MLAFFSNWPELFEQGRIKFVKTPVAICQKGKDQKWYYTIEDYEADKPNLKGYSFRYIKGLGSLEMEEYEKVIREPHFDVVKLPENWKAQFEMLFGNDAQLRKDWMSA
>ID:AXF40584.1 |[Acinetobacter phage vB_ApiM_fHyAci03]||_Acinetobacter_phage_vB_ApiM_fHyAci03_.gbk|DNA topoisomerase II..|1533|MH460829(165975):8645-10177:-1 ^^ Acinetobacter phage vB_ApiM_fHyAci03, complete genome.|neighbours:ID:AXF40583.1(-1),ID:AXF40585.1(-1)|neighbour_genes:homing endonuclease,putative lysozyme|
MSTEIKMLSDREHVLKRPGMYVGSTTSENHDRFLFGKFQTLKYVPALVKIIDEIIDNSLDEAIRTDFAFANKIEVKISGNQITVKDNGRGIPQAMITTPEGTQLPGAVACWTRTKAGGNFGDDATRKTAGLNGVGSSLTNIFSKEFIGTTCDGENTIVVKCSDNMSNIDWKTKAGGKQGTEVSFVPDFSLLDCDGIDSTIEQIVEDRLQILAVIYPDIQFKFNNVRVLGNFKKYAKMYDEDAIIMETDNVQLAIGRSDDGFRHLSFVNAIHTKVGGSHIDYVIDELTNELIPQIKRRHKVEVNKARIKECLTMLLFIKNMSNMRFDSQTKERLTSPWGEVKAHIDIDIKKLARMLIANESILMPIIEAVLAKLLAAEKAANTRAAKKAAKAKVAKHIKANKYGDDTVETTLFLTEGDSAIGYLISTRDRELHGGYPLRGKVMNTWGMTPAEMLKNKEIFDICAITGLVIGEPAGTYAEEGKWYTLEDGTVVNENDEIQVDGKWMKVKSLL
>ID:APU01396.1 |[Aeromonas phage 65.2]||_Aeromonas_phage_65.2_.gbk|DNA topoisomerase|2004|KY290955(236567):3201-5204:-1 ^SEED:fig|6666666.172300.peg.5^ Aeromonas phage 65.2, complete genome.|neighbours:ID:APU01395.1(-1),ID:APU01397.1(-1)|neighbour_genes:hypothetical protein,hypothetical protein|
MKEQEGKILSHYEHIFLNSDMYVGSLSEETHLVLENGKFVSKNYIPGLAKVIDEIVDNSVDEAIRTDFKYANKIDIVVDDQTNQVTISDNGRGIPQYDVTTPEGEVVPYPLACYTRAMAGGNFVKERKGIGKNGVGSVLTNLYSTMFRATTCDGKNTVTIYCTQNAENQSYTKKKGGTQGTTVEFIPDLLDKFGIFGGIPNDIVDVIKSRVEILSVLFPQIKFTFNKKKVDSKFKKFASDFGDPVIFENEKCSFFIGTSDEFRQLSYVNGVHTKQGGNHVEYLINGLCDELTPMIKRKFKVEINKSRIKENTLIFMSLRGFEGAKFDGQTKERLSNSNGQIKDHCGIDLKAIAKRMISNDSVIMPIVESAIAKRDAVEKALATKAQKKALTSNVPKHIQANKYGKKGFETVLFLTEGDSALGFLGATRDHDTQGGFPLRGKMLSVHKISDKTKVLKNAEITNIISILGITLDDTKELPSGDFYRNGDLVVAENDEMIVNGKWVQTRDIITGNEWTHELKPDMVHYRNQTNVRRNTAANYDYVSILVDADPDGRGHISNLIISLFHKYWKHYIDQGRLLVCRTPEYISRKGKDVVWCYDTVEFNNKKFAGTGWKHEHVKGLGQLNKEDYKKCIRDPYMERVSIDGSAGESLEMFFGNESDLRKAWMDE
>ID:YP_004300843.1 |[Aeromonas virus 65]||_Aeromonas_phage_65_.gbk|60plus39|2004|NC_015251(235229):3202-5205:-1 ^GeneID:10323266^ Aeromonas phage 65, complete genome.|neighbours:ID:YP_004300842.1(-1),ID:YP_004300844.1(-1)|neighbour_genes:hypothetical protein,hypothetical protein|
MKEQEGKILSHYEHIFLNSDMYVGSLSEETHLVLENGKFVSKNYIPGLAKVIDEIVDNSVDEAIRTDFKYANKIDIVVDDQTNQVTISDNGRGIPQYDVTTPEGEVVPYPLACYTRAMAGGNFVKERKGIGKNGVGSVLTNLYSTMFRATTCDGKNTVTIYCTQNAENQSYTKKKGGTQGTTVEFIPDLLDKFGIFGGIPNDIVDVIKSRVEILSVLFPQIKFTFNKKKVDSKFKKFASDFGDPVIFENEKCSFFIGTSDEFRQLSYVNGVHTKQGGNHVEYLINGLCDELTPMIKRKFKVEINKSRIKENTLIFMSLRGFEGAKFDGQTKERLSNSNGQIKDHCGIDLKAIAKRMISNDSVIMPIVESAIAKRDAVEKALATKAQKKALTSNVPKHIQANKYGKKGFETVLFLTEGDSALGFLGATRDHDTQGGFPLRGKMLSVHKISDKTKVLKNAEITNIISILGITLDDTKELPSGDFYRNGDLVVAENDEMIVNGKWVQTRDIITGNEWTHELKPDMVHYRNQTNVRRNTAANYDYVSILVDADPDGRGHISNLIISLFHKYWKHYIDQGRLLVCRTPEYISRKGKDVVWCYDTVEFNNKKFAGTGWKHEHVKGLGQLNKEDYKKCIRDPYMERVSIDGSAGESLEMFFGNESDLRKAWMDE
>ID:ATI17499.1 |[Aeromonas phage AS-szw]||_Aeromonas_phage_AS-szw_.gbk|DNA topoisomerase II..|2004|MF498773(229957):169550-171553:1 ^^ Aeromonas phage AS-szw, complete genome.|neighbours:ID:ATI17498.1(1),ID:ATI17500.1(1)|neighbour_genes:hypothetical protein,hypothetical protein|
MKEQEGKILSDYEHIFLNSDMYVGSLSEETHLVLVDGKFVEKQYIPGLVKIIDEIIDNSVDEAIRTDFKFANKIDIVVDDQTNQVSISDNGRGIPQYDVKTPEGETIPYPQACYTRARSGGNFSADRKGIGKNGVGSVLTNLYSTMFRATTCDGKNTVTIYCTQNAEHQSYTKKKGGTQGTTVEFIPDLLDKFNIFGGMPPDVVDVIRSRVEILSVLFPQVKFTFNKKKVDSKFKKFASDFGDPVIFENENCSFFIGTSDEFRQLSYVNGVHTKQGGNHVEYLINSLCDELTPMIKRKFKVEINKARIKENTLLFLSLRGFEGAKFDGQTKERLSNSNGQIKDHCGIDIKSIAKKMISNDSVIMPIVESAIAKRDAVEKALATKAQKKALTANVPKHIQANKYGKKGFETTLFLTEGDSASGPLGITRDHDTQGGFPLKGKLLSVHKCEKVKVIANKEIANIISILGMTLDDTKELPSGDFFVNKDGFIVAENDEMLVNGKWVETRGIVTGKDWEQTLQPDMLKYRGQKGVRRNTKANYDYVAILVDADPDGRGHISNLIISLFHKYWKHFIDQGRLLVCRTPEFISRNGKETVWSYDTVEFHSKTFKGSGWKHEHVKGLGQLDRADYKKCIRDPYMEVVRVDEQAADALEMFFGTESDLRKVWMDD
>ID:ASU00498.1 |[Aeromonas phage AS-zj]||_Aeromonas_phage_AS-zj_.gbk|DNA topoisomerase II..|2004|MF448340(229929):46177-48180:1 ^^ Aeromonas phage AS-zj, complete genome.|neighbours:ID:ASU00499.1(1),ID:ASU00497.1(1)|neighbour_genes:hypothetical protein,hypothetical protein|
MKEQEGKILSDYEHIFLNSDMYVGSLSEETHLVLVDGNFVEKQYIPGLVKIIDEIIDNSVDEAIRTDFKFANKIDIVVDDQTNQVSISDNGRGIPQYDVKTPEGETIPYPQACYTRARSGGNFSADRKGIGKNGVGSVLTNLYSTMFRATTCDGKNTVTIYCTQNAEHQSYTKKKGGTQGTTVEFIPDLLDKFNIFGGMPPDVVDVIRSRVEILSILFPQVKFTFNKKKVDSKFKKFASDFGNPVIFENENCSFFIGTSDEFRQLSYVNGVHTKQGGNHVEYLINSLCDELTPMIKRKFKVEINKARIKENTLLFLSLRGFEGAKFDGQTKERLSNSNGQIKDHCGIDIKSIAKKMISNDSVIMPIVESAIAKRDAVEKALATKAQKKALTANVPKHIQANKYGKKGFETTLFLTEGDSASGPLGITRDHDTQGGFPLKGKLLSVHKCEKVKVIANKEIANIISILGMTLDDTKELPSGDFFVNKDGFIVAENDEMLVNGKWVETRGIVTGKDWEQTLQPDMLKYRGQKGVRRNTKANYDYVAILVDADPDGRGHISNLIISLFHKYWKHFIDQGRLLVCRTPEFISRNGKETVWSYDTVEFHSKTFKGSGWKHEHVKGLGQLDRADYKKCIRDPYMEVVRVDEQAADALEMFFGTESDLRKVWMDD
>ID:NP_943883.1 |[Aeromonas virus Aeh1]||_Aeromonas_phage_Aeh1_.gbk|39|1842|NC_005260(233234):3398-5239:-1 ^GeneID:2658166^ Aeromonas phage Aeh1, complete genome.|neighbours:ID:NP_943882.1(-1),ID:NP_943884.1(-1)|neighbour_genes:hypothetical protein,hypothetical protein|
MSQEFKVLSDKEHCLINTDMYIGSTSTETHDVLVDGKFVQIAYVPGLVKITDEVIDNSVDEAIRTNFEHANQIEVVIKDNQVSVKDNGRGLPQGMVVTPEGVEVPLPLAAWTRARAGSNFSADRKTIGKNGVGSALTNFFSDSFVGETGNGTNTVTVRCTNNADEVSYTTKAGKFKGTNVTFVPDFTRFGVFQLDEDFEQVIQSRLLTLAVNFPPITFKYNGKKVEGKFSKFAAQFGDVVSHNDDNVSLFFATSEEYRQLSFVNGVHTKQGGNHVYGVLDSLSDELIPMIKRQHKIEINKARIKECLLIGLFIRNLVAPKYDGQTKERLSSPWAQIRDHMNLDYKALARKILKTPEVIDPIIASALAKKEAADKAAATKAQKKAKKANVAKHVAAAGLGRLKTMLFLAEGDSAIGPFTRFRNEETQGSYPLRGKMLNVWNLPDHEVLKNKEIADLLGILNVELRSKEAPAYTDIAIMTDADQDGKGSIAMLAIAFFYKFWPHWFEQGRIHIVRTPEYISTNGKKTDWSYSRDEFRSKKFDGKWTHRHIKGLGSLTVEGDDCEYKQCIENLVLEQVVIDDQTPELLEMLFGDDEHKRKQWLGFDDDIIIEEEEG
>ID:AUE22546.1 |[Aeromonas phage Ah1]||_Aeromonas_phage_Ah1_.gbk|60_1|633|MG250483(221116):3398-4030:-1 ^^ Aeromonas phage Ah1, complete genome.|neighbours:ID:AUE22545.1(-1),ID:AUE22547.1(-1)|neighbour_genes:inorganic triphospha..,60_2|
MLFLAEGDSAIGPFTRFRNEETQGSYPLRGKMLNVWNLPDHEVLKNKEIADLLGILNVELRSKEAPAYSEIAIMTDADQDGKGSIAMLAIAFFYKYWPHWFDQGRIYIVRTPEYISTNGKKTDWSYSRDEFRAKKFDGKWTHRHIKGLGSLTVEGDDCEYKQCIENLVLEQVVIDDQTAEMLEMLFGDDEHKRKKWLGFDDDIVFEEEEG
>ID:AUE22547.1 |[Aeromonas phage Ah1]||_Aeromonas_phage_Ah1_.gbk|60_2|1167|MG250483(221116):4072-5238:-1 ^^ Aeromonas phage Ah1, complete genome.|neighbours:ID:AUE22546.1(-1),ID:AUE22548.1(-1)|neighbour_genes:60_1,hypothetical protein|
MSQEFKVLSDKEHCLINTDMYIGSTSLEVHDVLVDGKFVPIGYIPGLVKITDEVIDNCVDEAIRTNFEHANQIEVSIKDNQVSVKDNGRGLPQGMVVTPEGVEVPLPLAAWTRARAGSNFSADRKTIGKNGVGSALTNFFSDSFVGETGNGTNTVTVRCTNNADEVSYTTKAGKFKGTTVTFVPDFTRFGVFQLDEDFEQVIQSRLLTLAVNFPQITFKYNGKKVEGKFNKFAAQFGDVVSHNDENVSLFFATSEEYRQLSFVNGVHTKQGGNHVYGVLDSLSDELIPMIKRQHKIEINKARIKECLLIGLFIRNLVAPKYDGQTKERLSSPWAQIRDHMNLDYKALARKILKTPEVIDPIIASALAKKEAADKAAATKARRKQRKQT
>ID:QAX98587.1 |[Aeromonas phage AsFcp_2]||_Aeromonas_phage_AsFcp_2_.gbk|DNA topoisomerase su..|1845|MH791401(219171):173763-175607:-1 ^^ UNVERIFIED: Aeromonas phage AsFcp_2, complete genome.|neighbours:ID:QAX98586.1(-1),ID:QAX98588.1(-1)|neighbour_genes:hypothetical protein,hypothetical protein|
MSQDFKVLSDKEHCLINTDMYIGAISTEVHDVLVDGKFVPHAYVPGLVKITDEVIDNCVDEAIRTSFEHANQIEVFIKDNQVTVKDNGRGLPQQIVKTPEGDEVPLPLAAWTRARAGSNFSADRKTIGKNGVGSALTNFFSDSFVGETGNGKSVVTVRCTNNADEVSYTTKEGKFKGTVVTFVPDFTRFGVFQLDDQFEQVIQSRLITLAVNFPQITFKYNGKKVESKFNKFAAQFGEVISHNDDNVSLFIANSDEFRQLSFVNGVHTKQGGNHVTGIIDSLSDELIPMIKRQHKIEIPKARIKECLLIGLFIRDLIAPKYDGQTKERLSSPWSQIRDHMNLDYKALARKMLKTPEVIDPIIESALAKKEAADKAAATKAQKKAKKANVAKHVKASGMGRVKTMLFLAEGDSAIGPFTRFRNEETQGSYPLRGKMLNVWDLPDHEVLKNKEISELLGILNVDLRSKEAPAYSDIAIMTDADQDGKGSIAMLAIAFFYKYWPQWFEQGRIYIVRTPEYISTNGKKTDWSYSREEFRAKKFDSKWTHRHIKGLGSLTVEGDDCEYKQCIENLVLEQVVVDSKTPELLEMLFGKDERKRKQWLGFDVEDVENEEEEG
>ID:QAX97938.1 |[Aeromonas phage Asswx_1]||_Aeromonas_phage_Asswx_1_.gbk|DNA topoisomerase II..|2004|MH791398(229103):177245-179248:1 ^^ UNVERIFIED: Aeromonas phage Asswx_1, complete genome.|neighbours:ID:QAX97937.1(1),ID:QAX97939.1(1)|neighbour_genes:hypothetical protein,hypothetical protein|
MKEQEGKILSDYEHIFLNSDMYVGSLSEETHLVLVDGNFVEKQYIPGLVKIIDEIIDNSVDEAIRTDFKFANKIDIVVDDQTNQVSISDNGRGIPQYDVKTPEGETIPYPQACYTRARSGGNFSADRKGIGKNGVGSVLTNLYSTMFRATTCDGKNTVTIYCTQNAEHQSYTKKKGGTQGTTVEFIPDLLDKFNIFGGMPPDVVDVIRSRVEILSVLFPQVKFTFNKKKVDSKFKKFASDFGDPVIFENENCSFFIGTSDEFRQLSYVNGVHTKQGGNHVEYLINSLCDELTPMIKRKFKVEINKARIKENTLLFLSLRGFEGAKFDGQTKERLSNSNGQIKDHCGIDIKSIAKKMISNDSVIMPIVESAIAKRDAVEKALATKAQKKALTANVPKHIQANKYGKKGFETTLFLTEGDSASGPLGITRDHDTQGGFPLKGKLLSVHKCEKVKVIANKEIANIISILGMTLDDTKELPSGDFFVNKDGFIVAENDEMLVNGKWVETRGIVNGKDWEQTLQPDMLKYRGQKGVRRNTKANYDYVAILVDADPDGRGHISNLIISLFHKYWKHFIDQGRLLVCRTPEFISRNGKETVWSYDTVEFHSKTFKGSGWKHEHVKGLGQLDRADYKKCIRDPYMEVVRVDEQAADALEMFFGTESDLRKVWMDD
>ID:QAY01208.1 |[Aeromonas phage Aswh_1]||_Aeromonas_phage_Aswh_1_.gbk|DNA topoisomerase II..|2007|MH791414(229730):60040-62046:-1 ^^ UNVERIFIED: Aeromonas phage Aswh_1, complete genome.|neighbours:ID:QAY01207.1(-1),ID:QAY01209.1(-1)|neighbour_genes:hypothetical protein,hypothetical protein|
MKEQEGKILSDYEHIFMNEDMYIGSVSEETHVVLDNGTFVEKRYIPGMAKIIDEIIDNSVDEAIRTDFKFANKIDVSIDDQENRITIADNGRGIPQYDVETPEGEIIPYPLACYTRARSGGNFDKERKGIGKNGVGSVLTNLYSTMFRASTCDGKNTVTIYCTQNAENQDYSTTKGGKQGTTVEFIPDLIGKFGVFNICDDLIDVIRSRVEILSVLFPQVKFTFNKKRVESKLKKFSSDFGDPIVFENDNCSFFIGTSDEFRQLSYVNGVHTKQGGNHVEYLINGLCDELTPMIKRKFKVEINKARIKENTLIFISLRNFVGAKFDGQTKERLSNSNGQIKDHCDIDFKSLAKKVISNESVIMPIVQSAIAKRDAIEKALATKAQKKALSSNVPKHVAANKYGKKGFETTLFLTEGDSAIGFFASSRDKDTQGGFPLRGKLLSVHKQDNIAKVMKNKEISEIVSIMGMPLDENKEQPPGDFYRNGDLVVAENDEVLVNGVWKQARDLISGVEWIREMSPNVKHYRQQSGVRRNTSANYDYVAILVDADPDGRGHISPLIISLFHKYWKHFIDQGRLLVCRTPEYISTKGKETVWCYDTNEFNNKKFVGKGWVHKHIKGLGQLKLEDYKKCIRDPYLEVIDVDTKSDESLEMFFGKISSLRKDWMEDEE
>ID:YP_007010261.1 |[Aeromonas phage CC2]||_Aeromonas_phage_CC2_.gbk|DNA topoisomerase II..|2004|NC_019538(231743):91158-93161:-1 ^GeneID:14016512^ Aeromonas phage CC2, complete genome.|neighbours:ID:YP_007010260.1(-1),ID:YP_007010262.1(-1)|neighbour_genes:hypothetical protein,hypothetical protein|
MKEQEGKILSDYEHIFLNSDMYVGSLSEETHLVLVDGKFVEKQYIPGLVKIIDEIIDNSVDEAIRTDFKFANKIDIIVDDQTNQVSISDNGRGIPQYDVKTPEGETIPYPQACYTRARSGGNFSADRKGIGKNGVGSVLTNLYSTMFRATTCDGKNTVTIYCTQNAEHQSYTKKKGGTQGTTVEFIPDLLDKFNIFGGMPPDVVDVIRSRVEILSVLFPQVKFTFNKKKVDSKFKKFASDFGDPVVFENENCSFFIGTSDEFRQLSYVNGVHTKQGGNHVEYLINSLCDELTPMIKRKFKVEINKARIKENTLLFLSLRGFEGAKFDGQTKERLSNSNGQIKDHCGIDIKSIAKKMISNDSVIMPIVESAIAKRDAVEKALATKAQKKALTANVPKHIQANKYGKKGFETTLFLTEGDSASGPLGITRDHDTQGGFPLKGKLLSVHKCEKVKVIANKEIANIISILGMTLDDTKELPSGDFFINKDGFIVAENDEMLVNGKWVETRGIVTGKDWEQTLQPDMLKYRGQKGVRRNTKANYDYVAILVDADPDGRGHISNLIISLFHKYWKHFIDQGRLLVCRTPEFISRNGKETVWSYDTTEFHSKTFKGSGWKHEHVKGLGQLDRADYKKCIRDPYMEVVRVDEQAADALEMFFGTESDLRKVWMDD
>ID:YP_009011433.1 |[Aeromonas phage PX29]||_Aeromonas_phage_PX29_.gbk|60plus39|1845|NC_023688(222006):3128-4972:-1 ^GeneID:18559928^ Aeromonas phage PX29, complete genome.|neighbours:ID:YP_009011432.1(-1),ID:YP_009011434.1(-1)|neighbour_genes:hypothetical protein,hypothetical protein|
MSQDFKVLSDKEHCLINTDMYIGAISTEVHDVLVDGKFVPHAYVPGLVKITDEVIDNCVDEAIRTSFEHANQIEVFIKDNQVTVKDNGRGLPQQIVKTPEGDEVPLPLAAWTRARAGSNFSADRKTIGKNGVGSALTNFFSDSFVGETGNGKSVVTVRCTNNADEVSYTTKEGKFKGTVVTFVPDFTRFGVFQLDDQFEQVIQSRLITLAVNFPQITFKYNGKKVESKFNKFAAQFGEVISHNDDNVSLFIANSDEFRQLSFVNGVHTKQGGNHVTGIIDSLSDELIPMIKRQHKIEIPKARIKECLLIGLFIRDLIAPKYDGQTKERLSSPWSQIRDHMNLDYKALARKMLKTPEVIDPIIESALAKKEAADKAAATKAQKKAKKANVAKHVKASGMGRVKTMLFLAEGDSAIGPFTRFRNEETQGSYPLRGKMLNVWDLPDHEVLKNKEISELLGILNVDLRSKEAPAYSDIAIMTDADQDGKGSIAMLAIAFFYKYWPQWFEQGRIYIVRTPEYISTNGKKTDWSYSREEFRAKKFDSKWTHRHIKGLGSLTVEGDDCEYKQCIENLVLEQVVVDSKTPELLEMLFGKDERKRKQWLGFDVEDVENEEEEG
>ID:YP_003969421.1 |[Aeromonas phage phiAS5]||_Aeromonas_phage_phiAS5_.gbk|topoisomerase II lar..|1845|NC_014636(225268):95370-97214:-1 ^GeneID:9861539^ Aeromonas phage phiAS5, complete genome.|neighbours:ID:YP_003969420.1(-1),ID:YP_003969422.1(-1)|neighbour_genes:hypothetical protein,hypothetical protein|
MSQEFKVLSDKEHCLINTDMYVGSVSTETHDVLIDGKFQPLTYVPGLVKITDEVIDNSVDEAIRTNFEHANVIEITVADNKVSVKDNGRGLPQGTVVTPEGLEVPLPLAAWTRARAGSNFSADRKTIGKNGVGSALTNFFSDSFIGETGNGETVVTVSCTNNADEVSYSVKKGKFKGTVVTFVPDFTRFGVFNLDEDFEQVIKSRLITLAVNFPQVTFKYNGKKVDSKFQKFAAQFGDVVCHNDDNVSVFFGTSEEYRQLSFVNGVHTKQGGNHVYGVLDSLSEELIPMIKRQHKIEINKARIKECLIIGLFIRNLVAPKYDGQTKERLSSPWAQIRDHMNLDYKGLARKILKTPEVIDPIIASALAKKEAADKAAATKAQKKAKAANVAKHVKASGLGRTKTTLFLAEGDSAIGPFIRFRNEESQGGYPLRGKMLNVWNLADHEVLKNKEISDLLGILNVDLRSKEAPAYTNIAIMTDADQDGKGSIAMLAIAFFYKYWPHWFEQGRIHIVRTPEYISTNGKKTDWSYSREEFRSKKFDSKWTHRHIKGLGTLTTEGKNCEYKQCIENLVLEQIVIDEDTPAMLEMLFGDDESKRKTWLGFGEDFDAEIEEEG
>ID:YP_802945.1 |[Escherichia virus RB32]||_Bacteriophage_RB32_.gbk|60plus39|1818|NC_008515(165890):2447-4264:-1 ^GeneID:4405692^ Bacteriophage RB32, complete genome.|neighbours:ID:YP_802944.1(-1),ID:YP_802946.1(-1)|neighbour_genes:rIIA.1,39.1|
MIKNEIKILSDIEHIKKRSGMYIGSSANEMHERFLFGKWESVQYVPGLVKLIDEIIDNSVDEGIRTKFKFANKINVTIKNNQVTVEDNGRGIPQAMVKTPTGEEIPGPVAAWTIPKAGGNFGDDKERVTGGMNGVGSSLTNIFSVMFVGETGDGQNNIVVRCSNGMENKSWEDIPGKWKGTRVTFIPDFMSFETNELSQVYLDITLDRLQTLAVVYPDIQFTFNGKKVQGNFKKYARQYDEHAIVQEQENCSIAVGRSPDGFRQLTYVNNIHTKNGGHHIDCVMDDICEDLIPQIKRKFKIDVTKARVKECLTIVMFVRDMKNMRFDSQTKERLTSPFGEIRSHIQLDAKKISRAILNNEAILMPIIEAALARKLAAEKAAETKAAKKASKAKVHKHIKANLCGKDADTTLFLTEGDSAIGYLIDVRDKELHGGYPLRGKVLNSWGMSYADMLKNKELFDICAITGLVLGEKAENLNYHNIAIMTDADHDGLGSIYPSLLGFFSNWPELFEQGRIRFVKTPVIIAQVGKKQEWFYTVAEYESAKDALPKHSIRYIKGLGSLEKSEYREMIQNPVYDVVKLPENWKELFEMLMGDNADLRKEWMSQ
>ID:YP_009218720.1 |[Citrobacter phage IME-CF2]||_Citrobacter_phage_IME-CF2_.gbk|DNA topoisomerase la..|1893|NC_029013(177688):111020-112912:1 ^GeneID:26644937^ Citrobacter phage IME-CF2, complete genome.|neighbours:ID:YP_009218719.1(1),ID:YP_009218721.1(1)|neighbour_genes:transcriptional regu..,DNA topoisomerase|
MSLDFLMDEDEPQKVPETPKGVKVDESFCLSDRDHIRKRPNMYVGSVNREAHERFIMGKFRKVEYVEGLVKIINEILDNSIDEAIRTDFKFANRIEVKIDHNLVTISDNGRGIPQDDVRTPEGKIVPKPVAAWTMAKSGSNFDDENRVTMGMNGVGSFLTNCYSSIFIGETSNGKRKVTINCTDGAQNMDYRTSPTKEQGTTVKFTPDFSIFGVDGIDEETKEVIKDRLMALAVAFPSVKFTYNGETLPNKFAMYGAMYGDSTITQTNNKISFILASTEDGFKQKSFVNGLDTKNGGVHVDCMIDGIYAELEPMIKKKHAIEIPKARVKECLTLVVFLHNFNAPAFDSQTKEKLTNTAGEFNNHAGLNYKKIAKQIMDTSEIITPIIESALIRKQAAEAAAITKAKKKAKKAKIAKHVPASGIDTDGVETTLFLTEGDSAVGQFIECRNEETQGAFPLRGKPLNTWGMSFTDILKNKEFFELMAILNLHPGDSSEMTYDYIGIMVDADVDGGDILTLLMAFFSRWPELYAKKKIRYIRTPIIIAKVGREEKWFYSMDEFVPFREKAKEVRYIKGLGSLRKEDYDRVLGDQLKYDTIVLGDDYKDVLELCFGDDSEPRKDWVDGKHKFSVK
>ID:YP_009194821.1 |[Citrobacter phage Margaery]||_Citrobacter_phage_Margaery_.gbk|topoisomerase II lar..|1896|NC_028755(178182):5294-7189:-1 ^^ Citrobacter phage Margaery, complete genome.|neighbours:ID:YP_009194820.1(-1),ID:YP_009194822.1(-1)|neighbour_genes:topoisomerase II med..,hypothetical protein|
MSLDFLMDDNEPQKAPEAPAKGAKVDESFCLSDRDHIRKRPNMYVGSVNKEAHERFIMGKFRKVEYVEGLVKIINEILDNSIDEAIRTDFKFANKIEVKIDHNLVTISDNGRGIPQDDVRTPEGKIVPKPVAAWTMAKSGSNFDDENRVTMGMNGVGSFLTNCYSAIFIGETSNGKRKVTINCTDGAQNMDYRTSPTKEQGTTVKFTPDFSIFGVDGIDEETKEVIKDRLMALAVAFPAVKFTYNGDILPNKFAMYGAMYGDKTITQTNNKISFILASTEDGFKQKSFVNGLDTKNGGVHVDTMIDGIYSELEPMIKKTHAIEIPKARVKECLTLVVFLHNFNAPAFDSQTKEKLTNTAGEFNNHAGLNYKKIAKQIMDTSEIITPIIESALIRKQAAEAAAITKAKKKAKKAKVAKHVPASGIDTDGVETTLFLTEGDSAVGQFIECRNEETQGAFPLRGKPLNTWGMSNLEVLKNKELSELMAILNLHPGDSSEMTYDNIGIMVDADVDGGDILTLLIAFFSRWPELFEKKKIRYIRTPIIIAKVGREEKWFYSLEDFAPFRDKAKEVRYIKGLGSLRKEDYDRVLGDQLKYDTIVLGDEYKDVLELCFGDESDPRKDWVNGKHKFSVK
>ID:AYJ72870.1 |[Citrobacter phage Maroon]||_Citrobacter_phage_Maroon_.gbk|DNA topoisomerase II..|1896|MH823906(178830):5310-7205:-1 ^^ Citrobacter phage Maroon, complete genome.|neighbours:ID:AYJ72869.1(-1),ID:AYJ72871.1(-1)|neighbour_genes:DNA topoisomerase II..,hypothetical protein|
MSLDFLMDDNEPQKAPEAPAKGAKVDESFCLSDRDHIRKRPNMYVGSVNKEAHERFIMGKFRKVEYVEGLVKIINEILDNSIDEAIRTDFKFANKIEVKIDHNLVTISDNGRGIPQDDVRTPEGKIVPKPVAAWTMAKSGSNFDDENRVTMGMNGVGSFLTNCYSAIFIGETSNGKRKVTINCTDGAQNMDYRTSPTKEQGTTVKFTPDFSIFGVDGIDEETKEVIKDRLMALAVAFPAVKFTYNGDILPNKFAMYGAMYGDKTITQTNNKISFILASTEDGFKQKSFVNGLDTKNGGVHVDTMIDGIYSELEPMIKKTHAIEIPKARVKECLTLVVFLHNFNAPAFDSQTKEKLTNTAGEFNNHAGLNYKKIAKQIMDTSEIITPIIESALIRKQAAEAAAITKAKKKAKKAKVAKHVPASGIDTDGVETTLFLTEGDSAVGQFIECRNEETQGAFPLRGKPLNTWGMSNLEVLKNKELSELMAILNLHPGDSSEMTYDNIGIMVDADVDGGDILTLLIAFFSRWPELFEKKKIRYIRTPIIIAKVGREEKWFYSLEDFAPFRDKAKEVRYIKGLGSLRKEDYDRVLGDQLKYDTIVLGDEYKDVLELCFGDESDPRKDWVNGKHKFSVK
>ID:YP_009203719.1 |[Citrobacter phage Merlin]||_Citrobacter_phage_Merlin_.gbk|topoisomerase II lar..|1842|NC_028857(172733):2899-4740:-1 ^GeneID:26647919^ Citrobacter phage Merlin, complete genome.|neighbours:ID:YP_009203718.1(-1),ID:YP_009203720.1(-1)|neighbour_genes:hypothetical protein,hypothetical protein|
MINNEIKILSDREHIIKRSGMYIGSSAHESHDRFMFGKFGAVKYVPGVIKLIDEIIDNSVDEAIRTNFKFANKISVDLKGNKIIVTDNGRGLPQADVVTPEGDTIPGPVAAWTRPRAGGNFGDDAERKTGGMNGVGSALTNIFSVTFAGATCDGKNEIVVRCSNGAENISWETVPAEKKEHIQTKTGTIVSFIPDFSHFESTGLTQIDEDIIHDRLQTLSVVFPDIEFKFMGKKVQGNFKKYAKQFDEEAIVFDEENCSMAIGRSDDGFRHLSYVNNIHTSKGGSHVDLIIDELSNELIPMLKRKYKLDVNKARIKECLTLVVFVRDMSNMRFDSQTKERLTSPWGEVKAHMNLDYKKLAQQVMKAEAIHMPIIEAMLARKLAAEKAAETKAAKKAQKAKVAKHIKPAKYGDDSVETTLFLTEGDSAIGYLINTRDRDLHGGYPLRGKVMNTWGMSAAEAMKNKEIFDICAITGLVIGEDFDTLNYKNIAIMTDADVDGVGSIYPSLLGFFSNWPRLFEEGRIRFVKTPVIIMSKGSEQKWYYSAAEYEAEKEKLSGWKLRYIKGLGSLEEDEYERVIQQPVYDVVSLPDNWKELFEMVMGNDAAPRKVWMSE
>ID:YP_009097608.1 |[Citrobacter phage Miller]||_Citrobacter_phage_Miller_.gbk|DNA topoisomerase II..|1893|NC_025414(178171):5290-7182:-1 ^InterPro:IPR001241,InterPro:IPR006171,InterPro:IPR013506,InterPro:IPR013759,InterPro:IPR013760,InterPro:IPR014721,InterPro:IPR018552,InterPro:IPR020568^ Citrobacter phage Miller, complete genome.|neighbours:ID:YP_009097607.1(-1),ID:YP_009097609.1(-1)|neighbour_genes:DNA topoisomerase II..,hypothetical protein|
MSLDFLMDEDEPQKVPETPKGVKVDESFCLSDRDHIRKRPNMYVGSVNREAHERFIMGKFRKVEYVEGLVKIINEILDNSIDEAIRTDFKFANRIEVKIDHNLVTISDNGRGIPQDDVRTPEGKIVPKPVAAWTMAKSGSNFDDENRVTMGMNGVGSFLTNCYSSIFIGETSNGKRKVTINCTDGAQNMDYRTSPTKEQGTTVKFTPDFSIFGVDGIDEETKEVIKDRLMALAVAFPSVKFTYNGETLPNKFAMYGAMYGDSTITQTNNKISFILASTEDGFKQKSFVNGLDTKNGGVHVDCMIDGIYAELEPMIKKKHAIEIPKARVKECLTLVVFLHNFNAPAFDSQTKEKLTNTAGEFNNHAGLNYKKIAKQIMDTSEIITPIIESALIRKQAAEAAAITKAKKKAKKAKIAKHVPASGIDTDGVETTLFLTEGDSAVGQFIECRNEETQGAFPLRGKPLNTWGMSFTDILKNKELFELMAILNLHPGDSSEMAYDNIGIMVDADVDGGDILTLLIAFFSRWPELFEKKKIRYIRTPIIIAKIGKDEKWFYSMDDFVPFRDKAKEVRYIKGLGSLRKSDYDRVLGDQLKYDTIVLGDDYKDVLELCFGEESDPRKDWVDGKHKFSVK
>ID:YP_009146438.1 |[Citrobacter phage Moon]||_Citrobacter_phage_Moon.gbk|topoisomerase II lar..|1842|NC_027331(170341):2906-4747:-1 ^GeneID:24721604,InterPro:IPR001241,InterPro:IPR003594,InterPro:IPR006171,InterPro:IPR013506,InterPro:IPR013759,InterPro:IPR013760,InterPro:IPR014721,InterPro:IPR018522,InterPro:IPR020568^ Citrobacter phage Moon, complete genome.|neighbours:ID:YP_009146437.1(-1),ID:YP_009146439.1(-1)|neighbour_genes:hypothetical protein,hypothetical protein|
MINNEIKILSDREHIIKRSGMYIGSSAHESHDRFMFGKFGPVKYVPGVIKLIDEIIDNSVDEAIRTNFKFANKISVDLKGNKIIVTDNGRGLPQADVVTPEGDTIPGPVAAWTRPRAGGNFGDDAERKTGGMNGVGSALTNIFSVTFAGATCDGKNEIVVRCSNGAENISWETVPAEKKEHIQTKTGTIVSFIPDFSHFESTGLTQIDEDIIHDRLQTLSVVFPDIEFKFMGKKVQGNFKKYAKQFDDEAIVFDEDNCSMAIGRSDDGFRHLSYVNNIHTSKGGSHVDLIIDELSNELIPMLKRKYKLDVNKARIKECLTLVVFVRDMSNMRFDSQTKERLTSPWGEVKTHMNLDYKKLAQQVLKAEAIHMPIIEAMLARKLAAEKAAETKAAKKAQKAKVAKHIKPSKYGDDSVETTLFLTEGDSAIGYLINTRDRDLHGGYPLRGKVMNTWGMTAAEAMKNKEIFDICAITGLVIGEEFDTLNYKNIAIMTDADVDGVGSIYPSLLGFFSNWPRLFEEGRIRFVKTPVIIMSKGSEQKWYYSAAEYEAEKDKLSGWKLRYIKGLGSLEEDEYERVIQKPVYDVVSLPDNWKELFEMVMGNDAAPRKVWMSE
>ID:YP_009285545.1 |[Citrobacter phage vB_CfrM_CfP1]||_Citrobacter_phage_vB_CfrM_CfP1_.gbk|DNA topoisomerase|1893|NC_031057(180219):7539-9431:-1 ^GeneID:29079554^ Citrobacter phage vB_CfrM_CfP1, complete genome.|neighbours:ID:YP_009285544.1(-1),ID:YP_009285546.1(-1)|neighbour_genes:DNA topoisomerase,hypothetical protein|
MSLDFLMDEDEPQKVPETPKGVKVDESFCLSDRDHIRKRPNMYVGSVNREAHERFIMGKFRKVEYVEGLVKIINEILDNSIDEAIRTDFKFANRIEVKIDHNLVTISDNGRGIPQDDVRTPEGKIVPKPVAAWTMAKSGSNFDDENRVTMGMNGVGSFLTNCYSSIFIGETSNGKRKVTINCTDGAQNMDYRTSPTKEQGTTVKFTPDFSIFGVDGIDEETKEVIKDRLMALAVAFPSVKFTYNGETLPNKFAMYGAMYGDSTITQTNNKISFILASTEDGFKQKSFVNGLDTKNGGVHVDCMIDGIYAELEPMIKKKHAIEIPKARVKECLTLVVFLHNFNAPAFDSQTKEKLTNTAGEFNNHAGLNYKKIAKQIMDTSEIITPIIESALIRKQAAEAAAITKAKKKAKKAKIAKHVPASGIDTDGVETTLFLTEGDSAVGQFIECRNEETQGAFPLRGKPLNTWGMSFTDILKNKELFELMAILNLHPGDSSEMAYDNIGIMVDADVDGGDILTLLIAFFSRWPELFEKKKIRYIRTPIIIAKIGKDEKWFYSMDDFVPFRDKAKEVRYIKGLGSLRKSDYDRVLGDQLKYDTIVLGDDYKDVLELCFGEESDPRKDWVDGKHKFSVK
>ID:SCN45697.1 |[Cronobacter phage Pet-CM3-4]||_Cronobacter_phage_Pet-CM3-4_.gbk|DNA topoisomerase su..|1842|LT614807(171975):2941-4782:-1 ^^ Cronobacter phage Pet-CM3-4 genome assembly, chromosome: I.|neighbours:ID:SCN45696.1(-1),ID:SCN45698.1(-1)|neighbour_genes:hypothetical protein,hypothetical protein|
MIKNEIKILSDREHIIKRSGMYIGSSAMEAHERFLFGKFQAVTYVPGIIKLIDEIIDNSVDEAIRTNFKFANKISVELKGNKVIVTDNGRGLPQAPVVTPEGDEIPGPVAAWTRPRAGGNFGDDAERKTGGMNGVGSALTNIFSVTFAGATCDGQNEIIVRCSNGAENISWDSKPAKEKEFIQTKTGTRVSFIPDFSHFESSGLTEADESIVFDRLQTLAVVFPDIEFKFQGKKVNGGFKKFAKQFDEEAVIADSEKCSIAIGRSDDGFRQLTYVNNIHTSKGGSHVDLVVDELSNELIPMLKRKYKLEVNKARIKECFTFVMFVRDMSNMRFDSQTKERLTSPWGEVKAHLDLDYKKLAQQVMKSEAIHMPIIEAMLARKLAAEKAAETKAAKAASKAKVAKHIKPELYGNDKEETTLFLTEGDSAIGYLLTTRDRKLHGGYPLRGKFLNTWGMTAAEAMKNKEVFDICAITGLTIGEDYENLNYKNIAIMTDADVDGTGSIYPSLLAFFSNWPRLFEEGRIRFVKTPVIIMSKGEQQKWYYTAAEYEAEKNELVGWKLRYIKGLGSLEEDEYERVIQQPHYDVVSLPENWKELFEMVMGDDAAPRKVWMSE
>ID:YP_006986281.1 |[Cronobacter phage vB_CsaM_GAP161]||_Cronobacter_phage_vB_CsaM_GAP161_.gbk|DNA topoisomerase II..|1896|NC_019398(178193):4393-6288:-1 ^^ Cronobacter phage vB_CsaM_GAP161, complete genome.|neighbours:ID:YP_006986280.1(-1),ID:YP_006986282.1(-1)|neighbour_genes:DNA topoisomerase su..,hypothetical protein|
MSLDFLMDDNEPQKAPEAPAKGAKVDESFCLSDRDHIRKRPNMYVGSVNKEAHERFIMGQFRKVEYVEGLVKIINEILDNSIDEAIRTDFKYANKIEVKIDHNLVTISDNGRGIPQDDVRTPEGKIVPKPVAAWTMAKSGSNFDDENRVTMGMNGVGSFLTNCYSAIFIGETSNGKRKVTINCTDGAQNMDYRTSPTKEQGTTVKFTPDFSIFGVDGIDEETKEVIKDRLMALAVAFPAVKFTYNGDILPNKFAMYGAMYGDKTITQTNNKISFILASTEDGFKQKSFVNGLDTKNGGVHVDTMIDGIYSELEPMIKKTHAIEIPKARVKECLTLVVFLHNFNAPAFDSQTKEKLTNTAGEFNNHAGLNYKKIAKQIMDTSEIITPIIESALIRKQAAEAAAITKAKKKAKKAKVAKHVPASGIDTDGVETTLFLTEGDSAVGQFIECRNEETQGAFPLRGKPLNTWGMSNLEVLKNKELSELMAILNLHPGDSSEMTYDNIGIMVDADVDGGDILTLLIAFFSRWPELFEKKKIRYIRTPIIIAKVGKDEKWFYSLEDFAPFRDKAKEVRYIKGLGSLRKEDYDRVLGDQLKYDTIVLGDEYKDVLELCFGDESDPRKDWVNGKHKFSVK
>ID:AOG16132.1 |[Cronobacter phage vB_CsaM_leB]||_Cronobacter_phage_vB_CsaM_leB_.gbk|topoisomerase II lar..|1896|KX431559(177907):5291-7186:-1 ^^ Cronobacter phage vB_CsaM_leB, complete genome.|neighbours:ID:AOG16131.1(-1),ID:AOG16133.1(-1)|neighbour_genes:topoisomerase II med..,hypothetical protein|
MSLDFLMDDNEPQKAPEAPTKGAKVDESFCLSDRDHIRKRPNMYVGSVNKEAHERFIMGKFRKVEYVEGLVKIINEILDNSIDEAIRTDFKFANKIEVKIDHNLVTISDNGRGIPQDDVRTPEGKIVPKPVAAWTMAKSGSNFDDENRVTMGMNGVGSFLTNCYSAIFIGETSNGKRKVTINCTDGAQNMDYRTSPTKEQGTTVKFTPDFSIFGVDGIDEETKEVIKDRLMALAVAFPAVKFTYNGDILPNKFAMYGAMYGDKTITQTNNKISFILASTEDGFKQKSFVNGLDTKNGGVHVDTMIDGIYSELEPMIKKTHAIEIPKARVKECLTLVVFLHNFNAPAFDSQTKEKLTNTAGEFNNHAGLNYKKIAKQIMDTSEIITPIIESALIRKQAAEAAAITKAKKKAKKAKVAKHVPASGIDTDGVETTLFLTEGDSAVGQFIECRNEETQGAFPLRGKPLNTWGMSNLEVLKNKELSELMAILNLHPGDSSEMTYDNIGIMVDADVDGGDILTLLIAFFSRWPELFEKKKIRYIRTPIIIAKVGKDEKWFYSLEDFAPFRDKAKEVRYIKGLGSLRKEDYDRVLGDQLKYDTIVLGDEYKDVLELCFGDESDPRKDWVNGKHKFSVK
>ID:AOG16412.1 |[Cronobacter phage vB_CsaM_leN]||_Cronobacter_phage_vB_CsaM_leN_.gbk|DNA topoisomerase II..|1896|KX431560(179516):5291-7186:-1 ^^ Cronobacter phage vB_CsaM_leN, complete genome.|neighbours:ID:AOG16411.1(-1),ID:AOG16413.1(-1)|neighbour_genes:DNA topoisomerase su..,hypothetical protein|
MSLDFLMDDNEPQKAPEAPAKGAKVDESFCLSDRDHIRKRPNMYVGSVNKEAHERFIMGKFRKVEYVEGLVKIINEILDNSIDEAIRTDFKFANKIEVKIDHNLVTISDNGRGIPQDDVRTPEGKIVPKPVAAWTMAKSGSNFDDENRVTMGMNGVGSFLTNCYSAIFIGETSNGKRKVTINCTDGAQNMDYRTSPTKEQGTTVKFTPDFSIFGVDGIDEETKEVIKDRLMALAVAFPAVKFIYNGDILPNKFAMYGAMYGDKTITQTNNKISFILASTEDGFKQKSFVNGLDTKNGGVHVDTMIDGIYSELEPMIKKTHAIEIPKARVKECLTLVVFLHNFNAPAFDSQTKEKLTNTAGEFNNHAGLNYKKIAKQIMDTSEIITPIIESALIRKQAAEAAAITKAKKKAKKAKVAKHVPASGIDTDGVETTLFLTEGDSAVGQFIECRNEETQGAFPLRGKPLNTWGMSNLEVLKNKELSELMAILNLHPGDSSEMTYDNIGIMVDADVDGGDILTLLIAFFSRWPELFEKKKIRYIRTPIIIAKVGKDEKWFYSLEDFAPFRDKAKEVRYIKGLGSLRKEDYDRVLGDQLKYDTIVLGDEYKDVLELCFGDESDPRKDWVNGKHKFSVK
>ID:YP_009005268.1 |[Enterobacter phage PG7]||_Enterobacter_phage_PG7_.gbk|DNA topoisomerase su..|1959|NC_023561(173276):2829-4787:-1 ^GeneID:18502262^ Enterobacter phage PG7, complete genome.|neighbours:ID:YP_009005267.1(-1),ID:YP_009005269.1(-1)|neighbour_genes:hypothetical protein,hypothetical protein|
MIKNEIKILSDREHIIKRSGMYIGSSAMEAHERFLFGKFKSVTYVPGVIKLIDEIIDNSVDEAIRTNFKFANKISVELKGNKVIVTDNGRGLPQAPVVTPEGDEIPGPVAAWTRPRAGGNFGDDAERKTGGMNGVGSAWTNIFSVTFAGATCDGQNEIIVRCSNGAENISWDSKPAKEKEFIQTKTGTRVSFIPDFSHFESSGLTEVDESIVLDRLQTLAVVFPDIEFKFQGKKVNGGFKKFAKQFDEEAIVADEDNCSIAIGRSDDGFRQLTYVNNIHTSKGGSHVDLVVDELSNELIPMLKRKYKLEVNKARIKECFTFVMFVRDMSNMRFDSQTKERLTSPWGEVKAHLNLDYKKLAQQVMKSEAIHMPIIEAMLARKLAAEKAAETKAAKAASKAKVAKHIKPELYGNDKEETTLFLTEGDSAIGYLLTTRDRKLHGGYPLRGKFLNTWGMTAAEAMKNKEVFDICAITGLTIGEDYESLNYKNIAIMTDADVDGTGSIYPSLLAFFSNWPRLFEEGRIRFVKTPVIIMSKGDKQKWYYTAAEYEAEKDELAGWKLRYIKGLGSLEEDEYERVIQEPHYDVVSLPENWKELFEMVMGSDAASTQGLDERINISGVLPDTIRSYYVTDLGNISRWKLRLHVGRCSAAPR
>ID:AVR55212.1 |[Enterobacter phage myPSH1140]||_Enterobacter_phage_myPSH1140_.gbk|DNA topoisomerase|1842|MG999954(172614):4749-6590:-1 ^^ Enterobacter phage myPSH1140, complete genome.|neighbours:ID:AVR55211.1(-1),ID:AVR55213.1(-1)|neighbour_genes:hypothetical protein,hypothetical protein|
MIKNEIKILSDREHIIKRSGMYIGSSAMEAHERFLFGKFQSVTYVPGVIKLIDEIIDNSVDEAIRTNFKFANKISVELKGNKVIVTDNGRGLPQAPVVTPEGDEIPGPVAAWTRPRAGGNFGDDAERKTGGMNGVGSALTNIFSVTFAGATCDGQNEIIVRCSNGAENISWDSKPAKEKEFIQTKTGTRVSFIPDFSHFESSGLTEVDESIVLDRLQTLSVVFPDIEFKFQGKKVNGGFKKFAKQFDEEAIVADEDNCSIAIGRSDDGFRQLTYVNNIHTSKGGSHVDLVVDELSNELIPMLKRKYKLEVNKARIKECFTFVMFVRDMSNMRFDSQTKERLTSPWGEVKAHLNLDYKKLAQQVMKSEAIHMPIIEAMLARKLAAEKAAETKAAKAASKAKVAKHIKPELYGNDKEETTLFLTEGDSAIGYLLTTRDRKLHGGYPLRGKFLNTWGMTAAEAMKNKEVFDICAITGLTIGEDYESLNYKNIAIMTDADVDGTGSIYPSLLAFFSNWPRLFEEGRIRFVKTPVIIMSKGDKQKWYYTAAEYEAEKDELAGWKLRYIKGLGSLEEDEYERVIQEPHYDVVSLPENWKELFEMVMGDDAAPRKVWMSE
>ID:YP_009606922.1 |[Enterobacter phage phiEap-3]||_Enterobacter_phage_phiEap-3_.gbk|DNA topoisomerase II..|1899|NC_041980(175814):4425-6323:-1 ^GeneID:40082928^ Enterobacter phage phiEap-3, complete genome.|neighbours:ID:YP_009606921.1(-1),ID:YP_009606923.1(-1)|neighbour_genes:DNA topoisomerase me..,hypothetical protein|
MSLDFLLADDEPEQKPQPAKKGAKVDESFCMSDRDHIRLRPNMYVGSVNKEAHERFIMGQYRKVEYVEGLVKIINEILDNSIDEAIRTEFKHANKIDVTIDHNLVKISDNGRGIPQDDVKTPDGKIVPKPVAAWTMAKSGSNFDDKNRVTMGMNGVGSFLTNCYSSIFIGETANGKRKVTINCTDGAQNIDYRTSPSKEQGTTVKFTPDFSMFGVTGIDEETKEVIKDRLMALAVAFPSVKFTYNGETLSNRFPLYASMYGDKTIVQTNNRLSFILASTEDGFKQKSFVNGLDTKNGGVHVECMIDGIYSELEPMIKKKHSIEIPKARVKECLTLVVFLHNFNAPAFDSQTKERLANTAGEFNNHANLNYKKIAKMIMDTPEIITPIIESALIRKQAAEAAAITKAKKKAKKAKIAKHVPASGIDTPGVETTLFLTEGDSAVGQFIECRNEETQGAFPLRGKPLNTWGMSFTDIIKNKELFELMAILNIHPGDTSGMTYDNIGIMVDADVDGGDILTLLLAFFSRWPSLFAEKRIRYIRTPIVIAKVGREEKWFYSLDEFAPFRDKAKDVRYIKGLGSLRKEDYDRVLGDQLKYDVIVLDDEYKEVLELCFGDESDPRKDWVNGKHKFSKVD
>ID:YP_009167814.1 |[Escherichia phage AR1]|AR1|_Enterobacteria_phage_AR1_DNA_.gbk|39|1818|NC_027983(167435):2458-4275:-1 ^GeneID:26042148^ Enterobacteria phage AR1 DNA, complete genome.|neighbours:ID:YP_009167813.1(-1),ID:YP_009167815.1(1)|neighbour_genes:rIIA.1,ar1_006|
MIKNEIKILSDIEHIKKRSGMYIGSSANEMHERFLFGKWESVQYVPGLVKLIDEIIDNSVDEGIRTKFKFANKINVTIKNNQVTVEDNGRGIPQAMVKTPTGEEIPGPVAAWTIPKAGGNFGDDKERVTGGMNGVGSSLTNIFSVMFVGETGDGQNNIVVRCSNGMENKSWEDIPGKWKGTRVTFIPDFMSFETNELSQVYLDITLDRLQTLAVVYPDIQFTFNGKKVQGNFKKYARQYDEHAIVQEQENCSIAVGRSPDGFRQLTYVNNIHTKNGGHHIDCVMDDICEDLIPQIKRKFKIDVTKARVKECLTIVMFVRDMKNMRFDSQTKERLTSPFGEIRSHIQLDAKKISRAILNNEAILMPIIEAALARKLAAEKAAETKAAKKASKAKVHKHIKANLCGKDADTTLFLTEGDSAIGYLIDVRDKELHGGYPLRGKVLNSWGMSYADMLKNKELFDICAITGLVLGEKAENLNYHNIAIMTDADHDGLGSIYPSLLGFFSNWPELFEQGRIRFVKTPVIIAQVGKKQEWFYTVAEYESAKDALPKHSIRYIKGLGSLEKSEYREMIQNPVYDVVKLPENWKELFEMLMGDNADLRKEWMSQ
>ID:ANZ50949.1 |[Enterobacteria phage ATK47]||_Enterobacteria_phage_ATK47.gbk|DNA topoisomerase la..|693|KT184309(170020):42-734:1 ^^ Enterobacteria phage ATK47, complete genome.|neighbours:start(),ID:ANZ50950.1(1)|neighbour_genes:start(),hypothetical protein|
MAAEKAAETKAAKKATKAKVHKHIKANQCGKDADTTLFLTEGDSAIGYLIDVRDRELHGGFPLRGKVMNSWGMSYADMMKNKELFDICAITGLILGEKAENTNYRNIAIMTDADHDGLGSIYPALLAFFSNWPELFEQGRIRFVKTPVIIAQIGKTQKWFYTVAEYEEAKDTLPKHSIRYIKGLGSLEKSEYREMIQNPVYDVVKLPENWKELFEMLLGDDSELRKEWMS
>ID:ANZ51291.1 |[Enterobacteria phage ATK48]||_Enterobacteria_phage_ATK48.gbk|DNA topoisomerase II..|1818|KT184310(169729):97151-98968:1 ^^ Enterobacteria phage ATK48, complete genome.|neighbours:ID:ANZ51290.1(1),ID:ANZ51292.1(1)|neighbour_genes:hypothetical protein,hypothetical protein|
MIKNEIKVLSDVEHIKKRSGMYIGSSAKEAHERFLFGKYQQVEYVPGLVKLIDEIIDNSVDEAIRTSFKFANKIDVQIKNNQVSVEDNGRGIPQGLVTDQTGEQIPGPVAAWTIPKAGGNFGDDSERKTGGMNGVGSSLTNIFSTLFTGITSDGENEITVNCSNGMENKSWSSKKSKGKGTKVIFTPDFSSFEEHNLSQIYLDITLDRLQTLAVVYPDIKFTFNGKKVDGNFKRFAKQFGEDNIIQENDKVSIAFTTSPDGFRHLTYVNNIHTKNGGHHVECVMDDICEHLLPGIKKKYKGIEVTKARVKECLTMLMFIRDMSNMRFDSQTKERLTSTYGDIRNHIQLDAKKIAQALLKNEALIMPIVEAALARKLAAEKAAETKAAKKATKAKVHKHIKANQCGKDADTTLFLTEGDSAIGYLIDVRDRELHGGFPLRGKVMNSWGMSYADMMKNKELFDICAITGLILGEKAENTNYRNIAIMTDADHDGLGSIYPALLAFFSNWPELFEQGRIRFVKTPVIIAQIGKTQKWFYTVAEYEEAKDTLPKHSIRYIKGLGSLEKSEYREMIQNPVYDVVKLPENWKELFEMLLGDDSELRKEWMS
>ID:YP_007004173.1 |[Enterobacteria phage Bp7]||_Enterobacteria_phage_Bp7_.gbk|topoisomerase II, la..|1821|NC_019500(168066):63035-64855:1 ^GeneID:14008002^ Enterobacteria phage Bp7, complete genome.|neighbours:ID:YP_007004172.1(1),ID:YP_007004174.1(1)|neighbour_genes:hypothetical protein,hypothetical protein|
MIDNKIEMLSIKEHVIKRPGMYIGSVSFEDHERFLFGEFKKIRYVAGVLKLVDEIIDNSVDEAIRTNFKFANKISVDIDLKTNKVTVEDNGRGIPQAMVITPEGEEIPGPVAAWTKTMAGGNFGDDKERVTGGQNGVGSSLTNIFSTLFTGVTSDGKNELSVNCSNNADNVSWKTKASKANGTKVEFIPDFTHFEMSAFDQIYLDVTLDRLQTLSVVYPDIEFKFNGKKVQGQFKKYAKQFDEEVVTQEQETCSIAIGRSPDGFRHLTYVNNIHTKNGGHHIECVMDDMCDELIPAIKKKYKIEVTKARVKECLTMLMFVRGMKNLRFDSQTKERLTSPYGEIRSHIKLDTKKLAKSILNSEAVLMPIIEAALARKLAAEKAAETKAAKKASKAKVHKHIKANLYGKDADTTLFLTEGDSAMGPFIEVRNKDLQGGYPLRGKVMNTWGMTATDIMKNKELFDICAITGLIIGEPAEKTNYRNIAIMTDADVDGTGSIYPSLLAFFSQWPELFKQGRVRFCKTPVIIAQVGKEQEWFYDVPSYTKAKDSLPKHSIRYIKGLGSLEKAEYRRMIQDPKFDVVQLPEDWKEQFEMLLGNDPQLRKAWMS
>ID:YP_004009863.1 |[Enterobacter phage CC31]||_Enterobacteria_phage_CC31_.gbk|60plus39|1845|NC_014662(165540):2945-4789:-1 ^GeneID:9926151^ Enterobacteria phage CC31, complete genome.|neighbours:ID:YP_004009862.1(-1),ID:YP_004009864.1(-1)|neighbour_genes:hypothetical protein,hypothetical protein|
MMIKNEIKILSDREHIIKRSGMYIGSSAMEAHERFLFGKFQSVTYVPGVIKLIDEIIDNSVDEAIRTNFKFANKISVELKGNKVIVTDNGRGLPQAPVVTPEGDEIPGPVAAWTRPRAGGNFGDDAERKTGGMNGVGSALTNIFSVTFAGATCDGQNEIIVRCSNGAENISWDSKPAKEKEFIQTKTGTRVSFIPDFSHFESSGLTEVDESIVLDRLQTLAVVFPDIEFKFQGKKVNGGFKKFAKQFDEEAIVADEDNCSIAIGRSDDGFRQLTYVNNIHTSKGGSHVDLVVDELSNELIPMLKRKYKLEVNKARIKECFTFVMFVRDMSNMRFDSQTKERLTSPWGEVKAHLNLDYKKLAQQVMKSEAIHMPIIEAMLARKLAAEKAAETKAAKAASKAKVAKHIKPELYGNDKEETTLFLTEGDSAIGYLLTTRDRKLHGGYPLRGKFLNTWGMTAAEAMKNKEVFDICAITGLTIGEDYENLNYKNIAIMTDADVDGTGSIYPSLLAFFSNWPRLFEEGRIRFVKTPVIIMSKGDKQKWYYTAAEYEAEKDELAGWKLRYIKGLGSLEEDEYERVIQEPHYDVVSLPENWKELFEMVMGDDAAPRKVWMSE
>ID:YP_009118688.1 |[Enterobacteria phage GEC-3S]||_Enterobacteria_phage_GEC-3S_.gbk|Putative topoisomera..|1824|NC_025425(163424):3206-5029:-1 ^GeneID:23301060^ Enterobacteria phage GEC-3S complete genome.|neighbours:ID:YP_009118687.1(-1),ID:YP_009118689.1(-1)|neighbour_genes:hypothetical protein,hypothetical protein|
MSEFRILSDREHVLKRAGMYIGSTTYEEHQRFLFGKWTKISYVPGLVKIIDEIIDNSVDEAIRTNFEFANVISVDIQNNIVTVTDNGRGIPQHMVTTPEGTQIPQPVAAWTRTKAGSNFDDTNRLTQGMNGVGSSLSNFFSDWFTGVTCDGETEMTVQCTNGAENITWSSKPSKLKGTKVTFCPDFDHFEGYMMDNSVLDIVHDRLQSLSVIFPKITFKFNGKRIVSKFKDYAKLYNDDPFVIEDKNFSLALVPAVEGEGFKSVSFANGLFTKNGGTHVDYVTDDLCEEIVKRIKKEYKVDVTKAAVKSGLTCILIVRELPNLRFDSQTKERLTNPTGDIKRHIDLDFKKLAKVIAKKENIIMPIIAVVLARKEAADKAAATKAAKAAKRAKVAKHVKANLIGTDAETTLFLTEGDSAINYLISVRDQDLHGGFPLRGKTLTTWEQPEAKIVKNAEIFNIMAITGLQFGVDALEVMQYKNIAIMTDADTDGIGSIKPSLISFFARWPELFEDGRIRFVKTPIIIAEPKKGDDVRWYYDLEDFENDRDNIKGYSIRYIKGLASLTESDYHRVINDPVMEIITLPENYKELFDLLYSEDADQRKIWMQS
>ID:ANZ51448.1 |[Enterobacteria phage GiZh]||_Enterobacteria_phage_GiZh_.gbk|DNA topoisomerase II..|1818|KT184311(166514):51986-53803:-1 ^^ Enterobacteria phage GiZh, complete genome.|neighbours:ID:ANZ51447.1(-1),ID:ANZ51449.1(-1)|neighbour_genes:hypothetical protein,hypothetical protein|
MIKNEIKILSDIEHIKKRSGMYIGSSANEMHERFLFGKWESVQYVPGLVKLIDEIIDNSVDEGIRTKFKFANKINVTIKNNQVTVEDNGRGIPQAMVKTPTGEEIPGPVAAWTIPKAGGNFGDDKERVTGGMNGVGSSLTNIFSVMFVGETGDGQNNIVVRCSNGMENKSWEDIPGKWKGTRVTFIPDFMSFETNELSQVYLDITLDRLQTLAVVYPDIQFTFNGKKVQGNFKKYARQYDEHAIVQEQENCSIAVGRSPDGFRQLTYVNNIHTKNGGHHIDCVMDDICEDLIPQIKRKFKIDVTKARVKECLTIVMFVRDMKNMRFDSQTKERLTSPFGEIRSHIQLDAKKISRAILNNEAILMPIIEAALARKLAAEKAAETKAAKKASKAKVHKHIKANLCGKDADTTLFLTEGDSAIGYLIDVRDKELHGGYPLRGKVLNSWGMSYADMLKNKELFDICAITGLVLGEKAENLNYRNIAIMTDADHDGLGSIYPSLLGFFSNWPELFEQGRIRFVKTPVIIAQVGKKQEWFYTVAEYESAKDALPKHSIRYIKGLGSLEKSEYREMIQNPVYDVVKLPENWKELFEMLMGDNADLRKEWMSQ
>ID:YP_003734153.1 |[Enterobacteria phage IME08]||_Enterobacteria_phage_IME08_.gbk|39|1818|NC_014260(172253):3016-4833:-1 ^GeneID:9384354^ Enterobacteria phage IME08, complete genome.|neighbours:ID:YP_003734152.1(-1),ID:YP_003734154.1(-1)|neighbour_genes:rIIA.1,39.1|
MIKNEIKVLSDIEHIKKRSGMYIGSSANEAHGRFLFGNFTQVNYVPGLVKLIDEIIDNSVDEAIRTNFKFANKIDVQIKNNQVSVSDNGRGIPQAMVTDQNGEQIPGPVAAWTIPKAGGNFGDDAERKTGGMNGVGSSLTNIFSVLFTGITSDGENEITVNCSNGMENKGWSTKKSKGKGTSVIFTPDFNHFEENSLSQIYLDITLDRLKTLAVIYPSIQFTFNGKKVDGNFKKYANQFGKDVVIQETDNVSMAFTTSPDGFRHLTYVNNIHTKNGGHHVECVFDDICEHLLPGIKKKYKGIEVSKARVKECLTMLMFIRDMSNMRFDSQTKERLTSPFGEIRNHIQIDAKKISQYILKDEGLIMPIVEAALARKLAAEKAAETKAAKKASKAKVHKHIKANLYGKDADTTLFLTEGDSAMGPFIEVRNKDLQGGYPLRGKVMNTWGMTATDIMKNKELFDICAITGLVIGEPAEKTNYRNIAIMTDADVDGTGSIYPSLLAFFSQWPELFEQGRVRFCKTPVIIAQVGKEQEWFYDVPSYTKAKDSLPKHSIRYIKGLGSLEKAEYRRMIQDPKFDVVQLPEDWKEQFEMLLGNDPQLRKAWMS
>ID:YP_002922352.1 |[Escherichia phage JS10]||_Enterobacteria_phage_JS10_.gbk|39|1818|NC_012741(171451):3025-4842:-1 ^GeneID:7943402^ Enterobacteria phage JS10, complete genome.|neighbours:ID:YP_002922351.1(-1),ID:YP_002922353.1(-1)|neighbour_genes:rIIA.1,39.1|
MIKNEIKVLSDIEHIKKRSGMYIGSSANEAHGRFLFGNFTQVNYVPGLVKLIDEIIDNSVDEAIRTNFKFANKIDVQIKNNQVSVSDNGRGIPQAMVTDQNGEQIPGPVAAWTIPKAGGNFGDDAERKTGGMNGVGSSLTNIFSVLFTGITSDGENEITVNCSNGMENKGWSTKKSKGKGTSVIFTPDFNHFEENSLSQIYLDITLDRLQTLAVIYPDIQFTFNGKKVDGNFKKYAKQFGEDFVIQETDNVSMAFTPSPDGFRQLTYVNNIHTKNGGHHVECVFDDICEHLLPGIKKKYKGIEVTKARVKECLTMVMFIRDMSNMRFDSQTKERLTSPFGEIRNHIQIDAKKIATAILKVDGLIMPIVEAALARKLAAEKAAETKAAKKALKAKVHKHIKANMYGKDADTTLFLTEGDSAMGPFIEVRNKDLQGGYPLRGKVMNTWGMTAADIMKNKELFDICAITGLVIGEPADKTNYRNIAIMTDADVDGTGSIYPSLLAFFSQWPELFEQGRIRFCKTPVIIAQVGKEQEWFYDVPSYTKAKDSLPKHSIRYIKGLGSLEKAEYRRMIQDPKFDVVQLPEDWKDQFEMLLGNDPQLRKAWMS
>ID:YP_001595132.1 |[Escherichia phage JS98]||_Enterobacteria_phage_JS98.gbk|DNA topoisomerase II..|1818|NC_010105(170523):3025-4842:-1 ^^ Enterobacteria phage JS98, complete genome.|neighbours:ID:YP_001595131.1(-1),ID:YP_001595133.1(-1)|neighbour_genes:rIIA.1 hypothetical ..,gp39.1 hypothetical ..|
MIKNEIKVLSDIEHIKKRSGMYIGSSANEAHGRFLFGNFTQVNYVPGLVKLIDEIIDNSVDEAIRTNFKFANKIDVQIKNNQVSVSDNGRGIPQAMVTDQNGEQIPGPVAAWTIPKAGGNFGDDAERKTGGMNGVGSSLTNIFSVLFTGITSDGENEITVNCSNGMENKGWSTKKSKGKGTSVIFTPDFSHFEENSLSQIYLDITLDRLQTLAVIYPDIQFTFNGKKVDGNFKKYAKQFGEDFVIQETDNVSMAFTPSPDGFRQLTYVNNIHTKNGGHHVECVFDDICEHLLPGIKKKYKGIEVTKARVKECLTMVMFIRDMSNMRFDSQTKERLTSPFGEIRNHIQIDAKKIATAILKVDGLIMPIVEAALARKLAAEKAAETKAAKKALKAKVHKHIKANMYGKDADTTLFLTEGDSAMGPFIEVRNKDLQGGYPLRGKVMNTWGMTAADIMKNKELFDICAITGLVIGEPADKTNYRNIAIMTDADVDGTGSIYPSLLAFFSQWPELFEQGRIRFCKTPVIIAQVGKEQEWFYDVPSYTKAKDSLPKHSIRYIKGLGSLEKAEYRRMIQDPKFDVVQLPEDWKDQFEMLLGNDPQLRKAWMS
>ID:YP_002922078.1 |[Escherichia phage JSE]||_Enterobacteria_phage_JSE_.gbk|39|1824|NC_012740(166418):3584-5407:-1 ^GeneID:7943126^ Enterobacteria phage JSE, complete genome.|neighbours:ID:YP_002922077.1(-1),ID:YP_002922079.1(-1)|neighbour_genes:hypothetical protein,gp39.2 conserved hyp..|
MSEFRILSDREHVLKRAGMYIGSTTYEEHQRFLFGKWTKISYVPGLVKIIDEIIDNSVDEAIRTNFEFANVISVDIQNNIVTVTDNGRGIPQHMVTTPEGTQIPQPVAAWTRTKAGSNFDDTNRLTQGMNGVGSSLSNFFSDWFTGVTCDGETEMTVQCTNGAENITWSSKPSKLKGTKVTFCPDFDHFEGYMMDNSVLDIVHDRLQSLSVIFPKITFKFNGKRIVSKFKDYAKLYNDDPFVIEDKNFSLALVPAVEGEGFKSVSFANGLFTKNGGTHVDYVTDDLCEEIVKRIKKEYKVDVTKAAVKSGLTCILIVRELPNLRFDSQTKERLTNPTGDIKRHIDLDFKKLAKVIAKKENIIMPIIAVVLARKEAADKAAATKAAKAAKRAKVAKHVKANLIGTDAETTLFLTEGDSAINYLISVRDQDLHGGFPLRGKTLTTWEQPEAKIVKNAEIFNIMAITGLQFGVDALEVMQYKNIAIMTDADTDGIGSIKPSLISFFARWPELFEDGRIRFIKTPIIIAEPKKGDDVRWYYDLEDFENDRDNIKGYNIRYIKGLASLTESDYHRVINDPVMEIITLPENYKELFDLLYSEDSDMRKAWMAS
>ID:ANZ51650.1 |[Enterobacteria phage Kha5h]||_Enterobacteria_phage_Kha5h_.gbk|large subunit topois..|1818|KT184312(167318):27494-29311:-1 ^^ Enterobacteria phage Kha5h, complete genome.|neighbours:ID:ANZ51649.1(-1),ID:ANZ51651.1(-1)|neighbour_genes:rIIA lysis inhibitor,hypothetical protein|
MIKNEIKILSDIEHIKKRSGMYIGSSANEMHERFLFGKWESVQYVPGLVKLIDEIIDNSVDEGIRTKFKFANKINVTIKNNQVTVEDNGRGIPQAMVKTPTGEEIPGPVAAWTIPKAGGNFGDDKERVTGGMNGVGSSLTNIFSVMFVGETGDGQNNIVVRCSNGMENKSWEDIPGKWKGTRVTFIPDFMSFETNELSQVYLDITLDRLQTLAVVYPDIQFTFNGKKVQGNFKKYARQYDEHAIVQEQENCSIAVGRSPDGFRQLTYVNNIHTKNGGHHIDCVMDDICEDLIPQIKRKFKIDVTKARVKECLTIVMFVRDMKNMRFDSQTKERLTSPFGEIRSHIQLDAKKISRAILNNEAILMPIIEAALARKLAAEKAAETKAAKKASKAKVHKHIKANLCGKDADTTLFLTEGDSAIGYLIDVRDKELHGGYPLRGKVLNSWGMSYADMLKNKELFDICAITGLVLGEKAENLNYRNIAIMTDADHDGLGSIYPSLLGFFSNWPELFEQGRIRFVKTPVIIAQVGKKQEWFYTVAEYESAKDALPKHSIRYIKGLGSLEKSEYREMIQNPVYDVVKLPENWKELFEMLMGDNADLRKEWMSQ
>ID:YP_001469348.1 |[Escherichia phage Phi1]||_Enterobacteria_phage_Phi1_.gbk|60+39|1824|NC_009821(164270):3206-5029:-1 ^GeneID:5602296^ Enterobacteria phage Phi1, complete genome.|neighbours:ID:YP_001469347.1(-1),ID:YP_001469349.1(-1)|neighbour_genes:hypothetical protein,hypothetical protein|
MSEFRILSDREHVLKRAGMYIGSTTYEEHQRFLFGKWTKISYVPGLVKIIDEIIDNSVDEAIRTNFEFANVISVDIQNNIVTVTDNGRGIPQHMVTTPEGTQIPQPVAAWTRTKAGSNFDDTNRLTQGMNGVGSSLSNFFSDWFTGVTCDGETEMTVQCTNGAENITWSSKPSKLKGTKVTFCPDFDHFEGYMMDNSVLDIVHDRLQSLSVIFPKITFKFNGKRIVSKFKDYAKLYNDDPFVIEDKNFSLALVPAVEGEGFKSVSFANGLFTKNGGTHVDYVTDDLCEEIVKRIKKEYKVDVTKAAVKSGLTCILIVRELPNLRFDSQTKERLTNPTGDIKRHIDLDFKKLAKVIAKKENIIMPIIAVVLARKEAADKAAATKAAKAAKRAKVAKHVKANLIGTDAETTLFLTEGDSAINYLISVRDQDLHGGFPLRGKTLTTWEQPEAKIVKNAEIFNIMAITGLQFGVDALEVMQYKNIAIMTDADTDGIGSIKPSLISFFARWPELFEDGRIRFIKTPIIIAEPKKGDDVRWYYDLEDFENDRDNIKGYSIRYIKGLASLTESDYHRVINDPVMEIITLPENYKELFDLLYSEDADQRKIWMQS
>ID:YP_009202736.1 |[Escherichia phage QL01]||_Enterobacteria_phage_QL01.gbk|topoisomerase II lar..|1818|NC_028847(170527):3083-4900:-1 ^GeneID:26629725^ Enterobacteria phage QL01, complete genome.|neighbours:ID:YP_009202735.1(-1),ID:YP_009202737.1(-1)|neighbour_genes:hypothetical protein,hypothetical protein|
MIKNEIKVLSDIEHIKKRSGMYIGSSANEAHGRFLFGNFTQVNYVPGLVKLIDEIIDNSVDEAIRTNFKFANKIDVQIKNNQVSVSDNGRGIPQAMVTDQNGEQIPGPVAAWTIPKAGGNFGDDAERKTGGMNGVGSSLTNIFSVLFTGITSDGENEITVNCSNGMENKGWSTKKSKGKGTSVIFTPDFNHFEENSLSQIYLDITLDRLQTLAVVYPDIQFTFNGKKVDGNFKKYAKQFGEDFVIQETDNVSMAFTPSPDGFRQLTYVNNIHTKNGGHHVECVFDDICEHLLPGIKKKYRGIEVTKARVKECLTMVMFIRDMSNMRFDSQTKERLTSPFGEIRNHIQIDAKKIATAILKVDGLIMPIVEAALARKLAAEKAAETKAAKKASKAKVHKHIKANLYGKDADTTLFLTEGDSAMGPFIEVRNKDLQGGYPLRGKVMNTWGMTATDIMKNKELFDICAITGLVIGEPAEKTNYRNIAIMTDADVDGTGSIYPSLLAFFSQWPELFEQGRVRFCKTPVIIAQVGKEQEWFYDVPSYTKAKDSLPKHSIRYIKGLGSLEKAEYRRMIQDPKFDVVQLPEDWKEQFEMLLGNDPQLRKAWMS
>ID:AIT74098.1 |[Enterobacteria phage RB10]||_Enterobacteria_phage_RB10_.gbk|DNA topoisomerase II..|1818|KM606999(168401):2447-4264:-1 ^^ Enterobacteria phage RB10, complete genome.|neighbours:ID:AIT74097.1(-1),ID:AIT74099.1(-1)|neighbour_genes:hypothetical protein,hypothetical protein|
MIKNEIKILSDIEHIKKRSGMYIGSSANEMHERFLFGKWESVQYVPGLVKLIDEIIDNSVDEGIRTKFKFANKINVTIKNNQVTVEDNGRGIPQAMVKTPTGEEIPGPVAAWTIPKAGGNFGDDKERVTGGMNGVGSSLTNIFSVMFVGETGDGQNNIVVRCSNGMENKSWEDIPGKWKGTRVTFIPDFMSFETNELSQVYLDITLDRLQTLAVVYPDIQFTFNGKKVQGNFKKYARQYDEHAIVQEQENCSIAVGRSPDGFRQLTYVNNIHTKNGGHHIDCVMDDICEDLIPQIKRKFKIDVTKARVKECLTIVMFVRDMKNMRFDSQTKERLTSPFGEIRSHIQLDAKKISRAILNNEAILMPIIEAALARKLAAEKAAETKAAKKASKAKVHKHIKANLCGKDADTTLFLTEGDSAIGYLIDVRDKELHGGYPLRGKVLNSWGMSYADMLKNKELFDICAITGLVLGEKAENLNYHNIAIMTDADHDGLGSIYPSLLGFFSNWPELFEQGRIRFVKTPVIIAQVGKKQEWFYTVAEYESAKDALPKHSIRYIKGLGSLEKSEYREMIQNPVYDVVKLPENWKELFEMLMGDNADLRKEWMSQ
>ID:YP_002854339.1 |[Escherichia virus RB14]||_Enterobacteria_phage_RB14_.gbk|39|1818|NC_012638(165429):2447-4264:-1 ^GeneID:7803836^ Enterobacteria phage RB14, complete genome.|neighbours:ID:YP_002854338.1(-1),ID:YP_002854340.1(-1)|neighbour_genes:rIIA.1,39.1|
MIKNEIKILSDIEHIKKRSGMYIGSSANEMHERFLFGKWESVQYVPGLVKLIDEIIDNSVDEGIRTKFKFANKINVTIKNNQVTVEDNGRGIPQAMVKTPTGEEIPGPVAAWTIPKAGGNFGDDKERVTGGMNGVGSSLTNIFSVMFVGETGDGQNNIVVRCSNGMENKSWEDIPGKWKGTRVTFIPDFMSFETNELSQVYLDITLDRLQTLAVVYPDIQFTFNGKKVQGNFKKYARQYDEHAIVQEQENCSIAVGRSPDGFRQLTYVNNIHTKNGGHHIDCVMDDICEDLIPQIKRKFKIDVTKARVKECLTIVMFVRDMKNMRFDSQTKERLTSPFGEIRSHIQLDAKKISRAILNNEAILMPIIEAALARKLAAEKAAETKAAKKASKAKVHKHIKANLCGKDADTTLFLTEGDSAIGYLIDVRDKELHGGYPLRGKVLNSWGMSYADMLKNKELFDICAITGLVLGEKAENLNYHNIAIMTDADHDGLGSIYPSLLGFFSNWPELFEQGRIRFVKTPVIIAQVGKKQEWFYTVAEYESAKDALPKHSIRYIKGLGSLEKSEYREMIQNPVYDVVKLPENWKELFEMLMGDNADLRKEWMSQ
>ID:YP_003858306.1 |[Escherichia virus RB16]||_Enterobacteria_phage_RB16_.gbk|39plus60|1896|NC_014467(176788):5291-7186:-1 ^GeneID:9712747^ Enterobacteria phage RB16, complete genome.|neighbours:ID:YP_003858305.1(-1),ID:YP_003858307.1(-1)|neighbour_genes:52,hypothetical protein|
MSLDFLMDEEEPQKVPETPKGVEVDESFCLSDRDHIRKRPNMYVGSVNREAHERFIQGKFRKVEYVEGLVKIINEILDNSIDEAIRTDFKFANKIEVKIDHNLVTISDNGRGIPQDDVRTPEGKIVPKPVAAWTMAKSGSNFDDENRVTMGMNGVGSFLTNCYSSIFIGETSNGKRKVTINCTDGAQNMDYRTSPTKEQGTTVKFTPDFSIFGVDGIDEETKEVIKDRLMALAVAFPSVKFTYNNEVLPNKFAMYGAMYGEKTIVQTNNKISFILASTEDGFKQKSFVNGLDTKNGGVHVDCMIDGIYTELEPMIKKKHAIEIPKARVKECLTLVVFLHNFNAPAFDSQTKEKLTNTAGEFNNHAGLNYKKIAKQIMDTSEIITPIIESALIRKQAAEAAAITKAKKKAKKAKVAKHVPASGIDTDGVETTLFLTEGDSAVGQFIECRNEETQGAFPLRGKPLNTWGMSNSDILKNKELFELMAILNLHPGDSSEMTYDNIGIMVDADVDGGDILTLLIAFFSRWPELFAKKKIRYIRTPIIIAKVGREEKWFYSLDDFTPFRDKAKEARYIKGLGSLRKEDYDRVLGDQLKYDTIVLGDEYKDVLELCFGDDSDPRKDWVNGKHRFSRVD
>ID:AXF42311.1 |[Enterobacteria phage RB18]||_Enterobacteria_phage_RB18_.gbk|DNA topoisomerase II..|1818|MH553563(166677):2447-4264:-1 ^^ Enterobacteria phage RB18, complete genome.|neighbours:ID:AXF42310.1(-1),ID:AXF42312.1(-1)|neighbour_genes:hypothetical protein,hypothetical protein|
MIKNEIKILSDIEHIKKRSGMYIGSSANEMHERFLFGKWESVQYVPGLVKLIDEIIDNSVDEGIRTKFKFANKINVTIKNNQVTVEDNGRGIPQAMVKTPTGEEIPGPVAAWTIPKAGGNFGDDKERVTGGMNGVGSSLTNIFSVMFVGETGDGQNNIVVRCSNGMENKSWEDIPGKWKGTRVTFIPDFMSFETNELSQVYLDITLDRLQTLAVVYPDIQFTFNGKKVQGNFKKYARQYDEHAIVQEQENCSIAVGRSPDGFRQLTYVNNIHTKNGGHHIDCVMDDICEDLIPQIKRKFKIDVTKARVKECLTIVMFVRDMKNMRFDSQTKERLTSPFGEIRSHIQLDAKKISRAILNNEAILMPIIEAALARKLAAEKAAETKAAKKASKAKVHKHIKANLCGKDADTTLFLTEGDSAIGYLIDVRDKELHGGYPLRGKVLNSWGMSYADMLKNKELFDICAITGLVLGEKAENLNYHNIAIMTDADHDGLGSIYPSLLGFFSNWPELFEQGRIRFVKTPVIIAQVGKKQEWFYTVAEYESAKDALPKHSIRYIKGLGSLEKSEYREMIQNPVYDVVKLPENWKELFEMLMGDNADLRKEWMSQ
>ID:YP_009102208.1 |[Enterobacteria phage RB27]||_Enterobacteria_phage_RB27_.gbk|DNA topoisomerase II..|1818|NC_025448(165179):2447-4264:-1 ^GeneID:22112992^ Enterobacteria phage RB27, complete genome.|neighbours:ID:YP_009102207.1(-1),ID:YP_009102209.1(-1)|neighbour_genes:hypothetical protein,hypothetical protein|
MIKNEIKILSDIEHIKKRSGMYIGSSANEMHERFLFGKWESVQYVPGLVKLIDEIIDNSVDEGIRTKFKFANKINVTIKNNQVTVEDNGRGIPQAMVKTPTGEEIPGPVAAWTIPKAGGNFGDDKERVTGGMNGVGSSLTNIFSVMFVGETGDGQNNIVVRCSNGMENKSWEDIPGKWKGTRVTFIPDFMSFETNELSQVYLDITLDRLQTLAVVYPDIQFTFNGKKVQGNFKKYARQYDEHAIVQEQENCSIAVGRSPDGFRQLTYVNNIHTKNGGHHIDCVMDDICEDLIPQIKRKFKIDVTKARVKECLTIVMFVRDMKNMRFDSQTKERLTSPFGEIRSHIQLDAKKISRAILNNEAILMPIIEAALARKLAAEKAAETKAAKKASKAKVHKHIKANLCGKDADTTLFLTEGDSAIGYLIDVRDKELHGGYPLRGKVLNSWGMSYADMLKNKELFDICAITGLVLGEKAENLNYHNIAIMTDADHDGLGSIYPSLLGFFSNWPELFEQGRIRFVKTPVIIAQVGKKQEWFYTVAEYESAKDALPKHSIRYIKGLGSLEKSEYREMIQNPVYDVVKLPENWKELFEMLMGDNADLRKEWMSQ
>ID:AIT74641.1 |[Enterobacteria phage RB33]||_Enterobacteria_phage_RB33_.gbk|DNA topoisomerase II..|1818|KM607001(166007):2447-4264:-1 ^^ Enterobacteria phage RB33, complete genome.|neighbours:ID:AIT74640.1(-1),ID:AIT74642.1(-1)|neighbour_genes:hypothetical protein,hypothetical protein|
MIKNEIKILSDIEHIKKRSGMYIGSSANEMHERFLFGKWESVQYVPGLVKLIDEIIDNSVDEGIRTKFKFANKINVTIKNNQVTVEDNGRGIPQAMVKTPTGEEIPGPVAAWTIPKAGGNFGDDKERVTGGMNGVGSSLTNIFSVMFVGETGDGQNNIVVRCSNGMENKSWEDIPGKWKGTRVTFIPDFMSFETNELSQVYLDITLDRLQTLAVVYPDIQFTFNGKKVQGNFKKYARQYDEHAIVQEQENCSIAVGRSPDGFRQLTYVNNIHTKNGGHHIDCVMDDICEDLIPQIKRKFKIDVTKARVKECLTIVMFVRDMKNMRFDSQTKERLTSPFGEIRSHIQLDAKKISRAILNNEAILMPIIEAALARKLAAEKAAETKAAKKASKAKVHKHIKANLCGKDADTTLFLTEGDSAIGYLIDVRDKELHGGYPLRGKVLNSWGMSYADMLKNKELFDICAITGLVLGEKAENLNYHNIAIMTDADHDGLGSIYPSLLGFFSNWPELFEQGRIRFVKTPVIIAQVGKKQEWFYTVAEYESAKDALPKHSIRYIKGLGSLEKSEYREMIQNPVYDVVKLPENWKELFEMLMGDNADLRKEWMSQ
>ID:YP_009098389.1 |[Escherichia phage RB3]||_Enterobacteria_phage_RB3_.gbk|DNA topoisomerase II..|1818|NC_025419(168402):2447-4264:-1 ^GeneID:22113753^ Enterobacteria phage RB3, complete genome.|neighbours:ID:YP_009098388.1(-1),ID:YP_009098390.1(-1)|neighbour_genes:hypothetical protein,hypothetical protein|
MIKNEIKILSDIEHIKKRSGMYIGSSANEMHERFLFGKWESVQYVPGLVKLIDEIIDNSVDEGIRTKFKFANKINVTIKNNQVTVEDNGRGIPQAMVKTPTGEEIPGPVAAWTIPKAGGNFGDDKERVTGGMNGVGSSLTNIFSVMFVGETGDGQNNIVVRCSNGMENKSWEDIPGKWKGTRVTFIPDFMSFETNELSQVYLDITLDRLQTLAVVYPDIQFTFNGKKVQGNFKKYARQYDEHAIVQEQENCSIAVGRSPDGFRQLTYVNNIHTKNGGHHIDCVMDDICEDLIPQIKRKFKIDVTKARVKECLTIVMFVRDMKNMRFDSQTKERLTSPFGEIRSHIQLDAKKISRAILNNEAILMPIIEAALARKLAAEKAAETKAAKKASKAKVHKHIKANLCGKDADTTLFLTEGDSAIGYLIDVRDKELHGGYPLRGKVLNSWGMSYADMLKNKELFDICAITGLVLGEKAENLNYHNIAIMTDADHDGLGSIYPSLLGFFSNWPELFEQGRIRFVKTPVIIAQVGKKQEWFYTVAEYESAKDALPKHSIRYIKGLGSLEKSEYREMIQNPVYDVVKLPENWKELFEMLMGDNADLRKEWMSQ
>ID:YP_238981.1 |[Escherichia virus RB43]||_Enterobacteria_phage_RB43_.gbk|39|1893|NC_007023(180500):5293-7185:-1 ^GeneID:3416396^ Enterobacteria phage RB43, complete genome.|neighbours:ID:YP_238980.1(-1),ID:YP_238982.1(-1)|neighbour_genes:52,hypothetical protein|
MSLDFLMDEDEPQKVPETPKGVKVDESFCLSDRDHIRKRPNMYVGSVNREAHERFIMGKFRKVEYVEGLVKIINEILDNSIDEAIRTDFKFANRIEVKIDHNLVTISDNGRGIPQDDVRTPEGKIVPKPVAAWTMAKSGSNFDDENRVTMGMNGVGSFLTNCYSSIFIGETSNGKRKVTINCTDGAQNMDYRTSPTKEQGTTVKFTPDFSIFGVDGIDEETKEVIKDRLMALAVAFPSVKFTYNGETLPNKFAMYGAMYGDSTITQTNNKISFILASTEDGFKQKSFVNGLDTKNGGVHVDCMIDGIYAELEPMIKKKHAIEIPKARVKECLTLVVFLHNFNAPAFDSQTKEKLTNTAGEFNNHAGLNYKKIAKQIMDTSEIITPIIESALIRKQAAEAAAITKAKKKAKKAKIAKHVPASGIDTDGVETTLFLTEGDSAVGQFIECRNEETQGAFPLRGKPLNTWGMSFTDILKNKELFELMAILNLHPGDSSEMAYDNIGIMVDADVDGGDILTLLIAFFSRWPELFEKKKIRYIRTPIIIAKIGKDEKWFYSMDDFVPFRDKAKEVRYIKGLGSLRKSDYDRVLGDQLKYDTIVLGDDYKDVLELCFGEESDPRKDWVDGKHKFSVK
>ID:NP_891577.1 |[Escherichia phage RB49]||_Enterobacteria_phage_RB49_.gbk|39|1824|NC_005066(164018):3205-5028:-1 ^GeneID:1725364^ Enterobacteria phage RB49, complete genome.|neighbours:ID:NP_891576.1(-1),ID:YP_001883324.1(-1)|neighbour_genes:hypothetical protein,hypothetical protein|
MSEFRILSDREHVLKRAGMYIGSTTYEEHQRFLFGKWTKISYVPGLVKIIDEIIDNSVDEAIRTNFEFANVISVDIQNNIVTVTDNGRGIPQHMVTTPEGTQIPQPVAAWTRTKAGSNFDDTNRLTQGMNGVGSSLSNFFSDWFTGVTCDGETEMTVQCTNGAENITWSSKPSKLKGTNVTFCPDFDHFEGYMMDNSVLDIVHDRLQSLSVIFPKITFKFNGKRIVSKFKDYAKLYNDDPFVIEDKNFSLALVPAVEGEGFKSVSFANGLFTKNGGTHVDYVTDDLCEEIVKRIKKEYKVDVTKAAVKSGLTCILIVRELPNLRFDSQTKERLTNPTGDIKRHIDLDFKKLAKVIAKKENIIMPIIAVVLARKEAADKAAATKAAKAAKRAKVAKHVKANLIGTDAETTLFLTEGDSAINYLISVRDQDLHGGFPLRGKTLTTWEQPEAKIVKNAEIFNIMAITGLQFGVDALDVMQYKNIAIMTDADTDGIGSIKPSLISFFARWPELFEDGRIRFIKTPIIIAEPKKGDDVRWYYDLEDFENDRDNIKGYNIRYIKGLASLTESDYHRVINDPVMEIITLPENYKELFDLLYSEDADQRKIWMQS
>ID:YP_002853958.1 |[Enterobacteria phage RB51]||_Enterobacteria_phage_RB51_.gbk|39|1818|NC_012635(168394):2447-4264:-1 ^GeneID:7803618^ Enterobacteria phage RB51, complete genome.|neighbours:ID:YP_002853957.1(-1),ID:YP_002853959.1(-1)|neighbour_genes:rIIA.1,39.1|
MIKNEIKILSDIEHIKKRSGMYIGSSANEMHERFLFGKWESVQYVPGLVKLIDEIIDNSVDEGIRTKFKFANKINVTIKNNQVTVEDNGRGIPQAMVKTPTGEEIPGPVAAWTIPKAGGNFGDDKERVTGGMNGVGSSLTNIFSVMFVGETGDGQNNIVVRCSNGMENKSWETIPGKWKGTRVTFIPDFMSFETNELSQVYLDITLDRLQTLAVVYPDIQFTFNGKKVQGNFKKYARQYDEHAIVQEQENCSIAVGRSPDGFRQLTYVNNIHTKNGGHHIDCVMDDICEDLIPQIKRKFKIDVTKARVKECLTIVMFVRDMKNMRFDSQTKERLTSPFGEIRSHIQLDAKKISRAILNNEAILMPIIEAALARKLAAEKAAETKAAKKASKAKVHKHIKANLCGKDADTTLFLTEGDSAIGYLIDVRDKELHGGYPLRGKVLNSWGMSYADMLKNKELFDICAITGLVLGEKAENLNYRNIAIMTDADHDGLGSIYPSLLGFFSNWPELFEQGRIRFVKTPVIIAQVGKKQEWFYTVAEYESAKDALPKHSIRYIKGLGSLEKSEYREMIQNPVYDVVKLPENWKELFEMLMGDNADLRKEWMSQ
>ID:AIT74916.1 |[Enterobacteria phage RB55]||_Enterobacteria_phage_RB55_.gbk|topoisomerase II lar..|432|KM607002(168896):2436-2968:-1 ^^ |neighbours:ID:AIT74915.1(-1),ID:AIT74917.1(-1)|neighbour_genes:hypothetical protein,mobA|
MKFVKIDSSSVDMKKYKLQNNVRRSIKSSSMNYANVAIMTDADHDGLFEQGRIRFVKTPVIIAQVGKKQEWFYTVAEYESAKDALPKHSIRYIKGLGSLEKSEYREMIQNPVYDVVKLPENWKELFEMLMGDNADLRKEWMSQ
>ID:AIT74918.1 |[Enterobacteria phage RB55]||_Enterobacteria_phage_RB55_.gbk|DNA topoisomerase II..|1551|KM607002(168896):3745-5295:-1 ^^ Enterobacteria phage RB55, complete genome.|neighbours:ID:AIT74917.1(-1),ID:AIT74919.1(-1)|neighbour_genes:mobA,hypothetical protein|
MIKNEIKILSDIEHIKKRSGMYIGSSANETHERFMFGKWESVQYVPGLVKLIDEIIDNSVDEGIRTKFKFANKINVTIKNNQVTVEDNGRGIPQAMVKTPTGEEIPGPVAAWTIPKAGGNFGDDKERVTGGMNGVGSSLTNIFSVMFVGETGDGQNNIVVRCSNGMENKSWEDIPGKWKGTRVTFIPDFMSFETNELSQVYLDITLDRLQTLAVVYPDIQFTFNGKKVQGNFKKYARQYDEHAIVQEQENCSIAVGRSPDGFRQLTYVNNIHTKNGGHHIDCAMDDICEDLIPQIKRKFKIDVTKARVKECLTIVMFVRDMKNMRFDSQTKERLTSPFGEIRSHIQLDAKKISRAILNNEAILMPIIEAALARKLAAEKAAETKAAKKASKAKVHKHIKANLCGKDADTTLFLTEGDSAIGYLIDVRDKELHGGYPLRGKVLNSWGMSYADMLKNKELFDICAITGLVLGEKAFEEKEDGEWFTFELNGDTIIVNENDEVQINGKWITVGELRKNL
>ID:AIT75188.1 |[Enterobacteria phage RB59]||_Enterobacteria_phage_RB59_.gbk|topoisomerase II lar..|432|KM607003(168966):2436-2968:-1 ^^ |neighbours:ID:AIT75187.1(-1),ID:AIT75189.1(-1)|neighbour_genes:hypothetical protein,mobA|
MKFVKIDSSSVDMKKYKLQNNVRRSIKSSSMNYANVAIMTDADHDGLFEQGRIRFVKTPVIIAQVGKKQEWFYTVAEYESAKDALPKHSIRYIKGLGSLEKSEYREMIQNPVYDVVKLPENWKELFEMLMGDNADLRKEWMSQ
>ID:AIT75190.1 |[Enterobacteria phage RB59]||_Enterobacteria_phage_RB59_.gbk|DNA topoisomerase II..|1551|KM607003(168966):3745-5295:-1 ^^ Enterobacteria phage RB59, complete genome.|neighbours:ID:AIT75189.1(-1),ID:AIT75191.1(-1)|neighbour_genes:mobA,hypothetical protein|
MIKNEIKILSDIEHIKKRSGMYIGSSANETHERFMFGKWESVQYVPGLVKLIDEIIDNSVDEGIRTKFKFANKINVTIKNNQVTVEDNGRGIPQAMVKTPTGEEIPGPVAAWTIPKAGGNFGDDKERVTGGMNGVGSSLTNIFSVMFVGETGDGQNNIVVRCSNGMENKSWEDIPGKWKGTRVTFIPDFMSFETNELSQVYLDITLDRLQTLAVVYPDIQFTFNGKKVQGNFKKYARQYDEHAIVQEQENCSIAVGRSPDGFRQLTYVNNIHTKNGGHHIDCAMDDICEDLIPQIKRKFKIDVTKARVKECLTIVMFVRDMKNMRFDSQTKERLTSPFGEIRSHIQLDAKKISRAILNNEAILMPIIEAALARKLAAEKAAETKAAKKASKAKVHKHIKANLCGKDADTTLFLTEGDSAIGYLIDVRDKELHGGYPLRGKVLNSWGMSYADMLKNKELFDICAITGLVLGEKAFEEKEDGEWFTFELNGDTIIVNENDEVQINGKWITVGELRKNL
>ID:AIT73012.1 |[Enterobacteria phage RB5]||_Enterobacteria_phage_RB5_.gbk|DNA topoisomerase II..|1818|KM606995(168394):2447-4264:-1 ^^ Enterobacteria phage RB5, complete genome.|neighbours:ID:AIT73011.1(-1),ID:AIT73013.1(-1)|neighbour_genes:hypothetical protein,hypothetical protein|
MIKNEIKILSDIEHIKKRSGMYIGSSANEMHERFLFGKWESVQYVPGLVKLIDEIIDNSVDEGIRTKFKFANKINVTIKNNQVTVEDNGRGIPQAMVKTPTGEEIPGPVAAWTIPKAGGNFGDDKERVTGGMNGVGSSLTNIFSVMFVGETGDGQNNIVVRCSNGMENKSWEDIPGKWKGTRVTFIPDFMSFETNELSQVYLDITLDRLQTLAVVYPDIQFTFNGKKVQGNFKKYARQYDEHAIVQEQENCSIAVGRSPDGFRQLTYVNNIHTKNGGHHIDCVMDDICEDLIPQIKRKFKIDVTKARVKECLTIVMFVRDMKNMRFDSQTKERLTSPFGEIRSHIQLDAKKISRAILNNEAILMPIIEAALARKLAAEKAAETKAAKKASKAKVHKHIKANLCGKDADTTLFLTEGDSAIGYLIDVRDKELHGGYPLRGKVLNSWGMSYADMLKNKELFDICAITGLVLGEKAENLNYHNIAIMTDADHDGLGSIYPSLLGFFSNWPELFEQGRIRFVKTPVIIAQVGKKQEWFYTVAEYESAKDALPKHSIRYIKGLGSLEKSEYREMIQNPVYDVVKLPENWKELFEMLMGDNADLRKEWMSQ
>ID:YP_009167372.1 |[Enterobacteria phage RB68]||_Enterobacteria_phage_RB68_.gbk|DNA topoisomerase su..|1818|NC_027979(168401):2447-4264:-1 ^GeneID:26041482^ Enterobacteria phage RB68, complete genome.|neighbours:ID:YP_009167371.1(-1),ID:YP_009167373.1(-1)|neighbour_genes:hypothetical protein,hypothetical protein|
MIKNEIKILSDIEHIKKRSGMYIGSSANEMHERFLFGKWESVQYVPGLVKLIDEIIDNSVDEGIRTKFKFANKINVTIKNNQVTVEDNGRGIPQAMVKTPTGEEIPGPVAAWTIPKAGGNFGDDKERVTGGMNGVGSSLTNIFSVMFVGETGDGQNNIVVRCSNGMENKSWETIPGKWKGTRVTFIPDFMSFETNELSQVYLDITLDRLQTLAVVYPDIQFTFNGKKVQGNFKKYARQYDEHAIVQEQENCSIAVGRSPDGFRQLTYVNNIHTKNGGHHIDCVMDDICEDLIPQIKRKFKIDVTKARVKECLTIVMFVRDMKNMRFDSQTKERLTSPFGEIRSHIQLDAKKISRAILNNEAILMPIIEAALARKLAAEKAAETKAAKKASKAKVHKHIKANLCGKDADTTLFLTEGDSAIGYLIDVRDKELHGGYPLRGKVLNSWGMSYADMLKNKELFDICAITGLVLGEKAENLNYRNIAIMTDADHDGLGSIYPSLLGFFSNWPELFEQGRIRFVKTPVIIAQVGKKQEWFYTVAEYESAKDALPKHSIRYIKGLGSLEKSEYREMIQNPVYDVVKLPENWKELFEMLMGDNADLRKEWMSQ
>ID:NP_861694.1 |[Escherichia phage RB69]||_Enterobacteria_phage_RB69_.gbk|39|1821|NC_004928(167560):3663-5483:-1 ^GeneID:1494120^ Enterobacteria phage RB69, complete genome.|neighbours:ID:NP_861693.1(-1),ID:NP_861695.1(-1)|neighbour_genes:RB69ORF003c hypothet..,RB69ORF005c hypothet..|
MIKNEIRVLSDVEPLLRNRMVCILVLSAKEAHEPFLVGNYSPVEMFLGLVKLIDEIIDNSVDEAIRTSFKFANKIDVQIKNNQVSVEDNGRGIPQGLVTDQTGEQIPGPVAAWTIPKAGGNFGDDSERKTGGMNGVGSSLTNIFSTLFTGITSDGENEITVNCSNGMENKSWSSKKSKGKGTKVIFTPDFTSFEEHNLSQIYLDITLDRLQTLAVVYPDIKFTFNGKKVDGNFKRFAKQFGEDNIIQENDKVSIAFTTSPDGFRHLTYVNNIHTKNGGHHVECVMDDICEHLLPGIKKKYKGIEVTKARVKECLTMLMFIRDMSNMRFDSQTKERLTSTYGDIRNHIQLDAKKIAQALLKNEALIMPIVEAALARKLAAEKAAETKAAKKATKAKVHKHIKANQCGKDADTTLFLTEGDSAIGYLIDVRDRELHGGFPLRGKVMNSWGMSYADMMKNKELFDICAITGLILGEKAENTNYRNIAIMTDADHDGLGSIYPALLAFFSNWPELFEQGRIRFVKTPVIIAQIGKTQKWFYTVAEYEEAKDTLPKHSIRYIKGLGSLEKSEYRKMIQNPVYDVVKLPENWKELFEMLMGDDSELRKEWMS
>ID:AIT73283.1 |[Enterobacteria phage RB6]||_Enterobacteria_phage_RB6_.gbk|DNA topoisomerase II..|1818|KM606996(168394):2447-4264:-1 ^^ Enterobacteria phage RB6, complete genome.|neighbours:ID:AIT73282.1(-1),ID:AIT73284.1(-1)|neighbour_genes:hypothetical protein,hypothetical protein|
MIKNEIKILSDIEHIKKRSGMYIGSSANEMHERFLFGKWESVQYVPGLVKLIDEIIDNSVDEGIRTKFKFANKINVTIKNNQVTVEDNGRGIPQAMVKTPTGEEIPGPVAAWTIPKAGGNFGDDKERVTGGMNGVGSSLTNIFSVMFVGETGDGQNNIVVRCSNGMENKSWEDIPGKWKGTRVTFIPDFMSFETNELSQVYLDITLDRLQTLAVVYPDIQFTFNGKKVQGNFKKYARQYDEHAIVQEQENCSIAVGRSPDGFRQLTYVNNIHTKNGGHHIDCVMDDICEDLIPQIKRKFKIDVTKARVKECLTIVMFVRDMKNMRFDSQTKERLTSPFGEIRSHIQLDAKKISRAILNNEAILMPIIEAALARKLAAEKAAETKAAKKASKAKVHKHIKANLCGKDADTTLFLTEGDSAIGYLIDVRDKELHGGYPLRGKVLNSWGMSYADMLKNKELFDICAITGLVLGEKAENLNYHNIAIMTDADHDGLGSIYPSLLGFFSNWPELFEQGRIRFVKTPVIIAQVGKKQEWFYTVAEYESAKDALPKHSIRYIKGLGSLEKSEYREMIQNPVYDVVKLPENWKELFEMLMGDNADLRKEWMSQ
>ID:AIT73554.1 |[Enterobacteria phage RB7]||_Enterobacteria_phage_RB7_.gbk|DNA topoisomerase II..|1818|KM606997(168395):2447-4264:-1 ^^ Enterobacteria phage RB7, complete genome.|neighbours:ID:AIT73553.1(-1),ID:AIT73555.1(-1)|neighbour_genes:hypothetical protein,hypothetical protein|
MIKNEIKILSDIEHIKKRSGMYIGSSANEMHERFLFGKWESVQYVPGLVKLIDEIIDNSVDEGIRTKFKFANKINVTIKNNQVTVEDNGRGIPQAMVKTPTGEEIPGPVAAWTIPKAGGNFGDDKERVTGGMNGVGSSLTNIFSVMFVGETGDGQNNIVVRCSNGMENKSWEDIPGKWKGTRVTFIPDFMSFETNELSQVYLDITLDRLQTLAVVYPDIQFTFNGKKVQGNFKKYARQYDEHAIVQEQENCSIAVGRSPDGFRQLTYVNNIHTKNGGHHIDCVMDDICEDLIPQIKRKFKIDVTKARVKECLTIVMFVRDMKNMRFDSQTKERLTSPFGEIRSHIQLDAKKISRAILNNEAILMPIIEAALARKLAAEKAAETKAAKKASKAKVHKHIKANLCGKDADTTLFLTEGDSAIGYLIDVRDKELHGGYPLRGKVLNSWGMSYADMLKNKELFDICAITGLVLGEKAENLNYHNIAIMTDADHDGLGSIYPSLLGFFSNWPELFEQGRIRFVKTPVIIAQVGKKQEWFYTVAEYESAKDALPKHSIRYIKGLGSLEKSEYREMIQNPVYDVVKLPENWKELFEMLMGDNADLRKEWMSQ
>ID:AIT73826.1 |[Enterobacteria phage RB9]||_Enterobacteria_phage_RB9.gbk|DNA topoisomerase II..|1818|KM606998(168395):2447-4264:-1 ^^ Enterobacteria phage RB9, complete genome.|neighbours:ID:AIT73825.1(-1),ID:AIT73827.1(-1)|neighbour_genes:hypothetical protein,hypothetical protein|
MIKNEIKILSDIEHIKKRSGMYIGSSANEMHERFLFGKWESVQYVPGLVKLIDEIIDNSVDEGIRTKFKFANKINVTIKNNQVTVEDNGRGIPQAMVKTPTGEEIPGPVAAWTIPKAGGNFGDDKERVTGGMNGVGSSLTNIFSVMFVGETGDGQNNIVVRCSNGMENKSWEDIPGKWKGTRVTFIPDFMSFETNELSQVYLDITLDRLQTLAVVYPDIQFTFNGKKVQGNFKKYARQYDEHAIVQEQENCSIAVGRSPDGFRQLTYVNNIHTKNGGHHIDCVMDDICEDLIPQIKRKFKIDVTKARVKECLTIVMFVRDMKNMRFDSQTKERLTSPFGEIRSHIQLDAKKISRAILNNEAILMPIIEAALARKLAAEKAAETKAAKKASKAKVHKHIKANLCGKDADTTLFLTEGDSAIGYLIDVRDKELHGGYPLRGKVLNSWGMSYADMLKNKELFDICAITGLVLGEKAENLNYHNIAIMTDADHDGLGSIYPSLLGFFSNWPELFEQGRIRFVKTPVIIAQVGKKQEWFYTVAEYESAKDALPKHSIRYIKGLGSLEKSEYREMIQNPVYDVVKLPENWKELFEMLMGDNADLRKEWMSQ
>ID:ADJ39721.1 |[Enterobacteria phage T4T]||_Enterobacteria_phage_T4T_.gbk|60|483|HM137666(168920):2458-2990:-1 ^^ |neighbours:ID:ADJ39720.1(-1),ID:ADJ39722.1(-1)|neighbour_genes:rIIA.1,mobA|
MKFVKIDSSSVDMKKYKLQNNVRRSIKSSSMNYANVAIMTDADHDGLGSIYPSLLGFFSNWPELFEQGRIRFVKTPVIIAQVGKKQEWFYTVAEYESAKDALPKHSIRYIKGLGSLEKSEYREMIQNPVYDVVKLPENWKELFEMLMGDNADLRKEWMSQ
>ID:ADJ39723.1 |[Enterobacteria phage T4T]||_Enterobacteria_phage_T4T_.gbk|39|1551|HM137666(168920):3767-5317:-1 ^^ Enterobacteria phage T4T, complete genome.|neighbours:ID:ADJ39722.1(-1),ID:ADJ39724.1(-1)|neighbour_genes:mobA,39.1|
MIKNEIKILSDIEHIKKRSGMYIGSSANETHERFMFGKWESVQYVPGLVKLIDEIIDNSVDEGIRTKFKFANKINVTIKNNQVTVEDNGRGIPQAMVKTPTGEEIPGPVAAWTIPKAGGNFGDDKERVTGGMNGVGSSLTNIFSVMFVGETGDGQNNIVVRCSNGMENKSWEDIPGKWKGTRVTFIPDFMSFETNELSQVYLDITLDRLQTLAVVYPDIQFTFNGKKVQGNFKKYARQYDEHAIVQEQENCSIAVGRSPDGFRQLTYVNNIHTKNGGHHIDCAMDDICEDLIPQIKRKFKIDVTKARVKECLTIVMFVRDMKNMRFDSQTKERLTSPFGEIRSHIQLDAKKISRAILNNEAILMPIIEAALARKLAAEKAAETKAAKKASKAKVHKHIKANLCGKDADTTLFLTEGDSAIGYLIDVRDKELHGGYPLRGKVLNSWGMSYADMLKNKELFDICAITGLVLGEKAFEEKEDGEWFTFELNGDTIIVNENDEVQINGKWITVGELRKNL
>ID:NP_049618.1 |[Escherichia virus T4]||_Enterobacteria_phage_T4_.gbk|60|483|NC_000866(168903):2458-2990:-1 ^GeneID:1258779^ |neighbours:ID:NP_049617.1(-1),ID:NP_049619.1(-1)|neighbour_genes:rIIA.1,60.1|
MKFVKIDSSSVDMKKYKLQNNVRRSIKSSSMNYANVAIMTDADHDGLGSIYPSLLGFFSNWPELFEQGRIRFVKTPVIIAQVGKKQEWFYTVAEYESAKDALPKHSIRYIKGLGSLEKSEYREMIQNPVYDVVKLPENWKELFEMLMGDNADLRKEWMSQ
>ID:NP_049621.1 |[Escherichia virus T4]||_Enterobacteria_phage_T4_.gbk|39|1551|NC_000866(168903):3778-5328:-1 ^GeneID:1258807^ Enterobacteria phage T4, complete genome.|neighbours:ID:NP_049620.1(-1),ID:NP_049622.1(-1)|neighbour_genes:mobA,39.1|
MIKNEIKILSDIEHIKKRSGMYIGSSANETHERFMFGKWESVQYVPGLVKLIDEIIDNSVDEGIRTKFKFANKINVTIKNNQVTVEDNGRGIPQAMVKTPTGEEIPGPVAAWTIPKAGGNFGDDKERVTGGMNGVGSSLTNIFSVMFVGETGDGQNNIVVRCSNGMENKSWEDIPGKWKGTRVTFIPDFMSFETNELSQVYLDITLDRLQTLAVVYPDIQFTFNGKKVQGNFKKYARQYDEHAIVQEQENCSIAVGRSPDGFRQLTYVNNIHTKNGGHHIDCAMDDICEDLIPQIKRKFKIDVTKARVKECLTIVMFVRDMKNMRLIRQTKERLTSPFGEIRSHIQLDAKKISRDILNNEAILMPIIEAALARKLAAEKAAETKAAKKASKAKVHKHIKANLCGKDADTTLFLTEGDSAIGYLIDVRDKELHGGYPLRGKVLNSWGMSYADMLKNKELFDICAITGLVLGEKAFEEKEDGEWFTFELNGDTIIVNENDEVQINGKWITVGELRKNL
>ID:AHY83564.1 |[Escherichia virus T4]|wild|_Enterobacteria_phage_T4_strain_wild.gbk|topoisomerase II lar..|483|KJ477684(168922):2458-2990:-1 ^^ |neighbours:ID:AHY83665.1(-1),ID:AHY83585.1(-1)|neighbour_genes:hypothetical protein,goF|
MKFVKIDSSSVDMKKYKLQNNVRRSIKSSSMNYANVAIMTDADHDGLGSIYPSLLGFFSNWPELFEQGRIRFVKTPVIIAQVGKKQEWFYTVAEYESAKDALPKHSIRYIKGLGSLEKSEYREMIQNPVYDVVKLPENWKELFEMLMGDNADLRKEWMSQ
>ID:AXN58044.1 |[Enterobacteria phage T6]||_Enterobacteria_phage_T6_.gbk|DNA topoisomerase II..|1818|MH550421(168706):2447-4264:-1 ^^ Enterobacteria phage T6, complete genome.|neighbours:ID:AXN58043.1(-1),ID:AXN58045.1(-1)|neighbour_genes:hypothetical protein,hypothetical protein|
MIKNEIKILSDIEHIKKRSGMYIGSSANEMHERFLFGKWESVQYVPGLVKLIDEIIDNSVDEGIRTKFKFANKINVTIKNNQVTVEDNGRGIPQAMVKTPTGEEIPGPVAAWTIPKAGGNFGDDKERVTGGMNGVGSSLTNIFSVMFVGETGDGQNNIVVRCSNGMENKSWETIPGKWKGTRVTFIPDFMSFETNELSQVYLDITLDRLQTLAVVYPDIQFTFNGKKVQGNFKKYARQYDEHAIVQEQENCSIAVGRSPDGFRQLTYVNNIHTKNGGHHIDCVMDDICEDLIPQIKRKFKIDVTKARVKECLTIVMFVRDMKNMRFDSQTKERLTSPFGEIRSHIQLDAKKISRAILNNEAILMPIIEAALARKLAAEKAAETKAAKKASKAKVHKHIKANLCGKDADTTLFLTEGDSAIGYLIDVRDKELHGGYPLRGKVLNSWGMSYADMLKNKELFDICAITGLVLGEKAENLNYHNIAIMTDADHDGLGSIYPSLLGFFSNWPELFEQGRIRFVKTPVIIAHVGKKQEWFYTVAEYESAKDALPKHSIRYIKGLGSLEKSEYREMIQNPVYDVVKLPENWKELFEMLMGDNADLRKEWMSQ
>ID:YP_004063686.1 |[Escherichia phage vB_EcoM_VR7]||_Enterobacteria_phage_vB_EcoM-VR7_.gbk|39|1830|NC_014792(169285):2990-4819:-1 ^GeneID:10021230^ Enterobacteria phage vB_EcoM-VR7, complete genome.|neighbours:ID:YP_004063685.1(-1),ID:YP_004063687.1(-1)|neighbour_genes:VR7ORF004c,VR7ORF006c hypotheti..|
MIKNEIRVLSDIEHIKKRSGMYIGSSSNEAHERFLFGEYKSVSYVPGIVKLIDEIIDNSVDEAIRTSFKFANKIDVQIKDNQISVSDNGRGIPQAMVVDQSGEQIPGPVAAWTIPKAGGNFGDDAERKTGGMNGVGSSLTNIFSVLFTGITADGANEITVNCSNGMENKGWSTKKSKGKGTTVIFIPDFSHFEENSLSQIYLDITLDRLQTLAVVYPDIQFTFNGKKVDGNFKKFSKQFGTEVVIQETDTVSMAFTTSPDGFRQLTYVNNIHTKNGGHHVECVMDDICEHLQPAIKRKYKGIEVTKARVKECLTMLMFIRDMSNMRFDSQTKERLTSPAGEIRNHIQIDAKKIAQAILKNESLIMPIVEAALARKLAAEKAAETKANKKASKAKVQKHIKANEWGNDKLETTLFLTEGDSATGPFIKVRDRELQGAYPLRGKFKNTWGLKAVEVMKNAEAFDVCAITGLTIGQPAENMNYRNIAIMTDADVDGVGSIYPSLLAFFSNWPELFHEGRIRFVKTPVIIAQLKDKQEWFYSLPDYEEAKDKLPKHTIRYIKGLGSLEDSEYKRVLLEPVFEVVQLPDNWKELFEMLFGKEPKLRKDWMNATL
>ID:YP_006986554.1 |[Escherichia phage vB_EcoM_ACG-C40]||_Enterobacteria_phage_vB_EcoM_ACG-C40_.gbk|topoisomerase II lar..|1818|NC_019399(167396):2447-4264:-1 ^^ Enterobacteria phage vB_EcoM_ACG-C40, complete genome.|neighbours:ID:YP_006986553.1(-1),ID:YP_006986555.1(-1)|neighbour_genes:hypothetical protein,hypothetical protein|
MIKNEIKILSDIEHIKKRSGMYIGSSANEMHERFLFGKWESVQYVPGLVKLIDEIIDNSVDEGIRTKFKFANKINVTIKNNQVTVEDNGRGIPQAMVKTPTGEEIPGPVAAWTIPKAGGNFGDDKERVTGGMNGVGSSLTNIFSVMFVGETGDGQNNIVVRCSNGMENKSWEDIPGKWKGTRVTFIPDFMSFETNELSQVYLDITLDRLQTLAVVYPDIQFTFNGKKVQGNFKKYARQYDEHAIVQEQENCSIAVGRSPDGFRQLTYVNNIHTKNGGHHIDCVMDDICEDLIPQIKRKFKIDVTKARVKECLTIVMFVRDMKNMRFDSQTKERLTSPFGEIRSHIQLDAKKISRAILNNEAILMPIIEAALARKLAAEKAAETKAAKKASKAKVHKHIKANLCGKDADTTLFLTEGDSAIGYLIDVRDKELHGGYPLRGKVLNSWGMSYADMLKNKELFDICAITGLVLGEKAENLNYHNIAIMTDADHDGLGSIYPSLLGFFSNWPELFEQGRIRFVKTPVIIAQVGKKQEWFYTVAEYESAKDALPKHSIRYIKGLGSLEKSEYREMIQNPVYDVVKLPENWKELFEMLMGDNADLRKEWMSQ
>ID:AWD91667.1 |[Enterobacteria phage vB_EcoM_IME339]||_Enterobacteria_phage_vB_EcoM_IME339_.gbk|DNA gyrase subunit B|1818|MH051915(164366):162495-164312:1 ^^ Enterobacteria phage vB_EcoM_IME339, complete genome.|neighbours:ID:AWD91666.1(1),end()|neighbour_genes:hypothetical protein,end()|
MIKNEIKILSDIEHIKKRSGMYIGSSANEMHERFLFGKWESVQYVPGLVKLIDEIIDNSVDEGIRTKFKFANKINVTIKNNQVTVEDNGRGIPQAMVKTPTGEEIPGPVAAWTIPKAGGNFGDDKERVTGGMNGVGSSLTNIFSVMFVGETGDGQNNIVVRCSNGMENKSWEDIPGKWKGTRVTFIPDFMSFETNELSQVYLDITLDRLQTLAVVYPDIQFTFNGKKVQGNFKKYARQYDEHAIVQEQENCSIAVGRSPDGFRQLTYVNNIHTKNGGHHIDCVMDDICEDLIPQIKRKFKIDVTKARVKECLTIVMFVRDMKNMRFDSQTKERLTSPFGEIRSHIQLDAKKISRAILNNEAILMPIIEAALARKLAAEKAAETKAAKKASKAKVHKHIKANLCGKDADTTLFLTEGDSAIGYLIDVRDKELHGGYPLRGKVLNSWGMSYADMLKNKELFDICAITGLVLGEKAENLNYHNIAIMTDADHDGLGSIYPSLLGFFSNWPELFEQGRIRFVKTPVIIAQVGKKQEWFYTVAEYESAKDALPKHSIRYIKGLGSLEKSEYREMIQNPVYDVVKLPENWKELFEMLMGDNADLRKEWMSQ
>ID:AWD91927.1 |[Enterobacteria phage vB_EcoM_IME340]||_Enterobacteria_phage_vB_EcoM_IME340_.gbk|DNA gyrase subunit B|1818|MH051916(165549):163678-165495:1 ^^ Enterobacteria phage vB_EcoM_IME340, complete genome.|neighbours:ID:AWD91926.1(1),end()|neighbour_genes:hypothetical protein,end()|
MIKNEIKILSDIEHIKKRSGMYIGSSANEMHERFLFGKWESVQYVPGLVKLIDEIIDNSVDEGIRTKFKFANKINVTIKNNQVTVEDNGRGIPQAMVKTPTGEEIPGPVAAWTIPKAGGNFGDDKERVTGGMNGVGSSLTNIFSVMFVGETGDGQNNIVVRCSNGMENKSWEDIPGKWKGTRVTFIPDFMSFETNELSQVYLDITLDRLQTLAVVYPDIQFTFNGKKVQGNFKKYARQYDEHAIVQEQENCSIAVGRSPDGFRQLTYVNNIHTKNGGHHIDCVMDDICEDLIPQIKRKFKIDVTKARVKECLTIVMFVRDMKNMRFDSQTKERLTSPFGEIRSHIQLDAKKISRAILNNEAILMPIIEAALARKLAAEKAAETKAAKKASKAKVHKHIKANLCGKDADTTLFLTEGDSAIGYLIDVRDKELHGGYPLRGKVLNSWGMSYADMLKNKELFDICAITGLVLGEKAENLNYHNIAIMTDADHDGLGSIYPSLLGFFSNWPELFEQGRIRFVKTPVIIAQVGKKQEWFYTVAEYESAKDALPKHSIRYIKGLGSLEKSEYREMIQNPVYDVVKLPENWKELFEMLMGDNADLRKEWMSQ
>ID:YP_009207184.1 |[Escherichia phage vB_EcoM_VR20]||_Enterobacteria_phage_vB_EcoM_VR20.gbk|DNA topoisomerase II..|1830|NC_028894(170336):2984-4813:-1 ^GeneID:26633683^ Enterobacteria phage vB_EcoM_VR20, complete genome.|neighbours:ID:YP_009207183.1(-1),ID:YP_009207185.1(-1)|neighbour_genes:hypothetical protein,hypothetical protein|
MINNEIKVLSDVEHIKKRSGMYIGSSSNEAHERFLFGEYKSVSYVPGIVKLIDEIIDNSVDEAIRTSFKFANKIDVQIKDNQISVSDNGRGIPQAMVVDQSGEQIPGPVAAWTIPKAGGNFGDDAERKTGGMNGVGSSLTNIFSVLFTGITADGVNEITVNCSNGMENKGWSTKKSKGKGTTVIFVPDFSHFEENSLSQIYLDITLDRLQTLAVVYPDIQFTFNGKKVDGNFKKFSKQFGTEVVIQETDTVSMAFTTSPDGFRQLTYVNNIHTKNGGHHVECVMDDICEHLQPAIKRKYKGIEVTKARVKECLTMLMFIRDMSNMRFDSQTKERLTSPAGEIRNHIKIDAKKIAQAILKNESLIMPIVEAALARKLAAEKAAETKANKKASKAKVQKHIKANEWGNDKLETTLFLTEGDSATGPFIKVRDRELQGAYPLRGKFKNTWGLKAVDVMKNAEAFDVCAITGLTIGQPAENMNYRNIAIMTDADVDGVGSIYPSLLAFFSNWPELFHEGRIRFVKTPVIIAQLKDKQEWFYSLPDYEEAKDKLPKHTIRYIKGLGSLEDSEYKRVLLEPVFEVVQLPDNWKELFEMLFGKDSQQRKDWMNATL
>ID:YP_009209747.1 |[Escherichia phage vB_EcoM_VR25]||_Enterobacteria_phage_vB_EcoM_VR25_.gbk|DNA topoisomerase II..|1830|NC_028925(170822):2983-4812:-1 ^GeneID:26636167^ Enterobacteria phage vB_EcoM_VR25, complete genome.|neighbours:ID:YP_009209746.1(-1),ID:YP_009209748.1(-1)|neighbour_genes:hypothetical protein,hypothetical protein|
MINNEIKVLSDVEHIKKRSGMYIGSSSNEAHERFLFGEYKSVSYVPGIVKLIDEIIDNSVDEAIRTSFKFANKIDVQIKDNQISVSDNGRGIPQAMVTDQNGEQIPGPVAAWTIPKAGGNFGDDAERKTGGMNGVGSSLTNIFSVLFTGITADGANEITVNCSNGMENKGWSTKKSKGKGTTVIFVPDFSHFEENSLSQIYLDITLDRLQTLAVVYPDIQFTFNGKKVDGNFKKFSKQFGTEVVIQETDTVSMAFTTSPDGFRQLTYVNNIHTKNGGHHVECVMDDICEHLQPAIKRKYKGIEVTKARVKECLTMLMFIRDMSNMRFDSQTKERLTSPAGEIRNHIQIDAKKIAQAILKNESLIMPIVEAALARKLAAEKAAETKANKKASKAKVQKHIKANEWGNDKLETTLFLTEGDSATGPFIKVRDRELQGAYPLRGKFKNTWGLKAVEVMKNAEAFDVCAITGLTIGQPAENMNYRNIAIMTDADVDGVGSIYPSLLAFFSNWPELFHEGRIRFVKTPVIIAQLKDKQEWFYSLPDYEEAKDKLPKHTIRYIKGLGSLEDSEYKRVLLEPVFEVVQLPENWKELFEMLFGKEPKLRKDWMNATL
>ID:YP_009213842.1 |[Escherichia phage vB_EcoM_VR26]||_Enterobacteria_phage_vB_EcoM_VR26_.gbk|DNA topoisomerase II..|1833|NC_028957(171541):2982-4814:-1 ^GeneID:26640298^ Enterobacteria phage vB_EcoM_VR26, complete genome.|neighbours:ID:YP_009213841.1(-1),ID:YP_009213843.1(-1)|neighbour_genes:hypothetical protein,putative endonucleas..|
MIENKIELLSDKDHCLKRPGMYIGSVSYEEYERFLFGEYTKVSYVAGVLKLIDEIIDNSVDEAIRTNFKFANKISVDISLTDSKVTVEDNGRGIPQAVVVTPEGEELPGPVAAWTKTKAGGNFGDDKERVTGGQNGVGSSLTNIFSILFTGTTSDGKNELRVSCSNNADNVSWKTKPTKSNGTKVEFIPDFSHFEMNSFDKIYLDITLDRLQTLAVVYPDIEFKFNGKKVQGQFKKFAKQYDDEIIIQEQDNCSIALGRSPDGFRHLTYVNNIHTKNGGHHIECVMDEMCDVLIPAIKRKYKIEVTKARVKECITLLMFIRNMKNMRFDSQTKERLTSPAGEIKSHIQVDGKKLAGSLLKSEAILMPIIEAALARKLAAEKAAETKANKKASKAKVQKHIKANEWGNDKLETTLFLTEGDSATGPFIKVRDRELQGAYPLRGKFKNTWGLKAVEVMKNAEAFDVCAITGLTIGQPAENMNYRNIAIMTDADVDGVGSIYPSLLAFFSNWPELFHEGRIRFVKTPVIIAQLKDKQEWFYSLPDYEEAKDKLPKHTIRYIKGLGSLEDSEYKRVLLEPVFEVVQLPENWKDLFEMLFGKESKPRKDWMNATL
>ID:YP_009205699.1 |[Escherichia phage vb_EcoM-VR5]||_Enterobacteria_phage_vB_EcoM_VR5.gbk|DNA topoisomerase II..|1818|NC_028881(170473):3012-4829:-1 ^GeneID:26632310^ Enterobacteria phage vB_EcoM_VR5, complete genome.|neighbours:ID:YP_009205698.1(-1),ID:YP_009205700.1(-1)|neighbour_genes:hypothetical protein,hypothetical protein|
MIKNEIKVLSDIEHIKKRSGMYIGSSANEAHGRFLFGNFTQVNYVPGLVKLIDEIIDNSVDEAIRTSFKFANKIDVQIKNNQVSVSDNGRGIPQAMVTDQNGEQIPGPVAAWTIPKAGGNFGDDAERKTGGMNGVGSSLTNIFSVLFTGITSDGENEITVNCSNGMENKGWSTKKSKGKGTSVVFTPDFNHFEENSLSQIYLDITLDRLQTLAVIYPDIQFTFNGKKVDGNFKKYAKQFGEDFVIQETDNVSMAFTPSPDGFRQLTYVNNIHTKNGGHHVECVFDDICEHLLPGIKKKYRGIEVTKARVKECLTMVMFIRDMSNMRFDSQTKERLTSPFGEIRNHIQIDAKKIAQAILKVDGLIMPIIEAALARKLAAEKAAETKAAKKASKAKVHKHIKANMYGKDADTTLFLTEGDSAMGPFIEVRNKDLQGGYPLRGKVMNTWGMTAADIMKNKELFDICAITGLIIGEPANKTNYHNIAIMTDADVDGTGSIYPSLLAFFSQWPELFEQGRIRFCKTPVIIAQVGKEQEWFYDVPSYNEAKDKLPKHSIRYIKGLGSLEKAEYRRMIQDPKFDVVQLPEDWKDQFEMLLGNDPQLRKAWMS
>ID:AWD90443.1 |[Erwinia phage Cronus]||_Erwinia_phage_Cronus_.gbk|DNA topoisomerase|1842|MH059636(175774):2622-4463:-1 ^^ Erwinia phage Cronus, complete genome.|neighbours:ID:AWD90442.1(-1),ID:AWD90444.1(-1)|neighbour_genes:hypothetical protein,hypothetical protein|
MIDNEIKILSDREHIIKRSGMYIGSSANEAHERFVFGEFKSITYVPGVIKIIDEIIDNSVDEAIRTNFKFANKISVEVKGNKVIVTDNGRGLPQGEVVTPDGKTLPGPVAAWTLPRAGGNFGDDAERKTGGMNGVGSALTNFFSTTFAGATCDGNNEIIVRCSNGAENISWDVVPSSKKSHVETKTGTIVSFIPDFSHFETDGLTDVDLQIINDRLQTLAVVYPDIEFKFQNKKVQGIFKKYAKQFDEAAIIADSDTCSIAICRSPDGFRHLTYVNNIHTKNGGHHIDFVMTEVSNELIPAIKRKYKIEVTQARIKECLTIVMFIRDMKNMRFDGQTKERLTSPFGEIKAHIDIDIKKISQQIMKSEEVLMPIIEAALARKLAAEKAAETKAAKKATKAKVAKHIKPNKYGNEAAGTSLFLTEGDSAIGYLIEVRDRDLHGGYPLRGKFKNTWGMKSVDILKNKEAFDICAITGLVIGEKAENLNYTNICIMTDADVDGTGSIYPSLLGFFSQWPELFEQGRIRFIKTPVIIATKGDKQEWFYDLNSYDERREELKKYDIRYIKGLGSLSRDEYEKVINEPNADVVRLNDGWKEKFEMLFGDDASLRKEWMMA
>ID:YP_009592960.1 |[Escherichia coli O157 typing phage 3]||_Escherichia_coli_O157_typing_phage_3_.gbk|parE|1818|NC_041863(168733):146001-147818:1 ^GeneID:40068456^ Escherichia coli O157 typing phage 3, complete genome.|neighbours:ID:YP_009592959.1(1),ID:YP_009592961.1(1)|neighbour_genes:hypothetical protein,hypothetical protein|
MIKNEIKVLSDVEHIKKRSGMYIGSSAKEAHERFLFGKYQQVEYVPGLVKLIDEIIDNSVDEAIRTSFKFANKIDVQIKNNQVSVEDNGRGIPQGLVTDQTGEQIPGPVAAWTIPKAGGNFGDDSERKTGGMNGVGSSLTNIFSTLFTGITSDGENEITVNCSNGMENKSWSSKKSKGKGTKVIFTPDFSSFEEHNLSQIYLDITLDRLQTLAVVYPDIKFTFNGKKVDGNFKRFAKQFGEDNIIQENDKVSIAFTTSPDGFRHLTYVNNIHTKNGGHHVECVMDDICEHLLPGIKKKYKGIEVTKARVKECLTMLMFIRDMSNMRFDSQTKERLTSTYGDIRNHIQLDAKKIAQALLKNEALIMPIVEAALARKLAAEKAAETKAAKKATKAKVHKHIKANQCGKDADTTLFLTEGDSAIGYLIDVRDRELHGGFPLRGKVMNSWGMSYADMMKNKELFDICAITGLILGEKAENTNYRNIAIMTDADHDGLGSIYPALLAFFSNWPELFEQGRIRFVKTPVIIAQIGKAQKWFYTVAEYEEVKDTLPKHSIRYIKGLGSLEKSEYREMIQNPVYDVVKLPENWKELFEMLLGDDSELRKEWMS
>ID:YP_009593015.1 |[Escherichia coli O157 typing phage 6]||_Escherichia_coli_O157_typing_phage_6_.gbk|parE|1818|NC_041864(160570):20915-22732:-1 ^GeneID:40068512^ Escherichia coli O157 typing phage 6, complete genome.|neighbours:ID:YP_009593014.1(-1),ID:YP_009593016.1(-1)|neighbour_genes:hypothetical protein,hypothetical protein|
MIKNEIKVLSDVEHIKKRSGMYIGSSAKEAHERFLFGKYQQVEYVPGLVKLIDEIIDNSVDEAIRTSFKFANKIDVQIKNNQVSVEDNGRGIPQGLVTDQTGEQIPGPVAAWTIPKAGGNFGDDSERKTGGMNGVGSSLTNIFSTLFTGITSDGENEITVNCSNGMENKSWSSKKSKGKGTKVIFTPDFSSFEEHNLSQIYLDITLDRLQTLAVVYPDIKFTFNGKKVDGNFKRFAKQFGEDNIIQENDKVSIAFTTSPDGFRHLTYVNNIHTKNGGHHVECVMDDICEHLLPGIKKKYKGIEVTKARVKECLTMLMFIRDMSNMRFDSQTKERLTSTYGDIRNHIQLDAKKIAQALLKNEALIMPIVEAALARKLAAEKAAETKAAKKATKAKVHKHIKANQCGKDADTTLFLTEGDSAIGYLIDVRDRELHGGFPLRGKVMNSWGMSYADMMKNKELFDICAITGLILGEKAENTNYRNIAIMTDADHDGLGSIYPALLAFFSNWPELFEQGRIRFVKTPVIIAQIGKAQKWFYTVAEYEEVKDTLPKHSIRYIKGLGSLEKSEYREMIQNPVYDVVKLPENWKELFEMLLGDDSELRKEWMS
>ID:YP_009224985.1 |[Escherichia phage APCEc01]||_Escherichia_phage_APCEc01_.gbk|DNA topoisomerase II..|1818|NC_029091(168771):11617-13434:1 ^GeneID:26795938^ Escherichia phage APCEc01, complete genome.|neighbours:ID:YP_009224984.1(1),ID:YP_009224986.1(1)|neighbour_genes:hypothetical protein,hypothetical protein|
MIKNEIKVLSDVEHIKKRSGMYIGSSAKEAHERFLFGKYQQVEYVPGLVKLIDEIIDNSVDEAIRTSFKFANKIDVQIKNNQVSVEDNGRGIPQGLVTDQTGEQIPGPVAAWTIPKAGGNFGDDSERKTGGMNGVGSSLTNIFSTLFTGITSDGENEITVNCSNGMENKSWSSKKSKGKGTKVIFTPDFSSFEEHNLSQIYLDITLDRLQTLAVVYPDIKFTFNGKKVDGNFKRFAKQFGEDNIIQENDKVSIAFTTSPDGFRHLTYVNNIHTKNGGHHVECVMDDICEHLLPGIKKKYKGIEVTKARVKECLTMLMFIRDMSNMRFDSQTKERLTSTYGDIRNHIQLDAKKIAQALLKNEALIMPIVEAALARKLAAEKAAETKAAKKATKAKVHKHIKANQCGKDADTTLFLTEGDSAIGYLIDVRDRELHGGFPLRGKVMNSWGMSYADMMKNKELFDICAITGLILGEKAENTNYRNIAIMTDADHDGLGSIYPALLAFFSNWPELFEQGRIRFVKTPVIIAQIGKAQKWFYTVAEYEEVKDTLPKHSIRYIKGLGSLEKSEYREMIQNPVYDVVKLPENWKELFEMLMGDDSELRKEWMS
>ID:QAU03714.1 |[Escherichia phage AnYang]||_Escherichia_phage_AnYang_.gbk|hypothetical protein|1818|MK234886(169215):139599-141416:-1 ^^ Escherichia phage AnYang, complete genome.|neighbours:ID:QAU03713.1(-1),ID:QAU03715.1(-1)|neighbour_genes:hypothetical protein,hypothetical protein|
MIKNEIKVLSDIEHIKKRSGMYIGSSANEAHGRFLFGNFTQVNYVPGLVKLIDEIIDNSVDEAIRTNFKFANKIDVQIKNNQVSVSDNGRGIPQAMVIDQNGEQIPGPVAAWTIPKAGGNFGDDAERKTGGMNGVGSSLTNIFSVLFTGITSDGENEITVNCSNGMENKGWSTKKSKGKGTSVIFTPDFNHFEENSLSQIYLDITLDRLKTLAVIYPDIQFTFNGKKVDGNFKKYANQFGKDVVIQETDNVSLAFTTSPDGFRHLTYVNNIHTKNGGHHVECVFDDICEHLLPGIKKKYKGIEVSKARVKECLTMLMFIRDMSNMRFDSQTKERLTSPFGEIRNHIQIDAKKISQYILKDEGLIMPIVEAALARKLAAEKAAETKAAKKASKAKVHKHIKANLYGKDADTTLFLTEGDSAMGPFIEVRNKDLQGGYPLRGKVMNTWGMTATDIMKNKELFDICAITGLVIGEPAEKTNYRNIAIMTDADVDGTGSIYPSLLAFFSQWPELFEQGRVRFCKTPVIIAQVGKEQEWFYDVPSYTKAKDSLPKHSIRYIKGLGSLEKAEYRRMIQDPKFDVVQLPEDWKEQFEMLLGNDPQLRKAWMS
> |[Tevenvirinae Escherichia_phage_CF2]||_Escherichia_phage_CF2.gb|Phage DNA topoisomer..|1818|NC_041919.1(168188):154141-155958:1 ^RAST2:fig|1198136.52.peg.258^ Tevenvirinae Escherichia_phage_CF2|neighbours:(-1),(1)|neighbour_genes:hypothetical protein,Phage rIIA lysis inh..|
MIKNEIKILSDIEHIKKRSGMYIGSSANEMHERFLFGKWESVQYVPGLVKLIDEIIDNSVDEGIRTKFKFANKINVTIKNNQVTVEDNGRGIPQAMVKTPTGEEIPGPVAAWTIPKAGGNFGDDKERVTGGMNGVGSSLTNIFSVMFVGETGDGQNNIVVRCSNGMENKSWEDIPGKWKGTRVTFIPDFMSFETNELSQVYLDITLDRLQTLAVVYPDIQFTFNGKKVQGNFKKYARQYDEHAIVQEQENCSIAVGRSPDGFRQLTYVNNIHTKNGGHHIDCVMDDICEDLIPQIKRKFKIDVTKARVKECLTIVMFVRDMKNMRFDSQTKERLTSPFGEIRSHIQLDAKKISRAILNNEAILMPIIEAALARKLAAEKAAETKAAKKASKAKVHKHIKANLCGKDADTTLFLTEGDSAIGYLIDVRDKELHGGYPLRGKVLNSWGMSYADMLKNKELFDICAITGLVLGEKAENLNYHNIAIMTDADHDGLGSIYPSLLGFFSNWPELFEQGRIRFVKTPVIIAQVGKKQEWFYTVAEYESAKDALPKHSIRYIKGLGSLEKSEYREMIQNPVYDVVKLPENWKELFEMLMGDNADLRKEWMSQ
>ID:QBO61015.1 |[Escherichia phage D5505]||_Escherichia_phage_D5505_.gbk|putative topoisomera..|1818|MK327929(168049):2447-4264:-1 ^^ Escherichia phage D5505, complete genome.|neighbours:ID:QBO61014.1(-1),ID:QBO61016.1(-1)|neighbour_genes:hypothetical protein,hypothetical protein|
MIKNEIKILSDIEHIKKRSGMYIGSSANEMHERFLFGKWESVQYVPGLVKLIDEIIDNSVDEGIRTKFKFANKINVTIKNNQVTVEDNGRGIPQAMVKTPTGEEIPGPVAAWTIPKAGGNFGDDKERVTGGMNGVGSSLTNIFSVMFVGETGDGQNNIVVRCSNGMENKSWETIPGKWKGTRVTFIPDFMSFETNELSQVYLDITLDRLQTLAVVYPDIQFTFNGKKVQGNFKKYARQYDEHAIVQEQENCSIAVGRSPDGFRQLTYVNNIHTKNGGHHIDCVMDDICEDLIPQIKRKFKIDVTKARVKECLTIVMFVRDMKNMRFDSQTKERLTSPFGEIRSHIQLDAKKISRAILNNEAILMPIIEAALARKLAAEKAAETKAAKKASKAKVHKHIKANLCGKDADTTLFLTEGDSAIGYLIDVRDKELHGGYPLRGKVLNSWGMSYADMLKNKELFDICAITGLVLGEKAENLNYHNIAIMTDADHDGLGSIYPSLLGFFSNWPELFEQGRIRFVKTPVIIAQIGKKQEWFYTVAEYESAKDALPKHSIRYIKGLGSLEKSEYREMIQNPVYDVVKLPENWKELFEMLMGDNADLRKEWMSQ
>ID:YP_009601971.1 |[Escherichia phage ECD7]||_Escherichia_phage_ECD7_.gbk|topoisomerase II lar..|1824|NC_041936(164706):3205-5028:-1 ^GeneID:40077825^ Escherichia phage ECD7, complete genome.|neighbours:ID:YP_009601970.1(-1),ID:YP_009601972.1(-1)|neighbour_genes:hypothetical protein,hypothetical protein|
MSEFRILSDREHVLKRAGMYIGSTTYEEHQRFLFGKWTKISYVPGLVKIIDEIIDNSVDEAIRTNFEFANVISVDIQNNIVTVTDNGRGIPQHMVTTPEGTQIPQPVAAWTRTKAGSNFDDTNRLTQGMNGVGSSLSNFFSDWFTGVTCDGETEMTVQCTNGAENITWSSKPSKLKGTKVTFCPDFDHFEGYMMDNSVLDIVHDRLQSLSVIFPKITFKFNGKRIVSKFKDYAKLYNDDPFVIEDKNFSLALVPAVEGEGFKSVSFANGLFTKNGGTHVDYVIDDLCEEIVKRIKKEHKVDVTKAAVKSGLTCILIVRELPNLRFDSQTKERLTNPTGDIKRHIDLDFKKLAKVIAKKENIIMPIIAVVLARKEAADKAAATKAAKAAKRAKVAKHVKANLIGTDAETTLFLTEGDSAINYLVSVRDPDLHGGFPLRGKTLTTWEQPEAKIVKNAEIFNIMAITGLQFGVDALEVMQYKNIAIMTDADTDGIGSIKPSLISFFARWPELFEDGRIRFIKTPIIIAEPKKGDDVRWYYDLEDFENDRDNIKGYSIRYIKGLASLTESDYHRVINDPVMEIITLPENYKELFDLLYSEDSDRRKIWMQS
>ID:YP_009102479.1 |[Escherichia phage ECML-134]||_Escherichia_phage_ECML-134_.gbk|DNA gyrase subunit B|1818|NC_025449(166783):2458-4275:-1 ^GeneID:22111662^ Escherichia phage ECML-134, complete genome.|neighbours:ID:YP_009102478.1(-1),ID:YP_009102480.1(-1)|neighbour_genes:hypothetical protein,hypothetical protein|
MIKNEIKILSDIEHIKKRSGMYIGSSANEMHERFLFGKWESVQYVPGLVKLIDEIIDNSVDEGIRTKFKFANKINVTIKNNQVTVEDNGRGIPQAMVKTPTGEEIPGPVAAWTIPKAGGNFGDDKERVTGGMNGVGSSLTNIFSVMFVGETGDGQNNIVVRCSNGMENKSWEDIPGKWKGTRVTFIPDFMSFETNELSQVYLDITLDRLQTLAVVNPDIQFTFNGKKVQGNFKKYARQYDEHAIVQEQENCSIAVGRSPDGFRQLTYVNNIHTKNGGHHIDCVMDDICEDLIPQIKRKFKIDVTKARVKECLTIVMFVRDMKNMRFDSQTKERLTSPFGEIRSHIQLDAKKISRAILNNEAILMPIIEAALARKLAAEKAAETKAAKKASKAKVHKHIKANLCGKDADTTLFLTEGDSAIGYLIDVRDKELHGGYPLRGKVLNSWGMSYADMLKNKELFDICAITGLVLGEKAENLNYHNIAIMTDADHDGLGSIYPSLLGFFSNWPELFEQGRIRFVKTPVIIAQIGKKQEWFYTVAEYESAKDALPKHSIRYIKGLGSLEKSEYREMIQNPVYDVVKLPENWKELFEMLMGDNADLRKEWMSQ
>ID:QAY00031.1 |[Escherichia phage EcWhh-1]||_Escherichia_phage_EcWhh-1.gbk|topoisomerase II, la..|1821|MH791409(170524):64213-66033:-1 ^^ UNVERIFIED: Escherichia phage EcWhh-1, complete genome.|neighbours:ID:QAY00030.1(-1),ID:QAY00032.1(-1)|neighbour_genes:hypothetical protein,hypothetical protein|
MIDNKIEMLSDKEHVLKRPGMYIGSVSFEDHERFLFGEFTKVRYVAGVLKLVDEIIDNSVDEAIRTNFKFANKISVSIDLSSNKVTVEDNGRGIPQALVVTPEGEEIPGPVAAWTKTKAGGNFGDDSERVTGGQNGVGSSLTNIFSVMFTGTTSDGKSELIVNCSNNAENVSWKSKPSKTNGTKVEFVPDFSHFEMNQFEKIYQDITIDRLQTLAVIYPDIEFKFNGKKIQGSFKKYAKQFDEECIIQEQDNCSISIGRSPDGFRQLTYVNNIHTKNGGHHVECVMDDICDELIPQIKRKFKIEVTKARIKECLTMLMFVRSMKNMRFDSQTKERLTSPYGEIRSHIQLDSKKLAKSILANEAVLMPIIEAALARKLAAEKAAETKAAKKALKAKVHKHIKANMYGKDADTTLFLTEGDSAMGPFIEVRNKDLQGGYPLRGKVMNTWGMTAADIMKNKELFDICAITGLVIGEPADKTNYRNIAIMTDADVDGTGSIYPSLLAFFSQWPELFEQGRIRFCKTPVIIAQVGKEQEWFYDVPSYTKAKDSLPKHSIRYIKGLGSLEKAEYRRMIQDPKFDVVQLPEDWKDQFEMLLGNDPQLRKAWMS
> |[Tevenvirinae Escherichia_phage_HP3]||_Escherichia_phage_HP3.gb|Phage DNA topoisomer..|1821|NC_041920.1(170254):12815-14635:-1 ^RAST2:fig|1198136.53.peg.27^ Tevenvirinae Escherichia_phage_HP3|neighbours:(-1),(-1)|neighbour_genes:Phage protein,hypothetical protein|
MIKNEIKVLSDVEHIKKRSGMYIGSSAKEAHERFLFGKYQQVEYVPGLVKLIDEIIDNSVDEAIRTSFKFANKIDVQIKNNQVSVEDNGRGIPQGLVTDQTGEQIPGPVAAWTIPKAGGNFGDDSERKTGGMNGVGSSLTNIFSTLFTGITSDGENEITVNCSNGMENKSWSSKKSKGKGTKVIFTPDFSSFEEHNLSQIYLDITLDRLQTLAVVYPDIKFTFNGKKVDGNFKRFAKQFGEDNIIQENDKVSIAFTTSPDGFRHLTYVNNIHTKNGGHHVECVMDDICEHLLPGIKKKYKGIEVTKARVKECLTMLMFIRDMSNMRFDSQTKERLTSTYGDIRNHIQLDAKKIAQALLKNEALIMPIVEAALARKLAAEKAAETKAAKKATKAKVHKHIKANQCGKDADTTLFLTEGDSAIGYLIDVRDRELHGGFPLRGKVMNSWGMSYADMMKNKELFDICAITGLILGEKAENTNYRNIAIMTDADHDGLGSIYPALLAFFSNWPELFEQGRIRFVKTPVIIAQIGKTQKWFYTVAEYEEAKDTLPKHSIRYIKGLGSLQRDEYKEMIQNPVYDVVKLPENWKELFEMLMGNDPELRKDWMLG
>ID:YP_009148454.1 |[Escherichia phage HY01]||_Escherichia_phage_HY01_.gbk|putative type II DNA..|483|NC_027349(166977):2458-2990:-1 ^GeneID:24722633^ |neighbours:ID:YP_009148453.1(-1),ID:YP_009148455.1(-1)|neighbour_genes:hypothetical protein,putative homing endo..|
MKFVKIDSSSIDMKKYKSQNNVRRSIKSSSMNYANVAIMTDADHDGLGSIYPSLLGFFSNWPELFEQGRIRFVKTPVIIAQVGKKQEWFYTVAEYESAKDALPKHSIRYIKGLGSLEKSEYREMIQNPVYDVVKLPENWKELFEMLMGDNADLRKEWMSQ
>ID:YP_009148456.1 |[Escherichia phage HY01]||_Escherichia_phage_HY01_.gbk|putative type II DNA..|1551|NC_027349(166977):3767-5317:-1 ^GeneID:24722635^ Escherichia phage HY01, complete genome.|neighbours:ID:YP_009148455.1(-1),ID:YP_009148457.1(-1)|neighbour_genes:putative homing endo..,hypothetical protein|
MIKNEIKILSDIEHIKKRSGMYIGSSANEMHERFLFGKWESVQYVPGLVKLIDEIIDNSVDEGIRTKFKFANKINVTIKNNQVTVEDNGRGIPQAMVKTPTGEEIPGPVAAWTIPKAGGNFGDDKERVTGGMNGVGSSLTNIFSVMFVGETGDGQNNIVVRCSNGMENKSWETIPGKWKGTRVTFIPDFMSFETNELSQVYLDITLDRLQTLAVVYPDIQFTFNGKKVQGNFKKYARQYDEHAIVQEQENCSIAVGRSPDGFRQLTYVNNIHTKNGGHHIDCVMDDICEDLIPQIKRKFKIDVTKARVKECLTIVMFVRDMKNMRFDSQTKERLTSPFGEIRSHIQLDAKKISRAILNNEAILMPIIEAALARKLAAEKAAETKAAKKASKAKVHKHIKANLCGKDADTTLFLTEGDSAIGYLIDVRDKELHGGYPLRGKVLNSWGMSYADMLKNKELFDICAITGLVLGEKAFEEKEDGEWFTLELNGDTIIVNENDEVQINGKWITVGELRKNL
>ID:YP_009284186.1 |[Escherichia phage HY03]||_Escherichia_phage_HY03.gbk|putative topoisomera..|1551|NC_031047(170770):119158-120708:1 ^GeneID:29079054^ Escherichia phage HY03, complete genome.|neighbours:ID:YP_009284185.1(1),ID:YP_009284187.1(1)|neighbour_genes:hypothetical protein,putative homing endo..|
MIKNEIKILSDIEHIKKRSGMYIGSSANEMHERFLFGKWESVQYVPGLVKLIDEIIDNSVDEGIRTKFKFANKINVTIKNNQVTVEDNGRGIPQAMVKTPTGEEIPGPVAAWTIPKAGGNFGDDKERVTGGMNGVGSSLTNIFSVMFVGETGDGQNNIVVRCSNGMENKSWEDIPGKWKGTRVTFIPDFMSFETNELSQVYLDITLDRLQTLAVVYPDIQFTFNGKKVQGNFKKYARQYDEHAIVQEQENCSIAVGRSPDGFRQLTYVNNIHTKNGGHHIDCVMDDICEDLIPQIKRKFKIDVTKARVKECLTIVMFVRDMKNMRFDSQTKERLTSPFGEIRSHIQLDAKKISRAILNNEAILMPIIEAALARKLAAEKAAETKAAKKASKAKVHKHIKANLCGKDADTTLFLTEGDSAIGYLIDVRDKELHGGYPLRGKVLNSWGMSYADMLKNKELFDICAITGLVLGEKAFEEKEDGEWFTLELNGDTIIVNENDEVQINGKWITVGELRKNL
>ID:YP_009284188.1 |[Escherichia phage HY03]||_Escherichia_phage_HY03.gbk|putative DNA topoiso..|294|NC_031047(170770):121724-122017:1 ^GeneID:29079056^ Escherichia phage HY03, complete genome.|neighbours:ID:YP_009284187.1(1),ID:YP_009284189.1(1)|neighbour_genes:putative homing endo..,hypothetical protein|
MFEQGRIRFVKTPVIIAQVGKKQEWFYTVAEYESAKDALPKHSIRYIKGLGSLEKSEYREMIQNPVYDVVKLPENWKELFEMLMGDNADLRKEWMSQ
>ID:BBG28523.1 |[Escherichia phage KIT03]||_Escherichia_phage_KIT03_.gbk|DNA topoisomerase su..|1818|AP018932(166848):2447-4264:-1 ^^ Escherichia phage KIT03 DNA, complete sequence.|neighbours:ID:BBG28522.1(-1),ID:BBG28524.1(-1)|neighbour_genes:hypothetical protein,hypothetical protein|
MIKNEIKILSDIEHIKKRSGMYIGSSANEMHERFLFGKWESVQYVPGLVKLIDEIIDNSVDEGIRTKFKFANKINVTIKNNQVTVEDNGRGIPQAMVKTPTGEEIPGPVAAWTIPKAGGNFGDDKERVTGGMNGVGSSLTNIFSVMFVGETGDGQNNIVVRCSNGMENKSWETIPGKWKGTRVTFIPDFMSFETNELSQVYLDITLDRLQTLAVVYPDIQFTFNGKKVQGNFKKYARQYDEHAIVQEQENCSIAVGRSPDGFRQLTYVNNIHTKNGGHHIDCVMDDICEDLIPQIKRKFKIDVTKARVKECLTIVMFVRDMKNMRFDSQTKERLTSPFGEIRSHIQLDAKKISRAILNNEAILMPIIEAALARKLAAEKAAETKAAKKASKAKVHKHIKANLCGKDADTTLFLTEGDSAIGYLIDVRDKELHGGYPLRGKVLNSWGMSYADMLKNKELFDICAITGLVLGEKAENLNYHNIAIMTDADHDGLGSIYPSLLGFFSNWPELFEQGRIRFVKTPVIIAQVGKKQEWFYTVAEYESAKDALPKHSIRYIKGLGSLEKSEYREMIQNPVYDVVKLPENWKELFEMLMGDNADLRKEWMSQ
>ID:YP_008060530.1 |[Escherichia phage Lw1]||_Escherichia_phage_Lw1_.gbk|DNA topoisomerase II..|1878|NC_021344(176227):5289-7166:-1 ^GeneID:16205014^ Escherichia phage Lw1, complete genome.|neighbours:ID:YP_008060529.1(-1),ID:YP_008060531.1(-1)|neighbour_genes:DNA topoisomerase su..,hypothetical protein|
MDEEEPQKVPETPKGVEVDESFCLSDRDHIRKRPNMYVGSVNREAHERFIQGKFRKVEYVEGLVKIINEILDNSIDEAIRTDFKFANKIEVKIDHNLVTISDNGRGIPQDDVRTPEGKIVPKPVAAWTMAKSGSNFDDENRVTMGMNGVGSFLTNCYSSIFIGETSNGKRKVTINCTDGAQNMDYRTSPTKEQGTTVKFTPDFSIFGVDGIDEETKEVIKDRLMALAVAFPSVKFTYNNEVLPNKFAMYGAMYGEKTIVQTNNKISFILASTEDGFKQKSFVNGLDTKNGGVHVDCMIDGIYAELEPMIKKKHAIEIPKARVKECLTLVVFLHNFNAPAFDSQTKEKLTNTAGEFNNHAGLNYKKIAKQIMDTSEIITPIIESALIRKQAAEAAAITKAKKKAKKAKVAKHVPASGIDTDGVETTLFLTEGDSAVGQFIECRNEETQGAFPLRGKPLNTWGMSISDILKNKELFELMAILNLHPGDSSEMTYDNIGIMVDADVDGGDILTLLIAFFSRWPELFAKKKIRYIRTPIIIAKVGREEKWFYSLDDFTPFRDKAKEVRYIKGLGSLRKEDYDRVLGDQLKYDTIVLGDEYKDVLELCFGDDSDPRKDWVNGKHKFSRVD
>ID:YP_009323902.1 |[Escherichia phage MX01]||_Escherichia_phage_MX01_.gbk|topoisomerase II lar..|1818|NC_031934(168929):3073-4890:-1 ^GeneID:30308811^ Escherichia phage MX01, complete genome.|neighbours:ID:YP_009323901.1(-1),ID:YP_009323903.1(-1)|neighbour_genes:hypothetical protein,hypothetical protein|
MIKNEIKVLSDIEHIKKRSGMYIGSSANEAHGRFLFGNFTQVNYVPGLVKLIDEIIDNSVDEAIRTNFKFANKIDVQIKNNQVSVSDNGRGIPQAMVIDQNGEQIPGPVAAWTIPKAGGNFGDDTERKTGGMNGVGSSLTNIFSVLFTGITSDGENEITVNCSNGMENKGWSTKKSKGKGTSVIFTPDFSHFEENSLSQIYLDITLDRLQTLAVIYPDIQFTFNGKKVDGNFKKYAKQFGEDFVIQETDNVSMAFTPSPDGFRHLTYVNNIHTKNGGHHVECVFDDICEHLLPGIKKKYKGIEVSKARVKECLTMVMFIRDMSNMRFDSQTKERLTSPFGEIRNHIQIDAKKIATAILKVDGLIMPIVEAALARKLAAEKAAETKAAKKASKAKVHKHIKANLYGKDADTTLFLTEGDSAMGPFIEVRNKDLQGGYPLRGKVMNTWGMTATDIMKNKELFDICAITGLVIGEPAEKTNYRNIAIMTDADVDGTGSIYPSLLAFFSQWPELFEQGRVRFCKTPVIIAQVGKEQEWFYDVPSYTKAKDSLPKHSIRYIKGLGSLEKAEYRRMIQDPKFDVVQLPEDWKEQFEMLLGNDPQLRKAWMS
>ID:AYR03915.1 |[Escherichia phage OLB35]||_Escherichia_phage_OLB35_.gbk|DNA topoisomerase II..|1821|MH992122(169140):3679-5499:-1 ^^ UNVERIFIED: Escherichia phage OLB35, complete genome.|neighbours:ID:AYR03914.1(-1),ID:AYR03916.1(-1)|neighbour_genes:hypothetical protein,hypothetical protein|
MIKNEIKVLSDVEHIKKRSGMYIGSSAKEAHERFLFGKYQQVEYVPGLVKLIDEIIDNSVDEAIRTSFKFANKIDVQIKNNQVSVEDNGRGIPQGLVTDQTGEQIPGPVAAWTIPKAGGNFGDDSERKTGGMNGVGSSLTNIFSTLFTGITSDGENEITVNCSNGMENKSWSSKKSKGKGTKVIFTPDFTSFEEHNLSQIYLDITLDRLQTLAVVYPDIKFTFNGKKVDGNFKRFAKQFGEDNIIQENDKVSIAFTTSPDGFRHLTYVNNIHTKNGGHHVECVMDDICEHLLPGIKKKYKGIEVTKARVKECLTMLMFIRDMSNMRFDSQTKERLTSTYGDIRNHIQLDAKKIAQALLKNEALIMPIVEAALARKLAAEKAAETKAAKKATKAKVHKHIKANQCGKDADTTLFLTEGDSAIGYLIDVRDRELHGGFPLRGKVMNSWGMSYADMMKNKELFDICAITGLILGEKAENTNYRNIAIMTDADHDGLGSIYPALLAFFSNWPELFEQGRIRFVKTPVIIAQIGKTQKWFYTVAEYEEVKDTLPKHSIRYIKGLGSLQRDEYKEMIQNPVYDVVKLPENWKELFEMLMGNDPELRKDWMLG
>ID:ANH49860.1 |[Escherichia phage PE37]||_Escherichia_phage_PE37_.gbk|DNA gyrase subunit B|1818|KU925172(166423):160000-161817:1 ^^ Escherichia phage PE37, complete genome.|neighbours:ID:ANH49859.1(1),ID:ANH49861.1(1)|neighbour_genes:hypothetical protein,hypothetical protein|
MIKNEIKILSDIEHIKKRSGMYIGSSANEMHERFLFGKWESVQYVPGLVKLIDEIIDNSVDEGIRTKFKFANKINVTIKNNQVTVEDNGRGIPQAMVKTPTGEEIPGPVAAWTIPKAGGNFGDDKERVTGGMNGVGSSLTNIFSVMFVGETGDGQNNIVVRCSNGMENKSWETIPGKWKGTRVTFIPDFMSFETNELSQVYLDITLDRLQTLAVVYPDIQFTFNGKKVQGNFKKYARQYDEHAIVQEQENCSIAVGRSPDGFRQLTYVNNIHTKNGGHHIDCVMDDICEDLIPQIKRKFKIDVTKARVKECLTIVMFVRDMKNMRFDSQTKERLTSPFGEIRSHIQLDAKKISRAILNNEAILMPIIEAALARKLAAEKAAETKAAKKASKAKVHKHIKANLCGKDADTTLFLTEGDSAIGYLIDVRDKELHGGYPLRGKVLNSWGMSYADMLKNKELFDICAITGLVLGEKAENLNYHNIAIMTDADHDGLGSIYPSLLGFFSNWPELFEQGRIRFVKTPVIIAQVGKKQEWFYTVAEYESAKDALPKHSIRYIKGLGSLEKSEYREMIQNPVYDVVKLPENWKELFEMLMGDNADLRKEWMSQ
>ID:BBC14338.1 |[Escherichia phage PP01]||_Escherichia_phage_PP01.gbk|39|1818|LC348379(167812):2458-4275:-1 ^^ Escherichia phage PP01 DNA, complete sequence.|neighbours:ID:BBC14337.1(-1),ID:BBC14339.1(-1)|neighbour_genes:rIIA.1,39.1|
MIKNEIKILSDIEHIKKRSGMYIGSSANEMHERFLFGKWESVQYVPGLVKLIDEIIDNSVDEGIRTKFKFANKINVTIKNNQVTVEDNGRGIPQAMVKTPTGEEIPGPVAAWTIPKAGGNFGDDKERVTGGMNGVGSSLTNIFSVMFVGETGDGQNNIVVRCSNGMENKSWETIPGKWKGTRVTFIPDFMSFETNELSQVYLDITLDRLQTLAVVYPDIQFTFNGKKVQGNFKKYARQYDEHAIVQEQENCSIAVGRSPDGFRQLTYVNNIHTKNGGHHIDCVMDDICEDLIPQIKRKFKIDVTKARVKECLTIVMFVRDMKNMRFDSQTKERLTSPFGEIRSHIQLDAKKISRAILNNEAILMPIIEAALARKLAAEKAAETKAAKKASKAKVHKHIKANLCGKDADTTLFLTEGDSAIGYLIDVRDKELHGGYPLRGKVLNSWGMSYADMLKNKELFDICAITGLVLGEKAENLNYHNIAIMTDADHDGLGSIYPSLLGFFSNWPELFEQGRIRFVKTPVIIAQVGKKQEWFYTVAEYESAKDALPKHSIRYIKGLGSLEKSEYREMIQNPVYDVVKLPENWKELFEMLMGDNADLRKEWMSQ
>ID:AWY07992.1 |[Escherichia phage SF]||_Escherichia_phage_SF_.gbk|topoisomerase II lar..|1818|MH359124(168695):116579-118396:1 ^^ Escherichia phage SF, complete genome.|neighbours:ID:AWY07991.1(1),ID:AWY07993.1(1)|neighbour_genes:hypothetical protein,hypothetical protein|
MIKNEIKVLSDVEHIKKRSGMYIGSSAKEAHERFLFGKYQQVEYVPGLVKLIDEIIDNSVDEAIRTSFKFANKIDVQIKNNQVSVEDNGRGIPQGLVTDQTGEQIPGPVAAWTIPKAGGNFGDDSERKTGGMNGVGSSLTNIFSTLFTGITSDGENEITVNCSNGMENKSWSSKKSKGKGTKVIFTPDFSSFEEHNLSQIYLDITLDRLQTLAVVYPDIKFTFNGKKVDGNFKRFAKQFGEDNIIQENDKVSIAFTTSPDGFRHLTYVNNIHTKNGGHHVECVMDDICEHLLPGIKKKYKGIEVTKARVKECLTMLMFIRDMSNMRFDSQTKERLTSTYGDIRNHIQLDTKKIAQALLKNEALIMPIVEAALARKLAAEKAAETKAAKKATKAKVHKHIKANQCGKDADTTLFLTEGDSAIGYLIDVRDRELHGGFPLRGKVMNSWGMSYADMMKNKELFDICAITGLILGEKAENTNYRNIAIMTDADHDGLGSIYPALLAFFSNWPELFEQGRIRFVKTPVIIAQIGKTQKWFYTVTEYEEAKDTLPKHSIRYIKGLGSLEKSEYREMIQNPVYDVVKLPENWKELFEMLLGDDSELRKEWMS
>ID:YP_009608398.1 |[Escherichia phage ST0]||_Escherichia_phage_ST0.gbk|topoisomerase IV sub..|1818|NC_041990(170496):57156-58973:1 ^GeneID:40084420^ Escherichia phage ST0, complete genome.|neighbours:ID:YP_009608397.1(1),ID:YP_009608399.1(1)|neighbour_genes:hypothetical protein,hypothetical protein|
MIKNEIKVLSDVEHIKKRSGMYIGSSAKEAHERFLFGKYQQVEYVPGLVKLIDEIIDNSVDEAIRTSFKFANKIDVQIKNNQVSVEDNGRGIPQAMVTDQNGEQIPGPVAAWTIPKAGGNFGDDSERKTGGMNGVGSSLTNIFSTLFTGITSDGENEITVNCSNGMENKSWSSKKSKGKGTKVIFTPDFSSFEEHNLSQIYLDITLDRLQTLAVVYPDIKFTFNGKKVDGNFKRFAKQFGEDNIIQENDKVSIAFTTSPDGFRHLTYVNNIHTKNGGHHVECVMDDICEHLLPGIKKKYKGIEVTKARVKECLTMLMFIRDMSNMRFDSQTKERLTSTYGDIRNHIQLDAKKIAQALLKNEALIMPIVEAALARKLAAEKAAETKAAKKATKAKVHKHIKANQCGKDADTTLFLTEGDSAIGYLIDVRDRELHGGFPLRGKVMNSWGMTYADMMKNKELFDICAITGLILGEKAENTNYRNIAIMTDADHDGLGSIYPALLAFFSNWPELFEQGRIRFVKTPVIIAQIGKTQKWFYTVAEYEEAKDTLPKHSIRYIKGLGSLEKSEYREMIQNPVYDVVKLPENWKELFEMLLGDDSELRKEWMS
>ID:BBC14618.1 |[Escherichia phage T2]||_Escherichia_phage_T2.gbk|39|1818|LC348380(163825):2458-4275:-1 ^^ Escherichia phage T2 DNA, complete sequence.|neighbours:ID:BBC14617.1(-1),ID:BBC14619.1(-1)|neighbour_genes:rIIA.1,39.1|
MIKNEIKILSDIEHIKKRSGMYIGSSANEMHERFLFGKWESVQYVPGLVKLIDEIIDNSVDEGIRTKFKLANKINVTIKNNQVTVEDNGRGIPQAMVKTPTGEEIPGPVAAWTIPKAGGNFGDDKERVTGGMNGVGSSLTNIFSVMFVGETGDGQNNIVVRCSNGMENKSWEDIPGKWKGTRVTFIPDFMSFETNELSQVYLDITLDRLQTLAVVYPDIQFTFNGKKVQGNFKKYARQYDEHAIVQEQENCSIAVGRSPDGFRQLTYVNNIHTKNGGHHIDCVMDDICEDLIPQIKRKFKIDVTKARVKECLTIVMFVRDMKNMRFDSQTKERLTSPFGEIRSHIQLDAKKISRAILNNEAILMPIIEAALARKLAAEKAAETKAAKKASKAKVHKHIKANLCGKDADTTLFLTEGDSAIGYLIDVRDKELHGGYPLRGKVLNSWGMSYADMLKNKELFDICAITGLVLGEKAENLNYHNIAIMTDADHDGLGSIYPSLLGFFSNWPELFEQGRIRFVKTPVIIAQVGKKQEWFYTVAEYESAKDALPKHSIRYIKGLGSLEKSEYREMIQNPVYDVVKLPENWKELFEMLMGDNADLRKEWMSQ
>ID:YP_009281343.1 |[Escherichia phage UFV-AREG1]||_Escherichia_phage_UFV-AREG1_.gbk|topoisomerase II|483|NC_031030(170788):2447-2979:-1 ^GeneID:29063536^ |neighbours:ID:YP_009281342.1(-1),ID:YP_009281344.1(-1)|neighbour_genes:hypothetical protein,homing endonuclease|
MKFVKIDSSSVDMKKYKLQNNVRRSIKSSSMNYANVAIMTDADHDGLGSIYPSLLGFFSNWPELFEQGRIRFVKTPVIIAQVGKKQEWFYTVAEYESAKDALPKHSIRYIKGLGSLEKSEYREMIQNPVYDVVKLPENWKELFEMLMGDNADLRKEWMSQ
>ID:YP_009281345.1 |[Escherichia phage UFV-AREG1]||_Escherichia_phage_UFV-AREG1_.gbk|DNA topoisomerase su..|1551|NC_031030(170788):3756-5306:-1 ^GeneID:29063538^ Escherichia phage UFV-AREG1, complete genome.|neighbours:ID:YP_009281344.1(-1),ID:YP_009281346.1(-1)|neighbour_genes:homing endonuclease,hypothetical protein|
MIKNEIKILSDIEHIKKRSGMYIGSSANEMHERFLFGKWESVQYVPGLVKLIDEIIDNSVDEGIRTKFKFANKINVTIKNNQVTVEDNGRGIPQAMVKTPTGEEIPGPVAAWTIPKAGGNFGDDKERVTGGMNGVGSSLTNIFSVMFVGETGDGQNNIVVRCSNGMENKSWETIPGKWKGTRVTFIPDFMSFETNELSQVYLDITLDRLQTLAVVYPDIQFTFNGKKVQGNFKKYARQYDEHAIVQEQENCSIAVGRSPDGFRQLTYVNNIHTKNGGHHIDCVMDDICEDLIPQIKRKFKIDVTKARVKECLTIVMFVRDMKNMRFDSQTKERLTSPFGEIRSHIQLDAKKISRAILNNEAILMPIIEAALARKLAAEKAAETKAAKKASKAKVHKHIKANLCGKDADTTLFLTEGDSAIGYLIDVRDKELHGGYPLRGKVLNSWGMSYADMLKNKELFDICAITGLVLGEKAENLNYHNIAIMTDADHDGLGSIYPSLLGFFSNWPTVGELRKNL
>ID:YP_009323204.1 |[Escherichia phage WG01]||_Escherichia_phage_WG01_.gbk|topoisomerase II lar..|1818|NC_031928(169936):3060-4877:-1 ^GeneID:30308330^ Escherichia phage WG01, complete genome.|neighbours:ID:YP_009323203.1(-1),ID:YP_009323205.1(-1)|neighbour_genes:hypothetical protein,hypothetical protein|
MIKNEIKVLSDIEHIKKRSGMYIGSSANEAHGRFLFGNFTQVNYVPGLVKLIDEIIDNSVDEAIRTNFKFANKIDVQIKNNQVSVSDNGRGIPQAMVTDQNGEQIPGPVAAWTIPKAGGNFGDDAERKTGGMNGVGSSLTNIFSVLFTGITSDGENEITVNCSNGMENKGWSTKKSKGKGTSVIFTPDFNHFEENSLSQIYLDITLDRLQTLAVVYPDIQFTFNGKKVDGNFKKYAKQFGEDFVIQETDNVSMAFTPSPDGFRQLTYVNNIHTKNGGHHVECVFDDICEHLLPGIKKKYRGIEVTKARVKECLTMVMFIRDMSNMRFDSQTKERLTSPFGEIRNHIQIDAKKIATAILKVDGLIMPIVEAALARKLAAEKAAETKAAKKASKAKVHKHIKANLYGKDADTTLFLTEGDSAMGPFIEVRNKDLQGGYPLRGKVMNTWGMTATDIMKNKELFDICAITGLVIGEPAEKTNYRNIAIMTDADVDGTGSIYPSLLAFFSQWPELFEQGRVRFCKTPVIIAQVGKEQEWFYDVPSYTKAKDSLPKHSIRYIKGLGSLEKAEYRRMIQDPKFDVVQLPEDWKEQFEMLLGNDPQLRKAWMS
>ID:YP_009030887.1 |[Escherichia phage vB_EcoM_112]||_Escherichia_phage_e112_.gbk|DNA topoisomerase su..|294|NC_024125(168470):2448-2741:-1 ^GeneID:19485431^ Escherichia phage e11/2, complete genome.|neighbours:ID:YP_009030886.1(-1),ID:YP_009030888.1(-1)|neighbour_genes:hypothetical protein,homing endonuclease|
MFEQGRIRFVKTPVIIAQVGKKQEWFYTVAEYESAKDALPKHSIRYIKGLGSLEKSEYREMIQNPVYDVVKLPENWKELFEMLMGDNADLRKEWMSQ
>ID:YP_009030889.1 |[Escherichia phage vB_EcoM_112]||_Escherichia_phage_e112_.gbk|topoisomerase II lar..|1554|NC_024125(168470):3757-5310:-1 ^GeneID:19485433^ Escherichia phage e11/2, complete genome.|neighbours:ID:YP_009030888.1(-1),ID:YP_009030890.1(-1)|neighbour_genes:homing endonuclease,hypothetical protein|
MMIKNEIKILSDIEHIKKRSGMYIGSSANEMHERFLFGKWESVQYVPGLVKLIDEIIDNSVDEGIRTKFKFANKINVTIKNNQVTVEDNGRGIPQAMVKTPTGEEIPGPVAAWTIPKAGGNFGDDKERVTGGMNGVGSSLTNIFSVMFVGETGDGQNNIVVRCSNGMENKSWEDIPGKWKGTRVTFIPDFMSFETNELSQVYLDITLDRLQTLAVVYPDIQFTFNGKKVQGNFKKYARQYDEHAIVQEQENCSIAVGRSPDGFRQLTYVNNIHTKNGGHHIDCVMDDICEDLIPQIKRKFKIDVTKARVKECLTIVMFVRDMKNMRFDSQTKERLTSPFGEIRSHIQLDAKKISRAILNNEAILMPIIEAALARKLAAEKAAETKAAKKASKAKVHKHIKANLCGKDADTTLFLTEGDSAIGYLIDVRDKELHGGYPLRGKVLNSWGMSYADMLKNKELFDICAITGLVLGEKAFEEKEDGEWFTFELNGDTIIVNENDEVQINGKWITVGELRKNL
>ID:AYN56411.1 |[Escherichia phage p000v]||_Escherichia_phage_p000v_.gbk|DNA topoisomerase la..|1821|MK047717(167803):144595-146415:1 ^^ Escherichia phage p000v, complete genome.|neighbours:ID:AYN56410.1(1),ID:AYN56412.1(1)|neighbour_genes:hypothetical protein,hypothetical protein|
MIKNEIKVLSDVEHIKKRSGMYIGSSAKEAHERFLFGKYQQVEYVPGLVKLIDEIIDNSVDEAIRTSFKFANKIDVQIKNNQVSVEDNGRGIPQGLVTDQTGEQIPGPVAAWTIPKAGGNFGDDSERKTGGMNGVGSSLTNIFSTLFTGITSDGENEITVNCSNGMENKSWSSKKSKGKGTKVIFTPDFTSFEEHNLSQIYLDITLDRLQTLAVVYPDIKFTFNGKKVDGNFKRFAKQFGEDNIIQENDKVSIAFTTSPDGFRHLTYVNNIHTKNGGHHVECVMDDICEHLLPGIKKKYKGIEVTKARVKECLTMLMFIRDMSNMRFDSQTKERLTSTYGDIRNHIQLDAKKIAQALLKNEALIMPIVEAALARKLAAEKAAETKAAKKATKAKVHKHIKANQCGKDADTTLFLTEGDSAIGYLIDVRDRELHGGFPLRGKVMNSWGMSYADMMKNKELFDICAITGLILGEKAENTNYRNIAIMTDADHDGLGSIYPALLAFFSNWPELFEQGRIRFVKTPVIIAQIGKTQKWFYTVAEYEEVKDTLPKHSIRYIKGLGSLQRDEYKEMIQNPVYDVVKLPENWKELFEMLMGNDPELRKDWMLG
>ID:AYN56598.1 |[Escherichia phage p000y]||_Escherichia_phage_p000y_.gbk|DNA topoisomerase la..|1818|MK047718(169872):87942-89759:1 ^^ Escherichia phage p000y, complete genome.|neighbours:ID:AYN56597.1(1),ID:AYN56599.1(1)|neighbour_genes:hypothetical protein,hypothetical protein|
MIKNEIKVLSDVEHIKKRSGMYIGSSAKEAHERFLFGKYQQVEYVPGLVKLIDEIIDNSVDEAIRTSFKFANKIDVQIKNNQVSVEDNGRGIPQGLVTDQTGEQIPGPVAAWTIPKAGGNFGDDSERKTGGMNGVGSSLTNIFSTLFTGITSDGENEITVNCSNGMENKSWSSKKSKGKGTKVIFTPDFSSFEEHNLSQIYLDITLDRLQTLAVVYPDIKFTFNGKKVDGNFKRFAKQFGEDNIIQENDKVSIAFTTSPDGFRHLTYVNNIHTKNGGHHVECVMDDICEHLLPGIKKKYKGIEVTKARVKECLTMLMFIRDMSNMRFDSQTKERLTSTYGDIRNHIQLDAKKIAQALLKNEALIMPIVEAALARKLAAEKAAETKAAKKATKAKVHKHIKANQCGKDADTTLFLTEGDSAIGYLIDVRDRELHGGFPLRGKVMNSWGMSYADMMKNKELFDICAITGLILGEKAENTNYRNIAIMTDADHDGLGSIYPALLAFFSNWPELFEQGRIRFVKTPVIIAQIGKTQKWFYTVAEYEEVKDTLPKHSIRYIKGLGSLEKSEYREMIQNPVYDVVKLPENWKELFEMLMGDDSELRKEWMS
>ID:YP_009210195.1 |[Escherichia phage slur02]||_Escherichia_phage_slur02_.gbk|gp60plus39 DNA topoi..|1818|NC_028927(167298):74228-76045:-1 ^GOA:A0A0M7Q8D1,GeneID:26636728,InterPro:IPR001241,InterPro:IPR003594,InterPro:IPR013506,InterPro:IPR013759,InterPro:IPR013760,InterPro:IPR014721,InterPro:IPR018522,InterPro:IPR020568,UniProtKB/TrEMBL:A0A0M7Q8D1^ Escherichia phage slur02, complete genome.|neighbours:ID:YP_009210194.1(-1),ID:YP_009210196.1(-1)|neighbour_genes:hypothetical protein,hypothetical protein|
MIKNEIKILSDIEHIKKRSGMYIGSSANEMHERFLFGKWESVQYVPGLVKLIDEIIDNSVDEGIRTKFKFANKINVTIKNNQVTVEDNGRGIPQAMVKTPTGEEIPGPVAAWTIPKAGGNFGDDKERVTGGMNGVGSSLTNIFSVMFVGETGDGQNNIVVRCSNGMENKSWETIPGKWKGTRVTFIPDFMSFETNELSQVYLDITLDRLQTLAVVYPDIQFTFNGKKVQGNFKKYARQYDEHAIVQEQENCSIAVGRSPDGFRQLTYVNNIHTKNGGHHIDCVMDDICEDLIPQIKRKFKIDVTKARVKECLTIVMFVRDMKNMRFDSQTKERLTSPFGEIRSHIQLDAKKISRAILNNEAILMPIIEAALARKLAAEKAAETKAAKKASKAKVHKHIKANLCGKDADTTLFLTEGDSAIGYLIDVRDKELHGGYPLRGKVLNSWGMSYADMLKNKELFDICAITGLVLGEKAENLNYRNIAIMTDADHDGLGSIYPSLLGFFSNWPELFEQGRIRFVKTPVIIAQVGKKQEWFYTVAEYESAKDALPKHSIRYIKGLGSLEKSEYREMIQNPVYDVVKLPENWKELFEMLMGDNADLRKEWMSQ
>ID:YP_009624975.1 |[Escherichia phage slur03]||_Escherichia_phage_slur03_.gbk|large subunit topois..|1383|NC_042129(167467):34-1416:1 ^GOA:A0A0M7Q8T8,GeneID:40101847,InterPro:IPR001241,InterPro:IPR003594,InterPro:IPR013506,InterPro:IPR013759,InterPro:IPR013760,InterPro:IPR014721,InterPro:IPR018522,InterPro:IPR020568,InterPro:IPR031660,UniProtKB/TrEMBL:A0A0M7Q8T8^ Escherichia phage slur03, complete genome.|neighbours:start(),ID:YP_009624976.1(1)|neighbour_genes:start(),hypothetical protein..|
MFVGETGDGQNNIVVRCSNGMENKSWEDIPGKWKGTRVTFIPDFMSFETNELSQVYLDITLDRLQTLAVVYPDIQFTFNGKKVQGNFKKYARQYDEHAIVQEQENCSIAVGRSPDGFRQLTYVNNIHTKNGGHHIDCVMDDICEDLIPQIKRKFKIDVTKARVKECLTIVMFVRDMKNMRFDSQTKERLTSPFGEIRSHIQLDAKKISRAILNNEAILMPIIEAALARKLAAEKAAETKAAKKASKAKVHKHIKANLCGKDADTTLFLTEGDSAIGYLIDVRDKELHGGYPLRGKVLNSWGMSYADMLKNKELFDICAITGLVLGEKAENLNYHNIAIMTDADHDGLGSIYPSLLGFFSNWPELFEQGRIRFVKTPVIIAQVGKKQEWFYTVAEYESAKDALPKHSIRYIKGLGSLEKSEYREMIQNPVYDVVKLPENWKELFEMLMGDNADLRKEWMSQ
>ID:YP_009625492.1 |[Escherichia phage slur04]||_Escherichia_phage_slur04_.gbk|gyrB|1818|NC_042130(167298):155912-157729:-1 ^GOA:A0A0M7QAG8,GeneID:40102388,InterPro:IPR001241,InterPro:IPR003594,InterPro:IPR013506,InterPro:IPR013759,InterPro:IPR013760,InterPro:IPR014721,InterPro:IPR018522,InterPro:IPR020568,UniProtKB/TrEMBL:A0A0M7QAG8^ Escherichia phage slur04, complete genome.|neighbours:ID:YP_009625491.1(-1),ID:YP_009625493.1(-1)|neighbour_genes:hypothetical protein,hypothetical protein|
MIKNEIKILSDIEHIKKRSGMYIGSSANEMHERFLFGKWESVQYVPGLVKLIDEIIDNSVDEGIRTKFKFANKINVTIKNNQVTVEDNGRGIPQAMVKTPTGEEIPGPVAAWTIPKAGGNFGDDKERVTGGMNGVGSSLTNIFSVMFVGETGDGQNNIVVRCSNGMENKSWETIPGKWKGTRVTFIPDFMSFETNELSQVYLDITLDRLQTLAVVYPDIQFTFNGKKVQGNFKKYARQYDEHAIVQEQENCSIAVGRSPDGFRQLTYVNNIHTKNGGHHIDCVMDDICEDLIPQIKRKFKIDVTKARVKECLTIVMFVRDMKNMRFDSQTKERLTSPFGEIRSHIQLDAKKISRAILNNEAILMPIIEAALARKLAAEKAAETKAAKKASKAKVHKHIKANLCGKDADTTLFLTEGDSAIGYLIDVRDKELHGGYPLRGKVLNSWGMSYADMLKNKELFDICAITGLVLGEKAENLNYRNIAIMTDADHDGLGSIYPSLLGFFSNWPELFEQGRIRFVKTPVIIAQVGKKQEWFYTVAEYESAKDALPKHSIRYIKGLGSLEKSEYREMIQNPVYDVVKLPENWKELFEMLMGDNADLRKEWMSQ
>ID:YP_009197449.1 |[Escherichia phage slur07]||_Escherichia_phage_slur07_.gbk|gyrB|1818|NC_028780(167124):158435-160252:1 ^GOA:A0A0M7QDI3,GeneID:26624630,InterPro:IPR001241,InterPro:IPR003594,InterPro:IPR013506,InterPro:IPR013759,InterPro:IPR013760,InterPro:IPR014721,InterPro:IPR018522,InterPro:IPR020568,UniProtKB/TrEMBL:A0A0M7QDI3^ Escherichia phage slur07, complete genome.|neighbours:ID:YP_009197448.1(1),ID:YP_009197450.1(1)|neighbour_genes:hypothetical protein,hypothetical protein|
MIKNEIKILSDIEHIKKRSGMYIGSSANEMHERFLFGKWESVQYVPGLVKLIDEIIDNSVDEGIRTKFKFANKINVTIKNNQVTVEDNGRGIPQAMVKTPTGEEIPGPVAAWTIPKAGGNFGDDKERVTGGMNGVGSSLTNIFSVMFVGETGDGQNNIVVRCSNGMENKSWEDIPGKWKGTRVTFIPDFMSFETNELSQVYLDITLDRLQTLAVVYPDIQFTFNGKKVQGNFKKYARQYDEHAIVQEQENCSIAVGRSPDGFRQLTYVNNIHTKNGGHHIDCVMDDICEDLIPQIKRKFKIDVTKARVKECLTIVMFVRDMKNMRFDSQTKERLTSPFGEIRSHIQLDAKKISRAILNNEAILMPIIEAALARKLAAEKAAETKAAKKASKAKVHKHIKANLCGKDADTTLFLTEGDSAIGYLIDVRDKELHGGYPLRGKVLNSWGMSYADMLKNKELFDICAITGLVLGEKAENLNYHNIAIMTDADHDGLGSIYPSLLGFFSNWPELFEQGRIRFVKTPVIIAQVGKKQEWFYTVAEYESAKDALPKHSIRYIKGLGSLEKSEYREMIQNPVYDVVKLPENWKELFEMLMGDNADLRKEWMSQ
>ID:CUL02792.1 |[Escherichia phage slur08]||_Escherichia_phage_slur08_.gbk|gyrB|1818|LN881733(167467):164186-166003:1 ^GOA:A0A0M7QEH8,InterPro:IPR001241,InterPro:IPR003594,InterPro:IPR013506,InterPro:IPR013759,InterPro:IPR013760,InterPro:IPR014721,InterPro:IPR018522,InterPro:IPR020568,UniProtKB/TrEMBL:A0A0M7QEH8^ Escherichia phage slur08, complete genome.|neighbours:ID:CUL02791.1(1),ID:CUL02793.1(1)|neighbour_genes:hypothetical protein,hypothetical protein|
MIKNEIKILSDIEHIKKRSGMYIGSSANEMHERFLFGKWESVQYVPGLVKLIDEIIDNSVDEGIRTKFKFANKINVTIKNNQVTVEDNGRGIPQAMVKTPTGEEIPGPVAAWTIPKAGGNFGDDKERVTGGMNGVGSSLTNIFSVMFVGETGDGQNNIVVRCSNGMENKSWEDIPGKWKGTRVTFIPDFMSFETNELSQVYLDITLDRLQTLAVVYPDIQFTFNGKKVQGNFKKYARQYDEHAIVQEQENCSIAVGRSPDGFRQLTYVNNIHTKNGGHHIDCVMDDICEDLIPQIKRKFKIDVTKARVKECLTIVMFVRDMKNMRFDSQTKERLTSPFGEIRSHIQLDAKKISRAILNNEAILMPIIEAALARKLAAEKAAETKAAKKASKAKVHKHIKANLCGKDADTTLFLTEGDSAIGYLIDVRDKELHGGYPLRGKVLNSWGMSYADMLKNKELFDICAITGLVLGEKAENLNYHNIAIMTDADHDGLGSIYPSLLGFFSNWPELFEQGRIRFVKTPVIIAQVGKKQEWFYTVAEYESAKDALPKHSIRYIKGLGSLEKSEYREMIQNPVYDVVKLPENWKELFEMLMGDNADLRKEWMSQ
>ID:CUL03046.1 |[Escherichia phage slur11]||_Escherichia_phage_slur11_.gbk|gyrB|1818|LN881734(167298):159458-161275:-1 ^GOA:A0A0M7QG73,InterPro:IPR001241,InterPro:IPR003594,InterPro:IPR013506,InterPro:IPR013759,InterPro:IPR013760,InterPro:IPR014721,InterPro:IPR018522,InterPro:IPR020568,UniProtKB/TrEMBL:A0A0M7QG73^ Escherichia phage slur11, complete genome.|neighbours:ID:CUL03045.1(-1),ID:CUL03047.1(-1)|neighbour_genes:hypothetical protein,hypothetical protein|
MIKNEIKILSDIEHIKKRSGMYIGSSANEMHERFLFGKWESVQYVPGLVKLIDEIIDNSVDEGIRTKFKFANKINVTIKNNQVTVEDNGRGIPQAMVKTPTGEEIPGPVAAWTIPKAGGNFGDDKERVTGGMNGVGSSLTNIFSVMFVGETGDGQNNIVVRCSNGMENKSWETIPGKWKGTRVTFIPDFMSFETNELSQVYLDITLDRLQTLAVVYPDIQFTFNGKKVQGNFKKYARQYDEHAIVQEQENCSIAVGRSPDGFRQLTYVNNIHTKNGGHHIDCVMDDICEDLIPQIKRKFKIDVTKARVKECLTIVMFVRDMKNMRFDSQTKERLTSPFGEIRSHIQLDAKKISRAILNNEAILMPIIEAALARKLAAEKAAETKAAKKASKAKVHKHIKANLCGKDADTTLFLTEGDSAIGYLIDVRDKELHGGYPLRGKVLNSWGMSYADMLKNKELFDICAITGLVLGEKAENLNYRNIAIMTDADHDGLGSIYPSLLGFFSNWPELFEQGRIRFVKTPVIIAQVGKKQEWFYTVAEYESAKDALPKHSIRYIKGLGSLEKSEYREMIQNPVYDVVKLPENWKELFEMLMGDNADLRKEWMSQ
>ID:CUL03566.1 |[Escherichia phage slur13]||_Escherichia_phage_slur13_.gbk|gyrB|1818|LN881737(167299):14108-15925:-1 ^GOA:A0A0M7QHE3,InterPro:IPR001241,InterPro:IPR003594,InterPro:IPR013506,InterPro:IPR013759,InterPro:IPR013760,InterPro:IPR014721,InterPro:IPR018522,InterPro:IPR020568,UniProtKB/TrEMBL:A0A0M7QHE3^ Escherichia phage slur13, complete genome.|neighbours:ID:CUL03565.1(-1),ID:CUL03567.1(-1)|neighbour_genes:hypothetical protein,hypothetical protein|
MIKNEIKILSDIEHIKKRSGMYIGSSANEMHERFLFGKWESVQYVPGLVKLIDEIIDNSVDEGIRTKFKFANKINVTIKNNQVTVEDNGRGIPQAMVKTPTGEEIPGPVAAWTIPKAGGNFGDDKERVTGGMNGVGSSLTNIFSVMFVGETGDGQNNIVVRCSNGMENKSWETIPGKWKGTRVTFIPDFMSFETNELSQVYLDITLDRLQTLAVVYPDIQFTFNGKKVQGNFKKYARQYDEHAIVQEQENCSIAVGRSPDGFRQLTYVNNIHTKNGGHHIDCVMDDICEDLIPQIKRKFKIDVTKARVKECLTIVMFVRDMKNMRFDSQTKERLTSPFGEIRSHIQLDAKKISRAILNNEAILMPIIEAALARKLAAEKAAETKAAKKASKAKVHKHIKANLCGKDADTTLFLTEGDSAIGYLIDVRDKELHGGYPLRGKVLNSWGMSYADMLKNKELFDICAITGLVLGEKAENLNYRNIAIMTDADHDGLGSIYPSLLGFFSNWPELFEQGRIRFVKTPVIIAQVGKKQEWFYTVAEYESAKDALPKHSIRYIKGLGSLEKSEYREMIQNPVYDVVKLPENWKELFEMLMGDNADLRKEWMSQ
>ID:YP_009180775.1 |[Escherichia phage slur14]||_Escherichia_phage_slur14_.gbk|gyrB|1818|NC_028448(167467):110924-112741:-1 ^GOA:A0A0M7QDG7,GeneID:26227946,InterPro:IPR001241,InterPro:IPR003594,InterPro:IPR013506,InterPro:IPR013759,InterPro:IPR013760,InterPro:IPR014721,InterPro:IPR018522,InterPro:IPR020568,UniProtKB/TrEMBL:A0A0M7QDG7^ Escherichia phage slur14, complete genome.|neighbours:ID:YP_009180774.1(-1),ID:YP_009180776.1(-1)|neighbour_genes:hypothetical protein,hypothetical protein|
MIKNEIKILSDIEHIKKRSGMYIGSSANEMHERFLFGKWESVQYVPGLVKLIDEIIDNSVDEGIRTKFKFANKINVTIKNNQVTVEDNGRGIPQAMVKTPTGEEIPGPVAAWTIPKAGGNFGDDKERVTGGMNGVGSSLTNIFSVMFVGETGDGQNNIVVRCSNGMENKSWEDIPGKWKGTRVTFIPDFMSFETNELSQVYLDITLDRLQTLAVVYPDIQFTFNGKKVQGNFKKYARQYDEHAIVQEQENCSIAVGRSPDGFRQLTYVNNIHTKNGGHHIDCVMDDICEDLIPQIKRKFKIDVTKARVKECLTIVMFVRDMKNMRFDSQTKERLTSPFGEIRSHIQLDAKKISRAILNNEAILMPIIEAALARKLAAEKAAETKAAKKASKAKVHKHIKANLCGKDADTTLFLTEGDSAIGYLIDVRDKELHGGYPLRGKVLNSWGMSYADMLKNKELFDICAITGLVLGEKAENLNYHNIAIMTDADHDGLGSIYPSLLGFFSNWPELFEQGRIRFVKTPVIIAQVGKKQEWFYTVAEYESAKDALPKHSIRYIKGLGSLEKSEYREMIQNPVYDVVKLPENWKELFEMLMGDNADLRKEWMSQ
>ID:AVH85837.1 |[Escherichia phage vB_EcoM-G28]||_Escherichia_phage_vB_EcoM-G28.gbk|putative DNA topoiso..|1818|MG867727(170121):2447-4264:-1 ^^ Escherichia phage vB_EcoM-G28, complete genome.|neighbours:ID:AVH85836.1(-1),ID:AVH85838.1(-1)|neighbour_genes:hypothetical protein,hypothetical protein|
MIKNEIKILSDIEHIKKRSGMYIGSSANEMHERFLFGKWESVQYVPGLVKLIDEIIDNSVDEGIRTKFKFANKINVTIKNNQVTVEDNGRGIPQAMVKTPTGEEIPGPVAAWTIPKAGGNFGDDKERVTGGMNGVGSSLTNIFSVMFVGETGDGQNNIVVRCSNGMENKSWEDIPGKWKGTRVTFIPDFMSFETNELSQVYLDITLDRLQTLAVVYPDIQFTFNGKKVQGNFKKYARQYDEHAIVQEQENCSIAVGRSPDGFRQLTYVNNIHTKNGGHHIDCVMDDICEDLIPQIKRKFKIDVTKARVKECLTIVMFVRDMKNMRFDSQTKERLTSPFGEIRSHIQLDAKKISRAILNNEAILMPIIEAALARKLAAEKAAETKAAKKASKAKVHKHIKANLCGKDADTTLFLTEGDSAIGYLIDVRDKELHGGYPLRGKVLNSWGMSYADMLKNKELFDICAITGLVLGEKAENLNYHNIAIMTDADHDGLGSIYPSLLGFFSNWPELFEQGRIRFVKTPVIIAQVGKKQEWFYTVAEYESAKDALPKHSIRYIKGLGSLEKSEYREMIQNPVYDVVKLPENWKELFEMLMGDNADLRKEWMSQ
>ID:QDF15028.1 |[Escherichia phage vB_EcoM-Sa45lw]||_Escherichia_phage_vB_EcoM-Sa45lw_.gbk|DNA topoisomerase II..|1818|MK977694(167353):2447-4264:-1 ^^ Escherichia phage vB_EcoM-Sa45lw, complete genome.|neighbours:ID:QDF15027.1(-1),ID:QDF15029.1(-1)|neighbour_genes:RIIA lysis inhibitor,hypothetical protein|
MIKNEIKILSDIEHIKKRSGMYIGSSANEMHERFLFGKWESVQYVPGLVKLIDEIIDNSVDEGIRTKFKFANKINVTIKNNQVTVEDNGRGIPQAMVKTPTGEEIPGPVAAWTIPKAGGNFGDDKERVTGGMNGVGSSLTNIFSVMFVGETGDGQNNIVVRCSNGMENKSWETIPGKWKGTRVTFIPDFMSFETNELSQVYLDITLDRLQTLAVVYPDIQFTFNGKKVQGNFKKYARQYDEHAIVQEQENCSIAVGRSPDGFRQLTYVNNIHTKNGGHHIDCVMDDICEDLIPQIKRKFKIDVTKARVKECLTIVMFVRDMKNMRFDSQTKERLTSPFGEIRSHIQLDAKKISRAILNNEAILMPIIEAALARKLAAEKAAETKAAKKASKAKVHKHIKANLCGKDADTTLFLTEGDSAIGYLIDVRDKELHGGYPLRGKVLNSWGMSYADMLKNKELFDICAITGLVLGEKAENLNYHNIAIMTDADHDGLGSIYPSLLGFFSNWPELFEQGRIRFVKTPVIIAQVGKKQEWFYTVAEYESAKDALPKHSIRYIKGLGSLEKSEYREMIQNPVYDVVKLPENWKELFEMLMGDNADLRKEWMSQ
>ID:YP_009290269.1 |[Escherichia phage vB_EcoM-UFV13]||_Escherichia_phage_vB_EcoM-UFV13_.gbk|DNA gyrase subunit B|1818|NC_031103(165772):2447-4264:-1 ^^ Escherichia phage vB_EcoM-UFV13, complete genome.|neighbours:ID:YP_009290268.1(-1),ID:YP_009290270.1(-1)|neighbour_genes:hypothetical protein,hypothetical protein|
MIKNEIKILSDIEHIKKRSGMYIGSSANEMHERFLFGKWESVQYVPGLVKLIDEIIDNSVDEGIRTKFKFANKINVTIKNNQVTVEDNGRGIPQAMVKTPTGEEIPGPVAAWTIPKAGGNFGDDKERVTGGMNGVGSSLTNIFSVMFVGETGDGQNNIVVRCSNGMENKSWEDIPGKWKGTRVTFIPDFMSFETNELSQVYLDITLDRLQTLAVVYPDIQFTFNGKKVQGNFKKYARQYDEHAIVQEQENCSIAVGRSPDGFRQLTYVNNIHTKNGGHHIDCVMDDICEDLIPQIKRKFKIDVTKARVKECLTIVMFVRDMKNMRFDSQTKERLTSPFGEIRSHIQLDAKKISRAILNNEAILMPIIEAALARKLAAEKAAETKAAKKASKAKVHKHIKANLCGKDADTTLFLTEGDSAIGYLIDVRDKELHGGYPLRGKVLNSWGMSYADMLKNKELFDICAITGLVLGEKAENLNYHNIAIMTDADHDGLGSIYPSLLGFFSNWPELFEQGRIRFVKTPVIIAQVGKKQEWFYTVAEYESAKDALPKHSIRYIKGLGSLEKSEYREMIQNPVYDVVKLPENWKELFEMLMGDNADLRKEWMSQ
>ID:AUV60866.1 |[Escherichia phage vB_EcoM-fFiEco06]||_Escherichia_phage_vB_EcoM-fFiEco06_.gbk|DNA gyrase subunit B|1818|MG781190(167076):2458-4275:-1 ^^ Escherichia phage vB_EcoM-fFiEco06, complete genome.|neighbours:ID:AUV60865.1(-1),ID:AUV60867.1(-1)|neighbour_genes:hypothetical protein,hypothetical protein|
MIKNEIKILSDIEHIKKRSGMYIGSSANEMHERFLFGKWESVQYVPGLVKLIDEIIDNSVDEGIRTKFKFANKINVTIKNNQVTVEDNGRGIPQAMVKTPTGEEIPGPVAAWTIPKAGGNFGDDKERVTGGMNGVGSSLTNIFSVMFVGETGDGQNNIVVRCSNGMENKSWETIPGKWKGTRVTFIPDFMSFETNELSQVYLDITLDRLQTLAVVYPDIQFTFNGKKVQGNFKKYARQYDEHAIVQEQENCSIAVGRSPDGFRQLTYVNNIHTKNGGHHIDCVMDDICEDLIPQIKRKFKIDVTKARVKECLTIVMFVRDMKNMRFDSQTKERLTSPFGEIRSHIQLDAKKISRAILNNEAILMPIIEAALARKLAAEKAAETKAAKKASKAKVHKHIKANLCGKDADTTLFLTEGDSAIGYLIDVRDKELHGGYPLRGKVLNSWGMSYADMLKNKELFDICAITGLVLGEKAENLNYHNIAIMTDADHDGLGSIYPSLLGFFSNWPELFEQGRIRFVKTPVIIAQVGKKQEWFYTVAEYESAKDALPKHSIRYIKGLGSLEKSEYREMIQNPVYDVVKLPENWKELFEMLMGDNADLRKEWMSQ
>ID:AUV61140.1 |[Escherichia phage vB_EcoM-fHoEco02]||_Escherichia_phage_vB_EcoM-fHoEco02_.gbk|DNA gyrase subunit B|1818|MG781191(167064):2458-4275:-1 ^^ Escherichia phage vB_EcoM-fHoEco02, complete genome.|neighbours:ID:AUV61139.1(-1),ID:AUV61141.1(-1)|neighbour_genes:hypothetical protein,hypothetical protein|
MIKNEIKILSDIEHIKKRSGMYIGSSANEMHERFLFGKWESVQYVPGLVKLIDEIIDNSVDEGIRTKFKFANKINVTIKNNQVTVEDNGRGIPQAMVKTPTGEEIPGPVAAWTIPKAGGNFGDDKERVTGGMNGVGSSLTNIFSVMFVGETGDGQNNIVVRCSNGMENKSWETIPGKWKGTRVTFIPDFMSFETNELSQVYLDITLDRLQTLAVVYPDIQFTFNGKKVQGNFKKYARQYDEHAIVQEQENCSIAVGRSPDGFRQLTYVNNIHTKNGGHHIDCVMDDICEDLIPQIKRKFKIDVTKARVKECLTIVMFVRDMKNMRFDSQTKERLTSPFGEIRSHIQLDAKKISRAILNNEAILMPIIEAALARKLAAEKAAETKAAKKASKAKVHKHIKANLCGKDADTTLFLTEGDSAIGYLIDVRDKELHGGYPLRGKVLNSWGMSYADMLKNKELFDICAITGLVLGEKAENLNYHNIAIMTDADHDGLGSIYPSLLGFFSNWPELFEQGRIRFVKTPVIIAQVGKKQEWFYTVAEYESAKDALPKHSIRYIKGLGSLEKSEYREMIQNPVYDVVKLPENWKELFEMLMGDNADLRKEWMSQ
>ID:AYP69729.1 |[Escherichia phage vB_EcoM_DalCa]||_Escherichia_phage_vB_EcoM_DalCa_.gbk|DNA topoisomerase su..|1818|MH992510(166040):2447-4264:-1 ^^ Escherichia phage vB_EcoM_DalCa, complete genome.|neighbours:ID:AYP69940.1(-1),ID:AYP69904.1(-1)|neighbour_genes:hypothetical protein,hypothetical protein|
MIKNEIKILSDIEHIKKRSGMYIGSSANEMHERFLFGKWESVQYVPGLVKLIDEIIDNSVDEGIRTKFKFANKINVTIKNNQVTVEDNGRGIPQAMVKTPTGEEIPGPVAAWTIPKAGGNFGDDKERVTGGMNGVGSSLTNIFSVMFVGETGDGQNNIVVRCSNGMENKSWEDIPGKWKGTRVTFIPDFMSFETNELSQVYLDITLDRLQTLAVVYPDIQFTFNGKKVQGNFKKYARQYDEHAIVQEQENCSIAVGRSPDGFRQLTYVNNIHTKNGGHHIDCVMDDICEDLIPQIKRKFKIDVTKARVKECLTIVMFVRDMKNMRFDSQTKERLTSPFGEIRSHIQLDAKKISRAILNNEAILMPIIEAALARKLAAEKAAETKAAKKASKAKVHKHIKANLCGKDADTTLFLTEGDSAIGYLIDVRDKELHGGYPLRGKVLNSWGMSYADMLKNKELFDICAITGLVLGEKAENLNYHNIAIMTDADHDGLGSIYPSLLGFFSNWPELFEQGRIRFVKTPVIIAQIGKKQEWFYTVAEYESAKDALPKHSIRYIKGLGSLEKSEYREMIQNPVYDVVKLPENWKELFEMLMGDNADLRKEWMSQ
>ID:QBO63518.1 |[Escherichia phage vB_EcoM_G10400]||_Escherichia_phage_vB_EcoM_G10400.gbk|putative DNA gyrase ..|1818|MK327937(170182):2447-4264:-1 ^^ Escherichia phage vB_EcoM_G10400, complete genome.|neighbours:ID:QBO63517.1(-1),ID:QBO63519.1(-1)|neighbour_genes:hypothetical protein,hypothetical protein|
MIKNEIKILSDIEHIKKRSGMYIGSSANEMHERFLFGKWESVQYVPGLVKLIDEIIDNSVDEGIRTKFKFANKINVTIKNNQVTVEDNGRGIPQAMVKTPTGEEIPGPVAAWTIPKAGGNFGDDKERVTGGMNGVGSSLTNIFSVMFVGETGDGQNNIVVRCSNGMENKSWEDIPGKWKGTRVTFIPDFMSFETNELSQVYLDITLDRLQTLAVVYPDIQFTFNGKKVQGNFKKYARQYDEHAIVQEQENCSIAVGRSPDGFRQLTYVNNIHTKNGGHHIDCVMDDICEDLIPQIKRKFKIDVTKARVKECLTIVMFVRDMKNMRFDSQTKERLTSPFGEIRSHIQLDAKKISRAILNNEAILMPIIEAALARKLAAEKAAETKAAKKASKAKVHKHIKANLCGKDADTTLFLTEGDSAIGYLIDVRDKELHGGYPLRGKVLNSWGMSYADMLKNRELFDICAITGLVLGEKAENLNYHNIAIMTDADHDGLGSIYPSLLGFFSNWPELFEQGRIRFVKTPVIIAQVGKKQEWFYTVAEYESAKDALPKHNIRYIKGLGSLEKSEYREMIQNPVYDVVKLPENWKELFEMLMGDNADLRKEWMSQ
>ID:QBO62161.1 |[Escherichia phage vB_EcoM_G2248]||_Escherichia_phage_vB_EcoM_G2248.gbk|putative DNA gyrase ..|1770|MK327932(170678):3205-4974:-1 ^^ Escherichia phage vB_EcoM_G2248, complete genome.|neighbours:ID:QBO62160.1(-1),ID:QBO62162.1(-1)|neighbour_genes:hypothetical protein,putative endonucleas..|
MYIGSTTYESHNRFLFGKWTKVSYVPGLVKIIDEIIDNSVDEAIRTNFEYANVISVDIKDNIVSVTDNGRGIPQHIVTTPEGKQIPQPVAAWTRAKAGSNFDDTNRVTMGMNGIGSALTSFFSSWFTGVTCDGENELTVQCTNGAENISWSSKPSKLKGTKVTFCPDFDHFEGMIMSQEISDVICDRMYSLSVIFPKITFKFNGKKITSKFKDYAKLYNDDPFVIEDKNFSLALVPAVEGEGFKSVSFANGLFTKNGGTHVDYVTDDLCEEIVKRIKKEYKVDVTKAAVKSGLTCILIVRELPNLRFDSQTKERLTNPTGDIKRHIDLDFKKLAKVIAKKENIIMPIIAVVLARKEAADKAAATKAAKAAKRAKVAKHVKANLIGTDAETTLFLTEGDSAINYLISVRDQDLHGGFPLRGKTLTTWEQPEAKIVKNAEIFNIMAITGLQFGVDALDVMQYKNIAIMTDADTDGIGSIKPSLISFFARWPELFEDGRIRFIKTPIIIAEPKKGDDVRWYYDLEDFENDRDNIKGYNIRYIKGLASLTESDYHRVINDPVMEIITLPENYKELFDLLYSEDADQRKIWMQS
>ID:QBO62436.1 |[Escherichia phage vB_EcoM_G2285]||_Escherichia_phage_vB_EcoM_G2285_.gbk|putative DNA topoiso..|1821|MK327933(166675):3663-5483:-1 ^^ Escherichia phage vB_EcoM_G2285, complete genome.|neighbours:ID:QBO62435.1(-1),ID:QBO62437.1(-1)|neighbour_genes:hypothetical protein,hypothetical protein|
MIDNKIEMLSDKEHCLKRPGMYIGSVANEEQERFLFGEFKKVKYVAGVLKLIDEIIDNSVDEAIRTNFKYANKISVSIDLNSNKVTVEDNGRGIPQETVITPEGEEIPGPVAAWTRTKAGGNFGDDKERVTGGQNGVGSSLTNIFSVSFVGTTSDGKNELTVNCSNNADNISWKSKPSKNNGTKVEFIPDFSHFEMNQFEKIYQDITIDRLQTLAVVYPGIEFKFNGKKIQGNFKKFAKQFDEETIIQEQDGCSIAISRSPDGFRHLTYVNNIHTKNGGHHIECVMDDICEELIPAIKRKYKIDVTKARIKECLTLLMFVRGMKNLRFDSQTKERLTSPYGEIRTHIKLDTKKLAKNILNSEAVLMPIIEAALARKLAAEKAAETKAAKKATKAKVHKHIKANQCGKDADTTLFLTEGDSAIGYLIDVRDRELHGGFPLRGKVMNSWGMSYADMMKNKELFDICAITGLILGEKAENTNYRNIAIMTDADHDGLGSIYPSLLAFFSNWPELFEQGRIRFVKTPVIIAQIGKTQKWFYTVAEYEEVKDTLPKHSIRYIKGLGSLEKSEYREMIQNPVYDVVKLPENWKELFEMLLGDDSELRKEWMS
>ID:QBO62698.1 |[Escherichia phage vB_EcoM_G2469]||_Escherichia_phage_vB_EcoM_G2469.gbk|putative DNA topoiso..|1818|MK327934(170452):3663-5480:-1 ^^ Escherichia phage vB_EcoM_G2469, complete genome.|neighbours:ID:QBO62697.1(-1),ID:QBO62699.1(-1)|neighbour_genes:hypothetical protein,hypothetical protein|
MIKNEIKVLSDVEHIKKRSGMYIGSSAKEAHERFLFGKYQQVEYVPGLVKLIDEIIDNSVDEAIRTSFKFANKIDVQIKNNQVSVEDNGRGIPQGLVTDQTGEQIPGPVAAWTIPKAGGNFGDDSERKTGGMNGVGSSLTNIFSTLFTGITSDGENEITVNCSNGMENKSWSSKKSKGKGTKVIFTPDFSSFEEHNLSQIYLDITLDRLQTLAVVYPDIKFTFNGKKVDGNFKRFAKQFGEDNIIQENDKVSIAFTTSPDGFRHLTYVNNIHTKNGGHHVECVMDDICEHLLPGIKKKYKGIEVTKARVKECLTMLMFIRDMSNMRFDSQTKERLTSTYGDIRNHIQLDAKKIAQALLKNEALIMPIVEAALARKLAAEKAAETKAAKKATKAKVHKHIKANQCGKDADTTLFLTEGDSAIGYLIDVRDRELHGGFPLRGKVMNSWGMSYADMMKNKELFDICAITGLILGEKAENTNYRNIAIMTDADHDGLGSIYPALLAFFSNWPELFEQGRIRFVKTPVIIAQIGKTQKWFYTVAEYEEVEDTLPKHSIRYIKGLGSLEKSEYREMIQNPVYDVVKLPENWKELFEMLMGDDSELRKEWMS
>ID:QBO62971.1 |[Escherichia phage vB_EcoM_G2494]||_Escherichia_phage_vB_EcoM_G2494_.gbk|putative DNA topoiso..|1824|MK327935(168327):3206-5029:-1 ^^ Escherichia phage vB_EcoM_G2494, complete genome.|neighbours:ID:QBO62970.1(-1),ID:QBO62972.1(-1)|neighbour_genes:hypothetical protein,hypothetical protein|
MSEFRILSDREHVLKRAGMYIGSTTYEEHQRFLFGKWTKISYVPGLVKIIDEIIDNSVDEAIRTNFEFANVISVDIQNNIVTVTDNGRGIPQHMVTTPEGTQIPQPVAAWTRTKAGSNFDDTNRLTQGMNGVGSSLSNFFSDWFTGVTCDGETEMTVQCTNGAENITWSSKPSKLKGTKVTFCPDFDHFEGYMMDNSVLDIVHDRLQSLSVIFPKITFKFNGKRIVSKFKDYAKLYNDDPFVIEDKNFSLAIVPAVEGEGFKSVSFANGLFTKNGGTHVDYVTDDLCEEIVKRIKKDYKVDVTKAAVKSGLTCILIVRELPNLRFDSQTKERLTNPTGDIKRHIDLDFKKLAKVIAKKENIIMPIIAVVLARKEAADKAAATKAAKAAKRAKVAKHVKANLIGTDAETTLFLTEGDSAINYLISVRDQDLHGGFPLRGKTLTTWEQPEAKIVKNAEIFNIMAITGLQFGVDALEVMQYKNIAIMTDADTDGIGSIKPSLISFFARWPELFEDGRIRFIKTPIIIAEPKKGDDVRWYYDLEDFENDRDNIKGYNIRYIKGLASLTESDYHRVINDPVMEIITLPENYKELFDLLYSEDADQRKIWMQS
>ID:QBO65415.1 |[Escherichia phage vB_EcoM_G2540-3]||_Escherichia_phage_vB_EcoM_G2540-3_.gbk|putative DNA gyrase ..|1818|MK327944(168654):2447-4264:-1 ^^ Escherichia phage vB_EcoM_G2540-3, complete genome.|neighbours:ID:QBO65414.1(-1),ID:QBO65416.1(-1)|neighbour_genes:hypothetical protein,hypothetical protein|
MIKNEIKILSDIEHIKKRSGMYIGSSANEMHERFLFGKWESVQYVPGLVKLIDEIIDNSVDEGIRTKFKFANKINITIKNNQVTVEDNGRGIPQAMVKTPTGEEIPGPVAAWTIPKAGGNFGDDKERVTGGMNGVGSSLTNIFSVMFVGETGDGQNNIVVRCSNGMENKSWETIPGKWKGTRVTFIPDFMSFETNELSQVYLDITLDRLQTLAVVYPDIQFTFNGKKVQGNFKKYARQYDEHAIVQEQENCSIAVGRSPDGFRQLTYVNNIHTKNGGHHIDCVMDDICEDLIPQIKRKFKIDVTKARVKECLTIVMFVRDMKNMRFDSQTKERLTSPFGEIRSHIQLDAKKISRAILNNEAILMPIIEAALARKLAAEKAAETKAAKKASKAKVHKHIKANLCGKDADTTLFLTEGDSAIGYLIDVRDKELHGGYPLRGKVLNSWGMSYADMLKNKELFDICAITGLVLGEKAENLNYHNIAIMTDADHDGLGSIYPSLLGFFSNWPELFEQGRIRFVKTPVIIAQIGKKQEWFYTVAEYESAKDALPKHSIRYIKGLGSLEKSEYREMIQNPVYDVVKLPENWKELFEMLMGDNADLRKEWMSQ
>ID:QBO63245.1 |[Escherichia phage vB_EcoM_G2540]||_Escherichia_phage_vB_EcoM_G2540_.gbk|putative DNA gyrase ..|1818|MK327936(168886):2447-4264:-1 ^^ Escherichia phage vB_EcoM_G2540, complete genome.|neighbours:ID:QBO63244.1(-1),ID:QBO63246.1(-1)|neighbour_genes:hypothetical protein,hypothetical protein|
MIKNEIKILSDIEHIKKRSGMYIGSSANEMHERFLFGKWESVQYVPGLVKLIDEIIDNSVDEGIRTKFKFANKINITIKNNQVTVEDNGRGIPQAMVKTPTGEEIPGPVAAWTIPKAGGNFGDDKERVTGGMNGVGSSLTNIFSVMFVGETGDGQNNIVVRCSNGMENKSWETIPGKWKGTRVTFIPDFMSFETNELSQVYLDITLDRLQTLAVVYPDIQFTFNGKKVQGNFKKYARQYDEHAIVQEQENCSIAVGRSPDGFRQLTYVNNIHTKNGGHHIDCVMDDICEDLIPQIKRKFKIDVTKARVKECLTIVMFVRDMKNMRFDSQTKERLTSPFGEIRSHIQLDAKKISRAILNNEAILMPIIEAALARKLAAEKAAETKAAKKASKAKVHKHIKANLCGKDADTTLFLTEGDSAIGYLIDVRDKELHGGYPLRGKVLNSWGMSYADMLKNKELFDICAITGLVLGEKAENLNYHNIAIMTDADHDGLGSIYPSLLGFFSNWPELFEQGRIRFVKTPVIIAQIGKKQEWFYTVAEYESAKDALPKHSIRYIKGLGSLEKSEYREMIQNPVYDVVKLPENWKELFEMLMGDNADLRKEWMSQ
>ID:QBO64322.1 |[Escherichia phage vB_EcoM_G29]||_Escherichia_phage_vB_EcoM_G29_.gbk|putative DNA gyrase ..|1818|MK327940(168241):2447-4264:-1 ^^ Escherichia phage vB_EcoM_G29, complete genome.|neighbours:ID:QBO64321.1(-1),ID:QBO64323.1(-1)|neighbour_genes:hypothetical protein,hypothetical protein|
MIKNEIKILSDIEHIKKRSGMYIGSSANEMHERFLFGKWESVQYVPGLVKLIDEIIDNSVDEGIRTKFKFANKINVTIKNNQVTVEDNGRGIPQAMVKTPTGEEIPGPVAAWTIPKAGGNFGDDKERVTGGMNGVGSSLTNIFSVMFVGETGDGQNNIVVRCSNGMENKSWETIPGKWKGTRVTFIPDFMSFETNELSQVYLDITLDRLQTLAVVYPDIQFTFNGKKVQGNFKKYARQYDEHAIVQEQENCSIAVGRSPDGFRQLTYVNNIHTKNGGHHIDCVMDDICEDLIPQIKRKFKIDVTKARVKECLTIVMFVRDMKNMRFDSQTKERLTSPFGEIRSHIQLDAKKISRAILNNEAILMPIIEAALARKLAAEKAAETKAAKKASKAKVHKHIKANLCGKDADTTLFLTEGDSAIGYLIDVRDKELHGGYPLRGKVLNSWGMSYADMLKNKELFDICAITGLVLGEKAENLNYHNIAIMTDADHDGLGSIYPSLLGFFSNWPELFEQGRIRFVKTPVIIAQIGKKQEWFYTVAEYESAKDALPKHSIRYIKGLGSLEKSEYREMIQNPVYDVVKLPENWKELFEMLMGDNADLRKEWMSQ
>ID:QBO64602.1 |[Escherichia phage vB_EcoM_G37-3]||_Escherichia_phage_vB_EcoM_G37-3_.gbk|putative DNA gyrase ..|1824|MK327941(167832):3763-5586:-1 ^^ Escherichia phage vB_EcoM_G37-3, complete genome.|neighbours:ID:QBO64601.1(-1),ID:QBO64603.1(-1)|neighbour_genes:hypothetical protein,hypothetical protein|
MSEFLLLDDRAHCLKRPSMYIGSTTYESHNRFLFGKWTKVSYVPGLVKIIDEIIDNSVDEAIRTNFEYANVISVDIKDNIVSVTDNGRGIPQHIVTTPEGKQIPQPVAAWTRAKAGSNFDDTNRVTMGMNGIGSALTSFFSSWFTGVTCDGENELTVQCTNGAENISWSSKPSKLKGTKVTFCPDFDHFEGMIMSQEISDVICDRMYSLSVIFPKITFKFNGKKITSKFKDYAKLYNDDPFVIEDKNFSLALVPAVEGEGFKSVSFANGLFTKNGGTHVDYVTDDLCEEIVKRIKKEYKVDVTKAAVKSGLTCILIVRELPNLRFDSQTKERLTNPTGDIKRHIDLDFKKLAKVIAKKENIIMPIIAVVLARKEAADKAAATKAAKAAKRAKVAKHVKANLIGTDAETTLFLTEGDSAINYLISVRDQDLHGGFPLRGKTLTTWEQPEAKIVKNAEIFNIMAITGLQFGVDALEVMQYKNIAIMTDADTDGIGSIKPSLISFFARWPELFEDGRIRFIKTPIIIAEPKKGDDVRWYYDLEDFENDRDNIKGYNIRYIKGLASLTESDYHRVINDPVMEIITLPENYKELFDLLYSEDSDMRKAWMAS
>ID:QBO64043.1 |[Escherichia phage vB_EcoM_G4498]||_Escherichia_phage_vB_EcoM_G4498_.gbk|putative DNA gyrase ..|1818|MK327939(167826):2447-4264:-1 ^^ Escherichia phage vB_EcoM_G4498, complete genome.|neighbours:ID:QBO64042.1(-1),ID:QBO64044.1(-1)|neighbour_genes:hypothetical protein,hypothetical protein|
MIKNEIKILSDIEHIKKRSGMYIGSSANEMHERFLFGKWESVQYVPGLVKLIDEIIDNSVDEGIRTKFKFANKINVTIKNNQVTVEDNGRGIPQAMVKTPTGEEIPGPVAAWTIPKAGGNFGDDKERVTGGMNGVGSSLTNIFSVMFVGETGDGQNNIVVRCSNGMENKSWETIPGKWKGTRVTFIPDFMSFETNELSQVYLDITLDRLQTLAVVYPDIQFTFNGKKVQGNFKKYARQYDEHAIVQEQENCSIAVGRSPDGFRQLTYVNNIHTKNGGHHIDCVMDDICEDLIPQIKRKFKIDVTKARVKECLTIVMFVRDMKNMRFDSQTKERLTSPFGEIRSHIQLDAKKISRAILNNEAILMPIIEAALARKLAAEKAAETKAAKKASKAKVHKHIKANLCGKDADTTLFLTEGDSAIGYLIDVRDKELHGGYPLRGKVLNSWGMSYADMLKNKELFDICAITGLVLGEKAENLNYHNIAIMTDADHDGLGSIYPSLLGFFSNWPELFEQGRIRFVKTPVIIAQIGKKQEWFYTVAEYESAKDALPKHSIRYIKGLGSLEKSEYREMIQNPVYDVVKLPENWKELFEMLMGDNADLRKEWMSQ
>ID:QBO65691.1 |[Escherichia phage vB_EcoM_G4500]||_Escherichia_phage_vB_EcoM_G4500_.gbk|putative DNA gyrase ..|1818|MK327945(168363):2447-4264:-1 ^^ Escherichia phage vB_EcoM_G4500, complete genome.|neighbours:ID:QBO65690.1(-1),ID:QBO65692.1(-1)|neighbour_genes:hypothetical protein,hypothetical protein|
MIKNEIKILSDIEHIKKRSGMYIGSSANEMHERFLFGKWESVQYVPGLVKLIDEIIDNSVDEGIRTKFKFANKINVTIKNNQVTVEDNGRGIPQAMVKTPTGEEIPGPVAAWTIPKAGGNFGDDKERVTGGMNGVGSSLTNIFSVMFVGETGDGQNNIVVRCSNGMENKSWETIPGKWKGTRVTFIPDFMSFETNELSQVYLDITLDRLQTLAVVYPDIQFTFNGKKVQGNFKKYARQYDEHAIVQEQENCSIAVGRSPDGFRQLTYVNNIHTKNGGHHIDCVMDDICEDLIPQIKRKFKIDVTKARVKECLTIVMFVRDMKNMRFDSQTKERLTSPFGEIRSHIQLDAKKISRAILNNEAILMPIIEAALARKLAAEKAAETKAAKKASKAKVHKHIKANLCGKDADTTLFLTEGDSAIGYLIDVRDKELHGGYPLRGKVLNSWGMSYADMLKNKELFDICAITGLVLGEKAENLNYHNIAIMTDADHDGLGSIYPSLLGFFSNWPELFEQGRIRFVKTPVIIAQIGKKQEWFYTVAEYESAKDALPKHSIRYIKGLGSLEKSEYREMIQNPVYDVVKLPENWKELFEMLMGDNADLRKEWMSQ
>ID:QBO65970.1 |[Escherichia phage vB_EcoM_G4507]||_Escherichia_phage_vB_EcoM_G4507_.gbk|putative DNA gyrase ..|1818|MK327946(168828):2447-4264:-1 ^^ Escherichia phage vB_EcoM_G4507, complete genome.|neighbours:ID:QBO65969.1(-1),ID:QBO65971.1(-1)|neighbour_genes:hypothetical protein,hypothetical protein|
MIKNEIKILSDIEHIKKRSGMYIGSSANEMHERFLFGKWESVQYVPGLVKLIDEIIDNSVDEGIRTKFKFANKINVTIKNNQVTVEDNGRGIPQAMVKTPTGEEIPGPVAAWTIPKAGGNFGDDKERVTGGMNGVGSSLTNIFSVMFVGETGDGQNNIVVRCSNGMENKSWETIPGKWKGTRVTFIPDFMSFETNELSQVYLDITLDRLQTLAVVYPDIQFTFNGKKVQGNFKKYARQYDEHAIVQEQENCSIAVGRSPDGFRQLTYVNNIHTKNGGHHIDCVMDDICEDLIPQIKRKFKIDVTKARVKECLTIVMFVRDMKNMRFDSQTKERLTSPFGEIRSHIQLDAKKISRAILNNEAILMPIIEAALARKLAAEKAAETKAAKKASKAKVHKHIKANLCGKDADTTLFLTEGDSAIGYLIDVRDKELHGGYPLRGKVLNSWGMSYADMLKNKELFDICAITGLVLGEKAENLNYHNIAIMTDADHDGLGSIYPSLLGFFSNWPELFEQGRIRFVKTPVIIAQVGKKQEWFYTVAEYESAKDALPKHSIRYIKGLGSLEKSEYREMIQNPVYDVVKLPENWKELFEMLMGDNADLRKEWMSQ
>ID:QBO64877.1 |[Escherichia phage vB_EcoM_G50]||_Escherichia_phage_vB_EcoM_G50_.gbk|hypothetical protein|138|MK327942(167728):2447-2584:-1 ^^ Escherichia phage vB_EcoM_G50, complete genome.|neighbours:ID:QBO64876.1(-1),ID:QBO64878.1(-1)|neighbour_genes:hypothetical protein,hypothetical protein|
MEKSEYREMIQNPVYDVVKLPENWKELFEMLMGDNADLRKEWMSQ
>ID:QBO64880.1 |[Escherichia phage vB_EcoM_G50]||_Escherichia_phage_vB_EcoM_G50_.gbk|putative DNA gyrase ..|1551|MK327942(167728):3756-5306:-1 ^^ Escherichia phage vB_EcoM_G50, complete genome.|neighbours:ID:QBO64879.1(-1),ID:QBO64881.1(-1)|neighbour_genes:hypothetical protein,hypothetical protein|
MIKNEIKILSDIEHIKKRSGMYIGSSANEMHERFLFGKWESVQYVPGLVKLIDEIIDNSVDEGIRTKFKFANKINVTIKNNQVTVEDNGRGIPQAMVKTPTGEEIPGPVAAWTIPKAGGNFGDDKERVTGGMNGVGSSLTNIFSVMFVGETGDGQNNIVVRCSNGMENKSWEDIPGKWKGTRVTFIPDFMSFETNELSQVYLDITLDRLQTLAVVYPDIQFTFNGKKVQGNFKKYARQYDEHAIVQEQENCSIAVGRSPDGFRQLTYVNNIHTKNGGHHIDCVMDDICEDLIPQIKRKFKIDVTKARVKECLTIVMFVRDMKNMRFDSQTKERLTSPFGEIRSHIQLDAKKISRAILNNEAILMPIIEAALARKLAAEKAAETKAAKKASKAKVHKHIKANLCGKDADTTLFLTEGDSAIGYLIDVRDKELHGGYPLRGKVLNSWGMSYADMLKNKELFDICAITGLVLGEKAFEEKEDGEWFTFELNGDTIIVNENDEVQINGKWITVGELRKNL
>ID:QBO66248.1 |[Escherichia phage vB_EcoM_G5211]||_Escherichia_phage_vB_EcoM_G5211_.gbk|putative DNA gyrase ..|1770|MK327947(164278):3763-5532:-1 ^^ Escherichia phage vB_EcoM_G5211, complete genome.|neighbours:ID:QBO66247.1(-1),ID:QBO66249.1(-1)|neighbour_genes:putative HNH endonuc..,putative recombinati..|
MYIGSTTYESHNRFLFGKWTKVSYVPGLVKIIDEIIDNSVDEAIRTNFEYANVISVDIKDNIVSVTDNGRGIPQHIVTTPEGKQIPQPVAAWTRAKAGSNFDDTNRVTMGMNGIGSALTSFFSSWFTGVTCDGENELTVQCTNGAENISWSSKPSKLKGTKVTFCPDFDHFEGMIMSQEISDVICDRMYSLSVIFPKITFKFNGKKITSKFKDYAKLYNDDPFVIEDKNFSLALVPAVEGEGFKSVSFANGLFTKNGGTHVDYVTDDLCEEIVKRIKKEYKVDVTKAAVKSGLTCILIVRELPNLRFDSQTKERLTNPTGDIKRHIDLDFKKLAKVIAKKENIIMPIIAVVLARKEAADKAAATKAAKAAKRAKVAKHVKANLIGTDAETTLFLTEGDSAINYLISVRDQDLHGGFPLRGKTLTTWEQPEAKIVKNAEIFNIMAITGLQFGVDALEVMQYKNIAIMTDADTDGIGSIKPSLISFFARWPELFEDGRIRFIKTPIIIAEPKKGDDVRWYYDLEDFENDRDNIKGYNIRYIKGLASLTESDYHRVINDPVMEIITLPENYKELFDLLYSEDSDMRKAWMAS
>ID:QBO65145.1 |[Escherichia phage vB_EcoM_G53]||_Escherichia_phage_vB_EcoM_G53_.gbk|putative DNA topoiso..|1818|MK327943(167834):3663-5480:-1 ^^ Escherichia phage vB_EcoM_G53, complete genome.|neighbours:ID:QBO65144.1(-1),ID:QBO65146.1(-1)|neighbour_genes:hypothetical protein,hypothetical protein|
MIKNEIKVLSDVEHIKKRSGMYIGSSAKEAHERFLFGKYQQVEYVPGLVKLIDEIIDNSVDEAIRTSFKFANKIDVQIKNNQVLVEDNGRGIPQGLVTDQTGEQIPGPVAAWTIPKAGGNFGDDSERKTGGMNGVGSSLTNIFSTLFTGITSDGENEITVNCSNGMENKSWSSKKSKGKGTKVIFTPDFSSFEEHNLSQIYLDITLDRLQTLAVVYPDIKFTFNGKKVDGNFKRFAKQFGEDNIIQENDKVSIAFTTSPDGFRHLTYVNNIHTKNGGHHVECVMDDICEHLLPGIKKKYKGIEVTKARVKECLTMLMFIRDMSNMRFDSQTKERLTSTYGDIRNHIQLDAKKIAQALLKNEALIMPIVEAALARKLAAEKAAETKAAKKATKAKVHKHIKANQCGKDADTTLFLTEGDSAIGYLIDVRDRELHGGFPLRGKVMNSWGMSYADMMKNKELFDICAITGLILGEKAENTNYHNIAIMTDADHDGLGSIYPALLAFFSNWPELFEQGRIRFVKTPVIIAQIGKTQKWFYTVAEYEEVKDTLPKHSIRYIKGLGSLEKSEYREMIQNPVYDVVKLPENWKELFEMLMGDDSELRKEWMS
>ID:QBQ79888.1 |[Escherichia phage vB_EcoM_G8]||_Escherichia_phage_vB_EcoM_G8_.gbk|putative DNA gyrase ..|1818|MK373787(169650):2447-4264:-1 ^^ Escherichia phage vB_EcoM_G8, complete genome.|neighbours:ID:QBQ79887.1(-1),ID:QBQ79889.1(-1)|neighbour_genes:hypothetical protein,hypothetical protein|
MIKNEIKILSDIEHIKKRSGMYIGSSANEMHERFLFGKWESVQYVPGLVKLIDEIIDNSVDEGIRTKFKFANKINVTIKNNQVTVEDNGRGIPQAMVKTPTGEEIPGPVAAWTIPKAGGNFGDDKERVTGGMNGVGSSLTNIFSVMFVGETGDGQNNIVVRCSNGMENKSWEDIPGKWKGTRVTFIPDFMSFETNELSQVYLDITLDRLQTLAVVYPDIQFTFNGKKVQGNFKKYARQYDEHAIVQEQENCSIAVGRSPDGFRQLTYVNNIHTKNGGHHIDCVMDDICEDLIPQIKRKFKIDVTKARVKECLTIVMFVRDMKNMRFDSQTKERLTSPFGEIRSHIQLDAKKISRAILNNEAILMPIIEAALARKLAAEKAAETKAAKKASKAKVHKHIKANLCGKDADTTLFLTEGDSAIGYLIDVRDKELHGGYPLRGKVLNSWGMSYADMLKNKELFDICAITGLVLGEKAENLNYHNIAIMTDADHDGLGSIYPSLLGFFSNWPELFEQGRIRFVKTPVIIAQVGKKQEWFYTVAEYESAKDALPKHSIRYIKGLGSLEKSEYREMIQNPVYDVVKLPENWKELFEMLMGDNADLRKEWMSQ
>ID:QBQ77785.1 |[Escherichia phage vB_EcoM_G9062]||_Escherichia_phage_vB_EcoM_G9062_.gbk|putative DNA gyrase ..|1818|MK373779(168670):2447-4264:-1 ^^ Escherichia phage vB_EcoM_G9062, complete genome.|neighbours:ID:QBQ77784.1(-1),ID:QBQ77786.1(-1)|neighbour_genes:hypothetical protein,hypothetical protein|
MIKNEIKILSDIEHIKKRSGMYIGSSANEMHERFLFGKWESVQYVPGLVKLIDEIIDNSVDEGIRTKFKFANKINVTIKNNQVTVEDNGRGIPQAMVKTPTGEEIPGPVAAWTIPKAGGNFGDDKERVTGGMNGVGSSLTNIFSVMFVGETGDGQNNIVVRCSNGMENKSWETIPGKWKGTRVTFIPDFMSFETNELSQVYLDITLDRLQTLAVVYPDIQFTFNGKKVQGNFKKYARQYDEHAIVQEQENCSIAVGRSPDGFRQLTYVNNIHTKNGGHHIDCVMDDICEDLIPQIKRKFKIDVTKARVKECLTIVMFVRDMKNMRFDSQTKERLTSPFGEIRSHIQLDAKKISRAILNNEAILMPIIEAALARKLAAEKAAETKAAKKASKAKVHKHIKANLCGKDADTTLFLTEGDSAIGYLIDVRDKELHGGYPLRGKVLNSWGMSYADMLKNKELFDICAITGLVLGEKAENLNYHNIAIMTDADHDGLGSIYPSLLGFFSNWPELFEQGRIRFVKTPVIIAQIGKKQEWFYTVAEYESAKDALPKHSIRYIKGLGSLEKSEYREMIQNPVYDVVKLPENWKELFEMLMGDNADLRKEWMSQ
>ID:AXC33989.1 |[Escherichia phage vB_EcoM_JB75]||_Escherichia_phage_vB_EcoM_JB75_.gbk|DNA topoisomerase II..|1818|MH355584(167208):162944-164761:1 ^^ Escherichia phage vB_EcoM_JB75, complete genome.|neighbours:ID:AXC34169.1(1),ID:AXC34207.1(1)|neighbour_genes:hypothetical protein,hypothetical protein|
MIKNEIKILSDIEHIKKRSGMYIGSSANEMHERFLFGKWESVQYVPGLVKLIDEIIDNSVDEGIRTKFKFANKINVTIKNNQVTVEDNGRGIPQAMVKTPTGEEIPGPVAAWTIPKAGGNFGDDKERVTGGMNGVGSSLTNIFSVMFVGETGDGQNNIVVRCSNGMENKSWETIPGKWKGTRVTFIPDFMSFETNELSQVYLDITLDRLQTLAVVYPDIQFTFNGKKVQGNFKKYARQYDEHAIVQEQENCSIAVGRSPDGFRQLTYVNNIHTKNGGHHIDCVMDDICEDLIPQIKRKFKIDVTKARVKECLTIVMFVRDMKNMRFDSQTKERLTSPFGEIRSHIQLDAKKISRAILNNEAILMPIIEAALARKLAAEKAAETKAAKKASKAKVHKHIKANLCGKDADTTLFLTEGDSAIGYLIDVRDKELHGGYPLRGKVLNSWGMSYADMLKNKELFDICAITGLVLGEKAENLNYHNIAIMTDADHDGLGSIYPSLLGFFSNWPELFEQGRIRFVKTPVIIAQVGKKQEWFYTVAEYESAKDALPKHSIRYIKGLGSLEKSEYREMIQNPVYDVVKLPENWKELFEMLMGDNADLRKEWMSQ
>ID:YP_009037499.1 |[Escherichia phage vB_EcoM_JS09]||_Escherichia_phage_vB_EcoM_JS09_.gbk|DNA topoisomerase II..|1818|NC_024124(169148):165793-167610:1 ^GeneID:19524900^ Escherichia phage vB_EcoM_JS09, complete genome.|neighbours:ID:YP_009037498.1(1),ID:YP_009037500.1(1)|neighbour_genes:hypothetical protein,hypothetical protein|
MIKNEIKVLSDVEHIKKRSGMYIGSSAKEAHERFLFGKYQQVEYVPGLVKLIDEIIDNSVDEAIRTSFKFANKIDVQIKNNQVSVEDNGRGIPQGLVTDQTGEQIPGPVAAWTIPKAGGNFGDDSERKTGGMNGVGSSLTNIFSTLFTGITSDGENEITVNCSNGMENKSWSSKKSKGKGTKVIFTPDFSSFEEHNLSQIYLDITLDRLQTLAVVYPDIKFTFNGKKVDGNFKRFAKQFGEDSIIQENDKVSIAFTTSPDGFRHLTYVNNIHTKNGGHHVECVMDDICEHLLPGIKKKYKGIEVTKARVKECLTMLMFIRDMSNMRFDSQTKERLTSTYGDIRNHIQLDAKKIAQALLKNEALIMPIVEAALARKLAAEKAAETKAAKKATKAKVHKHIKANQCGKDADTTLFLTEGDSAIGYLIDVRDRELHGGFPLRGKVMNSWGMSYADMMKNKELFDICAITGLILGEKAENTNYRNIAIMTDADHDGLGSIYPALLAFFSNWPELFEQGRIRFVKTPVIIAQIGKTQKWFYTVAEYEEVKDTLPKHSIRYIKGLGSLEKSEYREMIQNPVYDVVKLPENWKELFEMLMGDDSELRKEWMS
>ID:QBQ78286.1 |[Escherichia phage vB_EcoM_KAW1E185]||_Escherichia_phage_vB_EcoM_KAW1E185_.gbk|putative DNA gyrase ..|1818|MK373781(164987):2447-4264:-1 ^^ Escherichia phage vB_EcoM_KAW1E185, complete genome.|neighbours:ID:QBQ78285.1(-1),ID:QBQ78287.1(-1)|neighbour_genes:hypothetical protein,hypothetical protein|
MIKNEIKILSDIEHIKKRSGMYIGSSANEMHERFLFGKWESVQYVPGLVKLIDEIIDNSVDEGIRTKFKFANKINVTIKNNQVTVEDNGRGIPQAMVKTPTGEEIPGPVAAWTIPKAGGNFGDDKERVTGGMNGVGSSLTNIFSVMFVGETGDGQNNIVVRCSNGMENKSWETIPGKWKGTRVTFIPDFMSFETNELSQVYLDITLDRLQTLAVVYPDIQFTFNGKKVQGNFKKYARQYDEHAIVQEQENCSIAVGRSPDGFRQLTYVNNIHTKNGGHHIDCVMDDICEDLIPQIKRKFKIDVTKARVKECLTIVMFVRDMKNMRFDSQTKERLTSPFGEIRSHIQLDAKKISRAILNNEAILMPIIEAALARKLAAEKAAETKAAKKASKAKVHKHIKANLCGKDADTTLFLTEGDSAIGYLIDVRDKELHGGYPLRGKVLNSWGMSYADMLKNKELFDICAITGLVLGEKAENLNYHNIAIMTDADHDGLGSIYPSLLGFFSNWPELFEQGRIRFVKTPVIIAQVGKKQEWFYTVAEYESAKDALPKHSIRYIKGLGSLEKSEYREMIQNPVYDVVKLPENWKELFEMLMGDNADLRKEWMSQ
>ID:QBQ78561.1 |[Escherichia phage vB_EcoM_KAW3E185]||_Escherichia_phage_vB_EcoM_KAW3E185.gbk|putative DNA topoiso..|1818|MK373782(170187):3663-5480:-1 ^^ Escherichia phage vB_EcoM_KAW3E185, complete genome.|neighbours:ID:QBQ78560.1(-1),ID:QBQ78562.1(-1)|neighbour_genes:hypothetical protein,hypothetical protein|
MIKNEIKVLSDVEHIKKRSGMYIGSSAKEAHERFLFGKYQQVEYVPGLVKLIDEIIDNSVDESIRTSFKFANKIDVQIKNNQVSVEDNGRGIPQGLVTDQTGEQIPGPVAAWTIPKAGGNFGDDSERKTGGMNGVGSSLTNIFSTLFTGITSDGENEITVNCSNGMENKSWSSKKSKCKGTKVIFTPDFSSFEEHNLSQIYLDITLDRLQTLAVVYPDIKFTFNGKKVDGNFKRFAKQFGEDNIIQENDKVSIAFTTSPDGFRHLTYVNNIHTKNGGHHVECVMDDICEHLLPGIKKKYKGIEVTKARVKECLTMLMFIRDMSNMRFDSQTKERLTSTYGDIRNHIQLDAKKIAQALLKNEALIMPIVEAALARKLAAEKAAETKAAKKATKAKVHKHIKANQCGKDADTTLFLTEGDSAIGYLIDVRDRELHGGFPLRGKVMNSWGMSYADMMKNKELFDICAITGLILGEKAENTNYRNIAIMTDADHDGLGSIYPALLAFFSNWPELFEQGRIRFVKTPVIIAQIGKAQKWFYTVAEYEEVKDTLPKHSIRYIKGLGSLEKSEYREMIQNPVYDVVKLPENWKELFEMLMGDDSELRKEWMS
>ID:QBQ79054.1 |[Escherichia phage vB_EcoM_MM02]||_Escherichia_phage_vB_EcoM_MM02_.gbk|putative DNA topoiso..|1818|MK373784(169201):3663-5480:-1 ^^ Escherichia phage vB_EcoM_MM02, complete genome.|neighbours:ID:QBQ79053.1(-1),ID:QBQ79055.1(-1)|neighbour_genes:hypothetical protein,hypothetical protein|
MIKNEIKVLSDVEHIKKRSGMYIGSSAKEAHERFLFGKYQQVEYVPGLVKLIDEIIDNSVDEAIRTSFKFANKIDVQIKNNQVSVEDNGRGIPQGLVTDQTGEQIPGPVAAWTIPKAGGNFGDDSERKTGGMNGVGSSLTNIFSTLFTGITSDGENEITVNCSNGMENKSWSSKKSKGKGTKVIFTPDFSSFEEHNLSQIYLDITLDRLQTLAVVYPDIKFTFNGKKVDGNFKRFAKQFGEDNIIQENDKVSIAFTTSPDGFRHLTYVNNIHTKNGGHHVECVMDDICEHLLPGIKKKYKGIEVTKARVKECLTMLMFIRDMSNMRFDSQTKERLTSTYGDIRNHIQLDAKKIAQALLKNEALIMPIVEAALARKLAAEKAAETKAAKKATKAKVHKHIKANQCGKDADTTLFLTEGDSAIGYLIDVRDRELHGGFPLRGKVMNSWGMSYADMMKNKELFDICAITGLILGEKAENTNYRNIAIMTDADHDGLGSIYPALLAFFSNWPELFEQGRIRFVKTPVIIAQIGKAQKWFYTVAEYEEVKDTLPKHSIRYIKGLGSLEKSEYREMIQNPVYDVVKLPENWKELFEMLMGDDSELRKEWMS
>ID:QBQ79327.1 |[Escherichia phage vB_EcoM_OE5505]||_Escherichia_phage_vB_EcoM_OE5505_.gbk|putative DNA gyrase ..|1818|MK373785(168756):2458-4275:-1 ^^ Escherichia phage vB_EcoM_OE5505, complete genome.|neighbours:ID:QBQ79326.1(-1),ID:QBQ79328.1(-1)|neighbour_genes:hypothetical protein,hypothetical protein|
MIKNEIKILSDIEHIKKRSGMYIGSSANEMHERFLFGKWESVQYVPGLVKLIDEIIDNSVDEGIRTKFKFANKINVTIKNNQVTVEDNGRGIPQAMVKTPTGEEIPGPVAAWTIPKAGGNFGDDKERVTGGMNGVGSSLTNIFSVMFVGETGDGQNNIVVRCSNGMENKSWEDIPGKWKGTRVTFIPDFMSFETNELSQVYLDITLDRLQTLAVVYPDIQFTFNGKKVQGNFKKYARQYDEHAIVQEQENCSIAVGRSPDGFRQLTYVNNIHTKNGGHHIDCVMDDICEDLIPQIKRKFKIDVTKARVKECLTIVMFVRDMKNMRFDSQTKERLTSPFGEIRSHIQLDAKKISRAILNNEAILMPIIEAALARKLAAEKAAETKAAKKASKAKVHKHIKANLCGKDADTTLFLTEGDSAIGYLIDVRDKELHGGYPLRGKVLNSWGMSYADMLKNKELFDICAITGLVLGEKAENLNYHNIAIMTDADHDGLGSIYPSLLGFFSNWPELFEQGRIRFVKTPVIIAQVGKKQEWFYTVAEYESAKDALPKHSIRYIKGLGSLEKSEYREMIQNPVYDVVKLPENWKELFEMLMGDNADLRKEWMSQ
>ID:YP_009056596.1 |[Escherichia phage vB_EcoM_PhAPEC2]||_Escherichia_phage_vB_EcoM_PhAPEC2_.gbk|topoisomerase II lar..|1818|NC_024794(167318):3663-5480:-1 ^GeneID:20284160^ Escherichia phage vB_EcoM_PhAPEC2, complete genome.|neighbours:ID:YP_009056595.1(-1),ID:YP_009056597.1(-1)|neighbour_genes:hypothetical protein,hypothetical protein|
MIKNEIKVLSDVEHIKKRSGMYIGSSAKEAHERFLFGKYQQVEYVPGLVKLIDEIIDNSVDEAIRTSFKFANKIDVQIKNNQVSVEDNGRGIPQGLVTDQTGEQIPGPVAAWTIPKAGGNFGDDSERKTGGMNGVGSSLTNIFSTLFTGITSDGENEITVNCSNGMENKSWSSKKSKGKGTKVIFTPDFTSFEEHNLSQIYLDITLDRLQTLAVVYPDIKFTFNGKKVDGNFKRFAKQFGEDNIIQENDKVSIAFTTSPDGFRHLTYVNNIHTKNGGHHVECVMDDICEHLLPGIKKKYKGIEVTKARVKECLTMLMFIRDMSNMRFDSQTKERLTSTYGDIRNHIQLDAKKIAQALLKNEALIMPIVEAALARKLAAEKAAETKAAKKATKAKVHKHIKANQCGKDADTTLFLTEGDSAIGYLIDVRDRELHGGFPLRGKVMNSWGMSYADMMKNKELFDICAITGLILGEKAENTNYRNIAIMTDADHDGLGSIYPALLAFFSNWPELFEQGRIRFVKTPVIIAQIGKTQKWFYTVAEYEEVKDTLPKHSIRYIKGLGSLEKSEYREMIQNPVYDVVKLPENWKELFEMLLGDDSELRKEWMS
>ID:QBQ79609.1 |[Escherichia phage vB_EcoM_R5505]||_Escherichia_phage_vB_EcoM_R5505_.gbk|putative DNA gyrase ..|1818|MK373786(167317):2447-4264:-1 ^^ Escherichia phage vB_EcoM_R5505, complete genome.|neighbours:ID:QBQ79608.1(-1),ID:QBQ79610.1(-1)|neighbour_genes:hypothetical protein,hypothetical protein|
MIKNEIKILSDIEHIKKRSGMYIGSSANEMHERFLFGKWESVQYVPGLVKLIDEIIDNSVDEGIRTKFKFANKINVTIKNNQVTVEDNGRGIPQAMVKTPTGEEIPGPVAAWTIPKAGGNFGDDKERVTGGMNGVGSSLTNIFSVMFVGETGDGQNNIVVRCSNGMENKSWETIPGKWKGTRVTFIPDFMSFETNELSQVYLDITLDRLQTLAVVYPDIQFTFNGKKVQGNFKKYARQYDEHAIVQEQENCSIAVGRSPDGFRQLTYVNNIHTKNGGHHIDCVMDDICEDLIPQIKRKFKIDVTKARVKECLTIVMFVRDMKNMRFDSQTKERLTSPFGEIRSHIQLDAKKISRAILNNEAILMPIIEAALARKLAAEKAAETKAAKKASKAKVHKHIKANLCGKDADTTLFLTEGDSAIGYLIDVRDKELHGGYPLRGKVLNSWGMSYADMLKNKELFDICAITGLVLGEKAENLNYHNIAIMTDADHDGLGSIYPSLLGFFSNWPELFEQGRIRFVKTPVIIAQVGKKQEWFYTVAEYESAKDALPKHSIRYIKGLGSLEKSEYREMIQNPVYDVVKLPENWKELFEMLMGDNADLRKEWMSQ
>ID:QBQ77029.1 |[Escherichia phage vB_EcoM_WFK]||_Escherichia_phage_vB_EcoM_WFK_.gbk|putative DNA topoiso..|1818|MK373775(164590):3663-5480:-1 ^^ Escherichia phage vB_EcoM_WFK, complete genome.|neighbours:ID:QBQ77028.1(-1),ID:QBQ77030.1(-1)|neighbour_genes:hypothetical protein,hypothetical protein|
MIKNEIKVLSDVEHIKKRSGMYIGSSAKEAHERFLFGKYQQVEYVPGLVKLIDEIIDNSVDEAIRTSFKFANKIDVQIKNNQVLVEDNGRGIPQGLVTDQTGEQIPGPVAAWTIPKAGGNFGDDSERKTGGMNGVGSSLTNIFSTLFTGITSDGENEITVNCSNGMENKSWSSKKSKCKGTKVIFTPDFSSFEEHNLSQIYLDITLDRLQTLAVVYPDIKFTFNGKKVDGNFKRFAKQFGEDNIIQENDKVSIAFTTSPDGFRHLTYVNNIHTKNGGHHVECVMDDICEHLLPGIKKKYKGIEVTKARVKECLTMLMFIRDMSNMRFDSQTKERLTSTYGDIRNHIQLDAKKIAQALLKNEALIMPIVEAALARKLAAEKAAETKAAKKATKAKVHKHIKANQCGKDADTTLFLTEGDSAIGYLIDVRDRELHGGFPLRGKVMNSWGMSYADMMKNKELFDICAITGLILGEKAENTNYRNIAIMTDADHDGLGSIYPALLAFFSNWPELFEQGRIRFVKTPVIIAQIGKAQKWFYTVAEYEEVKDTLPKHSIRYIKGLGSLEKSEYREMIQNPVYDVVKLPENWKELFEMLMGDDSELRKEWMS
>ID:QBQ76768.1 |[Escherichia phage vB_EcoM_WFL6982]||_Escherichia_phage_vB_EcoM_WFL6982_.gbk|putative DNA topoiso..|1818|MK373774(164279):3663-5480:-1 ^^ Escherichia phage vB_EcoM_WFL6982, complete genome.|neighbours:ID:QBQ76767.1(-1),ID:QBQ76769.1(-1)|neighbour_genes:hypothetical protein,hypothetical protein|
MIKNEIKVLSDVEHIKKRSGMYIGSSAKEAHERFLFGKYQQVEYVPGLVKLIDEIIDNSVDEAIRTSFKFANKIDVQIKNNQVLVEDNGRGIPQGLVTDQTGEQIPGPVAAWTIPKAGGNFGDDSERKTGGMNGVGSSLTNIFSTLFTGITSDGENEITVNCSNGMENKSWSSKKSKCKGTKVIFTPDFSSFEEHNLSQIYLDITLDRLQTLAVVYPDIKFTFNGKKVDGNFKRFAKQFGEDNIIQENDKVSIAFTTSPDGFRHLTYVNNIHTKNGGHHVECVMDDICEHLLPGIKKKYKGIEVTKARVKECLTMLMFIRDMSNMRFDSQTKERLTSTYGDIRNHIQLDAKKIAQALLKNEALIMPIVEAALARKLAAEKAAETKAAKKATKAKVHKHIKANQCGKDADTTLFLTEGDSAIGYLIDVRDRELHGGFPLRGKVMNSWGMSYADMMKNKELFDICAITGLILGEKAENTNYRNIAIMTDADHDGLGSIYPALLAFFSNWPELFEQGRIRFVKTPVIIAQIGKAQKWFYTVAEYEEVKDTLPKHSIRYIKGLGSLEKSEYREMIQNPVYDVVKLPENWKELFEMLMGDDSELRKEWMS
>ID:QBQ77509.1 |[Escherichia phage vB_EcoM_WFbE185]||_Escherichia_phage_vB_EcoM_WFbE185.gbk|putative DNA topoiso..|1818|MK373778(170429):3663-5480:-1 ^^ Escherichia phage vB_EcoM_WFbE185, complete genome.|neighbours:ID:QBQ77508.1(-1),ID:QBQ77510.1(-1)|neighbour_genes:hypothetical protein,hypothetical protein|
MIKNEIKVLSDVEHIKKRSGMYIGSSAKEAHERFLFGKYQQVEYVPGLVKLIDEIIDNSVDEAIRTSFKFANKIDVQIKNNQVSVEDNGRGIPQGLVTDQTGEQIPGPVAAWTIPKAGGNFGDDSERKTGGMNGVGSSLTNIFSTLFTGITSDGENEITVNCSNGMENKSWSSKKSKGKGTKVIFTPDFSSFEEHNLSQIYLDITLDRLQTLAVVYPDIKFTFNGKKVDGNFKRFAKQFGEDNIIQENDKVSIAFTTSPDGFRHLTYVNNIHTKNGGHHVECVMDDICEHLLPGIKKKYKGIEVTKARVKECLTMLMFIRDMSNMRFDSQTKERLTSTYGDIRNHIQLDAKKIAQALLKNEALIMPIVEAALARKLAAEKAAETKAAKKATKAKVHKHIKANQCGKDADTTLFLTEGDSAIGYLIDVRDRELHGGFPLRGKVMNSWGMSYADMMKNKELFDICAITGLILGEKAENTNYRNIAIMTDADHDGLGSIYPALLAFFSNWPELFEQGRIRFVKTPVIIAQIGKTQKWFYTVAEYEEVKDTLPKHSIRYIKGLGSLEKSEYREMIQNPVYDVVKLPENWKELFEMLLGDDSELRKEWMS
>ID:YP_007004745.1 |[Escherichia phage wV7]||_Escherichia_phage_wV7_.gbk|large subunit topois..|1818|NC_019505(166452):2447-4264:-1 ^GeneID:14010539^ Escherichia phage wV7, complete genome.|neighbours:ID:YP_007004744.1(-1),ID:YP_007004746.1(-1)|neighbour_genes:hypothetical protein,hypothetical protein|
MIKNEIKILSDIEHIKKRSGMYIGSSANEMHERFLFGKWESVQYVPGLVKLIDEIIDNSVDEGIRTKFKFANKINVTIKNNQVTVEDNGRGIPQAMVKTPTGEEIPGPVAAWTIPKAGGNFGDDKERVTGGMNGVGSSLTNIFSVMFVGETGDGQNNIVVRCSNGMENKSWEDIPGKWKGTRVTFIPDFMSFETNELSQVYLDITLDRLQTLAVVYPDIQFTFNGKKVQGNFKKYARQYDEHAIVQEQENCSIAVGRSPDGFRQLTYVNNIHTKNGGHHIDCVMDDICEDLIPQIKRKFKIDVTKARVKECLTIVMFVRDMKNMRFDSQTKERLTSPFGEIRSHIQLDAKKISRAILNNEAILMPIIEAALARKLAAEKAAETKAAKKASKAKVHKHIKANLCGKDADTTLFLTEGDSAIGYLIDVRDKELHGGYPLRGKVLNSWGMSYADMLKNKELFDICAITGLVLGEKAENLNYHNIAIMTDADHDGLGSIYPSLLGFFSNWPELFEQGRIRFVKTPVIIAQVGKKQEWFYTVAEYESAKDALPKHSIRYIKGLGSLEKSEYREMIQNPVYDVVKLPENWKELFEMLMGDNADLRKEWMSQ
>ID:AXF53314.1 |[Escherichia virus KFS-EC]||_Escherichia_virus_KFS-EC_.gbk|DNA topoisomerase la..|1824|MH560358(164715):111582-113405:-1 ^^ Escherichia virus KFS-EC, complete genome.|neighbours:ID:AXF53313.1(-1),ID:AXF53315.1(-1)|neighbour_genes:hypothetical protein,hypothetical protein|
MSEFRILSDREHVLKRAGMYIGSTTYEEHQRFLFGKWTKISYVPGLVKIIDEIIDNSVDEAIRTNFEFANVISVDIQNNIVTVTDNGRGIPQHMVTTPEGTQIPQPVAAWTRTKAGSNFDDTNRLTQGMNGVGSSLSNFFSDWFTGVTCDGETEMTVQCTNGAENVTWSSKPSKLKGTKVTFCPDFDHFEGYMMDNSVLDIVHDRLQSLSVIFPKITFKFNGKRIVSKFKDYAKLYNDDPFVIEDKNFSLALVPAVEGEGFKSVSFANGLFTKNGGTHVDYVTDDLCEEIVKRIKKEYKVDVTKAAVKSGLTCILIVRELPNLRFDSQTKERLTNPTGDIKRHIDLDFKKLAKVIAKKENIIMPIIAVVLARKEAADKAAATKAAKAAKRAKVSKHVKANLIGTDAETTLFLTEGDSAINYLISVRDQDLHGGFPLRGKTLTTWEQPEAKIVKNAEIFNIMAITGLQFGVDALEVMQYKNIAIMTDADTDGIGSIKPSLISFFARWPELFEDGRIRFIKTPIIIAEPKKGDDVRWYYDLEDFENDRDNIKGYNIRYIKGLASLTESDYHRVINDPVMEIITLPENYKELFDLLYSEDADQRKIWMQS
>ID:QDK04133.1 |[Escherichia virus VEc20]||_Escherichia_virus_VEc20_.gbk|vec20_003|1818|MN022785(167532):2447-4264:-1 ^^ Escherichia virus VEc20, complete genome.|neighbours:ID:QDK04132.1(-1),ID:QDK04134.1(-1)|neighbour_genes:vec20_002,vec20_004|
MIKNEIKILSDIEHIKKRSGMYIGSSANEMHERFLFGKWESVQYVPGLVKLIDEIIDNSVDEGIRTKFKFANKINVTIKNNQVTVEDNGRGIPQAMVKTPTGEEIPGPVAAWTIPKAGGNFGDDKERVTGGMNGVGSSLTNIFSVMFVGETGDGQNNIVVRCSNGMENKSWETIPGKWKGTRVTFIPDFMSFETNELSQVYLDITLDRLQTLAVVYPDIQFTFNGKKVQGNFKKYARQYDEHAIVQEQENCSIAVGRSPDGFRQLTYVNNIHTKNGGHHIDCVMDDICEDLIPQIKRKFKIDVTKARVKECLTIVMFVRDMKNMRFDSQTKERLTSPFGEIRSHIQLDAKKISRAILNNEAILMPIIEAALARKLAAEKAAETKAAKKASKAKVHKHIKANLCGKDADTTLFLTEGDSAIGYLIDVRDKELHGGYPLRGKVLNSWGMSYADMLKNKELFDICAITGLVLGEKAENLNYHNIAIMTDADHDGLGSIYPSLLGFFSNWPELFEQGRIRFVKTPVIIAQIGKKQEWFYTVAEYESAKDALPKHSIRYIKGLGSLEKSEYREMIQNPVYDVVKLPENWKELFEMLMGDNADLRKEWMSQ
>ID:VCU44570.1 |[Escherichia virus vB_Eco_mar005P1]|vB_Eco_mar005P1|_Escherichia_virus_vB_Eco_mar005P1_.gbk|39|1818|LR027390(167773):103879-105696:-1 ^^ Escherichia virus vB_Eco_mar005P1 genome assembly, chromosome: 1.|neighbours:ID:VCU44569.1(-1),ID:VCU44571.1(-1)|neighbour_genes:hypothetical protein,hypothetical protein|
MIKNEIKVLSDVEHIKKRSGMYIGSSAKEAHERFLFGKYQQVEYVPGLVKLIDEIIDNSVDEAIRTSFKFANKIDVQIKNNQVSVEDNGRGIPQGLVTDQTGEQIPGPVAAWTIPKAGGNFGDDSERKTGGMNGVGSSLTNIFSTLFTGITSDGENEITVNCSNGMENKSWSSKKSKGKGTKVIFTPNFSSFEEHNLSQIYLDITLDRLQTLAVVYPDIKFTFNGKKVDGNFKRFAKQFGEDNIIQENDKVSIAFTTSPDGFRHLTYVNNIHTKNGGHHVECVMDDICEHLLPGIKKKYKGIEVTKARVKECLTMLMFIRDMSNMRFDSQTKERLTSTYGDIRNHIQLDAKKIAQALLKNEALIMPIVEAALARKLAAEKAAETKAAKKATKAKVHKHIKANQCGKDADTTLFLTEGDSAIGYLIDVRDRELHGGFPLRGKVMNSWGMSYADMMKNKELFDICAITGLILGEKAENTNYRNIAIMTDADHDGLGSIYPALLAFFSNWPELFEQGRIRFVKTPVIIAQIGKAQKWFYTVAEYEEVKDTLPKHSIRYIKGLGSLEKSEYREMIQNPVYDVVKLPENWKELFEMLMGDDSELRKEWMS
>ID:VCU44213.1 |[Escherichia virus vB_Eco_mar005P1]|vB_Eco_mar006P2|_Escherichia_virus_vB_Eco_mar005P1_strain_vB_Eco_mar006P2_.gbk|39|1818|LR027387(167773):37128-38945:-1 ^^ Escherichia virus vB_Eco_mar005P1 strain vB_Eco_mar006P2 genome assembly, chromosome: 1.|neighbours:ID:VCU44212.1(-1),ID:VCU44214.1(-1)|neighbour_genes:hypothetical protein,hypothetical protein|
MIKNEIKVLSDVEHIKKRSGMYIGSSAKEAHERFLFGKYQQVEYVPGLVKLIDEIIDNSVDEAIRTSFKFANKIDVQIKNNQVSVEDNGRGIPQGLVTDQTGEQIPGPVAAWTIPKAGGNFGDDSERKTGGMNGVGSSLTNIFSTLFTGITSDGENEITVNCSNGMENKSWSSKKSKGKGTKVIFTPNFSSFEEHNLSQIYLDITLDRLQTLAVVYPDIKFTFNGKKVDGNFKRFAKQFGEDNIIQENDKVSIAFTTSPDGFRHLTYVNNIHTKNGGHHVECVMDDICEHLLPGIKKKYKGIEVTKARVKECLTMLMFIRDMSNMRFDSQTKERLTSTYGDIRNHIQLDAKKIAQALLKNEALIMPIVEAALARKLAAEKAAETKAAKKATKAKVHKHIKANQCGKDADTTLFLTEGDSAIGYLIDVRDRELHGGFPLRGKVMNSWGMSYADMMKNKELFDICAITGLILGEKAENTNYRNIAIMTDADHDGLGSIYPALLAFFSNWPELFEQGRIRFVKTPVIIAQIGKAQKWFYTVAEYEEVKDTLPKHSIRYIKGLGSLEKSEYREMIQNPVYDVVKLPENWKELFEMLMGDDSELRKEWMS
>ID:VCU43342.1 |[Escherichia virus vB_Eco_mar005P1]|vB_Eco_mar007P3|_Escherichia_virus_vB_Eco_mar005P1_strain_vB_Eco_mar007P3_.gbk|39|1818|LR027383(167651):126765-128582:-1 ^^ Escherichia virus vB_Eco_mar005P1 strain vB_Eco_mar007P3 genome assembly, chromosome: 1.|neighbours:ID:VCU43341.1(-1),ID:VCU43343.1(-1)|neighbour_genes:hypothetical protein,hypothetical protein|
MIKNEIKVLSDVEHIKKRSGMYIGSSAKEAHERFLFGKYQQVEYVPGLVKLIDEIIDNSVDEAIRTSFKFANKIDVQIKNNQVSVEDNGRGIPQGLVTDQTGEQIPGPVAAWTIPKAGGNFGDDSERKTGGMNGVGSSLTNIFSTLFTGITSDGENEITVNCSNGMENKSWSSKKSKGKGTKVIFTPNFSSFEEHNLSQIYLDITLDRLQTLAVVYPDIKFTFNGKKVDGNFKRFAKQFGEDNIIQENDKVSIAFTTSPDGFRHLTYVNNIHTKNGGHHVECVMDDICEHLLPGIKKKYKGIEVTKARVKECLTMLMFIRDMSNMRFDSQTKERLTSTYGDIRNHIQLDAKKIAQALLKNEALIMPIVEAALARKLAAEKAAETKAAKKATKAKVHKHIKANQCGKDADTTLFLTEGDSAIGYLIDVRDRELHGGFPLRGKVMNSWGMSYADMMKNKELFDICAITGLILGEKAENTNYRNIAIMTDADHDGLGSIYPALLAFFSNWPELFEQGRIRFVKTPVIIAQIGKAQKWFYTVAEYEEVKDTLPKHSIRYIKGLGSLEKSEYREMIQNPVYDVVKLPENWKELFEMLMGDDSELRKEWMS
>ID:VCU44050.1 |[Escherichia virus vB_Eco_mar005P1]|vB_Eco_mar008P4|_Escherichia_virus_vB_Eco_mar005P1_strain_vB_Eco_mar008P4_.gbk|39|1818|LR027386(167773):109546-111363:-1 ^^ Escherichia virus vB_Eco_mar005P1 strain vB_Eco_mar008P4 genome assembly, chromosome: 1.|neighbours:ID:VCU44049.1(-1),ID:VCU44051.1(-1)|neighbour_genes:hypothetical protein,hypothetical protein|
MIKNEIKVLSDVEHIKKRSGMYIGSSAKEAHERFLFGKYQQVEYVPGLVKLIDEIIDNSVDEAIRTSFKFANKIDVQIKNNQVSVEDNGRGIPQGLVTDQTGEQIPGPVAAWTIPKAGGNFGDDSERKTGGMNGVGSSLTNIFSTLFTGITSDGENEITVNCSNGMENKSWSSKKSKGKGTKVIFTPNFSSFEEHNLSQIYLDITLDRLQTLAVVYPDIKFTFNGKKVDGNFKRFAKQFGEDNIIQENDKVSIAFTTSPDGFRHLTYVNNIHTKNGGHHVECVMDDICEHLLPGIKKKYKGIEVTKARVKECLTMLMFIRDMSNMRFDSQTKERLTSTYGDIRNHIQLDAKKIAQALLKNEALIMPIVEAALARKLAAEKAAETKAAKKATKAKVHKHIKANQCGKDADTTLFLTEGDSAIGYLIDVRDRELHGGFPLRGKVMNSWGMSYADMMKNKELFDICAITGLILGEKAENTNYRNIAIMTDADHDGLGSIYPALLAFFSNWPELFEQGRIRFVKTPVIIAQIGKAQKWFYTVAEYEEVKDTLPKHSIRYIKGLGSLEKSEYREMIQNPVYDVVKLPENWKELFEMLMGDDSELRKEWMS
>ID:VCU44731.1 |[Escherichia virus vB_Eco_mar005P1]|vB_Eco_mar009P5|_Escherichia_virus_vB_Eco_mar005P1_strain_vB_Eco_mar009P5_.gbk|39|1818|LR027391(167658):18344-20161:1 ^^ Escherichia virus vB_Eco_mar005P1 strain vB_Eco_mar009P5 genome assembly, chromosome: 1.|neighbours:ID:VCU44730.1(1),ID:VCU44732.1(1)|neighbour_genes:hypothetical protein,hypothetical protein|
MIKNEIKVLSDVEHIKKRSGMYIGSSAKEAHERFLFGKYQQVEYVPGLVKLIDEIIDNSVDEAIRTSFKFANKIDVQIKNNQVSVEDNGRGIPQGLVTDQTGEQIPGPVAAWTIPKAGGNFGDDSERKTGGMNGVGSSLTNIFSTLFTGITSDGENEITVNCSNGMENKSWSSKKSKGKGTKVIFTPNFSSFEEHNLSQIYLDITLDRLQTLAVVYPDIKFTFNGKKVDGNFKRFAKQFGEDNIIQENDKVSIAFTTSPDGFRHLTYVNNIHTKNGGHHVECVMDDICEHLLPGIKKKYKGIEVTKARVKECLTMLMFIRDMSNMRFDSQTKERLTSTYGDIRNHIQLDAKKIAQALLKNEALIMPIVEAALARKLAAEKAAETKAAKKATKAKVHKHIKANQCGKDADTTLFLTEGDSAIGYLIDVRDRELHGGFPLRGKVMNSWGMSYADMMKNKELFDICAITGLILGEKAENTNYRNIAIMTDADHDGLGSIYPALLAFFSNWPELFEQGRIRFVKTPVIIAQIGKAQKWFYTVAEYEEVKDTLPKHSIRYIKGLGSLEKSEYREMIQNPVYDVVKLPENWKELFEMLMGDDSELRKEWMS
>ID:AUV57628.1 |[Klebsiella phage KP1]||_Klebsiella_phage_KP1_.gbk|DNA topoisomerase su..|1839|MG751100(167989):161338-163176:-1 ^^ Klebsiella phage KP1, complete genome.|neighbours:ID:AUV57627.1(-1),ID:AUV57629.1(-1)|neighbour_genes:hypothetical protein,hypothetical protein|
MIKNEIKILSDREHIIKRSGMYIGSSAFEAHDRFLFGKFQSVKYVPGIIKLIDEIIDNSVDEAIRTNFKHANKISVDVKGNKIIVTDNGRGLPQAPVVTPEGETIPGPVAAWTRPRAGGNFGDDAERKTGGMNGVGSALTNIFSVTFVGATCDGKNEIVVRCSNGAENVSWEEHPAKDKEFIKDKTGTVVSFIPDFTHFESDGLTDVDQSIIHDRLMTLAVVYPDIEFKFMGKRVQGKFKAYAHMYDENAVVQDSDTCAIAIGRSDDGFRQLSYVNNIHTKNGGTHVDLVLDELSNELIPALKRKYKLEVNKARIKECLTVIMFIRDMSNMRFDSQTKERLTSPWGEIRSHIDIDYKKLANAIMKSEDIHMPIIEAMLARKLAAEKAAETKAAKKAQKAKVAKHIKANKYGKDADTTLFLTEGDSAIGYLLTTRDRELHGGYPLRGKFMNTWGMSAADAMKNKEVFDICAITGLTIGEPAENTNYRNIAIMTDADVDGVGSIFPSLLAFFSNWPELFEQGRIRFVKTPVIILTKGKEQRWFYSLGEYEDHKDDFKGWKLRYIKGLGSLEEDEYERVIQDPVYDVVSLPENWKELFELIMGNDAAPRKTWMSE
>ID:APD20384.1 |[Klebsiella phage KPV15]|KPV15|_Klebsiella_phage_KPV15_.gbk|DNA topoisomerase la..|1839|KY000080(167034):13470-15308:-1 ^^ Klebsiella phage KPV15, complete genome.|neighbours:ID:APD20383.1(-1),ID:APD20385.1(-1)|neighbour_genes:hypothetical protein,hypothetical protein|
MIKNEIKILSDREHIIKRSGMYIGSSACEAHDRFLFGKFQSVKYVPGIIKLIDEIIDNSVDEAIRTNFKHANKISVDIKGNKIIVTDNGRGLPQAPVVTPEGETIPGPVAAWTRPRAGGNFGDDAERKTGGMNGVGSALTNIFSVSFSGATCDGKNEIVVRCSNGAENISWEERPAKDKEFIKDKTGTVVSFIPDFSHFESTGLTDVDQSIIHDRLMTLAVVYPDIEFKFMGKRVQGKFKAYAQMYDENAVVQDSDTCAIAIGRSDDGFRQLSYVNNIHTKNGGTHVDLVLDELSNELIPALKRKYKLEVNKARIKECLTVIMFIRDMSNMRFDSQTKERLTSPWGEIRSHIDIDYKKLANAIMKSEDIHMPIIEAMLARKLAAEKAAETKAAKKAQKAKVAKHIKANKYGKDADTTLFLTEGDSAIGYLLTTRDRELHGGYPLRGKFMNTWGMSAADAMKNKEVFDICAITGLTIGEPAENTNYRNIAIMTDADVDGVGSIFPSLLAFFSNWPELFEQGRIRFVKTPVIILTKGKEQRWFYSLGEYEDHKDDFKGWKLRYIKGLGSLEEDEYERVIQDPVYDVVTLPENWKELFELIMGNDAAPRKTWMSE
>ID:QDB71659.1 |[Klebsiella phage Marfa]||_Klebsiella_phage_Marfa_.gbk|DNA topoisomerase II..|1842|MN044033(168532):2711-4552:-1 ^^ Klebsiella phage Marfa, complete genome.|neighbours:ID:QDB71658.1(-1),ID:QDB71660.1(-1)|neighbour_genes:hypothetical protein,hypothetical protein|
MIKNEIKVLSDIEHIKKRSGMYIGSSAHEAHERFLFGKYMSLQYVPGLVKLIDEIIDNSVDEAIRTSFKFANKIDVEIRGNKVIVEDNGRGIPQDLVETPTGEMIPGPVAAWTIPKAGGNFGDDAERKTGGMNGVGSSLTNIFSVLFTGATCDGKNEITVQCSNGMDSISWNKVPASKKEHVKAKTGTVVSFIPDFVNFEVSNLTDVYSEITLDRLQTLAVIYPDIKFTFNGKKVDGNFKKFAKQFGESVVIQETDNVSMAFTNSDDGFRHLTYVNNIHTKNGGHHIECVFDDICEHLLPGIKRKYKGIEVTKARVKECMTMIMFIRDMSNMRFDSQTKERLTSPFGEIRSHIKIDAKKIAQSILKDEGLIMPIVEAALARKLAAEKAAETKANKKAAKAKVEKHIKANMYGKDADTTLFLTEGDSAIGYLIEVRNRELHGGYPLRGKFMNTWGMSAVDILKNKEAFDICAITGLTIGESAEGMNYRNIAIMTDADVDGTGSIYPSLLAFFSHWPELFEQGRIRFVKTPVIIAQVGKNQEWFYDLPSYDKAKESLGKHSIRYIKGLGSLTRDEYERVIQEPVYDVVKLPENWKDLFEMLMGKDASKRKAWMAA
>ID:YP_009194250.1 |[Klebsiella phage Matisse]||_Klebsiella_phage_Matisse_.gbk|DNA topoisomerase la..|1899|NC_028750(176081):5324-7222:-1 ^GeneID:26613188^ Klebsiella phage Matisse, complete genome.|neighbours:ID:YP_009194249.1(-1),ID:YP_009194251.1(-1)|neighbour_genes:DNA topoisomerase me..,zinc ribbon domain-c..|
MSLDFLLADDEPEQKPQPAKKGAKVDESFCMSDRDHIRLRPNMYVGSVNKEAHERFIMGQYRKVEYVEGLVKIINEILDNSIDEAIRTEFKHANKIDVTIDHNLVKISDNGRGIPQDDVKTPDGKIVPKPVAAWTMAKSGSNFDDKNRVTMGMNGVGSFLTNCYSSIFIGETANGKRKVTINCTDGAQNIDYRTSPSKEQGTTVKFTPDFSMFGVTGIDEETKEVIKDRLMALAVAFPSVKFTYNGETLSNRFPLYASMYGDKTIVQTNNRLSFILASTEDGFKQKSFVNGLDTKNGGVHVECMIDGIYSELEPMIKKKHSIEIPKARVKECLTLVVFLHNFNAPAFDSQTKERLANTAGEFNNHANLNYKKIAKMIMDTPEIITPIIESALIRKQAAEAAAITKAKKKAKKAKIAKHVPASGIDTPGIETTLFLTEGDSAVGQFIECRNEETQGAFPLRGKPLNTWGMSFTDIIKNKELFELMAILNIHPGDTSGMTYDNIGIMVDADVDGGDILTLLLAFFSRWPSLFAEKRIRYIRTPIVIAKVGREEKWFYSLDEFAPFRDKAKDVRYIKGLGSLRKEDYDRVLGDQLKYDVIVLDDEYKEVLELCFGDESDPRKDWVNGKHKFSKVD
>ID:AWY06901.1 |[Klebsiella phage Mineola]||_Klebsiella_phage_Mineola_.gbk|DNA topoisomerase II..|1839|MH333064(166130):3794-5632:-1 ^^ Klebsiella phage Mineola, complete genome.|neighbours:ID:AWY06900.1(-1),ID:AWY06902.1(-1)|neighbour_genes:hypothetical protein,hypothetical protein|
MIKNEIKILSDREHIIKRSGMYIGSSAFEAHDRFLFGKFQSVKYVPGIIKLIDEIIDNSVDEAIRTNFKHANKISVDVKGNKIIVTDNGRGLPQAPVVTPEGETIPGPVAAWTRPRAGGNFGDDAERKTGGMNGVGSALTNIFSVTFVGATCDGKNEIVVRCSNGAENVSWEEHPAKDKEFIKDKTGTVVSFIPDFTHFESDGLTDVDQSIIHDRLMTLAVVYPDIEFKFMGKRVQGKFKAYAHMYDENAVVQDSDTCAIAIGRSDDGFRQLSYVNNIHTKNGGTHVDLVLDELSNELIPALKRKYKLEVNKARIKECLTVIMFIRDMSNMRFDSQTKERLTSPWGEIRSHIDIDYKKLANAIMKSEDIHMPIIEAMLARKLAAEKAAETKAAKKAQKAKVAKHIKANKYGKDADTTLFLTEGDSAIGYLLTTRDRELHGGYPLRGKFMNTWGMSAADAMKNKEVFDICAITGLTIGEPAENTNYRNIAIMTDADVDGVGSIFPSLLAFFSNWPELFEQGRIRFVKTPVIILTKGKEQRWFYSLGEYEDHKDDFKGWKLRYIKGLGSLEEDEYERVIQDPVYDVVSLPENWKELFELIMGNDAAPRKTWMSE
>ID:YP_009607201.1 |[Klebsiella phage Miro]||_Klebsiella_phage_Miro_.gbk|DNA topoisomerase II..|1899|NC_041981(176055):5324-7222:-1 ^GeneID:40083209^ Klebsiella phage Miro, complete genome.|neighbours:ID:YP_009607200.1(-1),ID:YP_009607202.1(-1)|neighbour_genes:DNA topoisomerase II..,hypothetical protein|
MSLDFLLADDEPEQKPQPAKKGAKVDESFCMSDRDHIRLRPNMYVGSVNKEAHERFIMGQYRKVEYVEGLVKIINEILDNSIDEAIRTEFKHANKIDVTIDHNLVKISDNGRGIPQDDVKTPDGKIVPKPVAAWTMAKSGSNFDDKNRVTMGMNGVGSFLTNCYSSIFIGETANGKRKVTINCTDGAQNIDYRTSPSKEQGTTVKFTPDFSMFGVTGIDEETKEVIKDRLMALAVAFPSVKFTYNGETLSNRFPLYASMYGDKTIVQTNNRLSFILASTEDGFKQKSFVNGLDTKNGGVHVECMIDGIYSELEPMIKKKHSIEIPKARVKECLTLVVFLHNFNAPAFDSQTKERLANTAGEFNNHANLNYKKIAKMIMDTPEIITPIIESALIRKQAAEAAAITKAKKKAKKAKIAKHVPASGIDTPGVETTLFLTEGDSAVGQFIECRNEETQGAFPLRGKPLNTWGMSFTDIIKNKELFELMAILNIHPGDTSGMTYDNIGIMVDADVDGGDILTLLLAFFSRWPSLFTEKRIRYIRTPIVIAKVGREEKWFYSLDEFAPFRDKAKDVRYIKGLGSLRKEDYDRVLGDQLKYDVIVLDDEYKEVLELCFGDESDPRKDWVNGKHKFSKVD
>ID:YP_009289530.1 |[Klebsiella phage PKO111]||_Klebsiella_phage_PKO111_.gbk|DNA topoisomerase su..|1839|NC_031095(168758):103322-105160:1 ^GeneID:29080641^ Klebsiella phage PKO111, complete genome.|neighbours:ID:YP_009289529.1(1),ID:YP_009289531.1(1)|neighbour_genes:hypothetical protein,rIIA protector from ..|
MIKNEIKILSDREHIIKRSGMYIGSSAFEAHDRFLFGKFQSVKYVPGIIKLIDEIIDNSVDEAIRTNFKHANKISVDIKDNKIIVTDNGRGLPQAPVVTPEGETIPGPVAAWTRPRAGGNFGDDAERKTGGMNGVGSALTNIFSVTFVGATCDGKNEIVVRCSNGAENVSWEEHPAKDKEFIKDKTGTVVSFIPDFSHFESDGLTDVDQSIIHDRLMTLAVVYPDIEFKFMGKRVQGKFKAYAQMYDENAVVQDSDTCAIAIGRSDDGFRQLSYVNNIHTKNGGTHVDLVLDELSNELIPALKRKYKLEVNKARIKECLTVIMFIRDMSNMRFDSQTKERLTSPWGEIRSHIDIDYKKLANAIMKSEDIHMPIIEAMLARKLAAEKAAETKAAKKAQKAKVAKHIKANKYGKDADTTLFLTEGDSAIGYLLTTRDRELHGGYPLRGKFMNTWGMSAADAMKNKEVFDICAITGLTIGEPAENTNYRNIAIMTDADVDGVGSIFPSLLAFFSNWPELFEQGRIRFVKTPVIILTKGKEQCWFYSLGEYEDHKDDFKGWKLRYIKGLGSLEEDEYERVIQDPVYDVVSLPENWKELFELIMGNDAAPRKTWMSE
>ID:YP_009288681.1 |[Klebsiella phage vB_KpnM_KpV477]||_Klebsiella_phage_vB_KpnM_KpV477_.gbk|putative DNA topoiso..|1827|NC_031087(168272):3637-5463:-1 ^GeneID:29066968^ Klebsiella phage vB_KpnM_KpV477, complete genome.|neighbours:ID:YP_009288680.1(-1),ID:YP_009288682.1(-1)|neighbour_genes:hypothetical protein,hypothetical protein|
MIKNEIKILSDREHIIKRSGMYIGSSACEAHDRFLFGKFQSVKYVPGIIKLIDEIIDNSVDEAIRTNFKHANKISVDIKGNKIIVTDNGRGLPQAPVVTPEGETIPGPVAAWTRPRAGGNFGDDAERKTGGMNGVGSALTNIFSVSFTGATCDGKNEIIVRCSNGSENISWEEHPAKDKEFIKDKTGTVVSFIPDFSHFESTGLTDVDQSIIHDRLMTLAVVYPDIEFKFMGKRVQGKFKAYAQMYDENAVVQDSDTCAIAIGRSDDGFRQLSYVNNIHTKNGGTHVDLVLDELSNELIPALKRKYKLEVNKARIKECLTVIMFIRDMSNMRFDSQTKERLTSPWGEIRSHIDIDYKKLANAIMKSEDIHMPIIEAMLARKLAAETKAAKKAQKAKVAKHIKANKYGKDADTTLFLTEGDSAIGYLLTTRDRELHGGYPLRGKFMNTWGMSAADAMKNKEVFDICAITGLTIGEPAENTNYRNIAIMTDADVDGVGSIFPSLLAFFSNWPELFEQGRIRFVKTPVIILTKGKEQRWFYSLGEYEDHKDDFKGWKLRYIKGLGSLEEDEYERVIQDPVYDVVTLPENWKELFELIMGNDAAPRKTWMSE
>ID:AUO78754.1 |[Klebsiella phage vB_Kpn_F48]||_Klebsiella_phage_vB_Kpn_F48.gbk|DNA topoisomerase la..|1842|MG746602(170764):60867-62708:1 ^^ Klebsiella phage vB_Kpn_F48, complete genome.|neighbours:ID:AUO78753.1(1),ID:AUO78755.1(1)|neighbour_genes:hypothetical protein,hypothetical protein|
MIKNEIKVLSDVEHIKKRSGMYIGSSAHEAHERFLFGKHMSLMYVPGVVKLIDEIIDNSVDEAIRTSFKFANKIDVEIRGNKVIVEDNGRGIPQDLVETQTGEQIPGPVAAWTIPKAGGNFGDDAERKTGGMNGVGSSLTNIFSVLFAGATCDGNNEITVQCSNGMESVSWRKVPASKKEHVKAKTGTVVSFIPDFVNFEVSSLTDVYSEITLDRLQTLAVIYPDIKFTFNGKKVDGNFKKFAKQFGESVVIQETDNVSMAFTNSDDGFRHLTYVNNIHTKNGGHHIECVFDDICEHLLPGIKRKYKGIEVSKARVKECMTMVMFIRDMSNMRFDSQTKERLTSPFGEIRNHIKIDAKKIAQSILKDEGLIMPIIEAALARKLAAEKAAETKANKKAAKAKVEKHIKANMYGKDADTTLFLTEGDSAIGYLIEVRNRELHGGYPLRGKFMNTWGMSAVDILKNKEAFDICAITGLTIGESAEGMNYRNIAIMTDADVDGTGSIYPSLLAFFSHWPELFEQGRIRFVKTPVIIAQVGKNQEWFYDLPSYEKAKGSLGKHSIRYIKGLGSLTRDEYERVIQEPVYDVVKLPENWKDLFEMLMGKDASKRKAWMAA
>ID:ANM46404.1 |[Morganella phage vB_MmoM_MP1]||_Morganella_phage_vB_MmoM_MP1_.gbk|DNA topoisomerase su..|1818|KX078569(163201):2558-4375:-1 ^^ Morganella phage vB_MmoM_MP1, complete genome.|neighbours:ID:ANM46647.1(-1),ID:ANM46549.1(-1)|neighbour_genes:hypothetical protein,hypothetical protein|
MSEHQIKILSDREHVIKRPAMYIGSVSSEPHERFLFGEYKTITYVPGLVKIIDEIIDNSIDEAIRTEFKFANEIEVTVDGTKVTVKDNGRGIPQADVVTPEGESIPGPVAAWTRTKAGGNFGNDAERNTGGMNGVGSSLTNFFSTWFEGITCDGKNTITVTCNENAENIHHKITKGKVKGTSVSFIPDFDHFDCIGIDKTVQDIIQDRLMTLSIIFPDINFKFNGKKVQSNFKKYSAQYGEKVIVCENDNVSIAITSSDDGFRHLSFVNQIHTKNGGSHVEWIMDEISTVLIPAIKRKYRIEVTKARIKECLTLLVFARNMKNMKFDSQTKERLTNTAGEVKNHFDIDVQKLSNQIMKTEEVLMPIIESALARKLAAEQAALTKANKKAAKQKIAKHIKANLYGKDAETTLFLTEGDSAINELLSTRNQDLHGGYPLRGKFKTTWGMNPVDILKNKEAFDIISILGLEFGKPPEDLFYKNIAIMTDADVDGQGSIYPSLLAFFAHWPELYEQGRIRFCKTPLIIIEKGKEQKWYYNDEEYSEEKDKLKGWSAPRYIKGLASLKTEEYRKVINEPVYDVVELPENYKDLFELVFGKDSDARKEWMK
>ID:YP_009211424.1 |[Pectobacterium bacteriophage PM2]||_Pectobacterium_bacteriophage_PM2.gbk|DNA topoisomerase II..|1842|NC_028940(170286):2497-4338:-1 ^GeneID:26637896^ Pectobacterium bacteriophage PM2, complete genome.|neighbours:ID:YP_009211423.1(-1),ID:YP_009211425.1(-1)|neighbour_genes:hypothetical protein,hypothetical protein|
MIKNEIKVLSDIEHIKKRSGMYIGSSANEETERFLFGEYKQIQYVPGLIKLIDEIIDNSVDEAIRTNFKFANKISVNIKDNKVIVEDNGRGIPQAMVIDQSGQELPGPVAAWTIPKAGGNFGDDTERKTGGMNGVGSSLTNIFSVSFVGATCDGLNEIVVHCSNGMENKSWETVPASKKTHVTSKTGTIVSFIPDFTHFETNSLTDIYLDITLDRLQTLAVVYPDIEFKFQNKKVDGNFKKFAKQFGEHNIIQETDTVSIAFTNSPDGFRHLTYVNNIHTKNGGHHIECVMDDICEHLLPGIKKKYKGIEVTKARVKECLTILMFIRDMSNMRFDSQTKERLTSPFGEIRSHIQIDAKKIALTILKNEELVMPIIEAALARKLAAEKAAETKALKKATKAKVQKHIKANGYNDDKLDTTLFLTEGDSAIGYLIEVRDKLLHGGYPLRGKFINTWDMTPGDILDNKEAFEICAITGLTIGEKAENTSYRNIAIMTDADVDGTGSIYPSLLAFFSRWPELFEQGRIRFVKSPVIIAQCGKEQKWFYDLPEYDAAKAKLGKHSIRYIKGLGSLEKHEYQKMIMEPQYDVVKLPEDWKDQFEMLLGKNPDLRKAWMS
>ID:QBP35617.1 |[Phage NC-G]||_Phage_NC-G.gbk|DNA topoisomerase la..|1818|MK310184(170164):116095-117912:-1 ^^ Phage NC-G, complete genome.|neighbours:ID:QBP35616.1(-1),ID:QBP35618.1(-1)|neighbour_genes:hypothetical protein,hypothetical protein|
MIKNEIKVLSDIEHIKKRSGMYIGSSANEAHGRFLFGNFTQVNYVPGLVKLIDEIIDNSVDEAIRTNFKFANKIDVQIKNNQVSVSDNGRGIPQAMVTDQNGEQIPGPVAAWTIPKAGGNFGDDAERKTGGMNGVGSSLTNIFSVLFTGITSDGENEITVNCSNGMENKGWSTKKSKGKGTSVIFTPDFNHFEENSLSQIYLDITLDRLQTLAVIYPDIQFTFNGKKVDGNFKKYAKQFGEDFVIQETDNVSMAFTPSPDGFRQLTYVNNIHTKNGGHHVECVFDDICEHLLPGIKKKYKGIEVTKARVKECLTMVMFIRDMSNMRFDSQTKERLTSPFGEIRNHIQIDAKKIATAILKVDGLIMPIVEAALARKLAAEKAAETKAAKKALKAKVHKHIKANMYGKDADTTLFLTEGDSAMGPFIEVRNKDLQGGYPLRGKVMNTWGMTAADIMKNKELFDICAITGLVIGEPADKTNYRNIAIMTDADVDGTGSIYPSLLAFFSQWPELFEQGRIRFCKTPVIIAQIGKEQEWFYDVPSYTKAKDSLPKHSIRYIKGLGSLEKAEYRRMIQDPKFDVVQLPEDWKEQFEMLLGNDPQLRKAWMS
>ID:AUM58623.1 |[Proteus phage phiP4-3]||_Proteus_phage_phiP4-3_.gbk|DNA topoisomerase II..|1215|MG696114(167849):162504-163718:1 ^^ Proteus phage phiP4-3, complete genome.|neighbours:ID:AUM58622.1(1),ID:AUM58624.1(1)|neighbour_genes:topoisomerase II lar..,hypothetical protein|
MTLDRLMTLAVVFPSIEFKFNGKKVVGNFKKYSKQFDEESIVLDQNNCSIAIGRSPDGFRHISYVNNIHTKKGGSHVDWLMDELCTELMPMIKRKFKIDITKARIKECLTLLLFVRDMSNLKFDSQTKERLSNTWGEVKNHVDIDVKKLASQLMRNEAVLMPIIEAVLARKLAAEQAAATKAAKKAAKAKVAKHIKANLYGKPGTGTTLFLTEGDSALNELLTSRDQDTQCGYPLRGKFLNTWGMKDVDIMASKEAFDIMAITGLVLGEKPENLMYDNIAIMTDADVDGQGSIYPSLLAFFAKWPELYKEQRIRFCKTPLIIIQKGKEQKWYYNAEEYEKEKPKLKGWSSPRYIKGLASLTSEEYERVLKKPVYDVVELPDNYKELFEMLFGDNAELRKEWMKS
>ID:YP_009195422.1 |[Proteus phage vB_PmiM_Pm5461]||_Proteus_phage_vB_PmiM_Pm5461_.gbk|topoisomerase II lar..|381|NC_028762(161989):2486-2866:-1 ^^ Proteus phage vB_PmiM_Pm5461, complete genome.|neighbours:ID:YP_009195421.1(-1),ID:YP_009195423.1(-1)|neighbour_genes:hypothetical protein,topoisomerase II lar..|
MTHLTNKEIIGQGSIYPSLLAFFAKWPELYKEQRIRFCKTPLIIIQKGNEQKWYYNVEEYEKEKSKLKGWSAPRYIKGLASLTSNEYKRVVRDPVYDIVELPDNYEELFEMLFGDNADLRKEWMKS
>ID:YP_009195425.1 |[Proteus phage vB_PmiM_Pm5461]||_Proteus_phage_vB_PmiM_Pm5461_.gbk|topoisomerase II lar..|1545|NC_028762(161989):3796-5340:-1 ^^ Proteus phage vB_PmiM_Pm5461, complete genome.|neighbours:ID:YP_009195424.1(-1),ID:YP_009195426.1(-1)|neighbour_genes:homing endonuclease,hypothetical protein|
MSNHEIKILSDREHIIKRSGMYIGSSASENIEQFIFGEYKTIKYVPGIVKIIDEIIDNSVDEAIRTEFKFANKIEVTIENDTVTVKDNGRGLPQSMVITPEGEEIPGPVAAWTRSRAGGNFGDDSKRKTGGMNGVGSALTNIFSTMFVGITSDGKNEITVNCTDGAENISWKSKKSTYKGTEVKFVPDFEHFEDTNLSDIYKDITLDRLMTMSVVFPDIEFKFNGKKVAGNFKKYSKQFDEDSIIYDQKNCSIAIGRSPDGFRHISYVNNIHTKKGGSHIDWFMDEFCTELIPMIKRKFKIDVTKARIKECLTLLLFVRDMSDLKFDGQTKERLSNTWGEVKNHMDIDVKKLANQLMKTETVLMPIIEAVLARKLAAEQAAATKAAKKAAKAKVAKHIKANFYGKPGKGTTLFLTEGDSALNELLTSRIQDTQGGYPLRGKFLNTWGMKDVDIMKSKEAFDIMAITGLTLGESPFEYAKDGQWFKTIIDGKEVIVNENDEILIKGTWVKVSELL
>ID:ASD51960.1 |[Pseudomonas phage PspYZU05]||_Pseudomonas_phage_PspYZU05_.gbk|DNA topoisomerase su..|1833|KY971610(166442):2900-4732:-1 ^^ Pseudomonas phage PspYZU05, complete genome.|neighbours:ID:ASD51959.1(-1),ID:ASD51961.1(-1)|neighbour_genes:hypothetical protein,hypothetical protein|
MTEMIDNVVKVLSDKEHILKRPAMYIGSTIKESVERFKFGKYGVVNYVPGLIKIIDEIIDNSVDEAIRTNFKFANKISVTIKDGQTITITDNGRGIPQDQVELPDGTSVPGPYAAWTITKAGGNFGDDETRKTGGQNGVGSSLTNIFSSRFIGETCDGTNKLIVTCSNGSDNKSWKQVKGTQKGTSVEFTPDFSYFGVNKLSDDELDIIHDRLMTLSVIYPAIEFKLNNKVIRSSFRQYAKQFHEESLVLDTENFSVALCTSEDGFRQQTYVNNIHTKNGGHHIDFFIEELSNFLIPNIKSKYKIEIPRSRIKECLTMVMFIRDMTNLRFDSQTKERFTSTYGEIKKHIDVDFKKLATMFMRNESILMPIIESALARKLAAEKAAETRAAKKASNAKVAKHIKANKSGTSAETTLILTEGDSALGYLISTRDRDLQGGFPLRGKFINTWGMSHADMMKNKEVFDILAITGLVLGSKAEDTKYHNIAIMTDADVDGIGSIYPSLLAFFSNWPELFEQGRIQFIKTPIIILSKKGQEPVWFYDQESYDNEKDKYTGWDLRYIKGLGSLEETEYERVVKKPVIDVVTLPDDWKDQFELVMGPNPEPRKKWMSE
>ID:YP_009615491.1 |[Salmonella phage Melville]||_Salmonella_phage_Melville_.gbk|DNA topoisomerase|1827|NC_042044(159323):2929-4755:-1 ^GeneID:40091955^ Salmonella phage Melville, complete genome.|neighbours:ID:YP_009615490.1(-1),ID:YP_009615492.1(-1)|neighbour_genes:hypothetical protein,hypothetical protein|
MIENKIQMLSDKEHVLKRPGMYIGSVSNEFHERFVFGEFKRVQYVAGVLKLIDEIIDNSVDEAIRTSFKFANKISVNIDSSTSKVTVEDNGRGIPQAMVTTPEGEEIPGPVAAWTKTKAGGNFGADEERKTGGQNGVGSSLTNIFSVMFKGTTSDGENELTVSCSNNSDNVSWKSKKSSYKGTKVEFIPDFSHFEMNNFDDVYFDIMLDRLQTLAVVYPKIEFKFNNKKVDSNFKKYSKQYDKNAIIIDEENYSLAIGNSPDGFRQMTYVNNIHTKNGGSHIDYVIDEIANELIPAIKRKHKIEVNKARIKECFTVLMFIRDMSNLRFDSQTKERLTSPWGEIKSHLNLDAKKISNQIMKSDAILMPIIEAALARKLAAEKAAETKAAKKAAKAKVHKHIKAGEYGNDKVETTLFLTEGDSAIGYLINTRDRALHGGYPLRGKVMNTWGMSAGEALKNKEIFDICAITGLVIGEDYDSLNYKNIAIMTDADVDGTGSIYPSLLAFFANWPKLFEEGRIRFVKTPVIIMSKGSEQKWYYNAAEYEAEKDKLAGWKLRYIKGLGSLEEDEYERVIQQPVYDVVSLPPNWKELFEMVMGNDAAPRKVWMSE
>ID:YP_007501044.1 |[Salmonella phage vB_SenM-S16]||_Salmonella_phage_S16_.gbk|DNA topoisomerase II..|336|NC_020416(160221):2938-3273:-1 ^GeneID:14675244^ Salmonella phage S16, complete genome.|neighbours:ID:YP_007501043.1(-1),ID:YP_007501045.1(-1)|neighbour_genes:hypothetical protein,DNA topoisomerase II..|
MYPSLLAFFANWPKLFEEGRIRFVKTPVIIMSKGSEQKWYYNAAEYEAEKDKLTGWKLRYIKGLGSLEEDEYERVIQKPVYDVVSLPPNWKELFEMVMGNDAAPRKVWMSE
>ID:YP_007501047.1 |[Salmonella phage vB_SenM-S16]||_Salmonella_phage_S16_.gbk|DNA topoisomerase II..|1554|NC_020416(160221):4258-5811:-1 ^GeneID:14675248^ Salmonella phage S16, complete genome.|neighbours:ID:YP_007501046.1(-1),ID:YP_007501048.1(-1)|neighbour_genes:homing endonuclease,hypothetical protein|
MIENKIQMLSDKEHVLKRPGMYIGSVSNEFHERFVFGEFKRVQYVAGVLKLIDEIIDNSVDEAIRTSFKFANKISVNIDSSTSKVTVEDNGRGIPQAMVTTPEGEEIPGPVAAWTKTKAGGNFGADEERKTGGQNGVGSSLTNIFSVMFKGTTSDGENELTVSCSNNSDNVSWKSKKSSYKGTKVEFIPDFSHFEMNNFDDVYFDIMLDRLQTLAVVYPKIEFKFNNKKVDSNFKKYSKQYDKNAIIIDEENYSLAIGNSPDGFRQMTYVNNIHTKNGGSHIDYVIDEIANELIPAIKRKHKIEVNKARIKECFTVLMFIRDMSNLRFDSQTKERLTSPWGEIKSHLNLDAKKISNQIMKSDAILMPIIEAALARKLAAEKAAETKAAKKAAKAKVHKHIKAGEYGNDKVETTLFLTEGDSAIGYLINTRDRALHGGYPLRGKVMNTWGMSAGDALKNKEIFDICAITGLVIGEDPFTEVEAGEQWYTVNVAGEDIVVNINDEIFIDGVWKKVKDLV
>ID:YP_009147999.1 |[Salmonella phage STML-198]|STML-198|_Salmonella_phage_STML-198_.gbk|hypothetical protein|1827|NC_027344(158099):45110-46936:-1 ^GeneID:24629811^ Salmonella phage STML-198, complete genome.|neighbours:ID:YP_009147998.1(-1),ID:YP_009148000.1(-1)|neighbour_genes:hypothetical protein,hypothetical protein|
MIENKIQMLSDKEHVLKRPGMYIGSVSNEFHERFVFGEFKRVQYVAGVLKLIDEIIDNSVDEAIRTSFKFANKISVNIDSSTSKVTVEDNGRGIPQAMVTTPEGEEIPGPVAAWTKTKAGGNFGADEERKTGGQNGVGSSLTNIFSVMFKGTTSDGENELTVSCSNNSDNVSWKSKKSSYKGTKVEFIPDFSHFEMNNFDDVYFDIMLDRLQTLAVVYPKIEFKFNNKKVDSNFKKYSKQYDKNAIIIDEENYSLAIGNSPDGFRQMTYVNNIHTKNGGSHIDYVIDEIANELIPAIKRKHKIEVNKARIKECFTVLMFIRDMSNLRFDSQTKERLTSPWGEIKSHLNLDAKKISNQIMKSDAILMPIIEAALARKLAAEKAAETKAAKKAAKAKVHKHIKAGEYGNDKVETTLFLTEGDSAIGYLINTRDRALHGGYPLRGKVMNTWGMSAGEALKNKEIFDICAITGLVIGEDYDSLNYKNIAIMTDADVDGTGSIYPSLLAFFANWPKLFEEGRIRFVKTPVIIMSKGSEQKWYYNAAEYEAEKDKLAGWKLRYIKGLGSLEEDEYERVIQQPVYDVVSLPPNWKELFEMVMGNDAAPRKVWMSE
>ID:YP_009126214.1 |[Salmonella phage STP4-a]||_Salmonella_phage_STP4-a_.gbk|hypothetical protein|1827|NC_026607(159914):2929-4755:-1 ^GeneID:23681024^ Salmonella phage STP4-a, complete genome.|neighbours:ID:YP_009126213.1(-1),ID:YP_009126215.1(-1)|neighbour_genes:hypothetical protein,hypothetical protein|
MIENKIQMLSDKEHVLKRPGMYIGSVSNEFHERFVFGEFKRVQYVAGVLKLIDEIIDNSVDEAIRTSFKFANKISVNIDSSTSKVTVEDNGRGIPQAMVTTPEGEEIPGPVAAWTKTKAGGNFGADEERKTGGQNGVGSSLTNIFSVMFKGTTSDGENELTVSCSNNSDNVSWKSKKSSYKGTKVEFIPDFSHFEMNNFDDVYFDIMLDRLQTLAVVYPKIEFKFNNKKVDSNFKKYSKQYDKNAIIIDEENYSLAIGNSPDGFRQMTYVNNIHTKNGGSHIDYVIDEIANELIPAIKRKHKIEVNKARIKECFTVLMFIRDMSNLRFDSQTKERLTSPWGEIKSHLNLDAKKISNQIMKSDAILMPIIEAALARKLAAEKAAETKAAKKAAKAKVHKHIKAGEYGNDKVETTLFLTEGDSAIGYLINTRDRALHGGYPLRGKVMNTWGMSAGEALKNKEIFDICAITGLVIGEDYDSLNYKNIAIMTDADVDGTGSIYPSLLAFFANWPKLFEEGRIRFVKTPVIIMSKGSEQKWYYNAAEYEAEKDKLAGWKLRYIKGLGSLEEDEYERVIQQPVYDVVSLPPNWKELFEMVMGNDAAPRKVWMSE
>ID:YP_009286371.1 |[Salmonella phage vB_SnwM_CGG4-1]||_Salmonella_phage_vB_SnwM_CGG4-1_.gbk|DNA topoisomerase II..|1827|NC_031065(159878):2938-4764:-1 ^^ Salmonella phage vB_SnwM_CGG4-1, complete genome.|neighbours:ID:YP_009286370.1(-1),ID:YP_009286372.1(-1)|neighbour_genes:hypothetical protein,hypothetical protein|
MIENKIQMLSDKEHVLKRPGMYIGSVSNEFHERFVFGEFKRVQYVAGVLKLIDEIIDNSVDEAIRTSFKFANKISVNIDSSASKVTVEDNGRGIPQAMVTTPEGEEIPGPVAAWTKTKAGGNFGADEERKTGGQNGVGSSLTNIFSVMFKGTTSDGENELTVSCSNNSDNVSWKSKKSSYKGTKVEFIPDFSHFEMNNFDDVYFDIMLDRLQTLAVVYPKIEFKFNNKKVDSNFKKYSKQYDENAIIIDEENYSLAIGNSPDGFRQMTYVNNIHTKNGGSHIDYVIDEIANELIPAIKRKHKIEVNKARIKECFTVLMFIRDMSNLRFDSQTKERLTSPWGEIKSHLNLDAKKISNQIMKSDAILMPIIEAALARKLAAEKAAETKAAKKAAKAKVHKHIKAGEYGNDKVETTLFLTEGDSAIGYLINTRDRDLHGGYPLRGKVMNTWGMSASEALKNKEIFDICAITGLVIGEDYDSLNYKNIAIMTDADVDGTGSIYPSLLAFFANWPKLFEEGRIRFVKTPVIIMSKGSEQKWYYNSAEYEAEKDKLAGWKLRYIKGLGSLEEDEYERVIQQPVYDVVSLPPNWKELFEMVMGNDAAPRKVWMSE
>ID:YP_009030053.1 |[Serratia phage PS2]||_Serratia_phage_PS2_.gbk|DNA topoisomerase su..|1821|NC_024121(167266):3845-5665:-1 ^GeneID:19484896^ Serratia phage PS2, complete genome.|neighbours:ID:YP_009030052.1(-1),ID:YP_009030054.1(-1)|neighbour_genes:hypothetical protein,hypothetical protein|
MINNDIKILSDRDHVIKRPGMYIGSTSMEPVERFLFGEFKQVHYVAGLVKIIDEIIDNSLDEAVRTQFKFANKITVDIKDNIVKITDNGRGIPQGNVITPEGDSIPSPVAAWTRTKAGGNFGDDATRVTAGMNGVGSSLTNFFSSWFKGITCDGQNTIEVFCKDGAETIDWKVKKGGTQGTSVEFCPDFQHFETSMIDETSIEVIHDRLTALSVVFPQIQFKFNGKRISSNFKDYAKQFGGDALIVKDENYDIALTNSPDGFRTMSFVNGFYTSEGGNHIEWIMDELANELMPAIKRKYKIEITKARIKECITFISVIRNFPNMKFKSQTKEFLSNTWGEVKAHIDIDIKKLSRQFMNTESILMPIIESALARKLAAEAAAATKAQKKAAKAKVPKHIKANKIGTSVETTLFLTEGDSAIGPFLNVRDQDTQGGYPLRGKFMNTWGMKPADMLKNAEAFDICAITGLTLGEPAIDTQYTNIAIMTDADVDGTGSIYPSLLAYFSNWPEMFEQGRIRFVKTPLLIMHKKGKEDAWFYDVASYEKVKSEYKGWEPRYIKGLGSLREHEYKRVIREPVFDVVRLPENWREVFEMLFGNDAEKRKEWMKK
>ID:APC45091.1 |[Shigella phage SH7]||_Shigella_phage_SH7_.gbk|DNA topoisomerase su..|1818|KX828711(164870):2447-4264:-1 ^^ Shigella phage SH7, complete genome.|neighbours:ID:APC45204.1(-1),ID:APC45009.1(-1)|neighbour_genes:hypothetical protein,hypothetical protein|
MIKNEIKILSDIEHIKKRSGMYIGSSANEMHERFLFGKWESVQYVPGLVKLIDEIIDNSVDEGIRTKFKFANKINVTIKNNQVTVEDNGRGIPQAMVKTPTGEEIPGPVAAWTIPKAGGNFGDDKERVTGGMNGVGSSLTNIFSVMFVGETGDGQNNIVVRCSNGMENKSWEDIPGKWKGTRVTFIPDFMSFETNELSQVYLDITLDRLQTLAVVYPDIQFTFNGKKVQGNFKKYARQYDEHAIVQEQENCSIAVGRSPDGFRQLTYVNNIHTKNGGHHIDCVMDDICEDLIPQIKRKFKIDVTKARVKECLTIVMFVRDMKNMRFDSQTKERLTSPFGEIRSHIQLDAKKISRAILNNEAILMPIIEAALARKLAAEKAAETKAAKKASKAKVHKHIKANLCGKDADTTLFLTEGDSAIGYLIDVRDKELHGGYPLRGKVLNSWGMSYADMLKNKELFDICAITGLVLGEKAENLNYHNIAIMTDADHDGLGSIYPSLLGFFSNWPELFEQGRIRFVKTPVIIAQVGKKQEWFYTVAEYESAKDALPKHSIRYIKGLGSLEKSEYREMIQNPVYDVVKLPENWKELFEMLMGDNADLRKEWMSQ
>ID:YP_009288370.1 |[Shigella phage SHBML-50-1]||_Shigella_phage_SHBML-50-1_.gbk|DNA gyrase subunit B|1818|NC_031085(166634):3605-5422:-1 ^GeneID:29060460^ Shigella phage SHBML-50-1, complete genome.|neighbours:ID:YP_009288369.1(-1),ID:YP_009288371.1(-1)|neighbour_genes:rIIA lysis inhibitor,hypothetical protein|
MIKNEIKILSDIEHIKKRSGMYIGSSANEMHERFLFGKWESVQYVPGLVKLIDEIIDNSVDEGIRTKFKFANKINVTIKNNQVTVEDNGRGIPQAMVKTPTGEEIPGPVAAWTIPKAGGNFGDDKERVTGGMNGVGSSLTNIFSVMFVGETGDGQNNIVVRCSNGMENKSWEDIPGKWKGTRVTFIPDFMSFETNELSQVYLDITLDRLQTLAVVYPDIQFTFNGKKVQGNFKKYARQYDEHAIVQEQENCSIAVGRSPDGFRQLTYVNNIHTKNGGHHIDCVMDDICEDLIPQIKRKFKIDVTKARVKECLTIVMFVRDMKNMRFDSQTKERLTSPFGEIRSHIQLDAKKISRAILNNEAILMPIIEAALARKLAAEKAAETKAAKKASKAKVHKHIKANLCGKDADTTLFLTEGDSAIGYLIDVRDKELHGGYPLRGKVLNSWGMSYADMLKNKELFDICAITGLVLGEKAENLNYRNIAIMTDADHDGLGSIYPSLLGFFSNWPELFEQGRIRFVKTPVIIAQVGKKQEWFYTVAEYESAKDALPKHSIRYIKGLGSLEKSEYREMIQNPVYDVVKLPENWKELFEMLMGDNADLRKEWMSQ
>ID:YP_009277646.1 |[Shigella phage SHFML-11]||_Shigella_phage_SHFML-11.gbk|DNA gyrase subunit B|1818|NC_030953(170650):118925-120742:-1 ^GeneID:29056353^ Shigella phage SHFML-11, complete genome.|neighbours:ID:YP_009277645.1(-1),ID:YP_009277647.1(-1)|neighbour_genes:rIIA lysis inhibitor,hypothetical protein|
MIKNEIKILSDIEHIKKRSGMYIGSSANEMHERFLFGKWESVQYVPGLVKLIDEIIDNSVDEGIRTKFKFANKINVTIKNNQVTVEDNGRGIPQAMVKTPTGEEIPGPVAAWTIPKAGGNFGDDKERVTGGMNGVGSSLTNIFSVMFVGETGDGQNNIVVRCSNGMENKSWETIPGKWKGTRVTFIPDFMSFETNELSQVYLDITLDRLQTLAVVYPDIQFTFNGKKVQGNFKKYARQYDEHAIVQEQENCSIAVGRSPDGFRQLTYVNNIHTKNGGHHIDCVMDDICEDLIPQIKRKFKIDVTKARVKECLTIVMFVRDMKNMRFDSQTKERLTSPFGEIRSHIQLDAKKISRAILNNEAILMPIIEAALARKLAAEKAAETKAAKKASKAKVHKHIKANLCGKDADTTLFLTEGDSAIGYLIDVRDKELHGGYPLRGKVLNSWGMSYADMLKNKELFDICAITGLVLGEKAENLNYHNIAIMTDADHDGLGSIYPSLLGFFSNWPELFEQGRIRFVKTPVIIAQIGKKQEWFYTVAEYESAKDALPKHSIRYIKGLGSLEKSEYREMIQNPVYDVVKLPENWKELFEMLMGDNADLRKEWMSQ
>ID:YP_009278999.1 |[Shigella phage SHFML-26]||_Shigella_phage_SHFML-26_.gbk|DNA gyrase subunit B|1818|NC_031011(168993):68965-70782:-1 ^GeneID:29062290^ Shigella phage SHFML-26, complete genome.|neighbours:ID:YP_009278998.1(-1),ID:YP_009279000.1(-1)|neighbour_genes:rIIA lysis inhibitor,hypothetical protein|
MIKNEIKILSDIEHIKKRSGMYIGSSANEMHERFLFGKWESVQYVPGLVKLIDEIIDNSVDEGIRTKFKFANKINVTIKNNQVTVEDNGRGIPQAMVKTPTGEEIPGPVAAWTIPKAGGNFGDDKERVTGGMNGVGSSLTNIFSVMFVGETGDGQNNIVVRCSNGMENKSWEDIPGKWKGTRVTFIPDFMSFETNELSQVYLDITLDRLQTLAVVYPDIQFTFNGKKVQGNFKKYARQYDEHAIVQEQENCSIAVGRSPDGFRQLTYVNNIHTKNGGHHIDCVMDDICEDLIPQIKRKFKIDVTKARVKECLTIVMFVRDMKNMRFDSQTKERLTSPFGEIRSHIQLDAKKISRAILNNEAILMPIIEAALARKLAAEKAAETKAAKKASKAKVHKHIKANLCGKDADTTLFLTEGDSAIGYLIDVRDKELHGGYPLRGKVLNSWGMSYADMLKNKELFDICAITGLVLGEKAENLNYHNIAIMTDADHDGLGSIYPSLLGFFSNWPELFEQGRIRFVKTPVIIAQVGKKQEWFYTVAEYESAKDALPKHSIRYIKGLGSLEKSEYREMIQNPVYDVVKLPENWKELFEMLMGDNADLRKEWMSQ
>ID:YP_009289015.1 |[Shigella phage SHSML-52-1]||_Shigella_phage_SHSML-52-1_.gbk|topoisomerase IV sub..|1818|NC_031090(169621):30709-32526:1 ^GeneID:29067366^ Shigella phage SHSML-52-1, complete genome.|neighbours:ID:YP_009289014.1(1),ID:YP_009289016.1(1)|neighbour_genes:hypothetical protein,hypothetical protein|
MIKNEIKVLSDVEHIKKRSGMYIGSSAKEAHERFLFGKYQQVEYVPGLVKLIDEIIDNSVDEAIRTSFKFANKIDVQIKNNQVSVEDNGRGIPQGLVTDQTGEQIPGPVAAWTIPKAGGNFGDDSERKTGGMNGVGSSLTNIFSTLFTGITSDGENEITVNCSNGMENKSWSSKKSKGKGTKVIFTPDFSSFEEHNLSQIYLDITLDRLQTLAVVYPDIKFTFNGKKVDGNFKRFAKQFGEDNIIQENDKVSIAFTTSPDGFRHLTYVNNIHTKNGGHHVECVMDDICEHLLPGIKKKYKGIEVTKARVKECLTMLMFIRDMSNMRFDSQTKERLTSTYGDIRNHIQLDAKKIAQALLKNEALIMPIVEAALARKLAAEKAAETKAAKKATKAKVHKHIKANQCGKDADTTLFLTEGDSAIGYLIDVRDRELHGGFPLRGKVMNSWGMSYADMMKNKELFDICAITGLILGEKAENTNYRNIAIMTDADHDGLGSIYPALLAFFSNWPELFEQGRIRFVKTPVIIAQIGKTQKWFYTVAEYEEVKDTLPKHSIRYIKGLGSLEKSEYREMIQNPVYDVVKLPENWKELFEMLLGDDSELRKEWMS
>ID:YP_003934630.1 |[Shigella phage SP18]||_Shigella_phage_SP18.gbk|gp39|1833|NC_014595(170605):2984-4816:-1 ^GeneID:9830366^ Shigella phage SP18, complete genome.|neighbours:ID:YP_003934629.1(-1),ID:YP_003934631.1(-1)|neighbour_genes:hypothetical protein,hypothetical protein|
MMINNEIKVLSDVEHIKKRSGMYIGSSSNEAHERFLFGEYKSVSYVPGIVKLIDEIIDNSVDEAIRTSFKFANKIDVQIKDNQISVSDNGRGIPQAMVTDQNGEQIPGPVAAWTIPKAGGNFGDDAERKTGGMNGVGSSLTNIFSVLFTGITADGANEITVNCSNGMENKGWSTKKSKGKGTTVIFVPDFSHFEENSLSQIYLDITLDRLQTLAVVYPDIQFTFNGKKVDGNFKKFSKQFGTEVVIQETDTVSMAFTTSPDGFRQLTYVNNIHTKNGGHHVECVMDDICEHLQPAIKRKYKGIEVTKARVKECLTMLMFIRDMSNMRFDSQTKERLTSPAGEIRNHIKIDAKKIAQAILKNEPLIMPIVEAALARKLAAEKAAETKANKKASKAKVQKHIKANEWGNDKLETTLFLTEGDSATGPFIKVRDRELQGAYPLRGKFKNTWGLKAVEVMKNAEAFDVCAITGLTIGQPAENMNYRNIAIMTDADVDGVGSIYPSLLAFFSNWPELFHEGRIRFVKTPVIIAQLKDKQEWFYSLPDYEEAKDKLPKHTIRYIKGLGSLEDSEYKRVLLEPVFEVVQLPDNWKELFEMLFGKDSQQRKDWMNATL
>ID:AUV63967.1 |[Shigella phage Sf20]||_Shigella_phage_Sf20_.gbk|DNA gyrase, gyrB sub..|1824|MF327006(163982):103007-104830:-1 ^^ Shigella phage Sf20, complete genome.|neighbours:ID:AUV63966.1(-1),ID:AUV63968.1(-1)|neighbour_genes:hypothetical protein,hypothetical protein|
MSEFRILSDREHVLKRAGMYIGSTTYEEHQRFLFGKWTKISYVPGLVKIIDEIIDNSVDEAIRTNFEFANVISVDIQNNIVTVTDNGRGIPQHMVTTPEGTQIPQPVAAWTRTKAGSNFDDTNRLTQGMNGVGSSLSNFFSDWFTGVTCDGETEMTVQCTNGAENITWSSKPSKLKGTKVTFCPDFDHFEGYMMDNSVLDIVHDRLQSLSVIFPKITFKFNGKRIVSKFKDYAKLYNDDPFVIEDKNFSLALVPAVEGEGFKSVSFANGLFTKNGGTHVDYVTDDLCEEIVKRIKKEYKVDVTKAAVKSGLTCILIVRELPNLRFDSQTKERLTNPTGDIKRHIDLDFKKLAKVIAKKENIIMPIIAVVLARKEAADKAAATKAAKAAKRAKVAKHVKANLIGTDAETTLFLTEGDSAINYLISVRDQDLHGGFPLRGKTLTTWEQPEAKIVKNAEIFNIMAITGLQFGVDALEVMQYKNIAIMTDADTDGIGSIKPSLISFFARWPELFEDGRIRFIKTPIIIAEPKKGDDVRWYYDLEDFENDRDNIKGYNIRYIKGLASLTESDYHRVINDPVMEIITLPENYKELFDLLYSEDADQRKIWMQS
>ID:YP_009618817.1 |[Shigella phage Sf21]||_Shigella_phage_Sf21_.gbk|DNA gyrase, gyrB sub..|1818|NC_042077(166002):2447-4264:-1 ^GeneID:40095420^ Shigella phage Sf21, complete genome.|neighbours:ID:YP_009618816.1(-1),ID:YP_009618818.1(-1)|neighbour_genes:hypothetical protein,hypothetical protein|
MIKNEIKILSDIEHIKKRSGMYIGSSANEMHERFLFGKWESVQYVPGLVKLIDEIIDNSVDEGIRTKFKFANKINVTIKNNQVTVEDNGRGIPQAMVKTPTGEEIPGPVAAWTIPKAGGNFGDDKERVTGGMNGVGSSLTNIFSVMFVGETGDGQNNIVVRCSNGMENKSWETIPGKWKGTRVTFIPDFMSFETNELSQVYLDITLDRLQTLAVVYPDIQFTFNGKKVQGNFKKYARQYDEHAIVQEQENCSIAVGRSPDGFRQLTYVNNIHTKNGGHHIDCVMDDICEDLIPQIKRKFKIDVTKARVKECLTIVMFVRDMKNMRFDSQTKERLTSPFGEIRSHIQLDAKKISRAILNNEAILMPIIEAALARKLAAEKAAETKAAKKASKAKVHKHIKANLCGKDADTTLFLTEGDSAIGYLIDVRDKELHGGYPLRGKVLNSWGMSYADMLKNKELFDICAITGLVLGEKAENLNYHNIAIMTDADHDGLGSIYPSLLGFFSNWPELFEQGRIRFVKTPVIIAQVGKKQEWFYTVAEYESAKDALPKHSIRYIKGLGSLEKSEYREMIQNPVYDVVKLPENWKELFEMLMGDNADLRKEWMSQ
>ID:YP_009614926.1 |[Shigella phage Sf22]||_Shigella_phage_Sf22_.gbk|DNA gyrase, gyrB sub..|1818|NC_042039(166283):114756-116573:-1 ^GeneID:40091341^ Shigella phage Sf22, complete genome.|neighbours:ID:YP_009614925.1(-1),ID:YP_009614927.1(-1)|neighbour_genes:gp173,gp175|
MIKNEIKILSDIEHIKKRSGMYIGSSANEMHERFLFGKWESVQYVPGLVKLIDEIIDNSVDEGIRTKFKFANKINVTIKNNQVTVEDNGRGIPQAMVKTPTGEEIPGPVAAWTIPKAGGNFGDDKERVTGGMNGVGSSLTNIFSVMFVGETGDGQNNIVVRCSNGMENKSWETIPGKWKGTRVTFIPDFMSFETNELSQVYLDITLDRLQTLAVVYPDIQFTFNGKKVQGNFKKYARQYDEHAIVQEQENCSIAVGRSPDGFRQLTYVNNIHTKNGGHHIDCVMDDICEDLIPQIKRKFKIDVTKARVKECLTIVMFVRDMKNMRFDSQTKERLTSPFGEIRSHIQLDAKKISRAILNNEAILMPIIEAALARKLAAEKAAETKAAKKASKAKVHKHIKANLCGKDADTTLFLTEGDSAIGYLIDVRDKELHGGYPLRGKVLNSWGMSYADMLKNKELFDICAITGLVLGEKAENLNYHNIAIMTDADHDGLGSIYPSLLGFFSNWPELFEQGRIRFVKTPVIIAQVGKKQEWFYTVAEYESAKDALPKHSIRYIKGLGSLEKSEYREMIQNPVYDVVKLPENWKELFEMLMGDNADLRKEWMSQ
>ID:ATE86533.1 |[Shigella phage Sf23]||_Shigella_phage_Sf23_.gbk|DNA gyrase, gyrB sub..|1818|MF158046(167678):91853-93670:-1 ^^ Shigella phage Sf23, complete genome.|neighbours:ID:ATE86532.1(-1),ID:ATE86534.1(-1)|neighbour_genes:hypothetical protein,hypothetical protein|
MIKNEIKILSDIEHIKKRSGMYIGSSANEMHERFLFGKWESVQYVPGLVKLIDEIIDNSVDEGIRTKFKFANKINVTIKNNQVTVEDNGRGIPQAMVKTPTGEEIPGPVAAWTIPKAGGNFGDDKERVTGGMNGVGSSLTNIFSVMFVGETGDGQNNIVVRCSNGMENKSWETIPGKWKGTRVTFIPDFMSFETNELSQVYLDITLDRLQTLAVVYPDIQFTFNGKKVQGNFKKYARQYDEHAIVQEQENCSIAVGRSPDGFRQLTYVNNIHTKNGGHHIDCVMDDICEDLIPQIKRKFKIDVTKARVKECLTIVMFVRDMKNMRFDSQTKERLTSPFGEIRSHIQLDAKKISRAILNNEAILMPIIEAALARKLAAEKAAETKAAKKASKAKVHKHIKANLCGKDADTTLFLTEGDSAIGYLIDVRDKELHGGYPLRGKVLNSWGMSYADMLKNKELFDICAITGLVLGEKAENLNYHNIAIMTDADHDGLGSIYPSLLGFFSNWPELFEQGRIRFVKTPVIIAQVGKKQEWFYTVAEYESAKDALPKHSIRYIKGLGSLEKSEYREMIQNPVYDVVKLPENWKELFEMLMGDNADLRKEWMSQ
>ID:YP_009619207.1 |[Shigella phage Sf24]||_Shigella_phage_Sf24_.gbk|DNA gyrase, gyrB sub..|1818|NC_042078(168112):96157-97974:-1 ^GeneID:40095822^ Shigella phage Sf24, complete genome.|neighbours:ID:YP_009619206.1(-1),ID:YP_009619208.1(-1)|neighbour_genes:hypothetical protein,hypothetical protein|
MIKNEIKILSDIEHIKKRSGMYIGSSANEMHERFLFGKWESVQYVPGLVKLIDEIIDNSVDEGIRTKFKFANKINVTIKNNQVTVEDNGRGIPQAMVKTPTGEEIPGPVAAWTIPKAGGNFGDDKERVTGGMNGVGSSLTNIFSVMFVGETGDGQNNIVVRCSNGMENKSWEDIPGKWKGTRVTFIPDFMSFETNELSQVYLDITLDRLQTLAVVYPDIQFTFNGKKVQGNFKKYARQYDEHAIVQEQENCSIAVGRSPDGFRQLTYVNNIHTKNGGHHIDCVMDDICEDLIPQIKRKFKIDVTKARVKECLTIVMFVRDMKNMRFDSQTKERLTSPFGEIRSHIQLDAKKISRAILNNEAILMPIIEAALARKLAAEKAAETKAAKKASKAKVHKHIKANLCGKDADTTLFLTEGDSAIGYLIDVRDKELHGGYPLRGKVLNSWGMSYADMLKNKELFDICAITGLVLGEKAENLNYHNIAIMTDADHDGLGSIYPSLLGFFSNWPELFEQGRIRFVKTPVIIAQVGKKQEWFYTVAEYESAKNALPKHSIRYIKGLGSLEKSEYREMIQNPVYDVVKLPENWKELFEMLMGDNADLRKEWMSQ
>ID:AUV63409.1 |[Shigella phage Sf25]||_Shigella_phage_Sf25_.gbk|DNA gyrase, gyrB sub..|1818|MF327009(168573):96026-97843:-1 ^^ Shigella phage Sf25, complete genome.|neighbours:ID:AUV63408.1(-1),ID:AUV63410.1(-1)|neighbour_genes:hypothetical protein,hypothetical protein|
MIKNEIKILSDIEHIKKRSGMYIGSSANEMHERFLFGKWESVQYVPGLVKLIDEIIDNSVDEGIRTKFKFANKINVTIKNNQVTVEDNGRGIPQAMVKTPTGEEIPGPVAAWTIPKAGGNFGDDKERVTGGMNGVGSSLTNIFSVMFVGETGDGQNNIVVRCSNGMENKSWEDIPGKWKGTRVTFIPDFMSFETNELSQVYLDITLDRLQTLAVVYPDIQFTFNGKKVQGNFKKYARQYDEHAIVQEQENCSIAVGRSPDGFRQLTYVNNIHTKNGGHHIDCVMDDICEDLIPQIKRKFKIDVTKARVKECLTIVMFVRDMKNMRFDSQTKERLTSPFGEIRSHIQLDAKKISRAILNNEAILMPIIEAALARKLAAEKAAETKAAKKASKAKVHKHIKANLCGKDADTTLFLTEGDSAIGYLIDVRDKELHGGYPLRGKVLNSWGMSYADMLKNKELFDICAITGLVLGEKAENLNYHNIAIMTDADHDGLGSIYPSLLGFFSNWPELFEQGRIRFVKTPVIIAQVGKKQEWFYTVAEYESAKDALPKHSIRYIKGLGSLEKSEYREMIQNPVYDVVKLPENWKELFEMLMGDNADLRKEWMSQ
>ID:YP_004414902.1 |[Shigella phage Shfl2]||_Shigella_phage_Shfl2_.gbk|putative DNA topoiso..|1818|NC_015457(165919):2176-3993:-1 ^GeneID:10498765^ Shigella phage Shfl2, complete genome.|neighbours:ID:YP_004414901.1(-1),ID:YP_004414903.1(-1)|neighbour_genes:hypothetical protein,hypothetical protein|
MIKNEIKILSDIEHIKKRSGMYIGSSANEMHERFLFGKWESVQYVPGLVKLIDEIIDNSVDEGIRTKFKFANKINVNIKNNQVTVEDNGRGIPQAMVKTPTGEEIPGPVAAWTIPKAGGNFGDDKERVTGGMNGVGSSLTNIFSVMFVGETGDGQNNIVVRCSNGMENKSWETIPGKWKGTRVTFIPDFMSFETNELSQVYLDITLDRLQTLAVVYPDIQFTFNGKKVQGNFKKYARQYDEHAIVQEQENCSIAVGRSPDGFRQLTYVNNIHTKNGGHHIDCVMDDICEDLIPQIKRKFKIDVTKARVKECLTIVMFVRDMKNMRFDSQTKERLTSPFGEIRSHIQLDAKKISRAILNNEAILMPIIEAALARKLAAEKAAETKAAKKASKAKVHKHIKANLCGKDADTTLFLTEGDSAIGYLIDVRDKELHGGYPLRGKVLNSWGMSYADMLKNKELFDICAITGLVLGEKAENLNYHNIAIMTDADHDGLGSIYPSLLGFFSNWPELFEQGRIRFVKTPVIIAQVGKKQEWFYTVAEYESAKDALPKHSIRYIKGLGSLEKSEYREMIQNPVYDVVKLPENWKELFEMLMGDNADLRKEWMSQ
>ID:YP_009110825.1 |[Shigella phage pSs-1]||_Shigella_phage_pSs-1_.gbk|gp18|1818|NC_025829(164999):8286-10103:-1 ^GeneID:22475091^ Shigella phage pSs-1, complete genome.|neighbours:ID:YP_009110824.1(-1),ID:YP_009110826.1(-1)|neighbour_genes:gp17,gp19|
MIKNEIKILSDIEHIKKRSGMYIGSSANEMHERFLFGKWESVQYVPGLVKLIDEIIDNSVDEGIRTKFKFANKINVTIKNNQVTVEDNGRGIPQAMVKTPTGEEIPGPVAAWTIPKAGGNFGDDKERVTGGMNGVGSSLTNIFSVMFVGETGDGQNNIVVRCSNGMENKSWETIPGKWKGTRVTFIPDFMSFETNELSQVYLDITLDRLQTLAVVYPDIQFTFNGKKVQGNFKKYARQYDEHAIVQEQENCSIAVGRSPDGFRQLTYVNNIHTKNGGHHIDCVMDDICEDLIPQIKRKFKIDVTKARVKECLTIVMFVRDMKNMRFDSQTKERLTSPFGEIRSHIQLDAKKISRAILSNEAILMPIIEAALARKLAAEKAAETKAAKKASKAKVHKHIKANLCGKDADTTLFLTEGDSAIGYLIDVRDKELHGGYPLRGKVLNSWGMSYADMLKNKELFDICAITGLVLGEKAENLNYHNIAIMTDADHDGLGSIYPSLLGFFSNWPELFEQGRIRFVKTPVIIAQVGKKQEWFYTVAEYESAKDALPKHSIRYIKGLGSLEKSEYREMIQNPVYDVVKLPENWKELFEMLMGDNADLRKEWMSQ
>ID:NP_899293.1 |[Vibrio phage KVP40]||_Vibrio_phage_KVP40_.gbk|39|1794|NC_005083(244834):24184-25977:1 ^GeneID:2545762^ Vibrio phage KVP40, complete genome.|neighbours:ID:NP_899292.1(1),ID:NP_899294.1(1)|neighbour_genes:hypothetical protein,hypothetical protein|
MSKQDNFQILSDKQHVLKRPGMYIGSVDREAHERFVLGEYKQIEYVPGLVKIINEVIDNSLDEAIRTKFKFANVIEVKVEGNRITIADNGRGIPQDKVIDPHGNELLRPEAAWTRTKAGSNFEDDRTTVGMNGVGAALTNYFSHQFIGKTCDGKNTVTVSCSNNAERIFVRTSKGGTQGTSVEFIPDFNRFGVFGISPQDEEIIKDRLAALSVAFPEITFKYNGKKHAPTLKQYAKMFGTDVSFEFDNVALFIAASDEFRHNSFINGVHTINGGTHVDYFSNKLADELIPMIKRKHKINVPKPQLKNGLTIGLFIRNFVDPKFDSQTKERLTSSQGDVSPYLKDISYDKIAKKILADDDIIMPIIEALLAKQHAAEARELARKQKKAQNAKVVDHIKATMPGGTLFLTEGKSAIGYLIKVRDSKKHGGIPLRGKVLSTWGKRPAKIMENKELCDIMSVLNIQLGNDDIRDMYYHDIGILVDADVDGKGSIFPLLLAFFYNWPELYKQKRIKFVRTPVVIATNKKETKWFYSIDEYRKAKLSKTWKIRYIKGLGSLTEKEYKKVINEPVFDEIVIDDPSCFELLFGDDTDKRKDWMTQ
>ID:YP_009006338.1 |[Vibrio phage VH7D]||_Vibrio_phage_VH7D_.gbk|DNA topoisomerase la..|1797|NC_023568(246964):203585-205381:1 ^GeneID:18499970^ Vibrio phage VH7D, complete genome.|neighbours:ID:YP_009006337.1(1),ID:YP_009006339.1(1)|neighbour_genes:NAD-dependent deacet..,hypothetical protein|
MMSKKDNFQILSDKQHVLKRPGMYIGSVDREEHERFVLGDFKKIEYVPGLVKIINEVIDNSLDEAIRTKFKFANVIEVKIEGNRITISDNGRGIPQDKVLDPDGKELLRPEAAWTRTKAGSNFEDDRTTVGMNGVGAALTNYFSHQFIGKTCDGKNTVTVSCSNNADRIFVRTSKGGTKGTSVEFIPDFNRFGVFGISPQDEEIIKDRLASLSVAFPEITFKYNGKKHAPTLKQYAKMFNTEVAFEFDNVALFVAPSDEFRHNSFINGVNTSNGGTHVDYFINKLSDELIPMIKRKHKINVPKPQLKNGLTLGLFIRNFTDPKFDSQTKERLTSSQGEVSPYLKDLAYDKIAKKILAEDDIIMPIIEALLAKQQAAEARELARKQKKAQQAKVAEHIKASQPGGTLFLTEGKSAIGYLIKVRDSKKHGGIPLRGKVLSTWGKRPAEIMKNKELCDIMSVLNIQLGNDDIRDMYYKDIGILVDADVDGKGSIFPLLLAFFYNWPELYKQKRIKFVRTPVVIASKNKETKWFYSIEEYRKAKLSKTWKIRYIKGLGSLTEKEYKKVINEPVFDDIVIDDPNCFELLFGNDTDKRKDWMTQ
>ID:QBX06045.1 |[Vibrio phage ValB1 HC]||_Vibrio_phage_ValB1_HC_.gbk|DNA topoisomerase la..|1794|MK568540(247619):55217-57010:-1 ^^ Vibrio phage ValB1 HC, complete genome.|neighbours:ID:QBX06044.1(-1),ID:QBX06046.1(-1)|neighbour_genes:hypothetical protein,NAD-dependent deacet..|
MSKKDNFQILSDKQHVLKRPGMYIGSVDREEHERFVLGDFKKIEYVPGLVKIINEVIDNSLDEAIRTKFKFANVIEVKIEGNRITISDNGRGIPQDKVLDPDGKELLRPEAAWTRTKAGSNFEDDRTTVGMNGVGAALTNYFSHQFIGKTCDGKNTVTVSCSNNADRIFVRTSKGGTKGTSVEFIPDFNRFGVFGISPQDEEIIKDRLASLSVAFPEITFKYNGKKHAPTLKQYAKMFNTEVAFEFDNVALFVAPSDEFRHNSFINGVNTSNGGTHVDYFINKLSDELIPMIKRKHKINVPKPQLKNGLTLGLFIRNFTDPKFDSQTKERLTSSQGEVSPYLKDLAYDKIAKKILAEDDIIMPIIEALLAKQQAAEARELARKQKKAQQAKVAEHIKASQPGGTLFLTEGKSAIGYLIKVRDSKKHGGIPLRGKVLSTWGKRPAEIMKNKELCDIMSVLNIQLGNDDIRDMYYKDIGILVDADVDGKGSIFPLLLAFFYNWPELYKQKRIKFVRTPVVIASKNKETKWFYSIEEYRKAKLSKTWKIRYIKGLGSLTEKEYKKVINEPVFDDIVIDDPNCFELLFGNDTDKRKDWMTQ
>ID:YP_009201321.1 |[Vibrio phage ValKK3]||_Vibrio_phage_ValKK3_.gbk|DNA topoisomerase la..|1797|NC_028829(248088):108318-110114:-1 ^GeneID:26628544^ Vibrio phage ValKK3, complete genome.|neighbours:ID:YP_009201320.1(-1),ID:YP_009201322.1(-1)|neighbour_genes:hypothetical protein,NAD-dependent deacet..|
MMSKKDNFQILSDKQHVLKRPGMYIGSVDREEHERFVLGDFKKIEYVPGLVKIINEVIDNSLDEAIRTKFKFANVIEVKIEGNRITISDNGRGIPQDKVLDPDGKELLRPEAAWTRTKAGSNFEDDRTTVGMNGVGAALTNYFSHQFIGKTCDGKNTVTVSCSNNADRIFVRTSKGGTKGTSVEFIPDFNRFGVFGISPQDEEIIKDRLASLSVAFPEITFKYNGKKHAPTLKQYAKMFNTEVAFEFDNVALFVAPSDEFRHNSFINGVNTSNGGTHVDYFINKLSDELIPMIKRKHKINVPKPQLKNGLTLGLFIRNFTDPKFDSQTKERLTSSQGEVSPYLKDLAYDKIAKKILAEDDIIMPIIEALLAKQQAAEARELARKQKKAQQAKVAEHIKASQPGGTLFLTEGKSAIGYLIKVRDSKKHGGIPLRGKVLSTWGKRPAEIMKNKELCDIMSVLNIQLGNDDIRDMYYKDIGILVDADVDGKGSIFPLLLAFFYNWPELYKQKRIKFVRTPVVIASKNKETKWFYSIEEYRKAKLSKTWKIRYIKGLGSLTEKEYKKVINEPVFDDIVIDDPNCFELLFGNDTDKRKDWMTQ
>ID:YP_008125243.2 |[Vibrio phage nt-1]||_Vibrio_phage_nt-1_.gbk|topoisomerase II lar..|1794|NC_021529(247511):188938-190731:1 ^GeneID:15926545^ Vibrio phage nt-1, complete genome.|neighbours:ID:YP_008125242.1(1),ID:YP_008125244.2(1)|neighbour_genes:Sir2 family NAD-depe..,hypothetical protein|
MSKQDAFQILSDKQHVLKRPGMYIGSVDREAHDRFVLGEYKQIEYVPGLVKIINEVIDNSLDEAIRTKFKFANIIEVKIEGNRITVSDNGRGIPQDTVIDPQGNELLRPEAAWTRTKAGSNFEDDRTTVGMNGVGAALTNYFSHQFIGKTCDSKNTVTVSCSNNADRIFVRTMKGGTQGTSVEFIPDFNRFGVFGISPQDEEIIKDRLASLSVAFPEITFKYNGKKHAPTLKQYAKMFGTDVAFEFDDVAIFIAASDEFRHNSFINGVNTKNGGTHVDYFSNKLADELIPMIKRKHKITVPKPQLKNGLTIGLFIRNFVDPKFDSQTKERLTSSQGEVSPYLKDIDYDKIAKKILADDDIIMPIIEALLAKQQAAEARELARKQKKAQTAKVADHIKASMPGGTLFLTEGKSAIGYLIKVRDSKKHGGIPLRGKVLSTWGKRPAEIMKNKELSDIMSVLGLQLGNDDIRDMYYHDIGILVDADVDGKGSIFPLLLAFFYNWPELYKQKRIKFVRTPVVIAANKKDTKWFYSLEEYRKAKLGSTWKIRYIKGLGSLTEKEYKRVINEPVFDEIVIDDPDLFELLFGDDADRRKDWMTQ
>ID:ALP46972.1 |[Vibrio phage phi-Grn1]||_Vibrio_phage_phi-Grn1_.gbk|topoisomerase IV sub..|1794|KT919972(248605):131538-133331:1 ^^ Vibrio phage phi-Grn1, complete genome.|neighbours:ID:ALP47040.1(1),ID:ALP47277.1(1)|neighbour_genes:NAD-dependent protei..,hypothetical protein|
MSKKDNFQILSDKQHVLKRPGMYIGSVDREEHERFVLGDFKKIEYVPGLVKIINEVIDNSLDEAIRTKFKFANVIEVKIEGNRITISDNGRGIPQDKVLDPDGKELLRPEAAWTRTKAGSNFEDDRTTVGMNGVGAALTNYFSHQFIGKTCDGKNTVTVSCSNNADRIFVRTSKGGTKGTSVEFIPDFNRFGVFGISPQDEEIIKDRLASLSVAFPEITFKYNGKKHAPTLKQYAKMFNTEVAFEFDNVALFVAPSDEFRHNSFINGVNTSNGGTHVDYFINKLSDELIPMIKRKHKINVPKPQLKNGLTLGLFIRNFTDPKFDSQTKERLTSSQGEVSPYLKDLAYDKIAKKILAEDDIIMPIIEALLAKQQAAEARELARKQKKAQQAKVAEHIKASQPGGTLFLTEGKSAIGYLIKVRDSKKHGGIPLRGKVLSTWGKRPAEIMKNKELCDIMSVLNIQLGNDDIRDMYYKDIGILVDADVDGKGSIFPLLLAFFYNWPELYKQKRIKFVRTPVVIASKNKETKWFYSIEEYRKAKLSKTWKIRYIKGLGSLTEKEYKKVINEPVFDDIVIDDPNCFELLFGNDTDKRKDWMTQ
>ID:ALP47352.1 |[Vibrio phage phi-ST2]||_Vibrio_phage_phi-ST2_.gbk|topoisomerase IV sub..|1794|KT919973(250485):191704-193497:1 ^^ Vibrio phage phi-ST2, complete genome.|neighbours:ID:ALP47418.1(1),ID:ALP47657.1(1)|neighbour_genes:NAD-dependent protei..,hypothetical protein|
MSKKDNFQILSDKQHVLKRPGMYIGSVDREEHERFVLGDFKKIEYVPGLVKIINEVIDNSLDEAIRTKFKFANVIEVKIEGNRITISDNGRGIPQDKVLDPDGKELLRPEAAWTRTKAGSNFEDDRTTVGMNGVGAALTNYFSHQFIGKTCDGKNTVTVSCSNNADRIFVRTSKGGTKGTSVEFIPDFNRFGVFGISPQDEEIIKDRLASLSVAFPEITFKYNGKKHAPTLKQYAKMFNTEVAFEFDNVALFVAPSDEFRHNSFINGVNTSNGGTHVDYFINKLSDELIPMIKRKHKINVPKPQLKNGLTLGLFIRNFTDPKFDSQTKERLTSSQGEVSPYLKDLAYDKIAKKILAEDDIIMPIIEALLAKQQAAEARELARKQKKAQQAKVAEHIKASQPGGTLFLTEGKSAIGYLIKVRDSKKHGGIPLRGKVLSTWGKRPAEIMKNKELCDIMSVLNIQLGNDDIRDMYYKDIGILVDADVDGKGSIFPLLLAFFYNWPELYKQKRIKFVRTPVVIASKNKETKWFYSIEEYRKAKLSKTWKIRYIKGLGSLTEKEYKKVINEPVFDDIVIDDPNCFELLFGNDTDKRKDWMTQ
>ID:ALY07070.1 |[Vibrio phage vB_VmeM-32]||_Vibrio_phage_vB_VmeM-32_.gbk|DNA topoisomerase 4 ..|1842|KU160494(199912):59367-61208:-1 ^^ Vibrio phage vB_VmeM-32, complete genome.|neighbours:ID:ALY07069.1(-1),ID:ALY07071.1(-1)|neighbour_genes:hypothetical protein,hypothetical protein|
MTENKKVNGDVFQILSERDHALQAPDMYIGSVVAEPIEVLIDGKYETLNYVPGLLKIIDEIIDNSVDEAIRTDYKFANEIRVQINNSCEVEISDNGRGIPQDDILTPEGIKIPRPLAAWTRARAGTNFDKGRTTMGKNGIGSALTNFFSSQFIGTTDDGKSRVIVRCTNSAENVDFVKEKSVSHGTSVKFVPDFDYFGVNRINENIERVIQNRLTYLAICHRQIKFYFNGKAISGNFVSFAKKFGDVYYENETNHSMFISTSDQFRHISFVNGIFTRLGGTHVDGITNAIFDELITLIKKKHKIDINRARIRENIMFGLFLRNFSDSKYDGQTKERLSNPFSQIKDHVGLDAVKIAKKILSIESIINPIIESALAKKRAADAAELKRKTKNALSINVPKHIKASALGKKKCSLFLTEGDSAIGYFVKARGDKSDVYGGFPLRGKILNVWDKTAKDAMKNAEISQLVSILNVALSDKSDPAYDEIVIMTDQDVDGKGSIALLLIALFYKFWPHWFDDERIKIIRTPEYISTNGKTVEWSYDLDEFKSKEKMFSKGKWEHRHIKGLGSLTLDEYKRCIHEPKFETIVVCDETRRYLEMLFGDDAEQRKAWLSGEF
>ID:AFN37277.1 |[Vibriophage phi-pp2]||_Vibriophage_phi-pp2_.gbk|DNA gyrase subunit B|1794|JN849462(246421):24180-25973:1 ^^ Vibriophage phi-pp2, complete genome.|neighbours:ID:AFN37276.1(1),ID:AFN37278.1(1)|neighbour_genes:Sir2/CobB protein,hypothetical protein|
MSKQDNFQILSDKQHVLKRPGMYIGSVDREAHERFVLGEYKQIEYVPGLVKIINEVIDNSLDEAIRTKFKFANVIEVKVEGNRITIADNGRGIPQDKVIDPHGNELLRPEAAWTRTKAGSNFEDDRTTVGMNGVGAALTNYFSHQFIGKTCDGKNTVTVSCSNNAERIFVRTSKGGTQGTSVEFIPDFNRFGVFGISPQDEEIIKDRLAALSVAFPEITFKYNGKKHAPTLKQYAKMFGTDVSFEFDNVALFIAASDEFRHNSFINGVHTINGGTHVDYFSNKLADELIPMIKRKHKINVPKPQLKNGLTIGLFIRNFVDPKFDSQTKERLTSSQGDVSPYLKDISYDKIAKKILADDDIIMPIIEALLAKQHAAEARELARKQKKAQNAKVADHIKATMPGGTLFLTEGKSAIGYLIKVRDSKKHGGIPLRGKVLSTWGKRPAKIMENKELCDIMSVLNIQLGNDDIRDMYYHDIGILVDADVDGKGSIFPLLLAFFYNWPELYKQKRIKFVRTPVVIATNKKETKWFYSIDEYRKAKLSKTWKIRYIKGLGSLTEKEYKKVINEPVFDEIVIDDPSCFELLFGDDTDKRKDWMTQ
>ID:YP_009153606.1 |[Yersinia phage PST]||_Yersinia_phage_PST_.gbk|DNA topoisomerase su..|1818|NC_027404(167785):2447-4264:-1 ^GeneID:24677430^ Yersinia phage PST, complete genome.|neighbours:ID:YP_009153605.1(-1),ID:YP_009153607.1(-1)|neighbour_genes:hypothetical protein,hypothetical protein|
MIKNEIKILSDIEHIKKRSGMYIGSSANEMHERFLFGKWESVQYVPGLVKLIDEIIDNSVDEGIRTKFKFANKINVTIKNNQVTVEDNGRGIPQAMVKTPTGEEIPGPVAAWTIPKAGGNFGDDKERVTGGMNGVGSSLTNIFSVMFVGETGDGQNNIVVRCSNGMENKSWETIPGKWKGTRVTFIPDFMSFETNELSQVYLDITLDRLQTLAVVYPDIQFTFNGKKVQGNFKKYARQYDEHAIVQEQENCSIAVGRSPDGFRQLTYVNNIHTKNGGHHIDCVMDDICEDLIPQIKRKFKIDVTKARVKECLTIVMFVRDMKNMRFDSQTKERLTSPFGEIRSHIQLDAKKISRAILNNEAILMPIIEAALARKLAAEKAAETKAAKKASKAKVHKHIKANLCGKDADTTLFLTEGDSAIGYLIDVRDKELHGGYPLRGKVLNSWGMSYADMLKNKELFDICAITGLVLGEKAENLNYHNIAIMTDADHDGLGSIYPSLLGFFSNWPELFEQGRIRFVKTPVIIAHVGKKQEWFYTVAEYESAKDALPKHSIRYIKGLGSLEKSEYREMIQNPVYDVVKLPENWKELFEMLMGDNADLRKEWMSQ
>ID:VEV89619.1 |[Yersinia phage fPS-2]||_Yersinia_phage_fPS-2_.gbk|g003c|1818|LR215722(169060):2458-4275:-1 ^^ Yersinia phage fPS-2 genome assembly, chromosome: I.|neighbours:ID:VEV89618.1(-1),ID:VEV89620.1(-1)|neighbour_genes:g002c,g004c|
MIKNEIKILSDIEHIKKRSGMYIGSSANEMHERFLFGKWESVQYVPGLVKLIDEIIDNSVDEGIRTKFKFANKINVTIKNNQVTVEDNGRGIPQAMVKTPTGEEIPGPVAAWTIPKAGGNFGDDKERVTGGMNGVGSSLTNIFSVMFVGETGDGQNNIVVRCSNGMENKSWETIPGKWKGTRVTFIPDFMSFETNELSQVYLDITLDRLQTLAVVYPDIQFTFNGKKVQGNFKKYARQYDEHAIVQEQENCSIAVGRSPDGFRQLTYVNNIHTKNGGHHIDCVMDDICEDLIPQIKRKFKIDVTKARVKECLTIVMFVRDMKNMRFDSQTKERLTSPFGEIRSHIQLDAKKISRAILNNEAILMPIIEAALARKLAAEKAAETKAAKKASKAKVHKHIKANLCGKDADTTLFLTEGDSAIGYLIDVRDKELHGGYPLRGKVLNSWGMSYADMLKNKELFDICAITGLVLGEKAENLNYHNIAIMTDADHDGLGSIYPSLLGFFSNWPELFEQGRIRFVKTPVIIAQVGKKQEWFYTVAEYESAKDALPKHSIRYIKGLGSLEKSEYREMIQNPVYDVVKLPENWKELFEMLMGDNADLRKEWMSQ
>ID:YP_009149242.1 |[Yersinia phage phiD1]||_Yersinia_phage_phiD1_.gbk|g003|1818|NC_027353(167063):2458-4275:-1 ^GeneID:24635439^ Yersinia phage phiD1 complete genome.|neighbours:ID:YP_009149241.1(-1),ID:YP_009149243.1(-1)|neighbour_genes:g002,g004|
MIKNEIKILSDIEHIKKRSGMYIGSSANEMHERFLFGKWESVQYVPGLVKLIDEIIDNSVDEGIRTKFKFANKINVTIKNNQVTVEDNGRGIPQAMVKTPTGEEIPGPVAAWTIPKAGGNFGDDKERVTGGMNGVGSSLTNIFSVMFVGETGDGQNNIVVRCSNGMENKSWEDIPGKWKGTRVTFIPDFMSFETNELSQVYLDITLDRLQTLAVVYPDIQFTFNGKKVQGNFKKYARQYDEHAIVQEQENCSIAVGRSPDGFRQLTYVNNIHTKNGGHHIDCVMDDICEDLIPQIKRKFKIDVTKARVKECLTIVMFVRDMKNMRFDSQTKERLTSPFGEIRSHIQLDAKKISRAILNNEAILMPIIEAALARKLAAEKAAETKAAKKASKAKVHKHIKANLCGKDADTTLFLTEGDSAIGYLIDVRDKELHGGYPLRGKVLNSWGMSYADMLKNKELFDICAITGLVLGEKAENLNYHNIAIMTDADHDGLGSIYPSLLGFFSNWPELFEQGRIRFVKTPVIIAQVGKKQEWFYTVAEYESAKDALPKHSIRYIKGLGSLEKSEYREMIQNPVYDVVKLPENWKELFEMLMGDNADLRKKWMSQ
