# Supplementary material for: Influence of Non-canonical DNA Bases on the Genomic Diversity of Tevenvirinae
Source: Front Microbiol. 2021 Apr 6;12:632686. doi: 10.3389/fmicb.2021.632686 (PMC8056088; doi:10.3389/fmicb.2021.632686)
Supplement: Supplementary Data Sheet 1 — Clustering results (folders “first clusterisation,” “second clusterisation,” and “third clusterisation”): the number of pan-genome components in the individual genome (files “pan genome components of genomes”), the total number of all clusters and components of the pan-genome (files “pan genome components”), a list of clusters of the core genome (files “core list”), a list of clusters of the softcore genome (files “softcore list”). Clusters of the softcore genome (folders “softcore clusters”) are presented in the files which show regions in genomes, protein sequences, names of viruses which have these proteins A description of softcore clusters is also supplied (file “Softcore clusters description”). [file Data_Sheet_1.ZIP › Data sheet 1/first clusterisation/softcore_clusters/19881_dda.faa]

>ID:YP_004300598.1 |[Acinetobacter virus 133]|Acj133|_Acinetobacter_phage_133_.gbk|dda|1338|NC_015250(159801):9302-10639:-1 ^GeneID:10323004^ Acinetobacter phage 133, complete genome.|neighbours:ID:YP_004300597.1(-1),ID:YP_004300599.1(-1)|neighbour_genes:hypothetical protein,dda.1|
MNYENLTDGQKLAFDAAVAAVGKKGAGDQPHLTINGPAGTGKTTLTKCLLDYFTRKGVHGVFLAAPTHQAKKVLSKLAGQEASTIHSLLKINPSNYEDKTVFEQRDTPELDDCQVLFCDEASMYDTELFRLILTSVPRHCTIIALGDVAQIRPVSPGSGENNVSPFFINDKFKQVSLTEVKRSNAPIIEVATQIRTGGWIGNNVQNGQGVFDLSGTESLRNFFGKYFEIVQTPDDLFENRMLAYTNKSVENLNGIIRKQLYKTQDMFIDGEVVVMQEPLVKTVEYQGKKFTEIVFNNGEQVRILNCKLTSDMFQVKGASGSTMIRYWELDLEAVDPNVDGSKNEGTIKVLASQDEVDKLGFMLGKAADSYRNGPSVKGQWAGWWRLKRTFLTVKALPCSTVHKSQGISVDNCFLYTPCIHKADIELARQLLYVGTTRARHNVYFI
>ID:AWY10404.1 |[Acinetobacter phage AM101]||_Acinetobacter_phage_AM101_.gbk|ATP-dependent DNA he..|1359|MH165274(166487):154800-156158:1 ^^ Acinetobacter phage AM101, complete genome.|neighbours:ID:AWY10403.1(1),ID:AWY10405.1(1)|neighbour_genes:hypothetical protein,hypothetical protein|
MNDLKLEDLNEGQRAAFDAVIKVISTKSMMATTSSCEVKPHITINGPAGTGKTTLTRFLINHLISSGEKGVMLAAPTHQAKKVLAKLSGMEASTIHSLLKINPTTYEDSTVFQQSDDPDLSDCRVLICDEVSMYDRELFRILMASIPPWCTIIGLGDIAQIRPVAPNSTTPELSAFFFNDKFQQVSLTEVMRSNAPIIEVATEIRKGGWIRENLVDGQGVHSMVRSNGGSVAAFLTKYFEIVKDPDDLFDNRMLAFTNKSVNDLNNIIRKKLYQTTVPYIKDEVLVMQEPLMRSHTFEGKTFTEVIFNNGELVRIINCREKYVNLFIKGFKGSDSIKVWELEIRGVDSDAVDMIKVIHDEQELNKFQYFMSKSASEFKNARDKRPNWKGWWDLKAQFHKVKPLPCGTIHKSQGSTLDNVFLFTPCIHRADPALAQQLLYVGATRAKHNVYFV
>ID:YP_004009386.1 |[Acinetobacter phage Ac42]|Ac42|_Acinetobacter_phage_Ac42_.gbk|dda|1329|NC_014660(167716):13640-14968:-1 ^GeneID:9925651^ Acinetobacter phage Ac42, complete genome.|neighbours:ID:YP_004009385.1(-1),ID:YP_004009387.1(-1)|neighbour_genes:hypothetical protein,hypothetical protein|
MNFEDLTEGQKNAYTAAIKAIETVPSSSAEKRHLTINGPAGTGKTTLTKFLIAELIRRGERGVYLAAPTHQAKKVLSQHAGMEASTIHSLLKINPTTYEDSTTFEQKDVPDMSECRVLICDEASMYDLKLFQILMSSIPLCCTVIALGDIAQIRPVEPGAFEGQVSPFFTYEKFEQVSLTEVMRSNAPIIDVATSIRTGNWIYENVIDGAGVHNLTSERSVKSFMEKYFSIVKTPEDLFENRLLAFTNKSVDDLNKIVRKKIYNTLEPFIDGEVLVMQEPLIKSYTYEGKKVSEIVFNNGEMVKVLCCSQTSDEISVRGCSTKYMVRYWQLDLQSLDDPDLTGSINVIVDEAEINKLNLVLGKSAEQFKSGAVKAAWADWWKLKRNFHKVKALPCSTIHKSQGTSVDNVFLYTPCIHKADSQLAQQLLYVGATRARHNVYYI
>ID:YP_004009639.1 |[Acinetobacter phage Acj61]||_Acinetobacter_phage_Acj61_.gbk|dda|1329|NC_014661(164093):13261-14589:-1 ^GeneID:9925913^ Acinetobacter phage Acj61, complete genome.|neighbours:ID:YP_004009638.1(-1),ID:YP_004009640.1(-1)|neighbour_genes:hypothetical protein,hypothetical protein|
MTDLQFDDLTEGQQNAFNAALEAMKTKGQHITINGPAGTGKTTLTKFLINHLIRTGESGIMLAAPTHQAKKVLSKLAGMEAQTIHSLLKINPTTYEDATLFEQSDVPDLSECRVLICDEVSMYDRELFRILMASVPYWCTIIGLGDIAQIRPVAPNSNIPEVSAFFLNEKFEQVALTEVMRSNAPIIEVATEIRHGKWIRECLLNGEGVHDMVLPTGGSVANFMYKYFDIVKTPEDLFENRMLAFTNKSVGNLNKIIRRKLYQTEVPFINDEVLVMQEPLMRTHKFEGKSFTDVRFNNGELVRVLSCQPITKRLAIRGIDQEDVVKCWHLELRAIETDVVDSICVIEDERQMKIFQHYLSAVAYEFKNSNTGKRPNWSGWWDLRKEFHKVKALPCGTIHKSQGTSVDNVFLYTPCIHSADADLAQQLLYVGATRARNNVYFV
>ID:YP_004010160.1 |[Acinetobacter phage Acj9]||_Acinetobacter_phage_Acj9_.gbk|dda|1323|NC_014663(169947):13283-14605:-1 ^GeneID:9926457^ Acinetobacter phage Acj9, complete genome.|neighbours:ID:YP_004010159.1(-1),ID:YP_004010161.1(-1)|neighbour_genes:hypothetical protein,hypothetical protein|
MTQDITVEDLNAGQRAALDGALQAIETKTHCTINGPAGTGKTTLTRVLIDHLIRSGRTGIMLAAPTHQAKKVLAKLAGMEASTIHSLLKINPTTYEDTTEFVQSDTPDLSECSVLICDEVSMYDRELFRILLASVPYSCTIIGLGDMAQIRPVAPGNNRPELSAFFFNEKFKQLHLTEVMRSNAPIIKVATEIRQGGWIRQELVDGEGVHDLTEHGKSVANFMGKYFEIVKDEDDLFDNRMLAFTNKSVDSLNGIIRKRLYQTTEPFIKTEVIVMQEPLMKTVTFEGKKFTETVFNNGELVRILECRPNTSFLSLKGSKFTDKINVWDLQVQGVDNGLVASFQVIVDEQESNKFQNFLSVTAGQFKENREVRPNWKGWWEVRSRFKKVKALPVGTIHKSQGSTVDASFVYTPCIHRCDAELAQQLLYVATTRARNNVYFI
>ID:AXY82625.1 |[Acinetobacter phage KARL-1]||_Acinetobacter_phage_KARL-1_.gbk|DNA helicase|1359|MH713599(166560):2399-3757:1 ^^ Acinetobacter phage KARL-1, complete genome.|neighbours:ID:AXY82624.1(1),ID:AXY82626.1(1)|neighbour_genes:hypothetical protein,hypothetical protein|
MNDLKLEDLNEGQRAAFDAVIKVISTKSMMATTSHDEVKPHITINGPAGTGKTTLTRFLINYLISSGEKGVMLAAPTHQAKKVLAKLSGMEASTIHSLLKINPTTYEDSTVFQQSDTPDLSECRVLICDEVSMYDRELFRILMASIPPWCTIIGLGDIAQIRPVAPNSTVPELSAFFFNDKFEQVTLTEVMRSNAPIIEVATEIRKGGWIRENLVDGQGVHSMVRSNGGSVAAFLSKYFEIVKDADYLFDNRMLAFTNKSVNDLNNIIRKKLYQTTVPYIKDEVLVMQEPLMRSHTFEGKTFTEVIFNNGELVRIINCREKYVNLFIKGFKGSDSIKVWELEIRGVDSDAVDMIKVIHDEQELNKFQYFMSKSASEFKNTRDKRPNWKGWWDLKAQFHKVKPLPCGTIHKSQGSTLDNVFLFTPCIHRADPALAQQLLYVGTTRAKHNVYFV
>ID:YP_006488970.1 |[Acinetobacter phage ZZ1]||_Acinetobacter_phage_ZZ1_.gbk|dda|1329|NC_018087(166687):13874-15202:-1 ^GeneID:13165056^ Acinetobacter phage ZZ1, complete genome.|neighbours:ID:YP_006488971.1(-1),ID:YP_006488969.1(-1)|neighbour_genes:hypothetical protein,hypothetical protein|
MNDLTFDDLNEGQKQAFNAALEVMQTQGKHITINGPAGTGKTTLTKFLINHLIDSGEKGVMLAAPTHQAKKILSKLAGMDAHTIHSLLKISPTNYEDQTSFEQSDAPDLSECRVLICDEVSMYDRELFRILMTSVPRWCTIIGLGDIAQIRPVAPGSSIPELSAFFFNEHFVQANLTEVMRSNAPIIKVATEIRNGSWIRENLVDGAGVHNLNAPGKSVANFMQKYFEIVPDADALFDNRMLAYTNKSVDSLNAIIRKRLYQTELPFIKHEVLVMQEPLIKTHSFEGKKFTETIFNNGELVRIHDCKEITVNLEIKTFAEKLPIKAWALDVRGVDSDMVATIQVISDEQEQNKFQFYLSRAASEFKAMKGHGPKPNWKDWWKLRNSFLKVKALPVGTVHKSQGSTVDSVFLYTPCMHKADPALAQQLLYVGCTRARTNVYFI
>ID:AXF40593.1 |[Acinetobacter phage vB_ApiM_fHyAci03]||_Acinetobacter_phage_vB_ApiM_fHyAci03_.gbk|dda|1359|MH460829(165975):13340-14698:-1 ^^ Acinetobacter phage vB_ApiM_fHyAci03, complete genome.|neighbours:ID:AXF40592.1(-1),ID:AXF40594.1(-1)|neighbour_genes:hypothetical protein,hypothetical protein|
MNDLKLEDLNEGQRAAFDAVIKVISTKSMMATTSSCEVKPHITINGPAGTGKTTLTRFLINHLISSGEKGVMLAAPTHQAKKVLAKLSGMEASTIHSLLKINPTTYEDSTVFQQSDTPDLSECRVLICDEVSMYDRELFRILMASIPPWCTIIGLGDIAQIRPVAPNSTIPELSAFFFNDKFEQVSLTEVMRSNAPIIEVATEIRKGGWIRENLVDGQGVHSMVRQDGGSVAAFLTKYFEIVKDPDDLFDNRMLAFTNKSVNDLNNIIRKKLYQTTVPYIKDEVLVMQEPLMRSHTFEGKTFTEVIFNNGELVRIINCREKYVNLFIKGFKGSDSIKVWELEIRGVDSDAVDMIKVIHDEQELNKFQYFMSKSASEFKNARDKRPNWKGWWDLKARFHKVKPLPCGTIHKSQGSTLDNVFLFTPCIHRADPALAQQLLYVGATRAKHNVYFV
>ID:APU01450.1 |[Aeromonas phage 65.2]||_Aeromonas_phage_65.2_.gbk|DNA helicase|1305|KY290955(236567):49838-51142:1 ^SEED:fig|6666666.172300.peg.59^ Aeromonas phage 65.2, complete genome.|neighbours:ID:APU01449.1(1),ID:APU01451.1(1)|neighbour_genes:hypothetical protein,hypothetical protein|
MSESEITLTPSQNMAVNEVKNGTGHITISGPPGSGKTFLVKYLIKMLGDELGTVLAAPTHQAKIVLTEMSGIEACTIHSLMKIHPETLEDIQIFDQSKLPDLSNIRYLIVEEASMHSKTLFKITMKSIPPTCRIIAIGDKDQIQPVEHAQGELSPYFTDPRFSQIRLTDIMRQSLDNPIIQVATKIREGGWIEPNWNRDTKTGVYKVSGITDLVNSYLRAVKTPEDLTKYRFLAYTNKVVNKVNSIVREHVYKTKLPFIEGEKIVLQEPVMVEHEDDTIETIFTNGEVVTINEIEVFDRTIRIDGSPEFKVNAAKLSVSSDYSGIEHDFCVLYGSESELEFEYQLSESAGNIKQMGKGGNQRSAWKSFWAAKKMFIETKSLGASTIHKSQGSTVKGVWLALHDIHYADEELKQQLVYVGVTRPTDFCLYFDGTK
>ID:YP_004300899.1 |[Aeromonas virus 65]||_Aeromonas_phage_65_.gbk|dda|1305|NC_015251(235229):49838-51142:1 ^GeneID:10323321^ Aeromonas phage 65, complete genome.|neighbours:ID:YP_004300898.1(1),ID:YP_004300900.1(1)|neighbour_genes:hypothetical protein,hypothetical protein|
MSESEITLTPSQNMAVNEVKNGTGHITISGPPGSGKTFLVKYLIKMLGDELGTVLAAPTHQAKIVLTEMSGIEACTIHSLMKIHPETLEDIQIFDQSKLPDLSNIRYLIVEEASMHSKTLFKITMKSIPPTCRIIAIGDKDQIQPEEHAQGELSPYFTDPRFSQIRLTDIMRQSLDNPIIQVATKIREGGWIEPNWNRDTKTGVYKVSGITDLVNSYLRAVKTPEDLTKYRFLAYTNKVVNKVNSIVREHVYKTKLPFIEGEKIVLQEPVMVEHEDDTIETIFTNGEVVTINEIEVFDRTIRIDGSPEFKVNAAKLSVSSDYSGIEHDFCVLYGSESRLEFEYQLSESAGNIKQMGKGGNQRSAWKSFWAAKKMFIETKSLGASTIHKSQGSTVKGVWLALHDIHYADEELKQQLVYVGVTRPTDFCLYFDGTK
>ID:ATI17449.1 |[Aeromonas phage AS-szw]||_Aeromonas_phage_AS-szw_.gbk|DNA helicase|1305|MF498773(229957):124624-125928:-1 ^^ Aeromonas phage AS-szw, complete genome.|neighbours:ID:ATI17448.1(-1),ID:ATI17450.1(-1)|neighbour_genes:hypothetical protein,hypothetical protein|
MRNENEITLTNSQQMAVDAVRSGTGHITISGPPGSGKTFLVKYIIKMLGDELGTVLAAPTHQAKIVLTEMSGIEACTIHSLMKIHPETLEDIQIFDQSKMPDLSTVRYLIIEEASMHSKTLFNITMKSIPPTCRIIAIGDKDQIQPVDHAPGELSPYFTDSRFTQIRMTDIMRQSLDNPIIQVATTIREGGWIYQNWNKEKKSGVYKVKSITDLINSYLRVVKTPDDLTKYRFLAFTNKVVDKVNSIVRKHVYKTDLPFIEGEKLVLQEPVMVEYDDDTIETIFTNGEVVTVDEIEVSDMNIRIDGSPAFSISVAKLKVTSDFSGVTHDIMSVYGEDSKAEFNYQLSEAAAVIKQMQRGQTKAAWASFWDAKKTFTETKSLGACTIHKSQGSTVKGVWLGLHDISYADTDLQQQLVYVGVTRPTDFCLYFDGSK
>ID:ASU00147.1 |[Aeromonas phage AS-zj]||_Aeromonas_phage_AS-zj_.gbk|DNA helicase|1305|MF448340(229929):955-2259:-1 ^^ Aeromonas phage AS-zj, complete genome.|neighbours:ID:ASU00148.1(-1),ID:ASU00146.1(-1)|neighbour_genes:hypothetical protein,hypothetical protein|
MRNENEITLTNSQQMAVDAVRSGTGHITISGPPGSGKTFLVKYIIKMLGDELGTVLAAPTHQAKIVLTEMSGIEACTIHSLMKIHPETLEDIQIFDQSKMPDLSTVRYLIIEEASMHSKTLFNITMKSIPPTCRIIAIGDKDQIQPVDHAPGELSPYFTDSRFTQIRMTDIMRQSLDNPIIQVATTIREGGWIYQNWNKEKKSGVYKVKSITDLINSYLRVVKTPDDLTKYRFLAFTNKVVDKVNSIVRKHVYKTDLPFIEGEKLVLQEPVMVEYDDDTIETIFTNGEVVTVDEIEVSDMNIRIDGSPAFSISVAKLKVTSDFSGVTHDIMSVYGEDSKAEFNYQLSEAAAVIKQMQRGQTKAAWASFWDAKKTFTETKSLGACTIHKSQGSTVKGVWLGLHDISYADTDLQQQLVYVGVTRPTDFCLYFDGSK
>ID:NP_944136.1 |[Aeromonas virus Aeh1]||_Aeromonas_phage_Aeh1_.gbk|dda|1365|NC_005260(233234):171994-173358:-1 ^GeneID:2658060^ Aeromonas phage Aeh1, complete genome.|neighbours:ID:NP_944135.1(-1),ID:NP_944137.1(-1)|neighbour_genes:hypothetical protein,hypothetical protein|
MSEAASLLAKIILTDCQKTAIDAVLTDKKHITISGPAGSGKSFLTKILIQKLLDLNSGAVITCAPTHQAKIVLSKMSGFTASTIHSVLKIHPDTYEDVREFKQSKSDKAKEDLKAVRYLIVDEASMVDNDLFEILLKSVHPFCQIIAIGDKHQIQPVRHAPGEISPFFTDKRFRLAELKTVVRQQAGNPIIQVATKIRNGGWFETNWDKATGTGVLDVKTIAKMMQIYLSKVKTPEDLLNYRMLAYTNDVVNSFNRVIRKHVYKTTEPFVDNEYLVMQEPVMREEEIGGETFTETLLNNGETVKIIPGSIKRQLKYISLPYVEPIQIEVATMLVERQETDVTDNVDSDKEVEISVVWDASSQVLLDEALSYAASQYKQMGSGKATSRLWESFWQVKGMFVNTKSLGASTFHKSQGTTVIGVCVYTGDMNFAQFEIQTQLGYVGCTRAQKWVIYC
>ID:AUE22782.1 |[Aeromonas phage Ah1]||_Aeromonas_phage_Ah1_.gbk|dda|1365|MG250483(221116):158419-159783:-1 ^^ Aeromonas phage Ah1, complete genome.|neighbours:ID:AUE22781.1(-1),ID:AUE22783.1(-1)|neighbour_genes:hypothetical protein,hypothetical protein|
MSEAASLLAKIILTDCQKAAIDAVLTDKKHITISGPAGSGKSFLTKILIQKLLDLNNGAVITCAPTHQAKIVLSKMSGFTASTIHSVLKIHPDTYEDVREFKQSKSDKAKEDLKAVQYLIVDEASMVDNDLFEILLKSVHPFCQIIAIGDKHQIQPVRHAPGEISPFFTDKRFRLAELKTVVRQQAGNPIIQVATKIRNGGWFETNWDKATGTGVLDVKTIAKMMQIYLSKVKTPEDLLNYRMLAYTNDVVNSFNRVIRKHVYKTTDPFVDNEYLVMQEPVMREEEIGGETFTETLLNNGETVKIIPGSIKRQLKYISLPYVDPIQIEVATMLVERQETDVTEGVDSDKEVEISVVWDASSQVLLDEALSYAASQYKQMGSGKATSRLWEAFWQVKGMFVNTKSLGASTFHKSQGTTVIGVCVYTGDMNFAQFEIQTQLGYVGCTRAQKWVIYC
>ID:QAX98497.1 |[Aeromonas phage AsFcp_2]||_Aeromonas_phage_AsFcp_2_.gbk|DNA helicase|1362|MH791401(219171):109805-111166:-1 ^^ UNVERIFIED: Aeromonas phage AsFcp_2, complete genome.|neighbours:ID:QAX98496.1(-1),ID:QAX98498.1(-1)|neighbour_genes:hypothetical protein,hypothetical protein|
MSEAESLLAKIVLTDCQKNAIGMVLSDKSHITISGPAGSGKSFLTKILIKKLLELNNGSVVACAPTHQAKIVLSKMSGMTAATIHSILKIHPDTYEDVREFKQSKSDKAKEDLKEVRYLLVDEGSMVDNDLFEILLKSVHPYCQIIAIGDKHQIQPVRHAPGEISPFFTDKRFRLAELKTIVRQQAGNPIIQVATKIRNGGWFETNWDKESGTGVLDVKSVANLMKIYLSKVKTPDDLLNYRMLAYTNDVVNRFNKAIRKQVYNTTEPFVDNEYLVMQEPVMKESEIGGETFTETLLNNGETVKIKEGSIKRQMKYISLPYVDPIQIEIATMTVIRNEVDLTEIDGDLEVELSVVWDADGQVQLDEALSYAASQYKQMGSGKATSRLWESFWQVKGMFTNTKSLGASTFHKSQGTTVIGVCVYTGDMNFAQFEIQTQLGYVGCTRAQKWVMYC
>ID:QAX97889.1 |[Aeromonas phage Asswx_1]||_Aeromonas_phage_Asswx_1_.gbk|DNA helicase|1305|MH791398(229103):132307-133611:-1 ^^ UNVERIFIED: Aeromonas phage Asswx_1, complete genome.|neighbours:ID:QAX97888.1(-1),ID:QAX97890.1(-1)|neighbour_genes:hypothetical protein,hypothetical protein|
MRNENEITLTNSQQMAVDAVRSGTGHITISGPPGSGKTFLVKYIIKMLGDELGTVLAAPTHQAKIVLTEMSGIEACTIHSLMKIHPETLEDIQIFDQSKMPDLSTVRYLIIEEASMHSKTLFNITMKSIPPTCRIIAIGDKDQIQPVDHAPGELSPYFTDSRFTQIRMTDIMRQSLDNPIIQVATTIREGGWIYQNWNKEKKSGVYKVKSITDLINSYLRVVKTPDDLTKYRFLAFTNKVVDKVNSIVRKHVYKTDLPFIEGEKLVLQEPVMVEYDDDTIETIFTNGEVVTVDEIEVSDMNIRIDGSPAFSISVAKLKVTSDFSGVTHDIMSVYGEDSKAEFNYQLSEAAAVIKQMQRGQTKAAWASFWDAKKTFTETKSLGACTIHKSQGSTVKGVWLGLHDISYADTDLQQQLVYVGVTRPTDFCLYFDGSK
>ID:QAY01262.1 |[Aeromonas phage Aswh_1]||_Aeromonas_phage_Aswh_1_.gbk|DNA helicase|1302|MH791414(229730):106018-107319:1 ^^ UNVERIFIED: Aeromonas phage Aswh_1, complete genome.|neighbours:ID:QAY01261.1(1),ID:QAY01263.1(1)|neighbour_genes:hypothetical protein,hypothetical protein|
MTEEVTLTPSQQRVIDFVMNGTGHVTVSGPPGSGKTFLAKYLIDAIGDSLGVTLAAPTHQAKIVLSEMSGMEACTIHSLMKVHPETLEDIQIFDQSKIPDLSKLRWLFVDEWSMYDKKLFQIIMKSIPAFTRIIAFGDKDQIQPVSHEPGVLSPFYTDPRFTQIEMTDIMRQSLDNPIIQVATDIREGGWIHHNWNKENKTGVFKVKSISELVNSYLRVVKTPEDLINYRFLAYTNKVVDKVNGIIRKHVYKTDKPIIEGEKLVLQEPVMVEHDDGIIETIYTNGETITVKSIEVRNDTVHIDGSPDFNIECASILARSDYSGIEHKFSVFYGNEAKEEFDFRISEAAGVIKQMPRGFSQRNAWDSFWCAKKRYIDVKSLGACTIHKSQGSTVKGVWLALHDISYADDSLQQQLCYVAVTRPTQFCLYFDGSK
>ID:YP_007010313.1 |[Aeromonas phage CC2]||_Aeromonas_phage_CC2_.gbk|dda|1263|NC_019538(231743):136544-137806:1 ^GeneID:14016532^ Aeromonas phage CC2, complete genome.|neighbours:ID:YP_007010312.1(1),ID:YP_007010314.1(1)|neighbour_genes:hypothetical protein,hypothetical protein|
MAVDAVQSGTGHITISGPPGSGKTFLVKYIIKMLGDELGTVLAAPTHQAKIVLTEMSGIEACTIHSLMKIHPETLEDIQIFDQSKMPDLSTVRYLIIEEASMHSKALFNITMKSIPPTCRIIAIGDKDQIQPVDHAPGELSPYFTDSRFTQIRMTDIMRQSLDNPIIQVATTIREGGWIYQNWNKEKKSGVYKVKSITDLINSYLRVVKTPEDLTKYRFLAFTNKVVDKVNSIVRKHVYKTDLPFIEGEKLVLQEPVMVEYDDDTIETIFTNGEVVTVDEIEVSDMNIRIDGSPAFSISVAKLKVTSDFSGVTHDIMSVYGEDSKAEFNYQLSEAAAVIKQMQRGQTKAAWASFWDAKKTFTETKSLGACTIHKSQGSTVKGVWLGLHDISYADTDLQQQLVYVGVTRPTDFCLYFDGSK
>ID:YP_009011670.1 |[Aeromonas phage PX29]||_Aeromonas_phage_PX29_.gbk|dda|1362|NC_023688(222006):159415-160776:-1 ^GeneID:18560165^ Aeromonas phage PX29, complete genome.|neighbours:ID:YP_009011669.1(-1),ID:YP_009011671.1(-1)|neighbour_genes:hypothetical protein,hypothetical protein|
MSEAESLLAKIVLTDCQKNAIGMVLSDKSHITISGPAGSGKSFLTKILIKKLLELNNGSVVACAPTHQAKIVLSKMSGMTAATIHSILKIHPDTYEDVREFKQSKSDKAKEDLKEVRYLLVDEGSMVDNDLFEILLKSVHPYCQIIAIGDKHQIQPVRHAPGEISPFFTDKRFRLAELKTIVRQQAGNPIIQVATKIRNGGWFETNWDKESGTGVLDVKSVANLMKIYLSKVKTPDDLLNYRMLAYTNDVVNRFNKAIRKQVYNTTEPFVDNEYLVMQEPVMKESEIGGETFTETLLNNGETVKIKEGSIKRQMKYISLPYVDPIQIEIATMTVIRNEVDLTEIDGDLEVELSVVWDADGQVQLDEALSYAASQYKQMGSGKATSRLWESFWQVKGMFTNTKSLGASTFHKSQGTTVIGVCVYTGDMNFAQFEIQTQLGYVGCTRAQKWVMYC
>ID:YP_003969332.1 |[Aeromonas phage phiAS5]||_Aeromonas_phage_phiAS5_.gbk|Dda DNA helicase|1365|NC_014636(225268):31632-32996:-1 ^GeneID:9861450^ Aeromonas phage phiAS5, complete genome.|neighbours:ID:YP_003969331.1(-1),ID:YP_003969333.1(-1)|neighbour_genes:hypothetical protein,hypothetical protein|
MSEAESLLAKIILTDCQKRSIDAVLNDRSHITISGPAGSGKSFLTKILIKKLIEKNNGGVILSAPTHQAKIVLSKMSGYTASTIHSIMKIHPDTYEDVREFKQSKSDKAKKDLNEVRYLIVDEASMVDNDLFEIILKSVHPYCQIIGIGDKHQIQPVRHAPGEISPFFTDKRFRLSEMNTIVRQQAGNPIIQVATKIRQGGWFETNWDKETGTGVLDVKNIANLMKVYLSKVKTPEDLLNYRMLAYTNEVVNSFNRVIRKQVYQTTEPFIDSEYLVMQEPVIRETDVGGETFTETLLNNGETVKIIPGSIKRESRYINLPMVDPVQIEVATMMVERTEVDLTDDVDAETEVEISVVWDANSQVQLDEALSYAASQYKAMGKGKATTRYWEIFWEVKNMFTNTKSLGASTFHKSQGTTVIGVCVYTGDMNFAQFEIQTQLGYVGCTRAQKWVMYC
>ID:YP_802957.1 |[Escherichia virus RB32]||_Bacteriophage_RB32_.gbk|dda|1320|NC_008515(165890):8818-10137:-1 ^GeneID:4405657^ Bacteriophage RB32, complete genome.|neighbours:ID:YP_802956.1(-1),ID:YP_802958.1(-1)|neighbour_genes:dexA.2,dda.1|
MTFDDLTEGQKNAFNIVMRAIKEKKHHVTINGPAGTGKTTLTKFIIEALISTGETGIILAAPTHAAKKILSKLSGKEESTIHSILKINPVTYEENVLFEQKEVPDLAKCRVLICDEVSMYDRKLFKILLSTIPPWCTIIGIGDNKQIRPVDPGENTAYISPFFTHKDFYQCELTEVKRSNAPIIDVATDVRNGKWIYDKVVDGHGVRGFTGDTALRDFMVNYFSIVKSLDDLFENRVMAFTNKSVDKLNSIIRKKIFETDKDFIVGEIIVMQEPLIKTYKIDGKPVSEIIFNNGQLVRIIEAEYTSTFVKARGVSGEYLIRHWDLTVETYGDDEYYREKIKIISSDEELYKFNLFLGKTAETYKNWNKGGKAPWSDFWDAKSQFSKVKALPASTFHKAQGMSVDRAFIYTPCIHYADAELAQQLLYVGVTRGRYDVFYV
>ID:YP_009218706.1 |[Citrobacter phage IME-CF2]||_Citrobacter_phage_IME-CF2_.gbk|DNA helicase|1332|NC_029013(177688):103817-105148:1 ^GeneID:26644923,SEED:fig|1527524.5.peg.177^ Citrobacter phage IME-CF2, complete genome.|neighbours:ID:YP_009218705.1(1),ID:YP_009218707.1(1)|neighbour_genes:dCTP pyrophosphatase,hypothetical protein|
MNELTFDDLSDDQKKGHDRVIKNIQNKVHTTITGGPGVGKTTLVKFIFETLKSMGISGLWLTAPTHQAKNVLAAATGMDATTIHSALKISPVTNEEIRVFEQQRGKKAPDLSECRVFVVEEVSMVDHEMFRIIKRTIPSHAVILGLGDKDQIRPVNADGRTELSPFFDEEIFDVIRLDKIMRQAEGNPIIQVSRAVRDGKMLKPMSVGDMGVFQHANAVDFLKQYFRRVKTPDDLMENRMFAYTNDNVDKLNATIRKHLYKTTQPFILDEVIVMQEPLVQEMRLNGQIFTEIIYNNNEKIRVLEIVPRTEVIKAEKCDEKISIDYYLLKTVSLEEEQEAQIQVVVDPVMKERLGNYLAYVASNYKRIKQQTGYKAPWHSFWAIKNKFQDVKPLPVCTYHKAQGSTYDHAYMYTRDAYAFADYDLCKQLIYVGVTRARYTVDYV
>ID:YP_009194842.1 |[Citrobacter phage Margaery]||_Citrobacter_phage_Margaery_.gbk|helicase|1332|NC_028755(178182):13893-15224:-1 ^^ Citrobacter phage Margaery, complete genome.|neighbours:ID:YP_009194841.1(-1),ID:YP_009194843.1(-1)|neighbour_genes:hypothetical protein,hypothetical protein|
MSELTFDDLSDDQKSAHDRVIHNIQNAIHTTITGGPGVGKTTLVKFVFNTLKGLGISGIWLTAPTHQAKNVLAAATGMDATTIHSALKISPVTNEELRVFEQQKGKKAPDLSTCRVFVVEEASMVDMDLFRIIRRSIPSNAVILGLGDKDQIRPVNADGRVEISPFFDEEIFDVIRMDKIMRQAEGNPIIQVSRAVRDGKMLKPMSVGDLGVFQHANAVDFLRQYFRRVKTPDDLIENRMFAYTNDNVDKLNATIRKHLYKTTEPFILDEVIVMQEPLVQEMRLNGQIFTEIVYNNNEKIRVLEIIPRREVIKAEKCDEKIELEFYLLKTVSLEEETEAQIQVVVEPVMKDRLGNYLAYVASTYKRIKQQTGYKAPWHSFWAIKNKFQDVKPLPVCTYHKSQGSTYDHAYMYTRDAYAFADYDLCKQLIYVGVTRARYTVDYV
>ID:AYJ72888.1 |[Citrobacter phage Maroon]||_Citrobacter_phage_Maroon_.gbk|DNA helicase|1332|MH823906(178830):13447-14778:-1 ^^ Citrobacter phage Maroon, complete genome.|neighbours:ID:AYJ72887.1(-1),ID:AYJ72889.1(-1)|neighbour_genes:hypothetical protein,hypothetical protein|
MSELTFDDLSDDQKSAHDRVIHNIQNAIHTTITGGPGVGKTTLVKFVFNTLKGLGISGIWLTAPTHQAKNVLAAATGMDATTIHSALKISPVTNEELRVFEQQKGKKAPDLSTCRVFVVEEASMVDMDLFRIIRRSIPSNAVILGLGDKDQIRPVNADGRVEISPFFDEEIFDVIRMDKIMRQAEGNPIIQVSRAVRDGKMLKPMSVGDLGVFQHANAVDFLRQYFRRVKTPDDLIENRMFAYTNDNVDKLNATIRKHLYKTTEPFILDEVIVMQEPLVQEMRLNGQIFTEIVYNNNEKIRVLEIIPRREVIKAEKCDEKIELEFYLLKTVSLEEETEAQIQVVVDPVMKDRLGNYLAYVASTYKRIKQQTGYKAPWHSFWAIKNKFQDVKPLPVCTYHKSQGSTYDHAYMYTRDAYAFADYDLCKQLIYVGVTRARYTVDYV
>ID:YP_009203731.1 |[Citrobacter phage Merlin]||_Citrobacter_phage_Merlin_.gbk|DNA helicase|1332|NC_028857(172733):8471-9802:-1 ^GeneID:26647931^ Citrobacter phage Merlin, complete genome.|neighbours:ID:YP_009203730.1(-1),ID:YP_009203732.1(-1)|neighbour_genes:hypothetical protein,hypothetical protein|
MRITFEQLTRSQKSTFDTTITAIKEKKTHVTINGPAGTGKTTLTRFIVDHLISTGETGIILAAPTHAAKKVLSKLSGMAAATIHSILKINPTTYEENMLFEQKEVPDLAQCRVLICDEASMWDRELFKILMASIPSWCTIIAIGDEAQIRPVSPGDSSTHKSPFFTHKDFLQLELDEVMRSNAPIIEVATDIRQGKWIYEHTRDGHGVHGFQSSTALKDYMMQYFSIVKSPEDLFENRMLAFTNKSVDKLNSIIRRRLYQTEDAFVTGEIIVMQEPLMRELMYDGKKFTETLFNNGQYVRILDAQYTSTFLGAKGVSGEHLIRHWVLDVETYGDDEEYAREQIRVISDEQEMNKFQFFLAKAADTYKNWNKGGKAPWSEFWEAKRKFHKVKALPCSTFHKAQGISVDTSFIYTPCIHVSNDNKFKLELLYVGATRGRHDVFFV
>ID:YP_009097626.1 |[Citrobacter phage Miller]||_Citrobacter_phage_Miller_.gbk|DNA helicase|1332|NC_025414(178171):13603-14934:-1 ^InterPro:IPR027417,InterPro:IPR027785^ Citrobacter phage Miller, complete genome.|neighbours:ID:YP_009097625.1(-1),ID:YP_009097627.1(-1)|neighbour_genes:hypothetical protein,hypothetical protein|
MNELTFDDLSDDQKKGHDRVIKNIQNKVHTTITGGPGVGKTTLVKFIFETLKSMGISGLWLTAPTHQAKNVLAAATGMDATTIHSALKISPVTNEEIRVFEQQRGKKAPDLSECRVFVVEEVSMVDHEMFRIIKRTIPSHAVILGLGDKDQIRPVNADGRTELSPFFDEEIFDVIRLDKIMRQAEGNPIIQVSRAVRDGKMLKPMSVGDMGVFQHANAVDFLKQYFRRVKTPDDLMENRMFAYTNDNVDKLNATIRKHLYKTTQPFILDEVIVMQEPLVQEMRLNGQIFTEIIYNNNEKIRVLEIVPRTEVIKAEKCDEKISIDYYLLKTVSLEEEQEAQIQVVVDPVMKERLGNYLAYVASNYKRIKQQTGYKAPWHSFWAIKNKFQDVKPLPVCTYHKAQGSTYDHAYMYTRDAYAFADYDLCKQLIYVGVTRARYTVDYV
>ID:YP_009146450.1 |[Citrobacter phage Moon]||_Citrobacter_phage_Moon.gbk|DNA helicase|1332|NC_027331(170341):8458-9789:-1 ^GeneID:24721616,InterPro:IPR003593,InterPro:IPR027417^ Citrobacter phage Moon, complete genome.|neighbours:ID:YP_009146449.1(-1),ID:YP_009146451.1(-1)|neighbour_genes:hypothetical protein,hypothetical protein|
MRITFEQLTRSQRSTFDTTITAIKEKKTHVTINGPAGTGKTTLTRFIVDHLISTGETGIILAAPTHAAKKVLSKLSGMAAATIHSILKINPTTYEENMLFEQKEVPDLAQCRVLICDEASMWDRELFKILMASIPRWCTIIAIGDEAQIRPVSPGDSSTHKSPFFTHKDFLQLELDEVMRSNAPIIEVATDIRQGKWIYEHIRDGHGVHGFQSSTALKDYMMQYFSIVKDPMDLFENRMLAFTNKSVDKLNSIIRRKLYQTEDAFIAGEIIVMQEPLMRELMYDGKKFTETLFNNGQYVRILDAQYTSTFLGAKGVSGEHLIRHWVLDVETYGDDEEYAREQIRVISDEQEMNKFQFFLAKAADTYKNWNKGGKAPWSEFWEAKRKFHKVKALPCSTFHKAQGISVDTSFIYTPCIHVSNDNKFKLELLYVGTTRGRHDVYFV
>ID:YP_009285563.1 |[Citrobacter phage vB_CfrM_CfP1]||_Citrobacter_phage_vB_CfrM_CfP1_.gbk|DNA helicase|1332|NC_031057(180219):15852-17183:-1 ^GeneID:29079693^ Citrobacter phage vB_CfrM_CfP1, complete genome.|neighbours:ID:YP_009285562.1(-1),ID:YP_009285564.1(-1)|neighbour_genes:hypothetical protein,hypothetical protein|
MNELTFDDLSDDQKKGHDRVIKNIQNKVHTTITGGPGVGKTTLVKFIFETLKSMGISGLWLTAPTHQAKNVLAAATGMDATTIHSALKISPVTNEEIRVFEQQRGKKAPDLSECRVFVVEEVSMVDHEMFRIIKRTIPSHAVILGLGDKDQIRPVNADGRTELSPFFDEEIFDVIRLDKIMRQAEGNPIIQVSRAVRDGKMLKPMSVGDMGVFQHANAVDFLKQYFRRVKTPDDLMENRMFAYTNDNVDKLNATIRKHLYKTTQPFILDEVIVMQEPLVQEMRLNGQIFTEIIYNNNEKIRVLEIVPRTEVIKAEKCDEKISIDYYLLKTVSLEEEQEAQIQVVVDPVMKERLGNYLAYVASNYKRIKQQTGYKAPWHSFWAIKNKFQDVKPLPVCTYHKAQGSTYDHAYMYTRDAYAFADYDLCKQLIYVGVTRARYTVDYV
>ID:SCN45708.1 |[Cronobacter phage Pet-CM3-4]||_Cronobacter_phage_Pet-CM3-4_.gbk|DNA helicase, phage-..|1332|LT614807(171975):10099-11430:-1 ^^ Cronobacter phage Pet-CM3-4 genome assembly, chromosome: I.|neighbours:ID:SCN45707.1(-1),ID:SCN45709.1(-1)|neighbour_genes:hypothetical protein,hypothetical protein|
MNITFDMLNEGQKATFNRVVERIKSGRGSHITINGPAGTGKTTMTKFIINYLISTGVSGVMLAAPTHGAKRVLSKLAGMAANTIHSILKINPTTYEENMLFEQSEVPDMAKCRVLICDEASMYDRKLFQIIMASVPSWCLIIAIGDKSQIRPVEPGSTVPALSPFFTHKDFEQLYLTEVMRSNAPIIKVATDIRNGEWIYEHLVDGEGVHGFTSQTALRDFMMTYFENVKTMEDMFENRMLAFTNKSVDKLNSIIRRRIFQTEEPFIVGEVVVMQEPLIKELEYDGKKFSEVIFNNGQYVRILSCKESSDFIGAKGVPGEYMVRHWDLELETYGDEDDYYRETIRVIADEQEQNKFQFFLAKAADTYKNWNKGGKAPWKDFWAAKRRYHKVKALPCSTFHKAQGVSVDNCYVYTPCIHMADAELAQQLLYVGTTRARKNVYYV
>ID:YP_006986298.1 |[Cronobacter phage vB_CsaM_GAP161]||_Cronobacter_phage_vB_CsaM_GAP161_.gbk|DNA helicase|1332|NC_019398(178193):11647-12978:-1 ^^ Cronobacter phage vB_CsaM_GAP161, complete genome.|neighbours:ID:YP_006986297.1(-1),ID:YP_006986299.1(-1)|neighbour_genes:hypothetical protein,hypothetical protein|
MSELTFDDLSDDQKSAHDRVIHNIQNAIHTTITGGPGVGKTTLVKFVFNTLKGLGISGIWLTAPTHQAKNVLAAATGMDATTIHSALKISPVTNEELRVFEQQKGKKAPDLSTCRVFVVEEVSMVDMDLFRIIRRSIPSNAVILGLGDKDQIRPVNADGRVELSPFFDEEIFDVIRMDKIMRQAEGNPIIQVSRAVRDGKMLKPMSVGDLGVFQHANAVDFLRQYFRRVKTPDDLIENRMFAYTNDNVDKLNATIRKHLYKTTEPFILDEVIVMQEPLVQEMRLNGQIFTEIVYNNNEKIRVLEIIPRREVIKAEKCDEKIEIEFYLLKTVSLEEETEAQIQVVVDPVMKDRLGNYLAYVASTYKRIKQQTGYKAPWHSFWAIKNKFQDVKPLPVCTYHKSQGSTYDHAYMYTRDAYAFADYDLCKQLIYVGVTRARYTVDYV
>ID:AOG16151.1 |[Cronobacter phage vB_CsaM_leB]||_Cronobacter_phage_vB_CsaM_leB_.gbk|DNA helicase|1332|KX431559(177907):13516-14847:-1 ^^ Cronobacter phage vB_CsaM_leB, complete genome.|neighbours:ID:AOG16150.1(-1),ID:AOG16152.1(-1)|neighbour_genes:hypothetical protein,hypothetical protein|
MSELTFDDLSDDQKSAHDRVIHNIQNAIHTTITGGPGVGKTTLVKFVFNTLKGLGISGIWLTAPTHQAKNVLAAATGMDATTIHSALKISPVTNEELRVFEQQKGKKAPDLSTCRVFVVEEVSMVDMDLFRIIRRSIPSNAVILGLGDKDQIRPVNADGRVELSPFFDEEIFDVIRMDKIMRQAEGNPIIQVSRAVRDGKMLKPMSVGDLGVFQHANAVDFLRQYFRRVKTPDDLIENRMFAYTNDNVDKLNATIRKHLYKTTEPFILDEVIVMQEPLVQEMRLNGQIFTEIVYNNNEKIRVLEIIPRREVIKAEKCDEKIELEFYLLKTVSLEEETEAQIQVVVDPVMKDRLGNYLAYVASTYKRIKQQTGYKAPWHSFWAIKNKFQDVKPLPVCTYHKSQGSTYDHAYMYTRDAYAFADYDLCKQLIYVGVTRARYTVDYV
>ID:AOG16430.1 |[Cronobacter phage vB_CsaM_leN]||_Cronobacter_phage_vB_CsaM_leN_.gbk|DNA helicase|1332|KX431560(179516):12977-14308:-1 ^^ Cronobacter phage vB_CsaM_leN, complete genome.|neighbours:ID:AOG16429.1(-1),ID:AOG16431.1(-1)|neighbour_genes:hypothetical protein,hypothetical protein|
MSELTFDDLSDDQKSAHDRVIHNIQNAIHTTITGGPGVGKTTLVKFVFNTLKGLGISGIWLTAPTHQAKNVLAAATGMDATTIHSALKISPVTNEELRVFEQQKGKKAPDLSTCRVFVVEEVSMVDMDLFRIIRRSIPSNAVILGLGDKDQIRPVNADGRVELSPFFDEEIFDVIRMDKIMRQAEGNPIIQVSRAVRDGKMLKPMSVGDLGVFQHANAVDFLRQYFRRVKTPDDLIENRMFAYTNDNVDKLNATIRKHLYKTTEPFILDEVIVMQEPLVQEMRLNGQIFTEIVYNNNEKIRVLEIIPRREVIKAEKCDEKIELEFYLLKTVSLEEETEAQIQVVVDPVMKDRLGNYLAYVASTYKRIKQQTGYKAPWHSFWAIKNKFQDVKPLPVCTYHKSQGSTYDHAYMYTRDAYAFADYDLCKQLIYVGVTRARYTVDYV
>ID:YP_009005281.1 |[Enterobacter phage PG7]||_Enterobacter_phage_PG7_.gbk|dda|1332|NC_023561(173276):10313-11644:-1 ^GeneID:18502275^ Enterobacter phage PG7, complete genome.|neighbours:ID:YP_009005280.1(-1),ID:YP_009005282.1(-1)|neighbour_genes:hypothetical protein,hypothetical protein|
MNITFDMLNEGQKATFNRVVERIKAGRGSHITINGPAGTGKTTMTKFIINYLISTGVSGVMLAAPTHGAKRVLSKLAGMAANTIHSILKINPTTYEENMLFEQSEVPDMAKCRVLICDEASMYDRKLFQIIMASVPSWCLIIAIGDKSQIRPVEPGSTVPALSPFFTHKDFEQLYLTEVMRSNAPIIKVATDIRNGEWIYEHLVDGEGVHGFTSQTALRDFMMTYFENVKTMEDMFENRMLAFTNKSVDKLNSIIRRRIFQTEEPFIVGEVVVMQEPLIKELEYDGKKFSEVIFNNGQYVRILSCKESSDFIGAKGVPGEYMVRHWDLELETYGDEDDYYRETIRVIADEQEQNKFQFFLAKAADTYKNWNKGGKAPWKDFWAAKRRYHKVKALPCSTFHKAQGVSVDNCYVYTPCIHMADAELAQQLLYVGTTRARKNVYYV
>ID:AVR55222.1 |[Enterobacter phage myPSH1140]||_Enterobacter_phage_myPSH1140_.gbk|DNA helicase|1314|MG999954(172614):11917-13230:-1 ^^ Enterobacter phage myPSH1140, complete genome.|neighbours:ID:AVR55221.1(-1),ID:AVR55223.1(-1)|neighbour_genes:hypothetical protein,hypothetical protein|
MLNEDQKDTFNRVVERIKAGRGGHITINGPAGTGKTTMTKFIINYLISTGVSGVMLAAPTHGAKRVLSKLAGVAANTIHSILKINPTTYEENMLFEQKEVPDMAKCRVLICDEASMYDRKLFQIIMATIPSWCLIIAIGDKSQIRPVEPGSTVPALSPFFTHKDFEQLYLTEVMRSNAPIIKVATDIRNGEWIYEHLVDGEGVHGFTSQTALRDFMMTYFENVKTMEDMFENRMLAFTNKSVDKLNSIIRRRIFQTEEPFIVGEVVVMQEPLIKELEYDGKKFSEVIFNNGQYVRILSCKESSDFIGAKGVPGEYMVRHWDLELETYGEEDDYYRETIRVIADEQEQNKFQFFLAKAADTYKNWNKGGKAPWKDFWAAKRRYHKVKALPCSTFHKAQGVSVDNCYVYTPCIHMADAELAQQLLYVGTTRARKNVYYV
>ID:YP_009606938.1 |[Enterobacter phage phiEap-3]||_Enterobacter_phage_phiEap-3_.gbk|DNA helicase|1329|NC_041980(175814):11852-13180:-1 ^GeneID:40082944^ Enterobacter phage phiEap-3, complete genome.|neighbours:ID:YP_009606937.1(-1),ID:YP_009606939.1(-1)|neighbour_genes:hypothetical protein,hypothetical protein|
MSELTFDDLSEDQKNAHDRVIKNIRNKIHTTITGGPGVGKTTLVKFVFETLKKLGISGIWLTAPTHQAKNVLSEAVGMDATTIHSALKISPVTNEELRVFEQQKGKKAADLSECRVFVVEEVSMVDKELFRIIKRTIPSCAVILGLGDKDQIRPVNTEGITELSPFFDEEIFDVIRMDKIMRQAEGNPIIQVSRAIRDGKPLMPLMNGELGVMKHENAGDFLRRYFSRVKTPDDLNNNRMFAYTNANVDKLNAVIRKHLYKTDQPFIVGEVVVMQEPLVTEGRVNGVSFVEVIYNNNEQIKILEIIPRSDTIKADRCDPVQIDYFLMKTESMFEDTKADIQVIADPVMQERLGDYLNYVAFQYKKMKQETGYKAPWYSFWQIKNKFQTVKALPVCTYHKGQGSTYDHSYMYTRDAYAYADYELCKQLLYVGTTRARFTVDYV
>ID:YP_009167829.1 |[Escherichia phage AR1]|AR1|_Enterobacteria_phage_AR1_DNA_.gbk|dda|1320|NC_027983(167435):9253-10572:-1 ^GeneID:26042009^ Enterobacteria phage AR1 DNA, complete genome.|neighbours:ID:YP_009167828.1(-1),ID:YP_009167830.1(-1)|neighbour_genes:ar1_017,dda.1|
MTFDDLTEGQKNAFNIAMRAIKEKKHHVTINGPAGTGKTTLTKFIIEALISTGETGIILAAPTHAAKKILSKLSGKEASTIHSILKINPVTYEENVLFEQKEVPDLAKCRVLICDEVSMYDRKLFKILLSTIPPWCTIIGIGDNKQIRPVDPGENTAYISPFFTHKDFYQCELTEVKRSNAPIIDVATDVRNGKWIYDKVVDGHGVRGFTGDTALRDFMVNYFSIVKSLDDLFENRVMAFTNKSVDKLNSIIRKKIFETDKDFIVGEIIVMQEPLIKTYKIDGKPVSEIIFNNGQLVRIIEAEYTSTFVKARGVPGEYLIRHWDLTVETYGDDEYYREKIKIISSDEELYKFNLFLGKTAETYKNWNKGGKAPWSDFWDAKSQFSKVKALPASTFHKAQGMSVDRAFIYTPCIHYADAELAQQLLYVGVTRGRYDVFYV
>ID:ANZ51148.1 |[Enterobacteria phage ATK47]||_Enterobacteria_phage_ATK47.gbk|dda|1314|KT184309(170020):163190-164503:1 ^^ Enterobacteria phage ATK47, complete genome.|neighbours:ID:ANZ51147.1(1),ID:ANZ51149.1(1)|neighbour_genes:srd,dexA|
MTFDDLTEGQKNAFNVVMKAIKEKKHHVTINGPAGTGKTTLTRFIVEALISSGESGIILAAPTHAAKKVLSKLAGQEASTIHSILKINPTTYEENVLFEQKKVPDLALCRVLLFDEASMCDRSLFKIMLASIPKWCTVIGIGDRCQIRPVDPGESTAYLSPFFTHKDFVQCNLTEVKRSNAPIIDVATDIRNGKWIYDKVVDGHGVHGYTDLKSYMMNYFNVVKTPEDLFENRMMAFTNKSVDKLNSIIRRKLLETEKPFIKDEVIVLQEPFTKTYKLDGKNMSEMLFNNGQFVRIRDAVETSTFVKARGVSGEYMIRYWNLTVETYGDDEEYVREDIKVISSEEELYKFNLFLAKTAETYKFWNKGGKAPWSEFWDAKRMFTKVKALPVSTFHKAQGMSVDTAFVYTPCIHYADSELAKQLLYVGTTRGRFDVHFI
>ID:ANZ51282.1 |[Enterobacteria phage ATK48]||_Enterobacteria_phage_ATK48.gbk|dda|1314|KT184310(169729):91694-93007:1 ^^ Enterobacteria phage ATK48, complete genome.|neighbours:ID:ANZ51281.1(1),ID:ANZ51283.1(1)|neighbour_genes:srd,dexA|
MTFDDLTEGQKNAFNVVMKAIKEKKHHVTINGPAGTGKTTLTRFIVEALISSGESGIILAAPTHAAKKVLSKLAGQEASTIHSILKINPTTYEENVLFEQKKVPDLALCRVLLFDEASMCDRSLFKIMLASIPKWCTVIGIGDRCQIRPVDPGESTAYLSPFFTHKDFVQCNLTEVKRSNAPIIDVATDIRNGKWIYDKVVDGHGVHGYTDLKSYMMNYFNVVKTPEDLFENRMMAFTNKSVDKLNSIIRRKLLETEKPFIKDEVIVLQEPFTKTYKLDGKNMSEMLFNNGQFVRIRDAVETSTFVKARGVSGEYMIRYWNLTVETYGDDEEYVREDIKVISSEEELYKFNLFLAKTAETYKFWNKGGKAPWSEFWDAKRMFTKVKALPVSTFHKAQGMSVDTAFVYTPCIHYADSELAKQLLYVGTTRGRFDVHFI
>ID:ANZ50871.1 |[Enterobacteria phage Aplg8]||_Enterobacteria_phage_Aplg8_.gbk|dda|1320|KT184308(168496):122245-123564:-1 ^^ Enterobacteria phage Aplg8, complete genome.|neighbours:ID:ANZ50870.1(-1),ID:ANZ50872.1(-1)|neighbour_genes:exonuclease,hypothetical protein|
MTFDDLTEGQKNAFNIVMRAIKEKKHHVTINGPAGTGKTTLTKFIIEALISTGETGIILAAPTHAAKKILSKLSGKEASTIHSILKINPVTYEENVLFEQKEVPDLAKCRVLICDEVSMYDRKLFKILLSTIPPWCTIIGIGDNKQIRPVDPGENTAYISPFFTHKDFYQCELTEVKRSNAPIIDVATDVRNGKWIYDKVVDGHGVRGFTGDTALRDFMVNYFSIVKSLDDLFENRVMAFTNKSVDKLNNIIRKKIFETDKDFIVGEIIVMQEPLIKTYKIDGKPVSEIIFNNGQLVRIIEAEYTSTFVKARGVPGEYLIRHWDLTVETYGDDEYYREKIKIISSDEELYKFNLFLGKTAETYKNWNKGGKAPWSDFWDAKSQFSKVKALPASTFHKAQGMSVDRAFIYTPCIHYADAELAQQLLYVGVTRGRYDVFYV
>ID:YP_007004163.1 |[Enterobacteria phage Bp7]||_Enterobacteria_phage_Bp7_.gbk|dda|1332|NC_019500(168066):57568-58899:1 ^GeneID:14007992^ Enterobacteria phage Bp7, complete genome.|neighbours:ID:YP_007004162.1(1),ID:YP_007004164.1(1)|neighbour_genes:dda.1,hypothetical protein|
MITFEDLNNGQRTAFKEIIEAIKRRKGEWITLNGPAGTGKTTLTKFILDHLVKNGELGVILTAPTHAAKKVLSKLAGQEASTIHRILKINPTTYEDQDIFEQREAPDLSKCNVLVVDEGSMIDGKLFKIIESSVPPWCTVLGIGDRAQLQPVEPGCDGSPQLSPFFTHPKIKQLHLTEVMRSNAPIIEVATEIRNGGWFRDCIFEDHGVHGFKSQTALKDFMMNYFSIVKDADALFENRMFAYTNKSVEKLNSIIRKKLYETDAPYIKGEILVMQEPFMKELEYDGKKFSETIFNNGQMVRILDVNHTSLFLSAKDVGTRQMINYWDLQVESVDEDDEYYVEHLKVIDETSVEKFHYFLAKVATEYKAMRGSGKKPKWADFWKAKRMFSKVRALPVSTVHKSQGLTVQNSFIYTPCMHMADANLASQLAYVSITRARTDAYYV
>ID:YP_004009875.1 |[Enterobacter phage CC31]||_Enterobacteria_phage_CC31_.gbk|dda|1314|NC_014662(165540):10120-11433:-1 ^GeneID:9926163^ Enterobacteria phage CC31, complete genome.|neighbours:ID:YP_004009874.1(-1),ID:YP_004009876.1(-1)|neighbour_genes:hypothetical protein,hypothetical protein|
MLNEGQKATFNRVVERIKAGRGGHITINGPAGTGKTTMTKFIINYLISTGVSGVMLAAPTHGAKRVLSKLAGMAANTIHSILKINPTTYEENMLFEQSEVPDMAKCRVLICDEASMYDRKLFQIIMASVPSWCLIIAIGDKSQIRPVEPGSTVPALSPFFTHKDFEQLYLTEVMRSNAPIIKVATDIRNGEWIYEHLVDGEGVHGFTSQTALRDFMMTYFENVKTMEDMFENRMLAFTNKSVDKLNSIIRRRIFQTEEPFIVGEVVVMQEPLIKELEYDGKKFSEVIFNNGQYVRILSCKESSDFIGAKGVPGEYMVRHWDLELETYGDEDDYYRETIRVIADEQEQNKFQFFLAKAADTYKNWNKGGKAPWKDFWAAKRRYHKVKALPCSTFHKAQGVSVDNCYVYTPCIHMADAELAQQLLYVGTTRARKNVYYV
>ID:YP_009118695.1 |[Enterobacteria phage GEC-3S]||_Enterobacteria_phage_GEC-3S_.gbk|dda|1392|NC_025425(163424):6574-7965:-1 ^GeneID:23301066^ Enterobacteria phage GEC-3S complete genome.|neighbours:ID:YP_009118694.1(-1),ID:YP_009118696.1(-1)|neighbour_genes:hypothetical protein,hypothetical protein|
MSRVLTFDMLTDGQKHAFDVLMKRIEQKKHTTVRGAAGTGKTAMMKFIVQEMVRRGVTGVVLATPTHQAKKVLSKAVGRQAFTLHALLRLNPTNYEDTQVFEQKDTPKLDDVQIIIVDEASMVDKKLFDILMKSINGRIVVIAVGDPHQLRPVDPSGATSISPFFTDENFQNVELTEIKRSNAPIIDVATAVRNGKWVFEKQCGNEGVFHSSTLPEFMKHYFETVKTPEDLLENRILAYTNKSVEKLNEIVRKRVYNTDEPVIVDEILVTQEPLIEYMRDERGKKIPNVIFNNGEMIRVKEVIPREFTLRCTGVDPQPVLGYTLKVESVDDDEDKEILNQKVGLDAVGITTDKPDLVEINILTEQRQKNIFSIYLNTVAGQYREMKKENPKFKPDWDSFWTMKRMFLNVKALPACTIHKSQGISVDRVFLYTPCMCTDNVDFELAMQLLYVGVTRARYRVDYI
>ID:ANZ51460.1 |[Enterobacteria phage GiZh]||_Enterobacteria_phage_GiZh_.gbk|dda|1320|KT184311(166514):59133-60452:-1 ^^ Enterobacteria phage GiZh, complete genome.|neighbours:ID:ANZ51459.1(-1),ID:ANZ51461.1(-1)|neighbour_genes:exonuclease,hypothetical protein|
MTFDDLTEGQKNAFNIVMRAIKEKKHHVTINGPAGTGKTTLTKFIIEALISTGETGIILAAPTHAAKKILSKLSGKEASTIHSILKINPVTYEENVLFEQKEVPDLAKCRVLICDEVSMYDRKLFKILLSTIPPWCTIIGIGDNKQIRPVDPGENTAYISPFFTHKDFYQCELTEVKRSNAPIIDVATDVRNGKWIYDKVVDGHGVRGFTGDTALRDFMVNYFSIVKSLDDLFENRVMAFTNKSVDKLNSIIRKKIFETDKDFIVGEIIVMQEPLIKTYKIDGKPVSEIIFNNGQLVRIIEAEYTSTFVKARGVPGEYLIRHWDLTVETYGDDEYYREKIKIISSDEELYKFNLFLGKTAETYKNWNKGGKAPWSDFWDAKSQFSKVKALPASTFHKAQGMSVDRAFIYTPCIHYADAELAQQLLYVGVTRGRYDVFYV
>ID:YP_003734163.1 |[Enterobacteria phage IME08]||_Enterobacteria_phage_IME08_.gbk|dda|1338|NC_014260(172253):8740-10077:-1 ^GeneID:9384363^ Enterobacteria phage IME08, complete genome.|neighbours:ID:YP_003734162.1(-1),ID:YP_003734164.1(-1)|neighbour_genes:dexA.1,dda.1|
MGMITFEDLNIGQRTAFKEIIEAIKRRKGEWITLNGPAGTGKTTLTKFILDHLVKNGELGVILTAPTHAAKKVLSKLAGQEASTIHRILKINPTTYEDQDIFEQREAPDLSKCNVLVVDEGSMIDGKLFKIIESSVPPWCTVLGIGDRAQLQPVEPGSDGSPQLSPFFTHPKIKQLHLTEVMRSNAPIIEVATEIRNGGWFRDCVFEGHGVHGFKSQTALKDFMMNYFSIVKDADALFENRMFAYTNKSVEKLNSIIRKKLYETDAPYIKGEILVMQEPFMKELEYDGKKFSETIFNNGQMVRILDVNHTSLFLSAKDVGTRQMINYWDLQVESVDEDDEYYVEHLKVIDEASVEKFHYFLAKVATEYKAMRGTGKKPKWADFWKAKRMFTKVRALPVSTVHKSQGLTVQNSFIYTPCMHMADVSLASQLAYVSITRARTDAYYV
>ID:YP_002922362.1 |[Escherichia phage JS10]||_Enterobacteria_phage_JS10_.gbk|dda|1332|NC_012741(171451):8684-10015:-1 ^GeneID:7943412^ Enterobacteria phage JS10, complete genome.|neighbours:ID:YP_002922361.1(-1),ID:YP_002922363.1(-1)|neighbour_genes:dexA.1,dda.1|
MITFEDLNIGQRTAFKEIIEAIKRRKGEWITLNGPAGTGKTTLTKFILDHLVKNGELGVILTAPTHAAKKVLSKLAGQEASTIHRILKINPTTYEDQDIFEQREAPDLSKCNVLVVDEGSMIDGKLFKIIEASVPPWCTVLGIGDRAQLQPVEPGSDGSPQLSPFFTHPKIKQLHLTEVMRSNAPIIEVATEIRNGGWFRDCIFEGHGVHGFKSQTALKDFMMNYFSIVKDADALFENRMFAYTNKSVEKLNSIIRKKLYETDAPYIKGEILVMQEPFIKELEYDGKKFSETIFNNGQMVRILDVNHTSLFLSAKDVGTRQMINYWDLQVESVDEDDEYYVEHLKVIDEASVEKFHYFLAKVATEYKAMRGTGKKPKWADFWKAKRMFTKVRALPVSTVHKSQGLTVQNSFIYTPCMHMADANLASQLAYVSITRARTDAYYV
>ID:YP_001595142.1 |[Escherichia phage JS98]||_Enterobacteria_phage_JS98.gbk|Dda DNA helicase|1332|NC_010105(170523):8733-10064:-1 ^^ Enterobacteria phage JS98, complete genome.|neighbours:ID:YP_001595141.1(-1),ID:YP_001595143.1(-1)|neighbour_genes:DexA.1 hypothetical ..,Dda.1 hypothetical p..|
MITFEDLNIGQRTAFKEIIEAIKRRKGEWITLNGPAGTGKTTLTKFILDHLVKNGELGVILTAPTHAAKKVLSKLAGQEASTIHRILKINPTTYEDQDIFEQREAPDLSKCNVLVVDEGSMIDGKLFKIIEASVPPWCTVLGIGDRAQLQPVEPGSDGSPQLSPFFTHPKIKQLHLTEVMRSNAPIIEVATEIRNGGWFRDCIFEGHGVHGFKSQTALKDFMMNYFSIVKDADALFENRMFAYTNKSVEKLNSIIRKKLYETDAPYIKGEILVMQEPFIKELEYDGKKFSETIFNNGQMVRILDVNHTSLFLSAKDVGTRQMINYWDLQVESVDEDDEYYVEHLKVIDEASVEKFHYFLAKVATEYKAMRGTGKKPKWADFWKAKRMFTKVRALPVSTVHKSQGLTVQNSFIYTPCMHMADANLASQLAYVSITRARTDAYYV
>ID:YP_002922083.1 |[Escherichia phage JSE]||_Enterobacteria_phage_JSE_.gbk|dda|1392|NC_012740(166418):6774-8165:-1 ^GeneID:7943131^ Enterobacteria phage JSE, complete genome.|neighbours:ID:YP_002922082.1(-1),ID:YP_002922084.1(-1)|neighbour_genes:hypothetical protein,hypothetical protein|
MSRVLTFDMLTDGQKHAFDVLMKRIEQKKHTTVRGAAGTGKTAMMKFIVQEMVRRGVTGVVLATPTHQAKKVLSKAVGRQAFTLHALLRLNPTNYEDTQVFEQKDTPKLDDVQIIIVDEASMVDKKLFDILMKSINGRIVIIAVGDPHQLRPVDPSGATSISPFFTDERFQNVELTEIKRSNAPIIDVATAVRNGKWVFEKQCGNEGVFHSSTLPEFMKHYFETVKTPEDLLENRILAYTNKSVEKLNEIVRKRVYNTDEPVIVDEILVTQEPLIEYLRDERGKKIPNVIFNNGEMIRVKEVIPREFTLRCTGVDPQPVLGYTLKVESVDDDEDKEILNQKVGLDAVGITTDKPDLVEINILTEQRQKNIFSIYLNTVAGQYREMKKENPKFKPDWDSFWTMKRMFLNVKALPACTIHKSQGISVDRVFLYTPCMCTDNVDFELAMQLLYVGVTRARYRVDYI
>ID:ANZ51660.1 |[Enterobacteria phage Kha5h]||_Enterobacteria_phage_Kha5h_.gbk|dda|1320|KT184312(167318):34219-35538:-1 ^^ Enterobacteria phage Kha5h, complete genome.|neighbours:ID:ANZ51659.1(-1),ID:ANZ51661.1(-1)|neighbour_genes:exonuclease,hypothetical protein|
MTFDDLTEGQKNVFNIVMNAIKEKKHHVTINGPAGTGKTTLTKFIIEALISTGETGIILAAPTHAAKKILSKLSGKEASTIHSILKINPVTYEENVLFEQKEVPDLAKCRVLICDEVSMYDRKLFKILLSTIPPWCTIIGIGDNKQIRPVDPGENTAYISPFFTHKDFYQCELTEVKRSNAPIIDVATDVRNGKWIYDKVVDGHGVRGFTGDTALRDFMVNYFSIVKSLDDLFENRVMAFTNKSVDKLNSIIRKKIFETDKDFIVGEIIVMQEPLIKTYKIDGKPVSEIIFNNGQLVRIIEAEYTSTFVKARGVPGEYLIRHWDLTVETYGDDEYYREKIKIISSDEELYKFNLFLGKTAETYKNWNKGGKAPWSDFWDAKSQFSKVKALPASTFHKAQGMSVDRAFIYTPCIHYADAELAQQLLYVGVTRGRYDVFYV
>ID:YP_001469355.1 |[Escherichia phage Phi1]||_Enterobacteria_phage_Phi1_.gbk|dda|1392|NC_009821(164270):6574-7965:-1 ^GeneID:5602232^ Enterobacteria phage Phi1, complete genome.|neighbours:ID:YP_001469354.1(-1),ID:YP_001469356.1(-1)|neighbour_genes:hypothetical protein,hypothetical protein|
MSRVLTFDMLTDGQKHAFDVLMKRIEQKKHTTVRGAAGTGKTAMMKFIVQEMVRRGVTGVVLATPTHQAKKVLSKAVGRQAFTLHALLRLNPTNYEDTQVFEQKDTPKLDDVQIIIVDEASMVDKKLFDILMKSINGRIVIIAVGDPHQLRPVDPSGATSISPFFTDENFQNVELTEIKRSNAPIIDVATAVRNGKWVFEKQCGNEGVFHSSTLPEFMKHYFETVKTPEDLLENRILAYTNKSVEKLNEIVRKRVYNTDEPVIVDEILVTQEPLIEYLRDERGKKIPNVIFNNGEMIRVKEVIPREFTLRCTGVDPQPVLGYTLKVESVDDDEDKEILNQKVGLDAVGITTDKPDLVEINILTEQRQKNIFSIYLNTVAGQYREMKKENPKFKPDWDSFWTMKRMFLNVKALPACTIHKSQGISVDRVFLYTPCMCTDNVDFELAMQLLYVGVTRARYRVDYI
>ID:YP_009202746.1 |[Escherichia phage QL01]||_Enterobacteria_phage_QL01.gbk|DNA helicase|1332|NC_028847(170527):8806-10137:-1 ^GeneID:26629735^ Enterobacteria phage QL01, complete genome.|neighbours:ID:YP_009202745.1(-1),ID:YP_009202747.1(-1)|neighbour_genes:hypothetical protein,hypothetical protein|
MITFEDLNNGQRTAFKEIIEAIKRRKGEWITLNGPAGTGKTTLTKFILDHLVKNGELGVILTAPTHAAKKVLSKLAGQEASTIHRILKINPTTYEDQDIFEQREAPDLSKCNVLVVDEGSMIDGKLFKIIESSVPPWCTVLGIGDRAQLQPVEPGSDGSPQLSPFFTHPKIKQLHLTEVMRSNAPIIEVATEIRNGGWFRDCVFEGHGVHGFKSQTALKDFMMNYFSIVKDADALFENRMFAYTNKSVEKLNSIIRKKLYETDAPYIKGEILVMQEPFMKELEYDGKKFSETIFNNGQMVRILDVNHTSLFLSAKDVGTRQMINYWDLQVESVDEDDEYYVEHLKVIDEASVEKFHYFLAKVATEYKAMRGSGKKPKWADFWKAKRMFSKVRALPVSTVHKSQGLTVQNSFIYTPCMHMADANLASQLAYVSITRARTDAYYV
>ID:AIT74113.1 |[Enterobacteria phage RB10]||_Enterobacteria_phage_RB10_.gbk|dda|1320|KM606999(168401):9583-10902:-1 ^^ Enterobacteria phage RB10, complete genome.|neighbours:ID:AIT74112.1(-1),ID:AIT74114.1(-1)|neighbour_genes:hypothetical protein,hypothetical protein|
MTFDDLTEGQKNAFNIVMRAIKEKKHHVTINGPAGTGKTTLTKFIIEALISTGETGIILAAPTHAAKKILSKLSGKEASTIHSILKINPVTYEENVLFEQKEVPDLAKCRVLICDEVSMYDRKLFKILLSTIPPWCTIIGIGDNKQIRPVDPGENTAYISPFFTHKDFYQCELTEVKRSNAPIIDVATDVRNGKWIYDKVVDGHGVRGFTGDTALRDFMVNYFSIVKSLDDLFENRVMAFTNKSVDKLNSIIRKKIFETDKDFIVGEIIVMQEPLIKTYKIDGKPVSEIIFNNGQLVRIIEAEYTSTFVKARGVHGEYLIRHWDLTVETYGDDEYYREKIKIISSDEELYKFNLFLGKTAETYKNWNKGGKAPWSDFWDAKSQFSKVKALPASTFHKAQGMSVDRAFIYTPCIHYADAELAQQLLYVGVTRGRYDVFYV
>ID:YP_002854352.1 |[Escherichia virus RB14]||_Enterobacteria_phage_RB14_.gbk|dda|1320|NC_012638(165429):9068-10387:-1 ^GeneID:7803849^ Enterobacteria phage RB14, complete genome.|neighbours:ID:YP_002854351.1(-1),ID:YP_002854353.1(-1)|neighbour_genes:RB14ncORF015c,dda.1|
MTFDDLTEGQKNAFNIVMKAIKEKKHHVTINGPAGTGKTTLTKFIIEALISTGETGIILAAPTHAAKKILSKLSGKEASTIHSILKINPVTYEENVLFEQKEVPDLAKCRVLICDEVSMYDRKLFKILLSTIPPWCTIIGIGDNKQIRPVDPGENTAYISPFFTHKDFYQCELTEVKRSNAPIIDVATDVRNGKWIYDKVVDGHGVRGFTGDTALRDFMVNYFSIVKSLDDLFENRVMAFTNKSVDKLNSIIRKKIFETDKDFIVGEIIVMQEPLIKTYKIDGKPVSEIIFNNGQLVRIIEAEYTSTFVKARGVPGEYLIRHWDLTVETYGDDEYYREKIKIISSDEELYKFNLFLGKTAETYKNWNKGGKAPWSDFWDAKSQFSKVKALPASTFHKAQGMSVDRAFIYTPCIHYADAELAQQLLYVGVTRGRYDVFYV
>ID:YP_003858323.1 |[Escherichia virus RB16]||_Enterobacteria_phage_RB16_.gbk|dda|1332|NC_014467(176788):12753-14084:-1 ^GeneID:9712764^ Enterobacteria phage RB16, complete genome.|neighbours:ID:YP_003858322.1(-1),ID:YP_003858324.1(-1)|neighbour_genes:hypothetical protein,hypothetical protein|
MNELTFDDLSDDQKAGHDRVIKNIQNKVHTTITGGPGVGKTTLVKFIFETLKAMGISGLWLTAPTHQAKNVLAQATGMDATTVHSALKISPVTNEEIRVFEQQRGKKAADLSECRVFVVEEVSMIDTELFRIIKRTIPSHAVILGLGDKDQIRPVNSDGKTELSPFFDEEIFDVIRLDKIMRQAEGNPIIQVSRAVRDGKMLKPMSVGDIGVFQHANAVDFLKQYFRRVKTPDDLIENRMFAYTNDNVDKLNATIRKHLYKTTQPFIVDEVIVMQEPLVQEMRLNGQIFTEIIYNNNEQIRVLEIVPRTEVIKADKCDEKISIDYYLLKTVSLEEGTNAQIQVVVDPVMKERLGNYLAYVASNYKRIKQQTGYKAPWHSFWAIKNKFQDVKPLPVCTYHKGQGSTYDHSYMYTRDAYAFADYDLCKQLIYVGITRARFTVDYV
>ID:AXF42325.1 |[Enterobacteria phage RB18]||_Enterobacteria_phage_RB18_.gbk|DNA helicase|1320|MH553563(166677):9242-10561:-1 ^^ Enterobacteria phage RB18, complete genome.|neighbours:ID:AXF42324.1(-1),ID:AXF42326.1(-1)|neighbour_genes:hypothetical protein,hypothetical protein|
MTFDDLTEGQKNAFNIVMKAIKEKKHHVTINGPAGTGKTTLTKFIIEALISTGETGIILAAPTHAAKKILSKLSGKEASTIHSILKINPVTYEENVLFEQKEVPDLAKCRVLICDEVSMYDRKLFKILLSTIPPWCTIIGIGDNKQIRPVDPGENTAYISPFFTHKDFYQCELTEVKRSNAPIIDVATDVRNGKWIYDKVVDGHGVRGFTGDTALRDFMVNYFSIVKSLDDLFENRVMAFTNKSVDKLNSIIRKKIFETDKDFIVGEIIVMQEPLIKTYKIDGKPVSEIIFNNGQLVRIIEAEYTSTFVKARGVPGEYLIRHWDLTVETYGDDEYYREKIKIISSDEELYKFNLFLGKTAETYKNWNKGGKAPWSDFWDAKSQFSKVKALPASTFHKAQGMSVDRAFIYTPCIHYADAELAQQLLYVGVTRGRYDVFYV
>ID:YP_009102223.1 |[Enterobacteria phage RB27]||_Enterobacteria_phage_RB27_.gbk|dda|1320|NC_025448(165179):9583-10902:-1 ^GeneID:22113007^ Enterobacteria phage RB27, complete genome.|neighbours:ID:YP_009102222.1(-1),ID:YP_009102224.1(-1)|neighbour_genes:hypothetical protein,hypothetical protein|
MTFDDLTEGQKNAFNIVMRAIKEKKHHVTINGPAGTGKTTLTKFIIEALISTGETGIILAAPTHAAKKILSKLSGKEASTIHSILKINPVTYEENVLFEQKEVPDLAKCRVLICDEVSMYDRKLFKILLSTIPPWCTIIGIGDNKQIRPVDPGENTAYISPFFTHKDFYQCELTEVKRSNAPIIDVATDVRNGKWIYDKVVDGHGVRGFTGDTALRDFMVNYFSIVKSLDDLFENRVMAFTNKSVDKLNSIIRKKIFETDKDFIVGEIIVMQEPLIKTYKIDGKPVSEIIFNNGQLVRIIEAEYTSTFVKARGVHGEYLIRHWDLTVETYGDDEYYREKIKIISSDEELYKFNLFLGKTAETYKNWNKGGKAPWSDFWDAKSQFSKVKALPASTFHKAQGMSVDRAFIYTPCIHYADAELAQQLLYVGVTRGRYDVFYV
>ID:AIT74654.1 |[Enterobacteria phage RB33]||_Enterobacteria_phage_RB33_.gbk|dda|1320|KM607001(166007):8937-10256:-1 ^^ Enterobacteria phage RB33, complete genome.|neighbours:ID:AIT74653.1(-1),ID:AIT74655.1(-1)|neighbour_genes:hypothetical protein,hypothetical protein|
MTFDDLTEGQKNAFNIVMRAIKEKKHHVTINGPAGTGKTTLTKFIIEALISTGETGIILAAPTHAAKKILSKLSGKEASTIHSILKINPVTYEENVLFEQKEVPDLAKCRVLICDEVSMYDRKLFKILLSTIPPWCTIIGIGDNKQIRPVDPGENTAYISPFFTHKDFYQCELTEVKRSNAPIIDVATDVRNGKWIYDKVVDGHGVRGFTGDTALRDFMVNYFSIVKSLDDLFENRVMAFTNKSVDKLNSIIRKKIFETDKDFIVGEIIVMQEPLIKTYKIDGKPVSEIIFNNGQLVRIIEAEYTSTFVKARGVSGEYLIRHWDLTVETYGDDEYYREKIKIISSDEELYKFNLFLGKTAETYKNWNKGGKAPWSDFWDAKSQFSKVKALPASTFHKAQGMSVDRAFIYTPCIHYADAELAQQLLYVGVTRGRYDVFYV
>ID:YP_009098404.1 |[Escherichia phage RB3]||_Enterobacteria_phage_RB3_.gbk|dda|1320|NC_025419(168402):9583-10902:-1 ^GeneID:22113768^ Enterobacteria phage RB3, complete genome.|neighbours:ID:YP_009098403.1(-1),ID:YP_009098405.1(-1)|neighbour_genes:hypothetical protein,hypothetical protein|
MTFDDLTEGQKNAFNIVMRAIKEKKHHVTINGPAGTGKTTLTKFIIEALISTGETGIILAAPTHAAKKILSKLSGKEASTIHSILKINPVTYEENVLFEQKEVPDLAKCRVLICDEVSMYDRKLFKILLSTIPPWCTIIGIGDNKQIRPVDPGENTAYISPFFTHKDFYQCELTEVKRSNAPIIDVATDVRNGKWIYDKVVDGHGVRGFTGDTALRDFMVNYFSIVKSLDDLFENRVMAFTNKSVDKLNSIIRKKIFETDKDFIVGEIIVMQEPLIKTYKIDGKPVSEIIFNNGQLVRIIEAEYTSTFVKARGVHGEYLIRHWDLTVETYGDDEYYREKIKIISSDEELYKFNLFLGKTAETYKNWNKGGKAPWSDFWDAKSQFSKVKALPASTFHKAQGMSVDRAFIYTPCIHYADAELAQQLLYVGVTRGRYDVFYV
>ID:YP_239000.1 |[Escherichia virus RB43]||_Enterobacteria_phage_RB43_.gbk|dda|1332|NC_007023(180500):13776-15107:-1 ^GeneID:3416198^ Enterobacteria phage RB43, complete genome.|neighbours:ID:YP_238999.1(-1),ID:YP_239001.1(-1)|neighbour_genes:hypothetical protein,hypothetical protein|
MNELTFDDLSDDQKKGHDRVIKNIQNKVHTTITGGPGVGKTTLVKFIFETLKSMGISGLWLTAPTHQAKNVLAAATGMDATTIHSALKISPVTNEEIRVFEQQRGKKAPDLSECRVFVVEEVSMVDHEMFRIIKRTIPSHAVILGLGDKDQIRPVNADGRTELSPFFDEEIFDVIRLDKIMRQAEGNPIIQVSRAVRDGKMLKPMSVGDMGVFQHANAVDFLKQYFRRVKTPDDLMENRMFAYTNDNVDKLNATIRKHLYKTTQPFILDEVIVMQEPLVQEMRLNGQIFTEIIYNNNEKIRVLEIVPRTEVIKAEKCDEKISIDYYLLKTVSLEEEQEAQIQVVVDPVMKERLGNYLAYVASNYKRIKQQTGYKAPWHSFWAIKNKFQDVKPLPVCTYHKAQGSTYDHAYMYTRDAYAFADYDLCKQLIYVGVTRARYTVDYV
>ID:NP_891582.1 |[Escherichia phage RB49]||_Enterobacteria_phage_RB49_.gbk|dda|1392|NC_005066(164018):6395-7786:-1 ^GeneID:1725312^ Enterobacteria phage RB49, complete genome.|neighbours:ID:NP_891581.1(-1),ID:NP_891583.1(-1)|neighbour_genes:hypothetical protein,hypothetical protein|
MSRVLTFDMLTDGQKHAFDVLMKRIEQKKHTTVRGAAGTGKTAMMKFIVQEMVRRGVTGVVLATPTHQAKKVLSKAVGRQAFTLHALLRLNPTNYEDTQVFEQKDTPKLDDVQIIIVDEASMVDKKLFDILMKSINGRIVIIAVGDLYQLRPVDPSGATSISPFFTDERFQNVELTEIKRSNAPIIDVATAVRNGKWVFEKQCGNEGVFHSSTLPEFMKHYFETVKTPEDLLENRILAYTNKSVEKLNEIVRKRVYNTDEPVIVDEILVTQEPLIEYLRDERGKKIPNVIFNNGEMIRVKEVIPREFTLRCTGVEPQPVLGYTLKVESVDDDEDKEILNQKVGLDAVGITTDKPDLVEINILTEQRQKNIFSIYLNTVAGQYREMKKENPKFKPDWDSFWTMKRMFLNVKALPACTIHKSQGISVDRVFLYTPCMCTDNVDFELAMQLLYVGVTRARYRVDYI
>ID:YP_002853973.1 |[Enterobacteria phage RB51]||_Enterobacteria_phage_RB51_.gbk|dda|1320|NC_012635(168394):9668-10987:-1 ^GeneID:7803633^ Enterobacteria phage RB51, complete genome.|neighbours:ID:YP_002853972.1(-1),ID:YP_002853974.1(-1)|neighbour_genes:RB14ncORF017c,dda.1|
MTFDDLTEGQKNAFNIAMRAIKEKKHHVTINGPAGTGKTTLTKFIIEALISTGETGIILAAPTHAAKKILSKLSGKEASTIHSILKINPVTYEENVLFEQKEVPDLAKCRVLICDEVSMYDRKLFKILLSTIPPWCTIIGIGDNKQIRPVDPGENTAYISPFFTHKDFYQCELTEVKRSNAPIIDVATDVRNGKWIYDKVVDGHGVRGFTGDTALRDFMVNYFSIVKSLDDLFENRVMAFTNKSVDKLNSIIRKKIFETDKDFIVGEIIVMQEPLIKTYKIDGKPVSEIIFNNGQLVRIIEAEYTSTFVKARGVPGEYLIRHWDLTVETYGDDEYYREKIKIISSDEELYKFNLFLGKTAETYKNWNKGGKAPWSDFWDAKSQFSKVKALPASTFHKAQGMSVDRAFIYTPCIHYADAELAQQLLYVGVTRGRYDVFYV
>ID:AIT74929.1 |[Enterobacteria phage RB55]||_Enterobacteria_phage_RB55_.gbk|dda|1320|KM607002(168896):9374-10693:-1 ^^ Enterobacteria phage RB55, complete genome.|neighbours:ID:AIT74928.1(-1),ID:AIT74930.1(-1)|neighbour_genes:hypothetical protein,hypothetical protein|
MTFDDLTEGQKNAFNIVMKAIKEKKHHVTINGPAGTGKTTLTKFIIEALISTGETGIILAAPTHAAKKILSKLSGKEASTIHSILKINPVTYEENVLFEQKEVPDLAKCRVLICDEVSMYDRKLFKILLSTIPPWCTIIGIGDNKQIRPVDPGENTAYISPFFTHKDFYQCELTEVKRSNAPIIDVATDVRNGKWIYDKVVDGHGVRGFTGDTALRDFMVNYFSIVKSLDDLFENRVMAFTNKSVDKLNSIIRKKIFETDKDFIVGEIIVMQEPLIKTYKIDGKPVSEIIFNNGQLVRIIEAEYTSTFVKARGVPGEYLIRHWDLTVETYGDDEYYREKIKIISSDEELYKFNLFLGKTAETYKNWNKGGKAPWSDFWDAKSQFSKVKALPTSTFHKAQGMSVDRAFIYTPCIHYADAELAQQLLYVGVTRGRYDVFYV
>ID:AIT75201.1 |[Enterobacteria phage RB59]||_Enterobacteria_phage_RB59_.gbk|dda|1320|KM607003(168966):9374-10693:-1 ^^ Enterobacteria phage RB59, complete genome.|neighbours:ID:AIT75200.1(-1),ID:AIT75202.1(-1)|neighbour_genes:hypothetical protein,hypothetical protein|
MTFDDLTEGQKNAFNIVMKAIKEKKHHVTINGPAGTGKTTLTKFIIEALISTGETGIILAAPTHAAKKILSKLSGKEASTIHSILKINPVTYEENVLFEQKEVPDLAKCRVLICDEVSMYDRKLFKILLSTIPPWCTIIGIGDNKQIRPVDPGENTAYISPFFTHKDFYQCELTEVKRSNAPIIDVATDVRNGKWIYDKVVDGHGVRGFTGDTALRDFMVNYFSIVKSLDDLFENRVMAFTNKSVDKLNSIIRKKIFETDKDFIVGEIIVMQEPLIKTYKIDGKPVSEIIFNNGQLVRIIEAEYTSTFVKARGVPGEYLIRHWDLTVETYGDDEYYREKIKIISSDEELYKFNLFLGKTAETYKNWNKGGKAPWSDFWDAKSQFSKVKALPTSTFHKAQGMSVDRAFIYTPCIHYADAELAQQLLYVGVTRGRYDVFYV
>ID:AIT73027.1 |[Enterobacteria phage RB5]||_Enterobacteria_phage_RB5_.gbk|dda|1320|KM606995(168394):9583-10902:-1 ^^ Enterobacteria phage RB5, complete genome.|neighbours:ID:AIT73026.1(-1),ID:AIT73028.1(-1)|neighbour_genes:hypothetical protein,hypothetical protein|
MTFDDLTEGQKNAFNIVMRAIKEKKHHVTINGPAGTGKTTLTKFIIEALISTGETGIILAAPTHAAKKILSKLSGKEASTIHSILKINPVTYEENVLFEQKEVPDLAKCRVLICDEVSMYDRKLFKILLSTIPPWCTIIGIGDNKQIRPVDPGENTAYISPFFTHKDFYQCELTEVKRSNAPIIDVATDVRNGKWIYDKVVDGHGVRGFTGDTALRDFMVNYFSIVKSLDDLFENRVMAFTNKSVDKLNSIIRKKIFETDKDFIVGEIIVMQEPLIKTYKIDGKPVSEIIFNNGQLVRIIEAEYTSTFVKARGVHGEYLIRHWDLTVETYGDDEYYREKIKIISSDEELYKFNLFLGKTAETYKNWNKGGKAPWSDFWDAKSQFSKVKALPASTFHKAQGMSVDRAFIYTPCIHYADAELAQQLLYVGVTRGRYDVFYV
>ID:YP_009167387.1 |[Enterobacteria phage RB68]||_Enterobacteria_phage_RB68_.gbk|dda|1320|NC_027979(168401):9668-10987:-1 ^GeneID:26041497^ Enterobacteria phage RB68, complete genome.|neighbours:ID:YP_009167386.1(-1),ID:YP_009167388.1(-1)|neighbour_genes:hypothetical protein,hypothetical protein|
MTFDDLTEGQKNAFNIAMRAIKEKKHHVTINGPAGTGKTTLTKFIIEALISTGETGIILAAPTHAAKKILSKLSGKEASTIHSILKINPVTYEENVLFEQKEVPDLAKCRVLICDEVSMYDRKLFKILLSTIPPWCTIIGIGDNKQIRPVDPGENTAYISPFFTHKDFYQCELTEVKRSNAPIIDVATDVRNGKWIYDKVVDGHGVRGFTGDTALRDFMVNYFSIVKSLDDLFENRVMAFTNKSVDKLNSIIRKKIFETDKDFIVGEIIVMQEPLIKTYKIDGKPVSEIIFNNGQLVRIIEAEYTSTFVKARGVPGEYLIRHWDLTVETYGDDEYYREKIKIISSDEELYKFNLFLGKTAETYKNWNKGGKAPWSDFWDAKSQFSKVKALPASTFHKAQGMSVDRAFIYTPCIHYADAELAQQLLYVGVTRGRYDVFYV
>ID:NP_861705.1 |[Escherichia phage RB69]||_Enterobacteria_phage_RB69_.gbk|dda|1314|NC_004928(167560):9625-10938:-1 ^GeneID:1494131^ Enterobacteria phage RB69, complete genome.|neighbours:ID:NP_861704.1(-1),ID:NP_861706.1(-1)|neighbour_genes:dexA,dda.1|
MTFDDLTEGQKNAFNVVMKAIKEKKHHVTINGPAGTGKTTLTRFIVEALISSGESGIILAAPTHAAKKVLSKLAGQEASTIHSILKINPTTYEENVLFEQKKVPDLALCRVLLFDEASMCDRSLFKIMLASIPKWCTVIGIGDRCQIRPVDPGESTAYLSPFFTHKDFVQCDLTEVKRSNAPIIDVATDIRNGKWIYDKVVDGHGVHGYTDLKSYMMNYFNVVKTPEDLFENRMMAFTNKSVDKLNSIIRRKLLETEKPFIKDEVIVLQEPFTKTYKLDGKNMTEMLFNNGQFVRIRDAVETSTFVKARGVSGEYMIRYWNLTVETYGDDEEYIREDIKVISSEEELYKFNLFLAKTAETYKFWNKGGKAPWSEFWDAKRMFTKVKALPVSTFHKAQGMSVDTAFVYTPCIHYADSELAKQLLYVGTTRGRFDVHFI
>ID:AIT73298.1 |[Enterobacteria phage RB6]||_Enterobacteria_phage_RB6_.gbk|dda|1320|KM606996(168394):9583-10902:-1 ^^ Enterobacteria phage RB6, complete genome.|neighbours:ID:AIT73297.1(-1),ID:AIT73299.1(-1)|neighbour_genes:hypothetical protein,hypothetical protein|
MTFDDLTEGQKNAFNIVMRAIKEKKHHVTINGPAGTGKTTLTKFIIEALISTGETGIILAAPTHAAKKILSKLSGKEASTIHSILKINPVTYEENVLFEQKEVPDLAKCRVLICDEVSMYDRKLFKILLSTIPPWCTIIGIGDNKQIRPVDPGENTAYISPFFTHKDFYQCELTEVKRSNAPIIDVATDVRNGKWIYDKVVDGHGVRGFTGDTALRDFMVNYFSIVKSLDDLFENRVMAFTNKSVDKLNSIIRKKIFETDKDFIVGEIIVMQEPLIKTYKIDGKPVSEIIFNNGQLVRIIEAEYTSTFVKARGVHGEYLIRHWDLTVETYGDDEYYREKIKIISSDEELYKFNLFLGKTAETYKNWNKGGKAPWSDFWDAKSQFSKVKALPASTFHKAQGMSVDRAFIYTPCIHYADAELAQQLLYVGVTRGRYDVFYV
>ID:AIT73569.1 |[Enterobacteria phage RB7]||_Enterobacteria_phage_RB7_.gbk|dda|1320|KM606997(168395):9583-10902:-1 ^^ Enterobacteria phage RB7, complete genome.|neighbours:ID:AIT73568.1(-1),ID:AIT73570.1(-1)|neighbour_genes:hypothetical protein,hypothetical protein|
MTFDDLTEGQKNAFNIVMRAIKEKKHHVTINGPAGTGKTTLTKFIIEALISTGETGIILAAPTHAAKKILSKLSGKEASTIHSILKINPVTYEENVLFEQKEVPDLAKCRVLICDEVSMYDRKLFKILLSTIPPWCTIIGIGDNKQIRPVDPGENTAYISPFFTHKDFYQCELTEVKRSNAPIIDVATDVRNGKWIYDKVVDGHGVRGFTGDTALRDFMVNYFSIVKSLDDLFENRVMAFTNKSVDKLNSIIRKKIFETDKDFIVGEIIVMQEPLIKTYKIDGKPVSEIIFNNGQLVRIIEAEYTSTFVKARGVHGEYLIRHWDLTVETYGDDEYYREKIKIISSDEELYKFNLFLGKTAETYKNWNKGGKAPWSDFWDAKSQFSKVKALPASTFHKAQGMSVDRAFIYTPCIHYADAELAQQLLYVGVTRGRYDVFYV
>ID:AIT73841.1 |[Enterobacteria phage RB9]||_Enterobacteria_phage_RB9.gbk|dda|1320|KM606998(168395):9583-10902:-1 ^^ Enterobacteria phage RB9, complete genome.|neighbours:ID:AIT73840.1(-1),ID:AIT73842.1(-1)|neighbour_genes:hypothetical protein,hypothetical protein|
MTFDDLTEGQKNAFNIVMRAIKEKKHHVTINGPAGTGKTTLTKFIIEALISTGETGIILAAPTHAAKKILSKLSGKEASTIHSILKINPVTYEENVLFEQKEVPDLAKCRVLICDEVSMYDRKLFKILLSTIPPWCTIIGIGDNKQIRPVDPGENTAYISPFFTHKDFYQCELTEVKRSNAPIIDVATDVRNGKWIYDKVVDGHGVRGFTGDTALRDFMVNYFSIVKSLDDLFENRVMAFTNKSVDKLNSIIRKKIFETDKDFIVGEIIVMQEPLIKTYKIDGKPVSEIIFNNGQLVRIIEAEYTSTFVKARGVHGEYLIRHWDLTVETYGDDEYYREKIKIISSDEELYKFNLFLGKTAETYKNWNKGGKAPWSDFWDAKSQFSKVKALPASTFHKAQGMSVDRAFIYTPCIHYADAELAQQLLYVGVTRGRYDVFYV
>ID:ADJ39734.1 |[Enterobacteria phage T4T]||_Enterobacteria_phage_T4T_.gbk|dda|1320|HM137666(168920):9396-10715:-1 ^^ Enterobacteria phage T4T, complete genome.|neighbours:ID:ADJ39733.1(-1),ID:ADJ39735.1(-1)|neighbour_genes:dexA.2,dda.1|
MTFDDLTEGQKNAFNIVMKAIKEKKHHVTINGPAGTGKTTLTKFIIEALISTGETGIILAAPTHAAKKILSKLSGKEASTIHSILKINPVTYEENVLFEQKEVPDLAKCRVLICDEVSMYDRKLFKILLSTIPPWCTIIGIGDNKQIRPVDPGENTAYISPFFTHKDFYQCELTEVKRSNAPIIDVATDVRNGKWIYDKVVDGHGVRGFTGDTALRDFMVNYFSIVKSLDDLFENRVMAFTNKSVDKLNSIIRKKIFETDKDFIVGEIIVMQEPLIKTYKIDGKPVSEIIFNNGQLVRIIEAEYTSTFVKARGVPGEYLIRHWDLTVETYGDDEYYREKIKIISSDEELYKFNLFLGKTAETYKNWNKGGKAPWSDFWDAKSQFSKVKALPASTFHKAQGMSVDRAFIYTPCIHYADAELAQQLLYVGVTRGRYDVFYV
>ID:NP_049632.1 |[Escherichia virus T4]||_Enterobacteria_phage_T4_.gbk|dda|1320|NC_000866(168903):9410-10729:-1 ^GeneID:1258784^ Enterobacteria phage T4, complete genome.|neighbours:ID:NP_049631.1(-1),ID:NP_049633.1(-1)|neighbour_genes:dexA.2,dda.1|
MTFDDLTEGQKNAFNIVMKAIKEKKHHVTINGPAGTGKTTLTKFIIEALISTGGTGIILAAPTHAAKKILSKLSGKEASTIHSILKINPVTYEENVLFEQKEVPDLAKCRVLICDEVSMYDRKLFKILLSTIPPWCTIIGIGDNKQIRPVEPGENTAYISPFFTHKDFYQCELTEVKRSNAPIIDVATDVRNGKWNYDKVVDGHGVRGFTGDTALRDFMVNYFSIVKSLDDLFENRVMAFTNKSVDKLNSIIRKKIFETDKDFIVGEIIVMQEPLFKTYKIDGKPVSEIIFNNGQLVRIIEAEYTSTFVKARGVPGEYLIRHWDLTVETYGDDEYYREKIKIISSDEELYKFNLFLAKTAETYKNWNKGGKAPWSDFWDAKSQFSKVKALPASTFHKAQGMSVDRAFIYTPCIHYADVELAQQLLYVGVTRGRYDVFYV
>ID:AXN58057.1 |[Enterobacteria phage T6]||_Enterobacteria_phage_T6_.gbk|dda|1320|MH550421(168706):9060-10379:-1 ^^ Enterobacteria phage T6, complete genome.|neighbours:ID:AXN58056.1(-1),ID:AXN58058.1(-1)|neighbour_genes:hypothetical protein,hypothetical protein|
MTFDDLTEGQKNAFNIVMRAIKEKKHHVTINGPAGTGKTTLTKFIIEALISTGETGIILAAPTHAAKKILSKLSGKEASTIHSILKINPVTYEENVLFEQKEVPDLAKCRVLICDEVSMYDRKLFKILLSTIPPWCTIIGIGDNKQIRPVDPGENTAYISPFFTHKDFYQCELTEVKRSNAPIIDVATDVRNGKWIYDKIVDGHGVRGFTGGTALRDFMVNYFSIVKSLDDLFENRVMAFTNKSVDKLNSIIRKKIFETDKDFIVGEIIVMQEPLIKTYKIDGKPVSEIIFNNGQLVRIIEAEYTSTFVKARGVPGEYLIRHWDLTVETYGDDEYYREKIKIISSDEELYKFNLFLGKTAETYKNWNKGGKAPWSDFWDAKSQFSKVKALPASTFHKAQGMSVDRAFIYTPCIHYADAELAQQLLYVGVTRGRYDVFYV
>ID:YP_004063697.1 |[Escherichia phage vB_EcoM_VR7]||_Enterobacteria_phage_vB_EcoM-VR7_.gbk|dda|1329|NC_014792(169285):9203-10531:-1 ^GeneID:10021241^ Enterobacteria phage vB_EcoM-VR7, complete genome.|neighbours:ID:YP_004063696.1(-1),ID:YP_004063698.1(1)|neighbour_genes:dexA.2,VR7ORF017w hypotheti..|
MIKFEDLNTGQKEAFDYITEAIQRRSGECITLNGPAGTGKTTLTKFVIDHLVRNGVLGIVLAAPTHQAKKVLSKLSGQTANTIHSILKINPTTYEDQNIFEQREMPDMSKCNVLICDEASMYDGPLFKIICNSVPEWCTILGIGDMHQLQPVDPGSTQQKISPFFTHPKFKQIHLTEVMRSNAPIIEVATEIRNGGWFRDCMYEGHGVQGFTSQTALKDFMVNYFSHVKDADMLMENRMYAYTNKSVEKLNNIIRRKLYETDKAFLPYEVLVMQEPHMKELEFEGKKFSETIFNNGQLVRIKDCKYTSTILRCKGESHQLVINYWDLEVESIDEDEEYQVDRIKVLPEDQQPKFQAFLAKVADTYKQMKAAGKRPEWKDFWKARRTFLKVRALPVSTIHKAQGVSVNKAFIYTPCIHMAEASLASQLAYVGITRARYDAYYV
>ID:YP_006986566.1 |[Escherichia phage vB_EcoM_ACG-C40]||_Enterobacteria_phage_vB_EcoM_ACG-C40_.gbk|DNA helicase|1320|NC_019399(167396):8819-10138:-1 ^^ Enterobacteria phage vB_EcoM_ACG-C40, complete genome.|neighbours:ID:YP_006986565.1(-1),ID:YP_006986567.1(-1)|neighbour_genes:hypothetical protein,hypothetical protein|
MTFDDLTEGQKNAFNIVMRAIKEKKHHVTINGPAGTGKTTLTKFIIEALISTGETGIILAAPTHAAKKILSKLSGKEASTIHSILKINPVTYEENVLFEQKEVPDLAKCRVLICDEVSMYDRKLFKILLSTIPPWCTIIGIGDNKQIRPVDPGENTAYISPFFTHKDFYQCELTEVKRSNAPIIDVATDVRNGKWIYDKIVDGHGVRGFTGDTALRDFMVNYFSIVKSLDDLFENRVMAFTNKSVDKLNSIIRKKIFETDKDFIVGEIIVMQEPLIKTYKIDGKPVSEIIFNNGQLVRIIEAEYTSTFVKARGVPGEYLIRHWDLTVETYGDDEYYREKIKIISSDEELYKFNLFLGKTAETYKNWNKGGKAPWSDFWDAKSQFSKVKALPASTFHKAQGMSVDRAFIYTPCIHYADAELAQQLLYVGVTRGRYDVFYV
>ID:AWD91654.1 |[Enterobacteria phage vB_EcoM_IME339]||_Enterobacteria_phage_vB_EcoM_IME339_.gbk|DNA helicase|1320|MH051915(164366):156407-157726:1 ^^ Enterobacteria phage vB_EcoM_IME339, complete genome.|neighbours:ID:AWD91653.1(1),ID:AWD91655.1(1)|neighbour_genes:hypothetical protein,exonuclease|
MTFDDLTEGQKNAFNIVMRAIKEKKHHVTINGPAGTGKTTLTKFIIEALISTGETGIILAAPTHAAKKILSKLSGKEASTIHSILKINPVTYEENVLFEQKEVPDLAKCRVLICDEVSMYDRKLFKILLSTIPPWCTIIGIGDNKQIRPVDPGENTAYISPFFTHKDFYQCELTEVKRSNAPIIDVATDVRNGKWIYDKVVDGHGVRGFTGDTALRDFMVNYFSIVKSLDDLFENRVMAFTNKSVDKLNSIIRKKIFETDKDFIVGEIIVMQEPLIKTYKIDGKPVSEIIFNNGQLVRIIEAEYTSTFVKARGVPGEYLIRHWDLTVETYGDDEYYREKIKIISSDEELYKFNLFLGKTAETYKNWNKGGKAPWSDFWDAKSQFSKVKALPASTFHKAQGMSVDRAFIYTPCIHYADAELAQQLLYVGVTRGRYDVFYV
>ID:AWD91915.1 |[Enterobacteria phage vB_EcoM_IME340]||_Enterobacteria_phage_vB_EcoM_IME340_.gbk|DNA helicase|1320|MH051916(165549):157806-159125:1 ^^ Enterobacteria phage vB_EcoM_IME340, complete genome.|neighbours:ID:AWD91914.1(1),ID:AWD91916.1(1)|neighbour_genes:hypothetical protein,exonuclease|
MTFDDLTEGQKNAFNIVMRAIKEKKHHVTINGPAGTGKTTLTKFIIEALISTGETGIILAAPTHAAKKILSKLSGKEASTIHSILKINPVTYEENVLFEQKEVPDLAKCRVLICDEVSMYDRKLFKILLSTIPPWCTIIGIGDNKQIRPVDPGENIAYISPFFTHKDFYQCELTEVKRSNAPIIDVATDVRNGKWIYDKIVDGHGVRGFTGDTALRDFMVNYFSIVKSLDDLFENRVMAFTNKSVDKLNSIIRKKIFETDKDFIVGEIIVMQEPLIKTYKIDGKPVSEIIFNNGQLVRIIEAEYTSTFVKARGVPGEYLIRHWDLTVETYGDDEYYREKIKIISSDEELYKFNLFLGKTAETYKNWNKGGKAPWSDFWDAKSQFSKVKALPASTFHKAQGMSVDRAFIYTPCIHYADAELAQQLLYVGVTRGRYDVFYV
>ID:YP_009207194.1 |[Escherichia phage vB_EcoM_VR20]||_Enterobacteria_phage_vB_EcoM_VR20.gbk|dda|1329|NC_028894(170336):8540-9868:-1 ^GeneID:26633693^ Enterobacteria phage vB_EcoM_VR20, complete genome.|neighbours:ID:YP_009207193.1(-1),ID:YP_009207195.1(-1)|neighbour_genes:hypothetical protein,hypothetical protein|
MIKFEDLNTGQKEAFDYITEAIQRRSGECITLNGPAGTGKTTLTKFVIDHLVRNGVMGIVLAAPTHQAKKVLSKLSGQTANTIHSILKINPTTYEDQNVFEQREMPDMSKCNVLVCDEASMYDGSLFKIILNSVPEWCTILGIGDMHQLQPVDPGSTQQKISPFFTHPKFKQIHLTEVMRSNAPIIEVATEIRNGGWFRDCMYDGHGVQGFTSQTALKDFMVNYFSIVKDADMLMENRMYAYTNKSVEKLNNIIRRKLYETDKAFLPYEVLVMQEPHMKELEFEGKKFSETIFNNGQLVRIKDCKYTSTILRCKGESHQLVINYWDLEVESIDEDEEYQVDRIKVLPEDQQPKFQAYLAKVADTYKQMKAAGKRPEWKDFWKARRTFLKVRALPVSTIHKAQGVSVDKAFIYTPCIHMAEASLASQLAYVGITRARYDAYYV
>ID:YP_009209757.1 |[Escherichia phage vB_EcoM_VR25]||_Enterobacteria_phage_vB_EcoM_VR25_.gbk|dda|1329|NC_028925(170822):8544-9872:-1 ^GeneID:26636177^ Enterobacteria phage vB_EcoM_VR25, complete genome.|neighbours:ID:YP_009209756.1(-1),ID:YP_009209758.1(-1)|neighbour_genes:hypothetical protein,hypothetical protein|
MIKFEDLNKGQKEAFDYITEAIQRRSGECITLNGPAGTGKTTLTKFVIDHLVRNGVLGIVLAAPTHQAKKVLSKLSGQTANTIHSILKINPTTYEDQNIFEQREMPDMSKCNVLICDEASMYDGPLFKIICNSVPEWCTILGIGDMHQLQPVDPGSTQQKISPFFTHPKFKQIHLTEVMRSNAPIIEVATEIRNGGWFRDCMYEGHGVQGFTSQTALKDFMVNYFSHVKDADMLMENRMYAYTNKSVEKLNNIIRRKLYETDKAFLPYEVLVMQEPHMKELEFEGKKFSETIFNNGQLVRIKDCKYTSTILRCKGESHQLVINYWDLEVESIDEDEEYQVDRIKVLPEDQQPKFQAYLAKVADTYKQMKAAGKRPEWKDFWKARRTFLKVRALPVSTIHKAQGVSVNKAFIYTPCIHMAEASLASQLAYVGITRARYDAYYV
>ID:YP_009213853.1 |[Escherichia phage vB_EcoM_VR26]||_Enterobacteria_phage_vB_EcoM_VR26_.gbk|dda|1329|NC_028957(171541):9205-10533:-1 ^GeneID:26640309^ Enterobacteria phage vB_EcoM_VR26, complete genome.|neighbours:ID:YP_009213852.1(-1),ID:YP_009213854.1(-1)|neighbour_genes:hypothetical protein,hypothetical protein|
MIKFEDLNTGQKEAFDYITQAIQRRSGECITLNGPAGTGKTTLTKFVIDHLVRNGVLGIVLAAPTHQAKKVLSKLSGQTANTIHSILKINPTTYEDQNIFEQREMPDMSKCNVLICDEASMYDGSLFKIICNSVPEWCTILGIGDMHQLQPVDPGSTQQKISPFFTHPKFKQIHLTEVMRSNAPIIEVATEIRNGGWFRDCMYEGHGVQGFTSQTALKDFMVNYFSHVKDADMLMENRMYAYTNKSVEKLNNIIRRKLYETDKAFLPYEVLVMQEPHMKELEFEGKKFSETIFNNGQLVRIKDCKYTSTILRCKGESHQLVINYWDLEVESIDEDEEYQVDRIKVLPEDQQPKFQAYLAKVADTYKQMKAAGKRPEWKDFWKARRTFLKVRALPVSTIHKAQGVSVNKAFIYTPCIHMAEASLASQLAYVGITRARYDAYYV
>ID:YP_009205709.1 |[Escherichia phage vb_EcoM-VR5]||_Enterobacteria_phage_vB_EcoM_VR5.gbk|dda|1332|NC_028881(170473):8896-10227:-1 ^GeneID:26632320^ Enterobacteria phage vB_EcoM_VR5, complete genome.|neighbours:ID:YP_009205708.1(-1),ID:YP_009205710.1(-1)|neighbour_genes:hypothetical protein,hypothetical protein|
MITFEDLNIGQRTAFKEIIEAIKRRKGEWITLNGPAGTGKTTLTKFILDHLVKNGELGVILTAPTHAAKKVLSKLAGQEASTIHRILKINPTTYEDQDIFEQREAPDLSKCNVLVVDEGSMIDGKLFKIIEASVPPWCTVLGIGDRAQLQPVEPGSDGSPQLSPFFTHPKIKQLHLTEVMRSNAPIIEVATEIRNGGWFRDCVFEGHGVHGFKSQTALKDFMMNYFSIVKDADALFENRMFAYTNKSVEKLNSIIRKKLYETDVPYIKGEILVMQEPFMKELEYDGKKFSETIFNNGQMVRILDVNHTSLFLSAKDVGTRQMVNYWDLQVESIDEDDEYYVEHIKVIDEASVEKFHYFLAKVATEYKAMRGTGKKPKWADFWKAKRMFTKVRALPVSTVHKSQGLTVQNSFIYTPCMHMADVNLASQLAYVSITRARTDAYYV
>ID:AWD90452.1 |[Erwinia phage Cronus]||_Erwinia_phage_Cronus_.gbk|DNA helicase|1332|MH059636(175774):7647-8978:-1 ^^ Erwinia phage Cronus, complete genome.|neighbours:ID:AWD90451.1(-1),ID:AWD90453.1(-1)|neighbour_genes:hypothetical protein,hypothetical protein|
MTIGFDDLTEGQKCAFETAVELVNSKRKHMTLNGPAGSGKTTWTRFFIDHLVRSGESGVILAAPTHQAKKVLSKLSGVEASTIHSILKINPTTYEENVLFEQKEIPDLAKCRVLICDEASMYDRKLFDILMNSIPSWCIVIALGDKDQLRPVELNSEGKGQISAFFYDPRFEQVFLSEIKRSNSPIIEVATSIRTGGWLYHNLGDDGTGVHGYMNKGSALKDFFGQYFDTVRKPEDLFENRMCAYTNESVNKLNSIIRRKIYDTEDPFVVNEVLVMQEPLTKEIKFEGKRFSEMIFHNGQMVRVVKAEKTSKFLRAKGVSGEQMIRYWSLVVETNDAEDEYFREQICVLSDENEINKYYYFLAKVADAYKSGAVKAHWADFWAAKRAFIKVKALPCSTIHKVQGISVDNCFLYTPCIHKADADLAKQLTYVGATRPRFNLHYV
>ID:YP_009592950.1 |[Escherichia coli O157 typing phage 3]||_Escherichia_coli_O157_typing_phage_3_.gbk|recD2|1314|NC_041863(168733):140546-141859:1 ^GeneID:40068446^ Escherichia coli O157 typing phage 3, complete genome.|neighbours:ID:YP_009592949.1(1),ID:YP_009592951.1(1)|neighbour_genes:hypothetical protein,hypothetical protein|
MTFDDLTEGQKNAFNVVMNAIKEKKHHVTINGPAGTGKTTLTRFIVEALISAGESGIILAAPTHAAKKVLSKLAGQEASTIHSILKINPTTYEENVLFEQKKVPDLALCRVLLFDEASMCDRPLFKIMLASIPKWCTVIGIGDRCQIRPVDPGESTAYLSPFFTHKDFVQCNLTEVKRSNAPIIDVATDIRNGKWIYDKVVDGHGVHGYTDLKSYMMNYFNVVKTPEDLFENRMMAFTNKSVDKLNSIIRRKLLETEKPFIKDEVIVLQEPFTKTYKLDGKNMTEMLFNNGQFVRIRDAVETSTFVKARGVSGEYMIRYWNLTVETYSDDEEYIREDIKVISSEEELYKFNLFLAKTAETYKFWNKGGKAPWSEFWDAKRMFTKVKALPVSTFHKAQGMSVDTAFVYTPCIHYADSELAKQLLYVGTTRGRFDVHFI
>ID:YP_009593025.1 |[Escherichia coli O157 typing phage 6]||_Escherichia_coli_O157_typing_phage_6_.gbk|recD2|1314|NC_041864(160570):26874-28187:-1 ^GeneID:40068522^ Escherichia coli O157 typing phage 6, complete genome.|neighbours:ID:YP_009593024.1(-1),ID:YP_009593026.1(-1)|neighbour_genes:hypothetical protein,hypothetical protein|
MTFDDLTEGQKNAFNVVMNAIKEKKHHVTINGPAGTGKTTLTRFIVEALISAGESGIILAAPTHAAKKVLSKLAGQEASTIHSILKINPTTYEENVLFEQKKVPDLALCRVLLFDEASMCDRPLFKIMLASIPKWCTVIGIGDRCQIRPVDPGESTAYLSPFFTHKDFVQCNLTEVKRSNAPIIDVATDIRNGKWIYDKVVDGHGVHGYTDLKSYMMNYFNVVKTPEDLFENRMMAFTNKSVDKLNSIIRRKLLETEKPFIKDEVIVLQEPFTKTYKLDGKNMTEMLFNNGQFVRIRDAVETSTFVKARGVSGEYMIRYWNLTVETYSDDEEYIREDIKVISSEEELYKFNLFLAKTAETYKFWNKGGKAPWSEFWDAKRMFTKVKALPVSTFHKAQGMSVDTAFVYTPCIHYADSELAKQLLYVGTTRGRFDVHFI
>ID:YP_009224975.1 |[Escherichia phage APCEc01]||_Escherichia_phage_APCEc01_.gbk|DNA helicase|1314|NC_029091(168771):6149-7462:1 ^GeneID:26795928^ Escherichia phage APCEc01, complete genome.|neighbours:ID:YP_009224974.1(1),ID:YP_009224976.1(1)|neighbour_genes:hypothetical protein,exonuclease|
MTFDDLTEGQKNAFNVVMNAIKEKKHHVTINGPAGTGKTTLTRFIVEALISAGESGIILAAPTHAAKKVLSKLAGQEASTIHSILKINPTTYEENVLFEQKKVPDLALCRVLLFDEASMCDRSLFKIMLASIPKWCTVIGIGDRCQIRPVDPGESTAYLSPFFTHKDFVQCNLTEVKRSNAPIIDVATDIRNGKWIYDKVVDGHGVHGYTDLKSYMMNYFNVVKTPEDLFENRMMAFTNKSVDKLNSIIRRKLLETEKPFIKDEVIVLQEPFTKTYKLDGKNMTEMLFNNGQFVRIRDAVETSTFVKARGVSGEYMIRYWNLTVETYGDDEEYIREDIKVISSEEELYKFNLFLAKTAETYKFWNKGGKAPWSEFWDAKRMFTKVKALPVSTFHKAQGMSVDTAFVYTPCIHYADSELAKQLLYVGTTRGRFDVHFI
>ID:QAU03722.1 |[Escherichia phage AnYang]||_Escherichia_phage_AnYang_.gbk|DNA helicase|1332|MK234886(169215):145293-146624:-1 ^^ Escherichia phage AnYang, complete genome.|neighbours:ID:QAU03721.1(-1),ID:QAU03723.1(1)|neighbour_genes:hypothetical protein,hypothetical protein|
MITFEDLNIGQRTAFKEIIEAIKRRKGEWITLNGPAGTGKTTLTKFILDHLVKNGELGVILTAPTHAAKKVLSKLAGQEASTIHRILKINPTTYEDQDIFEQREAPDLSKCNVLVVDEGSMIDGKLFKIIESSVPPWCTVLGIGDRAQLQPVEPGSDGSPQLSPFFTHPKIKQLHLTEVMRSNAPIIEVATEIRNGGWFRDCVFEGHGVHGFKSQTALKDFMMNYFSIVKDADALFENRMFAYTNKSVEKLNSIIRKKLYETDAPYIKGEILVMQEPFMKELEYDGKKFSETIFNNGQMVRILDVNHTSLFLSAKDVGTRQMINYWDLQVESIDEDDEYYVEHLKVIDEASVEKFHYFLAKVATEYKAMRGSGKKPKWADFWKAKRMFTKVRALPVSTVHKSQGLTVQNSFIYTPCMHMADVSLASQLAYVSITRARTDAYYV
> |[Tevenvirinae Escherichia_phage_CF2]||_Escherichia_phage_CF2.gb|DNA helicase (EC 3.6..|1320|NC_041919.1(168188):148265-149584:1 ^RAST2:fig|1198136.52.peg.245^ Tevenvirinae Escherichia_phage_CF2|neighbours:(1),(1)|neighbour_genes:Phage protein,Phage exonuclease|
MTFDDLTEGQKNAFNIVMRAIKEKKHHVTINGPAGTGKTTLTKFIIEALISTGETGIILAAPTHAAKKILSKLSGKEASTIHSILKINPVTYEENVLFEQKEVPDLAKCRVLICDEVSMYDRKLFKILLSTIPPWCTIIGIGDNKQIRPVDPGENTAYISPFFTHKDFYQCELTEVKRSNAPIIDVATDVRNGKWIYDKIVDGHGVRGFTGDTALRDFMVNYFSIVKSLDDLFENRVMAFTNKSVDKLNSIIRKKIFETDKDFIVGEIIVMQEPLIKTYKIDGKPVPEIIFNNGQLVRIIEAEYTSTFVKARGVPGEYLIRHWDLTVETYGDDEYYREKIKIISSDEELYKFNLFLGKTAETYKNWNKGGKAPWSDFWDAKSQFSKVKALPASTFHKAQGMSVDRAFIYTPCIHYADAELAQQLLYVGVTRGRYDVFYV
>ID:QBO61028.1 |[Escherichia phage D5505]||_Escherichia_phage_D5505_.gbk|hypothetical protein|1320|MK327929(168049):9051-10370:-1 ^^ Escherichia phage D5505, complete genome.|neighbours:ID:QBO61027.1(-1),ID:QBO61029.1(-1)|neighbour_genes:hypothetical protein,hypothetical protein|
MTFDDLTEGQKNAFNIVMRAIKEKKHHVTINGPAGTGKTTLTKFIIEALISTGETGIILAAPTHAAKKILSKLSGKEASTIHSILKINPVTYEENVLFEQKEVPDLAKCRVLICDEVSMYDRKLFKILLSTIPPWCTIIGIGDNKQIRPVDPGENTAYISPFFTHKDFYQCELTEVKRSNAPIIDVATDVRNGKWIYDKVVDGHGVRGFTGDTALRDFMVNYFSIVKSLDDLFENRVMAFTNKSVDKLNSIIRKKIFETDKDFIVGEIIVMQEPLIKTYKIDGKPVSEIIFNNGQLVRIIEAEYTSTFVKARGVPGEYLIRHWDLTVETYGDDEYYREKIKIISSDEELYKFNLFLGKTAETYKNWNKGGKAPWSDFWDAKSQFSKVKALPASTFHKAQGMSVDRAFIYTPCIHYADAELAQQLLYVGVTRGRYDVFYV
>ID:YP_009601977.1 |[Escherichia phage ECD7]||_Escherichia_phage_ECD7_.gbk|dda|1392|NC_041936(164706):6574-7965:-1 ^GeneID:40077831^ Escherichia phage ECD7, complete genome.|neighbours:ID:YP_009601976.1(-1),ID:YP_009601978.1(-1)|neighbour_genes:hypothetical protein,hypothetical protein|
MSRVLTFDMLTDGQKHAFDVLMKRIEQKKHTTVRGAAGTGKTAMMKFIVQEMVRRGVTGVVLATPTHQAKKVLSKAVGRQAFTLHALLRLNPTNYEDTQVFEQKDTPKLDDVQIIIVDEASMVDKKLFDILMKSINGRIVIIAVGDLYQLRPVDPSGATSISPFFTDERFQNVELTEIKRSNAPIIDVATAVRNGKWVFEKQCGNEGVFHSSTLPEFMKHYFETVKTPEDLLENRILAYTNKSVEKLNEIVRKRVYNTDEPVIVDEILVTQEPLIEYLRDERGKKIPNVIFNNGEMIRVKEVIPREFTLRCTGVDPQPVLGYTLKVESVDDDEDKEILNQKVGLDAVGITTDKPDLVEINILTEQRQKNIFSIYLNTVAGQYREMKKENPKFKPDWDSFWTMKRMFLNVKALPACTIHKSQGISVDRVFLYTPCMCTDNVDFELAMQLLYVGVTRARYRVDYI
>ID:YP_009102490.1 |[Escherichia phage ECML-134]||_Escherichia_phage_ECML-134_.gbk|hypothetical protein|1320|NC_025449(166783):8689-10008:-1 ^GeneID:22111673^ Escherichia phage ECML-134, complete genome.|neighbours:ID:YP_009102489.1(-1),ID:YP_009102491.1(-1)|neighbour_genes:hypothetical protein,hypothetical protein|
MTFDDLTEGQKNAFNIVMKAIKEKKHHVTINGPAGTGKTTLTKFIIEALISTGETGIILAAPTHAAKKILSKLSGKEASTIHSILKINPVTYEENVLFEQKEVPDLAKCRVLICDEVSMYDRKLFKILLSTIPPWCTIIGIGDNKQIRPVDPGENTAYISPFFTHKDFYQCELTEVKRSNAPIIDVATDVRNGKWIYDKVVDGHGVRGFTGDTALRDFMVNYFSIVKSLDDLFENRVMAFTNKSVDKLNSIIRKKIFETDKDFIVGEIIVMQEPLIKTYKIDGKPVSEIIFNNGQLVRIIEAEYTSTFVKARGVSGEYLIRHWDLTVETYGDDEYYREKIKIISSDEELYKFNLFLGKTAETYKNWNKGGKAPWSDFWDAKSQFSKVKALPASTFHKAQGMSVDRAFIYTPCIHYADAELAQQLLYVGVTRGRYDVFYV
>ID:QAY00042.1 |[Escherichia phage EcWhh-1]||_Escherichia_phage_EcWhh-1.gbk|DNA helicase|1332|MH791409(170524):70617-71948:-1 ^^ UNVERIFIED: Escherichia phage EcWhh-1, complete genome.|neighbours:ID:QAY00041.1(-1),ID:QAY00043.1(-1)|neighbour_genes:hypothetical protein,hypothetical protein|
MITFEDLNIGQRTAFKEIIEAIKRRKGEWITLNGPAGTGKTTLTKFILDHLVKNGELGVILTAPTHAAKKVLSKLAGQEASTIHRILKINPTTYEDQDIFEQREAPDLSKCNVLVVDEGSMIDGKLFKIIEASVPPWCTVLGIGDRAQLQPVEPGSDGSPQLSPFFTHPKIKQLHLTEVMRSNAPIIEVATEIRNGGWFRDCIFEGHGVHGFKSQTALKDFMMNYFSIVKDADALFENRMFAYTNKSVEKLNSIIRKKLYETDAPYIKGEILVMQEPFIKELEYDGKKFSETIFNNGQMVRILDVNHTSLFLSAKDVGTRQMINYWDLQVESVDEDDEYYVEHLKVIDEASVEKFHYFLAKVATEYKAMRGTGKKPKWADFWKAKRMFTKVRALPVSTVHKSQGLTVQNSFIYTPCMHMADANLASQLAYVSITRARTDAYYV
> |[Tevenvirinae Escherichia_phage_HP3]||_Escherichia_phage_HP3.gb|DNA helicase (EC 3.6..|1314|NC_041920.1(170254):18801-20114:-1 ^RAST2:fig|1198136.53.peg.37^ Tevenvirinae Escherichia_phage_HP3|neighbours:(-1),(-1)|neighbour_genes:exonuclease,Phage protein|
MTFDDLTEGQKNAFNVVMKAIKEKKHHVTINGPAGTGKTTLTRFIVEALISSGESGIILAAPTHAAKKVLSKLAGQEASTIHSILKINPTTYEENVLFEQKKVPDLALCRVLLFDEASMCDRSLFKIMLASIPKWCTVIGIGDRCQIRPVDPGESTAYLSPFFTHKDFVQCNLTEVKRSNAPIIDVATDIRNGKWIYDKVVDGHGVHGYTDLKSYMMNYFNVVKTPEDLFENRMMAFTNKSVDKLNSIIRRKLLETEKPFIKDEVIVLQEPLTKTYKLDGKNMTEMLFNNGQFVRIRDAVETSTFVKARGVSGEYMIRYWNLTVETYGDDEEYIREDIKVISSEEELYKFNLFLAKTAETYKFWNKGGKAPWSEFWDAKRMFTKVKALPVSTFHKAQGMSVDTAFVYTPCIHYADSELAKQLLYVGTTRGRFDVHFI
>ID:YP_009148467.1 |[Escherichia phage HY01]||_Escherichia_phage_HY01_.gbk|putative DNA helicas..|1320|NC_027349(166977):9500-10819:-1 ^GeneID:24722646^ Escherichia phage HY01, complete genome.|neighbours:ID:YP_009148466.1(-1),ID:YP_009148468.1(-1)|neighbour_genes:hypothetical protein,hypothetical protein|
MTFDDLTEGQKNAFNIVMRAIKEKKHHVTINGPAGTGKTTLTKFIIEALISTGETGIILAAPTHAAKKILSKLSGKEASTIHSILKINPVTYEENVLFEQKEVPDLAKCRVLICDEVSMYDRKLFKILLSTIPPWCTIIGIGDNKQIRPVDPGENTAYISPFFTHKDFYQCELTEVKRSNAPIIDVATDVRNGKWIYDKIVDGHGVRGFTGDTALRDFMVNYFSIVKSLDDLFENRVMAFTNKSVDKLNSIIRKKIFETDKDFIVGEIIVMQEPLIKTYKIDGKPVSEIIFNNGQLVRIIEAEYTSTFVKARGVSGEYLIRHWDLTVETYGDDEYYREKIKIISSDEELYKFNLFLGKTAETYKNWNKGGKSPWSDFWDAKSQFSKVKALPASTFHKAQGMSVDRAFIYTPCIHYADAELAQQLLYVGVTRGRYDVFYV
>ID:YP_009284175.1 |[Escherichia phage HY03]||_Escherichia_phage_HY03.gbk|putative DNA helicas..|1320|NC_031047(170770):113661-114980:1 ^GeneID:29079043^ Escherichia phage HY03, complete genome.|neighbours:ID:YP_009284174.1(1),ID:YP_009284176.1(1)|neighbour_genes:hypothetical protein,hypothetical protein|
MTFDDLTEGQKNAFNIVMRAIKEKKHHVTINGPAGTGKTTLTKFIIEALISTGETGIILAAPTHAAKKILSKLSGKEASTIHSILKINPVTYEENVLFEQKEVPDLAKCRVLICDEVSMYDRKLFKILLSTIPPWCTIIGIGDNKQIRPVDPGENTAYISPFFTHKDFYQCELTEVKRSNAPIIDVATDVRNGKWIYNKIVDGHGVRGFTGDTALRDFMVNYFSIVKSLDDLFENRVMAFTNKSVDKLNSIIRKKIFETDKDFIVGEIIVMQEPLIKTYKIDGKPVSEIIFNNGQLVRIIEAEYTSTFVKARGVSGEYLIRHWDLTVETYGDDEYYREKIKIISSDEELYKFNLFLGKTAETYKNWNKGGKAPWSDFWDAKSQFSKVKALPASTFHKAQGMSVDRAFIYTPCIHYADAELAQQLLYVGVTRGRYDVFYV
>ID:BBG28537.1 |[Escherichia phage KIT03]||_Escherichia_phage_KIT03_.gbk|DNA helicase|1320|AP018932(166848):9283-10602:-1 ^^ Escherichia phage KIT03 DNA, complete sequence.|neighbours:ID:BBG28536.1(-1),ID:BBG28538.1(-1)|neighbour_genes:hypothetical protein,hypothetical protein|
MTFDDLTEGQKNAFNIVMRAIKEKKHHVTINGPAGTGKTTLTKFIIEALISTGETGIILAAPTHAAKKILSKLSGKEASTIHSILKINPVTYEENVLFEQKEVPDLAKCRVLICDEVSMYDRKLFKILLSTIPPWCTIIGIGDNKQIRPVDPGENTAYISPFFTHKDFYQCELTEVKRSNAPIIDVATDVRNGKWIYDKVVDGHGVRGFIGDTALRDFMVNYFSIVKSLDDLFENRVMAFTNKSVDKLNNIIRKKIFETDKDFIVGEIIVMQEPLIKTYKIDGKPVSEIIFNNGQLVRIIEAEYTSTFVKARGVPGEYLIRHWDLTVETYGDDEYYREKIKIISSDEELYKFNLFLGKTAETYKNWNKGGKAPWSDFWDAKSQFSKVKALPASTFHKAQGMSVDRAFIYTPCIHYADAELAQQLLYVGVTRGRYDVFYV
>ID:YP_008060548.1 |[Escherichia phage Lw1]||_Escherichia_phage_Lw1_.gbk|dda|1332|NC_021344(176227):12929-14260:-1 ^GeneID:16205078^ Escherichia phage Lw1, complete genome.|neighbours:ID:YP_008060547.1(-1),ID:YP_008060549.1(-1)|neighbour_genes:hypothetical protein,hypothetical protein|
MNELTFDDLSDDQKAGHDRVIKNIQNKVHTTITGGPGVGKTTLVKFIFETLKAMGISGLWLTAPTHQAKNVLAQATGMDATTVHSALKISPVTNEEIRVFEQQRGKKAADLSECRVFVVEEVSMIDTELFRIIKRTIPSHAVILGLGDKDQIRPVNSDGKTELSPFFDEEIFDVIRLDKIMRQAEGNPIIQVSRAVRDGKMLKPMSVGDIGVFQHANAVDFLKQYFRRVKTPDDLIENRMFAYTNDNVDKLNATIRKHLYKTTQPFIVDEVIVMQEPLVQEMRLNGQIFTEIIYNNNEQIRVLEIVPRTEVIKADKCDEKISIDYYLLKTVSLEEGTNAQIQVVVDPVMKERLGNYLAYVASNYKRIKQQTGYKAPWHSFWAIKNKFQDVKPLPVCTYHKGQGSTYDHSYMYTRDAYAFADYDLCKQLIYVGITRARFTVDYV
>ID:YP_009323911.1 |[Escherichia phage MX01]||_Escherichia_phage_MX01_.gbk|DNA helicase|1332|NC_031934(168929):8565-9896:-1 ^GeneID:30308820^ Escherichia phage MX01, complete genome.|neighbours:ID:YP_009323910.1(-1),ID:YP_009323912.1(-1)|neighbour_genes:hypothetical protein,hypothetical protein|
MITFEDLNIGQRTAFKEIIEAIKRRKGEWITLNGPAGTGKTTLTKFILDHLVKNGELGVILTAPTHAAKKVLSKLAGQEASTIHRILKINPTTYEDQDIFEQREAPDLSKCNVLVVDEGSMIDGKLFKIIESSVPPWCTVLGIGDRAQLQPVEPGSDGSPQLSPFFTHPKIKQLHLTEVMRSNAPIIEVATEIRNGGWFRDCIFEDHGVHGFKSQTALKDFMMNYFSIVKDADALFENRMFAYTNKSVEKLNSIIRKKLYETDAPYIKGEILVMQEPFMKELEYDGKKFSETIFNNGQMVRILDVNHTSLFLSAKDVGTRQMINYWDLQVESIDEDDEYYVEHLKVIDEASVEKFHYFLAKVATEYKAMRGTGKKPKWADFWKAKRMFTKVRALPVSTVHKSQGLTVQNSFIYTPCMHMADVSLASQLAYVSITRARTDAYYV
>ID:AYR03925.1 |[Escherichia phage OLB35]||_Escherichia_phage_OLB35_.gbk|DNA helicase|1314|MH992122(169140):9677-10990:-1 ^^ UNVERIFIED: Escherichia phage OLB35, complete genome.|neighbours:ID:AYR03924.1(-1),ID:AYR03926.1(-1)|neighbour_genes:exonuclease,hypothetical protein|
MTFDDLTEGQKNAFNVVMKAIKEKKHHVTINGPAGTGKTTLTRFIVEALISSGESGIILAAPTHAAKKVLSKLAGQEASTIHSILKINPTTYEENVLFEQKKVPDLALCRVLLFDEASMCDRSLFKIMLASIPKWCTVIGIGDRCQIRPVDPGESTAYLSPFFTHKDFVQCNLTEVKRSNAPIIDVATDIRNGKWIYDKVVDGHGVHGYTDLKSYMMNYFNVVKTPEDLFENRMMAFTNKSVDKLNSIIRRKLLETEKPFIKDEVIVLQEPFTKTYKLDGKNMTEMLFNNGQFVRIRDAVETSTFVKARGVSGEYMIRYWNLTVETYGDDEEYIREDIKVISSEEELYKFNLFLAKTAETYKFWNKGGKAPWSEFWDAKRMFTKVKALPVSTFHKAQGMSVDTAFVYTPCIHYADSELAKQLLYVGTTRGRFDVHFI
>ID:ANH49847.1 |[Escherichia phage PE37]||_Escherichia_phage_PE37_.gbk|DNA helicase|1320|KU925172(166423):153936-155255:1 ^^ Escherichia phage PE37, complete genome.|neighbours:ID:ANH49846.1(1),ID:ANH49848.1(1)|neighbour_genes:hypothetical protein,hypothetical protein|
MTFDDLTEGQKNAFNIVMRAIKEKKHHVTINGPAGTGKTTLTKFIIEALISTGETGIILAAPTHAAKKILSKLSGKEASTIHSILKINPVTYEENVLFEQKEVPDLAKCRVLICDEVSMYDRKLFKILLSTIPPWCTIIGIGDNKQIRPVDPGENTAYISPFFTHKDFYQCELTEVKRSNAPIIDVATDVRNGKWIYDKVVDGHGVRGFTGDTALRDFMVNYFSIVKSLDDLFENRVMAFTNKSVDKLNSIIRKKIFETDKDFIVGEIIVMQEPLIKTYKIDGKPVSEIIFNNGQLVRIIEAEYTSTFVKARGVPGEYLIRHWDLTVETYGDDEYYREKIKIISSDEELYKFNLFLGKTAETYKNWNKGGKAPWSDFWDAKSQFSKVKALPASTFHKAQGMSVDRAFIYTPCIHYADAELAQQLLYVGVTRGRYDVFYV
>ID:BBC14352.1 |[Escherichia phage PP01]||_Escherichia_phage_PP01.gbk|dda|1320|LC348379(167812):9467-10786:-1 ^^ Escherichia phage PP01 DNA, complete sequence.|neighbours:ID:BBC14351.1(-1),ID:BBC14353.1(-1)|neighbour_genes:dexA.2,dda.1|
MTFDDLTEGQKNAFNIVMRAIKEKKHHVTINGPAGTGKTTLTKFIIEALISTGETGIILAAPTHAAKKILSKLSGKEASTIHSILKINPVTYEENVLFEQKEVPDLAKCRVLICDEVSMYDRKLSKILLSTIPPWCTIIGIGDNKQIRPVDPGENTAYISPFFTHKDFYQCELTEVKRSNAPIIDVATDVRNGKWIYDKIVDGHGVRGFTGDTALRDFMVNYFSIVKSLDDLFENRVMAFTNKSVDKLNSIIRKKIFETDKDFIVGEIIVMQEPLIKTYKIDGKPVSEIIFNNGQLVRIIEAEYTSTFVKARGVSGEYLIRHWDLTVETYGDDEYYREKIKIISSDEELYKFNLFLGKTAETYKNWNKGGKAPWSDFWDAKSQFSKVKALPASTFHKAQGMSVDRAFIYTPCIHYADAELAQQLLYVGVTRGRYDVFYV
>ID:AWY07982.1 |[Escherichia phage SF]||_Escherichia_phage_SF_.gbk|DNA helicase|1314|MH359124(168695):111117-112430:1 ^^ Escherichia phage SF, complete genome.|neighbours:ID:AWY07981.1(1),ID:AWY07983.1(1)|neighbour_genes:hypothetical protein,exonuclease|
MTFDDLTEGQKNAFNVVMNAIKEKKHHVTINGPAGTGKTTLTRFIVEALISSGESGIILAAPTHAAKKVLSKLAGQEASTIHSILKINPTTYEENVLFEQKKVPDLALCRVLLFDEASMCDRSLFKIMLASIPKWCTVIGIGDRCQIRPVDPGESTAYLSPFFTHKDFVQCNLTEVKRSNAPIIDVATDIRNGKWIYDKVVDGHGVHGYTDLKSYMMNYFNVVKTPEDLFENRMMAFTNKSVDKLNSIIRRKLLETEKPFIKDEVIVLQEPFTKTYKLDGKNMTEMLFNNGQFVRIRDAVETSTFVKARGVSGEYMIRYWNLTVETYGDDEEYIREDIKVISSEEELYKFNLFLAKTAETYKFWNKGGKAPWSEFWDAKRMFTKVKALPVSTFHKAQGMSVDTAFVYTPCIHYADSELAKQLLYVGTTRGRFDVHFI
>ID:YP_009608389.1 |[Escherichia phage ST0]||_Escherichia_phage_ST0.gbk|DNA helicase|1314|NC_041990(170496):51619-52932:1 ^GeneID:40084411^ Escherichia phage ST0, complete genome.|neighbours:ID:YP_009608388.1(1),ID:YP_009608390.1(1)|neighbour_genes:hypothetical protein,exonuclease|
MTFDDLTEGQKNAFNVVMNAIKEKKHHVTINGPAGTGKTTLTRFIVEALISSGESGIILAAPTHAAKKVLSKLAGQEASTIHSILKINPTTYEENVLFEQKKVPDLALCRVLLFDEASMCDRSLFKIMLASIPKWCTVIGIGDRCQIRPVDPGESTAYLSPFFTHKDFVQCNLTEVKRSNAPIIDVATDIRNGKWIYDKVVDGHGVHGYTDLKSYMMNYFNVVKTPEDLFENRMMAFTNKSVDKLNSIIRRKLLETEKPFIKDEVIVLQEPFTKTYKLDGKNMTEMLFNNGQFVRIRDAVETSTFVKARGVSGEYMIRYWNLTVETYGDDEEYIREDIKVISSEEELYKFNLFLAKTAETYKFWNKGGKAPWSEFWDAKRMFTKVKALPVSTFHKAQGMSVDTAFVYTPCIHYADSELAKQLLYVGTTRGRFDVHFI
>ID:BBC14629.1 |[Escherichia phage T2]||_Escherichia_phage_T2.gbk|dda|1320|LC348380(163825):8044-9363:-1 ^^ Escherichia phage T2 DNA, complete sequence.|neighbours:ID:BBC14628.1(-1),ID:BBC14630.1(-1)|neighbour_genes:dexA.2,dda.1|
MTFDDLTEGQKNAFNIVMKAIKEKKHHVTINGPAGTGKTTLTKFIIEALISTGETGIILAAPTHAAKKILSKLSWKEASTIHSILKINPVTYEENVLFEQKEVPDLAKCRVLICDEVSMYDRKLFKILLSTIPPWCTIIGIGDNKQIRPVDPGENTAYISPFFTHKDFYQCELTEVKRSNAPIIDVATDVRNGKWIYDKVVDGHGVRGFTGDTALRDFMVNYFSIVKSLDDLFENRVMAFTNKSVDKLNSIIRKKIFETDKDFIVGEIIVMQEPLIKTYKIDGKPVSEIIFNNGQLVRIIEAEYTSTFVKARGVPGEYLIRHWDLTVETYGDDEYYREKIKIISSDEELYKFNLFLGKTAETYKNWNKGGKAPWSDFWDAKSQFSKVKALPASTFHKAQGMSVDRAFIYTPCIHYADAELAQQLLYVGVTRGRYDVFYV
>ID:YP_009281356.1 |[Escherichia phage UFV-AREG1]||_Escherichia_phage_UFV-AREG1_.gbk|ATP-dependent RecD-l..|1320|NC_031030(170788):9494-10813:-1 ^GeneID:29063549^ Escherichia phage UFV-AREG1, complete genome.|neighbours:ID:YP_009281355.1(-1),ID:YP_009281357.1(-1)|neighbour_genes:hypothetical protein,hypothetical protein|
MTFDDLTEGQKNAFNIVMRAIKEKKHHVTINGPAGTGKTTLTKFIIEALISTGETGIILAAPTHAAKKILSKLSGKEASTIHSILKINPVTYEENVLFEQKEVPDLAKCRVLICDEVSMYDRKLFKILLSTIPPWCTIIGIGDNKQIRPVDPGENTAYISPFFTHKDFYQCELTEVKRSNAPIIDVATDVRNGKWIYDKVVDGHGVRGFTGDTALRDFMVNYFSIVKSLDDLFENRVMAFTNKSVDKLNSIIRKKIFETDKDFIVGEIIVMQEPLIKTYKIDGKPVSEIIFNNGQLVRIIEAEYTSTFVKARGVPGEYLIRHWDLTVETYGDDEYYREKIKIISSDEELYKFNLFLGKTAETYKNWNKGGKAPWSDFWDAKSQFSKVKALPASTFHKAQGMSVDRAFIYTPCIHYADAELAQQLLYVGVTRGRYDVFYV
>ID:YP_009323214.1 |[Escherichia phage WG01]||_Escherichia_phage_WG01_.gbk|DNA helicase|1332|NC_031928(169936):8768-10099:-1 ^GeneID:30308340^ Escherichia phage WG01, complete genome.|neighbours:ID:YP_009323213.1(-1),ID:YP_009323215.1(-1)|neighbour_genes:hypothetical protein,hypothetical protein|
MITFEDLNIGQRTAFKEIIEAIKRRKGEWITLNGPAGTGKTTLTKFILDHLVKNGELGVILTAPTHAAKKVLSKLAGQEASTIHRILKINPTTYEDQDIFEQREAPDLSKCNVLVVDEGSMIDGKLFKIIESSVPPWCTVLGIGDRAQLQPVEPGSDGSPQLSPFFTHPKIKQLHLTEVMRSNAPIIEVATEIRNGGWFRDCVFEGHGVHGFKSQTALKDFMMNYFSIVKDADALFENRMFAYTNKSVEKLNSIIRKKLYETDAPYIKGEILVMQEPFMKELEYDGKKFSETIFNNGQMVRILDVNHTSLFLSAKDVGTRQMINYWDLQVESVDEDDEYYVEHLKVIDEASVEKFHYFLAKVATEYKAMRGSGKKPKWADFWKAKRMFSKVRALPVSTVHKSQGLTVQNSFIYTPCMHMADANLASQLAYVSITRARTDAYYV
>ID:YP_009030902.1 |[Escherichia phage vB_EcoM_112]||_Escherichia_phage_e112_.gbk|DNA helicase|1320|NC_024125(168470):10068-11387:-1 ^GeneID:19485446^ Escherichia phage e11/2, complete genome.|neighbours:ID:YP_009030901.1(-1),ID:YP_009030903.1(-1)|neighbour_genes:hypothetical protein,hypothetical protein|
MTFDDLTEGQKNAFNIVMKAIKEKKHHVTINGPAGTGKTTLTKFIIEALISTGETGIILAAPTHAAKKILSKLSGKEASTIHSILKINPVTYEENVLFEQKEVPDLAKCRVLICDEVSMYDRKLFKILLSTIPPWCTIIGIGDNKQIRPVDPGENTAYISPFFTHKDFYQCELTEVKRSNAPIIDVATDVRNGKWIYDKVVDGHGVRGFTGDTALRDFMVNYFSIVKSLDDLFENRVMAFTNKSVDKLNSIIRKKIFETDKDFIVGEIIVMQEPLIKTYKIDGKPVSEIIFNNGQLVRIIEAEYTSTFVKARGVSGEYLIRHWDLTVETYGDDEYYREKIKIISSDEELYKFNLFLGKTAETYKNWNKGGKAPWSDFWDAKSQFSKVKALPASTFHKAQGMSVDRAFIYTPCIHYADAELAQQLLYVGVTRGRYDVFYV
>ID:AYN56401.1 |[Escherichia phage p000v]||_Escherichia_phage_p000v_.gbk|ATP-dependent DNA he..|1314|MK047717(167803):139137-140450:1 ^^ Escherichia phage p000v, complete genome.|neighbours:ID:AYN56400.1(1),ID:AYN56402.1(1)|neighbour_genes:hypothetical protein,exodeoxyribonuclease|
MTFDDLTEGQKNAFNVVMKAIKEKKHHVTINGPAGTGKTTLTRFIVEALISSGESGIILAAPTHAAKKVLSKLAGQEASTIHSILKINPTTYEENVLFEQKKVPDLALCRVLLFDEASMCDRSLFKIMLASIPKWCTVIGIGDRCQIRPVDPGESTAYLSPFFTHKDFVQCNLTEVKRSNAPIIDVATDIRNGKWIYDKVVDGHGVHGYTDLKSYMMNYFNVVKTPEDLFENRMMAFTNKSVDKLNSIIRRKLLETEKPFIKDEVIVLQEPFTKTYKLDGKNMTEMLFNNGQFVRIRDAVETSTFVKARGVSGEYMIRYWNLTVETYGDDEEYVREDIKVISSEEELYKFNLFLAKTAETYKFWNKGGKAPWSEFWDAKRMFTKVKALPVSTFHKAQGMSVDTAFVYTPCIHYADSELAKQLLYVGTTRGRFDVHFI
>ID:AYN56588.1 |[Escherichia phage p000y]||_Escherichia_phage_p000y_.gbk|ATP-dependent DNA he..|1314|MK047718(169872):82485-83798:1 ^^ Escherichia phage p000y, complete genome.|neighbours:ID:AYN56587.1(1),ID:AYN56589.1(1)|neighbour_genes:hypothetical protein,exodeoxyribonuclease|
MTFDDLTEGQKNAFNVVMNAIKEKKHHVTINGPAGTGKTTLTRFIVEALISAGESGIILAAPTHAAKKVLSKLAGQEASTIHSILKINPTTYEENVLFEQKKVPDLALCRVLLFDEASMCDRSLFKIMLASIPKWCTVIGIGDRCQIRPVDPGESTAYLSPFFTHKDFVQCNLTEVKRSNAPIIDVATDIRNGKWIYDKVVDGHGVHGYTDLKSYMMNYFNVVKTPEDLFENRMMAFTNKSVDKLNSIIRRKLLETEKPFIKDEVIVLQEPFTKTYKLDGKNMTEMLFNNGQFVRIRDAVETSTFVKARGVSGEYMIRYWNLTVETYGDDEEYIREDIKVISSEEELYKFNLFLAKTAETYKFWNKGGKAPWSEFWDAKRMFTKVKALPVSTFHKAQGMSVNTAFVYTPCIHYADSELAKQLLYVGTTRGRFDVHFI
>ID:YP_009210208.1 |[Escherichia phage slur02]||_Escherichia_phage_slur02_.gbk|DNA helicase [Escher..|1320|NC_028927(167298):80711-82030:-1 ^GOA:A0A0M7Q815,GeneID:26636741,InterPro:IPR003593,InterPro:IPR027417,UniProtKB/TrEMBL:A0A0M7Q815^ Escherichia phage slur02, complete genome.|neighbours:ID:YP_009210207.1(-1),ID:YP_009210209.1(-1)|neighbour_genes:hypothetical protein,hypothetical protein|
MTFDDLTEGQKNAFNIIMKAIKEKKHHVTINGPAGTGKTTLTKFIIEALISTGETGIILAAPTHAAKKILSKLSGKEASTIHSILKINPVTYEENVLFEQKEVPDLAKCRVLICDEVSMYDRKLFKILLSTIPPWCTIIGIGDNKQIRPVDPGENTAYISPFFTHKDFYQCELTEVKRSNAPIIDVATDVRNGKWIYDKVVDGHGVRGFTGDTALRDFMVNYFSIVKSLDDLFENRVMAFTNKSVDKLNSIIRKKIFETDKDFIVGEIIVMQEPLIKTYKIDGKPVSEIIFNNGQLVRIIEAEYTSTFVKARGVSGEYLIRHWDLTVETYGDDEYYREKIKIISSDEELYKFNLFLGKTAETYKNWNKGGKAPWSDFWDAKSQFSKVKALPASTFHKAQGMSVDRAFIYTPCIHYADAELAQQLLYVGVTRGRYDVFYV
>ID:YP_009625233.1 |[Escherichia phage slur03]||_Escherichia_phage_slur03_.gbk|DNA helicase [Escher..|1320|NC_042129(167467):160653-161972:1 ^GOA:A0A0M7QE67,GeneID:40102115,InterPro:IPR003593,InterPro:IPR027417,UniProtKB/TrEMBL:A0A0M7QE67^ Escherichia phage slur03, complete genome.|neighbours:ID:YP_009625232.1(1),ID:YP_009625234.1(1)|neighbour_genes:putative phage prote..,putative phage prote..|
MTFDDLTEGQKNAFNIVMRAIKEKKHHVTINGPAGTGKTTLTKFIIEALISTGETGIILAAPTHAAKKILSKLSGKEASTIHSILKINPVTYEENVLFEQKEVPDLAKCRVLICDEVSMYDRKLFKILLSTIPPWCTIIGIGDNKQIRPVDPGENTAYISPFFTHKDFYQCELTEVKRSNAPIIDVATDVRNGKWIYDKVVDGHGVRGFTGDTALRDFMVNYFSIVKSLDDLFENRVMAFTNKSVDKLNSIIRKKIFETDKDFIVGEIIVMQEPLIKTYKIDGKPVSEIIFNNGQLVRIIEAEYTSTFVKARGVPGEYLIRHWDLTVETYGDDEYYREKIKIISSDEELYKFNLFLGKTAETYKNWNKGGKAPWSDFWDAKSQFSKVKALPASTFHKAQGMSVDRAFIYTPCIHYADAELAQQLLYVGVTRGRYDVFYV
>ID:YP_009625505.1 |[Escherichia phage slur04]||_Escherichia_phage_slur04_.gbk|recD2|1320|NC_042130(167298):162395-163714:-1 ^GOA:A0A0M7QA55,GeneID:40102400,InterPro:IPR003593,InterPro:IPR027417,UniProtKB/TrEMBL:A0A0M7QA55^ Escherichia phage slur04, complete genome.|neighbours:ID:YP_009625504.1(-1),ID:YP_009625506.1(-1)|neighbour_genes:hypothetical protein,hypothetical protein|
MTFDDLTEGQKNAFNIIMKAIKEKKHHVTINGPAGTGKTTLTKFIIEALISTGETGIILAAPTHAAKKILSKLSGKEASTIHSILKINPVTYEENVLFEQKEVPDLAKCRVLICDEVSMYDRKLFKILLSTIPPWCTIIGIGDNKQIRPVDPGENTAYISPFFTHKDFYQCELTEVKRSNAPIIDVATDVRNGKWIYDKVVDGHGVRGFTGDTALRDFMVNYFSIVKSLDDLFENRVMAFTNKSVDKLNSIIRKKIFETDKDFIVGEIIVMQEPLIKTYKIDGKPVSEIIFNNGQLVRIIEAEYTSTFVKARGVSGEYLIRHWDLTVETYGDDEYYREKIKIISSDEELYKFNLFLGKTAETYKNWNKGGKAPWSDFWDAKSQFSKVKALPASTFHKAQGMSVDRAFIYTPCIHYADAELAQQLLYVGVTRGRYDVFYV
>ID:YP_009197435.1 |[Escherichia phage slur07]||_Escherichia_phage_slur07_.gbk|recD2|1320|NC_028780(167124):152218-153537:1 ^GOA:A0A0M7QCJ7,GeneID:26624617,InterPro:IPR003593,InterPro:IPR027417,UniProtKB/TrEMBL:A0A0M7QCJ7^ Escherichia phage slur07, complete genome.|neighbours:ID:YP_009197434.1(1),ID:YP_009197436.1(1)|neighbour_genes:hypothetical protein,hypothetical protein|
MTFDDLTEGQKNAFNTVMKAIKEKKHHVTINGPAGTGKTTLTKFIIEALISTGETGIILAAPTHAAKKILSKLSGKEASTIHSILKINPVTYEENVLFEQKEVPDLAKCRVLICDEVSMYDRKLFKILLSTIPPWCTIIGIGDNKQIRPVDPGENTAYISPFFTHKDFYQCELTEVKRSNAPIIDVATDVRNGKWIYDKVVDGHGVRGFTGDTALRDFMVNYFSIVKSLDDLFENRVMAFTNKSVDKLNSIIRKKIFETDKDFIVGEIIVMQEPLIKTYKIDGKPVSEIIFNNGQLVRIIEAEYTSTFVKARGVPGEYLIRHWDLTVETYGDDEYYREKIKIISSDEELYKFNLFLGKTAETYKNWNKGGKAPWSDFWDAKSQFSKVKALPASTFHKAQGMSVDRAFIYTPCIHYADAELAQQLLYVGVTRGRYDVFYV
>ID:CUL02778.1 |[Escherichia phage slur08]||_Escherichia_phage_slur08_.gbk|recD2|1320|LN881733(167467):157900-159219:1 ^GOA:A0A0M7QC20,InterPro:IPR003593,InterPro:IPR027417,UniProtKB/TrEMBL:A0A0M7QC20^ Escherichia phage slur08, complete genome.|neighbours:ID:CUL02777.1(1),ID:CUL02779.1(1)|neighbour_genes:hypothetical protein,hypothetical protein|
MTFDDLTEGQKNAFNIVMRAIKEKKHHVTINGPAGTGKTTLTKFIIEALISTGETGIILAAPTHAAKKILSKLSGKEASTIHSILKINPVTYEENVLFEQKEVPDLAKCRVLICDEVSMYDRKLFKILLSTIPPWCTIIGIGDNKQIRPVDPGENTAYISPFFTHKDFYQCELTEVKRSNAPIIDVATDVRNGKWIYDKVVDGHGVRGFTGDTALRDFMVNYFSIVKSLDDLFENRVMAFTNKSVDKLNSIIRKKIFETDKDFIVGEIIVMQEPLIKTYKIDGKPVSEIIFNNGQLVRIIEAEYTSTFVKARGVPGEYLIRHWDLTVETYGDDEYYREKIKIISSDEELYKFNLFLGKTAETYKNWNKGGKAPWSDFWDAKSQFSKVKALPASTFHKAQGMSVDRAFIYTPCIHYADAELAQQLLYVGVTRGRYDVFYV
>ID:CUL03059.1 |[Escherichia phage slur11]||_Escherichia_phage_slur11_.gbk|recD2|1320|LN881734(167298):165941-167260:-1 ^GOA:A0A0M7QH15,InterPro:IPR003593,InterPro:IPR027417,UniProtKB/TrEMBL:A0A0M7QH15^ Escherichia phage slur11, complete genome.|neighbours:ID:CUL03058.1(-1),end()|neighbour_genes:hypothetical protein,end()|
MTFDDLTEGQKNAFNIIMKAIKEKKHHVTINGPAGTGKTTLTKFIIEALISTGETGIILAAPTHAAKKILSKLSGKEASTIHSILKINPVTYEENVLFEQKEVPDLAKCRVLICDEVSMYDRKLFKILLSTIPPWCTIIGIGDNKQIRPVDPGENTAYISPFFTHKDFYQCELTEVKRSNAPIIDVATDVRNGKWIYDKVVDGHGVRGFTGDTALRDFMVNYFSIVKSLDDLFENRVMAFTNKSVDKLNSIIRKKIFETDKDFIVGEIIVMQEPLIKTYKIDGKPVSEIIFNNGQLVRIIEAEYTSTFVKARGVSGEYLIRHWDLTVETYGDDEYYREKIKIISSDEELYKFNLFLGKTAETYKNWNKGGKAPWSDFWDAKSQFSKVKALPASTFHKAQGMSVDRAFIYTPCIHYADAELAQQLLYVGVTRGRYDVFYV
>ID:CUL03579.1 |[Escherichia phage slur13]||_Escherichia_phage_slur13_.gbk|recD2|1320|LN881737(167299):20591-21910:-1 ^GOA:A0A0M7QI56,InterPro:IPR003593,InterPro:IPR027417,UniProtKB/TrEMBL:A0A0M7QI56^ Escherichia phage slur13, complete genome.|neighbours:ID:CUL03578.1(-1),ID:CUL03580.1(-1)|neighbour_genes:hypothetical protein,hypothetical protein|
MTFDDLTEGQKNAFNIIMKAIKEKKHHVTINGPAGTGKTTLTKFIIEALISTGETGIILAAPTHAAKKILSKLSGKEASTIHSILKINPVTYEENVLFEQKEVPDLAKCRVLICDEVSMYDRKLFKILLSTIPPWCTIIGIGDNKQIRPVDPGENTAYISPFFTHKDFYQCELTEVKRSNAPIIDVATDVRNGKWIYDKVVDGHGVRGFTGDTALRDFMVNYFSIVKSLDDLFENRVMAFTNKSVDKLNSIIRKKIFETDKDFIVGEIIVMQEPLIKTYKIDGKPVSEIIFNNGQLVRIIEAEYTSTFVKARGVSGEYLIRHWDLTVETYGDDEYYREKIKIISSDEELYKFNLFLGKTAETYKNWNKGGKAPWSDFWDAKSQFSKVKALPASTFHKAQGMSVDRAFIYTPCIHYADAELAQQLLYVGVTRGRYDVFYV
>ID:YP_009180789.1 |[Escherichia phage slur14]||_Escherichia_phage_slur14_.gbk|recD2|1320|NC_028448(167467):117708-119027:-1 ^GOA:A0A0M9JE22,GeneID:26227959,InterPro:IPR003593,InterPro:IPR027417,UniProtKB/TrEMBL:A0A0M9JE22^ Escherichia phage slur14, complete genome.|neighbours:ID:YP_009180788.1(-1),ID:YP_009180790.1(-1)|neighbour_genes:hypothetical protein,hypothetical protein|
MTFDDLTEGQKNAFNIVMRAIKEKKHHVTINGPAGTGKTTLTKFIIEALISTGETGIILAAPTHAAKKILSKLSGKEASTIHSILKINPVTYEENVLFEQKEVPDLAKCRVLICDEVSMYDRKLFKILLSTIPPWCTIIGIGDNKQIRPVDPGENTAYISPFFTHKDFYQCELTEVKRSNAPIIDVATDVRNGKWIYDKVVDGHGVRGFTGDTALRDFMVNYFSIVKSLDDLFENRVMAFTNKSVDKLNSIIRKKIFETDKDFIVGEIIVMQEPLIKTYKIDGKPVSEIIFNNGQLVRIIEAEYTSTFVKARGVPGEYLIRHWDLTVETYGDDEYYREKIKIISSDEELYKFNLFLGKTAETYKNWNKGGKAPWSDFWDAKSQFSKVKALPASTFHKAQGMSVDRAFIYTPCIHYADAELAQQLLYVGVTRGRYDVFYV
>ID:AVH85850.1 |[Escherichia phage vB_EcoM-G28]||_Escherichia_phage_vB_EcoM-G28.gbk|hypothetical protein|1320|MG867727(170121):9026-10345:-1 ^^ Escherichia phage vB_EcoM-G28, complete genome.|neighbours:ID:AVH85849.1(-1),ID:AVH85851.1(-1)|neighbour_genes:hypothetical protein,hypothetical protein|
MTFDDLTEGQKNAFNIVMRAIKEKKHHVTINGPAGTGKTTLTKFIIEALISTGETGIILAAPTHAAKKILSKLSGKEASTIHSILKINPVTYEENVLFEQKEVPDLAKCRVLICDEVSMYDRKLFKILLSTIPPWCTIIGIGDNKQIRPVDPGENTAYISPFFTHKDFYQCELTEVKRSNAPIIDVATDVRNGKWIYDKVVDGHGVRGFTGDTALRDFMVNYFSIVKSLDDLFENRVMAFTNKSVDKLNSIIRKKIFETDKDFIVGEIIVMQEPLIKTYKIDGKPVSEIIFNNGQLVRIIEAEYTSTFVKARGVPGEYLIRHWDLTVETYGDDEYYREKIKIISSDEELYKFNLFLGKTAETYKNWNKGGKAPWSDFWDAKSQFSKVKALPASTFHKAQGMSVDRAFIYTPCIHYADAELAQQLLYVGVTRGRYDVFYV
>ID:QDF15042.1 |[Escherichia phage vB_EcoM-Sa45lw]||_Escherichia_phage_vB_EcoM-Sa45lw_.gbk|DNA helicase|1320|MK977694(167353):9273-10592:-1 ^^ Escherichia phage vB_EcoM-Sa45lw, complete genome.|neighbours:ID:QDF15041.1(-1),ID:QDF15043.1(-1)|neighbour_genes:hypothetical protein,hypothetical protein|
MTFDDLTEGQKNAFNIVMRAIKEKKHHVTINGPAGTGKTTLTKFIIEALISTGETGIILAAPTHAAKKILSKLSGKEASTIHSILKINPVTYEENVLFEQKEVPDLAKCRVLICDEVSMYDRKLFKILLSTIPPWCTIIGIGDNKQIRPVDPGENTAYISPFFTHKDFYQCELTEVKRSNAPIIDVATDVRNGKWIYDKVVDGHGVRGFTGDTALRDFMVNYFSIVKSLDDLFENRVMAFTNKSVDKLNSIIRKKIFETDKDFIVGEIIVMQEPLIKTYKIDGKPVSEIIFNNGQLVRIIEAEYTSTFVKARGVPGEYLIRHWDLTVETYGDDEYYREKIKIISSDEELYKFNLFLGKTAETYKNWNKGGKAPWSDFWDAKSQFSKVKALPASTFHKAQGMSVDRAFIYTPCIHYADAELAQQLLYVGVTRGRYDVFYV
>ID:YP_009290283.1 |[Escherichia phage vB_EcoM-UFV13]||_Escherichia_phage_vB_EcoM-UFV13_.gbk|DNA helicase|1320|NC_031103(165772):9250-10569:-1 ^^ Escherichia phage vB_EcoM-UFV13, complete genome.|neighbours:ID:YP_009290282.1(-1),ID:YP_009290284.1(-1)|neighbour_genes:hypothetical protein,hypothetical protein|
MTFDDLTEGQKNAFNIVMKAIKEKKHHVTINGPAGTGKTTLTKFIIEALISTGETGIILAAPTHAAKKILSKLSGKEASTIHSILKINPVTYEENVLFEQKEVPDLAKCRVLICDEVSMYDRKLFKILLSTIPPWCTIIGIGDNKQIRPVDPGENTAYISPFFTHKDFYQCELTEVKRSNAPIIDVATDVRNGKWIYDKVVDGHGVRGFTGDTALRDFMVNYFSIVKSLDDLFENRVMAFTNKSVDKLNNIIRKKIFETDKDFIVGEIIVMQEPLIKTYKIDGKPVSEIIFNNGQLVRIIEAEYTSTFVKARGVSGEYLIRHWDLTVETYGDDEYYREKIKIISSDEELYKFNLFLGKTAETYKNWNKGGKAPWSDFWDAKSQFSKVKALPASTFHKAQGMSVDRAFIYTPCIHYADAELAQQLLYVGVTRGRYDVFYV
>ID:AUV60879.1 |[Escherichia phage vB_EcoM-fFiEco06]||_Escherichia_phage_vB_EcoM-fFiEco06_.gbk|dda|1320|MG781190(167076):9064-10383:-1 ^^ Escherichia phage vB_EcoM-fFiEco06, complete genome.|neighbours:ID:AUV60878.1(-1),ID:AUV60880.1(-1)|neighbour_genes:hypothetical protein,hypothetical protein|
MTFDDLTEGQKNAFNIVMRAIKEKKHHVTINGPAGTGKTTLTKFIIEALISTGETGIILAAPTHAAKKILSKLSGKEASTIHSILKINPVTYEENVLFEQKEVPDLAKCRVLICDEVSMYDRKLFKILLSTIPPWCTIIGIGDNKQIRPVDPGENTAYISPFFTHKDFYQCELTEVKRSNAPIIDVATDVRNGKWIYDKVVDGHGVRGFTGDTALRDFMVNYFSIVKSLDDLFENRVMAFTNKSVDKLNSIIRKKIFETDKDFIVGEIIVMQEPLIKTYKIDGKPVSEIIFNNGQLVRIIEAEYTSTFVKARGVPGEYLIRHWDLTVETYGDDEYYREKIKIISSDEELYKFNLFLGKTAETYKNWNKGGKAPWSDFWDAKSQFSKVKALPASTFHKAQGMSVDRAFIYTPCIHYADAELAQQLLYVGVTRGRYDVFYV
>ID:AUV61153.1 |[Escherichia phage vB_EcoM-fHoEco02]||_Escherichia_phage_vB_EcoM-fHoEco02_.gbk|dda|1320|MG781191(167064):9064-10383:-1 ^^ Escherichia phage vB_EcoM-fHoEco02, complete genome.|neighbours:ID:AUV61152.1(-1),ID:AUV61154.1(-1)|neighbour_genes:hypothetical protein,hypothetical protein|
MTFDDLTEGQKNAFNIVMRAIKEKKHHVTINGPAGTGKTTLTKFIIEALISTGETGIILAAPTHAAKKILSKLSGKEASTIHSILKINPVMYEENVLFEQKEVPDLAKCRVLICDEVSMYDRKLFKILLSTIPPWCTIIGIGDNKQIRPVDPGENTAYISPFFTHKDFYQCELTEVKRSNAPIIDVATDVRNGKWIYDKVVDGHGVRGFTGDTALRDFMVNYFSIVKSLDDLFENRVMAFTNKSVDKLNSIIRKKIFETDKDFIVGEIIVMQEPLIKTYKIDGKPVSEIIFNNGQLVRIIEAEYTSTFVKARGVPGEYLIRHWDLTVETYGDDEYYREKIKIISSDEELYKFNLFLGKTAETYKNWNKGGKAPWSDFWDAKSQFSKVKALPASTFHKAQGMSVDRAFIYTPCIHYADAELAQQLLYVGVTRGRYDVFYV
>ID:AYP69744.1 |[Escherichia phage vB_EcoM_DalCa]||_Escherichia_phage_vB_EcoM_DalCa_.gbk|DNA helicase|1320|MH992510(166040):9058-10377:-1 ^^ Escherichia phage vB_EcoM_DalCa, complete genome.|neighbours:ID:AYP69905.1(-1),ID:AYP69874.1(-1)|neighbour_genes:hypothetical protein,hypothetical protein|
MTFDDLTEGQKNAFNIVMKAIKEKKHHVTINGPAGTGKTTLTKFIIEALISTGETGIILAAPTHAAKKILSKLSGKEASTIHSILKINPVTYEENVLFEQKEVPDLAKCRVLICDEVSMYDRKLFKILLSTIPPWCTIIGIGDNKQIRPVDPGENTAYISPFFTHKDFYQCELTEVKRSNAPIIDVATDVRNGKWIYDKVVDGHGVRGFTGDTALRDFMVNYFSIVKSLDDLFENRVMAFTNKSVDKLNSIIRKKIFETDKDFIVGEIIVMQEPLIKTYKIDGKPVSEIIFNNGQLVRIIEAEYTSTFVKARGVPGEYLIRHWDLTVETYGDDEYYREKIKIISSDEELYKFNLFLGKTAETYKNWNKGGKAPWSDFWDAKSQFSKVKALPASTFHKAQGMSVDRAFIYTPCIHYADAELAQQLLYVGVTRGRYDVFYV
>ID:QBO63532.1 |[Escherichia phage vB_EcoM_G10400]||_Escherichia_phage_vB_EcoM_G10400.gbk|hypothetical protein|1320|MK327937(170182):9279-10598:-1 ^^ Escherichia phage vB_EcoM_G10400, complete genome.|neighbours:ID:QBO63531.1(-1),ID:QBO63533.1(-1)|neighbour_genes:hypothetical protein,hypothetical protein|
MTFDDLTEGQKNAFNIVMRAIKEKKHHVTINGPAGTGKTTLTKFIIEALISTGETGIILAAPTHAAKKILSKLSGKEASTIHSILKINPVTYEENVLFEQKEVPDLAKCRVLICDEVSMYDRKLFKILLSTIPPWCTIIGIGDNKQIRPVDPGENTAYISPFFTHKDFYQCELTEVKRSNAPIIDVATDVRNGKWIYDKVVDGHGVRGFTGDTALRDFMVNYFSIVKSLDDLFENRVMAFTNKSVDKLNSIIRKKIFETDKDFIVGEIIVMQEPLIKTYKIDGKPVSEIIFNNGQLVRIIEAEYTSTFVKARGVPGEYLIRHWDLTVETYGDDEYYREKIKIISSDEELYKFNLFLGKTAETYKNWNKGGKAPWSDFWDAKSQFSKVKALPASTFHKAQGMSVDRAFIYTPCIHYADAELAQQLLYVGVTRGRYDVFYV
>ID:QBO62168.1 |[Escherichia phage vB_EcoM_G2248]||_Escherichia_phage_vB_EcoM_G2248.gbk|hypothetical protein|1392|MK327932(170678):7134-8525:-1 ^^ Escherichia phage vB_EcoM_G2248, complete genome.|neighbours:ID:QBO62167.1(-1),ID:QBO62169.1(-1)|neighbour_genes:hypothetical protein,hypothetical protein|
MSRVLTFDMLTDGQKHAFDVLMKRIEQKKHTTVRGAAGTGKTAMMKFIVQEMVRRGVTGVVLATPTHQAKKVLSKAVGRQAFTLHALLRLNPTNYEDTQVFEQKDTPKLDDVQIIIVDEASMVDKKLFDILMKSINGRIVIIAVGDPHQLRPVDPSGATSISPFFTDENFQNVELTEIKRSNAPIIDVATAVRNGKWVFEKQCGNEGVFHSSTLPEFMKHYFETVKTPEDLLENRILAYTNKSVEKLNEIVRKRVYNTDEPVIVDEILVTQEPLIEYLRDERGKKIPNVIFNNGEMIRVKEVIPREFTLRCTGVDPQPVLGYTLKVESVDDDEDKEILNQKVGLDAVGITTDKPDLVEINILTEQRQKNIFFIYLNTVAGQYREMKKENPKFKPDWDSFWTIKRMFLNVKALPACTIHKSQGVSVDRVFLYTPCMCTDNVDFELAMQLLYVGVTRARYRVDYI
>ID:QBO62446.1 |[Escherichia phage vB_EcoM_G2285]||_Escherichia_phage_vB_EcoM_G2285_.gbk|hypothetical protein|1314|MK327933(166675):9733-11046:-1 ^^ Escherichia phage vB_EcoM_G2285, complete genome.|neighbours:ID:QBO62445.1(-1),ID:QBO62447.1(-1)|neighbour_genes:putative exonuclease,hypothetical protein|
MTFDDLTEGQKNAFNVVMNAIKEKKQHVTINGPAGTGKTTLTRFIVEALISSGESGIILAAPTHAAKKVLSKLAGQEASTIHSILKINPTTYEENVLFEQKKVPDLALCRVLLFDEASMCDRSLFKIMLASIPKWCTVIGIGDRCQIRPVDPGESTAYLSPFFTHKDFVQCNLTEVKRSNAPIIDVATDIRNGKWIYDKVVDGHGVHGYTDLKSYMMNYFNVVKTPEDLFENRMMAFTNKSVDKLNSIIRRKLLETEKPFIKDEVIVLQEPFTKTYKLDGKNMTEMLFNNGQFVRIRDAVETSTFVKARGVSGEYMIRYWNLTVETYGDDEEYVREDIKVISSEEELYKFNLFLAKTAETYKFWNKGGKAPWSEFWDAKRMFTKVKALPVSTFHKAQGMSVDTAFVYTPCIHYADSELAKQLLYVGTTRGRFDVHFI
>ID:QBO62708.1 |[Escherichia phage vB_EcoM_G2469]||_Escherichia_phage_vB_EcoM_G2469.gbk|hypothetical protein|1314|MK327934(170452):9635-10948:-1 ^^ Escherichia phage vB_EcoM_G2469, complete genome.|neighbours:ID:QBO62707.1(-1),ID:QBO62709.1(-1)|neighbour_genes:putative exonuclease,hypothetical protein|
MTFDDLTEGQKNAFNVVMNAIKEKKHHVTINGPAGTGKTTLTRFIVEALISSGESGIILAAPTHAAKKVLSKLAGQEASTIHSILKINPTTYEENVLFEQKKVPDLALCRVLLFDEASMCDRSLFKIMLASIPKWCTVIGIGDRCQIRPVDPGESTAYLSPFFTHKDFVQCDLTEVKRSNAPIIDVATDIRNGKWIYDKVVDGHGVHGYTDLKSYMMNYFNVVKTPEDLFENRMMAFTNKSVDKLNSIIRRKLLETEKPFIKDEVIVLQEPFTKTYKLDGKNMTEMLFNNGQFVRIRDAVETSTFVKARGVSGEYMIRYWNLTVETYGNDEEYVREDIKVISSEEELYKFNLFLAKTAETYKFWNKGGKAPWSEFWDAKRMFTKVKALPVSTFHKAQGMSVDTAFVYTPCIHYADSELAKQLLYVGTTRGRFDVHFI
>ID:QBO62977.1 |[Escherichia phage vB_EcoM_G2494]||_Escherichia_phage_vB_EcoM_G2494_.gbk|hypothetical protein|1392|MK327935(168327):6394-7785:-1 ^^ Escherichia phage vB_EcoM_G2494, complete genome.|neighbours:ID:QBO62976.1(-1),ID:QBO62978.1(-1)|neighbour_genes:hypothetical protein,hypothetical protein|
MSRVLTFDMLTDGQKHAFDVLMKRIEQKKHTTVRGAAGTGKTAMMKFIVQEMVRRGVTGVVLATPTHQAKKVLSKAVGRQAFTLHALLRLNPTNYEDTQVFEQKDTPKLDDVQIIIVDEASMVDKKLFDILMKSINGRIVIIAVGDLYQLRPVDPSGATSISPFFTDERFQNVELTEIKRSNAPIIDVATAVRNGKWVFEKQCGNEGVFHSSTLPEFMKHYLETVKTPEDLLENRILAYTNKSVEKLNEIVRKRVYNTDEPVIVDEILVTQEPLIEYLRDERGKKIPNVIFNNGEMIRVKEVIPREFTLRCTGVDPQPVLGYTLKVESVDDDEDKEILNQKVGLDAVGITTDKPDLVEINILTEQRQKNIFSIYLNTVAGQYREMKKENPNFKPDWDSFWTMKRMFLNVKALPACTIHKSQGISVDRVFLYTPCMCTDNVDFELAMQLLYVGVTRARYRVDYI
>ID:QBO65427.1 |[Escherichia phage vB_EcoM_G2540-3]||_Escherichia_phage_vB_EcoM_G2540-3_.gbk|hypothetical protein|1320|MK327944(168654):8818-10137:-1 ^^ Escherichia phage vB_EcoM_G2540-3, complete genome.|neighbours:ID:QBO65426.1(-1),ID:QBO65428.1(-1)|neighbour_genes:hypothetical protein,hypothetical protein|
MTFDDLTEGQKNAFNIVMKAIKEKKHHVTINGPAGTGKTTLTKFIIEALISTGETGIILAAPTHAAKKILSKLSGKEASTIHSILKINPVTYEENVLFEQKEVPDLAKCRVLICDEVSMYDRKLFKILLSTIPPWCTIIGIGDNKQIRPVDPGENTAYISPFFTHKDFYQCELTEVKRSNAPIIDVATDVRNGKWIYDKIVDGHGVRGFIGDTALRDFMVNYFSIVKSLDDLFENRVMAFTNKSVDKLNSIIRKKIFETDKDFIVGEIIVMQEPLIKTYKIDGKPVSEIIFNNGQLVRIIEAEYTSTFVKARGVPGEYLIRHWDLTVETYGDDEYYREKIKIISSDEELYKFNLFLGKTAETYKNWNKGGKAPWSDFWDAKSQFSKVKALPASTFHKAQGMSVDRAFIYTPCIHYADAELAQQLLYVGVTRGRYDVFYV
>ID:QBO63258.1 |[Escherichia phage vB_EcoM_G2540]||_Escherichia_phage_vB_EcoM_G2540_.gbk|hypothetical protein|1320|MK327936(168886):9050-10369:-1 ^^ Escherichia phage vB_EcoM_G2540, complete genome.|neighbours:ID:QBO63257.1(-1),ID:QBO63259.1(-1)|neighbour_genes:hypothetical protein,hypothetical protein|
MTFDDLTEGQKNAFNIVMKAIKEKKHHVTINGPAGTGKTTLTKFIIEALISTGETGIILAAPTHAAKKILSKLSGKEASTIHSILKINPVTYEENVLFEQKEVPDLAKCRVLICDEVSMYDRKLFKILLSTIPPWCTIIGIGDNKQIRPVDPGENTAYISPFFTHKDFYQCELTEVKRSNAPIIDVATDVRNGKWIYDKIVDGHGVRGFTGDTALRDFMVNYFSIVKSLDDLFENRVMAFTNKSVDKLNSIIRKKIFETDKDFIVGEIIVMQEPLIKTYKIDGKPVSEIIFNNGQLVRIIEAEYTSTFVKARGVPGEYLIRHWDLTVETYGDDEYYREKIKIISSDEELYKFNLFLGKTAETYKNWNKGGKAPWSDFWDAKSQFSKVKALPASTFHKAQGMSVDRAFIYTPCIHYADAELAQQLLYVGVTRGRYDVFYV
>ID:QBO64335.1 |[Escherichia phage vB_EcoM_G29]||_Escherichia_phage_vB_EcoM_G29_.gbk|hypothetical protein|1320|MK327940(168241):9051-10370:-1 ^^ Escherichia phage vB_EcoM_G29, complete genome.|neighbours:ID:QBO64334.1(-1),ID:QBO64336.1(-1)|neighbour_genes:hypothetical protein,hypothetical protein|
MTFDDLTEGQKNAFNIVMRAIKEKKHHVTINGPAGTGKTTLTKFIIEALISTGETGIILAAPTHAAKKILSKLSGKEASTIHSILKINPVTYEENVLFEQKEVPDLAKCRVLICDEVSMYDRKLFKILLSTIPPWCTIIGIGDNKQIRPVDPGENTAYISPFFTHKDFYQCELTEVKRSNAPIIDVATDVRNGKWIYDKVVDGHGVRGFTGDTALRDFMVNYFSIVKSLDDLFENRVMAFTNKSVDKLNSIIRKKIFETDKDFIVGEIIVMQEPLIKTYKIDGKPVSEIIFNNGQLVRIIEAEYTSTFVKARGVSGEYLIRHWDLTVETYGDDEYYREKIKIISSDEELYKFNLFLGKTAETYKNWNKGGKAPWSDFWDAKSQFSKVKALPASTFHKAQGMSVDRAFIYTPCIHYADAELAQQLLYVGVTRGRYDVFYV
>ID:QBO64609.1 |[Escherichia phage vB_EcoM_G37-3]||_Escherichia_phage_vB_EcoM_G37-3_.gbk|hypothetical protein|1392|MK327941(167832):7131-8522:-1 ^^ Escherichia phage vB_EcoM_G37-3, complete genome.|neighbours:ID:QBO64608.1(-1),ID:QBO64610.1(-1)|neighbour_genes:hypothetical protein,hypothetical protein|
MSRVLTFDMLTDGQKHAFDVLMKRIEQKKHTTVRGAAGTGKTAMMKFIVQEMVRRGVTGVVLATPTHQAKKVLSKAVGRQAFTLHALLRLNPTNYEDTQVFEQKDTPKLDDVQIIIVDEASMVDKKLFDILMKSINGRIVIIAVGDLYQLRPVDPSGATSISPFFTDERFQNVELTEIKRSNAPIIDVATAVRNGKWVFEKQCGNEGVFHSSTLPEFMKHYFETVKTPEDLLENRILAYTNKSVEKLNEIVRKRVYNTDEPVIVDEILVTQEPLIEYLRDERGKKIPNVIFNNGEMIRVKEVIPREFTLRCTGVDPQPVLGYTLKVESVDDDEDKEILNQKVGLDAVGITTDKPDLVEINILTEQRQKNIFSIYLNTVAGQYREMKKENPKFKPDWDSFWTMKRMFLNVKALPACTIHKSQGISVDRVFLYTPCMCTDNVDFELAMQLLYVGVTRARYRVDYI
>ID:QBO64056.1 |[Escherichia phage vB_EcoM_G4498]||_Escherichia_phage_vB_EcoM_G4498_.gbk|hypothetical protein|1320|MK327939(167826):9047-10366:-1 ^^ Escherichia phage vB_EcoM_G4498, complete genome.|neighbours:ID:QBO64055.1(-1),ID:QBO64057.1(-1)|neighbour_genes:hypothetical protein,hypothetical protein|
MTFDDLTEGQKNAFNIVMRAIKEKKHHVTINGPAGTGKTTLTKFIIEALISTGETGIILAAPTHAAKKILSKLSGKEASTIHSILKINPVTYEENVLFEQKEVPDLAKCRVLICDEVSMYDRKLFKILLSTIPPWCTIIGIGDNKQIRPVDPGENTAYISPFFTHKDFYQCELTEVKRSNAPIIDVATDVRNGKWIYDKVVDGHGVRGFTGDTALRDFMVNYFSIVKSLDDLFENRVMAFTNKSVDKLNSIIRKKIFETDKDFIVGEIIVMQEPLIKTYKIDGKPVSEIIFNNGQLVRIIEAEYTSTFVKARGVPGEYLIRHWDLTVETYGDDEYYREKIKIISSDEELYKFNLFLGKTAETYKNWNKGGKAPWSDFWDAKSQFSKVKALPASTFHKAQGMSVDRAFIYTPCIHYADAELAQQLLYVGVTRGRYDVFYV
>ID:QBO65704.1 |[Escherichia phage vB_EcoM_G4500]||_Escherichia_phage_vB_EcoM_G4500_.gbk|hypothetical protein|1320|MK327945(168363):9051-10370:-1 ^^ Escherichia phage vB_EcoM_G4500, complete genome.|neighbours:ID:QBO65703.1(-1),ID:QBO65705.1(-1)|neighbour_genes:hypothetical protein,hypothetical protein|
MTFDDLTEGQKNAFNIVMRAIKEKKHHVTINGPAGTGKTTLTKFIIEALISTGETGIILAAPTHAAKKILSKLSGKEASTIHSILKINPVTYEENVLFEQKEVPDLAKCRVLICDEVSMYDRKLFKILLSTIPPWCTIIGIGDNKQIRPVDPGENTAYISPFFTHKDFYQCELTEVKRSNAPIIDVATDVRNGKWIYDKVVDGHGVRGFTGDTALRDFMVNYFSIVKSLDDLFENRVMAFTNKSVDKLNSIIRKKIFETDKDFIVGEIIVMQEPLIKTYKIDGKPVSEIIFNNGQLVRIIEAEYTSTFVKARGVSGEYLIRHWDLTVETYGDDEYYREKIKIISSDEELYKFNLFLGKTAETYKNWNKGGKAPWSDFWDAKSQFSKVKALPASTFHKAQGMSVDRAFIYTPCIHYADAELAQQLLYVGVTRGRYDVFYV
>ID:QBO65984.1 |[Escherichia phage vB_EcoM_G4507]||_Escherichia_phage_vB_EcoM_G4507_.gbk|hypothetical protein|1320|MK327946(168828):9283-10602:-1 ^^ Escherichia phage vB_EcoM_G4507, complete genome.|neighbours:ID:QBO65983.1(-1),ID:QBO65985.1(-1)|neighbour_genes:hypothetical protein,hypothetical protein|
MTFDDLTEGQKNAFNIVMKAIKEKKHHVTINGPAGTGKTTLTKFIIEALISTGETGIILAAPTHAAKKILSKLSGKEASTIHSILKINPVTYEENVLFEQKEVPDLAKCRVLICDEVSMYDRKLFKILLSTIPPWCTIIGIGDNKQIRPVDLGENTAYISPFFTHKDFYQCELTEVKRSNAPIIDVATDVRNGKWIYDKVVDGHGVRGFTGDTALRDFMVNYFSIVKSLDDLFENRVMAFTNKSVDKLNNIIRKKIFETDKDFIVGEIIVMQEPLIKTYKIDGKPVSEIIFNNGQLVRIIEAEYTSTFVKARGVSGEYLIRHWDLTVETYGDDEYYREKIKIISSDEELYKFNLFLGKTAETYKNWNKGGKAPWSDFWDAKSQFSKVKALPASTFHKAQGMSVDRAFIYTPCIHYADAELAQQLLYVGVTRGRYDVFYV
>ID:QBO64892.1 |[Escherichia phage vB_EcoM_G50]||_Escherichia_phage_vB_EcoM_G50_.gbk|hypothetical protein|1320|MK327942(167728):9870-11189:-1 ^^ Escherichia phage vB_EcoM_G50, complete genome.|neighbours:ID:QBO64891.1(-1),ID:QBO64893.1(-1)|neighbour_genes:hypothetical protein,hypothetical protein|
MTFDDLTEGQKNAFNIVMRAIKEKKHHVTINGPAGTGKTTLTKFIIEALISTGETGIILAAPTHAAKKILSKLSGKEASTIHSILKINPVTYEENVLFEQKEVPDLAKCRVLICDEVSMYDRKLFKILLSTIPPWCTIIGIGDNKQIRPVDPGENTAYISPFFTHKDFYQCELTEVKRSNAPIIDVATDVRNGKWVYDKVVDGHGVRGFTGDTALRDFMVNYFSIVKSLDDLFENRVMAFTNKSVDKLNSIIRKKIFETDKDFIVGEIIVMQEPLIKTYKIDGKPVSEIIFNNGQLVRIIEAEYTSTFVKARGVPGEYLIRHWDLTVETYGDDEYYREKIKIISSDEELYKFNLFLGKTAETYKNWNKGGKAPWSDFWDAKSQFSKVKALPASTFHKAQGMSVDRAFIYTPCIHYADAELAQQLLYVGVTRGRYDVFYV
>ID:QBO66255.1 |[Escherichia phage vB_EcoM_G5211]||_Escherichia_phage_vB_EcoM_G5211_.gbk|hypothetical protein|1392|MK327947(164278):7692-9083:-1 ^^ Escherichia phage vB_EcoM_G5211, complete genome.|neighbours:ID:QBO66254.1(-1),ID:QBO66256.1(-1)|neighbour_genes:hypothetical protein,hypothetical protein|
MSRVLTFDMLTDGQKHAFDVLMKRIEQKKHTTVRGAAGTGKTAMMKFIVQEMVRRGVTGVVLATPTHQAKKVLSKAVGRQAFTLHALLRLNPTNYEDTQVFEQKDTPKLDDVQIIIVDEASMVDKKLFDILMKSINGRIVIIAVGDPHQLRPVDPSGATSISPFFTDENFQNVELTEIKRSNAPIIDVATAVRNGKWVFEKQCGNEGVFHSSTLPEFMKHYFETVKTPEDLLENRILAYTNKSVEKLNEIVRKRVYNTDEPVIVDEILVTQEPLIEYLRDERGKKIPNVIFNNGEMIRVKEVIPREFTLRCTGVDPQPVLGYTLKVESVDDDEDKEILNQKVGLDAVGITTDKPDLVEINILTEQRQKNIFSIYLNTVAGQYREMKKENPKFKPDWDSFWTMKRMFLNVKALPACTIHKSQGVSVDRVFLYTPCMCTDNVDFELAMQLLYVGVTRARYRVDYI
>ID:QBO65155.1 |[Escherichia phage vB_EcoM_G53]||_Escherichia_phage_vB_EcoM_G53_.gbk|hypothetical protein|1314|MK327943(167834):9684-10997:-1 ^^ Escherichia phage vB_EcoM_G53, complete genome.|neighbours:ID:QBO65154.1(-1),ID:QBO65156.1(-1)|neighbour_genes:putative exonuclease,hypothetical protein|
MTFDDLTEGQKNAFNVVMNAIKEKKHHVTINGPAGTGKTTLTRFIVEALISSGESGIILAAPTHAAKKVLRKLAGQEASTIHSILKINPTTYEENVLFEQKKVPDLALCRVLLFDEASMCDRSLFKIMLASIPKWCTVIGIGDRCQIRPVDPGESTAYLSPFFTHKDFVQCNLTEVKRSNAPIIDVATDIRNGKWIYDKVVDGHGVHGYTDLKSYMMNYFNVVKTPEDLFENRMMAFTNKSVDKLNSIIRRKLLETEKPFIKDEVIVLQEPLTKTYKLDGKNMTEMLFNNGQFVRIRDAVETSTFVKARGVSGEYMIRYWNLTVETYGDDEEYIREDIKVISSEEELYKFNLFLAKTAETYKFWNKGGKAPWSEFWDAKRMFTKVKALPVSTFHKAQGMSVDTAFVYTPCIHYADSELAKQLLYVGTTRGRFDVHFI
>ID:QBQ79900.1 |[Escherichia phage vB_EcoM_G8]||_Escherichia_phage_vB_EcoM_G8_.gbk|hypothetical protein|1320|MK373787(169650):8818-10137:-1 ^^ Escherichia phage vB_EcoM_G8, complete genome.|neighbours:ID:QBQ79899.1(-1),ID:QBQ79901.1(-1)|neighbour_genes:hypothetical protein,hypothetical protein|
MTFDDLTEGQKNAFNIVMKAIKEKKHHVTINGPAGTGKTTLTKFIIEALISTGETGIILAAPTHAAKKILSKLSGKEASTIHSILKINPVTYEENVLFEQKEVPDLAKCRVLICDEVSMYDRKLFKILLSTIPPWCTIIGIGDNKQIRPVDPGENTAYISPFFTHKDFYQCELTEVKRSNAPIIDVATDVRNGKWIYDKVVDGHGVRGFTGDTALRDFMVNYFSIVKSLDDLFENRVMAFTNKSVDKLNSIIRKKIFETDKDFIVGEIIVMQEPLIKTYKIDGKPVSEIIFNNGQLVRIIEAEYTSTFVKARGVSGEYLIRHWDLTVETYGDDEYYREKIKIISSDEELYKFNLFLGKTAETYKNWNKGGKAPWSDFWDAKSQFSKVKALPASTFHKAQGMSVDRAFIYTPCIHYADAELAQQLLYVGVTRGRYDVFYV
>ID:QBQ77798.1 |[Escherichia phage vB_EcoM_G9062]||_Escherichia_phage_vB_EcoM_G9062_.gbk|hypothetical protein|1320|MK373779(168670):9051-10370:-1 ^^ Escherichia phage vB_EcoM_G9062, complete genome.|neighbours:ID:QBQ77797.1(-1),ID:QBQ77799.1(-1)|neighbour_genes:hypothetical protein,hypothetical protein|
MTFDDLTEGQKNAFNIVMRAIKEKKHHVTINGPAGTGKTTLTKFIIEALISTGETGIILAAPTHAAKKILSKLSGKEASTIHSILKINPVTYEENVLFEQKEVPDLAKCRVLICDEVSMYDRKLFKILLSTIPPWCTIIGIGDNKQIRPVDPGENTAYISPFFTHKDFYQCELTEVKRSNAPIIDVATDVRNGKWIYDKVVDGHGVRGFTGDTALRDFMVNYFSIVKSLDDLFENRVMAFTNKSVDKLNSIIRKKIFETDKDFIVGEIIVMQEPLIKTYKIDGKPVSEIIFNNGQLVRIIEAEYTSTFVKARGVSGEYLIRHWDLTVETYGDDEYYREKIKIISSDEELYKFNLFLGKTAETYKNWNKGGKAPWSDFWDAKSQFSKVKALPASTFHKAQGMSVDRAFIYTPCIHYADAELAQQLLYVGVTRGRYDVFYV
>ID:AXC34003.1 |[Escherichia phage vB_EcoM_JB75]||_Escherichia_phage_vB_EcoM_JB75_.gbk|DNA helicase|1320|MH355584(167208):156833-158152:1 ^^ Escherichia phage vB_EcoM_JB75, complete genome.|neighbours:ID:AXC34140.1(1),ID:AXC34168.1(1)|neighbour_genes:hypothetical protein,hypothetical protein|
MTFDDLTEGQKNAFNIVMRAIKEKKHHVTINGPAGTGKTTLTKFIIEALISTGETGIILAAPTHAAKKILSKLSGKEASTIHSILKINPVTYEENVLFEQKEVPDLAKCRVLICDEVSMYDRKLFKILLSTIPPWCTIIGIGDNKQIRPVDPGENTAYISPFFTHKDFYQCELTEVKRSNAPIIDVATDVRNGKWIYDKVVDGHGVRGFTGDTALRDFMVNYFSIVKSLDDLFENRVMAFTNKSVDKLNSIIRKKIFETDKDFIVGEIIVMQEPLIKTYKIDGKPVSEIIFNNGQLVRIIEAEYTSTFVKARGVSGEYLIRHWDLTVETYGDDEYYREKIKIISSDEELYKFNLFLGKTAETYKNWNKGGKAPWSDFWDAKSQFSKVKALPASTFHKAQGMSVDRAFIYTPCIHYADAELAQQLLYVGVTRGRYDVFYV
>ID:YP_009037489.1 |[Escherichia phage vB_EcoM_JS09]||_Escherichia_phage_vB_EcoM_JS09_.gbk|DNA helicase|1314|NC_024124(169148):160335-161648:1 ^GeneID:19524890^ Escherichia phage vB_EcoM_JS09, complete genome.|neighbours:ID:YP_009037488.1(1),ID:YP_009037490.1(1)|neighbour_genes:hypothetical protein,exonuclease|
MTFDDLTEGQKNAFNVVMEAIKEKKHHVTINGPAGTGKTTLTRFIVEALISSGESGIILAAPTHAAKKVLSKLAGQEASTIHSILKINPTTYEENVLFEQKKVPDLALCRVLLFDEASMCDRSLFKIMLASIPKWCTVIGIGDRCQIRPVDPGESTAYLSPFFTHKDFVQCNLTEVKRSNAPIIDVATDIRNGKWIYDKVVDGHGVHGYTDLKSYMMNYFNVVKTPEDLFENRMMAFTNKSVDKLNSIIRRKLLETEKPFIKDEVIVLQEPFTKTYKLDGKNMTEMLFNNGQFVRIRDAVETSTFVKARGVSGEYMIRYWNLTVETYGDDEEYIREDIKVISSEEELYKFNLFLAKTAETYKFWNKGGKAPWSEFWDAKRMFTKVKALPVSTFHKAQGMSVDTAFVYTPCIHYADSELAKQLLYVGTTRGRFDVHFI
>ID:QBQ78300.1 |[Escherichia phage vB_EcoM_KAW1E185]||_Escherichia_phage_vB_EcoM_KAW1E185_.gbk|hypothetical protein|1320|MK373781(164987):9172-10491:-1 ^^ Escherichia phage vB_EcoM_KAW1E185, complete genome.|neighbours:ID:QBQ78299.1(-1),ID:QBQ78301.1(-1)|neighbour_genes:hypothetical protein,hypothetical protein|
MTFDDLTEGQKNAFNIVMRAIKEKKHHVTINGPAGTGKTTLTKFIIEALISTGETGIILAAPTHAAKKILSKLSGKEASTIHSILKINPVTYEENVLFEQKEVPDLAKCRVLICDEVSMYDRKLFKILLSTIPPWCTIIGIGDNKQIRPVDPGENTAYISPFFTHKDFYQCELTEVKRSNAPIIDVATDVRNGKWIYDKVVDGHGVRGFTGDTALRDFMVNYFSIVKSLDDLFENRVMAFTNKSVDKLNSIIRKKIFETDKDFIVGEIIVMQEPLIKTYKIDGKPVSEIIFNNGQLVRIIEAEYTSTFVKARGVPGEYLIRHWDLTVETYGDDEYYREKIKIISSDEELYKFNLFLGKTAETYKNWNKGGKAPWSDFWDAKSQFSKVKALPASTFHKAQGMSVDRAFIYTPCIHYADAELAQQLLYVGVTRGRYDVFYV
>ID:QBQ78571.1 |[Escherichia phage vB_EcoM_KAW3E185]||_Escherichia_phage_vB_EcoM_KAW3E185.gbk|hypothetical protein|1314|MK373782(170187):9632-10945:-1 ^^ Escherichia phage vB_EcoM_KAW3E185, complete genome.|neighbours:ID:QBQ78570.1(-1),ID:QBQ78572.1(-1)|neighbour_genes:putative exonuclease,hypothetical protein|
MTFDDLTEGQKNAFNVVMNAIKEKKHHVTINGPAGTGKTTLTRFIVEALISSGESGIILAAPTHAAKKVLSKLAGQEASTIHSILKINPTTYEENVLFEQKKVPDLALCRVLLFDEASMCDRSLFKIMLASIPKWCTVIGIGDRCQIRPVDPGESTAYLSPFFTHKDFVQCNLTEVKRSNAPIIDVATDIRNGKWIYDKVVDGHGVHGYTDLKSYMTNYFNVVKTPEDLFENRMMAFTNKSVDKLNSIIRRKLLETEKPFIKDEVIVLQEPFTKTYKLDGKNMTEMLFNNGQFVRIRDAVETSTFVKARGVSGEYMIRYWNLTVETYGDDEEYIREDIKVISSEEELYKFNLFLAKTAETYKFWNKGGKAPWSEFWDAKRMFTKVKALPVSTFHKAQGMSVDTAFVYTPCIHYADSELAKQLLYVGTTRGRFDVHFI
>ID:QBQ79064.1 |[Escherichia phage vB_EcoM_MM02]||_Escherichia_phage_vB_EcoM_MM02_.gbk|hypothetical protein|1314|MK373784(169201):9635-10948:-1 ^^ Escherichia phage vB_EcoM_MM02, complete genome.|neighbours:ID:QBQ79063.1(-1),ID:QBQ79065.1(-1)|neighbour_genes:putative exonuclease,hypothetical protein|
MTFDDLTEGQKNAFNVVMEAIKEKKHHVTINGPAGTGKTTLTRFIVEALISSGESGIILAAPTHAAKKVLSKLAGQEASTIHSILKINPTTYEENVLFEQKKVPDLALCRVLLFDEASMCDRSLFKIMLASIPKWCTVIGIGDRCQIRPVDPGESTAYLSPFFTHKDFVQCNLTEVKRSNAPIIDVATDIRNGKWIYDKVVDGHGVHGYTDLKSYMMNYFNVVKTPEDLFENRMMAFTNKSVDKLNSIIRRKLLETEKPFIKDEVIVLQEPFTKTYKLDGKNMTEMLFNNGQFVRIRDAVETSTFVKARGVSGEYMIRYWNLTVETYGDDEEYIREDIKVISSEEELYKFNLFLAKTAETYKFWNKGGKAPWSEFWDAKRMFTKVKALPVSTFHKAQGMSVDTAFVYTPCIHYADSELAKQLLYVGTTRGRFDVHFI
>ID:QBQ79342.1 |[Escherichia phage vB_EcoM_OE5505]||_Escherichia_phage_vB_EcoM_OE5505_.gbk|hypothetical protein|1320|MK373785(168756):9300-10619:-1 ^^ Escherichia phage vB_EcoM_OE5505, complete genome.|neighbours:ID:QBQ79341.1(-1),ID:QBQ79343.1(-1)|neighbour_genes:hypothetical protein,hypothetical protein|
MTFDDLTEDQKNAFNIVMKAIKEKKHHVTINGPAGTGKTTLTKFIIEALISTGETGIILAAPTHAAKKILSKLSGKEASTIHSILKINPVTYEENVLFEQKEVPDLAKCRVLICDEVSMYDRKLFKILLSTIPPWCTIIGIGDNKQIRPVDPGENTAYISPFFTHKDFYQCELTEVKRSNAPIIDVATDVRNGKWIYDKVVDGHGVRGFTGDTALRDFMVNYFSIVKSLDDLFENRVMAFTNKSVDKLNSIIRKKIFETDKDFIVGEIIVMQEPLIKTYKIDGKPVSEIIFNNGQLVRIIEAEYTSTFVKARGVSGEYLIRHWDLTVETYGDDEYYREKIKIISSDEELYKFNLFLGKTAETYKNWNKGGKAPWSDFWDAKSQFSKVKALPASTFHKAQGMSVDRAFIYTPCIHYADAELAQQLLYVGVTRGRYDVFYV
>ID:YP_009056606.1 |[Escherichia phage vB_EcoM_PhAPEC2]||_Escherichia_phage_vB_EcoM_PhAPEC2_.gbk|DNA-dependent ATPase..|1314|NC_024794(167318):9628-10941:-1 ^GeneID:20284170^ Escherichia phage vB_EcoM_PhAPEC2, complete genome.|neighbours:ID:YP_009056605.1(-1),ID:YP_009056607.1(-1)|neighbour_genes:exonuclease,hypothetical protein|
MTFDDLTEGQKNAFNVVMKAIKEKKHHVTINGPAGTGKTTLTRFIVEALISSGESGIILAAPTHAAKKVLSKLAGQEASTIHSILKINPTTYEENVLFEQKKVPDLALCRVLLFDEASMCDRSLFKIMLASIPKWCTVIGIGDRCQIRPVDPGESTAYLSPFFTHKDFVQCNLTEVKRSNAPIIDVATDIRNGKWIYDKVVDGHGVHGYTDLKSYMMNYFNVVKTPEDLFENRMMAFTNKSVDKLNSIIRRKLLETEKPFIKDEVIVLQEPFTKTYKLDGKNMTEMLFNNGQFVRIRDAVETSTFVKARGVSGEYMIRYWNLTVETYGDDEEYIREDIKVISSEEELYKFNLFLAKAAETYKFWNKGGKAPWSEFWDAKRMFTKVKALPVSTFHKAQGMSVDTAFVYTPCIHYADSELAKQLLYVGTTRGRFDVHFI
>ID:QBQ79623.1 |[Escherichia phage vB_EcoM_R5505]||_Escherichia_phage_vB_EcoM_R5505_.gbk|hypothetical protein|1320|MK373786(167317):9171-10490:-1 ^^ Escherichia phage vB_EcoM_R5505, complete genome.|neighbours:ID:QBQ79622.1(-1),ID:QBQ79624.1(-1)|neighbour_genes:hypothetical protein,hypothetical protein|
MTFDDLTEGQKNAFNIVMRAIKEKKHHVTINGPAGTGKTTLTKFIIEALISMGETGIILAAPTHAAKKILSKLSGKEASTIHSILKINPVTYEENVLFEQKEVPDLAKCRVLICDEVSMYDRKLFKILLSTIPPWCTIIGIGDNKQIRPVDPGENTAYISPFFTHKDFYQCELTEVKRSNAPIIDVATDVRNGKWIYDKVVDGHGVRGFTGDTALRDFMVNYFSIVKSLDDLFENRVMAFTNKSVDKLNSIIRKKIFETDKDFIVGEIIVMQEPLIKTYKIDGKPVSEIIFNNGQLVRIIEAEYTSTFVKARGVPGEYLIRHWDLTVETYGDDEYYREKIKIISSDEELYKFNLFLGKTAETYKNWNKGGKAPWSDFWDAKSQFSKVKALPASTFHKAQGMSVDRAFIYTPCIHYADAELAQQLLYVGVTRGRYDVFYV
>ID:QBQ77039.1 |[Escherichia phage vB_EcoM_WFK]||_Escherichia_phage_vB_EcoM_WFK_.gbk|hypothetical protein|1314|MK373775(164590):9657-10970:-1 ^^ Escherichia phage vB_EcoM_WFK, complete genome.|neighbours:ID:QBQ77038.1(-1),ID:QBQ77040.1(-1)|neighbour_genes:putative exonuclease,hypothetical protein|
MTFDDLTEGQKNAFNVVMEAIKEKKHHVTINGPAGTGKTTLTRFIVEALISSGESGIILAAPTHAAKKVLSKLAGQEASTIHSILKINPTTYEENVLFEQKKVPDLALCRVLLFDEASMCDRSLFKIMLASIPKWCTVIGIGDRCQIRPVDPGESTAYLSPFFTHKDFVQCNLTEVKRSNAPIIDVATDIRNGKWIYDKVVDGHGVHGYTDLKSYMMNYFNVVKTPEDLFENRMMAFTNKSVDKLNSIIRRKLLETEKPFIKDEVIVLQEPFTKTYKLDGKNMTEMLFNNGQFVRIRDAVETSTFVKARGVSGEYMIRYWNLTVETYGDDEEYIREDIKVISSEEELYKFNLFLAKTAETYKFWNKGGKAPWSEFWDAKRMFTKVKALPVSTFHKAQGMSVDTAFVYTPCIHYADSELAKQLLYVGTTRGRFDVHFI
>ID:QBQ76778.1 |[Escherichia phage vB_EcoM_WFL6982]||_Escherichia_phage_vB_EcoM_WFL6982_.gbk|hypothetical protein|1314|MK373774(164279):9657-10970:-1 ^^ Escherichia phage vB_EcoM_WFL6982, complete genome.|neighbours:ID:QBQ76777.1(-1),ID:QBQ76779.1(-1)|neighbour_genes:putative exonuclease,hypothetical protein|
MTFDDLTEGQKNAFNVVMEAIKEKKHHVTINGPAGTGKTTLTRFIVEALISSGESGIILAAPTHAAKKVLSKLAGQEASTIHSILKINPTTYEENVLFEQKKVPDLALCRVLLFDEASMCDRSLFKIMLASIPKWCTVIGIGDRCQIRPVDPGESTAYLSPFFTHKDFVQCNLTEVKRSNAPIIDVATDIRNGKWIYDKVVDGHGVHGYTDLKSYMMNYFNVVKTPEDLFENRMMAFTNKSVDKLNSIIRRKLLETEKPFIKDEVIVLQEPFTKTYKLDGKNMTEMLFNNGQFVRIRDAVETSTFVKARGVSGEYMIRYWNLTVETYGDDEEYIREDIKVISSEEELYKFNLFLAKTAETYKFWNKGGKAPWSEFWDAKRMFTKVKALPVSTFHKAQGMSVDTAFVYTPCIHYADSELAKQLLYVGTTRGRFDVHFI
>ID:QBQ77519.1 |[Escherichia phage vB_EcoM_WFbE185]||_Escherichia_phage_vB_EcoM_WFbE185.gbk|hypothetical protein|1314|MK373778(170429):9633-10946:-1 ^^ Escherichia phage vB_EcoM_WFbE185, complete genome.|neighbours:ID:QBQ77518.1(-1),ID:QBQ77520.1(-1)|neighbour_genes:putative exonuclease,hypothetical protein|
MTFDDLTEGQKNAFNVVMNAIKEKKHHVTINGPAGTGKTTLTRFIVEALISAGESGIILAAPTHAAKKVLSKLAGQEASTIHSILKINPTTYEENVLFEQKKVPDLALCRVLLFDEASMCDRSLFKIMLASIPKWCTVIGIGDRCQIRPVDPGESAAYLSPFFTHKDFVQCNLTEVKRSNAPIIDVATDIRNGKWIYDKVVDGHGVHGYTDLKSYMMNYFNVVKTPEDLFENRMMAFTNKSVDKLNSIIRRKLLETEKPFIKDEVIVLQEPFTKTYKLDGKNMTEMLFNNGQFVRIRDAVETSTFVKARGVSGEYMIRYWNLTVETYGDDEEYIREDIKVISSEEELYKFNLFLAKTAETYKFWNKGGKAPWSEFWDAKRMFTKVKALPVSTFHKAQGMSVDTAFVYTPCIHYADSELAKQLLYVGTTRGRFDVHFI
>ID:YP_007004759.1 |[Escherichia phage wV7]||_Escherichia_phage_wV7_.gbk|DNA helicase|1320|NC_019505(166452):9247-10566:-1 ^GeneID:14010553^ Escherichia phage wV7, complete genome.|neighbours:ID:YP_007004758.1(-1),ID:YP_007004760.1(-1)|neighbour_genes:hypothetical protein,hypothetical protein|
MTFDDLTEGQKNAFNIVMRAIKEKKHHVTINGPAGTGKTTLTKFIIEALISTGETGIILAAPTHAAKKILSKLSGKEASTIHSILKINPVTYEENVLFEQKEVPDLAKCRVLICDEVSMYDRKLFKILLSTIPPWCTIIGIGDNKQIRPVDPGENTAYISPFFTHKDFYQCELTEVKRSNAPIIDVATDVRNGKWIYDKVVDGHGVRGFTGDTALRDFMVNYFSIVKSLDDLFENRVMAFTNKSVDKLNSIIRKKIFETDKDFIVGEIIVMQEPLIKTYKIDGKPVSEIIFNNGQLVRIIEAEYTSTFVKARGVPGEYLIRHWDLTVETYGDDEYYREKIKIISSDEELYKFNLFLGKTAETYKNWNKGGKAPWSDFWDAKSQFSKVKALPASTFHKAQGMSVDRAFIYTPCIHYADAELAQQLLYVGVTRGRYDVFYV
>ID:AXF53318.1 |[Escherichia virus KFS-EC]||_Escherichia_virus_KFS-EC_.gbk|ATP-dependent DNA he..|1392|MH560358(164715):114770-116161:-1 ^^ Escherichia virus KFS-EC, complete genome.|neighbours:ID:AXF53317.1(-1),ID:AXF53319.1(-1)|neighbour_genes:hypothetical protein,hypothetical protein|
MSRVLTFDMLTDGQKHAFDVLMKRIEQKKHTTVRGAAGTGKTAMMKFIVQEMVRRGVTGVVLATPTHQAKKVLSKAVGRQAFTLHALLRLNPTNYEDTQVFEQKDTPKLDDVQIIIVDEASMVDKKLFDILMKSINGRIVIIAVGDLYQLRPVDTSGATSISPFFTDERFQNVELTEIKRSNAPIIDVATAVRNGKWVFEKQCGNEGVFHSSTLPEFMKHYFETVKTPEDLLENRILAYTNKSVEKLNEIVRKRVYNTDEPVIVDEILVTQEPLIEYLRDERGKKIPNVIFNNGEMIRVKEVIPREFTLRCTGVDPQPVLGYTLKVESVDDDEDKEILNQKVGLDAVGITTDKPDLVEINILTEQRQKNIFSIYLNTVAGQYREMKKENPKFKPDWDSFWTMRRMFLNVKALPACTIHKSQGISVDRVFLYTPCMCTDNVDFELAMQLLYVGVTRARYRVDYI
>ID:QDK04146.1 |[Escherichia virus VEc20]||_Escherichia_virus_VEc20_.gbk|vec20_016|1320|MN022785(167532):9020-10339:-1 ^^ Escherichia virus VEc20, complete genome.|neighbours:ID:QDK04145.1(-1),ID:QDK04147.1(-1)|neighbour_genes:vec20_015,vec20_017|
MTFDDLTEGQKNAFNIVMKAIKEKKHHVTINGPAGTGKTTLTKFIIEALISTGETGIILAAPTHAAKKILSKLSGKEASTIHSILKINPVTYEENVLFEQKEVPDLAKCRVLICDEVSMYDRKLFKILLSTIPPWCTIIGIGDNKQIRPVDPGENTAYISPFFTHKDFYQCELTEVKRSNAPIIDVATDVRNGKWIYDKVVDGHGVRGFTGDTALRDFMVNYFSIVKSLDDLFENRVMAFTNKSVDKLNSIIRKKIFETDKDFIVGEIIVMQEPLIKTYKIDGKPVSEIIFNNGQLVRIIEAEYTSTFVKARGVPGEYLIRHWDLTVETYGDDEYYREKIKIISSDEELYKFNLFLGKTAETYKNWNKGGKAPWSDFWDAKSQFSKVKALPASTFHKAQGMSVDRAFIYTPCIHYADAELAQQLLYVGVTRGRYDVFYV
>ID:VCU44580.1 |[Escherichia virus vB_Eco_mar005P1]|vB_Eco_mar005P1|_Escherichia_virus_vB_Eco_mar005P1_.gbk|dda|1314|LR027390(167773):109853-111166:-1 ^^ Escherichia virus vB_Eco_mar005P1 genome assembly, chromosome: 1.|neighbours:ID:VCU44579.1(-1),ID:VCU44581.1(-1)|neighbour_genes:dexA,hypothetical protein|
MTFDDLTEGQKNAFNVVMEAIKEKKHHVTINGPAGTGKTTLTRFIVEALISSGESGIILAAPTHAAKKVLSKLAGQEASTIHSILKINPTTYEENVLFEQKKVPDLALCRVLLFDEASMCDRSLFKIMLASIPKWCTVIGIGDRCQIRPVDPGESTAYLSPFFTHKDFVQCNLTEVKRSNAPIIDVATDIRNGKWIYDKVVDGHGVHGYTDLKSYMMNYFNVVKTPEDLFENRMMAFTNKSVDKLNSIIRRKLLETEKPFIKDEVIVLQEPFTKTYKLDGKNMTEMLFNNGQFVRIRDAVETSTFVKARGVSGEYMIRYWNLTVETYGDDEEYIREDIKVISSEEELYKFNLFLAKTAETYKFWNKGGKAPWSEFWDAKRMFTKVKALPVSTFHKAQGMSVDTAFVYTPCIHYADSELAKQLLYVGTTRGRFDVHFI
>ID:VCU44223.1 |[Escherichia virus vB_Eco_mar005P1]|vB_Eco_mar006P2|_Escherichia_virus_vB_Eco_mar005P1_strain_vB_Eco_mar006P2_.gbk|dda|1314|LR027387(167773):43102-44415:-1 ^^ Escherichia virus vB_Eco_mar005P1 strain vB_Eco_mar006P2 genome assembly, chromosome: 1.|neighbours:ID:VCU44222.1(-1),ID:VCU44224.1(-1)|neighbour_genes:dexA,hypothetical protein|
MTFDDLTEGQKNAFNVVMEAIKEKKHHVTINGPAGTGKTTLTRFIVEALISSGESGIILAAPTHAAKKVLSKLAGQEASTIHSILKINPTTYEENVLFEQKKVPDLALCRVLLFDEASMCDRSLFKIMLASIPKWCTVIGIGDRCQIRPVDPGESTAYLSPFFTHKDFVQCNLTEVKRSNAPIIDVATDIRNGKWIYDKVVDGHGVHGYTDLKSYMMNYFNVVKTPEDLFENRMMAFTNKSVDKLNSIIRRKLLETEKPFIKDEVIVLQEPFTKTYKLDGKNMTEMLFNNGQFVRIRDAVETSTFVKARGVSGEYMIRYWNLTVETYGDDEEYIREDIKVISSEEELYKFNLFLAKTAETYKFWNKGGKAPWSEFWDAKRMFTKVKALPVSTFHKAQGMSVDTAFVYTPCIHYADSELAKQLLYVGTTRGRFDVHFI
>ID:VCU43352.1 |[Escherichia virus vB_Eco_mar005P1]|vB_Eco_mar007P3|_Escherichia_virus_vB_Eco_mar005P1_strain_vB_Eco_mar007P3_.gbk|dda|1314|LR027383(167651):132739-134052:-1 ^^ Escherichia virus vB_Eco_mar005P1 strain vB_Eco_mar007P3 genome assembly, chromosome: 1.|neighbours:ID:VCU43351.1(-1),ID:VCU43353.1(-1)|neighbour_genes:dexA,hypothetical protein|
MTFDDLTEGQKNAFNVVMEAIKEKKHHVTINGPAGTGKTTLTRFIVEALISSGESGIILAAPTHAAKKVLSKLAGQEASTIHSILKINPTTYEENVLFEQKKVPDLALCRVLLFDEASMCDRSLFKIMLASIPKWCTVIGIGDRCQIRPVDPGESTAYLSPFFTHKDFVQCNLTEVKRSNAPIIDVATDIRNGKWIYDKVVDGHGVHGYTDLKSYMMNYFNVVKTPEDLFENRMMAFTNKSVDKLNSIIRRKLLETEKPFIKDEVIVLQEPFTKTYKLDGKNMTEMLFNNGQFVRIRDAVETSTFVKARGVSGEYMIRYWNLTVETYGDDEEYIREDIKVISSEEELYKFNLFLAKTAETYKFWNKGGKAPWSEFWDAKRMFTKVKALPVSTFHKAQGMSVDTAFVYTPCIHYADSELAKQLLYVGTTRGRFDVHFI
>ID:VCU44060.1 |[Escherichia virus vB_Eco_mar005P1]|vB_Eco_mar008P4|_Escherichia_virus_vB_Eco_mar005P1_strain_vB_Eco_mar008P4_.gbk|dda|1314|LR027386(167773):115520-116833:-1 ^^ Escherichia virus vB_Eco_mar005P1 strain vB_Eco_mar008P4 genome assembly, chromosome: 1.|neighbours:ID:VCU44059.1(-1),ID:VCU44061.1(-1)|neighbour_genes:dexA,hypothetical protein|
MTFDDLTEGQKNAFNVVMEAIKEKKHHVTINGPAGTGKTTLTRFIVEALISSGESGIILAAPTHAAKKVLSKLAGQEASTIHSILKINPTTYEENVLFEQKKVPDLALCRVLLFDEASMCDRSLFKIMLASIPKWCTVIGIGDRCQIRPVDPGESTAYLSPFFTHKDFVQCNLTEVKRSNAPIIDVATDIRNGKWIYDKVVDGHGVHGYTDLKSYMMNYFNVVKTPEDLFENRMMAFTNKSVDKLNSIIRRKLLETEKPFIKDEVIVLQEPFTKTYKLDGKNMTEMLFNNGQFVRIRDAVETSTFVKARGVSGEYMIRYWNLTVETYGDDEEYIREDIKVISSEEELYKFNLFLAKTAETYKFWNKGGKAPWSEFWDAKRMFTKVKALPVSTFHKAQGMSVDTAFVYTPCIHYADSELAKQLLYVGTTRGRFDVHFI
>ID:VCU44721.1 |[Escherichia virus vB_Eco_mar005P1]|vB_Eco_mar009P5|_Escherichia_virus_vB_Eco_mar005P1_strain_vB_Eco_mar009P5_.gbk|dda|1314|LR027391(167658):12874-14187:1 ^^ Escherichia virus vB_Eco_mar005P1 strain vB_Eco_mar009P5 genome assembly, chromosome: 1.|neighbours:ID:VCU44720.1(1),ID:VCU44722.1(1)|neighbour_genes:hypothetical protein,dexA|
MTFDDLTEGQKNAFNVVMEAIKEKKHHVTINGPAGTGKTTLTRFIVEALISSGESGIILAAPTHAAKKVLSKLAGQEASTIHSILKINPTTYEENVLFEQKKVPDLALCRVLLFDEASMCDRSLFKIMLASIPKWCTVIGIGDRCQIRPVDPGESTAYLSPFFTHKDFVQCNLTEVKRSNAPIIDVATDIRNGKWIYDKVVDGHGVHGYTDLKSYMMNYFNVVKTPEDLFENRMMAFTNKSVDKLNSIIRRKLLETEKPFIKDEVIVLQEPFTKTYKLDGKNMTEMLFNNGQFVRIRDAVETSTFVKARGVSGEYMIRYWNLTVETYGDDEEYIREDIKVISSEEELYKFNLFLAKTAETYKFWNKGGKAPWSEFWDAKRMFTKVKALPVSTFHKAQGMSVDTAFVYTPCIHYADSELAKQLLYVGTTRGRFDVHFI
>ID:AUV57640.1 |[Klebsiella phage KP1]||_Klebsiella_phage_KP1_.gbk|DNA helicase|1272|MG751100(167989):166706-167977:-1 ^^ Klebsiella phage KP1, complete genome.|neighbours:ID:AUV57639.1(-1),end()|neighbour_genes:hypothetical protein,end()|
MVKQGAKGQHITINGPAGTGKTTLTKFIIDALISQGISGIALAAPTHGAKKVLSKLSGMQASTIHSLLKINPTTYEENVLFEQKKVPDMASIRVLICDEASMYDRKLFKILMATIPAWCIVIAIGDKAQIRPVEPGSNEPALSPFFTHKDFLQLHLTEVMRSNAPIIEVATEIRNGGWIRDCVVDGHGVRGFTKGTALKDFMLNYFNLVKTPEDLFENRMLAFTNKSVDKLNEIIRRRIYETERPFVVGEIVVMQEPLTKELKFEGKKFSEILFNNGQFVRILDAVETTSFLGARGVPGEYLVRHWVLDIETYGDDEEYAREKICVISSEEEMNKFQFFLAKTADTYKNWNKGGKAPWSEFWDAKRKFHKVKALPASTFHKAQGISIDRSFIYTPCIHMADASLAQQLLYVGTTRGRYDVFYV
>ID:APD20396.1 |[Klebsiella phage KPV15]|KPV15|_Klebsiella_phage_KPV15_.gbk|DNA helicase|1332|KY000080(167034):18683-20014:-1 ^^ Klebsiella phage KPV15, complete genome.|neighbours:ID:APD20395.1(-1),ID:APD20397.1(-1)|neighbour_genes:hypothetical protein,hypothetical protein|
MITFDQLKESQKAIFNKVIEMVKQGAKGQHITINGPAGTGKTTLTKFIIDALISQGISGIALAAPTHGAKKVLSKLSGMQASTIHSLLKINPTTYEENVLFEQKKVPDMASIRVLICDEASMYDRKLFKILMATIPAWCIVIAIGDKAQIRPVEPGSNEPALSPFFTHKDFLQLHLTEVMRSNAPIIEVATEIRNGGWIRDCVVDGHGVRGFTKGTALKDFMLNYFNLVKTPEDLFENRMLAFTNKSVDKLNEIIRRRIYETERPFVVGEIVVMQEPLTKELKFEGKKFSEILFNNGQFVRILDAVETTTFLGARGVPGEYLVRHWVLDIETYGDDEEYAREKICVISSEEEMNKFQFFLAKTADTYKNWNKGGKAPWSEFWDAKRKFHKVKALPASTFHKAQGISIDRSFIYTPCIHMADASLAQQLLYVGTTRGRYDVFYV
>ID:QDB71667.1 |[Klebsiella phage Marfa]||_Klebsiella_phage_Marfa_.gbk|ATP-dependent DNA he..|1332|MN044033(168532):7346-8677:-1 ^^ Klebsiella phage Marfa, complete genome.|neighbours:ID:QDB71666.1(-1),ID:QDB71668.1(-1)|neighbour_genes:hypothetical protein,hypothetical protein|
MITLDMLNKGQKKAFDYIISRIKAGKGNHITLNGPAGTGKTTMTKFIVDYLISQGVSGVVLAAPTHAAKKVLSKLSGIEARTIHSLLKINPTTYEDSITFEQKGDVDVSELRVVVCDEASMYDRKLFRILMATIPRYCLVIAIGDKAQIRPVEPGSTEPSLSPFFTHKDFDQLELDEVMRSNAPIIKVATDIRNGKWIYDYQQDGHGVHGFTSTTALKDFMMKYFEIVKDPEDMFENKMFAFTNKSVDKLNSIIRRRILETEDAFIKGEVIVMQEPLIKELEFEGKRFNDLKFNNGQYVRIVSAEYVSSFVSCTGVSGEYMLRHWRLAVETYDKDEDYHLETINVISDEQEQNKFQFFLAKAADTYRNWQKGGKAPWKSFWAAKRMFHKVKPLPASTFHKAQGLSVDTSFLYTPCIHVVNDVELARQLLYVGATRGRHDVYYV
>ID:YP_009194266.1 |[Klebsiella phage Matisse]||_Klebsiella_phage_Matisse_.gbk|DNA helicase|1329|NC_028750(176081):12742-14070:-1 ^GeneID:26613204^ Klebsiella phage Matisse, complete genome.|neighbours:ID:YP_009194265.1(-1),ID:YP_009194267.1(-1)|neighbour_genes:hypothetical protein,hypothetical protein|
MSELTFDDLSEDQKNAHDRVIKNIRNKIHTTITGGPGVGKTTLVKFVFETLKKLGISGIWLTAPTHQAKNVLSEAVGMDATTIHSALKISPVTNEELRVFEQQKGKKAADLSECRVFVVEEVSMVDKELFRIIKRTIPSCAVILGLGDKDQIRPVNTEGITELSPFFDEEIFDVIRMDKIMRQAEGNPIIQVSRAIRDGKPLMPLMNGELGVMKHENAGDFLRRYFSRVKTPDDLNNNRMFAYTNANVDKLNAVIRKHLYKTDQPFIVGEVVVMQEPLVTEGRVNGVSFVEVIYNNNEQIKILEIIPRSDTIKADRCDPVQIDYFLMKTESMFEDTKADIQVIADPVMQERLGDYLNYVAFQYKKMKQETGYKAPWYSFWQIKNKFQTVKALPVCTYHKGQGSTYDHSYMYTRDAYAYADYELCKQLLYVGTTRARFTVDYV
>ID:AWY06912.1 |[Klebsiella phage Mineola]||_Klebsiella_phage_Mineola_.gbk|DNA helicase|1332|MH333064(166130):9162-10493:-1 ^^ Klebsiella phage Mineola, complete genome.|neighbours:ID:AWY06911.1(-1),ID:AWY06913.1(-1)|neighbour_genes:hypothetical protein,hypothetical protein|
MITFDQLKESQKAIFNKVIEMVKQGAKGQHITINGPAGTGKTTLTKFIIDALISQGISGIALAAPTHGAKKVLSKLSGMQASTIHSLLKINPTTYEENVLFEQKKVPDMASIRVLICDEASMYDRKLFKILMATIPAWCIVIAIGDKAQIRPVEPGSNEPALSPFFTHKDFLQLHLTEVMRSNAPIIEVATEIRNGGWIRDCVVDGHGVRGFTKGTALKDFMLNYFNLVKTPEDLFENRMLAFTNKSVDKLNEIIRRRIYETERPFVVGEIVVMQEPLTKELKFEGKKFSEILFNNGQFVRILDAVETTTFLGARGVPGEYLVRHWVLDIETYGDDEEYAREKICVISSEEEMNKFQFFLAKTADTYKNWNKGGKAPWSEFWDAKRKFHKVKALPASTFHKAQGISIDRSFIYTPCIHMADASLAQQLLYVGTTRGRYDVFYV
>ID:YP_009607218.1 |[Klebsiella phage Miro]||_Klebsiella_phage_Miro_.gbk|DNA helicase|1329|NC_041981(176055):12732-14060:-1 ^GeneID:40083226^ Klebsiella phage Miro, complete genome.|neighbours:ID:YP_009607217.1(-1),ID:YP_009607219.1(-1)|neighbour_genes:hypothetical protein,hypothetical protein|
MSELTFDDLSEDQKNAHDRVIKNIRNKIHTTITGGPGVGKTTLVKFVFETLKKLGISGIWLTAPTHQAKNVLSEAVGMDATTIHSALKISPVTNEELRVFEQQKGKKAADLSECRVFVVEEVSMVDKELFRIIKRTIPSCAVILGLGDKDQIRPVNTEGITELSPFFDEEIFDVIRMDKIMRQAEGNPIIQVSRAIRDGKPLMPLMNGELGVMKHENAGDFLRRYFSRVKTPDDLNNNRMFAYTNANVDKLNAVIRKHLYKTDQPFIVGEVVVMQEPLVTEGRVNGVSFVEVIYNNNEQIKILEIIPRSDTIKADRCDPVQIDYFLMKTESMFEDTKADIQVIADPVMQERLGDYLNYVAFQYKKMKQETGYKAPWYSFWQIKNKFQTVKALPVCTYHKGQGSTYDHSYMYTRDAYAYADYELCKQLLYVGTTRARFTVDYV
>ID:YP_009289524.1 |[Klebsiella phage PKO111]||_Klebsiella_phage_PKO111_.gbk|DNA helicase|1332|NC_031095(168758):98248-99579:1 ^GeneID:29080635^ Klebsiella phage PKO111, complete genome.|neighbours:ID:YP_009289523.1(1),ID:YP_009289525.1(1)|neighbour_genes:hypothetical protein,exonuclease A|
MITFDQLKESQKAIFNKVIEMVKLGAKGQHITINGPAGTGKTTLTKFIIDALISQGISGIALAAPTHGAKKVLSKLSGMQASTIHSLLKINPTTYEENVLFEQKKVPDMASIRVLICDEASMYDRKLFKILMATIPAWCIVIAIGDKAQIRPVEPGSNEPALSPFFTHKDFLQLHLTEVMRSNAPIIEVATEIRNGGWIRDCVVDGHGVRGFTKGTALKDFMLNYFNLVKTPEDLFENRMLAFTNKSVDKLNEIIRRRIYETERPFVVGEIVVMQEPLTKELKFEGKKFSEILFNNGQFVRILDAVETTSFLGARGVPGEYLVRHWVLDIETYGDDEEYAREKICVISSEEEMNKFQFFLAKTADTYKNWNKGGKAPWSEFWDAKRKFHKVKALPASTFHKAQGISIDRSFIYTPCIHMADASLAQQLLYVGTTRGRYDVFYV
>ID:YP_009288692.1 |[Klebsiella phage vB_KpnM_KpV477]||_Klebsiella_phage_vB_KpnM_KpV477_.gbk|putative DNA helicas..|1332|NC_031087(168272):8836-10167:-1 ^GeneID:29066979^ Klebsiella phage vB_KpnM_KpV477, complete genome.|neighbours:ID:YP_009288691.1(-1),ID:YP_009288693.1(-1)|neighbour_genes:hypothetical protein,hypothetical protein|
MITFDQLKESQKAIFNKVIEMVKQGAKGQHITINGPAGTGKTTLTKFIIDALISQGISGIALAAPTHGAKKVLSKLSGMQASTIHSLLKINPTTYEENVLFEQKKAPDMASIRVLICDEASMYDRKLFKILMATIPAWCIVIAIGDKAQIRPVEPGSNEPALSPFFTHKDFLQLHLTEVMRSNAPIIEVATEIRNGGWIRDCVVDGHGVRGFTKGTALKDFMLNYFNLVKTPEDLFENRMLAFTNKSVDKLNEIIRRRIYETDRPFVVGEIVVMQEPLTKELKFEGKKFSEILFNNGQFVRILDAVETTTFLGARGVPGEYLVRHWVLDIETYGDDEEYAREKICVISSEEEMNKFQFFLAKTADTYKNWNKGGKAPWSEFWDAKRKFHKVKALPASTFHKAQGISIDRSFIYTPCIHMADASLAQQLLYVGTTRGRYDVFYV
>ID:AUO78746.1 |[Klebsiella phage vB_Kpn_F48]||_Klebsiella_phage_vB_Kpn_F48.gbk|DNA helicase|1329|MG746602(170764):56752-58080:1 ^^ Klebsiella phage vB_Kpn_F48, complete genome.|neighbours:ID:AUO78745.1(1),ID:AUO78747.1(1)|neighbour_genes:hypothetical protein,hypothetical protein|
MITFDMLNKGQKKAFDYIISRIKAGKGNHITLNGPAGTGKTTMTKFIVDYLISQGVSGVVLAAPTHAAKKVLSKLSGIEARTIHSLLKINPTTYEDSVTFEQKGDVDVSELRVVVCDEASMYDRKLFQILMATIPRYCLVIAIGDKAQIRPVEPGSTVPALSPFFSHKDFDQLELDEVMRSNAPIIKVATDIRNGKWIYDHQLDGHGVHGFTSTTALKDFMMKYFEIVKDPEDMFENKMFAFTNKSVDKLNSIIRRRILETEDAFITGEVIVMQEPLIKELEFEGKRFNDLKFNNGQYVRIVSAEYVSSFVSCKGVSGEYMLRHWRLTVETYDKDEDYHLETINVISDEQEQNKFQFFLAKAADTYRNWQKGGKAPWKSFWAAKRMFHKVKPLPASTFHKAQGLSVDTSFLYTPCIHVADAELAQQLLYVGTTRGRHDVYYV
>ID:ANM46419.1 |[Morganella phage vB_MmoM_MP1]||_Morganella_phage_vB_MmoM_MP1_.gbk|DNA helicase|1326|KX078569(163201):8471-9796:-1 ^^ Morganella phage vB_MmoM_MP1, complete genome.|neighbours:ID:ANM46456.1(-1),ID:ANM46579.1(-1)|neighbour_genes:exonuclease A,hypothetical protein|
MITIDQLTEGQFDSLQRAKVLIQEATKNDGNWNHRTKHLTINGPAGTGKTTMMKFLVSWLRDEGITGVALAAPTHAAKKVLANAVGEEVSTIHSILKINPTTYEEKQFFEQSAPPDLSKIRILICEECSFYDIKLFEILMNSIQPWTIIIGIGDRAQLRPADDKGISRFFTDQRFEQTYLTEIKRSNMPIIEVATEIRNGGWIRENIIDDLGVKQDKSVSEFMTNYFKVVKSIDDLYETRMYAYTNNSVDTLNKIIRKKLYETEQDFIVGEPIVMQEPLIRDINYEGKRFQEIVFNNGEYLEVSEIKPMESVLKCRNIDYQLVLHYYQLKVKSIDTGESGLINTISDKNELNKFYMFLGKVAQDYKSGTIKAFWDDFWKIKNNYHRVKPLPVSTIHKGQGSTVDNSFLYTPCITKYAEPDLASQLLYVGVTRARHNVNFVG
>ID:YP_009211436.1 |[Pectobacterium bacteriophage PM2]||_Pectobacterium_bacteriophage_PM2.gbk|DNA helicase|1335|NC_028940(170286):8766-10100:-1 ^GeneID:26637908^ Pectobacterium bacteriophage PM2, complete genome.|neighbours:ID:YP_009211435.1(-1),ID:YP_009211437.1(-1)|neighbour_genes:hypothetical protein,hypothetical protein|
MSLVFEDLKQGQREAFNRIIEVVKKRSGGRITLNGPAGCGKTTLTKFIIDHLVRNGILGVVLAAPTHQAKKVLSKLSGVEANTIHRILKINPNTYEDQDIFEQREMPDLSKCNVLICDEASMYGDKLFGIILRSVPSWCVIIGIGDREQLPPVEPGSDGQTLISPFFTHPSFEQLYLTEVVRSNTPIIDVATEIRMGSWLRENIVDGHGVHEFNSSTALKDYMTEYFNVVKDADDLIETRMLAFTNKSVDKLNSIIRRRLYETETSFIKDEIIVMQEPMIKELEFDGKKFSETIFNNGQLVRIKDAMLTSGFLSARNVSTRQMINYWSLEVETAEDDEEYRVDVIKFLPADQVEKFNYFLAKTATTYREMKNAGKKAPWEDFWKAKRTFLKVRALPVSTIHKAQGVSVNRSFLYTPCIHIAEAQLAKQLAYVGVTRARHDVYYV
>ID:QBP35627.1 |[Phage NC-G]||_Phage_NC-G.gbk|DNA helicase|1332|MK310184(170164):121892-123223:-1 ^^ Phage NC-G, complete genome.|neighbours:ID:QBP35626.1(-1),ID:QBP35628.1(-1)|neighbour_genes:exonuclease,hypothetical protein|
MITFEDLNIGQRTAFKEIIEAIKRRKGEWITLNGPAGTGKTTLTKFILDHLVKNGELGVILTAPTHAAKKVLSKLAGQEASTIHRILKINPTTYEDQDIFEQREAPDLSKCNVLVVDEGSMIDGKLFKIIESSVPPWCTVLGIGDRAQLQPVEPGSDGSPQLSPFFTHPKIKQLHLTEVMRSNAPIIEVATEIRNGGWFRDCVFEGHGVHGFKSQTALKDFMMNYFSIVKDADDLFENRMFAYTNKSVEKLNSIIRKKLYETDAPYIKGEILVMQEPFMKELEYDGKKFSETIFNNGQMVRILDVNHTSLFLSAKDVGTRQMINYWDLQVESVDEDDEYYVEHLKVIDEASVEKFHYFLAKVATEYKAMRGTGKKPKWADFWKAKRMFTKVRALPVSTVHKSQGLTVQNSFIYTPCMHMADVNLASQLAYVSITRARTDAYYV
>ID:AUM58614.1 |[Proteus phage phiP4-3]||_Proteus_phage_phiP4-3_.gbk|DNA helicase|1323|MG696114(167849):157019-158341:1 ^^ Proteus phage phiP4-3, complete genome.|neighbours:ID:AUM58613.1(1),ID:AUM58615.1(1)|neighbour_genes:anti-sigma factor,exonuclease A|
MIEFDDLTKGQREAYECATDLITQAYEQESNWKAKVSHLTINGPAGTGKSLLMKFIMDFIEQEGIPGVVLAAPTHASKKVLADFTGREVSTIHSILKINPVTYEEHRIFEQRKAPELDKIRVLICEEASFYDTKLFELLMNNIMPWTLIIAIGDKAQLKPQDDPGVSRFFTDHRFKQMHLTEVKRSNQPIIEVATEIRNGGWIRENIQNGEGIFHPASLRDMMLDYFKQIKCQEDFFDNRFFAYTNKSVDKLNQIIRKNFYKSEAPFIVGESLVMQEPFMQTIKFEGKKMKEIIFNNGEVVQILEIKEMNRKLECRGVDYKINLPYFILKVQSIDEGTTNYINVVYGEENQTQLWMFLGKVAQQYKSGNGRAYWDDFWEIKDAFSKVKPIPCSTIHKAQGVTVKNSFLYTPCIIKYAEVDVASQLLYVGTTRAQKNVWYI
>ID:YP_009195433.1 |[Proteus phage vB_PmiM_Pm5461]||_Proteus_phage_vB_PmiM_Pm5461_.gbk|DNA helicase|1323|NC_028762(161989):8949-10271:-1 ^^ Proteus phage vB_PmiM_Pm5461, complete genome.|neighbours:ID:YP_009195432.1(-1),ID:YP_009195434.1(-1)|neighbour_genes:exonuclease A,hypothetical protein|
MIEFDDLTQGQKEAYECATDLIQQAYKQESNWKAKTTHLTINGPAGTGKSLLMKFIMDFIEKEGIPGVVLAAPTHASKKVLADFTGREVSTIHSILKINPVTYEEHRIFEQRKAPELDKIRVLICEEASFYDTKLFELLMNNIMPWTIVIAIGDKAQLKPQDDPGVSRFFTDHRFKQMHLTEVKRSNQPIIEVATEIREGGWIRENIIDGEGIFHPPSLRDMMIDYFKQIKSEEDFFDNRFFAYTNKSVDKLNQIIRKNFYKKDDPFIIGEALVMQEPYMQTIKFEGKKMKEIIFNNGEVVQILDVKEMTRKLQCRGVDFKIDLPYFLLKVQSVDEGTTNYLNVVYGEENQTQLWMFLGKVAQQYKSGNGRAYWDDFWEIKDAFTKVKPIPCSTIHKAQGVTVKNSFLYTPCIIKYAEVDVASQLLYVGTTRAQKNVWYI
>ID:ASD51982.1 |[Pseudomonas phage PspYZU05]||_Pseudomonas_phage_PspYZU05_.gbk|DNA helicase|1365|KY971610(166442):19142-20506:-1 ^^ Pseudomonas phage PspYZU05, complete genome.|neighbours:ID:ASD51981.1(-1),ID:ASD51983.1(-1)|neighbour_genes:hypothetical protein,hypothetical protein|
MVITFDDLTEGQKLAFNEVVDAIKTQNLNLRADTKTHITINGEAGTGKTTLTKFLIDYIIKEGINGVILAAPTHAAKTVLSKLSGMEAETIHSVLKISPTNYEDQTVFEQREIPNLAECRILICDEGSMYDRKLVQLILNTVPKWCLVIVLGDKEQIRPVSPGETLPGISPFFTHKKFKQIKLTEVKRSNGPIITVAREILKGQWLRECLDEDGQGVHAYDPESDIPSLHWFLKEYFKVVKTKEDFVNTRVMAYTNKVVNTLNKIIRKRIFNTDEPFIEDEIIVMQGPLTESLIVDGKKVKKLIYNNGQRVRIVRVNKTVHTLRARFVESTKEIDVWTLTVETADKNIDEYHLKDLHIVDEGSELVLKEFLSETANTYRYWELPGKAPWGEFWTIKERYSNVKAEPCSTIHKAQGISVDNAFLCTSGLSSMDPDLVKELIYVGSTRPKHNLYWI
>ID:YP_009615499.1 |[Salmonella phage Melville]||_Salmonella_phage_Melville_.gbk|DNA helicase|1326|NC_042044(159323):7494-8819:-1 ^GeneID:40091963^ Salmonella phage Melville, complete genome.|neighbours:ID:YP_009615498.1(-1),ID:YP_009615500.1(-1)|neighbour_genes:hypothetical protein,hypothetical protein|
MITFEQLTSGQKLAFDETIRAIKEKKNHVTINGPAGTGKTTLTKFIMEHLVSTGETGIILTAPTHAAKKVLTKLSGMEANTIHKILKINPTTYEESMLFEQKEVPDLASCRVLICDEASMWDRKLFKILMASIPKWCTIVAIGDVAQIRPVDPGETEAHISPFFIHKDFKQLNLTEVMRSNAPIIDVATDIRNGSWIYEKTVDGHGVHGFTSTTALKDFMMQYFSIVKSPEDLFENRMLAFTNKSVDKLNSIIRRRLYQTEEAFVVGEVIVMQEPLMRELVFEGKKFHETLFTNGQYVRILSADYTSSFLGAKGVSGEHLIRHWVLDVETYDDEEYAREKINVISDEQEMNKFQFFLAKTADTYKNWNKGGKAPWSEFWDAKRKFHKVKALPCSTFHKAQGISVDSSFIYTPCIHVSSDNKFKLELLYVGATRGRHDVFFV
>ID:YP_007501055.1 |[Salmonella phage vB_SenM-S16]||_Salmonella_phage_S16_.gbk|DNA helicase|1326|NC_020416(160221):8531-9856:-1 ^GeneID:14675256^ Salmonella phage S16, complete genome.|neighbours:ID:YP_007501054.1(-1),ID:YP_007501056.1(-1)|neighbour_genes:hypothetical protein,hypothetical protein|
MITFEQLTSGQKLAFDETIRAIKEKKNHVTINGPAGTGKTTLTKFIMEHLVSTGETGIILTAPTHAAKKVLTKLSGMEANTIHKILKINPTTYEESMLFEQKEVPDLASCRVLICDEASMWDRKLFKILMASIPKWCTIVAIGDVAQIRPVDPGETEAHISPFFIHKDFKQLNLTEVMRSNAPIIDVATDIRNGSWIYEKTVDGHGVHGFTSTTALKDFMMQYFSIVKSPEDLFENRMLAFTNKSVDKLNSIIRRRLYQTEEAFVVGEVIVMQEPLMRELVFEGKKFHETLFTNGQYVRILSADYTSSFLGAKGVSGEHLIRHWVLDVETYDDEEYAREKINVISDEQEMNKFQFFLAKTADTYKNWNKGGKAPWSEFWDAKRKFHKVKALPCSTFHKAQGISVDSSFIYTPCIHVSSDNKFKLELLYVGATRGRHDVFFV
>ID:YP_009148008.1 |[Salmonella phage STML-198]|STML-198|_Salmonella_phage_STML-198_.gbk|DNA helicase|1326|NC_027344(158099):49923-51248:-1 ^GeneID:24629820^ Salmonella phage STML-198, complete genome.|neighbours:ID:YP_009148007.1(-1),ID:YP_009148009.1(-1)|neighbour_genes:hypothetical protein,hypothetical protein|
MITFEQLTSGQKLAFDETIRAIKEKKNHVTINGPAGTGKTTLTKFIMEHLVSTGETGIILTAPTHAAKKVLTKLSGMEANTIHKILKINPTTYEESMLFEQKEVPDLASCRVLICDEASMWDRKLFKILMASIPKWCTIVAIGDVAQIRPVDPGETEAHISPFFIHKDFKQLNLTEVMRSNAPIIDVATDIRNGSWIYEKTVDGHGVHGFTSTTALKDFMMQYFSIVKSPEDLFENRMLAFTNKSVDKLNSIIRRRLYQTEEAFVVGEVIVMQEPLMRELVFEGKKFHETLFTNGQYVRILSADYTSSFLGAKGVSGEHLIRHWVLDVETYDDEEYAREKINVISDEQEMNKFQFFLAKTADTYKNWNKGGKAPWSEFWDAKRKFHKVKALPCSTFHKAQGISVDSSFIYTPCIHVSSDNKFKLELLYVGATRGRHDVFFV
>ID:YP_009126222.1 |[Salmonella phage STP4-a]||_Salmonella_phage_STP4-a_.gbk|DNA helicase|1326|NC_026607(159914):7476-8801:-1 ^GeneID:23681032^ Salmonella phage STP4-a, complete genome.|neighbours:ID:YP_009126221.1(-1),ID:YP_009126223.1(-1)|neighbour_genes:hypothetical protein,hypothetical protein|
MITFEQLTSGQKLAFDETIRAIKEKKNHVTINGPAGTGKTTLTKFIMEHLVSTGETGIILTAPTHAAKKVLTKLSGMEANTIHKILKINPTTYEESMLFEQKEVPDLASCRVLICDEASMWDRKLFKILMASIPKWCTIVAIGDVAQIRPVDPGETEAHISPFFIHKDFKQLNLTEVMRSNAPIIDVATDIRNGSWIYEKTVDGHGVHGFTSTTALKDFMMQYFSIVKSPEDLFENRMLAFTNKSVDKLNSIIRRRLYQTEEAFVVGEVIVMQEPLMRELVFEGKKFHETLFTNGQYVRILSADYTSSFLGAKGVSGEHLIRHWVLDVETYDDEEYAREKINVISDEQEMNKFQFFLAKTADTYKNWNKGGKAPWSEFWDAKRKFHKVKALPCSTFHKAQGISVDSSFIYTPCIHVSSDNKFKLELLYVGATRGRHDVFFV
>ID:YP_009286380.1 |[Salmonella phage vB_SnwM_CGG4-1]||_Salmonella_phage_vB_SnwM_CGG4-1_.gbk|DNA helicase|1329|NC_031065(159878):7996-9324:-1 ^^ Salmonella phage vB_SnwM_CGG4-1, complete genome.|neighbours:ID:YP_009286379.1(-1),ID:YP_009286381.1(-1)|neighbour_genes:hypothetical protein,hypothetical protein|
MKITFEDLTIGQKNAFDETIKAIKEKKNHVTINGPAGTGKTTLTKFIMEHLVSTGETGIILTAPTHAAKKVLTKLSGMEANTIHKILKINPTTYEESMLFEQKEVPDLASCRVLICDEASMWDRKLFKILMASIPKWCTIVAIGDVAQIRPVDPGETETHISPFFIHKDFKQLNLTEVMRSNAPIIDVATDIRNGSWIYEKTVDGHGVHGFTSTTALKDFMMQYFSIVKSPEDLFENRMLAFTNKSVDKLNSIIRRRLYQTEEAFVIGEVIVMQEPLMRELVFEGKKFHETLFTNGQYVRILSADYTSSFLGAKGVSGEHLIRHWVLDVETYDDEEYAREKINVISDEQEMNKFQFFLAKTADTYKNWNKGGKAPWSEFWDAKRKFHKVKALPCSTFHKAQGISVDSSFIYTPCIHVSSDNKFKLELLYVGATRGRHDVFFV
>ID:YP_009030064.1 |[Serratia phage PS2]||_Serratia_phage_PS2_.gbk|dda|1335|NC_024121(167266):9958-11292:-1 ^GeneID:19484906^ Serratia phage PS2, complete genome.|neighbours:ID:YP_009030063.1(-1),ID:YP_009030065.1(-1)|neighbour_genes:hypothetical protein,hypothetical protein|
MSLVTEDMLTDGQLESFESFKAHVLRSGVKRQHLCINGPAGTGKSTLVKFLFSWLLKQGISGVMAAAPTHAAKRVLAELIGQPVQTIQSLLKINPVTYEENQIFEQKKMPDLSKARVLFCDEASFYDKALFDILMNSLPSWCVIVALGDKDQIKPVSPGDSETSLSPFFSDKRFDQCFLTEVKRSGDGIIQVATDVRNGSDLYPNVVNGTGVFKHEGMKQIFAPYFDLVKTPEDLLNNRWMAYTNKSVDMLNRYIRRQIYKTDKPFVHDEVIVMQEPYMIELKLGGETFKEVIFSNGEQLRILQIQKMNRSYTCRGVNAELDLSYHRLEVESLDEDNSNVSWIQVIDDENEMQRFQMFLAKVATEYKNTTGKKYWQDFWELKNQFQKIKALPAQTFHKSQGSTYDNAFMYLPCMSSVEYFDPELAKQLKYVGLTRPRYSCHYVG
>ID:APC45012.1 |[Shigella phage SH7]||_Shigella_phage_SH7_.gbk|DNA helicase|1320|KX828711(164870):8888-10207:-1 ^^ Shigella phage SH7, complete genome.|neighbours:ID:APC45252.1(-1),ID:APC45159.1(-1)|neighbour_genes:hypothetical protein,hypothetical protein|
MTFDDLTEGQKNAFNIVMRAIKEKKHHVTINGPAGTGKTTLTKFIIEALISTGETGIILAAPTHAAKKILSKLSGKEASTIHSILKINPVTYEENVLFEQKEVPDLAKCRVLICDEVSMYDRKLFKILLSTIPPWCTIIGIGDNKQIRPVDPGENTAYISPFFTHKDFYQCELTEVKRSNAPIIDVATDVRNGKWIYDKIVDGHGVRGFTGDTALRDFMVNYFSIVKSLDDLFENRVMAFTNKSVDKLNSIIRKKIFETDKDFIVGEIIVMQEPLIKTYKIDGKPVSEIIFNNGQLVRIIEAEYTSTFVKARGVPGEYLIRHWDLTVETYGDDEYYREKIKIISSDEELYKFNLFLGKTAETYKNWNKGGKAPWSDFWDAKSQFSKVKALPASTFHKAQGMSVDRAFIYTPCIHYADAELAQQLLYVGVTRGRYDVFYV
>ID:YP_009288384.1 |[Shigella phage SHBML-50-1]||_Shigella_phage_SHBML-50-1_.gbk|DNA helicase|1320|NC_031085(166634):10404-11723:-1 ^GeneID:29060474^ Shigella phage SHBML-50-1, complete genome.|neighbours:ID:YP_009288383.1(-1),ID:YP_009288385.1(-1)|neighbour_genes:hypothetical protein,hypothetical protein|
MTFDDLTEGQKNAFNIVMRAIKEKKHHVTINGPAGTGKTTLTKFIIEALISTGETGIILAAPTHAAKKILSKLSGKEASTIHSILKINPVTYEENVLFEQKEVPDLAKCRVLICDEVSMYDRKLFKILLSTIPPWCTIIGIGDNKQIRPVDPGENTAYISPFFTHKDFYQCELTEVKRSNAPIIDVATDVRNGKWIYDKVVDGHGVRGFTGDTALRDFMVNYFSIVKSLDDLFENRVMAFTNKSVDKLNSIIRKKIFETDKDFIVGEIIVMQEPLIKTYKIDGKPVSEIIFNNGQLVRIIEAEYTSTFVKARGVPGEYLIRHWDLTVETYGDDEYYREKIKIISSDEELYKFNLFLGKTAETYKNWNKGGKAPWSDFWDAKSQFSKVKALPASTFHKAQGMSVDRAFIYTPCIHYADAELAQQLLYVGVTRGRYDVFYV
>ID:YP_009277659.1 |[Shigella phage SHFML-11]||_Shigella_phage_SHFML-11.gbk|DNA helicase|1320|NC_030953(170650):125491-126810:-1 ^GeneID:29056366^ Shigella phage SHFML-11, complete genome.|neighbours:ID:YP_009277658.1(-1),ID:YP_009277660.1(-1)|neighbour_genes:hypothetical protein,hypothetical protein|
MTFDDLTEGQKNAFNIVMRAIKEKKHHVTINGPAGTGKTTLTKFIIEALISTGETGIILAAPTHAAKKILSKLSGKEASTIHSILKINPVTYEENVLFEQKEVPDLAKCRVLICDEVSMYDRKLFKILLSTIPPWCTIIGIGDNKQIRPVDPGENTAYISPFFTHKDFYQCELTEVKRSNAPIIDVATDVRNGKWIYDKIVDGNGVRGFTGDTALRDFMVNYFSIVKSLDDLFENRVMAFTNKSVDKLNSIIRKKIFETDKDFIVGEIIVMQEPLIKTYKIDGKPASEIIFNNGQLVRIIEAEYTSTFVKARGVPGEYLIRHWDLTVETYGDDEYYREKIKIISSDEELYKFNLFLGKTAETYKNWNKGGKAPWSDFWDAKSQFSKVKALPASTFHKAQGMSVDRAFIYTPCIHYADAELAQQLLYVGVTRGRYDVFYV
>ID:YP_009279012.1 |[Shigella phage SHFML-26]||_Shigella_phage_SHFML-26_.gbk|DNA helicase|1320|NC_031011(168993):75568-76887:-1 ^GeneID:29062303^ Shigella phage SHFML-26, complete genome.|neighbours:ID:YP_009279011.1(-1),ID:YP_009279013.1(-1)|neighbour_genes:hypothetical protein,hypothetical protein|
MTFDDLTEGQKNAFNIVMKAIKEKKHHVTINGPAGTGKTTLTKFIIEALISTGETGIILAAPTHAAKKILSKLSGKEASTIHSILKINPVTYEENVLFEQKEVPDLAKCRVLICDEVSMYDRKLFKILLSTIPPWCTIIGIGDNKQIRPVDPGENTAYISPFFTHKDFYQCELTEVKRSNAPIIDVATDVRNGKWIYDKVVDGHGVRGFTGDTALRDFMVNYFSIVKSLDDLFENRVMAFTNKSVDKLNSIIRKKIFETDKDFIVGEIIVMQEPLIKTYKIDGKPVSEIIFNNGQLVRIIEAEYTSTFVKARGVSGEYLIRHWDLTVETYGDDEYYREKIKIISSDEELYKFNLFLGKTAETYKNWNKGGKAPWSDFWDAKSQFSKVKALPASTFHKAQGMSVDRAFIYTPCIHYADAELAQQLLYVGVTRGRYDVFYV
>ID:YP_009289005.1 |[Shigella phage SHSML-52-1]||_Shigella_phage_SHSML-52-1_.gbk|DNA helicase|1314|NC_031090(169621):25254-26567:1 ^GeneID:29067356^ Shigella phage SHSML-52-1, complete genome.|neighbours:ID:YP_009289004.1(1),ID:YP_009289006.1(1)|neighbour_genes:hypothetical protein,exonuclease A|
MTFDDLTEGQKNAFNVVMKAIKEKKHHVTINGPAGTGKTTLTRFIVEALISAGESGIILAAPTHAAKKVLSKLAGQEASTIHSILKINPTTYEENVLFEQKKVPDLALCRVLLFDEASMCDRSLFKIMLASIPKWCTVIGIGDRCQIRPVDPGESTAYLSPFFTHKDFVQCDLTEVKRSNAPIIDVATDIRNGKWIYDKVVDGHGVHGYTDLKSYMMNYFNVVKTPEDLFENRMMAFTNKSVDKLNSIIRRKLFETEKPFIKDEVIVLQEPLTKTYKLDGKNMTEMLFNNGQFVRIRDAVETSTFVKARGVSGEYMIRYWNLTVETYGDDEEYIREDIKVISSEEELYKFNLFLAKTAETYKFWNKGGKAPWSEFWDAKRMFTKVKALPVSTFHKAQGMSVDTAFVYTPCIHYADSELAKQLLYVGTTRGRFDVHFI
>ID:YP_003934641.1 |[Shigella phage SP18]||_Shigella_phage_SP18.gbk|dda|1329|NC_014595(170605):8930-10258:-1 ^GeneID:9830377^ Shigella phage SP18, complete genome.|neighbours:ID:YP_003934640.1(-1),ID:YP_003934642.1(-1)|neighbour_genes:hypothetical protein,dda.1|
MIKFEDLNTGQKEAFDYITEAIQRRSGECITLNGPAGTGKTTLTKFVIDHLVRNGVMGIVLAAPTHQAKKVLSKLSGQTANTIHSILKINPTTYEDQNIFEQREMPDMSKCNVLVCDEASMYDGSLFKIICNSVPEWCTILGIGDMHQLQPVDPGSTQQKISPFFTHPKFKQIHLTEVMRSNAPIIEVATEIRNGGWFRDCMYDGHGVQGFTSQTALKDFMVNYFGIVKDADMLMENRMYAYTNKSVEKLNNIIRRKLYETDKAFLPYEVLVMQEPHMKELEFEGKKFSETIFNNGQLVRIKDCKYTSTILRCKGESHQLVINYWDLEVESIDEDEEYQVDRIKVLPEDQQPKFQAYLAKVADTYKQMKAAGKRPEWKDFWKARRTFLKVRALPVSTIHKAQGVSVDKAFIYTPCIHMAEASLASQLAYVGITRARYDAYYV
>ID:AUV63972.1 |[Shigella phage Sf20]||_Shigella_phage_Sf20_.gbk|DNA helicase|1392|MF327006(163982):106197-107588:-1 ^^ Shigella phage Sf20, complete genome.|neighbours:ID:AUV63971.1(-1),ID:AUV63973.1(-1)|neighbour_genes:hypothetical protein,hypothetical protein|
MSRVLTFDMLTDGQKHAFDVLMKRIEQKKHTTVRGAAGTGKTAMMKFIVQEMVRRGVTGVVLATPTHQAKKVLSKAVGRQAFTLHALLRLNPTNYEDTQVFEQKDTPKLDDVQIIIVDEASMVDKKLFDILMKSINGRIVIIAVGDLYQLRPVDPSGATSISPFFTDERFQNVELTEIKRSNAPIIDVATAVRNGKWVFEKQCDNEGVFHSSTLPEFMKHYFEAVKTPEDLLENRILAYTNKSVEKLNEIVRKRVYNTDEPVIVDEILVTQEPLIEYLRDERGKKIPNVIFNNGEMIRVKEVIPREFTLRCTGVDPQPVLGYTLKVESVDDDEDKEILNQKVGLDAVGITTDKPDLVEINILTEQRQKNIFSIYLNTVAGQYREMKKENPKFKPDWDSFWTMKRMFLNVKALPACTIHKSQGISVDRVFLYTPCMCTDNVDFELAMQLLYVGVTRARYRVDYI
>ID:YP_009618829.1 |[Shigella phage Sf21]||_Shigella_phage_Sf21_.gbk|DNA helicase|1320|NC_042077(166002):8787-10106:-1 ^GeneID:40095432^ Shigella phage Sf21, complete genome.|neighbours:ID:YP_009618828.1(-1),ID:YP_009618830.1(-1)|neighbour_genes:hypothetical protein,hypothetical protein|
MTFDDLTEGQKNAFNIVMKAIKEKKHHVTINGPAGTGKTTITKFIIEALISTGETGIILAAPTHAAKKILSKLSGKEASTIHSILKINPVTYEENVLFEQKEVPDLAKCRVLICDEVSMYDRKLFKILLSTIPPWCTIIGIGDNKQIRPVDPGENTAYISPFFTHKDFYQCELTEVKRSNAPIIDVATDVRNGKWIYDKVVDGHGVRGFTGDTALRDFMVNYFSIVKSLDDLFENRVMAFTNKSVDKLNSIIRKKIFETDKDFIVGEIIVMQEPLIKTYKIDGKPVSEIIFNNGQLVRIIEAEYTSTFVKARGVPGEYLIRHWDLTVETYGDDEYYREKIKIISSDEELYKFNLFLGKTAETYKNWNKGGKAPWSDFWDAKSQFSKVKALPASTFHKAQGMSVDRAFIYTPCIHYADAELAQQLLYVGVTRGRYDVFYV
>ID:YP_009614940.1 |[Shigella phage Sf22]||_Shigella_phage_Sf22_.gbk|DNA helicase|1320|NC_042039(166283):121480-122799:-1 ^GeneID:40091355^ Shigella phage Sf22, complete genome.|neighbours:ID:YP_009614939.1(-1),ID:YP_009614941.1(-1)|neighbour_genes:gp187,gp189|
MTFDDLTEGQKNAFNIVMRAIKEKKHHVTINGPAGTGKTTLTKFIIEALISTGETGIILAAPTHAAKKILSKLSGKEASTIHSILKINPVTYEENVLFEQKEVPDLAKCRVLICDEVSMYDRKLFKILLSTIPPWCTIIGIGDNKQIRPVDPGENTAYISPFFTHKDFYQCELTEVKRSNAPIIDVATDVRNGKWIYDKVVDGHGVRGFTGDTALRDFMVNYFSIVKSLDDLFENRVMAFTNKSVDKLNSIIRKKIFETDKDFIVGEIIVMQEPLIKTYKIDGKPVSEIIFNNGQLVRIIEAEYTSTFVKARGVPGEYLIRHWDLTVETYGDDEYYREKIKIISSDEELYKFNLFLGKTAETYKNWNKGGKAPWSDFWDAKSQFSKVKALPASTFHKAQGMSVDRAFIYTPCIHYADAELAQQLLYVGVTRGRYDVFYV
>ID:ATE86548.1 |[Shigella phage Sf23]||_Shigella_phage_Sf23_.gbk|DNA helicase|1320|MF158046(167678):99048-100367:-1 ^^ Shigella phage Sf23, complete genome.|neighbours:ID:ATE86547.1(-1),ID:ATE86549.1(-1)|neighbour_genes:hypothetical protein,hypothetical protein|
MTFDDLTEGQKNAFNIVMRAIKEKKHHVTINGPAGTGKTTLTKFIIEALISTGETGIILAAPTHAAKKILSKLSGKEASTIHSILKINPVTYEENVLFEQKEVPDLAKCRVLICDEVSMYDRKLFKILLSTIPPWCTIIGIGDNKQIRPVDPGENTAYISPFFTHKDFYQCELTEVKRSNAPIIDVATDVRNGKWIYDKVVDGHGVRGFTGDTALRDFMVNYFSIVKSLDDLFENRVMAFTNKSVDKLNNIIRKKIFETDKDFIVGEIIVMQEPLIKTYKIDGKPVSEIIFNNGQLVRIIEAEYTSTFVKARGVPGEYLIRHWDLTVETYGDDEYYREKIKIISSDEELYKFNLFLGKTAETYKNWNKGGKAPWSDFWDAKSQFSKVKALPASTFHKAQGMSVDRAFIYTPCIHYADAELAQQLLYVGVTRGRYDVFYV
>ID:YP_009619222.1 |[Shigella phage Sf24]||_Shigella_phage_Sf24_.gbk|DNA helicase|1320|NC_042078(168112):103363-104682:-1 ^GeneID:40095837^ Shigella phage Sf24, complete genome.|neighbours:ID:YP_009619221.1(-1),ID:YP_009619223.1(-1)|neighbour_genes:hypothetical protein,hypothetical protein|
MTFDDLTEGQKNAFNIVMKAIKEKKHHVTINGPAGTGKTTLTKFIIEALISTGETGIILAAPTHAAKKILSKLSGKEASTIHSILKINPVTYEENVLFEQKEVPDLAKCRVLICDEVSMYDRKLFKILLSTIPPWCTIIGIGDNKQIRPVDPGENTAYISPFFTHKDFYQCELTEVKRSNAPIIDVATDVRNGKWIYDKVVDGHGVRGFTGDTALRDFMVNYFSIVKSLDDLFENRVMAFTNKSVDKLNNIIRKKIFETDKDFIVGEIIVMQEPLIKTYKIDGKPVSEIIFNNGQLVRIIEAEYTSTFVKARGVPGEYLIRHWDLTVETYGDDEYYREKIKIISSDEELYKFNLFLGKTAETYKNWNKGGKAPWSDFWDAKSQFSKVKALPASTFHKAQGMSVDRAFIYTPCIHYADAELAQQLLYVGVTRGRYDVFYV
>ID:AUV63424.1 |[Shigella phage Sf25]||_Shigella_phage_Sf25_.gbk|DNA helicase|1320|MF327009(168573):103217-104536:-1 ^^ Shigella phage Sf25, complete genome.|neighbours:ID:AUV63423.1(-1),ID:AUV63425.1(-1)|neighbour_genes:hypothetical protein,hypothetical protein|
MTFDDLTEGQKNAFNIVMRAIKEKKHHVTINGPAGTGKTTLTKFIIEALISTGETGIILAAPTHAAKKILSKLSGKEASTIHSILKINPVTYEENVLFEQKEVPDLAKCRVLICDEVSMYDRKLFKILLSTIPPWCTIIGIGDNKQIRPVDPGENTAYISPFFTHKDFYQCELTEVKRSNAPIIDVATDVRNGKWIYDKIIDGHGVRGFTGDTALRDFMVNYFSIVKSLDDLFENRVMAFTNKSVDKLNSIIRKKIFETDKDFIVGEIIVMQEPLIKTYKIDGKPVSEIIFNNGQLVRIIEAEYTSTFVKARGVPGEYLIRHWDLTVETYGDDEYYREKIKIISSDEELYKFNLFLGKTAETYKNWNKGGKAPWSDFWDAKSQFSKVKALPASTFHKAQGMSVDRAFIYTPCIHYADAELAQQLLYVGVTRGRYDVFYV
>ID:YP_004414916.1 |[Shigella phage Shfl2]||_Shigella_phage_Shfl2_.gbk|putative DNA helicas..|1320|NC_015457(165919):8958-10277:-1 ^GeneID:10498779^ Shigella phage Shfl2, complete genome.|neighbours:ID:YP_004414915.1(-1),ID:YP_004414917.1(-1)|neighbour_genes:hypothetical protein,hypothetical protein..|
MTFDDLTEGQKNAFNIVMRAIKEKKHHVTINGPAGTGKTTLTKFIIEALISTGETGIILAAPTHAAKKILSKLSGKEASTIHSILKINPVTYEENVLFEQKEVPDLAKCRVLICDEVSMYDRKLFKILLSTIPPWCTIIGIGDNKQIRPVDPGENTAYISPFFTHKDFYQCELTEVKRSNAPIIDVATDVRNGKWIYDKIVDGHGVRGFTGDTALRDFMVNYFSIVKSLDDLFENRVMAFTNKSVDKLNSIIRKKIFETDKDFIVGEIIVMQEPLIKTYKIDGKPVSEIIFNNGQLVRIIEAEYTSTFVKARGVSGEYLIRHWDLTVETYGDDEYYREKIKIISSDEELYKFNLFLGKTAETYKNWNKGGKAPWSDFWDAKSQFSKVKALPASTFHKAQGMSVDRAFIYTPCIHYADAELAQQLLYVGVTRGRYDVFYV
>ID:YP_009110838.1 |[Shigella phage pSs-1]||_Shigella_phage_pSs-1_.gbk|gp31|1320|NC_025829(164999):14889-16208:-1 ^GeneID:22475104^ Shigella phage pSs-1, complete genome.|neighbours:ID:YP_009110837.1(-1),ID:YP_009110839.1(-1)|neighbour_genes:gp30,gp32|
MTFDDLTEGQKNAFNIVMRAIKEKKHHVTINGPAGTGKTTLTKFIIEALISTGETGIILAAPTHAAKKILSKLSGKEASTIHSILKINPVTYEENVLFEQKEVPDLAKCRVLICDEVSMYDRKLFKILLSTIPPWCTIIGIGDNKQIRPVDPGENTAYISPFFTHKDFYQCELTEVKRSNAPIIDVATDVRNGKWIYDKVVDGHGVRGFTGDTALRDFMVNYFSIVKSLDDLFENRVMAFTNKSVDKLNSIIRKKIFETDKDFIVGEIIVMQEPLIKTYKIDGKPVSEIIFNNGQLVRIIEAEYTSTFVKARGVSGEYLIRHWDLTVETYGDDEYYREKIKIISSDEELYKFNLFLGKTAETYKNWNKGGKAPWSDFWDAKSQFSKVKALPASTFHKAQGMSVDRAFIYTPCIHYADAELAQQLLYVGVTRGRYDVFYV
>ID:NP_899402.1 |[Vibrio phage KVP40]||_Vibrio_phage_KVP40_.gbk|Dda|1236|NC_005083(244834):90730-91965:1 ^GeneID:2545882^ Vibrio phage KVP40, complete genome.|neighbours:ID:NP_899401.1(1),ID:NP_899403.1(1)|neighbour_genes:hypothetical protein,hypothetical protein|
MDAFLESDGHMTISGPAGSGKTFLMKSILEALESKGKNVTMVTPTHQAKNVLHKATGQEVSTIHSLLKIHPDTYEDQKHFTQSGEVEGLDEIDVLVVEEASMVDEELFQITGRTMPRKCRILAVGDKYQLQPVKHEPGVISPFFTKFSTFEMNEVVRQAKDNPLIQVATEVRNGQWLRTNWSKERRQGVLHVPNVNKMLDTYLSKVNSPEDLLDYRILAYTNDCVDTFNGIIREHVYNTSEPFIPGEYLVTQMPVMVSNGKYPVCVIENGEVVKILDVRQKTIDGMLPKVDNEAFDVAVLTVEKEDGNVYEFTVLWDDLQKERFARYLSVAAGTYKSMRGNTKRYWRAFWGLKEQMIETKSLGASTVHKSQGTTVKGVCLYTQDMGYAEPEILQQLVYVGLTRPTDWALYN
>ID:YP_009006117.1 |[Vibrio phage VH7D]||_Vibrio_phage_VH7D_.gbk|ATP-dependent DNA he..|1266|NC_023568(246964):25181-26446:1 ^GeneID:18499749^ Vibrio phage VH7D, complete genome.|neighbours:ID:YP_009006116.1(1),ID:YP_009006118.1(1)|neighbour_genes:hypothetical protein,hypothetical protein|
MGLTNCQQGAMNAFLDSDGHMTISGPAGSGKTFLMKSILAALDAKGKNVAMVAPTHQAKNVLHKMTGRDVSTIHSLLKIHPDTYEDQKHFKQAGDVEGLDEIDVLVVEEASMIDNELYDIMGKTMPRKCRILGVGDKYQLQPVKHEPGIISPMFTKFNTYEMTEVVRQAKDNPLIQVATEVRQGEWLRTNWSKELRQGVLHVPNVNKMLDTYLSKINTPEDLLDYRILAYTNDCVDTFNGIIREHIYNTSEPFIPNEYLVTQMPVMQSNGKYPVCVIDNGEIVKILDVRQKTIDGMLPKVDNESFDVAVLTVEKDDGNVYEFTVLWDDLQKERFARYLMVAAGTYKSMRGNTKRYWRAFWGLKEQMIETKSLGASTTHKSQGTTVKGVCIYTQDMGYAEPEIVQQLAYVALTRPTDWALYN
>ID:QBX06316.1 |[Vibrio phage ValB1 HC]||_Vibrio_phage_ValB1_HC_.gbk|ATP-dependent DNA he..|1266|MK568540(247619):235018-236283:-1 ^^ Vibrio phage ValB1 HC, complete genome.|neighbours:ID:QBX06315.1(-1),ID:QBX06317.1(-1)|neighbour_genes:hypothetical protein,hypothetical protein|
MGLTNCQQGAMNAFLDSDGHMTISGPAGSGKTFLMKSILAALDAKGKNVAMVAPTHQAKNVLHKMTGRDVSTIHSLLKIHPDTYEDQKHFKQAGDVEGLDEIDVLVVEEASMIDNELYDIMGKTMPRKCRILGVGDKYQLQPVKHEPGIISPMFTKFNTYEMTEVVRQAKDNPLIQVATEVRQGEWLRTNWSKELRQGVLHVPNVNKMLDTYLSKINTPEDLLDYRILAYTNDCVDTFNGIIREHIYNTSEPFIPNEYLVTQMPVMQSNGKYPVCVIDNGEIVKILDVRQKTIDGMLPKVDNESFDVAVLTVEKDDGNVYEFTVLWDDLQKERFARYLMVAAGTYKSMRGNTKRYWRAFWGLKEQMIETKSLGASTTHKSQGTTVKGVCIYTQDMGYAEPEIVQQLAYVALTRPTDWALYN
>ID:YP_009201209.1 |[Vibrio phage ValKK3]||_Vibrio_phage_ValKK3_.gbk|ATP-dependent DNA he..|1266|NC_028829(248088):40435-41700:-1 ^GeneID:26628432^ Vibrio phage ValKK3, complete genome.|neighbours:ID:YP_009201208.1(-1),ID:YP_009201210.1(-1)|neighbour_genes:hypothetical protein,hypothetical protein|
MGLTNCQQGAMNAFLDSDGHMTISGPAGSGKTFLMKSILAALDAKGKNVAMVAPTHQAKNVLHKMTGRDVSTIHSLLKIHPDTYEDQKHFKQAGDVEGLDEIDVLVVEEASMIDNELYDIMGKTMPRKCRILGVGDKYQLQPVKHEPGIISPMFTKFNTYEMTEVVRQAKDNPLIQVATEVRQGEWLRTNWSKELRQGVLHVPNVNKMLDTYLSKINTPEDLLDYRILAYTNDCVDTFNGIIREHIYNTSEPFIPNEYLVTQMPVMQSNGKYPVCVIDNGEIVKILDVRQKTIDGMLPKVDNESFDVAVLTVEKDDGNVYEFTVLWDDLQKERFARYLMVAAGTYKSMRGNTKRYWRAFWGLKEQMIETKSLGASTTHKSQGTTVKGVCIYTQDMGYAEPEIVQQLAYVALTRPTDWALYN
>ID:YP_008125352.1 |[Vibrio phage nt-1]||_Vibrio_phage_nt-1_.gbk|dda|1266|NC_021529(247511):8723-9988:1 ^GeneID:15926656^ Vibrio phage nt-1, complete genome.|neighbours:ID:YP_008125351.1(1),ID:YP_008125353.1(1)|neighbour_genes:hypothetical protein,hypothetical protein|
MGLTNCQQGAMDAFLNDDGNMTISGPAGSGKTFLMKSILEALNSQGKNVVMVTPTHQAKNVLHKATGQDVSTIHSLLKIHPDTYEDQKHFKQAGEVEGLDEIDVLVVEEASMIDNELYDITGRTMPRKCRILAVGDKYQLQPVKHEPGVISPFFTKFKTFEMNEVVRQAKDNPLIQVATGVRNGEWLRTNWSKERRQGVLHVPNVSKMLDTYLSKVNSPEDLLDYRILSYTNDCVDTFNGIIREHVYNTTEPFIPNEYLVTQMPVMVSTGKYPVCVIENGEVVKILDVRQKTIDGMLPKVDNESFDVAVLTVEKENGTVYEFTVLWDDLQKERFARYLSVAAGTYKSMRGNTKRYWRAFWGLKEQMIETKSLGASTIHKSQGTTVKGVCLYTQDMGFAEPEILQQLVYVGLTRPTDWALYN
>ID:ALP46992.1 |[Vibrio phage phi-Grn1]||_Vibrio_phage_phi-Grn1_.gbk|DNA helicase|1266|KT919972(248605):199433-200698:1 ^^ Vibrio phage phi-Grn1, complete genome.|neighbours:ID:ALP47235.1(1),ID:ALP47187.1(1)|neighbour_genes:chromosome segregati..,hypothetical protein|
MGLTNCQQGAMNAFLDSDGHMTISGPAGSGKTFLMKSILAALDAKGKNVAMVAPTHQAKNVLHKMTGRDVSTIHSLLKIHPDTYEDQKHFKQAGDVEGLDEIDVLVVEEASMIDNELYDIMGKTMPRKCRILGVGDKYQLQPVKHEPGIISPMFTKFNTYEMTEVVRQAKDNPLIQVATEVRQGEWLRTNWSKELRQGVLHVPNVNKMLDTYLSKINTPEDLLDYRILAYTNDCVDTFNGIIREHIYNTSEPFIPNEYLVTQMPVMQSNGKYPVCVIDNGEIVKILDVRQKTIDGMLPKVDNESFDVAVLTVEKDDGNVYEFTVLWDDLQKERFARYLMVAAGTYKSMRGNTKRYWRAFWGLKEQMIETKSLGASTTHKSQGTTVKGVCIYTQDMGYAEPEIVQQLAYVALTRPTDWALYN
>ID:ALP47373.1 |[Vibrio phage phi-ST2]||_Vibrio_phage_phi-ST2_.gbk|DNA helicase|1266|KT919973(250485):13420-14685:1 ^^ Vibrio phage phi-ST2, complete genome.|neighbours:ID:ALP47621.1(1),ID:ALP47577.1(1)|neighbour_genes:chromosome segregati..,hypothetical protein|
MGLTNCQQGAMNAFLDSDGHMTISGPAGSGKTFLMKSILAALDAKGKNVAMVAPTHQAKNVLHKMTGRDVSTIHSLLKIHPDTYEDQKHFKQAGDVEGLDEIDVLVVEEASMIDNELYDIMGKTMPRKCRILGVGDKYQLQPVKHEPGIISPMFTKFNTYEMTEVVRQAKDNPLIQVATEVRQGEWLRTNWSKELRQGVLHVPNVNKMLDTYLSKINTPEDLLDYRILAYTNDCVDTFNGIIREHIYNTSEPFIPNEYLVTQMPVMQSNGKYPVCVIDNGEIVKILDVRQKTIDGMLPKVDNESFDVAVLTVEKDDGNVYEFTVLWDDLQKERFARYLMVAAGTYKSMRGNTKRYWRAFWGLKEQMIETKSLGASTTHKSQGTTVKGVCIYTQDMGYAEPEIVQQLAYVALTRPTDWALYN
>ID:ALY07016.1 |[Vibrio phage vB_VmeM-32]||_Vibrio_phage_vB_VmeM-32_.gbk|putative helicase|1281|KU160494(199912):19478-20758:-1 ^^ Vibrio phage vB_VmeM-32, complete genome.|neighbours:ID:ALY07015.1(-1),ID:ALY07017.1(1)|neighbour_genes:hypothetical protein,capsid vertex protei..|
MGLTTGQQIALDKALSTRKHLIIKGPAGCGKSYLSKSILDGLGMRMGIALSAPTHQAKKILSKMAGMEANTLHSLLRIHPDTYEDVRTFQQNKKGLDLSALRVLFIDEVSMLDDDLTDITLKSIPNTCRIIGIGDEFQIQPVKHLPGVISPVFTDSRFDTVELTEIVRQAAENPMIIVATEIRHGGWFRPLFDQTTKTGIIKAPSRIKLLDTYLRKVGDNAEFSEDYRLMAYTNNVIDTMNRFVRKQIYNTYEPFWLGEKLVMQEPVVLDIDGSVETLLNNGEVVTIKKIEPRTAHLNLPLVGKLSVEVADLVVVGDEDMDVSITVLWGESEEERFYKYMDKAASEYKSTGSGIAQKKMWSAWWNVKNTYVSTKPIFACTLHKSQGSTFKGAFIHTPDIISHAPHEIATQLAYVGSTRAQQFCVYY
>ID:AFN37384.1 |[Vibriophage phi-pp2]||_Vibriophage_phi-pp2_.gbk|dda|1266|JN849462(246421):90946-92211:1 ^^ Vibriophage phi-pp2, complete genome.|neighbours:ID:AFN37383.1(1),ID:AFN37385.1(1)|neighbour_genes:hypothetical protein,hypothetical protein|
MGLTNCQQGAMDAFLESDGHMTISGPAGSGKTFLMKSILEALESKGKNVTMVTPTHQAKNVLHKATGQEVSTIHSLLKIHPDTYEDQKHFTQSGEVEGLDEIDVLVVEEASMVDEELFQITGRTMPRKCRILAVGDKYQLQPVKHDPGVISPFFTKFTTFEMNEVVRQAKDNPLIQVATEVRNGQWLRTNWSKERRQGVLHVPNVNKMLDTYLSKVNSPEDLLDYRILAYTNDCVDTFNGIIREHVYNTSEPFIPGEYLVTQMPVMVSNGKYPVCVIENGEVVKILDVRQKTIDGMLPKVDNEAFDVAVLTVEKEDGNVYEFTVLWDDLQKERFARYLSVAAGTYKSMRGNTKRYWRAFWGLKEQMIETKSLGASTVHKSQGTTVKGVCLYTQDMGYAEPEILQQLVYVGLTRPTDWALYN
>ID:YP_009153619.1 |[Yersinia phage PST]||_Yersinia_phage_PST_.gbk|dda|1320|NC_027404(167785):9060-10379:-1 ^GeneID:24677439^ Yersinia phage PST, complete genome.|neighbours:ID:YP_009153618.1(-1),ID:YP_009153620.1(-1)|neighbour_genes:hypothetical protein,hypothetical protein|
MTFDDLTEGQKNAFNIVMRAIKEKKHHVTINGPAGTGKTTLTKFIIEALISTGETGIILAAPTHAAKKILSKLSGKEASTIHSILKINPVTYEENVLFEQKEVPDLAKCRVLICDEVSMYDRKLFKILLSTIPPWCTIIGIGDNKQIRPVDPGENTAYISPFFTHKDFYQCELTEVKRSNAPIIDVATDVRNGKWIYDKVVDGHGVRGFTGDTALRDFMVNYFSIVKSLDDLFENRVMAFTNKSVDKLNSIIRKKIFETDKDFIVGEIIVMQEPLIKTYKIDGKPVSEIIFNNGQLVRIIEAEYTSTFVKARGVPGEYLIRHWDLTVETYGDDEYYREKIKIISSDEELYKFNLFLGKTAETYKNWNKGGKAPWSDFWDAKSQFSKVKALPASTFHKAQGMSVDRAFIYTPCIHYADAELAQQLLYVGVTRGRYDVFYV
>ID:VEV89631.1 |[Yersinia phage fPS-2]||_Yersinia_phage_fPS-2_.gbk|g015c|1320|LR215722(169060):8711-10030:-1 ^^ Yersinia phage fPS-2 genome assembly, chromosome: I.|neighbours:ID:VEV89630.1(-1),ID:VEV89632.1(-1)|neighbour_genes:g014c,g016c|
MTFDDLTEGQKNAFNIVMRAIKEKKHHVTINGPAGTGKTTLTKFIIEALISTGETGIILAAPTHAAKKILSKLSGKEASTIHSILKINPVTYEENVLFEQKEVPDLAKCRVLICDEVSMYDRKLFKILLSTIPPWCTIIGIGDNKQIRPVDPGENTAYISPFFTHKDFYQCELTEVKRSNAPIIDVATDVRNGKWIYDKVVDGRGVRGFTGDTALRDFMVNYFSIVKSLDDLFENRVMAFTNKSVDKLNSIIRKKIFETDKDFIVGEIIVMQEPLIKTYKIDGKPVSEIIFNNGQLVRIIEAEYTSTFVKARGVSGEYLIRHWDLTVETYGDDEYYREKIKIISSDEELYKFNLFLGKTAETYKNWNKGGKAPWSDFWGAKSQFSKVKALPASTFHKAQGMSVDRAFIYTPCIHYADAELAQQLLYVGVTRGRYDVFYV
>ID:YP_009149256.1 |[Yersinia phage phiD1]||_Yersinia_phage_phiD1_.gbk|g017|1320|NC_027353(167063):9245-10564:-1 ^GeneID:24635453^ Yersinia phage phiD1 complete genome.|neighbours:ID:YP_009149255.1(-1),ID:YP_009149257.1(-1)|neighbour_genes:g016,g018|
MTFDDLTEGQKNAFNIVMRAIKEKKHHVTINGPAGTGKTTLTKFIIEALISTGETGIILAAPTHAAKKILSKLSGKEASTIHSILKINPVTYEENVFFEQKEVPDLAKCRVLICDEVSMYDRKLFKILLSTIPPWCTIIGIGDNKQIRPVDPGENTAYISPFFTHKDFYQCELTEVKRSNAPIIDVATDVRNGKWIYDKVVDGHGVRGFTGDTALRDFMVNYFSIVKSLDDLFENRVMAFTNKSVDKLNSIIRKKIFETDKDFIVGEIIVMQEPLIKTYKIDGKPVSEIIFNNGQLVRIIEAEYTSTFVKARSVPGEYLIRHWDLTVETYGDDEYYREKIKIISSDEELYKFNLFLGKTAETYKNWNKGGKAPWSDFWDAKSQFSKVKALPASTFHKAQGMSVDRAFIYTPCIHYADAELAQQLLYVGVTRGRYDVFYV
