# Supplementary material for: Influence of Non-canonical DNA Bases on the Genomic Diversity of Tevenvirinae
Source: Front Microbiol. 2021 Apr 6;12:632686. doi: 10.3389/fmicb.2021.632686 (PMC8056088; doi:10.3389/fmicb.2021.632686)
Supplement: Supplementary Data Sheet 1 — Clustering results (folders “first clusterisation,” “second clusterisation,” and “third clusterisation”): the number of pan-genome components in the individual genome (files “pan genome components of genomes”), the total number of all clusters and components of the pan-genome (files “pan genome components”), a list of clusters of the core genome (files “core list”), a list of clusters of the softcore genome (files “softcore list”). Clusters of the softcore genome (folders “softcore clusters”) are presented in the files which show regions in genomes, protein sequences, names of viruses which have these proteins A description of softcore clusters is also supplied (file “Softcore clusters description”). [file Data_Sheet_1.ZIP › Data sheet 1/first clusterisation/softcore_clusters/19897_61.faa]

>ID:YP_004300629.1 |[Acinetobacter virus 133]|Acj133|_Acinetobacter_phage_133_.gbk|61|1014|NC_015250(159801):22807-23820:-1 ^GeneID:10323035^ Acinetobacter phage 133, complete genome.|neighbours:ID:YP_004300628.1(-1),ID:YP_004300630.1(-1)|neighbour_genes:hypothetical protein,gp61 DNA primase sub..|
MSVWVEQEFAERILCNYGQFRKVSINPFKLNCRCPVCGDSATDEFKARFWAYEYQGSIMVHCYNCDVSMGIRTFIKEYDEPMYREMLLEISKSNGFNRPKAQPVIIKKAAPVIEQIPYSVRLDTLPKNHPIIKYVQGRKIPEYQWNRLYFTGEWPKLCNHVKPGTYKKEPKEYRLVIPIYNADGKMESFQGRALTPDAPQKYITIKSSDDATKIYGVDRIDPSQTVITLEGPLDSLFIKNAIAITGGSLDLDSVPFKGNRVWAMDHEPRHPDTIKRMERLIEAGEKVCFWLNCPWNEKDINEMIKEGAKPDELRQFILDNSYSGNMARLKLKQYRKV
>ID:AWY10373.1 |[Acinetobacter phage AM101]||_Acinetobacter_phage_AM101_.gbk|DNA primase subunit|1032|MH165274(166487):141305-142336:1 ^^ Acinetobacter phage AM101, complete genome.|neighbours:ID:AWY10372.1(1),ID:AWY10374.1(1)|neighbour_genes:hypothetical protein,hypothetical protein|
MSSWIDNDYAIRLLSYERNYKLIPGMPIRINCACPVCGDSQKDPHKARFWYFHHDNTTFVHCYNCDYSSRFDRFLQERDEELYREYMMEKFKESGSGTSSRSAPVEVSEKLTTTFKVIEKLNYSTRIDTLPDSHPIVKYVSDRAIPKEKWNRLWFTAQWQDLCNSIKPGTFETPKPEYRLVIPIFNKKGEIESIQGRALKPSNIKYMTIKAHEHASKVYGQDTIDESKDFVFVMEGPIDSLFLENALAITGGSLSLDQVPYPEKRIWVLDNECRHPDTIKRMKKLIDAGERVCFWDNAPWQSKDVNDMIVKEGAKASDIQEYILQNSESGLMAQVRMTQFCKI
>ID:YP_004009419.1 |[Acinetobacter phage Ac42]|Ac42|_Acinetobacter_phage_Ac42_.gbk|61|1017|NC_014660(167716):28941-29957:-1 ^GeneID:9925684^ Acinetobacter phage Ac42, complete genome.|neighbours:ID:YP_004009418.1(-1),ID:YP_004009420.1(-1)|neighbour_genes:hypothetical protein,61.1|
MNWVEYEFADRMACVYPRYRKVSHSPFKINCRCQVCGDSQKDQHKARFWIYDHKGVLLVKCFNCDLSMSFVRYMKENDEALYREFLIERRKAELPTQVSKVEPVEEPVKEISKVELAFCERLDKLPPNHPIVKYVKSRMIPEAVFDRLFFTMQWPALCNSVKPETYKIERQEPRLVIPIYNQEGVLESFQGRSLDPNAPQKYITIKSHEDATKIYGMDRVVAGRRVYVFEGPIDSLFIPNGIAITGGAIDVDVVPFAEDRVWVLDNECRHIDTINRMNKLIEQGQTVCFWDQSPWKSKDINDMIRKEGATPDQIIEYINANSFSGLRAKQRMIRFRKI
>ID:YP_004009672.1 |[Acinetobacter phage Acj61]||_Acinetobacter_phage_Acj61_.gbk|61|1032|NC_014661(164093):27329-28360:-1 ^GeneID:9925946^ Acinetobacter phage Acj61, complete genome.|neighbours:ID:YP_004009671.1(-1),ID:YP_004009673.1(-1)|neighbour_genes:hypothetical protein,61.1|
MSYVDNEFALRIFSYQRNFRQVSTMPFKLNCSCPICGDSATDRLKARFWYYEYKGTMFCHCFNCDYSAGFGRFLENHDESLYREYLLEKRKEETFGKKETPKVVETEISEKFTKKLIIEKLDFCERLDRLPTNHPIIKYVVNRAIPKSAYKRLWFTAHWQEMVNATKPTFDNPRQECRLVIPIYNKEHKIEAYQGRALSSLARQKYMTIKAHEDASKVYGVDMVDDSKQWVYVMEGPIDSLFIPNAIAITGGSLDLDQVPYKDKRIWVLDNEPRHNDTIKRMEKLIAAGERVCFWDEAPWHSKDINDMVAKEGADPRDIEEYIVDNWAVGLLAQLRMSKYRKI
>ID:YP_004010202.1 |[Acinetobacter phage Acj9]||_Acinetobacter_phage_Acj9_.gbk|61|768|NC_014663(169947):31078-31845:-1 ^GeneID:9926499^ Acinetobacter phage Acj9, complete genome.|neighbours:ID:YP_004010201.1(-1),ID:YP_004010203.1(-1)|neighbour_genes:hypothetical protein,61.1|
MEKFKAGNTRTNVRREIDISPKITASLKVIEKLDYSERLDTLPADHPIIKYVESRKIPKDKWNRLWFTTKWQELANSIKPGTFETPKPEPRLVIPIYNREGKIESLQGRALRRSNVKYMTLKASDNASKIYGQDTVNEKLDFVFVMEGPIDSLFLTNAIAITGGSLNLDMVPWPEKRIWVMDNEPRHKDTIARMQRLIDEGETVCFWDAAPWQSKDVNDMVAKEGADPKDVQQYILDNSVSGLMARMRMVKYCKI
>ID:AXY82847.1 |[Acinetobacter phage KARL-1]||_Acinetobacter_phage_KARL-1_.gbk|DNA primase subunit|1032|MH713599(166560):155866-156897:1 ^^ Acinetobacter phage KARL-1, complete genome.|neighbours:ID:AXY82846.1(1),ID:AXY82848.1(1)|neighbour_genes:hypothetical protein,hypothetical protein|
MSSWIDNDYAIRLLSYERNYKLIPGMPIRINCACPVCGDSQKDPHKARFWYFHHDNTTFVHCYNCDYSSRFDRFLQERDEELYREYMMEKFKESGSGTSSRPAPVEVSEKLTTTFKVIEKLNYSTRIDTLPDSHPIVKYVSDRAIPKEKWNRLWFTAQWQDLCNSIKPGTFETPKPEYRLVIPIFNKKGEIESIQGRALKPSNIKYMTIKAHEHASKVYGQDTIDESKDFVFVMEGPIDSLFLENALAITGGSLSLDQVPYADKRIWVLDNECRHIDTIKRMNKLIDAGERVCFWDNAPWQSKDVNDMIVKEGAKASDIQEYILQNSESGLMAQVRMTQFCKI
>ID:YP_006488918.1 |[Acinetobacter phage ZZ1]||_Acinetobacter_phage_ZZ1_.gbk|DNA primase subunit|1041|NC_018087(166687):29047-30087:-1 ^GeneID:13165004^ Acinetobacter phage ZZ1, complete genome.|neighbours:ID:YP_006488920.1(-1),ID:YP_006488916.1(-1)|neighbour_genes:hypothetical protein,hypothetical protein|
MSSFIDDEYALQYFSLQRNFKQVGAMPLKLNCSCPVCGDSAKDTFMARFWYYEHKGTKFVHCYNCDYSNSFGMFLREYDEDAFKNYQMTQFKEGAHKTNNRYTQPGKELYVQPKKADVVKHIEKLDYCQRLDTLPKSHPIIKYVEARKIPTEKYNRLWFTSQWQELCNKVKPGTFAKVMPEYRLVIPIFNKDGQIESFQGRALKESRVKYMTIKVDEESTKIYGQDTVDESKPVLMLEGPLDSLFLSNACAITGGKLSLDQVPYEGNRIWVMDNECRHEDTLKRMQSLIDAGESVCFWDSAPWPSKDINDMIVKDGATPEQIEDYILNNYASGLMAKVRMMKYRKI
>ID:AXF40626.1 |[Acinetobacter phage vB_ApiM_fHyAci03]||_Acinetobacter_phage_vB_ApiM_fHyAci03_.gbk|DNA primase subunit|1032|MH460829(165975):28003-29034:-1 ^^ Acinetobacter phage vB_ApiM_fHyAci03, complete genome.|neighbours:ID:AXF40625.1(-1),ID:AXF40627.1(-1)|neighbour_genes:hypothetical protein,hypothetical protein|
MSSWIDNDYAIRLLSYERNYKLIPGMPIRINCACPVCGDSQKDPHKARFWYFHHDNTTFVHCYNCDYSSRFDRFLQERDEELYREYMMEKFKESGSGTSSRSAPVEVSEKLTTTFKVIEKLNYSTRIDTLPDSHPIVKYVSDRAIPKEKWNRLWFTAQWQDLCNSIKPGTFETPKPEYRLVIPIFNKKGEIESIQGRALKPSNIKYMTIKAHEHASKVYGQDTIDESKDFVFVMEGPIDSLFLENALAITGGSLSLDQVPYADKRIWVLDNECRHPDTIKRMKKLIDAGERVCFWDNAPWQSKDVNDMIVKEGAKASDIQEYILQNSESGLMAQVRMTQFCKI
>ID:APU01403.1 |[Aeromonas phage 65.2]||_Aeromonas_phage_65.2_.gbk|DNA primase|1047|KY290955(236567):7645-8691:-1 ^GO:0003676,GO:0003677,GO:0003896,GO:0006260,GO:0006304,GO:0008270,SEED:fig|6666666.172300.peg.12^ Aeromonas phage 65.2, complete genome.|neighbours:ID:APU01402.1(-1),ID:APU01404.1(-1)|neighbour_genes:hypothetical protein,hypothetical protein|
MNIIAIERDFATRLSYRMEMCTDHARGVEVRYNFKCPLCGDGDSGYKTRGWLYEDDGHVRFGCFNCGRNFKLTNYLYDHEPEMYREFAKEKFSNKDDSWVSVEKPKPKPVEIIKKNVIPYSTCIADLPENHPAVKWVANRKIPKHQYHLFFFTDEWKKLANNIKPETYLYDDKKEYRLVIPIYNKDGTYSSLQGRALDPNVDKSRRYLTIKADDKASKVYGMERADPNKTVWMLEGPIDSVFIPNACAIVGGVMALEDAPFPEKRVWVLDKEDRSYDTIKRIENLVHAGERVVIWDECPWQSKDINDMVKNDGARIEDIISYLKEHTYYGLRAELALSKWRRFGHKRI
>ID:YP_004300850.1 |[Aeromonas virus 65]||_Aeromonas_phage_65_.gbk|61|1047|NC_015251(235229):7646-8692:-1 ^GeneID:10323272^ Aeromonas phage 65, complete genome.|neighbours:ID:YP_004300849.1(-1),ID:YP_004300851.1(-1)|neighbour_genes:hypothetical protein,61.1|
MNIIAIERDFATRLSYRMEMCTDHARGVEVRYNFKCPLCGDGDSGYKTRGWLYEDDGHVRFGCFNCGRNFKLTNYLYDHEPEMYREFAKEKFSNKDDSWVSVEKPKPKPVEIIKKNVIPYSTCIADLPENHPAVKWVANRKIPKHQYHLFFFTDEWKKLANNIKPETYLYDDKKEYRLVIPIYNKDGTYSSLQGRALDPNVDKSRRYLTIKADDKASKVYGMERADPNKTVWMLEGPIDSVFIPNACAIVGGVMALEDAPFPEKRVWVLDKEDRSYDTIKRIENLVHAGERVVIWDECPWQSKDINDMVKNDGARIEDIISYLKEHTYYGLRAELALSKWRRFGHKRI
>ID:ATI17493.1 |[Aeromonas phage AS-szw]||_Aeromonas_phage_AS-szw_.gbk|DNA primase|1056|MF498773(229957):166447-167502:1 ^^ Aeromonas phage AS-szw, complete genome.|neighbours:ID:ATI17492.1(1),ID:ATI17494.1(1)|neighbour_genes:hypothetical protein,hypothetical protein|
MNIIYIERQFATRLSYRMELCTDHSRGVEVKYNFRCPICGDSKTDYSKTRGWLYESEGHVRYGCFNCNVNMKLTNYLYDNEPEMYREFAKEKFANKDDSEWFETKKTVEKPVELITKSVIPYSTCIADLPENHPAVKWVASRKIPKHQYKLFFFTADWKKVANSVKPETYLYDDKKEYRLVIPIYNKDGTYSSLQGRALDPNVDKSRRYLTIKADDKASKVYGMERVDPSKTVWMLEGPIDSVFIPNACAIVGGVMALEDAPFPDKRVWVLDKEGRSFDTLKRIENLIKAGEKVVIWDECPWSSKDINDFIKNDGATIDEVVQYLKDHTYSGLRAELALSKWRKFGHKRIS
>ID:ASU00504.1 |[Aeromonas phage AS-zj]||_Aeromonas_phage_AS-zj_.gbk|DNA primase|1056|MF448340(229929):43080-44135:1 ^^ Aeromonas phage AS-zj, complete genome.|neighbours:ID:ASU00505.1(1),ID:ASU00503.1(1)|neighbour_genes:hypothetical protein,hypothetical protein|
MNIIYIERQFATRLSYRMELCTDHSRGVEVKYNFRCPICGDSKTDYSKTRGWIYESEGHVRYGCFNCNVNMKLTNYLYDNEPEMYREFAKEKFANKDDSEWFETKKTVEKPVELITKSVIPYSTCIADLPENHPAVKWVAARKIPKHQYKLFFFTADWKKVANSVKPETYLYDDKKEYRLVIPIYNKDGTYSSLQGRALDPNVDKSRRYLTIKADDKASKVYGMERVDPSKTVWMLEGPIDSVFIPNACAIVGGVMALEDAPFPDKRVWVLDKEGRSFDTLKRIENLIKAGEKVVIWDECPWSSKDINDFIKNDGATIDEVVQYLKDHTYSGLRAELALSKWRKFGHKRIS
>ID:NP_943889.1 |[Aeromonas virus Aeh1]||_Aeromonas_phage_Aeh1_.gbk|61|1035|NC_005260(233234):7351-8385:-1 ^GeneID:2658235^ Aeromonas phage Aeh1, complete genome.|neighbours:ID:NP_943888.1(-1),ID:NP_943890.1(-1)|neighbour_genes:hypothetical protein,gp61.1 conserved hyp..|
MLYLQRHMAHQIAFVLPMFSDHSRAHEIKYNFRCHICGDSQKDKYKSRGWFYERDGQVWYGCFNCGKQLPFSLYLQMYHEELYREYIKEKYKDNERPKRQEVNLNLGSKLEKKEQKVVSDLPFCVKLSELREDHPVVQYMLDRCMPKDKLKLFYFTDNWKALSNHIKPETYKVVDREYRLVIPIHNQDGSVSCIQGRALGNVDKNQRYLTVKPDDQANKIYGLERVDGSKTVFYFEGPIDSVFIPNSLAIVGGSMHLNDAPFKSKRVWVLDNEPRSKETVERLEKLIDAGEKVVVWYECPWRSKDINDIIKNEGATAEQIEQYLKQNIVSGLSAKRRLSEWRKI
>ID:AUE22554.1 |[Aeromonas phage Ah1]||_Aeromonas_phage_Ah1_.gbk|DNA primase subunit|1038|MG250483(221116):7973-9010:-1 ^^ Aeromonas phage Ah1, complete genome.|neighbours:ID:AUE22553.1(-1),ID:AUE22555.1(-1)|neighbour_genes:hypothetical protein,hypothetical protein|
MLYLQRHMAHQIAFVLPMFSDHSRAHEIKYNFRCHICGDSQKDKYKSRGWFYERDGQVWYGCFNCGKQLPFSLYLQMYHEELYREYIKEKYKDNERPKRQEVNLNLGSKLEKKEKKVVSDLPFCVNLSELREDHPVVRYMLDRCIPKDKLKLFYFTDNWKALSNHIKPETYKVVDREYRLVIPIHNQDGTVSCIQGRALGNVDKNQRYLTVKPDDQANKIYGLERVDGSKTVFYFEGPIDSVFIPNSLAIVGGSMHLNDAPFKSKRVWVLDNEPRSKETVERLEKLIDAGEKVVLWDHFGRNEKDLNDMVKAGVSVDDIHDYLKSNIVSGLSAKLRLSKWRKSST
>ID:QAX98593.1 |[Aeromonas phage AsFcp_2]||_Aeromonas_phage_AsFcp_2_.gbk|DNA primase subunit|1035|MH791401(219171):177719-178753:-1 ^^ UNVERIFIED: Aeromonas phage AsFcp_2, complete genome.|neighbours:ID:QAX98592.1(-1),ID:QAX98594.1(-1)|neighbour_genes:hypothetical protein,hypothetical protein|
MLYLQRHMAHQIAFVLPMFSDHSRAHEIKYNFRCHICGDSMKDKYKSRGWFYEREGQVWYGCFNCGKQLPFTLYLQMYHEELYREYIKEKYKDNERPKRQEVNLNLGSKLEKKEQKSVCELPYCVKLSELREDHPVVRYMLSRCLPKDKLELFYFTDNWKALSNHIKPETYKHVEKEYRLVIPIHNADGSISCIQGRALGNVDKNQRYLTVKPDDTANKIYGLERVDGKKTVFYFEGPIDSVFIPNSLAIVGGSMHLNDAPFKDKRVWVLDNEPRSKETVERLEKLIDAGEKVVVWLDCPWYKKDVNDMIKDEGATAEQIEQYLKQNIVSGLSAKFRLSEWRKI
>ID:QAX97932.1 |[Aeromonas phage Asswx_1]||_Aeromonas_phage_Asswx_1_.gbk|DNA primase|1056|MH791398(229103):174148-175203:1 ^^ UNVERIFIED: Aeromonas phage Asswx_1, complete genome.|neighbours:ID:QAX97931.1(1),ID:QAX97933.1(1)|neighbour_genes:hypothetical protein,hypothetical protein|
MNIIYIERQFATRLSYRMELCTDHSRGVEVKYNFRCPICGDSKTDYSKTRGWLYESEGHVRYGCFNCNVNMKLTNYLYDNEPEMYREFAKEKFANKDDSEWFETKKTVEKPVELITKSVIPYSTCIADLPENHPAVKWVASRKIPKHQYKLFFFTADWKKVANSVKPETYLYDDKKEYRLVIPIYNKDGTYSSLQGRALDPNVDKSRRYLTIKADDKASKVYGMERVDPSKTVWMLEGPIDSVFIPNACAIVGGVMALEDAPFPDKRVWVLDKEGRSFDTLKRIENLIKAGEKVVIWDECPWSSKDINDFIKNDGATIDEVVQYLKDHTYSGLRAELALSKWRKFGHKRIS
>ID:QAY01216.1 |[Aeromonas phage Aswh_1]||_Aeromonas_phage_Aswh_1_.gbk|DNA primase|1062|MH791414(229730):64840-65901:-1 ^^ UNVERIFIED: Aeromonas phage Aswh_1, complete genome.|neighbours:ID:QAY01215.1(-1),ID:QAY01217.1(-1)|neighbour_genes:hypothetical protein,hypothetical protein|
MMINQIIIERQFATMLSYRMELTTDHSRGVEVKYNFRCPICGDSATQYHKTRGWFYESEGHVRFGCYNCGRNMKLTNYLYEYEPEMYREFAKEKYANKEDSWEPVYQEKKKEVKKEQIKKNEIPYSICLADLPETHPVIGWVNRRKIPKDKHKLFFFTDEWKKLANNIKPETYKYDDKKEYRLVIPIYNKDGTYSSIQGRALTNVEKSQRYLTIKADDDASKVYGMERVDESKTVYMLEGPIDSVFIPNACAIVGGSMALEDSPFENNRVWVLDNEPRSYDTIKRMEKLINASEKIVIWIDCPWTSKDINDMIKDEGATVDEIMEFIRENTYSGIRAVDALSKWRKYGHKRLK
>ID:YP_007010267.1 |[Aeromonas phage CC2]||_Aeromonas_phage_CC2_.gbk|DNA primase|1056|NC_019538(231743):95212-96267:-1 ^GeneID:14016515^ Aeromonas phage CC2, complete genome.|neighbours:ID:YP_007010266.1(-1),ID:YP_007010268.1(-1)|neighbour_genes:hypothetical protein,hypothetical protein|
MNIIYIERQFATRLSYRMELCTDHSRGVEVKYNFRCPVCGDSKTDYSKTRGWLYESEGHVRFGCFNCNVNMKLTNYLYDNEPEMYREFAKEKFANKDDSEWFETKKTVEKPVELITKSVIPYSTCIADLPENHPAVKWVAARKIPKHQYKLFFFTADWKKVANSVKPETYLYDDKKEYRLVIPIYNKDGTYSSLQGRALDPNVDKSRRYLTIKADDKASKVYGMERVDQSKTVWMLEGPIDSVFIPNACAIVGGVMALEDAPFPDKRVWVLDKEGRSFDTLKRIENLIKAGEKVVIWDECPWPSKDINDFIKNDGATIDDVVQYLKDHTYSGLRAELALSKWRKFGHKRIS
>ID:YP_009011439.1 |[Aeromonas phage PX29]||_Aeromonas_phage_PX29_.gbk|61|1014|NC_023688(222006):7084-8097:-1 ^GeneID:18559934^ Aeromonas phage PX29, complete genome.|neighbours:ID:YP_009011438.1(-1),ID:YP_009011440.1(-1)|neighbour_genes:hypothetical protein,61.1|
MAHQIAFVLPMFSDHSRAHEIKYNFRCHICGDSMKDKYKSRGWFYEREGQVWYGCFNCGKQLPFTLYLQMYHEELYREYIKEKYKDNERPKRQEVNLNLGSKLEKKEQKSVCELPYCVKLSELREDHPVVRYMLSRCLPKDKLELFYFTDNWKALSNHIKPETYKHVEKEYRLVIPIHNADGSISCIQGRALGNVDKNQRYLTVKPDDTANKIYGLERVDGKKTVFYFEGPIDSVFIPNSLAIVGGSMHLNDAPFKDKRVWVLDNEPRSKETVERLEKLIDAGEKVVVWLDCPWYKKDVNDMIKDEGATAEQIEQYLKQNIVSGLSAKFRLSEWRKI
>ID:YP_003969428.1 |[Aeromonas phage phiAS5]||_Aeromonas_phage_phiAS5_.gbk|DNA primase subunit|1032|NC_014636(225268):100098-101129:-1 ^GeneID:9861546^ Aeromonas phage phiAS5, complete genome.|neighbours:ID:YP_003969427.1(-1),ID:YP_003969429.1(-1)|neighbour_genes:hypothetical protein,hypothetical protein|
MLYIQRQMAHQIAFVLPMFSDHSRAHEIKYNFRCHICGDSQKDKYKSRGWFYERDGQVFYGCFNCGKQLPFSLYLQLYHEELYREYIKEKYKDSKPKRSEVKLDLGAKLEKKEQKIVSELPFCVRLSELPEAHPVVKYMLHRCIPKENLKLFYFTDNWKGLSNHIKPDTYKHIEKEYRLVIPIYNADGTVSCIQGRALGNVDKNQRYLTVKPSDDANKVYGLERVDGTKTVWYFEGPIDSTFIPNSLAIVGGSMHLADAPFKGKRVWVLDNEPRSKETVERLEKLIDAGEKVVVWLDCPFHSKDINDMIKDEGATVQQIETYLKQNTVSGLSAKRRLSEWRKI
>ID:YP_802973.1 |[Escherichia virus RB32]||_Bacteriophage_RB32_.gbk|61|1029|NC_008515(165890):15952-16980:-1 ^GeneID:4405673^ Bacteriophage RB32, complete genome.|neighbours:ID:YP_802972.1(1),ID:YP_802974.1(-1)|neighbour_genes:hypothetical protein,61.1|
MSSIPWIDNEFAYRALAHLPKFTQVNNSSTFKLRFRCPVCGDSKTDQNKARGWYYGDNNEGNIHCYNCNYHAPIGIYLKEFEPDLYREYIFEIRKEKGKSRPVEKPKELPKQPEKKIIKSLPSCVRLDKLAEDHAIIKYVKARCIPKDKWKYLWFTTEWPKLVNSIAPGTYKKEIPEPRLVIPIYNANGKAESFQGRALKKDAPQKYITIKAYPEATKIYGVERVKDGDVYVLEGPIDSLFIENGIAITGGQLDLEIVPFKDRRVWVLDNEPRHPDTIKRMTKLVDAGERVMFWDKSPWKSKDVNDMIRKEGATPEQIMEYMKNNIAQGLMAKMRLSKYAKI
>ID:YP_009218704.1 |[Citrobacter phage IME-CF2]||_Citrobacter_phage_IME-CF2_.gbk|DNA primase / DNA he..|1029|NC_029013(177688):101782-102810:1 ^GeneID:26644921,SEED:fig|1527524.5.peg.174^ Citrobacter phage IME-CF2, complete genome.|neighbours:ID:YP_009218703.1(1),ID:YP_009218705.1(1)|neighbour_genes:hypothetical protein,dCTP pyrophosphatase|
MYLDIEFATRIMGSLPQSEIVRRGGALSIHSRCPICGDSMKDKHKKRFWIYPSKKGDHMNCGCFNCGYNRPFTVFLKDYYPDDYRDYLLESFKDRKQTKTTHTEPPKEEKKYIPELQFCERLDTLPENHPIVKYVAGRHIPKDKYDRLWFTRQWQHLVNSVNPDSYPLPKDEPRLVIPIFDNKGKIESFQGRALRDNAAAKYMTIKACEQSTKIYGQDTIDPLKTVYFLEGPLDSLFVDNAGAITGGQLALSEVPYKNMRVWVLDNEARHPDTTTRLLKLIESGEKVVMWDKCPWPSKDINEMIKEDGATKAGIMQYLKDNTVHGLEAKLRFKAWDKSPKKK
>ID:YP_009194846.1 |[Citrobacter phage Margaery]||_Citrobacter_phage_Margaery_.gbk|primase|1026|NC_028755(178182):16225-17250:-1 ^^ Citrobacter phage Margaery, complete genome.|neighbours:ID:YP_009194845.1(-1),ID:YP_009194847.1(-1)|neighbour_genes:dUTPase,hypothetical protein|
MYLDIEFATRIMGSLPQSEIVRRGGEFSIHSRCPICGDSMKDKHKKRFWIFPSKRGTHMMCGCFNCNYSKPFSVFLKDYYPDDYTAYLMESFKDRKDLKQTHEEPPKEEKKYIPELQFCERLDTLPENHPIVKYVAGRHIPKDKYDRLWFTRQWQHLVNSVNADAYPLPKDEPRLVIPIFDEKGKIESFQGRALRDNANAKYMTIKACEHSTKVYGQDTIDPLKPVYLLEGPLDSLFVDNAGAITGGQMALSDVPYKNMRVWVLDNEARHPDTTHRLLKLIEAGEKVVLWDKCPWPSKDINEMIKTDGATKLEIMQYLKDNTVSGLTAKLRFKSWNKSPKK
>ID:AYJ72891.1 |[Citrobacter phage Maroon]||_Citrobacter_phage_Maroon_.gbk|DNA primase|1026|MH823906(178830):15779-16804:-1 ^^ Citrobacter phage Maroon, complete genome.|neighbours:ID:AYJ72890.1(-1),ID:AYJ72892.1(-1)|neighbour_genes:dCTP pyrophosphatase,hypothetical protein|
MYLDIEFATRIMGSLPQSEIVRRGGEFSIHSRCPICGDSMKDKHKKRFWIFPSKRGTHMMCGCFNCNYSKPFSVFLKDYYPDDYTAYLMESFKDRKDLKQTHEEPPKEEKKYIPELQFCERLDTLPENHPIVKYVAGRHIPKDKYDRLWFTRQWQHLVNSVNADAYPLPKDEPRLVIPIFDEKGKIESFQGRALRDNANAKYMTIKACEHSTKVYGQDTIDPLKPVYLLEGPLDSLFVDNAGAITGGQMALSDVPYKNMRVWVLDNEARHPDTTHRLLKLIEAGEKVVLWDKCPWPSKDINEMIKTDGATKLEIMQYLKDNTVSGLTAKLRFKSWNKSPKK
>ID:YP_009203748.1 |[Citrobacter phage Merlin]||_Citrobacter_phage_Merlin_.gbk|DNA primase subunit|1026|NC_028857(172733):15364-16389:-1 ^GeneID:26647948^ Citrobacter phage Merlin, complete genome.|neighbours:ID:YP_009203747.1(1),ID:YP_009203749.1(-1)|neighbour_genes:hypothetical protein,hypothetical protein|
MSWVHNEFAFRALSHLPKFTQVNNAAQFKLRCRCPVCGDSQKDENKARFWAYGLPDDVLLKCYNCDYVKPIGIYLKEYEPDLYREFILELRKDKMVQREKPVEKPKPVVEETKGIKLIHCERLDKMDPNHPIVRYIAGRKIPKDKWNRLYFTLKWPALVNSVNPDTYKTERDEPRLVIPIFNSEGIIESFQGRALRKDAPQKYITIKSNEHATKIYGTDTAKPGKNVYVLEGPIDSLFLDNAIAITGGAMDLSLVPFKEDRVWIMDHEPRKDDTIKRMKRLIDAGERVVFWDKAPWEKKDINDMIQKEGARIEDIQSYIENNIASGLMAQLRLKKYSKIGV
>ID:YP_009097630.1 |[Citrobacter phage Miller]||_Citrobacter_phage_Miller_.gbk|DNA primase|1029|NC_025414(178171):15941-16969:-1 ^InterPro:IPR013264^ Citrobacter phage Miller, complete genome.|neighbours:ID:YP_009097629.1(-1),ID:YP_009097631.1(-1)|neighbour_genes:dCTPase,hypothetical protein|
MYLDIEFATRIMGSLPQSEIVRRGGALSIHSRCPICGDSMKDKHKKRFWIYPSKKGDHMNCGCFNCGYNRPFTVFLKDYYPDDYRDYLMESFKDRKQTKTTHTEPPKEEKKYIPELQFCERLDTLPENHPIVKYVAGRHIPKDKYDRLWFTRQWQHLVNSVNPDSYPLPKDEPRLVIPIFDNKGKIESFQGRALRDNAAAKYMTIKACEQSTKIYGQDTIDPLKTVYFLEGPLDSLFVDNAGAITGGQLALSEVPYKNMRVWVLDNEARHPDTTTRLLKLIESGEKVVMWDKCPWPSKDINEMIKEDGATKAGIMQYLKDNTVHGLEAKLRFKAWDKSPKKK
>ID:YP_009146469.1 |[Citrobacter phage Moon]||_Citrobacter_phage_Moon.gbk|DNA primase subunit|1026|NC_027331(170341):15792-16817:-1 ^GeneID:24721635,InterPro:IPR013264^ Citrobacter phage Moon, complete genome.|neighbours:ID:YP_009146468.1(1),ID:YP_009146470.1(-1)|neighbour_genes:hypothetical protein,hypothetical protein|
MSWVHNEFAFRALSHLPKFTQVNNAAQFKLRCRCPVCGDSQKDENKARFWAYGLPDDVLLKCYNCDYVKPIGIYLKEYEPDLYREFILELRKDKMVQREKPVEKPTPVVEETKGIKLIHCERLDKMDSNHPIIRYIAGRKIPKDKWNRLYFTLKWPALVNSVNPDTYKTERDEPRLVIPIFNSEGIIESFQGRALRKDAPQKYITIKSNEHATKIYGTDTAKPGRNVYVLEGPIDSLFLDNAIAITGGAMDLSLVPFKEDRVWIMDHEPRKDDTIKRMKRLIDAGERVVFWDKAPWEKKDINDMIQKEGARIEDIQSYIENNIASGLMAQLRLKKYSKIGV
>ID:YP_009285566.1 |[Citrobacter phage vB_CfrM_CfP1]||_Citrobacter_phage_vB_CfrM_CfP1_.gbk|DNA primase|1026|NC_031057(180219):18189-19214:-1 ^GeneID:29079627^ Citrobacter phage vB_CfrM_CfP1, complete genome.|neighbours:ID:YP_009285565.1(-1),ID:YP_009285567.1(-1)|neighbour_genes:dUTPase,hypothetical protein|
MYLDIEFATRIMGSLPQSEIVRRGGALSIHSRCPICGDSMKDKHKKRFWIYPSKKGDHMNCGCFNCGYNRPFTVFLKDYYPDDYRDYLMESFKDRKQTKTTHTEPPKEEKKYIPELQFCERLDTLPENHPIVKYVAGRHIPKDKYDRLWFTRQWQHLVNSVNPDSYPLPKDEPRLVIPIFDNKGKIESFQGRALRDNAASKYMTIKACEQSTKIYGQDTIDPLKTVYFLEGPLDSLFVDNAGAITGGQLALSEVPYKNMRVWVLDNEARHPDTTTRLLKLIEAGEKVVMWDNSPWSSKDINEMIKTDGATKAEIMQYLKDNTVHGLTAKLRFKAWDKSPKK
>ID:SCN45720.1 |[Cronobacter phage Pet-CM3-4]||_Cronobacter_phage_Pet-CM3-4_.gbk|DNA primase / DNA he..|1026|LT614807(171975):16247-17272:-1 ^^ Cronobacter phage Pet-CM3-4 genome assembly, chromosome: I.|neighbours:ID:SCN45719.1(-1),ID:SCN45721.1(-1)|neighbour_genes:hypothetical protein,hypothetical protein|
MSWVDNEFAYRAFSHLPRFKQVTNGHRFKLNFRCPICGDSQKDQFKARGWAYEQPTGGIVVHCYNCDAHLGLAKYLRENEPDLYREYILEVRKEQGQARSAPKKEVKLPPVEKKFIQKLDYCERLDRLSPAHPICKYIAGRKIPKDKWNRLWFTTQWPALVNSVNEGTYSHEKNEPRLVIPIFNEKGKIESFQGRALSKDAPQKYMTIKAHELATKIYGQDTVDPNKLVFVMEGPLDSLFIDNAIAITGGSIELSMVPYEGNRAWIMDHEPRHPDTVKRMKKLIDAGERVVFWDKSPWSSKDVNDMIMKEGATPEQIMDYINNNIESGLMAKMRFTRYAKI
>ID:YP_006986302.1 |[Cronobacter phage vB_CsaM_GAP161]||_Cronobacter_phage_vB_CsaM_GAP161_.gbk|DNA primase subunit|1029|NC_019398(178193):14441-15469:-1 ^^ Cronobacter phage vB_CsaM_GAP161, complete genome.|neighbours:ID:YP_006986301.1(-1),ID:YP_006986303.1(-1)|neighbour_genes:hypothetical protein,hypothetical protein|
MYLDIEFATRIMGSLPQSEIVRRGGEFSIHSRCPICGDSMKDKHKKRFWIFPSKRGTHMMCGCFNCNYSKPFSVFLKDYYPDDYTAYLMESFKDRKDLKQTHEEPPKEEKKYIPELQFCERLDTLPENHPIVKYVAGRHIPKDKYDRLWFTRQWQHLVNSVNADAYPLPKDEPRLVIPIFDEKGKIESFQGRALRDNANAKYMTIKACEHSTKVYGQDTIDPLKTVYFLEGPLDSLFVDNAGAITGGQMALSDVPYKNMRVWVLDNERHHPDTTARLKKLIDAGEKVVLWDKCPWPSKDINEMIKSDGATKADIAKYLKENTVSGLTAKLRFNQWDRSPKKK
>ID:AOG16155.1 |[Cronobacter phage vB_CsaM_leB]||_Cronobacter_phage_vB_CsaM_leB_.gbk|primase|852|KX431559(177907):15848-16699:-1 ^^ Cronobacter phage vB_CsaM_leB, complete genome.|neighbours:ID:AOG16154.1(-1),ID:AOG16156.1(-1)|neighbour_genes:hypothetical protein,hypothetical protein|
MMCGCFNCNYSKPFSVFLKDYYPDDYTAYLMESFKDRKDLKQTHEEPPKEEKKYIPELQFCERLDTLPENHPIVKYVAGRHIPKDKYDRLWFTRQWQHLVNSVNADAYPLPKDEPRLVIPIFDEKGKIESFQGRALRDNANAKYMTIKACEHSTKVYGQDTIDPLKPVYLLEGPLDSLFVDNAGAITGGQMALSDVPYKNMRVWVLDNEARHPDTTHRLLKLIEAGEKVVLWDKCPWPSKDINEMIKTDGATKLEIMQYLKDNTVSGLTAKLRFKSWNKSPKK
>ID:AOG16434.1 |[Cronobacter phage vB_CsaM_leN]||_Cronobacter_phage_vB_CsaM_leN_.gbk|DNA primase subunit|1026|KX431560(179516):15312-16337:-1 ^^ Cronobacter phage vB_CsaM_leN, complete genome.|neighbours:ID:AOG16433.1(-1),ID:AOG16435.1(-1)|neighbour_genes:dCTPase,hypothetical protein|
MYLDIEFATRIMGSLPQSEIVRRGGEFSIHSRCPICGDSMKDKHKKRFWIFPSKRGTHMMCGCFNCNYSKPFSVFLKDYYPDDYTAYLMESFKDRKDLKQTHEEPPKEEKKYIPELQFCERLDTLPENHPIVKYVAGRHIPKDKYDRLWFTRQWQHLVNSVNADAYPLPKDEPRLVIPIFDEKGKIESFQGRALRDNANAKYMTIKACEHSTKVYGQDTIDPLKPVYLLEGPLDSLFVDNAGAITGGQMALSDVPYKNMRVWVLDNEARHPDTTHRLLKLIEAGEKVVLWDKCPWPSKDINEMIKTDGATKLEIMQYLKDNTVSGLTAKLRFKSWNKSPKK
>ID:YP_009005293.1 |[Enterobacter phage PG7]||_Enterobacter_phage_PG7_.gbk|DNA primase subunit|1038|NC_023561(173276):16460-17497:-1 ^GeneID:18502287^ Enterobacter phage PG7, complete genome.|neighbours:ID:YP_009005292.1(-1),ID:YP_009005294.1(-1)|neighbour_genes:hypothetical protein,hypothetical protein|
MENNMSWVDNEFAYRAFSHLPRFKQVTNGHRFKLNFRCPICGDSQKDQFKARGWAYEQPTGGIVVHCYNCDAHLGLAKYLRENEPDLYREYILEVRKEQGQARSAPKKEVKLPPVEKKFIQKLDYCERLDRLSPAHPICKYIAGRKIPKDKWNRLWFTTQWPALVNSVNEGTYSHEKNEPRLVIPIFNEKGKIESFQGRALSKDAPQKYMTIKAHELATKIYGQDTVDPNKLVFVMEGPLDSLFIDNAIAITGGSIELSMVPYEGNRAWVMDHEPRHPDTVKRMKKLIDAGERVVFWDKSPWSSKDVNDMIMKEGATPEQIMDYINNNIESGLMAKMRFTRYAKI
>ID:AVR55232.1 |[Enterobacter phage myPSH1140]||_Enterobacter_phage_myPSH1140_.gbk|DNA primase subunit|1026|MG999954(172614):17816-18841:-1 ^^ Enterobacter phage myPSH1140, complete genome.|neighbours:ID:AVR55231.1(-1),ID:AVR55233.1(-1)|neighbour_genes:hypothetical protein,hypothetical protein|
MSWVDNEFAYRAFSHLPRFKQVTNGHRFKLNFRCPICGDSQKDQFKARGWAYEQPTGGIVVHCYNCDAHLGLAKYLRENEPDLYREYILEVRKEQGQSRAAPKKEVKIPPVEKKFIQKLDYCERLDRLSPAHPICKYVAGRKIPKDKWNRLWFTTQWPALVNSVNEGTYSHEKNEPRLVIPIFNEKGKIESFQGRALSKDAPQKYMTIKAHELATKIYGQDTVDPNKLVFVMEGPLDSLFINNAIAITGGSIELSMVPYEGNRAWIMDHEPRHPDTIKRMKKLIDAGERVVFWDKSPWSSKDVNDMIMKEGATPEQIMDYINNNIESGLMAKMRFTRYAKI
>ID:YP_009606942.1 |[Enterobacter phage phiEap-3]||_Enterobacter_phage_phiEap-3_.gbk|DNA primase subunit|1026|NC_041980(175814):14193-15218:-1 ^GeneID:40082948^ Enterobacter phage phiEap-3, complete genome.|neighbours:ID:YP_009606941.1(-1),ID:YP_009606943.1(-1)|neighbour_genes:DCTP pyrophosphatase,hypothetical protein|
MYLDIEFATRIMGSLPQSEIVRKSGALSINARCPICGDSMKDKYKKRFWIYPSKKGDHMNCGCFNCGYGVPFSVFLKEYYPDDYRDYLMESFKDRNSLKPTHTEPPKEEKKFIPTLQFCERLDTLPDEHPIIKYVQNRCIPRDKWDRLWFTREWQQLVNTVNPDTYPIAKPEPRLVIPIFDKKGKIESFQGRALRDGAKSKYITIKACEESTKIYGQDTIDPLKTVYLLEGPLDSLFVDNAGAITGGQLALSEVPYKNMRVWVLDNEARHPDTTHRLFKLIEAGEKVVMWDKCPWPSKDINEMIKTDGATKLEIMQYLKDNTVSGLTAKLRFKSWDKSPKK
>ID:YP_009167845.1 |[Escherichia phage AR1]|AR1|_Enterobacteria_phage_AR1_DNA_.gbk|58=61|1029|NC_027983(167435):16280-17308:-1 ^GeneID:26042011^ Enterobacteria phage AR1 DNA, complete genome.|neighbours:ID:YP_009167844.1(1),ID:YP_009167846.1(-1)|neighbour_genes:ar1_033,61.1|
MSSIPWIDNEFAYRALAHLPKFTQVNNSSTFKLRFRCPVCGDSKTDQNKARGWYYGDNNEGNIHCYNCNYHAPIGIYLKEFEPDLYREYIFEIRKEKGKSRPVEKPKELPKQPEKKIIKSLPSCVRLDKLAEDHPIIKYVKARCIPKDKWKYLWFTTEWPKLVNSIAPGTYKKEISEPRLVIPIYNANGKAESFQGRALKKDAPQKYITIKAYPEATKIYGVERVKDGDVYVLEGPIDSLFIENGIAITGGQLDLEIVPFKDRRVWVLDNEPRHPDTIKRMTKLVDAGERVMFWDKSPWKSKDVNDMIRKEGATPEQIMEYMKNNIAQGLMAKMRLSKYAKI
>ID:ANZ51140.1 |[Enterobacteria phage ATK47]||_Enterobacteria_phage_ATK47.gbk|DNA primase / DNA he..|1023|KT184309(170020):157031-158053:1 ^^ Enterobacteria phage ATK47, complete genome.|neighbours:ID:ANZ51139.1(1),ID:ANZ51141.1(1)|neighbour_genes:hypothetical protein,dCTP pyrophosphatase|
MAEWIDNEFAYRAFSHLPRFRQINNSSTFKLTFRCPVCGDSQTDAMKARGWYYGGTPGNVHCYNCQYHNTISGYLKEYDEELYREYLMEVRKEKVRMEPKIEKVPEHKPEPEKKTINSLPSCSRLDKLPEEHPIVKYVKSRCIPKESWNRLWFTLEWPKLVNKIQPGTYKKEIPEPRLVIPIFNKDGKAESFQGRALRKDAPQKYITIKAFESATKIYGVERVKEGDVWVMEGPIDSLFIPNAIAITGGSIDLDVVPFKERRVWVMDNEPRHPDTIARMKRLVDAGERVMFWDRAPWSSKDVNDMVMKENATPQEILEYMKQNISSGLHAKMRLSRYSKI
>ID:ANZ51271.1 |[Enterobacteria phage ATK48]||_Enterobacteria_phage_ATK48.gbk|bifunctional DNA pri..|1023|KT184310(169729):85535-86557:1 ^^ Enterobacteria phage ATK48, complete genome.|neighbours:ID:ANZ51270.1(1),ID:ANZ51272.1(-1)|neighbour_genes:hypothetical protein,hypothetical protein|
MAEWIDNEFAYRAFSHLPRFRQINNSSTFKLTFRCPVCGDSQTDAMKARGWYYGGTPGNVHCYNCQYHNTISGYLKEYDEELYREYLMEVRKEKVRMEPKIEKVPEHKPEPEKKTINSLPSCSRLDKLPEEHPIVKYVKSRCIPKESWNRLWFTLEWPKLVNKIQPGTYKKEIPEPRLVIPIFNKDGKAESFQGRALRKDAPQKYITIKAFESATKIYGVERVKEGDVWVMEGPIDSLFIPNAIAITGGSIDLDVVPFKERRVWVMDNEPRHPDTIARMKRLVDAGERVMFWDRAPWSSKDVNDMVMKENATPQEILEYMKQNISSGLHAKMRLSRYSKI
>ID:ANZ50887.1 |[Enterobacteria phage Aplg8]||_Enterobacteria_phage_Aplg8_.gbk|DNA primase / DNA he..|1029|KT184308(168496):129622-130650:-1 ^^ Enterobacteria phage Aplg8, complete genome.|neighbours:ID:ANZ50886.1(1),ID:ANZ50888.1(-1)|neighbour_genes:hypothetical protein,hypothetical protein|
MSSIPWIDNEFAYRALAHLPKFTQVNNSSTFKLRFRCPVCGDSKTDQNKARGWYYGDNNEGNIHCYNCNYHAPIGIYLKEFEPDLYREYIFEIRKEKGKSRPVEKPKELPKQPEKKIIKSLPSCVRLDKLAEDHPIIKYVKARCIPKDKWKYLWFTTEWPKLVNSIAPGTYKKEISEPRLVIPIYNANGKAESFQGRALKKDAPQKYITIKAYPEATKIYGVERVKDGDVYVLEGPIDSLFIENGIAITGGQLDLEVVPFKDRRVWVLDNEPRHPDTIKRMTKLVDAGERVMFWDKSPWKSKDVNDMIRKEGATPEQIMEYMKNNIAQGLMAKMRLSKYAKI
>ID:YP_007004148.1 |[Enterobacteria phage Bp7]||_Enterobacteria_phage_Bp7_.gbk|DNA primase subunit|1029|NC_019500(168066):50565-51593:1 ^GeneID:14007977^ Enterobacteria phage Bp7, complete genome.|neighbours:ID:YP_007004147.1(1),ID:YP_007004149.1(1)|neighbour_genes:hypothetical protein,homing endonuclease|
MSYVDKEFAVRALNYQPKFRQVTGSDFKLNCRCRVCGDSQKDENKARFWAYPANDGSVMLHCFNCDYSAGIKKYLYEYEPDLYREYILEKHKEQSFGRQAAPKVEISEKIKAKMPVIEKLNFCERLDRMPKDHPIIKYVTLRCIPENKWNRLWFTKEWPALVNSVNPGTYSKEMPEPRLVIPIFNKNKQIESFQGRALRKDAPQKYITIKAHDQATKIYGMDTVDERQLVWVMEGPIDSLFVPNAIAITGGSLDLAMVPCKETRVWALDSESRHPDTISRMKKLIEAGEKVVFWDKVPWPSKDINDMIRKDGASPEAILEYMKSNYSQGLMAKLRLQRYAKI
>ID:YP_004009887.1 |[Enterobacter phage CC31]||_Enterobacteria_phage_CC31_.gbk|61|1026|NC_014662(165540):16101-17126:-1 ^GeneID:9926175^ Enterobacteria phage CC31, complete genome.|neighbours:ID:YP_004009886.1(-1),ID:YP_004009888.1(-1)|neighbour_genes:hypothetical protein,61.1|
MSWVDNEFAYRAFSHLPRFKQVTNGHRFKLNFRCPICGDSQKDQFKARGWAYEQPTGGIVVHCYNCDAHLGLAKYLRENEPDLYREYILEVRKEQGQSRAAPKKEVKLPPVEKKFIQKLDYCERLDRLSPAHPICKYVAGRKIPKDKWNRLWFTTQWPALVNSVNEGTYSHEKNEPRLVIPIFNEKGKIESFQGRALSKDAPQKYMTIKAHELATKIYGQDTVDPNKLVFVMEGPLDSLFINNAIAITGGSIELSMVPYEGNRAWIMDHEPRHPDTIKRMKKLIDAGERVVFWDKSPWSSKDVNDMIMKEGATPEQIMDYINNNIESGLMAKMRFTRYAKI
>ID:YP_009118700.1 |[Enterobacteria phage GEC-3S]||_Enterobacteria_phage_GEC-3S_.gbk|Putative DNA primase|1029|NC_025425(163424):10202-11230:-1 ^GeneID:23301068^ Enterobacteria phage GEC-3S complete genome.|neighbours:ID:YP_009118699.1(-1),ID:YP_009118701.1(-1)|neighbour_genes:Putative dCTPase,hypothetical protein|
MIYYADYEIAEKAIYGERNFKRLHTSSFTLVCSCPICGDSKKNHTQARFRIYTYKDSLRCGCFNCNYNQPLGEFLKQYKPDLFREWLMERRKEQGDNKNTTFKPLKKVEKPEIKKVQTLPFCERLDTLPANHPIIKYVSDRCIPHDKWDLLYFTREWQKVANHIKADTFKNPQPEPRLVIPIFNRENKIESIQGRALRKDYGKTKYMTIKTHELASKVYGLERADPSRPVYFLEGPIDSLFIDNGCAITGGTLGLDEIPFPDQRVFVLDAEPRSADTMHRLEKFINAGEKIVLWDRCPWHSKDVNAMIQDEGATRDQIMEYIKENTVQGLMAKMRFMKYCKF
>ID:ANZ51475.1 |[Enterobacteria phage GiZh]||_Enterobacteria_phage_GiZh_.gbk|DNA primase / DNA he..|1029|KT184311(166514):66522-67550:-1 ^^ Enterobacteria phage GiZh, complete genome.|neighbours:ID:ANZ51474.1(1),ID:ANZ51476.1(-1)|neighbour_genes:hypothetical protein,hypothetical protein|
MSSIPWIDNEFAYRALAHLPKFTQVNNSSTFKLRFRCPVCGDSKTDQNKARGWYYGDNNEGNIHCYNCNYHAPIGIYLKEFEPDLYREYIFEIRKEKGKSRPVEKPKELPKQPEKKIIKSLPSCVRLDKLAEDHAIIKYVKARCIPKDKWKYLWFTTEWPKLVNSIAPGTYKKEISEPRLVIPIYNANGKAESFQGRALKKDAPQKYITIKAYPEATKIYGVERVKDGDVYVLEGPIDSLFIENGIAITGGQLDLEVVPFKDRRVWVLDNEPRHPDTIKRMTKLVDAGERVMFWDKSPWKSKDVNDMIRKEGATPEQIMEYMKNNIAQGLMAKMRLSKYAKI
>ID:YP_003734177.1 |[Enterobacteria phage IME08]||_Enterobacteria_phage_IME08_.gbk|58/61|1032|NC_014260(172253):16148-17179:-1 ^GeneID:9384377^ Enterobacteria phage IME08, complete genome.|neighbours:ID:YP_003734176.1(-1),ID:YP_003734178.1(-1)|neighbour_genes:mobE,61.1|
MMSYVDREFAVRALNYQPKFRQVTGSDFKLNCRCRVCGDSLKDENKARFWAYPANDGSVMLHCFNCDYSAGIKKYLYEYEPDLYREYILEKHKEQSFGRQAAPKVEISEKIKAKMPVIEKLNFCERLDRMPKDHPIIKYVTLRCIPENKWNRLWFTKEWPALVNSVNPGTYSKEMPEPRLVIPIFNKNKQIESFQGRALRKDAPQKYITIKAHDQATKIYGMDTVDERQLVWVMEGPIDSLFVPNAIAITGGSLDLAMVPCKETRAWVMDNEPRHPDTIKRMQRLVDAGERVLFWDKAPWPSKDINDMIMKDKADINDVLAYMKANIAQGLMAKMRLSKYSKI
>ID:YP_002922376.1 |[Escherichia phage JS10]||_Enterobacteria_phage_JS10_.gbk|61|1029|NC_012741(171451):15538-16566:-1 ^GeneID:7943426^ Enterobacteria phage JS10, complete genome.|neighbours:ID:YP_002922375.1(-1),ID:YP_002922377.1(-1)|neighbour_genes:56,61.1|
MSYVDREFAVRALNYQPKFRQVTGSDFKLNCRCRVCGDSQKDENKARFWAYPANDGSVMLHCFNCDYSAGIKKYLYEYEPDLYREYILEKHKEQSFGRQAAPKVEISEKIKAKMPVIEKLNFCERLDRMPKDHPIIKYVTLRCIPENKWNRLWFTKEWPALVNSVNPGTYSKEMPEPRLVIPIFNKNKQIESFQGRALRKDAPQKYITIKAHDQATKIYGMDTVDERQLVWVMEGPIDSLFVPNAIAITGGSLDLAMVPCKETRAWVMDNEPRHPDTIKRMQRLVDAGERVLFWDKAPWPSKDINDMVMKDKADINDVLAYMKANIAQGLMAKMRLSKYSKI
>ID:YP_001595155.1 |[Escherichia phage JS98]||_Enterobacteria_phage_JS98.gbk|DNA primase|1029|NC_010105(170523):15540-16568:-1 ^^ Enterobacteria phage JS98, complete genome.|neighbours:ID:YP_001595154.1(-1),ID:YP_001595156.1(-1)|neighbour_genes:dCTP pyrophosphatase,gp61.1 hypothetical ..|
MSYVDREFAVRALNYQPKFRQVTGSDFKLNCRCRVCGDSQKDENKARFWAYPANDGSVMLHCFNCDYSAGIKKYLYEYEPDLYREYILEKHKEQSFGRQAAPKVEISEKIKAKMPVIEKLNFCERLDRMPKDHPIIKYVTLRCIPENKWNRLWFTKEWPALVNSVNPGTYSKEMPEPRLVIPIFNKNKQIESFQGRALRKDAPQKYITIKAHDQATKIYGMDTVDERQLVWVMEGPIDSLFVPNAIAITGGSLDLAMVPCKETRAWVMDNEPRHPDTIKRMQRLVDAGERVLFWDKAPWPSKDINDMVMKDKADINDVLAYMKANIAQGLMAKMRLSKYSKI
>ID:YP_002922089.1 |[Escherichia phage JSE]||_Enterobacteria_phage_JSE_.gbk|61|1029|NC_012740(166418):11295-12323:-1 ^GeneID:7943137^ Enterobacteria phage JSE, complete genome.|neighbours:ID:YP_002922088.1(-1),ID:YP_002922090.1(-1)|neighbour_genes:56,hypothetical protein|
MIYYADYEIAEKAIYGERNFKRLHTSSFTLVCSCPICGDSKKNHTQARFRIYTYKDSLRCGCFNCNYNQPLGEFLKQYKPDLFREWLMERRKEQGDHKNTTFKPLKKVEKPEIKKVQTLPFCERLDTLPTNHPIIKYVSDRCIPHDKWDLLYFTREWQKVANHIKADTFKNPQPEPRLVIPIFNRENKIESIQGRALRKDYGKTKYMTIKTHELASKVYGLERADPSKPVYFLEGPIDSLFIDNGCAITGGTLGLDEIPFPDQRVFVLDAEPRSADTMHRLEKFINAGEKIVLWDRCPWHSKDVNAMIQDEGATRDQIMEYIKENTVQGLMAKMRFMKYCKF
>ID:ANZ51675.1 |[Enterobacteria phage Kha5h]||_Enterobacteria_phage_Kha5h_.gbk|DNA primase / DNA he..|1029|KT184312(167318):42027-43055:-1 ^^ Enterobacteria phage Kha5h, complete genome.|neighbours:ID:ANZ51674.1(1),ID:ANZ51676.1(-1)|neighbour_genes:hypothetical protein,hypothetical protein|
MSSIPWIDNEFAYRALAHLPKFTQVNNSSTFKLRFRCPVCGDSKTDQNKARGWYYGDNNEGNIHCYNCNYHAPIGIYLKEFEPDLYREYIFEIRKEKGKSRPVEKPKELPKQPEKKIIKSLPSCVRLDKLAEDHAIIKYVKARCIPKDKWKYLWFTTEWPKLVNSIAPGTYKKEISEPRLVIPIYNANGKAESFQGRALKKDAPQKYITIKAYPEATKIYGVERVKDGDVYVLEGPIDSLFIENGIAITGGQLDLEVVPFKDRRVWVLDNEPRHPDTIKRMTKLVDAGERVMFWDKSPWKSKDVNDMIRKEGATPEQIMEYMKNNIAQGLMAKMRLSKYAKI
>ID:YP_001469360.1 |[Escherichia phage Phi1]||_Enterobacteria_phage_Phi1_.gbk|61|1029|NC_009821(164270):10201-11229:-1 ^GeneID:5602256^ Enterobacteria phage Phi1, complete genome.|neighbours:ID:YP_001469359.1(-1),ID:YP_001469361.1(-1)|neighbour_genes:56,hypothetical protein|
MIYYADYEIAEKAIYGERNFKRLHTSSFTLVCSCPICGDSKKNHTQARFRIYTYKDSLRCGCFNCNYNQPLGEFLKQYKPDLFREWLMERRKEQGDHKNTTFKPLKKVEKPEIKKVQTLPFCERLDTLPANHPIIKYVSDRCIPHDKWDLLYFTREWQKVANHIKADTFKNPQPEPRLVIPIFNRENKIESIQGRALRKDYGKTKYMTIKTHELASKVYGLERADPSKPVYFLEGPIDSLFIDNGCAITGGTLGLDEIPFPDQRVFVLDAEPRSADTMHRLEKFINAGEKIVLWDRCPWHSKDVNAMIQDEGATRDQIMEYIKENTVQGLMAKMRFMKYCKF
>ID:YP_009202760.1 |[Escherichia phage QL01]||_Enterobacteria_phage_QL01.gbk|hypothetical protein|1029|NC_028847(170527):15365-16393:-1 ^GeneID:26629749^ Enterobacteria phage QL01, complete genome.|neighbours:ID:YP_009202759.1(1),ID:YP_009202761.1(-1)|neighbour_genes:hypothetical protein,hypothetical protein|
MSYVDREFAVRALNYQPKFRQVTGSDFKLNCRCRVCGDSLKDENKARFWAYPANDGSVMLHCFNCDYSAGIKKYLYEYEPDLYREYILEKHKEQSFGRQAAPKVEISEKIKAKMPVIEKLNFCERLDRMPKDHPIIKYVTLRCIPENKWNRLWFTKEWPALVNSVNPGTYSKEMPEPRLVIPIFNKNKQIESFQGRALRKDAPQKYITIKAHDQATKIYGMDTVDERQLVWVMEGPIDSLFVPNAIAITGGSLDLAMVPCKETRAWVMDNEPRHPDTIKRMQRLVDAGERVLFWDKAPWPSKDINDMIMKDKADINDVLAYMKANIAQGLMAKMRLSKYSKI
>ID:AIT74128.1 |[Enterobacteria phage RB10]||_Enterobacteria_phage_RB10_.gbk|DNA primase|1029|KM606999(168401):16612-17640:-1 ^^ Enterobacteria phage RB10, complete genome.|neighbours:ID:AIT74127.1(1),ID:AIT74129.1(-1)|neighbour_genes:hypothetical protein,hypothetical protein|
MSSIPWIDNEFAYRALAHLPKFTQVNNSSTFKLRFRCPVCGDSKTDQNKARGWYYGDNNEGNIHCYNCNYHAPIGIYLKEFEPDLYREYIFEIRKEKGKSRPIEKPKELPKQPEKKIIKSLPSCVRLDKLAEDHPIIKYVKARCIPKDKWKYLWFTTEWPKLVNSIAPGTYKKEIPEPRLVIPIYNANGKAESFQGRALKKDAPQKYITIKAYPEATKIYGVERVKDGDVYVLEGPIDSLFIENGIAITGGQLDLEIVPFKDRRVWVLDNEPRHPDTIKRMTKLVDAGERVMFWDKSPWKSKDVNDMIRKEGATPEQIMEYMKNNIAQGLMAKMRLSKYAKI
>ID:YP_002854368.1 |[Escherichia virus RB14]||_Enterobacteria_phage_RB14_.gbk|61|1029|NC_012638(165429):16419-17447:-1 ^GeneID:7803865^ Enterobacteria phage RB14, complete genome.|neighbours:ID:YP_002854367.1(1),ID:YP_002854369.1(-1)|neighbour_genes:RB32ORF030w,61.1|
MSSIPWIDNEFAYRALAHLPKFTQVNNSSTFKLRFRCPVCGDSKTDQNKARGWYYGDNNEGNIHCYNCNYHAPIGIYLKEFEPDLYREYIFEIRKEKGKSRPVEKPKELPKQPEKKIIKSLPSCVRLDKLAEDHPIIKYVKARCIPKDKWKYLWFTTEWPKLVNSIAPGTYKKEISEPRLVIPIYNANGKAESFQGRALKKNAPQKYITIKAYPEATKIYGVERVKDGDVYVLEGPIDSLFIENGIAITGGQLDLEIVPFKDRRVWVLDNEPRHPDTIKRMTKLVDAGERVMFWDKSPWKSKDVNDMIRKEGATPEQIMEYMKNNIAQGLMAKMRLSKYAKI
>ID:YP_003858326.1 |[Escherichia virus RB16]||_Enterobacteria_phage_RB16_.gbk|61|1026|NC_014467(176788):15091-16116:-1 ^GeneID:9712767^ Enterobacteria phage RB16, complete genome.|neighbours:ID:YP_003858325.1(-1),ID:YP_003858327.1(-1)|neighbour_genes:56,hypothetical protein|
MYLDIEFATRIMGSLPQSEIVRRGGSLSIHSRCPICGDSMKDKHKKRFWIYPSKKGDHMNCGCFNCGYNRPFTVFLKDYYPDDYRDYLMESFKDRKQTKQTHVEPPKEEKKYIPELQFCERLDTLPESHPIIKYVAGRHIPKDKYDRLWFTRQWQHLVNSITPDAYPLPKDEPRLVIPIFDNKGKIESFQGRALRDNAAAKYMTIKACEQSTKIYGQDTIDPLKTVYFLEGPLDSLFVDNAGAITGGQLALSEVPYKNMRVWVLDNEARHPDTCSRLLKLIESGEKVVMWDKCPWPSKDINEMIKEDGATKAGIMQYLKDNTVHGLTAKLRFKAWDKSPKK
>ID:AXF42342.1 |[Enterobacteria phage RB18]||_Enterobacteria_phage_RB18_.gbk|DNA primase|1029|MH553563(166677):16620-17648:-1 ^^ Enterobacteria phage RB18, complete genome.|neighbours:ID:AXF42341.1(1),ID:AXF42343.1(-1)|neighbour_genes:hypothetical protein,hypothetical protein|
MSSIPWIDNEFAYRALAHLPKFTQVNNSSTFKLRFRCPVCGDSKTDQNKARGWYYGDNNEGNIHCYNCNYHAPIGIYLKEFEPDLYREYIFEIRKEKGKSRPVEKPKELPKQPEKKIIKSLPSCVRLDKLAEDHAIIKYVKARCIPKDKWKYLWFTTEWPKLVNSIAPGTYKKEIPEPRLVIPIYNANGKAESFQGRALKKDAPQKYITIKAYPEATKIYGVERVKDGDVYVLEGPIDSLFIENGIAITGGQLDLEVVPFKDRRVWVLDNEPRHPDTIKRMTKLVDAGERVMFWDKSPWKSKDVNDMIRKEGATPEQIMEYMKNNIAQGLMAKMRLSKYAKI
>ID:YP_009102238.1 |[Enterobacteria phage RB27]||_Enterobacteria_phage_RB27_.gbk|DNA primase|1029|NC_025448(165179):16625-17653:-1 ^GeneID:22113022^ Enterobacteria phage RB27, complete genome.|neighbours:ID:YP_009102237.1(1),ID:YP_009102239.1(-1)|neighbour_genes:hypothetical protein,hypothetical protein|
MSSIPWIDNEFAYRALAHLPKFTQVNNSSTFKLRFRCPVCGDSKTDQNKARGWYYGDNNEGNIHCYNCNYHAPIGIYLKEFEPDLYREYIFEIRKEKGKSRPVEKPKELPKQPEKKIIKSLPSCVRLDKLEEDHAIIKYVKARCIPKDKWKYLWFTTEWPKLVNSIAPGTYKKEIPEPRLVIPIYNANGKAESFQGRALKKDAPQKYITIKAYPEATKIYGVERVKDGDVYVLEGPIDSLFIENGIAITGGQLDLEVVPFKDRRVWVLDNEPRHPDTIKRMTKLVDAGERVMFWDKSPWKSKDVNDMIRKEGATPEQIMEYMKNNIAQGLMAKMRLSKYAKI
>ID:AIT74670.1 |[Enterobacteria phage RB33]||_Enterobacteria_phage_RB33_.gbk|DNA primase|1029|KM607001(166007):16071-17099:-1 ^^ Enterobacteria phage RB33, complete genome.|neighbours:ID:AIT74669.1(1),ID:AIT74671.1(-1)|neighbour_genes:hypothetical protein,hypothetical protein|
MSSIPWIDNEFAYRALAHLPKFTQVNNSSTFKLRFRCPVCGDSKTDQNKARGWYYGDNNEGNIHCYNCNYHAPIGIYLKEFEPDLYREYIFEIRKEKGKSRPVEKPKELPKQPEKKIIKSLPSCVRLDKLAEDHAIIKYVKARCIPKDKWKYLWFTTEWPKLVNSIAPGTYKKEIPEPRLVIPIYNANGKAESFQGRALKKDAPQKYITIKAYPEATKIYGVERVKDGDVYVLEGPIDSLFIENGIAITGGQLDLEIVPFKDRRVWVLDNEPRHPDTIKRMTKLVDAGERVMFWDKSPWKSKDVNDMIRKEGATPEQIMEYMKNNIAQGLMAKMRLSKYAKI
>ID:YP_009098419.1 |[Escherichia phage RB3]||_Enterobacteria_phage_RB3_.gbk|DNA primase|999|NC_025419(168402):16643-17641:-1 ^GeneID:22113783^ Enterobacteria phage RB3, complete genome.|neighbours:ID:YP_009098418.1(1),ID:YP_009098420.1(-1)|neighbour_genes:hypothetical protein,hypothetical protein|
MSSIPWIDNEFAYRALAHLPKFTQVNNSSTFKLRFRCPVCGDSKTDQNKARGWYYGDNNEGNIHCYNCNYHAPIGIYLKEFEPDLYREYIFEIRKEKGKSRPIEKPKELPKQPEKKIIKSLPSCVRLDKLAEDHPIIKYVKARCIPKDKWKYLWFTTEWPKLVNSIAPGTYKKEIPEPRLVIPIYNANGKAESFQGRALKKDAPQKYITIKAYPEATKIYGVERVKDGDVYVLEGPIDSLFIENGIAITGGQLDLEIVPFKDRRVWVLDNEPRHPDTIKRMTKLVDAGERVMFWDKSPWKSKDVNDMIRKEGATPEQIMEYMKNNIAQGVNG
>ID:YP_239004.1 |[Escherichia virus RB43]||_Enterobacteria_phage_RB43_.gbk|61|1029|NC_007023(180500):16573-17601:-1 ^GeneID:3416202^ Enterobacteria phage RB43, complete genome.|neighbours:ID:YP_239003.1(-1),ID:YP_239005.1(-1)|neighbour_genes:hypothetical protein,61.1|
MYLDIEFATRIMGSLPQSEIVRRGGALSIHSRCPICGDSMKDKHKKRFWIYPSKKGDHMNCGCFNCGYNRPFTVFLKDYYPDDYRDYLMESFKDRKQTKTTHTEPPKEEKKYIPELQFCERLDTLPENHPIVKYVAGRHIPKDKYDRLWFTRQWQHLVNSVNPDSYPLPKDEPRLVIPIFDNKGKIESFQGRALRDNAAAKYMTIKACEQSTKIYGQDTIDPLKTVYFLEGPLDSLFVDNAGAITGGQLALSEVPYKNMRVWVLDNERHHPDTTARLKKLIDAGEKVVLWDKCPWPSKDINEMIKSDGATKADIAKYLKENTVSGLTAKLRFNQWDRSPKKK
>ID:NP_891587.1 |[Escherichia phage RB49]||_Enterobacteria_phage_RB49_.gbk|61|1029|NC_005066(164018):10023-11051:-1 ^GeneID:1725448^ Enterobacteria phage RB49, complete genome.|neighbours:ID:NP_891586.1(-1),ID:NP_891588.1(-1)|neighbour_genes:56,hypothetical protein|
MIYYADYEIAEKAIYGERNFKRLHTSSFTLVCSCPICGDSKKNHTQARFRIYTYKDSLRCGCFNCNYNQPLGEFLKQYKPDLFREWLMERRKEQGDHKNTTFKPLKKVEKPEIKKVQTLPFCERLDTLPANHPIIKYVSDRCIPHDKWDLLYFTREWQKVANHIKADTFKNPQPEPRLVIPIFNRENKIESIQGRALRKDYGKTKYMTIKTHELASKVYGLERADPSKPVYFLEGPIDSLFIDNGCAITGGTLGLDEIPFPDQRVFVLDAEPRSADTMHRLEKFINAGEKIVLWDRCPWHSKDVNAMIQDEGATRDQIMEYIKENTVQGLMAKMRFMKYCKF
>ID:YP_002853988.1 |[Enterobacteria phage RB51]||_Enterobacteria_phage_RB51_.gbk|61|1029|NC_012635(168394):16720-17748:-1 ^GeneID:7803541^ Enterobacteria phage RB51, complete genome.|neighbours:ID:YP_002853987.1(1),ID:YP_002853989.1(-1)|neighbour_genes:RB32ORF030w,61.1|
MSSIPWIDNEFAYRALAHLPKFTQVNNSSTFKLRFRCPVCGDSKTDQNKARGWYYGDNNEGNIHCYNCNYHAPIGIYLKEFEPDLYREYIFEIRKEKGKSRPVEKPKELPKQPEKKMIKSLPSCVRLDKLAEDHPIIKYVKARCIPKDKWKYLWFTTEWPKLVNSIAPGTYKKEISEPRLVIPIYNANGKAESFQGRALKKDAPQKYITIKAYPEATKIYGVERVKDGDVYVLEGPIDSLFIENGIAITGGQLDLEVVPFKDRRVWVLDNEPRHPDTIKRMTKLVDAGERVMFWDKSPWKSKDVNDMIRKEGATPEQIMEYMKNNIAQGLMAKMRLSKYAKI
>ID:AIT74946.1 |[Enterobacteria phage RB55]||_Enterobacteria_phage_RB55_.gbk|DNA primase|1029|KM607002(168896):17899-18927:-1 ^^ Enterobacteria phage RB55, complete genome.|neighbours:ID:AIT74945.1(1),ID:AIT74947.1(-1)|neighbour_genes:hypothetical protein,hypothetical protein|
MSSIPWIDNEFAYRALAHLPKFTQVNNSSTFKLRFRCPVCGDSKTDQNKARGWYYGDNNEGNIHCYNCNYHAPIGIYLKEFEPDLYREYIFEIRKEKGKSRPIEKPKELPKQPEKKIIKSLPSCVRLDKLAEDHPIIKYVKARCIPKDKWKYLWFTTEWPKLVNSIAPGTYKKEISEPRLVIPIYNANGKAESFQGRALKKDAPQKYITIKAYPEATKIYGVERVKDGDVYVLEGPIDSLFIENGIAITGGQLDLEVVPFKDRRVWVLDNEPRHPDTIKRMTKLVDAGERVMFWDKSPWKSKDVNDMIRKEGATPEQIMEYMKNNIAQGLMAKMRLSKYAKI
>ID:AIT75218.1 |[Enterobacteria phage RB59]||_Enterobacteria_phage_RB59_.gbk|DNA primase|1029|KM607003(168966):17899-18927:-1 ^^ Enterobacteria phage RB59, complete genome.|neighbours:ID:AIT75217.1(1),ID:AIT75219.1(-1)|neighbour_genes:hypothetical protein,hypothetical protein|
MSSIPWIDNEFAYRALAHLPKFTQVNNSSTFKLRFRCPVCGDSKTDQNKARGWYYGDNNEGNIHCYNCNYHAPIGIYLKEFEPDLYREYIFEIRKEKGKSRPIEKPKELPKQPEKKIIKSLPSCVRLDKLAEDHPIIKYVKARCIPKDKWKYLWFTTEWPKLVNSIAPGTYKKEISEPRLVIPIYNANGKAESFQGRALKKDAPQKYITIKAYPEATKIYGVERVKDGDVYVLEGPIDSLFIENGIAITGGQLDLEVVPFKDRRVWVLDNEPRHPDTIKRMTKLVDAGERVMFWDKSPWKSKDVNDMIRKEGATPEQIMEYMKNNIAQGLMAKMRLSKYAKI
>ID:AIT73042.1 |[Enterobacteria phage RB5]||_Enterobacteria_phage_RB5_.gbk|DNA primase|1029|KM606995(168394):16612-17640:-1 ^^ Enterobacteria phage RB5, complete genome.|neighbours:ID:AIT73041.1(1),ID:AIT73043.1(-1)|neighbour_genes:hypothetical protein,hypothetical protein|
MSSIPWIDNEFAYRALAHLPKFTQVNNSSTFKLRFRCPVCGDSKTDQNKARGWYYGDNNEGNIHCYNCNYHAPIGIYLKEFEPDLYREYIFEIRKEKGKSRPIEKPKELPKQPEKKIIKSLPSCVRLDKLAEDHPIIKYVKARCIPKDKWKYLWFTTEWPKLVNSIAPGTYKKEIPEPRLVIPIYNANGKAESFQGRALKKDAPQKYITIKAYPEATKIYGVERVKDGDVYVLEGPIDSLFIENGIAITGGQLDLEIVPFKDRRVWVLDNEPRHPDTIKRMTKLVDAGERVMFWDKSPWKSKDVNDMIRKEGATPEQIMEYMKNNIAQGLMAKMRLSKYAKI
>ID:YP_009167402.1 |[Enterobacteria phage RB68]||_Enterobacteria_phage_RB68_.gbk|primase|1029|NC_027979(168401):16720-17748:-1 ^GeneID:26041512^ Enterobacteria phage RB68, complete genome.|neighbours:ID:YP_009167401.1(1),ID:YP_009167403.1(-1)|neighbour_genes:hypothetical protein,hypothetical protein|
MSSIPWIDNEFAYRALAHLPKFTQVNNSSTFKLRFRCPVCGDSKTDQNKARGWYYGDNNEGNIHCYNCNYHAPIGIYLKEFEPDLYREYIFEIRKEKGKSRPVEKPKELPKQPEKKMIKSLPSCVRLDKLAEDHPIIKYVKARCIPKDKWKYLWFTTEWPKLVNSIAPGTYKKEISEPRLVIPIYNANGKAESFQGRALKKDAPQKYITIKAYPEATKIYGVERVKDGDVYVLEGPIDSLFIENGIAITGGQLDLEVVPFKDRRVWVLDNEPRHPDTIKRMTKLVDAGERVMFWDKSPWKSKDVNDMIRKEGATPEQIMEYMKNNIAQGLMAKMRLSKYAKI
>ID:NP_861720.1 |[Escherichia phage RB69]||_Enterobacteria_phage_RB69_.gbk|61|1023|NC_004928(167560):16255-17277:-1 ^GeneID:1494146^ Enterobacteria phage RB69, complete genome.|neighbours:ID:NP_861719.1(1),ID:NP_861721.1(-1)|neighbour_genes:RB69ORF029w hypothet..,gp61.1 conserved hyp..|
MAEWIDNEFAYRAFSHLPRFRQINNSSTFKLTFRCPVCGDSQTDAMKARGWYYGGTPGNVHCYNCQYHNTISGYLKEYDEELYREYLMEVRKEKARMEPKIEKVPEAKPEPEKKTINSLPSCSRLDKLPEEHPIVKYVKSRCIPKESWNRLWFTLEWPKLVNKIQPGTYKKEIPEPRLVIPIFNKDGKAESFQGRALRKDAPQKYITIKAFESATKIYGVERVKEGDVWVMEGPIDSLFIPNAIAITGGSIDLDVVPFKERRVWVMDNEPRHPDTIARMKRLVDAGERVMFWDRAPWSSKDVNDMVMKENATPQEILEYMKQNISSGLHAKMRLSRYSKI
>ID:AIT73313.1 |[Enterobacteria phage RB6]||_Enterobacteria_phage_RB6_.gbk|DNA primase|1029|KM606996(168394):16612-17640:-1 ^^ Enterobacteria phage RB6, complete genome.|neighbours:ID:AIT73312.1(1),ID:AIT73314.1(-1)|neighbour_genes:hypothetical protein,hypothetical protein|
MSSIPWIDNEFAYRALAHLPKFTQVNNSSTFKLRFRCPVCGDSKTDQNKARGWYYGDNNEGNIHCYNCNYHAPIGIYLKEFEPDLYREYIFEIRKEKGKSRPIEKPKELPKQPEKKIIKSLPSCVRLDKLAEDHPIIKYVKARCIPKDKWKYLWFTTEWPKLVNSIAPGTYKKEIPEPRLVIPIYNANGKAESFQGRALKKDAPQKYITIKAYPEATKIYGVERVKDGDVYVLEGPIDSLFIENGIAITGGQLDLEIVPFKDRRVWVLDNEPRHPDTIKRMTKLVDAGERVMFWDKSPWKSKDVNDMIRKEGATPEQIMEYMKNNIAQGLMAKMRLSKYAKI
>ID:AIT73584.1 |[Enterobacteria phage RB7]||_Enterobacteria_phage_RB7_.gbk|DNA primase|1029|KM606997(168395):16612-17640:-1 ^^ Enterobacteria phage RB7, complete genome.|neighbours:ID:AIT73583.1(1),ID:AIT73585.1(-1)|neighbour_genes:hypothetical protein,hypothetical protein|
MSSIPWIDNEFAYRALAHLPKFTQVNNSSTFKLRFRCPVCGDSKTDQNKARGWYYGDNNEGNIHCYNCNYHAPIGIYLKEFEPDLYREYIFEIRKEKGKSRPIEKPKELPKQPEKKIIKSLPSCVRLDKLAEDHPIIKYVKARCIPKDKWKYLWFTTEWPKLVNSIAPGTYKKEIPEPRLVIPIYNANGKAESFQGRALKKDAPQKYITIKAYPEATKIYGVERVKDGDVYVLEGPIDSLFIENGIAITGGQLDLEIVPFKDRRVWVLDNEPRHPDTIKRMTKLVDAGERVMFWDKSPWKSKDVNDMIRKEGATPEQIMEYMKNNIAQGLMAKMRLSKYAKI
>ID:AIT73856.1 |[Enterobacteria phage RB9]||_Enterobacteria_phage_RB9.gbk|DNA primase|1029|KM606998(168395):16612-17640:-1 ^^ Enterobacteria phage RB9, complete genome.|neighbours:ID:AIT73855.1(1),ID:AIT73857.1(-1)|neighbour_genes:hypothetical protein,hypothetical protein|
MSSIPWIDNEFAYRALAHLPKFTQVNNSSTFKLRFRCPVCGDSKTDQNKARGWYYGDNNEGNIHCYNCNYHAPIGIYLKEFEPDLYREYIFEIRKEKGKSRPIEKPKELPKQPEKKIIKSLPSCVRLDKLAEDHPIIKYVKARCIPKDKWKYLWFTTEWPKLVNSIAPGTYKKEIPEPRLVIPIYNANGKAESFQGRALKKDAPQKYITIKAYPEATKIYGVERVKDGDVYVLEGPIDSLFIENGIAITGGQLDLEIVPFKDRRVWVLDNEPRHPDTIKRMTKLVDAGERVMFWDKSPWKSKDVNDMIRKEGATPEQIMEYMKNNIAQGLMAKMRLSKYAKI
>ID:ADJ39750.1 |[Enterobacteria phage T4T]||_Enterobacteria_phage_T4T_.gbk|61|1029|HM137666(168920):17921-18949:-1 ^^ Enterobacteria phage T4T, complete genome.|neighbours:ID:ADJ39749.1(1),ID:ADJ39751.1(-1)|neighbour_genes:dam.1,61.1|
MSSIPWIDNEFAYRALAHLPKFTQVNNSSTFKLRFRCPVCGDSKTDQNKARGWYYGDNNEGNIHCYNCNYHAPIGIYLKEFEPDLYREYIFEIRKEKGKSRPIEKPKELPKQPEKKIIKSLPSCVRLDKLAEDHPIIKYVKARCIPKDKWKYLWFTTEWPKLVNSIAPGTYKKEISEPRLVIPIYNANGKAESFQGRALKKDAPQKYITIKAYPEATKIYGVERVKDGDVYVLEGPIDSLFIENGIAITGGQLDLEVVPFKDRRVWVLDNEPRHPDTIKRMTKLVDAGERVMFWDKSPWKSKDVNDMIRKEGATPEQIMEYMKNNIAQGLMAKMRLSKYAKI
>ID:NP_049648.1 |[Escherichia virus T4]||_Enterobacteria_phage_T4_.gbk|61|1029|NC_000866(168903):17935-18963:-1 ^GeneID:1258798^ Enterobacteria phage T4, complete genome.|neighbours:ID:NP_049647.1(-1),ID:NP_049649.1(-1)|neighbour_genes:dam,61.1|
MSSIPWIDNEFAYRALAHLPKFTQVNNSSTFKLRFRCPVCGDSKTDQNKARGWYYGDNNEGNIHCYNCNYHAPIGIYLKEFEPDLYREYIFEIRKEKGKSRPIEKPKELPKQPEKKIIKSLPSCVRLDKLAEDHPIIKYVKARCIPKDKWKYLWFTTEWPKLVNSIAPGTYKKEISEPRLVIPIYNANGKAESFQGRALKKDAPQKYITIEAYPEATKIYGVERVKDGDVYVLEGPIDSLFIENGIAITGGQLDLEVVPFKDRRVWVLDNEPRHPDTIKRMTKLVDAGERVMFWDKSPWKSKDVNDMIRKEGATPEQIMEYMKNNIAQGLMAKMRLSKYAKI
>ID:AXN58074.1 |[Enterobacteria phage T6]||_Enterobacteria_phage_T6_.gbk|DNA primase|1029|MH550421(168706):16428-17456:-1 ^^ Enterobacteria phage T6, complete genome.|neighbours:ID:AXN58073.1(1),ID:AXN58075.1(-1)|neighbour_genes:hypothetical protein,hypothetical protein|
MSSIPWIDNEFAYRALAHLPKFTQVNNSSTFKLRFRCPVCGDSKTDQNKARGWYYGDNNEGNIHCYNCNYHAPIGIYLKEFEPDLYREYIFEIRKEKGKSRPVEKPKELPKQPEKKIIKSLPSCVRLDKLAEDHPIIKYVKARCIPKDKWKYLWFTTEWSKLVNSIAPGTYKKEIPEPRLVIPIYNVNGKAESFQGRALKKDAPQKYITIKAYPEATKIYGVERVKDGDVYVLEGPIDSLFIENGIAITGGQLDLEVVPFKDRRVWVLDNEPRHPDTIKRMTKLVDAGERVMFWDKSPWKSKDVNDMIRKEGATPEQIMEYMKNNIAQGLMAKMRLSKYAKI
>ID:YP_004063715.1 |[Escherichia phage vB_EcoM_VR7]||_Enterobacteria_phage_vB_EcoM-VR7_.gbk|58=61|1029|NC_014792(169285):16796-17824:-1 ^GeneID:10021259^ Enterobacteria phage vB_EcoM-VR7, complete genome.|neighbours:ID:YP_004063714.1(1),ID:YP_004063716.1(-1)|neighbour_genes:VR7ORF033w,61.1|
MSYIDKEFAVRALSYQPRYREVTGSTFKANCRCKVCGDSQKDSHKARFWAYTNPADGAVYVKCFNCDYSTHISKYIKEFEPDLHREYMVEKYKENAFGRQRTEVTETPKEPEKTPVIEQLAFCERLDTLPEAHPIVKYVKSRCIPAGVWDRLWFTNKWPALVNSVNPGTYKNETNEPRLVIPIFNGKKEIESFQGRALRKDAPQKYITIKAHPEASKVYGVDKIDERKRVWVMEGPIDSLFIPNSIAITGGTLSLEAVPYAETRVWVMDNEPRHPDTIKRMKKLVEAGEAVMFWDNAPWHTKDINEMVKSEGATPEQIESYMADNVPKGLMARMRLSKYAKV
>ID:YP_006986584.1 |[Escherichia phage vB_EcoM_ACG-C40]||_Enterobacteria_phage_vB_EcoM_ACG-C40_.gbk|DNA primase subunit|1029|NC_019399(167396):18050-19078:-1 ^^ Enterobacteria phage vB_EcoM_ACG-C40, complete genome.|neighbours:ID:YP_006986583.1(1),ID:YP_006986585.1(-1)|neighbour_genes:hypothetical protein,hypothetical protein|
MSSIAWIDNEFAYRALAHLPKFTQVNNSSTFKLRFRCPVCGDSKTDQNKARGWYYGDNNEGNIHCYNCNYHAPIGIYLKEFEPDLYREYIFEIRKEKGKSRPVEKPKELPKHPEKKIIKSLPSCVRLDKLAEDHPIIKYVKARCIPKDKWKYLWFTTEWPKLVNSIAPGTYKKETPEPRLVIPIYNANGKAESFQGRALKKDAPQKYITIKAYPEATKIYGVERVKDGDVYVLEGPIDSLFIENGIAITGGQLDLEVVPFKDRRVWVLDNEPRHPDTIKRMTKLVDAGERVMFWDKSPWKSKDVNDMIRKEGATPEQIMEYMKNNIAQGLMAKMRLSKYAKI
>ID:AWD91637.1 |[Enterobacteria phage vB_EcoM_IME339]||_Enterobacteria_phage_vB_EcoM_IME339_.gbk|DNA primase / DNA he..|1029|MH051915(164366):149338-150366:1 ^^ Enterobacteria phage vB_EcoM_IME339, complete genome.|neighbours:ID:AWD91636.1(1),ID:AWD91638.1(-1)|neighbour_genes:hypothetical protein,hypothetical protein|
MSSIPWIDNEFAYRALAHLPKFTQVNNSSTFKLRFRCPVCGDSKTDQNKARGWYYGDNNEGNIHCYNCNYHAPIGIYLKEFEPDLYREYIFEIRKEKGKSRPVEKLKELPKQPEKKIIKSLPSCVRLDKLAEDHPIIKYVKARCIPKDKWKYLWFTTEWPKLVNSIAPGTYKKEIPEPRLVIPIYNANGKAESFQGRALKKDAPQKYITIKAYPEATKIYGVERVKDGDVYVLEGPIDSLFIENGIAITGGQLDLEIVPFKDRRVWVLDNEPRHPDTIKRMTKLVDAGERVMFWDKSPWKSKDVNDMIRKEGATPEQIMEYMKNNIAQGLMAKMRLSKYAKI
>ID:AWD91899.1 |[Enterobacteria phage vB_EcoM_IME340]||_Enterobacteria_phage_vB_EcoM_IME340_.gbk|DNA primase / DNA he..|1029|MH051916(165549):150415-151443:1 ^^ Enterobacteria phage vB_EcoM_IME340, complete genome.|neighbours:ID:AWD91898.1(1),ID:AWD91900.1(-1)|neighbour_genes:hypothetical protein,hypothetical protein|
MSSIPWIDNEFAYRALAHLPKFTQVNNSSTFKLRFRCPVCGDSKTDQNKARGWYYGDNNEGNIHCYNCNYHAPIGIYLKEFEPDLYREYIFEIRKEKGKSRPVEKPKELPKQPEKKIIKSLPSCIRLDKLTEDHPIIKYVKARCIPKDKWKYLWFTTEWPKLVNSIAPGTYKKEIPESRLVIPIYNVNGKAESFQGRALKKDAPQKYITIKAYPEATKIYGVERVKDGDVYVLEGPIDSLFIENGIAITGGQLDLEIVPFKDRRVWVLDNEPRHPDTIKRMTKLVDAGERVMFWDKSPWKSKDVNDMIRKEGATPEQIMEYMKNNIAQGLMAKMRLSKYAKI
>ID:YP_009207209.1 |[Escherichia phage vB_EcoM_VR20]||_Enterobacteria_phage_vB_EcoM_VR20.gbk|DNA primase|1029|NC_028894(170336):15607-16635:-1 ^GeneID:26633708^ Enterobacteria phage vB_EcoM_VR20, complete genome.|neighbours:ID:YP_009207208.1(1),ID:YP_009207210.1(-1)|neighbour_genes:hypothetical protein,hypothetical protein|
MSYIDKEFAVRALSYQPRYREVTGSTFKANCRCKVCGDSQKDSHKARFWAYTNPADGAVYVKCFNCDYSTHISKYIKEFEPDLHREYMVEKYKENAFGRQRNEVVETPKEPEKTPVIEELAFCERLDTLPEAHPIIKYVKSRCIPSNVWNRLWFTNKWPALVNSVNPGTYKNETNEPRLVIPIFNGKKEIESFQGRALRKDAPQKYITIKAHPEASKVYGVDKIDERKRVWVMEGPIDSLFIPNSIAITGGTLALEAVPYPETRVWVMDNEPRHPDTIKRMKKLVEAGEAVMFWDNAPWHTKDINEMVKSEGATPEQIESYMADNVAQGLMARMRLSKYAKV
>ID:YP_009209775.1 |[Escherichia phage vB_EcoM_VR25]||_Enterobacteria_phage_vB_EcoM_VR25_.gbk|DNA primase|1029|NC_028925(170822):15894-16922:-1 ^GeneID:26636195^ Enterobacteria phage vB_EcoM_VR25, complete genome.|neighbours:ID:YP_009209774.1(1),ID:YP_009209776.1(-1)|neighbour_genes:hypothetical protein,hypothetical protein|
MSYIDKEFAVRALSYQPRYREVTGSTFKANCRCKVCGDSQKDSHKARFWAYTNPADGAVYVKCFNCDYSTHISKYIKEFEPDLHREYMVEKYKENAFGRQRTEVAETPKEPEKTPVIEQLAFCERLDTLPEAHPIVKYVKSRCIPAGVWDRLWFTNKWPALVNSVNPGTYKNETNEPRLVIPIFNGKKEIESFQGRALRKDAPQKYITIKAHPEASKVYGVDKIDERKRVWVMEGPIDSLFIPNSIAITGGTLSLEAVPYAETRVWVMDNEPRHPDTIKRMKKLVEAGEAVMFWDNAPWHTKDINEMVKSEGATPEQIESYMADNVAQGLMARMRLSKYAKV
>ID:YP_009213870.1 |[Escherichia phage vB_EcoM_VR26]||_Enterobacteria_phage_vB_EcoM_VR26_.gbk|DNA primase|1029|NC_028957(171541):16797-17825:-1 ^GeneID:26640326^ Enterobacteria phage vB_EcoM_VR26, complete genome.|neighbours:ID:YP_009213869.1(1),ID:YP_009213871.1(-1)|neighbour_genes:hypothetical protein,hypothetical protein|
MSYIDKEFAVRALSYQPRYREVTGSTFKANCRCKVCGDSQKDSHKARFWAYTNPADGAVYVKCFNCDYSTHISKYIKEFEPDLHREYMVEKYKENAFGRQRNEVTETPKEPEKTPVIEQLAFCERLDTLPEAHPIVKYVKSRCIPAGVWDRLWFTNKWPALVNSVNPGTYKNETNEPRLVIPIFNGKKEIESFQGRALRKDAPQKYITIKAHPEASKVYGVDKIDERKRVWVMEGPIDSLFIPNSIAITGGTLSLEAVPYAETRVWVMDNEPRHPDTIKRMKKLVEAGEAVMFWDNAPWHTKDINEMVKSEGATPEQIESYMADNVAQGLMARMRLSKYAKV
>ID:YP_009205724.1 |[Escherichia phage vb_EcoM-VR5]||_Enterobacteria_phage_vB_EcoM_VR5.gbk|DNA primase|1029|NC_028881(170473):16102-17130:-1 ^GeneID:26632335^ Enterobacteria phage vB_EcoM_VR5, complete genome.|neighbours:ID:YP_009205723.1(1),ID:YP_009205725.1(-1)|neighbour_genes:hypothetical protein,hypothetical protein|
MSYVDKEFAVRALNYQPKFRQVTGSDFKLNCRCRVCGDSQKDENKARFWAYPANDGSIMLHCFNCDYSAGIKKYLYEYEPDLYREYILEKHKEQSFGRQATPKVEISEKIKAKMPVIEKLNFCERLDRMPKDHPIIKYVTLRCIPENKWNRLWFTKEWPALVNSVNPGTYSKEIPEPRLVIPIFNKDKQIESFQGRALRKDAPQKYITIKAHDQATKIYGMDTIDERQLVWVMEGPIDSLFVPNAIAITGGSLDLSIVPCKETRAWVMDNEPRHPDTIKRMQRLVDAGERVLFWDKAPWPSKDINDMVMKDKANINDVLSYMKENIAQGLMAKMRLSKYSKI
>ID:AWD90463.1 |[Erwinia phage Cronus]||_Erwinia_phage_Cronus_.gbk|DNA primase|1047|MH059636(175774):13831-14877:-1 ^^ Erwinia phage Cronus, complete genome.|neighbours:ID:AWD90462.1(-1),ID:AWD90464.1(-1)|neighbour_genes:hypothetical protein,major capsid protein|
MEPLENIMSWVDNEFAERVFSVLPRFRKVTTSGQFKLNARCPICGDSQKDAFKARFWAYPVNDSLRVHCFNCDYADWFNVFLKEQEPDLYRDYLLEKRKEQVFDRPIETKTEISEKLTAKLIIEKLDYCERLDRLPEEHPIIKYVLARCIPKDKLKRLWFTNQWPALVNSVNPGTYKNETNEPRLVIPIFNKQGKIESFQGRALRKDAPQKYITIKAHESATKIYGLDTVDESKDVYVMEGPIDSLFVDNAIAITGGSLDLGSMPFKDKRVWVMDHEPRHPDTIKRMKRLIDSGERVVFWDKSPWGSKDVNDMIRKDGATASQIMSYIESNSASGLEAKMRFSKYAKV
>ID:YP_009592934.1 |[Escherichia coli O157 typing phage 3]||_Escherichia_coli_O157_typing_phage_3_.gbk|hypothetical protein|1023|NC_041863(168733):134053-135075:1 ^GeneID:40068430^ Escherichia coli O157 typing phage 3, complete genome.|neighbours:ID:YP_009592933.1(1),ID:YP_009592935.1(-1)|neighbour_genes:hypothetical protein,hypothetical protein|
MAEWIDNEFAYRAFSHLPRFRQINNSSTFKLTFRCPVCGDSQTDAMKARGWYYGGTPGNVHCYNCQYHNTISGYLKEYDEELYREYLMEVRKEKARMEPKIEKVPEHKPEPEKKTINSLPSCSRLDKLPEEHPIVKYVKSRCIPKESWNRLWFTLEWPKLVNKIQPGTYKKEIPEPRLVIPIFNKDGKAESFQGRALRKDAPQKYITIKAFESATKIYGVERVKEGDVWVMEGPIDSLFIPNAIAITGGSIDLDVVPFKERRVWVMDNEPRHPDTIARMKRLVDAGERVMFWDRAPWRSKDVNDMVMKENATPQEILEYMKQNISSGLHAKMRLSRYSKI
>ID:YP_009593041.1 |[Escherichia coli O157 typing phage 6]||_Escherichia_coli_O157_typing_phage_6_.gbk|hypothetical protein|1023|NC_041864(160570):33658-34680:-1 ^GeneID:40068538^ Escherichia coli O157 typing phage 6, complete genome.|neighbours:ID:YP_009593040.1(1),ID:YP_009593042.1(-1)|neighbour_genes:hypothetical protein,hypothetical protein|
MAEWIDNEFAYRAFSHLPRFRQINNSSTFKLTFRCPVCGDSQTDAMKARGWYYGGTPGNVHCYNCQYHNTISGYLKEYDEELYREYLMEVRKEKARMEPKIEKVPEHKPEPEKKTINSLPSCSRLDKLPEEHPIVKYVKSRCIPKESWNRLWFTLEWPKLVNKIQPGTYKKEIPEPRLVIPIFNKDGKAESFQGRALRKDAPQKYITIKAFESATKIYGVERVKEGDVWVMEGPIDSLFIPNAIAITGGSIDLDVVPFKERRVWVMDNEPRHPDTIARMKRLVDAGERVMFWDRAPWRSKDVNDMVMKENATPQEILEYMKQNISSGLHAKMRLSRYSKI
>ID:YP_009224961.1 |[Escherichia phage APCEc01]||_Escherichia_phage_APCEc01_.gbk|primase|1023|NC_029091(168771):1-1023:1 ^GeneID:26796186^ Escherichia phage APCEc01, complete genome.|neighbours:start(),ID:YP_009224962.1(-1)|neighbour_genes:start(),hypothetical protein|
MAEWIDNEFAYRAFSHLPRFRQINNSSTFKLTFRCPVCGDSQTDAMKARGWYYGGTPGNVHCYNCQYHNTISGYLKEYDEELYREYLMEVRKEKARMEPKIEKVPEAKPEPEKKTINSLPSCSRLDKLPEEHPIVKYVKTRCIPKESWNRLWFTLEWPKLVNKIQPGTYKKEIPEPRLVIPIFNKDGKAESFQGRALRKDAPQKYITIKAFESATKIYGVERVKEGDVWVMEGPIDSLFIPNAIAITGGSIDLDVVPFKERRVWVMDNEPRHPDTIARMKRLVDAGERVMFWDRAPWRSKDVNDMVMKENATPQEILEYMKQNISSGLHAKMRLSRYSKI
>ID:QAU03734.1 |[Escherichia phage AnYang]||_Escherichia_phage_AnYang_.gbk|DNA primase subunit|1029|MK234886(169215):152717-153745:-1 ^^ Escherichia phage AnYang, complete genome.|neighbours:ID:QAU03733.1(-1),ID:QAU03735.1(-1)|neighbour_genes:dCTPase,nucleotidyltransfera..|
MSYVDREFAVRALNYQPKFRQVTGSDFKLNCRCRVCGDSLKDENKARFWAYPANDGSVMLHCFNCDYSAGIKKYLYEYEPDLYREYILEKHKEQSFGRQAAPKVEISEKIKAKMPVIEKLNFCERLDRMPKDHPIIKYVTLRCIPENKWNRLWFTKEWPALVNSVNPGTYSKEMPEPRLVIPIFNKNKQIESFQGRALRKDAPQKYITIKAHDQATKIYGMDTVDERQLVWVMEGPIDSLFVPNAIAITGGSLDLAMVPCKETRAWVMDNEPRHPDTIKRMQRLVDAGERVLFWDKAPWPSKDINDMVMKDKADINDVLAYMKANIAQGLMAKMRLSKYSKI
> |[Tevenvirinae Escherichia_phage_CF2]||_Escherichia_phage_CF2.gb|DNA primase (EC 2.7...|1029|NC_041919.1(168188):139745-140773:1 ^RAST2:fig|1198136.52.peg.225^ Tevenvirinae Escherichia_phage_CF2|neighbours:(1),(-1)|neighbour_genes:hypothetical protein,Phage protein|
MSSIPWIDNEFAYRALAHLPKFTQVNNSSTFKLRFRCPVCGDSKTDQNKARGWYYGDNNEGNIHCYNCNYHAPIGIYLKEFEPDLYREYIFEIRKEKGKSRPVEKPKELPKQPEKKIIKSLPSCVRLDKLAEDHPIIKYVKARCIPNDKWKYLWFTTEWPKLVNSIAPGTYKKEISEPRLVIPIYNANGKAESFQGRALKKDAPQKYITIKAYPEATKIYGVERVKDGDVYVLEGPIDSLFIENGIAITGGQLDLEVVPFKDRRVWVLDNEPRHPDTIKRMTKLVDAGERVMFWDKSPWKSKDVNDMIRKEGATPEQIMEYMKNNIAQGLMAKMRLSKYAKI
>ID:QBO61044.1 |[Escherichia phage D5505]||_Escherichia_phage_D5505_.gbk|DNA primase|1029|MK327929(168049):16414-17442:-1 ^^ Escherichia phage D5505, complete genome.|neighbours:ID:QBO61043.1(1),ID:QBO61045.1(-1)|neighbour_genes:hypothetical protein,hypothetical protein|
MSSIPWIDNEFAYRALAHLPKFAQVNNSSTFKLRFRCPVCGDSKTDQNKARGWYYGDNNEGNIHCYNCNYHAPIGIYLKEFEPDLYREYIFEIRKEKGKSRPVEKPKELPKQPEKKIIKSLPSCIRLDKLAEDHPIIKYVKARCIPKDKWKYLWFTTEWPKLVNSIAPGTYKKETPEPRLVIPIYNANGKAESFQGRALKKDAPQKYITIKAYPEATKIYGVERVKDGDVYVLEGPIDSLFIENGIAITGGQLDLEVVPFKDRRVWVLDNEPRHPDTIKRMTKLVDAGERVMFWDKSPWKSKDVNDMIRKEGATTEQIMEYMKNNIAQGLMAKMRLSKYAKI
>ID:YP_009601982.1 |[Escherichia phage ECD7]||_Escherichia_phage_ECD7_.gbk|DNA primase subunit|1029|NC_041936(164706):10202-11230:-1 ^GeneID:40077836^ Escherichia phage ECD7, complete genome.|neighbours:ID:YP_009601981.1(-1),ID:YP_009601983.1(-1)|neighbour_genes:dCTPase,HNH_1|
MIYYADYEIAEKALYGERNFKRLHTNSFTLVASCPICGDSKKNSTMARFRIYTYKDSLRAGCFNCNYNQPLGEFLKQYKPDLFREWLMERRKEQGDHKNTTFKPLKKVEKPEIKKVQTLPFCERLDTLPANHPIIKYVSDRCIPHDKWDLLYFTREWQKVANHIKADTFKNPQPEPRLVIPIFNRENKIESIQGRALRKDYGKTKYMTIKTHELASKVYGLERADPSKPVYFLEGPIDSLFIDNGCAITGGTLGLDEIPFPDQRVFVLDAEPRSADTMHRLEKFINAGEKIVLWDRCPWHSKDVNAMIQDEGATRDQIMEYIKENTVQGLMAKMRFMKYCKF
>ID:YP_009102508.1 |[Escherichia phage ECML-134]||_Escherichia_phage_ECML-134_.gbk|hypothetical protein|915|NC_025449(166783):16079-16993:-1 ^GeneID:22111691^ Escherichia phage ECML-134, complete genome.|neighbours:ID:YP_009102507.1(1),ID:YP_009102509.1(-1)|neighbour_genes:hypothetical protein,hypothetical protein|
MCGDSKTDQNKARGWYYGDNNEGNIHCYNCNYHAPIGIYLKEFEPDLYREYIFEIRKEKGKSRPVEKPKELPKQPEKKIIKSLPSCVRLDKLTEDHPIIKYVKARCIPKDKWKYLWFTTEWPKLVNSIAPGTYKKEIPEPRLVIPIYNANGKAESFQGRALKKDAPQKYITIKAYPEATKIYGVERVKDGDVYVLEGPIDSLFIENGIAITGGQLDLEIVPFKDRRVWVLDNEPRHPDTIKRMTKLVDAGERVMFWDKSPWKSKDVNDMIRKEGATPEQIMEYMKNNIAQGLMAKMRLSKYAKI
>ID:QAY00057.1 |[Escherichia phage EcWhh-1]||_Escherichia_phage_EcWhh-1.gbk|DNA primase subunit|1029|MH791409(170524):77412-78440:-1 ^^ UNVERIFIED: Escherichia phage EcWhh-1, complete genome.|neighbours:ID:QAY00056.1(1),ID:QAY00058.1(-1)|neighbour_genes:hypothetical protein,hypothetical protein|
MSYVDREFAVRALNYQPKFRQVTGSDFKLNCRCRVCGDSQKDENKARFWAYPANDGSVMLHCFNCDYSAGIKKYLYEYEPDLYREYILEKHKEQSFGRQAAPKVEISEKIKAKMPVIEKLNFCERLDRMPKDHPIIKYVTLRCIPENKWNRLWFTKEWPALVNSVNPGTYSKEMPEPRLVIPIFNKNKQIESFQGRALRKDAPQKYITIKAHDQATKIYGMDTVDERQLVWVMEGPIDSLFVPNAIAITGGSLDLAMVPCKETRAWVMDNEPRHPDTIKRMQRLVDAGERVLFWDKAPWPSKDINDMVMKDKADINDILAYMKANIAQGLMAKMRLSKYSKI
> |[Tevenvirinae Escherichia_phage_HP3]||_Escherichia_phage_HP3.gb|DNA primase (EC 2.7...|1023|NC_041920.1(170254):25598-26620:-1 ^RAST2:fig|1198136.53.peg.53^ Tevenvirinae Escherichia_phage_HP3|neighbours:(1),(-1)|neighbour_genes:Phage protein,hypothetical protein|
MAEWIDNEFAYRAFSHLPRFRQINNSSTFKLTFRCPVCGDSQTDAMKARGWYYGGTPGNVHCYNCQYHNTISGYLKEYDEELYREYLMEVRKEKARMEPKIEKVPEHKPEPEKKTINSLPSCSRLDKLPEEHPIVKYVKSRCIPKESWNRLWFTLEWPKLVNKIQPGTYKKEIPEPRLVIPIFNKDGKAESFQGRALRKDAPQKYITIKAFESATKIYGVERVKEGDVWVMEGPIDSLFIPNAIAITGGSIDLDVVPFKERRVWVMDNEPRHPDTIARMKRLVDAGERVMFWDRAPWRSKDVNDIVMKENATPQEILEYMKQNISSGLHAKMRLSRYSKI
>ID:YP_009148481.1 |[Escherichia phage HY01]||_Escherichia_phage_HY01_.gbk|putative DNA primase|1029|NC_027349(166977):16861-17889:-1 ^GeneID:24722660^ Escherichia phage HY01, complete genome.|neighbours:ID:YP_009148480.1(-1),ID:YP_009148482.1(-1)|neighbour_genes:putative dCTPase,major capsid domain-..|
MSSIPWIDNEFAYRALAHLPKFTQVNNSSTFKLRFRCPVCGDSKTDQNKARGWYYGDNNEGNIHCYNCNYHAPIGIYLKEFEPDLYREYIFEIRKEKGKSRPVEKPKELPKQPEKKIIKSLPSCIRLDKLAEDHPIIKYVKARCIPKDKWKYLWFTTEWPKLVNSIAPGTYKKEIPEPRLVIPIYNANGKAESFQGRALKKDAPQKYITIKAYPEATKIYGVERVKDGDVYVLEGPIDSLFIENGIAITGGQLDLEIVPFKDRRVWVLDNEPRHPDTIKRMTKLVDAGERVMFWDKSPWKSKDVNDMIRKEGATPEQIMEYMKNNIAQGLMAKMRLSKYAKI
>ID:YP_009284156.1 |[Escherichia phage HY03]||_Escherichia_phage_HY03.gbk|putative DNA primase..|1029|NC_031047(170770):105166-106194:1 ^GeneID:29079024^ Escherichia phage HY03, complete genome.|neighbours:ID:YP_009284155.1(1),ID:YP_009284157.1(-1)|neighbour_genes:hypothetical protein,hypothetical protein|
MSSIPWIDNEFAYRALAHLPKFTQVNNSSTFKLRFRCPVCGDSKTDQNKARGWYYGDNNEGNIHCYNCNYHAPIGIYLKEFEPDLYREYIFEIRKEKGKSRPVEKPKELPKQPEKKIIKSLPSCVRLDKLAEDHPIIKYVKARCIPKDKWKYLWFTTEWPKLVNSIAPGTYKKEISEPRLVIPIYNANGKAESFQGRALKKDAPQKYITIKAYPEATKIYGVERVKDGDVYVLEGPIDSLFIENGIAITGGQLDLEVVPFKDRRVWVLDNEPRHPDTIKRMTKLVDAGERVMFWDKSPWKSKDVNDMIRKEGATPEQIMEYMKNNIAQGLMAKMRLSKYAKI
>ID:BBG28554.1 |[Escherichia phage KIT03]||_Escherichia_phage_KIT03_.gbk|DNA primase|1029|AP018932(166848):16673-17701:-1 ^^ Escherichia phage KIT03 DNA, complete sequence.|neighbours:ID:BBG28553.1(1),ID:BBG28555.1(-1)|neighbour_genes:hypothetical protein,hypothetical protein|
MSSIPWIDNEFAYRALAHLPKFTQVNNSSTFKLRFRCPVCGDSKTDQNKARGWYYGDNNEGNIHCYNCNYHAPIGIYLKEFEPDLYREYIFEIRKEKGKSRPVEKPKELPKQPEKKIIKSLPSCVRLDKLAEDHPIIKYVKARCIPKDKWKYLWFTTEWPKLVNSIAPGTYKKEIPEPRLVIPIYNANGKAESFQGRALKKDAPQKYITIKAYPEATKIYGVERVKDGDVYVLEGPIDSLFIENGIAITGGQLDLEVVPFKDRRVWVLDNEPRHPDTIKRMTKLVDAGERVMFWDKSPWKSKDVNDMIRKEGATPEQIMEYMKNNIAQGLMAKMRLSKYAKI
>ID:YP_008060552.1 |[Escherichia phage Lw1]||_Escherichia_phage_Lw1_.gbk|DNA primase subunit|1026|NC_021344(176227):15599-16624:-1 ^GeneID:16205177^ Escherichia phage Lw1, complete genome.|neighbours:ID:YP_008060551.1(-1),ID:YP_008060553.1(-1)|neighbour_genes:hypothetical protein,hypothetical protein|
MYLDIEFATRIMGSLPQSEIVRRGGSLSIHSRCPICGDSMKDKHKKRFWIYPSKKGDHMNCGCFNCGYNRPFTVFLKDYYPDDYRDYLMESFKDRKQTKQTHVEPPKEEKKYIPELQFCERLDTLPESHPIIKYVAGRHIPKDKYDRLWFTRQWQHLVNSITPDAYPLPKDEPRLVIPIFDNKGKIESFQGRALRDNAAAKYMTIKACEQSTKIYGQDTIDPLKTVYFLEGPLDSLFVDNAGAITGGQLALSEVPYKNMRVWVLDNEARHPDTCSRLLKLIESGEKVVMWDNSPWSSKDINEMIKTDGATKAEIMQYLKDNTVSGLMAKLRFKSWNKSPKK
>ID:YP_009323927.1 |[Escherichia phage MX01]||_Escherichia_phage_MX01_.gbk|hypothetical protein|1029|NC_031934(168929):16498-17526:-1 ^GeneID:30308836^ Escherichia phage MX01, complete genome.|neighbours:ID:YP_009323926.1(1),ID:YP_009323928.1(-1)|neighbour_genes:hypothetical protein,hypothetical protein|
MSYVDKEFAVRALNYQPKFRQVTGSDFKLNCRCRVCGDSQKDENKARFWAYPANDGSVMLHCFNCDYSAGIKKYLYEYEPDLYREYILEKHKEQSFGRQAAPKVEISEKIKAKMPVIEKLNFCERLDRMPKDHPIIKYVTSRCIPENKWNRLWFTKEWPALVNSVNPGTYSKEMPEPRLVIPIFNKNKQIESFQGRALRKDAPQKYITIKAHDQATKIYGMDTVDERQLVWVMEGPIDSLFVPNAIAITGGSLDLAMVPCKETRAWVMDNEPRHPDTIKRMQRLVDAGERVLFWDKAPWPSKDINDMIMKDKADINDVLAYMKANIAQGLMAKMRLSKYSKI
>ID:AYR03940.1 |[Escherichia phage OLB35]||_Escherichia_phage_OLB35_.gbk|DNA primase|1023|MH992122(169140):16451-17473:-1 ^^ UNVERIFIED: Escherichia phage OLB35, complete genome.|neighbours:ID:AYR03939.1(1),ID:AYR03941.1(-1)|neighbour_genes:hypothetical protein,hypothetical protein|
MAEWIDNEFAYRAFSHLPRFRQINNSSTFKLTFRCPVCGDSQTDAMKARGWYYGGTPGNVHCYNCQYHNTISGYLKEYDEELYREYLMEVRKEKARMEPKIEKVPEHKPEPEKKTINSLPSCSRIDKLPEEHPIVKYVKSRCIPKESWNRLWFTLEWPKLVNKIQPGTYKKEIPEPRLVIPIFNKDGKAESFQGRALRKDAPQKYITIKAFESATKIYGVERVKEGDVWVMEGPIDSLFIPNAIAITGGSIDLDVVPFKERRVWVMDNEPRHPDTIARMKRLVDAGERVMFWDRAPWSSKDVNDMVMKENATPQEILEYMKQNISSGLHAKMRLSRYSKI
>ID:ANH49830.1 |[Escherichia phage PE37]||_Escherichia_phage_PE37_.gbk|DNA primase|1029|KU925172(166423):145806-146834:1 ^^ Escherichia phage PE37, complete genome.|neighbours:ID:ANH49829.1(1),ID:ANH49831.1(-1)|neighbour_genes:hypothetical protein,hypothetical protein|
MSSIPWIDNEFAYRALAHLPKFTQVNNSSTFKLRFRCPVCGDSKTDQNKARGWYYGDNNEGNIHCYNCNYHAPIGIYLKEFEPDLYREYILEIRKEKGKSRPVEKPKELPKRPEKKIIKSLPSCVRLDKLAEDHPIIKYVKARCIPKDKWKYLWFTTEWPKLVNSIAPGTYKKEISEPRLVIPIYNANGKAESFQGRALKKDAPQKYITIKAYPEATKIYGVERVKDGDVYVLEGPIDSLFIENGIAITGGQLDLEVVPFKDRRVWVLDNEPRHPDTIKRMTKLVDAGERVMFWDKSPWKSKDVNDMIRKEGATPEQIMEYMKNNIAQGLMAKMRLSKYAKI
>ID:BBC14368.1 |[Escherichia phage PP01]||_Escherichia_phage_PP01.gbk|61|1029|LC348379(167812):16834-17862:-1 ^^ Escherichia phage PP01 DNA, complete sequence.|neighbours:ID:BBC14367.1(-1),ID:BBC14369.1(-1)|neighbour_genes:56,61.1|
MSSIPWIDNEFAYRALAHLPKFTQVNNSSTFKLRFRCPVCGDSKTDQNKARGWYYGDNNEGNIHCYNCNYHAPIGIYLKEFEPDLYREYIFEIRKEKGKSRPVEKPKELPKQPEKKIIKSLPSCVRLDKLAEDHPIIKYVKARCIPKDKWKYLWFTTEWPKLVNSIAPGTYKKEIPEPRLVIPIYNANGKAESFQGRALKKDAPQKYITIKAYPEATKIYGVERVKDGDVYVLEGPIDSLFIENGIAITGGQLDLEIVPFKDRRVWVLDNEPRHPDTIKRMTKLVDAGERVMFWDKSPWKSKDVNDMIRKEGATPEQIMEYMKNNIAQGLMAKMRLSKYAKI
>ID:AWY07968.1 |[Escherichia phage SF]||_Escherichia_phage_SF_.gbk|DNA primase subunit|1023|MH359124(168695):104968-105990:1 ^^ Escherichia phage SF, complete genome.|neighbours:ID:AWY07967.1(1),ID:AWY07969.1(-1)|neighbour_genes:hypothetical protein,hypothetical protein|
MAEWIDNEFAYRAFSHLPRFRQINNSSTFKLTFRCPVCGDSQTDAMKARGWYYGGTPGNVHCYNCQYHNTISGYLKEYDEELYREYLMEVRKEKARMEPKIEKVPEHKPEPEKKTINSLPSCSRLDKLPEEHPIVKYVKSRCIPKESWNRLWFTLEWPKLVNKIQPGTYKKEIPEPRLVIPIFNKDGKAESFQGRALRKDAPQKYITIKAFESATKIYGVERVKEGDVWVMEGPIDSLFIPNAIAITGGSIDLDVVPFKERRVWVMDNEPRHPDTIARMKRLVDAGERVMFWDRAPWRSKDVNDMVMKENATPQEILEYMKQNISSGLHAKMRLSRYSKI
>ID:YP_009608375.1 |[Escherichia phage ST0]||_Escherichia_phage_ST0.gbk|hypothetical protein|1023|NC_041990(170496):45471-46493:1 ^GeneID:40084397^ Escherichia phage ST0, complete genome.|neighbours:ID:YP_009608374.1(1),ID:YP_009608376.1(-1)|neighbour_genes:hypothetical protein,hypothetical protein|
MAEWIDNEFAYRAFSHLPRFRQINNSSTFKLTFRCPVCGDSQTDAMKARGWYYGGTPGNVHCYNCQYHNTISGYLKEYDEELYREYLMEVRKEKARMEPKIEKVPETKPEPEKKTINSLPSCSRLDKLPEEHPIVKYVKSRCIPKESWNRLWFTLEWPKLVNKIQPGTYKKEIPEPRLVIPIFNKDGKAESFQGRALRKDAPQKYITIKAFESATKIYGVERVKEGDVWVMEGPIDSLFIPNAIAITGGSIDLDVVPFKERRVWVMDNEPRHPDTIARMKRLVDAGERVMFWDRAPWRSKDVNDMVMKENATPQEILEYMKQNISSGLHAKMRLSRYSKI
>ID:BBC14648.1 |[Escherichia phage T2]||_Escherichia_phage_T2.gbk|61|1029|LC348380(163825):16839-17867:-1 ^^ Escherichia phage T2 DNA, complete sequence.|neighbours:ID:BBC14647.1(-1),ID:BBC14649.1(-1)|neighbour_genes:hypothetical protein,61.1|
MSSIPWIDNEFAYRALAHLPKFTQVNNSSTFKLRFRCPVCGDSKTDQNKARGWYYGDNNEGNIHCYNCNYHAPIGIYLKEFEPDLYREYIFEIRKEKGKSRPVEKPKELPKQPEKKIIKSLPSCVRLDKLAEDNPIIKYVKARCIPKDKWKYLWFTTEWPKLVNSIAPGTYKKEIPEPRLVIPIYNASGKAESFQGRALKKDAPQKYITIKAYPEATKIYGVERVKDGDVYVLEGPIDSLFIENGIAITGGQLDLEIVPFKDRRVWVLDNEPRHPDTIKRMTKLVDAGERVMFWDKSPWKSKDVNDMIRKEGASHEQIMEYMKNNIAQGLMAKMRLSKYAKI
>ID:YP_009281373.1 |[Escherichia phage UFV-AREG1]||_Escherichia_phage_UFV-AREG1_.gbk|putative DNA primase|1029|NC_031030(170788):16885-17913:-1 ^GeneID:29063566^ Escherichia phage UFV-AREG1, complete genome.|neighbours:ID:YP_009281372.1(1),ID:YP_009281374.1(-1)|neighbour_genes:hypothetical protein,major capsid domain-..|
MSSIPWIDNEFAYRALAHLPKFTQVNNSSTFKLRFRCPVCGDSKTDQNKARGWYYGDNNEGNIHCYNCNYHAPIGIYLKEFEPDLYREYIFEIRKEKGKSRPVEKPKELPKQPEKKIIKSLPSCVRLDKLAEDHPIIKYVKARCIPKDKWKYLWFTTEWPKLVNSIAPGTYKKEISEPRLVIPIYNANGKAESFQGRALKKDAPQKYITIKAYPEATKIYGVERVKDGDVYVLEGPIDSLFIENGIAITGGQLDLEVVPFKDRRVWVLDNEPRHPDTIKRMTKLVDAGERVMFWDKSPWKSKDVNDMIRKEGATPEQIMEYMKNNIAQGLMAKMRLSKYAKI
>ID:YP_009323229.1 |[Escherichia phage WG01]||_Escherichia_phage_WG01_.gbk|hypothetical protein|1029|NC_031928(169936):15560-16588:-1 ^GeneID:30308355^ Escherichia phage WG01, complete genome.|neighbours:ID:YP_009323228.1(1),ID:YP_009323230.1(-1)|neighbour_genes:hypothetical protein,hypothetical protein|
MSYVDREFAVRALNYQPKFRQVTGSDFKLNCRCRVCGDSLKDENKARFWAYPANDGSVMLHCFNCDYSAGIKKYLYEYEPDLYREYILEKHKEQSFGRQAAPKVEISEKIKAKMPVIEKLNFCERLDRMPKDHPIIKYVTLRCIPENKWNRLWFTKEWPALVNSVNPGTYSKEMPEPRLVIPIFNKNKQIESFQGRALRKDAPQKYITIKAHDQATKIYGMDTVDERQLVWVMEGPIDSLFVPNAIAITGGSLDLAMVPCKETRAWVMDNEPRHPDTIKRMQRLVDAGERVLFWDKAPWPSKDINDMIMKDKADINDVLAYMKANIAQGLMAKMRLSKYSKI
>ID:YP_009030641.1 |[Escherichia phage vB_EcoM_112]||_Escherichia_phage_e112_.gbk|DNA primase subunit|1029|NC_024125(168470):18463-19491:-1 ^GeneID:19485184^ Escherichia phage e11/2, complete genome.|neighbours:ID:YP_009030640.1(1),ID:YP_009030642.1(-1)|neighbour_genes:hypothetical protein,hypothetical protein|
MSSIPWIDNEFAYRALAHLPKFTQVNNSSTFKLRFRCPVCGDSKTDQNKARGWYYGDNNEGNIHCYNCNYHAPIGIYLKEFEPDLYREYIFEIRKEKGKSRPVEKPKELPKQPEKKIIKSLPSCIRLDKLAEDHPIIKYVKARCIPKDKWKYLWFTTEWPKLVNSIAPGTYKKEIPEPRLVIPIYNDNGKAESFQGRALKKDAPQKYITIKAYPEATKIYGVERVKDGDVYVLEGPIDSLFIENGIAITGGQLDLEVVPFKDRRVWVLDNEPRHPDTIKRMTKLVDAGERVMFWDKSPWKSKDVNDMIRKEGATPEQIMEYMKNNIAQGLMAKMRLSKYAKI
>ID:AYN56388.1 |[Escherichia phage p000v]||_Escherichia_phage_p000v_.gbk|DNA primase|1023|MK047717(167803):133510-134532:1 ^^ Escherichia phage p000v, complete genome.|neighbours:ID:AYN56387.1(1),ID:AYN56389.1(-1)|neighbour_genes:hypothetical protein,hypothetical protein|
MAEWIDNEFAYRAFSHLPRFRQINNSSTFKLTFRCPVCGDSQTDAMKARGWYYGGTPGNVHCYNCQYHNTISGYLKEYDEELYREYLMEVRKEKARMEPKIEKVPEHKPEPEKKTINSLPSCSRLDKLPEEHPIVKYVKSRCIPKESWNRLWFTLEWPKLVNKIQPGTYKKEIPEPRLVIPIFNKDGKAESFQGRALRKDAPQKYITIKAFESATKIYGVERVKEGDVWVMEGPIDSLFIPNAIAITGGSIDLDVVPFKERRVWVMDNEPRHPDTIARMKRLVDAGERVMFWDRAPWRSKDVNDMVMKENATPQEILEYMKQNISSGLHAKMRLSRYSKI
>ID:AYN56572.1 |[Escherichia phage p000y]||_Escherichia_phage_p000y_.gbk|DNA primase|1023|MK047718(169872):76006-77028:1 ^^ Escherichia phage p000y, complete genome.|neighbours:ID:AYN56571.1(1),ID:AYN56573.1(-1)|neighbour_genes:hypothetical protein,hypothetical protein|
MAEWIDNEFAYRAFSHLPRFRQINNSSTFKLTFRCPVCGDSQTDAMKARGWYYGGTPGNVHCYNCQYHNTISGYLKEYDEELYREYLMEVRKEKARMEPKIEKVPEHKPEPEKKTINSLPSCSRLDKLPEEHPIVKYVKSRCIPKESWNRLWFTLEWPKLVNKIQPGTYKKEIPEPRLVIPIFNKDGKAESFQGRALRKDAPQKYITIKAFESATKIYGVERVKEGDVWVMEGPIDSLFIPNAIAITGGSIDLDVVPFKERRVWVMDNEPRHPDTIARMKRLVDAGERVMFWDRAPWRSKDVNDMVMKENATPQEILEYMKQNISSGLHAKMRLSRYSKI
>ID:YP_009210224.1 |[Escherichia phage slur02]||_Escherichia_phage_slur02_.gbk|putative DNA primase..|1029|NC_028927(167298):88085-89113:-1 ^GeneID:26636757,InterPro:IPR013264,UniProtKB/TrEMBL:A0A0M7QAJ7^ Escherichia phage slur02, complete genome.|neighbours:ID:YP_009210223.1(1),ID:YP_009210225.1(-1)|neighbour_genes:hypothetical protein,hypothetical protein|
MSSIPWIDNEFAYRALAHLPKFTQVNNSSTFKLRFRCPVCGDSKTDQNKARGWYYGDNNEGNIHCYNCNYHAPIGIYLKEFEPDLYREYIFEIRKEKGKSRPVEKPKELPKQPEKKIIKSLPSCVRLDKLAEDHPIIKYVKARCIPKDKWKYLWFTTEWPKLVNSIAPGTYKKEIPEPRLVIPIYNANGKAESFQGRALKKDAPQKYITIKAYPEATKIYGVERVKDGDVYVLEGPIDSLFIENGIAITGGQLDLEVVPFKDRRVWVLDNEPRHPDTIKRMTKLVDAGERVMFWDKSPWKSKDVNDMIRKEGATPEQIMEYMKNNIAQGLMAKMRLSKYAKI
>ID:YP_009625214.1 |[Escherichia phage slur03]||_Escherichia_phage_slur03_.gbk|putative DNA primase..|1029|NC_042129(167467):152157-153185:1 ^GeneID:40102096,InterPro:IPR013264,UniProtKB/TrEMBL:A0A0M7Q9G1^ Escherichia phage slur03, complete genome.|neighbours:ID:YP_009625213.1(1),ID:YP_009625215.1(-1)|neighbour_genes:hypothetical protein..,putative phage prote..|
MSSIPWIDNEFAYRALAHLPKFTQVNNSSTFKLRFRCPVCGDSKTDQNKARGWYYGDNNEGNIHCYNCNYHAPIGIYLKEFEPDLYREYIFEIRKEKGKSRPVEKPKELPKQPEKKIIKSLPSCVRLDKLAEDHPIIKYVKARCIPKDKWKYLWFTTEWPKLVNSIAPGTYKKEISEPRLVIPIYNANGKAESFQGRALKKDAPQKYITIKAYPEATKIYGVERVKDGDVYVLEGPIDSLFIENGIAITGGQLDLEVVPFKDRRVWVLDNEPRHPDTIKRMTKLVDAGERVMFWDKSPWKSKDVNDMIRKEGATPEQIMEYMKNNIAQGLMAKMRLSKYAKI
>ID:YP_009625255.1 |[Escherichia phage slur04]||_Escherichia_phage_slur04_.gbk|hypothetical protein|1029|NC_042130(167298):2598-3626:-1 ^GeneID:40102162,InterPro:IPR013264,UniProtKB/TrEMBL:A0A0M7Q9H0^ Escherichia phage slur04, complete genome.|neighbours:ID:YP_009625254.1(1),ID:YP_009625256.1(-1)|neighbour_genes:hypothetical protein,hypothetical protein|
MSSIPWIDNEFAYRALAHLPKFTQVNNSSTFKLRFRCPVCGDSKTDQNKARGWYYGDNNEGNIHCYNCNYHAPIGIYLKEFEPDLYREYIFEIRKEKGKSRPVEKPKELPKQPEKKIIKSLPSCVRLDKLAEDHPIIKYVKARCIPKDKWKYLWFTTEWPKLVNSIAPGTYKKEIPEPRLVIPIYNANGKAESFQGRALKKDAPQKYITIKAYPEATKIYGVERVKDGDVYVLEGPIDSLFIENGIAITGGQLDLEVVPFKDRRVWVLDNEPRHPDTIKRMTKLVDAGERVMFWDKSPWKSKDVNDMIRKEGATPEQIMEYMKNNIAQGLMAKMRLSKYAKI
>ID:YP_009197418.1 |[Escherichia phage slur07]||_Escherichia_phage_slur07_.gbk|hypothetical protein|1029|NC_028780(167124):145145-146173:1 ^GeneID:26624600,InterPro:IPR013264,UniProtKB/TrEMBL:A0A0M7QEV0^ Escherichia phage slur07, complete genome.|neighbours:ID:YP_009197417.1(1),ID:YP_009197419.1(-1)|neighbour_genes:hypothetical protein,hypothetical protein|
MSSIPWIDNEFAYRALAHLPKFTQVNNSSTFKLRFRCPVCGDSKTDQNKARGWYYGDNNEGNIHCYNCNYHAPIGIYLKEFEPDLYREYIFEIRKEKGKSRPVEKPKELPKQPEKKIIKSLPSCVRLDKLAEDHPIIKYVKARCIPKDKWKYLWFTTEWPKLVNSIAPGTYKKEIPEPRLVIPIYNANGKAESFQGRALKKDAPQKYITIKAYPEATKIYGVERVKDGDVYVLEGPIDSLFIENGIAITGGQLDLEVVPFKDRRVWVLDNEPRHPDTIKRMTKLVDAGERVMFWDKSPWKSKDVNDMIRKEGATPEQIMEYMKNNIAQGLMAKMRLSKYAKI
>ID:CUL02759.1 |[Escherichia phage slur08]||_Escherichia_phage_slur08_.gbk|hypothetical protein|1029|LN881733(167467):149404-150432:1 ^InterPro:IPR013264,UniProtKB/TrEMBL:A0A0M7QGB8^ Escherichia phage slur08, complete genome.|neighbours:ID:CUL02758.1(1),ID:CUL02760.1(-1)|neighbour_genes:hypothetical protein,hypothetical protein|
MSSIPWIDNEFAYRALAHLPKFTQVNNSSTFKLRFRCPVCGDSKTDQNKARGWYYGDNNEGNIHCYNCNYHAPIGIYLKEFEPDLYREYIFEIRKEKGKSRPVEKPKELPKQPEKKIIKSLPSCVRLDKLAEDHPIIKYVKARCIPKDKWKYLWFTTEWPKLVNSIAPGTYKKEISEPRLVIPIYNANGKAESFQGRALKKDAPQKYITIKAYPEATKIYGVERVKDGDVYVLEGPIDSLFIENGIAITGGQLDLEVVPFKDRRVWVLDNEPRHPDTIKRMTKLVDAGERVMFWDKSPWKSKDVNDMIRKEGATPEQIMEYMKNNIAQGLMAKMRLSKYAKI
>ID:CUL02809.1 |[Escherichia phage slur11]||_Escherichia_phage_slur11_.gbk|hypothetical protein|1029|LN881734(167298):6144-7172:-1 ^InterPro:IPR013264,UniProtKB/TrEMBL:A0A0M7QGG3^ Escherichia phage slur11, complete genome.|neighbours:ID:CUL02808.1(1),ID:CUL02810.1(-1)|neighbour_genes:hypothetical protein,hypothetical protein|
MSSIPWIDNEFAYRALAHLPKFTQVNNSSTFKLRFRCPVCGDSKTDQNKARGWYYGDNNEGNIHCYNCNYHAPIGIYLKEFEPDLYREYIFEIRKEKGKSRPVEKPKELPKQPEKKIIKSLPSCVRLDKLAEDHPIIKYVKARCIPKDKWKYLWFTTEWPKLVNSIAPGTYKKEIPEPRLVIPIYNANGKAESFQGRALKKDAPQKYITIKAYPEATKIYGVERVKDGDVYVLEGPIDSLFIENGIAITGGQLDLEVVPFKDRRVWVLDNEPRHPDTIKRMTKLVDAGERVMFWDKSPWKSKDVNDMIRKEGATPEQIMEYMKNNIAQGLMAKMRLSKYAKI
>ID:CUL03595.1 |[Escherichia phage slur13]||_Escherichia_phage_slur13_.gbk|hypothetical protein|1029|LN881737(167299):27965-28993:-1 ^InterPro:IPR013264,UniProtKB/TrEMBL:A0A0M9JE43^ Escherichia phage slur13, complete genome.|neighbours:ID:CUL03594.1(1),ID:CUL03596.1(-1)|neighbour_genes:hypothetical protein,hypothetical protein|
MSSIPWIDNEFAYRALAHLPKFTQVNNSSTFKLRFRCPVCGDSKTDQNKARGWYYGDNNEGNIHCYNCNYHAPIGIYLKEFEPDLYREYIFEIRKEKGKSRPVEKPKELPKQPEKKIIKSLPSCVRLDKLAEDHPIIKYVKARCIPKDKWKYLWFTTEWPKLVNSIAPGTYKKEIPEPRLVIPIYNANGKAESFQGRALKKDAPQKYITIKAYPEATKIYGVERVKDGDVYVLEGPIDSLFIENGIAITGGQLDLEVVPFKDRRVWVLDNEPRHPDTIKRMTKLVDAGERVMFWDKSPWKSKDVNDMIRKEGATPEQIMEYMKNNIAQGLMAKMRLSKYAKI
>ID:YP_009180808.1 |[Escherichia phage slur14]||_Escherichia_phage_slur14_.gbk|hypothetical protein|1029|NC_028448(167467):126495-127523:-1 ^GeneID:26227976,InterPro:IPR013264,UniProtKB/TrEMBL:A0A0M7QDN2^ Escherichia phage slur14, complete genome.|neighbours:ID:YP_009180807.1(1),ID:YP_009180809.1(-1)|neighbour_genes:hypothetical protein,hypothetical protein|
MSSIPWIDNEFAYRALAHLPKFTQVNNSSTFKLRFRCPVCGDSKTDQNKARGWYYGDNNEGNIHCYNCNYHAPIGIYLKEFEPDLYREYIFEIRKEKGKSRPVEKPKELPKQPEKKIIKSLPSCVRLDKLAEDHPIIKYVKARCIPKDKWKYLWFTTEWPKLVNSIAPGTYKKEISEPRLVIPIYNANGKAESFQGRALKKDAPQKYITIKAYPEATKIYGVERVKDGDVYVLEGPIDSLFIENGIAITGGQLDLEVVPFKDRRVWVLDNEPRHPDTIKRMTKLVDAGERVMFWDKSPWKSKDVNDMIRKEGATPEQIMEYMKNNIAQGLMAKMRLSKYAKI
>ID:AVH85867.1 |[Escherichia phage vB_EcoM-G28]||_Escherichia_phage_vB_EcoM-G28.gbk|putative DNA primase|1029|MG867727(170121):17488-18516:-1 ^^ Escherichia phage vB_EcoM-G28, complete genome.|neighbours:ID:AVH85866.1(1),ID:AVH85868.1(-1)|neighbour_genes:hypothetical protein,hypothetical protein|
MSSIPWIDNEFAYRALAHLPKFTQVNNSSTFKLRFRCPVCGDSKTDQNKARGWYYGDNNEGNIHCYNCNYHAPIGIYLKEFEPDLYREYIFEIRKEKGKSRPVEKPKELPKQPEKKIIKSLPSCIRLDKLTEDHPIIKYVKARCIPKDKWKYLWFTTEWPKLVNSIAPGTYKKEIPEPRLVIPIYNANGKAESFQGRALKKDAPQKYITIKAYPEATKIYGVERVKDGDVYVLEGPIDSLFIENGIAITGGQLDLEIVPFKDRRVWVLDNEPRHPDTIKRMTKLVDAGERVMFWDKSPWKSKDVNDMIRKEGATPEQIMEYMKNNIAQGLMAKMRLSKYAKI
>ID:QDF15058.1 |[Escherichia phage vB_EcoM-Sa45lw]||_Escherichia_phage_vB_EcoM-Sa45lw_.gbk|DNA primase subunit|1029|MK977694(167353):16384-17412:-1 ^^ Escherichia phage vB_EcoM-Sa45lw, complete genome.|neighbours:ID:QDF15057.1(1),ID:QDF15059.1(-1)|neighbour_genes:hypothetical protein,hypothetical protein|
MSSIPWIDNEFAYRALAHLPKFTQVNNSSTFKLRFRCPVCGDSKTDQNKARGWYYGDNNEGNIHCYNCNYHAPIGIYLKEFEPDLYREYIFEIRKEKGKSRPVEKPKELPKQPEKKIIKSLPSCVRLDKLAEDHPIIKYVKARCIPKDKWKYLWFTTEWPKLVNSIAPGTYKKEISEPRLVIPIYNANGKAESFQGRALKKDAPQKYITIKAYPEATKIYGVERVKDGDVYVLEGPIDSLFIENGIAITGGQLDLEVVPFKDRRVWVLDNEPRHSDTIKRMTKLVDAGERVMFWDKSPWKSKDVNDMIRKEGATPEQIMEYMKNNIAQGLMAKMRLSKYAKI
>ID:YP_009290300.1 |[Escherichia phage vB_EcoM-UFV13]||_Escherichia_phage_vB_EcoM-UFV13_.gbk|DNA primase / DNA he..|1029|NC_031103(165772):16623-17651:-1 ^^ Escherichia phage vB_EcoM-UFV13, complete genome.|neighbours:ID:YP_009290299.1(1),ID:YP_009290301.1(-1)|neighbour_genes:hypothetical protein,hypothetical protein|
MSSIPWIDNEFAYRALAHLPKFTQVNNSSTFKLRFRCPVCGDSKTDQNKARGWYYGDNNEGNIHCYNCNYHAPIGIYLKEFEPDLYREYIFEIRKEKGKSRPVEKPKELPKQPEKKIIKSLPSCVRLDKLAEDHPIIKYVKARCIPKDKWKYLWFTTEWPKLVNSIAPGTYKKEISEPRLVIPIYNANGKAESFQGRALKKDAPQKYITIKAYPEATKIYGVERVKDGDVYVLEGPIDSLFIENGIAITGGQLDLEVVPFKDRRVWVLDNEPRHPDTIKRMTKLVDAGERVMFWDKSPWKSKDVNDMIRKEGATPEQIMEYMKNNIAQGLMAKMRLSKYAKI
>ID:AUV60896.1 |[Escherichia phage vB_EcoM-fFiEco06]||_Escherichia_phage_vB_EcoM-fFiEco06_.gbk|DNA primase subunit|1029|MG781190(167076):17524-18552:-1 ^^ Escherichia phage vB_EcoM-fFiEco06, complete genome.|neighbours:ID:AUV60895.1(1),ID:AUV60897.1(-1)|neighbour_genes:hypothetical protein,hypothetical protein|
MSSIAWIDNEFAYRALAHLPKFTQVNNSSTFKLRFRCPVCGDSKTDQNKARGWYYGDNNEGNIHCYNCNYHAPIGIYLKEFEPDLYREYIFEIRKEKGKSRPVEKPKELPKHPEKKIIKSLPSCVRLDKLAEDHPIIKYVKARCIPKDKWKYLWFTTEWPKLVNSIAPGTYKKEISEPRLVIPIYNANGKAESFQGRALKKDAPQKYITIKAYPEATKIYGVERVKDGDVYVLEGPIDSLFIENGIAITGGQLDLEVVPFKDRRVWVLDNEPRHPDTIKRMTKLVDAGERVMFWDKSPWKSKDVNDMIRKEGATPEQIMEYMKNNIAQGLMAKMRLSKYAKI
>ID:AUV61169.1 |[Escherichia phage vB_EcoM-fHoEco02]||_Escherichia_phage_vB_EcoM-fHoEco02_.gbk|DNA primase subunit|1029|MG781191(167064):17524-18552:-1 ^^ Escherichia phage vB_EcoM-fHoEco02, complete genome.|neighbours:ID:AUV61168.1(1),ID:AUV61170.1(-1)|neighbour_genes:hypothetical protein,hypothetical protein|
MSSIAWIDNEFAYRALAHLPKFTQVNNSSTFKLRFRCPVCGDSKTDQNKARGWYYGDNNEGNIHCYNCNYHAPIGIYLKEFEPDLYREYIFEIRKEKGKSRPVEKPKELPKHPEKKIIKSLPSCVRLDKLAEDHPIIKYVKARCIPKDKWKYLWFTTEWPKLVNSIAPGTYKKEISEPRLVIPIYNANGKAESFQGRALKKDAPQKYITIKAYPEATKIYGVERVKDGDVYVLEGPIDSLFIENGIAITGGQLDLEVVPFKDRRVWVLDNEPRHPDTIKRMTKLVDAGERVMFWDKSPWKSKDVNDMIRKEGATPEQIMEYMKNNIAQGLMAKMRLSKYAKI
>ID:AYP69753.1 |[Escherichia phage vB_EcoM_DalCa]||_Escherichia_phage_vB_EcoM_DalCa_.gbk|DNA primase/helicase..|1029|MH992510(166040):16411-17439:-1 ^^ Escherichia phage vB_EcoM_DalCa, complete genome.|neighbours:ID:AYP69946.1(1),ID:AYP69972.1(-1)|neighbour_genes:hypothetical protein,hypothetical protein|
MSSIPWIDNEFAYRALAHLPKFAQVNNSSTFKLRFRCPVCGDSKTDQNKARGWYYGDNNEGNIHCYNCNYHAPIGIYLKEFEPDLYREYIFEIRKEKGKSRPVEKPKELPKQPEKKIIKSLPSCIRLDKLAEDHPIIKYVKARCIPKDKWKYLWFTTEWPKLVNSIAPGTYKKETPEPRLVIPIYNANGKAESFQGRALKKDAPQKYITIKAYPEATKIYGVERVKDGDVYVLEGPIDSLFIENGIAITGGQLDLEVIPFKDRRVWVLDNEPRHPDTIKRMTKLVDAGERVMFWDKSPWKSKDVNDMIRKEGATPEQIMEYMKNNIAQGLMAKMRLSKYAKI
>ID:QBO63549.1 |[Escherichia phage vB_EcoM_G10400]||_Escherichia_phage_vB_EcoM_G10400.gbk|putative DNA primase|1029|MK327937(170182):16638-17666:-1 ^^ Escherichia phage vB_EcoM_G10400, complete genome.|neighbours:ID:QBO63548.1(1),ID:QBO63550.1(-1)|neighbour_genes:hypothetical protein,hypothetical protein|
MSSIPWIDNEFAYRALAHLPKFTQVNNSSTFKLRFRCPVCGDSKTDQNKARGWYYGDNNEGNIHCYNCNYHAPIGIYLKEFEPDLYREYIFEIRKEKGKSRPVEKPKELPKQPEKKIIKSLPSCVRLDKLAEDHPIIKYVKARCIPKDKWKYLWFTTEWPKLVNSIAPGTYKKEIPEPRLVIPIYNANGKAESFQGRALKKDAPQKYITIKAYPEATKIYGVERVKDGDVYVLEGPIDSLFIENGIAITGGQLDLEVVPFKDRRVWVLDNEPRHPDTIKRMTKLVDAGERVMFWDKSPWKSKDVNDMIRKEGATPEQIMEYMKNNIAQGLMAKMRLSKYAKI
>ID:QBO62173.1 |[Escherichia phage vB_EcoM_G2248]||_Escherichia_phage_vB_EcoM_G2248.gbk|putative DNA primase|1029|MK327932(170678):10762-11790:-1 ^^ Escherichia phage vB_EcoM_G2248, complete genome.|neighbours:ID:QBO62172.1(-1),ID:QBO62174.1(-1)|neighbour_genes:putative dCTP pyroph..,hypothetical protein|
MIYYADYEIAEKAIYGERNFKRLHTSSFTLVCSCPICGDSKKNHTQARFRIYTYKDSLRCGCFNCNYNQPLGEFLKQYKPDLFREWLMERRKEQGDHKNTTFKPLKKVEKPEIKKVQTLPFCERLDTLPANHPIIKYVSDRCIPHDKWDLLYFTREWQKVANHIKADTFKNPQPEPRLVIPIFNRENKIESIQGRALRKDYGKTKYMTIKTHELASKVYGLERADPSRPVYFLEGPIDSLFIDNGCAITGGTLGLDEIPFPDQRVFVLDAEPRSADTMHRLEKFINAGEKIVLWDRCPWHSKDVNAMIQDEGATRDQIMEYIKENTVQGLMAKMRFMKYCKF
>ID:QBO62460.1 |[Escherichia phage vB_EcoM_G2285]||_Escherichia_phage_vB_EcoM_G2285_.gbk|putative DNA primase|1023|MK327933(166675):15726-16748:-1 ^^ Escherichia phage vB_EcoM_G2285, complete genome.|neighbours:ID:QBO62459.1(1),ID:QBO62461.1(-1)|neighbour_genes:hypothetical protein,hypothetical protein|
MAEWIDNEFAYRAFSHLPRFRQINNSSTFKLTFRCPVCGDSQTDAMKARGWYYGGTPGNVHCYNCQYHNTISGYLKEYDEELYREYLMEVRKEKARMEPKIEKVPEAKPEPEKKTINSLPSCSRLDKLPEEHPIVKYVKSRCIPKESWNRLWFTLEWPKLVNKIQPGTYKKEIPEPRLVIPIFNKDGKAESFQGRALRKDAPQKYITIKAFESATKIYGVERVKEGDVWVMEGPIDSLFIPNAIAITGGSIDLDVVPFKERRVWVMDNEPRHPDTIARMKRLVDAGERVMFWDRAPWRSKDVNDMVMKENATPQEILEYMKQNISSGLHAKMRLSQYSKI
>ID:QBO62722.1 |[Escherichia phage vB_EcoM_G2469]||_Escherichia_phage_vB_EcoM_G2469.gbk|putative DNA primase|1023|MK327934(170452):16064-17086:-1 ^^ Escherichia phage vB_EcoM_G2469, complete genome.|neighbours:ID:QBO62721.1(1),ID:QBO62723.1(-1)|neighbour_genes:hypothetical protein,hypothetical protein|
MAEWIDNEFAYRAFSHLPRFRQINNSSTFKLTFRCPVCGDSQTDAMKARGWYYGGTPGNVHCYNCQYHNTISGYLKEYDEELYREYLMEVRKEKARMEPKIEKVPEAKPEPEKKTINSLPSCSRLDKLPEEHPIVKYVKSRCIPKESWNRLWFTLEWPKLVNKIQPGTYKKEIPEPRLVIPIFNKDGKAESFQGRALRKDAPQKYITIKAFESATKIYGVERVKEGDVWVMEGPIDSLFIPNAIAITGGSIDLDVVPFKERRVWVMDNEPRHPDTIARMKRLVDAGERVMFWDRAPWRSKDVNDMVMKENATPQEILEYMKQNISSGLHAKMRLSRYSKI
>ID:QBO62983.1 |[Escherichia phage vB_EcoM_G2494]||_Escherichia_phage_vB_EcoM_G2494_.gbk|putative DNA primase|1029|MK327935(168327):10599-11627:-1 ^^ Escherichia phage vB_EcoM_G2494, complete genome.|neighbours:ID:QBO62982.1(-1),ID:QBO62984.1(-1)|neighbour_genes:putative NHN endonuc..,hypothetical protein|
MIYYADYEIAEKAIYGERNFKRLHTSSFTLVCSCPICGDSKKNHTQARFRIYTYKDSLRCGCFNCNYNQPLGEFLKQYKPDLFREWLMERRKEQGDHKNTTFKPLKKVEKPEIKKVQTLPFCERLDTLPANHPIIKYVSDRCIPHDKWDLLYFTREWQKVANHIKADTFKNPQPEPRLVIPIFNRENKIESIQGRALRKDYGKTKYMTIKTHELASKVYGLERADPSKPVYFLEGPIDSLFIDNGCAITGGTLGLDEIPFPDQRVFVLDAEPRSADTMHRLEKFINAGEKIVLWDRCPWHSKDVNAMIQDEGATRDQIMEYIKENTVQGLMAKMRFMKYCKF
>ID:QBO65444.1 |[Escherichia phage vB_EcoM_G2540-3]||_Escherichia_phage_vB_EcoM_G2540-3_.gbk|putative DNA primase|1029|MK327944(168654):17433-18461:-1 ^^ Escherichia phage vB_EcoM_G2540-3, complete genome.|neighbours:ID:QBO65443.1(1),ID:QBO65445.1(-1)|neighbour_genes:hypothetical protein,hypothetical protein|
MSSIPWIDNEFAYRALAHLPKFTQVNNSSTFKLRFRCPVCGDSKTDQNKARGWYYGDNNEGNIHCYNCNYHAPIGIYLKEFEPDLYREYIFEIRKEKGKSRPVEKPKELPKQPEKKIIKSLPSCIRLDKLTEDHPIIKYVKARCIPKDKWKYLWFTTEWPKLVNSIAPGTYKKEIPEPRLVIPIYNANGKAESFQGRALKKDAPQKYITIKAYPEATKIYGVERVKDGDVYVLEGPIDSLFIENGIAITGGQLDLEIVPFKDRRVWVLDNEPRHPDTIKRMTKLVDAGERVMFWDKSPWKSKDVNDMIRKEGATPEQIMEYMKNNIAQGLMAKMRLSKYAKI
>ID:QBO63275.1 |[Escherichia phage vB_EcoM_G2540]||_Escherichia_phage_vB_EcoM_G2540_.gbk|putative DNA primase|1029|MK327936(168886):17513-18541:-1 ^^ Escherichia phage vB_EcoM_G2540, complete genome.|neighbours:ID:QBO63274.1(1),ID:QBO63276.1(-1)|neighbour_genes:hypothetical protein,hypothetical protein|
MSSIAWIDNEFAYRALAHLPKFTQVNNSSTFKLRFRCPVCGDSKTDQNKARGWYYGDNNEGNIHCYNCNYHAPIGIYLKEFEPDLYREYIFEIRKEKGKSRPVEKPKELPKHPEKKIIKSLPSCVRLDKLAEDHPIIKYVKARCIPKDKWKYLWFTTEWPKLVNSIAPGTYKKEISEPRLVIPIYNANGKAESFQGRALKKDAPQKYITIKAYPEATKIYGVERVKDGDVYVLEGPIDSLFIENGIAITGGQLDLEVVPFKDRRVWVLDNEPRHPDTIKRMTKLVDAGERVMFWDKSPWKSKDVNDMIRKEGATPEQIMEYMKNNIAQGLMAKMRLSKYAKI
>ID:QBO64355.1 |[Escherichia phage vB_EcoM_G29]||_Escherichia_phage_vB_EcoM_G29_.gbk|putative DNA primase|1029|MK327940(168241):17845-18873:-1 ^^ Escherichia phage vB_EcoM_G29, complete genome.|neighbours:ID:QBO64354.1(1),ID:QBO64356.1(-1)|neighbour_genes:hypothetical protein,hypothetical protein|
MSSIPWIDNEFAYRALAHLPKFTQVNNSSTFKLRFRCPVCGDSKTDQNKARGWYYGDNNEGNIHCYNCNYHAPIGIYLKEFEPDLYREYIFEIRKEKGKSRPVEKPKELPKQPEKKIIKSLPSCIRLDKLAEDHPIIKYVKARCIPKDKWKYLWFTTEWPKLVNSIAPGTYKKEISEPRLVIPIYNANGKAESFQGRALKKDAPQKYITIKAYPEATKIYGVERVKDGDVYVLEGPIDSLFIENGIAITGGQLDLEVVPFKDRRVWVLDNEPRHPDTIKRMTKLVDAGERVMFWDKSPWKSKDVNDMIRKEGATPEQIMEYMKNNIAQGLMAKMRLSKYAKI
>ID:QBO64615.1 |[Escherichia phage vB_EcoM_G37-3]||_Escherichia_phage_vB_EcoM_G37-3_.gbk|putative DNA primase|1029|MK327941(167832):11661-12689:-1 ^^ Escherichia phage vB_EcoM_G37-3, complete genome.|neighbours:ID:QBO64614.1(-1),ID:QBO64616.1(-1)|neighbour_genes:putative dCTP pyroph..,hypothetical protein|
MIYYADYEIAEKAIYGERNFKRLHTSSFTLVCSCPICGDSKKNHTQARFRIYTYKDSLRCGCFNCNYNQPLGEFLKQYKPDLFREWLMERRKEQGDNKNTTFKPLKKVEKPEIKKVQTLPFCERLDTLPANHPIIKYVSDRCIPHDKWDLLYFTREWQKVANHIKADTFKNPQPEPRLVIPIFNRENKIESIQGRALRKDYGKTKYMTIKTHELASKVYGLERADPSRPVYFLEGPIDSLFIDNGCAITGGTLGLDEIPFPNQRVFVLDAEPRSADTMHRLEKFINAGEKIVLWDRCPWHSKDVNAMIQDEGATRDQIMEYIKENTVQGLMAKMRFMKYCKF
>ID:QBO64072.1 |[Escherichia phage vB_EcoM_G4498]||_Escherichia_phage_vB_EcoM_G4498_.gbk|putative DNA primase|1029|MK327939(167826):16719-17747:-1 ^^ Escherichia phage vB_EcoM_G4498, complete genome.|neighbours:ID:QBO64071.1(1),ID:QBO64073.1(-1)|neighbour_genes:hypothetical protein,hypothetical protein|
MSSIPWIDNEFAYRALAHLPKFTQVNNSSTFKLRFRCPVCGDSKTDQNKARGWYYGDNNEGNIHCYNCNYHAPIGIYLKEFEPDLYREYIFEIRKEKGKSRPVEKPKELPKQPEKKIIKSLPSCVRLDKLAEDHPIIKYVKARCIPKDKWKYLWFTTEWPKLVNSIAPGTYKKEISEPRLVIPIYNANGKAESFQGRALKKDAPQKYITIKAYPEATKIYGVERVKDGDVYVLEGPIDSLFIENGIAITGGQLDLEVVPFKDRRVWVLDNEPRHPDTIKRMTKLVDVGERVMFWDKSPWKSKDVNDMIRKEGATPEQIMEYMKNNIAQGLMAKMRLSKYAKI
>ID:QBO65724.1 |[Escherichia phage vB_EcoM_G4500]||_Escherichia_phage_vB_EcoM_G4500_.gbk|putative DNA primase|1029|MK327945(168363):17845-18873:-1 ^^ Escherichia phage vB_EcoM_G4500, complete genome.|neighbours:ID:QBO65723.1(1),ID:QBO65725.1(-1)|neighbour_genes:hypothetical protein,hypothetical protein|
MSSIPWIDNEFAYRALAHLPKFTQVNNSSTFKLRFRCPVCGDSKTDQNKARGWYYGDNNEGNIHCYNCNYHAPIGIYLKEFEPDLYREYIFEIRKEKGKSRPVEKPKELPKQPEKKIIKSLPSCIRLDKLAEDHPIIKYVKARCIPKDKWKYLWFTTEWPKLVNSIAPGTYKKEISEPRLVIPIYNANGKAESFQGRALKKDAPQKYITIKAYPEATKIYGVERVKDGDVYVLEGPIDSLFIENGIAITGGQLDLEVVPFKDRRVWVLDNEPRHPDTIKRMTKLVDAGERVMFWDKSPWKSKDVNDMIRKEGATPEQIMEYMKNNIAQGLMAKMRLSKYAKI
>ID:QBO66000.1 |[Escherichia phage vB_EcoM_G4507]||_Escherichia_phage_vB_EcoM_G4507_.gbk|putative DNA primase|1029|MK327946(168828):16671-17699:-1 ^^ Escherichia phage vB_EcoM_G4507, complete genome.|neighbours:ID:QBO65999.1(1),ID:QBO66001.1(-1)|neighbour_genes:hypothetical protein,hypothetical protein|
MSSIPWIDNEFAYRALAHLPKFTQVNNSSTFKLRFRCPVCGDSKTDQNKARGWYYGDNNEGNIHCYNCNYHAPIGIYLKEFEPDLYREYIFEIRKEKGKSRPVEKPKELPKQPEKKIIKSLPSCVRLDKLAEDHPIIKYVKARCIPKDKWKYLWFTTEWPKLVNSIAPGTYKKEISEPRLVIPIYNANGKAESFQGRALKKDAPQKYITIKAYPEATKIYGVERVKDGDVYVLEGPIDSLFIENGIAITGGQLDLEVVPFKDRRVWVLDNEPRHPDTIKRMTKLVDAGERVMFWDKSPWKSKDVNDMIRKEGATPEQIMEYMKNNIAQGLMAKMRLSKYAKI
>ID:QBO64908.1 |[Escherichia phage vB_EcoM_G50]||_Escherichia_phage_vB_EcoM_G50_.gbk|putative DNA primase|1029|MK327942(167728):17556-18584:-1 ^^ Escherichia phage vB_EcoM_G50, complete genome.|neighbours:ID:QBO64907.1(1),ID:QBO64909.1(-1)|neighbour_genes:hypothetical protein,hypothetical protein|
MSSIPWIDNEFAYRALAHLPKFTQVNNSSTFKLRFRCPVCGDSKTDQNKARGWYYGDNNEGNIHCYNCNYHAPIGIYLKEFEPDLYREYIFEIRKEKGKSRPVEKPKELPKQPEKKIIKSLPSCVRLDKLAEDHPIIKYVKARCIPKDKWKYLWFTTEWPKLVNSIAPGTYKKEISEPRLVIPIYNANGKAESFQGRALKKDAPQKYITIKAYPEATKIYGVERVKDGDVYVLEGPIDSLFIENGIAITGGQLDLEVVPFKDRRVWVLDNEPRHPDTIKRMTKLVDAGERVMFWDKSPWKSKDVNDMIRKEGATPEQIMEYMKNNIAQGLMAKMRLSKYAKI
>ID:QBO66260.1 |[Escherichia phage vB_EcoM_G5211]||_Escherichia_phage_vB_EcoM_G5211_.gbk|putative DNA primase|1029|MK327947(164278):11320-12348:-1 ^^ Escherichia phage vB_EcoM_G5211, complete genome.|neighbours:ID:QBO66259.1(-1),ID:QBO66261.1(-1)|neighbour_genes:putative dCTP pyroph..,hypothetical protein|
MIYYADYEIAEKAIYGERNFKRLHTSSFTLVCSCPICGDSKKNHTQARFRIYTYKDSLRCGCFNCNYNQPLGEFLKQYKPDLFREWLMERRKEQGDHKNTTFKPLKKVEKPEIKKVQTLPFCERLDTLPANHPIIKYVSDRCIPHDKWDLLYFTREWQKVANHIKADTFKNPQPEPRLVIPIFNRENKIESIQGRALRKDYGKTKYMTIKTHELASKVYGLERADPSRPVYFLEGPIDSLFIDNGCAITGGTLGLDEIPFPDQRVFVLDAEPRSADTMHRLEKFINAGEKIVLWDRCPWHSKDVNAMIQDEGATRDQIMEYIKENTVQGLMAKMRFMKYCKF
>ID:QBO65169.1 |[Escherichia phage vB_EcoM_G53]||_Escherichia_phage_vB_EcoM_G53_.gbk|putative DNA primase|1023|MK327943(167834):16124-17146:-1 ^^ Escherichia phage vB_EcoM_G53, complete genome.|neighbours:ID:QBO65168.1(1),ID:QBO65170.1(-1)|neighbour_genes:hypothetical protein,hypothetical protein|
MAEWIDNEFAYRAFSHLPRFRQINNSSTFKLTFRCPVCGDSQTDAMKARGWYYGGTPGNVHCYNCQYHNTISGYLKEYDEELYREYLMEVRKEKARMEPKIEKVPEHKPEPEKKTINSLPSCSRLDKLPEEHPIVKYVKSRCIPKESWNRLWFTLEWPKLVNKIQPGTYKKEIPEPRLVIPIFNKDGKAESFQGRALRKDAPQKYITIKAFESATKIYGVERVKEGDVWVMEGPIDSLFIPNAIAITGGAIDLDVVPFKERRVWVMDNEPRHPDTIARMKRLVDAGERVMFWDRAPWRSKDVNDMVMKENATPQEILEYMKQNISSGLHAKMRLSRYSKI
>ID:QBQ79918.1 |[Escherichia phage vB_EcoM_G8]||_Escherichia_phage_vB_EcoM_G8_.gbk|putative DNA primase|1029|MK373787(169650):17065-18093:-1 ^^ Escherichia phage vB_EcoM_G8, complete genome.|neighbours:ID:QBQ79917.1(1),ID:QBQ79919.1(-1)|neighbour_genes:hypothetical protein,hypothetical protein|
MSSIPWIDNEFAYRALAHLPKFTQVNNSSTFKLRFRCPVCGDSKTDQNKARGWYYGDNNEGNIHCYNCNYHAPIGIYLKEFEPDLYREYIFEIRKEKGKSRPVEKPKELPKQPEKKIIKSLPSCVRLDKLAEDHPIIKYVKARCIPKDKWKYLWFTTEWPKLVNSIAPGTYKKEISEPRLVIPIYNANGKAESFQGRALKKDAPQKYITIKAYPEATKIYGVERVKDGDVYVLEGPIDSLFIENGIAITGGQLDLEVVPFKDRRVWVLDNEPRHPDTIKRMTKLVDAGERVMFWDKSPWKSKDVNDMIRKEGATPEQIMEYMKNNISQGLMAKMRLSKYAKI
>ID:QBQ77817.1 |[Escherichia phage vB_EcoM_G9062]||_Escherichia_phage_vB_EcoM_G9062_.gbk|putative DNA primase|1029|MK373779(168670):17846-18874:-1 ^^ Escherichia phage vB_EcoM_G9062, complete genome.|neighbours:ID:QBQ77816.1(1),ID:QBQ77818.1(-1)|neighbour_genes:hypothetical protein,hypothetical protein|
MSSIPWIDNEFAYRTLAHLPKFTQVNNSSTFKLRFRCPVCGDSKTDQNKARGWYYGDNNEGNIHCYNCNYHAPIGIYLKEFEPDLYREYIFEIRKEKGKSRPVEKPKELPKHPEKKIIKSLPSCVRLDKLAEDHPIIKYVKARCIPKDKWKYLWFTTEWPKLVNSIAPGTYKKEISEPRLVIPIYNANGKAESFQGRALKKDAPQKYITIKAYPEATKIYGVERVKDGDVYVLEGPIDSLFIENGIAITGGQLDLEVVPFKDRRVWVLDNEPRHPDTIKRMTKLVDVGERVMFWDKSPWKSKDVNDMIRKEGATPEQIMEYMKNNIAQGLMAKMRLSKYAKI
>ID:AXC34015.1 |[Escherichia phage vB_EcoM_JB75]||_Escherichia_phage_vB_EcoM_JB75_.gbk|DNA primase|1029|MH355584(167208):148673-149701:1 ^^ Escherichia phage vB_EcoM_JB75, complete genome.|neighbours:ID:AXC34237.1(1),ID:AXC34210.1(-1)|neighbour_genes:hypothetical protein,putative membrane pr..|
MSSIPWIDNEFAYRALAHLPKFTQVNNSSTFKLRFRCPVCGDSKTDQNKARGWYYGDNNEGNIHCYNCNYHAPIGIYLKEFEPDLYREYIFEIRKEKGKSRPVEKPKELPKQPEKKIIKSLPSCVRLDKLAEDHPIIKYVKARCIPKDKWKYLWFTTEWPKLVNSIAPGTYKKEISEPRLVIPIYNANGKAESFQGRALKKDAPQKYITIKAYPEATKIYGVERVKDGDVYVLEGPIDSLFIENGIAITGGQLDLEVVPFKDRRVWVLDNEPRHPDTIKRMTKLVDAGERVMFWDKSPWKSKDVNDMIRKEGATPEQIMEYMKNNIAQGLMAKMRLSKYAKI
>ID:YP_009037475.1 |[Escherichia phage vB_EcoM_JS09]||_Escherichia_phage_vB_EcoM_JS09_.gbk|DNA primase|1023|NC_024124(169148):154198-155220:1 ^GeneID:19524877^ Escherichia phage vB_EcoM_JS09, complete genome.|neighbours:ID:YP_009037474.1(1),ID:YP_009037476.1(-1)|neighbour_genes:hypothetical protein,hypothetical protein|
MAEWIDNEFAYRVFSHLPRFRQINNSSTFKLTFRCPVCGDSQTDAMKARGWYYGGTPGNVHCYNCQYHNTISGYLKEYDEELYREYLMEVRKEKARMEPKIEKVPEHKPEPEKKTINSLPSCSRLDKLPEEHPIVKYVKSRCIPKESWNRLWFTLEWPKLVNKIQPGTYKKEIPEPRLVIPIFNKDGKAESFQGRALRKDAPQKYITIKAFESATKIYGVERVKEGDVWVMEGPIDSLFIPNAIAITGGSIDLDVVPFKERRVWVMDNEPRHPDTIARMKRLVDAGERVMFWDRAPWRSKDVNDMVMKENATPQEILEYMKQNISSGLHAKMRLSRYSKI
>ID:QBQ78317.1 |[Escherichia phage vB_EcoM_KAW1E185]||_Escherichia_phage_vB_EcoM_KAW1E185_.gbk|putative DNA primase|1029|MK373781(164987):16553-17581:-1 ^^ Escherichia phage vB_EcoM_KAW1E185, complete genome.|neighbours:ID:QBQ78316.1(1),ID:QBQ78318.1(-1)|neighbour_genes:hypothetical protein,hypothetical protein|
MSSIPWIDNEFAYRALAHLPKFTQVNNSSTFKLRFRCPVCGDSKTDQNKARGWYYGDNNEGNIHCYNCNYHAPIGIYLKEFEPDLYREYIFEIRKEKGKSRPVEKPKELPKRPEKKIIKSLPSCVRLDKLAEDHPIIKYVKARCIPKDKWKYLWFTTEWPKLVNSIAPGTYKKEISEPRLVIPIYNANGKAESFQGRALKKDAPQKYITIKAYPEATKIYGVERVKDGDVYVLEGPIDSLFIENGIAITGGQLDLEVVPFKDRRVWVLDNEPRHPDTIKRMTKLVDAGERVMFWDKSPWKSKDVNDMIRKEGATPEQIMEYMKNNIAQGLMAKMRLSKYAKT
>ID:QBQ78587.1 |[Escherichia phage vB_EcoM_KAW3E185]||_Escherichia_phage_vB_EcoM_KAW3E185.gbk|putative DNA primase|1023|MK373782(170187):16469-17491:-1 ^^ Escherichia phage vB_EcoM_KAW3E185, complete genome.|neighbours:ID:QBQ78586.1(1),ID:QBQ78588.1(-1)|neighbour_genes:hypothetical protein,hypothetical protein|
MAEWIDNEFAYRAFSHLPRFRQINNSSTFKLTFRCPVCGDSQTDAMKARGWYYGGTPGNVHCYNCQYHNTISGYLKEYDEELYREYLMEVRKEKARMEPKIEKVPEHKPEPEKKTINSLPSCSRLDKLPEEHPIVKYVKSRCIPKESWNRLWFTLEWPKLVNKIQPGTYKKEIPEPRLVIPIFNKDGKAESFQGRALRKDAPQKYITIKAFESATKIYGVERVKEGDVWVMEGPIDSLFIPNAIAITGGSIDLDVVPFKERRVWVMDNEPRHPDTIARMKRLVDAGERVMFWDRAPWSSKDVNDMVMKENATPQEILEYMKQNISSGLHAKMRLSRYSKI
>ID:QBQ79078.1 |[Escherichia phage vB_EcoM_MM02]||_Escherichia_phage_vB_EcoM_MM02_.gbk|putative DNA primase|1023|MK373784(169201):16075-17097:-1 ^^ Escherichia phage vB_EcoM_MM02, complete genome.|neighbours:ID:QBQ79077.1(1),ID:QBQ79079.1(-1)|neighbour_genes:hypothetical protein,hypothetical protein|
MAEWIDNEFAYRAFSHLPRFRQINNSSTFKLTFRCPVCGDSQTDAMKARGWYYGGTPGNVHCYNCQYHNTISGYLKEYDEELYREYLMEVRKEKARMEPKIEKVPEHKPEPEKKTINSLPSCSRLDKLPEEHPIVKYVKSRCIPKESWNRLWFTLEWPKLVNKIQPGTYKKEIPEPRLVIPIFNKDGKAESFQGRALRKDAPQKYITIKAFESATKIYGVERVKEGDVWVMEGPIDSLFIPNAIAITGGSIDLDVVPFKERRVWVMDNEPRHPDTIARMKRLVDAGERVMFWDRAPWRSKDVNDMVMKENATPQEILEYMKQNISSGLHAKMRLSRYSKI
>ID:QBQ79359.1 |[Escherichia phage vB_EcoM_OE5505]||_Escherichia_phage_vB_EcoM_OE5505_.gbk|putative DNA primase|1029|MK373785(168756):17747-18775:-1 ^^ Escherichia phage vB_EcoM_OE5505, complete genome.|neighbours:ID:QBQ79358.1(1),ID:QBQ79360.1(-1)|neighbour_genes:hypothetical protein,hypothetical protein|
MSSIAWIDNEFAYRALAHLPKFTQVNNSSTFKLRFRCPVCGDSKTDQNKARGWYYGDNNEGNIHCYNCNYHAPIGIYLKEFEPDLYREYIFEIRKEKGKSRPVEKPKELPKHPEKKIIKSLPSCVRLDKLAEDHPIIKYVKARCIPKDKWKYLWFTTEWPKLVNSIAPGTYKKETPEPRLVIPIYNANGKAESFQGRALKKDAPQKYITIKAYPEATKIYGVERVKDGDVYVLEGPIDSLFIENGIAITGGQLDLEVVPFKDRRVWVLDNEPRHPDTIKRMTKLVDAGERVMFWDKSPWKSKDVNDMIRKEGATPEQIMEYMKNNIAQGLMAKMRLSKYAKI
>ID:YP_009056619.1 |[Escherichia phage vB_EcoM_PhAPEC2]||_Escherichia_phage_vB_EcoM_PhAPEC2_.gbk|primase|1023|NC_024794(167318):16055-17077:-1 ^GeneID:20284183^ Escherichia phage vB_EcoM_PhAPEC2, complete genome.|neighbours:ID:YP_009056618.1(1),ID:YP_009056620.1(-1)|neighbour_genes:hypothetical protein,hypothetical protein|
MAEWIDNEFAYRAFSHLPRFRQINNSSTFKLTFRCPVCGDSQTDAMKARGWYYGGTPGNVHCYNCQYHNTISGYLKEYDEELYREYLMEVRKEKARMEPKIEKVPEAKPEPEKKTINSLPSCSRLDKLPEEHPIVKYVKSRCIPKESWNRLWFTLEWPKLVNKIQPGTYKKEIPEPRLVIPIFNKDGKAESFQGRALRKDAPQKYITIKAFESATKIYGVERVKEGDVWVMEGPIDSLFIPNAIAITGGSIDLDVVPFKERRVWVMDNEPRHPDTIARMKRLVDAGERVMFWDRAPWNSKDVNDMVMKENATPQEILEYMKQNISSGLHAKMRLSHYSKI
>ID:QBQ79640.1 |[Escherichia phage vB_EcoM_R5505]||_Escherichia_phage_vB_EcoM_R5505_.gbk|putative DNA primase|1029|MK373786(167317):16560-17588:-1 ^^ Escherichia phage vB_EcoM_R5505, complete genome.|neighbours:ID:QBQ79639.1(1),ID:QBQ79641.1(-1)|neighbour_genes:hypothetical protein,hypothetical protein|
MSSIPWIDNEFAYRALAHLPKFTQVNNSSTFKLRFRCPVCGDSKTDQNKARGWYYGDNNEGNIHCYNCNYHAPIGIYLKEFEPDLYREYIFEIRKEKGKSRPVEKPKELPKQPEKKIIKSLPSCVRLDKLAEDHPIIKYVKARCIPKDKWKYLWFTTEWPKLVNSIAPGTYKKEIPEPRLVIPIYNANGKAESFQGRALKKDAPQKYITIKAYPEATKIYGVERVKDGDVYVLEGPIDSLFIENGIAITGGQLDLEVVPFKDRRVWVLDNEPRHPDTIKRMTKLVDAGERVMFWDKSPWKSKDVNDMIRKEGATPEQIMEYMKNNIAQGLMAKMRLSKYAKI
>ID:QBQ77053.1 |[Escherichia phage vB_EcoM_WFK]||_Escherichia_phage_vB_EcoM_WFK_.gbk|putative DNA primase|1023|MK373775(164590):16083-17105:-1 ^^ Escherichia phage vB_EcoM_WFK, complete genome.|neighbours:ID:QBQ77052.1(1),ID:QBQ77054.1(-1)|neighbour_genes:hypothetical protein,hypothetical protein|
MAEWIDNEFAYRAFSHLPRFRQINNSSTFKLTFRCPVCGDSQTDAMKARGWYYGGTPGNVHCYNCQYHNTISGYLKEYDEELYREYLMEVRKEKARMEPKIEKVPEHKQEPEKKTINSLPSCSRLDKLPEEHPIVKYVKSRCIPKESWNRLWFTLEWPKLVNKIQPGTYKKEIPEPRLVIPIFNKDGKAESFQGRALRKDAPQKYITIKAFESATKIYGVERVKEGDVWVMEGPIDSLFIPNAIAITGGSIDLDVVPFKERRVWVMDNEPRHPDTIARMKRLVDAGERVMFWDRAPWRSKDVNDMVMKENATPQEILEYMKQNISSGLHAKMRLSRYSKI
>ID:QBQ76792.1 |[Escherichia phage vB_EcoM_WFL6982]||_Escherichia_phage_vB_EcoM_WFL6982_.gbk|putative DNA primase|1023|MK373774(164279):16083-17105:-1 ^^ Escherichia phage vB_EcoM_WFL6982, complete genome.|neighbours:ID:QBQ76791.1(1),ID:QBQ76793.1(-1)|neighbour_genes:hypothetical protein,hypothetical protein|
MAEWIDNEFAYRAFSHLPRFRQINNSSTFKLTFRCPVCGDSQTDAMKARGWYYGGTPGNVHCYNCQYHNTISGYLKEYDEELYREYLMEVRKEKARMEPKIEKVPEHKQEPEKKTINSLPSCSRLDKLPEEHPIVKYVKSRCIPKESWNRLWFTLEWPKLVNKIQPGTYKKEIPEPRLVIPIFNKDGKAESFQGRALRKDAPQKYITIKAFESATKIYGVERVKEGDVWVMEGPIDSLFIPNAIAITGGSIDLDVVPFKERRVWVMDNEPRHPDTIARMKRLVDAGERVMFWDRAPWRSKDVNDMVMKENATPQEILEYMKQNISSGLHAKMRLSRYSKI
>ID:QBQ77533.1 |[Escherichia phage vB_EcoM_WFbE185]||_Escherichia_phage_vB_EcoM_WFbE185.gbk|putative DNA primase|1023|MK373778(170429):16059-17081:-1 ^^ Escherichia phage vB_EcoM_WFbE185, complete genome.|neighbours:ID:QBQ77532.1(1),ID:QBQ77534.1(-1)|neighbour_genes:hypothetical protein,hypothetical protein|
MAEWIDNEFAYRAFSHLPRFRQINNSSTFKLTFRCPVCGDSQTDAMKARGWYYGGTPGNVHCYNCQYHNTISGYLKEYDEELYREYLMEVRKEKARMEPKIEKVPEAKPEPEKKTINSLPSCSRLDKLPEEHPIVKYVKSRCIPKESWNRLWFTLEWPKLVNKIQPGTYKKEIPEPRLVIPIFNKDGKAESFQGRALRKDAPQKYITIKAFESATKIYGVERVKEGDVWVMEGPIDSLFIPNAIAITGGSIDLDVVPFKERRVWVMDNEPRHPDTIARMKRLVDAGERVMFWDRAPWRSKDVNDMVMKENATPQEILEYMKQNISSGLHAKMRLSRYSKI
>ID:YP_007004775.1 |[Escherichia phage wV7]||_Escherichia_phage_wV7_.gbk|DNA primase subunit|1029|NC_019505(166452):16367-17395:-1 ^GeneID:14010569^ Escherichia phage wV7, complete genome.|neighbours:ID:YP_007004774.1(1),ID:YP_007004776.1(-1)|neighbour_genes:hypothetical protein,hypothetical protein|
MSSIPWIDNEFAYRALAHLPKFTQVNNSSTFKLRFRCPVCGDSKTDQNKARGWYYGDNNEGNIHCYNCNYHAPIGIYLKEFEPDLYREYIFEIRKEKGKSRPVEKPKELPKQPEKKIIKSLPSCVRLDKLAEDHPIIKYVKARCIPKDKWKYLWFTTEWPKLVNSIAPGTYKKEISEPRLVIPIYNANGKAESFQGRALKKDAPQKYITIKAYPEATKIYGVERVKDGDVYVLEGPIDSLFIENGIAITGGQLDLEIVPFKDRRVWVLDNEPRHPDTIKRMTKLVDAGERVMFWDKSPWKSKDVNDMIRKEGATPEQIMEYMKNNIAQGLMAKMRLSKYAKI
>ID:AXF53323.1 |[Escherichia virus KFS-EC]||_Escherichia_virus_KFS-EC_.gbk|DNA primase|1029|MH560358(164715):118975-120003:-1 ^^ Escherichia virus KFS-EC, complete genome.|neighbours:ID:AXF53322.1(-1),ID:AXF53324.1(-1)|neighbour_genes:hypothetical protein,hypothetical protein|
MIYYADYEIAEKAIYGERNFKRLHTSSFTLVCSCPICGDSKKNHTQARFRIYTYKDSLRCGCFNCNYNQPLGEFLKQYKPDLFREWLMERRKEQGDHKNTTFKPLKKVEKSEIKKVQTLPFCERLDTLPANHPIIKYVSDRCIPHDKWDLLYFTREWQKVANHIKADTFKNPQPEPRLVIPIFNRENKIESIQGRALRKDYGKTKYMTIKTHELASKVYGLERADPSKPVYFLEGPIDSLFIDNGCAITGGTLGLDEIPFPDQRVFVLDAEPRSADTMHRLEKFINAGEKIVLWDRCPWHSKDVNAMIQDEGATRDQIMEYIKENTVQGLMAKMRFMKYCKF
>ID:QDK04163.1 |[Escherichia virus VEc20]||_Escherichia_virus_VEc20_.gbk|vec20_033|1029|MN022785(167532):16386-17414:-1 ^^ Escherichia virus VEc20, complete genome.|neighbours:ID:QDK04162.1(1),ID:QDK04164.1(-1)|neighbour_genes:vec20_032,vec20_034|
MSSIPWIDNEFAYRALAHLPKFTQVNNSSTFKLRFRCPVCGDSKTDQNKARGWYYGDNNEGNIHCYNCNYHAPIGIYLKEFEPDLYREYIFEIRKEKGKSRPVEKPKELPKQPEKKIIKSLPSCIRLDKLAEDHPIIKYVKARCIPKDKWKYLWFTTEWPKLVNSIAPGTYKKEIPEPRLVIPIYNANGKAESFQGRALKKDAPQKYITIKAYPEATKIYGVERVKDGDVYVLEGPIDSLFIENGIAITGGQLDLEVVPFKDRRVWVLDNEPRHPDTIKRMTKLVDAGERVMFWDKSPWKSKDVNDMIRKEGATPEQIMEYMKNNIAQGLMAKMRLSKYAKI
>ID:VCU44594.1 |[Escherichia virus vB_Eco_mar005P1]|vB_Eco_mar005P1|_Escherichia_virus_vB_Eco_mar005P1_.gbk|61|1023|LR027390(167773):116282-117304:-1 ^^ Escherichia virus vB_Eco_mar005P1 genome assembly, chromosome: 1.|neighbours:ID:VCU44593.1(1),ID:VCU44595.1(-1)|neighbour_genes:hypothetical protein,hypothetical protein|
MAEWIDNEFAYRAFSHLPRFRQINNSSTFKLTFRCPVCGDSQTDAMKARGWYYGGTPGNVHCYNCQYHNTISGYLKEYDEELYREYLMEVRKEKARMEPKIEKVPEHKPEPEKKTINSLPSCSRLDKLPEEHPIVKYVKSRCIPKESWNRLWFTLEWPKLVNKIQPGTYKKEIPEPRLVIPIFNKDGKAESFQGRALRKDAPQKYITIKAFESATKIYGVERVKEGDVWVMEGPIDSLFIPNAIAITGGSIDLDVVPFKERRVWVMDNEPRHPDTIARMKRLVDAGERVMFWDRAPWSSKDVNDMVMKENATPQEILEYMKQNISSGLHAKMRLSRYSKI
>ID:VCU44237.1 |[Escherichia virus vB_Eco_mar005P1]|vB_Eco_mar006P2|_Escherichia_virus_vB_Eco_mar005P1_strain_vB_Eco_mar006P2_.gbk|61|1023|LR027387(167773):49531-50553:-1 ^^ Escherichia virus vB_Eco_mar005P1 strain vB_Eco_mar006P2 genome assembly, chromosome: 1.|neighbours:ID:VCU44236.1(1),ID:VCU44238.1(-1)|neighbour_genes:hypothetical protein,hypothetical protein|
MAEWIDNEFAYRAFSHLPRFRQINNSSTFKLTFRCPVCGDSQTDAMKARGWYYGGTPGNVHCYNCQYHNTISGYLKEYDEELYREYLMEVRKEKARMEPKIEKVPEHKPEPEKKTINSLPSCSRLDKLPEEHPIVKYVKSRCIPKESWNRLWFTLEWPKLVNKIQPGTYKKEIPEPRLVIPIFNKDGKAESFQGRALRKDAPQKYITIKAFESATKIYGVERVKEGDVWVMEGPIDSLFIPNAIAITGGSIDLDVVPFKERRVWVMDNEPRHPDTIARMKRLVDAGERVMFWDRAPWSSKDVNDMVMKENATPQEILEYMKQNISSGLHAKMRLSRYSKI
>ID:VCU43366.1 |[Escherichia virus vB_Eco_mar005P1]|vB_Eco_mar007P3|_Escherichia_virus_vB_Eco_mar005P1_strain_vB_Eco_mar007P3_.gbk|61|1023|LR027383(167651):139168-140190:-1 ^^ Escherichia virus vB_Eco_mar005P1 strain vB_Eco_mar007P3 genome assembly, chromosome: 1.|neighbours:ID:VCU43365.1(1),ID:VCU43367.1(-1)|neighbour_genes:hypothetical protein,hypothetical protein|
MAEWIDNEFAYRAFSHLPRFRQINNSSTFKLTFRCPVCGDSQTDAMKARGWYYGGTPGNVHCYNCQYHNTISGYLKEYDEELYREYLMEVRKEKARMEPKIEKVPEHKPEPEKKTINSLPSCSRLDKLPEEHPIVKYVKSRCIPKESWNRLWFTLEWPKLVNKIQPGTYKKEIPEPRLVIPIFNKDGKAESFQGRALRKDAPQKYITIKAFESATKIYGVERVKEGDVWVMEGPIDSLFIPNAIAITGGSIDLDVVPFKERRVWVMDNEPRHPDTIARMKRLVDAGERVMFWDRAPWSSKDVNDMVMKENATPQEILEYMKQNISSGLHAKMRLSRYSKI
>ID:VCU44081.1 |[Escherichia virus vB_Eco_mar005P1]|vB_Eco_mar008P4|_Escherichia_virus_vB_Eco_mar005P1_strain_vB_Eco_mar008P4_.gbk|61|1023|LR027386(167773):121949-122971:-1 ^^ Escherichia virus vB_Eco_mar005P1 strain vB_Eco_mar008P4 genome assembly, chromosome: 1.|neighbours:ID:VCU44080.1(1),ID:VCU44082.1(-1)|neighbour_genes:hypothetical protein,hypothetical protein|
MAEWIDNEFAYRAFSHLPRFRQINNSSTFKLTFRCPVCGDSQTDAMKARGWYYGGTPGNVHCYNCQYHNTISGYLKEYDEELYREYLMEVRKEKARMEPKIEKVPEHKPEPEKKTINSLPSCSRLDKLPEEHPIVKYVKSRCIPKESWNRLWFTLEWPKLVNKIQPGTYKKEIPEPRLVIPIFNKDGKAESFQGRALRKDAPQKYITIKAFESATKIYGVERVKEGDVWVMEGPIDSLFIPNAIAITGGSIDLDVVPFKERRVWVMDNEPRHPDTIARMKRLVDAGERVMFWDRAPWSSKDVNDMVMKENATPQEILEYMKQNISSGLHAKMRLSRYSKI
>ID:VCU44707.1 |[Escherichia virus vB_Eco_mar005P1]|vB_Eco_mar009P5|_Escherichia_virus_vB_Eco_mar005P1_strain_vB_Eco_mar009P5_.gbk|61|1023|LR027391(167658):6736-7758:1 ^^ Escherichia virus vB_Eco_mar005P1 strain vB_Eco_mar009P5 genome assembly, chromosome: 1.|neighbours:ID:VCU44706.1(1),ID:VCU44708.1(-1)|neighbour_genes:hypothetical protein,hypothetical protein|
MAEWIDNEFAYRAFSHLPRFRQINNSSTFKLTFRCPVCGDSQTDAMKARGWYYGGTPGNVHCYNCQYHNTISGYLKEYDEELYREYLMEVRKEKARMEPKIEKVPEHKPEPEKKTINSLPSCSRLDKLPEEHPIVKYVKSRCIPKESWNRLWFTLEWPKLVNKIQPGTYKKEIPEPRLVIPIFNKDGKAESFQGRALRKDAPQKYITIKAFESATKIYGVERVKEGDVWVMEGPIDSLFIPNAIAITGGSIDLDVVPFKERRVWVMDNEPRHPDTIARMKRLVDAGERVMFWDRAPWSSKDVNDMVMKENATPQEILEYMKQNISSGLHAKMRLSRYSKI
>ID:AUV57370.1 |[Klebsiella phage KP1]||_Klebsiella_phage_KP1_.gbk|DNA primase subunit|1023|MG751100(167989):4093-5115:-1 ^^ Klebsiella phage KP1, complete genome.|neighbours:ID:AUV57369.1(1),ID:AUV57371.1(-1)|neighbour_genes:hypothetical protein,hypothetical protein|
MSWVDNEYAIRAISHLPKFRHVTTSSTFKLNCRCPICGDSQKDINKARFWIFDAGQGLRCHCFNCEYNKWLSQYLKDNEPDLYREYLLEKRKERVFDKPKTVEPSEKINAKLPVIEKLNFCERLDRLPKEHPIVKYVTARCIPSTSWKRLWFTNQWPSLVNSVNPGTYKNETNEPRLVIPIFNKKGEIESFQGRALRKNAPQKYITIKAHEHATKIYGLDTIDESKLVFVMEGPIDSLFIDNAIAITGGSLDLAQVPCHDNRAWIMDHEPRHPDTIKRMKRLVDAGEKVVFWDKSPWKSKDINDMIMKEGATASEITDYINQNISQGLMAKLRLDKYAKV
>ID:APD20407.1 |[Klebsiella phage KPV15]|KPV15|_Klebsiella_phage_KPV15_.gbk|DNA primase|1023|KY000080(167034):24094-25116:-1 ^^ Klebsiella phage KPV15, complete genome.|neighbours:ID:APD20406.1(1),ID:APD20408.1(-1)|neighbour_genes:hypothetical protein,hypothetical protein|
MSWVDNEYAIRAISHLPKFRHVTTSSTFKLNCRCPICGDSQKDINKARFWIFDAGQGLRCHCFNCEYNKWLSQYLKDNEPDLYREYLLEKRKEQVFDKPKSVEPSEKINAKLPVIEKLNFCERLDRLPKEHPIVKYVTARCIPSTSWKRLWFTNQWPSLVNSVNPGTYKNETNEPRLVIPIFNKKGEIESFQGRALRKNAPQKYITIKAHEHATKIYGLDTIDESKLVFVMEGPIDSLFIDNAIAITGGSLDLAQVPCHDNRAWIMDHEPRHPDTIKRMKRLVDAGEKVVFWDKSPWKSKDINDMIMKEGATASEITDYINQNISQGLMAKLRLDKYAKI
>ID:QDB71684.1 |[Klebsiella phage Marfa]||_Klebsiella_phage_Marfa_.gbk|DNA primase|1020|MN044033(168532):14882-15901:-1 ^^ Klebsiella phage Marfa, complete genome.|neighbours:ID:QDB71683.1(1),ID:QDB71685.1(-1)|neighbour_genes:hypothetical protein,hypothetical protein|
MNFVDYEFAERALSVLPRYRKLPGSTFKLNCRCPICGDSQKNQMKARFWCFEVEGGLRVGCFNCDYKAWFSKFLKETDETLYREFLLERRKENMYREKKAPSISEKIKAKMPVIKRLPNCERLDRLPADHPIIKYVKARCIPEVNWKRLWFTMEWPALVNSVNPGTYKDEKSEPRLVIPIFNARGDIESFQGRALRKNAPQKYITIKAHEHATKIYGLDTVDESRLVWVMEGPIDSLFIPNAIAITGGSMDLNTVPFKENRAWIMDNEPRHEDTIKRMKRLVEAGERVVFWDNAPWASKDINDMIKDEGATPEEILKYLNMNIASGLMAKMRLSRYAKV
>ID:YP_009194270.1 |[Klebsiella phage Matisse]||_Klebsiella_phage_Matisse_.gbk|DNA primase|1026|NC_028750(176081):15083-16108:-1 ^GeneID:26613208^ Klebsiella phage Matisse, complete genome.|neighbours:ID:YP_009194269.1(-1),ID:YP_009194271.1(-1)|neighbour_genes:dUTPase,hypothetical protein|
MYLDIEFATRIMGSLPQSEIVRKSGALSINARCPICGDSMKDKYKKRFWIYPSKKGDHMNCGCFNCGYGVPFSVFLKEYYPDDYRDYLMESFKDRNSLKPTHTEQPKEEKKFIPTLQFCERLDTLPDEHPIIKYVQNRCIPRDKWDRLWFTREWQQLVNTVNPDTYPIAKPEPRLVIPIFDKKGKIESFQGRALRDGAKSKYITIKACEESTKIYGQDTIDPLKTVYLLEGPLDSLFVDNAGAITGGQLALSEVPYKNMRVWVLDNEARHPDTTHRLFKLIEAGEKVVMWDKCPWPSKDINEMIKTDGATKLEIMQYLKDNTVSGLTAKLRFKSWDKSPKK
>ID:AWY06923.1 |[Klebsiella phage Mineola]||_Klebsiella_phage_Mineola_.gbk|DNA primase|1023|MH333064(166130):14540-15562:-1 ^^ Klebsiella phage Mineola, complete genome.|neighbours:ID:AWY06922.1(1),ID:AWY06924.1(-1)|neighbour_genes:hypothetical protein,hypothetical protein|
MSWVDNEYAIRAISHLPKFRHVTTSSTFKLNCRCPICGDSQKDINKARFWIFDAGQGLRCHCFNCEYNKWLSQYLKDNEPDLYREYLLEKRKEQVFDKPKAVEPSEKINAKLPVIEKLNFCERLDRLPKEHPIVKYVTARCIPSTSWKRLWFTNQWPSLVNSVNPGTYKNETNEPRLVIPIFNKKGEIESFQGRALRKNAPQKYITIKAHEHATKIYGLDTIDESKLVFVMEGPIDSLFIDNAIAITGGSLDLAQVPCHDNRAWIMDHEPRHPDTIKRMKRLVDAGEKVVFWDKSPWKSKDINDMIMKEGATASEITDYINQNISQGLMAKLRLDKYAKV
>ID:YP_009607222.1 |[Klebsiella phage Miro]||_Klebsiella_phage_Miro_.gbk|DNA primase|1026|NC_041981(176055):15073-16098:-1 ^GeneID:40083230^ Klebsiella phage Miro, complete genome.|neighbours:ID:YP_009607221.1(-1),ID:YP_009607223.1(-1)|neighbour_genes:dUTPase,hypothetical protein|
MYLDIEFATRIMGSLPQSEIVRKSGALSINARCPICGDSMKDKYKKRFWIYPSKKGDHMNCGCFNCGYGVPFSVFLKEYYPDDYRDYLMESFKDRNSLKPTHTEQPKEEKKFIPTLQFCERLDTLPDEHPIIKYVQNRCIPRDKWDRLWFTREWQQLVNTVNPDTYPIAKPEPRLVIPIFDKKGKIESFQGRALRDGAKSKYITIKACEESTKIYGQDTIDPLKTVYLLEGPLDSLFVDNAGAITGGQLALSEVPYKNMRVWVLDNEARHPDTTHRLFKLIEAGEKVVMWDKCPWPSKDINEMIKTDGATKLEIMQYLKDNTVSGLTAKLRFKSWDKSPKK
>ID:YP_009289513.1 |[Klebsiella phage PKO111]||_Klebsiella_phage_PKO111_.gbk|DNA primase|1023|NC_031095(168758):90466-91488:1 ^GeneID:29080624^ Klebsiella phage PKO111, complete genome.|neighbours:ID:YP_009289512.1(1),ID:YP_009289514.1(-1)|neighbour_genes:hypothetical protein,hypothetical protein|
MSWVDNEYAIRAISHLPKFRHVTTSSTFKLNCRCPICGDSQKDINKARFWIFDAGQGLRCHCFNCEYNKWLSQYLKDNEPDLYREYLLEKRKEQVFDKPKSVEPSEKINAKLPVIEKLNFCERLDRLPKEHPIVKYVTARCIPSTSWKRLWFTNQWPSLVNSVNPGTYKNETNEPRLVIPIFNKKGEIESFQGRALRKNAPQKYITIKAHEHATKIYGLDTIDESKLVFVMEGPIDSLFIDNAIAITGGSLDLAQVPCHDNRAWIMDHEPRHPDTIKRMKRLVDAGEKVVFWDKSPWKSKDINDMIMKEGATASEITDYINQNISQGLMAKLRLDKYAKV
>ID:YP_009288708.1 |[Klebsiella phage vB_KpnM_KpV477]||_Klebsiella_phage_vB_KpnM_KpV477_.gbk|putative DNA primase|1023|NC_031087(168272):16966-17988:-1 ^GeneID:29066994^ Klebsiella phage vB_KpnM_KpV477, complete genome.|neighbours:ID:YP_009288707.1(1),ID:YP_009288709.1(-1)|neighbour_genes:hypothetical protein,hypothetical protein|
MSWVDNEFAIRAISHLPKFRHVTTSSTFKLNCRCPICGDSQKDINKARFWIFDAGQGLRCHCFNCEYNKWLSQYLKDNEPDLYREYLLEKRKEQVFDKPKAVEPSEKINAKLPVIEKLNFCERLDRLPKEHPIVKYVTARCIPSTSWKRLWFTNQWPSLVNSVNPGTYKNETNEPRLVIPIFNKKGEIESFQGRALRKNAPQKYITIKAHEHATKIYGLDTIDESKLVFVMEGPIDSLFIDNAIAITGGSLDLAQVPCHDNRAWIMDHEPRHPDTIKRMKRLVDAGEKVVFWDKSPWKSKDINDMIMKEGATASEITDYINQNISQGLMAKLRLDKYAKI
>ID:AUO78731.1 |[Klebsiella phage vB_Kpn_F48]||_Klebsiella_phage_vB_Kpn_F48.gbk|DNA primase / DNA he..|1020|MG746602(170764):49612-50631:1 ^^ Klebsiella phage vB_Kpn_F48, complete genome.|neighbours:ID:AUO78730.1(1),ID:AUO78732.1(1)|neighbour_genes:hypothetical protein,hypothetical protein|
MNFVDYEFAERALSVLPRYRKLPGSTFKLNCRCPICGDSQKNQMKARFWCFEVEGGLRVGCFNCDYKAWFTKFLKETDETLYREFLLERRKENMYREKKAPSISEKIKAKMPVIEKLPNCERLDRLPADHPIVKYVKARCIPEVNWKRLWFTMEWPALVNSVNPGTYKDEKSEPRLVIPIFNARGDIESFQGRALRKDAPQKYITIKAHEHATKIYGLDTVDESRLVWVMEGPIDSLFVPNAIAITGGSMDLNTVPFKENRAWIMDNEPRHEDTIKRMKRLVEAGERVVFWDNAPWASKDINDMIKDEGATPEEILKYLNTNIASGLMAKMRLSRYAKV
>ID:ANM46430.1 |[Morganella phage vB_MmoM_MP1]||_Morganella_phage_vB_MmoM_MP1_.gbk|DNA primase subunit|1026|KX078569(163201):15941-16966:-1 ^^ Morganella phage vB_MmoM_MP1, complete genome.|neighbours:ID:ANM46532.1(-1),ID:ANM46511.1(-1)|neighbour_genes:hypothetical protein,hypothetical protein|
MSYWVDQEYAERVIQFEQHYRKVSQSPFKLNCRCPICGDSATDPMKHRFWISDLGDGKLWVKCFNGGCYSNTFENFMKTYHPEMWPNLLMDRRKEKSFDTRFVKRDEPKVVKEKKIIEKLNFCQRLDTLPDNHPILKYTKSRAIPTDKLNRLWFTADWQALCNSVNPDTYKKPRKEYRLVIPIFNKDGEIESFQGRALRKDAAQKYITIKACPDSTKIYGQDTVDPNKTVYFLEGPIDSLFIDNACAITGGNLALSVVPFPSTRVWALDHEPRHPDTVQRLKKLIDQGERVVMWDKSPWSSKDINEMILKDGATKEEIQEYMKNNIVQGLQAQLRYTNYIR
>ID:YP_009211452.1 |[Pectobacterium bacteriophage PM2]||_Pectobacterium_bacteriophage_PM2.gbk|DNA primase subunit|1029|NC_028940(170286):15272-16300:-1 ^GeneID:26637924^ Pectobacterium bacteriophage PM2, complete genome.|neighbours:ID:YP_009211451.1(1),ID:YP_009211453.1(-1)|neighbour_genes:hypothetical protein,hypothetical protein|
MSWVNKEFAIRALSHLPKFRQVNGSIFKLNCRCNVCGDSEKNIHKARFWAFETKTGDIRLHCFNCAYSDWLSKYLKEYEEELYREYLLEWRKEQSLGRTQQPTVEVSEKIKAKMPIIEKLEFCERLDKLPETHPIVKYVANRKIPKERWNRLWFTNNWQALCNSIKPGTYANEKNEPRLVIPIYNVNKEIESFQGRALRKDAPQKYITIKSNEDATKIYGLDTTDDRKRVWVMEGPIDSLFIPNAIAITGGQLALDMVPFKETRVWVMDSEQRHKDTIKRMERLIEAGEKIVFWDKCQWPSKDINEMIMKDGATVEQILEYMNSNVAEGLMAKMRLSRYSRA
>ID:QBP35642.1 |[Phage NC-G]||_Phage_NC-G.gbk|DNA primase/helicase|1029|MK310184(170164):128915-129943:-1 ^^ Phage NC-G, complete genome.|neighbours:ID:QBP35641.1(1),ID:QBP35643.1(-1)|neighbour_genes:hypothetical protein,hypothetical protein|
MSYVDREFAVRALNYQPKFRQVTGSDFKLNCRCRVCGDSLKDENKARFWAYPANDGSVMLHCFNCDYSAGIKKYLYEYEPDLYREYILEKHKEQSFGRQAAPKVEISEKIKAKMPVIEKLNFCERLDRMPKDHPIIKYVTLRCIPENKWNRLWFTKEWPALVNSVNPGTYSKEMPEPRLVIPIFNKDKQIESFQGRALRKDAPQKYITIKAHDQATKIYGMDTVDERQLVWVMEGPIDSLFVPNAIAITGGSLDLAIVPCKETRAWVMDNEPRHPDTIKRMQRLVDAGERVLFWDKAPWPSKDINDMVMKDKANINDILSYMKENIAQGLMAKMRLSKYSKI
>ID:AUM58603.1 |[Proteus phage phiP4-3]||_Proteus_phage_phiP4-3_.gbk|DNA primase subunit|1026|MG696114(167849):151196-152221:1 ^^ Proteus phage phiP4-3, complete genome.|neighbours:ID:AUM58602.1(1),ID:AUM58604.1(1)|neighbour_genes:hypothetical protein,hypothetical protein|
MFLADYDFADNIVRFEPMYKKTSNSPFRVNCRCPICNDSAVSETKARFWIIELQEMDCLWVKCFNCDYSRPFTEFVKTHHPELWPSLLMERRKEQNVFYKPVEKFVPKHAPKKIIEKLNFSERLDKLPETHPIVSYVKARKIPKDKWNRLWFTTDWQGLCNSVVPGTYDTPKQEYRLVIPIFNKDGEIESFQGRALKKSNAKYVTIKASESSTKIYGQDTVDPNKTVFMFEGPLDSLFIPNSCAITGGTLSLDFVPFPHTRVWVLDNEPRHPDTSKRLEKLIEAGEKVVMWDKLKFTSKDVNDMIVNEGATAEEIEQYMKDNICSGLEAKLRHAKYCKGQL
>ID:YP_009195444.1 |[Proteus phage vB_PmiM_Pm5461]||_Proteus_phage_vB_PmiM_Pm5461_.gbk|DNA primase subunit|1020|NC_028762(161989):14668-15687:-1 ^^ Proteus phage vB_PmiM_Pm5461, complete genome.|neighbours:ID:YP_009195443.1(-1),ID:YP_009195445.1(-1)|neighbour_genes:hypothetical protein,hypothetical protein|
MFLADYDFADNIVRFEPMYKKTSNSPFRVNCRCPICGDSAVSDTKARFWIIELQEMDCLWVKCFNCDYSRPFTEFVKDHHPELWPSLLMERRKEQNVFYKPVEKFEPKHAPKKIIEKLNFSERLDKLPESHPIISYVKARKIPKDKWSRLWFTTDWQGLCNSVVPGTYESPKQEYRLVIPIFNKDGEIESFQGRALKKSNAKYVTIKASESSTKIYGQDTVDPNKTVFMFEGPIDSLFIPNSCAITGGTLSLDFVPFPHTRVWVLDNEPRHPDTSKRLEKLIEAGEKVVMWDKLKFTSKDVNDMIVKEGATAEEIEQYMKDNICSGLEAKLRHAKYCKG
>ID:ASD52015.1 |[Pseudomonas phage PspYZU05]||_Pseudomonas_phage_PspYZU05_.gbk|DNA primase subunit|1047|KY971610(166442):39432-40478:-1 ^^ Pseudomonas phage PspYZU05, complete genome.|neighbours:ID:ASD52014.1(-1),ID:ASD52016.1(-1)|neighbour_genes:dCTP pyrophosphatase,hypothetical protein|
MYLEQEFAYRAISYRPRFKQMPGSKFKLNCRCMICGDSAESEFKARFWIYEKNGRINVKCFNCDYSNSLIGYLREEDEDLYREYLIEKRKESGGERPKTVSPEYSKLILKESTENIKTELESKLEKYCQCLTDLPLNHPIVKYVQARHIPEKLFNRFYFTKDWRGFVNACSPGTYPDASGECRLVIPIWNADNVLESFQGRALVKDAKNKYITIKSHDNASKVYGCNLVKDGTVFVMEGPIDSMFIDNAIAITGGTLDLGEIPYANRRIFALDNEPRHPDTMKRLKRLIEAGEKVVLWDNWKIPGKDINDYIKNGATPESIVQYMVLNSFSGLIAKHRFAKYCKIVVR
>ID:YP_009615511.1 |[Salmonella phage Melville]||_Salmonella_phage_Melville_.gbk|DNA primase|1029|NC_042044(159323):13084-14112:-1 ^GeneID:40091975^ Salmonella phage Melville, complete genome.|neighbours:ID:YP_009615510.1(1),ID:YP_009615512.1(-1)|neighbour_genes:hypothetical protein,hypothetical protein|
MSWVHNEYAFRALSHLPRFRQVNNVSQFKLNCRCPVCGDSQKDALKARFWAYGTGDDVFLKCYNCDYGKPIGVYLKEYEPDLYREFILELRKDKMTFKPDTKPEVKKVEIKEPEGIKLVHCSRLDSLSEEHPIIKYVKHRCIPKSRWNRLYFTMEWPALVNSVNPGTYKTERNEPRLVIPIFNEKGIIESFQGRALRKDAPQKYITIKRNEHATKIYGLDTAKTGQNIFVLEGPIDSLFLCNAIAITGGAIDLDLVPFKEDRVWIMDHEPRKEDTIKRMKRLIDAGERVVFWDKSQWKEKDINDMIKNEGAKVEDIEKYISENISSGLMAQLRLKNYSKIGV
>ID:YP_007501067.1 |[Salmonella phage vB_SenM-S16]||_Salmonella_phage_S16_.gbk|DNA primase|1029|NC_020416(160221):14119-15147:-1 ^GeneID:14675268^ Salmonella phage S16, complete genome.|neighbours:ID:YP_007501066.1(1),ID:YP_007501068.1(-1)|neighbour_genes:hypothetical protein,hypothetical protein|
MSWVHNEFAFRALSHLPRFRQVNNVSQFKLNCRCPVCGDSQKDALKARFWAYGTGDDVFLKCYNCDYGKPIGVYLKEYEPDLYREFILELRKDKMTFKPDTKPEVKKVEIKEPEGIKLVHCSRLDSLSEEHPIIKYVKHRCIPKSRWNRLYFTMEWPALVNSVNPGTYKTERNEPRLVIPIFNEKGIIESFQGRALRKDAPQKYITIKRNEHATKIYGLDTAKTGQNIFVLEGPIDSLFLGNAIAITGGAIDLDLVPFKEDRVWIMDHEPRKEDTIKRMKRLIDAGERVVFWDKSQWKEKDINDMIKNEGAKVEDIEKYISENISSGLMAQLRLKNYSKIGV
>ID:YP_009148020.1 |[Salmonella phage STML-198]|STML-198|_Salmonella_phage_STML-198_.gbk|DNA primase/helicase|1029|NC_027344(158099):55511-56539:-1 ^GeneID:24629832^ Salmonella phage STML-198, complete genome.|neighbours:ID:YP_009148019.1(1),ID:YP_009148021.1(-1)|neighbour_genes:hypothetical protein,hypothetical protein|
MSWVHNEYAFRALSHLPRFRQVNNVSQFKLNCRCPVCGDSQKDALKARFWAYGTGDDVFLKCYNCDYGKPIGVYLKEYEPDLYREFILELRKDKMTFKPDTKPEVKKVEIKEPEGIKLVHCSRLDSLSEEHPIIKYVKHRCIPKSRWNRLYFTMEWPALVNSVNPGTYKTERNEPRLVIPIFNEKGIIESFQGRALRKDAPQKYITIKRNEHATKIYGLDTAKTGQNIFVLEGPIDSLFLCNAIAITGGAIDLDLVPFKEDRVWIMDHEPRKEDTIKRMKRLIDAGERVVFWDKSQWKEKDINDMIKNEGAKVEDIEKYISENISSGLMAQLRLKNYSKIGV
>ID:YP_009126234.1 |[Salmonella phage STP4-a]||_Salmonella_phage_STP4-a_.gbk|DNA primase|1029|NC_026607(159914):13064-14092:-1 ^GeneID:23681044^ Salmonella phage STP4-a, complete genome.|neighbours:ID:YP_009126233.1(1),ID:YP_009126235.2(-1)|neighbour_genes:hypothetical protein,homing endonuclease|
MSWVHNEYAFRALSHLPRFRQVNNVSQFKLNCRCPVCGDSQKDALKARFWAYGTGDDVFLKCYNCDYGKPIGVYLKEYEPDLYREFILELRKDKMTFKPDTKPEVKKVEIKEPEGIKLVHCSRLDSLSEEHPIIKYVKHRCIPKSRWNRLYFTMEWPALVNSVNPGTYKTERNEPRLVIPIFNEKGIIESFQGRALRKDAPQKYITIKRNEHATKIYGLDTAKTGQNIFVLEGPIDSLFLGNAIAITGGAIDLDLVPFKEDRVWIMDHEPRKEDTIKRMKRLIDAGERVVFWDKSQWKEKDINDMIKNEGAKVEDIEKYISENISSGLMAQLRLKNYSKIGV
>ID:YP_009286393.1 |[Salmonella phage vB_SnwM_CGG4-1]||_Salmonella_phage_vB_SnwM_CGG4-1_.gbk|DNA primase/helicase|1029|NC_031065(159878):13693-14721:-1 ^^ Salmonella phage vB_SnwM_CGG4-1, complete genome.|neighbours:ID:YP_009286392.1(1),ID:YP_009286394.1(-1)|neighbour_genes:dCTP pyrophosphatase,hypothetical protein|
MSWVHNEYAFRALSHLSRFRQVNNVSQFKLNCRCPVCGDSQKDIMKARFWAYGTGDDVFLKCYNCDYGKPIGVYLKEYEPDLYREFILELRKDKMTFKPDAKPEVKKVEIKEPEGIKLVHCSRLDSLPEEHPIIKYVKHRCIPKSRWNRLYFTMEWPALVNSVNPGTYKNERTEPRLVIPIFNEKGVIESFQGRALRKDAPQKYITIKSNEFATKIYGTDTVKTGQNIFVLEGPIDSLFLDNAIAITGGAMDLELVPFKDERVWIMDHEPRKEDTIKRMKRLIDAGERLVFWDKSPWKEKDINDMIKNEGASIKDIQNYINENIDSGLMAQLRLKRYSKTGL
>ID:YP_009030075.1 |[Serratia phage PS2]||_Serratia_phage_PS2_.gbk|DNA primase|1041|NC_024121(167266):15148-16188:-1 ^GeneID:19484917^ Serratia phage PS2, complete genome.|neighbours:ID:YP_009030074.1(-1),ID:YP_009030076.1(-1)|neighbour_genes:hypothetical protein,hypothetical protein|
MMWVDQEFAERVFTALPKYRKIPGAQFKLNARCPVCGDSRTDPNKARFWCYGGNNGSLRLKCYNCDYSEWFNVYLKDHEPEMYREYLFEKKKEQIKYKPKPQNTALELLANKAAKMEKPKIARLPYCTRLDKLPETHPIINYVNHRKIPRGKWNRLWFTNDWPKLVNSVNPGTYKYEKNEPRLVIPIFNKQKEIESFQGRALLKNQPQKYMTIKSHTEATKIYGADTVNPSETVFFLEGPIDSLFVENGMAITGGALSLSEVPYPNNRAWIMDHEPRKEDTIKRMEKLIRAGENVVFWDKAPWQSKDINDMIMKEGATVEQIGEYIRNNICNGLKAKLRLKHYAKV
>ID:APC45253.1 |[Shigella phage SH7]||_Shigella_phage_SH7_.gbk|DNA primase DNA heli..|1029|KX828711(164870):15922-16950:-1 ^^ Shigella phage SH7, complete genome.|neighbours:ID:APC45039.1(-1),ID:APC45180.1(-1)|neighbour_genes:dCTP pyrophosphatase,hypothetical protein|
MSSIPWIDNEFAYRALAHLPKFAQVNNSSTFKLRFRCPVCGDSKTDQNKARGWYYGDNNEGNIHCYNCNYHAPIGIYLKEFEPDLYREYIFEIRKEKGKSRPVEKPKELPKQLEKKIIKSLPSCVRLDKLTEDHPIIKYVKARCIPKDKWKYLWFTTEWPKLVNSIAPGTYKKEIPEPRLVIPIYNANGKAESFQGRALKKDAPQKYITIKAYPEATKIYGVERVKDGDVYVLEGPIDSLFIENGIAITGGQLDLEIVPFKDRRVWVLDNEPRHPDTIKRMTKLVDAGERVMFWDKSPWKSKDVNDMIRKEGATPEQIMEYMKNNIAQGLMAKMRLSKYAKI
>ID:YP_009288401.1 |[Shigella phage SHBML-50-1]||_Shigella_phage_SHBML-50-1_.gbk|DNA primase/helicase|1029|NC_031085(166634):17773-18801:-1 ^GeneID:29060491^ Shigella phage SHBML-50-1, complete genome.|neighbours:ID:YP_009288400.1(1),ID:YP_009288402.1(-1)|neighbour_genes:hypothetical protein,hypothetical protein|
MSSIPWIDNEFAYRALAHLPKFTQVNNSSTFKLRFRCPVCGDSKTDQNKARGWYYGDNNEGNIHCYNCNYHAPIGIYLKEFEPDLYREYIFEIRKEKGKSRPVEKPKELPKQPEKKIIKSLPSCVRLDKLAEDHAIIKYVKARCIPKDKWKYLWFTTEWPKLVNSIAPGTYKKEISEPRLVIPIYNANGKAESFQGRALKKDAPQKYITIKAYPEATKIYGVERVKDGDVYVLEGPIDSLFIENGIAITGGQLDLEVVPFKDRRVWVLDNEPRHPDTIKRMTKLVDAGERVMFWDKSPWKSKDVNDMIRKEGATPEQIMEYMKNNIAQGLMAKMRLSKYAKI
>ID:YP_009277676.1 |[Shigella phage SHFML-11]||_Shigella_phage_SHFML-11.gbk|DNA primase/helicase|1029|NC_030953(170650):133940-134968:-1 ^GeneID:29056383^ Shigella phage SHFML-11, complete genome.|neighbours:ID:YP_009277675.1(1),ID:YP_009277677.1(-1)|neighbour_genes:hypothetical protein,hypothetical protein|
MSSIPWIDNEFAYRALAHLPKFTQVNNSSTFKLRFRCPVCGDSKTDQNKARGWYYGDNNEGNIHCYNCNYHAPIGIYLKEFEPDLYREYIFEIRKEKGKSRPVEKPKELPKHPEKKIIKSLSSCVRLDKLAEDHPIIKYVKARCIPKDKWKYLWFTTEWPKLVNSISPGTYKKEISEPRLVIPIYNANGKAESFQGRALKKDAPQKYITIKAYPEATKIYGVERVKDGDVYVLEGPIDSLFIENGIAITGGQLDLEIVPFKDRRVWVLDNEPRHPDTIKRMTKLVDAGERVMFWDKSPWKSKDVNDMIRKEGATTEQIMEYMKNNIAQGLMAKMRLSKYSKI
>ID:YP_009279029.1 |[Shigella phage SHFML-26]||_Shigella_phage_SHFML-26_.gbk|DNA primase/helicase|1029|NC_031011(168993):82932-83960:-1 ^GeneID:29062320^ Shigella phage SHFML-26, complete genome.|neighbours:ID:YP_009279028.1(1),ID:YP_009279030.1(-1)|neighbour_genes:hypothetical protein,hypothetical protein|
MSSIPWIDNEFAYRALAHLPKFTQVNNSSTFKLRFRCPVCGDSKTDQNKARGWYYGDNNEGNIHCYNCNYHAPIGIYLKEFEPDLYREYIFEIRKEKGKSRPVEKPKELPKQPEKKIIKSLPSCIRLDKLAEDHPIIKYVKARCIPKDKWKYLWFTTEWPKLVNSIAPGTYKKEIPEPRLVIPIYNANGKAESFQGRALKKDAPQKYITIKAYPEATKIYGVERVKDGDVYVLEGPIDSLFIENGIAITGGQLDLEIVPFKDRRVWVLDNEPRHPDTIKRMTKLVDAGERVMFWDKSPWKSKDVNDMIRKEGATPKQIMEYMKNNIAQGLMAKMRLSKYAKI
>ID:YP_009288989.1 |[Shigella phage SHSML-52-1]||_Shigella_phage_SHSML-52-1_.gbk|DNA primase/helicase|1023|NC_031090(169621):18733-19755:1 ^GeneID:29067340^ Shigella phage SHSML-52-1, complete genome.|neighbours:ID:YP_009288988.1(1),ID:YP_009288990.1(-1)|neighbour_genes:hypothetical protein,hypothetical protein|
MAEWIDNEFAYRAFSHLPRFRQINNSSTFKLTFRCPVCGDSQTDAMKARGWYYGGTPGNVHCYNCQYHNTISGYLKEYDEELYREYLMEVRKEKARMEPKIEKVPEAKPEPEKKTINSLPSCSRLDKLPEEHPIVKYVKSRCIPKESWNRLWFTLEWPKLVNKIQPGTYKKEIPEPRLVIPIFNKDGKAESFQGRALRKDAPQKYITIKAFESATKIYGVERVKEGDVWVMEGPIDSLFIPNAIAITGGSIDLDVVPFKERRVWVMDNEPRHPDTIARMKRLVDAGERVMFWDRAPWRSKDVNDMVMKENATPQEILEYMKQNISSGLHAKMRLSRYSKI
>ID:YP_003934656.1 |[Shigella phage SP18]||_Shigella_phage_SP18.gbk|gp61|1029|NC_014595(170605):16007-17035:-1 ^GeneID:9830392^ Shigella phage SP18, complete genome.|neighbours:ID:YP_003934655.1(-1),ID:YP_003934657.1(-1)|neighbour_genes:gp56,gp61.1|
MSYIDKEFAVRALSYQPRYREVTGSTFKANCRCKVCGDSQKDSHKARFWAYTNPSDGAVYVKCFNCDYSTHISKYIKEFEPDLHREYMVEKYKENAFGRQRNEVAETPKEPEKTPVIEQLAFCERLDTLPEAHPIIKYVKSRCIPSNVWNRLWFTNKWPALVNSVNPGTYKNETNEPRLVIPIFNGKKEIESFQGRALRKDAPQKYITIKAHPEASKVYGVDKIDERKRVWVMEGPIDSLFIPNSIAITGGTLALEAVPYAETRVWVMDNEPRHPDTIKRMKKLVEAGEAVMFWDNAPWHTKDINEMVKSEGATPEQIESYMADNVAQGLMARMRLSKYAKV
>ID:AUV63977.1 |[Shigella phage Sf20]||_Shigella_phage_Sf20_.gbk|DNA primase|1029|MF327006(163982):109825-110853:-1 ^^ Shigella phage Sf20, complete genome.|neighbours:ID:AUV63976.1(-1),ID:AUV63978.1(-1)|neighbour_genes:dCTP pyrophosphatase,hypothetical protein|
MIYYADYEIAEKAIYGERNFKRLHTSSFTLVCSCPICGDSKKNHTQARFRIYTYKDSLRCGCFNCNYNQPLGEFLKQYKPDLFREWLMERRKEQGDHKNTTFKPLKKVEKPEIKKVQTLPFCERLDTLPANHPIIKYVSDRCIPHDKWDLLYFTREWQKVANHIKADTFKNPQPEPRLVIPIFNRENKIESIQGRALRKDYGKTKYMTIKTHELASKVYGLERADPSKPVYFLEGPIDSLFIDNGCAITGGTLGLDEIPFPDQRVFVLDAEPRSADTMHRLEKFINAGEKIVLWDRCPWHSKDVNAMIQDEGATRDQIMEYIKENTVQGLMAKMRFMKYCKF
>ID:YP_009618846.1 |[Shigella phage Sf21]||_Shigella_phage_Sf21_.gbk|DNA primase/helicase..|1029|NC_042077(166002):16151-17179:-1 ^GeneID:40095449^ Shigella phage Sf21, complete genome.|neighbours:ID:YP_009618845.1(1),ID:YP_009618847.1(-1)|neighbour_genes:hypothetical protein,hypothetical protein|
MSSIPWIDNEFAYRALAHLPKFTQVNNSSTFKLRFRCPVCGDSKTDQNKARGWYYGDNNEGNIHCYNCNYHAPIGIYLKEFEPDLYREYIFEIRKEKGKSRPVEKPKELPKQPEKKIIKSLPSCIRLDKLAEDHPIIKYVKARCIPKDKWKYLWFTTEWPKLVNSIAPGTYKKETPEPRLVIPIYNANGKAESFQGRALKKDAPQKYITIKAYPEATKIYGVERVKDGDVYVLEGPIDSLFIENGIAITGGQLDLEVVPFKDRRVWVLDNEPRHPDTIKRMTKLVDAGERVMFWDKSPWKSKDVNDMIRKEGATTEQIMEYMKNNIAQGLMAKMRLSKYAKI
>ID:YP_009614957.1 |[Shigella phage Sf22]||_Shigella_phage_Sf22_.gbk|DNA primase/helicase..|1029|NC_042039(166283):129015-130043:-1 ^GeneID:40091372^ Shigella phage Sf22, complete genome.|neighbours:ID:YP_009614956.1(1),ID:YP_009614958.1(-1)|neighbour_genes:gp204,gp206|
MSSIPWIDNEFAYRALAHLPKFTQVNNSSTFKLRFRCPVCGDSKTDQNKARGWYYGDNNEGNIHCYNCNYHAPIGIYLKEFEPDLYREYIFEIRKEKGKSRPVEKPKELPKQPEKKIIKSLPSCVRLDKLAEDHAIIKYVKARCIPKDKWKYLWFTTEWPKLVNSIAPGTYKKEISEPRLVIPIYNANGKAESFQGRALKKDAPQKYITIKAYPEATKIYGVERVKDGDVYVLEGPIDSLFIENGIAITGGQLDLEVVPFKDRRVWVLDNEPRHPDTIKRMTKLVDAGERVMFWDKSPWKSKDVNDMIRKEGATPKQIMEYMKNNIAQGLMAKMRLSKYAKI
>ID:ATE86564.1 |[Shigella phage Sf23]||_Shigella_phage_Sf23_.gbk|DNA primase/helicase..|1029|MF158046(167678):106161-107189:-1 ^^ Shigella phage Sf23, complete genome.|neighbours:ID:ATE86563.1(1),ID:ATE86565.1(-1)|neighbour_genes:hypothetical protein,hypothetical protein|
MSSIPWIDNEFAYRALAHLPKFTQVNNSSTFKLRFRCPVCGDSKTDHNKARGWYYGDNNEGNIHCYNCNYHAPIGIYLKEFEPDLYREYIFEIRKEKGKSRPVEKPKELPKQPEKKIIKSLPSCVRLDKLAEDHPIIKYVKARCIPKDKWKYLWFTTEWPKLVNSIAPGTYKKETPEPRLVIPIYNANGKAESFQGRALKKDAPQKYITIKAYPEATKIYGVERVKDGDVYVLEGPIDSLFIENGIAITGGQLDLEVVPFKDRRVWVLDNEPRHPDTIKRMTKLVDAGERVMFWDKSPWKSKDVNDMIRKEGATPEQIMEYMKNNIAQGLMAKMRLSKYAKI
>ID:YP_009619241.1 |[Shigella phage Sf24]||_Shigella_phage_Sf24_.gbk|DNA primase/helicase..|1029|NC_042078(168112):112313-113341:-1 ^GeneID:40095856^ Shigella phage Sf24, complete genome.|neighbours:ID:YP_009619240.1(1),ID:YP_009619242.1(-1)|neighbour_genes:hypothetical protein,hypothetical protein|
MSSIPWIDNEFAYRALAHLPKFTQVNNSSTFKLRFRCPVCGDSKTDQNKARGWYYGDNNEGNIHCYNCNYHAPIGIYLKEFEPDLYREYIFEIRKEKGKSRPVEKPKELPKQPEKKIIKSLPSCVRLDKLAEDHPIIKYVKARCIPKDKWKYLWFTTEWPKLVNSIAPGTYKKEISEPRLVIPIYNANGKAESFQGRALKKDAPQKYITIKAYPEATKIYGVERVKDGDVYVLEGPIDSLFIENGIAITGGQLDLEVVPFKDRRVWVLDNEPRHPDTIKRMTKLVDAGERVMFWDKSPWKSKDVNDMIRKEGATPEQIMEYMKNNIAQGLMAKMRLSKYAKI
>ID:AUV63443.1 |[Shigella phage Sf25]||_Shigella_phage_Sf25_.gbk|DNA primase/helicase..|1029|MF327009(168573):111984-113012:-1 ^^ Shigella phage Sf25, complete genome.|neighbours:ID:AUV63442.1(1),ID:AUV63444.1(-1)|neighbour_genes:hypothetical protein,hypothetical protein|
MSSIPWIDNEFAYRALAHLPKFTQVNNSSTFKLRFRCPVCGDSKTDQNKARGWYYGDNNEGNIHCYNCNYHAPIGIYLKEFEPDLYREYIFEIRKEKGKSRPVEKPKELPKQPEKKIIKSLPSCVRLDKLAEDHPIIKYVKARCIPKDKWKYLWFTTEWPKLVNSIAPGTYKKEISEPRLVIPIYNANGKAESFQGRALKKDAPQKYITIKAYPEATKIYGVERVKDGDVYVLEGPIDSLFIENGIAITGGQLDLEVVPFKDRRVWVLDNEPRHPDTIKRMTKLVDAGERVMFWDKSPWKSKDVNDMIRKEGATPEQIMEYMKNNIAQGLMAKMRLSKYAKI
>ID:YP_004414933.1 |[Shigella phage Shfl2]||_Shigella_phage_Shfl2_.gbk|putative DNA primase|1029|NC_015457(165919):16325-17353:-1 ^GeneID:10498796^ Shigella phage Shfl2, complete genome.|neighbours:ID:YP_004414932.1(1),ID:YP_004414934.1(-1)|neighbour_genes:hypothetical protein,hypothetical protein|
MSSIPWIDNEFAYRALAHLPKFTQVNNSSTFKLRFRCPVCGDSKTDQNKARGWYYGDNNEGNIHCYNCNYHAPIGIYLKEFEPDLYREYIFEIRKEKGKSRPVEKPKELPKQPEKKIIKSLPSCVRLDKLAEDHPIIKYVKARCIPKDKWKYLWFTTEWPKLVNSIAPGTYKKEISEPRLVIPIYNANGKAESFQGRALKKDAPQKYITIKAYPEATKIYGVERVKDGDVYVLEGPIDSLFIENGIAITGGQLDLEVVPFKDRRVWVLDNEPRHPDTIKRMTKLVDAGERVMFWDKSPWKSKDVNDMIRKEGATPEQIMEYMKNNIAQGLMAKMRLSKYAKI
>ID:YP_009110853.1 |[Shigella phage pSs-1]||_Shigella_phage_pSs-1_.gbk|gp46|1029|NC_025829(164999):21872-22900:-1 ^GeneID:22475119^ Shigella phage pSs-1, complete genome.|neighbours:ID:YP_009110852.1(1),ID:YP_009110854.1(-1)|neighbour_genes:gp45,gp47|
MSSIPWIDNEFAYRALAHLPKFAQVNNSSTFKLRFRCPVCGDSKTDQNKARGWYYGDNNEGNIHCYNCNYHAPIGIYLKEFEPDLYREYIFEIRKEKGKSRPVEKPKELPKQPEKKIIKSLPSCIRLDKLTEDHPIIKYVKARCIPKDKWKYLWFTTEWPKLVNSIAPGTYKKEIPEPRLVIPIYNANGKAESFQGRALKKDAPQKYITIKAYPEATKIYGVERVKDGDVYVLEGPIDSLFIENGIAITGGQLDLEIVPFKDRRVWVLDNEPRHPDTIKRMTKLVDAGERVMFWDKSPWKSKDVNDMIRKEGATPEQIMEYMKNNIAQGLMAKMRLSKYAKI
>ID:NP_899268.1 |[Vibrio phage KVP40]||_Vibrio_phage_KVP40_.gbk|61|1059|NC_005083(244834):13805-14863:1 ^GeneID:2546053^ Vibrio phage KVP40, complete genome.|neighbours:ID:NP_899267.1(1),ID:NP_899269.1(1)|neighbour_genes:hypothetical protein,dut|
MQILIDIQYAKMLQHRLLLPKVHSNRPFKINARCPICGDSKKNKYKTRFWINEVKTKSGELHLRCSCWNCDYNESLYTFLKDHEPALFSQYRVDLFKERNSRERKEREPEPVVEKKEATVIEKEQEEQLFYNITALKEGHVMHKYLESRKIPKDKWHLLGFTRGWTTMAKTLRPDLYEGEIKNDHPRLVIPIYNKDGLVAVQGRALTNKHAQRYMTIKIDDDFDKIYGTERINEEDPVIFVEGPIDSLFLYNCCAIVGGQVSPNNAPYAGNRIWALDNECRHPDVIKRMQTLIRAGERVVIWDKLPPQIIGKKDINDFIKAGVSAEFIQQYIYENAVSGLMATNRLNRWKKI
>ID:YP_009006314.1 |[Vibrio phage VH7D]||_Vibrio_phage_VH7D_.gbk|DNA priming protein|996|NC_023568(246964):193180-194175:1 ^GeneID:18499946^ Vibrio phage VH7D, complete genome.|neighbours:ID:YP_009006313.1(1),ID:YP_009006315.1(1)|neighbour_genes:hypothetical protein,deoxyuridine 5'-trip..|
MHSHRPFKINARCPICGDSKKNKYKTRFWINEVKTRSGEIHLRCSCWNCDYNESLYTFLKDHEPSLFSQYRVELFKERNSRERKEREPEPVVEKKEATVVEKEQEEQLFYNITALKDGHVMHKYLESRKIPKDKWYLLGFTRGWSQMAKTLRPDLYEGEIRNDHPRLVIPIYNKEGLIAVQGRALTNKHAQRYMTIKIDDDFNKIYGTERINEDDPVIFVEGPIDSLFLYNCCAIVGGQVSPQNAPYAGNRIWALDNEPRHPDVVKRLQVLIRAGERVVIWDKLPPQIIDKKDINDFVKAGVSAEFIQQYIYENAVSGLMATNRLNRWKKI
>ID:QBX06069.1 |[Vibrio phage ValB1 HC]||_Vibrio_phage_ValB1_HC_.gbk|DNA primase subunit|1059|MK568540(247619):66338-67396:-1 ^^ Vibrio phage ValB1 HC, complete genome.|neighbours:ID:QBX06068.1(-1),ID:QBX06070.1(-1)|neighbour_genes:deoxyuridine 5'-trip..,hypothetical protein|
MQILIDIQYAKMLQHRLLLPTVHSHRPFKINARCPICGDSKKNKYKTRFWINEVKTRSGEIHLRCSCWNCDYNESLYTFLKDHEPSLFSQYRVELFKERNSRERKEREPEPVVEKKEATVVEKEQEEQLFYNITALKDGHVMHKYLESRKIPKDKWHLLGFTRGWSQMAKTLRPDLYEGEIRNDHPRLVIPIYNKEGLIAVQGRALTNKHAQRYMTIKIDDDFNKIYGTERINEDDPVIFVEGPIDSLFLYNCCAIVGGQVSPQNAPYAGNRIWALDNEPRHPDVVKRLQVLIRAGERVVIWDKLPPQIIDKKDINDFVKAGVSAEFIQQYIYENAVSGLMATNRLNRWKKI
>ID:YP_009201345.1 |[Vibrio phage ValKK3]||_Vibrio_phage_ValKK3_.gbk|DNA primase subunit|1059|NC_028829(248088):119525-120583:-1 ^GeneID:26628568^ Vibrio phage ValKK3, complete genome.|neighbours:ID:YP_009201344.1(-1),ID:YP_009201346.1(-1)|neighbour_genes:deoxyuridine 5'-trip..,hypothetical protein|
MQILIDIQYAKMLQHRLLLPTVHSHRPFKINARCPICGDSKKNKYKTRFWINEVKTRSGEIHLRCSCWNCDYNESLYTFLKDHEPSLFSQYRVELFKERNSRERKEREPEPVVEKKEATVVEKEQEEQLFYNITALKDGHVMHKYLESRKIPKDKWHLLGFTRGWSQMAKTLRPDLYEGEIRNDHPRLVIPIYNKEGLIAVQGRALTNKHAQRYMTIKIDDDFNKIYGTERINEDDPVIFVEGPIDSLFLYNCCAIVGGQVSPQNAPYAGNRIWALDNEPRHPDVVKRLQVLIRAGERVVIWDKLPPQIIDKKDINDFVKAGVSAEFIQQYIYENAVSGLMATNRLNRWKKI
>ID:YP_008125220.2 |[Vibrio phage nt-1]||_Vibrio_phage_nt-1_.gbk|DNA primase subunit|1059|NC_021529(247511):178559-179617:1 ^GeneID:15926522^ Vibrio phage nt-1, complete genome.|neighbours:ID:YP_008125219.1(1),ID:YP_008125221.1(1)|neighbour_genes:hypothetical protein,deoxyuridine 5'-trip..|
MQILVDIQYAKMLQHRLLLPKVHSNRPFKINARCPICGDSKKNKYKTRFWINEVKTKTGMLHLRCSCWNCDYNESLYTFLQDHEPALFAQYRVDLFKERNSRERKERESEPVEEKKEATVIEKEQEEQLFYNITALKEGHVMHKYLESRKIPKDKWNLLGFTRGWSQMAKTLRPDLYEGEIKQDHPRLVIPIYNKDGLVAVQGRALTNKHAQRYMTIKIDDDFNKIYGTERINEDDPVIFVEGPIDSLFLYNCCAIVGGQVSPANAPYAGNRIWALDNEPRHPDVVKRLQVLIRAGERVVIWDKLPPQIIGKKDINDFVKAGVSAEFIQQYIYENAVSGLMATNRLNRWKKV
>ID:ALP47003.1 |[Vibrio phage phi-Grn1]||_Vibrio_phage_phi-Grn1_.gbk|DNA primase/helicase|1059|KT919972(248605):121788-122846:1 ^^ Vibrio phage phi-Grn1, complete genome.|neighbours:ID:ALP47115.1(1),ID:ALP47106.1(1)|neighbour_genes:hypothetical protein,dUTP pyrophosphatase|
MQILIDIQYAKMLQHRLLLPTVHSHRPFKINARCPICGDSKKNKYKTRFWINEVKTRSGEIHLRCSCWNCDYNESLYTFLKDHEPSLFSQYRVELFKERNSRERKEREPEPVVEKKEATVVEKEQEEQLFYNITALKDGHVMHKYLESRKIPKDKWHLLGFTRGWSQMAKTLRPDLYEGEIRNDHPRLVIPIYNKEGLIAVQGRALTNKHAQRYMTIKIDDDFNKIYGTERINEDDPVIFVEGPIDSLFLYNCCAIVGGQVSPQNAPYAGNRIWALDNEPRHPDVVKRLQVLIRAGERVVIWDKLPPQIIDKKDINDFVKAGVSAEFIQQYIYENAVSGLMATNRLNRWKKI
>ID:ALP47384.1 |[Vibrio phage phi-ST2]||_Vibrio_phage_phi-ST2_.gbk|DNA primase/helicase|1059|KT919973(250485):181319-182377:1 ^^ Vibrio phage phi-ST2, complete genome.|neighbours:ID:ALP47497.1(1),ID:ALP47489.1(1)|neighbour_genes:hypothetical protein,deoxyuridine 5'-trip..|
MQILIDIQYAKMLQHRLLLPTVHSHRPFKINARCPICGDSKKNKYKTRFWINEVKTRSGEIHLRCSCWNCDYNESLYTFLKDHEPSLFSQYRVELFKERNSRERKEREPEPVVEKKEATVVEKEQEEQLFYNITALKDGHVMHKYLESRKIPKDKWHLLGFTRGWSQMAKTLRPDLYEGEIRNDHPRLVIPIYNKEGLIAVQGRALTNKHAQRYMTIKIDDDFNKIYGTERINEDDPVIFVEGPIDSLFLYNCCAIVGGQVSPQNAPYAGNRIWALDNEPRHPDVVKRLQVLIRAGERVVIWDKLPPQIIDKKDINDFVKAGVSAEFIQQYIYENAVSGLMATNRLNRWKKI
>ID:ALY07075.1 |[Vibrio phage vB_VmeM-32]||_Vibrio_phage_vB_VmeM-32_.gbk|putative DNA primase..|1050|KU160494(199912):63690-64739:-1 ^^ Vibrio phage vB_VmeM-32, complete genome.|neighbours:ID:ALY07074.1(-1),ID:ALY07076.1(-1)|neighbour_genes:phosphate starvation..,hypothetical protein|
MIGLNQKEQIARQIAYGLPNYSDQSVGNRLRLNFSCHVCGDSKTDRYMARGWLREYKGDIWYTCFNCGHKRTIDVYLKEHHEDTFYKDFIKLKYSNSDETNTQSTLIKTKPETKATIPVIEKLPYSVCCDSLEDGHPVTKYLNGRLIPKSKRGLFYYTSQWKKLANYVKPETYKYDDENEHRLVIPIFEPNGDIACIQGRALSKNVHKSQRYLTIKPHEDSLKLYGLERVKDKGPVFYLEGPIDSIFILNGIGIVGGMTDIKLAPYENRRVWVLDNEPFNPQTVSKIKKLIDANEKIVLFDNLHGYNHLKDVNDMIINGCSVVELNKYLLNNIISGLSAKMRFNSWKRC
>ID:AFN37254.1 |[Vibriophage phi-pp2]||_Vibriophage_phi-pp2_.gbk|phage-associated DNA..|1059|JN849462(246421):13801-14859:1 ^^ Vibriophage phi-pp2, complete genome.|neighbours:ID:AFN37253.1(1),ID:AFN37255.1(1)|neighbour_genes:hypothetical protein,dut|
MQILIDIQYAKMLQHRLLLPKVHSNRPFKINARCPICGDSKKNKYKTRFWINEVKTKSGELHLRCSCWNCDYNESLYTFLKDHEPALFSQYRVDLFKERNSRERKEREPEPVVEKKEATVIEKEQEEQLFYNITALKEGHVMHKYLESRKIPKDKWHLLGFTRGWTTMAKTLRPDLYEGEIKNDHPRLVIPIYNKDGLVAVQGRALTNKHAQRYMTIKIDDDFDKIYGTERINEEDPVIFVEGPIDSLFLYNCCAIVGGQVSPNNAPYAGNRIWALDNECRHPDVIKRMQTLIRAGERVVIWDKLPPQIIGKKDINDFIKAGVSAEFIQQYIYENAVSGLMATNRLNRWKKI
>ID:YP_009153634.1 |[Yersinia phage PST]||_Yersinia_phage_PST_.gbk|DNA primase subunit|1029|NC_027404(167785):16069-17097:-1 ^GeneID:24677447^ Yersinia phage PST, complete genome.|neighbours:ID:YP_009153633.1(1),ID:YP_009153635.1(-1)|neighbour_genes:hypothetical protein,hypothetical protein|
MSSIPWIDNEFAYRALAHLPKFTQVNNSSTFKLRFRCPVCGDSKTDQNKARGWYYGDNNEGNIHCYNCNYHAPIGIYLKEFEPDLYREYIFEIRKEKGKSRPVEKPKELPKQPEKKIIKSLPSCVRLDKLVEDHPIIKYVKARCIPKDKWKYLWFTTEWPKLVNSIAPGTYKKEISEPRLVIPIYNANGKAESFQGRALKKDAPQKYITIKAYPEATKIYGVERVKDGDVYVLEGPIDSLFIENGIAITGGQLDLEVVPFKDRRVWVLDNEPRHPDTIKRMTKLVDAGERVMFWDKSPWKSKDVNDMIRKEGATPEQIMEYMKNNIAQGLMAKMRLSKYAKI
>ID:VEV89648.1 |[Yersinia phage fPS-2]||_Yersinia_phage_fPS-2_.gbk|g032c|1029|LR215722(169060):17176-18204:-1 ^^ Yersinia phage fPS-2 genome assembly, chromosome: I.|neighbours:ID:VEV89647.1(1),ID:VEV89649.1(-1)|neighbour_genes:g031,g033c|
MSSIPWIDNEFAYRALAHLPKFTQVNNSSTFKLRFRCPVCGDSKTDQNKARGWYYGDNNEGNIHCYNCNYHAPIGIYLKEFEPDLYREYIFEIRKEKGKSRPVEKPKELPKQPEKKIIKSLPSCVRLDKLAEDHPIIKYVKARCIPKDKWKYLWFTTEWPKLVNSIAPGTYKKEIPEPRLVIPIYNANGKAESFQGRALKKDAPQKYITIKAYPEATKIYGVERVKDGDVYVLEGPIDSLFIENGIAITGGQLDLEVVPFKDRRVWVLDNEPRHPDTIKRMTKLVDAGERVMFWDKSPWKSKDVNDMIRKEGATPEQIMEYMKNNIAQGLMAKMRLSKYAKI
>ID:YP_009149272.1 |[Yersinia phage phiD1]||_Yersinia_phage_phiD1_.gbk|g033|1029|NC_027353(167063):16612-17640:-1 ^GeneID:24635469^ Yersinia phage phiD1 complete genome.|neighbours:ID:YP_009149271.1(1),ID:YP_009149273.1(-1)|neighbour_genes:g032,g034|
MSSIPWIDNEFAYRALAHLPKFTQVNNSSTFKLRFRCPVCGDSKTDQNKARGWYYGDNNEGNIHCYNCNYHAPIGIYLKEFEPDLYREYIFEIRKEKGKSRPVEKPKELPKQPEKKIIKSLPSCVRLDKLAEDHPIIKYVKARCIPKDKWKYLWFTTEWPKLVNSIAPGTYKKEIPEPRLVIPIYNANGKAESFQGRALKKDAPQKYITIKAYPEATKIYGVERVKNGDVYVLEGPIDSLFIENGIAITGGQLDLEVVPFKDRRVWVLDNEPRHPDTIKRMTKLVDAGERVMFWDKSPWKSKDVNDMIRKEGATPEQIMEYMKNNIAQGLMAKMRLSKYAKI
