# Supplementary material for: Influence of Non-canonical DNA Bases on the Genomic Diversity of Tevenvirinae
Source: Front Microbiol. 2021 Apr 6;12:632686. doi: 10.3389/fmicb.2021.632686 (PMC8056088; doi:10.3389/fmicb.2021.632686)
Supplement: Supplementary Data Sheet 1 — Clustering results (folders “first clusterisation,” “second clusterisation,” and “third clusterisation”): the number of pan-genome components in the individual genome (files “pan genome components of genomes”), the total number of all clusters and components of the pan-genome (files “pan genome components”), a list of clusters of the core genome (files “core list”), a list of clusters of the softcore genome (files “softcore list”). Clusters of the softcore genome (folders “softcore clusters”) are presented in the files which show regions in genomes, protein sequences, names of viruses which have these proteins A description of softcore clusters is also supplied (file “Softcore clusters description”). [file Data_Sheet_1.ZIP › Data sheet 1/first clusterisation/softcore_clusters/19898_61.1.faa]

>ID:YP_004300633.1 |[Acinetobacter virus 133]|Acj133|_Acinetobacter_phage_133_.gbk|61.1|468|NC_015250(159801):25640-26107:-1 ^GeneID:10323039^ Acinetobacter phage 133, complete genome.|neighbours:ID:YP_004300632.1(-1),ID:YP_004300634.1(-1)|neighbour_genes:hypothetical protein,hypothetical protein|
MSITGAGKTVADSLYAYRFIRLMQKDFKDWKAYEFGIINDRGSVLKRPKTDEEKSAYTPFHASVRAFKRMVGTVPGALTLGTAMSSWSAIASRFGMTESDVSLIARELDEPLYEEMVTGDSGGDPDKIAAGVKSGAIVSAGPQTVKPKRKQKWED
>ID:AWY10372.1 |[Acinetobacter phage AM101]||_Acinetobacter_phage_AM101_.gbk|hypothetical protein|477|MH165274(166487):140781-141257:1 ^^ Acinetobacter phage AM101, complete genome.|neighbours:ID:AWY10371.1(1),ID:AWY10373.1(1)|neighbour_genes:hypothetical protein,DNA primase subunit|
MSIAGAAKTVVDSAYALRFIRLIQKDFKEWKAFETGVIDEKGNVIKRPQTDEEKSSYTPFHGAVRALKRNLSRVPGATTWTTLTSSLAAIGSRFGLTESEMQLIEAELSPLFEDMVAGDANGDPANIASGTTTGAIVNAGPQTIGKKKKSLAETYYAE
>ID:YP_004009420.1 |[Acinetobacter phage Ac42]|Ac42|_Acinetobacter_phage_Ac42_.gbk|61.1|453|NC_014660(167716):29999-30451:-1 ^GeneID:9925685^ Acinetobacter phage Ac42, complete genome.|neighbours:ID:YP_004009419.1(-1),ID:YP_004009421.1(-1)|neighbour_genes:61,hypothetical protein|
MGALKTGVDSAYAYRFVRLMSKSFSEWKAFDLGLIDERGNLIRRPKSEEEKSSYTPFHAAVRSFKRTLGTVPGLTGISSAMAGWSAISSRFDLTESDIDYIKKELPLMEEVVAGDSGGSVENIVTGVTTGAVVSAGPTSAKKRKIVNLKK
>ID:YP_004009673.1 |[Acinetobacter phage Acj61]||_Acinetobacter_phage_Acj61_.gbk|61.1|480|NC_014661(164093):28405-28884:-1 ^GeneID:9925947^ Acinetobacter phage Acj61, complete genome.|neighbours:ID:YP_004009672.1(-1),ID:YP_004009674.1(-1)|neighbour_genes:61,hypothetical protein|
MSIGGIAKTTADSIYAYRFIRLMQKSFEDWEAFRVGVIDNKGNVLKRPKTEEEKSAYTPFHASIRAMKRMMATVPGATTMATISSSLSAIGSRFGLTESDWSLIATELDDRLYESMVAGDAGDGSGSAKSIASGETTGAVTNKGPATMKKRKLVNLNKL
>ID:YP_004010203.1 |[Acinetobacter phage Acj9]||_Acinetobacter_phage_Acj9_.gbk|61.1|492|NC_014663(169947):32156-32647:-1 ^GeneID:9926500^ Acinetobacter phage Acj9, complete genome.|neighbours:ID:YP_004010202.1(-1),ID:YP_004010204.1(-1)|neighbour_genes:61,hypothetical protein|
MGALTAGKTVADSVYAYRFIRLMQKNFSEWEAFKTGVIDERGNVIKRPKSDEEKSSYTPFHGAVRALKKMVSTVPGATTWSTISGSISAIGSRFSLTEDEMQIMREGVEPLYESMVAGDSGGNPTNIASGTSSGAITNKGPGHVGITKVKKRKRLSEIYDALE
>ID:AXY82846.1 |[Acinetobacter phage KARL-1]||_Acinetobacter_phage_KARL-1_.gbk|hypothetical protein|477|MH713599(166560):155342-155818:1 ^^ Acinetobacter phage KARL-1, complete genome.|neighbours:ID:AXY82845.1(1),ID:AXY82847.1(1)|neighbour_genes:hypothetical protein,DNA primase subunit|
MSIAGAAKTVVDSAYALRFIRLIQKDFKEWKAFETGVIDEKGNVIKRPQTDEEKSSYTPFHGAVRALKRNLSRVPGATTWTTLTSSLAAIGSRFGLTESEIQLIESELQPLFEDMVAGDAEGNPTNIAAGTTTGAVVNAGPQTINKKRKSLAETYYAE
>ID:YP_006488916.1 |[Acinetobacter phage ZZ1]||_Acinetobacter_phage_ZZ1_.gbk|hypothetical protein|501|NC_018087(166687):30140-30640:-1 ^GeneID:13165002^ Acinetobacter phage ZZ1, complete genome.|neighbours:ID:YP_006488918.1(-1),ID:YP_006488915.1(-1)|neighbour_genes:DNA primase subunit,hypothetical protein|
MSIAGAAKTALDSAFAYRFIRLMQKDFSEWKAFQVGVIDERGNVIKRPKTDEEKSAYTPFHGAVRALKKMVSTVPGASTWATISSSISAIGTRFGLTESELAELTEGIQILTEEMTAGDAGGNTEKIASGTTTGAVTSAGPQTVGKKRTKLKDVISEIEEDNEDAF
>ID:AXF40627.1 |[Acinetobacter phage vB_ApiM_fHyAci03]||_Acinetobacter_phage_vB_ApiM_fHyAci03_.gbk|hypothetical protein|477|MH460829(165975):29082-29558:-1 ^^ Acinetobacter phage vB_ApiM_fHyAci03, complete genome.|neighbours:ID:AXF40626.1(-1),ID:AXF40628.1(-1)|neighbour_genes:DNA primase subunit,hypothetical protein|
MSISGAAKTVVDSAYAFRFIRLIQKDFKEWKAFETGIIDEKGNVLKRPKTDEEKSSYTPFHGAVRALKKNLSVIPSASTLTTISSSLSAIGSRFGLTESEVQMIEEHVMTLVEEMVAGDAEGNPTNIASGTTTGAVVNAGPQTINKKRKSLAEVYYDK
>ID:APU01404.1 |[Aeromonas phage 65.2]||_Aeromonas_phage_65.2_.gbk|hypothetical protein|441|KY290955(236567):8820-9260:-1 ^SEED:fig|6666666.172300.peg.13^ Aeromonas phage 65.2, complete genome.|neighbours:ID:APU01403.1(-1),ID:APU01405.1(-1)|neighbour_genes:DNA primase,DNA primase/helicase|
MNKMESTYSKCMFSLLNKPFRDWEAYDQGIIDEQGNQIGEPKSVRDIAAYTKFHESVNSLKQSIDTYGNTRLMVDLHEVKSKWNTLTDQYGTPDTTIEKLCEAMVAGDSGGSVSNIASGVTTGSVTGKGPSGKKIVKKKMKSPLED
>ID:YP_004300851.1 |[Aeromonas virus 65]||_Aeromonas_phage_65_.gbk|61.1|366|NC_015251(235229):8821-9186:-1 ^GeneID:10323273^ Aeromonas phage 65, complete genome.|neighbours:ID:YP_004300850.1(-1),ID:YP_004300852.1(-1)|neighbour_genes:61,41|
MIKELLMNRGNQIGEPKSVRDIAAYTKFHESVNSLKQSIDTYGNTRLMVDLHEVKSKWNTLTDQYGTPDTTIEKLCEAMVAGDSGGSVSNIASGVTTGSVTGKGPSGKKIVKKKMKSPLED
>ID:ATI17492.1 |[Aeromonas phage AS-szw]||_Aeromonas_phage_AS-szw_.gbk|hypothetical protein|450|MF498773(229957):165940-166389:1 ^^ Aeromonas phage AS-szw, complete genome.|neighbours:ID:ATI17491.1(1),ID:ATI17493.1(1)|neighbour_genes:hypothetical protein,DNA primase|
MSIKTIMDGIYSVRMLDLLRKPFRNWEAYKRGIIDEAGEFIKKPETVREKAAYTSFHAAIRSLKINLQKYGGESVSKSLAVKAGYDTLTESYGQSEYTIEMLYEEMIAGDSGGNVTNIATGVKSGSVTDKGPSVMGKKKERRKIEVKAP
>ID:ASU00505.1 |[Aeromonas phage AS-zj]||_Aeromonas_phage_AS-zj_.gbk|hypothetical protein|450|MF448340(229929):42573-43022:1 ^^ Aeromonas phage AS-zj, complete genome.|neighbours:ID:ASU00506.1(1),ID:ASU00504.1(1)|neighbour_genes:hypothetical protein,DNA primase|
MSIKTIMDGIYSVRMLDLLRKPFRNWEAYKRGIIDEAGEFIKKPETVREKAAYTSFHAAIRSLKINLQKYGGESVSKSLAVKAGYDTLTESYGQSEYTIEMLYEEMIAGDSGGNVINIATGVKSGSVTDKGPSVMGKKKERRKIEVKAP
>ID:NP_943890.1 |[Aeromonas virus Aeh1]||_Aeromonas_phage_Aeh1_.gbk|gp61.1 conserved hyp..|468|NC_005260(233234):8427-8894:-1 ^GeneID:2658000^ Aeromonas phage Aeh1, complete genome.|neighbours:ID:NP_943889.1(-1),ID:NP_943891.1(-1)|neighbour_genes:61,41|
MSAKTIMDAVYAYRLATLLGKSFSKWEAHKLGIIDDQGNVLRRPETPKEKSNYTKFHSMVRSLKQTIQKFSGGFGTTALAVKMGWNAVIKEYGEPDLSRMPLVECEEESDLHKLIEMVSGDCGGDATKIATGEKSGSVTGMGAGQTKKIDKKKKS
>ID:AUE22555.1 |[Aeromonas phage Ah1]||_Aeromonas_phage_Ah1_.gbk|hypothetical protein|468|MG250483(221116):9052-9519:-1 ^^ Aeromonas phage Ah1, complete genome.|neighbours:ID:AUE22554.1(-1),ID:AUE22556.1(-1)|neighbour_genes:DNA primase subunit,DNA primase-helicase..|
MSAKTIMDAVYAYRLATLLGKSFSKWEAHKLGIIDDQGNVLRRPETPREKSHYTKFHSMVRSLKQTIQRFSGGFGTTALAVKMGWNAVIKEYGEPDLSRMPLVECEEDSDLHKLIEMVSGDCGGDATKIATGEKSGSVTDMGAGQTKKIDKKKKS
>ID:QAX98594.1 |[Aeromonas phage AsFcp_2]||_Aeromonas_phage_AsFcp_2_.gbk|hypothetical protein|474|MH791401(219171):178797-179270:-1 ^^ UNVERIFIED: Aeromonas phage AsFcp_2, complete genome.|neighbours:ID:QAX98593.1(-1),ID:QAX98595.1(-1)|neighbour_genes:DNA primase subunit,DNA primase-helicase..|
MSAKSIMDAVYAYRLATLLGKSFAKWEAHKLGIIDDQGNVLRKPETPKEKSHYTKFHSMVRSLKQTIQRFSGGFGTSALALKMGWNAIIKEYGEPDLSMMPLTECEENSDLHKLIEMVGGDCGGDATAIATGAKSGSVTDKGPDNMGKKKVAKSKTE
>ID:QAY01217.1 |[Aeromonas phage Aswh_1]||_Aeromonas_phage_Aswh_1_.gbk|hypothetical protein|450|MH791414(229730):65971-66420:-1 ^^ UNVERIFIED: Aeromonas phage Aswh_1, complete genome.|neighbours:ID:QAY01216.1(-1),ID:QAY01218.1(-1)|neighbour_genes:DNA primase,DNA primase-helicase..|
MSIKRVMDAVYAARMIDLIRKPFRNWEACKLGLIDDQGNLIKRPDTVREKSAYTSFHSTIRTLKQGLQKYGGQTAANLFAAKAGYNALTERYGQPEQSIEALYEAMVAGDADGDPTNIASGVKSGDIVDKGPASLGVKKRRKIEKTLKS
>ID:YP_007010268.1 |[Aeromonas phage CC2]||_Aeromonas_phage_CC2_.gbk|hypothetical protein|408|NC_019538(231743):96325-96732:-1 ^GeneID:14016238^ Aeromonas phage CC2, complete genome.|neighbours:ID:YP_007010267.1(-1),ID:YP_007010269.1(-1)|neighbour_genes:DNA primase,DNA primase-helicase..|
MLDLLRKPFRNWEAYKRGIIDEAGEFIKKPETVREKAAYTSFHAAIRSLKINLQKYGGESVSKSLAVKAGYDTLTESYGQSEYTIEMLYEEMIAGDSGGNVTNIATGVKSGSVTDKGPSVMGKKKERRKIEAKAP
>ID:YP_009011440.1 |[Aeromonas phage PX29]||_Aeromonas_phage_PX29_.gbk|61.1|456|NC_023688(222006):8162-8617:-1 ^GeneID:18559935^ Aeromonas phage PX29, complete genome.|neighbours:ID:YP_009011439.1(-1),ID:YP_009011441.1(-1)|neighbour_genes:61,41|
MDAVYAYRLATLLGKSFAKWEAHKLGIIDDQGNVLRKPETPKEKSHYTKFHSMVRSLKQTIQRFSGGFGTSALALKMGWNAIIKEYGEPDLSMMPLTECEENSDLHKLIEMVGGDCGGDATAIATGAKSGSVTDKGPDNMGKKKVAKSKTE
>ID:YP_003969429.1 |[Aeromonas phage phiAS5]||_Aeromonas_phage_phiAS5_.gbk|hypothetical protein|471|NC_014636(225268):101174-101644:-1 ^GeneID:9861547^ Aeromonas phage phiAS5, complete genome.|neighbours:ID:YP_003969428.1(-1),ID:YP_003969430.1(-1)|neighbour_genes:DNA primase subunit,DNA primase-helicase..|
MSAKTVMDAVYAYRLATLLGKSFRKWEAFKLGIIDDQGNVIRRPETPKEKSHYTKFHSMVRSLKQTIQKFSGGFGTSALAVKMGWNAIISEYGEPDMSRMPLTECEESSDLHTLIEMISGDSGGDATAIATGEKSGSVTSKGPSNMGKKKVEKKEY
>ID:YP_802974.1 |[Escherichia virus RB32]||_Bacteriophage_RB32_.gbk|61.1|165|NC_008515(165890):16983-17147:-1 ^GeneID:4405674^ Bacteriophage RB32, complete genome.|neighbours:ID:YP_802973.1(-1),ID:YP_802975.1(-1)|neighbour_genes:61,hypothetical protein|
MKTYKEFIKEDMVAGDSGGSPENISTGTTSGAVVNKGPEQIPKKKKEESKEKEE
>ID:YP_009218703.1 |[Citrobacter phage IME-CF2]||_Citrobacter_phage_IME-CF2_.gbk|hypothetical protein|501|NC_029013(177688):101131-101631:1 ^GeneID:26644920,SEED:fig|1527524.5.peg.173^ Citrobacter phage IME-CF2, complete genome.|neighbours:ID:YP_009218702.1(1),ID:YP_009218704.1(1)|neighbour_genes:hypothetical protein,DNA primase / DNA he..|
MSDQLVKNMDLTYSVRMIRLLKKPWTEWTAYKLGILDGQGEVIKNPKTKEEQEAYSPFHRSVRHIKRRLNAVPYMSGFMNLTSMYDSLRSRYNLTEADHELIMLNMPEMRQIMNEEMVAGDSGGSVENIASGVTTGAITNKGPKVLGSTRPYKRKRKIMKDVETTE
>ID:YP_009194848.1 |[Citrobacter phage Margaery]||_Citrobacter_phage_Margaery_.gbk|hypothetical protein|492|NC_028755(178182):17477-17968:-1 ^^ Citrobacter phage Margaery, complete genome.|neighbours:ID:YP_009194847.1(-1),ID:YP_009194849.1(-1)|neighbour_genes:hypothetical protein,methyltransferase|
MSDQLIKNMDLTYSVRMIRLLKKPWTEWTAYKLGIIDGQGEVIKNPKTKEELEAYSPFHRSVRHIKRRLNAVPYMSGFMNLTSAYDSLRNRWNLTEQEHEEIMMNLPELRERLNEEMVAGDSGGSVDNIASGVTTGAITNKGPKVLGSTRPYKRKRKIMKSEE
>ID:AYJ72893.1 |[Citrobacter phage Maroon]||_Citrobacter_phage_Maroon_.gbk|major capsid protein|492|MH823906(178830):17031-17522:-1 ^^ Citrobacter phage Maroon, complete genome.|neighbours:ID:AYJ72892.1(-1),ID:AYJ72894.1(-1)|neighbour_genes:hypothetical protein,hypothetical protein|
MSDQLIKNMDLTYSVRMIRLLKKPWTEWTAYKLGIIDGQGEVIKNPKTKEELEAYSPFHRSVRHIKRRLNAVPYMSGFMNLTSAYDSLRNRWNLTEQEHEEIMMNLPELRERLNEEMVAGDSGGSVDNIASGVTTGAITNKGPKVLGSTRPHKRKRKIMKSEE
>ID:YP_009203749.1 |[Citrobacter phage Merlin]||_Citrobacter_phage_Merlin_.gbk|hypothetical protein|465|NC_028857(172733):16426-16890:-1 ^GeneID:26647949^ Citrobacter phage Merlin, complete genome.|neighbours:ID:YP_009203748.1(-1),ID:YP_009203750.1(-1)|neighbour_genes:DNA primase subunit,hypothetical protein|
MSTIKGAMDAVYAYKFIRLMSKPFTEWKAYEAKIIDEKGTVLKRPSTPEEKVAYSAFHASVRSIKRMMSTVPGLNGVASMMSAWSTVASRYNITESEQKEIFEALPLFEDMVAGDSGGSVQNIASGTTTGAITNKGPEQIPAKRKRIKINPNKL
>ID:YP_009097632.1 |[Citrobacter phage Miller]||_Citrobacter_phage_Miller_.gbk|major capsid protein|501|NC_025414(178171):17120-17620:-1 ^InterPro:IPR010762^ Citrobacter phage Miller, complete genome.|neighbours:ID:YP_009097631.1(-1),ID:YP_009097633.1(-1)|neighbour_genes:hypothetical protein,hypothetical protein|
MSDQLVKNMDLTYSVRMIRLLKKPWTEWTAYKLGILDGQGEVIKNPKTKEEQEAYSPFHRSVRHIKRRLNAVPYMSGFMNLTSMYDSLRSRYNLTEADHELIMLNMPEMRQIMNEEMVAGDSGGSVENIASGVTTGAITNKGPKVLGSTRPYKRKRKIMKDVETTE
>ID:YP_009146470.1 |[Citrobacter phage Moon]||_Citrobacter_phage_Moon.gbk|hypothetical protein|465|NC_027331(170341):16854-17318:-1 ^GeneID:24721636,InterPro:IPR010762^ Citrobacter phage Moon, complete genome.|neighbours:ID:YP_009146469.1(-1),ID:YP_009146471.1(-1)|neighbour_genes:DNA primase subunit,hypothetical protein|
MSTIKGAMDAVYAYKFIRLMQKPFTEWKAYEAKIIDEKGTVLKRPSTPEEKVAYTAFHASVRSIKRMMSTVPGLNGVASMMSAWSTVASRYNITESEQKEIFEALPLFEDMVAGDSGGSVQNIASGTTTGAITNKGPEQIPAKRKRIKINPNKL
>ID:YP_009285567.1 |[Citrobacter phage vB_CfrM_CfP1]||_Citrobacter_phage_vB_CfrM_CfP1_.gbk|hypothetical protein|501|NC_031057(180219):19365-19865:-1 ^GeneID:29079563^ Citrobacter phage vB_CfrM_CfP1, complete genome.|neighbours:ID:YP_009285566.1(-1),ID:YP_009285568.1(-1)|neighbour_genes:DNA primase,hypothetical protein|
MSDQLVKNMDLTYSVRMIRLLKKPWTEWTAYKLGILDGQGEVIKNPKTKEEQEAYSPFHRSVRHIKRRLNAVPYMSGFMNLTSMYDSLRSRYNLTEVDHELIMMNVPEMRQIMNEEMVAGDSGGSVENIASGVTTGAITNKGPKVLGSTRPYKRKRKIMKDVETTE
>ID:SCN45721.1 |[Cronobacter phage Pet-CM3-4]||_Cronobacter_phage_Pet-CM3-4_.gbk|hypothetical protein|408|LT614807(171975):17316-17723:-1 ^^ Cronobacter phage Pet-CM3-4 genome assembly, chromosome: I.|neighbours:ID:SCN45720.1(-1),ID:SCN45722.1(-1)|neighbour_genes:DNA primase / DNA he..,hypothetical protein|
MQKPFTEWKAYEAKIIDEKGTVLKRPTTPEEKAAYTAFHASVRSIKRMLTTVPGLNGVASMMSAWSAVASRYNITESEQKEIFEALPLFEDMVAGDSGGSVQNIASGTTTGAITNKGPETLPKKRKRIKVNLNKL
>ID:YP_006986304.1 |[Cronobacter phage vB_CsaM_GAP161]||_Cronobacter_phage_vB_CsaM_GAP161_.gbk|hypothetical protein|492|NC_019398(178193):15696-16187:-1 ^^ Cronobacter phage vB_CsaM_GAP161, complete genome.|neighbours:ID:YP_006986303.1(-1),ID:YP_006986305.1(-1)|neighbour_genes:hypothetical protein,putative homing endo..|
MSDQMIRNMDLTYSVRMIRLLKKPFTEWSAFKLGIIDGQGEVLKNPKTKEELEAYSPFHRSVRHIKRRLNAVPYMSGFMNLTSAYDSLRNRWNLTEQEHEEIMMNLPELRERLNEEMVAGDSGGSVDNIASGVTTGAITNKGPKVLGSTRPHKRKRKIMKSEE
>ID:AOG16157.1 |[Cronobacter phage vB_CsaM_leB]||_Cronobacter_phage_vB_CsaM_leB_.gbk|hypothetical protein|492|KX431559(177907):17100-17591:-1 ^^ Cronobacter phage vB_CsaM_leB, complete genome.|neighbours:ID:AOG16156.1(-1),ID:AOG16158.1(-1)|neighbour_genes:hypothetical protein,methyltransferase|
MSDQLIKNMDLTYSVRMIRLLKKPWTEWTAYKLGIIDGQGEVLKNPKTKEELEAYSPFHRSVRHIKRRLNAVPYMSGFMNLTSAYDSLRSRWNLTEQDHEEIMMNLPELRERLNEEMVAGDSGGSVDNIASGVTTGAITNKGPKVLGSTRPHKRKRKIMKSEE
>ID:AOG16436.1 |[Cronobacter phage vB_CsaM_leN]||_Cronobacter_phage_vB_CsaM_leN_.gbk|hypothetical protein|492|KX431560(179516):16564-17055:-1 ^^ Cronobacter phage vB_CsaM_leN, complete genome.|neighbours:ID:AOG16435.1(-1),ID:AOG16437.1(-1)|neighbour_genes:hypothetical protein,putative methyltrans..|
MSDQLIKNMDLTYSVRMIRLLKKPWTEWTAYKLGIIDGQGEVLKNPKTKEELEAYSPFHRSVRHIKRRLNAVPYMSGFMNLTSAYDSLRSRWNLTEQDHEEIMMNLPELRERLNEEMVAGDSGGSVDNIASGVTTGAITNKGPKVLGSTRPHKRKRKIMKSEE
>ID:YP_009005294.1 |[Enterobacter phage PG7]||_Enterobacter_phage_PG7_.gbk|hypothetical protein|465|NC_023561(173276):17529-17993:-1 ^GeneID:18502288^ Enterobacter phage PG7, complete genome.|neighbours:ID:YP_009005293.1(-1),ID:YP_009005295.1(-1)|neighbour_genes:DNA primase subunit,hypothetical protein|
MSTIKSSIDAVYAYKFIRLMQKPFTEWKAYEAKIIDEKGTVLKRPTTPEEKAAYTAFHASVRSIKRMLTTVPGLNGVASMMSAWSAVASRYNITESEQKEIFEALPLFEDMVAGDSGGSVQNIASGTTTGAITNKGPETLPKKRKRIKVNLNKL
>ID:AVR55233.1 |[Enterobacter phage myPSH1140]||_Enterobacter_phage_myPSH1140_.gbk|hypothetical protein|465|MG999954(172614):18885-19349:-1 ^^ Enterobacter phage myPSH1140, complete genome.|neighbours:ID:AVR55232.1(-1),ID:AVR55234.1(-1)|neighbour_genes:DNA primase subunit,hypothetical protein|
MSTIKSGIDAVYAYKFIRLMQKPFTEWKAYEAKIIDEKGTVLKRPTTPEEKASYTAFHASVRSIKRMLTTVPGLNGVASMMSAWSAVASRYNITESEQKEIFEALPLFEDMVAGDSGGSVQNIASGTTTGAIVNKGPETLPKKRKRIKVNLNKL
>ID:YP_009606944.1 |[Enterobacter phage phiEap-3]||_Enterobacter_phage_phiEap-3_.gbk|hypothetical protein|498|NC_041980(175814):15538-16035:-1 ^GeneID:40082950^ Enterobacter phage phiEap-3, complete genome.|neighbours:ID:YP_009606943.1(-1),ID:YP_009606945.1(-1)|neighbour_genes:hypothetical protein,hypothetical protein|
MSDQLVKNMDLTYSVRMIRLLKKPWTEWTAYKLGILDGQGEVIRNPKTKEELEAYSPFHRSVRHIKRRMNSVPYMTGFMNLTSSYDTLRNRYNLTEQEHEEIMLNVPRLKEYYDKGRMLEDMVAGDSGGDPEKIASGVTTGAVTNIGPKVLGVTRAGKKKKKLTS
>ID:YP_009167846.1 |[Escherichia phage AR1]|AR1|_Enterobacteria_phage_AR1_DNA_.gbk|61.1|165|NC_027983(167435):17311-17475:-1 ^GeneID:26041983^ Enterobacteria phage AR1 DNA, complete genome.|neighbours:ID:YP_009167845.1(-1),ID:YP_009167847.1(-1)|neighbour_genes:58=61,ar1_036|
MKTYKEFIKEDMVAGDSGGNPENISTGTTSGAVVNKGPEQIPKKKKEESKEKEE
>ID:ANZ50888.1 |[Enterobacteria phage Aplg8]||_Enterobacteria_phage_Aplg8_.gbk|hypothetical protein|165|KT184308(168496):130653-130817:-1 ^^ Enterobacteria phage Aplg8, complete genome.|neighbours:ID:ANZ50887.1(-1),ID:ANZ50889.1(-1)|neighbour_genes:DNA primase / DNA he..,hypothetical protein|
MKTYKEFIKEDMVAGDSGGNPENISTGTTSGAVVNKGPEQIPKKKKEESKEKEE
>ID:YP_007004147.1 |[Enterobacteria phage Bp7]||_Enterobacteria_phage_Bp7_.gbk|hypothetical protein|162|NC_019500(168066):50365-50526:1 ^GeneID:14007976^ Enterobacteria phage Bp7, complete genome.|neighbours:ID:YP_007004146.1(1),ID:YP_007004148.1(1)|neighbour_genes:hypothetical protein,DNA primase subunit|
MKSFKEVMNEDMVAGDAGGNPSNIASGTTSGVVVNKGPEQIPSKKRKEKSENE
>ID:YP_004009888.1 |[Enterobacter phage CC31]||_Enterobacteria_phage_CC31_.gbk|61.1|465|NC_014662(165540):17166-17630:-1 ^GeneID:9926176^ Enterobacteria phage CC31, complete genome.|neighbours:ID:YP_004009887.1(-1),ID:YP_004009889.1(-1)|neighbour_genes:61,hypothetical protein|
MSTIKSGIDAVYAYKFIRLMQKPFTEWKAYEAKIIDEKGTVLKRPTTPEEKASYTAFHASVRSIKRMLTTVPGLNGVASMMSAWSAVASRYNITESEQKEIFEALPLFEDMVAGDSGGSVQNIASGTTTGAIVNKGPETLPKKRKRIKVNLNKL
>ID:YP_009118703.1 |[Enterobacteria phage GEC-3S]||_Enterobacteria_phage_GEC-3S_.gbk|hypothetical protein|177|NC_025425(163424):11591-11767:-1 ^GeneID:23301071^ Enterobacteria phage GEC-3S complete genome.|neighbours:ID:YP_009118702.1(-1),ID:YP_009118704.1(-1)|neighbour_genes:hypothetical protein,hypothetical protein|
MIGFKQFVEENKLKEDMTAGDAGGNPEKIAAGETSGSITNRGPSVAGKEKRKKEKDNG
>ID:YP_003734178.1 |[Enterobacteria phage IME08]||_Enterobacteria_phage_IME08_.gbk|61.1|162|NC_014260(172253):17215-17376:-1 ^GeneID:9384378^ Enterobacteria phage IME08, complete genome.|neighbours:ID:YP_003734177.1(-1),ID:YP_003734179.1(-1)|neighbour_genes:58/61,hypothetical protein|
MKSFKEVMNEDMVAGDAGGNPTAIASGTTSGAVVNKGPEQIPSKKRKEKSENE
>ID:YP_002922377.1 |[Escherichia phage JS10]||_Enterobacteria_phage_JS10_.gbk|61.1|162|NC_012741(171451):16605-16766:-1 ^GeneID:7943427^ Enterobacteria phage JS10, complete genome.|neighbours:ID:YP_002922376.1(-1),ID:YP_002922378.1(-1)|neighbour_genes:61,hypothetical protein|
MKSFKEVMNEDMVAGDAGGNPSNIASGTTSGAVVNKGPEQIPSKKRKEKSENE
>ID:YP_001595156.1 |[Escherichia phage JS98]||_Enterobacteria_phage_JS98.gbk|gp61.1 hypothetical ..|162|NC_010105(170523):16607-16768:-1 ^^ Enterobacteria phage JS98, complete genome.|neighbours:ID:YP_001595155.1(-1),ID:YP_001595157.1(-1)|neighbour_genes:DNA primase,hypothetical protein|
MKSFKEVMNEDMVAGDAGGNPSNIASGTTSGAVVNKGPEQIPSKKRKEKSENE
>ID:YP_002922092.1 |[Escherichia phage JSE]||_Enterobacteria_phage_JSE_.gbk|Gp61.1|177|NC_012740(166418):12684-12860:-1 ^GeneID:7943140^ Enterobacteria phage JSE, complete genome.|neighbours:ID:YP_002922091.1(-1),ID:YP_002922093.1(-1)|neighbour_genes:hypothetical protein,dc1|
MIGFKQFVEENKLKEDMTAGDAGGNPEKIAAGETSGSITNRGPSVAGKEKRKKEKDNG
>ID:ANZ51676.1 |[Enterobacteria phage Kha5h]||_Enterobacteria_phage_Kha5h_.gbk|hypothetical protein|165|KT184312(167318):43058-43222:-1 ^^ Enterobacteria phage Kha5h, complete genome.|neighbours:ID:ANZ51675.1(-1),ID:ANZ51677.1(-1)|neighbour_genes:DNA primase / DNA he..,hypothetical protein|
MKTYKEFIKEDMVAGDSGGNPENISTGTTSGAVVNKGPEQIPKKKKEESKEKEE
>ID:YP_001469363.1 |[Escherichia phage Phi1]||_Enterobacteria_phage_Phi1_.gbk|61.1|177|NC_009821(164270):11590-11766:-1 ^GeneID:5602130^ Enterobacteria phage Phi1, complete genome.|neighbours:ID:YP_001469362.1(-1),ID:YP_001469364.1(-1)|neighbour_genes:hypothetical protein,hypothetical protein|
MIGFKQFVEENKLKEDMTAGDAGGNPEKIAAGETNGSITNRGPSVAGKEKRKKEKDGA
>ID:YP_009202761.1 |[Escherichia phage QL01]||_Enterobacteria_phage_QL01.gbk|hypothetical protein|162|NC_028847(170527):16432-16593:-1 ^GeneID:26629750^ Enterobacteria phage QL01, complete genome.|neighbours:ID:YP_009202760.1(-1),ID:YP_009202762.1(-1)|neighbour_genes:hypothetical protein,hypothetical protein|
MKSFKEVMNEDMVAGDAGGNPSNIASGTTSGAVVNKGPEQIPSKKRKEKSENE
>ID:AIT74129.1 |[Enterobacteria phage RB10]||_Enterobacteria_phage_RB10_.gbk|hypothetical protein|165|KM606999(168401):17644-17808:-1 ^^ Enterobacteria phage RB10, complete genome.|neighbours:ID:AIT74128.1(-1),ID:AIT74130.1(-1)|neighbour_genes:DNA primase,sp|
MKTYKEFIKEDMVAGDSGGNPENISTGTTSGAVVNKGPEQIPKKKKEESKEKEE
>ID:YP_002854369.1 |[Escherichia virus RB14]||_Enterobacteria_phage_RB14_.gbk|61.1|165|NC_012638(165429):17451-17615:-1 ^GeneID:7803866^ Enterobacteria phage RB14, complete genome.|neighbours:ID:YP_002854368.1(-1),ID:YP_002854370.1(-1)|neighbour_genes:61,RB32ORF033c|
MKTYKEFIKEDMVAGDSGGNPENISTGTTSGAVVNKGPEQIPKKKKEESKEKEE
>ID:YP_003858328.1 |[Escherichia virus RB16]||_Enterobacteria_phage_RB16_.gbk|61.1|492|NC_014467(176788):16343-16834:-1 ^GeneID:9712769^ Enterobacteria phage RB16, complete genome.|neighbours:ID:YP_003858327.1(-1),ID:YP_003858329.1(-1)|neighbour_genes:hypothetical protein,putative methyltrans..|
MSDQLVKNMDLTYSVRMIRLLKKPFTEWTAYKLGIIDGQGEVLKNPKTKEEQEAYSPFHRSVRHIKRRLNAVPYMSGFMNLTSMYDSLRNRYNLTEEDHEMIMMNMPEMRQIMNEEMVAGDSGGSVENIASGVTTGAITNKGPKVLGSTRPHKRKRKIMKSEE
>ID:AXF42343.1 |[Enterobacteria phage RB18]||_Enterobacteria_phage_RB18_.gbk|hypothetical protein|165|MH553563(166677):17651-17815:-1 ^^ Enterobacteria phage RB18, complete genome.|neighbours:ID:AXF42342.1(-1),ID:AXF42344.1(-1)|neighbour_genes:DNA primase,hypothetical protein|
MKTYKEFIKEDMVAGDSGGNPENISTGTTSGAVVNKGPEQIPKKKKEESKEKEE
>ID:YP_009102239.1 |[Enterobacteria phage RB27]||_Enterobacteria_phage_RB27_.gbk|hypothetical protein|165|NC_025448(165179):17656-17820:-1 ^GeneID:22113023^ Enterobacteria phage RB27, complete genome.|neighbours:ID:YP_009102238.1(-1),ID:YP_009102240.1(-1)|neighbour_genes:DNA primase,hypothetical protein|
MKTYKEFIKEDMVAGDSGGNPENISTGTTSGAVVNKGPEQIPKKKKEESKEKEE
>ID:AIT74671.1 |[Enterobacteria phage RB33]||_Enterobacteria_phage_RB33_.gbk|hypothetical protein|165|KM607001(166007):17102-17266:-1 ^^ Enterobacteria phage RB33, complete genome.|neighbours:ID:AIT74670.1(-1),ID:AIT74672.1(-1)|neighbour_genes:DNA primase,hypothetical protein|
MKTYKEFIKEDMVAGDSGGSPENISTGTTSGAVVNKGPEQIPKKKKEESKEKEE
>ID:YP_009098420.1 |[Escherichia phage RB3]||_Enterobacteria_phage_RB3_.gbk|hypothetical protein|165|NC_025419(168402):17645-17809:-1 ^GeneID:22113784^ Enterobacteria phage RB3, complete genome.|neighbours:ID:YP_009098419.1(-1),ID:YP_009098421.1(-1)|neighbour_genes:DNA primase,sp|
MKTYKEFIKEDMVAGDSGGNPENISTGTTSGAVVNKGPEQIPKKKKEESKEKEE
>ID:YP_239005.1 |[Escherichia virus RB43]||_Enterobacteria_phage_RB43_.gbk|61.1|501|NC_007023(180500):17752-18252:-1 ^GeneID:3416203^ Enterobacteria phage RB43, complete genome.|neighbours:ID:YP_239004.1(-1),ID:YP_239006.1(-1)|neighbour_genes:61,hypothetical protein|
MSDQLVKNMDLTYSVRMIRLLKKPWTEWTAYKLGILDGQGEVIKNPKTKEEQEAYSPFHRSVRHIKRRLNAVPYMSGFMNLTSMYDSLRSRYNLTEADHELIMLNMPEMRQIMNEEMVAGDSGGSVENIASGVTTGAITNKGPKVLGSTRPYKRKRKIMKDVETTE
>ID:NP_891590.1 |[Escherichia phage RB49]||_Enterobacteria_phage_RB49_.gbk|Gp61.1|177|NC_005066(164018):11412-11588:-1 ^GeneID:1725511^ Enterobacteria phage RB49, complete genome.|neighbours:ID:NP_891589.1(-1),ID:NP_891591.1(-1)|neighbour_genes:hypothetical protein,dc1|
MIGFKQFVEENKLKEDMTAGDAGGNPEKIAAGETSGSITNRGPSVAGKEKRKKEKDGA
>ID:YP_002853989.1 |[Enterobacteria phage RB51]||_Enterobacteria_phage_RB51_.gbk|61.1|165|NC_012635(168394):17751-17915:-1 ^GeneID:7803542^ Enterobacteria phage RB51, complete genome.|neighbours:ID:YP_002853988.1(-1),ID:YP_002853990.1(-1)|neighbour_genes:61,RB32ORF033c|
MKTYKEFIKEDMVAGDSGGNPENISTGTTSGAVVNKGPEQIPKKKKEESKEKEE
>ID:AIT74947.1 |[Enterobacteria phage RB55]||_Enterobacteria_phage_RB55_.gbk|hypothetical protein|165|KM607002(168896):18930-19094:-1 ^^ Enterobacteria phage RB55, complete genome.|neighbours:ID:AIT74946.1(-1),ID:AIT74948.1(-1)|neighbour_genes:DNA primase,hypothetical protein|
MKTFKEFIKEDMVAGDSGGNPENISTGTTSGAVVNKGPEQIPKKKKEESKEKEE
>ID:AIT75219.1 |[Enterobacteria phage RB59]||_Enterobacteria_phage_RB59_.gbk|hypothetical protein|165|KM607003(168966):18930-19094:-1 ^^ Enterobacteria phage RB59, complete genome.|neighbours:ID:AIT75218.1(-1),ID:AIT75220.1(-1)|neighbour_genes:DNA primase,hypothetical protein|
MKTFKEFIKEDMVAGDSGGNPENISTGTTSGAVVNKGPEQIPKKKKEESKEKEE
>ID:AIT73043.1 |[Enterobacteria phage RB5]||_Enterobacteria_phage_RB5_.gbk|hypothetical protein|165|KM606995(168394):17644-17808:-1 ^^ Enterobacteria phage RB5, complete genome.|neighbours:ID:AIT73042.1(-1),ID:AIT73044.1(-1)|neighbour_genes:DNA primase,sp|
MKTYKEFIKEDMVAGDSGGNPENISTGTTSGAVVNKGPEQIPKKKKEESKEKEE
>ID:YP_009167403.1 |[Enterobacteria phage RB68]||_Enterobacteria_phage_RB68_.gbk|hypothetical protein|165|NC_027979(168401):17751-17915:-1 ^GeneID:26041513^ Enterobacteria phage RB68, complete genome.|neighbours:ID:YP_009167402.1(-1),ID:YP_009167404.1(-1)|neighbour_genes:primase,hypothetical protein|
MKTYKEFIKEDMVAGDSGGNPENISTGTTSGAVVNKGPEQIPKKKKEESKEKEE
>ID:NP_861721.1 |[Escherichia phage RB69]||_Enterobacteria_phage_RB69_.gbk|gp61.1 conserved hyp..|279|NC_004928(167560):17317-17595:-1 ^GeneID:1494147^ Enterobacteria phage RB69, complete genome.|neighbours:ID:NP_861720.1(-1),ID:NP_861722.1(-1)|neighbour_genes:61,RB69ORF032c hypothet..|
MKRMMSTVPGLNGMASMMSAWSAVASRYNITEEQQKEIFKELPLFEDMVAGDSGGSPQAIASGTTTGAVVNKGPEQIPSKKRKRIKVNINKL
>ID:AIT73314.1 |[Enterobacteria phage RB6]||_Enterobacteria_phage_RB6_.gbk|hypothetical protein|165|KM606996(168394):17644-17808:-1 ^^ Enterobacteria phage RB6, complete genome.|neighbours:ID:AIT73313.1(-1),ID:AIT73315.1(-1)|neighbour_genes:DNA primase,sp|
MKTYKEFIKEDMVAGDSGGNPENISTGTTSGAVVNKGPEQIPKKKKEESKEKEE
>ID:AIT73585.1 |[Enterobacteria phage RB7]||_Enterobacteria_phage_RB7_.gbk|hypothetical protein|165|KM606997(168395):17644-17808:-1 ^^ Enterobacteria phage RB7, complete genome.|neighbours:ID:AIT73584.1(-1),ID:AIT73586.1(-1)|neighbour_genes:DNA primase,sp|
MKTYKEFIKEDMVAGDSGGNPENISTGTTSGAVVNKGPEQIPKKKKEESKEKEE
>ID:AIT73857.1 |[Enterobacteria phage RB9]||_Enterobacteria_phage_RB9.gbk|hypothetical protein|165|KM606998(168395):17644-17808:-1 ^^ Enterobacteria phage RB9, complete genome.|neighbours:ID:AIT73856.1(-1),ID:AIT73858.1(-1)|neighbour_genes:DNA primase,sp|
MKTYKEFIKEDMVAGDSGGNPENISTGTTSGAVVNKGPEQIPKKKKEESKEKEE
>ID:ADJ39751.1 |[Enterobacteria phage T4T]||_Enterobacteria_phage_T4T_.gbk|61.1|165|HM137666(168920):18952-19116:-1 ^^ Enterobacteria phage T4T, complete genome.|neighbours:ID:ADJ39750.1(-1),ID:ADJ39752.1(-1)|neighbour_genes:61,61.2|
MKTFKEFIKEDMVAGDSGGNPENISTGTTSGAVVNKGPEQIPKKKKEESKEKEE
>ID:NP_049649.1 |[Escherichia virus T4]||_Enterobacteria_phage_T4_.gbk|61.1|165|NC_000866(168903):18966-19130:-1 ^GeneID:1258567^ Enterobacteria phage T4, complete genome.|neighbours:ID:NP_049648.1(-1),ID:NP_049650.1(-1)|neighbour_genes:61,61.2|
MKTFKEFIKEDMVAGDSGGNPENISIGTTSGAVVNKGPEQIPKKKKEESKEKEE
>ID:AXN58075.1 |[Enterobacteria phage T6]||_Enterobacteria_phage_T6_.gbk|hypothetical protein|189|MH550421(168706):17434-17622:-1 ^^ Enterobacteria phage T6, complete genome.|neighbours:ID:AXN58074.1(-1),ID:AXN58076.1(-1)|neighbour_genes:DNA primase,hypothetical protein|
MKTYKEFIKEDMVAGDSGGNPENISTGTTSGAVVNKGPEQIPKKKKRNLKKKKSKNVINTLD
>ID:YP_004063716.1 |[Escherichia phage vB_EcoM_VR7]||_Enterobacteria_phage_vB_EcoM-VR7_.gbk|61.1|168|NC_014792(169285):17857-18024:-1 ^GeneID:10021260^ Enterobacteria phage vB_EcoM-VR7, complete genome.|neighbours:ID:YP_004063715.1(-1),ID:YP_004063717.1(-1)|neighbour_genes:58=61,VR7ORF036c|
MKTFKDFINEDMVAGDAGGNPTNIATGTTSGAVVNKGPEQIPSKKRKNKDDKPTV
>ID:YP_006986585.1 |[Escherichia phage vB_EcoM_ACG-C40]||_Enterobacteria_phage_vB_EcoM_ACG-C40_.gbk|hypothetical protein|165|NC_019399(167396):19082-19246:-1 ^^ Enterobacteria phage vB_EcoM_ACG-C40, complete genome.|neighbours:ID:YP_006986584.1(-1),ID:YP_006986586.1(-1)|neighbour_genes:DNA primase subunit,hypothetical protein|
MKTYKEFIKEDMVAGDSGGNPENISTGTTSGAVVNKGPEQIPKKKKEESKEKEE
>ID:AWD91636.1 |[Enterobacteria phage vB_EcoM_IME339]||_Enterobacteria_phage_vB_EcoM_IME339_.gbk|hypothetical protein|165|MH051915(164366):149171-149335:1 ^^ Enterobacteria phage vB_EcoM_IME339, complete genome.|neighbours:ID:AWD91635.1(1),ID:AWD91637.1(1)|neighbour_genes:hypothetical protein,DNA primase / DNA he..|
MKTYKEFIKEDMVAGDSGGNPENISTGTTSGAVVNKGPEQIPKKKKEESKEKEE
>ID:AWD91898.1 |[Enterobacteria phage vB_EcoM_IME340]||_Enterobacteria_phage_vB_EcoM_IME340_.gbk|hypothetical protein|165|MH051916(165549):150248-150412:1 ^^ Enterobacteria phage vB_EcoM_IME340, complete genome.|neighbours:ID:AWD91897.1(1),ID:AWD91899.1(1)|neighbour_genes:hypothetical protein,DNA primase / DNA he..|
MKTYKEFIKEDMVAGDSGGNPENISTGTTSGAVVNKGPEQIPKKKKEESKEKEE
>ID:YP_009207210.1 |[Escherichia phage vB_EcoM_VR20]||_Enterobacteria_phage_vB_EcoM_VR20.gbk|hypothetical protein|168|NC_028894(170336):16668-16835:-1 ^GeneID:26633709^ Enterobacteria phage vB_EcoM_VR20, complete genome.|neighbours:ID:YP_009207209.1(-1),ID:YP_009207211.1(-1)|neighbour_genes:DNA primase,hypothetical protein|
MKTFKDFINENMVAGDAGGNPTNIATGTTSGAVVNKGPEQIPSKKRKNKDDKPTV
>ID:YP_009209776.1 |[Escherichia phage vB_EcoM_VR25]||_Enterobacteria_phage_vB_EcoM_VR25_.gbk|hypothetical protein|168|NC_028925(170822):16955-17122:-1 ^GeneID:26636196^ Enterobacteria phage vB_EcoM_VR25, complete genome.|neighbours:ID:YP_009209775.1(-1),ID:YP_009209777.1(-1)|neighbour_genes:DNA primase,hypothetical protein|
MKTFKDFINEDMVAGDAGGNPTNIATGTTSGAVVNKGPEQIPSKKRKNKDDKPTV
>ID:YP_009213871.1 |[Escherichia phage vB_EcoM_VR26]||_Enterobacteria_phage_vB_EcoM_VR26_.gbk|hypothetical protein|168|NC_028957(171541):17858-18025:-1 ^GeneID:26640327^ Enterobacteria phage vB_EcoM_VR26, complete genome.|neighbours:ID:YP_009213870.1(-1),ID:YP_009213872.1(-1)|neighbour_genes:DNA primase,hypothetical protein|
MKTFKDFINEDMVAGDAGGNPTNIATGTTSGTVVNKGPEQIPSKKRKNKDDKPTV
>ID:YP_009205725.1 |[Escherichia phage vb_EcoM-VR5]||_Enterobacteria_phage_vB_EcoM_VR5.gbk|hypothetical protein|162|NC_028881(170473):17169-17330:-1 ^GeneID:26632336^ Enterobacteria phage vB_EcoM_VR5, complete genome.|neighbours:ID:YP_009205724.1(-1),ID:YP_009205726.1(-1)|neighbour_genes:DNA primase,hypothetical protein|
MKTYKEFVNEDMVAGDAGGNPSNIASGTTSGAVVNKGPEQIPSKKRKEKSKNE
>ID:AWD90464.1 |[Erwinia phage Cronus]||_Erwinia_phage_Cronus_.gbk|major capsid protein|468|MH059636(175774):14893-15360:-1 ^^ Erwinia phage Cronus, complete genome.|neighbours:ID:AWD90463.1(-1),ID:AWD90465.1(-1)|neighbour_genes:DNA primase,hypothetical protein|
MAIIKTAVDSVYAYKFIRLMQKDFSDWKAFGTGVIDAKGNVLKRPQTTEEKESYTPFHASIRSMKRMMSTIPGLTGVSSFMSGLSAVASRYGITESEQKEIVATLIKEDMVAGDSGYNAQNISSGVTSGAVTNKGPSAIGAKQKRKRLKINPEKL
>ID:YP_009592933.1 |[Escherichia coli O157 typing phage 3]||_Escherichia_coli_O157_typing_phage_3_.gbk|hypothetical protein|468|NC_041863(168733):133546-134013:1 ^GeneID:40068429^ Escherichia coli O157 typing phage 3, complete genome.|neighbours:ID:YP_009592932.1(1),ID:YP_009592934.1(1)|neighbour_genes:hypothetical protein,hypothetical protein|
MGIINTAIDSVYAYKFIRLMQKPFTEWKAYEAKIIDERGSVLKRPSTPEEKAAYTPFHASVRSMKRMMSTVPGLNGMASMMSAWSAVASRYNITEEQQKEIFKELPLFEDMVAGDSGGSPQAIASGTTTGAVVNKGPEQIPSKKRKRIKVNINKL
>ID:YP_009593042.1 |[Escherichia coli O157 typing phage 6]||_Escherichia_coli_O157_typing_phage_6_.gbk|hypothetical protein|468|NC_041864(160570):34720-35187:-1 ^GeneID:40068539^ Escherichia coli O157 typing phage 6, complete genome.|neighbours:ID:YP_009593041.1(-1),ID:YP_009593043.1(-1)|neighbour_genes:hypothetical protein,hypothetical protein|
MGIINTAIDSVYAYKFIRLMQKPFTEWKAYEAKIIDERGSVLKRPSTPEEKAAYTPFHASVRSMKRMMSTVPGLNGMASMMSAWSAVASRYNITEEQQKEIFKELPLFEDMVAGDSGGSPQAIASGTTTGAVVNKGPEQIPSKKRKRIKVNINKL
>ID:YP_009225232.1 |[Escherichia phage APCEc01]||_Escherichia_phage_APCEc01_.gbk|hypothetical protein|468|NC_029091(168771):168265-168732:1 ^GeneID:26796185^ Escherichia phage APCEc01, complete genome.|neighbours:ID:YP_009225231.1(1),end()|neighbour_genes:hypothetical protein,end()|
MGIINTAIDSVYAYKFIRLMQKPFTEWKAYEAKIIDERGSVLKRPSTPEEKAAYTPFHASVRSMKRMMSTVPGLNGMASMMSAWSAVASRYNITEEQQKEIFKELPLFEDMVAGDSGGSPQAIASGTTTGAIVNKGPEQIPSKKRKRIKVNINKL
> |[Tevenvirinae Escherichia_phage_CF2]||_Escherichia_phage_CF2.gb|hypothetical protein|165|NC_041919.1(168188):139578-139742:1 ^RAST2:fig|1198136.52.peg.224^ Tevenvirinae Escherichia_phage_CF2|neighbours:(1),(1)|neighbour_genes:Phage protein,DNA primase (EC 2.7...|
MKTFKEFIKEDMVAGDSGGNPENISTGTTSGAVVNKGPEQIPKKKKEESKEKEE
>ID:QBO61045.1 |[Escherichia phage D5505]||_Escherichia_phage_D5505_.gbk|hypothetical protein|165|MK327929(168049):17445-17609:-1 ^^ Escherichia phage D5505, complete genome.|neighbours:ID:QBO61044.1(-1),ID:QBO61046.1(-1)|neighbour_genes:DNA primase,hypothetical protein|
MKTYKEFIKEDMVAGDSGGNPENISTGTTSGAVVNKGPEQIPKKKKEESKEKEE
>ID:YP_009601985.1 |[Escherichia phage ECD7]||_Escherichia_phage_ECD7_.gbk|hypothetical protein|177|NC_041936(164706):12168-12344:-1 ^GeneID:40077839^ Escherichia phage ECD7, complete genome.|neighbours:ID:YP_009601984.1(-1),ID:YP_009601986.1(-1)|neighbour_genes:hypothetical protein,hypothetical protein|
MIGFKQFVEENKLKEDMTAGDAGGNPEKIAAGETSGSITNRGPSVAGKEKRKKEKDGA
>ID:YP_009102509.1 |[Escherichia phage ECML-134]||_Escherichia_phage_ECML-134_.gbk|hypothetical protein|165|NC_025449(166783):17110-17274:-1 ^GeneID:22111692^ Escherichia phage ECML-134, complete genome.|neighbours:ID:YP_009102508.1(-1),ID:YP_009102510.1(-1)|neighbour_genes:hypothetical protein,hypothetical protein|
MKTYKEFIKEDMVAGDSGGNPENISTGTTSGAVVNKGPEQIPKKKKEESKEKEE
>ID:QAY00058.1 |[Escherichia phage EcWhh-1]||_Escherichia_phage_EcWhh-1.gbk|hypothetical protein|162|MH791409(170524):78479-78640:-1 ^^ UNVERIFIED: Escherichia phage EcWhh-1, complete genome.|neighbours:ID:QAY00057.1(-1),ID:QAY00059.1(-1)|neighbour_genes:DNA primase subunit,hypothetical protein|
MKSFKEVMNEDMVAGDAGGNPSNIASGTTSGAVVNKGPEQIPSKKRKEKSENE
> |[Tevenvirinae Escherichia_phage_HP3]||_Escherichia_phage_HP3.gb|hypothetical protein|468|NC_041920.1(170254):26660-27127:-1 ^RAST2:fig|1198136.53.peg.54^ Tevenvirinae Escherichia_phage_HP3|neighbours:(-1),(-1)|neighbour_genes:DNA primase (EC 2.7...,Phage protein|
MGIINTAIDSVYAYKFIRLMQKPFTEWKAYEAKIIDERGSVLKRPSTPEEKAAYTPFHASVRSMKRMMSTVPGLNGMASMMSAWSAVASRYNITEEQQKEIFKELPLFEDMVAGDSGGSPQAIASGTTTGAVVNKGPEQIPSKKRKRIKVNINKL
>ID:YP_009148482.1 |[Escherichia phage HY01]||_Escherichia_phage_HY01_.gbk|major capsid domain-..|165|NC_027349(166977):17892-18056:-1 ^GeneID:24722661^ Escherichia phage HY01, complete genome.|neighbours:ID:YP_009148481.1(-1),ID:YP_009148483.1(-1)|neighbour_genes:putative DNA primase,hypothetical protein|
MKTYKEFIKEDMVAGDSGGNPENISTGTTSGAVVNKGPEQIPKKKKEESKEKEE
>ID:YP_009284155.1 |[Escherichia phage HY03]||_Escherichia_phage_HY03.gbk|hypothetical protein|165|NC_031047(170770):104999-105163:1 ^GeneID:29079023^ Escherichia phage HY03, complete genome.|neighbours:ID:YP_009284154.1(1),ID:YP_009284156.1(1)|neighbour_genes:hypothetical protein,putative DNA primase..|
MKTFKEFIKEDMVAGDSGGNPENISTGTTSGAVVNKGPEQIPKKKKEESKEKEE
>ID:BBG28555.1 |[Escherichia phage KIT03]||_Escherichia_phage_KIT03_.gbk|hypothetical protein|165|AP018932(166848):17704-17868:-1 ^^ Escherichia phage KIT03 DNA, complete sequence.|neighbours:ID:BBG28554.1(-1),ID:BBG28556.1(-1)|neighbour_genes:DNA primase,hypothetical protein|
MKTYKEFIKEDMVAGDSGGNPENISTGTTSGAVVNKGPEQIPKKKKEESKEKEE
>ID:YP_008060554.1 |[Escherichia phage Lw1]||_Escherichia_phage_Lw1_.gbk|hypothetical protein|492|NC_021344(176227):16851-17342:-1 ^GeneID:16205198^ Escherichia phage Lw1, complete genome.|neighbours:ID:YP_008060553.1(-1),ID:YP_008060555.1(-1)|neighbour_genes:hypothetical protein,putative methyltrans..|
MSDQLVKNMDLTYSVRMIRLLKKPFTEWTAYKLGIIDGQGEVIKNPKTKEEQEAYSPFHRSVRHIKRRLNAVPYMSGFMNLTSMYDSLRNRYNLTEEDHEMIMMNMPEMRQIMNEEMVAGDSGGSVENIASGVTTGAITNKGPKVLGSTRPHKRKRKIMKSEE
>ID:YP_009323928.1 |[Escherichia phage MX01]||_Escherichia_phage_MX01_.gbk|hypothetical protein|162|NC_031934(168929):17565-17726:-1 ^GeneID:30308837^ Escherichia phage MX01, complete genome.|neighbours:ID:YP_009323927.1(-1),ID:YP_009323929.1(-1)|neighbour_genes:hypothetical protein,hypothetical protein|
MKSFKEVMNEDMVAGDAGGNPTAIASGTTSGAVVNKGPEQIPSKKRKEKSENE
>ID:AYR03941.1 |[Escherichia phage OLB35]||_Escherichia_phage_OLB35_.gbk|hypothetical protein|468|MH992122(169140):17513-17980:-1 ^^ UNVERIFIED: Escherichia phage OLB35, complete genome.|neighbours:ID:AYR03940.1(-1),ID:AYR03942.1(-1)|neighbour_genes:DNA primase,hypothetical protein|
MGIINTAIDSVYAYKFIRLMQKPFTEWKAYEAKIIDERGSVLKRPSTPEEKAAYTPFHASVRSMKRMMSTVPGLNGMASMMSAWSAVASRYNITEEQQKEIFKELPLFEDMVAGDSGGSPQAIASGTTTGAVVNKGPEQIPSKKRKRIKVNINKL
>ID:ANH49829.1 |[Escherichia phage PE37]||_Escherichia_phage_PE37_.gbk|hypothetical protein|165|KU925172(166423):145639-145803:1 ^^ Escherichia phage PE37, complete genome.|neighbours:ID:ANH49828.1(1),ID:ANH49830.1(1)|neighbour_genes:hypothetical protein,DNA primase|
MKTYKEFIKEDMVAGDSGGNPENISTGTTSGAVVNKGPEQIPKKKKEESKEKEE
>ID:BBC14369.1 |[Escherichia phage PP01]||_Escherichia_phage_PP01.gbk|61.1|165|LC348379(167812):17865-18029:-1 ^^ Escherichia phage PP01 DNA, complete sequence.|neighbours:ID:BBC14368.1(-1),ID:BBC14370.1(-1)|neighbour_genes:61,61.2|
MKTYKEFIKEDMVAGDSGGNPENISTGTTSGAAVNKGPEQIPKKKKEESKEKEE
>ID:AWY07967.1 |[Escherichia phage SF]||_Escherichia_phage_SF_.gbk|hypothetical protein|468|MH359124(168695):104461-104928:1 ^^ Escherichia phage SF, complete genome.|neighbours:ID:AWY07966.1(1),ID:AWY07968.1(1)|neighbour_genes:hypothetical protein,DNA primase subunit|
MGIINTAIDSVYAYKFIRLMQKPFTEWKAYEAKIIDERGSVLKRPSTPEEKAAYTPFHASVRSMKRMMSTVPGLNGMASMMSAWSAVASRYNITEEQQKEIFKELPLFEDMVAGDSGGSPQAIASGTTTGAVVNKGPEQIPSKKRKRIKVNINKL
>ID:YP_009608374.1 |[Escherichia phage ST0]||_Escherichia_phage_ST0.gbk|hypothetical protein|468|NC_041990(170496):44964-45431:1 ^GeneID:40084396^ Escherichia phage ST0, complete genome.|neighbours:ID:YP_009608373.1(1),ID:YP_009608375.1(1)|neighbour_genes:hypothetical protein,hypothetical protein|
MGIINTAIDSVYAYKFIRLMQKPFTEWKAYEAKIIDERGSVLKRPSTPEEKAAYTPFHASVRSMKRMMSTVPGLNGMASMMSAWSAVASRYNITEEQQKEIFKELPLFEDMVAGDSGGSSQAIASGTTTGAVVNKGPEQIPSKKRKRIKVNINKL
>ID:BBC14649.1 |[Escherichia phage T2]||_Escherichia_phage_T2.gbk|61.1|165|LC348380(163825):17870-18034:-1 ^^ Escherichia phage T2 DNA, complete sequence.|neighbours:ID:BBC14648.1(-1),ID:BBC14650.1(-1)|neighbour_genes:61,61.2|
MKTYKEFIKEDMVAGDSGGNPENISTGTTSGAVVNKGPEQIPKKKKEESKEKEE
>ID:YP_009281374.1 |[Escherichia phage UFV-AREG1]||_Escherichia_phage_UFV-AREG1_.gbk|major capsid domain-..|165|NC_031030(170788):17916-18080:-1 ^GeneID:29063567^ Escherichia phage UFV-AREG1, complete genome.|neighbours:ID:YP_009281373.1(-1),ID:YP_009281375.1(-1)|neighbour_genes:putative DNA primase,hypothetical protein|
MKTYKEFIKEDMVAGDSGGNPENISTGTTSGAVVNKGPEQIPKKKKEESKEKEE
>ID:YP_009323230.1 |[Escherichia phage WG01]||_Escherichia_phage_WG01_.gbk|hypothetical protein|162|NC_031928(169936):16627-16788:-1 ^GeneID:30308356^ Escherichia phage WG01, complete genome.|neighbours:ID:YP_009323229.1(-1),ID:YP_009323231.1(-1)|neighbour_genes:hypothetical protein,hypothetical protein|
MKSFKEVMNEDMVAGDAGGNPSNIASGTTSGAVVNKGPEQIPSKKRKEKSENE
>ID:YP_009030642.1 |[Escherichia phage vB_EcoM_112]||_Escherichia_phage_e112_.gbk|hypothetical protein|165|NC_024125(168470):19494-19658:-1 ^GeneID:19485185^ Escherichia phage e11/2, complete genome.|neighbours:ID:YP_009030641.1(-1),ID:YP_009030643.1(-1)|neighbour_genes:DNA primase subunit,hypothetical protein|
MKTYKEFIKEDMVAGDSGGNPENISTGTTSGAVVNKGPEQIPKKKKEESKEKEE
>ID:AYN56387.1 |[Escherichia phage p000v]||_Escherichia_phage_p000v_.gbk|hypothetical protein|468|MK047717(167803):133003-133470:1 ^^ Escherichia phage p000v, complete genome.|neighbours:ID:AYN56386.1(1),ID:AYN56388.1(1)|neighbour_genes:hypothetical protein,DNA primase|
MGIINTAIDSVYAYKFIRLMQKPFTEWKAYEAKIIDERGSVLKRPSTPEEKAAYTPFHASVRSMKRMMSTVPGLNGMASMMSAWSAVASRYNITEEQQKEIFKELPLFEDMVAGDSGGSPQAIASGTTTGAVVNKGPEQIPSKKRKRIKVNINKL
>ID:AYN56571.1 |[Escherichia phage p000y]||_Escherichia_phage_p000y_.gbk|hypothetical protein|468|MK047718(169872):75499-75966:1 ^^ Escherichia phage p000y, complete genome.|neighbours:ID:AYN56570.1(1),ID:AYN56572.1(1)|neighbour_genes:hypothetical protein,DNA primase|
MGIINTAIDSVYAYKFIRLMQKPFTEWKAYEAKIIDERGSVLKRPSTPEEKAAYTPFHASVRSMKRMMNTVPGLNGMASMMSAWSAVASRYNITEEQQKEIFKELPLFEDMVAGDSGGSPQAIASGTTTGAVVNKGPEQIPSKKRKRIKVNINKL
>ID:YP_009210225.1 |[Escherichia phage slur02]||_Escherichia_phage_slur02_.gbk|hypothetical protein|165|NC_028927(167298):89116-89280:-1 ^GOA:A0A0M7Q8F7,GeneID:26636758,InterPro:IPR010762,UniProtKB/TrEMBL:A0A0M7Q8F7^ Escherichia phage slur02, complete genome.|neighbours:ID:YP_009210224.1(-1),ID:YP_009210226.1(-1)|neighbour_genes:putative DNA primase..,hypothetical protein|
MKTYKEFIKEDMVAGDSGGNPENISIGTTSGAVVNKGPEQIPKKKKEESKEKEE
>ID:YP_009625213.1 |[Escherichia phage slur03]||_Escherichia_phage_slur03_.gbk|hypothetical protein..|165|NC_042129(167467):151990-152154:1 ^GOA:A0A0M7QE51,GeneID:40102095,InterPro:IPR010762,UniProtKB/TrEMBL:A0A0M7QE51^ Escherichia phage slur03, complete genome.|neighbours:ID:YP_009625212.1(1),ID:YP_009625214.1(1)|neighbour_genes:hypothetical protein..,putative DNA primase..|
MKTYKEFIKEDMVAGDSGGNPENISTGTTSGAVVNKGPEQIPKKKKEESKEKEE
>ID:YP_009625256.1 |[Escherichia phage slur04]||_Escherichia_phage_slur04_.gbk|hypothetical protein|165|NC_042130(167298):3629-3793:-1 ^GOA:A0A0M7QCA7,GeneID:40102163,InterPro:IPR010762,UniProtKB/TrEMBL:A0A0M7QCA7^ Escherichia phage slur04, complete genome.|neighbours:ID:YP_009625255.1(-1),ID:YP_009625257.1(-1)|neighbour_genes:hypothetical protein,hypothetical protein|
MKTYKEFIKEDMVAGDSGGNPENISIGTTSGAVVNKGPEQIPKKKKEESKEKEE
>ID:YP_009197417.1 |[Escherichia phage slur07]||_Escherichia_phage_slur07_.gbk|hypothetical protein|165|NC_028780(167124):144978-145142:1 ^GOA:A0A0M9JDT4,GeneID:26624599,InterPro:IPR010762,UniProtKB/TrEMBL:A0A0M9JDT4^ Escherichia phage slur07, complete genome.|neighbours:ID:YP_009197416.1(1),ID:YP_009197418.1(1)|neighbour_genes:hypothetical protein,hypothetical protein|
MKTYKEFIKEDMVAGDSGGNPENISTGTTSGAVVNKGPEQIPKKKKEESKEKEE
>ID:CUL02758.1 |[Escherichia phage slur08]||_Escherichia_phage_slur08_.gbk|hypothetical protein|165|LN881733(167467):149237-149401:1 ^GOA:A0A0M7QC01,InterPro:IPR010762,UniProtKB/TrEMBL:A0A0M7QC01^ Escherichia phage slur08, complete genome.|neighbours:ID:CUL02757.1(1),ID:CUL02759.1(1)|neighbour_genes:hypothetical protein,hypothetical protein|
MKTYKEFIKEDMVAGDSGGNPENISTGTTSGAVVNKGPEQIPKKKKEESKEKEE
>ID:CUL02810.1 |[Escherichia phage slur11]||_Escherichia_phage_slur11_.gbk|hypothetical protein|165|LN881734(167298):7175-7339:-1 ^GOA:A0A0M7QBN5,InterPro:IPR010762,UniProtKB/TrEMBL:A0A0M7QBN5^ Escherichia phage slur11, complete genome.|neighbours:ID:CUL02809.1(-1),ID:CUL02811.1(-1)|neighbour_genes:hypothetical protein,hypothetical protein|
MKTYKEFIKEDMVAGDSGGNPENISIGTTSGAVVNKGPEQIPKKKKEESKEKEE
>ID:CUL03596.1 |[Escherichia phage slur13]||_Escherichia_phage_slur13_.gbk|hypothetical protein|165|LN881737(167299):28996-29160:-1 ^GOA:A0A0M7QHG5,InterPro:IPR010762,UniProtKB/TrEMBL:A0A0M7QHG5^ Escherichia phage slur13, complete genome.|neighbours:ID:CUL03595.1(-1),ID:CUL03597.1(-1)|neighbour_genes:hypothetical protein,hypothetical protein|
MKTYKEFIKEDMVAGDSGGNPENISIGTTSGAVVNKGPEQIPKKKKEESKEKEE
>ID:YP_009180809.1 |[Escherichia phage slur14]||_Escherichia_phage_slur14_.gbk|hypothetical protein|165|NC_028448(167467):127526-127690:-1 ^GOA:A0A0M9JE37,GeneID:26227977,InterPro:IPR010762,UniProtKB/TrEMBL:A0A0M9JE37^ Escherichia phage slur14, complete genome.|neighbours:ID:YP_009180808.1(-1),ID:YP_009180810.1(-1)|neighbour_genes:hypothetical protein,hypothetical protein|
MKTYKEFIKEDMVAGDSGGNPENISTGTTSGAVVNKGPEQIPKKKKEESKEKEE
>ID:AVH85868.1 |[Escherichia phage vB_EcoM-G28]||_Escherichia_phage_vB_EcoM-G28.gbk|hypothetical protein|189|MG867727(170121):18494-18682:-1 ^^ Escherichia phage vB_EcoM-G28, complete genome.|neighbours:ID:AVH85867.1(-1),ID:AVH85869.1(-1)|neighbour_genes:putative DNA primase,hypothetical protein|
MKTYKEFIKEDMVAGDSGGNPENISTGTTSGAVVNKGPEQIPKKKKRNLKKKKSKNVINTLD
>ID:QDF15059.1 |[Escherichia phage vB_EcoM-Sa45lw]||_Escherichia_phage_vB_EcoM-Sa45lw_.gbk|hypothetical protein|165|MK977694(167353):17415-17579:-1 ^^ Escherichia phage vB_EcoM-Sa45lw, complete genome.|neighbours:ID:QDF15058.1(-1),ID:QDF15060.1(-1)|neighbour_genes:DNA primase subunit,hypothetical protein|
MKTYKEFIKEDMVAGDSGGNPENISTGTTSGAVVNKGPEQIPKKKKEESKEKEE
>ID:YP_009290301.1 |[Escherichia phage vB_EcoM-UFV13]||_Escherichia_phage_vB_EcoM-UFV13_.gbk|hypothetical protein|165|NC_031103(165772):17654-17818:-1 ^^ Escherichia phage vB_EcoM-UFV13, complete genome.|neighbours:ID:YP_009290300.1(-1),ID:YP_009290302.1(-1)|neighbour_genes:DNA primase / DNA he..,hypothetical protein|
MKTYKEFIKEDMVAGDSGGNPENISTGTTSGAIVNKGPEQIPKKKKEESKEKEE
>ID:AUV60897.1 |[Escherichia phage vB_EcoM-fFiEco06]||_Escherichia_phage_vB_EcoM-fFiEco06_.gbk|hypothetical protein|165|MG781190(167076):18556-18720:-1 ^^ Escherichia phage vB_EcoM-fFiEco06, complete genome.|neighbours:ID:AUV60896.1(-1),ID:AUV60898.1(-1)|neighbour_genes:DNA primase subunit,hypothetical protein|
MKTYKEFIKEDMVAGDSGGNPENISTGTTSGAVVNKGPEQIPKKKKEESKEKEE
>ID:AUV61170.1 |[Escherichia phage vB_EcoM-fHoEco02]||_Escherichia_phage_vB_EcoM-fHoEco02_.gbk|hypothetical protein|165|MG781191(167064):18556-18720:-1 ^^ Escherichia phage vB_EcoM-fHoEco02, complete genome.|neighbours:ID:AUV61169.1(-1),ID:AUV61171.1(-1)|neighbour_genes:DNA primase subunit,hypothetical protein|
MKTYKEFIKEDMVAGDSGGNPENISTGTTSGAVVNKGPEQIPKKKKEESKEKEE
>ID:AYP69972.1 |[Escherichia phage vB_EcoM_DalCa]||_Escherichia_phage_vB_EcoM_DalCa_.gbk|hypothetical protein|165|MH992510(166040):17442-17606:-1 ^^ Escherichia phage vB_EcoM_DalCa, complete genome.|neighbours:ID:AYP69753.1(-1),ID:AYP69856.1(-1)|neighbour_genes:DNA primase/helicase..,hypothetical protein|
MKTYKEFIKEDMVAGDSGGNPENISTGTTSGAVVNKGPEQIPKKKKEESKEKEE
>ID:QBO63550.1 |[Escherichia phage vB_EcoM_G10400]||_Escherichia_phage_vB_EcoM_G10400.gbk|hypothetical protein|165|MK327937(170182):17669-17833:-1 ^^ Escherichia phage vB_EcoM_G10400, complete genome.|neighbours:ID:QBO63549.1(-1),ID:QBO63551.1(-1)|neighbour_genes:putative DNA primase,hypothetical protein|
MKTYKEFIKEDMVAGDSGGNPENISTGTTSGAVVNKGPEQIPKKKKEESKEKEE
>ID:QBO62176.1 |[Escherichia phage vB_EcoM_G2248]||_Escherichia_phage_vB_EcoM_G2248.gbk|hypothetical protein|177|MK327932(170678):12151-12327:-1 ^^ Escherichia phage vB_EcoM_G2248, complete genome.|neighbours:ID:QBO62175.1(-1),ID:QBO62177.1(-1)|neighbour_genes:hypothetical protein,hypothetical protein|
MIGFKQFVEENKLKEDMTAGDAGGNPEKIAAGETSGSITNRGPSVAGKEKRKKEKDGA
>ID:QBO62461.1 |[Escherichia phage vB_EcoM_G2285]||_Escherichia_phage_vB_EcoM_G2285_.gbk|hypothetical protein|468|MK327933(166675):16788-17255:-1 ^^ Escherichia phage vB_EcoM_G2285, complete genome.|neighbours:ID:QBO62460.1(-1),ID:QBO62462.1(-1)|neighbour_genes:putative DNA primase,hypothetical protein|
MGIINTAIDSVYAYKFIRLMQKPFTEWKAYEAKIIDERGSVLKRPSTPEEKAAYTPFHASVRSMKRMMSTVPGLNGMASMMSAWSAVASRYNITEEQQKEIFKELPLFEDMVAGDSDGSPQAIASGTTTGAIVNKGPEQIPSKKRKRIKVNINKL
>ID:QBO62723.1 |[Escherichia phage vB_EcoM_G2469]||_Escherichia_phage_vB_EcoM_G2469.gbk|hypothetical protein|468|MK327934(170452):17126-17593:-1 ^^ Escherichia phage vB_EcoM_G2469, complete genome.|neighbours:ID:QBO62722.1(-1),ID:QBO62724.1(-1)|neighbour_genes:putative DNA primase,hypothetical protein|
MGIINTAIDSVYAYKFIRLMQKPFTEWKAYEAKIIDERGSVLKRPSTPEEKAAYTPFHASVRSMKRMMSTVPGLNGMASMMSAWSAVASRYNITEEQQKEIFKELPLFEDMVAGDSGGSPQAIASGTTTGAVVNKGPEQIPSKKRKRIKVNINKL
>ID:QBO62985.1 |[Escherichia phage vB_EcoM_G2494]||_Escherichia_phage_vB_EcoM_G2494_.gbk|hypothetical protein|177|MK327935(168327):11973-12149:-1 ^^ Escherichia phage vB_EcoM_G2494, complete genome.|neighbours:ID:QBO62984.1(-1),ID:QBO62986.1(-1)|neighbour_genes:hypothetical protein,hypothetical protein|
MIGFKQFVEENKLKEDMTAGDAGGNPEKIAAGETSGSITNRGPSVVGKEKRKKEKDNG
>ID:QBO65445.1 |[Escherichia phage vB_EcoM_G2540-3]||_Escherichia_phage_vB_EcoM_G2540-3_.gbk|hypothetical protein|189|MK327944(168654):18439-18627:-1 ^^ Escherichia phage vB_EcoM_G2540-3, complete genome.|neighbours:ID:QBO65444.1(-1),ID:QBO65446.1(-1)|neighbour_genes:putative DNA primase,hypothetical protein|
MKTYKEFIKEDMVAGDSGGNPENISTGTTSGAVVNKGPEQIPKKKKRNLKKKKSKNVINTLD
>ID:QBO63276.1 |[Escherichia phage vB_EcoM_G2540]||_Escherichia_phage_vB_EcoM_G2540_.gbk|hypothetical protein|165|MK327936(168886):18545-18709:-1 ^^ Escherichia phage vB_EcoM_G2540, complete genome.|neighbours:ID:QBO63275.1(-1),ID:QBO63277.1(-1)|neighbour_genes:putative DNA primase,hypothetical protein|
MKTYKEFIKEDMVAGDSGGNPENISTGTTSGAVVNKGPEQIPKKKKEESKEKEE
>ID:QBO64356.1 |[Escherichia phage vB_EcoM_G29]||_Escherichia_phage_vB_EcoM_G29_.gbk|hypothetical protein|165|MK327940(168241):18876-19040:-1 ^^ Escherichia phage vB_EcoM_G29, complete genome.|neighbours:ID:QBO64355.1(-1),ID:QBO64357.1(-1)|neighbour_genes:putative DNA primase,hypothetical protein|
MKTYKEFIKEDMVAGDSGGNPENISTGTISGAVVNKGPEQIPKKKKEESKEKEE
>ID:QBO64618.1 |[Escherichia phage vB_EcoM_G37-3]||_Escherichia_phage_vB_EcoM_G37-3_.gbk|hypothetical protein|177|MK327941(167832):13050-13226:-1 ^^ Escherichia phage vB_EcoM_G37-3, complete genome.|neighbours:ID:QBO64617.1(-1),ID:QBO64619.1(-1)|neighbour_genes:hypothetical protein,hypothetical protein|
MIGFKQFVEENKLKEDMTAGDAGGNPEKIAAGETSGSITNRGPSVAGKEKRKKEKDGA
>ID:QBO64073.1 |[Escherichia phage vB_EcoM_G4498]||_Escherichia_phage_vB_EcoM_G4498_.gbk|hypothetical protein|165|MK327939(167826):17750-17914:-1 ^^ Escherichia phage vB_EcoM_G4498, complete genome.|neighbours:ID:QBO64072.1(-1),ID:QBO64074.1(-1)|neighbour_genes:putative DNA primase,hypothetical protein|
MKTYKEFIKEDMVAGDSGGNPENISTGTASGAVVNKGPEQIPKKKKEESKEKEE
>ID:QBO65725.1 |[Escherichia phage vB_EcoM_G4500]||_Escherichia_phage_vB_EcoM_G4500_.gbk|hypothetical protein|165|MK327945(168363):18876-19040:-1 ^^ Escherichia phage vB_EcoM_G4500, complete genome.|neighbours:ID:QBO65724.1(-1),ID:QBO65726.1(-1)|neighbour_genes:putative DNA primase,hypothetical protein|
MKTYKEFIKEDMVAGDSGGNPENISTGTISGAVVNKGPEQIPKKKKEESKEKEE
>ID:QBO66001.1 |[Escherichia phage vB_EcoM_G4507]||_Escherichia_phage_vB_EcoM_G4507_.gbk|hypothetical protein|165|MK327946(168828):17702-17866:-1 ^^ Escherichia phage vB_EcoM_G4507, complete genome.|neighbours:ID:QBO66000.1(-1),ID:QBO66002.1(-1)|neighbour_genes:putative DNA primase,hypothetical protein|
MKTYKEFIKEDMVAGDSGGNPENISTGTTSGAVVNKGPEQIPKKKKEESKEKEE
>ID:QBO64909.1 |[Escherichia phage vB_EcoM_G50]||_Escherichia_phage_vB_EcoM_G50_.gbk|hypothetical protein|165|MK327942(167728):18587-18751:-1 ^^ Escherichia phage vB_EcoM_G50, complete genome.|neighbours:ID:QBO64908.1(-1),ID:QBO64910.1(-1)|neighbour_genes:putative DNA primase,hypothetical protein|
MKTYKEFIKEDMVAGDSGGNPENISTGTTSGAVVNKGPEQIPKKKKEESKEKEE
>ID:QBO66262.1 |[Escherichia phage vB_EcoM_G5211]||_Escherichia_phage_vB_EcoM_G5211_.gbk|hypothetical protein|177|MK327947(164278):12709-12885:-1 ^^ Escherichia phage vB_EcoM_G5211, complete genome.|neighbours:ID:QBO66261.1(-1),ID:QBO66263.1(-1)|neighbour_genes:hypothetical protein,hypothetical protein|
MIGFKQFVEENKLKEDMTAGDACGNPEKIAAGETSGSITNRGPSVAGKEKRKKEKDGA
>ID:QBO65170.1 |[Escherichia phage vB_EcoM_G53]||_Escherichia_phage_vB_EcoM_G53_.gbk|hypothetical protein|468|MK327943(167834):17186-17653:-1 ^^ Escherichia phage vB_EcoM_G53, complete genome.|neighbours:ID:QBO65169.1(-1),ID:QBO65171.1(-1)|neighbour_genes:putative DNA primase,hypothetical protein|
MGIINTAIDSVYAYKFIRLMQKPFTEWKAYEAKIIDERGSVLKRPSTPEEKAAYTPFHASVRSMKRMMSTVPGLNGMASMMSAWSAVASRYNITEEQQKEIFKELPLFEDMVAGDSGGSPQVIASGTTTGAVVNKGPEQIPSKKRKRIKVNINKL
>ID:QBQ79919.1 |[Escherichia phage vB_EcoM_G8]||_Escherichia_phage_vB_EcoM_G8_.gbk|hypothetical protein|165|MK373787(169650):18096-18260:-1 ^^ Escherichia phage vB_EcoM_G8, complete genome.|neighbours:ID:QBQ79918.1(-1),ID:QBQ79920.1(-1)|neighbour_genes:putative DNA primase,hypothetical protein|
MKTYKEFIKEDMVAGDSGGSPENISTGTTSGAVVNKGPEQIPKKKKEESKEKEE
>ID:QBQ77818.1 |[Escherichia phage vB_EcoM_G9062]||_Escherichia_phage_vB_EcoM_G9062_.gbk|hypothetical protein|165|MK373779(168670):18878-19042:-1 ^^ Escherichia phage vB_EcoM_G9062, complete genome.|neighbours:ID:QBQ77817.1(-1),ID:QBQ77819.1(-1)|neighbour_genes:putative DNA primase,hypothetical protein|
MKTYKEFIKEDMVAGDSGGNPENISTGTTSGAVVNKGPEQIPKKKKEESKEKEE
>ID:AXC34237.1 |[Escherichia phage vB_EcoM_JB75]||_Escherichia_phage_vB_EcoM_JB75_.gbk|hypothetical protein|165|MH355584(167208):148506-148670:1 ^^ Escherichia phage vB_EcoM_JB75, complete genome.|neighbours:ID:AXC34121.1(1),ID:AXC34015.1(1)|neighbour_genes:hypothetical protein,DNA primase|
MKTYKEFIKEDMVAGDSGGNPENISTGTTSGAVVNKGPEQIPKKKKEESKEKEE
>ID:YP_009037474.1 |[Escherichia phage vB_EcoM_JS09]||_Escherichia_phage_vB_EcoM_JS09_.gbk|hypothetical protein|468|NC_024124(169148):153691-154158:1 ^GeneID:19524876^ Escherichia phage vB_EcoM_JS09, complete genome.|neighbours:ID:YP_009037473.1(1),ID:YP_009037475.1(1)|neighbour_genes:hypothetical protein,DNA primase|
MGIINTAIDSVYAYKFIRLMQKPFTEWKAYEAKIIDERGSVLKRPSTPEEKAAYTPFHASVRSMKRMMSTVPGLNGMASMMSAWSAVASRYNITEEQQKEIFKELPLFEDMVAGDSGGSPQAIASGTTTGAVVNKGPEQIPSKKRKRIKVNINKL
>ID:QBQ78318.1 |[Escherichia phage vB_EcoM_KAW1E185]||_Escherichia_phage_vB_EcoM_KAW1E185_.gbk|hypothetical protein|165|MK373781(164987):17584-17748:-1 ^^ Escherichia phage vB_EcoM_KAW1E185, complete genome.|neighbours:ID:QBQ78317.1(-1),ID:QBQ78319.1(-1)|neighbour_genes:putative DNA primase,hypothetical protein|
MKTYKEFIKEDMVAGDSGGNPENISTGTTSGAVVNKGPEQIPKKKKEESKEKEE
>ID:QBQ78588.1 |[Escherichia phage vB_EcoM_KAW3E185]||_Escherichia_phage_vB_EcoM_KAW3E185.gbk|hypothetical protein|468|MK373782(170187):17531-17998:-1 ^^ Escherichia phage vB_EcoM_KAW3E185, complete genome.|neighbours:ID:QBQ78587.1(-1),ID:QBQ78589.1(-1)|neighbour_genes:putative DNA primase,hypothetical protein|
MGIINTAIDSVYAYKFIRLMQKPFTEWKAYEAKIIDERGSVLKRPSTPEEKAAYTPFHASVRSMKRMMNTVPGLNGMASMMSAWSAVASRYNITEEQQKEIFKELPLFEDMVAGDSDGNPQAIASGTTTGAVVNKGPEQIPSKKRKRIKVNINKL
>ID:QBQ79079.1 |[Escherichia phage vB_EcoM_MM02]||_Escherichia_phage_vB_EcoM_MM02_.gbk|hypothetical protein|468|MK373784(169201):17137-17604:-1 ^^ Escherichia phage vB_EcoM_MM02, complete genome.|neighbours:ID:QBQ79078.1(-1),ID:QBQ79080.1(-1)|neighbour_genes:putative DNA primase,hypothetical protein|
MGIINTAIDSVYAYKFIRLMQKPFTEWKAYEAKIIDERGSVLKRPSTPEEKAAYTPFHASVRSMKRMMSTVPGLNGMASMMSAWSAVASRYNITEEQQKEIFKELPLFEDMVAGDSGGSPQAIASGTTTGAIVNKGPEQIPSKKRKRIKVNINKL
>ID:QBQ79360.1 |[Escherichia phage vB_EcoM_OE5505]||_Escherichia_phage_vB_EcoM_OE5505_.gbk|hypothetical protein|165|MK373785(168756):18779-18943:-1 ^^ Escherichia phage vB_EcoM_OE5505, complete genome.|neighbours:ID:QBQ79359.1(-1),ID:QBQ79361.1(-1)|neighbour_genes:putative DNA primase,hypothetical protein|
MKTYKEFIKEDMVAGDSGGNPENISTGTTSGAVVNKGPEQIPKKKKEESKEKEE
>ID:YP_009056620.1 |[Escherichia phage vB_EcoM_PhAPEC2]||_Escherichia_phage_vB_EcoM_PhAPEC2_.gbk|hypothetical protein|468|NC_024794(167318):17117-17584:-1 ^GeneID:20284184^ Escherichia phage vB_EcoM_PhAPEC2, complete genome.|neighbours:ID:YP_009056619.1(-1),ID:YP_009056621.1(-1)|neighbour_genes:primase,hypothetical protein|
MGIINTAIDSVYAYKFIRLMQKPFTEWKAYDAKIIDERGSVLKRPSTPEEKAAYTPFHASVRSMKRMMSTVPGLNGMASMMSAWSAVASRYNITEEQQKEIFKELPLFEDMVAGDSGGSPQAIASGTTTGAVVNKGPEQIPSKKRKRIKVNINKL
>ID:QBQ79641.1 |[Escherichia phage vB_EcoM_R5505]||_Escherichia_phage_vB_EcoM_R5505_.gbk|hypothetical protein|165|MK373786(167317):17591-17755:-1 ^^ Escherichia phage vB_EcoM_R5505, complete genome.|neighbours:ID:QBQ79640.1(-1),ID:QBQ79642.1(-1)|neighbour_genes:putative DNA primase,hypothetical protein|
MKTYKEFIKEDMVAGDSGGNPENISTGTTSGAVVNKGPEQIPKKKKEESKEKEE
>ID:QBQ77054.1 |[Escherichia phage vB_EcoM_WFK]||_Escherichia_phage_vB_EcoM_WFK_.gbk|hypothetical protein|468|MK373775(164590):17145-17612:-1 ^^ Escherichia phage vB_EcoM_WFK, complete genome.|neighbours:ID:QBQ77053.1(-1),ID:QBQ77055.1(-1)|neighbour_genes:putative DNA primase,hypothetical protein|
MGIINTAIDSVYAYKFIRLMQKPFTEWKAYEAKIIDERGSVLKRPSTPEEKAAYTPFHASVRSMKRMMSTVPGLNGMASMMSAWSAVASRYNITEEQQKEIFKELPLFEDMVAGDSGGSPQAIASGTTTGAIVNKGPEQIPSKKRKRIKVNINKL
>ID:QBQ76793.1 |[Escherichia phage vB_EcoM_WFL6982]||_Escherichia_phage_vB_EcoM_WFL6982_.gbk|hypothetical protein|468|MK373774(164279):17145-17612:-1 ^^ Escherichia phage vB_EcoM_WFL6982, complete genome.|neighbours:ID:QBQ76792.1(-1),ID:QBQ76794.1(-1)|neighbour_genes:putative DNA primase,hypothetical protein|
MGIINTAIDSVYAYKFIRLMQKPFTEWKAYEAKIIDERGSVLKRPSTPEEKAAYTPFHASVRSMKRMMSTVPGLNGMASMMSAWSAVASRYNITEEQQKEIFKELPLFEDMVAGDSGGSPQAIASGTTTGAIVNKGPEQIPSKKRKRIKVNINKL
>ID:QBQ77534.1 |[Escherichia phage vB_EcoM_WFbE185]||_Escherichia_phage_vB_EcoM_WFbE185.gbk|hypothetical protein|468|MK373778(170429):17121-17588:-1 ^^ Escherichia phage vB_EcoM_WFbE185, complete genome.|neighbours:ID:QBQ77533.1(-1),ID:QBQ77535.1(-1)|neighbour_genes:putative DNA primase,hypothetical protein|
MGIINTAIDSVYAYKFIRLMQKPFTEWKAYEAKIIDERGSVLKRPSTPEEKAAYTPFHASVRSMKRMMSTVPGLNGMASMMSAWSAVASRYNITEEQQKEIFKELPLFEDMVAGDSGGSPQAIASGTTTGAVVNKGPEQIPSKKRKRIKVNINKL
>ID:YP_007004776.1 |[Escherichia phage wV7]||_Escherichia_phage_wV7_.gbk|hypothetical protein|165|NC_019505(166452):17398-17562:-1 ^GeneID:14010570^ Escherichia phage wV7, complete genome.|neighbours:ID:YP_007004775.1(-1),ID:YP_007004777.1(-1)|neighbour_genes:DNA primase subunit,hypothetical protein|
MKTYKEFIKEDMVAGDSGGNPENISTGTTSGAVVNKGPEQIPKKKKEESKEKEE
>ID:AXF53325.1 |[Escherichia virus KFS-EC]||_Escherichia_virus_KFS-EC_.gbk|hypothetical protein|177|MH560358(164715):120364-120540:-1 ^^ Escherichia virus KFS-EC, complete genome.|neighbours:ID:AXF53324.1(-1),ID:AXF53326.1(-1)|neighbour_genes:hypothetical protein,hypothetical protein|
MIGFKQFVEENKLKEDMTTGDAGGNPEKIAAGETSGSITNRGPSVAGKEKRKKEKDGA
>ID:QDK04164.1 |[Escherichia virus VEc20]||_Escherichia_virus_VEc20_.gbk|vec20_034|165|MN022785(167532):17417-17581:-1 ^^ Escherichia virus VEc20, complete genome.|neighbours:ID:QDK04163.1(-1),ID:QDK04165.1(-1)|neighbour_genes:vec20_033,vec20_035|
MKTYKEFIKEDMVAGDSGGNPENISTGTTSGSVVNKGPEQIPKKKKEESKEKEE
>ID:VCU44595.1 |[Escherichia virus vB_Eco_mar005P1]|vB_Eco_mar005P1|_Escherichia_virus_vB_Eco_mar005P1_.gbk|hypothetical protein|468|LR027390(167773):117344-117811:-1 ^^ Escherichia virus vB_Eco_mar005P1 genome assembly, chromosome: 1.|neighbours:ID:VCU44594.1(-1),ID:VCU44596.1(-1)|neighbour_genes:61,hypothetical protein|
MGIINIAIDSVYAYKFIRLMQKPFTEWKAYEAKIIDERGSVLKRPSTPEEKAAYTPFHASVRSMKRMMSTVPGLNGMASMMSAWSAVASRYNITEEQQKEIFKELPLFEDMVAGDSGDSPQAIASGTTTGAVVNKGPEQIPSKKRKRIKVNINKL
>ID:VCU44238.1 |[Escherichia virus vB_Eco_mar005P1]|vB_Eco_mar006P2|_Escherichia_virus_vB_Eco_mar005P1_strain_vB_Eco_mar006P2_.gbk|hypothetical protein|468|LR027387(167773):50593-51060:-1 ^^ Escherichia virus vB_Eco_mar005P1 strain vB_Eco_mar006P2 genome assembly, chromosome: 1.|neighbours:ID:VCU44237.1(-1),ID:VCU44239.1(-1)|neighbour_genes:61,hypothetical protein|
MGIINIAIDSVYAYKFIRLMQKPFTEWKAYEAKIIDERGSVLKRPSTPEEKAAYTPFHASVRSMKRMMSTVPGLNGMASMMSAWSAVASRYNITEEQQKEIFKELPLFEDMVAGDSGDSPQAIASGTTTGAVVNKGPEQIPSKKRKRIKVNINKL
>ID:VCU43367.1 |[Escherichia virus vB_Eco_mar005P1]|vB_Eco_mar007P3|_Escherichia_virus_vB_Eco_mar005P1_strain_vB_Eco_mar007P3_.gbk|hypothetical protein|468|LR027383(167651):140230-140697:-1 ^^ Escherichia virus vB_Eco_mar005P1 strain vB_Eco_mar007P3 genome assembly, chromosome: 1.|neighbours:ID:VCU43366.1(-1),ID:VCU43368.1(-1)|neighbour_genes:61,hypothetical protein|
MGIINIAIDSVYAYKFIRLMQKPFTEWKAYEAKIIDERGSVLKRPSTPEEKAAYTPFHASVRSMKRMMSTVPGLNGMASMMSAWSAVASRYNITEEQQKEIFKELPLFEDMVAGDSGDSPQAIASGTTTGAVVNKGPEQIPSKKRKRIKVNINKL
>ID:VCU44082.1 |[Escherichia virus vB_Eco_mar005P1]|vB_Eco_mar008P4|_Escherichia_virus_vB_Eco_mar005P1_strain_vB_Eco_mar008P4_.gbk|hypothetical protein|468|LR027386(167773):123011-123478:-1 ^^ Escherichia virus vB_Eco_mar005P1 strain vB_Eco_mar008P4 genome assembly, chromosome: 1.|neighbours:ID:VCU44081.1(-1),ID:VCU44083.1(-1)|neighbour_genes:61,hypothetical protein|
MGIINIAIDSVYAYKFIRLMQKPFTEWKAYEAKIIDERGSVLKRPSTPEEKAAYTPFHASVRSMKRMMSTVPGLNGMASMMSAWSAVASRYNITEEQQKEIFKELPLFEDMVAGDSGDSPQAIASGTTTGAVVNKGPEQIPSKKRKRIKVNINKL
>ID:VCU44706.1 |[Escherichia virus vB_Eco_mar005P1]|vB_Eco_mar009P5|_Escherichia_virus_vB_Eco_mar005P1_strain_vB_Eco_mar009P5_.gbk|hypothetical protein|468|LR027391(167658):6229-6696:1 ^^ Escherichia virus vB_Eco_mar005P1 strain vB_Eco_mar009P5 genome assembly, chromosome: 1.|neighbours:ID:VCU44705.1(1),ID:VCU44707.1(1)|neighbour_genes:hypothetical protein,61|
MGIINIAIDSVYAYKFIRLMQKPFTEWKAYEAKIIDERGSVLKRPSTPEEKAAYTPFHASVRSMKRMMSTVPGLNGMASMMSAWSAVASRYNITEEQQKEIFKELPLFEDMVAGDSGDSPQAIASGTTTGAVVNKGPEQIPSKKRKRIKVNINKL
>ID:AUV57371.1 |[Klebsiella phage KP1]||_Klebsiella_phage_KP1_.gbk|hypothetical protein|165|MG751100(167989):5154-5318:-1 ^^ Klebsiella phage KP1, complete genome.|neighbours:ID:AUV57370.1(-1),ID:AUV57372.1(-1)|neighbour_genes:DNA primase subunit,hypothetical protein|
MKTYKEFVTEMVAGDAGGNPQNIASGTTSGDIVNKGPETLPKKRKADKDAAKKK
>ID:APD20408.1 |[Klebsiella phage KPV15]|KPV15|_Klebsiella_phage_KPV15_.gbk|hypothetical protein|165|KY000080(167034):25155-25319:-1 ^^ Klebsiella phage KPV15, complete genome.|neighbours:ID:APD20407.1(-1),ID:APD20409.1(-1)|neighbour_genes:DNA primase,hypothetical protein|
MKTYKEFVTEMVAGDAGGNPQNIASGTTSGDIVNKGPETLPKKRKADKDAAKKK
>ID:QDB71685.1 |[Klebsiella phage Marfa]||_Klebsiella_phage_Marfa_.gbk|hypothetical protein|168|MN044033(168532):15925-16092:-1 ^^ Klebsiella phage Marfa, complete genome.|neighbours:ID:QDB71684.1(-1),ID:QDB71686.1(-1)|neighbour_genes:DNA primase,hypothetical protein|
MTLLDQYKQSLSEMVAGDSGGSPSDIASGTTTGDVVNKGPETLSQKKRKDKPSEE
>ID:YP_009194273.1 |[Klebsiella phage Matisse]||_Klebsiella_phage_Matisse_.gbk|major capsid protein|489|NC_028750(176081):16643-17131:-1 ^GeneID:26613211^ Klebsiella phage Matisse, complete genome.|neighbours:ID:YP_009194272.1(-1),ID:YP_009194274.1(-1)|neighbour_genes:hypothetical protein,radical SAM protein|
MSDQLVKNMDLTYSVRMIRLLKKPWTEWTAYKLGILDGQGEVIRNPKTKEELEAYSPFHRSVRHIKRRMNSVPYMTGFMNLTSSYDTLRNRYNLTEQEHEEIMMNVPRLKEYYDKGCMLEDMVAGDSGGDIEKIASGVTTGAVTNIGPKVLGVTRAGKRKKK
>ID:AWY06924.1 |[Klebsiella phage Mineola]||_Klebsiella_phage_Mineola_.gbk|hypothetical protein|165|MH333064(166130):15601-15765:-1 ^^ Klebsiella phage Mineola, complete genome.|neighbours:ID:AWY06923.1(-1),ID:AWY06925.1(-1)|neighbour_genes:DNA primase,hypothetical protein|
MKTYKEFVTEMVAGDAGGNPQNIASGTTSGDIVNKGPETLPKKRKADKDAAKKK
>ID:YP_009607225.1 |[Klebsiella phage Miro]||_Klebsiella_phage_Miro_.gbk|major capsid protein|489|NC_041981(176055):16633-17121:-1 ^GeneID:40083233^ Klebsiella phage Miro, complete genome.|neighbours:ID:YP_009607224.1(-1),ID:YP_009607226.1(-1)|neighbour_genes:hypothetical protein,radical SAM protein|
MSDQLVKNMDLTYSVRMIRLLKKPWTEWTAYKLGILDGQGEVIRNPKTKEELEAYSPFHRSVRHIKRRMNSVPYMTGFMNLTSSYDTLRNRYNLTEQEHEEIMMNVPRLKEYYDKGRMLEDMVAGDSGGDTEKIASGVTTGAVTNIGPKVLGVTRAGKRKKK
>ID:YP_009289512.1 |[Klebsiella phage PKO111]||_Klebsiella_phage_PKO111_.gbk|hypothetical protein|165|NC_031095(168758):90263-90427:1 ^GeneID:29080623^ Klebsiella phage PKO111, complete genome.|neighbours:ID:YP_009289511.1(1),ID:YP_009289513.1(1)|neighbour_genes:hypothetical protein,DNA primase|
MKTYKEFVTEMVAGDAGGSPQNIASGTTSGDIVNKGPETLPKKRKADKDAAKKK
>ID:YP_009288709.1 |[Klebsiella phage vB_KpnM_KpV477]||_Klebsiella_phage_vB_KpnM_KpV477_.gbk|hypothetical protein|168|NC_031087(168272):18028-18195:-1 ^GeneID:29066995^ Klebsiella phage vB_KpnM_KpV477, complete genome.|neighbours:ID:YP_009288708.1(-1),ID:YP_009288710.1(-1)|neighbour_genes:putative DNA primase,hypothetical protein|
MKTFKEFVKLNEEMVAGDAGGNPQNIASGTTSGAVVNKGPETLPKKKRDKSKPET
>ID:AUO78730.1 |[Klebsiella phage vB_Kpn_F48]||_Klebsiella_phage_vB_Kpn_F48.gbk|hypothetical protein|168|MG746602(170764):49421-49588:1 ^^ Klebsiella phage vB_Kpn_F48, complete genome.|neighbours:ID:AUO78729.1(1),ID:AUO78731.1(1)|neighbour_genes:hypothetical protein,DNA primase / DNA he..|
MTLLEKYKQSLSEMVAGDSGGSPTNIASGTTTGDVVNKGPETLSQKKRKDKPSEE
>ID:ANM46511.1 |[Morganella phage vB_MmoM_MP1]||_Morganella_phage_vB_MmoM_MP1_.gbk|hypothetical protein|447|KX078569(163201):17098-17544:-1 ^^ Morganella phage vB_MmoM_MP1, complete genome.|neighbours:ID:ANM46430.1(-1),ID:ANM46416.1(-1)|neighbour_genes:DNA primase subunit,DNA helicase|
MIPRIADTVYAVKFIRLMQKPFSEWSAYKHSIIDDKGNLIKLPKTQEEKKAYTPFHASIRAMKRIMNTVPGLNTMATMATSWSAVASRYGLNEHEKEIFDALPLFEEMVAGDSSGDSTAIASGETSGAITNKGPDVMGKRKKKKDDKV
>ID:YP_009211453.1 |[Pectobacterium bacteriophage PM2]||_Pectobacterium_bacteriophage_PM2.gbk|hypothetical protein|171|NC_028940(170286):16336-16506:-1 ^GeneID:26637925^ Pectobacterium bacteriophage PM2, complete genome.|neighbours:ID:YP_009211452.1(-1),ID:YP_009211454.1(-1)|neighbour_genes:DNA primase subunit,hypothetical protein|
MLTYNEFIRLKEDMVAGDGGYDADNIASGTTSGAIVDLGPETIPSKKRKKEPEDKL
>ID:QBP35643.1 |[Phage NC-G]||_Phage_NC-G.gbk|hypothetical protein|162|MK310184(170164):129982-130143:-1 ^^ Phage NC-G, complete genome.|neighbours:ID:QBP35642.1(-1),ID:QBP35644.1(-1)|neighbour_genes:DNA primase/helicase,hypothetical protein|
MKSFKEVMNEDMVAGDAGGNPSNIASGTTSGAVVNKGPEQIPSKKRKEKSENE
>ID:AUM58602.1 |[Proteus phage phiP4-3]||_Proteus_phage_phiP4-3_.gbk|hypothetical protein|372|MG696114(167849):150776-151147:1 ^^ Proteus phage phiP4-3, complete genome.|neighbours:ID:AUM58601.1(1),ID:AUM58603.1(1)|neighbour_genes:replication and reco..,DNA primase subunit|
MSIIELLEMPFTEWDAFKKGIINENGDVIKFVMHDPSYTRLHKDVRWLKQGSKIYAERVKKVYEIMDDYNLDESFLEHPIIEEMVAGDSGGSIENIASGKTTGSITSKGPNKLGKKKKKDATN
>ID:YP_009195445.1 |[Proteus phage vB_PmiM_Pm5461]||_Proteus_phage_vB_PmiM_Pm5461_.gbk|hypothetical protein|372|NC_028762(161989):15738-16109:-1 ^^ Proteus phage vB_PmiM_Pm5461, complete genome.|neighbours:ID:YP_009195444.1(-1),ID:YP_009195446.1(-1)|neighbour_genes:DNA primase subunit,replication and reco..|
MSIIKLLETPFTEWDAFKKGIINEKGDVIKFVMNDPSYTRLHKDVRWLKQGSEIYAERIKKVYEIMDGYNLDESFLEHPIIEEMVAGDSGGSTENIASGKTSGSITSKGPNKLGKKKKKDATN
>ID:ASD52016.1 |[Pseudomonas phage PspYZU05]||_Pseudomonas_phage_PspYZU05_.gbk|hypothetical protein|384|KY971610(166442):40521-40904:-1 ^^ Pseudomonas phage PspYZU05, complete genome.|neighbours:ID:ASD52015.1(-1),ID:ASD52017.1(-1)|neighbour_genes:DNA primase subunit,helicase|
MRLIELLKKDFKDWPAFNAGIINEKGSLLRLPTNKEQSEFYGLQSEVARRLRAQLDLKNLNSAKEIIESAIRFFNIPHESQQELYSMLEMVAGDSGGSAENIASGTTTGDIILSPTTLPAKRKKRKK
>ID:YP_009615512.1 |[Salmonella phage Melville]||_Salmonella_phage_Melville_.gbk|hypothetical protein|465|NC_042044(159323):14151-14615:-1 ^GeneID:40091976^ Salmonella phage Melville, complete genome.|neighbours:ID:YP_009615511.1(-1),ID:YP_009615513.1(-1)|neighbour_genes:DNA primase,hypothetical protein|
MSTIKNGIDAVYAYKFIRLMQKPFTEWNAYEAKIIDEKGSVLKRPSTPEEKAAYTPFHAAVRSMKRMMSTVPGLNGIASMMSAWSSIASRYNITESEQKEIFDALPVFEDMVAGDSGGSVQNIASGTTSGAITNKGPEQIPSKRKRIKVNLKKL
>ID:YP_007501068.1 |[Salmonella phage vB_SenM-S16]||_Salmonella_phage_S16_.gbk|hypothetical protein|465|NC_020416(160221):15186-15650:-1 ^GeneID:14675269^ Salmonella phage S16, complete genome.|neighbours:ID:YP_007501067.1(-1),ID:YP_007501069.1(-1)|neighbour_genes:DNA primase,hypothetical protein|
MSTIKNGIDAVYAYKFIRLMQKPFTEWNAYEAKIIDEKGSVLKRPSTPEEKAAYTPFHAAVRSMKRMMSTVPGLNGIASMMSAWSSIASRYNITESEQKEIFDALPMFEDMVAGDSGGSVQNIASGTTTGAITNKGPEQIPSKRKRIKVNLKKL
>ID:YP_009148021.1 |[Salmonella phage STML-198]|STML-198|_Salmonella_phage_STML-198_.gbk|hypothetical protein|465|NC_027344(158099):56578-57042:-1 ^GeneID:24629833^ Salmonella phage STML-198, complete genome.|neighbours:ID:YP_009148020.1(-1),ID:YP_009148022.1(-1)|neighbour_genes:DNA primase/helicase,hypothetical protein|
MSTIKNGIDAVYAYKFIRLMQKPFTEWNAYEAKIIDEKGSVLKRPSTPEEKAAYTPFHAAVRSMKRMMSTVPGLNGIASMMSAWSSIASRYNITESEQKEIFDALPVFEDMVAGDSGGSVKNIASGTTSGAITNKGPEQIPSKRKRIKVNLKKL
>ID:YP_009126236.1 |[Salmonella phage STP4-a]||_Salmonella_phage_STP4-a_.gbk|hypothetical protein|465|NC_026607(159914):14764-15228:-1 ^GeneID:23681046^ Salmonella phage STP4-a, complete genome.|neighbours:ID:YP_009126235.2(-1),ID:YP_009126237.1(-1)|neighbour_genes:homing endonuclease,hypothetical protein|
MSTIKNGIDAVYAYKFIRLMQKPFTEWNAYEAKIIDEKGSVLKRPSTPEEKAAYTPFHAAVRSMKRMMSTVPGLNGIASMMSAWSSIASRYNITESEQKEIFDALPMFEDMVAGDSGGSVQNIASGTTTGAITNKGPEQIPSKRKRIKVNLKKL
>ID:YP_009286394.1 |[Salmonella phage vB_SnwM_CGG4-1]||_Salmonella_phage_vB_SnwM_CGG4-1_.gbk|hypothetical protein|465|NC_031065(159878):14760-15224:-1 ^^ Salmonella phage vB_SnwM_CGG4-1, complete genome.|neighbours:ID:YP_009286393.1(-1),ID:YP_009286395.1(-1)|neighbour_genes:DNA primase/helicase,hypothetical protein|
MSTIKNGIDAVYAYKFIRLMQKPFTEWNAYEAKIIDEKGSVLKRPSTPEEKAAYTPFHAAVRSMKRMMSTVPGLNGLASMMSAWSSIASRYNITESEQKEIFDALPMFEDMVVGDSGGSVQNIASGTTTGAITNKGPEQIPSKRKRIKVNLKKL
>ID:YP_009030076.1 |[Serratia phage PS2]||_Serratia_phage_PS2_.gbk|hypothetical protein|534|NC_024121(167266):16224-16757:-1 ^GeneID:19485151^ Serratia phage PS2, complete genome.|neighbours:ID:YP_009030075.1(-1),ID:YP_009030077.1(-1)|neighbour_genes:DNA primase,hypothetical protein|
MSKITRTTDMIYAYRFIRLMQKPFTEWKAHGYGIIDDQGKVLRRPKTDEEKTAYTSFHASIRSMKRMMNTVPGLSGMSALASAFSATAGRYGITEQEIEEICEACPEIEAALQEMVAGDSGGSVTNIATGKTTGAVTNKGPAVVGKKKSRKELAESVLGRSLKKAVKKVRRKFKPSK
>ID:APC45180.1 |[Shigella phage SH7]||_Shigella_phage_SH7_.gbk|hypothetical protein|165|KX828711(164870):16953-17117:-1 ^^ Shigella phage SH7, complete genome.|neighbours:ID:APC45253.1(-1),ID:APC45227.1(-1)|neighbour_genes:DNA primase DNA heli..,hypothetical protein|
MKTYKEFIKEDMVAGDSGGNPENISTGTTSGAVVNKGPEQIPKKKKEESKEKEE
>ID:YP_009288402.1 |[Shigella phage SHBML-50-1]||_Shigella_phage_SHBML-50-1_.gbk|hypothetical protein|165|NC_031085(166634):18804-18968:-1 ^GeneID:29060492^ Shigella phage SHBML-50-1, complete genome.|neighbours:ID:YP_009288401.1(-1),ID:YP_009288403.1(-1)|neighbour_genes:DNA primase/helicase,hypothetical protein|
MKTYKEFIKEDMVAGDSGGSPENISTGTTSGAVVNKGPEQIPKKKKEESKEKEE
>ID:YP_009277677.1 |[Shigella phage SHFML-11]||_Shigella_phage_SHFML-11.gbk|hypothetical protein|165|NC_030953(170650):134971-135135:-1 ^GeneID:29056384^ Shigella phage SHFML-11, complete genome.|neighbours:ID:YP_009277676.1(-1),ID:YP_009277678.1(-1)|neighbour_genes:DNA primase/helicase,hypothetical protein|
MKTFKEFIKEDMVAGDSGGNPENISTGTTSGAVVNKGPEQIPKKKKEESKEKEE
>ID:YP_009279030.1 |[Shigella phage SHFML-26]||_Shigella_phage_SHFML-26_.gbk|hypothetical protein|165|NC_031011(168993):83963-84127:-1 ^GeneID:29062321^ Shigella phage SHFML-26, complete genome.|neighbours:ID:YP_009279029.1(-1),ID:YP_009279031.1(-1)|neighbour_genes:DNA primase/helicase,hypothetical protein|
MKTYKEFIKEDMVAGDSGGNPENISTGTTSGAVVNKGPEQIPKKKKEESKEKEE
>ID:YP_009288988.1 |[Shigella phage SHSML-52-1]||_Shigella_phage_SHSML-52-1_.gbk|hypothetical protein|468|NC_031090(169621):18226-18693:1 ^GeneID:29067339^ Shigella phage SHSML-52-1, complete genome.|neighbours:ID:YP_009288987.1(1),ID:YP_009288989.1(1)|neighbour_genes:hypothetical protein,DNA primase/helicase|
MGIINTAIDSVYAYKFIRLMQKPFTEWKAYEAKIIDERGSVLKRPSTPEEKAAYTPFHASVRSMKRMMSTVPGLNGMASMMSAWSAVASRYNITEEQQKEIFKELPLFEDMVAGDSGGSPQAIASGTTTGAIVNKGPEQIPSKKRKRIKVNINKL
>ID:YP_003934657.1 |[Shigella phage SP18]||_Shigella_phage_SP18.gbk|gp61.1|168|NC_014595(170605):17068-17235:-1 ^GeneID:9830393^ Shigella phage SP18, complete genome.|neighbours:ID:YP_003934656.1(-1),ID:YP_003934658.1(-1)|neighbour_genes:gp61,hypothetical protein|
MKTFKDFINEDMVAGDAGGNPTNTATGTTSGVVVNKGPEQIPSKKRKNKDDKPTV
>ID:AUV63980.1 |[Shigella phage Sf20]||_Shigella_phage_Sf20_.gbk|hypothetical protein|177|MF327006(163982):111214-111390:-1 ^^ Shigella phage Sf20, complete genome.|neighbours:ID:AUV63979.1(-1),ID:AUV63981.1(-1)|neighbour_genes:hypothetical protein,hypothetical protein|
MIGFKQFVEENKLKEDMTAGDAGGNPEKIAAGETSGSITNRGPSVAGKEKRKKEKDGA
>ID:YP_009618847.1 |[Shigella phage Sf21]||_Shigella_phage_Sf21_.gbk|hypothetical protein|165|NC_042077(166002):17182-17346:-1 ^GeneID:40095450^ Shigella phage Sf21, complete genome.|neighbours:ID:YP_009618846.1(-1),ID:YP_009618848.1(-1)|neighbour_genes:DNA primase/helicase..,hypothetical protein|
MKTYKEFIKEDMVAGDSGGNPKNISTGTTSGAVVNKGPEQIPKKKKEESKEKEE
>ID:YP_009614958.1 |[Shigella phage Sf22]||_Shigella_phage_Sf22_.gbk|gp206|165|NC_042039(166283):130046-130210:-1 ^GeneID:40091373^ Shigella phage Sf22, complete genome.|neighbours:ID:YP_009614957.1(-1),ID:YP_009614959.1(-1)|neighbour_genes:DNA primase/helicase..,gp207|
MKTYKEFIKEDMVAGDSGGNPENISTGTTSGAVVNKGPEQIPKKKKEESKEKEE
>ID:ATE86565.1 |[Shigella phage Sf23]||_Shigella_phage_Sf23_.gbk|hypothetical protein|165|MF158046(167678):107192-107356:-1 ^^ Shigella phage Sf23, complete genome.|neighbours:ID:ATE86564.1(-1),ID:ATE86566.1(-1)|neighbour_genes:DNA primase/helicase..,hypothetical protein|
MKTYKEFIKEDMVAGDSGGNPENISTGTTSGAVVNKGPEQIPKKKKEESKEKEE
>ID:YP_009619242.1 |[Shigella phage Sf24]||_Shigella_phage_Sf24_.gbk|hypothetical protein|165|NC_042078(168112):113344-113508:-1 ^GeneID:40095857^ Shigella phage Sf24, complete genome.|neighbours:ID:YP_009619241.1(-1),ID:YP_009619243.1(-1)|neighbour_genes:DNA primase/helicase..,hypothetical protein|
MKTYKEFIKEDMVAGDSGGNPENISTGTTSGAVVNKGPEQIPKKKKEESKEKEE
>ID:AUV63444.1 |[Shigella phage Sf25]||_Shigella_phage_Sf25_.gbk|hypothetical protein|165|MF327009(168573):113015-113179:-1 ^^ Shigella phage Sf25, complete genome.|neighbours:ID:AUV63443.1(-1),ID:AUV63445.1(-1)|neighbour_genes:DNA primase/helicase..,hypothetical protein|
MKTYKEFIKEDMVAGDSGGNPENISTGTTSGAVVNKGPEQIPKKKKEESKEKEE
>ID:YP_004414934.1 |[Shigella phage Shfl2]||_Shigella_phage_Shfl2_.gbk|hypothetical protein|165|NC_015457(165919):17356-17520:-1 ^GeneID:10498797^ Shigella phage Shfl2, complete genome.|neighbours:ID:YP_004414933.1(-1),ID:YP_004414935.1(-1)|neighbour_genes:putative DNA primase,hypothetical protein|
MKTYKEFIKEDMVAGDSGGNPENISTGTTSGAIVNKGPEQIPKKKKEESKEKEE
>ID:YP_009110854.1 |[Shigella phage pSs-1]||_Shigella_phage_pSs-1_.gbk|gp47|165|NC_025829(164999):22903-23067:-1 ^GeneID:22475120^ Shigella phage pSs-1, complete genome.|neighbours:ID:YP_009110853.1(-1),ID:YP_009110855.1(-1)|neighbour_genes:gp46,gp48|
MKTYKEFIKEDMVAGDSGGNPENISTGTTSGAVVNKGPEQIPKKKKEESKEKEE
>ID:NP_899267.1 |[Vibrio phage KVP40]||_Vibrio_phage_KVP40_.gbk|hypothetical protein|477|NC_005083(244834):13248-13724:1 ^GeneID:2545767^ Vibrio phage KVP40, complete genome.|neighbours:ID:NP_899266.1(1),ID:NP_899268.1(1)|neighbour_genes:hypothetical protein,61|
MSVAKRGADGFYALRLSRLLHLRFDRWEAYRMGIIDADGKKLRDPVTAQEKSNWTLFHVTVRNIKRMVGALPGGKTALDYGASYLLLIELAKEYGLSDQFADECIRVEESVVAGDSGGDVAAIASGETTGAVTSAGPETIGDKKKKKKKKLKKFRHFD
>ID:YP_009006313.1 |[Vibrio phage VH7D]||_Vibrio_phage_VH7D_.gbk|hypothetical protein|480|NC_023568(246964):192558-193037:1 ^GeneID:18499945^ Vibrio phage VH7D, complete genome.|neighbours:ID:YP_009006312.1(1),ID:YP_009006314.1(1)|neighbour_genes:hypothetical protein,DNA priming protein|
MSVAKRGADGFYALRLSRLLHLRFERWEAYRMGIIDADGKKLRDPVTAQEKSNWTMFHVTVRNIKRMVGALPGGKTALDYGASYLLLIELAKEYGLSEDFAKECIRVEEAVVAGDAGDGSSSPESIASGETTGAVTNAGPETIGKKKKKKKLKKFRHFE
>ID:QBX06070.1 |[Vibrio phage ValB1 HC]||_Vibrio_phage_ValB1_HC_.gbk|hypothetical protein|480|MK568540(247619):67476-67955:-1 ^^ Vibrio phage ValB1 HC, complete genome.|neighbours:ID:QBX06069.1(-1),ID:QBX06071.1(-1)|neighbour_genes:DNA primase subunit,hypothetical protein|
MSVAKRGADGFYALRLSRLLHLRFERWEAYRMGIIDADGKKLRDPVTAQEKSNWTMFHVTVRNIKRMVGALPGGKTALDYGASYLLLIELAKEYGLSEDFAKECIRVEEAVVAGDAGDGSSSPESIASGETTGAVTNAGPETIGKKKKKKKLKKFRHFE
>ID:YP_009201346.1 |[Vibrio phage ValKK3]||_Vibrio_phage_ValKK3_.gbk|hypothetical protein|480|NC_028829(248088):120664-121143:-1 ^GeneID:26628569^ Vibrio phage ValKK3, complete genome.|neighbours:ID:YP_009201345.1(-1),ID:YP_009201347.1(-1)|neighbour_genes:DNA primase subunit,ATP-dependent DNA he..|
MSVAKRGADGFYALRLSRLLHLRFERWEAYRMGIIDADGKKLRDPVTAQEKSNWTMFHVTVRNIKRMVGALPGGKTALDYGASYLLLIELAKEYGLSEDFAKECIRVEEAVVAGDAGDGSSSPESIASGETTGAVTNAGPETIGKKKKKKKLKKFRHFE
>ID:YP_008125219.1 |[Vibrio phage nt-1]||_Vibrio_phage_nt-1_.gbk|hypothetical protein|480|NC_021529(247511):178001-178480:1 ^GeneID:15926521^ Vibrio phage nt-1, complete genome.|neighbours:ID:YP_009046852.1(1),ID:YP_008125220.2(1)|neighbour_genes:hypothetical protein,DNA primase subunit|
MSIAKRGADGFYALRLSRLLHLRFERWEAYRLGIIDANGKKLRDPETAQEKSNWTMFHVTVRNIKRMVNALPGGRTALDYGASYLLLIELAKEYGLSDDFADECIRVEESMVAGDAGDGSSSPESIASGETTGAVTNPGPETLGKKKKKKKLKKFRHFD
>ID:ALP47115.1 |[Vibrio phage phi-Grn1]||_Vibrio_phage_phi-Grn1_.gbk|hypothetical protein|480|KT919972(248605):121229-121708:1 ^^ Vibrio phage phi-Grn1, complete genome.|neighbours:ID:ALP47037.1(1),ID:ALP47003.1(1)|neighbour_genes:DNA helicase,DNA primase/helicase|
MSVAKRGADGFYALRLSRLLHLRFERWEAYRMGIIDADGKKLRDPVTAQEKSNWTMFHVTVRNIKRMVGALPGGKTALDYGASYLLLIELAKEYGLSEDFAKECIRVEEAVVAGDAGDGSSSPESIASGETTGAVTNAGPETIGKKKKKKKLKKFRHFE
>ID:ALP47497.1 |[Vibrio phage phi-ST2]||_Vibrio_phage_phi-ST2_.gbk|hypothetical protein|480|KT919973(250485):180760-181239:1 ^^ Vibrio phage phi-ST2, complete genome.|neighbours:ID:ALP47415.1(1),ID:ALP47384.1(1)|neighbour_genes:DNA helicase,DNA primase/helicase|
MSVAKRGADGFYALRLSRLLHLRFERWEAYRMGIIDADGKKLRDPVTAQEKSNWTMFHVTVRNIKRMVGALPGGKTALDYGASYLLLIELAKEYGLSEDFAKECIRVEEAVVAGDAGDGSSSPESIASGETTGAVTNAGPETIGKKKKKKKLKKFRHFE
>ID:ALY07077.1 |[Vibrio phage vB_VmeM-32]||_Vibrio_phage_vB_VmeM-32_.gbk|hypothetical protein|489|KU160494(199912):65064-65552:-1 ^^ Vibrio phage vB_VmeM-32, complete genome.|neighbours:ID:ALY07076.1(-1),ID:ALY07078.1(-1)|neighbour_genes:hypothetical protein,hypothetical protein|
MRTITDAIYTYKFIDLLQKPFNQWPAYRHGIIDADGKLLKKPKTNVEKSSYSKFHSMVRQIKRQLTVSVGHNLTKTLAVKTGWDVISEEYDIDLKTVALELNESDENLYQNLMEALTVGDSSDNVINISTGIASGSITKKAPETLQDRIKHKRKKKAEDCEK
>ID:AFN37253.1 |[Vibriophage phi-pp2]||_Vibriophage_phi-pp2_.gbk|hypothetical protein|477|JN849462(246421):13244-13720:1 ^^ Vibriophage phi-pp2, complete genome.|neighbours:ID:AFN37252.1(1),ID:AFN37254.1(1)|neighbour_genes:hypothetical protein,phage-associated DNA..|
MSVAKRGADGFYALRLSRLLHLRFDRWEAYRMGIIDADGKKLRDPVTAQEKSNWTLFHVTVRNIKRMVGALPGGKTALDYGASYLLLIELAKEYGLSDQFADECIRVEESVVAGDSGGDVGAIASGETTGAVTSAGPETLGDKKKKKKKKLKKFRHFD
>ID:YP_009153635.1 |[Yersinia phage PST]||_Yersinia_phage_PST_.gbk|hypothetical protein|165|NC_027404(167785):17100-17264:-1 ^GeneID:24677448^ Yersinia phage PST, complete genome.|neighbours:ID:YP_009153634.1(-1),ID:YP_009153636.1(-1)|neighbour_genes:DNA primase subunit,hypothetical protein|
MKTYKEFIKEDMVAGDSGGNPENISTGTTSGAVVNKGPEQIPKKKKEESKEKEE
>ID:VEV89649.1 |[Yersinia phage fPS-2]||_Yersinia_phage_fPS-2_.gbk|g033c|165|LR215722(169060):18207-18371:-1 ^^ Yersinia phage fPS-2 genome assembly, chromosome: I.|neighbours:ID:VEV89648.1(-1),ID:VEV89650.1(-1)|neighbour_genes:g032c,g034c|
MKTFKEFIKEDMVAGDSGGNPENISTGTTSGAVVNKGPEQIPKKKKEESKEKEE
>ID:YP_009149273.1 |[Yersinia phage phiD1]||_Yersinia_phage_phiD1_.gbk|g034|165|NC_027353(167063):17643-17807:-1 ^GeneID:24635470^ Yersinia phage phiD1 complete genome.|neighbours:ID:YP_009149272.1(-1),ID:YP_009149274.1(-1)|neighbour_genes:g033,g035|
MKTYKEFIKEDMVAGDSGGNPENISTGTTSGAVVNKGPEQIPKKKKEESKEKEE
