# Supplementary material for: Influence of Non-canonical DNA Bases on the Genomic Diversity of Tevenvirinae
Source: Front Microbiol. 2021 Apr 6;12:632686. doi: 10.3389/fmicb.2021.632686 (PMC8056088; doi:10.3389/fmicb.2021.632686)
Supplement: Supplementary Data Sheet 1 — Clustering results (folders “first clusterisation,” “second clusterisation,” and “third clusterisation”): the number of pan-genome components in the individual genome (files “pan genome components of genomes”), the total number of all clusters and components of the pan-genome (files “pan genome components”), a list of clusters of the core genome (files “core list”), a list of clusters of the softcore genome (files “softcore list”). Clusters of the softcore genome (folders “softcore clusters”) are presented in the files which show regions in genomes, protein sequences, names of viruses which have these proteins A description of softcore clusters is also supplied (file “Softcore clusters description”). [file Data_Sheet_1.ZIP › Data sheet 1/first clusterisation/softcore_clusters/19903_41.faa]

>ID:YP_004300645.1 |[Acinetobacter virus 133]|Acj133|_Acinetobacter_phage_133_.gbk|41|1455|NC_015250(159801):30423-31877:-1 ^GeneID:10323051^ Acinetobacter phage 133, complete genome.|neighbours:ID:YP_004300644.1(-1),ID:YP_004300646.1(-1)|neighbour_genes:hypothetical protein,40|
MIDVILGQLIGDQEYFGKVWPYLNEEYFPSGAPKVLYKAMKKHVDQYNVAPTLVSLEVSVDSTPGINENVHAGSIELLKALKTDKESLEWTVPETEKYIKKVAIELATSRIIEIQTNAEAPEEKRDRRIPDVGAIPEIMQKALAVGFDNSVGHDWLDDFEARWQAYQSKAYKVPFKSNMLNKITKGGVETGTLNVLMAGTNVGKSLGLCSLAADYIQMGLNVLYISMEMSEFVCAKRIDANLLDVTLDDIEDGVMTYQEYKLKMTKWREKANMGKLKIKQYPIGGADCNTFRGLINELKLKKGFKPDVIIVDYLGICASCRIKYTENTYTLNKAIAEELRAVAVEQQVPVWTGVQTNRGGGEKSDMALSDIAESAGITHHCDFILGVIETEEIKQQGNQMIKQLKTRYGNKDIWNTFMMGVRKGNQRWFDVDQPMTQLNNSGSGTPAQAQTVEPQSTRAKLDLLAGDFMGLGNNKLDISGAKFD
>ID:AWY10359.1 |[Acinetobacter phage AM101]||_Acinetobacter_phage_AM101_.gbk|replication and reco..|1497|MH165274(166487):134760-136256:1 ^^ Acinetobacter phage AM101, complete genome.|neighbours:ID:AWY10358.1(1),ID:AWY10360.1(1)|neighbour_genes:head vertex assembly..,hypothetical protein|
MIDIILGQLISNQEYFGKVWPYLKEEYFDKGPARILYNSIKKHVDAYHGVPSKVALDLVVNNSSLNEVDFNGTTTLLNNLKTEKESIDWLVPETEAFIKKRAIYNATVKIVQIQNNADKPINQRDKRLPDVGAIPDIMKEALAVCFDSSIGHNWMDDYESRWLSYQNKARKIPFKLSILGKITKGGVEIGTLNIILAGVNVGKSLGLCSLTADYLQSGKNVLYISMEMAEEVVAKRIDANLLDISMDDLDDGHVSYPEYKARMERWRRANVLGQLYIKQYPIGGAHALTFKALLNELKLKKGFKPDVIVVDYLGICASSRIKVFSENSYTLVKAIAEELRALAVEEGVPIWTAAQTTRGGWDNSDITMSDIAESAGLSHTADFILAAIETEELAAQGVQLMKQIKSRYGDKSINNKFTLCVKKGNQRWYEADGPSAPVIPDEMMTDDIIIKACVDAKENIPITEESIKLSNREELEKVHRISAASRSELEDLAAQLNF
>ID:YP_004009433.1 |[Acinetobacter phage Ac42]|Ac42|_Acinetobacter_phage_Ac42_.gbk|41|1437|NC_014660(167716):35772-37208:-1 ^GeneID:9925698^ Acinetobacter phage Ac42, complete genome.|neighbours:ID:YP_004009432.1(-1),ID:YP_004009434.1(-1)|neighbour_genes:hypothetical protein,40|
MIDVILSQLLCNEQYFSKVWPYMDEEYFPSGPATVLFKTIKNHVDAYNTVPSKVAINMVIENTPMTENELNGAKSLLNELSLEKENNDWLLVETEKYVQNTAVYNATSKILEISANAELPLERQNKKLPGLGAIPDIMRDAISISFDSYVGHDWLDDYESRWLSYKNKARKVPFRLNILNKITKGGAEIATLNILLAGVNVGKSLGLCSLAADYLLDGKNVLYISMEMAEEVCAKRIDANLLDVTLDDIDDGNISYHEYKGKMERYREQKTLGRLIIKQYGNGTASANTFRSLVNELKLKKRFVPDVIIIDYLGICASARIKVYTENSYTLVKAIAEELRALAFETQTVLWTAAQTTRAGWDSSDLNMSDIAESAGLPATADFILAVIETEELAQQGRQLVKQIKSRYGDKNLWNKFLIGVKKGNQRWVELDENAQFSDVSGSTPKNENLPLNQEKLPPRARLDQLAAELEGFDGITA
>ID:YP_004009691.1 |[Acinetobacter phage Acj61]||_Acinetobacter_phage_Acj61_.gbk|41|1452|NC_014661(164093):37177-38628:-1 ^GeneID:9925965^ Acinetobacter phage Acj61, complete genome.|neighbours:ID:YP_004009690.1(-1),ID:YP_004009692.1(-1)|neighbour_genes:hypothetical protein,40|
MIDVILGQLVANQDYFGRVWPYLNEDYFEKGPARILYNSIRKHVNDYNGVPSKVALNLALSNSRAGEVELKGANDLLNSLSDQVESCDWLIPETEKYIQKVAMYNATSRIIQIQTNADLPPEQRNRKIQDVGAIPDIMRDALSVCFDSSVGHNWMDDYEARWLSYQNKTRKIPFKLPILNRITKGGAENATLNILLAGSNVGKSLGLCTLAADYLQTGKNVLYITMEMAEEVCAKRIDANLLDVTLDDIDDGKISYPEYKSKMERWRKANVLGQLYIKQYATGGANANTFRALINELKLKKGFVPDVIIIDYLGICGSCRIKQYTENSYTLVKAIAEELRALAFDTNTLIWSAAQTTRGGWDASDMSMSDVAESAGLVHTADFMLGVIETEELAQQGLQLIKQLKSRYGDKMINNKFTLVVKKGNQRWVEPDGETAPKIPAASDHEMEISHAQQTTQEHLNKVHRVQAASRSELEDLADQIKF
>ID:YP_004010216.1 |[Acinetobacter phage Acj9]||_Acinetobacter_phage_Acj9_.gbk|41|1494|NC_014663(169947):40448-41941:-1 ^GeneID:9926513^ Acinetobacter phage Acj9, complete genome.|neighbours:ID:YP_004010215.1(-1),ID:YP_004010217.1(-1)|neighbour_genes:hypothetical protein,hypothetical protein|
MIDVILGQLISNQEYFGRVWPYLNEDYFEKGPAQIVFNSIKHHVDKYNGVPSKVALDIAIQNSKISDAEFSGTVKLLSLLKTEKESLDWLIPETEAFVKDVAIQNATMKIIQIQVNSQKDAKHRDKRIPDVGAIPDIMKEAISICFDTSVGHSWLDDYEARWLEYQNKSRKIPFKLNILNRITKGGVETGTLNIILAGVNVGKSLGLCSLAADYLQSGKNVLYISMEMAEHVVAKRIDANLLDVTMDDLDEGHVSYAEYKNKMERWRKSNVLGQLYIKQYPIGGANALTFKALLNELKLKKGFVPDVIIVDYLGICASARIKVFSENSYTLVKAIAEELRALAVEEQVPVWTAAQTTRGGWDSSDITMGDIAESAGLSHTADFILAAIETEDLALQGVQLMKQIKSRYGDKMINNKFNLAVKKGNQRWHEVDGPSAPVIPDVSEAEIIAACVGAKEDIPITDESIELTKMAEMDKVHRVAAASRSELDDFVNQINFG
>ID:AXY82830.1 |[Acinetobacter phage KARL-1]||_Acinetobacter_phage_KARL-1_.gbk|DNA primase-helicase..|1497|MH713599(166560):148998-150494:1 ^^ Acinetobacter phage KARL-1, complete genome.|neighbours:ID:AXY82829.1(1),ID:AXY82831.1(1)|neighbour_genes:head vertex assembly..,hypothetical protein|
MIDIILGQLISNQEYFGKVWPYLKEEYFDKGPARILYNSIKKHVDAYHGVPSKVALDLVVNNSSLNEVDFNGTTTLLNNLKTEKESIDWLVPETEAFIKKRAIYNATVKIVQIQNNADKPINQRDKRLPDVGAIPDIMKEALAVCFDSSIGHNWMDDYESRWLSYQNKARKIPFKLSILGKITKGGVEIGTLNIILAGVNVGKSLGLCSLTADYLQSGKNVLYISMEMAEEVVAKRIDANLLDISMDDLDDGHVSYPEYKARMERWRRANVLGQLYIKQYPIGGAHALTFKALLNELKLKKGFKPDVIVVDYLGICASSRIKVFSENSYTLVKAIAEELRALAVEEGVPIWTAAQTTRGGWDNSDITMSDIAESAGLSHTADFILAAIETEELAAQGVQLMKQIKSRYGDKSINNKFTLCVKKGNQRWYEADGPSAPVIPDEMMTDDIIIKACVDAKENIPITEESIKLSNREELEKVHRISAASRSELEDLAAQLNF
>ID:YP_006488887.1 |[Acinetobacter phage ZZ1]||_Acinetobacter_phage_ZZ1_.gbk|DNA primase-helicase..|1485|NC_018087(166687):38786-40270:-1 ^GeneID:13164973^ Acinetobacter phage ZZ1, complete genome.|neighbours:ID:YP_006488890.1(-1),ID:YP_006488885.1(-1)|neighbour_genes:hypothetical protein,head vertex assembly..|
MIDVILGQLISNQEYFGRVWPYMKDEYFEKGPARTIFNSIKKHVDAYNGVPSKVALDIAIGNSQLPETEYKGAMELLNRLKLEKESNDWLVPETEQYVKNVAMYNATTRIVQIQLNAEKPKEKRDKYLPDVGAIPDIMKEALSICFDSSIGHSWMDDYEARWLSYQNKTRKVPFKLNKLNVITKGGVETGTLNILLAGVNVGKSLGLCSLAADYLQMGKNVLYISMEMAEEVVAKRIDANLLDVTMDDLDEGHVSYAEYKGKMERWRKSNVLGQLYIKQYPIGGAHALTFKALLNELKLKKGFKPDIIVVDYLGICASSRIKVFSENSYTLVKAIAEELRALAVEEEVPIWTAAQTTRGGWDNSDITMGDIAESAGLSHTADFILAVIETEDLAAQGIQLMKQIKSRYGDKMVNNKFNLCVKKGNQRWHEEDGPSAPIIPSEEEIIQACIGAADQVPVTQESIELHKSVEMDKVHRVAAASRSELDALAESLTF
>ID:AXF40641.1 |[Acinetobacter phage vB_ApiM_fHyAci03]||_Acinetobacter_phage_vB_ApiM_fHyAci03_.gbk|DNA helicase|1497|MH460829(165975):34322-35818:-1 ^^ Acinetobacter phage vB_ApiM_fHyAci03, complete genome.|neighbours:ID:AXF40640.1(-1),ID:AXF40642.1(-1)|neighbour_genes:hypothetical protein,head vertex assembly..|
MIDIILGQLISNQEYFGKVWPYLKEEYFDKGPARILYNSIKKHVDAYHGVPSKVALDLVVNNSSLNEVDFNGTTTLLNNLKTEKESIDWLVPETEAFIKKRAIYNATVKIVQIQNNADKPINQRDKRLPDVGAIPDIMKEALAVCFDSSIGHNWMDDYESRWLSYQNKARKIPFKLSILGKITKGGVEIGTLNIILAGVNVGKSLGLCSLTADYLQSGKNVLYISMEMAEEVVAKRIDANLLDISMDDLDDGHVSYPEYKARMERWRRANVLGQLYIKQYPIGGAHALTFKALLNELKLKKGFKPDVIVVDYLGICASSRIKVFSENSYTLVKAIAEELRALAVEEGVPIWTAAQTTRGGWDNSDITMSDIAESAGLSHTADFILAAIETEELAAQGVQLMKQIKSRYGDKSINNKFTLCVKKGNQRWYEADGPSAPVIPDEMMTDDIIIKACVDAKENIPITEESIKLSNREELEKVHRISAASRSELEDLAAQLNF
>ID:APU01405.1 |[Aeromonas phage 65.2]||_Aeromonas_phage_65.2_.gbk|DNA primase/helicase|1563|KY290955(236567):9306-10868:-1 ^SEED:fig|6666666.172300.peg.14^ Aeromonas phage 65.2, complete genome.|neighbours:ID:APU01404.1(-1),ID:APU01406.1(-1)|neighbour_genes:hypothetical protein,hypothetical protein|
MSINISQIIINNLIYNGEYFGKVYPFLESSYFSKGPYRIAFDMIREHAKKHNKAPSVAALSVMVERKQNMSQVEYDQTKILISRIEQAPEDKNWLIEETERFCKERAIDIALSECIQIRENFSKPLDEQDPKIKDLGAMQDIMKKAMSVGFTFDIGHDYMGQAEDRWEAYNQKTNKIPFLNHMLNRITKGGVEIGTLNVILAGTGVGKSIGLCHLATEYMQLGLNVLYVSFEMSEETVGKRIDANLMDLTLDDLDSGLIQKTEFMNRFNKKVIGKSLGKLYVKQFPTSGANVNHIRNLIDELEMKKGFKPDIIMVDYLGIMASSRMKFSDNSYAFIKAISEEVRGLAIEKKLVAWSGAQTNRGSSDSLEIDKADIADSYALLHGCDFVLAISEDEDLIGMGQQLFKQLKSRYGDINTYNKFCMVVEKSKMRWSDLDETTPYTVVFERKDLEERSDIKADSIVVRTGDTSTSVPVALDPEIEDIIDTKPLGNVLFKRAMTNVDIKIDFDIPEDNDDDIPWD
>ID:YP_004300852.1 |[Aeromonas virus 65]||_Aeromonas_phage_65_.gbk|41|1563|NC_015251(235229):9308-10870:-1 ^GeneID:10323274^ Aeromonas phage 65, complete genome.|neighbours:ID:YP_004300851.1(-1),ID:YP_004300853.1(-1)|neighbour_genes:61.1,hypothetical protein|
MSINISQIIINNLIYNGEYFGKVYPFLESSYFSKGPYRIAFDMIREHAKKHNKAPSVAALSVMVERKQNMSQVEYDQTKILISRIEQAPEDKNWLIEETERFCKERAIDIALSECIQIRENFSKPLDEQDPKIKDLGAMQDIMKKAMSVGFTFDIGHDYMGQAEDRWEAYNQKTNKIPFLNHMLNRITKGGVEIGTLNVILAGTGVGKSIGLCHLATEYMQLGLNVLYVSFEMSEETVGKRIDANLMDLTLDDLDSGLIQKTEFMNRFNKKVIGKSLGKLYVKQFPTSGANVNHIRNLIDELEMKKGFKPDIIMVDYLGIMASSRMKFSDNSYAFIKAISEEVRGLAIEKKLVAWSGAQTNRGSSDSLEIDKADIADSYALLHGCDFVLAISEDEDLIGMGQQLFKQLKSRYGDINTYNKFCMVVEKSKMRWSDLDETTPYTVVFERKDLEERSDIKADSIVVRTGDTSTSVPVALDPEIEDIIDTKPLGNVLFKRAMTNVDIKIDFDIPEDNDDDIPWD
>ID:ATI17490.1 |[Aeromonas phage AS-szw]||_Aeromonas_phage_AS-szw_.gbk|DNA primase-helicase..|1560|MF498773(229957):163402-164961:1 ^^ Aeromonas phage AS-szw, complete genome.|neighbours:ID:ATI17489.1(1),ID:ATI17491.1(1)|neighbour_genes:hypothetical protein,hypothetical protein|
MSISQIIINNLVFNGEYFGKVYPFLKSEYFSKGPYRIAFDLIDTYAKKHNKAPSVAALDVMLERKQNMSQVEYDQTKVLVSRIEQIPEDKNWLIEETESFCKERAIDIALSECIQIRENFAKPLDEQDPKIKDIGAMQEIMKKAMSVGFTFDVGHDYMNSAEERWEAYNQKTNKIPFLNHMLNRITKGGVERGTLNVILAGTGVGKSIGLCHLATEYMQLGLNVLYVSFEMSEETVGKRIDANLMDLTLDELDSGLIQKSEFMNRFNKKVAGKKLGKLYVKQFPTSGANVNHIRNLMDELEMKKGFKPDVIMVDYLGIMASSRMKFSDNSYSFIKAISEEVRGLAIEKKIVAWSGAQTNRGSSGSLEIDKADIADSYALLHGCDFVLAISEDEDLVQMGQQLFKQLKSRYGDINTHNKFCLAVQKNYMRWSDLDDTTPYTVVFERKDLEEKTDIQEDAVIVRQGDQITSIPVEITQEMEEVIDTTPMGSSMFKRRMSKTEVDFNDLLAEQSVDEDIPWD
>ID:ASU00507.1 |[Aeromonas phage AS-zj]||_Aeromonas_phage_AS-zj_.gbk|DNA primase-helicase..|1560|MF448340(229929):40035-41594:1 ^^ Aeromonas phage AS-zj, complete genome.|neighbours:ID:ASU00508.1(1),ID:ASU00506.1(1)|neighbour_genes:hypothetical protein,hypothetical protein|
MSISQIIINNLVFNGEYFGKVYPFLKSEYFSKGPYRIAFDLIDTYAKKHNKAPSVAALDVMLERKQNMSQVEYDQTKVLVSRIEQIPEDKNWLIEETESFCKERAIDIALSECIQIRENFAKPLDEQDPKIKDIGAMQEIMKKAMSVGFTFDVGHDYMNSAEERWEAYNQKTNKIPFLNHMLNRITKGGVERGTLNVILAGTGVGKSIGLCHLATEYMQLGLNVLYVSFEMSEETVGKRIDANLMDLTLDELDSGLIQKSEFMNRFNKKVAGKKLGKLYVKQFPTSGANVNHIRNLMDELEMKKGFKPDVIMVDYLGIMASSRMKFSDNSYSFIKAISEEVRGLAIEKKIVAWSGAQTNRGSSGSLEIDKADIADSYALLHGCDFVLAISEDEDLVQMGQQLFKQLKSRYGDINTHNKFCLAVQKNYMRWSDLDDTTPYTVVFERKDLEEKTDIQEDAVIVRQGDQITSIPVEITQEMEEVIDTTPMGSSMFKRRMSKTEVDFNDLLAEQSVDEDIPWD
>ID:NP_943891.1 |[Aeromonas virus Aeh1]||_Aeromonas_phage_Aeh1_.gbk|41|1458|NC_005260(233234):8928-10385:-1 ^GeneID:2658236^ Aeromonas phage Aeh1, complete genome.|neighbours:ID:NP_943890.1(-1),ID:NP_943892.1(-1)|neighbour_genes:gp61.1 conserved hyp..,gp40 head vertex ass..|
MSIEQSILTNLLVSEEYFRQVFPFLKSEYFPRGPIRIIFELIQKHYNEYKTIPTHNALVIALEKRSGIAQVEFDEAYSGIAELTGVPEDLAWLLAETEKYCQERAMHNALSEAIRIQENHAKPLDERDKRISDIGAIPDLMKNALAVAFNIAIGHDYFDDVESRFQSYRMKTKKISFLTKILNTITKGGVERKTLNLILAGVNVGKSLGLCHLACEYLLQGYNVLYVSMEMGEEVCGKRIDANLLDVSLDDIDDGLISESDFMRRFGALKQKNCGKLVVKQFPTGAANVNHLNNLMADLQIKKGFKPDIVIVDYLGIMCSKRMTAYSENSYTLVKAIAEELRGFAVEHNVVVWSAAQTTRGGWDSSDISMSDIAESAGLAATADFILAAMETDELAEIGQQLMKQIKSRYGDKNKFSRFNLCVDKGKQRWHEPDGNFGGNLNDANDRMQATHKDNVAKAKDLSTRNKMDQLSAMGDASDAVDWGI
>ID:AUE22556.1 |[Aeromonas phage Ah1]||_Aeromonas_phage_Ah1_.gbk|DNA primase-helicase..|1461|MG250483(221116):9553-11013:-1 ^^ Aeromonas phage Ah1, complete genome.|neighbours:ID:AUE22555.1(-1),ID:AUE22557.1(-1)|neighbour_genes:hypothetical protein,head vertex assembly..|
MNVNRTIYLTNLLVSEEYFRQVFPFLKSEYFPRGPIRIIFELIQKHYNEYKTIPTHNALVIALEKRTGIAQVEFDEAYAGIAELTGVPEDLAWLLSETEKYCQERAMHNALSEAIRIQENHAKPLDERDKRIADIGAIPDLMKNALAVAFNIAIGHDYFDDVESRFQSYRMKAKKIPFTTRILNTITKGGVERKTLNLILAGVNVGKSLGLCHLACEYLLQGYNVLYVSMEMGEEVCGKRIDANLLDVSLDDIDDGLISESDFMRRFGALKQKNCGKLVVKQFPTGAANVNHLNNLMADLQIKKGFKPDIVIVDYLGIMCSKRMTAYSENSYTLVKAIAEELRGFAVEHNVVVWSAAQTTRGGWDSSDISMSDIAESAGLAATADFILAAMETDELAEIGQQLMKQIKSRYGDKNKFSRFNLCVDKSKQRWSEPEGNFGGNLNDANDRMQATHKENVAKAKDMSTRNKMEQLAAMNDASDAVDWGI
>ID:QAX98595.1 |[Aeromonas phage AsFcp_2]||_Aeromonas_phage_AsFcp_2_.gbk|DNA primase-helicase..|1455|MH791401(219171):179304-180758:-1 ^^ UNVERIFIED: Aeromonas phage AsFcp_2, complete genome.|neighbours:ID:QAX98594.1(-1),ID:QAX98596.1(-1)|neighbour_genes:hypothetical protein,hypothetical protein|
MSIEQSILTNLLVSEEYFRQVFPFLKSEYFPRGPIRIIFDLIKKHYDNYKTIPTHNALVIALEKRSGISQIEFDEAYGGIGELIGAPEDLAWLMAETEKYCQERAMNNALSEAIRIQENHAKPLDERDKKISDIGVIPDLMKNALAVAFNLAIGHDYFDDVEQRFQSYRMKTKKISFMTKILNTITKGGVERKTLNLILAGVNVGKSLGLCHLACEYLLQGYNVLYVSMEMGEEVCGKRIDANLLDVTLDDIDDGLITETDFMRRFGNLKQKNCGKLVVKQFPTGAANVNHLNNLMADLQIKKGFKPDIVIVDYLGIMCSKRMTTFSENSYTLVKAIAEELRGFAVEHNVVVWSAAQTTRGGWDSSDISMSDIAESAGLAATADFILAAMETEELAEIEQQLFKQIKSRYGDKNKFTRFNLCVNKGKQRWSEPDGNFGGNLDDASSRVQQAHKENVAQAKDLSTRNKMDQLANMNIGDDAEWGI
>ID:QAX97930.1 |[Aeromonas phage Asswx_1]||_Aeromonas_phage_Asswx_1_.gbk|DNA primase-helicase..|1560|MH791398(229103):171094-172653:1 ^^ UNVERIFIED: Aeromonas phage Asswx_1, complete genome.|neighbours:ID:QAX97929.1(1),ID:QAX97931.1(1)|neighbour_genes:hypothetical protein,hypothetical protein|
MSISQIIINNLVFNGEYFGKVYPFLKSEYFSKGPYRIAFDLIDTYAKKHNKAPSVAALDVMLERKQNMSQVEYDQTKVLVSRIEQIPEDKNWLIEETESFCKERAIDIALSECIQIRENFAKPLDEQDPKIKDIGAMQEIMKKAMSVGFTFDVGHDYMNSAEERWEAYNQKTNKIPFLNHMLNRITKGGVERGTLNVILAGTGVGKSIGLCHLATEYMQLGLNVLYVSFEMSEETVGKRIDANLMDLTLDELDSGLIQKSEFMNRFNKKVAGKKLGKLYVKQFPTSGANVNHIRNLMDELEMKKGFKPDVICCDYLGIMASSRMKFSDNSYSFIKAISEEVRGLAIEKKVVVWSGAQTNRGSSGSLEIDKADIADSFALLHGCDFVLAISEDEDLVQMGQQLFKQLKSRYGDINTHNKFCLAVQKNYMRWSDLDDTTPYTVVFERKDLEEKTDIQEDAVIVRQGDQITSIPVEITQEMEDVIDTTPMGSSMFKRRMSKTEVDFNDLLAEQSVDEDIPWD
>ID:QAY01218.1 |[Aeromonas phage Aswh_1]||_Aeromonas_phage_Aswh_1_.gbk|DNA primase-helicase..|1569|MH791414(229730):66460-68028:-1 ^^ UNVERIFIED: Aeromonas phage Aswh_1, complete genome.|neighbours:ID:QAY01217.1(-1),ID:QAY01219.1(-1)|neighbour_genes:hypothetical protein,hypothetical protein|
MSVSMSQIIINNLVYNSEFFGKVYPFLKPEYFARGPYRIAFEMIHEYAKKHNKAPSVNALGVMIEKKQNISQVEYDQSKVLISRIEQIPEDPKWLVEETEKFCQERAMDIAISECIQIRENFSKPLDEQDKKIKDIGAIPEIMKTALSVGFTFDIGHDYMAQAEDRWESYNKKTNKIPFLNHMLNRITKGGVELGTLNVILAGTGVGKSIGLCHLATEYLQLGLNVLYVSFEMSEETVGKRIDANLMDISLDDLDSGLVQKSEFMNRFNKKVLGKKLGKLFVKQFPTSGANVNHIRNLMDELEMKKGFKPDVIMVDYLGIMASSRMKFSDNSYSFIKAISEEVRGLAIEKKIVAWSGAQTNRGSSGSLEIDKADIADSYALLHGCDFVLAISEDEDLISLGQQLFKQLKSRYGDINTHNKFCMVVEKGKMRWSDLDDTAPYTVVYERKDLEERSDISADSIVVRKGDDVTSVAVEIEPEIADIIDTKPLGPVLFKRNLSKVQIDFNEDIAGMIDEDSAPWDD
>ID:YP_007010269.1 |[Aeromonas phage CC2]||_Aeromonas_phage_CC2_.gbk|DNA primase-helicase..|1563|NC_019538(231743):96802-98364:-1 ^GeneID:14016516^ Aeromonas phage CC2, complete genome.|neighbours:ID:YP_007010268.1(-1),ID:YP_007010270.1(-1)|neighbour_genes:hypothetical protein,hypothetical protein|
MSISQIIINNLVFNGEYFGKVYPFLKSEYFSKGPYRIAFDLIDTYAKKHNKAPSVAALDVMLERKQNMSQVEYDQTKVLVSRIEQIPEDKNWLIEETESFCKERAIDIALSECIQIRENFAKPLDEQDPKIKDIGAMQEIMKKAMSVGFTFDVGHDYMNSAEERWEAYNQKTNKIPFLNHMLNRITKGGVERGTLNVILAGTGVGKSIGLCHLATEYMQLGLNVLYVSFEMSEETVGKRIDANLMDLTLDELDSGLIQKSEFMNRFNKKVAGKKLGKLYVKQFPTSGANVNHIRNLMDELEMKKGFKPDVIMVDYLGIMASSRMKFSDNSYSFIKAISEEVRGLAIEKKIVAWSGAQTNRGSSGSLEIDKADIADSYALLHGCDFVLAISEDEDLVQMGQQLFKQLKSRYGDINTHNKFCMVVEKAKMRWSDLDETTPYTVVFERKDLEERSDIQDDAVIVRRGDEITSVPVEVTPEVVDEIDTTPMGGSMFKRRMSKTEVDFNDLLAEQTHEDDAPWDN
>ID:YP_009011441.1 |[Aeromonas phage PX29]||_Aeromonas_phage_PX29_.gbk|41|1455|NC_023688(222006):8669-10123:-1 ^GeneID:18559936^ Aeromonas phage PX29, complete genome.|neighbours:ID:YP_009011440.1(-1),ID:YP_009011442.1(-1)|neighbour_genes:61.1,hypothetical protein|
MSIEQSILTNLLVSEEYFRQVFPFLKSEYFPRGPIRIIFDLIKKHYDNYKTIPTHNALVIALEKRSGISQIEFDEAYGGIGELIGVPEDLAWLMAETEKYCQERAMNNALSEAIRIQENHAKPLDERDKKIPDIGVIPDLMKNALAVAFNLAIGHDYFDDVEQRFQSYRMKTKKISFMTKILNTITKGGVERKTLNLILAGVNVGKSLGLCHLACEYLLQGYNVLYVSMEMGEEVCGKRIDANLLDVTLDDIDDGLITETDFMRRFGNLKQKNCGKLVVKQFPTGAANVNHLNNLMADLQIKKGFKPDIVIVDYLGIMCSKRMTTFSENSYTLVKAIAEELRGFAVEHNVVVWSAAQTTRGGWDSSDISMSDIAESAGLAATADFILAAMETEELAEIEQQLFKQIKSRYGDKNKFTRFNLCVNKGKQRWSEPDGNFGGNLDDASSRVQQAHKENVAQAKDLSTRNKMDQLANMNIGDDAEWGI
>ID:YP_003969430.1 |[Aeromonas phage phiAS5]||_Aeromonas_phage_phiAS5_.gbk|DNA primase-helicase..|1455|NC_014636(225268):101676-103130:-1 ^GeneID:9861548^ Aeromonas phage phiAS5, complete genome.|neighbours:ID:YP_003969429.1(-1),ID:YP_003969431.1(-1)|neighbour_genes:hypothetical protein,hypothetical protein|
MSIEQSILTNLLVSEEYFRQVFPFIKREYFPRGPIRLIFELIQKHYTEYKTIPTHNALAIALEKRTGISQVEFDEAYSGIGELVGVPEDLGWLLAETEKYCQERAMHNALSEAILIQENHAKPLDERDRKIKDIGAIPDLMKNALAVAFNLAIGHDYFDDVESRFQSYKTKSKKIPFITKILNTITKGGVERRTLNIILAGVNVGKSLGLCHLACEYLLQGYNVLYVSMEMGEEVCGKRIDANLLDVTLDDIDDGLISETDFMRRFAGLKQKNCGKLVVKQFPTGAANCNHLDNLMSDLQIKKGFKPDIVIVDYLGIMASKRMTAYSENSYTMVKAIAEELRGFAIEHDVVVWSAAQTTRGGWDSSDINMSDVAESAGLPATCDFMLAAMETEELAEINQQLFKQIKSRYGDKNKFTRFNLCVNKGKQRWTEPEGNFGGNLNDASSRMNEAHKENVAKAKDLSTRNKMDKLADATIDDAVDWGI
>ID:YP_802980.1 |[Escherichia virus RB32]||_Bacteriophage_RB32_.gbk|41|1428|NC_008515(165890):18985-20412:-1 ^GeneID:4405680^ Bacteriophage RB32, complete genome.|neighbours:ID:YP_802979.1(-1),ID:YP_802981.1(-1)|neighbour_genes:dmd,40|
MVEIILSHLIFDQAYFSKVWPYMDSEYFESGPAKNTFKLIKSHVNEYHSVPSINALNVALENSSFTETEYSGVKTLISKLADSPEDHSWLVKETEKYVQQRAMFNATSKIIEIQTNAELPPEKRNKKMPDVGAIPDIMRQALSISFDSYVGHDWMDDYEARWLSYMNKARKVPFKLRILNKITKGGAETGTLNVLMAGVNVGKSLGLCSLAADYLQLGHNVLYISMEMAEEVCAKRIDANMLDVSLDDIDDGHISYAEYKGKMEKWREKSTLGRLIVKQYPTGGADANTFRSLLNELKLKKNFVPTIIIVDYLGICKSCRIRVYSENSYTTVKAIAEELRALAVETETVLWTAAQVGKQAWDSSDVNMSDIAESAGLPATADFMLAVIETEELAAAEQQLIKQIKSRYGDKNKWNKFLMGVQKGNQKWVEIEQDSTPSEVSEVAGSQQIQAEQNRYQRNESTRAQLDALANELKF
>ID:YP_009218697.1 |[Citrobacter phage IME-CF2]||_Citrobacter_phage_IME-CF2_.gbk|DNA primase/helicase|1437|NC_029013(177688):97688-99124:1 ^GeneID:26644914,SEED:fig|1527524.5.peg.167^ Citrobacter phage IME-CF2, complete genome.|neighbours:ID:YP_009218696.1(1),ID:YP_009218698.1(1)|neighbour_genes:hypothetical protein,hypothetical protein|
MIVETIFSNLVFNGTYFVQAWPHLKRDYFEGNAQVLYDLMDKHVQEFNSIPSQTALEVALEKKSLSDVVYEDTKKMIRSMKNAPEDLDWLMKETETYCKDKAMYRALSRAIEIQANAEKPAGERNNKLPDVGAIPDIMAEALAISFDSSVGHDYFEDYEKRWMLYQSKAMKIPFNIPILNAITKGGAERGTLNILMAGVNVGKSLGLCSLAADYLQSGKNVLYISMEMAEHVCSKRIDANLLDVSMDDIDNGNIQYADYKNRMERLKQSKVGRLIVKQYPTAGANANHFKALIKELKLKKNFVPDVIIVDYLGICASTRVRGAENTYILVKAIAEELRGLAVETNTVMWTGAQTTRNAWDASDISMGDVAESAGLPATADFMLAVIETDELAEQGLQMFKQIKSRYGDKNHFNHFKLEVRKGNQRWMDADNSDIGFKSDYKGRQMPKTVEEAQGAMVKQAEGNRSKLAEAAKSMNIEF
>ID:YP_009194854.1 |[Citrobacter phage Margaery]||_Citrobacter_phage_Margaery_.gbk|replication and reco..|1440|NC_028755(178182):19979-21418:-1 ^^ Citrobacter phage Margaery, complete genome.|neighbours:ID:YP_009194853.1(-1),ID:YP_009194855.1(-1)|neighbour_genes:hypothetical protein,head vertex assembly..|
MIVETIFSNLVFNGTYFVQAWPHLRREYFEGNAQILFDLVDKHVQEFNSIPSQTALEVALDKKSLSDVVYEDTKKMIRSMKNAPEDLEWLMKETETYCRDKAMYRALSRAIEIQANAEKPAGERNNKIPDVGAIPDIMAEALAISFDSSVGHDYFEDYEKRWMLYQSKAMKIPFNIPILNAITKGGAERGTLNILMAGVNVGKSLGLCSLAADYLQSGKNVLYISMEMAEHVCSKRIDANLLDVPLDDIDNGNITYADYKNRMERLKQSKVGRLIVKQYPTAGANANHFKALIKELKLKKGFVPDVIIVDYLGICASTRVRGAENTYILVKAIAEELRGLAVETNTVMWTGAQTTRAAWDASDISMGDVAESAGLPATADFMLAVIETDELADQGLQLFKQIKSRYGDKNHFNHFKLEVRKGNQRWMDTDNSDIGFKSDYKGRQMPKTVEEAQGAMVKQAETNRSNKLAEIANSTDIQF
>ID:AYJ72899.1 |[Citrobacter phage Maroon]||_Citrobacter_phage_Maroon_.gbk|helicase|1440|MH823906(178830):19533-20972:-1 ^^ Citrobacter phage Maroon, complete genome.|neighbours:ID:AYJ72898.1(-1),ID:AYJ72900.1(-1)|neighbour_genes:hypothetical protein,head vertex assembly..|
MIVETIFSNLVFNGTYFVQAWPHLRREYFEGNAQILFDLVDKHVQEFNSIPSQTALEVALDKKSLSDVVYEDTKKMIRSMKNAPEDLEWLMKETETYCRDKAMYRALSRAIEIQANAEKPAGERNNKIPDVGAIPDIMAEALAISFDSSVGHDYFEDYEKRWMLYQSKAMKIPFNIPILNAITKGGAERGTLNILMAGVNVGKSLGLCSLAADYLQSGKNVLYISMEMAEHVCSKRIDANLLDVPLDDIDNGNITYADYKNRMERLKQSKVGRLIVKQYPTAGANANHFKALIKELKLKKGFVPDVIIVDYLGICASTRVRGAENTYILVKAIAEELRGLAVETNTVMWTGAQTTRAAWDASDISMGDVAESAGLPATADFMLAVIETDELADQGLQLFKQIKSRYGDKNHFNHFKLEVRKGNQRWMDTDNSDIGFKSDYKGRQMPKTVEEAQGAMVKQAETNRSNKLAEIANSTDIQF
>ID:YP_009203753.1 |[Citrobacter phage Merlin]||_Citrobacter_phage_Merlin_.gbk|DNA primase-helicase..|1368|NC_028857(172733):17722-19089:-1 ^GeneID:26647953^ Citrobacter phage Merlin, complete genome.|neighbours:ID:YP_009203752.1(-1),ID:YP_009203754.1(-1)|neighbour_genes:hypothetical protein,head vertex assembly..|
MDSEYFEHGPAKNVFTLLQKHINEYSSVPSLNALNIALSNSSLGESEAEGAQKLLDKLADTPEDLSWLVKETEKYVQSHAMYNATSKIIEIQTNAELPPEKRNKKLPDIGAIPDIMRQALSISFDSYIGHDWMDDYEARWLAYQNKARKVPFLMNILNRITKGGAETGTLNILMAGVNVGKSLGLCSLAADYLQTGKNVLYISMEMAEEVCAKRIDANLLDVSLDDIDDGNVSYAEYKGKMEKWRQKNTLGRLVIKQYPTGGAHANTFRALLNELKLKKNFVPDVIMIDYLGICASCRIRQYTENSYTLVKAIAEELRALAVETETVVWSAAQVGRGAWDASDMNMSDIAESAGLPATADFMLAVIETEELAQMEQQLIKQIKSRYGDKNKNNKFSVGVKKGNQRWVEIAQEGGDKPTPVSETSGGQQRVAEQNRIAKVEVSRAKLDALAEDMKF
>ID:YP_009097638.1 |[Citrobacter phage Miller]||_Citrobacter_phage_Miller_.gbk|DNA helicase|1437|NC_025414(178171):19636-21072:-1 ^InterPro:IPR007694,InterPro:IPR027417^ Citrobacter phage Miller, complete genome.|neighbours:ID:YP_009097637.1(-1),ID:YP_009097639.1(-1)|neighbour_genes:hypothetical protein,head assembly protei..|
MIVETIFSNLVFNGTYFVQAWPHLKRDYFEGNAQVLYDLMDKHVQEFNSIPSQTALEVALEKKSLSDVVYEDTKKMIRSMKNAPEDLDWLMKETETYCKDKAMYRALSRAIEIQANAEKPAGERNNKIPDVGAIPDIMAEALAISFDSSVGHDYFEDYEKRWMLYQSKAMKIPFNIPILNAITKGGAERGTLNILMAGVNVGKSLGLCSLAADYLQSGKNVLYISMEMAEHVCSKRIDANLLDVSMDDIDNGNIQYADYKNRMERLKQSKVGRLIVKQYPTAGANANHFKALIKELKLKKNFVPDVIIVDYLGICASTRVRGAENTYILVKAIAEELRGLAVETNAVMWTGAQTTRNAWDASDISMGDVAESAGLPATADFMLAVIETDELAEQGLQMFKQIKSRYGDKNHFNHFKLEVRKGNQRWMDTDNSDIGFKSDYKGRQMPKTVEEAQGAMVKQAEGNRSKLAEAAKSMNIEF
>ID:YP_009146474.1 |[Citrobacter phage Moon]||_Citrobacter_phage_Moon.gbk|DNA primase-helicase..|1368|NC_027331(170341):18216-19583:-1 ^GeneID:24721640,InterPro:IPR007694,InterPro:IPR027417^ Citrobacter phage Moon, complete genome.|neighbours:ID:YP_009146473.1(-1),ID:YP_009146475.1(-1)|neighbour_genes:hypothetical protein,head vertex assembly..|
MDSEYFEHGPAKNVFTLLQKHINEYSSVPSLNALNIALSNSSLGESEAEGAQKLLDKLADTPEDLSWLVKETEKYVQSHAMYNATSKIIEIQTNAELPPEKRNKKLPDIGAIPDIMRQALSISFDSYIGHDWMDDYEARWLAYQNKARKVPFLMNILNKITKGGAETGTLNILMAGVNVGKSLGLCSLAADYLQTGKNVLYISMEMAEEVCAKRIDANLLDVSLDDIDDGNVSYAEYKGKMEKWRQKNTLGRLIIKQYPTGGAHANTFRALLNELKLKKNFVPDVIMIDYLGICASCRIRQYTENSYTLVKAIAEELRALAVETETVVWSAAQVGRGAWDASDMNMSDIAESAGLPATADFMLAVIETEELAQMEQQLIKQIKSRYGDKNKNNKFSVGVKKGNQRWVEIAQEGGDKPTPISETSGGQQRVAEQNRIAKVEVSRAKLDALAEDMKF
>ID:YP_009285573.1 |[Citrobacter phage vB_CfrM_CfP1]||_Citrobacter_phage_vB_CfrM_CfP1_.gbk|DNA primase/helicase|1437|NC_031057(180219):21870-23306:-1 ^GeneID:29079764^ Citrobacter phage vB_CfrM_CfP1, complete genome.|neighbours:ID:YP_009285572.1(-1),ID:YP_009285574.1(-1)|neighbour_genes:hypothetical protein,membrane-associated ..|
MIVETIFSNLVFNGTYFVQAWPHLKRDYFEGNAQVLYDLMDKHVQEFNSIPSQTALEVALEKKSLSDVVYEDTKKMIRSMKNAPEDLDWLMKETETYCKDKAMYRALSRAIEIQANAEKPAGERNNKIPDVGAIPDIMAEALAISFDSSVGHDYFEDYEKRWMLYQSKAMKIPFNIPILNAITKGGAERGTLNILMAGVNVGKSLGLCSLAADYLQSGKNVLYISMEMAEHVCSKRIDANLLDVSMDDIDNGNIQYADYKNRMERLKQSKVGRLIVKQYPTAGANANHFKALIKELKLKKNFVPDVIIVDYLGICASTRVRGAENTYILVKAIAEELRGLAVETNAVMWTGAQTTRNAWDASDISMGDVAESAGLPATADFMLAVIETDELAEQGLQMFKQIKSRYGDKNHFNHFKLEVRKGNQRWMDTDNSDIGFKSDYKGRQMPKTVEEAQGAMVKQAEGNRSKLAEAAKSMNIEF
>ID:SCN45726.1 |[Cronobacter phage Pet-CM3-4]||_Cronobacter_phage_Pet-CM3-4_.gbk|DNA primase/helicase..|1377|LT614807(171975):18808-20184:-1 ^^ Cronobacter phage Pet-CM3-4 genome assembly, chromosome: I.|neighbours:ID:SCN45725.1(-1),ID:SCN45727.1(-1)|neighbour_genes:hypothetical protein,RecA protein|
MGDEYFEHGPAKNVFKLIHQHVLKYQAVPSKTALAVALDNSQLVETEVQGASELINKLQDTPEDLNWLVAETERFVQESAMYNATSKIIEIQTNAQLPPEKRNKKLPDVGAIPDIMRAALSISFDSYIGHDWMEDHEARWLAYQNKARKVAFKLNILNRITKGGAETGTLNVLLAGVNVGKSLGLCSLAADYLQMGKNVLYISMEMAEEVCAKRIDANLLDVSLDDIDDGHVSYAEYKGKMEKWRSKNTLGRLIIKQYPTGGAHANTFRALLNELKLKKNFVPDVIIIDYLGICASCRIKVYTENSYTLVKAIAEELRALAVESETVLWTAAQTTRSGWDASDVSMSDVAESAGLPATADFMLAVIETEELAQQGQQLIKQIKSRYGDKNINNKFLIGVSKGNQRWVEIAQEHGEQPTSVKETSGAQQRVAEGNRMTRVEQNASARAKLDALAEDLKF
>ID:YP_006986311.1 |[Cronobacter phage vB_CsaM_GAP161]||_Cronobacter_phage_vB_CsaM_GAP161_.gbk|replication and reco..|1440|NC_019398(178193):18748-20187:-1 ^^ Cronobacter phage vB_CsaM_GAP161, complete genome.|neighbours:ID:YP_006986310.1(-1),ID:YP_006986312.1(-1)|neighbour_genes:hypothetical protein,membrane-associated ..|
MIVETIFSNLVFNGTYFVQAWPHLRREYFEGNAQVLFDLVDKHVQEFNSIPSQTALEVALDKKSLSDVVYEDTKKMIRNMKNAPEDLDWLMKETETYCRDKAMYRALSRAIEIQANAEKPAGERNNKIPDVGAIPDIMAEALAISFDSSVGHDYFEDYEKRWMLYQSKAMKIAFNIPILNAITKGGAERGTLNILMAGVNVGKSLGLCSLAADYLQSGKNVLYISMEMAEHVCSKRIDANLLDVSLDDIDNGNITYADYKNRMERLKQSKVGRLIVKQYPTAGANANHFKALIKELKLKKNFVPDVIIVDYLGICASTRVRGAENTYILVKAIAEELRGLAVETNTVMWTGAQTTRAAWDASDISMGDVAESAGLPATADFMLAVIETDELADQGLQLFKQIKSRYGDKNHFNHFKLEVRKGNQRWMDTDNSDIGFQSDYKGRQMPKTLEEAQGAMVKQAETNRSSKLAEVANSTDIQF
>ID:AOG16163.1 |[Cronobacter phage vB_CsaM_leB]||_Cronobacter_phage_vB_CsaM_leB_.gbk|DNA helicase|1440|KX431559(177907):19601-21040:-1 ^^ Cronobacter phage vB_CsaM_leB, complete genome.|neighbours:ID:AOG16162.1(-1),ID:AOG16164.1(-1)|neighbour_genes:hypothetical protein,head vertex assembly..|
MIVETIFSNLVFNGTYFVQAWPHLRREYFEGNAQILFDLMDKHVQEFNSIPSQTALEVALDKKSLSDVVYEDTKKMIRSMKNAPEDLEWLMKETETYCRDKAMYRALSRAIEIQANAEKPAGERNNKIPDVGAIPDIMAEALAISFDSSVGHDYFEDYEKRWMLYQSKAMKIAFNIPILNAITKGGAERGTLNILMAGVNVGKSLGLCSLAADYLQSGKNVLYISMEMAEHVCSKRIDANLLDVAMDDIDNGNITYADYKNRMERLKQSKVGRLIVKQYPTAGANANHFKALIKELKLKKSFVPDVIIVDYLGICASTRVRGAENTYILVKAIAEELRGLAVETNTVMWTGAQTTRAAWDASDISMGDVAESAGLPATADFMLAVIETDELADQGLQLFKQIKSRYGDKNHFNHFKLEVRKGNQRWMDTDNSDIGFQSDYKGRQMPKTLEEAQGAMVKQAETNRSSKLAEVANSTDIQF
>ID:AOG16442.1 |[Cronobacter phage vB_CsaM_leN]||_Cronobacter_phage_vB_CsaM_leN_.gbk|replication and reco..|1440|KX431560(179516):19065-20504:-1 ^^ Cronobacter phage vB_CsaM_leN, complete genome.|neighbours:ID:AOG16441.1(-1),ID:AOG16443.1(-1)|neighbour_genes:hypothetical protein,membrane-associated ..|
MIVETIFSNLVFNGTYFVQAWPHLRREYFEGNAQILFDLMDKHVQEFNSIPSQTALEVALDKKSLSDVVYEDTKKMIRSMKNAPEDLEWLMKETETYCRDKAMYRALSRAIEIQANAEKPAGERNNKIPDVGAIPDIMAEALAISFDSSVGHDYFEDYEKRWMLYQSKAMKIAFNIPILNAITKGGAERGTLNILMAGVNVGKSLGLCSLAADYLQSGKNVLYISMEMAEHVCSKRIDANLLDVAMDDIDNGNITYADYKNRMERLKQSKVGRLIVKQYPTAGANANHFKALIKELKLKKSFVPDVIIVDYLGICASTRVRGAENTYILVKAIAEELRGLAVETNTVMWTGAQTTRAAWDASDISMGDVAESAGLPATADFMLAVIETDELADQGLQLFKQIKSRYGDKNHFNHFKLEVRKGNQRWMDTDNSDIGFQSDYKGRQMPKTLEEAQGAMVKQAETNRSSKLAEVANSTDIQF
>ID:YP_009005299.1 |[Enterobacter phage PG7]||_Enterobacter_phage_PG7_.gbk|DNA primase-helicase..|1377|NC_023561(173276):19021-20397:-1 ^GeneID:18502293^ Enterobacter phage PG7, complete genome.|neighbours:ID:YP_009005298.1(-1),ID:YP_009005300.1(-1)|neighbour_genes:hypothetical protein,head vertex assembly..|
MGDEYFEHGPAENVFKLIHQHVLKYQAVPSKTALAVALDNSQLVETEVQGASELINKLQDTPEDLNWLVAETERFVQESAMYNATSKIIEIQTNAQLPPEKRNKKLPDVGAIPDIMRAALPISFDSYIGHDWMEDHEARWLAYQNKARKVAFKLNILNRITKGGAETGTLNVLLAGVNVGKSLGLCSLAADYLQMGKNVLYISMEMADEVCAKRIDANLLDVSLDDIDDGHISYAEYKGKMEKWRSKNTLGRLIIKQYPTGGAHANTFRALLNELKLKKNFVPDVIIIDYLGICASCRIKVYTENSYTLVKAIAEELRALAVESETVLWTAAQTTRSGWDASDVSMSDVAESAGLPATADFMLAVIETEELAQQGQQLIKQIKSRYGDKNINNKFLIGVSKGNQRWVEIAQEHGEQPTSVKETSGAQQRVAEGNRMTRVEQNASARAKLDALAEDLKF
>ID:AVR55238.1 |[Enterobacter phage myPSH1140]||_Enterobacter_phage_myPSH1140_.gbk|DNA primase/helicase|1377|MG999954(172614):20400-21776:-1 ^^ Enterobacter phage myPSH1140, complete genome.|neighbours:ID:AVR55237.1(-1),ID:AVR55239.1(-1)|neighbour_genes:hypothetical protein,head vertex assembly..|
MGDEYFEHGPAKNVFKLIHQHVLKYQAVPSKTALTVALDNSQLVETEVQGASELINKLQDTPEDLNWLVAETERFVQESAMYNATSKIIEIQTNAQLPPEKRNKKLPDVGAIPDIMRAALSISFDSYIGHDWMEDHEARWLAYQNKARKVAFKLNILNRITKGGAETGTLNVLLAGVNVGKSLGLCSLAADYLQMGKNVLYISMEMAEEVCAKRIDANLLDVSLDDIDDGHISYAEYKGKMEKWRSKNTLGRLIIKQYPTGGAHANTFRALLNELKLKKNFVPDVIIIDYLGICASCRIKVYTENSYTLVKAIAEELRALAVESETVLWTAAQTTRSGWDASDVSMSDVAESAGLPATADFMLAVIETEELAQQGQQLIKQIKSRYGDKNINNKFLIGVSKGNQRWVEVAQEHGEQPTSVKETSGAQQRVAEGNRMTRVEQNASARAKLDALAEDLKF
>ID:YP_009606950.1 |[Enterobacter phage phiEap-3]||_Enterobacter_phage_phiEap-3_.gbk|replication and reco..|1437|NC_041980(175814):18115-19551:-1 ^GeneID:40082956^ Enterobacter phage phiEap-3, complete genome.|neighbours:ID:YP_009606949.1(-1),ID:YP_009606951.1(-1)|neighbour_genes:hypothetical protein,membrane-associated ..|
MIVDTIFSNLIYNGTYFVQAWPHLKKEYFEGNAQVLFDLIDKHVQEFNGIPSKTALEVALDKRNLSDVVYEDTKKAIQSLKNAPEDLDWLMKETETYCKDKAMYRALSRAIEIQANAEKPLAEQNKKLPGVGAIPEIMEEALAISFDSSVGHDYFEDYEKRWMLYQSKAMKIPFGIPILNAITKGGAERGTLNIIMAGVNVGKSLGLCSLAADYLQQGKNVLYISMEMAEHVCSKRIDANLLDVTMDDIDEGNITYADYKNKMERLKAGKVGRLVVKQYPTSGAGANHFRALVKELKLKKQFVPDVIIVDYLGICTSTRVKGAENTYILVKAIAEELRGLAVETNTVMWTGAQVGRSAWDSSDVSMGDVAESAGLPATADFMLAVIETEELADQGMQLFKQIKSRYGDKNTFNKFKLEVRKGNQRWMDTDNSEYGFKSDYHGNTMPRTVEQTQGPMIKQAESTRRDKMAQIAKSDIQF
>ID:YP_009167852.1 |[Escherichia phage AR1]|AR1|_Enterobacteria_phage_AR1_DNA_.gbk|41|1362|NC_027983(167435):19323-20684:-1 ^GeneID:26042077^ Enterobacteria phage AR1 DNA, complete genome.|neighbours:ID:YP_009167851.1(-1),ID:YP_009167853.1(-1)|neighbour_genes:dmd,40|
MDSEYFESGPAKNTFKLIKSHVNEYHSVPSINALNVALENSSFTETEYSGVKTLISKLADSPEDHSWLIKETEKYVQQRAMFNATSKIIEIQTNAELPPEKRNKKMPDVGAIPDIMRQALSISFDSYVGHDWMDDYEARWLSYMNKARKVPFKLRILNKITKGGAETGTLNVLMAGVNVGKSLGLCSLAADYLQLGHNVLYISMEMAEEVCAKRIDANMLDVSLDDIDDGHISYAEYKGKMEKWREKSTLGRLIVKQYPTGGADANTFRSLLNELKLKKNFVPTIIIVDYLGICKSCRIRVYSENSYTTVKAIAEELRALAVETETVLWTAAQVGKQAWDSSDVNMSDIAESAGLPATADFMLAVIETEELAAAEQQLIKQIKSRYGDKNKWNKFLMGVQKGNQKWVEIEQDSTPTEVSEVAGSQQIQAEQNRYQRNESARAQLDALANELKF
>ID:ANZ51132.1 |[Enterobacteria phage ATK47]||_Enterobacteria_phage_ATK47.gbk|DNA primase/helicase|1443|KT184309(170020):152082-153524:1 ^^ Enterobacteria phage ATK47, complete genome.|neighbours:ID:ANZ51131.1(1),ID:ANZ51133.1(1)|neighbour_genes:small outer capsid p..,hypothetical protein|
MVEIILSHLVYDQAYFSKVWPYMDSEYFERGPAKNVFKIIKNHVNEYNAMPSINALKVALDNSSLTEAEYKGTSDLIEKLADTPEDHEWLVKETEKYVQQKAMYNATSKIIEIQTNAELPPEQRNKKMPDVGAIPDIMRQALSISFDSYVGHDWMEDYEARWLSYLNKARKVPFKLNILNKITKGGAETGTLNVLMAGVNVGKSLGLCSLAADYLQTGHNVLYISMEMAEEVCAKRIDANMLDVSLDDIDDGNVSYAEYKAKMEKWRSKTTLGRLVVKQYPTGGANANTFRALLNELKLKKNFVPSVIMVDYLGICGSCRIRVYTENSYTLVKAIAEELRALAVESETVLWTAAQVGRAAWDASDMNMSDIAESAGLPATADFMLAVIETEELAQAEQQLIKQIKSRYGDKNKWNKFLMGVRKGNQKWVEIEQEGMNTPNTVNENAGAQMRQAEVNRTERVGKAKATRADLDSLANELKF
>ID:ANZ51263.1 |[Enterobacteria phage ATK48]||_Enterobacteria_phage_ATK48.gbk|DNA primase/helicase|1443|KT184310(169729):80586-82028:1 ^^ Enterobacteria phage ATK48, complete genome.|neighbours:ID:ANZ51262.1(1),ID:ANZ51264.1(1)|neighbour_genes:capsid and scaffold ..,hypothetical protein|
MVEIILSHLVYDQAYFSKVWPYMDSEYFERGPAKNVFKIIKNHVNEYNAMPSINALKVALDNSSLTEAEYKGTSDLIEKLADTPEDHEWLVKETEKYVQQKAMYNATSKIIEIQTNAELPPEQRNKKMPDVGAIPDIMRQALSISFDSYVGHDWMEDYEARWLSYLNKARKVPFKLNILNKITKGGAETGTLNVLMAGVNVGKSLGLCSLAADYLQTGHNVLYISMEMAEEVCAKRIDANMLDVSLDDIDDGNVSYAEYKAKMEKWRSKTTLGRLVVKQYPTGGANANTFRALLNELKLKKNFVPSVIMVDYLGICGSCRIRVYTENSYTLVKAIAEELRALAVESETVLWTAAQVGRAAWDASDMNMSDIAESAGLPATADFMLAVIETEELAQAEQQLIKQIKSRYGDKNKWNKFLMGVRKGNQKWVEIEQEGMNTPNTVNENAGAQMRQAEVNRTERVGKAKATRADLDSLANELKF
>ID:ANZ50893.1 |[Enterobacteria phage Aplg8]||_Enterobacteria_phage_Aplg8_.gbk|DNA primase/helicase|1428|KT184308(168496):132299-133726:-1 ^^ Enterobacteria phage Aplg8, complete genome.|neighbours:ID:ANZ50892.1(-1),ID:ANZ50894.1(-1)|neighbour_genes:dmd,head vertex assembly..|
MVEIILSHLIFDQAYFSKVWPYMDSEYFESGPAKNTFKLIKSHVNEYHSVPSINALNVALENSSFTETEYSGVKTLISKLADSPEDHSWLVKETEKYVQQRAMFNATSKIIEIQTNAELPPEKRNKKMPDVGAIPDIMRQALSISFDSYVGHDWMDDYEARWLSYMNKARKVPFKLRILNKITKGGAETGTLNVLMAGVNVGKSLGLCSLAADYLQLGHNVLYISMEMAEEVCAKRIDANMLDVSLDDIDDGHISYAEYKGKMEKWREKSTLGRLIVKQYPTGGADANTFRSLLNELKLKKNFVPTIIIVDYLGICKSCRIRVYSENSYTTVKAIAEELRALAVETETVLWTAAQVGKQAWDSSDVNMSDIAESAGLPATADFMLAVIETEELAAAEQQLIKQIKSRYGDKNKWNKFLMGVQKGNQKWVEIEQDSTPTEVNEVAGSQQIQAEQNRYQRNESTRAQLDALANELKF
>ID:YP_007004139.1 |[Enterobacteria phage Bp7]||_Enterobacteria_phage_Bp7_.gbk|DNA primase-helicase..|1431|NC_019500(168066):46963-48393:1 ^GeneID:14007968^ Enterobacteria phage Bp7, complete genome.|neighbours:ID:YP_007004138.1(1),ID:YP_007004140.1(1)|neighbour_genes:head vertex assembly..,hypothetical protein|
MVETILAQLLGNSDYFTKVWPYMNDSYFDQGPAKTLFKEIKKHVNEYNAVPSKNALSIALDNSTLSEVEHQGAKELLSSLNAGPEDQEWLVKETEKYVQKAAMYNATSKIIEIQTNADLPVEQQNRKLPGIGAIPDIMRDALSICFDSELGHDWMDDYEERFKSYSDKARKVPFRLNILNKITKGGAEFGTENVLLAGTNVGKSLGLCSLAADYLQSGYDVLYISMEMAEEVCAKRIDANLLDVSLDDIDDGHVSWPEYKAKMDKWRSTATLGRLKIKQYPTGGANADTFRALLNEYKLKQNFVPQVVIVDYLAICASSRTKVFSENSYGLIKMVAEELRGLAVEKKLLLWTAAQTTRGANVAAEIDMADIAESFGIAHTADFMLGVVETEEFAQMGMQMVKQLKSRYGDKSYYNKFKIGVKKGNQRWYEVEDDSNPGPVNTVREATGEMNRQAEVNRQTRVNRSDLDDLAASIKF
>ID:YP_004009894.1 |[Enterobacter phage CC31]||_Enterobacteria_phage_CC31_.gbk|41|1377|NC_014662(165540):18976-20352:-1 ^GeneID:9926182^ Enterobacteria phage CC31, complete genome.|neighbours:ID:YP_004009893.1(-1),ID:YP_004009895.1(-1)|neighbour_genes:hypothetical protein,40|
MGDEYFEHGPAKNVFKLIHQHVLKYQAVPSKTALAVALDNSQLVETEVQGASELINKLQDTPEDLNWLVAETERFVQESAMYNATSKIIEIQTNAQLPPEKRNKKLPDVGAIPDIMRAALSISFDSYIGHDWMEDHEARWLAYQNKARKVAFKLNILNRITKGGAETGTLNVLLAGVNVGKSLGLCSLAADYLQMGKNVLYISMEMAEEVCAKRIDANLLDVSLDDIDDGHVSYAEYKGKMEKWRSKNTLGRLIIKQYPTGGAHANTFRALLNELKLKKNFVPDVIIIDYLGICASCRIKVYTENSYTLVKAIAEELRALAVESETVLWTAAQTTRSGWDASDISMGDVAESAGLPATADFMLAVIETEELAQQGQQLIKQIKSRYGDKNINNKFLIGVSKGNQRWVEIAQEHGEQPTSVKETSGAQQRVAEGNRMTRVEQNASARAKLDALAEDLKF
>ID:YP_009118706.1 |[Enterobacteria phage GEC-3S]||_Enterobacteria_phage_GEC-3S_.gbk|Putative DNA helicas..|1413|NC_025425(163424):12858-14270:-1 ^GeneID:23301074^ Enterobacteria phage GEC-3S complete genome.|neighbours:ID:YP_009118705.1(-1),ID:YP_009118707.1(-1)|neighbour_genes:hypothetical protein,Putative head vertex..|
MIKTIFSQLIYNGAFFTNVWPHLKADYFTEDEEKLIYKLIKKHVDEYSNIPTPTALQIALDKERGNQTTYEGAKTLLDSLENTPEDLDWLMKETEKFIRDRAMYNAMSRALEIQANAQLPKEKQNKKLPSEGAIPEIMQEALSITFDSDVGHDWFNDFEKRFLLYQTKANKIPFKLPMLNKITKGGAERKTLNVLLAGVNVGKSLGLCSLAADYMECGYDVLYISMEMAEHVVAKRIDANLLDITLDELDNGNVSFAEYSARMKRVKNKKIGDRPVGKLMIKQYPTGGANSNHFEALMNELRLKKQFKPDVVIVDYLGICASSRLRVYSENSYTLVKAIAEELRGFFVKWDVVGWTAAQTTRAGWDASDLNMSDTAESAGLPATADFMLGVIETEDLAKMGVQLMKQIKSRYGDKNYYSRFNVGVKKGNQRWYEVPNQIADQENAQVKPQSAQQAEKREKLDELANNMTF
>ID:ANZ51481.1 |[Enterobacteria phage GiZh]||_Enterobacteria_phage_GiZh_.gbk|DNA primase-helicase..|1428|KT184311(166514):69561-70988:-1 ^^ Enterobacteria phage GiZh, complete genome.|neighbours:ID:ANZ51480.1(-1),ID:ANZ51482.1(-1)|neighbour_genes:dmd,head vertex assembly..|
MVEIILSHLIFDQAYFSKVWPYMDSEYFESGPAKNTFKLIKSHVNEYHSVPSINALNVALENSSFTETEYSGVKTLISKLADSPEDHSWLVKETEKYVQQRAMFNATSKIIEIQTNAELPPEKRNKKMPDVGAIPDIMRQALSISFDSYVGHDWMDDYEARWLSYMNKARKVPFKLRILNKITKGGAETGTLNVLMAGVNVGKSLGLCSLAADYLQLGHNVLYISMEMAEEVCAKRIDANMLDVSLDDIDDGHISYAEYKGKMEKWREKSTLGRLIVKQYPTGGADANTFRSLLNELKLKKNFVPTIIIVDYLGICKSCRIRVYSENSYTTVKAIAEELRALAVETETVLWTAAQVGKQAWDSSDVNMSDIAESAGLPATADFMLAVIETEELAAAEQQLIKQIKSRYGDKNKWNKFLMGVQKGNQKWVEIEQDSTPTEVNEVAGSQQIQAEQNRYQRNESARAQLDALANELKF
>ID:YP_003734186.1 |[Enterobacteria phage IME08]||_Enterobacteria_phage_IME08_.gbk|41|1440|NC_014260(172253):19545-20984:-1 ^GeneID:9384382^ Enterobacteria phage IME08, complete genome.|neighbours:ID:YP_003734185.1(-1),ID:YP_003734187.1(-1)|neighbour_genes:hypothetical protein,40|
MVEVVETILAQLLGNSDYFTKVWPYMNDSYFDQGPAKTLFKEIKKHVNEYNAVPSKNALSIALDNSTLSEVEHQGAKELLSSLNARPEDQEWLVKETEKYVQKAAMYNATSKIIEIQTNADLPVEQQNRKLPGIGAIPDIMRDALSICFDSELGHDWMDDYEERFKSYSDKARKVPFRLNILNKITKGGAEFGTENVLLAGTNVGKSLGLCSLAADYLQSGYDVLYISMEMAEEVCAKRIDANLLDVSLDDIDDGHVSWPEYKAKMDKWRSTATLGRLKIKQYPTGGANADTFRALLNEYKLKQNFVPQVVIVDYLAICASSRTKVFSENSYGLIKMVAEELRGLAVEKKLLLWTAAQTTRGANVAAEIDMADIAESFGIAHTADFMLGVVETEEFAQMGMQMVKQLKSRYGDKSYYNKFKIGVKKGNQRWYEVEDDSNPGPVNTVREATGEMNRQAEVNRQTRVNRSDLDDLAASIKF
>ID:YP_002922384.1 |[Escherichia phage JS10]||_Enterobacteria_phage_JS10_.gbk|41|1365|NC_012741(171451):18747-20111:-1 ^GeneID:7943434^ Enterobacteria phage JS10, complete genome.|neighbours:ID:YP_002922383.1(-1),ID:YP_002922385.1(-1)|neighbour_genes:hypothetical protein,40|
MNDSYFDQGPAKTLFKEIKKHVNEYNAVPSKNALSIALDNSTLSEVEHQGAKELLSSLNAGPEDQEWLVKETEKYVQKAAMYNATSKIIEIQTNADLPVEQQNRKLPGIGAIPDIMRDALSICFDSELGHDWMDDYEERFKSYSDKARKVPFRLNILNKITKGGAEFGTENVLLAGTNVGKSLGLCSLAADYLQSGYDVLYISMEMAEEVCAKRIDANLLDVSLDDIDDGHVSWPEYKAKMDKWRSTATLGRLKIKQYPTGGANADTFRALLNEYKLKQNFVPQVVIVDYLAICASSRTKVFSENSYGLIKMVAEELRGLAVEKKLLLWTAAQTTRGANVAAEIDMADIAESFGIAHTADFMLGVVETEEFAQMGMQMVKQLKSRYGDKSYYNKFKIGVKKGNQRWYEVEDDSNPGPVNTVREATGEMNRQAEVNRQSRVNRSDLDDLAASIKF
>ID:YP_001595164.1 |[Escherichia phage JS98]||_Enterobacteria_phage_JS98.gbk|41 helicase|1365|NC_010105(170523):18948-20312:-1 ^^ Enterobacteria phage JS98, complete genome.|neighbours:ID:YP_001595163.1(-1),ID:YP_001595165.1(-1)|neighbour_genes:hypothetical protein,gp40 head vertex ass..|
MNDSYFDQGPAKTLFKEIKKHVNEYNAVPSKNALSIALDNSTLSEVEHQGAKELLSSLNAGPEDQEWLVKETEKYVQKAAMYNATSKIIEIQTNADLPVEQQNRKLPGIGAIPDIMRDALSICFDSELGHDWMDDYEERFKSYSDKARKVPFRLNILNKITKGGAEFGTENVLLAGTNVGKSLGLCSLAADYLQSGYDVLYISMEMAEEVCAKRIDANLLDVSLDDIDDGHVSWPEYKAKMDKWRSTATLGRLKIKQYPTGGANADTFRALLNEYKLKQNFVPQVVIVDYLAICASSRTKVFSENSYGLIKMVAEELRGLAVEKKLLLWTAAQTTRGANVAAEIDMADIAESFGIAHTADFMLGVVETEEFAQMGMQMVKQLKSRYGDKSYYNKFKIGVKKGNQRWYEVEDDSNPGPVNTVREATGEMNRQAEVNRQSRVNRSDLDDLAASIKF
>ID:YP_002922095.1 |[Escherichia phage JSE]||_Enterobacteria_phage_JSE_.gbk|41|1413|NC_012740(166418):13948-15360:-1 ^GeneID:7943143^ Enterobacteria phage JSE, complete genome.|neighbours:ID:YP_002922094.1(-1),ID:YP_002922096.1(-1)|neighbour_genes:dc2,head vertex assembly..|
MIKTIFSQLIYNGAFFTNVWPHLKADYFTEDEEKLIYKLIKKHVDEYSNIPTPTALQIALDKERGNQTTYEGAKTLLDSLENTPEDLDWLMKETEKFIRDRAMYNAMSRALEIQANAQLPKEKQNKKLPSEGAIPEIMQEALSITFDSDVGHDWFNDFEKRFLLYQTKANKIPFKLPMLNKITKGGAERKTLNVLLAGVNVGKSLGLCSLAADYMECGYDVLYISMEMAEHVVAKRIDANLLDITLDELDNGNVSFAEYSARMKRVKNKKIGDRPVGKLMIKQYPTGGANSNHFEALMNELRLKKQFKPDVVIVDYLGICASSRLRVYSENSYTLVKAIAEELRGFFVKWDVVGWTAAQTTRAGWDASDLNMSDTAESAGLPATADFMLGVIETEDLAKMGVQLMKQIKSRYGDKNYYSRFNVGVKKGNQRWYEVPNQIADQENAQVKPQSAQQAEKREKLDELANNMTF
>ID:ANZ51682.1 |[Enterobacteria phage Kha5h]||_Enterobacteria_phage_Kha5h_.gbk|DNA primase/helicase|1428|KT184312(167318):45062-46489:-1 ^^ Enterobacteria phage Kha5h, complete genome.|neighbours:ID:ANZ51681.1(-1),ID:ANZ51683.1(-1)|neighbour_genes:dmd,head vertex assembly..|
MVEIILSHLIFDQAYFSKVWPYMDSEYFESGPAKNTFKLIKSHVNEYHSVPSINALNVALENSSFTETEYSGVKTLISKLADSPEDHSWLVKETEKYVQQRAMFNATSKIIEIQTNAELPPEKRNKKMPDVGAIPDIMRQALSISFDSYVGHDWMDDYEARWLSYMNKARKVPFKLRILNKITKGGAETGTLNVLMAGVNVGKSLGLCSLAADYLQLGHNVLYISMEMAEEVCAKRIDANMLDVSLDDIDDGHISYAEYKGKMEKWREKSTLGRLIVKQYPTGGADANTFRSLLNELKLKKNFVPTIIIVDYLGICKSCRIRVYSENSYTTVKAIAEELRALAVETETVLWTAAQVGKQAWDSSDVNMSDIAESAGLPATADFMLAVIETEELAAAEQQLIKQIKSRYGDKNKWNKFLMGVQKGNQKWVEIEQDSTPTEVSEVAGSQQIQAEQNRYQRNESTRAQLDALANELKF
>ID:YP_001469366.1 |[Escherichia phage Phi1]||_Enterobacteria_phage_Phi1_.gbk|41|1413|NC_009821(164270):12857-14269:-1 ^GeneID:5602270^ Enterobacteria phage Phi1, complete genome.|neighbours:ID:YP_001469365.1(-1),ID:YP_001469367.1(-1)|neighbour_genes:hypothetical protein,40|
MIKTIFSQLIYNGAFFTNVWPHLKADYFTEDEEKLIYKLIKKHVDEYSNIPTPTALQIALDKERGNQTTYEGAKTLLDSLENTPEDLDWLMKETEKFIRDRAMYNAMSRALEIQANAQLPKEKQNKKLPSEGAIPEIMQEALSITFDSDVGHDWFNDFEKRFLLYQTKANKIPFKLPMLNKITKGGAERKTLNVLLAGVNVGKSLGLCSLAADYMECGYDVLYISMEMAEHVVAKRIDANLLDITLDELDNGNVSFAEYSARMKRVKNKKIGDRPVGKLMIKQYPTGGANSNHFEALMNELRLKKQFKPDVVIVDYLGICASSRLRVYSENSYTLVKAIAEELRGFFVKWDVVGWTAAQTTRAGWDASDLNMSDTAESAGLPATADFMLGVIETEDLAKMGVQLMKQIKSRYGDKNYYSRFNVGVKKGNQRWYEVPNQIADQENAQVKPQSAQQAEKREKLDELANNMTF
>ID:YP_009202769.1 |[Escherichia phage QL01]||_Enterobacteria_phage_QL01.gbk|DNA primase-helicase..|1431|NC_028847(170527):18762-20192:-1 ^GeneID:26629758^ Enterobacteria phage QL01, complete genome.|neighbours:ID:YP_009202768.1(-1),ID:YP_009202770.1(-1)|neighbour_genes:hypothetical protein,hypothetical protein|
MVETILAQLLGNSDYFTKVWPYMNDSYFDQGPAKTLFKEIKKHVNEYNAVPSKNALSIALDNSTLSEVEHQGAKELLSSLNAGPEDQEWLVKETEKYVQKAAMYNATSKIIEIQTNADLPVEQQNRKLPGIGAIPDIMRDALSICFDSELGHDWMDDYEERFKSYSDKARKVPFRLNILNKITKGGAEFGTENVLLAGTNVGKSLGLCSLAADYLQSGYDVLYISMEMAEEVCAKRIDANLLDVSLDDIDDGHVSWPEYKAKMDKWRSTATLGRLKIKQYPTGGANADTFRALLNEYKLKQNFVPQVVIVDYLAICASSRTKVFSENSYGLIKMVAEELRGLAVEKKLLLWTAAQTTRGANVAAEIDMADIAESFGIAHTADFMLGVVETEEFAQMGMQMVKQLKSRYGDKSYYNKFKIGVKKGNQRWYEVEDDSNPGPVNTVREATGEMNRQAEVNRQTRVNRSDLDDLAASIKF
>ID:AIT74134.1 |[Enterobacteria phage RB10]||_Enterobacteria_phage_RB10_.gbk|replication and reco..|1428|KM606999(168401):18985-20412:-1 ^^ Enterobacteria phage RB10, complete genome.|neighbours:ID:AIT74133.1(-1),ID:AIT74135.1(-1)|neighbour_genes:hypothetical protein,membrane-associated ..|
MVEIILSHLIFDQAYFSKVWPYMDSEYFESGPAKNTFKLIKSHVNEYHSVPSINALNVALENSSFTETEYSGVKTLISKLADSPEDHSWLVKETEKYVQQRAMFNATSKIIEIQTNAELPPEKRNKKMPDVGAIPDIMRQALSISFDSYVGHDWMDDYEARWLSYMNKARKVPFKLRILNKITKGGAETGTLNVLMAGVNVGKSLGLCSLAADYLQLGHNVLYISMEMAEEVCAKRIDANMLDVSLDDIDDGHISYAEYKGKMEKWREKSTLGRLIVKQYPTGGADANTFRSLLNELKLKKNFVPTIIIVDYLGICKSCRIRVYSENSYTTVKAIAEELRALAVETETVLWTAAQVGKQAWDSSDVNMSDIAESAGLPATADFMLAVIETEELAAAEQQLIKQIKSRYGDKNKWNKFLMGVQKGNQKWVEIEQDSTPTEVNEVAGSQQIQAEQNRYQRNESTRAQLDALANELKF
>ID:YP_002854374.1 |[Escherichia virus RB14]||_Enterobacteria_phage_RB14_.gbk|41|1428|NC_012638(165429):18840-20267:-1 ^GeneID:7803757^ Enterobacteria phage RB14, complete genome.|neighbours:ID:YP_002854373.1(-1),ID:YP_002854375.1(-1)|neighbour_genes:dmd,40|
MVEIILSHLIFDQAYFSKVWPYMDSEYFESGPAKNTFKLIKSHVNEYHSVPSINALNVALENSSFTETEYSGVKTLISKLADSPEDHSWLIKETEKYVQQRAMFNATSKIIEIQTNAELPPEKRNKKMPDVGAIPDIMRQALSISFDSYVGHDWMDDYEARWLSYMNKARKVPFKLRILNKITKGGAETGTLNVLMAGVNVGKSLGLCSLAADYLQLGHNVLYISMEMAEEVCAKRIDANMLDVSLDDIDDGHISYAEYKGKMEKWREKSTLGRLIVKQYPTGGADANTFRSLLNELKLKKNFVPTIIIVDYLGICKSCRIRVYSENSYTTVKAIAEELRALAVETETVLWTAAQVGKQAWDSSDVNMSDIAESAGLPATADFMLAVIETEELAAAEQQLIKQIKSRYGDKNKWNKFLMGVQKGNQKWVEIEQDSTPTEVNEVAGSQQIQAEQNRYQRNESTRAQLDALANELKF
>ID:YP_003858334.1 |[Escherichia virus RB16]||_Enterobacteria_phage_RB16_.gbk|41|1437|NC_014467(176788):18851-20287:-1 ^GeneID:9712775^ Enterobacteria phage RB16, complete genome.|neighbours:ID:YP_003858333.1(-1),ID:YP_003858335.1(-1)|neighbour_genes:hypothetical protein,40|
MIVETIFSNLVFNGTYFVQAWPHLKRDYFEGNAQVLYDLMDKHVQEFNSIPSQTALEVALEKRSLSDVVYEDTKKMIRSMKNAPEDLDWLMKETETYCKDKAMYRALSRAIEIQANAEKPAGERNNKIPDVGAIPDIMAEALAISFDSSVGHDYFEDYEKRWMLYQSKAMKIPFNIPILNAITKGGAERGTLNILMAGVNVGKSLGLCSLAADYLQSGKNVLYISMEMAEHVCSKRIDANLLDVSLDDIDNGNITYADYKNRMERLKQTKVGRLIVKQYPTAGANANHFKALIKELKLKKNFVPDVIIIDYLGICASTRVRGAENTYILVKAIAEELRGLAVETNTVMWTGAQTTRAAWDASDISMGDVAESAGLPATADFMLAVIETDELADQGLQVFKQIKSRYGDKNHFNHFKLEVRKGNQRWMDTDNSDIGFKSDYKGRQMPKTVEEAQGAMVKQAEGNRSKLAEAAKSMNIEF
>ID:AXF42349.1 |[Enterobacteria phage RB18]||_Enterobacteria_phage_RB18_.gbk|helicase|1428|MH553563(166677):19655-21082:-1 ^^ Enterobacteria phage RB18, complete genome.|neighbours:ID:AXF42348.1(-1),ID:AXF42350.1(-1)|neighbour_genes:discriminator of mRN..,head vertex assembly..|
MVEIILSHLIFDQAYFSKVWPYMDSEYFESGPAKNTFKLIKSHVNEYHSVPSINALNVALENSSFTETEYSGVKTLISKLADSPEDHSWLVKETEKYVQQRAMFNATSKIIEIQTNAELPPEKRNKKMPDVGAIPDIMRQALSISFDSYVGHDWMDDYEARWLSYMNKARKVPFKLRILNKITKGGAETGTLNVLMAGVNVGKSLGLCSLAADYLQLGHNVLYISMEMAEEVCAKRIDANMLDVSLDDIDDGHISYAEYKGKMEKWREKSTLGRLIVKQYPTGGADANTFRSLLNELKLKKNFVPTIIIVDYLGICKSCRIRVYSENSYTTVKAIAEELRALAVETETVLWTAAQVGKQAWDSSDVNMSDIAESAGLPATADFMLAVIETEELAAAEQQLIKQIKSRYGDKNKWNKFLMGVQKGNQKWVEIEQDSTPTEVSEVAGSQQIQAEQNRYQRNESTRAQLDALANELKF
>ID:YP_009102245.1 |[Enterobacteria phage RB27]||_Enterobacteria_phage_RB27_.gbk|replication and reco..|1428|NC_025448(165179):19677-21104:-1 ^GeneID:22113029^ Enterobacteria phage RB27, complete genome.|neighbours:ID:YP_009102244.1(-1),ID:YP_009102246.1(-1)|neighbour_genes:hypothetical protein,membrane-associated ..|
MVEIILSHLIFDQAYFSKVWPYMDSEYFESGPAKNTFKLIKSHVNEYHSVPSINALNVALENSSFTETEYSGVKTLISKLADSPEDHSWLVKETEKYVQQRAMFNATSKIIEIQTNAELPPEKRNKKMPDVGAIPDIMRQALSISFDSYVGHDWMDDYEARWLSYMNKARKVPFKLRILNKITKGGAETGTLNVLMAGVNVGKSLGLCSLAADYLQLGHNVLYISMEMAEEVCAKRIDANMLDVSLDDIDDGHISYAEYKGKMEKWREKSTLGRLIVKQYPTGGADANTFRSLLNELKLKKNFVPTIIIVDYLGICKSCRIRVYSENSYTTVKAIAEELRALAVETETVLWTAAQVGKQAWDSSDVNMSDIAESAGLPATADFMLAVIETEELAAAEQQLIKQIKSRYGDKNKWNKFLMGVQKGNQKWVEIEQDSTPTEVSEVAGSQQIQAEQNRYQRNESTRAQLDALANELKF
>ID:AIT74677.1 |[Enterobacteria phage RB33]||_Enterobacteria_phage_RB33_.gbk|replication and reco..|1428|KM607001(166007):19104-20531:-1 ^^ Enterobacteria phage RB33, complete genome.|neighbours:ID:AIT74676.1(-1),ID:AIT74678.1(-1)|neighbour_genes:dmd,membrane-associated ..|
MVEIILSHLIFDQAYFSKVWPYMDSEYFESGPAKNTFKLIKSHVNEYHSVPSINALNVALENSSFTETEYSGVKTLISKLADSPEDHSWLVKETEKYVQQRAMFNATSKIIEIQTNAELPPEKRNKKMPDVGAIPDIMRQALSISFDSYVGHDWMDDYEARWLSYMNKARKVPFKLRILNKITKGGAETGTLNVLMAGVNVGKSLGLCSLAADYLQLGHNVLYISMEMAEEVCAKRIDANMLDVSLDDIDDGHISYAEYKGKMEKWREKSTLGRLIVKQYPTGGADANTFRSLLNELKLKKNFVPTIIIVDYLGICKSCRIRVYSENSYTTVKAIAEELRALAVETETVLWTAAQVGKQAWDSSDVNMSDIAESAGLPATADFMLAVIETEELAAAEQQLIKQIKSRYGDKNKWNKFLMGVQKGNQKWVEIEQDSTPSEVSEVAGSQQIQAEQNRYQRNESTRAQLDALANELKF
>ID:YP_009098425.1 |[Escherichia phage RB3]||_Enterobacteria_phage_RB3_.gbk|replication and reco..|1428|NC_025419(168402):18986-20413:-1 ^GeneID:22113789^ Enterobacteria phage RB3, complete genome.|neighbours:ID:YP_009098424.1(-1),ID:YP_009098426.1(-1)|neighbour_genes:hypothetical protein,membrane-associated ..|
MVEIILSHLIFDQAYFSKVWPYMDSEYFESGPAKNTFKLIKSHVNEYHSVPSINALNVALENSSFTETEYSGVKTLISKLADSPEDHSWLVKETEKYVQQRAMFNATSKIIEIQTNAELPPEKRNKKMPDVGAIPDIMRQALSISFDSYVGHDWMDDYEARWLSYMNKARKVPFKLRILNKITKGGAETGTLNVLMAGVNVGKSLGLCSLAADYLQLGHNVLYISMEMAEEVCAKRIDANMLDVSLDDIDDGHISYAEYKGKMEKWREKSTLGRLIVKQYPTGGADANTFRSLLNELKLKKNFVPTIIIVDYLGICKSCRIRVYSENSYTTVKAIAEELRALAVETETVLWTAAQVGKQAWDSSDVNMSDIAESAGLPATADFMLAVIETEELAAAEQQLIKQIKSRYGDKNKWNKFLMGVQKGNQKWVEIEQDSTPTEVNEVAGSQQIQAEQNRYQRNESTRAQLDALANELKF
>ID:YP_239011.1 |[Escherichia virus RB43]||_Enterobacteria_phage_RB43_.gbk|41|1437|NC_007023(180500):20255-21691:-1 ^GeneID:3416333^ Enterobacteria phage RB43, complete genome.|neighbours:ID:YP_239010.1(-1),ID:YP_239012.1(-1)|neighbour_genes:hypothetical protein,40|
MIVETIFSNLVFNGTYFVQAWPHLKRDYFEGNAQVLYDLMDKHVQEFNSIPSQTALEVALEKKSLSDVVYEDTKKMIRSMKNAPEDLDWLMKETETYCKDKAMYRALSRAIEIQANAEKPAGERNNKIPDVGAIPDIMAEALAISFDSSVGHDYFEDYEKRWMLYQSKAMKIPFNIPILNAITKGGAERGTLNILMAGVNVGKSLGLCSLAADYLQSGKNVLYISMEMAEHVCSKRIDANLLDVSMDDIDNGNIQYADYKNRMERLKQSKVGRLIVKQYPTAGANANHFKALIKELKLKKNFVPDVIIVDYLGICASTRVRGAENTYILVKAIAEELRGLAVETNAVMWTGAQTTRNAWDASDISMGDVAESAGLPATADFMLAVIETDELAEQGLQMFKQIKSRYGDKNHFNHFKLEVRKGNQRWMDTDNSDIGFKSDYKGRQMPKTVEEAQGAMVKQAEGNRSKLAEAAKSMNIEF
>ID:NP_891593.1 |[Escherichia phage RB49]||_Enterobacteria_phage_RB49_.gbk|41|1413|NC_005066(164018):12679-14091:-1 ^GeneID:1725318^ Enterobacteria phage RB49, complete genome.|neighbours:ID:NP_891592.1(-1),ID:NP_891594.1(-1)|neighbour_genes:dc2,head vertex assembly..|
MIKTIFSQLIYNGAFFTNVWPHLKADYFTEDEEKLIYKLIKKHVDEYSNIPTPTALQIALDKERGNQTTYEGAKTLLDSLENTPEDLDWLMKETEKFIRDRAMYNAMSRALEIQANAQLPKEKQNKKLPSEGAIPEIMQEALSITFDSDVGHDWFNDFEKRFLLYQTKANKIPFKLPMLNKITKGGAERKTLNVLLAGVNVGKSLGLCSLAADYMECGYDVLYISMEMAEHVVAKRIDANLLDITLDELDNGNVSFAEYSARMKRVKNKKIGDRPVGKLMIKQYPTGGANSNHFEALMNELRLKKQFKPDVVIVDYLGICASSRLRVYSENSYTLVKAIAEELRGFFVKWDVVGWTAAQTTRAGWDASDLNMSDTAESAGLPATADFMLGVIETEDLAKMGVQLMKQIKSRYGDKNYYSRFNVGVKKGNQRWYEVPNQIADQENAQVKPQSAQQAEKREKLDELANNMTF
>ID:YP_002853995.1 |[Enterobacteria phage RB51]||_Enterobacteria_phage_RB51_.gbk|41|1428|NC_012635(168394):19763-21190:-1 ^GeneID:7803548^ Enterobacteria phage RB51, complete genome.|neighbours:ID:YP_002853994.1(-1),ID:YP_002853996.1(-1)|neighbour_genes:dmd,40|
MVEIILSHLIFDQAYFSKVWPYMDSEYFESGPAKNTFKLIKSHVNEYHSVPSINALNVALENSSFTETEYSGVKTLISKLADSPEDHSWLVKETEKYVQQRAMFNATSKIIEIQTNAELPPEKRNKKMPDVGAIPDIMRQALSISFDSYVGHDWMDDYEARWLSYMNKARKVPFKLRILNKITKGGAETGTLNVLMAGVNVGKSLGLCSLAADYLQLGHNVLYISMEMAEEVCAKRIDANMLDVSLDDIDDGHISYAEYKGKMEKWREKSTLGRLIVKQYPTGGADANTFRSLLNELKLKKNFVPTIIIVDYLGICKSCRIRVYSENSYTTVKAIAEELRALAVETETVLWTAAQVGKQAWDSSDVNMSDIAESAGLPATADFMLAVIETEELAAAEQQLIKQIKSRYGDKNKWNKFLMGVQKGNQKWVEIEQDSTPTEVSEVAGSQQIQAEQNRYQRNESARAQLDALANELKF
>ID:AIT74952.1 |[Enterobacteria phage RB55]||_Enterobacteria_phage_RB55_.gbk|replication and reco..|1428|KM607002(168896):20576-22003:-1 ^^ Enterobacteria phage RB55, complete genome.|neighbours:ID:AIT74951.1(-1),ID:AIT74953.1(-1)|neighbour_genes:dmd,membrane-associated ..|
MVEIILSHLIFDQAYFSKVWPYMDSEYFESGPAKNTFKLIKSHVNEYHSVPSINALNVALENSSFTETEYSGVKTLISKLADSPEDHSWLVKETEKYVQQRAMFNATSKIIEIQTNAELPPEKRNKKMPDVGAIPDIMRQALSISFDSYVGHDWMDDYEARWLSYMNKARKVPFKLRILNKITKGGAETGTLNVLMAGVNVGKSLGLCSLAADYLQLGHNVLYISMEMAEEVCAKRIDANMLDVSLDDIDDGHISYAEYKGKMEKWREKSTLGRLIVKQYPTGGADANTFRSLLNELKLKKNFVPTIIIVDYLGICKSCRIRVYSENSYTTVKAIAEELRALAVETETVLWTAAQVGKQAWDSSDVNMSDIAESAGLPATADFMLAVIETEELAAAEQQLIKQIKSRYGDKNKWNKFLMGVQKGNQKWVEIEQDSTPTEVNEVAGSQQIQAEQNRYQRNESTRAQLDALANELKF
>ID:AIT75224.1 |[Enterobacteria phage RB59]||_Enterobacteria_phage_RB59_.gbk|replication and reco..|1428|KM607003(168966):20576-22003:-1 ^^ Enterobacteria phage RB59, complete genome.|neighbours:ID:AIT75223.1(-1),ID:AIT75225.1(-1)|neighbour_genes:dmd,membrane-associated ..|
MVEIILSHLIFDQAYFSKVWPYMDSEYFESGPAKNTFKLIKSHVNEYHSVPSINALNVALENSSFTETEYSGVKTLISKLADSPEDHSWLVKETEKYVQQRAMFNATSKIIEIQTNAELPPEKRNKKMPDVGAIPDIMRQALSISFDSYVGHDWMDDYEARWLSYMNKARKVPFKLRILNKITKGGAETGTLNVLMAGVNVGKSLGLCSLAADYLQLGHNVLYISMEMAEEVCAKRIDANMLDVSLDDIDDGHISYAEYKGKMEKWREKSTLGRLIVKQYPTGGADANTFRSLLNELKLKKNFVPTIIIVDYLGICKSCRIRVYSENSYTTVKAIAEELRALAVETETVLWTAAQVGKQAWDSSDVNMSDIAESAGLPATADFMLAVIETEELAAAEQQLIKQIKSRYGDKNKWNKFLMGVQKGNQKWVEIEQDSTPTEVNEVAGSQQIQAEQNRYQRNESTRAQLDALANELKF
>ID:AIT73048.1 |[Enterobacteria phage RB5]||_Enterobacteria_phage_RB5_.gbk|replication and reco..|1428|KM606995(168394):18985-20412:-1 ^^ Enterobacteria phage RB5, complete genome.|neighbours:ID:AIT73047.1(-1),ID:AIT73049.1(-1)|neighbour_genes:hypothetical protein,membrane-associated ..|
MVEIILSHLIFDQAYFSKVWPYMDSEYFESGPAKNTFKLIKSHVNEYHSVPSINALNVALENSSFTETEYSGVKTLISKLADSPEDHSWLVKETEKYVQQRAMFNATSKIIEIQTNAELPPEKRNKKMPDVGAIPDIMRQALSISFDSYVGHDWMDDYEARWLSYMNKARKVPFKLRILNKITKGGAETGTLNVLMAGVNVGKSLGLCSLAADYLQLGHNVLYISMEMAEEVCAKRIDANMLDVSLDDIDDGHISYAEYKGKMEKWREKSTLGRLIVKQYPTGGADANTFRSLLNELKLKKNFVPTIIIVDYLGICKSCRIRVYSENSYTTVKAIAEELRALAVETETVLWTAAQVGKQAWDSSDVNMSDIAESAGLPATADFMLAVIETEELAAAEQQLIKQIKSRYGDKNKWNKFLMGVQKGNQKWVEIEQDSTPTEVNEVAGSQQIQAEQNRYQRNESTRAQLDALANELKF
>ID:YP_009167409.1 |[Enterobacteria phage RB68]||_Enterobacteria_phage_RB68_.gbk|replication and reco..|1428|NC_027979(168401):19763-21190:-1 ^GeneID:26041519^ Enterobacteria phage RB68, complete genome.|neighbours:ID:YP_009167408.1(-1),ID:YP_009167410.1(-1)|neighbour_genes:dmd,membrane-associated ..|
MVEIILSHLIFDQAYFSKVWPYMDSEYFESGPAKNTFKLIKSHVNEYHSVPSINALNVALENSSFTETEYSGVKTLISKLADSPEDHSWLVKETEKYVQQRAMFNATSKIIEIQTNAELPPEKRNKKMPDVGAIPDIMRQALSISFDSYVGHDWMDDYEARWLSYMNKARKVPFKLRILNKITKGGAETGTLNVLMAGVNVGKSLGLCSLAADYLQLGHNVLYISMEMAEEVCAKRIDANMLDVSLDDIDDGHISYAEYKGKMEKWREKSTLGRLIVKQYPTGGADANTFRSLLNELKLKKNFVPTIIIVDYLGICKSCRIRVYSENSYTTVKAIAEELRALAVETETVLWTAAQVGKQAWDSSDVNMSDIAESAGLPATADFMLAVIETEELAAAEQQLIKQIKSRYGDKNKWNKFLMGVQKGNQKWVEIEQDSTPTEVSEVAGSQQIQAEQNRYQRNESARAQLDALANELKF
>ID:NP_861732.2 |[Escherichia phage RB69]||_Enterobacteria_phage_RB69_.gbk|41|1443|NC_004928(167560):20987-22429:-1 ^GeneID:1494158^ Enterobacteria phage RB69, complete genome.|neighbours:ID:NP_861731.1(-1),ID:NP_861733.1(-1)|neighbour_genes:RB69ORF041c hypothet..,gp40 head vertex ass..|
MVEIILSHLVYDQAYFSKVWPYMDSDYFERGPAKNVFKIIKSHVNEYNAMPSINALKVALDNSSLTEAEYKGTSDLIEKLADTPEDHEWLVKETEKYVQQKAMYNATSKIIEIQSNAELPPEQRNKKMPDVGAIPDIMRQALSISFDSYVGHDWMEDYEARWLSYLNKARKVPFKLNILNKITKGGAETGTLNVLMAGVNVGKSLGLCSLAADYLQTGHNVLYISMEMAEEVCAKRIDANMLDVSLDDIDDGNVSYAEYKAKMEKWRSKTTLGRLVVKQYPTGGANANTFRALLNELKLKKNFVPSVIMVDYLGICGSCRIRVYTENSYTLVKAIAEELRALAVESETVLWTAAQVGRAAWDASDMNMSDIAESAGLPATADFMLAVIETEELAQAEQQLIKQIKSRYGDKNKWNKFLMGVRKGNQKWVEIEQEGMNTPNTVNENAGAQMRQAEVNRTERVGKAKATRADLDSLANELKF
>ID:AIT73319.1 |[Enterobacteria phage RB6]||_Enterobacteria_phage_RB6_.gbk|replication and reco..|1428|KM606996(168394):18985-20412:-1 ^^ Enterobacteria phage RB6, complete genome.|neighbours:ID:AIT73318.1(-1),ID:AIT73320.1(-1)|neighbour_genes:hypothetical protein,membrane-associated ..|
MVEIILSHLIFDQAYFSKVWPYMDSEYFESGPAKNTFKLIKSHVNEYHSVPSINALNVALENSSFTETEYSGVKTLISKLADSPEDHSWLVKETEKYVQQRAMFNATSKIIEIQTNAELPPEKRNKKMPDVGAIPDIMRQALSISFDSYVGHDWMDDYEARWLSYMNKARKVPFKLRILNKITKGGAETGTLNVLMAGVNVGKSLGLCSLAADYLQLGHNVLYISMEMAEEVCAKRIDANMLDVSLDDIDDGHISYAEYKGKMEKWREKSTLGRLIVKQYPTGGADANTFRSLLNELKLKKNFVPTIIIVDYLGICKSCRIRVYSENSYTTVKAIAEELRALAVETETVLWTAAQVGKQAWDSSDVNMSDIAESAGLPATADFMLAVIETEELAAAEQQLIKQIKSRYGDKNKWNKFLMGVQKGNQKWVEIEQDSTPTEVNEVAGSQQIQAEQNRYQRNESTRAQLDALANELKF
>ID:AIT73590.1 |[Enterobacteria phage RB7]||_Enterobacteria_phage_RB7_.gbk|replication and reco..|1428|KM606997(168395):18985-20412:-1 ^^ Enterobacteria phage RB7, complete genome.|neighbours:ID:AIT73589.1(-1),ID:AIT73591.1(-1)|neighbour_genes:hypothetical protein,membrane-associated ..|
MVEIILSHLIFDQAYFSKVWPYMDSEYFESGPAKNTFKLIKSHVNEYHSVPSINALNVALENSSFTETEYSGVKTLISKLADSPEDHSWLVKETEKYVQQRAMFNATSKIIEIQTNAELPPEKRNKKMPDVGAIPDIMRQALSISFDSYVGHDWMDDYEARWLSYMNKARKVPFKLRILNKITKGGAETGTLNVLMAGVNVGKSLGLCSLAADYLQLGHNVLYISMEMAEEVCAKRIDANMLDVSLDDIDDGHISYAEYKGKMEKWREKSTLGRLIVKQYPTGGADANTFRSLLNELKLKKNFVPTIIIVDYLGICKSCRIRVYSENSYTTVKAIAEELRALAVETETVLWTAAQVGKQAWDSSDVNMSDIAESAGLPATADFMLAVIETEELAAAEQQLIKQIKSRYGDKNKWNKFLMGVQKGNQKWVEIEQDSTPTEVNEVAGSQQIQAEQNRYQRNESTRAQLDALANELKF
>ID:AIT73862.1 |[Enterobacteria phage RB9]||_Enterobacteria_phage_RB9.gbk|replication and reco..|1428|KM606998(168395):18985-20412:-1 ^^ Enterobacteria phage RB9, complete genome.|neighbours:ID:AIT73861.1(-1),ID:AIT73863.1(-1)|neighbour_genes:hypothetical protein,membrane-associated ..|
MVEIILSHLIFDQAYFSKVWPYMDSEYFESGPAKNTFKLIKSHVNEYHSVPSINALNVALENSSFTETEYSGVKTLISKLADSPEDHSWLVKETEKYVQQRAMFNATSKIIEIQTNAELPPEKRNKKMPDVGAIPDIMRQALSISFDSYVGHDWMDDYEARWLSYMNKARKVPFKLRILNKITKGGAETGTLNVLMAGVNVGKSLGLCSLAADYLQLGHNVLYISMEMAEEVCAKRIDANMLDVSLDDIDDGHISYAEYKGKMEKWREKSTLGRLIVKQYPTGGADANTFRSLLNELKLKKNFVPTIIIVDYLGICKSCRIRVYSENSYTTVKAIAEELRALAVETETVLWTAAQVGKQAWDSSDVNMSDIAESAGLPATADFMLAVIETEELAAAEQQLIKQIKSRYGDKNKWNKFLMGVQKGNQKWVEIEQDSTPTEVNEVAGSQQIQAEQNRYQRNESTRAQLDALANELKF
>ID:ADJ39756.1 |[Enterobacteria phage T4T]||_Enterobacteria_phage_T4T_.gbk|41|1428|HM137666(168920):20598-22025:-1 ^^ Enterobacteria phage T4T, complete genome.|neighbours:ID:ADJ39755.1(-1),ID:ADJ39757.1(-1)|neighbour_genes:dmd,40|
MVEIILSHLIFDQAYFSKVWPYMDSEYFESGPAKNTFKLIKSHVNEYHSVPSINALNVALENSSFTETEYSGVKTLISKLADSPEDHSWLVKETEKYVQQRAMFNATSKIIEIQTNAELPPEKRNKKMPDVGAIPDIMRQALSISFDSYVGHDWMDDYEARWLSYMNKARKVPFKLRILNKITKGGAETGTLNVLMAGVNVGKSLGLCSLAADYLQLGHNVLYISMEMAEEVCAKRIDANMLDVSLDDIDDGHISYAEYKGKMEKWREKSTLGRLIVKQYPTGGADANTFRSLLNELKLKKNFVPTIIIVDYLGICKSCRIRVYSENSYTTVKAIAEELRALAVETETVLWTAAQVGKQAWDSSDVNMSDIAESAGLPATADFMLAVIETEELAAAEQQLIKQIKSRYGDKNKWNKFLMGVQKGNQKWVEIEQDSTPTEVNEVAGSQQIQAEQNRYQRNESTRAQLDALANELKF
>ID:NP_049654.1 |[Escherichia virus T4]||_Enterobacteria_phage_T4_.gbk|41|1428|NC_000866(168903):20612-22039:-1 ^GeneID:1258700^ Enterobacteria phage T4, complete genome.|neighbours:ID:NP_049653.1(-1),ID:NP_049655.1(-1)|neighbour_genes:dmd,40|
MVEIILSHLIFDQAYFSKVWPYMDSEYFESGPAKNTFKLIKSHVNEYHSVPSINALNVALENSSFTETEYSGVKTLISKLADSPEDHSWLVKETEKYVQQRAMFNATSKIIEIQTNAELPPEKRNKKMPDVGAIPDIMRQALSISFDSYVGHDWMDDYEARWLSYMNKARKVPFKLRILNKITKGGAETGTLNVLMAGVNVGKSLGLCSLAADYLQLGHNVLYISMEMAEEVCAKRIDANMLDVSLDDIDDGHISYAEYKGKMEKWREKSTLGRLIVKQYPTGGADANTFRSLLNELKLKKNFVPTIIIVDYLGICKSCRIRVYSENSYTTVKAIAEELRALAVETETVLWTAAQVGKQAWDSSDVNMSDIAESAGLPATADFMLAVIETEELAAAEQQLIKQIKSRYGDKNKWNKFLMGVQKGNQKWVEIEQDSTPTEVNEVAGSQQIQAEQNRYQRNESTRAQLDALANELKF
>ID:AHY83512.1 |[Escherichia virus T4]|wild|_Enterobacteria_phage_T4_strain_wild.gbk|helicase|1428|KJ477684(168922):20598-22025:-1 ^^ Enterobacteria phage T4 strain wild, complete genome.|neighbours:ID:AHY83680.1(-1),ID:AHY83599.1(-1)|neighbour_genes:dmd,head vertex assembly..|
MVEIILSHLIFDQAYFSKVWPYMDSEYFESGPAKNTFKLIKSHVNEYHSVPSINALNVALENSSFTETEYSGVKTLISKLADSPEDHSWLVKETEKYVQQRAMFNATSKIIEIQTNAELPPEKRNKKMPDVGAIPDIMRQALSISFDSYVGHDWMDDYEARWLSYMNKARKVPFKLRILNKITKGGAETGTLNVLMAGVNVGKSLGLCSLAADYLQLGHNVLYISMEMAEEVCAKRIDANMLDVSLDDIDDGHISYAEYKGKMEKWREKSTLGRLIVKQYPTGGADANTFRSLLNELKLKKNFVPTIIIVDYLGICKSCRIRVYSENSYTTVKAIAEELRALAVETETVLWTAAQVGKQAWDSSDVNMSDIAESAGLPATADFMLAVIETEELAAAEQQLIKQIKSRYGDKNKWNKFLMGVQKGNQKWVEIEQDSTPTEVNEVAGSQQIQAEQNRYQRNESTRAQLDALANELKF
>ID:AXN58080.1 |[Enterobacteria phage T6]||_Enterobacteria_phage_T6_.gbk|helicase|1428|MH550421(168706):19104-20531:-1 ^^ Enterobacteria phage T6, complete genome.|neighbours:ID:AXN58079.1(-1),ID:AXN58081.1(-1)|neighbour_genes:dmd,head vertex assembly..|
MVEIILSHLIFDQAYFSKVWPYMDSEYFESGPAKNTFKLIKSHVNEYHSVPSINALNVALENSSFTETEYSGVKTLISKLADSPEDRSWLIKETEKYVQQRAMFNATSKIIEIQTNAELPPEKRNKKMPDVGAIPDIMRQALSISFDSYVGHDWMDDYEARWLSYMNKARKVPFKLRILNKITKGGAETGTLNVLMAGVNVGKSLGLCSLAADYLQLGHNVLYISMEMAEEVCAKRIDANMLDVSLDDIDDGHISYAEYKGKMEKWREKSTLGRLIVKQYPTGGADANTFRSLLNELKLKKNFVPTIIIVDYLGICKSCRIRVYSENSYTTVKAIAEELRALAVETETVLWTAAQVGKQAWDSSDVNMSDIAESAGLPATADFMLAVIETEELAAAEQQLIKQIKSRYGDKNKWNKFLMGVQKGNQKWVEIEQDSTPTEVSEVAGSQQIQAEQNRYQRNESTRAQLDALANELKF
>ID:YP_004063727.1 |[Escherichia phage vB_EcoM_VR7]||_Enterobacteria_phage_vB_EcoM-VR7_.gbk|41|1431|NC_014792(169285):21195-22625:-1 ^GeneID:10021271^ Enterobacteria phage vB_EcoM-VR7, complete genome.|neighbours:ID:YP_004063726.1(-1),ID:YP_004063728.1(-1)|neighbour_genes:VR7ORF045c,40|
MVETILSQLLFNKEYFVKVWPYLNNTYFEKGPAKTLFNTINEHVKEYQAVPTKTALDIALDGSDLSEVEYEGTKKLLGVLADTPEDQEWLVKETEKYVQKSAMFNATSRIIEIQSNAELPKDKRDKRIPDIGAIPDIMRDALSICFDSALGHDWLNDYEARFQTYLNKSKKVPFRINILNKITKGGVEYGTENVLLAGTNVGKSLGLCSLAADYLQTGHNVLYISMEMAEEVCAKRIDANLLDVSLDDIDEGHISWAEYKSKMEKWRASGTLGTLKIKQYPTGGAHADTFRALLNEYKLKQGFVPDVIIVDYLAICASSRLKTFTENSYGLIKMVAEELRGLAVEKNVVLWTAAQTTRGANVAAEIDMADIAESFGIAHTADFMLGVVETEEFAQMGLQLIKQLKSRYGDKNYYNKFKMGVKKGNQRWYEVDDDSAPKQGPTVKEATGEMNRQAEMNRQTRVNRSDLDDLAAQMKF
>ID:YP_006986590.1 |[Escherichia phage vB_EcoM_ACG-C40]||_Enterobacteria_phage_vB_EcoM_ACG-C40_.gbk|DNA primase-helicase..|1428|NC_019399(167396):20728-22155:-1 ^^ Enterobacteria phage vB_EcoM_ACG-C40, complete genome.|neighbours:ID:YP_006986589.1(-1),ID:YP_006986591.1(-1)|neighbour_genes:discriminator of mRN..,head vertex assembly..|
MVEIILSHLIFDQAYFSKVWPYMDSEYFESGPAKNTFKLIKSHVNEYHSVPSINALNVALENSSFTETEYSGVKTLISKLADSPEDHSWLVKETEKYVQQRAMFNATSKIIEIQTNAELPPEKRNKKMPDVGAIPDIMRQALSISFDSYVGHDWMDDYEARWLSYMNKARKVPFKLRILNKITKGGAETGTLNVLMAGVNVGKSLGLCSLAADYLQLGHNVLYISMEMAEEVCAKRIDANMLDVSLDDIDDGHISYAEYKGKMEKWREKSTLGRLIVKQYPTGGADANTFRSLLNELKLKKNFVPTIIIVDYLGICKSCRIRVYSENSYTTVKAIAEELRALAVETETVLWTAAQVGKQAWDSSDVNMSDIAESAGLPATADFMLAVIETEELAAAEQQLIKQIKSRYGDKNKWNKFLMGVQKGNQKWVEIEQDSTPTEVSEVAGSQQIQAEQNRYQRNESTRAQLDALANELKF
>ID:AWD91631.1 |[Enterobacteria phage vB_EcoM_IME339]||_Enterobacteria_phage_vB_EcoM_IME339_.gbk|replication and reco..|1428|MH051915(164366):145926-147353:1 ^^ Enterobacteria phage vB_EcoM_IME339, complete genome.|neighbours:ID:AWD91630.1(1),ID:AWD91632.1(1)|neighbour_genes:putative head vertex..,discriminator of mRN..|
MVEIILSHLIFDQAYFSKVWPYMDSEYFESGPAKNTFKLIKSHVNEYHSVPSINALNVALENSSFTETEYSGVKTLISKLADSPEDHSWLVKETEKYVQQRAMFNATSKIIEIQTNAELPPEKRNKKMPDVGAIPDIMRQALSISFDSYVGHDWMDDYEARWLSYMNKARKVPFKLKILNKITKGGAETGTLNVLMAGVNVGKSLGLCSLAADYLQLGHNVLYISMEMAEEVCAKRIDANMLDVSLDDIDDGHISYAEYKGKMEKWREKSTLGRLIVKQYPTGGADANTFRSLLNELKLKKNFVPTIIIVDYLGICKSCRIRVYSENSYTTVKAIAEELRALAVETETVLWTAAQVGKQAWDSSDVNMSDIAESAGLPATADFMLAVIETEELAAAEQQLIKQIKSRYGDKNKWNKFLMGVQKGNQKWVEIEQDSTPTEVNEVAGSQQIQAEQNRYQRNESARAQLDALANELKF
>ID:AWD91893.1 |[Enterobacteria phage vB_EcoM_IME340]||_Enterobacteria_phage_vB_EcoM_IME340_.gbk|DNA primase/helicase|1428|MH051916(165549):147287-148714:1 ^^ Enterobacteria phage vB_EcoM_IME340, complete genome.|neighbours:ID:AWD91892.1(1),ID:AWD91894.1(1)|neighbour_genes:putative head vertex..,discriminator of mRN..|
MVEIILSHLIFDQAYFSKVWPYMDSEYFESGPAKNTFKLIKSHVNEYHSVPSINALNVALENSSFTETEYSGVKTLISKLADSPEDHSWLVKETEKYVQQRAMFNATSKIIEIQTNAELPPEKRNKKMPDVGAIPDIMRQALSISFDSYVGHDWMDDYEARWLSYMNKARKVPFRLKILNKITKGGAETGTLNVLMAGVNVGKSLGLCSLAADYLQLGHNVLYISMEMAEEVCAKRIDANMLDVSLDDIDDGHISYAEYKGKMEKWREKSTLGRLIVKQYPTGGADANTFRSLLNELKLKKNFVPTIIIVDYLGICKSCRIRVYSENSYTTVKAIAEELRALAVETETVLWTAAQVGKQAWDSSDVNMSDIAESAGLPATADFMLAVIETEELAAAEQQLIKQIKSRYGDKNKWNKFLMGVQKGNQKWVEIEQDSTPTEVNEVAGSQQIQAEQNRYQRNESTRAQLDALANELKF
>ID:YP_009207220.1 |[Escherichia phage vB_EcoM_VR20]||_Enterobacteria_phage_vB_EcoM_VR20.gbk|helicase|1431|NC_028894(170336):19751-21181:-1 ^GeneID:26633719^ Enterobacteria phage vB_EcoM_VR20, complete genome.|neighbours:ID:YP_009207219.1(-1),ID:YP_009207221.1(-1)|neighbour_genes:hypothetical protein,head vertex assembly..|
MVETILSQLLFNKEYFVKVWPYLNNTYFEKGPAKTLFNTINEHVKEYQAVPTKTALDIALDGSDLSEVEYEGTKKLLGVLADTPEDQEWLVKETEKYVQKSAMFNATSRIIEIQSNAELPKDKRDKRIPDIGAIPDIMRDALSICFDSALGHDWLNDYEARFQTYLNKSKKVPFRINILNKITKGGVEYGTENVLLAGTNVGKSLGLCSLAADYLQTGHNVLYISMEMAEEVCAKRIDANLLDVSLDDIDEGHISWAEYKSKMEKWRASGTLGTLKIKQYPTGGAHADTFRALLNEYKLKQGFVPDVIIVDYLAICASSRLKTFTENSYGLIKMVAEELRGLAVEKNVVLWTAAQTTRGANVAAEIDMADIAESFGIAHTADFMLGVVETDEFAQMGLQLIKQLKSRYGDKNYYNKFKMGVKKGNQRWYEVDDDSAPKQGPTVKEATGEMNRQAEMNRQTRVNRSDLDDLAAQMKF
>ID:YP_009209787.1 |[Escherichia phage vB_EcoM_VR25]||_Enterobacteria_phage_vB_EcoM_VR25_.gbk|replicative DNA heli..|1431|NC_028925(170822):20294-21724:-1 ^GeneID:26636207^ Enterobacteria phage vB_EcoM_VR25, complete genome.|neighbours:ID:YP_009209786.1(-1),ID:YP_009209788.1(-1)|neighbour_genes:hypothetical protein,head vertex assembly..|
MVETILSQLLFNKEYFVKVWPYLNNTYFEKGPAKTLFNTINEHVKEYQAVPTKTALDIALDGSDLSEVEYEGTKKLLGVLADTPEDQEWLVKETEKYVQKSAMFNATSRIIEIQSNAELPKDKRDKRIPDIGAIPDIMRDALSICFDSALGHDWLNDYEARFQTYLNKSKKVPFRINILNKITKGGVEYGTENVLLAGTNVGKSLGLCSLAADYLQTGHNVLYISMEMAEEVCAKRIDANLLDVSLDDIDEGHISWAEYKSKMEKWRASGTLGTLKIKQYPTGGAHADTFRALLNEYKLKQGFVPDVIIVDYLAICASSRLKTFTENSYGLIKMVAEELRGLAVEKNVVLWTAAQTTRGANVAAEIDMADIAESFGIAHTADFMLGVVETEEFAQMGLQLIKQLKSRYGDKNYYNKFKMGVKKGNQRWYEVDDDSTPKQGPTVKEATGEMNRQAEMNRQTRVNRSDLDDLAAQMKF
>ID:YP_009213879.1 |[Escherichia phage vB_EcoM_VR26]||_Enterobacteria_phage_vB_EcoM_VR26_.gbk|DNA helicase|1431|NC_028957(171541):20570-22000:-1 ^GeneID:26640335^ Enterobacteria phage vB_EcoM_VR26, complete genome.|neighbours:ID:YP_009213878.1(-1),ID:YP_009213880.1(-1)|neighbour_genes:hypothetical protein,head vertex assembly..|
MVETILSQLLFNKEYFVKVWPYLNNTYFEKGPAKTLFNTINEHVKEYQAVPTKTALDIALDGSDLSEVEYEGTKKLLGVLVDTPEDQEWLVKETEKYVQKSAMFNATSRIIEIQSNAELPKDKRDKRIPDIGAIPDIMRDALSICFDSALGHDWLNDYEARFQTYLNKSKKVPFRINILNKITKGGVEYGTENVLLAGTNVGKSLGLCSLAADYLQTGHNVLYISMEMAEEVCAKRIDANLLDVSLDDIDEGHISWAEYKSKMEKWRASGTLGTLKIKQYPTGGAHADTFRALLNEYKLKQGFVPDVIIVDYLAICASSRLKTFTENSYGLIKMVAEELRGLAVEKNVVLWTAAQTTRGANVAAEIDMADIAESFGIAHTADFMLGVVETEEFAQMGLQLIKQLKSRYGDKNYYNKFKMGVKKGNQRWYEVDDDSAPKQGPTVKEATGEMNRQAEMNRQTRVNRSDLDDLAAQMKF
>ID:YP_009205733.1 |[Escherichia phage vb_EcoM-VR5]||_Enterobacteria_phage_vB_EcoM_VR5.gbk|DNA helicase|1431|NC_028881(170473):19493-20923:-1 ^GeneID:26632344^ Enterobacteria phage vB_EcoM_VR5, complete genome.|neighbours:ID:YP_009205732.1(-1),ID:YP_009205734.1(-1)|neighbour_genes:hypothetical protein,head vertex assembly..|
MVETILAQLLGNSDYFTKVWPYMNDSYFDQGPAKTLFKEIKKHVTEYNAVPSKNALGIALDNSTISEVEHQGAKELLSSLNAGPEDQEWLVKETEKYVQKAAMYNATSKIIEIQTNADLPVEQQNRKLPGIGAIPDIMRDALSICFDSELGHDWMDDYEERFKSYSDKARKIPFRLNILNKITKGGAEFGTENVLLAGTNVGKSLGLCSLAADYLQSGYDVLYISMEMAEEVCAKRIDANLLDVSLDDIDDGHVSWPEYKAKMDKWRSTATLGRLKIKQYPTGGANADTFRALLNEYKLKQNFVPQVVIVDYLAICASSRTKVFSENSYGLIKMVAEELRGLAVEKKLLLWTAAQTTRGANVAAEIDMADIAESFGIAHTADFMLGVVETEEFAQMGMQMVKQLKSRYGDKSYYNKFKIGVKKGNQRWYEVEDDSNPGPVNTVREATGEMNRQAEVNRQTRVNRSDLDDLAASIKF
>ID:AWD90471.1 |[Erwinia phage Cronus]||_Erwinia_phage_Cronus_.gbk|DNA helicase|1380|MH059636(175774):16898-18277:-1 ^^ Erwinia phage Cronus, complete genome.|neighbours:ID:AWD90470.1(-1),ID:AWD90472.1(-1)|neighbour_genes:hypothetical protein,head assembly protei..|
MDESYFERGPAKTLFNTIKNHVDEYHSIPSTTALNLALDNLPISEVEFEGSKALLNSLTDSPEDHSWLIKETEKYVQKTAMYNATSRIIEIQTNADLPKEKRDKRLPDVGAIPDIMRDALAISFDSNVGHDWLEDYEARWLSYMNKTRKIPFKLNILNRITKGGAEFGTLNILMAGVNVGKSLGLCSLAADYLQTGFNVLYISMEMAEEVCAKRIDANLNDMTLDDIDDGHIAYAEYKAKMEKWRKSTTLGRLIVKQYPTGGANANTFRALLNELKLKKQFIPDVIIVDYLGICGSSRIKQYTENSYTLVKAIAEELRGLAVETGTCMWSAAQTGRAAWDASDMTMADVAESAGLPATADFMLAVIETEELAQQGTQLVKQIKSRYGDKNINSKFMIGVKKGNQRWYETEETRSNQPPTTVREVEGSMRRQAEENRTERNGASQVTRGDLDALAESMKF
>ID:YP_009592924.1 |[Escherichia coli O157 typing phage 3]||_Escherichia_coli_O157_typing_phage_3_.gbk|replicative DNA heli..|1443|NC_041863(168733):129105-130547:1 ^GeneID:40068420^ Escherichia coli O157 typing phage 3, complete genome.|neighbours:ID:YP_009592923.1(1),ID:YP_009592925.1(1)|neighbour_genes:head assembly protei..,hypothetical protein|
MVEIILSHLVYDQAYFSKVWPYMDSEYFERGPAKNVFKIIKSHVNEYNAMPSINALKVALDNSSLTEAEYKGTSDLIEKLADTPEDHEWLVKETEKYVQQKAMYNATSKIIEIQSNAELPPEQRNKKMPDVGAIPDIMRQALSISFDSYVGHDWMEDYEARWLSYLNKARKVPFKLNILNKITKGGAETGTLNVLMAGVNVGKSLGLCSLAADYLQTGHNVLYISMEMAEEVCAKRIDANMLDVSLDDIDDGNVSYAEYKAKMEKWRSKTTLGRLVVKQYPTGGANANTFRALLNELKLKKNFVPSVIMVDYLGICGSCRIRVYTENSYTLVKAIAEELRALAVESETVLWTAAQVGRAAWDASDMNMSDIAESAGLPATADFMLAVIETEELAQAEQQLIKQIKSRYGDKNKWNKFLMGVRKGNQKWIEIEQEGMNTPNTVNENAGAQMRQAEVNRTERVGKAKATRADLDSLANELKF
>ID:YP_009593051.1 |[Escherichia coli O157 typing phage 6]||_Escherichia_coli_O157_typing_phage_6_.gbk|replicative DNA heli..|1443|NC_041864(160570):38186-39628:-1 ^GeneID:40068548^ Escherichia coli O157 typing phage 6, complete genome.|neighbours:ID:YP_009593050.1(-1),ID:YP_009593052.1(-1)|neighbour_genes:hypothetical protein,head assembly protei..|
MVEIILSHLVYDQAYFSKVWPYMDSEYFERGPAKNVFKIIKSHVNEYNAMPSINALKVALDNSSLTEAEYKGTSDLIEKLADTPEDHEWLVKETEKYVQQKAMYNATSKIIEIQSNAELPPEQRNKKMPDVGAIPDIMRQALSISFDSYVGHDWMEDYEARWLSYLNKARKVPFKLNILNKITKGGAETGTLNVLMAGVNVGKSLGLCSLAADYLQTGHNVLYISMEMAEEVCAKRIDANMLDVSLDDIDDGNVSYAEYKAKMEKWRSKTTLGRLVVKQYPTGGANANTFRALLNELKLKKNFVPSVIMVDYLGICGSCRIRVYTENSYTLVKAIAEELRALAVESETVLWTAAQVGRAAWDASDMNMSDIAESAGLPATADFMLAVIETEELAQAEQQLIKQIKSRYGDKNKWNKFLMGVRKGNQKWIEIEQEGMNTPNTVNENAGAQMRQAEVNRTERVGKAKATRADLDSLANELKF
>ID:YP_009225222.1 |[Escherichia phage APCEc01]||_Escherichia_phage_APCEc01_.gbk|DNA helicase|1443|NC_029091(168771):163618-165060:1 ^GeneID:26796175^ Escherichia phage APCEc01, complete genome.|neighbours:ID:YP_009225221.1(1),ID:YP_009225223.1(1)|neighbour_genes:hypothetical protein,hypothetical protein|
MVEIILSHLVYDQAYFSKVWPYMDSEYFERGPAKNVFKIIKSHVNEYNAMPSINALKVALDNSSLTEAEYKGTSDLIEKLADTPEDHEWLVKETEKYVQQKAMYNATSKIIEIQSNAELPPEQRNKKMPDVGAIPDIMRQALSISFDSYVGHDWMEDYEARWLSYLNKARKVPFKLNILNKITKGGAETGTLNVLMAGVNVGKSLGLCSLAADYLQTGHNVLYISMEMAEEVCAKRIDANMLDVSLDDIDDGNVSYAEYKAKMEKWRSKTTLGRLVVKQYPTGGANANTFRALLNELKLKKNFVPSVIMVDYLGICGSCRIRVYTENSYTLVKAIAEELRALAVESETVLWTAAQVGRAAWDASDMNMSDIAESAGLPATADFMLAVIETEELAQAEQQLIKQIKSRYGDKNKWNKFLMGVRKGNQKWVEIEQEGMNTPNTVNENAGAQMRQAEVNRTERVGKAKATRADLDSLANELKF
>ID:QAU03741.1 |[Escherichia phage AnYang]||_Escherichia_phage_AnYang_.gbk|DNA primase-helicase..|1365|MK234886(169215):156123-157487:-1 ^^ Escherichia phage AnYang, complete genome.|neighbours:ID:QAU03740.1(-1),ID:QAU03742.1(-1)|neighbour_genes:hypothetical protein,hypothetical protein|
MNDSYFDQGPAKTLFKEIKKHVNEYNAVPSKNALSIALDNSTLSEVEHQGAKELLSSLNAGPEDQEWLVKETEKYVQKAAMYNATSKIIEIQTNADLPVEQQNRKLPGIGAIPDIMRDALSICFDSELGHDWMDDYEERFKSYSDKARKVPFRLNILNKITKGGAEFGTENVLLAGTNVGKSLGLCSLAADYLQSGYDVLYISMEMAEEVCAKRIDANLLDVSLDDIDDGHVSWPEYKAKMDKWRSTATLGRLKIKQYPTGGANADTFRALLNEYKLKQNFVPQVVIVDYLAICASSRTKVFSENSYGLIKMVAEELRGLAVEKKLLLWTAAQTTRGANVAAEIDMADIAESFGIAHTADFMLGVVETEEFAQMGMQMVKQLKSRYGDKSYYNKFKIGVKKGNQRWYEVEDDSNPGPVNTVREATGEMNRQAEVNRQTRVNRSDLDDLAASIKF
> |[Tevenvirinae Escherichia_phage_CF2]||_Escherichia_phage_CF2.gb|Phage DNA primase/he..|1428|NC_041919.1(168188):136669-138096:1 ^RAST2:fig|1198136.52.peg.219^ Tevenvirinae Escherichia_phage_CF2|neighbours:(1),(1)|neighbour_genes:Phage capsid and sca..,discriminator of mRN..|
MVEIILSHLIFDQAYFSKVWPYMDSEYFESGPAKNTFKLIKSHVNEYHSVPSINALNVALENSSFTETEYSGVKTLISKLADSPEDHSWLVKETEKYVQQRAMFNATSKIIEIQTNAELPPEKRNKKMPDVGAIPDIMRQALSISFDSYVGHDWMDDYEARWLSYMNKARKVPFKLRILNKITKGGAETGTLNVLMAGVNVGKSLGLCSLAADYLQLGHNVLYISMEMAEEVCAKRIDANMLDVSLDDIDDGHISYAEYKGKMEKWREKSTLGRLIVKQYPTGGADANTFRSLLNELKLKKNFVPTIIIVDYLGICKSCRIRVYSENSYTTVKAIAEELRALAVETETVLWTAAQVGKQAWDSSDVNMSDIAESAGLPATADFMLAVIETEELAAAEQQLIKQIKSRYGDKNKWNKFLMGVQKGNQKWVEIEQDSTPTEVSEVAGSQQIQAEQNRYQRNESTRAQLDALANELKF
>ID:QBO61050.1 |[Escherichia phage D5505]||_Escherichia_phage_D5505_.gbk|putative helicase|1428|MK327929(168049):19091-20518:-1 ^^ Escherichia phage D5505, complete genome.|neighbours:ID:QBO61049.1(-1),ID:QBO61051.1(-1)|neighbour_genes:hypothetical protein,putative head assemb..|
MVEIILSHLIFDQAYFSKVWPYMDSEYFESGPAKNTFKLIKSHVNEYHSVPSINALNVALENSSFTETEYSGVKTLISKLADSPEDHSWLVKETEKYVQQRAMFNATSKIIEIQTNAELPPEKRNKKMPDVGAIPDIMRQALSISFDSYVGHDWMDDYEARWLSYMNKARKVPFRLKILNKITKGGAETGTLNVLMAGVNVGKSLGLCSLAADYLQLGHNVLYISMEMAEEVCAKRIDANMLDVSLDDIDDGHISYAEYKGKMEKWREKSTLGRLIVKQYPTGGADANTFRSLLNELKLKKNFVPTIIIVDYLGICKSCRIRVYSENSYTTVKAIAEELRALAVETETVLWTAAQVGKQAWDSSDVNMSDIAESAGLPATADFMLAVIETEELAAAEQQLIKQIKSRYGDKNKWNKFLMGVQKGNQKWVEIEQDSTPTEVSEVAGSQQIQAEQNRYQRNESTRAQLDALANELKF
>ID:YP_009601988.1 |[Escherichia phage ECD7]||_Escherichia_phage_ECD7_.gbk|DNA primase-helicase..|1413|NC_041936(164706):13435-14847:-1 ^GeneID:40077842^ Escherichia phage ECD7, complete genome.|neighbours:ID:YP_009601987.1(-1),ID:YP_009601989.1(-1)|neighbour_genes:hypothetical protein,head vertex assembly..|
MIKTIFSQLIYNGAFFTNVWPHLKADYFTEDEEKLIYKLIKKHVDEYSNIPTPTALQIALDKERGNQTTYEGAKTLLDSLENTPEDLDWLMKETEKFIRDRAMYNAMSRALEIQANAQLPKEKQNKKLPSEGAIPEIMQEALSITFDSDVGHDWFNDFEKRFLLYQTKANKIPFKLPMLNKITKGGAERKTLNVLLAGVNVGKSLGLCSLAADYMECGYDVLYISMEMAEHVVAKRIDANLLDITLDELDNGNVSFAEYSARMKRVKNKKIGDRPVGKLMIKQYPTGGANSNHFEALMNELRLKKQFKPDVVIVDYLGICASSRLRVYSENSYTLVKAIAEELRGFFVKWDVVGWTAAQTTRAGWDASDLNMSDTAESAGLPATADFMLGVIETEDLAKMGVQLMKQIKSRYGDKNYYSRFNVGVKKGNQRWYEVPNQIADQENAQVKPQSAQQAEKREKLDELANNMTF
>ID:YP_009102514.1 |[Escherichia phage ECML-134]||_Escherichia_phage_ECML-134_.gbk|hypothetical protein|1428|NC_025449(166783):18756-20183:-1 ^GeneID:22111697^ Escherichia phage ECML-134, complete genome.|neighbours:ID:YP_009102513.1(-1),ID:YP_009102515.1(-1)|neighbour_genes:hypothetical protein,hypothetical protein|
MVEIILSHLIFDQAYFSKVWPYMDSEYFESGPAKNTFKLIKSHVNEYHSVPSINALNVALENSSFTETEYSGVKTLISKLADSPEDHSWLIKETEKYVQQRAMFNATSKIIEIQTNAELPPEKRNKKMPDVGAIPDIMRQALSISFDSYVGHDWMDDYEARWLSYMNKARKVPFKLRILNKITKGGAETGTLNVLMAGVNVGKSLGLCSLAADYLQLGHNVLYISMEMAEEVCAKRIDANMLDVSLDDIDDGHISYAEYKGKMEKWREKSTLGRLIVKQYPTGGADANTFRSLLNELKLKKNFVPTIIIVDYLGICKSCRIRVYSENSYTTVKAIAEELRALAVETETVLWTAAQVGKQAWDSSDVNMSDIAESAGLPATADFMLAVIETEELAAAEQQLIKQIKSRYGDKNKWNKFLMGVQKGNQKWVEIEQDSTPTEVNEVAGSQQIQAEQNRYQRNESTRAQLDALANELKF
> |[Tevenvirinae Escherichia_phage_HP3]||_Escherichia_phage_HP3.gb|Phage DNA primase/he..|1377|NC_041920.1(170254):30126-31502:-1 ^RAST2:fig|1198136.53.peg.63^ Tevenvirinae Escherichia_phage_HP3|neighbours:(-1),(-1)|neighbour_genes:Phage protein,Phage capsid and sca..|
MDSDYFERGPAKNVFKIIKNHVNEYNAMPSINALKVALDNSSLTEAEYKGTSDLIEKLADTPEDHEWLVKETEKYVQQKAMYNATSKIIEIQSNAELPPEQRNKKMPDVGAIPDIMRQALSISFDSYVGHDWMEDYEARWLSYLNKARKVPFKLNILNKITKGGAETGTLNVLMAGVNVGKSLGLCSLAADYLQTGHNVLYISMEMAEEVCAKRIDANMLDVSLDDIDDGNVSYAEYKAKMEKWRSKSTLGRLVVKQYPTGGANANTFRALLNELKLKKNFVPSVIIVDYLGICGSCRIRVYTENSYTLVKAIAEELRALAVESETVLWTAAQVGRAAWDASDMNMSDIAESAGLPATADFMLAVIETEELAQAEQQLIKQIKSRYGDKNKWNKFLMGVRKGNQKWVEIEQEGMNTPNTVNENAGAQMRQAEVNRTERVGKAKATRADLDSLANELKF
>ID:YP_009148487.1 |[Escherichia phage HY01]||_Escherichia_phage_HY01_.gbk|putative DNA primase..|1428|NC_027349(166977):19290-20717:-1 ^GeneID:24722666^ Escherichia phage HY01, complete genome.|neighbours:ID:YP_009148486.1(-1),ID:YP_009148488.1(-1)|neighbour_genes:putative Dmd discrim..,putative head vertex..|
MVEIILSHLIFDQAYFSKVWPYMDSEYFESGPAKNTFKLIKSHVNEYHSVPSINALNVALENSSFTETEYSGVKTLISKLTDSPEDHSWLVKETEKYVQQRAMFNATSKIIEIQTNAELPPEKRNKKMPDVGAIPDIMRQALSISFDSYVGHDWMDDYEARWLSYMNKARKVPFKLKILNKITKGGAETGTLNVLMAGVNVGKSLGLCSLAADYLQLGHNVLYISMEMAEEVCAKRIDANMLDVSLDDIDDGHISYAEYKGKMEKWREKSTLGRLIVKQYPTGGADANTFRSLLNELKLKKNFVPTIIIVDYLGICKSCRIRVYSENSYTTVKAIAEELRALAVETETVLWTAAQVGKQAWDSSDVNMSDIAESAGLPATADFMLAVIETEELAAAEQQLIKQIKSRYGDKNKWNKFLMGVQKGNQKWVEIEQDSTPTEVNEVAGSQQIQAEQNRYQRNESTRAQLDALANELKF
>ID:YP_009284150.1 |[Escherichia phage HY03]||_Escherichia_phage_HY03.gbk|putative DNA primase..|1428|NC_031047(170770):102346-103773:1 ^GeneID:29079018^ Escherichia phage HY03, complete genome.|neighbours:ID:YP_009284149.1(1),ID:YP_009284151.1(1)|neighbour_genes:putative head vertex..,putative discriminat..|
MVEIILSHLIFDQAYFSKVWPYMDSEYFESGPAKNTFKLIKSHVNEYHSVPSINALNVALENSSFTETEYSGVKTLISKLADSPEDHSWLVKETEKYVQQRAMFNATSKIIEIQTNAELPPEKRNKKMPDVGAIPDIMRQALSISFDSYVGHDWMDDYEARWLSYMNKARKVPFKLRILNKITKGGAETGTLNVLMAGVNVGKSLGLCSLAADYLQLGHNVLYISMEMAEEVCAKRIDANMLDVSLDDIDDGHISYAEYKGKMEKWREKSTLGRLIVKQYPTGGADANTFRSLLNELKLKKNFVPTIIIVDYLGICKSCRIRVYSENSYTTVKAIAEELRALAVETETVLWTAAQVGKQAWDSSDVNMSDIAESAGLPATADFMLAVIETEELAAAEQQLIKQIKSRYGDKNKWNKFLMGVQKGNQKWVEIEQDSTPTEVNEVAGSQQIQAEQNRYQRNESARAQLDALANELKF
>ID:BBG28561.1 |[Escherichia phage KIT03]||_Escherichia_phage_KIT03_.gbk|DNA primase/helicase|1428|AP018932(166848):19708-21135:-1 ^^ Escherichia phage KIT03 DNA, complete sequence.|neighbours:ID:BBG28560.1(-1),ID:BBG28562.1(-1)|neighbour_genes:discriminator of mRN..,head vertex assembly..|
MVEIILSHLIFDQAYFSKVWPYMDSEYFESGPAKNTFKLIKSHVNEYHSVPSINALNVALENSSFTETEYSGVKTLISKLADSPEDHNWLVKETEKYVQQRAMFNATSKIIEIQTNAELPPEKRNKKMPDVGAIPDIMRQALSISFDSYVGHDWMDDYEARWLSYMNKARKVPFRLKILNKITKGGAETGTLNVLMAGVNVGKSLGLCSLAADYLQLGHNVLYISMEMAEEVCAKRIDANMLDVSLDDIDDGHISYAEYKGKMEKWREKSTLGRLIVKQYPTGGADANTFRSLLNELKLKKNFVPTIIIVDYLGICKSCRIRVYSENSYTTVKAIAEELRALAVETETVLWTAAQVGKQAWDSSDVNMSDIAESAGLPATADFMLAVIETEELAAAEQQLIKQIKSRYGDKNKWNKFLMGVQKGNQKWVEIEQDSTPTEVSEVAGSQQIQAEQNRYQRNESARAQLDALANELKF
>ID:YP_008060560.1 |[Escherichia phage Lw1]||_Escherichia_phage_Lw1_.gbk|replication and reco..|1437|NC_021344(176227):19361-20797:-1 ^GeneID:16205143^ Escherichia phage Lw1, complete genome.|neighbours:ID:YP_008060559.1(-1),ID:YP_008060561.1(-1)|neighbour_genes:hypothetical protein,membrane-associated ..|
MIVETIFSNLVFNGTYFVQAWPHLKRDYFEGNAQVLYDLMDKHVQEFNSIPSQTALEVALEKRSLSDVVYEDTKKMIRSMKNAPEDLDWLMKETETYCKDKAMYRALSRAIEIQANAEKPAGERNNKIPDVGAIPDIMAEALAISFDSSVGHDYFEDYEKRWMLYQSKAMKIPFNIPILNAITKGGAERGTLNILMAGVNVGKSLGLCSLAADYLQSGKNVLYISMEMAEHVCSKRIDANLLDVSLDDIDNGNITYADYKNRMERLKQTKVGRLIVKQYPTAGANANHFKALIKELKLKKNFVPDVIIIDYLGICASTRVRGAENTYILVKAIAEELRGLAVETNTVMWTGAQTTRNAWDASDISMGDVAESAGLPATADFMLAVIETDELADQGLQVFKQIKSRYGDKNHFNHFKLEVRKGNQRWMDTDNSDIGFKSDYKGRQMPKTVEEAQGAMVKQAEGNRSKLAEAAKSMNIEF
>ID:YP_009323934.1 |[Escherichia phage MX01]||_Escherichia_phage_MX01_.gbk|DNA primase-helicase..|1431|NC_031934(168929):19523-20953:-1 ^GeneID:30308843^ Escherichia phage MX01, complete genome.|neighbours:ID:YP_009323933.1(-1),ID:YP_009323935.1(-1)|neighbour_genes:hypothetical protein,hypothetical protein|
MVETILAQLLGNSDYFTKVWPYMNDSYFDQGPAKTLFKEIKKHVNEYNAVPSKNALSIALDNSTLSEVEHQGAKELLSSLNAGPEDQEWLVKETEKYVQKAAMYNATSKIIEIQTNADLPVEQQNRKLPGIGAIPDIMRDALSICFDSELGHDWMDDYEERFKSYSDKARKVPFRLNILNKITKGGAEFGTENVLLAGTNVGKSLGLCSLAADYLQSGYDVLYISMEMAEEVCAKRIDANLLDVSLDDIDDGHVSWPEYKAKMDKWRSTATLGRLKIKQYPTGGANADTFRALLNEYKLKQNFVPQVVIVDYLAICASSRTKVFSENSYGLIKMVAEELRGLAVEKKLLLWTAAQTTRGANVAAEIDMADIAESFGIAHTADFMLGVVETEEFAQMGMQMVKQLKSRYGDKSYYNKFKIGVKKGNQRWYEVEDDSNPGPVNTVREATGEMNRQAEVNRQTRVNRSDLDDLAASIKF
>ID:AYR03950.1 |[Escherichia phage OLB35]||_Escherichia_phage_OLB35_.gbk|DNA helicase|1443|MH992122(169140):21141-22583:-1 ^^ UNVERIFIED: Escherichia phage OLB35, complete genome.|neighbours:ID:AYR03949.1(-1),ID:AYR03951.1(-1)|neighbour_genes:hypothetical protein,head vertex assembly..|
MVEIILSHLVYDQAYFSKVWPYMDSEYFERGPAKNVFKIIKSHVNEYNAMPSINALKVALDNSSLTEAEYKGTSDLIEKLADTPEDHEWLVKETEKYVQQKAMYNATSKIIEIQSNAELPPEQRNKKMPDVGAIPDIMRQALSISFDSYVGHDWMEDYEARWLSYLNKARKVPFKLNILNKITKGGAETGTLNVLMAGVNVGKSLGLCSLAADYLQTGHNVLYISMEMAEEVCAKRIDANMLDVSLDDIDDGNVSYAEYKAKMEKWRSKTTLGRLVVKQYPTGGANANTFRALLNELKLKKNFVPSVIMVDYLGICGSCRIRVYTENSYTLVKAIAEELRALAVESETVLWTAAQVGRAAWDASDMNMSDIAESAGLPATADFILAVIETEELAQAEQQLIKQIKSRYGDKNKWNKFLMGVRKGNQKWIEIEQEGMNTPNTVNENAGAQMRQAEVNRTERVGKAKATRADLDSLANELKF
>ID:ANH49824.1 |[Escherichia phage PE37]||_Escherichia_phage_PE37_.gbk|DNA helicase|1428|KU925172(166423):142719-144146:1 ^^ Escherichia phage PE37, complete genome.|neighbours:ID:ANH49823.1(1),ID:ANH49825.1(1)|neighbour_genes:capsid and scaffold ..,discriminator of mRN..|
MVEIILSHLIFDQAYFSKVWPYMDSEYFESGPAKNTFKLIKSHVNEYHSVPSINALNVALENSSFTETEYSGVKTLISKLADSPEDHSWLVKETEKYVQQRAMFNATSKIIEIQTNAELPPEKRNKKMPDVGAIPDIMRQALSISFDSYVGHDWMDDYEARWLSYMNKARKVPFKLKILNKITKGGAETGTLNVLMAGVNVGKSLGLCSLAADYLQLGHNVLYISMEMAEEVCAKRIDANMLDVSLDDIDDGHISYAEYKGKMEKWREKSTLGRLIVKQYPTGGADANTFRSLLNELKLKKNFVPTIIIVDYLGICKSCRIRVYSENSYTTVKAIAEELRALAVETETVLWTAAQVGKQAWDSSDVNMSDIAESAGLPATADFMLAVIETEELAAAEQQLIKQIKSRYGDKNKWNKFLMGVQKGNQKWVEIEQDSTPTEVNEVAGSQQIQAEQNRYQRNESTRAQLDALANELKF
>ID:BBC14376.1 |[Escherichia phage PP01]||_Escherichia_phage_PP01.gbk|41|1428|LC348379(167812):19850-21277:-1 ^^ Escherichia phage PP01 DNA, complete sequence.|neighbours:ID:BBC14375.1(-1),ID:BBC14377.1(-1)|neighbour_genes:dmd,40|
MVEIILSHLIFDQAYFSKVWPYMDSEYFESGPAKNTFKLIKSHVNEYHSVPSINALNVALENSSFTETEYSGVKTLISKLADSPEDHSWLVKETEKYVQQRAMFNATSKIIEIQTNAELPPEKRNKKMPDVGAIPDIMRQALSISFDSYVGHDWMDDYEARWLSYMNKARKVPFKLKILNKITKGGAETGTLNVLMAGVNVGKSLGLCSLAADYLQLGHNVLYISMEMAEEVCAKRIDANMLDVSLDDIDDGHISYAEYKGKMEKWREKSTLGRLIVKQYPTGGADANTFRSLLNELKLKKNFVPTIIIVDYLGICKSCRIRVYSENSYTTVKAIAEELRALAVETETVLWTAAQVGKQAWDSSDVNMSDIAESAGLPATADFMLAVIETEELAAAEQQLIKQIKSRYGDKNKWNKFLMGVQKGNQKWVEIEQDSTPTEVNEVAGSQQIQAEQNRYQRNESARAQLDALANELKF
>ID:AWY07958.1 |[Escherichia phage SF]||_Escherichia_phage_SF_.gbk|DNA helicase|1443|MH359124(168695):100020-101462:1 ^^ Escherichia phage SF, complete genome.|neighbours:ID:AWY07957.1(1),ID:AWY07959.1(1)|neighbour_genes:hypothetical protein,hypothetical protein|
MVEIILSHLVYDQAYFSKVWPYMDSEYFERGPAKNVFKIIKSHVNEYNAMPSINALKVALDNSSLTEAEYKGTSDLIEKLADTPEDHEWLVKETEKYVQQKAMYNATSKIIEIQSNAELPPEQRNKKMPDVGAIPDIMRQALSISFDSYVGHDWMEDYEARWLSYLNKARKVPFKLNILNKITKGGAETGTLNVLMAGVNVGKSLGLCSLAADYLQTGHNVLYISMEMAEEVCAKRIDANMLDVSLDDIDDGNVSYAEYKAKMEKWRSKTTLGRLVVKQYPTGGANANTFRALLNELKLKKNFVPSVIMVDYLGICGSCRIRVYTENSYTLVKAIAEELRALAVESETVLWTAAQVGRAAWDASDMNMSDIAESAGLPATADFMLAVIETEELAQAEQQLIKQIKSRYGDKNKWNKFLMGVRKGNQKWIEIEQEGMNTPNTVNENAGAQMRQAEVNRTERVGKAKATRADLDSLANELKF
>ID:YP_009608364.1 |[Escherichia phage ST0]||_Escherichia_phage_ST0.gbk|helicase|1443|NC_041990(170496):40317-41759:1 ^GeneID:40084386^ Escherichia phage ST0, complete genome.|neighbours:ID:YP_009608363.1(1),ID:YP_009608365.1(1)|neighbour_genes:hypothetical protein,hypothetical protein|
MVEIILSHLVYDQAYFSKVWPYMDSEYFERGPAKNVFKIIKSHVNEYNAMPSINALKVALDNSSLTEAEYKGTSDLIEKLADTPEDHEWLVKETEKYVQQKAMYNATSKIIEIQSNAELPPEQRNKKMPDVGAIPDIMRQALSISFDSYVGHDWMEDYEARWLSYLNKARKVPFKLNILNKITKGGAETGTLNVLMAGVNVGKSLGLCSLAADYLQTGHNVLYISMEMAEEVCAKRIDANMLDVSLDDIDDGNVSYAEYKAKMEKWRSKSTLGRLVVKQYPTGGANANTFRALLNELKLKKNFVPSVIMVDYLGICGSCRIRVYTENSYTLVKAIAEELRALAVESETVLWTAAQVGRAAWDASDMNMSDIAESAGLPATADFMLAVIETEELAQAEQQLIKQIKSRYGDKNKWNKFLMGVRKGNQKWIEIEQEGMNTSNTVNENAGAQMRQAEVNRTERVGKAKATRADLDSLANELKF
>ID:BBC14654.1 |[Escherichia phage T2]||_Escherichia_phage_T2.gbk|41|1428|LC348380(163825):19261-20688:-1 ^^ Escherichia phage T2 DNA, complete sequence.|neighbours:ID:BBC14653.1(-1),ID:BBC14655.1(-1)|neighbour_genes:dmd,40|
MVEIILSHLIFDQAYFSKVWPYMDSEYFESGPAKNTFKLIKSHVNEYHSVPSINALNVALENSSFTETEYSGVKTLISKLADSPEDHSWLVKETEKYVQQRAMFNATSKIIEIQTNAELPPEKRNKKMPDVGAIPDIMRQALSISFDSYVGHDWMDDYEARWLSYMNKARKVPFKLRILNKITKGGAETGTLNVLMAGVNVGKSLGLCSLAADYLQLGHNVLYISMEMAEEVCAKRIDANMLDVSLDDIDDGHISYAEYKGKMEKWREKSTLGRLIVKQYPTGGADANTFRSLLNELKLKKNFVPTIIIVDYLGICKSCRIRVYSENSYTTVKAIAEELRALAVETETVLWTAAQVGKQAWDSSDVNMSDIAESAGLPATADFMLAVIETEELAAAEQQLIKQIKSRYGDKNKWNKFLMGVQKGNQKWVEIEQDSTPTEVNEVAGSQQIQAEQNRYQRNESTRAQLDALANELKF
>ID:YP_009281379.1 |[Escherichia phage UFV-AREG1]||_Escherichia_phage_UFV-AREG1_.gbk|ATP-dependent helica..|1428|NC_031030(170788):19305-20732:-1 ^GeneID:29063572^ Escherichia phage UFV-AREG1, complete genome.|neighbours:ID:YP_009281378.1(-1),ID:YP_009281380.1(-1)|neighbour_genes:antitoxin Dmd,putative head vertex..|
MVEIILSHLIFDQAYFSKVWPYMDSEYFESGPAKNTFKLIKSHVNEYHSVPSINALNVALENSSFTETEYSGVKTLISKLADSPEDHSWLIKETEKYVQQRAMFNATSKIIEIQTNAELPPEKRNKKMPDVGAIPDIMRQALSISFDSYVGHDWMDDYEARWLSYMNKARKVPFKLRILNKITKGGAETGTLNVLMAGVNVGKSLGLCSLAADYLQLGHNVLYISMEMAEEVCAKRIDANMLDVSLDDIDDGHISYAEYKGKMEKWREKSTLGRLIVKQYPTGGADANTFRSLLNELKLKKNFVPTIIIVDYLGICKSCRIRVYSENSYTTVKAIAEELRALAVETETVLWTAAQVGKQAWDSSDVNMSDIAESAGLPATADFMLAVIETEELAAAEQQLIKQIKSRYGDKNKWNKFLMGVQKGNQKWVEIEQDSTPTEVNEVAGSQQIQAEQNRYQRNESTRAQLDALANELKF
>ID:YP_009323238.1 |[Escherichia phage WG01]||_Escherichia_phage_WG01_.gbk|DNA primase-helicase..|1431|NC_031928(169936):18956-20386:-1 ^GeneID:30308364^ Escherichia phage WG01, complete genome.|neighbours:ID:YP_009323237.1(-1),ID:YP_009323239.1(-1)|neighbour_genes:hypothetical protein,hypothetical protein|
MVETILAQLLGNSDYFTKVWPYMNDSYFDQGPAKTLFKEIKKHVNEYNAVPSKNALSIALDNSTLSEVEHQGAKELLSSLNAGPEDQEWLVKETEKYVQKAAMYNATSKIIEIQTNADLPVEQQNRKLPGIGAIPDIMRDALSICFDSELGHDWMDDYEERFKSYSDKARKVPFRLNILNKITKGGAEFGTENVLLAGTNVGKSLGLCSLAADYLQSGYDVLYISMEMAEEVCAKRIDANLLDVSLDDIDDGHVSWPEYKAKMDKWRSTATLGRLKIKQYPTGGANADTFRALLNEYKLKQNFVPQVVIVDYLAICASSRTKVFSENSYGLIKMVAEELRGLAVEKKLLLWTAAQTTRGANVAAEIDMADIAESFGIAHTADFMLGVVETEEFAQMGMQMVKQLKSRYGDKSYYNKFKIGVKKGNQRWYEVEDDSNPGPVNTVREATGEMNRQAEVNRQTRVNRSDLDDLAASIKF
>ID:YP_009030647.1 |[Escherichia phage vB_EcoM_112]||_Escherichia_phage_e112_.gbk|DNA primase-helicase..|1428|NC_024125(168470):21140-22567:-1 ^GeneID:19485190^ Escherichia phage e11/2, complete genome.|neighbours:ID:YP_009030646.1(-1),ID:YP_009030648.1(-1)|neighbour_genes:discriminator of mRN..,head vertex assembly..|
MVEIILSHLIFDQAYFSKVWPYMDSEYFESGPAKNTFKLIKSHVNEYHSVPSINALNVALENSSFTETEYSGVKTLISKLADSPEDHSWLVKETEKYVQQRAMFNATSKIIEIQTNAELPPEKRNKKMPDVGAIPDIMRQALSISFDSYVGHDWMDDYEARWLSYMNKARKVPFKLRILNKITKGGAETGTLNVLMAGVNVGKSLGLCSLAADYLQLGHNVLYISMEMAEEVCAKRIDANMLDVSLDDIDDGHISYAEYKGKMEKWREKSTLGRLIVKQYPTGGADANTFRSLLNELKLKKNFVPTIIIVDYLGICKSCRIRVYSENSYTTVKAIAEELRALAVETETVLWTAAQVGKQAWDSSDVNMSDIAESAGLPATADFMLAVIETEELAAAEQQLIKQIKSRYGDKNKWNKFLMGVQKGNQKWVEIEQDSTPTEVNEVAGSQQIQAEQNRYQRNESARAQLDALANELKF
>ID:AYN56378.1 |[Escherichia phage p000v]||_Escherichia_phage_p000v_.gbk|ATP-dependent helica..|1377|MK047717(167803):128628-130004:1 ^^ Escherichia phage p000v, complete genome.|neighbours:ID:AYN56377.1(1),ID:AYN56379.1(1)|neighbour_genes:head formation prote..,hypothetical protein|
MDSDYFERGPAKNVFKIIKSHVNEYNAMPSINALKVALDNSSLTEAEYKGTSDLIEKLADTPEDHEWLVKETEKYVQQKAMYNATSKIIEIQSNAELPPEQRNKKMPDVGAIPDIMRQALSISFDSYVGHDWMEDYEARWLSYLNKARKVPFKLNILNKITKGGAETGTLNVLMAGVNVGKSLGLCSLAADYLQTGHNVLYISMEMAEEVCAKRIDANMLDVSLDDIDDGNVSYAEYKAKMEKWRSKTTLGRLVVKQYPTGGANANTFRALLNELKLKKNFVPSVIMVDYLGICGSCRIRVYTENSYTLVKAIAEELRALAVESETVLWTAAQVGRAAWDASDMNMSDIAESAGLPATADFMLAVIETEELAQAEQQLIKQIKSRYGDKNKWNKFLMGVRKGNQKWVEIEQEGMNTPNTVNENAGAQMRQAEVNRTERVGKAKATRADLDSLANELKF
>ID:AYN56562.1 |[Escherichia phage p000y]||_Escherichia_phage_p000y_.gbk|ATP-dependent helica..|1377|MK047718(169872):71124-72500:1 ^^ Escherichia phage p000y, complete genome.|neighbours:ID:AYN56561.1(1),ID:AYN56563.1(1)|neighbour_genes:head formation prote..,hypothetical protein|
MDSEYFERGPAKNVFKIIKSHVNEYNAMPSINALKVALDNSSLTEAEYKGTSDLIEKLADTPEDHEWLVKETEKYVQQKAMYNATSKIIEIQSNAELPPEQRNKKMPDVGAIPDIMRQALSISFDSYVGHDWMEDYEARWLSYLNKARKVPFKLNILNKITKGGAETGTLNVLMAGVNVGKSLGLCSLAADYLQTGHNVLYISMEMAEEVCAKRIDANMLDVSLDDIDDGNVSYAEYKAKMEKWRSKTTLGRLVVKQYPTGGANANTFRALLNELKLKKNFVPSVIMVDYLGICGSCRIRVYTENSYTLVKAIAEELRALAVESETVLWTAAQVGRAAWDASDMNMSDIAESAGLPATADFMLAVIETEELAQAEQQLIKQIKSRYGDKNKWNKFLMGVRKGNQKWVEIEQEGMNTPNTVNENAGAQMRQAEVNRTERVGKAKATRADLDSLANELKF
>ID:YP_009210231.1 |[Escherichia phage slur02]||_Escherichia_phage_slur02_.gbk|DNA primase-helicase..|1428|NC_028927(167298):91120-92547:-1 ^GOA:A0A0M7Q876,GeneID:26636764,InterPro:IPR007694,InterPro:IPR027417,UniProtKB/TrEMBL:A0A0M7Q876^ Escherichia phage slur02, complete genome.|neighbours:ID:YP_009210230.1(-1),ID:YP_009210232.1(-1)|neighbour_genes:discriminator of mRN..,putative head vertex..|
MVEIILSHLIFDQAYFSKVWPYMDSEYFESGPAKNTFKLIKSHVNEYHSVPSINALNVALENSSFTETEYSGVKTLISKLADSPEDHSWLIKETEKYVQQRAMFNATSKIIEIQTNAELPPEKRNKKMPDVGAIPDIMRQALSISFDSYVGHDWMDDYEARWLSYMNKARKVPFKLRILNKITKGGAETGTLNVLMAGVNVGKSLGLCSLAADYLQLGHNVLYISMEMAEEVCAKRIDANMLDVSLDDIDDGHISYAEYKGKMEKWREKSTLGRLIVKQYPTGGADANTFRSLLNELKLKKNFVPTIIIVDYLGICKSCRIRVYSENSYTTVKAIAEELRALAVETETVLWTAAQVGKQAWDSSDVNMSDIAESAGLPATADFMLAVIETEELAAAEQQLIKQIKSRYGDKNKWNKFLMGVQKGNQKWVEIEQDSTPTEVSEVAGSQQIQAEQNRYQRNESTRAQLDALANELKF
>ID:YP_009625207.1 |[Escherichia phage slur03]||_Escherichia_phage_slur03_.gbk|gp41 replication and..|1428|NC_042129(167467):148725-150152:1 ^GOA:A0A0M7QAM8,GeneID:40102089,InterPro:IPR007694,InterPro:IPR027417,UniProtKB/TrEMBL:A0A0M7QAM8^ Escherichia phage slur03, complete genome.|neighbours:ID:YP_009625206.1(1),ID:YP_009625208.1(1)|neighbour_genes:putative head vertex..,putative Dmd discrim..|
MVEIILSHLIFDQAYFSKVWPYMDSEYFESGPAKNTFKLIKSHVNEYHSVPSINALNVALENSSFTETEYSGVKTLISKLADSPEDHSWLIKETEKYVQQRAMFNATSKIIEIQTNAELPPEKRNKKMPDVGAIPDIMRQALSISFDSYVGHDWMDDYEARWLSYMNKARKVPFKLRILNKITKGGAETGTLNVLMAGVNVGKSLGLCSLAADYLQLGHNVLYISMEMAEEVCAKRIDANMLDVSLDDIDDGHISYAEYKGKMEKWREKSTLGRLIVKQYPTGGADANTFRSLLNELKLKKNFVPTIIIVDYLGICKSCRIRVYSENSYTTVKAIAEELRALAVETETVLWTAAQVGKQAWDSSDVNMSDIAESAGLPATADFMLAVIETEELAAAEQQLIKQIKSRYGDKNKWNKFLMGVQKGNQKWVEIEQDSTPTEVNEVAGSQQIQAEQNRYQRNESTRAQLDALANELKF
>ID:YP_009625262.1 |[Escherichia phage slur04]||_Escherichia_phage_slur04_.gbk|replicative DNA heli..|1428|NC_042130(167298):5633-7060:-1 ^GOA:A0A0M7QA02,GeneID:40102169,InterPro:IPR007694,InterPro:IPR027417,UniProtKB/TrEMBL:A0A0M7QA02^ Escherichia phage slur04, complete genome.|neighbours:ID:YP_009625261.1(-1),ID:YP_009625263.1(-1)|neighbour_genes:hypothetical protein,Head assembly gene p..|
MVEIILSHLIFDQAYFSKVWPYMDSEYFESGPAKNTFKLIKSHVNEYHSVPSINALNVALENSSFTETEYSGVKTLISKLADSPEDHSWLIKETEKYVQQRAMFNATSKIIEIQTNAELPPEKRNKKMPDVGAIPDIMRQALSISFDSYVGHDWMDDYEARWLSYMNKARKVPFKLRILNKITKGGAETGTLNVLMAGVNVGKSLGLCSLAADYLQLGHNVLYISMEMAEEVCAKRIDANMLDVSLDDIDDGHISYAEYKGKMEKWREKSTLGRLIVKQYPTGGADANTFRSLLNELKLKKNFVPTIIIVDYLGICKSCRIRVYSENSYTTVKAIAEELRALAVETETVLWTAAQVGKQAWDSSDVNMSDIAESAGLPATADFMLAVIETEELAAAEQQLIKQIKSRYGDKNKWNKFLMGVQKGNQKWVEIEQDSTPTEVSEVAGSQQIQAEQNRYQRNESTRAQLDALANELKF
>ID:YP_009197412.1 |[Escherichia phage slur07]||_Escherichia_phage_slur07_.gbk|replicative DNA heli..|1428|NC_028780(167124):142326-143753:1 ^GOA:A0A0M7QAW2,GeneID:26624594,InterPro:IPR007694,InterPro:IPR027417,UniProtKB/TrEMBL:A0A0M7QAW2^ Escherichia phage slur07, complete genome.|neighbours:ID:YP_009197411.1(1),ID:YP_009197413.1(1)|neighbour_genes:Head assembly gene p..,hypothetical protein|
MVEIILSHLIFDQAYFSKVWPYMDSEYFESGPAKNTFKLIKSHVNEYHSVPSINALNVALENSSFTETEYSGVKTLISKLADSPEDHSWLVKETEKYVQQRAMFNATSKIIEIQTNAELPPEKRNKKMPDVGAIPDIMRQALSISFDSYVGHDWMDDYEARWLSYMNKARKVPFKLRILNKITKGGAETGTLNVLMAGVNVGKSLGLCSLAADYLQLGHNVLYISMEMAEEVCAKRIDANMLDVSLDDIDDGHISYAEYKGKMEKWREKSTLGRLIVKQYPTGGADANTFRSLLNELKLKKNFVPTIIIVDYLGICKSCRIRVYSENSYTTVKAIAEELRALAVETETVLWTAAQVGKQAWDSSDVNMSDIAESAGLPATADFMLAVIETEELAAAEQQLIKQIKSRYGDKNKWNKFLMGVQKGNQKWVEIEQDSTPTEVSEVAGSQQIQAEQNRYQRNESARAQLDALANELKF
>ID:CUL02752.1 |[Escherichia phage slur08]||_Escherichia_phage_slur08_.gbk|replicative DNA heli..|1428|LN881733(167467):145972-147399:1 ^GOA:A0A0M7QEE2,InterPro:IPR007694,InterPro:IPR027417,UniProtKB/TrEMBL:A0A0M7QEE2^ Escherichia phage slur08, complete genome.|neighbours:ID:CUL02751.1(1),ID:CUL02753.1(1)|neighbour_genes:Head assembly gene p..,hypothetical protein|
MVEIILSHLIFDQAYFSKVWPYMDSEYFESGPAKNTFKLIKSHVNEYHSVPSINALNVALENSSFTETEYSGVKTLISKLADSPEDHSWLIKETEKYVQQRAMFNATSKIIEIQTNAELPPEKRNKKMPDVGAIPDIMRQALSISFDSYVGHDWMDDYEARWLSYMNKARKVPFKLRILNKITKGGAETGTLNVLMAGVNVGKSLGLCSLAADYLQLGHNVLYISMEMAEEVCAKRIDANMLDVSLDDIDDGHISYAEYKGKMEKWREKSTLGRLIVKQYPTGGADANTFRSLLNELKLKKNFVPTIIIVDYLGICKSCRIRVYSENSYTTVKAIAEELRALAVETETVLWTAAQVGKQAWDSSDVNMSDIAESAGLPATADFMLAVIETEELAAAEQQLIKQIKSRYGDKNKWNKFLMGVQKGNQKWVEIEQDSTPTEVNEVAGSQQIQAEQNRYQRNESTRAQLDALANELKF
>ID:CUL02816.1 |[Escherichia phage slur11]||_Escherichia_phage_slur11_.gbk|replicative DNA heli..|1428|LN881734(167298):9179-10606:-1 ^GOA:A0A0M7QFM7,InterPro:IPR007694,InterPro:IPR027417,UniProtKB/TrEMBL:A0A0M7QFM7^ Escherichia phage slur11, complete genome.|neighbours:ID:CUL02815.1(-1),ID:CUL02817.1(-1)|neighbour_genes:hypothetical protein,Head assembly gene p..|
MVEIILSHLIFDQAYFSKVWPYMDSEYFESGPAKNTFKLIKSHVNEYHSVPSINALNVALENSSFTETEYSGVKTLISKLADSPEDHSWLIKETEKYVQQRAMFNATSKIIEIQTNAELPPEKRNKKMPDVGAIPDIMRQALSISFDSYVGHDWMDDYEARWLSYMNKARKVPFKLRILNKITKGGAETGTLNVLMAGVNVGKSLGLCSLAADYLQLGHNVLYISMEMAEEVCAKRIDANMLDVSLDDIDDGHISYAEYKGKMEKWREKSTLGRLIVKQYPTGGADANTFRSLLNELKLKKNFVPTIIIVDYLGICKSCRIRVYSENSYTTVKAIAEELRALAVETETVLWTAAQVGKQAWDSSDVNMSDIAESAGLPATADFMLAVIETEELAAAEQQLIKQIKSRYGDKNKWNKFLMGVQKGNQKWVEIEQDSTPTEVSEVAGSQQIQAEQNRYQRNESTRAQLDALANELKF
>ID:CUL03602.1 |[Escherichia phage slur13]||_Escherichia_phage_slur13_.gbk|replicative DNA heli..|1428|LN881737(167299):31000-32427:-1 ^GOA:A0A0M7QGG1,InterPro:IPR007694,InterPro:IPR027417,UniProtKB/TrEMBL:A0A0M7QGG1^ Escherichia phage slur13, complete genome.|neighbours:ID:CUL03601.1(-1),ID:CUL03603.1(-1)|neighbour_genes:hypothetical protein,Head assembly gene p..|
MVEIILSHLIFDQAYFSKVWPYMDSEYFESGPAKNTFKLIKSHVNEYHSVPSINALNVALENSSFTETEYSGVKTLISKLADSPEDHSWLIKETEKYVQQRAMFNATSKIIEIQTNAELPPEKRNKKMPDVGAIPDIMRQALSISFDSYVGHDWMDDYEARWLSYMNKARKVPFKLRILNKITKGGAETGTLNVLMAGVNVGKSLGLCSLAADYLQLGHNVLYISMEMAEEVCAKRIDANMLDVSLDDIDDGHISYAEYKGKMEKWREKSTLGRLIVKQYPTGGADANTFRSLLNELKLKKNFVPTIIIVDYLGICKSCRIRVYSENSYTTVKAIAEELRALAVETETVLWTAAQVGKQAWDSSDVNMSDIAESAGLPATADFMLAVIETEELAAAEQQLIKQIKSRYGDKNKWNKFLMGVQKGNQKWVEIEQDSTPTEVSEVAGSQQIQAEQNRYQRNESTRAQLDALANELKF
>ID:YP_009180815.1 |[Escherichia phage slur14]||_Escherichia_phage_slur14_.gbk|replicative DNA heli..|1428|NC_028448(167467):129528-130955:-1 ^GOA:A0A0M7QDK2,GeneID:26227983,InterPro:IPR007694,InterPro:IPR027417,UniProtKB/TrEMBL:A0A0M7QDK2^ Escherichia phage slur14, complete genome.|neighbours:ID:YP_009180814.1(-1),ID:YP_009180816.1(-1)|neighbour_genes:hypothetical protein,Head assembly gene p..|
MVEIILSHLIFDQAYFSKVWPYMDSEYFESGPAKNTFKLIKSHVNEYHSVPSINALNVALENSSFTETEYSGVKTLISKLADSPEDHSWLIKETEKYVQQRAMFNATSKIIEIQTNAELPPEKRNKKMPDVGAIPDIMRQALSISFDSYVGHDWMDDYEARWLSYMNKARKVPFKLRILNKITKGGAETGTLNVLMAGVNVGKSLGLCSLAADYLQLGHNVLYISMEMAEEVCAKRIDANMLDVSLDDIDDGHISYAEYKGKMEKWREKSTLGRLIVKQYPTGGADANTFRSLLNELKLKKNFVPTIIIVDYLGICKSCRIRVYSENSYTTVKAIAEELRALAVETETVLWTAAQVGKQAWDSSDVNMSDIAESAGLPATADFMLAVIETEELAAAEQQLIKQIKSRYGDKNKWNKFLMGVQKGNQKWVEIEQDSTPTEVNEVAGSQQIQAEQNRYQRNESTRAQLDALANELKF
>ID:AVH85874.1 |[Escherichia phage vB_EcoM-G28]||_Escherichia_phage_vB_EcoM-G28.gbk|putative helicase|1428|MG867727(170121):20465-21892:-1 ^^ Escherichia phage vB_EcoM-G28, complete genome.|neighbours:ID:AVH85873.1(-1),ID:AVH85875.1(-1)|neighbour_genes:hypothetical protein,putative head assemb..|
MVEIILSHLIFDQAYFSKVWPYMDSEYFESGPAKNTFKLIKSHVNEYHSVPSINALNVALENSSFTETEYSGVKTLISKLADSPEDHSWLVKETEKYVQQRAMFNATSKIIEIQTNAELPPEKRNKKMPDVGAIPDIMRQALSISFDSYVGHDWMDDYEARWLSYMNKARKVPFRLKILNKITKGGAETGTLNVLMAGVNVGKSLGLCSLAADYLQLGHNVLYISMEMAEEVCAKRIDANMLDVSLDDIDDGHISYAEYKGKMEKWREKSTLGRLIVKQYPTGGADANTFRSLLNELKLKKNFVPTIIIVDYLGICKSCRIRVYSENSYTTVKAIAEELRALAVETETVLWTAAQVGKQAWDSSDVNMSDIAESAGLPATADFMLAVIETEELAAAEQQLIKQIKSRYGDKNKWNKFLMGVQKGNQKWVEIEQDSTPTEVNEVAGSQQIQAEQNRYQRNESTRAQLDALANELKF
>ID:QDF15065.1 |[Escherichia phage vB_EcoM-Sa45lw]||_Escherichia_phage_vB_EcoM-Sa45lw_.gbk|DNA primase-helicase..|1362|MK977694(167353):19427-20788:-1 ^^ Escherichia phage vB_EcoM-Sa45lw, complete genome.|neighbours:ID:QDF15064.1(-1),ID:QDF15066.1(-1)|neighbour_genes:discriminator of mRN..,head vertex assembly..|
MDSEYFESGPAKNTFKLIKSHVNEYHSVPSINALNVALENSSFTETEYSGVKTLISKLADSPEDHSWLIKETEKYVQQRAMFNATSKIIEIQTNAELPPEKRNKKMPDVGAIPDIMRQALSISFDSYVGHDWMDDYEARWLSYMNKARKVPFKLRILNKITKGGAETGTLNVLMAGVNVGKSLGLCSLAADYLQLGHNVLYISMEMAEEVCAKRIDANMLDVSLDDIDDGHISYAEYKGKMEKWREKSTLGRLIVKQYPTGGADANTFRSLLNELKLKKNFVPTIIIVDYLGICKSCRIRVYSENSYTTVKAIAEELRALAVETETVLWTAAQVGKQAWDSSDVNMSDIAESAGLPATADFMLAVIETEELAAAEQQLIKQIKSRYGDKNKWNKFLMGVQKGNQKWVEIEQDSTPTEVSEVAGSQQIQAEQNRYQRNESTRAQLDALANELKF
>ID:YP_009290308.1 |[Escherichia phage vB_EcoM-UFV13]||_Escherichia_phage_vB_EcoM-UFV13_.gbk|DNA primase/helicase|1428|NC_031103(165772):19636-21063:-1 ^^ Escherichia phage vB_EcoM-UFV13, complete genome.|neighbours:ID:YP_009290307.1(-1),ID:YP_009290309.1(-1)|neighbour_genes:hypothetical protein,hypothetical protein|
MVEIILSHLIFDQAYFSKVWPYMDSEYFESGPAKNTFKLIKSHVNEYHSVPSINALNVALENSSFTETEYSGVKTLISKLADSPEDHSWLVKETEKYVQQRAMFNATSKIIEIQTNAELPPEKRNKKMPDVGAIPDIMRQALSISFDSYVGHDWMDDYEARWLSYMNKARKVPFKLRILNKITKGGAETGTLNVLMAGVNVGKSLGLCSLAADYLQLGHNVLYISMEMAEEVCAKRIDANMLDVSLDDIDDGHISYAEYKGKMEKWREKSTLGRLIVKQYPTGGADANTFRSLLNELKLKKNFVPTIIIVDYLGICKSCRIRVYSENSYTTVKAIAEELRALAVETETVLWTAAQVGKQAWDSSDVNMSDIAESAGLPATADFMLAVIETEELAAAEQQLIKQIKSRYGDKNKWNKFLMGVQKGNQKWVEIEQDSTPTEVSEVAGSQQIQAEQNRYQRNESTRAQLDALANELKF
>ID:AUV60902.1 |[Escherichia phage vB_EcoM-fFiEco06]||_Escherichia_phage_vB_EcoM-fFiEco06_.gbk|replication and reco..|1428|MG781190(167076):19945-21372:-1 ^^ Escherichia phage vB_EcoM-fFiEco06, complete genome.|neighbours:ID:AUV60901.1(-1),ID:AUV60903.1(-1)|neighbour_genes:dmd,head vertex assembly..|
MVEIILSHLIFDQAYFSKVWPYMDSEYFESGPAKNTFKLIKSHVNEYHSVPSINALNVALENSSFTETEYSGVKTLISKLADSPEDHSWLIKETEKYVQQRAMFNATSKIIEIQTNAELPPEKRNKKMPDVGAIPDIMRQALSISFDSYVGHDWMDDYEARWLSYMNKARKVPFRLKILNKITKGGAETGTLNVLMAGVNVGKSLGLCSLAADYLQLGHNVLYISMEMAEEVCAKRIDANMLDVSLDDIDDGHISYAEYKGKMEKWREKSTLGRLIVKQYPTGGADANTFRSLLNELKLKKNFVPTIIIVDYLGICKSCRIRVYSENSYTTVKAIAEELRALAVETETVLWTAAQVGKQAWDSSDVNMSDIAESAGLPATADFMLAVIETEELAAAEQQLIKQIKSRYGDKNKWNKFLMGVQKGNQKWVEIEQDSTPTEVNEVAGSQQIQAEQNRYQRNESARAQLDALANELKF
>ID:AUV61175.1 |[Escherichia phage vB_EcoM-fHoEco02]||_Escherichia_phage_vB_EcoM-fHoEco02_.gbk|replication and reco..|1428|MG781191(167064):19945-21372:-1 ^^ Escherichia phage vB_EcoM-fHoEco02, complete genome.|neighbours:ID:AUV61174.1(-1),ID:AUV61176.1(-1)|neighbour_genes:dmd,head vertex assembly..|
MVEIILSHLIFDQAYFSKVWPYMDSEYFESGPAKNTFKLIKSHVNEYHSVPSINALNVALENSSFTETEYSGVKTLISKLADSPEDHSWLIKETEKYVQQRAMFNATSKIIEIQTNAELPPEKRNKKMPDVGAIPDIMRQALSISFDSYVGHDWMDDYEARWLSYMNKARKVPFRLKILNKITKGGAETGTLNVLMAGVNVGKSLGLCSLAADYLQLGHNVLYISMEMAEEVCAKRIDANMLDVSLDDIDDGHISYAEYKGKMEKWREKSTLGRLIVKQYPTGGADANTFRSLLNELKLKKNFVPTIIIVDYLGICKSCRIRVYSENSYTTVKAIAEELRALAVETETVLWTAAQVGKQAWDSSDVNMSDIAESAGLPATADFMLAVIETEELAAAEQQLIKQIKSRYGDKNKWNKFLMGVQKGNQKWVEIEQDSTPTEVNEVAGSQQIQAEQNRYQRNESARAQLDALANELKF
>ID:AYP69741.1 |[Escherichia phage vB_EcoM_DalCa]||_Escherichia_phage_vB_EcoM_DalCa_.gbk|DNA primase/helicase..|1428|MH992510(166040):18831-20258:-1 ^^ Escherichia phage vB_EcoM_DalCa, complete genome.|neighbours:ID:AYP69963.1(-1),ID:AYP69860.1(-1)|neighbour_genes:discriminator of mRN..,head formation prote..|
MVEIILSHLIFDQAYFSKVWPYMDSEYFESGPAKNTFKLIKSHVNEYHSVPSINALNVALENSSFTETEYSGVKTLISKLADSPEDHSWLIKETEKYVQQRAMFNATSKIIEIQTNAELPPEKRNKKMPDVGAIPDIMRQALSISFDSYVGHDWMDDYEARWLSYMNKARKVPFKLRILNKITKGGAETGTLNVLMAGVNVGKSLGLCSLAADYLQLGHNVLYISMEMAEEVCAKRIDANMLDVSLDDIDDGHISYAEYKGKMEKWREKSTLGRLIVKQYPTGGADANTFRSLLNELKLKKNFVPTIIIVDYLGICKSCRIRVYSENSYTTVKAIAEELRALAVETETVLWTAAQVGKQAWDSSDVNMSDIAESAGLPATADFMLAVIETEELAAAEQQLIKQIKSRYGDKNKWNKFLMGVQKGNQKWVEIEQDSTPTEVSEVAGSQQIQAEQNRYQRNESTRAQLDALANELKF
>ID:QBO63556.1 |[Escherichia phage vB_EcoM_G10400]||_Escherichia_phage_vB_EcoM_G10400.gbk|putative helicase|1428|MK327937(170182):19673-21100:-1 ^^ Escherichia phage vB_EcoM_G10400, complete genome.|neighbours:ID:QBO63555.1(-1),ID:QBO63557.1(-1)|neighbour_genes:hypothetical protein,putative head assemb..|
MVEIILSHLIFDQAYFSKVWPYMDSEYFESGPAKNTFKLIKSHVNEYHSVPSINALNVALENSSFTETEYSGVKTLISKLADSPEDHSWLVKETEKYVQQRAMFNATSKIIEIQTNAELPPEKRNKKMPDVGAIPDIMRQALSISFDSYVGHDWMDDYEARWLSYMNKARKVPFKLRILNKITKGGAETGTLNVLMAGVNVGKSLGLCSLAADYLQLGHNVLYISMEMAEEVCAKRIDANMLDVSLDDIDDGHISYAEYKGKMEKWREKSTLGRLIVKQYPTGGADANTFRSLLNELKLKKNFVPTIIIVDYLGICKSCRIRVYSENSYTTVKAIAEELRALAVETETVLWTAAQVGKQAWDSSDVNMSDIAESAGLPATADFMLAVIETEELAAAEQQLIKQIKSRYGDKNKWNKFLMGVQKGNQKWVEIEQDSTPTEVNEVAGSQQIQAEQNRYQRNESTRAQLDALANELKF
>ID:QBO62179.1 |[Escherichia phage vB_EcoM_G2248]||_Escherichia_phage_vB_EcoM_G2248.gbk|putative helicase|1413|MK327932(170678):13418-14830:-1 ^^ Escherichia phage vB_EcoM_G2248, complete genome.|neighbours:ID:QBO62178.1(-1),ID:QBO62180.1(-1)|neighbour_genes:hypothetical protein,hypothetical protein|
MIKTIFSQLIYNGAFFTNVWPHLKADYFTEDEEKLIYKLIKKHVDEYSNIPTPTALQIALDKERGNQTTYEGAKTLLDSLENTPEDLDWLMKETEKFIRDRAMYNAMSRALEIQANAQLPKEKQNKKLPGEGAIPEIMQEALSITFDSDVGHDWFNDFEKRFLLYQTKANKIPFKLPMLNKITKGGAERKTLNVLLAGVNVGKSLGLCSLAADYMECGYDVLYISMEMAEHVVAKRIDANLLDITLDELDNGNVSFAEYSARMKRVKNKKIGDRPVGKLMIKQYPTGGANSNHFEALMNELRLKKQFKPDVVIVDYLGICASSRLRVYSENSYTLVKAIAEELRGFFVKWDVVGWTAAQTTRAGWDASDLNMSDTAESAGLPATADFMLGVIETEDLAKMGVQLMKQIKSRYGDKNYYSRFNVGVKKGNQRWYEVPNQIADQENAQVKPQSAQQAEKREKLDELANNMTF
>ID:QBO62470.1 |[Escherichia phage vB_EcoM_G2285]||_Escherichia_phage_vB_EcoM_G2285_.gbk|putative helicase|1443|MK327933(166675):20254-21696:-1 ^^ Escherichia phage vB_EcoM_G2285, complete genome.|neighbours:ID:QBO62469.1(-1),ID:QBO62471.1(-1)|neighbour_genes:hypothetical protein,hypothetical protein|
MVEIILSHLVYDQAYFSKVWPYMDSEYFERGPAKNVFKIIKSHVNEYNAMPSINALKVALDNSSLTEAEYKGTSDLIEKLADTPEDHEWLVKETEKYVQQKAMYNATSKIIEIQSNAELPPEQRNKKMPDVGAIPDIMRQALSISFDSYVGHDWMEDYEARWLSYLNKARKVPFKLNILNKITKGGAETGTLNVLMAGVNVGKSLGLCSLAADYLQTGHNVLYISMEMAEEVCAKRIDANMLDVSLDDIDDGNVSYAEYKAKMEKWRSKSTLGRLVVKQYPTGGANANTFRALLNELKLKKNFVPSVIMVDYLGICGSCRIRVYTENSYTLVKAIAEELRALAVESETVLWTAAQVGRAAWDASDMNMSDIAESAGLPATADFMLAVIETEELAQAEQQLIKQIKSRYGDKNKWNKFLMGVRKGNQKWVEIEQEGMNTPNTVNENAGAQMRQAEMNRTERVGKAKATRADLDSLANELKF
>ID:QBO62733.1 |[Escherichia phage vB_EcoM_G2469]||_Escherichia_phage_vB_EcoM_G2469.gbk|putative helicase|1443|MK327934(170452):20797-22239:-1 ^^ Escherichia phage vB_EcoM_G2469, complete genome.|neighbours:ID:QBO62732.1(-1),ID:QBO62734.1(-1)|neighbour_genes:hypothetical protein,hypothetical protein|
MVEIILSHLVYDQAYFSKVWPYMDSEYFERGPAKNVFKIIKSHVNEYNAMPSINALKVALDNSSLTEAEYKGTSDLIEKLADTPEDHEWLVKETEKYVQQKAMYNATSKIIEIQSNAELPPEQRNKKMPDVGAIPDIMRQALSISFDSYVGHDWMEDYEARWLSYLNKARKVPFKLNILNKITKGGAETGTLNVLMAGVNVGKSLGLCSLAADYLQTGHNVLYISMEMAEEVCAKRIDANMLDVSLDDIDDGNVSYAEYKAKMEKWRSKTTLGRLVVKQYPTGGANANTFRALLNELKLKKNFVPSVIMVDYLGICGSCRIRVYTENSYTLVKAIAEELRALAVESETVLWTAAQVGRAAWDASDMNMSDIAESAGLPATADFMLAVIETEELAQAEQQLIKQIKSRYGDKNKWNKFLMGVRKGNQKWVEIEQEGMNTPNTVNENAGAQMRQAEVNRTERVGKAKATRADLDSLANELKF
>ID:QBO62988.1 |[Escherichia phage vB_EcoM_G2494]||_Escherichia_phage_vB_EcoM_G2494_.gbk|putative helicase|1413|MK327935(168327):13240-14652:-1 ^^ Escherichia phage vB_EcoM_G2494, complete genome.|neighbours:ID:QBO62987.1(-1),ID:QBO62989.1(-1)|neighbour_genes:hypothetical protein,hypothetical protein|
MIKTIFSQLIYNGAFFTNVWPHLKADYFTEDEEKLIYKLIKKHVDEYSNIPTPTALQIALDKERGNQTTYEGAKTLLDSLENTPEDLDWLMKETEKFIRDRAMYNAMSRALEIQANAQLPKEKQNKKLPSEGAIPEIMQEALSITFDSDVGHDWFNDFEKRFLLYQTKANKIPFKLPMLNKITKGGAERKTLNVLLAGVNVGKSLGLCSLAADYMECGYDVLYISMEMAEHVVAKRIDANLLDITLDELDNGNVSFAEYSARMKRVKNKKIGDRPVGKLMIKQYPTGGANSNHFEALMNELRLKKQFKPDVVIVDYLGICASSRLRVYSENSYTLVKAIAEELRGFFVKWDVVGWTAAQTTRAGWDASDLNMSDTAESAGLPATADFMLGVIETEDLAKMGVQLMKQIKSRYGDKNYYSRFNVGVKKGNQRWYEVPNQIADQENAQVKPQSAQQAEKREKLDELANTMTF
>ID:QBO65451.1 |[Escherichia phage vB_EcoM_G2540-3]||_Escherichia_phage_vB_EcoM_G2540-3_.gbk|putative helicase|1428|MK327944(168654):20410-21837:-1 ^^ Escherichia phage vB_EcoM_G2540-3, complete genome.|neighbours:ID:QBO65450.1(-1),ID:QBO65452.1(-1)|neighbour_genes:hypothetical protein,putative head assemb..|
MVEIILSHLIFDQAYFSKVWPYMDSEYFESGPAKNTFKLIKSHVNEYHSVPSINALNVALENSSFTETEYSGVKTLISKLTDSPEDHSWLVKETEKYVQQRAMFNATSKIIEIQTNAELPPEKRNKKMPDVGAIPDIMRQALSISFDSYVGHDWMDDYEARWLSYMNKARKVPFRLKILNKITKGGAETGTLNVLMAGVNVGKSLGLCSLAADYLQLGHNVLYISMEMAEEVCAKRIDANMLDVSLDDIDDGHISYAEYKGKMEKWREKSTLGRLIVKQYPTGGADANTFRSLLNELKLKKNFVPTIIIVDYLGICKSCRIRVYSENSYTTVKAIAEELRALAVETETVLWTAAQVGKQAWDSSDVNMSDIAESAGLPATADFMLAVIETEELAAAEQQLIKQIKSRYGDKNKWNKFLMGVQKGNQKWVEIEQDSTPTEVNEVAGSQQIQAEQNRYQRNESTRAQLDALANELKF
>ID:QBO63281.1 |[Escherichia phage vB_EcoM_G2540]||_Escherichia_phage_vB_EcoM_G2540_.gbk|putative helicase|1428|MK327936(168886):19934-21361:-1 ^^ Escherichia phage vB_EcoM_G2540, complete genome.|neighbours:ID:QBO63280.1(-1),ID:QBO63282.1(-1)|neighbour_genes:hypothetical protein,putative head assemb..|
MVEIILSHLIFDQAYFSKVWPYMDSEYFESGPAKNTFKLIKSHVNEYHSVPSINALNVALENSSFTETEYSGVKTLISKLADSPEDHSWLIKETEKYVQQRAMFNATSKIIEIQTNAELPPEKRNKKMPDVGAIPDIMRQALSISFDSYVGHDWMDDYEARWLSYMNKARKVPFRLKILNKITKGGAETGTLNVLMAGVNVGKSLGLCSLAADYLQLGHNVLYISMEMAEEVCAKRIDANMLDVSLDDIDDGHISYAEYKGKMEKWREKSTLGRLIVKQYPTGGADANTFRSLLNELKLKKNFVPTIIIVDYLGICKSCRIRVYSENSYTTVKAIAEELRALAVETETVLWTAAQVGKQAWDSSDVNMSDIAESAGLPATADFMLAVIETEELAAAEQQLIKQIKSRYGDKNKWNKFLMGVQKGNQKWVEIEQDSTPTEVNEVAGSQQIQAEQNRYQRNESARAQLDALANELKF
>ID:QBO64361.1 |[Escherichia phage vB_EcoM_G29]||_Escherichia_phage_vB_EcoM_G29_.gbk|putative helicase|1428|MK327940(168241):20265-21692:-1 ^^ Escherichia phage vB_EcoM_G29, complete genome.|neighbours:ID:QBO64360.1(-1),ID:QBO64362.1(-1)|neighbour_genes:hypothetical protein,putative head assemb..|
MVEIILSHLIFDQAYFSKVWPYMDSEYFESGPAKNTFKLIKSHVNEYHSVPSINALNVALENSSFTETEYSGVKTLISKLADSPEDHSWLIKETEKYVQQRAMFNATSKIIEIQTNAELPPEKRNKKMPDVGAIPDIMRQALSISFDSYVGHDWMDDYEARWLSYMNKARKVPFKLRILNKITKGGAETGTLNVLMAGVNVGKSLGLCSLAADYLQLGHNVLYISMEMAEEVCAKRIDANMLDVSLDDIDDGHISYAEYKGKMEKWREKSTLGRLIVKQYPTGGADANTFRSLLNELKLKKNFVPTIIIVDYLGICKSCRIRVYSENSYTTVKAIAEELRALAVETETVLWTAAQVGKQAWDSSDVNMSDIAESAGLPATADFMLAVIETEELAAAEQQLIKQIKSRYGDKNKWNKFLMGVQKGNQKWVEIEQDSTPTEVSEVAGSQQIQAEQNRYQRNESTRAQLDALANELKF
>ID:QBO64621.1 |[Escherichia phage vB_EcoM_G37-3]||_Escherichia_phage_vB_EcoM_G37-3_.gbk|putative helicase|1413|MK327941(167832):14317-15729:-1 ^^ Escherichia phage vB_EcoM_G37-3, complete genome.|neighbours:ID:QBO64620.1(-1),ID:QBO64622.1(-1)|neighbour_genes:hypothetical protein,hypothetical protein|
MIKTIFSQLIYNGAFFTNVWPHLKADYFTEDEEKLIYKLIKKHVDEYSNIPTPTALQIALDKERGNQTTYEGAKTLLDSLENTPEDLDWLMKETEKFIRDRAMYNAMSRALEIQANAQLPKEKQNKKLPGEGAIPEIMQEALSITFDSDVGHDWFNDFEKRFLLYQTKANKIPFKLPMLNKITKGGAERKTLNVLLAGVNVGKSLGLCSLAADYMECGYDVLYISMEMAEHVVAKRIDANLLDITLDELDNGNVSFAEYSARMKRVKNKKIGDRPVGKLMIKQYPTGGANSNHFEALMNELRLKKQFKPDVVIVDYLGICASSRLRVYSENSYTLVKAIAEELRGFFVKWDVVGWTAAQTTRAGWDASDLNMSDTAESAGLPATADFMLGVIETEDLAKMGVQLMKQIKSRYGDKNYYSRFNVGVKKGNQRWYEVPNQIADQENAQVKPQSAQQAEKREKLDELANNMTF
>ID:QBO64079.1 |[Escherichia phage vB_EcoM_G4498]||_Escherichia_phage_vB_EcoM_G4498_.gbk|putative helicase|1428|MK327939(167826):19696-21123:-1 ^^ Escherichia phage vB_EcoM_G4498, complete genome.|neighbours:ID:QBO64078.1(-1),ID:QBO64080.1(-1)|neighbour_genes:hypothetical protein,putative head assemb..|
MVEIILSHLIFDQAYFSKVWPYMDSEYFESGPAKNTFKLIKSHVNEYHSVPSINALNVALENSSFTETEYSGVKTLISKLADSPEDHSWLVKETEKYVQQRAMFNATSKIIEIQTNAELPPEKRNKKMPDVGAIPDIMRQALSISFDSYVGHDWMDDYEARWLSYMNKARKVPFKLRILNKITKGGAETGTLNVLMAGVNVGKSLGLCSLAADYLQLGHNVLYISMEMAEEVCAKRIDANMLDVSLDDIDDGHISYAEYKGKMEKWREKSTLGRLIVKQYPTGGADANTFRSLLNELKLKKNFVPTIIIVDYLGICKSCRIRVYSENSYTTVKAIAEELRALAVETETVLWTAAQVGKQAWDSSDVNMSDIAESAGLPATADFMLAVIETEELAAAEQQLIKQIKSRYGDKNKWNKFLMGVQKGNQKWVEIEQDSTPTEVNEVAGSQQIQAEQNRYQRNESTRAQLDALANELKF
>ID:QBO65730.1 |[Escherichia phage vB_EcoM_G4500]||_Escherichia_phage_vB_EcoM_G4500_.gbk|putative helicase|1428|MK327945(168363):20265-21692:-1 ^^ Escherichia phage vB_EcoM_G4500, complete genome.|neighbours:ID:QBO65729.1(-1),ID:QBO65731.1(-1)|neighbour_genes:hypothetical protein,putative head assemb..|
MVEIILSHLIFDQAYFSKVWPYMDSEYFESGPAKNTFKLIKSHVNEYHSVPSINALNVALENSSFTETEYSGVKTLISKLADSPEDHSWLIKETEKYVQQRAMFNATSKIIEIQTNAELPPEKRNKKMPDVGAIPDIMRQALSISFDSYVGHDWMDDYEARWLSYMNKARKVPFKLRILNKITKGGAETGTLNVLMAGVNVGKSLGLCSLAADYLQLGHNVLYISMEMAEEVCAKRIDANMLDVSLDDIDDGHISYAEYKGKMEKWREKSTLGRLIVKQYPTGGADANTFRSLLNELKLKKNFVPTIIIVDYLGICKSCRIRVYSENSYTTVKAIAEELRALAVETETVLWTAAQVGKQAWDSSDVNMSDIAESAGLPATADFMLAVIETEELAAAEQQLIKQIKSRYGDKNKWNKFLMGVQKGNQKWVEIEQDSTPTEVSEVAGSQQIQAEQNRYQRNESTRAQLDALANELKF
>ID:QBO66007.1 |[Escherichia phage vB_EcoM_G4507]||_Escherichia_phage_vB_EcoM_G4507_.gbk|putative helicase|1428|MK327946(168828):19714-21141:-1 ^^ Escherichia phage vB_EcoM_G4507, complete genome.|neighbours:ID:QBO66006.1(-1),ID:QBO66008.1(-1)|neighbour_genes:hypothetical protein,putative head assemb..|
MVEIILSHLIFDQAYFSKVWPYMDSEYFESGPAKNTFKLIKSHVNEYHSVPSINALNVALENSSFTETEYSGVKTLISKLADSPEDHSWLVKETEKYVQQRAMFNATSKIIEIQTNAELPPEKRNKKMPDVGAIPDIMRQALSISFDSYVGHDWMDDYEARWLSYMNKARKVPFRLKILNKITKGGAETGTLNVLMAGVNVGKSLGLCSLAADYLQLGHNVLYISMEMAEEVCAKRIDANMLDVSLDDIDDGHISYAEYKGKMEKWREKSTLGRLIVKQYPTGGADANTFRSLLNELKLKKNFVPTIIIVDYLGICKSCRIRVYSENSYTTVKAIAEELRALAVETETVLWTAAQVGKQAWDSSDVNMSDIAESAGLPATADFMLAVIETEELAAAEQQLIKQIKSRYGDKNKWNKFLMGVQKGNQKWVEIEQDSTPTEVSEVAGSQQIQAEQNRYQRNESARAQLDALANELKF
>ID:QBO64914.1 |[Escherichia phage vB_EcoM_G50]||_Escherichia_phage_vB_EcoM_G50_.gbk|putative helicase|1428|MK327942(167728):20233-21660:-1 ^^ Escherichia phage vB_EcoM_G50, complete genome.|neighbours:ID:QBO64913.1(-1),ID:QBO64915.1(-1)|neighbour_genes:hypothetical protein,putative head assemb..|
MVEIILSHLIFDQAYFSKVWPYMDSEYFESGPAKNTFKLIKSHVNEYHSVPSINALNVALENSSFTETEYSGVKTLISKLADSPEDHSWLVKETEKYVQQRAMFNATSKIIEIQTNAELPPEKRNKKMPDVGAIPDIMRQALSISFDSYVGHDWMDDYEARWLSYMNKARKVPFKLRILNKITKGGAETGTLNVLMAGVNVGKSLGLCSLAADYLQLGHNVLYISMEMAEEVCAKRIDANMLDVSLDDIDDGHISYAEYKGKMEKWREKSTLGRLIVKQYPTGGADANTFRSLLNELKLKKNFVPTIIIVDYLGICKSCRIRVYSENSYTTVKAIAEELRALAVETETVLWTAAQVGKQAWDSSDVNMSDIAESAGLPATADFMLAVIETEELAAAEQQLIKQIKSRYGDKNKWNKFLMGVQKGNQKWVEIEQDSTPTEVSEVAGSQQIQAEQNRYQRNESARAQLDALANELKF
>ID:QBO66265.1 |[Escherichia phage vB_EcoM_G5211]||_Escherichia_phage_vB_EcoM_G5211_.gbk|putative helicase|1413|MK327947(164278):13976-15388:-1 ^^ Escherichia phage vB_EcoM_G5211, complete genome.|neighbours:ID:QBO66264.1(-1),ID:QBO66266.1(-1)|neighbour_genes:hypothetical protein,hypothetical protein|
MIKTIFSQLIYNGAFFTNVWPHLKADYFTEDEEKLIYKLIKKHVDEYSNIPTPTALQIALDKERGNQTTYEGAKTLLDSLENTPEDLDWLMKETEKFIRDRAMYNAMSRALEIQANAQLPKEKQNKKLPGEGAIPEIMQEALSITFDSDVGHDWFNDFEKRFLLYQTKANKIPFKLPMLNKITKGGAERKTLNVLLAGVNVGKSLGLCSLAADYMECGYDVLYISMEMAEHVVAKRIDANLLDITLDELDNGNVSFAEYSARMKRVKNKKIGDRPVGKLMIKQYPTGGANSNHFEALMNELRLKKQFKPDVVIVDYLGICASSRLRVYSENSYTLVKAIAEELRGFFVKWDVVGWTAAQTTRAGWDASDLNMSDTAESAGLPATADFMLGVIETEDLAKMGVQLMKQIKSRYGDKNYYSRFNVGVKKGNQRWYEVPNQIADQENAQVKPQSAQQAEKREKLDELANNMTF
>ID:QBO65180.1 |[Escherichia phage vB_EcoM_G53]||_Escherichia_phage_vB_EcoM_G53_.gbk|putative helicase|1443|MK327943(167834):20858-22300:-1 ^^ Escherichia phage vB_EcoM_G53, complete genome.|neighbours:ID:QBO65179.1(-1),ID:QBO65181.1(-1)|neighbour_genes:hypothetical protein,hypothetical protein|
MVEIILSHLVYDQAYFSKVWPYMDSEYFERGPAKNVFKIIKSHVNEYNAMPSINALKVALDNSSLTEAEYKGTSDLIEKLADTPEDHEWLVKETEKYVQQKAMYNATSKIIEIQSNAELPPEQRNKKMPDVGAIPDIMRQALSISFDSYVGHDWMEDYEARWLSYLNKARKVPFKLNILNKITKGGAETGTLNVLMAGVNVGKSLGLCSLAADYLQTGHNVLYISMEMAEEVCAKRIDANMLDVSLDDIDDGNVSYAEYKAKMEKWRSKTTLGRLVVKQYPTGGANANTFRALLNELKLKKNFVPSVIMVDYLGICGSCRIRVYTENSYTLVKAIAEELRALAVESETVLWTAAQVGRAAWDASDMNMSDIAESAGLPATADFMLAVIETEELAQAEQQLIKQIKSRYGDKNKWNKFLMGVRKGNQKWVEIEQEGMNTPNTVNENAGAQMRQAEVNRTERVGKAKATRADLDSLANELKF
>ID:QBQ79924.1 |[Escherichia phage vB_EcoM_G8]||_Escherichia_phage_vB_EcoM_G8_.gbk|putative helicase|1428|MK373787(169650):19742-21169:-1 ^^ Escherichia phage vB_EcoM_G8, complete genome.|neighbours:ID:QBQ79923.1(-1),ID:QBQ79925.1(-1)|neighbour_genes:hypothetical protein,putative head assemb..|
MVEIILSHLIFDQAYFSKVWPYMDSEYFESGPAKNTFKLIKSHVNEYHSVPSINALNVALENSSFTETEYSGVKTLISKLADSPEDHSWLIKETEKYVQQRAMFNATSKIIEIQTNAELPPEKRNKKMPDVGAIPDIMRQALSISFDSYVGHDWMDDYEARWLSYMNKARKVPFKLRILNKITKGGAETGTLNVLMAGVNVGKSLGLCSLAADYLQLGHNVLYISMEMAEEVCAKRIDANMLDVSLDDIDDGHISYAEYKGKMEKWREKSTLGRLIVKQYPTGGADANTFRSLLNELKLKKNFVPTIIIVDYLGICKSCRIRVYSENSYTTVKAIAEELRALAVETETVLWTAAQVGKQAWDSSDVNMSDIAESAGLPATADFMLAVIETEELAAAEQQLIKQIKSRYGDKNKWNKFLMGVQKGNQKWVEIEQDSTPTEVSEVAGSQQIQAEQNRYQRNESTRAQLDALANELKF
>ID:QBQ77823.1 |[Escherichia phage vB_EcoM_G9062]||_Escherichia_phage_vB_EcoM_G9062_.gbk|putative helicase|1428|MK373779(168670):20524-21951:-1 ^^ Escherichia phage vB_EcoM_G9062, complete genome.|neighbours:ID:QBQ77822.1(-1),ID:QBQ77824.1(-1)|neighbour_genes:hypothetical protein,putative head assemb..|
MVEIILSHLIFDQAYFSKVWPYMDSEYFESGPAKNTFKLIKSHVNEYHSVPSINALNVALENSSFTETEYSGVKTLISKLADSPEDHSWLIKETEKYVQQRAMFNATSKIIEIQTNAELPPEKRNKKMPDVGAIPDIMRQALSISFDSYVGHDWMDDYEARWLSYMNKARKVPFKLRILNKITKGGAETGTLNVLMAGVNVGKSLGLCSLAADYLQLGHNVLYISMEMAEEVCAKRIDANMLDVSLDDIDDGHISYAEYKGKMEKWREKSTLGRLIVKQYPTGGADANTFRSLLNELKLKKNFVPTIIIVDYLGICKSCRIRVYSENSYTTVKAIAEELRALAVETETVLWTAAQVGKQAWDSSDVNMSDIAESAGLPATADFMLAVIETEELAAAEQQLIKQIKSRYGDKNKWNKFLMGVQKGNQKWVEIDQDSTPTEVNEVVGSQQIQAEQNRYQRNESTRAQLDALANELKF
>ID:AXC34000.1 |[Escherichia phage vB_EcoM_JB75]||_Escherichia_phage_vB_EcoM_JB75_.gbk|replication and reco..|1428|MH355584(167208):145854-147281:1 ^^ Escherichia phage vB_EcoM_JB75, complete genome.|neighbours:ID:AXC34125.1(1),ID:AXC34225.1(1)|neighbour_genes:head vertex assembly..,discriminator of mRN..|
MVEIILSHLIFDQAYFSKVWPYMDSEYFESGPAKNTFKLIKSHVNEYHSVPSINALNVALENSSFTETEYSGVKTLISKLADSPEDHSWLIKETEKYVQQRAMFNATSKIIEIQTNAELPPEKRNKKMPDVGAIPDIMRQALSISFDSYVGHDWMDDYEARWLSYMNKARKVPFRLKILNKITKGGAETGTLNVLMAGVNVGKSLGLCSLAADYLQLGHNVLYISMEMAEEVCAKRIDANMLDVSLDDIDDGHISYAEYKGKMEKWREKSTLGRLIVKQYPTGGADANTFRSLLNELKLKKNFVPTIIIVDYLGICKSCRIRVYSENSYTTVKAIAEELRALAVETETVLWTAAQVGKQAWDSSDVNMSDIAESAGLPATADFMLAVIETEELAAAEQQLIKQIKSRYGDKNKWNKFLMGVQKGNQKWVEIEQDSTPTEVNEVAGSQQIQAEQNRYQRNESARAQLDALANELKF
>ID:YP_009037464.1 |[Escherichia phage vB_EcoM_JS09]||_Escherichia_phage_vB_EcoM_JS09_.gbk|helicase|1443|NC_024124(169148):149044-150486:1 ^GeneID:19524866^ Escherichia phage vB_EcoM_JS09, complete genome.|neighbours:ID:YP_009037463.1(1),ID:YP_009037465.1(1)|neighbour_genes:hypothetical protein,hypothetical protein|
MVEIILSHLVYDQAYFSKVWPYMDSEYFERGPAKNVFKIIKSHVNEYNAMPSINALKVALDNSSLTEAEYKGTSDLIEKLADTPEDHEWLVKETEKYVQQKAMYNATSKIIEIQSNAELPPEQRNKKMPDVGAIPDIMRQALSISFDSYVGHDWMEDYEARWLSYLNKARKVPFKLNILNKITKGGAETGTLNVLMAGVNVGKSLGLCSLAADYLQTGHNVLYISMEMAEEVCAKRIDANMLDVSLDDIDDGNVSYAEYKAKMEKWRSKTTLGRLVVKQYPTGGANANTFRALLNELKLKKNFVPSVIMVDYLGICGSCRIRVYTENSYTLVKAIAEELRALAVESETVLWTAAQVGRAAWDASDMNMSDIAESAGLPATADFMLAVIETEELAQAEQQLIKQIKSRYGDKNKWNKFLMGVRKGNQKWIEIEQEGMNTSNTVNENAGAQMRQAEVNRTERVGKAKATRADLDSLANELKF
>ID:QBQ78324.1 |[Escherichia phage vB_EcoM_KAW1E185]||_Escherichia_phage_vB_EcoM_KAW1E185_.gbk|putative helicase|1428|MK373781(164987):19588-21015:-1 ^^ Escherichia phage vB_EcoM_KAW1E185, complete genome.|neighbours:ID:QBQ78323.1(-1),ID:QBQ78325.1(-1)|neighbour_genes:hypothetical protein,putative head assemb..|
MVEIILSHLIFDQTYFSKVWPYMDSEYFESGPAKNTFKLIKSHVNEYHSVPSINALNVALENSSFTETEYSGVKTLISKLADSPEDHSWLIKETEKYVQQRAMFNATSKIIEIQTNAELPPEKRNKKMPDVGAIPDIMRQALSISFDSYVGHDWMDDYEARWLSYMNKARKVPFKLRILNKITKGGAETGTLNVLMAGVNVGKSLGLCSLAADYLQLGHNVLYISMEMAEEVCAKRIDANMLDVSLDDIDDGHISYAEYKGKMEKWREKSTLGRLIVKQYPTGGADANTFRSLLNELKLKKNFVPTIIIVDYLGICKSCRIRVYSENSYTTVKAIAEELRALAVETETVLWTAAQVGKQAWDSSDVNMSDIAESAGLPATADFMLAVIETEELAAAEQQLIKQIKSRYGDKNKWNKFLMGVQKGNQKWVEIEQDSTPTEVSEVAGSQQIQAEQNRYQRNESTRAQLDALANELKF
>ID:QBQ78598.1 |[Escherichia phage vB_EcoM_KAW3E185]||_Escherichia_phage_vB_EcoM_KAW3E185.gbk|putative helicase|1443|MK373782(170187):21203-22645:-1 ^^ Escherichia phage vB_EcoM_KAW3E185, complete genome.|neighbours:ID:QBQ78597.1(-1),ID:QBQ78599.1(-1)|neighbour_genes:hypothetical protein,putative head assemb..|
MVEIILSHLVYDQAYFSKVWPYMDSEYFERGPAKNVFKIIKSHVNEYNAMPSINALKVALDNSSLTEAEYKGTSDLIEKLADTPEDHEWLVKETEKYVQQKAMYNATSKIIEIQSNAELPPEQRNKKMPDVGAIPDIMRQALSISFDSYVGHDWMEDYEARWLSYLNKARKVPFKLNILNKITKGGAETGTLNVLMAGVNVGKSLGLCSLAADYLQTGHNVLYISMEMAEEVCAKRIDANMLDVSLDDIDDGNVSYAEYKAKMEKWRSKTTLGRLVVKQYPTGGANANTFRALLNELKLKKNFVPSVIMVDYLGICGSCRIRVYTENSYTLVKAIAEELRALAVESETVLWTAAQVGRAAWDASDMNMSDIAESAGLPATADFMLAVIETEELAQAEQQLIKQIKSRYGDKNKWNKFLMGVRKGNQKWIEIEQEGMNTPNTVNENAGAQMRQAEVNRTERVGKAKATRADLDSLANELKF
>ID:QBQ79089.1 |[Escherichia phage vB_EcoM_MM02]||_Escherichia_phage_vB_EcoM_MM02_.gbk|putative helicase|1443|MK373784(169201):20809-22251:-1 ^^ Escherichia phage vB_EcoM_MM02, complete genome.|neighbours:ID:QBQ79088.1(-1),ID:QBQ79090.1(-1)|neighbour_genes:hypothetical protein,hypothetical protein|
MVEIILSHLVYDQAYFSKVWPYMDSEYFERGPAKNVFKIIKSHVNEYNAMPSINALKVALDNSSLTEAEYKGTSDLIEKLADTPEDHEWLVKETEKYVQQKAMYNATSKIIEIQSNAELPPEQRNKKMPDVGAIPDIMRQALSISFDSYVGHDWMEDYEARWLSYLNKARKVPFKLNILNKITKGGAETGTLNVLMAGVNVGKSLGLCSLAADYLQTGHNVLYISMEMAEEVCAKRIDANMLDVSLDDIDDGNVSYAEYKAKMEKWRSKTTLGRLVVKQYPTGGANANTFRALLNELKLKKNFVPSVIMVDYLGICGSCRIRVYTENSYTLVKAIAEELRALAVESETVLWTAAQVGRAAWDASDMNMSDIAESAGLPATADFMLAVIETEELAQAEQQLIKQIKSRYGDKNKWNKFLMGVRKGNQKWVEIEQEGMNTPNTVNENAGAQMRQAEVNRTERVGKAKATRADLDSLANELKF
>ID:QBQ79365.1 |[Escherichia phage vB_EcoM_OE5505]||_Escherichia_phage_vB_EcoM_OE5505_.gbk|putative helicase|1428|MK373785(168756):20168-21595:-1 ^^ Escherichia phage vB_EcoM_OE5505, complete genome.|neighbours:ID:QBQ79364.1(-1),ID:QBQ79366.1(-1)|neighbour_genes:hypothetical protein,putative head assemb..|
MVEIILSHLIFDQAYFSKVWPYMDSEYFESGPAKNTFKLIKSHVNEYHSVPSINALNVALENSSFTETEYSGVKTLISKLADSPEDHSWLIKETEKYVQQRAMFNATSKIIEIQTNAELPPEKRNKKMPDVGAIPDIMRQALSISFDSYVGHDWMDDYEARWLSYMNKARKVPFKLRILNKITKGGAETGTLNVLMAGVNVGKSLGLCSLAADYLQLGHNVLYISMEMAEEVCAKRIDANMLDVSLDDIDDGHISYAEYKGKMEKWREKSTLGRLIVKQYPTGGADANTFRSLLNELKLKKNFVPTIIIVDYLGICKSCRIRVYSENSYTTVKAIAEELRALAVETETVLWTAAQVGKQAWDSSDVNMSDIAESAGLPATADFMLAVIETEELAAAEQQLIKQIKSRYGDKNKWNKFLMGVQKGNQKWVEIEQDSTPTEVNEVAGSQQIQAEQNRYQRNESARAQLDALANELKF
>ID:YP_009056628.1 |[Escherichia phage vB_EcoM_PhAPEC2]||_Escherichia_phage_vB_EcoM_PhAPEC2_.gbk|helicase|1377|NC_024794(167318):20582-21958:-1 ^GeneID:20284192^ Escherichia phage vB_EcoM_PhAPEC2, complete genome.|neighbours:ID:YP_009056627.1(-1),ID:YP_009056629.1(-1)|neighbour_genes:hypothetical protein,head vertex assembly..|
MDSEYFERGPAKNVFKIIKSHVNEYNAMPSINALKVALDNSSLTEAEYKGTSDLIEKLADTPEDHEWLVKETEKYVQQKAMYNATSKIIEIQTNAELPPEQRNKKMPDVGAIPDIMRQALSISFDSYVGHDWMEDYEARWLSYLNKARKVPFKLNILNKITKGGAETGTLNVLMAGVNVGKSLGLCSLAADYLQTGHNVLYISMEMAEEVCAKRIDANMLDVSLDDIDDGNVSYAEYKAKMEKWRSKTTLGRLVVKQYPTGGANANTFRALLNELKLKKNFVPSVIMVDYLGICGSCRIRVYTENSYTLVKAIAEELRALAVESETVLWTAAQVGRAAWDASDMNMSDIAESAGLPATADFMLAVIETEELAQAEQQLIKQIKSRYGDKNKWNKFLMGVRKGNQKWIEIEQEGMNTPNTVNENAGAQMRQAEVNRTERVGKAKATRADLDSLANELKF
>ID:QBQ79647.1 |[Escherichia phage vB_EcoM_R5505]||_Escherichia_phage_vB_EcoM_R5505_.gbk|putative helicase|1428|MK373786(167317):19609-21036:-1 ^^ Escherichia phage vB_EcoM_R5505, complete genome.|neighbours:ID:QBQ79646.1(-1),ID:QBQ79648.1(-1)|neighbour_genes:hypothetical protein,hypothetical protein|
MVEIILSHLIFDQAYFSKVWPYMDSEYFESGPAKNTFKLIKSHVNEYHSVPSINALNVALENSSFTETEYSGVKTLISKLADSPEDHSWLVKETEKYVQQRAMFNATSKIIEIQTNAELPPEKRNKKMPDVGAIPDIMRQALSISFDSYVGHDWMDDYEARWLSYMNKARKVPFKLRILNKITKGGAETGTLNVLMAGVNVGKSLGLCSLAADYLQLGHNVLYISMEMAEEVCAKRIDANMLDVSLDDIDDGHISYAEYKGKMEKWREKSTLGRLIVKQYPTGGADANTFRSLLNELKLKKNFVPTIIIVDYLGICKSCRIRVYSENSYTTVKAIAEELRALAVETETVLWTAAQVGKQAWDSSDVNMSDIAESAGLPATADFMLAVIETEELAAAEQQLIKQIKSRYGDKNKWNKFLMGVQKGNQKWVEIEQDSTPTEVNEVAGSQQIQAEQNRYQRNESTRAQLDALANELKF
>ID:QBQ77064.1 |[Escherichia phage vB_EcoM_WFK]||_Escherichia_phage_vB_EcoM_WFK_.gbk|putative helicase|1443|MK373775(164590):20817-22259:-1 ^^ Escherichia phage vB_EcoM_WFK, complete genome.|neighbours:ID:QBQ77063.1(-1),ID:QBQ77065.1(-1)|neighbour_genes:hypothetical protein,hypothetical protein|
MVEIILSHLVYDQAYFSKVWPYMDSDYFERGPAKNVFKIIKSHVNEYNAMPSINALKVALDNSSLTEAEYKGTSDLIEKLADTPEDHEWLVKETEKYVQQKAMYNATSKIIEIQSNAELPPEQRNKKMPDVGAIPDIMRQALSISFDSYVGHDWMEDYEARWLSYLNKARKVPFKLNILNKITKGGAETGTLNVLMAGVNVGKSLGLCSLAADYLQTGHNVLYISMEMAEEVCAKRIDANMLDVSLDDIDDGNVSYAEYKAKMEKWRSKSTLGRLVVKQYPTGGANANTFRALLNELKLKKNFVPSVIMVDYLGICGSCRIRVYTENSYTLVKAIAEELRALAVESETVLWTAAQVGRAAWDASDMNMSDIAESAGLPATADFMLAVIETEELAQAEQQLIKQIKSRYGDKNKWNKFLMGVRKGNQKWVEIEQEGMNTPNTVNENAGAQMRQAEVNRTERVGKAKATRADLDSLANELKF
>ID:QBQ76803.1 |[Escherichia phage vB_EcoM_WFL6982]||_Escherichia_phage_vB_EcoM_WFL6982_.gbk|putative helicase|1443|MK373774(164279):20817-22259:-1 ^^ Escherichia phage vB_EcoM_WFL6982, complete genome.|neighbours:ID:QBQ76802.1(-1),ID:QBQ76804.1(-1)|neighbour_genes:hypothetical protein,putative head assemb..|
MVEIILSHLVYDQAYFSKVWPYMDSDYFERGPAKNVFKIIKSHVNEYNAMPSINALKVALDNSSLTEAEYKGTSDLIEKLADTPEDHEWLVKETEKYVQQKAMYNATSKIIEIQSNAELPPEQRNKKMPDVGAIPDIMRQALSISFDSYVGHDWMEDYEARWLSYLNKARKVPFKLNILNKITKGGAETGTLNVLMAGVNVGKSLGLCSLAADYLQTGHNVLYISMEMAEEVCAKRIDANMLDVSLDDIDDGNVSYAEYKAKMEKWRSKSTLGRLVVKQYPTGGANANTFRALLNELKLKKNFVPSVIMVDYLGICGSCRIRVYTENSYTLVKAIAEELRALAVESETVLWTAAQVGRAAWDASDMNMSDIAESAGLPATADFMLAVIETEELAQAEQQLIKQIKSRYGDKNKWNKFLMGVRKGNQKWVEIEQEGMNTPNTVNENAGAQMRQAEVNRTERVGKAKATRADLDSLANELKF
>ID:QBQ77544.1 |[Escherichia phage vB_EcoM_WFbE185]||_Escherichia_phage_vB_EcoM_WFbE185.gbk|putative helicase|1443|MK373778(170429):20800-22242:-1 ^^ Escherichia phage vB_EcoM_WFbE185, complete genome.|neighbours:ID:QBQ77543.1(-1),ID:QBQ77545.1(-1)|neighbour_genes:hypothetical protein,putative head assemb..|
MVEIILSHLVYDQAYFSKVWPYMDSEYFERGPAKNVFKIIKSHVNEYNAMPSINALKVALDNSSLTEAEYKGTSDLIEKLADTPEDHEWLVKETEKYVQQKAMYNATSKIIEIQSNAELPPEQRNKKMPDVGAIPDIMRQALSISFDSYVGHDWMEDYEARWLSYLNKARKVPFKLNILNKITKGGAETGTLNVLMAGVNVGKSLGLCSLAADYLQTGHNVLYISMEMAEEVCAKRIDANMLDVSLDDIDDGNVSYAEYKAKMEKWRSKTTLGRLVVKQYPTGEANANTFRALLNELKLKKNFVPSVIMVDYLGICGSCRIRVYTENSYTLVKAIAEELRALAVESETVLWTAAQVGRAAWDASDMNMSDIAESAGLPATADFMLAVIETEELAQAEQQLIKQIKSRYGDKNKWNKFLMGVRKGNQKWVEIEQEGMNTPNTVNENAGAQMRQAEVNRTERVGKAKATRADLDSLANELKF
>ID:YP_007004782.1 |[Escherichia phage wV7]||_Escherichia_phage_wV7_.gbk|DNA primase-helicase..|1428|NC_019505(166452):19410-20837:-1 ^GeneID:14010576^ Escherichia phage wV7, complete genome.|neighbours:ID:YP_007004781.1(-1),ID:YP_007004783.1(-1)|neighbour_genes:discriminator of mRN..,head vertex assembly..|
MVEIILSHLIFDQAYFSKVWPYMDSEYFESGPAKNTFKLIKSHVNEYHSVPSINALNVALENSSFTETEYSGVKTLISKLADSPEDHSWLVKETEKYVQQRAMFNATSKIIEIQTNAELPPEKRNKKMPDVGAIPDIMRQALSISFDSYVGHDWMDDYEARWLSYMNKARKVPFKLRILNKITKGGAETGTLNVLMAGVNVGKSLGLCSLAADYLQLGHNVLYISMEMAEEVCAKRIDANMLDVSLDDIDDGHISYAEYKGKMEKWREKSTLGRLIVKQYPTGGADANTFRSLLNELKLKKNFVPTIIIVDYLGICKSCRIRVYSENSYTTVKAIAEELRALAVETETVLWTAAQVGKQAWDSSDVNMSDIAESAGLPATADFMLAVIETEELAAAEQQLIKQIKSRYGDKNKWNKFLMGVQKGNQKWVEIEQDSTPTEVSEVAGSQQIQAEQNRYQRNESARAQLDALANELKF
>ID:AXF53328.1 |[Escherichia virus KFS-EC]||_Escherichia_virus_KFS-EC_.gbk|ATP-dependent helica..|1413|MH560358(164715):121631-123043:-1 ^^ Escherichia virus KFS-EC, complete genome.|neighbours:ID:AXF53327.1(-1),ID:AXF53329.1(-1)|neighbour_genes:hypothetical protein,head formation prote..|
MIKTIFSQLIYNGAFFTNVWPHLKADYFTEDEEKLIYKLIKKHVDEYSNIPTPTALQIALDKERGNQTTYEGAKTLLDSLENTPEDLDWLMKETEKFIRDRAMYNAMSRALEIQANAQLPKEKQNKKLPSEGAIPEIMQEALSITFDSDVGHDWFNDFEKRFLLYQTKANKIPFKLPMLNKITKGGAERKTLNVLLAGVNVGKSLGLCSLAADYMECGYDVLYISMEMAEHVVAKRIDANLLDITLDELDNGNVSFAEYSARMKRVKNKKNGDRPVGKLMIKQYPTGGANSNHFEALMNELRLKKQFKPDVVIVDYLGICASSRLRVYSENSYTLVKAIAEELRGFFVKWDVVGWTAAQTTRAGWDASDLNMSDTAESAGLPATADFMLGVIETEDLAKMGVQLMKQIKSRYGDKNYYSRFNVGVKKGNQRWYEVPNQIADQENAQVKPQSAQQAEKREKLDELANNMTF
>ID:QDK04169.1 |[Escherichia virus VEc20]||_Escherichia_virus_VEc20_.gbk|vec20_039|1428|MN022785(167532):18806-20233:-1 ^^ Escherichia virus VEc20, complete genome.|neighbours:ID:QDK04168.1(-1),ID:QDK04170.1(-1)|neighbour_genes:vec20_038,vec20_040|
MVEIILSHLIFDQAYFSKVWPYMDSEYFESGPAKNTFKLIKSHVNEYHSVPSINALNVALENSSFTETEYSGVKTLISKLADSPEDHSWLIKETEKYVQQRAMFNATSKIIEIQTNAELPPEKRNKKMPDVGAIPDIMRQALSISFDSYVGHDWMDDYEARWLSYMNKARKVPFKLRILNKITKGGAETGTLNVLMAGVNVGKSLGLCSLAADYLQLGHNVLYISMEMAEEVCAKRIDANMLDVSLDDIDDGHISYAEYKGKMEKWREKSTLGRLIVKQYPTGGADANTFRSLLNELKLKKNFVPTIIIVDYLGICKSCRIRVYSENSYTTVKAIAEELRALAVETETVLWTAAQVGKQAWDSSDVNMSDIAESAGLPATADFMLAVIETEELAAAEQQLIKQIKSRYGDKNKWNKFLMGVQKGNQKWVEIEQDSTPTEVNEVAGSQQIQAEQNRYQRNESTRAQLDALANELKF
>ID:VCU44605.1 |[Escherichia virus vB_Eco_mar005P1]|vB_Eco_mar005P1|_Escherichia_virus_vB_Eco_mar005P1_.gbk|41|1443|LR027390(167773):121016-122458:-1 ^^ Escherichia virus vB_Eco_mar005P1 genome assembly, chromosome: 1.|neighbours:ID:VCU44604.1(-1),ID:VCU44606.1(-1)|neighbour_genes:hypothetical protein,head vertex assembly..|
MVEIILSHLVYDQAYFSKVWPYMDSEYFERGPAKNVFKIIKSHVNEYNAMPSINALKVALDNSSLTEAEYKGTSDLIEKLADTPEDHEWLVKETEKYVQQKAMYNATSKIIEIQSNAELPPEQRNKKMPDVGAIPDIMRQALSISFDSYVGHDWMEDYEARWLSYLNKARKVPFKLNILNKITKGGAETGTLNVLMAGVNVGKSLGLCSLAADYLQTGHNVLYISMEMAEEVCAKRIDANMLDVSLDDIDDGNVSYAEYKAKMEKWRSKTTLGRLVVKQYPTGGANANTFRALLNELKLKKNFVPSVIMVDYLGICGSCRIRVYTENSYTLVKAIAEELRALAVESETVLWTAAQVGRAAWDASDMNMSDIAESAGLPATADFMLAVIETEELAQAEQQLIKQIKSRYGDKNKWNKFLMGVRKGNQKWVEIEQEGMNTPNTVNENAGAQMRQAEVNRTERVGKAKATRADLDSLANELKF
>ID:VCU44248.1 |[Escherichia virus vB_Eco_mar005P1]|vB_Eco_mar006P2|_Escherichia_virus_vB_Eco_mar005P1_strain_vB_Eco_mar006P2_.gbk|41|1443|LR027387(167773):54265-55707:-1 ^^ Escherichia virus vB_Eco_mar005P1 strain vB_Eco_mar006P2 genome assembly, chromosome: 1.|neighbours:ID:VCU44247.1(-1),ID:VCU44249.1(-1)|neighbour_genes:hypothetical protein,head vertex assembly..|
MVEIILSHLVYDQAYFSKVWPYMDSEYFERGPAKNVFKIIKSHVNEYNAMPSINALKVALDNSSLTEAEYKGTSDLIEKLADTPEDHEWLVKETEKYVQQKAMYNATSKIIEIQSNAELPPEQRNKKMPDVGAIPDIMRQALSISFDSYVGHDWMEDYEARWLSYLNKARKVPFKLNILNKITKGGAETGTLNVLMAGVNVGKSLGLCSLAADYLQTGHNVLYISMEMAEEVCAKRIDANMLDVSLDDIDDGNVSYAEYKAKMEKWRSKTTLGRLVVKQYPTGGANANTFRALLNELKLKKNFVPSVIMVDYLGICGSCRIRVYTENSYTLVKAIAEELRALAVESETVLWTAAQVGRAAWDASDMNMSDIAESAGLPATADFMLAVIETEELAQAEQQLIKQIKSRYGDKNKWNKFLMGVRKGNQKWVEIEQEGMNTPNTVNENAGAQMRQAEVNRTERVGKAKATRADLDSLANELKF
>ID:VCU43377.1 |[Escherichia virus vB_Eco_mar005P1]|vB_Eco_mar007P3|_Escherichia_virus_vB_Eco_mar005P1_strain_vB_Eco_mar007P3_.gbk|41|1443|LR027383(167651):143902-145344:-1 ^^ Escherichia virus vB_Eco_mar005P1 strain vB_Eco_mar007P3 genome assembly, chromosome: 1.|neighbours:ID:VCU43376.1(-1),ID:VCU43378.1(-1)|neighbour_genes:hypothetical protein,head vertex assembly..|
MVEIILSHLVYDQAYFSKVWPYMDSEYFERGPAKNVFKIIKSHVNEYNAMPSINALKVALDNSSLTEAEYKGTSDLIEKLADTPEDHEWLVKETEKYVQQKAMYNATSKIIEIQSNAELPPEQRNKKMPDVGAIPDIMRQALSISFDSYVGHDWMEDYEARWLSYLNKARKVPFKLNILNKITKGGAETGTLNVLMAGVNVGKSLGLCSLAADYLQTGHNVLYISMEMAEEVCAKRIDANMLDVSLDDIDDGNVSYAEYKAKMEKWRSKTTLGRLVVKQYPTGGANANTFRALLNELKLKKNFVPSVIMVDYLGICGSCRIRVYTENSYTLVKAIAEELRALAVESETVLWTAAQVGRAAWDASDMNMSDIAESAGLPATADFMLAVIETEELAQAEQQLIKQIKSRYGDKNKWNKFLMGVRKGNQKWVEIEQEGMNTPNTVNENAGAQMRQAEVNRTERVGKAKATRADLDSLANELKF
>ID:VCU44092.1 |[Escherichia virus vB_Eco_mar005P1]|vB_Eco_mar008P4|_Escherichia_virus_vB_Eco_mar005P1_strain_vB_Eco_mar008P4_.gbk|41|1443|LR027386(167773):126683-128125:-1 ^^ Escherichia virus vB_Eco_mar005P1 strain vB_Eco_mar008P4 genome assembly, chromosome: 1.|neighbours:ID:VCU44091.1(-1),ID:VCU44093.1(-1)|neighbour_genes:hypothetical protein,head vertex assembly..|
MVEIILSHLVYDQAYFSKVWPYMDSEYFERGPAKNVFKIIKSHVNEYNAMPSINALKVALDNSSLTEAEYKGTSDLIEKLADTPEDHEWLVKETEKYVQQKAMYNATSKIIEIQSNAELPPEQRNKKMPDVGAIPDIMRQALSISFDSYVGHDWMEDYEARWLSYLNKARKVPFKLNILNKITKGGAETGTLNVLMAGVNVGKSLGLCSLAADYLQTGHNVLYISMEMAEEVCAKRIDANMLDVSLDDIDDGNVSYAEYKAKMEKWRSKTTLGRLVVKQYPTGGANANTFRALLNELKLKKNFVPSVIMVDYLGICGSCRIRVYTENSYTLVKAIAEELRALAVESETVLWTAAQVGRAAWDASDMNMSDIAESAGLPATADFMLAVIETEELAQAEQQLIKQIKSRYGDKNKWNKFLMGVRKGNQKWVEIEQEGMNTPNTVNENAGAQMRQAEVNRTERVGKAKATRADLDSLANELKF
>ID:VCU44696.1 |[Escherichia virus vB_Eco_mar005P1]|vB_Eco_mar009P5|_Escherichia_virus_vB_Eco_mar005P1_strain_vB_Eco_mar009P5_.gbk|41|1443|LR027391(167658):1582-3024:1 ^^ Escherichia virus vB_Eco_mar005P1 strain vB_Eco_mar009P5 genome assembly, chromosome: 1.|neighbours:ID:VCU44695.1(1),ID:VCU44697.1(1)|neighbour_genes:head vertex assembly..,hypothetical protein|
MVEIILSHLVYDQAYFSKVWPYMDSEYFERGPAKNVFKIIKSHVNEYNAMPSINALKVALDNSSLTEAEYKGTSDLIEKLADTPEDHEWLVKETEKYVQQKAMYNATSKIIEIQSNAELPPEQRNKKMPDVGAIPDIMRQALSISFDSYVGHDWMEDYEARWLSYLNKARKVPFKLNILNKITKGGAETGTLNVLMAGVNVGKSLGLCSLAADYLQTGHNVLYISMEMAEEVCAKRIDANMLDVSLDDIDDGNVSYAEYKAKMEKWRSKTTLGRLVVKQYPTGGANANTFRALLNELKLKKNFVPSVIMVDYLGICGSCRIRVYTENSYTLVKAIAEELRALAVESETVLWTAAQVGRAAWDASDMNMSDIAESAGLPATADFMLAVIETEELAQAEQQLIKQIKSRYGDKNKWNKFLMGVRKGNQKWVEIEQEGMNTPNTVNENAGAQMRQAEVNRTERVGKAKATRADLDSLANELKF
>ID:AUV57375.1 |[Klebsiella phage KP1]||_Klebsiella_phage_KP1_.gbk|DNA primase/helicase|1440|MG751100(167989):6142-7581:-1 ^^ Klebsiella phage KP1, complete genome.|neighbours:ID:AUV57374.1(-1),ID:AUV57376.1(-1)|neighbour_genes:hypothetical protein,capsid and scaffold ..|
MVETILANLIYNQAFFTKVWPYMDKEYFEQGPAQTVFNIIKKHVNEYTAIPSKTALCVALDNSSITETEHEGAKKLIDKLSDAPEDLNWLVKETEKYVQEKAMYNATSRIIEIQANAQLEPNKRDKRLPDMGAIPDIMREALSVSFDSYIGHDWMEDYEARWLSYQNKARKVPFKLSILNKITKGGAETGTLNVLMAGVNVGKSLGLCSLAADYLQMGHNVLYISMEMAEEVCAKRIDANLLDVSLDDIDDGCVSYAEYKGKMEKWRSSSTLGRLIIKQYPTGGANANTFRALLNELKLKKNFKPTVIIIDYLGICASCRIRQYTENSYTLVKAIAEELRALAVESETVLWTAAQVGRSAWDASDMDMSDIAESAGLPATADFMLAVIETPELAQMKQQLIKQIKSRYGDKNINNKFSMGVHKANQRWVEIEQQNDPTKPNPSNTVREGAGAQNRVAESNRQERVSRSKLDALAEELKF
>ID:APD20411.1 |[Klebsiella phage KPV15]|KPV15|_Klebsiella_phage_KPV15_.gbk|DNA primase/helicase|1374|KY000080(167034):26161-27534:-1 ^^ Klebsiella phage KPV15, complete genome.|neighbours:ID:APD20410.1(-1),ID:APD20412.1(-1)|neighbour_genes:spackle periplasmic ..,capsid and scaffold ..|
MDKEYFEQGPAQTVFNIIKKHVNEYTAIPSKTALCVALDNSSITETEHEGAKKLIDKLSDAPEDLNWLVKETEKYVQEKAMYNATSRIIEIQANAQLEPNKRDKRLPDMGAIPDIMREALSVSFDSYIGHDWMEDYEARWLSYQNKARKVPFKLSILNKITKGGAETGTLNVLMAGVNVGKSLGLCSLAADYLQMGHNVLYISMEMAEEVCAKRIDANLLDVSLDDIDDGCVSYAEYKGKMEKWRSSSTLGRLIIKQYPTGGANANTFRALLNELKLKKNFKPTVIIIDYLGICASCRIRQYTENSYTLVKAIAEELRALAVESETVLWTAAQVGRSAWDASDMDMSDIAESAGLPATADFMLAVIETPELAQMKQQLIKQIKSRYGDKNINNKFFMGVHKANQRWVEIEQQNDPTKPNPSNTVREGAGAQNRVAESNRQERVSRSKLDALAEELKF
>ID:QDB71689.1 |[Klebsiella phage Marfa]||_Klebsiella_phage_Marfa_.gbk|helicase|1434|MN044033(168532):17128-18561:-1 ^^ Klebsiella phage Marfa, complete genome.|neighbours:ID:QDB71688.1(-1),ID:QDB71690.1(-1)|neighbour_genes:hypothetical protein,head vertex assembly..|
MVETILANLLFNQAFFNKVWPYMKDEYFERGPALTLFKAIHHHVNEYNGIPSKTAINIALDKSSMSDVELSGAKELLSKLTDAPEDLNWLTKETEKYVQEKAMYNATSRIIEIQANDQLDEKQRDKRLPGLGAIPDIMREALSVSFDSYIGHDWMEDYEARWLAYQNKSRKIPFKLGILNKITKGGVETGTLNILMAGVNVGKSLGLCSLAADYLQTGHNVLYISMEMAEEVCAKRIDANLLDVSLDDIDDGCVSYSEYKAKMERWRKTSTLGRLIIKQYPTGGASANNFRALLNELKLKKNFVPTIIIIDYLGICASCRIKQYTENSYTLVKAIAEELRGLAVETETAIWSAAQTGRSAWDSSDIDMSDVAESAGLPATADFMLAVIETPELAEMKQQLIKQIKSRYGDKNINNKFNIGVRKGNQRWVEIAQEGGPTHTNTQREAQGTQMKQAANNLQKKVSSRADLDKLAEDLKF
>ID:YP_009194279.1 |[Klebsiella phage Matisse]||_Klebsiella_phage_Matisse_.gbk|DNA helicase|1437|NC_028750(176081):19214-20650:-1 ^GeneID:26613217^ Klebsiella phage Matisse, complete genome.|neighbours:ID:YP_009194278.1(-1),ID:YP_009194280.1(-1)|neighbour_genes:hypothetical protein,head assembly protei..|
MIVDTIFSNLIYNGTYFVQAWPHLKKEYFEGNAQVLFDLIDKHVQEFNGIPSKTALEVALDKRNLSDVVYEDTKKAIQSLKNAPEDLDWLMKETETYCKDKAMYRALSRAIEIQANAEKPLAEQNKKLPGVGAIPEIMEEALAISFDSSVGHDYFEDYEKRWMLYQSKAMKIPFGIPILNAITKGGAERGTLNIIMAGVNVGKSLGLCSLAADYLQQGKNVLYISMEMAEHVCSKRIDANLLDVTMDDIDEGNITYADYKNKMERLKAGKVGRLVVKQYPTSGAGANHFRALVKELKLKKQFVPDVIIVDYLGICTSTRVKGAENTYILVKAIAEELRGLAVETNTVMWTGAQVGRSAWDSSDVSMGDVAESAGLPATADFMLAVIETEELADQGMQLFKQIKSRYGDKNTFNKFKLEVRKGNQRWMDTDNSEYGFKSDYHGNTMPKTVEQTQGPMIKQAESTRREKMAQIAKSDIQF
>ID:AWY06928.1 |[Klebsiella phage Mineola]||_Klebsiella_phage_Mineola_.gbk|ATP-dependent helica..|1440|MH333064(166130):16589-18028:-1 ^^ Klebsiella phage Mineola, complete genome.|neighbours:ID:AWY06927.1(-1),ID:AWY06929.1(-1)|neighbour_genes:hypothetical protein,head vertex assembly..|
MVETILANLIYNQAFFTKVWPYMDKEYFEQGPAQTVFNIIKKHVNEYTAIPSKTALCVALDNSSITETEHEGAKKLIDKLSDAPEDLNWLVKETEKYVQEKAMYNATSRIIEIQANAQLEPNKRDKRLPDMGAIPDIMREALSVSFDSYIGHDWMEDYEARWLSYQNKARKVPFKLGILNKITKGGAETGTLNVLMAGVNVGKSLGLCSLAADYLQMGHNVLYISMEMAEEVCAKRIDANLLDVSLDDIDDGCVSYAEYKGKMEKWRSSSTLGRLIIKQYPTGGANANTFRALLNELKLKKNFKPTVIIIDYLGICASCRIRQYTENSYTLVKAIAEELRALAVESETVLWTAAQVGRSAWDASDMDMSDIAESAGLPATADFMLAVIETPELAQMKQQLIKQIKSRYGDKNINNKFFMGVHKANQRWVEIEQQNDPTKPNPSNTVREGAGAQNRVAESNRQERVSRSKLDALAEELKF
>ID:YP_009607231.1 |[Klebsiella phage Miro]||_Klebsiella_phage_Miro_.gbk|DNA helicase|1437|NC_041981(176055):19202-20638:-1 ^GeneID:40083239^ Klebsiella phage Miro, complete genome.|neighbours:ID:YP_009607230.1(-1),ID:YP_009607232.1(-1)|neighbour_genes:hypothetical protein,head assembly protei..|
MIVDTIFSNLIYNGTYFVQAWPHLKKEYFEGNAQVLFDLIDKHVQEFNGIPSKTALEVALDKRNLSDVVYEDTKKAIQSLKNAPEDLDWLMKETETYCKDKAMYRALSRAIEIQANAEKPLAEQNKKLPGVGAIPEIMEEALAISFDSSVGHDYFEDYEKRWMLYQSKAMKIPFGIPILNAITKGGAERGTLNIIMAGVNVGKSLGLCSLAADYLQQGKNVLYISMEMAEHVCSKRIDANLLDVTMDDIDEGNITYADYKNKMERLKAGKVGRLVVKQYPTSGAGANHFRALVKELKLKKQFVPDVIIVDYLGICTSTRVKGAENTYILVKAIAEELRGLAVETNTVMWTGAQVGRSAWDSSDVSMGDVAESAGLPATADFMLAVIETEELADQGMQLFKQIKSRYGDKNTFNKFKLEVRKGNQRWMDTDNSEYGFKSDYHGNTMPKTVEQTQGPMIKQAESTRREKMAQIAKSDIQF
>ID:YP_009289510.1 |[Klebsiella phage PKO111]||_Klebsiella_phage_PKO111_.gbk|helicase|1440|NC_031095(168758):87711-89150:1 ^GeneID:29080621^ Klebsiella phage PKO111, complete genome.|neighbours:ID:YP_009289509.1(1),ID:YP_009289511.1(1)|neighbour_genes:head vertex assembly..,hypothetical protein|
MVETILANLIYNQAFFTKVWPYMDKEYFEQGPAQTVFNIIKKHVNEYTAIPSKTALCVALDNSSITETEHEGAKKLIDKLSDAPEDLNWLVKETEKYVQEKAMYNATSRIIEIQTNAQLEPNKRDKRLPDMGAIPDIMREALSVSFDSYIGHDWMEDYEARWLSYQNKARKVPFKLSILNKITKGGAETGTLNVLMAGVNVGKSLGLCSLAADYLQMGHNVLYISMEMAEEVCAKRIDANLLDVSLDDIDDGCVSYAEYKGKMEKWRSSSTLGRLIIKQYPTGGANANTFRALLNELKLKKNFKPTVIIIDYLGICASCRIRQYTENSYTLVKAIAEELRALAVESETVLWTAAQVGRSAWDASDMDMSDIAESAGLPATADFMLAVIETPELAQMKQQLIKQIKSRYGDKNINNKFFMGVHKANQRWVEIEKQNDPTKPNPSNTVREGAGAQNRVAESNRQERVSRSKLDALAEELKF
>ID:YP_009288713.1 |[Klebsiella phage vB_KpnM_KpV477]||_Klebsiella_phage_vB_KpnM_KpV477_.gbk|putative DNA helicas..|1440|NC_031087(168272):19021-20460:-1 ^GeneID:29066999^ Klebsiella phage vB_KpnM_KpV477, complete genome.|neighbours:ID:YP_009288712.1(-1),ID:YP_009288714.1(-1)|neighbour_genes:hypothetical protein,putative head assemb..|
MVETILANLIYNQAFFTKVWPYMDKEYFEQGPAQTVFNIIKKHVNEYTAIPSKTALCVALDNSSITETEHEGAKKLIDKLSDAPEDLNWLVKETEKYVQEKAMYNATSRIIEIQTNAQLEPNKRDKRLPDIGAIPDIMREALSVSFDSYIGHDWMEDYEARWLSYQNKARKVPFKLSILNKITKGGAETGTLNVLMAGVNVGKSLGLCSLAADYLQMGHNVLYISMEMAEEVCAKRIDANLLDVSLDDIDDGCVSYAEYKGKMEKWRSSSTLGRLIIKQYPTGGANANTFRALLNELKLKKNFKPTVIIIDYLGICASCRIRQYTENSYTLVKAIAEELRALAVESETVLWTAAQVGRSAWDASDMDMSDIAESAGLPATADFMLAVIETPELAQMKQQLIKQIKSRYGDKNINNKFSMGVHKANQRWVEIEQQNDPTKPNPSNTVREGAGAQNRVAEANRQERVSRSKLDALAEELKF
>ID:AUO78727.1 |[Klebsiella phage vB_Kpn_F48]||_Klebsiella_phage_vB_Kpn_F48.gbk|DNA primase/helicase|1434|MG746602(170764):47346-48779:1 ^^ Klebsiella phage vB_Kpn_F48, complete genome.|neighbours:ID:AUO78726.1(1),ID:AUO78728.1(1)|neighbour_genes:capsid vertex assemb..,hypothetical protein|
MVETILANLLFNQAFFNKVWPYMKDEYFERGPALTLFKTIHHHVNEYNGIPSKTAVNIALDKSSMSDVELSGAKELLSKLTDAPEDLNWLTKETEKYVQEKAMYNATSRIIEIQANDQLDEKQRDKRLPGLGAIPDIMREALSVSFDSYIGHDWMDDYEARWLAYQNKSRKIPFKLGILNKITKGGVETGTLNILMAGVNVGKSLGLCSLAADYLQTGHNVLYISMEMAEEVCAKRIDANLLDVSLDDIDDGCVSYSEYKAKMERWRKTSTLGRLIIKQYPTGGASANNFRALLNELKLKKNFVPTIIIIDYLGICASCRIKQYTENSYTLVKAIAEELRGLAVETETAVWSAAQTGRSAWDSSDVDMSDVAESAGLPATADFMLAVIETPELAEMKQQLIKQIKSRYGDKNIYNKFNMGVRKGNQRWVEIAQEGGPSHTNTQREAQGTQMKQAADNQQKKVSSRADLDKLAEDLKF
>ID:ANM46416.1 |[Morganella phage vB_MmoM_MP1]||_Morganella_phage_vB_MmoM_MP1_.gbk|DNA helicase|1395|KX078569(163201):17541-18935:-1 ^^ Morganella phage vB_MmoM_MP1, complete genome.|neighbours:ID:ANM46511.1(-1),ID:ANM46552.1(-1)|neighbour_genes:hypothetical protein,head vertex assembly..|
MVNTILSQLLYNQQYFIKVWPYLKGEYFEGPSKNVFKLIKNHVEEFHSVPSVNALNIALENSSMGEAEYKGSQEVLSKLSNTPEDLEWLVKTTEKHVQDVALYNAMSRSIEIQSNAALERDKQDKRIPDKGAIPEILQEALSICFDSDLGHDYFDDYEKRWLLYQTKANKIPFKLGILNRITKGGAERGTLNILMAGVNVGKSLGLCSLAADYLQTGNNVLYISMEMAEEVCAKRIDANLIDVSLDDIDNGNISYEEYKARMEKLRSTNTMGRLKFKQYPTGGADANTFRALLAEYKLKHNFVPDVIIVDYLGICRSSRIKFTENSYTLVKSIAEELRGLAVETGTILWSAAQTGRGSWSASDINMEDVAESAGLPATADFMLAVVETDELIDLGMQMIKQIKSRYGDKSCYNKFNLAVSKGNQRWTETEETKNQDEDLVNNVRTQTTSSKRSKIDDMVKDIIL
>ID:YP_009211459.1 |[Pectobacterium bacteriophage PM2]||_Pectobacterium_bacteriophage_PM2.gbk|DNA primase-helicase..|1428|NC_028940(170286):18016-19443:-1 ^GeneID:26637931^ Pectobacterium bacteriophage PM2, complete genome.|neighbours:ID:YP_009211458.1(-1),ID:YP_009211460.1(-1)|neighbour_genes:hypothetical protein,head vertex assembly..|
MVETILSHLLGNSEYFTKVWPYMNESYFEKGPAKTLFKVIKKHVNEYNAVPTKNALNIALEASTISEVEFNGAKDLLKGLEATPENQEWLVKETEKYVQSAAVYNATSRIIEIQTNASLPLEQQDKKIPGIGAIPDIMRDAISICFDSELGHDWLEDAEERYKSYQNKAKKIPFRLNILNKITKGGAEFGTENVLLAGTNVGKSLGLCSLAADYLQLGYNVLYISMEMAEEVCAKRIDANLLDVTLDDIDEGHVSWPEYKAKMDKWRATKSLGRLKIKQYPTGGANADTFRALLNEYKLKHGFVPEVIIVDYLAICASSRVRTFTENSYGLIKLVAEELRGLAVEKNVLLWTAAQTTRGGNVSAEIDLTDIAESFGIAHTADFMLGVIETEEFAQMGLQLIKQLKSRYGDKNYYNKFKIGVKKGNQRWVEVEDDIKGPISTVKEATGEMNRQAEINRQQRVNRSDLDDLAAQLKF
>ID:QBP35651.1 |[Phage NC-G]||_Phage_NC-G.gbk|DNA primase/helicase|1431|MK310184(170164):132185-133615:-1 ^^ Phage NC-G, complete genome.|neighbours:ID:QBP35650.1(-1),ID:QBP35652.1(-1)|neighbour_genes:hypothetical protein,capsid and scaffold ..|
MVETILAQLLGNSDYFTKVWPYMNDSYFDQGPAKTLFKEIKKHVNEYNAVPSKNALSIALDNSTLSEVEHQGAKELLNSLNAGPEDQEWLVKETEKYVQKAAMYNATSKIIEIQTNADLPVEQQNRKLPGIGAIPDIMRDALSICFDSELGHDWMDDYEERFKSYSDKARKVPFRLNILNKITKGGAEFGTENVLLAGTNVGKSLGLCSLAADYLQSGYDVLYISMEMAEEVCAKRIDANLLDVSLDDIDDGHVSWPEYKAKMDKWRSTATLGRLKIKQYPTGGANADTFRALLNEYKLKQNFVPQVVIVDYLAICASSRTKVFSENSYGLIKMVAEELRGLAVEKKLLLWTAAQTTRGANVAAEIDMADIAESFGIAHTADFMLGVVETEEFAQMGMQMIKQLKSRYGDKSYYNKFKIGVKKGNQRWYEVEDDSNQGPVNTVREATGEMNRQAEVNRQSRVNRSDLDDLAASIKF
>ID:AUM58601.1 |[Proteus phage phiP4-3]||_Proteus_phage_phiP4-3_.gbk|replication and reco..|1422|MG696114(167849):149358-150779:1 ^^ Proteus phage phiP4-3, complete genome.|neighbours:ID:AUM58600.1(1),ID:AUM58602.1(1)|neighbour_genes:head vertex assembly..,hypothetical protein|
MVNVILSQLIYNKDYFIKVWPYLKQEYFDGSSKTVFDTIKKHVEEFKSVPSMTALDIAIDNSSLGEAQFKAAKEFLGKMKNTPEDFDWLVKSTEKYVQDIALYNAMSKSIEIQTNATLEESKRDKRLPDKGIIPEILQEALSICFDSDIGHDYFDDYEKRWLLYQTKANKIPFKLSILNRITKGGAEKGTLNILMAGVNVGKSLGLCSLAADYLQTGYNVLYISMEMAEHVCAKRIDANLLDVSLDDIDNNNITYAEFKAKMERLKKGSGGKTPGRLKFKQYPTGGANANTFRALLNELKLKDGFIPDVIIIDYLGICGSTRLKFTENSYTLIKAIAEELRGLAIETQTVLWTAAQTGRQAWSASDMEMADVAESAGLPATADFMLGVVETEELAQMGQQLIKQIKSRYGDKNKWNKFNLIVKKGNQRWVETDSTIKEEPDLNVVQGKMINQAELNTRDKIDKLADSLEGLIL
>ID:YP_009195446.1 |[Proteus phage vB_PmiM_Pm5461]||_Proteus_phage_vB_PmiM_Pm5461_.gbk|replication and reco..|1422|NC_028762(161989):16106-17527:-1 ^^ Proteus phage vB_PmiM_Pm5461, complete genome.|neighbours:ID:YP_009195445.1(-1),ID:YP_009195447.1(-1)|neighbour_genes:hypothetical protein,head vertex assembly..|
MVNVILSQLIYNKDYFVKVWPYLKQEYFDGSSKTIFNTIKKHVEEFKSVPTITALDIALENSSLGDSQFKAAKEFLGKMKNTPEDFDWLVKSTEKYVQDIALYNAMSKSIEIQTNASLDESKRDKKLPDKGIIPEILQEALSICFDSDIGHDYFDDYEKRWLLYQTKANKVPFKLSILNRITKGGAEKGTLNILMAGVNVGKSLGLCSLAADYLQTGYNVLYISMEMAEHVCAKRIDANLLDVSLDDIDNNNITYAEFKAKMERLKKGSGGKTPGRLKFKQYPTGGANANTFRALLNELKLKDGFIPDIIIIDYLGICGSTRLKFTENSYTLIKAIAEELRGLAIETQTVLWTAAQTGRQAWSASDMEMADVAESAGLPATADFMLGVVETEELAQMGQQLIKQIKSRYGDKNKWNKFNLIVKKGNQRWVETDATIKEEPDLNVVQGKMINQAELNTRDKIDKLAGNLEGLIL
>ID:ASD52017.1 |[Pseudomonas phage PspYZU05]||_Pseudomonas_phage_PspYZU05_.gbk|helicase|1431|KY971610(166442):40901-42331:-1 ^^ Pseudomonas phage PspYZU05, complete genome.|neighbours:ID:ASD52016.1(-1),ID:ASD52018.1(-1)|neighbour_genes:hypothetical protein,capsid and scaffold ..|
MVEIILSNLIDNKEYFSKVWPYMSVEYFDGPAKTLVACIKKHVNEYNLAPTKNAIIISLESSKLSAPLVDGAKELLSTLSTTPEDSQWLLNETEKYIQGAAMYNATSKILEIQANADLPEGQRNHKLPDVGAIPDIMRDALAVSFDSNIGHDWLDDADERYRSYMEKKRKVPFKLSILNKITKGGAELGTLNIIMAGVNVGKSLGLCSLAADYLQTGKNVLYISMEMAEEVCAKRIDANLLDVSLDDIDDGKLSYPEFKQKMDKWRNTSTLGKLIVKQYPTGGANANTFRAYINELKLKKQFVPDVIIVDYLGICGSSRIKQFTENSYTLVKAIAEELRALAVETNTVMWSAAQTGRGAWEASDIGMQDVAESAGLPATADFMLAAIETEELAQIGQQLIKQIKSRYGDKNINNKFNLIVKKGNQRWMELDGSVIEASAVSSSNKEQSEKKAIAARNEKRNSRSDLDSLAEEIRFK
>ID:YP_009615516.1 |[Salmonella phage Melville]||_Salmonella_phage_Melville_.gbk|DNA helicase|1440|NC_042044(159323):15464-16903:-1 ^GeneID:40091980^ Salmonella phage Melville, complete genome.|neighbours:ID:YP_009615515.1(-1),ID:YP_009615517.1(-1)|neighbour_genes:hypothetical protein,head vertex assembly..|
MVETILSHLIFNQGYFAKVWPYMDSEYFEHGPAKNVFNLLQKHINEYQSVPSINALNIALDNSTLGESEAESAKKLIDKLADTPEDQAWLVKETEKYVQSHAMYNATSKIIEIQTNAELPPEKRNKKLPDVGAIPDIMRQALSISFDSYVGHDWMEDYEARWLAYQNKARKVPFLMNILNRITKGGAETGTLNILMAGVNVGKSLGLCSLAADYLQTGKNVLYISMEMAEEVCAKRIDANLLDVSLDDIDDGNVSYAEYKGKMEKWRDKNTLGRLIIKQYPTGGANANTFRALLNELKLKKNFVPDVIMIDYLGICGSCRIRVYTENSYTLVKAIAEELRALAVESETVVWSAAQVGRGAWDASDMNMSDIAESAGLPATADFMLAVIETEELAQMGQQLIKQIKSRYGDKNIWNKFAVGVKKGNQRWVEIAQEGGTQPTPVTETSGAQQRKAEANRQQRADQTSARAKLDALAEELKF
>ID:YP_007501072.1 |[Salmonella phage vB_SenM-S16]||_Salmonella_phage_S16_.gbk|DNA primase-helicase|1374|NC_020416(160221):16451-17824:-1 ^GeneID:14675273^ Salmonella phage S16, complete genome.|neighbours:ID:YP_007501071.1(-1),ID:YP_007501073.1(-1)|neighbour_genes:hypothetical protein,head vertex assembly..|
MDSEYFEHGPAKNVFNLLQKHINEYQSVPSINALNIALDNSTLGESEAEQAKKLIDKLADTPEDQAWLVKETEKYVQSHAMYNATSKIIEIQTNAELPPEKRNKKLPDVGAIPDIMRQALSISFDSYVGHDWMEDYEARWLAYQNKARKVPFLMNILNRITKGGAETGTLNILMAGVNVGKSLGLCSLAADYLQTGKNVLYISMEMAEEVCAKRIDANLLDVSLDDIDDGNVSYAEYKGKMEKWRDKNTLGRLIIKQYPTGGANANTFRALLNELKLKKNFVPDIIMIDYLGICGSCRIRVYTENSYTLVKAIAEELRALAVESETVVWSAAQVGRGAWDASDMNMSDIAESAGLPATADFMLAVIETEELAQMGQQLIKQIKSRYGDKNIWNKFAVGVKKGNQRWVEIAQEGGTQPTPVTETSGAQQRKAEANRQQRTDQTSARAKLDALAEELKF
>ID:YP_009148025.1 |[Salmonella phage STML-198]|STML-198|_Salmonella_phage_STML-198_.gbk|DNA primase/helicase|1440|NC_027344(158099):57891-59330:-1 ^GeneID:24629837^ Salmonella phage STML-198, complete genome.|neighbours:ID:YP_009148024.1(-1),ID:YP_009148026.1(-1)|neighbour_genes:hypothetical protein,capsid and scaffold ..|
MVETILSHLIFNQGYFAKVWPYMDSEYFEHGPAKNVFNLLQKHINEYQSVPSINALNIALDNSTLGESEAESAKKLIDKLADTPEDQAWLVKETEKYVQSHAMYNATSKIIEIQTNAELPPEKRNKKLPDVGAIPDIMRQALSISFDSYVGHDWMEDYEARWLAYQNKARKVPFLMNILNRITKGGAETGTLNILMAGVNVGKSLGLCSLAADYLQTGKNVLYISMEMAEEVCAKRIDANLLDVSLDDIDDGNVSYAEYKGKMEKWRDKNTLGRLIIKQYPTGGANANTFRALLNELKLKKNFVPDVIMIDYLGICGSCRIRVYTENSYTLVKAIAEELRALAVESETVVWSAAQVGRGAWDASDMNMSDIAESAGLPATADFMLAVIETEELAQMGQQLIKQIKSRYGDKNIWNKFAVGVKKGNQRWVEIAQEGGTQPTPVTETSGAQQLKAEANRQQRADQTSARAKLDALAEELKF
>ID:YP_009126239.1 |[Salmonella phage STP4-a]||_Salmonella_phage_STP4-a_.gbk|DNA primase-helicase|1374|NC_026607(159914):16029-17402:-1 ^GeneID:23681049^ Salmonella phage STP4-a, complete genome.|neighbours:ID:YP_009154749.1(-1),ID:YP_009126240.1(-1)|neighbour_genes:hypothetical protein,head vertex assembly..|
MDSEYFEHGPAKNVFNLLQKHINEYQSVPSINALNIALDNSTLGESEAEQAKKLIDKLADTPEDQAWLVKETEKYVQSHAMYNATSKIIEIQTNAELPPEKRNKKLPDVGAIPDIMRQALSISFDSYVGHDWMEDYEARWLAYQNKARKVPFLMNILNRITKGGAETGTLNILMAGVNVGKSLGLCSLAADYLQTGKNVLYISMEMAEEVCAKRIDANLLDVSLDDIDDGNVSYAEYKGKMEKWRDKNTLGRLIIKQYPTGGANANTFRALLNELKLKKNFVPDIIMIDYLGICGSCRIRVYTENSYTLVKAIAEELRALAVESETVVWSAAQVGRGAWDASDMNMSDIAESAGLPATADFMLAVIETEELAQMGQQLIKQIKSRYGDKNIWNKFAVGVKKGNQRWVEIAQEGGTQPTPVTETSGAQQRKAEANRQQRADQTSARAKLDALAEELKF
>ID:YP_009286398.1 |[Salmonella phage vB_SnwM_CGG4-1]||_Salmonella_phage_vB_SnwM_CGG4-1_.gbk|DNA primase/helicase|1440|NC_031065(159878):16074-17513:-1 ^^ Salmonella phage vB_SnwM_CGG4-1, complete genome.|neighbours:ID:YP_009286397.1(-1),ID:YP_009286399.1(-1)|neighbour_genes:hypothetical protein,head vertex assembly..|
MVETILSHLIFNQGYFAKVWPYMDSEYFEHGPAKNVFNLLQKHINEYQSVPSINALNIALDNSTLGESEAESAKKLIDKLADTPEDQAWLVKETEKYVQSHAMYNATSKIIEIQTNAELPPEKRNKKLPDVGAIPDIMRQALSISFDSYVGHDWMEDYEARWLAYQNKARKVPFLMNILNRITKGGAETGTLNILMAGVNVGKSLGLCSLAADYLQTGKNVLYISMEMAEEVCAKRIDANLLDVSLDDIDDGNVSYAEYKGKMEKWRDKNTLGRLIIKQYPTGGANANTFRALLNELKLKKNFVPDIIMIDYLGICGSCRIRVYTENSYTLVKAIAEELRALAVESETVVWSAAQVGRGAWDASDMNMSDIAESAGLPATADFMLAVIETEELAQMGQQLIKQIKSRYGDKNIWNKFAVGVKKGNQRWVEIAQEGGAQPTPVTETSGAQQRKAEANRQQRVDQTSARAKLDALAEELKF
>ID:YP_009030084.1 |[Serratia phage PS2]||_Serratia_phage_PS2_.gbk|replication and reco..|1431|NC_024121(167266):18690-20120:-1 ^GeneID:19484925^ Serratia phage PS2, complete genome.|neighbours:ID:YP_009030083.1(-1),ID:YP_009030085.1(-1)|neighbour_genes:hypothetical protein,initiator of head ve..|
MVETILSHLVFNPSYFQKVWPYMAPDYFEPGPARNLFKIIDKHVAEYNSQPSMTAIEVALNKSNLGEVEFENTKSLTHELKELPENLDWLVAETEKYVKDRAMYNALSRAVEIQSNAELPPEKRDKRIPEPGVITEIMQKALAISFDTSVGHDWAEDYADRFRSYFEKTAKVPFSIPILNKITKGGAERGTLNILMAGVNVGKSLGLCSLAADYLKEGFNVLYISMEMAERVCAKRIDANILDISLDELDDGVVGFKEYEARMKRACSGKIGKLIVKQYPTAGANANTFRALLNELKLKKGFVPDIIMVDYLGICASTRVRGGENTYILVKSIAEELRGLAVETNTVMWSGAQTGKGSWESSDLNMSDVAESAGLPATADFMLGVVEIDELAQQGLQQFIQIKSRYGDKNYIKHFKLGVKKGNQRWYETDDTKALAAQQPNVQEAYGAMNIQDHEDRALLNNKRSTVDNLVEQLQF
>ID:APC45060.1 |[Shigella phage SH7]||_Shigella_phage_SH7_.gbk|DNA primase-helicase..|1428|KX828711(164870):18640-20067:-1 ^^ Shigella phage SH7, complete genome.|neighbours:ID:APC45201.1(-1),ID:APC45221.1(-1)|neighbour_genes:discriminator of mRN..,head vertex assembly..|
MVEIILSHLIFDQAYFSKVWPYMDSEYFESGPAKNTFKLIKSHVNEYHSVPSINALNVALENSSFTETEYSGVKTLISKLADSPEDHSWLVKETEKYVQQRAMFNATSKIIEIQTNAELPPEKRNKKMPDVGAIPDIMRQALSISFDSYVGHDWMDDYEARWLSYMNKARKVPFKLKILNKITKGGAETGTLNVLMAGVNVGKSLGLCSLAADYLQLGHNVLYISMEMAEEVCAKRIDANMLDVSLDDIDDGHISYAEYKGKMEKWREKSTLGRLIVKQYPTGGADANTFRSLLNELKLKKNFVPTIIIVDYLGICKSCRIRVYSENSYTTVKAIAEELRALAVETETVLWTAAQVGKQAWDSSDVNMSDIAESAGLPATADFMLAVIETEELAAAEQQLIKQIKSRYGDKNKWNKFLMGVQKGNQKWVEIEQDSTPTEVNEVAGSQQIQAEQNRYQRNESTRAQLDALANELKF
>ID:YP_009288408.1 |[Shigella phage SHBML-50-1]||_Shigella_phage_SHBML-50-1_.gbk|DNA primase/helicase|1428|NC_031085(166634):20816-22243:-1 ^GeneID:29060498^ Shigella phage SHBML-50-1, complete genome.|neighbours:ID:YP_009288407.1(-1),ID:YP_009288409.1(-1)|neighbour_genes:discriminator of mRN..,capsid and scaffold ..|
MVEIILSHLIFDQAYFSKVWPYMDSEYFESGPAKNTFKLIKSHVNEYHSVPSINALNVALENSSFTETEYSGVKTLISKLADSPEDHSWLVKETEKYVQQRAMFNATSKIIEIQTNAELPPEKRNKKMPDVGAIPDIMRQALSISFDSYVGHDWMDDYEARWLSYMNKARKVPFKLRILNKITKGGAETGTLNVLMAGVNVGKSLGLCSLAADYLQLGHNVLYISMEMAEEVCAKRIDANMLDVSLDDIDDGHISYAEYKGKMEKWREKSTLGRLIVKQYPTGGADANTFRSLLNELKLKKNFVPTIIIVDYLGICKSCRIRVYSENSYTTVKAIAEELRALAVETETVLWTAAQVGKQAWDSSDVNMSDIAESAGLPATADFMLAVIETEELAAAEQQLIKQIKSRYGDKNKWNKFLMGVQKGNQKWVEIEQDSTPTEVSEVAGSQQIQAEQNRYQRNESTRAQLDALANELKF
>ID:YP_009277682.1 |[Shigella phage SHFML-11]||_Shigella_phage_SHFML-11.gbk|DNA primase/helicase|1428|NC_030953(170650):136360-137787:-1 ^GeneID:29056389^ Shigella phage SHFML-11, complete genome.|neighbours:ID:YP_009277681.1(-1),ID:YP_009277683.1(-1)|neighbour_genes:discriminator of mRN..,capsid and scaffold ..|
MVEIILSHLIFDQAYFSKVWPYMDSEYFESGPAKNTFKLIKSHVNEYHSVPSINALNVALENSSFTETEYSGVKTLISKLADSPEDHSWLVKETEKYVQQRAMFNATSKIIEIQTNAELPPEKRNKKMPDVGAIPDIMRQALSISFDSYVGHDWMDDYEARWLSYMNKARKVPFKLRILNKITKGGAETGTLNVLMAGVNVGKSLGLCSLAADYLQLGHNVLYISMEMAEEVCAKRIDANMLDVSLDDIDDGHISYAEYKGKMEKWREKSTLGRLIVKQYPTGGADANTFRSLLNELKLKKNFVPTIIIVDYLGICKSCRIRVYSENSYTTVKAIAEELRALAVETETVLWTAAQVGKQAWDSSDVNMSDIAESAGLPATADFMLAVIETEELAAAEQQLIKQIKSRYGDKNKWNKFLMGVQKGNQKWVEIEQDSTPTEVSEVAGSQQIQAEQNRYQRNESTRAQLDALANELKF
>ID:YP_009279035.1 |[Shigella phage SHFML-26]||_Shigella_phage_SHFML-26_.gbk|DNA primase/helicase|1428|NC_031011(168993):85606-87033:-1 ^GeneID:29062326^ Shigella phage SHFML-26, complete genome.|neighbours:ID:YP_009279034.1(-1),ID:YP_009279036.1(-1)|neighbour_genes:discriminator of mRN..,capsid and scaffold ..|
MVEIILSHLIFDQAYFSKVWPYMDSEYFESGPAKNTFKLIKSHVNEYHSVPSINALNVALENSSFTETEYSGVKTLISKLADSPEDHSWLVKETEKYVQQRAMFNATSKIIEIQTNAELPPEKRNKKMPDVGAIPDIMRQALSISFDSYVGHDWMDDYEARWLSYMNKARKVPFRLKILNKITKGGAETGTLNVLMAGVNVGKSLGLCSLAADYLQLGHNVLYISMEMAEEVCAKRIDANMLDVSLDDIDDGHISYAEYKGKMEKWREKSTLGRLIVKQYPTGGADANTFRSLLNELKLKKNFVPTIIIVDYLGICKSCRIRVYSENSYTTVKAIAEELRALAVETETVLWTAAQVGKQAWDSSDVNMSDIAESAGLPATADFMLAVIETEELAAAEQQLIKQIKSRYGDKNKWNKFLMGVQKGNQKWVEIEQDSTPTEVNEVAGSQQIQAEQNRYQRNESARAQLDALANELKF
>ID:YP_009288978.1 |[Shigella phage SHSML-52-1]||_Shigella_phage_SHSML-52-1_.gbk|DNA primase/helicase|1443|NC_031090(169621):13624-15066:1 ^GeneID:29067329^ Shigella phage SHSML-52-1, complete genome.|neighbours:ID:YP_009288977.1(1),ID:YP_009288979.1(1)|neighbour_genes:capsid and scaffold ..,hypothetical protein|
MVEIILSHLVYDQAYFSKVWPYMDSEYFERGPAKNVFKIIKSHVNEYNAMPSINALKVALDNSSLTEAEYKGTSDLIEKLADTPEDHEWLVKETEKYVQQKAMYNATSKIIEIQSNAELPPEQRNKKMPDVGAIPDIMRQALSISFDSYVGHDWMEDYEARWLSYLNKARKVPFKLNILNKITKGGAETGTLNVLMAGVNVGKSLGLCSLAADYLQTGHNVLYISMEMAEEVCAKRIDANMLDVSLDDIDDGNVSYAEYKAKMEKWRSKTTLGRLVVKQYPTGGANANTFRALLNELKLKKNFVPSVIMVDYLGICGSCRIRVYTENSYTLVKAIAEELRALAVESETVLWTAAQVGRAAWDASDMNMSDIAESAGLPATADFMLAVIETEELAQAEQQLIKQIKSRYGDKNKWNKFLMGVRKGNQKWVEIEQEGMNTPNTVNENAGAQMRQAEVNRTERVGKAKATRADLDSLANELKF
>ID:YP_003934667.1 |[Shigella phage SP18]||_Shigella_phage_SP18.gbk|gp41|1437|NC_014595(170605):20108-21544:-1 ^GeneID:9830403^ Shigella phage SP18, complete genome.|neighbours:ID:YP_003934666.1(-1),ID:YP_003934668.1(-1)|neighbour_genes:hypothetical protein,gp40|
MEVVETILSQLLFNKEYFVKVWPYLNNTYFEKGPAKTLFNTINEHVKEYQAVPTKTALDIALDSSDLSEVEYEGTKKLLGVLADTPEDQEWLVKETEKYVQKSAMFNATSRIIEIQSNAELPKDKRDKRIPDIGAIPDIMRDALSICFDSALGHDWLNDYEARFQTYLNKSKKVPFRINILNKITKGGVEYGTENVLLAGTNVGKSLGLCSLAADYLQTGHNVLYISMEMAEEVCAKRIDANLLDVSLDDIDEGHISWAEYKAKMEKWRASGTLGTLKIKQYPTGGAHADTFRALLNEYKLKQGFVPDVIIVDYLAICASSRLKTFTENSYGLIKMVAEELRGLAVEKNVVLWTAAQTTRGANVAAEIDMADIAESFGIAHTADFMLGVVETEEFAQMGLQLIKQLKSRYGDKNYYNKFKMGVKKGNQRWYEVDDDSAPKQGPTVKEATGEMNRQAEMNRQTRVNRSDLDDLAAQMKF
>ID:AUV63983.1 |[Shigella phage Sf20]||_Shigella_phage_Sf20_.gbk|DNA primase/helicase..|1413|MF327006(163982):112481-113893:-1 ^^ Shigella phage Sf20, complete genome.|neighbours:ID:AUV63982.1(-1),ID:AUV63984.1(-1)|neighbour_genes:hypothetical protein,head vertex assembly..|
MIKTIFSQLIYNGTFFTNVWPHLKADYFTEDEEKLIYKLIKKHVDEYSNIPTPTALQIALDKERGNQTTYEGAKTLLDSLENTPEDLDWLMKETEKFIRDRAMYNAMSRALEIQANAQLPKEKQNKKLPGEGAIPEIMQEALSITFDSDVGHDWFNDFEKRFLLYQTKANKIPFKLPMLNKITKGGAERKTLNVLLAGVNVGKSLGLCSLAADYMECGYDVLYISMEMAEHVVAKRIDANLLDITLDELDNGNVSFAEYSARMKRVKNKKIGDRPVGKLMIKQYPTGGANSNHFEALMNELRLKKQFKPDVVIVDYLGICASSRLRVYSENSYTLVKAIAEELRGFFVKWDVVGWTAAQTTRAGWDASDLNMSDTAESAGLPATADFMLGVIETEDLAKMGVQLMKQIKSRYGDKNYYSRFNVGVKKGNQRWYEVPNQIADQENAQVKPQSAQQAEKREKLDELANNMTF
>ID:YP_009618853.1 |[Shigella phage Sf21]||_Shigella_phage_Sf21_.gbk|DNA primase/helicase..|1428|NC_042077(166002):19197-20624:-1 ^GeneID:40095456^ Shigella phage Sf21, complete genome.|neighbours:ID:YP_009618852.1(-1),ID:YP_009618854.1(-1)|neighbour_genes:descriminator of mRN..,head vertex assembly..|
MVEIILSHLIFDQAYFSKVWPYMDSEYFESGPAKNTFKLIKSHVNEYHSVPSINALNVALENSSFTETEYSGVKTLISKLADSPEDHSWLIKETEKYVQQRAMFNATSKIIEIQTNAELPPEKRNKKMPDVGAIPDIMRQALSISFDSYVGHDWMDDYEARWLSYMNKARKVPFKLRILNKITKGGAETGTLNVLMAGVNVGKSLGLCSLAADYLQLGHNVLYISMEMAEEVCAKRIDANMLDVSLDDIDDGHISYAEYKGKMEKWREKSTLGRLIVKQYPTGGADANTFRSLLNELKLKKNFVPTIIIVDYLGICKSCRIRVYSENSYTTVKAIAEELRALAVETETVLWTAAQVGKQAWDSSDVNMSDIAESAGLPATADFMLAVIETEELAAAEQQLIKQIKSRYGDKNKWNKFLMGVQKGNQKWVEIEQDSTPTEVSEVAGSQQIQAEQNRYQRNESARAQLDALANELKF
>ID:YP_009614964.1 |[Shigella phage Sf22]||_Shigella_phage_Sf22_.gbk|DNA primase/helicase..|1428|NC_042039(166283):132050-133477:-1 ^GeneID:40091379^ Shigella phage Sf22, complete genome.|neighbours:ID:YP_009614963.1(-1),ID:YP_009614965.1(-1)|neighbour_genes:descriminator of mRN..,gp213|
MVEIILSHLIFDQAYFSKVWPYMDSEYFESGPAKNTFKLIKSHVNEYHSVPSINALNVALENSSFTETEYSGVKTLISKLADSPEDHSWLVKETEKYVQQRAMFNATSKIIEIQTNAELPPEKRNKKMPDVGAIPDIMRQALSISFDSYVGHDWMDDYEARWLSYMNKARKVPFKLRILNKITKGGAETGTLNVLMAGVNVGKSLGLCSLAADYLQLGHNVLYISMEMAEEVCAKRIDANMLDVSLDDIDDGHISYAEYKGKMEKWREKSTLGRLIVKQYPTGGADANTFRSLLNELKLKKNFVPTIIIVDYLGICKSCRIRVYSENSYTTVKAIAEELRALAVETETVLWTAAQVGKQAWDSSDVNMSDIAESAGLPATADFMLAVIETEELAAAEQQLIKQIKSRYGDKNKWNKFLMGVQKGNQKWVEIEQDSTPTEVSEVAGSQQIQAEQNRYQRNESTRAQLDALANELKF
>ID:ATE86571.1 |[Shigella phage Sf23]||_Shigella_phage_Sf23_.gbk|DNA primase/helicase..|1428|MF158046(167678):109204-110631:-1 ^^ Shigella phage Sf23, complete genome.|neighbours:ID:ATE86570.1(-1),ID:ATE86572.1(-1)|neighbour_genes:descriminator of mRN..,head vertex assembly..|
MVEIILSHLIFDQAYFSKVWPYMDSEYFESGPAKNTFKLIKSHVNEYHSVPSINALNVALENSSFTETEYSGVKTLISKLADSPEDHSWLVKETEKYVQQRAMFNATSKIIEIQTNAELPPEKRNKKMPDVGAIPDIMRQALSISFDSYVGHDWMDDYEARWLSYMNKARKVPFKLRILNKITKGGAETGTLNVLMAGVNVGKSLGLCSLAADYLQLGHNVLYISMEMAEEVCAKRIDANMLDVSLDDIDDGHISYAEYKGKMEKWREKSTLGRLIVKQYPTGGADANTFRSLLNELKLKKNFVPTIIIVDYLGICKSCRIRVYSENSYTTVKAIAEELRALAVETETVLWTAAQVGKQAWDSSDVNMSDIAESAGLPATADFMLAVIETEELAAAEQQLIKQIKSRYGDKNKWNKFLMGVQKGNQKWVEIEQDSTPTEVSEVAGSQQIQAEQNRYQRNESTRAQLDALANELKF
>ID:YP_009619247.1 |[Shigella phage Sf24]||_Shigella_phage_Sf24_.gbk|DNA primase/helicase..|1428|NC_042078(168112):114990-116417:-1 ^GeneID:40095862^ Shigella phage Sf24, complete genome.|neighbours:ID:YP_009619246.1(-1),ID:YP_009619248.1(-1)|neighbour_genes:descriminator of mRN..,head vertex assembly..|
MVEIILSHLIFDQAYFSKVWPYMDSEYFESGPAKNTFKLIKSHVNEYHSVPSINALNVALENSSFTETEYSGVKTLISKLADSPEDHSWLVKETEKYVQQRAMFNATSKIIEIQTNAELPPEKRNKKMPDVGAIPDIMRQALSISFDSYVGHDWMDDYEARWLSYMNKARKVPFKLRILNKITKGGAETGTLNVLMAGVNVGKSLGLCSLAADYLQLGHNVLYISMEMAEEVCAKRIDANMLDVSLDDIDDGHISYAEYKGKMEKWREKSTLGRLIVKQYPTGGADANTFRSLLNELKLKKNFVPTIIIVDYLGICKSCRIRVYSENSYTTVKAIAEELRALAVETETVLWTAAQVGKQAWDSSDVNMSDIAESAGLPATADFMLAVIETEELAAAEQQLIKQIKSRYGDKNKWNKFLMGVQKGNQKWVEIEQDSTPTEVNEVAGSQQIQAEQNRYQRNESTRAQLDALANELKF
>ID:AUV63449.1 |[Shigella phage Sf25]||_Shigella_phage_Sf25_.gbk|DNA primase/helicase..|1428|MF327009(168573):114661-116088:-1 ^^ Shigella phage Sf25, complete genome.|neighbours:ID:AUV63448.1(-1),ID:AUV63450.1(-1)|neighbour_genes:descriminator of mRN..,head vertex assembly..|
MVEIILSHLIFDQAYFSKVWPYMDSEYFESGPAKNTFKLIKSHVNEYHSVPSINALNVALENSSFTETEYSGVKTLISKLADSPEDHSWLVKETEKYVQQRAMFNATSKIIEIQTNAELPPEKRNKKMPDVGAIPDIMRQALSISFDSYVGHDWMDDYEARWLSYMNKARKVPFKLRILNKITKGGAETGTLNVLMAGVNVGKSLGLCSLAADYLQLGHNVLYISMEMAEEVCAKRIDANMLDVSLDDIDDGHISYAEYKGKMEKWREKSTLGRLIVKQYPTGGADANTFRSLLNELKLKKNFVPTIIIVDYLGICKSCRIRVYSENSYTTVKAIAEELRALAVETETVLWTAAQVGKQAWDSSDVNMSDIAESAGLPATADFMLAVIETEELAAAEQQLIKQIKSRYGDKNKWNKFLMGVQKGNQKWVEIEQDSTPTEVNEVAGSQQIQAEQNRYQRNESTRAQLDALANELKF
>ID:YP_004414941.1 |[Shigella phage Shfl2]||_Shigella_phage_Shfl2_.gbk|putative DNA primase..|1428|NC_015457(165919):19660-21087:-1 ^GeneID:10498804^ Shigella phage Shfl2, complete genome.|neighbours:ID:YP_004414940.1(-1),ID:YP_004414942.1(-1)|neighbour_genes:putative Dmd discrim..,putative head vertex..|
MVEIILSHLIFDQAYFSKVWPYMDSEYFESGPAKNTFKLIKSHVNEYHSVPSINALNVALENSSFTETEYSGVKTLISKLADSPEDHSWLVKETEKYVQQRAMFNATSKIIEIQTNAELPPEKRNKKMPDVGAIPDIMRQALSISFDSYVGHDWMDDYEARWLSYMNKARKVPFRLKILNKITKGGAETGTLNVLMAGVNVGKSLGLCSLAADYLQLGHNVLYISMEMAEEVCAKRIDANMLDVSLDDIDDGHISYAEYKGKMEKWREKSTLGRLIVKQYPTGGADANTFRSLLNELKLKKNFVPTIIIVDYLGICKSCRIRVYSENSYTTVKAIAEELRALAVETETVLWTAAQVGKQAWDSSDVNMSDIAESAGLPATADFMLAVIETEELAAAEQQLIKQIKSRYGDKNKWNKFLMGVQKGNQKWVEIEQDSTPTEVNEVAGSQQIQAEQNRYQRNESTRAQLDALANELKF
>ID:YP_009110859.1 |[Shigella phage pSs-1]||_Shigella_phage_pSs-1_.gbk|gp52|1428|NC_025829(164999):24290-25717:-1 ^GeneID:22475125^ Shigella phage pSs-1, complete genome.|neighbours:ID:YP_009110858.1(-1),ID:YP_009110860.1(-1)|neighbour_genes:gp51,gp53|
MVEIILSHLIFDQAYFSKVWPYMDSEYFESGPAKNTFKLIKSHVNEYHSVPSINALNVALENSSFTETEYSGVKTLISKLADSPEDHSWLVKETEKYVQQRAMFNATSKIIEIQTNAELPPEKRNKKMPDVGAIPDIMRQALSISFDSYVGHDWMDDYEARWLSYMNKARKVPFKLKILNKITKGGAETGTLNVLMAGVNVGKSLGLCSLAADYLQLGHNVLYISMEMAEEVCAKRIDANMLDVSLDDIDDGHISYAEYKGKMEKWREKSTLGRLIVKQYPTGGADANTFRSLLNELKLKKNFVPTIIIVDYLGICKSCRIRVYSENSYTTVKAIAEELRALAVETETVLWTAAQVGKQAWDSSDVNMSDIAESAGLPATADFMLAVIETEELAAAEQQLIKQIKSRYGDKNKWNKFLMGVQKGNQKWVEIEQDSTPTEVNEVAGSQQIQAEQNRYQRNESARAQLDALANELKF
>ID:NP_899258.1 |[Vibrio phage KVP40]||_Vibrio_phage_KVP40_.gbk|41|1401|NC_005083(244834):5946-7346:1 ^GeneID:2545772^ Vibrio phage KVP40, complete genome.|neighbours:ID:NP_899257.1(1),ID:NP_899259.1(1)|neighbour_genes:hypothetical protein,hypothetical protein|
MQIEKSIFSNLIENQEYFATVIPHLKKEYFQSTAHQHIFMMIKNHADEYKRRATPEVLKVCLESLTGISEYDYAEIQQTINELDPHPSHDLRWLIDMTEQFCIEQSVFNALSESLAIQENAAKPLDQQNKRIKPLGAIPELMRDALNVCFDTSVGHDYFEDWEPRYKSYIEKAAKIPFKMNILNKITQGGVERSTLNLLLAGSNVGKSLALCHLATEYLLQGYNVLYISMEMSEAAVSKRIDANLMDISMDDFDTITEKTYGNKIQNLEKKTQGKLFIKQFPTAGANVTHFNTLMNELRTKKNVIPDIVIVDYLGICASSRVSSSENTYVHVKAIAEEIRGFAVEHNVAVWSAAQTTRNAWDASDMGMGDIAESAGLAHTADLILGIMETEETVALGQQRVKQIKSRYADRNQDQTFMIAVNKGKQRWGDIDGTANYSAPAQSQAKSASPFAQKKESSAKAEAVNW
>ID:YP_009006304.1 |[Vibrio phage VH7D]||_Vibrio_phage_VH7D_.gbk|ATP-dependent helica..|1284|NC_023568(246964):185337-186620:1 ^GeneID:18499936^ Vibrio phage VH7D, complete genome.|neighbours:ID:YP_009006303.1(1),ID:YP_009006305.1(1)|neighbour_genes:hypothetical protein,hypothetical protein|
MMIKNHADEYKRRATPEVLKVCLESLTGISEYDYAEIQQTINELEPHPSHDLRWLIDTTEQFCIEQSVFNALSESLAIQENAAKPLDQQNKRMKTLGAIPDLMRDALNVCFDTSVGHDYFADWEPRYKSYIEKAAKIPFKMNILNKITQGGVERSTLNLLLAGSNVGKSLALCHLATEYLLQGYNVLYISMEMSEAAVSKRIDANLMDISMDDFDTITEKTYGTKIQNLEKKTQGKLFIKQFPTAGANVTHFNTLMNELRTKKDVIPDIVIVDYLGICASSRVASSENTYVHVKAIAEEIRGFAVEHNVAVWSAAQTTRNAWDASDMGMGDIAESAGLAHTADLILGIMETEETVALGQQRVKQIKSRYADRNQDQTFMIAVNKGKQRWGDVDGTASYTAPAQSQTQSATPFAQKKEQTQKAEAVNW
>ID:QBX06079.1 |[Vibrio phage ValB1 HC]||_Vibrio_phage_ValB1_HC_.gbk|DNA primase-helicase..|1401|MK568540(247619):73891-75291:-1 ^^ Vibrio phage ValB1 HC, complete genome.|neighbours:ID:QBX06078.1(-1),ID:QBX06080.1(-1)|neighbour_genes:hypothetical protein,hypothetical protein|
MQIEKSIFSNLIENQEYFATVIPHLKKEYFQSTAHQHIFMMIKNHADEYKRRATPEVLKVCLESLTGISEYDYAEIQQTINELEPHPSHDLRWLIDTTEQFCIEQSVFNALSESLAIQENAAKPLDQQNKRMKTLGAIPDLMRDALNVCFDTSVGHDYFADWEPRYKSYIEKAAKIPFKMNILNKITQGGVERSTLNLLLAGSNVGKSLALCHLATEYLLQGYNVLYISMEMSEAAVSKRIDANLMDISMDDFDTITEKTYGTKIQNLEKKTQGKLFIKQFPTAGANVTHFNTLMNELRTKKDVIPDIVIVDYLGICASSRVASSENTYVHVKAIAEEIRGFAVEHNVAVWSAAQTTRNAWDASDMGMGDIAESAGLAHTADLILGIMETEETVALGQQRVKQIKSRYADRNQDQTFMIAVNKGKQRWGDVDGTASYTAPAQSQTQSATPFAQKKEQTQKAEAVNW
>ID:YP_009201355.1 |[Vibrio phage ValKK3]||_Vibrio_phage_ValKK3_.gbk|DNA primase-helicase..|1401|NC_028829(248088):127075-128475:-1 ^GeneID:26628578^ Vibrio phage ValKK3, complete genome.|neighbours:ID:YP_009201354.1(-1),ID:YP_009201356.1(-1)|neighbour_genes:hypothetical protein,head assembly protei..|
MQIEKSIFSNLIENQEYFATVIPHLKKEYFQSTAHQHIFMMIKNHADEYKRRATPEVLKVCLESLTGISEYDYAEIQQTINELEPHPSHDLRWLIDTTEQFCIEQSVFNALSESLAIQENAAKPLDQQNKRMKTLGAIPDLMRDALNVCFDTSVGHDYFADWEPRYKSYIEKAAKIPFKMNILNKITQGGVERSTLNLLLAGSNVGKSLALCHLATEYLLQGYNVLYISMEMSEAAVSKRIDANLMDISMDDFDTITEKTYGTKIQNLEKKTQGKLFIKQFPTAGANVTHFNTLMNELRTKKDVIPDIVIVDYLGICASSRVASSENTYVHVKAIAEEIRGFAVEHNVAVWSAAQTTRNAWDASDMGMGDIAESAGLAHTADLILGIMETEETVALGQQRVKQIKSRYADRNQDQTFMIAVNKGKQRWGDVDGTASYTAPAQSQTQSATPFAQKKEQTQKAEAVNW
>ID:YP_008125209.2 |[Vibrio phage nt-1]||_Vibrio_phage_nt-1_.gbk|DNA primase-helicase..|1290|NC_021529(247511):170384-171673:1 ^GeneID:15926510^ Vibrio phage nt-1, complete genome.|neighbours:ID:YP_008125208.1(1),ID:YP_008125210.1(1)|neighbour_genes:hypothetical protein,hypothetical protein|
MMIKNHADEYKRRATPEVLKVCLESLTSISEYDYAEIQQTINELDPHPSHDLRWMIDETEKFCVEQSVFNALTESIAIQDNASKPLDQRNKKMKSIGAIPDLMRDALNVCFDTSVGHDYFADWEPRYKSYIEKAAKIPFKMNILNKITQGGVERSTLNLLLAGSNVGKSLALCHLATEYLLQGYNVLYISMEMSEAAVSKRIDANLMDISMDDFDTITEKTYGNKIQNLEKKTQGKLFIKQFPTAGANVTHFNTLMNELRTKKNVVPDVVIVDYLGICASSRVSSSENTYVHVKAIAEEVRGFAVEHNVAVWSAAQTTRNAWDASDMGMGDIAESAGLAHTADLILGIMETEETVALGQQRVKQIKSRYADRNQDQTFMIAVNKGKQRWGDVDGTANYKAPAQSQTQSSSPFAQKKESTQKTEAASVNW
>ID:ALP46990.1 |[Vibrio phage phi-Grn1]||_Vibrio_phage_phi-Grn1_.gbk|DNA primase/helicase|1284|KT919972(248605):114016-115299:1 ^^ Vibrio phage phi-Grn1, complete genome.|neighbours:ID:ALP47200.1(1),ID:ALP47260.1(1)|neighbour_genes:hypothetical protein,putative ribonucleos..|
MMIKNHADEYKRRATPEVLKVCLESLTGISEYDYAEIQQTINELEAHPSHDLRWLIDTTEQFCIEQSVFNALSESLAIQENAAKPLDQQNKRMKTLGAIPDLMRDALNVCFDTSVGHDYFADWEPRYKSYIEKAAKIPFKMNILNKITQGGVERSTLNLLLAGSNVGKSLALCHLATEYLLQGYNVLYISMEMSEAAVSKRIDANLMDISMDDFDTITEKTYGTKIQNLEKKTQGKLFIKQFPTAGANVTHFNTLMNELRTKKDVIPDIVIVDYLGICASSRVASSENTYVHVKAIAEEIRGFAVEHNVAVWSAAQTTRNAWDASDMGMGDIAESAGLAHTADLILGIMETEETVALGQQRVKQIKSRYADRNQDQTFMIAVNKGKQRWGDVDGTASYTAPAQSQTQSATPFAQKKEQTQKAEAVNW
>ID:ALP47371.1 |[Vibrio phage phi-ST2]||_Vibrio_phage_phi-ST2_.gbk|DNA primase/helicase|1284|KT919973(250485):173543-174826:1 ^^ Vibrio phage phi-ST2, complete genome.|neighbours:ID:ALP47589.1(1),ID:ALP47350.1(1)|neighbour_genes:head assembly protei..,ribonucleoside-triph..|
MMIKNHADEYKRRATPEVLKVCLESLTGISEYDYAEIQQTINELEPHPSHDLRWLIDTTEQFCIEQSVFNALSESLAIQENAAKPLDQQNKRMKTLGAIPDLMRDALNVCFDTSVGHDYFADWEPRYKSYIEKAAKIPFKMNILNKITQGGVERSTLNLLLAGSNVGKSLALCHLATEYLLQGYNVLYISMEMSEAAVSKRIDANLMDISMDDFDTITEKTYGTKIQNLEKKTQGKLFIKQFPTAGANVTHFNTLMNELRTKKDVIPDIVIVDYLGICASSRVASSENTYVHVKAIAEEIRGFAVEHNVAVWSAAQTTRNAWDASDMGMGDIAESAGLAHTADLILGIMETEETVALGQQRVKQIKSRYADRNQDQTFMIAVNKGKQRWGDVDGTASYTAPAQSQTQSATPFAQKKEQTQKAEAVNW
>ID:AFN37244.1 |[Vibriophage phi-pp2]||_Vibriophage_phi-pp2_.gbk|DNA primase-helicase..|1284|JN849462(246421):6060-7343:1 ^^ Vibriophage phi-pp2, complete genome.|neighbours:ID:AFN37243.1(1),ID:AFN37245.1(1)|neighbour_genes:hypothetical protein,hypothetical protein|
MMIKNHADEYKRRATPEVLKVCLESLTGISEYDYAEIQQTINELDPHPSHDLRWLIDMTEQFCIEQSVFNALSESLAIQENAAKPLDQQNKRIKPLGAIPELMRDALNVCFDTSVGHDYFEDWEPRYKSYIEKAAKIPFKMNILNKITQGGVERSTLNLLLAGSNVGKSLALCHLATEYLLQGYNVLYISMEMSEAAVSKRIDANLMDISMDDFDTITEKTYGNKIQNLEKKTQGKLFIKQFPTAGANVTHFNTLMNELRTKKNVIPDIVIVDYLGICASSRVSSSENTYVHVKAIAEEIRGFAVEHNVAVWSAAQTTRNAWDASDMGMGDIAESAGLAHTADLILGIMETEETVALGQQRVKQIKSRYADRNQDQTFMIAVNKGKQRWGDIDGTANYSAPAQSQAKSASPFAQKKESSAKAEAVNW
>ID:YP_009153640.1 |[Yersinia phage PST]||_Yersinia_phage_PST_.gbk|DNA primase-helicase..|1428|NC_027404(167785):18746-20173:-1 ^GeneID:24677363^ Yersinia phage PST, complete genome.|neighbours:ID:YP_009153639.1(-1),ID:YP_009153641.1(-1)|neighbour_genes:dmd,head vertex assembly..|
MVEIILSHLIFDQAYFSKVWPYMDSEYFESGPAKNTFKLIKSHVNEYHSVPSINALNVALENSSFTETEYSGVKTLISKLADSPEDHSWLVKETEKYVQQRAMFNATSKIIEIQTNAELPPEKRNKKMPDVGAIPDIMRQALSISFDSYVGHDWMDDYEARWLSYMNKARKVPFKLRILNKITKGGAETGTLNVLMAGVNVGKSLGLCSLAADYLQLGHNVLYISMEMAEEVCAKRIDANMLDVSLDDIDDGHISYAEYKGKMEKWREKSTLGRLIVKQYPTGGADANTFRSLLNELKLKKNFVPTIIIVDYLGICKSCRIRVYSENSYTTVKAIAEELRALAVETETVLWTAAQVGKQAWDSSDVNMSDIAESAGLPATADFMLAVIETEELAAAEQQLIKQIKSRYGDKNKWNKFLMGVQKGNQKWVEIEQDSTPTEVNEVAGSQQIQAEQNRYQRNESTRAQLDALANELKF
>ID:VEV89654.1 |[Yersinia phage fPS-2]||_Yersinia_phage_fPS-2_.gbk|g038c|1428|LR215722(169060):19854-21281:-1 ^^ Yersinia phage fPS-2 genome assembly, chromosome: I.|neighbours:ID:VEV89653.1(-1),ID:VEV89655.1(-1)|neighbour_genes:g037c,g039c|
MVEIILSHLIFDQAYFSKVWPYMDSEYFESGPAKNTFKLIKSHVNEYHSVPSINALNVALENSSFTETEYSGVKTLISKLADSPEDHSWLIKETEKYVQQRAMFNATSKIIEIQTNAELPPEKRNKKMPDVGAIPDIMRQALSISFDSYVGHDWMDDYEARWLSYMNKARKVPFKLRILNKITKGGAETGTLNVLMAGVNVGKSLGLCSLAADYLQLGHNVLYISMEMAEEVCAKRIDANMLDVSLDDIDDGHISYAEYKGKMEKWREKSTLGRLIVKQYPTGGADANTFRSLLNELKLKKNFVPTIIIVDYLGICKSCRIRVYSENSYTTVKAIAEELRALAVETETVLWTAAQVGKQAWDSSDVNMSDIAESAGLPATADFMLAVIETEELAAAEQQLIKQIKSRYGDKNKWNKFLMGVQKGNQKWVEIEQDSTPTEVNEVAGSQQIQAEQNRYQRNESTRAQLDALANELKF
>ID:YP_009149281.1 |[Yersinia phage phiD1]||_Yersinia_phage_phiD1_.gbk|g042|1428|NC_027353(167063):20199-21626:-1 ^GeneID:24635478^ Yersinia phage phiD1 complete genome.|neighbours:ID:YP_009149280.1(-1),ID:YP_009149282.1(-1)|neighbour_genes:g041,g043|
MVEIILSHLIFDQAYFSKVWPYMDSEYFESGPAKNTFKLIKSHVNEYHSVPSINALNVALENSSFTETEYSGVKTLISKLADSPEDHSWLVKETEKYVQQRAMFNATSKIIEIQTNAELPPEKRNKKMPDVGAIPDIMRQALSISFDSYVGHDWMDDYEARWLSYMNKARKVPFKLRILNKITKGGAETGTLNVLMAGVNVGKSLGLCSLAADYLQLGHNVLYISMEMAEEVCAKRIDANMLDVSLDDIDDGHISYAEYKGKMEKWREKSTLGRLIVKQYPTGGADANTFRSLLNELKLKKNFVPTIIIVDYLGICKSCRIRVYSENSYTTVKAIAEELRALAVETETVLWTAAQVGKQAWDSSDVNMSDIAESAGLPATADFMLAVIETEELAAAEQQLIKQIKSRYGDKNKWNKFLMGVQKGNQKWVEIEQDSTPTEVNEVAGSQQIQAEQNRYQRNESTRAQLDALANELKF
