# Supplementary material for: Influence of Non-canonical DNA Bases on the Genomic Diversity of Tevenvirinae
Source: Front Microbiol. 2021 Apr 6;12:632686. doi: 10.3389/fmicb.2021.632686 (PMC8056088; doi:10.3389/fmicb.2021.632686)
Supplement: Supplementary Data Sheet 1 — Clustering results (folders “first clusterisation,” “second clusterisation,” and “third clusterisation”): the number of pan-genome components in the individual genome (files “pan genome components of genomes”), the total number of all clusters and components of the pan-genome (files “pan genome components”), a list of clusters of the core genome (files “core list”), a list of clusters of the softcore genome (files “softcore list”). Clusters of the softcore genome (folders “softcore clusters”) are presented in the files which show regions in genomes, protein sequences, names of viruses which have these proteins A description of softcore clusters is also supplied (file “Softcore clusters description”). [file Data_Sheet_1.ZIP › Data sheet 1/first clusterisation/softcore_clusters/19905_uvsX.faa]

>ID:YP_004300647.1 |[Acinetobacter virus 133]|Acj133|_Acinetobacter_phage_133_.gbk|uvsX|1164|NC_015250(159801):32171-33334:-1 ^GeneID:10323053^ Acinetobacter phage 133, complete genome.|neighbours:ID:YP_004300646.1(-1),ID:YP_004300648.1(-1)|neighbour_genes:40,putative Mob-like ho..|
MSSLKERLIKASTSKMTAELTKSKFFNDKTVVRTRIPMLNIAISGALNGGMQSGLTIFAGPSKHFKSNMGLTMVAAYMKAFPDAVCMFYDSEFGITPAYLKAMGVDPDRVIHTPVQSVEQLKIDMTNQLEEVKRGEKVIVFIDSIGNLASKKETEDALNEKTTADMTRAKALKSLFRIVTPYFSIKDIPCVAVNHTLQTLEMFSKEVMTGGTGVMYSADTVFFIGKRQVKDGTELAGYEFILKAEKSRMVKEKSVFPITVKFDGGIDPYSGLLEMATDLGFVVKPKVGWYKRAMMVDGVMQHEEKSWRAKDTDSIDFWGPLFKHDEFRKAIETRYQLGSIESDAEVDAEVDALIGSKTTAKISGVNFGPAESAADKEQQLEDFVDED
>ID:YP_004009435.1 |[Acinetobacter phage Ac42]|Ac42|_Acinetobacter_phage_Ac42_.gbk|uvsX|1158|NC_014660(167716):37584-38741:-1 ^GeneID:9925700^ Acinetobacter phage Ac42, complete genome.|neighbours:ID:YP_004009434.1(-1),ID:YP_004009436.1(-1)|neighbour_genes:40,putative HNH family ..|
MSSDLRSRLLKASTSENVAILSKSKMFNEKDILRTKIPMLNIALSGELGGGMKSGLTIFAGPSKHFKSNMALTVVSAFMKKYEDAICLFYDSEFGITPEYLSAMGVNPDRVVHTPIVSVEQIKIDMANQLKAVQRGEKVIVLIDSIGNMASKKEIEDAENEKTTADMTRAKAMKSLFRIVTPYFSTKNIPCIAINHTIETIEMFSKTVMTGGTGPMYAADTVFYIGKRQIKDGTELEGFQFVLNAEKSRYVKEKSKFFIDVTFEGGIDPYSGLLDMALELGMVVKPKNGWYARELTIDGEKRRETKSWRAKDTKCTEFWGPLFKSQEFRDAIEKRYKLSAIENNIEVENEIADIINGKLDNTGAGISFGESQSSAEVEDELENFE
>ID:APU01410.1 |[Aeromonas phage 65.2]||_Aeromonas_phage_65.2_.gbk|recombination protei..|1107|KY290955(236567):12617-13723:-1 ^SEED:fig|6666666.172300.peg.19^ Aeromonas phage 65.2, complete genome.|neighbours:ID:APU01409.1(-1),ID:APU01411.1(-1)|neighbour_genes:hypothetical protein,hypothetical protein|
MAKKAKVVNSGDLLERLNGTSSNKMSAMLAESIFFNEKDTIRTRVPIINLMMSGRLDGGITPGLTCIAGPSKHFKSNLSLVMVSAYLRKYPKAVCLFFDNEFGSTPDYFTSQGVDISRVVHCPFIDVEELKFDIVKKLESITRGDKVIIYIDSIGNVASKKELQDAKDEKSAQDMTRAKQIKSLFRMVTPYLTVLDIPCIAVNHTYETQEMFSKTVMSGGTGPMYSADTVIILGKQQDKDGKELLGYNFVMNAEKSRAIKEKSKLDLMVSFEGGINTYSGLLKIAQELGFVTKPQNARYQRNFLDLETGEMVIPEDEKKWTEEESDSLEFWKPMFSHKPFMDAVSNAYKLKAVEVSQEVFDEVDQLFG
>ID:YP_004300858.1 |[Aeromonas virus 65]||_Aeromonas_phage_65_.gbk|uvsX|1107|NC_015251(235229):12620-13726:-1 ^GeneID:10323280^ Aeromonas phage 65, complete genome.|neighbours:ID:YP_004300857.1(-1),ID:YP_004300859.1(-1)|neighbour_genes:hypothetical protein,hypothetical protein|
MAKKAKVVNSGDLLERLNGTSSNKMSAMLAESIFFNEKDTIRTRVPIINLMMSGRLDGGITPGLTCIAGPSKHFKSNLSLVMVSAYLRKYPKAVCLFFDNEFGSTPDYFTSQGVDISRVVHCPFIDVEELKFDIVKKLESITRGDKVIIYIDSIGNVASKKELQDAKDEKSAQDMTRAKQIKSLFRMVTPYLTVLDIPCIAVNHTYETQEMFSKTVMSGGTGPMYSADTVIILGKQQDKDGKELLGYNFVMNAEKSRAIKEKSKLDLMVSFEGGINTYSGLLKIAQELGFVTKPQNARYQRNFLDLEPGEMVIPEDEKKWTEEESDSLEFWKPMFSHKPFMDAVSNAYKLKAVEVSQEVFDEVDQLFG
>ID:ATI17487.1 |[Aeromonas phage AS-szw]||_Aeromonas_phage_AS-szw_.gbk|RecA-like recombinat..|1110|MF498773(229957):161353-162462:1 ^^ Aeromonas phage AS-szw, complete genome.|neighbours:ID:ATI17486.1(1),ID:ATI17488.1(1)|neighbour_genes:hypothetical protein,head vertex assembly..|
MAKKAKTVNTGALLERLSGTSSNKMSSMLSDSVFFNDKDVIRTRVPIINLMLSGHLDGGLKPGLTCIAGPSKHFKSNLSLVLVSAYLRKYPDAVCLFFDNEFGSTPDYFTSQGVDIDRVVHCPFIDVEELKFDIVKKLEAVKRGDKVIIYIDSIGNVASKKELEDAKNEKSAQDMTRAKQIKSLFRMVTPYLTVNDIPCIAVNHTYETQEMYSKTVMSGGTGPMYSADTVIILGKQQDKDGKELLGYNFVMNAEKSRTIKEKSKLDLQVSFQGGINTYSGLLKIAQELGFVTKPQNARYQRNYLDLETGEMYLITDDEKKWTEEDSNSLEFWKPMFSHKPFMDAVSDAYKLKAVEVSQEVFDEVDQLFG
>ID:ASU00511.1 |[Aeromonas phage AS-zj]||_Aeromonas_phage_AS-zj_.gbk|RecA-like recombinat..|1110|MF448340(229929):37195-38304:1 ^^ Aeromonas phage AS-zj, complete genome.|neighbours:ID:ASU00512.1(1),ID:ASU00510.1(1)|neighbour_genes:core DNA polymerase ..,hypothetical protein|
MAKKAKTVNTGALLERLSGTSSNKMSSMLSDSVFFNDKDVIRTRVPIINLMLSGHLDGGLKPGLTCIAGPSKHFKSNLSLVLVSAYLRKYPDAVCLFFDNEFGSTPDYFTSQGVDIDRVVHCPFIDVEELKFDIVKKLEAVKRGDKVIIYIDSIGNVASKKELEDAKNEKSAQDMTRAKQIKSLFRMVTPYLTVNDIPCIAVNHTYETQEMYSKTVMSGGTGPMYSADTVIILGKQQDKDGKELLGYNFVMNAEKSRTIKEKSKLDLQVSFQGGINTYSGLLKIAQELGFVTKPQNARYQRNYLDLETGEMYLITDDEKKWTEEDSNSLEFWKPMFSHKPFMDAVSDAYKLKAVEVSQEVFDEVDQLFG
>ID:NP_943894.1 |[Aeromonas virus Aeh1]||_Aeromonas_phage_Aeh1_.gbk|uvsX|1236|NC_005260(233234):11396-12631:-1 ^GeneID:2658003^ Aeromonas phage Aeh1, complete genome.|neighbours:ID:NP_943893.1(-1),ID:NP_943895.1(-1)|neighbour_genes:hypothetical protein,43|
MAKGIKTAKTGNLGSLMSKLAGTSSNKMSSVLADSKFFNDKDCVRTRVPLLNLAMSGELDGGLTPGLTVLAGPSKHFKSNLSLVFVAAYLRKYPDAVCIFFDNEFGSTPGYFESQGVDISRVIHCPFKNIEELKFDIVKKLEAIERGDRVIVFVDSIGNAASKKEIDDAIDEKSVSDMTRAKQIKSLTRMMTPYLTVNDIPAIMVAHTYDTQEMYSKKVVSGGTGITYSSDTVIIIGRQQEKDGKELLGYNFVLNMEKSRFVKEQSKLPLEVTFQGGINTYSGMLDIALEVGFVVKPSNGWFSRAFLDEETGELVEEDRKWRRADTNCLEFWKPMFAHQPFKTACSDMFKLKSVAVKDEVFDEVDELFSGEAEMPVNMGRKLDTADQEEIDQLEEVDVEGSDSDELFANLD
>ID:AUE22560.1 |[Aeromonas phage Ah1]||_Aeromonas_phage_Ah1_.gbk|uvsX|1227|MG250483(221116):12782-14008:-1 ^^ Aeromonas phage Ah1, complete genome.|neighbours:ID:AUE22559.1(-1),ID:AUE22561.1(-1)|neighbour_genes:mobE,DNA polymerase|
MAKGIKTASPKTSMMARMMGVGVTKNAAVLSESDFFGASDMVRTRVPILNVALSGELDGGLTPGITAVAGPSKHFKSNIGLVLVSAYLRKHPDAVCLFFDNEFGSTPGYFKSAGVDPSRVKHIPFKDVEELKFEAIQHLESLERGDKVICFVDSIGNVASKKELQDAIDLKSAQDMSRAKQIKSCFRMITPYLTTIGIPMVVINHTYETQETYSKTIMSGGTGPMYSANTVFIIGRQQEKDGTELLGYNFIINIEKSRFIKEKSKLPVNVTFEGGINTYSGLLDVGLDIGFIVKPSNGWFSRAFLDKETGELVTEDKKWRRADTDCSEFWKPMFSHAPFKEAFADHFKLKAATVDDETMAEIDDLFDGKAELPVELSRKISEKGNELENLENIDLDSEEADSLFDNLD
>ID:QAX98597.1 |[Aeromonas phage AsFcp_2]||_Aeromonas_phage_AsFcp_2_.gbk|RecA-like recombinat..|1236|MH791401(219171):181765-183000:-1 ^^ UNVERIFIED: Aeromonas phage AsFcp_2, complete genome.|neighbours:ID:QAX98596.1(-1),ID:QAX98598.1(-1)|neighbour_genes:hypothetical protein,DNA polymerase|
MAKGIKTARAGNLGTLMSKLAGTSTNKMSAVLSESKFFNDKDSVRTRVPLLNLAMSGELDGGLAPGLTVLAGPSKHFKSNLGLVFIAAYMRKYTDAVCLFFDNEFGSTPGYFESQGVDVSRVIHCPFKNIEELKFDIVKKLEAIERGDRVIVFIDSIGNAASKKEVDDAIDEKSVSDMTRAKQLKSLTRIMTPYLTMNDIPAIAIAHVYDTQELYSKKVVSGGTGITYSADTVIIIGRQQEKDGKELLGYNFVLNMEKSRFVKEQSKLPLEVTFQGGINTYSGMLDIALDIGFVVKPSNGWFSRAFLDEETGELVEEDRKWRRADTNCLEFWKPMFSHQPFKDACSAHYKLKSVSVKDEVFDEVDDLFSGTGEIPVELGRKLDTATEDELDQLTEIDIEGSDADELFENLD
>ID:QAX97927.1 |[Aeromonas phage Asswx_1]||_Aeromonas_phage_Asswx_1_.gbk|RecA-like recombinat..|1110|MH791398(229103):169044-170153:1 ^^ UNVERIFIED: Aeromonas phage Asswx_1, complete genome.|neighbours:ID:QAX97926.1(1),ID:QAX97928.1(1)|neighbour_genes:hypothetical protein,head vertex assembly..|
MAKKAKTVNTGALLERLSGTSSNKMSSMLSDSVFFNDKDVIRTRVPIINLMLSGHLDGGLKPGLTCIAGPSKHFKSNLSLVLVSAYLRKYPDAVCLFFDNEFGSTPDYFTSQGVDIDRVVHCPFIDVEELKFDIVKKLEAVKRGDKVIIYIDSIGNVASKKELEDAKNEKSAQDMTRAKQIKSLFRMVTPYLTVNDIPCIAVNHTYETQEMYSKTVMSGGTGPMYSADTVIILGKQQDKDGKELLGYNFVMNAEKSRTIKEKSKLDLQVSFQGGINTYSGLLKIAQELGFVTKPQNARYQRNYLDLETGEMYLITDDEKKWTEEDSNSLEFWKPMFSHKPFMDAVSDAYKLKAVEVSQEVFDEVDQLFG
>ID:QAY01222.1 |[Aeromonas phage Aswh_1]||_Aeromonas_phage_Aswh_1_.gbk|RecA-like recombinat..|1110|MH791414(229730):69405-70514:-1 ^^ UNVERIFIED: Aeromonas phage Aswh_1, complete genome.|neighbours:ID:QAY01221.1(-1),ID:QAY01223.1(-1)|neighbour_genes:hypothetical protein,core DNA polymerase ..|
MAKKAKTANTGALLERLVGTSSNKMSSMLKESTFFNDKDVIRTRVPIINLMLSGYLDGGLKPGLTCIAGPSKHFKSNLSLVLVSAYLRKYKDAVCLFFDNEFGSTPDYFTSQGVDINRVVHCPFVDVEELKFDIVKKLEAINRGDKVIIFIDSIGNVASKKELEDAKSEKSAQDMTRAKQIKSLFRMVTPYLTVLDIPCIAVNHTYETQEMFSKTVMSGGTGPMYSADTVIILGKQQEKDGKELLGYNFIMNAEKSRYIKEKSKLPLQVTFEGGINTYSGMLELALDLGFVDKPQNARFQRYLLDEETGELSIISEDEPKWTEVETNSLEFWKPLFAHEPFKRACTELYKLKSVEVSQEVFDEVEELFG
>ID:YP_007010273.1 |[Aeromonas phage CC2]||_Aeromonas_phage_CC2_.gbk|uvsX|1110|NC_019538(231743):99753-100862:-1 ^GeneID:14016518^ Aeromonas phage CC2, complete genome.|neighbours:ID:YP_007010272.1(-1),ID:YP_007010274.1(-1)|neighbour_genes:hypothetical protein,hypothetical protein|
MAKKAKTVNTGALLERLSGTSSNKMSSMLSDSVFFNDKDVIRTRVPIINLMLSGHLDGGLKPGLTCIAGPSKHFKSNLSLVLVSAYLRKYPDAVCLFFDNEFGSTPDYFTSQGVDIERVVHCPFIDVEELKFDIVKKLEAVKRGDKVIIYIDSIGNVASKKELEDAKNEKSAQDMTRAKQIKSLFRMVTPYLTVNDIPCIAVNHTYETQEMYSKTVMSGGTGPMYSADTVIILGKQQDKDGKELLGYNFVMNAEKSRTIKEKSKLDLQVSFQGGINTYSGLLKIAQELGFVTKPQNARYQRNYLDLETGEMYLITDDEKKWTEEDSNSLEFWKPMFSHKPFMDAVSDAYKLKAVEVSQEVFDEVDQLFG
>ID:YP_009011443.1 |[Aeromonas phage PX29]||_Aeromonas_phage_PX29_.gbk|uvsX|1236|NC_023688(222006):11130-12365:-1 ^GeneID:18559938^ Aeromonas phage PX29, complete genome.|neighbours:ID:YP_009011442.1(-1),ID:YP_009011444.1(-1)|neighbour_genes:hypothetical protein,43|
MAKGIKTARAGNLGTLMSKLAGTSTNKMSAVLSESKFFNDKDSVRTRVPLLNLAMSGELDGGLAPGLTVLAGPSKHFKSNLGLVFIAAYMRKYPDAVCLFFDNEFGSTPGYFESQGVDVSRVIHCPFKNIEELKFDIVKKLEAIERGDRVIVFIDSIGNAASKKEVDDAIDEKSVSDMTRAKQLKSLTRIMTPYLTMNDIPAIAIAHVYDTQELYSKKVVSGGTGITYSADTVIIIGRQQEKDGKELLGYNFVLNMEKSRFVKEQSKLPLEVTFQGGINTYSGMLDIALDIGFVVKPSNGWFSRAFLDEETGELVEEDRKWRRADTNCLEFWKPMFSHQPFKDACSDAFKLKSVSVKDEVFDEVDDLFSGTGEIPVELGRKLDTATEDELDQLTEIDIEGSDADELFENLD
>ID:YP_003969432.1 |[Aeromonas phage phiAS5]||_Aeromonas_phage_phiAS5_.gbk|UvsX|1233|NC_014636(225268):104154-105386:-1 ^GeneID:9861550^ Aeromonas phage phiAS5, complete genome.|neighbours:ID:YP_003969431.1(-1),ID:YP_003969433.1(-1)|neighbour_genes:hypothetical protein,DNA polymerase|
MAKGIKTGSKSNLSGLIGKLTSASSNGMSSVLVDSKFFNDKDSIRTRVPLLNLAMSGELDGGLAPGLTVLAGPSKHFKSNLSLVFVAAYMRKYPDAVCLFFDNEFGSTPGYFQSQGVDISRVIHCPFKNIEELKFDIVKKLEAIERGERVIVFVDSIGNAASKKEVDDAIDEKSVSDMTRAKQIKSLTRIMTPYLTFLDIPAIMVAHTYDTQEMYSKKVVSGGTGITYSADTVIIIGRQQEKDGKELLGYNFILNMEKSRFVREQSKLPLEVTFQGGINTYSGMLDIALDVGFVVKPSNGWFSRAFLDEETGELIEEDRKWRRADTSCLEFWKPLFSHEPFKRACSDAYKLKAVSVKDEVFDEVDDLFNGESDLPVNMGRKMEDKQEEIDQLEDIDVSSDDADELFENLD
>ID:YP_802982.1 |[Escherichia virus RB32]||_Bacteriophage_RB32_.gbk|uvsX|1182|NC_008515(165890):20759-21940:-1 ^GeneID:4405682^ Bacteriophage RB32, complete genome.|neighbours:ID:YP_802981.1(-1),ID:YP_802983.1(-1)|neighbour_genes:40,hypothetical protein|
MSIADLKSRLIKASTSKMTAELTTSKFFNEKDVIRTKIPMLNIAISGAIDGGMQSGLTIFAGPSKHFKSNMSLTMVAAYLNKYPDAVCLFYDSEFGITPAYLRSMGVDPERVIHTPIQSVEQLKIDMVNQLEAIERGEKVIVFIDSIGNMASKKETEDALNEKSVADMTRAKSLKSLFRIVTPYFSIKNIPCVAVNHTIETIEMFSKTVMTGGTGVMYSADTVFIIGKRQIKDGSDLQGYQFVLNVEKSRTVKEKSKFFIDVKFDGGIDPYSGLLDMALELGFVVKPKNGWYAREFLDEETGEMIREEKSWRAKDTNCTTFWGPLFKHQPFRDAIKRAYQLGAIDSNEIVEAEVDELINSKVEKFKSPESKSKSAADLETDLEQLSDMEEFNE
>ID:YP_009218695.1 |[Citrobacter phage IME-CF2]||_Citrobacter_phage_IME-CF2_.gbk|recA|1161|NC_029013(177688):96175-97335:1 ^GeneID:26644757,SEED:fig|1527524.5.peg.165^ Citrobacter phage IME-CF2, complete genome.|neighbours:ID:YP_009218694.1(1),ID:YP_009218696.1(1)|neighbour_genes:polB,hypothetical protein|
MSNKALLKKLIKNSNSQSAAILSESDVFNNITKTRTRVPILNLALSGAFDGGLTSGLTLFAGPSKHFKSNLGLVTVSAYLKANEDAVCLFYDSEKGVTKSYLKSMGVDPDRVVYTRITTVEQLRNDVVSQLDALERGDKVIIFVDSVGNTASKKELADALSDNDKQDMTRAKALKGMFRMVTPYLADLDIPMVCICHTYDTQEMYSKKVISGGTGLMYSADTAIILGKQQVKEGTEVVGYDFIMNIEKSRFVKEKSKFPLHVTYEGGISMYSGLLDLAMEMNFVQTPTKGWRGRAFLNTETGELELEEKKWRESETNSIEFWRPLFTHQPFLDAIQDKYRIPDKEITDGAALEDLYSTDEPESNKIDLDDDIPDDIGIDQDEEPIM
>ID:YP_009194856.1 |[Citrobacter phage Margaery]||_Citrobacter_phage_Margaery_.gbk|recombination protei..|1149|NC_028755(178182):21773-22921:-1 ^^ Citrobacter phage Margaery, complete genome.|neighbours:ID:YP_009194855.1(-1),ID:YP_009194857.1(-1)|neighbour_genes:head vertex assembly..,DNA polymerase|
MSNKALLKKLIKNSNSQSASILSESDVFNNITKTRTRVPILNLALSGAFDGGLTSGLTLLAGPSKHFKSNLGLVTVAAYLKANEDAVCLFYDSEKGVTKSYLKSMGVDPDRVVYTRITTVEQLRNDVVSQLNALERGDKVIIFVDSVGNTASKKELADALSDNDKQDMTRAKALKGMFRMVTPYLADLDIPMVCICHTYDTQEMYSKKVISGGTGLMYSADTAIILGKQQVKEGTEVVGYDFIMNIEKSRFVKEKSKFPLHVTYEGGISMFSGLLDLAMEMNFVQTPTKGWRGRAFLNTETGELELEEKKWRESETNSIEFWKPLFTHQPFLDAIQEKYRIPDKEITDGAALEDLYSDDEVEPSNKFDLGDDIPDDVDLTEE
>ID:AYJ72901.1 |[Citrobacter phage Maroon]||_Citrobacter_phage_Maroon_.gbk|RecA-like recombinat..|1149|MH823906(178830):21327-22475:-1 ^^ Citrobacter phage Maroon, complete genome.|neighbours:ID:AYJ72900.1(-1),ID:AYJ72902.1(-1)|neighbour_genes:head vertex assembly..,DNA polymerase|
MSNKALLKKLIKNSNSQSASILSESDVFNNITKTRTRVPILNLALSGAFDGGLTSGLTLLAGPSKHFKSNLGLVTVAAYLKANEDAVCLFYDSEKGVTKSYLKSMGVDPDRVVYTRITTVEQLRNDVVSQLNALERGDKVIIFVDSVGNTASKKELADALSDNDKQDMTRAKALKGMFRMVTPYLADLDIPMVCICHTYDTQEMYSKKVISGGTGLMYSADTAIILGKQQVKEGTEVVGYDFIMNIEKSRFVKEKSKFPLHVTYEGGISMFSGLLDLAMEMNFVQTPTKGWRGRAFLNTETGELELEEKKWRESETNSIEFWKPLFTHQPFLDAIQEKYRIPDKEITDGAALEDLYSDDEVEPSNKFDLGDDIPDDVDLTEE
>ID:YP_009203755.1 |[Citrobacter phage Merlin]||_Citrobacter_phage_Merlin_.gbk|RecA-like recombinat..|1188|NC_028857(172733):19517-20704:-1 ^GeneID:26647955^ Citrobacter phage Merlin, complete genome.|neighbours:ID:YP_009203754.1(-1),ID:YP_009203756.1(-1)|neighbour_genes:head vertex assembly..,beta glucosyl transf..|
MSDLKSRLIKASTSKMTAELTKSKFFNEKDVIRTKIPMLNIAISGALDGGMQSGLTIFAGPSKHFKSNMSLTMVSAYMTKHPDAICLFYDSEFGITPAYLKSMGVDPDRVIHTPVQSVEQLKIDMVNQLEAIERGEKVIVFIDSIGNLASKKETEDALNEKSVADMTRAKALKSLFRIVTPYFSIKNIPCVAVNHTIETIEMFSKTVMTGGTGPMYSADTVFIIGKRQIKDGTDLQGYQFVLNAEKSRTVKEKSKFFIDVKFDGGIDPYSGLLDMALELGFVVKPKNGWYAREYLDIETGEMVREEKSWRAAATSCVDFWGPLFKHQPFRDAIKRKYQLGAIDSNAVVDAEVDELINSKTEVFKAPEGSSAPSAAQLEDDLDNFDDVMGHPTEGL
>ID:YP_009097640.1 |[Citrobacter phage Miller]||_Citrobacter_phage_Miller_.gbk|UvsX recombination p..|1161|NC_025414(178171):21425-22585:-1 ^InterPro:IPR013765,InterPro:IPR020588,InterPro:IPR027417^ Citrobacter phage Miller, complete genome.|neighbours:ID:YP_009097639.1(-1),ID:YP_009097641.1(-1)|neighbour_genes:head assembly protei..,DNA polymerase|
MSNKALLKKLIKNSNSQSAAILSESDVFNNITKTRTRVPILNLALSGAFDGGLTSGLTLFAGPSKHFKSNLGLVTVSAYLKANEDAVCLFYDSEKGVTKSYLKSMGVDPDRVVYTRITTVEQLRNDVVSQLDALERGDKVIIFVDSVGNTASKKELADALSDNDKQDMTRAKALKGMFRMVTPYLADLDIPMVCICHTYDTQEMYSKKVISGGTGLMYSADTAIILGKQQVKEGTEVVGYDFIMNIEKSRFVKEKSKFPLHVTYEGGISMYSGLLDLAMEMNFVQTPTKGWRGRAFLNTETGELELEEKKWRESETNSIEFWRPLFTHQPFLDAIQDKYRIPDKEITDGAALEDLYSTDEPESNKIDLDDDIPDDIGIDQDEEPIM
>ID:YP_009146476.1 |[Citrobacter phage Moon]||_Citrobacter_phage_Moon.gbk|recombination protei..|1188|NC_027331(170341):20011-21198:-1 ^GeneID:24721642,InterPro:IPR013765,InterPro:IPR020587,InterPro:IPR020588,InterPro:IPR027417^ Citrobacter phage Moon, complete genome.|neighbours:ID:YP_009146475.1(-1),ID:YP_009146477.1(-1)|neighbour_genes:head vertex assembly..,beta-glucosyl transf..|
MSDLKSRLIKASTSKMTAELTKSKFFNEKDVIRTKIPMLNIAISGALDGGMQSGLTIFAGPSKHFKSNMSLTMVSAYMTKHPDAICLFYDSEFGITPAYLKSMGVDPDRVIHTPVQSVEQLKIDMVNQLEAIERGEKVIVFIDSIGNLASKKETEDALNEKSVADMTRAKALKSLFRIVTPYFSIKNIPCVAVNHTIETIEMFSKTVMTGGTGPMYSADTVFIIGKRQIKDGTDLQGYQFVLNAEKSRTVKEKSKFFIDVKFDGGIDPYSGLLDMALELGFVVKPKNGWYAREYLDIETGEMVREEKSWRAAATSCVDFWGPMFKHQPFRDAIRNRYQLGAIDSNAVVDAEVDELINSKTEVFKAPEGSSAPSAAQLEDDLDNFDDVMGHPTEGL
>ID:YP_009285575.1 |[Citrobacter phage vB_CfrM_CfP1]||_Citrobacter_phage_vB_CfrM_CfP1_.gbk|RecA-like recombinat..|1143|NC_031057(180219):23659-24801:-1 ^GeneID:29079696^ Citrobacter phage vB_CfrM_CfP1, complete genome.|neighbours:ID:YP_009285574.1(-1),ID:YP_009285576.1(-1)|neighbour_genes:membrane-associated ..,DNA polymerase|
MSNKALLKKLIKNSNSQSAAILSESDVFNNITKTRTRVPILNLALSGAFDGGLTSGLTLFAGPSKHFKSNLGLVTVSAYLKANEDAVCLFYDSEKGVTQSYLKSMGVDPDRVVYTRITTVEQLRNDVVSQLDALERGDKVIIFVDSVGNTASKKELADALSDNDKQDMTRAKALKGMFRMVTPYLADLDIPMVCICHTYDTQEMYSKKVISGGTGLMYSADTAIILGKQQVKEGTEVVGYDFIMNIEKSRFVKEKSKFPLHVTYEGGISMYSGLLDLAMEMNFVQTPTKGWRGRAFLNTETGELELEEKKWRESETNSIEFWRPLFTHQPFLDAIQDKYRIPDKEITDGAALEDLYSTDEPESNKIDLDDDIPDDIDIEE
>ID:SCN45727.1 |[Cronobacter phage Pet-CM3-4]||_Cronobacter_phage_Pet-CM3-4_.gbk|RecA protein|1164|LT614807(171975):20619-21782:-1 ^^ Cronobacter phage Pet-CM3-4 genome assembly, chromosome: I.|neighbours:ID:SCN45726.1(-1),ID:SCN45728.1(-1)|neighbour_genes:DNA primase/helicase..,Beta glucosyl transf..|
MSDLKSRLIKASTSKMTASLDKSKFFNEKDVVRTKIPMLNIAISGALDGGMQSGLTIFAGPSKHFKSNMSLTMVSAYMTKYPDAICLFYDSEFGITPAYLRAMGVDPDRVVHTPVQSVEQLKIDMVNQLEEIERGEKVIVFIDSIGNLASKKETEDALNEKSVADMTRAKSLKSLFRIVTPYFSIKNIPCVAVNHTIETIEMFSKTVMTGGTGPMYSADTVFIIGKRQIKDGTDLQGYQFVLNAEKSRTVKEKSKFFIDVKFDGGIDPYSGLLDMALELGFVVKPKNGWYAREYLDVDTGEMVREEKSWRAKDTSSTAFWGPLFKHQPFRDAIKNRYQLGAIETNAVVDEEVDALINSKTEVFHAPEGEVRATPASIEDELENYDEE
>ID:YP_006986313.1 |[Cronobacter phage vB_CsaM_GAP161]||_Cronobacter_phage_vB_CsaM_GAP161_.gbk|RecA-like recombinat..|1149|NC_019398(178193):20542-21690:-1 ^^ Cronobacter phage vB_CsaM_GAP161, complete genome.|neighbours:ID:YP_006986312.1(-1),ID:YP_006986314.1(-1)|neighbour_genes:membrane-associated ..,DNA polymerase|
MSNKALLKKLIKNSNSQSASILSESDVFNNITKTRTRVPILNLALSGAFDGGLTSGLTLLAGPSKHFKSNLGLVTVAAYLKANEDAVCLFYDSEKGVTKSYLKSMGVDPDRVVYTRITTVEQLRNDVVSQLNALERGDKVIIFVDSVGNTASKKELADALSDNDKQDMTRAKALKGMFRMVTPYLADLDIPMVCICHTYDTQEMYSKKVISGGTGLMYSADTAIILGKQQVKEGTEVVGYDFIMNIEKSRFVKEKSKFPLHVTYEGGISMFSGLLDLAMEMNFVQTPTKGWRGRAFLNTETGELELEEKKWRESETNSIEFWKPLFTHQPFLDAIQEKYRIPDKEITDGAALEDLYSDDEVESPNKFDLGDDIPDDVDLTEE
>ID:AOG16165.1 |[Cronobacter phage vB_CsaM_leB]||_Cronobacter_phage_vB_CsaM_leB_.gbk|recombination protei..|1149|KX431559(177907):21396-22544:-1 ^^ Cronobacter phage vB_CsaM_leB, complete genome.|neighbours:ID:AOG16164.1(-1),ID:AOG16166.1(-1)|neighbour_genes:head vertex assembly..,DNA polymerase|
MSNKALLKKLIKNSNSQSASILSESDVFNNITKTRTRVPILNLALSGAFDGGLTSGLTLFAGPSKHFKSNLGLVTVAAYLKANEDAVCLFYDSEKGVTKSYLKSMGVDPDRVVYTRITTVEQLRNDVVSQLNALERGDKVIIFVDSVGNTASKKELADALSDNDKQDMTRAKALKGMFRMVTPYLADLDIPMVCICHTYDTQEMYSKKVISGGTGLMYSADTAIILGKQQVKEGTEVVGYDFIMNIEKSRFVKEKSKFPLHVTYEGGISMFSGLLDLAMEMNFVQTPTKGWRGRAFLNTETGELELEEKKWRESETNSIEFWKPLFTHQPFLDAIQDKYRIPDKEITDGAALEDLYSDDVVEPSNKFDLDDDIPDDVDMSEE
>ID:AOG16444.1 |[Cronobacter phage vB_CsaM_leN]||_Cronobacter_phage_vB_CsaM_leN_.gbk|RecA-like recombinat..|1149|KX431560(179516):20860-22008:-1 ^^ Cronobacter phage vB_CsaM_leN, complete genome.|neighbours:ID:AOG16443.1(-1),ID:AOG16445.1(-1)|neighbour_genes:membrane-associated ..,DNA polymerase|
MSNKALLKKLIKNSNSQSASILSESDVFNNITKTRTRVPILNLALSGAFDGGLTSGLTLFAGPSKHFKSNLGLVTVAAYLKANEDAVCLFYDSEKGVTKSYLKSMGVDPDRVVYTRITTVEQLRNDVVSQLNALERGDKVIIFVDSVGNTASKKELADALSDNDKQDMTRAKALKGMFRMVTPYLADLDIPMVCICHTYDTQEMYSKKVISGGTGLMYSADTAIILGKQQVKEGTEVVGYDFIMNIEKSRFVKEKSKFPLHVTYEGGISMFSGLLDLAMEMNFVQTPTKGWRGRAFLNTETGELELEEKKWRESETNSIEFWKPLFTHQPFLDAIQDKYRIPDKEITDGAALEDLYSDDVVEPSNKFDLDDDIPDDVDMSEE
>ID:YP_009005301.1 |[Enterobacter phage PG7]||_Enterobacter_phage_PG7_.gbk|uvsX|1164|NC_023561(173276):20833-21996:-1 ^GeneID:18502295^ Enterobacter phage PG7, complete genome.|neighbours:ID:YP_009005300.1(-1),ID:YP_009005302.1(-1)|neighbour_genes:head vertex assembly..,b-gt|
MSDLKSRLIKASTSKMTASLDKSKFFNEKDVVRTKIPMLNIAISGALDGGMQSGLTIFAGPSKHFKSNMSLTMVSAYMTKYPDAICLFYDSEFGITPAYLRAMGVDPDRVVHTPVQSVEQLKIDMVNQLEEIERGEKVIVFIDSIGNLASKKETEDALNEKSVADMTRAKSLKSLFRIVTPYFSIKNIPCVAVNHTIETIEMFSKTVMTGGTGPMYSADTVFIIGKRQIKDGTDLQGYQFVLNAEKSRTVKEKSKFFIDVKFDGGIDPYSGLLDMALELGFVVKPKNGWYAREYLDVDTGEMVREEKSWRAKDTSSTAFWGPLFKHQPFRDAIKNRYQLGAIETNAIVDEEVDALINSKTEEFHAPEGEVRATPASIEDELENYDEE
>ID:YP_009606952.1 |[Enterobacter phage phiEap-3]||_Enterobacter_phage_phiEap-3_.gbk|RecA-like recombinat..|1158|NC_041980(175814):19918-21075:-1 ^GeneID:40082958^ Enterobacter phage phiEap-3, complete genome.|neighbours:ID:YP_009606951.1(-1),ID:YP_009606953.1(-1)|neighbour_genes:membrane-associated ..,DNA polymerase|
MSNKALLKKLIKNSNSQTASVLSESDVFNNITITRTRVPILNLALSGAFNGGLTSGLTLFAGPSKHFKSNLGLLTVAAYLKTYEDAVCLFYDSEKGVTKSYLKSMGVDPDRVVYTRITTVEQLRNDVVSQLNALERGDKVIVFVDSVGNTASKKELADALSDNDKQDMTRAKALKGMFRMVTPYLADLDIPMVCICHTYDTQEMYSKKVISGGTGLMYSADTAIILGKQQVKEGTEVVGYDFIMNIEKSRFVKEKSKFPLHVTYEGGISMYSGLLDLAMEMNFVQTVTKGWRNRAFLNTETGELEIEEKKWRESETNSVEFWRPLFTHQPFLKAIEEKYKIPDREISDGSALEDLYSTDSIPDPDLDDDDIPESFDDIEENNEIL
>ID:YP_009167854.1 |[Escherichia phage AR1]|AR1|_Enterobacteria_phage_AR1_DNA_.gbk|uvsX|1182|NC_027983(167435):21097-22278:-1 ^GeneID:26041952^ Enterobacteria phage AR1 DNA, complete genome.|neighbours:ID:YP_009167853.1(-1),ID:YP_009167855.1(-1)|neighbour_genes:40,b-gt|
MSIVDLKSRLIKASTSKMTAELTTSKFFNEKDVIRTKIPMLNIAISGAIDGGMQSGLTIFAGPSKHFKSNMSLTMVAAYLNKYPDAVCLFYDSEFGITPAYLRSMGVDPERVIHTPIQSVEQLKIDMVNQLEAIERGEKVIVFIDSIGNMASKKETEDALNEKSVADMTRAKSLKSLFRIVTPYFSIKNIPCVAVNHTIETIEMFSKTVMTGGTGVMYSADTVFIIGKRQIKDGSDLQGYQFVLNVEKSRTVKEKSKFFIDVKFDGGIDPYSGLLDMALELGFVVKPKNGWYAREFLDEETGEMIREEKSWRAKDTNCTTFWGPLFKHQPFRDAIKRAYQLGAIDSNEIVEAEVDELINSKVEKFKSPESKSKSAADLETDLEQLSDMEEFNE
>ID:ANZ51130.1 |[Enterobacteria phage ATK47]||_Enterobacteria_phage_ATK47.gbk|uvsX|1173|KT184309(170020):150566-151738:1 ^^ Enterobacteria phage ATK47, complete genome.|neighbours:ID:ANZ51129.1(1),ID:ANZ51131.1(1)|neighbour_genes:hypothetical protein,small outer capsid p..|
MSDLKSRLIKASTSKMTADLTKSKLFNNRDEVPTRIPMLNIALGGALNAGLQSGLTIFAAPSKHFKTLFGLTMVAAYMKKYKDAICLFYDSEFGASESYFRSMGVDLDRVVHTPIQSVEQLKVDMTNQLDAIERGDKVIIFIDSIGNTASKKETEDALNEKVVGDMSRAKALKSLFRIVTPYLTIKDIPCVAINHTAMEIGGLYPKEIMGGGTGILYSANTVFFISKRQVKEGTELTGYDFTLKAEKSRTVKEKSTFPITVNFDGGIDPFSGLLEMATEIGFVVKPKAGWYAREFLDEETGEMIREEKSWRAKATDCVEFWGPLFKHKPFRDAIETKYKLGAISSIKEVDDAVNDLINCKATTKVPVKASDAPSAADIENDLDEMEDFDE
>ID:ANZ51261.1 |[Enterobacteria phage ATK48]||_Enterobacteria_phage_ATK48.gbk|uvsX|1173|KT184310(169729):79070-80242:1 ^^ Enterobacteria phage ATK48, complete genome.|neighbours:ID:ANZ51260.1(1),ID:ANZ51262.1(1)|neighbour_genes:hypothetical protein,capsid and scaffold ..|
MSDLKSRLIKASTSKMTADLTKSKLFNNRDEVPTRIPMLNIALGGALNAGLQSGLTIFAAPSKHFKTLFGLTMVAAYMKKYKDAICLFYDSEFGASESYFRSMGVDLDRVVHTPIQSVEQLKVDMTNQLDAIERGDKVIIFIDSIGNTASKKETEDALNEKVVGDMSRAKALKSLFRIVTPYLTIKDIPCVAINHTAMEIGGLYPKEIMGGGTGILYSANTVFFISKRQVKEGTELTGYDFTLKAEKSRTVKEKSTFPITVNFDGGIDPFSGLLEMATEIGFVVKPKAGWYAREFLDEETGEMIREEKSWRAKATDCVEFWGPLFKHKPFRDAIETKYKLGAISSIKEVDDAVNDLINCKATTKVPVKASDAPSAADIENDLDEMEDFDE
>ID:ANZ50895.1 |[Enterobacteria phage Aplg8]||_Enterobacteria_phage_Aplg8_.gbk|uvsX|1182|KT184308(168496):134073-135254:-1 ^^ Enterobacteria phage Aplg8, complete genome.|neighbours:ID:ANZ50894.1(-1),ID:ANZ50896.1(-1)|neighbour_genes:head vertex assembly..,beta-glucosyl-HMC-al..|
MSIADLKSRLIKASTSKMTAELTTSKFFNEKDVIRTKIPMLNIAISGAIDGGMQSGLTIFAGPSKHFKSNMSLTMVAAYLNKYPDAVCLFYDSEFGITPAYLRSMGVDPERVIHTPIQSVEQLKIDMVNQLEAIERGEKVIVFIDSIGNMASKKETEDALNEKSVADMTRAKSLKSLFRIVTPYFSIKNIPCVAVNHTIETIEMFSKTVMTGGTGVMYSADTVFIIGKRQIKDGSDLQGYQFVLNVEKSRTVKEKSKFFIDVKFDGGIDPYSGLLDMALELGFVVKPKNGWYAREFLDEETGEMIREEKSWRAKDTNCTTFWGPLFKHQPFRDAIKRAYQLGAIDSNEIVEAEVDELINSKVEKFKSPESKSKSAADLETDLEQLSDMEEFNE
>ID:YP_007004137.1 |[Enterobacteria phage Bp7]||_Enterobacteria_phage_Bp7_.gbk|uvsX|1182|NC_019500(168066):45466-46647:1 ^GeneID:14007966^ Enterobacteria phage Bp7, complete genome.|neighbours:ID:YP_007004136.1(1),ID:YP_007004138.1(1)|neighbour_genes:hypothetical protein,head vertex assembly..|
MSDLKSRLIKASTSKMTADLTKSKLFNGRDEVPTRIPMLNIALGGALNAGLQSGLTIFAAPSKHFKTLFGLTMVAAYMKKYPDAICLFYDSEFGASESYFRSMGVDLERVVHTPIQSVEQLKVDMTNQLEEITRGEKVIIFIDSIGNTASKKETEDALNEKVVGDMTRAKSLKSLFRIVTPYLTIKDIPCVAINHTAMEIGGMYPKEIMGGGTGILYSASTVFFISKRQVKDGTELTGYDFTLKAEKSRTVKEKSTFPITVNFEGGIDPFSGLLEMATDIGFVVKPKAGWYNRAFLDETTGEMVQEEKAWRAKATDCVEFWGPLFKHAPFREAIENKYKLGAINSIKEVDDAVNDLINSRVSKNVAVKLSGNTQSAADIENDLENMNFVSDHD
>ID:YP_004009896.1 |[Enterobacter phage CC31]||_Enterobacteria_phage_CC31_.gbk|uvsX|1167|NC_014662(165540):20787-21953:-1 ^GeneID:9926184^ Enterobacteria phage CC31, complete genome.|neighbours:ID:YP_004009895.1(-1),ID:YP_004009897.1(-1)|neighbour_genes:40,b-gt|
MSDLKSRLIKASTSKMTASLDKSKFFNEKDVVRTKIPMLNIAISGALDGGMQSGLTIFAGPSKHFKSNMSLTMVSAYMTKYPDAICLFYDSEFGITPAYLRAMGVDPDRVVHTPVQSVEQLKIDMVNQLEEIERGEKVIVFIDSIGNLASKKETEDALNEKSVADMTRAKSLKSLFRIVTPYFSIKNIPCVAVNHTIETIEMFSKTVMTGGTGPMYSADTVFIIGKRQIKDGTDLQGYQFVLNAEKSRTVKEKSKFFIDVKFDGGIDPYSGLLDMALELGFVVKPKNGWYAREYLDVDTGEMVREEKSWRAKDTSSTAFWGPLFKHQPFRDAIKNRYQLGAIETNAVVDEEVDALINSKTEEFHAPEGEVRATPASIEDELENYEDEE
>ID:YP_009118708.1 |[Enterobacteria phage GEC-3S]||_Enterobacteria_phage_GEC-3S_.gbk|uvsX|1071|NC_025425(163424):14640-15710:-1 ^GeneID:23301076^ Enterobacteria phage GEC-3S complete genome.|neighbours:ID:YP_009118707.1(-1),ID:YP_009118709.1(-1)|neighbour_genes:Putative head vertex..,hypothetical protein|
MSVLEKLKKNSTLKTTAVLSKSSFFNEKTNTRTKIPMLNIAFSGDLKKGFQSGLIFFAGPSKHFKSNMGLTCVSAYMKQNPDAACLFFDSEFGITSAYLESMGVDPDRVVHVPIKNIEELKFEIMNQLEQITREDKVIIFIDSIGNLASKKEVEDAINEKSAQDMTRAKALKGLFRMVTPYLTMNDIPCIAINHTYETQEMFSKTVMSGGTGAMYSANEVFIIGRRQQKEGTEITGYDFILNAEKSRTVKEKSKFPISVTFSGGIDPYSGLLELAVELGWVVKPSNGWYSRSILNTETGEMETEERKFRAKETNSIEFWKPLLTNDKFNEAINDHYKLGQVISDEAVDKEIEDMLA
>ID:ANZ51483.1 |[Enterobacteria phage GiZh]||_Enterobacteria_phage_GiZh_.gbk|uvsX|1182|KT184311(166514):71335-72516:-1 ^^ Enterobacteria phage GiZh, complete genome.|neighbours:ID:ANZ51482.1(-1),ID:ANZ51484.1(-1)|neighbour_genes:head vertex assembly..,RBbeta-glucosyl-HMC-..|
MSIADLKSRLIKASTSKMTAELTTSKFFNEKDVIRTKIPMLNIAISGAIDGGMQSGLTIFAGPSKHFKSNMSLTMVAAYLNKYPDAVCLFYDSEFGITPAYLRSMGVDPERVIHTPIQSVEQLKIDMVNQLEAIERGEKVIVFIDSIGNMASKKETEDALNEKSVADMTRAKSLKSLFRIVTPYFSIKNIPCVAVNHTIETIEMFSKTVMTGGTGVMYSADTVFIIGKRQIKDGSDLQGYQFVLNVEKSRTVKEKSKFFIDVKFDGGIDPYSGLLDMALELGFVVKPKNGWYAREFLDEETGEMIREEKSWRAKDTNCTTFWGPLFKHQPFRDAIKRAYQLGAIDSNEIVEAEVDELINSKVEKFKSPESKSKSAADLETDLEQLSDMEEFNE
>ID:YP_003734188.1 |[Enterobacteria phage IME08]||_Enterobacteria_phage_IME08_.gbk|uvsX|1185|NC_014260(172253):21291-22475:-1 ^GeneID:9384384^ Enterobacteria phage IME08, complete genome.|neighbours:ID:YP_003734187.1(-1),ID:YP_003734189.1(-1)|neighbour_genes:40,hypothetical protein|
MMSDLKSRLIKASTSKMTADLTKSKLFNGRDEVPTRIPMLNIALGGALNAGLQSGLTIFAAPSKHFKTLFGLTMVAAYMKKYPDAICLFYDSEFGASESYFRSMGVDLERVVHTPIQSVEQLKVDMTNQLEEITRGEKVIIFIDSIGNTASKKETEDALNEKVVGDMTRAKSLKSLFRIVTPYLTIKDIPCVAINHTAMEIGGMYPKEIMGGGTGILYSASTVFFISKRQVKDGTELTGYDFTLKAEKSRTVKEKSTFPITVNFEGGIDPFSGLLEMATDIGFVVKPKAGWYNRAFLDETTGEMVQEEKAWRAKATDCVEFWGPLFKHAPFREAIENKYKLGAINSIKEVDDAVNDLINSRVSKNVAVKLGGNTQSAADIENDLENMNFVSDHD
>ID:YP_002922386.1 |[Escherichia phage JS10]||_Enterobacteria_phage_JS10_.gbk|uvsX|1173|NC_012741(171451):20493-21665:-1 ^GeneID:7943436^ Enterobacteria phage JS10, complete genome.|neighbours:ID:YP_002922385.1(-1),ID:YP_002922387.1(-1)|neighbour_genes:40,hypothetical protein|
MSDLKSRLIKASTSKMTADLTKSKLFNGRDEVPTRIPMLNIALGGALNAGLQSGLTIFAAPSKHFKTLFGLTMVAAYMKKYPDAICLFYDSEFGASESYFRSMGVDLERVVHTPIQSVEQLKVDMTNQLEEITRGEKVIIFIDSIGNTASKKETEDALNEKVVGDMTRAKSLKSLFRIVTPYLTIKDIPCVAINHTAMEIGGMYPKEIMGGGTGILYSASTVFFISKRQVKDGTELTGYDFTLKAEKSRTVKEKSTFPITVNFEGGIDPFSGLLEMATDIGFVVKPKAGWYNRAFLDETTGEMVQEEKSWRAKATDCVEFWGPLFKHAPFREAIENKYKLGAINSIKEVDDAVNDLINSRVSKNVAVKLSGDTQSAADIENDLEEMDLDD
>ID:YP_001595166.1 |[Escherichia phage JS98]||_Enterobacteria_phage_JS98.gbk|UvsX RecA-like recom..|1173|NC_010105(170523):20694-21866:-1 ^^ Enterobacteria phage JS98, complete genome.|neighbours:ID:YP_001595165.1(-1),ID:YP_001595167.1(-1)|neighbour_genes:gp40 head vertex ass..,hypothetical protein|
MSDLKSRLIKASTSKMTADLTKSKLFNGRDEVPTRIPMLNIALGGALNAGLQSGLTIFAAPSKHFKTLFGLTMVAAYMKKYPDAICLFYDSEFGASESYFRSMGVDLERVVHTPIQSVEQLKVDMTNQLEEITRGEKVIIFIDSIGNTASKKETEDALNEKVVGDMTRAKSLKSLFRIVTPYLTIKDIPCVAINHTAMEIGGMYPKEIMGGGTGILYSASTVFFISKRQVKDGTELTGYDFTLKAEKSRTVKEKSTFPITVNFEGGIDPFSGLLEMATDIGFVVKPKAGWYNRAFLDETTGEMVQEEKAWRAKATDCVEFWGPLFKHAPFREAIENKYKLGAINSIKEVDDAVNDLINSRVSKNVAVKLGGNAQSAADIENDLEEMDLDD
>ID:YP_002922097.1 |[Escherichia phage JSE]||_Enterobacteria_phage_JSE_.gbk|uvsX|1071|NC_012740(166418):15730-16800:-1 ^GeneID:7943145^ Enterobacteria phage JSE, complete genome.|neighbours:ID:YP_002922096.1(-1),ID:YP_002922098.1(-1)|neighbour_genes:head vertex assembly..,hypothetical protein|
MSVLEKLKKNSTLKTTAVLSKSSFFNEKTNTRTKIPMLNIAFSGDLKKGFQSGLIFFAGPSKHFKSNMGLTCVSAYMKQNPDAACLFFDSEFGITPAYLESMGVDPDRVVHVPIKNIEELKFEIMNQLEQITREDKVIIFIDSIGNLASKKEVEDAINEKSAQDMTRAKALKGLFRMVTPYLTMNDIPCIAINHTYETQEMFSKTVMSGGTGAMYSANEVFIIGRRQQKEGTEITGYDFILNAEKSRTVKEKSKFPISVTFSGGIDPYSGLLELAVELGWVVKPSNGWYSRSILNTETGEMETEERKFRAKETNSIEFWKPLLTNDKFNEAINDHYKLGQVISDEAVDKEIEDMLA
>ID:ANZ51684.1 |[Enterobacteria phage Kha5h]||_Enterobacteria_phage_Kha5h_.gbk|uvsX|1182|KT184312(167318):46833-48014:-1 ^^ Enterobacteria phage Kha5h, complete genome.|neighbours:ID:ANZ51683.1(-1),ID:ANZ51685.1(-1)|neighbour_genes:head vertex assembly..,beta-glucosyl-HMC-al..|
MSIADLKSRLIKASTSKMTAELTTSKFFNEKDVIRTKIPMLNIAISGAIDGGMQSGLTIFAGPSKHFKSNMSLTMVAAYLNKYPDAVCLFYDSEFGITPAYLRSMGVDPERVIHTPIQSVEQLKIDMVNQLEAIERGEKVIVFIDSIGNMASKKETEDALNEKSVADMTRAKSLKSLFRIVTPYFSIKNIPCVAVNHTIETIEMFSKTVMTGGTGVMYSADTVFIIGKRQIKDGSDLQGYQFVLNVEKSRTVKEKSKFFIDVKFDGGIDPYSGLLDMALELGFVVKPKNGWYAREFLDEETGEMIREEKSWRAKDTNCTTFWGPLFKHQPFRDAIKRAYQLGAIDSNEIVEAEVDELINSKVEKFKSPESKSKSAADLETDLEQLSDMEEFNE
>ID:YP_001469368.1 |[Escherichia phage Phi1]||_Enterobacteria_phage_Phi1_.gbk|uvsX|1071|NC_009821(164270):14639-15709:-1 ^GeneID:5602286^ Enterobacteria phage Phi1, complete genome.|neighbours:ID:YP_001469367.1(-1),ID:YP_001469369.1(-1)|neighbour_genes:40,hypothetical protein|
MSVLEKLKKNSTLKTTAVLSKSSFFNEKTNTRTKIPMLNIAFSGDLKKGFQSGLIFFAGPSKHFKSNMGLTCVSAYMKQNPDAACLFFDSEFGITSAYLESMGVDPDRVVHVPIKNIEELKFEIMNQLEQITREDKVIIFIDSIGNLASKKEVEDAINEKSAQDMTRAKALKGLFRMVTPYLTMNDIPCIAINHTYETQEMFSKTVMSGGTGAMYSANEVFIIGRRQQKEGTEITGYDFILNAEKSRTVKEKSKFPISVTFSGGIDPYSGLLELAVELGWVVKPSNGWYSRSILNTETGEMETEERKFRAKETNSIEFWKPLLTNDKFNEAINDHYKLGQVISDEAVDKEIEDMLA
>ID:YP_009202771.1 |[Escherichia phage QL01]||_Enterobacteria_phage_QL01.gbk|RecA-like recombinat..|1173|NC_028847(170527):20508-21680:-1 ^GeneID:26629760^ Enterobacteria phage QL01, complete genome.|neighbours:ID:YP_009202770.1(-1),ID:YP_009202772.1(-1)|neighbour_genes:hypothetical protein,hypothetical protein|
MSDLKSRLIKASTSKMTADLTKSKLFNGRDEVPTRIPMLNIALGGALNAGLQSGLTIFAAPSKHFKTLFGLTMVAAYMKKYPDAICLFYDSEFGASESYFRSMGVDLERVVHTPIQSVEQLKVDMTNQLEEITRGEKVIIFIDSIGNTASKKETEDALNEKVVGDMTRAKSLKSLFRIVTPYLTIKDIPCVAINHTAMEIGGMYPKEIMGGGTGILYSASTVFFISKRQVKDGTELTGYDFTLKAEKSRTVKEKSTFPITVNFEGGIDPFSGLLEMATDIGFVVKPKAGWYNRAFLDETTGEMVQEEKAWRAKATDCVEFWGPLFKHAPFREAIENKYKLGAINSIKEVDDAVNDLINSRVSKNVAVKLGGNTQSAADIESDLEEMDLDD
>ID:AIT74136.1 |[Enterobacteria phage RB10]||_Enterobacteria_phage_RB10_.gbk|uvsX|1182|KM606999(168401):20759-21940:-1 ^^ Enterobacteria phage RB10, complete genome.|neighbours:ID:AIT74135.1(-1),ID:AIT74137.1(-1)|neighbour_genes:membrane-associated ..,b-gt|
MSIADLKSRLIKASTSKMTAELTTSKFFNEKDVIRTKIPMLNIAISGAIDGGMQSGLTIFAGPSKHFKSNMSLTMVAAYLNKYPDAVCLFYDSEFGITPAYLRSMGVDPERVIHTPIQSVEQLKIDMVNQLEAIERGEKVIVFIDSIGNMASKKETEDALNEKSVADMTRAKSLKSLFRIVTPYFSIKNIPCVAVNHTIETIEMFSKTVMTGGTGVMYSADTVFIIGKRQIKDGSDLQGYQFVLNVEKSRTVKEKSKFFIDVKFDGGIDPYSGLLDMALELGFVVKPKNGWYAREFLDEETGEMIREEKSWRAKDTNCTTFWGPLFKHQPFRDAIKRAYQLGAIDSNEIVEAEVDELINSKVEKFKSPESKSKSAADLETDLEQLSDMEEFNE
>ID:YP_002854376.1 |[Escherichia virus RB14]||_Enterobacteria_phage_RB14_.gbk|uvsX|1182|NC_012638(165429):20614-21795:-1 ^GeneID:7803759^ Enterobacteria phage RB14, complete genome.|neighbours:ID:YP_002854375.1(-1),ID:YP_002854377.1(-1)|neighbour_genes:40,RB32ORF041c|
MSIADLKSRLIKASTSKMTAELTTSKFFNEKDVIRTKIPMLNIAISGAIDGGMQSGLTIFAGPSKHFKSNMSLTMVAAYLNKYPDAVCLFYDSEFGITPAYLRSMGVDPERVIHTPIQSVEQLKIDMVNQLEAIERGEKVIVFIDSIGNMASKKETEDALNEKSVADMTRAKSLKSLFRIVTPYFSIKNIPCVAVNHTIETIEMFSKTVMTGGTGVMYSADTVFIIGKRQIKDGSDLQGYQFVLNVEKSRTVKEKSKFFIDVKFDGGIDPYSGLLDMALELGFVVKPKNGWYAREFLDEETGEMIREEKSWRAKDTNCTTFWGPLFKHQPFRDAIKRAYQLGAIDSNEIVEAEVDELINSKVEKFKSPESKSKSAADLETDLEQLSDMEEFNE
>ID:YP_003858336.1 |[Escherichia virus RB16]||_Enterobacteria_phage_RB16_.gbk|uvsX|1146|NC_014467(176788):20641-21786:-1 ^GeneID:9712777^ Enterobacteria phage RB16, complete genome.|neighbours:ID:YP_003858335.1(-1),ID:YP_003858337.1(-1)|neighbour_genes:40,43|
MSNKALLKKLIKNSNSQSASILSESDVFNNITKTRTRVPILNLVLSGAFDGGLTSGLTLIAGPSKHFKSNLGLVAVAAYLKANEDAVCLFYDSEKGVTKSYLKSMGVDPDRVVYTRITTVEQLRNDVVSQLDALERGDKVIIFVDSVGNTASKKELKDALEDNDKQDMTRAKALKGMFRMVTPYLADIDIPMVCICHTYDTQEMYSKKVISGGTGLMYSADTAIILGKQQVKEGTEVVGYDFIMNVEKSRFVKEKSKFPLHVTYEGGISMFSGLLDLAMEMNFVQTPTKGWRGRAFLNTETGELELEEKKWREAETNCIEFWKPLFKHQPFIDAIQDKYRIPDKEITDGAALEDLYSDDVVESNKVDFDDDIPDDVDLMEE
>ID:AXF42351.1 |[Enterobacteria phage RB18]||_Enterobacteria_phage_RB18_.gbk|RecA-like recombinat..|1182|MH553563(166677):21429-22610:-1 ^^ Enterobacteria phage RB18, complete genome.|neighbours:ID:AXF42350.1(-1),ID:AXF42352.1(-1)|neighbour_genes:head vertex assembly..,beta-glucosyl-HMC-al..|
MSIADLKSRLIKASTSKMTAELTTSKFFNEKDVIRTKIPMLNIAISGAIDGGMQSGLTIFAGPSKHFKSNMSLTMVAAYLNKYPDAVCLFYDSEFGITPAYLRSMGVDPERVIHTPIQSVEQLKIDMVNQLEAIERGEKVIVFIDSIGNMASKKETEDALNEKSVADMTRAKSLKSLFRIVTPYFSIKNIPCVAVNHTIETIEMFSKTVMTGGTGVMYSADTVFIIGKRQIKDGSDLQGYQFVLNVEKSRTVKEKSKFFIDVKFDGGIDPYSGLLDMALELGFVVKPKNGWYAREFLDEETGEMVREEKSWRAKDTNCTTFWGPLFKHQPFRDAIKRAYQLGAIDSNEIVEAEVDELINSKVEKFKSPESKSKSAADLETDLEQLSDMEEFNE
>ID:YP_009102247.1 |[Enterobacteria phage RB27]||_Enterobacteria_phage_RB27_.gbk|uvsX|1182|NC_025448(165179):21451-22632:-1 ^GeneID:22113031^ Enterobacteria phage RB27, complete genome.|neighbours:ID:YP_009102246.1(-1),ID:YP_009102248.1(-1)|neighbour_genes:membrane-associated ..,b-gt|
MSIADLKSRLIKASTSKMTAELTTSKFFNEKDVIRTKIPMLNIAISGAIDGGMQSGLTIFAGPSKHFKSNMSLTMVAAYLNKYPDAVCLFYDSEFGITPAYLRSMGVDPERVIHTPIQSVEQLKIDMVNQLEAIERGEKVIVFIDSIGNMASKKETEDALNEKSVADMTRAKSLKSLFRIVTPYFSIKNIPCVAVNHTIETIEMFSKTVMTGGTGVMYSADTVFIIGKRQIKDGSDLQGYQFVLNVEKSRTVKEKSKFFIDVKFDGGIDPYSGLLDMALELGFVVKPKNGWYAREFLDEETGEMIREEKSWRAKDTNCTTFWGPLFKHQPFRDAIKRAYQLGAIDSNEIVEAEVDELINSKVEKFKSPESKSKSAADLETDLEQLSDMEEFNE
>ID:AIT74679.1 |[Enterobacteria phage RB33]||_Enterobacteria_phage_RB33_.gbk|uvsX|1182|KM607001(166007):20878-22059:-1 ^^ Enterobacteria phage RB33, complete genome.|neighbours:ID:AIT74678.1(-1),ID:AIT74680.1(-1)|neighbour_genes:membrane-associated ..,b-gt|
MSIADLKSRLIKASTSKMTAELTTSKFFNEKDVIRTKIPMLNIAISGAIDGGMQSGLTIFAGPSKHFKSNMSLTMVAAYLNKYPDAVCLFYDSEFGITPAYLRSMGVDPERVIHTPIQSVEQLKIDMVNQLEAIERGEKVIVFIDSIGNMASKKETEDALNEKSVADMTRAKSLKSLFRIVTPYFSIKNIPCVAVNHTIETIEMFSKTVMTGGTGVMYSADTVFIIGKRQIKDGSDLQGYQFVLNVEKSRTVKEKSKFFIDVKFDGGIDPYSGLLDMALELGFVVKPKNGWYAREFLDEETGEMIREEKSWRAKDTNCTTFWGPLFKHQPFRDAIKRAYQLGAIDSNEIVEAEVDELINSKVEKFKSPESKSKSAADLETDLEQLSDMEEFNE
>ID:YP_009098427.1 |[Escherichia phage RB3]||_Enterobacteria_phage_RB3_.gbk|uvsX|1182|NC_025419(168402):20760-21941:-1 ^GeneID:22113791^ Enterobacteria phage RB3, complete genome.|neighbours:ID:YP_009098426.1(-1),ID:YP_009098428.1(-1)|neighbour_genes:membrane-associated ..,b-gt|
MSIADLKSRLIKASTSKMTAELTTSKFFNEKDVIRTKIPMLNIAISGAIDGGMQSGLTIFAGPSKHFKSNMSLTMVAAYLNKYPDAVCLFYDSEFGITPAYLRSMGVDPERVIHTPIQSVEQLKIDMVNQLEAIERGEKVIVFIDSIGNMASKKETEDALNEKSVADMTRAKSLKSLFRIVTPYFSIKNIPCVAVNHTIETIEMFSKTVMTGGTGVMYSADTVFIIGKRQIKDGSDLQGYQFVLNVEKSRTVKEKSKFFIDVKFDGGIDPYSGLLDMALELGFVVKPKNGWYAREFLDEETGEMIREEKSWRAKDTNCTTFWGPLFKHQPFRDAIKRAYQLGAIDSNEIVEAEVDELINSKVEKFKSPESKSKSAADLETDLEQLSDMEEFNE
>ID:YP_239013.1 |[Escherichia virus RB43]||_Enterobacteria_phage_RB43_.gbk|uvsX|1161|NC_007023(180500):22044-23204:-1 ^GeneID:3416335^ Enterobacteria phage RB43, complete genome.|neighbours:ID:YP_239012.1(-1),ID:YP_239014.1(-1)|neighbour_genes:40,43|
MSNKALLKKLIKNSNSQSAAILSESDVFNNITKTRTRVPILNLALSGAFDGGLTSGLTLFAGPSKHFKSNLGLVTVSAYLKANEDAVCLFYDSEKGVTKSYLKSMGVDPDRVVYTRITTVEQLRNDVVSQLDALERGDKVIIFVDSVGNTASKKELADALSDNDKQDMTRAKALKGMFRMVTPYLADLDIPMVCICHTYDTQEMYSKKVISGGTGLMYSADTAIILGKQQVKEGTEVVGYDFIMNIEKSRFVKEKSKFPLHVTYEGGISMYSGLLDLAMEMNFVQTPTKGWRGRAFLNTETGELELEEKKWRESETNSIEFWRPLFTHQPFLDAIQDKYRIPDKEITDGAALEDLYSTDEPESNKIDLDDDIPDDIGIDQDEEPIM
>ID:NP_891595.1 |[Escherichia phage RB49]||_Enterobacteria_phage_RB49_.gbk|uvsX; fdsA|1071|NC_005066(164018):14461-15531:-1 ^GeneID:1725427^ Enterobacteria phage RB49, complete genome.|neighbours:ID:NP_891594.1(-1),ID:NP_891596.1(-1)|neighbour_genes:head vertex assembly..,hypothetical protein|
MSVLEKLKKNSTLKTTAVLSKSSFFNEKTNTRTKIPMLNIAFSGDLKKGFQSGLIFFAGPSKHFKSNMGLTCVSAYMKQNPDAACLFFDSEFGITSAYLESMGVDPDRVVHVPIKNIEELKFEIMNQLEQITREDKVIIFIDSIGNLASKKEVEDAINEKSAQDMTRAKALKGLFRMVTPYLTMNDIPCIAINHTYETQEMFSKTVMSGGTGAMYSANEVFIIGRRQQKEGTEITGYDFILNAEKSRTVKEKSKFPISVTFSGGIDPYSGLLELAVELGWVVKPSNGWYSRSILNTETGEMETEERKFRAKETNSIEFWKPLLTNDKFNEAINDHYKLGQVISDEAVDKEIEDMLA
>ID:YP_002853997.1 |[Enterobacteria phage RB51]||_Enterobacteria_phage_RB51_.gbk|uvsX|1182|NC_012635(168394):21537-22718:-1 ^GeneID:7803550^ Enterobacteria phage RB51, complete genome.|neighbours:ID:YP_002853996.1(-1),ID:YP_002853998.1(-1)|neighbour_genes:40,RB32ORF041c|
MSIADLKSRLIKASTSKMTAELTTSKFFNEKDVIRTKIPMLNIAISGAIDGGMQSGLTIFAGPSKHFKSNMSLTMVAAYLNKYPDAVCLFYDSEFGITPAYLRSMGVDPERVIHTPIQSVEQLKIDMVNQLEAIERGEKVIVFIDSIGNMASKKETEDALNEKSVADMTRAKSLKSLFRIVTPYFSIKNIPCVAVNHTIETIEMFSKTVMTGGTGVMYSADTVFIIGKRQIKDGSDLQGYQFVLNVEKSRTVKEKSKFFIDVKFDGGIDPYSGLLDMALELGFVVKPKNGWYAREFLDEETGEMIREEKSWRAKDTNCTTFWGPLFKHQPFRDAIKRAYQLGAIDSNEIVEAEVDELINSKVEKFKSPESKSKSAADLETDLEQLSDMEEFNE
>ID:AIT74954.1 |[Enterobacteria phage RB55]||_Enterobacteria_phage_RB55_.gbk|uvsX|1176|KM607002(168896):22350-23525:-1 ^^ Enterobacteria phage RB55, complete genome.|neighbours:ID:AIT74953.1(-1),ID:AIT74955.1(-1)|neighbour_genes:membrane-associated ..,segA|
MSDLKSRLIKASTSKLTAELTASKFFNEKDVVRTKIPMMNIALSGEITGGMQSGLLILAGPSKSFKSNFGLTMVSSYMRQYPDAVCLFYDSEFGITPAYLRSMGVDPERVIHTPVQSLEQLRIDMVNQLDAIERGEKVVVFIDSLGNLASKKETEDALNEKVVSDMTRAKTMKSLFRIVTPYFSTKNIPCIAINHTYETQEMFSKTVMGGGTGPMYSADTVFIIGKRQIKDGSDLQGYQFVLNVEKSRTVKEKSKFFIDVKFDGGIDPYSGLLDMALELGFVVKPKNGWYAREFLDEETGEMIREEKSWRAKDTNCTTFWGPLFKHQPFRDAIKRAYQLGAIDSNEIVEAEVDELINSKVEKFKSPESKSKSAADLETDLEQLSDMEEFNE
>ID:AIT75226.1 |[Enterobacteria phage RB59]||_Enterobacteria_phage_RB59_.gbk|uvsX|1176|KM607003(168966):22350-23525:-1 ^^ Enterobacteria phage RB59, complete genome.|neighbours:ID:AIT75225.1(-1),ID:AIT75227.1(-1)|neighbour_genes:membrane-associated ..,segA|
MSDLKSRLIKASTSKLTAELTASKFFNEKDVVRTKIPMMNIALSGEITGGMQSGLLILAGPSKSFKSNFGLTMVSSYMRQYPDAVCLFYDSEFGITPAYLRSMGVDPERVIHTPVQSLEQLRIDMVNQLDAIERGEKVVVFIDSLGNLASKKETEDALNEKVVSDMTRAKTMKSLFRIVTPYFSTKNIPCIAINHTYETQEMFSKTVMGGGTGPMYSADTVFIIGKRQIKDGSDLQGYQFVLNVEKSRTVKEKSKFFIDVKFDGGIDPYSGLLDMALELGFVVKPKNGWYAREFLDEETGEMIREEKSWRAKDTNCTTFWGPLFKHQPFRDAIKRAYQLGAIDSNEIVEAEVDELINSKVEKFKSPESKSKSAADLETDLEQLSDMEEFNE
>ID:AIT73050.1 |[Enterobacteria phage RB5]||_Enterobacteria_phage_RB5_.gbk|uvsX|1182|KM606995(168394):20759-21940:-1 ^^ Enterobacteria phage RB5, complete genome.|neighbours:ID:AIT73049.1(-1),ID:AIT73051.1(-1)|neighbour_genes:membrane-associated ..,b-gt|
MSIADLKSRLIKASTSKMTAELTTSKFFNEKDVIRTKIPMLNIAISGAIDGGMQSGLTIFAGPSKHFKSNMSLTMVAAYLNKYPDAVCLFYDSEFGITPAYLRSMGVDPERVIHTPIQSVEQLKIDMVNQLEAIERGEKVIVFIDSIGNMASKKETEDALNEKSVADMTRAKSLKSLFRIVTPYFSIKNIPCVAVNHTIETIEMFSKTVMTGGTGVMYSADTVFIIGKRQIKDGSDLQGYQFVLNVEKSRTVKEKSKFFIDVKFDGGIDPYSGLLDMALELGFVVKPKNGWYAREFLDEETGEMIREEKSWRAKDTNCTTFWGPLFKHQPFRDAIKRAYQLGAIDSNEIVEAEVDELINSKVEKFKSPESKSKSAADLETDLEQLSDMEEFNE
>ID:YP_009167411.1 |[Enterobacteria phage RB68]||_Enterobacteria_phage_RB68_.gbk|uvsX|1182|NC_027979(168401):21537-22718:-1 ^GeneID:26041521^ Enterobacteria phage RB68, complete genome.|neighbours:ID:YP_009167410.1(-1),ID:YP_009167412.1(-1)|neighbour_genes:membrane-associated ..,hypothetical protein|
MSIADLKSRLIKASTSKMTAELTTSKFFNEKDVIRTKIPMLNIAISGAIDGGMQSGLTIFAGPSKHFKSNMSLTMVAAYLNKYPDAVCLFYDSEFGITPAYLRSMGVDPERVIHTPIQSVEQLKIDMVNQLEAIERGEKVIVFIDSIGNMASKKETEDALNEKSVADMTRAKSLKSLFRIVTPYFSIKNIPCVAVNHTIETIEMFSKTVMTGGTGVMYSADTVFIIGKRQIKDGSDLQGYQFVLNVEKSRTVKEKSKFFIDVKFDGGIDPYSGLLDMALELGFVVKPKNGWYAREFLDEETGEMIREEKSWRAKDTNCTTFWGPLFKHQPFRDAIKRAYQLGAIDSNEIVEAEVDELINSKVEKFKSPESKSKSAADLETDLEQLSDMEEFNE
>ID:NP_861734.1 |[Escherichia phage RB69]||_Enterobacteria_phage_RB69_.gbk|uvsX|1173|NC_004928(167560):22776-23948:-1 ^GeneID:1494160^ Enterobacteria phage RB69, complete genome.|neighbours:ID:NP_861733.1(-1),ID:NP_861735.1(-1)|neighbour_genes:gp40 head vertex ass..,RB69ORF045c hypothet..|
MSDLKSRLIKASTSKMTADLTKSKLFNNRDEVPTRIPMLNIALGGALNAGLQSGLTIFAAPSKHFKTLFGLTMVAAYMKKYKDAICLFYDSEFGASESYFRSMGVDLDRVVHTPIQSVEQLKVDMTNQLDAIERGDKVIIFIDSIGNTASKKETEDALNEKVVGDMSRAKALKSLFRIVTPYLTIKDIPCVAINHTAMEIGGLYPKEIMGGGTGILYSANTVFFISKRQVKEGTELTGYDFTLKAEKSRTVKEKSTFPITVNFDGGIDPFSGLLEMATEIGFVVKPKAGWYAREFLDEETGEMIREEKSWRAKATDCVEFWGPLFKHKPFRDAIETKYKLGAISSIKEVDDAVNDLINCKATTKVPVKTSDAPSAADIENDLDEMEDFDE
>ID:AIT73321.1 |[Enterobacteria phage RB6]||_Enterobacteria_phage_RB6_.gbk|uvsX|1182|KM606996(168394):20759-21940:-1 ^^ Enterobacteria phage RB6, complete genome.|neighbours:ID:AIT73320.1(-1),ID:AIT73322.1(-1)|neighbour_genes:membrane-associated ..,b-gt|
MSIADLKSRLIKASTSKMTAELTTSKFFNEKDVIRTKIPMLNIAISGAIDGGMQSGLTIFAGPSKHFKSNMSLTMVAAYLNKYPDAVCLFYDSEFGITPAYLRSMGVDPERVIHTPIQSVEQLKIDMVNQLEAIERGEKVIVFIDSIGNMASKKETEDALNEKSVADMTRAKSLKSLFRIVTPYFSIKNIPCVAVNHTIETIEMFSKTVMTGGTGVMYSADTVFIIGKRQIKDGSDLQGYQFVLNVEKSRTVKEKSKFFIDVKFDGGIDPYSGLLDMALELGFVVKPKNGWYAREFLDEETGEMIREEKSWRAKDTNCTTFWGPLFKHQPFRDAIKRAYQLGAIDSNEIVEAEVDELINSKVEKFKSPESKSKSAADLETDLEQLSDMEEFNE
>ID:AIT73592.1 |[Enterobacteria phage RB7]||_Enterobacteria_phage_RB7_.gbk|uvsX|1182|KM606997(168395):20759-21940:-1 ^^ Enterobacteria phage RB7, complete genome.|neighbours:ID:AIT73591.1(-1),ID:AIT73593.1(-1)|neighbour_genes:membrane-associated ..,b-gt|
MSIADLKSRLIKASTSKMTAELTTSKFFNEKDVIRTKIPMLNIAISGAIDGGMQSGLTIFAGPSKHFKSNMSLTMVAAYLNKYPDAVCLFYDSEFGITPAYLRSMGVDPERVIHTPIQSVEQLKIDMVNQLEAIERGEKVIVFIDSIGNMASKKETEDALNEKSVADMTRAKSLKSLFRIVTPYFSIKNIPCVAVNHTIETIEMFSKTVMTGGTGVMYSADTVFIIGKRQIKDGSDLQGYQFVLNVEKSRTVKEKSKFFIDVKFDGGIDPYSGLLDMALELGFVVKPKNGWYAREFLDEETGEMIREEKSWRAKDTNCTTFWGPLFKHQPFRDAIKRAYQLGAIDSNEIVEAEVDELINSKVEKFKSPESKSKSAADLETDLEQLSDMEEFNE
>ID:AIT73864.1 |[Enterobacteria phage RB9]||_Enterobacteria_phage_RB9.gbk|uvsX|1182|KM606998(168395):20759-21940:-1 ^^ Enterobacteria phage RB9, complete genome.|neighbours:ID:AIT73863.1(-1),ID:AIT73865.1(-1)|neighbour_genes:membrane-associated ..,b-gt|
MSIADLKSRLIKASTSKMTAELTTSKFFNEKDVIRTKIPMLNIAISGAIDGGMQSGLTIFAGPSKHFKSNMSLTMVAAYLNKYPDAVCLFYDSEFGITPAYLRSMGVDPERVIHTPIQSVEQLKIDMVNQLEAIERGEKVIVFIDSIGNMASKKETEDALNEKSVADMTRAKSLKSLFRIVTPYFSIKNIPCVAVNHTIETIEMFSKTVMTGGTGVMYSADTVFIIGKRQIKDGSDLQGYQFVLNVEKSRTVKEKSKFFIDVKFDGGIDPYSGLLDMALELGFVVKPKNGWYAREFLDEETGEMIREEKSWRAKDTNCTTFWGPLFKHQPFRDAIKRAYQLGAIDSNEIVEAEVDELINSKVEKFKSPESKSKSAADLETDLEQLSDMEEFNE
>ID:ADJ39758.1 |[Enterobacteria phage T4T]||_Enterobacteria_phage_T4T_.gbk|uvsX|1176|HM137666(168920):22372-23547:-1 ^^ Enterobacteria phage T4T, complete genome.|neighbours:ID:ADJ39757.1(-1),ID:ADJ39759.1(-1)|neighbour_genes:40,segA|
MSDLKSRLIKASTSKLTAELTASKFFNEKDVVRTKIPMMNIALSGEITGGMQSGLLILAGPSKSFKSNFGLTMVSSYMRQYPDAVCLFYDSEFGITPAYLRSMGVDPERVIHTPVQSLEQLRIDMVNQLDAIERGEKVVVFIDSLGNLASKKETEDALNEKVVSDMTRAKTMKSLFRIVTPYFSTKNIPCIAINHTYETQEMFSKTVMGGGTGPMYSADTVFIIGKRQIKDGSDLQGYQFVLNVEKSRTVKEKSKFFIDVKFDGGIDPYSGLLDMALELGFVVKPKNGWYAREFLDEETGEMIREEKSWRAKDTNCTTFWGPLFKHQPFRDAIKRAYQLGAIDSNEIVEAEVDELINSKVEKFKSPESKSKSAADLETDLEQLSDMEEFNE
>ID:NP_049656.2 |[Escherichia virus T4]||_Enterobacteria_phage_T4_.gbk|uvsX|1176|NC_000866(168903):22386-23561:-1 ^GeneID:1258704^ Enterobacteria phage T4, complete genome.|neighbours:ID:NP_049655.1(-1),ID:NP_049657.1(-1)|neighbour_genes:40,segA|
MSDLKSRLIKASTSKLTAELTASKFFNEKDVVRTKIPMMNIALSGEITGGMQSGLLILAGPSKSFKSNFGLTMVSSYMRQYPDAVCLFYDSEFGITPAYLRSMGVDPERVIHTPVQSLEQLRIDMVNQLDAIERGEKVVVFIDSLGNLASKKETEDALNEKVVSDMTRAKTMKSLFRIVTPYFSTKNIPCIAINHTYETQEMFSKTVMGGGTGPMYSADTVFIIGKRQIKDGSDLQGYQFVLNVEKSRTVKEKSKFFIDVKFDGGIDPYSGLLDMALELGFVVKPKNGWYAREFLDEETGEMIREEKSWRAKDTNCTTFWGPLFKHQPFRDAIKRAYQLGAIDSNEIVEAEVDELINSKVEKFKSPESKSKSAADLETDLEQLSDMEEFNE
>ID:AHY83516.1 |[Escherichia virus T4]|wild|_Enterobacteria_phage_T4_strain_wild.gbk|uvsX|1176|KJ477684(168922):22372-23547:-1 ^^ Enterobacteria phage T4 strain wild, complete genome.|neighbours:ID:AHY83599.1(-1),ID:AHY83521.1(-1)|neighbour_genes:head vertex assembly..,b-gt|
MSDLKSRLIKASTSKLTAELTASKFFNEKDVVRTKIPMMNIALSGEITGGMQSGLLILAGPSKSFKSNFGLTMVSSYMRQYPDAVCLFYDSEFGITPAYLRSMGVDPERVIHTPVQSLEQLRIDMVNQLDAIERGEKVVVFIDSLGNLASKKETEDALNEKVVSDMTRAKTMKSLFRIVTPYFSTKNIPCIAINHTYETQEMFSKTVMGGGTGPMYSADTVFIIGKRQIKDGSDLQGYQFVLNVEKSRTVKEKSKFFIDVKFDGGIDPYSGLLDMALELGFVVKPKNGWYAREFLDEETGEMIREEKSWRAKDTNCTTFWGPLFKHQPFRDAIKRAYQLGAIDSNEIVEAEVDELINSKVEKFKSPESKSKSAADLETDLEQLSDMEEFNE
>ID:AXN58082.1 |[Enterobacteria phage T6]||_Enterobacteria_phage_T6_.gbk|uvsX|1182|MH550421(168706):20878-22059:-1 ^^ Enterobacteria phage T6, complete genome.|neighbours:ID:AXN58081.1(-1),ID:AXN58083.1(-1)|neighbour_genes:head vertex assembly..,ggt|
MSIADLKSRLIKASTSKMTAELTTSKFFNEKDVIRTKIPMLNIAISGAIDGGMQSGLTIFAGPSKHFKSNMSLTMVAAYLNKYPDAVCLFYDSEFGITPAYLRSMGVDPERVIHTPIQSVEQLKIDMVNQLEAIERGEKVIVFIDSIGNMASKKETEDALNEKSVADMTRAKSLKSLFRIVTPYFSIKNIPCVAVNHTIETIEMFSKTVMTGGTGVMYSADTVFIIGKRQIKDGSDLQGYQFVLNVEKSRTVKEKSKFFIDVKFDGGIDPYSGLLDMALELGFVVKPKNGWYAREFLDEETGEMIREEKSWRAKDTNCTTFWGPLFKHQPFRDAIKRAYQLGAIDSNEIVEAEVDELINSKVEKFKSPESKSKSAADLETDLEQLSDMEEFNE
>ID:YP_004063729.1 |[Escherichia phage vB_EcoM_VR7]||_Enterobacteria_phage_vB_EcoM-VR7_.gbk|uvsX|1179|NC_014792(169285):22953-24131:-1 ^GeneID:10021273^ Enterobacteria phage vB_EcoM-VR7, complete genome.|neighbours:ID:YP_004063728.1(-1),ID:YP_004063730.1(-1)|neighbour_genes:40,VR7ORF049c|
MSIADLKSRLIKASTSKMTATLTKSKFFNDKDVVRTKIPMLNIAISGALDGGMQSGLTIFAGPSKHFKSNMGLTMVSAYMNKYPEAICLFYDSEFGITEAYLRAMKVDPERVIHTPIQSVEQLKVDMVNQLEAIERGEKVIIFIDSIGNMASKKETEDALNEKVVGDMTRAKSLKSLFRIVTPFFSIKDIPCVAVNHTIETIEMYSKTVMTGGTGVMYSADTVFIIGKRQIKETGKELEGFQFVLNAEKSRMVKEKSKFFIDVKFDGGIDPYSGLLDMAMEIGFVVKPKVGWYNREYLDVETGEMVREEKSWRAKDTNCTEFWGPLFKHEPFRDAIKRHYQLGAIDSNAVVDAEVDELIASKVEKYSAPVGKTKPSAADIENDLDMMEDLDE
>ID:YP_006986592.1 |[Escherichia phage vB_EcoM_ACG-C40]||_Enterobacteria_phage_vB_EcoM_ACG-C40_.gbk|RecA-like recombinat..|1182|NC_019399(167396):22502-23683:-1 ^^ Enterobacteria phage vB_EcoM_ACG-C40, complete genome.|neighbours:ID:YP_006986591.1(-1),ID:YP_006986593.1(-1)|neighbour_genes:head vertex assembly..,hypothetical protein|
MSIADLKSRLIKASTSKMTAELTTSKFFNEKDVIRTKIPMLNIAISGAIDGGMQSGLTIFAGPSKHFKSNMSLTMVAAYLNKYPDAVCLFYDSEFGITPAYLRSMGVDPERVIHTPIQSVEQLKIDMVNQLEAIERGEKVIVFIDSIGNMASKKETEDALNEKSVADMTRAKSLKSLFRIVTPYFSIKNIPCVAVNHTIETIEMFSKTVMTGGTGVMYSADTVFIIGKRQIKDGSDLQGYQFVLNVEKSRTVKEKSKFFIDVKFDGGIDPYSGLLDMALELGFVVKPKNGWYAREFLDEETGEMIREEKSWRAKDTNCTTFWGPLFKHQPFRDAIKRAYQLGAIDSNEIVEAEVDELINSKVEKFKSPESKSKSAADLETDLEQLSDMEEFNE
>ID:AWD91629.1 |[Enterobacteria phage vB_EcoM_IME339]||_Enterobacteria_phage_vB_EcoM_IME339_.gbk|RecA-like recombinat..|1182|MH051915(164366):144404-145585:1 ^^ Enterobacteria phage vB_EcoM_IME339, complete genome.|neighbours:ID:AWD91628.1(1),ID:AWD91630.1(1)|neighbour_genes:beta-glucosyl-HMC-al..,putative head vertex..|
MSIADLKSRLIKASTSKMTAELTTSKFFNEKDVIRTKIPMLNIAISGAIDGGMQSGLTIFAGPSKHFKSNMSLTMVAAYLNKYPDAVCLFYDSEFGITPAYLRSMGVDPERVIHTPIQSVEQLKIDMVNQLEAIERGEKVIVFIDSIGNMASKKETEDALNEKSVADMTRAKSLKSLFRIVTPYFSIKNIPCVAVNHTIETIEMFSKTVMTGGTGVMYSADTVFIIGKRQIKDGSDLQGYQFVLNVEKSRTVKEKSKFFIDVKFDGGIDPYSGLLDMALELGFVVKPKNGWYAREFLDEETGEMIREEKSWRAKDTNCTTFWGPLFKHQPFRDAIKRAYQLGAIDSNEIVEAEVDELINSKVEKFKSPESKSKSAADLETDLDQLSDMEEFNE
>ID:AWD91891.1 |[Enterobacteria phage vB_EcoM_IME340]||_Enterobacteria_phage_vB_EcoM_IME340_.gbk|recombination protei..|1182|MH051916(165549):145765-146946:1 ^^ Enterobacteria phage vB_EcoM_IME340, complete genome.|neighbours:ID:AWD91890.1(1),ID:AWD91892.1(1)|neighbour_genes:glucosyl transferase,putative head vertex..|
MSIADLKSRLIKASTSKMTAELTTSKFFNEKDVIRTKIPMLNIAISGAIDGGMQSGLTIFAGPSKHFKSNMSLTMVAAYLNKYPDAVCLFYDSEFGITPAYLRSMGVDPERVIHTPIQSVEQLKIDMVNQLEAIERGEKVIVFIDSIGNMASKKETEDALNEKSVADMTRAKSLKSLFRIVTPYFSIKNIPCVAVNHTIETIEMFSKTVMTGGTGVMYSADTVFIIGKRQIKDGSDLQGYQFVLNVEKSRTVKEKSKFFIDVKFDGGIDPYSGLLDMALELGFVVKPKNGWYAREFLDEETGEMIREEKSWRAKDTNCTTFWGPLFKHQPFRDAIKRAYQLGAIDSNEIVEAEVDELINSKVEKFKSPESKSKSAADLETDLDQLSDMEEFNE
>ID:YP_009207222.1 |[Escherichia phage vB_EcoM_VR20]||_Enterobacteria_phage_vB_EcoM_VR20.gbk|uvsX|1179|NC_028894(170336):21509-22687:-1 ^GeneID:26633721^ Enterobacteria phage vB_EcoM_VR20, complete genome.|neighbours:ID:YP_009207221.1(-1),ID:YP_009207223.1(-1)|neighbour_genes:head vertex assembly..,hypothetical protein|
MSIADLKSRLIKASTSKMTATLTKSKFFNDKDVVRTKIPMLNIAISGALDGGMQSGLTIFAGPSKHFKSNMGLTMVSAYMNKYPEAICLFYDSEFGITEAYLRAMKVDPERVIHTPIQSVEQLKVDMVNQLEAIERGEKVIIFIDSIGNMASKKETEDALNEKVVGDMTRAKSLKSLFRIVTPFFSIKDIPCVAVNHTIETIEMYSKTVMTGGTGVMYSADTVFIIGKRQIKETGKELEGFQFVLNAEKSRMVKEKSKFFIDVKFDGGIDPYSGLLDMAMEIGFVVKPKVGWYNREYLDVETGEMVREEKSWRAKDTNCTEFWGPLFKHEPFRDAIKRHYQLGAIDSNAVVDAEVDELISSKVEKYSAPEGKSKPSAADIENDLDMMEDLDE
>ID:YP_009209789.1 |[Escherichia phage vB_EcoM_VR25]||_Enterobacteria_phage_vB_EcoM_VR25_.gbk|uvsX|1179|NC_028925(170822):22052-23230:-1 ^GeneID:26636209^ Enterobacteria phage vB_EcoM_VR25, complete genome.|neighbours:ID:YP_009209788.1(-1),ID:YP_009209790.1(-1)|neighbour_genes:head vertex assembly..,hypothetical protein|
MSIADLKSRLIKASTSKMTATLTKSKFFNDKDVVRTKIPMLNIAISGALDGGMQSGLTIFAGPSKHFKSNMGLTMVSAYMNKYPEAICLFYDSEFGITEAYLRAMKVDPERVIHTPIQSVEQLKVDMVNQLEAIERGEKVIIFIDSIGNMASKKETEDALNEKVVGDMTRAKSLKSLFRIVTPFFSIKDIPCVAVNHTIETIEMYSKTVMTGGTGVMYSADTVFIIGKRQIKETGKELEGFQFVLNAEKSRMVKEKSKFFIDVKFDGGIDPYSGLLDMAMEIGFVVKPKVGWYNREYLDVETGEMVREEKSWRAKDTNCTEFWGPLFKHEPFRDAIKRHYQLGAIDSNAVVDAEVDELIASKVEKYSAPVGKTKPSAADIENDLDMMEDLDE
>ID:YP_009213881.1 |[Escherichia phage vB_EcoM_VR26]||_Enterobacteria_phage_vB_EcoM_VR26_.gbk|uvsX|1179|NC_028957(171541):22328-23506:-1 ^GeneID:26640337^ Enterobacteria phage vB_EcoM_VR26, complete genome.|neighbours:ID:YP_009213880.1(-1),ID:YP_009213882.1(-1)|neighbour_genes:head vertex assembly..,hypothetical protein|
MSIADLKSRLIKASTSKMTATLTKSKFFNDKDVVRTKIPMLNIAISGALDGGMQSGLTIFAGPSKHFKSNMGLTMVSAYMNKYPEAICLFYDSEFGITEAYLRAMKVDPERVIHTPIQSVEQLKVDMVNQLEAIERGEKVIIFIDSIGNMASKKETEDALNEKVVGDMTRAKSLKSLFRIVTPFFSIKDIPCVAVNHTIETIEMYSKTVMTGGTGVMYSADTVFIIGKRQIKETGKELEGFQFVLNAEKSRMVKEKSKFFIDVKFDGGIDPYSGLLDMAMEIGFVVKPKVGWYNREYLDVETGEMVREEKSWRAKDTNCTEFWGPLFKHEPFRDAIKRHYQLGAIDSNAVVDAEVDELISSKVEKYSAPEGKSKPSAADIENDLDMMEDLDE
>ID:YP_009205735.1 |[Escherichia phage vb_EcoM-VR5]||_Enterobacteria_phage_vB_EcoM_VR5.gbk|uvsX|1173|NC_028881(170473):21239-22411:-1 ^GeneID:26632346^ Enterobacteria phage vB_EcoM_VR5, complete genome.|neighbours:ID:YP_009205734.1(-1),ID:YP_009205736.1(-1)|neighbour_genes:head vertex assembly..,hypothetical protein|
MSDLKSRLIKASTSKMTADLTKSKLFNGRDEVPTRIPMLNIALGGALNAGLQSGLTIFAAPSKHFKTLFGLTMVAAYMKKYPDAICLFYDSEFGASESYFRSMGVDLERVVHTPIQSVEQLKVDMTNQLEEITRGEKVIIFIDSIGNTASKKETEDALNEKVVGDMTRAKSLKSLFRIVTPYLTIKDIPCVAINHTAMEIGGMYPKEIMGGGTGILYSASTVFFISKRQVKDGTELTGYDFTLKAEKSRTVKEKSTFPITVNFEGGIDPFSGLLEMATEIGFVVKPKAGWYNRAFLDETTGEMVQEEKSWRAKATDCVEFWGPLFKHAPFRAAIENKYKLGAINSIKEVDDAVNDLINSRVSKNVAVKLSGDAQSAADIENDLEEMDLND
>ID:AWD90473.1 |[Erwinia phage Cronus]||_Erwinia_phage_Cronus_.gbk|RecA-like recombinat..|1164|MH059636(175774):18690-19853:-1 ^^ Erwinia phage Cronus, complete genome.|neighbours:ID:AWD90472.1(-1),ID:AWD90474.1(-1)|neighbour_genes:head assembly protei..,hypothetical protein|
MSLKERLIKASTSKMTSDLAKSKFFNDKDVVRTKIPMLNIAFAGDLTGGVQAGLTIFAGPSKHFKSNMSLTVISAYMNKHPDAICLFYDSEFGITPAYLKSQGVDPDRVVHTPVQSVEQLKVDMINQLEAIERGEKVIVFIDSIGNMASKKETEDALNEKVVADMTRAKALKSLFRIATPYFTIKNIPCIAVNHTIETIEMFSKTVMTGGTGPMYSADTVFIIGKRQIKDGTELEGYQFVLNAEKSRTVKEKSKFFIDVRFDGGIDPYSGLLDMALDLGFVVKPKNGWYSREYCDVNTGEMYREDKSWRAKDTSSTEFWGPLFKHEPFREAIKRRYQLGAIEHNVAVDEEVAKLIGSKVEDFKVPDRGPAQSAADTETELEDFMNEE
>ID:YP_009592922.1 |[Escherichia coli O157 typing phage 3]||_Escherichia_coli_O157_typing_phage_3_.gbk|recombinase A|1173|NC_041863(168733):127589-128761:1 ^GeneID:40068418^ Escherichia coli O157 typing phage 3, complete genome.|neighbours:ID:YP_009592921.1(1),ID:YP_009592923.1(1)|neighbour_genes:hypothetical protein,head assembly protei..|
MSDLKSRLIKASTSKMTADLTKSKLFNNRDEVPTRIPMLNIALGGALNAGLQSGLTIFAAPSKHFKTLFGLTMVAAYMKKYKDAICLFYDSEFGASESYFRSMGVDLDRVVHTPIQSVEQLKVDMTNQLDAIERGDKVIIFIDSIGNTASKKETEDALNEKVVGDMSRAKALKSLFRIVTPYLTIKDIPCVAINHTAMEIGGLYPKEIMGGGTGILYSANTVFFISKRQVKEGTELTGYDFTLKAEKSRTVKEKSTFPITVNFDGGIDPFSGLLEMATEIGFVVKPKAGWYAREFLDEETGEMIREEKSWRAKATDCVEFWGPLFKHKPFRDAIETKYKLGAISSIKEVDDAVNDLINCKATTKVPVKTSDAPSAADIENDLDEMEDFDE
>ID:YP_009593053.1 |[Escherichia coli O157 typing phage 6]||_Escherichia_coli_O157_typing_phage_6_.gbk|recombinase A|1173|NC_041864(160570):39972-41144:-1 ^GeneID:40068550^ Escherichia coli O157 typing phage 6, complete genome.|neighbours:ID:YP_009593052.1(-1),ID:YP_009593054.1(-1)|neighbour_genes:head assembly protei..,hypothetical protein|
MSDLKSRLIKASTSKMTADLTKSKLFNNRDEVPTRIPMLNIALGGALNAGLQSGLTIFAAPSKHFKTLFGLTMVAAYMKKYKDAICLFYDSEFGASESYFRSMGVDLDRVVHTPIQSVEQLKVDMTNQLDAIERGDKVIIFIDSIGNTASKKETEDALNEKVVGDMSRAKALKSLFRIVTPYLTIKDIPCVAINHTAMEIGGLYPKEIMGGGTGILYSANTVFFISKRQVKEGTELTGYDFTLKAEKSRTVKEKSTFPITVNFDGGIDPFSGLLEMATEIGFVVKPKAGWYAREFLDEETGEMIREEKSWRAKATDCVEFWGPLFKHKPFRDAIETKYKLGAISSIKEVDDAVNDLINCKATTKVPVKTSDAPSAADIENDLDEMEDFDE
>ID:YP_009225220.1 |[Escherichia phage APCEc01]||_Escherichia_phage_APCEc01_.gbk|RecA-like recombinat..|1173|NC_029091(168771):162102-163274:1 ^GeneID:26796173^ Escherichia phage APCEc01, complete genome.|neighbours:ID:YP_009225219.1(1),ID:YP_009225221.1(1)|neighbour_genes:hypothetical protein,hypothetical protein|
MSDLKSRLIKASTSKMTADLTKSKLFNNRDEVPTRIPMLNIALGGALNAGLQSGLTIFAAPSKHFKTLFGLTMVAAYMKKYKDAICLFYDSEFGASESYFRSMGVDLDRVVHTPIQSVEQLKVDMTNQLDAIERGDKVIIFIDSIGNTASKKETEDALNEKVVGDMSRAKALKSLFRIVTPYLTIKDIPCVAINHTAMEIGGLYPKEIMGGGTGILYSANTVFFISKRQVKEGTELTGYDFTLKAEKSRTVKEKSTFPITVNFDGGIDPFSGLLEMATEIGFVVKPKAGWYAREFLDEETGEMIREEKSWRAKATDCVEFWGPLFKHKPFRDAIETKYKLGAISSIKEVDDAVNDLINCKATTKVPVKTSDAPSAADIENDLDEMEDFDE
>ID:QAU03743.1 |[Escherichia phage AnYang]||_Escherichia_phage_AnYang_.gbk|RecA-like recombinat..|1182|MK234886(169215):157869-159050:-1 ^^ Escherichia phage AnYang, complete genome.|neighbours:ID:QAU03742.1(-1),ID:QAU03744.1(-1)|neighbour_genes:hypothetical protein,hypothetical protein|
MSDLKSRLIKASTSKMTADLTKSKLFNGRDEVPTRIPMLNIALGGALNAGLQSGLTIFAAPSKHFKTLFGLTMVAAYMKKYPDAICLFYDSEFGASESYFRSMGVDLERVVHTPIQSVEQLKVDMTNQLEEITRGEKVIIFIDSIGNTASKKETEDALNEKVVGDMTRAKSLKSLFRIVTPYLTIKDIPCVAINHTAMEIGGMYPKEIMGGGTGILYSASTVFFISKRQVKDGTELTGYDFTLKAEKSRTVKEKSTFPITVNFEGGIDPFSGLLEMATDIGFVVKPKAGWYNRAFLDETTGEMVQEEKAWRAKATDCVEFWGPLFKHAPFREAIENKYKLGAINSIKEVDDAVNDLINSRVSKNVAVKLGGNTQSAADIESDLENMNFVSDHD
> |[Tevenvirinae Escherichia_phage_CF2]||_Escherichia_phage_CF2.gb|Phage recombination ..|1182|NC_041919.1(168188):135141-136322:1 ^RAST2:fig|1198136.52.peg.217^ Tevenvirinae Escherichia_phage_CF2|neighbours:(1),(1)|neighbour_genes:glucosyl transferase,Phage capsid and sca..|
MSIADLKSRLIKASTSKMTAELTTSKFFNEKDVIRTKIPMLNIAISGAIDGGMQSGLTIFAGPSKHFKSNMSLTMVAAYLNKYPDAVCLFYDSEFGITPAYLRSMGVDPERVIHTPIQSVEQLKIDMVNQLEAIERGEKVIVFIDSIGNMASKKETEDALNEKSVADMTRAKSLKSLFRIVTPYFSIKNIPCVAVNHTIETIEMFSKTVMTGGTGVMYSADTVFIIGKRQIKDGSDLQGYQFVLNVEKSRTVKEKSKFFIDVKFDGGIDPYSGLLDMALELGFVVKPKNGWYAREFLDEETGEMIREEKSWRAKDTNCTTFWGPLFKHQPFRDAIKRAYQLGAIDSNEIVEAEVDELINSKVEKFKSPESKSKSAADLETDLEQLSDMEEFNE
>ID:QBO61052.1 |[Escherichia phage D5505]||_Escherichia_phage_D5505_.gbk|putative recombinase|1182|MK327929(168049):20865-22046:-1 ^^ Escherichia phage D5505, complete genome.|neighbours:ID:QBO61051.1(-1),ID:QBO61053.1(-1)|neighbour_genes:putative head assemb..,hypothetical protein|
MSIADLKSRLIKASTSKMTAELTTSKFFNEKDVIRTKIPMLNIAISGAIDGGMQSGLTIFAGPSKHFKSNMSLTMVAAYLNKYPDAVCLFYDSEFGITPAYLRSMGVDPERVIHTPIQSVEQLKIDMVNQLEAIERGEKVIVFIDSIGNMASKKETEDALNEKSVADMTRAKSLKSLFRIVTPYFSIKNIPCVAVNHTIETIEMFSKTVMTGGTGVMYSADTVFIIGKRQIKDGSDLQGYQFVLNVEKSRTVKEKSKFFIDVKFDGGIDPYSGLLDMALELGFVVKPKNGWYAREFLDEETGEMIREEKSWRAKDTNCTTFWGPLFKHQPFRDAIKRAYQLGAIDSNEIVEAEVDELINSKVEKFKSPESKSKSAADLETDLEQLSDMEEFNE
>ID:YP_009601990.1 |[Escherichia phage ECD7]||_Escherichia_phage_ECD7_.gbk|uvsX|1071|NC_041936(164706):15217-16287:-1 ^GeneID:40077844^ Escherichia phage ECD7, complete genome.|neighbours:ID:YP_009601989.1(-1),ID:YP_009601991.1(-1)|neighbour_genes:head vertex assembly..,hypothetical protein|
MSVLEKLKKNSTLKTTAVLSKSSFFNEKTNTRTKIPMLNIAFSGDLKKGFQSGLIFFAGPSKHFKSNMGLTCVSAYMKQNPDAACLFFDSEFGITPAYLESMGVDPDRVVHVPIKNIEELKFEIMNQLEQITREDKVIIFIDSIGNLASKKEVEDAINEKSAQDMTRAKALKGLFRMVTPYLTMNDIPCIAINHTYETQEMFSKTVMSGGTGAMYSANEVFIIGRRQQKEGTEITGYDFILNAEKSRTVKEKSKFPISVTFSGGIDPYSGLLELAVELGWVVKPSNGWYSRSILNTETGEMETEERKFRAKETNSIEFWKPLLTNDKFNEAINDHYKLGQVISDEAVDKEIEDMLA
>ID:YP_009102516.1 |[Escherichia phage ECML-134]||_Escherichia_phage_ECML-134_.gbk|hypothetical protein|1182|NC_025449(166783):20530-21711:-1 ^GeneID:22111699^ Escherichia phage ECML-134, complete genome.|neighbours:ID:YP_009102515.1(-1),ID:YP_009102517.1(-1)|neighbour_genes:hypothetical protein,hypothetical protein|
MSIADLKSRLIKASTSKMTAELTTSKFFNEKDVIRTKIPMLNIAISGAIDGGMQSGLTIFAGPSKHFKSNMSLTMVAAYLNKYPDAVCLFYDSEFGITPAYLRSMGVDPERVIHTPIQSVEQLKIDMVNQLEAIERGEKVIVFIDSIGNMASKKETEDALNEKSVADMTRAKSLKSLFRIVTPYFSIKNIPCVAVNHTIETIEMFSKTVMTGGTGVMYSADTVFIIGKRQIKDGSDLQGYQFVLNVEKSRTVKEKSKFFIDVKFDGGIDPYSGLLDMALELGFVVKPKNGWYAREFLDEETGEMIREEKSWRAKDTNCTTFWGPLFKHQPFRDAIKRAYQLGAIDSNEIVEAEVDELINSKVEKFKSPESKSKSAADLETDLEQLSDMEEFNE
>ID:QAY00067.1 |[Escherichia phage EcWhh-1]||_Escherichia_phage_EcWhh-1.gbk|hypothetical protein|1182|MH791409(170524):82626-83807:-1 ^^ UNVERIFIED: Escherichia phage EcWhh-1, complete genome.|neighbours:ID:QAY00066.1(-1),ID:QAY00068.1(-1)|neighbour_genes:head vertex assembly..,hypothetical protein|
MSDLKSRLIKASTSKMTADLTKSKLFNGRDEVPTRIPMLNIALGGALNAGLQSGLTIFAAPSKHFKTLFGLTMVAAYMKKYPDAICLFYDSEFGASESYFRSMGVDLERVVHTPIQSVEQLKVDMTNQLEEITRGEKVIIFIDSIGNTASKKETEDALNEKVVGDMTRAKSLKSLFRIVTPYLTIKDIPCVAINHTAMEIGGMYPKEIMGGGTGILYSASTVFFISKRQVKDGTELTGYDFTLKAEKSRTVKEKSTFPITVNFEGGIDPFSGLLEMATDIGFVVKPKAGWYNRAFLDETTGEMVQEEKAWRAKATDCVEFWGPLFKHAPFREAIENKYKLGAINSIKEVDDAVNDLINSRVSKNVSVKLGGNTQSAADIESDLENMNFVSDHD
> |[Tevenvirinae Escherichia_phage_HP3]||_Escherichia_phage_HP3.gb|Phage recombination ..|1173|NC_041920.1(170254):31912-33084:-1 ^RAST2:fig|1198136.53.peg.65^ Tevenvirinae Escherichia_phage_HP3|neighbours:(-1),(-1)|neighbour_genes:Phage capsid and sca..,Phage protein|
MSDLKSRLIKASTSKMTADLTKSKLFNNRDEVPTRIPMLNIALGGALNAGLQSGLTIFAAPSKHFKTLFGLTMVAAYMKKYKDAICLFYDSEFGASESYFRSMGVDLDRVVHTPIQSVEQLKVDMTNQLDAIERGDKVIIFIDSIGNTASKKETEDALNEKVVGDMSRAKALKSLFRIVTPYLTIKDIPCVAINHTAMEIGGLYPKEIMGGGTGILYSANTVFFISKRQVKEGTELTGYDFTLKAEKSRTVKEKSTFPITVNFDGGIDPFSGLLEMATEIGFVVKPKAGWYAREFLDEETGEMIREEKSWRAKATDCVEFWGPLFKHKPFRDAIETKYKLGAISSIKEVDDAVNDLINCKATTKVPVKASDAPSAADIENDLDEMEDFDE
>ID:YP_009148489.1 |[Escherichia phage HY01]||_Escherichia_phage_HY01_.gbk|putative RecA-like r..|1182|NC_027349(166977):21058-22239:-1 ^GeneID:24722668^ Escherichia phage HY01, complete genome.|neighbours:ID:YP_009148488.1(-1),ID:YP_009148490.1(-1)|neighbour_genes:putative head vertex..,putative beta-glucos..|
MSIADLKSRLIKASTSKMTAELTTSKFFNEKDVIRTKIPMLNIAISGAIDGGMQSGLTIFAGPSKHFKSNMSLTMVAAYLNKYPDAVCLFYDSEFGITPAYLRSMGVDPERVIHTPIQSVEQLKIDMVNQLEAIERGEKVIVFIDSIGNMASKKETEDALNEKSVADMTRAKSLKSLFRIVTPYFSIKNIPCVAVNHTIETIEMFSKTVMTGGTGVMYSADTVFIIGKRQIKDGSDLQGYQFVLNVEKSRTVKEKSKFFIDVKFDGGIDPYSGLLDMALELGFVVKPKNGWYAREFLDEETGEMIREEKSWRAKDTNCTTFWGPLFKHQPFRDAIKRAYQLGAIDSNEIVEAEVDELINSKVEKFKSPESKSKSAADLETDLDQLSDMEEFNE
>ID:YP_009284146.1 |[Escherichia phage HY03]||_Escherichia_phage_HY03.gbk|putative recA-like r..|930|NC_031047(170770):99514-100443:1 ^GeneID:29079014^ Escherichia phage HY03, complete genome.|neighbours:ID:YP_009284145.1(1),ID:YP_009284147.1(1)|neighbour_genes:putative beta-glucos..,hypothetical protein|
MSIADLKSRLIKASTSKMTAELTKSKFFNEKDVVRTKIPMLNIAISGALDGGMQSGLTIFAGPSKHFKSNMSLTMVAAYLNKYPDAICLFYDSEFGITPAYLKSMGVDPERVIHTPIQSVEQLKIDMVNQLETIERGEKVIVFIDSIGNMASKKETEDALNEKSVADMTRAKSLKSLFRIVTPYFSIKNIPCVAVNHTIETIELFSKTVMTGGCVIAGTKIQMSDGSTKAVEDIRPGERVKTMVGDNEVTYVWDPETLAEGTPECFEIEFEDGYKVTTSDTHKFLVMVKDIPTWVEAKDLVAGMDCVVR
>ID:YP_009284148.1 |[Escherichia phage HY03]||_Escherichia_phage_HY03.gbk|hypothetical protein|648|NC_031047(170770):101352-101999:1 ^GeneID:29079016^ Escherichia phage HY03, complete genome.|neighbours:ID:YP_009284147.1(1),ID:YP_009284149.1(1)|neighbour_genes:hypothetical protein,putative head vertex..|
MKIKSVKSVGKKEVYDLSVADVEHYVLENGIVTHNTGVMYSADTVFIIGKRQIKDGSDLQGYQFVLNVEKSRTVKEKSKFFIDVKFDGGIDPYSGLLDMALELGFVVKPKNGWYAREFLDEETGEMIREEKSWRAKDTNCTTFWGPLFKHQPFRDAIKRAYQLGAIDSNEIVEAEVDELINSKVEKFKSPESKSKSAADLETDLEQLSDMEEFNE
>ID:BBG28563.1 |[Escherichia phage KIT03]||_Escherichia_phage_KIT03_.gbk|RecA-like recombinas..|1182|AP018932(166848):21482-22663:-1 ^^ Escherichia phage KIT03 DNA, complete sequence.|neighbours:ID:BBG28562.1(-1),ID:BBG28564.1(-1)|neighbour_genes:head vertex assembly..,beta-glucosyl-HMC-al..|
MSIADLKSRLIKASTSKMTAELTTSKFFNEKDVIRTKIPMLNIAISGAIDGGMQSGLTIFAGPSKHFKSNMSLTMVAAYLNKYPDAVCLFYDSEFGITPAYLRSMGVDPERVIHTPIQSVEQLKIDMVNQLEAIERGEKVIVFIDSIGNMASKKETEDALNEKSVADMTRAKSLKSLFRIVTPYFSIKNIPCVAVNHTIETIEMFSKTVMTGGTGVMYSADTVFIIGKRQIKDGSDLQGYQFVLNVEKSRTVKEKSKFFIDVKFDGGIDPYSGLLDMALELGFVVKPKNGWYAREFLDEETGEMIREEKSWRAKDTNCTTFWGPLFKHQPFRDAIKRAYQLGAIDSNEIVEAEVDELINSKVEKFKSPESKSKSAADLETDLEQLSDMEEFNE
>ID:YP_008060562.1 |[Escherichia phage Lw1]||_Escherichia_phage_Lw1_.gbk|uvsX|1146|NC_021344(176227):21151-22296:-1 ^GeneID:16205010^ Escherichia phage Lw1, complete genome.|neighbours:ID:YP_008060561.1(-1),ID:YP_008060563.1(-1)|neighbour_genes:membrane-associated ..,DNA polymerase|
MSNKALLKKLIKNSNSQSASILSESDVFNNITKTRTRVPILNLVLSGAFDGGLTSGLTLIAGPSKHFKSNLGLVAVAAYLKANEDAVCLFYDSEKGVTKSYLKSMGVDPDRVVYTRITTVEQLRNDVVSQLDALERGDKVIIFVDSVGNTASKKELKDALEDNDKQDMTRAKALKGMFRMVTPYLADIDIPMVCICHTYDTQEMYSKKVISGGTGLMYSADTAIILGKQQVKEGTEVVGYDFIMNVEKSRFVKEKSKFPLHVTYEGGISMFSGLLDLAMEMNFVQTPTKGWRGRAFLNTETGELELEEKKWREAETNCIEFWKPLFKHQPFIDAIQDKYRIPDKEITDGAALEDLYSDDVVESNKVDFDDDIPDDVDLMEE
>ID:YP_009323936.1 |[Escherichia phage MX01]||_Escherichia_phage_MX01_.gbk|UvsX RecA-like recom..|1173|NC_031934(168929):21269-22441:-1 ^GeneID:30308845^ Escherichia phage MX01, complete genome.|neighbours:ID:YP_009323935.1(-1),ID:YP_009323937.1(-1)|neighbour_genes:hypothetical protein,hypothetical protein|
MSDLKSRLIKASTSKMTADLTKSKLFNGRDEVPTRIPMLNIALGGALNAGLQSGLTIFAAPSKHFKTLFGLTMVAAYMKKYPDAICLFYDSEFGASESYFRSMGVDLERVVHTPIQSVEQLKVDMTNQLEEITRGEKVIIFIDSIGNTASKKETEDALNEKVVGDMTRAKSLKSLFRIVTPYLTIKDIPCVAINHTAMEIGGMYPKEIMGGGTGILYSASTVFFISKRQVKDGTELTGYDFTLKAEKSRTVKEKSTFPITVNFEGGIDPFSGLLEMATDIGFVVKPKAGWYNRAFLDETTGEMVQEEKAWRAKATDCVEFWGPLFKHAPFREAIENKYKLGAINSIKEVDDAVNDLINSRVSKNVAVKLGGNTQSAADIENDLEEMDLDD
>ID:AYR03952.1 |[Escherichia phage OLB35]||_Escherichia_phage_OLB35_.gbk|RecA-like recombinat..|1173|MH992122(169140):22927-24099:-1 ^^ UNVERIFIED: Escherichia phage OLB35, complete genome.|neighbours:ID:AYR03951.1(-1),ID:AYR03953.1(-1)|neighbour_genes:head vertex assembly..,hypothetical protein|
MSDLKSRLIKASTSKMTADLTKSKLFNNRDEVPTRIPMLNIALGGALNAGLQSGLTIFAAPSKHFKTLFGLTMVAAYMKKYKDAICLFYDSEFGASESYFRSMGVDLDRVVHTPIQSVEQLKVDMTNQLDAIERGDKVIIFIDSIGNTASKKETEDALNEKVVGDMSRAKALKSLFRIVTPYLTIKDIPCVAINHTAMEIGGLYPKEIMGGGTGILYSANTVFFISKRQVKEGTELTGYDFTLKAEKSRTVKEKSTFPITVNFDGGIDPFSGLLEMATEIGFVVKPKAGWYAREFLDEETGEMIREEKSWRAKATDCVEFWGPLFKHKPFRDAIETKYKLGAISSIKEVDDAVNDLINCKATTKVPVKASDAPSAADIENDLDEMEDFDE
>ID:ANH49822.1 |[Escherichia phage PE37]||_Escherichia_phage_PE37_.gbk|RecA-like recombinat..|1182|KU925172(166423):141191-142372:1 ^^ Escherichia phage PE37, complete genome.|neighbours:ID:ANH49821.1(1),ID:ANH49823.1(1)|neighbour_genes:glucosyl transferase,capsid and scaffold ..|
MSIADLKSRLIKASTSKMTAELTTSKFFNEKDVIRTKIPMLNIAISGAIDGGMQSGLTIFAGPSKHFKSNMSLTMVAAYLNKYPDAVCLFYDSEFGITPAYLRSMGVDPERVIHTPIQSVEQLKIDMVNQLEAIERGEKVIVFIDSIGNMASKKETEDALNEKSVADMTRAKSLKSLFRIVTPYFSIKNIPCVAVNHTIETIEMFSKTVMTGGTGVMYSADTVFIIGKRQIKDGSDLQGYQFVLNVEKSRTVKEKSKFFIDVKFDGGIDPYSGLLDMALELGFVVKPKNGWYAREFLDEETGEMIREEKSWRAKDTNCTTFWGPLFKHQPFRDAIKRAYQLGAIDSNEIVEAEVDELINSKVEKFKSPESKSKSAADLETDLEQLSDMEEFNE
>ID:BBC14378.1 |[Escherichia phage PP01]||_Escherichia_phage_PP01.gbk|uvsX|1182|LC348379(167812):21624-22805:-1 ^^ Escherichia phage PP01 DNA, complete sequence.|neighbours:ID:BBC14377.1(-1),ID:BBC14379.1(-1)|neighbour_genes:40,b-gt|
MSIADLKSRLIKASTSKMTAELTTSKFFNEKDVIRTKIPMLNIAISGAIDGGMQSGLTIFAGPSKHFKSNMSLTMVAAYLNKYPDAVCLFYDSEFGITPAYLRSMGVDPERVIHTPIQSVEQLKIDMVNQLEAIERGEKVIVFIDSIGNMASKKETEDALNEKSVADMTRAKSLKSLFRIVTPYFSIKNIPCVAVNHTIETIEMFSKTVMTGGTGVMYSADTVFIIGKRQIKDGSDLQGYQFVLNVEKSRTVKEKSKFFIDVKFDGGIDPYSGLLDMALELGFVVKPKNGWYAREFLDEETGEMIREEKSWRAKDTNCTTFWGPLFKHQPFRDAIKRAYQLGAIDSNEIVEAEVDELINSKVEKFKSPESKSKSAADLETDLDQLSDMEEFNE
>ID:AWY07956.1 |[Escherichia phage SF]||_Escherichia_phage_SF_.gbk|RecA-like recombinat..|1173|MH359124(168695):98504-99676:1 ^^ Escherichia phage SF, complete genome.|neighbours:ID:AWY07955.1(1),ID:AWY07957.1(1)|neighbour_genes:hypothetical protein,hypothetical protein|
MSDLKSRLIKASTSKMTADLTKSKLFNNRDEVPTRIPMLNIALGGALNAGLQSGLTIFAAPSKHFKTLFGLTMVAAYMKKYKDAICLFYDSEFGASESYFRSMGVDLDRVVHTPIQSVEQLKVDMTNQLDAIERGDKVIIFIDSIGNTASKKETEDALNEKVVGDMSRAKALKSLFRIVTPYLTIKDIPCVAINHTAMEIGGLYPKEIMGGGTGILYSANTVFFISKRQVKEGTELTGYDFTLKAEKSRTVKEKSTFPITVNFDGGIDPFSGLLEMATEIGFVVKPKAGWYAREFLDEETGEMIREEKSWRAKATDCVEFWGPLFKHKPFRDAIETKYKLGAISSIKEVDDAVNDLINCKATTKVPVKTSDAPSAADIENDLDEMEDFDE
>ID:YP_009608362.1 |[Escherichia phage ST0]||_Escherichia_phage_ST0.gbk|hypothetical protein|1173|NC_041990(170496):38801-39973:1 ^GeneID:40084384^ Escherichia phage ST0, complete genome.|neighbours:ID:YP_009608361.1(1),ID:YP_009608363.1(1)|neighbour_genes:hypothetical protein,hypothetical protein|
MSDLKSRLIKASTSKMTADLTKSKLFNNRDEVPTRIPMLNIALGGALNAGLQSGLTIFAAPSKHFKTLFGLTMVAAYMKKYKDAICLFYDSEFGASESYFRSMGVDLDRVVHTPIQSVEQLKVDMTNQLDAIERGDKVIIFIDSIGNTASKKETEDALNEKVVGDMSRAKALKSLFRIVTPYLTIKDIPCVAINHTAMEIGGLYPKEIMGGGTGILYSANTVFFISKRQVKEGTELTGYDFTLKAEKSRTVKEKSTFPITVNFDGGIDPFSGLLEMATEIGFVVKPKAGWYAREFLDEETGEMIREEKSWRAKATDCVEFWGPLFKHKPFRDAIETKYKLGAISSIKEVDDAVNDLINCKATTKVPVKTSDAPSAADIENDLDEMEDFDE
>ID:BBC14656.1 |[Escherichia phage T2]||_Escherichia_phage_T2.gbk|uvsX|1182|LC348380(163825):21035-22216:-1 ^^ Escherichia phage T2 DNA, complete sequence.|neighbours:ID:BBC14655.1(-1),ID:BBC14657.1(-1)|neighbour_genes:40,b-gt|
MSIADLKSRLIKASTSKMTAELTTSKFFNEKDVIRTKIPMLNIAISGAIDGGMQSGLTIFAGPSKHFKSNMSLTMVAAYLNKYPDAVCLFYDSEFGITPAYLRSMGVDPERVIHTPIQSVEQLKIDMVNQLEAIERGEKVIVFIDSIGNMASKKETEDALNEKSVADMTRAKSLKSLFRIVTPYFSIKNIPCVAVNHTIETIEMFSKTVMTGGTGVMYSADTVFIIGKRQIKDGSDLQGYQFVLNVEKSRTVKEKSKFFIDVKFDGGIDPYSGLLDMALELGFVVKPKNGWYAREFLDEETGEMIREEKSWRAKDTNCTTFWGPLFKHQPFRDAIKRAYQLGAIDSNEIVEAEVDELINSKVEKFKSPESKSKSAADLETDLEQLSDMEEFNE
>ID:YP_009281381.1 |[Escherichia phage UFV-AREG1]||_Escherichia_phage_UFV-AREG1_.gbk|RecA-like recombinat..|1182|NC_031030(170788):21073-22254:-1 ^GeneID:29063574^ Escherichia phage UFV-AREG1, complete genome.|neighbours:ID:YP_009281380.1(-1),ID:YP_009281382.1(-1)|neighbour_genes:putative head vertex..,beta-glucosyl-HMC-al..|
MSIADLKSRLIKASTSKMTAELTTSKFFNEKDVIRTKIPMLNIAISGAIDGGMQSGLTIFAGPSKHFKSNMSLTMVAAYLNKYPDAVCLFYDSEFGITPAYLRSMGVDPERVIHTPIQSVEQLKIDMVNQLEAIERGEKVIVFIDSIGNMASKKETEDALNEKSVADMTRAKSLKSLFRIVTPYFSIKNIPCVAVNHTIETIEMFSKTVMTGGTGVMYSADTVFIIGKRQIKDGSDLQGYQFVLNVEKSRTVKEKSKFFIDVKFDGGIDPYSGLLDMALELGFVVKPKNGWYAREFLDEETGEMIREEKSWRAKDTNCTTFWGPLFKHQPFRDAIKRAYQLGAIDSNEIVEAEVDELINSKVEKFKSPESKSKSAADLETDLEQLSDMEEFNE
>ID:YP_009323240.1 |[Escherichia phage WG01]||_Escherichia_phage_WG01_.gbk|UvsX RecA-like recom..|1173|NC_031928(169936):20702-21874:-1 ^GeneID:30308366^ Escherichia phage WG01, complete genome.|neighbours:ID:YP_009323239.1(-1),ID:YP_009323241.1(-1)|neighbour_genes:hypothetical protein,hypothetical protein|
MSDLKSRLIKASTSKMTADLTKSKLFNGRDEVPTRIPMLNIALGGALNAGLQSGLTIFAAPSKHFKTLFGLTMVAAYMKKYPDAICLFYDSEFGASESYFRSMGVDLERVVHTPIQSVEQLKVDMTNQLEEITRGEKVIIFIDSIGNTASKKETEDALNEKVVGDMTRAKSLKSLFRIVTPYLTIKDIPCVAINHTAMEIGGMYPKEIMGGGTGILYSASTVFFISKRQVKDGTELTGYDFTLKAEKSRTVKEKSTFPITVNFEGGIDPFSGLLEMATDIGFVVKPKAGWYNRAFLDETTGEMVQEEKAWRAKATDCVEFWGPLFKHAPFREAIENKYKLGAINSIKEVDDAVNDLINSRVSKNVAVKLGGNTQSAADIESDLEEMDLDD
>ID:YP_009030649.1 |[Escherichia phage vB_EcoM_112]||_Escherichia_phage_e112_.gbk|RecA-like recombinat..|1182|NC_024125(168470):22914-24095:-1 ^GeneID:19485192^ Escherichia phage e11/2, complete genome.|neighbours:ID:YP_009030648.1(-1),ID:YP_009030650.1(-1)|neighbour_genes:head vertex assembly..,beta-glucosyl-HMC-al..|
MSIADLKSRLIKASTSKMTAELTTSKFFNEKDVIRTKIPMLNIAISGAIDGGMQSGLTIFAGPSKHFKSNMSLTMVAAYLNKYPDAVCLFYDSEFGITPAYLRSMGVDPERVIHTPIQSVEQLKIDMVNQLEAIERGEKVIVFIDSIGNMASKKETEDALNEKSVADMTRAKSLKSLFRIVTPYFSIKNIPCVAVNHTIETIEMFSKTVMTGGTGVMYSADTVFIIGKRQIKDGSDLQGYQFVLNVEKSRTVKEKSKFFIDVKFDGGIDPYSGLLDMALELGFVVKPKNGWYAREFLDEETGEMIREEKSWRAKDTNCTTFWGPLFKHQPFRDAIKRAYQLGAIDSNEIVEAEVDELINSKVEKFKSPESKSKSAADLETDLEQLSDMEEFNE
>ID:AYN56376.1 |[Escherichia phage p000v]||_Escherichia_phage_p000v_.gbk|recombination and re..|1173|MK047717(167803):127046-128218:1 ^^ Escherichia phage p000v, complete genome.|neighbours:ID:AYN56375.1(1),ID:AYN56377.1(1)|neighbour_genes:hypothetical protein,head formation prote..|
MSDLKSRLIKASTSKMTADLTKSKLFNNRDEVPTRIPMLNIALGGALNAGLQSGLTIFAAPSKHFKTLFGLTMVAAYMKKYKDAICLFYDSEFGASESYFRSMGVDLDRVVHTPIQSVEQLKVDMTNQLDAIERGDKVIIFIDSIGNTASKKETEDALNEKVVGDMSRAKALKSLFRIVTPYLTIKDIPCVAINHTAMEIGGLYPKEIMGGGTGILYSANTVFFISKRQVKEGTELTGYDFTLKAEKSRTVKEKSTFPITVNFDGGIDPFSGLLEMATEIGFVVKPKAGWYAREFLDEETGEMIREEKSWRAKATDCVEFWGPLFKHKPFRDAIEMKYKLGAISSIKEVDDAVNDLINCKATTKVPVKASDAPSAADIENDLDEMEDFDE
>ID:AYN56560.1 |[Escherichia phage p000y]||_Escherichia_phage_p000y_.gbk|recombination and re..|1173|MK047718(169872):69542-70714:1 ^^ Escherichia phage p000y, complete genome.|neighbours:ID:AYN56559.1(1),ID:AYN56561.1(1)|neighbour_genes:hypothetical protein,head formation prote..|
MSDLKSRLIKASTSKMTADLTKSKLFNNRDEVPTRIPMLNIALGGALNAGLQSGLTIFAAPSKHFKTLFGLTMVAAYMKKYKDAICLFYDSEFGASESYFRSMGVDLDRVVHTPIQSVEQLKVDMTNQLDAIERGDKVIIFIDSIGNTASKKETEDALNEKVVGDMSRAKALKSLFRIVTPYLTIKDIPCVAINHTAMEIGGLYPKEIMGGGTGILYSANTVFFISKRQVKEGTELTGYDFTLKAEKSRTVKEKSTFPITVNFDGGIDPFSGLLEMATEIGFVVKPKAGWYAREFLDEETGEMIREEKSWRAKATDCVEFWGPLFKHKPFRDAIETKYKLGAISSIKEVDDAVNDLINCKATTKVPVKTSDAPSAADIENDLDEMEDFDE
>ID:YP_009210233.1 |[Escherichia phage slur02]||_Escherichia_phage_slur02_.gbk|hypothetical protein|1182|NC_028927(167298):92894-94075:-1 ^GOA:A0A0M7QBP4,GeneID:26636766,InterPro:IPR013765,InterPro:IPR020587,InterPro:IPR020588,InterPro:IPR027417,UniProtKB/TrEMBL:A0A0M7QBP4^ Escherichia phage slur02, complete genome.|neighbours:ID:YP_009210232.1(-1),ID:YP_009210234.1(-1)|neighbour_genes:putative head vertex..,hypothetical protein|
MSIADLKSRLIKASTSKMTAELTTSKFFNEKDVIRTKIPMLNIAISGAIDGGMQSGLTIFAGPSKHFKSNMSLTMVAAYLNKYPDAVCLFYDSEFGITPAYLRSMGVDPERVIHTPIQSVEQLKIDMVNQLEAIERGEKVIVFIDSIGNMASKKETEDALNEKSVADMTRAKSLKSLFRIVTPYFSIKNIPCVAVNHTIETIEMFSKTVMTGGTGVMYSADTVFIIGKRQIKDGSDLQGYQFVLNVEKSRTVKEKSKFFIDVKFDGGIDPYSGLLDMALELGFVVKPKNGWYAREFLDEETGEMIREEKSWRAKDTNCTTFWGPLFKHQPFRDAIKRAYQLGAIDSNEIVEAEVDELINSKVEKFKSPESKSKSAADLETDLEQLSDMEEFNE
>ID:YP_009625205.1 |[Escherichia phage slur03]||_Escherichia_phage_slur03_.gbk|RecA-like recombinat..|1182|NC_042129(167467):147197-148378:1 ^GOA:A0A0M7Q9C8,GeneID:40102087,InterPro:IPR013765,InterPro:IPR020587,InterPro:IPR020588,InterPro:IPR027417,UniProtKB/TrEMBL:A0A0M7Q9C8^ Escherichia phage slur03, complete genome.|neighbours:ID:YP_009625204.1(1),ID:YP_009625206.1(1)|neighbour_genes:hypothetical protein..,putative head vertex..|
MSIADLKSRLIKASTSKMTAELTTSKFFNEKDVIRTKIPMLNIAISGAIDGGMQSGLTIFAGPSKHFKSNMSLTMVAAYLNKYPDAVCLFYDSEFGITPAYLRSMGVDPERVIHTPIQSVEQLKIDMVNQLEAIERGEKVIVFIDSIGNMASKKETEDALNEKSVADMTRAKSLKSLFRIVTPYFSIKNIPCVAVNHTIETIEMFSKTVMTGGTGVMYSADTVFIIGKRQIKDGSDLQGYQFVLNVEKSRTVKEKSKFFIDVKFDGGIDPYSGLLDMALELGFVVKPKNGWYAREFLDEETGEMIREEKSWRAKDTNCTTFWGPLFKHQPFRDAIKRAYQLGAIDSNEIVEAEVDELINSKVEKFKSPESKSKSAADLETDLEQLSDMEEFNE
>ID:YP_009625264.1 |[Escherichia phage slur04]||_Escherichia_phage_slur04_.gbk|recombinase A|1182|NC_042130(167298):7407-8588:-1 ^GOA:A0A0M7Q9K3,GeneID:40102171,InterPro:IPR013765,InterPro:IPR020587,InterPro:IPR020588,InterPro:IPR027417,UniProtKB/TrEMBL:A0A0M7Q9K3^ Escherichia phage slur04, complete genome.|neighbours:ID:YP_009625263.1(-1),ID:YP_009625265.1(-1)|neighbour_genes:Head assembly gene p..,hypothetical protein|
MSIADLKSRLIKASTSKMTAELTTSKFFNEKDVIRTKIPMLNIAISGAIDGGMQSGLTIFAGPSKHFKSNMSLTMVAAYLNKYPDAVCLFYDSEFGITPAYLRSMGVDPERVIHTPIQSVEQLKIDMVNQLEAIERGEKVIVFIDSIGNMASKKETEDALNEKSVADMTRAKSLKSLFRIVTPYFSIKNIPCVAVNHTIETIEMFSKTVMTGGTGVMYSADTVFIIGKRQIKDGSDLQGYQFVLNVEKSRTVKEKSKFFIDVKFDGGIDPYSGLLDMALELGFVVKPKNGWYAREFLDEETGEMIREEKSWRAKDTNCTTFWGPLFKHQPFRDAIKRAYQLGAIDSNEIVEAEVDELINSKVEKFKSPESKSKSAADLETDLEQLSDMEEFNE
>ID:YP_009197410.1 |[Escherichia phage slur07]||_Escherichia_phage_slur07_.gbk|recombinase A|1182|NC_028780(167124):140798-141979:1 ^GOA:A0A0M7QBB4,GeneID:26624592,InterPro:IPR013765,InterPro:IPR020587,InterPro:IPR020588,InterPro:IPR027417,UniProtKB/TrEMBL:A0A0M7QBB4^ Escherichia phage slur07, complete genome.|neighbours:ID:YP_009197409.1(1),ID:YP_009197411.1(1)|neighbour_genes:hypothetical protein,Head assembly gene p..|
MSIADLKSRLIKASTSKMTAELTTSKFFNEKDVIRTKIPMLNIAISGAIDGGMQSGLTIFAGPSKHFKSNMSLTMVAAYLNKYPDAVCLFYDSEFGITPAYLRSMGVDPERVIHTPIQSVEQLKIDMVNQLEAIERGEKVIVFIDSIGNMASKKETEDALNEKSVADMTRAKSLKSLFRIVTPYFSIKNIPCVAVNHTIETIEMFSKTVMTGGTGVMYSADTVFIIGKRQIKDGSDLQGYQFVLNVEKSRTVKEKSKFFIDVKFDGGIDPYSGLLDMALELGFVVKPKNGWYAREFLDEETGEMIREEKSWRAKDTNCTTFWGPLFKHQPFRDAIKRAYQLGAIDSNEIVEAEVDELINSKVEKFKSPESKSKSAADLETDLEQLSDMEEFNE
>ID:CUL02750.1 |[Escherichia phage slur08]||_Escherichia_phage_slur08_.gbk|recombinase A|1182|LN881733(167467):144444-145625:1 ^GOA:A0A0M7QBI6,InterPro:IPR013765,InterPro:IPR020587,InterPro:IPR020588,InterPro:IPR027417,UniProtKB/TrEMBL:A0A0M7QBI6^ Escherichia phage slur08, complete genome.|neighbours:ID:CUL02749.1(1),ID:CUL02751.1(1)|neighbour_genes:hypothetical protein,Head assembly gene p..|
MSIADLKSRLIKASTSKMTAELTTSKFFNEKDVIRTKIPMLNIAISGAIDGGMQSGLTIFAGPSKHFKSNMSLTMVAAYLNKYPDAVCLFYDSEFGITPAYLRSMGVDPERVIHTPIQSVEQLKIDMVNQLEAIERGEKVIVFIDSIGNMASKKETEDALNEKSVADMTRAKSLKSLFRIVTPYFSIKNIPCVAVNHTIETIEMFSKTVMTGGTGVMYSADTVFIIGKRQIKDGSDLQGYQFVLNVEKSRTVKEKSKFFIDVKFDGGIDPYSGLLDMALELGFVVKPKNGWYAREFLDEETGEMIREEKSWRAKDTNCTTFWGPLFKHQPFRDAIKRAYQLGAIDSNEIVEAEVDELINSKVEKFKSPESKSKSAADLETDLEQLSDMEEFNE
>ID:CUL02818.1 |[Escherichia phage slur11]||_Escherichia_phage_slur11_.gbk|recombinase A|1182|LN881734(167298):10953-12134:-1 ^GOA:A0A0M7QC54,InterPro:IPR013765,InterPro:IPR020587,InterPro:IPR020588,InterPro:IPR027417,UniProtKB/TrEMBL:A0A0M7QC54^ Escherichia phage slur11, complete genome.|neighbours:ID:CUL02817.1(-1),ID:CUL02819.1(-1)|neighbour_genes:Head assembly gene p..,hypothetical protein|
MSIADLKSRLIKASTSKMTAELTTSKFFNEKDVIRTKIPMLNIAISGAIDGGMQSGLTIFAGPSKHFKSNMSLTMVAAYLNKYPDAVCLFYDSEFGITPAYLRSMGVDPERVIHTPIQSVEQLKIDMVNQLEAIERGEKVIVFIDSIGNMASKKETEDALNEKSVADMTRAKSLKSLFRIVTPYFSIKNIPCVAVNHTIETIEMFSKTVMTGGTGVMYSADTVFIIGKRQIKDGSDLQGYQFVLNVEKSRTVKEKSKFFIDVKFDGGIDPYSGLLDMALELGFVVKPKNGWYAREFLDEETGEMIREEKSWRAKDTNCTTFWGPLFKHQPFRDAIKRAYQLGAIDSNEIVEAEVDELINSKVEKFKSPESKSKSAADLETDLEQLSDMEEFNE
>ID:CUL03604.1 |[Escherichia phage slur13]||_Escherichia_phage_slur13_.gbk|recombinase A|1182|LN881737(167299):32774-33955:-1 ^GOA:A0A0M7QE30,InterPro:IPR013765,InterPro:IPR020587,InterPro:IPR020588,InterPro:IPR027417,UniProtKB/TrEMBL:A0A0M7QE30^ Escherichia phage slur13, complete genome.|neighbours:ID:CUL03603.1(-1),ID:CUL03605.1(-1)|neighbour_genes:Head assembly gene p..,hypothetical protein|
MSIADLKSRLIKASTSKMTAELTTSKFFNEKDVIRTKIPMLNIAISGAIDGGMQSGLTIFAGPSKHFKSNMSLTMVAAYLNKYPDAVCLFYDSEFGITPAYLRSMGVDPERVIHTPIQSVEQLKIDMVNQLEAIERGEKVIVFIDSIGNMASKKETEDALNEKSVADMTRAKSLKSLFRIVTPYFSIKNIPCVAVNHTIETIEMFSKTVMTGGTGVMYSADTVFIIGKRQIKDGSDLQGYQFVLNVEKSRTVKEKSKFFIDVKFDGGIDPYSGLLDMALELGFVVKPKNGWYAREFLDEETGEMIREEKSWRAKDTNCTTFWGPLFKHQPFRDAIKRAYQLGAIDSNEIVEAEVDELINSKVEKFKSPESKSKSAADLETDLEQLSDMEEFNE
>ID:YP_009180817.1 |[Escherichia phage slur14]||_Escherichia_phage_slur14_.gbk|recombinase A|1182|NC_028448(167467):131302-132483:-1 ^GOA:A0A0M7QF29,GeneID:26227985,InterPro:IPR013765,InterPro:IPR020587,InterPro:IPR020588,InterPro:IPR027417,UniProtKB/TrEMBL:A0A0M7QF29^ Escherichia phage slur14, complete genome.|neighbours:ID:YP_009180816.1(-1),ID:YP_009180818.1(-1)|neighbour_genes:Head assembly gene p..,hypothetical protein|
MSIADLKSRLIKASTSKMTAELTTSKFFNEKDVIRTKIPMLNIAISGAIDGGMQSGLTIFAGPSKHFKSNMSLTMVAAYLNKYPDAVCLFYDSEFGITPAYLRSMGVDPERVIHTPIQSVEQLKIDMVNQLEAIERGEKVIVFIDSIGNMASKKETEDALNEKSVADMTRAKSLKSLFRIVTPYFSIKNIPCVAVNHTIETIEMFSKTVMTGGTGVMYSADTVFIIGKRQIKDGSDLQGYQFVLNVEKSRTVKEKSKFFIDVKFDGGIDPYSGLLDMALELGFVVKPKNGWYAREFLDEETGEMIREEKSWRAKDTNCTTFWGPLFKHQPFRDAIKRAYQLGAIDSNEIVEAEVDELINSKVEKFKSPESKSKSAADLETDLEQLSDMEEFNE
>ID:AVH85876.1 |[Escherichia phage vB_EcoM-G28]||_Escherichia_phage_vB_EcoM-G28.gbk|putative recombinase|1182|MG867727(170121):22233-23414:-1 ^^ Escherichia phage vB_EcoM-G28, complete genome.|neighbours:ID:AVH85875.1(-1),ID:AVH85877.1(-1)|neighbour_genes:putative head assemb..,hypothetical protein|
MSIADLKSRLIKASTSKMTAELTTSKFFNEKDVIRTKIPMLNIAISGAIDGGMQSGLTIFAGPSKHFKSNMSLTMVAAYLNKYPDAVCLFYDSEFGITPAYLRSMGVDPERVIHTPIQSVEQLKIDMVNQLEAIERGEKVIVFIDSIGNMASKKETEDALNEKSVADMTRAKSLKSLFRIVTPYFSIKNIPCVAVNHTIETIEMFSKTVMTGGTGVMYSADTVFIIGKRQIKDGSDLQGYQFVLNVEKSRTVKEKSKFFIDVKFDGGIDPYSGLLDMALELGFVVKPKNGWYAREFLDEETGEMIREEKSWRAKDTNCTTFWGPLFKHQPFRDAIKRAYQLGAIDSNEIVEAEVDELINSKVEKFKSPESKSKSAADLETDLDQLSDMEEFNE
>ID:QDF15067.1 |[Escherichia phage vB_EcoM-Sa45lw]||_Escherichia_phage_vB_EcoM-Sa45lw_.gbk|RecA-like recombinas..|1182|MK977694(167353):21201-22382:-1 ^^ Escherichia phage vB_EcoM-Sa45lw, complete genome.|neighbours:ID:QDF15066.1(-1),ID:QDF15068.1(-1)|neighbour_genes:head vertex assembly..,beta-glucosyl-HMC-al..|
MSIADLKSRLIKASTSKMTAELTTSKFFNEKDVIRTKIPMLNIAISGAIDGGMQSGLTIFAGPSKHFKSNMSLTMVAAYLNKYPDAVCLFYDSEFGITPAYLRSMGVDPERVIHTPIQSVEQLKIDMVNQLEAIERGEKVIVFIDSIGNMASKKETEDALNEKSVADMTRAKSLKSLFRIVTPYFSIKNIPCVAVNHTIETIEMFSKTVMTGGTGVMYSADTVFIIGKRQIKDGSDLQGYQFVLNVEKSRTVKEKSKFFIDVKFDGGIDPYSGLLDMALELGFVVKPKNGWYAREFLDEETGEMIREEKSWRAKDTNCTTFWGPLFKHQPFRDAIKRAYQLGAIDSNEIVEAEVDELINSKVEKFKSPESKSKSAADLETDLEQLSDMEEFNE
>ID:YP_009290310.1 |[Escherichia phage vB_EcoM-UFV13]||_Escherichia_phage_vB_EcoM-UFV13_.gbk|hypothetical protein|1182|NC_031103(165772):21410-22591:-1 ^^ Escherichia phage vB_EcoM-UFV13, complete genome.|neighbours:ID:YP_009290309.1(-1),ID:YP_009290311.1(-1)|neighbour_genes:hypothetical protein,hypothetical protein|
MSIADLKSRLIKASTSKMTAELTTSKFFNEKDVIRTKIPMLNIAISGAIDGGMQSGLTIFAGPSKHFKSNMSLTMVAAYLNKYPDAVCLFYDSEFGITPAYLRSMGVDPERVIHTPIQSVEQLKIDMVNQLEAIERGEKVIVFIDSIGNMASKKETEDALNEKSVADMTRAKSLKSLFRIVTPYFSIKNIPCVAVNHTIETIEMFSKTVMTGGTGVMYSADTVFIIGKRQIKDGSDLQGYQFVLNVEKSRTVKEKSKFFIDVKFDGGIDPYSGLLDMALELGFVVKPKNGWYAREFLDEETGEMIREEKSWRAKDTNCTTFWGPLFKHQPFRDAIKRAYQLGAIDSNEIVEAEVDELINSKVEKFKSPESKSKSAADLETDLDQLSDMEEFNE
>ID:AUV60904.1 |[Escherichia phage vB_EcoM-fFiEco06]||_Escherichia_phage_vB_EcoM-fFiEco06_.gbk|uvsX|1182|MG781190(167076):21719-22900:-1 ^^ Escherichia phage vB_EcoM-fFiEco06, complete genome.|neighbours:ID:AUV60903.1(-1),ID:AUV60905.1(-1)|neighbour_genes:head vertex assembly..,glucosyl transferase|
MSIADLKSRLIKASTSKMTAELTTSKFFNEKDVIRTKIPMLNIAISGAIDGGMQSGLTIFAGPSKHFKSNMSLTMVAAYLNKYPDAVCLFYDSEFGITPAYLRSMGVDPERVIHTPIQSVEQLKIDMVNQLEAIERGEKVIVFIDSIGNMASKKETEDALNEKSVADMTRAKSLKSLFRIVTPYFSIKNIPCVAVNHTIETIEMFSKTVMTGGTGVMYSADTVFIIGKRQIKDGSDLQGYQFVLNVEKSRTVKEKSKFFIDVKFDGGIDPYSGLLDMALELGFVVKPKNGWYAREFLDEETGEMIREEKSWRAKDTNCTTFWGPLFKHQPFRDAIKRAYQLGAIDSNEIVEAEVDELINSKVEKFKSPESKSKSAADLETDLEQLSDMEEFNE
>ID:AUV61177.1 |[Escherichia phage vB_EcoM-fHoEco02]||_Escherichia_phage_vB_EcoM-fHoEco02_.gbk|uvsX|1182|MG781191(167064):21719-22900:-1 ^^ Escherichia phage vB_EcoM-fHoEco02, complete genome.|neighbours:ID:AUV61176.1(-1),ID:AUV61178.1(-1)|neighbour_genes:head vertex assembly..,glucosyl transferase|
MSIADLKSRLIKASTSKMTAELTTSKFFNEKDVIRTKIPMLNIAISGAIDGGMQSGLTIFAGPSKHFKSNMSLTMVAAYLNKYPDAVCLFYDSEFGITPAYLRSMGVDPERVIHTPIQSVEQLKIDMVNQLEAIERGEKVIVFIDSIGNMASKKETEDALNEKSVADMTRAKSLKSLFRIVTPYFSIKNIPCVAVNHTIETIEMFSKTVMTGGTGVMYSADTVFIIGKRQIKDGSDLQGYQFVLNVEKSRTVKEKSKFFIDVKFDGGIDPYSGLLDMALELGFVVKPKNGWYAREFLDEETGEMIREEKSWRAKDTNCTTFWGPLFKHQPFRDAIKRAYQLGAIDSNEIVEAEVDELINSKVEKFKSPESKSKSAADLETDLEQLSDMEEFNE
>ID:AYP69747.1 |[Escherichia phage vB_EcoM_DalCa]||_Escherichia_phage_vB_EcoM_DalCa_.gbk|RecA-like recombinat..|1182|MH992510(166040):20605-21786:-1 ^^ Escherichia phage vB_EcoM_DalCa, complete genome.|neighbours:ID:AYP69860.1(-1),ID:AYP69773.1(-1)|neighbour_genes:head formation prote..,glucosyl transferase|
MSIADLKSRLIKASTSKMTAELTTSKFFNEKDVIRTKIPMLNIAISGAIDGGMQSGLTIFAGPSKHFKSNMSLTMVAAYLNKYPDAICLFYDSEFGITPAYLKSMGVDPERVIHTPIQSVEQLKIDMVNQLETIERGEKVIVFIDSIGNMASKKETEDALNEKSVADMTRAKSLKSLFRIVTPYFSIKNIPCVAVNHTIETIEMFSKTVMTGGTGVMYSADTVFIIGKRQIKDGSDLQGYQFVLNVEKSRTVKEKSKFFIDVKFDGGIDPYSGLLDMALELGFVVKPKNGWYAREFLDEETGEMIREEKSWRAKDTNCTTFWGPLFKHQPFRDAIKRAYQLGAIDSNEIVEAEVDELINSKVEKFKSPESKSKSAADLETDLEQLSDMEEFNE
>ID:QBO63558.1 |[Escherichia phage vB_EcoM_G10400]||_Escherichia_phage_vB_EcoM_G10400.gbk|putative recombinase..|1182|MK327937(170182):21453-22634:-1 ^^ Escherichia phage vB_EcoM_G10400, complete genome.|neighbours:ID:QBO63557.1(-1),ID:QBO63559.1(-1)|neighbour_genes:putative head assemb..,hypothetical protein|
MSIADLKSRLIKASTSKMTAELTTSKFFNEKDVIRTKIPMLNIAISGAIDGGMQSGLTIFAGPSKHFKSNMSLTMVAAYLNKYPDAVCLFYDSEFGITPAYLRSMGVDPERVIHTPIQSVEQLKIDMVNQLEAIERGEKVIVFIDSIGNMASKKETEDALNEKSVADMTRAKSLKSLFRIVTPYFSIKNIPCVAVNHTIETIEMFSKTVMTGGTGVMYSADTVFIIGKRQIKDGSDLQGYQFVLNVEKSRTVKEKSKFFIDVKFDGGIDPYSGLLDMALELGFVVKPKNGWYAREFLDEETGEMIREEKSWRAKDTNCTTFWGPLFKHQPFRDAIKRAYQLGAIDSNEIVEAEVDELINSKVEKFKSPESKSKSAADLETDLEQLSDMEEFNE
>ID:QBO62181.1 |[Escherichia phage vB_EcoM_G2248]||_Escherichia_phage_vB_EcoM_G2248.gbk|putative recombinase..|1071|MK327932(170678):15200-16270:-1 ^^ Escherichia phage vB_EcoM_G2248, complete genome.|neighbours:ID:QBO62180.1(-1),ID:QBO62182.1(-1)|neighbour_genes:hypothetical protein,hypothetical protein|
MSVLEKLKKNSTLKTTAVLSKSSFFNEKTNTRTKIPMLNIAFSGDVKKGFQSGLIFFAGPSKHFKSNMGLTCVSAYMKQNPDAACLFFDSEFGITSAYLESMGVDPDRVVHVPIKNIEELKFEIMNQLEQITREDKVIIFIDSIGNLASKKEVEDAINEKSAQDMTRAKALKGLFRMVTPYLTMNDIPCIAINHTYETQEMFSKTVMSGGTGAMYSANEVFIIGRRQQKEGTEITGYDFILNAEKSRTVKEKSKFPISVTFSGGIDPYSGLLELAVELGWVVKPSNGWYSRSILNTETGEMETEERKFRAKETNSIEFWKPLLTNDKFNEAINDHYKLGQVISDEAVDKEIEDMLA
>ID:QBO62472.1 |[Escherichia phage vB_EcoM_G2285]||_Escherichia_phage_vB_EcoM_G2285_.gbk|putative recombinase|1173|MK327933(166675):22040-23212:-1 ^^ Escherichia phage vB_EcoM_G2285, complete genome.|neighbours:ID:QBO62471.1(-1),ID:QBO62473.1(-1)|neighbour_genes:hypothetical protein,hypothetical protein|
MSDLKSRLIKASTSKMTADLTKSKLFNNRDEVPTRIPMLNIALGGALNAGLQSGLTIFAAPSKHFKTLFGLTMVAAYMKKYKDAICLFYDSEFGASESYFRSMGVDLDRVVHTPIQSVEQLKVDMTNQLDAIERGDKVIIFIDSIGNTASKKETEDALNEKVVGDMSRAKALKSLFRIVTPYLTIKDIPCVAINHTAMEIGGLYPKEIMGGGTGILYSANTVFFISKRQVKEGTELTGYDFTLKAEKSRTVKEKSTFPITVNFDGGIDPFSGLLEMATEIGFVVKPKAGWYAREFLDEETGEMIREEKSWRAKATDCVEFWGPLFKHKPFRDAIETKYKLGAISSIKEVDDAVNDLINCKATTKVPVKTSDAPSAADIENDLDEMEDFDE
>ID:QBO62735.1 |[Escherichia phage vB_EcoM_G2469]||_Escherichia_phage_vB_EcoM_G2469.gbk|putative recombinase|1173|MK327934(170452):22583-23755:-1 ^^ Escherichia phage vB_EcoM_G2469, complete genome.|neighbours:ID:QBO62734.1(-1),ID:QBO62736.1(-1)|neighbour_genes:hypothetical protein,hypothetical protein|
MSDLKSRLIKASTSKMTADLTKSKLFNNRDEVPTRIPMLNIALGGALNAGLQSGLTIFAAPSKHFKTLFGLTMVAAYMKKYKDAICLFYDSEFGASESYFRSMGVDLDRVVHTPIQSVEQLKVDMTNQLDAIERGDKVIIFIDSIGNTASKKETEDALNEKVVGDMSRAKALKSLFRIVTPYLTIKDIPCVAINHTAMEIGGLYPKEIMGGGTGILYSANTVFFISKRQVKEGTELTGYDFTLKAEKSRTVKEKSTFPITVNFDGGIDPFSGLLEMATEIGFVVKPKAGWYAREFLDEETGEMIREEKSWRAKATDCVEFWGPLFKHKPFRDAIETKYKLGAISSIKEVDDAVNDLINCKATTKVPVKTSDAPSAADIENDLDEMEDFDE
>ID:QBO62990.1 |[Escherichia phage vB_EcoM_G2494]||_Escherichia_phage_vB_EcoM_G2494_.gbk|putative recombinase|1071|MK327935(168327):15022-16092:-1 ^^ Escherichia phage vB_EcoM_G2494, complete genome.|neighbours:ID:QBO62989.1(-1),ID:QBO62991.1(-1)|neighbour_genes:hypothetical protein,hypothetical protein|
MSVLEKLKKNSTLKTTAVLSKSSFFNEKTNTRTKIPMLNIAFSGDLKKGFQSGLIFFAGPSKHFKSNMGLTCVSAYMKQNPDAACLFFDSEFGITPAYLESMGVDPDRVVHVPIKNIEELKFEIMNQLEQITREDKVIIFIDSIGNLASKKEVEDAINEKSAQDMTRAKALKGLFRMVTPYLTMNDIPCIAINHTYETQEMFSKTVMSGGTGAMYSANEVFIIGRRQQKEGTEITGYDFILNAEKSRTVKEKSKFPISVTFSGGIDPYSGLLELAVELGWVVKPSNGWYSRSILNTETGEMETEERKFRAKETNSIEFWKPLLTNDKFNEAINDHYKLGQVISDEAVDKEIEDMLA
>ID:QBO65453.1 |[Escherichia phage vB_EcoM_G2540-3]||_Escherichia_phage_vB_EcoM_G2540-3_.gbk|putative recombinase|1182|MK327944(168654):22178-23359:-1 ^^ Escherichia phage vB_EcoM_G2540-3, complete genome.|neighbours:ID:QBO65452.1(-1),ID:QBO65454.1(-1)|neighbour_genes:putative head assemb..,hypothetical protein|
MSIADLKSRLIKASTSKMTAELTTSKFFNEKDVIRTKIPMLNIAISGAIDGGMQSGLTIFAGPSKHFKSNMSLTMVAAYLNKYPDAVCLFYDSEFGITPAYLRSMGVDPERVIHTPIQSVEQLKIDMVNQLEAIERGEKVIVFIDSIGNMASKKETEDALNEKSVADMTRAKSLKSLFRIVTPYFSIKNIPCVAVNHTIETIEMFSKTVMTGGTGVMYSADTVFIIGKRQIKDGSDLQGYQFVLNVEKSRTVKEKSKFFIDVKFDGGIDPYSGLLDMALELGFVVKPKNGWYAREFLDEETGEMIREEKSWRAKDTNCTTFWGPLFKHQPFRDAIKRAYQLGAIDSNKIVEAEVDELINSKVEKFKSPESKSKSAADLETDLDQLSDMEEFNE
>ID:QBO63283.1 |[Escherichia phage vB_EcoM_G2540]||_Escherichia_phage_vB_EcoM_G2540_.gbk|putative recombinase|1176|MK327936(168886):21708-22883:-1 ^^ Escherichia phage vB_EcoM_G2540, complete genome.|neighbours:ID:QBO63282.1(-1),ID:QBO63284.1(-1)|neighbour_genes:putative head assemb..,hypothetical protein|
MSDLKSRLIKASTSKMTAELTKSKFFNEKDVVRTKIPMLNIAISGALDGGMQSGLTIFAGPSKHFKSNMSLTMVAAYLNKYPDAICLFYDSEFGITPAYLKSMGVDPERVIHTPIQSVEQLKIDMVNQLETIERGEKVIVFIDSIGNMASKKETEDALNEKSVADMTRAKSLKSLFRIVTPYFSIKNIPCVAVNHTIETIEMFSKTVMTGGTGVMYSADTVFIIGKRQIKDGSDLQGYQFVLNVEKSRTVKEKSKFFIDVKFDGGIDPYSGLLDMALELGFVVKPKNGWYAREFLDEETGEMIREEKSWRAKDTNCTTFWGPLFKHQPFRDAIKRAYQLGAIDSNEIVEAEVDELINSKVEKFKSPESKSKSAADLETDLEQLSDMEEFNE
>ID:QBO64363.1 |[Escherichia phage vB_EcoM_G29]||_Escherichia_phage_vB_EcoM_G29_.gbk|putative recombinase|1182|MK327940(168241):22039-23220:-1 ^^ Escherichia phage vB_EcoM_G29, complete genome.|neighbours:ID:QBO64362.1(-1),ID:QBO64364.1(-1)|neighbour_genes:putative head assemb..,hypothetical protein|
MSIADLKSRLIKASTSKMTAELTTSKFFNEKDVIRTKIPMLNIAISGAIDGGMQSGLTIFAGPSKHFKSNMSLTMVAAYLNKYPDAVCLFYDSEFGITPAYLRSMGVDPERVIHTPIQSVEQLKIDMVNQLEAIERGEKVIVFIDSIGNMASKKETEDALNEKSVADMTRAKSLKSLFRIVTPYFSIKNIPCVAVNHTIETIEMFSKTVMTGGTGVMYSADTVFIIGKRQIKDGSDLQGYQFVLNVEKSRTVKEKSKFFIDVKFDGGIDPYSGLLDMALELGFVVKPKNGWYAREFLDEETGEMIREEKSWRAKDTNCTTFWGPLFKHQPFRDAIKRAYQLGAIDSNEIVEAEVDELINSKVEKFKSPESKSKSAADLETDLEQLSDMEEFNE
>ID:QBO64623.1 |[Escherichia phage vB_EcoM_G37-3]||_Escherichia_phage_vB_EcoM_G37-3_.gbk|putative recombinase..|1071|MK327941(167832):16099-17169:-1 ^^ Escherichia phage vB_EcoM_G37-3, complete genome.|neighbours:ID:QBO64622.1(-1),ID:QBO64624.1(-1)|neighbour_genes:hypothetical protein,hypothetical protein|
MSVLEKLKKNSTLKTTAVLSKSSFFNEKTNTRTKIPMLNIAFSGDVKKGFQSGLIFFAGPSKHFKSNMGLTCVSAYMKQNPDAACLFFDSEFGITSAYLESMGVDPDRVVHVPIKNIEELKFEIMNQLEQITREDKVIIFIDSIGNLASKKEVEDAINEKSAQDMTRAKALKGLFRMVTPYLTMNDIPCIAINHTYETQEMFSKTVMSGGTGAMYSANEVFIIGRRQQKEGTEITGYDFILNAEKSRTVKEKSKFPISVTFSGGIDPYSGLLELAVELGWVVKPSNGWYSRSILNTETGEMETEERKFRAKETNSIEFWKPLLTNDKFNEAINDHYKLGQVISDEAVDKEIEDMLA
>ID:QBO64081.1 |[Escherichia phage vB_EcoM_G4498]||_Escherichia_phage_vB_EcoM_G4498_.gbk|putative recombinase|1182|MK327939(167826):21476-22657:-1 ^^ Escherichia phage vB_EcoM_G4498, complete genome.|neighbours:ID:QBO64080.1(-1),ID:QBO64082.1(-1)|neighbour_genes:putative head assemb..,hypothetical protein|
MSIADLKSRLIKASTSKMTAELTTSKFFNEKDVIRTKIPMLNIAISGAIDGGMQSGLTIFAGPSKHFKSNMSLTMVAAYLNKYPDAVCLFYDSEFGITPAYLRSMGVDPERVIHTPIQSVEQLKIDMVNQLEAIERGEKVIVFIDSIGNMASKKETEDALNEKSVADMTRAKSLKSLFRIVTPYFSIKNIPCVAVNHTIETIEMFSKTVMTGGTGVMYSADTVFIIGKRQIKDGSDLQGYQFVLNVEKSRTVKEKSKFFIDVKFDGGIDPYSGLLDMALELGFVVKPKNGWYAREFLDEETGEMIREEKSWRAKDTNCTTFWGPLFKHQPFRDAIKRAYQLGAIDSNEIVEAEVDELINSKVEKFKSPESKSKSAADLETDLEQLSDMEEFNE
>ID:QBO65732.1 |[Escherichia phage vB_EcoM_G4500]||_Escherichia_phage_vB_EcoM_G4500_.gbk|putative recombinase|1182|MK327945(168363):22039-23220:-1 ^^ Escherichia phage vB_EcoM_G4500, complete genome.|neighbours:ID:QBO65731.1(-1),ID:QBO65733.1(-1)|neighbour_genes:putative head assemb..,hypothetical protein|
MSIADLKSRLIKASTSKMTAELTTSKFFNEKDVIRTKIPMLNIAISGAIDGGMQSGLTIFAGPSKHFKSNMSLTMVAAYLNKYPDAVCLFYDSEFGITPAYLRSMGVDPERVIHTPIQSVEQLKIDMVNQLEAIERGEKVIVFIDSIGNMASKKETEDALNEKSVADMTRAKSLKSLFRIVTPYFSIKNIPCVAVNHTIETIEMFSKTVMTGGTGVMYSADTVFIIGKRQIKDGSDLQGYQFVLNVEKSRTVKEKSKFFIDVKFDGGIDPYSGLLDMALELGFVVKPKNGWYAREFLDEETGEMIREEKSWRAKDTNCTTFWGPLFKHQPFRDAIKRAYQLGAIDSNEIVEAEVDELINSKVEKFKSPESKSKSAADLETDLEQLSDMEEFNE
>ID:QBO66009.1 |[Escherichia phage vB_EcoM_G4507]||_Escherichia_phage_vB_EcoM_G4507_.gbk|putative recombinase|1182|MK327946(168828):21488-22669:-1 ^^ Escherichia phage vB_EcoM_G4507, complete genome.|neighbours:ID:QBO66008.1(-1),ID:QBO66010.1(-1)|neighbour_genes:putative head assemb..,hypothetical protein|
MSIADLKSRLIKASTSKMTAELTTSKFFNEKDVIRTKIPMLNIAISGAIDGGMQSGLTIFAGPSKHFKSNMSLTMVAAYLNKYPDAVCLFYDSEFGITPAYLRSMGVDPERVIHTPIQSVEQLKIDMVNQLEAIERGEKVIVFIDSIGNMASKKETEDALNEKSVADMTRAKSLKSLFRIVTPYFSIKNIPCVAVNHTIETIEMFSKTVMTGGTGVMYSADTVFIIGKRQIKDGSDLQGYQFVLNVEKSRTVKEKSKFFIDVKFDGGIDPYSGLLDMALELGFVVKPKNGWYAREFLDEETGEMIREEKSWRAKDTNCTTFWGPLFKHQPFRDAIKRAYQLGAIDSNEIVEAEVDELINSKVEKFKSPESKSKSAADLEIDLEQLSDMEEFNE
>ID:QBO64916.1 |[Escherichia phage vB_EcoM_G50]||_Escherichia_phage_vB_EcoM_G50_.gbk|putative recombinase..|1182|MK327942(167728):22007-23188:-1 ^^ Escherichia phage vB_EcoM_G50, complete genome.|neighbours:ID:QBO64915.1(-1),ID:QBO64917.1(-1)|neighbour_genes:putative head assemb..,hypothetical protein|
MSIADLKSRLIKASTSKMTAELTTSKFFNEKDVIRTKIPMLNIAISGAIDGGMQSGLTIFAGPSKHFKSNMSLTMVAAYLNKYPDAVCLFYDSEFGITPAYLRSMGVDPERVIHTPIQSVEQLKIDMVNQLEAIERGEKVIVFIDSIGNMASKKETEDALNEKSVADMTRAKSLKSLFRIVTPYFSIKNIPCVAVNHTIETIEMFSKTVMTGGTGVMYSADTVFIIGKRQIKDGSDLQGYQFVLNVEKSRTVKEKSKFFIDVKFDGGIDPYSGLLDMALELGFVVKPKNGWYAREFLDEETGEMIREEKSWRAKDTNCTTFWGPLFKHQPFRDAIKRAYQLGAIDSNEIVEAEVDELINSKVEKFKSPESKSKSAADLETDLEQLSDMEEFNE
>ID:QBO66267.1 |[Escherichia phage vB_EcoM_G5211]||_Escherichia_phage_vB_EcoM_G5211_.gbk|putative recombinase..|1071|MK327947(164278):15758-16828:-1 ^^ Escherichia phage vB_EcoM_G5211, complete genome.|neighbours:ID:QBO66266.1(-1),ID:QBO66268.1(-1)|neighbour_genes:hypothetical protein,hypothetical protein|
MSVLEKLKKNSTLKTTAVLSKSSFFNEKTNTRTKIPMLNIAFSGDLKKGFQSGLIFFAGPSKHFKSNMGLTCVSAYMKQNPDAACLFFDSEFGITPAYLESMGVDPDRVVHVPIKNIEELKFEIMNQLEQITREDKVIIFIDSIGNLASKKEVEDAINEKSAQDMTRAKALKGLFRMVTPYLTMNDIPCIAINHTYETQEMFSKTVMSGGTGAMYSANEVFIIGRRQQKEGTEITGYDFILNAEKSRTVKEKSKFPISVTFSGGIDPYSGLLELAVELGWVVKPSNGWYSRSILNTETGEMETEERKFRAKETNSIEFWKPLLTNDKFNEAINDHYKLGQVISDEAVDKEIEDMLA
>ID:QBO65182.1 |[Escherichia phage vB_EcoM_G53]||_Escherichia_phage_vB_EcoM_G53_.gbk|putative recombinase|1173|MK327943(167834):22644-23816:-1 ^^ Escherichia phage vB_EcoM_G53, complete genome.|neighbours:ID:QBO65181.1(-1),ID:QBO65183.1(-1)|neighbour_genes:hypothetical protein,hypothetical protein|
MSDLKSRLIKASTSKMTADLTKSKLFNNRDEVPTRIPMLNIALGGALNAGLQSGLTIFAAPSKHFKTLFGLTMVAAYMKKYKDAICLFYDSEFGASESYFRSMGVDLDRVVHTPIQSVEQLKVDMTNQLDAIERGDKVIIFIDSIGNTASKKETEDALNEKVVGDMSRAKALKSLFRIVTPYLTIKDIPCVAINHTAMEIGGLYPKEIMGGGTGILYSANTVFFISKRQVKEGTELTGYDFTLKAEKSRTVKEKSTFPITVNFDGGIDPFSGLLEMATEIGFVVKPKAGWYAREFLDEETGEMIREEKSWRAKATDCVEFWGPLFKHKPFRDAIETKYKLGAISSIKEVDDAVNDLINCKATTKVPVKTSDAPSAADIENDLDEMEDFDE
>ID:QBQ79926.1 |[Escherichia phage vB_EcoM_G8]||_Escherichia_phage_vB_EcoM_G8_.gbk|putative recombinase|1182|MK373787(169650):21516-22697:-1 ^^ Escherichia phage vB_EcoM_G8, complete genome.|neighbours:ID:QBQ79925.1(-1),ID:QBQ79927.1(-1)|neighbour_genes:putative head assemb..,hypothetical protein|
MSIADLKSRLIKASTSKMTAELTTSKFFNEKDVIRTKIPMLNIAISGAIDGGMQSGLTIFAGPSKHFKSNMSLTMVAAYLNKYPDAVCLFYDSEFGITPAYLRSMGVDPERVIHTPIQSVEQLKIDMVNQLEAIERGEKVIVFIDSIGNMASKKETEDALNEKSVADMTRAKSLKSLFRIVTPYFSIKNIPCVAVNHTIETIEMFSKTVMTGGTGVMYSADTVFIIGKRQIKDGSDLQGYQFVLNVEKSRTVKEKSKFFIDVKFDGGIDPYSGLLDMALELRFVVKPKNGWYAREFLDEETGEMIREEKSWRAKDTNCTTFWGPLFKHQPFRDAIKRAYQLGAIDSNEIVEAEVDELINSKVEKFKSPESKSKSAADLETDLEQLSDMEEFNE
>ID:QBQ77825.1 |[Escherichia phage vB_EcoM_G9062]||_Escherichia_phage_vB_EcoM_G9062_.gbk|putative recombinase|1182|MK373779(168670):22298-23479:-1 ^^ Escherichia phage vB_EcoM_G9062, complete genome.|neighbours:ID:QBQ77824.1(-1),ID:QBQ77826.1(-1)|neighbour_genes:putative head assemb..,hypothetical protein|
MSIADLKSRLIKASTSKMTAELTTSKFFNEKDVIRTKIPMLNIAISGAIDGGMQSGLTIFAGPSKHFKSNMSLTMVAAYLNKYPDAVCLFYDSEFGITPAYLRSMGVDPERVIHTPIQSVEQLKIDMVNQLEAIERGEKVIVFIDSIGNMASKKETEDALNEKSVADMTRAKSLKSLFRIVTPYFSIKNIPCVAVNHTIETIEMFSKTVMTGGTGVMYSADTVFIIGKRQIKDGSDLQGYQFVLNVEKSRTVKEKSKFFIDVKFDGGIDPYSGLLDMALELGFVVKPKNGWYAREFLDEETGEMIREEKSWRAKDTNCTTFWGPLFKHQPFRDAIKRAYQLGAIDSNEIVEAEVDELINSKVEKFKSPESKSKSAADLETDLEQLSDMEEFNE
>ID:AXC34006.1 |[Escherichia phage vB_EcoM_JB75]||_Escherichia_phage_vB_EcoM_JB75_.gbk|RecA-like recombinat..|1182|MH355584(167208):144326-145507:1 ^^ Escherichia phage vB_EcoM_JB75, complete genome.|neighbours:ID:AXC34032.1(1),ID:AXC34125.1(1)|neighbour_genes:beta-glucosyl-HMC-al..,head vertex assembly..|
MSIADLKSRLIKASTSKMTAELTTSKFFNEKDVIRTKIPMLNIAISGAIDGGMQSGLTIFAGPSKHFKSNMSLTMVAAYLNKYPDAVCLFYDSEFGITPAYLRSMGVDPERVIHTPIQSVEQLKIDMVNQLEAIERGEKVIVFIDSIGNMASKKETEDALNEKSVADMTRAKSLKSLFRIVTPYFSIKNIPCVAVNHTIETIEMFSKTVMTGGTGVMYSADTVFIIGKRQIKDGSDLQGYQFVLNVEKSRTVKEKSKFFIDVKFDGGIDPYSGLLDMALELGFVVKPKNGWYAREFLDEETGEMIREEKSWRAKDTNCTTFWGPLFKHQPFRDAIKRAYQLGAIDSNEIVEAEVDELINSKVEKFKSPESKSKSAADLETDLEQLSDMEEFNE
>ID:YP_009037462.1 |[Escherichia phage vB_EcoM_JS09]||_Escherichia_phage_vB_EcoM_JS09_.gbk|RecA-like recombinat..|1173|NC_024124(169148):147528-148700:1 ^GeneID:19524864^ Escherichia phage vB_EcoM_JS09, complete genome.|neighbours:ID:YP_009037461.1(1),ID:YP_009037463.1(1)|neighbour_genes:hypothetical protein,hypothetical protein|
MSDLKSRLIKASTSKMTADLTKSKLFNNRDEVPTRIPMLNIALGGALNAGLQSGLTIFAAPSKHFKTLFGLTMVAAYMKKYKDAICLFYDSEFGASESYFRSMGVDLDRVVHTPIQSVEQLKVDMTNQLDAIERGDKVIIFIDSIGNTASKKETEDALNEKVVGDMSRAKALKSLFRIVTPYLTIKDIPCVAINHTAMEIGGLYPKEIMGGGTGILYSANTVFFISKRQVKEGTELTGYDFTLKAEKSRTVKEKSTFPITVNFDGGIDPFSGLLEMATEIGFVVKPKAGWYAREFLDEETGEMIREEKSWRAKATDCVEFWGPLFKHKPFRDAIETKYKLGAISSIKEVDDAVNDLINCKATTKVPVKTSDAPSAADIENDLDEMEDFDE
>ID:QBQ78326.1 |[Escherichia phage vB_EcoM_KAW1E185]||_Escherichia_phage_vB_EcoM_KAW1E185_.gbk|putative recombinase|1182|MK373781(164987):21362-22543:-1 ^^ Escherichia phage vB_EcoM_KAW1E185, complete genome.|neighbours:ID:QBQ78325.1(-1),ID:QBQ78327.1(-1)|neighbour_genes:putative head assemb..,hypothetical protein|
MSIADLKSRLIKASTSKMTAELTTSKFFNEKDVIRTKIPMLNIAISGAIDGGMQSGLTIFAGPSKHFKSNMSLTMVAAYLNKYPDAVCLFYDSEFGITPAYLRSMGVDPERVIHTPIQSVEQLKIDMVNQLEAIERGEKVIVFIDSIGNMASKKETEDALNEKSVADMTRAKSLKSLFRIVTPYFSIKNIPCVAVNHTIETIEMFSKTVMTGGTGVMYSADTVFIIGKRQIKDGSDLQGYQFVLNVEKSRTVKEKSKFFIDVKFDGGIDPYSGLLDMALELGFVVKPKNGWYAREFLDEETGEMIREEKSWRAKDTNCTTFWGPLFKHQPFRDAIKRAYQLGAIDSNEIVEAEVDELINSKVEKFKSPESKSKSAADLETDLEQLSDMEEFNE
>ID:QBQ78600.1 |[Escherichia phage vB_EcoM_KAW3E185]||_Escherichia_phage_vB_EcoM_KAW3E185.gbk|putative recombinase..|1173|MK373782(170187):22989-24161:-1 ^^ Escherichia phage vB_EcoM_KAW3E185, complete genome.|neighbours:ID:QBQ78599.1(-1),ID:QBQ78601.1(-1)|neighbour_genes:putative head assemb..,hypothetical protein|
MSDLKSRLIKASTSKMTADLTKSKLFNNRDEVPTRIPMLNIALGGALNAGLQSGLTIFAAPSKHFKTLFGLTMVAAYMKKYKDAICLFYDSEFGASESYFRSMGVDLDRVVHTPIQSVEQLKVDMTNQLDAIERGDKVIIFIDSIGNTASKKETEDALNEKVVGDMSRAKALKSLFRIVTPYLTIKDIPCVAINHTAMEIGGLYPKEIMGGGTGILYSANTVFFISKRQVKEGTELTGYDFTLKAEKSRTVKEKSTFPITVNFDGGIDPFSGLLEMATEIGFVVKPKAGWYAREFLDEETGEMIREEKSWRAKATDCVEFWGPLFKHKPFRDAIETKYKLGAISSIKEVDDAVNDLINCKATTKVPVKTSDAPSAADIENDLDEMEDFDE
>ID:QBQ79091.1 |[Escherichia phage vB_EcoM_MM02]||_Escherichia_phage_vB_EcoM_MM02_.gbk|putative recombinase|1173|MK373784(169201):22595-23767:-1 ^^ Escherichia phage vB_EcoM_MM02, complete genome.|neighbours:ID:QBQ79090.1(-1),ID:QBQ79092.1(-1)|neighbour_genes:hypothetical protein,hypothetical protein|
MSDLKSRLIKASTSKMTADLTKSKLFNNRDEVPTRIPMLNIALGGALNAGLQSGLTIFAAPSKHFKTLFGLTMVAAYMKKYKDAICLFYDSEFGASESYFRSMGVDLDRVVHTPIQSVEQLKVDMTNQLDAIERGDKVIIFIDSIGNTASKKETEDALNEKVVGDMSRAKALKSLFRIVTPYLTIKDIPCVAINHTAMEIGGLYPKEIMGGGTGILYSANTVFFISKRQVKEGTELTGYDFTLKAEKSRTVKEKSTFPITVNFDGGIDPFSGLLEMATEIGFVVKPKAGWYAREFLDEETGEMIREEKSWRAKATDCVEFWGPLFKHKPFRDAIETKYKLGAISSIKEVDDAVNDLINCKATTKVPVKTSDAPSAADIENDLDEMEDFDE
>ID:QBQ79367.1 |[Escherichia phage vB_EcoM_OE5505]||_Escherichia_phage_vB_EcoM_OE5505_.gbk|putative recombinase|1182|MK373785(168756):21942-23123:-1 ^^ Escherichia phage vB_EcoM_OE5505, complete genome.|neighbours:ID:QBQ79366.1(-1),ID:QBQ79368.1(-1)|neighbour_genes:putative head assemb..,hypothetical protein|
MSIADLKSRLIKASTSKMTAELTTSKFFNEKDVIRTKIPMLNIAISGAIDGGMQSGLTIFAGPSKHFKSNMSLTMVAAYLNKYPDAVCLFYDSEFGITPAYLRSMGVDPERVIHTPIQSVEQLKIDMVNQLEAIERGEKVIVFIDSIGNMASKKETEDALNEKSVADMTRAKSLKSLFRIVTPYFSIKNIPCVAVNHTIETIEMFSKTVMTGGTGVMYSADTVFIIGKRQIKDGSDLQGYQFVLNVEKSRTVKEKSKFFIDVKFDGGIDPYSGLLDMALELGFVVKPKNGWYAREFLDEETGEMIREEKSWRAKDTNCTTFWGPLFKHQPFRDAIKRAYQLGAIDSNEIVEAEVDELINSKVEKFKSPESKSKSAADLETDLEQLSDMEEFNE
>ID:YP_009056630.1 |[Escherichia phage vB_EcoM_PhAPEC2]||_Escherichia_phage_vB_EcoM_PhAPEC2_.gbk|UvsX RecA-like recom..|1173|NC_024794(167318):22368-23540:-1 ^GeneID:20284194^ Escherichia phage vB_EcoM_PhAPEC2, complete genome.|neighbours:ID:YP_009056629.1(-1),ID:YP_009056631.1(-1)|neighbour_genes:head vertex assembly..,hypothetical protein|
MSDLKSRLIKASTSKMTADLTKSKLFNNRDEVPTRIPMLNIALGGALNAGLQSGLTIFAAPSKHFKTLFGLTMVAAYMKKYKDAICLFYDSEFGASESYFRSMGVDLDRVVHTPIQSVEQLKVDMTNQLDAIERGDKVIIFIDSIGNTASKKETEDALNEKVVGDMSRAKALKSLFRIVTPYLTIKDIPCVAINHTAMEIGGLYPKEIMGGGTGILYSANTVFFISKRQVKEGTELTGYDFTLKAEKSRTVKEKSTFPITVNFDGGIDPFSGLLEMATEIGFVVKPKAGWYAREFLDEETGEMIREEKSWRAKATDCVEFWGPLFKHKPFRDAIETKYKLGAISSIKEVDDAVNDLINCKATTKVPVKTSDAPSAADIENDLDEMEDFDE
>ID:QBQ79649.1 |[Escherichia phage vB_EcoM_R5505]||_Escherichia_phage_vB_EcoM_R5505_.gbk|putative recombinase|1182|MK373786(167317):21377-22558:-1 ^^ Escherichia phage vB_EcoM_R5505, complete genome.|neighbours:ID:QBQ79648.1(-1),ID:QBQ79650.1(-1)|neighbour_genes:hypothetical protein,hypothetical protein|
MSIADLKSRLIKASTSKMTAELTTSKFFNEKDVIRTKIPMLNIAISGAIDGGMQSGLTIFAGPSKHFKSNMSLTMVAAYLNKYPDAVCLFYDSEFGITPAYLRSMGVDPERVIHTPIQSVEQLKIDMVNQLEAIERGEKVIVFIDSIGNMASKKETEDALNEKSVADMTRAKSLKSLFRIVTPYFSIKNIPCVAVNHTIETIEMFSKTVMTGGTGVMYSADTVFIIGKRQIKDGSDLQGYQFVLNVEKSRTVKEKSKFFIDVKFDGGIDPYSGLLDMALELGFVVKPKNGWYAREFLDEETGEMIREEKSWRAKDTNCTTFWGPLFKHQPFRDAIKRAYQLGAIDSNEIVEAEVDELINSKVEKFKSPESKSKSAADLETDLEQLSDMEEFNE
>ID:QBQ77066.1 |[Escherichia phage vB_EcoM_WFK]||_Escherichia_phage_vB_EcoM_WFK_.gbk|putative recombinase|1173|MK373775(164590):22603-23775:-1 ^^ Escherichia phage vB_EcoM_WFK, complete genome.|neighbours:ID:QBQ77065.1(-1),ID:QBQ77067.1(-1)|neighbour_genes:hypothetical protein,hypothetical protein|
MSDLKSRLIKASTSKMTADLTKSKLFNNRDEVPTRIPMLNIALGGALNAGLQSGLTIFAAPSKHFKTLFGLTMVAAYMKKYKDAICLFYDSEFGASESYFRSMGVDLDRVVHTPIQSVEQLKVDMTNQLDAIERGDKVIIFIDSIGNTASKKETEDALNEKVVGDMSRAKALKSLFRIVTPYLTIKDIPCVAINHTAMEIGGLYPKEIMGGGTGILYSANTVFFISKRQVKEGTELTGYDFTLKAEKSRTVKEKSTFPITVNFDGGIDPFSGLLEMATEIGFVVKPKAGWYAREFLDEETGEMIREEKSWRAKATDCVEFWGPLFKHKPFRDAIETKYKLGAISSIKEVDDAVNDLINCKATTKVPVKTSDAPSAADIENDLDEMEDFDE
>ID:QBQ76805.1 |[Escherichia phage vB_EcoM_WFL6982]||_Escherichia_phage_vB_EcoM_WFL6982_.gbk|putative recombinase|1173|MK373774(164279):22603-23775:-1 ^^ Escherichia phage vB_EcoM_WFL6982, complete genome.|neighbours:ID:QBQ76804.1(-1),ID:QBQ76806.1(-1)|neighbour_genes:putative head assemb..,hypothetical protein|
MSDLKSRLIKASTSKMTADLTKSKLFNNRDEVPTRIPMLNIALGGALNAGLQSGLTIFAAPSKHFKTLFGLTMVAAYMKKYKDAICLFYDSEFGASESYFRSMGVDLDRVVHTPIQSVEQLKVDMTNQLDAIERGDKVIIFIDSIGNTASKKETEDALNEKVVGDMSRAKALKSLFRIVTPYLTIKDIPCVAINHTAMEIGGLYPKEIMGGGTGILYSANTVFFISKRQVKEGTELTGYDFTLKAEKSRTVKEKSTFPITVNFDGGIDPFSGLLEMATEIGFVVKPKAGWYAREFLDEETGEMIREEKSWRAKATDCVEFWGPLFKHKPFRDAIETKYKLGAISSIKEVDDAVNDLINCKATTKVPVKTSDAPSAADIENDLDEMEDFDE
>ID:QBQ77546.1 |[Escherichia phage vB_EcoM_WFbE185]||_Escherichia_phage_vB_EcoM_WFbE185.gbk|putative recombinase|1173|MK373778(170429):22586-23758:-1 ^^ Escherichia phage vB_EcoM_WFbE185, complete genome.|neighbours:ID:QBQ77545.1(-1),ID:QBQ77547.1(-1)|neighbour_genes:putative head assemb..,hypothetical protein|
MSDLKSRLIKASTSKMTADLTKSKLFNNRDEVPTRIPMLNIALGGALNAGLQSGLTIFAAPSKHFKTLFGLTMVAAYMKKYKDAICLFYDSEFGASESYFRSMGVDLDRVVHTPIQSVEQLKVDMTNQLDAIERGDKVIIFIDSIGNTASKKETEDALNEKVVGDMSRAKALKSLFRIVTPYLTIKDIPCVAINHTAMEIGGLYPKEIMGGGTGILYSANTVFFISKRQVKEGTELTGYDFTLKAEKSRTVKEKSTFPITVNFDGGIDPFSGLLEMATEIGFVVKPKAGWYAREFLDEETGEMIREEKSWRAKATDCVEFWGPLFKHKPFRDAIETKYKLGAISSIKEVDDAVNDLINCKATTKVPVKTSDAPSAADIENDLDKMEDFDE
>ID:YP_007004784.1 |[Escherichia phage wV7]||_Escherichia_phage_wV7_.gbk|RecA-like recombinat..|1182|NC_019505(166452):21184-22365:-1 ^GeneID:14010578^ Escherichia phage wV7, complete genome.|neighbours:ID:YP_007004783.1(-1),ID:YP_007004785.1(-1)|neighbour_genes:head vertex assembly..,beta-glucosyl-HMC-al..|
MSIADLKSRLIKASTSKMTAELTTSKFFNEKDVIRTKIPMLNIAISGAIDGGMQSGLTIFAGPSKHFKSNMSLTMVAAYLNKYPDAVCLFYDSEFGITPAYLRSMGVDPERIIHTPIQSVEQLKIDMVNQLEAIERGEKVIVFIDSIGNMASKKETEDALNEKSVADMTRAKSLKSLFRIVTPYFSIKNIPCVAVNHTIETIEMFSKTVMTGGTGVMYSADTVFIIGKRQIKDGSDLQGYQFVLNVEKSRTVKEKSKFFIDVKFDGGIDPYSGLLDMALELGFVVKPKNGWYAREFLDEETGEMIREEKSWRAKDTNCTTFWGPLFKHQPFRDAIKRAYQLGAIDSNEIVEAEVDELINSKVEKFKSPESKSKSAADLETDLEQLSDMEEFNE
>ID:AXF53331.1 |[Escherichia virus KFS-EC]||_Escherichia_virus_KFS-EC_.gbk|recombination and re..|1071|MH560358(164715):124200-125270:-1 ^^ Escherichia virus KFS-EC, complete genome.|neighbours:ID:AXF53330.1(-1),ID:AXF53332.1(-1)|neighbour_genes:hypothetical protein,hypothetical protein|
MSVLEKLKKNSTLKTTAVLSKSSFFNEKTNTRTKNPMLNIAFSGDLKKGFQSGLIFFAGPSKHFKSNMGLTCVSAYMKQNPDAACLFFDSEFGITSAYLSSMGVDPDRVVHVPIKNIEELKFEIMNQLEQITREDKVIIFIDSIGNLASKKEVEDAINEKSAQDMTRAKALKGLFRMITPYLTMNDIPCIAINHVYSSMDLYPKDIMGGGTGGVYSSNEIFIIGRRQQKEGTEVTGYDFILKAEKSRTVREGSKFPISVTFSGGIDPYSGLLDLAVELGWVVKPSNGWYSRAILNEETGEMEVEDRKVRAKDTDSVEFWKPLLTNEHFQKAINDHYQLGQIISDEAVDKEIEDMLA
>ID:QDK04171.1 |[Escherichia virus VEc20]||_Escherichia_virus_VEc20_.gbk|vec20_041|1182|MN022785(167532):20580-21761:-1 ^^ Escherichia virus VEc20, complete genome.|neighbours:ID:QDK04170.1(-1),ID:QDK04172.1(-1)|neighbour_genes:vec20_040,vec20_042|
MSIADLKSRLIKASTSKMTAELTTSKFFNEKDVIRTKIPMLNIAISGAIDGGMQSGLTIFAGPSKHFKSNMSLTMVAAYLNKYPDAVCLFYDSEFGITPAYLRSMGVDPERVIHTPIQSVEQLKIDMVNQLEAIERGEKVIVFIDSIGNMASKKETEDALNEKSVADMTRAKSLKSLFRIVTPYFSIKNIPCVAVNHTIETIEMFSKTVMTGGTGVMYSADTVFIIGKRQIKDGSDLQGYQFVLNVEKSRTVKEKSKFFIDVKFDGGIDPYSGLLDMALELGFVVKPKNGWYAREFLDEETGEMIREEKSWRAKDTNCTTFWGPLFKHQPFRDAIKRAYQLGAIDSNEIVEAEVDELINSKVEKFKSPESKSKSAADLETDLEQLSDMEEFNE
>ID:VCU44607.1 |[Escherichia virus vB_Eco_mar005P1]|vB_Eco_mar005P1|_Escherichia_virus_vB_Eco_mar005P1_.gbk|uvsX|1173|LR027390(167773):122802-123974:-1 ^^ Escherichia virus vB_Eco_mar005P1 genome assembly, chromosome: 1.|neighbours:ID:VCU44606.1(-1),ID:VCU44608.1(-1)|neighbour_genes:head vertex assembly..,hypothetical protein|
MSDLKSRLIKASTSKMTADLTKSKLFNNRDEVPTRIPMLNIALGGALNAGLQSGLTIFAAPSKHFKTLFGLTMVAAYMKKYKDAICLFYDSEFGASESYFRSMGVDLDRVVHTPIQSVEQLKVDMTNQLDAIERGDKVIIFIDSIGNTASKKETEDALNEKVVGDMSRAKALKSLFRIVTPYLTIKDIPCVAINHTAMEIGGLYPKEIMGGGTGILYSANTVFFISKRQVKEGTELTGYDFTLKAEKSRTVKEKSTFPITVNFDGGIDPFSGLLEMATEIGFVVKPKAGWYAREFLDEETGEMIREEKSWRAKATDCVEFWGPLFKHKPFRDAIETKYKLGAISSIKEVDDAVNDLINCKATTKVPVKASDAPSAADIENDLDEMEDFDE
>ID:VCU44250.1 |[Escherichia virus vB_Eco_mar005P1]|vB_Eco_mar006P2|_Escherichia_virus_vB_Eco_mar005P1_strain_vB_Eco_mar006P2_.gbk|uvsX|1173|LR027387(167773):56051-57223:-1 ^^ Escherichia virus vB_Eco_mar005P1 strain vB_Eco_mar006P2 genome assembly, chromosome: 1.|neighbours:ID:VCU44249.1(-1),ID:VCU44251.1(-1)|neighbour_genes:head vertex assembly..,hypothetical protein|
MSDLKSRLIKASTSKMTADLTKSKLFNNRDEVPTRIPMLNIALGGALNAGLQSGLTIFAAPSKHFKTLFGLTMVAAYMKKYKDAICLFYDSEFGASESYFRSMGVDLDRVVHTPIQSVEQLKVDMTNQLDAIERGDKVIIFIDSIGNTASKKETEDALNEKVVGDMSRAKALKSLFRIVTPYLTIKDIPCVAINHTAMEIGGLYPKEIMGGGTGILYSANTVFFISKRQVKEGTELTGYDFTLKAEKSRTVKEKSTFPITVNFDGGIDPFSGLLEMATEIGFVVKPKAGWYAREFLDEETGEMIREEKSWRAKATDCVEFWGPLFKHKPFRDAIETKYKLGAISSIKEVDDAVNDLINCKATTKVPVKASDAPSAADIENDLDEMEDFDE
>ID:VCU43379.1 |[Escherichia virus vB_Eco_mar005P1]|vB_Eco_mar007P3|_Escherichia_virus_vB_Eco_mar005P1_strain_vB_Eco_mar007P3_.gbk|uvsX|1173|LR027383(167651):145688-146860:-1 ^^ Escherichia virus vB_Eco_mar005P1 strain vB_Eco_mar007P3 genome assembly, chromosome: 1.|neighbours:ID:VCU43378.1(-1),ID:VCU43380.1(-1)|neighbour_genes:head vertex assembly..,hypothetical protein|
MSDLKSRLIKASTSKMTADLTKSKLFNNRDEVPTRIPMLNIALGGALNAGLQSGLTIFAAPSKHFKTLFGLTMVAAYMKKYKDAICLFYDSEFGASESYFRSMGVDLDRVVHTPIQSVEQLKVDMTNQLDAIERGDKVIIFIDSIGNTASKKETEDALNEKVVGDMSRAKALKSLFRIVTPYLTIKDIPCVAINHTAMEIGGLYPKEIMGGGTGILYSANTVFFISKRQVKEGTELTGYDFTLKAEKSRTVKEKSTFPITVNFDGGIDPFSGLLEMATEIGFVVKPKAGWYAREFLDEETGEMIREEKSWRAKATDCVEFWGPLFKHKPFRDAIETKYKLGAISSIKEVDDAVNDLINCKATTKVPVKASDAPSAADIENDLDEMEDFDE
>ID:VCU44094.1 |[Escherichia virus vB_Eco_mar005P1]|vB_Eco_mar008P4|_Escherichia_virus_vB_Eco_mar005P1_strain_vB_Eco_mar008P4_.gbk|uvsX|1173|LR027386(167773):128469-129641:-1 ^^ Escherichia virus vB_Eco_mar005P1 strain vB_Eco_mar008P4 genome assembly, chromosome: 1.|neighbours:ID:VCU44093.1(-1),ID:VCU44095.1(-1)|neighbour_genes:head vertex assembly..,hypothetical protein|
MSDLKSRLIKASTSKMTADLTKSKLFNNRDEVPTRIPMLNIALGGALNAGLQSGLTIFAAPSKHFKTLFGLTMVAAYMKKYKDAICLFYDSEFGASESYFRSMGVDLDRVVHTPIQSVEQLKVDMTNQLDAIERGDKVIIFIDSIGNTASKKETEDALNEKVVGDMSRAKALKSLFRIVTPYLTIKDIPCVAINHTAMEIGGLYPKEIMGGGTGILYSANTVFFISKRQVKEGTELTGYDFTLKAEKSRTVKEKSTFPITVNFDGGIDPFSGLLEMATEIGFVVKPKAGWYAREFLDEETGEMIREEKSWRAKATDCVEFWGPLFKHKPFRDAIETKYKLGAISSIKEVDDAVNDLINCKATTKVPVKASDAPSAADIENDLDEMEDFDE
>ID:VCU44694.1 |[Escherichia virus vB_Eco_mar005P1]|vB_Eco_mar009P5|_Escherichia_virus_vB_Eco_mar005P1_strain_vB_Eco_mar009P5_.gbk|uvsX|1173|LR027391(167658):66-1238:1 ^^ Escherichia virus vB_Eco_mar005P1 strain vB_Eco_mar009P5 genome assembly, chromosome: 1.|neighbours:start(),ID:VCU44695.1(1)|neighbour_genes:start(),head vertex assembly..|
MSDLKSRLIKASTSKMTADLTKSKLFNNRDEVPTRIPMLNIALGGALNAGLQSGLTIFAAPSKHFKTLFGLTMVAAYMKKYKDAICLFYDSEFGASESYFRSMGVDLDRVVHTPIQSVEQLKVDMTNQLDAIERGDKVIIFIDSIGNTASKKETEDALNEKVVGDMSRAKALKSLFRIVTPYLTIKDIPCVAINHTAMEIGGLYPKEIMGGGTGILYSANTVFFISKRQVKEGTELTGYDFTLKAEKSRTVKEKSTFPITVNFDGGIDPFSGLLEMATEIGFVVKPKAGWYAREFLDEETGEMIREEKSWRAKATDCVEFWGPLFKHKPFRDAIETKYKLGAISSIKEVDDAVNDLINCKATTKVPVKASDAPSAADIENDLDEMEDFDE
>ID:AUV57377.1 |[Klebsiella phage KP1]||_Klebsiella_phage_KP1_.gbk|hypothetical protein|1176|MG751100(167989):7931-9106:-1 ^^ Klebsiella phage KP1, complete genome.|neighbours:ID:AUV57376.1(-1),ID:AUV57378.1(-1)|neighbour_genes:capsid and scaffold ..,hypothetical protein|
MSDLKSRLIKASTSKMTAELTKSKFFNEKDVVRTKIPMLNIAISGALDGGMQSGLTIFAGPSKHFKSNMSLTMVSAYLNKYPDAVCLFYDSEFGITPAYLKSMGVDPDRVIHTPVQSVEQLKIDMVNQLEAIERGEKVIVFIDSIGNMASKKETEDALNEKSVADMTRAKSLKSLFRIVTPYFSIKNIPCVAVNHTIETIEMFSKTVMTGGTGPMYSADTVFIIGKRQIKDGTELEGYQFVLNAEKSRTVKEKSKFFIDVKFDGGIDPYSGLLDMALDIGFVVKPKNGWYAREFLDVETGEMIREEKSWRAKDTSSTEFWGPLFKHEPFRDAIKARYQLGAIDSNAAVDEAVAEMINSKVSTKVDGVKLPESGSVSAAEVEDELENFMNED
>ID:APD20413.1 |[Klebsiella phage KPV15]|KPV15|_Klebsiella_phage_KPV15_.gbk|recombination protei..|1176|KY000080(167034):27950-29125:-1 ^^ Klebsiella phage KPV15, complete genome.|neighbours:ID:APD20412.1(-1),ID:APD20414.1(-1)|neighbour_genes:capsid and scaffold ..,hypothetical protein|
MSDLKSRLIKASTSKMTAELTKSKFFNEKDVVRTKIPMLNIAISGALDGGMQSGLTIFAGPSKHFKSNMSLTMVSAYLNKYPDAVCLFYDSEFGITPAYLKSMGVDPDRVIHTPVQSVEQLKIDMVNQLEAIERGEKVIVFIDSIGNMASKKETEDALNEKSVADMTRAKSLKSLFRIVTPYFSIKNIPCVAVNHTIETIEMFSKTVMTGGTGPMYSADTVFIIGKRQIKDGSELEGYQFVLNAEKSRTVKEKSKFFIDVKFDGGIDPYSGLLDMALDIGFVVKPKNGWYAREFLDVETGEMIREEKSWRAKDTSSTEFWGPLFKHEPFRDAIKARYQLGAIDSNAAVDEAVAEMINSKVSTKVDGVKLPESGSVSAAEVEDELENFMNED
>ID:QDB71691.1 |[Klebsiella phage Marfa]||_Klebsiella_phage_Marfa_.gbk|RecA-like recombinat..|1170|MN044033(168532):18902-20071:-1 ^^ Klebsiella phage Marfa, complete genome.|neighbours:ID:QDB71690.1(-1),ID:QDB71692.1(-1)|neighbour_genes:head vertex assembly..,hypothetical protein|
MSDLKSRLIKASTTKLTADLTKSKLFNNRDEVMTRIPMLNIALGGSLNSGLQSGLTIFAAPSKHFKTLFGLTMVAAYMKKYPDAICLFYDSEFGASESYFRSMGVDLERVVHTPIQSVEQLKIDMVNQLEAIERGDKVIMFIDSIGNTASKKETQDALDEKQVGDMTRAKSLKSLFRIVTPYLTIKDIPCVAINHTAMEIGSMYPKEVMGGGTGILYSASTVFFISKRQVKEGTELTGYDFTLKAEKSRTVQEKSTFPITVNFKGGIDPFSGLLELATEIGFVVKPKAGWYSRAFLNEETGEMVQEEKSWRAKATDDVEFWGPLFKHKPFRDAIETKYKLGAVSSIKEVDDAVADLLSSKPTSKIPVKAKSAPSAADIEDELENFADEE
>ID:YP_009194281.1 |[Klebsiella phage Matisse]||_Klebsiella_phage_Matisse_.gbk|recombination protei..|1158|NC_028750(176081):21018-22175:-1 ^GeneID:26613219^ Klebsiella phage Matisse, complete genome.|neighbours:ID:YP_009194280.1(-1),ID:YP_009194282.1(-1)|neighbour_genes:head assembly protei..,DNA polymerase|
MSNKALLKKLIKNSNSQTASVLSESDVFNNITITRTRVPILNLALSGAFNGGLTSGLTLFAGPSKHFKSNLGLLTVAAYLKTYEDAVCLFYDSEKGVTKSYLKSMGVDPDRVVYTRITTVEQLRNDVVSQLNALERGDKVIVFVDSVGNTASKKELADALSDNDKQDMTRAKALKGMFRMVTPYLADLDIPMVCICHTYDTQEMYSKKVISGGTGLMYSADTAIILGKQQVKEGTEVVGYDFIMNIEKSRFVKEKSKFPLHVTYEGGISMYSGLLDLAMEMNFVQTVTKGWRNRAFLNTETGELEVEEKKWRESETNSVEFWRPLFTHQPFLKAIEEKYKIPDREISDGSALEDLYSTDSIPDPDLDDDDIPESFDDIEEDNEIL
>ID:AWY06930.1 |[Klebsiella phage Mineola]||_Klebsiella_phage_Mineola_.gbk|RecA-like recombinat..|1176|MH333064(166130):18378-19553:-1 ^^ Klebsiella phage Mineola, complete genome.|neighbours:ID:AWY06929.1(-1),ID:AWY06931.1(-1)|neighbour_genes:head vertex assembly..,hypothetical protein|
MSDLKSRLIKASTSKMTAELTKSKFFNEKDVVRTKIPMLNIAISGALDGGMQSGLTIFAGPSKHFKSNMSLTMVSAYLNKYPDAVCLFYDSEFGITPAYLKSMGVDPDRVIHTPVQSVEQLKIDMVNQLEAIERGEKVIVFIDSIGNMASKKETEDALNEKSVADMTRAKSLKSLFRIVTPYFSIKNIPCVAVNHTIETIEMFSKTVMTGGTGPMYSADTVFIIGKRQIKDGTELEGYQFVLNAEKSRTVKEKSKFFIDVKFDGGIDPYSGLLDMALDIGFVVKPKNGWYAREFLDVETGEMIREEKSWRAKDTSSTEFWGPLFKHEPFRDAIKARYQLGAIDSNAAVDEAVAEMINSKVSTKVDGVKLPESGSVSAAEVEDELENFMNED
>ID:YP_009607233.1 |[Klebsiella phage Miro]||_Klebsiella_phage_Miro_.gbk|DNA recombination an..|1158|NC_041981(176055):21006-22163:-1 ^GeneID:40083241^ Klebsiella phage Miro, complete genome.|neighbours:ID:YP_009607232.1(-1),ID:YP_009607234.1(-1)|neighbour_genes:head assembly protei..,DNA polymerase|
MSNKALLKKLIKNSNSQTASVLSESDVFNNITITRTRVPILNLALSGAFNGGLTSGLTLFAGPSKHFKSNLGLLTVAAYLKTYEDAVCLFYDSEKGVTKSYLKSMGVDPDRVVYTRITTVEQLRNDVVSQLNALERGDKVIVFVDSVGNTASKKELADALSDNDKQDMTRAKALKGMFRMVTPYLADLDIPMVCICHTYDTQEMYSKKVISGGTGLMYSADTAIILGKQQVKEGTEVVGYDFIMNIEKSRFVKEKSKFPLHVTYEGGISMYSGLLDLAMEMNFVQTVTKGWRNRAFLNTETGELEVEEKKWRESETNSVEFWRPLFTHQPFLKAIEEKYKIPDREISDGSALEDLYSTDSIPDPDLDDDDIPESFDDIEENDEIL
>ID:YP_009289508.1 |[Klebsiella phage PKO111]||_Klebsiella_phage_PKO111_.gbk|RecA-like recombinat..|1176|NC_031095(168758):86186-87361:1 ^GeneID:29080619^ Klebsiella phage PKO111, complete genome.|neighbours:ID:YP_009289507.1(1),ID:YP_009289509.1(1)|neighbour_genes:beta-glucosyl-HMC-al..,head vertex assembly..|
MSDLKSRLIKASTSKMTAELTKSKFFNEKDVVRTKIPMLNIAISGALDGGMQSGLTIFAGPSKHFKSNMSLTMVSAYLNKYPDAVCLFYDSEFGITPAYLKSMGVDPDRVIHTPVQSVEQLKIDMVNQLEAIERGEKVIVFIDSIGNMASKKETEDALNEKSVADMTRAKSLKSLFRIVTPYFSIKNIPCVAVNHTIETIEMFSKTVMTGGTGPMYSADTVFIIGKRQIKDGTELEGYQFVLNAEKSRTVKEKSKFFIDVKFDGGIDPYSGLLDMALDIGFVVKPKNGWYAREFLDTETGEMLREEKSWRAKDTSSTEFWGPLFKHEPFRDAIKARYQLGAIDSNAAVDEAVAEMINSKVSTKVDGVKLPESGSVSAAEVEDELENFMNED
>ID:YP_009288715.1 |[Klebsiella phage vB_KpnM_KpV477]||_Klebsiella_phage_vB_KpnM_KpV477_.gbk|putative RecA-like r..|1152|NC_031087(168272):20833-21984:-1 ^GeneID:29067001^ Klebsiella phage vB_KpnM_KpV477, complete genome.|neighbours:ID:YP_009288714.1(-1),ID:YP_009288716.1(-1)|neighbour_genes:putative head assemb..,hypothetical protein|
MSDLKSRLIKASTSKMTAELTKSKFFNEKDVVRTKIPMLNIAISGALDGGMQSGLTIFAGPSKHFKSNMSLTMVSAYLNKYPDAVCLFYDSEFGITPAYLKSMGVDPDRVIHTPVQSVEQLKIDMVNQLEAIERGEKVIVFIDSIGNMASKKETEDALNEKSVADMTRAKSLKSLFRIVTPYFSIKNIPCVAVNHTIETIEMFSKTVMTGGTGPMYSADTVFIIGKRQIKDGTELEGYQFVLNAEKSRTVKEKSKFFIDVKFDGGIDPYSGLLDMALDIGFVVKPKNGWYAREFLDVETGEMIREEKSWRAKDTSSTEFWGPLFKHEPFRDAIKARYQLGAIDSNAAVDEAVAEMINSKVSTKVDGVKLPESVQYQLLKLKMN
>ID:AUO78725.1 |[Klebsiella phage vB_Kpn_F48]||_Klebsiella_phage_vB_Kpn_F48.gbk|recombination protei..|1170|MG746602(170764):45836-47005:1 ^^ Klebsiella phage vB_Kpn_F48, complete genome.|neighbours:ID:AUO78724.1(1),ID:AUO78726.1(1)|neighbour_genes:hypothetical protein,capsid vertex assemb..|
MSDLKSRLIKASTTKLTADLTKSKLFNGRDEVMTRIPMLNIALGGGLNTGLQSGLTIFAAPSKHFKTLFGLTMVAAYMKKYPDAICLFYDSEFGASESYFRSMGVDLERVVHTPIQSVEQLKIDMVNQLEAIERGDKVIMFIDSIGNTASKKETQDALDEKQVGDMTRAKSLKSLFRIVTPYLTIKDIPCVAINHTAMEIGSMYPKEVMGGGTGILYSASTVFFISKRQVKEGTELTGYDFTLKAEKSRTVQEKSTFPITVNFKGGIDPFSGLLELATEIGFVVKPKAGWYSRAFLDEETGEMVQEEKSWRAKATDDVEFWGPLFKHKPFRDAIETKYKLGAISSIKEVDDAVADLLSSKPSTKIPVKAKSAPSAADIEDELDNFADEE
>ID:ANM46425.1 |[Morganella phage vB_MmoM_MP1]||_Morganella_phage_vB_MmoM_MP1_.gbk|RecA-like recombinat..|1146|KX078569(163201):19301-20446:-1 ^^ Morganella phage vB_MmoM_MP1, complete genome.|neighbours:ID:ANM46552.1(-1),ID:ANM46484.1(-1)|neighbour_genes:head vertex assembly..,hypothetical protein|
MSDLRTRLIKASTNKMTSVLSESKLFNEKSVVRTKIPILNIALSGIINGGLQSGMTVLAGPSKHFKSNMGLTLVAAYMNAYPDAICLFYDSEFGITNAYLKSMGVDPDRVVHTPIKNVEELKIDMINQLEAIERGERVIVFIDSIGNTASKKEVEDALNEKSVADMTRAKQLKSLFRMATPYFTLKDIPCVAVNHTIETIEMFSKTVMTGGTGVMYSADNVYIIGRRQIKDGTELQGWQFVLNAEKSRTVKEKSKFFIDVTFDGGIDPYSGLLDIGLETGFVVKPKNGWYVQAFLNKETGEMVTEDKNWRAKDTRCKEFWAPLIKHEPFREAIRSLYQLGQMVHDEEVQKDIDDLLSMKVEEHVFNDLEGGIPPVKLEDEI
>ID:YP_009211461.1 |[Pectobacterium bacteriophage PM2]||_Pectobacterium_bacteriophage_PM2.gbk|RecA-like recombinat..|1191|NC_028940(170286):19783-20973:-1 ^GeneID:26637933^ Pectobacterium bacteriophage PM2, complete genome.|neighbours:ID:YP_009211460.1(-1),ID:YP_009211462.1(-1)|neighbour_genes:head vertex assembly..,hypothetical protein|
MSDLKSRLIKASTTKLTADLTKSKLFNGRDEVMTRIPMLNIALGGGLNTGLQSGLTVFAAPSKHFKTLFGLTMVAAYMKKYPEAICLFYDSEFGASESYFRSMGVDLERVVHTPIQSVEQLKIDMVNQLEAIERGEKVVIFIDSIGNTASKKETQDALDEKQVGDMSRAKSLKSLFRIVTPYLTIKDIPCVAINHTAMEIGGMYPKEIMGGGTGIMYSASTVFFISKRQVKEGTELTGYDFTLKAEKSRTVQEKSTFPITVNFKGGIDPFSGLLEMATEIGFVIKPKAGWYARAFLDEETGEMVQEDKSWRAKATDDVEFWGPLFKHKPFRDAIETKYKLGAISSIKEVDDAVADLLNSKPSTKVPKFSVVKTPADIENDLDQLDEFSVVRSPEGY
>ID:QBP35653.1 |[Phage NC-G]||_Phage_NC-G.gbk|recombination protei..|1173|MK310184(170164):133931-135103:-1 ^^ Phage NC-G, complete genome.|neighbours:ID:QBP35652.1(-1),ID:QBP35654.1(-1)|neighbour_genes:capsid and scaffold ..,hypothetical protein|
MSDLKSRLIKASTSKMTADLTKSKLFNGRDEVPTRIPMLNIALGGALNAGLQSGLTIFAAPSKHFKTLFGLTMVAAYMKKYPDAICLFYDSEFGASESYFRSMGVDLERVVHTPIQSVEQLKVDMTNQLEEITRGEKVIIFIDSIGNTASKKETEDALNEKVVGDMTRAKSLKSLFRIVTPYLTIKDIPCVAINHTAMEIGGMYPKEIMGGGTGILYSASTVFFISKRQVKDGTELTGYDFTLKAEKSRTVKEKSTFPITVNFEGGIDPFSGLLEMATDIGFVVKPKAGWYNRAFLDETTGEMVQEEKSWRAKATDCVEFWGPLFKHAPFREAIENKYKLGAINSIKEVDDAVNDLINSRVSKNVAVKLGGDTQSAADIENDLEEMDLDD
>ID:AUM58598.1 |[Proteus phage phiP4-3]||_Proteus_phage_phiP4-3_.gbk|RecA-like recombinas..|1152|MG696114(167849):146521-147672:1 ^^ Proteus phage phiP4-3, complete genome.|neighbours:ID:AUM58597.1(1),ID:AUM58599.1(1)|neighbour_genes:hypothetical protein,Hef-like homing endo..|
MSDLKTRLMKASTNKMTSVLSESKFFNEKSVVRTKIPTLNIALSGDITGGLQSGITILAGPSKHFKSNMGLTLVAAYMKAYKDAICLFYDSEFGITSAYLRSMGVDPDRVVHTPVKNVEELKIDMINQLEAIERGEKVIVFIDSIGNLASKKEVEDALNEKSVADMTRAKQLKSLFRMATPYFTLKDIPCVGINHTIETMEMFSKTVMTGGTGVMYSADNVYIIGRRQIKDGTDLQGYQFVLNVEKSRTVKEKSKFFIDVTFDGGIDPYSGLLDMGLELGFVVKPKNGWYTQAFLDTETGEIVPEEKNWRAKDTRCVAFWGPLLKHGPFREAIETRYKLGQMINDESVEQEVEDLMNLKVEEHVFGSSGIRSTIEELNAMDEL
>ID:YP_009195451.1 |[Proteus phage vB_PmiM_Pm5461]||_Proteus_phage_vB_PmiM_Pm5461_.gbk|RecA-like recombinat..|924|NC_028762(161989):20611-21534:-1 ^^ Proteus phage vB_PmiM_Pm5461, complete genome.|neighbours:ID:YP_009195450.1(-1),ID:YP_009195452.1(-1)|neighbour_genes:homing endonuclease,hypothetical protein|
MSDLKKRLMKASTNKMTSVLSESKFFNEKSVVRTKIPTLNIALSGIINGGLQSGITILAGPSKHFKSNMGLTLVAAYMNAYPDAICLFYDSEFGITSAYLRSMGVDPDRVVHTPVKNVEELKIDMINQLEAIERGEKVIVFIDSIGNLASKKEVEDALNEKSVADMTRAKQLKSLFRMATPYFTLKDIPCVGINHTIETIEMFSKTVMTGGCVVAGTKIKMADGSTKNVEDIKPGDRVKTLVGDNEVTYIWDPETLAEGTPECIEIEFEDGYKVTVSDTHKFLVMVKDIPTWVEAKDLLVGMDCAIK
>ID:ASD52022.1 |[Pseudomonas phage PspYZU05]||_Pseudomonas_phage_PspYZU05_.gbk|RecA-like recombinat..|927|KY971610(166442):44432-45358:-1 ^^ Pseudomonas phage PspYZU05, complete genome.|neighbours:ID:ASD52021.1(-1),ID:ASD52023.1(-1)|neighbour_genes:homing endonuclease,hypothetical protein|
MSDLKARLIKASTSKMTAELTKSKFFNDKDVIRTKIPMLNIAISGALDGGMQSGLTIFAGPSKHFKSNMGLTMVSAYMNKYPDAICLFYDSEFGISEAYLRAMKVDPSRVVHTPIQSVEQLKIDMVNQLEAIERGEKVIIFIDSIGNMASKKETEDALNEKTVADMSRAKALKSLFRIVTPYFSLKDIPCVAINHTIETIEMFSKTVMTGGCVVKGTKIQLANGLMKAVEDFKPGDMVKTMVGGREVTHVWDPETLAEGTPECFEVEFEDGYKVTVSDTHKFLVMVKDIPTWVEAKDLVEGMDCVQSY
>ID:YP_009615518.1 |[Salmonella phage Melville]||_Salmonella_phage_Melville_.gbk|RecA-like recombinat..|1164|NC_042044(159323):17273-18436:-1 ^GeneID:40091982^ Salmonella phage Melville, complete genome.|neighbours:ID:YP_009615517.1(-1),ID:YP_009615519.1(-1)|neighbour_genes:head vertex assembly..,beta glucosyl transf..|
MSDLKSRLIKASTSKMTAELTKSKFFNEKDVIRTKIPMLNIAISGALDGGMQSGLTIFAGPSKHFKSNMSLTMVSAYMTKHPDAICLFYDSEFGITPAYLKSMGVDPDRVIHTPVQSVEQLKIDMVNQLEAIERGEKVIVFIDSIGNLASKKETEDALNEKSVADMTRAKALKSLFRIVTPYFSIKNIPCVAVNHTIETIEMFSKTVMTGGTGPMYSADTVFIIGKRQIKDGTDLQGYQFVLNAEKSRTVKEKSKFFIDVKFDGGIDPYSGLLEMALELGFVVKPKNGWYAREYLDIETGEMVREEKSWRAAATSCVDFWGPMFKHQPFRDAIKRKYQLGAIDSNAVVDAEVDALINSKTEVFKAPEGSHAPSPAAIEDDLDSMMDE
>ID:YP_007501074.1 |[Salmonella phage vB_SenM-S16]||_Salmonella_phage_S16_.gbk|RecA-like recombinas..|1164|NC_020416(160221):18260-19423:-1 ^GeneID:14675275^ Salmonella phage S16, complete genome.|neighbours:ID:YP_007501073.1(-1),ID:YP_007501075.1(-1)|neighbour_genes:head vertex assembly..,hypothetical protein|
MSDLKSRLIKASTSKMTAELTKSKFFNEKDVIRTKIPMLNIAISGALDGGMQSGLTIFAGPSKHFKSNMSLTMVSAYMTKHPDAICLFYDSEFGITPAYLKSMGVDPDRVIHTPVQSVEQLKIDMVNQLEEIERGEKVIVFIDSIGNLASKKETEDALNEKSVADMTRAKALKSLFRIVTPYFSIKNIPCVAVNHTIETIEMFSKTVMTGGTGPMYSADTVFIIGKRQIKDGTDLQGYQFVLNAEKSRTVKEKSKFFIDVKFDGGIDPYSGLLEMALELGFVVKPKNGWYAREYLDIETGEMVREEKSWRAAATSCVDFWGPMFKHQPFRDAIKRKYQLGAIDSNAVVDAEVDALINSKTEVFKAPEGSHAPSPAAIEDDLDSMMDE
>ID:YP_009148027.1 |[Salmonella phage STML-198]|STML-198|_Salmonella_phage_STML-198_.gbk|hypothetical protein|1164|NC_027344(158099):59700-60863:-1 ^GeneID:24629839^ Salmonella phage STML-198, complete genome.|neighbours:ID:YP_009148026.1(-1),ID:YP_009148028.1(-1)|neighbour_genes:capsid and scaffold ..,hypothetical protein|
MSDLKSRLIKASTSKMTAELTKSKFFNEKDVIRTKIPMLNIAISGALDGGMQSGLTIFAGPSKHFKSNMSLTMVSAYMTKHPDAICLFYDSEFGITPAYLKSMGVDPDRVIHTPVQSVEQLKIDMVNQLEAIERGEKVIVFIDSIGNLASKKETEDALNEKSVADMTRAKALKSLFRIVTPYFSIKNIPCVAVNHTIETIEMFSKTVMTGGTGPMYSADTVFIIGKRQIKDGTDLQGYQFVLNAEKSRTVKEKSKFFIDVKFDGGIDPYSGLLEMALELGFVVKPKNGWYAREYLDIETGEMVREEKSWRAAATSCVDFWGPMFKHQPFRDAIKRKYQLGAIDSNAVVDAEVDALINSKTEVFKAPEGSHAPSPAAIEDDLDSMMDE
>ID:YP_009126241.1 |[Salmonella phage STP4-a]||_Salmonella_phage_STP4-a_.gbk|RecA-like recombinas..|1164|NC_026607(159914):17838-19001:-1 ^GeneID:23681051^ Salmonella phage STP4-a, complete genome.|neighbours:ID:YP_009126240.1(-1),ID:YP_009126242.1(-1)|neighbour_genes:head vertex assembly..,hypothetical protein|
MSDLKSRLIKASTSKMTAELTKSKFFNEKDVIRTKIPMLNIAISGALDGGMQSGLTIFAGPSKHFKSNMSLTMVSAYMTKHPDAICLFYDSEFGITPAYLKSMGVDPDRVVHTPVQSVEQLKIDMVNQLEEIERGEKVIVFIDSIGNLASKKETEDALNEKSVADMTRAKALKSLFRIVTPYFSIKNIPCVAVNHTIETIEMFSKTVMTGGTGPMYSADTVFIIGKRQIKDGTDLQGYQFVLNAEKSRTVKEKSKFFIDVKFDGGIDPYSGLLEMALELGFVVKPKNGWYAREYLDIETGEMVREEKSWRAAATSCVDFWGPMFKHQPFRDAIKRKYQLGAIDSNAVVDAEVDALINSKTEVFKAPEGSHAPSPAAIEDDLDSMMDE
>ID:YP_009286400.1 |[Salmonella phage vB_SnwM_CGG4-1]||_Salmonella_phage_vB_SnwM_CGG4-1_.gbk|RecA-like recombinas..|1164|NC_031065(159878):17883-19046:-1 ^^ Salmonella phage vB_SnwM_CGG4-1, complete genome.|neighbours:ID:YP_009286399.1(-1),ID:YP_009286401.1(-1)|neighbour_genes:head vertex assembly..,beta-glucosyl-transf..|
MSDLKSRLIKASTSKMTAELTKSKFFNEKDVIRTKIPMLNIAISGALDGGMQSGLTIFAGPSKHFKSNMSLTMVSAYMTKHPDAICLFYDSEFGITPAYLKSMGVDPDRVVHTPVQSVEQLKIDMVNQLEEIERGEKVIVFIDSIGNLASKKETEDALNEKSVADMTRAKALKSLFRIVTPYFSIKNIPCVAVNHTIETIEMFSKTVMTGGTGPMYSADTVFIIGKRQIKDGTDLQGYQFVLNAEKSRTVKEKSKFFIDVKFDGGIDPYSGLLEMAQELGFVVKPKNGWYAREYLDIETGEMVREEKSWRAAATSCVDFWGPLFKHQPFRDAIKNRYQLGAIDSNAVVDAEVDELINSKTEVFKAPEGSSAPSPAAIEDDLDSMMDE
>ID:YP_009030086.1 |[Serratia phage PS2]||_Serratia_phage_PS2_.gbk|uvsX|1194|NC_024121(167266):20481-21674:-1 ^GeneID:19484927^ Serratia phage PS2, complete genome.|neighbours:ID:YP_009030085.1(-1),ID:YP_009030087.1(-1)|neighbour_genes:initiator of head ve..,b-gt|
MSLKDRLIKASTNKNTKSLDKSHLFNEKSVSRTKIPMLNIALSGDIVGGLQSGLTVLAGPSKHFKSNMGLTLVAAYMRNHPDAICLFYDSEFGITPAYLKSMGVDPERVVHTPIMNVEELKLDMINQLHAIERGEHVIVFIDSIGNTASKKEVEDALNEKSVADMTRAKQLKSLFRMATPYFTTKDIPCVAINHTIETMEMFSKTVMTGGSGIMYSADTVFIIGRRQIKDGTELEGYQFVLNAEKSRTVKEKSKFFIDVTFKGGIDPFSGLLDVAMDLGFVVKPKNGWFAKSYLDEETGEMVTEEKNWRANATRSLEFWGDMIKHEPFREAVRMKYKLGAMVTDGVVDSEVDDLLAEAIKLDKKSARKAEKEAVQAKEDDHGEDDDFAQLESGLDNE
>ID:APC45243.1 |[Shigella phage SH7]||_Shigella_phage_SH7_.gbk|RecA-like recombinat..|1182|KX828711(164870):20414-21595:-1 ^^ Shigella phage SH7, complete genome.|neighbours:ID:APC45221.1(-1),ID:APC45101.1(-1)|neighbour_genes:head vertex assembly..,beta-glucosyltransfe..|
MSIADLKSRLIKASTSKMTAELTTSKFFNEKDVIRTKIPMLNIAISGAIDGGMQSGLTIFAGPSKHFKSNMSLTMVAAYLNKYPDAVCLFYDSEFGITPAYLRSMGVDPERVIHTPIQSVEQLKIDMVNQLEAIERGEKVIVFIDSIGNMASKKETEDALNEKSVADMTRAKSLKSLFRIVTPYFSIKNIPCVAVNHTIETIEMFSKTVMTGGTGVMYSADTVFIIGKRQIKDGSDLQGYQFVLNVEKSRTVKEKSKFFIDVKFDGGIDPYSGLLDMALELGFVVKPKNGWYAREFLDEETGEMIREEKSWRAKDTNCTTFWGPLFKHQPFRDAIKRAYQLGAIDSNEIVEAEVDELINSKVEKFKSPESKSKSAADLETDLEQLSDMEEFNE
>ID:YP_009288410.1 |[Shigella phage SHBML-50-1]||_Shigella_phage_SHBML-50-1_.gbk|recombination protei..|1182|NC_031085(166634):22590-23771:-1 ^GeneID:29060500^ Shigella phage SHBML-50-1, complete genome.|neighbours:ID:YP_009288409.1(-1),ID:YP_009288411.1(-1)|neighbour_genes:capsid and scaffold ..,glucosyl transferase|
MSIADLKSRLIKASTSKMTAELTTSKFFNEKDVIRTKIPMLNIAISGAIDGGMQSGLTIFAGPSKHFKSNMSLTMVAAYLNKYPDAVCLFYDSEFGITPAYLRSMGVDPERVIHTPIQSVEQLKIDMVNQLEAIERGEKVIVFIDSIGNMASKKETEDALNEKSVADMTRAKSLKSLFRIVTPYFSIKNIPCVAVNHTIETIEMFSKTVMTGGTGVMYSADTVFIIGKRQIKDGSDLQGYQFVLNVEKSRTVKEKSKFFIDVKFDGGIDPYSGLLDMALELGFVVKPKNGWYAREFLDEETGEMIREEKSWRAKDTNCTTFWGPLFKHQPFRDAIKRAYQLGAIDSNEIVEAEVDELINSKVEKFKSPESKSKSAADLETDLEQLSDMEEFNE
>ID:YP_009277684.1 |[Shigella phage SHFML-11]||_Shigella_phage_SHFML-11.gbk|recombination protei..|1182|NC_030953(170650):138134-139315:-1 ^GeneID:29056391^ Shigella phage SHFML-11, complete genome.|neighbours:ID:YP_009277683.1(-1),ID:YP_009277685.1(-1)|neighbour_genes:capsid and scaffold ..,glucosyl transferase|
MSIADLKSRLIKASTSKMTAELTTSKFFNEKDVIRTKIPMLNIAISGAIDGGMQSGLTIFAGPSKHFKSNMSLTMVAAYLNKYPDAVCLFYDSEFGITPAYLRSMGVDPERVIHTPIQSVEQLKIDMVNQLEAIERGEKVIVFIDSIGNMASKKETEDALNEKSVADMTRAKSLKSLFRIVTPYFSIKNIPCVAVNHTIETIEMFSKTVMTGGTGVMYSADTVFIIGKRQIKDGSDLQGYQFVLNVEKSRTVKEKSKFFIDVKFDGGIDPYSGLLDMALELGFVVKPKNGWYAREFLDEETGEMIREEKSWRAKDTNCTTFWGPLFKHQPFRDAIKRAYQLGAIDSNEIVEAEVDELINSKVEKFKYPESKSKSAADLETDLEQLSDMEEFNE
>ID:YP_009279037.1 |[Shigella phage SHFML-26]||_Shigella_phage_SHFML-26_.gbk|recombination protei..|1182|NC_031011(168993):87380-88561:-1 ^GeneID:29062328^ Shigella phage SHFML-26, complete genome.|neighbours:ID:YP_009279036.1(-1),ID:YP_009279038.1(-1)|neighbour_genes:capsid and scaffold ..,glucosyl transferase|
MSIADLKSRLIKASTSKMTAELTTSKFFNEKDVIRTKIPMLNIAISGAIDGGMQSGLTIFAGPSKHFKSNMSLTMVAAYLNKYPDAVCLFYDSEFGITPAYLRSMGVDPERVIHTPIQSVEQLKIDMVNQLEAIERGEKVIVFIDSIGNMASKKETEDALNEKSVADMTRAKSLKSLFRIVTPYFSIKNIPCVAVNHTIETIEMFSKTVMTGGTGVMYSADTVFIIGKRQIKDGSDLQGYQFVLNVEKSRTVKEKSKFFIDVKFDGGIDPYSGLLDMALELGFVVKPKNGWYAREFLDEETGEMIREEKSWRAKDTNCTTFWGPLFKHQPFRDAIKRAYQLGAIDSNEIVEAEVDELINSKVEKFKSPESKSKSAADLETDLEQLSDMEEFNE
>ID:YP_009288976.1 |[Shigella phage SHSML-52-1]||_Shigella_phage_SHSML-52-1_.gbk|recombination protei..|1173|NC_031090(169621):12108-13280:1 ^GeneID:29067327^ Shigella phage SHSML-52-1, complete genome.|neighbours:ID:YP_009288975.1(1),ID:YP_009288977.1(1)|neighbour_genes:hypothetical protein,capsid and scaffold ..|
MSDLKSRLIKASTSKMTADLTKSKLFNNRDEVPTRIPMLNIALGGALNAGLQSGLTIFAAPSKHFKTLFGLTMVAAYMKKYKDAICLFYDSEFGASESYFRSMGVDLDRVVHTPIQSVEQLKVDMTNQLDAIERGDKVIIFIDSIGNTASKKETEDALNEKVVGDMSRAKALKSLFRIVTPYLTIKDIPCVAINHTAMEIGGLYPKEIMGGGTGILYSANTVFFISKRQVKEGTELTGYDFTLKAEKSRTVKEKSTFPITVNFDGGIDPFSGLLEMATEIGFVVKPKAGWYAREFLDEETGEMIREEKSWRAKATDCVEFWGPLFKHKPFRDAIETKYKLGAISSIKEVDDAVNDLINCKATTKVPVKASDAPSAADIENDLDEMEDFDE
>ID:YP_003934669.1 |[Shigella phage SP18]||_Shigella_phage_SP18.gbk|uvsX|1179|NC_014595(170605):21866-23044:-1 ^GeneID:9830405^ Shigella phage SP18, complete genome.|neighbours:ID:YP_003934668.1(-1),ID:YP_003934670.1(-1)|neighbour_genes:gp40,hypothetical protein|
MSIADLKSRLIKASTSKMTATLTKSKFFNDKDVVRTKIPMLNIAISGALDGGMQSGLTIFAGPSKHFKSNMGLTMVSAYMNKYPDAICLFYDSEFGITEAYLRAMKVDPERVIHTPIQSVEQLKVDMVNQLEAIERGEKVIIFIDSIGNMASKKETEDAMNEKVVGDMTRAKSLKSLFRIVTPYFSIKDIPCVAVNHTIETIEMYSKTVMTGGTGVMYSADTVFIIGKRQIKETGKELEGFQFVLNAEKSRMVKEKSKFFIDVKFDGGIDPYSGLLDMAMEIGFVVKPKVGWYNREYLDVETGEMVREEKSWRAKDTNCTEFWGPLFKHEPFRDAIKRHYQLGAIDSNAVVDAEVDALIASKVEKYTAPEGKTKPSAADIENDLDMMEDLDE
>ID:AUV63986.1 |[Shigella phage Sf20]||_Shigella_phage_Sf20_.gbk|RecA-like recombinat..|1071|MF327006(163982):115050-116120:-1 ^^ Shigella phage Sf20, complete genome.|neighbours:ID:AUV63985.1(-1),ID:AUV63987.1(-1)|neighbour_genes:HNH homing endonucle..,hypothetical protein|
MSVLEKLKKNSTLKTTAVLSKSSFFNEKTNTRTKIPMLNIAFSGDLKKGFQSGLIFFAGPSKHFKSNMGLTCVSAYMKQNPDAACLFFDSEFGITSAYLSSMGVDPDRVVHVPIKNIEELKFEIMNQLEQITREDKVIIFIDSIGNLASKKEVEDAINEKSAQDMTRAKALKGLFRMMTPYLTMNDIPCIAINHTYSEMSLYPKEIMSGGTGGMYSANEVFIISRRQQKEGTEITGYDFILNAEKSRTVKEKSKFPISVTFSGGIDPYSGLLELAIELGWIVKPSNGWYSRSILNAETGEMETEERKFRAKETDSVDFWKPLLTNEHFQKAINDHYQLGQVISDEAVDKEVEDMLA
>ID:YP_009618855.1 |[Shigella phage Sf21]||_Shigella_phage_Sf21_.gbk|UvsX|1182|NC_042077(166002):20971-22152:-1 ^GeneID:40095458^ Shigella phage Sf21, complete genome.|neighbours:ID:YP_009618854.1(-1),ID:YP_009618856.1(-1)|neighbour_genes:head vertex assembly..,putative beta-glucos..|
MSIADLKSRLIKASTSKMTAELTTSKFFNEKDVIRTKIPMLNIAISGAIDGGMQSGLTIFAGPSKHFKSNMSLTMVAAYLNKYPDAVCLFYDSEFGITPAYLRSMGVDPERVIHTPIQSVEQLKIDMVNQLEAIERGEKVIVFIDSIGNMASKKETEDALNEKSVADMTRAKSLKSLFRIVTPYFSIKNIPCVAVNHTIETIEMFSKTVMTGGTGVMYSADTVFIIGKRQIKDGSDLQGYQFVLNVEKSRTVKEKSKFFIDVKFDGGIDPYSGLLDMALELGFVVKPKNGWYAREFLDEETGEMIREEKSWRAKDTNCTTFWGPLFKHQPFRDAIKRAYQLGAIDSNEIVEAEVDELINSKVEKFKSPESKSKSAADLETDLEQLSDMEEFNE
>ID:YP_009614966.1 |[Shigella phage Sf22]||_Shigella_phage_Sf22_.gbk|RecA-like recombinat..|1182|NC_042039(166283):133824-135005:-1 ^GeneID:40091381^ Shigella phage Sf22, complete genome.|neighbours:ID:YP_009614965.1(-1),ID:YP_009614967.1(-1)|neighbour_genes:gp213,gp215|
MSIADLKSRLIKASTSKMTAELTTSKFFNEKDVIRTKIPMLNIAISGAIDGGMQSGLTIFAGPSKHFKSNMSLTMVAAYLNKYPDAVCLFYDSEFGITPAYLRSMGVDPERVIHTPIQSVEQLKIDMVNQLEAIERGEKVIVFIDSIGNMASKKETEDALNEKSVADMTRAKSLKSLFRIVTPYFSIKNIPCVAVNHTIETIEMFSKTVMTGGTGVMYSADTVFIIGKRQIKDGSDLQGYQFVLNVEKSRTVKEKSKFFIDVKFDGGIDPYSGLLDMALELGFVVKPKNGWYAREFLDEETGEMIREEKSWRAKDTNCTTFWGPLFKHQPFRDAIKRAYQLGAIDSNEIVEAEVDELINSKVEKFKSPESKSKSAADLETDLEQLSDMEEFNE
>ID:ATE86573.1 |[Shigella phage Sf23]||_Shigella_phage_Sf23_.gbk|RecA-like recombinat..|1182|MF158046(167678):110978-112159:-1 ^^ Shigella phage Sf23, complete genome.|neighbours:ID:ATE86572.1(-1),ID:ATE86574.1(-1)|neighbour_genes:head vertex assembly..,putative glucosyltra..|
MSIADLKSRLIKASTSKMTAELTTSKFFNEKDVIRTKIPMLNIAISGAIDGGMQSGLTIFAGPSKHFKSNMSLTMVAAYLNKYPDAVCLFYDSEFGITPAYLRSMGVDPERVIHTPIQSVEQLKIDMVNQLEAIERGEKVIVFIDSIGNMASKKETEDALNEKSVADMTRAKSLKSLFRIVTPYFSIKNIPCVAVNHTIETIEMFSKTVMTGGTGVMYSADTVFIIGKRQIKDGSDLQGYQFVLNVEKSRTVKEKSKFFIDVKFDGGIDPYSGLLDMALELGFVVKPKNGWYAREFLDEETGEMIREEKSWRAKDTNCTTFWGPLFKHQPFRDAIKRAYQLGAIDSNEIVEAEVDELINSKVEKFKSPESKSKSAADLETDLEQLSDMEEFNE
>ID:YP_009619249.1 |[Shigella phage Sf24]||_Shigella_phage_Sf24_.gbk|UvsX|1182|NC_042078(168112):116758-117939:-1 ^GeneID:40095864^ Shigella phage Sf24, complete genome.|neighbours:ID:YP_009619248.1(-1),ID:YP_009619250.1(-1)|neighbour_genes:head vertex assembly..,beta glucosyltransfe..|
MSIADLKSRLIKASTSKMTAELTTSKFFNEKDVIRTKIPMLNIAISGAIDGGMQSGLTIFAGPSKHFKSNMSLTMVAAYLNKYPDAVCLFYDSEFGITPAYLRSMGVDPERVIHTPIQSVEQLKIDMVNQLEAIERGEKVIVFIDSIGNMASKKETEDALNEKSVADMTRAKSLKSLFRIVTPYFSIKNIPCVAVNHTIETIEMFSKTVMTGGTGVMYSADTVFIIGKRQIKDGSDLQGYQFVLNVEKSRTVKEKSKFFIDVKFDGGIDPYSGLLDMALELGFVVKPKNGWYAREFLDEETGEMIREEKSWRAKDTNCTTFWGPLFKHQPFRDAIKRAYQLGAIDSNEIVEAEVDELINSKVEKFKSPESKSKSAADLETDLEQLSDMEEFNE
>ID:AUV63451.1 |[Shigella phage Sf25]||_Shigella_phage_Sf25_.gbk|UvsX|1182|MF327009(168573):116429-117610:-1 ^^ Shigella phage Sf25, complete genome.|neighbours:ID:AUV63450.1(-1),ID:AUV63452.1(-1)|neighbour_genes:head vertex assembly..,hypothetical protein|
MSIADLKSRLIKASTSKMTAELTTSKFFNEKDVIRTKIPMLNIAISGAIDGGMQSGLTIFAGPSKHFKSNMSLTMVAAYLNKYPDAVCLFYDSEFGITPAYLRSMGVDPERVIHTPIQSVEQLKIDMVNQLEAIERGEKVIVFIDSIGNMASKKETEDALNEKSVADMTRAKSLKSLFRIVTPYFSIKNIPCVAVNHTIETIEMFSKTVMTGGTGVMYSADTVFIIGKRQIKDGSDLQGYQFVLNVEKSRTVKEKSKFFIDVKFDGGIDPYSGLLDMALELGFVVKPKNGWYAREFLDEETGEMIREEKSWRAKDTNCTTFWGPLFKHQPFRDAIKRAYQLGAIDSNEIVEAEVDELINSKVEKFKSPESKSKSAADLETDLEQLSDMEEFNE
>ID:YP_004414943.1 |[Shigella phage Shfl2]||_Shigella_phage_Shfl2_.gbk|putative UvsX recA-l..|1182|NC_015457(165919):21434-22615:-1 ^GeneID:10498806^ Shigella phage Shfl2, complete genome.|neighbours:ID:YP_004414942.1(-1),ID:YP_004414944.1(-1)|neighbour_genes:putative head vertex..,hypothetical protein|
MSIADLKSRLIKASTSKMTAELTTSKFFNEKDVIRTKIPMLNIAISGAIDGGMQSGLTIFAGPSKHFKSNMSLTMVAAYLNKYPDAVCLFYDSEFGITPAYLRSMGVDPERVIHTPIQSVEQLKIDMVNQLEAIERGEKVIVFIDSIGNMASKKETEDALNEKSVADMTRAKSLKSLFRIVTPYFSIKNIPCVAVNHTIETIEMFSKTVMTGGTGVMYSADTVFIIGKRQIKDGSDLQGYQFVLNVEKSRTVKEKSKFFIDVKFDGGIDPYSGLLDMALELGFVVKPKNGWYAREFLDEETGEMIREEKSWRAKDTNCTTFWGPLFKHQPFRDAIKRAYQLGAIDSNEIVEAEVDELINSKVEKFKSPESKSKSAADLETDLDQLSDMEEFNE
>ID:YP_009110861.1 |[Shigella phage pSs-1]||_Shigella_phage_pSs-1_.gbk|gp54|1182|NC_025829(164999):26064-27245:-1 ^GeneID:22475127^ Shigella phage pSs-1, complete genome.|neighbours:ID:YP_009110860.1(-1),ID:YP_009110862.1(-1)|neighbour_genes:gp53,gp55|
MSIADLKSRLIKASTSKMTAELTTSKFFNEKDVIRTKIPMLNIAISGAIDGGMQSGLTIFAGPSKHFKSNMSLTMVAAYLNKYPDAVCLFYDSEFGITPAYLRSMGVDPERVIHTPIQSVEQLKIDMVNQLEAIERGEKVIVFIDSIGNMASKKETEDALNEKSVADMTRAKSLKSLFRIVTPYFSIKNIPCVAVNHTIETIEMFSKTVMTGGTGVMYSADTVFIIGKRQIKDGSDLQGYQFVLNVEKSRTVKEKSKFFIDVKFDGGIDPYSGLLDMALELGFVVKPKNGWYAREFLDEETGEMIREEKSWRAKDTNCTTFWGPLFKHQPFRDAIKRAYQLGAIDSNEIVEAEVDELINSKVEKFKSPESKSKSAADLETDLDQLSDMEEFNE
>ID:NP_899256.1 |[Vibrio phage KVP40]||_Vibrio_phage_KVP40_.gbk|uvsX|1101|NC_005083(244834):4547-5647:1 ^GeneID:2546013^ Vibrio phage KVP40, complete genome.|neighbours:ID:NP_899255.1(1),ID:NP_899257.1(1)|neighbour_genes:clpP,hypothetical protein|
MSDLMKSLKKSSTSGYAQVLSESQFMFDKDHTRTYVPAINIAFSGEVDGGLTSGLTVLAGPSKHFKSNLGLVGVAAYLKKYPDAVCVFIDTEFGITPSYLRSQGVDPDRVLHIQCESVERMKFEMANQLKDLAERKRAKKAGEEPDRVIFFIDSVGNVASAKEIDDAQNEKSVADMSRAKQLKSLFRIITPYFTMLDIPCIAINHTYQTQEIYSKTVMSGGTGIMYSADTVIILGKQQEKDGKDIIGYHFIMNIEKSRFVKEKMKVPLTVTYENGIDPFSGLLDIALQTGHVVKPSNGWYQRATVDEETGEMIVEEKKYRAKETQTISFWKDIINSPTFKEGVKRIYCLGQLDESELFGEVDSLFD
>ID:YP_009006302.1 |[Vibrio phage VH7D]||_Vibrio_phage_VH7D_.gbk|recombination and re..|1101|NC_023568(246964):183826-184926:1 ^GeneID:18499934^ Vibrio phage VH7D, complete genome.|neighbours:ID:YP_009006301.1(1),ID:YP_009006303.1(1)|neighbour_genes:ATP-dependent Clp pr..,hypothetical protein|
MSDLMKSLKKSSTSGYAQVLSESQFMFEKDHTRTYVPAINIAFSGEVDGGLTSGLTVLAGPSKHFKSNLGLVGVAAYLKKYPEAICVFIDTEFGITPSYLRSQGVDPDRVLHIQCESVERMKFEMANQLKDLAERKRAKKAGDEPDRVIFFIDSVGNVASAKEIDDAQNEKSVADMSRAKQLKSLFRIITPYFTMLDIPCIAINHTYQTQEMYSKTVMSGGTGIMYSADTVIILGKQQEKDGKEIVGYHFIMNIEKSRFVKEKMKVPLTVTYENGIDMFSGLLDIALQTGHVVKPSNGWYQRATVDEETGEMIVEEKKYRAKETQTLSFWKDIINSPTFKEGVKRLYCLGQLDESELNDEIDSLFD
>ID:QBX06081.1 |[Vibrio phage ValB1 HC]||_Vibrio_phage_ValB1_HC_.gbk|recombination and re..|1101|MK568540(247619):75585-76685:-1 ^^ Vibrio phage ValB1 HC, complete genome.|neighbours:ID:QBX06080.1(-1),ID:QBX06082.1(-1)|neighbour_genes:hypothetical protein,ATP-dependent Clp pr..|
MSDLMKSLKKSSTSGYAQVLSESQFMFEKDHTRTYVPAINIAFSGEVDGGLTSGLTVLAGPSKHFKSNLGLVGVAAYLKKYPEAICVFIDTEFGITPSYLRSQGVDPDRVLHIQCESVERMKFEMANQLKDLAERKRAKKAGDEPDRVIFFIDSVGNVASAKEIDDAQNEKSVADMSRAKQLKSLFRIITPYFTMLDIPCIAINHTYQTQEMYSKTVMSGGTGIMYSADTVIILGKQQEKDGKEIVGYHFIMNIEKSRFVKEKMKVPLTVTYENGIDMFSGLLDIALQTGHVVKPSNGWYQRATVDEETGEMIVEEKKYRAKETQTLSFWKDIINSPTFKEGVKRLYCLGQLDESELNDEIDSLFD
>ID:YP_009201357.1 |[Vibrio phage ValKK3]||_Vibrio_phage_ValKK3_.gbk|recombination and re..|1101|NC_028829(248088):128769-129869:-1 ^GeneID:26628580^ Vibrio phage ValKK3, complete genome.|neighbours:ID:YP_009201356.1(-1),ID:YP_009201358.1(-1)|neighbour_genes:head assembly protei..,ATP-dependent Clp pr..|
MSDLMKSLKKSSTSGYAQVLSESQFMFEKDHTRTYVPAINIAFSGEVDGGLTSGLTVLAGPSKHFKSNLGLVGVAAYLKKYPEAICVFIDTEFGITPSYLRSQGVDPDRVLHIQCESVERMKFEMANQLKDLAERKRAKKAGDEPDRVIFFIDSVGNVASAKEIDDAQNEKSVADMSRAKQLKSLFRIITPYFTMLDIPCIAINHTYQTQEMYSKTVMSGGTGIMYSADTVIILGKQQEKDGKEIVGYHFIMNIEKSRFVKEKMKVPLTVTYENGIDMFSGLLDIALQTGHVVKPSNGWYQRATVDEETGEMIVEEKKYRAKETQTLSFWKDIINSPTFKEGVKRLYCLGQLDESELNDEIDSLFD
>ID:YP_008125207.1 |[Vibrio phage nt-1]||_Vibrio_phage_nt-1_.gbk|uvsX|1101|NC_021529(247511):168873-169973:1 ^GeneID:15926508^ Vibrio phage nt-1, complete genome.|neighbours:ID:YP_008125206.1(1),ID:YP_008125208.1(1)|neighbour_genes:putative Clp proteas..,hypothetical protein|
MSDLLKSLKKSSTSGYAHVLSESQFMFEKDHTRTYVPAINIAFSGEVDGGLTSGLTVLAGPSKHFKSNLGLVGVAAYLKKYPEAICVFIDTEFGITPSYLKSQGVDPERVLHIQCESVERMKFEMANQLKDLAERKRAKKAGEEPDRVVFFIDSVGNVASAKEIDDAQNEKSVADMSRAKQLKSLFRIITPYFTMLDIPCIAINHTYQTQEMYSKTVMSGGTGIMYSADTVIILGKQQEKDGKEIIGYHFIMNIEKSRFVKEKMKVPLTVTYEHGIDQFSGLLDIALQTGHVVKPSNGWYQRAFIDEETGEIEIEEKKYRAKETQTLSFWKEIINSPTFKTGVKRLYCLGQLDESELLDEVDSLFD
>ID:ALP47000.1 |[Vibrio phage phi-Grn1]||_Vibrio_phage_phi-Grn1_.gbk|recombination protei..|1101|KT919972(248605):112505-113605:1 ^^ Vibrio phage phi-Grn1, complete genome.|neighbours:ID:ALP47048.1(1),ID:ALP47200.1(1)|neighbour_genes:ATP-dependent Clp pr..,hypothetical protein|
MSDLMKSLKKSSTSGYAQVLSESQFMFEKDHTRTYVPAINIAFSGEVDGGLTSGLTVLAGPSKHFKSNLGLVGVAAYLKKYPEAICVFIDTEFGITPSYLRSQGVDPDRVLHIQCESVERMKFEMANQLKDLAERKRAKKAGDEPDRVIFFIDSVGNVASAKEIDDAQNEKSVADMSRAKQLKSLFRIITPYFTMLDIPCIAINHTYQTQEMYSKTVMSGGTGIMYSADTVIILGKQQEKDGKEIVGYHFIMNIEKSRFVKEKMKVPLTVTYENGIDMFSGLLDIALQTGHVVKPSNGWYQRATVDEETGEMIVEEKKYRAKETQTLSFWKDIINSPTFKEGVKRLYCLGQLDESELNDEIDSLFD
>ID:ALP47381.1 |[Vibrio phage phi-ST2]||_Vibrio_phage_phi-ST2_.gbk|recombination protei..|1101|KT919973(250485):172032-173132:1 ^^ Vibrio phage phi-ST2, complete genome.|neighbours:ID:ALP47427.1(1),ID:ALP47589.1(1)|neighbour_genes:ATP-dependent Clp pr..,head assembly protei..|
MSDLMKSLKKSSTSGYAQVLSESQFMFEKDHTRTYVPAINIAFSGEVDGGLTSGLTVLAGPSKHFKSNLGLVGVAAYLKKYPEAICVFIDTEFGITPSYLRSQGVDPDRVLHIQCESVERMKFEMANQLKDLAERKRAKKAGDEPDRVIFFIDSVGNVASAKEIDDAQNEKSVADMSRAKQLKSLFRIITPYFTMLDIPCIAINHTYQTQEMYSKTVMSGGTGIMYSADTVIILGKQQEKDGKEIVGYHFIMNIEKSRFVKEKMKVPLTVTYENGIDMFSGLLDIALQTGHVVKPSNGWYQRATVDEETGEMIVEEKKYRAKETQTLSFWKDIINSPTFKEGVKRLYCLGQLDESELNDEIDSLFD
>ID:ALY07082.1 |[Vibrio phage vB_VmeM-32]||_Vibrio_phage_vB_VmeM-32_.gbk|hypothetical protein|915|KU160494(199912):70057-70971:-1 ^^ Vibrio phage vB_VmeM-32, complete genome.|neighbours:ID:ALY07081.1(-1),ID:ALY07083.1(-1)|neighbour_genes:hypothetical protein,putative DNA polymer..|
MSDINLKVFNNEYAAVLAESQFFDKKQCVRTRLPILNLALSGRLDGGLTSGLTVLAGPSKHFKSNIGLVLVSSYLRNYPDAKCIFFDSEFGSTPTYFSAAGVDINRVIHLPFKNIEELKFQAVKFLDTVKKGDKFIIFIDSVGNSASKKELEDALDEKSVADMTRAKQLKGFFRMVTPYLTMNDVPMVAIAHTYQTQEMYSKTVVSGGCVVEGTQIIMGDGTTKSVEDIEVGEYVKTLVGTSIVTHTWNPDTLEVGEPECYEIEFEDGYKVTCSDKHRFLVMQDDIPVWVEAKNLIESMDCVNV
>ID:AFN37242.1 |[Vibriophage phi-pp2]||_Vibriophage_phi-pp2_.gbk|uvsX|1101|JN849462(246421):4544-5644:1 ^^ Vibriophage phi-pp2, complete genome.|neighbours:ID:AFN37241.1(1),ID:AFN37243.1(1)|neighbour_genes:clpP,hypothetical protein|
MSDLMKSLKKSSTSGYAQVLSESQFMFDKDHTRTYVPAINIAFSGEVDGGLTSGLTVLAGPSKHFKSNLGLVAVAAYLKKYPDAVCVFIDTEFGITPSYLRSQGVDPDRVLHIQCESVERMKFEMANQLKDLAERKRAKKAGEEPDRVIFFIDSVGNVASAKEIDDAQNEKSVADMSRAKQLKSLFRIITPYFTMLDIPCIAINHTYQTQEIYSKTVMSGGTGIMYSADTVIILGKQQEKDGKDIIGYHFIMNIEKSRFVKEKMKVPLTVTYENGIDPFSGLLDIALQTGHVVKPSNGWYQRATVDEETGEMIVEEKKYRAKETQTISFWKDIINSPTFKEGVKRIYCLGQLDESELFGEVDSLFD
>ID:YP_009153642.1 |[Yersinia phage PST]||_Yersinia_phage_PST_.gbk|uvsX|1182|NC_027404(167785):20520-21701:-1 ^GeneID:24677453^ Yersinia phage PST, complete genome.|neighbours:ID:YP_009153641.1(-1),ID:YP_009153643.1(-1)|neighbour_genes:head vertex assembly..,beta-glucosyl-HMC-al..|
MSIADLKSRLIKASTSKMTAELTTSKFFNEKDVIRTKIPMLNIAISGAIDGGMQSGLTIFAGPSKHFKSNMSLTMVAAYLNKYPDAVCLFYDSEFGITPAYLRSMGVDPERVIHTPIQSVEQLKIDMVNQLEAIERGEKVIVFIDSIGNMASKKETEDALNEKSVADMTRAKSLKSLFRIVTPYFSIKNIPCVAVNHTIETIEMFSKTVMTGGTGVMYSADTVFIIGKRQIKDGSDLQGYQFVLNVEKSRTVKEKSKFFIDVKFDGGIDPYSGLLDMALELGFVVKPKNGWYAREFLDEETGEMIREEKSWRAKDTNCTTFWGPLFKHQPFRDAIKRAYQLGAIDSNEIVEAEVDELINSKVEKFKSPESKSKSAADLETDLEQLSDMEEFNE
>ID:VEV89656.1 |[Yersinia phage fPS-2]||_Yersinia_phage_fPS-2_.gbk|g040c|1182|LR215722(169060):21628-22809:-1 ^^ Yersinia phage fPS-2 genome assembly, chromosome: I.|neighbours:ID:VEV89655.1(-1),ID:VEV89657.1(-1)|neighbour_genes:g039c,g041c|
MSIADLKSRLIKASTSKMTAELTTSKFFNEKDVIRTKIPMLNIAISGAIDGGMQSGLTIFAGPSKHFKSNMSLTMVAAYLNKYPDAVCLFYDSEFGITPAYLRSMGVDPERVIHTPIQSVEQLKIDMVNQLEAIERGEKVIVFIDSIGNMASKKETEDALNEKSVADMTRAKSLKSLFRIVTPYFSIKNIPCVAVNHTIETIEMFSKTVMTGGTGVMYSADTVFIIGKRQIKDGSDLQGYQFVLNVEKSRTVKEKSKFFIDVKFDGGIDPYSGLLDMALELGFVVKPKNGWYAREFLDEETGEMIREEKSWRAKDTNCTTFWGPLFKHQPFRDAIKRAYQLGAIDSNEIVEAEVDELINSKVEKFKSPESKSKSAADLETDLDQLSDMEEFNE
>ID:YP_009149283.1 |[Yersinia phage phiD1]||_Yersinia_phage_phiD1_.gbk|g044|1182|NC_027353(167063):21971-23152:-1 ^GeneID:24635480^ Yersinia phage phiD1 complete genome.|neighbours:ID:YP_009149282.1(-1),ID:YP_009149284.1(-1)|neighbour_genes:g043,g045|
MSIADLKSRLIKASTSKMTAELTTSKFFNEKDVIRTKIPMLNIAISGAIDGGMQSGLTIFAGPSKHFKSNMSLTMVAAYLNKYPDAVCLFYDSEFGITPAYLRSMGVDPERVIHTPIQSVEQLKIDMVNQLEAIERGEKVIVFIDSIGNMASKKETEDALNEKSVADMTRAKSLKSLFRIVTPYFSIKNIPCVAVNHTIETIEMFSKTVMTGGTGVMYSADTVFIIGKRQIKDGSDLQGYQFVLNVEKSRTVKEKSKFFIDVKFDGGIDPYSGLLDMALELGFVVKPKNGWYAREFLDEETGEMIREEKSWRAKDTNCTTFWGPLFKHQPFRDAIKRAYQLGAIDSNEIVEAEVDELINSKVEKFKSPESKSKSAADLETDLEQLSDMEEFNE
