# Supplementary material for: Influence of Non-canonical DNA Bases on the Genomic Diversity of Tevenvirinae
Source: Front Microbiol. 2021 Apr 6;12:632686. doi: 10.3389/fmicb.2021.632686 (PMC8056088; doi:10.3389/fmicb.2021.632686)
Supplement: Supplementary Data Sheet 1 — Clustering results (folders “first clusterisation,” “second clusterisation,” and “third clusterisation”): the number of pan-genome components in the individual genome (files “pan genome components of genomes”), the total number of all clusters and components of the pan-genome (files “pan genome components”), a list of clusters of the core genome (files “core list”), a list of clusters of the softcore genome (files “softcore list”). Clusters of the softcore genome (folders “softcore clusters”) are presented in the files which show regions in genomes, protein sequences, names of viruses which have these proteins A description of softcore clusters is also supplied (file “Softcore clusters description”). [file Data_Sheet_1.ZIP › Data sheet 1/first clusterisation/softcore_clusters/19908_42.faa]

>ID:YP_004300818.1 |[Acinetobacter virus 133]|Acj133|_Acinetobacter_phage_133_.gbk|td|948|NC_015250(159801):140516-141463:-1 ^GeneID:10323224^ Acinetobacter phage 133, complete genome.|neighbours:ID:YP_004300817.1(1),ID:YP_004300819.1(-1)|neighbour_genes:putative I-TevI-like..,hypothetical protein|
MKSYLDLMRNVLDNGEDVDDERTGVGTIALFGEQLKIDLRKGFPAVTTKRLAFKSVTAEMLWFLRGSNDLFELRAITHGESARYDADKKTIWDANYYQQAEKELGYTAGYMGPVYGNVWREFGQGTIRIERGDTKVESYDEYEVTGFDQIKAVLNEAIKNPGSRRLLTLAWDPKSVWGHDDKYVKQDKPTLPPCHYGFQININNGHIDLLFLMRSVDVFLGKPFDIASYAELCHVFGRILGKTPRYLIGQFGNVHIYKNHIDQCLEQLSREPKKLPTLWINPELKTLDDFEKATVDDFKLIGYESHPNIKADMAV
>ID:AWY10213.1 |[Acinetobacter phage AM101]||_Acinetobacter_phage_AM101_.gbk|dTMP thymidylate syn..|948|MH165274(166487):24303-25250:1 ^^ Acinetobacter phage AM101, complete genome.|neighbours:ID:AWY10212.1(1),ID:AWY10214.1(1)|neighbour_genes:hypothetical protein,hypothetical protein|
MKAYHDLLQKVLDEGEEVTNERTGVGTIALFGEQIKFDMRKGFPAVTTKKLAFKAMIAELLWFIRGSDNLNDLRALTHGEENRFNTEKKTIWDDNYNVQGKQLGYKDGYCGLIYGTQWRRYGLNGVYVEQDFGGTYYHNLPKVDQLAEMIKEAQTNPGSRRLLVYAWNPQLIWEHDVKYDTEEYDIDKPILPPCHVGFQINISGDYIDMIWSQRSLDIFLGCPFNIASYATLLRILGQILGKTPRYLTGQFGDVHIYKNHIEQVKEQLARDEYPLPILTINPNLKTLKDFETATVQDFNLIGYKHHEAIKAPMAV
>ID:AWY10354.1 |[Acinetobacter phage AM101]||_Acinetobacter_phage_AM101_.gbk|putative thymidylate..|708|MH165274(166487):129902-130609:1 ^^ Acinetobacter phage AM101, complete genome.|neighbours:ID:AWY10353.1(1),ID:AWY10355.1(1)|neighbour_genes:putative polynucleot..,hypothetical protein|
MTKYILASTFEEAFKRLNYLVITEPEFVTDSRIGKCREIGSILLEVALPDIGATFKDKRINRIDYGYAEKFWEFMIQGGTDAEQAFKEYPNVAKFIAKPKTDTLPSNFNTFYGPRIVAQMPALIKELKEKPNSRRVVFQILQEQDQVLLDSDETLEYPCTDSITFYIREGLLYMHTHMRSQNCAVVMQLDFYLMHRFMEHVAKECGVGLGTYAHSIVSAHVFERDIEYVKSFLEE
>ID:YP_004009439.1 |[Acinetobacter phage Ac42]|Ac42|_Acinetobacter_phage_Ac42_.gbk|putative thymidylate..|708|NC_014660(167716):40743-41450:-1 ^GeneID:9925704^ Acinetobacter phage Ac42, complete genome.|neighbours:ID:YP_004009438.1(-1),ID:YP_004009440.1(-1)|neighbour_genes:hypothetical protein,hypothetical protein|
MSKYITATTFELAFKRLNQYVVENYEFETDSRIGKCLEVGSILVEVALPEKGAVFSDSRISRIDYDYAEKFWEFMIQGGTDAEEAFKDYASVAKFIAKPKSENLPSNFNTFYGPRIVAQMPALLKELREKENSRRVVFQILQEQDQVLLDSDETLEYPCTDSITFYIRNNQLFMHTHMRSQNCAVVMQLDFYLMQRFMMYMAEQLGISVGTYSHSIVSAHVFERDLDYVKTFLEP
>ID:YP_004009593.1 |[Acinetobacter phage Ac42]|Ac42|_Acinetobacter_phage_Ac42_.gbk|td|876|NC_014660(167716):146849-147724:-1 ^GeneID:9925860^ Acinetobacter phage Ac42, complete genome.|neighbours:ID:YP_004009592.1(1),ID:YP_004009594.1(-1)|neighbour_genes:putative homing endo..,hypothetical protein|
MNPNYVMRDYDNALRDILDTGFHIDGDRTGVGTIAKFGVNTKYDISERVPVLTKRKVAWKSIVKEVLWYISGSSNINDLEDMGAKIWTPWKSKEFETKHGLPEGSAGYVYGFNLIHFGADVKDTNPKGFNQLDYVINTLRANPKSRQACFTFWRPDTNNQAILPACHAFYSFIVSPDKNGEMNVLNCHLFQRSADYPIGVGMGNILTATLFTYMIAQQLGMTPGHVYHSGAHCHVYKNAIDATVEYLEREDEPDSPILKLNKRDSIYDYVPEDFELIDYNPLPPIKFNIAV
>ID:YP_004009697.1 |[Acinetobacter phage Acj61]||_Acinetobacter_phage_Acj61_.gbk|hypothetical protein|714|NC_014661(164093):42790-43503:-1 ^GeneID:9925971^ Acinetobacter phage Acj61, complete genome.|neighbours:ID:YP_004009696.1(-1),ID:YP_004009698.1(-1)|neighbour_genes:hypothetical protein,hypothetical protein|
MSKYIDAATFEEAFLLTVAKVVETPEFITESRIGKCREIGSLLIEVEYPEEGATFGNKKINRIDYNYAEKFWEFMIAGGTDAEQAFKEYPNVAKFLAKPKTESLPANFNTFYGPRIAAQMPALIKELKEKENSRRVVFQILQEQDQVLLDADETLEYPCTDSVTFYIREGRLYAHTHMRSQNCAVVMQLDFYLMQKFMQHIADKCGVELGTYSHSIVSAHVFERDLEYVKTFLPWVK
>ID:YP_004009838.1 |[Acinetobacter phage Acj61]||_Acinetobacter_phage_Acj61_.gbk|td|954|NC_014661(164093):142965-143918:-1 ^GeneID:9926111^ Acinetobacter phage Acj61, complete genome.|neighbours:ID:YP_004009837.1(-1),ID:YP_004009839.1(-1)|neighbour_genes:hypothetical protein,hypothetical protein|
MQSNPNYVMREYDLALRDIIDNGFDIDGDRTGVGTVAKFGINTKYDISERVPVLTKRKVAWKSIVKEVLWYISGSSNINDLEAMGAKIWTPWKSKEFETKHGFVEGSAGYVYGFNLIHFGADVKQVESRRLAEQNPFNNVDEHMLDKIYPKSKGFNQLDYVINTLRANPKSRQACFTFWRPDTNNQAILPACHAFYSFIVSPDENGEMNVLNCHLFQRSADYPIGVGMGNIWTATLFTYMIAQQLGMKPGHVYHSGAHCHVYKNAIDATVEYLEREDEPDSPILKLNKRDSIYDYVPEDFELIDYNPLPPIKFDIAV
>ID:YP_004010226.1 |[Acinetobacter phage Acj9]||_Acinetobacter_phage_Acj9_.gbk|42|705|NC_014663(169947):48840-49544:-1 ^GeneID:9926523^ Acinetobacter phage Acj9, complete genome.|neighbours:ID:YP_004010225.1(-1),ID:YP_004010227.1(-1)|neighbour_genes:hypothetical protein,hypothetical protein|
MNKHVQAYSFEHAFKRLNRLVLGEPEYMVPSRIGESREILGVLVEVTGPRIGATFASPEINRIDYDYAEKFWEFMISGGTDAKEAFKEYPNVAKFIDKPKSSELPENFNTFYGPRIVAQLPAILKELEKPNSRRAVIQILQEQDQVLLDANETLEYPCTDSITFSVRDDRLNMHTHMRSQNVATVMQLDFFLMHKLFAYVADKLDLEMDTYTHTIVSAHIYERDVEYVRGFLNA
>ID:YP_004010368.1 |[Acinetobacter phage Acj9]||_Acinetobacter_phage_Acj9_.gbk|td|963|NC_014663(169947):149271-150233:-1 ^GeneID:9926665^ Acinetobacter phage Acj9, complete genome.|neighbours:ID:YP_004010367.1(-1),ID:YP_004010369.1(-1)|neighbour_genes:hypothetical protein,frd|
MQQYHDLMQKILDEGDLIETERTGTGTLSIFGEQLKFDLADYFPAITTKKLAWKAVVSELLWFLKGSSNLNELRAILHGEENRFNEEKKTIWDGNYNKQAKDLGYTDGEMGDIYGAQWRSFGRKTLQIEDENCKVVCYDDYEVKGVDQVKLVLDEAKRNPSSRRLIVQAWNPDVVWNSKKTKVGHTMIIGGNEAALPPCHLMYQLRIVNGRLDMSWSQRSNDIFLGVCFNIASYALLQHIFARILGLKVGKLTGFLGDCHIYLNHVDQVKLQLSRDHLSKPQLEINPALKTLEDFENATVDDFKLVGLITHGAIKADMAV
>ID:AXY82674.1 |[Acinetobacter phage KARL-1]||_Acinetobacter_phage_KARL-1_.gbk|dTMP (thymidylate) s..|948|MH713599(166560):39502-40449:1 ^^ Acinetobacter phage KARL-1, complete genome.|neighbours:ID:AXY82673.1(1),ID:AXY82675.1(1)|neighbour_genes:hypothetical protein,hypothetical protein|
MKAYHDLLQKVLDEGEEVTNERTGVGTIALFGEQIKFDMRKGFPAVTTKKLAFKAMIAELLWFIRGSDNLNDLRALTHGEENRFNTEKKTIWDDNYNVQGKQLGYKDGYCGLIYGTQWRRYGLNGVYVEQDFGGTYYHNLPKVDQLAEMIKEAQTNPGSRRLLVYAWNPQLIWEHDVKSDTEEYDIDKPILPPCHVGFQINISGDYIDMIWSQRSLDIFLGCPFNIASYATLLRILGQILGKTPRYLTGQFGDVHIYKNHIEQVKEQLARDEYPLPILTINPNLKTLKDFETATVQDFNLIGYKHHEAIKAPMAV
>ID:AXY82824.1 |[Acinetobacter phage KARL-1]||_Acinetobacter_phage_KARL-1_.gbk|hypothetical protein|708|MH713599(166560):144140-144847:1 ^^ Acinetobacter phage KARL-1, complete genome.|neighbours:ID:AXY82823.1(1),ID:AXY82825.1(1)|neighbour_genes:hypothetical protein,hypothetical protein|
MSKYILASTFEEAFKRINNFVVEAPEFVTDSRIGKCHEIGSILIEIGLPEQGATFKDKRINRIDYGYAEKFWEFMIQGGTDAEQAFKEYPNVAKFIAKPKTDTLPSNFNTFYGPRIAAQMPALIKELKEKPNSRRVVFQILQEQDQVLLDSDETLEYPCTDSITFYIREGLLYMHTHMRSQNCAVVMQLDFYLMHRFMEHVAKECGVGLGTYAHSIVSAHVFERDIEYVKSFLEE
>ID:YP_006489049.1 |[Acinetobacter phage ZZ1]||_Acinetobacter_phage_ZZ1_.gbk|td|933|NC_018087(166687):143346-144278:-1 ^GeneID:13165144^ Acinetobacter phage ZZ1, complete genome.|neighbours:ID:YP_006489050.1(-1),ID:YP_006489048.1(-1)|neighbour_genes:hypothetical protein,frd|
MRNYNDLLKHVLENGYKGDDRTGVGTLATFGEQLKFDLSKGFPAVTTKKLAFKSVVAELLWFLRGSTDLNELRAITHGEEHRYNPEKKTIWDANYEKQGTELGYTDGYCGLIYGTQWRGFGLNAVRDADGDLVFLPRLDQVKAVIKEAQANPTSRRLLVEAYNPQLTWENPTGPQGTELSVDKPILPPCHTGFQINIQGDKLSLLFKMRSVDVPLGMPFDIASYAVLTHIFCRILNKQPGELVGQFGNTHIYLNQIDGIKEQLTRVPYDLPKLWINPELRTLEDFEKATPADFKLINYLHHPAIPMPMSA
>ID:AXF40647.1 |[Acinetobacter phage vB_ApiM_fHyAci03]||_Acinetobacter_phage_vB_ApiM_fHyAci03_.gbk|thymidylate synthase|708|MH460829(165975):39969-40676:-1 ^^ Acinetobacter phage vB_ApiM_fHyAci03, complete genome.|neighbours:ID:AXF40646.1(-1),ID:AXF40648.1(-1)|neighbour_genes:hypothetical protein,hypothetical protein|
MSKYILASTFEEAFKRINNFVVEAPEFVTDSRIGKCHEIGSILIEIGLPEQGATFKDKRINRIDYGYAEKFWEFMIQGGTDAEQAFKEYPNVAKFIAKPKTDTLPSNFNTFYGPRIAAQMPALIKELKEKPNSRRVVFQILQEQDQVLLDSDETLEYPCTDSITFYIREGLLYMHTHMRSQNCAVVMQLDFYLMHRFMEHVAKECGVGLGTYAHSIVSAHVFERDIEYVKSFLEE
>ID:AXF40792.1 |[Acinetobacter phage vB_ApiM_fHyAci03]||_Acinetobacter_phage_vB_ApiM_fHyAci03_.gbk|td|948|MH460829(165975):143056-144003:-1 ^^ Acinetobacter phage vB_ApiM_fHyAci03, complete genome.|neighbours:ID:AXF40791.1(-1),ID:AXF40793.1(-1)|neighbour_genes:hypothetical protein,hypothetical protein|
MKAYHDLLQKVLDEGEEVTNERTGVGTIALFGEQIKFDMRKGFPAVTTKKLAFKAMIAELLWFIRGSDNLNDLRALTHGEENRFNTEKKTIWDDNYNVQGKQLGYKDGYCGLIYGTQWRRYGLNGVYVEQDFGGTYCHNLPKVDQLAEMIKEAQTNPGSRRLLVYAWNPQLIWEHDVKSDTEEYDIDKPILPPCHVGFQINISGDYIDMIWTQRSLDIFLGCPFNIASYATLLRILGQILGKTPRYLTGQFGDVHIYKNHIEQVKEQLARDEYPLPILTINPNLKTLKDFETATVQDFNLIGYKHHEAIKAPMAV
>ID:APU01718.1 |[Aeromonas phage 65.2]||_Aeromonas_phage_65.2_.gbk|thymidylate synthase|942|KY290955(236567):198287-199228:-1 ^GO:0004799,SEED:fig|6666666.172300.peg.327^ Aeromonas phage 65.2, complete genome.|neighbours:ID:APU01717.1(-1),ID:APU01719.1(-1)|neighbour_genes:hypothetical protein,hypothetical protein|
MKNITFTEYYHKLLTEEINKDIIDQLKKRNIFEDEYYNLVHYVYNHGTDIFNKRTGFVCRTIPTHVMVYDRCPMISHKQVFFKMFIAEFIGYLRGYTSAKQFRDLGTRTWDANANETKAWLINPNRKGEDDMGNVYGSIARDFGAKGGQYDLLWDVYEDLQKGIDNRGEIITFWDPSRFDEGCLRPCMMMHQFQLIGDTLHLTSYQRSTDILLGGPANMLQAWFFLELMARITGHKIGKVTHVMNNIHIYENQFESCEEFLNRVPHTMNNPSLVFDDKCVDLCYVLDDSNGVYDIVTLDGYHHNGKLDIPFAS
>ID:YP_004301187.1 |[Aeromonas virus 65]||_Aeromonas_phage_65_.gbk|td|942|NC_015251(235229):198327-199268:-1 ^GeneID:10323627^ Aeromonas phage 65, complete genome.|neighbours:ID:YP_004301186.1(-1),ID:YP_004301188.1(-1)|neighbour_genes:hypothetical protein,hypothetical protein|
MKNITFTEYYHKLLTEEINKDIIDQLKKRNIFEDEYYNLVHYVYNHGTDIFNKRTGFVCRTIPTHVMVYDRCPMISHKQVFFKMFIAEFIGYLRGYTSAKQFRDLGTRTWDANANETKAWLINPNRKGEDDMGNVYGSIARDFGAKGGQYDLLWDVYEDLQKGIDNRGEIITFWDPSRFDEGCLRPCMMMHQFQLIGDTLHLTSYQRSTDILLGGPANMLQAWFFLELMARITGHKIGKVTHVMNNIHIYENQFESCEEFLNRVPHTMNNPSLVFDDKCVDLCYVLDDSNGVYDIVTLDGYHHNGKLDIPFAS
>ID:ATI17578.1 |[Aeromonas phage AS-szw]||_Aeromonas_phage_AS-szw_.gbk|thymidylate syntheta..|855|MF498773(229957):207774-208628:1 ^^ Aeromonas phage AS-szw, complete genome.|neighbours:ID:ATI17577.1(1),ID:ATI17579.1(1)|neighbour_genes:hypothetical protein,hypothetical protein|
MKYESEYFDLVKRVYNSGHDIFNSRTGYVCRTIPTHVMVYDRCPMISHKHVFFKMFIAEFVGYLRGYTSAKQFRDLGTRTWDANANETKAWLANPNRLGEDDMGNVYGAIARDFGNMGGEYDLLWDVYEDLKAGIDNRGEIITFWDPSRFEEGCLRPCMMMHQFQLIGDTLHLTSYQRSTDILLGGPANMLQAWFFLELMAKITGHKVGKVTHVMNNVHIYENQFAACEEFLKREPHPLNNPVLVFDDKCVDLNYVLDEKNKVYDIVTIDGYLHNGKLDIPFAA
>ID:ASU00419.1 |[Aeromonas phage AS-zj]||_Aeromonas_phage_AS-zj_.gbk|thymidylate syntheta..|855|MF448340(229929):84414-85268:1 ^^ Aeromonas phage AS-zj, complete genome.|neighbours:ID:ASU00420.1(1),ID:ASU00418.1(1)|neighbour_genes:hypothetical protein,hypothetical protein|
MKYESEYFDLVKRVYNSGHDIFNSRTGYVCRTIPTHVMVYDRCPMISHKHVFFKMFIAEFVGYLRGYTSAKQFRDLGTRTWDANANETKAWLANPNRLGEDDMGNVYGAIARDFGNMGGEYDLLWDVYEDLKAGIDNRGEIITFWDPSRFEEGCLRPCMMMHQFQLIGDTLHLTSYQRSTDILLGGPANMLQAWFFLELMAKITGHKVGKVTHVMNNVHIYENQFAACEEFLKREPHPLNNPVLVFDDKCVDLNYVLDEKNKVYDIVTIDGYLHNGKLDIPFAA
>ID:NP_944201.1 |[Aeromonas virus Aeh1]||_Aeromonas_phage_Aeh1_.gbk|td|834|NC_005260(233234):203482-204315:-1 ^GeneID:2658173^ Aeromonas phage Aeh1, complete genome.|neighbours:ID:NP_944200.1(-1),ID:NP_944202.1(-1)|neighbour_genes:hypothetical protein,hypothetical protein|
MKAYLDIINYTFENGEDEMDRTGVGTRSVLGQVFRHDMADGFPAVTTKTLAWKAVRGECLWFMNGFTNVEVLRAMTYGVGSSSKTIWDDNFNHQGVALGYTDGELGPVYGKQWRDFNGVDQLAKAIERIKTNPECRRNIVCAWNPVDLDKMALPPCHVLFRFSVKRGRLNLTWYQRSVDTFLGLPFNIASYGLLLEIVAQITGYKAGILTGMLDDTHIYHNHFEQVQEQLQREPHKLPTLKFKNRFTTLEEACNLSVDDIELEDYKCHSAIKAPMAV
>ID:AUE22843.1 |[Aeromonas phage Ah1]||_Aeromonas_phage_Ah1_.gbk|td|834|MG250483(221116):189447-190280:-1 ^^ Aeromonas phage Ah1, complete genome.|neighbours:ID:AUE22842.1(-1),ID:AUE22844.1(-1)|neighbour_genes:hypothetical protein,hypothetical protein|
MKAYIDIIKHTFWNGEDEMDRTGVGTRSVLGQVFRHDMTDGFPAVTTKTLAWKAVRGELLWFMNGFTNVETLRAMTYGVGSSAKTIWDDNFNHQGVALGYTDGELGPVYGKQWRDFNGVDQLAKAIERIKTNPECRRNIVCAWNPVDLDKMALPPCHVLFRFSVKKGRLNLTWYQRSVDTFLGLPFNIASYGLLLEMVSHITGYRAGILTGMLDDTHIYHNHFDQVQEQLQREPYKLPTLKFKKRFTTLEEACNLGLDDIELEDYKCHPAIKAPMAV
>ID:QAX98555.1 |[Aeromonas phage AsFcp_2]||_Aeromonas_phage_AsFcp_2_.gbk|thymidylate syntheta..|834|MH791401(219171):140903-141736:-1 ^^ UNVERIFIED: Aeromonas phage AsFcp_2, complete genome.|neighbours:ID:QAX98554.1(-1),ID:QAX98556.1(-1)|neighbour_genes:hypothetical protein,hypothetical protein|
MKYYLDIMKYVIENGEDEMDRTGVGTRSILGQVFRHDMADGFPAVTTKTLAWKAVRGELLWFMNGFTNVEVLRAMTYGVGSSTKTIWDDNFNHQGVALGYTDGDLGPVYGKQWRDFNGVDQLAKAIERIKTNPECRRNIVCAWNPSDLDKMALPPCHVLFRFSVKRGRLNLTWYQRSCDLFLGIPFNIASYGLLLEMVAHITGYKAGILTGMFDDAHIYHNHFDQVQEQLQRVPYDLPKLVFKKRFTTLEEACNLGLDDIQLEDYKCHSAIKAPMAV
>ID:QAX98017.1 |[Aeromonas phage Asswx_1]||_Aeromonas_phage_Asswx_1_.gbk|thymidylate syntheta..|873|MH791398(229103):214695-215567:1 ^^ UNVERIFIED: Aeromonas phage Asswx_1, complete genome.|neighbours:ID:QAX98016.1(1),ID:QAX98018.1(1)|neighbour_genes:hypothetical protein,hypothetical protein|
MTLLPQGKYESEYYNLVKNVFESGHDIFNSRTGYVCRTIPTHIMVYDRCPMISHKHVFFKMFIAEFVGYLRGYTSAKQFRDLGTRTWDANANETKAWLANPNRLGEDDMGNVYGAIARDFGNMGGEYDLLWDVYEDLKAGIDNRGEIITFWDPSRFEEGCLRPCMMMHQFQLIGDTLHLTSYQRSTDILLGGPANMLQAWFFLELMAKITGHKVGKVTHVMNNVHIYENQFAACEEFLKREPHPLNNPVLVFDDKCVDLNYVLDEKNKVYDIVTIDGYLHNGKLDIPFAA
>ID:QAY01126.1 |[Aeromonas phage Aswh_1]||_Aeromonas_phage_Aswh_1_.gbk|thymidylate syntheta..|855|MH791414(229730):21199-22053:-1 ^^ UNVERIFIED: Aeromonas phage Aswh_1, complete genome.|neighbours:ID:QAY01125.1(-1),ID:QAY01127.1(-1)|neighbour_genes:hypothetical protein,hypothetical protein|
MNFEESYYKIVETVYRHGVDIYNDRTKTNCRTFPAAVMMYTQCPMISRKQVFFKMFIAEFVGYLRGYTNAKQFRDLGTHTWDANANETKAWLANPNRKGEDDMGNVYGAIARDFGNQEGQYDLLWDVYEDLQKGVDNRGEIITFWDPSRFNEGCLRPCMMMHQFHLIGDVLYLTSYQRSTDILLGGPANMLQSWFFLCLMAKITGHKVGSVMHVMNNIHIYENQLEAGFEFLHRSPRHDNFPELVFDDRCIDLNYVLDESTKIDDIVKVVGYKHNGKLEIPFTS
>ID:YP_007010181.1 |[Aeromonas phage CC2]||_Aeromonas_phage_CC2_.gbk|td|873|NC_019538(231743):55799-56671:-1 ^GeneID:14016445^ Aeromonas phage CC2, complete genome.|neighbours:ID:YP_007010180.1(-1),ID:YP_007010182.1(-1)|neighbour_genes:hypothetical protein,hypothetical protein|
MTLLPQGKYESEYYNLVKNVFESGHDIFNSRTGYVCRTIPTHVMVYDRCPMISHKHVFFKMFIAEFVGYLRGYTSAKQFRDLGTRTWDANANETKAWLANPNRLGEDDMGNVYGAIARDFGNMGGEYDLLWDVYEDLKAGIDNRGEIITFWDPSRFEEGCLRPCMMMHQFQLIGDTLHLTSYQRSTDILLGGPANMLQAWFFLELMAKITGHKVGKVTHVMNNVHIYENQFDACEEFLKREPHPLNNPVLVFDEKCVDLNYVLDEKNKVYDIVTIDGYLHNGKLDIPFAA
>ID:YP_009011730.1 |[Aeromonas phage PX29]||_Aeromonas_phage_PX29_.gbk|td|834|NC_023688(222006):191535-192368:-1 ^GeneID:18560225^ Aeromonas phage PX29, complete genome.|neighbours:ID:YP_009011729.1(-1),ID:YP_009011731.1(-1)|neighbour_genes:hypothetical protein,hypothetical protein|
MKYYLDIMKYVIENGEDEMDRTGVGTRSILGQVFRHDMADGFPAVTTKTLAWKAVRGELLWFMNGFTNVEVLRAMTYGVGSSTKTIWDDNFNHQGVALGYTDGDLGPVYGKQWRDFNGVDQLAKAIERIKTNPECRRNIVCAWNPADLDKMALPPCHVLFRFSVKRGRLNLTWYQRSCDLLLGIPFNIASYGLLLEMVAHITGYKAGILTGMFDDAHIYHNHFDQVQEQLQRVPYDLPKLVFKKRFTTLEEACNLSLDDIQLEDYKCHSAIKAPMAV
>ID:YP_003969390.1 |[Aeromonas phage phiAS5]||_Aeromonas_phage_phiAS5_.gbk|dTMP synthase|834|NC_014636(225268):62640-63473:-1 ^GeneID:9861508^ Aeromonas phage phiAS5, complete genome.|neighbours:ID:YP_003969389.1(-1),ID:YP_003969391.1(-1)|neighbour_genes:hypothetical protein,hypothetical protein|
MKNYQDLMQDILTHGVDEMDRTGVGTRSVVGRMIQFDMADGFPATTTKTLAWKAVRGELLWFMNGFTNVETLRTMTYGVGSSTKTIWDDNFNNQGVALGYTDGELGPVYGKQWRDFNGVDQLAKAIERIKTNPECRRNIVSAWNPVDLPHMALPPCHVLFRFSVKAGRLNLTWYQRSVDTFLGLAFNIASYGLLLEIVAKITGYKAGLLTGMLDDVHVYNNHFEQVREQLSREPYELPKLVFKKDFTTLEEACNLSVDDIQLEDYKCHSAIKAPMAV
>ID:YP_802984.1 |[Escherichia virus RB32]||_Bacteriophage_RB32_.gbk|42|741|NC_008515(165890):22858-23598:-1 ^GeneID:4405684^ Bacteriophage RB32, complete genome.|neighbours:ID:YP_802983.1(-1),ID:YP_802985.1(-1)|neighbour_genes:hypothetical protein,42.1|
MINDSLTVEEIRLHLGIALKEKDFVIDKTGVKTIEIIGASFVADEPFIFGALNDEYIQRELEWYKSQSLFVKDIPGETPKIWQQVASSKGEINSNYGWAIWSEDNYAQYDMCLAELGQNPDSRRGIMIYTRPSMQFDYNKDGMSDFMCTNTVQYLIRDKKINAVVNMRSNDVVFGFRNDYAWQKYVLDKLVSDLNAGDSTRQYKAGSIIWNVGSLHVYSRHFYLVDHWWNTGETHIVKKDYNGEWK
>ID:YP_803170.1 |[Escherichia virus RB32]||_Bacteriophage_RB32_.gbk|td|861|NC_008515(165890):140357-141217:-1 ^GeneID:4405636^ Bacteriophage RB32, complete genome.|neighbours:ID:YP_803169.1(-1),ID:YP_803171.1(-1)|neighbour_genes:nrdA.2,hypothetical protein|
MKQYQDLIKDIFENGYETDDRTGTGTIALFGTKLRWDLTKGFPAVTTKKLAWKACIAELIWFLSGSTNVNDLRLIQHDSLIQGKTVWDENYENQAKDLGYHSGELGPIYGKQWRDFGGVDQIVEVIDRIKKLPNDRRQIVSAWNPAELKYMALPPCHMFYQFNVRNGYLDLQWYQRSVDVFLGLPFNIASYATLVHIVAKMCNLIPGDLIFSGGNTHIYMNHVEQCKEILRREPMDLCELQLKFPDEFDEWDTESQVFWLSQFVKPHNFVLNNYESHPSIKGKMAV
>ID:YP_009218672.1 |[Citrobacter phage IME-CF2]||_Citrobacter_phage_IME-CF2_.gbk|thymidylate synthase|858|NC_029013(177688):78243-79100:-1 ^GeneID:26644755,SEED:fig|1527524.5.peg.141^ Citrobacter phage IME-CF2, complete genome.|neighbours:ID:YP_009218671.1(-1),ID:YP_009218673.1(-1)|neighbour_genes:nrdA,dihydrofolate reduct..|
MKQYLDIIRLVLTNGVESTDRTGVGTIRIFGAQTRWNLAEGFPATTSKQLFFKPCKHELQWFLSGSTNVDELREMTWGIGSDKRTIWDDNYENQAKSLGYSHGYLGPIYGHQWRSFGGDLYGNHSVDQIARIVNELKTTPDDRGIIVSAWNPVDLDKMALRPCHCFFQFVVINGKLSLQWYQRSVDVFLGLPFNIASYALLTHIIADICGYEVGDLVWTGGDVHIYKNAIEQAKELLKPEREPLPLPTLYMPKVNSLLDLDQEFFDSIHLKDYNHHGSLKATMAV
>ID:YP_009194880.1 |[Citrobacter phage Margaery]||_Citrobacter_phage_Margaery_.gbk|thymidylate synthase|639|NC_028755(178182):39919-40557:1 ^^ Citrobacter phage Margaery, complete genome.|neighbours:ID:YP_009194879.1(1),ID:YP_009194881.1(1)|neighbour_genes:dihydrofolate reduct..,ribonucleotide reduc..|
MTWGEDSDKRTIWDDNYENQAKALGYTHGYLGPIYGHQWRSFGSDDFQDEFSVDQIAKVIEQLKSTPDDRGIIVSAWNPVDLDLMALRPCHCFFQFVVINGKLSLQWYQRSVDVFLGLPFNIASYALLTHIIADICGFEVGDLVWTGGDVHIYKNAVEQAKELLKPERAPLPLPTLVMPKVNSLLDLDQEFFDSIHLKDYNHHGSLKAAMAV
>ID:AYJ72925.1 |[Citrobacter phage Maroon]||_Citrobacter_phage_Maroon_.gbk|dTMP thymidylate syn..|861|MH823906(178830):39252-40112:1 ^^ Citrobacter phage Maroon, complete genome.|neighbours:ID:AYJ72924.1(1),ID:AYJ72926.1(1)|neighbour_genes:dihydrofolate reduct..,ribonucleoside-dipho..|
MKQYLDIVNTVLTHGTESTDRTGVGTLRIFGMQARWNLAEGFPATTSKQLFFKPCKHELQWFLSGSTNVETLRKMTWGEDSDKRTIWDDNYENQAKALGYTHGYLGPIYGHQWRSFGSDDFQDEFSVDQIAKVIEQLKSTPDDRGIIVSAWNPVDLDLMALRPCHCFFQFVVINGKLSLQWYQRSVDVFLGLPFNIASYALLTHIIADICGFEVGDLVWTGGDVHIYKNAVEQAKELLKPERAPLPLPTLVMPKVNSLLDLDQEFFDSIHLKDYNHHGSLKAAMAV
>ID:YP_009203758.1 |[Citrobacter phage Merlin]||_Citrobacter_phage_Merlin_.gbk|dCMP hydroxymethylas..|741|NC_028857(172733):22712-23452:-1 ^GeneID:26647958^ Citrobacter phage Merlin, complete genome.|neighbours:ID:YP_009203757.1(-1),ID:YP_009203759.1(-1)|neighbour_genes:hypothetical protein,immunity to superinf..|
MIVTPLTVEDIRDELCYALESEQFVIDKTGAKTIEIIGASFIADEELIFGAVNNEYVERELEWYKSQSLFVKDIPGGTPSIWEQVSSKNGEINSNYGWAIWSDENCSQYNMCLGELGNNPDTRRAIMIYTRPSMQFDYNRDGMSDFMCTNTVQYLIRNKRVHAIVSMRSNDVVFGFRNDYAWQKYVLDKLVSDLNEGDSSREYKAGDIIWNAGSLHVYERHFYLVDHYLKTGKSHVLKKDYKGEWK
>ID:YP_009203972.1 |[Citrobacter phage Merlin]||_Citrobacter_phage_Merlin_.gbk|thymidylate synthase|861|NC_028857(172733):145585-146445:-1 ^GeneID:26648183^ Citrobacter phage Merlin, complete genome.|neighbours:ID:YP_009203971.1(-1),ID:YP_009203973.1(-1)|neighbour_genes:hypothetical protein,hypothetical protein|
MKQYQELIQHIFDNGYETDDRTGTGTIAVFGTQLRFDLQEGFPAVTTKKLAWNACRSELLWFLRGSTNVNELRQIQHGSLIEGNTVWDDNYNNQAIDMGYSGGELGPVYGKQWRDFMGVDQLKMVIDRIKQMPNDRRQIVTAWNPVDIPKMALPPCHMMYQFNVRNGFLDLQWYQRSVDVFLGLPFNIASYAALIHIIAKCTGLKPGHLVFTGGNTHIYVDHISQCKEVLQRDPLELCDIQINGLPYKFRHLSTEEQINRITNLRAKDLMLIDYKSHPAIKGKMAI
>ID:YP_009097665.1 |[Citrobacter phage Miller]||_Citrobacter_phage_Miller_.gbk|thyimidylate synthas..|858|NC_025414(178171):39661-40518:1 ^InterPro:IPR000398,InterPro:IPR020940,InterPro:IPR023451^ Citrobacter phage Miller, complete genome.|neighbours:ID:YP_009097664.1(1),ID:YP_009097666.1(1)|neighbour_genes:dihydrofolate reduct..,ribonucleotide reduc..|
MKQYLDIIRLVLTNGVESTDRTGVGTIRIFGAQTRWNLAEGFPATTSKQLFFKPCKHELQWFLSGSTNVDELREMTWGIGSDKRTIWDDNYENQAKSLGYSHGYLGPIYGHQWRSFGGDLYGNHSVDQIARIVNELKTTPDDRGIIVSAWNPVDLDKMALRPCHCFFQFVVINGKLSLQWYQRSVDVFLGLPFNIASYALLTHIIADICGYEVGDLVWTGGDVHIYKNAIEQAKELLKPEREPLPLPTLYMPKVNSLLDLDQEFFDSIHLKDYNHHGSLKAAMAV
>ID:YP_009146479.1 |[Citrobacter phage Moon]||_Citrobacter_phage_Moon.gbk|dCMP hydroxymethylas..|741|NC_027331(170341):23206-23946:-1 ^GeneID:24721645,InterPro:IPR000398,InterPro:IPR014619,InterPro:IPR023451^ Citrobacter phage Moon, complete genome.|neighbours:ID:YP_009146478.1(-1),ID:YP_009146480.1(-1)|neighbour_genes:hypothetical protein,immunity to superinf..|
MIVTPLTVEDIRQELCYALKNEKFVIDKTGAKTIEIIGASFIADEELIFGAVNDEYVERELEWYKSQSLFVKDIPGGTPAIWEQVSSKNGEINSNYGWAIWSDDNCSQYSMCLGELGNNPDTRRAIMIYTRPSMQFDYNRDGMSDFMCTNTVQYLIRDKRIHAIVSMRSNDVVFGFRNDYAWQKYVLDKLVADLNEGDSSREYKAGDIIWNAGSLHVYERHFYLVDHYLKTGKSHVLKKDYKGEWK
>ID:YP_009146685.1 |[Citrobacter phage Moon]||_Citrobacter_phage_Moon.gbk|thymidylate synthase|861|NC_027331(170341):144608-145468:-1 ^GeneID:24721851,InterPro:IPR000398,InterPro:IPR020940,InterPro:IPR023451^ Citrobacter phage Moon, complete genome.|neighbours:ID:YP_009146684.1(-1),ID:YP_009146686.1(-1)|neighbour_genes:hypothetical protein,hypothetical protein|
MKQYQELIQHIFDNGYETDDRTGTGTIAVFGTQLRFDLQEGFPAVTTKKLAWNACRSELLWFLRGSTNVNELRQIQHGSLIEGNTVWDDNYNNQAIDMGYSGGELGPVYGKQWRDFMGVDQLMMVIDRIKQMPNDRRQIVTAWNPVDIPKMALPPCHMMYQFNVRNGFLDLQWYQRSVDVFLGLPFNIASYAALIHIIAKCTGLKPGHLVFTGGNTHIYMDHISQCKEVLQRDPLELCDMQINSLPYKFRHLSTAEQIERITNLRAKDLMLIDYKSHPAIKGKMAI
>ID:YP_009285600.1 |[Citrobacter phage vB_CfrM_CfP1]||_Citrobacter_phage_vB_CfrM_CfP1_.gbk|thymidylate synthase|858|NC_031057(180219):41880-42737:1 ^GeneID:29079614^ Citrobacter phage vB_CfrM_CfP1, complete genome.|neighbours:ID:YP_009285599.1(1),ID:YP_009285601.1(1)|neighbour_genes:dihydrofolate reduct..,ribonucleotide reduc..|
MKQYLDIIRLVLANGVESTDRTGVGTIRIFGAQTRWNLAEGFPATTSKQLFFKPCKHELQWFLSGSTNVDELREMTWGIGSDKRTIWDDNYENQAKSLGYSHGYLGPIYGHQWRSFGGDLYGNHSVDQIARIVNELKTTPDDRGIIVSAWNPVDLDKMALRPCHCFFQFVVINGKLSLQWYQRSVDVFLGLPFNIASYALLTHIIADICGYEVGDLVWTGGDVHIYKNAIEQAKELLKPEREPLPLPTLYMPKVNSLLDLDQEFFDSIHLKDYNHHGSLKAAMAV
>ID:SCN45730.1 |[Cronobacter phage Pet-CM3-4]||_Cronobacter_phage_Pet-CM3-4_.gbk|Thymidylate synthase|738|LT614807(171975):23846-24583:-1 ^^ Cronobacter phage Pet-CM3-4 genome assembly, chromosome: I.|neighbours:ID:SCN45729.1(-1),ID:SCN45731.1(-1)|neighbour_genes:hypothetical protein,hypothetical protein|
MIVTPLTNEDIRDELCHALFNEMFVIDKTGAKTIELIGPSFVVTEDSIFGTVNQEYVERELAWYKSKSLFVKDIPGGTPAIWEQVSSSKGEINSNYGWAIWSAENYNQFSFCATELIEKPDSRRAIMIYTRPSMQVDFERDGMSDFMCTNNVQYLIRDGRVHAIVNMRSNDVVFGFRNDYAWQKYVLESLVETVNAGSGEKYVPGDIIWNAGSLHVYERHFYLVDHYRQTGRIDVKKSDYKGKWK
>ID:SCN45930.1 |[Cronobacter phage Pet-CM3-4]||_Cronobacter_phage_Pet-CM3-4_.gbk|Thymidylate synthase|861|LT614807(171975):146551-147411:-1 ^^ Cronobacter phage Pet-CM3-4 genome assembly, chromosome: I.|neighbours:ID:SCN45929.1(-1),ID:SCN45931.1(-1)|neighbour_genes:hypothetical protein,hypothetical protein|
MKQYQQLIQHIFDEGYVTDDRTGTGTCAVFGTQLRFDLQEGFPAVTTKKLAWKACIAELLWFLSGSTNVNDLRLRQHGSPTNGKTVWDDNYENQARSMGYVDGELGPVYGKQWRDFMGVDQLTLVINRIKELPNDRRQIVTAWNPLDIPKMALPPCHMIYQFNVRNGLLDLQWYQRSVDVFLGLPFNIASYAALIHIVAKMTGLKPGHLVFTGGNTHIYSNHIEQCEEILRREPKELCELEIDFPPGFERWQTSSQLKWINRFAVIEDFKLVNYESHPTIKGKMAV
>ID:YP_006986338.1 |[Cronobacter phage vB_CsaM_GAP161]||_Cronobacter_phage_vB_CsaM_GAP161_.gbk|thymidylate syntheta..|855|NC_019398(178193):39207-40061:1 ^^ Cronobacter phage vB_CsaM_GAP161, complete genome.|neighbours:ID:YP_006986337.1(1),ID:YP_006986339.1(1)|neighbour_genes:dihydrofolate reduct..,ribonucleotide reduc..|
MKQYLDIVNTVLTHGTESTDRTGVGTLRIFGMQARWNLAEGFPATTSKQLFFKPCKHELQWFLSGSTNVETLRKMTWGEDSDKRTIWDDNYENQAKALGYTHGYLGPIYGHQWRSFGEEGSFYGVDQIAKIIEQLKTTPDDRGIIVSAWNPVDLDDMALRPCHCFFQFVVINGKLSLQWYQRSVDVFLGLPFNIASYALLTHIIADICGYEVGDLVWTGGDVHIYKNAVEQAKELLKPERAPLPLPTLVMPKVNSLLDLDQEFFDSIHLKDYNHHGSLKAAMAV
>ID:AOG16190.1 |[Cronobacter phage vB_CsaM_leB]||_Cronobacter_phage_vB_CsaM_leB_.gbk|thymidylate synthase|855|KX431559(177907):40060-40914:1 ^^ Cronobacter phage vB_CsaM_leB, complete genome.|neighbours:ID:AOG16189.1(1),ID:AOG16191.1(1)|neighbour_genes:dihydrofolate reduct..,ribonucleotide reduc..|
MKQYLDIVNTVLTHGTESTDRTGVGTLRIFGMQARWNLAEGFPATTSKQLFFKPCKHELQWFLSGSTNVETLRKMTWGEDSDKRTIWDDNYENQAKALGYTHGYLGPIYGHQWRSFGEEGFYNGVDQIKKIIEQLKTTPDDRGIIVSAWNPMDLDDMALRPCHCFFQFVVINGKLSLQWYQRSVDVFLGLPFNIASYALLTHIIADICGYEVGDLVWTGGDVHIYKNAVEQAKELLKPERAPLPLPTLVMPKVNSLLDLDQEFFDSIHLKDYNHHGSLKAAMAV
>ID:AOG16470.1 |[Cronobacter phage vB_CsaM_leN]||_Cronobacter_phage_vB_CsaM_leN_.gbk|thymidylate syntheta..|855|KX431560(179516):39524-40378:1 ^^ Cronobacter phage vB_CsaM_leN, complete genome.|neighbours:ID:AOG16469.1(1),ID:AOG16471.1(1)|neighbour_genes:dihydrofolate reduct..,ribonucleotide reduc..|
MKQYLDIVNTVLTHGTESTDRTGVGTLRIFGMQARWNLAEGFPATTSKQLFFKPCKHELQWFLSGSTNVETLRKMTWGEDSDKRTIWDDNYENQAKALGYTHGYLGPIYGHQWRSFGEEGFYNGVDQIKKIIEQLKTTPDDRGIIVSAWNPMDLDDMALRPCHCFFQFVVINGKLSLQWYQRSVDVFLGLPFNIASYALLTHIIADICGYEVGDLVWTGGDVHIYKNAVEQAKELLKPERAPLPLPTLVMPKVNSLLDLDQEFFDSIHLKDYNHHGSLKAAMAV
>ID:YP_009005304.1 |[Enterobacter phage PG7]||_Enterobacter_phage_PG7_.gbk|dCMP hydroxymethylas..|738|NC_023561(173276):24060-24797:-1 ^GeneID:18502298^ Enterobacter phage PG7, complete genome.|neighbours:ID:YP_009005303.1(-1),ID:YP_009005305.1(-1)|neighbour_genes:hypothetical protein,hypothetical protein|
MIVTPLTNEDIRDELCHALFNEMFVIDKTGAKTIELIGPSFVVTEDSIFGTVNQEYVERELAWYKSKSLFVKDIPGGTPAIWEHVSSSKGEINSNYGWAIWSAENYNQFSFCATELIEKPDSRRAIMIYTRPSMQVDFERDGMSDFMCTNTVQYLIRDGRVNAVVNMRSNDVVFGFRNDYAWQKYVLESLVETVNAGSGEKYVPGDIIWNAGSLHVYERHFYLVDHYRQTGRIDVKKSDYKGKWK
>ID:YP_009005516.1 |[Enterobacter phage PG7]||_Enterobacter_phage_PG7_.gbk|td|1047|NC_023561(173276):147471-148517:-1 ^GeneID:18502531^ Enterobacter phage PG7, complete genome.|neighbours:ID:YP_009005515.1(-1),ID:YP_009005517.1(-1)|neighbour_genes:hypothetical protein,hypothetical protein|
MKQYQQLIQHIFDEGYVTDDRTGTGTCAVFGTQLRFDLQQGFPAVTTKKLAWKACIAELLWFLSGSTNVNDLRLRQHGSPTNGKTVWDDNYENQARSMGYVDGELGPVYGKQWRDFMGVDQLTLVIDRIKELPNDRRQIVTAWNPLDIPKMALPPCHMIYQFNVRNGFLDLQWYQRSVDVFLGLPFNIASYAALIHIVAKMTGLKPGHLVFTGGNTHIYSNHIEQCEEILRREPKELCELEIDFPIEFERWQTSSQLKWINRFAVIEDFKLVNYESHPTIKGKNGCMITKFTNALGSIVYAQTDEQLCDADFKLNSSIMINGYFHIVLAHHIEIVGESAERVVIVSKA
>ID:AVR55242.1 |[Enterobacter phage myPSH1140]||_Enterobacter_phage_myPSH1140_.gbk|dCMP hydroxymethylas..|738|MG999954(172614):26005-26742:-1 ^^ Enterobacter phage myPSH1140, complete genome.|neighbours:ID:AVR55241.1(-1),ID:AVR55243.1(-1)|neighbour_genes:hypothetical protein,hypothetical protein|
MIVTPLTNEDIRDELCHALFNEMFVIDKTGAKTIELIGPSFVVTEDSIFGTVNQEYVERELAWYKSKSLFVKDIPGGTPAIWEQVSSSKGEINSNYGWAIWSAENYNQFSFCATELIEKPDSRRAIMIYTRPSMQVDFERDGMSDFMCTNTVQYLIRDGRVNAIVNMRSNDVVFGFRNDYAWQKYVLESLVETVNAGSGEKYVPGDIIWNAGSLHVYSRHFYLVDHYRQTGQINVKKSDYKGKWK
>ID:AVR55416.1 |[Enterobacter phage myPSH1140]||_Enterobacter_phage_myPSH1140_.gbk|dTMP (thymidylate) s..|861|MG999954(172614):149042-149902:-1 ^^ Enterobacter phage myPSH1140, complete genome.|neighbours:ID:AVR55415.1(-1),ID:AVR55417.1(-1)|neighbour_genes:hypothetical protein,hypothetical protein|
MKQYQQLIQHIFDEGYVTDDRTGTGTCAVFGTQLRFDLQEGFPAVTTKKLAWKACIAELLWFLSGSTNVNDLRLRQHGSPTNGKTVWDDNYENQARSMGYVDGELGPVYGKQWRDFMGVDQLTLVIDRIKELPNDRRQIVTAWNPLDIPKMALPPCHMIYQFNVRNGFLDLQWYQRSVDVFLGLPFNIASYAALIHIVAKMTGLKPGHLVFTGGNTHIYSNHIEQCEEILRREPKELCELEIDFPPGFEHWQTSSQLKWINRFAVIEDFKLVNYESHPTIKGKMAV
>ID:YP_009606978.1 |[Enterobacter phage phiEap-3]||_Enterobacter_phage_phiEap-3_.gbk|thymidylate syntheta..|876|NC_041980(175814):38467-39342:1 ^GeneID:40082984^ Enterobacter phage phiEap-3, complete genome.|neighbours:ID:YP_009606977.1(1),ID:YP_009606979.1(1)|neighbour_genes:dihydrofolate reduct..,ribonucleotide reduc..|
MKQYLDIIKLVLDNGVESTDRTGVGTIRIFGAQARWDLNRGFPATTCKKLFFKPCKHELQWFLSGSTNVEELRRMTWGENSDKRTIWDDNYEKQAIDLGYDSGYLGPIYGHQWRSFGSLYGDDDSYYGGSGVDQIAKVIEQLKSTPDDRGIIVSAWNPADLDDMALRPCHCFFQFVVINGKLSLQWYQRSVDVFLGLPFNIASYALLTHIIADICGYEVGDLVWTGGDVHIYKNAVEQAKELLQPNRSPMPLPILKMPKVNSLLDLDQEFFDSITLEGYHNHGSLKAEMAV
>ID:YP_009167856.1 |[Escherichia phage AR1]|AR1|_Enterobacteria_phage_AR1_DNA_.gbk|42|741|NC_027983(167435):23195-23935:-1 ^GeneID:26042061^ Enterobacteria phage AR1 DNA, complete genome.|neighbours:ID:YP_009167855.1(-1),ID:YP_009167857.1(-1)|neighbour_genes:b-gt,ar1_046|
MISDSMTVEEIRLHLGLALKEKDFVVDKTGVKTIEIIGASFVADEPFIFGALNDEYIQRELEWYKSKSLFVKDIPGETPKIWQQVASSKGEINSNYGWAIWSEDNYAQYDMCLAELGQNPDSRRGIMIYTRPSMQFDYNKDGMSDFMCTNTVQYLIRDKKVNAVVSMRSNDVVFGFRNDYAWQKYVLDKLVSDLNAGDSTRQYKAGSIIWNVGSLHVYSRHFYLVDHWWNTGETHIVKKDYKGEWK
>ID:YP_009168052.1 |[Escherichia phage AR1]|AR1|_Enterobacteria_phage_AR1_DNA_.gbk|td|861|NC_027983(167435):141466-142326:-1 ^GeneID:26042119^ Enterobacteria phage AR1 DNA, complete genome.|neighbours:ID:YP_009168051.1(-1),ID:YP_009168053.1(-1)|neighbour_genes:nrdA.2,ar1_242|
MKQYQDLIKDIFENGYETDDRTGTGTIALFGTKLRWDLTKGFPAVTTKKLAWKACIAELLWFLSGSTNVNDLRLIQHDSLIQGKTVWDENYENQAKDLGYHSGELGPIYGKQWRDFGGVDQIIEVVDRIKKLPNDRRQIVSAWNPAELKYMALPPCHMFYQFNVRNGYLDLQWYQRSVDVFLGLPFNIASYAALVHIVAKMCNLIPGDLIFSGGNTHIYMNHVEQCKEILRREPKELCELVIGGLPYKFRYLSTKEQLEYILKLRPKDFVLKDYQSHGVLKGKMAV
>ID:ANZ50983.1 |[Enterobacteria phage ATK47]||_Enterobacteria_phage_ATK47.gbk|dTMP (thymidylate) s..|861|KT184309(170020):27970-28830:1 ^^ Enterobacteria phage ATK47, complete genome.|neighbours:ID:ANZ50982.1(1),ID:ANZ50984.1(1)|neighbour_genes:frd,hypothetical protein|
MKQYQYLINDILENGYETDDRTGTGTIALFGTKLRWDLTKGFPAVTTKKLAWKACIAELLWFMSGSTNVNDLRIRTHGSLIQGKTIWDDNYENQAKDLGYHSGELGPIYGKQWRDFGGVDQLVKTIDRIKALPNDRRQIVSAWNPAEINQMALPPCHMFYQFNVRNGHLDLQWYQRSVDVFLGLPFNIASYAALTHIVAKMCNLIPGDLVFSGGNTHIYSNHVEQCKEVLRREPKELCELKIDWPEGFSDWSTTLQLHWVTEHMNPSDFILKNYESHPAIKAKMAV
>ID:ANZ51128.1 |[Enterobacteria phage ATK47]||_Enterobacteria_phage_ATK47.gbk|deoxycytidylate 5-hy..|717|KT184309(170020):148302-149018:1 ^^ Enterobacteria phage ATK47, complete genome.|neighbours:ID:ANZ51127.1(1),ID:ANZ51129.1(1)|neighbour_genes:hypothetical protein,hypothetical protein|
MGKHNTMKYIKAADFQAAFKAVNREILENPEFVTDSRIGRCNEIGSMTVVVDNPSSFKMTDPRINRISYEYAEDFWKFMISGGTDAEEAFKAYPNVAKFISKPKSDALPANFNTFYGPRIAAQLPALLKELKEKPNSRRVVFQILESSDQALLDSDETLEYPCTDSVTYYIRDGKLYTHCHMRSQNCAVVMQLDFYLQGKLLHYIANECGVEVGDYTHTMVSAHVFERDFDYVKGFLD
>ID:ANZ51259.1 |[Enterobacteria phage ATK48]||_Enterobacteria_phage_ATK48.gbk|deoxycytidylate 5-hy..|717|KT184310(169729):76806-77522:1 ^^ Enterobacteria phage ATK48, complete genome.|neighbours:ID:ANZ51258.1(1),ID:ANZ51260.1(1)|neighbour_genes:hypothetical protein,hypothetical protein|
MGKHNTMKYIKAADFQAAFKAVNREILENPEFVTDSRIGRCNEIGSMTVVVDNPSSFKMTDPRINRISYEYAEDFWKFMISGGTDAEEAFKAYPNVAKFISKPKSDALPANFNTFYGPRIAAQLPALLKELKEKPNSRRVVFQILESSDQALLDSDETLEYPCTDSVTYYIRDGKLYTHCHMRSQNCAVVMQLDFYLQGKLLHYIANECGVEVGDYTHTMVSAHVFERDFDYVKGFLD
>ID:ANZ51325.1 |[Enterobacteria phage ATK48]||_Enterobacteria_phage_ATK48.gbk|dTMP (thymidylate) s..|861|KT184310(169729):126204-127064:1 ^^ Enterobacteria phage ATK48, complete genome.|neighbours:ID:ANZ51324.1(1),ID:ANZ51326.1(1)|neighbour_genes:frd,hypothetical protein|
MKQYQYLINDILENGYETDDRTGTGTIALFGTKLRWDLTKGFPAVTTKKLAWKACIAELLWFMSGSTNVNDLRIRTHGSLIQGKTIWDDNYENQAKDLGYHSGELGPIYGKQWRDFGGVDQLVKTIDRIKALPNDRRQIVSAWNPAEINQMALPPCHMFYQFNVRNGHLDLQWYQRSVDVFLGLPFNIASYAALTHIVAKMCNLIPGDLVFSGGNTHIYSNHVEQCKEVLRREPKELCELKIDWPEGFSDWSTTLQLHWVTEHMNPSDFILKNYESHPAIKAKMAV
>ID:ANZ50824.1 |[Enterobacteria phage Aplg8]||_Enterobacteria_phage_Aplg8_.gbk|tds|861|KT184308(168496):86787-87647:-1 ^^ Enterobacteria phage Aplg8, complete genome.|neighbours:ID:ANZ50823.1(-1),ID:ANZ50825.1(-1)|neighbour_genes:hypothetical protein,frd|
MKQYQDLIKDIFENGYETDDRTGTGTIALFGTKLRWDLTKGFPAVTTKKLAWNACIAELIWFLSGSTNVNDLRLIQHDSLIQGKTVWDENYENQAKDLGYHSGELGPIYGKQWRDFGGVDQIVEVIDRIKKLPNDRRQIVSAWNPAELKYMALPPCHMFYQFNVRNGYLDLQWYQRSVDVFLGLPFNIASYAALTHIVAKMCNLIPGDLIFSGGNTHIYMNHVEQCKEILRREPMDLCELQLKFPDEFDEWDTESQVFWLSQFAKPHNFILNNYESHPPIKGKMAV
>ID:ANZ50897.1 |[Enterobacteria phage Aplg8]||_Enterobacteria_phage_Aplg8_.gbk|deoxycytidylate 5-hy..|741|KT184308(168496):136171-136911:-1 ^^ Enterobacteria phage Aplg8, complete genome.|neighbours:ID:ANZ50896.1(-1),ID:ANZ50898.1(-1)|neighbour_genes:beta-glucosyl-HMC-al..,hypothetical protein|
MISDSMTVEEIRLHLGLALKEKDFVVDKTGVKTIEIIGASFVADEPFIFGALNDEYIQRELEWYKSQSLFVKDIPGETPKIWQQVASSKGEINSNYGWAIWSEDNYAQYDMCLAELGQNPDSRRGIMIYTRPSMQFDYNKDGMSDFMCTNTVQYLIRDKKVNAVVSMRSNDVVFGFRNDYAWQKYVLDKLVSDLNAGDSTRQYKAGSIIWNVGSLHVYSRHFYLVDHWWNTGETHIVKKDYNGEWK
>ID:YP_007004135.1 |[Enterobacteria phage Bp7]||_Enterobacteria_phage_Bp7_.gbk|hypothetical protein|699|NC_019500(168066):43800-44498:1 ^GeneID:14007964^ Enterobacteria phage Bp7, complete genome.|neighbours:ID:YP_007004134.1(1),ID:YP_007004136.1(1)|neighbour_genes:hypothetical protein,hypothetical protein|
MKHITAVSFENAFKQMNEEILEAPQFAVDSRIGRCYEIGSASVEVLDASTYKFTDPRINRINYDYAESFWKFMISGGTDATEAFKEYPNVAKFIDKPKSDVLPANFNTFYGPRIVAQLPALLKELKEKPNSRRVVFQILQEQDQALLDSDESLEYPCTDSVTYYIRDGRLYAHTHMRSQNCAIVMQLDFYLQGKLMAFIAEQCGVGLGTYSHTMVSAHVFERDFDYVRGFLK
>ID:YP_007004214.1 |[Enterobacteria phage Bp7]||_Enterobacteria_phage_Bp7_.gbk|dTMP thymidylate syn..|861|NC_019500(168066):92970-93830:1 ^GeneID:14008043^ Enterobacteria phage Bp7, complete genome.|neighbours:ID:YP_007004213.1(1),ID:YP_007004215.1(1)|neighbour_genes:frd,nrdA.1|
MKQYQFLIKDILENGYETDDRTGTGTIALFGTKLRFDLTKGFPAVTTKKLAWKACIAELLWFLSGSTNVNDLRQRTHGSLIEGKTIWDENYENQAKDLGYHSGELGPVYGKQWRDFGGIDQVVEIVERIKKMPNDRRQIVSAWNPAELKQMALPPCHCFYQFNVRNGYLDLQWYQRSVDVFLGLPFNIASYAALVHIVAKMCNLIPGDLVFSGGNTHIYSNHVEQCQEVLRREPKELCELEINWPEGFSDWSTTLQLHWVTEHMVHEDFKLIGYESHPTIKAKMAV
>ID:YP_004009899.1 |[Enterobacter phage CC31]||_Enterobacteria_phage_CC31_.gbk|42|738|NC_014662(165540):24017-24754:-1 ^GeneID:9926187^ Enterobacteria phage CC31, complete genome.|neighbours:ID:YP_004009898.1(-1),ID:YP_004009900.1(-1)|neighbour_genes:hypothetical protein,hypothetical protein|
MIVTPLTNEDIRDELCHALFNEMFVIDKTGAKTIELIGPSFVVTEDSIFGTVNQEYVERELAWYKSKSLFVKDIPGGTPAIWEQVSSSKGEINSNYGWAIWSAENYNQFSFCATELIEKPDSRRAIMIYTRPSMQVDFERDGMSDFMCTNTVQYLIRDGRVNAIVNMRSNDVVFGFRNDYAWQKYVLESLVETVNAGSGEKYVPGDIIWNAGSLHVYERHFYLVDYYRQTGRIDVKKSDYKGKWK
>ID:YP_004010095.1 |[Enterobacter phage CC31]||_Enterobacteria_phage_CC31_.gbk|td|1047|NC_014662(165540):139429-140475:-1 ^GeneID:9926391^ Enterobacteria phage CC31, complete genome.|neighbours:ID:YP_004010094.1(-1),ID:YP_004010096.1(-1)|neighbour_genes:hypothetical protein,hypothetical protein|
MKQYQQLIQHIFDEGYVTDDRTGTGTCAVFGTQLRFDLQEGFPAVTTKKLAWKACIAELLWFLSGSTNVNDLRLRQHGSPTNGKTVWDDNYENQARSMGYVDGELGPVYGKQWRDFMGVDQLTLVINRIKELPNDRRQIVTAWNPLDIPKMALPPCHMIYQFNVRNGLLDLQWYQRSVDVFLGLPFNIASYAALIHIVAKMTGLKPGHLVFTGGNTHIYSNHIEQCEEILRREPKELCNLEIDFPIEFERWQTSSQLKWINRFAVIEDFKLVNYESHPTIKGKNGCMITKFTNALGSIVYAQTDEQLCDADFKLNSSIMINGYFHIVLAHHIEIVGESTERVVIVSKA
>ID:YP_009118920.1 |[Enterobacteria phage GEC-3S]||_Enterobacteria_phage_GEC-3S_.gbk|Putative dTMP thymid..|1224|NC_025425(163424):136436-137659:-1 ^GeneID:23301313^ Enterobacteria phage GEC-3S complete genome.|neighbours:ID:YP_009118919.1(-1),ID:YP_009118921.1(-1)|neighbour_genes:nrdA,hypothetical protein|
MKEYLKLLRDVLDNGCPREDRTGVGTLSKFGAEMRIDLSKGFPLLTTKKMATASVIGELLWFMEGSLDRRRLQEITRGKFDEEAFDIWRGNCLDMKEKNPLRFNGYNVGNMYGMAWRRKPIHPHGEIKIKRVKSKYTHTFKHPWVEDFTPTNDTEDRLCAIWRGMRYEEFDYILVADHWKTQSNFVNDAYCLWGFQEWVDDGYFGYLLDSDYLGGDIIAPDTTMFVSMDVDTSSTKDDEEYVYRPKIWEDQLQKVIDMIKNDPYSRRIIIDSWNVQETHNAVLGVCHPMVQFYVSNDNKLSCLFFMRSNDLFLGNPFNVASYALLTHIIAKICGLEVGELVYQCGDCHIYKNHFDQVMEQLSRVPFDKPTIELPEFKSLDEVLTKTPKDFKIHNYQSHPAITAQMAV
>ID:ANZ51410.1 |[Enterobacteria phage GiZh]||_Enterobacteria_phage_GiZh_.gbk|tds|861|KT184311(166514):23969-24829:-1 ^^ Enterobacteria phage GiZh, complete genome.|neighbours:ID:ANZ51409.1(-1),ID:ANZ51411.1(-1)|neighbour_genes:hypothetical protein,hypothetical protein|
MKQYQDLIKDIFENGYETDDRTGTGTIALFGTKLRWDLTKGFPAVTTKKLAWNACIAELIWFLSGSTNVNDLRLIQHDSLIQGKTVWDENYENQAKDLGYHSGELGPIYGKQWRDFGGVDQIVEVIDRIKKLPNDRRQIVSAWNPAELKYMALPPCHMFYQFNVRNGYLDLQWYQRSVDVFLGLPFNIASYAALTHIVAKMCNLIPGDLIFSGGNTHIYMNHVEQCKEILRREPMDLCELQLKFPDEFDEWDTESQVFWLSQFAKPHNFVLNNYESHPPIKGKMAV
>ID:ANZ51485.1 |[Enterobacteria phage GiZh]||_Enterobacteria_phage_GiZh_.gbk|deoxycytidylate 5-hy..|741|KT184311(166514):73433-74173:-1 ^^ Enterobacteria phage GiZh, complete genome.|neighbours:ID:ANZ51484.1(-1),ID:ANZ51486.1(-1)|neighbour_genes:RBbeta-glucosyl-HMC-..,hypothetical protein|
MISDSMTVEEIRLHLGLALKEKDFVVDKTGVKTIEIIGASFVADEPFIFGALNDEYIQRELEWYKSKSLFVKDIPGETPKIWQQVASSKGEINSNYGWAIWSEDNYAQYDMCLAELGQNPDSRRGIMIYTRPSMQFDYNKDGMSDFMCTNTVQYLIRDKKVNAVVSMRSNDVVFGFRNDYAWQKYVLDKLVSDLNAGDSTRQYKAGSIIWNVGSLHVYSRHFYLVDHWWNTGETHIVKKDYNGEWK
>ID:YP_003734190.1 |[Enterobacteria phage IME08]||_Enterobacteria_phage_IME08_.gbk|hypothetical protein|699|NC_014260(172253):23565-24263:-1 ^GeneID:9384623^ Enterobacteria phage IME08, complete genome.|neighbours:ID:YP_003734189.1(-1),ID:YP_003734191.1(-1)|neighbour_genes:hypothetical protein,hypothetical protein|
MKHITAVSFENAFKQMNEEILEAPQFAVDSRIGRCYEIGSASVEVLDASTYKFTDPRINRINYDYAESFWKFMISGGTDAAEAFKEYPNVAKFIDKPKSDVLPANFNTFYGPRIVAQLPALLKELKEKENSRRVVFQILQEQDQALLDSDESLEYPCTDSVTYYIRDGRLYAHTHMRSQNCAIVMQLDFYLQGKLMAFIAEQCGVGLGTYSHTMVSAHVFERDFDYVRGFLK
>ID:YP_003734371.1 |[Enterobacteria phage IME08]||_Enterobacteria_phage_IME08_.gbk|td|870|NC_014260(172253):146047-146916:-1 ^GeneID:9384521^ Enterobacteria phage IME08, complete genome.|neighbours:ID:YP_003734370.1(-1),ID:YP_003734372.1(-1)|neighbour_genes:nrdA.1,frd|
MQMKQYQFLIKDILENGYETDDRTGTGTIALFGTKLRFDLTKGFPAVTTKKLAWKACIAELLWFLSGSTNVNDLRERTHGSRTEGKTIWDENYENQAISLGYSDGELGPVYGKQWRDFGGIDQVVEIVERIKKMPNDRRQIVSAWNPAEINKMALPPCHCFYQFNVRNGHLDLQWYQRSVDVFLGLPFNIASYAALVHIVAKMCNLIPGDLVFSGGNTHIYSNHVEQCQEVLRREPKELCELEIRYWHKDFHEWTTEQQLAWVTGMMYPEDFVLKGYESHPTIKAKMAV
>ID:YP_002922388.1 |[Escherichia phage JS10]||_Enterobacteria_phage_JS10_.gbk|hypothetical protein|699|NC_012741(171451):22758-23456:-1 ^GeneID:7943438^ Enterobacteria phage JS10, complete genome.|neighbours:ID:YP_002922387.1(-1),ID:YP_002922389.1(-1)|neighbour_genes:hypothetical protein,hypothetical protein|
MKHITAVSFENAFKQMNEEILEAPQFAVDSRIGRCYEIGSASVEVLDASTYKFTDPRINRISYEYAESFWKFMISGGTDAAEAFKEYPNVAKFIDKPKSDVLPANFNTFYGPRIVAQLPALLKELKEKANSRRVVFQILQEQDQALLDSDESLEYPCTDSVTYYIRDGRLYAHTHMRSQNCAVVMQLDFYLQGKLMAFIAEQCGVGLGTYSHTMVSAHVFERDFDYVRGFLK
>ID:YP_002922573.1 |[Escherichia phage JS10]||_Enterobacteria_phage_JS10_.gbk|td|858|NC_012741(171451):144424-145281:-1 ^GeneID:7943376^ Enterobacteria phage JS10, complete genome.|neighbours:ID:YP_002922572.1(-1),ID:YP_002922574.1(-1)|neighbour_genes:nrdA.1,frd|
MKQYQFLIKDILENGYETDDRTGTGTIALFGTKLRFDLTKGFPAVTTKKLAWKACIAELLWFLSGSTNVNDLRFRTHGSLIDGKTIWDENYENQAKDLGYHSGELGPVYGKQWRDFGGVDQVVEIINRIKKMPNDRRQIVSAWNPAEINQMALPPCHCFYQFNVRNGHLDLQWYQRSVDVFLGLPFNIASYAALVHIVAKMCNLIPGDLVFSGGNTHIYSNHVEQCQEVLRREPKDLCELEIDLPEEFILWDTKTQLSWIDSMKPSDFVLKGYESHPTIKAKMAV
>ID:YP_001595168.1 |[Escherichia phage JS98]||_Enterobacteria_phage_JS98.gbk|hypothetical protein|699|NC_010105(170523):22959-23657:-1 ^GeneID:5783675^ Enterobacteria phage JS98, complete genome.|neighbours:ID:YP_001595167.1(-1),ID:YP_001595169.1(-1)|neighbour_genes:hypothetical protein,hypothetical protein|
MKHITAVSFENAFKQMNEEILEAPQFAVDSRIGRCYEIGSASVEVLDASTYKFTDPRINRISYEYAESFWKFMISGGTDAAEAFKEYPNVAKFIDKPKSDVLPANFNTFYGPRIVAQLPALLKELKEKANSRRVVFQILQEQDQALLDSDESLEYPCTDSVTYYIRDGRLYAHTHMRSQNCAVVMQLDFYLQGKLMAFIAEQCGVGLGTYSHTMVSAHVFERDFDYVRGFLK
>ID:YP_001595355.1 |[Escherichia phage JS98]||_Enterobacteria_phage_JS98.gbk|dTMP thymidylate syn..|858|NC_010105(170523):143356-144213:-1 ^^ Enterobacteria phage JS98, complete genome.|neighbours:ID:YP_001595354.1(-1),ID:YP_001595356.1(-1)|neighbour_genes:NrdA.1 conserved hyp..,Frd dihydrofolate re..|
MKQYQFLIKDILENGYETDDRTGTGTIALFGTKLRFDLTKGFPAVTTKKLAWKACIAELLWFLSGSTNVNDLRFRTHGSLIDGKTIWDENYENQAKDLGYHSGELGPVYGKQWRDFGGVDQVVEIIDRIKKMPNDRRQIVSAWNPAEIDQMALPPCHCFYQFNVRNGHLDLQWYQRSVDVFLGLPFNIASYAALVHIVAKMCNLIPGDLVFSGGNTHIYSNHVEQCQEVLRREPKELCELEINLPEEFILWDTKTQLSWVDSMKPSDFVLKGYESHPTIKAKMAV
>ID:YP_002922312.1 |[Escherichia phage JSE]||_Enterobacteria_phage_JSE_.gbk|td|1224|NC_012740(166418):140762-141985:-1 ^GeneID:7943280^ Enterobacteria phage JSE, complete genome.|neighbours:ID:YP_002922311.1(-1),ID:YP_002922313.1(-1)|neighbour_genes:nrdA,hypothetical protein|
MKEYLKLLRDVLDNGWPREDRTGVGTLSKFGAEMRIDLSKGFPLLTTKKMATASVIGELLWFMEGSLDRRRLQEITRGKFDEEAFDIWRGNCLDMKEKNPLRFNGYNVGNMYGMAWRRKPIHPHGEIKIKRVKSKYTHTFKHPWVEDFTPTNETEDRLCAIWRGMRYEEFDYILVADHWKTQSNFVNDAYCLWGFQEWVDDGYFGYLLDSDYLGGDIIAPDTTMFVSMDVDTSSTKDDEEYVYRPKIWEDQLQKVIDMIKNDPYSRRIIIDSWNVQETHNAVLGVCHPMVQFYVSNDNKLSCLFFMRSNDLFLGNPFNVASYALLTHIIAKICGLEVGELVYQCGDCHIYKNHFDQVMEQLSRVPFDKPIIELPEFKSLDEVLTKTPKDFKIHNYQSHPAITAQMAV
>ID:ANZ51686.1 |[Enterobacteria phage Kha5h]||_Enterobacteria_phage_Kha5h_.gbk|deoxycytidylate 5-hy..|741|KT184312(167318):48931-49671:-1 ^^ Enterobacteria phage Kha5h, complete genome.|neighbours:ID:ANZ51685.1(-1),ID:ANZ51687.1(-1)|neighbour_genes:beta-glucosyl-HMC-al..,imm|
MISDSMTVEEIRLHLGLALKEKDFVVDKTGVKTIEIIGASFVADEPFIFGALNDEYIQRELEWYKSKSLFVKDIPGETPKIWQQVASSKGEINSNYGWAIWSEDNYAQYDMCLAELGQNPDSRRGIMIYTRPSMQFDYNKDGMSDFMCTNTVQYLIRDKKVNAVVSMRSNDVVFGFRNDYAWQKYVLDKLVSDLNAGDSTRQYKAGSIIWNVGSLHVYSRHFYLVDHWWNTGETHIVKKDYNGEWK
>ID:ANZ51847.1 |[Enterobacteria phage Kha5h]||_Enterobacteria_phage_Kha5h_.gbk|tds|861|KT184312(167318):165593-166453:-1 ^^ Enterobacteria phage Kha5h, complete genome.|neighbours:ID:ANZ51846.1(-1),ID:ANZ51848.1(-1)|neighbour_genes:hypothetical protein,hypothetical protein|
MKQYQDLIKDIFENGYETDDRTGTGTIALFGTKLRWDLTKGFPAVTTKKLAWNACISELLWFLSGSTNVNDLRQRTHGSLIAGKTIWDENYENQAKDLGYHSGELGPIYGKQWRDFGGVDQIVEVVNRIKTFPNDRRQIVSAWNPAELKQMALPPCHMFYQFNVRNGYLDLQWYQRSVDVFLGLPFNIASYAALLHIVADMCELVPGDLVFSGGNTHIYSNHIEQCKEILNRTPMDLCKLSINWPNGFSQCDTETQMYWLTEYMTARDFVLKDYQSHGVLKGKMAV
>ID:YP_001469579.1 |[Escherichia phage Phi1]||_Enterobacteria_phage_Phi1_.gbk|td|1221|NC_009821(164270):136878-138098:-1 ^GeneID:5602145^ Enterobacteria phage Phi1, complete genome.|neighbours:ID:YP_001469578.1(-1),ID:YP_001469580.1(-1)|neighbour_genes:nrdA,hypothetical protein|
MKEYLKLLRDVLDNGWPREDRTGVGTLSKFGAEMRIDLSKGFPLLTTKKMATSSVIGELLWFMEGSLDRRRLQEITRGKFDEEAFDIWRGNCLDMKEKNPLRFNGYNVGNMYGMSWRRKPIHPHGEIKIKRVKSKYTHTFKHPWVEDFTPTNDTEDRLCAIWRGMIYEEFDCILVADHWKTQSNFVNDAYCLWGFQEWVDSGYFDYLLDSDYLGGDILAPDTTIFVSMDVDTSSTKDDEEYVYRPKIWEDQLQNVIEQIKNNPTDRRIIIDSWNVQGTHNAVLGVCHPFVQFYVNEGKLSCMWFQRSVDSFLGLPFNVASYALLTHIIAKMCDLEVGELIFSGGDTHIYKNHFDQVMEQLSRVPFDKPTIELPEFKSLDEVLTKTPKDFKIHNYQSHPAITAQMAV
>ID:YP_009202773.1 |[Escherichia phage QL01]||_Enterobacteria_phage_QL01.gbk|hypothetical protein|699|NC_028847(170527):22648-23346:-1 ^GeneID:26629762^ Enterobacteria phage QL01, complete genome.|neighbours:ID:YP_009202772.1(-1),ID:YP_009202774.1(-1)|neighbour_genes:hypothetical protein,hypothetical protein|
MKHITAVSFENAFKQMNEEILEAPQFAVDSRIGRCYEIGSASVEVLDASTYKFTDPRINRINYDYAESFWKFMISGGTDAAEAFKEYPNVAKFIDKPKSDVLPANFNTFYGPRIVAQLPALLKELKEKPNSRRVVFQILQEQDQALLDSDESLEYPCTDSVTYYIRDGRLYAHTHMRSQNCAIVMQLDFYLQGKLMAFIAEQCGVGLGTYSHTMVSAHVFERDFDYVRGFLK
>ID:YP_009202968.1 |[Escherichia phage QL01]||_Enterobacteria_phage_QL01.gbk|dTMP thymidylate syn..|861|NC_028847(170527):145343-146203:-1 ^GeneID:26629956^ Enterobacteria phage QL01, complete genome.|neighbours:ID:YP_009202967.1(-1),ID:YP_009202969.1(-1)|neighbour_genes:hypothetical protein,dihydrofolate reduct..|
MKQYQFLIKDILENGYETDDRTGTGTIALFGTKLRFDLTQGFPAVTTKKLAWKACIAELLWFLSGSTNVNDLRQRTHGSLIEGKTIWDENYENQAKDLGYHSGELGPVYGKQWRDFGGIDQVVEIVERIKKMPNDRRQIVSAWNPAEINQMALPPCHCFYQFNVRNGHLDLQWYQRSVDVFLGLPFNIASYAALVHIVAKMCNLIPGDLVFSGGNTHIYSNHVEQCQEVLRREPKELCELEINWPEGFSDWSTTLQLHWVTEHMVHEDFKLIGYESHPTIKAKMAV
>ID:AIT74138.1 |[Enterobacteria phage RB10]||_Enterobacteria_phage_RB10_.gbk|dCMP hydroxymethylas..|741|KM606999(168401):22857-23597:-1 ^^ Enterobacteria phage RB10, complete genome.|neighbours:ID:AIT74137.1(-1),ID:AIT74139.1(-1)|neighbour_genes:b-gt,hypothetical protein|
MINDSMTVEEIRFYLGTALKEKDFVVDKTGVKTIEIIGASFVADEPFIFGALNDEYIQRELEWYKSQSLFVKDIPGETPKIWQQVASSKGEINSNYGWAIWSEDNYAQYDMCLAELGQNPDSRRGIMIYTRPSMQFDYNKDGMSDFMCTNTVQYLIRDKKVNAVVSMRSNDVVFGFRNDYAWQKYVLDKLVSDLNAGDSTRQYKAGSIIWNVGSLHVYSRHFYLVDHWWNTGETHIVKKDYNGEWK
>ID:AIT74324.1 |[Enterobacteria phage RB10]||_Enterobacteria_phage_RB10_.gbk|td|864|KM606999(168401):141415-143291:-1 ^^ |neighbours:ID:AIT74323.1(-1),ID:AIT74325.1(-1)|neighbour_genes:hypothetical protein,I-TevI|
MKQYQDLIKDIFENGYETDDRTGTGTIALFGTKLRWDLSKGFPAVTTKKLAWKACIAELLWFLSGSTNVNDLRLIQHDSLIQGKTVWDENYENQAKDLGYHSGELGPIYGKQWRDFGGVDQIVEVIDRIKKLPNDRRQIVSAWNPAELKYMALPPCHMFYQFNVRNGYLDLQWYQRSVDVFLGMLPFNIASYATLVHIVAKMCNLIPGDLIFSGGNTHIYMNHVEQCKEILRREPKELCELVIGGLPYKFRYLSTKEQLEYILKLRPKDFVLKDYQSHGVLKGKMAV
>ID:YP_002854378.1 |[Escherichia virus RB14]||_Enterobacteria_phage_RB14_.gbk|42|741|NC_012638(165429):22712-23452:-1 ^GeneID:7803761^ Enterobacteria phage RB14, complete genome.|neighbours:ID:YP_002854377.1(-1),ID:YP_002854379.1(-1)|neighbour_genes:RB32ORF041c,42.1|
MINDSMTVEEIRFYLGTALKEKDFVVDKTGVKTIEIIGASFVADEPFIFGALNDEYIQRELEWYKSKSLFVKDIPGETPKIWQQVASSKGEINSNYGWAIWSEDNYAQYDMCLAELGQNPDSRRGIMIYTRPSMQFDYNKDGMSDFMCTNTVQYLIRDKKVNAVVSMRSNDVVFGFRNDYAWQKYVLDKLVSDLNAGDSTRQYKAGSIIWNVGSLHVYSRHFYLVDHWWNTGETHIVKKDYNGEWK
>ID:YP_002854566.1 |[Escherichia virus RB14]||_Enterobacteria_phage_RB14_.gbk|td|861|NC_012638(165429):139927-140787:-1 ^GeneID:7803982^ Enterobacteria phage RB14, complete genome.|neighbours:ID:YP_002854565.1(-1),ID:YP_002854567.1(-1)|neighbour_genes:nrdA.2,RB32ORF229c|
MKQYQDLIKDIFENGYETDDRTGTGTIALFGTKLRWDLTKGFPAVTTKKLAWNACIAELLWFISGSTNVNDLRLRTHGSLIQGKTIWDDNYENQAKDLGYHSGELGPIYGKQWRDFGGVDQLVETIDRIKKLPTDRRQIVSAWNPAEINQMALPPCHMFYQFNVRNGYLDLQWYQRSVDVFLGLPFNIASYAALTHIVAKMCNLIPGDLIFSGGNTHIYMNHTEQCKEILRREPKELCELKIDWPIEFGNCDTETQLYWLTEYMKPKDFILENYESHPAIKGKMAI
>ID:YP_003858362.1 |[Escherichia virus RB16]||_Enterobacteria_phage_RB16_.gbk|td|855|NC_014467(176788):39630-40484:1 ^GeneID:9712803^ Enterobacteria phage RB16, complete genome.|neighbours:ID:YP_003858361.1(1),ID:YP_003858363.1(1)|neighbour_genes:frd,nrdA|
MKQYLDIVNTVLTHGTESTDRTGVGTLRIFGMQARWNLAEGFPATTSKQLFFKPCKHELQWFLEGSTNVETLRKMTWGEDSDKRTIWDDNYENQAKALGYTHGYLGPIYGHQWRSFGAEGSFSGVDQIARIVKELKEKPDDRGIIVSAWNPVDLDDMALRPCHCFFQFVVINGKLSLQWYQRSVDVFLGLPFNIASYALLTHIIADICGYEVGDLVWTGGDVHIYKNAVEQAKELLKPERAPLPLPTLYMPKVNSLLDLDQEFFDSIHLKDYNHHGSLKAAMAV
>ID:AXF42353.1 |[Enterobacteria phage RB18]||_Enterobacteria_phage_RB18_.gbk|dCMP hydroxymethylas..|537|MH553563(166677):23527-24063:-1 ^^ Enterobacteria phage RB18, complete genome.|neighbours:ID:AXF42352.1(-1),ID:AXF42354.1(-1)|neighbour_genes:beta-glucosyl-HMC-al..,immunity to superinf..|
MFVKDIPGETPKIWQQVASSKGEINSNYGWAIWSEDNYAQYDMCLAELGQNPDSRRGIMIYTRPSMQFDYNKDGMSDFMCTNTVQYLIRDKKVNAVVSMRSNDVVFGFRNDYAWQKYVLDKLVSDLNAGDSTRQYKAGSIIWNVGSLHVYSRHFYLVDHWWNTGETHIVKKDYKGEWK
>ID:AXF42540.1 |[Enterobacteria phage RB18]||_Enterobacteria_phage_RB18_.gbk|thymidylate syntheta..|861|MH553563(166677):140509-141369:-1 ^^ Enterobacteria phage RB18, complete genome.|neighbours:ID:AXF42539.1(-1),ID:AXF42541.1(-1)|neighbour_genes:hypothetical protein,hypothetical protein|
MKQYQDLIKDIFENGYETDDRTGTGTIALFGTKLRWDLTKGFPAVTTKKLAWNACIAELLWFISGSTNVNDLRLRTHGSLIQGKTIWDDNYENQAKDLGYHSGELGPIYGKQWRDFGGVDQLVETIDRIKKLPTDRRQIVSAWNPAEINQMALPPCHMFYQFNVRNGYLDLQWYQRSVDVFLGLPFNIASYAALTHIVAKMCNLIPGDLIFSGGNTHIYMNHTAQCKEILRREPKELCELKIDWPIEFGNCDTETQLYWLTEYMKPKDFILENYESHPAIKGKMAI
>ID:YP_009102249.1 |[Enterobacteria phage RB27]||_Enterobacteria_phage_RB27_.gbk|dCMP hydroxymethylas..|741|NC_025448(165179):23549-24289:-1 ^GeneID:22113033^ Enterobacteria phage RB27, complete genome.|neighbours:ID:YP_009102248.1(-1),ID:YP_009102250.1(-1)|neighbour_genes:b-gt,hypothetical protein|
MISDSMTVEEIRLHLGLALKEKDFVVDKTGVKTIEIIGASFVADEPFIFGALNDEYIQRELEWYKSKSLFVKDIPGETPKIWQQVASSKGEINSNYGWAIWSEDNYAQYDMCLAELGQNPDSRRGIMIYTRPSMQFDYNKDGMSDFMCTNTVQYLIRDKKVNAVVSMRSNDVVFGFRNDYAWQKYVLDKLVSDLNAGDSTRQYKAGSIIWNVGSLHVYSRHFYLVDHWWNTGETHIVKKDYNGEWK
>ID:YP_009102432.1 |[Enterobacteria phage RB27]||_Enterobacteria_phage_RB27_.gbk|td|861|NC_025448(165179):139183-140043:-1 ^GeneID:22113216^ Enterobacteria phage RB27, complete genome.|neighbours:ID:YP_009102431.1(-1),ID:YP_009102433.1(-1)|neighbour_genes:hypothetical protein,hypothetical protein|
MKQYQDLIKDIFENGYETDDRTGTGTIALFGTKLRWDLTKGFPAVTTKKLAWKACIAELLWFLSGSTNVNDLRLIQHDSLIQGKTVWDENYENQAKDLGYHSGELGPIYGKQWRDFGGVDQIIEVVDRIKKLPNDRRQIVSAWNPAELKYMALPPCHVFYQFNVRNGYLDLQWYQRSVDVFLGLPFNIASYAALVHIVAKMCNLIPGDLIFSGGNTHIYMNHVEQCKEILRREPKELCELVIGGLPYKFRYLSTKEQLEYILKLRPKDFVLKDYQSHGVLKGKMAV
>ID:AIT74681.1 |[Enterobacteria phage RB33]||_Enterobacteria_phage_RB33_.gbk|dCMP hydroxymethylas..|741|KM607001(166007):22977-23717:-1 ^^ Enterobacteria phage RB33, complete genome.|neighbours:ID:AIT74680.1(-1),ID:AIT74682.1(-1)|neighbour_genes:b-gt,hypothetical protein|
MINDSLTVEEIRLHLGIALKEKDFVIDKTGVKTIEIIGASFVADEPFIFGALNDEYIQRELEWYKSQSLFVKDIPGETPKIWQQVASSKGEINSNYGWAIWSEDNYAQYDMCLAELGQNPDSRRGIMIYTRPSMQFDYNKDGMSDFMCTNTVQYLIRDKKINAVVNMRSNDVVFGFRNDYAWQKYVLDKLVSDLNAGDSTRQYKAGSIIWNVGSLHVYSRHFYLVDHWWNTGETHIVKKDYNGEWK
>ID:AIT74867.1 |[Enterobacteria phage RB33]||_Enterobacteria_phage_RB33_.gbk|td|861|KM607001(166007):140475-141335:-1 ^^ Enterobacteria phage RB33, complete genome.|neighbours:ID:AIT74866.1(-1),ID:AIT74868.1(-1)|neighbour_genes:hypothetical protein,hypothetical protein|
MKQYQDLIKDIFENGYETDDRTGTGTIALFGTKLRWDLTKGFPAVTTKKLAWKACIAELIWFLSGSTNVNDLRLIQHDSLIQGKTVWDENYENQAKDLGYHSGELGPIYGKQWRDFGGVDQIVEVIDRIKKLPNDRRQIVSAWNPAELKYMALPPCHMFYQFNVRNGYLDLQWYQRSVDVFLGLPFNIASYATLVHIVAKMCNLIPGDLIFSGGNTHIYMNHVEQCKEILRREPMDLCELQLKFPDEFDEWDTESQVFWLSQFVKPHNFVLNNYESHPSIKGKMAV
>ID:YP_009098429.1 |[Escherichia phage RB3]||_Enterobacteria_phage_RB3_.gbk|dCMP hydroxymethylas..|741|NC_025419(168402):22858-23598:-1 ^GeneID:22113793^ Enterobacteria phage RB3, complete genome.|neighbours:ID:YP_009098428.1(-1),ID:YP_009098430.1(-1)|neighbour_genes:b-gt,hypothetical protein|
MINDSMTVEEIRFYLGTALKEKDFVVDKTGVKTIEIIGASFVADEPFIFGALNDEYIQRELEWYKSQSLFVKDIPGETPKIWQQVASSKGEINSNYGWAIWSEDNYAQYDMCLAELGQNPDSRRGIMIYTRPSMQFDYNKDGMSDFMCTNTVQYLIRDKKVNAVVSMRSNDVVFGFRNDYAWQKYVLDKLVSDLNAGDSTRQYKAGSIIWNVGSLHVYSRHFYLVDHWWNTGETHIVKKDYNGEWK
>ID:YP_009098616.1 |[Escherichia phage RB3]||_Enterobacteria_phage_RB3_.gbk|td|864|NC_025419(168402):141416-143292:-1 ^GeneID:22113980^ |neighbours:ID:YP_009098615.1(-1),ID:YP_009098617.1(-1)|neighbour_genes:hypothetical protein,I-TevI|
MKQYQDLIKDIFENGYETDDRTGTGTIALFGTKLRWDLSKGFPAVTTKKLAWKACIAELLWFLSGSTNVNDLRLIQHDSLIQGKTVWDENYENQAKDLGYHSGELGPIYGKQWRDFGGVDQIVEVIDRIKKLPNDRRQIVSAWNPAELKYMALPPCHMFYQFNVRNGYLDLQWYQRSVDVFLGMLPFNIASYATLVHIVAKMCNLIPGDLIFSGGNTHIYMNHVEQCKEILRREPKELCELVIGGLPYKFRYLSTKEQLEYILKLRPKDFVLKDYQSHGVLKGKMAV
>ID:YP_239039.1 |[Escherichia virus RB43]||_Enterobacteria_phage_RB43_.gbk|td|858|NC_007023(180500):40281-41138:1 ^GeneID:3416131^ Enterobacteria phage RB43, complete genome.|neighbours:ID:YP_239038.1(1),ID:YP_239040.1(1)|neighbour_genes:frd,nrdA|
MKQYLDIIRLVLANGVESTDRTGVGTIRIFGAQTRWNLAEGFPATTSKQLFFKPCKHELQWFLSGSTNVDELREMTWGIGSDKRTIWDDNYENQAKSLGYSHGYLGPIYGHQWRSFGGDLYGNHSVDQIARIVNELKTTPDDRGIIVSAWNPVDLDKMALRPCHCFFQFVVINGKLSLQWYQRSVDVFLGLPFNIASYALLTHIIADICGYEVGDLVWTGGDVHIYKNAIEQAKELLKPEREPLPLPTLYMPKVNSLLDLDQEFFDSIHLKDYNHHGSLKAAMAV
>ID:NP_891806.1 |[Escherichia phage RB49]||_Enterobacteria_phage_RB49_.gbk|td|1233|NC_005066(164018):136870-138102:-1 ^GeneID:1725337^ Enterobacteria phage RB49, complete genome.|neighbours:ID:NP_891805.1(-1),ID:NP_891807.1(-1)|neighbour_genes:nrdA,hypothetical protein|
MKEYLKLLRDVLDNGWPREDRTGVGTLSKFGAEMRIDLSKGFPLLTTKKMATASVIGELLWFMEGSLDRRRLQEITRGKFDEEAFDIWRGNCLDMKEKNPLRFNGYNVGNMYGMAWRRKPIHPHGEIKIKRVKSKYTHTFKHPWVEDFTPTNETEDRLCAIWRGMRYEEFDSEYNLFLVADHWKTQSNFVNDAYCLWGFQEWVDDGYFGYLLDSDYLGGDILAPDTTIFASMDVDTSSTKDDEEYVYRPKIWEDQLQNVIEQIKNNPTDRRIIIDSWNVQGTHNAVLGVCHPFVQFYVNEGKLSCMWFQRSVDSFLGLPFNVASYALLTHIIAKMCDLEVGELIFSGGDTHIYKNHFDQVMEQLSRVPFDKPTIELPEFKSLDEVLTKTPKDFKIHNYQSHPAITAQMAV
>ID:YP_002853999.1 |[Enterobacteria phage RB51]||_Enterobacteria_phage_RB51_.gbk|42|741|NC_012635(168394):23635-24375:-1 ^GeneID:7803552^ Enterobacteria phage RB51, complete genome.|neighbours:ID:YP_002853998.1(-1),ID:YP_002854000.1(-1)|neighbour_genes:RB32ORF041c,42.1|
MISDSMTVEEIRLHLGLALKEKDFVVDKTGVKTIEIIGASFVADEPFIFGALNDEYIQRELEWYKSKSLFVKDIPGETPKIWQQVASSKGEINSNYGWAIWSEDNYAQYDMCLAELGQNPDSRRGIMIYTRPSMQFDYNKDGMSDFMCTNTVQYLIRDKKVNAVVSMRSNDVVFGFRNDYAWQKYVLDKLVSDLNAGDSSRQYKAGSIIWNVGSLHVYSRHFYLVDHWWNTGETHIVKKDYKGEWK
>ID:YP_002854186.1 |[Enterobacteria phage RB51]||_Enterobacteria_phage_RB51_.gbk|td|861|NC_012635(168394):142289-143149:-1 ^GeneID:7803492^ Enterobacteria phage RB51, complete genome.|neighbours:ID:YP_002854185.1(-1),ID:YP_002854187.1(-1)|neighbour_genes:nrdA.2,RB32ORF229c|
MKQYQDLIKDIFENGYETDDRTGTGTIALFGTKLRWDLTKGFPAVTTKKLAWNACIAELIWFLSGSTNVNDLRLIQHDSLIQGKTVWDENYENQAKDLGYHSGELGPIYGKQWRDFGGVDQIIEVIDRIKKLPNDRRQIVSAWNPAELKYMALPPCHMFYQFNVRNGYLDLQWYQRSVDVFLGLPFNIASYATLVHIVAKMCNLIPGDLIFSGGNTHIYMNHVEQCKEILCREPMDLCELQLKFPDEFDEWDTESQVFWLSQFAKPHNFVLNNYESHPPIKGKMAV
>ID:AIT74957.1 |[Enterobacteria phage RB55]||_Enterobacteria_phage_RB55_.gbk|dCMP hydroxymethylas..|741|KM607002(168896):25443-26183:-1 ^^ Enterobacteria phage RB55, complete genome.|neighbours:ID:AIT74956.1(-1),ID:AIT74958.1(-1)|neighbour_genes:b-gt,hypothetical protein|
MISDSMTVEEIRLHLGLALKEKDFVVDKTGVKTIEIIGASFVADEPFIFGALNDEYIQRELEWYKSKSLFVKDIPGETPKIWQQVASSKGEINSNYGWAIWSEDNYAQYDMCLAELGQNPDSRRGIMIYTRPSMQFDYNKDGMSDFMCTNTVQYLIRDKKINAVVNMRSNDVVFGFRNDYAWQKYVLDKLVSDLNAGDSTRQYKAGSIIWNVGSLHVYSRHFYLVDHWWKTGETHISKKDYVGKYA
>ID:AIT75143.1 |[Enterobacteria phage RB55]||_Enterobacteria_phage_RB55_.gbk|td|864|KM607002(168896):143214-145090:-1 ^^ |neighbours:ID:AIT75142.1(-1),ID:AIT75144.1(-1)|neighbour_genes:hypothetical protein,I-TevI|
MKQYQDLIKDIFENGYETDDRTGTGTIALFGTKLRWDLTKGFPAVTTKKLAWKACIAELIWFLSGSTNVNDLRLIQHDSLIQGKTVWDENYENQAKDLGYHSGELGPIYGKQWRDFGGVDQIIEVIDRIKKLPNDRRQIVSAWNPAELKYMALPPCHMFYQFNVRNGYLDLQWYQRSVDVFLGMLPFNIASYATLVHIVAKMCNLIPGDLIFSGGNTHIYMNHVEQCKEILRREPKELCELVISGLPYKFRYLSTKEQLKYVLKLRPKDFVLNNYVSHPPIKGKMAV
>ID:AIT75229.1 |[Enterobacteria phage RB59]||_Enterobacteria_phage_RB59_.gbk|dCMP hydroxymethylas..|741|KM607003(168966):25443-26183:-1 ^^ Enterobacteria phage RB59, complete genome.|neighbours:ID:AIT75228.1(-1),ID:AIT75230.1(-1)|neighbour_genes:b-gt,hypothetical protein|
MISDSMTVEEIRLHLGLALKEKDFVVDKTGVKTIEIIGASFVADEPFIFGALNDEYIQRELEWYKSKSLFVKDIPGETPKIWQQVASSKGEINSNYGWAIWSEDNYAQYDMCLAELGQNPDSRRGIMIYTRPSMQFDYNKDGMSDFMCTNTVQYLIRDKKINAVVNMRSNDVVFGFRNDYAWQKYVLDKLVSDLNAGDSTRQYKAGSIIWNVGSLHVYSRHFYLVDHWWKTGETHISKKDYVGKYA
>ID:AIT75417.1 |[Enterobacteria phage RB59]||_Enterobacteria_phage_RB59_.gbk|td|864|KM607003(168966):143228-145104:-1 ^^ |neighbours:ID:AIT75416.1(-1),ID:AIT75418.1(-1)|neighbour_genes:hypothetical protein,I-TevI|
MKQYQDLIKDIFENGYETDDRTGTGTIALFGTKLRWDLTKGFPAVTTKKLAWKACIAELIWFLSGSTNVNDLRLIQHDSLIQGKTVWDENYENQAKDLGYHSGELGPIYGKQWRDFGGVDQIIEVIDRIKKLPNDRRQIVSAWNPAELKYMALPPCHMFYQFNVRNGYLDLQWYQRSVDVFLGMLPFNIASYATLVHIVAKMCNLIPGDLIFSGGNTHIYMNHVEQCKEILRREPKELCELVISGLPYKFRYLSTKEQLKYVLKLRPKDFVLNNYVSHPPIKGKMAV
>ID:AIT73052.1 |[Enterobacteria phage RB5]||_Enterobacteria_phage_RB5_.gbk|dCMP hydroxymethylas..|741|KM606995(168394):22857-23597:-1 ^^ Enterobacteria phage RB5, complete genome.|neighbours:ID:AIT73051.1(-1),ID:AIT73053.1(-1)|neighbour_genes:b-gt,hypothetical protein|
MINDSMTVEEIRFYLGTALKEKDFVVDKTGVKTIEIIGASFVADEPFIFGALNDEYIQRELEWYKSQSLFVKDIPGETPKIWQQVASSKGEINSNYGWAIWSEDNYAQYDMCLAELGQNPDSRRGIMIYTRPSMQFDYNKDGMSDFMCTNTVQYLIRDKKVNAVVSMRSNDVVFGFRNDYAWQKYVLDKLVSDLNAGDSTRQYKAGSIIWNVGSLHVYSRHFYLVDHWWNTGETHIVKKDYNGEWK
>ID:AIT73237.1 |[Enterobacteria phage RB5]||_Enterobacteria_phage_RB5_.gbk|td|864|KM606995(168394):141408-143284:-1 ^^ |neighbours:ID:AIT73236.1(-1),ID:AIT73238.1(-1)|neighbour_genes:hypothetical protein,I-TevI|
MKQYQDLIKDIFENGYETDDRTGTGTIALFGTKLRWDLSKGFPAVTTKKLAWKACIAELLWFLSGSTNVNDLRLIQHDSLIQGKTVWDENYENQAKDLGYHSGELGPIYGKQWRDFGGVDQIVEVIDRIKKLPNDRRQIVSAWNPAELKYMALPPCHMFYQFNVRNGYLDLQWYQRSVDVFLGMLPFNIASYATLVHIVAKMCNLIPGDLIFSGGNTHIYMNHVEQCKEILRREPKELCELVIGGLPYKFRYLSTKEQLEYILKLRPKDFVLKDYQSHGVLKGKMAV
>ID:YP_009167413.1 |[Enterobacteria phage RB68]||_Enterobacteria_phage_RB68_.gbk|dCMP hydroxymethylas..|741|NC_027979(168401):23635-24375:-1 ^GeneID:26041523^ Enterobacteria phage RB68, complete genome.|neighbours:ID:YP_009167412.1(-1),ID:YP_009167414.1(-1)|neighbour_genes:hypothetical protein,imm|
MISDSMTVEEIRLHLGLALKEKDFVVDKTGVKTIEIIGASFVADEPFIFGALNDEYIQRELEWYKSKSLFVKDIPGETPKIWQQVASSKGEINSNYGWAIWSEDNYAQYDMCLAELGQNPDSRRGIMIYTRPSMQFDYNKDGMSDFMCTNTVQYLIRDKKVNAVVSMRSNDVVFGFRNDYAWQKYVLDKLVSDLNAGDSSRQYKAGSIIWNVGSLHVYSRHFYLVDHWWNTGETHIVKKDYKGEWK
>ID:YP_009167600.1 |[Enterobacteria phage RB68]||_Enterobacteria_phage_RB68_.gbk|td|861|NC_027979(168401):142296-143156:-1 ^GeneID:26041710^ Enterobacteria phage RB68, complete genome.|neighbours:ID:YP_009167599.1(-1),ID:YP_009167601.1(-1)|neighbour_genes:hypothetical protein,hypothetical protein|
MKQYQDLIKDIFENGYETDDRTGTGTIALFGTKLRWDLTKGFPAVTTKKLAWNACIAELIWFLSGSTNVNDLRLIQHDSLIQGKTVWDENYENQAKDLGYHSGELGPIYGKQWRDFGGVDQIIEVIDRIKKLPNDRRQIVSAWNPAELKYMALPPCHMFYQFNVRNGYLDLQWYQRSVDVFLGLPFNIASYATLVHIVAKMCNLIPGDLIFSGGNTHIYMNHVEQCKEILCREPMDLCELQLKFPDEFDEWDTESQVFWLSQFAKPHNFVLNNYESHPPIKGKMAV
>ID:NP_861738.1 |[Escherichia phage RB69]||_Enterobacteria_phage_RB69_.gbk|RB69ORF048c hypothet..|717|NC_004928(167560):25497-26213:-1 ^GeneID:1494164^ Enterobacteria phage RB69, complete genome.|neighbours:ID:NP_861737.1(-1),ID:NP_861739.1(-1)|neighbour_genes:RB69ORF047c hypothet..,RB69ORF049c hypothet..|
MGKHNTMKYIKAADFQTAFKAVNREILENPEFVTDSRIGRCNEIGSMTVVVDTPSSFKMTDPRINRISYEYAEDFWKFMISGGTDAEEAFKAYPNVAKFISKPKSDALPANFNTFYGPRIAAQLPALLKELKEKPNSRRVVFQILESSDQALLDSDETLEYPCTDSVTYYIRDGKLYTHCHMRSQNCAVVMQLDFYLQGKLLHYIANECGVEVGDYTHTMVSAHVFERDFDYVKGFLD
>ID:NP_861931.1 |[Escherichia phage RB69]||_Enterobacteria_phage_RB69_.gbk|td|861|NC_004928(167560):143526-144386:-1 ^GeneID:1494357^ Enterobacteria phage RB69, complete genome.|neighbours:ID:NP_861930.1(-1),ID:NP_861932.1(-1)|neighbour_genes:nrdA.2,frd|
MKQYQYLINDILENGYETDDRTGTGTIALFGTKLRWDLTKGFPAVTTKKLAWKACIAELLWFMSGSTNVNDLRIRTHGSLIEGKTIWDDNYENQAKDLGYHSGELGPIYGKQWRDFGGVDQLVKTIDRIKALPNDRRQIVSAWNPAEIDQMALPPCHMFYQFNVRNGHLDLQWYQRSVDVFLGLPFNIASYAALTHIVAKMCNLIPGDLVFSGGNTHIYSNHVEQCKEVLRREPKELCSLEINWPSNFENWPTKIQMDWVTGTMTHSDFVLKNYESHPTIKAKMAV
>ID:AIT73323.1 |[Enterobacteria phage RB6]||_Enterobacteria_phage_RB6_.gbk|dCMP hydroxymethylas..|741|KM606996(168394):22857-23597:-1 ^^ Enterobacteria phage RB6, complete genome.|neighbours:ID:AIT73322.1(-1),ID:AIT73324.1(-1)|neighbour_genes:b-gt,hypothetical protein|
MINDSMTVEEIRFYLGTALKEKDFVVDKTGVKTIEIIGASFVADEPFIFGALNDEYIQRELEWYKSQSLFVKDIPGETPKIWQQVASSKGEINSNYGWAIWSEDNYAQYDMCLAELGQNPDSRRGIMIYTRPSMQFDYNKDGMSDFMCTNTVQYLIRDKKVNAVVSMRSNDVVFGFRNDYAWQKYVLDKLVSDLNAGDSTRQYKAGSIIWNVGSLHVYSRHFYLVDHWWNTGETHIVKKDYNGEWK
>ID:AIT73508.1 |[Enterobacteria phage RB6]||_Enterobacteria_phage_RB6_.gbk|td|864|KM606996(168394):141408-143284:-1 ^^ |neighbours:ID:AIT73507.1(-1),ID:AIT73509.1(-1)|neighbour_genes:hypothetical protein,I-TevI|
MKQYQDLIKDIFENGYETDDRTGTGTIALFGTKLRWDLSKGFPAVTTKKLAWKACIAELLWFLSGSTNVNDLRLIQHDSLIQGKTVWDENYENQAKDLGYHSGELGPIYGKQWRDFGGVDQIVEVIDRIKKLPNDRRQIVSAWNPAELKYMALPPCHMFYQFNVRNGYLDLQWYQRSVDVFLGMLPFNIASYATLVHIVAKMCNLIPGDLIFSGGNTHIYMNHVEQCKEILRREPKELCELVIGGLPYKFRYLSTKEQLEYILKLRPKDFVLKDYQSHGVLKGKMAV
>ID:AIT73594.1 |[Enterobacteria phage RB7]||_Enterobacteria_phage_RB7_.gbk|dCMP hydroxymethylas..|741|KM606997(168395):22858-23598:-1 ^^ Enterobacteria phage RB7, complete genome.|neighbours:ID:AIT73593.1(-1),ID:AIT73595.1(-1)|neighbour_genes:b-gt,hypothetical protein|
MINDSMTVEEIRFYLGTALKEKDFVVDKTGVKTIEIIGASFVADEPFIFGALNDEYIQRELEWYKSQSLFVKDIPGETPKIWQQVASSKGEINSNYGWAIWSEDNYAQYDMCLAELGQNPDSRRGIMIYTRPSMQFDYNKDGMSDFMCTNTVQYLIRDKKVNAVVSMRSNDVVFGFRNDYAWQKYVLDKLVSDLNAGDSTRQYKAGSIIWNVGSLHVYSRHFYLVDHWWNTGETHIVKKDYNGEWK
>ID:AIT73779.1 |[Enterobacteria phage RB7]||_Enterobacteria_phage_RB7_.gbk|td|864|KM606997(168395):141409-143285:-1 ^^ |neighbours:ID:AIT73778.1(-1),ID:AIT73780.1(-1)|neighbour_genes:hypothetical protein,I-TevI|
MKQYQDLIKDIFENGYETDDRTGTGTIALFGTKLRWDLSKGFPAVTTKKLAWKACIAELLWFLSGSTNVNDLRLIQHDSLIQGKTVWDENYENQAKDLGYHSGELGPIYGKQWRDFGGVDQIVEVIDRIKKLPNDRRQIVSAWNPAELKYMALPPCHMFYQFNVRNGYLDLQWYQRSVDVFLGMLPFNIASYATLVHIVAKMCNLIPGDLIFSGGNTHIYMNHVEQCKEILRREPKELCELVIGGLPYKFRYLSTKEQLEYILKLRPKDFVLKDYQSHGVLKGKMAV
>ID:AIT73866.1 |[Enterobacteria phage RB9]||_Enterobacteria_phage_RB9.gbk|dCMP hydroxymethylas..|741|KM606998(168395):22858-23598:-1 ^^ Enterobacteria phage RB9, complete genome.|neighbours:ID:AIT73865.1(-1),ID:AIT73867.1(-1)|neighbour_genes:b-gt,hypothetical protein|
MINDSMTVEEIRFYLGTALKEKDFVVDKTGVKTIEIIGASFVADEPFIFGALNDEYIQRELEWYKSQSLFVKDIPGETPKIWQQVASSKGEINSNYGWAIWSEDNYAQYDMCLAELGQNPDSRRGIMIYTRPSMQFDYNKDGMSDFMCTNTVQYLIRDKKVNAVVSMRSNDVVFGFRNDYAWQKYVLDKLVSDLNAGDSTRQYKAGSIIWNVGSLHVYSRHFYLVDHWWNTGETHIVKKDYNGEWK
>ID:AIT74051.1 |[Enterobacteria phage RB9]||_Enterobacteria_phage_RB9.gbk|td|864|KM606998(168395):141409-143285:-1 ^^ |neighbours:ID:AIT74050.1(-1),ID:AIT74052.1(-1)|neighbour_genes:hypothetical protein,I-TevI|
MKQYQDLIKDIFENGYETDDRTGTGTIALFGTKLRWDLSKGFPAVTTKKLAWKACIAELLWFLSGSTNVNDLRLIQHDSLIQGKTVWDENYENQAKDLGYHSGELGPIYGKQWRDFGGVDQIVEVIDRIKKLPNDRRQIVSAWNPAELKYMALPPCHMFYQFNVRNGYLDLQWYQRSVDVFLGMLPFNIASYATLVHIVAKMCNLIPGDLIFSGGNTHIYMNHVEQCKEILRREPKELCELVIGGLPYKFRYLSTKEQLEYILKLRPKDFVLKDYQSHGVLKGKMAV
>ID:ADJ39761.1 |[Enterobacteria phage T4T]||_Enterobacteria_phage_T4T_.gbk|42|741|HM137666(168920):25465-26205:-1 ^^ Enterobacteria phage T4T, complete genome.|neighbours:ID:ADJ39760.1(-1),ID:ADJ39762.1(-1)|neighbour_genes:b-gt,42.1|
MISDSMTVEEIRLHLGLALKEKDFVVDKTGVKTIEIIGASFVADEPFIFGALNDEYIQRELEWYKSKSLFVKDIPGETPKIWQQVASSKGEINSNYGWAIWSEDNYAQYDMCLAELGQNPDSRRGIMIYTRPSMQFDYNKDGMSDFMCTNTVQYLIRDKKINAVVNMRSNDVVFGFRNDYAWQKYVLDKLVSDLNAGDSTRQYKAGSIIWNVGSLHVYSRHFYLVDHWWKTGETHISKKDYVGKYA
>ID:ADJ39957.1 |[Enterobacteria phage T4T]||_Enterobacteria_phage_T4T_.gbk|td|861|HM137666(168920):143249-145125:-1 ^^ |neighbours:ID:ADJ39956.1(-1),ID:ADJ39958.1(-1)|neighbour_genes:nrdA.2,I-TevI|
MKQYQDLIKDIFENGYETDDRTGTGTIALFGTKLRWDLTKGFPAVTTKKLAWKACIAELIWFLSGSTNVNDLRLIQHDSLIQGKTVWDENYENQAKDLGYHSGELGPIYGKQWRDFGGVDQIIEVIDRIKKLPNDRRQIVSAWNPAELKYMALPPCHMFYQFNVRNGYLDLQWYQRSVDVFLGLPFNIASYATLVHIVAKMCNLIPGDLIFSGGNTHIYMNHVEQCKEILRREPKELCELVISGLPYKFRYLSTKEQLKYVLKLRPKDFVLNNYVSHPPIKGKMAV
>ID:NP_049659.1 |[Escherichia virus T4]||_Enterobacteria_phage_T4_.gbk|42|741|NC_000866(168903):25479-26219:-1 ^GeneID:1258746^ Enterobacteria phage T4, complete genome.|neighbours:ID:NP_049658.1(-1),ID:NP_049660.1(-1)|neighbour_genes:b-gt,imm|
MISDSMTVEEIRLHLGLALKEKDFVVDKTGVKTIEIIGASFVADEPFIFGALNDEYIQRELEWYKSKSLFVKDIPGETPKIWQQVASSKGEINSNYGWAIWSEDNYAQYDMCLAELGQNPDSRRGIMIYTRPSMQFDYNKDGMSDFMCTNTVQYLIRDKKINAVVNMRSNDVVFGFRNDYAWQKYVLDKLVSDLNAGDSTRQYKAGSIIWNVGSLHVYSRHFYLVDHWWKTGETHISKKDYVGKYA
>ID:NP_049848.1 |[Escherichia virus T4]||_Enterobacteria_phage_T4_.gbk|td|861|NC_000866(168903):143235-145112:-1 ^GeneID:1258770^ |neighbours:ID:NP_049847.1(-1),ID:NP_049849.3(-1)|neighbour_genes:nrdA.2,I-TevI|
MKQYQDLIKDIFENGYETDDRTGTGTIALFGSKLRWDLTKGFPAVTTKKLAWKACIAELIWFLSGSTNVNDLRLIQHDSLIQGKTVWDENYENQAKDLGYHSGELGPIYGKQWRDFGGVDQIIEVIDRIKKLPNDRRQIVSAWNPAELKYMALPPCHMFYQFNVRNGYLDLQWYQRSVDVFLGLPFNIASYATLVHIVAKMCNLIPGDLIFSGGNTHIYMNHVEQCKEILRREPKELCELVISGLPYKFRYLSTKEQLKYVLKLRPKDFVLNNYVSHPPIKGKMAV
>ID:AHY83535.1 |[Escherichia virus T4]|wild|_Enterobacteria_phage_T4_strain_wild.gbk|dCMP hydroxymethylas..|741|KJ477684(168922):25465-26205:-1 ^^ Enterobacteria phage T4 strain wild, complete genome.|neighbours:ID:AHY83521.1(-1),ID:AHY83643.1(-1)|neighbour_genes:b-gt,imm|
MISDSMTVEEIRLHLGLALKEKDFVVDKTGVKTIEIIGASFVADEPFIFGALNDEYIQRELEWYKSKSLFVKDIPGETPKIWQQVASSKGEINSNYGWAIWSEDNYAQYDMCLAELGQNPDSRRGIMIYTRPSMQFDYNKDGMSDFMCTNTVQYLIRDKKINAVVNMRSNDVVFGFRNDYAWQKYVLDKLVSDLNAGDSTRQYKAGSIIWNVGSLHVYSRHFYLVDHWWKTGETHISKKDYVGKYA
>ID:AXN58084.1 |[Enterobacteria phage T6]||_Enterobacteria_phage_T6_.gbk|dCMP hydroxymethylas..|741|MH550421(168706):22976-23716:-1 ^^ Enterobacteria phage T6, complete genome.|neighbours:ID:AXN58083.1(-1),ID:AXN58085.1(-1)|neighbour_genes:ggt,imm|
MINDSMTVEEIRLHLGLALKEKDFVVDKTGVKTIEIIGASFVADEPFIFGALNDEYIQRELEWYKSQSLFVKDIPGETPKIWQQVASSKGEINSNYGWAIWSEDNYAQYDMCLAELGQNPDSRRGIMIYTRPSMQFDYNKDGMSDFMCTNTVQYLIRDKKVNAVVSMRSNDVVFGFRNDYAWQKYVLDKLVSDLNAGDPTRQYKAGSIIWNVGSLHVYSRHFYLVDHWWNTGETHIVKKDYKGEWK
>ID:AXN58267.1 |[Enterobacteria phage T6]||_Enterobacteria_phage_T6_.gbk|td|861|MH550421(168706):142051-143927:-1 ^^ |neighbours:ID:AXN58266.1(-1),ID:AXN58268.1(-1)|neighbour_genes:hypothetical protein,homing endonuclease|
MKQYQDLIKDIFENGYETDDRTGTGTIALFGTKLRWDLTKGFPAVTTKKLAWKACIAELIWFLSGSTNVNDLRLIQHDSLIQGKTVWDENYENQAKDLGYHSGELGPIYGKQWRDFGGVDQIIEVVDRIKKLPNDRRQIVSAWNPAELKYMALPPCHMFYQFNVRNGYLDLQWYQRSVDVFLGLPFNIASYAALVHIAAKMCNLIPGDLIFSGGNTHIYMNHVEQCKEILRREPMDLCELQLKFPDEFDEWNTESQVFWLSQFAKPHNFVLNNYVSHPPIKGKMAV
>ID:YP_004063929.1 |[Escherichia phage vB_EcoM_VR7]||_Enterobacteria_phage_vB_EcoM-VR7_.gbk|td|861|NC_014792(169285):142489-143349:-1 ^GeneID:10021473^ Enterobacteria phage vB_EcoM-VR7, complete genome.|neighbours:ID:YP_004063928.1(-1),ID:YP_004063930.1(-1)|neighbour_genes:nrdA,frd|
MKNYQDLIQTVFDIGYQTDDRTGTGTIATFGTKVEWDMSEGFPATTVKRLAYKSVVGELLWFLEGSTNVERLREITHGPDSDKKTIWDQNFEAQGRALGYVDGELGPVYGKQWRDFGGVDQLVETIEKVKKVPTDRRQIVSAWNPAELKQMALPPCHLLYQFNVHDGELDLLWYQRSVDVFLGLPFDIGSYGTLLHIVAKMTRLKPGKLIFMGGNTHIYLNHIEQCKEVLRREPKTLPTLKINWPEQFQLWDTEMQLYWVTRHMSPGDFVLENYEPHPTIPAPMAV
>ID:YP_006986595.1 |[Escherichia phage vB_EcoM_ACG-C40]||_Enterobacteria_phage_vB_EcoM_ACG-C40_.gbk|dCMP hydroxymethylas..|741|NC_019399(167396):25232-25972:-1 ^^ Enterobacteria phage vB_EcoM_ACG-C40, complete genome.|neighbours:ID:YP_006986594.1(-1),ID:YP_006986596.1(-1)|neighbour_genes:hypothetical protein,hypothetical protein|
MINDSMTVEEIRLHLGLALKEKDFVVDKTGVKTIEIIGASFIADEPFIFGALNDEYIQRELEWYKSKSLFVKDIPGETPKIWQQVASSKGEINSNYGWAIWSEDNYAQYDMCLAELGQNPDSRRGIMIYTRPSMQFDYNKDGMSDFMCTNTVQYLIRDKKVNAVVSMRSNDCWAGYRNDYAWQKYVLDKLVSDLNAGDPSRQYKAGSIIWNVGSLHVYENQFYLVDHWWNTGETHIAKKDYTGKWK
>ID:YP_006986789.1 |[Escherichia phage vB_EcoM_ACG-C40]||_Enterobacteria_phage_vB_EcoM_ACG-C40_.gbk|thymidylate synthase|552|NC_019399(167396):141424-141975:-1 ^^ Enterobacteria phage vB_EcoM_ACG-C40, complete genome.|neighbours:ID:YP_006986788.1(-1),ID:YP_006986790.1(-1)|neighbour_genes:homing endonuclease,hypothetical protein|
MKQYQFLIKDILENGYETDDRTGTGTIALFGTKLRWDLTKGFPAVTTKKLAWKACIAELLWFLSGSTNVNDLRLIQHDSLIQGKTVWDENYENQAKDLGYHSGELGPIYGKQWRDFGGVDQIIEVIDRIKKLPNDRRQIVSAWNPAELKQMALPPCHMFYQFNVRNGYLDLQWYQRSVDVFLG
>ID:AWD91451.1 |[Enterobacteria phage vB_EcoM_IME339]||_Enterobacteria_phage_vB_EcoM_IME339_.gbk|thymidylate synthase|861|MH051915(164366):27360-28220:1 ^^ Enterobacteria phage vB_EcoM_IME339, complete genome.|neighbours:ID:AWD91450.1(1),ID:AWD91452.1(1)|neighbour_genes:hypothetical protein,hypothetical protein|
MKQYQFLIKDILENGYETDDRTGTGTIALFGTKLRWDLTKGFPAVTTKKLAWKACIAELLWFLSGSTNVNDLRLIQHDSLIQGKTVWDENYENQAKDLGYHSGELGPIYGKQWRDFGGVDQIVEVVDRIKKLPNDRRQIVSAWNPAELKQMALPPCHMFYQFNVRNGYLDLQWYQRSVDVFLGLPFNIASYATLVHIVAKMCNLIPGDLIFSGGNTHIYMNHVEQCKEILRREPMDLCELQLKFPDEFDEWGTESQVFWLSQFAKPHNFVLNNYVSHPPIKGKMAV
>ID:AWD91627.1 |[Enterobacteria phage vB_EcoM_IME339]||_Enterobacteria_phage_vB_EcoM_IME339_.gbk|deoxycytidylate 5-hy..|741|MH051915(164366):142747-143487:1 ^^ Enterobacteria phage vB_EcoM_IME339, complete genome.|neighbours:ID:AWD91626.1(1),ID:AWD91628.1(1)|neighbour_genes:immunity to superinf..,beta-glucosyl-HMC-al..|
MINDSMTVEEIRLHLGIALKEKDFVVDKTGVKTIEIIGASFVADEPFIFGALNDEYIQRELEWYKSQSLFVKDIPGETPKIWQQVASSKGEINSNYGWAIWSEDNYAQYDMCLAELGQNPDSRRGIMIYTRPSMQFDYNKDGMSDFMCTNTVQYLIRDKKVNAVVSMRSNDVVFGFRNDYAWQKYVLDKLVSDLNAGDSTRQYKAGSIIWNVGSLHVYSRHFYLVDHWWKTGETHIAKKDYNGEWK
>ID:AWD91705.1 |[Enterobacteria phage vB_EcoM_IME340]||_Enterobacteria_phage_vB_EcoM_IME340_.gbk|thymidylate synthase|552|MH051916(165549):26509-27060:1 ^^ Enterobacteria phage vB_EcoM_IME340, complete genome.|neighbours:ID:AWD91704.1(1),ID:AWD91706.1(1)|neighbour_genes:hypothetical protein,homing endonuclease|
MKQYQDLIKDIFENGYETDDRTGTGTIALFGTKLRWDLTKGFPAVTTKKLAWNACIAELLWFLSGSTNVNDLRLIQHDSLIQGKTVWDENYENQAKDLGYHSGELGPIYGKQWRDFGGVDQIIEVVDRIKKLPNDRRQIVSAWNPAELKYMALPPCHMFYQFNVRNGYLDLQWYQRSVDVFLG
>ID:AWD91889.1 |[Enterobacteria phage vB_EcoM_IME340]||_Enterobacteria_phage_vB_EcoM_IME340_.gbk|deoxycytidylate 5-hy..|741|MH051916(165549):144108-144848:1 ^^ Enterobacteria phage vB_EcoM_IME340, complete genome.|neighbours:ID:AWD91888.1(1),ID:AWD91890.1(1)|neighbour_genes:immunity to superinf..,glucosyl transferase|
MINDSMTVEEIRLHLGIALKEKDFVIDKTGVKTIEIIGASFVADEPFIFGALNDEYIQRELEWYKSQSLFVKDIPGETPKIWQQVASSKGEINSNYGWAIWSEDNYAQYDMCLAELGQNPDSRRGIMIYTRPSMQFDYNKDGMSDFMCTNTVQYLIRDKKVNAVVNMRSNDVVFGFRNDYAWQKYVIDKLVSDLNAGDSTRQYKAGSIIWNVGSLHVYSRHFYLVDHWWKTGETHIAKKDYNGEWK
>ID:YP_009207423.1 |[Escherichia phage vB_EcoM_VR20]||_Enterobacteria_phage_vB_EcoM_VR20.gbk|td|861|NC_028894(170336):142394-143254:-1 ^GeneID:26633922^ Enterobacteria phage vB_EcoM_VR20, complete genome.|neighbours:ID:YP_009207422.1(-1),ID:YP_009207424.1(-1)|neighbour_genes:hypothetical protein,frd|
MKNYQDLIQTVFDIGYQTDDRTGTGTIATFGTKVEWDMSEGFPATTVKRLAYKSVVGELLWFLEGSTNVERLREITHGAGSDKKTIWDQNFEAQGRALGYVDGELGPVYGKQWRDFGGVDQLVETIEKVKKVPTDRRQIVSAWNPAELKQMALPPCHLLYQFNVHDGELDLLWYQRSVDVFLGLPFDIGSYGTLLHIVAKMTRLKPGKLVFMGGNTHIYLNHIEQCKEVLRREPKALPTLKINWPEQFQLWDTEMQLYWVTRHMTPGDFVLENYEPHPTIAAPMAV
>ID:YP_009209990.1 |[Escherichia phage vB_EcoM_VR25]||_Enterobacteria_phage_vB_EcoM_VR25_.gbk|td|861|NC_028925(170822):144229-145089:-1 ^GeneID:26636410^ Enterobacteria phage vB_EcoM_VR25, complete genome.|neighbours:ID:YP_009209989.1(-1),ID:YP_009209991.1(-1)|neighbour_genes:nrdA,frd|
MKNYQDLIQTVFDIGYQTDDRTGTGTIATFGTKVEWDMSEGFPATTVKRLAYKSVVGELLWFLEGSTNVERLREITHGPDSDKKTIWDQNFEAQGRALGYVDGELGPVYGKQWRDFGGVDQLVETIEKVKKVPTDRRQIVSAWNPAELKQMALPPCHLLYQFNVHDGELDLLWYQRSVDVFLGLPFDIGSYGTLLHIVAKMTRLKPGKLVFMGGNTHIYLNHIEQCKEVLRREPKTLPTLKINWPEQFQLWDTEMQLYWVTRHMSPGDFVLENYEPHPTIPAPMAV
>ID:YP_009214085.1 |[Escherichia phage vB_EcoM_VR26]||_Enterobacteria_phage_vB_EcoM_VR26_.gbk|td|861|NC_028957(171541):144745-145605:-1 ^GeneID:26640541^ Enterobacteria phage vB_EcoM_VR26, complete genome.|neighbours:ID:YP_009214084.1(-1),ID:YP_009214086.1(-1)|neighbour_genes:hypothetical protein,frd|
MKNYQDLIQTVFDIGYQTDDRTGTGTIATFGTKVEWDMSEGFPATTVKRLAYKSVVGELLWFLEGSTNVERLREITHGPDSDKKTIWDQNFEAQGRALGYVDGELGPVYGKQWRDFGGVDQLVETIEKVKKVPTDRRQIVSAWNPAELKQMALPPCHLLYQFNVHDGELDLLWYQRSVDVFLGLPFDIGSYGTLLHIVAKMTGLKPGKLVFMGGNTHIYLNHIEQCKEVLRREPKTLPTLKINWPEQFQQWDTEMQLYWVTRHMSPGDFVLENYEPHPTIPAPMAV
>ID:YP_009205737.1 |[Escherichia phage vb_EcoM-VR5]||_Enterobacteria_phage_vB_EcoM_VR5.gbk|hypothetical protein|699|NC_028881(170473):23379-24077:-1 ^GeneID:26632348^ Enterobacteria phage vB_EcoM_VR5, complete genome.|neighbours:ID:YP_009205736.1(-1),ID:YP_009205738.1(-1)|neighbour_genes:hypothetical protein,hypothetical protein|
MKHITAVSFENAFKQMNEEILEAPQFAVDSRIGRCYEVGSASVEVLDASTFKFTDPRINRISYEYAESFWKFMISGGTDASEAFKEYPNVAKFIDKPKSDVLPANFNTFYGPRIVAQLPALLKELKEKPNSRRVVFQILQEQDQALLDSDESLEYPCTDSVTYYIRDGRLYAHTHMRSQNCAVVMQLDFYLQGKLMAFIAEQCGVGLGTYSHTMVSAHVFERDFDYVRGFLK
>ID:YP_009205927.1 |[Escherichia phage vb_EcoM-VR5]||_Enterobacteria_phage_vB_EcoM_VR5.gbk|td|858|NC_028881(170473):143988-144845:-1 ^GeneID:26632540^ Enterobacteria phage vB_EcoM_VR5, complete genome.|neighbours:ID:YP_009205926.1(-1),ID:YP_009205928.1(-1)|neighbour_genes:nrdA,frd|
MKQYQYLIKDILENGYETDDRTGTGTIALFGTKLRFDLTKGFPAITTKKLAWKACIAELLWFLSGSTNVNDLRWHTHGSRDEGKTIWDENYENQAIGLGYSDGELGPVYGKQWRDFGGVDQVVEIINRIKTLPNDRRQIVSAWNPAEINKMALPPCHCFYQFNVRNGHLDLQWYQRSVDVFLGLPFNIASYAALVHIVAKMCNLIPGDLVFSGGNTHIYSNHVEQCQEILRREPKELCELEIDLPEEFILWDTKTQLSWVNSMRPTDFKLVGYESHPTIKAKMAV
>ID:AWD90475.1 |[Erwinia phage Cronus]||_Erwinia_phage_Cronus_.gbk|dCMP hydroxymethylas..|744|MH059636(175774):20151-20894:-1 ^^ Erwinia phage Cronus, complete genome.|neighbours:ID:AWD90474.1(-1),ID:AWD90476.1(-1)|neighbour_genes:hypothetical protein,hypothetical protein|
MFGIGIKDNTIEDVRDDFAERLALGMFTTDKSGVKTLEIINANFIADSDAIFGKVNHDYVQRELEWYDSQSLNVHDIPGGTPEIWERVSSDKGEINSNYGWAIYSEENGNQYDNVLRKLIANPDTRHGQMIYTRPTMHVDSSRDGMSDFMCTSNVQYMIRDGMLITCVYMRSNDSIFGYRNDWHWQNTVSRRLVKDLNDAGVEVEMGEIYWNAASLHIYERHFYLVDHYLNTGESHVLKKDYKGEYA
>ID:AWD90397.1 |[Erwinia phage Cronus]||_Erwinia_phage_Cronus_.gbk|thymidylate synthase|858|MH059636(175774):150984-151841:-1 ^^ Erwinia phage Cronus, complete genome.|neighbours:ID:AWD90396.1(-1),ID:AWD90398.1(-1)|neighbour_genes:hypothetical protein,hypothetical protein|
MKQYQHLIQAILSTGYETDDRTGTGTTAIFGTRLKFDLQEGFPAVTTKKLVWKACIAELIWFMSGSTNVHELRNIQHGSYLEGKTVWDDNYENQARDLGYTGGELGPVYGKQWRDFMGVDQLKIIIDRIKQMPTDRRQIVSAWNPAELDKMALPPCHMFYQFNVRKGFLDLQWYQRSVDVFLGLPFNIASYAALVHVVAKMTGLKPGNLIFVGGNTHIYSNHIEQCKEILRREPKELCSLEIEWPEDFDLWPTQLQLDWIESMRPKDFVLKDYESHPALTGKMAV
>ID:YP_009592727.1 |[Escherichia coli O157 typing phage 3]||_Escherichia_coli_O157_typing_phage_3_.gbk|thyA|861|NC_041863(168733):5954-6814:1 ^GeneID:40068221^ Escherichia coli O157 typing phage 3, complete genome.|neighbours:ID:YP_009592726.1(1),ID:YP_009592728.1(1)|neighbour_genes:dhfrIII,hypothetical protein|
MKQYQHLINDILENGYETDDRTGTGTIALFGTKLRWDLTKGFPAVTTKKLAWKACIAELLWFMSGSTNVNDLRIRTHGSLIQGKTIWDDNYENQAKDLGYHSGELGPIYGKQWRDFGGVDQLIETIDRIKKLPTDRRQIVSAWNPAEINQMALPPCHMFYQFNVRNGHLDLQWYQRSVDVFLGLPFNIASYAALTHIVAKMCNLIPGDLVFSGGNTHIYSNHVEQCKEVLRREPKELCSLEINWPSNFENWPTKIQMDWVTGTMTHSDFVLKNYESHPTIKAKMAV
>ID:YP_009592919.1 |[Escherichia coli O157 typing phage 3]||_Escherichia_coli_O157_typing_phage_3_.gbk|thyA|717|NC_041863(168733):125325-126041:1 ^GeneID:40068415^ Escherichia coli O157 typing phage 3, complete genome.|neighbours:ID:YP_009592918.1(1),ID:YP_009592920.1(1)|neighbour_genes:hypothetical protein,hypothetical protein|
MGKHNTMKYIKAADFQTAFKAVNREILENPEFVTDSRIGRCNEIGSMTVVVDTPSSFKMTDPRINRISYEYAEDFWKFMISGGTNAEEAFKAYPNVAKFISKPKSDVLPANFNTFYGPRIAAQLPALLKELKEKPNSRRVVFQILESSDQALLDSDETLEYPCTDSVTYYIRDGKLYTHCHMRSQNCAVVMQLDFYLQGKLLHYIANECGVEVGDYTHTMVSAHVFERDFDYVKGFLD
>ID:YP_009593056.1 |[Escherichia coli O157 typing phage 6]||_Escherichia_coli_O157_typing_phage_6_.gbk|thyA|717|NC_041864(160570):42692-43408:-1 ^GeneID:40068553^ Escherichia coli O157 typing phage 6, complete genome.|neighbours:ID:YP_009593055.1(-1),ID:YP_009593057.1(-1)|neighbour_genes:hypothetical protein,hypothetical protein|
MGKHNTMKYIKAADFQTAFKAVNREILENPEFVTDSRIGRCNEIGSMTVVVDTPSSFKMTDPRINRISYEYAEDFWKFMISGGTNAEEAFKAYPNVAKFISKPKSDVLPANFNTFYGPRIAAQLPALLKELKEKPNSRRVVFQILESSDQALLDSDETLEYPCTDSVTYYIRDGKLYTHCHMRSQNCAVVMQLDFYLQGKLLHYIANECGVEVGDYTHTMVSAHVFERDFDYVKGFLD
>ID:YP_009593229.1 |[Escherichia coli O157 typing phage 6]||_Escherichia_coli_O157_typing_phage_6_.gbk|thyA|861|NC_041864(160570):153748-154608:-1 ^GeneID:40068726^ Escherichia coli O157 typing phage 6, complete genome.|neighbours:ID:YP_009593228.1(-1),ID:YP_009593230.1(-1)|neighbour_genes:hypothetical protein,dhfrIII|
MKQYQHLINDILENGYETDDRTGTGTIALFGTKLRWDLTKGFPAVTTKKLAWKACIAELLWFMSGSTNVNDLRIRTHGSLIQGKTIWDDNYENQAKDLGYHSGELGPIYGKQWRDFGGVDQLIETIDRIKKLPTDRRQIVSAWNPAEINQMALPPCHMFYQFNVRNGHLDLQWYQRSVDVFLGLPFNIASYAALTHIVAKMCNLIPGDLVFSGGNTHIYSNHVEQCKEVLRREPKELCSLEINWPSNFENWPTKIQMDWVTGTMTHSDFVLKNYESHPTIKAKMAV
>ID:YP_009225024.1 |[Escherichia phage APCEc01]||_Escherichia_phage_APCEc01_.gbk|dTMP (thymidylate) s..|861|NC_029091(168771):40105-40965:1 ^GeneID:26795977^ Escherichia phage APCEc01, complete genome.|neighbours:ID:YP_009225023.1(1),ID:YP_009225025.1(1)|neighbour_genes:dihydrofolate reduct..,hypothetical protein|
MKQYQYLINDILENGYETDDRTGTGTIALFGTKLRWDLTKGFPAVTTKKLAWKACIAELLWFMSGSTNVNDLRIRTHGSLIEGKTIWDDNYENQAKDLGYHSGELGPIYGKQWRDFGGVDQFVKTIDRIKALPNDRRQIVSAWNPAEIDQMALPPCHMFYQFNVRNGHLDLQWYQRSVDVFLGLPFNIASYAALTHIVAKMCNLIPGDLVFSGGNTHIYSNHVEQCKEVLRREPKELCSLEINWPSNFENWPTKIQMDWVTGTMTHSDFVLKNYESHPAIKAKMAV
>ID:YP_009225217.1 |[Escherichia phage APCEc01]||_Escherichia_phage_APCEc01_.gbk|hypothetical protein|717|NC_029091(168771):159838-160554:1 ^GeneID:26796170^ Escherichia phage APCEc01, complete genome.|neighbours:ID:YP_009225216.1(1),ID:YP_009225218.1(1)|neighbour_genes:hypothetical protein,hypothetical protein|
MGKHNTMKYIKAADFQTAFKAVNREILENPEFVTDSRIGRCNEIGSMTVVVDTPSSFKMTDPRINRISYEYAEDFWKFMISGGTNAEEAFKAYPNVAKFISKPKSDVLPANFNTFYGPRIAAQLPALLKELKEKPNSRRVVFQILESSDQALLDSDETLEYPCTDSVTYYIRDGKLYTHCHMRSQNCAVVMQLDFYLQGKLLHYIANECGVEVGDYTHTMVSAHVFERDFDYVKGFLD
>ID:QAU03679.1 |[Escherichia phage AnYang]||_Escherichia_phage_AnYang_.gbk|dTMP thymidylate syn..|864|MK234886(169215):110072-110935:-1 ^^ Escherichia phage AnYang, complete genome.|neighbours:ID:QAU03678.1(-1),ID:QAU03680.1(-1)|neighbour_genes:aerobic NDP reductas..,dihydrofolate reduct..|
MKQYQFLIKDILENGYETDDRTGTGTIALFGTKLRFDLTKGFPAVTTKKLAWKACIAELLWFLSGSTNVNDLRHRTHGSRTEGKTIWDENYENQAVDLGYSDGELGPVYGKQWRDFGGIDQVVEIVERIKKMPNDRRQIVSAWNPAEINKMALPPCHCFYQFNVRNGHLDLQWYQRSVDVFLGLPFNMASYAALVHIVAKMCNLIPGDLVFSGGNTHIYSNHVEQCQEVLRREPKELCELEIRYWHKDFHEWTTEQQLAWVTGMMYPEDFVLKGYESHPTIKAKMAV
>ID:QAU03745.1 |[Escherichia phage AnYang]||_Escherichia_phage_AnYang_.gbk|hypothetical protein|699|MK234886(169215):160018-160716:-1 ^^ Escherichia phage AnYang, complete genome.|neighbours:ID:QAU03744.1(-1),ID:QAU03746.1(-1)|neighbour_genes:hypothetical protein,hypothetical protein|
MKHITAVSFENAFKQMNEEILEAPQFAVDSRIGRCYEIGSASVEVLDASTYKFTDPRINRISYEYAESFWKFMISGGTDAAEAFKEYPNVAKFIDKPKSDVLPANFNTFYGPRIVAQLPALLKELKEKPNSRRVVFQILQEQDQALLDSDESLEYPCTDSVTYYIRDGRLYAHTHMRSQNCAIVMQLDFYLQGKLMAFIAEQCGVGLGTYSHTMVSAHVFERDFDYVRGFLK
> |[Tevenvirinae Escherichia_phage_CF2]||_Escherichia_phage_CF2.gb|Thymidylate synthase..|552|NC_041919.1(168188):15508-16059:1 ^RAST2:fig|1198136.52.peg.19^ Tevenvirinae Escherichia_phage_CF2|neighbours:(1),(1)|neighbour_genes:Phage protein,hypothetical protein|
MKQYQDLIKDIFENGYETDDRTGTGTIALFGTKLRWDLTKGFPAVTTKKLAWKACIAELLWFLSGSTNVNDLRLIQHDSLIQGKTVWDENYENQAKDLGYHSGELGPIYGKQWRDFGGVDQIIEVIDRIKKLPSDRRQIVSAWNPAELKYMALPPCHMFYQFNVRNGYLDLQWYQRSVDVFLG
> |[Tevenvirinae Escherichia_phage_CF2]||_Escherichia_phage_CF2.gb|hypothetical protein|741|NC_041919.1(168188):133484-134224:1 ^RAST2:fig|1198136.52.peg.215^ Tevenvirinae Escherichia_phage_CF2|neighbours:(1),(1)|neighbour_genes:Phage protein,glucosyl transferase|
MISDSMTVEEIRLHLGLALKEKDFVVDKTGVKTIEIIGASFVADEPFIFGALNDEYIQRELEWYKSKSLFVKDIPGETPKIWQQVASSKGEINSNYGWAIWSEDNYAQYDMCLAELGQNPDSRRGIMIYTRPSMQFDYNKDGMSDFMCTNTVQYLIRDKKVNAVVSMRSNDVVFGFRNDYAWQKYVLDKLVSDLNAGDSTRQYKAGSIIWNVGSLHVYSRHFYLVDHWWNTGETHIVKKDYKGEWK
>ID:QBO61054.1 |[Escherichia phage D5505]||_Escherichia_phage_D5505_.gbk|putative thymidylate..|741|MK327929(168049):22963-23703:-1 ^^ Escherichia phage D5505, complete genome.|neighbours:ID:QBO61053.1(-1),ID:QBO61055.1(-1)|neighbour_genes:hypothetical protein,hypothetical protein|
MISDSMTVEEIRLHLGLALKEKDFVVDKTGVKTIEIIGASFVADEPFIFGALNDEYIQRELEWYKSKSLFVKDIPGETPKIWQQVASSKGEINSNYGWAIWSEDNYAQYDMCLAELGQNPDSRRGIMIYTRPSMQFDYNKDGMSDFMCTNTVQYLIRDKKVNAVVSMRSNDVVFGFRNDYAWQKYVLDKLVSDLNAGDSTRQYKAGSIIWNVGSLHVYSRHFYLVDHWWNTGETHIVKKDYKGEWK
>ID:QBO61240.1 |[Escherichia phage D5505]||_Escherichia_phage_D5505_.gbk|putative thymidylate..|552|MK327929(168049):142669-143220:-1 ^^ Escherichia phage D5505, complete genome.|neighbours:ID:QBO61239.1(-1),ID:QBO61241.1(-1)|neighbour_genes:group I intron endon..,hypothetical protein|
MKQYQFLIKDILENGYETDDRTGTGTIALFGTKLRWDLTKGFPAVTTKKLAWKACIAELLWFLSGSTNVNDLRLIQHDSLIQGKTVWDENYENQAKDLGYHSGELGPIYGKQWRDFGGVDQIIEVIDRIKKLPNDRRQIVSAWNPAELKQMALPPCHMFYQFNVRNGYLDLQWYQRSVDVFLG
>ID:YP_009602194.1 |[Escherichia phage ECD7]||_Escherichia_phage_ECD7_.gbk|thyA|1233|NC_041936(164706):139650-140882:-1 ^GeneID:40078048^ Escherichia phage ECD7, complete genome.|neighbours:ID:YP_009602193.1(-1),ID:YP_009602195.1(-1)|neighbour_genes:nrdA,hypothetical protein|
MKEYLKLLRDVLDNGWPREDRTGVGTLSKFGAEMRIDLSKGFPLLTTKKMATASVIGELLWFMEGSLDRRRLQEITRGRFDEEAFDIWRGNCLDMKEKNPLRFNGYNVGNMYGMAWRRKPIHPHGEVKIKRVKSKYTHTFKHPWVEDFTPTNETEDRLCAIWRGMRYEEFDSEYNLFLVADHWKTQSNFVNDAYCLWGFQEWVDDGYFGYLLDSDYLGGDILAPDTTIFASMDVDTSSTKDDEEYVYRPKIWEDQLQNVIEQIKNNPTDRRIIIDSWNVQGTHNAVLGVCHPFVQFYVNEGKLSCMWFQRSVDSFLGLPFNVASYALLTHIIAKMCDLEVGELIFSGGDTHIYKNHFDQVMEQLNRVPFDKPTIELPEFKSLDEVLTKTPKDFKIHNYQSHPAITAQMAV
>ID:YP_009102518.1 |[Escherichia phage ECML-134]||_Escherichia_phage_ECML-134_.gbk|hypothetical protein|741|NC_025449(166783):22628-23368:-1 ^GeneID:22111701^ Escherichia phage ECML-134, complete genome.|neighbours:ID:YP_009102517.1(-1),ID:YP_009102519.1(-1)|neighbour_genes:hypothetical protein,hypothetical protein|
MISDSMTVEEIRLRLGLALKEKDFVVDKTGVKTIEIIGASFVADEPFIFGALNDEYIQRELEWYKSKSLFVKDIPGETPKIWQQVASSKGEINSNYGWAIWSEDNYAQYDMCLAELGQNPDSRRGIMIYTRPSMQFDYNKDGMSDFMCTNTVQYLIRDKKVNAVVSMRSNDVVFGFRNDYAWQKYVLDKLVSDLNAGDSTRQYKAGSIIWNVGSLHVYSRHFYLVDHWWNTGETHIVKKDYNGEWK
>ID:YP_009102706.1 |[Escherichia phage ECML-134]||_Escherichia_phage_ECML-134_.gbk|thymidylate synthase|552|NC_025449(166783):141510-142061:-1 ^GeneID:22111889^ Escherichia phage ECML-134, complete genome.|neighbours:ID:YP_009102705.1(-1),ID:YP_009102707.1(-1)|neighbour_genes:hypothetical protein,hypothetical protein|
MKQYQDLIKDIFENGYETDDRTGTGTIALFGTKLRWDLTKGFPAVTTKKLAWKACIAELIWFLSGSTNVNDLRLIQHDSLIQGKTVWDENYENQAKDLGYHSGELGPIYGKQWRDFGGVDQIIEVVDRIKKLPNDRRQIVSAWNPAELKYMALPPCHMFYQFNVRNGYLDLQWYQRSVDVFLG
>ID:QAX99986.1 |[Escherichia phage EcWhh-1]||_Escherichia_phage_EcWhh-1.gbk|dTMP thymidylate syn..|861|MH791409(170524):34926-35786:-1 ^^ UNVERIFIED: Escherichia phage EcWhh-1, complete genome.|neighbours:ID:QAX99985.1(-1),ID:QAX99987.1(-1)|neighbour_genes:hypothetical protein,hypothetical protein|
MKQYQFLIKDILENGYETDDRTGTGTIALFGTKLRFDLTKGFPAVTTKKLAWKACIAELLWFLSGSTNVNDLRLRTHGSLIGGKTIWDENYENQAKDLGYHSGELGPVYGKQWRDFGGVDQVVEIIDRIKKMPNDRRQIVSAWNPAEINRMALPPCHCFYQFNVRNGHLDLQWYQRSVDVFLGLPFNIASYAALVHIVAKMCNLIPGDLVFSGGNTHIYSNHVEQCQEVLRREPKELCELEINWPEGFSDWSTTLQLHWVTEHMVHEDFKLIGYESHPTIKAKMAV
>ID:QAY00070.1 |[Escherichia phage EcWhh-1]||_Escherichia_phage_EcWhh-1.gbk|hypothetical protein|699|MH791409(170524):84900-85598:-1 ^^ UNVERIFIED: Escherichia phage EcWhh-1, complete genome.|neighbours:ID:QAY00069.1(-1),ID:QAY00071.1(-1)|neighbour_genes:hypothetical protein,hypothetical protein|
MKHITAVSFENAFKQMNEEILEAPQFAVDSRIGRCYEIGSASVEVLDASTYKFTDPRINRISYEYAESFWKFMISGGTDAAEAFKEYPNVAKFIDKPKSDVLPANFNTFYGPRIVAQLPALLKELKEKPNSRRVVFQILQEQDQALLDSDESLEYPCTDSVTYYIRDGRLYAHTHMRSQNCAVVMQLDFYLQGKLMAFIAEQCGVGLGTYSHTMVSAHVFERDFDYVRGFLK
> |[Tevenvirinae Escherichia_phage_HP3]||_Escherichia_phage_HP3.gb|hypothetical protein|717|NC_041920.1(170254):34633-35349:-1 ^RAST2:fig|1198136.53.peg.68^ Tevenvirinae Escherichia_phage_HP3|neighbours:(-1),(-1)|neighbour_genes:Phage protein,Phage protein|
MGKHNTMKYIKAADFQTAFKAVNREILENPEFVTDSRIGRCNEIGSMTVVVDNPSSFKMTDPRINRISYEYAEDFWKFMISGGTDAEEAFKAYPNVAKFISKPKSDALPANFNTFYGPRIVAQLPALLKELKEKPNSRRVVFQILESSDQALLDSDETLEYPCTDSVTYYIRDGKLYTHCHMRSQNCAVVMQLDFYLQGKLLHYIANECGVEVGDYTHTMVSAHVFERDFDYVKGFLD
> |[Tevenvirinae Escherichia_phage_HP3]||_Escherichia_phage_HP3.gb|Thymidylate synthase..|861|NC_041920.1(170254):154352-155212:-1 ^RAST2:fig|1198136.53.peg.269^ Tevenvirinae Escherichia_phage_HP3|neighbours:(-1),(-1)|neighbour_genes:Phage protein,Dihydrofolate reduct..|
MKQYQYLINDILENGYETDDRTGTGTIALFGTKLRWDLTKGFPAVTTKKLAWKACIAELLWFISGSTNVNDLRLRTHGSLIEGKTIWDDNYENQAKDLGYHSGELGPIYGKQWRDFGGVDQLVKTIDRIKALPNDRRQIVSAWNPAEIDQMALPPCHMFYQFNVRNGHLDLQWYQRSVDVFLGLPFNIASYAALTHIVAKMCNLIPGDLVFSGGNTHIYSNHVEQCKEVLRREPKELCELKIDWPEGFSDWSTTLQLHWVTEHMNPSDFILKNYESHPAIKAKMAV
>ID:YP_009148491.1 |[Escherichia phage HY01]||_Escherichia_phage_HY01_.gbk|dCMP hydroxymethylas..|741|NC_027349(166977):23156-23896:-1 ^GeneID:24722670^ Escherichia phage HY01, complete genome.|neighbours:ID:YP_009148490.1(-1),ID:YP_009148492.1(-1)|neighbour_genes:putative beta-glucos..,putative immunity to..|
MINDYMTVEEIRLDLGLALKEKDFVIDKTGVKTIEIIGASFVADEPFIFGALNDEYIQRELEWYKSQSLFVKDIPGETPKIWQQVASSKGEINSNYGWAIWSEDNYAQYDMCLAELGQNPDSRRGIMIYTRPSMQFDYNKDGMSDFMCTNTVQYLIRDKKVNAVVNMRSNDVVFGFRNDYAWQKYVLDKLVSDLNAGDSTRQYKAGSIIWNVGSLHVYSRHFYLVDHWWKTGETHIAKKDYNGEWK
>ID:YP_009148672.1 |[Escherichia phage HY01]||_Escherichia_phage_HY01_.gbk|putative thymidylate..|861|NC_027349(166977):141108-141968:-1 ^GeneID:24722853^ Escherichia phage HY01, complete genome.|neighbours:ID:YP_009148671.1(-1),ID:YP_009148673.1(-1)|neighbour_genes:hypothetical protein,hypothetical protein|
MKQYQDLIKDIFENGYETDDRTGTGTIALFGTKLRWDLTKGFPAVTTKKLAWKACIAELIWFLSGSTNVNDLRLIQHDSLIQGKTVWDENYENQAKDLGYHSGELGPIYGKQWRDFGGVDQIIEVIDRIKKLPNDRRQIVSAWNPAELKYMALPPCHMFYQFNVRNGYLDLQWYQRSVDVFLGLPFNIASYAALVHIVAKMCNLIPGDLIFSGGNTHIYMNHVEQCKEILRREPMDLCELQLKFPDEFDEWDTESQVFWLSQFAKPHNFVLNNYVSHPPIKGKMAV
>ID:YP_009284143.1 |[Escherichia phage HY03]||_Escherichia_phage_HY03.gbk|putative thymidylate..|741|NC_031047(170770):97225-97965:1 ^GeneID:29079011^ Escherichia phage HY03, complete genome.|neighbours:ID:YP_009284142.1(1),ID:YP_009284144.1(1)|neighbour_genes:putative immunity to..,hypothetical protein|
MISDSMTVEEIRLHLGLALKEKDFVVDKTGVKTIEIIGASFVADEPFIFGALNDEYIQRELEWYKSQSLFVKDIPGETPKIWQQVASSKGEINSNYGWAIWSEDNYAQYDMCLAELGQNPDSRRGIMIYTRPSMQFDYNKDGMSDFMCTNTVQYLIRDKKVNAVVSMRSNDCWAGYRNDYAWQKYVLDKLVSDLNAGDPSRQYKAGSIIWNVGSLHVYENQFYLVDHWWNTGETHIAKKDYTGKWK
>ID:YP_009284225.1 |[Escherichia phage HY03]||_Escherichia_phage_HY03.gbk|putative prohead cor..|552|NC_031047(170770):148958-149509:1 ^GeneID:29079093^ Escherichia phage HY03, complete genome.|neighbours:ID:YP_009284224.1(1),ID:YP_009284226.1(1)|neighbour_genes:putative portal vert..,putative prohead cor..|
MKQYQDLIKGIFENGYETDDRTGTGTIALFGTKLRWDLTKGFPAVTTKKLAWKACIAELIWFLSGSTNVNDLRLIQHDSLIQGKTVWDENYENQAKDLGYHSGELGPIYGKQWRDFGSVDQIIEVIDRIKKLPNDRRQIVSAWNPAEINQMALPPCHMFYQFNVRNGYLDLQWYQRSVDVFLG
>ID:BBG28565.1 |[Escherichia phage KIT03]||_Escherichia_phage_KIT03_.gbk|dCMP hydroxymethylas..|741|AP018932(166848):23580-24320:-1 ^^ Escherichia phage KIT03 DNA, complete sequence.|neighbours:ID:BBG28564.1(-1),ID:BBG28566.1(-1)|neighbour_genes:beta-glucosyl-HMC-al..,hypothetical protein|
MISDSMTVEEIRLHLGLALKEKDFVVDKTGVKTIEIIGASFVADEPFIFGALNDEYIQRELEWYKSKSLFVKDIPGETPKIWQQVASSKGEINSNYGWAIWSEDNYAQYDMCLAELGQNPDSRRGIMIYTRPSMQFDYNKDGMSDFMCTNTVQYLIRDKKVNAVVSMRSNDVVFGFRNDYAWQKYVLDKLVSDLNAGDSTRQYKAGSIIWNVGSLHVYSRHFYLVDHWWNTGETHIVKKDYNGEWK
>ID:BBG28748.1 |[Escherichia phage KIT03]||_Escherichia_phage_KIT03_.gbk|thymidylate synthase|861|AP018932(166848):140977-141837:-1 ^^ Escherichia phage KIT03 DNA, complete sequence.|neighbours:ID:BBG28747.1(-1),ID:BBG28749.1(-1)|neighbour_genes:hypothetical protein,hypothetical protein|
MKQYQDLIKDIFENGYETDDRTGTGTIALFGTKLRWDLTKGFPAVTTKKLAWNACIAELIWFLSGSTNVNDLRLIQHDSLIQGKTVWDENYENQAKDLGYHSGELGPIYGKQWRDFGGVDQIIEVIDRIKKLPNDRRQIVSAWNPAELKYMALPPCHMFYQFNVRNGYLDLQWYQRSVDVFLGLPFNIASYATLVHIVAKMCNLIPGDLIFSGGNTHIYMNHVEQCKEILCREPMDLCELQLKFPDEFDEWDTESQVFWLSQFAKPHNFVLNNYESHPPIKGKMAV
>ID:YP_008060588.1 |[Escherichia phage Lw1]||_Escherichia_phage_Lw1_.gbk|td|867|NC_021344(176227):40126-40992:1 ^GeneID:16204979^ Escherichia phage Lw1, complete genome.|neighbours:ID:YP_008060587.1(1),ID:YP_008060589.1(1)|neighbour_genes:frd,nrdA|
MKQYLDIINTVLTHGVESTDRTGVGTLRIFGMQTRWNLAEGFPATTSKQLFFKPCKHELQWFLSGSTNVDELREMTWGIGSDKRTIWDDNYENQAKALGYSHGYLGPIYGYQWRSFGGNGEFDGNFPGVDQIARIIKELKEKPDDRGIIVSAWNPVDLDAMALRPCHCFFQFVVINGKLSLQWYQRSVDVFLGLPFNIASYALLTHIIADICGYEVGDLVWTGGDVHIYKNAIEQAKELLKPERTPLPLPTLVMPKVNSLLDLDQEFFDSIHLKDYNHHGSLKAAMAV
>ID:YP_009323938.1 |[Escherichia phage MX01]||_Escherichia_phage_MX01_.gbk|hypothetical protein|699|NC_031934(168929):23409-24107:-1 ^GeneID:30308847^ Escherichia phage MX01, complete genome.|neighbours:ID:YP_009323937.1(-1),ID:YP_009323939.1(-1)|neighbour_genes:hypothetical protein,hypothetical protein|
MKHITAVSFENAFKQMNEEILEAPQFAVDSRIGRCYEIGSASVEVLDASTYKFTDPRINRINYDYAESFWKFMISGGTDAAEAFKEYPNVAKFIDKPKSDVLPANFNTFYGPRIVAQLPALLKELKEKPNSRRVVFQILQEQDQALLDSDESLEYPCTDSVTYYIRDGRLYAHTHMRSQNCAIVMQLDFYLQGKLMAFIAEQCGVGLGTYSHTMVSAHVFERDFDYVRGFLK
>ID:YP_009324126.1 |[Escherichia phage MX01]||_Escherichia_phage_MX01_.gbk|dTMP thymidylate syn..|861|NC_031934(168929):143587-144447:-1 ^GeneID:30309035^ Escherichia phage MX01, complete genome.|neighbours:ID:YP_009324125.1(-1),ID:YP_009324127.1(-1)|neighbour_genes:aerobic NDP reductas..,dihydrofolate reduct..|
MKQYQFLIKDILENGYETDDRTGTGTIALFGTKLRFDLTKGFPAVTTKKLAWKACIAELLWFLSGSTNVNDLRHRTHGSCTEGKTIWDENYENQAVDLGYSDGELGPVYGKQWRDFGGIDQVVEIVERIKKMPNDRRQIVSAWNPAEINKMALPPCHCFYQFNVRNGHLDLQWYQRSVDVFLGLPFNIASYAALVHIVAKMCNLIPGDLVFSGGNTHIYSNHVEQCQEVLRREPKELCELEINWPEGFANWSTTLQLYWVTERMSHEDFKLIGYESHPTIKAKMAV
>ID:AYR03955.1 |[Escherichia phage OLB35]||_Escherichia_phage_OLB35_.gbk|dCMP hydroxymethylas..|717|MH992122(169140):25648-26364:-1 ^^ UNVERIFIED: Escherichia phage OLB35, complete genome.|neighbours:ID:AYR03954.1(-1),ID:AYR03956.1(-1)|neighbour_genes:hypothetical protein,hypothetical protein|
MGKHNTMKYIKAADFQTAFKAVNREILENPEFVTDSRIGRCNEIGSMTVVVDTPSSFKMTDPRINRISYEYAEDFWKFMISGGTNAEEAFKAYPNVAKFISKPKSDVLPANFNTFYGPRIAAQLPTLLKELKEKPNSRRVVFQILESSDQALLDSDETLEYPCTDSVTYYIRDGKLYTHCHMRSQNCAVVMQLDFYLQGKLLHYIANECGVEVGDYTHTMVSAHVFERDFDYVKGFLD
>ID:AYR04147.1 |[Escherichia phage OLB35]||_Escherichia_phage_OLB35_.gbk|thymidylate synthase|861|MH992122(169140):143793-144653:-1 ^^ UNVERIFIED: Escherichia phage OLB35, complete genome.|neighbours:ID:AYR04146.1(-1),ID:AYR04148.1(-1)|neighbour_genes:hypothetical protein,hypothetical protein|
MKQYQDLIKNILENGYETDDRTGTGTIALFGTKLRWDLTKGFPAVTTKKLAWKACIAELLWFMSGSTNVNELRLRTHGSLIEGKTIWDDNYENQAKDLGYHSGELGPIYGKQWRDFGGVDQLVETINSIKKLPTDRRQIVSAWNPAEINQMALPPCHMFYQFNVRNGHLDLQWYQRSVDVFLGLPFNIASYAALTHIVAKMCNLIPGDLVFSGGNTHIYSNHVEQCKEVLRREPKELCSLEINWPSNFENWPTKIQMDWVTGTMTHSDFVLKNYESHPTIKAKMAV
>ID:ANH49639.1 |[Escherichia phage PE37]||_Escherichia_phage_PE37_.gbk|thymidylate synthase|861|KU925172(166423):23273-24133:1 ^^ Escherichia phage PE37, complete genome.|neighbours:ID:ANH49638.1(1),ID:ANH49640.1(1)|neighbour_genes:hypothetical protein,hypothetical protein|
MKQYQDLIKDIFENGYETDDRTGTGTIALFGTKLRWDLTKGFPAVTTKKLAWNACIAELIWFLSGSTNVNDLRLIQHDSLIQGKTVWDENYENQAKDLGYHSGELGPIYGKQWRDFGGVDQIIEVIDRIKKLPNDRRQIVSAWNPAELKYMALPPCHMFYQFNVRNGYLDLQWYQRSVDVFLGLPFNIASYATLVHIVAKMCNLIPGDLIFSGGNTHIYMNHVEQCKEILCREPMDLCELQLKFPDEFDEWNTESQVFWLSQFAKPHNFVLNNYESHPPIKGKMAV
>ID:ANH49819.1 |[Escherichia phage PE37]||_Escherichia_phage_PE37_.gbk|deoxycytidylate 5-hy..|741|KU925172(166423):138902-139642:1 ^^ Escherichia phage PE37, complete genome.|neighbours:ID:ANH49818.1(1),ID:ANH49820.1(1)|neighbour_genes:immunity to superinf..,hypothetical protein|
MISDSMTVEEIRLHLGLALKEKDFVVDKTGVKTIEIIGASFVADEPFIFGALNDEYIQRELEWYKSKSLFVKDIPGETPKIWQQVASSKGEINSNYGWAIWSEDNYAQYDMCLAELGQNPDSRRGIMIYTRPSMQFDYNKDGMSDFMCTNTVQYLIRDKKINAVVNMRSNDCWAGYRNDYAWQKYVLDKLVSDLNAGDPSRQYKAGSIIWNVGSLHVYENQFYLVDHWWNTGETHIAKKDYTGKWK
>ID:BBC14380.1 |[Escherichia phage PP01]||_Escherichia_phage_PP01.gbk|42|741|LC348379(167812):23722-24462:-1 ^^ Escherichia phage PP01 DNA, complete sequence.|neighbours:ID:BBC14379.1(-1),ID:BBC14381.1(-1)|neighbour_genes:b-gt,imm|
MINDYMTVEEIRLDLGLALKEKDFVIDKTGVKTIEIIGASFVADEPFIFGALNDEYIQRELEWYKSQSLFVKDIPGETPKIWQQVASSKGEINSNYGWAIWSEDNYAQYDMCLAELGQNPDSRRGIMIYTRPSMQFDYNKDGMSDFMCTNTVQYLIRDKKINAVVNMRSNDVVFGFRNDYAWQKYVLDKLVSDLNAGDSTRQYKAGSIIWNVGSLHVYSRHFYLVDHWWKTGETHIAKKDYNGEWK
>ID:BBC14574.1 |[Escherichia phage PP01]||_Escherichia_phage_PP01.gbk|hypothetical protein|861|LC348379(167812):142383-143243:-1 ^^ Escherichia phage PP01 DNA, complete sequence.|neighbours:ID:BBC14573.1(-1),ID:BBC14575.1(-1)|neighbour_genes:nrdA.2,frd|
MKQYQDLIKDIFENGYETDDRTGTGTIALFGTKLRWDLTKGFPAVTTKKLAWKACIAELLWFLSGSTNVNDLRLIQHDSLIQGKTVWDENYENQAKDLGYHSGELGPIYGKQWRDFGGVDQIIEVVDRIKKLPNDRRQIVSAWNPAELKYMALPPCHMFYQFNVRNGYLDLQWYQRSVDVFLGLPFNIASYATLVHIVAKMCNLIPGDLIFSGGNTHIYMNHVEQCKEILRREPKELCELVISGLPYKFRYLSTKEQLKYVLKLRPKDFVLNNYVSHPPIKGKMAV
>ID:AWY07953.1 |[Escherichia phage SF]||_Escherichia_phage_SF_.gbk|hypothetical protein|717|MH359124(168695):96238-96954:1 ^^ Escherichia phage SF, complete genome.|neighbours:ID:AWY07952.1(1),ID:AWY07954.1(1)|neighbour_genes:hypothetical protein,hypothetical protein|
MGKHNTMKYIKAADFQSAFKAVNREILENPQFVTDSRIGRCNEIGSMTVVVDTPSSFKMTDPRINRISYEYAEDFWKFMISGGTDAEEAFKAYPNVAKFISKPKSDALPTNFNTFYGPRIAAQLPALLKELKEKPNSRRVVFQILESSDQALLDSDETLEYPCTDSVTYYIRDGKLYTHCHMRSQNCAVVMQLDFYLQGKLLHYIANECGVEVGDYTHTMVSAHVFERDFDYVKGFLD
>ID:AWY07767.1 |[Escherichia phage SF]||_Escherichia_phage_SF_.gbk|thymidylate synthase|861|MH359124(168695):145638-146498:1 ^^ Escherichia phage SF, complete genome.|neighbours:ID:AWY07766.1(1),ID:AWY07768.1(1)|neighbour_genes:hypothetical protein,hypothetical protein|
MKQYQDLIKDILENGYETDDRTGTGTIALFGTKLRWDLTKGFPAVTTKKLAWKACIAELLWFMSGSTNVNDLRIRTHGSLIQGKTIWDDNYENQAKDLGYHSGELGPIYGKQWRDFGGVDQLVKTIDRIKALPNDRRQIVSAWNPAEIDQMALPPCHMFYQFNVRNGHLDLQWYQRSVDVFLGLPFNIASYAALTHIVAKMCNLIPGDLVFSGGNTHIYSNHVEQCKEVLRREPKELCSLEINWPSNFENWPTKIQMDWVTGTMTHSDFVLKNYESHPTIKAKMAV
>ID:YP_009608359.1 |[Escherichia phage ST0]||_Escherichia_phage_ST0.gbk|hypothetical protein|717|NC_041990(170496):36536-37252:1 ^GeneID:40084381^ Escherichia phage ST0, complete genome.|neighbours:ID:YP_009608358.1(1),ID:YP_009608360.1(1)|neighbour_genes:hypothetical protein,hypothetical protein|
MGKHNTMKYIKAADFQTAFKAVNREILENPEFVTDSRIGRCNEIGSMTVVVDTPSSFKMTDPRINRISYEYAEDFWKFMISGGTNAEEAFKAYPNVAKFISKPKSDVLPANFNTFYGPRIVAQLPALLKELKEKPNSRRVVFQILESSDQALLDSDETLEYPCTDSVTYYIRDGKLYTHCHMRSQNCAVVMQLDFYLQGKLLHYIANECGVEVGDYTHTMVSAHVFERDFDYVKGFLD
>ID:YP_009608435.1 |[Escherichia phage ST0]||_Escherichia_phage_ST0.gbk|thymidylate synthase|861|NC_041990(170496):85895-86755:1 ^GeneID:40084457^ Escherichia phage ST0, complete genome.|neighbours:ID:YP_009608434.1(1),ID:YP_009608436.1(1)|neighbour_genes:dihydrofolate reduct..,hypothetical protein|
MKQYQYLIKDILENGYETDDRTGTGTIALFGTKLRWDLTKGFPAVTTKKLAWKACIAELLWFMSGSTNVNDLRIRTHGSLIQGKTIWDDNYENQAKDLGYHSGELGPIYGKQWRDFGGVDQLVETIDRIKKLPTDRRQIVSAWNPAEINQMALPPCHMFYQFNVRNGHLDLQWYQRSVDVFLGLPFNIASYAALTHIVAKMCNLIPGDLVFSGGNTHIYSNHVEQCKEVLRREPKELCSLEINWPSNFENWPTKIQMDWVTGTMTYSDFVLKNYESHPAIKAKMAV
>ID:BBC14658.1 |[Escherichia phage T2]||_Escherichia_phage_T2.gbk|42|741|LC348380(163825):23133-23873:-1 ^^ Escherichia phage T2 DNA, complete sequence.|neighbours:ID:BBC14657.1(-1),ID:BBC14659.1(-1)|neighbour_genes:b-gt,imm|
MISDSMTVEEIRLHLGLALKEKDFVVDKTGVKTIEIIGASFVADEPFIFGALNDEYIQRELEWYKSKSLFVKDIPGETPKIWQQVASSKGEINSNYGWAIWSEDNYAQYDMCLAELGQNPDSRRGIMIYTRPSMQFDYNKDGMSDFMCTNTVQYLIRDKKVNAVVSMRSNDVVFGFRNDYAWQKYVLDKLVSDLNAGDSTRQYKAGSIIWNVGSLHVYSRHFYLVDHWWNTGETHIVKKDYNGEWK
>ID:BBC14850.1 |[Escherichia phage T2]||_Escherichia_phage_T2.gbk|hypothetical protein|861|LC348380(163825):137846-138706:-1 ^^ Escherichia phage T2 DNA, complete sequence.|neighbours:ID:BBC14849.1(-1),ID:BBC14851.1(-1)|neighbour_genes:nrdA.2,frd|
MKQYQDLIKDIFENGYETDDRTGTGTIALFGTKLRWDLSKGFPAVTTKKLAWKACIAELLWFLSGSTNVNDLRLIQHDSLIQGKTVWDENYENQAKDLGYHSGELGPIYGKQWRDFGGVDQIVEVIDRIKKLPNDRRQIVSAWNPAELKYMALPPCHMFYQFNVRNGYLDLQWYQRSVDVFLGLPFNIASYAALVHIVAKMCNLIPGDLIFSGGNTHIYMNHVEQCKEILRREPKELCELVISGLPYKFRYLSTKEQLKYVLKLRPKDFVLNNYVSHPPIKGKMAV
>ID:YP_009281383.1 |[Escherichia phage UFV-AREG1]||_Escherichia_phage_UFV-AREG1_.gbk|deoxycytidylate 5-hy..|741|NC_031030(170788):23171-23911:-1 ^GeneID:29063576^ Escherichia phage UFV-AREG1, complete genome.|neighbours:ID:YP_009281382.1(-1),ID:YP_009281384.1(-1)|neighbour_genes:beta-glucosyl-HMC-al..,hypothetical protein|
MISDSMTVEEIRLHLGLALKEKDFVVDKTGVKTIEIIGASFVADEPFIFGALNDEYIQRELEWYKSKSLFVKDIPGETPKIWQQVASSKGEINSNYGWAIWSEDNYAQYDMCLAELGQNPDSRRGIMIYTRPSMQFDYNKDGMSDFMCTNTVQYLIRDKKVNAVVSMRSNDVVFGFRNDYAWQKYVLDKLVSDLNAGDSTRQYEAGSIIWNVGSLHVYSRHFYLVDHWWNTGETHIVKKDYKGEWK
>ID:YP_009281566.1 |[Escherichia phage UFV-AREG1]||_Escherichia_phage_UFV-AREG1_.gbk|thymidylate synthase|861|NC_031030(170788):141016-141876:-1 ^GeneID:29063759^ Escherichia phage UFV-AREG1, complete genome.|neighbours:ID:YP_009281565.1(-1),ID:YP_009281567.1(-1)|neighbour_genes:hypothetical protein,hypothetical protein|
MKQYQDLIKDIFENGYETDDRTGTGTIALFGTKLRWDLSKGFPAVTTKKLAWNACIAELLWFISGSTNVNDLRLLTHGSLIQGKTIWDDNYENQAKDLGYHSGELGPIYGKQWRDFGGVDQLVETIDRIKKLPTDRRQIVSAWNPAEINQMALPPCHMFYQFNVRNGYLDLQWYQRSVDVFLGLPFNIASYAALTHIMAKMCNLIPGDLIFSGGNTHIYMNHVEQCKEILRREPKELCELKIDWPIEFENCDTETQLYWLTEYMKPKDFILENYESHPAIKGKMAI
>ID:YP_009323242.1 |[Escherichia phage WG01]||_Escherichia_phage_WG01_.gbk|hypothetical protein|699|NC_031928(169936):22842-23540:-1 ^GeneID:30308368^ Escherichia phage WG01, complete genome.|neighbours:ID:YP_009323241.1(-1),ID:YP_009323243.1(-1)|neighbour_genes:hypothetical protein,hypothetical protein|
MKHITAVSFENAFKQMNEEILEAPQFAVDSRIGRCYEIGSASVEVLDASTYKFTDPRINRINYDYAESFWKFMISGGTDAAEAFKEYPNVAKFIDKPKSDVLPANFNTFYGPRIVAQLPALLKELKEKPNSRRVVFQILQEQDQALLDSDESLEYPCTDSVTYYIRDGRLYAHTHMRSQNCAIVMQLDFYLQGKLMAFIAEQCGVGLGTYSHTMVSAHVFERDFDYVRGFLK
>ID:YP_009323435.1 |[Escherichia phage WG01]||_Escherichia_phage_WG01_.gbk|dTMP thymidylate syn..|861|NC_031928(169936):144799-145659:-1 ^GeneID:30308561^ Escherichia phage WG01, complete genome.|neighbours:ID:YP_009323434.1(-1),ID:YP_009323436.1(-1)|neighbour_genes:hypothetical protein,dihydrofolate reduct..|
MKQYQFLIKDILENGYETDDRTGTGTIALFGTKLRFDLTQGFPAVTTKKLAWKACIAELLWFLSGSTNVNDLRQRTHGSLIEGKTIWDENYENQAKDLGYHSGELGPVYGKQWRDFGGIDQVVEIVERIKKMPNDRRQIVSAWNPAEINQMALPPCHCFYQFNVRNGHLDLQWYQRSVDVFLGLPFNIASYAALVHIVAKMCNLIPGDLVFSGGNTHIYSNHVEQCQEVLRREPKELCELEINWPEGFSDWSTTLQLHWVTEHMVHEDFKLIGYESHPTIKAKMAV
>ID:YP_009030651.1 |[Escherichia phage vB_EcoM_112]||_Escherichia_phage_e112_.gbk|deoxycytidylate 5-hy..|741|NC_024125(168470):25012-25752:-1 ^GeneID:19485194^ Escherichia phage e11/2, complete genome.|neighbours:ID:YP_009030650.1(-1),ID:YP_009030652.1(-1)|neighbour_genes:beta-glucosyl-HMC-al..,hypothetical protein|
MISDSMTVEEIRLHLGLALKEKDFVVDKTGVKTIEIIGASFVADEPFIFGALNDEYIQRELEWYKSKSLFVKDIPGETPKIWQQVASSKGEINSNYGWAIWSEDNYAQYDMCLAELGQNPDSRRGIMIYTRPSMQFDYNKDGMSDFMCTNTVQYLIRDKKVNAVVSMRSNDVVFGFRNDYAWQKYVLDKLVSDLNAGDSTRQYKAGSIIWNVGSLHVYSRHFYLVDHWWNTGETHIVKKDYKGEWK
>ID:YP_009030845.1 |[Escherichia phage vB_EcoM_112]||_Escherichia_phage_e112_.gbk|thymidylate synthase|552|NC_024125(168470):143056-143607:-1 ^GeneID:19485389^ Escherichia phage e11/2, complete genome.|neighbours:ID:YP_009030844.1(-1),ID:YP_009030846.1(-1)|neighbour_genes:endonuclease I-Tevi,dihydrofolate reduct..|
MKQYQDLIKDIFENGYETDDRTGTGTIALFGTKLRWDLTKGFPAVTTKKLAWKACIAELLWFISGSTNVNDLRLRTHGSLIQGKTIWDDNYENQAKDLGYHSGELGPIYGKQWRDFGGVDQLVETIDRIKKLPTDRRQIVSAWNPAEINQMALPPCHMFYQFNVRNGYLDLQWYQRSVDVFLG
>ID:AYN56185.1 |[Escherichia phage p000v]||_Escherichia_phage_p000v_.gbk|thymidylate synthase|861|MK047717(167803):5571-6431:1 ^^ Escherichia phage p000v, complete genome.|neighbours:ID:AYN56184.1(1),ID:AYN56186.1(1)|neighbour_genes:dihydrofolate reduct..,hypothetical protein|
MKQYQYLINDILENGYETDDRTGTGTIALFGTKLRWDLTKGFPAVTTKKLAWKACIAELLWFMSGSTNVNELRLRTHGSLIEGKTIWDDNYENQAKDLGYHSGELGPIYGKQWRDFGGVDQLVETIDRIKKLPTDRRQIVSAWNPAEINQMALPPCHMFYQFNVRNGHLDLQWYQRSVDVFLGLPFNIASYAALTHIVAKMCNLIPGDLVFSGGNTHIYSNHVEQCKEVLRREPKELCELKIDWPVEFENCDTETQLCWLTEYMNPSDFILKNYESHPAIKAKMAV
>ID:AYN56373.1 |[Escherichia phage p000v]||_Escherichia_phage_p000v_.gbk|deoxycytidylate 5-hy..|717|MK047717(167803):124781-125497:1 ^^ Escherichia phage p000v, complete genome.|neighbours:ID:AYN56372.1(1),ID:AYN56374.1(1)|neighbour_genes:hypothetical protein,hypothetical protein|
MGKHNTMKYIKAADFQTAFKAVNREILENPEFVTDSRIGRCNEIGSMTVVVDTPSSFKMTDPRINRISYEYAEDFWKFMISGGTNAEEAFKAYPNVAKFISKPKSDVLPANFNTFYGPRIAAQLPTLLKELKEKPNSRRVVFQILESSDQALLDSDETLEYPCTDSVTYYIRDGKLYTHCHMRSQNCAVVMQLDFYLQGKLLHYIANECGVEVGDYTHTMVSAHVFERDFDYVKGFLD
>ID:AYN56557.1 |[Escherichia phage p000y]||_Escherichia_phage_p000y_.gbk|deoxycytidylate 5-hy..|717|MK047718(169872):67278-67994:1 ^^ Escherichia phage p000y, complete genome.|neighbours:ID:AYN56556.1(1),ID:AYN56558.1(1)|neighbour_genes:hypothetical protein,hypothetical protein|
MGKHNTMKYIKAADFQTAFKAVNREILENPEFVTDSRIGRCNEIGSMTVVVDTPSSFKMTDPRINRISYEYAEDFWKFMISGGTNAEEAFKAYPNVAKFISKPKSDVLPANFNTFYGPRIAAQLPTLLKELKEKPNSRRVVFQILESSDQALLDSDETLEYPCTDSVTYYIRDGKLYTHCHMRSQNCAVVMQLDFYLQGKLLHYIANECGVEVGDYTHTMVSAHVFERDFDYVKGFLD
>ID:AYN56634.1 |[Escherichia phage p000y]||_Escherichia_phage_p000y_.gbk|thymidylate synthase|861|MK047718(169872):116327-117187:1 ^^ Escherichia phage p000y, complete genome.|neighbours:ID:AYN56633.1(1),ID:AYN56635.1(1)|neighbour_genes:dihydrofolate reduct..,hypothetical protein|
MKQYQYLINDILENGYETDDRTGTGTIALFGTKLRWDLTKGFPAVTTKKLAWKACIAELLWFMSGSTNVNDLRIRTHGSLIQGKTIWDDNYENQAKDLGYHSGELGPIYGKQWRDFGGVDQLVKTIDRIKALPNDRRQIVSAWNPAEINQMALPPCHMFYQFNVRNGHLDLQWYQRSVDVFLGLPFNIASYAALTHIVAKMCNLIPGDLVFSGGNTHIYSNHVEQCKEVLRREPKELCSLEINWPSNFENWPTKIQMDWVTGTMTHSDFVLKNYESHPAIKAKMAV
>ID:YP_009210152.1 |[Escherichia phage slur02]||_Escherichia_phage_slur02_.gbk|thymidylate syntheta..|861|NC_028927(167298):45102-45962:-1 ^GOA:A0A0M9JDE4,GeneID:26636685,InterPro:IPR000398,InterPro:IPR020940,InterPro:IPR023451,UniProtKB/TrEMBL:A0A0M9JDE4^ Escherichia phage slur02, complete genome.|neighbours:ID:YP_009210151.1(-1),ID:YP_009210153.1(-1)|neighbour_genes:hypothetical protein,hypothetical protein|
MKQYQDLIKDIFENGYETDDRTGTGTIALFGTKLRWDLTKGFPAVTTKKLAWNACVAELLWFISGSTNVNDLRLRTHGSLIQGKTIWDDNYENQAKDLGYHSGELGPIYGKQWRDFGGVDQLVETIDRIKKLPTDRRQIVSAWNPAEINQMALPPCHMFYQFNVRNGYLDLQWYQRSVDVFLGLPFNIASYAALTHIVAKMCNLIPGDLIFSGGNTHIYMNHTEQCKEILRREPKELCELKIDWPIEFGNCDTETQLYWLTEYMKPKDFILENYESHPAIKGKMAI
>ID:YP_009210235.1 |[Escherichia phage slur02]||_Escherichia_phage_slur02_.gbk|deoxycytidylate 5-hy..|741|NC_028927(167298):94992-95732:-1 ^GOA:A0A0M7Q8G4,GeneID:26636768,InterPro:IPR000398,InterPro:IPR014619,InterPro:IPR023451,UniProtKB/TrEMBL:A0A0M7Q8G4^ Escherichia phage slur02, complete genome.|neighbours:ID:YP_009210234.1(-1),ID:YP_009210236.1(-1)|neighbour_genes:hypothetical protein,hypothetical protein|
MINDSMTVEEIRLHLGIALKEKDFVVDKTGVKTIEIIGASFVADEPFIFGALNDEYIQRELEWYKSKSLFVKDIPGETPKIWQQVASSKGEINSNYGWAIWSEDNYAQYDMCLAELGQNPDSRRGIMIYTRPSMQFDYNKDGMSDFMCTNTVQYLIRDKKVNAVVSMRSNDVVFGFRNDYAWQKYVLDKLVSDLNAGDSTRQYKAGSIIWNVGSLHVYSRHFYLVDHWWNTGETHIVKKDYNGEWK
>ID:YP_009625019.1 |[Escherichia phage slur03]||_Escherichia_phage_slur03_.gbk|thymidylate syntheta..|861|NC_042129(167467):28437-29297:1 ^GOA:A0A0M9JDJ1,GeneID:40101901,InterPro:IPR000398,InterPro:IPR020940,InterPro:IPR023451,UniProtKB/TrEMBL:A0A0M9JDJ1^ Escherichia phage slur03, complete genome.|neighbours:ID:YP_009625018.1(1),ID:YP_009625020.1(1)|neighbour_genes:hypothetical protein..,hypothetical protein..|
MKQYQDLIKDIFENGYETDDRTGTGTIALFGTKLRWDLTKGFPAVTTKKLAWNACIAELLWFISGSTNVNDLRLRTHGSLIQGKTIWDDNYENQAKDLGYHSGELGPIYGKQWRDFGGVDQLVETIDRIKKLPTDRRQIVSAWNPAEINQMALPPCHMFYQFNVRNGYLDLQWYQRSVDVFLGLPFNIASYAALTHIVAKMCNLIPGDLIFSGGNTHIYMNHTEQCKEILRREPKELCELKIDWPIEFGNCDTETQLYWLTEYMKPKDFILENYESHPAIKGKMAI
>ID:YP_009625203.1 |[Escherichia phage slur03]||_Escherichia_phage_slur03_.gbk|deoxycytidylate 5-hy..|741|NC_042129(167467):145540-146280:1 ^GOA:A0A0M7QE42,GeneID:40102085,InterPro:IPR000398,InterPro:IPR014619,InterPro:IPR023451,UniProtKB/TrEMBL:A0A0M7QE42^ Escherichia phage slur03, complete genome.|neighbours:ID:YP_009625202.1(1),ID:YP_009625204.1(1)|neighbour_genes:immunity to superinf..,hypothetical protein..|
MINDYMTVEEIRLDLGLALKEKDFVIDKTGVKTIEIIGASFVADEPFIFGALNDEYIQRELEWYKSKSLFVKDIPGETPKIWQQVASSKGEINSNYGWAIWSEDNYAQYDMCLAELGQNPDSRRGIMIYTRPSMQFDYNKDGMSDFMCTNTVQYLIRDKKVNAVVSMRSNDVVFGFRNDYAWQKYVLDKLVSDLNAGDSTRQYKAGSIIWNVGSLHVYSRHFYLVDHWWNTGETHIVKKDYNGEWK
>ID:YP_009625266.1 |[Escherichia phage slur04]||_Escherichia_phage_slur04_.gbk|thyA1|741|NC_042130(167298):9505-10245:-1 ^GOA:A0A0M7QCB5,GeneID:40102173,InterPro:IPR000398,InterPro:IPR014619,InterPro:IPR023451,UniProtKB/TrEMBL:A0A0M7QCB5^ Escherichia phage slur04, complete genome.|neighbours:ID:YP_009625265.1(-1),ID:YP_009625267.1(-1)|neighbour_genes:hypothetical protein,hypothetical protein|
MINDSMTVEEIRLHLGIALKEKDFVVDKTGVKTIEIIGASFVADEPFIFGALNDEYIQRELEWYKSKSLFVKDIPGETPKIWQQVASSKGEINSNYGWAIWSEDNYAQYDMCLAELGQNPDSRRGIMIYTRPSMQFDYNKDGMSDFMCTNTVQYLIRDKKVNAVVSMRSNDVVFGFRNDYAWQKYVLDKLVSDLNAGDSTRQYKAGSIIWNVGSLHVYSRHFYLVDHWWNTGETHIVKKDYNGEWK
>ID:YP_009625449.1 |[Escherichia phage slur04]||_Escherichia_phage_slur04_.gbk|thyA|861|NC_042130(167298):126786-127646:-1 ^GOA:A0A0M9JDP0,GeneID:40102348,InterPro:IPR000398,InterPro:IPR020940,InterPro:IPR023451,UniProtKB/TrEMBL:A0A0M9JDP0^ Escherichia phage slur04, complete genome.|neighbours:ID:YP_009625448.1(-1),ID:YP_009625450.1(-1)|neighbour_genes:hypothetical protein,hypothetical protein|
MKQYQDLIKDIFENGYETDDRTGTGTIALFGTKLRWDLTKGFPAVTTKKLAWNACVAELLWFISGSTNVNDLRLRTHGSLIQGKTIWDDNYENQAKDLGYHSGELGPIYGKQWRDFGGVDQLVETIDRIKKLPTDRRQIVSAWNPAEINQMALPPCHMFYQFNVRNGYLDLQWYQRSVDVFLGLPFNIASYAALTHIVAKMCNLIPGDLIFSGGNTHIYMNHTEQCKEILRREPKELCELKIDWPIEFGNCDTETQLYWLTEYMKPKDFILENYESHPAIKGKMAI
>ID:YP_009197224.1 |[Escherichia phage slur07]||_Escherichia_phage_slur07_.gbk|thyA|861|NC_028780(167124):20800-21660:1 ^GOA:A0A0M7QDB1,GeneID:26624416,InterPro:IPR000398,InterPro:IPR020940,InterPro:IPR023451,UniProtKB/TrEMBL:A0A0M7QDB1^ Escherichia phage slur07, complete genome.|neighbours:ID:YP_009197223.1(1),ID:YP_009197225.1(1)|neighbour_genes:hypothetical protein,hypothetical protein|
MKQYQDLIKDIFENGYETDDRTGTGTIALFGTKLRWDLSKGFPAVTTKKLAWNACIAELLWFISGSTNVNDLRLRTHGSLIQGKTIWDDNYENQAKDLGYHSGELGPIYGKQWRDFGGVDQLVETIDRIKKLPTDRRQIVSAWNPAEINQMALPPCHMFYQFNVRNGYLDLQWYQRSVDVFLGLPFNIASYAALTHIVAKMCNLIPGDLIFSGGNTHIYMNHTEQCKEILRREPKELCELKIDWPIEFGNCDTETQLYWLTEYMKPKDFILENYESHPAIKGKMAI
>ID:YP_009197408.1 |[Escherichia phage slur07]||_Escherichia_phage_slur07_.gbk|thyA1|741|NC_028780(167124):139141-139881:1 ^GOA:A0A0M7QEU0,GeneID:26624591,InterPro:IPR000398,InterPro:IPR014619,InterPro:IPR023451,UniProtKB/TrEMBL:A0A0M7QEU0^ Escherichia phage slur07, complete genome.|neighbours:ID:YP_009197407.1(1),ID:YP_009197409.1(1)|neighbour_genes:hypothetical protein,hypothetical protein|
MISDSMTVEEIRLHLGLALKEKDFVVDKTGVKTIEIIGASFVADEPFIFGALNDEYIQRELEWYKSKSLFVKDIPGETPKIWQQVASSKGEINSNYGWAIWSEDNYAQYDMCLAELGQNPDSRRGIMIYTRPSMQFDYNKDGMSDFMCTNTVQYLIRDKKVNAVVSMRSNDVVFGFRNDYAWQKYVLDKLVSDLNAGDSTRQYKAGFIIWNVGSLHVYSRHFYLVDHWWNTGETHIVKKDYKGEWK
>ID:CUL02563.1 |[Escherichia phage slur08]||_Escherichia_phage_slur08_.gbk|thyA|861|LN881733(167467):25684-26544:1 ^GOA:A0A0M7QCR0,InterPro:IPR000398,InterPro:IPR020940,InterPro:IPR023451,UniProtKB/TrEMBL:A0A0M7QCR0^ Escherichia phage slur08, complete genome.|neighbours:ID:CUL02562.1(1),ID:CUL02564.1(1)|neighbour_genes:hypothetical protein,hypothetical protein|
MKQYQDLIKDIFENGYETDDRTGTGTIALFGTKLRWDLTKGFPAVTTKKLAWNACIAELLWFISGSTNVNDLRLRTHGSLIQGKTIWDDNYENQAKDLGYHSGELGPIYGKQWRDFGGVDQLVETIDRIKKLPTDRRQIVSAWNPAEINQMALPPCHMFYQFNVRNGYLDLQWYQRSVDVFLGLPFNIASYAALTHIVAKMCNLIPGDLIFSGGNTHIYMNHTEQCKEILRREPKELCELKIDWPIEFGNCDTETQLYWLTEYMKPKDFILENYESHPAIKGKMAI
>ID:CUL02748.1 |[Escherichia phage slur08]||_Escherichia_phage_slur08_.gbk|thyA1|741|LN881733(167467):142787-143527:1 ^GOA:A0A0M7QBZ0,InterPro:IPR000398,InterPro:IPR014619,InterPro:IPR023451,UniProtKB/TrEMBL:A0A0M7QBZ0^ Escherichia phage slur08, complete genome.|neighbours:ID:CUL02747.1(1),ID:CUL02749.1(1)|neighbour_genes:hypothetical protein,hypothetical protein|
MINDYMTVEEIRLDLGLALKEKDFVIDKTGVKTIEIIGASFVADEPFIFGALNDEYIQRELEWYKSKSLFVKDIPGETPKIWQQVASSKGEINSNYGWAIWSEDNYAQYDMCLAELGQNPDSRRGIMIYTRPSMQFDYNKDGMSDFMCTNTVQYLIRDKKVNAVVSMRSNDVVFGFRNDYAWQKYVLDKLVSDLNAGDSTRQYKAGSIIWNVGSLHVYSRHFYLVDHWWNTGETHIVKKDYNGEWK
>ID:CUL02820.1 |[Escherichia phage slur11]||_Escherichia_phage_slur11_.gbk|thyA1|741|LN881734(167298):13051-13791:-1 ^GOA:A0A0M7QBP3,InterPro:IPR000398,InterPro:IPR014619,InterPro:IPR023451,UniProtKB/TrEMBL:A0A0M7QBP3^ Escherichia phage slur11, complete genome.|neighbours:ID:CUL02819.1(-1),ID:CUL02821.1(-1)|neighbour_genes:hypothetical protein,hypothetical protein|
MINDSMTVEEIRLHLGIALKEKDFVVDKTGVKTIEIIGASFVADEPFIFGALNDEYIQRELEWYKSKSLFVKDIPGETPKIWQQVASSKGEINSNYGWAIWSEDNYAQYDMCLAELGQNPDSRRGIMIYTRPSMQFDYNKDGMSDFMCTNTVQYLIRDKKVNAVVSMRSNDVVFGFRNDYAWQKYVLDKLVSDLNAGDSTRQYKAGSIIWNVGSLHVYSRHFYLVDHWWNTGETHIVKKDYNGEWK
>ID:CUL03003.1 |[Escherichia phage slur11]||_Escherichia_phage_slur11_.gbk|thyA|861|LN881734(167298):130332-131192:-1 ^GOA:A0A0M7QDW1,InterPro:IPR000398,InterPro:IPR020940,InterPro:IPR023451,UniProtKB/TrEMBL:A0A0M7QDW1^ Escherichia phage slur11, complete genome.|neighbours:ID:CUL03002.1(-1),ID:CUL03004.1(-1)|neighbour_genes:hypothetical protein,hypothetical protein|
MKQYQDLIKDIFENGYETDDRTGTGTIALFGTKLRWDLTKGFPAVTTKKLAWNACVAELLWFISGSTNVNDLRLRTHGSLIQGKTIWDDNYENQAKDLGYHSGELGPIYGKQWRDFGGVDQLVETIDRIKKLPTDRRQIVSAWNPAEINQMALPPCHMFYQFNVRNGYLDLQWYQRSVDVFLGLPFNIASYAALTHIVAKMCNLIPGDLIFSGGNTHIYMNHTEQCKEILRREPKELCELKIDWPIEFGNCDTETQLYWLTEYMKPKDFILENYESHPAIKGKMAI
>ID:CUL03606.1 |[Escherichia phage slur13]||_Escherichia_phage_slur13_.gbk|thyA1|741|LN881737(167299):34872-35612:-1 ^GOA:A0A0M7QHH3,InterPro:IPR000398,InterPro:IPR014619,InterPro:IPR023451,UniProtKB/TrEMBL:A0A0M7QHH3^ Escherichia phage slur13, complete genome.|neighbours:ID:CUL03605.1(-1),ID:CUL03607.1(-1)|neighbour_genes:hypothetical protein,hypothetical protein|
MINDSMTVEEIRLHLGIALKEKDFVVDKTGVKTIEIIGASFVADEPFIFGALNDEYIQRELEWYKSKSLFVKDIPGETPKIWQQVASSKGEINSNYGWAIWSEDNYAQYDMCLAELGQNPDSRRGIMIYTRPSMQFDYNKDGMSDFMCTNTVQYLIRDKKVNAVVSMRSNDVVFGFRNDYAWQKYVLDKLVSDLNAGDSTRQYKAGSIIWNVGSLHVYSRHFYLVDHWWNTGETHIVKKDYNGEWK
>ID:CUL03789.1 |[Escherichia phage slur13]||_Escherichia_phage_slur13_.gbk|thyA|861|LN881737(167299):152154-153014:-1 ^GOA:A0A0M7QIL1,InterPro:IPR000398,InterPro:IPR020940,InterPro:IPR023451,UniProtKB/TrEMBL:A0A0M7QIL1^ Escherichia phage slur13, complete genome.|neighbours:ID:CUL03788.1(-1),ID:CUL03790.1(-1)|neighbour_genes:hypothetical protein,hypothetical protein|
MKQYQDLIKDIFENGYETDDRTGTGTIALFGTKLRWDLTKGFPAVTTKKLAWNACVAELLWFISGSTNVNDLRLRTHGSLIQGKTIWDDNYENQAKDLGYHSGELGPIYGKQWRDFGGVDQLVETIDRIKKLPTDRRQIVSAWNPAEINQMALPPCHMFYQFNVRNGYLDLQWYQRSVDVFLGLPFNIASYAALTHIVAKMCNLIPGDLIFSGGNTHIYMNHTEQCKEILRREPKELCELKIDWPIEFGNCDTETQLYWLTEYMKPKDFILENYESHPAIKGKMAI
>ID:YP_009180731.1 |[Escherichia phage slur14]||_Escherichia_phage_slur14_.gbk|thyA|861|NC_028448(167467):83043-83903:-1 ^GOA:A0A0M7QFU1,GeneID:26227904,InterPro:IPR000398,InterPro:IPR020940,InterPro:IPR023451,UniProtKB/TrEMBL:A0A0M7QFU1^ Escherichia phage slur14, complete genome.|neighbours:ID:YP_009180730.1(-1),ID:YP_009180732.1(-1)|neighbour_genes:hypothetical protein,hypothetical protein|
MKQYQDLIKDIFENGYETDDRTGTGTIALFGTKLRWDLTKGFPAVTTKKLAWNACIAELLWFISGSTNVNDLRLRTHGSLIQGKTIWDDNYENQAKDLGYHSGELGPIYGKQWRDFGGVDQLVETIDRIKKLPTDRRQIVSAWNPAEINQMALPPCHMFYQFNVRNGYLDLQWYQRSVDVFLGLPFNIASYAALTHIVAKMCNLIPGDLIFSGGNTHIYMNHTEQCKEILRREPKELCELKIDWPIEFGNCDTETQLYWLTEYMKPKDFILENYESHPAIKGKMAI
>ID:YP_009180819.1 |[Escherichia phage slur14]||_Escherichia_phage_slur14_.gbk|thyA1|741|NC_028448(167467):133400-134140:-1 ^GOA:A0A0M9JE35,GeneID:26227987,InterPro:IPR000398,InterPro:IPR014619,InterPro:IPR023451,UniProtKB/TrEMBL:A0A0M9JE35^ Escherichia phage slur14, complete genome.|neighbours:ID:YP_009180818.1(-1),ID:YP_009180820.1(-1)|neighbour_genes:hypothetical protein,hypothetical protein|
MINDYMTVEEIRLDLGLALKEKDFVIDKTGVKTIEIIGASFVADEPFIFGALNDEYIQRELEWYKSKSLFVKDIPGETPKIWQQVASSKGEINSNYGWAIWSEDNYAQYDMCLAELGQNPDSRRGIMIYTRPSMQFDYNKDGMSDFMCTNTVQYLIRDKKVNAVVSMRSNDVVFGFRNDYAWQKYVLDKLVSDLNAGDSTRQYKAGSIIWNVGSLHVYSRHFYLVDHWWNTGETHIVKKDYNGEWK
>ID:AVH85879.1 |[Escherichia phage vB_EcoM-G28]||_Escherichia_phage_vB_EcoM-G28.gbk|putative thymidylate..|741|MG867727(170121):24963-25703:-1 ^^ Escherichia phage vB_EcoM-G28, complete genome.|neighbours:ID:AVH85878.1(-1),ID:AVH85880.1(-1)|neighbour_genes:hypothetical protein,hypothetical protein|
MISDSMTVEEIRLHLGLALKEKDFVVDKTGVKTIEIIGASFVADEPFIFGALNDEYIQRELEWYKSKSLFVKDIPGETPKIWQQVASSKGEINSNYGWAIWSEDNYAQYDMCLAELGQNPDSRRGIMIYTRPSMQFDYNKDGMSDFMCTNTVQYLIRDKKVNAVVNMRSNDCWAGYRNDYAWQKYVLDKLVSDLNAGDPSRQYKAGSIIWNVGSLHVYENQFYLVDHWWNTGETHIAKKDYTGKWK
>ID:AVH86065.1 |[Escherichia phage vB_EcoM-G28]||_Escherichia_phage_vB_EcoM-G28.gbk|putative thymidylate..|552|MG867727(170121):145354-145905:-1 ^^ Escherichia phage vB_EcoM-G28, complete genome.|neighbours:ID:AVH86064.1(-1),ID:AVH86066.1(-1)|neighbour_genes:hypothetical protein,putative dihydrofola..|
MKQYQDLIKDIFENGYETDDRTGTGTIALFGTKLRWDLTKGFPAVTTKKLAWKACIAELIWFLSGSTNVNDLRLIQHDSLIQGKTVWDENYENQAKDLGYHSGELGPIYGKQWRDFGGVDQIIEVIDRIKKLPNDRRQIVSAWNPAELKQMALPPCHMFYQFNVRNGYLDLQWYQRSVDVFLG
>ID:QDF15069.1 |[Escherichia phage vB_EcoM-Sa45lw]||_Escherichia_phage_vB_EcoM-Sa45lw_.gbk|deoxycytidylate 5-hy..|741|MK977694(167353):23299-24039:-1 ^^ Escherichia phage vB_EcoM-Sa45lw, complete genome.|neighbours:ID:QDF15068.1(-1),ID:QDF15070.1(-1)|neighbour_genes:beta-glucosyl-HMC-al..,immunity to superinf..|
MISDSMTVEEIRLHLGLALKEKDFVVDKTGVKTIEIIGASFVADEPFIFGALNDEYIQRELEWYKSKSLFVKDIPGETPKIWQQVASSKGEINSNYGWAIWSEDNYAQYDMCLAELGQNPDSRRGIMIYTRPSMQFDYNKDGMSDFMCTNTVQYLIRDKKVNAVVSMRSNDVVFGFRNDYAWQKYVLDKLVSDLNAGDSTRQYKAGSIIWNVGSLHVYSRHFYLVDHWWNTGETHIVKKDYNGEWK
>ID:QDF15255.1 |[Escherichia phage vB_EcoM-Sa45lw]||_Escherichia_phage_vB_EcoM-Sa45lw_.gbk|thymidylate synthase|861|MK977694(167353):140946-141806:-1 ^^ Escherichia phage vB_EcoM-Sa45lw, complete genome.|neighbours:ID:QDF15254.1(-1),ID:QDF15256.1(-1)|neighbour_genes:hypothetical protein,hypothetical protein|
MKQYQDLIKDIFENGYETDDRTGTGTIALFGTKLRWDLTKGFPAVTTKKLAWNACIAELIWFLSGSTNVNDLRLIQHDSLIQGKTVWDENYENQAKDLGYHSGELGPIYGKQWRDFGGVDQIIEVIDRIKKLPNDRRQIVSAWNPAELKYMALPPCHMFYQFNVRNGYLDLQWYQRSVDVFLGLPFNIASYATLVHIVAKMCNLIPGDLIFSGGNTHIYMNHVEQCKEILCREPMDLCELQLKFPDEFDEWDTESQVFWLSQFAKPHNFVLNNYESHPPIKGKMAV
>ID:YP_009290312.1 |[Escherichia phage vB_EcoM-UFV13]||_Escherichia_phage_vB_EcoM-UFV13_.gbk|hypothetical protein|741|NC_031103(165772):23508-24248:-1 ^^ Escherichia phage vB_EcoM-UFV13, complete genome.|neighbours:ID:YP_009290311.1(-1),ID:YP_009290313.1(-1)|neighbour_genes:hypothetical protein,hypothetical protein|
MISDSMTVEEIRLHLGLALKEKDFVVDKTGVKTIEIIGASFVADEPFIFGALNDEYIQRELEWYKSKSLFVKDIPGETPKIWQQVASSKGEINSNYGWAIWSEDNYAQYDMCLAELGQNPDSRRGIMIYTRPSMQFDYNKDGMSDFMCTNTVQYLIRDKKVNAVVSMRSNDVVFGFRNDYAWQKYVLDKLVSDLNAGDSTRQYKAGSIIWNVGSLHVYSRHFYLVDHWWNTGETHIVKKDYNGEWK
>ID:YP_009290496.1 |[Escherichia phage vB_EcoM-UFV13]||_Escherichia_phage_vB_EcoM-UFV13_.gbk|thymidylate synthase|861|NC_031103(165772):139977-140837:-1 ^^ Escherichia phage vB_EcoM-UFV13, complete genome.|neighbours:ID:YP_009290495.1(-1),ID:YP_009290497.1(-1)|neighbour_genes:hypothetical protein,hypothetical protein|
MKQYQDLIKDIFENGYETDDRTGTGTIALFGTKLRWDLTKGFPAVTTKKLAWKACIAELLWFLSGSTNVNDLRLIQHDSLIQGKTVWDENYENQAKDLGYHSGELGPIYGKQWRDFGGVDQIVKVIDRIKKLPSDRRQIVSAWNPAELKYMALPPCHMFYQFNVRNGYLDLQWYQRSVDVFLGLPFNIASYAALVHIVAKMCNLIPGDLIFSGGNTHIYMNHVEQCKEILCREPKELCELIIGGLPYKFRYLSTKEQLEYILKLRPKDFVLKDYQSHGVLKGKMAV
>ID:AUV60906.1 |[Escherichia phage vB_EcoM-fFiEco06]||_Escherichia_phage_vB_EcoM-fFiEco06_.gbk|deoxycytidylate 5-hy..|741|MG781190(167076):23817-24557:-1 ^^ Escherichia phage vB_EcoM-fFiEco06, complete genome.|neighbours:ID:AUV60905.1(-1),ID:AUV60907.1(-1)|neighbour_genes:glucosyl transferase,imm|
MISDSMTVEEIRLHLGLALKEKDFVVDKTGVKTIEIIGASFVADEPFIFGALNDEYIQRELEWYKSKSLFVKDIPGETPKIWQQVASSKGEINSNYGWAIWSEDNYAQYDMCLAELGQNPDSRRGIMIYTRPSMQFDYNKDGMSDFMCTNTVQYLIRDKKVNAVVSMRSNDVVFGFRNDYAWQKYVLDKLVSDLNAGDSTRQYKAGSIIWNVGSLHVYSRHFYLVDHWWNTGETHIVKKDYKGEWK
>ID:AUV61093.1 |[Escherichia phage vB_EcoM-fFiEco06]||_Escherichia_phage_vB_EcoM-fFiEco06_.gbk|td|861|MG781190(167076):140629-142505:-1 ^^ |neighbours:ID:AUV61092.1(-1),ID:AUV61094.1(-1)|neighbour_genes:hypothetical protein,I-TevI|
MKQYQFLIKDILENGYETDDRTGTGTIALFGTKLRWDLTKGFPAVTTKKLAWKACIAELLWFLSGSTNVNDLRLIQHDSLIQGKTVWDENYENQAKDLGYHSGELGPIYGKQWRDFGGVDQIIEVIDRIKKLPNDRRQIVSAWNPAELKQMALPPCHMFYQFNVRNGYLDLQWYQRSVDVFLGLPFNIASYATLVHIVAKMCNLIPGDLIFSGGNTHIYMNHVEQCKEILRREPKELCELVIGGLPYKFRYLSTKEQLEYILKLRPKDFVLKDYQSHGVLKGKMAV
>ID:AUV61179.1 |[Escherichia phage vB_EcoM-fHoEco02]||_Escherichia_phage_vB_EcoM-fHoEco02_.gbk|deoxycytidylate 5-hy..|741|MG781191(167064):23817-24557:-1 ^^ Escherichia phage vB_EcoM-fHoEco02, complete genome.|neighbours:ID:AUV61178.1(-1),ID:AUV61180.1(-1)|neighbour_genes:glucosyl transferase,imm|
MISDSMTVEEIRLHLGLALKEKDFVVDKTGVKTIEIIGASFVADEPFIFGALNDEYIQRELEWYKSKSLFVKDIPGETPKIWQQVASSKGEINSNYGWAIWSEDNYAQYDMCLAELGQNPDSRRGIMIYTRPSMQFDYNKDGMSDFMCTNTVQYLIRDKKVNAVVSMRSNDVVFGFRNDYAWQKYVLDKLVSDLNAGDSTRQYKAGSIIWNVGSLHVYSRHFYLVDHWWNTGETHIVKKDYKGEWK
>ID:AUV61365.1 |[Escherichia phage vB_EcoM-fHoEco02]||_Escherichia_phage_vB_EcoM-fHoEco02_.gbk|td|861|MG781191(167064):140620-142496:-1 ^^ |neighbours:ID:AUV61364.1(-1),ID:AUV61366.1(-1)|neighbour_genes:hypothetical protein,I-TevI|
MKQYQFLIKDILENGYETDDRTGTGTIALFGTKLRWDLTKGFPAVTTKKLAWKACIAELLWFLSGSTNVNDLRLIQHDSLIQGKTVWDENYENQAKDLGYHSGELGPIYGKQWRDFGGVDQIIEVIDRIKKLPNDRRQIVSAWNPAELKQMALPPCHMFYQFNVRNGYLDLQWYQRSVDVFLGLPFNIASYATLVHIVAKMCNLIPGDLIFSGGNTHIYMNHVEQCKEILRREPKELCELVIGGLPYKFRYLSTKEQLEYILKLRPKDFVLKDYQSHGVLKGKMAV
>ID:AYP69781.1 |[Escherichia phage vB_EcoM_DalCa]||_Escherichia_phage_vB_EcoM_DalCa_.gbk|deoxycytidylate 5-hy..|741|MH992510(166040):23335-24075:-1 ^^ Escherichia phage vB_EcoM_DalCa, complete genome.|neighbours:ID:AYP69790.1(-1),ID:AYP69908.1(-1)|neighbour_genes:hypothetical protein,superinfection immun..|
MISDSMTVEEIRLHLGLALKEKDFVVDKTGVKTIEIIGASFVADEPFIFGALNDEYIQRELEWYKSKSLFVKDIPGETPKIWQQVASSKGEINSNYGWAIWSEDNYAQYDMCLAELGQNPDSRRGIMIYTRPSMQFDYNKDGMSDFMCTNTVQYLIRDKKVNAVVSMRSNDCWAGYRNDYAWQKYVLDKLVSDLNAGDPSRQYKAGSIIWNVGSLHVYENQFYLVDHWWNTGETHIAKKDYTGKWK
>ID:AYP69770.1 |[Escherichia phage vB_EcoM_DalCa]||_Escherichia_phage_vB_EcoM_DalCa_.gbk|thymidylate synthase|861|MH992510(166040):140292-141152:-1 ^^ Escherichia phage vB_EcoM_DalCa, complete genome.|neighbours:ID:AYP69902.1(-1),ID:AYP69859.1(-1)|neighbour_genes:hypothetical protein,hypothetical protein|
MKQYQDLIKDIFENGYETDDRTGTGTIALFGTKLRWDLTKGFPAVTTKKLAWNACIAELLWFISGSTNVNDLRLRTHGSLIQGKTIWDDNYENQAKDLGYHSGELGPIYGKQWRDFGGVDQLVETIDRIKKLPTDRRQIVSAWNPAEINQMALPPCHMFYQFNVRNGYLDLQWYQRSVDVFLGLPFNIASYAALTHIVAKMCNLIPGDLIFSGGNTHIYMNHTEQCKEILRREPKELCELKIDWPIEFGNCDTETQLYWLTEYMKPKDFILENYESHPAIKGKMAI
>ID:QBO63560.1 |[Escherichia phage vB_EcoM_G10400]||_Escherichia_phage_vB_EcoM_G10400.gbk|putative thymidylate..|741|MK327937(170182):23551-24291:-1 ^^ Escherichia phage vB_EcoM_G10400, complete genome.|neighbours:ID:QBO63559.1(-1),ID:QBO63561.1(-1)|neighbour_genes:hypothetical protein,hypothetical protein|
MINDYMTVEEIRLDLGLALKEKDFVIDKTGVKTIEIIGASFVADEPFIFGALNDEYIQRELEWYKSQSLFVKDIPGETPKIWQQVASSKGEINSNYGWAIWSEDNYAQYDMCLAELGQNPDSRRGIMIYTRPSMQFDYNKDGMSDFMCTNTVQYLIRDKKVNAVVNMRSNDVVFGFRNDYAWQKYVLDKLVSDLNAGDSTRQYKAGSIIWNVGSLHVYSRHFYLVDHWWNTGETHIVKKDYNGEWK
>ID:QBO63751.1 |[Escherichia phage vB_EcoM_G10400]||_Escherichia_phage_vB_EcoM_G10400.gbk|putative thymidylate..|552|MK327937(170182):144602-145153:-1 ^^ Escherichia phage vB_EcoM_G10400, complete genome.|neighbours:ID:QBO63750.1(-1),ID:QBO63752.1(-1)|neighbour_genes:group I intron endon..,hypothetical protein|
MKQYQDLIKDIFENGYETDDRTGTGTIALFGTKLRWDLTKGFPAVTTKKLAWNACISELLWFLSGSTNVNDLRLIQHNSLIQGKTVWDENYENQAKDLGYHSGELGPIYGKQWRDFGGVDQIIEVIDRIKKLPNDRRQIVSAWNPAELKQMALPPCHMFYQFNVRNGYLDLQWYQRSVDVFLG
>ID:QBO62392.1 |[Escherichia phage vB_EcoM_G2248]||_Escherichia_phage_vB_EcoM_G2248.gbk|putative thymidylate..|1221|MK327932(170678):143627-144847:-1 ^^ Escherichia phage vB_EcoM_G2248, complete genome.|neighbours:ID:QBO62391.1(-1),ID:QBO62393.1(-1)|neighbour_genes:putative ribonucleos..,hypothetical protein|
MKEYLKLLRDVLDNGCPREDRTGVGTLSKFGAEMRIDLSKGFPLLTTKKMATASVIGELLWFMEGSLDRRRLQEITRGKFDEEAFDIWRGNCLDMKEKNPLRFNGYNVGNMYGMAWRRKPIHPHGEIKIKRVKSKYTHTFKHPWVEDFTPTNDTEDRLCAIWRGMRYEEFDYILVADHWKTQSNFVNDAYCLWGFQEWVDDGYFGYLLDNEYLGGDILAPDTTIFVSMDVDTSSPKDDEEYVYRQKIWEDQLQNVIEQIKNNPTDRRIIIDSWNVQGTHNAVLGVCHPFVQFYVNEGKLSCMWFQRSVDSFLGLPFNVASYALLTHIIAKMCDLEVGELIFSGGDTHIYKNHFDQVMEQLSRVPFDKPTIELPEFKSLDEVLTKTPKDFKIHNYQSHPAITAQMAV
>ID:QBO62475.1 |[Escherichia phage vB_EcoM_G2285]||_Escherichia_phage_vB_EcoM_G2285_.gbk|putative thymidylate..|717|MK327933(166675):24760-25476:-1 ^^ Escherichia phage vB_EcoM_G2285, complete genome.|neighbours:ID:QBO62474.1(-1),ID:QBO62476.1(-1)|neighbour_genes:hypothetical protein,hypothetical protein|
MGKHNTMKYIKAADFQTAFKAVNREILENPEFVTDSRIGRCNEIGSMTVVVDTPSSFKMTDPRINRISYEYAEDFWKFMISGGTNAEEAFKAYPNVAKFISKPKSDVLPANFNTFYGPRIAAQLPALLKELKEKPNSRRVVFQILESSDQALLDSDETLEYPCTDSVTYYIRDGKLYTHCHMRSQNCAVVMQLDFYLQGKLLHYIANECGVEVGDYTHTMVSAHVFERDFDYVKGFLD
>ID:QBO62738.1 |[Escherichia phage vB_EcoM_G2469]||_Escherichia_phage_vB_EcoM_G2469.gbk|putative thymidylate..|717|MK327934(170452):25303-26019:-1 ^^ Escherichia phage vB_EcoM_G2469, complete genome.|neighbours:ID:QBO62737.1(-1),ID:QBO62739.1(-1)|neighbour_genes:hypothetical protein,hypothetical protein|
MGKHNTMKYIKAADFQTAFKTVNREILENPEFVTDSRIGRCNEIGSMTVVVDTPSSFKMTDPRINRISYEYAEDFWKFMISGGTNAEEAFKAYPNVAKFISKPKSDVLPANFNTFYGPRIAAQLPALLKELKEKPNSRRVVFQILESSDQALLDSDETLEYPCTDSVTYYIRDGKLYTHCHMRSQNCAVVMQLDFYLQGKLLHYIANECGVEVGDYTHTMVSAHVFERDFDYVKGFLD
>ID:QBO63201.1 |[Escherichia phage vB_EcoM_G2494]||_Escherichia_phage_vB_EcoM_G2494_.gbk|putative thymidylate..|1221|MK327935(168327):140772-141992:-1 ^^ Escherichia phage vB_EcoM_G2494, complete genome.|neighbours:ID:QBO63200.1(-1),ID:QBO63202.1(-1)|neighbour_genes:putative ribonucleos..,hypothetical protein|
MKEYLKLLRDVLDNGWPREDRTGIGTLSKFGAEMRIDLSKGFPLLTTKKMATASVIGELLWFMEGSLDRRRLQEITRGKFDEEAFDIWRGNCLDMKEKNPLRFNGYNVGNMYGMAWRRKPIHPHGEIKIKRVKSKYTHTFKHPWVEDFTPTNETEDRLCAIWRGMRYEEFDYILVADHWKTQSNFVNDAYCLWGFQEWVDDGYFGYLFDNEYLGGDILAPDTTIFVSMDVDTSSPKDDEEYVYRPKIWEDQLQNVIEQIKNNPTDRRIIIDSWNVQGTHNAVLGVCHPFVQFYVNEGKLSCMWFQRSVDSFLGLPFNVASYALLTHIIAKMCDLEVGELIFSGGDTHIYKNHFDQVMEQLSRVPFDKPTIELPEFKSLDEVLTKTPKDFKIHNYQSHPAITAQMAV
>ID:QBO65456.1 |[Escherichia phage vB_EcoM_G2540-3]||_Escherichia_phage_vB_EcoM_G2540-3_.gbk|putative thymidylate..|741|MK327944(168654):24908-25648:-1 ^^ Escherichia phage vB_EcoM_G2540-3, complete genome.|neighbours:ID:QBO65455.1(-1),ID:QBO65457.1(-1)|neighbour_genes:hypothetical protein,hypothetical protein|
MINDSMTVEETRLHLGIALKEKDFVVDKTGVKTIEIIGASFVADEPFIFGALNDEYIQRELEWYKSQSLFVKDIPGETPKIWQQVASSKGEINSNYGWAIWSEDNYAQYDMCLAELGQNPDSRRGIMIYTRPSMQFDYNKDGMSDFMCTNTVQYLIRDKKVNAVVNMRSNDCWAGYRNDYAWQKYVLDKLVSDLNAGDPSRQYKAGSIIWNVGSLHVYENQFYLVDHWWNTGETHIAKKDYTGKWK
>ID:QBO65644.1 |[Escherichia phage vB_EcoM_G2540-3]||_Escherichia_phage_vB_EcoM_G2540-3_.gbk|putative thymidylate..|552|MK327944(168654):142977-143528:-1 ^^ Escherichia phage vB_EcoM_G2540-3, complete genome.|neighbours:ID:QBO65643.1(-1),ID:QBO65645.1(-1)|neighbour_genes:group I intron endon..,hypothetical protein|
MKQYQDLIKDIFENGYETDDRTGTGTIALFGTKLRWDLTKGFPAVTTKKLAWNACISELLWFLSGSTNVNDLRQRTHGSLIAGKTIWDENYENQAKDLGYHSGELGPIYGKQWRDFGGVDQIVEVVNRIKTFPNDRRQIVSAWNPAELKQMALPPCHMFYQFNVRNGYLDLQWYQRSVDVFLG
>ID:QBO63287.1 |[Escherichia phage vB_EcoM_G2540]||_Escherichia_phage_vB_EcoM_G2540_.gbk|putative thymidylate..|741|MK327936(168886):25048-25788:-1 ^^ Escherichia phage vB_EcoM_G2540, complete genome.|neighbours:ID:QBO63286.1(-1),ID:QBO63288.1(-1)|neighbour_genes:hypothetical protein,hypothetical protein|
MINDSMTVEEIRFYLGTALKEKDFVVDKTGVKTIEIIGASFVADEPFIFGALNDEYIQRELEWYKSKSLFVKDIPGETPKIWQQVASSKGEINSNYGWAIWSEDNYAQYDMCLAELGQNPDSRRGIMIYTRPSMQFDYNKDGMSDFMCTNTVQYLIRDKKVNAVVSMRSNDVVFGFRNDYAWQKYVLDKLVSDLNAGDSTRQYKAGSIIWNVGSLHVYSRHFYLVDHWWNTGETHIVKKDYNGEWK
>ID:QBO63473.1 |[Escherichia phage vB_EcoM_G2540]||_Escherichia_phage_vB_EcoM_G2540_.gbk|putative thymidylate..|552|MK327936(168886):143282-143833:-1 ^^ Escherichia phage vB_EcoM_G2540, complete genome.|neighbours:ID:QBO63472.1(-1),ID:QBO63474.1(-1)|neighbour_genes:group I intron endon..,hypothetical protein|
MKQYQDLIKDIFENGYETDDRTGTGTIALFGTKLRWDLTKGFPAVTTKKLAWNACIAELLWFLSGSTNVNDLRLIQHDSLIQGKTVWDENYENQAKDLGYHSGELGPIYGKQWRDFGGVDQIIEVIDRIKKLPNDRRQIVSAWNPAELKYMALPPCHMFYQFNVRNGYLDLQWYQRSVDVFLG
>ID:QBO64365.1 |[Escherichia phage vB_EcoM_G29]||_Escherichia_phage_vB_EcoM_G29_.gbk|putative thymidylate..|741|MK327940(168241):24137-24877:-1 ^^ Escherichia phage vB_EcoM_G29, complete genome.|neighbours:ID:QBO64364.1(-1),ID:QBO64366.1(-1)|neighbour_genes:hypothetical protein,hypothetical protein|
MISDSMTVEEIRLHLGLALKEKDFVVDKTGVKTIEIIGASFVADEPFIFGALNDEYIQRELEWYKSKSLFVKDIPGETPKIWQQVASSKGEINSNYGWAIWSEDNYAQYDMCLAELGQNPDSRRGIMIYTRPSMQFDYNKDGMSDFMCTNTVQYLIRDKKVNAVVSMRSNDVVFGFRNDYAWQKYVLDKLVSDLNAGDSTRQYKAGSIIWNVGSLHVYSRHFYLVDHWWNTGETHIVKKDYNGEWK
>ID:QBO64555.1 |[Escherichia phage vB_EcoM_G29]||_Escherichia_phage_vB_EcoM_G29_.gbk|putative thymidylate..|861|MK327940(168241):142518-143378:-1 ^^ Escherichia phage vB_EcoM_G29, complete genome.|neighbours:ID:QBO64554.1(-1),ID:QBO64556.1(-1)|neighbour_genes:hypothetical protein,hypothetical protein|
MKQYQDLIKDIFENGYETDDRTGTGTIALFGTKLRWDLTKGFPAVTTKKLAWNACIAELLWFISGSTNVNDLRLRTHGSLIQGKTIWDDNYENQAKDLGYHSGELGPIYGKQWRDFGGVDQLVETIDRIKKLPTDRRQIVSAWNPAEINQMALPPCHMFYQFNVRNGYLDLQWYQRSVDVFLGLPFNIASYAALTHIVAKMCNLIPGDLIFSGGNTHIYMNHTEQCKEILRREPKELCELKIDWPIEFGNCDTETQLYWLTEYMKPKDFILENYESHPAIKGKMAI
>ID:QBO64834.1 |[Escherichia phage vB_EcoM_G37-3]||_Escherichia_phage_vB_EcoM_G37-3_.gbk|putative thymidylate..|1221|MK327941(167832):139789-141009:-1 ^^ Escherichia phage vB_EcoM_G37-3, complete genome.|neighbours:ID:QBO64833.1(-1),ID:QBO64835.1(-1)|neighbour_genes:putative ribonucleos..,hypothetical protein|
MKEYLKLLRDVLDNGCPREDRTGVGTLSKFGAEMRIDLSKGFPLLTTKKMATASVIGELLWFMDGSLDRRRLQEITRGKFDEEAFDIWRGNCLDMKEKNPLRFNGYNVGNMYGMAWRRKPIHPHGEIKIKRVKSKYTHTFKHPWVEDFTPTNDTEDRLCAIWRGMRYEEFDYILVADHWKTQSNFVNDAYCLWGFQEWVDDGYFGYLLDSDYLGGDIIAPDTTMFVSMDVDTSSTKDDEEYVYRPKIWEDQLQNVIEQIKNNPTDRRIIIDSWNVQGTHNAVLGVCHPFVQFYVNEGKLSCMWFQRSVDCFLGLPFNVASYALLTHIIAKMCDLEVGELIFSGGDTHIYKNHFDQVMEQLSRVPFDKPTIELPEFKSLDEVLTKTPKDFKIHNYQSHPAITAQMAV
>ID:QBO64084.1 |[Escherichia phage vB_EcoM_G4498]||_Escherichia_phage_vB_EcoM_G4498_.gbk|putative thymidylate..|741|MK327939(167826):24207-24947:-1 ^^ Escherichia phage vB_EcoM_G4498, complete genome.|neighbours:ID:QBO64083.1(-1),ID:QBO64085.1(-1)|neighbour_genes:hypothetical protein,hypothetical protein|
MISDSMTVEEIRLHLGLALKEKDFVVDKTGVKTIEIIGASFVADEPFIFGALNDEYIQRELEWYKSKSLFVKDIPGETPKIWQQVASSKGEINSNYGWAIWSEDNYAQYDMCLAELGQNPDSRRGIMIYTRPSMQFDYNKDGMSDFMCTNTVQYLIRDKKVNAVVSMRSNDCWAGYRNDYAWQKYVLDKLVSDLNAGDPSRQYKAGSIIWNVGSLHVYENQFYLVDHWWNTGETHIAKKDYTGKWK
>ID:QBO64276.1 |[Escherichia phage vB_EcoM_G4498]||_Escherichia_phage_vB_EcoM_G4498_.gbk|putative thymidylate..|861|MK327939(167826):141976-142836:-1 ^^ Escherichia phage vB_EcoM_G4498, complete genome.|neighbours:ID:QBO64275.1(-1),ID:QBO64277.1(-1)|neighbour_genes:hypothetical protein,hypothetical protein|
MKQYQDLIKDIFENGYETDDRTGTGTIALFGTKLRWDLTKGFPAVTTKKLAWNACIAELLWFISGSTNVNDLRLRTHGSLIQGKTIWDDNYENQAKDLGYHSGELGPIYGKQWRDFGGVDQLVETIDRIKKLPTDRRQIVSAWNPAEINQMALPPCHMFYQFNVRNGYLDLQWYQRSVDVFLGLPFNIASYAALTHIVAKMCNLIPGDLIFSGGNTHIYMNHTEQCKEILRREPKELCELKIDWPIEFGNCDTETQLYWLTEYMKPKDFILENYESHPAIKGKMAI
>ID:QBO65734.1 |[Escherichia phage vB_EcoM_G4500]||_Escherichia_phage_vB_EcoM_G4500_.gbk|putative thymidylate..|741|MK327945(168363):24137-24877:-1 ^^ Escherichia phage vB_EcoM_G4500, complete genome.|neighbours:ID:QBO65733.1(-1),ID:QBO65735.1(-1)|neighbour_genes:hypothetical protein,hypothetical protein|
MISDSMTVEEIRLHLGLALKEKDFVVDKTGVKTIEIIGASFVADEPFIFGALNDEYIQRELEWYKSKSLFVKDIPGETPKIWQQVASSKGEINSNYGWAIWSEDNYAQYDMCLAELGQNPDSRRGIMIYTRPSMQFDYNKDGMSDFMCTNTVQYLIRDKKVNAVVSMRSNDVVFGFRNDYAWQKYVLDKLVSDLNAGDSTRQYKAGSIIWNVGSLHVYSRHFYLVDHWWNTGETHIVKKDYNGEWK
>ID:QBO65927.1 |[Escherichia phage vB_EcoM_G4500]||_Escherichia_phage_vB_EcoM_G4500_.gbk|putative thymidylate..|861|MK327945(168363):142640-143500:-1 ^^ Escherichia phage vB_EcoM_G4500, complete genome.|neighbours:ID:QBO65926.1(-1),ID:QBO65928.1(-1)|neighbour_genes:hypothetical protein,hypothetical protein|
MKQYQDLIKDIFENGYETDDRTGTGTIALFGTKLRWDLTKGFPAVTTKKLAWNACIAELLWFISGSTNVNDLRLRTHGSLIQGKTIWDDNYENQAKDLGYHSGELGPIYGKQWRDFGGVDQLVETIDRIKKLPTDRRQIVSAWNPAEINQMALPPCHMFYQFNVRNGYLDLQWYQRSVDVFLGLPFNIASYAALTHIVAKMCNLIPGDLIFSGGNTHIYMNHTEQCKEILRREPKELCELKIDWPIEFGNCDTETQLYWLTEYMKPKDFILENYESHPAIKGKMAI
>ID:QBO66011.1 |[Escherichia phage vB_EcoM_G4507]||_Escherichia_phage_vB_EcoM_G4507_.gbk|putative thymidylate..|741|MK327946(168828):23586-24326:-1 ^^ Escherichia phage vB_EcoM_G4507, complete genome.|neighbours:ID:QBO66010.1(-1),ID:QBO66012.1(-1)|neighbour_genes:hypothetical protein,hypothetical protein|
MISDSMTVEEIRLHLGLALKEKDFVVDKTGVKTIEIIGASFVADEPFIFGALNDEYIQRELEWYKSKSLFVKDIPGETPKIWQQVASSKGEINSNYGWAIWSEDNYAQYDMCLAELGQNPDSRRGIMIYTRPSMQFDYNKDGMSDFMCTNTVQYLIRDKKVNAVVSMRSNDVVFGFRNDYAWQKYVLDKLVSDLNAGDSTRQYKAGSIIWNVGSLHVYSRHFYLVDHWWNTGETHIVKKDYNGEWK
>ID:QBO66202.1 |[Escherichia phage vB_EcoM_G4507]||_Escherichia_phage_vB_EcoM_G4507_.gbk|putative thymidylate..|552|MK327946(168828):143264-143815:-1 ^^ Escherichia phage vB_EcoM_G4507, complete genome.|neighbours:ID:QBO66201.1(-1),ID:QBO66203.1(-1)|neighbour_genes:putative group I int..,hypothetical protein|
MKQYQDLIKDIFENGYETDDRTGTGTIALFGTKLRWDLTKGFPAVTTKKLAWNACISELLWFLSGSTNVNDLRLIQHNSLIQGKTVWDENYENQAKDLGYHSGELGPIYGKQWRDFGGVDQIIEVIDRIKKLPNDRRQIVSAWNPAELKQMALPPCHMFYQFNVRNGYLDLQWYQRSVDVFLG
>ID:QBO64918.1 |[Escherichia phage vB_EcoM_G50]||_Escherichia_phage_vB_EcoM_G50_.gbk|putative thymidylate..|741|MK327942(167728):24105-24845:-1 ^^ Escherichia phage vB_EcoM_G50, complete genome.|neighbours:ID:QBO64917.1(-1),ID:QBO64919.1(-1)|neighbour_genes:hypothetical protein,hypothetical protein|
MISDFMTVEEIRLHLGLALKEKDFVVDKTGVKTIEIIGASFVADEPFIFGALNDEYIQRELEWYKSKSLFVKDIPGETPKIWQQVASSKGEINSNYGWAIWSEDNYAQYDMCLAELGQNPDSRRGIMIYTRPSMQFDYNKDGMSDFMCTNTVQYLIRDKKVNAVVSMRSNDVVFGFRNDYAWQKYVLDKLVSDLNAGDSTRQYKAGSIIWNVGSLHVYSRHFYLVDHWWNTGETHIVKKDYNGEWK
>ID:QBO65102.1 |[Escherichia phage vB_EcoM_G50]||_Escherichia_phage_vB_EcoM_G50_.gbk|putative thymidylate..|861|MK327942(167728):141414-142274:-1 ^^ Escherichia phage vB_EcoM_G50, complete genome.|neighbours:ID:QBO65101.1(-1),ID:QBO65103.1(-1)|neighbour_genes:hypothetical protein,hypothetical protein|
MKQYQDLIKDIFENGYETDDRTGTGTIALFGTKLRWDLTKGFPAVTTKKLAWNACISELLWFLSGSTNVNDLRQRTHGSLIAGKTIWDENYENQAKDLGYHSGELGPIYGKQWRDFGGVDQIVEVVNRIKTFPNDRRQIVSAWNPAELKQMALPPCHMFYQFNVRNGYLDLQWYQRSVDVFLGLPFNIASYAALLHIVADMCELVPGDLVFSGGNTHIYSNHIEQCKEILNRTPMDLCKLSINWPNGFSQCDTETQMYWLTEYMTARDFVLKDYQSHGVLKGKMAV
>ID:QBO66472.1 |[Escherichia phage vB_EcoM_G5211]||_Escherichia_phage_vB_EcoM_G5211_.gbk|putative thymidylate..|1221|MK327947(164278):137576-138796:-1 ^^ Escherichia phage vB_EcoM_G5211, complete genome.|neighbours:ID:QBO66471.1(-1),ID:QBO66473.1(-1)|neighbour_genes:ribonucleoside-dipho..,hypothetical protein|
MKEYLKLLHDVLDNGWPREDRTGVGTLSKFGAEMRIDLSKGFPLLTTKKMATASVIGELLWFMEGSLDRRRLQEITRGKFDEEAFDIWRGNCLDMKEKNPLRFNGYNVGNMYGMAWRRKPIHPHGEIKIKRVKSKYTHTFKHPWVEDFTPTNDTEDRLCAIWRGMRYEEFDYILVADHWKTQSNFVNDAYCLWGFQEWVDDGYFGYLLDSDYLGGDIIAPDTTMFVSMDVDTSSTKDDEEYVYRPKIWEDQLQNVIEQIKNNPTDRRIIIDSWNVQGTHNAVLGVCHPFVQFYVNEGKLSCMWFQRSVDSFLGLPFNVASYALLTHIIAKMCDLEVGELIFSGGDTHIYKNHFDQVMEQLSRVPFDKPTIELPEFKSLDEVLTKTPKDFKIHNYQSHPAITAQMAV
>ID:QBO65185.1 |[Escherichia phage vB_EcoM_G53]||_Escherichia_phage_vB_EcoM_G53_.gbk|putative thymidylate..|717|MK327943(167834):25364-26080:-1 ^^ Escherichia phage vB_EcoM_G53, complete genome.|neighbours:ID:QBO65184.1(-1),ID:QBO65186.1(-1)|neighbour_genes:hypothetical protein,hypothetical protein|
MGKHNTMKYIKAADFQAAFKAVNREILENPEFVTDSRIGRCNEIGSMTVVVDTPSSFKMTDPRINRISYEYAEDFWKFMISGGTDAEEAFKAYPNVAKFISKPKSDVLPANFNTFYGPRIAAQLPALLKELKEKPNSRRVVFQILESSDQALLDSDETLEYPCTDSVTYYIRDGKLYTHCHMRSQNCAVVMQLDFYLQGKLLHYIANECGVEVGDYTHTMVSAHVFERDFDYVKGFLD
>ID:QBO65378.1 |[Escherichia phage vB_EcoM_G53]||_Escherichia_phage_vB_EcoM_G53_.gbk|putative thymidylate..|861|MK327943(167834):143790-144650:-1 ^^ Escherichia phage vB_EcoM_G53, complete genome.|neighbours:ID:QBO65377.1(-1),ID:QBO65379.1(-1)|neighbour_genes:hypothetical protein,putative dihydrofola..|
MKQYQYLINDILENGYETDDRTGTGTIALFGTKLRWDLTKGFPAVTTKKLAWKACIAELLWFMSGSTNVNDLRIRTHGSLIQGKTIWDDNYENQAKDLGYHSGELGPIYGKQWRDFGGVDQLDKTIDRIKALPNDRRQIVSAWNPAEIDQMALPPCHMFYQFNVRNGHLDLQWYQRSVDVFLGLPFNIASYAALTHIVAKMCNLIPGDLVFSGGNTHIYSNHIEQCKEVLRREPKELCSLEINWPSNFENWPTKIQMDWVTGTMAHSDFVLKNYESHPAIKAKMAV
>ID:QBQ79928.1 |[Escherichia phage vB_EcoM_G8]||_Escherichia_phage_vB_EcoM_G8_.gbk|putative thymidylate..|741|MK373787(169650):23614-24354:-1 ^^ Escherichia phage vB_EcoM_G8, complete genome.|neighbours:ID:QBQ79927.1(-1),ID:QBQ79929.1(-1)|neighbour_genes:hypothetical protein,hypothetical protein|
MISDSMTVEEIRLHLGTALKEKDFVVDKTGVKTIEIIGASFVADEPFIFGALNDEYIQRELEWYKSKSLFVKDIPGETPKIWQQVASSKGEINSNYGWAIWSEDNYAQYDMCLAELGQNPDSRRGIMIYTRPSMQFDYNKDGMSDFMCTNTVQYLIRDKKVNAVVSMRSNDVVFGFRNDYAWQKYVLDKLVSDLNAGDSTRQYKAGSIIWNVGSLHVYSRHFYLVDHWWNTGETHIVKKDYNGEWK
>ID:QBQ80114.1 |[Escherichia phage vB_EcoM_G8]||_Escherichia_phage_vB_EcoM_G8_.gbk|putative thymidylate..|552|MK373787(169650):142993-143544:-1 ^^ Escherichia phage vB_EcoM_G8, complete genome.|neighbours:ID:QBQ80113.1(-1),ID:QBQ80115.1(-1)|neighbour_genes:group I intron endon..,hypothetical protein|
MKQYQDLIKDIFENGYETDDRTGTGTIALFGTKLRWDLTKGFPAVTTKKLAWNACVAELLWFISGSTNVNDLRLRTHGSLIQGKTIWDDNYENQAKDLGYHSGELGPIYGKQWRDFGGVDQLVETIDRIKKLPTDRRQIVSAWNPAEINQMALPPCHMFYQFNVRNGYLDLQWYQRSVDVFLG
>ID:QBQ77827.1 |[Escherichia phage vB_EcoM_G9062]||_Escherichia_phage_vB_EcoM_G9062_.gbk|putative thymidylate..|741|MK373779(168670):24396-25136:-1 ^^ Escherichia phage vB_EcoM_G9062, complete genome.|neighbours:ID:QBQ77826.1(-1),ID:QBQ77828.1(-1)|neighbour_genes:hypothetical protein,hypothetical protein|
MISDSMTVEEIRLHLGLALKEKDFVVDKTGVKTIEIIGASFVADEPFIFGALNDEYIQRELEWYKSKSLFVKDIPGETPKIWQQVASSKGEINSNYGWAIWSEDNYAQYDMCLAELGQNPDSRRGIMIYTRPSMQFDYNKDGMSDFMCTNTVQYLIRDKKVNAVVSMRSNDVVFGFRNDYAWQKYVLDKLVSDLNAGDSTRQYKAGSIIWNVGSLHVYSRHFYLVDHWWNTGETHIVKKDYKGEWK
>ID:QBQ78016.1 |[Escherichia phage vB_EcoM_G9062]||_Escherichia_phage_vB_EcoM_G9062_.gbk|putative thymidylate..|861|MK373779(168670):142947-143807:-1 ^^ Escherichia phage vB_EcoM_G9062, complete genome.|neighbours:ID:QBQ78015.1(-1),ID:QBQ78017.1(-1)|neighbour_genes:hypothetical protein,hypothetical protein|
MKQYQDLIKDIFENGYETDDRTGTGTIALFGTKLRWDLTKGFPAVTTKKLAWNACISELLWFLSGSTNVNDLRLIQHNSLIQGKTVWDENYENQAKDLGYHSGELGPIYGKQWRDFGGVDQIIEVIDRIKKLPNDRRQIVSAWNPAELKQMALPPCHMFYQFNVRNGYLDLQWYQRSVDVFLGLPFNIASYAALVHIVAKMCNLIPGDLIFSGGNTHIYMNHVEQCKEILRREPMDLCELQLKFPDEFDEWGTESQVFWLSQFAKPHNFVLNNYVSHPPIKGKMAV
>ID:AXC34031.1 |[Escherichia phage vB_EcoM_JB75]||_Escherichia_phage_vB_EcoM_JB75_.gbk|dTMP thymidylate syn..|861|MH355584(167208):24767-25627:1 ^^ Escherichia phage vB_EcoM_JB75, complete genome.|neighbours:ID:AXC34123.1(1),ID:AXC34162.1(1)|neighbour_genes:hypothetical protein,hypothetical protein|
MKQYQDLIKDIFENGYETDDRTGTGTIALFGTKLRWDLTKGFPAVTTKKLAWKACIAELLWFLSGSTNVNDLRLIQHDSLIQGKTVWDENYENQAKDLGYHSGELGPIYGKQWRDFGGVDQIVEVIDRIKKLPNDRRQIVSAWNPAELKYMALPPCHMFYQFNVRNGYLDLQWYQRSVDVFLGLPFNIASYAALVHIVAKMCNLTPGDLIFSGGNTHIYMNHVEQCKEILRREPKELCELVIGGLPYKFRYLSTKEQLEYVLKLRPKDFVLKDYQSHGVLKGKMAV
>ID:AXC34043.1 |[Escherichia phage vB_EcoM_JB75]||_Escherichia_phage_vB_EcoM_JB75_.gbk|deoxycytidylate 5-hy..|741|MH355584(167208):142669-143409:1 ^^ Escherichia phage vB_EcoM_JB75, complete genome.|neighbours:ID:AXC34246.1(1),ID:AXC34032.1(1)|neighbour_genes:hypothetical protein,beta-glucosyl-HMC-al..|
MISDSMTVEEIRLHLGLALKEKDFVVDKTGVKTIEIIGASFVADEPFIFGALNDEYIQRELEWYKSKSLFVKDIPGETPKIWQQVASSKGEINSNYGWAIWSEDNYAQYDMCLAELGQNPDSRRGIMIYTRPSMQFDYNKDGMSDFMCTNTVQYLIRDKKVNAVVSMRSNDVVFGFRNDYAWQKYVLDKLVSDLNAGDSTRQYKAGSIIWNVGSLHVYSRHFYLVDHWWNTGETHIVKKDYKGEWK
>ID:YP_009037537.1 |[Escherichia phage vB_EcoM_JS09]||_Escherichia_phage_vB_EcoM_JS09_.gbk|dTMP thymidylate syn..|861|NC_024124(169148):25444-26304:1 ^GeneID:19524932^ Escherichia phage vB_EcoM_JS09, complete genome.|neighbours:ID:YP_009037536.1(1),ID:YP_009037538.1(1)|neighbour_genes:dihydrofolate reduct..,hypothetical protein|
MKQYQYLIKDILENGYETDDRTGTGTIALFGTKLRWDLTKGFPAVTTKKLAWKACIAELLWFMSGSTNVNELRLRTHGSLIEGKTIWDDNYENQAKDLGYHSGELGPIYGKQWRDFGGVDQLVETIDRIKKLPTDRRQIVSAWNPAEINQMALPPCHMFYQFNVRNGHLDLQWYQRSVDVFLGLPFNIASYAALTHIVAKMCNLIPGDLVFSGGNTHIYSNHVEQCKEVLRREPKELCELVINGLPYKFRHLSTEEQIEYVLKLRPKDFILKNYESHPAIKAKMAV
>ID:YP_009037459.1 |[Escherichia phage vB_EcoM_JS09]||_Escherichia_phage_vB_EcoM_JS09_.gbk|hypothetical protein|717|NC_024124(169148):145262-145978:1 ^GeneID:19524861^ Escherichia phage vB_EcoM_JS09, complete genome.|neighbours:ID:YP_009037458.1(1),ID:YP_009037460.1(1)|neighbour_genes:hypothetical protein,hypothetical protein|
MGKHNTMKYIKAADFQTAFKAVNREILENPEFVTDSRIGRCNEIGSMTVVVDTPSSFKMTDPRINRISYEYAEDFWKFMISGGTNAEEAFKAYPNVAKFISKPKSDVLPANFNTFYGPRIAAQLPALLKELKEKPNSRRVVFQILESSDQALLDSDETLEYPCTDSVTYYIRDGKLYTHCHMRSQNCAVVMQLDFYLQGKLLHYIANECGVEVGDYTHTMVSAHVFERDFDYVKGFLD
>ID:QBQ78328.1 |[Escherichia phage vB_EcoM_KAW1E185]||_Escherichia_phage_vB_EcoM_KAW1E185_.gbk|putative thymidylate..|741|MK373781(164987):23460-24200:-1 ^^ Escherichia phage vB_EcoM_KAW1E185, complete genome.|neighbours:ID:QBQ78327.1(-1),ID:QBQ78329.1(-1)|neighbour_genes:hypothetical protein,hypothetical protein|
MISDSMTVEEIRLHLGLALKEKDFVVDKTGVKTIEIIGASFVADEPFIFGALNDEYIQRELEWYKSKSLFVKDIPGETPKIWQQVASSKGEINSNYGWAIWSEDNYAQYDMCLAELGQNPDSRRGIMIYTRPSMQFDYNKDGMSDFMCTNTVQYLIRDKKVNAVVSMRSNDVVFGFRNDYAWQKYVLDKLVSDLNAGDSTRQYKAGSIIWNVGSLHVYSRHFYLVDHWWNTGETHIVKKDYNGEWK
>ID:QBQ78517.1 |[Escherichia phage vB_EcoM_KAW1E185]||_Escherichia_phage_vB_EcoM_KAW1E185_.gbk|putative thymidylate..|861|MK373781(164987):139442-140302:-1 ^^ Escherichia phage vB_EcoM_KAW1E185, complete genome.|neighbours:ID:QBQ78516.1(-1),ID:QBQ78518.1(-1)|neighbour_genes:hypothetical protein,hypothetical protein|
MKQYQDLIKDIFENGYETDDRTGTGTIALFGTKLRWDLTKGFPAVTTKKLAWNACIAELLWFISGSTNVNDLRLRTHGSLIQGKTIWDDNYENQAKDLGYHSGELGPIYGKQWRDFGGVDQLVETIDRIKKLPTDRRQIVSAWNPAEINQMALPPCHMFYQFNVRNGYLDLQWYQRSVDVFLGLPFNIASYAALTHIVAKMCNLIPGDLIFSGGNTHIYMNHTEQCKEILRREPKELCELKIDWPIEFGNCDTETQLYWLTEYMKPKDFILENYESHPAIKGKMAI
>ID:QBQ78603.1 |[Escherichia phage vB_EcoM_KAW3E185]||_Escherichia_phage_vB_EcoM_KAW3E185.gbk|putative thymidylate..|717|MK373782(170187):25709-26425:-1 ^^ Escherichia phage vB_EcoM_KAW3E185, complete genome.|neighbours:ID:QBQ78602.1(-1),ID:QBQ78604.1(-1)|neighbour_genes:hypothetical protein,hypothetical protein|
MGKHNTMKYIKAADFQTAFKAVNREILENPEFVTDSRIGRCNEIGSMTVVVDTPSSFKMTDPRINRISYEYAEDFWKFMISGGTNAEEAFKAYPSVAKFISKPKSDVLPANFNTFYGPRIAAQLPALLKELKEKPNSRRVVFQILESSDQALLDSDETLEYPCTDSVTYYIRDGKLYTHCHMRSQNCAVVMQLDFYLQGKLLHYIANECGVEVGDYTHTMVSAHVFERDFDYVKGFLD
>ID:QBQ78795.1 |[Escherichia phage vB_EcoM_KAW3E185]||_Escherichia_phage_vB_EcoM_KAW3E185.gbk|putative thymidylate..|861|MK373782(170187):146573-147433:-1 ^^ Escherichia phage vB_EcoM_KAW3E185, complete genome.|neighbours:ID:QBQ78794.1(-1),ID:QBQ78796.1(-1)|neighbour_genes:hypothetical protein,putative dihydrofola..|
MKQYQYLINDILENGYETDDRTGTGTIALFGTKLRWDLTKGFPAVTTKKLAWKACIAELLWFMSGSTNVNDLRIRTHGSLIQGKTIWDDNYENQAKDLGYHSGELGPIYGKQWRDFGGVDQLVKTIDRIKALPNDRRQIVSAWNPAEIDQMALPPCHMFYQFNVRNGHLDLQWYQRSVDVFLGLPFNIASYAALTHIVAKMCNLIPGDLVFSGGNTHIYSNHVEQCKEVLRREPKELCSLEINWPSNFENWPTKIQVDWVTGTMTHSDFVLKNYESHPTIKAKMAV
>ID:QBQ79094.1 |[Escherichia phage vB_EcoM_MM02]||_Escherichia_phage_vB_EcoM_MM02_.gbk|putative thymidylate..|717|MK373784(169201):25315-26031:-1 ^^ Escherichia phage vB_EcoM_MM02, complete genome.|neighbours:ID:QBQ79093.1(-1),ID:QBQ79095.1(-1)|neighbour_genes:hypothetical protein,hypothetical protein|
MGKHNTMKYIKAADFQTAFKAVNREILENPEFVTDSRIGRCNEIGSMTVVVDTPSSFKMTDPRINRISYEYAEDFWKFMISGGTDAEEAFKAYPNVAKFISKPKSDVLPANFNTFYGPRIVAQLPALLKELKEKPNSRRVVFQILESSDQALLDSDETLEYPCTDSVTYYIRDGKLYTHCHMRSQNCAVVMQLDFYLQGKLLHYIANECGVEVGVYTHTMVSAHVFERDFDYVKGFLD
>ID:QBQ79290.1 |[Escherichia phage vB_EcoM_MM02]||_Escherichia_phage_vB_EcoM_MM02_.gbk|putative thymidylate..|861|MK373784(169201):145268-146128:-1 ^^ Escherichia phage vB_EcoM_MM02, complete genome.|neighbours:ID:QBQ79289.1(-1),ID:QBQ79291.1(-1)|neighbour_genes:hypothetical protein,putative dihydrofola..|
MKQYQYLINDILENGYETDDRTGTGTIALFGTKLRWDLTKGFPAVTTKKLAWKACIAELLWFMSGSTNVNDLRIRTHGSLIQGKTIWDDNYENQAKDLGYHSGELGPIYGKQWRDFGGVDQLVKTIDRIKALPNDRRQIVSAWNPAEIDQMALPPCHMFYQFNVRNGHLDLQWYQRSVDVFLGLPFNIASYAALTHIVAKMCNLIPGDLVFSGGNTHIYSNHVEQCKEVLRREPKELCSLEINWPSNFENWPTKIQMDWVTGTMTHSDFVLKNYESHPAIKAKMAV
>ID:QBQ79370.1 |[Escherichia phage vB_EcoM_OE5505]||_Escherichia_phage_vB_EcoM_OE5505_.gbk|putative thymidylate..|741|MK373785(168756):24672-25412:-1 ^^ Escherichia phage vB_EcoM_OE5505, complete genome.|neighbours:ID:QBQ79369.1(-1),ID:QBQ79371.1(-1)|neighbour_genes:hypothetical protein,hypothetical protein|
MISDSMTVEEIRLHLGLALKEKDFVVDKTGVKTIEIIGASFVADEPFIFGALNDEYIQRELEWYKSKSLFVKDIPGETPKIWQQVASSKGEINSNYGWAIWSEDNYAQYDMCLAELGQNPDSRRGIMIYTRPSMQFDYNKDGMSDFMCTNTVQYLIRDKKVNAVVSMRSNDCWAGYRNDYAWQKYVLDKLVSDLNAGDPSRQYKAGSIIWNVGSLHVYENQFYLVDHWWNTGETHIAKKDYTGKWK
>ID:QBQ79562.1 |[Escherichia phage vB_EcoM_OE5505]||_Escherichia_phage_vB_EcoM_OE5505_.gbk|putative thymidylate..|861|MK373785(168756):142421-143281:-1 ^^ Escherichia phage vB_EcoM_OE5505, complete genome.|neighbours:ID:QBQ79561.1(-1),ID:QBQ79563.1(-1)|neighbour_genes:hypothetical protein,hypothetical protein|
MKQYQDLIKDIFENGYETDDRTGTGTIALFGTKLRWDLTKGFPAVTTKKLAWKACIAELIWFLSGSTNVNDLRLIQHDSLIQGKTVWDENYENQAKDLGYNSGELGPIYGKQWRDFGGVDQIIEVIDRIKKLPNDRRQIVSAWNPAELKQMALPPCHMFYQFNVRNGYLDLQWYQRSVDVFLGLPFNIASYAALVHIVAKMCNLIPGDLIFSGGNTHIYMNHVEQCKEILRREPMDLCELQLKFPDEFDEWDTESQVFWLSQFAKPHNFVLNNYESHPPIKGKMAV
>ID:YP_009056633.1 |[Escherichia phage vB_EcoM_PhAPEC2]||_Escherichia_phage_vB_EcoM_PhAPEC2_.gbk|putative thymidylate..|717|NC_024794(167318):25091-25807:-1 ^GeneID:20284197^ Escherichia phage vB_EcoM_PhAPEC2, complete genome.|neighbours:ID:YP_009056632.1(-1),ID:YP_009056634.1(-1)|neighbour_genes:hypothetical protein,hypothetical protein|
MGKHNTMKYIKAADFQAAFKAVNREILENPEFVTDSRIGRCNEIGSMTVVVDTPSSFKMTDPRINRISYEYAEDFWKFMISGGTDAEEAFKAYPNVAKFISKPKSDVLPANFNTFYGPRIAAQLPALLKELKEKPNSRRVVFQILESSDQALLDSDETLEYPCTDSVTYYIRDGKLYTHCHMRSQNCAVVMQLDFYLQGKLLHYIANECGVEVGDYTHTMVSAHVFERDFDYVKGFLD
>ID:YP_009056814.1 |[Escherichia phage vB_EcoM_PhAPEC2]||_Escherichia_phage_vB_EcoM_PhAPEC2_.gbk|thymidylate synthase|861|NC_024794(167318):143234-144094:-1 ^GeneID:20284378^ Escherichia phage vB_EcoM_PhAPEC2, complete genome.|neighbours:ID:YP_009056813.1(-1),ID:YP_009056815.1(-1)|neighbour_genes:hypothetical protein,dihydrofolate reduct..|
MKQYQYLINDILENGYETDDRTGTGTIALFGTKLRWDLTKGFPAVTTKKLAWKACIAELLWFMSGSTNVNDLRIRTHGSLIEGKTIWDDNYENQAKDLGYHSGELGPIYGKQWRDFGGVDQLVKTIDRIKALPNDRRQIVSAWNPAEIDQMALPPCHMFYQFNVRNGHLDLQWYQRSVDVFLGLPFNIASYAALTHIVAKMCNLIPGDLVFSGGNTHIYSNHVEQCKEVLRREPKELCSLEINWPSNFENWPTKIQMDWVTGTMTHSDFVLKNYESHPTIKAKMAV
>ID:QBQ79651.1 |[Escherichia phage vB_EcoM_R5505]||_Escherichia_phage_vB_EcoM_R5505_.gbk|putative thymidylate..|741|MK373786(167317):23475-24215:-1 ^^ Escherichia phage vB_EcoM_R5505, complete genome.|neighbours:ID:QBQ79650.1(-1),ID:QBQ79652.1(-1)|neighbour_genes:hypothetical protein,hypothetical protein|
MISDSMTVEEIRLHLGLALKEKDFVVDKTGVKTIEIIGASFVADEPFIFGALNDEYIQRELEWYKSKSLFVKDIPGETPKIWQQVASSKGEINSNYGWAIWSEDNYAQYDMCLAELGQNPDSRRGIMIYTRPSMQFDYNKDGMSDFMCTNTVQYLIRDKKVNAVVSMRSNDVVFGFRNDYAWQKYVLDKLVSDLNAGDSTRQYKAGSIIWNVGSLHVYSRHFYLVDHWWNTGETHIVKKDYNGEWK
>ID:QBQ79844.1 |[Escherichia phage vB_EcoM_R5505]||_Escherichia_phage_vB_EcoM_R5505_.gbk|putative thymidylate..|861|MK373786(167317):141667-142527:-1 ^^ Escherichia phage vB_EcoM_R5505, complete genome.|neighbours:ID:QBQ79843.1(-1),ID:QBQ79845.1(-1)|neighbour_genes:hypothetical protein,hypothetical protein|
MKQYQDLIKDIFENGYETDDRTGTGTIALFGTKLRWDLTKGFPAVTTKKLAWNACIAELLWFISGSTNVNDLRLRTHGSLIQGKTIWDDNYENQAKDLGYHSGELGPIYGKQWRDFGGVDQLVETIDRIKKLPTDRRQIVSAWNPAEINQMALPPCHMFYQFNVRNGYLDLQWYQRSVDVFLGLPFNIASYAALTHIVAKMCNLIPGDLIFSGGNTHIYMNHTEQCKEILRREPKELCELKIDWPIEFGNCDTETQLYWLTEYMKPKDFILENYESHPAIKGKMAI
>ID:QBQ77069.1 |[Escherichia phage vB_EcoM_WFK]||_Escherichia_phage_vB_EcoM_WFK_.gbk|putative thymidylate..|717|MK373775(164590):25323-26039:-1 ^^ Escherichia phage vB_EcoM_WFK, complete genome.|neighbours:ID:QBQ77068.1(-1),ID:QBQ77070.1(-1)|neighbour_genes:hypothetical protein,hypothetical protein|
MGKHNTMKYIKAADFQTAFKAVNREILENPEFVTDSRIGRCNEIGSMTVVVDTPSSFKMTDPRINRISYEYAEDFWKFMISGGTNAEEAFKAYPNVAKFISKPKSDVLPANFNTFYGPRIAAQLPALLKELKEKPNSRRVVFQILESSDQALLDSDETLEYPCTDSVTYYIRDGKLYTHCHMRSQNCAVVMQLDFYLQGKLLHYIANECGVEVGDYTHTMVSAHVFERDFDYVKGFLD
>ID:QBQ77253.1 |[Escherichia phage vB_EcoM_WFK]||_Escherichia_phage_vB_EcoM_WFK_.gbk|putative thymidylate..|861|MK373775(164590):140313-141173:-1 ^^ Escherichia phage vB_EcoM_WFK, complete genome.|neighbours:ID:QBQ77252.1(-1),ID:QBQ77254.1(-1)|neighbour_genes:hypothetical protein,putative dihydrofola..|
MKQYQYLINDILENGYETDDRTGTGTIALFGTKLRWDLTKGFPAVTTKKLAWKACIAELLWFMSGSTNVNDLRIRTHGSLIQGKTIWDDNYENQAKDLGYHSGELGPIYGKQWRDFGGVDQLDKTIDRIKALPNDRRQIVSAWNPAEIDQMALPPCHMFYQFNVRNGHLDLQWYQRSVDVFLGLPFNIASYAALTHIVAKMCNLIPGDLVFSGGNTHIYSNHIEQCKEVLRREPKELCSLEINWPSNFENWPTKIQMDWVTGTMTHSDFVLKNYESHPTIKAKMAV
>ID:QBQ76808.1 |[Escherichia phage vB_EcoM_WFL6982]||_Escherichia_phage_vB_EcoM_WFL6982_.gbk|putative thymidylate..|717|MK373774(164279):25323-26039:-1 ^^ Escherichia phage vB_EcoM_WFL6982, complete genome.|neighbours:ID:QBQ76807.1(-1),ID:QBQ76809.1(-1)|neighbour_genes:hypothetical protein,hypothetical protein|
MGKHNTMKYIKAADFQTAFKAVNREILENPEFVTDSRIGRCNEIGSMTVVVDTPSSFKMTDPRINRISYEYAEDFWKFMISGGTNAEEAFKAYPNVAKFISKPKSDVLPANFNTFYGPRIAAQLPALLKELKEKPNSRRVVFQILESSDQALLDSDETLEYPCTDSVTYYIRDGKLYTHCHMRSQNCAVVMQLDFYLQGKLLHYIANECGVEVGDYTHTMVSAHVFERDFDYVKGFLD
>ID:QBQ76992.1 |[Escherichia phage vB_EcoM_WFL6982]||_Escherichia_phage_vB_EcoM_WFL6982_.gbk|putative thymidylate..|861|MK373774(164279):140315-141175:-1 ^^ Escherichia phage vB_EcoM_WFL6982, complete genome.|neighbours:ID:QBQ76991.1(-1),ID:QBQ76993.1(-1)|neighbour_genes:hypothetical protein,putative dihydrofola..|
MKQYQYLINDILENGYETDDRTGTGTIALFGTKLRWDLTKGFPAVTTKKLAWKACIAELLWFMSGSTNVNDLRIRTHGSLIQGKTIWDDNYENQAKDLGYHSGELGPIYGKQWRDFGGVDQLDKTIDRIKALPNDRRQIVSAWNPAEIDQMALPPCHMFYQFNVRNGHLDLQWYQRSVDVFLGLPFNIASYAALTHIVAKMCNLIPGDLVFSGGNTHIYSNHIEQCKEVLRREPKELCSLEINWPSNFENWPTKIQMDWVTGTMTHSDFVLKNYESHPTIKAKMAV
>ID:QBQ77549.1 |[Escherichia phage vB_EcoM_WFbE185]||_Escherichia_phage_vB_EcoM_WFbE185.gbk|putative thymidylate..|717|MK373778(170429):25307-26023:-1 ^^ Escherichia phage vB_EcoM_WFbE185, complete genome.|neighbours:ID:QBQ77548.1(-1),ID:QBQ77550.1(-1)|neighbour_genes:hypothetical protein,hypothetical protein|
MGKHNTMKYIKAADFQTAFKAVNREILENPEFVTDSRIGRCNEIGSMTVVVDTPSSFKMTDPRINRISYEYAEDFWKFMISGGTDAEEAFKAYPNVAKFISKPKSDALPANFNTFYGPRIAAQLPALLKELKEKPNSRRVVFQILESSDQALLDSDETLEYPCTDSVTYYIRDGKLYTHCHMRSQNCAVVMQLDFYLQGKLLHYIANECGVEVGDYTHTMVSAHVFERDFDYVKGFLD
>ID:QBQ77746.1 |[Escherichia phage vB_EcoM_WFbE185]||_Escherichia_phage_vB_EcoM_WFbE185.gbk|putative thymidylate..|861|MK373778(170429):145823-146683:-1 ^^ Escherichia phage vB_EcoM_WFbE185, complete genome.|neighbours:ID:QBQ77745.1(-1),ID:QBQ77747.1(-1)|neighbour_genes:hypothetical protein,putative dihydrofola..|
MKQYQYLINDILENGYETDDRTGTGTIALFGTKLRWDLTKGFPAVTTKKLAWKACIAELLWFMSGSTNVNDLRIRTHGSLIQGKTIWDDNYENQAKDLGYHSGELGPIYGKQWRDFGGVDQLVETIDRIKKLPTDRRQIVSAWNPAEINQMALPPCHMFYQFNVRNGHLDLQWYQRSVDVFLGLPFNIASYAALTHIVAKMCNLIPGDLVFSGGNTHIYSNHIEQCKEVLRREPKELCELKIDWPSNFENWPTKIQMDWVTGTMTHSDFVLKNYESHPVIKAKMAV
>ID:YP_007004786.1 |[Escherichia phage wV7]||_Escherichia_phage_wV7_.gbk|deoxycytidylate 5-hy..|741|NC_019505(166452):23282-24022:-1 ^GeneID:14010580^ Escherichia phage wV7, complete genome.|neighbours:ID:YP_007004785.1(-1),ID:YP_007004787.1(-1)|neighbour_genes:beta-glucosyl-HMC-al..,immunity to superinf..|
MISDSMTVEEIRLHLGLALKEKDFVVDKTGVKTIEIIGASFVADEPFIFGALNDEYIQRELEWYKSKSLFVKDIPGETPKIWQQVASSKGEINSNYGWAIWSEDNYAQYDMCLAELGQNPDSRRGIMIYTRPSMQFDYNKDGMSDFMCTNTVQYLIRDKKVNAVVSMRSNDVVFGFRNDYAWQKYVLDKLVSDLNAGDSTRQYKAGSIIWNVGSLHVYSRHFYLVDHWWNTGETHIVKKDYKGEWK
>ID:YP_007004972.1 |[Escherichia phage wV7]||_Escherichia_phage_wV7_.gbk|thymidylate synthase|861|NC_019505(166452):140192-141052:-1 ^GeneID:14010766^ Escherichia phage wV7, complete genome.|neighbours:ID:YP_007004971.1(-1),ID:YP_007004973.1(-1)|neighbour_genes:hypothetical protein,hypothetical protein|
MKQYQDLIKDIFENGYETDDRTGTGTIALFGTKLRWDLTKGFPAVTTKKLAWNACIAELIWFLSGSTNVNDLRLIQHDSLIQGKTVWDENYENQAKDLGYHSGELGPIYGKQWRDFGGVDQIIEVIDRIKKLPNDRRQIVSAWNPAELKYMALPPCHMFYQFNVRNGYLDLQWYQRSVDVFLGLPFNIASYATLVHIVAKMCNLIPGDLIFSGGNTHIYMNHVEQCKEILCREPMDLCELQLKFPDEFDEWDTESQVFWLSQFAKPHNFVLNNYESHPPIKGKMAV
>ID:AXF53271.1 |[Escherichia virus KFS-EC]||_Escherichia_virus_KFS-EC_.gbk|thymidylate synthase|1236|MH560358(164715):81526-82761:-1 ^^ Escherichia virus KFS-EC, complete genome.|neighbours:ID:AXF53270.1(-1),ID:AXF53272.1(-1)|neighbour_genes:ribonucleoside-dipho..,hypothetical protein|
MKEYLKLLRDVLDNGCPREDRTGVGTLSKFGAEMRIDLSKGFPLLTTKKMATASIIGELLWFMEGSLDRRRLQEITRGQFDEEAFDIWRGNCLDMKEKNPLRFNGYNVGNMYGMAWRRKPIHPHGEIKIKRVKSKYTHTFKHPWVEDFTPTNDTEDRLCAIWRGMRYEEFDSEYNLFLVADHWKTQSNFVNDAYCLWGFQEWVDDGYFGYLLDSDYLGGDILAPDTTMFVSMDVDTSSTKDDEEYVYRPKIWEDQLQKVIDMIKNDPYSRRIIIDSWNVQETHNAVLGVCHPMVQFYVSNDNKLSCLFFMRSNDLFLGNPFNVASYALLTHIIAKICGLEVGELVYQCGDCHIYKNHFDQVMEQLSRVPFDKPTIELPEFKSLDEVLTKTPKDFKIHNYQSHPAITAQMAV
>ID:QDK04174.1 |[Escherichia virus VEc20]||_Escherichia_virus_VEc20_.gbk|vec20_044|741|MN022785(167532):23310-24050:-1 ^^ Escherichia virus VEc20, complete genome.|neighbours:ID:QDK04173.1(-1),ID:QDK04175.1(-1)|neighbour_genes:vec20_043,vec20_045|
MINDSMTVEEIRLHLGLALKEKDFVVDKTGVKTIEIIGASFIADEPFIFGALNDEYIQRELEWYKSKSLFVKDIPGETPKIWQQVASSKGEINSNYGWAIWSEDNYAQYDMCLAELGQNPDSRRGIMIYTRPSMQFDYNKDGMSDFMCTNTVQYLIRDKKVNAVVSMRSNDCWAGYRNDYAWQKYVLDKLVSDLNAGDPSRQYKAGSIIWNVGSLHVYENQFYLVDHWWNTGETHIAKKDYTGKWK
>ID:QDK04363.1 |[Escherichia virus VEc20]||_Escherichia_virus_VEc20_.gbk|vec20_233|552|MN022785(167532):141607-142158:-1 ^^ Escherichia virus VEc20, complete genome.|neighbours:ID:QDK04362.1(-1),ID:QDK04364.1(-1)|neighbour_genes:vec20_232,vec20_234|
MKQYQDLIKDIFENGYETDDRTGTGTIALFGTKLRWDLSKGFPAVTTKKLAWNACIAELLWFLSGSTNVNDLRLIQHDSLIQGKTVWDENYENQAKDLGYHSGELGPIYGKQWRDFGGVDQIVEVIDRIKKLPNDRRQIVSAWNPAELKYMALPPCHMFYQFNVRNGYLDLQWYQRSVDVFLG
>ID:VCU44533.1 |[Escherichia virus vB_Eco_mar005P1]|vB_Eco_mar005P1|_Escherichia_virus_vB_Eco_mar005P1_.gbk|td|861|LR027390(167773):76482-77342:-1 ^^ Escherichia virus vB_Eco_mar005P1 genome assembly, chromosome: 1.|neighbours:ID:VCU44532.1(-1),ID:VCU44534.1(-1)|neighbour_genes:hypothetical protein,frd|
MKQYQYLINDILENGYETDDRTGTGTIALFGTKLRWDLTKGFPAVTTKKLAWKACIAELLWFMSGSTNVNDLRIRTHGSLIQGKTIWDDNYENQAKDLGYHSGELGPIYGKQWRDFGGVDQLVKTIDRIKALPNDRRQIVSAWNPAEIDQMALPPCHMFYQFNVRNGHLDLQWYQRSVDVFLGLPFNIASYAALTHIVAKMCNLIPGDLVFSGGNTHIYSNHVEQCKEVLRREPKELCSLEINWPSNFENWPTKIQMDWVTGTMTHSDFVLKNYESHPTIKAKMAV
>ID:VCU44610.1 |[Escherichia virus vB_Eco_mar005P1]|vB_Eco_mar005P1|_Escherichia_virus_vB_Eco_mar005P1_.gbk|hypothetical protein|717|LR027390(167773):125522-126238:-1 ^^ Escherichia virus vB_Eco_mar005P1 genome assembly, chromosome: 1.|neighbours:ID:VCU44609.1(-1),ID:VCU44611.1(-1)|neighbour_genes:g046,hypothetical protein|
MGKHNTMKYIKAADFQTAFKAVNREILENPEFVTDSRIGRCNEIGSMTVVVDTPSSFKMTDPRINRISYEYAEDFWKFMISGGTDAEEAFKAYPNVAKFISKPKSDALPANFNTFYGPRIAAQLPALLKELKEKPNSRRVVFQILESSDQALLDSDETLEYPCTDSVTYYIRDGKLYTHCHMRSQNCAVVMQLDFYLQGKLLHYIANECGVEVGDYTHTMVSAHVFERDFDYVKGFLD
>ID:VCU44162.1 |[Escherichia virus vB_Eco_mar005P1]|vB_Eco_mar006P2|_Escherichia_virus_vB_Eco_mar005P1_strain_vB_Eco_mar006P2_.gbk|td|861|LR027387(167773):9731-10591:-1 ^^ Escherichia virus vB_Eco_mar005P1 strain vB_Eco_mar006P2 genome assembly, chromosome: 1.|neighbours:ID:VCU44160.1(-1),ID:VCU44164.1(-1)|neighbour_genes:hypothetical protein,frd|
MKQYQYLINDILENGYETDDRTGTGTIALFGTKLRWDLTKGFPAVTTKKLAWKACIAELLWFMSGSTNVNDLRIRTHGSLIQGKTIWDDNYENQAKDLGYHSGELGPIYGKQWRDFGGVDQLVKTIDRIKALPNDRRQIVSAWNPAEIDQMALPPCHMFYQFNVRNGHLDLQWYQRSVDVFLGLPFNIASYAALTHIVAKMCNLIPGDLVFSGGNTHIYSNHVEQCKEVLRREPKELCSLEINWPSNFENWPTKIQMDWVTGTMTHSDFVLKNYESHPTIKAKMAV
>ID:VCU44253.1 |[Escherichia virus vB_Eco_mar005P1]|vB_Eco_mar006P2|_Escherichia_virus_vB_Eco_mar005P1_strain_vB_Eco_mar006P2_.gbk|hypothetical protein|717|LR027387(167773):58771-59487:-1 ^^ Escherichia virus vB_Eco_mar005P1 strain vB_Eco_mar006P2 genome assembly, chromosome: 1.|neighbours:ID:VCU44252.1(-1),ID:VCU44254.1(-1)|neighbour_genes:g046,hypothetical protein|
MGKHNTMKYIKAADFQTAFKAVNREILENPEFVTDSRIGRCNEIGSMTVVVDTPSSFKMTDPRINRISYEYAEDFWKFMISGGTDAEEAFKAYPNVAKFISKPKSDALPANFNTFYGPRIAAQLPALLKELKEKPNSRRVVFQILESSDQALLDSDETLEYPCTDSVTYYIRDGKLYTHCHMRSQNCAVVMQLDFYLQGKLLHYIANECGVEVGDYTHTMVSAHVFERDFDYVKGFLD
>ID:VCU43305.1 |[Escherichia virus vB_Eco_mar005P1]|vB_Eco_mar007P3|_Escherichia_virus_vB_Eco_mar005P1_strain_vB_Eco_mar007P3_.gbk|td|861|LR027383(167651):99368-100228:-1 ^^ Escherichia virus vB_Eco_mar005P1 strain vB_Eco_mar007P3 genome assembly, chromosome: 1.|neighbours:ID:VCU43304.1(-1),ID:VCU43306.1(-1)|neighbour_genes:hypothetical protein,frd|
MKQYQYLINDILENGYETDDRTGTGTIALFGTKLRWDLTKGFPAVTTKKLAWKACIAELLWFMSGSTNVNDLRIRTHGSLIQGKTIWDDNYENQAKDLGYHSGELGPIYGKQWRDFGGVDQLVKTIDRIKALPNDRRQIVSAWNPAEIDQMALPPCHMFYQFNVRNGHLDLQWYQRSVDVFLGLPFNIASYAALTHIVAKMCNLIPGDLVFSGGNTHIYSNHVEQCKEVLRREPKELCSLEINWPSNFENWPTKIQMDWVTGTMTHSDFVLKNYESHPTIKAKMAV
>ID:VCU43382.1 |[Escherichia virus vB_Eco_mar005P1]|vB_Eco_mar007P3|_Escherichia_virus_vB_Eco_mar005P1_strain_vB_Eco_mar007P3_.gbk|hypothetical protein|717|LR027383(167651):148408-149124:-1 ^^ Escherichia virus vB_Eco_mar005P1 strain vB_Eco_mar007P3 genome assembly, chromosome: 1.|neighbours:ID:VCU43381.1(-1),ID:VCU43383.1(-1)|neighbour_genes:g046,hypothetical protein|
MGKHNTMKYIKAADFQTAFKAVNREILENPEFVTDSRIGRCNEIGSMTVVVDTPSSFKMTDPRINRISYEYAEDFWKFMISGGTDAEEAFKAYPNVAKFISKPKSDALPANFNTFYGPRIAAQLPALLKELKEKPNSRRVVFQILESSDQALLDSDETLEYPCTDSVTYYIRDGKLYTHCHMRSQNCAVVMQLDFYLQGKLLHYIANECGVEVGDYTHTMVSAHVFERDFDYVKGFLD
>ID:VCU44013.1 |[Escherichia virus vB_Eco_mar005P1]|vB_Eco_mar008P4|_Escherichia_virus_vB_Eco_mar005P1_strain_vB_Eco_mar008P4_.gbk|td|861|LR027386(167773):82149-83009:-1 ^^ Escherichia virus vB_Eco_mar005P1 strain vB_Eco_mar008P4 genome assembly, chromosome: 1.|neighbours:ID:VCU44012.1(-1),ID:VCU44014.1(-1)|neighbour_genes:hypothetical protein,frd|
MKQYQYLINDILENGYETDDRTGTGTIALFGTKLRWDLTKGFPAVTTKKLAWKACIAELLWFMSGSTNVNDLRIRTHGSLIQGKTIWDDNYENQAKDLGYHSGELGPIYGKQWRDFGGVDQLVKTIDRIKALPNDRRQIVSAWNPAEIDQMALPPCHMFYQFNVRNGHLDLQWYQRSVDVFLGLPFNIASYAALTHIVAKMCNLIPGDLVFSGGNTHIYSNHVEQCKEVLRREPKELCSLEINWPSNFENWPTKIQMDWVTGTMTHSDFVLKNYESHPTIKAKMAV
>ID:VCU44097.1 |[Escherichia virus vB_Eco_mar005P1]|vB_Eco_mar008P4|_Escherichia_virus_vB_Eco_mar005P1_strain_vB_Eco_mar008P4_.gbk|hypothetical protein|717|LR027386(167773):131189-131905:-1 ^^ Escherichia virus vB_Eco_mar005P1 strain vB_Eco_mar008P4 genome assembly, chromosome: 1.|neighbours:ID:VCU44096.1(-1),ID:VCU44098.1(-1)|neighbour_genes:g046,hypothetical protein|
MGKHNTMKYIKAADFQTAFKAVNREILENPEFVTDSRIGRCNEIGSMTVVVDTPSSFKMTDPRINRISYEYAEDFWKFMISGGTDAEEAFKAYPNVAKFISKPKSDALPANFNTFYGPRIAAQLPALLKELKEKPNSRRVVFQILESSDQALLDSDETLEYPCTDSVTYYIRDGKLYTHCHMRSQNCAVVMQLDFYLQGKLLHYIANECGVEVGDYTHTMVSAHVFERDFDYVKGFLD
>ID:VCU44768.1 |[Escherichia virus vB_Eco_mar005P1]|vB_Eco_mar009P5|_Escherichia_virus_vB_Eco_mar005P1_strain_vB_Eco_mar009P5_.gbk|td|861|LR027391(167658):46698-47558:1 ^^ Escherichia virus vB_Eco_mar005P1 strain vB_Eco_mar009P5 genome assembly, chromosome: 1.|neighbours:ID:VCU44767.1(1),ID:VCU44769.1(1)|neighbour_genes:frd,hypothetical protein|
MKQYQYLINDILENGYETDDRTGTGTIALFGTKLRWDLTKGFPAVTTKKLAWKACIAELLWFMSGSTNVNDLRIRTHGSLIQGKTIWDDNYENQAKDLGYHSGELGPIYGKQWRDFGGVDQLVKTIDRIKALPNDRRQIVSAWNPAEIDQMALPPCHMFYQFNVRNGHLDLQWYQRSVDVFLGLPFNIASYAALTHIVAKMCNLIPGDLVFSGGNTHIYSNHVEQCKEVLRREPKELCSLEINWPSNFENWPTKIQMDWVTGTMTHSDFVLKNYESHPTIKAKMAV
>ID:VCU44958.1 |[Escherichia virus vB_Eco_mar005P1]|vB_Eco_mar009P5|_Escherichia_virus_vB_Eco_mar005P1_strain_vB_Eco_mar009P5_.gbk|hypothetical protein|717|LR027391(167658):165448-166164:1 ^^ Escherichia virus vB_Eco_mar005P1 strain vB_Eco_mar009P5 genome assembly, chromosome: 1.|neighbours:ID:VCU44957.1(1),ID:VCU44959.1(1)|neighbour_genes:hypothetical protein,g046|
MGKHNTMKYIKAADFQTAFKAVNREILENPEFVTDSRIGRCNEIGSMTVVVDTPSSFKMTDPRINRISYEYAEDFWKFMISGGTDAEEAFKAYPNVAKFISKPKSDALPANFNTFYGPRIAAQLPALLKELKEKPNSRRVVFQILESSDQALLDSDETLEYPCTDSVTYYIRDGKLYTHCHMRSQNCAVVMQLDFYLQGKLLHYIANECGVEVGDYTHTMVSAHVFERDFDYVKGFLD
>ID:AUV57380.1 |[Klebsiella phage KP1]||_Klebsiella_phage_KP1_.gbk|putative thymidylate..|735|MG751100(167989):10270-11004:-1 ^^ Klebsiella phage KP1, complete genome.|neighbours:ID:AUV57379.1(-1),ID:AUV57381.1(-1)|neighbour_genes:hypothetical protein,immunity protein|
MIVTPMTVQDIRQEFADALLNKEFVIDKTGVKTIEIVGASFIADENLIFGAVNDGYIARELEWYKSQSLFVKDIPGETPAIWKAIASKHGEINSNYGWAVWSSQNYSQFANCAKELISNPDSRRGIMIYTRPQMQYDFERDGMSDFMCTNNVQYLIRDNKVHAVVNMRSNDVVFGYRNDYAWQLYVLEQLTKLLNASGKNYSVGDIIWNVGSLHVYERHFYLVDNYAYTGETHIAKKDYKGEWK
>ID:AUV57581.1 |[Klebsiella phage KP1]||_Klebsiella_phage_KP1_.gbk|thymidylate synthase|876|MG751100(167989):131553-132428:-1 ^^ Klebsiella phage KP1, complete genome.|neighbours:ID:AUV57580.1(-1),ID:AUV57582.1(-1)|neighbour_genes:hypothetical protein,hypothetical protein|
MREYQELIKDIFENGYETDDRTGTGTIAKFGTQLRFDLQKGFPAVTTKRLAWKACIAELIWFLQGSTNVHELRLIQHGSLLEGKTVWDDNYENQAKDMGYSGGELGPVYGKQWRDFMGVDQLKLVIDRIKQLPSDRRQIVTAWNPVDLDKMALPPCHLLYQFNVRKGYLDLQWYQRSVDVFLGLPFNIASYAALVHIIAKMTNLKPGHLVFTGGNTHIYLNHIEQCKEILRREPKELCELEINYWPPVKDKEFHELATEEQLAWVTGMMKPSDFVLKGYESHPTIKGKMAI
>ID:APD20416.1 |[Klebsiella phage KPV15]|KPV15|_Klebsiella_phage_KPV15_.gbk|deoxycytidylate 5-hy..|357|KY000080(167034):30288-30644:-1 ^^ Klebsiella phage KPV15, complete genome.|neighbours:ID:APD20415.1(-1),ID:APD20417.1(-1)|neighbour_genes:glucosyl transferase,hypothetical protein|
MIYTRPQMQYDFERDGMSDFMCTNNVQYLIRDNRVHAVVNMRSNDVVFGYRNDYAWQLYVLEQLTKLLNASGKNYSVGDIIWNVGSLHVYSRHFYLVDNYAHTGETHIAKKDYKGEWK
>ID:APD20634.1 |[Klebsiella phage KPV15]|KPV15|_Klebsiella_phage_KPV15_.gbk|thymidylate synthase|876|KY000080(167034):149866-150741:-1 ^^ Klebsiella phage KPV15, complete genome.|neighbours:ID:APD20633.1(-1),ID:APD20635.1(-1)|neighbour_genes:hypothetical protein,hypothetical protein|
MREYQELIKDIFENGYETDDRTGTGTIAKFGTQHRFDLQEGFPAVTTKRLAWKACIAELIWFMRGSTNVHELRLIQHDSLLEGKTVWDDNYENQAKDMGYSGGELGPVYGKQWRDFMGVDQLKLIIDRIKQLPYDRRQIVTAWNPVDLDKMALPPCHLLYQFNVRQGHLDLQWYQRSVDVFLGLPFNIASYAALVHIIAKMTNLKPGHLVFTGGNTHIYLNHIEQCKEILRREPKELCELEINYWPPVKDKEFHELATEEQLAWVTGMMKPSDFVLKGYESHPTIKGKMAI
>ID:QDB71694.1 |[Klebsiella phage Marfa]||_Klebsiella_phage_Marfa_.gbk|thymidylate synthase|714|MN044033(168532):21590-22303:-1 ^^ Klebsiella phage Marfa, complete genome.|neighbours:ID:QDB71693.1(-1),ID:QDB71695.1(-1)|neighbour_genes:hypothetical protein,hypothetical protein|
MSEHNRMKHISYPSFQTAFKVLNEEILNNPQFVIDSRIGRCNEIGSASIEVTDPTTFKFTDPRINRISYEYAEAFWQFMISGGTDAAEAFKEYPNVAKFIAKPKSDVLPANFNTFYGPRIAAQLPALLKELKEKANSRRVVFQILQEKDQALLDSDESLEYPCTDSITYYIREGKLYAHTHMRSQNCAVVMQLDFYLQGKLMQYIADQCGVQLGTYSHTMVSAHVFERDFDYVRGFI
>ID:QDB71894.1 |[Klebsiella phage Marfa]||_Klebsiella_phage_Marfa_.gbk|thymidylate synthase|861|MN044033(168532):142518-143378:-1 ^^ Klebsiella phage Marfa, complete genome.|neighbours:ID:QDB71893.1(-1),ID:QDB71895.1(-1)|neighbour_genes:hypothetical protein,hypothetical protein|
MKQYQDLIKHILTDGYDTDDRTGTGTRAVFGTKIRFDLTRGFPAVTTKKLAWKACISELLWFLSGSTNVDDLRERTHGSRDEGKTIWDENYETQARQLGYMDGALGPVYGKQWRDFGGIDQLKLIIDRIKQMPTDRRQIVSAWNPAEIDKMALPPCHCFYQFNVRNGYLDLQWYQRSVDVFLGLPFNIASYAALVHIVAKMCNLIPGDLVFSGGNTHIYMNHMEQCEEVLRREPKELCNLEITWPSNFENWPTETQLDWVTTSMSHKDFKLQGYKSHPAITAKMAV
>ID:YP_009194308.1 |[Klebsiella phage Matisse]||_Klebsiella_phage_Matisse_.gbk|thymidylate syntheta..|876|NC_028750(176081):40114-40989:1 ^GeneID:26613246^ Klebsiella phage Matisse, complete genome.|neighbours:ID:YP_009194307.1(1),ID:YP_009194309.1(1)|neighbour_genes:dihydrofolate reduct..,ribonucleotide reduc..|
MKQYLDIIKLVLDNGVESTDRTGVGTIRIFGAQARWDLNRGFPATTCKKLFFKPCKHELQWFLSGSTNVEELRRMTWGENSDKRTIWDDNYEKQAIDLGYDSGYLGPIYGHQWRSFGSLYGDDDSYYGGSGVDQIAKVIEQLKSTPDDRGIIVSAWNPVDLDDMALRPCHCFFQFVVINGKLSLQWYQRSVDVFLGLPFNIASYALLTHIIADICGYEVGDLVWTGGDVHIYKNAVEQAKELLQPNRSPMPLPILKMPKVNSLLDLDQEFFDSITLEGYHNHGSLKAEMAV
>ID:AWY06933.1 |[Klebsiella phage Mineola]||_Klebsiella_phage_Mineola_.gbk|dCMP hydroxymethylas..|735|MH333064(166130):20717-21451:-1 ^^ Klebsiella phage Mineola, complete genome.|neighbours:ID:AWY06932.1(-1),ID:AWY06934.1(-1)|neighbour_genes:putative beta-glucos..,immunity to superinf..|
MIVTPMTVQDIRQEFADALLNKEFVIDKTGVKTIEIVGASFIADENLIFGAVNDGYIARELEWYKSQSLFVKDIPGETPAIWKAIASKHGEINSNYGWAVWSSQNYSQFANCAKELISNPDSRRGIMIYTRPQMQYDFERDGMSDFMCTNNVQYLIRDNKVHAVVNMRSNDVVFGYRNDYAWQLYVLEQLTKLLNASGKNYSVGDIIWNVGSLHVYERHFYLVDNYAYTGETHIAKKDYKGEWK
>ID:AWY07132.1 |[Klebsiella phage Mineola]||_Klebsiella_phage_Mineola_.gbk|dTMP (thymidylate) s..|876|MH333064(166130):140766-141641:-1 ^^ Klebsiella phage Mineola, complete genome.|neighbours:ID:AWY07131.1(-1),ID:AWY07133.1(-1)|neighbour_genes:hypothetical protein,hypothetical protein|
MREYQELIKDIFENGYETDDRTGTGTIAKFGTQLRFDLQKGFPAVTTKRLAWKACIAELIWFLQGSTNVHELRLIQHGSLLEGKTVWDDNYENQAKDMGYSGGELGPVYGKQWRDFMGVDQLKLVIDRIKQLPTDRRQIVTAWNPVDLDKMALPPCHLLYQFNVRKGYLDLQWYQRSVDVFLGLPFNIASYAALVHIIAKMTNLKPGHLVFTGGNTHIYLNHIEQCKEILRREPKELCELEINYWPPVKDKEFHELATEEQLAWVTGMMKPSDFVLKGYESHPTIKGKMAI
>ID:YP_009607259.1 |[Klebsiella phage Miro]||_Klebsiella_phage_Miro_.gbk|thymidylate synthase|876|NC_041981(176055):39554-40429:1 ^GeneID:40083267^ Klebsiella phage Miro, complete genome.|neighbours:ID:YP_009607258.1(1),ID:YP_009607260.1(1)|neighbour_genes:dihydrofolate reduct..,ribonucleotide reduc..|
MKQYLDIIKLVLDNGVESTDRTGVGTIRIFGAQARWDLNRGFPATTCKKLFFKPCKHELQWFLSGSTNVEELRRMTWGENSDKRTIWDDNYEKQAIDLGYDSGYLGPIYGHQWRSFGSLYGDDDSYYGGSGVDQIAKVIEQLKSTPDDRGIIVSAWNPVDLDDMALRPCHCFFQFVVINGKLSLQWYQRSVDVFLGLPFNIASYALLTHIIADICGYEVGDLVWTGGDVHIYKNAVEQAKELLQPNRSPMPLPILKMPKVNSLLDLDQEFFDSITLEGYHNHGSLKAEMAV
>ID:YP_009289506.1 |[Klebsiella phage PKO111]||_Klebsiella_phage_PKO111_.gbk|dCMP hydroxymethylas..|735|NC_031095(168758):84288-85022:1 ^GeneID:29080617^ Klebsiella phage PKO111, complete genome.|neighbours:ID:YP_009289505.1(1),ID:YP_009289507.1(1)|neighbour_genes:hypothetical protein,beta-glucosyl-HMC-al..|
MIVTPMTVQDIRQEFADALLNKEFVIDKTGVKTIEIVGASFIADEPLIFGAVNDGYIARELEWYKSQSLFVKDIPGETPAIWKAIASKHGEINSNYGWAVWSTQNYSQFANCAKELINNPDSRRGIMIYTRPQMQYDFERDGMSDFMCTNNVQYLIRDNKVHAVVNMRSNDVVFGYRNDYAWQLYVLEQLTKLLNASGKNYSVGDIIWNVGSLHVYERHLYLVDNYAYTGETHIAKKDYKGEWK
>ID:YP_009289560.1 |[Klebsiella phage PKO111]||_Klebsiella_phage_PKO111_.gbk|thymidylate synthase|861|NC_031095(168758):133886-134746:1 ^GeneID:29080671^ Klebsiella phage PKO111, complete genome.|neighbours:ID:YP_009289559.1(1),ID:YP_009289561.1(-1)|neighbour_genes:hypothetical protein,endonuclease I-Tevi|
MREYQELIKDIFENGYETDDRTGTGTIAKFGTQHRFDLQEGFPAVTTKRLAWKACIAELIWFMRGSTNVHELRLIQHGSLLEGKTVWDDNYENQAKDMGYSGGELGPVYGKQWRDFMGVDQLKLIIDRIKQLPYDRRQIVTAWNPVDLDKMALPPCHLLYQFNVRQGHLDLQWYQRSVDVFLGLPFNIASYAALVHIIAKMTNLKPGHLVFTGGNTHIYLNHIEQCKEILRREPKELCELEIAFPDTYETWQTSSQVRWLEQFARPHHFELVGYKSHPTIKGKMAV
>ID:YP_009288718.1 |[Klebsiella phage vB_KpnM_KpV477]||_Klebsiella_phage_vB_KpnM_KpV477_.gbk|putative dCMP hydrox..|735|NC_031087(168272):23148-23882:-1 ^GeneID:29067004^ Klebsiella phage vB_KpnM_KpV477, complete genome.|neighbours:ID:YP_009288717.1(-1),ID:YP_009288719.1(-1)|neighbour_genes:putative glucosyl-tr..,hypothetical protein|
MIVTPMTVQDIRQEFADALLNKEFVIDKTGVKTIEIVGASFIADENLIFGAVNDGYIARELEWYKSQSLFVKDIPGETPAIWKAIASKHGEINSNYGWAVWSTQNYSQFANCAKELINNPDSRRGIMIYTRPQMQYDFERDGMSDFMCTNNVQYLIRDNKVHAVVNMRSNDVVFGYRNDYAWQLYVLEQLTKLLNASGKNYSVGDIIWNVGSLHVYSRHFYLVDNYAHTGETHIAKKDYKGEWK
>ID:YP_009288915.1 |[Klebsiella phage vB_KpnM_KpV477]||_Klebsiella_phage_vB_KpnM_KpV477_.gbk|putative thymidylate..|876|NC_031087(168272):143037-143912:-1 ^GeneID:29067219^ Klebsiella phage vB_KpnM_KpV477, complete genome.|neighbours:ID:YP_009288914.1(1),ID:YP_009288916.1(-1)|neighbour_genes:putative homing endo..,hypothetical protein|
MREYQELIKDIFENGYETDDRTGTGTIAKFGTQHRFDLQEGFPAVTTKRLAWKACIAELLWFLQGSTNVHELRLIQHGSLLEGKTVWDDNYENQAKDMGYSGGELGPVYGKQWRDFMGVDQLKLIIDRIKQLPYDRRQIVTAWNPVDLDKMALPPCHLLYQFNVRQGHLDLQWYQRSVDVFLGLPFNIASYAALVHIIAKMTNLKPGHLVFTGGNTHIYLNHIEQCKEILRREPKELCELEINYWPPVKDKEFHELTTEEQLAWVTGMMKPSDFVLKGYKSHPTIKGKMAV
>ID:AUO78722.1 |[Klebsiella phage vB_Kpn_F48]||_Klebsiella_phage_vB_Kpn_F48.gbk|thymidylate synthase|714|MG746602(170764):43796-44509:1 ^^ Klebsiella phage vB_Kpn_F48, complete genome.|neighbours:ID:AUO78721.1(1),ID:AUO78723.1(1)|neighbour_genes:hypothetical protein,hypothetical protein|
MSEHNRLKHITFPSFQTAFKVLNEEIINNPQFVVDSRIGRCNEIGSASIEILDPTTFMFTDARINRISYEYAEAFWKFMISGGTDAAEAFKEYPNVAKFIDKPKSDVLPANFNTFYGPRIVAQLPALLKELKEKTNSRRVVFQILQEQDQALLDSDESLEYPCTDSITYYIRDGKLYAHTHMRSQNCAVVMQLDFYLQGKLMQYIADKCGVQLGTYSHTMVSAHVFERDFDYVRGFI
>ID:AUO78798.1 |[Klebsiella phage vB_Kpn_F48]||_Klebsiella_phage_vB_Kpn_F48.gbk|thymidylate synthase|861|MG746602(170764):91684-92544:1 ^^ Klebsiella phage vB_Kpn_F48, complete genome.|neighbours:ID:AUO78797.1(1),ID:AUO78799.1(1)|neighbour_genes:hypothetical protein,hypothetical protein|
MKQYQDLIKQILTDGYDTDDRTGTGTRAIFGTKIRFDLTRGFPAVTTKKLAWKACISELLWFLSGSTNVDDLRERTHGSRDEGKTIWDENYETQARQLGYMDGALGPVYGKQWRDFGGIDQLKLIINRIKQMPTDRRQIVSAWNPAEIDKMALPPCHCFYQFNVRNGYLDLQWYQRSVDVFLGLPFNIASYAALVHIVAKMCNLIPGDLVFSGGNTHIYMNHMEQCEEVLRREPKELCNLEITWPSNFENWPTETQLDWVTTSMTHKDFKLQGYKSHPAITAKMAV
>ID:ANM46442.1 |[Morganella phage vB_MmoM_MP1]||_Morganella_phage_vB_MmoM_MP1_.gbk|thymidylate synthase|840|KX078569(163201):142020-142859:-1 ^^ Morganella phage vB_MmoM_MP1, complete genome.|neighbours:ID:ANM46569.1(-1),ID:ANM46478.1(-1)|neighbour_genes:hypothetical protein,hypothetical protein|
MEKYQYINLLKRIYEEGTDIYNKRTQKVCRVIIDANLTYEKCPLDTTRKSFYKASIAELLGYIRGLSSAADFRALGTNTWNANANENEAWLKNPNRKGEDDMGRVYGVQGRHWVGPNGEVDQLRKIYENLSAGIDDRGEILSYWNPGEIELGCLRSCVHTYTFSLVHDTLHVTVYQRSADVPLGLNFDLIQAYTFLHLMAQITRNKPGKMFYKIVNAHIYEDQLPMVPTQISREPFDEPQLIINPNIKSLEDVETWVTTDDFKIVNYQHHEPIKYPFSV
>ID:YP_009211464.1 |[Pectobacterium bacteriophage PM2]||_Pectobacterium_bacteriophage_PM2.gbk|thymidylate synthase|711|NC_028940(170286):22627-23337:-1 ^GeneID:26637936^ Pectobacterium bacteriophage PM2, complete genome.|neighbours:ID:YP_009211463.1(-1),ID:YP_009211465.1(-1)|neighbour_genes:hypothetical protein,hypothetical protein|
MATNNYVIEVSTFEQAFKEVNKEVLFFPDFVVDSRIGTCNEIGSMIIRVCDPSTYKINNPKINRISHEYSEDFWKFMISGGTDAEEAFKEYPNVAKFISKPKSEVLPSNFNTFYGPRILAQLPALLKELKEKPNSRRVVFQILESSDQKLLDSDETLEYPCTDSVTYYIREGKLYAHTHMRSQNCAIVMQLDFYLQGKLMEYIAKECNVELGDYTHTMVSAHIFERDFEYVKGFIE
>ID:YP_009211676.1 |[Pectobacterium bacteriophage PM2]||_Pectobacterium_bacteriophage_PM2.gbk|dTMP thymidylate syn..|861|NC_028940(170286):146763-147623:-1 ^GeneID:26638148^ Pectobacterium bacteriophage PM2, complete genome.|neighbours:ID:YP_009211675.1(-1),ID:YP_009211677.1(-1)|neighbour_genes:hypothetical protein,hypothetical protein|
MKQYQDLIKHIFKYGYTTDDRTGVGTIAVFGTQLHFDLQEGFPAVTTKKLAWNACISELLWFLSGSTNVNDLRLIQHGSTTEGKTVWDDNYKNQARDLGYSGGELGPVYGKQWRDFGSVDQVKLIIDRIKSIPTDRRLVVSAWNPAEINQMALPPCHMFYQFNVRNGYLDLQWYQRSCDVFLGLPFNIASYAALTHIVAKMCKLKPGHLVFAGGNTHIYSNHIEQCCEVLRREPKELCSLNIDWPKNFENWDTTGQLQWVVNAMGPKDFVLENYQSHPAIKGVMAV
>ID:QBP35574.1 |[Phage NC-G]||_Phage_NC-G.gbk|thymidylate synthase|864|MK310184(170164):86604-87467:-1 ^^ Phage NC-G, complete genome.|neighbours:ID:QBP35573.1(-1),ID:QBP35575.1(-1)|neighbour_genes:ribonucleotide reduc..,dihydrofolate reduct..|
MKQYQYLIKDILENGYETDDRTGTGTIALFGTKLRFDLTKGFPAVTTKKLAWKACIAELLWFLSGSTNVNDLRQRTHGSRTEGKTIWDENYENQAVDLGYSDGELGPVYGKQWRDFGGIDQVVEIVERIKKMPNDRRQIVSAWNPAEIDKMALPPCHCFYQFNVRNGHLDLQWYQRSVDVFLGLPFNIASYAALVHIVAKMCNLIPGDLVFSGGNTHIYSNHVEQCQEVLRREPKELCELEIRYWHKDFHEWTTEQQLAWVTGMMYPEDFVLKGYESHPTIKAKMAI
>ID:QBP35656.1 |[Phage NC-G]||_Phage_NC-G.gbk|deoxycytidylate 5-hy..|699|MK310184(170164):136196-136894:-1 ^^ Phage NC-G, complete genome.|neighbours:ID:QBP35655.1(-1),ID:QBP35657.1(-1)|neighbour_genes:hypothetical protein,hypothetical protein|
MKHITAVSFENAFKQMNEEILEAPQFAVDSRIGRCYEIGSASIEVLDASTYKFTDPRINRISYEYAESFWKFMISGGTDAAEAFKEYPNVAKFIDKPKSDVLPANFNTFYGPRIVAQLPALLKELKEKANSRRVVFQILQEQDQALLDSDESLEYPCTDSVTYYIRDGRLYAHTHMRSQNCAVVMQLDFYLQGKLMAFIAEQCGVGLGTYSHTMVSAHVFERDFDYVRGFLK
>ID:AUM58389.1 |[Proteus phage phiP4-3]||_Proteus_phage_phiP4-3_.gbk|thymidylate synthase|546|MG696114(167849):20481-21026:1 ^^ Proteus phage phiP4-3, complete genome.|neighbours:ID:AUM58388.1(1),ID:AUM58390.1(1)|neighbour_genes:hypothetical protein,I-Tevl homing endonu..|
MEKILEKNQYQQLLKKIYNEGQDVYNKRTGKFCRVIINADLEYSEFPIDTTRKSFYKAAIAELLGYLRGYDNAAQFREIGCNTWNANANENQAWLNNPNRKGEDDMGRVYGVQGRQWQGPNSTIDQLRKIYDNLSEGTDDRGEILTFWNPGEFDLGCLRPCMHTHNFSLVNGTLYLTSYQR
>ID:AUM58596.1 |[Proteus phage phiP4-3]||_Proteus_phage_phiP4-3_.gbk|hypothetical protein|693|MG696114(167849):144849-145541:1 ^^ Proteus phage phiP4-3, complete genome.|neighbours:ID:AUM58595.1(1),ID:AUM58597.1(1)|neighbour_genes:hypothetical protein,hypothetical protein|
MIIRNTFEEAFKAVNETVIDLYEFKVDSRIGPCREIGSLTFRVMDPSTYKFSDEKINRIDYKYAEDFWQFMISGGTNAIEAFKEYPNVAKFIDKPKSDILPENFNTFYGPRIVAQLPVLLKELKEKPGSRRVVFQILQEQDQALLSLDDETLEYPCTDSVTYYIRDNKLYAHTHMRSQNCAIVLQLDIYLQGKLMEYIASECNVEIGHYTHSMVSAHIFERDIEYVNSFL
>ID:YP_009195453.1 |[Proteus phage vB_PmiM_Pm5461]||_Proteus_phage_vB_PmiM_Pm5461_.gbk|hypothetical protein|690|NC_028762(161989):22507-23196:-1 ^^ Proteus phage vB_PmiM_Pm5461, complete genome.|neighbours:ID:YP_009195452.1(-1),ID:YP_009195454.1(-1)|neighbour_genes:hypothetical protein,hypothetical protein|
MIVKQTFEEAFKVVNDLVISEYDFITESRIGECREIGSLCFRVMDPSTYKFEDLLINRIDYKYAEDFWQFMISGGTDAEEAFKEYPNVAKFISKPKSDVLPANFNTFYGPRILAQLPALLKELKEKPNSRRVVFQILQEQDQALLDSDESLEYPCTDSITYYIRNGKLYTHTHMRSQNCAVVLQLDIYLQGKLMEYIAKECGVSLGHYTHSMVSAHVFERDIKYVESFL
>ID:YP_009195645.1 |[Proteus phage vB_PmiM_Pm5461]||_Proteus_phage_vB_PmiM_Pm5461_.gbk|thymidylate synthase|843|NC_028762(161989):139878-140720:-1 ^GeneID:26622771^ Proteus phage vB_PmiM_Pm5461, complete genome.|neighbours:ID:YP_009195644.1(-1),ID:YP_009195646.1(-1)|neighbour_genes:hypothetical protein,hypothetical protein|
MEKTLEKYQYQQLLKKIYNEGQDVYNKRTGKFCRVIINADLEYSEFPIDTTRKSFYKAAIAELLGYLRGYSSAAQFREIGCNTWNANANENESWLNNPNRKGPDDMGRVYGVQGRSWNGSVDQLRKVYDNLSQGIDDRGEIITFWNPGEFDLGCLRPCMHTHNFSLVNSTLYLTSYQRSCDVPLGLNFNMVQCYVLLRLMAQITGNKFGRVFHKITNAHIYEDQLKLVPEHISREPFEAPKLIINDNIQSLEDIETWVTVDDFEIQDYQYHPAIKYPFSV
>ID:ASD51972.1 |[Pseudomonas phage PspYZU05]||_Pseudomonas_phage_PspYZU05_.gbk|dTMP thymidylate syn..|558|KY971610(166442):13346-13903:-1 ^^ Pseudomonas phage PspYZU05, complete genome.|neighbours:ID:ASD51971.1(-1),ID:ASD51973.1(-1)|neighbour_genes:homing endonuclease,hypothetical protein|
MKQYLDLVKDVLDNGEYTEDRTGTGTYSVFGRQVRYKVSKDAFPIITSKFVLLRNIVGELLWFMSGSTNVEKLRELTFGPNSSGKKTIWDDNYNNQGIQLGYSDGELGPVYGKQWRDFGGVDQLYNVIEQIKNRPDDRRLIVSAWNPTELHKMALPPCHLLYQFKVYNNKISLQWYQRSVDIFLG
>ID:ASD52025.1 |[Pseudomonas phage PspYZU05]||_Pseudomonas_phage_PspYZU05_.gbk|putative thymidylate..|705|KY971610(166442):46847-47551:-1 ^^ Pseudomonas phage PspYZU05, complete genome.|neighbours:ID:ASD52024.1(-1),ID:ASD52026.1(-1)|neighbour_genes:hypothetical protein,hypothetical protein|
MDTTNMIYAKNFEEAFKKVNKQVLNKYDFKTNSRIGDSREIGSLTVRIESPTDGKFTDPRINRISYEYAEAFWQFMISGGTDAIEAFKEYPNVAAFINKPKSDVLPANFNTFYGPRIKAQLPALLKELKTKENSRRVVFQILQQQDQVLLDSDETLEYPCTDSVTYYIRDGKLHTHCHMRSENTAIVMQLDFYLQQKLMQFIADECGVELGSYTHSMVSAHIYERDVEYVKSFL
>ID:YP_009615521.1 |[Salmonella phage Melville]||_Salmonella_phage_Melville_.gbk|dCMP hydroxymethylas..|738|NC_042044(159323):20479-21216:-1 ^GeneID:40091985^ Salmonella phage Melville, complete genome.|neighbours:ID:YP_009615520.1(-1),ID:YP_009615522.1(-1)|neighbour_genes:putative glycosyltra..,Imm-like immunity to..|
MIITPLTIQDIRQEFAVALENEEFVIDKTGVKTIEIIGASFVADEELIFGSVNDEYVARELEWYKSQSLFVKDIPGKTPAIWDQISSKNGEINSNYGWAIWNKDNYSQFASCAAELSVNPDSRRGIMIYTRPSMQTDYNRDGMSDFMCTNTVQYLIRDEQVHAVVSMRSNDVVFGFRNDYAWQKHVLELLVQTLNCGRDKKYVVGDIIWNVGSLHVYSRHFYLVDHFYHTGETHISKKDYKGHWK
>ID:YP_009615708.1 |[Salmonella phage Melville]||_Salmonella_phage_Melville_.gbk|dTMP thymidylate syn..|861|NC_042044(159323):134007-135880:-1 ^GeneID:40092183^ |neighbours:ID:YP_009615707.1(-1),ID:YP_009615709.1(-1)|neighbour_genes:hypothetical protein,I-TevI-like homing e..|
MKQYQELIQHIFDEGYETDDRTGTGTIAVFGTQLRFDLQEGFPAVTTKKLAWKACIAELLWFLSGSTNVDDLREIQHGSRTEGKTVWDDNYENQAVSMGYTNGELGPVYGKQWRDFMGVDQLKLVIDRIKEMPADRRQIVTAWNPLELSKMALPPCHMVYQFNVRNGFLDLQWYQRSVDVFLGLPFNIASYAALIHIIAKCTGLKPGHLVFTGGNTHIYMDHISQCKEVLQRDPLELCDMQINSLPYKFRHLSTAEQIERITNLRAKDLMLIDYKSHPAIKGKMAI
>ID:YP_007501078.1 |[Salmonella phage vB_SenM-S16]||_Salmonella_phage_S16_.gbk|dCMP hydroxymethylas..|738|NC_020416(160221):21605-22342:-1 ^GeneID:14675279^ Salmonella phage S16, complete genome.|neighbours:ID:YP_007501077.1(-1),ID:YP_007501079.1(-1)|neighbour_genes:beta-glucosyl-HMC-al..,immunity to superinf..|
MIITPLTVQDIRQEFAVALENEEFVIDKTGVKTIEIIGASFIADEELIFGSVNDEYVARELEWYKSQSLFVKDIPGKTPAIWDQISSKNGEINSNYGWAIWNKDNYNQFASCVAELSVNPDSRRGIMIYTRPSMQTDYNRDGMSDFMCTNTVQYLIRDEQVHAVVSMRSNDVVFGFRNDYAWQKHVLELLVQTLNCGRDKKYVVGDIIWNVGSLHVYSRHFYLVDHFYHTGETHISKKDYKGYWK
>ID:YP_007501266.1 |[Salmonella phage vB_SenM-S16]||_Salmonella_phage_S16_.gbk|dTMP thymidylate syn..|861|NC_020416(160221):135435-136295:-1 ^GeneID:14675467^ Salmonella phage S16, complete genome.|neighbours:ID:YP_007501265.1(-1),ID:YP_007501267.1(-1)|neighbour_genes:hypothetical protein,hypothetical protein|
MKQYQELIQHIFDEGYETDDRTGTGTIAVFGTQLRFDLQEGFPAVTTKKLAWKACIAELLWFLSGSTNVDDLREIQHGSRTEGKTVWDDNYENQAVSMGYTDGELGPVYGKQWRDFMGVDQLKLVIDRIKEMPADRRQIVTAWNPLELSKMALPPCHYAFQFNVRNGFLDLMWSQRSVDVFLGLPFNIASYAALIHIVAKMTGLKPGHLVFTGGNTHIYLNHVEQCKEVLRRKPKELCELKINFPEGFEDWDTEMQLYWVCTHMTPADFVLDGYESHPTIKGKMAV
>ID:YP_009147955.1 |[Salmonella phage STML-198]|STML-198|_Salmonella_phage_STML-198_.gbk|thymidylate synthase|861|NC_027344(158099):16235-17095:-1 ^GeneID:24629767^ Salmonella phage STML-198, complete genome.|neighbours:ID:YP_009147954.1(-1),ID:YP_009147956.1(-1)|neighbour_genes:hypothetical protein,hypothetical protein|
MKQYQELIQHIFDEGYETDDRTGTGTIAVFGTQLRFDLQEGFPAVTTKKLAWKACIAELLWFLSGSTNVDDLREIQHGSRTEGKTVWDDNYENQAVSMGYTNGELGPVYGKQWRDFMGVDQLKLVIDRIKEMPADRRQIVTAWNPLELSKMALPPCHMVYQFNVRNGFLDLQWYQRSVDVFLGLPFNIASYGALIHIIAKMTGLKPGHLVFTGGNTHIYLNHTEQCKEILCREPKELCELEINFPDSFEDWDTEMQLYWVCTHMKINDFILKNYESHPVIKGKMAV
>ID:YP_009148030.1 |[Salmonella phage STML-198]|STML-198|_Salmonella_phage_STML-198_.gbk|hypothetical protein|738|NC_027344(158099):62906-63643:-1 ^GeneID:24629842^ Salmonella phage STML-198, complete genome.|neighbours:ID:YP_009148029.1(-1),ID:YP_009148031.1(-1)|neighbour_genes:hypothetical protein,hypothetical protein|
MIITPLTIQDIRQEFAVALENEEFVIDKTGVKTIEIIGASFVADEELIFGSVNDEYVARELEWYKSQSLFVKDIPGKTPAIWDQISSKNGEINSNYGWAIWNKDNYSQFASCAAELSVNPDSRRGIMIYTRPSMQTDYNRDGMSDFMCTNTVQYLIRDEQVHAVVSMRSNDVVFGFRNDYAWQKHVLELLVQTLNCGRDKKYVVGDIIWNVGSLHVYSRHFYLVDHFYHTGETHISKKDYKGHWK
>ID:YP_009126245.1 |[Salmonella phage STP4-a]||_Salmonella_phage_STP4-a_.gbk|dCMP hydroxymethylas..|738|NC_026607(159914):21183-21920:-1 ^GeneID:23681055^ Salmonella phage STP4-a, complete genome.|neighbours:ID:YP_009126244.1(-1),ID:YP_009126246.1(-1)|neighbour_genes:beta-glucosyl-HMC-al..,immunity to superinf..|
MIITPLTVQDIRQEFAVALENEEFVIDKTGVKTIEIIGASFVADEELIFGSVNDEYVARELEWYKSQSLFVKDIPGKTPAIWDQISSKNGEINSNYGWAIWNKDNYSQFASCAAELSVNPDSRRGIMIYTRPSMQTDYNRDGMSDFMCTNTVQYLIRDEQVHAVVSMRSNDCWAGYRNDYAWQKHVLELLVQTLNCGRDKKYVVGDIIWNAGSLHVYENQFYLVDHFYHTGETHIPKKDYKGYWK
>ID:YP_009126172.1 |[Salmonella phage STP4-a]||_Salmonella_phage_STP4-a_.gbk|thymidylate synthase|552|NC_026607(159914):135970-136521:-1 ^GeneID:23680982^ Salmonella phage STP4-a, complete genome.|neighbours:ID:YP_009126171.1(-1),ID:YP_009126173.1(-1)|neighbour_genes:I-Tevl homing endonu..,hypothetical protein|
MKQYQELIQHIFDEGYETDDRTGTGTIAVFGTQLRFDLQEGFPAVTTKKLAWKSCIAELLWFLSGSTNVDDLREIQHGSRTEGKTVWDDNYENQAVSMGYTDGELGPVYGKQWRDFMGVDQLKLVIDRIKEMPADRRQIVTAWNPLELSKMALPPCHMVYQFNVRNGFLDLQWYQRSVDVFLG
>ID:YP_009286403.1 |[Salmonella phage vB_SnwM_CGG4-1]||_Salmonella_phage_vB_SnwM_CGG4-1_.gbk|dCMP hydroxymethylas..|738|NC_031065(159878):21089-21826:-1 ^^ Salmonella phage vB_SnwM_CGG4-1, complete genome.|neighbours:ID:YP_009286402.1(-1),ID:YP_009286404.1(-1)|neighbour_genes:beta-glucosyl-HMC-al..,immunity to superinf..|
MIITPLTVQDIRQEFAVALENEEFVIDKTGVKTIEIIGASFIADEELIFGSVNDEYVARELEWYKSQSLFVKDIPGKTPAIWDQISSKNGEINSNYGWAIWNKDNYSQFASCAAELSVNPDSRRGIMIYTRPSMQTDYNRDGMSDFMCTNTVQYLIRDEQVHAVVSMRSNDCWAGYRNDYAWQKHVLELLVQTLNCGRDKKYVVGDIVWNAGSLHVYENQFYLVDHFYHTGETHIPKKDYKGYWK
>ID:YP_009286584.1 |[Salmonella phage vB_SnwM_CGG4-1]||_Salmonella_phage_vB_SnwM_CGG4-1_.gbk|dTMP thymidylate syn..|837|NC_031065(159878):134226-136098:-1 ^GeneID:29060402^ |neighbours:ID:YP_009286583.1(-1),ID:YP_009286585.1(-1)|neighbour_genes:hypothetical protein,homing endonuclease|
MKQYQELIQHIFDEGYETDDRTGTGTIAVFGTQLRFDLQEGFPAVTTKKLAWKACIAELIWFMSGSTNVNDLREIQHGSRTEGKTVWDDNYENQAISMGYSDGELGPVYGKQWRDFMGVDQLKLVINRIKETPNDRRQIVTAWNPLELSKMALPPCHYAFQFNVRNGFLDLMWCQRSVDVFLGAALIHIIAKMTGLKPGHLVFTGGNTHIYTNHIEQCKEILRREPKELCELKINFPEGFEDWDTEMQLYWVCTHMTPADFVLDGYESHPTIKGKMAV
>ID:YP_009030090.1 |[Serratia phage PS2]||_Serratia_phage_PS2_.gbk|dCMP hydroxymethylas..|738|NC_024121(167266):24730-25467:-1 ^GeneID:19484931^ Serratia phage PS2, complete genome.|neighbours:ID:YP_009030089.1(-1),ID:YP_009030091.1(-1)|neighbour_genes:hypothetical protein,hypothetical protein|
MHFTIEDIRDTLMTKFLENDFVTDKTGVKTVEVLGVSFIADEDVIFGKPNLEYVERELAWYKSKSLFVKDIPGKVPAIWEAISSTKGEINSNYGWAIWSRDNGFQFERVLEELVRNPDSRRAQMIYTRPSMHDDYKRDGMSDFMCTSNAQYFIRRGKLHVSVYMRSNDAFFGYRNDFHWQKYVLTELAAELHKKGVDVEVGDIYWNVGSLHLYEKHFYFLDYYADTGEYAVTKSQIDEYYRKKSE
>ID:YP_009030288.1 |[Serratia phage PS2]||_Serratia_phage_PS2_.gbk|td|852|NC_024121(167266):141225-142076:-1 ^GeneID:19485115^ Serratia phage PS2, complete genome.|neighbours:ID:YP_009030287.1(-1),ID:YP_009030289.1(-1)|neighbour_genes:hypothetical protein,hypothetical protein|
MKQLQSLIKEVLDHSEYKMDRTATGTWTKFGTMLRWNMADGFPATTTKKLFWQGVVGELLWFMRGETNVEVLREITFGKGSTRKTIWDDNFNNQGRALGHTDGELGPVYGFQWRNFGEDGLRHGVDQLKQVIEQIQNNPDSRRLIISAWNPVDIPHMSLPPCHVMMQFIVYDGKLSLRWDQRSVDVFLGLPFNIASYALLLHIVARITGLVPHELIMQAGDTHVYDDHVDQCAEMLRREPRKLPELYFPSHFKTLDDFLNADVKDFVLINYIHHPALKGKMAV
>ID:APC45056.1 |[Shigella phage SH7]||_Shigella_phage_SH7_.gbk|dCMP hydroxymethylas..|741|KX828711(164870):22512-23252:-1 ^^ Shigella phage SH7, complete genome.|neighbours:ID:APC45101.1(-1),ID:APC45128.1(-1)|neighbour_genes:beta-glucosyltransfe..,immunity to superinf..|
MISDSMTVEEIRLHLGLALKEKDFVVDKTGVKTIEIIGASFVADEPFIFGALNDEYIQRELEWYKSKSLFVKDIPGETPKIWQQVASSKGEINSNYGWAIWSEDNYAQYDMCLAELGQNPDSRRGIMIYTRPSMQFDYNKDGMSDFMCTNTVQYLIRDKKINAVVNMRSNDVVFGFRNDYAWQKYVLDKLVSDLNAGDSTRQYKAGSIIWNVGSLHVYSRHFYLVDHWWNTGETHIVKKDYNGEWK
>ID:APC45013.1 |[Shigella phage SH7]||_Shigella_phage_SH7_.gbk|thymidylate synthase|861|KX828711(164870):139208-140068:-1 ^^ Shigella phage SH7, complete genome.|neighbours:ID:APC45236.1(-1),ID:APC45175.1(-1)|neighbour_genes:hypothetical protein,dihydrofolate reduct..|
MKQYQFLIKDILENGYETDDRTGTGTIALFGTKLRWDLTKGFPAVTTKKLAWKACIAELIWFLSGSTNVNDLRLIQHDSLIQGKTVWDENYENQAKDLGYHSGELGPIYGKQWRDFGGVDQIIEVVDRIKKLPNDRRQIVSAWNPAELKYMALPPCHMFYQFNVRNGYLDLQWYQRSVDVFLGLPFNIASYATLVHIVAKMCNLIPGDLIFSGGNTHIYMNHVEQCKEILRREPMDLCELQLKFPDEFDEWNTESQVFWLSQFAKPHDFVLKNYVSHPPIKGKMAV
>ID:YP_009288412.1 |[Shigella phage SHBML-50-1]||_Shigella_phage_SHBML-50-1_.gbk|deoxycytidylate 5-hy..|741|NC_031085(166634):24688-25428:-1 ^GeneID:29060502^ Shigella phage SHBML-50-1, complete genome.|neighbours:ID:YP_009288411.1(-1),ID:YP_009288413.1(-1)|neighbour_genes:glucosyl transferase,immunity protein|
MISDSMTVEEIRLHLGLALKEKDFVVDKTGVKTIEIIGASFVADEPFIFGALNDEYIQRELEWYKSKSLFVKDIPGETPKIWQQVASSKGEINSNYGWAIWSEDNYAQYDMCLAELGQNPDSRRGIMIYTRPSMQFDYNKDGMSDFMCTNTVQYLIRDKKVNAVVSMRSNDVVFGFRNDYAWQKYVLDKLVSDLNAGDSTRQYKAGSIIWNVGSLHVYSRHFYLVDHWWNTGETHIVKKDYKGEWK
>ID:YP_009288594.1 |[Shigella phage SHBML-50-1]||_Shigella_phage_SHBML-50-1_.gbk|thymidylate synthase|861|NC_031085(166634):142043-142903:-1 ^GeneID:29060684^ Shigella phage SHBML-50-1, complete genome.|neighbours:ID:YP_009288593.1(-1),ID:YP_009288595.1(-1)|neighbour_genes:hypothetical protein,hypothetical protein|
MKQYQDLIKDIFENGYETDDRTGTGTIALFGTKLRWDLTKGFPAVTTKKLAWNACIAELIWFLSGSTNVNDLRLIQHDSLIQGKTVWDENYENQAKDLGYHSGELGPIYGKQWRDFGGVDQIIEVIDRIKKLPNDRRQIVSAWNPAELKYMALPPCHMFYQFNVRNGYLDLQWYQRSVDVFLGLPFNIASYATLVHIVAKMCNLIPGDLIFSGGNTHIYMNHVEQCKEILCREPMDLCELQLKFPDEFDEWDTESQVFWLSQFAKPHNFVLNNYESHPPIKGKMAV
>ID:YP_009277606.1 |[Shigella phage SHFML-11]||_Shigella_phage_SHFML-11.gbk|thymidylate synthase|552|NC_030953(170650):91394-91945:-1 ^GeneID:29056313^ Shigella phage SHFML-11, complete genome.|neighbours:ID:YP_009277605.1(-1),ID:YP_009277607.1(-1)|neighbour_genes:hypothetical protein,hypothetical protein|
MKQYQFLIKDILENGYETDDRTGTGTIALFGTKLRWDLTKGFPAVTTKKLAWKACIAELIWFLSGSTNVNDLRLIQHDSLIQGKTVWDENYENQAKDLGYHSGELGPIYGKQWRDFGGVDQIIEVVDRIKKLPNDRRQIVSAWNPAELKQMALPPCHMFYQFNVRNGYLDLQWYQRSVDVFLG
>ID:YP_009277687.1 |[Shigella phage SHFML-11]||_Shigella_phage_SHFML-11.gbk|deoxycytidylate 5-hy..|741|NC_030953(170650):140864-141604:-1 ^GeneID:29056394^ Shigella phage SHFML-11, complete genome.|neighbours:ID:YP_009277686.1(-1),ID:YP_009277688.1(-1)|neighbour_genes:hypothetical protein,immunity protein|
MINDSMTVEEIRLHLGLALKEKDFVVDKTGVKTIEIIGASFVADEPFIFGALNDEYIQRELEWYKSKSLFVKDIPGETPKIWQQVASSKGEINSNYGWAIWSEDNYAQYDMCLAELGQNPDSRRGIMIYTRPSMQFDYNKDGMSDFMCTNTVQYLIRDKKVNAVVNMRSNDCWAGYRNDYAWQKYVLDKLVSDLNAGDPSRQYKAGSIIWNVGSLHVYENQFYLVDHWWNTGETHIAKKDYTGKWK
>ID:YP_009278958.1 |[Shigella phage SHFML-26]||_Shigella_phage_SHFML-26_.gbk|thymidylate synthase|552|NC_031011(168993):41091-41642:-1 ^GeneID:29062249^ Shigella phage SHFML-26, complete genome.|neighbours:ID:YP_009278957.1(-1),ID:YP_009278959.1(-1)|neighbour_genes:hypothetical protein,hypothetical protein|
MKQYQFLIKDILENGYETDDRTGTGTIALFGTKLRWDLTKGFPAVTTKKLAWKACIAELIWFLSGSTNVNDLRLIQHDSLIQGKTVWDENYENQAKDLGYHSGELGPIYGKQWRDFGGVDQIIEVIDRIKKLPNDRRQIVSAWNPAELKYMALPPCHMFYQFNVRNGYLDLQWYQRSVDVFLG
>ID:YP_009279039.1 |[Shigella phage SHFML-26]||_Shigella_phage_SHFML-26_.gbk|deoxycytidylate 5-hy..|741|NC_031011(168993):89478-90218:-1 ^GeneID:29062330^ Shigella phage SHFML-26, complete genome.|neighbours:ID:YP_009279038.1(-1),ID:YP_009279040.1(-1)|neighbour_genes:glucosyl transferase,hypothetical protein|
MISDSMTVEEIRLHLGLALKEKDFVVDKTGVKTIEIIGASFVADEPFIFGALNDEYIQRELEWYKSKSLFVKDIPGETPKIWQQVASSKGEINSNYGWAIWSEDNYAQYDMCLAELGQNPDSRRGIMIYTRPSMQFDYNKDGMSDFMCTNTVQYLIRDKKVNAVVSMRSNDVVFGFRNDYAWQKYVLDKLVSDLNAGDSTRQYKAGSIIWNVGSLHVYSRHFYLVDHWWKTGETHIAKKDYNGEWK
>ID:YP_009288973.1 |[Shigella phage SHSML-52-1]||_Shigella_phage_SHSML-52-1_.gbk|deoxycytidylate 5-hy..|717|NC_031090(169621):9844-10560:1 ^GeneID:29067324^ Shigella phage SHSML-52-1, complete genome.|neighbours:ID:YP_009288972.1(1),ID:YP_009288974.1(1)|neighbour_genes:hypothetical protein,hypothetical protein|
MGKHNTMKYIKAADFQAAFKAVNREILENPEFVTDSRIGRCNEIGSMTVVVDTPSSFKMTDPRINRISYEYAEDFWKFMISGGTNAEEAFKAYPNVAKFISKPKSDVLPANFNTFYGPRIAAQLPTLLKELKEKPNSRRVVFQILESSDQALLDSDETLEYPCTDSVTYYIRDGKLYTHCHMRSQNCAVVMQLDFYLQGKLLHYIANECGVEVGDYTHTMVSAHVFERDFDYVKGFLD
>ID:YP_009289053.1 |[Shigella phage SHSML-52-1]||_Shigella_phage_SHSML-52-1_.gbk|thymidylate synthase|861|NC_031090(169621):59720-60580:1 ^GeneID:29067404^ Shigella phage SHSML-52-1, complete genome.|neighbours:ID:YP_009289052.1(1),ID:YP_009289054.1(1)|neighbour_genes:dihydrofolate reduct..,hypothetical protein|
MKQYQYLINDILENGYETDDRTGTGTIALFGTKLHWDLTKGFPAVTTKKLAWKACIAELLWFMSGSTNVNELRLRTHGSLIEGKTIWDDNYENQAKDLGYHSGELGPIYGKQWRDFGGVDQLVETIDRIKKLPTDRRQIVSAWNPAEIDQMALPPCHMFYQFNVRNGHLDLQWYQRSVDVFLGLPFNIASYAALTHIVAKMCNLIPGDLVFSGGNTHIYSNHVEQCKEVLRREPKELCSLEINWPSNFENWPTKIQMDWVTGTMTHSDFVLKNYESHPAIKAKMAV
>ID:YP_003934869.1 |[Shigella phage SP18]||_Shigella_phage_SP18.gbk|td|861|NC_014595(170605):144065-144925:-1 ^GeneID:9830610^ Shigella phage SP18, complete genome.|neighbours:ID:YP_003934868.1(-1),ID:YP_003934870.1(-1)|neighbour_genes:nrdA,frd|
MKNYQDLIQTVFDIGYQTDDRTGTGTIATFGTKVEWDMSEGFPATTVKRLAYKSVVGELLWFLEGSTNVERLREITHGAGSDKKTIWDQNFEAQGRALGYVDGELGPVYGKQWRDFGGVDQLVETIEKVKKVPTDRRQIVSAWNPAELKQMALPPCHLLYQFNVHDGELDLLWYQRSVDVFLGLPFDIGSYGTLLHIVAKMTGLKPGKLVFMGGNTHIYLNHIEQCKEVLRREPKTLPTLKINWPEQFHLWDTEMQLYWVTRHMSPADFVLENYEPHPTIAAPMAV
>ID:AUV63923.1 |[Shigella phage Sf20]||_Shigella_phage_Sf20_.gbk|dTMP thymidylate syn..|1233|MF327006(163982):72941-74173:-1 ^^ Shigella phage Sf20, complete genome.|neighbours:ID:AUV63922.1(-1),ID:AUV63924.1(-1)|neighbour_genes:ribonucleotide reduc..,hypothetical protein|
MKEYLKLLRDVLDNGWPREDRTGVGTLSKFGAEMRIDLSKGFPLLTTKKMATASVIGELLWFMEGSLDRRRLQEITRGKFDEEAFDIWRGNCLDMKEKNPLRFNGYNVGNMYGMAWRRKPIHPHGEIKIKRVKSKYTHTFKHPWVEDFTPTNDTEDRLCAIWRGMRYEEFDSEYNQFLVADHWKTQSNFVNDAYCLWGFQEWVDDGYFGYLLDSDYLGGDILAPDTTIFASMDVDTSSTKDDEEYVYRPKIWEDQLQNVIEQIKNNPTDRRIIIDSWNVQGTHNAVLGVCHPFVQFYVNEGKLSCMWFQRSVDSFLGLPFNVASYALLTHIIAKMCDLEVGELIFSGGDTHIYKNHFDQVMEQLSRVPFDKPTIELPEFKSLDEVLTKTPKDFKIHNYQSHPAITAQMAV
>ID:YP_009618857.1 |[Shigella phage Sf21]||_Shigella_phage_Sf21_.gbk|dCMP hydroxymethylas..|741|NC_042077(166002):23069-23809:-1 ^GeneID:40095460^ Shigella phage Sf21, complete genome.|neighbours:ID:YP_009618856.1(-1),ID:YP_009618858.1(-1)|neighbour_genes:putative beta-glucos..,superinfection exclu..|
MISDSMTVEEIRLHLGLALKEKDFVVDKTGVKTIEIIGASFIADEPFIFGALNDEYIQRELEWYKSKSLFVKDIPGETPKIWQQVASSKGEINSNYGWAIWSEDNYAQYDMCLAELGQNPDSRRGIMIYTRPSMQFDYNKDGMSDFMCTNTVQYLIRDKKVNAVVSMRSNDVVFGFRNDYAWQKYVLDKLVSDLNAGDSTRQYKAGSIIWNVGSLHVYSRHFYLVDHWWNTGETHIVKKDYKGEWK
>ID:YP_009619039.1 |[Shigella phage Sf21]||_Shigella_phage_Sf21_.gbk|dTMP thymidylate syn..|861|NC_042077(166002):140242-141102:-1 ^GeneID:40095642^ Shigella phage Sf21, complete genome.|neighbours:ID:YP_009619038.1(-1),ID:YP_009619040.1(-1)|neighbour_genes:hypothetical protein,hypothetical protein|
MKQYQFLIKDILENGYKTDDRTGTGTIALFGTKLRWDLTKGFPAVTTKKLAWKACIAELIWFLSGSTNVNDLRLIQHDSLIQGKTVWDENYENQAKDLGYHSGELGPIYGKQWRDFGGVDQIIEVIDRIKKLPNDRRQIVSAWNPAELKQMALPPCHMFYQFNVRNGYLDLQWYQRSVDVFLGLPFNIASYAALVHIVAKICNLIPGDLIFSGGNTHIYMNHVEQCKEILRREPMDLCELQLKFPDEFDEWDTESQVFWLSQFAKPHNFVLNDYVSHPPIKGKMAV
>ID:YP_009614882.1 |[Shigella phage Sf22]||_Shigella_phage_Sf22_.gbk|dTMP thymidylate syn..|861|NC_042039(166283):85873-86733:-1 ^GeneID:40091297^ Shigella phage Sf22, complete genome.|neighbours:ID:YP_009614881.1(-1),ID:YP_009614883.1(-1)|neighbour_genes:gp129,gp131|
MKQYQDLIKDIFENGYETDDRTGTGTIALFGTKLRWDLTKGFPAVTTKKLAWNACIAELIWFLSGSTNVNDLRLIQHDSLIQGKTVWDENYENQAKDLGYHSGELGPIYGKQWRDFGGVDQIVEVIDRIKKLPNDRRQIVSAWNPAELKYMALPPCHMFYQFNVRNGYLDLQWYQRSVDVFLGLPFNIASYAALTHIVAKMCNLIPGDLIFSGGNTHIYMNHVEQCKEILRREPMDLCELQLKFPDEFDEWDTESQVFWLSQFAKPHNFVLNNYESHPPIKGKMAV
>ID:YP_009614968.1 |[Shigella phage Sf22]||_Shigella_phage_Sf22_.gbk|dCMP hydroxymethylas..|741|NC_042039(166283):135922-136662:-1 ^GeneID:40091383^ Shigella phage Sf22, complete genome.|neighbours:ID:YP_009614967.1(-1),ID:YP_009614969.1(-1)|neighbour_genes:gp215,gp217|
MISDSMTVEEIRLHLGLALKEKDFVVDKTGVKTIEIIGASFVADEPFIFGALNDEYIQRELEWYKSKSLFVKDIPGETPKIWQQVASSKGEINSNYGWAIWSEDNYAQYDMCLAELGQNPDSRRGIMIYTRPSMQFDYNKDGMSDFMCTNTVQYLIRDKKVNAVVSMRSNDVVFGFRNDYAWQKYVLDKLVSDLNAGDSTRQYKAGSIIWNVGSLHVYSRHFYLVDHWWNTGETHIVKKDYNGEWK
>ID:ATE86490.1 |[Shigella phage Sf23]||_Shigella_phage_Sf23_.gbk|dTMP thymidylate syn..|861|MF158046(167678):63489-64349:-1 ^^ Shigella phage Sf23, complete genome.|neighbours:ID:ATE86489.1(-1),ID:ATE86491.1(-1)|neighbour_genes:hypothetical protein,hypothetical protein|
MKQYQDLIKDIFENGYETDDRTGTGTIALFGTKLRWDLTKGFPAVTTKKLAWNACIAELIWFLSGSTNVNDLRLIQHDSLIQGKTVWDENYENQAKDLGYHSGELGPIYGKQWRDFGGVDQIIEVIDRIKKLPNDRRQIVSAWNPAELKYMALPPCHMFYQFNVRNGYLDLQWYQRSVDVFLGLPFNIASYATLVHIVAKMCNLIPGDLIFSGGNTHIYMNHVEQCKEILCREPMDLCELQIKFPDEFDEWDTESQVFWLSQFAKPHNFVLNNYESHPPIKGKMAV
>ID:ATE86575.1 |[Shigella phage Sf23]||_Shigella_phage_Sf23_.gbk|dCMP hydroxymethylas..|741|MF158046(167678):113076-113816:-1 ^^ Shigella phage Sf23, complete genome.|neighbours:ID:ATE86574.1(-1),ID:ATE86576.1(-1)|neighbour_genes:putative glucosyltra..,hypothetical protein|
MISDSMTVEEIRLHLGLALKEKDFVVDKTGVKTIEIIGASFVADEPFIFGALNDEYIQRELEWYKSKSLFVKDIPGETPKIWQQVASSKGEINSNYGWAIWSEDNYAQYDMCLAELGQNPDSRRGIMIYTRPSMQFDYNKDGMSDFMCTNTVQYLIRDKKVNAVVSMRSNDVVFGFRNDYAWQKYVLDKLVSDLNAGDSTRQYKAGSIIWNVGSLHVYSRHFYLVDHWWNTGETHIVKKDYKGEWK
>ID:YP_009619162.1 |[Shigella phage Sf24]||_Shigella_phage_Sf24_.gbk|dTMP thymidylate syn..|861|NC_042078(168112):66195-67055:-1 ^GeneID:40095777^ Shigella phage Sf24, complete genome.|neighbours:ID:YP_009619161.1(-1),ID:YP_009619163.1(-1)|neighbour_genes:hypothetical protein,hypothetical protein|
MKQYQDLIKDIFENGYETDDRTGTGTIALFGTKLRWDLTKGFPAVTTKKLAWNACIAELLWFISGSTNVNDLRLRTHGSLIQGKTIWDDNYENQAKDLGYHSGELGPIYGKQWRDFGGVDQLVETIDRIKKLPTDRRQIVSAWNPAEINQMALPPCHMFYQFNVRNGYLDLQWYQRSVDVFLGLPFNIASYAALTHIVAKMCNLIPGDLIFSGGNTHIYMNHTAQCKEILRREPKELCELKIDWPIEFGNCDTETQLYWLTEYMKPKDFILENYESHPVIKGKMAI
>ID:YP_009619251.1 |[Shigella phage Sf24]||_Shigella_phage_Sf24_.gbk|dCMP hydroxymethylas..|741|NC_042078(168112):118856-119596:-1 ^GeneID:40095866^ Shigella phage Sf24, complete genome.|neighbours:ID:YP_009619250.1(-1),ID:YP_009619252.1(-1)|neighbour_genes:beta glucosyltransfe..,hypothetical protein|
MINDYMTVGEIRLHLGLALKEKDFVVDKTGVKTIEIIGASFVADEPFIFGALNDEYIQRELEWYKSKSLFVKDIPGETPKIWQQVASSKGEINSNYGWAIWSEDNYAQYDMCLAELGQNPDSRRGIMIYTRPSMQFDYNKDGMSDFMCTNTVQYLIRDKKVNAVVSMRSNDVVFGFRNDYAWQKYVLDKLVSDLNAGDSTRQYKAGSIIWNVGSLHVYSRHFYLVDHWWNTGETHIVKKDYKGEWK
>ID:AUV63366.1 |[Shigella phage Sf25]||_Shigella_phage_Sf25_.gbk|dTMP thymidylate syn..|861|MF327009(168573):67606-68466:-1 ^^ Shigella phage Sf25, complete genome.|neighbours:ID:AUV63365.1(-1),ID:AUV63367.1(-1)|neighbour_genes:hypothetical protein,hypothetical protein|
MKQYQDLIKDIFENGYETDDRTGTGTIALFGTKLRWDLTKGFPAVTTKKLAWNACIAELLWFISGSTNVNDLRLLTHGSLIQGKTIWDDNYENQAKDLGYHSGELGPIYGKQWRDFGGVDQLVETIDRIKKLPTDRRQIVSAWNPAEINQMALPPCHMFYQFNVRNGYLDLQWYQRSVDVFLGLPFNIASYAALTHIVAKMCNLIPGDLIFSGGNTHIYMNHTEQCKEILRREPKELCELKIDWPIEFGNCDTETQLYWLTEYMKPKDFILENYESHPAIKGKMAI
>ID:AUV63453.1 |[Shigella phage Sf25]||_Shigella_phage_Sf25_.gbk|dCMP hydroxymethylas..|855|MF327009(168573):118527-119381:-1 ^^ Shigella phage Sf25, complete genome.|neighbours:ID:AUV63452.1(-1),ID:AUV63454.1(-1)|neighbour_genes:hypothetical protein,superinfection exclu..|
MISDFMTVEEIRLHLGLALKEKDFVVDKTGVKTIEIIGASFVADEPFIFGALNDEYIQRELEWYKSQSLFVKDIPGETPKIWQQVASSKGEINSNYGWAIWSEDNYAQYDMCLAELGQNPDSRRGIMIYTRPSMQFDYNKDGMSDFMCTNTVQYLIRDKKVNAVVSMTRPSMQFDYNKDGMSDFMCTNTVQYLIRDKKVNAVVSMRSNDVVFGFRNDYAWQKYVLDKLVSDLNAGDSTRQYKAGSIIWNVGSLHVYSRHFYLVDHWWNTGETHIVKKDYNGEWK
>ID:YP_004414945.1 |[Shigella phage Shfl2]||_Shigella_phage_Shfl2_.gbk|putative dCMP hydrox..|741|NC_015457(165919):23532-24272:-1 ^GeneID:10498808^ Shigella phage Shfl2, complete genome.|neighbours:ID:YP_004414944.1(-1),ID:YP_004414946.1(-1)|neighbour_genes:hypothetical protein,putative immunity to..|
MINDYMTVEEIRLDLGLALKEKDFVIDKTGVKTIEIIGASFVADEPFIFGALNDEYIQRELEWYKSQSLFVKDIPGETPKIWQQVASSKGEINSNYGWAIWSEDNYAQYDMCLAELGQNPDSRRGIMIYTRPSMQFDYNKDGMSDFMCTNTVQYLIRDKKINAVVNMRSNDVVFGFRNDYAWQKYVLDKLVSDLNAGDSTRQYKAGSIIWNVGSLHVYSRHFYLVDHWWKTGETHIAKKDYNGEWK
>ID:YP_004415125.1 |[Shigella phage Shfl2]||_Shigella_phage_Shfl2_.gbk|putative thymidylate..|861|NC_015457(165919):139573-140433:-1 ^GeneID:10498988^ Shigella phage Shfl2, complete genome.|neighbours:ID:YP_004415124.1(-1),ID:YP_004415126.1(-1)|neighbour_genes:hypothetical protein,hypothetical protein|
MKQYQDLIKDIFENGYETDDRTGTGTIALFGTKLRWDLTKGFPAVTTKKLAWNACISELLWFLSGSTNVNDLRQRTHGSLIAGKTIWDENYENQAKDLGYHSGELGPIYGKQWRDFGGVDQIVEVVNRIKTFPNDRRQIVSAWNPVELKQMALPPCHMFYQFNVRNGYLDLQWYQRSVDVFLGLPFNIASYAALLHIVADMCELVPGDLVFSGGNTHIYSNHIEQCKEILNRTPMDLCKLSINWPNGFSQCDTETQMYWLTEYMTARDFVLKDYQSHGVLKGKMAV
>ID:YP_009110863.1 |[Shigella phage pSs-1]||_Shigella_phage_pSs-1_.gbk|gp56|741|NC_025829(164999):28162-28902:-1 ^GeneID:22475129^ Shigella phage pSs-1, complete genome.|neighbours:ID:YP_009110862.1(-1),ID:YP_009110864.1(-1)|neighbour_genes:gp55,gp57|
MISDSMTVEEIRLHLGLALKEKDFVVDKTGVKTIEIIGASFVADEPFIFGALNDEYIQRELEWYKSKSLFVKDIPGETPKIWQQVASSKGEINSNYGWAIWSEDNYAQYDMCLAELGQNPDSRRGIMIYTRPSMQFDYNKDGMSDFMCTNTVQYLIRDKKVNAVVSMRSNDVVFGFRNDYAWQKYVLDKLVSDLNAGDSTRQYKAGSIIWNVGSLHVYSRHFYLVDHWWNTGETHIVKKDYNGEWK
>ID:YP_009111048.1 |[Shigella phage pSs-1]||_Shigella_phage_pSs-1_.gbk|hypothetical protein|861|NC_025829(164999):145382-146242:-1 ^GeneID:22475314^ Shigella phage pSs-1, complete genome.|neighbours:ID:YP_009111047.1(-1),ID:YP_009111049.1(-1)|neighbour_genes:hypothetical protein,hypothetical protein|
MKQYQFLIKDILENGYETDDRTGTGTIALFGTKLRWDLTKGFPAVTTKKLAWKACIAELIWFLSGSTNVNDLRLIQHDSLIQGKTVWDENYENQAKDLGYHSGELGPIYGKQWRDFGGVDQIIEVVDRIKKLPNDRRQIVSAWNPAELKQMALPPCHMFYQFNVRNGYLDLQWYQRSVDVFLGLPFNIASYATLVHIVAKMCNLIPGDLIFSGGNTHIYMNHVEQCKEILRREPMDLCELQLKFPDEFDEWNTESQVFWLSQFAKPHDFVLNNYVSHPPIKGKMAV
>ID:NP_899279.1 |[Vibrio phage KVP40]||_Vibrio_phage_KVP40_.gbk|td|903|NC_005083(244834):18183-19085:1 ^GeneID:2545999^ Vibrio phage KVP40, complete genome.|neighbours:ID:NP_899278.1(1),ID:NP_899280.1(1)|neighbour_genes:hypothetical protein,hypothetical protein|
MMKNYLQLCTEILNEGDFLENRTGTNTVSVISRELRWDLSKGFPLLTTKKMATKAIFGELLWFLSGSGLISDLRKYTELSDEDFCIWQQNLDELNERAKKAGIVRNEDDLGYVYGKVWRKRLSVTADKEVTEFDQIHQLLCDIAAVKEDPTQSAQRRMIVEAWDPYFHTESNSVDVALPPCHYGFQVFVRNGKISLKWNQRSVDTFLGLPFNIASYALLVHILAQLTGLKVGELIFSGGDVHIYEDHIVQVLKQLRRTPRELPQIQLPEFDTLSQLLTKRASDFVVYDYDPYPALKGKMS
>ID:YP_009006325.1 |[Vibrio phage VH7D]||_Vibrio_phage_VH7D_.gbk|thymidylate synthase|900|NC_023568(246964):197588-198487:1 ^GeneID:18499957^ Vibrio phage VH7D, complete genome.|neighbours:ID:YP_009006324.1(1),ID:YP_009006326.1(1)|neighbour_genes:hypothetical protein,hypothetical protein|
MKNYLELCKDILENGDFLENRTGTNTVSVVSRELRWDLEKGFPLLTTKKMATRAIFGELLWFLSGSGSISELRKYTELSDEDFCIWQQNLDELNERAKEAGIVRNEDDLGYVYGKVWRKRLSVNAEREIVEFDQIHQLLCDIAAVNEDPTQSAQRRMLVEAWDPYFHTESNSVDVALPPCHYGFQVFVRNGKISLKWNQRSVDTFLGLPFNIASYALLVHILAKLTGLGVGELIFSGGDVHIYEDHLIQVMKQMRRTPRALPQIELPEFETLSQLLTKRASDFRVYDYDPYPTLKGKMS
>ID:QBX06058.1 |[Vibrio phage ValB1 HC]||_Vibrio_phage_ValB1_HC_.gbk|thymidylate synthase|900|MK568540(247619):62112-63011:-1 ^^ Vibrio phage ValB1 HC, complete genome.|neighbours:ID:QBX06057.1(-1),ID:QBX06059.1(-1)|neighbour_genes:hypothetical protein,hypothetical protein|
MKNYLELCKDILENGDFLENRTGTNTVSVVSRELRWDLEKGFPLLTTKKMATRAIFGELLWFLSGSGSISELRKYTELSDEDFCIWQQNLDELNERAKEAGIVRNEDDLGYVYGKVWRKRLSVNAEREIVEFDQIHQLLCDIAAVNEDPTQSAQRRMLVEAWDPYFHTESNSVDVALPPCHYGFQVFVRNGKISLKWNQRSVDTFLGLPFNIASYALLVHILAKLTGLGVGELIFSGGDVHIYEDHLIQVMKQMRRTPRALPQIELPEFETLSQLLTKRASDFRVYDYDPYPTLKGKMS
>ID:YP_009201333.1 |[Vibrio phage ValKK3]||_Vibrio_phage_ValKK3_.gbk|thymidylate synthase|900|NC_028829(248088):114499-115398:-1 ^GeneID:26628556^ Vibrio phage ValKK3, complete genome.|neighbours:ID:YP_009201332.1(-1),ID:YP_009201334.1(-1)|neighbour_genes:hypothetical protein,hypothetical protein|
MKNYLELCKDILENGDFLENRTGTNTVSVVSRELRWDLEKGFPLLTTKKMATRAIFGELLWFLSGSGSISELRKYTELSDEDFCIWQQNLDELNERAKEAGIVRNEDDLGYVYGKVWRKRLSVNAEREIVEFDQIHQLLCDIAAVNEDPTQSAQRRMLVEAWDPYFHTESNSVDVALPPCHYGFQVFVRNGKISLKWNQRSVDTFLGLPFNIASYALLVHILARLTGLGVGELIFSGGDVHIYEDHLIQVMKQMRRTPRALPQIELPEFETLSQLLTKRASDFRVYDYDPYPTLKGKMS
>ID:YP_008125230.2 |[Vibrio phage nt-1]||_Vibrio_phage_nt-1_.gbk|td|900|NC_021529(247511):182887-183786:1 ^GeneID:15926532^ Vibrio phage nt-1, complete genome.|neighbours:ID:YP_008125229.1(1),ID:YP_008125231.1(1)|neighbour_genes:hypothetical protein,hypothetical protein|
MNNYLQLCTEILNEGDLLENRTGTKTLSVISRDLRWDLSKGFPLLTTKKMATKAIFGELLWFLSGSGLISDLRKYTELSDDDFCIWQQNLDELNERAKKAGIVRNEDDLGYVYGKVWRKRLSVTADKEVTEFDQIHQLLCDIAAVKEDPTQGAQRRMLVEAWDPYFHTESNSLDVALPPCHYGFQVFVRNGKISLKWQQRSVDTFLGLPFNIASYALLVHILAQLTGLKVGELIFSGGDVHLYEDHVIQVLQQIRREPRKLPQIELPEFDTLSQLLTKRASDFVIYDYDPYPALKGKMS
>ID:ALP47026.1 |[Vibrio phage phi-Grn1]||_Vibrio_phage_phi-Grn1_.gbk|thymidylate synthase|900|KT919972(248605):126179-127078:1 ^^ Vibrio phage phi-Grn1, complete genome.|neighbours:ID:ALP47300.1(1),ID:ALP47307.1(1)|neighbour_genes:hypothetical protein,hypothetical protein|
MKNYLELCKDILENGDFLENRTGTNTVSVVSRELRWDLEKGFPLLTTKKMATRAIFGELLWFLSGSGSISELRKYTELSDEDFCIWQQNLDELNERAKEAGIVRNEDDLGYVYGKVWRKRLSVNAEREIVEFDQIHQLLCDIAAVNEDPTQSAQRRMLVEAWDPYFHTESNSVDVALPPCHYGFQVFVRNGKISLKWNQRSVDTFLGLPFNIASYALLVHILAKLTGLGVGELIFSGGDVHIYEDHLIQVMKQMRRTPRALPQIELPEFETLSQLLTKRASDFRVYDYDPYPTLKGKMS
>ID:ALP47405.1 |[Vibrio phage phi-ST2]||_Vibrio_phage_phi-ST2_.gbk|thymidylate synthase|900|KT919973(250485):185703-186602:1 ^^ Vibrio phage phi-ST2, complete genome.|neighbours:ID:ALP47679.1(1),ID:ALP47686.1(1)|neighbour_genes:hypothetical protein,hypothetical protein|
MKNYLELCKDILENGDFLENRTGTNTVSVVSRELRWDLEKGFPLLTTKKMATRAIFGELLWFLSGSGSISELRKYTELSDEDFCIWQQNLDELNERAKEAGIVRNEDDLGYVYGKVWRKRLSVNAEREIVEFDQIHQLLCDIAAVNEDPTQSAQRRMLVEAWDPYFHTESNSVDVALPPCHYGFQVFVRNGKISLKWNQRSVDTFLGLPFNIASYALLVHILAKLTGLGVGELIFSGGDVHIYEDHLIQVMKQMRRTPRALPQIELPEFETLSQLLTKRASDFRVYDYDPYPTLKGKMS
>ID:ALY07135.1 |[Vibrio phage vB_VmeM-32]||_Vibrio_phage_vB_VmeM-32_.gbk|putative thymidylate..|1224|KU160494(199912):112008-113231:1 ^^ Vibrio phage vB_VmeM-32, complete genome.|neighbours:ID:ALY07134.1(1),ID:ALY07136.1(1)|neighbour_genes:hypothetical protein,hypothetical protein|
MEQFSKLMQDIIDNGVDKTDRTRVGTRGVIGRMIRYDLSKGFPIGTQKFVPFESVKAELLWFISGSSDRRDLQKLQHGTFSDDRFDIWQGNCLDAKEKNPELFTGYNVGEMYGSRWRKLTTPYYDKNSNHFSVDVDDSEYSLVTDEFIEAVKSIYNLFDKPDLIMVLYIQTLIKARIYDYKLHNEWFDFDVFKIDVKSCKGLFDWYYNDNEKKFHLVPLFDERKTHIGPKTAFVGTHSDMKHNKTVDQLANVIDNIKKTKIEPNFAESRRLIIDAWNPNHNMDAVLAICHPWVQFFVENNKLSCMFTMRSNDVFLGKYFNVASYALLTHIIADICDLDVGELIYSGGDVHLYSNHINPANDVIYSPAYELPKLKINRKLTSIDDLKMSDFELVDYKHGKKVSAKMAV
>ID:AFN37265.1 |[Vibriophage phi-pp2]||_Vibriophage_phi-pp2_.gbk|td|900|JN849462(246421):18182-19081:1 ^^ Vibriophage phi-pp2, complete genome.|neighbours:ID:AFN37264.1(1),ID:AFN37266.1(1)|neighbour_genes:hypothetical protein,hypothetical protein|
MKNYLQLCTEILNEGDFLENRTGTNTVSVISRELRWDLSKGFPLLTTKKMATKAIFGELLWFLSGSGLISDLRKYTELSDEDFCIWQQNLDELNERAKKAGIVRNEDDLGYVYGKVWRKRLSVTADKEVTEFDQIHQLLCDIAAVKEDPTQSAQRRMIVEAWDPYFHTESNSVDVALPPCHYGFQVFVRNGKISLKWNQRSVDTFLGLPFNIASYALLVHILAQLTGLKVGELIFSGGDVHIYEDHIVQVLKQLRRTPRELPQIQLPEFDTLSQLLTKRASDFVVYDYDPYPALKGKMS
>ID:YP_009153644.1 |[Yersinia phage PST]||_Yersinia_phage_PST_.gbk|dCMP hydroxymethylas..|741|NC_027404(167785):22618-23358:-1 ^GeneID:24677454^ Yersinia phage PST, complete genome.|neighbours:ID:YP_009153643.1(-1),ID:YP_009153645.1(-1)|neighbour_genes:beta-glucosyl-HMC-al..,hypothetical protein|
MISDSMTVEEIRLHLGLALKEKDFVVDKTGVKTIEIIGASFVADEPFIFGALNDEYIQRELEWYKSKSLFVKDIPGETPKIWQQVASSKGEINSNYGWAIWSEDNYAQYDMCLAELGQNPDSRRGIMIYTRPSMQFDYNKDGMSDFMCTNTVQYLIRDKKINAVVNMRSNDVVFGFRNDYAWQKYVLDKLVSDLNAGDSTRQYKAGSIIWNVGSLHVYSRHFYLVDHWWNTGETHIVKKDYNGEWK
>ID:YP_009153833.1 |[Yersinia phage PST]||_Yersinia_phage_PST_.gbk|td-A|552|NC_027404(167785):141771-142322:-1 ^GeneID:24677408^ Yersinia phage PST, complete genome.|neighbours:ID:YP_009153832.1(-1),ID:YP_009153834.1(-1)|neighbour_genes:I-TevI,hypothetical protein|
MKQYQDLIKDIFENGYETDDRTGTGTIALFGTKLRWDLSKGFPAVTTKKLAWKACIAELLWFLSGSTNVNDLRLIQHDSLIQGKTVWDENYENQAKDLGYHSGELGPIYGKQWRDFGGVDQIVEVIDRIKKLPNDRRQIVSAWNPAELKYMALPPCHMFYQFNVRNGYLDLQWYQRSVDVFLG
>ID:VEV89659.1 |[Yersinia phage fPS-2]||_Yersinia_phage_fPS-2_.gbk|g043c|741|LR215722(169060):24358-25098:-1 ^^ Yersinia phage fPS-2 genome assembly, chromosome: I.|neighbours:ID:VEV89658.1(-1),ID:VEV89660.1(-1)|neighbour_genes:g042c,g044c|
MINDYMTVEEIRLHLGLALKEKDFVVDKTGVKTIEIIGASFVADEPFIFGALNDEYIQRELEWYKSKSLFVKDIPGETPKIWQQVASSKGEINSNYGWAIWSEDNYAQYDMCLAELGQNPDSRRGIMIYTRPSMQFDYNKDGMSDFMCTNTVQYLIRDKKVNAVVSMRSNDCWAGYRNDYAWQKYVLDKLVSDLNAGDPSRQYKAGSIIWNVGSLHVYENQFYLVDHWWNTGETHIAKKDYTGKWK
>ID:VEV89846.1 |[Yersinia phage fPS-2]||_Yersinia_phage_fPS-2_.gbk|g230c|552|LR215722(169060):144547-145098:-1 ^^ Yersinia phage fPS-2 genome assembly, chromosome: I.|neighbours:ID:VEV89845.1(-1),ID:VEV89847.1(-1)|neighbour_genes:g229c,g231c|
MKQYQFLIKDILENGYETDDRTGTGTIALFGTKLRWDLTKGFPAVTTKKLAWNACIAELLWFISGSTNVNDLRLRTHGSLIQGKTIWDDNYENQAKDLGYHSGELGPIYGKQWRDFGGVDQLVETIDRIKKLPTDRRQIVSAWNPAEIKQMALPPCHMFYQFNVRNGYLDLQWYQRSVDVFLG
>ID:YP_009149285.1 |[Yersinia phage phiD1]||_Yersinia_phage_phiD1_.gbk|g046|741|NC_027353(167063):24069-24809:-1 ^GeneID:24635482^ Yersinia phage phiD1 complete genome.|neighbours:ID:YP_009149284.1(-1),ID:YP_009149286.1(-1)|neighbour_genes:g045,g047|
MISDSMTVEEIRLHLGLALKEKDFVVDKTGVKTIEIIGASFVADEPFIFGALNDEYIQRELEWYKSKSLFVKDIPGETPKIWQQVASSKGEINSNYGWAIWSEDNYAQYDMCLAELGQNPDSRRGIMIYTRPSMQFDYNKDGMSDFMCTNTVQYLIRDKKVNAVVSMRSNDVVFGFRNDYAWQKYVLDKLVSDLNAGDSTRQYKAGSIIWNVGSLHVYSRHFYLVDHWWNTGETHIVKKDYKGEWK
>ID:YP_009149477.1 |[Yersinia phage phiD1]||_Yersinia_phage_phiD1_.gbk|g238|507|NC_027353(167063):142187-142693:-1 ^GeneID:24635674^ Yersinia phage phiD1 complete genome.|neighbours:ID:YP_009149476.1(-1),ID:YP_009149478.1(-1)|neighbour_genes:g237,g239|
MDQLVETIDRIKKLPTDRRQIVSAWNPAEINQMALPPCHMFYQFNVRNGYLDLQWYQRSVDVFLGLPFNIASYAALTHIVAKMCNLIPGDLIFSGGNTHIYMNHTEQCKEILRREPKELCELKIDWPIEFGNCDTETQLYWLTEYMKPKDFILENYESHPAIKGKMAI
