# Supplementary material for: Influence of Non-canonical DNA Bases on the Genomic Diversity of Tevenvirinae
Source: Front Microbiol. 2021 Apr 6;12:632686. doi: 10.3389/fmicb.2021.632686 (PMC8056088; doi:10.3389/fmicb.2021.632686)
Supplement: Supplementary Data Sheet 1 — Clustering results (folders “first clusterisation,” “second clusterisation,” and “third clusterisation”): the number of pan-genome components in the individual genome (files “pan genome components of genomes”), the total number of all clusters and components of the pan-genome (files “pan genome components”), a list of clusters of the core genome (files “core list”), a list of clusters of the softcore genome (files “softcore list”). Clusters of the softcore genome (folders “softcore clusters”) are presented in the files which show regions in genomes, protein sequences, names of viruses which have these proteins A description of softcore clusters is also supplied (file “Softcore clusters description”). [file Data_Sheet_1.ZIP › Data sheet 1/first clusterisation/softcore_clusters/19911_43.faa]

>ID:YP_004300660.1 |[Acinetobacter virus 133]|Acj133|_Acinetobacter_phage_133_.gbk|43B|1179|NC_015250(159801):37974-39152:-1 ^GeneID:10323066^ Acinetobacter phage 133, complete genome.|neighbours:ID:YP_004300659.1(-1),ID:YP_004300661.1(-1)|neighbour_genes:imm,hypothetical protein|
MELNYGIKFNEDEIAYLETCTDEELKRILAECNGYEIKCDTNQQNRKILLNSLYGALGNIHFRMYDLRNATAITTFGRVAIQWIARKVNEYLNQLCGTTNFEYVFYCDTDSIYVNVELLINKLGMDKFDTTTKLVDFLDKFGKNNMEPVIDKGYRELCEYMNNREHLMFMDREAIACPPIGSHGLGGFWTAKKRYALCVWDMEGVRFVEPKLKIMGLETQKSSTPKSVQKALKESIRLMLIEGESSLHEYFLKYEKEYRQLNYKTIASVSSANNIAKYSDSKGLPIKGCPGHIKAVLAYHRIADGFPGMVRIREGEKVMILPLQPGNMFDSESIAWPSGTELPREIRQDVIDAIDYPALFTKSFIKPLQALCTACDIHYEHRASLADMFDFF
>ID:YP_004300669.1 |[Acinetobacter virus 133]|Acj133|_Acinetobacter_phage_133_.gbk|43A|1521|NC_015250(159801):42070-43590:-1 ^GeneID:10323075^ Acinetobacter phage 133, complete genome.|neighbours:ID:YP_004300668.1(-1),ID:YP_004300670.1(-1)|neighbour_genes:hypothetical protein,regA|
MKPEFYINVDINRGEILERYIDVDGQDQIRSVNYGPTMFVHTQDESEYKDIYGKYAKPRKFDGISSCRQWMRETKGIVEIMGMDDFRLAYISDIYKDDVEFDKSKIRTVYFDIEVTGIDFPEPMLAVYEIDAITHYDSIDDAYYVFDLTHSTSATVDQWCAKIAAKAEAEGGDMVPQHILDRVVYMPFDNERELLLEYINLFEQKPPAVLTGWNCDKFDIPYVMNRIKNVLGQTFVKRMSPFGRVTSKVMRDKYDNEAELFTIAGINVLDYMDLYKKFGFTTQPSYSLDYISEAETDVSKLEYDGPINKLRETNHQRYISYNIIDVYCVQMIDKKRGFIDLSLALAYYAKINIGSVLSPVKTWDAILFNSLKETKVVLPESQSHIKQKFPGAFVKEIPPSLQKYVMSFDLTSLYPSIIRQVNISPETIRGMFSPGTQEQYIDKTAPRPSSEFSCAPNGMMYDKVLEGIIPIETTKMFVQRKEWKKKMITAEQNAEVIKSILARRKK
>ID:AWY10339.1 |[Acinetobacter phage AM101]||_Acinetobacter_phage_AM101_.gbk|split DNA polymerase|1509|MH165274(166487):119292-120800:1 ^^ Acinetobacter phage AM101, complete genome.|neighbours:ID:AWY10338.1(1),ID:AWY10340.1(1)|neighbour_genes:hypothetical protein,hypothetical protein|
MDNFYLVVEQSGDLIQERYVENGVEKVREIPYEPTLFIHAKEGVESKYKDIYGKPCIPKRFSSIREAKDWMQKTRGIVEILGMDDFKLAYISDVYGKKDITYNRNAIRVANCDIEVTAGEFPNPTFAKYEIDAITHYDSIDDKYYVFDLLNSQRGRVSKWDPVLAGKSIDEGGDEVPQHILDKVVYMPFETEKEMLLEYIRLWEEKTPVIFTGWNVEGFDIPYIVNRIKNVLGVSNMKRLSPFGKVTSKVIQNMYGDKEIFNISGIMILDYMDLYKKFAFTSQPSYKLDYIAEYEAGINKLEYDGPIDKLRESNHQRYISYNIVDVYCVQAIDAKRGFINLSISMGYYARMNIATVMSPVKTWDAIIFNSLKAEHLVLPEAKPNVRQPYEGAYVKNPVPGAYKYVLSFDVTSLYPSIIRQVNISPETIAGQFAPPKLSDFINKIAPSPSNEFSCSPSGMMYSKTKQGIIPQEITKVFFQRKEWKKKMMAAKRNAEVIKKLMK
>ID:AWY10345.1 |[Acinetobacter phage AM101]||_Acinetobacter_phage_AM101_.gbk|split DNA polymerase|1173|MH165274(166487):123800-124972:1 ^^ Acinetobacter phage AM101, complete genome.|neighbours:ID:AWY10344.1(-1),ID:AWY10346.1(1)|neighbour_genes:mobile endonuclease,putative transcripti..|
MELDFGRDLTDEEVKYINNLSESEREEILTKCEDYITLCDTNQINRKLLINSLYGALGNIYFRFYDLRNAEAITIFGQLVLQWTERKINAYLNEMCGTTNHPYVIYGDTDSLYIELSPLIDKVGIEKFASTEKLVDFLDAVGSKKIEPVINAGFQELCEYLNNYEQLMFMDREAIACPPLGSNGIGGFWRAKKRYALNVYDMEGTRFKEPYLKIMGMETQQSSTPKAVKDALLESIRIMLQEGEKPLQDYFKKFENEFRNLDYKVIAGVRTANNIAKYDDNGFPGLKCPSHIRGVLTYRRAIKAFDNLPDISEGDKVMILPLKPGNPFGDKVIAWPSGNELPKEIREDVLKHVDVMSLFTKTYKKPLEGMCESAGMQAEKRSSLEDLFDF
>ID:YP_004009450.1 |[Acinetobacter phage Ac42]|Ac42|_Acinetobacter_phage_Ac42_.gbk|43B|1176|NC_014660(167716):46836-48011:-1 ^GeneID:9925715^ Acinetobacter phage Ac42, complete genome.|neighbours:ID:YP_004009449.1(-1),ID:YP_004009451.1(-1)|neighbour_genes:hypothetical protein,hypothetical protein|
MKLDFSKPFGDEELAYLKSLPQDKLKAALAECNDYVMICDTNQINRKLLINSLYGALGNIYFRFYDLRNASAITLFGQLAIQWIERKVNEYLNVVCKTNNVAYVIAGDTDSIYVCVDNVVALIPEGTFKTTDEKVTFLSRFGKEKMEPAIDKAYRELCEYMNNREHLMFMDREAISCPPLNSKGIGGFWKAKKRYALCVWDMEEVRFKTPKLKIMGMETQQTSTPKAVQDALEESIRLMLQEGEEALQEHYKKFEAEYRELDYKVIAQVKTANNVQKYNDGKGFPASKCPYHVRGVLTYNRATDGYDGILPIMEGEKVMVLPLKEGNIFQDKCIAWPSGTELPKEIRDDVLASIDYGELFVKSFADPLAGMCEASGLNYEHKADLADLFSF
>ID:YP_004009458.1 |[Acinetobacter phage Ac42]|Ac42|_Acinetobacter_phage_Ac42_.gbk|43A|1509|NC_014660(167716):50520-52028:-1 ^GeneID:9925723^ Acinetobacter phage Ac42, complete genome.|neighbours:ID:YP_004009457.1(-1),ID:YP_004009459.1(-1)|neighbour_genes:hypothetical protein,regA|
MNQEFYLNVELMRGEIAERYIDVDGNDKVRFVPYSPTMFVHTDRETKYKDIYGKFCLPRKFDSIAECRDWKNKNSGLVEVLGMEDFRLAYISDMYKGDIEYNKKFIRVCNMDIEVTGAEFPDPRFAAYEIDAITHYDSIDDKFYVFDLLKSQYADVSRWDPKIAALTMEEGGDAVPQELLDKVVYMPFESERELLLEYINLWEEKPPAVFTGWNVEGFDIPYVINRIKNVLGPHHIKRLSPFGKINSKTINDNYGGEREIFSILGVTILDYLDLYKKFSFTGQPTYKLDFISEYETGLNKIPYDGPINKLRETNHQRYISYNIVDVYCVQLIDIKRGFINLALSMGYYAKMNIASVMSPIKTWDAIIFNSLKETNRVLPEMKSHVRVSYPGAYVKEPKPGAYNNVMSFDLTSLYPSIIRQVNISPETIVGQFKLAPIQDYINATAPRPSDEYSCSPNGWMFRKDFKGVVPEEVEKVFFQRKEWKGKMMKAKQNAELIKKLIK
>ID:YP_004009703.1 |[Acinetobacter phage Acj61]||_Acinetobacter_phage_Acj61_.gbk|43B|1173|NC_014661(164093):46930-48102:-1 ^GeneID:9925977^ Acinetobacter phage Acj61, complete genome.|neighbours:ID:YP_004009702.1(-1),ID:YP_004009704.1(-1)|neighbour_genes:hypothetical protein,hypothetical protein|
MNLDFGRDFTDEEIAYLQTLSDEEIEKLEQDCADFIMLCDTNQINRKLLINSLYGALGNIYFRFYDLRNAAAITTFGQMAIQWIERKVNEYLNKVCGTTGHAFVIAGDTDSIYVCVDKVIEKVGIERFKETNDLIEFLNQFGLKKMEPMIDTAYREMCEYMNNREHLMFMDREAISAPPLGSEGIGGFWKAKKRYALCVWDMEGTRFKTPYLKIMGMETQQSSTPKAVQDALVESIRRMLQEGEKSLQTYYKEFENEYRALDYKVIAKVSSANNIAKYDDNGFPGLKCPAHIRGVLTYKRAIKEIPGATDIQEGEKVMVLPLVPANPFGDKLIAWPSGTEIPTEIRQNVLRSVDYVSLFGKSFKTPLEGMCEAAGLQCEKKASLEDIFGF
>ID:YP_004009714.1 |[Acinetobacter phage Acj61]||_Acinetobacter_phage_Acj61_.gbk|43A|1509|NC_014661(164093):52090-53598:-1 ^GeneID:9925988^ Acinetobacter phage Acj61, complete genome.|neighbours:ID:YP_004009713.1(-1),ID:YP_004009715.1(-1)|neighbour_genes:hypothetical protein,hypothetical protein|
MKPFYLAVEQIGNNICERYINEFGEEVIRYVPYEPTLFIHAQDHVESKYKDIYGKPCLPKRFTCIKDAKDWMQKTRGIVDVLGMDDFKLAYIADTYKDVIEYNRKYVRVANMDIEVTAAEFPNPAEAMYEIDAITHYDSIDDKYYVFDLLNSVYGSVSKWDIKLAARPDSEGGDEVPQNLLDKVVYMPFDSEKELLMEYVNLWETKRPVIFTGWNVEGFDIPYVLNRLKRVLGNSAVNRMSPFGKVTSKVITNMYGDKEIFNIVGVTILDYMDLYKKFAFTNQPTYKLDFIAKYETGVGKLEYDGPINKLRERNHQRYISYNIMDVESVQAIDVKRGFINLSLSMGYYAKMAIGSVMSPIKTWDAILFNSLKSKHTILPEGKSHIRQGYPGAYVKEPKPGAYKYVMSFDLTSLYPSIIRQVNISPETIAGTFALSPLAEYINKTAPRPSEVYSCSPNGMMYTKDVQGVIPEEITKVFFQRKEWKNKMLPGKRNLEILKKLRK
>ID:YP_004010232.1 |[Acinetobacter phage Acj9]||_Acinetobacter_phage_Acj9_.gbk|43B|1173|NC_014663(169947):51410-52582:-1 ^GeneID:9926529^ Acinetobacter phage Acj9, complete genome.|neighbours:ID:YP_004010231.1(-1),ID:YP_004010233.1(-1)|neighbour_genes:hypothetical protein,hypothetical protein|
MQLDFSRDFNQEELVYISTLTNEELEILIKQGEGFETLCDTNQINRKLLINSLYGALGNIYFRFYDLRNAEAITIFGQMVLQWQERKINAYLNQLCGTENHAYVIYGDTDSLYIEVTPLMEKVGLGRFKTTNELVDFLDAVASKKIEPVINAGFTEMAEYLNNYEQLMFMDREAIACPPVGSDGIGGFWRAKKRYALNVWDMEGVRFDKPYLKIMGMETQQSSTPKAVKDALLESIRRMLQEGEKSLQEYYKKFEREYRELDYKVIAKVSSANNVSKYDDNGFPGLKCPMHIRGVLTYNRAKAKFADLPDIAEGDKVMVLPLKDGNPFGDKCIAWPSGSDLPKALRDVVLKHINTDELFDKSYRKPLDGMTQSAGLQYEKRATLLDFFDM
>ID:YP_004010239.1 |[Acinetobacter phage Acj9]||_Acinetobacter_phage_Acj9_.gbk|43A|1509|NC_014663(169947):55000-56508:-1 ^GeneID:9926536^ Acinetobacter phage Acj9, complete genome.|neighbours:ID:YP_004010238.1(-1),ID:YP_004010240.1(-1)|neighbour_genes:hypothetical protein,hypothetical protein|
MNNFYLVVEQSGDMIQERFIENGIEGIREIPYEPTLFIHGKEGTVSKHKDIYGKPCIPKPFTSIRAAKEWVQKTRGIVEILGMDDFKLAYLSDAYGTKEIKYDRNLIRVANCDIEVTAPVFPDPTLAKFEIDAITHYDSIDDKYYVFDLLNSASGRVSKWCPKLAVLPESEGGDAVPQKLVDKVVYMPFETEKELLLEYIRLWEEKPPVVFTGWNVEGFDIPYILNRIKNVLGVSNMKRVSPFGRVSSKVIQNMYGDKEIFKISGVEILDYLDLYKKFAFTTQPTYKLDFIAEYETGMNKLAYDGPINKLRGLSHQRYISYNIVDVYCVQLIDLKRGFINLSISMAYYAKMNITSVMSPVKTWDAIIFNSLKPQHMVLPEGKANIRQGYEGAYVKEPRPGAYRFVLSFDVTSLYPSIIRQVNISPETIAGQFSPAALKDYINKVAERPDEFSCSPSGMMYTKTKQGIIPQEITKVFFQRKDWKNKMMAAKRNVEVLKKHLIK
>ID:AXY82807.1 |[Acinetobacter phage KARL-1]||_Acinetobacter_phage_KARL-1_.gbk|split DNA polymerase|1509|MH713599(166560):134427-135935:1 ^^ Acinetobacter phage KARL-1, complete genome.|neighbours:ID:AXY82806.1(1),ID:AXY82808.1(1)|neighbour_genes:hypothetical protein,hypothetical protein|
MDNFYLVVEQSGDLIQERYVENGVEKVREIPYEPTLFIHAKEGVESKYKDIYGKPCIPKRFSSIREAKDWMQKTRGIVEILGMDDFKLAYISDVYGKKDITYSRNAIRVANCDIEVTAGEFPNPTFAKYEIDAITHYDSIDDKYYVFDLLNSQRGRVSKWDPVLAGKSIDEGGDEVPQHILDKVVYMPFETEKEMLLEYIRLWEEKTPVIFTGWNVEGFDIPYIVNRIKNVLGVSNMKRLSPFGKVTSKVIQNMYGDKEIFSISGIMILDYMDLYKKFAFTSQPSYKLDYIAEYEAGINKLEYDGPIDKLRESNHQRYISYNIVDVYCVQAIDAKRGFINLSISMGYYARMNIATVMSPVKTWDAIIFNSLKAEHLVLPEAKPNVRQPYEGAYVKNPVPGAYKYVLSFDVTSLYPSIIRQVNISPETIAGQFAPPKLSDFINKIAPSPSNEFSCSPSGMMYLKTKQGIIPQEITKVFFQRKEWKKKMMAAKRNAEVIKKLMK
>ID:AXY82814.1 |[Acinetobacter phage KARL-1]||_Acinetobacter_phage_KARL-1_.gbk|split DNA polymerase|1173|MH713599(166560):137942-139114:1 ^^ Acinetobacter phage KARL-1, complete genome.|neighbours:ID:AXY82813.1(1),ID:AXY82815.1(1)|neighbour_genes:hypothetical protein,hypothetical protein|
MKLDFSRDLTESEIEYLKTLSQEELLELEHECENYIVLCDTNQINRKLLINSLYGALGNIYFRFYDLRNAEAITIFGQLVLQWTERKINAYLNEMCGTTNHPYVIYGDTDSLYIELSPLIDKVGIEKFASTEKLVDFLDAVGSKKIEPVINAGFQELCEYLNNYEQLMFMDREAIACPPLGSNGIGGFWRAKKRYALNVYDMEGTRFKEPYLKIMGMETQQSSTPKAVKDALLESIRIMLQEGEKPLQDYFKKFENEFRNLDYKVIAGVRTANNIAKYDDNGFPGLKCPSHIRGVLTYRRAIKAFDNLPDISEGDKVMILPLKPGNPFGDKVIAWPSGNELPKEIREDVLKHIDVMSLFTKTYKKPLEGMCESAGMQAEKRSSLEDLFDF
>ID:YP_006488867.1 |[Acinetobacter phage ZZ1]||_Acinetobacter_phage_ZZ1_.gbk|split DNA polymerase|1173|NC_018087(166687):43701-44873:-1 ^GeneID:13164953^ Acinetobacter phage ZZ1, complete genome.|neighbours:ID:YP_006488870.1(-1),ID:YP_006488866.1(-1)|neighbour_genes:hypothetical protein,hypothetical protein|
MVLDFSRDFTEEEIAYLQTLSQEELIALEDQCEDYITLCDTNQINRKLLINSLYGALGNIWFRFYDLRNAEAITIFGQLVLQWTERKINAYLNEMCGTTNHAYVIYGDTDSLYLELSPLIEKVGLDRFTTTEQLVDFLDAVASKKIEPVINAGFAEMCEYLNNYEQLMFMDREAIACPPLGSDGIGAFWTAKKRYALNVYDMEGVRFKEPYLKIMGLETQKSSTPKAVKDALYEAVRRMLQEGESSLQEYYKEFDAEFRKLDYKVVAKVSAANNIAKYDDKGFPGLKCPGHIRGVLAYKRAIKKFQGLPDIMEGEKVMVIPLKQGNPFGEKVMAWPSGNDLPKEIRDDVLRHIDTAEMFAKSFKKPLEAMSDAAGLKFEKRASLEDIFGF
>ID:YP_006488860.1 |[Acinetobacter phage ZZ1]||_Acinetobacter_phage_ZZ1_.gbk|split DNA polymerase|1509|NC_018087(166687):46790-48298:-1 ^GeneID:13164946^ Acinetobacter phage ZZ1, complete genome.|neighbours:ID:YP_006488861.1(-1),ID:YP_006488859.1(-1)|neighbour_genes:hypothetical protein,hypothetical protein|
MSNTFYLVVEQSGDLIQERYIEDGIEKRREVAYEPTLFIHAKEGTVTKHKDIYGKPCLPKEFTSIRAAKEWAQKTRGIVEILGMDDFKLAYISDTYNSDITYDRKAIRVANCDIEVTAPEFPEPAFAKYEIDAITHYDSIDDKYYVFDLLNSSDGRVEPWDRIKAALPESEGGDEVPQHILDKVVYFAFDTEHEMLQEYVRLWEEKPPVIFTGWNIEGFDIPYLLNRIKNVLGVSYMKKMSPFGRITSKTITNMYGDAEIFSISGVQILDYIDLYKKFSFTTQPTYKLDYIAEYEAKINKLAYDGPINKLRSTNHQRYISYNIVDVYCVQAIDMKRGFINLSISMGYYAKMNIQGVMSPVKTWDAIIFNSLKPDHLVLPETKSNVRQPYAGAFVKEPKPGAYKYVVSFDVTSLYPSIIRQVNISPETIAGQFAPAPLADYIGRIAKKPSDRYSCSPSGMMYDKTKQGVIPRETAKVFFQRKEWKKKMKTAERNAEIIKKLIK
>ID:AXF40657.1 |[Acinetobacter phage vB_ApiM_fHyAci03]||_Acinetobacter_phage_vB_ApiM_fHyAci03_.gbk|split DNA polymerase|1173|MH460829(165975):45681-46853:-1 ^^ Acinetobacter phage vB_ApiM_fHyAci03, complete genome.|neighbours:ID:AXF40656.1(-1),ID:AXF40658.1(-1)|neighbour_genes:hypothetical protein,hypothetical protein|
MKLDFSRDLTESEIEYLKTLSQEELLELEHECENYIVLCDTNQINRKLLINSLYGALGNIYFRFYDLRNAEAITIFGQLVLQWTERKINAYLNEMCGTTNHPYVIYGDTDSLYIELSPLIDKVGIEKFASTEKLVDFLDAVGSKKIEPVINAGFQELCEYLNNYEQLMFMDREAIACPPLGSNGIGGFWRAKKRYALNVYDMEGTRFKEPYLKIMGMETQQSSTPKAVKDALLESIRIMLQEGEKPLQDYFKKFENEFRNLDYKVIAGVRTANNIAKYDDNGFPGLKCPSHIRGVLTYRRAIKAFDNLPDISEGDKVMILPLKPGNPFGDKVIAWPSGNELPKEIREDVLKHIDVMSLFTKTYKKPLEGMCESAGMQAEKRSSLEDLFDF
>ID:AXF40664.1 |[Acinetobacter phage vB_ApiM_fHyAci03]||_Acinetobacter_phage_vB_ApiM_fHyAci03_.gbk|split DNA polymerase|1509|MH460829(165975):48860-50368:-1 ^^ Acinetobacter phage vB_ApiM_fHyAci03, complete genome.|neighbours:ID:AXF40663.1(-1),ID:AXF40665.1(-1)|neighbour_genes:hypothetical protein,hypothetical protein|
MDNFYLVVEQSGDLIQERYVENGVEKVREIPYEPTLFIHAKEGVESKYKDIYGKPCIPKRFSSIREAKDWMQKTRGIVEILGMDDFKLAYISDVYGKKDITYNRNAIRVANCDIEVTAGEFPNPTFAKYEIDAITHYDSIDDKYYVFDLLNSQRGRVSKWDPVLAGKSIDEGGDEVPQHILDKVVYMPFETEKEMLLEYIRLWEEKTPVIFTGWNVEGFDIPYIVNRIKNVLGVSNMKRLSPFGKVTSKVIQNMYGDKEIFNISGIMILDYMDLYKKFAFTSQPSYKLDYIAEYEAGINKLEYDGPIDKLRESNHQRYISYNIVDVYCVQAIDAKRGFINLSISMGYYARMNIATVMSPVKTWDAIIFNSLKAEHLVLPEAKPNVRQPYEGAYVKNPVPGAYKYVLSFDVTSLYPSIIRQVNISPETIAGQFAPPKLSDFINKIAPSPSNEFSCSPSGMMYSKTKQGIIPQEITKVFFQRKEWKKKMMAAKRNAEVIKKLMK
>ID:APU01412.1 |[Aeromonas phage 65.2]||_Aeromonas_phage_65.2_.gbk|DNA polymerase|1173|KY290955(236567):14220-15392:-1 ^SEED:fig|6666666.172300.peg.21^ Aeromonas phage 65.2, complete genome.|neighbours:ID:APU01411.1(-1),ID:APU01413.1(-1)|neighbour_genes:hypothetical protein,DNA polymerase|
MNLDYTDEQLESMTDSELEQLIVNCRKYEKVSNVNQQAKKVLINSLYGSLGHPVGRYYDLRMAESITMGGQLAIKWIARETNSYFDKLCGTNGHPYVIYCDTDSQYLCVDKFVQMMAEKKGIAVDDIPPIKWVDMLDKFAKERVEPYIDKSYQDLKNYMNYYDHKLFMDREVIATRGFWTKKKRYALSVWDNEGKRKLDKDGNVVPKLKIMGIETRRSSTPPHASVSLEKCIEIILTGKESELQEYVETVRDGYSKQDYRKIAQVSSVKSIDRSHENFVPVSGCPGHVKAAINHNRIAAALSAQGKHVDPIRQGEKIQFLMLKVPNVYHAETLAWPSGDKIPEEFGLDLKKDIDYVGMYCKSFQKPLDTICTAIGWKQEKTVSLEDLFDF
>ID:APU01413.1 |[Aeromonas phage 65.2]||_Aeromonas_phage_65.2_.gbk|DNA polymerase|1524|KY290955(236567):15395-16918:-1 ^SEED:fig|6666666.172300.peg.22^ Aeromonas phage 65.2, complete genome.|neighbours:ID:APU01412.1(-1),ID:APU01414.1(-1)|neighbour_genes:DNA polymerase,RegA|
MSFYTNVWMDGNTIYDRYFDENGSDKIRKVRYSPTLYRHVGNHIETKFKDIYDRKCLPKTLDSIGEARKWFKEMQSMDKEVLGMDNYTFQYISDTYGANAQYDYSMLDIMFFDIEVPTDGPFPDTTNCAYEIDTIQIYSTKMNKYFIWTTREWDPNKSILDKEVLDHVEYHKNGSEKEILIRFLQFFTENTPHYVSGWNSEGFDIPYIARRIKKILGDKFLSKLSPFGTVNEIITKDDNDDEVITYDITGVNCIDFMAAYKKFTFTTRPNYKLDTIAEAELGINKVEMTYRTYLDFXTKDPQTYIDYSIRDVEIIKNLEIRLSLIYLIASVSYYAGVNAADVFSPLKTWDAIIYNSLLAQGIIIPENKHAQRAKFAGAYVKDPIPGMYQWLLSFDLTSLYPHIIMGTNISPETLVDQIDIPRILVKDRMVPDIDGVGLVNGTYNVPHEGKYSFAANGVRYRTDMRGFLPIEVEKVFKQRKAAKTDEFRADALATRAAKILAMRHHKE
>ID:YP_004300860.1 |[Aeromonas virus 65]||_Aeromonas_phage_65_.gbk|43B|1173|NC_015251(235229):14223-15395:-1 ^GeneID:10323282^ Aeromonas phage 65, complete genome.|neighbours:ID:YP_004300859.1(-1),ID:YP_004300861.1(-1)|neighbour_genes:hypothetical protein,43A|
MNLDYTDEQLESMTDSELEQLIVNCRKYEKVSNVNQQAKKVLINSLYGSLGHPVGRYYDLRMAESITMGGQLAIKWIARETNSYFDKLCGTNGHPYVIYCDTDSQYLCVDKFVQMMAEKKGIAVDDIPPIKWVDMLDKFAKERVEPYIDKSYQDLKNYMNYYDHKLFMDREVIATRGFWTKKKRYALSVWDNEGKRKLDKDGNVVPKLKIMGIETRRSSTPPHASVSLEKCIEIILTGKESELQEYVETVRDGYSKQDYRKIAQVSSVKSIDRSHENFVPVSGCPGHVKAAINHNRIAAALSAQGKHVDPIRQGEKIQFLMLKVPNVYHAETLAWPSGDKIPEEFGLDLKKDIDYVGMYCKSFQKPLDTICTAIGWKQEKTVSLEDLFDF
>ID:YP_004300861.1 |[Aeromonas virus 65]||_Aeromonas_phage_65_.gbk|43A|1524|NC_015251(235229):15398-16921:-1 ^GeneID:10323283^ Aeromonas phage 65, complete genome.|neighbours:ID:YP_004300860.1(-1),ID:YP_004300862.1(-1)|neighbour_genes:43B,regA|
MSFYTNVWMDGNTIYDRYFDENGSDKIRKVRYSPTLYRHVGNHIETKFKDIYDRKCLPKTLDSIGEARKWFKEMQSMDKEVLGMDNYTFQYISDTYGANAQYDYSMLDIMFFDIEVPTDGPFPDTTNCAYEIDTIQIYSTKMNKYFIWTTREWDPNKSILDKEVLDHVEYHKNGSEKEILIRFLQFFTENTPHYVSGWNSEGFDIPYIARRIKKILGDKFLSKLSPFGTVNEIITKDDNDDEVITYDITGVNCIDFMAAYKKFTFTTRPNYKLDTIAEAELGINKVEMTYRTYLDFATKDPQTYIDYSIRDVEIIKNLEIRLSLIYLIASVSYYAGVNAADVFSPLKTWDAIIYNSLLAQGIIIPENKHAQRAKFAGAYVKDPIPGMYQWLLSFDLTSLYPHIIMGTNISPETLVDQIDIPRILVKDRMVPDIDGVGLVNGTYNVPHEGKYSFAANGVRYRTDMRGFLPIEVEKVFKQRKAAKTDEFRADALATRAAKILAMRHHKE
>ID:ATI17484.1 |[Aeromonas phage AS-szw]||_Aeromonas_phage_AS-szw_.gbk|core DNA polymerase ..|1521|MF498773(229957):158158-159678:1 ^^ Aeromonas phage AS-szw, complete genome.|neighbours:ID:ATI17483.1(1),ID:ATI17485.1(1)|neighbour_genes:translation represso..,core DNA polymerase ..|
MNFYTSVWLDGNTIYDRYFDDNGNDKIRKVRYEPTMYRHVGDHIDTPYRDIFGKRCLPKKLDSVSEARKWFKDMQSMGKDVLGMDNYTFQYISDTYGSNVYYDYTYLDIMFLDIEVPTDGPFPQAEETKYEIDTIQIYSTKSKKYYIWTIREWDACKSILDKKVLDDVEYVLCGSEKEILIKFMHFFCTNTPHYLSGWNSEFFDIPYIMGRIKKVLGEKFIHKLSPFGETTEITQKDDNDEDYTTYTIQGVNCVDFMAAYKKFTFTTRPNYKLDTIAEAELKTNKVEMTYKTYLMFAEKDPQTYIDYSIRDVEIIKRLEETLSLIFLIASVSYYASINAPDVFSPLKTWDAIIYNSLLANNVIIPENKHAQRSKFAGAYVKDPIPGLYEWLISFDLTSLYPHEIMGKNISPETLVDQVDFPRILVKDRMVPDIEGMGLVNKTFDVPHEGKYSVAPNGVRYRNDKRGFLPIEVEKVFVQRKQAKTEEFKADALATRAAAILAKRNDK
>ID:ATI17485.1 |[Aeromonas phage AS-szw]||_Aeromonas_phage_AS-szw_.gbk|core DNA polymerase ..|1176|MF498773(229957):159675-160850:1 ^^ Aeromonas phage AS-szw, complete genome.|neighbours:ID:ATI17484.1(1),ID:ATI17486.1(1)|neighbour_genes:core DNA polymerase ..,hypothetical protein|
MNLDYTDEQLENMTDDELKKLISDCRKYEKVCNVTQQAKKVLINSLYGSLGHPVGRYYDLRMAESITMGGQLSIKWIARKTNEYFNKLCNTEDVDYVIYCDTDSQYVCVENFVKMMADKKGVKIEDVEPIKWVDMLDKFAKNMVEPYIDECYRELKDYMNYFDHKLFMDREVIATRGFWTAKKRYALSVWDNEGKRKLDSHGNVVPKLKIMGIETRRSSTPPFASECLEKAIDIILTENETNLHAHVDKVKGEYPKQDYRKIAQVSSANNIEKNSDEFFNHKSGCPGHVKAAINYNKICDQLKSVSYVDPIRSGEKIQYAMLKVPNKYHIETIAWPSGDKIPDEFGINPEKDIDFVGMYCKHFQKPLGNICDAIGWKQESPANFSLDDLFG
>ID:ASU00513.1 |[Aeromonas phage AS-zj]||_Aeromonas_phage_AS-zj_.gbk|core DNA polymerase ..|1521|MF448340(229929):34411-35931:1 ^^ Aeromonas phage AS-zj, complete genome.|neighbours:ID:ASU00514.1(1),ID:ASU00512.1(1)|neighbour_genes:translation represso..,core DNA polymerase ..|
MNFYTSVWLDGNTIYDRYFDDNGNDKIRKVRYEPTMYRHVGDHIDTPYRDIFGKRCLPKKLDSVSEARKWFKDMQSMGKDVLGMDNYTFQYISDTYGSNVYYDYTYLDIMFLDIEVPTDGPFPQAEETKYEIDTIQIYSTKSKKYYIWTIREWDACKSILDKKVLDDVEYVLCGTEKEILIKFMHFFCTNTPHYLSGWNSEFFDIPYIMGRIKKVLGEKFIHKLSPFGETTEITQKDDNDEDYTTYTIQGVNCVDFMAAYKKFTFTTRPNYKLDTIAEAELKTNKVEMTYKTYLMFAEKDPQTYIDYSIRDVEIIKRLEETLSLIFLIASVSYYASINAPDVFSPLKTWDAIIYNSLLANNVIIPENKHAQRSKFAGAYVKDPIPGLYEWLISFDLTSLYPHEIMGKNISPETLVDQVDFPRILVKDRMVPDIEGMGLVNKTFDVPHEGKYSVAPNGVRYRNDKRGFLPIEVEKVFVQRKQAKTEEFKADALATRAAAILAKRNDK
>ID:ASU00512.1 |[Aeromonas phage AS-zj]||_Aeromonas_phage_AS-zj_.gbk|core DNA polymerase ..|1176|MF448340(229929):35928-37103:1 ^^ Aeromonas phage AS-zj, complete genome.|neighbours:ID:ASU00513.1(1),ID:ASU00511.1(1)|neighbour_genes:core DNA polymerase ..,RecA-like recombinat..|
MNLDYTDEQLENMTDDELKKLISDCRKYEKVCNVTQQAKKVLINSLYGSLGHPVGRYYDLRMAESITMGGQLSIKWIARKTNEYFNKLCNTEDVDYVIYCDTDSQYVCVENFVKMMADKKGVKIEDVEPIKWVDMLDKFAKNMVEPYIDECYRELKDYMNYFDHKLFMDREVIATRGFWTAKKRYALSVWDNEGKRKLDSHGNVVPKLKIMGIETRRSSTPPFASECLEKAIDIILTENETNLHAHVDKVKGEYPKQDYRKIAQVSSANNIEKNSDEFFNHKSGCPGHVKAAINYNKICDQLKSVSYVDPIRSGEKIQYAMLKVPNKYHIETIAWPSGDKIPDEFGINPEKDIDFVGMYCKHFQKPLGNICDAIGWKQESPANFSLDDLFG
>ID:NP_943895.1 |[Aeromonas virus Aeh1]||_Aeromonas_phage_Aeh1_.gbk|43|2760|NC_005260(233234):12740-15499:-1 ^GeneID:2657998^ Aeromonas phage Aeh1, complete genome.|neighbours:ID:NP_943894.1(-1),ID:NP_943896.1(-1)|neighbour_genes:uvsX,regA|
MFYTNVCIQGNTVLERYVDDNGISRSRKVNFGPTLYKHSNNGELKDIYGKSATAVDFDSIGDARRWMKDMRDINREPLGMDDFVLQYLYHTYSGPVSFKYEQIDIAFVDIEVPTDGPFPEPHICDWEIDGICHYSTKRKRYSLFTTRPWDKAKSILDKDDKGNAVDILDRVDYVFCESERELLIRYLKFFRDNTPDVFSGWNSEMFDLRYIVNRYRKVLGDVYANKLSPWEQIIERTVYKDDDEGDEAEEIVTYELLGIACLDYMAAYKKFTFKTRPTYKLDYIGQIELGMKKLELTEKTYLAFSQKNPQKYIDYLIRDVDLLVKLDARLSLMALITSVSYYAKINYNNTFSPLKTWDAIIHNSLIVQGIVVPENKRTSKVKYAGAFVKDPVTAFYRWILSFDLTSLYPHLIMGWNISPETIIDCYDVPRVFVKDRMVPDIVGMGLVDKQFQVPNDDLSFAANGMRYTRKKRGIIPTEIEKVFLQRKAAKNAEFTADKIATIAWDTIVDRKDNNIADTDIDFDAHGIDLSIKGETFDNFIANLKTFNNESLHGIVDYCRFMEKLENVNQQARKVLINSLYGALGNEHFRYYDVRNAEAITMSGQFAIRWIMRKMNEYMNALCQTKDVDYVVYGDTDSIYLTFEKFVNIMAAKKGIQVGDIETIRWVDFLSKFAKEKCEPYIDQSYRELAEYVQCYDHKLFMDREIIADTAFWTAKKRYAANVWDSEGKRKLDEHGNVVPKLKIMGIETQRSSTPVFAGKSLEKSIKLILTKGEQAMQDYVKEVKAEYPKRDYRDIASVSSANNIEKNHNNWVPVKGCPGHIKGALAYNKVAEQRNLDMIRSGEKIQIVMLKEPNHIHSPVLAFPSGDKIPDDFNLDLSKYLDFMGMYQKHYLKPLENICSAIGWETEKVASLSDLFGDM
>ID:AUE22561.1 |[Aeromonas phage Ah1]||_Aeromonas_phage_Ah1_.gbk|DNA polymerase|2760|MG250483(221116):14114-16873:-1 ^^ Aeromonas phage Ah1, complete genome.|neighbours:ID:AUE22560.1(-1),ID:AUE22562.1(-1)|neighbour_genes:uvsX,regA|
MFYTNVCIQGNTVLERYVDDNGISRSRKVNFGPTLYKHSNNGELKDIYGKPATAVEFDSIGDARRWMKDMRDINREPLGMDDFVLQYLYHTYSGPVSFKYEQIDIAFVDIEVPTDGPFPEPHICDWEIDGICHYSTKRKRYSLFTTRPWDKAKSILDKDDKGNVVDILDRVDYVFCESERELLIRYLKFFRDNTPDVFSGWNSEMFDLRYIVNRYRKVLGDVYANKLSPWEQIIERTVFKDDDEGEEAEEIVTYELLGIACLDYMAAYKKFTFKTRPTYKLDYIGQVELGMKKLELTEKTYLAFSQKNPQRYIDYLIRDVDLLVKLDARLSLMALITSVSYYAKINYNNTFSPLKTWDAIIHNSLIEQGIVVPENKRTSKVKYAGAFVKDPVTAFYRWILSFDLTSLYPHLIMGWNISPETIVDCYDVPRIFVKDRMVPDIVGMGLVDKKFQVPNDDLSFAANGMRYTRKKRGIIPTEIEKVFLQRKAAKNAEFTADKIATIAWDTIVDRKDNNIADTNIEFDAHGIDLSIKGEAFDNFVANLKTFNNESLHGIVDYCRFMEKLENVNQQARKVLINSLYGALGNEHFRYYDVRNAEAITMSGQFAIRWIMRKMNEYMNALCQTKDVDYVVYGDTDSIYLTFEKFVNLMAAKKGIQVGDIETIRWVDFLAKFAKEKCEPYIDQSYRELAEYVQCYDHKLFMDREIIADTAFWTAKKRYAANVWDSEGKRKLDEHGNVVPKLKIMGIETQRSSTPVFAGKSLEKSIKLILTKGEKAMQDYVKEVKAEYPKRDYREIAAVSSANNIEKNHNNWVPVKGCPGHIKGALAYNKVAEQRNLDMIRSGEKIQIVMLKEPNHIHSPVLAFPSGDKIPDEFDLDLSKYLDFMGMYQKHYLKPLENICNAIGWETEKVSSLSDLFGDM
>ID:QAX98598.1 |[Aeromonas phage AsFcp_2]||_Aeromonas_phage_AsFcp_2_.gbk|DNA polymerase|2763|MH791401(219171):183106-185868:-1 ^^ UNVERIFIED: Aeromonas phage AsFcp_2, complete genome.|neighbours:ID:QAX98597.1(-1),ID:QAX98599.1(-1)|neighbour_genes:RecA-like recombinat..,hypothetical protein|
MFYTNICIQGNQVLERFIDDSGLSRTRKVPFKPIMYKHSANGDLKDIYGRAAVAVQHDSIGDARRWMKEMRDINREPLGMDDFILQYLYHTYSGPISFNYEQLDIAFVDIEVPTDGPFPEPHICDWEIDGICHYSTKRKKFFLFTTRPWDIAKSILDKDDSGKSVDTLEHVEYTFCASERELLIKYLKFFRDNTPDVFSGWNSEMFDLRYIVNRYRKVLGEVYANKLSPWEQIVERIAHNDDDEDAEEIITYELMGIACIDYMAAYKKFTFKTRPTYRLDYIGQVELGMRKLEMTEKTYLAFSQKNPQRYIDYLIRDVDLLVKLDARLSLMALITSVAYYAKVNYQNVFSPLKTWDAIIHNSLIVQGIVVPENKRSTKEKFAGAFVKEPFPGFYKWIMSFDLTSLYPHIIKWLNISPETIMGQVDVPRTFVKDRMVPDVFGTGMIAKTYEIPKDDMTFAANGMRYTRAKRGIIPTEIDKVFLQRKAAKNAEFTADKIATIAYDIIVGRQDGKLDENNFSTERFDIHSINLSMKGQEFEDFKSVLHSLPSATLSEVVAWCRFMEKLENVNQQARKVLINSLYGALGNQHFRYFDTRNAEAITVSGQLAIRWIMRKMNEYMNAVCNTNQIDYVVYGDTDSIYMTFETFVSQMAARKGIEVDSIEKIRWVDFLSKFAKEKCEPYIDQSYRELAEYTNAYDHQLFMDREIIADTFFITGKKRYAANVWDSEGKRKLDEHGKVVPKLKIMGIETQRSSTPVFAGKSLEKSIKLILTKGEAALQEHVAEVKAAYPTKDYREIASVSSANNIDKNHNNWVPVKGCPGHIKGALAYNKFAEQKRVDMIRSGEKIQIIMLKEPNQLHSPVLAFPSGEKIPDEFELDLNKYLDYTGMYGKHFLRPLENICEAIGWDTEKKTSLTDLFGDW
>ID:QAX97924.1 |[Aeromonas phage Asswx_1]||_Aeromonas_phage_Asswx_1_.gbk|core DNA polymerase ..|1521|MH791398(229103):165849-167369:1 ^^ UNVERIFIED: Aeromonas phage Asswx_1, complete genome.|neighbours:ID:QAX97923.1(1),ID:QAX97925.1(1)|neighbour_genes:translation represso..,core DNA polymerase ..|
MNFYTSVWLDGNTIYDRYFDDNGNDKIRKVRYEPTMYRHVGDHIDTPYRDIFGKRCLPKKLDSVSEARKWFKDMQSMGKDVLGMDNYTFQYISDTYGSNVYYDYTYLDIMFLDIEVPTDGPFPQAEETKYEIDTIQIYSTKSKKYYIWTIREWDACKSILDKKVLDDVEYVLCGSEKEILIKFMHFFCTNTPHYLSGWNSEFFDIPYIMGRIKKVLGEKFIHKLSPFGETTEITQKDDNDEDYTTYTIQGVNCVDFMAAYKKFTFTTRPNYKLDTIAEAELKTNKVEMTYKTYLMFAEKDPQTYIDYSIRDVEIIKRLEETLSLIFLIASVSYYASINAPDVFSPLKTWDAIIYNSLLANNVIIPENKHAQRSKFAGAYVKDPIPGLYEWLISFDLTSLYPHEIMGKNISPETLVDQVDFPRILVKDRMVPDIEGMGLVNKTFDVPHEGKYSVAPNGVRYRNDKRGFLPIEVEKVFVQRKQAKTEEFKADALATRAAAILAKRNDK
>ID:QAX97925.1 |[Aeromonas phage Asswx_1]||_Aeromonas_phage_Asswx_1_.gbk|core DNA polymerase ..|1176|MH791398(229103):167366-168541:1 ^^ UNVERIFIED: Aeromonas phage Asswx_1, complete genome.|neighbours:ID:QAX97924.1(1),ID:QAX97926.1(1)|neighbour_genes:core DNA polymerase ..,hypothetical protein|
MNLDYTDEQLENMTDDELKKLISDCRKYEKVCNVTQQAKKVLINSLYGSLGHPVGRYYDLRMAESITMGGQLSIKWIARKTNEYFNKLCNTEDVDYVIYCDTDSQYVCVENFVKMMADKKGVKIEDVEPIKWVDMLDKFAKNMVEPYIDECYRELKDYMNYFDHKLFMDREVIATRGFWTAKKRYALSVWDNEGKRKLDSHGNVVPKLKIMGIETRRSSTPPFASECLEKAIDIILTENETNLHAHVDKVKGEYPKQDYRKIAQVSSANNIEKNSDEFFNHKSGCPGHVKAAINYNKICDQLKSVSYVDPIRSGEKIQYAMLKVPNKYHIETIAWPSGDKIPDEFGINPEKDIDFVGMYCKHFQKPLGNICDAIGWKQESPANFSLDDLFG
>ID:QAY01223.1 |[Aeromonas phage Aswh_1]||_Aeromonas_phage_Aswh_1_.gbk|core DNA polymerase ..|1173|MH791414(229730):70583-71755:-1 ^^ UNVERIFIED: Aeromonas phage Aswh_1, complete genome.|neighbours:ID:QAY01222.1(-1),ID:QAY01224.1(-1)|neighbour_genes:RecA-like recombinat..,hypothetical protein|
MNLDYTDEQLHNMSDDELKQLISDCRKYEKVCNVTQQAKKVLINSLYGSLGHPVGRYYDLRMAESITMGGQLAIKWISRKTNEYFNKLCGTSGIDYVVYCDTDSQYVRADGIVKLLAKKRGVEIGDVPVIEWVDLLDRFAKEKVEPYIDASYRELKDYMNYFDHKLFMDREVIATRGFWTKKKRYALSVWDNEGKRKIDEHGNVVPKLKIMGIETRRSSTPPFASEQLETAIDIILTQTETDLHNHVEKVRDEYSKQDYRRIAQVSSANNIEKNHENFTPVSGCPGHVRAAINYNKICHDLTEKGSYVDPIRSGEKIQYAMLKVPNKFHIETIAWPSGDKIPEDFGIIPEKDIDFVGMYCKHFQKPLQAICDAVCWTQEKTTSLEDLFDF
>ID:QAY01225.1 |[Aeromonas phage Aswh_1]||_Aeromonas_phage_Aswh_1_.gbk|core DNA polymerase ..|1518|MH791414(229730):71948-73465:-1 ^^ UNVERIFIED: Aeromonas phage Aswh_1, complete genome.|neighbours:ID:QAY01224.1(-1),ID:QAY01226.1(-1)|neighbour_genes:hypothetical protein,translation represso..|
MNFYTSVWMDGNTIYDRYFNDAGQDQIRKVRFAPTLYRHVGDHIETPYRDIYGRRCLPKSLDSIGEARKWFKEMQSMGKEVLGMDNYTFQYISDTYGANSVYDYTMLDIMFLDIEVPTDGPFPHAIEHEYEIDTIQIYSTKKKKYYIWTTREWDVEKSIIDGKVLHDVEYIKCESEKDVLVKFLQFFVTNTPHYLSGWNSEFFDIPYVIGRIKKVLGERFIHKLSPFGETTQVISKDDNDDDVVTYVIQGVNCVDFMAAYKKFTFTTRPNYKLDTIAECELGINKVEMPYKTYLMFATKDPQTYIDYAIRDVEIIKKLEERLSLIFLIASVSYYAGINAPDVFSPLKTWDAIIYNSLLAEHVIIPENKHAQRSKFAGAFVKEPKPGLYEWLLSFDLTSLYPHIIMSENISPETLVDQLDFPKILVKDRMVPDIEGMGLVTKQYEVPHEGKYSVAANGVRYDNAKRGFLPIEVEKVFLQRKDAKKEEFKADALATRAARILAERHG
>ID:YP_007010275.1 |[Aeromonas phage CC2]||_Aeromonas_phage_CC2_.gbk|core DNA polymerase ..|1176|NC_019538(231743):101368-102543:-1 ^GeneID:14016519^ Aeromonas phage CC2, complete genome.|neighbours:ID:YP_007010274.1(-1),ID:YP_007010276.1(-1)|neighbour_genes:hypothetical protein,core DNA polymerase ..|
MNLDYTDEQLENMTDDELKKLISDCRKYEKVCNVTQQAKKVLINSLYGSLGHPVGRYYDLRMAESITMGGQLSIKWIARKTNEYFNKLCNTEDVDYVIYCDTDSQYVCVENFVKMMADKKGVKIEDVEPIKWVDMLDKFAKNMIEPYIDECYRELKDYMNYFDHKLFMDREVIATRGFWTAKKRYALSVWDNEGKRKLDSHGNVVPKLKIMGIETRRSSTPPFASECLEKAIDIILTENETNLHAHVDKVKGEYPKQDYRKIAQVSSANNIEKNSDEFFNHKSGCPGHVKAAINYNKICDQLKSVSYVDPIRSGEKIQYAMLKVPNKYHIETIAWPSGDKIPDEFGINPEKDIDFVGMYCKHFQKPLGNICDAIGWKQESPANFSLDDLFG
>ID:YP_007010276.1 |[Aeromonas phage CC2]||_Aeromonas_phage_CC2_.gbk|core DNA polymerase ..|1521|NC_019538(231743):102540-104060:-1 ^GeneID:14016240^ Aeromonas phage CC2, complete genome.|neighbours:ID:YP_007010275.1(-1),ID:YP_007010277.1(-1)|neighbour_genes:core DNA polymerase ..,regA|
MNFYTSVWLDGNTIYDRYFDDNGNDKIRKVRYEPTMYRHVGDHIETPYRDIFGKRCLPKKLDSVGEARKWFKDMQSMGKDVLGMDNYTFQYISDTYGSNVYYDYTYLDIMFLDIEVPTDGPFPQAEETKYEIDTIQIYSTKSKKYYIWTIREWDACKSILDKKVLDDVEYVLCGSEKEILIKFMHFFCTNTPHYLSGWNSEFFDIPYIMGRIKKVLGEKFIHKLSPFGETTEITQKDDNDEDYTTYTIQGVNCVDFMAAYKKFTFTTRPNYKLDTIAEAELKTNKVEMTYKTYLMFAEKDPQTYIDYSIRDVEIIKRLEETLSLIFLIASVSYYASINAPDVFSPLKTWDAIIYNSLLANNVIIPENKHAQRSKFAGAYVKDPIPGLYEWLLSFDLTSLYPHEIMGKNISPETLVDQIDFPRILVKDRMVPDIEGMGLVNKTFDVPHEGKYSVAPNGVRYRNDKRGFLPIEVEKVFVQRKQAKTEEFKADALATRAAAILAKRNDK
>ID:YP_009011444.1 |[Aeromonas phage PX29]||_Aeromonas_phage_PX29_.gbk|43|2763|NC_023688(222006):12471-15233:-1 ^GeneID:18559939^ Aeromonas phage PX29, complete genome.|neighbours:ID:YP_009011443.1(-1),ID:YP_009011445.1(-1)|neighbour_genes:uvsX,regA|
MFYTNICIQGNQVLERFIDDSGLSRTRKVPFKPIMYKHSANGDLKDIYGRAAVAVQHDSIGDARRWMKEMRDINREPLGMDDFILQYLYHTYSGPISFNYEQLDIAFVDIEVPTDGPFPEPHICDWEIDGICHYSTKRKKFFLFTTRPWDIAKSILDKDDSGKSVDTLEHVEYTFCASERELLIKYLKFFRDNTPDVFSGWNSEMFDLRYIVNRYRKVLGEVYANKLSPWEQIVERIAHNDDDEDAEEIITYELMGIACIDYMAAYKKFTFKTRPTYRLDYIGQVELGMRKLEMTEKTYLAFSQKNPQRYIDYLIRDVDLLVKLDARLSLMALITSVAYYAKVNYQNVFSPLKTWDAIIHNSLIVQGIVVPENKRSTKEKFAGAFVKEPFPGFYKWIMSFDLTSLYPHIIKWLNISPETIMGQVDVPRTFVKDRMVPDVFGTGMIAKTYEIPKDDMTFAANGMRYTRAKRGIIPTEIDKVFLQRKAAKNAEFTADKIATIAYDIIVGRQDGKLDENNFSTERFDIHSINLSMKGQEFEDFKSVLHSLPSATLSEVVAWCRFMEKLENVNQQARKVLINSLYGALGNQHFRYFDTRNAEAITVSGQLAIRWIMRKMNEYMNAVCNTNQIDYVVYGDTDSIYMTFETFVSQMAARKGIEVDSIEKIRWVDFLSKFAKEKCEPYIDQSYRELAEYTNAYDHQLFMDREIIADTFFITGKKRYAANVWDSEGKRKLDEHGKVVPKLKIMGIETQRSSTPVFAGKSLEKSIKLILTKGEAALQEHVAEVKAAYPTKDYREIASVSSANNIDKNHNNWVPVKGCPGHIKGALAYNKFAEQKRVDMIRSGEKIQIIMLKEPNQLHSPVLAFPSGEKIPDEFELDLNKYLDYTGMYGKHFLKPLENICEAIGWDTEKKTSLTDLFGDW
>ID:YP_003969433.1 |[Aeromonas phage phiAS5]||_Aeromonas_phage_phiAS5_.gbk|DNA polymerase|2760|NC_014636(225268):105497-108256:-1 ^GeneID:9861551^ Aeromonas phage phiAS5, complete genome.|neighbours:ID:YP_003969432.1(-1),ID:YP_003969434.1(-1)|neighbour_genes:UvsX,RegA translational r..|
MFYTNIAIQGNTVLERYIDDAGVSRSRKVTFGPTMYKHSPQGEMKDIYGKRATAVEFNTISDCRKWMKDMRDINREPLGMDDFVLQYLYHTYSGPVSFNYEQIDIAFVDIEVPTDGPFPEPHICDWEIDGICHYSTRRKKYYLFTTRPWDVSKSMLDKDHKGLPCDLLDRVEYVFCSSEKELLVKYLKFFRDHTPDVFSGWNSEMFDLRYIVNRYRKVLGDVYANKLSPWDQIIERTIFKDKDSDEEEDEEIVTYELLGIACVDYMAAYKKFTFKTRPSYKLDYIGQVELGMRKMELTEKTYLAFSQKNPQAYIDYLIRDVDLLVKLDARLSLFHLILSVSYYAKINYNNTFSPLKTWDAIIHNSLHVQGIVVPENKRTSKKKYAGAYVKDPVTAFYRWILSFDLTSLYPHIIMGWNISPETIIDQFEMPSIFVKDRMVPDVFGTGLVDKKMQVPHNGHSFAANGMRYTREKRGIIPTEIEKVFLQRKAAKNAEFTADKIATVAYDILIGRKENGEADKPAFFDPKTIDLSMKGAALEQFKDDLLGYSNESLNGVVDYCRFMEKLENVNQQARKVLINSLYGALGNEHFRYYDVRNAEAITMSGQFAIRWIMRKMNEYMNALCQTENVDYVVYGDTDSIYLTFERFVNLMAAKKGIQVGDIETIRWVDFLSKFAKEKCEPYIDQSYRELAEYVNCFDHKLFMDREIIADTAFWTAKKRYAANVWDSEGKRKLDEHGNVVPKLKIMGIETQRSSTPVFAGKSLEKSIKLILTKGEAALQDYVAEVKAEYPKRDYRELASVSSANNIEKNHHNWVPLKGCPGHIKGALAYNKTAERLNCDMIRSGEKIQIVYLREPNHIQSPILAFPSGEKIPDDFNLDLDKYMDYMGMYQKHYLKPLENICNAIGWETEKKASLMDLFDF
>ID:YP_802988.1 |[Escherichia virus RB32]||_Bacteriophage_RB32_.gbk|43|2697|NC_008515(165890):24572-27268:-1 ^GeneID:4405688^ Bacteriophage RB32, complete genome.|neighbours:ID:YP_802987.1(-1),ID:YP_802989.1(-1)|neighbour_genes:imm.1,hypothetical protein|
MKEFYISIETVGNNIVERYIDENGKERTREVEYLPTMFRHCKEESKYKDIYGKNCAPQKFPSMKDARDWMKRMEDIGLEALGMNDFKLAYISDTYGSEIVYDRKFVRVANCDIEVTGDKFPDPMKAEYEIDAITHYDSIDDRFYVFDLLNSMYGSVSKWDAKLAAKLDCEGGDEVPQEILDRVIYMPFDNERDMLMEYINLWEQKRPAIFTGWNIEGFDVPYIMNRVKMVLGERSMKRFSPIGRVKSKLIQNMYGSKEIYSIDGVSILDYLDLYKKFAFTNLPSFSLESVAQHETKKGKLPYDGPINKLRETNHQRYISYNIIDVESVQAIDKIRGFIDLVLSMSYYAKMPFSGVMSPIKTWDAIIFNSLKGEHKVIPQQGSHVKQSFPGAFVFEPKPIARRYIMSFDLTSLYPSIIRQVNISPETIRGQFKVHPIHEYIAGTAPKPSDEYSCSPNGWMYDKHQEGIIPKEIAKVFFQRKDWKKKMFAEEMNAEAIKKIIMKGAGSCSTKPEVERYVKFNDDFLNELSNYTESVLNSLIEECEKAATLANTNQLNRKILINSLYGALGNIHFRYYDLRNATAITIFGQVGIQWIARKINEYLNKVCGTNDEDFIAAGDTDSVYVCVDKVIEKVGLDRFKEQNDLVEFMNQFGKKKMEPMIDVAYRELCDYMNNREHLMHMDREAISCPPLGSKGVGGFWKAKKRYALNVYDMEDKRFAEPHLKIMGMETQQSSTPKAVQEALEESIRRILQEGEESVQEYYKNFEKEYRQLDYKVIAEVKTANDIAKYDDKGWPGFKCPFHIRGVLTYRRAVSGLGVAPILDGNKVMVLPLREGNPFGDKCIAWPSGTELPKEIRSDVLSWIDHSTLFQKSFVKPLAGMCESAGMDYEEKASLDFLFG
>ID:YP_009218694.1 |[Citrobacter phage IME-CF2]||_Citrobacter_phage_IME-CF2_.gbk|polB|2706|NC_029013(177688):93389-96094:1 ^GeneID:26644913,SEED:fig|1527524.5.peg.164^ Citrobacter phage IME-CF2, complete genome.|neighbours:ID:YP_009218693.1(1),ID:YP_009218695.1(1)|neighbour_genes:hypothetical protein,recA|
MNEFYLSVEQMGDHIYERFIDSDGREQVRKTKYEPTLFQHAMAGTDSPYKDIYGKTCIKKKFDCIKDAKNWMQRMKDVGMEALGMDDFRLAYISDTYRNEIDYNRERIRIASLDIEVTAPEFPDPREAKYAIDAITHYDSVEDKFFVYDLVEGGLDEWVASKVDTEKEISEEDLKKIVYRAFQTEKSLLSAYIKDWKERTPVIVTGWNSNKFDIAYIITRYLNIFGQNVVRHFSPFGKVTAKTTTDQYGNEQLGYEIYGVSQMDGMDLYKKFSFTPQPSYSLGAIAEYETGKNKVDYEGSLSELRQKDHQTYITYNIVDVIRVLDIDGKRNFIELVLSVAYYAKINFPGVMSPLKTWDAIIYNSLREDKIAIPENKRHTKTPYDGAYVKDPVVAPYKYIVSFDLTSLYPSIIRQVNISPETIANSFAVRPLDEYINKTAPRPSDEFSCSPNGWMFRRDIKGVIPVEIKKVFDQRKMWKKRMMAGERNLELIKHELEHLTDAHNQMIDPDFDFYSDFSDESKAVLKTLTKQMLKAVKKVCEKKIAQANTAQLNRKISINSLYGALGNEHFRYFDIRNASAITMFGQLAIQWIERKVNEYLNQLCNTTDYAYVRYCDTDSIYVCMDNVIEKVGGESKFRDNNHWVDFLDKFSRERMEPIIDKGYRELCEYMNNVEHLMFMDREIISGPPLGSKGLGSFWTAKKRYAANVWDSEGTRYEKPKLKIMGMETQRSSTPTAVKVFLKEAIRRILQEGEESLHESFKVFEEEYKALDYREIAGVSSANNITKYNDGTGHPIKGTPNHIKGVLFFNRLTRGIQGITQIMEGEKVMVLPLRDKNPWQADCIAWQSGSRLPNEIESDILKWVDYNGLFEKHVISPLKNITEACKIDYEKRASLNTLFGDDW
>ID:YP_009194857.1 |[Citrobacter phage Margaery]||_Citrobacter_phage_Margaery_.gbk|DNA polymerase|2706|NC_028755(178182):23001-25706:-1 ^^ Citrobacter phage Margaery, complete genome.|neighbours:ID:YP_009194856.1(-1),ID:YP_009194858.1(-1)|neighbour_genes:recombination protei..,hypothetical protein|
MNEFYLSVEQMGDHIYERFIDSEGREQVRKTKYAPTMFQHAMAGVDSPYRDIYGKTCIKKNFDSIKEAKNWMQRMKDVGMEALGMDDFRLAYISDAYRKEIDYDREKIRIASLDIEVTAPEFPDPREAKYAIDAITHYDSVEDKFFVYDLIEGGLAEWVASKVDTENEISEEDLKKIVYRSFQTEKSLLSAYIKDWKERTPVIVTGWNSNKFDIAYIITRYLNIFGQNVVRHFSPFGKVTAKTTTDHYGNEQLGYEIYGVAQMDGMDLYKKFSFTPQPTYALGAIAEFETGKNKVDYEGSLSELRQADHQKYITYNIVDVIRVLDIDGKRNFIELVLSVAYYAKINFPGVMSPLKTWDAIIYNSLREEKKVIPENKRHTKTPYDGAYVKDPVVAPYRYIVSFDLTSLYPSIIRQVNISPETIANSFAVRPMHEYINKTAPRPSDEFSCSPNGWMFRRDVKGVIPVEIKKVFDQRKMWKKRMMAGERNLELIKHELEHLTDAHNQMINPDFEFYEDFSDESKSVLKTLSKQMLKAVKKVCEKKIAQANTAQLNRKISINSLYGALGNEHFRYFDIRNASAITMFGQLAIQWIERKVNEYLNELCNTTDYAYVRYCDTDSIYVCMDNVIAKVGGESKFRDNNHWVDFLDKFSKERMEPIIDKGYRELCEYMNNVEHLMFMDREIISGPPLGSKGLGSFWTAKKRYAANVWDSEGTRYEKPKLKIMGMETQRSSTPTAVKKFLKEAIRRILQEGEESLHEHFKVFEEEYKALDYREIAGVSSANNISKYNDGAGFPIKGTPNHIKGVLFFNRHTKGIQGITPIMEGEKVMVLPLRDKNPWQADCIAWQSGTRLPTEIEEDILKWVDYGGLFEKHVISPLQNITEACKIDYEKRASLNTLFGDDW
>ID:AYJ72902.1 |[Citrobacter phage Maroon]||_Citrobacter_phage_Maroon_.gbk|DNA polymerase|2706|MH823906(178830):22555-25260:-1 ^^ Citrobacter phage Maroon, complete genome.|neighbours:ID:AYJ72901.1(-1),ID:AYJ72903.1(-1)|neighbour_genes:RecA-like recombinat..,hypothetical protein|
MNEFYLSVEQMGDHIYERFIDSEGREQVRKTKYAPTMFQHAMAGVDSPYRDIYGKTCIKKNFDSIKEAKNWMQRMKDVGMEALGMDDFRLAYISDAYRKEIDYDREKIRIASLDIEVTAPEFPDPREAKYAIDAITHYDSVEDKFFVYDLIEGGLAEWVASKVDTENEISEEDLKKIVYRSFQTEKSLLSAYIKDWKERTPVIVTGWNSNKFDIAYIITRYLNIFGQNVVRHFSPFGKVTAKTTTDHYGNEQLGYEIYGVAQMDGMDLYKKFSFTPQPTYALGAIAEFETGKNKVDYEGSLSELRQADHQKYITYNIVDVIRVLDIDGKRNFIELVLSVAYYAKINFPGVMSPLKTWDAIIYNSLREEKKVIPENKRHTKTPYDGAYVKDPVVAPYRYIVSFDLTSLYPSIIRQVNISPETIANSFAVRPMHEYINKTAPRPSDEFSCSPNGWMFRRDVKGVIPVEIKKVFDQRKMWKKRMMAGERNLELIKHELEHLTDAHNQMINPDFEFYEDFSDESKSVLKTLSKQMLKAVKKVCEKKIAQANTAQLNRKISINSLYGALGNEHFRYFDIRNASAITMFGQLAIQWIERKVNEYLNELCNTTDYAYVRYCDTDSIYVCMDNVIAKVGGESKFRDNNHWVDFLDKFSKERMEPIIDKGYRELCEYMNNVEHLMFMDREIISGPPLGSKGLGSFWTAKKRYAANVWDSEGTRYEKPKLKIMGMETQRSSTPTAVKKFLKEAIRRILQEGEESLHEHFKVFEEEYKALDYREIAGVSSANNISKYNDGAGFPIKGTPNHIKGVLFFNRHTKGIQGITPIMEGEKVMVLPLRDKNPWQADCIAWQSGTRLPTEIEEDILKWVDYGGLFEKHVISPLQNITEACKIDYEKRASLNTLFGDDW
>ID:YP_009203762.1 |[Citrobacter phage Merlin]||_Citrobacter_phage_Merlin_.gbk|DNA polymerase|2691|NC_028857(172733):24473-27163:-1 ^GeneID:26647962^ Citrobacter phage Merlin, complete genome.|neighbours:ID:YP_009203761.1(-1),ID:YP_009203763.1(-1)|neighbour_genes:hypothetical protein,hypothetical protein|
MQFYISIETIGNDIVERYIDNGVEKTRRVEYAPTMFRHCTHKTKFVDIYGKNCEPQKFANMKDARDWIKRMEDVGLEAMGMDDFKLAYLSDTYGSEIVYDRKFVRVANCDIEVTGDKFPDPMKAEYEIDAITHYDSIDDKFYVFDLLNSLYGSVSEWDIKLAAKLDSKGGDEVPQDILDRVVYMPFDTEAELLMEYINLWEQKRPAIFTGWNIEGFDIPYIMNRVKNVLGERSMKRFSPINRVKSKVITNMYGDKEVFSIDGVTILDYLDLYKKYSFTNQPSYTLDYVAKYETKKGKLPYDGPINKLRETNHQRYISYNIMDVESVGGIDRVRGFIDLALSMSYYAKMPFGGVMSPIKTWDAIIFNSLKEQNKVIPQGRSHVKQSFPGAYVFEPLACARKYIMSFDLTSLYPSIIRQVNISPETIVGQFKLHPIHEYIAGTAPRPSDEYSCSPNGWMYDKNKEGVIPTEIAKVFFQRKDWKKKMFAEEMNAEDIKKAIAAGVFGSGSCEEKRYVRFTDEERAALSSYSKLVLEAMLARCEAAAILADTNQLNRKILINSLYGALGNIYFRYYDLRNATAITLFGQVGIQWIARKVNEYLNRVCGTTGHDFIAAGDTDSIYVSVDKVIEKVGLDRFKTTDEVVEFMNQFGKKKMEPMIDKAYRELCEYMNNKEHLMHMDREAISCPPLGSKGCGGFWKAKKRYALNVYDMEDKRFAEPHLKIMGMETQQSSTPKAVQAALEESIRRMLQEGEESVQEYFKTFEKEYRQLDYKVIAEVKTCNDISKYDDNGWPGFKCPFHVRGALTYNRATAGFSATPILEGNKVMVVPLREGNPFGDKCIAWPSGTELPKEIRQDVLAWLDYSALFQKSFVKPLTGMCESAGMDYEEKASLEDMFDF
>ID:YP_009097641.1 |[Citrobacter phage Miller]||_Citrobacter_phage_Miller_.gbk|DNA polymerase|2706|NC_025414(178171):22665-25370:-1 ^InterPro:IPR006133,InterPro:IPR006134,InterPro:IPR006172,InterPro:IPR012337,InterPro:IPR017964,InterPro:IPR023211^ Citrobacter phage Miller, complete genome.|neighbours:ID:YP_009097640.1(-1),ID:YP_009097642.1(-1)|neighbour_genes:UvsX recombination p..,hypothetical protein|
MNEFYLSVEQMGDHIYERFIDSDGREQVRKTKYEPTLFQHAMAGTDSPYKDIYGKTCIKKKFDCIKDAKNWMQRMKDVGMEALGMDDFRLAYISDTYRNEIDYNRERIRIASLDIEVTAPEFPDPREAKYAIDAITHYDSVEDKFFVYDLVEGGLDEWVASKVDTEKEISEEDLKKIVYRAFQTEKSLLSAYIKDWKERTPVIVTGWNSNKFDIAYIITRYLNIFGQNVVRHFSPFGKVTAKTTTDQYGNEQLGYEIYGVSQMDGMDLYKKFSFTPQPSYSLGAIAEYETGKNKVDYEGSLSELRQKDHQTYITYNIVDVIRVLDIDGKRNFIELVLSVAYYAKINFPGVMSPLKTWDAIIYNSLREDKIAIPENKRHTKTPYDGAYVKDPVVAPYKYIVSFDLTSLYPSIIRQVNISPETIANSFAVRPLDEYINKTAPRPSDEFSCSPNGWMFRRDIKGVIPVEIKKVFDQRKMWKKRMMAGERNLELIKHELEHLTDAHNQMFDPDFDFYTDFSDESKAVLKTLTKQMLKAVKKVCEKKIAQANTAQLNRKISINSLYGALGNEHFRYFDIRNASAITMFGQLAIQWIERKVNEYLNQLCNTTDYAYVRYCDTDSIYVCMDNVIEKVGGESKFRDNNHWVDFLDKFSRERMEPIIDKGYRELCEYMNNVEHLMFMDREIISGPPLGSKGLGSFWTAKKRYAANVWDSEGTRYEKPKLKIMGMETQRSSTPTAVKVFLKEAIRRILQEGEESLHESFKVFEEEYKALDYREIAGVSSANNITKYNDGTGHPIKGTPNHIKGVLFFNRLTRGIQGITQIMEGEKVMVLPLRDKNPWQADCIAWQSGSRLPNEIESDILKWVDYNGLFEKHVISPLKNITEACKIDYEKRASLNTLFGDDW
>ID:YP_009146482.1 |[Citrobacter phage Moon]||_Citrobacter_phage_Moon.gbk|DNA polymerase|2691|NC_027331(170341):24691-27381:-1 ^GeneID:24721648,InterPro:IPR006133,InterPro:IPR006134,InterPro:IPR006172,InterPro:IPR012337,InterPro:IPR023211^ Citrobacter phage Moon, complete genome.|neighbours:ID:YP_009146481.1(-1),ID:YP_009146483.1(-1)|neighbour_genes:hypothetical protein,hypothetical protein|
MQFYISIETIGNDIVERYIDNGVEKTRRVEYAPTMFRHCTHKTKFVDIYGKNCEPQTFANMKDARDWIKRMEDVGLEAMGMDDFKLAYLSDTYGSEIVYDRKFVRVANCDIEVTGDKFPDPMKAEYEIDAITHYDSIDDKFYVFDLLNSLYGSVSEWDIKLAAKLDSEGGDEVPQDILDRVVYMPFQNEAEMLLEYINLWEQKRPAIFTGWNIEGFDIPYIMNRVKNVLGERSMKRFSPINRVKSKVITNMYGDKEVFSIDGVTILDYLDLYKKYSFTNQPSYTLDYVAKYETKKGKLPYDGPINKLRETNHQRYISYNIMDVESVGGIDRVRGFIDLALSMSYYAKMPFGGVMSPIKTWDAIIFNSLKEQNKVIPQGRSHVKQSFPGAYVFEPLACARKYIMSFDLTSLYPSIIRQVNISPETIIGQFKLHPIHEYIAGTAPRPSDEYSCSPNGWMYDKNKDGVIPTEIAKVFFQRKDWKKKMFAEEMNAEDIKKALAAGVFGTGSCEEKRYVRFTDEERAALSSYSKLVLETMLARCEAAAILADTNQLNRKILINSLYGALGNIYFRYYDLRNATAITLFGQVGIQWIARKVNEYLNRVCGTTNHDFIAAGDTDSIYVSVDKVIEKVGLDRFKTTDEVVEFMNQFGKKKMEPMIDKSYRELCEYMNNKEHLMHMDREAISCPPLNSKGCGGFWKAKKRYALNVYDMEDKRFAEPHLKIMGMETQQSSTPKAVQAALEESIRRMLQEGEESVQEYFKTFEKEYRQLDYKVIAEVKTCNDISKYDDNGWPGFKCPFHVRGALTYNRATAGFSATPILEGNKVMVVPLREGNPFGDKCIAWPSGTELPKEIRQDVLAWLDYSALFQKSFVKPLTGMCESAGMDYEEKASLEDMFDF
>ID:YP_009285576.1 |[Citrobacter phage vB_CfrM_CfP1]||_Citrobacter_phage_vB_CfrM_CfP1_.gbk|DNA polymerase|2706|NC_031057(180219):24881-27586:-1 ^GeneID:29079557^ Citrobacter phage vB_CfrM_CfP1, complete genome.|neighbours:ID:YP_009285575.1(-1),ID:YP_009285577.1(-1)|neighbour_genes:RecA-like recombinat..,hypothetical protein|
MNEFYLSVEQMGDHIYERFIDADGREQVRKTKYEPTLFQHAMAGTDSPYKDIYGKTCIKKKFDCIKDAKNWMQRMKDVGMEALGMDDFRLAYISDTYRNEIEYNRERIRIASLDIEVTAPEFPDPREAKYAIDAITHYDSVEDKFFVYDLVEGGLDEWVASKVDTEKEISEEDLKKIVYRAFQTEKSLMSAYIKDWKERTPVIVTGWNSNKFDIAYIITRYLNIFGQNVVRHFSPFGKVTAKTTTDQYGNEQLGYEIYGVSQMDGMDLYKKFSFTPQPSYSLGAIAEYETGKNKVDYEGSLSELRQKDHQTYITYNIVDVIRVLDIDGKRNFIELVLSVAYYAKINFPGVMSPLKTWDAIIYNSLREDKIAIPENKRHTKTPYDGAYVKDPVVAPYKYIVSFDLTSLYPSIIRQVNISPETIANSFAVRPLDEYINKTAPRPSDEFSCSPNGWMFRRDIKGVIPVEIKKVFDQRKMWKKRMMAGERNLELIKHELENLTDAHNQMIDPDFDFYSDFSDESKAVLKTLTKQMLKAVKKVCEKKIAQANTAQLNRKISINSLYGALGNEHFRYFDIRNASAITMFGQLAIQWIERKVNEYLNQLCNTTDYAYVRYCDTDSIYVCMDNVIEKVGGESKFRDNNHWVDFLDKFSRERMEPIIDKGYRELCEYMNNVEHLMFMDREIISGPPLGSKGLGSFWTAKKRYAANVWDSEGTRYEKPKLKIMGMETQRSSTPTAVKVFLKEAIRRILQEGEESLHESFKVFEEEYKALDYREIAGVSSANNITKYNDGTGHPIKGTPNHIKGVLFFNRLTRGIQGITQIMEGEKVMVLPLRDKNPWQADCIAWQSGSRLPNEIESDILKWVDYNGLFEKHVISPLKNITEACKIDYEKRASLNTLFGDDW
>ID:SCN45732.1 |[Cronobacter phage Pet-CM3-4]||_Cronobacter_phage_Pet-CM3-4_.gbk|DNA polymerase, phag..|2709|LT614807(171975):25083-27791:-1 ^^ Cronobacter phage Pet-CM3-4 genome assembly, chromosome: I.|neighbours:ID:SCN45731.1(-1),ID:SCN45733.1(-1)|neighbour_genes:hypothetical protein,hypothetical protein|
MAQEFYISIETAGNDIIERYIDSNGVERQRRVEYSPTMFSHAQQGVKTKFFDIYGKPCIKNTFPTMKDARDWIRRMEDIGLEAMGMDDFKLAYISDTYGSEIVYDKKFIRVANCDIEVTGDKFPDPMKAMYEIDAITHYDSIDDKFYVFDLLDSLYGSVSEWDVKLAARSDKEGGDEVPQHILDRVVYMPFYSEKELLLEYINLWEQKRPAIFTGWNIEGFDIPYIMNRVKHVLGERSMKRFSPINRVNSKLIQNMYGEKEVFSIDGVTILDYMDLYKKYSFTNQPTYQLDYIAQYETKRGKLPYDGPINKLRETNHQRYISYNIMDVESVGGIDRVRGFIDLALSMSYYAKMPFGGVMSPIKTWDAIIFNSLKEQNKVVPQGKRHIKQSYPGAYVFEPLACARKYIMSFDLTSLYPSIIRQVNISPETIVGQFKLYDIEAYINKTAPRPSDEYSCSPNGWMYRKDIEGVIPVEIAKVFFQRKDWKKKMFAEERNAEEIKKVLAAGVFGDIDTPDETRYTQYTDEQKASLNKYTKLVLETMLARCEAAAILANTNQLNRKILINSLYGALGNIYFRYYDLRNASAITLFGQVGIRWIARKVNEYLNKVCGTEGFDFIAAGDTDSIYVSVDKVIEKVGLERFKTTDEVVEFMNQFGKKKMEPMIDTAYRELCEYFNNREHLMHMDREAISCPPLGSKGCGGFWKAKKRYALNVYDMEDKRYAEPHLKIMGMETQQSSTPKAVQKALEESIRRMVQEGEESLQEYYKQFEKEYRQLDYKVIAEVKTCNDIGKYDDNGFPGLKCPYHVRGALTYNRATAGFSVTPILEGNKVMVLPLRQGNPFGDKCISWPSGTELPQEIRQDVLAWLDYTTLFQKSFVKPLAGMSEASGLDYEEKASLDNMFDF
>ID:YP_006986314.1 |[Cronobacter phage vB_CsaM_GAP161]||_Cronobacter_phage_vB_CsaM_GAP161_.gbk|DNA polymerase|2706|NC_019398(178193):21770-24475:-1 ^^ Cronobacter phage vB_CsaM_GAP161, complete genome.|neighbours:ID:YP_006986313.1(-1),ID:YP_006986315.1(-1)|neighbour_genes:RecA-like recombinat..,hypothetical protein|
MNEFYLSVEQMGDHIYERFIDSEGREQVRKTKYAPTMFQHAMAGVDSPYRDIYGKTCIKKNFESIKEAKNWMQRMKDVGMEALGMDDFRLAYISDAYRKEIEYDRDKIRIASLDIEVTAPEFPDPREAKYAIDAITHYDSVEDKFFVYDLVEGGLDEWVASKVDTENEISEEDLKKIVYRSFQTEKSLLSAYIKDWKERTPVIVTGWNSNKFDIAYIITRYLNIFGQNVVRHFSPFGKVTAKTTTDHYGNEQLGYEIYGVAQMDGMDLYKKFSFTPQPSYSLGAIAEFETGKSKVDYEGSLSELRQADHQKYITYNIVDVIRVLDIDGKRNFIELVLSVAYYAKINFPGVMSPLKTWDAIIYNSLREEKKVIPENKRHTKTPYDGAYVKDPVVSPYRYIVSFDLTSLYPSIIRQVNISPETIANSFAVRPMHEYINKTAPRPSDEFSCSPNGWMFRRDVKGVIPVEIKKVFDQRKAWKKRMMAGERNLELIKHELEHLTDAHNQMINPDFEFYEDFSDESKAVLKTLSKQMLKAVKKVCEKKIAQANTAQLNRKISINSLYGALGNEHFRYFDIRNASAITMFGQLAIQWIERKVNEYLNELCNTTDYAYVRYCDTDSIYVCMDNVIAKVGGESKFRDNNHWVDFLDKFSKERMEPIIDKGYRELCEYMNNVEHLMFMDREIISGPPLGSKGLGSFWTAKKRYAANVWDSEGTRYEKPKLKIMGMETQRSSTPTAVKKFLKEAIRRILQEGEESLHEHFKVFEEEYKALDYREIAGVSSANNISKYRDDFGYPIKGTPNHIKGVLFFNRYTKGFQGITPIMEGEKVMVLPLRDKNPWQSDCIAWQSGTRLPVEIESDILNWVDYNGLFEKHVISPLQNITEACKIDYEKRASLNTLFGDGW
>ID:AOG16166.1 |[Cronobacter phage vB_CsaM_leB]||_Cronobacter_phage_vB_CsaM_leB_.gbk|DNA polymerase|2706|KX431559(177907):22624-25329:-1 ^^ Cronobacter phage vB_CsaM_leB, complete genome.|neighbours:ID:AOG16165.1(-1),ID:AOG16167.1(-1)|neighbour_genes:recombination protei..,hypothetical protein|
MNEFYLSVEQMGDHIYERFIDSEGREQVRKTKYAPTMFQHAMAGVDSPYRDIYGKTCIKKNFESIKEAKNWMQRMKDVGMEALGMDDFRLAYISDSYRKEIEYDRDKIRIASLDIEVTAPEFPDPREAKYAIDAITHYDSVEDKFFVYDLVEGGLDEWVASKVDTENEISEEDLKKIVYRSFQTEKSLMSAYIKDWKERTPVIVTGWNSNKFDIAYIITRYLNIFGQNVVRHFSPFGKVTAKTTTDHYGNEQLGYEIYGVAQMDGMDLYKKFSFTPQPTYALGAIAEFETGKSKVDYEGSLSELRQADHQKYITYNIVDVIRVLDIDGKRNFIELVLSVAYYAKINFPGVMSPLKTWDAIIYNSLREEKKVIPENKRHTKTPYDGAYVKDPVVAPYRYIVSFDLTSLYPSIIRQVNISPETIANSFAVRPMHEYINKTAPRPSDEFSCSPNGWMFRRDVKGVIPVEIKKVFDQRKAWKKRMMAGERNLELIKHELEHLTDAHNQMINPDFEFYEDFGDESKAVLKTLSKQMLKAVKKVCEKKIAQANTAQLNRKISINSLYGALGNEHFRYFDIRNASAITMFGQLAIQWIERKVNEYLNELCNTTDYAYVRYCDTDSIYVCMDNVIAKVGGESKFRDNNHWVDFLDKFSKERMEPIIDKGYRELCEYMNNVEHLMFMDREIISGPPLGSKGLGSFWTAKKRYAANVWDSEGTRYEKPKLKIMGMETQRSSTPTAVKKFLKEAIRRILQEGEESLHEHFKVFEEEYKALDYREIAGVSSANNISKYNDGAGFPIKGTPNHIKGVLFFNRHTKGIQGITPIMEGEKVMVLPLRDKNPWQADCIAWQSGTRLPTEIEEDILKWVDYGGLFEKHVISPLQNITEACKIDYEKRASLNTLFGDDW
>ID:AOG16445.1 |[Cronobacter phage vB_CsaM_leN]||_Cronobacter_phage_vB_CsaM_leN_.gbk|DNA polymerase|2706|KX431560(179516):22088-24793:-1 ^^ Cronobacter phage vB_CsaM_leN, complete genome.|neighbours:ID:AOG16444.1(-1),ID:AOG16446.1(-1)|neighbour_genes:RecA-like recombinat..,hypothetical protein|
MNEFYLSVEQMGDHIYERFIDSEGREQVRKTKYAPTMFQHAMAGVDSPYRDIYGKTCIKKNFESIKEAKNWMQRMKDVGMEALGMDDFRLAYISDSYRKEIEYDRDKIRIASLDIEVTAPEFPDPREAKYAIDAITHYDSVEDKFFVYDLVEGGLDEWVASKVDTENEISEEDLKKIVYRSFQTEKSLMSAYIKDWKERTPVIVTGWNSNKFDIAYIITRYLNIFGQNVVRHFSPFGKVTAKTTTDHYGNEQLGYEIYGVAQMDGMDLYKKFSFTPQPTYALGAIAEFETGKSKVDYEGSLSELRQADHQKYITYNIVDVIRVLDIDGKRNFIELVLSVAYYAKINFPGVMSPLKTWDAIIYNSLREEKKVIPENKRHTKTPYDGAYVKDPVVAPYRYIVSFDLTSLYPSIIRQVNISPETIANSFAVRPMHEYINKTAPRPSDEFSCSPNGWMFRRDVKGVIPVEIKKVFDQRKAWKKRMMAGERNLELIKHELEHLTDAHNQMINPDFEFYEDFGDESKAVLKTLSKQMLKAVKKVCEKKIAQANTAQLNRKISINSLYGALGNEHFRYFDIRNASAITMFGQLAIQWIERKVNEYLNELCNTTDYAYVRYCDTDSIYVCMDNVIAKVGGESKFRDNNHWVDFLDKFSKERMEPIIDKGYRELCEYMNNVEHLMFMDREIISGPPLGSKGLGSFWTAKKRYAANVWDSEGTRYEKPKLKIMGMETQRSSTPTAVKKFLKEAIRRILQEGEESLHEHFKVFEEEYKALDYREIAGVSSANNISKYNDGAGFPIKGTPNHIKGVLFFNRHTKGIQGITPIMEGEKVMVLPLRDKNPWQADCIAWQSGTRLPTEIEEDILKWVDYGGLFEKHVISPLQNITEACKIDYEKRASLNTLFGDDW
>ID:YP_009005307.1 |[Enterobacter phage PG7]||_Enterobacter_phage_PG7_.gbk|DNA polymerase|2709|NC_023561(173276):25529-28237:-1 ^GeneID:18502301^ Enterobacter phage PG7, complete genome.|neighbours:ID:YP_009005306.1(-1),ID:YP_009005308.1(-1)|neighbour_genes:hypothetical protein,hypothetical protein|
MAQEFYISIETAGNDIIERYIDSNGVERQRRIEYSPTMFSHAQQGVKTKFFDIYGKPCVKNTFPTMKDARDWIRRMEDIGLEAMGMDDFKLAYISDTYGSEIVYDKKFIRVANCDIEVTGDKFPDPMKAMYEIDAITHYDSIDDKFYVFDLLDSLYGSVSEWDAKLAARSDKEGGDEVPQHILDRVVYMPFYSEKELLLEYINLWEQKRPAIFTGWNIEGFDIPYIMNRVKHVLGERSMKRFSPINRVNSKLIQSMYGEKEVFSIDGVTILDYMDLYKKYSFTNQPTYNLDYIALYETKRGKLPYDGPINKLRETNHQRYISYNIMDVESVGGIDRVRGFIDLALSMSYYAKMPFGGVMSPIKTWDAIIFNSLKEQNKVVPQGKRHIKQSYPGAYVFEPLACARKYIMSFDLTSLYPSIIRQVNISPETIVGQFKLYDIEAYINKTAPRPSDEYSCSPNGWMYRKDIEGVIPVEIAKVFFQRKDWKKKMFAEERNAEEIKKVLAAGVFGDIDTPDETRYTQYTDEQKASLNKYTKLVLETMLARCEAAAILANTNQLNRKILINSLYGALGNIYFRYYDLRNASAITLFGQVGIRWIARKVNEYLNKVCGTEGFDFIAAGDTDSIYVSVDKVIEKVGLERFKTTDEVVEFMNQFGKKKMEPMIDTAYRELCEYFNNREHLMHMDREAISCPPLGSKGCGGFWKAKKRYALNVYDMEDKRYAEPHLKIMGMETQQSSTPKAVQKALEESIRRMVQEGEESLQEYYKQFEKEYRQLDYKVIAEVKTCNDIGKYDDNGFPGLKCPYHVRGALTYNRATAGFSVTPILEGNKVMVLPLRQGNPFGDKCIAWPSVTELPQEIRQDVLAWLDYTTLFQKSFVKPLAGMSEASGLDYEEKASLDNMFDF
>ID:AVR55244.1 |[Enterobacter phage myPSH1140]||_Enterobacter_phage_myPSH1140_.gbk|DNA polymerase|2709|MG999954(172614):27242-29950:-1 ^^ Enterobacter phage myPSH1140, complete genome.|neighbours:ID:AVR55243.1(-1),ID:AVR55245.1(-1)|neighbour_genes:hypothetical protein,hypothetical protein|
MAQEFYISIETAGNDIIERYIDSNGVERQRRIEYSPTMFSHAQQGVKTKFFDIYGKPCIKNTFPTMKDARDWIRRMEDIGLEAMGMDDFKLAYISDTYGSEIVYDKKFIRVANCDIEVTGDKFPDPMKAMYEIDAITHYDSIDDKFYVFDLLDSLYGSVSEWDVKLAARSDKEGGDEVPQHILDRVVYMPFYSEKELLLEYINLWEQKRPAIFTGWNIEGFDIPYIMNRVKHVLGERSMKRFSPINRVNSKLIQNMYGEKEVFSIDGVTILDYMDLYKKYSFTNQPTYNLDYIALYETKRGKLPYDGPINKLRETNHQRYISYNIMDVESVGGIDRVRGFIDLALSMSYYAKMPFGGVMSPIKTWDAIIFNSLKEQNKVVPQGKRHIKQSYPGAYVFEPLACARKYIMSFDLTSLYPSIIRQVNISPETIVGQFKLYDIEAYINKTAPRPSDEYSCSPNGWMYRKDIEGVIPVEIAKVFFQRKDWKKKMFAEERNAEEIKKVLAAGVFGDIDTPDETRYTQYTDEQKASLNKYTKLVLETMLARCEAAAILANTNQLNRKILINSLYGALGNIYFRYYDLRNASAITLFGQVGIRWIARKVNEYLNKVCGTEGFDFIAAGDTDSIYVSVDKVIEKVGLERFKTTDEVVEFMNQFGKKKMEPMIDTAYRELCEYFNNREHLMHMDREAISCPPLGSKGCGGFWKAKKRYALNVYDMEDKRYAEPHLKIMGMETQQSSTPKAVQKALEESIRRMVQEGEESLQEYYKQFEKEYRQLDYKVIAEVKTCNDIGKYDDNGFPGLKCPYHVRGALTYNRATAGFSVTPILEGNKVMVLPLRQGNPFGDKCIAWPSGTELPQEIRQDVLAWLDYTTLFQKSFVKPLAGMSEASGLDYEEKSSLDNMFDF
>ID:YP_009606953.1 |[Enterobacter phage phiEap-3]||_Enterobacter_phage_phiEap-3_.gbk|DNA polymerase|2700|NC_041980(175814):21150-23849:-1 ^GeneID:40082959^ Enterobacter phage phiEap-3, complete genome.|neighbours:ID:YP_009606952.1(-1),ID:YP_009606954.1(-1)|neighbour_genes:RecA-like recombinat..,hypothetical protein|
MNEFYLSVEQMGDTIYERFVDSNGTEQVRKTKYAPVMYQHAMNGVETPYKDIYGKPCLKKQFDSIKEAKNWMQRMRDVGMEALGMDDYRLAYISDMYRNEIEYNREHIRIASLDIEVTAPEFPDPREAKYPIDAITHYDSIEDKFYVYDLVEGGLAEWCAANVDRKDISEEDLNKIVYRSFQTEKSLLSAYIKDWKERTPVIVTGWNSDKFDIAYIITRYLNIFGQNVVRHFSPFGKVTARTTTDAYGNEQLGYDISGVAQMDGMALYKKFSFTPQPSYRLDAIAEYETGKNKVEYEGSLSELRQRDHQLYITYNIVDVIRVLDIDGKRNFIELVLSVAYYAKINFPGVMSPLKTWDAIIYNSLREDKVVIPENRRHTKTPYPGAFVKDPVPGPYKYMVSFDLTSLYPSIIRQVNISPETIMGSFAVRALEEYINKTAPRPSDEFSCSPNGWMFRRDIKGVIPVEIKKVFDQRKMWKKRMMAGERNLELIKHELEHLTDAHNQMVDPDFDFYTDFSDESKAVLKTLTKQMLKAVKRVCEKKIAQANTAQLNRKISINSLYGALGNEHFRYFDLRNASAITMFGQLAIQWIERKVNEYLNDLCGTTDHAYVRYCDTDSIYVCMDNVIAKVGGEAKFKDNNHWVDFLDRFAKERMEPMIDKGYRELCEYMNNVEHLMFMDREIISGPPLGSEGLGSFWTAKKRYAANVWDSEGTRYEKPKLKIMGMETQRSSTPTSVKVFLKEAIRRILQEGELSLHEHYKKFEEEYKELDYREIAGVSSANNISKYRDGAGYPIKGTPNHIKGVLFFNRFTAGIDGVTPIMEGEKVMVLPLRDKNPWQADCIAWQSGNRLPAEIESDILAWVDYPGMFEKHVISPLTNITEVCKIDYEKRASLNDLFGDW
>ID:YP_009167861.1 |[Escherichia phage AR1]|AR1|_Enterobacteria_phage_AR1_DNA_.gbk|43|2706|NC_027983(167435):25151-27856:-1 ^GeneID:26042014^ Enterobacteria phage AR1 DNA, complete genome.|neighbours:ID:YP_009167860.1(-1),ID:YP_009167862.1(-1)|neighbour_genes:ar1_049,regA|
MKEFYISIETVGNNIVERYIDENGKERTREVEYLPTMFRHCKEESKYKDIYGKNCAPQKFPSMKDARDWMKRMEDIGLEALGMNDFKLAYISDTYGSEIVYDRKFVRVANCDIEVTGDKFPDPMKAEYEIDAITHYDSIDDRFYVFDLLNSMYGSVSKWDAKLAAKLDCEGGDEVPQEILDRVIYMPFDNERDMLMEYINLWEQKRPAIFTGWNIEGFDVPYIMNRVKMVLGERSMKRFSPIGRVKSKLIQNMYGSKEIYSIDGVSILDYLDLYKKFAFTNLPSFSLESVAQHETKKGKLPYDGPINKLRETNHQRYISYNIIDVESVQAIDKIRGFIDLVLSMSYYAKMPFSGVMSPIKTWDAIIFNSLKGEHKVIPQQGSHVKQSFPGAFVFEPKPIARRYIMSFDLTSLYPSIIRQVNISPETIRGQFKVHPIHEYIAGTAPKPSDEYSCSPNGWMYDKHQEGIIPKEIAKVFFQRKDWKKKMFAEEMNAEAIKKIIMKGAGSCSTKPEVERYVKFSDDFLNELSNYTESVLNSLIEECEKAATLANTNQLNRKILINSLYGALGNIHFRYYDLRNATAITIFGQVGIQWIARKINEYLNKVCGTNGEDFIAAGDTDSVYVCVDKVIEKVGLDRFKEQNDLVEFMNQFGKKKMEPMIDVAYRELCDYMNNREHLMHMDREAISCPPLGSKGVGGFWKAKKRYALNVYDMEDKRFAEPHLKIMGMETQQSSTPKAVQEALEESIRRILQEGEESVQEYYKNFEKEYRQLDYKVIAEVKTANDIAKYDDKGWPGFKCPFHIRGVLTYRRAVSGLGVAPILDGNKVMVLPLREGNPFGDKCIAWPSGTELPKEIRSDVLSWIDYSTLFQKSFVKPLAGMCESAGMDYEEKASVRLPVWLIE
>ID:ANZ51123.1 |[Enterobacteria phage ATK47]||_Enterobacteria_phage_ATK47.gbk|DNA polymerase|2712|KT184309(170020):141162-143873:1 ^^ Enterobacteria phage ATK47, complete genome.|neighbours:ID:ANZ51122.1(1),ID:ANZ51124.1(1)|neighbour_genes:regA,arabinose 5-phosphat..|
MKEFYLTVEQIGDSIFERYIDSNGRERTREVEYKPSLFAHCPESQATKYFDIYGKPCTRKLFANMRDASQWIKRMEDIGLEALGMDDFKLAYLSDTYNYEIKYDHTKIRVANFDIEVTSPDGFPEPSQAKHPIDAITHYDSIDDRFYVFDLLNSPYGNVEEWSIEIAAKLQEQGGDEVPSEIIDKIIYMPFDNEKELLMEYLNFWQQKTPVILTGWNVESFDIPYVYNRIKNIFGESTAKRLSPHRKTRVKVIENMYGSREIITLFGISVLDYIDLYKKFSFTNQPSYSLDYISEFELNVGKLKYDGPISKLRESNHQRYISYNIIDVYRVLQIDAKRQFINLSLDMGYYAKIQIQSVFSPIKTWDAIIFNSLKEQNKVIPQGRSHPVQPYPGAFVKEPIPNRYKYVMSFDLTSLYPSIIRQVNISPETIAGTFKVAPLHDYINAIAERPSDVYSCSPNGMMYYKDRDGVVPTEITKVFNQRKEHKGYMLAAQRNGEIIKEALHNPNLSVDEPLDVDYRFDFTDEIKEKIKKLSAKSLNEMLFRAQRTEVAGMTAQINRKLLINSLYGALGNVWFRYYDLRNATAITTFGQMALQWIERKVNEYLNEVCGTEGEAFVLYGDTDSIYVSADKIIDKVGESKFRDTNHWVDFLDKFARERMEPAIDKGFREMCEYMNNKQHLMFMDREAIAGPPLGSKGIGGFWTGKKRYALNVWDMEGTRYAEPKLKIMGLETQKSSTPKAVQKALKECIRRMLQEGEESLQEYFKEFEKEFRQLNYISIASVSSANNIAKYDVGGFPGPKCPFHIRGILTYNRAIKGNIDAPQVVEGEKVYVLPLREGNPFGDKCIAWPSGTEITDLIKDDVLHWMDYTVLLEKTFIKPLEGFTSAAKLDYEKKASLFDMFDF
>ID:ANZ51254.1 |[Enterobacteria phage ATK48]||_Enterobacteria_phage_ATK48.gbk|DNA polymerase|2712|KT184310(169729):69666-72377:1 ^^ Enterobacteria phage ATK48, complete genome.|neighbours:ID:ANZ51253.1(1),ID:ANZ51255.1(1)|neighbour_genes:regA,arabinose 5-phosphat..|
MKEFYLTVEQIGDSIFERYIDSNGRERTREVEYKPSLFAHCPESQATKYFDIYGKPCTRKLFANMRDASQWIKRMEDIGLEALGMDDFKLAYLSDTYNYEIKYDHTKIRVANFDIEVTSPDGFPEPSQAKHPIDAITHYDSIDDRFYVFDLLNSPYGNVEEWSIEIAAKLQEQGGDEVPSEIIDKIIYMPFDNEKELLMEYLNFWQQKTPVILTGWNVESFDIPYVYNRIKNIFGESTAKRLSPHRKTRVKVIENMYGSREIITLFGISVLDYIDLYKKFSFTNQPSYSLDYISEFELNVGKLKYDGPISKLRESNHQRYISYNIIDVYRVLQIDAKRQFINLSLDMGYYAKIQIQSVFSPIKTWDAIIFNSLKEQNKVIPQGRSHPVQPYPGAFVKEPIPNRYKYVMSFDLTSLYPSIIRQVNISPETIAGTFKVAPLHDYINAIAERPSDVYSCSPNGMMYYKDRDGVVPTEITKVFNQRKEHKGYMLAAQRNGEIIKEALHNPNLSVDEPLDVDYRFDFTDEIKEKIKKLSAKSLNEMLFRAQRTEVAGMTAQINRKLLINSLYGALGNVWFRYYDLRNATAITTFGQMALQWIERKVNEYLNEVCGTEGEAFVLYGDTDSIYVSADKIIDKVGESKFRDTNHWVDFLDKFARERMEPAIDKGFREMCEYMNNKQHLMFMDREAIAGPPLGSKGIGGFWTGKKRYALNVWDMEGTRYAEPKLKIMGLETQKSSTPKAVQKALKECIRRMLQEGEESLQEYFKEFEKEFRQLNYISIASVSSANNIAKYDVGGFPGPKCPFHIRGILTYNRAIKGNIDAPQVVEGEKVYVLPLREGNPFGDKCIAWPSGTEITDLIKDDVLHWMDYTVLLEKTFIKPLEGFTSAAKLDYEKKASLFDMFDF
>ID:ANZ50902.1 |[Enterobacteria phage Aplg8]||_Enterobacteria_phage_Aplg8_.gbk|DNA polymerase|2697|KT184308(168496):138132-140828:-1 ^^ Enterobacteria phage Aplg8, complete genome.|neighbours:ID:ANZ50901.1(-1),ID:ANZ50903.1(-1)|neighbour_genes:hypothetical protein,regA|
MKEFYISIETVGNNIVERYIDENGKERTREVEYLPTMFRHCKEESKYKDIYGKNCAPQKFSSMKDARDWMKRMEDIGLEALGMNDFKLAYISDTYGSEIVYDRKFVRVANCDIEVTGDKFPDPMKAEYEIDAITHYDSIDDRFYVFDLLNSMYGSVSKWDAKLAAKLDCEGGDEVPQEILDRVIYMPFDNERDMLMEYINLWEQKRPAIFTGWNIEGFDVPYIMNRVKMVLGERSMKRFSPIGRVKSKLIQNMYGSKEIYSIDGVSILDYLDLYKKFAFTNLPSFSLESVAQHETKKGKLPYDGPINKLRETNHQRYISYNIIDVESVQAIDKIRGFIDLVLSMSYYAKMPFSGVMSPIKTWDAIIFNSLKGEHKVIPQQGSHVKQSFPGAFVFEPKPIARRYIMSFDLTSLYPSIIRQVNISPETIRGQFKVHPIHEYIAGTAPKPSDEYSCSPNGWMYDKHQEGIIPKEIAKVFFQRKDWKKKMFAEEMNAEAIKKIIMKGAGSCSTKPEVERYVKFSDDFLNELSNYTESVLNSLIEECEKAATLANTNQLNRKILINSLYGALGNIHFRYYDLRNATAITIFGQVGIQWIARKINEYLNKVCGTNGEDFIAAGDTDSVYVCVDKVIEKVGLDRFKEQNDLVEFMNQFGKKKMEPMIDVAYRELCDYMNNREHLMHMDREAISCPPLGSKGVGGFWKAKKRYALNVYDMEDKRFAEPHLKIMGMETQQSSTPKAVQEALEESIRRILQEGEESVQEYYKNFEKEYRQLDYKVIAEVKTANDIAKYDDKGWPGFKCPFHIRGVLTYRRAVNGLGVAPILDGNKVMVLPLREGNPFGDKCIAWPSGTELPKEIRSDVLSWIDYSTLFQKSFVKPLAGMCESAGMDYEEKASLDFLFG
>ID:YP_007004128.1 |[Enterobacteria phage Bp7]||_Enterobacteria_phage_Bp7_.gbk|DNA polymerase|2712|NC_019500(168066):37525-40236:1 ^GeneID:14007957^ Enterobacteria phage Bp7, complete genome.|neighbours:ID:YP_007004127.1(1),ID:YP_007004129.1(1)|neighbour_genes:hypothetical protein,imm|
MQEFYLTVEQIGDNILERYIDKNGNERSREVPYKPTMFMHANPEQAVKYIDIYGKGCVKKEFDSMRDASQWMKRMDDMGLEALGMDDYKLAYLSDTYRKEIRYDSSKIRIANFDIEVTSPDGFPEPAQAKHPIDAITHYDSIDDKFYVFDLLVSPYGTVEEWSIKIAEKLQDEGGDEVPQEIIDKIVYLPFNSEEEMMLEYLNFWQQKTPVILTGWNVESFDVPYVYNRLKNLFGENTAKRLSPHRKTRVKVIENMYGAREIITLFGISVLDYIDLYKKFSFTNQPSYSLDYVSEYELKVGKLKYDGPISKLRETNHQRYISYNIIDVYRVVQIDMKRQFILLSLDMGYYAKMQIQSVFSPIKTWDAIIFNSLKEQGKVIPQARSHVVQPYPGAFVKEPIPNAYKYVMSFDLTSLYPSIIRQVNISPETIAGTFANAPIHEYIAGTAQRPSDTYSCSPNGMMYYKDREGVIPTEITKVFLQRKEHKGYMLAAQRNGELIKEALENPNLSVDSPLDIDYRFDFSDEIKAQIKALSAPSLREMLKKAELTEVAGNTAQINRKLLINSLYGALGNVWFRYYDLRNATAITLFGQMALQWIERKVNEYLNSVCKTENQKFVLYGDTDSIYVKADAIINKVGEDKFRDTNHWVDFLDKFARERMEPAIDAGFREMCEYMNNKQHLMFMDREAIAGPPLGSKGLGGFWTGKKRYALNVWDMEGTRYAEPHLKIMGLETQKSSTPKAVQKALKECIRRMLQEGEASLQEYFKQFNKEFNELDYVSIAAVSSANNIEKYNEGGFPGSKCPYHIKGCLAYMRASAGDLTMPRIVDGEKVYVLPLKEGNPFGEACMAWPSGIELPVQIRDQVLRWMDYNVLFQKTFIKPLTGFTESAKIDYEKKATLFDMFDF
>ID:YP_004009901.1 |[Enterobacter phage CC31]||_Enterobacteria_phage_CC31_.gbk|43|2709|NC_014662(165540):25255-27963:-1 ^GeneID:9926189^ Enterobacteria phage CC31, complete genome.|neighbours:ID:YP_004009900.1(-1),ID:YP_004009902.1(-1)|neighbour_genes:hypothetical protein,43.1|
MAQEFYISIETAGNDIIERYIDSNGVERQRRIEYSPTMFSHAQQGVKTKFFDIYGKPCVKNTFPTMKDARDWIRRMEDIGLEAMGMDDFKLAYISDTYGSEIVYDKKFIRVANCDIEVTGDKFPDPMKAMYEIDAITHYDSIDDKFYVFDLLDSLYGSVSEWDVKLAARSDKEGGDEVPQHILDRVVYMPFYSEKELLLEYINLWEQKRPAIFTGWNIEGFDIPYIMNRVKNVLGERTMKRFSPINRVNSKLIQNMYGEKEVFSIDGVTILDYMDLYKKYSFTNQPTYNLDYIALYETKRGKLPYDGPINKLRETNHQRYISYNIMDVESVGGIDRVRGFIDLALSMSYYAKMPFGGVMSPIKTWDAIIFNSLKEQNKVIPQGKRHIKQTYPGAYVFEPLACARKYIMSFDLTSLYPSIIRQVNISPETIVGQFKLYDIEAYINKTAPRPSDEYSCSPNGWMYRKDIEGVIPVEIAKVFFQRKDWKKKMFAEERNAEEIKKVLAAGVFGDIDTPDETRYTQYTDEQKASLNKYTKLVLETMLARCESAAILANTNQLNRKILINSLYGALGNIYFRYYDLRNASAITLFGQVGIRWIARKVNEYLNKVCGTEGFDFIAAGDTDSIYVSVDKVIEKVGLERFKTTDEVVEFMNQFGKKKMEPMIDTAYRELCEYFNNREHLMHMDREAISCPPLGSKGCGGFWKAKKRYALNVYDMEDKRYAEPHLKIMGMETQQSSTPKAVQKALEESIRRMVQEGEESLQEYYKQFEKEYRQLDYKVIAEVKTCNDIGKYDDNGFPGLKCPYHVRGALTYNRATAGFSVTPILEGNKVMVLPLRQGNPFGDKCIAWPSGTELPQEIRQDVLAWLDYTTLFQKSFVKPLAGMSEASGLDYEEKASLDNMFDF
>ID:YP_009118710.1 |[Enterobacteria phage GEC-3S]||_Enterobacteria_phage_GEC-3S_.gbk|Putative DNA polymer..|2679|NC_025425(163424):15972-18650:-1 ^GeneID:23301077^ Enterobacteria phage GEC-3S complete genome.|neighbours:ID:YP_009118709.1(-1),ID:YP_009118711.1(-1)|neighbour_genes:hypothetical protein,regA|
MYFLSCERVGDKIYERYIDDAGQEQERYVEYTPTLFHHAAPGMVTNYKDIYGKPCIAKKFPSMNEANKWRKKMGEMGQEALGMDDFIISYLSDTYKGEIRYDRNKIRVAWVDIEVTAPEFPKPEEAKYPIDAITHYDSVHDRFFVFDLKGKNGEIWEASKSILRPDIVERVVYNVYDTEDELLLEYIRFFEENRPVGFTGWNTETFDIPYIIKRISNKFGSRTANRLSPCGKIKSRISQDDFGNEREAFTIMGIESLDYIDLYKKFSFTTQPTYALDYVAEYETGIGKVDYDGPLKKLRDDNHQLYIDYNIGDVDRVLAIDKKRGFIDLVYSLCFYAKIKFNHVYNPMKVWDAIIFGSLKAEGKVVPENKIQPKQTYPGAFVKEPVPNAYRWMMSFDLTSLYPSIIRQVNISPETIAGSFDAAPMHEYINKTAPRPSDEYSCSPNGWMYRKDIHGIVPIEIKKVFDQRKQYKNMMLACDRNAELCKAILHDENHVYGGTISYSVEVRHDFDEAFKSMLSELSKDALEKLLEECKDESILCNTNQLSRKVLINSLYGALGNPKFRFYDLRNASAITLFGQLAIQWIERKINEYLNELCGTTDFAYVRYCDTDSVYVLVNNVIDKVGGEDRFDDTEKLVDFLDNFGKHRMEPIIDKGYRELCEYMNNYEHLMFMDREAIAGPPLKSAGIGGFWTGKKRYALNVWDMEGTRFAEPKLKIMGLETQRSSTPKACQKSLKECIRRMLQEGEESLQEYYGIFEQEFRKLDYLEVAAVSSANNLQKYSDSNGYPIKGCPYAVKSVLCYNRNARKFGLDPIREGEKVMIVPLKDRNPFGEICFGWLSGTRIPPEIESEVLKWLDWPLLFNKTFVKPLENITTAAKLQYEKVASLTDLFDI
>ID:ANZ51490.1 |[Enterobacteria phage GiZh]||_Enterobacteria_phage_GiZh_.gbk|DNA polymerase|2697|KT184311(166514):75399-78095:-1 ^^ Enterobacteria phage GiZh, complete genome.|neighbours:ID:ANZ51489.1(-1),ID:ANZ51491.1(-1)|neighbour_genes:hypothetical protein,hypothetical protein|
MKEFYISIETVGNNIVERYIDENGKERTREVEYLPTMFRHCKEESKYKDIYGKNCAPQKFPSMKDARDWMKRMEDIGLEALGMNDFKLAYISDTYGSEIVYDRKFVRVANCDIEVTGDKFPDPMKAEYEIDAITHYDSIDDRFYVFDLLNSMYGSVSKWDAKLAAKLDCEGGDEVPQEILDRVIYMPFDNERDMLMEYINLWEQKRPAIFTGWNIEGFDVPYIMNRVKMVLGERSMKRFSPIGRVKSKLIQNMYGSKEIYSIDGVSILDYLDLYKKFAFTNLPSFSLESVAQHETKKGKLPYDGPINKLRETNHQRYISYNIIDVESVQAIDKIRGFIDLVLSMSYYAKMPFSGVMSPIKTWDAIIFNSLKGEHKVIPQQGSHVKQSFPGAFVFEPKPIARRYIMSFDLTSLYPSIIRQVNISPETIRGQFKVHPIHEYIAGTAPKPSDEYSCSPNGWMYDKHQEGIIPKEIAKVFFQRKDWKKKMFAEEMNAEAIKKIIMKGAGSCSTKPEVERYVKFSDDFLNELSNYTESVLNSLIEECEKAATLANTNQLNRKILINSLYGALGNIHFRYYDLRNATAITIFGQVGIQWIARKINEYLNKVCGTNGEDFIAAGDTDSVYVCVDKVIEKVGLDRFKEQNDLVEFMNQFGKKKMEPMIDVAYRELCDYMNNREHLMHMDREAISCPPLGSKGVGGFWKAKKRYALNVYDMEDKRFAEPHLKIMGMETQQSSTPKAVQEALEESIRRILQEGEESVQEYYKNFEKEYRQLDYKVIAEVKTANDIAKYDDKGWPGFKCPFHIRGVLTYRRAVNGLGVAPILDGNKVMVLPLREGNPFGDKCIAWPSGTELPKEIRSDVLSWIDYSTLFQKSFVKPLAGMCESAGMDYEEKASLDFLFG
>ID:YP_003734196.1 |[Enterobacteria phage IME08]||_Enterobacteria_phage_IME08_.gbk|43|2772|NC_014260(172253):27720-30491:-1 ^GeneID:9384386^ Enterobacteria phage IME08, complete genome.|neighbours:ID:YP_003734195.1(-1),ID:YP_003734197.1(-1)|neighbour_genes:imm,hypothetical protein|
MEYNDSSTNKRQSLVYKGNEMQEFYLTVEQIGDNILERYIDKNGKERSREVPYKPTMFMHANPEQAVKYIDIYGKGCVKKEFDSMRDASQWMKRMDDMGLEALGMDDYKLAYLSDTYRKEIKYDSSKIRIANFDIEVTSPDGFPEPAQAKHPIDAITHYDSIDDKFYVFDLLVSPYGRVKEWSIKIAEKLQDEGGDEVPQEIIDKIVYLPFNSEEEMMLEYLNFWQQKTPVILTGWNVESFDVPYVYNRLKNLFGENTAKRLSPHRKTRVKVIENMYGAREIITLFGISVLDYIDLYKKFSFTNQPSYSLDYVSEYELKVGKLKYDGPISKLRETNHQRYISYNIIDVYRVVQIDMKRQFILLSLDMGYYAKMQIQSVFSPIKTWDAIIFNSLKEQGRVIPQARSHVVQPYPGAFVKEPIPNAYKYVMSFDLTSLYPSIIRQVNISPETIAGTFANAPIHEYIAGTAPRPSDVYSCSPNGMMYYKDRDGVIPTEITKVFLQRKEHKGYMLAAQRNGELIKEALENPNLSVDSPLDIDYRFDFSDEIKAKIKTLSAPSLREMLFRAERTEVAGMTAQINRKLLINSLYGALGNVWFRYYDLRNATAITLFGQMALQWIERKVNEYLNSVCKTENQKFVLYGDTDSIYVKADAIINKVGEDKFRDTNHWVDFLDKFARERMEPAIDAGFREMCEYMNNKQHLMFMDREAIAGPPLGSKGLGGFWTGKKRYALNVWDMEGTRYAEPHLKIMGLETQKSSTPKAVQKALKECIRRMLQEGEASLQEYFKQFNKEFNELDYVSIAAVSSANNIEKYNEGGFPGSKCPYHIKGCLAYMRASAGDLTMPRIVDGEKVYVLPLKEGNPFGEACMAWPSGIELPVQIRDQVLRWMDYNVLFQKTFIKPLTGFTESAKIDYEKKATLFDMFDF
>ID:YP_002922395.1 |[Escherichia phage JS10]||_Enterobacteria_phage_JS10_.gbk|43|2712|NC_012741(171451):27044-29755:-1 ^GeneID:7943445^ Enterobacteria phage JS10, complete genome.|neighbours:ID:YP_002922394.1(-1),ID:YP_002922396.1(-1)|neighbour_genes:43,hypothetical protein|
MQEFYLTVEQIGDNILERYIDKNGKERSREVPYKPTMFMHANPEQAVKYIDIYGKGCVKKEFDSMRDASQWMKRMDDMGLEALGMDDYKLAYLSDTYRKEIKYDSSKIRIANFDIEVTSPDGFPEPAQAKHPIDAITHYDSIDDKFYVFDLLVSPYGTVEEWSIKIAEKLQDEGGDEVPQEIIDKIVYLPFNSEEEMMLEYLNFWQQKTPVILTGWNVESFDVPYVYNRLKNLFGENTAKRLSPHRKTRVKVIENMYGVREIITLFGISVLDYIDLYKKFSFTNQPSYSLDYVSEYELKVGKLKYDGPISKLRETNHQRYISYNIIDVYRVVQIDMKRQFILLSLDMGYYAKMQIQSVFSPIKTWDAIIFNSLKEQGKVIPQAKSHAVQPYPGAFVKEPIPNAYKYVMSFDLTSLYPSIIRQVNISPETIAGTFANAPIHEYIAGTAPRPSDTYSCSPNGMMYYKDRDGVIPTEITKVFLQRKEHKGYMLAAQRNGELIKEALENPNLSVDSPLDIDYRFDFSDEIKAQIKKLSASSLKEMLFKAERTEVAGMTAQINRKLLINSLYGALGNVWFRYYDLRNATAITLFGQMALQWIERKVNEYLNGVCKTENQKFVLYGDTDSIYVKADAIINKVGEDKFRDTNHWVDFLDKFARERMEPAIDAGFREMCEYMNNKQHLMFMDREAIAGPPLGSKGLGGFWTGKKRYALNVWDMEGTRYAEPHLKIMGLETQKSSTPKAVQKALKECIRRMLQEGEASLQEYFKQFNKEFNELDYVSIAAVSSANNIEKYNEGGFPGSKCPYHIKGCLAYMRASAGDLTMPRIVDGEKVYVLPLKEGNPFGEACMAWPSGIELPIQIRDQVLRWMDYNVLFQKTFIKPLTGFTESAKIDYEKKATLFDMFDF
>ID:YP_001595175.1 |[Escherichia phage JS98]||_Enterobacteria_phage_JS98.gbk|DNA polymerase|2712|NC_010105(170523):27245-29956:-1 ^^ Enterobacteria phage JS98, complete genome.|neighbours:ID:YP_001595174.1(-1),ID:YP_001595176.1(-1)|neighbour_genes:Imm immunity to supe..,hypothetical protein|
MQEFYLTVEQIGDNILERYIDKNGNERSREVPYKPTMFMHANPEQAVKYIDIYGKGCVKKEFDSMRDASQWMKRMDDMGLEALGMDDYKLAYLSDTYRKEIKYDSSKIRIANFDIEVTSPDGFPEPAQAKHPIDAITHYDSIDDKFYVFDLLNSPYGRVKEWSIKIAEKLQDEGGDEVPQEIIDKIVYLPFNSEEEMMLEYLNFWQQKTPVILTGWNVESFDVPYVYNRLKNLFGENTAKRLSPHRKTRVKVIENMYGVREIITLFGISVLDYIDLYKKFSFTNQPSYSLDYVSEYELKVGKLKYDGPISKLRETNHQRYISYNIIDVYRVVQIDMKRQFILLSLDMGYYAKMQIQSVFSPIKTWDAIIFNSLKEQGKVIPQAKSHAVQPYPGAFVKEPIPNAYKYVMSFDLTSLYPSIIRQVNISPETIAGTFANAPIHEYIAGTAPRPSDTYSCSPNGMMYYKDRDGVIPTEITKVFLQRKEHKGYMLAAQRNGELIKEALENPNPSVDSPLDIDYRFDFSDEIKAQIKKLSASSLKEMLFKAERTEVAGMTAQINRKLLINSLYGALGNVWFRYYDLRNATAITLFGQMALQWIERKVNEYLNSVCKTENQKFVLYGDTDSIYVKADAIINKVGEDKFRDTNHWVDFLDKFARERMEPAIDAGFREMCEYMNNKQHLMFMDREAIAGPPLGSKGLGGFWTGKKRYALNVWDMEGTRYAEPHLKIMGLETQKSSTPKAVQKALKECIRRMLQEGEASLQEYFKQFNKEFNELDYVSIAAVSSANNIEKYNEGGFPGSKCPYHIKGCLAYMRASAGDLTMPRIVDGEKVYVLPLKEGNPFGEACMAWPSGIELPIQIRDQVLRWMDYNVLFQKTFIKPLTGFTESAKIDYEKKATLFDMFDF
>ID:YP_002922099.1 |[Escherichia phage JSE]||_Enterobacteria_phage_JSE_.gbk|DNA polymerase|1407|NC_012740(166418):17062-18468:-1 ^GeneID:7943147^ Enterobacteria phage JSE, complete genome.|neighbours:ID:YP_002922098.1(-1),ID:YP_002922100.1(-1)|neighbour_genes:hypothetical protein,DNA polymerase|
MHEYINKTAPRPSDEYSCSPNGWMYRKDIHGIVPIEIKKVFDQRKQYKNMMLACDRNAELCKAILHDENHVYGGTISYSVEVRHDFDEAFKSMLSELSKDALEKLLEECKDESILCNTNQLSRKVLINSLYGALGNPKFRFYDLRNASAITLFGQLAIQWIERKINEYLNELCGTTDFAYVRYCDTDSVYVLVNNVIDKVGGEDRFDDTEKLVDFLDNFGKHRMEPIIDKGYRELCEYMNNYEHLMFMDREAIAGPPLKSAGIGGFWTGKKRYALNVWDMEGTRFAEPKLKIMGLETQRSSTPKACQKSLKECIRRMLQEGEESLQEYYGIFEQEFRKLDYLDVAAVSSANNLQKYSDSNGYPIKGCPYAVKSVLCYNRNARKFGLDPIREGEKVMIVPLKDRNPFGEICFGWLSGTRIPPEIESEVLKWLDWPLLFNKTFVKPLENITTAAKLQYEKVASLTDLFDI
>ID:YP_002922100.1 |[Escherichia phage JSE]||_Enterobacteria_phage_JSE_.gbk|DNA polymerase|1209|NC_012740(166418):18996-20204:-1 ^GeneID:7943148^ Enterobacteria phage JSE, complete genome.|neighbours:ID:YP_002922099.1(-1),ID:YP_002922101.1(-1)|neighbour_genes:DNA polymerase,regA|
MYFLSCERVGDKIYERYIDDAGQEQERYVEYTPTLFHHAAPGMVTNYKDIYGKPCIAKKFPSMNEANKWRKKMGEMGQEALGMDDFIISYLSDTYKGEIRYDRNKIRVAWVDIEVTAPEFPKPEEAKYPIDAITHYDSVHDRFFVFDLKGKNGEIWESSKSILRPDIVERVVYNVYDTEDELLLEYIRFFEENRPVGFTGWNTETFDIPYIIKRISNKFGSRTANRLSPCGKIKSRISQDDFGNEREAFTIMGIESLDYIDLYKKFSFTTQPTYALDYVAEYETGIGKVDYDGPLKKLRDDNHQLYIDYNIGDVDRVLAIDKKRGFIDLVYSLCFYAKIKFNHVYNPMKVWDAIIFGSLKAEGKVVPENKIQPKQTYPGAFVKEPVPNAYRWMMSFDLTSLN
>ID:ANZ51690.1 |[Enterobacteria phage Kha5h]||_Enterobacteria_phage_Kha5h_.gbk|DNA polymerase|2697|KT184312(167318):50893-53589:-1 ^^ Enterobacteria phage Kha5h, complete genome.|neighbours:ID:ANZ51689.1(-1),ID:ANZ51691.1(-1)|neighbour_genes:hypothetical protein,hypothetical protein|
MKEFYISIETVGNNIVERYIDENGKERTREVEYLPTMFRHCKEESKYKDIYGKNCAPQKFPSMKDARDWMKRMEDIGLEALGMNDFKLAYISDTYGSEIVYDRKFVRVANCDIEVTGDKFPDPMKAEYEIDAITHYDSIDDRFYVFDLLNSMYGSVSKWDAKLAAKLDCEGGDEVPQEILDRVIYMPFDNERDMLMEYINLWEQKRPAIFTGWNIEGFDVPYIMNRVKMVLGERSMKRFSPIGRVKSKLIQNMYGSKEIYSIDGVSILDYLDLYKKFAFTNLPSFSLESVAQHETKKGKLPYDGPINKLRETNHQRYISYNIIDVESVQAIDKIRGFIDLVLSMSYYAKMPFSGVMSPIKTWDAIIFNSLKGEHKVIPQQGSHVKQSFPGAFVFEPKPIARRYIMSFDLTSLYPSIIRQVNISPETIRGQFKVHPIHEYIAGTAPKPSDEYSCSPNGWMYDKHQEGIIPKEIAKVFFQRKDWKKKMFAEEMNAEAIKKIIMKGAGSCSTKPEVERYVKFNDDFLNELSNYTESVLNSLIEECEKAATLANTNQLNRKILINSLYGALGNIHFRYYDLRNATAITIFGQVGIQWIARKINEYLNKVCGTNGEDFIAAGDTDSVYVCVDKVIEKVGLDRFKEQNDLVEFMNQFGKKKMEPMIDVAYRELCDYMNNREHLMHMDREAISCPPLGSKGVGGFWKAKKRYALNVYDMEDKRFAEPHLKIMGMETQQSSTPKAVQEALEESIRRILQEGEESVQEYYKNFEKEYRQLDYKVIAEVKTANDIAKYDDKGWPGFKCPFHIRGVLTYRRAVSGLGVAPILDGNKVMVLPLREGNPFGDKCIAWPSGTELPKEIRSDVLSWIDYSTLFQKSFVKPLAGMCESAGMDYEEKASLDFLFG
>ID:YP_001469370.1 |[Escherichia phage Phi1]||_Enterobacteria_phage_Phi1_.gbk|43|2679|NC_009821(164270):15971-18649:-1 ^GeneID:5602190^ Enterobacteria phage Phi1, complete genome.|neighbours:ID:YP_001469369.1(-1),ID:YP_001469371.1(-1)|neighbour_genes:hypothetical protein,regA|
MYFLSCERVGDKIYERYIDDVGQEQERYVEYTPTLFHHAAPGMVTNYKDIYGKPCIAKKFPSMNEANKWRKKMGEMGQEALGMDDFIISYLSDTYKGEIRYDRNKIRVAWVDIEVTAPEFPKPEEAKYPIDAITHYDSVHDRFFVFDLKGKSGEIWEASKSILRPDIVERVVYNVYDTEDELLLEYIRFFEENRPVGFTGWNTETFDIPYIIKRISNKFGSRTANRLSPCGKIKSRISQDDFGNEREAFTIMGIESLDYIDLYKKFSFTTQPTYALDYVAEYETGIGKVDYDGPLKKLRDDNHQLYIDYNIGDVDRVLAIDKKRGFIDLVYSLCFYAKIKFNHVYNPMKVWDAIIFGSLKAEGKVVPENKIQPKQTYPGAFVKEPVPNAYRWMMSFDLTSLYPSIIRQVNISPETIAGSFDAAPMHAYINKTAPRPSDEYSCSPNGWMYRKDIHGIVPIEIKKVFDQRKQYKNMMLACDRNAELCKAILHDENHVYGGTISYSVEVRHDFDEAFKSMLSELSKDALEKLLEECKDESILCNTNQLSRKVLINSLYGALGNPKFRFYDLRNASAITLFGQLAIQWIERKINEYLNELCGTTDFAYVRYCDTDSVYVLVNNVIDKVGGEDRFDDTEKLVDFLDNFGKHRMEPIIDKGYRELCEYMNNYEHLMFMDREAIAGPPLKSAGIGGFWTGKKRYALNVWDMEGTRFAEPKLKIMGLETQRSSTPKACQKSLKECIRRMLQEGEESLQEYYGIFEQEFRKLDYLEVAAVSSANNLQKYSDSNGYPIKGCPYAVKSVLCYNRNARKFGLDPIREGEKVMIVPLKDRNPFGEICFGWLSGTRIPPEIESEVLKWLDWPLLFNKTFVKPLENITTAAKLQYEKVASLTDLFDI
>ID:YP_009202779.1 |[Escherichia phage QL01]||_Enterobacteria_phage_QL01.gbk|DNA polymerase|2712|NC_028847(170527):26910-29621:-1 ^GeneID:26629768^ Enterobacteria phage QL01, complete genome.|neighbours:ID:YP_009202778.1(-1),ID:YP_009202780.1(-1)|neighbour_genes:immunity to superinf..,hypothetical protein|
MQEFYLTVEQIGDNILERYIDKNGNERSREVPYKPTMFMHANPEQAVKYIDIYGKGCVKKEFDSMRDASQWMKRMDDMGLEALGMDDYKLAYLSDTYRKEIKYDSSKIRIANFDIEVTSPDGFPEPAQAKHPIDAITHYDSIDDKFYVFDLLVSPYGTVEEWSIKIAEKLQDEGGDEVPQEIIDKIVYLPFNSEEEMMLEYLNFWQQKTPVILTGWNVESFDVPYVYNRLKNLFGENTAKRLSPHRKTRVKVIENMYGAREIITLFGISVLDYIDLYKKFSFTNQPSYSLDYVSEYELKVGKLKYDGPISKLRETNHQRYISYNIIDVYRVVQIDMKRQFILLSLDMGYYAKMQIQSVFSPIKTWDAIIFNSLKEQGKVIPQARSHVVQPYPGAFVKEPIPNAYKYVMSFDLTSLYPSIIRQVNISPETIAGTFANAPIHEYIAGTAQRPSDTYSCSPNGMMYYKDREGVIPTEITKVFLQRKEHKGYMLAAQRNGELIKEALENPNLSVDSPLDIDYRFDFSDEIKAQIKALSAPSLREMLKKAELTEVAGNTAQINRKLLINSLYGALGNVWFRYYDLRNATAITLFGQMALQWIERKVNEYLNSVCKTENQKFVLYGDTDSIYVKADAIINKVGEDKFRDTNHWVDFLDKFARERMEPAIDAGFREMCEYMNNKQHLMFMDREAIAGPPLGSKGLGGFWTGKKRYALNVWDMEGTRYAEPHLKIMGLETQKSSTPKAVQKALKECIRRMLQEGEASLQEYFKQFNKEFNELDYVSIAAVSSANNIEKYNEGGFPGSKCPYHIKGCLAYMRASAGDLTMPRIVDGEKVYVLPLKEGNPFGEACMAWPSGIELPVQIRDQVLRWMDYNVLFQKTFIKPLTGFTESAKIDYEKKATLFDMFDF
>ID:AIT74142.1 |[Enterobacteria phage RB10]||_Enterobacteria_phage_RB10_.gbk|DNA polymerase|2697|KM606999(168401):24574-27270:-1 ^^ Enterobacteria phage RB10, complete genome.|neighbours:ID:AIT74141.1(-1),ID:AIT74143.1(-1)|neighbour_genes:hypothetical protein,regA|
MKEFYISIETVGNNIVERYIDENGKERTREVEYLPTMFRHCKEESKYKDIYGKNCAPQKFPSMKDARDWMKRMEDIGLEALGMNDFKLAYISDTYGSEIVYDRKFVRVANCDIEVTGDKFPDPMKAEYEIDAITHYDSIDDRFYVFDLLNSMYGSVSKWDAKLAAKLDCEGGDEVPQEILDRVIYMPFDNERDMLMEYINLWEQKRPAIFTGWNIEGFDVPYIMNRVKMVLGERSMKRFSPIGRVKSKLIQNMYGSKEIYSIDGVSILDYLDLYKKFAFTNLPSFSLESVAQHETKKGKLPYDGPINKLRETNHQRYISYNIIDVESVQAIDKIRGFIDLVLSMSYYAKMPFSGVMSPIKTWDAIIFNSLKGEHKVIPQQGSHVKQSFPGAFVFEPKPIARRYIMSFDLTSLYPSIIRQVNISPETIRGQFKVHPIHEYIAGTAPKPSDEYSCSPNGWMYDKHQEGIIPKEIAKVFFQRKDWKKKMFAEEMNAEAIKKIIMKGAGSCSTKPEVERYVKFSDDFLNELSNYTESVLNSLIEECEKAATLANTNQLNRKILINSLYGALGNIHFRYYDLRNATAITIFGQVGIQWIARKINEYLNKVCGTNGEDFIAAGDTDSVYVCVDKVIEKVGLDRFKEQNDLVEFMNQFGKKKMEPMIDVAYRELCDYMNNREHLMHMDREAISCPPLGSKGVGGFWKAKKRYALNVYDMEDKRFAEPHLKIMGMETQQSSTPKAVQEALEESIRRILQEGEESVQEYYKNFEKEYRQLDYKVIAEVKTANDIAKYDDKGWPGFKCPFHIRGVLTYRRAVSGLGVAPILDGNKVMVLPLREGNPFGDKCIAWPSGTELPKEIRSDVLSWIDYSTLFQKSFVKPLAGMCESAGMDYEEKASLDFLFG
>ID:YP_002854382.1 |[Escherichia virus RB14]||_Enterobacteria_phage_RB14_.gbk|43|2697|NC_012638(165429):24436-27132:-1 ^GeneID:7803765^ Enterobacteria phage RB14, complete genome.|neighbours:ID:YP_002854381.1(-1),ID:YP_002854383.1(-1)|neighbour_genes:imm.1,RB32ORF047c|
MKEFYISIETVGNNIVERYIDENGKERTREVEYLPTMFRHCKEESKYKDIYGKNCAPQKFPSMKDARDWMKRMEDIGLEALGMNDFKLAYISDTYGSEIVYDRKFVRVANCDIEVTGDKFPDPMKAEYEIDAITHYDSIDDRFYVFDLLNSMYGSVSKWDAKLAAKLDCEGGDEVPQEILDRVIYMPFDNERDMLMEYINLWEQKRPAIFTGWNIEGFDVPYIMNRVKMVLGERSMKRFSPIGRVKSKLIQNMYGSKEIYSIDGVSILDYLDLYKKFAFTNLPSFSLESVAQHETKKGKLPYDGPINKLRETNHQRYISYNIIDVESVQAIDKIRGFIDLVLSMSYYAKMPFSGVMSPIKTWDAIIFNSLKGEHKVIPQQGSHVKQSFPGAFVFEPKPIARRYIMSFDLTSLYPSIIRQVNISPETIRGQFKVHPIHEYIAGTAPKPSEEYSCSPNGWMYDKHQEGIIPKEIAKVFFQRKDWKKKMFAEEMNAEAIKKIIMKGAGSCSTKPEVERYVKFSDDFLNELSNYTESVLNSLIEECEKAATLANTNQLNRKILINSLYGALGNIHFRYYDLRNATAITIFGQVGIQWIARKINEYLNKVCGTNGEDFIAAGDTDSVYVCVDKVIEKVGLDRFKEQNDLVEFMNQFGKKKMEPMIDVAYRELCDYMNNREHLMHMDREAISCPPLGSKGVGGFWKAKKRYALNVYDMEDKRFAEPHLKIMGMETQQSSTPKAVQEALEESIRRILQEGEESVQEYYKNFEKEYRQLDYKVIAEVKTANDIAKYDDKGWPGFKCPFHIRGVLTYRRAVSGLGVAPILDGNKVMVLPLREGNPFGDKCIAWPSGTELPKEIRSDVLSWIDYSTLFQKSFVKPLAGMCESAGMDYEEKASLDFLFG
>ID:YP_003858337.1 |[Escherichia virus RB16]||_Enterobacteria_phage_RB16_.gbk|43|2706|NC_014467(176788):21866-24571:-1 ^GeneID:9712778^ Enterobacteria phage RB16, complete genome.|neighbours:ID:YP_003858336.1(-1),ID:YP_003858338.1(-1)|neighbour_genes:uvsX,hypothetical protein|
MTEFYLSVEQMGDHIYERFIDSEGREQVRKTKYEPTMYQHAMAGVDSPYKDIYGKTCIKKKFDSIKDAKSWMQRMKDVGMEALGMDDYRLAYISDTYRTEIDYNRERIRIASLDIEVTAPEFPDPREAKYAIDAITHYDSVEDKFFVYDLVEGGLDEWVASKVDTENEISEEDLKKVVYRSFSTEKSLLSAYIKDWKERTPVIVTGWNSNKFDIAYIITRYLNIFGQNVVRHFSPFGKVTAKTTTDQYGNEQLGYEIYGVSQMDGMDLYKKFSFTPQPSYGLGAIAEYETGKSKVDYEGSLSELRQADHQKYITYNIVDVIRVLDIDGKRNFIELVLSVAYYAKINFPGVMSPLKTWDAIIYNSLREDKIVIPENKRHTKTPYDGAYVKDPVVAPYKYIVSFDLTSLYPSIIRQVNISPETIANSFAVRPMHEYINKTAPRPSDEFSCSPNGWMFRRDVKGVIPVEIKKVFDQRKMWKKRMMAGERNLELIKHELEHLTDAHNQMIDPDFDFYTDFSDESKAVLKTLTKQMLKAVKKVCEKKIAQANTAQLNRKISINSLYGALGNEHFRYFDIRNASAITMFGQLAIQWIERKVNEYLNQLCNTTDYAYVRYCDTDSIYVCMDNVIEKVGGESKFRDNNHWVDFLDKFSRERMEPIIDKGYRELCEYMNNVEHLMFMDREIISGPPLGSKGLGSFWTAKKRYAANVWDSEGTRYEKPKLKIMGMETQRSSTPTAVKKFLKEAIRRILQEGEESLHESFKVFEEEYKALDYREIAGVSSANNITKYNDGMGYPIKGTPNHIKGVLFFNRHTKGIPGVTQIMEGEKVMVLPLRDKNPWQADCIAWQSGSRLPVEIESDILKWVDYNGLFEKHVISPLQNITEACKIDYEKRASLNTLFGDDW
>ID:AXF42357.1 |[Enterobacteria phage RB18]||_Enterobacteria_phage_RB18_.gbk|DNA polymerase|2697|MH553563(166677):25483-28179:-1 ^^ Enterobacteria phage RB18, complete genome.|neighbours:ID:AXF42356.1(-1),ID:AXF42358.1(-1)|neighbour_genes:hypothetical protein,hypothetical protein|
MKEFYISIETVGNNIVERYIDENGKERTREVEYLPTMFRHCKEESKYKDIYGKNCAPQKFPSMKDARDWMKRMEDIGLEALGMNDFKLAYISDTYGSEIVYDRKFVRVANCDIEVTGDKFPDPMKAEYEIDAITHYDSIDDRFYVFDLLNSMYGSVSKWDAKLAAKLDCEGGDEVPQEILDRVIYMPFDNERDMLMEYINLWEQKRPAIFTGWNIEGFDVPYIMNRVKMVLGERSMKRFSPIGRVKSKLIQNMYGSKEIYSIDGVSILDYLDLYKKFAFTNLPSFSLESVAQHETKKGKLPYDGPINKLRETNHQRYISYNIIDVESVQAIDKIRGFIDLVLSMSYYAKMPFSGVMSPIKTWDAIIFNSLKGEHKVIPQQGSHVKQSFPGAFVFEPKPIARRYIMSFDLTSLYPSIIRQVNISPETIRGQFKVHPIHEYIAGTAPKPSDEYSCSPNGWMYDKHQEGIIPKEIAKVFFQRKDWKKKMFAEEMNAEAIKKIIMKGAGSCSTKPEVERYVKFSDDFLNELSNYTKSVLNSLIEECEKAATLANTNQLNRKILINSLYGALGNIHFRYYDLRNATAITIFGQVGIQWIARKINEYLNKVCGTNGEDFIAAGDTDSVYVCVDKVIEKVGLDRFKEQNDLVEFMNQFGKKKMEPMIDVAYRELCDYMNNREHLMHMDREAISCPPLGSKGVGGFWKAKKRYALNVYDMEDKRFAEPHLKIMGMETQQSSTPKAVQEALEESIRRILQEGEESVQEYYKNFEKEYRQLDYKVIAEVKTANDIAKYDDKGWPGFKCPFHIRGVLTYRRAVNGLGVAPILDGNKVMVLPLREGNPFGDKCIAWPSGTELPKEIRSDVLSWIDYSTLFQKSFVKPLAGMCESAGMDYEEKASLDFLFG
>ID:YP_009102254.1 |[Enterobacteria phage RB27]||_Enterobacteria_phage_RB27_.gbk|DNA polymerase|2697|NC_025448(165179):25521-28217:-1 ^GeneID:22113038^ Enterobacteria phage RB27, complete genome.|neighbours:ID:YP_009102253.1(-1),ID:YP_009102255.1(-1)|neighbour_genes:hypothetical protein,regA|
MKEFYISIETVGNNIVERYIDENGKERTREVEYLPTMFRHCKEESKYKDIYGKNCTPQKFPSMKDARDWMKRMEDIGLEALGMNDFKLAYISDTYGSEIVYDRKFVRVANCDIEVTGDKFPDPMKAEYEIDAITHYDSIDDRFYVFDLLNSMYGSVSKWDAKLAAKLDCEGGDEVPQEILDRVIYMPFDNERDMLMEYINLWEQKRPAIFTGWNIEGFDVPYIMNRVKMVLGERSMKRFSPIGRVKSKLIQNMYGSKEIYSIDGVSILDYLDLYKKFAFTNLPSFSLESVAQHETKKGKLPYDGPINKLRETNHQRYISYNIIDVESVQAIDKIRGFIDLVLSMSYYAKMPFSGVMSPIKTWDAIIFNSLKGEHKVIPQQGSHVKQSFPGAFVFEPKPIARRYIMSFDLTSLYPSIIRQVNISPETIRGQFKVHPIHEYIAGTAPKPSDEYSCSPNGWMYDKHQEGIIPKEIAKVFFQRKDWKKKMFAEEMNAEAIKKIIMKGAGSCSTKPEVERYVKFSDDFLNELSNYTESVLNSLIEECEKAATLANTNQLNRKILINSLYGALGNIHFRYYDLRNATAITIFGQVGIQWIARKINEYLNKVCGTNGEDFIAAGDTDSVYVCVDKVIEKVGLDRFKEQNDLVEFMNQFGKKKMEPMIDVAYRELCDYMNNREHLMHMDREAISCPPLGSKGIGGFWKAKKRYALNVYDMEDKRFAEPHLKIMGMETQQSSTPKAVQEALEESIRRILQEGEESVQEYYKNFEKEYRQLDYKVIAEVKTANDIAKYDDKGWPGFKCPFHIRGVLTYRRAVSGLGVAPILDGNKVMVLPLREGNPFGDKCIAWPSGTELPKEIRSDVLSWIDYSTLFQKSFVKPLAGMCESAGMDYEEKASLDFLFG
>ID:AIT74685.1 |[Enterobacteria phage RB33]||_Enterobacteria_phage_RB33_.gbk|DNA polymerase|2697|KM607001(166007):24691-27387:-1 ^^ Enterobacteria phage RB33, complete genome.|neighbours:ID:AIT74684.1(-1),ID:AIT74686.1(-1)|neighbour_genes:hypothetical protein,hypothetical protein|
MKEFYISIETVGNNIVERYIDENGKERTREVEYLPTMFRHCKEESKYKDIYGKNCAPQKFPSMKDARDWMKRMEDIGLEALGMNDFKLAYISDTYGSEIVYDRKFVRVANCDIEVTGDKFPDPMKAEYEIDAITHYDSIDDRFYVFDLLNSMYGSVSKWDAKLAAKLDCEGGDEVPQEILDRVIYMPFDNERDMLMEYINLWEQKRPAIFTGWNIEGFDVPYIMNRVKMVLGERSMKRFSPIGRVKSKLIQNMYGSKEIYSIDGVSILDYLDLYKKFAFTNLPSFSLESVAQHETKKGKLPYDGPINKLRETNHQRYISYNIIDVESVQAIDKIRGFIDLVLSMSYYAKMPFSGVMSPIKTWDAIIFNSLKGEHKVIPQQGSHVKQSFPGAFVFEPKPIARRYIMSFDLTSLYPSIIRQVNISPETIRGQFKVHPIHEYIAGTAPKPSDEYSCSPNGWMYDKHQEGIIPKEIAKVFFQRKDWKKKMFAEEMNAEAIKKIIMKGAGSCSTKPEVERYVKFNDDFLNELSNYTESVLNSLIEECEKAATLANTNQLNRKILINSLYGALGNIHFRYYDLRNATAITIFGQVGIQWIARKINEYLNKVCGTNDEDFIAAGDTDSVYVCVDKVIEKVGLDRFKEQNDLVEFMNQFGKKKMEPMIDVAYRELCDYMNNREHLMHMDREAISCPPLGSKGVGGFWKAKKRYALNVYDMEDKRFAEPHLKIMGMETQQSSTPKAVQEALEESIRRILQEGEESVQEYYKNFEKEYRQLDYKVIAEVKTANDIAKYDDKGWPGFKCPFHIRGVLTYRRAVSGLGVAPILDGNKVMVLPLREGNPFGDKCIAWPSGTELPKEIRSDVLSWIDHSTLFQKSFVKPLAGMCESAGMDYEEKASLDFLFG
>ID:YP_009098433.1 |[Escherichia phage RB3]||_Enterobacteria_phage_RB3_.gbk|DNA polymerase|2697|NC_025419(168402):24575-27271:-1 ^GeneID:22113797^ Enterobacteria phage RB3, complete genome.|neighbours:ID:YP_009098432.1(-1),ID:YP_009098434.1(-1)|neighbour_genes:hypothetical protein,regA|
MKEFYISIETVGNNIVERYIDENGKERTREVEYLPTMFRHCKEESKYKDIYGKNCAPQKFPSMKDARDWMKRMEDIGLEALGMNDFKLAYISDTYGSEIVYDRKFVRVANCDIEVTGDKFPDPMKAEYEIDAITHYDSIDDRFYVFDLLNSMYGSVSKWDAKLAAKLDCEGGDEVPQEILDRVIYMPFDNERDMLMEYINLWEQKRPAIFTGWNIEGFDVPYIMNRVKMVLGERSMKRFSPIGRVKSKLIQNMYGSKEIYSIDGVSILDYLDLYKKFAFTNLPSFSLESVAQHETKKGKLPYDGPINKLRETNHQRYISYNIIDVESVQAIDKIRGFIDLVLSMSYYAKMPFSGVMSPIKTWDAIIFNSLKGEHKVIPQQGSHVKQSFPGAFVFEPKPIARRYIMSFDLTSLYPSIIRQVNISPETIRGQFKVHPIHEYIAGTAPKPSDEYSCSPNGWMYDKHQEGIIPKEIAKVFFQRKDWKKKMFAEEMNAEAIKKIIMKGAGSCSTKPEVERYVKFSDDFLNELSNYTESVLNSLIEECEKAATLANTNQLNRKILINSLYGALGNIHFRYYDLRNATAITIFGQVGIQWIARKINEYLNKVCGTNGEDFIAAGDTDSVYVCVDKVIEKVGLDRFKEQNDLVEFMNQFGKKKMEPMIDVAYRELCDYMNNREHLMHMDREAISCPPLGSKGVGGFWKAKKRYALNVYDMEDKRFAEPHLKIMGMETQQSSTPKAVQEALEESIRRILQEGEESVQEYYKNFEKEYRQLDYKVIAEVKTANDIAKYDDKGWPGFKCPFHIRGVLTYRRAVSGLGVAPILDGNKVMVLPLREGNPFGDKCIAWPSGTELPKEIRSDVLSWIDYSTLFQKSFVKPLAGMCESAGMDYEEKASLDFLFG
>ID:YP_239014.1 |[Escherichia virus RB43]||_Enterobacteria_phage_RB43_.gbk|43|2706|NC_007023(180500):23284-25989:-1 ^GeneID:3416336^ Enterobacteria phage RB43, complete genome.|neighbours:ID:YP_239013.1(-1),ID:YP_239015.1(-1)|neighbour_genes:uvsX,hypothetical protein|
MNEFYLSVEQMGDHIYERFIDADGREQVRKTKYEPTLFQHAMAGTDSPYKDIYGKTCIKKKFDCIKDAKNWMQRMKDVGMEALGMDDFRLAYISDTYRNEIEYNRERIRIASLDIEVTAPEFPDPREAKYAIDAITHYDSVEDKFFVYDLVEGGLDEWVASKVDTEKEISEEDLKKIVYRAFQTEKSLMSAYIKDWKERTPVIVTGWNSNKFDIAYIITRYLNIFGQNVVRHFSPFGKVTAKTTTDQYGNEQLGYEIYGVSQMDGMDLYKKFSFTPQPSYSLGAIAEYETGKNKVDYEGSLSELRQKDHQTYITYNIVDVIRVLDIDGKRNFIELVLSVAYYAKINFPGVMSPLKTWDAIIYNSLREDKIAIPENKRHTKTPYDGAYVKDPVVAPYKYIVSFDLTSLYPSIIRQVNISPETIANSFAVRPLDEYINKTAPRPSDEFSCSPNGWMFRRDIKGVIPVEIKKVFDQRKMWKKRMMAGERNLELIKHELEHLTDAHNQMIDPDFDFYSDFSDESKAVLKTLTKQMLKAVKKVCEKKIAQANTAQLNRKISINSLYGALGNEHFRYFDIRNASAITMFGQLAIQWIERKVNEYLNQLCNTTDYAYVRYCDTDSIYVCMDNVIEKVGGESKFRDNNHWVDFLDKFSRERMEPIIDKGYRELCEYMNNVEHLMFMDREIISGPPLGSKGLGSFWTAKKRYAANVWDSEGTRYEKPKLKIMGMETQRSSTPTAVKVFLKEAIRRILQEGEESLHESFKVFEEEYKALDYREIAGVSSANNITKYNDGTGHPIKGTPNHIKGVLFFNRLTRGIQGITQIMEGEKVMVLPLRDKNPWQSDCIAWQSGSRLPNEIESDILKWVDYNGLFEKHVISPLKNITEACKIDYEKRASLNTLFGDDW
>ID:NP_891597.1 |[Escherichia phage RB49]||_Enterobacteria_phage_RB49_.gbk|43|2679|NC_005066(164018):15793-18471:-1 ^GeneID:1725339^ Enterobacteria phage RB49, complete genome.|neighbours:ID:NP_891596.1(-1),ID:NP_891598.1(-1)|neighbour_genes:hypothetical protein,regA|
MYFLSCERVGDKIYERYIDDAGQEQERYVEYTPTLFHHAAPGMVTNYKDIYGKPCIAKKFPSMNEANKWRKKMGEMGQEALGMDDFIISYLSDTYKGEIRYDRNKIRVAWVDIEVTAPEFPKPEEAKYPIDAITHYDSVHDRFFVFDLKGKNGEIWESSKSILRPDIVERVVYNVYDTEDELLLEYIRFFEENRPVGFTGWNTETFDIPYIIKRISNKFGSRTANRLSPCGKIKSRISQDDFGNEREAFTIMGIESLDYIDLYKKFSFTTQPTYALDYVAEYETGIGKVDYDGPLKKLRDDNHQLYIDYNIGDVDRVLAIDKKRGFIDLVYSLCFYAKIKFNHVYNPMKVWDAIIFGSLKAEGKVVPENKIQPKQTYPGAFVKEPVPNAYRWMMSFDLTSLYPSIIRQVNISPETIAGSFDAAPMHEYINKTAPRPSDEYSCSPNGWMYRKDIHGIVPIEIKKVFDQRKQYKNMMLACDRNAELCKAILHDENHVYGGTISYSVEVRHDFDEAFKSMLSELSKDALEKLLEECKDESILCNTNQLSRKVLINSLYGALGNPKFRFYDLRNASAITLFGQLAIQWIERKINEYLNELCGTTDFAYVRYCDTDSVYVLVNNVVDKVGGEDRFDDTEKLVDFLDNFGKHRMEPIIDKGYRELCEYMNNYEHLMFMDREAIAGPPLKSAGIGGFWTGKKRYALNVWDMEGTRFAEPKLKIMGLETQRSSTPKACQKSLKECIRRMLQEGEESLQEYYGIFEQEFRKLDYLEVAAVSSANNLQKYSDSNGYPIKGCPYAVKSVLCYNRNARKFGLDPIREGEKVMIVPLKDRNPFGEICFGWLSGTRIPPEIESEVLKWLDWPLLFNKTFVKPLENITTAAKLQYEKVASLTDLFDI
>ID:YP_002854004.1 |[Enterobacteria phage RB51]||_Enterobacteria_phage_RB51_.gbk|43|2697|NC_012635(168394):25607-28303:-1 ^GeneID:7803557^ Enterobacteria phage RB51, complete genome.|neighbours:ID:YP_002854003.1(-1),ID:YP_002854005.1(-1)|neighbour_genes:RB51ncORF048c,RB32ORF047c|
MKEFYISIETVGNNIVERYIDENGKERTREVEYLPTMFRHCKEESKYKDIYGKNCAPQKFPSMKDARDWMKRMEDIGLEALGMNDFKLAYISDTYGSEIVYDRKFVRVANCDIEVTGDKFPDPMKAEYEIDAITHYDSIDDRFYVFDLLNSMYGSVSKWDAKLAAKLDCEGGDEVPQEILDRVIYMPFDNERDMLMEYINLWEQKRPAIFTGWNIEGFDVPYIMNRVKMVLGERSMKRFSPIGRVKSKLIQNMYGSKEIYSIDGVSILDYLDLYKKFAFTNLPSFSLESVAQHETKKGKLPYDGPINKLRETNHQRYISYNIIDVESVQAIDKIRGFIDLVLSMSYYAKMPFSGVMSPIKTWDAIIFNSLKGEHKVIPQQGSHVKQSFPGAFVFEPKPIARRYIMSFDLTSLYPSIIRQVNISPETIRGQFKVHPIHEYIAGTAPKPSDEYSCSPNGWMYDKHQEGIIPKEIAKVFFQRKDWKKKMFAEEMNAEAIKKIIMKGAGSCSTKPEVERYVKFSDDFLNELSNYTESVLNSLIEECEKAATLANTNQLNRKILINSLYGALGNIHFRYYDLRNATAITIFGQVGIQWIARKINEYLNKVCGTNGEDFIAAGDTDSVYVCVDKVIEKVGLDRFKEQNDLVEFMNQFGKKKMEPMIDVAYRELCDYMNNREHLMHMDREAISCPPLGSKGVGGFWKAKKRYALNVYDMEDKRFAEPHLKIMGMETQQSSTPKAVQEALEESIRRILQEGEESVQEYYKNFEKEYRQLDYKVIAEVKTANDIAKYDDKGWPGFKCPFHIRGVLTYRRAVSGLGVAPILDGNKVMVLPLREGNPFGDKCIAWPSGTELPKEIRSDVLSWIDYSTLFQKSFVKPLAGMCESAGMDYEEKASLDFLFG
>ID:AIT74961.1 |[Enterobacteria phage RB55]||_Enterobacteria_phage_RB55_.gbk|DNA polymerase|2697|KM607002(168896):27161-29857:-1 ^^ Enterobacteria phage RB55, complete genome.|neighbours:ID:AIT74960.1(-1),ID:AIT74962.1(-1)|neighbour_genes:hypothetical protein,regA|
MKEFYISIETVGNNIVERYIDENGKERTREVEYLPTMFRHCKEESKYKDIYGKNCAPQKFPSMKDARDWMKRMEDIGLEALGMNDFKLAYISDTYGSEIVYDRKFVRVANCDIEVTGDKFPDPMKAEYEIDAITHYDSIDDRFYVFDLLNSMYGSVSKWDAKLAAKLDCEGGDEVPQEILDRVIYMPFDNERDMFMEYINLWEQKRPAIFTGWNIEGFDVPYIMNRVKMILGERSMKRFSPIGRVKSKLIQNMYGSKEIYSIDGVSILDYLDLYKKFAFTNLPSFSLESVAQHETKKGKLPYDGPINKLRETNHQRYISYNIIDVESVQAIDKIRGFIDLVLSMSYYAKMPFSGVMSPIKTWDAIIFNSLKGEHKVIPQQGSHVKQSFPGAFVFEPKPIARRYIMSFDLTSLYPSIIRQVNISPETIRGQFKVHPIHEYIAGTAPKPSDEYSCSPNGWMYDKHQEGIIPKEIAKVFFQRKDWKKKMFAEEMNAEAIKKIIMKGAGSCSTKPEVERYVKFSDDFLNELSNYTESVLNSLIEECEKAATLANTNQLNRKILINSLYGALGNIHFRYYDLRNATAITIFGQVGIQWIARKINEYLNKVCGTNDEDFIAAGDTDSVYVCVDKVIEKVGLDRFKEQNDLVEFMNQFGKKKMEPMIDVAYRELCDYMNNREHLMHMDREAISCPPLGSKGVGGFWKAKKRYALNVYDMEDKRFAEPHLKIMGMETQQSSTPKAVQEALEESIRRILQEGEESVQEYYKNFEKEYRQLDYKVIAEVKTANDIAKYDDKGWPGFKCPFHIRGVLTYRRAVSGLGVAPILDGNKVMVLPLREGNPFGDKCIAWPSGTELPKEIRSDVLSWIDHSTLFQKSFVKPLAGMCESAGMDYEEKASLDFLFG
>ID:AIT75233.1 |[Enterobacteria phage RB59]||_Enterobacteria_phage_RB59_.gbk|DNA polymerase|2697|KM607003(168966):27161-29857:-1 ^^ Enterobacteria phage RB59, complete genome.|neighbours:ID:AIT75232.1(-1),ID:AIT75234.1(-1)|neighbour_genes:hypothetical protein,regA|
MKEFYISIETVGNNIVERYIDENGKERTREVEYLPTMFRHCKEESKYKDIYGKNCAPQKFPSMKDARDWMKRMEDIGLEALGMNDFKLAYISDTYGSEIVYDRKFVRVANCDIEVTGDKFPDPMKAEYEIDAITHYDSIDDRFYVFDLLNSMYGSVSKWDAKLAAKLDCEGGDEVPQEILDRVIYMPFDNERDMLMEYINLWEQKRPAIFTGWNIEGFDVPYIMNRVKMILGERSMKRFSPIGRVKSKLIQNMYGSKEIYSIDGVSILDYLDLYKKFAFTNLPSFSLESVAQHETKKGKLPYDGPINKLRETNHQRYISYNIIDVESVQAIDKIRGFIDLVLSMSYYAKMPFSGVMSPIKTWDAIIFNSLKGEHKVIPQQGSHVKQSFPGAFVFEPKPIARRYIMSFDLTSLYPSIIRQVNISPETIRGQFKVHPIHEYIAGTAPKPSDEYSCSPNGWMYDKHQEGIIPKEIAKVFFQRKDWKKKMFAEEMNAEAIKKIIMKGAGSCSTKPEVERYVKFSDDFLNELSNYTESVLNSLIEECEKAATLANTNQLNRKILINSLYGALGNIHFRYYDLRNATAITIFGQVGIQWIARKINEYLNKVCGTNDEDFIAAGDTDSVYVCVDKVIEKVGLDRFKEQNDLVEFMNQFGKKKMEPMIDVAYRELCDYMNNREHLMHMDREAISCPPLGSKGVGGFWKAKKRYALNVYDMEDKRFAEPHLKIMGMETQQSSTPKAVQEALEESIRRILQEGEESVQEYYKNFEKEYRQLDYKVIAEVKTANDIAKYDDKGWPGFKCPFHIRGVLTYRRAVSGLGVAPILDGNKVMVLPLREGNPFGDKCIAWPSGTELPKEIRSDVLSWIDHSTLFQKSFVKPLAGMCESAGMDYEEKASLDFLFG
>ID:AIT73056.1 |[Enterobacteria phage RB5]||_Enterobacteria_phage_RB5_.gbk|DNA polymerase|2697|KM606995(168394):24574-27270:-1 ^^ Enterobacteria phage RB5, complete genome.|neighbours:ID:AIT73055.1(-1),ID:AIT73057.1(-1)|neighbour_genes:hypothetical protein,regA|
MKEFYISIETVGNNIVERYIDENGKERTREVEYLPTMFRHCKEESKYKDIYGKNCAPQKFPSMKDARDWMKRMEDIGLEALGMNDFKLAYISDTYGSEIVYDRKFVRVANCDIEVTGDKFPDPMKAEYEIDAITHYDSIDDRFYVFDLLNSMYGSVSKWDAKLAAKLDCEGGDEVPQEILDRVIYMPFDNERDMLMEYINLWEQKRPAIFTGWNIEGFDVPYIMNRVKMVLGERSMKRFSPIGRVKSKLIQNMYGSKEIYSIDGVSILDYLDLYKKFAFTNLPSFSLESVAQHETKKGKLPYDGPINKLRETNHQRYISYNIIDVESVQAIDKIRGFIDLVLSMSYYAKMPFSGVMSPIKTWDAIIFNSLKGEHKVIPQQGSHVKQSFPGAFVFEPKPIARRYIMSFDLTSLYPSIIRQVNISPETIRGQFKVHPIHEYIAGTAPKPSDEYSCSPNGWMYDKHQEGIIPKEIAKVFFQRKDWKKKMFAEEMNAEAIKKIIMKGAGSCSTKPEVERYVKFSDDFLNELSNYTESVLNSLIEECEKAATLANTNQLNRKILINSLYGALGNIHFRYYDLRNATAITIFGQVGIQWIARKINEYLNKVCGTNGEDFIAAGDTDSVYVCVDKVIEKVGLDRFKEQNDLVEFMNQFGKKKMEPMIDVAYRELCDYMNNREHLMHMDREAISCPPLGSKGVGGFWKAKKRYALNVYDMEDKRFAEPHLKIMGMETQQSSTPKAVQEALEESIRRILQEGEESVQEYYKNFEKEYRQLDYKVIAEVKTANDIAKYDDKGWPGFKCPFHIRGVLTYRRAVSGLGVAPILDGNKVMVLPLREGNPFGDKCIAWPSGTELPKEIRSDVLSWIDYSTLFQKSFVKPLAGMCESAGMDYEEKASLDFLFG
>ID:YP_009167417.1 |[Enterobacteria phage RB68]||_Enterobacteria_phage_RB68_.gbk|DNA polymerase|2697|NC_027979(168401):25607-28303:-1 ^GeneID:26041527^ Enterobacteria phage RB68, complete genome.|neighbours:ID:YP_009167416.1(-1),ID:YP_009167418.1(-1)|neighbour_genes:hypothetical protein,regA|
MKEFYISIETVGNNIVERYIDENGKERTREVEYLPTMFRHCKEESKYKDIYGKNCAPQKFPSMKDARDWMKRMEDIGLEALGMNDFKLAYISDTYGSEIVYDRKFVRVANCDIEVTGDKFPDPMKAEYEIDAITHYDSIDDRFYVFDLLNSMYGSVSKWDAKLAAKLDCEGGDEVPQEILDRVIYMPFDNERDMLMEYINLWEQKRPAIFTGWNIEGFDVPYIMNRVKMVLGERSMKRFSPIGRVKSKLIQNMYGSKEIYSIDGVSILDYLDLYKKFAFTNLPSFSLESVAQHETKKGKLPYDGPINKLRETNHQRYISYNIIDVESVQAIDKIRGFIDLVLSMSYYAKMPFSGVMSPIKTWDAIIFNSLKGEHKVIPQQGSHVKQSFPGAFVFEPKPIARRYIMSFDLTSLYPSIIRQVNISPETIRGQFKVHPIHEYIAGTAPKPSDEYSCSPNGWMYDKHQEGIIPKEIAKVFFQRKDWKKKMFAEEMNAEAIKKIIMKGAGSCSTKPEVERYVKFSDDFLNELSNYTESVLNSLIEECEKAATLANTNQLNRKILINSLYGALGNIHFRYYDLRNATAITIFGQVGIQWIARKINEYLNKVCGTNGEDFIAAGDTDSVYVCVDKVIEKVGLDRFKEQNDLVEFMNQFGKKKMEPMIDVAYRELCDYMNNREHLMHMDREAISCPPLGSKGVGGFWKAKKRYALNVYDMEDKRFAEPHLKIMGMETQQSSTPKAVQEALEESIRRILQEGEESVQEYYKNFEKEYRQLDYKVIAEVKTANDIAKYDDKGWPGFKCPFHIRGVLTYRRAVSGLGVAPILDGNKVMVLPLREGNPFGDKCIAWPSGTELPKEIRSDVLSWIDYSTLFQKSFVKPLAGMCESAGMDYEEKASLDFLFG
>ID:NP_861746.1 |[Escherichia phage RB69]||_Enterobacteria_phage_RB69_.gbk|43|2712|NC_004928(167560):30639-33350:-1 ^GeneID:1494172^ Enterobacteria phage RB69, complete genome.|neighbours:ID:NP_861745.1(-1),ID:NP_861747.1(-1)|neighbour_genes:RB69ORF055c hypothet..,regA|
MKEFYLTVEQIGDSIFERYIDSNGRERTREVEYKPSLFAHCPESQATKYFDIYGKPCTRKLFANMRDASQWIKRMEDIGLEALGMDDFKLAYLSDTYNYEIKYDHTKIRVANFDIEVTSPDGFPEPSQAKHPIDAITHYDSIDDRFYVFDLLNSPYGNVEEWSIEIAAKLQEQGGDEVPSEIIDKIIYMPFDNEKELLMEYLNFWQQKTPVILTGWNVESFDIPYVYNRIKNIFGESTAKRLSPHRKTRVKVIENMYGSREIITLFGISVLDYIDLYKKFSFTNQPSYSLDYISEFELNVGKLKYDGPISKLRESNHQRYISYNIIDVYRVLQIDAKRQFINLSLDMGYYAKIQIQSVFSPIKTWDAIIFNSLKEQNKVIPQGRSHPVQPYPGAFVKEPIPNRYKYVMSFDLTSLYPSIIRQVNISPETIAGTFKVAPLHDYINAVAERPSDVYSCSPNGMMYYKDRDGVVPTEITKVFNQRKEHKGYMLAAQRNGEIIKEALHNPNLSVDEPLDVDYRFDFSDEIKEKIKKLSAKSLNEMLFRAQRTEVAGMTAQINRKLLINSLYGALGNVWFRYYDLRNATAITTFGQMALQWIERKVNEYLNEVCGTEGEAFVLYGDTDSIYVSADKIIDKVGESKFRDTNHWVDFLDKFARERMEPAIDRGFREMCEYMNNKQHLMFMDREAIAGPPLGSKGIGGFWTGKKRYALNVWDMEGTRYAEPKLKIMGLETQKSSTPKAVQKALKECIRRMLQEGEESLQEYFKEFEKEFRQLNYISIASVSSANNIAKYDVGGFPGPKCPFHIRGILTYNRAIKGNIDAPQVVEGEKVYVLPLREGNPFGDKCIAWPSGTEITDLIKDDVLHWMDYTVLLEKTFIKPLEGFTSAAKLDYEKKASLFDMFDF
>ID:AIT73327.1 |[Enterobacteria phage RB6]||_Enterobacteria_phage_RB6_.gbk|DNA polymerase|2697|KM606996(168394):24574-27270:-1 ^^ Enterobacteria phage RB6, complete genome.|neighbours:ID:AIT73326.1(-1),ID:AIT73328.1(-1)|neighbour_genes:hypothetical protein,regA|
MKEFYISIETVGNNIVERYIDENGKERTREVEYLPTMFRHCKEESKYKDIYGKNCAPQKFPSMKDARDWMKRMEDIGLEALGMNDFKLAYISDTYGSEIVYDRKFVRVANCDIEVTGDKFPDPMKAEYEIDAITHYDSIDDRFYVFDLLNSMYGSVSKWDAKLAAKLDCEGGDEVPQEILDRVIYMPFDNERDMLMEYINLWEQKRPAIFTGWNIEGFDVPYIMNRVKMVLGERSMKRFSPIGRVKSKLIQNMYGSKEIYSIDGVSILDYLDLYKKFAFTNLPSFSLESVAQHETKKGKLPYDGPINKLRETNHQRYISYNIIDVESVQAIDKIRGFIDLVLSMSYYAKMPFSGVMSPIKTWDAIIFNSLKGEHKVIPQQGSHVKQSFPGAFVFEPKPIARRYIMSFDLTSLYPSIIRQVNISPETIRGQFKVHPIHEYIAGTAPKPSDEYSCSPNGWMYDKHQEGIIPKEIAKVFFQRKDWKKKMFAEEMNAEAIKKIIMKGAGSCSTKPEVERYVKFSDDFLNELSNYTESVLNSLIEECEKAATLANTNQLNRKILINSLYGALGNIHFRYYDLRNATAITIFGQVGIQWIARKINEYLNKVCGTNGEDFIAAGDTDSVYVCVDKVIEKVGLDRFKEQNDLVEFMNQFGKKKMEPMIDVAYRELCDYMNNREHLMHMDREAISCPPLGSKGVGGFWKAKKRYALNVYDMEDKRFAEPHLKIMGMETQQSSTPKAVQEALEESIRRILQEGEESVQEYYKNFEKEYRQLDYKVIAEVKTANDIAKYDDKGWPGFKCPFHIRGVLTYRRAVSGLGVAPILDGNKVMVLPLREGNPFGDKCIAWPSGTELPKEIRSDVLSWIDYSTLFQKSFVKPLAGMCESAGMDYEEKASLDFLFG
>ID:AIT73598.1 |[Enterobacteria phage RB7]||_Enterobacteria_phage_RB7_.gbk|DNA polymerase|2697|KM606997(168395):24575-27271:-1 ^^ Enterobacteria phage RB7, complete genome.|neighbours:ID:AIT73597.1(-1),ID:AIT73599.1(-1)|neighbour_genes:hypothetical protein,regA|
MKEFYISIETVGNNIVERYIDENGKERTREVEYLPTMFRHCKEESKYKDIYGKNCAPQKFPSMKDARDWMKRMEDIGLEALGMNDFKLAYISDTYGSEIVYDRKFVRVANCDIEVTGDKFPDPMKAEYEIDAITHYDSIDDRFYVFDLLNSMYGSVSKWDAKLAAKLDCEGGDEVPQEILDRVIYMPFDNERDMLMEYINLWEQKRPAIFTGWNIEGFDVPYIMNRVKMVLGERSMKRFSPIGRVKSKLIQNMYGSKEIYSIDGVSILDYLDLYKKFAFTNLPSFSLESVAQHETKKGKLPYDGPINKLRETNHQRYISYNIIDVESVQAIDKIRGFIDLVLSMSYYAKMPFSGVMSPIKTWDAIIFNSLKGEHKVIPQQGSHVKQSFPGAFVFEPKPIARRYIMSFDLTSLYPSIIRQVNISPETIRGQFKVHPIHEYIAGTAPKPSDEYSCSPNGWMYDKHQEGIIPKEIAKVFFQRKDWKKKMFAEEMNAEAIKKIIMKGAGSCSTKPEVERYVKFSDDFLNELSNYTESVLNSLIEECEKAATLANTNQLNRKILINSLYGALGNIHFRYYDLRNATAITIFGQVGIQWIARKINEYLNKVCGTNGEDFIAAGDTDSVYVCVDKVIEKVGLDRFKEQNDLVEFMNQFGKKKMEPMIDVAYRELCDYMNNREHLMHMDREAISCPPLGSKGVGGFWKAKKRYALNVYDMEDKRFAEPHLKIMGMETQQSSTPKAVQEALEESIRRILQEGEESVQEYYKNFEKEYRQLDYKVIAEVKTANDIAKYDDKGWPGFKCPFHIRGVLTYRRAVSGLGVAPILDGNKVMVLPLREGNPFGDKCIAWPSGTELPKEIRSDVLSWIDYSTLFQKSFVKPLAGMCESAGMDYEEKASLDFLFG
>ID:AIT73870.1 |[Enterobacteria phage RB9]||_Enterobacteria_phage_RB9.gbk|DNA polymerase|2697|KM606998(168395):24575-27271:-1 ^^ Enterobacteria phage RB9, complete genome.|neighbours:ID:AIT73869.1(-1),ID:AIT73871.1(-1)|neighbour_genes:hypothetical protein,regA|
MKEFYISIETVGNNIVERYIDENGKERTREVEYLPTMFRHCKEESKYKDIYGKNCAPQKFPSMKDARDWMKRMEDIGLEALGMNDFKLAYISDTYGSEIVYDRKFVRVANCDIEVTGDKFPDPMKAEYEIDAITHYDSIDDRFYVFDLLNSMYGSVSKWDAKLAAKLDCEGGDEVPQEILDRVIYMPFDNERDMLMEYINLWEQKRPAIFTGWNIEGFDVPYIMNRVKMVLGERSMKRFSPIGRVKSKLIQNMYGSKEIYSIDGVSILDYLDLYKKFAFTNLPSFSLESVAQHETKKGKLPYDGPINKLRETNHQRYISYNIIDVESVQAIDKIRGFIDLVLSMSYYAKMPFSGVMSPIKTWDAIIFNSLKGEHKVIPQQGSHVKQSFPGAFVFEPKPIARRYIMSFDLTSLYPSIIRQVNISPETIRGQFKVHPIHEYIAGTAPKPSDEYSCSPNGWMYDKHQEGIIPKEIAKVFFQRKDWKKKMFAEEMNAEAIKKIIMKGAGSCSTKPEVERYVKFSDDFLNELSNYTESVLNSLIEECEKAATLANTNQLNRKILINSLYGALGNIHFRYYDLRNATAITIFGQVGIQWIARKINEYLNKVCGTNGEDFIAAGDTDSVYVCVDKVIEKVGLDRFKEQNDLVEFMNQFGKKKMEPMIDVAYRELCDYMNNREHLMHMDREAISCPPLGSKGVGGFWKAKKRYALNVYDMEDKRFAEPHLKIMGMETQQSSTPKAVQEALEESIRRILQEGEESVQEYYKNFEKEYRQLDYKVIAEVKTANDIAKYDDKGWPGFKCPFHIRGVLTYRRAVSGLGVAPILDGNKVMVLPLREGNPFGDKCIAWPSGTELPKEIRSDVLSWIDYSTLFQKSFVKPLAGMCESAGMDYEEKASLDFLFG
>ID:ADJ39765.1 |[Enterobacteria phage T4T]||_Enterobacteria_phage_T4T_.gbk|43|2697|HM137666(168920):27183-29879:-1 ^^ Enterobacteria phage T4T, complete genome.|neighbours:ID:ADJ39764.1(-1),ID:ADJ39766.1(-1)|neighbour_genes:imm.1,regA|
MKEFYISIETVGNNIVERYIDENGKERTREVEYLPTMFRHCKEESKYKDIYGKNCAPQKFPSMKDARDWMKRMEDIGLEALGMNDFKLAYISDTYGSEIVYDRKFVRVANCDIEVTGDKFPDPMKAEYEIDAITHYDSIDDRFYVFDLLNSMYGSVSKWDAKLAAKLDCEGGDEVPQEILDRVIYMPFDNERDMLMEYINLWEQKRPAIFTGWNIEGFDVPYIMNRVKMILGERSMKRFSPIGRVKSKLIQNMYGSKEIYSIDGVSILDYLDLYKKFAFTNLPSFSLESVAQHETKKGKLPYDGPINKLRETNHQRYISYNIIDVESVQAIDKIRGFIDLVLSMSYYAKMPFSGVMSPIKTWDAIIFNSLKGEHKVIPQQGSHVKQSFPGAFVFEPKPIARRYIMSFDLTSLYPSIIRQVNISPETIRGQFKVHPIHEYIAGTAPKPSDEYSCSPNGWMYDKHQEGIIPKEIAKVFFQRKDWKKKMFAEEMNAEAIKKIIMKGAGSCSTKPEVERYVKFSDDFLNELSNYTESVLNSLIEECEKAATLANTNQLNRKILINSLYGALGNIHFRYYDLRNATAITIFGQVGIQWIARKINEYLNKVCGTNDEDFIAAGDTDSVYVCVDKVIEKVGLDRFKEQNDLVEFMNQFGKKKMEPMIDVAYRELCDYMNNREHLMHMDREAISCPPLGSKGVGGFWKAKKRYALNVYDMEDKRFAEPHLKIMGMETQQSSTPKAVQEALEESIRRILQEGEESVQEYYKNFEKEYRQLDYKVIAEVKTANDIAKYDDKGWPGFKCPFHIRGVLTYRRAVSGLGVAPILDGNKVMVLPLREGNPFGDKCIAWPSGTELPKEIRSDVLSWIDHSTLFQKSFVKPLAGMCESAGMDYEEKASLDFLFG
>ID:NP_049662.1 |[Escherichia virus T4]||_Enterobacteria_phage_T4_.gbk|43|2697|NC_000866(168903):27197-29893:-1 ^GeneID:1258685^ Enterobacteria phage T4, complete genome.|neighbours:ID:NP_049661.1(-1),ID:NP_049663.1(-1)|neighbour_genes:imm.1,regA|
MKEFYISIETVGNNIVERYIDENGKERTREVEYLPTMFRHCKEESKYKDIYGKNCAPQKFPSMKDARDWMKRMEDIGLEALGMNDFKLAYISDTYGSEIVYDRKFVRVANCDIEVTGDKFPDPMKAEYEIDAITHYDSIDDRFYVFDLLNSMYGSVSKWDAKLAAKLDCEGGDEVPQEILDRVIYMPFDNERDMLMEYINLWEQKRPAIFTGWNIEGFDVPYIMNRVKMILGERSMKRFSPIGRVKSKLIQNMYGSKEIYSIDGVSILDYLDLYKKFAFTNLPSFSLESVAQHETKKGKLPYDGPINKLRETNHQRYISYNIIDVESVQAIDKIRGFIDLVLSMSYYAKMPFSGVMSPIKTWDAIIFNSLKGEHKVIPQQGSHVKQSFPGAFVFEPKPIARRYIMSFDLTSLYPSIIRQVNISPETIRGQFKVHPIHEYIAGTAPKPSDEYSCSPNGWMYDKHQEGIIPKEIAKVFFQRKDWKKKMFAEEMNAEAIKKIIMKGAGSCSTKPEVERYVKFSDDFLNELSNYTESVLNSLIEECEKAATLANTNQLNRKILINSLYGALGNIHFRYYDLRNATAITIFGQVGIQWIARKINEYLNKVCGTNDEDFIAAGDTDSVYVCVDKVIEKVGLDRFKEQNDLVEFMNQFGKKKMEPMIDVAYRELCDYMNNREHLMHMDREAISCPPLGSKGVGGFWKAKKRYALNVYDMEDKRFAEPHLKIMGMETQQSSTPKAVQEALEESIRRILQEGEESVQEYYKNFEKEYRQLDYKVIAEVKTANDIAKYDDKGWPGFKCPFHIRGVLTYRRAVSGLGVAPILDGNKVMVLPLREGNPFGDKCIAWPSGTELPKEIRSDVLSWIDHSTLFQKSFVKPLAGMCESAGMDYEEKASLDFLFG
>ID:AHY83503.1 |[Escherichia virus T4]|wild|_Enterobacteria_phage_T4_strain_wild.gbk|DNA polymerase|2697|KJ477684(168922):27183-29879:-1 ^^ Enterobacteria phage T4 strain wild, complete genome.|neighbours:ID:AHY83643.1(-1),ID:AHY83594.1(-1)|neighbour_genes:imm,regA|
MKEFYISIETVGNNIVERYIDENGKERTREVEYLPTMFRHCKEESKYKDIYGKNCAPQKFPSMKDARDWMKRMEDIGLEALGMNDFKLAYISDTYGSEIVYDRKFVRVANCDIEVTGDKFPDPMKAEYEIDAITHYDSIDDRFYVFDLLNSMYGSVSKWDAKLAAKLDCEGGDEVPQEILDRVIYMPFDNERDMLMEYINLWEQKRPAIFTGWNIEGFDVPYIMNRVKMILGERSMKRFSPIGRVKSKLIQNMYGSKEIYSIDGVSILDYLDLYKKFAFTNLPSFSLESVAQHETKKGKLPYDGPINKLRETNHQRYISYNIIDVESVQAIDKIRGFIDLVLSMSYYAKMPFSGVMSPIKTWDAIIFNSLKGEHKVIPQQGSHVKQSFPGAFVFEPKPIARRYIMSFDLTSLYPSIIRQVNISPETIRGQFKVHPIHEYIAGTAPKPSDEYSCSPNGWMYDKHQEGIIPKEIAKVFFQRKDWKKKMFAEEMNAEAIKKIIMKGAGSCSTKPEVERYVKFSDDFLNELSNYTESVLNSLIEECEKAATLANTNQLNRKILINSLYGALGNIHFRYYDLRNATAITIFGQVGIQWIARKINEYLNKVCGTNDEDFIAAGDTDSVYVCVDKVIEKVGLDRFKEQNDLVEFMNQFGKKKMEPMIDVAYRELCDYMNNREHLMHMDREAISCPPLGSKGVGGFWKAKKRYALNVYDMEDKRFAEPHLKIMGMETQQSSTPKAVQEALEESIRRILQEGEESVQEYYKNFEKEYRQLDYKVIAEVKTANDIAKYDDKGWPGFKCPFHIRGVLTYRRAVSGLGVAPILDGNKVMVLPLREGNPFGDKCIAWPSGTELPKEIRSDVLSWIDHSTLFQKSFVKPLAGMCESAGMDYEEKASLDFLFG
>ID:AXN58087.1 |[Enterobacteria phage T6]||_Enterobacteria_phage_T6_.gbk|DNA polymerase|2697|MH550421(168706):24691-27387:-1 ^^ Enterobacteria phage T6, complete genome.|neighbours:ID:AXN58086.1(-1),ID:AXN58088.1(-1)|neighbour_genes:putative membrane pr..,regA|
MKEFYISIETVGNNIVERYIDENGKERTREVEYLPTMFRHCKEESKYKDIYGKNCAPQKFPSMKDARDWMKRMEDIGLEALGMNDFKLAYISDTYGSEIVYDRKFVRVANCDIEVTGDKFPDPMKAEYEIDAITHYDSIDDRFYVFDLLNSMYGSVSKWDAKLAAKLDCEGGDEVPQEILDRVIYMPFDNERDMLMEYINLWEQKRPAIFTGWNIEGFDVPYIMNRVKMVLGERSMKRFSPIGRVKSKLIQNMYGSKEIYSIDGVSILDYLDLYKKFAFTNLPSFSLESVAQHETKKGKLPYDGPINKLRETNHQRYISYNIIDVESVQAIDKIRGFIDLVLSMSYYAKMPFSGVMSPIKTWDAIIFNSLKGEHKVIPQQGSHVKQSFPGAFVFEPKPIARRYIMSFDLTSLYPSIIRQVNISPETIRGQFKVHPIHEYIAGTAPKPSDEYSCSPNGWMYDKHQEGIIPKEIAKVFFQRKDWKKKMFAEEMNAEAIKKIIMKGAGSCSTKPEVERYVKFNDDFLNELSNYTESVLNSLIEECEKAATLANTNQLNRKILINSLYGALGNIHFRYYDLRNATAITIFGQVGIQWIARKINEYLNKVCGTNGEDFIAAGDTDSVYVCVDKVIEKVGLDRFKEQNDLVEFMNQFGKKKMEPMIDVAYRELCDYMNNREHLMHMDREAISCPPLGSKGVGGFWKAKKRYALNVYDMEDKRFAEPHLKIMGMETQQSSTPKAVQEALEESIRRILQEGEESVQEYYKNFEKEYRQLDYKVIAEVKTANDIAKYDDKGWPGFKCPFHIRGVLTYRRAVSGLGVAPILDGNKVMVLPLREGNPFGDKCIAWPSGTELPKEIRSDVLSWIDYSTLFQKSFVKPLAGMCESAGMDYEEKASLDFLFG
>ID:YP_004063733.1 |[Escherichia phage vB_EcoM_VR7]||_Enterobacteria_phage_vB_EcoM-VR7_.gbk|43|2715|NC_014792(169285):25345-28059:-1 ^GeneID:10021277^ Enterobacteria phage vB_EcoM-VR7, complete genome.|neighbours:ID:YP_004063732.1(-1),ID:YP_004063734.1(-1)|neighbour_genes:imm,VR7ORF053c|
MQEFYLTIEQIGDNLHERYIDKNGNERTREIPYTPCLFMHAREGQATKYSDIYNKGCVKKEFDSMRDASQWMKRMNDMGLEAMGMDDFKLAYLSDRYPHEIKYDSSKIRVANFDIEVTSPDGFPEPSEARHPIDALTHYDSVDDKFYVFDLLGSPYATVEQWSIDIAAKLQEDGGDEVPSEILEKIVYMAFDSEEEMLQQYLVFWNEKTPVMLTGWNIEKFDIPYIYNRLKNVFGEATAKRLSPHRRTKVKVINNGFGEEQEIIQILGVSVLDYLDLYKKFSFTNQPSYSLDYVAESELGVGKLPYDGPISKLRESNHQRYISYNIIDVYRVVQIDRKRQFINLSQSMGYYAKMQIQSVFSPIKTWDAIIFNSLKTQNKVIPETKSHVRQSFPGAFVKEPIPNAYKYVMSCDLTSLYPSIIRQINISPETIAGSFAPAHMHEYIAGTADRPSDAFSCAPNGMMYFKDVAGIIPTEVEKVFNQRKEHKGYMLAAQRNGELIKEALSNPGTGTTEPEVDYRHDFDDNMKTTLHGLNQTVLNGMLYKAQMEEVAGMTAQINRKLLINSCYGALGNIWFRYFDLRNATAITSFGQLALQWIERKVNEYFDGVCGTSGETYVFYGDTDSIYIQCDNLIKKVGGESKFRDTNHLVDFMDKFAKDRLEPAIDKAFRELAEYMNNKQHLMFMDREAIACPPLGSKGVGGFWTAKKRYALNVYDMEGTRYAVPKLKIMGLETQKSSTPKACQKALKECIRRMLQEGEESLQTYFKEFNKEFNELNYMTIAGVSSVNNIQKYNEGGFPGFKCPAHIKGVLAYMRATKGLKTVPQIMEGEKVYVLPLKVGNPFGETVIAWPSGIELPIEIRDQVLQWMDYNTLFQKTFVKPLTGFSEAAKVDYEKKATLFDMFDF
>ID:YP_006986600.1 |[Escherichia phage vB_EcoM_ACG-C40]||_Enterobacteria_phage_vB_EcoM_ACG-C40_.gbk|DNA polymerase|2697|NC_019399(167396):27196-29892:-1 ^^ Enterobacteria phage vB_EcoM_ACG-C40, complete genome.|neighbours:ID:YP_006986599.1(-1),ID:YP_006986601.1(-1)|neighbour_genes:hypothetical protein,hypothetical protein|
MKEFYISIETVGNNIVERYIDENGKERTREVEYLPTMFRHCKEESKYKDIYGKNCAPQKFQSMKDARDWMKRMEDIGLEALGMNDFKLAYISDTYGSEIVYDRKFVRVANCDIEVTGDKFPDPMKAEYEIDAITHYDSIDDRFYVFDLLNSMYGSVSKWDAKLAAKLDCEGGDEVPQEILDRVIYMPFDNERDMLMEYINLWEQKRPAIFTGWNIEGFDVPYIMNRVKMVLGERSMKRFSPIGRVKSKLIQNMYGSKEIYSIDGVSILDYLDLYKKFAFTNLPSFSLESVAQHETKKGKLPYDGPINKLRETNHQRYISYNIIDVESVQAIDKIRGFIDLVLSMSYYAKMPFSGVMSPIKTWDAIIFNSLKGEHKVIPQQGSHVKQSFPGAFVFEPKPIARRYIMSFDLTSLYPSIIRQVNISPETIRGQFKVHPIHEYIAGTAPKPSDEYSCSPNGWMYDKHQEGIIPKEIAKVFFQRKDWKKKMFAEEMNAEAIKKIIMKGAGSCSTKPEVERYVKFSDDFLNELSNYTESVLNSLIEECEKAATLANTNQLNRKILINSLYGALGNIHFRYYDLRNATAITIFGQVGIQWIARKINEYLNKVCGTNGEDFIAAGDTDSVYVCVDKVIEKVGLDRFKEQNDLVEFMNQFGKKKMEPMIDVAYRELCDYMNNREHLMHMDREAISCPPLGSKGVGGFWKAKKRYALNVYDMEDKRFAEPHLKIMGMETQQSSTPKAVQEALEESIRRILQEGEESVQEYYKNFEKEYRQLDYKVIAEVKTANDIAKYDDKGWPGFKCPFHIRGVLTYRRAVSGLGVAPILDGNKVMVLPLREGNPFGDKCIAWPSGTELPKEIRSDVLSWIDYSTLFQKSFVKPLAGMCESAGMDYEEKASLDFLFG
>ID:AWD91624.1 |[Enterobacteria phage vB_EcoM_IME339]||_Enterobacteria_phage_vB_EcoM_IME339_.gbk|DNA polymerase|2697|MH051915(164366):139072-141768:1 ^^ Enterobacteria phage vB_EcoM_IME339, complete genome.|neighbours:ID:AWD91623.1(1),ID:AWD91625.1(1)|neighbour_genes:translation represso..,immunity protein|
MKEFYISIETVGNNIVERYIDENGKERTREVEYLPTMFRHCKEESKYKDIYGKNCAPQKFPSMKDARDWMKRMEDIGLEALGMNDFKLAYISDTYGSEIVYDRKFVRVANCDIEVTGDKFPDPMKAEYEIDAITHYDSIDDRFYVFDLLNSMYGSVSKWDAKLAAKLDCEGGDEVPQEILDRVIYMPFDNERDMLMEYINLWEQKRPAIFTGWNIEGFDVPYIMNRVKMVLGERSMKRFSPIGRVKSKLIQNMYGSKEIYSIDGVSILDYLDLYKKFAFTNLPSFSLESVAQHETKKGKLPYDGPINKLRETNHQRYISYNIIDVESVQAIDKIRGFIDLVLSMSYYAKMPFSGVMSPIKTWDAIIFNSLKGEHKVIPQQGSHVKQSFPGAFVFEPKPIARRYIMSFDLTSLYPSIIRQVNISPETIRGQFKVHPIHEYIAGTAPKPSDEYSCSPNGWMYDKHQEGIIPKEIAKVFFQRKDWKKKMFAEEMNAEAIKKIIMKGAGSCSTKPEVERYVKFNDDFLNELSNYTESVLNSLIEECEKAATLANTNQLNRKILINSLYGALGNIHFRYYDLRNATAITIFGQVGIQWIARKINEYLNKVCGTNGEDFIAAGDTDSVYVCVDKVIEKVGLDRFKEQNDLVEFMNQFGKKKMEPMIDVAYRELCDYMNNREHLMHMDREAISCPPLGSKGVGGFWKAKKRYALNVYDMEDKRFAEPHLKIMGMETQQSSTPKAVQEALEESIRRILQEGEESVQEYYKNFEKEYRQLDYKVIAEVKTANDIAKYDDKGWPGFKCPFHIRGVLTYRRAVSGLGVAPILDGNKVMVLPLREGNPFGDKCIAWPSGTELPKEIRSDVLSWIDYSTLFQKSFVKPLAGMCESAGMDYEEKASLDFLFG
>ID:AWD91886.1 |[Enterobacteria phage vB_EcoM_IME340]||_Enterobacteria_phage_vB_EcoM_IME340_.gbk|DNA polymerase|2697|MH051916(165549):140437-143133:1 ^^ Enterobacteria phage vB_EcoM_IME340, complete genome.|neighbours:ID:AWD91885.1(1),ID:AWD91887.1(1)|neighbour_genes:translational repres..,immunity protein|
MKEFYISIETVGNNIVERYIDENGKERTREVEYLPTMFRHCKEESKYKDIYGKNCAPQKFPSMKDARDWMKRMEDIGLEALGMNDFKLAYISDTYGSEIVYDRKFVRVANCDIEVTGDKFPDPMKAEYEIDAITHYDSIDDRFYVFDLLNSMYGSVSKWDAKLAAKLDCEGGDEVPQEILDRVIYMPFDNERDMLMEYINLWEQKRPAIFTGWNIEGFDVPYIMNRVKMVLGERSMKRFSPIGRVKSKLIQNMYGSKEIYSIDGVSILDYLDLYKKFAFTNLPSFSLESVAQHETKKGKLPYDGPINKLRETNHQRYISYNIIDVESVQAIDKIRGFIDLVLSMSYYAKMPFSGVMSPIKTWDAIIFNSLKGEHKVIPQQGSHVKQSFPGAFVFEPKPIARRYIMSFDLTSLYPSIIRQVNISPETIRGQFKVHPIHEYIAGTAPKPSDEYSCSPNGWMYDKHQEGIIPKEIAKVFFQRKDWKKKMFAEEMNAEAIKKIIMKGAGSCSTKPEVERYVKFNDDFLNELSNYTESVLNSLIEECEKAATLANTNQLNRKILINSLYGALGNIHFRYYDLRNATAITIFGQVGIQWIARKINEYLNKVCGTDGEDFIAAGDTDSVYVCVDKVIEKVGLDRFKEQNDLVEFMNQFGKKKMEPMIDVAYRELCDYMNNREHLMHMDREAISCPPLGSKGVGGFWKAKKRYALNVYDMEDKRFAEPHLKIMGMETQQSSTPKAVQEALEESIRRILQEGEESVQEYYKNFEKEYRQLDYKVIAEVKTANDIAKYDDKGWPGFKCPFHIRGVLTYRRAVNGLGVAPILDGNKVMVLPLREGNPFGDKCIAWPSGTELPKEIRSDVLSWIDYSTLFQKSFVKPLAGMCESAGMDYEEKASLDFLFG
>ID:YP_009207225.1 |[Escherichia phage vB_EcoM_VR20]||_Enterobacteria_phage_vB_EcoM_VR20.gbk|DNA polymerase|2715|NC_028894(170336):23888-26602:-1 ^GeneID:26633724^ Enterobacteria phage vB_EcoM_VR20, complete genome.|neighbours:ID:YP_009207224.1(-1),ID:YP_009207226.1(-1)|neighbour_genes:imm,hypothetical protein|
MQEFYLTIEQIGDNLHERYIDKNGHERVREIPYAPCLFMHAREDQAAKYTDIYNKGCVKKEFDSMRDASQWMKRMNDMGLEAMGMDDFKLAYLSDRYPHEIKYDSSKIRVANFDIEVTSPDGFPEPSEARHPIDALTHYDSVDDKFYVFDLLGSPYATVEQWSIDIAAKLQEDGGDEVPEEILEKIVYMAFDSEEEMLQQYLVFWNEKTPVMLTGWNIEKFDIPYIYNRLKNVFGEATAKRLSPHRRTKVKVINNGFGEEQEIIQILGISVLDYLDLYKKFSFTNQPSYSLDYVAESELGVGKLPYDGPISKLRESNHQRYISYNIIDVYRVVQIDRKRQFINLSQSMGYYAKMQIQSVFSPIKTWDAIIFNSLKTQNKVIPETKSHVRQSFPGAFVKEPIPNAYKYVMSCDLTSLYPSIIRQINISPETIAGSFAPAQMHEYIAGTADRPSDTFSCAPNGMMYFKDVAGIIPTEVTKVFNQRKEHKGYMLAAQRNGELIKEALRNPGTGTTEPEVDYRHDFDDNMKTALHGLNQTVLNGMLYKAQMEEVAGMTAQINRKLLINSCYGALGNIWFRYFDLRNATAITSFGQLALQWIERKVNEYFDGVCGTSGETYVFYGDTDSIYIQCDNLIKKVGGESKFRDTNHLVDFMDKFAKDRLEPAIDKAFRELAEYMNNKQHLMFMDREAIACPPLGSKGVGGFWTAKKRYALNVYDMEGTRYAVPKLKIMGLETQKSSTPKACQKALKECIRRMLQEGEESLQTYFKEFNKEFNELNYMTIAGVSSVNNIQKYNEGGFPGFKCPAHIKGVLAYMRATKGLKTVPQIMEGEKVYVLPLKVGNPFGETVIAWPSGIELPIEIRDQVLQWMDYNTLFQKTFVKPLTGFSEAAKVDYEKKATLFDMFDF
>ID:YP_009209792.1 |[Escherichia phage vB_EcoM_VR25]||_Enterobacteria_phage_vB_EcoM_VR25_.gbk|DNA polymerase|2715|NC_028925(170822):24371-27085:-1 ^GeneID:26636212^ Enterobacteria phage vB_EcoM_VR25, complete genome.|neighbours:ID:YP_009209791.1(-1),ID:YP_009209793.1(-1)|neighbour_genes:imm,hypothetical protein|
MQEFYLTIEQIGDNLHERYIDKNGNERTREIPYTPCLFMHAREGQATKYSDIYNKGCVKKEFDSMRDASQWMKRMNDMGLEAMGMDDFKLAYLSDRYPHEIKYDSSKIRVANFDIEVTSPDGFPEPSEARHPIDALTHYDSVDDKFYVFDLLGSPYATVEQWSIDIAAKLQEDGGDEVPSEILEKIVYMAFDSEEEMLQQYLVFWNEKTPVMLTGWNIEKFDIPYIYNRLKNVFGEATAKRLSPHRRTKVKVINNGFGEEQEIIQILGVSVLDYLDLYKKFSFTNQPSYSLDYVAESELGVGKLPYDGPISKLRESNHQRYISYNIIDVYRVVQIDRKRQFINLSQSMGYYAKMQIQSVFSPIKTWDAIIFNSLKTQNKVIPETKSHVRQSFPGAFVKEPIPNAYKYVMSCDLTSLYPSIIRQINISPETIAGSFAPAHMHEYIAGTADRPSDAFSCAPNGMMYFKDVAGIIPTEVTKVFNQRKEHKGYMLAAQRNGELIKEALSNPGTGTTEPEVDYRHDFDDNMKTTLHGLNQTVLNGMLYKAQMEEVAGMTAQINRKLLINSCYGALGNIWFRYFDLRNATAITSFGQLALQWIERKVNEYFDGVCGTQGQTYVFYGDTDSIYIQCDNLIKKVGGESKFRDTNHLVDFMDKFAKDRLEPAIDKAFRELAEYMNNKQHLMFMDREAIACPPLGSKGVGGFWTAKKRYALNVYDMEGTRYAVPKLKIMGLETQKSSTPKACQKALKECIRRMLQEGEESLQTYFKEFNKEFNELNYMTIAGVSSVNNIQKYNEGGFPGFKCPAHIKGVLAYMRATKGLKTVPQIMEGEKVYVLPLKVGNPFGETVIAWPSGIELPIEIRDQVLQWMDYNTLFQKTFVKPLTGFSEAAKVDYEKKATLFDMFDF
>ID:YP_009213885.1 |[Escherichia phage vB_EcoM_VR26]||_Enterobacteria_phage_vB_EcoM_VR26_.gbk|DNA polymerase|2715|NC_028957(171541):24720-27434:-1 ^GeneID:26640341^ Enterobacteria phage vB_EcoM_VR26, complete genome.|neighbours:ID:YP_009213884.1(-1),ID:YP_009213886.1(-1)|neighbour_genes:imm,regA|
MQEFYLTIEQIGDNLHERYIDKNGNERTREIPYTPCLFMHAREGQATKYSDIYNKGCVKKEFDSMRDASQWMKRMNDMGLEAMGMDDFKLAYLSDRYPHEIKYDSSKIRVANFDIEVTSPDGFPEPSEARHPIDALTHYDSVDDKFYVFDLLGSPYATVEQWSIDIAAKLQEDGGDEVPSEILEKIVYMAFDSEEEMLQQYLVFWNEKTPVMLTGWNIEKFDIPYIYNRLKNVFGEATAKRLSPHRRTKVKVINNGFGEEQEIIQILGISVLDYLDLYKKFSFTNQPSYSLDYVAESELGVGKLPYDGPISKLRESNHQRYISYNIIDVYRVVQIDRKRQFINLSQSMGYYAKMQIQSVFSPIKTWDAIIFNSLKTQNKVIPETKSHVRQSFPGAFVKEPIPNAYKYVMSCDLTSLYPSIIRQINISPETIAGSFAPAQMHEYIAGTADRPSDAFSCAPNGMMYFKDVAGIIPTEVEKVFNQRKEHKGYMLAAQRNGELIKEALSNPGTGTTEPEVDYRHDFDDNMKTTLHGLNQTVLNGMLYKAQMEEVAGMTAQINRKLLINSCYGALGNIWFRYFDLRNATAITSFGQLALQWIERKVNEYFDGVCGTSGGTYVFYGDTDSIYIQCDNLIKKVGGESKFRDTNHLVDFMDKFAKDRLEPAIDKAFRELAEYMNNKQHLMFMDREAIACPPLGSKGVGGFWTAKKRYALNVYDMEGTRYAVPKLKIMGLETQKSSTPKACQKALKECIRRMLQEGEESLQTYFKEFNKEFNELNYMTIAGVSSVNNIQKYNEGGFPGFKCPAHIKGVLAYMRATKGLKTVPQIMEGEKVYVLPLKVGNPFGETVIAWPSGIELPIEIRDQVLQWMDYNTLFQKTFVKPLTGFSEAAKVDYEKKATLFDMFDF
>ID:YP_009205743.1 |[Escherichia phage vb_EcoM-VR5]||_Enterobacteria_phage_vB_EcoM_VR5.gbk|DNA polymerase|2712|NC_028881(170473):27672-30383:-1 ^GeneID:26632354^ Enterobacteria phage vB_EcoM_VR5, complete genome.|neighbours:ID:YP_009205742.1(-1),ID:YP_009205744.1(-1)|neighbour_genes:imm,regA|
MQEFYLTVEQIGDNILERYIDKNGKERSREVPYKPTMFMHANPEQAVKYIDIYGKGCIKKEFNSMRDASQWMKRMDDMGLEALGMDDYKLAYLSDTYRKEIKYDSSKIRIANFDIEVTSPDGFPEPAQAKHPIDAITHYDSIDDKFYVFDLLVSPYGTVEEWSIKIAEKLQDEGGDEVPQEIIDKIVYLPFNSEEEMMLEYLNFWQQKTPVILTGWNVESFDVPYVYNRLKNLFGENTAKRLSPHRKTRVKVIENMYGAREIITLFGISVLDYIDLYKKFSFTNQPSYSLDYVSEYELKVGKLKYDGPISKLRETNHQRYISYNIIDVYRVVQIDMKRQFILLSLDMGYYAKMQIQSVFSPIKTWDAIIFNSLKEQGKVIPQARSHMVQPYPGAFVKEPIPNAYKYVMSFDLTSLYPSIIRQVNISPETIAGTFANAPIHEYIAGTAPRPSDTYSCSPNGMMYFKDRDGVIPTEITKVFLQRKEHKGYMLAAQRNGELIKEALENPNLSVDSPLDIDYRFDFSEEIKSQIKSLSAPSLREMLFKAERTEVAGNTAQINRKLLINSLYGALGNVWFRYYDLRNATAITLFGQMALQWIERKVNEYLNRVCKTENQKFVLYGDTDSIYVKADAIIDKVGEDKFRDTNHWVDFLSKFASERMEPAIDKAFRELAEYLNNKEHLMFMDREAIAGPPLGSKGLGGFWTGKKRYALNVWDMEGTRYAEPHLKIMGLETQKSSTPKAVQKALKECIRRMLQEGEASLQEYFKQFNKEFNELDYVSIAAVSSANNIEKYNEGGFPGSKCPYHIKGCLAYMRASAGDLTMPRIVDGEKVYVLPLKEGNPFGEACMAWPSGIELPVQIRDQVLRWMDYNVLFQKTFIKPLTGFTESAKIDYEKKATLFDMFDF
>ID:AWD90477.1 |[Erwinia phage Cronus]||_Erwinia_phage_Cronus_.gbk|DNA polymerase|2715|MH059636(175774):21425-24139:-1 ^^ Erwinia phage Cronus, complete genome.|neighbours:ID:AWD90476.1(-1),ID:AWD90478.1(-1)|neighbour_genes:hypothetical protein,translational repres..|
MQEFYVAIETIGDTLYERYIDHNGQERERKVKYEPTLFSHVVEGTKTKYFDIYGKPCKANSFPSMKDARDWMRRMEDIGLEAMGMDDFKLAYISDTYGSEIVYNKNHIRIANFDIEVTAEGFPEPMQARFPIDAITHYDSIDNKFYVFDLLDSIYGSVSKWDIKLAAKLDADGGDEVPQDILDRVVYMPFESESEMLVEYLNLWEEKRPSICTGWNVEGFDIPYLVNRIKNTIGDRFIRRLSPLGKVNSKVITNMYGDKEIFTIMGVTVLDYLDLYKKFSFTNQPNYKLDYIAQYETKRGKLKYDGPINKLRETNHQRYISYNIMDVESVMGIDRKRGFIDLALSMSYYAKMPFGGVMSPIKTWDAIIFNSLKGQHKIIPQGRSHSKQSFPGAFVIEPEPKAFRHIMSFDLTSLYPSIIRQVNISPETIVGQFKLHPMAEYINKTAPRPSDEYSCSPNGWMYRKEGEGVIPTEIAKVFFQRKEWKGKMKPAERNRELVKKVLYSEKFGDVDAFNDINVYKDFDDSLKESLNSMTKSCLERLVLECDNMIMLADTNQLNRKILINSLYGALGNIYFRYYDLRNATAITLFGQLALQWIQRKVNEYLDSVCGTSGHQYVIAGDTDSIYVCVDNVIDKVGEDKFKTTDQKVEFLNQFGKKKMEPHIDKSYIELQEYMNNPNHLMLMDREAISCPPLGSKGCGGFWKAKKRYALNVYDMEDTRFSKPKLKIMGMETQQSSTPVAVQDALEESIRRMLQEGEESLQEYYKEFEQEYRKLSYLDIAEVKTANNIGQYDDGKGFPASKCPFHVRGALAYRRSTKGYPDVPPIQEGDKVMTLPLKDGNPFNDRCISWTSGTELPVEIRDQVLTWLDYQKMFDKTYVKPLTGMSQAAGMNYEKIASLFDMFDM
>ID:YP_009592912.1 |[Escherichia coli O157 typing phage 3]||_Escherichia_coli_O157_typing_phage_3_.gbk|polB|2712|NC_041863(168733):118189-120900:1 ^GeneID:40068408^ Escherichia coli O157 typing phage 3, complete genome.|neighbours:ID:YP_009592911.1(1),ID:YP_009592913.1(1)|neighbour_genes:translational regula..,kpsF|
MKEFYLTVEQIGDSIFERYIDSNGRERTREVEYKPSLFAHCPESQATKYFDIYGKPCTRKLFANMRDASQWIKRMEDIGLEALGMDDFKLAYLSDTYNYEIKYDHTKIRVANFDIEVTSPDGFPEPSQAKHPIDAITHYDSIDDRFYVFDLLNSPYGNVEEWSIEIAAKLQEQGGDEVPSEIIDKIIYMPFDNEKELLMEYLNFWQQKTPVILTGWNVESFDIPYVYNRIKNIFGESTAKRLSPHRKTRVKVIENMYGSREIITLFGISVLDYIDLYKKFSFTNQPSYSLDYISEFELNVGKLKYDGPISKLRESNHQRYISYNIIDVYRVLQIDAKRQFINLSLDMGYYAKIQIQSVFSPIKTWDAIIFNSLKEQNKVIPQGRSHPVQPYPGAFVKEPIPNRYKYVMSFDLTSLYPSIIRQVNISPETIAGTFKVAPLHDYINAIAERPSDVYSCSPNGMMYYKDRDGVVPTEITKVFNQRKEHKGYMLAAQRNGEIIKEALHNPNLSVDEPLDVDYRFDFTDEIKEKIKKLSAKSLNEMLFRAQRTEVAGMTAQINRKLLINSLYGALGNVWFRYYDLRNATAITTFGQMALQWIERKVNEYLNEVCGTEGEAFVLYGDTDSIYVSADKIIDKVGESKFRDTNHWVDFLDKFARERMEPAIDRGFREMCEYMNNKQHLMFMDREAIAGPPLGSKGIGGFWTGKKRYALNVWDMEGTRYAEPKLKIMGLETQKSSTPKAVQKALKECIRRMLQEGEESLQEYFKEFEKEFRQLNYISIASVSSANNIAKYDVGGFPGPKCPFHIRGILTYNRAIKGNIDAPQVVEGEKVYVLPLREGNPFGDKCIAWPSGTEITDLIKDDVLHWMDYTVLLEKTFIKPLEGFTSAAKLDYEKKASLFDMFDF
>ID:YP_009593063.1 |[Escherichia coli O157 typing phage 6]||_Escherichia_coli_O157_typing_phage_6_.gbk|polB|2712|NC_041864(160570):47833-50544:-1 ^GeneID:40068560^ Escherichia coli O157 typing phage 6, complete genome.|neighbours:ID:YP_009593062.1(-1),ID:YP_009593064.1(-1)|neighbour_genes:kpsF,translational regula..|
MKEFYLTVEQIGDSIFERYIDSNGRERTREVEYKPSLFAHCPESQATKYFDIYGKPCTRKLFANMRDASQWIKRMEDIGLEALGMDDFKLAYLSDTYNYEIKYDHTKIRVANFDIEVTSPDGFPEPSQAKHPIDAITHYDSIDDRFYVFDLLNSPYGNVEEWSIEIAAKLQEQGGDEVPSEIIDKIIYMPFDNEKELLMEYLNFWQQKTPVILTGWNVESFDIPYVYNRIKNIFGESTAKRLSPHRKTRVKVIENMYGSREIITLFGISVLDYIDLYKKFSFTNQPSYSLDYISEFELNVGKLKYDGPISKLRESNHQRYISYNIIDVYRVLQIDAKRQFINLSLDMGYYAKIQIQSVFSPIKTWDAIIFNSLKEQNKVIPQGRSHPVQPYPGAFVKEPIPNRYKYVMSFDLTSLYPSIIRQVNISPETIAGTFKVAPLHDYINAIAERPSDVYSCSPNGMMYYKDRDGVVPTEITKVFNQRKEHKGYMLAAQRNGEIIKEALHNPNLSVDEPLDVDYRFDFTDEIKEKIKKLSAKSLNEMLFRAQRTEVAGMTAQINRKLLINSLYGALGNVWFRYYDLRNATAITTFGQMALQWIERKVNEYLNEVCGTEGEAFVLYGDTDSIYVSADKIIDKVGESKFRDTNHWVDFLDKFARERMEPAIDRGFREMCEYMNNKQHLMFMDREAIAGPPLGSKGIGGFWTGKKRYALNVWDMEGTRYAEPKLKIMGLETQKSSTPKAVQKALKECIRRMLQEGEESLQEYFKEFEKEFRQLNYISIASVSSANNIAKYDVGGFPGPKCPFHIRGILTYNRAIKGNIDAPQVVEGEKVYVLPLREGNPFGDKCIAWPSGTEITDLIKDDVLHWMDYTVLLEKTFIKPLEGFTSAAKLDYEKKASLFDMFDF
>ID:YP_009225210.1 |[Escherichia phage APCEc01]||_Escherichia_phage_APCEc01_.gbk|DNA polymerase|2712|NC_029091(168771):152699-155410:1 ^GeneID:26796163^ Escherichia phage APCEc01, complete genome.|neighbours:ID:YP_009225209.1(1),ID:YP_009225211.1(1)|neighbour_genes:translation represso..,hypothetical protein|
MKEFYLTVEQIGDSIFERYIDSNGRERTREVEYKPSLFAHCPESQATKYFDIYGKPCTRKLFANMRDASQWIKRMEDIGLEALGMDDFKLAYLSDTYNYEIKYDHTKIRVANFDIEVTSPDGFPEPSQAKHPIDAITHYDSIDDRFYVFDLLNSPYGNVEEWSIEIAAKLQEQGGDEVPSEIIDKIIYMPFDNEKELLMEYLNFWQQKTPVILTGWNVESFDIPYVYNRIKNIFGESTAKRLSPHRKTRVKVIENMYGSREIITLFGISVLDYIGLYKKFSFTNQPSYSLDYISEFELNVGKLKYDGPISKLRESNHQRYISYNIIDVYRVLQIDAKRQFINLSLDMGYYAKIQIQSVFSPIKTWDAIIFNSLKEQNKVIPQGRSHPVQPYPGAFVKEPIPNRYKYVMSFDLTSLYPSIIRQVNISPETIAGTFKVAPLHDYINAIAERPSDVYSCSPNGMMYYKDRDGVVPTEITKVFNQRKEHKGYMLAAQRNGEIIKEALHNPNLSVDEPLDVDYRFDFSDEIKEKIKKLSAKSLNEMLFRAQRTEVAGMTAQINRKLLINSLYGALGNVWFRYYDLRNATAITTFGQMALQWIERKVNEYLNEVCGTEGEAFVLYGDTDSIYVSADKIIDKVGESKFRDTNHWVDFLDKFARERMEPAIDRGFREMCEYMNNKQHLMFMDREAIAGPPLGSKGIGGFWTGKKRYALNVWDMEGTRYAEPKLKIMGLETQKSSTPKAVQKALKECIRRMLQEGEESLQEYFKEFEKEFRQLNYISIASVSSANNIAKYDVGGFPGPKCPFHIRGILTYNRAIKGNIDAPQVVEGEKVYVLPLREGNPFGDKCIAWPSGTEITDLIKDDVLHWMDYTVLLEKTFIKPLEGFTSAAKLDYEKKASLFDMFDF
>ID:QAU03751.1 |[Escherichia phage AnYang]||_Escherichia_phage_AnYang_.gbk|DNA polymerase|2712|MK234886(169215):164305-167016:-1 ^^ Escherichia phage AnYang, complete genome.|neighbours:ID:QAU03750.1(-1),ID:QAU03752.1(-1)|neighbour_genes:immunity to superinf..,hypothetical protein|
MQEFYLTVEQIGDNILERYIDKNGNERSREVPYKPTMFMHANPEQAVKYIDIYGKGCVKKEFDSMRDASQWMKRMDDMGLEALGMDDYKLAYLSDTYRKEIKYDSSKIRIANFDIEVTSPDGFPEPAQAKHPIDAITHYDSIDDKFYVFDLLVSPYGTVEEWSIKIAEKLQDEGGDEVPQEIIDKIVYLPFNSEEEMMLEYLNFWQQKTPVILTGWNVESFDVPYVYNRLKNLFGENTAKRLSPHRKTRVKVIENMYGAREIITLFGISVLDYIDLYKKFSFTNQPSYSLDYVSEYELKVGKLKYDGPISKLRETNHQRYISYNIIDVYRVVQIDMKRQFILLSLDMGYYAKMQIQSVFSPIKTWDAIIFNSLKEQGKVIPQARSHVVQPYPGAFVKEPIPNAYKYVMSFDLTSLYPSIIRQVNISPETIAGTFANAPIHEYIAGTAQRPSDTYSCSPNGMMYYKDREGVIPTEITKVFLQRKEHKGYMLAAQRNGELIKEALENPNLSVDSPLDIDYRFDFSDEIKAQIKALSAPSLREMLKKAELTEVAGNTAQINRKLLINSLYGALGNVWFRYYDLRNATAITLFGQMALQWIERKVNEYLNSVCKTENQKFVLYGDTDSIYVKADAIINKVGEDKFRDTNHWVDFLDKFARERMEPAIDAGFREMCEYMNNKQHLMFMDREAIAGPPLGSKGLGGFWTGKKRYALNVWDMEGTRYAEPHLKIMGLETQKSSTPKAVQKALKECIRRMLQEGEASLQEYFKQFNKEFNELDYVSIAAVSSANNIEKYNEGGFPGSKCPYHIKGCLAYMRASAGDLTMPRIVDGEKVYVLPLKEGNPFGEACMAWPSGIELPIQIRDQVLRWMDYNVLFQKTFIKPLTGFTESAKIDYEKKATLFDMFDF
> |[Tevenvirinae Escherichia_phage_CF2]||_Escherichia_phage_CF2.gb|DNA polymerase (EC 2..|2697|NC_041919.1(168188):129564-132260:1 ^RAST2:fig|1198136.52.peg.209^ Tevenvirinae Escherichia_phage_CF2|neighbours:(1),(-1)|neighbour_genes:Phage protein,hypothetical protein|
MKEFYISIETVGNNIVERYIDENGKERTREVEYLPTMFRHCKEESKYKDIYGKNCAPQKFPSMKDARDWMKRMEDIGLEALGMNDFKLAYISDTYGSEIVYDRKFVRVANCDIEVTGDKFPDPMKAEYEIDAITHYDSIDDRFYVFDLLNSMYGSVSKWDAKLAAKLDCEGGDEVPQEILDRVIYMPFDNERDMLMEYINLWEQKRPAIFTGWNIEGFDVPYIMNRVKMVLGERSMKRFSPIGRVKSKLIQNMYGSKEIYSIDGVSILDYLDLYKKFAFTNLPSFSLESVAQHETKKGKLPYDGPINKLRETNHQRYISYNIIDVESVQAIDKIRGFIDLVLSMSYYAKMPFSGVMSPIKTWDAIIFNSLKGEHKVIPQQGSHVKQSFPGAFVFEPKPIARRYIMSFDLTSLYPSIIRQVNISPETIRGQFKVHPIHEYIAGTAPKPSEEYSCSPNGWMYDKHQEGIIPKEIAKVFFQRKDWKKKMFAEEMNAEAIKKIIMKGAGSCSTKPEVERYVKFSDDFLNELSNYTESVLNSLIEECEKAATLANTNQLNRKILINSLYGALGNIHFRYYDLRNATAITIFGQVGIQWIARKINEYLNKVCGTNGEDFIAAGDTDSVYVCVDKVIEKVGLDRFKEQNDLVEFMNQFGKKKMEPMIDVAYRELCDYMNNREHLMHMDREAISCPPLGSKGIGGFWKAKKRYALNVYDMEDKRFAEPHLKIMGMETQQSSTPKAVQEALEESIRRILQEGEESVQEYYKNFEKEYRQLDYKVIAEVKTANDIAKYDDKGWPGFKCPFHIRGVLTYRRAVSGLGVAPILDGNKVMVLPLREGNPFGDKCIAWPSGTELPKEIRSDVLSWIDYSTLFQKSFVKPLAGMCESAGMDYEEKASLDFLFG
>ID:QBO61058.1 |[Escherichia phage D5505]||_Escherichia_phage_D5505_.gbk|putative DNA polymer..|2697|MK327929(168049):24927-27623:-1 ^^ Escherichia phage D5505, complete genome.|neighbours:ID:QBO61057.1(-1),ID:QBO61059.1(-1)|neighbour_genes:hypothetical protein,hypothetical protein|
MKEFYISIETVGNNIVERYIDENGKERTREVEYLPTMFRHCKEESKYKDIYGKNCAPQKFPSMKDARDWMKRMEDIGLEALGMNDFKLAYISDTYGSEIVYDRKFVRVANCDIEVTGDKFPDPMKAEYEIDAITHYDSIDDRFYVFDLLNSMYGSVSKWDAKLAAKLDCEGGDEVPQEILDRVIYMPFDNERDMLMEYINLWEQKRPAIFTGWNIEGFDVPYIMNRVKMVLGERSMKRFSPISRVKSKLIQNMYGSKEIYSIDGVSILDYLDLYKKFAFTNLPSFSLESVAQHETKKGKLPYDGPINKLRETNHQRYISYNIIDVESVQAIDKIRGFIDLVLSMSYYAKMPFSGVMSPIKTWDAIIFNSLKGEHKVIPQQGSHVKQSFPGAFVFEPKPIARRYIMSFDLTSLYPSIIRQVNISPETIRGQFKVHPIHEYIAGTAPKPSDEYSCSPNGWMYDKHQEGIIPKEIAKVFFQRKDWKKKMFAEEMNAEAIKKIIMKGAGSCSTKPEVERYVKFSDDFLNELSNYTESVLNSLIEECEKAATLANTNQLNRKILINSLYGALGNIHFRYYDLRNATAITIFGQVGIQWIARKINEYLNKVCGTNGEDFIAAGDTDSVYVCVDKVIEKVGLDRFKEQNDLVEFMNQFGKKKMEPMIDVAYRELCDYMNNREHLMHMDREAISCPPLGSKGVGGFWKAKKRYALNVYDMEDKRFAEPHLKIMGMETQQSSTPKAVQEALEESIRRILQEGEESVQEYYKNFEKEYRQLDYKVIAEVKTANDIAKYDDKGWPGFKCPFHIRGVLTYRRAVSGLGVAPILDGNKVMVLPLREGNPFGDKCIAWPSGTELPKEIRSDVLSWIDYSTLFQKSFVKPLAGMCESAGMDYEEKASLDFLFG
>ID:YP_009601992.1 |[Escherichia phage ECD7]||_Escherichia_phage_ECD7_.gbk|DNA polymerase|1407|NC_041936(164706):16549-17955:-1 ^GeneID:40077846^ Escherichia phage ECD7, complete genome.|neighbours:ID:YP_009601991.1(-1),ID:YP_009601993.1(-1)|neighbour_genes:hypothetical protein,hypothetical protein|
MHEYINKTAPRPSDEYSCSPNGWMYRKDIHGIVPIEIKKVFDQRKQYKNMMLACDRNAELCKAILHDENHVYGGTISYSVEVRHDFDEAFKSMLSELSKDALEKLLEECKDESILCNTNQLSRKVLINSLYGALGNPKFRFYDLRNASAITLFGQLAIQWIERKINEYLNELCGTTDFAYVRYCDTDSVYVLVNNVVDKVGGEDRFDDTEKLVDFLDNFGKHRMEPIIDKGYRELCEYMNNYEHLMFMDREAIAGPPLKSAGIGGFWTGKKRYALNVWDMEGTRFAEPKLKIMGLETQRSSTPKACQKSLKECIRRMLQEGEESLQEYYGIFEQEFRKLDYLEVAAVSSANNLQKYSDSNGYPIKGCPYAVKSVLCYNRNARKFGLDPIREGEKVMIVPLKDRNPFGEICFGWLSGTRIPPEIESEVLKWLDWPLLFNKTFVKPLENITTAAKLQYEKVASLTDLFDI
>ID:YP_009601994.1 |[Escherichia phage ECD7]||_Escherichia_phage_ECD7_.gbk|DNA polymerase|1209|NC_041936(164706):19133-20341:-1 ^GeneID:40077848^ Escherichia phage ECD7, complete genome.|neighbours:ID:YP_009601993.1(-1),ID:YP_009601995.1(-1)|neighbour_genes:hypothetical protein,regA|
MYFLSCERVGDKIYERYIDDAGQEQERYVEYTPTLFHHAAPGMVTNYKDIYGKPCIAKKFPSMNEANKWRKKMGEMGQEALGMDDFIISYLSDTYKGEIRYDRNKIRVAWVDIEVTAPEFPKPEEAKYPIDAITHYDSVHDRFFVFDLKGKNGEIWEASKSILRPDIVERVVYNVYDTEDELLLEYIRFFEENRPVGFTGWNTETFDIPYIIKRISNKFGSRTANRLSPCGKIKSRISQDDFGNEREAFTIMGIESLDYIDLYKKFSFTTQPTYALDYVAEYETGIGKVDYDGPLKKLRDDNHQLYIDYNIGDVDRVLAIDKKRGFIDLVYSLCFYAKIKFNHVYNPMKVWDAIIFGSLKAEGKVVPENKIQPKQTYPGAFVKEPVPNAYRWMMSFDLTSLN
>ID:YP_009102521.1 |[Escherichia phage ECML-134]||_Escherichia_phage_ECML-134_.gbk|hypothetical protein|2697|NC_025449(166783):24342-27038:-1 ^GeneID:22111704^ Escherichia phage ECML-134, complete genome.|neighbours:ID:YP_009102520.1(-1),ID:YP_009102522.1(-1)|neighbour_genes:hypothetical protein,hypothetical protein|
MKEFYISIETVGNNIVERYIDENGKERTREVEYLPTMFRHCKEESKYKDIYGKNCAPQKFPSMKDARDWMKRMEDIGLEALGMNDFKLAYISDTYGSEIVYDRKFVRVANCDIEVTGDKFPDPMKAEYEIDAITHYDSIDDRFYVFDLLNSMYGSVSKWDAKLAAKLDCEGGDEVPQEILDRVIYMPFDNERDMLMEYINLWEQKRPAIFTGWNIEGFDVPYIMNRVKMILGERSMKRFSPIGRVKSKLIQNMYGSKEIYSIDGVSILDYLDLYKKFAFTNLPSFSLESVAQHETKKGKLPYDGPINKLRETNHQRYISYNIIDVESVQAIDKIRGFIDLVLSMSYYAKMPFSGVMSPIKTWDAIIFNSLKGEHKVIPQQGSHVKQSFPGAFVFEPKPIARRYIMSFDLTSLYPSIIRQVNISPETIRGQFKVHPIHEYIAGTAPKPSDEYSCSPNGWMYDKHQEGIIPKEIAKVFFQRKDWKKKMFAEEMNAEAIKKIIMKGAGSCSTKPEVERYVKFSDDFLNELSNYTESVLNSLIEECEKAATLANTNQLNRKILINSLYGALGNIHFRYYDLRNATAITIFGQVGIQWIARKINEYLNKVCGTNGEDFIAAGDTDSVYVCVDKVIEKVGLDRFKEQNDLVEFMNQFGKKKMEPMIDVAYRELCDYMNNREHLMHMDREAISCPPLGSKGVGGFWKAKKRYALNVYDMEDKRFAEPHLKIMGMETQQSSTPKAVQEALEESIRRILQEGEESVQEYYKNFEKEYRQLDYKVIAEVKTANDIAKYDDKGWPGFKCPFHIRGVLTYRRAVSGLGVAPILDGNKVMVLPLREGNPFGDKCIAWPSGTELPKEIRSDVLSWIDYSTLFQKSFVKPLAGMCESAGMDYEEKASLDFLFG
>ID:QAY00076.1 |[Escherichia phage EcWhh-1]||_Escherichia_phage_EcWhh-1.gbk|DNA polymerase|2712|MH791409(170524):89187-91898:-1 ^^ UNVERIFIED: Escherichia phage EcWhh-1, complete genome.|neighbours:ID:QAY00075.1(-1),ID:QAY00077.1(-1)|neighbour_genes:immunity to superinf..,hypothetical protein|
MQEFYLTVEQIGDNILERYIDKNGNERSREVPYKPTMFMHANPEQAVKYIDIYGKGCVKKEFDSMRDASQWMKRMDDMGLEALGMDDYKLAYLSDTYRKEIKYDSSKIRIANFDIEVTSPDGFPEPAQAKHPIDAITHYDSIDDKFYVFDLLVSPYGTVEEWSIKIAEKLQDEGGDEVPQEIIDKIVYLPFNSEEEMMLEYLNFWQQKTPVILTGWNVESFDVPYVYNRLKNLFGENTAKRLSPHRKTRVKVIENMYGVREIITLFGISVLDYIDLYKKFSFTNQPSYSLDYVSEYELKVGKLKYDGPISKLRETNHQRYISYNIIDVYRVVQIDMKRQFILLSLDMGYYAKMQIQSVFSPIKTWDAIIFNSLKEQGKVIPQAKSHAVQPYPGAFVKEPIPNAYKYVMSFDLTSLYPSIIRQVNISPETIAGTFANAPIHEYIAGTAPRPSDTYSCSPNGMMYYKDRDGVIPTEITKVFLQRKEHKGYMLAAQRNGELIKEALENPNLSVDSPLDIDYRFDFSDEIKAQIKKLSASSLKEMLFRAERTEVAGNTAQINRKLLINSLYGALGNVWFRYYDLRNATAITLFGQMALQWIERKVNEYLNSVCKTENQKFVLYGDTDSIYVKADAIINKVGEDKFRDTNHWVDFLDKFARERMEPTIDAGFREMCEYMNNKQHLMFMDREAIAGPPLGSKGLGGFWTGKKRYALNVWDMEGTRYAEPHLKIMGLETQKSSTPKAVQKALKECIRRMLQEGEASLQEYFKQFNKEFNELDYVSIAAVSSANNIEKYNEGGFPGSKCPYHIKGCLAYMRASAGDLTMPRIVDGEKVYVLPLKEGNPFGEACMAWPSGIELPVQIRDQVLRWMDYNVLFQKTFIKPLTGFTESAKIDYEKKATLFDMFDF
> |[Tevenvirinae Escherichia_phage_HP3]||_Escherichia_phage_HP3.gb|hypothetical protein|2712|NC_041920.1(170254):39774-42485:-1 ^RAST2:fig|1198136.53.peg.75^ Tevenvirinae Escherichia_phage_HP3|neighbours:(-1),(-1)|neighbour_genes:D-arabinose-5-phosph..,hypothetical protein|
MKEFYLTVEQIGDSIFERYIDSNGRERTREVEYKPSLFAHCPESQATKYFDIYGKPCTRKLFANMRDASQWIKRMEDIGLEALGMDDFKLAYLSDTYNYEIKYDHTKIRVANFDIEVTSPDGFPEPSQAKHPIDAITHYDSIDDRFYVFDLLNSPYGNVEEWSIEIAAKLQEQGGDEVPSEIIDKIIYMPFDNEKELLMEYLNFWQQKTPVILTGWNVESFDIPYVYNRIKNIFGESTAKRLSPHRKTRVKVIENMYGSREIITLFGISVLDYIDLYKKFSFTNQPSYSLDYISEFELNVGKLKYDGPISKLRESNHQRYISYNIIDVYRVLQIDAKRQFINLSLDMGYYAKIQIQSVFSPIKTWDAIIFNSLKEQNKVIPQGRSHPVQPYPGAFVKEPIPNRYKYVMSFDLTSLYPSIIRQVNISPETIAGTFKVAPLHDYINAIAERPSDVYSCSPNGMMYYKDRDGVVPTEITKVFNQRKEHKGYMLAAQRNGEIIKEALHNPNLSVDEPLDVDYRFDFTDEIKEKIKKLSAKSLNEMLFRAQRTEVAGMTAQINRKLLINSLYGALGNVWFRYYDLRNATAITTFGQMALQWIERKVNEYLNEVCGTEGEAFVLYGDTDSIYVSADKIIDKVGESKFRDTNHWVDFLDKFARERMEPAIDRGFREMCEYMNNKQHLMFMDREAIAGPPLGSKGIGGFWTGKKRYALNVWDMEGTRYAEPKLKIMGLETQKSSTPKAVQKALKECIRRMLQEGEESLQEYFKEFEKEFRQLNYISIASVSSANNIAKYDVGGFPGPKCPFHIRGILTYNRAIKGNIDAPQVVEGEKVYVLPLRDGNPFGDKCIAWPSGTEITDLIKDDVLHWMDYTVLLEKTFIKPLEGFTSAAKLDYEKKASLFDMFDF
>ID:YP_009148495.1 |[Escherichia phage HY01]||_Escherichia_phage_HY01_.gbk|putative DNA polymer..|2697|NC_027349(166977):25139-27835:-1 ^GeneID:24722674^ Escherichia phage HY01, complete genome.|neighbours:ID:YP_009148494.1(-1),ID:YP_009148496.1(-1)|neighbour_genes:hypothetical protein,hypothetical protein|
MKEFYISIETVGNNIVERYIDENGKERTREVEYLPTMFRHCKEESKYKDIYGKNCAPQKFPSMKDARDWMKRMEDIGLEALGMNDFKLAYISDTYGSEIVYDRKFVRVANCDIEVTGDKFPDPMKAEYEIDAITHYDSIDDRFYVFDLLNSMYGSVSKWDAKLAAKLDCEGGDEVPQEILDRVIYMPFDNERDMLMEYINLWEQKRPAIFTGWNIEGFDVPYIMNRVKMVLGERSMKRFSPIGRVKSKLIQNMYGSKEIYSIDGVSILDYLDLYKKFAFTNLPSFSLESVAQHETKKGKLPYDGPINKLRETNHQRYISYNIIDVESVQAIDKIRGFIDLVLSMSYYAKMPFSGVMSPIKTWDAIIFNSLKGEHKVIPQQGSHVKQSFPGAFVFEPKAIARRYIMSFDLTSLYPSIIRQVNISPETIRGQFKVHPIHEYIAGTAPKPSDEYSCSPNGWMYDKHQEGIIPKEIAKVFFQRKDWKKKMFAEEMNAEAIKKIIMKGAGSCSTKPEVERYVKFSDDFLNELSNYTESVLNSLIEECEKAATLANTNQLNRKILINSLYGALGNIHFRYYDLRNATAITIFGQVGIQWIARKINEYLNKVCGTDGEDFIAAGDTDSVYVCVDKVIEKVGLDRFKEQNDLVEFMNQFGKKKMEPMIDVAYRELCDYMNNREHLMHMDREAISCPPLGSKGVGGFWKAKKRYALNVYDMEDKRFAEPHLKIMGMETQQSSTPKAVQEALEESIRRILQEGEESVQEYYKNFEKEYRQLDYKVIAEVKTANDIAKYDDKGWPGFKCPFHIRGVLTYRRAVSGLGVAPILDGNKVMVLPLREGNPFGDKCIAWPSGTELPKEIRSDVLSWIDYSTLFQKSFVKPLAGMCESAGMDYEEKASLDFLFG
>ID:YP_009284139.1 |[Escherichia phage HY03]||_Escherichia_phage_HY03.gbk|putative DNA polymer..|2697|NC_031047(170770):93307-96003:1 ^GeneID:29079007^ Escherichia phage HY03, complete genome.|neighbours:ID:YP_009284138.1(1),ID:YP_009284140.1(1)|neighbour_genes:putative RegA transl..,hypothetical protein|
MKEFYISIETVGNNIVERYIDENGKERTREVEYLPTMFRHCKEESKYKDIYGKNCAPQKFPSMKDARDWMKRMEDIGLEALGMNDFKLAYISDTYGSEIVYDRKFVRVANCDIEVTGDKFPDPMKAEYEIDAITHYDSIDDRFYVFDLLNSMYGSVSKWDAKLAAKLDCEGGDEVPQEILDRVIYMPFDNERDMLMEYINLWEQKRPAIFTGWNIEGFDVPYIMNRVKMVLGERSMKRFSPIGRVKSKLIQNVYGSKEIYSIDGVSILDYLDLYKKFAFTNLPSFSLESVAQHETKKGKLPYDGPINKLRETNHQRYISYNIIDVESVQAIDKIRGFIDLVLSMSYYAKMPFSGVMSPIKTWDAIIFNSLKGEHKVIPQQGSHVKQSFPGAFVFEPKPIARRYIMSFDLTSLYPSIIRQVNISPETIRGQFKVHPIHEYIAGTAPKPSDEYSCSPNGWMYDKHQEGIIPKEIAKVFFQRKDWKKKMFAEEMNAEAIKKIIMKGAGSCSTKPEVERYVKFSDDFLNELSNYTESVLNSLIEECEKAATLANTNQLNRKILINSLYGALGNIHFRYYDLRNATAITIFGQVGIQWIARKINEYLNKVCGTNGEDFIAAGDTDSVYVCVDKVIEKVGLDRFKEQNDLVEFMNQFGKKKMEPMIDVAYRELCDYMNNREHLMHMDREAISCPPLGSKGVGGFWKAKKRYALNVYDMEDKRFAEPHLKIMGMETQQSSTPKAVQEALEESIRRILQEGEESVQEYYKNFEKEYRQLDYKVIAEVKTANDIAKYDDKGWPGFKCPFHIRGVLTYRRAVSGLGVAPILDGNKVMVLPLREGNPFGDKCIAWPSGTELPKEIRSDVLSWIDHSTLFQKSFVKPLAGMCESAGMDYEEKASLDFLFG
>ID:BBG28570.1 |[Escherichia phage KIT03]||_Escherichia_phage_KIT03_.gbk|DNA polymerase|2697|AP018932(166848):25543-28239:-1 ^^ Escherichia phage KIT03 DNA, complete sequence.|neighbours:ID:BBG28569.1(-1),ID:BBG28571.1(-1)|neighbour_genes:hypothetical protein,translational repres..|
MKEFYISIETVGNNIVERYIDENGKERTREVEYLPTMFRHCKEESKYKDIYGKNCAPQKFPSMKDARDWMKRMEDIGLEALGMNDFKLAYISDTYGSEIVYDRKFVRVANCDIEVTGDKFPDPMKAEYEIDAITHYDSIDDRFYVFDLLNSMYGSVSKWDAKLAAKLDCEGGDEVPQEILDRVIYMPFDNERDMLMEYINLWEQKRPAIFTGWNIEGFDVPYIMNRVKMVLGERSMKRFSPIGRVKSKLIQNMYGSKEIYSIDGVSILDYLDLYKKFAFTNLPSFSLESVAQHETKKGKLPYDGPINKLRETNHQRYISYNIIDVESVQAIDKIRGFIDLVLSMSYYAKMPFSGVMSPIKTWDAIIFNSLKGEHKVIPQQGSHVKQSFPGAFVFEPKPIARRYIMSFDLTSLYPSIIRQVNISPETIRGQFKVHPIHEYIAGTAPKPSDEYSCSPNGWMYDKHQEGIIPKEIAKVFFQRKDWKKKMFAEEMNAEAIKKIIMKGAGSCSTKPEVERYVKFSDDFLNELSNYTESVLNSLIEECEKAATLANTNQLNRKILINSLYGALGNIHFRYYDLRNATAITIFGQVGIQWIARKINEYLNKVCGTNGEDFIAAGDTDSVYVCVDKVIEKVGLDRFKEQNDLVEFMNQFGKKKMEPMIDVAYRELCDYMNNREHLMHMDREAISCPPLGSKGVGGFWKAKKRYALNVYDMEDKRFAEPHLKIMGMETQQSSTPKAVQEALEESIRRILQEGEESVQEYYKNFEKEYRQLDYKVIAEVKTANDIAKYDDKGWPGFKCPFHIRGVLTYRRAVSGLGVAPILDGNKVMVLPLREGNPFGDKCIAWPSGTELPKEIRSDVLSWIDYSTLFQKSFVKPLAGMCESAGMDYEEKASLDFLFG
>ID:YP_008060563.1 |[Escherichia phage Lw1]||_Escherichia_phage_Lw1_.gbk|DNA polymerase|2706|NC_021344(176227):22376-25081:-1 ^GeneID:16205235^ Escherichia phage Lw1, complete genome.|neighbours:ID:YP_008060562.1(-1),ID:YP_008060564.1(-1)|neighbour_genes:uvsX,hypothetical protein|
MTEFYLSVEQMGDHIYERFIDSEGREQVRKTKYEPTMYQHAMAGVDSPYKDIYGKTCIKKKFDSIKDAKSWMQRMKDVGMEALGMDDYRLAYISDTYRTEIDYNRERIRIASLDIEVTAPEFPDPREAKYAIDAITHYDSVEDKFFVYDLVEGGLDEWVASKVDTENEISEEDLKKVVYRSFSTEKSLLSAYIKDWKERTPVIVTGWNSNKFDIAYIITRYLNIFGQNVVRHFSPFGKVTAKTTTDQYGNEQLGYEIYGVSQMDGMDLYKKFSFTPQPSYGLGAIAEYETGKSKVDYEGSLSELRQADHQKYITYNIVDVIRVLDIDGKRNFIELVLSVAYYAKINFPGVMSPLKTWDAIIYNSLREDKIVIPENKRHTKTPYDGAYVKDPVVAPYKYIVSFDLTSLYPSIIRQVNISPETIANSFAVRPMHEYINKTAPRPSDEFSCSPNGWMFRRDVKGVIPVEIKKVFDQRKMWKKRMMAGERNLELIKHELEHLTDAHNQMIDPDFDFYTDFSDESKAVLKTLTKQMLKAVKKVCEKKIAQANTAQLNRKISINSLYGALGNEHFRYFDIRNASAITMFGQLAIQWIERKVNEYLNQLCNTTDYAYVRYCDTDSIYVCMDNVIEKVGGESKFRDNNHWVDFLDKFSRERMEPIIDKGYRELCEYMNNVEHLMFMDREIISGPPLGSKGLGSFWTAKKRYAANVWDSEGTRYEKPKLKIMGMETQRSSTPTAVKKFLKEAIRRILQEGEESLHESFKVFEEEYKALDYREIAGVSSANNITKYNDGMGYPIKGTPNHIKGVLFFNRHTKGIPGVTQIMEGEKVMVLPLRDKNPWQADCIAWQSGSRLPVEIESDILKWVDYNGLFEKHVISPLQNITEACKIDYEKRASLNTLFGDDW
>ID:YP_009323944.1 |[Escherichia phage MX01]||_Escherichia_phage_MX01_.gbk|DNA polymerase|2712|NC_031934(168929):27671-30382:-1 ^GeneID:30308853^ Escherichia phage MX01, complete genome.|neighbours:ID:YP_009323943.1(-1),ID:YP_009323945.1(-1)|neighbour_genes:immunity to superinf..,hypothetical protein|
MQEFYLTVEQIGDNILERYIDKNGKERSREVPYKPTMFMHANPEQAVKYIDIYGKGCVKKEFDSMRDASQWMKRMDDMGLEALGMDDYKLAYLSDTYRKEIKYDSSKIRIANFDIEVTSPDGFPEPAQAKHPIDAITHYDSIDDKFYVFDLLVSPYGTVEEWSIKIAEKLQEEGGDEVPQEIIDKIVYLPFNSEEEMMLEYLNFWQQKTPVILTGWNVESFDVPYVYNRLKNLFGENTAKRLSPHRKTRVKVIENMYGAREIITLFGISVLDYIDLYKKFSFTNQPSYSLDYVSEYELKVGKLKYDGPISKLRETNHQRYISYNIIDVYRVVQIDMKRQFILLSLDMGYYAKMQIQSVFSPIKTWDAIIFNSLKEQGKVIPQARSHVVQPYPGAFVKEPIPNAYKYVMSFDLTSLYPSIIRQVNISPETIAGTFANAPIHEYIAGTAQRPSDTYSCSPNGMMYYKDREGVIPTEITKVFLQRKEHKGYMLAAQRNGELIKEALENPNLSVDSPLDIDYRFDFSDEIKAQIKALSAPSLREMLKKAELTEVAGNTAQINRKLLINSLYGALGNVWFRYYDLRNATAITLFGQMALQWIERKVNEYLNSVCKTENQKFVLYGDTDSIYVKADAIINKVGEDKFRDTNHWVDFLDKFARERMEPAIDAGFREMCEYMNNKQHLMFMDREAIAGPPLGSKGLGGFWTGKKRYALNVWDMEGTRYAEPHLKIMGLETQKSSTPKAVQKALKECIRRMLQEGEASLQEYFKQFNKEFNELDYVSIAAVSSANNIEKYNEGGFPGSKCPYHIKGCLAYMRASAGDLTMPRIVDGEKVYVLPLKEGNPFGEACMAWPSGIELPVQIRDQVLRWMDYNVLFQKTFIKPLTGFTESAKIDYEKKATLFDMFDF
>ID:AYR03964.1 |[Escherichia phage OLB35]||_Escherichia_phage_OLB35_.gbk|DNA polymerase|1821|MH992122(169140):30794-32614:-1 ^^ UNVERIFIED: Escherichia phage OLB35, complete genome.|neighbours:ID:AYR03963.1(-1),ID:AYR03965.1(-1)|neighbour_genes:hypothetical protein,DNA polymerase|
MNVGKLKYDGPISKLRESNHQRYISYNIIDVYRVLQIDAKRQFINLSLDMGYYAKIQIQSVFSPIKTWDVIIFNSLKEQNKVIPQGRSHQVQPYPGAFVKEPIPNRYKYVMSFDLTSLYPSIIRQVNISPETIAGTFKVAPLHDYINAIAERPSDVYSCSPNGMMYYKDRDGVVPTEITKVFNQRKEHKGYMLAAQRNGEIIKEALHNPNLSVDEPLDVDYRFDFSDEIKEKIKKLSAKSLNEMLFRAQRTEVAGMTAQINRKLLINSLYGALGNVWFRYYDLRNATAITTFGQMALQWIERKVNEYLNEVCGTEGEAFVLYGDTDSIYVSADKIIDKVGESKFRDTNHWVDFLDKFARERMEPAIDRGFREMCEYMNNKQHLMFMDREAIAGPPLGSKGIGGFWTGKKRYALNVWDMEGTRYAEPKLKIMGLETQKSSTPKAVQKALKECIRRMLQEGEESLQEYFKEFEKEFRQLNYISIAAVSSANNIAKYDVGGFPGPKCPFHIRGILTYNRAIKGNIDAPQVVEGEKVYVLPLRDGNPFGDKCIAWPSGTEITDLIKDDVLHWMDYTVLLEKTFIKPLEGFTTAAKLDYEKKASLFDMFDF
>ID:AYR03965.1 |[Escherichia phage OLB35]||_Escherichia_phage_OLB35_.gbk|DNA polymerase|921|MH992122(169140):32611-33531:-1 ^^ UNVERIFIED: Escherichia phage OLB35, complete genome.|neighbours:ID:AYR03964.1(-1),ID:AYR03966.1(-1)|neighbour_genes:DNA polymerase,translation represso..|
MKEFYLTVEQIGDSIFERYIDSNGRERTREVEYKPSLFAHCPESQATKYFDIYGKPCTRKLFANMRDASQWIKRMEDIGLEALGMDDFKLAYLSDTYNYEIKYDHTKIRVANFDIEVTSPDGFPEPSQAKHPIDAITHYDSIDDRFYVFDLLNSPYGNVEEWSIEIAAKLQEQGGDEVPSEIIDKIIYMPFDNEKELLMEYLNFWQQKTPVILTGWNVESFDIPYVYNRIKNIFGESTAKRLSPPDNDLGFCSIARLVLKLLKTCTVLVKSLHCSVSLFLIISTFTKNSLSQTNRRILWITFQNLN
>ID:ANH49815.1 |[Escherichia phage PE37]||_Escherichia_phage_PE37_.gbk|DNA polymerase|2697|KU925172(166423):134982-137678:1 ^^ Escherichia phage PE37, complete genome.|neighbours:ID:ANH49814.1(1),ID:ANH49816.1(1)|neighbour_genes:hypothetical protein,hypothetical protein|
MKEFYISIETVGNNIVERYIDENGKERTREVEYLPTMFRHCKEESKYKDIYGKNCAPQKFPSMKDARDWMKRMEDIGLEALGMNDFKLAYISDTYGSEIVYDRKFVRVANCDIEVTGDKFPDPMKAEYEIDAITHYDSIDDRFYVFDLLNSMYGSVSKWDAKLAAKLDCEGGDEVPQEILDRVIYMPFDNERDMLMEYINLWEQKRPAIFTGWNIEGFDVPYIMNRVKMVLGERSMKRFSPIGRVKSKLIQNMYGSKEIYSIDGVSILDYLDLYKKFAFTNLPSFSLESVAQHETKKGKLPYDGPINKLRETNHQRYISYNIIDVESVQAIDKIRGFIDLVLSMSYYAKMPFSGVMSPIKTWDAIIFNSLKGEHKVIPQQGSHVKQSFPGAFVFEPKPIARRYIMSFDLTSLYPSIIRQVNISPETIRGQFKVHPIHEYIAGTAPKPSDEYSCSPNGWMYDKHQEGIIPKEIAKVFFQRKDWKKKMFAEEMNAEAIKKIIMKGAGSCSTKPEVERYVKFSDDFLNELSNYTESVLNSLIEECEKAATLANTNQLNRKILINSLYGALGNIHFRYYDLRNATAITIFGQVGIQWIARKINEYLNKVCGTNGEDFIAAGDTDSVYVCVDKVIEKVGLDRFKEQNDLVEFMNQFGKKKMEPMIDVAYRELCDYMNNREHLMHMDREAISCPPLGSKGVGGFWKAKKRYALNVYDMEDKRFAEPHLKIMGMETQQSSTPKAVQEALEESIRRILQEGEESVQEYYKNFEKEYRQLDYKVIAEVKTANDIAKYDDKGWPGFKCPFHIRGVLTYRRAVSGLGVAPILDGNKVMVLPLREGNPFGDKCIAWPSGTELPKEIRSDVLSWIDYSTLFQKSFVKPLAGMCESAGMDYEEKASLDFLFG
>ID:BBC14384.1 |[Escherichia phage PP01]||_Escherichia_phage_PP01.gbk|43|2697|LC348379(167812):25686-28382:-1 ^^ Escherichia phage PP01 DNA, complete sequence.|neighbours:ID:BBC14383.1(-1),ID:BBC14385.1(-1)|neighbour_genes:hypothetical protein,regA|
MKEFYISIETVGNNIVERYIDENGKERTREVEYLPTMFRHCKEESKYKDIYGKNCAPQKFPSMKDARDWMKRMEDIGLEALGMNDFKLAYISDTYGSEIVYDRKFVRVANCDIEVTGDKFPDPMKAEYEIDAITHYDSIDDRFYVFDLLNSMYGSVSKWDAKLAAKLDCEGGDEVPQEILDRVIYMPFDNERDMLMEYINLWEQKRPAIFTGWNIEGFDVPYIMNRVKMILGERSMKRFSPIGRVKSKLIQNMYGSKEIYSIDGVSILDYLDLYKKFAFTNLPSFSLESVAQHETKKGKLPYDGPINKLRETNHQRYISYNIIDVESVQAIDKIRGFIDLVLSMSYYAKMPFSGVMSPIKTWDAIIFNSLKGEHKVIPQQGSHVKQSFPGAFVFEPKPIARRYIMSFDLTSLYPSIIRQVNISPETIRGQFKVHPIHEYIAGTAPKPSDEYSCSPNGWMYDKHQEGIIPKEIAKVFFQRKDWKKKMFAEEMNAEAIKKIIMKGAGSCSTKPEVERYVKFSDDFLNELSNYTESVLNSLIEECEKAATLANTNQLNRKILINSLYGALGNIHFRYYDLRNATAITIFGQVGIQWIARKINEYLNKVCGTNGEDFIAAGDTDSVYVCVDKVIEKVGLDRFKEQNDLVEFMNQFGKKKMEPMIDVAYRELCDYMNNREHLMHMDREAISCPPLGSKGVGGFWKAKKRYALNVYDMEDKRFAEPHLKIMGMETQQSSTPKAVQEALEESIRRILQEGEESVQEYYKNFEKEYRQLDYKVIAEVKTANDIAKYDDKGWPGFKCPFHIRGVLTYRRAVSGLGVAPILDGNKVMVLPLREGNPFGDKCIAWPSGTELPKEIRSDVLSWIDYSTLFQKSFVKPLAGMCESAGMDYEEKASLDFLFG
>ID:AWY07948.1 |[Escherichia phage SF]||_Escherichia_phage_SF_.gbk|DNA polymerase|2712|MH359124(168695):89098-91809:1 ^^ Escherichia phage SF, complete genome.|neighbours:ID:AWY07947.1(1),ID:AWY07949.1(1)|neighbour_genes:translation represso..,hypothetical protein|
MKEFYLTVEQIGDSIFERYIDSNGRERVREVEYKPSLFAHCPESQATKYFDIYGKPCTRKLFANMRDASQWIKRMEDIGLEALGMDDFKLAYLSDTYNYEIKYDHTKIRVANFDIEVTSPDGFPEPSQAKHPIDAITHYDSIDDRFYVFDLLNSPYGNVEEWSIEIAAKLQEQGGDEVPSEIIDKIIYMPFDNEKELLMEYLNFWQQKTPVILTGWNVESFDIPYVYNRIKNIFGESTAKRLSPHRKTRVKVIENMYGSREIITLFGISVLDYIDLYKKFSFTNQPSYSLDYISEFELNVGKLKYDGPISKLRESNHQRYISYNIIDVYRVLQIDAKRQFINLSLDMGYYAKIQIQSVFSPIKTWDAIIFNSLKEQNKVIPQGRSHPVQPYPGAFVKEPIPNRYKYVMSFDLTSLYPSIIRQVNISPETIAGTFKVAPLHDYINAIAERPSDVYSCSPNGMMYYKDRDGVVPTEITKVFNQRKEHKGYMLAAQRNGEIIKEALHNPNLSVDEPLDVDYRFDFSDEIKEKIKKLSAKSLNEMLFRAQRTEVAGMTAQINRKLLINSLYGALGNVWFRYYDLRNATAITTFGQMALQWIERKVNEYLNEVCGTEGEAFVLYGDTDSIYVSADKIIDKVGESKFRDTNHWVDFLDKFARERMEPAIDRGFREMCEYMNNKQHLMFMDREAIAGPPLGSKGIGGFWTGKKRYALNVWDMEGTRYAEPKLKIMGLETQKSSTPKAVQKALKECIRRMLQEGEESLQEYFKEFEKEFRRLNYISIASVSSANNIAKYDVGGFPGPKCPFHIRGILTYNRAIKGNIDAPQVVEGEKVYVLPLREGNPFGDKCIAWPSGTEITDLIKDDVLHWMDYTVLLEKTFIKPLEGFTSAAKLDYEKKASLFDMFDF
>ID:YP_009608352.1 |[Escherichia phage ST0]||_Escherichia_phage_ST0.gbk|DNA polymerase|2712|NC_041990(170496):29402-32113:1 ^GeneID:40084374^ Escherichia phage ST0, complete genome.|neighbours:ID:YP_009608351.1(1),ID:YP_009608353.1(1)|neighbour_genes:translation represso..,hypothetical protein|
MKEFYLTVEQIGDSIFERYIDSNGRERTREVEYKPSLFAHCPESQATKYFDIYGKPCTRKLFANMRDASQWIKRMEDIGLEALGMDDFKLAYLSDTYNYEIKYDHTKIRVANFDIEVTSPDGFPEPSQAKHPIDAITHYDSIDDRFYVFDLLNSPYGNVEEWSIEIAAKLQEQGGDEVPSEIIDKIIYMPFDNEKELLMEYLNFWQQKTPVILTGWNVESFDIPYVYNRIKNIFGESTAKRLSPHRKTRVKVIENMYGSREIITLFGISVLDYIDLYKKFSFTNQPSYSLDYISEFELNVGKLKYDGPISKLRESNHQRYISYNIIDVYRVLQIDAKRQFINLSLDMGYYAKIQIQSVFSPIKTWDAIIFNSLKEQNKVIPQGRSHPVQPYPGAFVKEPIPNRYKYVMSFDLTSLYPSIIRQVNISPETIAGTFKVAPLHDYINAIAERPSDVYSCSPNGMMYYKDRDGVVPTEITKVFNQRKEHKGYMLAAQRNGEIIKEALHNPNLSVDEPLDVDYRFDFSDEIKEKIKKLSAKSLNEMLFRAQRTEVAGMTAQINRKLLINSLYGALGNVWFRYYDLRNATAITTFGQMALQWIERKVNEYLNEVCGTEGEAFVLYGDTDSIYVSADKIIDKVGESKFRDTNHWVDFLDKFARERMEPAIDRGFREMCEYMNNKQHLMFMDREAIAGPPLGSKGIGGFWTGKKRYALNVWDMEGTRYAEPKLKIMGLETQKSSTPKAVQKALKECIRRMLQEGEESLQEYFKEFEKEFRQLNYISIASVSSANNIAKYDVGGFPGPKCPFHIRGILTYNRAIKGNIDAPQVVEGEKVYVLPLREGNPFGDKCIAWPSGTEITDLIKDDVLHWMDYTVLLEKTFIKPLEGFTSAAKLDYEKKASLFDMFDF
>ID:BBC14662.1 |[Escherichia phage T2]||_Escherichia_phage_T2.gbk|43|2697|LC348380(163825):25106-27802:-1 ^^ Escherichia phage T2 DNA, complete sequence.|neighbours:ID:BBC14661.1(-1),ID:BBC14663.1(-1)|neighbour_genes:hypothetical protein,regA|
MKEFYISIETVGNNIIERYIDENGKERTREVEYLPTMFRHCKEESKYKDIYGKNCAPQKFPSMKDARDWMKRMEDIGLEALGMNDFKLAYISDTYGSEIVYDRKFVRVANCDIEVTGDKFPDPMKAEYEIDAITHYDSIDDRFYVFDLLNSMYGSVSKWDAKLAAKLDCEGGDEVPQEILDRVIYMPFDNERDMLMEYINLWEQKRPAIFTGWNIEGFDVPYIMNRVKMILGERSMKRFSPIGRVKSKLIQNMYGSKEIYSIDGVSILDYLDLYKKFAFTNLPSFSLESVAQHETKKGKLPYDGPINKLRETNHQRYISYNIIDVESVQAIDKIRGFIDLVLSMSYYAKMPFSGVMSPIKTWDAIIFNSLKGEHKVIPQQGSHVKQSFPGAFVFEPKPIARRYIMSFDLTSLYPSIIRQVNISPETIRGQFKVHPIHEYIAGTAPKPSDEYSCSPNGWMYDKHQEGIIPKEIAKVFFQRKDWKKKMFAEEMNAEAIKKIIMKGAGSCSTKPEVERYVKFTDDFLNELSNYTESVLNSLIEECEKAATLANTNQLNRKILINSLYGALGNIHFRYYDLRNATAITIFGQVGIQWIARKINEYLNKVCGTNDEDFIAAGDTDSVYVCVDKVIEKVGLDRFKEQNDLVEFMNQFGKKKMEPMIDVAYRELCDYMNNREHLMHMDREAISCPPLGSKGVGGFWKAKKRYALNVYDMEDKRFAEPHLKIMGMETQQSSTPKAVQEALEESIRRILQEGEESVQEYYKNFEKEYRQLDYKVIAEVKTANDIAKYDDKGWPGFKCPFHIRGVLTYRRAVSGLGVAPILDGNKVMVLPLREGNPFGDKCIAWPSGTELPKEIRSDVLSWIDYSTLFQKSFVKPLAGMCESAGMDYEEKASLDFLFG
>ID:YP_009281388.1 |[Escherichia phage UFV-AREG1]||_Escherichia_phage_UFV-AREG1_.gbk|DNA polymerase|2697|NC_031030(170788):25132-27828:-1 ^GeneID:29063581^ Escherichia phage UFV-AREG1, complete genome.|neighbours:ID:YP_009281387.1(-1),ID:YP_009281389.1(-1)|neighbour_genes:hypothetical protein,hypothetical protein|
MKEFYISIETVGNNIVERYIDENGNERTREVEYLPTMFRHCKEESKYKDIYGKNCAPQKFPSMKDARDWMKRMEDIGLEALGMNDFKLAYISDTYGSEIVYDRKFVRVANCDIEVTGDKFPDPMKAEYEIDAITHYDSIDDRFYVFDLLNSMYGSVSKWDAKLAAKLDCEGGDEVPQEILDRVIYMPFDNERDMLMEYINLWEQKRPAIFTGWNIEGFDVPYIMNRVKMVLGERSMKRFSPIGRVKSKLIQNVYGSKEIYSIDGVSILDYLDLYKKFAFTNLPSFSLESVAQHETKKGKLPYDGPINKLRETNHQRYISYNIIDVESVQAIDKIRGFIDLVLSMSYYAKMPFSGVMSPIKTWDAIIFNSLKSEHKVIPQQGSHVKQSFPGAFVFEPKPIARRYIMSFDLTSLYPSIIRQVNISPETIRGQFKVHPIHEYIAGTAPKPSDEYSCSPNGWMYDKHQEGIIPKEIAKVFFQRKDWKKKMFAEEMNAEAIKKIIMKGAGSCSTKPEVERYVKFSDDFLNELSNYTESVLNSLIEECEKAATLANTNQLNRKILINSLYGALGNIHFRYYDLRNATAITIFGQVGIQWIARKINEYLNKVCGTDGEDFIAAGDTDSVYVCVDKVIEKVGLDRFKEQNDLVEFMNQFGKKKMEPMIDVAYRELCDYMNNREHLMHMDREAISCPPLGSKGVGGFWKAKKRYALNVYDMEDKRFAEPHLKIMGMETQQSSTPKAVQEALEESIRRILQEGEESVQEYYKNFEKEYRQLDYKVIAEVKTANDIAKYDDKGWPGFKCPFHIRGVLTYRRAVNGLGVAPILDGNKVMVLPLREGNPFGDKCIAWPSGTELPKEIRSDVLSWIDYSTLFQKSFVKPLAGMCESAGMDYEEKASLDFLFG
>ID:YP_009323248.1 |[Escherichia phage WG01]||_Escherichia_phage_WG01_.gbk|DNA polymerase|2712|NC_031928(169936):27104-29815:-1 ^GeneID:30308374^ Escherichia phage WG01, complete genome.|neighbours:ID:YP_009323247.1(-1),ID:YP_009323249.1(-1)|neighbour_genes:immunity to superinf..,hypothetical protein|
MQEFYLTVEQIGDNILERYIDKNGNERSREVPYKPTMFMHANPEQAVKYIDIYGKGCVKKEFDSMRDASQWMKRMDDMGLEALGMDDYKLAYLSDTYRKEIRYDSSKIRIANFDIEVTSPDGFPEPAQAKHPIDAITHYDSIDDKFYVFDLLVSPYGTVEEWSIKIAEKLQDEGGDEVPQEIIDKIVYLPFNSEEEMMLEYLNFWQQKTPVILTGWNVESFDVPYVYNRLKNLFGENTAKRLSPHRKTRVKVIENMYGAREIITLFGISVLDYIDLYKKFSFTNQPSYSLDYVSEYELKVGKLKYDGPISKLRETNHQRYISYNIIDVYRVVQIDMKRQFILLSLDMGYYAKMQIQSVFSPIKTWDAIIFNSLKEQGKVIPQARSHVVQPYPGAFVKEPIPNAYKYVMSFDLTSLYPSIIRQVNISPETIAGTFANAPIHEYIAGTAPRPSDTYSCSPNGMMYYKDREGVIPTEITKVFLQRKEHKGYMLAAQRNGELIKEALENPNLSVDSPLDIDYRFDFSDEIKAQIKALSAPSLREMLKKAELTEVAGNTAQINRKLLINSLYGALGNVWFRYYDLRNATAITLFGQMALQWIERKVNEYLNSVCKTENQKFVLYGDTDSIYVKADAIINKVGEDKFRDTNHWVDFLDKFARERMEPAIDAGFREMCEYMNNKQHLMFMDREAIAGPPLGSKGLGGFWTGKKRYALNVWDMEGTRYAEPHLKIMGLETQKSSTPKAVQKALKECIRRMLQEGEASLQEYFKQFNKEFNELNYVSIAAVSSANNIEKYNEGGFPGSKCPYHIKGCLAYMRASAGDLTMPRIVDGEKVYVLPLKEGNPFGEACMAWPSGIELPVQIRDQVLRWMDYNVLFQKTFIKPLTGFTESAKIDYEKKATLFDMFDF
>ID:YP_009030656.1 |[Escherichia phage vB_EcoM_112]||_Escherichia_phage_e112_.gbk|DNA polymerase|2697|NC_024125(168470):26977-29673:-1 ^GeneID:19485199^ Escherichia phage e11/2, complete genome.|neighbours:ID:YP_009030655.1(-1),ID:YP_009030657.1(-1)|neighbour_genes:hypothetical protein,hypothetical protein|
MKEFYISIETVGNNIVERYIDENGKERTREVEYLPTMFRHCKEESKYKDIYGKNCAPQKFPSMKDARDWMKRMEDIGLEALGMNDFKLAYISDTYGSEIVYDRKFVRVANCDIEVTGDKFPDPMKAEYEIDAITHYDSIDDRFYVFDLLNSMYGSVSKWDAKLAAKLDCEGGDEVPQEILDRVIYMPFDNERDMLMEYINLWEQKRPAIFTGWNIEGFDVPYIMNRVKMVLGERSMKRFSPIGRVKSKLIQNMYGSKEIYSIDGVSILDYLDLYKKFAFTNLPSFSLESVAQHETKKGKLPYDGPINKLRETNHQRYISYNIIDVESVQAIDKIRGFIDLVLSMSYYAKMPFSGVMSPIKTWDAIIFNSLKGEHKVIPQQGSHVKQSFPGAFVFEPKPIARRYIMSFDLTSLYPSIIRQVNISPETIRGQFKVHPIHEYIAGTAPKPSDEYSCSPNGWMYDKHQEGIIPKEIAKVFFQRKDWKKKMFAEEMNAEAIKKIIMKGAGSCSTKPEVERYVKFSDDFLNELSNYTESVLNSLIEECEKAATLANTNQLNRKILINSLYGALGNIHFRYYDLRNATAITIFGQVGIQWIARKINEYLNKVCGTNGEDFIAAGDTDSVYVCVDKVIEKVGLDRFKEQNDLVEFMNQFGKKKMEPMIDVAYRELCDYMNNREHLMHMDREAISCPPLGSKGVGGFWKAKKRYALNVYDMEDKRFAEPHLKIMGMETQQSSTPKAVQEALEESIRRILQEGEESVQEYYKNFEKEYRQLDYKVIAEVKTANDIAKYDDKGWPGFKCPFHIRGVLTYRRAVSGLGVAPILDGNKVMVLPLREGNPFGDKCIAWPSGTELPKEIRSDVLSWIDHSTLFQKSFVKPLAGMCESAGMDYEEKASLDFLFG
>ID:AYN56366.1 |[Escherichia phage p000v]||_Escherichia_phage_p000v_.gbk|DNA polymerase|2712|MK047717(167803):117644-120355:1 ^^ Escherichia phage p000v, complete genome.|neighbours:ID:AYN56365.1(1),ID:AYN56367.1(1)|neighbour_genes:translation represso..,hypothetical protein|
MKEFYLTVEQIGDSIFERYIDSNGRERTREVEYKPSLFAHCPESQATKYFDIYGKPCTRKLFANMRDASQWIKRMEDIGLEALGMDDFKLAYLSDTYNYEIKYDHTKIRVANFDIEVTSPDGFPEPSQAKHPIDAITHYDSIDDRFYVFDLLNSPYGNVEEWSIEIAAKLQEQGGDEVPSEIIDKIIYMPFDNEKELLMEYLNFWQQKTPVILTGWNVESFDIPYVYNRIKNIFGESTAKRLSPHRKTRVKVIENMYGSREIITLFGISVLDYIDLYKKFSFTNQPSYSLDYISEFELNVGKLKYDGPISKLRESNHQRYISYNIIDVYRVLQIDAKRQFINLSLDMGYYAKIQIQSVFSPIKTWDAIIFNSLKEQNKVIPQGRSHPVQPYPGAFVKEPIPNRYKYVMSFDLTSLYPSIIRQVNISPETIAGTFKVAPLHDYINAIAERPSDVYSCSPNGMMYYKDRDGVVPTEITKVFNQRKEHKGYMLAAQRNGEIIKEALHNPNLSVDEPLDVDYRFDFTDEIKEKIKKLSAKSLNEMLFRAQRTEVAGMTAQINRKLLINSLYGALGNVWFRYYDLRNATAITTFGQMALQWIERKVNEYLNEVCGTEGEAFVLYGDTDSIYVSADKIIDKVGESKFRDTNHWVDFLDKFARERMEPAIDRGFREMCEYMNNKQHLMFMDREAIAGPPLGSKGIGGFWTGKKRYALNVWDMEGTRYAEPKLKIMGLETQKSSTPKAVQKALKECIRRMLQEGEESLQEYFKEFEKEFRQLNYISIASVSSANNIAKYDVGGFPGPKCPFHIRGILTYNRAIKGNIDAPQVVEGEKVYVLPLRDGNPFGDKCIAWPSGTEITDLIKDDVLHWMDYTVLLEKTFIKPLEGFTSAAKLDYEKKASLFDMFDF
>ID:AYN56550.1 |[Escherichia phage p000y]||_Escherichia_phage_p000y_.gbk|DNA polymerase|2712|MK047718(169872):60143-62854:1 ^^ Escherichia phage p000y, complete genome.|neighbours:ID:AYN56549.1(1),ID:AYN56551.1(1)|neighbour_genes:translation represso..,hypothetical protein|
MKEFYLTVEQIGDSIFERYIDSNGRERTREVEYKPSLFAHCPESQATKYFDIYGKPCTRKLFANMRDASQWIKRMEDIGLEALGMDDFKLAYLSDTYNYEIKYDHTKIRVANFDIEVTSPDGFPEPAQAKHPIDAITHYDSIDDRFYVFDLLNSPYGNVEEWSIEIAAKLQEQGGDEVPSEIIDKIVYMPFDNEKELLMEYLNFWQQKTPVILTGWNVESFDIPYVYNRIKNIFGESTAKRLSPHRKTRVKVIENMYGSREIITLFGISVLDYIDLYKKFSFTNQPSYSLDYISEFELNVGKLKYDGPISKLRESNHQRYISYNIIDVYRVLQIDAKRQFINLSLDMGYYAKIQIQSVFSPIKTWDAIIFNSLKEQNKVIPQGRSHPVQPYPGAFVKEPIPNRYKYVMSFDLTSLYPSIIRQVNISPETIAGTFKVAPLHDYINAIAERPSDVYSCSPNGMMYYKDRDGVVPTEITKVFNQRKEHKGYMLAAQRNGEIIKEALHNPNLSVDEPLDVDYRFDFTDEIKEKIKKLSAKSLNEMLFRAQRTEVAGMTAQINRKLLINSLYGALGNVWFRYYDLRNATAITTFGQMALQWIERKVNEYLNEVCGTEGEAFVLYGDTDSIYVSADKIIDKVGESKFRDTNHWVDFLDKFARERMEPAIDRGFREMCEYMNNKQHLMFMDREAIAGPPLGSKGIGGFWTGKKRYALNVWDMEGTRYAEPKLKIMGLETQKSSTPKAVQKALKECIRRMLQEGEESLQEYFKEFEKEFRQLNYISIASVSSANNIAKYDVGGFPGPKCPFHIRGILTYNRAIKGNIDAPQVVEGEKVYVLPLREGNPFGDKCIAWPSGTEITDLIKDDVLHWMDYTVLLEKTFIKPLEGFTSAAKLDYEKKASLFDMFDF
>ID:YP_009210239.1 |[Escherichia phage slur02]||_Escherichia_phage_slur02_.gbk|DNA polymerase [Esch..|2697|NC_028927(167298):96953-99649:-1 ^GOA:A0A0M7QAV8,GeneID:26636772,InterPro:IPR006133,InterPro:IPR006134,InterPro:IPR006172,InterPro:IPR012337,InterPro:IPR017964,InterPro:IPR023211,UniProtKB/TrEMBL:A0A0M7QAV8^ Escherichia phage slur02, complete genome.|neighbours:ID:YP_009210238.1(-1),ID:YP_009210240.1(-1)|neighbour_genes:hypothetical protein,hypothetical protein|
MKEFYISIETVGNNIVERYIDENGKERTREVEYLPTMFRHCKEESKYKDIYGKNCAPQKFPSMKDARDWMKRMEDIGLEALGMNDFKLAYISDTYGSEIVYDRKFVRVANCDIEVTGDKFPDPMKAEYEIDAITHYDSIDDRFYVFDLLNSMYGSVSKWDAKLAAKLDCEGGDEVPQEILDRVIYMPFDNERDMLMEYINLWEQKRPAIFTGWNIEGFDVPYIMNRVKMILGERSMKRFSPIGRVKSKLIQNMYGSKEIYSIDGVSILDYLDLYKKFAFTNLPSFSLESVAQHETKKGKLPYDGPINKLRETNHQRYISYNIIDVESVQAIDKIRGFIDLVLSMSYYAKMPFSGVMSPIKTWDAIIFNSLKSEHKVIPQQGSHVKQSFPGAFVFEPKPIARRYIMSFDLTSLYPSIIRQVNISPETIRGQFKVHPIHEYIAGTAPKPSDEYSCSPNGWMYDKHQEGIIPKEIAKVFFQRKDWKKKMFAEEMNAEAIKKIIMKGAGSCSTKPEVERYVKFSDDFLNELSNYTESVLNSLIEECEKAATLANTNQLNRKILINSLYGALGNIHFRYYDLRNATAITIFGQVGIQWIARKINEYLNKVCGTNGEDFIAAGDTDSVYVCVDKVIEKVGLDRFKEQNDLVEFMNQFGKKKMEPMIDVAYRELCDYMNNREHLMHMDREAISCPPLGSKGVGGFWKAKKRYALNVYDMEDKRFAEPHLKIMGMETQQSSTPKAVQEALEESIRRILQEGEESVQEYYKNFEKEYRQLDYKVIAEVKTANDIAKYDDKGWPGFKCPFHIRGVLTYRRAVSGLGVAPILDGNKVMVLPLREGNPFGDKCIAWPSGTELPKEIRSDVLSWIDYSTLFQKSFVKPLAGMCESAGMDYEEKASLDFLFG
>ID:YP_009625199.1 |[Escherichia phage slur03]||_Escherichia_phage_slur03_.gbk|DNA polymerase [Esch..|2697|NC_042129(167467):141622-144318:1 ^GOA:A0A0M9JDK6,GeneID:40102081,InterPro:IPR006133,InterPro:IPR006134,InterPro:IPR006172,InterPro:IPR012337,InterPro:IPR017964,InterPro:IPR023211,UniProtKB/TrEMBL:A0A0M9JDK6^ Escherichia phage slur03, complete genome.|neighbours:ID:YP_009625198.1(1),ID:YP_009625200.1(1)|neighbour_genes:putative protein ORF..,hypothetical protein..|
MKEFYISIETVGNNIVERYIDENGKERTREVEYLPTMFRHCKEESKYKDIYGKNCAPQKFPSMKDARDWMKRMEDIGLEALGMNDFKLAYISDTYGSEIVYDRKFVRVANCDIEVTGDKFPDPMKAEYEIDAITHYDSIDDRFYVFDLLNSMYGSVSKWDAKLAAKLDCEGGDEVPQEILDRVIYMPFDNERDMLMEYINLWEQKRPAIFTGWNIEGFDVPYIMNRVKMVLGERSMKRFSPIGRVKSKLIQNMYGSKEIYSIDGVSILDYLDLYKKFAFTNLPSFSLESVAQHETKKGKLPYDGPINKLRETNHQRYISYNIIDVESVQAIDKIRGFIDLVLSMSYYAKMPFSGVMSPIKTWDAIIFNSLKGEHKVIPQQGSHVKQSFPGAFVFEPKPIARRYIMSFDLTSLYPSIIRQVNISPETIRGQFKVHPIHEYIAGTAPKPSDEYSCSPNGWMYDKHQEGIIPKEIAKVFFQRKDWKKKMFAEEMNAEAIKKIIMKGAGSCSTKPEVERYVKFSDDFLNELSNYTESVLNSLIEECEKAATLANTNQLNRKILINSLYGALGNIHFRYYDLRNATAITIFGQVGIQWIARKINEYLNKVCGTDGEDFIAAGDTDSVYVCVDKVIEKVGLDRFKEQNDLVEFMNQFGKKKMEPMIDVAYRELCDYMNNREHLMHMDREAISCPPLGSKGVGGFWKAKKRYALNVYDMEDKRFAEPHLKIMGMETQQSSTPKAVQEALEESIRRILQEGEESVQEYYKNFEKEYRQLDYKVIAEVKTANDIAKYDDKGWPGFKCPFHIRGVLTYRRAVSGLGVAPILDGNKVMVLPLREGNPFGDKCIAWPSGTELPKEIRSDVLSWIDYSTLFQKSFVKPLAGMCESAGMDYEEKASLDFLFG
>ID:YP_009625270.1 |[Escherichia phage slur04]||_Escherichia_phage_slur04_.gbk|polB|2697|NC_042130(167298):11466-14162:-1 ^GOA:A0A0M7QDB0,GeneID:40102176,InterPro:IPR006133,InterPro:IPR006134,InterPro:IPR006172,InterPro:IPR012337,InterPro:IPR017964,InterPro:IPR023211,UniProtKB/TrEMBL:A0A0M7QDB0^ Escherichia phage slur04, complete genome.|neighbours:ID:YP_009625269.1(-1),ID:YP_009625271.1(-1)|neighbour_genes:hypothetical protein,Bacteriophage transl..|
MKEFYISIETVGNNIVERYIDENGKERTREVEYLPTMFRHCKEESKYKDIYGKNCAPQKFPSMKDARDWMKRMEDIGLEALGMNDFKLAYISDTYGSEIVYDRKFVRVANCDIEVTGDKFPDPMKAEYEIDAITHYDSIDDRFYVFDLLNSMYGSVSKWDAKLAAKLDCEGGDEVPQEILDRVIYMPFDNERDMLMEYINLWEQKRPAIFTGWNIEGFDVPYIMNRVKMILGERSMKRFSPIGRVKSKLIQNMYGSKEIYSIDGVSILDYLDLYKKFAFTNLPSFSLESVAQHETKKGKLPYDGPINKLRETNHQRYISYNIIDVESVQAIDKIRGFIDLVLSMSYYAKMPFSGVMSPIKTWDAIIFNSLKSEHKVIPQQGSHVKQSFPGAFVFEPKPIARRYIMSFDLTSLYPSIIRQVNISPETIRGQFKVHPIHEYIAGTAPKPSDEYSCSPNGWMYDKHQEGIIPKEIAKVFFQRKDWKKKMFAEEMNAEAIKKIIMKGAGSCSTKPEVERYVKFSDDFLNELSNYTESVLNSLIEECEKAATLANTNQLNRKILINSLYGALGNIHFRYYDLRNATAITIFGQVGIQWIARKINEYLNKVCGTNGEDFIAAGDTDSVYVCVDKVIEKVGLDRFKEQNDLVEFMNQFGKKKMEPMIDVAYRELCDYMNNREHLMHMDREAISCPPLGSKGVGGFWKAKKRYALNVYDMEDKRFAEPHLKIMGMETQQSSTPKAVQEALEESIRRILQEGEESVQEYYKNFEKEYRQLDYKVIAEVKTANDIAKYDDKGWPGFKCPFHIRGVLTYRRAVSGLGVAPILDGNKVMVLPLREGNPFGDKCIAWPSGTELPKEIRSDVLSWIDYSTLFQKSFVKPLAGMCESAGMDYEEKASLDFLFG
>ID:YP_009197403.1 |[Escherichia phage slur07]||_Escherichia_phage_slur07_.gbk|polB|2697|NC_028780(167124):135224-137920:1 ^GOA:A0A0M7QAW3,GeneID:26624587,InterPro:IPR006133,InterPro:IPR006134,InterPro:IPR006172,InterPro:IPR012337,InterPro:IPR017964,InterPro:IPR023211,UniProtKB/TrEMBL:A0A0M7QAW3^ Escherichia phage slur07, complete genome.|neighbours:ID:YP_009197402.1(1),ID:YP_009197404.1(1)|neighbour_genes:hypothetical protein,hypothetical protein|
MKEFYISIETVGNNIVERYIDENGKERTREVEYLPTMFRHCKEESKYKDIYGKNCAPQKFPSMKDARDWMKRMEDIGLEALGMNDFKLAYISDTYGSEIVYDRKFVRVANCDIEVTGDKFPDPMKAEYEIDAITHYDSIDDRFYVFDLLNSMYGSVSKWDAKLAAKLDCEGGDEVPQEILDRVIYMPFDNERDMLMEYINLWEQKRPAIFTGWNIEGFDVPYIMNRVKMVLGERSMKRFSPIGRVKSKLIQNMYGSKEIYSIDGVSILDYLDLYKKFAFTNLPSFSLESVAQHETKKGKLPYDGPINKLRETNHQRYISYNIIDVESVQAIDKIRGFIDLVLSMSYYAKMPFSGVMSPIKTWDAIIFNSLKGEHKVIPQQGSHVKQSFPGAFVFEPKPIARRYIMSFDLTSLYPSIIRQVNISPETIRGQFKVHPIHEYIAGTAPKPSDEYSCSPNGWMYDKHQEGIIPKEIAKVFFQRKDWKKKMFAEEMNAEAIKKIIMKGAGSCSTKPEVERYVKFSDDFLNELSNYTESVLNSLIEECEKAATLANTNQLNRKILINSLYGALGNIHFRYYDLRNATAITIFGQVGIQWIARKINEYLNKVCGTNGEDFIAAGDTDSVYVCVDKVIEKVGLDRFKEQNDLVEFMNQFGKKKMEPMIDVAYRELCDYMNNREHLMHMDREAISCPPLGSKGIGGFWKAKKRYALNVYDMEDKRFAEPHLKIMGMETQQSSTPKAVQEALEESIRRILQEGEESVQEYYKNFEKEYRQLDYKVIAEVKTANDIAKYDDKGWPGFKCPFHIRGVLTYRRAVSGLGVAPILDGNKVMVLPLREGNPFGDKCIAWPSGTELPKEIRSDVLSWIDYSTLFQKSFVKPLAGMCESAGMDYEEKASLDFLFG
>ID:CUL02743.1 |[Escherichia phage slur08]||_Escherichia_phage_slur08_.gbk|polB|2697|LN881733(167467):138869-141565:1 ^GOA:A0A0M7QD57,InterPro:IPR006133,InterPro:IPR006134,InterPro:IPR006172,InterPro:IPR012337,InterPro:IPR017964,InterPro:IPR023211,UniProtKB/TrEMBL:A0A0M7QD57^ Escherichia phage slur08, complete genome.|neighbours:ID:CUL02742.1(1),ID:CUL02744.1(1)|neighbour_genes:hypothetical protein,hypothetical protein|
MKEFYISIETVGNNIVERYIDENGKERTREVEYLPTMFRHCKEESKYKDIYGKNCAPQKFPSMKDARDWMKRMEDIGLEALGMNDFKLAYISDTYGSEIVYDRKFVRVANCDIEVTGDKFPDPMKAEYEIDAITHYDSIDDRFYVFDLLNSMYGSVSKWDAKLAAKLDCEGGDEVPQEILDRVIYMPFDNERDMLMEYINLWEQKRPAIFTGWNIEGFDVPYIMNRVKMVLGERSMKRFSPIGRVKSKLIQNMYGSKEIYSIDGVSILDYLDLYKKFAFTNLPSFSLESVAQHETKKGKLPYDGPINKLRETNHQRYISYNIIDVESVQAIDKIRGFIDLVLSMSYYAKMPFSGVMSPIKTWDAIIFNSLKGEHKVIPQQGSHVKQSFPGAFVFEPKPIARRYIMSFDLTSLYPSIIRQVNISPETIRGQFKVHPIHEYIAGTAPKPSDEYSCSPNGWMYDKHQEGIIPKEIAKVFFQRKDWKKKMFAEEMNAEAIKKIIMKGAGSCSTKPEVERYVKFSDDFLNELSNYTESVLNSLIEECEKAATLANTNQLNRKILINSLYGALGNIHFRYYDLRNATAITIFGQVGIQWIARKINEYLNKVCGTDGEDFIAAGDTDSVYVCVDKVIEKVGLDRFKEQNDLVEFMNQFGKKKMEPMIDVAYRELCDYMNNREHLMHMDREAISCPPLGSKGVGGFWKAKKRYALNVYDMEDKRFAEPHLKIMGMETQQSSTPKAVQEALEESIRRILQEGEESVQEYYKNFEKEYRQLDYKVIAEVKTANDIAKYDDKGWPGFKCPFHIRGVLTYRRAVSGLGVAPILDGNKVMVLPLREGNPFGDKCIAWPSGTELPKEIRSDVLSWIDYSTLFQKSFVKPLAGMCESAGMDYEEKASLDFLFG
>ID:CUL02824.1 |[Escherichia phage slur11]||_Escherichia_phage_slur11_.gbk|polB|2697|LN881734(167298):15012-17708:-1 ^GOA:A0A0M7QBX5,InterPro:IPR006133,InterPro:IPR006134,InterPro:IPR006172,InterPro:IPR012337,InterPro:IPR017964,InterPro:IPR023211,UniProtKB/TrEMBL:A0A0M7QBX5^ Escherichia phage slur11, complete genome.|neighbours:ID:CUL02823.1(-1),ID:CUL02825.1(-1)|neighbour_genes:hypothetical protein,Bacteriophage transl..|
MKEFYISIETVGNNIVERYIDENGKERTREVEYLPTMFRHCKEESKYKDIYGKNCAPQKFPSMKDARDWMKRMEDIGLEALGMNDFKLAYISDTYGSEIVYDRKFVRVANCDIEVTGDKFPDPMKAEYEIDAITHYDSIDDRFYVFDLLNSMYGSVSKWDAKLAAKLDCEGGDEVPQEILDRVIYMPFDNERDMLMEYINLWEQKRPAIFTGWNIEGFDVPYIMNRVKMILGERSMKRFSPIGRVKSKLIQNMYGSKEIYSIDGVSILDYLDLYKKFAFTNLPSFSLESVAQHETKKGKLPYDGPINKLRETNHQRYISYNIIDVESVQAIDKIRGFIDLVLSMSYYAKMPFSGVMSPIKTWDAIIFNSLKSEHKVIPQQGSHVKQSFPGAFVFEPKPIARRYIMSFDLTSLYPSIIRQVNISPETIRGQFKVHPIHEYIAGTAPKPSDEYSCSPNGWMYDKHQEGIIPKEIAKVFFQRKDWKKKMFAEEMNAEAIKKIIMKGAGSCSTKPEVERYVKFSDDFLNELSNYTESVLNSLIEECEKAATLANTNQLNRKILINSLYGALGNIHFRYYDLRNATAITIFGQVGIQWIARKINEYLNKVCGTNGEDFIAAGDTDSVYVCVDKVIEKVGLDRFKEQNDLVEFMNQFGKKKMEPMIDVAYRELCDYMNNREHLMHMDREAISCPPLGSKGVGGFWKAKKRYALNVYDMEDKRFAEPHLKIMGMETQQSSTPKAVQEALEESIRRILQEGEESVQEYYKNFEKEYRQLDYKVIAEVKTANDIAKYDDKGWPGFKCPFHIRGVLTYRRAVSGLGVAPILDGNKVMVLPLREGNPFGDKCIAWPSGTELPKEIRSDVLSWIDYSTLFQKSFVKPLAGMCESAGMDYEEKASLDFLFG
>ID:CUL03610.1 |[Escherichia phage slur13]||_Escherichia_phage_slur13_.gbk|polB|2697|LN881737(167299):36833-39529:-1 ^GOA:A0A0M7QDU2,InterPro:IPR006133,InterPro:IPR006134,InterPro:IPR006172,InterPro:IPR012337,InterPro:IPR017964,InterPro:IPR023211,UniProtKB/TrEMBL:A0A0M7QDU2^ Escherichia phage slur13, complete genome.|neighbours:ID:CUL03609.1(-1),ID:CUL03611.1(-1)|neighbour_genes:hypothetical protein,Bacteriophage transl..|
MKEFYISIETVGNNIVERYIDENGKERTREVEYLPTMFRHCKEESKYKDIYGKNCAPQKFPSMKDARDWMKRMEDIGLEALGMNDFKLAYISDTYGSEIVYDRKFVRVANCDIEVTGDKFPDPMKAEYEIDAITHYDSIDDRFYVFDLLNSMYGSVSKWDAKLAAKLDCEGGDEVPQEILDRVIYMPFDNERDMLMEYINLWEQKRPAIFTGWNIEGFDVPYIMNRVKMILGERSMKRFSPIGRVKSKLIQNMYGSKEIYSIDGVSILDYLDLYKKFAFTNLPSFSLESVAQHETKKGKLPYDGPINKLRETNHQRYISYNIIDVESVQAIDKIRGFIDLVLSMSYYAKMPFSGVMSPIKTWDAIIFNSLKSEHKVIPQQGSHVKQSFPGAFVFEPKPIARRYIMSFDLTSLYPSIIRQVNISPETIRGQFKVHPIHEYIAGTAPKPSDEYSCSPNGWMYDKHQEGIIPKEIAKVFFQRKDWKKKMFAEEMNAEAIKKIIMKGAGSCSTKPEVERYVKFSDDFLNELSNYTESVLNSLIEECEKAATLANTNQLNRKILINSLYGALGNIHFRYYDLRNATAITIFGQVGIQWIARKINEYLNKVCGTNGEDFIAAGDTDSVYVCVDKVIEKVGLDRFKEQNDLVEFMNQFGKKKMEPMIDVAYRELCDYMNNREHLMHMDREAISCPPLGSKGVGGFWKAKKRYALNVYDMEDKRFAEPHLKIMGMETQQSSTPKAVQEALEESIRRILQEGEESVQEYYKNFEKEYRQLDYKVIAEVKTANDIAKYDDKGWPGFKCPFHIRGVLTYRRAVSGLGVAPILDGNKVMVLPLREGNPFGDKCIAWPSGTELPKEIRSDVLSWIDYSTLFQKSFVKPLAGMCESAGMDYEEKASLDFLFG
>ID:YP_009180823.1 |[Escherichia phage slur14]||_Escherichia_phage_slur14_.gbk|polB|2697|NC_028448(167467):135362-138058:-1 ^GOA:A0A0M7QHY5,GeneID:26227990,InterPro:IPR006133,InterPro:IPR006134,InterPro:IPR006172,InterPro:IPR012337,InterPro:IPR017964,InterPro:IPR023211,UniProtKB/TrEMBL:A0A0M7QHY5^ Escherichia phage slur14, complete genome.|neighbours:ID:YP_009180822.1(-1),ID:YP_009180824.1(-1)|neighbour_genes:hypothetical protein,hypothetical protein|
MKEFYISIETVGNNIVERYIDENGKERTREVEYLPTMFRHCKEESKYKDIYGKNCAPQKFPSMKDARDWMKRMEDIGLEALGMNDFKLAYISDTYGSEIVYDRKFVRVANCDIEVTGDKFPDPMKAEYEIDAITHYDSIDDRFYVFDLLNSMYGSVSKWDAKLAAKLDCEGGDEVPQEILDRVIYMPFDNERDMLMEYINLWEQKRPAIFTGWNIEGFDVPYIMNRVKMVLGERSMKRFSPIGRVKSKLIQNMYGSKEIYSIDGVSILDYLDLYKKFAFTNLPSFSLESVAQHETKKGKLPYDGPINKLRETNHQRYISYNIIDVESVQAIDKIRGFIDLVLSMSYYAKMPFSGVMSPIKTWDAIIFNSLKGEHKVIPQQGSHVKQSFPGAFVFEPKPIARRYIMSFDLTSLYPSIIRQVNISPETIRGQFKVHPIHEYIAGTAPKPSDEYSCSPNGWMYDKHQEGIIPKEIAKVFFQRKDWKKKMFAEEMNAEAIKKIIMKGAGSCSTKPEVERYVKFSDDFLNELSNYTESVLNSLIEECEKAATLANTNQLNRKILINSLYGALGNIHFRYYDLRNATAITIFGQVGIQWIARKINEYLNKVCGTDGEDFIAAGDTDSVYVCVDKVIEKVGLDRFKEQNDLVEFMNQFGKKKMEPMIDVAYRELCDYMNNREHLMHMDREAISCPPLGSKGVGGFWKAKKRYALNVYDMEDKRFAEPHLKIMGMETQQSSTPKAVQEALEESIRRILQEGEESVQEYYKNFEKEYRQLDYKVIAEVKTANDIAKYDDKGWPGFKCPFHIRGVLTYRRAVSGLGVAPILDGNKVMVLPLREGNPFGDKCIAWPSGTELPKEIRSDVLSWIDYSTLFQKSFVKPLAGMCESAGMDYEEKASLDFLFG
>ID:AVH85882.1 |[Escherichia phage vB_EcoM-G28]||_Escherichia_phage_vB_EcoM-G28.gbk|putative DNA polymer..|2697|MG867727(170121):26678-29374:-1 ^^ Escherichia phage vB_EcoM-G28, complete genome.|neighbours:ID:AVH85881.1(-1),ID:AVH85883.1(-1)|neighbour_genes:hypothetical protein,putative translation..|
MKEFYISIETVGNNIVERYIDENGKERTREVEYLPTMFRHCKEESKYKDIYGKNCAPQKFPSMKDARDWMKRMEDIGLEALGMNDFKLAYISDTYGSEIVYDRKFVRVANCDIEVTGDKFPDPMKAEYEIDAITHYDSIDDRFYVFDLLNSMYGSVSKWDAKLAAKLDCEGGDEVPQEILDRVIYMPFDNERDMLMEYINLWEQKRPAIFTGWNIEGFDVPYIMNRVKMILGERSMKRFSPIGRVKSKLIQNMYGSKEIYSIDGVSILDYLDLYKKFAFTNLPSFSLESVAQHETKKGKLPYDGPINKLRETNHQRYISYNIIDVESVQAIDKIRGFIDLVLSMSYYAKMPFSCVMSPIKTWDAIIFNSLKGEHKVIPQQGSHIKQSFPGAFVFEPKPIARRYIMSFDLTSLYPSIIRQVNISPETIRGQFKVHPIHEYIAGTAPKPSDEYSCSPNGWMYDKHQEGIIPKEIAKVFFQRKDWKKKMFAEEMNAEAIKKIIMKGAGSCSTKPEVERYVKFTDDFLNELSNYTESVLNSLIEECEKAATLANTNQLNRKILINSLYGALGNIHFRYYDLRNATAITIFGQVGIQWIARKINEYLNKVCGTNGEDFIAAGDTDSVYVCVDKVIEKVGLDRFKEQNDLVEFMNQFGKKKMEPMIDVAYRELCDYMNNREHLMHMDREAISCPPLGSKGVGGFWKAKKRYALNVYDMEDKRFAEPHLKIMGMETQQSSTPKAVQEALEESIRRILQEGEESVQEYYKNFEKEYRQLDYKVIAEVKTANDIAKYDDKGWPGFKCPFHIRGVLTYRRAVNGLGVAPILDGNKVMVLPLREGNPFGDKCIAWPSGTELPKEIRSDVLSWIDYSTLFQKSFVKPLAGMCESAGMDYEEKASLDFLFG
>ID:QDF15073.1 |[Escherichia phage vB_EcoM-Sa45lw]||_Escherichia_phage_vB_EcoM-Sa45lw_.gbk|DNA-directed DNA pol..|2697|MK977694(167353):25263-27959:-1 ^^ Escherichia phage vB_EcoM-Sa45lw, complete genome.|neighbours:ID:QDF15072.1(-1),ID:QDF15074.1(-1)|neighbour_genes:hypothetical protein,hypothetical protein|
MKEFYISIETVGNNIVERYIDENGKERTREVEYLPTMFRHCKEESKYKDIYGKNCAPQKFPSMKDARDWMKRMEDIGLEALGMNDFKLAYISDTYGSEIVYDRKFVRVANCDIEVTGDKFPDPMKAEYEIDAITHYDSIDDRFYVFDLLNSMYGSVSKWDAKLAAKLDCEGGDEVPQEILDRVIYMPFDNERDMLMEYINLWEQKRPAIFTGWNIEGFDVPYIMNRVKMVLGERSMKRFSPIGRVKSKLIQNMYGSKEIYSIDGVSILDYLDLYKKFAFTNLPSFSLESVAQHETKKGKLPYDGPINKLRETNHQRYISYNIIDVESVQAIDKIRGFIDLVLSMSYYAKMPFSGVMSPIKTWDAIIFNSLKGEHKVIPQQGSHVKQSFPGAFVFEPKPIARRYIMSFDLTSLYPSIIRQVNISPETIRGQFKVHPIHEYIAGTAPKPSDEYSCSPNGWMYDKHQEGIIPKEIAKVFFQRKDWKKKMFAEEMNAEAIKKIIMKGAGSCSTKPEVKRYVKFSDDFLNELSNYTESVLNSLIEECEKAATLANTNQLNRKILINSLYGALGNIHFRYYDLRNATAITIFGQVGIQWIARKINEYLNKVCGTNGEDFIAAGDTDSVYVCVDKVIEKVGLDRFKEQNDLVEFMNQFGKKKMEPMIDVAYRELCDYMNNREHLMHMDREAISCPPLGSKGVGGFWKAKKRYALNVYDMEDKRFAEPHLKIMGMETQQSSTPKAVQEALEESIRRILQEGEESVQEYYKNFEKEYRQLDYKVIAEVKTANDIAKYDDKGWPGFKCPFHIRGVLTYRRAVSGLGVAPILDGNKVMVLPLREGNPFGDKCIAWPSGTELPKEIRSDVLSWIDYSTLFQKSFVKPLAGMCESAGMDYEEKASLDFLFG
>ID:YP_009290316.1 |[Escherichia phage vB_EcoM-UFV13]||_Escherichia_phage_vB_EcoM-UFV13_.gbk|DNA polymerase|2697|NC_031103(165772):25481-28177:-1 ^^ Escherichia phage vB_EcoM-UFV13, complete genome.|neighbours:ID:YP_009290315.1(-1),ID:YP_009290317.1(-1)|neighbour_genes:hypothetical protein,hypothetical protein|
MKEFYISIETVGNNIVERYIDENGKERTREVEYLPTMFRHCKEESKYKDIYGKNCAPQKFPSMKDARDWMKRMEDIGLEALGMNDFKLAYISDTYGSEIVYDRKFVRVANCDIEVTGDKFPDPMKAEYEIDAITHYDSIDDRFYVFDLLNSMYGSVSKWDAKLAAKLDCEGGDEVPQEILDRVIYMPFDNERDMLMEYINLWEQKRPAIFTGWNIEGFDVPYIMNRVKMVLGERSMKRFSPIGRVKSKLIQNMYGSKEIYSIDGVSILDYLDLYKKFAFTNLPSFSLESVAQHETKKGKLPYDGPINKLRETNHQRYISYNIIDVESVQAIDKIRGFIDLVLSMSYYAKMPFSGVMSPIKTWDAIIFNSLKGEHKVIPQQGSHVKQSFPGAFVFEPKPIARRYIMSFDLTSLYPSIIRQVNISPETIRGQFKVHPIHEYIAGTAPKPSDEYSCSPNGWMYDKHQEGIIPKEIAKVFFQRKDWKKKMFAEEMNAEAIKKIIMKGAGSCSTKPEVERYVKFSDDFLNELSNYTESVLNSLIEECEKAATLANTNQLNRKILINSLYGALGNIHFRYYDLRNATAITIFGQVGIQWIARKINEYLNKVCGTNGEDFIAAGDTDSVYVCVDKVIEKVGLDRFKEQNDLVEFMNQFGKKKMEPMIDVAYRELCDYMNNREHLMHMDREAISCPPLGSKGVGGFWKAKKRYALNVYDMEDKRFAEPHLKIMGMETQQSSTPKAVQEALEESIRRILQEGEESVQEYYKNFEKEYRQLDYKVIAEVKTANDIAKYDDKGWPGFKCPFHIRGVLTYRRAVNGLGVAPILDGNKVMVLPLREGNPFGDKCIAWPSGTELPKEIRSDVLSWIDYSTLFQKSFVKPLAGMCESAGMDYEEKASLDFLFG
>ID:AUV60910.1 |[Escherichia phage vB_EcoM-fFiEco06]||_Escherichia_phage_vB_EcoM-fFiEco06_.gbk|DNA polymerase|2697|MG781190(167076):25779-28475:-1 ^^ Escherichia phage vB_EcoM-fFiEco06, complete genome.|neighbours:ID:AUV60909.1(-1),ID:AUV60911.1(-1)|neighbour_genes:hypothetical protein,regA|
MKEFYISIETVGNNIVERYIDENGKERTREVEYLPTMFRHCKEESKYKDIYGKNCAPQKFPSMKDARDWMKRMEDIGLEALGMNDFKLAYISDTYGSEIVYDRKFVRVANCDIEVTGDKFPDPMKAEYEIDAITHYDSIDDRFYVFDLLNSMYGSVSKWDAKLAAKLDCEGGDEVPQEILDRVIYMPFDNERDMLMEYINLWEQKRPAIFTGWNIEGFDVPYIMNRVKMVLGERSMKRFSPIGRVKSKLIQNMYGSKEIYSIDGVSILDYLDLYKKFAFTNLPSFSLESVAQHETKKGKLPYDGPINKLRETNHQRYISYNIIDVESVQAIDKIRGFIDLVLSMSYYAKMPFSGVMSPIKTWDAIIFNSLKGEHKVIPQQGSHVKQSFPGAFVFEPKPIARRYIMSFDLTSLYPSIIRQVNISPETIRGQFKVHPIHEYIAGTAPKPSDEYSCSPNGWMYDKHQEGIIPKEIAKVFFQRKDWKKKMFAEEMNAEAIKKIIMKGAGSCSTKPEVERYVKFSDDFLNELSNYTESVLNSLIEECEKAATLANTNQLNRKILINSLYGALGNIHFRYYDLRNATAITIFGQVGIQWIARKINEYLNKVCGTNGEDFIAAGDTDSVYVCVDKVIEKVGLDRFKEQNDLVEFMNQFGKKKMEPMIDVAYRELCDYMNNREHLMHMDREAISCPPLGSKGVGGFWKAKKRYALNVYDMEDKRFAEPHLKIMGMETQQSSTPKAVQEALEESIRRILQEGEESVQEYYKNFEKEYRQLDYKVIAEVKTANDIAKYDDKGWPGFKCPFHIRGVLTYRRAVSGLGVAPILDGNKVMVLPLREGNPFGDKCIAWPSGTELPKEIRSDVLSWIDYSTLFQKSFVKPLAGMCESAGMDYEEKASLDFLFG
>ID:AUV61183.1 |[Escherichia phage vB_EcoM-fHoEco02]||_Escherichia_phage_vB_EcoM-fHoEco02_.gbk|DNA polymerase|2697|MG781191(167064):25779-28475:-1 ^^ Escherichia phage vB_EcoM-fHoEco02, complete genome.|neighbours:ID:AUV61182.1(-1),ID:AUV61184.1(-1)|neighbour_genes:hypothetical protein,regA|
MKEFYISIETVGNNIVERYIDENGKERTREVEYLPTMFRHCKEESKYKDIYGKNCAPQKFPSMKDARDWMKRMEDIGLEALGMNDFKLAYISDTYGSEIVYDRKFVRVANCDIEVTGDKFPDPMKAEYEIDAITHYDSIDDRFYVFDLLNSMYGSVSKWDAKLAAKLDCEGGDEVPQEILDRVIYMPFDNERDMLMEYINLWEQKRPAIFTGWNIEGFDVPYIMNRVKMVLGERSMKRFSPIGRVKSKLIQNMYGSKEIYSIDGVSILDYLDLYKKFAFTNLPSFSLESVAQHETKKGKLPYDGPINKLRETNHQRYISYNIIDVESVQAIDKIRGFIDLVLSMSYYAKMPFSGVMSPIKTWDAIIFNSLKGEHKVIPQQGSHVKQSFPGAFVFEPKPIARRYIMSFDLTSLYPSIIRQVNISPETIRGQFKVHPIHEYIAGTAPKPSDEYSCSPNGWMYDKHQEGIIPKEIAKVFFQRKDWKKKMFAEEMNAEAIKKIIMKGAGSCSTKPEVERYVKFSDDFLNELSNYTESVLNSLIEECEKAATLANTNQLNRKILINSLYGALGNIHFRYYDLRNATAITIFGQVGIQWIARKINEYLNKVCGTNGEDFIAAGDTDSVYVCVDKVIEKVGLDRFKEQNDLVEFMNQFGKKKMEPMIDVAYRELCDYMNNREHLMHMDREAISCPPLGSKGVGGFWKAKKRYALNVYDMEDKRFAEPHLKIMGMETQQSSTPKAVQEALEESIRRILQEGEESVQEYYKNFEKEYRQLDYKVIAEVKTANDIAKYDDKGWPGFKCPFHIRGVLTYRRAVSGLGVAPILDGNKVMVLPLREGNPFGDKCIAWPSGTELPKEIRSDVLSWIDYSTLFQKSFVKPLAGMCESAGMDYEEKASLDFLFG
>ID:AYP69721.1 |[Escherichia phage vB_EcoM_DalCa]||_Escherichia_phage_vB_EcoM_DalCa_.gbk|DNA polymerase|2697|MH992510(166040):25299-27995:-1 ^^ Escherichia phage vB_EcoM_DalCa, complete genome.|neighbours:ID:AYP69917.1(-1),ID:AYP69927.1(-1)|neighbour_genes:hypothetical protein,hypothetical protein|
MKEFYISIETVGNNIVERYIDENGKERTREVEYLPTMFRHCKEESKYKDIYGKNCAPQKFPSMKDARDWMKRMEDIGLEALGMNDFKLAYISDTYGSEIVYDRKFVRVANCDIEVTGDKFPDPMKAEYEIDAITHYDSIDDRFYVFDLLNSMYGSVSKWDAKLAAKLDCEGGDEVPQEILDRVIYMPFDNERDMLMEYINLWEQKRPAIFTGWNIEGFDVPYIMNRVKMVLGERSMKRFSPIGRVKSKLIQNMYGSKEIYSIDGVSILDYLDLYKKFAFTNLPSFSLESVAQHETKKGKLPYDGPINKLRETNHQRYISYNIIDVESVQAIDKIRGFIDLVLSMSYYAKMPFSGVMSPIKTWDAIIFNSLKGEHKVIPQQGSHVKQSFPGAFVFEPKPIARRYIMSFDLTSLYPSIIRQVNISPETIRGQFKVHPIHEYIAGTAPKPSDEYSCSPNGWMYDKHQEGIIPKEIAKVFFQRKDWKKKMFAEEMNAEAIKKIIMKGAGSCSTKPEVERYVKFSDDFLNELSNYTESVLNSLIEECEKAATLANTNQLNRKILINSLYGALGNIHFRYYDLRNATAITIFGQVGIQWIARKINEYLNKVCGTNGEDFIAAGDTDSVYVCVDKVIEKVGLDRFKEQNDLVEFMNQFGKKKMEPMIDVAYRELCDYMNNREHLMHMDREAISCPPLGSKGVGGFWKAKKRYALNVYDMEDKRFAEPHLKIMGMETQQSSTPKAVQEALEESIRRILQEGEESVQEYYKNFEKEYRQLDYKVIAEVKTANDIAKYDDKGWPGFKCPFHIRGVLTYRRAVSGLGVAPILDGNKVMVLPLREGNPFGDKCIAWPSGTELPKEIRSDVLSWIDYSTLFQKSFVKPLAGMCESAGMDYEEKASLDFLFG
>ID:QBO63565.1 |[Escherichia phage vB_EcoM_G10400]||_Escherichia_phage_vB_EcoM_G10400.gbk|putative DNA polymer..|2697|MK327937(170182):25512-28208:-1 ^^ Escherichia phage vB_EcoM_G10400, complete genome.|neighbours:ID:QBO63564.1(-1),ID:QBO63566.1(-1)|neighbour_genes:hypothetical protein,putative translation..|
MKEFYISIETVGNNIVERYIDENGKERTREVEYLPTMFRHCKEESKYKDIYGKNCAPQKFPSMKDARDWMKRMEDIGLEALGMNDFKLAYISDTYGSEIVYDRKFVRVANCDIEVTGDKFPDPMKAEYEIDAITHYDSIDDRFYVFDLLNSMYGSVSKWDAKLAAKLDCEGGDEVPQEILDRVIYMPFDNERDMLMEYINLWEQKRPAIFTGWNIEGFDVPYIMNRVKMILGERSMKRFSPIGRVKSKLIQNMYGSKEIYSIDGVSILDYLDLYKKFAFTNLPSFSLESVAQHETKKGKLPYDGPINKLRETNHQRYISYNIIDVESVQAIDKIRGFIDLVLSMSYYAKMPFSGVMSPIKTWDAIIFNSLKGEHKVIPQQGSHVKQSFPGAFVFEPKPIARRYIMSFDLTSLYPSIIRQVNISPETIRGQFKVHPIHEYIAGTAPKPSDEYSCSPNGWMYDKHQEGIIPKEIAKVFFQRKDWKKKMFAEEMNAEAIKKIIMKGAGSCSTKPEVERYVKFSDDFLNELSNYTESVLNSLIEECEKAATLANTNQLNRKILINSLYGALGNIHFRYYDLRNATAITIFGQVGIQWIARKINEYLNKVCGTNGEDFIAAGDTDSVYVCVDKVIEKVGLDRFKEQNDLVEFMNQFGKKKMEPMIDVAYRELCDYMNNREHLMHMDREAISCPPLGSKGVGGFWKAKKRYALNVYDMEDKRFAEPHLKIMGMETQQSSTPKAVQEALEESIRRILQEGEESVQEYYKNFEKEYRQLDYKVIAEVKTANDIAKYDDKGWPGFKCPFHIRGVLTYRRAVSGLGVAPILDGNKVMVLPLREGNPFGDKCIAWPSGTELPKEIRSDVLSWIDYSTLFQKSFVKPLAGMCESAGMDYEEKASLDFLFG
>ID:QBO62183.1 |[Escherichia phage vB_EcoM_G2248]||_Escherichia_phage_vB_EcoM_G2248.gbk|putative DNA polymer..|2679|MK327932(170678):16532-19210:-1 ^^ Escherichia phage vB_EcoM_G2248, complete genome.|neighbours:ID:QBO62182.1(-1),ID:QBO62184.1(-1)|neighbour_genes:hypothetical protein,hypothetical protein|
MYFLSCERVGDKIYERYIDDAGQEQERYVEYTPTLFHHAAPGMVTNYKDIYGKPCIAKKFPSMNEANKWRKKMGEMGQEALGMDDFIISYLSDTYKGEIRYDRNKIRVAWVDIEVTAPEFPKPEEAKYPIDAITHYDSVHDRFFVFDLKGKNDEIWEASKSILRPDIVERVVYNVYDTEDELLLEYVRFFEENRPVGFTGWNTETFDIPYIIKRISNKFGSRTANRLSPCGKIKSRISQDDFGNEREAFTIMGIESLDYIDLYKKFSFTTQPTYALDYVAEYETGIGKVDYDGPLKKLRDDNHQLYIDYNIGDVDRVLAIDKKRGFIDLVYSLCFYAKIKFNHVYNPMKVWDAIIFGSLKAEGKVVPENKIQPKQTYPGAFVKEPVPNAYRWMMSFDLTSLYPSIIRQVNISPETIAGSFDAAPMHEYINKTAPRPSDEYSCSPNGWMYRKDIHGIVPIEIKKVFDQRKQYKNMMLACDRNAELCKAILHDENHVYGGTISYSVEVRHDFDEAFKSMLSELSKDALEKLLEECKGESILCNTNQLSRKVLINSLYGALGNPKFRFYDLRNASAITLFGQLAIQWIERKINEYLNDLCGTTDFAYVRYCDTDSVYVLVNNVIDKVGGEDRFDDTEKLVDFLDNFGKHRMEPIIDKGYRELCEYMNNYEHLMFMDREAIAGPPLKSAGIGGFWTGKKRYALNVWDMEGTRFAEPKLKIMGLETQRSSTPKACQKSLKECIRRMLQEGEESLQEYYGIFEQEFRKLDYLEVAAVSSANNLQKYSDSNGYPIKGCPYAVKSVLCYNRNARKFGLDPIREGEKVMIVPLKDRNPFGEICFGWLSGTRIPPEIESEVLKWLDWPLLFNKTFVKPLENITTAAKLQYEKVASLTDLFDI
>ID:QBO62745.1 |[Escherichia phage vB_EcoM_G2469]||_Escherichia_phage_vB_EcoM_G2469.gbk|putative DNA polymer..|2712|MK327934(170452):30443-33154:-1 ^^ Escherichia phage vB_EcoM_G2469, complete genome.|neighbours:ID:QBO62744.1(-1),ID:QBO62746.1(-1)|neighbour_genes:hypothetical protein,putative translation..|
MKEFYLTVEQIGDSIFERYIDSNGRERTREVEYKPSLFAHCPESQATKYFDIYGKPCTRKLFANMRDASQWIKRMEDIGLEALGMDDFKLAYLSDTYNYEIKYDHTKIRVANFDIEVTSPDGFPEPSQAKHPIDAITHYDSIDDRFYVFDLLNSPYGNVEEWSIEIAAKLQEQGGDEVPSEIIDKIIYMPFDNEKELLMEYLNFWQQKTPVILTGWNVESFDIPYVYNRIKNIFGESTAKRLSPHRKTRVKVIENMYGSREIITLFGISVLDYIDLYKKFSFTNQPSYSLDYISEFELNVGKLKYDGPISKLRESNHQRYISYNIIDVYRVLQIDAKRQFINLSLDMGYYAKIQIQSVFSPIKTWDAIIFNSLKEQNKVIPQGRSHPVQPYPGAFVKEPIPNRYKYVMSFDLTSLYPSIIRQVNISPETIAGTFKVAPLHDYINAIAERPSDVYSCSPNGMMYYKDRDGVVPTEITKVFNQRKEHKGYMLAAQRNGEIIKEALHNPNLSVDEPLDVDYRFDFSDEIKEKIKKLSAKSLNEMLFRAQRTEVAGMTAQINRKLLINSLYGALGNVWFRYYDLRNATAITTFGQMALQWIERKVNEYLNEVCGTEGEAFVLYGDTDSIYVSADKIIDKVGESKFRDTNHWVDFLDKFARERMEPAIDRGFREMCEYMNNKQHLMFMDREAIAGPPLGSKGIGGFWTGKKRYALNVWDMEGTRYAEPKLKIMGLETQKSSTPKAVQKALKECIRRMLQEGEESLQEYFKEFEKEFRQLNYISIASVSSANNIAKYDVGGFPGPKCPFHIRGILTYNRAIKGNIDAPQVVEGEKVYVLPLREGNPFGDKCIAWPSGTEITDLIKDDVLHWMDYTVLLEKTFIKPLEGFTSAAKLDYEKKASLFDMFDF
>ID:QBO65460.1 |[Escherichia phage vB_EcoM_G2540-3]||_Escherichia_phage_vB_EcoM_G2540-3_.gbk|putative DNA polymer..|2697|MK327944(168654):26623-29319:-1 ^^ Escherichia phage vB_EcoM_G2540-3, complete genome.|neighbours:ID:QBO65459.1(-1),ID:QBO65461.1(-1)|neighbour_genes:hypothetical protein,putative translation..|
MKEFYISIETVGNNIVERYIDENGKERTREVEYLPTMFRHCKEESKYKDIYGKNCAPQKFPSMKDARDWMKRMEDIGLEALGMNDFKLAYISDTYGSEIVYDRKFVRVANCDIEVTGDKFPDPMKAEYEIDAITHYDSIDDRFYVFDLLNSMYGSVSKWDAKLAAKLDCEGGDEVPQEILDRVIYMPFDNERDMLMEYINLWEQKRPAIFTGWNIEGFDVPYIMNRVKMILGERSMKRFSPIGRVKSKLIQNMYGSKEIYSIDGVSILDYLDLYKKFAFTNLPSFSLESVAQHETKKGKLPYDGPINKLRETNHQRYISYNIIDVESVQAIDKIRGFIDLVLSMSYYAKMPFSGVMSPIKTWDAIIFNSLKGEHKVIPQQGSHVKQSFPGAFVFEPKPIARRYIMSFDLTSLYPSIIRQVNISPETIRGQFKVHPIHEYIAGTAPKPSDEYSCSPNGWMYDKHQEGIIPKEIAKVFFQRKDWKKKMFAEEMNAEAIKKIIMKGAGSCSTKPEVERYVKFSDDFLNELSNYTESVLNSLIEECEKAATLANTNQLNRKILINSLYGALGNIHFRYYDLRNATAITIFGQVGIQWIARKINEYLNKVCGTNDEDFIAAGDTDSVYVCVDKVIEKVGLDRFKEQNDLVEFMNQFGKKKMEPMIDVAYRELCDYMNNREHLMHMDREAISCPPLGSKGVGGFWKAKKRYALNVYDMEDKRFAEPHLKIMGMETQQSSTPKAVQEALEESIRRILQEGEESVQEYYKNFEKEYRQLDYKVIAEVKTANDIAKYDDKGWPGFKCPFHIRGVLTYRRAVSGLGVAPILDGNKVMVLPLREGNPFGDKCIAWPSGTELPKEIRSDVLSWIDYSTLFQKSFVKPLAGMCESAGMDYEEKASLDFLFG
>ID:QBO63292.1 |[Escherichia phage vB_EcoM_G2540]||_Escherichia_phage_vB_EcoM_G2540_.gbk|putative DNA polymer..|2697|MK327936(168886):27010-29706:-1 ^^ Escherichia phage vB_EcoM_G2540, complete genome.|neighbours:ID:QBO63291.1(-1),ID:QBO63293.1(-1)|neighbour_genes:hypothetical protein,putative translation..|
MKEFYISIETVGNNIVERYIDENGKERTREVEYLPTMFRHCKEESKYKDIYGKNCAPQKFPSMKDARDWMKRMEDIGLEALGMNDFKLAYISDTYGSEIVYDRKFVRVANCDIEVTGDKFPDPMKAEYEIDAITHYDSIDDRFYVFDLLNSMYGSVSKWDAKLAAKLDCEGGDEVPQEILDRVIYMPFDNERDMLMEYINLWEQKRPAIFTGWNIEGFDVPYIMNRVKMVLGERSMKRFSPIGRVKSKLIQNVYGSKEIYSIDGVSILDYLDLYKKFAFTNLPSFSLESVAQHETKKGKLPYDGPINKLRETNHQRYISYNIIDVESVQAIDKIRGFIDLVLSMSYYAKMPFSGVMSPIKTWDAIIFNSLKSEHKVIPQQGSHVKQSFPGAFVFEPKPIARRYIMSFDLTSLYPSIIRQVNISPETIRGQFKVHPIHEYIAGTAPKPSDEYSCSPNGWMYDKHQEGIIPKEIAKVFFQRKDWKKKMFAEEMNAEAIKKIIMKGAGSCSTKPEVERYVKFSDDFLNELSNYTESVLNSLIEECEKAATLANTNQLNRKILINSLYGALGNIHFRYYDLRNATAITIFGQVGIQWIARKINEYLNKVCGTNGEDFIAAGDTDSVYVCVDKVIEKVGLDRFKEQNDLVEFMNQFGKKKMEPMIDVAYRELCDYMNNREHLMHMDREAISCPPLGSKGVGGFWKAKKRYALNVYDMEDKRFAEPHLKIMGMETQQSSTPKAVQEALEESIRRILQEGEESVQEYYKNFEKEYRQLDYKVIAEVKTANDIAKYDDKGWPGFKCPFHIRGVLTYRRAVSGLGVAPILDGNKVMVLPLREGNPFGDKCIAWPSGTELPKEIRSDVLSWIDYSTLFQKSFVKPLAGMCESAGMDYEEKASLDFLFG
>ID:QBO64369.1 |[Escherichia phage vB_EcoM_G29]||_Escherichia_phage_vB_EcoM_G29_.gbk|putative DNA polymer..|2697|MK327940(168241):26098-28794:-1 ^^ Escherichia phage vB_EcoM_G29, complete genome.|neighbours:ID:QBO64368.1(-1),ID:QBO64370.1(-1)|neighbour_genes:hypothetical protein,putative translation..|
MKEFYISIETVGNNIVERYIDENGKERTREVEYLPTMFRHCKEESKYKDIYGKNCAPQKFPSMKDARDWMKRMEDIGLEALGMNDFKLAYISDTYGSEIVYDRKFVRVANCDIEVTGDKFPDPMKAEYEIDAITHYDSIDDRFYVFDLLNSMYGSVSKWDAKLAAKLDCEGGDEVPQEILDRVIYMPFDNERDMLMEYINLWEQKRPAIFTGWNIEGFDVPYIMNRVKMILGERSMKRFSPIGRVKSKLIQNMYGSKEIYSIDGVSILDYLDLYKKFAFTNLPSFSLESVAQHETKKGKLPYDGPINKLRETNHQRYISYNIIDVESVQAIDKIRGFIDLVLSMSYYAKMPFSGVMSPIKTWDAIIFNSLKGEHKVIPQQGSHVKQSFPGAFVFEPKPIARRYIMSFDLTSLYPSIIRQVNISPETIRGQFKVHPIHEYIAGTAPKPSDEYSCSPNGWMYDKHQEGIIPKEIAKVFFQRKDWKKKMFAEEMNAEAIKKIIMKGAGSCSTKPEVERYVKFSDDFLNELSNYTESVLNSLIEECEKAATLANTNQLNRKILINSLYGALGNIHFRYYDLRNATAITIFGQVGIQWIARKINEYLNKVCGTNGEDFIAAGDTDSVYVCVDKVIEKVGLDRFKEQNDLVEFMNQFGKKKMEPMIDVAYRELCDYMNNREHLMHMDREAISCPPLGSKGVGGFWKAKKRYALNVYDMEDKRFAEPHLKIMGMETQQSSTPKAVQEALEESIRRILQEGEESVQEYYKNFEKEYRQLDYKVIAEVKTANDIAKYDDKGWPGFKCPFHIRGVLTYRRAVSGLGVAPILDGNKVMVLPLREGNPFGDKCIAWPSGTELPKEIRSDVLSWIDYSTLFQKSFVKPLAGMCESAGMDYEEKASLDFLFG
>ID:QBO64625.1 |[Escherichia phage vB_EcoM_G37-3]||_Escherichia_phage_vB_EcoM_G37-3_.gbk|putative DNA polymer..|2679|MK327941(167832):17431-20109:-1 ^^ Escherichia phage vB_EcoM_G37-3, complete genome.|neighbours:ID:QBO64624.1(-1),ID:QBO64626.1(-1)|neighbour_genes:hypothetical protein,hypothetical protein|
MYFLSCERVGDKIYERYIDDAGQEQERYVEYTPTLFHHAAPGMVTNYKDIYGKPCIAKKFPSMNEANKWRKKMGEMGQEALGMDDFIISYLSDTYKGEIRYDRNKIRVAWVDIEVTAPEFPKPEEAKYPIDAITHYDSVHDRFFVFDLKGKNGEIWESSKSILRPDIVERVVYNVYDTEDELLLEYIRFFEENRPVGFTGWNTETFDIPYIIKRISNKFGSRTANRLSPCGKIKSRISQDDFGNEREAFTIMGIESLDYIDLYKKFSFTTQPTYALDYVAEYETGIGKVDYDGPLKKLRDDNHQLYIDYNIGDVDRVLAIDKKRGFIDLVYSLCFYAKIKFNHVYNPMKVWDAIIFGSLKAEGKVVPENKIQPKQTYPGAFVKEPVPNAYRWMMSFDLTSLYPSIIRQVNISPETIAGSFDAAPMHEYINKTAPRPSDEYSCSPNGWMYRKDIHGIVPIEIKKVFDQRKQYKNMMLACDRNAELCKAILHDENHVYGGTISYSVEVRHDFDEAFKSMLSELSKDALEKLLEECKDESILCNTNQLSRKVLINSLYGALGNPKFRFYDLRNASAITLFGQLAIQWIERKINEYLNDLCGTTDFAYVRYCDTDSVYVLVNNVIDKVGGEDRFDDTEKLVDFLDNFGKHRMEPIIDKGYRELCEYMNNYEHLMFMDREAIAGPPLKSAGIGGFWTGKKRYALNVWDMEGTRFAEPKLKIMGLETQRSSTPKACQKSLKECIRRMLQEGEESLQEYYGIFEQEFRKLDYLEVAAVSSANNLQKYSDSNGYPIKGCPYAVKSVLCYNRNARKFGLDPIREGEKVMIVPLKDRNPFGEICFGWLSGTRIPPEIESEVLKWLDWPLLFNKTFVKPLENITTAAKLQYEKVASLTDLFDI
>ID:QBO64089.1 |[Escherichia phage vB_EcoM_G4498]||_Escherichia_phage_vB_EcoM_G4498_.gbk|putative DNA polymer..|2697|MK327939(167826):26171-28867:-1 ^^ Escherichia phage vB_EcoM_G4498, complete genome.|neighbours:ID:QBO64088.1(-1),ID:QBO64090.1(-1)|neighbour_genes:hypothetical protein,putative translation..|
MKEFYISIETVGNNIVERYIDENGKERTREVEYLPTMFRHCKEESKYKDIYGKNCAPQKFPSMKDARDWMKRMEDIGLEALGMNDFKLAYISDTYGSEIVYDRKFVRVANCDIEVTGDKFPDPMKAEYEIDAITHYDSIDDRFYVFDLLNSMYGSVSKWDAKLAAKLDCEGGDEVPQEILDRVIYMPFDNERDMLMEYINLWEQKRPAIFTGWNIEGFDVPYIMNRVKMILGERSMKRFSPIGRVKSKLIQNMYGSKEIYSIDGVSILDYLDLYKKFAFTNLPSFSLESVAQHETKKGKLPYDGPINKLRETNHQRYISYNIIDVESVQAIDKIRGFIDLVLSMSYYAKMPFSGVMSPIKTWDAIIFNSLKGEHKVIPQQGSHVKQSFPGAFVFEPKPIARRYIMSFDLTSLYPSIIRQVNISPETIRGQFKVHPIHEYIAGTAPKPSDEYSCSPNGWMYDKHQEGIIPKEIAKVFFQRKDWKKKMFAEEMNAEAIKKIIMKGAGSCSTKPEVERYVKFSDDFLNELSNYTESVLNSLIEECEKAATLANTNQLNRKILINSLYGALGNIHFRYYDLRNATAITIFGQVGIQWIARKINEYLNKVCGTNGEDFIAAGDTDSVYVCVDKVIEKVGLDRFKEQNDLVEFMNQFGKKKMEPMIDVAYRELCDYMNNREHLMHMDREAISCPPLGSKGVGGFWKAKKRYALNVYDMEDKRFAEPHLKIMGMETQQSSTPKAVQEALEESIRRILQEGEESVQEYYKNFEKEYRQLDYKVIAEVKTANDIAKYDDKGWPGFKCPFHIRGVLTYRRAVSGLGVAPILDGNKVMVLPLREGNPFGDKCIAWPSGTELPKEIRSDVLSWIDYSTLFQKSFVKPLAGMCESAGMDYEEKASLDFLFG
>ID:QBO65739.1 |[Escherichia phage vB_EcoM_G4500]||_Escherichia_phage_vB_EcoM_G4500_.gbk|putative DNA polymer..|2697|MK327945(168363):26098-28794:-1 ^^ Escherichia phage vB_EcoM_G4500, complete genome.|neighbours:ID:QBO65738.1(-1),ID:QBO65740.1(-1)|neighbour_genes:hypothetical protein,putative translation..|
MKEFYISIETVGNNIVERYIDENGKERTREVEYLPTMFRHCKEESKYKDIYGKNCAPQKFPSMKDARDWMKRMEDIGLEALGMNDFKLAYISDTYGSEIVYDRKFVRVANCDIEVTGDKFPDPMKAEYEIDAITHYDSIDDRFYVFDLLNSMYGSVSKWDAKLAAKLDCEGGDEVPQEILDRVIYMPFDNERDMLMEYINLWEQKRPAIFTGWNIEGFDVPYIMNRVKMILGERSMKRFSPIGRVKSKLIQNMYGSKEIYSIDGVSILDYLDLYKKFAFTNLPSFSLESVAQHETKKGKLPYDGPINKLRETNHQRYISYNIIDVESVQAIDKIRGFIDLVLSMSYYAKMPFSGVMSPIKTWDAIIFNSLKGEHKVIPQQGSHVKQSFPGAFVFEPKPIARRYIMSFDLTSLYPSIIRQVNISPETIRGQFKVHPIHEYIAGTAPKPSDEYSCSPNGWMYDKHQEGIIPKEIAKVFFQRKDWKKKMFAEEMNAEAIKKIIMKGAGSCSTKPEVERYVKFSDDFLNELSNYTESVLNSLIEECEKAATLANTNQLNRKILINSLYGALGNIHFRYYDLRNATAITIFGQVGIQWIARKINEYLNKVCGTNGEDFIAAGDTDSVYVCVDKVIEKVGLDRFKEQNDLVEFMNQFGKKKMEPMIDVAYRELCDYMNNREHLMHMDREAISCPPLGSKGVGGFWKAKKRYALNVYDMEDKRFAEPHLKIMGMETQQSSTPKAVQEALEESIRRILQEGEESVQEYYKNFEKEYRQLDYKVIAEVKTANDIAKYDDKGWPGFKCPFHIRGVLTYRRAVSGLGVAPILDGNKVMVLPLREGNPFGDKCIAWPSGTELPKEIRSDVLSWIDYSTLFQKSFVKPLAGMCESAGMDYEEKASLDFLFG
>ID:QBO66016.1 |[Escherichia phage vB_EcoM_G4507]||_Escherichia_phage_vB_EcoM_G4507_.gbk|putative DNA polymer..|2697|MK327946(168828):25547-28243:-1 ^^ Escherichia phage vB_EcoM_G4507, complete genome.|neighbours:ID:QBO66015.1(-1),ID:QBO66017.1(-1)|neighbour_genes:hypothetical protein,putative translation..|
MKEFYISIETVGNNIVERYIDENGKERTREVEYLPTMFRHCKEESKYKDIYGKNCAPQKFPSMKDARDWMKRMEDIGLEALGMNDFKLAYISDTYGSEIVYDRKFVRVANCDIEVTGDKFPDPMKAEYEIDAITHYDSIDDRFYVFDLLNSMYGSVSKWDAKLAAKLDCEGGDEVPQEILDRVIYMPFDNERDMLMEYINLWEQKRPAIFTGWNIEGFDVPYIMNRVKMILGERSMKRFSPIGRVKSKLIQNMYGSKEIYSIDGVSILDYLDLYKKFAFTNLPSFSLESVAQHETKKGKLPYDGPINKLRETNHQRYISYNIIDVESVQAIDKIRGFIDLVLSMSYYAKMPFSGVMSPIKTWDAIIFNSLKGEHKVIPQQGSHVKQSFPGAFVFEPKPIARRYIMSFDLTSLYPSIIRQVNISPETIRGQFKVHPIHEYIAGTAPKPSDEYSCSPNGWMYDKHQEGIIPKEIAKVFFQRKDWKKKMFAEEMNAEAIKKIIMKGAGSCSTKPEVERYVKFSDDFLNELSNYTESVLNSLIEECEKAATLANTNQLNRKILINSLYGALGNIHFRYYDLRNATAITIFGQVGIQWIARKINEYLNKVCGTNGEDFIAAGDTDSVYVCVDKVIEKVGLDRFKEQNDLVEFMNQFGKKKMEPMIDVAYRELCDYMNNREHLMHMDREAISCPPLGSKGVGGFWKAKKRYALNVYDMEDKRFAEPHLKIMGMETQQSSTPKAVQEALEESIRRILQEGEESVQEYYKNFEKEYRQLDYKVIAEVKTANDIAKYDDKGWPGFKCPFHIRGVLTYRRAVNGLGVAPILDGNKVMVLPLREGNPFGDKCIAWPSGTELPKEIRSDVLSWIDYSTLFQKSFVKPLAGMCESAGMDYEEKASLDFLFG
>ID:QBO64921.1 |[Escherichia phage vB_EcoM_G50]||_Escherichia_phage_vB_EcoM_G50_.gbk|putative DNA polymer..|2697|MK327942(167728):25819-28515:-1 ^^ Escherichia phage vB_EcoM_G50, complete genome.|neighbours:ID:QBO64920.1(-1),ID:QBO64922.1(-1)|neighbour_genes:hypothetical protein,hypothetical protein|
MKEFYISIETVGNNIVERYIDENGKERTREVEYLPTMFRHCKEESKYKDIYGKNCAPQKFPSMKDARDWMKRMEDIGLEALGMNDFKLAYISDTYGSEIVYDRKFVRVANCDIEVTGDKFPDPMKAEYEIDAITHYDSIDDRFYVFDLLNSMYGSVSKWDAKLAAKLDCEGGDEVPQEILDRVIYMPFDNERDMLMEYINLWEQKRPAIFTGWNIEGFDVPYIMNRVKMVLGERSMKRFSPIGRVKSKLIQNMYGSKEIYSIDGVSILDYLDLYKKFAFTNLPSFSLESVAQHETKKGKLPYDGPINKLRETNHQRYISYNIIDVESVQAIDKIRGFIDLVLSMSYYAKMPFSGVMSPIKTWDAIIFNSLKGEHKVIPQQGSHVKQSFPGAFVFEPKPIARRYIMSFDLTSLYPSIIRQVNISPETIRGQFKVHPIHEYIAGTAPKPSDEYSCSPNGWMYDKHQEGIIPKEIAKVFFQRKDWKKKMFAEEMNAEAIKKIIMKGAGSCSTKPEVERYVKFSDDFLNELSNYTESVLNSLIEECEKAATLANTNQLNRKILINSLYGALGNIHFRYYDLRNATAITIFGQVGIQWIARKINEYLNKVCGTDGEDFIAAGDTDSVYVCVDKVIEKVGLDRFKEQNDLVEFMNQFGKKKMEPMIDVAYRELCDYMNNREHLMHMDREAISCPPLGSKGVGGFWKAKKRYALNVYDMEDKRFAEPHLKIMGMETQQSSTPKAVQEALEESIRRILQEGEESVQEYYKNFEKEYRQLDYKVIAEVKTANDIAKYDDKGWPGFKCPFHIRGVLTYRRAVSGLGVAPILDGNKVMVLPLREGNPFGDKCIAWPSGTELPKEIRSDVLSWIDYSTLFQKSFVKPLAGMCESAGMDYEEKASLDFLFG
>ID:QBO66269.1 |[Escherichia phage vB_EcoM_G5211]||_Escherichia_phage_vB_EcoM_G5211_.gbk|putative DNA polymer..|1407|MK327947(164278):17090-18496:-1 ^^ Escherichia phage vB_EcoM_G5211, complete genome.|neighbours:ID:QBO66268.1(-1),ID:QBO66270.1(-1)|neighbour_genes:hypothetical protein,hypothetical protein|
MHEYINKTAPRPSDEYSCSPNGWMYRKDIHGIVPIEIKKVFDQRKQYKNMMLACDRNAELCKAILHDENHVYGGTISYSVEVRHDFDEAFKSMLSELSKDALEKLLEECKDESILCNTNQLSRKVLINSLYGALGNPKFRFYDLRNASAITLFGQLAIQWIERKINEYLNELCGTTDFAYVRYCDTDSVYVLVNNVVDKVGGEDRFDDTEKLVDFLDNFGKHRMEPIIDKGYRELCEYMNNYEHLMFMDREAIAGPPLKSAGIGGFWTGKKRYALNVWDMEGTRFAEPKLKIMGLETQRSSTPKACQKSLKECIRRMLQEGEESLQEYYGIFEQEFRKLDYLDVAAVSSANNLQKYSDSNGYPIKGCPYAVKSVLCYNRNARKFGLDPIREGEKVMIVPLKDRNPFGEICFGWLSGTRIPPEIESEVLKWLDWPLLFNKTFVKPLENITTAAKLQYEKVASLTDLFDI
>ID:QBO66271.1 |[Escherichia phage vB_EcoM_G5211]||_Escherichia_phage_vB_EcoM_G5211_.gbk|putative DNA polymer..|1209|MK327947(164278):19674-20882:-1 ^^ Escherichia phage vB_EcoM_G5211, complete genome.|neighbours:ID:QBO66270.1(-1),ID:QBO66272.1(-1)|neighbour_genes:hypothetical protein,hypothetical protein|
MYFLSCERVGDKIYERYIDDAGQEQERYVEYTPTLFHHAAPGMVTNYKDIYGKPCIAKKFPSMNEANKWRKKIGEMGQEALGMDDFIISYLSDTYKGEIRYDRNKIRVAWVDIEVTAPEFPKPEEAKYPIDAITHYDSVHDRFFVFDLKGKNGEIWEASKSILRPDIVERVVYNVYDTEDELLLEYIRFFEENRPVGFTGWNTETFDIPYIIKRISNKFGSRTANRLSPCGKIKSRISQDDFGNEREAFTIMGIESLDYIDLYKKFSFTTQPTYALDYVAEYETGIGKVDYDGPLKKLRDDNHQLYIDYNIGDVDRVLAIDKKRGFIDLVYSLCFYAKIKFNHVYNPMKVWDAIIFGSLKAEGKVVPENKIQPKQTYPGAFVKEPVPNAYRWMMSFDLTSLN
>ID:QBO65191.1 |[Escherichia phage vB_EcoM_G53]||_Escherichia_phage_vB_EcoM_G53_.gbk|putative DNA polymer..|2712|MK327943(167834):30509-33220:-1 ^^ Escherichia phage vB_EcoM_G53, complete genome.|neighbours:ID:QBO65190.1(-1),ID:QBO65192.1(-1)|neighbour_genes:hypothetical protein,putative translation..|
MKEFYLTVEQIGDSIFERYIDSNGRERTREVEYKPSLFAHCPESQATKYFDIYGKPCTRKLFANMRDASQWIKRMEDIGLEALGMDDFKLAYLSDTYNYEIKYDHTKIRVANFDIEVTSPDGFPEPSQAKHPIDAITHYDSIDDRFYVFDLLNSPYGNVEEWSIEIAAKLQEQGGDEVPSEIIDKIIYMPFDNEKELLMEYLNFWQQKTPVILTGWNVESFDIPYVYNRIKNIFGESTAKRLSPHRKTRVKVIENMYGSREIITLFGISVLDYIDLYKKFSFTNQPSYSLDYISEFELNVGKLKYDGPISKLRESNHQRYISYNIIDVYRVLQIDAKRQFINLSLDMGYYAKIQIQSVFSPIKTWDAIIFNSLKEQNKVIPQGRSHPVQPYPGAFVKEPIPNRYKYVMSFDLTSLYPSIIRQVNISPETIAGTFKVAPLHDYINAIAERPSDVYSCSPNGMMYYKDRDGVVPTEITKVFNQRKEHKGYMLAAQRNGEIIKEALHNPNLSVDEPLDVDYRFDFTDEIKEKIKKLSAKSLNEMLFRAQRTEVAGMTAQINRKLLINSLYGALGNVWFRYYDLRNATAITTFGQMALQWIERKVNEYLNEVCGTEGEAFVLYGDTDSIYVSADKIIDKVGESKFRDTNHWVDFLDKFARERMEPAIDRGFREMCEYMNNKQHLMFMDREAIAGPPLGSKGIGGFWTGKKRYALNVWDMEGTRYAEPKLKIMGLETQKSSTPKAVQKALKECIRRMLQEGEESLQEYFKEFEKEFRQLNYISIASVSSANNIAKYDVGGFPGPKCPFHIRGILTYNRAIKGNIDAPQVVEGEKVYVLPLREGNPFGDKCIAWPSGTEITDLIKDDVLHWMDYTVLLEKTFIKPLEGFTSAAKLDYEKKASLFDMFDF
>ID:QBQ79933.1 |[Escherichia phage vB_EcoM_G8]||_Escherichia_phage_vB_EcoM_G8_.gbk|putative DNA polymer..|2697|MK373787(169650):25575-28271:-1 ^^ Escherichia phage vB_EcoM_G8, complete genome.|neighbours:ID:QBQ79932.1(-1),ID:QBQ79934.1(-1)|neighbour_genes:hypothetical protein,putative translation..|
MKEFYISIETVGNNIVERYIDENGKERTREVEYLPTMFRHCKEESKYKDIYGKNCAPQKFPSMKDARDWMKRMEDIGLEALGMNDFKLAYISDTYGSEIVYDRKFVRVANCDIEVTGDKFPDPMKAEYEIDAITHYDSIDDRFYVFDLLNSMYGSVSKWDAKLAAKLDCEGGDEVPQEILDRVIYMPFDNERDMLMEYINLWEQKRPAIFTGWNIEGFDVPYIMNRVKMILGERSMKRFSPIGRVKSKLIQNMYGSKEIYSIDGVSILDYLDLYKKFAFTNLPSFSLESVAQHETKKGKLPYDGPINKLRETNHQRYISYNIIDVESVQAIDKIRGFIDLVLSMSYYAKMPFSGVMSPIKTWDAIIFNSLKGEHKVIPQQGSHVKQSFPGAFVFEPKPIARRYIMSFDLTSLYPSIIRQVNISPETIRGQFKVHPIHEYIAGTAPKPSDEYSCSPNGWMYDKHQEGIIPKEIAKVFFQRKDWKKKMFAEEMNAEAIKKIIMKGAGSCSTKPEVERYVKFSDDFLNELSNYTESVLNSLIEECEKAATLANTNQLNRKILINSLYGALGNIHFRYYDLRNATAITIFGQVGIQWIARKINEYLNKVCGTNGEDFIAAGDTDSVYVCVDKVIEKVGLDRFKEQNDLVEFMNQFGKKKMEPMIDVAYRELCDYMNNREHLMHMDREAISCPPLGSKGVGGFWKAKKRYALNVYDMEDKRFAEPHLKIMGMETQQSSTPKAVQEALEESIRRILQEGEESVQEYYKNFEKEYRQLDYKVIAEVKTANDIAKYDDKGWPGFKCPFHIRGVLTYRRAVSGLGVAPILDGNKVMVLPLREGNPFGDKCIAWPSGTELPKEIRSDVLSWIDHSTLFQKSFVKPLAGMCESAGMDYEEKASLDFLFG
>ID:QBQ77832.1 |[Escherichia phage vB_EcoM_G9062]||_Escherichia_phage_vB_EcoM_G9062_.gbk|putative DNA polymer..|2697|MK373779(168670):26360-29056:-1 ^^ Escherichia phage vB_EcoM_G9062, complete genome.|neighbours:ID:QBQ77831.1(-1),ID:QBQ77833.1(-1)|neighbour_genes:hypothetical protein,hypothetical protein|
MKEFYISIETVGNNIVERYIDENGKERTREVEYLPTMFRHCKEESKYKDIYGKNCAPQKFPSMKDARDWMKRMEDIGLEALGMNDFKLAYISDTYGSEIVYDRKFVRVANCDIEVTGDKFPDPMKAEYEIDAITHYDSIDDRFYVFDLLNSMYGSVSKWDAKLAAKLDCEGGDEVPQEILDRVIYMPFDNERDMLMEYINLWEQKRPAIFTGWNIEGFDVPYIMNRVKMVLGERSMKRFSPIGRVKSKLIQNMYGSKEIYSIDGVSILDYLDLYKKFAFTNLPSFSLESVAQHETKKGKLPYDGPINKLRETNHQRYISYNIIDVESVQAIDKIRGFIDLVLSMSYYAKMPFSGVMSPIKTWDAIIFNSLKGEHKVIPQQGSHVKQSFPGAFVFEPKPIARRYIMSFDLTSLYPSIIRQVNISPETIRGQFKVHPIHEYIAGTAPKPSDEYSCSPNGWMYDKHQEGIIPKEIAKVFFQRKDWKKKMFAEEMNAEAIKKIIMKGAGSCSTKPEVERYVKFSDDFLNELSNYTESVLNSLIEECEKAATLANTNQLNRKILINSLYGALGNIHFRYYDLRNATAITIFGQVGIQWIARKINEYLNKVCGTNGEDFIAAGDTDSVYVCVDKVIEKVGLDRFKEQNDLVEFMNQFGKKKMEPMIDVAYRELCDYMNNREHLMHMDREAISCPPLGSKGVGGFWKAKKRYALNVYDMEDKRFAEPHLKIMGMETQQSSTPKAVQEALEESIRRILQEGEESVQEYYKNFEKEYRQLDYKVIAEVKTANDIAKYDDKGWPGFKCPFHIRGVLTYRRAVSGLGVAPILDGNKVMVLPLREGNPFGDKCIAWPSGTELPKEIRSDVLSWIDYSTLFQKSFVKPLAGMCESAGMDYEEKASLDFLFG
>ID:AXC33981.1 |[Escherichia phage vB_EcoM_JB75]||_Escherichia_phage_vB_EcoM_JB75_.gbk|DNA polymerase|2697|MH355584(167208):138749-141445:1 ^^ Escherichia phage vB_EcoM_JB75, complete genome.|neighbours:ID:AXC34236.1(1),ID:AXC34183.1(1)|neighbour_genes:hypothetical protein,hypothetical protein|
MKEFYISIETVGNNIVERYIDENGKERTREVEYLPTMFRHCKEESKYKDIYGKNCAPQKFPSMKDARDWMKRMEDIGLEALGMNDFKLAYISDTYGSEIVYDRKFVRVANCDIEVTGDKFPDPMKAEYEIDAITHYDSIDDRFYVFDLLNSMYGSVSKWDAKLAAKLDCEGGDEVPQEILDRVIYMPFDNERDMLMEYINLWEQKRPAIFTGWNIEGFDVPYIMNRVKMVLGERSMKRFSPIGRVKSKLIQNMYGSKEIYSIDGVSILDYLDLYKKFAFTNLPSFSLESVAQHETKKGKLPYDGPINKLRETNHQRYISYNIIDVESVQAIDKIRGFIDLVLSMSYYAKMPFSGVMSPIKTWDAIIFNSLKGEHKVIPQQGSHVKQSFPGAFVFEPKPIARRYIMSFDLTSLYPSIIRQVNISPETIRGQFKVHPIHEYIAGTAPKPSDEYSCSPNGWMYDKHQEGIIPKEIAKVFFQRKDWKKKMFAEEMNAEAIKKIIMKGAGSCSTKPEVERYVKFSDDFLNELSNYTESVLNSLIEECEKAATLANTNQLNRKILINSLYGALGNIHFRYYDLRNATAITIFGQVGIQWIARKINEYLNKVCGTNGEDFIAAGDTDSVYVCVDKVIEKVGLDRFKEQNDLVEFMNQFGKKKMEPMIDVAYRELCDYMNNREHLMHMDREAISCPPLGSKGIGGFWKAKKRYALNVYDMEDKRFAEPHLKIMGMETQQSSTPKAVQEALEESIRRILQEGEESVQEYYKNFEKEYRQLDYKVIAEVKTANDIAKYDDKGWPGFKCPFHIRGVLTYRRAVSGLGVAPILDGNKVMVLPLREGNPFGDKCIAWPSGTELPKEIRSDVLSWIDYSTLFQKSFVKPLAGMCESAGMDYEEKASLDFLFG
>ID:YP_009037453.1 |[Escherichia phage vB_EcoM_JS09]||_Escherichia_phage_vB_EcoM_JS09_.gbk|DNA polymerase|2712|NC_024124(169148):138127-140838:1 ^GeneID:19524855^ Escherichia phage vB_EcoM_JS09, complete genome.|neighbours:ID:YP_009037452.1(1),ID:YP_009037454.1(1)|neighbour_genes:translation represso..,hypothetical protein|
MKEFYLTVEQIGDSIFERYIDSNGRERTREVEYKPSLFAHCPESQATKYFDIYGKPCTRKLFANMRDASQWIKRMEDIGLEALGMDDFKLAYLSDTYNYEIKYDHTKIRVANFDIEVTSPDGFPEPSQAKHPIDAITHYDSIDDRFYVFDLLNSPYGNVEEWSIEIAAKLQEQGGDEVPSEIIDKIIYMPFDNEKELLMEYLNFWQQKTPVILTGWNVESFDIPYVYNRIKNIFGESTAKRLSPHRKTRVKVIENMYGSREIITLFGISVLDYIDLYKKFSFTNQPSYSLDYISEFELNVGKLKYDGPISKLRESNHQRYISYNIIDVYRVLQIDAKRQFINLSLDMGYYAKIQIQSVFSPIKTWDAIIFNSLKEQNKVIPQGRSHPVQPYPGAFVKEPIPNRYKYVMSFDLTSLYPSIIRQVNISPETIAGTFKVAPLHDYINAIAERPSDVYSCSPNGMMYYKDRDGVVPTEITKVFNQRKEHKGYMLAAQRNGEIIKEALHNPNLSVDEPLDVDYRFDFSDEIKEKIKKLSAKSLNEMLFRAQRTEVAGMTAQINRKLLINSLYGALGNVWFRYYDLRNATAITTFGQMALQWIERKVNEYLNEVCGTEGEAFVLYGDTDSIYVSADKIIDKVGESKFRDTNHWVDFLDKFARERMEPAIDRGFREMCEYMNNKQHLMFMDREAIAGPPLGSKGIGGFWTGKKRYALNVWDMEGTRYAEPKLKIMGLETQKSSTPKAVQKALKECIRRMLQEGEESLQEYFKEFEKEFRQLNYISIASVSSANNIAKYDVGGFPGPKCPFHIRGILTYNRAIKGNIDAPQVVEGEKVYVLPLREGNPFGDKCIAWPSGTEITDLIKDDVLHWMDYTVLLEKTFIKPLEGFTSAAKLDYEKKASLFDMFDF
>ID:QBQ78333.1 |[Escherichia phage vB_EcoM_KAW1E185]||_Escherichia_phage_vB_EcoM_KAW1E185_.gbk|putative DNA polymer..|2697|MK373781(164987):25424-28120:-1 ^^ Escherichia phage vB_EcoM_KAW1E185, complete genome.|neighbours:ID:QBQ78332.1(-1),ID:QBQ78334.1(-1)|neighbour_genes:hypothetical protein,hypothetical protein|
MKEFYISIETVGNNIVERYIDENGKERTREVEYLPTMFRHCKEESKYKDIYGKNCAPQKFPSMKDARDWMKRMEDIGLEALGMNDFKLAYISDTYGSEIVYDRKFVRVANCDIEVTGDKFPDPMKAEYEIDAITHYDSIDDRFYVFDLLNSMYGSVSKWDAKLAAKLDCEGGDEVPQEILDRVIYMPFDNERDMLMEYINLWEQKRPAIFTGWNIEGFDVPYIMNRVKMVLGERSMKRFSPIGRVKSKLIQNMYGSKEIYSIDGVSILDYLDLYKKFAFTNLPSFSLESVAQHETKKGKLPYDGPINKLRETNHQRYISYNIIDVESVQAIDKIRGFIDLVLSMSYYAKMPFSGVMSPIKTWDAIIFNSLKGEHKVIPQQGSHVKQSFPGAFVFEPKPIARRYIMSFDLTSLYPSIIRQVNISPETIRGQFKVHPIHEYIAGTAPKPSDEYSCSPNGWMYDKHQEGIIPKEIAKVFFQRKDWKKKMFAEEMNAEAIKKIIMKGAGSCSTKPEVERYVKFSDDFLNELSNYTESVLNSLIEECEKAATLANTNQLNRKILINSLYGALGNIHFRYYDLRNATAITIFGQVGIQWIARKINEYLNKVCGTNGEDFIAAGDTDSVYVCVDKVIEKVGLDRFKEQNDLVEFMNQFGKKKMEPMIDVAYRELCDYMNNREHLMHMDREAISCPPLGSKGVGGFWKAKKRYALNVYDMEDKRFAEPHLKIMGMETQQSSTPKAVQEALEESIRRILQEGEESVQEYYKNFEKEYRQLDYKVIAEVKTANDIAKYDDKGWPGFKCPFHIRGVLTYRRAVSGLGVAPILDGNKVMVLPLREGNPFGDKCIAWPSGTELPKEIRSDVLSWIDYSTLFQKSFVKPLAGMCESAGMDYEEKASLDFLFG
>ID:QBQ78610.1 |[Escherichia phage vB_EcoM_KAW3E185]||_Escherichia_phage_vB_EcoM_KAW3E185.gbk|putative DNA polymer..|2712|MK373782(170187):30852-33563:-1 ^^ Escherichia phage vB_EcoM_KAW3E185, complete genome.|neighbours:ID:QBQ78609.1(-1),ID:QBQ78611.1(-1)|neighbour_genes:hypothetical protein,putative translation..|
MKEFYLTVEQIGDSIFERYIDSNGRERTREVEYKPSLFAHCPESQATKYFDIYGKPCTRKLFANMRDASQWIKRMEDIGLEALGMDDFKLAYLSDTYNYEIKYDHTKIRVANFDIEVTSPDGFPEPSQAKHPIDAITHYDSIDDRFYVFDLLNSPYGNVEEWSIEIAAKLQEQGGDEVPSEIIDKIIYMPFDNEKELLMEYLNFWQQKTPVILTGWNVESFDIPYVYNRIKNIFGESTAKRLSPHRKTRVKVIENMYGSREIITLFGISVLDYIDLYKKFSFTNQPSYSLDYISEFELNVGKLKYDGPISKLRESNHQRYISYNIIDVYRVLQIDAKRQFINLSLDMGYYAKIQIQSVFSPIKTWDAIIFNSLKEQNKVIPQGRSHPVQPYPGAFVKEPIPNRYKYVMSFDLTSLYPSIIRQVNISPETIAGTFKVAPLHDYINAIAERPSDVYSCSPNGMMYYKDRDGVVPTEITKVFNQRKEHKGYMLAAQRNGEIIKEALHNPNLSVDEPLDVDYRFDFTDEIKEKIKKLSAKSLNEMLFRAQRTEVAGMTAQINRKLLINSLYGALGNVWFRYYDLRNATAITTFGQMALQWIERKVNEYLNEVCGTEGEAFVLYGDTDSIYVSADKIIDKVGESKFRDTNHWVDFLDKFARERMEPAIDRGFREMCEYMNNKQHLMFMDREAIAGPPLGSKGIGGFWTGKKRYALNVWDMEGTRYAEPKLKIMGLETQKSSTPKAVQKALKECIRRMLQEGEESLQEYFKEFEKEFRQLNYISIASVSSANNIAKYDVGGFPGPKCPFHIRGILTYNRAIKGNIDAPQVVEGEKVYVLPLREGNPFGDKCIAWPSGTEITDLIKDDVLHWMDYTVLLEKTFIKPLEGFTSAAKLDYEKKASLFDMFDF
>ID:QBQ79101.1 |[Escherichia phage vB_EcoM_MM02]||_Escherichia_phage_vB_EcoM_MM02_.gbk|putative DNA polymer..|2712|MK373784(169201):30459-33170:-1 ^^ Escherichia phage vB_EcoM_MM02, complete genome.|neighbours:ID:QBQ79100.1(-1),ID:QBQ79102.1(-1)|neighbour_genes:hypothetical protein,putative translation..|
MKEFYLTVEQIGDSIFERYIDSNGRERTREVEYKPSLFAHCPESQATKYFDIYGKPCTRKLFANMRDASQWIKRMEDIGLEALGMDDFKLAYLSDTYNYEIKYDHTKIRVANFDIEVTSPDGFPEPSQAKHPIDAITHYDSIDDRFYVFDLLNSPYGNVEEWSIEIAAKLQEQGGDEVPSEIIDKIIYMPFDNEKELLMEYLNFWQQKTPVILTGWNVESFDIPYVYNRIKNIFGESTAKRLSPHRKTRVKVIENMYGSREIITLFGISVLDYIDLYKKFSFTNQPSYSLDYISEFELNVGKLKYDGPISKLRESNHQRYISYNIIDVYRVLQIDAKRQFINLSLDMGYYAKIQIQSVFSPIKTWDAIIFNSLKEQNKVIPQGRSHPVQPYPGAFVKEPIPNRYKYVMSFDLTSLYPSIIRQVNISPETIAGTFKVAPLHDYINAIAERPSDVYSCSPNGMMYYKDRDGVVPTEITKVFNQRKEHKGYMLAAQRNGEIIKEALHNPNLSVDEPLDVDYRFDFSDEIKEKIKKLSAKSLNEMLFRAQRTEVAGMTAQINRKLLINSLYGALGNVWFRYYDLRNATAITTFGQMALQWIERKVNEYLNEVCGTEGEAFVLYGDTDSIYVSADKIIDKVGESKFRDTNHWVDFLDKFARERMEPAIDKGFREMCEYMNNKQHLMFMDREAIAGPPLGSKGIGGFWTGKKRYALNVWDMEGTRYAEPKLKIMGLETQKSSTPKAVQKALKECIRRMLQEGEESLQEYFKEFEKEFRQLNYISIASVSSANNIAKYDVGGFPGPKCPFHIRGILTYNRAIKGNIDAPQVVEGEKVYVLPLREGNPFGDKCIAWPSGTEITDLIKDDVLHWMDYTVLLEKTFIKPLEGFTSAAKLDYEKKASLFDMFDF
>ID:QBQ79375.1 |[Escherichia phage vB_EcoM_OE5505]||_Escherichia_phage_vB_EcoM_OE5505_.gbk|putative DNA polymer..|2697|MK373785(168756):26636-29332:-1 ^^ Escherichia phage vB_EcoM_OE5505, complete genome.|neighbours:ID:QBQ79374.1(-1),ID:QBQ79376.1(-1)|neighbour_genes:hypothetical protein,hypothetical protein|
MKEFYISIETVGNNIVERYIDENGKERTREVEYLPTMFRHCKEESKYKDIYGKNCAPQKFPSMKDARDWMKRMEDIGLEALGMNDFKLAYISDTYGSEIVYDRKFVRVANCDIEVTGDKFPDPMKAEYEIDAITHYDSIDDRFYVFDLLNSMYGSVSKWDAKLAAKLDCEGGDEVPQEILDRVIYMPFDNERDMLMEYINLWEQKRPAIFTGWNIEGFDVPYIMNRVKMILGERSMKRFSPIGRVKSKLIQNMYGSKEIYSIDGVSILDYLDLYKKFAFTNLPSFSLESVAQNETKKGKLPYDGPINKLRETNHQRYISYNIIDVESVQAIDKIRGFIDLVLSMSYYAKMPFSGVMSPIKTWDAIIFNSLKGEHKVIPQQGSHVKQSFPGAFVFEPKPIARRYIMSFDLTSLYPSIIRQVNISPETIRGQFKVHPIHEYIAGTAPKPSEEYSCSPNGWMYDKHQEGIIPKEIAKVFFQRKDWKKKMFAEEMNAEAIKKIIMKGAGSCSTKPEVERYVKFTDDFLNELSNYTESVLNSLIEECEKAATLANTNQLNRKILINSLYGALGNIHFRYYDLRNATAITIFGQVGIQWIARKINEYLNKVCGTNGEDFIAAGDTDSVYVCVDKVIEKVGLDRFKEQNDLVEFMNQFGKKKMEPMIDVAYRELCDYMNNREHLMHMDREAISCPPLGSKGVGGFWKAKKRYALNVYDMEDKRFAEPHLKIMGMETQQSSTPKAVQEALEESIRRILQEGEESVQEYYKNFEKEYRQLDYKVIAEVKTANDIAKYDDKGWPGFKCPFHIRGVLTYRRAVSGLGVAPILDGNKVMVLPLREGNPFGDKCIAWPSGTELPKEIRSDVLSWIDYSTLFQKSFVKPLAGMCESAGMDYEEKASLDFLFG
>ID:YP_009056640.1 |[Escherichia phage vB_EcoM_PhAPEC2]||_Escherichia_phage_vB_EcoM_PhAPEC2_.gbk|DNA polymerase|2712|NC_024794(167318):30232-32943:-1 ^GeneID:20284204^ Escherichia phage vB_EcoM_PhAPEC2, complete genome.|neighbours:ID:YP_009056639.1(-1),ID:YP_009056641.1(-1)|neighbour_genes:hypothetical protein,translation represso..|
MKEFYLTVEQIGDSIFERYIDSNGRERTREVEYKPSLFAHCPESQATKYFDIYGKPCARKLFANMRDASQWIKRMEDIGLEALGMDDFKLAYLSDTYNYEIKYDHTKIRVANFDIEVTSPDGFPEPSQAKHPIDAITHYDSIDDRFYVFDLLNSPYGNVEEWSIEIAAKLQEQGGDEVPSEIIDKIVYMPFDNEKELLMEYLNFWQQKTPVILTGWNVESFDIPYVYNRIKNIFGESTAKRLSPHRKTRVKVIENMYGSREIITLFGISVLDYIDLYKKFSFTNQPSYSLDYISEFELNVGKLKYDGPISKLRESNHQRYISYNIIDVYRVLQIDAKRQFINLSLDMGYYAKIQIQSVFSPIKTWDAIIFNSLKEQNKVIPQGRSHPVQPYPGAFVKEPIPNRYKYVMSFDLTSLYPSIIRQVNISPETIAGTFKVAPLHDYINAIAERPSDVYSCSPNGMMYYKDRDGVVPTEITKVFNQRKEHKGYMLAAQRNGEIIKEALHNPNLSVDEPLDVDYRFDFSDEIKEKIKKLSAKSLNEMLFRAQRTEVAGMTAQINRKLLINSLYGALGNVWFRYYDLRNATAITTFGQMALQWIERKVNEYLNEVCGTEGEAFVLYGDTDSIYVSADKIIDKVGESKFRDTNHWVDFLDKFARERMEPAIDRGFREMCEYMNNKQHLMFMDREAIAGPPLGSKGIGGFWTGKKRYALNVWDMEGTRYAEPKLKIMGLETQKSSTPKAVQKALKECIRRMLQEGEESLQEYFKEFEKEFHQLNYISIASVSSANNIAKYDVGGFPGPKCPFHIRGILTYNRAIKGNIDAPQVVEGEKVYVLPLREGNPFGDKCIAWPSGTEITDLIKDDVLHWMDYTVLLEKTFIKPLEGFTSAAKLDYEKKASLFDMFDF
>ID:QBQ79656.1 |[Escherichia phage vB_EcoM_R5505]||_Escherichia_phage_vB_EcoM_R5505_.gbk|putative DNA polymer..|2697|MK373786(167317):25437-28133:-1 ^^ Escherichia phage vB_EcoM_R5505, complete genome.|neighbours:ID:QBQ79655.1(-1),ID:QBQ79657.1(-1)|neighbour_genes:hypothetical protein,hypothetical protein|
MKEFYISIETVGNNIVERYIDENGKERTREVEYLPTMFRHCKEESKYKDIYGKNCAPQKFPSMKDARDWMKRMEDIGLEALGMNDFKLAYISDTYGSEIVYDRKFVRVANCDIEVTGDKFPDPMKAEYEIDAITHYDSIDDRFYVFDLLNSMYGSVSKWDVKLAAKLDCEGGDEVPQEILDRVIYMPFDNERDMLMEYINLWEQKRPAIFTGWNIEGFDVPYIMNRVKMVLGERSMKRFSPIGRVKSKLIQNMYGSKEIYSIDGVSILDYLDLYKKFAFTNLPSFSLESVAQHETKKGKLPYDGPINKLRETNHQRYISYNIIDVESVQAIDKIRGFIDLVLSMSYYAKMPFSGVMSPIKTWDAIIFNSLKGEHKVIPQQGSHVKQSFPGAFVFEPKPIARRYIMSFDLTSLYPSIIRQVNISPETIRGQFKVHPIHEYIAGTAPKPSDEYSCSPNGWMYDKHQEGIIPKEIAKVFFQRKDWKKKMFAEEMNAEAIKKIIMKGAGSCSTKPEVERYVKFSDDFLNELSNYTESVLNSLIEECEKAATLANTNQLNRKILINSLYGALGNIHFRYYDLRNATAITIFGQVGIQWIARKINEYLNKVCGTNGEDFIAAGDTDSVYVCVDKVIEKVGLDRFKEQNDLVEFMNQFGKKKMEPMIDVAYRELCDYMNNREHLMHMDREAISCPPLGSKGVGGFWKAKKRYALNVYDMEDKRFAEPHLKIMGMETQQSSTPKAVQEALEESIRRILQEGEESVQEYYKNFEKEYRQLDYKVIAEVKTANDIAKYDDKGWPGFKCPFHIRGVLTYRRAVSGLGVAPILDGNKVMVLPLREGNPFGDKCIAWPSGTELPKEIRSDVLSWIDYSTLFQKSFVKPLAGMCESAGMDYEEKASLDFLFG
>ID:QBQ77076.1 |[Escherichia phage vB_EcoM_WFK]||_Escherichia_phage_vB_EcoM_WFK_.gbk|putative DNA polymer..|2712|MK373775(164590):30463-33174:-1 ^^ Escherichia phage vB_EcoM_WFK, complete genome.|neighbours:ID:QBQ77075.1(-1),ID:QBQ77077.1(-1)|neighbour_genes:hypothetical protein,putative translation..|
MKEFYLTVEQIGDSIFERYIDSNGRERTREVEYKPSLFAHCPESQATKYFDIYGKPCTRKLFANMRDASQWIKRMEDIGLEALGMDDFKLAYLSDTYNYEIKYDHTKIRVANFDIEVTSPDGFPEPSQAKHPIDAITHYDSIDDRFYVFDLLNSPYGNVEEWSIEIAAKLQEQGGDEVPSEIIDKIIYMPFDNEKELLMEYLNFWQQKTPVILTGWNVESFDIPYVYNRIKNIFGESTAKRLSPHRKTRVKVIENMYGSREIITLFGISVLDYIDLYKKFSFTNQPSYSLDYISEFELNVGKLKYDGPISKLRESNHQRYISYNIIDVYRVLQIDSKRQFINLSLDMGYYAKIQIQSVFSPIKTWDAIIFNSLKEQNKVIPQGRSHPVQPYPGAFVKEPIPNRYKYVMSFDLTSLYPSIIRQVNISPETIAGTFKVAPLHDYINAIAERPSDVYSCSPNGMMYYKDRDGVVPTEITKVFNQRKEHKGYMLAAQRNGEIIKEALHNPNLSVDEPLDVDYRFDFSDEIKEKIKKLSAKSLNEMLFRAQRTEVAGMTAQINRKLLINSLYGALGNVWFRYYDLRNATAITTFGQMALQWIERKVNEYLNEVCGTEGEAFVLYGDTDSIYVSADKIIDKVGESKFRDTNHWVDFLDKFARERMEPAIDRGFREMCEYMNNKQHLMFMDREAIAGPPLGSKGIGGFWTGKKRYALNVWDMEGTRYAEPKLKIMGLETQKSSTPKAVQKALKECIRRMLQEGEESLQEYFKEFEKEFRQLNYISIASVSSANNIAKYDVGGFPGPKCPFHIRGILTYNRAIKGNIDAPQVVEGEKVYVLPLREGNPFGDKCIAWPSGTEITDLIKDDVLHWMDYTVLLEKTFIKPLEGFTSAAKLDYEKKASLFDMFDF
>ID:QBQ76815.1 |[Escherichia phage vB_EcoM_WFL6982]||_Escherichia_phage_vB_EcoM_WFL6982_.gbk|putative DNA polymer..|2712|MK373774(164279):30463-33174:-1 ^^ Escherichia phage vB_EcoM_WFL6982, complete genome.|neighbours:ID:QBQ76814.1(-1),ID:QBQ76816.1(-1)|neighbour_genes:hypothetical protein,putative translation..|
MKEFYLTVEQIGDSIFERYIDSNGRERTREVEYKPSLFAHCPESQATKYFDIYGKPCTRKLFANMRDASQWIKRMEDIGLEALGMDDFKLAYLSDTYNYEIKYDHTKIRVANFDIEVTSPDGFPEPSQAKHPIDAITHYDSIDDRFYVFDLLNSPYGNVEEWSIEIAAKLQEQGGDEVPSEIIDKIIYMPFDNEKELLMEYLNFWQQKTPVILTGWNVESFDIPYVYNRIKNIFGESTAKRLSPHRKTRVKVIENMYGSREIITLFGISVLDYIDLYKKFSFTNQPSYSLDYISEFELNVGKLKYDGPISKLRESNHQRYISYNIIDVYRVLQIDSKRQFINLSLDMGYYAKIQIQSVFSPIKTWDAIIFNSLKEQNKVIPQGRSHPVQPYPGAFVKEPIPNRYKYVMSFDLTSLYPSIIRQVNISPETIAGTFKVAPLHDYINAIAERPSDVYSCSPNGMMYYKDRDGVVPTEITKVFNQRKEHKGYMLAAQRNGEIIKEALHNPNLSVDEPLDVDYRFDFSDEIKEKIKKLSAKSLNEMLFRAQRTEVAGMTAQINRKLLINSLYGALGNVWFRYYDLRNATAITTFGQMALQWIERKVNEYLNEVCGTEGEAFVLYGDTDSIYVSADKIIDKVGESKFRDTNHWVDFLDKFARERMEPAIDRGFREMCEYMNNKQHLMFMDREAIAGPPLGSKGIGGFWTGKKRYALNVWDMEGTRYAEPKLKIMGLETQKSSTPKAVQKALKECIRRMLQEGEESLQEYFKEFEKEFRQLNYISIASVSSANNIAKYDVGGFPGPKCPFHIRGILTYNRAIKGNIDAPQVVEGEKVYVLPLREGNPFGDKCIAWPSGTEITDLIKDDVLHWMDYTVLLEKTFIKPLEGFTSAAKLDYEKKASLFDMFDF
>ID:QBQ77557.1 |[Escherichia phage vB_EcoM_WFbE185]||_Escherichia_phage_vB_EcoM_WFbE185.gbk|putative DNA polymer..|2712|MK373778(170429):30503-33214:-1 ^^ Escherichia phage vB_EcoM_WFbE185, complete genome.|neighbours:ID:QBQ77556.1(-1),ID:QBQ77558.1(-1)|neighbour_genes:hypothetical protein,putative translation..|
MKEFYLTVEQIGDSIFERYIDSNGRERTREVEYKPSLFAHCPESQATKYFDIYGKPCTRKLFANMRDASQWIKRMEDIGLEALGMDDFKLAYLSDTYNYEIKYDHTKIRVANFDIEVTSPDGFPEPSQAKHPIDAITHYDSIDDRFYVFDLLNSPYGNVEEWSIEIAAKLQEQGGDEVPSEIIDKIIYMPFNNEKELLMEYLNFWQQKTPVILTGWNVESFDIPYVYNRIKNIFGESTAKRLSPHRKTRVKVIENMYGSREIITLFGISVLDYIDLYKKFSFTNQPSYSLDYISEFELNVGKLKYDGPISKLRESNHQRYISYNIIDVYRVLQIDAKRQFINLSLDMGYYAKIQIQSVFSPIKTWDAIIFNSLKEQNKVIPQGRSHPVQPYPGAFVKEPIPNRYKYVMSFDLTSLYPSIIRQVNISPETIAGTFKVAPLHDYINAIAERPSDVYSCSPNGMMYYKDRDGVVPTEITKVFNQRKEHKGYMLAAQRNGEIIKEALHNPNLSVDEPLDVDYRFDFSDEIKEKIKKLSAKSLNEMLFRAQRTEVAGMTAQINRKLLINSLYGALGNVWFRYYDLRNATAITTFGQMALQWIERKVNEYLNEVCGTEGEAFVLYGDTDSIYVSADKIIDKVGESKFRDTNHWVDFLDKFARERMEPAIDKGFREMCEYMNNKQHLMFMDREAIAGPPLGSKGIGGFWTGKKRYALNVWDMEGTRYAEPKLKIMGLETQKSSTPKAVQKALKECIRRMLQEGEESLQEYFKEFEKEFRQLNYISIASVSSANNIAKYDVGGYPGPKCPFHIRGILTYNRAIKGNIDAPQVVEGEKVYVLPLRDGNPFGDKCIAWPSGTEITDLIKDDVLHWMDYTVLLEKTFIKPLEGFTSAAKLDYEKKASLFDMFDF
>ID:YP_007004790.1 |[Escherichia phage wV7]||_Escherichia_phage_wV7_.gbk|DNA polymerase|2697|NC_019505(166452):25246-27942:-1 ^GeneID:14010584^ Escherichia phage wV7, complete genome.|neighbours:ID:YP_007004789.1(-1),ID:YP_007004791.1(-1)|neighbour_genes:hypothetical protein,hypothetical protein|
MKEFYISIETVGNNIVERYIDENGKERTREVEYLPTMFRHCKEESKYKDIYGKNCAPQKFPSMKDARDWMKRMEDIGLEALGMNDFKLAYISDTYGSEIVYDRKFVRVANCDIEVTGDKFPDPMKAEYEIDAITHYDSIDDRFYVFDLLNSMYGSVSKWDAKLAAKLDCEGGDEVPQEILDRVIYMPFDNERDMLMEYINLWEQKRPAIFTGWNIEGFDVPYIMNRVKMVLGERSMKRFSPIGRVKSKLIQNMYGSKEIYSIDGVSILDYLDLYKKFAFTNLPSFSLESVAQHETKKGKLPYDGPINKLRETNHQRYISYNIIDVESVQAIDKIRGFIDLVLSMSYYAKMPFSGVMSPIKTWDAIIFNSLKGEHKVIPQQGSHVKQSFPGAFVFEPKPIARRYIMSFDLTSLYPSIIRQVNISPETIRGQFKVHPIHEYIAGTAPKPSDEYSCSPNGWMYDKHQEGIIPKEIAKVFFQRKDWKKKMFAEEMNAEAIKKIIMKGAGSCSTKPEVERYVKFSDDFLNELSNYTESVLNSLIEECEKAATLANTNQLNRKILINSLYGALGNIHFRYYDLRNATAITIFGQVGIQWIARKINEYLNKVCGTNGEDFIAAGDTDSVYVCVDKVIEKVGLDRFKEQNDLVEFMNQFGKKKMEPMIDVAYRELCDYMNNREHLMHMDREAISCPPLGSKGVGGFWKAKKRYALNVYDMEDKRFAEPHLKIMGMETQQSSTPKAVQEALEESIRRILQEGEESVQEYYKNFEKEYRQLDYKVIAEVKTANDIAKYDDKGWPGFKCPFHIRGVLTYRRAVSGLGVAPILDGNKVMVLPLREGNPFGDKCIAWPSGTELPKEIRSDVLSWIDYSTLFQKSFVKPLAGMCESAGMDYEEKASLDFLFG
>ID:AXF53333.1 |[Escherichia virus KFS-EC]||_Escherichia_virus_KFS-EC_.gbk|DNA-directed DNA pol..|2679|MH560358(164715):125532-128210:-1 ^^ Escherichia virus KFS-EC, complete genome.|neighbours:ID:AXF53332.1(-1),ID:AXF53334.1(-1)|neighbour_genes:hypothetical protein,translation represso..|
MYFLSCERVGDKIYERYIDDAGQEQERYVEYTPTLFHHAAPGMVTNYKDIYGKPCIAKKFPSMNEANKWRKKMGEMGQEALGMDDFIISYLSDTYKGEIRYDRNKIRVSWVDIEVTAPEFPKPEEAKYPIDAITHYDSVHDRFFVFDLKGKNGESWEASKSILRPDIVERVVYNVYDTEDELLLEYIRFFEENRPVGFTGWNTETFDIPYIIKRISNKFGSRTATRLSPCGKIKSRISQDDFGNEREAFTIMGIESLDYIDLYKKFSFTTQPTYALDYVAEYETGIGKVDYDGPLKKLRDDNHQLYIDYNIGDVDRVLAIDKKRGFIDLVYSLCFYAKIKFNHVYNPMKVWDAIIFGSLKAEGKVVPENKIQPKQTYPGAFVKEPVPNAYRWMMSFDLTSLYPSIIRQVNISPETIAGSFDAAPMHEYINKTAPRPSDEYSCSPNGWMYRKDIHGIVPIEIKKVFDQRKQYKNMMLACDRNAELCKAILHDENHVYGGTISYSVEVRHDFDEAFKSMLSELSKDALEKLLEECKDESILCNTNQLSRKVLINSLYGALGNPKFRFYDLRNASAITLFGQLAIQWIERKINEYLNELCGTTDFAYVRYCDTDSVYVLVNNVVDKVGGEDRFDDTEKLVDFLDNFGKHRMEPIIDKGYRELCEYMNNYEHLMFMDREAIAGPPLKSAGIGGFWTGKKRYALNVWDMEGTRFAEPKLKIMGLETQRSSTPKACQKSLKECIRRMLQEGEESLQEYYGIFEQEFRKLDYLDVAAVSSANNLQKYSDSNGYPIKGCPYAVKSVLCYNRNARKFGLDPIREGEKVMIVPLKDRNPFGEICFGWLSGTRIPPEIESEVLKWLDWPLLFNKTFVKPLENITTAAKLQYEKVASLTDLFDI
>ID:QDK04177.1 |[Escherichia virus VEc20]||_Escherichia_virus_VEc20_.gbk|vec20_047|2697|MN022785(167532):25025-27721:-1 ^^ Escherichia virus VEc20, complete genome.|neighbours:ID:QDK04176.1(-1),ID:QDK04178.1(-1)|neighbour_genes:vec20_046,vec20_048|
MKEFYISIETVGNNIVERYIDENGKERTREVEYLPTMFRHCKEESKYKDIYGKNCAPQKFQSMKDARDWMKRMEDIGLEALGMNDFKLAYISDTYGSEIVYDRKFVRVANCDIEVTGDKFPDPMKAEYEIDAITHYDSIDDRFYVFDLLNSMYGSVSKWDAKLAAKLDCEGGDEVPQEILDRVIYMPFDNERDMLMEYINLWEQKRPAIFTGWNIEGFDVPYIMNRVKMVLGERSMKRFSPIGRVKSKLIQNMYGSKEIYSIDGVSILDYLDLYKKFAFTNLPSFSLESVAQHETKKGKLPYDGPINKLRETNHQRYISYNIIDVESVQAIDKIRGFIDLVLSMSYYAKMPFSGVMSPIKTWDAIIFNSLKGEHKVIPQQGSHVKQSFPGAFVFEPKPIARRYIMSFDLTSLYPSIIRQVNISPETIRGQFKVHPIHEYIAGTAPKPSDEYSCSPNGWMYDKHQEGIIPKEIAKVFFQRKDWKKKMFAEEMNAEAIKKIIMKGAGSCSTKPEVERYVKFSDDFLNELSNYTESVLNSLIEECEKAATLANTNQLNRKILINSLYGALGNIHFRYYDLRNATAITIFGQVGIQWIARKINEYLNKVCGTNGEDFIAAGDTDSVYVCVDKVIEKVGLDRFKEQNDLVEFMNQFGKKKMEPMIDVAYRELCDYMNNREHLMHMDREAISCPPLGSKGVGGFWKAKKRYALNVYDMEDKRFAEPHLKIMGMETQQSSTPKAVQEALEESIRRILQEGEESVQEYYKNFEKEYRQLDYKVIAEVKTANDIAKYDDKGWPGFKCPFHIRGVLTYRRAVSGLGVAPILDGNKVMVLPLREGNPFGDKCIAWPSGTELPKEIRSDVLSWIDYSTLFQKSFVKPLAGMCESAGMDYEEKASLDFLFG
>ID:VCU44617.1 |[Escherichia virus vB_Eco_mar005P1]|vB_Eco_mar005P1|_Escherichia_virus_vB_Eco_mar005P1_.gbk|43|2712|LR027390(167773):130663-133374:-1 ^^ Escherichia virus vB_Eco_mar005P1 genome assembly, chromosome: 1.|neighbours:ID:VCU44616.1(-1),ID:VCU44618.1(-1)|neighbour_genes:hypothetical protein,regA|
MKEFYLTVEQIGDSIFERYIDSNGRERTREVEYKPSLFAHCPESQATKYFDIYGKPCTRKLFANMRDASQWIKRMEDIGLEALGMDDFKLAYLSDTYNYEIKYDHTKIRVANFDIEVTSPDGFPEPSQAKHPIDAITHYDSIDDRFYVFDLLNSPYGNVEEWSIEIAAKLQEQGGDEVPSEIIDKIIYMPFDNEKELLMEYLNFWQQKTPVILTGWNVESFDIPYVYNRIKNIFGESTAKRLSPHRKTRVKVIENMYGSREIITLFGISVLDYIDLYKKFSFTNQPSYSLDYISEFELNVGKLKYDGPISKLRESNHQRYISYNIIDVYRVLQIDAKRQFINLSLDMGYYAKIQIQSVFSPIKTWDAIIFNSLKEQNKVIPQGRSHPVQPYPGAFVKEPIPNRYKYVMSFDLTSLYPSIIRQVNISPETIAGTFKVAPLHDYINAIAERPSDVYSCSPNGMMYYKDRDGVVPTEITKVFNQRKEHKGYMLAAQRNGEIIKEALHNPNLSVDEPLDVDYRFDFSDEIKEKIKKLSAKSLNEMLFRAQRTEVAGMTAQINRKLLINSLYGALGNVWFRYYDLRNATAITTFGQMALQWIERKVNEYLNEVCGTEGEAFVLYGDTDSIYVSADKIIDKVGESKFRDTNHWVDFLDKFARERMEPAIDRGFREMCEYMNNKQHLMFMDREAIAGPPLGSKGIGGFWTGKKRYALNVWDMEGTRYAEPKLKIMGLETQKSSTPKAVQKALKECIRRMLQEGEESLQEYFKEFEKEFRQLNYISIASVSSANNIAKYDVGGFPGPKCPFHIRGILTYNRAIKGNIDAPQVVEGEKVYVLPLREGNPFGDKCIAWPSGTEITDLIKDDVLHWMDYTVLLEKTFIKPLEGFTSAAKLDYEKKASLFDMFDF
>ID:VCU44260.1 |[Escherichia virus vB_Eco_mar005P1]|vB_Eco_mar006P2|_Escherichia_virus_vB_Eco_mar005P1_strain_vB_Eco_mar006P2_.gbk|43|2712|LR027387(167773):63912-66623:-1 ^^ Escherichia virus vB_Eco_mar005P1 strain vB_Eco_mar006P2 genome assembly, chromosome: 1.|neighbours:ID:VCU44259.1(-1),ID:VCU44261.1(-1)|neighbour_genes:hypothetical protein,regA|
MKEFYLTVEQIGDSIFERYIDSNGRERTREVEYKPSLFAHCPESQATKYFDIYGKPCTRKLFANMRDASQWIKRMEDIGLEALGMDDFKLAYLSDTYNYEIKYDHTKIRVANFDIEVTSPDGFPEPSQAKHPIDAITHYDSIDDRFYVFDLLNSPYGNVEEWSIEIAAKLQEQGGDEVPSEIIDKIIYMPFDNEKELLMEYLNFWQQKTPVILTGWNVESFDIPYVYNRIKNIFGESTAKRLSPHRKTRVKVIENMYGSREIITLFGISVLDYIDLYKKFSFTNQPSYSLDYISEFELNVGKLKYDGPISKLRESNHQRYISYNIIDVYRVLQIDAKRQFINLSLDMGYYAKIQIQSVFSPIKTWDAIIFNSLKEQNKVIPQGRSHPVQPYPGAFVKEPIPNRYKYVMSFDLTSLYPSIIRQVNISPETIAGTFKVAPLHDYINAIAERPSDVYSCSPNGMMYYKDRDGVVPTEITKVFNQRKEHKGYMLAAQRNGEIIKEALHNPNLSVDEPLDVDYRFDFSDEIKEKIKKLSAKSLNEMLFRAQRTEVAGMTAQINRKLLINSLYGALGNVWFRYYDLRNATAITTFGQMALQWIERKVNEYLNEVCGTEGEAFVLYGDTDSIYVSADKIIDKVGESKFRDTNHWVDFLDKFARERMEPAIDRGFREMCEYMNNKQHLMFMDREAIAGPPLGSKGIGGFWTGKKRYALNVWDMEGTRYAEPKLKIMGLETQKSSTPKAVQKALKECIRRMLQEGEESLQEYFKEFEKEFRQLNYISIASVSSANNIAKYDVGGFPGPKCPFHIRGILTYNRAIKGNIDAPQVVEGEKVYVLPLREGNPFGDKCIAWPSGTEITDLIKDDVLHWMDYTVLLEKTFIKPLEGFTSAAKLDYEKKASLFDMFDF
>ID:VCU43389.1 |[Escherichia virus vB_Eco_mar005P1]|vB_Eco_mar007P3|_Escherichia_virus_vB_Eco_mar005P1_strain_vB_Eco_mar007P3_.gbk|43|2712|LR027383(167651):153549-156260:-1 ^^ Escherichia virus vB_Eco_mar005P1 strain vB_Eco_mar007P3 genome assembly, chromosome: 1.|neighbours:ID:VCU43388.1(-1),ID:VCU43390.1(-1)|neighbour_genes:hypothetical protein,regA|
MKEFYLTVEQIGDSIFERYIDSNGRERTREVEYKPSLFAHCPESQATKYFDIYGKPCTRKLFANMRDASQWIKRMEDIGLEALGMDDFKLAYLSDTYNYEIKYDHTKIRVANFDIEVTSPDGFPEPSQAKHPIDAITHYDSIDDRFYVFDLLNSPYGNVEEWSIEIAAKLQEQGGDEVPSEIIDKIIYMPFDNEKELLMEYLNFWQQKTPVILTGWNVESFDIPYVYNRIKNIFGESTAKRLSPHRKTRVKVIENMYGSREIITLFGISVLDYIDLYKKFSFTNQPSYSLDYISEFELNVGKLKYDGPISKLRESNHQRYISYNIIDVYRVLQIDAKRQFINLSLDMGYYAKIQIQSVFSPIKTWDAIIFNSLKEQNKVIPQGRSHPVQPYPGAFVKEPIPNRYKYVMSFDLTSLYPSIIRQVNISPETIAGTFKVAPLHDYINAIAERPSDVYSCSPNGMMYYKDRDGVVPTEITKVFNQRKEHKGYMLAAQRNGEIIKEALHNPNLSVDEPLDVDYRFDFSDEIKEKIKKLSAKSLNEMLFRAQRTEVAGMTAQINRKLLINSLYGALGNVWFRYYDLRNATAITTFGQMALQWIERKVNEYLNEVCGTEGEAFVLYGDTDSIYVSADKIIDKVGESKFRDTNHWVDFLDKFARERMEPAIDRGFREMCEYMNNKQHLMFMDREAIAGPPLGSKGIGGFWTGKKRYALNVWDMEGTRYAEPKLKIMGLETQKSSTPKAVQKALKECIRRMLQEGEESLQEYFKEFEKEFRQLNYISIASVSSANNIAKYDVGGFPGPKCPFHIRGILTYNRAIKGNIDAPQVVEGEKVYVLPLREGNPFGDKCIAWPSGTEITDLIKDDVLHWMDYTVLLEKTFIKPLEGFTSAAKLDYEKKASLFDMFDF
>ID:VCU44104.1 |[Escherichia virus vB_Eco_mar005P1]|vB_Eco_mar008P4|_Escherichia_virus_vB_Eco_mar005P1_strain_vB_Eco_mar008P4_.gbk|43|2712|LR027386(167773):136330-139041:-1 ^^ Escherichia virus vB_Eco_mar005P1 strain vB_Eco_mar008P4 genome assembly, chromosome: 1.|neighbours:ID:VCU44103.1(-1),ID:VCU44105.1(-1)|neighbour_genes:hypothetical protein,regA|
MKEFYLTVEQIGDSIFERYIDSNGRERTREVEYKPSLFAHCPESQATKYFDIYGKPCTRKLFANMRDASQWIKRMEDIGLEALGMDDFKLAYLSDTYNYEIKYDHTKIRVANFDIEVTSPDGFPEPSQAKHPIDAITHYDSIDDRFYVFDLLNSPYGNVEEWSIEIAAKLQEQGGDEVPSEIIDKIIYMPFDNEKELLMEYLNFWQQKTPVILTGWNVESFDIPYVYNRIKNIFGESTAKRLSPHRKTRVKVIENMYGSREIITLFGISVLDYIDLYKKFSFTNQPSYSLDYISEFELNVGKLKYDGPISKLRESNHQRYISYNIIDVYRVLQIDAKRQFINLSLDMGYYAKIQIQSVFSPIKTWDAIIFNSLKEQNKVIPQGRSHPVQPYPGAFVKEPIPNRYKYVMSFDLTSLYPSIIRQVNISPETIAGTFKVAPLHDYINAIAERPSDVYSCSPNGMMYYKDRDGVVPTEITKVFNQRKEHKGYMLAAQRNGEIIKEALHNPNLSVDEPLDVDYRFDFSDEIKEKIKKLSAKSLNEMLFRAQRTEVAGMTAQINRKLLINSLYGALGNVWFRYYDLRNATAITTFGQMALQWIERKVNEYLNEVCGTEGEAFVLYGDTDSIYVSADKIIDKVGESKFRDTNHWVDFLDKFARERMEPAIDRGFREMCEYMNNKQHLMFMDREAIAGPPLGSKGIGGFWTGKKRYALNVWDMEGTRYAEPKLKIMGLETQKSSTPKAVQKALKECIRRMLQEGEESLQEYFKEFEKEFRQLNYISIASVSSANNIAKYDVGGFPGPKCPFHIRGILTYNRAIKGNIDAPQVVEGEKVYVLPLREGNPFGDKCIAWPSGTEITDLIKDDVLHWMDYTVLLEKTFIKPLEGFTSAAKLDYEKKASLFDMFDF
>ID:VCU44951.1 |[Escherichia virus vB_Eco_mar005P1]|vB_Eco_mar009P5|_Escherichia_virus_vB_Eco_mar005P1_strain_vB_Eco_mar009P5_.gbk|43|2712|LR027391(167658):158312-161023:1 ^^ Escherichia virus vB_Eco_mar005P1 strain vB_Eco_mar009P5 genome assembly, chromosome: 1.|neighbours:ID:VCU44950.1(1),ID:VCU44952.1(1)|neighbour_genes:regA,hypothetical protein|
MKEFYLTVEQIGDSIFERYIDSNGRERTREVEYKPSLFAHCPESQATKYFDIYGKPCTRKLFANMRDASQWIKRMEDIGLEALGMDDFKLAYLSDTYNYEIKYDHTKIRVANFDIEVTSPDGFPEPSQAKHPIDAITHYDSIDDRFYVFDLLNSPYGNVEEWSIEIAAKLQEQGGDEVPSEIIDKIIYMPFDNEKELLMEYLNFWQQKTPVILTGWNVESFDIPYVYNRIKNIFGESTAKRLSPHRKTRVKVIENMYGSREIITLFGISVLDYIDLYKKFSFTNQPSYSLDYISEFELNVGKLKYDGPISKLRESNHQRYISYNIIDVYRVLQIDAKRQFINLSLDMGYYAKIQIQSVFSPIKTWDAIIFNSLKEQNKVIPQGRSHPVQPYPGAFVKEPIPNRYKYVMSFDLTSLYPSIIRQVNISPETIAGTFKVAPLHDYINAIAERPSDVYSCSPNGMMYYKDRDGVVPTEITKVFNQRKEHKGYMLAAQRNGEIIKEALHNPNLSVDEPLDVDYRFDFSDEIKEKIKKLSAKSLNEMLFRAQRTEVAGMTAQINRKLLINSLYGALGNVWFRYYDLRNATAITTFGQMALQWIERKVNEYLNEVCGTEGEAFVLYGDTDSIYVSADKIIDKVGESKFRDTNHWVDFLDKFARERMEPAIDRGFREMCEYMNNKQHLMFMDREAIAGPPLGSKGIGGFWTGKKRYALNVWDMEGTRYAEPKLKIMGLETQKSSTPKAVQKALKECIRRMLQEGEESLQEYFKEFEKEFRQLNYISIASVSSANNIAKYDVGGFPGPKCPFHIRGILTYNRAIKGNIDAPQVVEGEKVYVLPLREGNPFGDKCIAWPSGTEITDLIKDDVLHWMDYTVLLEKTFIKPLEGFTSAAKLDYEKKASLFDMFDF
>ID:AUV57383.1 |[Klebsiella phage KP1]||_Klebsiella_phage_KP1_.gbk|DNA polymerase|2709|MG751100(167989):11742-14450:-1 ^^ Klebsiella phage KP1, complete genome.|neighbours:ID:AUV57382.1(-1),ID:AUV57384.1(-1)|neighbour_genes:hypothetical protein,hypothetical protein|
MKEFYISVESLGNDIVERYIDSTGEERMRRVPYSPVMFSHCMEETKYKDIYGKYCKKNTFPTMKDARDWMRRMEDMGMEAMGMDDFKLAYISDTYGSEIVYNKKFIRIANCDIEVTASQFPDPMKAEYEIDAITHYDSVDDKFYVFDLLHSLYGSVSEWDKKLAARLDSEGGDEVPQHILDRVVYMPFNSEKEMMLEYINLWEQKCPAIFTGWNIEGFDIPYIMNRVKQILGERTMKRFSPLNKVSSKIITNMYGDKEIYSIMGVTILDYMDLYKKFSFTNQPTYKLDFIAYYETKKGKLAYDGPINKLRETNHQRYISYNIIDVESVQAIDAVRGFIDLAISMSYYAKMPYQGVMSPIKTWDAIIFNSLKEQDKVIPQSRSHVKQSYPGAYVKEPVPAAYRYIMSFDLTSLYPSIIRQVNISPETIVGQFKLHPLGEYINKTAPRPSDEYSCSPNGWMYRKDVDGVIPVEIAKVFYQRKEWKNKMMGAKRNQELIKKVLNDKKFGTIDKFAEVNVYEDFSDDMKAELLTYTEECLDKLMFECKHAEILGNTNQLNRKILINSLYGALGNIYFRYYDLRNASAITLFGQMAIQWIERKVNEYLNKVCGTEGHSFVVAGDTDSIYVCVDKVIEKVGLERFKETNDLVEFLNQFGKKKMEPWIDQSYREMCEYMNNKEHLMFMDREAISCPPLGSNGIGGFWKAKKRYALNVYDMEGTRYAEPHLKIMGMETQQSSTPTAVQNALEESIRRMLQEGEESLQQYYKQFESEYRELDYKVIAEVKTANNIGKYDDGAGYPDKGTPYHVKGALAYNRATAGFEGITPIMEGEKVMVIPLREGNPYGEKCMAWPSGTELPQEIRQEVLVWLDHSVLFQKSFVKPLTGMSEAAGLDYEEKSSLLDMFDF
>ID:APD20420.1 |[Klebsiella phage KPV15]|KPV15|_Klebsiella_phage_KPV15_.gbk|DNA polymerase|2709|KY000080(167034):31759-34467:-1 ^^ Klebsiella phage KPV15, complete genome.|neighbours:ID:APD20419.1(-1),ID:APD20421.1(-1)|neighbour_genes:hypothetical protein,hypothetical protein|
MKEFYISVESLGNDIVERYIDSTGEERMRRVPYSPVMFSHCMEETKYKDIYGKYCKKNTFPTMKDARDWMRRMEDMGMEAMGMDDFKLAYISDTYGSEIVYNKKFIRIANCDIEVTASQFPDPMKAEYEIDAITHYDSVDDKFYVFDLLHSLYGSVSEWDKKLAARLDSEGGDEVPQHILDRVVYMPFNSEKEMMLEYINLWEQKCPAIFTGWNIEGFDIPYIMNRVKQILGERAMKRFSPLNKVSSKIITNMYGDKEIYSIMGVTILDYMDLYKKFSFTNQPTYKLDFIAYYETKKGKLAYDGPINKLRETNHQRYISYNIIDVESVQAIDAVRGFIDLAISMSYYAKMPYQGVMSPIKTWDAIIFNSLKEQDKVIPQSRSHVKQSYPGAYVKEPVPAAYRYIMSFDLTSLYPSIIRQVNISPETIVGQFKLHPLGEYINKTAPRPSDEYSCSPNGWMYRKDVDGVIPVEIAKVFYQRKEWKNKMMGAKRNQELIKKVLNDKKFGTIDKFAEVNVYEDFSDDMKAELLTYTEECLDKLMFECKHAEILGNTNQLNRKILINSLYGALGNIYFRYYDLRNASAITLFGQMAIQWIERKVNEYLNKVCGTEGHSFVVAGDTDSIYVCVDKVIEKVGLERFKETNDLVEFLNQFGKKKMEPWIDQSYREMCEYMNNKEHLMFMDREAISCPPLGSNGIGGFWKAKKRYALNVYDMEGTRYAEPHLKIMGMETQQSSTPTAVQNALEESIRRMLQEGEESLQQYYKQFESEYRELDYKVIAEVKTANNIGKYDDGAGYPDKGTPYHVKGALAYNRATAGFEGITPIMEGEKVMVIPLREGNPYGEKCMAWPSGTELPQEIRQEVLVWLDHSVLFQKSFVKPLTGMSEAAGLDYEEKSSLLDMFDF
>ID:QDB71699.1 |[Klebsiella phage Marfa]||_Klebsiella_phage_Marfa_.gbk|DNA polymerase|2709|MN044033(168532):26385-29093:-1 ^^ Klebsiella phage Marfa, complete genome.|neighbours:ID:QDB71698.1(-1),ID:QDB71700.1(-1)|neighbour_genes:hypothetical protein,translation represso..|
MKEFFLTIEQLGNTIHERYIDSNGVEQTRQIDYKPTLFYHSDTESKYKDIYGMNCKKKRFPDMKEARNWIRRMEDIGQDAMGMDDFKLAYLSDRYPGEIHFNPALVRQCNYDIEVTAPEFPKPNEAKYPIDALTHYDSIADKFYVFDLLNSPYGKVSKWDPVLAGKPEAEGGDEIPQDILDRVVYLPFDNEQELLLEYLNLWEQQTPVILTGWNVESFDNPYVYNRLKNVFGEKTAKRLSPLRKVNSKIIADTFGDEREIITPLGISVLDYLDLYKKFSFTNQPSYRLDYVAEYELGVGKLEYDGPINKLRETNHQRYISYNIIDVARVQQIDKKRQFLNLALDMAYYAKMPMQSVFSPIKTWDAIIFNSLKNDNKVIPQKKHHIPQSYPGAYVKEPTPNSYKYVISADLTSLYPSIIRQVNISPETLHGQFAVRPLHEYIAGTAPKPSEEYSCSPNGWMYRKDIDGVVPVEIKKVFDQRKLHKGFMLAAQRNAELIKEALHNPKGSSDKSEPTLDYRFDMEESIKAQLHDLNEAILLSMLDKATRTEVAGMTAQICRKLLINSLYGALGNVHFRYYDLRNATAITLFGQLALQWIERRVNEFYNETLKTDNHKYVIYGDTDSIYMCVDPLIEKIGEDKFRDTNHLVDFLDKFAKEKLEPAIGRAFQDMCDYMNNKEQLMFMDREAIACPPLGSKGLGGFWTGKKRYALNVYDMEGTRYADPKMKIMGLETQKSSTPKACQKALKECIRRMLQEGESSLQDYYKEFEQEFRKQHYMTIAGVSSANNIAQYDDNGYPGYKCPFHIRGILAYNRATKNIPDAEAIVEGSKVMVLPLRDQNPFGDKCIAWPSGTQINPAIREDVLKYLDYSTLFQKTFVKPLSGFTTAARINYEHVATLDDILGW
>ID:YP_009194282.1 |[Klebsiella phage Matisse]||_Klebsiella_phage_Matisse_.gbk|DNA polymerase|2700|NC_028750(176081):22250-24949:-1 ^GeneID:26613220^ Klebsiella phage Matisse, complete genome.|neighbours:ID:YP_009194281.1(-1),ID:YP_009194283.1(-1)|neighbour_genes:recombination protei..,hypothetical protein|
MNEFYLSVEQMGDTIYERFVDSNGTEQVRKTKYAPVMYQHAMNGVETPYKDIYGKPCLKKQFDSIKEAKNWMQRMRDVGMEALGMDDYRLAYISDMYRNEIEYNREHIRIASIDIEVTAPEFPDPREAKYPIDAITHYDSIEDKFYVYDLVDGGLAEWCAENVDRKDISEEDLNKIVYRSFQTEKSLLSAYIKDWKERTPVIVTGWNSDKFDIAYIITRYLNIFGQNVVRHFSPFGKVTARTTTDAYGNEQLGYDIFGVAQMDGMALYKKFSFTPQPSYRLDAIAEYETGKNKVEYEGSLSELRQRDHQLYITYNIVDVIRVLDIDGKRNFIELVLSVAYYAKINFPGVMSPLKTWDAIIYNSLREDKVVIPENRRHTKTPYPGAFVKDPVPGPYKYMVSFDLTSLYPSIIRQVNISPETIMGSFAVRALEEYINKTAPRPSDEFSCSPNGWMFRRDIKGVIPVEIKKVFDQRKMWKKRMMAGERNLELIKHELEHLTDAHNQMFDPDFDFYTDFSDESKAVLKTLTKQMLKAVKRVCEKKIAQANTAQLNRKISINSLYGALGNEHFRYFDLRNASAITMFGQLAIQWIERKVNEYLNDLCGTTDHAYVRYCDTDSIYVCMDNVIAKVGGEAKFKDNNHWVDFLDRFAKERMEPMIDKGYRELCEYMNNVEHLMFMDREIISGPPLGSEGLGSFWTAKKRYAANVWDSEGTRYEKPKLKIMGMETQRSSTPTSVKVFLKEAIRRILQEGELSLHEHYKKFEEEYKELDYREIAGVSSANNISKYRDGAGYPIKGTPNHIKGVLFFNRFTAGIDGVTPIMEGEKVMVLPLRDKNPWQADCIAWQSGNKLPSEIESDILAWVDYPGMFEKHVISPLTNITEVCKIDYEKRASLNDLFGDW
>ID:AWY06936.1 |[Klebsiella phage Mineola]||_Klebsiella_phage_Mineola_.gbk|DNA polymerase|2709|MH333064(166130):22190-24898:-1 ^^ Klebsiella phage Mineola, complete genome.|neighbours:ID:AWY06935.1(-1),ID:AWY06937.1(-1)|neighbour_genes:hypothetical protein,translation represso..|
MKEFYISVESLGNDIVERYIDSTGEERMRRVPYSPVMFSHCMEETKYKDIYGKYCKKNTFPTMKDARDWMRRMEDMGMEAMGMDDFKLAYISDTYGSEIVYNKKFIRIANCDIEVTASQFPDPMKAEYEIDAITHYDSVDDKFYVFDLLHSLYGSVSEWDKKLAARLDSEGGDEVPQHILDRVVYMPFNSEKEMMLEYINLWEQKCPAIFTGWNIEGFDIPYIMNRVKQILGERAMKRFSPLNKVSSKIITNMYGDKEIYSIMGVTILDYMDLYKKFSFTNQPTYKLDFIAYYETKKGKLAYDGPINKLRETNHQRYISYNIIDVESVQAIDAVRGFIDLAISMSYYAKMPYQGVMSPIKTWDAIIFNSLKEQDKVIPQSRSHVKQSYPGAYVKEPVPAAYRYIMSFDLTSLYPSIIRQVNISPETIVGQFKLHPLGEYINKTAPRPSDEYSCSPNGWMYRKDVDGVIPVEIAKVFYQRKEWKNKMMGAKRNQELIKKVLNDKKFGTIDKFAEVNVYEDFSDDMKAELLTYTEECLDKLMFECKHAEILGNTNQLNRKILINSLYGALGNIYFRYYDLRNASAITLFGQMAIQWIERKVNEYLNKVCGTEGHSFVVAGDTDSIYVCVDKVIEKVGLERFKETNDLVEFLNQFGKKKMEPWIDQSYREMCEYMNNKEHLMFMDREAISCPPLGSNGIGGFWKAKKRYALNVYDMEGTRYAEPHLKIMGMETQQSSTPTAVQNALEESIRRMLQEGEESLQQYYKQFESEYRELDYKVIAEVKTANNIGKYDDGAGYPDKGTPYHVKGALAYNRATAGFEGITPIMEGEKVMVIPLREGNPYGEKCMAWPSGTELPQEIRQEVLVWLDHSVLFQKSFVKPLTGMSEAAGLDYEEKSSLLDMFDF
>ID:YP_009607234.1 |[Klebsiella phage Miro]||_Klebsiella_phage_Miro_.gbk|DNA polymerase|2700|NC_041981(176055):22238-24937:-1 ^GeneID:40083242^ Klebsiella phage Miro, complete genome.|neighbours:ID:YP_009607233.1(-1),ID:YP_009607235.1(-1)|neighbour_genes:DNA recombination an..,hypothetical protein|
MNEFYLSVEQMGDTIYERFVDSNGTEQVRKTKYAPVMYQHAMNGVETPYKDIYGKPCLKKQFDSIKEAKSWMQRMRDVGMEALGMDDYRLAYISDMYRNEIEYNREHIRIASIDIEVTAPEFPDPREAKYPIDAITHYDSIEDKFYVYDLVEGGLAEWCAENVDRKDISEEDLNKIVYRSFQTEKSLLSAYIKDWKERTPVIVTGWNSDKFDIAYIITRYLNIFGQNVVRHFSPFGKVTARTTTDAYGNEQLGYDIFGVAQMDGMALYKKFSFTPQPSYRLDAIAEYETGKNKVEYEGSLSELRQRDHQLYITYNIVDVIRVLDIDGKRNFIELVLSVAYYAKINFPGVMSPLKTWDAIIYNSLRKDKVVIPENRRHTKTPYPGAFVKDPVPGPYKYMVSFDLTSLYPSIIRQVNISPETIMGSFAVRALEEYINKTAPRPSDEFSCSPNGWMFRRDIKGVIPVEIKKVFDQRKMWKKRMMAGERNLELIKHELEHLTDAHNQMVDPDFDFYTDFSDESKAVLKTLTKQMLKAVKRVCEKKIAQANTAQLNRKISINSLYGALGNEHFRYFDLRNASAITMFGQLAIQWIERKVNEYLNDLCGTTDHAYVRYCDTDSIYVCMDNVIAKVGGEAKFKDNNHWVDFLDRFAKERMEPMIDKGYRELCEYMNNVEHLMFMDREIISGPPLGSEGLGSFWTAKKRYAANVWDSEGTRYEKPKLKIMGMETQRSSTPTSVKVFLKEAIRRILQEGELSLHEHYKKFEEEYKALDYREIAGVSSANNISKYRDGAGYPIKGTPNHIKGVLFFNRFTAGIDGVTPIMEGEKVMVLPLRDKNPWQADCIAWQSGNKLPSEIESDILAWVDYPGMFEKHVISPLTNITEVCKIDYEKRASLNDLFGDW
>ID:YP_009289503.1 |[Klebsiella phage PKO111]||_Klebsiella_phage_PKO111_.gbk|DNA polymerase|2709|NC_031095(168758):80842-83550:1 ^GeneID:29080614^ Klebsiella phage PKO111, complete genome.|neighbours:ID:YP_009289502.1(1),ID:YP_009289504.1(1)|neighbour_genes:translational repres..,hypothetical protein|
MKEFYISVESLGNDIVERYIDSTGEERMRRVPYSPVMFSHCMEETKYKDIYGKYCKKNTFPTMKDARDWMRRMEDMGMEAMGMDDFKLAYISDTYGSEIVYNKKFIRIANCDIEVTASQFPDPMKAEYEIDAITHYDSVDDKFYVFDLLHSLYGSVSEWDKKLAARLDSEGGDEVPQHILDRVVYMPFNSEKEMMLEYINLWEQKCPAIFTGWNIEGFDIPYIMNRVKHILGERTMKRFSPLNKVSSKIITNMYGDKEIYSIMGVTILDYMDLYKKFSFTNQPTYKLDFIAYYETKKGKLAYDGPINKLRETNHQRYISYNIIDVESVQAIDAVRGFIDLAISMSYYAKMPYQGVMSPIKTWDAIIFNSLKEQDKVIPQSRSHVKQSYPGAYVKEPVPAAYRYIMSFDLTSLYPSIIRQVNISPETIVGQFKLHPLGEYINKTAPRPSDEYSCSPNGWMYRKDVDGVIPVEIAKVFYQRKEWKNKMMGAKRNQELIKKVLNDKKFGTVDRFSEVNVYEDFSDDMKAELLTYTEECLDKLMFECKHAEILGNTNQLNRKILINSLYGALGNIYFRYYDLRNASAITLFGQMAIQWIERKVNEYLNKVCGTEGHSFVVAGDTDSIYVCVDKVIEKVGLERFKETNDLVEFLNQFGKKKMEPWIDQSYREMCEYMNNKEHLMFMDREAISCPPLGSNGIGGFWKAKKRYALNVYDMEGTRYAEPHLKIMGMETQQSSTPTAVQNALEESIRRMLQEGEESLQQYYKQFESEYRELDYKVIAEVKTANNIGKYDDGAGYPDKGTPYHVKGALAYNRATAGFEGITPIMEGEKVMVIPLREGNPYGEKCMAWPSGTELPQEIRQEVLVWLDHSVLFQKSFVKPLTGMSEAAGLDYEEKSSLLDMFDF
>ID:YP_009288721.1 |[Klebsiella phage vB_KpnM_KpV477]||_Klebsiella_phage_vB_KpnM_KpV477_.gbk|putative DNA polymer..|2709|NC_031087(168272):24624-27332:-1 ^GeneID:29067007^ Klebsiella phage vB_KpnM_KpV477, complete genome.|neighbours:ID:YP_009288720.1(-1),ID:YP_009288722.2(-1)|neighbour_genes:hypothetical protein,putative transcripti..|
MKEFYISVETLGNDIVERYIDSTGEERMRRVPYSPVMFSHCMEETKYKDIYGKYCKKNTFPTMKDARDWMRRMEDMGMEAMGMDDFKLAYISDTYGSEIVYNKKFIRIANCDIEVTASQFPDPMKAEYEIDAITHYDSVDDKFYVFDLLHSLYGSVSEWDKKLAARLDSEGGDEVPQHILDRVVYMPFNSEKEMMLEYINLWEQKCPAIFTGWNIEGFDIPYIMNRVKQILGERTMKRFSPLNKVSSKIITNMYGDKEIYSIMGVTILDYMDLYKKFSFTNQPTYKLDFIAYYETKKGKLAYDGPINKLRETNHQRYISYNIIDVESVQAIDAVRGFIDLAISMSYYAKMPYQGVMSPIKTWDAIIFNSLKEQDKVIPQSRSHVKQSYPGAYVKEPVPAAYRYIMSFDLTSLYPSIIRQVNISPETIVGQFKLHPLGEYINKTAPRPSDEYSCSPNGWMYRKDVDGVIPVEIAKVFYQRKEWKNKMMGAKRNQELIKKVLNDKKFGTIDKFTEVNVYEDFSDDMKAELLTYTEECLDKLMFECKHAEILGNTNQLNRKILINSLYGALGNIYFRYYDLRNASAITLFGQMAIQWIERKVNEYLNKVCGTEGHSFVVAGDTDSIYVCVDKVIEKVGLERFKETNDLVEFLNQFGKKKMEPWIDQSYREMCEYMNNKEHLMFMDREAISCPPLGSNGIGGFWKAKKRYALNVYDMEGTRYAEPHLKIMGMETQQSSTPTAVQNALEESIRRMLQEGEESLQQYYKQFESEYRELDYKVIAEVKTANNIGKYDDGAGYPDKGTPYHVKGALAYNRATAGFEGITPIMEGEKVMVIPLREGNPYGEKCMAWPSGTELPQEIRQEVLVWLDHSVLFQKSFVKPLTGMSEAAGLDYEEKSSLLDMFDF
>ID:AUO78715.1 |[Klebsiella phage vB_Kpn_F48]||_Klebsiella_phage_vB_Kpn_F48.gbk|DNA polymerase|2706|MG746602(170764):36942-39647:1 ^^ Klebsiella phage vB_Kpn_F48, complete genome.|neighbours:ID:AUO78714.1(1),ID:AUO78716.1(1)|neighbour_genes:endoribonuclease tra..,hypothetical protein|
MKEFFLTIEQLGNTLHERYIDSNGIEQKRQIDYKPTLFYHSDVESKYKDIYGMSCKKKHFLDMKEARNWIRRMEDIGQDAMGMDDFKLAYLSDRYPGEIHFDPSLVRQCNYDIEVTAPEFPKPNEAKYPIDALTHYDSIADKFYVFDLLNSPYGKVSKWDPVLAGKSEAEGGDEIPQDILDRVVYLPFDNEQELLLEYLNLWEQQTPVILTGWNVEGFDNPYVYNRLKNVFGEKTAKRLSPLRKVNSKIIADNFGDEREIITPMGISVLDYLDLYKKFSFTNQPSYRLDYVAEYELGVGKLEYDGPINKLRETNHQRYISYNIIDVARVQQIDKKRQFLNLSLDMAYYAKMQMQSVFSPIKTWDAIIFNSLKNDNKVIPQKKHHIPQSYPGAFVKEPTPNSYKYVVSADLTSLYPSIIRQVNISPETLHSQFAVRPLHEYIAGTAPKPSEEYSCSPNGWMYRKDIDGVVPVEIKKVFDQRKLHKGFMLAAQRNAELIKEALHNPKSSDKPEPTLDYRFDMEESIKSQLHDLNEAILLSMLDKATRTEIAGMTAQICRKLLINSLYGALGNVHFRYYDLRNATAITLFGQLALQWIERRVNEFYNETLKTDNHKYVIYGDTDSIYMCVDPLIEKIGEDKFRDTNHLVDFLDKFAKEKLEPAIGRAFQDMCDYMNNKEQLMFMDREAIACPPLGSKGLGGFWTGKKRYALNVYDMEGTRYADPKMKIMGLETQKSSTPKACQKALKECIRRMLQEGESSLQDYYKEFEQEFRKQHYMTIAGVSSANNIAQYDDNGYPGYKCPFHIRGILAYNRATKNIPDAEAIVEGSKVMVLPLRDQNPFGDKCIAWPSGTQIDPSIREDVLKYLDYSTLFQKTFVKPLSGFTSAARINYEHVATLDDILGW
>ID:ANM46398.1 |[Morganella phage vB_MmoM_MP1]||_Morganella_phage_vB_MmoM_MP1_.gbk|DNA polymerase|2718|KX078569(163201):21719-24436:-1 ^^ Morganella phage vB_MmoM_MP1, complete genome.|neighbours:ID:ANM46519.1(-1),ID:ANM46544.1(-1)|neighbour_genes:hypothetical protein,translational repres..|
MKEFYLNVEQFGNTIFERYIDENGIEKTRTVNYQPSLFCHAKPGMETRYKDIYGKFCTKRDFENMREAKDWIKRMGDIGQPAMGMDDFKLAYLSDMYGSEIVYNRKLIRVANCDIEVTGETFPEPSHAIYEIDAITHYDSVDDKYYVFDLLNSAYGRVSKWCPNLAAKPESEGGDEVKQEILDKVVYMSFETEIEMLLEYVRLWQEKPPVIFTGWNIDGFDVPYLINRITNVLGERVVKKMSPCNKINAKTVSTIYGEQTIYSILGVSMLDYLELYKKFSFTNQPTYNLDYVAEYETGEGKLKYDGPINKLRETNHNRYISYNIVDVHSVQQIDKKRQFIELSLSIGYYSKMQIQSVFSPIKTWDAIIFNSLKDKKLVIPQQKSHIRQSFPGAYVKEPVPNFYKWILSFDLTSLYPSIIRQINISPETIVGSFPVSPLCNYIDKTAPRPSDEYSCSPNGWMFRKDIEGIIPAEVKKVFEQRKEHKKYMLAGQRNLELLKGLMHNAKDSGVEIDVNTFDMKKDFTQADTELLKQASKTDIKLLEELCEMSIVASNTAQINRKLLINSCYGALGNIWFRYYDLRNASAITMFGQLAIQWIERKINEYLNDTLKTENKAYVVAGDTDSVYVCVDELVSRIEHKFNGDTQKLVDFLSKFAEEKMEPAIDKAYQELKEYMNNREHLMFMDREAISGPPLGSKGVGGFWTAKKRYALNVWDMEGTRYDEPKLKIMGLETQKSSTPKSCQIALKESIRRILQEGEASLQEYFKEFEAEFRKQDYKKIAGVSSANNLLKYADAAGYPEKGCPYHIKGVLAYNRATKNIPGVTPIQEGSKIMMVPLKDQNPFDEKCFAWPSGTEIVAELREQVLHHLDYKELFNKTFVKPLSVYSDAAKLDYEKKASLEDFFDI
>ID:YP_009211473.1 |[Pectobacterium bacteriophage PM2]||_Pectobacterium_bacteriophage_PM2.gbk|DNA polymerase|2706|NC_028940(170286):28449-31154:-1 ^GeneID:26637945^ Pectobacterium bacteriophage PM2, complete genome.|neighbours:ID:YP_009211472.1(-1),ID:YP_009211474.1(-1)|neighbour_genes:hypothetical protein,hypothetical protein|
MQEFYLTVEQSGDTLFERYIDENGKEKTREITYAPCMFMHTNEPTKYKDIYGKYCVKKSFETMREASSWMKRMDDMGLEALGMDDYKLSYLSDTYSKDISYDQKLIRVANFDIEVTSPDGFPEPVEARHPIDAITHYDSIDDRFYVFDLLSSINGDVERWSLKIARKLQDQGGDELPEEIADKIVYLSFNDEQEMMLEYLRLWEEKTPVILTGWNVEAFDVPYVYNRLKNIFNERTAKRLSPHRRVRIKEVENMYGSKQIIHLYGISTLDYIDLYKKFSFTNQASYSLDYVSEYELGVGKLPYDGPISKLRETNHQRYISYNIIDVYRVIQIDMKRQFINLSLSMGYYAKMQIQSVFSPIKTWDAIIFNSLKRENKVIPQQQSHPVLPYPGAFVKEPIPNSYKYVMSFDLTSLYPSIIRQVNISPETLVGQFKLHPLSEYIAGTAPRPSDEYSCSPNGYMYDKSYQGVIPTEITKVFNQRKEHKNYMMAAQRNVELIKEAMTNTSSSLNQEPSVDFIHDFDDEFKSGLHSYNETVLKTMLYKCQMAEVAGMTAQINRKLLINSLYGALGNVWFRYYDLRNATAITIFGQMALQWIERKVNEYLNSVVGTTNEKFVLYGDTDSIYVSADKILEKVGLDKFKDTNHYVDFLDKFAKERMEPAIDAAFREMCEYMNNREHLMFMDREAISGPPLGSDGIGGFWTGKKRYALNVWDMEGTRFVEPKLKIMGLETQKSSTPKACQKALKECIRRMLQEGEASLQSYFKEFNKEFNTLNYISIAGVSSANNIMKYNDNGFPGHKCPYHIKGALAYMRATKGDPTIPQIVDGEKVYVLPLRNGNPFGESCMSWPSGIELPLQIKDQVLSWMDYNALFQKTFIKPLSGFTDAAKVDYEKKASLFDMFEM
>ID:QBP35662.1 |[Phage NC-G]||_Phage_NC-G.gbk|DNA polymerase|2712|MK310184(170164):140481-143192:-1 ^^ Phage NC-G, complete genome.|neighbours:ID:QBP35661.1(-1),ID:QBP35663.1(-1)|neighbour_genes:immunity protein,endoribonuclease tra..|
MQEFYLTVEQIGDNILERYIDKNGNERSREVPYKPTMFMHANPEQAVKYIDIYGKGCVKKEFDSMRDASQWMKRMDDMGLEALGMDDYKLAYLSDTYRKEIKYDSSKIRIANFDIEVTSPDGFPEPAQAKHPIDAITHYDSIDDKFYVFDLLVSPYGTVEEWSIKIAEKLQDEGGDEVPQEIIDKIVYLPFNSEEEMMLEYLNFWQQKTPVILTGWNVESFDVPYVYNRLKNLFGENTAKRLSPHRKTRVKVIENMYGAREIITLFGISVLDYIDLYKKFSFTNQPSYSLDYVSEYELKVGKLKYDGPISKLRETNHQRYISYNIIDVYRVVQIDMKRQFILLSLDMGYYAKMQIQSVFSPIKTWDAIIFNSLKEQGKVIPQAKSHAVQPYPGAFVKEPIPNAYKYVMSFDLTSLYPSIIRQVNISPETIAGTFANAPIHEYIAGTAPRPSDTYSCSPNGMMYYKDRDGVIPTEITKVFLQRKEHKGYMLAAQRNGELIKEALENPNPSDDSPLDVDYRFDFSDEVKAQIKKLSEASLKEMLFKAERTEVAGMTAQINRKLLINSLYGALGNVWFRYYDLRNATAITLFGQMALQWIERKVNEYLNSVCKTENQKFVLYGDTDSIYVKADAIINKVGEDKFRDTNHWVDFLDKFARERMEPAIDAGFREMCEYMNNKQHLMFMDREAIAGPPLGSKGLGGFWTGKKRYALNVWDMEGTRYAEPHLKIMGLETQKSSTPKAVQKALKECIRRMLQEGEASLQEYFKQFNKEFNELDYVSIAAVSSANNIEKYNEGGFPGSKCPYHIKGCLAYMRASAGDLTMPRIVDGEKVYVLPLKEGNPFGEACMAWPSGIELPIQIRDQVLRWMDYNVLFQKTFIKPLTGFTESAKIDYEKKATLFDMFDF
>ID:AUM58585.1 |[Proteus phage phiP4-3]||_Proteus_phage_phiP4-3_.gbk|DNA polymerase|2712|MG696114(167849):136222-138933:1 ^^ Proteus phage phiP4-3, complete genome.|neighbours:ID:AUM58584.1(1),ID:AUM58586.1(1)|neighbour_genes:hypothetical protein,hypothetical protein|
MKPFYLNVEQIGNNIFERYIDSDGKERRRTVQYEPSLFWHTVEGTETKYKDIYGKYCTRKKFKSIQDARDWSKRMKDVGQEVMGMDDFKLAYISDNYAYDVMYNRKYIRIANCDIEVTGTDFPKPELALYEIDAITHYDSIDDKFYVFDLLNSAFGSVSKWDSKLAALPENQGGDELSQEIIDKVVYLPFETEEELLLEYVRLWEEKPPVIFTGWNVEGFDIPYIINRITNVLGERVAKRMSPCRKIRSKVIQNIYGDKQIFDIMGVSILDYLDLYKKFSFTNQPAYNLDFIAEYETGKGKLKYDGAINKLRMLNHNRYISYNIEDVNRVQAIDKKRQFIELALSLGYYSKMQIQSVFSPIKTWDAIIFNSLKDKKKVIPELKQHIRQSYPGAYVKEPIPNAYRWVLSFDLTSLYPSIIRQGNISPETLVGSFPVSPMSDYINKTAPRPSDVYSCSPNGWMYDKTYKGVIPEEVEKVFLQRKEHKGYMLAAKRNAELVKAAIHKDQFGNLTLPEVDGRFDFNEDFKALLNTASKESLEKLLEYCEWVIVTSNTAQINRKLLINSCYGALGNIYFRYYDLRNASAITLFGQLAIQWIERKINEYLNATLGTENHSYVIAGDTDSVYVCVDNLVDKIEHKFNNDTQKLVDFLSEFASKKMEPAIDTAYRELKEYMNNREHLMFMDREAIAGPPLGTKGLGGFWTAKKRYALNVWDMEGTRYETPELKIMGLETQKSSTPKSCQVALKECIRRMLQEGEESLQEYYKEFEKQFRENDYSSIASVSSANNLMKYSDAEGFPTKGCPYHVKGVLAYNRATKHVDGAPPIFEGEKVKVLPLKEGNPFNEKCISWPSGSDLPQEIEEFVKRNLDYQELFNKTFVKPLTSFTSAAKIDYEKKSSLADLFDF
>ID:YP_009195462.1 |[Proteus phage vB_PmiM_Pm5461]||_Proteus_phage_vB_PmiM_Pm5461_.gbk|DNA polymerase|2712|NC_028762(161989):28325-31036:-1 ^^ Proteus phage vB_PmiM_Pm5461, complete genome.|neighbours:ID:YP_009195461.1(-1),ID:YP_009195463.1(-1)|neighbour_genes:hypothetical protein,hypothetical protein|
MKPFYLNVEQIGNNIFERYIDSDGKERQRTVQYEPSLFWHSVEGTETKYKDIYGKYCTRKKFSSIQDARDWSKRMKDVGQEVMGMDDFKLAYISDNYAYDVMYNRKYIRIANCDIEVTGTDFPKPELALYEIDAITHYDSIDDKFYVFDLLNSAFGSVSKWDAKLAALPENQGGDELSQEIIDKVVYLPFETEEELLLEYVRLWEEKPPVIFTGWNVEGFDIPYIVNRITNVLGERVAKRMSPCRKIRSKVIQNIYGDKQIFDIMGVSVLDYLDLYKKFSFTNQPTYNLDFIAEFETGKGKLKYKGALNKLRMANHNRYISYNIEDVNCVQEIDKKRQFIELALSLGYYSKMQIQSVFSPIKTWDAIIFNSLKVKKKVIPELKQHLRQGYPGAYVKEPVPNAYRWVLSFDLTSLYPSIIRQANISPETIVGSFPVAPMADYINKTAPRPSDVYSCSPNGWMYDKSYQGVIPEEVEKVFLQRKEHKGYMLAAKRNAELVKAALHKGSYGTNDLPEVDGRFDFNEDFKALLNTASKESLEKLLEYCEWVIVTSNTAQINRKLLINSCYGALGNIYFRYYDLRNASAITLFGQLAIQWIERKINEYLNTTLGTENYSYVIAGDTDSVYVCLDNLVDKVEHKFNNDTQKLVDFLSKFASEKMEPAIDTAYRELKEYMNNREHLMFMDREAIAGPPLGTKGLGGFWTAKKRYALNVWDMEGTRYETPELKIMGLETQKSSTPKSCQVALKECIRRMLQEGEESLQEYYKEFEKQFRENDYSSIASVSSANNLMKYSDAEGFPTKGCPYHVKGVLAYNRSTKNLDGAPPIFEGEKVKVLPLKEGNPFGEKCISWPSGSDLPQEIEELVKRNLDYQELFNKTFVKPLSSFTNAAKIDYEKKSSLADLFDF
>ID:ASD52034.1 |[Pseudomonas phage PspYZU05]||_Pseudomonas_phage_PspYZU05_.gbk|hypothetical protein|2703|KY971610(166442):52449-55151:-1 ^^ Pseudomonas phage PspYZU05, complete genome.|neighbours:ID:ASD52033.1(-1),ID:ASD52035.1(-1)|neighbour_genes:hypothetical protein,hypothetical protein|
MKFYLTVDQKGSSIIERYIEDGVERIKETEYEPSLFIHSNVPTEYKDIYGKYVTKRKFSSMREASDYSKRNQDVGVETLGMDDYKLAYLSDEYRAFIDYDESMIRICNVDIETTSPIGFPDPKAALHPIDAITHYDSIDDKFYVFDLLHSPYGNVTEWSIDKARLPESEGGDEVPESILERVVYMPFYDEQELLLEYLNLLNEKPPVVFTGWNIEGFDIPYIYQRIENVLGRSTALRMSPIGSVRTKLVTTQYGEERLQIILGGISVLDYMELYKKFSFTNQPSYSLDYIAEAELGVGKLEYEGPISKLRVNNHQRYISYNIIDVERVRQIDDKRNFITLSLSIAYYSKMQIQSVFSPIKTWDAIIFNSLREDNLVIPENKSHVVQSYPGAYVKEPVPAAYKYVISCDLTSLYPSIIRQVNISPDTLVGSFAVHPILDYVNKVAPRPSDIYSCSPSGYMYDKTKVGVIPAEVTKVFNQRKDWKKKMLASKRNTECIKRAMQENTNTDYGMNKVLDFNVDFNEETLELLNLLSISELQQLEKAAKKNTVKCDTNQINRKLLINSLYGGLGNVWFRYYDLRNATSITLFGQCAIQWIERKINEYLNGVVGTTNHKYVIYGDTDSVYICIDPLVNKVGEHKFRDTNHLVDFLDKFAAEKLEPAIDTAYREMCEYFNNKEHLMFMDREAIAGPPLGSKGLGGLWTGKKRYALNVWDMEGTRFASPELKIMGLETQKSSTPKACQVALKECIRRMLQEGEASLQEHFKSFEKEFRELEYKSISAVSSANNIAKYDVDGFPGYKCPYHIRGILTYHRAINGTYAPRIADGDKVMVLPLRDQNPFNDLCIAWPSGSDIDPSIRQNVLDWIDYSKLFEKTFVKPLAALTEACKIDYEKRGSLLDIFDF
>ID:YP_009615524.1 |[Salmonella phage Melville]||_Salmonella_phage_Melville_.gbk|DNA polymerase|2694|NC_042044(159323):21999-24692:-1 ^GeneID:40091988^ Salmonella phage Melville, complete genome.|neighbours:ID:YP_009615523.1(-1),ID:YP_009615525.1(-1)|neighbour_genes:putative conserved l..,MobD-like homing end..|
MKFYVSVETVGNDIVERYIEDGVEKTRRIEYSPTLFRHVDKPSKFKDIYGKDCEPINFSTMKDARDWFKRMEDVGLEAMGMDDFKLAYISDTYGSEIVYDRKFIRVANCDIEVTGDKFPDPMKAEYEIDAITHYDSIDDKFYVFDLLHSLYGSVSKWDKKLAARCEAEGGDEVPQDILDRVVYLPFETEAELLMEYIRLWEQKRPAIFTGWNIEGFDIPYIMNRVKQVLGERSMKRFSPINRVKSKIITNMYGDKEVFSIDGVTILDYMDLYKKYSFTNQPSYTLDYVAKYETKKGKLPYDGPINKLRETNHQRYISYNIMDVESVQGIDQVRGFIDLAISMSYYAKMPFGGVMSPIKTWDAIIFNSLKEDKRVVPQGRSHVKQSFPGAYVFEPKACARNYIMSFDLTSLYPSIIRQVNISPETIAGQFKLHPIHEYINGTAPRPSDTYSCSPNGWMYHKDREGIIPVEIAKVFFQRKDWKKKQQAENRNIEVINAVIASKSGGTGGKIQVERYKDFSDEVKNELHRLSVSALKAMLHDCELASILANTNQLNRKILINSLYGALGNIYFRYFDLRNATAITLFGQVGIQWIARKINEYLNRVCGTTNEDFIAAGDTDSVYVSVDKVIEKVGLERFKNTNDLVEFMNQFGKKKMEPMIDKAYRELCEYMNNKEHLMHMDREAISCPPLGSKGIGGFWKAKKRYALNVYDMEDTRYTEPHLKIMGMETQQSSTPKAVQAALEESIRRMLQEGEKSVQEYYKQFEKEYRGLDYKIIAEVKTCNDIAKYDDNGWPGFKCPFHIRGALTYNRATAGFSATPILEGNKVMIVPLREGNPFGDKCIAWPSGTELPQEIRSEVLAWMDYTTLFQKSFVKPLTGMCEAAGMDYEEKASLEDMFDF
>ID:YP_007501081.1 |[Salmonella phage vB_SenM-S16]||_Salmonella_phage_S16_.gbk|DNA polymerase|2694|NC_020416(160221):23125-25818:-1 ^GeneID:14675282^ Salmonella phage S16, complete genome.|neighbours:ID:YP_007501080.1(-1),ID:YP_007501082.1(-1)|neighbour_genes:hypothetical protein,translational repres..|
MKFYVSVETVGNDIVERYIEDGVEKTRRVEYSPTLFRHVDKPSKFKDIYGKDCEPINFPTMKDARDWFKRMEDVGLEAMGMDDFKLAYISDTYGSEIVYDRKFIRVANCDIEVTGDKFPDPMKAEYEIDAITHYDSIDDKFYVFDLLHSLYGSVSKWDKKLAARCEADGGDEVPQDILDRVVYLPFETEAELLMEYIRLWEQKRPAIFTGWNIEGFDIPYIMNRVKQVLGERSMKRFSPINRVKSKIITNMYGDKEVFSIDGVTILDYMDLYKKYSFTNQPSYTLDYVAKYETKKGKLPYDGPINKLRETNHQRYISYNIMDVESVQGIDQVRGFIDLAISMSYYAKMPFGGVMSPIKTWDAIIFNSLKEDKRVVPQGRSHVKQSFPGAYVFEPKACARNYIMSFDLTSLYPSIIRQVNISPETIAGQFKLHPIHEYINGTAPRPSDTYSCSPNGWMYHKDREGIIPVEIAKVFFQRKDWKKKQQAENRNIEVINAVIASKSGGTGGKIQVERYKDFSDEVKNELYRLSVSALKAMLHDCELASILANTNQLNRKILINSLYGALGNIYFRYFDLRNATAITLFGQVGIQWIARKINEYLNRVCGTTNEDFIAAGDTDSVYVSVDKVIEKVGLERFKNTNDLVEFMNQFGKKKMEPMIDKAYRELCEYMNNKEHLMHMDREAISCPPLGSKGIGGFWKAKKRYALNVYDMEDTRYTEPHLKIMGMETQQSSTPKAVQAALEESIRRMLQEGEKSVQEYYKQFEKEYRGLDYKIIAEVKTCNDIAKYDDNGWPGFKCPFHIRGALTYNRATAGFSATPILEGNKVMIVPLREGNPFGDKCIAWPSGTELPQEIRSEVLAWMDYTTLFQKSFVKPLTGMCEAAGMDYEEKASLEDMFDF
>ID:YP_009148033.1 |[Salmonella phage STML-198]|STML-198|_Salmonella_phage_STML-198_.gbk|DNA polymerase|2694|NC_027344(158099):64426-67119:-1 ^GeneID:24629845^ Salmonella phage STML-198, complete genome.|neighbours:ID:YP_009148032.1(-1),ID:YP_009148034.1(-1)|neighbour_genes:hypothetical protein,hypothetical protein|
MKFYVSVESVGNDIVERYIEDGVEKTRRIEYSPTLFRHVDKPSKFKDIYGKDCEPINFPTMKDARDWFKRMEDVGLEAMGMDDFKLAYISDTYGSEIVYDRKFIRVANCDIEVTGDKFPDPMKAEYEIDAITHYDSIDDKFYVFDLLHSLYGSVSKWDKKLAARCEAEGGDEVPQDILDRVVYLPFETEAELLMEYIRLWEQKRPAIFTGWNIEGFDIPYIMNRVKQVLGERSMKRFSPINRVKSKIITNMYGDKEVFSIDGVTILDYMDLYKKYSFTNQPSYTLDYVAKYETKKGKLPYDGPINKLRETNHQRYISYNIMDVESVQGIDQVRGFIDLAISMSYYAKMPFGGVMSPIKTWDAIIFNSLKEDKRVVPQGRSHVKQSFPGAYVFEPKACARNYIMSFDLTSLYPSIIRQVNISPETIAGQFKLHPIHEYINGTAPRPSDTYSCSPNGWMYHKDREGIIPVEIAKVFFQRKDWKKKQQAENRNIEVINAVIASKSGGTGGKIQVERYKDFSDEVKNELHRLSVSALKAMLHDCELASILANTNQLNRKILINSLYGALGNIYFRYFDLRNATAITLFGQVGIQWIARKINEYLNRVCGTTNEDFIAAGDTDSVYVSVDKVIEKVGLERFKNTNDLVEFMNQFGKKKMEPMIDKAYRELCEYMNNKEHLMHMDREAISCPPLGSKGIGGFWKAKKRYALNVYDMEDTRYTEPHLKIMGMETQQSSTPKAVQAALEESIRRMLQEGEKSVQEYYKQFEKEYRGLDYKIIAEVKTCNDIAKYDDNGWPGFKCPFHIRGALTYNRATAGFSATPILEGNKVMIVPLREGNPFGDKCIAWPSGTELPQEIRSEVLAWMDYTTLFQKSFVKPLTGMCEAAGMDYEEKASLEDMFDF
>ID:YP_009126248.1 |[Salmonella phage STP4-a]||_Salmonella_phage_STP4-a_.gbk|DNA polymerase|2694|NC_026607(159914):22703-25396:-1 ^GeneID:23681058^ Salmonella phage STP4-a, complete genome.|neighbours:ID:YP_009126247.2(-1),ID:YP_009126249.1(-1)|neighbour_genes:hypothetical protein,translational repres..|
MKFYVSVETVGNDIVERYIEDGVEKTRRVEYSPTLFRHVDKPSKFKDIYGKDCEPINFPTMKDARDWFKRMEDVGLEAMGMDDFKLAYISDTYGSEIVYDRKFIRVANCDIEVTGDKFPDPMKAEYEIDAITHYDSIDDKFYVFDLLHSLYGSVSKWDKKLAARCEAERGDEVPQDILDRVVYLPFETEAELLMEYIRLWEQKRPVIFTGWNIEGFDIPYIMNRVKQVLGERSMKRFSPINRVKSKIITNMYGDKEVFSIDGVTILDYMDLYKKYSFTNQPSYTLDYVAKYETKKGKLPYDGPINKLRETNHQRYISYNIMDVESVQGIDQVRGFIDLAISMSYYAKMPFGGVMSPIKTWDAIIFNSLKEDKRVVPQGRSHVKQSFPGAYVFEPKACARNYIMSFDLTSLYPSIIRQVNISPETIAGQFKLHPIHEYINGTAPRPSDTYSCSPNGWMYHKDREGIIPVEIAKVFFQRKDWKKKQQAEKRNIEVINAVMASKSGGTGGKIQVERYKDFSDEVKNELYGLSVSALKAMKHDCELASILANTNQLNRKILINSLYGALGNIYFRYFDLRNATAITLFGQVGIQWIARKINEYLNRVCGTTNEDFIAAGDTDSVYVSVDKVIEKVGLERFKNTNDLVEFMNQFGKKKMEPMIDKAYRELCEYMNNKEHLMHMDREAISCPPLGSKGIGGFWKAKKRYALNVYDMEDTRYTEPHLKIMGMETQQSSTPKAVQAALEESIRRMLQEGEKSVQEYYKQFEKEYRGLDYKIIAEVKTCNDIAKYDDNGWPGFKCPFHIRGALTYNRATAGFSATPILEGNKVMIVPLREGNPFGDKCIAWPSGTELPQEIRSEVLAWMDYTTLFQKSFVKPLTGMCEAAGMDYEEKASLEDMFDF
>ID:YP_009286406.1 |[Salmonella phage vB_SnwM_CGG4-1]||_Salmonella_phage_vB_SnwM_CGG4-1_.gbk|DNA polymerase|2694|NC_031065(159878):22609-25302:-1 ^^ Salmonella phage vB_SnwM_CGG4-1, complete genome.|neighbours:ID:YP_009286405.1(-1),ID:YP_009286407.1(-1)|neighbour_genes:hypothetical protein,translational repres..|
MKFYVSVESVGNDIVERYIEDGVEKTHRVEYSPTLFRHVDKPSKFKDIYGKDCEPINFPTMKDARDWFKRMEDVGLEAMGMDDFKLAYISDTYGSEIVYDRKFIRVANCDIEVTGDKFPDPMKAEYEIDAITHYDSIDDKFYVFDLLHSLYGSVSKWDKKLAARCEAEGGDEVPQDILDRVVYLPFETEAELLMEYIRLWEQKRPAIFTGWNIEGFDIPYIMNRVKQVLGERSMKRFSPINRVKSKIITNMYGDKEVFSIDGVTILDYMDLYKKYSFTNQPSYTLGYVAKYETKKGKLPYDGPINKLRETNHQRYISYNIMDVESVQGIDQVRGFIDLAISMSYYAKMPFGGVMSPIKTWDAIIFNSLKEDKRVVPQGRSHVKQSFPGAYVFEPKACARNYIMSFDLTSLYPSIIRQVNISPETIAGQFKLHPIHEYINGTAPRPSDTYSCSPNGWMYHKDREGIIPVEIAKVFFQRKDWKKKQQAEKRNIEVINAVIASKSGGSGGKIQVERYKDFSDEVKNELYGLSVSALKAMKHDCELASILANTNQLNRKILINSLYGALGNIYFRYFDLRNATAITLFGQVGIQWIARKINEYLNRVCGTTNEDFIAAGDTDSVYVSVDKVIEKVGLERFKNTNDLVEFMNQFGKKKMEPMIDKAYRELCEYMNNKEHLMHMDREAISCPPLGSKGIGGFWKAKKRYALNVYDMEDTRYTEPHLKIMGMETQQSSTPKAVQAALEESIRRMLQEGEKSVQEYYKQFEKEYRGLDYKIIAEVKTCNDIAKYDDNGWPGFKCPFHIRGALTYNRATAGFSATPILEGNKVMIVPLREGNPFGDKCIAWPSGTELPQEIRSEVLAWMDYTTLFQKSFVKPLTGMCEAAGMDYEEKASLEDMFDF
>ID:YP_009030098.1 |[Serratia phage PS2]||_Serratia_phage_PS2_.gbk|putative split hinge..|1599|NC_024121(167266):27709-29307:-1 ^GeneID:19484939^ Serratia phage PS2, complete genome.|neighbours:ID:YP_009030097.1(-1),ID:YP_009030099.1(-1)|neighbour_genes:hypothetical protein,putative split hinge..|
MKEQKRVIPEGKQHVKQQYPGAFVKEPKPGAYRWIISADLTSLYPSIIRQVGISPETIVGSFPLAPMEDYINKTAPRPSDVYSCSPNGWMYDKSIDGVIPVEITKVFLQRKGQKKIMLTCDRNAELVKEAMHDIKGNLDEIQVDVNVDFNEEVKSKLHDLSKKALESLLDKCERGSMAADTGQQNRKILINSLYGALGNIHFRYYDLRNASAITLFGQLALQWIERKVNEYMNKVCGTENETFVMYGDTDSIYIHMDKLVERVGGEGKFRDTTQIVDFFDKFAKEKLEPAIDAGFRELCEYMNNKEHLMFMDREVIAGPPLNSEGIGGFWTAKKRYALNVWDNEGTRYADPKLKIMGLETQRSSTPQAVRKALKECIRRMLQEGESSLQEYYKQFEREFPQLPYIDIASVSSANNIMKYSDSMGYPIKGCPKHVKGALAYNRFVKNYEGIDQIREGEKVMMLPLMERNPLMEASISWPSGLKMPKELEEALLPTVDFHTLFQKTFRSPLDSITEFMPIDYEKKASLLDLFDI
>ID:YP_009030099.1 |[Serratia phage PS2]||_Serratia_phage_PS2_.gbk|putative split hinge..|927|NC_024121(167266):29492-30418:-1 ^GeneID:19485152^ Serratia phage PS2, complete genome.|neighbours:ID:YP_009030098.1(-1),ID:YP_009030100.1(-1)|neighbour_genes:putative split hinge..,regA|
MEYFLSVEQLGDTIHERYIDENGKERTREIRYQPTLFHHVMPGQVTPYKDIYGKHCQSKNFASIKEAKEWKRTMNDTGLEVLGMDDFKLAYISDTYGANIVYDRRKIRVANMDIEVTAPEFPNPLEAKYEIDAITHYDSIDDKFYVFDLIHSGQGTVEEWCIRTAAKSEAEGGDEVPEDLLNRVIYMPFDSEKELLLNYVQLWHEKPPAIFTGWNVEGFDIPYIIRRIEMVCGKSVVNRMSPLGKINSKIITNLYGEKIVYDILGVSILDYMQLYEKFSFTNLASMRLDYVAEHELGVGKVGIHWPDW
>ID:APC45019.1 |[Shigella phage SH7]||_Shigella_phage_SH7_.gbk|DNA polymerase|2697|KX828711(164870):24228-26924:-1 ^^ Shigella phage SH7, complete genome.|neighbours:ID:APC45096.1(-1),ID:APC45112.1(-1)|neighbour_genes:membrane protein,translational repres..|
MKEFYISIETVGNNIVERYIDENGKERTREVEYLPTMFRHCKEESKYKDIYGKNCAPQKFPSMKDARDWMKRMEDIGLEALGMNDFKLAYISDTYGSEIVYDRKFVRVANCDIEVTGDKFPDPMKAEYEIDAITHYDSIDDRFYVFDLLNSMYGSVSKWDAKLAAKLDCEGGDEVPQEILDRVIYMPFDNERDMLMEYINLWEQKRPAIFTGWNIEGFDVPYIMNRVKMILGERSMKRFSPIGRVKSKLIQNMYGSKEIYSIDGVSILDYLDLYKKFAFTNLPSFSLESVAQHETKKGKLPYDGPINKLRETNHQRYISYNIIDVESVQAIDKIRGFIDLVLSMSYYAKMPFSGVMSPIKTWDAIIFNSLKGEHKVIPQQGSHVKQSFPGAFVFEPKPIARRYIMSFDLTSLYPSIIRQVNISPETIRGQFKVHPIHEYIAGTAPKPSDEYSCSPNGWMYDKHQEGIIPKEIAKVFFQRKDWKKKMFAEEMNAEAIKKIIMKGAGSCSTKPEVERYVKFSDDFLNELSNYTESVLNSLIEECEKAATLANTNQLNRKILINSLYGALGNIHFRYYDLRNATAITIFGQVGIQWIARKINEYLNKVCGTNDEDFIAAGDTDSVYVCVDKVIEKVGLDRFKEQNDLVEFMNQFGKKKMEPMIDVAYRELCDYMNNREHLMHMDREAISCPPLGSKGVGGFWKAKKRYALNVYDMEDKRFAEPHLKIMGMETQQSSTPKAVQEALEESIRRILQEGEESVQEYYKNFEKEYRQLDYKVIAEVKTANDIAKYDDKGWPGFKCPFHIRGVLTYRRAVSGLGVAPILDGNKVMVLPLREGNPFGDKCIAWPSGTELPKEIRSDVLSWIDYSTLFQKSFVKPLAGMCESAGMDYEEKASLDFLFG
>ID:YP_009288416.1 |[Shigella phage SHBML-50-1]||_Shigella_phage_SHBML-50-1_.gbk|DNA polymerase|2697|NC_031085(166634):26653-29349:-1 ^GeneID:29060506^ Shigella phage SHBML-50-1, complete genome.|neighbours:ID:YP_009288415.1(-1),ID:YP_009288417.1(-1)|neighbour_genes:hypothetical protein,hypothetical protein|
MKEFYISIETVGNNIVERYIDENGKERTREVEYLPTMFRHCKEESKYKDIYGKNCAPQKFPSMKDARDWMKRMEDIGLEALGMNDFKLAYISDTYGSEIVYDRKFVRVANCDIEVTGDKFPDPMKAEYEIDAITHYDSIDDRFYVFDLLNSMYGSVSKWDAKLAAKLDCEGGDEVPQEILDRVIYMPFDNERDMLMEYINLWEQKRPAIFTGWNIEGFDVPYIMNRVKMVLGERSMKRFSPIGRVKSKLIQNMYGSKEIYSIDGVSILDYLDLYKKFAFTNLPSFSLESVAQHETKKGKLPYDGPINKLRETNHQRYISYNIIDVESVQAIDKIRGFIDLVLSMSYYAKMPFSGVMSPIKTWDAIIFNSLKGEHKVIPQQGSHVKQSFPGAFVFEPKPIARRYIMSFDLTSLYPSIIRQVNISPETIRGQFKVHPIHEYIAGTAPKPSDEYSCSPNGWMYDKHQEGIIPKEIAKVFFQRKDWKKKMFAEEMNAEAIKKIIMKGAGSCSTKPEVERYVKFSDDFLNELSNYTESVLNSLIEECEKAATLANTNQLNRKILINSLYGALGNIHFRYYDLRNATAITIFGQVGIQWIARKINEYLNKVCGTNGEDFIAAGDTDSVYVCVDKVIEKVGLDRFKEQNDLVEFMNQFGKKKMEPMIDVAYRELCDYMNNREHLMHMDREAISCPPLGSKGVGGFWKAKKRYALNVYDMEDKRFAEPHLKIMGMETQQSSTPKAVQEALEESIRRILQEGEESVQEYYKNFEKEYRQLDYKVIAEVKTANDIAKYDDKGWPGFKCPFHIRGVLTYRRAVNGLGVAPILDGNKVMVLPLREGNPFGDKCIAWPSGTELPKEIRSDVLSWIDYSTLFQKSFVKPLAGMCESAGMDYEEKASLDFLFG
>ID:YP_009277690.1 |[Shigella phage SHFML-11]||_Shigella_phage_SHFML-11.gbk|DNA polymerase|2697|NC_030953(170650):142579-145275:-1 ^GeneID:29056397^ Shigella phage SHFML-11, complete genome.|neighbours:ID:YP_009277689.1(-1),ID:YP_009277691.1(-1)|neighbour_genes:immunity protein,endoribonuclease tra..|
MKEFYISIETVGNNIVERYIDENGKERTREVEYLPTMFRHCKEESKYKDIYGKNCAPQKFQSMKDARDWMKRMEDIGLEALGMNDFKLAYISDTYGSEIVYDRKFVRVANCDIEVTGDKFPDPMKAEYEIDAITHYDSIDDRFYVFDLLNSMYGSVSKWDAKLAAKLDCEGGDEVPQEILDRVIYMPFDNERDMLMEYINLWEQKRPAIFTGWNIEGFDVPYIMNRVKMILGERSMKRFSPIGRVKSKLIQNMYGSKEIYSIDGVSILDYLDLYKKFAFTNLPSFSLESVAQHETKKGKLPYDGPINKLRETNHQRYISYNIIDVESVQAIDKIRGFIDLVLSMSYYAKMPFSGVMSPIKTWDAIIFNSLKGEHKVIPQQGSHVKQSFPGAFVFEPKPIARRYIMSFDLTSLYPSIIRQVNISPETIRGQFKVHPIHEYIAGTAPKPSDEYSCSPNGWMYDKHQEGIIPKEIAKVFFQRKDWKKKMFAEEMNAEAIKKIIMKGAGSCSTKPEVERYVKFSDDFLNELSNYTESVLNSLIEECEKAATLANTNQLNRKILINSLYGALGNIHFRYYDLRNATAITIFGQVGIQWIARKINEYLNKVCGTNDEDFIAAGDTDSVYVCVDKVIEKVGLDRFKEQNDLVEFMNQFGKKKMEPMIDVAYRELCDYMNNREHLMHMDREAISCPPLGSKGVGGFWKAKKRYALNVYDMEDKRFAEPHLKIMGMETQQSSTPKAVQEALEESIRRILQEGEESVQEYYKNFEKEYRQLDYKVIAEVKTANDIAKYDDKGWPGFKCPFHIRGVLTYRRAVSGLGVAPILDGNKVMVLPLREGNPFGDKCIAWPSGTELPKEIRSDVLSWIDYSTLFQKSFVKPLAGMCESAGMDYEEKASLDFLFG
>ID:YP_009279042.1 |[Shigella phage SHFML-26]||_Shigella_phage_SHFML-26_.gbk|DNA polymerase|2511|NC_031011(168993):91196-93706:-1 ^GeneID:29062333^ Shigella phage SHFML-26, complete genome.|neighbours:ID:YP_009279041.1(-1),ID:YP_009279043.1(-1)|neighbour_genes:immunity protein,DNA polymerase|
MKYARDWMKRMEDIGLEALGMNDFKLAYISDTYGSEIVYDRKFVRVANCDIEVTGDKFPDPMKAEYEIDAITHYDSIDDRFYVFDLLNSMYGSVSKWDAKLAAKLDCEGGDEVPQEILDRVIYMPFDNERDMLMEYINLWEQKRPAIFTGWNIEGFDVPYIMNRVKMILGERSMKRFSPIGRVKSKLIQNMYGSKEIYSIDGVSILDYLDLYKKFAFTNLPSFSLESVAQHETKKGKLPYDGPINKLRETNHQRYISYNIIDVESVQAIDKIRGFIDLVLSMSYYAKMPFSGVMSPIKTWDAIIFNSLKGEHKVIPQQGSHVKQSFPGAFVFEPKPIARRYIMSFDLTSLYPSIIRQVNISPETIRGQFKVHPIHEYIAGTAPKPSDEYSCSPNGWMYDKHQEGIIPKEIAKVFFQRKDWKKKMFAEEMNAEAIKKIIMKGAGSCSTKPEVERYVKFNDDFLNELSNYTESVLNSLIEECEKAATLANTNQLNRKILINSLYGALGNIHFRYYDLRNATAITIFGQVGIQWIARKINEYLNKVCGTNGEDFIAAGDTDSVYVCVDKVIEKVGLDRFKEQNDLVEFMNQFGKKKMEPMIDVAYRELCDYMNNREHLMHMDREAISCPPLGSKGVGGFWKAKKRYALNVYDMEDKRFAEPHLKIMGMETQQSSTPKAVQEALEESIRRILQEGEESVQEYYKNFEKEYRQLDYKVIAEVKTANDIAKYDDKGWPGFKCPFHIRGVLTYRRAVSGLGVAPILDGNKVMVLPLREGNPFGDKCIAWPSGTELPKEIRSDVLSWIDYSTLFQKSFVKPLAGMCESAGMDYEEKASLDFLFG
>ID:YP_009288966.1 |[Shigella phage SHSML-52-1]||_Shigella_phage_SHSML-52-1_.gbk|DNA polymerase|2712|NC_031090(169621):2704-5415:1 ^GeneID:29067317^ Shigella phage SHSML-52-1, complete genome.|neighbours:ID:YP_009288965.1(1),ID:YP_009288967.1(1)|neighbour_genes:endoribonuclease tra..,arabinose 5-phosphat..|
MKEFYLTVEQIGDSIFERYIDSNGRERTREVEYKPSLFAHCPESQATKYFDIYGKPCTRKLFANMRDASQWIKRMEDIGLEALGMDDFKLAYLSDTYNYEIKYDHTKIRVANFDIEVTSPDGFPEPSQAKHPIDAITHYDSIDDRFYVFDLLNSPYGNVEEWSIEIAAKLQEQGGDEVPSEIIDKIIYMPFDNEKELLMEYLNFWQQKTPVILTGWNVESFDIPYVYNRIKNIFGESTAKRLSPHRKTRVKVIENMYGSREIITLFGISVLDYIDLYKKFSFTNQPSYSLDYISEFELNVGKLKYDGPISKLRESNHQRYISYNIIDVYRVLQIDAKRQFINLSLDMGYYAKIQIQSVFSPIKTWDAIIFNSLKEQNKVIPQGRSHPVQPYPGAFVKEPIPNRYKYVMSFDLTSLYPSIIRQVNISPETIAGTFKVAPLHDYINAIADRPSDVYSCSPNGMMYYKDRDGVVPTEITKVFNQRKEHKGYMLAAQRNGEIIKEALHNPNLSVDEPLDVDYRFDFTDEIKEKIKKLSAKSLNEMLFRAQRTEVAGMTAQINRKLLINSLYGALGNVWFRYYDLRNATAITTFGQMALQWIERKVNEYLNEVCGTEGEAFVLYGDTDSIYVSADKIIDKVGESKFRDTNHWVDFLDKFARERMEPAIDRGFREMCEYMNNKQHLMFMDREAIAGPPLGSKGIGGFWTGKKRYALNVWDMEGTRYAEPKLKIMGLETQKSSTPKAVQKALKECIRRMLQEGEESLQEYFKEFEKEFRQLNYISIASVSSANNIAKYDVGGFPGPKCPFHIRGILTYNRAIKGNIDAPQVVEGEKVYVLPLREGNPFGDKCIAWPSGTEITDLIKDDVLHWMDYTVLLEKTFIKPLEGFTSAAKLDYEKKASLFDMFDF
>ID:YP_003934673.1 |[Shigella phage SP18]||_Shigella_phage_SP18.gbk|gp43|2715|NC_014595(170605):24096-26810:-1 ^GeneID:9830409^ Shigella phage SP18, complete genome.|neighbours:ID:YP_003934672.1(-1),ID:YP_003934674.1(-1)|neighbour_genes:imm,hypothetical protein|
MQEFYLTIEQIGDNLLERYIDKNGHERVREIPYAPCLFMHAREDQAAKYTDIYNKGCVKKEFDSMRDASQWMKRMNDMGLEAMGMDDFKLAYLSDRYPHEIKYDSSKIRVANFDIEVTSPDGFPEPSEARHPIDALTHYDSVDDKFYVFDLLGSPYATVEQWSIDIAAKLQEDGGDEVPEEILEKIVYMAFDSEEEMLQQYLVFWNEKTPVMLTGWNIEKFDIPYIYNRLKNVFGEATAKRLSPHRRTKVKVINNGFGEEQEIIQILGISVLDYLDLYKKFSFTNQPSYSLDYVAESELGVGKLPYDGPISKLRESNHQRYISYNIIDVYRVVQIDRKRQFINLSQSMGYYAKMQIQSVFSPIKTWDAIIFNSLKTQNKVIPETKSHVRQSFPGAFVKEPIPNAYKYVMSCDLTSLYPSIIRQINISPETIAGSFAPAPMYEYIAGTADRPSDTFSCAPNGMMYFKDVAGIIPTEVTKVFNQRKEHKGYMLAAQRNGELIKEALRNPGTGTTEPEVDYRHDFDDNMKTTLHGLNQTVLNGMLYKAQMEEVAGMTAQINRKLLINSCYGALGNIWFRYFDLRNATAITSFGQLALQWIERKVNEYFDSVCGTSGETYVFYGDTDSIYIQCDNLIKKVGGESKFRDTNHLVDFMDKFAKDRLEPAIDKAFRELAEYMNNKQHLMFMDREAIACPPLGSKGVGGFWTAKKRYALNVYDMEGTRYAVPKLKIMGLETQKSSTPKACQKALKECIRRMLQEGEESLQTYFKEFNKEFNELNYMTIAGVSSVNNIQKYNEGGFPGFKCPAHIKGVLAYMRATKGLKTVPQIMEGEKVYVLPLKVGNPFGETVIAWPSGIELPIEIRDQVLQWMDYNTLFQKTFVKPLTGFSEAAKVDYEKKATLFDMFDF
>ID:AUV63988.1 |[Shigella phage Sf20]||_Shigella_phage_Sf20_.gbk|DNA polymerase|2679|MF327006(163982):116382-119060:-1 ^^ Shigella phage Sf20, complete genome.|neighbours:ID:AUV63987.1(-1),ID:AUV63989.1(-1)|neighbour_genes:hypothetical protein,translation represso..|
MYFLSCERVGDKIYERYIDDAGQEQERYVEYTPTLFHHAAPGMVTNYKDIYGKPCIAKKFPSMNEANKWRKKMGEMGQEALGMDDFIISYLSDTYKGEIRYDRNKIRVAWVDIEVTAPEFPKPEEAKYPIDAITHYDSVHDRFFVFDLKGKNGEIWESSKSILRPDIVERVVYNFYDTEDELLLEYIRFFEENRPVGFTGWNTETFDIPYIIKRISNKFGSRTANRLSPCGKIKSRISQDDFGNEREAFTIMGIESLDYIDLYKKFSFTTQPTYALDYVAEYETGIGKVDYDGPLKKLRDDNHQLYIDYNIGDVDRVLAIDKKRGFIDLVYSLCFYAKIKFNHVYNPMKVWDAIIFGSLKAEGKVVPENKIQPKQTYPGAFVKEPVPNAYRWMMSFDLTSLYPSIIRQVNISPETIAGSFDAAPMHEYINKTAPRPSDEYSCSPNGWMYRKDIHGIVPIEIKKVFDQRKQYKNMMLACDRNAELCKAILHDENHVYGGTISYSVEVRHDFDEAFKSMLSELSKDTLEKLLEECKDESILCNTNQLSRKVLINSLYGALGNPKFRFYDLRNASAITLFGQLAIQWIERKINEYLNELCGTTDFAYVRYCDTDSVYVLVNNVVDKVGGEDRFDDTEKLVDFLDNFGKHRMEPIIDKGYRELCEYMNNYEHLMFMDREAIAGPPLKSAGIGGFWTGKKRYALNVWDMEGTRFAEPKLKIMGLETQRSSTPKACQKSLKECIRRMLQEGEESLQEYYGIFEQEFRKLDYLDVAAVSSANNLQKYSDSNGYPIKGCPYAVKSVLCYNRNARKFGLDPIREGEKVMIVPLKDRNPFGEICFGWLSGTRIPPEIESEVLKWLDWPLLFNKTFVKPLENITTAAKLQYEKVASLTDLFDI
>ID:YP_009618861.1 |[Shigella phage Sf21]||_Shigella_phage_Sf21_.gbk|DNA polymerase|2697|NC_042077(166002):25030-27726:-1 ^GeneID:40095464^ Shigella phage Sf21, complete genome.|neighbours:ID:YP_009618860.1(-1),ID:YP_009618862.1(-1)|neighbour_genes:hypothetical protein,translation represso..|
MKEFYISIETVGNNIVERYIDENGKERTREVEYLPTMFRHCKEESKYKDIYGKNCAPQKFPSMKDARDWMKRMEDIGLEALGMNDFKLAYISDTYGSEIVYDRKFVRVANCDIEVTGDKFPDPMKAEYEIDAITHYDSIDDRFYVFDLLNSMYGSVSKWDAKLAAKLDCEGGDEVPQEILDRVIYMPFDNERDMLMEYINLWEQKRPAIFTGWNIEGFDVPYIMNRVKMVLGERSMKRFSPIGRVKSKLIQNMYGSKEIYSIDGVSILDYLDLYKKFAFTNLPSFSLESVAQHETKKGKLPYDGPINKLRETNHQRYISYNIIDVESVQAIDKIRGFIDLVLSMSYYAKMPFSGVMSPIKTWDAIIFNSLKGEHKVIPQQGSHVKQSFPGAFVFEPKPIARRYIMSFDLTSLYPSIIRQVNISPETIRGQFKVHPIHEYIAGTAPKPSDEYSCSPNGWMYDKHQEGIIPKEIAKVFFQRKDWKKKMFAEEMNAEAIKKIIMKGAGSCSTKPEVERYVKFSDDFLNELSNYTESVLNSLIEECEKAATLANTNQLNRKILINSLYGALGNIHFRYYDLRNATAITIFGQVGIQWIARKINEYLNKVCGTNGEDFIAAGDTDSVYVCVDKVIEKVGLDRFKEQNDLVEFMNQFGKKKMEPMIDVAYRELCDYMNNREHLMHMDREAISCPPLGSKGVGGFWKAKKRYALNVYDMEDKRFAEPHLKIMGMETQQSSTPKAVQEALEESIRRILQEGEESVQEYYKNFEKEYRQLDYKVIAEVKTANDIAKYDDKGWPGFKCPFHIRGVLTYRRAVSGLGVAPILDGNKVMVLPLREGNPFGDKCIAWPSGTELPKEIRSDVLSWIDYSTLFQKSFVKPLAGMCESAGMDYEEKASLDFLFG
>ID:YP_009614972.1 |[Shigella phage Sf22]||_Shigella_phage_Sf22_.gbk|DNA polymerase|2697|NC_042039(166283):137874-140570:-1 ^GeneID:40091387^ Shigella phage Sf22, complete genome.|neighbours:ID:YP_009614971.1(-1),ID:YP_009614973.1(-1)|neighbour_genes:gp219,gp221|
MKEFYISIETVGNNIVERYIDENGKERTREVEYLPTMFRHCKEESKYKDIYGKNCAPQKFSSMKDARDWMKRMEDIGLEALGMNDFKLAYISDTYGSEIVYDRKFVRVANCDIEVTGDKFPDPMKAEYEIDAITHYDSIDDRFYVFDLLNSMYGSVSKWDAKLAAKLDCEGGDEVPQEILDRVIYMPFDNERDMLMEYINLWEQKRPAIFTGWNIEGFDVPYIMNRVKMVLGERSMKRFSPIGRVKSKLIQNMYGSKEIYSIDGVSILDYLDLYKKFAFTNLPSFSLESVAQHETKKGKLPYDGPINKLRETNHQRYISYNIIDVESVQAIDKIRGFIDLVLSMSYYAKMPFSGVMSPIKTWDAIIFNSLKGEHKVIPQQGSHVKQSFPGAFVFEPKPIARRYIMSFDLTSLYPSIIRQVNISPETIRGQFKVHPIHEYIAGTAPKPSDEYSCSPNGWMYDKHQEGIIPKEIAKVFFQRKDWKKKMFAEEMNAEAIKKIIMKGAGSCSTKPEVERYVKFSDDFLNELSNYTESVLNSLIEECEKAATLANTNQLNRKILINSLYGALGNIHFRYYDLRNATAITIFGQVGIQWIARKINEYLNKVCGTNGEDFIAAGDTDSVYVCVDKVIEKVGLDRFKEQNDLVEFMNQFGKKKMEPMIDVAYRELCDYMNNREHLMHMDREAISCPPLGSKGVGGFWKAKKRYALNVYDMEDKRFAEPHLKIMGMETQQSSTPKAVQEALEESIRRILQEGEESVQEYYKNFEKEYRQLDYKVIAEVKTANDIAKYDDKGWPGFKCPFHIRGVLTYRRAVNGLGVAPILDGNKVMVLPLREGNPFGDKCIAWPSGTELPKEIRSDVLSWIDYSTLFQKSFVKPLAGMCESAGMDYEEKASLDFLFG
>ID:ATE86580.1 |[Shigella phage Sf23]||_Shigella_phage_Sf23_.gbk|DNA polymerase|2697|MF158046(167678):115040-117736:-1 ^^ Shigella phage Sf23, complete genome.|neighbours:ID:ATE86579.1(-1),ID:ATE86581.1(-1)|neighbour_genes:hypothetical protein,hypothetical protein|
MKEFYISIETVGNNIVERYIDENGKERTREVEYLPTMFRHCKEESKYKDIYGKNCAPQKFPSMKDARDWMKRMEDIGLEALGMNDFKLAYISDTYGSEIVYDRKFVRVANCDIEVTGDKFPDPMKAEYEIDAITHYDSIDDRFYVFDLLNSMYGSVSKWDAKLAAKLDCEGGDEVPQEILDRVIYMPFDNERDMLMEYINLWEQKRPAIFTGWNIEGFDVPYIMNRVKMVLGERSMKRFSPIGRVKSKLIQNMYGSKEIYSIDGVSILDYLDLYKKFAFTNLPSFSLESVAQHETKKGKLPYDGPINKLRETNHQRYISYNIIDVESVQAIDKIRGFIDLVLSMSYYAKMPFSGVMSPIKTWDAIIFNSLKGEHKVIPQQGSHVKQSFPGAFVFEPKPIARRYIMSFDLTSLYPSIIRQVNISPETIRGQFKVHPIHEYIAGTAPKPSDEYSCSPNGWMYDKHQEGIIPKEIAKVFFQRKDWKKKMFAEEMNAEAIKKIIMKGAGSCSTKPEVERYVKFSDDFLNELSNYTESVLNSLIEECEKAATLANTNQLNRKILINSLYGALGNIHFRYYDLRNATAITIFGQVGIQWIARKINEYLNKVCGTNGEDFIAAGDTDSVYVCVDKVIEKVGLDRFKEQNDLVEFMNQFGKKKMEPMIDVAYRELCDYMNNREHLMHMDREAISCPPLGSKGVGGFWKAKKRYALNVYDMEDKRFAEPHLKIMGMETQQSSTPKAVQEALEESIRRILQEGEESVQEYYKNFEKEYRQLDYKVIAEVKTANDIAKYDDKGWPGFKCPFHIRGVLTYRRAVSGLGVAPILDGNKVMVLPLREGNPFGDKCIAWPSGTELPKEIRSDVLSWIDYSTLFQKSFVKPLAGMCESAGMDYEEKASLDFLFG
>ID:YP_009619256.1 |[Shigella phage Sf24]||_Shigella_phage_Sf24_.gbk|DNA polymerase|2697|NC_042078(168112):120817-123513:-1 ^GeneID:40095871^ Shigella phage Sf24, complete genome.|neighbours:ID:YP_009619255.1(-1),ID:YP_009619257.1(-1)|neighbour_genes:hypothetical protein,hypothetical protein|
MKEFYISIETVGNNIVERYIDENGKERTREVEYLPTMFRHCKEESKYKDIYGKNCAPQKFPSMKDARDWMKRMEDIGLEALGMNDFKLAYISDTYGSEIVYDRKFVRVANCDIEVTGDKFPDPMKAEYEIDAITHYDSIDDRFYVFDLLNSMYGSVSKWDAKLAAKLDCEGGDEVPQEILDRVIYMPFDNERDMLMEYINLWEQKRPAIFTGWNIEGFDVPYIMNRVKMVLGERSMKRFSPIGRVKSKLIQNMYGSKEIYSIDGVSILDYLDLYKKFAFTNLPSFSLESVAQHETKKGKLPYDGPINKLRETNHQRYISYNIIDVESVQAIDKIRGFIDLVLSMSYYAKMPFSGVMSPIKTWDAIIFNSLKGEHKVIPQQGSHVKQSFPGAFVFEPKPIARRYIMSFDLTSLYPSIIRQVNISPETIRGQFKVHPIHEYITGTAPKPSDEYSCSPNGWMYDKHQEGIIPKEIAKVFFQRKDWKKKMFAEEMNAEAIKKIIMKGAGSCSTKPEVERYVKFSDDFLNELSNYTESVLNSLIEECEKAATLANTNQLNRKILINSLYGALGNIHFRYYDLRNATAITIFGQVGIQWIARKINEYLNKVCGTNGEDFIAAGDTDSVYVCVDKVIEKVGLDRFKEQNDLVEFMNQFGKKKMEPMIDVAYRELCDYMNNREHLMHMDREAISCPPLGSKGVGGFWKAKKRYALNVYDMEDKRFAEPHLKIMGMETQQSSTPKAVQEALEESIRRILQEGEESVQEYYKNFEKEYRQLDYKVIAEVKTANDIAKYDDKGWPGFKCPFHIRGVLTYRRAVSGLGVAPILDGNKVMVLPLREGNPFGDKCIAWPSGTELPKEIRSDVLSWIDYSTLFQKSFVKPLAGMCESAGMDYEEKASLDFLFG
>ID:AUV63457.1 |[Shigella phage Sf25]||_Shigella_phage_Sf25_.gbk|DNA polymerase|2844|MF327009(168573):120602-123445:-1 ^^ Shigella phage Sf25, complete genome.|neighbours:ID:AUV63456.1(-1),ID:AUV63458.1(-1)|neighbour_genes:hypothetical protein,hypothetical protein|
MKEFYISIETVGNNIVERYIDENGKERTREVEYLPTMFRHCKEESKYKDIYGKNCAPQKFPSMKDARDWMKRMEDIGLEALGMNDFKLAYISDTYGSEIVYDRKFVRVANCDIEVTGDKFPDPMKAEYEIDAITHYDSIDDRFYVFDLLNSMYGVRVANCDIEVTGDKFPDPMKAEYEIDAITHYDSIDDRFYVFDLLNSMYGSVSKWDAKLAAKLDCEGGDEVPQEILDRVIYMPFDNERDMLMEYINLWEQKRPAIFTGWNIEGFDVPYIMNRVKMILGERSMKRFSPIGRVKSKLIQNMYGSKEIYSIDGVSILDYLDLYKKFAFTNLPSFSLESVAQHETKKGKLPYDGPINKLRETNHQRYISYNIIDVESVQAIDKIRGFIDLVLSMSYYAKMPFSGVMSPIKTWDAIIFNSLKGEHKVIPQQGSHVKQSFPGAFVFEPKPIARRYIMSFDLTSLYPSIIRQVNISPETIRGQFKVHPIHEYIAGTAPKPSDEYSCSPNGWMYDKHQEGIIPKEIAKVFFQRKDWKKKMFAEEMNAEAIKKIIMKGAGSCSTKPEVERYVKFSDDFLNELSNYTESVLNSLIEECEKAATLANTNQLNRKILINSLYGALGNIHFRYYDLRNATAITIFGQVGIQWIARKINEYLNKVCGTNGEDFIAAGDTDSVYVCVDKVIEKVGLDRFKEQNDLVEFMNQFGKKKMEPMIDVAYRELCDYMNNREHLMHMDREAISCPPLGSKGVGGFWKAKKRYALNVYDMEDKRFAEPHLKIMGMETQQSSTPKAVQEALEESIRRILQEGEESVQEYYKNFEKEYRQLDYKVIAEVKTANDIAKYDDKGWPGFKCPFHIRGVLTYRRAVSGLGVAPILDGNKVMVLPLREGNPFGDKCIAWPSGTELPKEIRSDVLSWIDYSTLFQKSFVKPLAGMCESAGMDYEEKASLDFLFG
>ID:YP_004414949.1 |[Shigella phage Shfl2]||_Shigella_phage_Shfl2_.gbk|putative DNA polymer..|2697|NC_015457(165919):25493-28189:-1 ^GeneID:10498812^ Shigella phage Shfl2, complete genome.|neighbours:ID:YP_004414948.1(-1),ID:YP_004414950.1(-1)|neighbour_genes:hypothetical protein,putative rega transl..|
MKEFYISIETVGNNIVERYIDENGKERTREVEYLPTMFRHCKEESKYKDIYGKNCAPQKFPSMKDARDWMKRMEDIGLEALGMNDFKLAYISDTYGSEIVYDRKFVRVANCDIEVTGDKFPDPMKAEYEIDAITHYDSIDDRFYVFDLLNSMYGSVSKWDAKLAAKLDCEGGDEVPQEILDRVIYMPFDNERDMLMEYINLWEQKRPAIFTGWNIEGFDVPYIMNRVKMVLGERSMKRFSPIGRVKSKLIQNMYGSKEIYSIDGVSILDYLDLYKKFAFTNLPSFSLESVAQHETKKGKLPYDGPINKLRETNHQRYISYNIIDVESVQAIDKIRGFIDLVLSMSYYAKMPFSGVMSPIKTWDAIIFNSLKGEHKVIPQQGSHVKQSFPGAFVFEPKPIARRYIMSFDLTSLYPSIIRQVNISPETIRGQFKVHPIHEYIAGTAPKPSDEYSCSPNGWMYDKHQEGIIPKEIAKVFFQRKDWKKKMFAEEMNAEAIKKIIMKGAGSCSTKPEVERYVKFSNDFLNELSNYTESVLNSLIEECEKAATLANTNQLNRKILINSLYGALGNIHFRYYDLRNATAITIFGQVGIQWIARKINEYLNKVCGTNGEDFIAAGDTDSVYVCVDKVIEKVGLDRFKEQNDLVEFMNQFGKKKMEPMIDVAYRELCDYMNNREHLMHMDREAISCPPLGSKGVGGFWKAKKRYALNVYDMEDKRFAEPHLKIMGMETQQSSTPKAVQEALEESIRRILQEGEESVQEYYKNFEKEYRQLDYKVIAEVKTANDIAKYDDKGWPGFKCPFHIRGVLTYRRAVSGLGVAPILDGNKVMVLPLREGNPFGDKCIAWPSGTELPKEIRSDVLSWIDYSTLFQKSFVKPLAGMCESAGMDYEEKASLDFLFG
>ID:YP_009110867.1 |[Shigella phage pSs-1]||_Shigella_phage_pSs-1_.gbk|gp60|2697|NC_025829(164999):29876-32572:-1 ^GeneID:22475133^ Shigella phage pSs-1, complete genome.|neighbours:ID:YP_009110866.1(-1),ID:YP_009110868.1(-1)|neighbour_genes:gp59,gp61|
MKEFYISIETVGNNIVERYIDENGKERTREVEYLPTMFRHCKEESKYKDIYGKNCAPQKFPSMKDARDWMKRMEDIGLEALGMNDFKLAYISDTYGSEIVYDRKFVRVANCDIEVTGDKFPDPMKAEYEIDAITHYDSIDDRFYVFDLLNSMYGSVSKWDAKLAAKLDCEGGDEVPQEILDRVIYMPFDNERDMLMEYINLWEQKRPAIFTGWNIEGFDVPYIMNRVKMVLGERSMKRFSPIGRVKSKLIQNMYGSKEIYSIDGVSILDYLDLYKKFAFTNLPSFSLESVAQHETKKGKLPYDGPINKLRETNHQRYISYNIIDVESVQAIDKIRGFIDLVLSMSYYAKMPFSGVMSPIKTWDAIIFNSLKGEHKVIPQQGSHVKQSFPGAFVFEPKPIARRYIMSFDLTSLYPSIIRQVNISPETIRGQFKVHPIHEYIAGTAPKPSDEYSCSPNGWMYDKHQEGIIPKEIAKVFFQRKDWKKKMFAEEMNAEAIKKIIMKGAGSCSTKPEVERYVKFSDDFLNELSNYTESVLNSLIEECEKAATLANTNQLNRKILINSLYGALGNIHFRYYDLRNATAITIFGQVGIQWIARKINEYLNKVCGTNGEDFIAAGDTDSVYVCVDKVIEKVGLDRFKEQNDLVEFMNQFGKKKMEPMIDAAYRELCDYMNNREHLMHMDREAISCPPLGSKGVGGFWKAKKRYALNVYDMEDKRFAEPHLKIMGMETQQSSTPKAVQEALEESIRRILQEGEESVQEYYKNFEKEYRQLDYKVIAEVKTANDIAKYDDKGWPGFKCPFHIRGVLTYRRAVSGLGVAPILDGNKVMVLPLREGNPFGDKCIAWPSGTELPKEIRSDVLSWIDYSTLFQKSFVKPLAGMCESAGMDYEEKASLDFLFG
>ID:NP_899330.1 |[Vibrio phage KVP40]||_Vibrio_phage_KVP40_.gbk|43|2553|NC_005083(244834):49501-52053:1 ^GeneID:2545927^ Vibrio phage KVP40, complete genome.|neighbours:ID:NP_899329.1(1),ID:NP_899331.1(1)|neighbour_genes:hypothetical protein,hypothetical protein|
MTIYTSIERIGSNLCERYIDDDGFEHMRKVKYEPTLFIHCNEETGYKDIYGRNCRPKMFDTMGEASKYIKETKQFNEVLGMDDFIVTYISDVYKQREFDMSRIRIANIDIETPSVEFPEAAHAPVPITSIGHYDNIDDKFYVYGIPSNTEWKRESSIVKPELLEKTVYIRCATEKELLVKYLQFWREKTPAIVTGWNIESFDMPYIVNRYKNLFGEKVMNSLSPWGKVQVSTTVNDYGQEICKVNILGVSELDYLQLYKKFTYVTRPSYRLDYIGEVELDEKKVEFEQANYLEFYEQDYQNFIDYQIQDVNLVKRLDEKLQLMLLTISLAYYAGINYQTVLGTIKPWDAIIFNSLKAEKKVVPMMRSHEGGRFMGAFVKAPQVGYHRGIGSFDLTSLYPSIIRECNISPETIVGQLDYEGSLEDRIDKIVEGLITFPADELSNSANGMQYRKDVRGVIPVEIEKVFFQRKANKKKAFEYEQQAIDIQKQMDEQGETPELRAAYEEAKHQAKIYDVQQMARKILINSLYGALGNEYFRFYDLRNAEAVTAYGQLAIKWVARDVNIWLNKVCKTTDKDYVIYGDTDSIYVNFDPLLELTGINKLEGDDYTDKFAKVCETVETKVINPSYEALHKYMNTYERQMFMDREVLARTGFFIAKKRYALDVQDNEGIRKPKLKIMGIETQRSSTPPLCQKGLKEAIRLILQEGEAKLQEFVKGYEKEFKAAPYQEVSFVSSANNMNKYSDDKGNPGKGCPGHVKGALYYNKLAEEHGFDKINEGDKIAVVFLTRNKHGIDRIAYPSGGKLPEAISYLIDHVDYNRLYEDKFIKPLSAISEAIKFDYKKTITLESFFG
>ID:YP_009006377.1 |[Vibrio phage VH7D]||_Vibrio_phage_VH7D_.gbk|DNA polymerase|2553|NC_023568(246964):230141-232693:1 ^GeneID:18500009^ Vibrio phage VH7D, complete genome.|neighbours:ID:YP_009006376.1(1),ID:YP_009006378.1(1)|neighbour_genes:hypothetical protein,hypothetical protein|
MAIYTSIERIGSNLCERYLDDDGFEHMRKVKYEPTLFIHCNEETGYNDIYGRNCRPKMFDTMGEASKYIKDTKQHHEVLGMDDFVVTYISDTYKERNFDINRIRIANIDIETPSVEFPEAAHAPVPITSIGHYDNIDDKFYVYGIPSNEEWSRESSIVKPELLEKTVYIRCATEKELLVKYLQFWREKTPAIVTGWNIESFDMPYIVNRYKNLFGEKVMNSLSPWGKVHISTMTNDYGQEICKVNIVGVSELDYLQLYKKFTYVTRPSYRLDYIGEVELDEKKVEFTQANYLEFYEQDYQNFIDYQIQDVNLVKRLDEKLQLMLLTVSLAYYAGINYQTVLGTIKPWDAIIFNSLKAEKKVVPMMTSHEGGRFMGAFVKAPQVGYHRGIGSFDLTSLYPSIIRECNISPETIVGQLDYEGTLEDRIDKIVDMAITFPADDISNSANGMQYRKDVRGVIPIEIEKVFFQRKANKKKAFEYEQQAIDIKKKMDEEGETPELREAYEHAKHEAKIYDVQQMARKILINSLYGALGNEYFRFYDLRNAEAVTAYGQLAIKWVARDVNIWLNKVCKTTDKDYVIYGDTDSIYVNFDPLLELTGVNKLEGDEYTDKFSKVCETVETKVINPSYEALHKYMNTYERQMFMDREVLARTGFFIAKKRYALDVQDNEGIRKPKLKIMGIETQRSSTPPLCQKGLKEAIRLILQEGEEKLQEFVKEYEKEFKVAPYQEVSFVSSANNMNKYSDEQGNPGKGCPGHVKGALYYNKLAAQHGFDKINEGDKIAVVFLTRNKHGIDRIAYPSGGKLPEPISYLIDHVDYNRLYEDKFIKPLTAISEAIKFDYKKTITLESFFG
>ID:QBX06005.1 |[Vibrio phage ValB1 HC]||_Vibrio_phage_ValB1_HC_.gbk|DNA polymerase|2553|MK568540(247619):28520-31072:-1 ^^ Vibrio phage ValB1 HC, complete genome.|neighbours:ID:QBX06004.1(-1),ID:QBX06006.1(-1)|neighbour_genes:hypothetical protein,hypothetical protein|
MAIYTSIERIGSNLCERYLDDDGFEHMRKVKYEPTLFIHCNEETGYNDIYGRNCRPKMFDTMGEASKYIKDTKQHHEVLGMDDFVVTYISDTYKERNFDINRIRIANIDIETPSVEFPEAAHAPVPITSIGHYDNIDDKFYVYGIPSNEEWSRESSIVKPELLEKTVYIRCATEKELLVKYLQFWREKTPAIVTGWNIESFDMPYIVNRYKNLFGEKVMNSLSPWGKVHISTMTNDYGQEICKVNIVGVSELDYLQLYKKFTYVTRPSYRLDYIGEVELDEKKVEFTQANYLEFYEQDYQNFIDYQIQDVNLVKRLDEKLQLMLLTVSLAYYAGINYQTVLGTIKPWDAIIFNSLKAEKKVVPMMTSHEGGRFMGAFVKAPQVGYHRGIGSFDLTSLYPSIIRECNISPETIVGQLDYEGTLEDRIDKIVDMAITFPADDISNSANGMQYRKDVRGVIPIEIEKVFFQRKANKKKAFEYEQQAIDIKKKMDEEGETPELREAYEHAKHEAKIYDVQQMARKILINSLYGALGNEYFRFYDLRNAEAVTAYGQLAIKWVARDVNIWLNKVCKTTDKDYVIYGDTDSIYVNFDPLLELTGVNKLEGDEYTDKFSKVCETVETKVINPSYEALHKYMNTYERQMFMDREVLARTGFFIAKKRYALDVQDNEGIRKPKLKIMGIETQRSSTPPLCQKGLKEAIRLILQEGEEKLQEFVKEYEKEFKVAPYQEVSFVSSANNMNKYSDEQGNPGKGCPGHVKGALYYNKLAAQHGFDKINEGDKIAVVFLTRNKHGIDRIAYPSGGKLPESISYLIDHVDYNRLYEDKFIKPLTAISEAIKFDYKKTITLESFFG
>ID:YP_009201281.1 |[Vibrio phage ValKK3]||_Vibrio_phage_ValKK3_.gbk|DNA polymerase|2553|NC_028829(248088):81672-84224:-1 ^GeneID:26628504^ Vibrio phage ValKK3, complete genome.|neighbours:ID:YP_009201280.1(-1),ID:YP_009201282.1(-1)|neighbour_genes:hypothetical protein,hypothetical protein|
MAIYTSIERIGSNLCERYLDDDGFEHMRKVKYEPTLFIHCNEETGYNDIYGRNCRPKMFDTMGEASKYIKDTKQHHEVLGMDDFVVTYISDTYKERNFDINRIRIANIDIETPSVEFPEAAHAPVPITSIGHYDNIDDKFYVYGIPSNEEWSRESSIVKPELLEKTVYIRCATEKELLVKYLQFWREKTPAIVTGWNIESFDMPYIVNRYKNLFGEKVMNSLSPWGKVHISTMTNDYGQEICKVNIVGVSELDYLQLYKKFTYVTRPSYRLDYIGEVELDEKKVEFTQANYLEFYEQDYQNFIDYQIQDVNLVKRLDEKLQLMLLTVSLAYYAGINYQTVLGTIKPWDAIIFNSLKAEKKVVPMMTSHEGGRFMGAFVKAPQVGYHRGIGSFDLTSLYPSIIRECNISPETIVGQLDYEGTLEDRIDKIVDMAITFPADDISNSANGMQYRKDVRGVIPIEIEKVFFQRKANKKKAFEYEQQAIDIKKKMDEEGETPELREAYEHAKHEAKIYDVQQMARKILINSLYGALGNEYFRFYDLRNAEAVTAYGQLAIKWVARDVNIWLNKVCKTTDKDYVIYGDTDSIYVNFDPLLELTGVNKLEGDEYTDKFSKVCETVETKVINPSYEALHKYMNTYERQMFMDREVLARTGFFIAKKRYALDVQDNEGIRKPKLKIMGIETQRSSTPPLCQKGLKEAIRLILQEGEEKLQEFVKEYEKEFKVAPYQEVSFVSSANNMNKYSDEQGNPGKGCPGHVKGALYYNKLAAQHGFDKINEGDKIAVVFLTRNKHGIDRIAYPSGGKLPEPISYLIDHVDYNRLYEDKFIKPLTAISEAIKFDYKKTITLESFFG
>ID:YP_008125281.1 |[Vibrio phage nt-1]||_Vibrio_phage_nt-1_.gbk|DNA polymerase|2553|NC_021529(247511):214962-217514:1 ^GeneID:15926583^ Vibrio phage nt-1, complete genome.|neighbours:ID:YP_008125280.1(-1),ID:YP_008125282.1(1)|neighbour_genes:segD,hypothetical protein|
MSIYTSIERIGSNLCERYLDDDGTEKMRKIPYTPTLFIHCNEETGYKDIYGRNCRPKLFDTMGEASKYIKETKQHHEVLGMDDFVVTYISDVYKERKFDIGKIRIANIDIETPSVEFPEAAHAPVPITSIGHYDNIDDKFYVYGIPSNTEWSRESSIVKPELLEKTVYIRCATEKELLIKYLQFWREKTPAIVTGWNIESFDMPYIVNRYKNLFGEKVMNSLSPWGKVQVSTTVNDYGQEMCKVNILGVSELDYLQLYKKFTYVTRPSYRLDYIGEVELGEKKVEFEQANYLDFYNEDYQNFIDYQIQDVNLVKRLDDKLQLMLLTVSLGYYAGINYQTVLGTIKPWDAIIFNSLKAQKKVVPMMTSHEGGRFMGAFVKAPQVGYHRGIGSFDLTSLYPSIIRECNISPETIVGQLDYEGTLEDRIDKIVDMAISFPADEISNSANGMQYRKDIRGVIPIEIEKVFFQRKENKNIASDFKKKSLEIRHHMDEHGETPELLAEYEEAKHQAKIYDVQQMARKILINSLYGALGNEFFRFYDLRNAEAVTAYGQLAIKWVARDVNIWLNKVCKTTDKDYVIYGDTDSIYVNFDPLLELTGINKLEGDDYTDKFAKVCETVETKVINPSYEALHKYMNTYERQMYMDREVLARTGFFIAKKRYALDVQDNEGIREPKLKIMGIETQRSSTPPLCQKGLKESIRLILQEGEDKLQEYVKGYEKQFKSAPYQEISFVSSANNMNKYSDDKGNPGKGCPGHVKGALYYNKLAEEHGFDKINEGDKIAVVFLTRNKHGIDRIAYPSGGKLPEAISYLIDHVDYNRLYEDKFIKPLSAISEAIKFDYKKTITLESFFG
>ID:ALP46962.1 |[Vibrio phage phi-Grn1]||_Vibrio_phage_phi-Grn1_.gbk|DNA polymerase|2553|KT919972(248605):157110-159662:1 ^^ Vibrio phage phi-Grn1, complete genome.|neighbours:ID:ALP47066.1(1),ID:ALP47244.1(1)|neighbour_genes:hypothetical protein,hypothetical protein|
MAIYTSIERIGSNLCERYLDDDGFEHMRKVKYEPTLFIHCNEETGYNDIYGRNCRPKMFDTMGEASKYIKDTKQHHEVLGMDDFVVTYISDTYKERNFDINRIRIANIDIETPSVEFPEAAHAPVPITSIGHYDNIDDKFYVYGIPSNEEWSRESSIVKPELLEKTVYIRCATEKELLVKYLQFWREKTPAIVTGWNIESFDMPYIVNRYKNLFGEKVMNSLSPWGKVHISTMTNDYGQEICKVNIVGVSELDYLQLYKKFTYVTRPSYRLDYIGEVELDEKKVEFTQANYLEFYEQDYQNFIDYQIQDVNLVKRLDEKLQLMLLTVSLAYYAGINYQTVLGTIKPWDAIIFNSLKAEKKVVPMMTSHEGGRFMGAFVKAPQVGYHRGIGSFDLTSLYPSIIRECNISPETIVGQLDYEGTLEDRIDKIVDMAITFPADDISNSANGMQYRKDVRGVIPIEIEKVFFQRKANKKKAFEYEQQAIDIKKKMDEEGETPELREAYEHAKHEAKIYDVQQMARKILINSLYGALGNEYFRFYDLRNAEAVTAYGQLAIKWVARDVNIWLNKVCKTTDKDYVIYGDTDSIYVNFDPLLELTGVNKLEGDEYTDKFSKVCETVETKVINPSYEALHKYMNTYERQMFMDREVLARTGFFIAKKRYALDVQDNEGIRKPKLKIMGIETQRSSTPPLCQKGLKEAIRLILQEGEEKLQEFVKEYEKEFKVAPYQEVSFVSSANNMNKYSDEQGNPGKGCPGHVKGALYYNKLAAQHGFDKINEGDKIAVVFLTRNKHGIDRIAYPSGGKLPEPISYLIDHVDYNRLYEDKFIKPLTAISEAIKFDYKKTITLESFFG
>ID:ALP47342.1 |[Vibrio phage phi-ST2]||_Vibrio_phage_phi-ST2_.gbk|DNA polymerase|2553|KT919973(250485):218252-220804:1 ^^ Vibrio phage phi-ST2, complete genome.|neighbours:ID:ALP47477.1(1),ID:ALP47625.1(1)|neighbour_genes:hypothetical protein,hypothetical protein|
MAIYTSIERIGSNLCERYLDDDGFEHMRKVKYEPTLFIHCNEETGYNDIYGRNCRPKMFDTMGEASKYIKDTKQHHEVLGMDDFVVTYISDTYKERNFDINRIRIANIDIETPSVEFPEAAHAPVPITSIGHYDNIDDKFYVYGIPSNEEWSRESSIVKPELLEKTVYIRCATEKELLVKYLQFWREKTPAIVTGWNIESFDMPYIVNRYKNLFGEKVMNSLSPWGKVHISTMTNDYGQEICKVNIVGVSELDYLQLYKKFTYVTRPSYRLDYIGEVELDEKKVEFTQANYLEFYEQDYQNFIDYQIQDVNLVKRLDEKLQLMLLTVSLAYYAGINYQTVLGTIKPWDAIIFNSLKAEKKVVPMMTSHEGGRFMGAFVKAPQVGYHRGIGSFDLTSLYPSIIRECNISPETIVGQLDYEGTLEDRIDKIVDMAITFPADDISNSANGMQYRKDVRGVIPIEIEKVFFQRKANKKKAFEYEQQAIDIKKKMDEEGETPELREAYEHAKHEAKIYDVQQMARKILINSLYGALGNEYFRFYDLRNAEAVTAYGQLAIKWVARDVNIWLNKVCKTTDKDYVIYGDTDSIYVNFDPLLELTGVNKLEGDEYTDKFSKVCETVETKVINPSYEALHKYMNTYERQMFMDREVLARTGFFIAKKRYALDVQDNEGIRKPKLKIMGIETQRSSTPPLCQKGLKEAIRLILQEGEEKLQEFVKEYEKEFKVAPYQEVSFVSSANNMNKYSDEQGNPGKGCPGHVKGALYYNKLAAQHGFDKINEGDKIAVVFLTRNKHGIDRIAYPSGGKLPEAISYLIDHVDYNRLYEDKFIKPLTAISEAIKFDYKKTITLESFFG
>ID:ALY07083.1 |[Vibrio phage vB_VmeM-32]||_Vibrio_phage_vB_VmeM-32_.gbk|putative DNA polymer..|606|KU160494(199912):71058-71663:-1 ^^ Vibrio phage vB_VmeM-32, complete genome.|neighbours:ID:ALY07082.1(-1),ID:ALY07084.1(-1)|neighbour_genes:hypothetical protein,DNA polymerase|
MRVWDNEGKRKYNSKGELDYKLKIMGLETQKSSTPPFASTSLKKSIDVILMGNESKLHEYVQHVLSEYPKQDYSEIASVISVNNIEKYSDAMGNPLKGSSAQVKASLAFNNLAKHHAAVDPIKSGEKVQMLILKQPNPTHADKIAYPSGEVLPDDFGIDFSKWIDYRAMSQDHFLSPLQSMCDAIGWETEKRIKLNAVLDI
>ID:ALY07084.1 |[Vibrio phage vB_VmeM-32]||_Vibrio_phage_vB_VmeM-32_.gbk|DNA polymerase|876|KU160494(199912):71752-72627:-1 ^^ Vibrio phage vB_VmeM-32, complete genome.|neighbours:ID:ALY07083.1(-1),ID:ALY07085.1(-1)|neighbour_genes:putative DNA polymer..,hypothetical protein|
MSDSELESLSDAELEYVIKFAREQEKMNNVIQLVRKILINSLYGALGNAGFRFYDVRLAEAITTGGQLSIRWIERKLNEFMNKLCETKDDDYITYIDTDSVYMSVQKFVEKMCKKKGIAESDKTTAEWVDLLDNFAKNICEPYIAKSYQEMADYMNAYEQRMFMDREVIADCLTGDMLVNMSGGSKKRLDAIRVGDYVQSYNETTGEIESNEVLAFMDKGIQDVYLVKLDDGRTIQGTADHKIGCIRDDKFCWVNLIDLRNDSDIIVVNDNLVTVKSIVSNITKIGEKESL
>ID:ALY07088.1 |[Vibrio phage vB_VmeM-32]||_Vibrio_phage_vB_VmeM-32_.gbk|DNA polymerase|600|KU160494(199912):74775-75374:-1 ^^ Vibrio phage vB_VmeM-32, complete genome.|neighbours:ID:ALY07087.1(-1),ID:ALY07089.1(-1)|neighbour_genes:hypothetical protein,DNA polymerase|
MGDKFANKLSPWDKIKERQAYDDSGNEYTEFTIVGVDSIDYMKAYKKFTFVNRPTYKLDYIGSVELGMKKMPMPFRTYLDFAEKDPQKYIDYLIRDVQLLAMLDKRLNLSYVITSLAYYAGINFSDTFSPVKTWDAIINKFLIEQNIIVSQKKRKEKVKYVGAYVKDPLLQLYKWLLSFDLTSLKCMGLWVGNFHRKLA
>ID:ALY07089.1 |[Vibrio phage vB_VmeM-32]||_Vibrio_phage_vB_VmeM-32_.gbk|DNA polymerase|585|KU160494(199912):75451-76035:-1 ^^ Vibrio phage vB_VmeM-32, complete genome.|neighbours:ID:ALY07088.1(-1),ID:ALY07090.1(-1)|neighbour_genes:DNA polymerase,single-stranded DNA ..|
MYYTNVLVDGNNILERYVEPDGTKGQRKVSFEPTMYIKSQAESKYKDIYGADVVPKKFPNMRDCRDFMKRAGDIKREVLGMENFALQYIEETYGTNNNYPLIYQLEIAFVDIEVPTRDGFPDPEIAKWEIDAIGHYSLSAGKYDIFTTRTWCKSKSQLFKDDDGNPNDVLDHVTYHKFETEKEMLIAYLKFWEK
>ID:AFN37314.1 |[Vibriophage phi-pp2]||_Vibriophage_phi-pp2_.gbk|DNA polymerase|2553|JN849462(246421):50130-52682:1 ^^ Vibriophage phi-pp2, complete genome.|neighbours:ID:AFN37313.1(1),ID:AFN37315.1(1)|neighbour_genes:hypothetical protein,hypothetical protein|
MTIYTSIERIGSNLCERYIDDDGFEHMRKVKYEPTLFIHCNEETGYKDIYGRNCRPKMFDTMGEASKYIKDTKQFNEVLGMDDFIVTYISDVYKQREFDMSRIRIANIDIETPSVEFPEAAHAPVPITSIGHYDNIDDKFYVYGIPSNTEWKRESSIVKPELLEKTVYIRCATEKELLVKYLQFWREKTPAIVTGWNIESFDMPYIVNRYKNLFGEKVMNSLSPWGKVQVSTTVNDYGQEICKVNILGVSELDYLQLYKKFTYVTRPSYRLDYIGEVELDEKKVEFEQANYLEFYEQDYQNFIDYQIQDVNLVKRLDEKLQLMLLTISLAYYAGINYQTVLGTIKPWDAIIFNSLKAEKKVVPMMRSHEGGRFMGAFVKAPQVGYHRGIGSFDLTSLYPSIIRECNISPETIVGQLDYEGSLEDRIDKIVEGLITFPADELSNSANGMQYRKDVRGVIPVEIEKVFFQRKANKKKAFEYEQQAIDIQKQMDEQGETPELRAAYEEAKHQAKIYDVQQMARKILINSLYGALGNEYFRFYDLRNAEAVTAYGQLAIKWVARDVNIWLNKVCKTTDKDYVIYGDTDSIYVNFDPLLELTGINKLEGDDYTDKFAKVCETVETKVINPSYEALHKYMNTYERQMFMDREVLARTGFFIAKKRYALDVQDNEGIRKPKLKIMGIETQRSSTPPLCQKGLKEAIRLILQEGEAKLQEFVKGYEKEFKAAPYQEVSFVSSANNMNKYSDDKGNPGKGCPGHVKGALYYNKLAEEHGFDKINEGDKIAVVFLTRNKHGIDRIAYPSGGKLPEAISYLIEHVDYNRLYEDKFIKPLSAISEAIQFDYKKTITLESFFG
>ID:YP_009153648.1 |[Yersinia phage PST]||_Yersinia_phage_PST_.gbk|DNA polymerase|2697|NC_027404(167785):24333-27029:-1 ^GeneID:24677457^ Yersinia phage PST, complete genome.|neighbours:ID:YP_009153647.1(-1),ID:YP_009153649.1(-1)|neighbour_genes:hypothetical protein,hypothetical protein|
MKEFYISIETVGNNIVERYIDENGKERTREVEYLPTMFRHCKEESKYKDIYGKNCAPQKFPSMKDARDWMKRMEDIGLEALGMNDFKLAYISDTYGSEIVYDRKFVRVANCDIEVTGDKFPDPMKAEYEIDAITHYDSIDDRFYVFDLLNSMYGSVSKWDAKLAAKLDCEGGDEVPQEILDRVIYMPFDNERDMLMEYINLWEQKRPAIFTGWNIEGFDVPYIMNRVKMILGERSMKRFSPIGRVKSKLIQNMYGSKEIYSIDGVSILDYLDLYKKFAFTNLPSFSLESVAQHETKKGKLPYDGPINKLRETNHQRYISYNIIDVESVQAIDKIRGFIDLVLSMSYYAKMPFSGVMSPIKTWDAIIFNSLKGEHKVIPQQGSHVKQSFPGAFVFEPKPIARRYIMSFDLTSLYPSIIRQVNISPETIRGQFKVHPIHEYIAGTAPKPSDEYSCSPNGWMYDKHQEGIIPKEIAKVFFQRKDWKKKMFAEEMNAEAIKKIIMKGAGSCSTKPEVERYVKFSDDFLNELSNYTESVLNSLIEECEKAATLANTNQLNRKILINSLYGALGNIHFRYYDLRNATAITIFGQVGIQWIARKINEYLNKVCGTNGEDFIAAGDTDSVYVCVDKVIEKVGLDRFKEQNDLVEFMNQFGKKKMEPMIDVAYRELCDYMNNREHLMHMDREAISCPPLGSKGIGGFWKAKKRYALNVYDMEDKRFAEPHLKIMGMETQQSSTPKAVQEALEESIRRILQEGEESVQEYYKNFEKEYRQLDYKVIAEVKTANDIAKYDDKGWPGFKCPFHIRGVLTYRRAVSGLGVAPILDGNKVMVLPLREGNPFGDKCIAWPSGTELPKEIRSDVLSWIDYSTLFQKSFVKPLAGMCESAGMDYEEKASLDFLFG
>ID:VEV89662.1 |[Yersinia phage fPS-2]||_Yersinia_phage_fPS-2_.gbk|g046c|2697|LR215722(169060):26077-28773:-1 ^^ Yersinia phage fPS-2 genome assembly, chromosome: I.|neighbours:ID:VEV89661.1(-1),ID:VEV89663.1(-1)|neighbour_genes:g045c,g047c|
MKEFYISIETVGNNIVERYIDENGKERTCEVEYLPTMFRHCKEESKYKDIYGKNCAPQKFPSMKDARDWMKRMEDIGLEALGMNDFKLAYISDTYGSEIVYDRKFVRVANCDIEVTGDKFPDPMKAEYEIDAITHYDSIDDRFYVFDLLNSMYGSVSKWDAKLAAKLDCEGGDEVPQEILDRVIYMPFDNERDMLMEYINLWEQKRPAIFTGWNIEGFDVPYIMNRVKMVLGERSMKRFSPIGRVKSKLIQNVYGSKEIYSIDGVSILDYLDLYKKFAFTNLPSFSLESVAQHETKKGKLPYDGPINKLRETNHQRYISYNIIDVESVQAIDKIRGFIDLVLSMSYYAKMPFSGVMSPIKTWDAIIFNSLKSEHKVIPQQGSHVKQSFPGAFVFEPKPIARRYIMSFDLTSLYPSIIRQVNISPETIRGQFKVHPIHEYIAGTAPKPSDEYSCSPNGWMYDKHQEGIIPKEIAKVFFQRKDWKKKMFAEEMNAEAIKKIIMKGAGSCSTKPEVERYVKFSDDFLNELSNYTESVLNSLIEECEKAATLANTNQLNRKILINSLYGALGNIHFRYYDLRNATAITIFGQVGIQWIARKINEYLNKVCGTNDEDFIAAGDTDSVYVCVDKVIEKVGLDRFKEQNDLVEFMNQFGKKKMEPMIDVAYRELCDYMNNREHLMHMDREAISCPPLGSKGVGGFWKAKKRYALNVYDMEDKRFAEPHLKIMGMETQQSSTPKAVQEALEESIRRILQEGEESVQEYYKNFEKEYRQLDYKVIAEVKTANDIAKYDDKGWPGFKCPFHIRGVLTYRRAVSGLGVAPILDGNKVMVLPLREGNPFGDKCIAWPSGTELPKEIRSDVLSWIDHSTLFQKSFVKPLAGMCESAGMDYEEKASLDFLFG
>ID:YP_009149290.1 |[Yersinia phage phiD1]||_Yersinia_phage_phiD1_.gbk|g051|2697|NC_027353(167063):26030-28726:-1 ^GeneID:24635487^ Yersinia phage phiD1 complete genome.|neighbours:ID:YP_009149289.1(-1),ID:YP_009149291.1(-1)|neighbour_genes:g050,g052|
MKEFYISIETVGNNIVERYIDENGKERTREVEYLPTMFRHCKEESKYKDIYGKNCAPQKFPSMKDARDWMKRMEDIGLEALGMNDFKLAYISDTYGSEIVYDRKFVRVANCDIEVTGDKFPDPMKAEYEIDAITHYDSIDDRFYVFDLLNSMYGSVSKWDAKLAAKLDCEGGDEVPQEILDRVIYMPFDNERDMLMEYINLWEQKRPAIFTGWNIEGFDVPYIMNRVKMVLGERSMKRFSPIGRVKSKLIQNMYGSKEIYSIDGVSILDYLDLYKKFAFTNLPSFSLESVAQHETKKGKLPYDGPINKLRETNHQRYISYNIIDVESVQAIDKIRGFIDLVLSMSYYAKMPFSGVMSPIKTWDAIIFNSLKGEHKVIPQQGSHVKQSFPGAFVFEPKPIARRYIMSFDLTSLYPSIIRQVNISPETIRGQFKVHPIHEYIAGTAPKPSDEYSCSPNGWMYDKHQEGIIPKEIAKVFFQRKDWKKKMFAEEMNAEAIKKIIMKGAGSCSTKPEVERYVKFSDDFLNELSNYTESVLNSLIEECEKAATLANTNQLNRKILINSLYGALGNIHFRYYDLRNATAITIFGQVGIQWIARKINEYLNKVCGTNGEDFIAAGDTDSVYVCVDKVIEKVGLDRFKEQNDLVEFMNQFGKKKMEPMIDVAYRELCDYMNNREHLMHMDREAISCPPLGSKGVGGFWKAKKRYALNVYDMEDKRFAEPHLKIMGMETQQSSTPKAVQEALEESIRRILQEGEESVQEYYKNFEKEYRQLDYKVIAEVKTANDIAKYDDKGWPGFKCPFHIRGVLTYRRAVSGLGVAPILDGNKVMVLPLREGNPFGDKCIAWPSGTELPKEIRSDVLSWIDYSTLFQKSFVKPLAGMCESAGMDYEEKASLDFLFG
