# Supplementary material for: Influence of Non-canonical DNA Bases on the Genomic Diversity of Tevenvirinae
Source: Front Microbiol. 2021 Apr 6;12:632686. doi: 10.3389/fmicb.2021.632686 (PMC8056088; doi:10.3389/fmicb.2021.632686)
Supplement: Supplementary Data Sheet 1 — Clustering results (folders “first clusterisation,” “second clusterisation,” and “third clusterisation”): the number of pan-genome components in the individual genome (files “pan genome components of genomes”), the total number of all clusters and components of the pan-genome (files “pan genome components”), a list of clusters of the core genome (files “core list”), a list of clusters of the softcore genome (files “softcore list”). Clusters of the softcore genome (folders “softcore clusters”) are presented in the files which show regions in genomes, protein sequences, names of viruses which have these proteins A description of softcore clusters is also supplied (file “Softcore clusters description”). [file Data_Sheet_1.ZIP › Data sheet 1/first clusterisation/softcore_clusters/19912_regA.faa]

>ID:YP_004300670.1 |[Acinetobacter virus 133]|Acj133|_Acinetobacter_phage_133_.gbk|regA|357|NC_015250(159801):43646-44002:-1 ^GeneID:10323076^ Acinetobacter phage 133, complete genome.|neighbours:ID:YP_004300669.1(-1),ID:YP_004300671.1(-1)|neighbour_genes:43A,62|
MIEITPHQGAFLQIKETLTRMGIANSRDKVLYQSCHILQKQGRYYIAHFKDLLKLDGKPTDITEEDKVRTLSIATMLESWDLCQIETQTDLVPTNNFRIIKHSQKAEWKLVPKYTIGK
>ID:AWY10337.1 |[Acinetobacter phage AM101]||_Acinetobacter_phage_AM101_.gbk|translational regula..|384|MH165274(166487):118595-118978:1 ^^ Acinetobacter phage AM101, complete genome.|neighbours:ID:AWY10336.1(1),ID:AWY10338.1(1)|neighbour_genes:clamp loader subunit,hypothetical protein|
MMIPIKLVHPENFLKVKETLTRMGIANQRDKVLYQSCHILKKQSPQTGADQMYIVHFKDMMRLDGKVVNISDEDVQRTVSIAKTLEAWGLIEVEYVPPEIEVTNNFRVIKAAQKAEWTLKSKYVVGA
>ID:YP_004009459.1 |[Acinetobacter phage Ac42]|Ac42|_Acinetobacter_phage_Ac42_.gbk|regA|357|NC_014660(167716):52106-52462:-1 ^GeneID:9925724^ Acinetobacter phage Ac42, complete genome.|neighbours:ID:YP_004009458.1(-1),ID:YP_004009460.1(-1)|neighbour_genes:43A,62|
MIKITLNQPSDFLKVKETLTRMGIANNKTRVLYQSCHILQKRGEYFIAHFKDLMRMDGKKVDIDDEDNLRTLSIAKMLESWNLLKIDQELDQEPVNNFRIISFKQKSEWELVPKYIIG
>ID:YP_004009716.1 |[Acinetobacter phage Acj61]||_Acinetobacter_phage_Acj61_.gbk|regA|357|NC_014661(164093):53907-54263:-1 ^GeneID:9925990^ Acinetobacter phage Acj61, complete genome.|neighbours:ID:YP_004009715.1(-1),ID:YP_004009717.1(-1)|neighbour_genes:hypothetical protein,62|
MINIILNTPDDFLKVKETLTRMGIANNKDKVLYQSCHILQKQGKYFIAHFKDMMKLDGKAVNMSEDDLLRTKSIAKTLEAWGLIKTDLGDVEISNNFRVIKFSQKSEWTLKSKYTVGN
>ID:YP_004010242.1 |[Acinetobacter phage Acj9]||_Acinetobacter_phage_Acj9_.gbk|regA|381|NC_014663(169947):57032-57412:-1 ^GeneID:9926539^ Acinetobacter phage Acj9, complete genome.|neighbours:ID:YP_004010241.1(-1),ID:YP_004010243.1(-1)|neighbour_genes:hypothetical protein,62|
MMVQILLTEPSNFLKVRETLTRMGIANQRDKVLHQSCHILKKFNPESGQDAYYVAHFKDMMKLDGKIVNISDEDVQRTYSIAKTLETWGLVTVVQRLDIEVTNNFRVIKAAQKAEWTLKPKYVVGA
>ID:AXY82805.1 |[Acinetobacter phage KARL-1]||_Acinetobacter_phage_KARL-1_.gbk|translational repres..|384|MH713599(166560):133732-134115:1 ^^ Acinetobacter phage KARL-1, complete genome.|neighbours:ID:AXY82804.1(1),ID:AXY82806.1(1)|neighbour_genes:DNA polymerase acces..,hypothetical protein|
MMIPIKLVHPENFLKVKETLTRMGIANQRDKVLYQSCHILKKQSSQTGADQMYIVHFKDMMRLDGKVVNISDEDVQRTVSIAKTLEAWGLIEVEYVPPEIEVTNNFRVIKAAQKAEWTLKSKYVVGA
>ID:YP_008992057.1 |[Acinetobacter phage ZZ1]||_Acinetobacter_phage_ZZ1_.gbk|regA|381|NC_018087(166687):48599-48979:-1 ^GeneID:18114133^ Acinetobacter phage ZZ1, complete genome.|neighbours:ID:YP_006488859.1(-1),ID:YP_006488855.1(-1)|neighbour_genes:hypothetical protein,DNA polymerase acces..|
MIPIKLVQSENFLKVKETLTRMGIANQRDKVLYQSCHILKKQDPATGEPKFYIVHFKDMMRLDGKVVNISDEDVQRTVSIAKTLETWGLVEVEFAPPEIEVTNNFRVIKAAQKAEWTLKSKYVVGA
>ID:AXF40666.1 |[Acinetobacter phage vB_ApiM_fHyAci03]||_Acinetobacter_phage_vB_ApiM_fHyAci03_.gbk|regA|384|MH460829(165975):50680-51063:-1 ^^ Acinetobacter phage vB_ApiM_fHyAci03, complete genome.|neighbours:ID:AXF40665.1(-1),ID:AXF40667.1(-1)|neighbour_genes:hypothetical protein,clamp loader subunit|
MMIPIKLVHPENFLKVKETLTRMGIANQRDKVLYQSCHILKKQSPQTGADQMYIVHFKDMMRLDGKVVNISDEDVQRTVSIAKTLEAWGLIEVEYVPPEIEVTNNFRVIKAAQKAEWTLKSKYVVGA
>ID:APU01414.1 |[Aeromonas phage 65.2]||_Aeromonas_phage_65.2_.gbk|RegA|372|KY290955(236567):16987-17358:-1 ^SEED:fig|6666666.172300.peg.23^ Aeromonas phage 65.2, complete genome.|neighbours:ID:APU01413.1(-1),ID:APU01415.1(-1)|neighbour_genes:DNA polymerase,DNA polymerase clamp..|
MIRIGLYNPQDFLKVRETLTRIGIANRETKHIWQSCHIIQKNGFYYVAHFKELLRRDGRDVVMSQEDVDRCYDIAYLLEDWDLCSVIDTMERPNRFEFHVISHKEKSEWIHKSKYIFKKNVHS
>ID:YP_004300862.1 |[Aeromonas virus 65]||_Aeromonas_phage_65_.gbk|regA|372|NC_015251(235229):16990-17361:-1 ^GeneID:10323284^ Aeromonas phage 65, complete genome.|neighbours:ID:YP_004300861.1(-1),ID:YP_004300863.1(-1)|neighbour_genes:43A,62|
MIRIGLYNPQDFLKVRETLTRIGIANRETKHIWQSCHIIQKNGFYYVAHFKELLRRDGRDVVMSQEDVDRCYDIAYLLEDWDLCSVIDTMERPNRFEFHVISHKEKSEWIHKSKYIFKKNVHS
>ID:ATI17483.1 |[Aeromonas phage AS-szw]||_Aeromonas_phage_AS-szw_.gbk|translation represso..|390|MF498773(229957):157717-158106:1 ^^ Aeromonas phage AS-szw, complete genome.|neighbours:ID:ATI17482.1(1),ID:ATI17484.1(1)|neighbour_genes:clamp loader small s..,core DNA polymerase ..|
MAWSRNGKNMIRIGIQEATDFLSIQETLTRIGIANREQKKLWQSCHIVRKHGFYYIAHFKELLRRDGLDVVISQEDIDRRDDITSLLEDWGLCSIIDLINPPKVYEFHIIQHKDKPDWTLKSKYIFKKS
>ID:ASU00514.1 |[Aeromonas phage AS-zj]||_Aeromonas_phage_AS-zj_.gbk|translation represso..|390|MF448340(229929):33970-34359:1 ^^ Aeromonas phage AS-zj, complete genome.|neighbours:ID:ASU00515.1(1),ID:ASU00513.1(1)|neighbour_genes:clamp loader small s..,core DNA polymerase ..|
MAWSRNGKNMIRIGIQEATDFLSIQETLTRIGIANREQKKLWQSCHIVRKHGFYYIAHFKELLRRDGLDVVISQEDIDRRDDITSLLEDWGLCSIIDLINPPKVYEFHIIQHKDKPDWTLKSKYIFKKS
>ID:NP_943896.1 |[Aeromonas virus Aeh1]||_Aeromonas_phage_Aeh1_.gbk|regA|369|NC_005260(233234):15627-15995:-1 ^GeneID:2657866^ Aeromonas phage Aeh1, complete genome.|neighbours:ID:NP_943895.1(-1),ID:NP_943897.1(-1)|neighbour_genes:43,62|
MKMMLQIQLKKDEDFLKIRETLTRIGIANNVEKRLYQSCHILQKQGKYYIVHFKELLQLDGRQVEISQEDIDRRNDIAVLLKEWGMCDIVSEHNAPGNNFFRVISHKDKANWTLVHKYKFGS
>ID:AUE22562.1 |[Aeromonas phage Ah1]||_Aeromonas_phage_Ah1_.gbk|regA|363|MG250483(221116):17002-17364:-1 ^^ Aeromonas phage Ah1, complete genome.|neighbours:ID:AUE22561.1(-1),ID:AUE22563.1(-1)|neighbour_genes:DNA polymerase,clamp loader subunit|
MMLQIQLKKDEDFLKIRETLTRIGIANNVEKRLYQSCHILQKQGKYYIVHFKELLQLDGRQVEISQEDIDRRNDIAVLLKEWGMCDIVSEHNAPGNNFFRVISHKEKANWTLVHKYKFGS
>ID:QAX98600.1 |[Aeromonas phage AsFcp_2]||_Aeromonas_phage_AsFcp_2_.gbk|translational repres..|363|MH791401(219171):185997-186359:-1 ^^ UNVERIFIED: Aeromonas phage AsFcp_2, complete genome.|neighbours:ID:QAX98599.1(-1),ID:QAX98601.1(-1)|neighbour_genes:hypothetical protein,clamp loader subunit|
MMLQIQLKTDEDFLKIRETLTRIGIANNVEKRLYQSCHILQKQGKYYIVHFKELLQLDGRVVEISQEDIDRRSDIAVLLQEWGMCEIVSEHTAPGNNFFRVISHKEKANWTLVHKYKFGS
>ID:QAX97923.1 |[Aeromonas phage Asswx_1]||_Aeromonas_phage_Asswx_1_.gbk|translation represso..|390|MH791398(229103):165408-165797:1 ^^ UNVERIFIED: Aeromonas phage Asswx_1, complete genome.|neighbours:ID:QAX97922.1(1),ID:QAX97924.1(1)|neighbour_genes:clamp loader small s..,core DNA polymerase ..|
MAWSRNGKNMIRIGIQEATDFLSIQETLTRIGIANREQKKLWQSCHIVRKHGFYYIAHFKELLRRDGLDVVISQEDIDRRDDITSLLEDWGLCSIIDLINPPKVYEFHIIQHKDKPDWTLKSKYIFKKS
>ID:QAY01226.1 |[Aeromonas phage Aswh_1]||_Aeromonas_phage_Aswh_1_.gbk|translation represso..|366|MH791414(229730):73534-73899:-1 ^^ UNVERIFIED: Aeromonas phage Aswh_1, complete genome.|neighbours:ID:QAY01225.1(-1),ID:QAY01227.1(-1)|neighbour_genes:core DNA polymerase ..,clamp loader small s..|
MIRIGIEETEDFLMIRETLTRIGIANRETKHMWQSCHIIQKNGFYYIAHFKELLRRDGRDVVISQEDIDRRDDIVSLLESWGLCTVIDLIEPPKRYEFHVIPHKDRQYWTLKSKYIFNKNI
>ID:YP_007010277.1 |[Aeromonas phage CC2]||_Aeromonas_phage_CC2_.gbk|regA|387|NC_019538(231743):104112-104498:-1 ^GeneID:14016241^ Aeromonas phage CC2, complete genome.|neighbours:ID:YP_007010276.1(-1),ID:YP_007010278.1(-1)|neighbour_genes:core DNA polymerase ..,clamp loader small s..|
MWSRNGKNMIRIGIQEATDFLSIQETLTRIGIANREQKKLWQSCHIVRKHGFYYIAHFKELLRRDGLDVVISQEDIDRRDDITSLLEDWGLCSIIDLINPPKVYEFHIIQHKDKPDWTLKSKYIFKKS
>ID:YP_009011445.1 |[Aeromonas phage PX29]||_Aeromonas_phage_PX29_.gbk|regA|369|NC_023688(222006):15362-15730:-1 ^GeneID:18559940^ Aeromonas phage PX29, complete genome.|neighbours:ID:YP_009011444.1(-1),ID:YP_009011446.1(-1)|neighbour_genes:43,62|
MKMMLQIQLKTDEDFLKIRETLTRIGIANNVEKRLYQSCHILQKQGKYYIVHFKELLQLDGRVVEISQEDIDRRSDIAVLLQEWGMCEIISEHTAPGNNFFRVISHKEKANWTLVHKYKFGS
>ID:YP_003969434.1 |[Aeromonas phage phiAS5]||_Aeromonas_phage_phiAS5_.gbk|RegA translational r..|363|NC_014636(225268):108388-108750:-1 ^GeneID:9861552^ Aeromonas phage phiAS5, complete genome.|neighbours:ID:YP_003969433.1(-1),ID:YP_003969435.1(-1)|neighbour_genes:DNA polymerase,clamp loader subunit|
MMLQIKLKTDDDFLKIRETLTRIGIANNVAKKLYQSCHILQKQGKYYIVHFKELLQLDGRQVEIGQEDIDRRNDIATLLQEWNMCEIVSDQVAPGNNFFRVISHKDKHNWTLIHKYKFGM
>ID:YP_802990.1 |[Escherichia virus RB32]||_Bacteriophage_RB32_.gbk|regA|369|NC_008515(165890):27570-27938:-1 ^GeneID:4405606^ Bacteriophage RB32, complete genome.|neighbours:ID:YP_802989.1(-1),ID:YP_802991.1(-1)|neighbour_genes:hypothetical protein,62|
MIEITLKKPEDFLKVKETLTRMGIANNKDKVLYQSCHILQKKGLYYIVHFKEMLRMDGRQVEMTEEDEVRRDSIAWLLEDWGLIEIVPGQRTFMKDLTNNFRVISFKQKHEWKLVPKYTIGN
>ID:YP_009218692.1 |[Citrobacter phage IME-CF2]||_Citrobacter_phage_IME-CF2_.gbk|endoribonulcease|369|NC_029013(177688):92641-93009:1 ^GeneID:26644911,SEED:fig|1527524.5.peg.162^ Citrobacter phage IME-CF2, complete genome.|neighbours:ID:YP_009218691.1(1),ID:YP_009218693.1(1)|neighbour_genes:DNA polymerase clamp..,hypothetical protein|
MNMLEIKLSSDDSFLKIRETLTRIGIANNKKKMLWQSCHILQKQGRYFITHFKELLKLDGRQVDMTEDDELRRNNIARLLEEWGMIKILTPDLKFSEENNFRVLTHAQKAEWTLKYKYRIGH
>ID:YP_009194859.1 |[Citrobacter phage Margaery]||_Citrobacter_phage_Margaery_.gbk|translational repres..|363|NC_028755(178182):26085-26447:-1 ^^ Citrobacter phage Margaery, complete genome.|neighbours:ID:YP_009194858.1(-1),ID:YP_009194860.1(-1)|neighbour_genes:hypothetical protein,clamp loader subunit|
MLEIKLSSDDSFLKIRETLTRIGIANNKKKMLWQSCHILQKQGRYFIVHFKELLKLDGRQVDMTEDDELRRNNIARLLEEWGMVSILTPDLKFSEENNFRVLTHAQKAEWTLKYKYRIGH
>ID:AYJ72904.1 |[Citrobacter phage Maroon]||_Citrobacter_phage_Maroon_.gbk|translation represso..|369|MH823906(178830):25639-26007:-1 ^^ Citrobacter phage Maroon, complete genome.|neighbours:ID:AYJ72903.1(-1),ID:AYJ72905.1(-1)|neighbour_genes:hypothetical protein,sliding camp loader,..|
MNMLEIKLSSDDSFLKIRETLTRIGIANNKKKMLWQSCHILQKQGRYFIVHFKELLKLDGRQVDMTEDDELRRNNIARLLEEWGMVSILTPDLKFSEENNFRVLTHAQKAEWTLKYKYRIGH
>ID:YP_009203764.1 |[Citrobacter phage Merlin]||_Citrobacter_phage_Merlin_.gbk|translational repres..|354|NC_028857(172733):27481-27834:-1 ^GeneID:26647964^ Citrobacter phage Merlin, complete genome.|neighbours:ID:YP_009203763.1(-1),ID:YP_009203765.1(-1)|neighbour_genes:hypothetical protein,clamp loader subunit|
MKQPEDFLKVKETLTRMGIANNKDKILYQSCHILQKQGRYYIVHFKEMLKLDGRPVVIDEEDEVRRDSIAQLLEDWGLVDIAPGQRSYMFEMANNFRVISFKQKDEWTLKSKYTIGN
>ID:YP_009097643.1 |[Citrobacter phage Miller]||_Citrobacter_phage_Miller_.gbk|translational repres..|369|NC_025414(178171):25750-26118:-1 ^InterPro:IPR002702^ Citrobacter phage Miller, complete genome.|neighbours:ID:YP_009097642.1(-1),ID:YP_009097644.1(-1)|neighbour_genes:hypothetical protein,clamp loader|
MNMLEIKLSSDDSFLKIRETLTRIGIANNKKKMLWQSCHILQKQGRYFITHFKELLKLDGRQVDMTEDDELRRNNIARLLEEWGMIKILTPDLKFSEENNFRVLTHAQKSEWTLKYKYRIGH
>ID:YP_009146484.1 |[Citrobacter phage Moon]||_Citrobacter_phage_Moon.gbk|translational repres..|369|NC_027331(170341):27700-28068:-1 ^GeneID:24721650,InterPro:IPR002702^ Citrobacter phage Moon, complete genome.|neighbours:ID:YP_009146483.1(-1),ID:YP_009146485.1(-1)|neighbour_genes:hypothetical protein,clamp loader subunit|
MIEITLKQPEDFLKVKETLTRMGIANNKDKILYQSCHILQKQGRYYIVHFKEMLKLDGRPVVIDEEDEVRRDSIAQLLEDWGLVDIAPGQRSYMFEMANNFRVISFKQKDEWTLKSKYTIGN
>ID:YP_009285578.1 |[Citrobacter phage vB_CfrM_CfP1]||_Citrobacter_phage_vB_CfrM_CfP1_.gbk|early gene translati..|363|NC_031057(180219):27969-28331:-1 ^GeneID:29079687^ Citrobacter phage vB_CfrM_CfP1, complete genome.|neighbours:ID:YP_009285577.1(-1),ID:YP_009285579.1(-1)|neighbour_genes:hypothetical protein,clamp-loader subunit|
MLEIKLSSDDSFLKIRETLTRIGIANNKKKMLWQSCHILQKQGRYFITHFKELLKLDGRQVDMTEDDELRRNNIARLLEEWGMIKILTPDLKFSEENNFRVLTHAQKAEWTLKYKYRIGH
>ID:SCN45734.1 |[Cronobacter phage Pet-CM3-4]||_Cronobacter_phage_Pet-CM3-4_.gbk|Phage endoribonulcea..|366|LT614807(171975):28051-28416:-1 ^^ Cronobacter phage Pet-CM3-4 genome assembly, chromosome: I.|neighbours:ID:SCN45733.1(-1),ID:SCN45735.1(-1)|neighbour_genes:hypothetical protein,Phage DNA polymerase..|
MIEITLKQPEDFLKVKETLTRMGIANNKDKVLYQSCHILQKQGKYYIVHFKEMLKLDGRPVTIDSEDYIRRDSIAQLLQGWGLLDIVTPDVHLAEMQNNFRVITFQQKSEWTLKSKYTIGA
>ID:YP_006986316.1 |[Cronobacter phage vB_CsaM_GAP161]||_Cronobacter_phage_vB_CsaM_GAP161_.gbk|early gene translati..|363|NC_019398(178193):24854-25216:-1 ^^ Cronobacter phage vB_CsaM_GAP161, complete genome.|neighbours:ID:YP_006986315.1(-1),ID:YP_006986317.1(-1)|neighbour_genes:hypothetical protein,clamp-loader subunit|
MLEIKLSSDDSFLKIRETLTRIGIANNKKKMLWQSCHILQKQGRYFIVHFKELLKLDGRQVDMTEDDELRRNNIARLLEEWGMVSILTPDLKFSEENNFRVLTHAQKAEWTLKYKYRIGH
>ID:AOG16168.1 |[Cronobacter phage vB_CsaM_leB]||_Cronobacter_phage_vB_CsaM_leB_.gbk|early gene translati..|369|KX431559(177907):25708-26076:-1 ^^ Cronobacter phage vB_CsaM_leB, complete genome.|neighbours:ID:AOG16167.1(-1),ID:AOG16169.1(-1)|neighbour_genes:hypothetical protein,clamp laoder subunit|
MNMLEIKLSSDDSFLKIRETLTRIGIANNKKKMLWQSCHILQKQGRYFIVHFKELLKLDGRQVDMTEDDELRRNNIARLLEEWGMVSILTPDLKFSEENNFRVLTHAQKAEWTLKYKYRIGH
>ID:AOG16447.1 |[Cronobacter phage vB_CsaM_leN]||_Cronobacter_phage_vB_CsaM_leN_.gbk|early gene translati..|369|KX431560(179516):25172-25540:-1 ^^ Cronobacter phage vB_CsaM_leN, complete genome.|neighbours:ID:AOG16446.1(-1),ID:AOG16448.1(-1)|neighbour_genes:hypothetical protein,clamp-loader subunit|
MNMLEIKLSSDDSFLKIRETLTRIGIANNKKKMLWQSCHILQKQGRYFIVHFKELLKLDGRQVDMTEDDELRRNNIARLLEEWGMVSILTPDLKFSEENNFRVLTHAQKAEWTLKYKYRIGH
>ID:YP_009005309.1 |[Enterobacter phage PG7]||_Enterobacter_phage_PG7_.gbk|regA|366|NC_023561(173276):28496-28861:-1 ^GeneID:18502303^ Enterobacter phage PG7, complete genome.|neighbours:ID:YP_009005308.1(-1),ID:YP_009005310.1(-1)|neighbour_genes:hypothetical protein,clamp loader small s..|
MIEITLKQPEDFLKVKETLTRMGIANNKDKVLYQSYHILQKQGKYYIVHFKEMLKLDGRPVTIDSEDYIRRDSIDQLLQGWGLLDIVTPDVHLAEMQNNFRVITFQQKSEWTLKSKYTIGA
>ID:AVR55246.1 |[Enterobacter phage myPSH1140]||_Enterobacter_phage_myPSH1140_.gbk|translational repres..|366|MG999954(172614):30209-30574:-1 ^^ Enterobacter phage myPSH1140, complete genome.|neighbours:ID:AVR55245.1(-1),ID:AVR55247.1(-1)|neighbour_genes:hypothetical protein,clamp loader subunit..|
MIEITLKQPEDFLKVKETLTRMGIANNKDKILYQSCHILQKQGKYYIVHFKEMLKLDGRPVTIDSEDYIRRDSIAQLLQGWGLLDIVTPDVHLAEMQNNFRVITFQQKSEWTLKSKYTIGA
>ID:YP_009606956.1 |[Enterobacter phage phiEap-3]||_Enterobacter_phage_phiEap-3_.gbk|RegA|363|NC_041980(175814):24578-24940:-1 ^GeneID:40082962^ Enterobacter phage phiEap-3, complete genome.|neighbours:ID:YP_009606955.1(-1),ID:YP_009606957.1(-1)|neighbour_genes:hypothetical protein,clamp-loader subunit|
MLEIQLISDDSFLKIRETLTRIGIANNKKKMLWQSCHILKKQGKYFIVHFKELLKLDGRQVDMTEEDELRRNNIARLLEEWGMVKIVTPGLKFAEENNFRVLTHSQKADWILKYKYRIGH
>ID:YP_009167862.1 |[Escherichia phage AR1]|AR1|_Enterobacteria_phage_AR1_DNA_.gbk|regA|369|NC_027983(167435):27935-28303:-1 ^GeneID:26041955^ Enterobacteria phage AR1 DNA, complete genome.|neighbours:ID:YP_009167861.1(-1),ID:YP_009167863.1(-1)|neighbour_genes:43,62|
MIEITLKKPEDFLKVKETLTRMGIANNKDKVLYQSCHILQKKGLYYIVHFKEMLRMDGRQVEMTEEDEVRRDSIAWLLEDWGLIEIVPGQRTFMKDLTNNFRVISFKQKHEWKLVPKYTIGN
>ID:ANZ51122.1 |[Enterobacteria phage ATK47]||_Enterobacteria_phage_ATK47.gbk|regA|378|KT184309(170020):140703-141080:1 ^^ Enterobacteria phage ATK47, complete genome.|neighbours:ID:ANZ51121.1(1),ID:ANZ51123.1(1)|neighbour_genes:DNA polymerase clamp..,DNA polymerase|
MVKMIEIKLKNPEDFLKVKETLTRMGIANNKDKVLYQSCHILQKQGKYYIVHFKEMLRMDGRQVDIDGEDYQRRDSIAQLLEDWGLIVIEDSAREDLFGLTNNFRVISFKQKDDWTLKAKYTIGN
>ID:ANZ51253.1 |[Enterobacteria phage ATK48]||_Enterobacteria_phage_ATK48.gbk|regA|378|KT184310(169729):69207-69584:1 ^^ Enterobacteria phage ATK48, complete genome.|neighbours:ID:ANZ51252.1(1),ID:ANZ51254.1(1)|neighbour_genes:DNA polymerase clamp..,DNA polymerase|
MVKMIEIKLKNPEDFLKVKETLTRMGIANNKDKVLYQSCHILQKQGKYYIVHFKEMLRMDGRQVDIDGEDYQRRDSIAQLLEDWGLIVIEDSAREDLFGLTNNFRVISFKQKDDWTLKAKYTIGN
>ID:ANZ50903.1 |[Enterobacteria phage Aplg8]||_Enterobacteria_phage_Aplg8_.gbk|regA|369|KT184308(168496):140907-141275:-1 ^^ Enterobacteria phage Aplg8, complete genome.|neighbours:ID:ANZ50902.1(-1),ID:ANZ50904.1(-1)|neighbour_genes:DNA polymerase,DNA polymerase clamp..|
MIEITLKKPEDFLKVKETLTRMGIANNKDKVLYQSCHILQKKGLYYIVHFKEMLRMDGRQVEMTEEDEVRRDSIAWLLEDWGLIEIVPGQRTFMKDLTNNFRVISFKQKHEWKLVPKYTIGN
>ID:YP_007004126.1 |[Enterobacteria phage Bp7]||_Enterobacteria_phage_Bp7_.gbk|regA|363|NC_019500(168066):36864-37226:1 ^GeneID:14007955^ Enterobacteria phage Bp7, complete genome.|neighbours:ID:YP_007004125.1(1),ID:YP_007004127.1(1)|neighbour_genes:clamp loader subunit..,hypothetical protein|
MIEITLKQPEDFLKVKETLTRMGIANNKEKKLYQSCHILQKQGLYYIVHFKEMLRMDGRQVDIDGEDYQRRDSIAQLLKEWGLIDIVDESELFEITNNFRVISFKQKNDWELLSKYTIGN
>ID:YP_004009903.1 |[Enterobacter phage CC31]||_Enterobacteria_phage_CC31_.gbk|regA|366|NC_014662(165540):28222-28587:-1 ^GeneID:9926191^ Enterobacteria phage CC31, complete genome.|neighbours:ID:YP_004009902.1(-1),ID:YP_004009904.1(-1)|neighbour_genes:43.1,62|
MIEITLKQPEDFLKVKETLTRMGIANNKDKVLYQSCHILQKQGKYYIVHFKEMLKLDGRPVTIDSEDYIRRDSIAQLLQGWGLLDIVTPDVHLAEMQNNFRVITFQQKSEWTLKSKYTIGA
>ID:YP_009118711.1 |[Enterobacteria phage GEC-3S]||_Enterobacteria_phage_GEC-3S_.gbk|regA|363|NC_025425(163424):18733-19095:-1 ^GeneID:23301078^ Enterobacteria phage GEC-3S complete genome.|neighbours:ID:YP_009118710.1(-1),ID:YP_009118712.1(-1)|neighbour_genes:Putative DNA polymer..,Putative clamp loade..|
MIEINLISPENFLKIKETLTRCGIANNRDKTLYQSCHILQKKGRYYIVHFKELLKLDGRSVKMTWEDELRRNNIAKLLAQWNLCTLIDSDFETTEVNNFRVLSFKQKEEWTLIEKYQIGR
>ID:ANZ51492.1 |[Enterobacteria phage GiZh]||_Enterobacteria_phage_GiZh_.gbk|regA|369|KT184311(166514):78397-78765:-1 ^^ Enterobacteria phage GiZh, complete genome.|neighbours:ID:ANZ51491.1(-1),ID:ANZ51493.1(-1)|neighbour_genes:hypothetical protein,DNA polymerase clamp..|
MIEITLKKPEDFLKVKETLTRMGIANNKDKVLYQSCHILQKKGLYYIVHFKEMLRMDGRQVEMTEEDEVRRDSIAWLLEDWGLIEIVPGQRTFMKDLTNNFRVISFKQKHEWKLVPKYTIGN
>ID:YP_003734198.1 |[Enterobacteria phage IME08]||_Enterobacteria_phage_IME08_.gbk|regA|369|NC_014260(172253):30730-31098:-1 ^GeneID:9384387^ Enterobacteria phage IME08, complete genome.|neighbours:ID:YP_003734197.1(-1),ID:YP_003734199.1(-1)|neighbour_genes:hypothetical protein,62|
MKMIEITLKQPEDFLKVKETLTRMGIANNKEKKLYQSCHILQKQGRYYIVHFKEMLRMDGRQVDIDGEDYQRRDSIAQLLKDWGLIDIVDESELFEITNNFRVISFKQKNDWELLSKYTIGN
>ID:YP_002922397.1 |[Escherichia phage JS10]||_Enterobacteria_phage_JS10_.gbk|regA|363|NC_012741(171451):30055-30417:-1 ^GeneID:7943447^ Enterobacteria phage JS10, complete genome.|neighbours:ID:YP_002922396.1(-1),ID:YP_002922398.1(-1)|neighbour_genes:hypothetical protein,62|
MIEITLKQPEDFLKVKETLTRMGIANNKEKKLYQSCHILQKQGRYYIVHFKEMLRMDGRQVDIDGEDYQRRDSIAQLLKDWGLIDIVDDSELFEITNNFRVISFKQKNDWELLSKYTIGN
>ID:YP_001595177.1 |[Escherichia phage JS98]||_Enterobacteria_phage_JS98.gbk|translation represso..|363|NC_010105(170523):30256-30618:-1 ^^ Enterobacteria phage JS98, complete genome.|neighbours:ID:YP_001595176.1(-1),ID:YP_001595178.1(-1)|neighbour_genes:hypothetical protein,clamp loader small s..|
MIEITLKQPEDFLKVKETLTRMGIANNKEKKLYQSCHILQKQGRYYIVHFKEMLRMDGRQVDIDGEDYQRRDSIAQLLKDWGLIDIVDDSELFEITNNFRVISFKQKNDWELLSKYTIGN
>ID:YP_002922101.1 |[Escherichia phage JSE]||_Enterobacteria_phage_JSE_.gbk|regA|363|NC_012740(166418):20287-20649:-1 ^GeneID:7943149^ Enterobacteria phage JSE, complete genome.|neighbours:ID:YP_002922100.1(-1),ID:YP_002922102.1(-1)|neighbour_genes:DNA polymerase,62|
MIEINLISPENFLKIKETLTRCGIANNRDKTLYQSCHILQKKGRYYIVHFKELLKLDGRSVKMTWEDELRRNNIAKLLAQWNLCTLIDSDFETTEVNNFRVLSFKQKEEWTLIEKYQIGR
>ID:ANZ51692.1 |[Enterobacteria phage Kha5h]||_Enterobacteria_phage_Kha5h_.gbk|regA|369|KT184312(167318):53917-54285:-1 ^^ Enterobacteria phage Kha5h, complete genome.|neighbours:ID:ANZ51691.1(-1),ID:ANZ51693.1(-1)|neighbour_genes:hypothetical protein,DNA polymerase clamp..|
MIEITLKKPEDFLKVKETLTRMGIANNKDKVLYQSCHILQKKGLYYIVHFKEMLRMDGRQVEMTEEDEVRRDSIAWLLEDWGLIEIVPGQRTFMKDLTNNFRVISFKQKHEWKLVPKYTIGN
>ID:YP_001469371.1 |[Escherichia phage Phi1]||_Enterobacteria_phage_Phi1_.gbk|regA|363|NC_009821(164270):18732-19094:-1 ^GeneID:5602250^ Enterobacteria phage Phi1, complete genome.|neighbours:ID:YP_001469370.1(-1),ID:YP_001469372.1(-1)|neighbour_genes:43,62|
MIEINLISPENFLKIKETLTRCGIANNRDKTLYQSCHILQKKGRYYIVHFKELLKLDGRSVKMTWEDELRRNNIAKLLAQWNLCTLIDSDFETTEVNNFRVLSFKQKEEWTLIEKYQIGR
>ID:YP_009202781.1 |[Escherichia phage QL01]||_Enterobacteria_phage_QL01.gbk|translational repres..|363|NC_028847(170527):29920-30282:-1 ^GeneID:26629770^ Enterobacteria phage QL01, complete genome.|neighbours:ID:YP_009202780.1(-1),ID:YP_009202782.1(-1)|neighbour_genes:hypothetical protein,clamp loader subunit..|
MIEITLKQPEDFLKVKETLTRMGIANNKEKKLYQSCHILQKQGLYYIVHFKEMLRMDGRQVDIDGEDYQRRDSIAQLLKEWGLIDIVDDSELFEITNNFRVISFKQKNDWELLSKYTIGN
>ID:AIT74143.1 |[Enterobacteria phage RB10]||_Enterobacteria_phage_RB10_.gbk|regA|369|KM606999(168401):27349-27717:-1 ^^ Enterobacteria phage RB10, complete genome.|neighbours:ID:AIT74142.1(-1),ID:AIT74144.1(-1)|neighbour_genes:DNA polymerase,clamp loader subunit..|
MIEITLKKPEDFLKVKETLTRMGIANNKDKVLYQSCHILQKKGLYYIVHFKEMLRMDGRQVEMTEEDEVRRDSIAWLLEDWGLIEIIPGQRTFMKDLTNNFRVISFKQKHEWKLVPKYTIGN
>ID:YP_002854384.1 |[Escherichia virus RB14]||_Enterobacteria_phage_RB14_.gbk|regA|369|NC_012638(165429):27434-27802:-1 ^GeneID:7803767^ Enterobacteria phage RB14, complete genome.|neighbours:ID:YP_002854383.1(-1),ID:YP_002854385.1(-1)|neighbour_genes:RB32ORF047c,62|
MIEITLKKPEDFLKVKETLTRMGIANNKDKVLYQSCHILQKKGLYYIVHFKEMLRMDGRQVEMTEEDEVRRDSIAWLLEDWGLIEIVPGQRTFMKDLTNNFRVISFKQKHEWKLVPKYTIGN
>ID:YP_003858339.1 |[Escherichia virus RB16]||_Enterobacteria_phage_RB16_.gbk|regA|369|NC_014467(176788):24954-25322:-1 ^GeneID:9712780^ Enterobacteria phage RB16, complete genome.|neighbours:ID:YP_003858338.1(-1),ID:YP_003858340.1(-1)|neighbour_genes:hypothetical protein,62|
MNMLEIKLSSDDSFLKIRETLTRIGIANNKKKMLWQSCHILQKQGRYFIVHFKELLRLDGRQVDMTEDDELRRNNIARLLEEWGMIEILTPDLKFSEENNFRVLTHAQKAEWTLKYKYRIGH
>ID:AXF42359.1 |[Enterobacteria phage RB18]||_Enterobacteria_phage_RB18_.gbk|translation represso..|369|MH553563(166677):28481-28849:-1 ^^ Enterobacteria phage RB18, complete genome.|neighbours:ID:AXF42358.1(-1),ID:AXF42360.1(-1)|neighbour_genes:hypothetical protein,clamp loader small s..|
MIEITLKKPEDFLKVKETLTRMGIANNKDKVLYQSCHILQKKGLYYIVHFKEMLRMDGRQVEMTEEDEVRRDSIAWLLEDWGLIEIVPGQRTFMKDLTNNFRVISFKQKHEWKLVPKYTIGN
>ID:YP_009102255.1 |[Enterobacteria phage RB27]||_Enterobacteria_phage_RB27_.gbk|regA|369|NC_025448(165179):28296-28664:-1 ^GeneID:22113039^ Enterobacteria phage RB27, complete genome.|neighbours:ID:YP_009102254.1(-1),ID:YP_009102256.1(-1)|neighbour_genes:DNA polymerase,clamp loader subunit..|
MIEITLKKPEDFLKVKETLTRMGIANNKDKVLYQSCHILQKKGLYYIVHFKEMLRMDGRQVEMTEEDEVRRDSIAWLLEDWGLIEIVPGQRTFMKDLTNNFRVISFKQKHEWKLVPKYTIGN
>ID:AIT74687.1 |[Enterobacteria phage RB33]||_Enterobacteria_phage_RB33_.gbk|regA|369|KM607001(166007):27689-28057:-1 ^^ Enterobacteria phage RB33, complete genome.|neighbours:ID:AIT74686.1(-1),ID:AIT74688.1(-1)|neighbour_genes:hypothetical protein,clamp loader subunit..|
MIEITLKKPEDFLKVKETLTRMGIANNKDKVLYQSCHILQKKGLYYIVHFKEMLRMDGRQVEMTEEDEVRRDSIAWLLEDWGLIEIVPGQRTFMKDLTNNFRVISFKQKHEWKLVPKYTIGN
>ID:YP_009098434.1 |[Escherichia phage RB3]||_Enterobacteria_phage_RB3_.gbk|regA|369|NC_025419(168402):27350-27718:-1 ^GeneID:22113798^ Enterobacteria phage RB3, complete genome.|neighbours:ID:YP_009098433.1(-1),ID:YP_009098435.1(-1)|neighbour_genes:DNA polymerase,clamp loader subunit..|
MIEITLKKPEDFLKVKETLTRMGIANNKDKVLYQSCHILQKKGLYYIVHFKEMLRMDGRQVEMTEEDEVRRDSIAWLLEDWGLIEIIPGQRTFMKDLTNNFRVISFKQKHEWKLVPKYTIGN
>ID:YP_239016.1 |[Escherichia virus RB43]||_Enterobacteria_phage_RB43_.gbk|regA|369|NC_007023(180500):26372-26740:-1 ^GeneID:3416338^ Enterobacteria phage RB43, complete genome.|neighbours:ID:YP_239015.1(-1),ID:YP_239017.1(-1)|neighbour_genes:hypothetical protein,62|
MNMLEIKLSSDDSFLKIRETLTRIGIANNKKKMLWQSCHILQKQGRYFITHFKELLKLDGRQVDMTEDDELRRNNIARLLEEWGMIKILTPDLKFSEENNFRVLTHAQKAEWTLKYKYRIGH
>ID:NP_891598.1 |[Escherichia phage RB49]||_Enterobacteria_phage_RB49_.gbk|regA|363|NC_005066(164018):18554-18916:-1 ^GeneID:1725300^ Enterobacteria phage RB49, complete genome.|neighbours:ID:NP_891597.1(-1),ID:NP_891599.1(-1)|neighbour_genes:43,62|
MIEINLISPENFLKIKETLTRCGIANNRDKTLYQSCHILQKKGRYYIVHFKELLKLDGRSVKMTWEDELRRNNIAKLLAQWNLCTLIDSDFETTEVNNFRVLSFKQKEEWTLIEKYQIGR
>ID:YP_002854006.1 |[Enterobacteria phage RB51]||_Enterobacteria_phage_RB51_.gbk|regA|369|NC_012635(168394):28631-28999:-1 ^GeneID:7803559^ Enterobacteria phage RB51, complete genome.|neighbours:ID:YP_002854005.1(-1),ID:YP_002854007.1(-1)|neighbour_genes:RB32ORF047c,62|
MIEITLKKPEDFLKVKETLTRMGIANNKDKVLYQSCHILQKKGLYYIVHFKEMLRMDGRQVEMTEEDEVRRDSIAWLLEDWGLIEIVPGQRTFMKDLTNNFRVISFKQKHEWKLVPKYTIGN
>ID:AIT74962.1 |[Enterobacteria phage RB55]||_Enterobacteria_phage_RB55_.gbk|regA|369|KM607002(168896):29936-30304:-1 ^^ Enterobacteria phage RB55, complete genome.|neighbours:ID:AIT74961.1(-1),ID:AIT74963.1(-1)|neighbour_genes:DNA polymerase,clamp loader subunit..|
MIEITLKKPEDFLKVKETLTRMGIANNKDKVLYQSCHILQKKGLYYIVHFKEMLRMDGRQVEMTEEDEVRRDSIAWLLEDWGLIEIVPGQRTFMKDLTNNFRVISFKQKHEWKLVPKYTIGN
>ID:AIT75234.1 |[Enterobacteria phage RB59]||_Enterobacteria_phage_RB59_.gbk|regA|369|KM607003(168966):29936-30304:-1 ^^ Enterobacteria phage RB59, complete genome.|neighbours:ID:AIT75233.1(-1),ID:AIT75235.1(-1)|neighbour_genes:DNA polymerase,clamp loader subunit..|
MIEITLKKPEDFLKVKETLTRMGIANNKDKVLYQSCHILQKKGLYYIVHFKEMLRMDGRQVEMTEEDEVRRDSIAWLLEDWGLIEIVPGQRTFMKDLTNNFRVISFKQKHEWKLVPKYTIGN
>ID:AIT73057.1 |[Enterobacteria phage RB5]||_Enterobacteria_phage_RB5_.gbk|regA|369|KM606995(168394):27349-27717:-1 ^^ Enterobacteria phage RB5, complete genome.|neighbours:ID:AIT73056.1(-1),ID:AIT73058.1(-1)|neighbour_genes:DNA polymerase,clamp loader subunit..|
MIEITLKKPEDFLKVKETLTRMGIANNKDKVLYQSCHILQKKGLYYIVHFKEMLRMDGRQVEMTEEDEVRRDSIAWLLEDWGLIEIIPGQRTFMKDLTNNFRVISFKQKHEWKLVPKYTIGN
>ID:YP_009167418.1 |[Enterobacteria phage RB68]||_Enterobacteria_phage_RB68_.gbk|regA|369|NC_027979(168401):28631-28999:-1 ^GeneID:26041528^ Enterobacteria phage RB68, complete genome.|neighbours:ID:YP_009167417.1(-1),ID:YP_009167419.1(-1)|neighbour_genes:DNA polymerase,clamp loader subunit..|
MIEITLKKPEDFLKVKETLTRMGIANNKDKVLYQSCHILQKKGLYYIVHFKEMLRMDGRQVEMTEEDEVRRDSIAWLLEDWGLIEIVPGQRTFMKDLTNNFRVISFKQKHEWKLVPKYTIGN
>ID:NP_861747.1 |[Escherichia phage RB69]||_Enterobacteria_phage_RB69_.gbk|regA|378|NC_004928(167560):33432-33809:-1 ^GeneID:1494173^ Enterobacteria phage RB69, complete genome.|neighbours:ID:NP_861746.1(-1),ID:NP_861748.1(-1)|neighbour_genes:43,62|
MVKMIEIKLKNPEDFLKVKETLTRMGIANNKDKVLYQSCHILQKQGKYYIVHFKEMLRMDGRQVDIDGEDYQRRDSIAQLLEDWGLIVIEDSAREDLFGLTNNFRVISFKQKDDWTLKAKYTIGN
>ID:AIT73328.1 |[Enterobacteria phage RB6]||_Enterobacteria_phage_RB6_.gbk|regA|369|KM606996(168394):27349-27717:-1 ^^ Enterobacteria phage RB6, complete genome.|neighbours:ID:AIT73327.1(-1),ID:AIT73329.1(-1)|neighbour_genes:DNA polymerase,clamp loader subunit..|
MIEITLKKPEDFLKVKETLTRMGIANNKDKVLYQSCHILQKKGLYYIVHFKEMLRMDGRQVEMTEEDEVRRDSIAWLLEDWGLIEIIPGQRTFMKDLTNNFRVISFKQKHEWKLVPKYTIGN
>ID:AIT73599.1 |[Enterobacteria phage RB7]||_Enterobacteria_phage_RB7_.gbk|regA|369|KM606997(168395):27350-27718:-1 ^^ Enterobacteria phage RB7, complete genome.|neighbours:ID:AIT73598.1(-1),ID:AIT73600.1(-1)|neighbour_genes:DNA polymerase,clamp loader subunit..|
MIEITLKKPEDFLKVKETLTRMGIANNKDKVLYQSCHILQKKGLYYIVHFKEMLRMDGRQVEMTEEDEVRRDSIAWLLEDWGLIEIIPGQRTFMKDLTNNFRVISFKQKHEWKLVPKYTIGN
>ID:AIT73871.1 |[Enterobacteria phage RB9]||_Enterobacteria_phage_RB9.gbk|regA|369|KM606998(168395):27350-27718:-1 ^^ Enterobacteria phage RB9, complete genome.|neighbours:ID:AIT73870.1(-1),ID:AIT73872.1(-1)|neighbour_genes:DNA polymerase,clamp loader subunit..|
MIEITLKKPEDFLKVKETLTRMGIANNKDKVLYQSCHILQKKGLYYIVHFKEMLRMDGRQVEMTEEDEVRRDSIAWLLEDWGLIEIIPGQRTFMKDLTNNFRVISFKQKHEWKLVPKYTIGN
>ID:ADJ39766.1 |[Enterobacteria phage T4T]||_Enterobacteria_phage_T4T_.gbk|regA|369|HM137666(168920):29958-30326:-1 ^^ Enterobacteria phage T4T, complete genome.|neighbours:ID:ADJ39765.1(-1),ID:ADJ39767.1(-1)|neighbour_genes:43,62|
MIEITLKKPEDFLKVKETLTRMGIANNKDKVLYQSCHILQKKGLYYIVHFKEMLRMDGRQVEMTEEDEVRRDSIAWLLEDWGLIEIVPGQRTFMKDLTNNFRVISFKQKHEWKLVPKYTIGN
>ID:NP_049663.1 |[Escherichia virus T4]||_Enterobacteria_phage_T4_.gbk|regA|369|NC_000866(168903):29972-30340:-1 ^GeneID:1258694^ Enterobacteria phage T4, complete genome.|neighbours:ID:NP_049662.1(-1),ID:NP_049664.1(-1)|neighbour_genes:43,62|
MIEITLKKPEDFLKVKETLTRMGIANNKDKVLYQSCHILQKKGLYYIVHFKEMLRMDGRQVEMTEEDEVRRDSIAWLLEDWGLIEIVPGQRTFMKDLTNNFRVISFKQKHEWKLVPKYTIGN
>ID:AHY83594.1 |[Escherichia virus T4]|wild|_Enterobacteria_phage_T4_strain_wild.gbk|regA|369|KJ477684(168922):29958-30326:-1 ^^ Enterobacteria phage T4 strain wild, complete genome.|neighbours:ID:AHY83503.1(-1),ID:AHY83558.1(-1)|neighbour_genes:DNA polymerase,clamp loader small s..|
MIEITLKKPEDFLKVKETLTRMGIANNKDKVLYQSCHILQKKGLYYIVHFKEMLRMDGRQVEMTEEDEVRRDSIAWLLEDWGLIEIVPGQRTFMKDLTNNFRVISFKQKHEWKLVPKYTIGN
>ID:AXN58088.1 |[Enterobacteria phage T6]||_Enterobacteria_phage_T6_.gbk|regA|369|MH550421(168706):27466-27834:-1 ^^ Enterobacteria phage T6, complete genome.|neighbours:ID:AXN58087.1(-1),ID:AXN58089.1(-1)|neighbour_genes:DNA polymerase,clamp loader small s..|
MIEITLKKPEDFLKVKETLTRMGIANNKDKVLYQSCHILQKKGLYYIVHFKEMLRMDGRQVEMTEEDEVRRDSIAWLLEDWGLIEIVPGQRTFMKDLTNNFRVISFKQKHEWKLVPKYTIGN
>ID:YP_004063735.1 |[Escherichia phage vB_EcoM_VR7]||_Enterobacteria_phage_vB_EcoM-VR7_.gbk|regA|369|NC_014792(169285):28356-28724:-1 ^GeneID:10021279^ Enterobacteria phage vB_EcoM-VR7, complete genome.|neighbours:ID:YP_004063734.1(-1),ID:YP_004063736.1(-1)|neighbour_genes:VR7ORF053c,62|
MIEITLKQPEDFLKVKETLTRMGIANNKDRVLYQSCHILQKQGRYYIVHFKEMLRMDGRQVDIDGEDYQRRDSIAQLLEDWGLIAIKEEEHNELFAVTNNFRVISFKQKDDWKLVAKYTIGN
>ID:YP_006986602.1 |[Escherichia phage vB_EcoM_ACG-C40]||_Enterobacteria_phage_vB_EcoM_ACG-C40_.gbk|translational repres..|369|NC_019399(167396):30194-30562:-1 ^^ Enterobacteria phage vB_EcoM_ACG-C40, complete genome.|neighbours:ID:YP_006986601.1(-1),ID:YP_006986603.1(-1)|neighbour_genes:hypothetical protein,clamp loader subunit|
MIEITLKKPEDFLKVKETLTRMGIANNKDKVLYQSCHILQKKGLYYIVHFKEMLRMDGRQVEMTEEDEVRRDSIAWLLEDWGLIEIVPGQRTFMKDLTNNFRVISFKQKHEWKLVPKYTIGN
>ID:AWD91623.1 |[Enterobacteria phage vB_EcoM_IME339]||_Enterobacteria_phage_vB_EcoM_IME339_.gbk|translation represso..|369|MH051915(164366):138625-138993:1 ^^ Enterobacteria phage vB_EcoM_IME339, complete genome.|neighbours:ID:AWD91622.1(1),ID:AWD91624.1(1)|neighbour_genes:putative clamp-loade..,DNA polymerase|
MIEITLKKPEDFLKVKETLTRMGIANNKDKVLYQSCHILQKKGLYYIVHFKEMLRMDGRQVEMTEEDEVRRDSIAWLLEDWGLIEIVPGQRTFMKDLTNNFRVISFKQKHEWKLVPKYTIGN
>ID:AWD91885.1 |[Enterobacteria phage vB_EcoM_IME340]||_Enterobacteria_phage_vB_EcoM_IME340_.gbk|translational repres..|369|MH051916(165549):139990-140358:1 ^^ Enterobacteria phage vB_EcoM_IME340, complete genome.|neighbours:ID:AWD91884.1(1),ID:AWD91886.1(1)|neighbour_genes:putative clamp-loade..,DNA polymerase|
MIEITLKKPEDFLKVKETLTRMGIANNKDKVLYQSCHILQKKGLYYIVHFKEMLRMDGRQVEMTEEDEVRRDSIAWLLEDWGLIEIVPGQRTFMKDLTNNFRVISFKQKHEWKLVPKYTIGN
>ID:YP_009207227.1 |[Escherichia phage vB_EcoM_VR20]||_Enterobacteria_phage_vB_EcoM_VR20.gbk|regA|369|NC_028894(170336):26905-27273:-1 ^GeneID:26633726^ Enterobacteria phage vB_EcoM_VR20, complete genome.|neighbours:ID:YP_009207226.1(-1),ID:YP_009207228.1(-1)|neighbour_genes:hypothetical protein,clamp loader small s..|
MIEITLKQPEDFLKVKETLTRMGIANNKDRVLYQSCHILQKQGRYYIVHFKEMLRMDGRQVDIDGEDYQRRDSIAQLLEDWGLIAIKEEEHNELFAVTNNFRVISFKQKDDWKLVAKYTIGN
>ID:YP_009209794.1 |[Escherichia phage vB_EcoM_VR25]||_Enterobacteria_phage_vB_EcoM_VR25_.gbk|regA|369|NC_028925(170822):27379-27747:-1 ^GeneID:26636214^ Enterobacteria phage vB_EcoM_VR25, complete genome.|neighbours:ID:YP_009209793.1(-1),ID:YP_009209795.1(-1)|neighbour_genes:hypothetical protein,clamp loader small s..|
MIEITLKQPEDFLKVKETLTRMGIANNKDRVLYQSCHILQKQGRYYIVHFKEMLRMDGRQVDIDGEDYQRRDSIAQLLEDWGLIAIKEEEHNELFAVTNNFRVISFKQKDDWKLVAKYTIGN
>ID:YP_009213886.1 |[Escherichia phage vB_EcoM_VR26]||_Enterobacteria_phage_vB_EcoM_VR26_.gbk|regA|369|NC_028957(171541):27521-27889:-1 ^GeneID:26640342^ Enterobacteria phage vB_EcoM_VR26, complete genome.|neighbours:ID:YP_009213885.1(-1),ID:YP_009213887.1(-1)|neighbour_genes:DNA polymerase,clamp loader small s..|
MIEITLKQPEDFLKVKETLTRMGIANNKDRVLYQSCHILQKQGRYYIVHFKEMLRMDGRQVDIDGEDYQRRDSIAQLLEDWGLIAIKEEEHNELFAVTNNFRVISFKQKDDWKLVAKYTIGN
>ID:YP_009205744.1 |[Escherichia phage vb_EcoM-VR5]||_Enterobacteria_phage_vB_EcoM_VR5.gbk|regA|363|NC_028881(170473):30472-30834:-1 ^GeneID:26632355^ Enterobacteria phage vB_EcoM_VR5, complete genome.|neighbours:ID:YP_009205743.1(-1),ID:YP_009205745.1(-1)|neighbour_genes:DNA polymerase,clamp loader small s..|
MIEITLKQPEDFLKVKETLTRMGIANNKEKKLYQSCHILQKQGRYYIVHFKEMLRMDGRQVDIDGEDYQRRDSIAQLLKDWGLIDIVDDSELFEITNNFRVISFKQKNDWELLSKYTIGN
>ID:AWD90478.1 |[Erwinia phage Cronus]||_Erwinia_phage_Cronus_.gbk|translational repres..|378|MH059636(175774):24273-24650:-1 ^^ Erwinia phage Cronus, complete genome.|neighbours:ID:AWD90477.1(-1),ID:AWD90479.1(-1)|neighbour_genes:DNA polymerase,clamp loader small s..|
MVIMIEIKLKHPEDFLKVKETLTRMGIANNKEKILYQSCHILQKQGRYFIVHFKEMLKLDGRQVNIDEEDYVRRDSIAQLLEDWQLLEIVPGQRTDMFEMENNFRVIAHKQKHEWKLVHKYAIGK
>ID:YP_009592911.1 |[Escherichia coli O157 typing phage 3]||_Escherichia_coli_O157_typing_phage_3_.gbk|translational regula..|369|NC_041863(168733):117739-118107:1 ^GeneID:40068407^ Escherichia coli O157 typing phage 3, complete genome.|neighbours:ID:YP_009592910.1(1),ID:YP_009592912.1(1)|neighbour_genes:hypothetical protein,polB|
MIEIKLKNPEDFLKVKETLTRMGIANNKDKVLYQSCHILQKQGKYYIVHFKEMLRMDGRQVDIDGEDYQRRDSIAQLLEDWGLIVIEDSAREDLFGLTNNFRVISFKQKDDWTLKAKYTIGN
>ID:YP_009593064.1 |[Escherichia coli O157 typing phage 6]||_Escherichia_coli_O157_typing_phage_6_.gbk|translational regula..|369|NC_041864(160570):50626-50994:-1 ^GeneID:40068561^ Escherichia coli O157 typing phage 6, complete genome.|neighbours:ID:YP_009593063.1(-1),ID:YP_009593065.1(-1)|neighbour_genes:polB,hypothetical protein|
MIEIKLKNPEDFLKVKETLTRMGIANNKDKVLYQSCHILQKQGKYYIVHFKEMLRMDGRQVDIDGEDYQRRDSIAQLLEDWGLIVIEDSAREDLFGLTNNFRVISFKQKDDWTLKAKYTIGN
>ID:YP_009225209.1 |[Escherichia phage APCEc01]||_Escherichia_phage_APCEc01_.gbk|translation represso..|369|NC_029091(168771):152249-152617:1 ^GeneID:26796162^ Escherichia phage APCEc01, complete genome.|neighbours:ID:YP_009225208.1(1),ID:YP_009225210.1(1)|neighbour_genes:clamp loader small s..,DNA polymerase|
MIEIKLKNPEDFLKVKETLTRMGIANNKDKVLYQSCHILQKQGKYYIVHFKEMLRMDGRQVDIDGEDYQRRDSIAQLLEDWGLIVIEDSAREDLFGLTNNFRVISFKQKDDWTLKAKYTIGN
>ID:QAU03753.1 |[Escherichia phage AnYang]||_Escherichia_phage_AnYang_.gbk|translational repres..|363|MK234886(169215):167315-167677:-1 ^^ Escherichia phage AnYang, complete genome.|neighbours:ID:QAU03752.1(-1),ID:QAU03754.1(-1)|neighbour_genes:hypothetical protein,clamp loader subunit..|
MIEITLKQPEDFLKVKETLTRMGIANNKEKKLYQSCHILQKQGRYYIVHFKEMLRMDGRQVDIDGEDYQRRDSIAQLLKEWGLIDIVDESELFEITNNFRVISFKQKNDWELLSKYTIGN
> |[Tevenvirinae Escherichia_phage_CF2]||_Escherichia_phage_CF2.gb|Phage endoribonulcea..|369|NC_041919.1(168188):128894-129262:1 ^RAST2:fig|1198136.52.peg.207^ Tevenvirinae Escherichia_phage_CF2|neighbours:(1),(1)|neighbour_genes:Phage DNA polymerase..,Phage protein|
MIEITLKKPEDFLKVKETLTRMGIANNKDKVLYQSCHILQKKGLYYIVHFKEMLRMDGRQVEMTEEDEVRRDSIAWLLEDWGLIEIVPGQRTFMKDLTNNFRVISFKQKHEWKLVPKYTIGN
>ID:QBO61060.1 |[Escherichia phage D5505]||_Escherichia_phage_D5505_.gbk|translation represso..|369|MK327929(168049):27925-28293:-1 ^^ Escherichia phage D5505, complete genome.|neighbours:ID:QBO61059.1(-1),ID:QBO61061.1(-1)|neighbour_genes:hypothetical protein,putative clamp loade..|
MIEITLKKPEDFLKVKETLTRMGIANNKDKVLYQSCHILQKKGLYYIVHFKEMLRMDGRQVEMTEEDEVRRDSIAWLLEDWGLIEIVPGQRTFMKDLTNNFRVISFKQKHEWKLVPKYTIGN
>ID:YP_009601995.1 |[Escherichia phage ECD7]||_Escherichia_phage_ECD7_.gbk|regA|363|NC_041936(164706):20424-20786:-1 ^GeneID:40077849^ Escherichia phage ECD7, complete genome.|neighbours:ID:YP_009601994.1(-1),ID:YP_009601996.1(-1)|neighbour_genes:DNA polymerase,clamp loader subunit..|
MIEINLISPENFLKIKETLTRCGIANNRDKTLYQSCHILQKKGRYYIVHFKELLKLDGRSVKMTWEDELRRNNIAKLLAQWNLCTLIDNDFETTEVNNFRVLSFKQKEEWTLIEKYQIGR
>ID:YP_009102523.1 |[Escherichia phage ECML-134]||_Escherichia_phage_ECML-134_.gbk|hypothetical protein|369|NC_025449(166783):27366-27734:-1 ^GeneID:22111706^ Escherichia phage ECML-134, complete genome.|neighbours:ID:YP_009102522.1(-1),ID:YP_009102524.1(-1)|neighbour_genes:hypothetical protein,hypothetical protein|
MIEITLKKPEDFLKVKETLTRMGIANNKDKVLYQSCHILQKKGLYYIVHFKEMLRMDGRQVEMTEEDEVRRDSIAWLLEDWGLIEIVPGQRTFMKDLTNNFRVISFKQKHEWKLVPKYTIGN
>ID:QAY00078.1 |[Escherichia phage EcWhh-1]||_Escherichia_phage_EcWhh-1.gbk|translational repres..|363|MH791409(170524):92198-92560:-1 ^^ UNVERIFIED: Escherichia phage EcWhh-1, complete genome.|neighbours:ID:QAY00077.1(-1),ID:QAY00079.1(-1)|neighbour_genes:hypothetical protein,clamp loader subunit..|
MIEITLKQPEDFLKVKETLTRMGIANNKEKKLYQSCHILQKQGRYYIVHFKEMLRMDGRQVDIDGEDYQRRDSIAQLLKDWGLIDIVDDSELFEITNNFRVISFKQKNDWELLSKYTIGN
> |[Tevenvirinae Escherichia_phage_HP3]||_Escherichia_phage_HP3.gb|Phage endoribonulcea..|378|NC_041920.1(170254):42567-42944:-1 ^RAST2:fig|1198136.53.peg.77^ Tevenvirinae Escherichia_phage_HP3|neighbours:(-1),(-1)|neighbour_genes:hypothetical protein,Phage DNA polymerase..|
MVKMIEIKLKNPEDFLKVKETLTRMGIANNKDKILYQSCHILQKQGKYYIVHFKEMLRMDGRQVDIDGEDYQRRDSIAQLLEDWGLIVIEDSAREDLFSLTNNFRVISFKQKDDWTLKAKYTIGN
>ID:YP_009148497.1 |[Escherichia phage HY01]||_Escherichia_phage_HY01_.gbk|putative translation..|369|NC_027349(166977):28137-28505:-1 ^GeneID:24722676^ Escherichia phage HY01, complete genome.|neighbours:ID:YP_009148496.1(-1),ID:YP_009148498.1(-1)|neighbour_genes:hypothetical protein,putative clamp-loade..|
MIEITLKKPEDFLKVKETLTRMGIANNKDKVLYQSCHILQKKGLYYIVHFKEMLRMDGRQVEMTEEDEIRRDSIAWLLEDWGLIEIAPGQRTFMKDLTNNFRVISFKQKHEWKLVPKYTIGN
>ID:YP_009284138.1 |[Escherichia phage HY03]||_Escherichia_phage_HY03.gbk|putative RegA transl..|369|NC_031047(170770):92860-93228:1 ^GeneID:29079006^ Escherichia phage HY03, complete genome.|neighbours:ID:YP_009284137.1(1),ID:YP_009284139.1(1)|neighbour_genes:hypothetical protein,putative DNA polymer..|
MIEITLKKPEDFLKVKETLTRMGIANNKDKVLYQSCHILQKKGLYYIVHFKEMLRMDGRQVEMTEEDEVRRDSIAWLLEDWGLIEIAPGQRTFMKDLTNNFRVISFKQKHEWKLVPKYTIGN
>ID:BBG28571.1 |[Escherichia phage KIT03]||_Escherichia_phage_KIT03_.gbk|translational repres..|369|AP018932(166848):28318-28686:-1 ^^ Escherichia phage KIT03 DNA, complete sequence.|neighbours:ID:BBG28570.1(-1),ID:BBG28572.1(-1)|neighbour_genes:DNA polymerase,clamp loader subunit..|
MIEITLKKPEDFLKVKETLTRMGIANNKDKVLYQSCHILQKKGLYYIVHFKEMLRMDGRQVEMTEEDEVRRDSIAWLLEDWGLIEIVPGQRTFMKDLTNNFRVISFKQKHEWKLVPKYTIGN
>ID:YP_008060565.1 |[Escherichia phage Lw1]||_Escherichia_phage_Lw1_.gbk|regA|369|NC_021344(176227):25464-25832:-1 ^GeneID:16205141^ Escherichia phage Lw1, complete genome.|neighbours:ID:YP_008060564.1(-1),ID:YP_008060566.1(-1)|neighbour_genes:hypothetical protein,clamp-loader subunit|
MNMLEIKLSSDDSFLKIRETLTRIGIANNKKKMLWQSCHILQKQGRYFIVHFKELLRLDGRQVDMTEDDELRRNNIARLLEEWGMIEILTPDLKFSEENNFRVLTHAQKAEWTLKYKYRIGH
>ID:YP_009323945.1 |[Escherichia phage MX01]||_Escherichia_phage_MX01_.gbk|hypothetical protein|363|NC_031934(168929):30471-30833:-1 ^GeneID:30308854^ Escherichia phage MX01, complete genome.|neighbours:ID:YP_009323944.1(-1),ID:YP_009323946.1(-1)|neighbour_genes:DNA polymerase,clamp loader subunit..|
MIEITLKQPEDFLKVKETLTRMGIANNKEKKLYQSCHILQKQGRYYIVHFKEMLRMDGRQVDIDGEDYQRRDSIAQLLKDWGLIDIVDESELFEITNNFRVISFKQKNDWELMSKYTIGN
>ID:AYR03966.1 |[Escherichia phage OLB35]||_Escherichia_phage_OLB35_.gbk|translation represso..|369|MH992122(169140):33613-33981:-1 ^^ UNVERIFIED: Escherichia phage OLB35, complete genome.|neighbours:ID:AYR03965.1(-1),ID:AYR03967.1(-1)|neighbour_genes:DNA polymerase,clamp loader small s..|
MIEIKLKNPEDFLKVKETLTRMGIANNKDKVLYQSCHILQKQGKYYIVHFKEMLRMDGRQVDIDGEDYQRRDSIAQLLEDWGLIVIEDSAREDLFGLTNNFRVISFKQKDDWTLKAKYTIGN
>ID:ANH49813.1 |[Escherichia phage PE37]||_Escherichia_phage_PE37_.gbk|translation represso..|369|KU925172(166423):134312-134680:1 ^^ Escherichia phage PE37, complete genome.|neighbours:ID:ANH49812.1(1),ID:ANH49814.1(1)|neighbour_genes:DNA polymerase clamp..,hypothetical protein|
MIEITLKKPEDFLKVKETLTRMGIANNKDKVLYQSCHILQKKGLYYIVHFKEMLRMDGRQVEMTEEDEVRRDSIAWLLEDWGLIEIVPGQRTFMKDLTNNFRVISFKQKHEWKLVPKYTIGN
>ID:BBC14385.1 |[Escherichia phage PP01]||_Escherichia_phage_PP01.gbk|regA|369|LC348379(167812):28461-28829:-1 ^^ Escherichia phage PP01 DNA, complete sequence.|neighbours:ID:BBC14384.1(-1),ID:BBC14386.1(-1)|neighbour_genes:43,62|
MIEITLKKPEDFLKVKETLTRMGIANNKDKVLYQSCHILQKKGLYYIVHFKEMLRMDGRQVEMTEEDEVRRDSIAWLLEDWGLIEIVPGQRTFMKDLTNNFRVISFKQKHEWKLVPKYTIGN
>ID:AWY07947.1 |[Escherichia phage SF]||_Escherichia_phage_SF_.gbk|translation represso..|369|MH359124(168695):88648-89016:1 ^^ Escherichia phage SF, complete genome.|neighbours:ID:AWY07946.1(1),ID:AWY07948.1(1)|neighbour_genes:clamp loader small s..,DNA polymerase|
MIEIKLKNPEDFLKVKETLTRMGIANNKDKVLYQSCHILQKQGKYYIVHFKEMLRMDGRQVDIDGEDYQRRDSIAQLLEDWGLIVIEDSAREDLFSLTNNFRVISFKQKDDWTLKAKYTIGN
>ID:YP_009608351.1 |[Escherichia phage ST0]||_Escherichia_phage_ST0.gbk|translation represso..|369|NC_041990(170496):28952-29320:1 ^GeneID:40084373^ Escherichia phage ST0, complete genome.|neighbours:ID:YP_009608350.1(1),ID:YP_009608352.1(1)|neighbour_genes:clamp loader small s..,DNA polymerase|
MIEIKLKNPEDFLKVKETLTRMGIANNKDKVLYQSCHILQKQGKYYIVHFKEMLRMDGRQVDIDGEDYQRRDSIAQLLEDWGLIVIEDSAREDLFGLTNNFRVISFKQKDDWTLKAKYTIGN
>ID:BBC14663.1 |[Escherichia phage T2]||_Escherichia_phage_T2.gbk|regA|369|LC348380(163825):27881-28249:-1 ^^ Escherichia phage T2 DNA, complete sequence.|neighbours:ID:BBC14662.1(-1),ID:BBC14664.1(-1)|neighbour_genes:43,62|
MIEITLKKPEDFLKVKETLTRMGIANNKDKVLYQSCHILQKKGLYYIVHFKEMLRMDGRQVEMTEEDEVRRDSIAWLLEDWGLIEIVPGQRTFMKDLTNNFRVISFKQKHEWKLVPKYTIGN
>ID:YP_009281390.1 |[Escherichia phage UFV-AREG1]||_Escherichia_phage_UFV-AREG1_.gbk|translational repres..|369|NC_031030(170788):28130-28498:-1 ^GeneID:29063583^ Escherichia phage UFV-AREG1, complete genome.|neighbours:ID:YP_009281389.1(-1),ID:YP_009281391.1(-1)|neighbour_genes:hypothetical protein,clamp loader subunit|
MIEITLKKPEDFLKVKETLTRMGIANNKDKVLYQSCHILQKKGLYYIVHFKEMLRMDGRQVEMTEEDEVRRDSIAWLLEDWGLIEIAPGQRTFMKDLTNNFRVISFKQKHEWKLVPKYTIGN
>ID:YP_009323250.1 |[Escherichia phage WG01]||_Escherichia_phage_WG01_.gbk|translational repres..|363|NC_031928(169936):30114-30476:-1 ^GeneID:30308376^ Escherichia phage WG01, complete genome.|neighbours:ID:YP_009323249.1(-1),ID:YP_009323251.1(-1)|neighbour_genes:hypothetical protein,clamp loader subunit..|
MIEITLKQPEDFLKVKETLTRMGIANNKEKKLYQSCHILQKQGLYYIVHFKEMLRMDGRQVDIDGEDYQRRDSIAQLLKEWGLIDIVDDSELFEITNNFRVISFKQKNDWELLSKYTIGN
>ID:YP_009030658.1 |[Escherichia phage vB_EcoM_112]||_Escherichia_phage_e112_.gbk|translational repres..|369|NC_024125(168470):29975-30343:-1 ^GeneID:19485201^ Escherichia phage e11/2, complete genome.|neighbours:ID:YP_009030657.1(-1),ID:YP_009030659.1(-1)|neighbour_genes:hypothetical protein,clamp loader subunit..|
MIEITLKKPEDFLKVKETLTRMGIANNKDKVLYQSCHILQKKGLYYIVHFKEMLRMDGRQVEMTEEDEVRRDSIAWLLEDWGLIEIVPGQRTFMKDLTNNFRVISFKQKHEWKLVPKYTIGN
>ID:AYN56365.1 |[Escherichia phage p000v]||_Escherichia_phage_p000v_.gbk|translation represso..|369|MK047717(167803):117194-117562:1 ^^ Escherichia phage p000v, complete genome.|neighbours:ID:AYN56364.1(1),ID:AYN56366.1(1)|neighbour_genes:sliding-clamp-loader..,DNA polymerase|
MIEIKLKNPEDFLKVKETLTRMGIANNKDKVLYQSCHILQKQGKYYIVHFKEMLRMDGRQVDIDGEDYQRRDSIAQLLEDWGLIVIEDSAREDLFSLTNNFRVISFKQKDDWTLKAKYTIGN
>ID:AYN56549.1 |[Escherichia phage p000y]||_Escherichia_phage_p000y_.gbk|translation represso..|369|MK047718(169872):59693-60061:1 ^^ Escherichia phage p000y, complete genome.|neighbours:ID:AYN56548.1(1),ID:AYN56550.1(1)|neighbour_genes:sliding-clamp-loader..,DNA polymerase|
MIEIKLKNPEDFLKVKETLTRMGIANNKDKVLYQSCHILQKQGKYYIVHFKEMLRMDGRQVDIDGEDYQRRDSIAQLLEDWGLIVIEDSAREDLFGLTNNFRVISFKQKDDWTLKAKYTIGN
>ID:YP_009210240.1 |[Escherichia phage slur02]||_Escherichia_phage_slur02_.gbk|hypothetical protein|369|NC_028927(167298):99728-100096:-1 ^GOA:A0A0M7Q9C1,GeneID:26636773,InterPro:IPR002702,UniProtKB/TrEMBL:A0A0M7Q9C1^ Escherichia phage slur02, complete genome.|neighbours:ID:YP_009210239.1(-1),ID:YP_009210241.1(-1)|neighbour_genes:DNA polymerase [Esch..,putative clamp-loade..|
MIEITLKKPEDFLKVKETLTRMGIANNKDKVLYQSCHILQKKGLYYIVHFKEMLRMDGRQVEMTEEDEVRRDSIAWLLEDWGLIEIVPGQRTFMKDLTNNFRVISFKQKHEWKLVPKYTIGN
>ID:YP_009625197.1 |[Escherichia phage slur03]||_Escherichia_phage_slur03_.gbk|putative rega transl..|369|NC_042129(167467):140952-141320:1 ^GOA:A0A0M7QAL9,GeneID:40102079,InterPro:IPR002702,UniProtKB/TrEMBL:A0A0M7QAL9^ Escherichia phage slur03, complete genome.|neighbours:ID:YP_009625196.1(1),ID:YP_009625198.1(1)|neighbour_genes:clamp loader subunit..,putative protein ORF..|
MIEITLKKPEDFLKVKETLTRMGIANNKDKVLYQSCHILQKKGLYYIVHFKEMLRMDGRQVEMTEEDEVRRDSIAWLLEDWGLIEIVPGQRTFMKDLTNNFRVISFKQKHEWKLVPKYTIGN
>ID:YP_009625271.1 |[Escherichia phage slur04]||_Escherichia_phage_slur04_.gbk|Bacteriophage transl..|369|NC_042130(167298):14241-14609:-1 ^GOA:A0A0M7QC13,GeneID:40102132,InterPro:IPR002702,UniProtKB/TrEMBL:A0A0M7QC13^ Escherichia phage slur04, complete genome.|neighbours:ID:YP_009625270.1(-1),ID:YP_009625272.1(-1)|neighbour_genes:polB,hypothetical protein|
MIEITLKKPEDFLKVKETLTRMGIANNKDKVLYQSCHILQKKGLYYIVHFKEMLRMDGRQVEMTEEDEVRRDSIAWLLEDWGLIEIVPGQRTFMKDLTNNFRVISFKQKHEWKLVPKYTIGN
>ID:YP_009197401.1 |[Escherichia phage slur07]||_Escherichia_phage_slur07_.gbk|Bacteriophage transl..|369|NC_028780(167124):134528-134896:1 ^GOA:A0A0M7QFM0,GeneID:26624585,InterPro:IPR002702,UniProtKB/TrEMBL:A0A0M7QFM0^ Escherichia phage slur07, complete genome.|neighbours:ID:YP_009197400.1(1),ID:YP_009197402.1(1)|neighbour_genes:hypothetical protein,hypothetical protein|
MIEITLKKPEDFLKVKETLTRMGIANNKDKVLYQSCHILQKKGLYYIVHFKEMLRMDGRQVEMTEEDEVRRDSIAWLLEDWGLIEIVPGQRTFMKDLTNNFRVISFKQKHEWKLVPKYTIGN
>ID:CUL02741.1 |[Escherichia phage slur08]||_Escherichia_phage_slur08_.gbk|Bacteriophage transl..|369|LN881733(167467):138199-138567:1 ^GOA:A0A0M7QBN4,InterPro:IPR002702,UniProtKB/TrEMBL:A0A0M7QBN4^ Escherichia phage slur08, complete genome.|neighbours:ID:CUL02740.1(1),ID:CUL02742.1(1)|neighbour_genes:hypothetical protein,hypothetical protein|
MIEITLKKPEDFLKVKETLTRMGIANNKDKVLYQSCHILQKKGLYYIVHFKEMLRMDGRQVEMTEEDEVRRDSIAWLLEDWGLIEIVPGQRTFMKDLTNNFRVISFKQKHEWKLVPKYTIGN
>ID:CUL02825.1 |[Escherichia phage slur11]||_Escherichia_phage_slur11_.gbk|Bacteriophage transl..|369|LN881734(167298):17787-18155:-1 ^GOA:A0A0M9JDW1,InterPro:IPR002702,UniProtKB/TrEMBL:A0A0M9JDW1^ Escherichia phage slur11, complete genome.|neighbours:ID:CUL02824.1(-1),ID:CUL02826.1(-1)|neighbour_genes:polB,hypothetical protein|
MIEITLKKPEDFLKVKETLTRMGIANNKDKVLYQSCHILQKKGLYYIVHFKEMLRMDGRQVEMTEEDEVRRDSIAWLLEDWGLIEIVPGQRTFMKDLTNNFRVISFKQKHEWKLVPKYTIGN
>ID:CUL03611.1 |[Escherichia phage slur13]||_Escherichia_phage_slur13_.gbk|Bacteriophage transl..|369|LN881737(167299):39608-39976:-1 ^GOA:A0A0M7QDV1,InterPro:IPR002702,UniProtKB/TrEMBL:A0A0M7QDV1^ Escherichia phage slur13, complete genome.|neighbours:ID:CUL03610.1(-1),ID:CUL03612.1(-1)|neighbour_genes:polB,hypothetical protein|
MIEITLKKPEDFLKVKETLTRMGIANNKDKVLYQSCHILQKKGLYYIVHFKEMLRMDGRQVEMTEEDEVRRDSIAWLLEDWGLIEIVPGQRTFMKDLTNNFRVISFKQKHEWKLVPKYTIGN
>ID:YP_009180825.1 |[Escherichia phage slur14]||_Escherichia_phage_slur14_.gbk|Bacteriophage transl..|369|NC_028448(167467):138360-138728:-1 ^GOA:A0A0M7QDL2,GeneID:26227991,InterPro:IPR002702,UniProtKB/TrEMBL:A0A0M7QDL2^ Escherichia phage slur14, complete genome.|neighbours:ID:YP_009180824.1(-1),ID:YP_009180826.1(-1)|neighbour_genes:hypothetical protein,hypothetical protein|
MIEITLKKPEDFLKVKETLTRMGIANNKDKVLYQSCHILQKKGLYYIVHFKEMLRMDGRQVEMTEEDEVRRDSIAWLLEDWGLIEIVPGQRTFMKDLTNNFRVISFKQKHEWKLVPKYTIGN
>ID:AVH85883.1 |[Escherichia phage vB_EcoM-G28]||_Escherichia_phage_vB_EcoM-G28.gbk|putative translation..|369|MG867727(170121):29454-29822:-1 ^^ Escherichia phage vB_EcoM-G28, complete genome.|neighbours:ID:AVH85882.1(-1),ID:AVH85884.1(-1)|neighbour_genes:putative DNA polymer..,putative clamp loade..|
MIEITLKKPEDFLKVKETLTRMGIANNKDKVLYQSCHILQKKGLYYIVHFKEMLRMDGRQVEMTEEDEVRRDSIAWLLEDWGLIEIAPGQRTFMKDLTNNFRVISFKQKHEWKLVPKYTIGN
>ID:QDF15075.1 |[Escherichia phage vB_EcoM-Sa45lw]||_Escherichia_phage_vB_EcoM-Sa45lw_.gbk|translation represso..|369|MK977694(167353):28261-28629:-1 ^^ Escherichia phage vB_EcoM-Sa45lw, complete genome.|neighbours:ID:QDF15074.1(-1),ID:QDF15076.1(-1)|neighbour_genes:hypothetical protein,DNA polymerase clamp..|
MIEITLKKPEDFLKVKETLTRMGIANNKDKVLYQSCHILQKKGLYYIVHFKEMLRMDGRQVEMTEEDEVRRDSIAWLLEDWGLIEIVPGQRTFMKDLTNNFRVISFKQKHEWKLVPKYTIGN
>ID:YP_009290318.1 |[Escherichia phage vB_EcoM-UFV13]||_Escherichia_phage_vB_EcoM-UFV13_.gbk|translational repres..|369|NC_031103(165772):28479-28847:-1 ^^ Escherichia phage vB_EcoM-UFV13, complete genome.|neighbours:ID:YP_009290317.1(-1),ID:YP_009290319.1(-1)|neighbour_genes:hypothetical protein,DNA polymerase clamp..|
MIEITLKKPEDFLKVKETLTRMGIANNKDKVLYQSCHILQKKGLYYIVHFKEMLRMDGRQVEMTEEDEVRRDSIAWLLEDWGLIEIVPGQRTFMKDLTNNFRVISFKQKHEWKLVPKYTIGN
>ID:AUV60911.1 |[Escherichia phage vB_EcoM-fFiEco06]||_Escherichia_phage_vB_EcoM-fFiEco06_.gbk|regA|369|MG781190(167076):28554-28922:-1 ^^ Escherichia phage vB_EcoM-fFiEco06, complete genome.|neighbours:ID:AUV60910.1(-1),ID:AUV60912.1(-1)|neighbour_genes:DNA polymerase,clamp loader subunit|
MIEITLKKPEDFLKVKETLTRMGIANNKDKVLYQSCHILQKKGLYYIVHFKEMLRMDGRQVEMTEEDEVRRDSIAWLLEDWGLIEIVPGQRTFMKDLTNNFRVISFKQKHEWKLVPKYTIGN
>ID:AUV61184.1 |[Escherichia phage vB_EcoM-fHoEco02]||_Escherichia_phage_vB_EcoM-fHoEco02_.gbk|regA|369|MG781191(167064):28554-28922:-1 ^^ Escherichia phage vB_EcoM-fHoEco02, complete genome.|neighbours:ID:AUV61183.1(-1),ID:AUV61185.1(-1)|neighbour_genes:DNA polymerase,clamp loader subunit|
MIEITLKKPEDFLKVKETLTRMGIANNKDKVLYQSCHILQKKGLYYIVHFKEMLRMDGRQVEMTEEDEVRRDSIAWLLEDWGLIEIVPGQRTFMKDLTNNFRVISFKQKHEWKLVPKYTIGN
>ID:AYP69851.1 |[Escherichia phage vB_EcoM_DalCa]||_Escherichia_phage_vB_EcoM_DalCa_.gbk|translation represso..|369|MH992510(166040):28297-28665:-1 ^^ Escherichia phage vB_EcoM_DalCa, complete genome.|neighbours:ID:AYP69927.1(-1),ID:AYP69803.1(-1)|neighbour_genes:hypothetical protein,DNA polymerase clamp..|
MIEITLKKPEDFLKVKETLTRMGIANNKDKVLYQSCHILQKKGLYYIVHFKEMLRMDGRQVEMTEEDEVRRDSIAWLLEDWGLIEIVPGQRTFMKDLTNNFRVISFKQKHEWKLVPKYTIGN
>ID:QBO63566.1 |[Escherichia phage vB_EcoM_G10400]||_Escherichia_phage_vB_EcoM_G10400.gbk|putative translation..|369|MK327937(170182):28287-28655:-1 ^^ Escherichia phage vB_EcoM_G10400, complete genome.|neighbours:ID:QBO63565.1(-1),ID:QBO63567.1(-1)|neighbour_genes:putative DNA polymer..,putative clamp loade..|
MIEITLKKPEDFLKVKETLTRMGIANNKDKVLYQSCHILQKKGLYYIVHFKEMLRMDGRQVEMTEEDEVRRDSIAWLLEDWGLIEIVPGQRTFMKDLTNNFRVISFKQKHEWKLVPKYTIGN
>ID:QBO62184.1 |[Escherichia phage vB_EcoM_G2248]||_Escherichia_phage_vB_EcoM_G2248.gbk|hypothetical protein|363|MK327932(170678):19293-19655:-1 ^^ Escherichia phage vB_EcoM_G2248, complete genome.|neighbours:ID:QBO62183.1(-1),ID:QBO62185.1(-1)|neighbour_genes:putative DNA polymer..,putative clamp loade..|
MIEINLISPENFLKIKETLTRCGIANNRDKTLYQSCHILQKKGRYYIVHFKELLKLDGRSVKMTWEDELRRNNIAKLLAQWNLCTLIDSDFETTEVNNFRVLSFKQKEEWTLIEKYQIGR
>ID:QBO62483.1 |[Escherichia phage vB_EcoM_G2285]||_Escherichia_phage_vB_EcoM_G2285_.gbk|putative translation..|369|MK327933(166675):33785-34153:-1 ^^ Escherichia phage vB_EcoM_G2285, complete genome.|neighbours:ID:QBO62482.1(-1),ID:QBO62484.1(-1)|neighbour_genes:hypothetical protein,putative clamp loade..|
MIEIKLKNPEDFLKVKETLTRMGIANNKDKVLYQSCHILQKQGKYYIVHFKEMLRMDGRQVDIDGEDYQRRDSIAQLLEDWGLIVIEDSAREDLFGLTNNFRVISFKQKDDWTLKAKYTIGN
>ID:QBO62746.1 |[Escherichia phage vB_EcoM_G2469]||_Escherichia_phage_vB_EcoM_G2469.gbk|putative translation..|369|MK327934(170452):33236-33604:-1 ^^ Escherichia phage vB_EcoM_G2469, complete genome.|neighbours:ID:QBO62745.1(-1),ID:QBO62747.1(-1)|neighbour_genes:putative DNA polymer..,putative clamp loade..|
MIEIKLKNPEDFLKVKETLTRMGIANNKDKVLYQSCHILQKQGKYYIVHFKEMLRMDGRQVDIDGEDYQRRDSIAQLLEDWGLIVIEDSAREDLFGLTNNFRVISFKQKDDWTLKAKYTIGN
>ID:QBO62993.1 |[Escherichia phage vB_EcoM_G2494]||_Escherichia_phage_vB_EcoM_G2494_.gbk|translation represso..|363|MK327935(168327):20229-20591:-1 ^^ Escherichia phage vB_EcoM_G2494, complete genome.|neighbours:ID:QBO62992.1(-1),ID:QBO62994.1(-1)|neighbour_genes:hypothetical protein,putative clamp loade..|
MIEINLISPENFLKIKETLTRCGIANNRDKTLYQSCHILQKKGRYYIVHFKELLKLDGRSVKMTWEDELRRNNIAKLLAQWNLCTLIDNDFETTEVNNFRVLSFKQKEEWTLIEKYQIGR
>ID:QBO65461.1 |[Escherichia phage vB_EcoM_G2540-3]||_Escherichia_phage_vB_EcoM_G2540-3_.gbk|putative translation..|369|MK327944(168654):29398-29766:-1 ^^ Escherichia phage vB_EcoM_G2540-3, complete genome.|neighbours:ID:QBO65460.1(-1),ID:QBO65462.1(-1)|neighbour_genes:putative DNA polymer..,putative clamp loade..|
MIEITLKKPEDFLKVKETLTRMGIANNKDKVLYQSCHILQKKGLYYIVHFKEMLRMDGRQVEMTEEDEVRRDSIAWLLEDWGLIEIVPGQRTFMKDLTNNFRVISFKQKHEWKLVPKYTIGN
>ID:QBO63293.1 |[Escherichia phage vB_EcoM_G2540]||_Escherichia_phage_vB_EcoM_G2540_.gbk|putative translation..|369|MK327936(168886):29785-30153:-1 ^^ Escherichia phage vB_EcoM_G2540, complete genome.|neighbours:ID:QBO63292.1(-1),ID:QBO63294.1(-1)|neighbour_genes:putative DNA polymer..,putative clamp loade..|
MIEITLKKPEDFLKVKETLTRMGIANNKDKVLYQSCHILQKKGLYYIVHFKEMLRMDGRQVEMTEEDEVRRDSIAWLLEDWGLIEIVPGQRTFMKDLTNNFRVISFKQKHEWKLVPKYTIGN
>ID:QBO64370.1 |[Escherichia phage vB_EcoM_G29]||_Escherichia_phage_vB_EcoM_G29_.gbk|putative translation..|369|MK327940(168241):28873-29241:-1 ^^ Escherichia phage vB_EcoM_G29, complete genome.|neighbours:ID:QBO64369.1(-1),ID:QBO64371.1(-1)|neighbour_genes:putative DNA polymer..,putative clamp loade..|
MIEITLKKPEDFLKVKETLTRMGIANNKDKVLYQSCHILQKKGLYYIVHFKEMLRMDGRQVEMTEEDEVRRDSIAWLLEDWGLIEIVPGQRTFMKDLTNNFRVISFKQKHEWKLVPKYTIGN
>ID:QBO64626.1 |[Escherichia phage vB_EcoM_G37-3]||_Escherichia_phage_vB_EcoM_G37-3_.gbk|hypothetical protein|363|MK327941(167832):20192-20554:-1 ^^ Escherichia phage vB_EcoM_G37-3, complete genome.|neighbours:ID:QBO64625.1(-1),ID:QBO64627.1(-1)|neighbour_genes:putative DNA polymer..,putative clamp loade..|
MIEINLISPENFLKIKETLTRCGIANNRDKTLYQSCHILQKKGRYYIVHFKELLKLDGRSVKMTWEDELRRNNIAKLLAQWNLCTLIDSDFETTEVNNFRVLSFKQKEEWTLIEKYQIGR
>ID:QBO64090.1 |[Escherichia phage vB_EcoM_G4498]||_Escherichia_phage_vB_EcoM_G4498_.gbk|putative translation..|369|MK327939(167826):28946-29314:-1 ^^ Escherichia phage vB_EcoM_G4498, complete genome.|neighbours:ID:QBO64089.1(-1),ID:QBO64091.1(-1)|neighbour_genes:putative DNA polymer..,putative clamp loade..|
MIEITLKKPEDFLKVKETLTRMGIANNKDKVLYQSCHILQKKGLYYIVHFKEMLRMDGRQVEMTEEDEVRRDSIAWLLEDWGLIEIVPGQRTFMKDLTNNFRVISFKQKHEWKLVPKYTIGN
>ID:QBO65740.1 |[Escherichia phage vB_EcoM_G4500]||_Escherichia_phage_vB_EcoM_G4500_.gbk|putative translation..|369|MK327945(168363):28873-29241:-1 ^^ Escherichia phage vB_EcoM_G4500, complete genome.|neighbours:ID:QBO65739.1(-1),ID:QBO65741.1(-1)|neighbour_genes:putative DNA polymer..,putative clamp loade..|
MIEITLKKPEDFLKVKETLTRMGIANNKDKVLYQSCHILQKKGLYYIVHFKEMLRMDGRQVEMTEEDEVRRDSIAWLLEDWGLIEIVPGQRTFMKDLTNNFRVISFKQKHEWKLVPKYTIGN
>ID:QBO66017.1 |[Escherichia phage vB_EcoM_G4507]||_Escherichia_phage_vB_EcoM_G4507_.gbk|putative translation..|369|MK327946(168828):28322-28690:-1 ^^ Escherichia phage vB_EcoM_G4507, complete genome.|neighbours:ID:QBO66016.1(-1),ID:QBO66018.1(-1)|neighbour_genes:putative DNA polymer..,putative clamp loade..|
MIEITLKKPEDFLKVKETLTRMGIANNKDKVLYQSCHILQKKGLYYIVHFKEMLRMDGRQVEMTEEDEVRRDSIAWLLEDWGLIEIVPGQRTFMKDLTNNFRVISFKQKHEWKLVPKYTIGN
>ID:QBO64923.1 |[Escherichia phage vB_EcoM_G50]||_Escherichia_phage_vB_EcoM_G50_.gbk|putative translation..|369|MK327942(167728):28843-29211:-1 ^^ Escherichia phage vB_EcoM_G50, complete genome.|neighbours:ID:QBO64922.1(-1),ID:QBO64924.1(-1)|neighbour_genes:hypothetical protein,putative clamp loade..|
MIEITLKKPEDFLKVKETLTRMGIANNKDKVLYQSCHILQKKGLYYIVHFKEMLRMDGRQVEMTEEDEVRRDSIAWLLEDWGLIEIVPGQRTFMKDLTNNFRVISFKQKHEWKLVPKYTIGN
>ID:QBO66272.1 |[Escherichia phage vB_EcoM_G5211]||_Escherichia_phage_vB_EcoM_G5211_.gbk|hypothetical protein|363|MK327947(164278):20965-21327:-1 ^^ Escherichia phage vB_EcoM_G5211, complete genome.|neighbours:ID:QBO66271.1(-1),ID:QBO66273.1(-1)|neighbour_genes:putative DNA polymer..,putative clamp loade..|
MIEINLISPENFLKIKETLTRCGIANNRDKTLYQSCHILQKKGRYYIVHFKELLKLDGRSVKMTWEDELRRNNIAKLLAQWNLCTLIDSDFETTEVNNFRVLSFKQKEEWTLIEKYQIGR
>ID:QBO65192.1 |[Escherichia phage vB_EcoM_G53]||_Escherichia_phage_vB_EcoM_G53_.gbk|putative translation..|369|MK327943(167834):33302-33670:-1 ^^ Escherichia phage vB_EcoM_G53, complete genome.|neighbours:ID:QBO65191.1(-1),ID:QBO65193.1(-1)|neighbour_genes:putative DNA polymer..,putative clamp loade..|
MIEIKLKNPEDFLKVKETLTRMGIANNKDKVLYQSCHILQKQGKYYIVHFKEMLRMDGRQVDIDGEDYQRRDSIAQLLEDWGLIVIEDSAREDLFGLTNNFRVISFKQKDDWTLKAKYTIGN
>ID:QBQ79934.1 |[Escherichia phage vB_EcoM_G8]||_Escherichia_phage_vB_EcoM_G8_.gbk|putative translation..|369|MK373787(169650):28350-28718:-1 ^^ Escherichia phage vB_EcoM_G8, complete genome.|neighbours:ID:QBQ79933.1(-1),ID:QBQ79935.1(-1)|neighbour_genes:putative DNA polymer..,putative clamp loade..|
MIEITLKKPEDFLKVKETLTRMGIANNKDKVLYQSCHILQKKGLYYIVHFKEMLRMDGRQVEMTEEDEVRRDSIAWLLEDWGLIEIVPGQRTFMKDLTNNFRVISFKQKHEWKLVPKYTIGN
>ID:QBQ77834.1 |[Escherichia phage vB_EcoM_G9062]||_Escherichia_phage_vB_EcoM_G9062_.gbk|putative translation..|369|MK373779(168670):29363-29731:-1 ^^ Escherichia phage vB_EcoM_G9062, complete genome.|neighbours:ID:QBQ77833.1(-1),ID:QBQ77835.1(-1)|neighbour_genes:hypothetical protein,putative clamp loade..|
MIEITLKKPEDFLKVKETLTRMGIANNKDKVLYQSCHILQKKGLYYIVHFKEMLRMDGRQVEMTEEDEVRRDSIAWLLEDWGLIEIVPGQRTFMKDLTNNFRVISFKQKHEWKLVPKYTIGN
>ID:AXC34116.1 |[Escherichia phage vB_EcoM_JB75]||_Escherichia_phage_vB_EcoM_JB75_.gbk|translational repres..|369|MH355584(167208):138078-138446:1 ^^ Escherichia phage vB_EcoM_JB75, complete genome.|neighbours:ID:AXC34064.1(1),ID:AXC34236.1(1)|neighbour_genes:clamp loader subunit..,hypothetical protein|
MIEITLKKPEDFLKVKETLTRMGIANNKDKVLYQSCHILQKKGLYYIVHFKEMLRMDGRQVEMTEEDEVRRDSIAWLLEDWGLIEIVPGQRTFMKDLTNNFRVISFKQKHEWKLVPKYTIGN
>ID:YP_009037452.1 |[Escherichia phage vB_EcoM_JS09]||_Escherichia_phage_vB_EcoM_JS09_.gbk|translation represso..|369|NC_024124(169148):137677-138045:1 ^GeneID:19524854^ Escherichia phage vB_EcoM_JS09, complete genome.|neighbours:ID:YP_009037451.1(1),ID:YP_009037453.1(1)|neighbour_genes:clamp loader small s..,DNA polymerase|
MIEIKLKNPEDFLKVKETLTRMGIANNKDKVLYQSCHILQKQGKYYIVHFKEMLRMDGRQVDIDGEDYQRRDSIAQLLEDWGLIVIEDSAREDLFSLTNNFRVISFKQKDDWTLKAKYTIGN
>ID:QBQ78335.1 |[Escherichia phage vB_EcoM_KAW1E185]||_Escherichia_phage_vB_EcoM_KAW1E185_.gbk|putative translation..|369|MK373781(164987):28448-28816:-1 ^^ Escherichia phage vB_EcoM_KAW1E185, complete genome.|neighbours:ID:QBQ78334.1(-1),ID:QBQ78336.1(-1)|neighbour_genes:hypothetical protein,putative clamp loade..|
MIEITLKKPEDFLKVKETLTRMGIANNKDKVLYQSCHILQKKGLYYIVHFKEMLRMDGRQVEMTEEDEVRRDSIAWLLEDWGLIEIVPGQRTFMKDLTNNFRVISFKQKHEWKLVPKYTIGN
>ID:QBQ78611.1 |[Escherichia phage vB_EcoM_KAW3E185]||_Escherichia_phage_vB_EcoM_KAW3E185.gbk|putative translation..|369|MK373782(170187):33645-34013:-1 ^^ Escherichia phage vB_EcoM_KAW3E185, complete genome.|neighbours:ID:QBQ78610.1(-1),ID:QBQ78612.1(-1)|neighbour_genes:putative DNA polymer..,putative clamp loade..|
MIEIKLKNPEDFLKVKETLTRMGIANNKDKVLYQSCHILQKQGKYYIVHFKEMLRMDGRQVDINGEDYQRRDSIAQLLEDWGLIVIEDSAREDLFGLTNNFRVISFKQKDDWTLKAKYTIGN
>ID:QBQ79102.1 |[Escherichia phage vB_EcoM_MM02]||_Escherichia_phage_vB_EcoM_MM02_.gbk|putative translation..|369|MK373784(169201):33252-33620:-1 ^^ Escherichia phage vB_EcoM_MM02, complete genome.|neighbours:ID:QBQ79101.1(-1),ID:QBQ79103.1(-1)|neighbour_genes:putative DNA polymer..,putative clamp loade..|
MIEIKLKNPEDFLKVKETLTRMGIANNKDKVLYQSCHILQKQGKYYIVHFKEMLRMDGRQVDIDGEDYQRRDSIAQLLEDWGLIVIEDSAREDLFGLTNNFRVISFKQKDDWTLKAKYTIGN
>ID:QBQ79377.1 |[Escherichia phage vB_EcoM_OE5505]||_Escherichia_phage_vB_EcoM_OE5505_.gbk|putative translation..|369|MK373785(168756):29634-30002:-1 ^^ Escherichia phage vB_EcoM_OE5505, complete genome.|neighbours:ID:QBQ79376.1(-1),ID:QBQ79378.1(-1)|neighbour_genes:hypothetical protein,putative clamp loade..|
MIEITLKKPEDFLKVKETLTRMGIANNKDKVLYQSCHILQKKGLYYIVHFKEMLRMDGRQVEMTEEDEVRRDSIAWLLEDWGLIEIVPGQRTFMKDLTNNFRVISFKQKHEWKLVPKYTIGN
>ID:YP_009056641.1 |[Escherichia phage vB_EcoM_PhAPEC2]||_Escherichia_phage_vB_EcoM_PhAPEC2_.gbk|translation represso..|378|NC_024794(167318):33025-33402:-1 ^GeneID:20284205^ Escherichia phage vB_EcoM_PhAPEC2, complete genome.|neighbours:ID:YP_009056640.1(-1),ID:YP_009056642.1(-1)|neighbour_genes:DNA polymerase,clamp loader small s..|
MVKMIEIKLKNPEDFLKVKETLTRMGIANNKDKVLYQSCHILQKQGKYYIVHFKEMLRMDGRQVDIDGEDYQRRDSIAQLLEDWGLIVIEDSAREDLFSLTNNFRVISFKQKDDWTLKAKYTIGN
>ID:QBQ79658.1 |[Escherichia phage vB_EcoM_R5505]||_Escherichia_phage_vB_EcoM_R5505_.gbk|putative translation..|369|MK373786(167317):28437-28805:-1 ^^ Escherichia phage vB_EcoM_R5505, complete genome.|neighbours:ID:QBQ79657.1(-1),ID:QBQ79659.1(-1)|neighbour_genes:hypothetical protein,putative clamp loade..|
MIEITLKKPEDFLKVKETLTRMGIANNKDKVLYQSCHILQKKGLYYIVHFKEMLRMDGRQVEMTEEDEVRRDSIAWLLEDWGLIEIVPGQRTFMKDLTNNFRVISFKQKHEWKLVPKYTIGN
>ID:QBQ77077.1 |[Escherichia phage vB_EcoM_WFK]||_Escherichia_phage_vB_EcoM_WFK_.gbk|putative translation..|369|MK373775(164590):33256-33624:-1 ^^ Escherichia phage vB_EcoM_WFK, complete genome.|neighbours:ID:QBQ77076.1(-1),ID:QBQ77078.1(-1)|neighbour_genes:putative DNA polymer..,putative clamp loade..|
MIEIKLKNPEDFLKVKETLTRMGIANNKDKVLYQSCHILQKQGKYYIVHFKEMLRMDGRQVDIDGEDYQRRDSIAQLLEDWGLIVIEDSAREDLFGLTNNFRVISFKQKDDWTLKAKYTIGN
>ID:QBQ76816.1 |[Escherichia phage vB_EcoM_WFL6982]||_Escherichia_phage_vB_EcoM_WFL6982_.gbk|putative translation..|369|MK373774(164279):33256-33624:-1 ^^ Escherichia phage vB_EcoM_WFL6982, complete genome.|neighbours:ID:QBQ76815.1(-1),ID:QBQ76817.1(-1)|neighbour_genes:putative DNA polymer..,putative clamp loade..|
MIEIKLKNPEDFLKVKETLTRMGIANNKDKVLYQSCHILQKQGKYYIVHFKEMLRMDGRQVDIDGEDYQRRDSIAQLLEDWGLIVIEDSAREDLFGLTNNFRVISFKQKDDWTLKAKYTIGN
>ID:QBQ77558.1 |[Escherichia phage vB_EcoM_WFbE185]||_Escherichia_phage_vB_EcoM_WFbE185.gbk|putative translation..|369|MK373778(170429):33296-33664:-1 ^^ Escherichia phage vB_EcoM_WFbE185, complete genome.|neighbours:ID:QBQ77557.1(-1),ID:QBQ77559.1(-1)|neighbour_genes:putative DNA polymer..,putative clamp loade..|
MIEIKLKNPEDFLKVKETLTRMGIANNKDKILYQSCHILQKQGKYYIVHFKEMLRMDGRQVDIDGEDYQRRDSIAQLLEDWGLIVIEDSAREDLFGLTNNFRVISFKQKDDWTLKAKYTIGN
>ID:YP_007004792.1 |[Escherichia phage wV7]||_Escherichia_phage_wV7_.gbk|translational repres..|369|NC_019505(166452):28270-28638:-1 ^GeneID:14010586^ Escherichia phage wV7, complete genome.|neighbours:ID:YP_007004791.1(-1),ID:YP_007004793.1(-1)|neighbour_genes:hypothetical protein,clamp loader subunit..|
MIEITLKKPEDFLKVKETLTRMGIANNKDKVLYQSCHILQKKGLYYIVHFKEMLRMDGRQVEMTEEDEVRRDSIAWLLEDWGLIEIVPGQRTFMKDLTNNFRVISFKQKHEWKLVPKYTIGN
>ID:AXF53334.1 |[Escherichia virus KFS-EC]||_Escherichia_virus_KFS-EC_.gbk|translation represso..|363|MH560358(164715):128293-128655:-1 ^^ Escherichia virus KFS-EC, complete genome.|neighbours:ID:AXF53333.1(-1),ID:AXF53335.1(-1)|neighbour_genes:DNA-directed DNA pol..,sliding-clamp-loader..|
MIEINLISPENFLKIKETLTRCGIANNRDKTLYQSCHILQKKGRYYIVHFKELLKLDGRSVKMTWEDELRRNNIAKLLAQWNLCTLIDSDFETTEVNNFRVLSFKQKEEWTLIEKYQIGR
>ID:QDK04179.1 |[Escherichia virus VEc20]||_Escherichia_virus_VEc20_.gbk|vec20_049|369|MN022785(167532):28023-28391:-1 ^^ Escherichia virus VEc20, complete genome.|neighbours:ID:QDK04178.1(-1),ID:QDK04180.1(-1)|neighbour_genes:vec20_048,vec20_050|
MIEITLKKPEDFLKVKETLTRMGIANNKDKVLYQSCHILQKKGLYYIVHFKEMLRMDGRQVEMTEEDEVRRDSIAWLLEDWGLIEIVPGQRTFMKDLTNNFRVISFKQKHEWKLVPKYTIGN
>ID:VCU44618.1 |[Escherichia virus vB_Eco_mar005P1]|vB_Eco_mar005P1|_Escherichia_virus_vB_Eco_mar005P1_.gbk|regA|369|LR027390(167773):133456-133824:-1 ^^ Escherichia virus vB_Eco_mar005P1 genome assembly, chromosome: 1.|neighbours:ID:VCU44617.1(-1),ID:VCU44619.1(-1)|neighbour_genes:43,62|
MIEIKLKNPEDFLKVKETLTRMGIANNKDKVLYQSCHILQKQGKYYIVHFKEMLRMDGRQVDIDGEDYQRRDSIAQLLEDWGLIVIEDSAREDLFGLTNNFRVISFKQKDDWTLKAKYTIGN
>ID:VCU44261.1 |[Escherichia virus vB_Eco_mar005P1]|vB_Eco_mar006P2|_Escherichia_virus_vB_Eco_mar005P1_strain_vB_Eco_mar006P2_.gbk|regA|369|LR027387(167773):66705-67073:-1 ^^ Escherichia virus vB_Eco_mar005P1 strain vB_Eco_mar006P2 genome assembly, chromosome: 1.|neighbours:ID:VCU44260.1(-1),ID:VCU44262.1(-1)|neighbour_genes:43,62|
MIEIKLKNPEDFLKVKETLTRMGIANNKDKVLYQSCHILQKQGKYYIVHFKEMLRMDGRQVDIDGEDYQRRDSIAQLLEDWGLIVIEDSAREDLFGLTNNFRVISFKQKDDWTLKAKYTIGN
>ID:VCU43390.1 |[Escherichia virus vB_Eco_mar005P1]|vB_Eco_mar007P3|_Escherichia_virus_vB_Eco_mar005P1_strain_vB_Eco_mar007P3_.gbk|regA|369|LR027383(167651):156342-156710:-1 ^^ Escherichia virus vB_Eco_mar005P1 strain vB_Eco_mar007P3 genome assembly, chromosome: 1.|neighbours:ID:VCU43389.1(-1),ID:VCU43391.1(-1)|neighbour_genes:43,62|
MIEIKLKNPEDFLKVKETLTRMGIANNKDKVLYQSCHILQKQGKYYIVHFKEMLRMDGRQVDIDGEDYQRRDSIAQLLEDWGLIVIEDSAREDLFGLTNNFRVISFKQKDDWTLKAKYTIGN
>ID:VCU44105.1 |[Escherichia virus vB_Eco_mar005P1]|vB_Eco_mar008P4|_Escherichia_virus_vB_Eco_mar005P1_strain_vB_Eco_mar008P4_.gbk|regA|369|LR027386(167773):139123-139491:-1 ^^ Escherichia virus vB_Eco_mar005P1 strain vB_Eco_mar008P4 genome assembly, chromosome: 1.|neighbours:ID:VCU44104.1(-1),ID:VCU44106.1(-1)|neighbour_genes:43,62|
MIEIKLKNPEDFLKVKETLTRMGIANNKDKVLYQSCHILQKQGKYYIVHFKEMLRMDGRQVDIDGEDYQRRDSIAQLLEDWGLIVIEDSAREDLFGLTNNFRVISFKQKDDWTLKAKYTIGN
>ID:VCU44950.1 |[Escherichia virus vB_Eco_mar005P1]|vB_Eco_mar009P5|_Escherichia_virus_vB_Eco_mar005P1_strain_vB_Eco_mar009P5_.gbk|regA|369|LR027391(167658):157862-158230:1 ^^ Escherichia virus vB_Eco_mar005P1 strain vB_Eco_mar009P5 genome assembly, chromosome: 1.|neighbours:ID:VCU44949.1(1),ID:VCU44951.1(1)|neighbour_genes:62,43|
MIEIKLKNPEDFLKVKETLTRMGIANNKDKVLYQSCHILQKQGKYYIVHFKEMLRMDGRQVDIDGEDYQRRDSIAQLLEDWGLIVIEDSAREDLFGLTNNFRVISFKQKDDWTLKAKYTIGN
>ID:AUV57385.1 |[Klebsiella phage KP1]||_Klebsiella_phage_KP1_.gbk|translational repres..|363|MG751100(167989):14743-15105:-1 ^^ Klebsiella phage KP1, complete genome.|neighbours:ID:AUV57384.1(-1),ID:AUV57386.1(-1)|neighbour_genes:hypothetical protein,clamp loader subunit..|
MIEITLKQPEDFLKVKETLTRMGIANNKDKVLYQSCHILQKQGRYYIVHFKEMLKLDGRPVIIDLEDEIRRDSIAQLLADWGLLSINRGQTLAQMQNNFRVITFKQKHEWTLKSKYTIGA
>ID:APD20422.1 |[Klebsiella phage KPV15]|KPV15|_Klebsiella_phage_KPV15_.gbk|endoribonuclease tra..|363|KY000080(167034):34760-35122:-1 ^^ Klebsiella phage KPV15, complete genome.|neighbours:ID:APD20421.1(-1),ID:APD20423.1(-1)|neighbour_genes:hypothetical protein,DNA polymerase clamp..|
MIEITLKQPEDFLKVKETLTRMGIANNKDKVLYQSCHILQKQGRYYIVHFKEMLKLDGRPVTIDLEDEIRRDSIAQLLADWGLLSINRGQTLAQMQNNFRVITFKQKHEWTLKSKYTIGA
>ID:QDB71700.1 |[Klebsiella phage Marfa]||_Klebsiella_phage_Marfa_.gbk|translation represso..|369|MN044033(168532):29177-29545:-1 ^^ Klebsiella phage Marfa, complete genome.|neighbours:ID:QDB71699.1(-1),ID:QDB71701.1(-1)|neighbour_genes:DNA polymerase,clamp loader small s..|
MIEITLKQPEDFLKVKETLTRMGIANNRDKVLYQSCHILQKQGLYYIVHFKEMLKLDGRPVVMTEEDEQRRDSIAWLLEDWGLIEIAPGQRTFMHEMTNNFRVIGFKQKSEWTLKSKYTIGS
>ID:YP_009194285.1 |[Klebsiella phage Matisse]||_Klebsiella_phage_Matisse_.gbk|translation represso..|363|NC_028750(176081):25678-26040:-1 ^GeneID:26613223^ Klebsiella phage Matisse, complete genome.|neighbours:ID:YP_009194284.1(-1),ID:YP_009194286.1(-1)|neighbour_genes:hypothetical protein,clamp loader subunit|
MLEIQLISDDSFLKIRETLTRIGIANNKKKMLWQSCHILKKQGKYFIVHFKELLKLDGRQVDMTEEDELRRNNIARLLEEWGMVKIVTTGLKFAEENNFRVLTHSQKADWILKYKYRIGH
>ID:AWY06937.1 |[Klebsiella phage Mineola]||_Klebsiella_phage_Mineola_.gbk|translation represso..|363|MH333064(166130):24991-25353:-1 ^^ Klebsiella phage Mineola, complete genome.|neighbours:ID:AWY06936.1(-1),ID:AWY06938.1(-1)|neighbour_genes:DNA polymerase,clamp loader small s..|
MIEITLKQPEDFLKVKETLTRMGIANNKDKVLYQSCHILQKQGRYYIVHFKEMLKLDGRPVTIDLEDEIRRDSIAQLLADWGLLSINRGQTLAQMQNNFRVITFKQKHEWTLKSKYTIGA
>ID:YP_009607237.1 |[Klebsiella phage Miro]||_Klebsiella_phage_Miro_.gbk|translational repres..|363|NC_041981(176055):25666-26028:-1 ^GeneID:40083245^ Klebsiella phage Miro, complete genome.|neighbours:ID:YP_009607236.1(-1),ID:YP_009607238.1(-1)|neighbour_genes:hypothetical protein,clamp loader subunit|
MLEIQLISDDSFLKIRETLTRIGIANNKKKMLWQSCHILKKQGKYFIVHFKELLKLDGRQVDMTEEDELRRNNIARLLEEWGMVKIVTPGLKFAEENNFRVLTHSQKADWILKYKYRIGH
>ID:YP_009289502.1 |[Klebsiella phage PKO111]||_Klebsiella_phage_PKO111_.gbk|translational repres..|372|NC_031095(168758):80178-80549:1 ^GeneID:29080613^ Klebsiella phage PKO111, complete genome.|neighbours:ID:YP_009289501.1(1),ID:YP_009289503.1(1)|neighbour_genes:clamp loader small s..,DNA polymerase|
MVKMIEITLKQPEDFLKVKETLTRMGIANNKDKVLYQSCHILQKQGRYYIVHFKEMLKLDGRPVIIDLEDEIRRDSIAQLLADWGLLSINRGQTLAQMQNNFRVITFKQKHEWTLKSKYTIGA
>ID:YP_009288722.2 |[Klebsiella phage vB_KpnM_KpV477]||_Klebsiella_phage_vB_KpnM_KpV477_.gbk|putative transcripti..|363|NC_031087(168272):27425-27787:-1 ^GeneID:29067008^ Klebsiella phage vB_KpnM_KpV477, complete genome.|neighbours:ID:YP_009288721.1(-1),ID:YP_009288723.1(-1)|neighbour_genes:putative DNA polymer..,putative DNA polymer..|
MIEITLKQPEDFLKVKETLTRMGIANNKDKILYQSCHILQKQGRYYIVHFKEMLKLDGRPVTIDLEDEIRRDSIAQLLADWGLLSINRGQTLAQMQNNFRVITFKQKHEWTLKSKYTIGA
>ID:AUO78714.1 |[Klebsiella phage vB_Kpn_F48]||_Klebsiella_phage_vB_Kpn_F48.gbk|endoribonuclease tra..|378|MG746602(170764):36480-36857:1 ^^ Klebsiella phage vB_Kpn_F48, complete genome.|neighbours:ID:AUO78713.1(1),ID:AUO78715.1(1)|neighbour_genes:DNA polymerase clamp..,DNA polymerase|
MVDMIEITLKQPEDFLKVKETLTRMGIANNRDKVLYQSCHILQKQGLYYIVHFKEMLKLDGRPVVISEEDEQRRDSIAWLLEDWGLIEIAPGQRTFMHEMTNNFRVIGFKQKPEWTLKSKYTIGS
>ID:ANM46544.1 |[Morganella phage vB_MmoM_MP1]||_Morganella_phage_vB_MmoM_MP1_.gbk|translational repres..|360|KX078569(163201):24492-24851:-1 ^^ Morganella phage vB_MmoM_MP1, complete genome.|neighbours:ID:ANM46398.1(-1),ID:ANM46656.1(-1)|neighbour_genes:DNA polymerase,hypothetical protein|
MIEIKLNTPDDFLKIRETLTRIGIANNTKKVIYQSCHILQKQGKYFIVHFKELLKLDGRIVNITDEDIQRRNNIAGLLEDWGLCDILSDVIITDEHNFRVISFQQKKDWTLVHKYKIGN
>ID:YP_009211475.1 |[Pectobacterium bacteriophage PM2]||_Pectobacterium_bacteriophage_PM2.gbk|translational repres..|369|NC_028940(170286):31450-31818:-1 ^GeneID:26637947^ Pectobacterium bacteriophage PM2, complete genome.|neighbours:ID:YP_009211474.1(-1),ID:YP_009211476.1(-1)|neighbour_genes:hypothetical protein,clamp loader subunit..|
MIEIILKTPEDFLKVKETLTRMGIANNKDKILYQSCHILQKQGLYYIVHFKEMLRMDGRVVDIESEDYQRRDSIALLLEKWALLDIKESSRDTLFDMTNNFRVISFKQKDEWSLKSKYTIGN
>ID:QBP35663.1 |[Phage NC-G]||_Phage_NC-G.gbk|endoribonuclease tra..|363|MK310184(170164):143281-143643:-1 ^^ Phage NC-G, complete genome.|neighbours:ID:QBP35662.1(-1),ID:QBP35664.1(-1)|neighbour_genes:DNA polymerase,DNA polymerase clamp..|
MIEITLKQPEDFLKVKETLTRMGIANNKEKKLYQSCHILQKQGRYYIVHFKEMLRMDGRQVDIDGEDYQRRDSIAQLLKDWGLIDIVDDSELFEITNNFRVISFKQKNDWELLSKYTIGN
>ID:AUM58583.1 |[Proteus phage phiP4-3]||_Proteus_phage_phiP4-3_.gbk|translational repres..|366|MG696114(167849):135603-135968:1 ^^ Proteus phage phiP4-3, complete genome.|neighbours:ID:AUM58582.1(1),ID:AUM58584.1(1)|neighbour_genes:DNA polymerase acces..,hypothetical protein|
MIEIKLKTPEDFLKIRETLTRIGIANNSKKELYQSCHILQKQGKYFIVHFKELLKLDGRKVDISKEDIQRRDSIATLLESWELCDIIKGQSLDLPEEHNFRVISFKQKEDWKLIHKYRIGN
>ID:YP_009195464.1 |[Proteus phage vB_PmiM_Pm5461]||_Proteus_phage_vB_PmiM_Pm5461_.gbk|translational repres..|366|NC_028762(161989):31329-31694:-1 ^^ Proteus phage vB_PmiM_Pm5461, complete genome.|neighbours:ID:YP_009195463.1(-1),ID:YP_009195465.1(-1)|neighbour_genes:hypothetical protein,DNA polymerase acces..|
MIEIKLKTPEDFLKIRETLTRIGIANNSKKELYQSCHILQKQGKYFIVHFKELLKLDGRKVDISEEDIQRRDSIANLLESWELCDIIEGQKLNLPEEHNFRVISFKQKEDWKLIHKYRIGN
>ID:ASD52036.1 |[Pseudomonas phage PspYZU05]||_Pseudomonas_phage_PspYZU05_.gbk|translation represso..|363|KY971610(166442):55372-55734:-1 ^^ Pseudomonas phage PspYZU05, complete genome.|neighbours:ID:ASD52035.1(-1),ID:ASD52037.1(-1)|neighbour_genes:hypothetical protein,clamp loader small s..|
MVEIYLNSPEDFLKVRETLTRMGIANNKDKVLYPSCNILKKQDRYYIVHFKEMLKMDGRKVNIDEEDISRLHSITRVLDAWGLVVIAENEELMEMNYNFRILSFEQKNSWTIKPKYVIGK
>ID:YP_009615526.1 |[Salmonella phage Melville]||_Salmonella_phage_Melville_.gbk|RegA-like translatio..|363|NC_042044(159323):25478-25840:-1 ^GeneID:40091990^ Salmonella phage Melville, complete genome.|neighbours:ID:YP_009615525.1(-1),ID:YP_009615527.1(-1)|neighbour_genes:MobD-like homing end..,clamp loader subunit|
MIEIKLKQPEDFLKVKETLTRMGIANNRDRVLYQSCHILQKQGLYYVVHFKEMLKLDGRPVTIDDEDIIRRDSIAQLLEDWGLIELVDRGSLQAMQNNFRVITFKQKDDWKLIAKYTIGA
>ID:YP_007501082.1 |[Salmonella phage vB_SenM-S16]||_Salmonella_phage_S16_.gbk|translational repres..|363|NC_020416(160221):25920-26282:-1 ^GeneID:14675283^ Salmonella phage S16, complete genome.|neighbours:ID:YP_007501081.1(-1),ID:YP_007501083.1(-1)|neighbour_genes:DNA polymerase,clamp loader subunit|
MIEIKLKQPEDFLKVKETLTRMGIANNRDRVLYQSCHILQKQGLYYVVHFKEMLKLDGRPVTIDDEDIIRRDSIAQLLEDWGLIELVDRGSLQAMQNNFRVITFKQKDDWKLIAKYTIGA
>ID:YP_009148035.1 |[Salmonella phage STML-198]|STML-198|_Salmonella_phage_STML-198_.gbk|endoribonulcease tra..|372|NC_027344(158099):67903-68274:-1 ^GeneID:24629847^ Salmonella phage STML-198, complete genome.|neighbours:ID:YP_009148034.1(-1),ID:YP_009148036.1(-1)|neighbour_genes:hypothetical protein,DNA polymerase clamp..|
MVKMIEIKLKQPEDFLKVKETLTRMGIANNRDRVLYQSCHILQKQGLYYVVHFKEMLKLDGRPVTIDDEDIIRRDSIAQLLEDWGLIELVDRGSLQAMQNNFRVITFKQKDDWKLIAKYTIGA
>ID:YP_009126249.1 |[Salmonella phage STP4-a]||_Salmonella_phage_STP4-a_.gbk|translational repres..|372|NC_026607(159914):25498-25869:-1 ^GeneID:23681059^ Salmonella phage STP4-a, complete genome.|neighbours:ID:YP_009126248.1(-1),ID:YP_009126250.1(-1)|neighbour_genes:DNA polymerase,clamp loader subunit|
MVKMIEIKLKQPEDFLKVKETLTRMGIANNRDRVLYQSCHILQKQGLYYVVHFKEMLKLDGRPVTIDDEDIIRRDSIAQLLEDWGLIELVDRGSLQAMQNNFRVITFKQKDDWKLIAKYTIGA
>ID:YP_009286407.1 |[Salmonella phage vB_SnwM_CGG4-1]||_Salmonella_phage_vB_SnwM_CGG4-1_.gbk|translational repres..|363|NC_031065(159878):25404-25766:-1 ^^ Salmonella phage vB_SnwM_CGG4-1, complete genome.|neighbours:ID:YP_009286406.1(-1),ID:YP_009286408.1(-1)|neighbour_genes:DNA polymerase,clamp loader subunit..|
MIEIKLKQPEDFLKVKETLTRMGIANNKDRVLYQSCHILQKQGLYYVVHFKEMLKLDGRPVTIDDEDITRRDSIAQLLEDWGLIELVDRGSLQAMQNNFRVITFKQKDDWKLIAKYTIGA
>ID:YP_009030100.1 |[Serratia phage PS2]||_Serratia_phage_PS2_.gbk|regA|369|NC_024121(167266):30513-30881:-1 ^GeneID:19485166^ Serratia phage PS2, complete genome.|neighbours:ID:YP_009030099.1(-1),ID:YP_009030101.1(-1)|neighbour_genes:putative split hinge..,clamp loader subunit..|
MLQIELIKKDDFLKIRETLTRMGIANNKTKTLYQSCHILQKQGLYYIVHFKELLKLDGRPVEITDEDFQRRDSIAQLLEQWNLCKIVHKVGEKINEQVNNFRVISHKQKDQWSLIHKYKIGN
>ID:APC45112.1 |[Shigella phage SH7]||_Shigella_phage_SH7_.gbk|translational repres..|369|KX828711(164870):27003-27371:-1 ^^ Shigella phage SH7, complete genome.|neighbours:ID:APC45019.1(-1),ID:APC45018.1(-1)|neighbour_genes:DNA polymerase,clamp-loader small s..|
MIEITLKKPEDFLKVKETLTRMGIANNKDKVLYQSCHILQKKGLYYIVHFKEMLRMDGRQVEMTEEDEVRRDSIAWLLEDWGLIEIVPGQRTFMKDLTNNFRVISFKQKHEWKLVPKYTIGN
>ID:YP_009288418.1 |[Shigella phage SHBML-50-1]||_Shigella_phage_SHBML-50-1_.gbk|endoribonuclease tra..|369|NC_031085(166634):29651-30019:-1 ^GeneID:29060508^ Shigella phage SHBML-50-1, complete genome.|neighbours:ID:YP_009288417.1(-1),ID:YP_009288419.1(-1)|neighbour_genes:hypothetical protein,DNA polymerase clamp..|
MIEITLKKPEDFLKVKETLTRMGIANNKDKVLYQSCHILQKKGLYYIVHFKEMLRMDGRQVEMTEEDEVRRDSIAWLLEDWGLIEIVPGQRTFMKDLTNNFRVISFKQKHEWKLVPKYTIGN
>ID:YP_009277691.1 |[Shigella phage SHFML-11]||_Shigella_phage_SHFML-11.gbk|endoribonuclease tra..|369|NC_030953(170650):145354-145722:-1 ^GeneID:29056398^ Shigella phage SHFML-11, complete genome.|neighbours:ID:YP_009277690.1(-1),ID:YP_009277692.1(-1)|neighbour_genes:DNA polymerase,DNA polymerase clamp..|
MIEITLKKPEDFLKVKETLTRMGIANNKDKVLYQSCHILQKKGLYYIVHFKEMLRMDGRQVEMTEEDEVRRDSIAWLLEDWGLIEIVPGQRTFMKDLTNNFRVISFKQKHEWKLVPKYTIGN
>ID:YP_009288965.1 |[Shigella phage SHSML-52-1]||_Shigella_phage_SHSML-52-1_.gbk|endoribonuclease tra..|369|NC_031090(169621):2254-2622:1 ^GeneID:29067316^ Shigella phage SHSML-52-1, complete genome.|neighbours:ID:YP_009288964.1(1),ID:YP_009288966.1(1)|neighbour_genes:DNA polymerase clamp..,DNA polymerase|
MIEIKLKNPEDFLKVKETLTRMGIANNKDKVLYQSCHILQKQGKYYIVHFKEMLRMDGRQVDIDGEDYQRRDSIAQLLEDWGLIVIEDSAREDLFGLTNNFRVISFKQKDDWTLKAKYTIGN
>ID:YP_003934675.1 |[Shigella phage SP18]||_Shigella_phage_SP18.gbk|regA|369|NC_014595(170605):27113-27481:-1 ^GeneID:9830411^ Shigella phage SP18, complete genome.|neighbours:ID:YP_003934674.1(-1),ID:YP_003934676.1(-1)|neighbour_genes:hypothetical protein,gp62|
MIEITLKQPEDFLKVKETLTRMGIANNKDRVLYQSCHILQKQGHYYIVHFKEMLRMDGRQVDIDGEDYQRRDSIAQLLEDWGLIAIKEEEHNELFAVTNNFRVISFKQKDDWKLVAKYTIGN
>ID:AUV63989.1 |[Shigella phage Sf20]||_Shigella_phage_Sf20_.gbk|translation represso..|363|MF327006(163982):119143-119505:-1 ^^ Shigella phage Sf20, complete genome.|neighbours:ID:AUV63988.1(-1),ID:AUV63990.1(-1)|neighbour_genes:DNA polymerase,clamp loader, small ..|
MIEINLISPENFLKIKETLTRCGIANNRDKTLYQSCHILQKKGRYYIVHFKELLKLDGRSVKMTWEDELRRNNIAKLLAQWNLCTLIDSDFETTEVNNFRVLSFKQKEEWTLIEKYQIGR
>ID:YP_009618862.1 |[Shigella phage Sf21]||_Shigella_phage_Sf21_.gbk|translation represso..|369|NC_042077(166002):27805-28173:-1 ^GeneID:40095465^ Shigella phage Sf21, complete genome.|neighbours:ID:YP_009618861.1(-1),ID:YP_009618863.1(-1)|neighbour_genes:DNA polymerase,clamp loader, small ..|
MIEITIKKPEDFLKVKETLTRMGIANNKDKVLYQSCHILQKKGLYYIVHFKEMLRMDGRQVEMTEEDEVRRDSIAWLLEDWGLIEIVPGQRTFMKDLTNNFRVISFKQKHEWKLVPKYTIGN
>ID:YP_009614973.1 |[Shigella phage Sf22]||_Shigella_phage_Sf22_.gbk|gp221|369|NC_042039(166283):140649-141017:-1 ^GeneID:40091388^ Shigella phage Sf22, complete genome.|neighbours:ID:YP_009614972.1(-1),ID:YP_009614974.1(-1)|neighbour_genes:DNA polymerase,clamp loader, small ..|
MIEITLKKPEDFLKVKETLTRMGIANNKDKVLYQSCHILQKKGLYYIVHFKEMLRMDGRQVEMTEEDEVRRDSIAWLLEDWGLIEIVPGQRTFMKDLTNNFRVISFKQKHEWKLVPKYTIGN
>ID:ATE86582.1 |[Shigella phage Sf23]||_Shigella_phage_Sf23_.gbk|translation represso..|369|MF158046(167678):118038-118406:-1 ^^ Shigella phage Sf23, complete genome.|neighbours:ID:ATE86581.1(-1),ID:ATE86583.1(-1)|neighbour_genes:hypothetical protein,clamp loader, small ..|
MIEITLKKPEDFLKVKETLTRMGIANNKDKVLYQSCHILQKKGLYYIVHFKEMLRMDGRQVEMTEEDEVRRDSIAWLLEDWGLIEIVPGQRTFMKDLTNNFRVISFKQKHEWKLVPKYTIGN
>ID:YP_009619258.1 |[Shigella phage Sf24]||_Shigella_phage_Sf24_.gbk|translation represso..|369|NC_042078(168112):123841-124209:-1 ^GeneID:40095873^ Shigella phage Sf24, complete genome.|neighbours:ID:YP_009619257.1(-1),ID:YP_009619259.1(-1)|neighbour_genes:hypothetical protein,clamp loader, small ..|
MIEITLKKPEDFLKVKETLTRMGIANNKDKVLYQSCHILQKKGLYYIVHFKEMLRMDGRQVEMTEEDEVRRDSIAWLLEDWGLIEIVPGQRTFMKDLTNNFRVISFKQKHEWKLVPKYTIGN
>ID:AUV63459.1 |[Shigella phage Sf25]||_Shigella_phage_Sf25_.gbk|translation represso..|369|MF327009(168573):123747-124115:-1 ^^ Shigella phage Sf25, complete genome.|neighbours:ID:AUV63458.1(-1),ID:AUV63460.1(-1)|neighbour_genes:hypothetical protein,clamp loader, small ..|
MIEITLKKPEDFLKVKETLTRMGIANNKDKVLYQSCHILQKKGLYYIVHFKEMLRMDGRQVEMAEEDEVRRDSIAWLLEDWGLIEIVPGQRTFMKDLTNNFRVISFKQKHEWKLVPKYTIGN
>ID:YP_004414950.1 |[Shigella phage Shfl2]||_Shigella_phage_Shfl2_.gbk|putative rega transl..|369|NC_015457(165919):28268-28636:-1 ^GeneID:10498813^ Shigella phage Shfl2, complete genome.|neighbours:ID:YP_004414949.1(-1),ID:YP_004414951.1(-1)|neighbour_genes:putative DNA polymer..,putative clamp-loade..|
MIEITLKKPEDFLKVKETLTRMGIANNKDKVLYQSCHILQKKGLYYIVHFKEMLRMDGRQVEMTEEDEVRRDSIAWLLEDWGLIEIVPGQRTFMKDLTNNFRVISFKQKHEWKLVPKYTIGN
>ID:YP_009110868.1 |[Shigella phage pSs-1]||_Shigella_phage_pSs-1_.gbk|gp61|369|NC_025829(164999):32651-33019:-1 ^GeneID:22475134^ Shigella phage pSs-1, complete genome.|neighbours:ID:YP_009110867.1(-1),ID:YP_009110869.1(-1)|neighbour_genes:gp60,gp62|
MIEITLKKPEDFLKVKETLTRMGIANNKDKVLYQSCHILQKKGLYYIVHFKEMLRMDGRQVEMTEEDEVRRDSIAWLLEDWGLVEIVPGQRTFMKDLTNNFRVISFKQKHEWKLVPKYTIGN
>ID:NP_899328.1 |[Vibrio phage KVP40]||_Vibrio_phage_KVP40_.gbk|regA|381|NC_005083(244834):48472-48852:1 ^GeneID:2545943^ Vibrio phage KVP40, complete genome.|neighbours:ID:NP_899327.1(1),ID:NP_899329.1(1)|neighbour_genes:62,hypothetical protein|
MDIINKLEIQLPDDDAFLKIRETLTRIGIANNKTNTLYQSCHILQKRGVYFLVHFKELLALDGRCVEITAEDIERRNNIAKLLEDWNLCKIAHPESHEFTGDNKFRVISFRDSKNWNLRYKYKIGG
>ID:YP_009006374.1 |[Vibrio phage VH7D]||_Vibrio_phage_VH7D_.gbk|translation represso..|384|NC_023568(246964):228682-229065:1 ^GeneID:18500006^ Vibrio phage VH7D, complete genome.|neighbours:ID:YP_009006373.1(1),ID:YP_009006375.1(1)|neighbour_genes:polymerase accessory..,hypothetical protein|
MADYINKLEIQLPDDDAFLKIRETLTRIGIANNKTNTLYQSCHILQKRGVYFLVHFKELLALDGRCVEITDEDIERRNNIAKLLEDWNLCKIAHPESHEFTGDNKFRVISFRDSKNWNLRYKYKIGA
>ID:QBX06008.1 |[Vibrio phage ValB1 HC]||_Vibrio_phage_ValB1_HC_.gbk|RegA translational r..|381|MK568540(247619):32148-32528:-1 ^^ Vibrio phage ValB1 HC, complete genome.|neighbours:ID:QBX06007.1(-1),ID:QBX06009.1(-1)|neighbour_genes:hypothetical protein,polymerase accessory..|
MDIINKLEIQLPDDDAFLKIRETLTRIGIANNKTNTLYQSCHILQKRGVYFLVHFKELLALDGRCVEITDEDIERRNNIAKLLEDWNLCKIAHPESHEFTGDNKFRVISFRDSKNWNLRYKYKIGA
>ID:YP_009201283.1 |[Vibrio phage ValKK3]||_Vibrio_phage_ValKK3_.gbk|RegA|381|NC_028829(248088):84942-85322:-1 ^GeneID:26628506^ Vibrio phage ValKK3, complete genome.|neighbours:ID:YP_009201282.1(-1),ID:YP_009201284.1(-1)|neighbour_genes:hypothetical protein,DNA polymerase acces..|
MDIINKLEIQLPDDDAFLKIRETLTRIGIANNKTNTLYQSCHILQKRGVYFLVHFKELLALDGRCVEITDEDIERRNNIAKLLEDWNLCKIAHPESHEFTGDNKFRVISFRDSKNWNLRYKYKIGG
>ID:YP_008125278.1 |[Vibrio phage nt-1]||_Vibrio_phage_nt-1_.gbk|regA|381|NC_021529(247511):213463-213843:1 ^GeneID:15926580^ Vibrio phage nt-1, complete genome.|neighbours:ID:YP_008125277.2(1),ID:YP_008125279.2(1)|neighbour_genes:clamp loader subunit..,hypothetical protein|
MDIINKLEIQLPDDDAFLKIRETLTRIGIANNKTNTLYQSCHILQKRGVYFLVHFKELLALDGRCVEITDEDIERRNNIAKLLEDWNLCKIAHPESHEFSGDNKFRVISFRDSKNWNLRYKYKIGA
>ID:ALP47156.1 |[Vibrio phage phi-Grn1]||_Vibrio_phage_phi-Grn1_.gbk|endoribonulcease tra..|381|KT919972(248605):156012-156392:1 ^^ Vibrio phage phi-Grn1, complete genome.|neighbours:ID:ALP47110.1(1),ID:ALP47066.1(1)|neighbour_genes:DNA polymerase clamp..,hypothetical protein|
MDIINKLEIQLPDDDAFLKIRETLTRIGIANNKTNTLYQSCHILQKRGVYFLVHFKELLALDGRCVEITDEDIERRNNIAKLLEDWNLCKIAHPESHEFTGDNKFRVISFRDSKNWNLRYKYKIGG
>ID:ALP47542.1 |[Vibrio phage phi-ST2]||_Vibrio_phage_phi-ST2_.gbk|endoribonulcease tra..|384|KT919973(250485):216793-217176:1 ^^ Vibrio phage phi-ST2, complete genome.|neighbours:ID:ALP47453.1(-1),ID:ALP47520.1(1)|neighbour_genes:Seg-like homing endo..,hypothetical protein|
MADYINKLEIQLPDDDAFLKIRETLTRIGIANNKTNTLYQSCHILQKRGVYFLVHFKELLALDGRCVEITDEDIERRNNIAKLLEDWNLCKIAHPESHEFTGDNKFRVISFRDSKNWNLRYKYKIGA
>ID:ALY07132.1 |[Vibrio phage vB_VmeM-32]||_Vibrio_phage_vB_VmeM-32_.gbk|translation represso..|402|KU160494(199912):110766-111167:1 ^^ Vibrio phage vB_VmeM-32, complete genome.|neighbours:ID:ALY07131.1(1),ID:ALY07133.1(1)|neighbour_genes:clamp loader small s..,putative dihydrofola..|
MIQITLNQPDQFLKIKETLTRMGIANSKTKTLYQSCHILHKQGKYFIAHFKELLALDGANIEITEEDKQRTEDIAHLLSTWNMCDVVEDNFEPIKRYFFRIIAHKEKHEWNLIPKYTMSRGRKKTRKTEEKHD
>ID:AFN37311.1 |[Vibriophage phi-pp2]||_Vibriophage_phi-pp2_.gbk|regA|381|JN849462(246421):48473-48853:1 ^^ Vibriophage phi-pp2, complete genome.|neighbours:ID:AFN37310.1(1),ID:AFN37312.1(-1)|neighbour_genes:clamp loader subunit..,homing endonuclease|
MDIINKLEIQLPDDDAFLKIRETLTRIGIANNKTNTLYQSCHILQKRGVYFLVHFKELLALDGRCVEITAEDIERRNNIAKLLEDWNLCKIAHPESHEFTGDNKFRVISFRDSKNWNLRYKYRIGS
>ID:YP_009153650.1 |[Yersinia phage PST]||_Yersinia_phage_PST_.gbk|regA|369|NC_027404(167785):27331-27699:-1 ^GeneID:24677459^ Yersinia phage PST, complete genome.|neighbours:ID:YP_009153649.1(-1),ID:YP_009153651.1(-1)|neighbour_genes:hypothetical protein,clamp loader subunit..|
MIEITLKKPEDFLKVKETLTRMGIANNKDKVLYQSCHILQKKGLYYIVHFKEMLRMDGRQVEMTEEDEVRRDSIAWLLEDWGLIEIVPGQRTFMKDLTNNFRVISFKQKHEWKLVPKYTIGN
>ID:VEV89663.1 |[Yersinia phage fPS-2]||_Yersinia_phage_fPS-2_.gbk|g047c|369|LR215722(169060):28852-29220:-1 ^^ Yersinia phage fPS-2 genome assembly, chromosome: I.|neighbours:ID:VEV89662.1(-1),ID:VEV89664.1(-1)|neighbour_genes:g046c,g048c|
MIEITLKKPEDFLKVKETLTRMGIANNKDKVLYQSCHILQKKGLYYIVHFKEMLRMDGRQVEMTEEDEVRRDSIAWLLEDWGLIEIVPGQRTFMKDLTNNFRVISFKQKHEWKLVPKYTIGN
>ID:YP_009149291.1 |[Yersinia phage phiD1]||_Yersinia_phage_phiD1_.gbk|g052|369|NC_027353(167063):28805-29173:-1 ^GeneID:24635488^ Yersinia phage phiD1 complete genome.|neighbours:ID:YP_009149290.1(-1),ID:YP_009149292.1(-1)|neighbour_genes:g051,g053|
MIEITLKKPEDFLKVKETLTRMGIANNKDKVLYQSCHILQKKGLYYIVHFKEMLRMDGRQVEMTEEDEVRRDSIAWLLEDWGLIEIVPGQRTFMKDLTNNFRVISFKQKHEWKLVPKYTIGN
