# Supplementary material for: Influence of Non-canonical DNA Bases on the Genomic Diversity of Tevenvirinae
Source: Front Microbiol. 2021 Apr 6;12:632686. doi: 10.3389/fmicb.2021.632686 (PMC8056088; doi:10.3389/fmicb.2021.632686)
Supplement: Supplementary Data Sheet 1 — Clustering results (folders “first clusterisation,” “second clusterisation,” and “third clusterisation”): the number of pan-genome components in the individual genome (files “pan genome components of genomes”), the total number of all clusters and components of the pan-genome (files “pan genome components”), a list of clusters of the core genome (files “core list”), a list of clusters of the softcore genome (files “softcore list”). Clusters of the softcore genome (folders “softcore clusters”) are presented in the files which show regions in genomes, protein sequences, names of viruses which have these proteins A description of softcore clusters is also supplied (file “Softcore clusters description”). [file Data_Sheet_1.ZIP › Data sheet 1/first clusterisation/softcore_clusters/19913_62.faa]

>ID:YP_004300671.1 |[Acinetobacter virus 133]|Acj133|_Acinetobacter_phage_133_.gbk|62|564|NC_015250(159801):43999-44562:-1 ^GeneID:10323077^ Acinetobacter phage 133, complete genome.|neighbours:ID:YP_004300670.1(-1),ID:YP_004300672.1(-1)|neighbour_genes:regA,44|
MFLLTDLIQAPELNEHQIAWEDKDWAKVKELADSYKESAESELFANLNAINHLKQHRMVDDSYSKFLITELLSLHTDALYPAYMANLGIKTLRDQDHFRYLLHAVPHGKRYASKAKLDEDVKETFVIRLLMLLYDINELDAKMYKTILTKNGRLESDLKRCSSYVTDAFLKTITKNVKTQKELRKLV
>ID:AWY10336.1 |[Acinetobacter phage AM101]||_Acinetobacter_phage_AM101_.gbk|clamp loader subunit|564|MH165274(166487):118035-118598:1 ^^ Acinetobacter phage AM101, complete genome.|neighbours:ID:AWY10335.1(1),ID:AWY10337.1(1)|neighbour_genes:DNA polymerase acces..,translational regula..|
MICLFDDDEEVLNPHQAAWANKDWDTVKKLIEEYKEKPENELFVILNNINSVKGELNVSQFENYSKFMIDNMLSQHMDCLSTVYNANLMLSSLPDQVHHNYLMNLIPYGRRFSKSLKLDESIKDQYILKLLMAYYKVNSQVAYDYRQLLERKGKLQTVLREAKALATDEFLKSITKNPKEIKELKQL
>ID:YP_004009460.1 |[Acinetobacter phage Ac42]|Ac42|_Acinetobacter_phage_Ac42_.gbk|62|567|NC_014660(167716):52459-53025:-1 ^GeneID:9925725^ Acinetobacter phage Ac42, complete genome.|neighbours:ID:YP_004009459.1(-1),ID:YP_004009461.1(-1)|neighbour_genes:regA,44|
MSLDFLMGDDVGPALNEYQIAWFNQDWDEVKRLTDTFDDSKPNPLFDSLNNINTGKQHKVAPDGYSKFMIDDMLSQHVDSLQAAYMANLTMGGMPDQVHYQYMIDSVPYGKRFTKSSKLGIDYVEEFYLAVIGKRFNISRVESIMYKQILTAKGTLSDVVKTAGFVSDDFLKTITKNVKEIKELKKLL
>ID:YP_004009717.1 |[Acinetobacter phage Acj61]||_Acinetobacter_phage_Acj61_.gbk|62|567|NC_014661(164093):54260-54826:-1 ^GeneID:9925991^ Acinetobacter phage Acj61, complete genome.|neighbours:ID:YP_004009716.1(-1),ID:YP_004009718.1(-1)|neighbour_genes:regA,44|
MICLFGEDEQQYSEHDVAWFGKDWEAVQKLADSYKEKPENEFFMLLNNINTGKKELPVGNIDSYSKFAVDNMLSKHVDCIHHVYMANMLLHGMSDQAHHNYLMNAIPHGKRFAKAVKLDESFKDKFVLQLLQKFYKVNPGKAVEYRDLLQHKGKLDAVLQQAKGFVTDEFLKSITKNVKEQKELKRLL
>ID:YP_004010243.1 |[Acinetobacter phage Acj9]||_Acinetobacter_phage_Acj9_.gbk|62|567|NC_014663(169947):57409-57975:-1 ^GeneID:9926540^ Acinetobacter phage Acj9, complete genome.|neighbours:ID:YP_004010242.1(-1),ID:YP_004010244.1(-1)|neighbour_genes:regA,44|
MLCFFDPEDEVQRSPHELAWAAKDWSAVKELCDEFKVKPENQLFAVLNNINMKKGELNTQDLEGYSKFMVDSMLSRHVDCIQTVYFSNLVLSTLDDKHHHDYLKLMIPQGRRFSRVSKVVEPLHERYKLALLAKFFNVSPETAFEYKKLLENKGNLETTLKRAKAHATDEFLLTLTKNPKEIKELKLL
>ID:AXY82804.1 |[Acinetobacter phage KARL-1]||_Acinetobacter_phage_KARL-1_.gbk|DNA polymerase acces..|570|MH713599(166560):133166-133735:1 ^^ Acinetobacter phage KARL-1, complete genome.|neighbours:ID:AXY82803.1(1),ID:AXY82805.1(1)|neighbour_genes:DNA polymerase acces..,translational repres..|
MSMICLFDDDEEVLNPHQAAWANKDWDTVKKLIEEYKEKPENELFVILNNINSVKGELNVSQFENYSKFMIDNMLSQHMDCLTTVYNANLMLSSLPDQVHHNYLMNLIPYGRRFSKSLKLDESIKDQYILKLLMAYYKVNSQVAYNYRQLLERKGKLQTVLREAKALATDEFLKSITKNPKEIKELKQL
>ID:YP_006488855.1 |[Acinetobacter phage ZZ1]||_Acinetobacter_phage_ZZ1_.gbk|DNA polymerase acces..|567|NC_018087(166687):48979-49545:-1 ^GeneID:13164941^ Acinetobacter phage ZZ1, complete genome.|neighbours:ID:YP_008992057.1(-1),ID:YP_006488853.1(-1)|neighbour_genes:regA,DNA polymerase acces..|
MSMICLFDEDEVQLNPHEVAWMNKDWDAVKKLADEFKEKPEADLFKILNNINQNKREMSVMHMDYSKFMIDNMLSRHIECMPAVYMSNMVLQGLSDQHHHNYLTMLIPKGRRFSKTVKLDESFKDKYIIQLLMKYYKVNANTAYDYRKLLEHKGKLTEVLRDAKALATDDFLKSITKNPKELKELKLL
>ID:AXF40667.1 |[Acinetobacter phage vB_ApiM_fHyAci03]||_Acinetobacter_phage_vB_ApiM_fHyAci03_.gbk|clamp loader subunit|570|MH460829(165975):51060-51629:-1 ^^ Acinetobacter phage vB_ApiM_fHyAci03, complete genome.|neighbours:ID:AXF40666.1(-1),ID:AXF40668.1(-1)|neighbour_genes:regA,clamp loader subunit|
MSMICLFDDDEEVLNPHQAAWANKDWDMVKKLIEEYKEKPENELFVILNNINSVKGELNVSQFENYSKFMIDNMLSQHMDCLTTVYNANLMLSSLPDQVHHNYLMNLIPYGRRFSKSLKLDESIKDQYILKLLMAYYKVNSQVAYNYRQLLERKGKLQTVLREAKALATDEFLKSITKNPKEIKELKQL
>ID:APU01415.1 |[Aeromonas phage 65.2]||_Aeromonas_phage_65.2_.gbk|DNA polymerase clamp..|588|KY290955(236567):17366-17953:-1 ^SEED:fig|6666666.172300.peg.24^ Aeromonas phage 65.2, complete genome.|neighbours:ID:APU01414.1(-1),ID:APU01416.1(-1)|neighbour_genes:RegA,replication factor C..|
MSLDFLGLEVPNEHRLAWDNKDWNKVKELCKEFKKDKDKSTFEIINNVTQKTGHKNVMVFESYDQYTINSWLSQHASMNGYASELNQWAGYITDQMHYDYLYYTVRKCKLPYVAYARASDDWDFVFITHILAHHYNVSYEKAVEYHDLHTEEQMKRILRDMRGLITSPDCPFMSVLPKHISKTEKARLYKTATKW
>ID:YP_004300863.1 |[Aeromonas virus 65]||_Aeromonas_phage_65_.gbk|62|588|NC_015251(235229):17369-17956:-1 ^GeneID:10323285^ Aeromonas phage 65, complete genome.|neighbours:ID:YP_004300862.1(-1),ID:YP_004300864.1(-1)|neighbour_genes:regA,44|
MSLDFLGLEVPNEHRLAWDNKDWNKVKELCKEFKKDKDKSTFEIINNVTQKTGHKNVMVFESYDQYTINSWLSQHASMNGYASELNQWAGYITDQMHYDYLYYTVRKCKLPYVAYARASDDWDFVFITHILAHHYNVSYEKAVEYHDLHTEEQMKRILRDMRGLITSPDCPFMSVLPKHISKTEKARLYKTATKW
>ID:ATI17482.1 |[Aeromonas phage AS-szw]||_Aeromonas_phage_AS-szw_.gbk|clamp loader small s..|579|MF498773(229957):157161-157739:1 ^^ Aeromonas phage AS-szw, complete genome.|neighbours:ID:ATI17481.1(1),ID:ATI17483.1(1)|neighbour_genes:clamp loader subunit,translation represso..|
MSLDFLGLETPNEHRLAWDNKDWDKVKELCNEFKVDKDKSLFEIIKNVTQKTGYKNVREFADYDQYMINMMISQHAHMVGYASELNQWAGCITDQMHYDYLYHTVVKCQLPFMKAAKASNDWDYILIVKLLARHYSVSDSKAKDFIELHDETQLRAIKKLYKGIVTSPDCDFLKFAPNKTERTRLYGVVKKW
>ID:ASU00515.1 |[Aeromonas phage AS-zj]||_Aeromonas_phage_AS-zj_.gbk|clamp loader small s..|579|MF448340(229929):33414-33992:1 ^^ Aeromonas phage AS-zj, complete genome.|neighbours:ID:ASU00516.1(1),ID:ASU00514.1(1)|neighbour_genes:clamp loader subunit,translation represso..|
MSLDFLGLETPNEHRLAWDNKDWDKVKELCNEFKVDKDKSLFEIIKNVTQKTGYKNVREFADYDQYMINMMISQHAHMVGYASELNQWAGCITDQMHYDYLYHTVVKCQLPFMKAAKASNDWDYILIVKLLARHYSVSDSKAKDFIELHDETQLRAIKKLYKGIVTSPDCDFLKFAPNKTERTRLYGVVKKW
>ID:NP_943897.1 |[Aeromonas virus Aeh1]||_Aeromonas_phage_Aeh1_.gbk|62|582|NC_005260(233234):16005-16586:-1 ^GeneID:2657983^ Aeromonas phage Aeh1, complete genome.|neighbours:ID:NP_943896.1(-1),ID:NP_943898.1(-1)|neighbour_genes:regA,44|
MSLACFMDEEDLNEHEIAWRSKDWNAVKELAKQFKVPAEQSLFEIIDNVTKKQGHGTVDRFSDYDQHAINNALSQHVTMSGYASELNSMEGFISDQMHYDYLYFTVRQCSLPKVKFAKLTDDWEQRVFEYLVSDYYEVSIPRAREYIDYFSDEQIKRLKKMFSPTVTDVNARCLTVIPTKTEREKIQRAIRSW
>ID:AUE22563.1 |[Aeromonas phage Ah1]||_Aeromonas_phage_Ah1_.gbk|clamp loader subunit|582|MG250483(221116):17380-17961:-1 ^^ Aeromonas phage Ah1, complete genome.|neighbours:ID:AUE22562.1(-1),ID:AUE22564.1(-1)|neighbour_genes:regA,clamp loader subunit|
MSLACFMDEEDLNEHEIAWRSRDWNAVKELAKQFKVPAEQSLFEIIDNVTQKRGHGTVDRFSDYDQHAINNALSQHVTMSGYASELNSMEGFISDQMHYDYLYFTVRKCSLPKVKFAKLTDDWEQRVFEYLVSDYYEVSIPRAREYIDYFSDEQIKRLKKMFSPTVNDVNARCLTVIPTKTEREKIQRAIRSW
>ID:QAX98601.1 |[Aeromonas phage AsFcp_2]||_Aeromonas_phage_AsFcp_2_.gbk|clamp loader subunit|579|MH791401(219171):186375-186953:-1 ^^ UNVERIFIED: Aeromonas phage AsFcp_2, complete genome.|neighbours:ID:QAX98600.1(-1),ID:QAX98602.1(-1)|neighbour_genes:translational repres..,clamp loader subunit|
MSLDFLGEESLNEHEVAWRSRDWDAVKELAKQFKVPAEQSLFVVLDNVTKKLGHGSVARFADYDQHMLNNALSQHVEMRGYAFELNTMEGHISDQMHYDYMYFTIRQCSLPKVKFAKLTDDWEERVFEYLVSDFYEVSTQRAREYINRFSDEQKAKLRKMFSPMVNDVNAPCLTMIPTKTERDKIQRAIRSW
>ID:QAX97922.1 |[Aeromonas phage Asswx_1]||_Aeromonas_phage_Asswx_1_.gbk|clamp loader small s..|579|MH791398(229103):164852-165430:1 ^^ UNVERIFIED: Aeromonas phage Asswx_1, complete genome.|neighbours:ID:QAX97921.1(1),ID:QAX97923.1(1)|neighbour_genes:clamp loader subunit,translation represso..|
MSLDFLGLETPNEHRLAWDNKDWDKVKELCNEFKVDKDKSLFEIIKNVTQKTGYKNVREFADYDQFMINMMISQHAHMVGYASELNQWAGCITDQMHYDYLYHTVVKCQLPFMKAAKASNDWDYILIVKLLARHYSVSDSKAKDFIELHDETQLRAIKKLYKGIVTSPDCDFLKFAPNKTERTRLYGVVKKW
>ID:QAY01227.1 |[Aeromonas phage Aswh_1]||_Aeromonas_phage_Aswh_1_.gbk|clamp loader small s..|579|MH791414(229730):73906-74484:-1 ^^ UNVERIFIED: Aeromonas phage Aswh_1, complete genome.|neighbours:ID:QAY01226.1(-1),ID:QAY01228.1(-1)|neighbour_genes:translation represso..,clamp loader subunit|
MSLEFLGLETPNEHRLAWDAKDWARVKELSKEFKEDEEKALYKIIKNVTEKTGYKNVLEFSSYDQYSINRALSYHPTMNGYASELNMWAGNITDQMHYDYLYHTITKCKLPFVKPINQECDYDHQLIVKVLARHYNVSDKKASEFIELHDEKELNQVKKEMKCMINSPDCEFLSFLPNKSEKARLYKVASKW
>ID:YP_007010278.1 |[Aeromonas phage CC2]||_Aeromonas_phage_CC2_.gbk|clamp loader small s..|579|NC_019538(231743):104479-105057:-1 ^GeneID:14016242^ Aeromonas phage CC2, complete genome.|neighbours:ID:YP_007010277.1(-1),ID:YP_007010279.1(-1)|neighbour_genes:regA,clamp loader subunit|
MSLDFLGLETPNEHRLAWDNKDWDKVKELCNEFKVDKDKSLFEIIKNVTQKTGYKNVREFADYDQFMINMMISQHAHMVGYASELNQWAGCITDQMHYDYLYHTVVKCQLPFMKAAKASNDWDYILIIKLLARHYSVSDSKAKDFIELHDETQLRAIKKLYKGIVTSPDCDFLKFAPNKTERTRLYGVVKKW
>ID:YP_009011446.1 |[Aeromonas phage PX29]||_Aeromonas_phage_PX29_.gbk|62|579|NC_023688(222006):15740-16318:-1 ^GeneID:18559941^ Aeromonas phage PX29, complete genome.|neighbours:ID:YP_009011445.1(-1),ID:YP_009011447.1(-1)|neighbour_genes:regA,44|
MSLDFLGEESLNEHEVAWRSRDWDAVKELAKQFKVPAEQSLFVVLDNVTKKLGHGSVARFADYDQHMLNNALSQHVEMRGYAFELNTMEGHISDQMHYDYMYFTIRQCSLPKVKFAKLTDDWEERVFEYLVSDFYEVSTQRAREYINRFSDEQKAKLRKMFSPMVNDVNAPCLAMIPTKTERDKIQRAIRSW
>ID:YP_003969435.1 |[Aeromonas phage phiAS5]||_Aeromonas_phage_phiAS5_.gbk|clamp loader subunit|582|NC_014636(225268):108763-109344:-1 ^GeneID:9861553^ Aeromonas phage phiAS5, complete genome.|neighbours:ID:YP_003969434.1(-1),ID:YP_003969436.1(-1)|neighbour_genes:RegA translational r..,clamp loader subunit|
MSLAAFLDEEDLNEHEIAWRSRDWDAVKELSKQFKVPAEQSLFVIIDNVTKKLGHGTVERFSDYDQHMINNALSQHVTMSGYASELNSMEGFISDQMHYDYMYFTIRQCSLPKVKFAKITGDWELRAFEYLVSEYYEVSISRAREYIAGFTEEQIGRLKKMFSPTVIDVNAPCLTMIPTKTEREKIQRAIRSW
>ID:YP_802991.1 |[Escherichia virus RB32]||_Bacteriophage_RB32_.gbk|62|564|NC_008515(165890):27940-28503:-1 ^GeneID:4405607^ Bacteriophage RB32, complete genome.|neighbours:ID:YP_802990.1(-1),ID:YP_802992.1(-1)|neighbour_genes:regA,44|
MSLFEDDIQLNEHQVAWYSKDWTAVQSAADSFKEKAENEFFEIIGAINNKTKCSIAQKDYSKYMVENALSQFPECMPAVYAMNLIGSGLSDEAHFNYLMAAVPRGKRYGKWAKLVEDSTEVLIIKLLAKRYQVNTNDAINYKSILTKNGKLPLVLKELKGLVTDDFLKEVTKNVKEQKQLKKLALEW
>ID:YP_009218691.1 |[Citrobacter phage IME-CF2]||_Citrobacter_phage_IME-CF2_.gbk|DNA polymerase clamp..|573|NC_029013(177688):92065-92637:1 ^GeneID:26644756,SEED:fig|1527524.5.peg.161^ Citrobacter phage IME-CF2, complete genome.|neighbours:ID:YP_009218690.1(1),ID:YP_009218692.1(1)|neighbour_genes:rfcS,endoribonulcease|
MSLAAFLDEDELNEHEAAWRSKDWDKIEELVKGYGKDKENTLFMILEELNDGKKPLVIAGLDTYDKYFIDNAMSQHIDTLIPAYTMNMIGSGLPDQAHFNYYLHTVRKGKRFGAWAKLTEDNEMKVILYVLQKRYGVNTRIAMEYYEELKSLDKLSEWKRKNMKVALSVLAVVVKNKTDQKKVEQLIKKW
>ID:YP_009194860.1 |[Citrobacter phage Margaery]||_Citrobacter_phage_Margaery_.gbk|clamp loader subunit|573|NC_028755(178182):26457-27029:-1 ^^ Citrobacter phage Margaery, complete genome.|neighbours:ID:YP_009194859.1(-1),ID:YP_009194861.1(-1)|neighbour_genes:translational repres..,clamp loader subunit|
MSLAAFLDEEELNEHEAAWRSKDWDKIEELVKSYTKDKENTLFMVVEELNNGKTPLRISALDSYDKFFIDNAMSQHIETLIPAYTMNMIGSGLPDQAHFDYYLHTVRKGKRFGAWAKLTEDNEMKVILHVLQKRYGVNTRIAMEYYEELKQLEKLDEWKRKNMKVALSVLADVVKNKTDQKKVEQLIKKW
>ID:AYJ72905.1 |[Citrobacter phage Maroon]||_Citrobacter_phage_Maroon_.gbk|sliding camp loader,..|573|MH823906(178830):26011-26583:-1 ^^ Citrobacter phage Maroon, complete genome.|neighbours:ID:AYJ72904.1(-1),ID:AYJ72906.1(-1)|neighbour_genes:translation represso..,sliding camp loader,..|
MSLAAFLDEEELNEHEAAWRSKDWDKIEELVKSYTKDKENTLFMVVEELNNGKTPLRISALDSYDKFFIDNAMSQHIETLIPAYTMNMIGSGLPDQAHFDYYLHTVRKGKRFGAWAKLTEDNEMKVILHVLQKRYGVNTRIAMEYYEELKQLEKLDEWKRKNMKVALSVLADVVKNKTDQKKVEQLIKKW
>ID:YP_009203765.1 |[Citrobacter phage Merlin]||_Citrobacter_phage_Merlin_.gbk|clamp loader subunit|564|NC_028857(172733):27852-28415:-1 ^GeneID:26647965^ Citrobacter phage Merlin, complete genome.|neighbours:ID:YP_009203764.1(-1),ID:YP_009203766.1(-1)|neighbour_genes:translational repres..,clamp loader subunit|
MSLFDDDVQLNEHQVAWYSKDWTEVQKVSDQFKQTAENEFFEIIGAINEKKPCSIAQKNYSRHMVENALSQHPECMPAVYVMNLVGSELSDEDHFNYMMAAIPQGRRYGKWAKLIEDTGELLVLRVLMKYYTINLNDAQVYRDTLVSKGKLSLVLKEAKALVTDEFLKELTKNVKEQKQFKKQALEW
>ID:YP_009097644.1 |[Citrobacter phage Miller]||_Citrobacter_phage_Miller_.gbk|clamp loader|573|NC_025414(178171):26122-26694:-1 ^^ Citrobacter phage Miller, complete genome.|neighbours:ID:YP_009097643.1(-1),ID:YP_009097645.1(-1)|neighbour_genes:translational repres..,clamp loader|
MSLAAFLDEDELNEHEAAWRSKDWDKIEELVKGYGKDKENTLFMILEELNDGKKPLVIAGLDTYDKYFIDNAMSQHIDTLIPAYTMNMIGSGLPDQAHFNYYLHTVRKGKRFGAWAKLTEDNEMKVILYVLQKRYGVNTRIAMEYYEELKSLDKLSEWKRKNMKVALSVLAVVVKNKTDQKKVEQLIKKW
>ID:YP_009146485.1 |[Citrobacter phage Moon]||_Citrobacter_phage_Moon.gbk|clamp loader subunit|564|NC_027331(170341):28071-28634:-1 ^GeneID:24721651^ Citrobacter phage Moon, complete genome.|neighbours:ID:YP_009146484.1(-1),ID:YP_009146486.1(-1)|neighbour_genes:translational repres..,clamp loader subunit|
MSLFDDDIQLNEHQVAWYSKDWAEVQKVSEQFKQTAENEFFEIIGAINEKKPCSIAQKNYSRHMVENALSQHPECMTAVYVMNLVGSELSDEDHFNYMMAAIPQGRRFGKWAKLIEDTGELLILRVLMKYYTINLNDAQVYRDTLVSKGKLSLVLKEAKALVTDEFLKELTKNVKEQKQFKKQALEW
>ID:YP_009285579.1 |[Citrobacter phage vB_CfrM_CfP1]||_Citrobacter_phage_vB_CfrM_CfP1_.gbk|clamp-loader subunit|573|NC_031057(180219):28341-28913:-1 ^GeneID:29079670^ Citrobacter phage vB_CfrM_CfP1, complete genome.|neighbours:ID:YP_009285578.1(-1),ID:YP_009285580.1(-1)|neighbour_genes:early gene translati..,clamp-loader subunit|
MSLAAFLDEDELNEHEAAWRSKDWDKIEELVKGYGKDKENTLFMILEELNDGKKPLVIAGLDTYDKYFIDNAMSQHIDTLIPAYTMNMIGSGLPDQAHFNYYLHTVRKGKRFGAWAKLTEDNEMKVILYVLQKRYGVNTRIAMEYYEELKSLDKLSEWKRKNMKVALSVLAVVVKNKTDQKKVEQLIKKW
>ID:SCN45735.1 |[Cronobacter phage Pet-CM3-4]||_Cronobacter_phage_Pet-CM3-4_.gbk|Phage DNA polymerase..|564|LT614807(171975):28418-28981:-1 ^^ Cronobacter phage Pet-CM3-4 genome assembly, chromosome: I.|neighbours:ID:SCN45734.1(-1),ID:SCN45736.1(-1)|neighbour_genes:Phage endoribonulcea..,Replication factor C..|
MSLFEDDVQLNEHQIAWYSKDEAEIKRLSDTFKETTENEFFAIIGAINEKKDISIGTRDYSKFMVENALSQFPECMPSVYVMNLVGSGLSDEAHFNYLKAAVPRGRRFGKWAKLNESAQETLILKVLMNHYTININDAERYRVTLANKNKLSETLKRLKGTVTDELVKSITKNVKEQKQLKKLALEW
>ID:YP_006986317.1 |[Cronobacter phage vB_CsaM_GAP161]||_Cronobacter_phage_vB_CsaM_GAP161_.gbk|clamp-loader subunit|573|NC_019398(178193):25226-25798:-1 ^^ Cronobacter phage vB_CsaM_GAP161, complete genome.|neighbours:ID:YP_006986316.1(-1),ID:YP_006986318.1(-1)|neighbour_genes:early gene translati..,clamp-loader subunit|
MSLAAFLDEEELNEHEAAWRSKDWDKIEELVKEYTKDKENTLFMVLEELNNGKTPLRISALDSYDKFFIDNAMSQHIETLIPAYTMNMIGSGLPDQAHFDYYLHTVRKGKRFGAWAKLTEDNEMKVILHVLQKRYGVNTCIAMEYYEELKQLEKLDEWKRKNMKVALSVLADVVKNKTDQKKVEQLIKKW
>ID:AOG16169.1 |[Cronobacter phage vB_CsaM_leB]||_Cronobacter_phage_vB_CsaM_leB_.gbk|clamp laoder subunit|573|KX431559(177907):26080-26652:-1 ^^ Cronobacter phage vB_CsaM_leB, complete genome.|neighbours:ID:AOG16168.1(-1),ID:AOG16170.1(-1)|neighbour_genes:early gene translati..,clamp laoder subunit|
MSLAAFLDEEELNEHEAAWRSKDWDKIEELVKEYTKDKENTLFMVLEELNNGKTPLRISALDSYDKFFIDNAMSQHIETLIPAYTMNMIGSGLPDQAHFDYYLHTVRKGKRFGAWAKLTEDNEMKVILHVLQKRYGVNTRIAMEYYEELKQLEKLDEWKRKNMKVALSVLADVVKNKTDQKKVEQLIKKW
>ID:AOG16448.1 |[Cronobacter phage vB_CsaM_leN]||_Cronobacter_phage_vB_CsaM_leN_.gbk|clamp-loader subunit|573|KX431560(179516):25544-26116:-1 ^^ Cronobacter phage vB_CsaM_leN, complete genome.|neighbours:ID:AOG16447.1(-1),ID:AOG16449.1(-1)|neighbour_genes:early gene translati..,clamp-loader subunit|
MSLAAFLDEEELNEHEAAWRSKDWDKIEELVKEYTKDKENTLFMVLEELNNGKTPLRISALDSYDKFFIDNAMSQHIETLIPAYTMNMIGSGLPDQAHFDYYLHTVRKGKRFGAWAKLTEDNEMKVILHVLQKRYGVNTRIAMEYYEELKQLEKLDEWKRKNMKVALSVLADVVKNKTDQKKVEQLIKKW
>ID:YP_009005310.1 |[Enterobacter phage PG7]||_Enterobacter_phage_PG7_.gbk|clamp loader small s..|564|NC_023561(173276):28863-29426:-1 ^GeneID:18502304^ Enterobacter phage PG7, complete genome.|neighbours:ID:YP_009005309.1(-1),ID:YP_009005311.1(-1)|neighbour_genes:regA,clamp loader small s..|
MSLFEDDVQLNEHQIAWYSKDEAEIKRLSDTFKETAENEFFAIIGAINEKKDISIGTRDYSKFMVENALSQFPECMPSVYVMNLVGSGLSDEAHFNYLKAAVPRGRRFGKWAKLNESAQETLILKVLMNHYTININDAERYRVTLANKNKLSETLKRLKGTVTDELVKSITKNVKEQKQLKKLALEW
>ID:AVR55247.1 |[Enterobacter phage myPSH1140]||_Enterobacter_phage_myPSH1140_.gbk|clamp loader subunit..|564|MG999954(172614):30576-31139:-1 ^^ Enterobacter phage myPSH1140, complete genome.|neighbours:ID:AVR55246.1(-1),ID:AVR55248.1(-1)|neighbour_genes:translational repres..,clamp loader subunit..|
MSLFEDDVQLNEHQIAWYSKDEAEIKRLSDTFKETAENEFFAIIGAINEKKDISIGTRDYSKFMVENALSQFPECMPSVYVMNLVGSGLSDEAHFNYLKAAVPRGRRFGKWAKLNESAQETLILKVLMNHYTININDAERYRVTLANKNKLSETLKRLKGTVTDELVKSITKNVKEQKQLKKLALEW
>ID:YP_009606957.1 |[Enterobacter phage phiEap-3]||_Enterobacter_phage_phiEap-3_.gbk|clamp-loader subunit|564|NC_041980(175814):24944-25507:-1 ^GeneID:40082963^ Enterobacter phage phiEap-3, complete genome.|neighbours:ID:YP_009606956.1(-1),ID:YP_009606958.1(-1)|neighbour_genes:RegA,clamp-loader subunit|
MSLAEFLDEEELSPHESAWLSKDWDKVEELVKEYGKDKENTLFNIIDEINNGKTPLVIDDVYDKYFVDNAMSQHIDTIYNAYVMNLVGGSISDQMHYNYYLNSVRKAKRFGAWAKLSEDFEEKIIIEILREKYSVNTRTAMEYLQELKDLGMFEDWKRKHAKVALSLLGIVKNKAEQKKLEKLIKQW
>ID:YP_009167863.1 |[Escherichia phage AR1]|AR1|_Enterobacteria_phage_AR1_DNA_.gbk|62|564|NC_027983(167435):28305-28868:-1 ^GeneID:26042142^ Enterobacteria phage AR1 DNA, complete genome.|neighbours:ID:YP_009167862.1(-1),ID:YP_009167864.1(-1)|neighbour_genes:regA,44|
MSLFEDDIQLNEHQVAWYSKDWTAVQSAADSFKEKAENEFFEIIGAINNKTKCSIAQKDYSKFMVENALSQFPECMPAVYAMNLIGSGLSDEAHFNYLMAAVPRGKRYGKWAKLVEDSTEVLIIKLLAKRYQVNTNDAINYKSILTKNGKLPLVLKELKGLVTDDFLKEVTKNVKEQKQLKKLALEW
>ID:ANZ51121.1 |[Enterobacteria phage ATK47]||_Enterobacteria_phage_ATK47.gbk|DNA polymerase clamp..|564|KT184309(170020):140146-140709:1 ^^ Enterobacteria phage ATK47, complete genome.|neighbours:ID:ANZ51120.1(1),ID:ANZ51122.1(1)|neighbour_genes:replication factor C..,regA|
MNLFDDDVQLNEHQIAWKSNDADAIQKCADMFKEKPENEFFKIINAINEKKSMSIAQVDYSKFMVENSLSQFPECMPAVYMMNLVGSELSDEAHFNYMMAAIPRGRRFSKWAKLVEDTSELLVIKLLMKHYTINMNDATEYKRLLEKNNKLPIVLKELKAMVTDEFLKEVTKNVKEQKQFKKLALEW
>ID:ANZ51252.1 |[Enterobacteria phage ATK48]||_Enterobacteria_phage_ATK48.gbk|DNA polymerase clamp..|564|KT184310(169729):68650-69213:1 ^^ Enterobacteria phage ATK48, complete genome.|neighbours:ID:ANZ51251.1(1),ID:ANZ51253.1(1)|neighbour_genes:replication factor C..,regA|
MNLFDDDVQLNEHQIAWKSNDADAIQKCADMFKEKPENEFFKIINAINEKKSMSIAQVDYSKFMVENSLSQFPECMPAVYMMNLVGSELSDEAHFNYMMAAIPRGRRFSKWAKLVEDTSELLVIKLLMKHYTINMNDATEYKRLLEKNNKLPIVLKELKAMVTDEFLKEVTKNVKEQKQFKKLALEW
>ID:ANZ50904.1 |[Enterobacteria phage Aplg8]||_Enterobacteria_phage_Aplg8_.gbk|DNA polymerase clamp..|564|KT184308(168496):141277-141840:-1 ^^ Enterobacteria phage Aplg8, complete genome.|neighbours:ID:ANZ50903.1(-1),ID:ANZ50905.1(-1)|neighbour_genes:regA,replication factor C..|
MSLFEDDIQLNEHQVAWYSKDWTAVQSAADSFKEKAENEFFEIIGAINNKTKCSIAQKDYSKFMVENALSQFPECMPAVYAMNLIGSGLSDEAHFNYLMAAVPRGKRYGKWAKLVEDSTEVLIIKLLAKRYQVNTNDAINYKSILTKNGKLPLVLKELKGLVTDDFLKEVTKNVKEQKQLKKLALEW
>ID:YP_007004125.1 |[Enterobacteria phage Bp7]||_Enterobacteria_phage_Bp7_.gbk|clamp loader subunit..|573|NC_019500(168066):36286-36858:1 ^GeneID:14007954^ Enterobacteria phage Bp7, complete genome.|neighbours:ID:YP_007004124.1(1),ID:YP_007004126.1(1)|neighbour_genes:clamp loader subunit..,regA|
MAISLFDDDVELNEHEVAWKSRNDAAIQALADSFKEKAENELFAIMNDITYGKNQRNLAQSENYNQFWLDNSLSQHVDCIMQAAMVNCLKLDDQSHFNYLLHAVPKGKRFGKWAKAHDDEVSVVFITRLLMKYHSINNDDAYRYLETYKIKGHLPAVLKKMKGLVTDEFLKSVTKNVKEQKDLKKKALEW
>ID:YP_004009904.1 |[Enterobacter phage CC31]||_Enterobacteria_phage_CC31_.gbk|62|564|NC_014662(165540):28589-29152:-1 ^GeneID:9926192^ Enterobacteria phage CC31, complete genome.|neighbours:ID:YP_004009903.1(-1),ID:YP_004009905.1(-1)|neighbour_genes:regA,44|
MSLFEDDVQLNEHQIAWYSKDEAEIKRLSDTFKETAENEFFAIIGAINEKKDISIGTRDYSKFMVENALSQFPECMPSVYVMNLVGSGLSDEAHFNYLKAAVPRGRRFGKWAKLNESAQETLVLKVLMNHYTININDAERYRVTLANKNKLSETLKRLKGTVTDELVKSITKNVKEQKQLKKLALEW
>ID:YP_009118712.1 |[Enterobacteria phage GEC-3S]||_Enterobacteria_phage_GEC-3S_.gbk|Putative clamp loade..|579|NC_025425(163424):19097-19675:-1 ^GeneID:23301320^ Enterobacteria phage GEC-3S complete genome.|neighbours:ID:YP_009118711.1(-1),ID:YP_009118713.1(-1)|neighbour_genes:regA,Putative DNA polymer..|
MLGQFFGEDDTQLNEHEIAWRSRDWEKVSELADTFTEKTDNALFALMDHITLDKQRVNVGNNSAYNQRWINTALSQHADCLYSAYVMNLIGHGLPDQMHFDYLLQSISKGKRYGKWAKLTEELDQKLVLMAVAKAYCVNMDDARFYLDLANEKGYMDKLLKHIKPYATDELLAGVTKNQTERKRLKKIIERW
>ID:ANZ51493.1 |[Enterobacteria phage GiZh]||_Enterobacteria_phage_GiZh_.gbk|DNA polymerase clamp..|564|KT184311(166514):78767-79330:-1 ^^ Enterobacteria phage GiZh, complete genome.|neighbours:ID:ANZ51492.1(-1),ID:ANZ51494.1(-1)|neighbour_genes:regA,replication factor C..|
MSLFEDDIQLNEHQVAWYSKDWTAVQSAADSFKEKAENEFFEIIGAINNKTKCSIAQKDYSKFMVENALSQFPECMPAVYAMNLIGSGLSDEAHFNYLMAAVPRGKRYGKWAKLVEDSTEVLIIKLIAKRYQVNTNDAINYKSILTKNGKLPLVLKELKGLVTDDFLKEVTKNVKEQKQLKKLALEW
>ID:YP_003734199.1 |[Enterobacteria phage IME08]||_Enterobacteria_phage_IME08_.gbk|62|645|NC_014260(172253):31099-31743:-1 ^GeneID:9384388^ Enterobacteria phage IME08, complete genome.|neighbours:ID:YP_003734198.1(-1),ID:YP_003734200.1(-1)|neighbour_genes:regA,44|
MPRYCGQPGNSHDLSVHPTCSGAPMAISLFDDDVELNEHEVAWKQRNDAAIQALADSFKEKAENELFAIMNDITYGKNQRNLAQSENYNQFWLDNSLSQHVDCIMPAAMVNCLKLDDQSHFNYLLHAVPKGKRFGKWAKAHDDEVSVVFITRLLMKYHSINNDDAYRYLETYKIKGHLPAVLKKMKGLVTDEFLKSVTKNVKEQKDLKKKALEW
>ID:YP_002922398.1 |[Escherichia phage JS10]||_Enterobacteria_phage_JS10_.gbk|62|573|NC_012741(171451):30424-30996:-1 ^GeneID:7943448^ Enterobacteria phage JS10, complete genome.|neighbours:ID:YP_002922397.1(-1),ID:YP_002922399.1(-1)|neighbour_genes:regA,44|
MAISLFDDDVELNEHEVAWKQRNDAAIQALADSFKEKAENELFAIMNDITYGKKQRNLAQSENYNQFWLDNSLSQHVDCIMQAAMVNCLKLDDQSHFNYLLHAVPKGKRFGKWAKAHDDEVSVVFITRLLMKYHSINNDDAYRYLETYKIKGHLPAMLKKMKGLVTDEFLKSVTKNVKEQKDLKKKALEW
>ID:YP_001595178.1 |[Escherichia phage JS98]||_Enterobacteria_phage_JS98.gbk|clamp loader small s..|573|NC_010105(170523):30625-31197:-1 ^^ Enterobacteria phage JS98, complete genome.|neighbours:ID:YP_001595177.1(-1),ID:YP_001595179.1(-1)|neighbour_genes:translation represso..,clamp loader, small ..|
MAISLFDDDVELNEHEVAWKQRNDAAIQALADSFKEKAENELFAIMNDITYGKKQRNLAQSENYNQFWLDNSLSQHVDCIMQAAMVNCLKLDDQSHFNYLLHAVPKGKRFGKWAKAHDDEVSVVFITRLLMKYHSINNDDAYRYLETYKIKGHLPAMLKKMKGLVTDEFLKSVTKNVKEQKDLKKKALEW
>ID:YP_002922102.1 |[Escherichia phage JSE]||_Enterobacteria_phage_JSE_.gbk|62|579|NC_012740(166418):20651-21229:-1 ^GeneID:7943150^ Enterobacteria phage JSE, complete genome.|neighbours:ID:YP_002922101.1(-1),ID:YP_002922103.1(-1)|neighbour_genes:regA,44|
MLGQFFGEDDTQLNEHEIAWRSRDWEKVSELADTFTEKTDNALFALMDHITLDKQRVNVGNNSAYNQRWINTALSQHADCLYSAYVMNLIGHGLPDQMHFDYLLQSISKGKRYGKWAKLTEELDQKLVLMAVAKAYCVNMDDARFYLDLANEKGYMDKLLKHIKPYATDELLAGVTKNQTERKRLKKIIERW
>ID:ANZ51693.1 |[Enterobacteria phage Kha5h]||_Enterobacteria_phage_Kha5h_.gbk|DNA polymerase clamp..|564|KT184312(167318):54287-54850:-1 ^^ Enterobacteria phage Kha5h, complete genome.|neighbours:ID:ANZ51692.1(-1),ID:ANZ51694.1(-1)|neighbour_genes:regA,replication factor C..|
MSLFEDDIQLNEHQVAWYSKDWTAVQSAADTFKEKAENEFFEIIGAINNKTKCSIAQKDYSKFMVENALSQFPECMPAVYAMNLIGSGLSDEAHFNYLMAAVPRGKRYGKWAKLVEDSTEVLIIKLLAKRYQVNTNDAINYKSILTKNGKLPLVLKELKGLVTDDFLKEVTKNVKEQKQLKKLALEW
>ID:YP_001469372.1 |[Escherichia phage Phi1]||_Enterobacteria_phage_Phi1_.gbk|62|579|NC_009821(164270):19096-19674:-1 ^GeneID:5602251^ Enterobacteria phage Phi1, complete genome.|neighbours:ID:YP_001469371.1(-1),ID:YP_001469373.1(-1)|neighbour_genes:regA,44|
MLGQFFGEDDTQLNEHEIAWRSRDWEKVSELADTFTEKTDNALFALMDHITLDKQRVNVGNNSAYNQRWINTALSQHADCLYSAYVMNLIGHGLPDQMHFDYLLQSISKGKRYGKWAKLTEELDQKLVLMAVAKAYCVNMDDARFYLDLANEKGYMDKLLKHIKPYATDELFAGVTQNQTERKRLKKIIERW
>ID:YP_009202782.1 |[Escherichia phage QL01]||_Enterobacteria_phage_QL01.gbk|clamp loader subunit..|573|NC_028847(170527):30289-30861:-1 ^GeneID:26629771^ Enterobacteria phage QL01, complete genome.|neighbours:ID:YP_009202781.1(-1),ID:YP_009202783.1(-1)|neighbour_genes:translational repres..,hypothetical protein|
MAISLFDDDVELNEHEVAWKSRNDAAIQALADSFKEKAENELFAIMNDITYGKNQRNLAQSENYNQFWLDNSLSQHVDCIMQAAMVNCLKLDDQSHFNYLLHTVPKGKRFGKWAKAHDDEVSVVFITRLLMKYHSINNDDAYRYLETYKIKGHLPAVLKKMKGLVTDEFLKSVTKNVKEQKDLKKKALEW
>ID:AIT74144.1 |[Enterobacteria phage RB10]||_Enterobacteria_phage_RB10_.gbk|clamp loader subunit..|564|KM606999(168401):27719-28282:-1 ^^ Enterobacteria phage RB10, complete genome.|neighbours:ID:AIT74143.1(-1),ID:AIT74145.1(-1)|neighbour_genes:regA,clamp loader subunit..|
MSLFEDDIQLNEHQVAWYSKDWTAVQSAADSFKEKAENEFFEIIGAINNKTKCSIAQKDYSKFMVENALSQFPECMPAVYAMNLIGSGLSDEAHFNYLMAAVPRGKRYGKWAKLVEDSTEVLIIKLLAKRYQVNTNDAINYKSILTKNGKLPLVLKELKGLVTDDFLKEVTKNVKEQKQLKKLALEW
>ID:YP_002854385.1 |[Escherichia virus RB14]||_Enterobacteria_phage_RB14_.gbk|62|564|NC_012638(165429):27804-28367:-1 ^GeneID:7803768^ Enterobacteria phage RB14, complete genome.|neighbours:ID:YP_002854384.1(-1),ID:YP_002854386.1(-1)|neighbour_genes:regA,44|
MSLFEDDIQLNEHQVAWYSKDWTAVQSAADSFKEKAENEFFEIIGAINNKTKCSIAQKDYSKFMVENALSQFPECMPAVYAMNLIGSGLSDEAHFNYLMAAVPRGKRYGKWAKLVEDSTEVLIIKLLAKRYQVNTNDAINYKSILTKNGKLPLVLKELKGLVTDDFLKEVTKNVKEQKQLKKLALEW
>ID:YP_003858340.1 |[Escherichia virus RB16]||_Enterobacteria_phage_RB16_.gbk|62|573|NC_014467(176788):25326-25898:-1 ^GeneID:9712781^ Enterobacteria phage RB16, complete genome.|neighbours:ID:YP_003858339.1(-1),ID:YP_003858341.1(-1)|neighbour_genes:regA,44|
MSLAAFLDEEELNEHEAAWRSKDWDKIEGLVKEYTKDKENTLFMVLEELNTGKKPLRISGLDSYDKYFIDNAMSQHIETLIPAYTMNMIGSGLPDQAHFDYYLHTVRKGKRFGAWAKLTEDNEIKVILHVLQKRYGVNTRIAMEYYEELKQLEKLDEWKRKNMKVAISVLADVVKNKTDQKKVEQLIKKW
>ID:AXF42360.1 |[Enterobacteria phage RB18]||_Enterobacteria_phage_RB18_.gbk|clamp loader small s..|564|MH553563(166677):28851-29414:-1 ^^ Enterobacteria phage RB18, complete genome.|neighbours:ID:AXF42359.1(-1),ID:AXF42361.1(-1)|neighbour_genes:translation represso..,clamp loader small s..|
MSLFEDDIQLNEHQVAWYSKDWTAVQSAADSFKEKAENEFFEIIGAINNKTKCSIAQKDYSKFMVENALSQFPECMPAVYAMNLIGSGLSDEAHFNYLMAAVPRGKRYGKWAKLVEDSTEVLIIKLLAKRYQVNTNDAINYKSILTKNGKLPLVLKELKGLVTDDFLKEVTKNVKEQKQLKKLALEW
>ID:YP_009102256.1 |[Enterobacteria phage RB27]||_Enterobacteria_phage_RB27_.gbk|clamp loader subunit..|564|NC_025448(165179):28666-29229:-1 ^GeneID:22113040^ Enterobacteria phage RB27, complete genome.|neighbours:ID:YP_009102255.1(-1),ID:YP_009102257.1(-1)|neighbour_genes:regA,clamp loader subunit..|
MSLFEDDIQLNEHQVAWYSKDWTAVQSAADSFKEKAENEFFEIIGAINNKTKCSIAQKDYSKFMVENALSQFPECMPAVYAMNLIGSGLSDEAHFNYLMAAVPRGKRYGKWAKLVEDSTEVLIIKLLAKRYQVNTNDAINYKSILTKNGKLPLVLKELKGLVTDDFLKEVTKNVKEQKQLKKLALEW
>ID:AIT74688.1 |[Enterobacteria phage RB33]||_Enterobacteria_phage_RB33_.gbk|clamp loader subunit..|564|KM607001(166007):28059-28622:-1 ^^ Enterobacteria phage RB33, complete genome.|neighbours:ID:AIT74687.1(-1),ID:AIT74689.1(-1)|neighbour_genes:regA,clamp loader subunit..|
MSLFEDDIQLNEHQVAWYSKDWTAVQSAADSFKEKAENEFFEIIGAINNKTKCSIAQKDYSKYMVENALSQFPECMPAVYAMNLIGSGLSDEAHFNYLMAAVPRGKRYGKWAKLVEDSTEVLIIKLLAKRYQVNTNDAINYKSILTKNGKLPLVLKELKGLVTDDFLKEVTKNVKEQKQLKKLALEW
>ID:YP_009098435.1 |[Escherichia phage RB3]||_Enterobacteria_phage_RB3_.gbk|clamp loader subunit..|564|NC_025419(168402):27720-28283:-1 ^GeneID:22113799^ Enterobacteria phage RB3, complete genome.|neighbours:ID:YP_009098434.1(-1),ID:YP_009098436.1(-1)|neighbour_genes:regA,clamp loader subunit..|
MSLFEDDIQLNEHQVAWYSKDWTAVQSAADSFKEKAENEFFEIIGAINNKTKCSIAQKDYSKFMVENALSQFPECMPAVYAMNLIGSGLSDEAHFNYLMAAVPRGKRYGKWAKLVEDSTEVLIIKLLAKRYQVNTNDAINYKSILTKNGKLPLVLKELKGLVTDDFLKEVTKNVKEQKQLKKLALEW
>ID:YP_239017.1 |[Escherichia virus RB43]||_Enterobacteria_phage_RB43_.gbk|62|573|NC_007023(180500):26744-27316:-1 ^GeneID:3416339^ Enterobacteria phage RB43, complete genome.|neighbours:ID:YP_239016.1(-1),ID:YP_239018.1(-1)|neighbour_genes:regA,44|
MSLAAFLDEDELNEHEAAWRSKDWDKIEELVKGYGKDKENTLFMILEELNDGKKPLVIAGLDTYDKYFIDNAMSQHIDTLIPAYTMNMIGSGLPDQAHFNYYLHTVRKGKRFGAWAKLTEDNEMKVILYVLQKRYGVNTRIAMEYYEELKSLDKLSEWKRKNMKVALSVLAVVVKNKTDQKKVEQLIKKW
>ID:NP_891599.1 |[Escherichia phage RB49]||_Enterobacteria_phage_RB49_.gbk|62|579|NC_005066(164018):18918-19496:-1 ^GeneID:1725433^ Enterobacteria phage RB49, complete genome.|neighbours:ID:NP_891598.1(-1),ID:NP_891600.1(-1)|neighbour_genes:regA,44|
MLGQFFGEDDTQLNEHEIAWRSRDWEKVSELADTFTEKTDNALFALMDHITLDKQRVNVGNNSAYNQRWINTALSQHADCLYSAYVMNLIGHGLPDQMHFDYLLQSISKGKRYGKWAKLTEELDQKLVLMAVAKAYCVNMDDARFYLDLANEKGYMDKLLKHIKPYATDELLAGVTKNQTERKRLKKIIERW
>ID:YP_002854007.1 |[Enterobacteria phage RB51]||_Enterobacteria_phage_RB51_.gbk|62|564|NC_012635(168394):29001-29564:-1 ^GeneID:7803560^ Enterobacteria phage RB51, complete genome.|neighbours:ID:YP_002854006.1(-1),ID:YP_002854008.1(-1)|neighbour_genes:regA,44|
MSLFEDDIQLNEHQVAWYSKDWTAVQSAADSFKEKAENEFFEIIGAINNKTKCSIAQKDYSKFMVENALSQFPECMPAVYAMNLIGSGLSDEAHFNYLMAAVPRGKRYGKWAKLVEDSTEVLIIKLLAKRYQVNTNDAINYKSILTKNGKLPLVLKELKGLVTDDFLKEVTKNVKEQKQLKKLALEW
>ID:AIT74963.1 |[Enterobacteria phage RB55]||_Enterobacteria_phage_RB55_.gbk|clamp loader subunit..|564|KM607002(168896):30306-30869:-1 ^^ Enterobacteria phage RB55, complete genome.|neighbours:ID:AIT74962.1(-1),ID:AIT74964.1(-1)|neighbour_genes:regA,clamp loader subunit..|
MSLFKDDIQLNEHQVAWYSKDWTAVQSAADSFKEKAENEFFEIIGAINNKTKCSIAQKDYSKFMVENALSQFPECMPAVYAMNLIGSGLSDEAHFNYLMAAVPRGKRYGKWAKLVEDSTEVLIIKLLAKRYQVNTNDAINYKSILTKNGKLPLVLKELKGLVTDDFLKEVTKNVKEQKQLKKLALEW
>ID:AIT75235.1 |[Enterobacteria phage RB59]||_Enterobacteria_phage_RB59_.gbk|clamp loader subunit..|564|KM607003(168966):30306-30869:-1 ^^ Enterobacteria phage RB59, complete genome.|neighbours:ID:AIT75234.1(-1),ID:AIT75236.1(-1)|neighbour_genes:regA,clamp loader subunit..|
MSLFKDDIQLNEHQVAWYSKDWTAVQSAADSFKEKAENEFFEIIGAINNKTKCSIAQKDYSKFMVENALSQFPECMPAVYAMNLIGSGLSDEAHFNYLMAAVPRGKRYGKWAKLVEDSTEVLIIKLLAKRYQVNTNDAINYKSILTKNGKLPLVLKELKGLVTDDFLKEVTKNVKEQKQLKKLALEW
>ID:AIT73058.1 |[Enterobacteria phage RB5]||_Enterobacteria_phage_RB5_.gbk|clamp loader subunit..|564|KM606995(168394):27719-28282:-1 ^^ Enterobacteria phage RB5, complete genome.|neighbours:ID:AIT73057.1(-1),ID:AIT73059.1(-1)|neighbour_genes:regA,clamp loader subunit..|
MSLFEDDIQLNEHQVAWYSKDWTAVQSAADSFKEKAENEFFEIIGAINNKTKCSIAQKDYSKFMVENALSQFPECMPAVYAMNLIGSGLSDEAHFNYLMAAVPRGKRYGKWAKLVEDSTEVLIIKLLAKRYQVNTNDAINYKSILTKNGKLPLVLKELKGLVTDDFLKEVTKNVKEQKQLKKLALEW
>ID:YP_009167419.1 |[Enterobacteria phage RB68]||_Enterobacteria_phage_RB68_.gbk|clamp loader subunit..|564|NC_027979(168401):29001-29564:-1 ^GeneID:26041529^ Enterobacteria phage RB68, complete genome.|neighbours:ID:YP_009167418.1(-1),ID:YP_009167420.1(-1)|neighbour_genes:regA,clamp loader subunit..|
MSLFEDDIQLNEHQVAWYSKDWTAVQSAADSFKEKAENEFFEIIGAINNKTKCSIAQKDYSKFMVENALSQFPECMPAVYAMNLIGSGLSDEAHFNYLMAAVPRGKRYGKWAKLVEDSTEVLIIKLLAKRYQVNTNDAINYKSILTKNGKLPLVLKELKGLVTDDFLKEVTKNVKEQKQLKKLALEW
>ID:NP_861748.1 |[Escherichia phage RB69]||_Enterobacteria_phage_RB69_.gbk|62|564|NC_004928(167560):33803-34366:-1 ^GeneID:1494174^ Enterobacteria phage RB69, complete genome.|neighbours:ID:NP_861747.1(-1),ID:NP_861749.1(-1)|neighbour_genes:regA,44|
MNLFDDDVQLNEHQIAWKSNDADAIQKCADMFKEKPENEFFKIINAINEKKSMSIAQVDYSKFMVENSLSQFPECMPAVYMMNLVGSELSDEAHFNYMMAAIPRGRRFSKWAKLVEDTSELLVIKLLMKHYTINMNDATEYKRLLEKNNKLPIVLKELKAMVTDEFLKEVTKNVKEQKQFKKLALEW
>ID:AIT73329.1 |[Enterobacteria phage RB6]||_Enterobacteria_phage_RB6_.gbk|clamp loader subunit..|564|KM606996(168394):27719-28282:-1 ^^ Enterobacteria phage RB6, complete genome.|neighbours:ID:AIT73328.1(-1),ID:AIT73330.1(-1)|neighbour_genes:regA,clamp loader subunit..|
MSLFEDDIQLNEHQVAWYSKDWTAVQSAADSFKEKAENEFFEIIGAINNKTKCSIAQKDYSKFMVENALSQFPECMPAVYAMNLIGSGLSDEAHFNYLMAAVPRGKRYGKWAKLVEDSTEVLIIKLLAKRYQVNTNDAINYKSILTKNGKLPLVLKELKGLVTDDFLKEVTKNVKEQKQLKKLALEW
>ID:AIT73600.1 |[Enterobacteria phage RB7]||_Enterobacteria_phage_RB7_.gbk|clamp loader subunit..|564|KM606997(168395):27720-28283:-1 ^^ Enterobacteria phage RB7, complete genome.|neighbours:ID:AIT73599.1(-1),ID:AIT73601.1(-1)|neighbour_genes:regA,clamp loader subunit..|
MSLFEDDIQLNEHQVAWYSKDWTAVQSAADSFKEKAENEFFEIIGAINNKTKCSIAQKDYSKFMVENALSQFPECMPAVYAMNLIGSGLSDEAHFNYLMAAVPRGKRYGKWAKLVEDSTEVLIIKLLAKRYQVNTNDAINYKSILTKNGKLPLVLKELKGLVTDDFLKEVTKNVKEQKQLKKLALEW
>ID:AIT73872.1 |[Enterobacteria phage RB9]||_Enterobacteria_phage_RB9.gbk|clamp loader subunit..|564|KM606998(168395):27720-28283:-1 ^^ Enterobacteria phage RB9, complete genome.|neighbours:ID:AIT73871.1(-1),ID:AIT73873.1(-1)|neighbour_genes:regA,clamp loader subunit..|
MSLFEDDIQLNEHQVAWYSKDWTAVQSAADSFKEKAENEFFEIIGAINNKTKCSIAQKDYSKFMVENALSQFPECMPAVYAMNLIGSGLSDEAHFNYLMAAVPRGKRYGKWAKLVEDSTEVLIIKLLAKRYQVNTNDAINYKSILTKNGKLPLVLKELKGLVTDDFLKEVTKNVKEQKQLKKLALEW
>ID:ADJ39767.1 |[Enterobacteria phage T4T]||_Enterobacteria_phage_T4T_.gbk|62|564|HM137666(168920):30328-30891:-1 ^^ Enterobacteria phage T4T, complete genome.|neighbours:ID:ADJ39766.1(-1),ID:ADJ39768.1(-1)|neighbour_genes:regA,44|
MSLFKDDIQLNEHQVAWYSKDWTAVQSAADSFKEKAENEFFEIIGAINNKTKCSIAQKDYSKFMVENALSQFPECMPAVYAMNLIGSGLSDEAHFNYLMAAVPRGKRYGKWAKLVEDSTEVLIIKLLAKRYQVNTNDAINYKSILTKNGKLPLVLKELKGLVTDDFLKEVTKNVKEQKQLKKLALEW
>ID:NP_049664.1 |[Escherichia virus T4]||_Enterobacteria_phage_T4_.gbk|62|564|NC_000866(168903):30342-30905:-1 ^GeneID:1258559^ Enterobacteria phage T4, complete genome.|neighbours:ID:NP_049663.1(-1),ID:NP_049665.1(-1)|neighbour_genes:regA,44|
MSLFKDDIQLNEHQVAWYSKDWTAVQSAADSFKEKAENEFFEIIGAINNKTKCSIAQKDYSKFMVENALSQFPECMPAVYAMNLIGSGLSDEAHFNYLMAAVPRGKRYGKWAKLVEDSTEVLIIKLLAKRYQVNTNDAINYKSILTKNGKLPLVLKELKGLVTDDFLKEVTKNVKEQKQLKKLALEW
>ID:AHY83558.1 |[Escherichia virus T4]|wild|_Enterobacteria_phage_T4_strain_wild.gbk|clamp loader small s..|564|KJ477684(168922):30328-30891:-1 ^^ Enterobacteria phage T4 strain wild, complete genome.|neighbours:ID:AHY83594.1(-1),ID:AHY83538.1(-1)|neighbour_genes:regA,sliding clamp|
MSLFKDDIQLNEHQVAWYSKDWTAVQSAADSFKEKAENEFFEIIGAINNKTKCSIAQKDYSKFMVENALSQFPECMPAVYAMNLIGSGLSDEAHFNYLMAAVPRGKRYGKWAKLVEDSTEVLIIKLLAKRYQVNTNDAINYKSILTKNGKLPLVLKELKGLVTDDFLKEVTKNVKEQKQLKKLALEW
>ID:AXN58089.1 |[Enterobacteria phage T6]||_Enterobacteria_phage_T6_.gbk|clamp loader small s..|564|MH550421(168706):27836-28399:-1 ^^ Enterobacteria phage T6, complete genome.|neighbours:ID:AXN58088.1(-1),ID:AXN58090.1(-1)|neighbour_genes:regA,clamp loader small s..|
MSLFEDDIQLNEHQVAWYSKDWTAVQSAADSFKEKAENEFFEIIGAINNKTKCSIAQKDYSKFMVENALSQFPECMPAVYAMNLIGSGLSDEAHFNYLMAAVPRGKRYGKWAKLVEDSTEVLIIKLLAKRYQVNTNDAINYKSILTKNGKLPLVLKELKGLVTDDFLKEVTKNVKEQKQLKKLALEW
>ID:YP_004063736.1 |[Escherichia phage vB_EcoM_VR7]||_Enterobacteria_phage_vB_EcoM-VR7_.gbk|62|579|NC_014792(169285):28726-29304:-1 ^GeneID:10021280^ Enterobacteria phage vB_EcoM-VR7, complete genome.|neighbours:ID:YP_004063735.1(-1),ID:YP_004063737.1(-1)|neighbour_genes:regA,44|
MAVSLFDDDVQLNEHEVAWKSCDFNKIQELSDSYKEKAENELFAILNDVTVGKKPRCLIQSENYNKFWLDNALSQHVDCIMQVNVMNLIGAGLTDQQHYNYLLHAVPQGKRYGKWAKAEPDAVNVQLVIKLLMKYYTINADDALMYMETLKVKGSLKDVLKKTKGLVTDEFLKTVTSNVKEQKEIKKQILEW
>ID:YP_006986603.1 |[Escherichia phage vB_EcoM_ACG-C40]||_Enterobacteria_phage_vB_EcoM_ACG-C40_.gbk|clamp loader subunit|564|NC_019399(167396):30564-31127:-1 ^^ Enterobacteria phage vB_EcoM_ACG-C40, complete genome.|neighbours:ID:YP_006986602.1(-1),ID:YP_006986604.1(-1)|neighbour_genes:translational repres..,clamp loader subunit|
MSLFEDDIQLNEHQVAWYSKDWTAVQSAADSFKEKAENEFFEIIGAINNKTKCSIAQKDYSKYMVENALSQFPECMPAVYAMNLIGSGLSDEAHFNYLMAAVPRGKRYGKWAKLVEDSTEVLIIKLLAKRYQVNTNDAINYKSILTKNGKLPLVLKELKGLVTDDFLKEVTKNVKEQKQLKKLALEW
>ID:AWD91622.1 |[Enterobacteria phage vB_EcoM_IME339]||_Enterobacteria_phage_vB_EcoM_IME339_.gbk|putative clamp-loade..|564|MH051915(164366):138060-138623:1 ^^ Enterobacteria phage vB_EcoM_IME339, complete genome.|neighbours:ID:AWD91621.1(1),ID:AWD91623.1(1)|neighbour_genes:replication factor C..,translation represso..|
MSLFEDDIQLNEHQVAWYSKDWTAVQSAADSFKEKAENEFFEIIGAINNKTKCSIAQKDYSKYMVENALSQFPECMPAVYAMNLIGSGLSDEAHFNYLMAAVPRGKRYGKWAKLVEDSTEVLIIKLLAKRYQVNTNDAINYKSILTKNGKLPLVLKELKGLVTDDFLKEVTKNVKEQKQLKKLALEW
>ID:AWD91884.1 |[Enterobacteria phage vB_EcoM_IME340]||_Enterobacteria_phage_vB_EcoM_IME340_.gbk|putative clamp-loade..|564|MH051916(165549):139425-139988:1 ^^ Enterobacteria phage vB_EcoM_IME340, complete genome.|neighbours:ID:AWD91883.1(1),ID:AWD91885.1(1)|neighbour_genes:replication factor C..,translational repres..|
MSLFEDDIQLNEHQVAWYSKDWTAVQSAADSFKEKAENEFFEIIGAINNKTKCSIAQKDYSKYMVENALSQFPECMPAVYAMNLIGSGLSDEAHFNYLMAAVPRGKRYGKWAKLVEDSTEVLIIKLLAKRYQVNTNDAINYKSILTKNGKLPLVLKELKGLVTDDFLKEVTKNVKEQKQLKKLALEW
>ID:YP_009207228.1 |[Escherichia phage vB_EcoM_VR20]||_Enterobacteria_phage_vB_EcoM_VR20.gbk|clamp loader small s..|579|NC_028894(170336):27275-27853:-1 ^GeneID:26633727^ Enterobacteria phage vB_EcoM_VR20, complete genome.|neighbours:ID:YP_009207227.1(-1),ID:YP_009207229.1(-1)|neighbour_genes:regA,clamp loader small s..|
MAVSLFDDDVQLNEHEVAWKSRDFNKIQELSDSYKEKAENELFAILNDITVSKKPRNLIQSENYNKFWLDNALSQHVDCIMQVNVMNLIGSGLTDQQHYNYLLHAVPQGKRYGKWAKAEPDVVNVQLVLKLLMKYYTINADDALMYMETLKVKGSLKDVLKKTKGLVTDEFLKTVTSNVKEQKEIKKQILEW
>ID:YP_009209795.1 |[Escherichia phage vB_EcoM_VR25]||_Enterobacteria_phage_vB_EcoM_VR25_.gbk|clamp loader small s..|579|NC_028925(170822):27749-28327:-1 ^GeneID:26636215^ Enterobacteria phage vB_EcoM_VR25, complete genome.|neighbours:ID:YP_009209794.1(-1),ID:YP_009209796.1(-1)|neighbour_genes:regA,clamp loader small s..|
MAVSLFDDDVQLNEHEVAWKSRDFNKIQELSDSYKEKAENELFAILNDVTVSKKPRCLIQSENYNKFWLDNALSQHVDCIMQVNVMNLIGAGLTDQQHYNYLLHAVPQGKRYGKWAKAEPDAVNVQLVIKLLMKYYTINADDALMYLETLKVKGSLKDVLKKTKGLVTDEFLKTVTSNVKEQKEIKKQILEW
>ID:YP_009213887.1 |[Escherichia phage vB_EcoM_VR26]||_Enterobacteria_phage_vB_EcoM_VR26_.gbk|clamp loader small s..|579|NC_028957(171541):27891-28469:-1 ^GeneID:26640343^ Enterobacteria phage vB_EcoM_VR26, complete genome.|neighbours:ID:YP_009213886.1(-1),ID:YP_009213888.1(-1)|neighbour_genes:regA,clamp loader small s..|
MAVSLFDDDVQLNEHEVAWKSRDFNKIQELSDSYKEKAENELFAILNDVTVSKKPRCLIQSENYNKFWLDNALSQHVDCIMQVNVMNLIGAGLTDQQHYNYLLHAVPQGKRYGKWAKAEPDAVNVQLVIKLLMKYYTINADDALMYMETLKVKGSLKDVLKKTKGLVTDEFLKTVTSNVKEQKEIKKQILEW
>ID:YP_009205745.1 |[Escherichia phage vb_EcoM-VR5]||_Enterobacteria_phage_vB_EcoM_VR5.gbk|clamp loader small s..|573|NC_028881(170473):30841-31413:-1 ^GeneID:26632356^ Enterobacteria phage vB_EcoM_VR5, complete genome.|neighbours:ID:YP_009205744.1(-1),ID:YP_009205746.1(-1)|neighbour_genes:regA,clamp loader small s..|
MAISLFDDDVELNEHEVAWKQRNDAAIQALADSFKEKAENELFAIMNDITYGKKQRNLAQSENYNQFWLNNSLSQHVDCIMQAAMVNCLKLDDQSHFNYLLHAVPKGKRFGKWAKAHDDEVSVVFITRLLMKYHSINNDDAYRYLETYKIKGHLPAMLKKMKGLVTDEFLKSVTKNVKEQKDLKKKALEW
>ID:AWD90479.1 |[Erwinia phage Cronus]||_Erwinia_phage_Cronus_.gbk|clamp loader small s..|573|MH059636(175774):24644-25216:-1 ^^ Erwinia phage Cronus, complete genome.|neighbours:ID:AWD90478.1(-1),ID:AWD90480.1(-1)|neighbour_genes:translational repres..,replication factor C..|
MMFLFGEDEQLSEHEIAWKGRDTNMIQKLADSYKEKAENELFAIMNDISTNKNHRDLSQSDNYSKFWIDNALSQHVDCLMAVNVMNLIGAGLSEQAHFNYYLHAIPQGKRYGKWAKLSEDTAELLIIRVLMAKYQINYDDAVMYKSTLSRKGKLKEVLHKSKALVTDDFIKSVTKNVKEQKEFKKKALEW
>ID:YP_009592910.1 |[Escherichia coli O157 typing phage 3]||_Escherichia_coli_O157_typing_phage_3_.gbk|hypothetical protein|564|NC_041863(168733):117173-117736:1 ^GeneID:40068406^ Escherichia coli O157 typing phage 3, complete genome.|neighbours:ID:YP_009592909.1(1),ID:YP_009592911.1(1)|neighbour_genes:replication factor C..,translational regula..|
MNLFDDDVQLNEHQIAWKSNDADAIQKCADMFKEKPENEFFKIINAINEKKSMSIAQVDYSKFMVENSLSQFPECMPAVYMMNLVGSELSDEAHFNYMMAAIPRGRRFSKWAKLVEDTSELLVIKLLMKHYTINMNDATEYKRLLEKNNKLPIVLKELKAMVTDEFLKEVTKNVKEQKQFKKLALEW
>ID:YP_009593065.1 |[Escherichia coli O157 typing phage 6]||_Escherichia_coli_O157_typing_phage_6_.gbk|hypothetical protein|564|NC_041864(160570):50997-51560:-1 ^GeneID:40068562^ Escherichia coli O157 typing phage 6, complete genome.|neighbours:ID:YP_009593064.1(-1),ID:YP_009593066.1(-1)|neighbour_genes:translational regula..,replication factor C..|
MNLFDDDVQLNEHQIAWKSNDADAIQKCADMFKEKPENEFFKIINAINEKKSMSIAQVDYSKFMVENSLSQFPECMPAVYMMNLVGSELSDEAHFNYMMAAIPRGRRFSKWAKLVEDTSELLVIKLLMKHYTINMNDATEYKRLLEKNNKLPIVLKELKAMVTDEFLKEVTKNVKEQKQFKKLALEW
>ID:YP_009225208.1 |[Escherichia phage APCEc01]||_Escherichia_phage_APCEc01_.gbk|clamp loader small s..|564|NC_029091(168771):151683-152246:1 ^GeneID:26796161^ Escherichia phage APCEc01, complete genome.|neighbours:ID:YP_009225207.1(1),ID:YP_009225209.1(1)|neighbour_genes:clamp loader small s..,translation represso..|
MNLFDDDVQLNEHQIAWKSNDADAIQKCADMFKEKPENEFFKIINAINEKKSMSIAQVDYSKFMVENSLSQFPECMPAVYMMNLVGSELSDEAHFNYMMAAIPRGRRFSKWAKLVEDTSELLVIKLLMKHYTINMNDATEYKRLLEKNNKLPIVLKELKAMVTDEFLKEVTKNVKEQKQFKKLALEW
>ID:QAU03754.1 |[Escherichia phage AnYang]||_Escherichia_phage_AnYang_.gbk|clamp loader subunit..|573|MK234886(169215):167684-168256:-1 ^^ Escherichia phage AnYang, complete genome.|neighbours:ID:QAU03753.1(-1),ID:QAU03755.1(-1)|neighbour_genes:translational repres..,clamp loader subunit..|
MAISLFDDDVELNEHEVAWKQRNDAAIQALADSFKEKAENELFAIMNDITYGKNQRNLAQSENYNQFWLDNSLSQHVDCIMQAAMVNCLKLDDQSHFNYLLHAVPKGKRFGKWAKAHDDEVSVVFITRLLMKYHSINNDDAYRYLETYKIKGHLPAVLKKMKGLVTDEFLKSVTKNVKEQKDLKKKALEW
> |[Tevenvirinae Escherichia_phage_CF2]||_Escherichia_phage_CF2.gb|Phage DNA polymerase..|564|NC_041919.1(168188):128329-128892:1 ^RAST2:fig|1198136.52.peg.206^ Tevenvirinae Escherichia_phage_CF2|neighbours:(1),(1)|neighbour_genes:Replication factor C..,Phage endoribonulcea..|
MSLFEDDIQLNEHQVAWYSKDWTAVQSAADSFKEKAENEFFEIIGAINNKTKCSIAQKDYSKYMVENALSQFPECMPAVYAMNLIGSGLSDEAHFNYLMAAVPRGKRYGKWAKLVEDSTEVLIIKLLAKRYQVNTNDAINYKSILTKNGKLSLVLKELKGLVTDDFLKEVTKNVKEQKQLKKLALEW
>ID:QBO61061.1 |[Escherichia phage D5505]||_Escherichia_phage_D5505_.gbk|putative clamp loade..|564|MK327929(168049):28295-28858:-1 ^^ Escherichia phage D5505, complete genome.|neighbours:ID:QBO61060.1(-1),ID:QBO61062.1(-1)|neighbour_genes:translation represso..,putative clamp loade..|
MSLFEDDIQLNEHQVAWYSKDWTTVQSAADSFKEKAENEFFEIIGAINNKTKCSIAQKDYSKYMVENALSQFPECMPAVYAMNLIGSGLSDEAHFNYLMAAVPRGKRYGKWAKLVEDSTEVLIIKLLAKRYQVNTNDAINYKSILTKNGKLPLVLKELKGLVTDDFLKEVTKNVKEQKQLKKLALEW
>ID:YP_009601996.1 |[Escherichia phage ECD7]||_Escherichia_phage_ECD7_.gbk|clamp loader subunit..|579|NC_041936(164706):20788-21366:-1 ^GeneID:40077850^ Escherichia phage ECD7, complete genome.|neighbours:ID:YP_009601995.1(-1),ID:YP_009601997.1(-1)|neighbour_genes:regA,clamp loader subunit..|
MLGQFFGEDDTQLNEHEIAWRSRDWEKVSELADTFTEKTDNALFALMDHITLDKQRVNVGNNSAYNQRWINTALSQHADCLYSAYVMNLIGHGLPDQMHFDYLLQSISKGKRYGKWAKLTEELDQKLVLMAVAKAYCVNMDDARFYLDLANEKGYMDKLLKHIKPYATDELLAGVTKNQTERKRLKKIIERW
>ID:YP_009102524.1 |[Escherichia phage ECML-134]||_Escherichia_phage_ECML-134_.gbk|hypothetical protein|564|NC_025449(166783):27736-28299:-1 ^GeneID:22111707^ Escherichia phage ECML-134, complete genome.|neighbours:ID:YP_009102523.1(-1),ID:YP_009102525.1(-1)|neighbour_genes:hypothetical protein,hypothetical protein|
MSLFEDDIQLNEHQVAWYSKDWTAVQSAADSFKEKAENEFFEIIGAINNKTKCSIAQKDYSKFMVENALSQFPECMPAVYAMNLIGSGLSDEAHFNYLMAAVPRGKRYGKWAKLVEDSTEVLIIKLLAKRYQVNTNDAINYKSILTKNGKLPLVLKELKGLVTDDFLKEVTKNVKEQKQLKKLALEW
>ID:QAY00079.1 |[Escherichia phage EcWhh-1]||_Escherichia_phage_EcWhh-1.gbk|clamp loader subunit..|573|MH791409(170524):92567-93139:-1 ^^ UNVERIFIED: Escherichia phage EcWhh-1, complete genome.|neighbours:ID:QAY00078.1(-1),ID:QAY00080.1(-1)|neighbour_genes:translational repres..,clamp loader subunit..|
MAISLFDDDVELNEHEVAWKQRNDAAIQALADSFKEKAENELFAIMNDITYGKKQRNLAQSENYNQFWLDNSLSQHVDCIMQAAMVNCLKLDDQSHFNYLLHAVPKGKRFGKWAKAHDDEVSVVFITRLLMKYHSINNDDAYRYLETYKIKGHLPAMLKKMKGLVTDEFLKSVTKNVKEQKDLKKKALEW
> |[Tevenvirinae Escherichia_phage_HP3]||_Escherichia_phage_HP3.gb|Phage DNA polymerase..|564|NC_041920.1(170254):42938-43501:-1 ^RAST2:fig|1198136.53.peg.78^ Tevenvirinae Escherichia_phage_HP3|neighbours:(-1),(-1)|neighbour_genes:Phage endoribonulcea..,Replication factor C..|
MNLFDDDVQLNEHQIAWKSNDADAIQKCADMFKEKPENEFFKIINAINEKKSMSIAQVDYSKFMVENSLSQFPECMPAVYMMNLVGSELSDEAHFNYMMAAIPRGRRFSKWAKLVEDTSELLVIKLLMKHYTINMNDATEYKRLLEKNNKLPIVLKELKAMVTDEFLKEVTKNVKEQKQFKKLALEW
>ID:YP_009148498.1 |[Escherichia phage HY01]||_Escherichia_phage_HY01_.gbk|putative clamp-loade..|564|NC_027349(166977):28507-29070:-1 ^GeneID:24722677^ Escherichia phage HY01, complete genome.|neighbours:ID:YP_009148497.1(-1),ID:YP_009148499.1(-1)|neighbour_genes:putative translation..,putative clamp-loade..|
MSLFEDDIQLNEHQVAWYSKDWTAVQSAADSFKEKAENEFFEIIGAINNKTKCSIAQKDYSKYMVENALSQFPECMPAIYAMNLIGSGLSDEAHFNYLMAAVPRGKRYGKWAKLVEDSTEVLIIKLLAKRYQVNTNDAINYKSILTKNGKLPLVLKELKGLVTDDFLKEVTKNVKEQKQLKKLALEW
>ID:YP_009284137.1 |[Escherichia phage HY03]||_Escherichia_phage_HY03.gbk|hypothetical protein|564|NC_031047(170770):92295-92858:1 ^GeneID:29079005^ Escherichia phage HY03, complete genome.|neighbours:ID:YP_009284136.1(1),ID:YP_009284138.1(1)|neighbour_genes:hypothetical protein,putative RegA transl..|
MSLFEDDIQLNEHQVAWYSKDWTAVQSAADSFKEKAENEFFEIIGAINNKTKCSIAQKDYSKYMVENALSQFPECMPAVYAMNLIGSGLSDEAHFNYLMAAVPRGKRYGKWAKLVEDSTEVLIIKLLAKRYQVNTNDAINYKSILTKNGKLPLVLKELKGLVTDDFLKEVTKNVKEQKQLKKLALEW
>ID:BBG28572.1 |[Escherichia phage KIT03]||_Escherichia_phage_KIT03_.gbk|clamp loader subunit..|564|AP018932(166848):28688-29251:-1 ^^ Escherichia phage KIT03 DNA, complete sequence.|neighbours:ID:BBG28571.1(-1),ID:BBG28573.1(-1)|neighbour_genes:translational repres..,clamp loader subunit..|
MSLFEDDIQLNEHQVAWYSKDWTAVQSAADSFKEKAENEFFEIIGAINNKTKCSIAQKDYSKFMVENALSQFPECMPAVYAMNLIGSGLSDEAHFNYLMAAVPRGKRYGKWAKLVEDSTEVLIIKLLAKRYQVNTNDAINYKSILTKNGKLPLVLKELKGLVTDDFLKEVTKNVKEQKQLKKLALEW
>ID:YP_008060566.1 |[Escherichia phage Lw1]||_Escherichia_phage_Lw1_.gbk|clamp-loader subunit|573|NC_021344(176227):25836-26408:-1 ^GeneID:16205219^ Escherichia phage Lw1, complete genome.|neighbours:ID:YP_008060565.1(-1),ID:YP_008060567.1(-1)|neighbour_genes:regA,clamp-loader subunit|
MSLAAFLDEEELNEHEAAWRSKDWDKIEGLVKEYTKDKENTLFMVLEELNTGKKPLRISGLDSYDKYFIDNAMSQHIETLIPAYTMNMIGSGLPDQAHFDYYLHTVRKGKRFGAWAKLTEDNEMKVILHVLQKRYGVNTRIAMEYYEELKQLEKLDEWKRKNMKVAISVLADVVKNKTDQKKVEQLIKKW
>ID:YP_009323946.1 |[Escherichia phage MX01]||_Escherichia_phage_MX01_.gbk|clamp loader subunit..|573|NC_031934(168929):30840-31412:-1 ^GeneID:30308855^ Escherichia phage MX01, complete genome.|neighbours:ID:YP_009323945.1(-1),ID:YP_009323947.1(-1)|neighbour_genes:hypothetical protein,hypothetical protein|
MAISLFDDDVELNEHEVAWKQRNDAAIQALADSFKEKAENELFAIMNDITYGKKQRNLAQSENYNQFWLDNSLSQHVDCIMQAAMVNCLKLDDQSHFNYLLHAVPKGKRFGKWAKAHDDEVSVVFITRLLMKYHSINNDDAYRYLETYKIKGHLPAMLKKMKGLVTDEFLKSVTKNVKEQKDLKKKALEW
>ID:AYR03967.1 |[Escherichia phage OLB35]||_Escherichia_phage_OLB35_.gbk|clamp loader small s..|564|MH992122(169140):33984-34547:-1 ^^ UNVERIFIED: Escherichia phage OLB35, complete genome.|neighbours:ID:AYR03966.1(-1),ID:AYR03968.1(-1)|neighbour_genes:translation represso..,clamp loader small s..|
MNLFDDDVQLNEHQIAWKSNDADAIQKCADMFKEKPENEFFKIINAINEKKSMSIAQVDYSKFMVENSLSQFPECMPAVYMMNLVGSELSDEAHFNYMMAAIPRGRRFSKWAKLVEDTSELLVIKLLMKHYTINMNDATEYKRLLEKNNKLPIVLKELKAMVTDEFLKEVTKNVKEQKQFKKLALEW
>ID:ANH49812.1 |[Escherichia phage PE37]||_Escherichia_phage_PE37_.gbk|DNA polymerase clamp..|564|KU925172(166423):133747-134310:1 ^^ Escherichia phage PE37, complete genome.|neighbours:ID:ANH49811.1(1),ID:ANH49813.1(1)|neighbour_genes:DNA polymerase clamp..,translation represso..|
MSLFEDDIQLNEHQVAWYSKDWTAVQSAADSFKEKAENEFFEIIGAINNKTKCSIAQKDYSKFMVENALSQFPECMPAVYAMNLIGSGLSDEAHFNYLMAAVPRGKRYGKWAKLVEDSTEVLIIKLLAKRYQVNTNDAINYKSILTKNGKLPLVLKELKGLVTDDFLKEVTKNVKEQKQLKKLALEW
>ID:BBC14386.1 |[Escherichia phage PP01]||_Escherichia_phage_PP01.gbk|62|564|LC348379(167812):28831-29394:-1 ^^ Escherichia phage PP01 DNA, complete sequence.|neighbours:ID:BBC14385.1(-1),ID:BBC14387.1(-1)|neighbour_genes:regA,44|
MSLFEDDIQLNEHQVAWYSKDWTAVQSAADSFKEKAENEFFEIIGAINNKTKCSIAQKDYSKYMVENALSQFPECMPAVYAMNLIGSGLSDEAHFNYLMAAVPRGKRCGKWAKLVEDSTEVLIIKLLAKRYQVNTNDAINYKSILTKNGKLPLVLKELKGLVTDDFLKEVTKNVKEQKQLKKLALEW
>ID:AWY07946.1 |[Escherichia phage SF]||_Escherichia_phage_SF_.gbk|clamp loader small s..|564|MH359124(168695):88082-88645:1 ^^ Escherichia phage SF, complete genome.|neighbours:ID:AWY07945.1(1),ID:AWY07947.1(1)|neighbour_genes:clamp loader small s..,translation represso..|
MNLFDDDVRLNEHQIAWKSNDADAIQKCADMFKEKPENEFFKIINAINEKKSMSIAQVDYSKFMVENSLSQFPECMPAVYMMNLVGSELSDEAHFNYMMAAIPRGRRFSKWAKLVEDTSELLVIKLLMKHYTINMNDATEYKRLLEKNNKLPIVLKELKAMVTDEFLKEVTKNVKEQKQFKKLALEW
>ID:YP_009608350.1 |[Escherichia phage ST0]||_Escherichia_phage_ST0.gbk|clamp loader small s..|564|NC_041990(170496):28386-28949:1 ^GeneID:40084372^ Escherichia phage ST0, complete genome.|neighbours:ID:YP_009608349.1(1),ID:YP_009608351.1(1)|neighbour_genes:clamp loader subunit,translation represso..|
MNLFDDDVQLNEHQIAWKSNDADAIQKCADMFKEKPENEFFKIINAINEKKSMSIAQVDYSKFMVENSLSQFPECMPAVYMMNLVGSELSDEAHFNYMMAAIPRGRRFSKWAKLVEDTSELLVIKLLMKHYTINMNDATEYKRLLEKNNKLPIVLKELKAMVTDEFLKEVTKNVKEQKQFKKLALEW
>ID:BBC14664.1 |[Escherichia phage T2]||_Escherichia_phage_T2.gbk|62|564|LC348380(163825):28251-28814:-1 ^^ Escherichia phage T2 DNA, complete sequence.|neighbours:ID:BBC14663.1(-1),ID:BBC14665.1(-1)|neighbour_genes:regA,44|
MSLFEDDIQLNEHQVAWYSKDWTAVQSAADSFKEKAENEFFEIIGAINNKTKCSIAQKDYSKFMVENALSQFPECMPAVYAMNLIGSGLSDEAHFNYLMAAVPRGKRYGKWAKLVEDSTEVLIIKLLAKRYQVNTNDAINYKSILTKNGKLPLVLKELKGLVTDDFLKEVTKNVKEQKQLKKLALEW
>ID:YP_009281391.1 |[Escherichia phage UFV-AREG1]||_Escherichia_phage_UFV-AREG1_.gbk|clamp loader subunit|564|NC_031030(170788):28500-29063:-1 ^GeneID:29063584^ Escherichia phage UFV-AREG1, complete genome.|neighbours:ID:YP_009281390.1(-1),ID:YP_009281392.1(-1)|neighbour_genes:translational repres..,sliding-clamp-loader..|
MSLFEDDIQLNEHQVAWYSKDWTAVQSAADSFKEKAENEFFEIIGAINNKTKCSIAQKDYSKYMVENALSQFPECMPAVYAMNLIGSGLSDEAHFNYLMAAVPRGKRYGKWAKLVEDSTEVLIIKLLAKRYQVNTNDAINYKSILTKNGKLPLVLKELKGLVTDDFLKEVTKNVKEQKQLKKLALEW
>ID:YP_009323251.1 |[Escherichia phage WG01]||_Escherichia_phage_WG01_.gbk|clamp loader subunit..|573|NC_031928(169936):30483-31055:-1 ^GeneID:30308377^ Escherichia phage WG01, complete genome.|neighbours:ID:YP_009323250.1(-1),ID:YP_009323252.1(-1)|neighbour_genes:translational repres..,hypothetical protein|
MAISLFDDDVELNEHEVAWKQRNDAAIQALADSFKEKAENELFAIMNDITYGKNQRNLAQSENYNQFWLDNSLSQHVDCIMQAAMVNCLKLDDQSHFNYLLHAVPKGKRFGKWAKAHDDEVSVVFITRLLMKYHSINNDDAYRYLETYKIKGHLPAVLKKMKGLVTDEFLKSVTKNVKEQKDLKKKALEW
>ID:YP_009030659.1 |[Escherichia phage vB_EcoM_112]||_Escherichia_phage_e112_.gbk|clamp loader subunit..|564|NC_024125(168470):30345-30908:-1 ^GeneID:19485202^ Escherichia phage e11/2, complete genome.|neighbours:ID:YP_009030658.1(-1),ID:YP_009030660.1(-1)|neighbour_genes:translational repres..,clamp loader subunit..|
MSLFEDDIQLNEHQVAWYSKDWTAVQSAADSFKEKAENEFFEIIGAINNKTKCSIAQKDYSKFMVENALSQFPECMPAVYAMNLIGSGLSDEAHFNYLMAAVPRGKRYGKWAKLVEDSTEVLIIKLLAKRYQVNTNDAINYKSILTKNGKLPLVLKELKGLVTDDFLKEVTKNVKEQKQLKKLALEW
>ID:AYN56364.1 |[Escherichia phage p000v]||_Escherichia_phage_p000v_.gbk|sliding-clamp-loader..|564|MK047717(167803):116628-117191:1 ^^ Escherichia phage p000v, complete genome.|neighbours:ID:AYN56363.1(1),ID:AYN56365.1(1)|neighbour_genes:sliding-clamp-loader..,translation represso..|
MNLFDDDVQLNEHQIAWKSNDADAIQKCADMFKEKPENEFFKIINAINEKKSMSIAQVDYSKFMVENSLSQFPECMPAVYMMNLVGSELSDEAHFNYMMAAIPRGRRFSKWAKLVEDTSELLVIKLLMKHYTINMNDATEYKRLLEKNNKLPIVLKELKAMVTDEFLKEVTKNVKEQKQFKKLALEW
>ID:AYN56548.1 |[Escherichia phage p000y]||_Escherichia_phage_p000y_.gbk|sliding-clamp-loader..|564|MK047718(169872):59127-59690:1 ^^ Escherichia phage p000y, complete genome.|neighbours:ID:AYN56547.1(1),ID:AYN56549.1(1)|neighbour_genes:sliding-clamp-loader..,translation represso..|
MNLFDDDVQLNEHQIAWKSNDADAIQKCADMFKEKPENEFFKIINAINEKKSMSIAQVDYSKFMVENSLSQFPECMPAVYMMNLVGSELSDEAHFNYMMAAIPRGRRFSKWAKLVEDTSELLVIKLLMKHYTINMNDATEYKRLLEKNNKLPIVLKELKAMVTDEFLKEVTKNVKEQKQFKKLALEW
>ID:YP_009210241.1 |[Escherichia phage slur02]||_Escherichia_phage_slur02_.gbk|putative clamp-loade..|564|NC_028927(167298):100098-100661:-1 ^GOA:A0A0M7Q885,GeneID:26636774,InterPro:IPR031868,UniProtKB/TrEMBL:A0A0M7Q885^ Escherichia phage slur02, complete genome.|neighbours:ID:YP_009210240.1(-1),ID:YP_009210242.1(-1)|neighbour_genes:hypothetical protein,putative clamp-loade..|
MSLFEDDIQLNEHQIAWYSKDWTAVQSAADSFKEKAENEFFEIIGAINNKTKCSIAQKDYSKFMVENALSQFPECMPAVYAMNLIGSGLSDEAHFNYLMAAVPRGKRYGKWAKLVEDSTEVLIIKLLAKRYQVNTNDAINYKSILTKNGKLPLVLKELKGLVTDDFLKEVTKNVKEQKQLKKLALEW
>ID:YP_009625196.1 |[Escherichia phage slur03]||_Escherichia_phage_slur03_.gbk|clamp loader subunit..|564|NC_042129(167467):140387-140950:1 ^GOA:A0A0M7QC57,GeneID:40102078,InterPro:IPR031868,UniProtKB/TrEMBL:A0A0M7QC57^ Escherichia phage slur03, complete genome.|neighbours:ID:YP_009625195.1(1),ID:YP_009625197.1(1)|neighbour_genes:replication factor C..,putative rega transl..|
MSLFEDDIQLNEHQVAWYSKDWTAVQSAADSFKEKAENEFFEIIGAINNKTKCSIAQKDYSKYMVENALSQFPECMPAVYAMNLIGSGLSDEAHFNYLMAAVPRGKRYGKWAKLVEDSTEVLIIKLLAKRYQVNTNDAINYKSILTKNGKLPLVLKELKGLVTDDFLKEVTKNVKEQKQLKKLALEW
>ID:YP_009625272.1 |[Escherichia phage slur04]||_Escherichia_phage_slur04_.gbk|hypothetical protein|564|NC_042130(167298):14611-15174:-1 ^GOA:A0A0M7QA10,GeneID:40102177,InterPro:IPR031868,UniProtKB/TrEMBL:A0A0M7QA10^ Escherichia phage slur04, complete genome.|neighbours:ID:YP_009625271.1(-1),ID:YP_009625273.1(-1)|neighbour_genes:Bacteriophage transl..,replication factor C..|
MSLFEDDIQLNEHQIAWYSKDWTAVQSAADSFKEKAENEFFEIIGAINNKTKCSIAQKDYSKFMVENALSQFPECMPAVYAMNLIGSGLSDEAHFNYLMAAVPRGKRYGKWAKLVEDSTEVLIIKLLAKRYQVNTNDAINYKSILTKNGKLPLVLKELKGLVTDDFLKEVTKNVKEQKQLKKLALEW
>ID:YP_009197400.1 |[Escherichia phage slur07]||_Escherichia_phage_slur07_.gbk|hypothetical protein|564|NC_028780(167124):133963-134526:1 ^GOA:A0A0M7QBA6,GeneID:26624584,InterPro:IPR031868,UniProtKB/TrEMBL:A0A0M7QBA6^ Escherichia phage slur07, complete genome.|neighbours:ID:YP_009197399.1(1),ID:YP_009197401.1(1)|neighbour_genes:replication factor C..,Bacteriophage transl..|
MSLFEDDIQLNEHQIAWYSKDWTAVQSAADSFKEKAENEFFEIIGAINNKTKCSIAQKDYSKFMVENALSQFPECMPAVYAMNLIGSGLSDEAHFNYLMAAVPRGKRYGKWAKLVEDSTEVLIIKLLAKRYQVNTNDAINYKSILTKNGKLPLVLKELKGLVTDDFLKEVTKNVKEQKQLKKLALEW
>ID:CUL02740.1 |[Escherichia phage slur08]||_Escherichia_phage_slur08_.gbk|hypothetical protein|564|LN881733(167467):137634-138197:1 ^GOA:A0A0M7QBH8,InterPro:IPR031868,UniProtKB/TrEMBL:A0A0M7QBH8^ Escherichia phage slur08, complete genome.|neighbours:ID:CUL02739.1(1),ID:CUL02741.1(1)|neighbour_genes:replication factor C..,Bacteriophage transl..|
MSLFEDDIQLNEHQVAWYSKDWTAVQSAADSFKEKAENEFFEIIGAINNKTKCSIAQKDYSKYMVENALSQFPECMPAVYAMNLIGSGLSDEAHFNYLMAAVPRGKRYGKWAKLVEDSTEVLIIKLLAKRYQVNTNDAINYKSILTKNGKLPLVLKELKGLVTDDFLKEVTKNVKEQKQLKKLALEW
>ID:CUL02826.1 |[Escherichia phage slur11]||_Escherichia_phage_slur11_.gbk|hypothetical protein|564|LN881734(167298):18157-18720:-1 ^GOA:A0A0M7QFN7,InterPro:IPR031868,UniProtKB/TrEMBL:A0A0M7QFN7^ Escherichia phage slur11, complete genome.|neighbours:ID:CUL02825.1(-1),ID:CUL02827.1(-1)|neighbour_genes:Bacteriophage transl..,replication factor C..|
MSLFEDDIQLNEHQIAWYSKDWTAVQSAADSFKEKAENEFFEIIGAINNKTKCSIAQKDYSKFMVENALSQFPECMPAVYAMNLIGSGLSDEAHFNYLMAAVPRGKRYGKWAKLVEDSTEVLIIKLLAKRYQVNTNDAINYKSILTKNGKLPLVLKELKGLVTDDFLKEVTKNVKEQKQLKKLALEW
>ID:CUL03612.1 |[Escherichia phage slur13]||_Escherichia_phage_slur13_.gbk|hypothetical protein|570|LN881737(167299):39973-40542:-1 ^GOA:A0A0M7QGG8,InterPro:IPR031868,UniProtKB/TrEMBL:A0A0M7QGG8^ Escherichia phage slur13, complete genome.|neighbours:ID:CUL03611.1(-1),ID:CUL03613.1(-1)|neighbour_genes:Bacteriophage transl..,replication factor C..|
MSLFEDDIQLNEHQIAWYSKDWTAVQSAADSFKEKAENEFFEIIGAINNKTKCSIAQKDYSKFMVENALSQFPECMPAVYAMNLIGSGLSDEAHFNYLMAAVPRGKRYGKWAKLVEDSTEVLIIKLLAKRYQVNTNDAINYKSILTKNGKLPLVLKELKGLVTDDFLKEVTKNVKEQKQLKKTSIGMVK
>ID:YP_009180826.1 |[Escherichia phage slur14]||_Escherichia_phage_slur14_.gbk|hypothetical protein|564|NC_028448(167467):138730-139293:-1 ^GOA:A0A0M7QG62,GeneID:26227992,InterPro:IPR031868,UniProtKB/TrEMBL:A0A0M7QG62^ Escherichia phage slur14, complete genome.|neighbours:ID:YP_009180825.1(-1),ID:YP_009180827.1(-1)|neighbour_genes:Bacteriophage transl..,replication factor C..|
MSLFEDDIQLNEHQVAWYSKDWTAVQSAADSFKEKAENEFFEIIGAINNKTKCSIAQKDYSKYMVENALSQFPECMPAVYAMNLIGSGLSDEAHFNYLMAAVPRGKRYGKWAKLVEDSTEVLIIKLLAKRYQVNTNDAINYKSILTKNGKLPLVLKELKGLVTDDFLKEVTKNVKEQKQLKKLALEW
>ID:AVH85884.1 |[Escherichia phage vB_EcoM-G28]||_Escherichia_phage_vB_EcoM-G28.gbk|putative clamp loade..|564|MG867727(170121):29824-30387:-1 ^^ Escherichia phage vB_EcoM-G28, complete genome.|neighbours:ID:AVH85883.1(-1),ID:AVH85885.1(-1)|neighbour_genes:putative translation..,putative clamp loade..|
MSLFEDDIQLNEHQVAWYSKDWTAVQSAADSFKEKAENEFFEIIGAINNKTKCSIAQKDYSKYMVENALSQFPECMPAVYAMNLIGSGLSDEAHFNYLMAAVPRGKRYGKWAKLVEDSTEVLIIKLLAKRYQVNTNDAINYKSILTKNGKLPLVLKELKGLVTDDFLKEVTKNVKEQKQLKKLALEW
>ID:QDF15076.1 |[Escherichia phage vB_EcoM-Sa45lw]||_Escherichia_phage_vB_EcoM-Sa45lw_.gbk|DNA polymerase clamp..|564|MK977694(167353):28631-29194:-1 ^^ Escherichia phage vB_EcoM-Sa45lw, complete genome.|neighbours:ID:QDF15075.1(-1),ID:QDF15077.1(-1)|neighbour_genes:translation represso..,clamp loader subunit..|
MSLFEDDIQLNKHQVAWYSKDWTAVQSAADSFKEKAENEFFEIIGAINNKTKCSIAQKDYSKFMVENALSQFPECMPAVYAMNLIGSGLSDEAHFNYLMAAVPRGKRYGKWAKLVEDSTEVLIIKLLAKRYQVNTNDAINYKSILTKNGKLPLVLKELKGLVTDDFLKEVTKNVKEQKQLKKLALEW
>ID:YP_009290319.1 |[Escherichia phage vB_EcoM-UFV13]||_Escherichia_phage_vB_EcoM-UFV13_.gbk|DNA polymerase clamp..|564|NC_031103(165772):28849-29412:-1 ^^ Escherichia phage vB_EcoM-UFV13, complete genome.|neighbours:ID:YP_009290318.1(-1),ID:YP_009290320.1(-1)|neighbour_genes:translational repres..,DNA polymerase clamp..|
MSLFEDDIQLNEHQVAWYSKDWTAVQSAADSFKEKAENEFFEIIGAINNKTKCSIAQKDYSKFMVENALSQFPECMPAVYAMNLIGSGLSDEAHFNYLMAAVPRGKRYGKWAKLVEDSTEVLIIKLLAKRYQVNTNDAINYKSILTKNGKLPLVLKELKGLVTDDFLKEVTKNVKEQKQLKKLALEW
>ID:AUV60912.1 |[Escherichia phage vB_EcoM-fFiEco06]||_Escherichia_phage_vB_EcoM-fFiEco06_.gbk|clamp loader subunit|564|MG781190(167076):28924-29487:-1 ^^ Escherichia phage vB_EcoM-fFiEco06, complete genome.|neighbours:ID:AUV60911.1(-1),ID:AUV60913.1(-1)|neighbour_genes:regA,clamp loader subunit|
MSLFEDDIQLNEHQVAWYSKDWTAVQSAADSFKEKAENEFFEIIGAINNKTKCSIAQKDYSKFMVENALSQFPECMPAVYAMNLIGSGLSDEAHFNYLMAAVPRGKRYGKWAKLVEDSTEVLIIKLLAKRYQVNTNDAINYKSILTKNGKLPLVLKELKGLVTDDFLKEVTKNVKEQKQLKKLALEW
>ID:AUV61185.1 |[Escherichia phage vB_EcoM-fHoEco02]||_Escherichia_phage_vB_EcoM-fHoEco02_.gbk|clamp loader subunit|564|MG781191(167064):28924-29487:-1 ^^ Escherichia phage vB_EcoM-fHoEco02, complete genome.|neighbours:ID:AUV61184.1(-1),ID:AUV61186.1(-1)|neighbour_genes:regA,clamp loader subunit|
MSLFEDDIQLNEHQVAWYSKDWTAVQSAADSFKEKAENEFFEIIGAINNKTKCSIAQKDYSKFMVENALSQFPECMPAVYAMNLIGSGLSDEAHFNYLMAAVPRGKRYGKWAKLVEDSTEVLIIKLLAKRYQVNTNDAINYKSILTKNGKLPLVLKELKGLVTDDFLKEVTKNVKEQKQLKKLALEW
>ID:AYP69803.1 |[Escherichia phage vB_EcoM_DalCa]||_Escherichia_phage_vB_EcoM_DalCa_.gbk|DNA polymerase clamp..|564|MH992510(166040):28667-29230:-1 ^^ Escherichia phage vB_EcoM_DalCa, complete genome.|neighbours:ID:AYP69851.1(-1),ID:AYP69761.1(-1)|neighbour_genes:translation represso..,DNA polymerase clamp..|
MSLFEDDIQLNEHQVAWYSKDWTAVQSAADSFKEKAENEFFEIIGAINNKTKCSIAQKDYSKFMVENALSQFPECMPAVYAMNLIGSGLSDEAHFNYLMAAVPRGKRYGKWAKLVEDSTEVLIIKLLAKRYQVNTNDAINYKSILTKNGKLPLVLKELKGLVTDDFLKEVTKNVKEQKQLKKLALEW
>ID:QBO63567.1 |[Escherichia phage vB_EcoM_G10400]||_Escherichia_phage_vB_EcoM_G10400.gbk|putative clamp loade..|564|MK327937(170182):28657-29220:-1 ^^ Escherichia phage vB_EcoM_G10400, complete genome.|neighbours:ID:QBO63566.1(-1),ID:QBO63568.1(-1)|neighbour_genes:putative translation..,putative clamp loade..|
MSLFEDDIQLNEHQIAWYSKDWTAVQSAADSFKEKAENEFFEIIGAINNKTKCSIAQKDYSKFMVENALSQFPECMPAVYAMNLIGSGLSDEAHFNYLMAAVPRGKRYGKWAKLVEDSTEVLIIKLLAKRYQVNTNDAINYKSILTKNGKLPLVLKELKGLVTDDFLKEVTKNVKEQKQLKKLALEW
>ID:QBO62185.1 |[Escherichia phage vB_EcoM_G2248]||_Escherichia_phage_vB_EcoM_G2248.gbk|putative clamp loade..|579|MK327932(170678):19657-20235:-1 ^^ Escherichia phage vB_EcoM_G2248, complete genome.|neighbours:ID:QBO62184.1(-1),ID:QBO62186.1(-1)|neighbour_genes:hypothetical protein,putative clamp loade..|
MLGQFFGEDDTQLNEHEIAWRSRDWEKVSELADTFTEKTDNALFALMDHITLDKQRVNVGNNSAYNQRWINTALSQHADCLYSAYVMNLIGHGLPDQMHFDYLLQSISKGKRYGKWAKLTEELDQKLVLMAVAKAYCVNMDDARFYLDLANEKGYMDKLLKHIKPYATDELLAGVTKNQTERKRLKKIIERW
>ID:QBO62484.1 |[Escherichia phage vB_EcoM_G2285]||_Escherichia_phage_vB_EcoM_G2285_.gbk|putative clamp loade..|564|MK327933(166675):34156-34719:-1 ^^ Escherichia phage vB_EcoM_G2285, complete genome.|neighbours:ID:QBO62483.1(-1),ID:QBO62485.1(-1)|neighbour_genes:putative translation..,putative clamp loade..|
MNLFDDDVQLNEHQIAWKSNDADAIQKCADMFKEKPENEFFKIINAINEKKSMSIAQVDYSKFMVENSLSQFPECMPAVYMMNLVGSELSDEAHFNYMMAAIPRGRRFSKWAKLVEDTSELLVIKLLMKHYTINMNDATEYKRLLEKNNKLPIVLKELKAMVTDEFLKEVTKNVKEQKQFKKLALEW
>ID:QBO62747.1 |[Escherichia phage vB_EcoM_G2469]||_Escherichia_phage_vB_EcoM_G2469.gbk|putative clamp loade..|564|MK327934(170452):33607-34170:-1 ^^ Escherichia phage vB_EcoM_G2469, complete genome.|neighbours:ID:QBO62746.1(-1),ID:QBO62748.1(-1)|neighbour_genes:putative translation..,putative clamp loade..|
MNLFDDDVQLNEHQIAWKSNDADAIQKCADMFKEKPENEFFKIINAINEKKSTSIAQVDYSKFMVENSLSQFPECMPAVYMMNLVGSELSDEAHFNYMMAAIPRGRRFSKWAKLVEDTSELLVIKLLMKHYTINMNDATEYKRLLEKNNKLPIVLKELKAMVTDEFLKEVTKNVKEQKQFKKLALEW
>ID:QBO62994.1 |[Escherichia phage vB_EcoM_G2494]||_Escherichia_phage_vB_EcoM_G2494_.gbk|putative clamp loade..|579|MK327935(168327):20593-21171:-1 ^^ Escherichia phage vB_EcoM_G2494, complete genome.|neighbours:ID:QBO62993.1(-1),ID:QBO62995.1(-1)|neighbour_genes:translation represso..,clamp loader, small ..|
MLGQFFGEDDTQLNEHEIAWRSRDWEKVSELADTFTEKTDNALFALMDHITLDKQRVNVGNNSAYNQRWINTALSQHADCLYSAYVMNLIGHGLPDQMHFDYLLQSISKGKRYGKWAKLTEELDQKLVLMAVAKAYCVNMDDARFYLDLANEKGYMDKLLKHIKPYATDELLAGVTKNQTERKRLKKIIERW
>ID:QBO65462.1 |[Escherichia phage vB_EcoM_G2540-3]||_Escherichia_phage_vB_EcoM_G2540-3_.gbk|putative clamp loade..|564|MK327944(168654):29768-30331:-1 ^^ Escherichia phage vB_EcoM_G2540-3, complete genome.|neighbours:ID:QBO65461.1(-1),ID:QBO65463.1(-1)|neighbour_genes:putative translation..,putative clamp loade..|
MSLFEDDIQLNEHQVAWYSKDWTAVQSAADSFKEKAENEFFEIIGAINNKTKCSIAQKDYSKFMVENALSQFPECMPAVYAMNLIGSGLSDEAHFNYLMAAVPRGKRYGKWAKLVEDSTEVLVIKLLAKRYQVNTNDAINYKSILTKNGKLPLVLKELKGLVTDDFLKEVTKNVKEQKQLKKLALEW
>ID:QBO63294.1 |[Escherichia phage vB_EcoM_G2540]||_Escherichia_phage_vB_EcoM_G2540_.gbk|putative clamp loade..|564|MK327936(168886):30155-30718:-1 ^^ Escherichia phage vB_EcoM_G2540, complete genome.|neighbours:ID:QBO63293.1(-1),ID:QBO63295.1(-1)|neighbour_genes:putative translation..,putative clamp loade..|
MSLFEDDIQLNEHQVAWYSKDWTAVQSAADSFKEKAENEFFEIIGAINNKTKCSIAQKDYSKFMVENALSQFPECMPAVYAMNLIGSGLSDEAHFNYLMAAVPRGKRYGKWAKLVEDSTEVLIIKLLAKRYQVNTNDAINYKSILTKNGKLPLVLKELKGLVTDDFLKEVTKNVKEQKQLKKLALEW
>ID:QBO64371.1 |[Escherichia phage vB_EcoM_G29]||_Escherichia_phage_vB_EcoM_G29_.gbk|putative clamp loade..|564|MK327940(168241):29243-29806:-1 ^^ Escherichia phage vB_EcoM_G29, complete genome.|neighbours:ID:QBO64370.1(-1),ID:QBO64372.1(-1)|neighbour_genes:putative translation..,putative clamp loade..|
MSLFEDDIQLNEHQIAWYSKDWTAVQSAADSFKEKAENEFFEIIGAINNKTKCSIAQKDYSKFMVENALSQFPECMPAVYAMNLIGSGLSDEAHFNYLMAAVPRGKRYGKWAKLVEDSTEVLIIKLLAKRYQVNTNDAINYKSILTKNGKLPLVLKELKGLVTDDFLKEVTKNVKEQKQLKKLALEW
>ID:QBO64627.1 |[Escherichia phage vB_EcoM_G37-3]||_Escherichia_phage_vB_EcoM_G37-3_.gbk|putative clamp loade..|579|MK327941(167832):20556-21134:-1 ^^ Escherichia phage vB_EcoM_G37-3, complete genome.|neighbours:ID:QBO64626.1(-1),ID:QBO64628.1(-1)|neighbour_genes:hypothetical protein,putative clamp loade..|
MLGQFFGEDDTQLNEHEIAWRSRDWEKVSELADTFTEKTDNALFALMDHITLDKQRVNVGNNSAYNQRWINTALSQHADCLYSAYVMNLIGHGLPDQMHFDYLLQSISKGKRYGKWAKLTEELDQKLVLMAVAKAYCVNMDDARFYLDLANEKGYMDKLLKHIKPYATDELLAGVTKNQTERKRLKKIIERW
>ID:QBO64091.1 |[Escherichia phage vB_EcoM_G4498]||_Escherichia_phage_vB_EcoM_G4498_.gbk|putative clamp loade..|564|MK327939(167826):29316-29879:-1 ^^ Escherichia phage vB_EcoM_G4498, complete genome.|neighbours:ID:QBO64090.1(-1),ID:QBO64092.1(-1)|neighbour_genes:putative translation..,putative clamp loade..|
MSLFEDDIQLNEHQVAWYSKDWTAVQSAADSFKEKAENEFFEIIGAINNKTKCSIAQKDYSKFMVENALSQFPECMPAVYAMNLIGSGLSDEAHFNYLMAAVPRGKRYGKWAKLVEDSTEVLIIRLLAKRYQVNTNDAINYKSILTKNGKLPLVLKELKGLVTDDFLKEVTKNVKEQKQLKKLALEW
>ID:QBO65741.1 |[Escherichia phage vB_EcoM_G4500]||_Escherichia_phage_vB_EcoM_G4500_.gbk|putative clamp loade..|564|MK327945(168363):29243-29806:-1 ^^ Escherichia phage vB_EcoM_G4500, complete genome.|neighbours:ID:QBO65740.1(-1),ID:QBO65742.1(-1)|neighbour_genes:putative translation..,putative clamp loade..|
MSLFEDDIQLNEHQIAWYSKDWTAVQSAADSFKEKAENEFFEIIGAINNKTKCSIAQKDYSKFMVENALSQFPECMPAVYAMNLIGSGLSDEAHFNYLMAAVPRGKRYGKWAKLVEDSTEVLIIKLLAKRYQVNTNDAINYKSILTKNGKLPLVLKELKGLVTDDFLKEVTKNVKEQKQLKKLALEW
>ID:QBO66018.1 |[Escherichia phage vB_EcoM_G4507]||_Escherichia_phage_vB_EcoM_G4507_.gbk|putative clamp loade..|564|MK327946(168828):28692-29255:-1 ^^ Escherichia phage vB_EcoM_G4507, complete genome.|neighbours:ID:QBO66017.1(-1),ID:QBO66019.1(-1)|neighbour_genes:putative translation..,putative clamp loade..|
MSLFEDDIQLNEHQVAWYSKDWTAVQSAADSFKEKAENEFFEIIGAINNKTKCSIAQKDYSKFMVENALSQFPECMPAVYAMNLIGSGLSDEAHFNYLMAAVPRGKRYGKWAKLVEDSTEVLIIKLLAKRYQVNTNDAINYKSILTKNGKLPLVLKELKGLVTDDFLKEVTKNVKEQKQLKKLALEW
>ID:QBO64924.1 |[Escherichia phage vB_EcoM_G50]||_Escherichia_phage_vB_EcoM_G50_.gbk|putative clamp loade..|564|MK327942(167728):29213-29776:-1 ^^ Escherichia phage vB_EcoM_G50, complete genome.|neighbours:ID:QBO64923.1(-1),ID:QBO64925.1(-1)|neighbour_genes:putative translation..,putative clamp loade..|
MSLFEDDIQLNEHQIAWYSKDWTAVQSAADSFKEKAENEFFEIIGAINNKTKCSIAQKDYSKFMVENALSQFPECMPAVYAMNLIGSGLSDEAHFNYLMAAVPRGKRYGKWAKLVEDSTEVLIIKLLAKRYQVNTNDAINYKSILTKNGKLPLVLKELKGLVTDDFLKEVTKNVKEQKQLKKLALEW
>ID:QBO66273.1 |[Escherichia phage vB_EcoM_G5211]||_Escherichia_phage_vB_EcoM_G5211_.gbk|putative clamp loade..|579|MK327947(164278):21329-21907:-1 ^^ Escherichia phage vB_EcoM_G5211, complete genome.|neighbours:ID:QBO66272.1(-1),ID:QBO66274.1(-1)|neighbour_genes:hypothetical protein,putative clamp loade..|
MLGQFFGEDDTQLNEHEIAWRSRDWEKVSELADTFTEKTDNALFALMDHITLDKQRVNVGNNSAYNQRWINTALSQHADCLYSAYVMNLIGHGLPDQMHFDYLLQSISKGKRYGKWAKLTEELDQKLVLMAVAKAYCVNMDDARFYLDLANEKGYMDKLLKHIKPYATDELLAGVTKNQTERKRLKKIIERW
>ID:QBO65193.1 |[Escherichia phage vB_EcoM_G53]||_Escherichia_phage_vB_EcoM_G53_.gbk|putative clamp loade..|564|MK327943(167834):33673-34236:-1 ^^ Escherichia phage vB_EcoM_G53, complete genome.|neighbours:ID:QBO65192.1(-1),ID:QBO65194.1(-1)|neighbour_genes:putative translation..,putative clamp loade..|
MNLFDDDVQLNEHQIAWKSNDADAIQKCADMFKEKPENEFFKIINAINEKKSMSIAQVDYSKFMVENSLSQFPECMPAVYMMNLVGSELSDEAHFNYMMAAIPRGRRFSKWAKLVEDTSELLVIKLLMKHYTINMNDATEYKRLLEKNNKLPIVLKELKAVVTDEFLKEVTKNVKEQKQFKKLALEW
>ID:QBQ79935.1 |[Escherichia phage vB_EcoM_G8]||_Escherichia_phage_vB_EcoM_G8_.gbk|putative clamp loade..|564|MK373787(169650):28720-29283:-1 ^^ Escherichia phage vB_EcoM_G8, complete genome.|neighbours:ID:QBQ79934.1(-1),ID:QBQ79936.1(-1)|neighbour_genes:putative translation..,putative clamp loade..|
MSLFEDDIQLNEHQVAWYSKDWTAVQSAADTFKEKAENEFFEIIGAINNKTKCSIAQKDYSKFMVENALSQFPECMPAVYAMNLIGSGLSDEAHFNYLMAAVPRGKRYGKWAKLVEDSTEVLIIKLLAKRYQVNTNDAINYKSILTKNGKLPLVLKELKGLVTDDFLKEVTKNVKEQKQLKKLALEW
>ID:QBQ77835.1 |[Escherichia phage vB_EcoM_G9062]||_Escherichia_phage_vB_EcoM_G9062_.gbk|putative clamp loade..|564|MK373779(168670):29733-30296:-1 ^^ Escherichia phage vB_EcoM_G9062, complete genome.|neighbours:ID:QBQ77834.1(-1),ID:QBQ77836.1(-1)|neighbour_genes:putative translation..,putative clamp loade..|
MSLFEDDIQLNEHQVAWYSKDWTAVQSAADSFKEKAENEFFEIIGAINNKTKCSIAQKDYSKFMVENALSQFPECMPAVYAMNLIGSGLSDEAHFNYLMAAVPRGKRYGKWAKLVEDSTEVLIIKLLAKRYQVNTNDAINYKSILTKNGKLPLVLKELKGLVTDDFLKEVTKNVKEQKQLKKLALEW
>ID:AXC34064.1 |[Escherichia phage vB_EcoM_JB75]||_Escherichia_phage_vB_EcoM_JB75_.gbk|clamp loader subunit..|564|MH355584(167208):137513-138076:1 ^^ Escherichia phage vB_EcoM_JB75, complete genome.|neighbours:ID:AXC34022.1(1),ID:AXC34116.1(1)|neighbour_genes:clamp loader subunit,translational repres..|
MSLFEDDIQLNEHQVAWYSKDWTAVQSAADSFKEKAENEFFEIIGAINNKTKCSIAQKDYSKFMVENALSQFPECMPAVYAMNLIGSGLSDEAHFNYLMAAVPRGKRYGKWAKLVEDSTEVLIIKLLAKRYQVNTNDAINYKSILTKNGKLPLVLKELKGLVTDDFLKEVTKNVKEQKQLKKLALEW
>ID:YP_009037451.1 |[Escherichia phage vB_EcoM_JS09]||_Escherichia_phage_vB_EcoM_JS09_.gbk|clamp loader small s..|564|NC_024124(169148):137111-137674:1 ^GeneID:19524853^ Escherichia phage vB_EcoM_JS09, complete genome.|neighbours:ID:YP_009037450.1(1),ID:YP_009037452.1(1)|neighbour_genes:clamp loader small s..,translation represso..|
MNLFDDDVRLNEHQIAWKSNDADAIQKCADMFKEKPENEFFKIINAINEKKSMSIAQVDYSKFMVENSLSQFPECMPAVYMMNLVGSELSDEAHFNYMMAAIPRGRRFSKWAKLVEDTSELLVIKLLMKHYTINMNDATEYKRLLEKNNKLPIVLKELKAMVTDEFLKEVTKNVKEQKQFKKLALEW
>ID:QBQ78336.1 |[Escherichia phage vB_EcoM_KAW1E185]||_Escherichia_phage_vB_EcoM_KAW1E185_.gbk|putative clamp loade..|564|MK373781(164987):28818-29381:-1 ^^ Escherichia phage vB_EcoM_KAW1E185, complete genome.|neighbours:ID:QBQ78335.1(-1),ID:QBQ78337.1(-1)|neighbour_genes:putative translation..,putative clamp loade..|
MSLFEDDIQLNEHQVAWYSKDWTAVQSAADSFKEKAENEFFEIIGAINNKTKCSIVQKDYSKFMVENALSQFPECMPAVYAMNLIGSGLSDEAHFNYLMAAVPRGKRYGKWAKLVEDSTEVLIIKLLAKRYQVNTNDAINYKSILTKNGKLPLVLKELKGLVTDDFLKEVTKNVKEQKQLKKLALEW
>ID:QBQ78612.1 |[Escherichia phage vB_EcoM_KAW3E185]||_Escherichia_phage_vB_EcoM_KAW3E185.gbk|putative clamp loade..|564|MK373782(170187):34016-34579:-1 ^^ Escherichia phage vB_EcoM_KAW3E185, complete genome.|neighbours:ID:QBQ78611.1(-1),ID:QBQ78613.1(-1)|neighbour_genes:putative translation..,putative clamp loade..|
MNLFDDDVQLNEHQIAWKSNDADAIQKCADMFKEKPENEFFKIINAINEKKSMSIAQVDYSKFMVENSLSQFPECMPAVYMMNLVGSELSDEAHFNYMMAAIPRGRRFSKWAKLVEDTSELLVIKLLMKRYTINMNDATEYKRLLEKNNKLPIVLKELKAMVTDEFLKEVTKNVKEQKQFKKLALEW
>ID:QBQ79103.1 |[Escherichia phage vB_EcoM_MM02]||_Escherichia_phage_vB_EcoM_MM02_.gbk|putative clamp loade..|564|MK373784(169201):33623-34186:-1 ^^ Escherichia phage vB_EcoM_MM02, complete genome.|neighbours:ID:QBQ79102.1(-1),ID:QBQ79104.1(-1)|neighbour_genes:putative translation..,putative clamp loade..|
MNLFDDDVQLNDHQIAWKSNDADAIQKCADMFKEKPENEFFKIINAINEKKSMSIAQVDYSKFMVENSLSQFPECMPAVYMMNLVGSELSDEAHFNYMMAAIPRGRRFSKWAKLVEDTSELLVIKLLMKRYTINMNDATEYKRLLEKNNKLPIVLKELKAMVTDEFLKEVTKNVKEQKQFKKLALEW
>ID:QBQ79378.1 |[Escherichia phage vB_EcoM_OE5505]||_Escherichia_phage_vB_EcoM_OE5505_.gbk|putative clamp loade..|564|MK373785(168756):30004-30567:-1 ^^ Escherichia phage vB_EcoM_OE5505, complete genome.|neighbours:ID:QBQ79377.1(-1),ID:QBQ79379.1(-1)|neighbour_genes:putative translation..,putative clamp loade..|
MSLFEDDIQLNEHQIAWYSKDWTAVQSAADSFKEKAENEFFEIIGAINNKTKCSIAQKDYSKFMVENALSQFPECMPAVYAMNLIGSGLSDEAHFNYLMAAVPCGKRYGKWAKLVEDSTEVLIIKLLAKRYQVNTNDAINYKSILTKNGKLPLVLKELKGLVTDDFLKEVTKNVKEQKQLKKLALEW
>ID:YP_009056642.1 |[Escherichia phage vB_EcoM_PhAPEC2]||_Escherichia_phage_vB_EcoM_PhAPEC2_.gbk|clamp loader small s..|564|NC_024794(167318):33396-33959:-1 ^GeneID:20284206^ Escherichia phage vB_EcoM_PhAPEC2, complete genome.|neighbours:ID:YP_009056641.1(-1),ID:YP_009056643.1(-1)|neighbour_genes:translation represso..,clamp loader small s..|
MNLFDDDAQLNEHQIAWKSNDADAIQKCADMFKEKPENEFFKIINAINEKKSMSIAQVDYSKFMVENSLSQFPECMPAVYMMNLVGSELSDEAHFNYMMAAIPRGRRFSKWAKLVEDTSELLVIKLLMKRYTINMNDATEYKRLLEKNNKLPIVLKELKAMVTDEFLKEVTKNVKEQKQFKKLALEW
>ID:QBQ79659.1 |[Escherichia phage vB_EcoM_R5505]||_Escherichia_phage_vB_EcoM_R5505_.gbk|putative clamp loade..|564|MK373786(167317):28807-29370:-1 ^^ Escherichia phage vB_EcoM_R5505, complete genome.|neighbours:ID:QBQ79658.1(-1),ID:QBQ79660.1(-1)|neighbour_genes:putative translation..,putative clamp loade..|
MSLFEDDIQLNEHQVAWYSKDWTAVQSAADTFKEKAENEFFEIIGAINNKTKCSIAQKDYSKFMVENALSQFPECMPAVYAMNLIGSGLSDEAHFNYLMAAVPRGKRYGKWAKLVEDSTEVLIIKLLAKRYQVNTNDAINYKSILTKNGKLPLVLKELKGLVTDDFLKEVTKNVKEQKQLKKLALEW
>ID:QBQ77078.1 |[Escherichia phage vB_EcoM_WFK]||_Escherichia_phage_vB_EcoM_WFK_.gbk|putative clamp loade..|564|MK373775(164590):33627-34190:-1 ^^ Escherichia phage vB_EcoM_WFK, complete genome.|neighbours:ID:QBQ77077.1(-1),ID:QBQ77079.1(-1)|neighbour_genes:putative translation..,putative clamp loade..|
MNLFDDDVQLNEHQIAWKSNDADAIQKCADMFKEKPENEFFKIINAINEKKSMSIAQVDYSKFMVENSLSQFPECMPAVYMMNLVGSELSDEAHFNYMMAAIPRGRRFSKWAKLVEDTSELLVIKLLMKHYTINMNDATEYKRLLEKNNKLPIVLKELKAMVTDEFLKEVTKNVKEQKQFKKLALEW
>ID:QBQ76817.1 |[Escherichia phage vB_EcoM_WFL6982]||_Escherichia_phage_vB_EcoM_WFL6982_.gbk|putative clamp loade..|564|MK373774(164279):33627-34190:-1 ^^ Escherichia phage vB_EcoM_WFL6982, complete genome.|neighbours:ID:QBQ76816.1(-1),ID:QBQ76818.1(-1)|neighbour_genes:putative translation..,putative clamp loade..|
MNLFDDDVQLNEHQIAWKSNDADAIQKCADMFKEKPENEFFKIINAINEKKSMSIAQVDYSKFMVENSLSQFPECMPAVYMMNLVGSELSDEAHFNYMMAAIPRGRRFSKWAKLVEDTSELLVIKLLMKHYTINMNDATEYKRLLEKNNKLPIVLKELKAMVTDEFLKEVTKNVKEQKQFKKLALEW
>ID:QBQ77559.1 |[Escherichia phage vB_EcoM_WFbE185]||_Escherichia_phage_vB_EcoM_WFbE185.gbk|putative clamp loade..|564|MK373778(170429):33667-34230:-1 ^^ Escherichia phage vB_EcoM_WFbE185, complete genome.|neighbours:ID:QBQ77558.1(-1),ID:QBQ77560.1(-1)|neighbour_genes:putative translation..,putative clamp loade..|
MNLFDDDVQLNEHQIAWKSNDADAIQKCADMFKEKPENEFFKIINAINEKKSMSIAQVDYSKFMVENSLSQFPECMPAVYMMNLVGSELSDEAHFNYMMAAIPRGRRFSKWAKLVEDTSELLVIKLLMKHYTINMNDATEYKRLLEKNNKLPIVLKELKAMVTDEFLKEVTKNVKEQKQFKKLALEW
>ID:YP_007004793.1 |[Escherichia phage wV7]||_Escherichia_phage_wV7_.gbk|clamp loader subunit..|564|NC_019505(166452):28640-29203:-1 ^GeneID:14010587^ Escherichia phage wV7, complete genome.|neighbours:ID:YP_007004792.1(-1),ID:YP_007004794.1(-1)|neighbour_genes:translational repres..,clamp loader subunit..|
MSLFEDDIQLNEHQVAWYSKDWTAVQSAADSFKEKAENEFFEIIGAINNKTKCSIAQKDYSKFMVENALSQFPECMPAVYAMNLIGSGLSDEAHFNYLMAAVPRGKRYGKWAKLVEDSTEVLIIKLLAKRYQVNTNDAINYKSILTKNGKLPLVLKELKGLVTDDFLKEVTKNVKEQKQLKKLALEW
>ID:AXF53335.1 |[Escherichia virus KFS-EC]||_Escherichia_virus_KFS-EC_.gbk|sliding-clamp-loader..|579|MH560358(164715):128657-129235:-1 ^^ Escherichia virus KFS-EC, complete genome.|neighbours:ID:AXF53334.1(-1),ID:AXF53336.1(-1)|neighbour_genes:translation represso..,sliding-clamp-loader..|
MLGQFFGEDDTQLNEHEIAWRSRDWEKVSELADTFTEKTDNALFALMDHITLDKQRVNVGNNSAYNQRWINTALSQHADCLYSAYVMNLIGHGLPDQMHFDYLLQSISKGKRYGKWAKLTEELDQKLVLMAVAKAYCVNMDDARFYLDLANEKGYMDKLLKHIKPYATDELLAGVTKNQTERKRLKKIIERW
>ID:QDK04180.1 |[Escherichia virus VEc20]||_Escherichia_virus_VEc20_.gbk|vec20_050|564|MN022785(167532):28393-28956:-1 ^^ Escherichia virus VEc20, complete genome.|neighbours:ID:QDK04179.1(-1),ID:QDK04181.1(-1)|neighbour_genes:vec20_049,vec20_051|
MSLFEDDIQLNEHQVAWYSKDWTAVQSAADSFKEKAENEFFEIIGAINNKTKCSIAQKDYSKFMVENALSQFPECMPAVYAMNLIGSGLSDEAHFNYLMAAVPRGKRYGKWAKLVEDSTEVLIIKLLAKRYQVNTNDAINYKSILTKNGKLPLVLKELKGLVTDDFLKEVTKNVKEQKQLKKLALEW
>ID:VCU44619.1 |[Escherichia virus vB_Eco_mar005P1]|vB_Eco_mar005P1|_Escherichia_virus_vB_Eco_mar005P1_.gbk|62|564|LR027390(167773):133827-134390:-1 ^^ Escherichia virus vB_Eco_mar005P1 genome assembly, chromosome: 1.|neighbours:ID:VCU44618.1(-1),ID:VCU44620.1(-1)|neighbour_genes:regA,44|
MNLFDDDVQLNEHQIAWKSNDADAIQKCADMFKEKPENEFFKIINAINEKKSMSIAQVDYSKFMVENSLSQFPECMPAVYMMNLVGSELSDEAHFNYMMAAIPRGRRFSKWAKLVEDTSELLVIKLLMKHYTINMNDATEYKRLLEKNNKLPIVLKELKAMVTDEFLKEVTKNVKEQKQFKKLALEW
>ID:VCU44262.1 |[Escherichia virus vB_Eco_mar005P1]|vB_Eco_mar006P2|_Escherichia_virus_vB_Eco_mar005P1_strain_vB_Eco_mar006P2_.gbk|62|564|LR027387(167773):67076-67639:-1 ^^ Escherichia virus vB_Eco_mar005P1 strain vB_Eco_mar006P2 genome assembly, chromosome: 1.|neighbours:ID:VCU44261.1(-1),ID:VCU44263.1(-1)|neighbour_genes:regA,44|
MNLFDDDVQLNEHQIAWKSNDADAIQKCADMFKEKPENEFFKIINAINEKKSMSIAQVDYSKFMVENSLSQFPECMPAVYMMNLVGSELSDEAHFNYMMAAIPRGRRFSKWAKLVEDTSELLVIKLLMKHYTINMNDATEYKRLLEKNNKLPIVLKELKAMVTDEFLKEVTKNVKEQKQFKKLALEW
>ID:VCU43391.1 |[Escherichia virus vB_Eco_mar005P1]|vB_Eco_mar007P3|_Escherichia_virus_vB_Eco_mar005P1_strain_vB_Eco_mar007P3_.gbk|62|564|LR027383(167651):156713-157276:-1 ^^ Escherichia virus vB_Eco_mar005P1 strain vB_Eco_mar007P3 genome assembly, chromosome: 1.|neighbours:ID:VCU43390.1(-1),ID:VCU43392.1(-1)|neighbour_genes:regA,44|
MNLFDDDVQLNEHQIAWKSNDADAIQKCADMFKEKPENEFFKIINAINEKKSMSIAQVDYSKFMVENSLSQFPECMPAVYMMNLVGSELSDEAHFNYMMAAIPRGRRFSKWAKLVEDTSELLVIKLLMKHYTINMNDATEYKRLLEKNNKLPIVLKELKAMVTDEFLKEVTKNVKEQKQFKKLALEW
>ID:VCU44106.1 |[Escherichia virus vB_Eco_mar005P1]|vB_Eco_mar008P4|_Escherichia_virus_vB_Eco_mar005P1_strain_vB_Eco_mar008P4_.gbk|62|564|LR027386(167773):139494-140057:-1 ^^ Escherichia virus vB_Eco_mar005P1 strain vB_Eco_mar008P4 genome assembly, chromosome: 1.|neighbours:ID:VCU44105.1(-1),ID:VCU44107.1(-1)|neighbour_genes:regA,44|
MNLFDDDVQLNEHQIAWKSNDADAIQKCADMFKEKPENEFFKIINAINEKKSMSIAQVDYSKFMVENSLSQFPECMPAVYMMNLVGSELSDEAHFNYMMAAIPRGRRFSKWAKLVEDTSELLVIKLLMKHYTINMNDATEYKRLLEKNNKLPIVLKELKAMVTDEFLKEVTKNVKEQKQFKKLALEW
>ID:VCU44949.1 |[Escherichia virus vB_Eco_mar005P1]|vB_Eco_mar009P5|_Escherichia_virus_vB_Eco_mar005P1_strain_vB_Eco_mar009P5_.gbk|62|564|LR027391(167658):157296-157859:1 ^^ Escherichia virus vB_Eco_mar005P1 strain vB_Eco_mar009P5 genome assembly, chromosome: 1.|neighbours:ID:VCU44948.1(1),ID:VCU44950.1(1)|neighbour_genes:44,regA|
MNLFDDDVQLNEHQIAWKSNDADAIQKCADMFKEKPENEFFKIINAINEKKSMSIAQVDYSKFMVENSLSQFPECMPAVYMMNLVGSELSDEAHFNYMMAAIPRGRRFSKWAKLVEDTSELLVIKLLMKHYTINMNDATEYKRLLEKNNKLPIVLKELKAMVTDEFLKEVTKNVKEQKQFKKLALEW
>ID:AUV57386.1 |[Klebsiella phage KP1]||_Klebsiella_phage_KP1_.gbk|clamp loader subunit..|570|MG751100(167989):15108-15677:-1 ^^ Klebsiella phage KP1, complete genome.|neighbours:ID:AUV57385.1(-1),ID:AUV57387.1(-1)|neighbour_genes:translational repres..,replication factor C..|
MMSLFEDDDQYNEHQIAWLGKDWAKVQELSDSYKEKAENQFFEIIGSINEKKEHLNISTMDYSKFMVENALSQHADCMPAVYVMNLVGQGLSDQAHYNYMMASVPRGRRYGKWAKLTENIQDALILQVIMTYYKVNAIDARMYRETLEAKNKLKPALKKMKGLVTDELVKTITKNVKEQKTLKKTALEW
>ID:APD20423.1 |[Klebsiella phage KPV15]|KPV15|_Klebsiella_phage_KPV15_.gbk|DNA polymerase clamp..|567|KY000080(167034):35125-35691:-1 ^^ Klebsiella phage KPV15, complete genome.|neighbours:ID:APD20422.1(-1),ID:APD20424.1(-1)|neighbour_genes:endoribonuclease tra..,replication factor C..|
MSLFEDDDQYNEHQIAWLGKDWTKVQELSDSYKEKAENQFFTIIGSINEKQEHLNISTMDYSKFMVENALSQHPDCMPSVYVMNLVGQGLSDQAHYNYMMASVPRGRRYGKWAKLTENIQDALILQVIMTYYKVNAIDARMYRETLEAKNKLKPALKKMKGLVTDELVKTITKNVKEQKNLKKTALEW
>ID:QDB71701.1 |[Klebsiella phage Marfa]||_Klebsiella_phage_Marfa_.gbk|clamp loader small s..|579|MN044033(168532):29548-30126:-1 ^^ Klebsiella phage Marfa, complete genome.|neighbours:ID:QDB71700.1(-1),ID:QDB71702.1(-1)|neighbour_genes:translation represso..,clamp loader small s..|
MEMSLFFFDDEPEYNEHQIAWLTKDWSAVQKCADQFKESPESEFFRLINAINDTKQQINVSQMDYSKFMIENALSQHAECMPAVYVMNLVGQGLSDQAHFNYMKHAVPKGKRYGKWAKLTEDSNKMLILKVIQAFYKINVYDADMYHKTMFAKGNLLSFLKQAKALVTDEMVKSITKNVKEQKQLKKQALEW
>ID:YP_009194286.1 |[Klebsiella phage Matisse]||_Klebsiella_phage_Matisse_.gbk|clamp loader subunit|564|NC_028750(176081):26044-26607:-1 ^GeneID:26613224^ Klebsiella phage Matisse, complete genome.|neighbours:ID:YP_009194285.1(-1),ID:YP_009194287.1(-1)|neighbour_genes:translation represso..,clamp loader subunit|
MSLAEFLDEEELSPHESAWLSKDWDKVEELVKEYGKDKENTLFNIIDEINNGKTPLVIDDVYDKYFVDNAMSQHIDTIYNAYVMNLVGGSISDQMHYNYYLNSVRKAKRFGAWAKLSEDFEEKIIIEILREKYSVNTRTAMEYLQELKDLGMFEDWKRKHAKVALSLLGIVKNKAEQKKLEKLIKQW
>ID:AWY06938.1 |[Klebsiella phage Mineola]||_Klebsiella_phage_Mineola_.gbk|clamp loader small s..|570|MH333064(166130):25356-25925:-1 ^^ Klebsiella phage Mineola, complete genome.|neighbours:ID:AWY06937.1(-1),ID:AWY06939.1(-1)|neighbour_genes:translation represso..,clamp loader, large ..|
MMSLFEDDDQYNEHQIAWLGKDWTKVQELSDSYKEKAENQFFTIIGSINEKQEHLNISTMDYSKFMVENALSQHADCMPAVYVMNLVGQGLSDQAHYNYMMASVPRGRRYGKWAKLTENIQDALILQVIMTYYKVNAIDARMYRETLEAKNKLKPALKKMKGLVTDELLKTITKNVKEQKNLKKTALEW
>ID:YP_009607238.1 |[Klebsiella phage Miro]||_Klebsiella_phage_Miro_.gbk|clamp loader subunit|564|NC_041981(176055):26032-26595:-1 ^GeneID:40083246^ Klebsiella phage Miro, complete genome.|neighbours:ID:YP_009607237.1(-1),ID:YP_009607239.1(-1)|neighbour_genes:translational repres..,clamp loader subunit|
MSLAEFLDEEELSPHESAWLSKDWDKVEELVKEYGKDKENTLFNIIDEINNGKTPLVIDEVYDKYFVDNAMSQHIDTIYNAYVMNLVGGSISDQMHYNYYLNSVRKAKRFGAWAKLSEDFEDKIIIEILREKYSVNTRTAMEYLQELKDLGMFEDWKRKHAKVALSLLGIVKNKAEQKKLEKLIKQW
>ID:YP_009289501.1 |[Klebsiella phage PKO111]||_Klebsiella_phage_PKO111_.gbk|clamp loader small s..|567|NC_031095(168758):79618-80184:1 ^GeneID:29080612^ Klebsiella phage PKO111, complete genome.|neighbours:ID:YP_009289500.1(1),ID:YP_009289502.1(1)|neighbour_genes:replication factor C..,translational repres..|
MSLFEDDDQYNEHQIAWLGKDWAKVQELSDSYKEKAENQFFEIIGSINEKKEHLNISTMDYSKFMVENALSQHADCMPAVYVMNLVGQGLSDQAHYNYMMASVPRGRRYGKWAKLTENIQDALILQVIMTYYKVNAIDARMYRETLEAKNKLKPALKKMKGLVTDELVKTITKNVKEQKTLKKTALEW
>ID:YP_009288723.1 |[Klebsiella phage vB_KpnM_KpV477]||_Klebsiella_phage_vB_KpnM_KpV477_.gbk|putative DNA polymer..|570|NC_031087(168272):27790-28359:-1 ^GeneID:29067009^ Klebsiella phage vB_KpnM_KpV477, complete genome.|neighbours:ID:YP_009288722.2(-1),ID:YP_009288724.1(-1)|neighbour_genes:putative transcripti..,putative replication..|
MMSLFEDDDQYNEHQIAWLGKDWTKVQELSDSYKEKAENQFFTIIGSINEKQEHLNISTMDYSKFMVENALSQHPDCMPSVYVMNLVGQGLSDQAHYNYMMASVPRGRRYGKWAKLTENIQDALILQVIMTYYKVNAIDARMYRETLEAKNKLKPALKKMKGLVTDELVKTITKNVKEQKTLKKTALEW
>ID:AUO78713.1 |[Klebsiella phage vB_Kpn_F48]||_Klebsiella_phage_vB_Kpn_F48.gbk|DNA polymerase clamp..|579|MG746602(170764):35908-36486:1 ^^ Klebsiella phage vB_Kpn_F48, complete genome.|neighbours:ID:AUO78712.1(1),ID:AUO78714.1(1)|neighbour_genes:replication factor C..,endoribonuclease tra..|
MEMSLFFFDDEPEYNEHQIAWLTKDWSAVQKCADQFKESAESEFFRLIGAINDTKQQINVSQMDYSKFMIENALSQHADCMPAVYVMNLVGQGLSDQAHFNYMKHAVPKGKRYGKWAKLTEDSNKMLVLKVIQAFYKINVYDADMYHKTMFAKGNLLSFLKQAKALVTDEMVKSITKNVKEQKQLKKQALEW
>ID:ANM46475.1 |[Morganella phage vB_MmoM_MP1]||_Morganella_phage_vB_MmoM_MP1_.gbk|DNA polymerase acces..|582|KX078569(163201):25043-25624:-1 ^^ Morganella phage vB_MmoM_MP1, complete genome.|neighbours:ID:ANM46656.1(-1),ID:ANM46435.1(-1)|neighbour_genes:hypothetical protein,DNA polymerase acces..|
MLDDFFDDEDEVQLNEHEIAWYSKDWDKVQQLADTFKEDKENVLFSIMDSITVNKKDITQEQLEEYSKHWIDNALSQHIDCIIPVYRMNLIGSELSEQSHFRYYMHAVSKGKRYGKWAKFTEDPVDHIILCLLSTYYKINMKDAEMYKDIMQRKNILDKELSKLKVIATDEFVRLNVKNKTEQTKVIKTIKAW
>ID:YP_009211476.1 |[Pectobacterium bacteriophage PM2]||_Pectobacterium_bacteriophage_PM2.gbk|clamp loader subunit..|576|NC_028940(170286):31820-32395:-1 ^GeneID:26637948^ Pectobacterium bacteriophage PM2, complete genome.|neighbours:ID:YP_009211475.1(-1),ID:YP_009211477.1(-1)|neighbour_genes:translational repres..,clamp loader subunit..|
MAVSLFDDVQMNEHEIAWKSRDFDAIQVLADSFKEKPENELFAILNDITFGKKERNLSQSENYSKYWIDNSLSQYVDCIIEAAKMNLIGAGLSDQQHFNYYLHSISKGKRFSKWAKAGSDDINVSFIIKLLMKYHNINSNDAFMYLETYKAKNKLNDILRKMKGLVTDEFLKTVTKNVKEQKQFKKQALEW
>ID:QBP35664.1 |[Phage NC-G]||_Phage_NC-G.gbk|DNA polymerase clamp..|573|MK310184(170164):143650-144222:-1 ^^ Phage NC-G, complete genome.|neighbours:ID:QBP35663.1(-1),ID:QBP35665.1(-1)|neighbour_genes:endoribonuclease tra..,Replication factor C..|
MAISLFDDDVELNEHEVAWKQRNDAAIQALADSFKEKAENELFAIMNDITYGKKQRNLAQSENYNQFWLDNSLSQHVDCIMQAAMVNCLKLDDQSHFNYLLHAVPKGKRFGKWAKAHDDEVSVVFITRLLMKYHSINNDDAYRYLETYKIKGHLPAMLKKMKGLVTDEFLKSVTKNVKEQKDLKKKALEW
>ID:AUM58582.1 |[Proteus phage phiP4-3]||_Proteus_phage_phiP4-3_.gbk|DNA polymerase acces..|573|MG696114(167849):135028-135600:1 ^^ Proteus phage phiP4-3, complete genome.|neighbours:ID:AUM58581.1(1),ID:AUM58583.1(1)|neighbour_genes:DNA polymerase acces..,translational repres..|
MYNLFEDEPDLNEHELAWMNQDWDTVKKLADSFKEDSENVMFSILNGITVSKNDLTIEQSEQYSKHWVDNALSQHVDCIIPVHYMNLYGSELSDEAHYNYYRASIQAGKRYGKWAKYNDDSEYKVILQLISNYFVINTRDADEYYKIMKAKGTLTNFLKKTKAMVTEDFLKTVIKNKTDRTKINKLVKAW
>ID:YP_009195465.1 |[Proteus phage vB_PmiM_Pm5461]||_Proteus_phage_vB_PmiM_Pm5461_.gbk|DNA polymerase acces..|573|NC_028762(161989):31697-32269:-1 ^^ Proteus phage vB_PmiM_Pm5461, complete genome.|neighbours:ID:YP_009195464.1(-1),ID:YP_009195466.1(-1)|neighbour_genes:translational repres..,DNA polymerase acces..|
MYNLFEDEPDLNEHELAWMNQDWESVKKLADSYKENSENVMFAILNGITVSKDDLTIEQKEQYSKHWIDNALSQHVDCIIPVHYMNLYGSELSDEGHYNYYRAAIQAGKRYGKWAKYNDDSEYKVILQLISMYFVINTRDADEYYKIMKAKGTLSDFLKKTKAMVTEDFLKAVIKNKTDRTKINKLIKAW
>ID:ASD52037.1 |[Pseudomonas phage PspYZU05]||_Pseudomonas_phage_PspYZU05_.gbk|clamp loader small s..|555|KY971610(166442):55738-56292:-1 ^^ Pseudomonas phage PspYZU05, complete genome.|neighbours:ID:ASD52036.1(-1),ID:ASD52038.1(-1)|neighbour_genes:translation represso..,hypothetical protein|
MSLFDDVYNEHEIAWKSGDQAKIQELADTFKEKPESELFAIIKSIDRKTKIDLSTMDYNRYMIDLHYSNFPECIPVMYRLNFMSNLTDTEHYNYLFSAIPAGSKFYKSNKAPETPQDELINRLIMNHYKVNNNDALLYRDILDANGKLHLMLKRLKPLATEELIKTLTKNVKLRKEMKEIVMRW
>ID:YP_009615527.1 |[Salmonella phage Melville]||_Salmonella_phage_Melville_.gbk|clamp loader subunit|564|NC_042044(159323):25843-26406:-1 ^GeneID:40091991^ Salmonella phage Melville, complete genome.|neighbours:ID:YP_009615526.1(-1),ID:YP_009615528.1(-1)|neighbour_genes:RegA-like translatio..,clamp loader subunit|
MSLFDDDVQFNEHQVAWYSKDWNKVQEMADTFKQKAENEFFEIIGAINEKKQCSIAQKEYNKFMVENALSQHPECMTAVYTMNLIGSGLSDEAHFNYMVAAVPQGRRFGKWAKLIEDTQEILILRVLMKYYTINLNDAQVYRETLERKGKLGVVLKEAKGLVTDEFLKDVTKNVKEQKQFKKQALEW
>ID:YP_007501083.1 |[Salmonella phage vB_SenM-S16]||_Salmonella_phage_S16_.gbk|clamp loader subunit|564|NC_020416(160221):26285-26848:-1 ^GeneID:14675284^ Salmonella phage S16, complete genome.|neighbours:ID:YP_007501082.1(-1),ID:YP_007501084.1(-1)|neighbour_genes:translational repres..,clamp loader subunit|
MSLFDDDVQFNEHQVAWYSKDWNKVQEMADTFKQKAENEFFEIIGAINEKKQCSIAQKEYNKFMVENALSQHPECMTAVYTMNLIGSELSDEAHFNYMVAAVPQGRRFGKWAKLIEDTQEILILRVLMKYYTINLNDAQVYRETLERKGKLGVVLKEAKGLVTDEFLKDVTKNVKEQKQFKKQALEW
>ID:YP_009148036.1 |[Salmonella phage STML-198]|STML-198|_Salmonella_phage_STML-198_.gbk|DNA polymerase clamp..|564|NC_027344(158099):68268-68831:-1 ^GeneID:24629848^ Salmonella phage STML-198, complete genome.|neighbours:ID:YP_009148035.1(-1),ID:YP_009148037.1(-1)|neighbour_genes:endoribonulcease tra..,replication factor C..|
MSLFDDDIQFNEHQVAWYSKDWNKVQEMADTFKQKAENEFFEIISAINEKKQCSIAQKEYNKFMVENALSQHPECMTAVYTMNLIGSGLSDEAHFNYMVAAVPQGRRFGKWAKLIEDTQEILILRVLMKYYTINLNDAQVYRETLERKGKLGVVLKEAKGLVTDEFLKDVTKNVKEQKQFKKQALEW
>ID:YP_009126250.1 |[Salmonella phage STP4-a]||_Salmonella_phage_STP4-a_.gbk|clamp loader subunit|564|NC_026607(159914):25863-26426:-1 ^GeneID:23681060^ Salmonella phage STP4-a, complete genome.|neighbours:ID:YP_009126249.1(-1),ID:YP_009126251.1(-1)|neighbour_genes:translational repres..,clamp loader subunit|
MSLFDDDVQFNEHQVAWYSKDWNKVQEMADTFKQKAENEFFEIIGAINEKKQCSIAQKEYNKFMVENALSQHPECMTAVYTMNLIGSELSDEAHFNYMVAAVPQGRRFGKWAKLIEDTQEILILRVLMKYYTINLNDAQVYRETLERKGKLGIVLKEAKGLVTDEFLKDVTKNVKEQKQFKKQALEW
>ID:YP_009286408.1 |[Salmonella phage vB_SnwM_CGG4-1]||_Salmonella_phage_vB_SnwM_CGG4-1_.gbk|clamp loader subunit..|570|NC_031065(159878):25769-26338:-1 ^^ Salmonella phage vB_SnwM_CGG4-1, complete genome.|neighbours:ID:YP_009286407.1(-1),ID:YP_009286409.1(-1)|neighbour_genes:translational repres..,clamp loader subunit..|
MEMSLFDDDIQFNEHQIAWYSKDWNKVQEQADTFKQKAENEFFEIIGAINEKKPCSIAQKEYSKFMVESALSQHPECMVAVYTMNLVGGGLSDEAHFRYMMAAVPQGRRFGKWAKLIEDTQEILILKVLMKYYTINLNDAQVYRETLERKGKLGVVLKEAKGLVTDEFLKDVTKNVKEQKQFKKQALEW
>ID:YP_009030101.1 |[Serratia phage PS2]||_Serratia_phage_PS2_.gbk|clamp loader subunit..|567|NC_024121(167266):30886-31452:-1 ^GeneID:19484940^ Serratia phage PS2, complete genome.|neighbours:ID:YP_009030100.1(-1),ID:YP_009030102.1(-1)|neighbour_genes:regA,clamp loader subunit..|
MGEEDVELNPHELAWLQKDYAAIQKLVDEQFKTEKGNELFATLDRITQTKEHKTLGIDSEYSKNWVDLALSQHADCMDSVYVMNLIGAGLTDQMHLNYYLATIRQGKRYGKWAKLHEDLENKCMAKLFADKWKLNITGGYEYLGLFRQKGNLDEVLHSLKFMANESFVKTVTANKADQKKLTKFIEKW
>ID:APC45018.1 |[Shigella phage SH7]||_Shigella_phage_SH7_.gbk|clamp-loader small s..|564|KX828711(164870):27373-27936:-1 ^^ Shigella phage SH7, complete genome.|neighbours:ID:APC45112.1(-1),ID:APC45172.1(-1)|neighbour_genes:translational repres..,clamp-loader subunit|
MSLFEDDIQLNEHQIAWYSKDWTAVQSAADSFKEKAENEFFEIIGAINNKTKCSIAQKDYSKFMVENALSQFPECMPAVYAMNLIGSGLSDEAHFNYLMAAVPRGKRYGKWAKLVEDSTEVLIIKLLAKRYQVNTNDAINYKSILTKNGKLPLVLKELKGLVTDDFLKEVTKNVKEQKQLKKLALEW
>ID:YP_009288419.1 |[Shigella phage SHBML-50-1]||_Shigella_phage_SHBML-50-1_.gbk|DNA polymerase clamp..|564|NC_031085(166634):30021-30584:-1 ^GeneID:29060509^ Shigella phage SHBML-50-1, complete genome.|neighbours:ID:YP_009288418.1(-1),ID:YP_009288420.1(-1)|neighbour_genes:endoribonuclease tra..,replication factor C..|
MSLFEDDIQLNEHQVAWYSKDWTAVQSAADSFKEKAENEFFEIIGAINNKTKCSIAQKDYSKFMVENALSQFPECMPAVYAMNLIGSGLSDEAHFNYLMAAVPRGKRYGKWAKLVEDSTEVLIIKLIAKRYQVNTNDAINYKSILTKNGKLPLVLKELKGLVTDDFLKEVTKNVKEQKQLKKLALEW
>ID:YP_009277692.1 |[Shigella phage SHFML-11]||_Shigella_phage_SHFML-11.gbk|DNA polymerase clamp..|564|NC_030953(170650):145724-146287:-1 ^GeneID:29056399^ Shigella phage SHFML-11, complete genome.|neighbours:ID:YP_009277691.1(-1),ID:YP_009277693.1(-1)|neighbour_genes:endoribonuclease tra..,replication factor C..|
MSLFEDDIQLNKHQVAWYSKDWTAVQSAADSFKEKAENEFFEIIGAINNKTKCSIAQKDYSKYMVENALSQFPECMPAVYAMNLIGSGLSDEAHFNYLMAAVPRGKRYGKWAKLVEDSTEVLIIKLLAKRYQVNTNDAINYKSILTKNGKLPLVLKELKGLVTDDFLKEVTKNVKEQKQLKKLALEW
>ID:YP_009288964.1 |[Shigella phage SHSML-52-1]||_Shigella_phage_SHSML-52-1_.gbk|DNA polymerase clamp..|564|NC_031090(169621):1688-2251:1 ^GeneID:29067315^ Shigella phage SHSML-52-1, complete genome.|neighbours:ID:YP_009288963.1(1),ID:YP_009288965.1(1)|neighbour_genes:replication factor C..,endoribonuclease tra..|
MNLFDDDVQLNEHQIAWKSNDADAIQKCADMFKEKPENEFFKIINAINEKKSISIAQVDYSKFMVENSLSQFPECMPAVYMMNLVGSELSDEAHFNYMMAAIPRGRRFSKWAKLVEDTSELLVIKLLMKHYTINMNDATEYKRLLEKNNKLPIVLKELKAMVTDEFLKEVTKNVKEQKQFKKLALEW
>ID:YP_003934676.1 |[Shigella phage SP18]||_Shigella_phage_SP18.gbk|gp62|579|NC_014595(170605):27483-28061:-1 ^GeneID:9830412^ Shigella phage SP18, complete genome.|neighbours:ID:YP_003934675.1(-1),ID:YP_003934677.1(-1)|neighbour_genes:regA,gp44|
MAVSLFDDDVQLNEHEVAWKSRDFNKIQELSDSYKEKAENELFAILNDITVSKKPRNLIQSENYNKFWLDNALSQHVDCIMQVNVMNLIGSGLTDQQHYNYLLHAVPQGKRYGKWAKAEPDVVNVQLVLKLLMKYYTINADDALMYMETLKVKGSLKDVLKKTKGLVTDEFLKTVTSNVKEQKEIKKQILEW
>ID:AUV63990.1 |[Shigella phage Sf20]||_Shigella_phage_Sf20_.gbk|clamp loader, small ..|579|MF327006(163982):119507-120085:-1 ^^ Shigella phage Sf20, complete genome.|neighbours:ID:AUV63989.1(-1),ID:AUV63991.1(-1)|neighbour_genes:translation represso..,clamp loader, small ..|
MLGQFFGEDDTQLNEHEIAWRSRDWEKVSELADTFTEKTDNALFALMDHITLDKQRVNVGNNSAYNQRWINTALSQHADCLYSAYVMNLIGHGLPDQMHFDYLLQSISKGKRYGKWAKLTEELDQKLVLMAVAKAYCVNMDDARFYLDLANEKGYMDKLLKHIKPYATDELLAGVTKNQTERKRLKKIIERW
>ID:YP_009618863.1 |[Shigella phage Sf21]||_Shigella_phage_Sf21_.gbk|clamp loader, small ..|564|NC_042077(166002):28175-28738:-1 ^GeneID:40095466^ Shigella phage Sf21, complete genome.|neighbours:ID:YP_009618862.1(-1),ID:YP_009618864.1(-1)|neighbour_genes:translation represso..,clamp loader, small ..|
MSLFEDDIQLNEHQVAWYSKDWTAVQSAADSFKEKAENEFFEIIGAINNKTKCSIAQKDYSKFMVENALSQFPECMPAVYAMNLIGSGLSDEAHFNYLMAAVPRGKRYGKWAKLVEDSTEVLIIKLLAKQYQVNTNDAINYKSILTKNGKLPLVLKELKGLVTDDFLKEVTKNVKEQKQLKKLALEW
>ID:YP_009614974.1 |[Shigella phage Sf22]||_Shigella_phage_Sf22_.gbk|clamp loader, small ..|564|NC_042039(166283):141019-141582:-1 ^GeneID:40091389^ Shigella phage Sf22, complete genome.|neighbours:ID:YP_009614973.1(-1),ID:YP_009614975.1(-1)|neighbour_genes:gp221,clamp loader, small ..|
MSLFEDDIQLNEHQVAWYSKDWTAVQSAADSFKEKAENEFFEIIGAINNKTKCSIAQKDYSKFMVENALSQFPECMPAVYAMNLIGSGLSDEAHFNYLMAAVPRGKRYGKWAKLVEDSTEVLIIKLLAKRYQVNTNDAINYKSILTKNGKLPLVLKELKGLVTDDFLKEVTKNVKEQKQLKKLALEW
>ID:ATE86583.1 |[Shigella phage Sf23]||_Shigella_phage_Sf23_.gbk|clamp loader, small ..|564|MF158046(167678):118408-118971:-1 ^^ Shigella phage Sf23, complete genome.|neighbours:ID:ATE86582.1(-1),ID:ATE86584.1(-1)|neighbour_genes:translation represso..,clamp loader, small ..|
MSLFEDDIQLNEHQVAWYSKDWTAVQSAADSFKEKAENEFFEIIGAINNKTKCSIAQKDYSKFMVENALSQFPECMPAVYAMNLIGSGLSDEAHFNYLMAAVPRGKRYGKWAKLVEDSTEVLIIKLLAKRYQVNTNDAINYKSILTKNGKLPLVLKELKGLVTDDFLKEVTKNVKEQKQLKKLALEW
>ID:YP_009619259.1 |[Shigella phage Sf24]||_Shigella_phage_Sf24_.gbk|clamp loader, small ..|564|NC_042078(168112):124211-124774:-1 ^GeneID:40095874^ Shigella phage Sf24, complete genome.|neighbours:ID:YP_009619258.1(-1),ID:YP_009619260.1(-1)|neighbour_genes:translation represso..,clamp loader, small ..|
MSLFEDDIQLNEHQVAWYSKDWTAVQSAADSFKEKAENEFFEIIGAINNKTKCSIAQKDYSKFMVENALSQFPECMPAVYAMNLIGSGLSDEAHFNYLMAAVPRGKRYGKWAKLVEDSTEVLIIKLLAKRYQVNTNDAINYKSILTKNGKLPLVLKELKGLVTDDFLKEVTKNVKEQKQLKKLALEW
>ID:AUV63460.1 |[Shigella phage Sf25]||_Shigella_phage_Sf25_.gbk|clamp loader, small ..|363|MF327009(168573):124179-124541:-1 ^^ Shigella phage Sf25, complete genome.|neighbours:ID:AUV63459.1(-1),ID:AUV63461.1(-1)|neighbour_genes:translation represso..,clamp loader, small ..|
MSLFEDDIQLNEHQVAWYSKDWTAVQSAADSFKEKAENEFFEIIGAINNKTKCSIAQKDYSKFMVENALSQFPECMPAVYAMNLIGSGLSDEAHFNYLMAAVPRGKRYGKWAKLVEDMIF
>ID:YP_004414951.1 |[Shigella phage Shfl2]||_Shigella_phage_Shfl2_.gbk|putative clamp-loade..|564|NC_015457(165919):28638-29201:-1 ^GeneID:10498814^ Shigella phage Shfl2, complete genome.|neighbours:ID:YP_004414950.1(-1),ID:YP_004414952.1(-1)|neighbour_genes:putative rega transl..,putative clamp-loade..|
MSLFEDDIQLNEHQVAWYSKDWTAVQSAADSFKEKAENEFFEIIGAINNKTKCSIAQKDYSKFMVENALSQFPECMPAVYAMNLIGSGLSDEAHFNYLMAAVPRGKRYGKWAKLVEDSTEVLIIKLLAKRYQVNTNDAINYKSILTKNGKLPLVLKELKGLVTDDFLKEVTKNVKEQKQLKKLALEW
>ID:YP_009110869.1 |[Shigella phage pSs-1]||_Shigella_phage_pSs-1_.gbk|gp62|564|NC_025829(164999):33021-33584:-1 ^GeneID:22475135^ Shigella phage pSs-1, complete genome.|neighbours:ID:YP_009110868.1(-1),ID:YP_009110870.1(-1)|neighbour_genes:gp61,gp63|
MSLFEDDIQLNEHQVAWYSKDWTAVQSAADSFKEKAENEFFEIIGAINNKTKCSIAQKDYSKYMVENALSQFPECMPAVYAMNLIGSGLSDEAHFNYLMAAVPRGKRYGKWAKLVEDSTEVLIIKLLAKRYQVNTNDAINYKSILTKNGKLPLVLKELKGLVTDDFLKEVTKNVKEQKQLKKLALEW
>ID:NP_899327.1 |[Vibrio phage KVP40]||_Vibrio_phage_KVP40_.gbk|62|489|NC_005083(244834):47949-48437:1 ^GeneID:2545921^ Vibrio phage KVP40, complete genome.|neighbours:ID:NP_899326.1(1),ID:NP_899328.1(1)|neighbour_genes:44,regA|
MDIFELLAKGEEAEKAAQNEQAEFEAEMKAAKVKKLSPFDFLNSLYMKDYIMNDDVKSQYQAFMVNRGMSNGIDTVVHAYIMDQVGSKLPPDMQYDYYYHAVRKGKRYNSWAKETKYEAVDMIMEIYQINKQKAIDVLHRLTADELEQLTTWFESRTGGLTR
>ID:YP_009006373.1 |[Vibrio phage VH7D]||_Vibrio_phage_VH7D_.gbk|polymerase accessory..|492|NC_023568(246964):227543-228034:1 ^GeneID:18500005^ Vibrio phage VH7D, complete genome.|neighbours:ID:YP_009006372.1(1),ID:YP_009006374.1(1)|neighbour_genes:DNA polymerase acces..,translation represso..|
MDIFEFLAKGEETEARIAEEEKEYEEELKKAKKAEKYSPFDFVDSIYMKKRLPDAVVDEQYLPFMVNRALSNGIDTVLHAYIMDSVGSKLPNEMQYDYLYHAVRKGKRFNSWAKEPKYDYVDLIVDVYNVNKSHAISISNRLTPEELNQLQEWYDSRTGGLTR
>ID:QBX06009.1 |[Vibrio phage ValB1 HC]||_Vibrio_phage_ValB1_HC_.gbk|polymerase accessory..|492|MK568540(247619):32563-33054:-1 ^^ Vibrio phage ValB1 HC, complete genome.|neighbours:ID:QBX06008.1(-1),ID:QBX06010.1(-1)|neighbour_genes:RegA translational r..,DNA polymerase acces..|
MDIFEFLAKGEETEARIAEEEKEYEEELKKAKKAEKYSPFDFVDSIYMKKRLPDAVVDEQYLPFMVNRALSNGIDTVLHAYIMDSVGSKLPNEMQYDYLYHAVRKGKRFNSWAKEPKYDYVDLIVDVYNVNKSHAISISNRLTPEELNQLQEWYDSRTGGLTR
>ID:YP_009201284.1 |[Vibrio phage ValKK3]||_Vibrio_phage_ValKK3_.gbk|DNA polymerase acces..|492|NC_028829(248088):85357-85848:-1 ^GeneID:26628507^ Vibrio phage ValKK3, complete genome.|neighbours:ID:YP_009201283.1(-1),ID:YP_009201285.1(-1)|neighbour_genes:RegA,DNA polymerase acces..|
MDIFEFLAKGEETEARIAEEEKEYEEELKKAKKAEKYSPFDFVDSIYMKKRLPDAVVDEQYLPFMVNRALSNGIDTVLHAYIMDSVGSKLPNEMQYDYLYHAVRKGKRFNSWAKEPKYDYVDLIVDVYNVNKSHAISISNRLTPEELNQLQEWYDSRTGGLTR
>ID:YP_008125277.2 |[Vibrio phage nt-1]||_Vibrio_phage_nt-1_.gbk|clamp loader subunit..|489|NC_021529(247511):212940-213428:1 ^GeneID:15926579^ Vibrio phage nt-1, complete genome.|neighbours:ID:YP_008125276.1(1),ID:YP_008125278.1(1)|neighbour_genes:clamp loader subunit..,regA|
MDIFDLLAKGEEAEKQAKAAEEDFEAEMKAAKVKKLSPFDFLNSLYEKDYILTDDNVSQYNAFMVNRGMSNGTDTLVHAYIMDRYGSKLPAKMQYDYYFHAVRKGKRYNGWAKEPKYDSIDMIMEIYELSKPKAIEVLNRLTVEELEQLTTWFDSRTGGLTR
>ID:ALP47110.1 |[Vibrio phage phi-Grn1]||_Vibrio_phage_phi-Grn1_.gbk|DNA polymerase clamp..|492|KT919972(248605):155486-155977:1 ^^ Vibrio phage phi-Grn1, complete genome.|neighbours:ID:ALP47015.1(1),ID:ALP47156.1(1)|neighbour_genes:replication factor C..,endoribonulcease tra..|
MDIFEFLAKGEETEARIAEEEKEYEEELKKAKKAEKYSPFDFVDSIYMKKRLPDAVVDEQYLPFMVNRALSNGIDTVLHAYIMDSVGSKLPNEMQYDYLYHAVRKGKRFNSWAKEPKYDYVDLIVDVYNVNKSHAISISNRLTPEELNQLQEWYDSRTGGLTR
>ID:ALP47492.1 |[Vibrio phage phi-ST2]||_Vibrio_phage_phi-ST2_.gbk|DNA polymerase clamp..|492|KT919973(250485):215655-216146:1 ^^ Vibrio phage phi-ST2, complete genome.|neighbours:ID:ALP47395.1(1),ID:ALP47453.1(-1)|neighbour_genes:replication factor C..,Seg-like homing endo..|
MDIFEFLAKGEETEARIAEEEKEYEEELKKAKKAEKYSPFDFVDSIYMKKRLPDAVVDEQYLPFMVNRALSNGIDTVLHAYIMDSVGSKLPNEMQYDYLYHAVRKGKRFNSWAKEPKYDYVDLIVEVYNVNKSHAISISNRLTPEELNQLQEWYDSRTGGLTR
>ID:ALY07131.1 |[Vibrio phage vB_VmeM-32]||_Vibrio_phage_vB_VmeM-32_.gbk|clamp loader small s..|588|KU160494(199912):110147-110734:1 ^^ Vibrio phage vB_VmeM-32, complete genome.|neighbours:ID:ALY07130.1(1),ID:ALY07132.1(1)|neighbour_genes:clamp loader small s..,translation represso..|
MSSLSCLFDDEPELNEHQIAWYSQDWQTVTKLANSFKEPKERSLFQIIDNVTTKSGGHKNVDEFSDYDQYMINQALSQHVVMVGYVSELNQMSNLTNQQHYDYLFHTIRKTSLPKTSFARVTDDWNQKMLIALYCEYYAISKKRALEWIEFDTKTGKINEIKKTLKLILDEQSPLLKILPNAKVRNEVLNSVKEW
>ID:AFN37310.1 |[Vibriophage phi-pp2]||_Vibriophage_phi-pp2_.gbk|clamp loader subunit..|489|JN849462(246421):47950-48438:1 ^^ Vibriophage phi-pp2, complete genome.|neighbours:ID:AFN37309.1(1),ID:AFN37311.1(1)|neighbour_genes:replication factor C..,regA|
MDIFELLAKGEEAEKAAQNEQAEFEAEMKAAKVKKLSPFDFLNSLYMKDYIMNDDVKSQYQAFMVNRGMSNGIDTVVHAYIMDQVGSKLPPDMQYDYYYHAVRKGKRYNSWAKETKYEAVDMIMEIYQINKQKAIDVLHRLTADELEQLTTWFESRTGGLTR
>ID:YP_009153651.1 |[Yersinia phage PST]||_Yersinia_phage_PST_.gbk|clamp loader subunit..|564|NC_027404(167785):27701-28264:-1 ^GeneID:24677366^ Yersinia phage PST, complete genome.|neighbours:ID:YP_009153650.1(-1),ID:YP_009153652.1(-1)|neighbour_genes:regA,clamp loader subunit..|
MSLFEDDIQLNEHQVAWYSKDWTAVQSAADSFKEKAENEFFEIIGAINNKTKCSIAQKDYSKFMVENALSQFPECMPAVYAMNLIGSGLSDEAHFNYLMAAVPRGKRYGKWAKLVEDSTEVLIIKLLAKRYQVNTNDAINYKSILTKNGKLPLVLKELKGLVTDDFLKEVTKNVKEQKQLKKLALEW
>ID:VEV89664.1 |[Yersinia phage fPS-2]||_Yersinia_phage_fPS-2_.gbk|g048c|564|LR215722(169060):29222-29785:-1 ^^ Yersinia phage fPS-2 genome assembly, chromosome: I.|neighbours:ID:VEV89663.1(-1),ID:VEV89665.1(-1)|neighbour_genes:g047c,g049c|
MSLFEDDIQLNEHQVAWYSKDWTAVQSAADSFKEKAENEFFEIIGAINNKTKCSIAQKDYSKFMIENALSQFPECMPAVYVMNLIGSGLSDEAHFNYLMAAVPRGKRYGKWAKLVEDSTEVLIIKLLAKRYQVNTNDAINYKSILTKNGKLPLVLKELKGLVTDDFLKEVTKNVKEQKQLKKLALEW
>ID:YP_009149292.1 |[Yersinia phage phiD1]||_Yersinia_phage_phiD1_.gbk|g053|564|NC_027353(167063):29175-29738:-1 ^GeneID:24635489^ Yersinia phage phiD1 complete genome.|neighbours:ID:YP_009149291.1(-1),ID:YP_009149293.1(-1)|neighbour_genes:g052,g054|
MSLFEDDIQLNEHQVAWYSKDWTAVQSAADTFKEKAENEFFEIIGAINNKTKCSIAQKDYSKFMVENALSQFPECMPAVYAMNLIGSGLSDEAHFNYLMAAVPRGKRYGKWAKLVEDSTEVLIIKLLAKRYQVNTNDAINYKSILTKNGKLPLVLKELKGLVTDDFLKEVTKNVKEQKQLKKLALEW
