# Supplementary material for: Influence of Non-canonical DNA Bases on the Genomic Diversity of Tevenvirinae
Source: Front Microbiol. 2021 Apr 6;12:632686. doi: 10.3389/fmicb.2021.632686 (PMC8056088; doi:10.3389/fmicb.2021.632686)
Supplement: Supplementary Data Sheet 1 — Clustering results (folders “first clusterisation,” “second clusterisation,” and “third clusterisation”): the number of pan-genome components in the individual genome (files “pan genome components of genomes”), the total number of all clusters and components of the pan-genome (files “pan genome components”), a list of clusters of the core genome (files “core list”), a list of clusters of the softcore genome (files “softcore list”). Clusters of the softcore genome (folders “softcore clusters”) are presented in the files which show regions in genomes, protein sequences, names of viruses which have these proteins A description of softcore clusters is also supplied (file “Softcore clusters description”). [file Data_Sheet_1.ZIP › Data sheet 1/first clusterisation/softcore_clusters/19914_44.faa]

>ID:YP_004300672.1 |[Acinetobacter virus 133]|Acj133|_Acinetobacter_phage_133_.gbk|44|960|NC_015250(159801):44564-45523:-1 ^GeneID:10323078^ Acinetobacter phage 133, complete genome.|neighbours:ID:YP_004300671.1(-1),ID:YP_004300673.1(-1)|neighbour_genes:62,45|
MTLSIDKTQHMFELKYRPDNIDECILPAADKAILKAIVASGNIPHLILHSDQPGTGKTTVARALCNGVDAHMLFVNGSDCKIDFVRGPLTTFASSLSNDGRPKVIVIDEFDRNGLQDAQLHMRTFMEAYGDNCSVIITANNLEGIVKPLRSRSRVIKFGTPSETDRKSMMVQMVKRAQLICANEGIEILEPKVLGALVLQNFPDFRKVTNLLDLYSSNKVIDSGILTLVLEQRDLSDLMHVIRTKDVKMIFPMVDKYVGSYASVIEQLMDKIYPLVDDQSKVQLIEIMGENNQFYGIAGSHKVHMRMLVARLAFTLKWI
>ID:AWY10335.1 |[Acinetobacter phage AM101]||_Acinetobacter_phage_AM101_.gbk|DNA polymerase acces..|981|MH165274(166487):116987-117967:1 ^^ Acinetobacter phage AM101, complete genome.|neighbours:ID:AWY10334.1(1),ID:AWY10336.1(1)|neighbour_genes:sliding clamp DNA po..,clamp loader subunit|
MTALSVNEREHMFELKYRPTTLDECILPQADKDIFKGLVAKGKLPHLVLQSNSPGTGKTTVAMALCNDIGAEYIFVNGSGIGIDFVKNELTRFATSKSIEGKPKVIILDEFDRPQLAEAQRYLRSFMEAYAKNCSVIITANNLDGISRPIKSRAKVIKFGAPIGEDVTNMMRQMVVRCIEICKNENIKVETPTVIAALVKKNFPDFRKTISDLDHYSTNGIIDQGILSMVMESRSSIDDVITALGANGQKGEFAELRKLAKKYAPDYAVFIEKLIDELYTRVDRVSVLRLYELVGENNQMHGIAANPEIHLMYLFVQLLKEMKWVK
>ID:YP_004009461.1 |[Acinetobacter phage Ac42]|Ac42|_Acinetobacter_phage_Ac42_.gbk|44|975|NC_014660(167716):53027-54001:-1 ^GeneID:9925726^ Acinetobacter phage Ac42, complete genome.|neighbours:ID:YP_004009460.1(-1),ID:YP_004009462.1(-1)|neighbour_genes:62,45|
MLTVNENQHMLELKYRPNNIDECILPAKDKKLFKSITKKGKIPHLILQSNSPGTGKTTVSYALSNEVNAEVLFVNGADCKIDFVRGPLTTFASSLSLDGRPKVIIIDEFDRPGLAEAQKTLRTFMEVYGDNCSIIITCNDITGIHPALVSRARHIVFGKSTPEDEVNMMKEMIMRTKAICESEGAQVEGQEGIRVLAALVKKNFPDFRKTVNELDVFLATNKVIDASLLSVVLEDRASIQDIISALKSKDLLECNKLATKYFADYPTFICQLQETIYPMLSDKMSRIRLNEIIGENNQFHGNAGNVKVHLRYLFTQLVLNIKWD
>ID:YP_004009718.1 |[Acinetobacter phage Acj61]||_Acinetobacter_phage_Acj61_.gbk|44|966|NC_014661(164093):54888-55853:-1 ^GeneID:9925992^ Acinetobacter phage Acj61, complete genome.|neighbours:ID:YP_004009717.1(-1),ID:YP_004009719.1(-1)|neighbour_genes:62,45|
MSNLTINAQEHMFELKYRPQSIQECVLPAHDKEIFLALVKKGKIPHLILQSNSPGTGKTTVAKALCADINAEMFFVNGSDCKIDFVRNELTRFASSKSMDGRQKVIVIDEFDRAGVAEAQRHLRTFMETYGNNCSIIITANNLEGIIKPLRSRANVIQFGSPTQEDTRTMMKEMIVRCMAICENEGIEVQDRKVIAALVKKNFPDFRETIKQLDHYSTKGVIDEGILSIVTNDRGSIDDVLEALKGKDLATLRALAPKYAPDYSFFIEKLANELYTKVSKASIIRMYEIVGENNQMHGLAANVEIHMMYMFTRLVLEIQWN
>ID:YP_004010244.1 |[Acinetobacter phage Acj9]||_Acinetobacter_phage_Acj9_.gbk|44|981|NC_014663(169947):58036-59016:-1 ^GeneID:9926541^ Acinetobacter phage Acj9, complete genome.|neighbours:ID:YP_004010243.1(-1),ID:YP_004010245.1(-1)|neighbour_genes:62,45|
MSVLLSVNPREHMFELKFRPQSIDECILPEYDKQVFKNYTAKGKLPHLILQSNSPGTGKTTVARALCNDINADMMFVNGSGCGIDFIKNDLTIFASSKSIDGRPKVIVLDEFDRPQLAEAQRYLRSFMEAYAKNCSVIITANNLDGIITPLHSRADIVKFGAPTQEDTISMMRQMILRCIEICKHENIKVEDPKVIAALVKKNFPDFRKTINQLDHYSSSGVIDSGILSLVTGDSSSIDDIVVALGATGVAPNFEELRKLATKYAPNYGQFINTLIENLIPRVDKVSKIRLYEITGENNQFHGQAANVEVHLMYMYIQLLKEMRWI
>ID:AXY82803.1 |[Acinetobacter phage KARL-1]||_Acinetobacter_phage_KARL-1_.gbk|DNA polymerase acces..|981|MH713599(166560):132124-133104:1 ^^ Acinetobacter phage KARL-1, complete genome.|neighbours:ID:AXY82802.1(1),ID:AXY82804.1(1)|neighbour_genes:DNA polymerase acces..,DNA polymerase acces..|
MTALSINEREHMFELKYRPTTLDECILPQADKDIFKGLVAKGKLPHLVLQSNSPGTGKTTVAMALCNDIGAEYIFVNGSGIGIDFVKNELTRFATSKSIEGKPKVIILDEFDRPQLAEAQRYLRSFMEAYAKNCSVIITANNLDGISRPIKSRAKVIKFGAPIGEDVTNMMRQMVVRCIEICKNENIKVETPTVIAALVKKNFPDFRKTISDLDHYSTNGIIDQGILSMVMETRSSIDDVITALGANGQKGEFAELRKLAKKYAPDYAVFIEKLIDELYTRVDRVSVLRLYELVGENNQMHGIAANPEIHLMYLFVQLLKELKWVK
>ID:YP_006488853.1 |[Acinetobacter phage ZZ1]||_Acinetobacter_phage_ZZ1_.gbk|DNA polymerase acces..|960|NC_018087(166687):49599-50558:-1 ^GeneID:13164939^ Acinetobacter phage ZZ1, complete genome.|neighbours:ID:YP_006488855.1(-1),ID:YP_006488852.1(-1)|neighbour_genes:DNA polymerase acces..,DNA polymerase acces..|
MLTVNEREHMFELKYRPGSIEECILPAADKEIFRGLVKKKRLPHLVLQSNSPGTGKTTVANALCNDVDAEYMFVNGSGVGIDFIKNELTRFATSKSLEGKQKVIILDEFDRAQLGEAQRYLRSFMESYGKSCSLIITANNLDGILEAIRSRSRVIKFGQPTAEDSVQMMREMIQRSMEICKNEGIVVEEPKVLAALVKKNFPDFRSTIVALDHYSTNGKIDAGILSIVMETRGSIDDVLTAIQNKDFAQLRALAAKYAPDYSNFIEKLANELYTRVNKVSILRMYEIIGENNQMKGLCANLEIHLVYMFIQLLKEMQFN
>ID:AXF40668.1 |[Acinetobacter phage vB_ApiM_fHyAci03]||_Acinetobacter_phage_vB_ApiM_fHyAci03_.gbk|clamp loader subunit|981|MH460829(165975):51691-52671:-1 ^^ Acinetobacter phage vB_ApiM_fHyAci03, complete genome.|neighbours:ID:AXF40667.1(-1),ID:AXF40669.1(-1)|neighbour_genes:clamp loader subunit,sliding clamp DNA po..|
MTALSVNEREHMFELKYRPTTLDECILPQADKDIFKGLVAKGKLPHLVLQSNSPGTGKTTVAMALCNDIGAEYIFVNGSGIGIDFVKNELTRFATSKSIEGKPKVIILDEFDRPQLAEAQRYLRSFMEAYAKNCSVIITANNLDGISRPIKSRAKVIKFGAPIGEDVTNMMRQMVVRCIEICKNENIKVETPTVIAALVKKNFPDFRKTISDLDHYSTNGIIDQGILSMVMESRSSIDDVITALGANGQKGEFAELRKLAKKYAPDYAVFIEKLIDELYTRVDRVSVLRLYELVGENNQMHGIAANPEIHLMYLFVQLLKEMKWVK
>ID:APU01416.1 |[Aeromonas phage 65.2]||_Aeromonas_phage_65.2_.gbk|replication factor C..|981|KY290955(236567):17950-18930:-1 ^SEED:fig|6666666.172300.peg.25^ Aeromonas phage 65.2, complete genome.|neighbours:ID:APU01415.1(-1),ID:APU01417.1(-1)|neighbour_genes:DNA polymerase clamp..,hypothetical protein|
MLSVDNTQHMLEQKYRPQSISECILPRHDMDRFNGLVKKGKFPHLLLCSKSPGTGKTTVAMALVNDIDAEMMFITGGQLRINDLRTQLTEFANTSTRKKGGKVIIIDEGDNTNMRSVHEELRSWMEAYSDNCSIIMTCNNAEVIPEALKSRFRVFEFGRIVEETPELVKADETRMKKEMFVRCMAICEAEGIEVKDKRAMMALVSKNFPNFRSAITEMDKYSSCGYIDEGVLTSTMRSTKDMEKLFELMKNKDLPEIRSLIPNFSTNYPAFINAFYERATTQVKGQSYRMLIKILAENQKTVGDVPNIEIHLMDMLSDLACEVNWK
>ID:YP_004300864.1 |[Aeromonas virus 65]||_Aeromonas_phage_65_.gbk|44|981|NC_015251(235229):17953-18933:-1 ^GeneID:10323286^ Aeromonas phage 65, complete genome.|neighbours:ID:YP_004300863.1(-1),ID:YP_004300865.1(-1)|neighbour_genes:62,hypothetical protein|
MLSVDNTQHMLEQKYRPQSISECILPRHDMDRFNGLVKKGKFPHLLLCSKSPGTGKTTVAMALVNDIDAEMMFITGGQLRINDLRTQLTEFANTSTRKKGGKVIIIDEGDNTNMRSVHEELRSWMEAYSDNCSIIMTCNNAEVIPEALKSRFRVFEFGRIVEETPELVKADETRMKKEMFVRCMAICEAEGIEVKDKRAMMALVSKNFPNFRSAITEMDKYSSCGYIDEGVLTSTMRSTKDMEKLFELMKNKDLPEIRSLIPNFSTNYPAFINAFYERATTQVKGQSYRMLIKILAENQKTVGDVPNIEIHLMDMLSDLACEVNWK
>ID:ATI17481.1 |[Aeromonas phage AS-szw]||_Aeromonas_phage_AS-szw_.gbk|clamp loader subunit|981|MF498773(229957):156184-157164:1 ^^ Aeromonas phage AS-szw, complete genome.|neighbours:ID:ATI17480.1(1),ID:ATI17482.1(1)|neighbour_genes:sliding clamp protei..,clamp loader small s..|
MLSVDNSHHMMEMKFRPQSIAECILPRHDIERFNGLIKLGRIPHLLLCSKSPGTGKTTTALALANDVDADVMFISGGNLRINDLRTTLTDFASTSTRKKGGKIIIIDEGDNDDMSAVQKELRSWMEAYGGNCTIIMTCNNIEKIIDPLRSRFRIFEFGKVVEESEELVKADELRMMKEMIVRCFAICKEEGIEIRDKNSIAALVKKNFPNFRTTITEMNKYAACGYIDEGVLTSVNRSTKEMEKLFELIKAKKVQEIRQLVPNFSSDYVNFVNAFYERATTQVTGQSYRMMIKILAEFQKFASTVPNMEIHLMDMLSDMACEVNWK
>ID:ASU00516.1 |[Aeromonas phage AS-zj]||_Aeromonas_phage_AS-zj_.gbk|clamp loader subunit|981|MF448340(229929):32437-33417:1 ^^ Aeromonas phage AS-zj, complete genome.|neighbours:ID:ASU00517.1(1),ID:ASU00515.1(1)|neighbour_genes:sliding clamp,clamp loader small s..|
MLSVDNSHHMMEMKFRPQSIAECILPRHDIERFNGLIKLGRIPHLLLCSKSPGTGKTTTALALANDVDADVMFISGGNLRINDLRTTLTDFASTSTRKKGGKIIIIDEGDNDDMSAVQKELRSWMEAYGGNCTIIMTCNNIEKIIDPLRSRFRIFEFGKVVEESEELVKADELRMMKEMIVRCFAICKEEGIEIRDKNSIAALVKKNFPNFRTTITEMNKYAACGYIDEGVLTSVNRSTKEMEKLFELIKAKKVQEIRQLVPNFSSDYVNFVNAFYERATTQVTGQSYRMMIKILAEFQKFASTVPNMEIHLMDMLSDMACEVNWK
>ID:NP_943898.1 |[Aeromonas virus Aeh1]||_Aeromonas_phage_Aeh1_.gbk|44|966|NC_005260(233234):16587-17552:-1 ^GeneID:2658010^ Aeromonas phage Aeh1, complete genome.|neighbours:ID:NP_943897.1(-1),ID:NP_943899.1(-1)|neighbour_genes:62,45|
MTVTITDPKEFMWEQKYRPALISECILPSADIERFKGIVTTGRIPHILLFSKSPGTGKTTMARVLCNEIDAEVMFISGGKLRIDDLRNDLTAFASTMTRKPGGKVIIIDEGDNKGMKAVHEELRSWMEAFSSNCSVIMTCNNVEAIPGPLKSRFRQIEFGNPTQDDKLRMMKEMIVRCETICEMEGVVVESRKAIAALVKQNFPDLRGTITMLDSYAKSGKIDEGVLTKATQATEDMNDVVAMLKSKKLGDVRSLVPKFTVDYDSFITKLYERLFLEVKPASLRVMIKLIAENQKYANGIPNMEIHLFDLLADLSMEMEWK
>ID:AUE22564.1 |[Aeromonas phage Ah1]||_Aeromonas_phage_Ah1_.gbk|clamp loader subunit|966|MG250483(221116):17963-18928:-1 ^^ Aeromonas phage Ah1, complete genome.|neighbours:ID:AUE22563.1(-1),ID:AUE22565.1(-1)|neighbour_genes:clamp loader subunit,sliding clamp|
MTVTITDPKEFMWEQKYRPALISECILPSADIERFKGIVATGRIPHILLFSKSPGTGKTTMARVLCNEIDAEVMFISGGKLRIDDLRNDLTAFASTMTRKPGGKVIIIDEGDNKGMKAVHEELRSWMEAFSSNCSVIMTCNNVEAIPGPLKSRFRQIEFGNPTADDKLRMMKEMIVRCETICEMEGVVVESRKAIAALVKQNFPDLRGTITMLDSYAKSGKIDEGVLTKATQATEDMNDVVTMLKSKKLGDVRSLVPKFTVDYDSFITKLYERLFVEVKPTSLRVMIKLIAENQKYANGIPNMEIHLFDLLADLSMEMEWK
>ID:QAX98602.1 |[Aeromonas phage AsFcp_2]||_Aeromonas_phage_AsFcp_2_.gbk|clamp loader subunit|972|MH791401(219171):186957-187928:-1 ^^ UNVERIFIED: Aeromonas phage AsFcp_2, complete genome.|neighbours:ID:QAX98601.1(-1),ID:QAX98603.1(-1)|neighbour_genes:clamp loader subunit,sliding clamp protei..|
MTVTVTDPNEFMWEQKFRPNLISECVLPESDIERFKGIVASGRIPHILLYSKSPGTGKTTMARVLCNEIDAEVMFISGGKLRIDDLRNSLTAFACTTTQKPGGKVIIIDEGDNKGMKAVHEELRSWMEAYSFNCSVIMTCNHVEAIPAPLKSRFRQIEFGNPTDADKIRMMKEMILRCEKICEIEGVVVESRKAIAALVKMNFPDLRGTITTLDSYAKSGKIDEGVLTKATQATEDMNEVIEMLRTKKLGAIRAMIPKFTVDYDNFVTKLYERLFTEIKPAGLRVMIKLIAENQKYANDIPNMEIHLFDLLADLAFELETTWK
>ID:QAX97921.1 |[Aeromonas phage Asswx_1]||_Aeromonas_phage_Asswx_1_.gbk|clamp loader subunit|981|MH791398(229103):163875-164855:1 ^^ UNVERIFIED: Aeromonas phage Asswx_1, complete genome.|neighbours:ID:QAX97920.1(1),ID:QAX97922.1(1)|neighbour_genes:sliding clamp,clamp loader small s..|
MLSVDNSHHMMEMKFRPQSIAECILPRHDIERFNGLIKLGRIPHLLLCSKSPGTGKTTTALALANDVDADVMFISGGNLRINDLRTTLTDFASTSTRKKGGKIIIIDEGDNDDMSAVQKELRSWMEAYGGNCTIIMTCNNIEKIIDPLRSRFRIFEFGKVVEESEELVKADELRMMKEMIVRCFAICKEEGIEIRDKNSIAALVKKNFPNFRTTITEMNKYAACGYIDEGVLTSVNRSTKEMEKLFELIKAKKVQEIRQLVPNFSSDYVNFVNAFYERATTQVTGQSYRMMIKILAEFQKFASTVPNMEIHLMDMLSDMACEVNWK
>ID:QAY01228.1 |[Aeromonas phage Aswh_1]||_Aeromonas_phage_Aswh_1_.gbk|clamp loader subunit|981|MH791414(229730):74481-75461:-1 ^^ UNVERIFIED: Aeromonas phage Aswh_1, complete genome.|neighbours:ID:QAY01227.1(-1),ID:QAY01229.1(-1)|neighbour_genes:clamp loader small s..,hypothetical protein|
MLSIDNTHHMIEMKYRPQSISECILPRHDIERFNGIIKKGKIPHMLLCSKSPGTGKTTTAMALANDVDAEMMFITGGQLRINDLRTSMTDFANTATRKKGGKVIIIDEGDNQNMRAVHEELRSWMEAYGDNCSIIMTCNNAEVIPSAVKSRFRVFEFGVIVEDTPELAKADEARMMKEAIVRCLAICEAEGIEVKDKRAIATLVKKNFPNIRSVITEMDKYGSCGYIDEGVLSSSMRSTREMEHLFELIKAKKLVEIRMMVPNLCSDYSSFINAFYERAQPLVHGQSYRMMIKILAENQKYVNEVPNLEIHMMDMLSDLACEVNWK
>ID:YP_007010279.1 |[Aeromonas phage CC2]||_Aeromonas_phage_CC2_.gbk|clamp loader subunit|981|NC_019538(231743):105054-106034:-1 ^GeneID:14016243^ Aeromonas phage CC2, complete genome.|neighbours:ID:YP_007010278.1(-1),ID:YP_007010280.1(-1)|neighbour_genes:clamp loader small s..,hypothetical protein|
MLSVDNTHHMMEMKFRPQSISECILPRHDIERFNGLIKLGRIPHLLLCSKSPGTGKTTTALALANDVDADVMFISGGNLRINDLRTTLTDFASTSTRKKGGKIIIIDEGDNDDMSAVQKELRSWMEAYGGNCTIIMTCNNIEKIIDPLRSRFRIFEFGKVVEESEELVKADELRMMKEMIVRCFAICKEEGIEIRDKNSIAALVKKNFPNFRTTITEMNKYAACGYIDEGVLTSVNRSTKEMEKLFELIKAKKVQEIRQLVPNFSSDYVNFVNAFYERATTQVTGQSYRMMIKILAEFQKFASTVPNMEIHLMDMLSDMACEVNWK
>ID:YP_009011447.1 |[Aeromonas phage PX29]||_Aeromonas_phage_PX29_.gbk|44|972|NC_023688(222006):16322-17293:-1 ^GeneID:18559942^ Aeromonas phage PX29, complete genome.|neighbours:ID:YP_009011446.1(-1),ID:YP_009011448.1(-1)|neighbour_genes:62,45|
MTVTVTDPNEFMWEQKFRPNLISECVLPESDIERFKGIVASGRIPHILLYSKSPGTGKTTMARVLCNEIDAEVMFISGGKLRIDDLRNSLTAFACTTTQKPGGKVIIIDEGDNKGMKAVHEELRSWMEAYSFNCSVIMTCNHVEAIPAPLKSRFRQIEFGNPTDADKIRMMKEMILRCEKICEIEGVVVESRKAIAALVKMNFPDLRGTITTLDSYAKSGKIDEGVLTKATQATEDMNEVIEMLRTKKLGAIRAMIPKFTVDYDNFVTKLYERLFTEIKPAGLRVMIKLIAENQKYANDIPNMEIHLFDLLADLAFELETTWK
>ID:YP_003969436.1 |[Aeromonas phage phiAS5]||_Aeromonas_phage_phiAS5_.gbk|clamp loader subunit|969|NC_014636(225268):109345-110313:-1 ^GeneID:9861554^ Aeromonas phage phiAS5, complete genome.|neighbours:ID:YP_003969435.1(-1),ID:YP_003969437.1(-1)|neighbour_genes:clamp loader subunit,sliding clamp|
MTVVTVSDPKEFMWEQKYRPALISECILPDADAERFRGIVASGRIPHILLFSKSPGTGKTTMARVLCNEIDAEVMFISGGKLRIDDLRNDLTNFASTMTSKPGGKVIIIDEGDNKGMKAVHEELRSWMEAFSSNCSVIMTCNNVEAIPAPLKSRFRQVEFGNPTANDKIRMMKEMIVRCEKICEMEGVVVESRKAIAALVKQNFPDVRGTITTLDSYAKSGKIDEGVLTKATQAVEDMNDVVTMLKNKKLGDIRALVPKFTVDYDSFITKLYERLFLEIKPTSIRMMIKYIAENQKFANDIPNMEIHLFDLLADLSMEMEWK
>ID:YP_802992.1 |[Escherichia virus RB32]||_Bacteriophage_RB32_.gbk|44|960|NC_008515(165890):28505-29464:-1 ^GeneID:4405608^ Bacteriophage RB32, complete genome.|neighbours:ID:YP_802991.1(-1),ID:YP_802993.1(-1)|neighbour_genes:62,45|
MITVNEKEHILEQKYRPSTIDECILPAFDKETFKSITSKGKIPHIILHSPSPGTGKTTVAKALCHDVNADMMFVNGSDCKIDFVRGPLTNFASAASFDGRQKVIVIDEFDRSGLAESQRHLRSFMEAYSSNCSIIITANNIDGIIKPLQSRSRVITFGQPTDEDKIEMMKQMIRRLTEICKREGIAIADMKVVAALVKKNFPDFRKTIGELDSYSSKGVLDAGILSLVTNDRGAIDDVLESLKNKDVKQLRALAPKYAADYSWFVGKLAEEIYTRVTPQSIIRMYEIVGENNQYHGIAANTELHLAYLFIQLACEMQWK
>ID:YP_009218690.1 |[Citrobacter phage IME-CF2]||_Citrobacter_phage_IME-CF2_.gbk|rfcS|999|NC_029013(177688):91064-92062:1 ^GeneID:26644910,SEED:fig|1527524.5.peg.160^ Citrobacter phage IME-CF2, complete genome.|neighbours:ID:YP_009218689.1(1),ID:YP_009218691.1(1)|neighbour_genes:sliding clamp DNA po..,DNA polymerase clamp..|
MELSENVQLIETKYGKISQSPDEFAWDQRYRPTTIDECILPAADKEIMRGFIKSGRIDNMTLVSDSPGTGKTTLALVLGAEVDAEVMFVNGSDCGVNFIRSDLDRFASSMTQKKGGKIILIDEFDRPGMAEAQKHMRSFIEAYSKNVTVIVSANNINGIHPALLSRCPPIKFGSPSKEERIDLMKQMIKRCFGILEIEGIEYDQQVIAAFVKKHYPDARSIVKALGFYSKRGKIDAGILSEIVGSDITPVIEALKTKNFKALRSEAIKYAPEYETFLAKLLDAVYPIVTNESKVALIQAVGENNAQYGLAINKEIHLQYLFMGLMLTLAWEG
>ID:YP_009194861.1 |[Citrobacter phage Margaery]||_Citrobacter_phage_Margaery_.gbk|clamp loader subunit|999|NC_028755(178182):27032-28030:-1 ^^ Citrobacter phage Margaery, complete genome.|neighbours:ID:YP_009194860.1(-1),ID:YP_009194862.1(-1)|neighbour_genes:clamp loader subunit,sliding clamp protei..|
MELSENVQLIETKYGKISQSPEEFAWDQRYRPTTIDECILPAADKATMRGFIKSGRIDNMTLVSDSPGTGKTTLALVLANEVDAEVMFVNGSDCGVNFIRNELDRYASSMTQKKGGKIILIDEFDRPGMAEAQKHMRSFIEAYSKNVTVIITANNINGIHPALISRCPVVKFGSPSKEERVELMKQMIKRCFGILEIEKIEYDQQVIAGFVKKHYPDARSIVKALGFYSKRGKIDAGILSEIVGSDITPVIEGLKAKNFKALRAEAIKYAPEYETFLAKLLDAVYPIVTNESKVALIQAVGENNAQYGLAVNKEIHLQYLFMGLMLTLAWEA
>ID:AYJ72906.1 |[Citrobacter phage Maroon]||_Citrobacter_phage_Maroon_.gbk|sliding camp loader,..|999|MH823906(178830):26586-27584:-1 ^^ Citrobacter phage Maroon, complete genome.|neighbours:ID:AYJ72905.1(-1),ID:AYJ72907.1(-1)|neighbour_genes:sliding camp loader,..,sliding clamp|
MELSENVQLIETKYGKISQSPEEFAWDQRYRPTTIDECILPAADKATMRGFIKSGRIDNMTLVSDSPGTGKTTLALVLANEVDAEVMFVNGSDCGVNFIRNELDRYASSMTQKKGGKIILIDEFDRPGMAEAQKHMRSFIEAYSKNVTVIITANNINGIHPALISRCPVVKFGSPSKEERVELMKQMIKRCFGILEIEKIEYDQQVIAGFVKKHYPDARSIVKALGFYSKRGKIDAGILSEIVGSDITPVIEGLKAKNFKALRAEAIKYAPEYETFLAKLLDAVYPIVTNESKVALIQAVGENNAQYGLAVNKEIHLQYLFMGLMLTLAWEA
>ID:YP_009203766.1 |[Citrobacter phage Merlin]||_Citrobacter_phage_Merlin_.gbk|clamp loader subunit|966|NC_028857(172733):28415-29380:-1 ^GeneID:26647966^ Citrobacter phage Merlin, complete genome.|neighbours:ID:YP_009203765.1(-1),ID:YP_009203767.1(-1)|neighbour_genes:clamp loader subunit,sliding clamp|
MLSINEKEHILEQKYRPSTIEECILPAFDREVFNTIVKKGKIPHLILHSPSPGTGKTTVAKALCNDVNADMMFVNGSDCKIDFVRGPLTNFASAASIEGRQKVIVIDEFDRSGLAESQRHMRSFMEAYSSNCSIIITANNLDGIIKPLQDRCRVIEFGKPTPEDEAPMMKEMIRRLIAICKNENIEIADLKVVAALVKKNFPRFRNTIGQLDMYSSKGVLDAGILSVVTKESGSITDVLDALKNRDVKQLRALAPKYCTDYSWFVGKLTSELYTMLKGPGIMSMYEIVGENNQYKGVASNAELHVMYMFLRLTSELKDEWK
>ID:YP_009097645.1 |[Citrobacter phage Miller]||_Citrobacter_phage_Miller_.gbk|clamp loader|999|NC_025414(178171):26697-27695:-1 ^InterPro:IPR003593,InterPro:IPR003959,InterPro:IPR027417^ Citrobacter phage Miller, complete genome.|neighbours:ID:YP_009097644.1(-1),ID:YP_009097646.1(-1)|neighbour_genes:clamp loader,sliding clamp|
MELSENVQLIETKYGKISQSPDEFAWDQRYRPTTIDECILPAADKEIMRGFIKSGRIDNMTLVSDSPGTGKTTLALVLGAEVDAEVMFVNGSDCGVNFIRSDLDRFASSMTQKKGGKIILIDEFDRPGMAEAQKHMRSFIEAYSKNVTVIVSANNINGIHPALLSRCPPIKFGSPSKEERIDLMKQMIKRCFGILEIEGIEYDQQVIAAFVKKHYPDARSIVKALGFYSKRGKIDAGILSEIVGSDITPVIEALKTKNFKALRSEAIKYAPEYETFLAKLLDAVYPIVTNESKVSLIQAVGENNAQYGLAINKEIHLQYLFMGLMLTLAWEG
>ID:YP_009146486.1 |[Citrobacter phage Moon]||_Citrobacter_phage_Moon.gbk|clamp loader subunit|966|NC_027331(170341):28634-29599:-1 ^GeneID:24721652,InterPro:IPR003593,InterPro:IPR003959,InterPro:IPR027417^ Citrobacter phage Moon, complete genome.|neighbours:ID:YP_009146485.1(-1),ID:YP_009146487.1(-1)|neighbour_genes:clamp loader subunit,sliding clamp|
MLSINEKEHILEQKYRPSTIEECILPAFDREVFNTIVKKGKIPHLILHSPSPGTGKTTVAKALCNDVNADMMFVNGSDCKIDFVRGPLTNFASSASIEGKQKVIVIDEFDRSGLAESQRHMRSFMEAYSSNCSIIITANNLDGIIKPLQDRCRVIEFGKPTPEDEAPMMKEMIRRLIAICKNENIEIADLKVVAALVKKNFPRFRNTIGQLDMYSSKGVLDAGILSVVTKESGSITDVLDALKNRDVKQLRALAPKYCTDYSWFVGKLTSELYTMLKGPGIMSMYEIVGENNQYKGVASNAELHVMYMFLRLTSELKDEWK
>ID:YP_009285580.1 |[Citrobacter phage vB_CfrM_CfP1]||_Citrobacter_phage_vB_CfrM_CfP1_.gbk|clamp-loader subunit|999|NC_031057(180219):28916-29914:-1 ^GeneID:29079617^ Citrobacter phage vB_CfrM_CfP1, complete genome.|neighbours:ID:YP_009285579.1(-1),ID:YP_009285581.1(-1)|neighbour_genes:clamp-loader subunit,sliding clamp protei..|
MELSENVQLIETKYGKISQSPDEFAWDQRYRPTTIDECILPAADKEIMRGFIKSGRIDNMTLVSDSPGTGKTTLALVLGAEVDAEVMFVNGSDCGVNFIRSDLDRFASSMTQKKGGKIILIDEFDRPGMAEAQKHMRSFIEAYSKNVTVIVSANNINGIHPALLSRCPPIKFGSPSKEERIDLMKQMIKRCFGILEIEGIEYDQQVIAAFVKKHYPDARSIVKALGFYSKRGKIDAGILSEIVGSDITPVIEALKTKNFKALRSEAIKYAPEYETFLAKLLDAVYPIVTNESKVALIQAVGENNAQYGLAINKEIHLQYLFMGLMLTLAWEG
>ID:SCN45736.1 |[Cronobacter phage Pet-CM3-4]||_Cronobacter_phage_Pet-CM3-4_.gbk|Replication factor C..|960|LT614807(171975):28978-29937:-1 ^^ Cronobacter phage Pet-CM3-4 genome assembly, chromosome: I.|neighbours:ID:SCN45735.1(-1),ID:SCN45737.1(-1)|neighbour_genes:Phage DNA polymerase..,Sliding clamp DNA po..|
MLSINEKEHIFEQKYRPQSISECILPEFDRQVFDAIIKKGTIPHMILVSASPGTGKTTLAKALCNDVGVEMMFVNGSDCKIDFVRGPLTNFATAASLSGKQKVIVIDEFDRSGLAESQRHLRSFMEAYSSNCTIIITANNIDGIIEPLQSRCRVIKFGQATDDDKRNMMKEMIRRCVEICKNENIKVEDLKVIAALVNKNFPDFRKTIGDLDHYSSKGVIDSGILDLVTKTSGDISDVIDALKSKDVKQLRALAPKYAVNYSWFIEKLANELYTKVDKASIIRMYEIVGENNQYHGVAASTELHITYMFMQLVVEMQFK
>ID:YP_006986318.1 |[Cronobacter phage vB_CsaM_GAP161]||_Cronobacter_phage_vB_CsaM_GAP161_.gbk|clamp-loader subunit|999|NC_019398(178193):25801-26799:-1 ^^ Cronobacter phage vB_CsaM_GAP161, complete genome.|neighbours:ID:YP_006986317.1(-1),ID:YP_006986319.1(-1)|neighbour_genes:clamp-loader subunit,sliding clamp DNA po..|
MELSENVQLIETKYGKISQSPEEFAWDQRYRPTTIDECILPAADKATMRGFIKSGRIDNMTLVSDSPGTGKTTLALVLANEVDAEVMFVNGSDCGVNFIRNELDRYASSMTQKKGGKIILIDEFDRPGMAEAQKHMRSFIEAYSKNVTVMITANNINGIHPALISRCPVVKFGSPSKEERVELMKQMIKRCFGILEIEKIEYDQQVIAGFVKKHYPDARSIVKALGFYSKRGKIDAGILSEIVGSDITPVIEGLKAKNFKALRAEAIKYAPEYETFLAKLLDAVYPIVTNESKVALIQAVGENNAQYGLAVNKEIHLQYLFMGLMLTLAWEA
>ID:AOG16170.1 |[Cronobacter phage vB_CsaM_leB]||_Cronobacter_phage_vB_CsaM_leB_.gbk|clamp laoder subunit|999|KX431559(177907):26654-27652:-1 ^^ Cronobacter phage vB_CsaM_leB, complete genome.|neighbours:ID:AOG16169.1(-1),ID:AOG16171.1(-1)|neighbour_genes:clamp laoder subunit,sliding clamp DNA po..|
MELSENVQLIETKYGKISQSPEEFAWDQRYRPTTIDECILPAADKATMRGFIKSGRIDNMTLVSDSPGTGKTTLALVLANEVDAEVMFVNGSDCGVNFIRNELDRYASSMTQKKGGKIILIDEFDRPGMAEAQKHMRSFIEAYSKNVTVIITANNINGIHPALISRCPVVKFGSPSKEERVELMKQMIKRCFGILEIEKIEYDQQVIAGFVKKHYPDARSIVKALGFYSKRGKIDAGILSEIVGSDITPVIEGLKAKNFKALRAEAIKYAPEYETFLAKLLDAVYPIVTNESKVALIQAVGENNAQYGLAVNKEIHLQYLFMGLMLTLAWEA
>ID:AOG16449.1 |[Cronobacter phage vB_CsaM_leN]||_Cronobacter_phage_vB_CsaM_leN_.gbk|clamp-loader subunit|999|KX431560(179516):26118-27116:-1 ^^ Cronobacter phage vB_CsaM_leN, complete genome.|neighbours:ID:AOG16448.1(-1),ID:AOG16450.1(-1)|neighbour_genes:clamp-loader subunit,sliding clamp DNA po..|
MELSENVQLIETKYGKISQSPEEFAWDQRYRPTTIDECILPAADKATMRGFIKSGRIDNMTLVSDSPGTGKTTLALVLANEVDAEVMFVNGSDCGVNFIRNELDRYASSMTQKKGGKIILIDEFDRPGMAEAQKHMRSFIEAYSKNVTVIITANNINGIHPALISRCPVVKFGSPSKEERVELMKQMIKRCFGILEIEKIEYDQQVIAGFVKKHYPDARSIVKALGFYSKRGKIDAGILSEIVGSDITPVIEGLKAKNFKALRAEAIKYAPEYETFLAKLLDAVYPIVTNESKVALIQAVGENNAQYGLAVNKEIHLQYLFMGLMLTLAWEA
>ID:YP_009005311.1 |[Enterobacter phage PG7]||_Enterobacter_phage_PG7_.gbk|clamp loader small s..|960|NC_023561(173276):29423-30382:-1 ^GeneID:18502305^ Enterobacter phage PG7, complete genome.|neighbours:ID:YP_009005310.1(-1),ID:YP_009005312.1(-1)|neighbour_genes:clamp loader small s..,sliding clamp|
MLSINEKEHIFEQKYRPQSISECILPEFDRQVFDAIIKKGTIPHMILVSASPGTGKTTLAKALCNDVGVEMMFVNGSDCKIDFVRGPLTNFATAASLSGKQKVIVIDEFDRSGLAESQRHLRSFMEAYSSNCTIIITANNIDGIIEPLQSRCRVIKFGQATDDDKRNMMKEMIRRCVEICKNENIKVEDLKVIAALVNKNFPDFRKTIGDLDHYSSKGVIDSGILDLVTKTSGDISDVIDALKSKDVKQLRALAPKYAVNYSWFIEKLANELYTKLDKASIIRMYEIVGENNQYHGVATSTELHITYMFMQLVVEMQFK
>ID:AVR55248.1 |[Enterobacter phage myPSH1140]||_Enterobacter_phage_myPSH1140_.gbk|clamp loader subunit..|960|MG999954(172614):31136-32095:-1 ^^ Enterobacter phage myPSH1140, complete genome.|neighbours:ID:AVR55247.1(-1),ID:AVR55249.1(-1)|neighbour_genes:clamp loader subunit..,sliding clamp, DNA p..|
MLSINEKEHIFEQKYRPQSISECILPEFDRQVFDAIIKKGTIPHMILVSASPGTGKTTLAKALCNDVGVEMMFVNGSDCKIDFVRGPLTNFATAASLSGKQKVIVIDEFDRSGLAESQRHLRSFMEAYSSNCTIIITANNIDGIIEPLQSRCRVIKFGQATDDDKRNMMKEMIRRCVEICKNENIKVEDLKVIAALVNKNFPDFRKTIGDLDHYSSKGVIDSGILDLVTKTSGDISDVLDALKSKDVKQLRALAPKYAVNYSWFIEKLANELYTKLDKASIIRMYEIVGENNQYHGVAASTELHITYMFMQLVVEMQFK
>ID:YP_009606958.1 |[Enterobacter phage phiEap-3]||_Enterobacter_phage_phiEap-3_.gbk|clamp-loader subunit|999|NC_041980(175814):25510-26508:-1 ^GeneID:40082964^ Enterobacter phage phiEap-3, complete genome.|neighbours:ID:YP_009606957.1(-1),ID:YP_009606959.1(-1)|neighbour_genes:clamp-loader subunit,sliding clamp DNA po..|
MELSENIEIIETKYGKISRSPDEFAWDQRYRPTTIEECILPSGDKAAMRGIIKSGRVENMTLVSDSPGTGKTTLALVLAREVDAEVFFVNGSNCGVNFIRNELDRFASSMTQKPGGKIIIIDEFDRSGMAEAQKHLRSFIEAYSKNVSVIVTANNINGVHSALLSRCPPVKFGVPSDAERIELMKQLIKRCFGILEIENIKYDPKVIAAFVKEHYPDARSIIKAIGFYSKRGEIDAGILNEIVGSDVSHIITLLKEKNYKGLRSEVIKYASEYDTFIGKLTDTIYPIVNQDSKIALIQIVGENNAQYGLAMNKEIHLQYLLMNLMLSMVWEA
>ID:YP_009167864.1 |[Escherichia phage AR1]|AR1|_Enterobacteria_phage_AR1_DNA_.gbk|44|960|NC_027983(167435):28870-29829:-1 ^GeneID:26041989^ Enterobacteria phage AR1 DNA, complete genome.|neighbours:ID:YP_009167863.1(-1),ID:YP_009167865.1(-1)|neighbour_genes:62,45|
MITVNEKEHILEQKYRPSTIDECILPAFDKETFKSITSKGKIPHIILHSPSPGTGKTTVAKALCHDVNADMMFVNGSDCKIDFVRGPLTNFASAASFDGRQKVIVIDEFDRSGLAESQRHLRSFMEAYSSNCSIIITANNIDGIIKPLQSRCRVITFGQPTDEDKIEMMKQMIRRLTEICKHEGIAIADMKVVAALVKKNFPDFRKTIGELDSYSSKGVLDAGILSLVTNDRGAIDDVLESLKNKDVKQLRALAPKYAADYSWFVGKLAEEIYSRVTPQSIIRMYEIVGENNQYHGIAANTELHLAYLFIQLACEMQWK
>ID:ANZ51120.1 |[Enterobacteria phage ATK47]||_Enterobacteria_phage_ATK47.gbk|replication factor C..|963|KT184309(170020):139182-140144:1 ^^ Enterobacteria phage ATK47, complete genome.|neighbours:ID:ANZ51119.1(1),ID:ANZ51121.1(1)|neighbour_genes:sliding clamp DNA po..,DNA polymerase clamp..|
MITINSKEHILEQKYRPSSIDECILPAYDHETFKSLVSKGKLPHIILHSPSPGTGKTTVAKALCNDINAEMMFVNGSDCKIDFVRGPLTAFARSVSMEGKPKVIVIDEFDRSGLAESQRHLRTFMEEFSSNCSIIITANNIDGIIEPLRSRCRVIEFGRPTEEDKISMMKKMIHRMVEICKNENIEIADMKVVAALVKKNFPDFRRTIGQLDQYSSKGVLDAGILSIVTNDRGTVSDVIEAMKNKDIKQLRALAPKYAADYSWFIDKLVSECYDQVAPGKSIISLYEIAGENNKFHGLASNIELHVMYMLLQLTCELTWK
>ID:ANZ51251.1 |[Enterobacteria phage ATK48]||_Enterobacteria_phage_ATK48.gbk|replication factor C..|963|KT184310(169729):67686-68648:1 ^^ Enterobacteria phage ATK48, complete genome.|neighbours:ID:ANZ51250.1(1),ID:ANZ51252.1(1)|neighbour_genes:sliding clamp DNA po..,DNA polymerase clamp..|
MITINSKEHILEQKYRPSSIDECILPAYDHETFKSLVSKGKLPHIILHSPSPGTGKTTVAKALCNDINAEMMFVNGSDCKIDFVRGPLTAFARSVSMEGKPKVIVIDEFDRSGLAESQRHLRTFMEEFSSNCSIIITANNIDGIIEPLRSRCRVIEFGRPTEEDKISMMKKMIHRMVEICKNENIEIADMKVVAALVKKNFPDFRRTIGQLDQYSSKGVLDAGILSIVTNDRGTVSDVIEAMKNKDIKQLRALAPKYAADYSWFIDKLVSECYDQVAPGKSIISLYEIAGENNKFHGLASNIELHVMYMLLQLTCELTWK
>ID:ANZ50905.1 |[Enterobacteria phage Aplg8]||_Enterobacteria_phage_Aplg8_.gbk|replication factor C..|960|KT184308(168496):141842-142801:-1 ^^ Enterobacteria phage Aplg8, complete genome.|neighbours:ID:ANZ50904.1(-1),ID:ANZ50906.1(-1)|neighbour_genes:DNA polymerase clamp..,sliding clamp DNA po..|
MITVNEKEHILEQKYRPSTIDECILPAFDKETFKSITSKGKIPHIILHSPSPGTGKTTVAKALCHDVNADMMFVNGSDCKIDFVRGPLTNFASAASFDGRQKVIVIDEFDRSGLAESQRHLRSFMEAYSSNCSIIITANNIDGIIKPLQSRCRVITFGQPTDEDKIEMMKQMIRRLTEICKHEGIAIADMKVVAALVKKNFPDFRKTIGELDSYSSKGVLDAGILSLVTNDRGAIDDVLESLKNKDVKQLRALAPKYAADYSWFVGKLAEEIYSRVTPQSIIRMYEIVGENNQYHGIAANTELHLAYLFIQLACEMQWK
>ID:YP_007004124.1 |[Enterobacteria phage Bp7]||_Enterobacteria_phage_Bp7_.gbk|clamp loader subunit..|993|NC_019500(168066):35303-36295:1 ^GeneID:14007953^ Enterobacteria phage Bp7, complete genome.|neighbours:ID:YP_007004123.1(1),ID:YP_007004125.1(1)|neighbour_genes:hypothetical protein,clamp loader subunit..|
MRKIIMSKVVNGLTINENDFMWEQKYRPGTLSECILPAHDKETLQAIVNKGLIPNIILVSASPGTGKTTVAKALCADTNSDMLFVNGSDCRIDFVRNELTRFASSKSIEGKRKVIVIDEFDRAGVAEAQRHLRSFLEAYSSNCSVIITANNIDGIIGPLQSRCRVIKFGEATPADQTTMMKEMIHRAVAICKNENIEVEDLKVIAALVKQNFPDFRKTVNQLDRYSSSGKIDTGILSIVMNTNSPIDEVVAALKDKNFKELRALAPRHVNDYSNFIMSLANELYGKLPGPSIVRMYEIVGENNQYHGIAANPEIHMTYLFIQLALELQWL
>ID:YP_004009905.1 |[Enterobacter phage CC31]||_Enterobacteria_phage_CC31_.gbk|44|960|NC_014662(165540):29149-30108:-1 ^GeneID:9926193^ Enterobacteria phage CC31, complete genome.|neighbours:ID:YP_004009904.1(-1),ID:YP_004009906.1(-1)|neighbour_genes:62,45|
MLSINEKEHIFEQKYRPQSISECILPEFDRQVFDAIIKKGTIPHMILVSASPGTGKTTLAKALCNDVGVEMMFVNGSDCKIDFVRGPLTNFATAASLSGKQKVIVIDEFDRSGLAESQRHLRSFMEAYSSNCTIIITANNIDGIIEPLQSRCRVIKFGQATDDDKRNMMKEMIRRCVEICKNENIKVEDLKVIAALVNKNFPDFRKTIGDLDHYSSKGVIDSGILDLVTKTSGDISDVLDALKSKDVKQLRALAPKYAVNYSWFIEKLANELYTKLDKASIIRMYEIVGENNQYHGVAASTELHITYMFMQLVVEMQFK
>ID:YP_009118713.1 |[Enterobacteria phage GEC-3S]||_Enterobacteria_phage_GEC-3S_.gbk|Putative DNA polymer..|975|NC_025425(163424):19675-20649:-1 ^GeneID:23301079^ Enterobacteria phage GEC-3S complete genome.|neighbours:ID:YP_009118712.1(-1),ID:YP_009118714.1(-1)|neighbour_genes:Putative clamp loade..,Putative DNA sliding..|
MLSVNENEFQWEQKYRPKSISECILPEADKKIFAQIVKQGRIPSMILHSPSPGTGKTTVAKALCEDVGVDYLFVNGADCKIDFIRDEITRFAQSVSLDEEKREKGKVVIIDEYDRAGLADAQRHLRSFSEAYSNNVTFIITANDLEGIIPALRSRFDPITFGSPTKDDQLRMMKEMIVRCKAILDKEGVPVEEMRVLAELVKQNFPDFRRVMKLLDRYAKHGKIDAGVLSMVIESSNTEVTDVVEALKTKQFANVRKLAPRYTNTYAQFVKKLYNELYTQVKPASIIRLTEIIGENNQMFAHAADKEIHIVFLLMQLMVELEFV
>ID:ANZ51494.1 |[Enterobacteria phage GiZh]||_Enterobacteria_phage_GiZh_.gbk|replication factor C..|960|KT184311(166514):79332-80291:-1 ^^ Enterobacteria phage GiZh, complete genome.|neighbours:ID:ANZ51493.1(-1),ID:ANZ51495.1(-1)|neighbour_genes:DNA polymerase clamp..,sliding clamp DNA po..|
MITVNEKEHILEQKYRPSTIDECILPAFDKETFKSITSKGKIPHIILHSPSPGTGKTTVAKALCHDVNADMMFVNGSDCKIDFVRGPLTNFASAASFDGRQKVIVIDEFDRSGLAESQRHLRSFMEAYSSNCSIIITANNIDGIIKPLQSRCRVITFGQPTDEDKIEMMKQMIRRLTEICKHEGIAIADMKVVAALVKKNFPDFRKTIGELDSYSSKGVLDAGILSLVTNDRGAIDDVLESLKNKDVKQLRALAPKYAADYSWFVGKLAEEIYTRVTPQSIIRMYEIVGENNQYHGIAANTELHLAYLFIQLACEMQWK
>ID:YP_003734200.1 |[Enterobacteria phage IME08]||_Enterobacteria_phage_IME08_.gbk|44|966|NC_014260(172253):31662-32627:-1 ^GeneID:9384389^ Enterobacteria phage IME08, complete genome.|neighbours:ID:YP_003734199.1(-1),ID:YP_003734201.1(-1)|neighbour_genes:62,45|
MNMLTVNNNEFMWEQKYRPGTLSECILPAHDKETLQAIVNKGLIPNIILVSASPGTGKTTVAKALCADTNSDMLFVNGSDCRIDFVRNELTRFASSKSIEGKRKVIVIDEFDRAGVAEAQRHLRSFLEAYSSNCSVIITANNIDGIIGPLQSRCRVIKFGEATPADQTSMMKEMIHRAVAICKNENVEVEDLKVIAALVKQNFPDFRKTVNQLDRYSSSGKIDTGILSIVMNTNSPIDEVVAALKDKNFKELRALAPRHVNDYSNFIMTLANELYGKLPGPSIVRMYEIVGENNQYHGIAANPEIHMTYLFIQLALELQWL
>ID:YP_002922399.1 |[Escherichia phage JS10]||_Enterobacteria_phage_JS10_.gbk|44|960|NC_012741(171451):30987-31946:-1 ^GeneID:7943449^ Enterobacteria phage JS10, complete genome.|neighbours:ID:YP_002922398.1(-1),ID:YP_002922400.1(-1)|neighbour_genes:62,45|
MLTVNNNEFMFEQKYRPGTLSECILPAHDKETLQAIVNKGLIPNIILVSASPGTGKTTVAKALCADTNSEMLFVNGSDCRIDFVRNELTRFASSKSIEGKRKVIVIDEFDRAGVAEAQRHLRSFLEAYSSNCSVIITANNIDGIIGPLQSRCRVIKFGEATPADQTAMMKEMIHRAVAICKNENIEVEDLKVIAALVKQNFPDFRKTVNQLDRYSSSGKIDAGILSIVMNTNSPIDEVVAALKDKNFKELRALAPRHVNDYANFIMALANELYGKLPGPSIVRMYEIVGENNQYHGIAANPEIHLTYLFIQLALELQWL
>ID:YP_001595179.1 |[Escherichia phage JS98]||_Enterobacteria_phage_JS98.gbk|clamp loader, small ..|960|NC_010105(170523):31188-32147:-1 ^^ Enterobacteria phage JS98, complete genome.|neighbours:ID:YP_001595178.1(-1),ID:YP_001595180.1(-1)|neighbour_genes:clamp loader small s..,sliding clamp|
MLTVNNNEFMWEQKYRPGTLSECILPAHDKETLQAIVNKGLIPNIILVSASPGTGKTTVAKALCADTNSDMLFVNGSDCRIDFVRNELTRFASSKSIEGKRKVIVIDEFDRAGVAEAQRHLRSFLEAYSSNCSVIITANNIDGIIGPLQSRCRVIKFGEATPADQTAMMKEMIHRAVAICKNENIEVEDLKVIAALVKQNFPDFRKTVNQLDRYSSSGKIDTGILSIVMNTNSPIDEVVAALKDKNFKELRALAPRHVNDYANFIMTLANELYGKLPGPSIVRMYEIVGENNQYHGIAANPEIHLTYLFIQLALELQWL
>ID:YP_002922103.1 |[Escherichia phage JSE]||_Enterobacteria_phage_JSE_.gbk|44|975|NC_012740(166418):21229-22203:-1 ^GeneID:7943151^ Enterobacteria phage JSE, complete genome.|neighbours:ID:YP_002922102.1(-1),ID:YP_002922104.1(-1)|neighbour_genes:62,45|
MLSVNENEFQWEQKYRPKSISECILPEADKKIFAQIVKQGRIPSMILHSPSPGTGKTTVAKALCEDVGVDYLFVNGADCKIDFIRDEITRFAQSVSLDEEKREKGKVVIIDEYDRAGLADAQRHLRSFSEAYSNNVTFIITANDLEGIIPALRSRFDPITFGSPTKDDQLRMMKEMIVRCKAILDKEGVPVEEMRVLAELVKQNFPDFRRVMKLLDRYAKHGKIDAGVLSMVIESSNTEVTDVVEALKTKQFANVRKLAPRYTNTYAQFVKKLYTELYTQVKPASIIRLTEIIGENNQMFAHAADKEIHIVFLLMQLMVELEFV
>ID:ANZ51694.1 |[Enterobacteria phage Kha5h]||_Enterobacteria_phage_Kha5h_.gbk|replication factor C..|960|KT184312(167318):54852-55811:-1 ^^ Enterobacteria phage Kha5h, complete genome.|neighbours:ID:ANZ51693.1(-1),ID:ANZ51695.1(-1)|neighbour_genes:DNA polymerase clamp..,sliding clamp DNA po..|
MITVNEKEHILEQKYRPSTIDECILPAFDKETFKSITSKGKIPHIILHSPSPGTGKTTVAKALCHDVNADMMFVNGSDCKIDFVRGPLTNFASAASFDGRQKVIVIDEFDRSGLAESQRHLRSFMEAYSSNCSIIITANNIDGIIKPLQSRCRVITFGQPTDEDKIEMMKQMIRRLTEICKHEGIAIADMKVVAALVKKNFPDFRKTIGELDSYSSKGVLDAGILSLVTNDRGAIDDVLESLKNKDVKQLRALAPKYAADYSWFVGKLAEEIYSRVTPQSIIRMYEIVGENNQYHGIAANTELHLVYLFIQLACEMQWK
>ID:YP_001469373.1 |[Escherichia phage Phi1]||_Enterobacteria_phage_Phi1_.gbk|44|975|NC_009821(164270):19674-20648:-1 ^GeneID:5602195^ Enterobacteria phage Phi1, complete genome.|neighbours:ID:YP_001469372.1(-1),ID:YP_001469374.1(-1)|neighbour_genes:62,45|
MLSVNENEFQWEQKYRPKSISECILPEADKKIFAQIVKQGRIPSMILHSPSPGTGKTTVAKALCEDVGVDYLFVNGADCKIDFIRDEITRFAQSVSLDEEKREKGKVVIIDEYDRAGLADAQRHLRSFSEAYSNNVTFIITANDLEGIIPALRSRFDPITFGSPTKDDQLRMMKEMIVRCKAILDKEGVPVEEMRVLAELVKQNFPDFRRVMKLLDRYAKHGKIDAGVLSMVIESSNTEVTDVVEALKTKQFANVRKLAPRYTNTYAQFVKKLYNELYTQVKPASIIRLTEIIGENNQMFAHAADKEIHIVFLLMQLMVELEFV
>ID:YP_009202783.1 |[Escherichia phage QL01]||_Enterobacteria_phage_QL01.gbk|hypothetical protein|960|NC_028847(170527):30852-31811:-1 ^GeneID:26629772^ Enterobacteria phage QL01, complete genome.|neighbours:ID:YP_009202782.1(-1),ID:YP_009202784.1(-1)|neighbour_genes:clamp loader subunit..,sliding clamp DNA po..|
MLTVNNNEFMWEQKYRPGTLSECILPAHDKETLQAIVNKGLIPNIILVSASPGTGKTTVAKALCADTNSDMLFVNGSDCRIDFVRNELTRFASSKSIEGKRKVIVIDEFDRAGVAEAQRHLRSFLEAYSSNCSVIITANNIDGIIGPLQSRCRVIKFGEATPADQTSMMKEMIHRAVAICKNENIEAEDLKVIAALVKQNFPDFRKTVNQLDRYSSSGKIDTGILSIVMNTNSPIDEVVAALKDKNFKELRALAPRHVNDYSNFIMSLANELYGKLPGPSIVRMYEIVGENNQYHGIAANPEIHMTYLFIQLALELQWL
>ID:AIT74145.1 |[Enterobacteria phage RB10]||_Enterobacteria_phage_RB10_.gbk|clamp loader subunit..|960|KM606999(168401):28284-29243:-1 ^^ Enterobacteria phage RB10, complete genome.|neighbours:ID:AIT74144.1(-1),ID:AIT74146.1(-1)|neighbour_genes:clamp loader subunit..,sliding clamp DNA po..|
MITVNEKEHILEQKYRPSTIDECILPAFDKETFKSITSKGKIPHIILHSPSPGTGKTTVAKALCHDVNADMMFVNGSDCKIDFVRGPLTNFASAASFDGRQKVIVIDEFDRSGLAESQRHLRSFMEAYSSNCSIIITANNIDGIIKPLQSRCRVITFGQPTDEDKIEMMKQMIRRLTEICKHEGIAIADMKVVAALVKKNFPDFRKTIGELDSYSSKGVLDAGILSLVTNDRGAIDDVLESLKNKDVKQLRALAPKYAADYSWFVGKLAEEIYSRVTPQSIIRMYEIVGENNQYHGIAANTELHLAYLFIQLACEMQWK
>ID:YP_002854386.1 |[Escherichia virus RB14]||_Enterobacteria_phage_RB14_.gbk|44|960|NC_012638(165429):28369-29328:-1 ^GeneID:7803769^ Enterobacteria phage RB14, complete genome.|neighbours:ID:YP_002854385.1(-1),ID:YP_002854387.1(-1)|neighbour_genes:62,45|
MITVNEKEHILEQKYRPSTIDECILPAFDKETFKSITSKGKIPHIILHSPSPGTGKTTVAKALCHDVNADMMFVNGSDCKIDFVRGPLTNFASAASFDGRQKVIVIDEFDRSGLAESQRHLRSFMEAYSSNCSIIITANNIDGIIKPLQSRCRVITFGQPTDEDKIEMMKQMIRRLTEICKHEGIAIADMKVVAALVKKNFPDFRKTIGELDSYSSKGVLDAGILSLVTNDRGAIDDVLESLKNKDVKQLRALAPKYAADYSWFVGKLAEEIYSRVTPQSIIRMYEIVGENNQYHGIAANTELHLAYLFIQLACEMQWK
>ID:YP_003858341.1 |[Escherichia virus RB16]||_Enterobacteria_phage_RB16_.gbk|44|999|NC_014467(176788):25900-26898:-1 ^GeneID:9712782^ Enterobacteria phage RB16, complete genome.|neighbours:ID:YP_003858340.1(-1),ID:YP_003858342.1(-1)|neighbour_genes:62,45|
MELSENVQLIDTKYGKISQSPDEFAWDQRYRPTTIDECILPAADKETMRGFIKSGRIDNMTLVSDSPGTGKTTLALVLGNEVDAEVMFVNGSDCGVNFIRNEMDRFASSMTQKKGGKIILIDEFDRPGMAEAQKHMRSFIEAYSKNVTVIVTANNINGIHPALLSRCPPVKFGSPSKEERIELMKQMIKRCFGILEIEGIEYDQQVIAAFVKKHYPDARSIVKALGFYSKRGKIDAGILSEIVGSDITPVIEGLKAKNFKALRAEAIKYAPEYETFLSKLLDAIYPIVTNESKVALIQAIGENNAQYGLAVNKEIHLQYLFMGLMLTLAWEA
>ID:AXF42361.1 |[Enterobacteria phage RB18]||_Enterobacteria_phage_RB18_.gbk|clamp loader small s..|960|MH553563(166677):29416-30375:-1 ^^ Enterobacteria phage RB18, complete genome.|neighbours:ID:AXF42360.1(-1),ID:AXF42362.1(-1)|neighbour_genes:clamp loader small s..,sliding clamp|
MITVNEKEHILEQKYRPSTIDECILPAFDKETFKSITSKGKIPHIILHSPSPGTGKTTVAKALCHDVNADMMFVNGSDCKIDFVRGPLTNFASAASFDGRQKVIVIDEFDRSGLAESQRHLRSFMEAYSSNCSIIITANNIDGIIKPLQSRCRVITFGQPTDEDKIEMMKQMIRRLTEICKHEGIAIADMKVVAALVKKNFPDFRKTIGELDSYSSKGVLDAGILSLVTNDRGAIDDVLESLKNKDVKQLRALAPKYAADYSWFVGKLAEEIYSRVTPQSIIRMYEIVGENNQYHGIAANTELHLVYLFIQLACEMQWK
>ID:YP_009102257.1 |[Enterobacteria phage RB27]||_Enterobacteria_phage_RB27_.gbk|clamp loader subunit..|960|NC_025448(165179):29231-30190:-1 ^GeneID:22113041^ Enterobacteria phage RB27, complete genome.|neighbours:ID:YP_009102256.1(-1),ID:YP_009102258.1(-1)|neighbour_genes:clamp loader subunit..,sliding clamp DNA po..|
MITVNEKEHILEQKYRPSTIDECILPAFDKETFKSITSKGKIPHIILHSPSPGTGKTTVAKALCHDVNADMMFVNGSDCKIDFVRGPLTNFASAASFDGRQKVIVIDEFDRSGLAESQRHLRSFMEAYSSNCSIIITANNIDGIIKPLQSRCRVITFGQPTDEDKIEMMKQMIRRLTEICKHEGIAIADMKVVAALVKKNFPDFRKTIGELDSYSSKGVLDAGILSLVTNDRGAIDDVLESLKNKDVKQLRALAPKYAADYSWFVGKLAEEIYSRVTPQSIIRMYEIVGENNQYHGIAANTELHLAYLFIQLACEMQWK
>ID:AIT74689.1 |[Enterobacteria phage RB33]||_Enterobacteria_phage_RB33_.gbk|clamp loader subunit..|960|KM607001(166007):28624-29583:-1 ^^ Enterobacteria phage RB33, complete genome.|neighbours:ID:AIT74688.1(-1),ID:AIT74690.1(-1)|neighbour_genes:clamp loader subunit..,sliding clamp DNA po..|
MITVNEKEHILEQKYRPSTIDECILPAFDKETFKSITSKGKIPHIILHSPSPGTGKTTVAKALCHDVNADMMFVNGSDCKIDFVRGPLTNFASAASFDGRQKVIVIDEFDRSGLAESQRHLRSFMEAYSSNCSIIITANNIDGIIKPLQSRSRVITFGQPTDEDKIEMMKQMIRRLTEICKREGIAIADMKVVAALVKKNFPDFRKTIGELDSYSSKGVLDAGILSLVTNDRGAIDDVLESLKNKDVKQLRALAPKYAADYSWFVGKLAEEIYTRVTPQSIIRMYEIVGENNQYHGIAANTELHLAYLFIQLACEMQWK
>ID:YP_009098436.1 |[Escherichia phage RB3]||_Enterobacteria_phage_RB3_.gbk|clamp loader subunit..|960|NC_025419(168402):28285-29244:-1 ^GeneID:22113800^ Enterobacteria phage RB3, complete genome.|neighbours:ID:YP_009098435.1(-1),ID:YP_009098437.1(-1)|neighbour_genes:clamp loader subunit..,sliding clamp DNA po..|
MITVNEKEHILEQKYRPSTIDECILPAFDKETFKSITSKGKIPHIILHSPSPGTGKTTVAKALCHDVNADMMFVNGSDCKIDFVRGPLTNFASAASFDGRQKVIVIDEFDRSGLAESQRHLRSFMEAYSSNCSIIITANNIDGIIKPLQSRCRVITFGQPTDEDKIEMMKQMIRRLTEICKHEGIAIADMKVVAALVKKNFPDFRKTIGELDSYSSKGVLDAGILSLVTNDRGAIDDVLESLKNKDVKQLRALAPKYAADYSWFVGKLAEEIYSRVTPQSIIRMYEIVGENNQYHGIAANTELHLAYLFIQLACEMQWK
>ID:YP_239018.1 |[Escherichia virus RB43]||_Enterobacteria_phage_RB43_.gbk|44|999|NC_007023(180500):27319-28317:-1 ^GeneID:3416340^ Enterobacteria phage RB43, complete genome.|neighbours:ID:YP_239017.1(-1),ID:YP_239019.1(-1)|neighbour_genes:62,45|
MELSENVQLIETKYGKISQSPDEFAWDQRYRPTTIDECILPAADKEIMRGFIKSGRIDNMTLVSDSPGTGKTTLALVLGAEVDAEVMFVNGSDCGVNFIRSDLDRFASSMTQKKGGKIILIDEFDRPGMAEAQKHMRSFIEAYSKNVTVIVSANNINGIHPALLSRCPPIKFGSPSKEERIDLMKQMIKRCFGILEIEGIEYDQQVIAAFVKKHYPDARSIVKALGFYSKRGKIDAGILSEIVGSDITPVIEALKTKNFKALRSEAIKYAPEYETFLAKLLDAVYPIVTNESKVALIQAVGENNAQYGLAINKEIHLQYLFMGLMLTLAWEG
>ID:NP_891600.1 |[Escherichia phage RB49]||_Enterobacteria_phage_RB49_.gbk|44|975|NC_005066(164018):19496-20470:-1 ^GeneID:1725329^ Enterobacteria phage RB49, complete genome.|neighbours:ID:NP_891599.1(-1),ID:NP_891601.1(-1)|neighbour_genes:62,45|
MLSVNENEFQWEQKYRPKSISECILPEADKKIFAQIVKQGRIPSMILHSPSPGTGKTTVAKALCEDVGVDYLFVNGADCKIDFIRDEITRFAQSVSLDEEKREKGKVVIIDEYDRAGLADAQRHLRSFSEAYSNNVTFIITANDLEGIIPALRSRFDPITFGSPTKDDQLRMMKEMIVRCKAILDKEGVPVEEMRVLAELVKQNFPDFRRVMKLLDRYAKHGKIDAGVLSMVIESSNTEVTDVVEALKTKQFANVRKLAPRYTNTYAQFVKKLYNELYTQVKPASIIRLTEIIGENNQMFAHAADKEIHIVFLLMQLMVELEFV
>ID:YP_002854008.1 |[Enterobacteria phage RB51]||_Enterobacteria_phage_RB51_.gbk|44|960|NC_012635(168394):29566-30525:-1 ^GeneID:7803561^ Enterobacteria phage RB51, complete genome.|neighbours:ID:YP_002854007.1(-1),ID:YP_002854009.1(-1)|neighbour_genes:62,45|
MITVNEKEHILEQKYRPSTIDECILPAFDKETFKSITSKGKIPHIILHSPSPGTGKTTVAKALCHDVNADMMFVNGSDCKIDFVRGPLTNFASAASFDGRQKVIVIDEFDRSGLAESQRHLRSFMEAYSSNCSIIITANNIDGIIKPLQSRCRVITFGQPTDEDKIEMMKQMIRRLTEICKHEGIAIADMKVVAALVKKNFPDFRKTIGELDSYSSKGVLDAGILSLVTNDRGAIDDVLESLKNKDVKQLRALAPKYAADYSWFVGKLAEEIYSRVTPQSIIRMYEIVGENNQYHGIAANTELHLAYLFIQLACEMQWK
>ID:AIT74964.1 |[Enterobacteria phage RB55]||_Enterobacteria_phage_RB55_.gbk|clamp loader subunit..|960|KM607002(168896):30871-31830:-1 ^^ Enterobacteria phage RB55, complete genome.|neighbours:ID:AIT74963.1(-1),ID:AIT74965.1(-1)|neighbour_genes:clamp loader subunit..,sliding clamp DNA po..|
MITVNEKEHILEQKYRPSTIDECILPAFDKETFKSITSKGKIPHIILHSPSPGTGKTTVAKALCHDVNADMMFVNGSDCKIDFVRGPLTNFASAASFDGRQKVIVIDEFDRSGLAESQRHLRSFMEAYSSNCSIIITANNIDGIIKPLQSRCRVITFGQPTDEDKIEMMKQMIRRLTEICKHEGIAIADMKVVAALVKKNFPDFRKTIGELDSYSSKGVLDAGILSLVTNDRGAIDDVLESLKNKDVKQLRALAPKYAADYSWFVGKLAEEIYSRVTPQSIIRMYEIVGENNQYHGIAANTELHLAYLFIQLACEMQWK
>ID:AIT75236.1 |[Enterobacteria phage RB59]||_Enterobacteria_phage_RB59_.gbk|clamp loader subunit..|960|KM607003(168966):30871-31830:-1 ^^ Enterobacteria phage RB59, complete genome.|neighbours:ID:AIT75235.1(-1),ID:AIT75237.1(-1)|neighbour_genes:clamp loader subunit..,sliding clamp DNA po..|
MITVNEKEHILEQKYRPSTIDECILPAFDKETFKSITSKGKIPHIILHSPSPGTGKTTVAKALCHDVNADMMFVNGSDCKIDFVRGPLTNFASAASFDGRQKVIVIDEFDRSGLAESQRHLRSFMEAYSSNCSIIITANNIDGIIKPLQSRCRVITFGQPTDEDKIEMMKQMIRRLTEICKHEGIAIADMKVVAALVKKNFPDFRKTIGELDSYSSKGVLDAGILSLVTNDRGAIDDVLESLKNKDVKQLRALAPKYAADYSWFVGKLAEEIYSRVTPQSIIRMYEIVGENNQYHGIAANTELHLAYLFIQLACEMQWK
>ID:AIT73059.1 |[Enterobacteria phage RB5]||_Enterobacteria_phage_RB5_.gbk|clamp loader subunit..|960|KM606995(168394):28284-29243:-1 ^^ Enterobacteria phage RB5, complete genome.|neighbours:ID:AIT73058.1(-1),ID:AIT73060.1(-1)|neighbour_genes:clamp loader subunit..,sliding clamp DNA po..|
MITVNEKEHILEQKYRPSTIDECILPAFDKETFKSITSKGKIPHIILHSPSPGTGKTTVAKALCHDVNADMMFVNGSDCKIDFVRGPLTNFASAASFDGRQKVIVIDEFDRSGLAESQRHLRSFMEAYSSNCSIIITANNIDGIIKPLQSRCRVITFGQPTDEDKIEMMKQMIRRLTEICKHEGIAIADMKVVAALVKKNFPDFRKTIGELDSYSSKGVLDAGILSLVTNDRGAIDDVLESLKNKDVKQLRALAPKYAADYSWFVGKLAEEIYSRVTPQSIIRMYEIVGENNQYHGIAANTELHLAYLFIQLACEMQWK
>ID:YP_009167420.1 |[Enterobacteria phage RB68]||_Enterobacteria_phage_RB68_.gbk|clamp loader subunit..|960|NC_027979(168401):29566-30525:-1 ^GeneID:26041530^ Enterobacteria phage RB68, complete genome.|neighbours:ID:YP_009167419.1(-1),ID:YP_009167421.1(-1)|neighbour_genes:clamp loader subunit..,sliding clamp DNA po..|
MITVNEKEHILEQKYRPSTIDECILPAFDKETFKSITSKGKIPHIILHSPSPGTGKTTVAKALCHDVNADMMFVNGSDCKIDFVRGPLTNFASAASFDGRQKVIVIDEFDRSGLAESQRHLRSFMEAYSSNCSIIITANNIDGIIKPLQSRCRVITFGQPTDEDKIEMMKQMIRRLTEICKHEGIAIADMKVVAALVKKNFPDFRKTIGELDSYSSKGVLDAGILSLVTNDRGAIDDVLESLKNKDVKQLRALAPKYAADYSWFVGKLAEEIYSRVTPQSIIRMYEIVGENNQYHGIAANTELHLAYLFIQLACEMQWK
>ID:NP_861749.1 |[Escherichia phage RB69]||_Enterobacteria_phage_RB69_.gbk|44|963|NC_004928(167560):34368-35330:-1 ^GeneID:1494175^ Enterobacteria phage RB69, complete genome.|neighbours:ID:NP_861748.1(-1),ID:NP_861750.1(-1)|neighbour_genes:62,45|
MITINSKEHILEQKYRPSSIDECILPAYDHETFKSLVSKGKLPHIILHSPSPGTGKTTVAKALCNDINAEMMFVNGSDCKIDFVRGPLTAFARSVSMEGKPKVIVIDEFDRSGLAESQRHLRTFMEEFSSNCSIIITANNIDGIIEPLRSRCRVIEFGRPTEEDKISMMKKMIHRMVEICKNENIEIADMKVVAALVKKNFPDFRRTIGQLDQYSSKGVLDAGILSIVTNDRGTVSDVIEAMKNKDIKQLRALAPKYAADYSWFIDKLVSECYDQVAPGKSIISLYEIAGENNKFHGLASNIELHVMYMLLQLTCELTWK
>ID:AIT73330.1 |[Enterobacteria phage RB6]||_Enterobacteria_phage_RB6_.gbk|clamp loader subunit..|960|KM606996(168394):28284-29243:-1 ^^ Enterobacteria phage RB6, complete genome.|neighbours:ID:AIT73329.1(-1),ID:AIT73331.1(-1)|neighbour_genes:clamp loader subunit..,sliding clamp DNA po..|
MITVNEKEHILEQKYRPSTIDECILPAFDKETFKSITSKGKIPHIILHSPSPGTGKTTVAKALCHDVNADMMFVNGSDCKIDFVRGPLTNFASAASFDGRQKVIVIDEFDRSGLAESQRHLRSFMEAYSSNCSIIITANNIDGIIKPLQSRCRVITFGQPTDEDKIEMMKQMIRRLTEICKHEGIAIADMKVVAALVKKNFPDFRKTIGELDSYSSKGVLDAGILSLVTNDRGAIDDVLESLKNKDVKQLRALAPKYAADYSWFVGKLAEEIYSRVTPQSIIRMYEIVGENNQYHGIAANTELHLAYLFIQLACEMQWK
>ID:AIT73601.1 |[Enterobacteria phage RB7]||_Enterobacteria_phage_RB7_.gbk|clamp loader subunit..|960|KM606997(168395):28285-29244:-1 ^^ Enterobacteria phage RB7, complete genome.|neighbours:ID:AIT73600.1(-1),ID:AIT73602.1(-1)|neighbour_genes:clamp loader subunit..,sliding clamp DNA po..|
MITVNEKEHILEQKYRPSTIDECILPAFDKETFKSITSKGKIPHIILHSPSPGTGKTTVAKALCHDVNADMMFVNGSDCKIDFVRGPLTNFASAASFDGRQKVIVIDEFDRSGLAESQRHLRSFMEAYSSNCSIIITANNIDGIIKPLQSRCRVITFGQPTDEDKIEMMKQMIRRLTEICKHEGIAIADMKVVAALVKKNFPDFRKTIGELDSYSSKGVLDAGILSLVTNDRGAIDDVLESLKNKDVKQLRALAPKYAADYSWFVGKLAEEIYSRVTPQSIIRMYEIVGENNQYHGIAANTELHLAYLFIQLACEMQWK
>ID:AIT73873.1 |[Enterobacteria phage RB9]||_Enterobacteria_phage_RB9.gbk|clamp loader subunit..|960|KM606998(168395):28285-29244:-1 ^^ Enterobacteria phage RB9, complete genome.|neighbours:ID:AIT73872.1(-1),ID:AIT73874.1(-1)|neighbour_genes:clamp loader subunit..,sliding clamp DNA po..|
MITVNEKEHILEQKYRPSTIDECILPAFDKETFKSITSKGKIPHIILHSPSPGTGKTTVAKALCHDVNADMMFVNGSDCKIDFVRGPLTNFASAASFDGRQKVIVIDEFDRSGLAESQRHLRSFMEAYSSNCSIIITANNIDGIIKPLQSRCRVITFGQPTDEDKIEMMKQMIRRLTEICKHEGIAIADMKVVAALVKKNFPDFRKTIGELDSYSSKGVLDAGILSLVTNDRGAIDDVLESLKNKDVKQLRALAPKYAADYSWFVGKLAEEIYSRVTPQSIIRMYEIVGENNQYHGIAANTELHLAYLFIQLACEMQWK
>ID:ADJ39768.1 |[Enterobacteria phage T4T]||_Enterobacteria_phage_T4T_.gbk|44|960|HM137666(168920):30893-31852:-1 ^^ Enterobacteria phage T4T, complete genome.|neighbours:ID:ADJ39767.1(-1),ID:ADJ39769.1(-1)|neighbour_genes:62,45|
MITVNEKEHILEQKYRPSTIDECILPAFDKETFKSITSKGKIPHIILHSPSPGTGKTTVAKALCHDVNADMMFVNGSDCKIDFVRGPLTNFASAASFDGRQKVIVIDEFDRSGLAESQRHLRSFMEAYSSNCSIIITANNIDGIIKPLQSRCRVITFGQPTDEDKIEMMKQMIRRLTEICKHEGIAIADMKVVAALVKKNFPDFRKTIGELDSYSSKGVLDAGILSLVTNDRGAIDDVLESLKNKDVKQLRALAPKYAADYSWFVGKLAEEIYSRVTPQSIIRMYEIVGENNQYHGIAANTELHLAYLFIQLACEMQWK
>ID:NP_049665.1 |[Escherichia virus T4]||_Enterobacteria_phage_T4_.gbk|44|960|NC_000866(168903):30907-31866:-1 ^GeneID:1258787^ Enterobacteria phage T4, complete genome.|neighbours:ID:NP_049664.1(-1),ID:NP_049666.1(-1)|neighbour_genes:62,45|
MITVNEKEHILEQKYRPSTIDECILPAFDKETFKSITSKGKIPHIILHSPSPGTGKTTVAKALCHDVNADMMFVNGSDCKIDFVRGPLTNFASAASFDGRQKVIVIDEFDRSGLAESQRHLRSFMEAYSSNCSIIITANNIDGIIKPLQSRCRVITFGQPTDEDKIEMMKQMIRRLTEICKHEGIAIADMKVVAALVKKNFPDFRKTIGELDSYSSKGVLDAGILSLVTNDRGAIDDVLESLKNKDVKQLRALAPKYAADYSWFVGKLAEEIYSRVTPQSIIRMYEIVGENNQYHGIAANTELHLAYLFIQLACEMQWK
>ID:AXN58090.1 |[Enterobacteria phage T6]||_Enterobacteria_phage_T6_.gbk|clamp loader small s..|960|MH550421(168706):28401-29360:-1 ^^ Enterobacteria phage T6, complete genome.|neighbours:ID:AXN58089.1(-1),ID:AXN58091.1(-1)|neighbour_genes:clamp loader small s..,sliding clamp|
MITVNEKEHILEQKYRPSTIDECILPAFDKETFKSITSKGKIPHIILHSPSPGTGKTTVAKALCHDVNADMMFVNGSDCKIDFVRGPLTNFASAASFDGRQKVIVIDEFDRSGLAESQRHLRSFMEAYSSNCSIIITANNIDGIIKPLQSRCRVITFGQPTDEDKIEMMKQMIRRLTEICKHEGIAIADMKVVAALVKKNFPDFRKTIGELDSYSSKGVLDAGILSLVTNDRGAIDDVLESLKNKDVKQLRALAPKYAADYSWFVGKLAEEIYSRVTPQSIIRMYEIVGENNQYHGIAANTELHLAYLFIQLACEMQWK
>ID:YP_004063737.1 |[Escherichia phage vB_EcoM_VR7]||_Enterobacteria_phage_vB_EcoM-VR7_.gbk|44|960|NC_014792(169285):29295-30254:-1 ^GeneID:10021281^ Enterobacteria phage vB_EcoM-VR7, complete genome.|neighbours:ID:YP_004063736.1(-1),ID:YP_004063738.1(-1)|neighbour_genes:62,45|
MLTVNDKEFMWEQKYRPGTLSECILPAHDKETLEAIVKKGLIPNLILVSSSPGTGKTTVAKAMCADTNSDMLFVNGSDCRIDFVRNELTRFASSKSIEGRRKVIVIDEFDRAGLAESQRHLRSFMEAYSSNCSIIMTANNIDGIITPLQSRCRVIKFGESTDEDRTSMLKQMIHRSVAICKNEGVEIEDLKVVAALVKHNFPDLRKTINELDRYSAKGVIDSGILSIVTNNRTPIDDVIDALKDRNFKVLRGLAPKFANDYSNFIAKLADEMYGKLTGASIIRMYEIVGENNQYHGLAANTEVHLTYLFAQLAGEMKWL
>ID:YP_006986604.1 |[Escherichia phage vB_EcoM_ACG-C40]||_Enterobacteria_phage_vB_EcoM_ACG-C40_.gbk|clamp loader subunit|960|NC_019399(167396):31129-32088:-1 ^^ Enterobacteria phage vB_EcoM_ACG-C40, complete genome.|neighbours:ID:YP_006986603.1(-1),ID:YP_006986605.1(-1)|neighbour_genes:clamp loader subunit,sliding clamp DNA po..|
MITVNEKEHILEQKYRPSTIDECILPAFDKETFKSITSKGKIPHIILHSPSPGTGKTTVAKALCHDVNADMMFVNGSDCKIDFVRGPLTNFASAASFDGRQKVIVIDEFDRSGLAESQRHLRSFMEAYSSNCSIIITANNIDGIIKPLQSRCRVITFGQPTDEDKIEMMKQMIRRLTEICKREGIAIADMKVVAALVKKNFPDFRKTIGELDSYSSKGVLDAGILSLVTNDRGAIDDVLESLKNKDVKQLRALAPKYAADYSWFVGKLAEEIYTRVTPQSIIRMYEIVGENNQYHGIAANTELHLAYLFIQLACEMQWK
>ID:AWD91621.1 |[Enterobacteria phage vB_EcoM_IME339]||_Enterobacteria_phage_vB_EcoM_IME339_.gbk|replication factor C..|960|MH051915(164366):137099-138058:1 ^^ Enterobacteria phage vB_EcoM_IME339, complete genome.|neighbours:ID:AWD91620.1(1),ID:AWD91622.1(1)|neighbour_genes:sliding clamp DNA po..,putative clamp-loade..|
MITVNEKEHILEQKYRPSTIDECILPAFDKETFKSITSKGKIPHIILHSPSPGTGKTTVAKALCHDVNADMMFVNGSDCKIDFVRGPLTNFASAASFDGRQKVIVIDEFDRSGLAESQRHLRSFMEAYSSNCSIIITANNIDGIIKPLQSRCRVITFGQPTDEDKIEMMKQMIRRLTEICKHEGIAIADMKVVAALVKKNFPDFRKTIGELDSYSSKGVLDAGILSLVTNDRGAIDDVLESLKNKDVKQLRALAPKYAADYSWFVGKLAEEIYTRVTPQSIIRMYEIVGENNQYHGIAANTELHLAYLFIQLACEMQWK
>ID:AWD91883.1 |[Enterobacteria phage vB_EcoM_IME340]||_Enterobacteria_phage_vB_EcoM_IME340_.gbk|replication factor C..|960|MH051916(165549):138464-139423:1 ^^ Enterobacteria phage vB_EcoM_IME340, complete genome.|neighbours:ID:AWD91882.1(1),ID:AWD91884.1(1)|neighbour_genes:sliding clamp DNA po..,putative clamp-loade..|
MITVNEKEHILEQKYRPSTIDECILPAFDKETFKSITSKGKIPHIILHSPSPGTGKTTVAKALCHDVNADMMFVNGSDCKIDFVRGPLTNFASAASFDGRQKVIVIDEFDRSGLAESQRHLRSFMEAYSSNCSIIITANNIDGIIKPLQSRCRVITFGQPTDEDKIEMMKQMIRRLTEICKHEGIAIADMKVVAALVKKNFPDFRKTIGELDSYSSKGVLDAGILSLVTNDRGAIDDVLESLKNKDVKQLRALAPKYAADYSWFVGKLAEEIYTRVTPQSIIRMYEIVGENNQYHGIAANTELHLAYLFIQLACEMQWK
>ID:YP_009207229.1 |[Escherichia phage vB_EcoM_VR20]||_Enterobacteria_phage_vB_EcoM_VR20.gbk|clamp loader small s..|978|NC_028894(170336):27844-28821:-1 ^GeneID:26633728^ Enterobacteria phage vB_EcoM_VR20, complete genome.|neighbours:ID:YP_009207228.1(-1),ID:YP_009207230.1(-1)|neighbour_genes:clamp loader small s..,hypothetical protein|
MATVINGLTVNESDFMWEQKYRPGTLSECILPAHDKETLEAIVKKGLIPNLILVSSSPGTGKTTVAKAMCADTNSDMLFVNGSDCRIDFVRNELTRFASSKSIEGRRKVIVIDEFDRAGLAESQRHLRSFMEAYSSNCSIIMTANNIDGIITPLQSRCRVIKFGEATPADQTTMMKEMIHRAVAVCKNEGVEIEDLKVVAALVKHNFPDLRKTINELDRYSAKGVIDSGILSIVTNNRTPIDDVIDALKDRNFKVLRGLAPKHANDYSSFIAKLADEMYGKLTGASIIRMYEIVGENNQYHGIAANTEVHLTYLFAQLAGEMKWL
>ID:YP_009209796.1 |[Escherichia phage vB_EcoM_VR25]||_Enterobacteria_phage_vB_EcoM_VR25_.gbk|clamp loader small s..|978|NC_028925(170822):28318-29295:-1 ^GeneID:26636216^ Enterobacteria phage vB_EcoM_VR25, complete genome.|neighbours:ID:YP_009209795.1(-1),ID:YP_009209797.1(-1)|neighbour_genes:clamp loader small s..,sliding clamp|
MATVINGLTVNESDFMWEQKYRPGTLSECILPAHDKETLEAIVKKGLIPNLILVSSSPGTGKTTVAKAMCADTNSDMLFVNGSDCRIDFVRNELTRFASSKSIEGRRKVIVIDEFDRAGLAESQRHLRSFMEAYSSNCSIIMTANNIDGIITPLQSRCRVIKFGESTDEDRTSMLKQMIHRSVAICKNEGVEIEDLKVVAALVKHNFPDLRKTINELDRYSAKGVIDSGILSIVTNNRTPIDDVIDALKDRNFKVLRGLAPKFANDYSNFIAKLADEMYGKLTGASIIRMYEIVGENNQYHGLAANTEVHLTYLFAQLAGEMKWL
>ID:YP_009213888.1 |[Escherichia phage vB_EcoM_VR26]||_Enterobacteria_phage_vB_EcoM_VR26_.gbk|clamp loader small s..|960|NC_028957(171541):28460-29419:-1 ^GeneID:26640344^ Enterobacteria phage vB_EcoM_VR26, complete genome.|neighbours:ID:YP_009213887.1(-1),ID:YP_009213889.1(-1)|neighbour_genes:clamp loader small s..,DNA polymerase proce..|
MLTVNDKEFMWEQKYRPGTLSECILPAHDKETLEAIVKKGLIPNLILVSSSPGTGKTTVAKAMCADTNSDMLFVNGSDCRIDFVRNELTRFASSKSIEGRRKVIVIDEFDRAGLAESQRHLRSFMEAYSSNCSIIMTANNIDGIITPLQSRCRVIKFGESTDEDRTSMLKQMIHRSVAICKNEGVEIEDLKVVAALVKHNFPDLRKTINELDRYSAKGVIDSGILSIVTNNRTPIDDVIDALKDRNFKVLRGLAPKFANDYSNFIAKLADEMYGKLTGASIIRMYEIVGENNQYHGLAANTEVHLTYLFAQLAGEMKWL
>ID:YP_009205746.1 |[Escherichia phage vb_EcoM-VR5]||_Enterobacteria_phage_vB_EcoM_VR5.gbk|clamp loader small s..|960|NC_028881(170473):31404-32363:-1 ^GeneID:26632357^ Enterobacteria phage vB_EcoM_VR5, complete genome.|neighbours:ID:YP_009205745.1(-1),ID:YP_009205747.1(-1)|neighbour_genes:clamp loader small s..,sliding clamp|
MLTVNNNEFMWEQKYRPGTLSECILPAHDKETLQAIVNKGLIPNIILVSASPGTGKTTVAKALCADTNSDMLFVNGSDCRIDFVRNELTRFASSKSIEGKRKVIVIDEFDRAGVAEAQRHLRSFLEAYSSNCSVIITANNIDGIIGPLQSRCRVIKFGEATPADQTTMMKEMIHRAVAICKNENIEVEDLKVIAALVKQNFPDFRKTVNQLDRYSSSGKIDTGILSIVMNTNSPIDEVVAALKDKNFKELRALAPRHVNDYANFIMSLANELYGKLPGPSIVRMYEIVGENNQYHGIAANPEIHMTYLFIQLALELQWL
>ID:AWD90480.1 |[Erwinia phage Cronus]||_Erwinia_phage_Cronus_.gbk|replication factor C..|969|MH059636(175774):25213-26181:-1 ^^ Erwinia phage Cronus, complete genome.|neighbours:ID:AWD90479.1(-1),ID:AWD90481.1(-1)|neighbour_genes:clamp loader small s..,sliding clamp DNA po..|
MTLTVNNSEHMFEQKYRPATIDECILPAEDKKIFKALIEKGRVPHLILQSNSPGTGKTTVARALCHDINAEMLFVNGSDCKIDFVRNDLTRFASSISMEGRQKVIVIDEFDRAGLGESQRHLRSFMEAYSSNCSIIITANNLEGIIAPLRSRARVIKFGNPTAEDAQSMKKEMLRRCMEICKNEGIQVEEPKVLAALVSKNFPEFRKTINLMDHYSSSGKIDAGILSIVLNERGSVEDVITSIKNQDVANLRALSTKYAQDFSNFVDKLSNELYPLLSGPGKIRMYEIVGESNQYYGMAGSTELHVTYMFIQLALALKGNWV
>ID:YP_009592909.1 |[Escherichia coli O157 typing phage 3]||_Escherichia_coli_O157_typing_phage_3_.gbk|replication factor C..|963|NC_041863(168733):116209-117171:1 ^GeneID:40068405^ Escherichia coli O157 typing phage 3, complete genome.|neighbours:ID:YP_009592908.1(1),ID:YP_009592910.1(1)|neighbour_genes:hypothetical protein,hypothetical protein|
MITINSKEHILEQKYRPSSIDECILPAYDHETFKSLVSKGKLPHIILHSPSPGTGKTTVAKALCNDINAEMMFVNGSDCKIDFVRGPLTAFARSVSMEGKPKVIVIDEFDRSGLAESQRHLRTFMEEFSSNCSIIITANNIDGIIEPLRSRCRVIEFGRPTEEDKISMMKKMIHRMVEICKNENIEIADMKVVAALVKKNFPDFRRTIGQLDQYSSKGVLDAGILSIVTNDRGTVSDVIEAMKNKDIKQLRALAPKYAADYSWFIDKLVSECYDQVAPGKSIISLYEIAGENNKFHGLASNIELHVMYMLLQLTCELTWK
>ID:YP_009593066.1 |[Escherichia coli O157 typing phage 6]||_Escherichia_coli_O157_typing_phage_6_.gbk|replication factor C..|963|NC_041864(160570):51562-52524:-1 ^GeneID:40068563^ Escherichia coli O157 typing phage 6, complete genome.|neighbours:ID:YP_009593065.1(-1),ID:YP_009593067.1(-1)|neighbour_genes:hypothetical protein,hypothetical protein|
MITINSKEHILEQKYRPSSIDECILPAYDHETFKSLVSKGKLPHIILHSPSPGTGKTTVAKALCNDINAEMMFVNGSDCKIDFVRGPLTAFARSVSMEGKPKVIVIDEFDRSGLAESQRHLRTFMEEFSSNCSIIITANNIDGIIEPLRSRCRVIEFGRPTEEDKISMMKKMIHRMVEICKNENIEIADMKVVAALVKKNFPDFRRTIGQLDQYSSKGVLDAGILSIVTNDRGTVSDVIEAMKNKDIKQLRALAPKYAADYSWFIDKLVSECYDQVAPGKSIISLYEIAGENNKFHGLASNIELHVMYMLLQLTCELTWK
>ID:YP_009225207.1 |[Escherichia phage APCEc01]||_Escherichia_phage_APCEc01_.gbk|clamp loader small s..|963|NC_029091(168771):150719-151681:1 ^GeneID:26796160^ Escherichia phage APCEc01, complete genome.|neighbours:ID:YP_009225206.1(1),ID:YP_009225208.1(1)|neighbour_genes:sliding clamp,clamp loader small s..|
MITINSKEHILEQKYRPSSIDECILPAYDHETFKSLVSKGKLPHIILHSPSPGTGKTTVAKALCNDINAEMMFVNGSDCKIDFVRGPLTAFARSVSMEGKPKVIVIDEFDRSGLAESQRHLRTFMEEFSSNCSIIITANNIDGIIEPLRSRCRVIEFGRPTEEDKISMMKKMIHRMVEICKNENIEIADMKVVAALVKKNFPDFRRTIGQLDQYSSKGVLDAGILSIVTNDRGTVDDVIEAMKNKDIKQLRALAPKYAADYSWFIDKLVSECYDKVAPGKSIISLYEIAGENNKFHGLASNIELHVMYMLLQLTCELTWK
>ID:QAU03755.1 |[Escherichia phage AnYang]||_Escherichia_phage_AnYang_.gbk|clamp loader subunit..|960|MK234886(169215):168247-169206:-1 ^^ Escherichia phage AnYang, complete genome.|neighbours:ID:QAU03754.1(-1),end()|neighbour_genes:clamp loader subunit..,end()|
MLTVNNNEFMWEQKYRPGTLSECILPAHDKETLQAIVNKGLIPNIILVSASPGTGKTTVAKALCADTNSDMLFVNGSDCRIDFVRNELTRFASSKSIEGKRKVIVIDEFDRAGVAEAQRHLRSFLEAYSSNCSVIITANNIDGIIGPLQSRCRVIKFGEATPADQTSMMKEMIHRAVAICKNENIEVEDLKVIAALVKQNFPDFRKTVNQLDRYSSGGKIDTGILSIVMNTNSPIDEVVAALKDKNFKELRALAPRHVNDYSNFIMTLANELYGKLPGPSIVRMYEIVGENNQYHGIAANPEIHMTYLFIQLALELQWL
> |[Tevenvirinae Escherichia_phage_CF2]||_Escherichia_phage_CF2.gb|Replication factor C..|960|NC_041919.1(168188):127368-128327:1 ^RAST2:fig|1198136.52.peg.205^ Tevenvirinae Escherichia_phage_CF2|neighbours:(1),(1)|neighbour_genes:Sliding clamp DNA po..,Phage DNA polymerase..|
MITVNEKEHILEQKYRPSTIDECILPAFDKETFKSITSKGKIPHIILHSPSPGTGKTTVAKALCHDVNADMMFVNGSDCKIDFVRGPLTNFASAASFDGRQKVIVIDEFDRSGLAESQRHLRSFMEAYSSNCSIIITANNIDGIIKPLQSRCRVITFGQPTDEDKIEMMKQMIRRLTEICKHEGIAIADMKVVAALVKKNFPDFRKTIGELDSYSSKGVLDAGILSLVTNDRGAIDDVLESLKNKDVKQLRALAPKYAADYSWFVGKLAEEIYSRVTPQSIIRMYEIVGENNQYHGIAANTELHLAYLFIQLACEMQWK
>ID:QBO61062.1 |[Escherichia phage D5505]||_Escherichia_phage_D5505_.gbk|putative clamp loade..|960|MK327929(168049):28860-29819:-1 ^^ Escherichia phage D5505, complete genome.|neighbours:ID:QBO61061.1(-1),ID:QBO61063.1(-1)|neighbour_genes:putative clamp loade..,putative sliding cla..|
MITVNEKEHILEQKYRPSTIDECILPAFDKETFKSITSKGKIPHIILHSPSPGTGKTTVAKALCHDVNADMMFVNGSDCKIDFVRGPLTNFASAASFDGRQKVIVIDEFDRSGLAESQRHLRSFMEAYSSNCSIIITANNIDGIIKPLQSRCRVITFGQPTDEDKIEMMKQMIRRLTEICKREGIAIADMKVVAALVKKNFPDFRKTIGELDSYSSKGVLDAGILSLVTNDRGAIDDVLESLKNKDVKQLRALAPKYAADYSWFVGKLAEEIYTRVTPQSIIRMYEIVGENNQYHGIAANTELHLAYLFIQLACEMQWK
>ID:YP_009601997.1 |[Escherichia phage ECD7]||_Escherichia_phage_ECD7_.gbk|clamp loader subunit..|975|NC_041936(164706):21366-22340:-1 ^GeneID:40077851^ Escherichia phage ECD7, complete genome.|neighbours:ID:YP_009601996.1(-1),ID:YP_009601998.1(-1)|neighbour_genes:clamp loader subunit..,sliding clamp DNA po..|
MLSVNENEFQWEQKYRPKSISECILPEADKKIFAQIVKQGRIPSMILHSPSPGTGKTTVAKALCEDVGVDYLFVNGADCKIDFIRDEITRFAQSVSLDEEKREKGKVVIIDEYDRAGLADAQRHLRSFSEAYSNNVTFIITANDLEGIIPALRSRFDPITFGSPTKDDQLRMMKEMIVRCKAILDKEGVPVEEMRVLAELVKQNFPDFRRVMKLLDRYAKHGKIDAGVLSMVIESSNTEVTDVVEALKTKQFANVRKLAPRYTNTYAQFVKKLYNELYTQVKPASIIRLTEIIGENNQMFAHAADKEIHIVFLLMQLMVELEFV
>ID:YP_009102525.1 |[Escherichia phage ECML-134]||_Escherichia_phage_ECML-134_.gbk|hypothetical protein|960|NC_025449(166783):28301-29260:-1 ^GeneID:22111708^ Escherichia phage ECML-134, complete genome.|neighbours:ID:YP_009102524.1(-1),ID:YP_009102526.1(-1)|neighbour_genes:hypothetical protein,hypothetical protein|
MITVNEKEHILEQKYRPSTIDECILPAFDKETFKSITSKGKIPHIILHSPSPGTGKTTVAKALCHDVNADMMFVNGSDCKIDFVRGPLTNFASAASFDGRQKVIVIDEFDRSGLAESQRHLRSFMEAYSSNCSIIITANNIDGIIKPLQSRCRVITFGQPTDEDKIEMMKQMIRRLTEICKXEGIAIADMKVVAALVKKNFPDFRKTIGELDSYSSKGVLDAGILSLVTNDRGAIDDVLESLKNKDVKQLRALAPKYAADYSWFVGKLAEEIYSRVTPQSIIRMYEIVGENNQYHGIAANTELHLAYLFIQLACEMQWK
>ID:QAY00080.1 |[Escherichia phage EcWhh-1]||_Escherichia_phage_EcWhh-1.gbk|clamp loader subunit..|960|MH791409(170524):93130-94089:-1 ^^ UNVERIFIED: Escherichia phage EcWhh-1, complete genome.|neighbours:ID:QAY00079.1(-1),ID:QAY00081.1(-1)|neighbour_genes:clamp loader subunit..,sliding clamp DNA po..|
MLTVNNNEFMFEQKYRPGTLSECILPAHDKETLQAIVNKGLIPNIILVSASPGTGKTTVAKALCADTNSDMLFVNGSDCRIDFVRNELTRFASSKSIEGKRKVIVIDEFDRAGVAEAQRHLRSFLEAYSSNCSVIITANNIDGIIGPLQSRCRVIKFGEATPADQTAMMKEMIHRAVAICKNENIEVEDLKVIAALVKQNFPDFRKTVNQLDRYSSSGKIDTGILSIVMNTNSPIDEVVAALKDKNFKELRALAPRHVNDYANFIMTLANELYGKLPGPSIVRMYEIVGENNQYHGIAANPEIHLTYLFIQLALELQWL
> |[Tevenvirinae Escherichia_phage_HP3]||_Escherichia_phage_HP3.gb|Replication factor C..|963|NC_041920.1(170254):43503-44465:-1 ^RAST2:fig|1198136.53.peg.79^ Tevenvirinae Escherichia_phage_HP3|neighbours:(-1),(-1)|neighbour_genes:Phage DNA polymerase..,Sliding clamp DNA po..|
MITINSKEHILEQKYRPSSIDECILPAYDHETFKSLVSKGKLPHIILHSPSPGTGKTTVAKALCNDINAEMMFVNGSDCKIDFVRGPLTAFARSVSMEGKPKVIVIDEFDRSGLAESQRHLRTFMEEFSSNCSIVITANNIDGIIEPLRSRCRVIEFGRPTEEDKISMMKKMIHRMVEICKNENIEIADMKVVAALVKKNFPDFRRTIGQLDQYSSKGVLDAGILSIVTNDRGTVSDVIEAMKNKDIKQLRALAPKYAADYSWFIDKLVSECYDQVAPGKSIISLYEIAGENNKFHGLASNIELHVMYMLLQLTCELTWK
>ID:YP_009148499.1 |[Escherichia phage HY01]||_Escherichia_phage_HY01_.gbk|putative clamp-loade..|960|NC_027349(166977):29072-30031:-1 ^GeneID:24722678^ Escherichia phage HY01, complete genome.|neighbours:ID:YP_009148498.1(-1),ID:YP_009148500.1(-1)|neighbour_genes:putative clamp-loade..,putative DNA polymer..|
MITVNEKEHILEQKYRPSTIDECILPAFDKETFKSITSKGKIPHIILHSPSPGTGKTTVAKALCHDVNADMMFVNGSDCKIDFVRGPLTNFASAASFDGRQKVIVIDEFDRSGLAESQRHLRSFMEAYSSNCSIIITANNIDGIIKPLQSRCRVITFGQPTDEDKIEMMKQMIRRLTEICKREGIAIADMKVVAALVKKNFPDFRKTIGELDSYSSKGVLDAGILSLVTNDRGAIDDVLESLKNKDVKQLRALAPKYAADYSWFVGKLAEEIYSRVTPQSIIRMYEIVGENNQYHGIAANTELHLAYLFIQLACEMQWK
>ID:YP_009284136.1 |[Escherichia phage HY03]||_Escherichia_phage_HY03.gbk|hypothetical protein|960|NC_031047(170770):91334-92293:1 ^GeneID:29079004^ Escherichia phage HY03, complete genome.|neighbours:ID:YP_009284135.1(1),ID:YP_009284137.1(1)|neighbour_genes:putative sliding cla..,hypothetical protein|
MITVNEKEHILEQKYRPSTIDECILPAFDKETFKSITSKGKIPHIILHSPSPGTGKTTVAKALCHDVNADMMFVNGSDCKIDFVRGPLTNFASAASFDGRQKVIVIDEFDRSGLAESQRHLRSFMEAYSSNCSIIITANNIDGIIKPLQSRCRVITFGQPTDEDKIEMMKQMIRRLTEICKREGIAIADMKVVAALVKKNFPDFRKTIGELDSYSSKGVLDAGILSLVTNDRGAIDDVLESLKNKDVKQLRALAPKYAADYSWFVGKLAEEIYTRVTPQSIIRMYEIVGENNQYHGIAANTELHLAYLFIQLACEMQWK
>ID:BBG28573.1 |[Escherichia phage KIT03]||_Escherichia_phage_KIT03_.gbk|clamp loader subunit..|960|AP018932(166848):29253-30212:-1 ^^ Escherichia phage KIT03 DNA, complete sequence.|neighbours:ID:BBG28572.1(-1),ID:BBG28574.1(-1)|neighbour_genes:clamp loader subunit..,sliding clamp, DNA p..|
MITVNEKEHILEQKYRPSTIDECILPAFDKETFKSITSKGKIPHIILHSPSPGTGKTTVAKALCHDVNADMMFVNGSDCKIDFVRGPLTNFASAASFDGRQKVIVIDEFDRSGLAESQRHLRSFMEAYSSNCSIIITANNIDGIIKPLQSRCRVITFGQPTDEDKIEMMKQMIRRLTEICKHEGIAIADMKVVAALVKKNFPDFRKTIGELDSYSSKGVLDAGILSLVTNDRGAIDDVLESLKNKDVKQLRALAPKYAADYSWFVGKLAEEIYSRVTPQSIIRMYEIVGENNQYHGIAANTELHLAYLFIQLACEMQWK
>ID:YP_008060567.1 |[Escherichia phage Lw1]||_Escherichia_phage_Lw1_.gbk|clamp-loader subunit|999|NC_021344(176227):26410-27408:-1 ^GeneID:16205133^ Escherichia phage Lw1, complete genome.|neighbours:ID:YP_008060566.1(-1),ID:YP_008060568.1(-1)|neighbour_genes:clamp-loader subunit,sliding clamp DNA po..|
MELSENVQLIDTKYGKISQSPDEFAWDQRYRPTTIDECILPAADKETMRGFIKSGRIDNMTLVSDSPGTGKTTLALVLGNEVDAEVMFVNGSDCGVNFIRNEMDRFASSMTQKKGGKIILIDEFDRPGMAEAQKHMRSFIEAYSKNVTVIVTANNINGIHPALLSRCPPVKFGSPSKEERIELMKQMIKRCFGILEIEGIEYDQQVIAAFVKKHYPDARSIVKALGFYSKRGKIDAGILSEIVGSDITPVIEGLKAKNFKALRAEAIKYAPEYETFLAKLLDAVYPIVTNESKVALIQAIGENNAQYGLAVNKEIHLQYLFMGLMLTLAWEA
>ID:YP_009323947.1 |[Escherichia phage MX01]||_Escherichia_phage_MX01_.gbk|hypothetical protein|978|NC_031934(168929):31403-32380:-1 ^GeneID:30308856^ Escherichia phage MX01, complete genome.|neighbours:ID:YP_009323946.1(-1),ID:YP_009323948.1(-1)|neighbour_genes:clamp loader subunit..,hypothetical protein|
MSKVVNGLTINENDFMWEQKYRPGTLSECILPAHDKETLQAIVNKGLIPNIILVSASPGTGKTTVAKALCADTNSDMLFVNGSDCRIDFVRNELTRFASSKSIEGKRKVIVIDEFDRAGVAEAQRHLRSFLEAYSSNCSVIITANNIDGIIGPLQSRCRVIKFGEATPADQTSMMKEMIHRAVAICKNENIEVEDLKVIAALVKQNFPDFRKTVNQLDRYSSSGKIDTGILSIVMNTNSPIDEVVAALKDKNFKELRALAPRHVNDYSNFIMSLANELYGKLPGPSIVRMYEIVGENNQYHGIAANPEIHMTYLFIQLALELQWL
>ID:AYR03968.1 |[Escherichia phage OLB35]||_Escherichia_phage_OLB35_.gbk|clamp loader small s..|963|MH992122(169140):34549-35511:-1 ^^ UNVERIFIED: Escherichia phage OLB35, complete genome.|neighbours:ID:AYR03967.1(-1),ID:AYR03969.1(-1)|neighbour_genes:clamp loader small s..,sliding clamp|
MITINSKEHILEQKYRPSSIDECILPAYDHEIFKSLVSKGKLPHIILHSPSPGTGKTTVAKALCNDINAEMMFVNGSDCKIDFVRGPLTAFARSVSMEGKPKVIVIDEFDRSGLAESQRHLRTFMEEFSSNCSIIITANNIDGIIEPLRSRCRVIEFGRPTEEDKISMMKKMIHRMVEICKNENIEIADMKVVAALVKKNFPDFRRTIGQLDQYSSKGVLDAGILSIVTNDRGTVSDVIEAMKNKDIKQLRALAPKYAADYSWFIDKLVSECYDQVAPGKSIISLYEIAGENNKFHGLASNIELHVMYMLLQLTCELTWK
>ID:ANH49811.1 |[Escherichia phage PE37]||_Escherichia_phage_PE37_.gbk|DNA polymerase clamp..|960|KU925172(166423):132786-133745:1 ^^ Escherichia phage PE37, complete genome.|neighbours:ID:ANH49810.1(1),ID:ANH49812.1(1)|neighbour_genes:sliding clamp DNA po..,DNA polymerase clamp..|
MITVNEKEHILEQKYRPSTIDECILPAFDKETFKSITSKGKIPHIILHSPSPGTGKTTVAKALCHDVNADMMFVNGSDCKIDFVRGPLTNFASAASFDGRQKVIVIDEFDRSGLAESQRHLRSFMEAYSSNCSIIITANNIDGIIKPLQSRCRVITFGQPTDEDKIEMMKQMIRRLTEICKHEGIAIADMKVVAALVKKNFPDFRKTIGELDSYSSKGILDAGILSLVTNDRGAIDDVLESLKNKDVKQLRALAPKYAADYSWFVGKLAEEIYSRVTPQSIIRMYEIVGENNQYHGIAANTELHLAYLFIQLACEMQWK
>ID:BBC14387.1 |[Escherichia phage PP01]||_Escherichia_phage_PP01.gbk|44|960|LC348379(167812):29396-30355:-1 ^^ Escherichia phage PP01 DNA, complete sequence.|neighbours:ID:BBC14386.1(-1),ID:BBC14388.1(-1)|neighbour_genes:62,45|
MITVNEKEHILEQKYRPSTIDECILPAFDKETFKSITSKGKIPHIILHSPSPGTGKTTVAKALCHDVNADMMFVNGSDCKIDFVRGPLTNFASAASFDGRQKVIVIDEFDRSGLAESQRHLRSFMEAYSSNCSIIITANNIDGIIKPLQSRCRVITFGQPTDEDKIEMMKQMIRRLTEICKHEGIAIADMKVVAALVKKNFPDFRKTIGELDSYSSKGVLDAGILSLVTNDRGAIDDVLESLKNKDVKQLRALAPKYAADYSWFVGKLAEEIYTRVTPQSIIRMYEIVGENNQYHGIAANTELHLAYLFIQLACEMQWK
>ID:AWY07945.1 |[Escherichia phage SF]||_Escherichia_phage_SF_.gbk|clamp loader small s..|963|MH359124(168695):87118-88080:1 ^^ Escherichia phage SF, complete genome.|neighbours:ID:AWY07944.1(1),ID:AWY07946.1(1)|neighbour_genes:sliding clamp,clamp loader small s..|
MITINSKEHILEQKYRPSSIDECILPAYDHETFKSLVSKGKLPHIILHSPSPGTGKTTVAKALCNDINAEMMFVNGSDCKIDFVRGPLTAFARSVSMEGKPKVIVIDEFDRSGLAESQRHLRTFMEEFSSNCSIIITANNIDGIIEPLRSRCRVIEFGRPTEEDKISMMKKMIHRMVEICKNENIEIADMKVVAALVKKNFPDFRRTIGQLDQYSSKGVLDAGILSIVTNDRGTVSDVIEAMKNKDIKQLRALAPKYAADYSWFIDKLVSECYDQVTPGKSIISLYEIAGENNKFHGLASNIELHVMYMLLQLTCELTWK
>ID:YP_009608349.1 |[Escherichia phage ST0]||_Escherichia_phage_ST0.gbk|clamp loader subunit|963|NC_041990(170496):27422-28384:1 ^GeneID:40084371^ Escherichia phage ST0, complete genome.|neighbours:ID:YP_009608348.1(1),ID:YP_009608350.1(1)|neighbour_genes:sliding clamp,clamp loader small s..|
MITINSKEHILEQKYRPSSIDECILPAYDHETFKSLVSKGKLPHIILHSPSPGTGKTTVAKALCNDINAEMMFVNGSDCKIDFVRGPLTAFARSVSMEGKPKVIVIDEFDRSGLAESQRHLRTFMEEFSSNCSIVITANNIDGIIEPLRSRCRVIEFGRPTEEDKISMMKKMIHRMVEICKNENIEIADMKVVAALVKKNFPDFRRTIGQLDQYSSKGVLDAGILSIVTNDRGTVSDVIEAMKNKDIKQLRALAPKYAADYSWFIDKLVSECYDQVAPGKSIISLYEIAGENNKFHGLASNIELHVMYMLLQLTCELTWK
>ID:BBC14665.1 |[Escherichia phage T2]||_Escherichia_phage_T2.gbk|44|960|LC348380(163825):28816-29775:-1 ^^ Escherichia phage T2 DNA, complete sequence.|neighbours:ID:BBC14664.1(-1),ID:BBC14666.1(-1)|neighbour_genes:62,45|
MITVNEKEHILEQKYRPSTIDECILPAFDKETFKSITSKGKIPHIILHSPSPGTGKTTVAKALCHDVNADMMFVNGSDCKIDFVRGPLTNFASAASFDGRQKVIVIDEFDRSGLAESQRHLRSFMEAYSSNCSIIITANNIDGIIKPLQSRCRVITFGQPTDEDKIEMMKQMIRRLTEICKHEGIAIADMKVVAALVKKNFPDFRKTIGELDSYSSKGVLDAGILSLVTNDRGAIDDVLESLKNKDVKQLRALAPKYAADYSWFVGKLAEEIYSRVTPQSIIRMYEIVGENNQYHGIAANTELHLAYLFIQLACEMQWK
>ID:YP_009281392.1 |[Escherichia phage UFV-AREG1]||_Escherichia_phage_UFV-AREG1_.gbk|sliding-clamp-loader..|960|NC_031030(170788):29065-30024:-1 ^GeneID:29063585^ Escherichia phage UFV-AREG1, complete genome.|neighbours:ID:YP_009281391.1(-1),ID:YP_009281393.1(-1)|neighbour_genes:clamp loader subunit,sliding clamp DNA po..|
MITVNEKEHILEQKYRPSTIDECILPAFDKETFKSITSKGKIPHIILHSPSPGTGKTTVAKALCHDVNADMMFVNGSDCKIDFVRGPLTNFASAASFDGRQKVIVIDEFDRSGLAESQRHLRSFMEAYSSNCSIIITANNIDGIIKPLQSRCRVITFGQPTDEDKIEMMKQMIRRLTEICKHEGIAIADMKVVAALVKKNFPDFRKTIGELDSYSSKGVLDAGILSLVTNDRGAIDDVLESLKNKDVKQLRALAPKYAADYSWFVGKLAEEIYSRVTPQSIIRMYEIVGENNQYHGIAANTELHLAYLFIQLACEMQWK
>ID:YP_009323252.1 |[Escherichia phage WG01]||_Escherichia_phage_WG01_.gbk|hypothetical protein|960|NC_031928(169936):31046-32005:-1 ^GeneID:30308378^ Escherichia phage WG01, complete genome.|neighbours:ID:YP_009323251.1(-1),ID:YP_009323253.1(-1)|neighbour_genes:clamp loader subunit..,sliding clamp DNA po..|
MLTVNNNEFMWEQKYRPGTLSECILPAHDKETLQAIVNKGLIPNIILVSASPGTGKTTVAKALCADTNSDMLFVNGSDCRIDFVRNELTRFASSKSIEGKRKVIVIDEFDRAGVAEAQRHLRSFLEAYSSNCSVIITANNIDGIIGPLQSRCRVIKFGEATPADQTSMMKEMIHRAVAICKNENIEVEDLKVIAALVKQNFPDFRKTVNQLDRYSSGGKIDSGILSIVMNTNSPIDEVVAALKDKNFKELRALAPRHVNDYSNFIMALANELYGKLPGPSIVRMYEIVGENNQYHGIAANPEIHMTYLFIQLALELQWL
>ID:YP_009030660.1 |[Escherichia phage vB_EcoM_112]||_Escherichia_phage_e112_.gbk|clamp loader subunit..|960|NC_024125(168470):30910-31869:-1 ^GeneID:19485203^ Escherichia phage e11/2, complete genome.|neighbours:ID:YP_009030659.1(-1),ID:YP_009030661.1(-1)|neighbour_genes:clamp loader subunit..,sliding clamp DNA po..|
MITVNEKEHILEQKYRPSTIDECILPAFDKETFKSITSKGKIPHIILHSPSPGTGKTTVAKALCHDVNADMMFVNGSDCKIDFVRGPLTNFASAASFDGRQKVIVIDEFDRSGLAESQRHLRSFMEAYSSNCSIIITANNIDGIIKPLQSRCRVITFGQPTDEDKIEMMKQMIRRLTEICKHEGIAIADMKVVAALVKKNFPDFRKTIGELDSYSSKGVLDAGILSLVTNDRGAIDDVLESLKNKDVKQLRALAPKYAADYSWFVGKLAEEIYSRVTPQSIIRMYEIVGENNQYHGIAANTELHLAYLFIQLACEMQWK
>ID:AYN56363.1 |[Escherichia phage p000v]||_Escherichia_phage_p000v_.gbk|sliding-clamp-loader..|963|MK047717(167803):115664-116626:1 ^^ Escherichia phage p000v, complete genome.|neighbours:ID:AYN56362.1(1),ID:AYN56364.1(1)|neighbour_genes:DNA polymerase proce..,sliding-clamp-loader..|
MITINSKEHILEQKYRPSSIDECILPAYDHETFKSLVSKGKLPHIILHSPSPGTGKTTVAKALCNDINAEMMFVNGSDCKIDFVRGPLTAFARSVSMEGKPKVIVIDEFDRSGLAESQRHLRTFMEEFSSNCSIVITANNIDGIIEPLRSRCRVIEFGRPTEEDKISMMKKMIHRMVEICKNENIEIADMKVVAALVKKNFPDFRRTIGQLDQYSSKGVLDAGILSIVTNDRGTVSDVIEAMKNKDIKQLRALAPKYAADYSWFIDKLVSECYDQVAPGKSIISLYEIAGENNKFHGLASNIELHVMYMLLQLTCELTWK
>ID:AYN56547.1 |[Escherichia phage p000y]||_Escherichia_phage_p000y_.gbk|sliding-clamp-loader..|963|MK047718(169872):58163-59125:1 ^^ Escherichia phage p000y, complete genome.|neighbours:ID:AYN56546.1(1),ID:AYN56548.1(1)|neighbour_genes:DNA polymerase proce..,sliding-clamp-loader..|
MITINSKEHILEQKYRPSSIDECILPAYDHETFKSLVSKGKLPHIILHSPSPGTGKTTVAKALCNDINAEMMFVNGSDCKIDFVRGPLTAFARSVSMEGKPKVIVIDEFDRSGLAESQRHLRTFMEEFSSNCSIIITANNIDGIIEPLRSRCRVIEFGRPTEEDKISMMKKMIHRMVEICKNENIEIADMKVVAALVKKNFPDFRRTIGQLDQYSSKGVLDAGILSIVTNDRGTVSDVIEAMKNKDIKQLRALAPKYAADYSWFIDKLVSECYDQVAPGKSIISLYEIAGENNKFHGLASNIELHVMYMLLQLTCELTWK
>ID:YP_009210242.1 |[Escherichia phage slur02]||_Escherichia_phage_slur02_.gbk|putative clamp-loade..|960|NC_028927(167298):100663-101622:-1 ^GOA:A0A0M9JDW6,GeneID:26636775,InterPro:IPR003593,InterPro:IPR003959,InterPro:IPR027417,UniProtKB/TrEMBL:A0A0M9JDW6^ Escherichia phage slur02, complete genome.|neighbours:ID:YP_009210241.1(-1),ID:YP_009210243.1(-1)|neighbour_genes:putative clamp-loade..,hypothetical protein|
MITVNEKEHILEQKYRPSTIDECILPAFDKETFKSITSKGKIPHIILHSPSPGTGKTTVAKALCHDVNADMMFVNGSDCKIDFVRGPLTNFASAASFDGRQKVIVIDEFDRSGLAESQRHLRSFMEAYSSNCSIIITANNIDGIIKPLQSRCRVITFGQPTDEDKIEMMKQMIRRLTEICKHEGIAIADMKVVAALVKKNFPDFRKTIGELDSYSSKGVLDAGILSLVTNDRGAIDDVLESLKNKDVKQLRALAPKYAADYSWFVGKLAEEIYSRVTPQSIIRMYEIVGENNQYHGIAANTELHLAYLFIQLACEMQWK
>ID:YP_009625195.1 |[Escherichia phage slur03]||_Escherichia_phage_slur03_.gbk|replication factor C..|960|NC_042129(167467):139426-140385:1 ^GOA:A0A0M7Q9B9,GeneID:40102077,InterPro:IPR003593,InterPro:IPR003959,InterPro:IPR027417,UniProtKB/TrEMBL:A0A0M7Q9B9^ Escherichia phage slur03, complete genome.|neighbours:ID:YP_009625194.1(1),ID:YP_009625196.1(1)|neighbour_genes:putative sliding cla..,clamp loader subunit..|
MITVNEKEHILEQKYRPSTIDECILPAFDKETFKSITSKGKIPHIILHSPSPGTGKTTVAKALCHDVNADMMFVNGSDCKIDFVRGPLTNFASAASFDGRQKVIVIDEFDRSGLAESQRHLRSFMEAYSSNCSIIITANNIDGIIKPLQSRCRVITFGQPTDEDKIEMMKQMIRRLTEICKHEGIAIADMKVVAALVKKNFPDFRKTIGELDSYSSKGVLDAGILSLVTNDRGAIDDVLESLKNKDVKQLRALAPKYAADYSWFVGKLAEEIYTRVTPQSIIRMYEIVGENNQYHGIAANTELHLAYLFIQLACEMQWK
>ID:YP_009625273.1 |[Escherichia phage slur04]||_Escherichia_phage_slur04_.gbk|replication factor C..|960|NC_042130(167298):15176-16135:-1 ^GOA:A0A0M7QEA2,GeneID:40102178,InterPro:IPR003593,InterPro:IPR003959,InterPro:IPR027417,UniProtKB/TrEMBL:A0A0M7QEA2^ Escherichia phage slur04, complete genome.|neighbours:ID:YP_009625272.1(-1),ID:YP_009625274.1(-1)|neighbour_genes:hypothetical protein,hypothetical protein|
MITVNEKEHILEQKYRPSTIDECILPAFDKETFKSITSKGKIPHIILHSPSPGTGKTTVAKALCHDVNADMMFVNGSDCKIDFVRGPLTNFASAASFDGRQKVIVIDEFDRSGLAESQRHLRSFMEAYSSNCSIIITANNIDGIIKPLQSRCRVITFGQPTDEDKIEMMKQMIRRLTEICKHEGIAIADMKVVAALVKKNFPDFRKTIGELDSYSSKGVLDAGILSLVTNDRGAIDDVLESLKNKDVKQLRALAPKYAADYSWFVGKLAEEIYSRVTPQSIIRMYEIVGENNQYHGIAANTELHLAYLFIQLACEMQWK
>ID:YP_009197399.1 |[Escherichia phage slur07]||_Escherichia_phage_slur07_.gbk|replication factor C..|960|NC_028780(167124):133002-133961:1 ^GOA:A0A0M7QDD4,GeneID:26624583,InterPro:IPR003593,InterPro:IPR003959,InterPro:IPR027417,UniProtKB/TrEMBL:A0A0M7QDD4^ Escherichia phage slur07, complete genome.|neighbours:ID:YP_009197398.1(1),ID:YP_009197400.1(1)|neighbour_genes:hypothetical protein,hypothetical protein|
MITVNEKEHILEQKYRPSTIDECILPAFDKETFKSITSKGKIPHIILHSPSPGTGKTTVAKALCHDVNADMMFVNGSDCKIDFVRGPLTNFASAASFDGRQKVIVIDEFDRSGLAESQRHLRSFMEAYSSNCSIIITANNIDGIIKPLQSRCRVITFGQPTDEDKIEMMKQMIRRLTEICKHEGIAIADMKVVAALVKKNFPDFRKTIGELDSYSSKGVLDAGILSLVTNDRGAIDDVLESLKNKNVKQLRALAPKYAADYSWFVGKLAEEIYSRVTPQSIIRMYEIVGENNQYHGIAANTELHLAYLFIQLACEMQWK
>ID:CUL02739.1 |[Escherichia phage slur08]||_Escherichia_phage_slur08_.gbk|replication factor C..|960|LN881733(167467):136673-137632:1 ^GOA:A0A0M7QGA0,InterPro:IPR003593,InterPro:IPR003959,InterPro:IPR027417,UniProtKB/TrEMBL:A0A0M7QGA0^ Escherichia phage slur08, complete genome.|neighbours:ID:CUL02738.1(1),ID:CUL02740.1(1)|neighbour_genes:hypothetical protein,hypothetical protein|
MITVNEKEHILEQKYRPSTIDECILPAFDKETFKSITSKGKIPHIILHSPSPGTGKTTVAKALCHDVNADMMFVNGSDCKIDFVRGPLTNFASAASFDGRQKVIVIDEFDRSGLAESQRHLRSFMEAYSSNCSIIITANNIDGIIKPLQSRCRVITFGQPTDEDKIEMMKQMIRRLTEICKHEGIAIADMKVVAALVKKNFPDFRKTIGELDSYSSKGVLDAGILSLVTNDRGAIDDVLESLKNKDVKQLRALAPKYAADYSWFVGKLAEEIYTRVTPQSIIRMYEIVGENNQYHGIAANTELHLAYLFIQLACEMQWK
>ID:CUL02827.1 |[Escherichia phage slur11]||_Escherichia_phage_slur11_.gbk|replication factor C..|960|LN881734(167298):18722-19681:-1 ^GOA:A0A0M7QEF6,InterPro:IPR003593,InterPro:IPR003959,InterPro:IPR027417,UniProtKB/TrEMBL:A0A0M7QEF6^ Escherichia phage slur11, complete genome.|neighbours:ID:CUL02826.1(-1),ID:CUL02828.1(-1)|neighbour_genes:hypothetical protein,hypothetical protein|
MITVNEKEHILEQKYRPSTIDECILPAFDKETFKSITSKGKIPHIILHSPSPGTGKTTVAKALCHDVNADMMFVNGSDCKIDFVRGPLTNFASAASFDGRQKVIVIDEFDRSGLAESQRHLRSFMEAYSSNCSIIITANNIDGIIKPLQSRCRVITFGQPTDEDKIEMMKQMIRRLTEICKHEGIAIADMKVVAALVKKNFPDFRKTIGELDSYSSKGVLDAGILSLVTNDRGAIDDVLESLKNKDVKQLRALAPKYAADYSWFVGKLAEEIYSRVTPQSIIRMYEIVGENNQYHGIAANTELHLAYLFIQLACEMQWK
>ID:CUL03613.1 |[Escherichia phage slur13]||_Escherichia_phage_slur13_.gbk|replication factor C..|960|LN881737(167299):40544-41503:-1 ^GOA:A0A0M7QFD9,InterPro:IPR003593,InterPro:IPR003959,InterPro:IPR027417,UniProtKB/TrEMBL:A0A0M7QFD9^ Escherichia phage slur13, complete genome.|neighbours:ID:CUL03612.1(-1),ID:CUL03614.1(-1)|neighbour_genes:hypothetical protein,hypothetical protein|
MITVNEKEHILEQKYRPSTIDECILPAFDKETFKSITSKGKIPHIILHSPSPGTGKTTVAKALCHDVNADMMFVNGSDCKIDFVRGPLTNFASAASFDGRQKVIVIDEFDRSGLAESQRHLRSFMEAYSSNCSIIITANNIDGIIKPLQSRCRVITFGQPTDEDKIEMMKQMIRRLTEICKHEGIAIADMKVVAALVKKNFPDFRKTIGELDSYSSKGVLDAGILSLVTNDRGAIDDVLESLKNKDVKQLRALAPKYAADYSWFVGKLAEEIYSRVTPQSIIRMYEIVGENNQYHGIAANTELHLAYLFIQLACEMQWK
>ID:YP_009180827.1 |[Escherichia phage slur14]||_Escherichia_phage_slur14_.gbk|replication factor C..|960|NC_028448(167467):139295-140254:-1 ^GOA:A0A0M7QF37,GeneID:26227993,InterPro:IPR003593,InterPro:IPR003959,InterPro:IPR027417,UniProtKB/TrEMBL:A0A0M7QF37^ Escherichia phage slur14, complete genome.|neighbours:ID:YP_009180826.1(-1),ID:YP_009180828.1(-1)|neighbour_genes:hypothetical protein,hypothetical protein|
MITVNEKEHILEQKYRPSTIDECILPAFDKETFKSITSKGKIPHIILHSPSPGTGKTTVAKALCHDVNADMMFVNGSDCKIDFVRGPLTNFASAASFDGRQKVIVIDEFDRSGLAESQRHLRSFMEAYSSNCSIIITANNIDGIIKPLQSRCRVITFGQPTDEDKIEMMKQMIRRLTEICKHEGIAIADMKVVAALVKKNFPDFRKTIGELDSYSSKGVLDAGILSLVTNDRGAIDDVLESLKNKDVKQLRALAPKYAADYSWFVGKLAEEIYTRVTPQSIIRMYEIVGENNQYHGIAANTELHLAYLFIQLACEMQWK
>ID:AVH85885.1 |[Escherichia phage vB_EcoM-G28]||_Escherichia_phage_vB_EcoM-G28.gbk|putative clamp loade..|960|MG867727(170121):30389-31348:-1 ^^ Escherichia phage vB_EcoM-G28, complete genome.|neighbours:ID:AVH85884.1(-1),ID:AVH85886.1(-1)|neighbour_genes:putative clamp loade..,putative sliding cla..|
MITVNEKEHILEQKYRPSTIDECILPAFDKETFKSITSKGKIPHIILHSPSPGTGKTTVAKALCHDVNADMMFVNGSDCKIDFVRGPLTNFASAASFDGRQKVIVIDEFDRSGLAESQRHLRSFMEAYSSNCSIIITANNIDGIIKPLQSRCRVITFGQPTDEDKIEMMKQMIRRLTEICKREGIAIADMKVVAALVKKNFPDFRKTIGELDSYSSKGVLDAGILSLVTNDRGAIDDVLESLKNKDVKQLRALAPKYAADYSWFVGKLAEEIYSRVTPQSIIRMYEIVGENNQYHGIAANTELHLAYLFIQLACEMQWK
>ID:QDF15077.1 |[Escherichia phage vB_EcoM-Sa45lw]||_Escherichia_phage_vB_EcoM-Sa45lw_.gbk|clamp loader subunit..|960|MK977694(167353):29196-30155:-1 ^^ Escherichia phage vB_EcoM-Sa45lw, complete genome.|neighbours:ID:QDF15076.1(-1),ID:QDF15078.1(-1)|neighbour_genes:DNA polymerase clamp..,sliding clamp DNA po..|
MITVNEKEHILEQKYRPSTIDECILPAFDKETFKSITSKGKIPHIILHSPSPGTGKTTVAKALCHDVNADMMFVNGSDCKIDFVRGPLTNFASAASFDGRQKVIVIDEFDRSGLAESQRHLRSFMEAYSSNCSIIITANNIDGIIKPLQSRCRVITFGQPTDEDKIEMMKQMIRRLTEICKHEGIAIADMKVVAALVKKNFPDFRKTIGELDSYSSKGVLDAGILSLVTNDRGAIDDVLESLKNKDVKQLRALAPKYAADYSWFVGKLAEEIYSRVTPQSIIRMYEIVGENNQYHGIAANTELHLAYLFIQLACEMQWK
>ID:YP_009290320.1 |[Escherichia phage vB_EcoM-UFV13]||_Escherichia_phage_vB_EcoM-UFV13_.gbk|DNA polymerase clamp..|960|NC_031103(165772):29414-30373:-1 ^^ Escherichia phage vB_EcoM-UFV13, complete genome.|neighbours:ID:YP_009290319.1(-1),ID:YP_009290321.1(-1)|neighbour_genes:DNA polymerase clamp..,sliding clamp DNA po..|
MITVNEKEHILEQKYRPSTIDECILPAFDKETFKSITSKGKIPHIILHSPSPGTGKTTVAKALCHDVNADMMFVNGSDCKIDFVRGPLTNFASAASFDGRQKVIVIDEFDRSGLAESQRHLRSFMEAYSSNCSIIITANNIDGIIKPLQSRCRVITFGQPTDEDKIEMMKQMIRRLTEICKHEGIAIADMKVVAALVKKNFPDFRKTIGELDSYSSKGVLDAGILSLVTNDRGAIDDVLESLKNKDVKQLRALAPKYAADYSWFVGKLAEEIYSRVTPQSIIRMYEIVGENNQYHGIAANTELHLAYLFIQLACEMQWK
>ID:AUV60913.1 |[Escherichia phage vB_EcoM-fFiEco06]||_Escherichia_phage_vB_EcoM-fFiEco06_.gbk|clamp loader subunit|960|MG781190(167076):29489-30448:-1 ^^ Escherichia phage vB_EcoM-fFiEco06, complete genome.|neighbours:ID:AUV60912.1(-1),ID:AUV60914.1(-1)|neighbour_genes:clamp loader subunit,sliding clamp DNA po..|
MITVNEKEHILEQKYRPSTIDECILPAFDKETFKSITSKGKIPHIILHSPSPGTGKTTVAKALCHDVNADMMFVNGSDCKIDFVRGPLTNFASAASFDGRQKVIVIDEFDRSGLAESQRHLRSFMEAYSSNCSIIITANNIDGIIKPLQSRCRVITFGQPTDEDKIEMMKQMIRRLTEICKHEGIAIADMKVVAALVKKNFPDFRKTIGELDSYSSKGVLDAGILSLVTNDRGAIDDVLESLKNKDVKQLRALAPKYAADYSWFVGKLAEEIYSRVTPQSIIRMYEIVGENNQYHGIAANTELHLAYLFIQLACEMQWK
>ID:AUV61186.1 |[Escherichia phage vB_EcoM-fHoEco02]||_Escherichia_phage_vB_EcoM-fHoEco02_.gbk|clamp loader subunit|960|MG781191(167064):29489-30448:-1 ^^ Escherichia phage vB_EcoM-fHoEco02, complete genome.|neighbours:ID:AUV61185.1(-1),ID:AUV61187.1(-1)|neighbour_genes:clamp loader subunit,sliding clamp DNA po..|
MITVNEKEHILEQKYRPSTIDECILPAFDKETFKSITSKGKIPHIILHSPSPGTGKTTVAKALCHDVNADMMFVNGSDCKIDFVRGPLTNFASAASFDGRQKVIVIDEFDRSGLAESQRHLRSFMEAYSSNCSIIITANNIDGIIKPLQSRCRVITFGQPTDEDKIEMMKQMIRRLTEICKHEGIAIADMKVVAALVKKNFPDFRKTIGELDSYSSKGVLDAGILSLVTNDRGAIDDVLESLKNKDVKQLRALAPKYAADYSWFVGKLAEEIYSRVTPQSIIRMYEIVGENNQYHGIAANTELHLAYLFIQLACEMQWK
>ID:AYP69761.1 |[Escherichia phage vB_EcoM_DalCa]||_Escherichia_phage_vB_EcoM_DalCa_.gbk|DNA polymerase clamp..|960|MH992510(166040):29232-30191:-1 ^^ Escherichia phage vB_EcoM_DalCa, complete genome.|neighbours:ID:AYP69803.1(-1),ID:AYP69783.1(-1)|neighbour_genes:DNA polymerase clamp..,sliding clamp DNA po..|
MITVNEKEHILEQKYRPSTIDECILPAFDKETFKSITSKGKIPHIILHSPSPGTGKTTVAKALCHDVNADMMFVNGSDCKIDFVRGPLTNFASAASFDGRQKVIVIDEFDRSGLAESQRHLRSFMEAYSSNCSIIITANNIDGIIKPLQSRCRVITFGQPTDEDKIEMMKQMIRRLTEICKHEGIAIADMKVVAALVKKNFPDFRKTIGELDSYSSKGVLDAGILSLVTNDRGAIDDVLESLKNKDVKQLRALAPKYAADYSWFVGKLAEEIYSRVTPQSIIRMYEIVGENNQYHGIAANTELHLAYLFIQLACEMQWK
>ID:QBO63568.1 |[Escherichia phage vB_EcoM_G10400]||_Escherichia_phage_vB_EcoM_G10400.gbk|putative clamp loade..|960|MK327937(170182):29222-30181:-1 ^^ Escherichia phage vB_EcoM_G10400, complete genome.|neighbours:ID:QBO63567.1(-1),ID:QBO63569.1(-1)|neighbour_genes:putative clamp loade..,putative sliding cla..|
MITVNEKEHILEQKYRPSTIDECILPAFDKETFKSITSKGKIPHIILHSPSPGTGKTTVAKALCHDVNADMMFVNGSDCKIDFVRGPLTNFASAASFDGRQKVIVIDEFDRSGLAESQRHLRSFMEAYSSNCSIIITANNIDGIIKPLQSRCRVITFGQPTDEDKIEMMKQMIRRLTEICKHEGIAIADMKVVAALVKKNFPDFRKTIGELDSYSSKGVLDAGILSLVTNDRGAIDDVLESLKNKDVKQLRALAPKYAADYSWFVGKLAEEIYSRVTPQSIIRMYEIVGENNQYHGIAANTELHLAYLFIQLACEMQWK
>ID:QBO62186.1 |[Escherichia phage vB_EcoM_G2248]||_Escherichia_phage_vB_EcoM_G2248.gbk|putative clamp loade..|975|MK327932(170678):20235-21209:-1 ^^ Escherichia phage vB_EcoM_G2248, complete genome.|neighbours:ID:QBO62185.1(-1),ID:QBO62187.1(-1)|neighbour_genes:putative clamp loade..,putative sliding cla..|
MLSVNENEFQWEQKYRPKSISECILPEADKKIFAQIVKQGRIPSMILHSPSPGTGKTTVAKALCEDVGVDYLFVNGADCKIDFIRDEITRFAQSVSLDEEKREKGKVVIIDEYDRAGLADAQRHLRSFSEAYSNNVTFIITANDLEGIIPALRSRFDPITFGSPTKDDQLRMMKEMIVRCKAILDKEGVPVEEMRVLAELVKQNFPDFRRVMKLLDRYAKHGKIDAGVLSMVIESSNTEVTDVVEALKTKQFANVRKLAPRYTNTYAQFVKKLYNELYTQVKPASIIRLTEIIGENNQMFAHAADKEIHIVFLLMQLMVELEFV
>ID:QBO62485.1 |[Escherichia phage vB_EcoM_G2285]||_Escherichia_phage_vB_EcoM_G2285_.gbk|putative clamp loade..|963|MK327933(166675):34721-35683:-1 ^^ Escherichia phage vB_EcoM_G2285, complete genome.|neighbours:ID:QBO62484.1(-1),ID:QBO62486.1(-1)|neighbour_genes:putative clamp loade..,putative sliding cla..|
MITINSKEHILEQKYRPSSIDECILPAYDHETFKSLVSKGKLPHIILHSPSPGTGKTTVAKALCNDINAEMMFVNGSDCKIDFVRGPLTAFARSVSMEGKPKVIVIDEFDRSGLAESQRHLRTFMEEFSSNCSIIITANNIDGIIEPLRSRCRVIEFGRPTEEDKISMMKKMIHRMVEICKNENIEIADMKVVAALVKKNFPDFRRTIGQLDQYSSKGVLDAGILSIVTNDRGTVDDVIEAMKNKDIKQLRALAPKYAADYSWFIDKLVSECYDKVAPGKSIISLYEIAGENNKFHGLASNIELHVMYMLLQLTCELTWK
>ID:QBO62748.1 |[Escherichia phage vB_EcoM_G2469]||_Escherichia_phage_vB_EcoM_G2469.gbk|putative clamp loade..|963|MK327934(170452):34172-35134:-1 ^^ Escherichia phage vB_EcoM_G2469, complete genome.|neighbours:ID:QBO62747.1(-1),ID:QBO62749.1(-1)|neighbour_genes:putative clamp loade..,putative sliding cla..|
MITINSKEHILEQKYRPSSIDECILPAYDHETFKSLVSKGKLPHIILHSPSPGTGKTTVAKALCNDINAEMMFVNGSDCKIDFVRGPLTAFARSVSMEGKPKVIVIDEFDRSGLAESQRHLRTFMEEFSSNCSIIITANNIDGIIEPLRSRCRVIEFGRPTEEDKISMMKKMIHRMVEICKNENIEIADMKVVAALVKKNFPDFRRTIGQLDQYSSKGVLDAGILSIVTNDRGTVDDVIEAMKNKDIKQLRALAPKYAADYSWFIDKLVSECYDQVAPGKSIISLYEIAGENNKFHGLASNIELHVMYMLLQLTCELTWK
>ID:QBO62995.1 |[Escherichia phage vB_EcoM_G2494]||_Escherichia_phage_vB_EcoM_G2494_.gbk|clamp loader, small ..|975|MK327935(168327):21171-22145:-1 ^^ Escherichia phage vB_EcoM_G2494, complete genome.|neighbours:ID:QBO62994.1(-1),ID:QBO62996.1(-1)|neighbour_genes:putative clamp loade..,putative sliding cla..|
MLSVNENEFQWEQKYRPKSISECILPEADKKIFAQIVKQGRIPSMILHSPSPGTGKTTVAKALCEDVGVDYLFVNGADCKIDFIRDEITRFAQSVSLDEEKREKGKVVIIDEYDRAGLADAQRHLRSFSEAYSNNVTFIITANDLEGIIPALRSRFDPITFGSPTKDDQLRMMKEMIVRCKAILDKEGVPVEEMRVLAELVKQNFPDFRRVMKLLDRYAKHGKIDAGVLSMVIESSNTEVTDVVEALKTKQFANVRKLAPRYTNTYAQFVKKLYNELYTQVKPASIIRLTEIIGENNQMFAHAADKEIHIVFLLMQLMVELEFV
>ID:QBO65463.1 |[Escherichia phage vB_EcoM_G2540-3]||_Escherichia_phage_vB_EcoM_G2540-3_.gbk|putative clamp loade..|960|MK327944(168654):30333-31292:-1 ^^ Escherichia phage vB_EcoM_G2540-3, complete genome.|neighbours:ID:QBO65462.1(-1),ID:QBO65464.1(-1)|neighbour_genes:putative clamp loade..,putative sliding cla..|
MITVNEKEHILEQKYRPSTIDECILPAFDKETFKSITSKGKIPHIILHSPSPGTGKTTVAKALCHDVNADMMFVNGSDCKIDFVRGPLTNFASAASFDGRQKVIVIDEFDRSGLAESQRHLRSFMEAYSSNCSIIITANNIDGIIKPLQSRCRVITFGQPTDEDKIEMMKQMIRRLTEICKHEGIAIADMKVVAALVKKNFPDFRKTIGELDSYSSKGVLDAGILSLVTNDRGAIDDVLESLKNKDVKQLRALAPKYAADYSWFVGKLAEEIYTRVTPQSIIRMYEIVGENNQYHGIAANTELHLAYLFIQLACEMQWK
>ID:QBO63295.1 |[Escherichia phage vB_EcoM_G2540]||_Escherichia_phage_vB_EcoM_G2540_.gbk|putative clamp loade..|960|MK327936(168886):30720-31679:-1 ^^ Escherichia phage vB_EcoM_G2540, complete genome.|neighbours:ID:QBO63294.1(-1),ID:QBO63296.1(-1)|neighbour_genes:putative clamp loade..,putative sliding cla..|
MITVNEKEHILEQKYRPSTIDECILPAFDKETFKSITSKGKIPHIILHSPSPGTGKTTVAKALCHDVNADMMFVNGSDCKIDFVRGPLTNFASAASFDGRQKVIVIDEFDRSGLAESQRHLRSFMEAYSSNCSIIITANNIDGIIKPLQSRCRVITFGQPTDEDKIEMMKQMIRRLTEICKHEGIAIADMKVVAALVKKNFPDFRKTIGELDSYSSKGVLDAGILSLVTNDRGAIDDVLESLKNKDVKQLRALAPKYAADYSWFIGKLAEEIYSRVTPQSIIRMYEIVGENNQYHGIAANTELHLAYLFIQLACEMQWK
>ID:QBO64372.1 |[Escherichia phage vB_EcoM_G29]||_Escherichia_phage_vB_EcoM_G29_.gbk|putative clamp loade..|960|MK327940(168241):29808-30767:-1 ^^ Escherichia phage vB_EcoM_G29, complete genome.|neighbours:ID:QBO64371.1(-1),ID:QBO64373.1(-1)|neighbour_genes:putative clamp loade..,putative sliding cla..|
MITVNEKEHILEQKYRPSTIDECILPAFDKETFKSITSKGKIPHIILHSPSPGTGKTTVAKALCHDVNADMMFVNGSDCKIDFVRGPLTNFASAASFDGRQKVIVIDEFDRSGLAESQRHLRSFMEAYSSNCSIIITANNIDGIIKPLQSRCRVITFGQPTDEDKIEMMKQMIRRLTEICKHEGIAIADMKVVAALVKKNFPDFRKTIGELDSYSSKGVLDAGILSLVTNDRGAIDDVLESLKNKDVKQLRALAPKYAADYSWFVGKLAEEIYSRVTPQSIIRMYEIVGENNQYHGIAANTELHLAYLFIQLACEMQWK
>ID:QBO64628.1 |[Escherichia phage vB_EcoM_G37-3]||_Escherichia_phage_vB_EcoM_G37-3_.gbk|putative clamp loade..|975|MK327941(167832):21134-22108:-1 ^^ Escherichia phage vB_EcoM_G37-3, complete genome.|neighbours:ID:QBO64627.1(-1),ID:QBO64629.1(-1)|neighbour_genes:putative clamp loade..,putative sliding cla..|
MLSVNENEFQWEQKYRPKSISECILPEADKKIFAQIVKQGRIPSMILHSPSPGTGKTTVAKALCEDVGVDYLFVNGADCKIDFIRDEITRFAQSVSLDEEKREKGKVVIIDEYDRAGLADAQRHLRSFSEAYSNNVTFIITANDLEGIIPALRSRFDPITFGSPTKDDQLRMMKEMIVRCKAILDKEGVPVEEMRVLAELVKQNFPDFRRVMKLLDRYAKHGKIDAGVLSMVIESSNTEVTDVVEALKTKQFANVRKLAPRYTNTYAQFVKKLYNELYTQVKPASIIRLTEIIGENNQMFAHAADKEIHIVFLLMQLMVELEFV
>ID:QBO64092.1 |[Escherichia phage vB_EcoM_G4498]||_Escherichia_phage_vB_EcoM_G4498_.gbk|putative clamp loade..|960|MK327939(167826):29881-30840:-1 ^^ Escherichia phage vB_EcoM_G4498, complete genome.|neighbours:ID:QBO64091.1(-1),ID:QBO64093.1(-1)|neighbour_genes:putative clamp loade..,putative sliding cla..|
MITVNEKEHILEQKYRPSTIDECILPAFDKETFKSITSKGKIPHIILHSPSPGTGKTTVAKALCHDVNADMMFVNGSDCKIDFVRGPLTNFASAASFDGRQKVIVIDEFDRSGLAESQRHLRSFMEAYSSNCSIIITANNIDGIIKPLQSRCRVITFGQPTDEDKIEMMKQMIRRLTEICKHEGIAIADMKVVAALVKKNFPDFRKTIGELDSYSSKGVLDAGILSLVTNDRGAIDDVLESLKNKDVKQLRALAPKYAADYSWFVGKLAEEIYSRVTPQSIIRMYEIVGENNQYHGIAANTELHLAYLFIQLACEMQWK
>ID:QBO65742.1 |[Escherichia phage vB_EcoM_G4500]||_Escherichia_phage_vB_EcoM_G4500_.gbk|putative clamp loade..|960|MK327945(168363):29808-30767:-1 ^^ Escherichia phage vB_EcoM_G4500, complete genome.|neighbours:ID:QBO65741.1(-1),ID:QBO65743.1(-1)|neighbour_genes:putative clamp loade..,putative sliding cla..|
MITVNEKEHILEQKYRPSTIDECILPAFDKETFKSITSKGKIPHIILHSPSPGTGKTTVAKALCHDVNADMMFVNGSDCKIDFVRGPLTNFASAASFDGRQKVIVIDEFDRSGLAESQRHLRSFMEAYSSNCSIIITANNIDGIIKPLQSRCRVITFGQPTDEDKIEMMKQMIRRLTEICKHEGIAIADMKVVAALVKKNFPDFRKTIGELDSYSSKGVLDAGILSLVTNDRGAIDDVLESLKNKDVKQLRALAPKYAADYSWFVGKLAEEIYSRVTPQSIIRMYEIVGENNQYHGIAANTELHLAYLFIQLACEMQWK
>ID:QBO66019.1 |[Escherichia phage vB_EcoM_G4507]||_Escherichia_phage_vB_EcoM_G4507_.gbk|putative clamp loade..|960|MK327946(168828):29257-30216:-1 ^^ Escherichia phage vB_EcoM_G4507, complete genome.|neighbours:ID:QBO66018.1(-1),ID:QBO66020.1(-1)|neighbour_genes:putative clamp loade..,putative sliding cla..|
MITVNEKEHILEQKYRPSTIDECILPAFDKETFKSITSKGKIPHIILHSPSPGTGKTTVAKALCHDVNADMMFVNGSDCKIDFVRGPLTNFASAASFDGRQKVIVIDEFDRSGLAESQRHLRSFMEAYSSNCSIIITANNIDGIIKPLQSRCRVITFGQPTDEDKIEMMKQMIRRLTEICKHEGIAIADMKVVAALVKKNFPDFRKTIGELDSYSSKGVLDAGILSLVTNDRGAIDDVLESLKNKDVKQLRALAPKYAADYSWFVGKLAEEIYSRVTPQSIIRMYEIVGENNQYHGIAANTELHLAYLFIQLACEMQWK
>ID:QBO64925.1 |[Escherichia phage vB_EcoM_G50]||_Escherichia_phage_vB_EcoM_G50_.gbk|putative clamp loade..|960|MK327942(167728):29778-30737:-1 ^^ Escherichia phage vB_EcoM_G50, complete genome.|neighbours:ID:QBO64924.1(-1),ID:QBO64926.1(-1)|neighbour_genes:putative clamp loade..,putative sliding cla..|
MITVNEKEHILEQKYRPSTIDECILPAFDKETFKSITSKGKIPHIILHSPSPGTGKTTVAKALCHDVNADMMFVNGSDCKIDFVRGPLTNFASAASFDGRQKVIVIDEFDRSGLAESQRHLRSFMEAYSSNCSIIITANNIDGIIKPLQSRCRVITFGQPTDEDKIEMMKQMIRRLTEICKHEGIAIADMKVVAALVKKNFPDFRKTIGELDSYSSKGVLDAGILSLVTNDRGAIDDVLESLKNKDVKQLRALAPKYAADYSWFVGKLAEEIYSRVTPQSIIRMYEIVGENNQYHGIAANTELHLAYLFIQLACEMQWK
>ID:QBO66274.1 |[Escherichia phage vB_EcoM_G5211]||_Escherichia_phage_vB_EcoM_G5211_.gbk|putative clamp loade..|975|MK327947(164278):21907-22881:-1 ^^ Escherichia phage vB_EcoM_G5211, complete genome.|neighbours:ID:QBO66273.1(-1),ID:QBO66275.1(-1)|neighbour_genes:putative clamp loade..,putative sliding cla..|
MLSVNENEFQWEQKYRPKSISECILPEADKKIFAQIVKQGRIPSMILHSPSPGTGKTTVAKALCEDVGVDYLFVNGADCKIDFIRDEITRFAQSVSLDEEKREKGKVVIIDEYDRAGLADAQRHLRSFSEAYSNNVTFIITANDLEGIIPALRSRFDPITFGSPTKDDQLRMMKEMIVRCKAILDKEGVPVEEMRVLAELVKQNFPDFRRVMKLLDRYAKHGKIDAGVLSTVIESSNTEVTDVVEALKTKQFANVRKLAPRYTNTYAQFVKKLYNELYTQVKPASIIRLTEIIGENNQMFAHAADKEIHIVFLLMQLMVELEFV
>ID:QBO65194.1 |[Escherichia phage vB_EcoM_G53]||_Escherichia_phage_vB_EcoM_G53_.gbk|putative clamp loade..|963|MK327943(167834):34238-35200:-1 ^^ Escherichia phage vB_EcoM_G53, complete genome.|neighbours:ID:QBO65193.1(-1),ID:QBO65195.1(-1)|neighbour_genes:putative clamp loade..,putative sliding cla..|
MITINSKEHILEQKYRPSSIDECILPAYDHETFKSLVSKGKLPHIILHSPSPGTGKTTVAKALCNDINAEMMFVNGSDCKIDFVRGPLTAFARSVSMEGKPKVIVIDEFDRSGLAESQRHLRTFMEEFSSNCSIIITANNIDGIIEPLRSRCRVIEFGRPTEEDKISMMKKMIHRMVEICKNENIEIADMKVVAALVKKNFPDFRRTIGQLDQYSSKGVLDAGILSIVTNDRGTVDDVIEAMKNKDIKQLRALAPKYAADYSWFIDKLVSECYDKVAPGKSIISLYEIAGENNKFHGLASNIELHVMYMLLQLTCELTWK
>ID:QBQ79936.1 |[Escherichia phage vB_EcoM_G8]||_Escherichia_phage_vB_EcoM_G8_.gbk|putative clamp loade..|960|MK373787(169650):29285-30244:-1 ^^ Escherichia phage vB_EcoM_G8, complete genome.|neighbours:ID:QBQ79935.1(-1),ID:QBQ79937.1(-1)|neighbour_genes:putative clamp loade..,putative sliding cla..|
MITVNEKEHILEQKYRPSTIDECILPAFDKETFKSITSKGKIPHIILHSPSPGTGKTTVAKALCHDVNADMMFVNGSDCKIDFVRGPLTNFASAASFDGRQKVIVIDEFDRSGLAESQRHLRSFMEAYSSNCSIIITANNIDGIIKPLQSRCRVITFGQPTDEDKIEMMKQMIRRLTEICKHEGIAIADMKVVAALVKKNFPDFRKTIGELDSYSSKGVLDAGILSLVTNDRGAIDDVLESLKNKDVKQLRALAPKYAADYSWFVGKLAEEIYSRVTPQSIIRMYEIVGENNQYHGIAANTELHLAYLFIQLACEMQWK
>ID:QBQ77836.1 |[Escherichia phage vB_EcoM_G9062]||_Escherichia_phage_vB_EcoM_G9062_.gbk|putative clamp loade..|960|MK373779(168670):30298-31257:-1 ^^ Escherichia phage vB_EcoM_G9062, complete genome.|neighbours:ID:QBQ77835.1(-1),ID:QBQ77837.1(-1)|neighbour_genes:putative clamp loade..,putative sliding cla..|
MITVNEKEHILEQKYRPSTIDECILPAFDKETFKSITSKGKIPHIILHSPSPGTGKTTVAKALCHDVNADMMFVNGSDCKIDFVRGPLTNFASAASFDGRQKVIVIDEFDRSGLAESQRHLRSFMEAYSSNCSIIITANNIDGIIKPLQSRCRVITFGQPTDEDKIEMMKQMIRRLTEICKHEGIAIADMKVVAALVKKNFPDFRKTIGELDSYSSKGVLDAGILSLVTNDRGAIDDVLESLKNKDVKQLRALAPKYAADYSWFVGKLAEEIYSRVTPQSIIRMYEIVGENNQYHGIAANTELHLAYLFIQLACEMQWK
>ID:AXC34022.1 |[Escherichia phage vB_EcoM_JB75]||_Escherichia_phage_vB_EcoM_JB75_.gbk|clamp loader subunit|960|MH355584(167208):136552-137511:1 ^^ Escherichia phage vB_EcoM_JB75, complete genome.|neighbours:ID:AXC34045.1(1),ID:AXC34064.1(1)|neighbour_genes:sliding clamp, DNA p..,clamp loader subunit..|
MITVNEKEHILEQKYRPSTIDECILPAFDKETFKSITSKGKIPHIILHSPSPGTGKTTVAKALCHDVNADMMFVNGSDCKIDFVRGPLTNFASAASFDGRQKVIVIDEFDRSGLAESQRHLRSFMEAYSSNCSIIITANNIDGIIKPLQSRCRVITFGQPTDEDKIEMMKQMIRRLTEICKHEGIAIADMKVVAALVKKNFPDFRKTIGELDSYSSKGVLDAGILSLVTNDRGAIDDVLESLKNKDVKQLRALAPKYAADYSWFVGKLAEEIYSRVTPQSIIRMYEIVGENNQYHGIAANTELHLAYLFIQLACEMQWK
>ID:YP_009037450.1 |[Escherichia phage vB_EcoM_JS09]||_Escherichia_phage_vB_EcoM_JS09_.gbk|clamp loader small s..|963|NC_024124(169148):136147-137109:1 ^GeneID:19524852^ Escherichia phage vB_EcoM_JS09, complete genome.|neighbours:ID:YP_009037449.1(1),ID:YP_009037451.1(1)|neighbour_genes:sliding clamp,clamp loader small s..|
MITINSKEHILEQKYRPSSIDECILPAYDHETFKSLVSKGKLPHIILHSPSPGTGKTTVAKALCNDINAEMMFVNGSDCKIDFVRGPLTAFARSVSMEGKPKVIVIDEFDRSGLAESQRHLRTFMEEFSSNCSIIITANNIDGIIEPLRSRCRVIEFGRPTEEDKISMMKKMIHRMVEICKNENIEIADMKVVAALVKKNFPDFRRTIGQLDQYSSKGVLDAGILSIVTNDRGTVSDVIEAMKNKDIKQLRALAPKYAADYSWFIDKLVSECYDQVAPGKSIISLYEIAGENNKFHGLASNIELHVMYMLLQLTCELTWK
>ID:QBQ78337.1 |[Escherichia phage vB_EcoM_KAW1E185]||_Escherichia_phage_vB_EcoM_KAW1E185_.gbk|putative clamp loade..|960|MK373781(164987):29383-30342:-1 ^^ Escherichia phage vB_EcoM_KAW1E185, complete genome.|neighbours:ID:QBQ78336.1(-1),ID:QBQ78338.1(-1)|neighbour_genes:putative clamp loade..,putative sliding cla..|
MITVNEKEHILEQKYRPSTIDECILPAFDKETFKSITSKGKIPHIILHSPSPGTGKTTVAKALCHDVNADMMFVNGSDCKIDFVRGPLTNFASAASFDGRQKVIVIDEFDRSGLAESQRHLRSFMEAYSSNCSIIITANNIDGIIKPLQSRCRVITFGQPTDEDKIEMMKQMIRRLTEICKHEGIAIADMKVVAALVKKNFPDFRKTIGELDSYSSKGVLDAGILSLVTNDRGAIDDVLESLKNKDVKQLRALAPKYAADYSWFVGKLAEEIYSRVTPQSIIRMYEIVGENNQYHGIAANTELHLAYLFIQLACEMQWK
>ID:QBQ78613.1 |[Escherichia phage vB_EcoM_KAW3E185]||_Escherichia_phage_vB_EcoM_KAW3E185.gbk|putative clamp loade..|963|MK373782(170187):34581-35543:-1 ^^ Escherichia phage vB_EcoM_KAW3E185, complete genome.|neighbours:ID:QBQ78612.1(-1),ID:QBQ78614.1(-1)|neighbour_genes:putative clamp loade..,putative sliding cla..|
MITINSKEHILEQKYRPSSIDECILPAYDHETFKSLVSKGKLPHIILHSPSPGTGKTTVAKALCNDINAEMMFVNGSDCKIDFVRGPLTAFARSVSMEGKPKVIVIDEFDRSGLAESQRHLRTFMEEFSSNCSIIITANNIDGIIEPLRSRCRVIEFGRPTEEDKISMMKKMIHRMVEICKNENIEIADMKVVAALVKKNFPDFRRTIGQLDQYSSKGVLDAGILSIVTNDRGTVDDVIEAMKNKDIKQLRALAPKYAADYSWFIDKLVSECYDKVAPGKSIISLYEIAGENNKFHGLASNIELHVMYMLLQLTCELSWK
>ID:QBQ79104.1 |[Escherichia phage vB_EcoM_MM02]||_Escherichia_phage_vB_EcoM_MM02_.gbk|putative clamp loade..|963|MK373784(169201):34188-35150:-1 ^^ Escherichia phage vB_EcoM_MM02, complete genome.|neighbours:ID:QBQ79103.1(-1),ID:QBQ79105.1(-1)|neighbour_genes:putative clamp loade..,putative sliding cla..|
MITINSKEHILEQKYRPSSIDECILPAYDHETFKSLVSKGKLPHIILHSPSPGTGKTTVAKALCNDINAEMMFVNGSDCKIDFVRGPLTAFARSVSMEGKPKVIVIDEFDRSGLAESQRHLRTFMEEFSSNCSIIITANNIDGIIEPLRSRCRVIEFGRPTEEDKISMMKKMIHRMVEICKNENIEIADMKVVAALVKKNFPDFRRTIGQLDQYSSKGVLDAGILSIVTNDRGTVDDVIEAMKNKDIKQLRALAPKYAADYSWFIDKLVSECYDKVAPGKSIISLYEIAGENNKFHGLASNIELHVMYMLLQLTCELTWK
>ID:QBQ79379.1 |[Escherichia phage vB_EcoM_OE5505]||_Escherichia_phage_vB_EcoM_OE5505_.gbk|putative clamp loade..|960|MK373785(168756):30569-31528:-1 ^^ Escherichia phage vB_EcoM_OE5505, complete genome.|neighbours:ID:QBQ79378.1(-1),ID:QBQ79380.1(-1)|neighbour_genes:putative clamp loade..,putative sliding cla..|
MITVNEKEHILEQKYRPSTIDECILPAFDKETFKSITSKGKIPHIILHSPSPGTGKTTVAKALCHDVNADMMFVNGSDCKIDFVRGPLTNFASAASFDGRQKVIVIDEFDRSGLAESQRHLRSFMEAYSSNCSIIITANNIDGIIKPLQSRCRVITFGQPTDEDKIEMMKQMIRRLTEICKHEGIAIADMKVVAALVKKNFPDFRKTIGELDSYSSKGVLDAGILSLVTNDRGAIDDVLESLKNKDVKQLRALAPKYAADYSWFVGKLAEEIYSRVTPQSIIRMYEIVGENNQYHGIAANTELHLAYLFIQLACEMQWK
>ID:YP_009056643.1 |[Escherichia phage vB_EcoM_PhAPEC2]||_Escherichia_phage_vB_EcoM_PhAPEC2_.gbk|clamp loader small s..|963|NC_024794(167318):33961-34923:-1 ^GeneID:20284207^ Escherichia phage vB_EcoM_PhAPEC2, complete genome.|neighbours:ID:YP_009056642.1(-1),ID:YP_009056644.1(-1)|neighbour_genes:clamp loader small s..,sliding clamp|
MITINSKEHILEQKYRPSSIDECILPAYDHETFKSLVSKGKLPHIILHSPSPGTGKTTVAKALCNDINAEMMFVNGSDCKIDFVRGPLTAFARSVSMEGKPKVIVIDEFDRSGLAESQRHLRTFMEEFSSNCSIIITANNIDGIIEPLRSRCRVIEFGRPTEEDKISMMKKMIHRMVEICKNENIEIADMKVVAALVKKNFPDFRRTIGQLDQYSSKGVLDAGILSIVTNDRGTVSDVIEAMKNKDIKQLRALAPKYAADYSWFIDKLVSECYDQVAPGKSIISLYEIAGENNKFHGLASNIELHVMYMLLQLTCELTWK
>ID:QBQ79660.1 |[Escherichia phage vB_EcoM_R5505]||_Escherichia_phage_vB_EcoM_R5505_.gbk|putative clamp loade..|960|MK373786(167317):29372-30331:-1 ^^ Escherichia phage vB_EcoM_R5505, complete genome.|neighbours:ID:QBQ79659.1(-1),ID:QBQ79661.1(-1)|neighbour_genes:putative clamp loade..,putative sliding cla..|
MITVNEKEHILEQKYRPSTIDECILPAFDKETFKSITSKGKIPHIILHSPSPGTGKTTVAKALCHDVNADMMFVNGSDCKIDFVRGPLTNFASAASFDGRQKVIVIDEFDRSGLAESQRHLRSFMEAYSSNCSIIITANNIDGIIKPLQSRCRVITFGQPTDEDKIEMMKQMIRRLTEICKHEGIAIADMKVVAALVKKNFPDFRKTIGELDSYSSKGVLDAGILSLVTNDRGAIDDVLESLKNKDVKQLRALAPKYAADYSWFVGKLAEEIYSRVTPQSIIRMYEIVGENNQYHGIAANTELHLAYLFIQLACEMQWK
>ID:QBQ77079.1 |[Escherichia phage vB_EcoM_WFK]||_Escherichia_phage_vB_EcoM_WFK_.gbk|putative clamp loade..|963|MK373775(164590):34192-35154:-1 ^^ Escherichia phage vB_EcoM_WFK, complete genome.|neighbours:ID:QBQ77078.1(-1),ID:QBQ77080.1(-1)|neighbour_genes:putative clamp loade..,putative sliding cla..|
MITINYKEHILEQKYRPSSIDECILPAYDHETFKSLVSKGKLPHIILHSPSPGTGKTTVAKALCNDINAEMMFVNGSDCKIDFVRGPLTAFARSVSMEGKPKVIVIDEFDRSGLAESQRHLRTFMEEFSSNCSIIITANNIDGIIEPLRSRCRVIEFGRPTEEDKISMMKKMIHRMVEICKNENIEIADMKVVAALVKKNFPDFRRTIGQLDQYSSKGVLDAGILSIVTNDRGTVDDVIEAMKNKDIKQLRALAPKYAADYSWFIDKLVSECYDKVAPGKSIISLYEIAGENNKFHGLASNIELHVMYMLLQLTCELTWK
>ID:QBQ76818.1 |[Escherichia phage vB_EcoM_WFL6982]||_Escherichia_phage_vB_EcoM_WFL6982_.gbk|putative clamp loade..|963|MK373774(164279):34192-35154:-1 ^^ Escherichia phage vB_EcoM_WFL6982, complete genome.|neighbours:ID:QBQ76817.1(-1),ID:QBQ76819.1(-1)|neighbour_genes:putative clamp loade..,putative sliding cla..|
MITINYKEHILEQKYRPSSIDECILPAYDHETFKSLVSKGKLPHIILHSPSPGTGKTTVAKALCNDINAEMMFVNGSDCKIDFVRGPLTAFARSVSMEGKPKVIVIDEFDRSGLAESQRHLRTFMEEFSSNCSIIITANNIDGIIEPLRSRCRVIEFGRPTEEDKISMMKKMIHRMVEICKNENIEIADMKVVAALVKKNFPDFRRTIGQLDQYSSKGVLDAGILSIVTNDRGTVDDVIEAMKNKDIKQLRALAPKYAADYSWFIDKLVSECYDKVAPGKSIISLYEIAGENNKFHGLASNIELHVMYMLLQLTCELTWK
>ID:QBQ77560.1 |[Escherichia phage vB_EcoM_WFbE185]||_Escherichia_phage_vB_EcoM_WFbE185.gbk|putative clamp loade..|963|MK373778(170429):34232-35194:-1 ^^ Escherichia phage vB_EcoM_WFbE185, complete genome.|neighbours:ID:QBQ77559.1(-1),ID:QBQ77561.1(-1)|neighbour_genes:putative clamp loade..,putative sliding cla..|
MITINSKEHILEQKYRPSSIDECILPAYDHETFKSLVSKGKLPHIILHSPSPGTGKTTVAKALCNDINAEMMFVNGSDCKIDFVRGPLTAFARSVSMEGKPKVIVIDEFDRSGLAESQRHLRTFMEEFSSNCSIIITANNIDGIIEPLRSRCRVIEFGRPTEEDKISMMKKMIHRMVEICKNENIEIADMKVVAALVKKNFPDFRRTIGQLDQYSSKGVLDAGILSIVTNDRGTVDDVIEAMKNKDIKQLRALAPKYAADYSWFIDKLVSECYDKVAPGKSIISLYEIAGENNKFHGLASNIELHVMYMLLQLTCELTWK
>ID:YP_007004794.1 |[Escherichia phage wV7]||_Escherichia_phage_wV7_.gbk|clamp loader subunit..|960|NC_019505(166452):29205-30164:-1 ^GeneID:14010588^ Escherichia phage wV7, complete genome.|neighbours:ID:YP_007004793.1(-1),ID:YP_007004795.1(-1)|neighbour_genes:clamp loader subunit..,sliding clamp DNA po..|
MITVNEKEHILEQKYRPSTIDECILPAFDKETFKSITSKGKIPHIILHSPSPGTGKTTVAKALCHDVNADMMFVNGSDCKIDFVRGPLTNFASAASFDGRQKVIVIDEFDRSGLAESQRHLRSFMEAYSSNCSIIITANNIDGIIKPLQSRCRVITFGQPTDEDKIEMMKQMIRRLTEICKHEGIAIADMKVVAALVKKNFPDFRKTIGELDSYSSKGVLDAGILSLVTNDRGAIDDVLESLKNKDVKQLRALAPKYAADYSWFVGKLAEEIYSRVTPQSIIRMYEIVGENNQYHGIAANTELHLAYLFIQLACEMQWK
>ID:AXF53336.1 |[Escherichia virus KFS-EC]||_Escherichia_virus_KFS-EC_.gbk|sliding-clamp-loader..|975|MH560358(164715):129235-130209:-1 ^^ Escherichia virus KFS-EC, complete genome.|neighbours:ID:AXF53335.1(-1),ID:AXF53337.1(-1)|neighbour_genes:sliding-clamp-loader..,DNA polymerase proce..|
MLSVNENEFQWEQKYRPKSISECILPEADKKIFAQIVKQGRIPSMILHSPSPGTGKTTVAKALCEDVGVDYLFVNGADCKIDFIRDEITRFAQSVSLDEEKREKGKVVIIDEYDRAGLADAQRHLRSFSEAYSNNVTFIITANDLEGIIPALRSRFDPITFGSPTKDDQLRMMKEMIVRCKAILDKEGVPVEEMRVLAELVKQNFPDFRRVMKLLDRYAKHGKIDAGVLSMVIESSNTEVTDVVEALKTKQFANVRKLAPRYTNTYAQFVKKLYTELYTQVKPASIIRLTEIIGENNQMFAHAADKEIHIVFLLMQLMVELEFV
>ID:QDK04181.1 |[Escherichia virus VEc20]||_Escherichia_virus_VEc20_.gbk|vec20_051|960|MN022785(167532):28958-29917:-1 ^^ Escherichia virus VEc20, complete genome.|neighbours:ID:QDK04180.1(-1),ID:QDK04182.1(-1)|neighbour_genes:vec20_050,vec20_052|
MITVNEKEHILEQKYRPSTIDECILPAFDKETFKSITSKGKIPHIILHSPSPGTGKTTVAKALCHDVNADMMFVNGSDCKIDFVRGPLTNFASAASFDGRQKVIVIDEFDRSGLAESQRHLRSFMEAYSSNCSIIITANNIDGIIKPLQSRCRVITFGQPTDEDKIEMMKQMIRRLTEICKHEGIAIADMKVVAALVKKNFPDFRKTIGELDSYSSKGVLDAGILSLVTNDRGAIDDVLESLKNKDVKQLRALAPKYAADYSWFVGKLAEEIYSRVTPQSIIRMYEIVGENNQYHGIAANTELHLAYLFIQLACEMQWK
>ID:VCU44620.1 |[Escherichia virus vB_Eco_mar005P1]|vB_Eco_mar005P1|_Escherichia_virus_vB_Eco_mar005P1_.gbk|44|963|LR027390(167773):134392-135354:-1 ^^ Escherichia virus vB_Eco_mar005P1 genome assembly, chromosome: 1.|neighbours:ID:VCU44619.1(-1),ID:VCU44621.1(-1)|neighbour_genes:62,45|
MITINSKEHILEQKYRPSSIDECILPAYDHETFKSLVSKGKLPHIILHSPSPGTGKTTVAKALCNDINAEMMFVNGSDCKIDFVRGPLTAFARSVSMEGKPKVIVIDEFDRSGLAESQRHLRTFMEEFSSNCSIIITANNIDGIIEPLRSRCRVIEFGRPTEEDKISMMKKMIHRMVEICKNENIEIADMKVVAALVKKNFPDFRRTIGQLDQYSSKGVLDAGILSIVTNDRGTVDDVIEAMKNKDIKQLRALAPKYAADYSWFIDKLVSECYDKVAPGKSIISLYEIAGENNKFHGLASNIELHVMYMLLQLTCELTWK
>ID:VCU44263.1 |[Escherichia virus vB_Eco_mar005P1]|vB_Eco_mar006P2|_Escherichia_virus_vB_Eco_mar005P1_strain_vB_Eco_mar006P2_.gbk|44|963|LR027387(167773):67641-68603:-1 ^^ Escherichia virus vB_Eco_mar005P1 strain vB_Eco_mar006P2 genome assembly, chromosome: 1.|neighbours:ID:VCU44262.1(-1),ID:VCU44264.1(-1)|neighbour_genes:62,45|
MITINSKEHILEQKYRPSSIDECILPAYDHETFKSLVSKGKLPHIILHSPSPGTGKTTVAKALCNDINAEMMFVNGSDCKIDFVRGPLTAFARSVSMEGKPKVIVIDEFDRSGLAESQRHLRTFMEEFSSNCSIIITANNIDGIIEPLRSRCRVIEFGRPTEEDKISMMKKMIHRMVEICKNENIEIADMKVVAALVKKNFPDFRRTIGQLDQYSSKGVLDAGILSIVTNDRGTVDDVIEAMKNKDIKQLRALAPKYAADYSWFIDKLVSECYDKVAPGKSIISLYEIAGENNKFHGLASNIELHVMYMLLQLTCELTWK
>ID:VCU43392.1 |[Escherichia virus vB_Eco_mar005P1]|vB_Eco_mar007P3|_Escherichia_virus_vB_Eco_mar005P1_strain_vB_Eco_mar007P3_.gbk|44|963|LR027383(167651):157278-158240:-1 ^^ Escherichia virus vB_Eco_mar005P1 strain vB_Eco_mar007P3 genome assembly, chromosome: 1.|neighbours:ID:VCU43391.1(-1),ID:VCU43393.1(-1)|neighbour_genes:62,45|
MITINSKEHILEQKYRPSSIDECILPAYDHETFKSLVSKGKLPHIILHSPSPGTGKTTVAKALCNDINAEMMFVNGSDCKIDFVRGPLTAFARSVSMEGKPKVIVIDEFDRSGLAESQRHLRTFMEEFSSNCSIIITANNIDGIIEPLRSRCRVIEFGRPTEEDKISMMKKMIHRMVEICKNENIEIADMKVVAALVKKNFPDFRRTIGQLDQYSSKGVLDAGILSIVTNDRGTVDDVIEAMKNKDIKQLRALAPKYAADYSWFIDKLVSECYDKVAPGKSIISLYEIAGENNKFHGLASNIELHVMYMLLQLTCELTWK
>ID:VCU44107.1 |[Escherichia virus vB_Eco_mar005P1]|vB_Eco_mar008P4|_Escherichia_virus_vB_Eco_mar005P1_strain_vB_Eco_mar008P4_.gbk|44|963|LR027386(167773):140059-141021:-1 ^^ Escherichia virus vB_Eco_mar005P1 strain vB_Eco_mar008P4 genome assembly, chromosome: 1.|neighbours:ID:VCU44106.1(-1),ID:VCU44108.1(-1)|neighbour_genes:62,45|
MITINSKEHILEQKYRPSSIDECILPAYDHETFKSLVSKGKLPHIILHSPSPGTGKTTVAKALCNDINAEMMFVNGSDCKIDFVRGPLTAFARSVSMEGKPKVIVIDEFDRSGLAESQRHLRTFMEEFSSNCSIIITANNIDGIIEPLRSRCRVIEFGRPTEEDKISMMKKMIHRMVEICKNENIEIADMKVVAALVKKNFPDFRRTIGQLDQYSSKGVLDAGILSIVTNDRGTVDDVIEAMKNKDIKQLRALAPKYAADYSWFIDKLVSECYDKVAPGKSIISLYEIAGENNKFHGLASNIELHVMYMLLQLTCELTWK
>ID:VCU44948.1 |[Escherichia virus vB_Eco_mar005P1]|vB_Eco_mar009P5|_Escherichia_virus_vB_Eco_mar005P1_strain_vB_Eco_mar009P5_.gbk|44|963|LR027391(167658):156332-157294:1 ^^ Escherichia virus vB_Eco_mar005P1 strain vB_Eco_mar009P5 genome assembly, chromosome: 1.|neighbours:ID:VCU44947.1(1),ID:VCU44949.1(1)|neighbour_genes:45,62|
MITINSKEHILEQKYRPSSIDECILPAYDHETFKSLVSKGKLPHIILHSPSPGTGKTTVAKALCNDINAEMMFVNGSDCKIDFVRGPLTAFARSVSMEGKPKVIVIDEFDRSGLAESQRHLRTFMEEFSSNCSIIITANNIDGIIEPLRSRCRVIEFGRPTEEDKISMMKKMIHRMVEICKNENIEIADMKVVAALVKKNFPDFRRTIGQLDQYSSKGVLDAGILSIVTNDRGTVDDVIEAMKNKDIKQLRALAPKYAADYSWFIDKLVSECYDKVAPGKSIISLYEIAGENNKFHGLASNIELHVMYMLLQLTCELTWK
>ID:AUV57387.1 |[Klebsiella phage KP1]||_Klebsiella_phage_KP1_.gbk|replication factor C..|963|MG751100(167989):15674-16636:-1 ^^ Klebsiella phage KP1, complete genome.|neighbours:ID:AUV57386.1(-1),ID:AUV57388.1(-1)|neighbour_genes:clamp loader subunit..,sliding clamp, DNA p..|
MKLTVNEADFMWEQKYRPSTISECVLPAEDKEIFSALVAKGKIPHLILHSTSPGTGKTTVAKALCNDINAEMMFVNGSDCKIDFVRGPLTAFASSASIAGKQKIIVIDEFDRAGLAESQRHLRSFMEAYSTNCTIIITANNLDGIIKPLQSRCRVINFGKPSPSDVKPMQIEMLKRCLAICENEGVVVEDKKVVAALVKKNFPEFRKTINMLDHYSSKGVIDAGILSIVLNDRGSIEDVIEAIKTKNIKELRALAPKYAADYTWFVDKLSSELYTMVTGPSIIRMYEIIGENNQYHGVAASIELHLVYMLIQLVVEMQWK
>ID:APD20424.1 |[Klebsiella phage KPV15]|KPV15|_Klebsiella_phage_KPV15_.gbk|replication factor C..|963|KY000080(167034):35691-36653:-1 ^^ Klebsiella phage KPV15, complete genome.|neighbours:ID:APD20423.1(-1),ID:APD20425.1(-1)|neighbour_genes:DNA polymerase clamp..,sliding clamp DNA po..|
MKLTVNEADFMWEQKYRPGTISECVLPAEDKEIFSALVAKGKIPHLILHSTSPGTGKTTVAKALCNDINAEMMFVNGSDCKIDFVRGPLTAFASSASIAGKQKIIVIDEFDRAGLAESQRHLRSFMEAYSTNCTIIITANNLDGIIKPLQSRCRVINFGKPSPSDVKPMQIEMLKRCLAICENEGVVVEDKKVVAALVKKNFPEFRKTINMLDHYSSKGVIDAGILSIVLNDRGSIEDVIEAIKTKNIKELRALAPKYAADYTWFVDKLSSELYTMVTGPSIIRMYEIIGENNQYHGIAASIELHLVYMLIQLVVEMQWK
>ID:QDB71702.1 |[Klebsiella phage Marfa]||_Klebsiella_phage_Marfa_.gbk|clamp loader small s..|960|MN044033(168532):30117-31076:-1 ^^ Klebsiella phage Marfa, complete genome.|neighbours:ID:QDB71701.1(-1),ID:QDB71703.1(-1)|neighbour_genes:clamp loader small s..,sliding clamp|
MLTVNKNEFMFEQRYRPSTIEECILPARDKEIFQALVKKGQIPHLILQSNSPGTGKTTVAKALCHDVNAEMLFVNGSDCKIDFVRNELTRFASSISMEGRQKIIVIDEFDRSGLAEAQRHLRSFMEQYSSNCSIIITANDLDGIIKPLQSRCRVITFGSPSEEDAKSMQREMLKRCIAICENEGIVVEDRKVLAALVSKNFPELRKTINMLDHYSSKGIIDAGILNVVTKASDSIEAVIEALRNKDIKSLRALAPKYAADYAWFVDKLSSELYTMVTGPSIVRMYEIIGENNQYKGVAASTELHIVYMFIQLAIEMQWK
>ID:YP_009194287.1 |[Klebsiella phage Matisse]||_Klebsiella_phage_Matisse_.gbk|clamp loader subunit|999|NC_028750(176081):26610-27608:-1 ^GeneID:26613225^ Klebsiella phage Matisse, complete genome.|neighbours:ID:YP_009194286.1(-1),ID:YP_009194288.1(-1)|neighbour_genes:clamp loader subunit,sliding clamp protei..|
MELSENIEIIETKYGKISRSPDEFAWDQRYRPTTIEECILPSGDKAAMRGIIKSGRVENMTLVSDSPGTGKTTLALVLAREVDAEVFFVNGSNCGVNFIRNELDRFASSMTQKPGGKIIIIDEFDRSGMAEAQKHLRSFIEAYSKNVSVIVTANNINGVHSALLSRCPPVKFGVPSDAERIELMKQLIKRCFGILEIENIKYDPKVIAAFVKEHYPDARSIIKAIGFYSKRGEIDAGILNEIVGSDVSHIITLLKEKNYKGLRSEVIKYASEYDTFIGKLTDTIYPIVNQDSKIALIQIVGENNAQYGLAMNKEIHLQYLLMNLMLSMVWEA
>ID:AWY06939.1 |[Klebsiella phage Mineola]||_Klebsiella_phage_Mineola_.gbk|clamp loader, large ..|963|MH333064(166130):25922-26884:-1 ^^ Klebsiella phage Mineola, complete genome.|neighbours:ID:AWY06938.1(-1),ID:AWY06940.1(-1)|neighbour_genes:clamp loader small s..,sliding clamp|
MKLTVNEADFMWEQKYRPGTISECVLPAEDKEIFSALVAKGKIPHLILHSTSPGTGKTTVAKALCNDINAEMMFVNGSDCKIDFVRGPLTAFASSASIAGKQKIIVIDEFDRAGLAESQRHLRSFMEAYSTNCTIIITANNLDGIIKPLQSRCRVINFGKPSPSDVKPMQIEMLKRCLAICENEGVVVEDKKVVAALVKKNFPEFRKTINMLDHYSSKGVIDAGILSIVLNDRGSIEDVIEAIKTKNIKELRALAPKYAADYTWFVDKLSSELYTMVTGPSIIRMYEIIGENNQYHGIAASIELHLVYMLIQLVVEMQWK
>ID:YP_009607239.1 |[Klebsiella phage Miro]||_Klebsiella_phage_Miro_.gbk|clamp loader subunit|999|NC_041981(176055):26598-27596:-1 ^GeneID:40083247^ Klebsiella phage Miro, complete genome.|neighbours:ID:YP_009607238.1(-1),ID:YP_009607240.1(-1)|neighbour_genes:clamp loader subunit,sliding clamp DNA po..|
MELSENIEIIETKYGKISRSPDEFAWDQRYRPTTIEECILPSGDKAAMRGIIKSGRVENMTLVSDSPGTGKTTLALVLAREVDAEVFFVNGSNCGVNFIRNELDRFASSMTQKPGGKIIIIDEFDRSGMAEAQKHLRSFIEAYSKNVSVIVTANNINGVHSALLSRCPPVKFGVPSDAERIELMKQLIKRCFGILEIENIKYDPKVIAAFVKEHYPDARSIIKAIGFYSKRGEIDAGILNEIVGSDVSHIITLLKEKNYKGLRSEVIKYASEYDTFIGKLTDTIYPIVNQDSKIALIQIVGENNAQYGLAMNKEIHLQYLLMNLMLSMVWEA
>ID:YP_009289500.1 |[Klebsiella phage PKO111]||_Klebsiella_phage_PKO111_.gbk|replication factor C..|963|NC_031095(168758):78656-79618:1 ^GeneID:29080611^ Klebsiella phage PKO111, complete genome.|neighbours:ID:YP_009289499.1(1),ID:YP_009289501.1(1)|neighbour_genes:sliding clamp,clamp loader small s..|
MKLTVNEADFMWEQKYRPGTISECVLPAEDKEIFSALVAKGKIPHLILHSTSPGTGKTTVAKALCNDINAEMMFVNGSDCKIDFVRGPLTAFASSASIAGKQKIIVIDEFDRAGLAESQRHLRSFMEAYSTNCTIIITANNLDGIIKPLQSRCRVINFGKPSPSDVKPMQIEMLKRCLAICENEGVVVEDKKVVAALVKKNFPEFRKTINMLDHYSSKGVIDAGILSIVLNDRGSIEDVIEAIKTKNIKELRALAPKYAADYTWFVDKLSSELYTMVTGPSIIRMYEIIGENNQYHGVAASIELHLVYMLIQLVVEMQWK
>ID:YP_009288724.1 |[Klebsiella phage vB_KpnM_KpV477]||_Klebsiella_phage_vB_KpnM_KpV477_.gbk|putative replication..|963|NC_031087(168272):28356-29318:-1 ^GeneID:29067010^ Klebsiella phage vB_KpnM_KpV477, complete genome.|neighbours:ID:YP_009288723.1(-1),ID:YP_009288725.1(-1)|neighbour_genes:putative DNA polymer..,putative sliding cla..|
MKLTVNEADFMWEQKYRPGTISECVLPAEDKEIFSALVAKGKIPHLILHSTSPGTGKTTVAKALCNDINAEMMFVNGSDCKIDFVRGPLTAFASSASIAGKQKIIVIDEFDRAGLAESQRHLRSFMEAYSTNCTIIITANNLDGIIKPLQSRCRVINFGKPSPSDVKPMQIEMLKRCLAICENEGVVVEDKKVVAALVKKNFPEFRKTINMLDHYSSKGVIDAGILSIVLNDRGSIEDVIEAIKTKNIKELRALAPKYAADYTWFVDKLSSELYTMVTGPSIIRMYEIIGENNQYHGIAASIELHLVYMLIQLVVEMQWK
>ID:AUO78712.1 |[Klebsiella phage vB_Kpn_F48]||_Klebsiella_phage_vB_Kpn_F48.gbk|replication factor C..|960|MG746602(170764):34958-35917:1 ^^ Klebsiella phage vB_Kpn_F48, complete genome.|neighbours:ID:AUO78711.1(1),ID:AUO78713.1(1)|neighbour_genes:sliding clamp DNA po..,DNA polymerase clamp..|
MLTINKNEFMFEQKYRPGTIEECILPARDKEIFQALIKKGQIPHLILQSNSPGTGKTTVAKALCHDVNAEMLFVNGSDCKIDFVRNELTRFASSISMEGRQKIIVIDEFDRSGLAEAQRHLRSFMEQYSSNCSIIITANDLDGIIKPLQSRCRVITFGSPSEEDAKSMQREMLKRCIAICENEGIVVEDRKVLAALVSKNFPELRKTINMLDHYSSKGIIDAGILNIVTKASDSIEAVIEALRNKDIKSLRALAPKYAADYAWFVDKLSSELYTMVTGPSIVRMYEIIGENNQYKGVAASTELHIVYMFIQLAIEMQWK
>ID:ANM46435.1 |[Morganella phage vB_MmoM_MP1]||_Morganella_phage_vB_MmoM_MP1_.gbk|DNA polymerase acces..|969|KX078569(163201):25617-26585:-1 ^^ Morganella phage vB_MmoM_MP1, complete genome.|neighbours:ID:ANM46475.1(-1),ID:ANM46458.1(-1)|neighbour_genes:DNA polymerase acces..,sliding clamp|
MISVNSEEHMFEQKYRPQTIEECILPTIDKQIFLNLIKPGKKLPHLILQSNSPGTGKTTIAYALARESNSEYMFVKGSDCRIDFIRGPMESFATAGSFEGKHKVIIIDEFDRAGLGDAQRHLRSFMEAHSKNCSVIITANNLEGIITPLQSRARVIKFGSPNDTDKLEMMKQMILRCEKICELENIEIKDRKVIAQLVKQNFPDFRKTVNELDIYSSRDGVIDLGILSAITESRGSIKDVIDAIHAKNVKELRKLAIKYAPDYQHFIKQLADELYPLLKPASVIAMYEILGENNKFYGLAANMELHLMHAFASLAVEMVWNA
>ID:YP_009211477.1 |[Pectobacterium bacteriophage PM2]||_Pectobacterium_bacteriophage_PM2.gbk|clamp loader subunit..|960|NC_028940(170286):32386-33345:-1 ^GeneID:26637949^ Pectobacterium bacteriophage PM2, complete genome.|neighbours:ID:YP_009211476.1(-1),ID:YP_009211478.1(-1)|neighbour_genes:clamp loader subunit..,sliding clamp DNA po..|
MLTIDRSQMMWELKYRPGKLSECILPKADKEIFEGIIKKGVVPNLILVSSSPGTGKTTLARVLCAETDSDMLFVKGSDCRIDFIRNDLTRFASSKSIEGRRKVIVIDEYDSNGVAEGQRYMRSFIDAYSSNCSVVITVNDIDGVITPLQSRCRVIKFGEATSDDRQSMMKEMIIRSMAICEKEEVKVEELKVIAALVKQNFPDFRKTINQLDLYSQNGVIDAGILSIITNNRTSIDDVIEALKNKDVKTLRALAPRHSNDFSNFVQKLADELYTKLPPVSIVRMYEIVGESNQYFGLAANIEVHLAYLFIQLAVEMQWL
>ID:QBP35665.1 |[Phage NC-G]||_Phage_NC-G.gbk|Replication factor C..|960|MK310184(170164):144213-145172:-1 ^^ Phage NC-G, complete genome.|neighbours:ID:QBP35664.1(-1),ID:QBP35666.1(-1)|neighbour_genes:DNA polymerase clamp..,sliding clamp DNA po..|
MLTVNNNEFMWEQKYRPGTLSECILPAHDKETLQAIVNKGLIPNIILVSASPGTGKTTVAKALCADTNSDMLFVNGSDCRIDFVRNELTRFASSKSIEGKRKVIVIDEFDRAGVAEAQRHLRSFLEAYSSNCSVIITANNIDGIIGPLQSRCRVIKFGEATPADQTAMMKEMIHRAVAICKNENVEVEDLKVIAALVKQNFPDFRKTVNQLDRYSSSGKIDTGILSIVMNTNSPIDEVVAALKDKNFKELRALAPRHVNDYANFIMTLANELYGKLPGPSIVRMYEIVGENNQYHGIAANPEIHLTYLFIQLALELQWL
>ID:AUM58581.1 |[Proteus phage phiP4-3]||_Proteus_phage_phiP4-3_.gbk|DNA polymerase acces..|963|MG696114(167849):134073-135035:1 ^^ Proteus phage phiP4-3, complete genome.|neighbours:ID:AUM58580.1(1),ID:AUM58582.1(1)|neighbour_genes:sliding clamp,DNA polymerase acces..|
MISINKDEFMFEQKYRPQTIDECILPKHDKETFNALINKGRIPHLILTSPSPGTGKTTTALILAKQTNSEYMFVNGADCKIDFIRTQLTPFASSGSLEGRNKIIIIDEFDRAGLGDAQRHLRSFMETYSKNCSIIITANNLEGIIKPLQSRARVIKFTDPSDEDKITMMKDMIKRCTEICKAENIEIEDIKILAHLVKQNFPDLRKTVNELDIYSVNGKIDTGILSRIVDKKSQIDDVITALKNKNIKDLRVLAIKYAPDFKTFILQLANELYPLLKPVGVVHMYETVGDANKFFGLASNTELLLMSTFVSLAVGLTWNV
>ID:YP_009195466.1 |[Proteus phage vB_PmiM_Pm5461]||_Proteus_phage_vB_PmiM_Pm5461_.gbk|DNA polymerase acces..|963|NC_028762(161989):32262-33224:-1 ^^ Proteus phage vB_PmiM_Pm5461, complete genome.|neighbours:ID:YP_009195465.1(-1),ID:YP_009195467.1(-1)|neighbour_genes:DNA polymerase acces..,sliding clamp|
MISINKDEFMFEQKYRPQTIDECILPKHDKETFNALIKKGRIPHLILTSPSPGTGKTTTALILAKQTNSEYMFVNGADCKIDFIRTQLTPFASSGSLEGRNKIIIIDEFDRAGLGDAQRHLRSFMETYSKNCSIIITANNLDGIIKPLQSRARVIKFTDPSDEDKISMMRDMIKRCVEICKAENIEVEDIKILAHLVKQNFPDLRKTVNELDIYSVNGKIDTGILGRIVDKKSQLDDVITALQTKNIKDLRVLAIKYAPDFKTFILQLANELYPLLKPVGVVHMYETVGDANKFFGLASNTELLLMSTFVSLAVGLTWNV
>ID:ASD52038.1 |[Pseudomonas phage PspYZU05]||_Pseudomonas_phage_PspYZU05_.gbk|hypothetical protein|960|KY971610(166442):56289-57248:-1 ^^ Pseudomonas phage PspYZU05, complete genome.|neighbours:ID:ASD52037.1(-1),ID:ASD52039.1(-1)|neighbour_genes:clamp loader small s..,sliding clamp|
MLSINEREFMLEQRFRPTTLDECILPAVDQQIFKAIIKNKRIPHLILHSPSPGTGKTTIARVLCNETNAEMLFVNGSDCKIDFVRGELTRFASSKSMDGKHKVIIIDEFDRPGLVESQRHLRSFMEAYSANCSVIITANNVQGIIKPLHSRCRVIEFGRPTQEDSVLMKRAMIKRAAEICKAQNIKVEDVKILAALVTQNFPDFRKTINELDRYSGNGVIDAGILSVVTQDRGSIDEVIAALKSKDFKTLKTLIPKYSADYPWFVEKLADTLLPLVSSQSVIEMYEIIGENNQFHSMAASIDVHMMHMLLRLIVSMVWL
>ID:YP_009615528.1 |[Salmonella phage Melville]||_Salmonella_phage_Melville_.gbk|clamp loader subunit|960|NC_042044(159323):26403-27362:-1 ^GeneID:40091992^ Salmonella phage Melville, complete genome.|neighbours:ID:YP_009615527.1(-1),ID:YP_009615529.1(-1)|neighbour_genes:clamp loader subunit,sliding clamp DNA po..|
MITINEKEHILEQRYRPSTIEECILPAADRETMNKIVKSGKIPHMILVSASPGTGKTTTAKALCNDTNADMMFVNGSDCKIDFVRGPLTNFASSASIEGRQKVIVIDEFDRSGLAESQRHLRSFLEAYSSNCSVIITANNIDGIIEPLRSRCRVIKFGQATEEDRTTMMKQMIRRMVEICKNENIEIADLKVVAALVKKNFPDFRKTIGELDMYSSKGVLDAGILSIVTNDNGSVNDVLDALKAKDVKQLRALAPKYAVDYSWFVDKLSNELYNLVKGPSIIRMYEIIGENNQYHGIAANTELHIVYMLIQLTLEMDWK
>ID:YP_007501084.1 |[Salmonella phage vB_SenM-S16]||_Salmonella_phage_S16_.gbk|clamp loader subunit|966|NC_020416(160221):26848-27813:-1 ^GeneID:14675285^ Salmonella phage S16, complete genome.|neighbours:ID:YP_007501083.1(-1),ID:YP_007501085.1(-1)|neighbour_genes:clamp loader subunit,sliding clamp|
MITINEKEHILEQRYRPSTIEECILPAADRETMNKIVKSGKIPHMILVSASPGTGKTTTAKALCNDTNADMMFVNGSDCKIDFVRGPLTNFASSASIEGRQKVIVIDEFDRSGLAESQRHLRSFLEAYSSNCSVIITANNIDGIIEPLRSRCRVIKFGQATEEDRTTMMKQMIRRMVEICKNENIEIADLKVVAALVKKNFPDFRKTIGELDMYSSKGVLDAGILSIVTKDSSSISDVIDALKNRDVKQLRALAPKYSTDYSWFVGKLAEELYSMLKGPGIMAMYEIIGENNQYKGVASNTELHVMYMFLRLTAELNNEWK
>ID:YP_009148037.1 |[Salmonella phage STML-198]|STML-198|_Salmonella_phage_STML-198_.gbk|replication factor C..|960|NC_027344(158099):68828-69787:-1 ^GeneID:24629849^ Salmonella phage STML-198, complete genome.|neighbours:ID:YP_009148036.1(-1),ID:YP_009148038.1(-1)|neighbour_genes:DNA polymerase clamp..,sliding clamp DNA po..|
MITINEKEHILEQRYRPSTIEECILPAADRETMNKIVKSGKIPHMILVSASPGTGKTTTAKALCNDTNADMMFVNGSDCKIDFVRGPLTNFASSASIEGRQKVIVIDEFDRSGLAESQRHLRSFLEAYSSNCSVIITANNIDGIIEPLRSRCRVIKFGQATEEDRTTMMKQMIRRMVEICKNENIEIADLKVVAALVKKNFPDFRKTIGELDMYSSKGVLDAGILSIVTNDNGSVNDVLDALKAKDVKQLRALAPKYAVDYSWFVDKLSNELYNLVKGPSIIRMYEIIGENNQYHGIAANTELHIVYMLIQLTLEMDWK
>ID:YP_009126251.1 |[Salmonella phage STP4-a]||_Salmonella_phage_STP4-a_.gbk|clamp loader subunit|966|NC_026607(159914):26426-27391:-1 ^GeneID:23681061^ Salmonella phage STP4-a, complete genome.|neighbours:ID:YP_009126250.1(-1),ID:YP_009126252.1(-1)|neighbour_genes:clamp loader subunit,sliding clamp DNA po..|
MITINEKEHILEQRYRPSTIEECILPAADRETMNKIVKSGKIPHMILVSASPGTGKTTTAKALCNDTNADMMFVNGSDCKIDFVRGPLTNFASSASIEGRQKVIVIDEFDRSGLAESQRHLRSFLEAYSSNCSVIITANNIDGIIEPLRSRCRVIKFGQATEEDRTTMMKQMIRRMVEICKNENIEIADLKVVAALVKKNFPDFRKTIGELDMYSSKGVLDAGILSIVTKDSSSISDVIDALKNRDVKQLRALAPKYSTDYSWFVGKLAEELYSMLKGPGIMAMYEIIGENNQYKGVASNTELHVMYMFLRLTAELNNEWK
>ID:YP_009286409.1 |[Salmonella phage vB_SnwM_CGG4-1]||_Salmonella_phage_vB_SnwM_CGG4-1_.gbk|clamp loader subunit..|960|NC_031065(159878):26329-27288:-1 ^^ Salmonella phage vB_SnwM_CGG4-1, complete genome.|neighbours:ID:YP_009286408.1(-1),ID:YP_009286410.1(-1)|neighbour_genes:clamp loader subunit..,sliding clamp|
MITINEKEHILEQRYRPSTIEECILPAADRETMNKIVKSGKIPHMILVSASPGTGKTTTAKALCNDTNADMMFVNGSDCKIDFVRGPLTNFASSASIEGRQKVIVIDEFDRSGLAESQRHLRSFLEAYSSNCSVIITANNIDGIIEPLRSRCRVIKFGQATEEDRTTMMKQMIRRMVEICKNENIEIADLKVVAALVKKNFPDFRKTIGELDMYSSKGVLDAGILSIVTKDNGSVNDVLDALKAKDVKQLRALAPKYAVDYSWFVDKLSNELYNLVKGPSIIRMYEIIGENNQYHGIAANTELHIVYMLIQLTLEMEWK
>ID:YP_009030102.1 |[Serratia phage PS2]||_Serratia_phage_PS2_.gbk|clamp loader subunit..|960|NC_024121(167266):31467-32426:-1 ^GeneID:19484941^ Serratia phage PS2, complete genome.|neighbours:ID:YP_009030101.1(-1),ID:YP_009030103.1(-1)|neighbour_genes:clamp loader subunit..,sliding clamp, DNA p..|
MTLSVNNQEFAFEQKYRPATLDEMVLPAADKKIFKTIAQSKKIPHLILESASPGTGKTTLAKALCLEADIEYMMVNGSDCTLNFLRGPIAEFASASSLGGRHKVVIIDEFDRGSLSESQKHLRSFMEAYSFNCSFVITVNDISKIIDPLKSRCRVVKFGKASEEEKVTMMKDMIRRCAEICKNENLVVEDMTVLAALVKKNFPDFRKTVGELDWYSKHGKIDAGILSIVTQKTTIDTVIEAIKEKKVKELRNLAPQYAGNYSDFIQSLTSSLYTMLDSSSIVRMYQIVGESNQYYGMAANAEIHIFYMLLQLTMELTWK
>ID:APC45172.1 |[Shigella phage SH7]||_Shigella_phage_SH7_.gbk|clamp-loader subunit|960|KX828711(164870):27938-28897:-1 ^^ Shigella phage SH7, complete genome.|neighbours:ID:APC45018.1(-1),ID:APC45094.1(-1)|neighbour_genes:clamp-loader small s..,sliding clamp of DNA..|
MITVNEKEHILEQKYRPSTIDECILPAFDKETFKSITSKGKIPHIILHSPSPGTGKTTVAKALCHDVNADMMFVNGSDCKIDFVRGPLTNFASAASFDGRQKVIVIDEFDRSGLAESQRHLRSFMEAYSSNCSIIITANNIDGIIKPLQSRCRVITFGQPTDEDKIEMMKQMIRRLTEICKREGIAIADMKVVAALVKKNFPDFRKTIGELDSYSSKGVLDAGILSLVTNDRGAIDDVLESLKNKDVKQLRALAPKYAADYSWFVGKLAEEIYSRVTPQSIIRMYEIVGENNQYHGIAANTELHLAYLFIQLACEMQWK
>ID:YP_009288420.1 |[Shigella phage SHBML-50-1]||_Shigella_phage_SHBML-50-1_.gbk|replication factor C..|960|NC_031085(166634):30586-31545:-1 ^GeneID:29060510^ Shigella phage SHBML-50-1, complete genome.|neighbours:ID:YP_009288419.1(-1),ID:YP_009288421.1(-1)|neighbour_genes:DNA polymerase clamp..,sliding clamp DNA po..|
MITINEKEHILEQKYRPSTIDECILPAFDKETFKSITSKGKIPHIILHSPSPGTGKTTVAKALCHDVNADMMFVNGSDCKIDFVRGPLTNFASAASFDGRQKVIVIDEFDRSGLAESQRHLRSFMEAYSSNCSIIITANNIDGIIKPLQSRCRVITFGQPTDEDKIEMMKQMIRRLTEICKHEGIAIADMKVVAALVKKNFPDFRKTIGELDSYSSKGVLDAGILSLVTNDRGAIDDVLESLKNKDVKQLRALAPKYAADYSWFVGKLAEEIYSRVTPQSIIRMYEIVGENNQYHGIAANTELHLAYLFIQLACEMQWK
>ID:YP_009277693.1 |[Shigella phage SHFML-11]||_Shigella_phage_SHFML-11.gbk|replication factor C..|960|NC_030953(170650):146289-147248:-1 ^GeneID:29056400^ Shigella phage SHFML-11, complete genome.|neighbours:ID:YP_009277692.1(-1),ID:YP_009277694.1(-1)|neighbour_genes:DNA polymerase clamp..,sliding clamp DNA po..|
MITVNEKEHILEQKYRPSTIDECILPAFDKETFKSITSKGKIPHIILHSPSPGTGKTTVAKALCHDVNADMMFVNGSDCKIDFVRGPLTNFASAASFDGRQKVIVIDEFDRSGLAESQRHLRSFMEAYSSNCSIIITANNIDGIIKPLQSRCRVITFGQPTDEDKIEMMKQMIRRLTEICKHEGIAIADMKVVAALVKKNFPDFRKTIGELDSYSSKGVLDAGILSLVTNDRGAIDDVLESLKNKDVKQLRALAPKYAADYSWFVGKLAEEIYSRVTPQSIIRMYEIVGENNQYHGIAANTELHLAYLFIQLACEMQWK
>ID:YP_009279045.1 |[Shigella phage SHFML-26]||_Shigella_phage_SHFML-26_.gbk|replication factor C..|780|NC_031011(168993):94197-94976:-1 ^GeneID:29062336^ Shigella phage SHFML-26, complete genome.|neighbours:ID:YP_009279044.1(-1),ID:YP_009279046.1(-1)|neighbour_genes:hypothetical protein,sliding clamp DNA po..|
MITVNEKEHILEQKYRPSTIDECILPAFDKETFKSITSKGKIPHIILHSPSPGTGKTTVAKALCHDVNADMMFVNGSDCKIDFVRGPLTNFASAASFDGRQKVIVIDEFDRSGLAESQRHLRSFMEAYSSNCSIIITANNIDGIIKPLQSRCRVITFGQPTDEDKIEMMKQMIRRLTEICKHYIVHFKEMLRMDGRQVEMTEEDEVRRDSIAWLLEDWGLIEIVPGQRTFMKDLTNNFRVISFKQKHEWKLVPKYTIGN
>ID:YP_009288963.1 |[Shigella phage SHSML-52-1]||_Shigella_phage_SHSML-52-1_.gbk|replication factor C..|963|NC_031090(169621):724-1686:1 ^GeneID:29067314^ Shigella phage SHSML-52-1, complete genome.|neighbours:ID:YP_009288962.1(1),ID:YP_009288964.1(1)|neighbour_genes:sliding clamp DNA po..,DNA polymerase clamp..|
MITINSKEHILEQKYRPSSIDECILPAYDHATFKSLVSKGKLPHIILHSPSPGTGKTTVAKALCNDINAEMMFVNGSDCKIDFVRGPLTAFARSVSMEGKPKVIVIDEFDRSGLAESQRHLRTFMEEFSSNCSIIITANNIDGIIEPLRSRCRVIEFGRPTEEDKISMMKKMIHRMVEICKNENIKIADMKVVAALVKKNFPDFRRTIGQLDQYSSKGVLDAGILSIVTNDRGTVSDVIEAMKNKDIKQLRALAPKYAADYSWFIDKLVSECYDQVAPGKSIISLYEIAGENNKFHGLASNIELHVMYMLLQLTCELTWK
>ID:YP_003934677.1 |[Shigella phage SP18]||_Shigella_phage_SP18.gbk|gp44|978|NC_014595(170605):28052-29029:-1 ^GeneID:9830413^ Shigella phage SP18, complete genome.|neighbours:ID:YP_003934676.1(-1),ID:YP_003934678.1(-1)|neighbour_genes:gp62,gp45|
MTTVINGLTVNESDFMWEQKYRPGTLSECILPAHDKETLEAIVKKGLIPNLILVSSSPGTGKTTVAKAMCADTNSDMLFVNGSDCRIDFVRNELTRFASSKSIEGRRKVIVIDEFDRAGLAESQRHLRSFMEAYSSNCSIIMTANNIDGIITPLQSRCRVIKFGESTPADQTTMMKEMIHRAVAICKNEGVEIEDLKVVAALVKHNFPDLRKTINELDRYSAKGVIDSGILSIVTNNRTPIDDVIDALKDRNFKVLRGLAPKHANDYSSFIAKLADEMYGKLTGASIIRMYEIVGENNQYHGIAANTEVHLTYLFAQLAGEMKWL
>ID:AUV63991.1 |[Shigella phage Sf20]||_Shigella_phage_Sf20_.gbk|clamp loader, small ..|975|MF327006(163982):120085-121059:-1 ^^ Shigella phage Sf20, complete genome.|neighbours:ID:AUV63990.1(-1),ID:AUV63992.1(-1)|neighbour_genes:clamp loader, small ..,sliding clamp|
MLSVNENEFQWEQKYRPKSISECILPEADKKIFAQIVKQGRIPSMILHSPSPGTGKTTVAKALCEDVGVDYLFVNGADCKIDFIRDEITRFAQSVSLDEEKREKGKVVIIDEYDRAGLADAQRHLRSFSEAYSNNVTFIITANDLEGIIPALRSRFDPITFGSPTKDDQLRMMKEMIVRCKAILDKEGIPVEEMRVLAELVKQNFPDFRRVMKLLDRYAKHGKIDAGVLSMVIESSNTEVTDVVEALKTKQFANVRKLAPRYTNTYAQFVKKLYNELYTQVKPASIIRLTEIIGENNQMFAHAADKEIHIVFLLMQLMVELEFV
>ID:YP_009618864.1 |[Shigella phage Sf21]||_Shigella_phage_Sf21_.gbk|clamp loader, small ..|960|NC_042077(166002):28740-29699:-1 ^GeneID:40095467^ Shigella phage Sf21, complete genome.|neighbours:ID:YP_009618863.1(-1),ID:YP_009618865.1(-1)|neighbour_genes:clamp loader, small ..,sliding clamp|
MITVNEKEHILEQKYRPSTIDECILPAFDKETFKSITSKGKIPHIILHSPSPGTGKTTVAKALCHDVNADMMFVNGSDCKIDFVRGPLTNFASAASFDGRQKVIVIDEFDRSGLAESQRHLRSFMEAYSSNCSIIITANNIDGIIKPLQSRCRVITFGQPTDEDKIEMMKQMIRRLTEICKREGIAIADMKVVAALVKKNFPDFRKTIGELDSYSSKGVLDAGILSLVTNDRGAIDDVLESLKNKDVKQLRALAPKYAADYSWFVGKLAEEIYTRVTPQSIIRMYEIVGENNQYHGIAANTELHLAYLFIQLACEMQWK
>ID:YP_009614975.1 |[Shigella phage Sf22]||_Shigella_phage_Sf22_.gbk|clamp loader, small ..|960|NC_042039(166283):141584-142543:-1 ^GeneID:40091390^ Shigella phage Sf22, complete genome.|neighbours:ID:YP_009614974.1(-1),ID:YP_009614976.1(-1)|neighbour_genes:clamp loader, small ..,gp224|
MITVNEKEHILEQKYRPSTIDECILPAFDKETFKSITSKGKIPHIILHSPSPGTGKTTVAKALCHDVNADMMFVNGSDCKIDFVRGPLTNFASAASFDGRQKVIVIDEFDRSGLAESQRHLRSFMEAYSSNCSIIITANNIDGIIKPLQSRCRVITFGQPTDEDKIEMMKQMIRRLTEICKHEGIAIADMKVVAALVKKNFPDFRKTIGELDSYSSKGVLDAGILSLVTNDRGAIDDVLESLKNKDVKQLRALAPKYAADYSWFVGKLAEEIYSRVTPQSIIRMYEIVGENNQYHGIAANTELHLVYLFIQLACEMQWK
>ID:ATE86584.1 |[Shigella phage Sf23]||_Shigella_phage_Sf23_.gbk|clamp loader, small ..|960|MF158046(167678):118973-119932:-1 ^^ Shigella phage Sf23, complete genome.|neighbours:ID:ATE86583.1(-1),ID:ATE86585.1(-1)|neighbour_genes:clamp loader, small ..,sliding clamp|
MITVNEKEHILEQKYRPSTIDECILPAFDKETFKSITSKGKIPHIILHSPSPGTGKTTVAKALCHDVNADMMFVNGSDCKIDFVRGPLTNFASAASFDGRQKVIVIDEFDRSGLAESQRHLRSFMEAYSSNCSIIITANNIDGIIKPLQSRCRVITFGQPTDEDKIEMMKQMIRRLTEICKHEGIAIADMKVVAALVKKNFPDFRKTIGELDSYSSKGVLDAGILSLVTNDRGAIDDVLESLKNKDVKQLRALAPKYAADYSWFVGKLAEEIYSRVTPQSIIRMYEIVGENNQYHGIAANTELHLAYLFIQLACEMQWK
>ID:YP_009619260.1 |[Shigella phage Sf24]||_Shigella_phage_Sf24_.gbk|clamp loader, small ..|960|NC_042078(168112):124776-125735:-1 ^GeneID:40095875^ Shigella phage Sf24, complete genome.|neighbours:ID:YP_009619259.1(-1),ID:YP_009619261.1(-1)|neighbour_genes:clamp loader, small ..,sliding clamp|
MITVNEKEHILEQKYRPSTIDECILPAFDKETFKSITSKGKIPHIILHSPSPGTGKTTVAKALCHDVNADMMFVNGSDCKIDFVRGPLTNFASAASFDGRQKVIVIDEFDRSGLAESQRHLRSFMEAYSSNCSIIITANNIDGIIKPLQSRCRVITFGQPTDEDKIEMMKQMIRRLTEICKHEGIAIADMKVVAALVKKNFPDFRKTIGELDSYSSKGVLDAGILSLVTNDRGAIDDVLESLKNKDVKQLRALAPKYAADYSWFVGKLAEEIYSRVTPQSIIRMYEIVGENNQYHGIAANTELHLAYLFIQLACEMQWK
>ID:AUV63461.1 |[Shigella phage Sf25]||_Shigella_phage_Sf25_.gbk|clamp loader, small ..|960|MF327009(168573):124543-125502:-1 ^^ Shigella phage Sf25, complete genome.|neighbours:ID:AUV63460.1(-1),ID:AUV63462.1(-1)|neighbour_genes:clamp loader, small ..,sliding clamp|
MITVNEKEHILEQKYRPSTIDECILPAFDKETFKSITSKGKIPHIILHSPSPGTGKTTVAKALCHDVNADMMFVNGSDCKIDFVRGPLTNFASAASFDGRQKVIVIDEFDRSGLAESQRHLRSFMEAYSSNCSIIITANNIDGIIKPLQSRCRVITFGQPTDEDKIEMMKQMIRRLTEICKHEGIAIADMKVVAALVKKNFPDFRKTIGELDSYSSKGVLDAGILSLVTNDRGAIDDVLESLKNKDVKQLRALAPKYAADYSWFVGKLAEEIYSRVTPQSIIRMYEIVGENNQYHGIAANTELHLAYLFIQLACEMQWK
>ID:YP_004414952.1 |[Shigella phage Shfl2]||_Shigella_phage_Shfl2_.gbk|putative clamp-loade..|960|NC_015457(165919):29203-30162:-1 ^GeneID:10498815^ Shigella phage Shfl2, complete genome.|neighbours:ID:YP_004414951.1(-1),ID:YP_004414953.1(-1)|neighbour_genes:putative clamp-loade..,putative sliding cla..|
MITVNEKEHILEQKYRPSTIDECILPAFDKETFKSITSKGKIPHIILHSPSPGTGKTTVAKALCHDVNADMMFVNGSDCKIDFVRGPLTNFASAASFDGRQKVIVIDEFDRSGLAESQRHLRSFMEAYSSNCSIIITANNIDGIIKPLQSRCRVITFGQPTDEDKIEMMKQMIRRLTEICKHEGIAIADMKVVAALVKKNFPDFRKTIGELDSYSSKGVLDAGILSLVTNDRGAIDDVLESLKNKDVKQLRALAPKYAADYSWFVGKLAEEIYSRVTPQSIIRMYEIVGENNQYHGIAANTELHLAYLFIQLACEMQWK
>ID:YP_009110870.1 |[Shigella phage pSs-1]||_Shigella_phage_pSs-1_.gbk|gp63|960|NC_025829(164999):33586-34545:-1 ^GeneID:22475136^ Shigella phage pSs-1, complete genome.|neighbours:ID:YP_009110869.1(-1),ID:YP_009110871.1(-1)|neighbour_genes:gp62,gp64|
MITVNEKEHILEQKYRPSTIDECILPAFDKETFKSITSKGKIPHIILHSPSPGTGKTTVAKALCHDVNADMMFVNGSDCKIDFVRGPLTNFASAASFDGRQKVIVIDEFDRSGLAESQRHLRSFMEAYSSNCSIIITANNIDGIIKPLQSRCRVITFGQPTDEDKIEMMKQMIRRLTEICKHEGIAIADMKVVAALVKKNFPDFRKTIGELDSYSSKGVLDAGILSLVTNDRGAIDDVLESLKNKDVKQLRALAPKYAADYSWFVGKLAEEIYTRVTPQSIIRMYEIVGENNQYHGIAANTELHLAYLFIQLACEMQWK
>ID:NP_899326.1 |[Vibrio phage KVP40]||_Vibrio_phage_KVP40_.gbk|44|957|NC_005083(244834):46983-47939:1 ^GeneID:2545693^ Vibrio phage KVP40, complete genome.|neighbours:ID:NP_899325.1(1),ID:NP_899327.1(1)|neighbour_genes:45,62|
MAIQSVANELLWEQKYRPQSIKDCVLPERVRKLFQKMVDDNQIPNMLLCSSSPGTGKTTVARAVLADMGYEVLFVNASSSRGIGLVQNDLPAFCSTVSFSGNPKAVILDEADNLTPDAQKALRGLIEQYSKNVRFVLTCNYAQKILTPIRSRLQEFEFVYNKEEQLSCVKQMIVRSMQICKQEGVSVTNAAVLKELVKRNYPDNRKTIVSLQNYARNGVIDEGILSEITANDDISEMLDALKSKDFKTVRSLIPKYSGDIASFLHNLYKAAYTHLDGNSIPVFIQIVGEANNNATTCVDTEILLAYTLVQIMLECTFA
>ID:YP_009006372.1 |[Vibrio phage VH7D]||_Vibrio_phage_VH7D_.gbk|DNA polymerase acces..|951|NC_023568(246964):226583-227533:1 ^GeneID:18500004^ Vibrio phage VH7D, complete genome.|neighbours:ID:YP_009006371.1(1),ID:YP_009006373.1(1)|neighbour_genes:DNA polymerase proce..,polymerase accessory..|
MNFDPKELLWEQRYRPQTINDCVLPERVREHFQAMIDSGEIPNMLLASSSPGTGKTTVARAVLADMGYEVLFINASSSRGIKLVQNDLPAFCSTVSFSGKPKAIILDEADNLTPDAQKALRGLIEQYSKNVRFILTCNYSQKILTPIRSRLQTFEFVYDKDERLSCIKQMILRSMSICKQEGISVTNAAVLKELVKRNYPDNRKTVVALQNYSRKGVIDEGILSEITANDDISEMIAALKSKDFKTIRGLIPKYSGDLASFLHNLYKAAYTDLDGNSIPTFIQIVGEANNNATTCVDTEILLAYTLVQIMLECTFV
>ID:QBX06010.1 |[Vibrio phage ValB1 HC]||_Vibrio_phage_ValB1_HC_.gbk|DNA polymerase acces..|951|MK568540(247619):33064-34014:-1 ^^ Vibrio phage ValB1 HC, complete genome.|neighbours:ID:QBX06009.1(-1),ID:QBX06011.1(-1)|neighbour_genes:polymerase accessory..,DNA polymerase proce..|
MNFDPKELLWEQRYRPQTINDCVLPERVREHFQAMIDSGEIPNMLLASSSPGTGKTTVARAVLADMGYEVLFINASSSRGIKLVQNDLPAFCSTVSFSGKPKAIILDEADNLTPDAQKALRGLIEQYSKNVRFILTCNYSQKILTPIRSRLQTFEFVYDKDERLSCIKQMILRSMSICKQEGISVTNAAVLKELVKRNYPDNRKTVVALQNYSRKGVIDEGILSEITANDDISEMIAALKSKDFKTIRGLIPKYSGDLASFLHNLYKAAYTDLDGNSIPTFIQIVGEANNNATTCVDTEILLAYTLVQIMLECTFV
>ID:YP_009201285.1 |[Vibrio phage ValKK3]||_Vibrio_phage_ValKK3_.gbk|DNA polymerase acces..|951|NC_028829(248088):85858-86808:-1 ^GeneID:26628508^ Vibrio phage ValKK3, complete genome.|neighbours:ID:YP_009201284.1(-1),ID:YP_009201286.1(-1)|neighbour_genes:DNA polymerase acces..,DNA polymerase proce..|
MNFDPKELLWEQRYRPQTINDCVLPERVREHFQAMIDSGEIPNMLLASSSPGTGKTTVARAVLADMGYEVLFINASSSRGIKLVQNDLPAFCSTVSFSGKPKAIILDEADNLTPDAQKALRGLIEQYSKNVRFILTCNYSQKILTPIRSRLQTFEFVYDKDERLSCIKQMILRSMSICKQEGISVTNAAVLKELVKRNYPDNRKTVVALQNYSRKGVIDEGILSEITANDDISEMIAALKSKDFKTIRGLIPKYSGDLASFLHNLYKAAYTDLDGNSIPTFIQIVGEANNNATTCVDTEILLAYTLVQIMLECTFV
>ID:YP_008125276.1 |[Vibrio phage nt-1]||_Vibrio_phage_nt-1_.gbk|clamp loader subunit..|954|NC_021529(247511):211977-212930:1 ^GeneID:15926578^ Vibrio phage nt-1, complete genome.|neighbours:ID:YP_008125275.1(1),ID:YP_008125277.2(1)|neighbour_genes:sliding clamp DNA po..,clamp loader subunit..|
MNFDPKELLWEQRYRPQSIKECVLPERVRSIFQKMIDDNDIPNMLLASSSPGTGKTTVARALLADLGYDVLFVNASSSRGIGLVQQELPAFCSTVSFSGKPKAVILDEADNLTPDAQKALRGLIEQFSKNVRFVLTCNYPQKIITPIRSRLQLFEFVYDKSDRLSCVKQMIIRSMAICKQEGVPVSNANVLKELVKRNYPDNRKTIVSLQNYARSGGIDEGILSQITANDDISEVINALRSRDFKTVRGLVPKYTGDIAAFLHNLHEAAYTQLDPNSVYTAIQIIGDANNNVTSCVDLEILLTYTLAQLMFECTFAS
>ID:ALP47015.1 |[Vibrio phage phi-Grn1]||_Vibrio_phage_phi-Grn1_.gbk|replication factor C..|951|KT919972(248605):154525-155475:1 ^^ Vibrio phage phi-Grn1, complete genome.|neighbours:ID:ALP47058.1(1),ID:ALP47110.1(1)|neighbour_genes:sliding clamp DNA po..,DNA polymerase clamp..|
MNFDPKELLWEQRYRPQTINDCVLPERVREHFQAMIDSGEIPNMLLASSSPGTGKTTVARAVLADMGYEVLFINASSSRGIKLVQNDLPAFCSTVSFSGKPKAIILDEADNLTPDAQKALRGLIEQYSKNVRFILTCNYSQKILTPIRSRLQTFEFVYDKDERLSCIKQMILRSMSICKQEGISVTNAAVLKELVKRNYPDNRKTVVALQNYSRKGVIDEGILSEITANDDISEMIAALKSKDFKTIRGLIPKYSGDLASFLHNLYKAAYTDLDGNSIPTFIQIVGEANNNATTCVDTEILLAYTLVQIMLECTFV
>ID:ALP47395.1 |[Vibrio phage phi-ST2]||_Vibrio_phage_phi-ST2_.gbk|replication factor C..|951|KT919973(250485):214695-215645:1 ^^ Vibrio phage phi-ST2, complete genome.|neighbours:ID:ALP47438.1(1),ID:ALP47492.1(1)|neighbour_genes:sliding clamp DNA po..,DNA polymerase clamp..|
MNFDPKELLWEQRYRPQTINDCVLPERVREHFQAMIDSGEIPNMLLASSSPGTGKTTVARAVLADMGYEVLFINASSSRGIKLVQNDLPAFCSTVSFSGKPKAIILDEADNLTPDAQKALRGLIEQYSKNVRFILTCNYSQKILTPIRSRLQTFEFVYDKDERLSCIKQMILRSMSICKQEGISVTNAAVLKELVKRNYPDNRKTVVALQNYSRKGVIDEGILSEITANDDISEMIAALKSKDFKTIRGLIPKYSGDLASFLHNLYKAAYTDLDGNSIPTFIQIVGEANNNATTCVDTEILLAYTLVQIMLECTFV
>ID:ALY07130.1 |[Vibrio phage vB_VmeM-32]||_Vibrio_phage_vB_VmeM-32_.gbk|clamp loader small s..|975|KU160494(199912):109176-110150:1 ^^ Vibrio phage vB_VmeM-32, complete genome.|neighbours:ID:ALY07129.1(1),ID:ALY07131.1(1)|neighbour_genes:sliding clamp protei..,clamp loader small s..|
MTQTVVTYPNEHMWEQRYRPVTLDQCILPEADMKVFRGIVEKKRLPHLILHSKSPGTGKTTLARVLCNEVDAEYMFYSGGNLRIDQLRNELTVFASSKTRKSGGKVIIIDEADNEGMRAVHTELRSWMEAYSINCSVIMTCNNIEVLPAALRKSRARTIQFGQPSDNDIKRMKVEMIKRCIDICEIEGVPVEDKKVIATLVGKNFPDLRACVTTLDRYAKGGVVDSGILSELNRSTENLDELIEVLKTKQFGTALRTMVPKYALDYNNFVTLIYKTLIPVIQPASTRMLVKILAENQKYANIVPNLEIHLYDMLIDIGSEVTFK
>ID:AFN37309.1 |[Vibriophage phi-pp2]||_Vibriophage_phi-pp2_.gbk|replication factor C..|957|JN849462(246421):46983-47939:1 ^^ Vibriophage phi-pp2, complete genome.|neighbours:ID:AFN37308.1(1),ID:AFN37310.1(1)|neighbour_genes:hypothetical protein,clamp loader subunit..|
MSFNFDPKELLWEQRYRPQSIKDCVLPERVRKLFQKMVDDNEIPNMLLCSSSPGTGKTTVARAVLADMGYEVLFVNASSSRGIGLVQNDLPAFCSTVSFSGNPKAVILDEADNLTPDAQKALRGLIEQYSKNVRFVLTCNYAQKILTPIRSRLQEFEFVYNKEEQLSCVKQMIVRSMQICKQEGVSVTNAAVLKELVKRNYPDNRKTIVSLQNYARNGVIDEGILSEITANDDISEMLDALKSKDFKTVRSLIPKYSGDIASFLHNLYKAAYTHLDGNSIPVFIQIVGEANNNATTCVDTEILLAYTLVQIMLECTFA
>ID:YP_009153652.1 |[Yersinia phage PST]||_Yersinia_phage_PST_.gbk|clamp loader subunit..|960|NC_027404(167785):28266-29225:-1 ^GeneID:24677460^ Yersinia phage PST, complete genome.|neighbours:ID:YP_009153651.1(-1),ID:YP_009153653.1(-1)|neighbour_genes:clamp loader subunit..,sliding clamp, DNA p..|
MITVNEKEHILEQKYRPSTIDECILPAFDKETFKSITSKGKIPHIILHSPSPGTGKTTVAKALCHDVNADMMFVNGSDCKIDFVRGPLTNFASAASFDGRQKVIVIDEFDRSGLAESQRHLRSFMEAYSSNCSIIITANNIDGIIKPLQSRCRVITFGQPTDEDKIEMMKQMIRRLTEICKHEGIAIADMKVVAALVKKNFPDFRKTIGELDSYSSKGVLDAGILSLVTNDRGAIDDVLESLKNKDVKQLRALAPKYAADYSWFVGKLAEEIYSRVTPQSIIRMYEIVGENNQYHGIAANTELHLAYLFIQLACEMQWK
>ID:VEV89665.1 |[Yersinia phage fPS-2]||_Yersinia_phage_fPS-2_.gbk|g049c|960|LR215722(169060):29787-30746:-1 ^^ Yersinia phage fPS-2 genome assembly, chromosome: I.|neighbours:ID:VEV89664.1(-1),ID:VEV89666.1(-1)|neighbour_genes:g048c,g050c|
MITVNEKEHILEQKYRPSTIDECILPAFDKETFKSITSKGKIPHIILHSPSPGTGKTTVAKALCHDVNADMMFVNGSDCKIDFVRGPLTNFASAASFDGRQKVIVIDEFDRSGLAESQRHLRSFMEAYSSNCSIIITANNIDGIIKPLQSRCRVITFGQPTDEDKIEMMKQMIRRLTEICKHEGIAIADMKVVAALVKKNFPDFRKTIGELDSYSSKGVLDAGILSLVTNDRGAIDDVLESLKNKDVKQLRALAPKYAADYSWFVGKLAEEIYSRVTPQSIIRMYEIVGENNQYHGIAANTELHLAYLFIQLACEMQWK
>ID:YP_009149293.1 |[Yersinia phage phiD1]||_Yersinia_phage_phiD1_.gbk|g054|960|NC_027353(167063):29740-30699:-1 ^GeneID:24635490^ Yersinia phage phiD1 complete genome.|neighbours:ID:YP_009149292.1(-1),ID:YP_009149294.1(-1)|neighbour_genes:g053,g055|
MITVNEKEHILEQKYRPSTIDECILPAFDKETFKSITSKGKIPHIILHSPSPGTGKTTVAKALCHDVNADMMFVNGSDCKIDFVRGPLTNFASAASFDGRQKVIVIDEFDRSGLAESQRHLRSFMEAYSSNCSIIITANNIDGIIKPLQSRCRVITFGQPTDEDKIEMMKQMIRRLTEICKHEGIAIADMKVVAALVKKNFPDFRKTIGELDSYSSKGVLDAGILSLVTNDRGAIDDVLESLKNKDVKQLRALAPKYAADYSWFVGKLAEEIYSRVTPQSIIRMYEIVGENNQYHGIAANTELHLAYLFIQLACEMQWK
