# Supplementary material for: Influence of Non-canonical DNA Bases on the Genomic Diversity of Tevenvirinae
Source: Front Microbiol. 2021 Apr 6;12:632686. doi: 10.3389/fmicb.2021.632686 (PMC8056088; doi:10.3389/fmicb.2021.632686)
Supplement: Supplementary Data Sheet 1 — Clustering results (folders “first clusterisation,” “second clusterisation,” and “third clusterisation”): the number of pan-genome components in the individual genome (files “pan genome components of genomes”), the total number of all clusters and components of the pan-genome (files “pan genome components”), a list of clusters of the core genome (files “core list”), a list of clusters of the softcore genome (files “softcore list”). Clusters of the softcore genome (folders “softcore clusters”) are presented in the files which show regions in genomes, protein sequences, names of viruses which have these proteins A description of softcore clusters is also supplied (file “Softcore clusters description”). [file Data_Sheet_1.ZIP › Data sheet 1/first clusterisation/softcore_clusters/19915_45.faa]

>ID:YP_004300673.1 |[Acinetobacter virus 133]|Acj133|_Acinetobacter_phage_133_.gbk|45|684|NC_015250(159801):45533-46216:-1 ^GeneID:10323079^ Acinetobacter phage 133, complete genome.|neighbours:ID:YP_004300672.1(-1),ID:YP_004300674.1(-1)|neighbour_genes:44,rpbA|
MKFSKNTIAVLKNFATINPSIHLTPGNLVRTANRATTNYAHATIEDNIDIECAIHDLAGFLSILQLADADANVTVVDGSLAIRGERSVIYWPTIDVEKILTPARTAVFPPGTIEFELKSDDWSQFTRVSRALAVDLIAVSKKDDRIVMDGYNRITDADLANPLVSLDMGPCPVNTPFKFVLHMQNMKIPVDDYKVKFFAKDKQIASCFESASALHIISVEKTSSHSF
>ID:AWY10334.1 |[Acinetobacter phage AM101]||_Acinetobacter_phage_AM101_.gbk|sliding clamp DNA po..|690|MH165274(166487):116246-116935:1 ^^ Acinetobacter phage AM101, complete genome.|neighbours:ID:AWY10333.1(1),ID:AWY10335.1(1)|neighbour_genes:RNA polymerase bindi..,DNA polymerase acces..|
MKFSKQFVSILKNFATINSGIYFQAGDFVMTRSASGATYGETTLPPGEEIEFNVAIYDLNAFLGILSLSGEDSEITSNGDEILIKGKRSVITWPAADPSAIVYPKKAIKFPEASVEFDLSGDDYKQLMKISHGLGATTLTIENANGKVVFKTYNKEIDPNFEKPLSTFDVADYTGDKEFKFILHIQNMKLLPDDYRVKLWAVGEKFAVKFAGTQSSYVLSVEDGSTHNF
>ID:YP_004009462.1 |[Acinetobacter phage Ac42]|Ac42|_Acinetobacter_phage_Ac42_.gbk|45|690|NC_014660(167716):54043-54732:-1 ^GeneID:9925727^ Acinetobacter phage Ac42, complete genome.|neighbours:ID:YP_004009461.1(-1),ID:YP_004009463.1(-1)|neighbour_genes:44,rpbA|
MRLSKETQAILKNFSTINSSIKLTPGKFIMTCNLGRTIHASAQIEDEIDIDAGIFDLPGFLTLLGLVDENAEISLTEDGSKFAIKGPRSVVYWPSADPAGLTYPKNTINFPAPTVEFMLKSDTWNQLTRVSRALGVDVIAFNNRDGEVHVDGFNKQADSAFVRPLLSLNLGDAGTTTDFNFILNMANLKLLVDDYKVKIFAKGASMASCFEGSTVHVIAVEKSSTHGFN
>ID:YP_004009719.1 |[Acinetobacter phage Acj61]||_Acinetobacter_phage_Acj61_.gbk|45|687|NC_014661(164093):55912-56598:-1 ^GeneID:9925993^ Acinetobacter phage Acj61, complete genome.|neighbours:ID:YP_004009718.1(-1),ID:YP_004009720.1(-1)|neighbour_genes:44,rpbA|
MQLSKESLATLKNFATINGGIVLKPGQFVMTRSVNGATYAEATLSDEIDAEFGIYDLNAFLSILSLADENATISLNKEGDISIKGARSEITWPSADPSTIVAPKKQISFPTANVIFELNAEEYQQIMRVSRGLGADTLTIGSEDGKIVIKSFNKIADSKLEKPLYKFDATEYNDSNNFNFVINIANMKMQQDSYKVLLWATGEMFASKFEGTTASYVLAVEADSTHDF
>ID:YP_004010245.1 |[Acinetobacter phage Acj9]||_Acinetobacter_phage_Acj9_.gbk|45|690|NC_014663(169947):59063-59752:-1 ^GeneID:9926542^ Acinetobacter phage Acj9, complete genome.|neighbours:ID:YP_004010244.1(-1),ID:YP_004010246.1(-1)|neighbour_genes:44,rpbA|
MKFSKNLVAVLKTFATINPGVYLRPGDVINTRTQTGSIYAEVQLEPEEAVDIDVAIYDLNAFLQIVSLAGDDADVTLARDGNIVIKGPQTTINWPATEPDSITFPKKSINLPPHQVEFELPVDTYNQVMKISRSLGAEKLAISNVEDKIVVNAFAKSDTEFERPLCSFKVTEYTGDKDFEFIIDMRNLRVMPEDFNVKLWAQGEMFATSFEGKTARYIISVEDSSTHNF
>ID:AXY82802.1 |[Acinetobacter phage KARL-1]||_Acinetobacter_phage_KARL-1_.gbk|DNA polymerase acces..|690|MH713599(166560):131383-132072:1 ^^ Acinetobacter phage KARL-1, complete genome.|neighbours:ID:AXY82801.1(1),ID:AXY82803.1(1)|neighbour_genes:RNA polymerase bindi..,DNA polymerase acces..|
MKFSKQFVSILKNFATINSGIYFQAGDFVMTRSASGATYGETTLPPGEEIEFNVAIYDLNAFLGILSLSGEDSEITSNGDEILIKGKRSVITWPAADPSAIVYPKKAIKFPEASVEFDLSGDDYKQLMKISHGLGATTLTIENANGKVVFKTYNKEIDPNFEKPLSTFDVADYTGDKEFKFILHIQNMKLLPDDYKVKLWAVGEKFAVKFAGTQSSYVLSVEDGSTHNF
>ID:YP_006488852.1 |[Acinetobacter phage ZZ1]||_Acinetobacter_phage_ZZ1_.gbk|DNA polymerase acces..|690|NC_018087(166687):50601-51290:-1 ^GeneID:13164938^ Acinetobacter phage ZZ1, complete genome.|neighbours:ID:YP_006488853.1(-1),ID:YP_006488850.1(-1)|neighbour_genes:DNA polymerase acces..,rpbA|
MKFSKGLIATLKNFATINTGINLTAGTFIMTRAANGATYGEVNLQPEDTIDFDVAIYDLNAFLSILSLSGEDSEVSVKGADIIIKGKRSEIIWPSCDPSAIVYPKKPIQFPPAEVEFELPAEEYNQVMKIARGLGADTVAITNKSGLVVINAFNKTIDPNLEKPLSTFEVSDYDGSRDFNFVINLTNLKLQSDTYKVQLWAKDHLFAARFEGTAANYVIAVEDESSHNF
>ID:AXF40669.1 |[Acinetobacter phage vB_ApiM_fHyAci03]||_Acinetobacter_phage_vB_ApiM_fHyAci03_.gbk|sliding clamp DNA po..|690|MH460829(165975):52723-53412:-1 ^^ Acinetobacter phage vB_ApiM_fHyAci03, complete genome.|neighbours:ID:AXF40668.1(-1),ID:AXF40670.1(-1)|neighbour_genes:clamp loader subunit,rpbA|
MKFSKQFVSILKNFATINSGIYFQAGDFVMTRSASGATYGETTLPPGEEIEFNVAIYDLNAFLGILSLSGEDSEITSNGDEILIKGKRSVITWPAADPSAIVYPKKAIKFPEASVEFDLSGDDYKQLMKISHGLGATTLTIENANGKVVFKTYNKEIDPNFEKPLSTFDVADYTGDKEFKFILHIQNMKLLPDDYRVKLWAVGEKFAVKFAGTQSSYVLSVEDGSTHNF
>ID:APU01418.1 |[Aeromonas phage 65.2]||_Aeromonas_phage_65.2_.gbk|sliding clamp DNA po..|693|KY290955(236567):19270-19962:-1 ^SEED:fig|6666666.172300.peg.27^ Aeromonas phage 65.2, complete genome.|neighbours:ID:APU01417.1(-1),ID:APU01419.1(-1)|neighbour_genes:hypothetical protein,hypothetical protein|
MKINKSTIDILKLFSSINPSILIQPGNFINTRTADGNIYAEATVEDTFEQKICLYAMDQMLGVLNNFKGEVEMSVDSGEDDLKLNLKHESGAKATLIMSPESKIVYPKKPIVFPAPQVEFQLKSDDLSRLQAMSSTLKLNMLKFIKEDGKIVARLFYVDKSGGISDQESNQFDIVISDTDYAGEFDMRFDMKHMTFLEGDTTIKCIRGAAQFTCPNVTYVISMNKASSLT
>ID:YP_004300866.1 |[Aeromonas virus 65]||_Aeromonas_phage_65_.gbk|45|693|NC_015251(235229):19273-19965:-1 ^GeneID:10323288^ Aeromonas phage 65, complete genome.|neighbours:ID:YP_004300865.1(-1),ID:YP_004300867.1(-1)|neighbour_genes:hypothetical protein,hypothetical protein|
MKINKSTIDILKLFSSINPSILIQPGNFINTRTADGNIYAEATVEDTFEQKICLYAMDQMLGVLNNFKGEVEMSVDSGEDDLKLNLKHESGAKATLIMSPESKIVYPKKPIVFPAPQVEFQLKSDDLSRLQAMSSTLKLNMLKFIKEDGKIVARLFYVDKSGGISDQESNQFDIVISDTDYAGEFDMRFDMKHMTFLEGDTTIKCIRGAAQFTCPNVTYVISMNKASSLT
>ID:ATI17480.1 |[Aeromonas phage AS-szw]||_Aeromonas_phage_AS-szw_.gbk|sliding clamp protei..|693|MF498773(229957):155421-156113:1 ^^ Aeromonas phage AS-szw, complete genome.|neighbours:ID:ATI17479.1(1),ID:ATI17481.1(1)|neighbour_genes:hypothetical protein,clamp loader subunit|
MKINKSTIEILKLFSSINPSILIQPGNYINTRTADGNIYAEATVEDTFEHKICLYAMDQLLGVINNFKGEMEMTVDNKDDDLKLNLKHESGAKATLIMSQESLIVYPKKPIVFPAAQIEFDLKADDISRLQAMGNTLKLNMLKFIKEDGKIVARLFYVDKSGGVSEQESNQFDVVIGETEYAGDFDLRFDMKHLSYLTGDTSVKCIRGAAQFKCPQVTYVISMNKASTLS
>ID:ASU00517.1 |[Aeromonas phage AS-zj]||_Aeromonas_phage_AS-zj_.gbk|sliding clamp|693|MF448340(229929):31674-32366:1 ^^ Aeromonas phage AS-zj, complete genome.|neighbours:ID:ASU00518.1(1),ID:ASU00516.1(1)|neighbour_genes:hypothetical protein,clamp loader subunit|
MKINKSTIEILKLFSSINPSILIQPGNYINTRTADGNIYAEATVEDTFEHKICLYAMDQLLGVINNFKGEMEMTVDNKDDDLKLNLKHESGAKATLIMSQESLIVYPKKPIVFPAAQIEFDLKADDISRLQAMGNTLKLNMLKFIKEDGKIVARLFYVDKSGGVSEQESNQFDVVIGETEYAGDFDLRFDMKHLSYLTGDTSVKCIRGAAQFKCPQVTYVISMNKASTLS
>ID:NP_943899.1 |[Aeromonas virus Aeh1]||_Aeromonas_phage_Aeh1_.gbk|45|678|NC_005260(233234):17646-18323:-1 ^GeneID:2657932^ Aeromonas phage Aeh1, complete genome.|neighbours:ID:NP_943898.1(-1),ID:NP_943900.1(-1)|neighbour_genes:44,rpbA|
MQLSKETVEILSNFAKINPSVVLKPGTFVNTKSVNNVLYAESTIKDTVDSELRIYSLGEFLGVAAMVGLPADVTEDGEYITIKNAAGGKAMAKIKMAEAGTIAHPKKALTMPTASVVFEITADQMKQIDKSASTMSLVDLHFVNDGRKIVARLTGGESNSNSFEIAIADDFEGDDATFDFIVAIGNMKMIDGKYTVMIAKEGAICFKGATASYIIAIDSKSKYTA
>ID:AUE22565.1 |[Aeromonas phage Ah1]||_Aeromonas_phage_Ah1_.gbk|sliding clamp|678|MG250483(221116):19022-19699:-1 ^^ Aeromonas phage Ah1, complete genome.|neighbours:ID:AUE22564.1(-1),ID:AUE22566.1(-1)|neighbour_genes:clamp loader subunit,rpbA|
MQLSKETVEILSNFAKINPSVVLKPGTFVNTKSVNNVLYAESTIKDTVDSELRIYSLGEFLGVAAMVGLPADVTEDGEYITIKNASGGKAMAKIKMAEAGTIAHPKKALTMPTASVVFEITAEQLKQIDKSASTMSLVDLHFVNDGRKIIARLTGGESNSNSFEIAIADDFEGDDATFDFIVAIGNMKMIDGKYTVMIAKEGAICFKGATASYIIAIDSKSKYTA
>ID:QAX98603.1 |[Aeromonas phage AsFcp_2]||_Aeromonas_phage_AsFcp_2_.gbk|sliding clamp protei..|678|MH791401(219171):188019-188696:-1 ^^ UNVERIFIED: Aeromonas phage AsFcp_2, complete genome.|neighbours:ID:QAX98602.1(-1),ID:QAX98604.1(-1)|neighbour_genes:clamp loader subunit,RNA polymerase bindi..|
MQLSKETVEILSNFAKINPSVVLKPGTFINTKSVNNVLYASATIKDQIDSELRIYSLGELIGVANMIGLPAQVTEDGEYITIKNAAGGKSMAKIKMAEAGTIIHPKKAISIPTASVVFELTEEQLKQIMKSASTMSLVDLHFVNDGRKILARLTGGDANSNTFEIPVADDYEGNDANFDFIVALGNMKMTDAKYKVMIAKEGAICFEGANASYIISLDAKSKYTA
>ID:QAX97920.1 |[Aeromonas phage Asswx_1]||_Aeromonas_phage_Asswx_1_.gbk|sliding clamp|693|MH791398(229103):163112-163804:1 ^^ UNVERIFIED: Aeromonas phage Asswx_1, complete genome.|neighbours:ID:QAX97919.1(1),ID:QAX97921.1(1)|neighbour_genes:hypothetical protein,clamp loader subunit|
MKINKSTIEILKLFSSINPSILIQPGNYINTRTADGNIYAEATVEDTFEHKICLYAMDQLLGVINNFKGEMEMTVDNKDDDLKLNLKHESGAKATLIMSQESLIVYPKKPIVFPAAQIEFDLKADDISRLQAMGNTLKLNMLKFIKEDGKIVARLFYVDKSGGVSEQESNQFDVVIGETEYAGDFDLRFDMKHLSYLTGDTSVKCIRGAAQFKCPQVTYVISMNKASTLS
>ID:QAY01230.1 |[Aeromonas phage Aswh_1]||_Aeromonas_phage_Aswh_1_.gbk|sliding clamp|693|MH791414(229730):75800-76492:-1 ^^ UNVERIFIED: Aeromonas phage Aswh_1, complete genome.|neighbours:ID:QAY01229.1(-1),ID:QAY01231.1(-1)|neighbour_genes:hypothetical protein,hypothetical protein|
MKINKSTIDILKLFSSINPSIRIMPGNYINTRTADGNIYAEAIVEDVFEEKICLYAMDQMLGVLNNFKGEVEMSVAEGDEDLKLNLKHESGAKATLIMSPESKIVYPKKPIVFPPAKVSFNLNSDDVSRLQAMSSTLKLNMLKFIKEDGKIVARLFYVDKSGGVSDQESNQFDIVIGDTQYSGDFDMRFDMKHLAYLDGDTEVSCIQGAAQFKCPKVTYVISMNKASTIS
>ID:YP_007010281.1 |[Aeromonas phage CC2]||_Aeromonas_phage_CC2_.gbk|sliding clamp|693|NC_019538(231743):106321-107013:-1 ^GeneID:14016520^ Aeromonas phage CC2, complete genome.|neighbours:ID:YP_007010280.1(-1),ID:YP_007010282.1(-1)|neighbour_genes:hypothetical protein,hypothetical protein|
MKINKSTIEILKLFSSINPSILIQPGNYINTRTADGNIYAEATVEDTFEHKICLYAMDQLLGVINNFKGEMEMTVDNKDDDLKLNLKHESGAKATLIMSQESLIVYPKKPIVFPAAQIEFDLKADDISRLQAMGNTLKLNMLKFIKEDGKIVARLFYVDKSGGVSEQESNQFDVVIGETEYAGDFDLRFDMKHLSYLTGDTSVKCIRGAAQFKCPQVTYVISMNKASTLS
>ID:YP_009011448.1 |[Aeromonas phage PX29]||_Aeromonas_phage_PX29_.gbk|45|678|NC_023688(222006):17384-18061:-1 ^GeneID:18559943^ Aeromonas phage PX29, complete genome.|neighbours:ID:YP_009011447.1(-1),ID:YP_009011449.1(-1)|neighbour_genes:44,rpbA|
MQLSKETVEILSNFAKINPSVVLKPGTFINTKSVNNVLYASATIKDQIDSELRIYSLGELIGVANMIGLPAQVTEDGEYITIKNAAGGKSMAKIKMAEAGTIIHPKKAISIPTASVVFELTEEQLKQIMKSASTMSLVDLHFVNDGRKILARLTGGDANSNTFEIPVADDYEGNDANFDFIVALGNMKMTDAKYKVMIAKEGAICFEGANASYIISLDAKSKYTA
>ID:YP_003969437.1 |[Aeromonas phage phiAS5]||_Aeromonas_phage_phiAS5_.gbk|sliding clamp|675|NC_014636(225268):110405-111079:-1 ^GeneID:9861555^ Aeromonas phage phiAS5, complete genome.|neighbours:ID:YP_003969436.1(-1),ID:YP_003969438.1(-1)|neighbour_genes:clamp loader subunit,RpbA RNA polymerase ..|
MQLSKETVEILSNFAKINPSVVLKPGTFINTKSVNNVLYAESTIKDQIDSELRIYSLGEFLGVAMMVGLPAQVTEDGEYIVVKNASGGRAMAKIKMAEAGTITHPKKAITFPTASVVFELTEDQIKQIGKSASTMSLVDLHFVNDGRKILARLTGGETNSNTFEIAIADDYEGADANFDFIVSIGNLKMIDGKYKVMIAKEGAIRFEGTSNYVIALDAKSKYAV
>ID:YP_802993.1 |[Escherichia virus RB32]||_Bacteriophage_RB32_.gbk|45|687|NC_008515(165890):29516-30202:-1 ^GeneID:4405609^ Bacteriophage RB32, complete genome.|neighbours:ID:YP_802992.1(-1),ID:YP_802994.1(-1)|neighbour_genes:44,rpbA|
MKLSKDTTALLKNFATINSGIMLKSGQFIMTRAVNGTTYAEANISDVIDFDVAIYDLNGFLGILSLVNDDAEISQSEDGNIKIADARSTIFWPAADPSTVVAPNKPIPFPVASVVTEIKAEDLQQLLRVSRGLQIDTIAITVKEGKIVINGFNKVEDSALTRVKYSLTLGDYDGENTFNFIINMANMKMQPGNYKLLLWAKGKQGAAKFEGEHANYVVALEADSTHDF
>ID:YP_009218689.1 |[Citrobacter phage IME-CF2]||_Citrobacter_phage_IME-CF2_.gbk|sliding clamp DNA po..|666|NC_029013(177688):90344-91009:1 ^GeneID:26644909,SEED:fig|1527524.5.peg.159^ Citrobacter phage IME-CF2, complete genome.|neighbours:ID:YP_009218688.1(1),ID:YP_009218690.1(1)|neighbour_genes:hypothetical protein,rfcS|
MKFSKQTIDILKNFSQINPSIMLTKGSFIMTKSINSVVYAEAEIPDVIDEDVGIYDLNSFLNMMNVVGTDADVKHDLSTGEIVIRGEKMKIVERSCDPTTIVKPKKRLQMPVADLIFQISANDFEKLIKASRMMKLTDLSVEPINGKLVITAKSKESQSTFSVEVGEYEGDNVFNFDMKIDNMQFINSDYKVEISAQGAAKFSSENGVAYVVVLEATSQFK
>ID:YP_009194862.1 |[Citrobacter phage Margaery]||_Citrobacter_phage_Margaery_.gbk|sliding clamp protei..|666|NC_028755(178182):28095-28760:-1 ^^ Citrobacter phage Margaery, complete genome.|neighbours:ID:YP_009194861.1(-1),ID:YP_009194863.1(-1)|neighbour_genes:clamp loader subunit,RNA polymerase-bindi..|
MKFSKQTIDILKNFSQINPSVMLKKGSFIMTKSINSVVYAEATISDVIDEDVGIYDLNSFLNMLNVVGTDAEVTHDLSTGEIVIRGEKMKIVERSSDPTTIVQPKKRLEMPVADLIFQISANDFEKLIKASRMMKLTDLSVEPINGKLVITAKSKESQSTFSVEVGDYEGDNMFNFDMKIDNMQFINSDYKVEISSRGAAKFSSENGVAYVVVLEATSQFK
>ID:AYJ72907.1 |[Citrobacter phage Maroon]||_Citrobacter_phage_Maroon_.gbk|sliding clamp|666|MH823906(178830):27649-28314:-1 ^^ Citrobacter phage Maroon, complete genome.|neighbours:ID:AYJ72906.1(-1),ID:AYJ72908.1(-1)|neighbour_genes:sliding camp loader,..,RNA polymerase bindi..|
MKFSKQTIDILKNFSQINPSVMLKKGSFIMTKSINSVVYAEATISDVIDEDVGIYDLNSFLNMLNVVGTDAEVTHDLSTGEIVIRGEKMKIVERSSDPTTIVQPKKRLEMPVADLIFQISANDFEKLIKASRMMKLTDLSVEPINGKLVITAKSKESQSTFSVEVGDYEGDNMFNFDMKIDNMQFINSDYKVEISSRGAAKFSSENGVAYVVVLEATSQFK
>ID:YP_009203767.1 |[Citrobacter phage Merlin]||_Citrobacter_phage_Merlin_.gbk|sliding clamp|687|NC_028857(172733):29434-30120:-1 ^GeneID:26647967^ Citrobacter phage Merlin, complete genome.|neighbours:ID:YP_009203766.1(-1),ID:YP_009203768.1(-1)|neighbour_genes:clamp loader subunit,RNA polymerase bindi..|
MKFTKETLAILKNFSTINSGVMLKPGKFIMTRAVNGTTYAEANIADEIDFEVAIYDLPSFLGILGLVSEDAEISMADDGNIKIADARSKIFWPAADASTIVFPSKPIPFPTASVIVDFKGEDLQQLMRVSRGLQIDTIAIANKEDKIVLSGYNKVEDSALVRPKYSLTLGDYDGTNNFNFVINMANMKMQPASYKLLLWADGKKTAAKFEGEAASYVVAMEADSTHDF
>ID:YP_009097646.1 |[Citrobacter phage Miller]||_Citrobacter_phage_Miller_.gbk|sliding clamp|666|NC_025414(178171):27750-28415:-1 ^InterPro:IPR004190,InterPro:IPR015200^ Citrobacter phage Miller, complete genome.|neighbours:ID:YP_009097645.1(-1),ID:YP_009097647.1(-1)|neighbour_genes:clamp loader,RNA polymerase bindi..|
MKFSKQTIDILKNFSQINPSIMLTKGSFIMTKSINSVVYAEAEIPDVIDEDVGIYDLNSFLNMMNVVGTDADVKHDLSTGEIVIRGEKMKIVERSCDPTTIVKPKKRLQMPVADLIFQISANDFEKLIKASRMMKLTDLSVEPINGKLVITAKSKESQSTFSVEVGEYEGDNVFNFDMKIDNMQFINSDYKVEISAQGAAKFSSENGVAYVVVLEATSQFK
>ID:YP_009146487.1 |[Citrobacter phage Moon]||_Citrobacter_phage_Moon.gbk|sliding clamp|687|NC_027331(170341):29658-30344:-1 ^GeneID:24721653,InterPro:IPR004190,InterPro:IPR015200^ Citrobacter phage Moon, complete genome.|neighbours:ID:YP_009146486.1(-1),ID:YP_009146488.1(-1)|neighbour_genes:clamp loader subunit,RNAP binding protein|
MKFTKETLAILKNFSTINSGVMLKPGKFIMTRAVNGTTYAEANIADEIDFEVAIYDLPSFLGILGLVSEDAEISMADDGNIKIADARSKIFWPAADASTIVFPSKPIPFPTASVIVDFKGEDLQQLMRVSRGLQIDTIAIANKEDKIVLSGYNKVEDSALVRPKYSLTLGDYDGTNNFNFVINMANMKMQPASYKLLLWADGKKTAAKFEGEAASYVVAMESDSTHDF
>ID:YP_009285581.1 |[Citrobacter phage vB_CfrM_CfP1]||_Citrobacter_phage_vB_CfrM_CfP1_.gbk|sliding clamp protei..|666|NC_031057(180219):29969-30634:-1 ^GeneID:29079565^ Citrobacter phage vB_CfrM_CfP1, complete genome.|neighbours:ID:YP_009285580.1(-1),ID:YP_009285582.1(-1)|neighbour_genes:clamp-loader subunit,RNA polymerase|
MKFSKQTIDILKNFSQINPSIMLTKGSFIMTKSINSVVYAEAEIPDVIDEDVGIYDLNSFLNMMNVVGTDADVKHDLSTGEIVIRGEKMKIVERSCDPTTIVKPKKRLQMPVADLIFQISANDFEKLIKASRMMKLTDLSVEPINGKLVITAKSKESQSTFSVEVGEYEGDNVFNFDMKIDNMQFINSDYKVEISAQGAAKFSSENGVAYVVVLEATSQFK
>ID:SCN45737.1 |[Cronobacter phage Pet-CM3-4]||_Cronobacter_phage_Pet-CM3-4_.gbk|Sliding clamp DNA po..|687|LT614807(171975):29997-30683:-1 ^^ Cronobacter phage Pet-CM3-4 genome assembly, chromosome: I.|neighbours:ID:SCN45736.1(-1),ID:SCN45738.1(-1)|neighbour_genes:Replication factor C..,RNA polymerase bindi..|
MKLSKETLNILKNFSTINSGIMLKPGKFIMTRAVNGTTYAEAKIADEIDFEVAIYELNGFLGILSLVNEDAEISLADDGNIKIADARSTIFWPAADPSTIVFPSKPIPFPVASVIVDFKSEDLQQLMRVSRGLQIDTITITNKDGKIVLNGFNKVEDSALVRTKYSLTLGDYDGTNNFNFVINMGNMKMQPADYKLLLWAQGKKTAAKFEGEHASYVVAMEADSTHDF
>ID:YP_006986319.1 |[Cronobacter phage vB_CsaM_GAP161]||_Cronobacter_phage_vB_CsaM_GAP161_.gbk|sliding clamp DNA po..|666|NC_019398(178193):26864-27529:-1 ^^ Cronobacter phage vB_CsaM_GAP161, complete genome.|neighbours:ID:YP_006986318.1(-1),ID:YP_006986320.1(-1)|neighbour_genes:clamp-loader subunit,RNA polymerase bindi..|
MKFSKQTIDILKNFSQINPSVMLKKGSFIMTKSINSVVYAEATISDVIDEDVGIYDLNSFLNMLNVVGTDAEVTHDLSTGEIVIRGEKMKIVERSSDPTTIVQPKKRLEMPVADLIFQISANDFEKLIKASRMMKLTDLSVEPINGKLVITAKSKESQSTFSVEVGDYEGDNMFNFDMKIDNMQFINSDYKVEISSRGAAKFSSENGVAYVVVLEATSQFK
>ID:AOG16171.1 |[Cronobacter phage vB_CsaM_leB]||_Cronobacter_phage_vB_CsaM_leB_.gbk|sliding clamp DNA po..|666|KX431559(177907):27717-28382:-1 ^^ Cronobacter phage vB_CsaM_leB, complete genome.|neighbours:ID:AOG16170.1(-1),ID:AOG16172.1(-1)|neighbour_genes:clamp laoder subunit,RNA polymerase bindi..|
MKFSKQTIDILKNFSQINPSVMLKKGSFIMTKSINSVVYAEATISDVIDEDVGIYDLNSFLNMLNVVGTDAEVTHDLSTGEIVIRGEKMKIVERSSDPTTIVQPKKRLEMPVADLIFQISANDFEKLIKASRMMKLTDLSVEPINGKLVITAKSKESQSTFSVEVGDYEGDNMFNFDMKIDNMQFINSDYKVEISSRGAAKFSSENGVAYVVVLEATSQFK
>ID:AOG16450.1 |[Cronobacter phage vB_CsaM_leN]||_Cronobacter_phage_vB_CsaM_leN_.gbk|sliding clamp DNA po..|666|KX431560(179516):27181-27846:-1 ^^ Cronobacter phage vB_CsaM_leN, complete genome.|neighbours:ID:AOG16449.1(-1),ID:AOG16451.1(-1)|neighbour_genes:clamp-loader subunit,RNA polymerase bindi..|
MKFSKQTIDILKNFSQINPSVMLKKGSFIMTKSINSVVYAEATISDVIDEDVGIYDLNSFLNMLNVVGTDAEVTHDLSTGEIVIRGEKMKIVERSSDPTTIVQPKKRLEMPVADLIFQISANDFEKLIKASRMMKLTDLSVEPINGKLVITAKSKESQSTFSVEVGDYEGDNMFNFDMKIDNMQFINSDYKVEISSRGAAKFSSENGVAYVVVLEATSQFK
>ID:YP_009005312.1 |[Enterobacter phage PG7]||_Enterobacter_phage_PG7_.gbk|sliding clamp|687|NC_023561(173276):30442-31128:-1 ^GeneID:18502306^ Enterobacter phage PG7, complete genome.|neighbours:ID:YP_009005311.1(-1),ID:YP_009005313.1(-1)|neighbour_genes:clamp loader small s..,rpbA|
MKLSKETLNILKNFSTIKSGIMLKPGKFIMTRAVNGTTYAEATIADEIDFEVAIYELNGFLGILSLVNEDAEISLADDGNIKIADARSTIFWPAADPSTIVFPSKPIPFPVASVIVDFKSEDLQQLMRVSRGLQIDTITITNKDGKIVLNGFNKVEDSALVRTKYSLTLGDYDGTNNFNFVINMGNMKMQPADYKLLLWAQGKKTAAKFEGEHASYVVAMEADSTHDF
>ID:AVR55249.1 |[Enterobacter phage myPSH1140]||_Enterobacter_phage_myPSH1140_.gbk|sliding clamp, DNA p..|687|MG999954(172614):32155-32841:-1 ^^ Enterobacter phage myPSH1140, complete genome.|neighbours:ID:AVR55248.1(-1),ID:AVR55250.1(-1)|neighbour_genes:clamp loader subunit..,RNA polymerase bindi..|
MKLSKDTLNILKNFSTINSGIMLKPGKFIMTRAVNGTTYAEATIADEIDFEVAIYELNGFLGILSLVNEDAEISLADDGNIKIADARSTIFWPAADPSTIVFPSKPIPFPVASVIVDFKSEDLQQLMRVSRGLQIDTITITNKDGKIVLNGFNKVEDSALVRTKYSLTLGDYDGTNNFNFVINMGNMKMQPADYKLLLWAQGKKTAAKFEGEHASYVVAMEADSTHDF
>ID:YP_009606959.1 |[Enterobacter phage phiEap-3]||_Enterobacter_phage_phiEap-3_.gbk|sliding clamp DNA po..|666|NC_041980(175814):26567-27232:-1 ^GeneID:40082965^ Enterobacter phage phiEap-3, complete genome.|neighbours:ID:YP_009606958.1(-1),ID:YP_009606960.1(-1)|neighbour_genes:clamp-loader subunit,RNA polymerase bindi..|
MKFSKQTIDILKNFSQINSSIMLTKGSFIMTKSINSVVYAEAEIADVIDEDVGIYDLNSFLNMLNIVGTDAEITHDISTGEIVIRGDKMKIIERSADATTIPKPKKRLVMPVADLIFQITANDFEKLIKASRMMKLTDLSVEPIDGKLVITAKSKESQSTFSVEVGEYEGDNVFNFDMKIDNMQFINSDYKVEISSKGAAKFSSDNGVAYVVVLEASSTFK
>ID:YP_009167865.1 |[Escherichia phage AR1]|AR1|_Enterobacteria_phage_AR1_DNA_.gbk|45|687|NC_027983(167435):29881-30567:-1 ^GeneID:26041956^ Enterobacteria phage AR1 DNA, complete genome.|neighbours:ID:YP_009167864.1(-1),ID:YP_009167866.1(-1)|neighbour_genes:44,rpbA|
MKLSKDTTALLKNFATINSGIMLKSGQFIMTRAVNGTTYAEANISDVIDFDVAIYDLNGFLGILSLVNDDAEISQSEDGNIKIADARSTIFWPAADPSTVVAPNKPIPFPVASVVTEIKAEDLQQLLRVSRGLQIDTIAITVKEGKIVINGFNKVEDSALTRVKYSLTLGDYDGENTFNFIINMANMKMQPGNYKLLLWAKGKQGAAKFEGEHANYVVALEADSTHDF
>ID:ANZ51119.1 |[Enterobacteria phage ATK47]||_Enterobacteria_phage_ATK47.gbk|sliding clamp DNA po..|687|KT184309(170020):138420-139106:1 ^^ Enterobacteria phage ATK47, complete genome.|neighbours:ID:ANZ51118.1(1),ID:ANZ51120.1(1)|neighbour_genes:rpbA,replication factor C..|
MKLSKDTIAILKNFASINSGILLSQGKFIMTRAVNGTTYAEANISDEIDFDVALYDLNSFLSILSLVSDDAEISMHTDGNIKIADTRSTVYWPAADKSTIVFPNKPIQFPVASVITEIKAEDLQQLLRVSRGLQIDTIAITNKDGKIVINGYNKVEDSGLTRPKYSLTLTDYDGSNNFNFVINMANMKIQPGNYKVMLWGAGDKVAAKFESSQVSYVIAMEADSTHDF
>ID:ANZ51250.1 |[Enterobacteria phage ATK48]||_Enterobacteria_phage_ATK48.gbk|sliding clamp DNA po..|687|KT184310(169729):66924-67610:1 ^^ Enterobacteria phage ATK48, complete genome.|neighbours:ID:ANZ51249.1(1),ID:ANZ51251.1(1)|neighbour_genes:rpbA,replication factor C..|
MKLSKDTIAILKNFASINSGILLSQGKFIMTRAVNGTTYAEANISDEIDFDVALYDLNSFLSILSLVSDDAEISMHTDGNIKIADTRSTVYWPAADKSTIVFPNKPIQFPVASVITEIKAEDLQQLLRVSRGLQIDTIAITNKDGKIVINGYNKVEDSGLTRPKYSLTLTDYDGSNNFNFVINMANMKIQPGNYKVMLWGAGDKVAAKFESSQVSYVIAMEADSTHDF
>ID:ANZ50906.1 |[Enterobacteria phage Aplg8]||_Enterobacteria_phage_Aplg8_.gbk|sliding clamp DNA po..|687|KT184308(168496):142853-143539:-1 ^^ Enterobacteria phage Aplg8, complete genome.|neighbours:ID:ANZ50905.1(-1),ID:ANZ50907.1(-1)|neighbour_genes:replication factor C..,rpbA|
MKLSKDTTALLKNFATINSGIMLKSGQFIMTRAVNGTTYAEANISDTIDFDVAIYDLNGFLGILSLVNDDAEISQSEDGNIKIADARSTIFWPAADPSTVVAPNKPIPFPVASVVTEIKAEDLQQLLRVSRGLQIDTIAITVKEGKIVINGFNKVEDSALTRVKYSLTLGDYDGENTFNFIINMANMKMQPGNYKLLLWAKGKQGAAKFEGEHANYVVALEADSTHDF
>ID:YP_007004122.1 |[Enterobacteria phage Bp7]||_Enterobacteria_phage_Bp7_.gbk|sliding clamp DNA po..|699|NC_019500(168066):34049-34747:1 ^GeneID:14007951^ Enterobacteria phage Bp7, complete genome.|neighbours:ID:YP_007004121.1(1),ID:YP_007004123.1(1)|neighbour_genes:rpbA,hypothetical protein|
MKFSKETLNILKNFSGINPGIMLKPGNTILTRSVTGASYGEATVNDTFDIEAAIYDLNGFLSILSLVSDSAEVSVSEDQTTLIIKDQRSTIKWPIADPSTIAFPSKAIPFPVAEVIFDLKAEDYQQLMRVSSGLSIDTFAITVDNGKIVINGYKQVDDKDLARPLYSLVVADHDGPEFKFIINKTNMKMMPADYHVLLWARGEGQDARFAAKFEGSQASYVLAMEAGSSHSF
>ID:YP_004009906.1 |[Enterobacter phage CC31]||_Enterobacteria_phage_CC31_.gbk|45|687|NC_014662(165540):30168-30854:-1 ^GeneID:9926194^ Enterobacteria phage CC31, complete genome.|neighbours:ID:YP_004009905.1(-1),ID:YP_004009907.1(-1)|neighbour_genes:44,rpbA|
MKLSKDTLNILKNFSTINSGIMLKPGKFIMTRAVNGTTYAEATIADEIDFEVAIYELNGFLGILSLVNEDAEISLADDGNIKIADARSTIFWPAADPSTIVFPSKPIPFPVASVIVDFKSEDLQQLMRVSRGLQIDTITITNKDGKIVLNGFNKVEDSALVRTKYSLTLGDYDGTNNFNFVINMGNMKMQPADYKLLLWAQGKKTAAKFEGEHASYVVAMEADSTHDF
>ID:YP_009118714.1 |[Enterobacteria phage GEC-3S]||_Enterobacteria_phage_GEC-3S_.gbk|Putative DNA sliding..|687|NC_025425(163424):20715-21401:-1 ^GeneID:23301080^ Enterobacteria phage GEC-3S complete genome.|neighbours:ID:YP_009118713.1(-1),ID:YP_009118715.1(-1)|neighbour_genes:Putative DNA polymer..,hypothetical protein|
MKLTKETIATLKNFSAINPGIILKKGNVLITKNMTNVVYGEATLNQELEHEIGIYDLNSFLGILNLVGDEADITVDDRTGNIRVSNDRLKINYPGASAAAIVSPKGRVTPPASDVDYELSNDDLKQLMKMSNQLKVDRLEFLPIDGRLMIKGWEEIDKNNPNEMFCLDMGEYTGTADFHFFIRKDNMKLVATDFGDYKLSFTRRKAVWLASETVSYMIACDLDSSYTD
>ID:ANZ51495.1 |[Enterobacteria phage GiZh]||_Enterobacteria_phage_GiZh_.gbk|sliding clamp DNA po..|687|KT184311(166514):80343-81029:-1 ^^ Enterobacteria phage GiZh, complete genome.|neighbours:ID:ANZ51494.1(-1),ID:ANZ51496.1(-1)|neighbour_genes:replication factor C..,rpbA|
MKLSKDTLNILKNFATINSGIMLKSGQFIMTRAVNGTTYAEANISDTIDFDVAIYDLNGFLGILSLVNDDAEISQSEDGNIKIADARSTIFWPAADPSTVVAPNKPIPFPVASVVTEIKAEDLQQLLRVSRGLQIDTIAITVKEGKIVINGFNKVEDSALTRVKYSLTLGDYDGENTFNFIINMANMKMQPGNYKLLLWAKGKQGAAKFEGEHANYVVALEADSTHDF
>ID:YP_003734201.1 |[Enterobacteria phage IME08]||_Enterobacteria_phage_IME08_.gbk|45|702|NC_014260(172253):32683-33384:-1 ^GeneID:9384390^ Enterobacteria phage IME08, complete genome.|neighbours:ID:YP_003734200.1(-1),ID:YP_003734202.1(-1)|neighbour_genes:44,rpbA|
MMKFSKETLNILKNFSGINPGIMLKPGNTILTRSVTGASYGEATVNDTFDIEAAIYDLNGFLSILSLVSDSAEVSVSEDQTTLIIKDQRSTIKWPIADPSTIAFPSKAIPFPVAEVIFDLKAEDYQQLMRVSSGLSIDTFAITVDNGKIVINGYKQVDDKELTRPLYSLVVADHDGPEFKFIINKTNMKMMPADYHVLLWARGEGQDARFAAKFEGSQASYVLAMEAGSSHSF
>ID:YP_002922400.1 |[Escherichia phage JS10]||_Enterobacteria_phage_JS10_.gbk|45|699|NC_012741(171451):32008-32706:-1 ^GeneID:7943450^ Enterobacteria phage JS10, complete genome.|neighbours:ID:YP_002922399.1(-1),ID:YP_002922401.1(-1)|neighbour_genes:44,rpbA|
MKFSKETLNILKNFSGINPGIMLKPGNTILTRSVTGASYGEATVSDTFDIEAAIYDLNGFLSILSLVSESAEVSVSEDQTTLIIKDQRSTIKWPIADPSTIAFPSKAIPFPVAEVIFDLKAEDYQQLMRVSSGLSIDTFAITVDDGKIVINGYKQVDDKELTRPLYSLVVADHDGPDFKFIINKTNMKMMPADYHVLLWARGEGQDARFAAKFEGTQASYVLAMEAGSSHSF
>ID:YP_001595180.1 |[Escherichia phage JS98]||_Enterobacteria_phage_JS98.gbk|sliding clamp|699|NC_010105(170523):32209-32907:-1 ^^ Enterobacteria phage JS98, complete genome.|neighbours:ID:YP_001595179.1(-1),ID:YP_001595181.1(-1)|neighbour_genes:clamp loader, small ..,RpbA RNA polymerase ..|
MKFSKETLNILKNFSGINPGIMLKPGNTILTRSVTGASYGEATVSDTFDIEAAIYDLNGFLSILSLVSESAEVSVSEDQTTLIIKDQRSTIKWPIADPSTIAFPSKAIPFPVAEVIFDLKAEDYQQLMRVSSGLSIDTFAITVDDGKIVINGYKQVDDKELTRPLYSLVVADHDGPDFKFIINKTNMKMMPADYHVLLWARGEGQDARFAAKFEGTQASYVLAMEAGSSHSF
>ID:YP_002922104.1 |[Escherichia phage JSE]||_Enterobacteria_phage_JSE_.gbk|45|687|NC_012740(166418):22269-22955:-1 ^GeneID:7943152^ Enterobacteria phage JSE, complete genome.|neighbours:ID:YP_002922103.1(-1),ID:YP_002922105.1(-1)|neighbour_genes:44,hypothetical protein|
MKLTKETIATLKNFSAINPGIILKKGNVLITKNMTNVVYGEATLNQELEHEIGIYDLNSFLGILNLVGDEADITVDNRTGNIRVSNDRLKINYPGASAAAIVSPKGRVTPPASDVDYELSNDDLKQLMKMSNQLKVDRLEFLPIDGRLMIKGWEEIDKNNPNEMFCLDMGEYTGTADFHFFIRKDNMKLVATDFGDYKLSFTRRKAVWLASETVSYMIACDLDSSYTD
>ID:ANZ51695.1 |[Enterobacteria phage Kha5h]||_Enterobacteria_phage_Kha5h_.gbk|sliding clamp DNA po..|687|KT184312(167318):55863-56549:-1 ^^ Enterobacteria phage Kha5h, complete genome.|neighbours:ID:ANZ51694.1(-1),ID:ANZ51696.1(-1)|neighbour_genes:replication factor C..,rpbA|
MKLSKDTTALLKNFATINSGIMLKSGQFIMTRAVNGTTYAEANISDVIDFDVAIYDLNGFLGILSLVNDDAEISQSEDGNIKIADARSTIFWPAADPSTVVAPNKPIPFPVASVVTEIKAEDLQQLLRVSRGLQIDTIAITVKEGKIVINGFNKVEDSALTRVKYSLTLGDYDGENTFNFIINMANMKMQPGNYKLLLWAKGKQGAAKFEGEHANYVVALEADSTHDF
>ID:YP_001469374.1 |[Escherichia phage Phi1]||_Enterobacteria_phage_Phi1_.gbk|45|687|NC_009821(164270):20714-21400:-1 ^GeneID:5602196^ Enterobacteria phage Phi1, complete genome.|neighbours:ID:YP_001469373.1(-1),ID:YP_001469375.1(-1)|neighbour_genes:44,hypothetical protein|
MKLTKETIATLKNFSAINPGIILKKGNVLITKNMTNVVYGEATLNQELEHEIGIYDLNSFLGILNLVGDEADITVDDRTGNIRVSNDRLKINYPGASAAAIVSPKGRVTPPASDVDYELSNDDLKQLMKMSNQLKVDRLEFLPIDGRLMIKGWEEIDKNNPNEMFCLDMGEYTGTADFHFFIRKDNMKLVATDFGDYKLSFTRRKAVWLASETVSYMIACDLDSSYTD
>ID:YP_009202784.1 |[Escherichia phage QL01]||_Enterobacteria_phage_QL01.gbk|sliding clamp DNA po..|699|NC_028847(170527):31873-32571:-1 ^GeneID:26629773^ Enterobacteria phage QL01, complete genome.|neighbours:ID:YP_009202783.1(-1),ID:YP_009202785.1(-1)|neighbour_genes:hypothetical protein,hypothetical protein|
MKFSKETLNILKNFSGINPGIMLKPGNTILTRSVTGASYGEATVNDTFDIEAAIYDLNGFLSILSLVSESAEVSVSEDQTTLIIKDQRSTIKWPIADPSTIAFPSKAIPFPVAEVIFDLKAEDYQQLMRVSSGLSIDTFAITVDNGKIVINGYKQVDDKDLARPLYSLVVADHDGPEFKFIINKTNMKMMPADYHVLLWARGEGQDARFAAKFEGSQASYVLAMEAGSSHSF
>ID:AIT74146.1 |[Enterobacteria phage RB10]||_Enterobacteria_phage_RB10_.gbk|sliding clamp DNA po..|687|KM606999(168401):29295-29981:-1 ^^ Enterobacteria phage RB10, complete genome.|neighbours:ID:AIT74145.1(-1),ID:AIT74147.1(-1)|neighbour_genes:clamp loader subunit..,rpbA|
MKLSKDTTALLKNFATINSGIMLKSGQFIMTRAVNGTTYAEANISDVIDFDVAIYDLNGFLGILSLVNDDAEISQSEDGNIKIADARSTIFWPAADPSTVVAPNKPIPFPVASVVTEIKAEDLQQLLRVSRGLQIDTIAITVKEGKIVINGFNKVEDSALTRVKYSLTLGDYDGENTFNFIINMANMKMQPGNYKLLLWAKGKQGAAKFEGEHANYVVALEADSTHDF
>ID:YP_002854387.1 |[Escherichia virus RB14]||_Enterobacteria_phage_RB14_.gbk|45|687|NC_012638(165429):29380-30066:-1 ^GeneID:7803770^ Enterobacteria phage RB14, complete genome.|neighbours:ID:YP_002854386.1(-1),ID:YP_002854388.1(-1)|neighbour_genes:44,rpbA|
MKLSKDTTALLKNFATINSGIMLKSGQFIMTRAVNGTTYAEANISDVIDFDVAIYDLNGFLGILSLVNDDAEISQSEDGNIKIADARSTIFWPAADPSTVVAPNKPIPFPVASVVTEIKAEDLQQLLRVSRGLQIDTIAITVKEGKIVINGFNKVEDSALTRVKYSLTLGDYDGENTFNFIINMANMKMQPGNYKLLLWAKGKQGAAKFEGEHANYVVALEADSTHDF
>ID:YP_003858342.1 |[Escherichia virus RB16]||_Enterobacteria_phage_RB16_.gbk|45|666|NC_014467(176788):26959-27624:-1 ^GeneID:9712783^ Enterobacteria phage RB16, complete genome.|neighbours:ID:YP_003858341.1(-1),ID:YP_003858343.1(-1)|neighbour_genes:44,rpbA|
MKFSKQTIDILKNFSQINPSIMLTKGSFIMTKTINSVVYAEAEIPDVIDEDVGIYDLNSFLSMLNIVGADAEVTHDLSTGEIIIRGDKMKIVDRSCDPTTIVKPKKRLQMPVADLVFQISASDFEKLIKASRMMKLTDLSVEPINGKLVITAKSKESQSTFSVEVGDYEGDNVFNFDMKIDNMQFINSDYKVEISAQGAAKFSSENGVAYVVVLEATSQFK
>ID:AXF42362.1 |[Enterobacteria phage RB18]||_Enterobacteria_phage_RB18_.gbk|sliding clamp|687|MH553563(166677):30427-31113:-1 ^^ Enterobacteria phage RB18, complete genome.|neighbours:ID:AXF42361.1(-1),ID:AXF42363.1(-1)|neighbour_genes:clamp loader small s..,RNA polymerase bindi..|
MKLSKDTTALLKNFATINSGIMLKSGQFIMTRAVNGTTYAEANISDVIDFDVAIYDLNGFLGILSLVNDDAEISQSEDGNIKIADARSTIFWPAADPSTVVAPNKPIPFPVASVVTEIKAEDLQQLLRVSRGLQIDTIAITVKEGKIVINGFNKVEDSALTRVKYSLTLGDYDGENTFNFIINMANMKMQPGNYKLLLWAKGKQGAAKFEGEHANYVVALEADSTHDF
>ID:YP_009102258.1 |[Enterobacteria phage RB27]||_Enterobacteria_phage_RB27_.gbk|sliding clamp DNA po..|687|NC_025448(165179):30242-30928:-1 ^GeneID:22113042^ Enterobacteria phage RB27, complete genome.|neighbours:ID:YP_009102257.1(-1),ID:YP_009102259.1(-1)|neighbour_genes:clamp loader subunit..,rpbA|
MKLSKDTTALLKNFATINSGIMLKSGQFIMTRAVNGTTYAEANISDVIDFDVAIYDLNGFLGILSLVNDDAEISQSEDGNIKIADARSTIFWPAADPSTVVAPNKPIPFPVASVVTEIKAEDLQQLLRVSRGLQIDTIAITVKEGKIVINGFNKVEDSALTRVKYSLTLGDYDGENTFNFIINMANMKMQPGNYKLLLWAKGKQGAAKFEGEHANYVVALEADSTHDF
>ID:AIT74690.1 |[Enterobacteria phage RB33]||_Enterobacteria_phage_RB33_.gbk|sliding clamp DNA po..|687|KM607001(166007):29635-30321:-1 ^^ Enterobacteria phage RB33, complete genome.|neighbours:ID:AIT74689.1(-1),ID:AIT74691.1(-1)|neighbour_genes:clamp loader subunit..,rpbA|
MKLSKDTTALLKNFATINSGIMLKSGQFIMTRAVNGTTYAEANISDVIDFDVAIYDLNGFLGILSLVNDDAEISQSEDGNIKIADARSTIFWPAADPSTVVAPNKPIPFPVASVVTEIKAEDLQQLLRVSRGLQIDTIAITVKEGKIVINGFNKVEDSALTRVKYSLTLGDYDGENTFNFIINMANMKMQPGNYKLLLWAKGKQGAAKFEGEHANYVVALEADSTHDF
>ID:YP_009098437.1 |[Escherichia phage RB3]||_Enterobacteria_phage_RB3_.gbk|sliding clamp DNA po..|687|NC_025419(168402):29296-29982:-1 ^GeneID:22113801^ Enterobacteria phage RB3, complete genome.|neighbours:ID:YP_009098436.1(-1),ID:YP_009098438.1(-1)|neighbour_genes:clamp loader subunit..,rpbA|
MKLSKDTTALLKNFATINSGIMLKSGQFIMTRAVNGTTYAEANISDVIDFDVAIYDLNGFLGILSLVNDDAEISQSEDGNIKIADARSTIFWPAADPSTVVAPNKPIPFPVASVVTEIKAEDLQQLLRVSRGLQIDTIAITVKEGKIVINGFNKVEDSALTRVKYSLTLGDYDGENTFNFIINMANMKMQPGNYKLLLWAKGKQGAAKFEGEHANYVVALEADSTHDF
>ID:YP_239019.1 |[Escherichia virus RB43]||_Enterobacteria_phage_RB43_.gbk|45|642|NC_007023(180500):28394-29035:-1 ^GeneID:3416341^ Enterobacteria phage RB43, complete genome.|neighbours:ID:YP_239018.1(-1),ID:YP_239020.1(-1)|neighbour_genes:44,rpbA|
MKFSKQTIDILKNFSQINPSIMLTKGSFIMTKSINSVVYAEAEIPDVIDEDVGIYDLNSFLNMMNVVGTDADVKHDLSTGEIVIRGEKMKIVERSCDPTTIVKPKKRLQMPVADLIFQISANDFEKLIKASRMMKLTDLSVEPINGKLVITAKSKESQSTFSVEVGEYEGDNVFNFDMKIDNMQFINSDYKVDLRTGRCKILFRKWRCLRGCT
>ID:NP_891601.1 |[Escherichia phage RB49]||_Enterobacteria_phage_RB49_.gbk|45|687|NC_005066(164018):20536-21222:-1 ^GeneID:1725418^ Enterobacteria phage RB49, complete genome.|neighbours:ID:NP_891600.1(-1),ID:NP_891602.1(-1)|neighbour_genes:44,hypothetical protein|
MKLTKETIATLKNFSAINPGIILKKGNVLITKNMTNVVYGEATLNQELEHEIGIYDLNSFLGILNLVGDEADITVDNRTGNIRVSNDRLKINYPGASAAAIVSPKGRVTPPASDVDYELSNDDLKQLMKMSNQLKVDRLEFLPIDGRLMIKGWEEIDKNNPNEMFCLDMGEYTGTADFHFFIRKDNMKLVATDFGDYKLSFTRRKAVWLASETVSYMIACDLDSSYTD
>ID:YP_002854009.1 |[Enterobacteria phage RB51]||_Enterobacteria_phage_RB51_.gbk|45|687|NC_012635(168394):30577-31263:-1 ^GeneID:7803562^ Enterobacteria phage RB51, complete genome.|neighbours:ID:YP_002854008.1(-1),ID:YP_002854010.1(-1)|neighbour_genes:44,rpbA|
MKLSKDTTALLKNFATINSGIMLKSGQFIMTRAVNGTTYAEANISDVIDFDVAIYDLNGFLGILSLVNDDAEISQSEDGNIKIADARSTIFWPAADPSTVVAPNKPIPFPVASVVTEIKAEDLQQLLRVSRGLQIDTIAITVKEGKIVINGFNKVEDSALTRVKYSLTLGDYDGENTFNFIINMANMKMQPGNYKLLLWAKGKQGAAKFEGEHANYVVALEADSTHDF
>ID:AIT74965.1 |[Enterobacteria phage RB55]||_Enterobacteria_phage_RB55_.gbk|sliding clamp DNA po..|687|KM607002(168896):31882-32568:-1 ^^ Enterobacteria phage RB55, complete genome.|neighbours:ID:AIT74964.1(-1),ID:AIT74966.1(-1)|neighbour_genes:clamp loader subunit..,rpbA|
MKLSKDTTALLKNFATINSGIMLKSGQFIMTRAVNGTTYAEANISDVIDFDVAIYDLNGFLGILSLVNDDAEISQSEDGNIKIADARSTIFWPAADPSTVVAPNKPIPFPVASAVTEIKAEDLQQLLRVSRGLQIDTIAITVKEGKIVINGFNKVEDSALTRVKYSLTLGDYDGENTFNFIINMANMKMQPGNYKLLLWAKGKQGAAKFEGEHANYVVALEADSTHDF
>ID:AIT75237.1 |[Enterobacteria phage RB59]||_Enterobacteria_phage_RB59_.gbk|sliding clamp DNA po..|687|KM607003(168966):31882-32568:-1 ^^ Enterobacteria phage RB59, complete genome.|neighbours:ID:AIT75236.1(-1),ID:AIT75238.1(-1)|neighbour_genes:clamp loader subunit..,rpbA|
MKLSKDTTALLKNFATINSGIMLKSGQFIMTRAVNGTTYAEANISDVIDFDVAIYDLNGFLGILSLVNDDAEISQSEDGNIKIADARSTIFWPAADPSTVVAPNKPIPFPVASAVTEIKAEDLQQLLRVSRGLQIDTIAITVKEGKIVINGFNKVEDSALTRVKYSLTLGDYDGENTFNFIINMANMKMQPGNYKLLLWAKGKQGAAKFEGEHANYVVALEADSTHDF
>ID:AIT73060.1 |[Enterobacteria phage RB5]||_Enterobacteria_phage_RB5_.gbk|sliding clamp DNA po..|687|KM606995(168394):29295-29981:-1 ^^ Enterobacteria phage RB5, complete genome.|neighbours:ID:AIT73059.1(-1),ID:AIT73061.1(-1)|neighbour_genes:clamp loader subunit..,rpbA|
MKLSKDTTALLKNFATINSGIMLKSGQFIMTRAVNGTTYAEANISDVIDFDVAIYDLNGFLGILSLVNDDAEISQSEDGNIKIADARSTIFWPAADPSTVVAPNKPIPFPVASVVTEIKAEDLQQLLRVSRGLQIDTIAITVKEGKIVINGFNKVEDSALTRVKYSLTLGDYDGENTFNFIINMANMKMQPGNYKLLLWAKGKQGAAKFEGEHANYVVALEADSTHDF
>ID:YP_009167421.1 |[Enterobacteria phage RB68]||_Enterobacteria_phage_RB68_.gbk|sliding clamp DNA po..|687|NC_027979(168401):30577-31263:-1 ^GeneID:26041531^ Enterobacteria phage RB68, complete genome.|neighbours:ID:YP_009167420.1(-1),ID:YP_009167422.1(-1)|neighbour_genes:clamp loader subunit..,rpbA|
MKLSKDTTALLKNFATINSGIMLKSGQFIMTRAVNGTTYAEANISDVIDFDVAIYDLNGFLGILSLVNDDAEISQSEDGNIKIADARSTIFWPAADPSTVVAPNKPIPFPVASVVTEIKAEDLQQLLRVSRGLQIDTIAITVKEGKIVINGFNKVEDSALTRVKYSLTLGDYDGENTFNFIINMANMKMQPGNYKLLLWAKGKQGAAKFEGEHANYVVALEADSTHDF
>ID:NP_861750.1 |[Escherichia phage RB69]||_Enterobacteria_phage_RB69_.gbk|45|687|NC_004928(167560):35406-36092:-1 ^GeneID:1494176^ Enterobacteria phage RB69, complete genome.|neighbours:ID:NP_861749.1(-1),ID:NP_861751.1(-1)|neighbour_genes:44,rpbA|
MKLSKDTIAILKNFASINSGILLSQGKFIMTRAVNGTTYAEANISDEIDFDVALYDLNSFLSILSLVSDDAEISMHTDGNIKIADTRSTVYWPAADKSTIVFPNKPIQFPVASVITEIKAEDLQQLLRVSRGLQIDTIAITNKDGKIVINGYNKVEDSGLTRPKYSLTLTDYDGSNNFNFVINMANMKIQPGNYKVMLWGAGDKVAAKFESSQVSYVIAMEADSTHDF
>ID:AIT73331.1 |[Enterobacteria phage RB6]||_Enterobacteria_phage_RB6_.gbk|sliding clamp DNA po..|687|KM606996(168394):29295-29981:-1 ^^ Enterobacteria phage RB6, complete genome.|neighbours:ID:AIT73330.1(-1),ID:AIT73332.1(-1)|neighbour_genes:clamp loader subunit..,rpbA|
MKLSKDTTALLKNFATINSGIMLKSGQFIMTRAVNGTTYAEANISDVIDFDVAIYDLNGFLGILSLVNDDAEISQSEDGNIKIADARSTIFWPAADPSTVVAPNKPIPFPVASVVTEIKAEDLQQLLRVSRGLQIDTIAITVKEGKIVINGFNKVEDSALTRVKYSLTLGDYDGENTFNFIINMANMKMQPGNYKLLLWAKGKQGAAKFEGEHANYVVALEADSTHDF
>ID:AIT73602.1 |[Enterobacteria phage RB7]||_Enterobacteria_phage_RB7_.gbk|sliding clamp DNA po..|687|KM606997(168395):29296-29982:-1 ^^ Enterobacteria phage RB7, complete genome.|neighbours:ID:AIT73601.1(-1),ID:AIT73603.1(-1)|neighbour_genes:clamp loader subunit..,rpbA|
MKLSKDTTALLKNFATINSGIMLKSGQFIMTRAVNGTTYAEANISDVIDFDVAIYDLNGFLGILSLVNDDAEISQSEDGNIKIADARSTIFWPAADPSTVVAPNKPIPFPVASVVTEIKAEDLQQLLRVSRGLQIDTIAITVKEGKIVINGFNKVEDSALTRVKYSLTLGDYDGENTFNFIINMANMKMQPGNYKLLLWAKGKQGAAKFEGEHANYVVALEADSTHDF
>ID:AIT73874.1 |[Enterobacteria phage RB9]||_Enterobacteria_phage_RB9.gbk|sliding clamp DNA po..|687|KM606998(168395):29296-29982:-1 ^^ Enterobacteria phage RB9, complete genome.|neighbours:ID:AIT73873.1(-1),ID:AIT73875.1(-1)|neighbour_genes:clamp loader subunit..,rpbA|
MKLSKDTTALLKNFATINSGIMLKSGQFIMTRAVNGTTYAEANISDVIDFDVAIYDLNGFLGILSLVNDDAEISQSEDGNIKIADARSTIFWPAADPSTVVAPNKPIPFPVASVVTEIKAEDLQQLLRVSRGLQIDTIAITVKEGKIVINGFNKVEDSALTRVKYSLTLGDYDGENTFNFIINMANMKMQPGNYKLLLWAKGKQGAAKFEGEHANYVVALEADSTHDF
>ID:ADJ39769.1 |[Enterobacteria phage T4T]||_Enterobacteria_phage_T4T_.gbk|45|687|HM137666(168920):31904-32590:-1 ^^ Enterobacteria phage T4T, complete genome.|neighbours:ID:ADJ39768.1(-1),ID:ADJ39770.1(-1)|neighbour_genes:44,rpbA|
MKLSKDTTALLKNFATINSGIMLKSGQFIMTRAVNGTTYAEANISDVIDFDVAIYDLNGFLGILSLVNDDAEISQSEDGNIKIADARSTIFWPAADPSTVVAPNKPIPFPVASAVTEIKAEDLQQLLRVSRGLQIDTIAITVKEGKIVINGFNKVEDSALTRVKYSLTLGDYDGENTFNFIINMANMKMQPGNYKLLLWAKGKQGAAKFEGEHANYVVALEADSTHDF
>ID:NP_049666.1 |[Escherichia virus T4]||_Enterobacteria_phage_T4_.gbk|45|687|NC_000866(168903):31917-32603:-1 ^GeneID:1258821^ Enterobacteria phage T4, complete genome.|neighbours:ID:NP_049665.1(-1),ID:NP_049667.1(-1)|neighbour_genes:44,rpbA|
MKLSKDTTALLKNFATINSGIMLKSGQFIMTRAVNGTTYAEANISDVIDFDVAIYDLNGFLGILSLVNDDAEISQSEDGNIKIADARSTIFWPAADPSTVVAPNKPIPFPVASAVTEIKAEDLQQLLRVSRGLQIDTIAITVKEGKIVINGFNKVEDSALTRVKYSLTLGDYDGENTFNFIINMANMKMQPGNYKLLLWAKGKQGAAKFEGEHANYVVALEADSTHDF
>ID:AHY83538.1 |[Escherichia virus T4]|wild|_Enterobacteria_phage_T4_strain_wild.gbk|sliding clamp|687|KJ477684(168922):31904-32590:-1 ^^ Enterobacteria phage T4 strain wild, complete genome.|neighbours:ID:AHY83558.1(-1),ID:AHY83592.1(-1)|neighbour_genes:clamp loader small s..,rpbA|
MKLSKDTTALLKNFATINSGIMLKSGQFIMTRAVNGTTYAEANISDVIDFDVAIYDLNGFLGILSLVNDDAEISQSEDGNIKIADARSTIFWPAADPSTVVAPNKPIPFPVASAVTEIKAEDLQQLLRVSRGLQIDTIAITVKEGKIVINGFNKVEDSALTRVKYSLTLGDYDGENTFNFIINMANMKMQPGNYKLLLWAKGKQGAAKFEGEHANYVVALEADSTHDF
>ID:AXN58091.1 |[Enterobacteria phage T6]||_Enterobacteria_phage_T6_.gbk|sliding clamp|687|MH550421(168706):29412-30098:-1 ^^ Enterobacteria phage T6, complete genome.|neighbours:ID:AXN58090.1(-1),ID:AXN58092.1(-1)|neighbour_genes:clamp loader small s..,rpbA|
MKLSKDTTALLKNFATINSGIMLKSGQFIMTRAVNGTTYAEANISDVIDFDVAIYDLNGFLGILSLVNDDAEISQSEDGNIKIADARSTIFWPAADPSTVVAPNKPIPFPVASVVTEIKAEDLQQLLRVSRGLQIDTIAITVKEGKIVINGFNKVEDSALTRVKYSLTLGDYDGENTFNFIINMANMKMQPGNYKLLLWAKGKQGAAKFEGEHANYVVALEADSTHDF
>ID:YP_004063738.1 |[Escherichia phage vB_EcoM_VR7]||_Enterobacteria_phage_vB_EcoM-VR7_.gbk|45|696|NC_014792(169285):30310-31005:-1 ^GeneID:10021282^ Enterobacteria phage vB_EcoM-VR7, complete genome.|neighbours:ID:YP_004063737.1(-1),ID:YP_004063739.1(-1)|neighbour_genes:44,rpbA|
MKFSKDTIAVLKNFTSIYSGIMLKPGNTILTRSVTGASYGESEINDTIDFEAAIYDLNGFLSILGLVTDQAEVSLAEDASNIIIKDQRSTIHWPAADPSTIVFPAKKIPFPVAKVIFDLKGSDLQQLLRVAGGLSLDTFAITNKDGKIVIHGYNQLEDKELARPLYSLVCGDYEGDAAFKFIINKLNMKMIPADYRVMLWAKDDKFATKFEGTQASYVIAMEQGSSHEFQD
>ID:YP_006986605.1 |[Escherichia phage vB_EcoM_ACG-C40]||_Enterobacteria_phage_vB_EcoM_ACG-C40_.gbk|sliding clamp DNA po..|687|NC_019399(167396):32140-32826:-1 ^^ Enterobacteria phage vB_EcoM_ACG-C40, complete genome.|neighbours:ID:YP_006986604.1(-1),ID:YP_006986606.1(-1)|neighbour_genes:clamp loader subunit,RNA polymerase bindi..|
MKLSKDTTALLKNFATINSGIMLKSGQFIMTRAVNGTTYAEANISDVIDFDVAIYDLNGFLGILSLVNDDAEISQSEDGNIKIADARSTIFWPAADPSTVVAPNKPIPFPVASVVTEIKAEDLQQLLRVSRGLQIDTIAITVKEGKIVINGFNKVEDSALTRVKYSLTLGDYDGENTFNFIINMANMKMQPGNYKLLLWAKGKQGAAKFEGEHANYVVALEADSTHDF
>ID:AWD91620.1 |[Enterobacteria phage vB_EcoM_IME339]||_Enterobacteria_phage_vB_EcoM_IME339_.gbk|sliding clamp DNA po..|687|MH051915(164366):136361-137047:1 ^^ Enterobacteria phage vB_EcoM_IME339, complete genome.|neighbours:ID:AWD91619.1(1),ID:AWD91621.1(1)|neighbour_genes:RNA polymerase bindi..,replication factor C..|
MKLSKDTTALLKNFATINSGIMLKSGQFIMTRAVNGTTYAEANISDTIDFDVAIYDLNGFLGILSLVNDDAEISQSEDGNIKIADARSTIFWPAADPSTVVAPNKPIPFPVASVVTEIKAEDLQQLLRVSRGLQIDTIAITVKEGKIVINGFNKVEDSALTRVKYSLTLGDYDGENTFNFIINMANMKMQPGNYKLLLWAKGKQGAAKFEGEHANYVVALEADSTHDF
>ID:AWD91882.1 |[Enterobacteria phage vB_EcoM_IME340]||_Enterobacteria_phage_vB_EcoM_IME340_.gbk|sliding clamp DNA po..|687|MH051916(165549):137726-138412:1 ^^ Enterobacteria phage vB_EcoM_IME340, complete genome.|neighbours:ID:AWD91881.1(1),ID:AWD91883.1(1)|neighbour_genes:putative RNA polymer..,replication factor C..|
MKLSKDTTALLKNFATINSGIMLKSGQFIMTRAVNGTTYAEANISDTIDFDVAIYDLNGFLGILSLVNDDAEISQSEDGNIKIADARSTIFWPAADPSTVVAPNKPIPFPVASVVTEIKAEDLQQLLRVSRGLQIDTIAITVKEGKIVINGFNKVEDSALTRVKYSLTLGDYDGENTFNFIINMANMKMQPGNYKLLLWAKGKQGAAKFEGEHANYVVALEADSTHDF
>ID:YP_009207231.1 |[Escherichia phage vB_EcoM_VR20]||_Enterobacteria_phage_vB_EcoM_VR20.gbk|sliding clamp|696|NC_028894(170336):29415-30110:-1 ^GeneID:26633730^ Enterobacteria phage vB_EcoM_VR20, complete genome.|neighbours:ID:YP_009207230.1(-1),ID:YP_009207232.1(-1)|neighbour_genes:hypothetical protein,rpbA|
MKFSKDTIAVLKNFTSIYSGIMLKPGNTILTRSVTGASYGESEINDTIDFEAAIYDLNGFLSILGLVTDQAEVSLAEDASNIIIKDQRSTIHWPAADPSTIVFPAKKIPFPVAKVIFDLKGSDLQQLLRVAGGLSLDTFAITNKDGKIVIHGYNQLEDKELARPLYSLVCGDYEGDAAFKFIINKLNMKMIPADYRVMLWAKDDKFATKFEGTQASYVIAMEQGSSHEFQD
>ID:YP_009209797.1 |[Escherichia phage vB_EcoM_VR25]||_Enterobacteria_phage_vB_EcoM_VR25_.gbk|sliding clamp|696|NC_028925(170822):29353-30048:-1 ^GeneID:26636217^ Enterobacteria phage vB_EcoM_VR25, complete genome.|neighbours:ID:YP_009209796.1(-1),ID:YP_009209798.1(-1)|neighbour_genes:clamp loader small s..,rpbA|
MKFSKDTIAVLKNFTSIYSGIMLKPGNTILTRSVTGASYGESEINDTIDFEAAIYDLNGFLSILGLVTDQAEVSLAEDASNIIIKDQRSTIHWPAADPSTIVFPAKKIPFPVAKVIFDLKGSDLQQLLRVAGGLSLDTFAITNKDGKIVIHGYNQLEDKELARPLYSLVCGDYEGDAAFKFIINKLNMKMIPADYRVMLWAKDDKFATKFEGTQASYVIAMEQGSSHEFQD
>ID:YP_009213889.1 |[Escherichia phage vB_EcoM_VR26]||_Enterobacteria_phage_vB_EcoM_VR26_.gbk|DNA polymerase proce..|696|NC_028957(171541):29474-30169:-1 ^GeneID:26640345^ Enterobacteria phage vB_EcoM_VR26, complete genome.|neighbours:ID:YP_009213888.1(-1),ID:YP_009213890.1(-1)|neighbour_genes:clamp loader small s..,putative DNA endonuc..|
MKFSRDTIAVLKNFTSIYSGIMLKPGNTILTRSVTGASYGESEINDTIDFEAAIYDLNGFLSILGLVTDQAEVSLAEDASNIIIKDQRSTIHWPAADPSTIVFPAKKIPFPVAKVIFDLKGSDLQQLLRVAGGLSLDTFAITNKDGKIVIHGYNQLEDKELARPLYSLVCGDYEGDAAFKFIINKLNMKMIPADYRVMLWAKDDKFATKFEGTQASYVIAMEQGSSHEFQD
>ID:YP_009205747.1 |[Escherichia phage vb_EcoM-VR5]||_Enterobacteria_phage_vB_EcoM_VR5.gbk|sliding clamp|699|NC_028881(170473):32425-33123:-1 ^GeneID:26632358^ Enterobacteria phage vB_EcoM_VR5, complete genome.|neighbours:ID:YP_009205746.1(-1),ID:YP_009205748.1(-1)|neighbour_genes:clamp loader small s..,rpbA|
MKFSKDTLNILKNFSGINPGIMLKPGNTILTRSVTGASYGEATVSDTFDIEAAIYDLNGFLSILSLVSESAEVSVSEDQTTLIIKDQRSTIKWPIADPSTIAFPSKAIPFPVAEVIFDLKAEDYQQLMRVSSGLSIDTFAITVDDGKIVINGYKQVDDKELTRPLYSLVVADHDGPDFKFIINKTNMKMMPADYHVLLWARGEGQDARFAAKFEGAQASYVLAMEAGSSHSF
>ID:AWD90481.1 |[Erwinia phage Cronus]||_Erwinia_phage_Cronus_.gbk|sliding clamp DNA po..|687|MH059636(175774):26237-26923:-1 ^^ Erwinia phage Cronus, complete genome.|neighbours:ID:AWD90480.1(-1),ID:AWD90482.1(-1)|neighbour_genes:replication factor C..,RNA polymerase bindi..|
MKLTKETLNILKNFSTINSGIMLNKGNFIMTRAVNGTIYADAKINDTIDADVAIYDLNGFLSIVSLVGEGAEIGIESDGNISIKDTRSTIYWPSADPSTISFPSKAVQFPVANVIFELKGEDMTQLMRVSRSMGIDTLGITTEDGKIVINGYNKAADSASMKVLYSLTAGEYDGTNEFNFFVNMSNMKMQPSDYKVLIAVVGKKGAIKFEGSHANYVLAFEADSQHNF
>ID:YP_009592908.1 |[Escherichia coli O157 typing phage 3]||_Escherichia_coli_O157_typing_phage_3_.gbk|hypothetical protein|687|NC_041863(168733):115447-116133:1 ^GeneID:40068404^ Escherichia coli O157 typing phage 3, complete genome.|neighbours:ID:YP_009592907.1(1),ID:YP_009592909.1(1)|neighbour_genes:RNA polymerase bindi..,replication factor C..|
MKLSKDTIAILKNFASINSGILLSQGKFIMTRAVNGTTYAEANISDEIDFDVALYDLNSFLSILSLVSDDAEISMHTDGNIKIADTRSTVYWPAADKSTIVFPNKPIQFPVASVITEIKAEDLQQLLRVSRGLQIDTIAITNKDGKIVINGYNKVEDSGLTRPKYSLTLTDYDGSNNFNFVINMANMKIQPGNYKVMLWGAGDKVAAKFESSQVSYVIAMEADSTHDF
>ID:YP_009593067.1 |[Escherichia coli O157 typing phage 6]||_Escherichia_coli_O157_typing_phage_6_.gbk|hypothetical protein|687|NC_041864(160570):52600-53286:-1 ^GeneID:40068564^ Escherichia coli O157 typing phage 6, complete genome.|neighbours:ID:YP_009593066.1(-1),ID:YP_009593068.1(-1)|neighbour_genes:replication factor C..,RNA polymerase bindi..|
MKLSKDTIAILKNFASINSGILLSQGKFIMTRAVNGTTYAEANISDEIDFDVALYDLNSFLSILSLVSDDAEISMHTDGNIKIADTRSTVYWPAADKSTIVFPNKPIQFPVASVITEIKAEDLQQLLRVSRGLQIDTIAITNKDGKIVINGYNKVEDSGLTRPKYSLTLTDYDGSNNFNFVINMANMKIQPGNYKVMLWGAGDKVAAKFESSQVSYVIAMEADSTHDF
>ID:YP_009225206.1 |[Escherichia phage APCEc01]||_Escherichia_phage_APCEc01_.gbk|sliding clamp|687|NC_029091(168771):149957-150643:1 ^GeneID:26796159^ Escherichia phage APCEc01, complete genome.|neighbours:ID:YP_009225205.1(1),ID:YP_009225207.1(1)|neighbour_genes:RNA polymerase bindi..,clamp loader small s..|
MKLSKDTIAILKNFASINSGILLSQGKFIMTRAVNGTTYAEANISDEIDFDVALYDLNSFLSILSLVSDDAEISMHTDGNIKIADTRSTVYWPAADKSTIVFPNKPIQFPVASVITEIKAEDLQQLLRVSRGLQIDTIAITNKDGKIVINGYNKVEDSGLTRPKYSLTLTDYDGSNNFNFVINMANMKIQPGNYKVMLWGAGDKVAAKFESSQVSYVIAMEADSTHDF
>ID:QAU03536.1 |[Escherichia phage AnYang]||_Escherichia_phage_AnYang_.gbk|sliding clamp DNA po..|699|MK234886(169215):53-751:-1 ^^ Escherichia phage AnYang, complete genome.|neighbours:start(),ID:QAU03537.1(-1)|neighbour_genes:start(),RNA polymerase bindi..|
MKFSKETLNILKNFSGINPGIMLKPGNTILTRSVTGASYGEATVSDTFDIEAAIYDLNGFLSILSLVSDSAEVSVSEDQTTLIIKDQRSTIKWPIADPSTIAFPSKAIPFPVAEVIFDLKAEDYQQLMRVSSGLSIDTFAITTDNGKIVINGYKQVDDKDLARPLYSLVVADHDGPEFKFIINKTNMKMMPADYHVLLWARGEGQDARFAAKFEGSQASYVLAMEAGSSHSF
> |[Tevenvirinae Escherichia_phage_CF2]||_Escherichia_phage_CF2.gb|Sliding clamp DNA po..|687|NC_041919.1(168188):126630-127316:1 ^RAST2:fig|1198136.52.peg.204^ Tevenvirinae Escherichia_phage_CF2|neighbours:(1),(1)|neighbour_genes:RNA polymerase bindi..,Replication factor C..|
MKLSKDTLNILKNFATINSGIMLKSGQFIMTRAVNGTTYAEANISDVIDFDVAIYDLNGFLGILSLVNDDAEISQSEDGNIKIADARSTIFWPAADPSTVVAPNKPIPFPVASVVTEIKAEDLQQLLRVSRGLQIDTIAITVKEGKIVINGFNKVEDSALTRVKYSLTLGDYDGENTFNFIINMANMKMQPGNYKLLLWAKGKQGAAKFEGEHANYVVALEADSTHDF
>ID:QBO61063.1 |[Escherichia phage D5505]||_Escherichia_phage_D5505_.gbk|putative sliding cla..|687|MK327929(168049):29871-30557:-1 ^^ Escherichia phage D5505, complete genome.|neighbours:ID:QBO61062.1(-1),ID:QBO61064.1(-1)|neighbour_genes:putative clamp loade..,RNA polymerase bindi..|
MKLSKDTLNILKNFATINSGIMLKSGQFIMTRAVNGTTYAEANISDVIDFDVAIYDLNGFLGILSLVNDDAEISQSEDGNIKIADARSTIFWPAADPSTVVAPNKPIPFPVASVVTEIKAEDLQQLLRVSRGLQIDTIAITVKEGKIVINGFNKVEDSALTRVKYSLTLGDYDGENTFNFIINMANMKMQPGNYKLLLWAKGKQGAAKFEGEHANYVVALEADSTHDF
>ID:YP_009601998.1 |[Escherichia phage ECD7]||_Escherichia_phage_ECD7_.gbk|sliding clamp DNA po..|687|NC_041936(164706):22406-23092:-1 ^GeneID:40077852^ Escherichia phage ECD7, complete genome.|neighbours:ID:YP_009601997.1(-1),ID:YP_009601999.1(-1)|neighbour_genes:clamp loader subunit..,hypothetical protein|
MKLTKETIATLKNFSAINPGIILKKGNVLITKNMTNVVYGEATLNQELEHEIGIYDLNSFLGILNLVGDEADITVDDRTGNIRVSNDRLKINYPGASAAAIVSPKGRVTPPASDVDYELSNDDLKQLMKMSNQLKVDRLEFLPIDGRLMIKGWEEIDKNNPNEMFCLDMGEYTGTADFHFFIRKDNMKLVATDFGDYKLSFTRRKAVWLASETVSYMIACDLDSSYTD
>ID:YP_009102526.1 |[Escherichia phage ECML-134]||_Escherichia_phage_ECML-134_.gbk|hypothetical protein|687|NC_025449(166783):29312-29998:-1 ^GeneID:22111709^ Escherichia phage ECML-134, complete genome.|neighbours:ID:YP_009102525.1(-1),ID:YP_009102527.1(-1)|neighbour_genes:hypothetical protein,hypothetical protein|
MKLSKDTTALLKNFATINSGIMLKSGQFIMTRAVNGTTYAEANISDVIDFDVAIYDLNGFLGILSLVNDDAEISQSEDGNIKIADARSTIFWPAADPSTVVAPNKPIPFPVASVVTEIKAEDLQQLLRVSRGLQIDTIAITVKEGKIVINGFNKVEDSALTRVKYSLTLGDYDGENTFNFIINMANMKMQPGNYKLLLWAKGKQGAAKFEGEHANYVVALEADSTHDF
>ID:QAY00081.1 |[Escherichia phage EcWhh-1]||_Escherichia_phage_EcWhh-1.gbk|sliding clamp DNA po..|699|MH791409(170524):94151-94849:-1 ^^ UNVERIFIED: Escherichia phage EcWhh-1, complete genome.|neighbours:ID:QAY00080.1(-1),ID:QAY00082.1(-1)|neighbour_genes:clamp loader subunit..,RNA polymerase bindi..|
MKFSKETLNILKNFSGINPGIMLKPGNTILTRSVTGASYGEATVSDTFDIEAAIYDLNGFLSILSLVSESAEVSVSEDQTTLIIKDQRSTIKWPIADPSTIAFPSKAIPFPVAEVIFDLKAEDYQQLMRVSSGLSIDTFAITVDDGKIVINGYKQVDDKELTRPLYSLVVADHDGPDFKFIINKTNMKMMPADYHVLLWARGEGQDARFAAKFEGTQASYVLAMEAGSSHSF
> |[Tevenvirinae Escherichia_phage_HP3]||_Escherichia_phage_HP3.gb|Sliding clamp DNA po..|687|NC_041920.1(170254):44541-45227:-1 ^RAST2:fig|1198136.53.peg.80^ Tevenvirinae Escherichia_phage_HP3|neighbours:(-1),(-1)|neighbour_genes:Replication factor C..,Phage RNA polymerase..|
MKLSKDTIAILKNFASINSGILLSQGKFIMTRAVNGTTYAEANISDEIDFDVALYDLNSFLSILSLVSDDAEISMHTDGNIKIADTRSTVYWPAADKSTIVFPNKPIQFPVASVITEIKAEDLQQLLRVSRGLQIDTIAITNKDGKIVINGYNKVEDSGLTRPKYSLTLTDYDGSNNFNFVINMANMKIQPGNYKVMLWGAGDKVAAKFESSQVSYVIAMEADSTHDF
>ID:YP_009148500.1 |[Escherichia phage HY01]||_Escherichia_phage_HY01_.gbk|putative DNA polymer..|687|NC_027349(166977):30083-30769:-1 ^GeneID:24722679^ Escherichia phage HY01, complete genome.|neighbours:ID:YP_009148499.1(-1),ID:YP_009148501.1(-1)|neighbour_genes:putative clamp-loade..,RNA polymerase bindi..|
MKLSKDTTALLKNFATINSGIMLKSGQFIMTRAVNGTTYAEANISDTIDFDVAIYDLNGFLGILSLVNDDAEISQSEDGNIKIADARSTIFWPAADPSTVVAPNKPIPFPVASVVTEIKAEDLQQLLRVSRGLQIDTIAITVKEGKIVINGFNKVEDSALTRVKYSLTLGDYDGENTFNFIINMANMKMQPGNYKLLLWAKGKQGAAKFEGEHANYVVALEADSTHDF
>ID:YP_009284135.1 |[Escherichia phage HY03]||_Escherichia_phage_HY03.gbk|putative sliding cla..|687|NC_031047(170770):90596-91282:1 ^GeneID:29079003^ Escherichia phage HY03, complete genome.|neighbours:ID:YP_009284134.1(1),ID:YP_009284136.1(1)|neighbour_genes:putative RNA polymer..,hypothetical protein|
MKLSKDTLNILKNFATINSGIMLKSGQFIMTRAVNGTTYAEANISDVIDFDVAIYDLNGFLGILSLVNDDAEISQSEDGNIKIADARSTIFWPAADPSTVVAPNKPIPFPVASVVTEIKAEDLQQLLRVSRGLQIDTIAITVKEGKIVINGFNKVEDSALTRVKYSLTLGDYDGENTFNFIINMANMKMQPGNYKLLLWAKGKQGAAKFEGEHANYVVALEADSTHDF
>ID:BBG28574.1 |[Escherichia phage KIT03]||_Escherichia_phage_KIT03_.gbk|sliding clamp, DNA p..|687|AP018932(166848):30264-30950:-1 ^^ Escherichia phage KIT03 DNA, complete sequence.|neighbours:ID:BBG28573.1(-1),ID:BBG28575.1(-1)|neighbour_genes:clamp loader subunit..,RNA polymerase bindi..|
MKLSKDTTALLKNFATINSGIMLKSGQFIMTRAVNGTTYAEANISDVIDFDVAIYDLNGFLGILSLVNDDAEISQSEDGNIKIADARSTIFWPAADPSTVVAPNKPIPFPVASVVTEIKAEDLQQLLRVSRGLQIDTIAITVKEGKIVINGFNKVEDSALTRVKYSLTLGDYDGENTFNFIINMANMKMQPGNYKLLLWAKGKQGAAKFEGEHANYVVALEADSTHDF
>ID:YP_008060568.1 |[Escherichia phage Lw1]||_Escherichia_phage_Lw1_.gbk|sliding clamp DNA po..|666|NC_021344(176227):27471-28136:-1 ^GeneID:16205026^ Escherichia phage Lw1, complete genome.|neighbours:ID:YP_008060567.1(-1),ID:YP_008060569.1(-1)|neighbour_genes:clamp-loader subunit,RpbA domain-containi..|
MKFSKQTIDILKNFSQINPSIMLTKGSFIMTKTINSVVYAEAEIPDVIDEDVGIYDLNSFLNMLNVVGSDADVTHDLSTGEIVIRGEKMKIVERSCDPTTIVKPKKRLQMPVADLIFQISANDFEKLIKASRMMKLTDLSVEPINGKLVITAKSKESQSTFSVEVGDYEGDNVFNFDMKIDNMQFINSDYKVEISAQGAAKFSSENGVAYVVVLEATSQFK
>ID:YP_009323949.1 |[Escherichia phage MX01]||_Escherichia_phage_MX01_.gbk|sliding clamp DNA po..|699|NC_031934(168929):32939-33637:-1 ^GeneID:30308858^ Escherichia phage MX01, complete genome.|neighbours:ID:YP_009323948.1(-1),ID:YP_009323950.1(-1)|neighbour_genes:hypothetical protein,hypothetical protein|
MKFSKETLNILKNFSGINPGIMLKPGNTILTRSVTGASYGEATVSDTFDIEAAIYDLNGFLSILSLVSESAEVSVSEDQTTLIIKDQRSTIKWPIADPSTIAFPSKKIPFPVAEVIFDLKAEDYQQLMRVSSGLSIDTFAITTDNGKIVINGYKQVDDKELTRPLYSLVVADHDGPEFKFIINKTNMKMMPADYHVLLWARGEGQDARFAAKFEGSQASYVLAMEAGSSHSF
>ID:AYR03969.1 |[Escherichia phage OLB35]||_Escherichia_phage_OLB35_.gbk|sliding clamp|687|MH992122(169140):35587-36273:-1 ^^ UNVERIFIED: Escherichia phage OLB35, complete genome.|neighbours:ID:AYR03968.1(-1),ID:AYR03970.1(-1)|neighbour_genes:clamp loader small s..,RNA polymerase bindi..|
MKLSKDTIAILKNFASINSGILLSQGKFIMTRAVNGTTYAEANISDEIDFDVALYDLNSFLSILSLVSDDAEISMHTDGNIKIADTRSTVYWPAADKSTIVFPNKPIQFPVASVITEIKAEDLQQLLRVSRGLQIDTIAITNKDGKIVINGYNKVEDSGLTRPKYSLTLTDYDGSNNFNFVINMANMKIQPGNYKVMLWGAGDKVAAKFESSQVSYVIAMEADSTHDF
>ID:ANH49810.1 |[Escherichia phage PE37]||_Escherichia_phage_PE37_.gbk|sliding clamp DNA po..|687|KU925172(166423):132048-132734:1 ^^ Escherichia phage PE37, complete genome.|neighbours:ID:ANH49809.1(1),ID:ANH49811.1(1)|neighbour_genes:RNA polymerase,DNA polymerase clamp..|
MKLSKDTTALLKNFATINSGIMLKSGQFIMTRAVNGTTYAEANISDTIDFDVAIYDLNGFLGILSLVNDDAEISQSEDGNIKIADARSTIFWPAADPSTVVAPNKPIPFPVASVVTEIKAEDLQQLLRVSRGLQIDTIAITVKEGKIVINGFNKVEDSALTRVKYSLTLGDYDGENTFNFIINMANMKMQPGNYKLLLWAKGKQGAAKFEGEHANYVVALEADSTHDF
>ID:BBC14388.1 |[Escherichia phage PP01]||_Escherichia_phage_PP01.gbk|45|687|LC348379(167812):30407-31093:-1 ^^ Escherichia phage PP01 DNA, complete sequence.|neighbours:ID:BBC14387.1(-1),ID:BBC14389.1(-1)|neighbour_genes:44,rpbA|
MKLSKDTTALLKNFATINSGIMLKSGQFIMTRAVNGTTYAEANISDTIDFDVAIYDLNGFLGILSLVNDDAEISQSEDGNIKIADARSTIFWPAADPSTVVAPNKPIPFPVASVVTEIKAEDLQQLLRVSRGLQIDTIAITVKEGKIVINGFNKVEDSALTRVKYSLTLGDYDGENTFNFIINMANMKMQPGNYKLLLWAKGKQGAAKFEGEHANYVVALEADSTHDF
>ID:AWY07944.1 |[Escherichia phage SF]||_Escherichia_phage_SF_.gbk|sliding clamp|687|MH359124(168695):86356-87042:1 ^^ Escherichia phage SF, complete genome.|neighbours:ID:AWY07943.1(1),ID:AWY07945.1(1)|neighbour_genes:RNA polymerase bindi..,clamp loader small s..|
MKLSKDTIAILKNFASINSGILLSQGKFIMTRAVNGTTYAEANISDEIDFDVALYDLNSFLSILSLVSDDAEISMHTDGNIKIADTRSTVYWPAADKSTIVFPNKPIQFPVASVITEIKAEDLQQLLRVSRGLQIDTIAITNKDGKIVINGYNKVEDSGLTRPKYSLTLTDYDGSNNFNFVINMANMKIQPGNYKVMLWGAGDKVAAKFESPQVSYVIAMEADSTHDF
>ID:YP_009608348.1 |[Escherichia phage ST0]||_Escherichia_phage_ST0.gbk|sliding clamp|687|NC_041990(170496):26660-27346:1 ^GeneID:40084370^ Escherichia phage ST0, complete genome.|neighbours:ID:YP_009608347.1(1),ID:YP_009608349.1(1)|neighbour_genes:RNA polymerase bindi..,clamp loader subunit|
MKLSKDTIAILKNFASINSGILLSQGKFIMTRAVNGTTYAEANISDEIDFDVALYDLNSFLSILSLVSDDAEISMHTDGNIKIADTRSTVYWPAADKSTIVFPNKPIQFPVASVITEIKAEDLQQLLRVSRGLQIDTIAITNKDGKIVINGYNKVEDSGLTRPKYSLTLTDYDGSNNFNFVINMANMKIQPGNYKVMLWGAGDKVAAKFESSQVSYVIAMEADSTHDF
>ID:BBC14666.1 |[Escherichia phage T2]||_Escherichia_phage_T2.gbk|45|687|LC348380(163825):29827-30513:-1 ^^ Escherichia phage T2 DNA, complete sequence.|neighbours:ID:BBC14665.1(-1),ID:BBC14667.1(-1)|neighbour_genes:44,rpbA|
MKLSKDTTALLKNFATINSGIMLKSGQFIMTRAVNGTTYAEANISDVIDFDVAIYDLNGFLGILSLVNDDAEISQSEDGNIKIADARSTIFWPAADPSTVVAPNKPIPFPVASVVTEIKAEDLQQLLRVSRGLQIDTIAITVKEGKIVINGFNKVEDSALTRVKYSLTLGDYDGENTFNFIINMANMKMQPGNYKLLLWAKGKQGAAKFEGEHANYVVALEADSTHDF
>ID:YP_009281393.1 |[Escherichia phage UFV-AREG1]||_Escherichia_phage_UFV-AREG1_.gbk|sliding clamp DNA po..|687|NC_031030(170788):30074-30760:-1 ^GeneID:29063586^ Escherichia phage UFV-AREG1, complete genome.|neighbours:ID:YP_009281392.1(-1),ID:YP_009281394.1(-1)|neighbour_genes:sliding-clamp-loader..,putative RNA polymer..|
MKLSKDTTALLKNFATINSGIMLKSGQFIMTRAVNGTTYAEANISDVIDFDVAIYDLNGFLGILSLVNDDAEISQSEDGNIKIADARSTIFWPAADPSTVVAPNKPIPFPVASVVTEIKAEDLQQLLRVSRGLQIDTIAITVKEGKIVINGFNKVEDSALTRVKYSLTLGDYDGENTFNFIINMANMKMQPGNYKLLLWAKGKQGAAKFEGEHANYVVALEADSTHDF
>ID:YP_009323253.1 |[Escherichia phage WG01]||_Escherichia_phage_WG01_.gbk|sliding clamp DNA po..|699|NC_031928(169936):32067-32765:-1 ^GeneID:30308379^ Escherichia phage WG01, complete genome.|neighbours:ID:YP_009323252.1(-1),ID:YP_009323254.1(-1)|neighbour_genes:hypothetical protein,hypothetical protein|
MKFSKETLNILKNFSGINPGIMLKPGNTILTRSVTGASYGEATVNDTFDIEAAIYDLNGFLSILSLVSESAEVSVSEDQTTLIIKDQRSTIKWPIADPSTIAFPSKAIPFPVAEVIFDLKAEDYQQLMRVSSGLSIDTFAITVDNGKIVINGYKQVDDKDLARPLYSLVVADHDGPEFKFIINKTNMKMMPADYHVLLWARGEGQDARFAAKFEGSQASYVLAMEAGSSHSF
>ID:YP_009030661.1 |[Escherichia phage vB_EcoM_112]||_Escherichia_phage_e112_.gbk|sliding clamp DNA po..|687|NC_024125(168470):31921-32607:-1 ^GeneID:19485204^ Escherichia phage e11/2, complete genome.|neighbours:ID:YP_009030660.1(-1),ID:YP_009030662.1(-1)|neighbour_genes:clamp loader subunit..,RNA polymerase bindi..|
MKLSKDTTALLKNFATINSGIMLKSGQFIMTRAVNGTTYAEANISDTIDFDVAIYDLNGFLGILSLVNDDAEISQSEDGNIKIADARSTIFWPAADPSTVVAPNKPIPFPVASVVTEIKAEDLQQLLRVSRGLQIDTIAITVKEGKIVINGFNKVEDSALTRVKYSLTLGDYDGENTFNFIINMANMKMQPGNYKLLLWAKGKQGAAKFEGEHANYVVALEADSTHDF
>ID:AYN56362.1 |[Escherichia phage p000v]||_Escherichia_phage_p000v_.gbk|DNA polymerase proce..|687|MK047717(167803):114902-115588:1 ^^ Escherichia phage p000v, complete genome.|neighbours:ID:AYN56361.1(1),ID:AYN56363.1(1)|neighbour_genes:15 kDa RNA polymeras..,sliding-clamp-loader..|
MKLSKDTIAILKNFASINSGILLSQGKFIMTRAVNGTTYAEANISDEIDFDVALYDLNSFLSILSLVSDDAEISMHTDGNIKIADTRSTVYWPAADKSTIVFPNKPIQFPVASVITEIKAEDLQQLLRVSRGLQIDTIAITNKDGKIVINGYNKVEDSGLTRPKYSLTLTDYDGSNNFNFVINMANMKIQPGNYKVMLWGAGDKVAAKFESSQVSYVIAMEADSTHDF
>ID:AYN56546.1 |[Escherichia phage p000y]||_Escherichia_phage_p000y_.gbk|DNA polymerase proce..|687|MK047718(169872):57401-58087:1 ^^ Escherichia phage p000y, complete genome.|neighbours:ID:AYN56545.1(1),ID:AYN56547.1(1)|neighbour_genes:15 kDa RNA polymeras..,sliding-clamp-loader..|
MKLSKDTIAILKNFASINSGILLSQGKFIMTRAVNGTTYAEANISDEIDFDVALYDLNSFLSILSLVSDDAEISMHTDGNIKIADTRSTVYWPAADKSTIVFPNKPIQFPVASVITEIKAEDLQQLLRVSRGLQIDTIAITNKDGKIVINGYNKVEDSGLTRPKYSLTLTDYDGSNNFNFVINMANMKIQPGNYKVMLWGAGDKVAAKFESSQVSYVIAMEADSTHDF
>ID:YP_009210243.1 |[Escherichia phage slur02]||_Escherichia_phage_slur02_.gbk|hypothetical protein|687|NC_028927(167298):101674-102360:-1 ^GOA:A0A0M7QBQ2,GeneID:26636776,InterPro:IPR004190,InterPro:IPR015200,UniProtKB/TrEMBL:A0A0M7QBQ2^ Escherichia phage slur02, complete genome.|neighbours:ID:YP_009210242.1(-1),ID:YP_009210244.1(-1)|neighbour_genes:putative clamp-loade..,hypothetical protein|
MKLSKDTTALLKNFATINSGIMLKSGQFIMTRAVNGTTYAEANISDTIDFDVAIYDLNGFLGILSLVNDDAEISQSEDGNIKIADARSTIFWPAADPSTVVAPNKPIPFPVASVVTEIKAEDLQQLLRVSRGLQIDTIAITVKEGKIVINGFNKVEDSALTRVKYSLTLGDYDGENTFNFIINMANMKMQPGNYKLLLWAKGKQGAAKFEGEHANYVVALEADSTHDF
>ID:YP_009625194.1 |[Escherichia phage slur03]||_Escherichia_phage_slur03_.gbk|putative sliding cla..|687|NC_042129(167467):138688-139374:1 ^GOA:A0A0M7Q9E2,GeneID:40102076,InterPro:IPR004190,InterPro:IPR015200,UniProtKB/TrEMBL:A0A0M7Q9E2^ Escherichia phage slur03, complete genome.|neighbours:ID:YP_009625193.1(1),ID:YP_009625195.1(1)|neighbour_genes:RNA polymerase bindi..,replication factor C..|
MKLSKDTLNILKNFATINSGIMLKSGQFIMTRAVNGTTYAEANISDVIDFDVAIYDLNGFLGILSLVNDDAEISQSEDGNIKIADARSTIFWPAADPSTVVAPNKPIPFPVASVVTEIKAEDLQQLLRVSRGLQIDTIAITVKEGKIVINGFNKVEDSALTRVKYSLTLGDYDGENTFNFIINMANMKMQPGNYKLLLWAKGKQGAAKFEGEHANYVVALEADSTHDF
>ID:YP_009625274.1 |[Escherichia phage slur04]||_Escherichia_phage_slur04_.gbk|hypothetical protein|687|NC_042130(167298):16187-16873:-1 ^GOA:A0A0M7Q9L3,GeneID:40102179,InterPro:IPR004190,InterPro:IPR015200,UniProtKB/TrEMBL:A0A0M7Q9L3^ Escherichia phage slur04, complete genome.|neighbours:ID:YP_009625273.1(-1),ID:YP_009625275.1(-1)|neighbour_genes:replication factor C..,Phage RNA polymerase..|
MKLSKDTTALLKNFATINSGIMLKSGQFIMTRAVNGTTYAEANISDTIDFDVAIYDLNGFLGILSLVNDDAEISQSEDGNIKIADARSTIFWPAADPSTVVAPNKPIPFPVASVVTEIKAEDLQQLLRVSRGLQIDTIAITVKEGKIVINGFNKVEDSALTRVKYSLTLGDYDGENTFNFIINMANMKMQPGNYKLLLWAKGKQGAAKFEGEHANYVVALEADSTHDF
>ID:YP_009197398.1 |[Escherichia phage slur07]||_Escherichia_phage_slur07_.gbk|hypothetical protein|687|NC_028780(167124):132264-132950:1 ^GOA:A0A0M7QET0,GeneID:26624582,InterPro:IPR004190,InterPro:IPR015200,UniProtKB/TrEMBL:A0A0M7QET0^ Escherichia phage slur07, complete genome.|neighbours:ID:YP_009197397.1(1),ID:YP_009197399.1(1)|neighbour_genes:Phage RNA polymerase..,replication factor C..|
MKLSKDTTALLKNFATINSGIMLKSGQFIMTRAVNGTTYAEANISDVIDFDVAIYDLNGFLGILSLVNDDAEISQSEDGNIKIADARSTIFWPAADPSTVVAPNKPIPFPVASVVTEIKAEDLQQLLRVSRGLQIDTIAITVKEGKIVINGFNKVEDSALTRVKYSLTLGDYDGENTFNFIINMANMKMQPGNYKLLLWAKGKQGAAKFEGEHANYVVALEADSTHDF
>ID:CUL02738.1 |[Escherichia phage slur08]||_Escherichia_phage_slur08_.gbk|hypothetical protein|687|LN881733(167467):135935-136621:1 ^GOA:A0A0M7QBY3,InterPro:IPR004190,InterPro:IPR015200,UniProtKB/TrEMBL:A0A0M7QBY3^ Escherichia phage slur08, complete genome.|neighbours:ID:CUL02737.1(1),ID:CUL02739.1(1)|neighbour_genes:Phage RNA polymerase..,replication factor C..|
MKLSKDTLNILKNFATINSGIMLKSGQFIMTRAVNGTTYAEANISDVIDFDVAIYDLNGFLGILSLVNDDAEISQSEDGNIKIADARSTIFWPAADPSTVVAPNKPIPFPVASVVTEIKAEDLQQLLRVSRGLQIDTIAITVKEGKIVINGFNKVEDSALTRVKYSLTLGDYDGENTFNFIINMANMKMQPGNYKLLLWAKGKQGAAKFEGEHANYVVALEADSTHDF
>ID:CUL02828.1 |[Escherichia phage slur11]||_Escherichia_phage_slur11_.gbk|hypothetical protein|687|LN881734(167298):19733-20419:-1 ^GOA:A0A0M7QC60,InterPro:IPR004190,InterPro:IPR015200,UniProtKB/TrEMBL:A0A0M7QC60^ Escherichia phage slur11, complete genome.|neighbours:ID:CUL02827.1(-1),ID:CUL02829.1(-1)|neighbour_genes:replication factor C..,Phage RNA polymerase..|
MKLSKDTTALLKNFATINSGIMLKSGQFIMTRAVNGTTYAEANISDTIDFDVAIYDLNGFLGILSLVNDDAEISQSEDGNIKIADARSTIFWPAADPSTVVAPNKPIPFPVASVVTEIKAEDLQQLLRVSRGLQIDTIAITVKEGKIVINGFNKVEDSALTRVKYSLTLGDYDGENTFNFIINMANMKMQPGNYKLLLWAKGKQGAAKFEGEHANYVVALEADSTHDF
>ID:CUL03614.1 |[Escherichia phage slur13]||_Escherichia_phage_slur13_.gbk|hypothetical protein|687|LN881737(167299):41555-42241:-1 ^GOA:A0A0M7QE39,InterPro:IPR004190,InterPro:IPR015200,UniProtKB/TrEMBL:A0A0M7QE39^ Escherichia phage slur13, complete genome.|neighbours:ID:CUL03613.1(-1),ID:CUL03615.1(-1)|neighbour_genes:replication factor C..,Phage RNA polymerase..|
MKLSKDTTALLKNFATINSGIMLKSGQFIMTRAVNGTTYAEANISDTIDFDVAIYDLNGFLGILSLVNDDAEISQSEDGNIKIADARSTIFWPAADPSTVVAPNKPIPFPVASVVTEIKAEDLQQLLRVSRGLQIDTIAITVKEGKIVINGFNKVEDSALTRVKYSLTLGDYDGENTFNFIINMANMKMQPGNYKLLLWAKGKQGAAKFEGEHANYVVALEADSTHDF
>ID:YP_009180828.1 |[Escherichia phage slur14]||_Escherichia_phage_slur14_.gbk|hypothetical protein|687|NC_028448(167467):140306-140992:-1 ^GOA:A0A0M7QDP9,GeneID:26227994,InterPro:IPR004190,InterPro:IPR015200,UniProtKB/TrEMBL:A0A0M7QDP9^ Escherichia phage slur14, complete genome.|neighbours:ID:YP_009180827.1(-1),ID:YP_009180829.1(-1)|neighbour_genes:replication factor C..,Phage RNA polymerase..|
MKLSKDTLNILKNFATINSGIMLKSGQFIMTRAVNGTTYAEANISDVIDFDVAIYDLNGFLGILSLVNDDAEISQSEDGNIKIADARSTIFWPAADPSTVVAPNKPIPFPVASVVTEIKAEDLQQLLRVSRGLQIDTIAITVKEGKIVINGFNKVEDSALTRVKYSLTLGDYDGENTFNFIINMANMKMQPGNYKLLLWAKGKQGAAKFEGEHANYVVALEADSTHDF
>ID:AVH85886.1 |[Escherichia phage vB_EcoM-G28]||_Escherichia_phage_vB_EcoM-G28.gbk|putative sliding cla..|687|MG867727(170121):31400-32086:-1 ^^ Escherichia phage vB_EcoM-G28, complete genome.|neighbours:ID:AVH85885.1(-1),ID:AVH85887.1(-1)|neighbour_genes:putative clamp loade..,putative RNA polymer..|
MKLSKDTTALLKNFATINSGIMLKSGQFIMTRAVNGTTYAEANISDTIDFDVAIYDLNGFLGILSLVNDDAEISQSEDGNIKIADARSTIFWPAADPSTVVAPNKPIPFPVASVVTEIKAEDLQQLLRVSRGLQIDTIAITVKEGKIVINGFNKVEDSALTRVKYSLTLGDYDGENTFNFIINMANMKMQPGNYKLLLWAKGKQGAAKFEGEHANYVVALEADSTHDF
>ID:QDF15078.1 |[Escherichia phage vB_EcoM-Sa45lw]||_Escherichia_phage_vB_EcoM-Sa45lw_.gbk|sliding clamp DNA po..|687|MK977694(167353):30207-30893:-1 ^^ Escherichia phage vB_EcoM-Sa45lw, complete genome.|neighbours:ID:QDF15077.1(-1),ID:QDF15079.1(-1)|neighbour_genes:clamp loader subunit..,RNA polymerase bindi..|
MKLSKDTTALLKNFATINSGIMLKSGQFIMTRAVNGTTYAEANISDVIDFDVAIYDLNGFLGILSLVNDDAEISQSEDGNIKIADARSTIFWPAADPSTVVAPNKPIPFPVASVVTEIKAEDLQQLLRVSRGLQIDTIAITVKEGKIVINGFNKVEDSALTRVKYSLTLGDYDGENTFNFIINMANMKMQPGNYKLLLWAKGKQGAAKFEGEHANYVVALEADSTHDF
>ID:YP_009290321.1 |[Escherichia phage vB_EcoM-UFV13]||_Escherichia_phage_vB_EcoM-UFV13_.gbk|sliding clamp DNA po..|687|NC_031103(165772):30425-31111:-1 ^^ Escherichia phage vB_EcoM-UFV13, complete genome.|neighbours:ID:YP_009290320.1(-1),ID:YP_009290322.1(-1)|neighbour_genes:DNA polymerase clamp..,hypothetical protein|
MKLSKDTTALLKNFATINSGIMLKSGQFIMTRAVNGTTYAEANISDTIDFDVAIYDLNGFLGILSLVNDDAEISQSEDGNIKIADARSTIFWPAADPSTVVAPNKPIPFPVASVVTEIKAEDLQQLLRVSRGLQIDTIAITVKEGKIVINGFNKVEDSALTRVKYSLTLGDYDGENTFNFIINMANMKMQPGNYKLLLWAKGKQGAAKFEGEHANYVVALEADSTHDF
>ID:AUV60914.1 |[Escherichia phage vB_EcoM-fFiEco06]||_Escherichia_phage_vB_EcoM-fFiEco06_.gbk|sliding clamp DNA po..|687|MG781190(167076):30500-31186:-1 ^^ Escherichia phage vB_EcoM-fFiEco06, complete genome.|neighbours:ID:AUV60913.1(-1),ID:AUV60915.1(-1)|neighbour_genes:clamp loader subunit,rpbA|
MKLSKDTTALLKNFATINSGIMLKSGQFIMTRAVNGTTYAEANISDVIDFDVAIYDLNGFLGILSLVNDDAEISQSEDGNIKIADARSTIFWPAADPSTVVAPNKPIPFPVASVVTEIKAEDLQQLLRVSRGLQIDTIAITVKEGKIVINGFNKVEDSALTRVKYSLTLGDYDGENTFNFIINMANMKMQPGNYKLLLWAKGKQGAAKFEGEHANYVVALEADSTHDF
>ID:AUV61187.1 |[Escherichia phage vB_EcoM-fHoEco02]||_Escherichia_phage_vB_EcoM-fHoEco02_.gbk|sliding clamp DNA po..|687|MG781191(167064):30500-31186:-1 ^^ Escherichia phage vB_EcoM-fHoEco02, complete genome.|neighbours:ID:AUV61186.1(-1),ID:AUV61188.1(-1)|neighbour_genes:clamp loader subunit,rpbA|
MKLSKDTTTLLKNFATINSGIMLKSGQFIMTRAVNGTTYAEANISDVIDFDVAIYDLNGFLGILSLVNDDAEISQSEDGNIKIADARSTIFWPAADPSTVVAPNKPIPFPVASVVTEIKAEDLQQLLRVSRGLQIDTIAITVKEGKIVINGFNKVEDSALTRVKYSLTLGDYDGENTFNFIINMANMKMQPGNYKLLLWAKGKQGAAKFEGEHANYVVALEADSTHDF
>ID:AYP69783.1 |[Escherichia phage vB_EcoM_DalCa]||_Escherichia_phage_vB_EcoM_DalCa_.gbk|sliding clamp DNA po..|687|MH992510(166040):30243-30929:-1 ^^ Escherichia phage vB_EcoM_DalCa, complete genome.|neighbours:ID:AYP69761.1(-1),ID:AYP69846.1(-1)|neighbour_genes:DNA polymerase clamp..,RNA polymerase bindi..|
MKLSKDTLNILKNFATINSGIMLKSGQFIMTRAVNGTTYAEANISDVIDFDVAIYDLNGFLGILSLVNDDAEISQSEDGNIKIADARSTIFWPAADPSTVVAPNKPIPFPVASVVTEIKAEDLQQLLRVSRGLQIDTIAITVKEGKIVINGFNKVEDSALTRVKYSLTLGDYDGENTFNFIINMANMKMQPGNYKLLLWAKGKQGAAKFEGEHANYVVALEADSTHDF
>ID:QBO63569.1 |[Escherichia phage vB_EcoM_G10400]||_Escherichia_phage_vB_EcoM_G10400.gbk|putative sliding cla..|687|MK327937(170182):30233-30919:-1 ^^ Escherichia phage vB_EcoM_G10400, complete genome.|neighbours:ID:QBO63568.1(-1),ID:QBO63570.1(-1)|neighbour_genes:putative clamp loade..,hypothetical protein|
MKLSKDTLNILKNFATINSGIMLKSGQFIMTRAVNGTTYAEANISDVIDFDVAIYDLNGFLGILSLVNDDAEISQSEDGNIKIADARSTIFWPAADPSTVVAPNKPIPFPVASVVTEIKAEDLQQLLRVSRGLQIDTIAITVKEGKIVINGFNKVEDSALTRVKYSLTLGDYDGENTFNFIINMANMKMQPGNYKLLLWAKGKQGAAKFEGEHANYVVALEADSTHDF
>ID:QBO62187.1 |[Escherichia phage vB_EcoM_G2248]||_Escherichia_phage_vB_EcoM_G2248.gbk|putative sliding cla..|687|MK327932(170678):21275-21961:-1 ^^ Escherichia phage vB_EcoM_G2248, complete genome.|neighbours:ID:QBO62186.1(-1),ID:QBO62188.1(-1)|neighbour_genes:putative clamp loade..,hypothetical protein|
MKLTKETIATLKNFSAINPGIILKKGNVLITKNMTNVVYGEATLNQELEHEIGIYDLNSFLGILNLVGDEADITVDDRTGNIRVSNDRLKINYPGASAAAIVSPKGRVTPPASDVDYELSNDDLKQLMKMSNQLKVDRLEFLPIDGRLMIKGWEEIDKNNPNEMFCLDMGEYTGTADFHFFIRKDNMKLVATDFGDYKLSFTRRKAVWLASETVSYMIACDLDSSYTD
>ID:QBO62486.1 |[Escherichia phage vB_EcoM_G2285]||_Escherichia_phage_vB_EcoM_G2285_.gbk|putative sliding cla..|687|MK327933(166675):35759-36445:-1 ^^ Escherichia phage vB_EcoM_G2285, complete genome.|neighbours:ID:QBO62485.1(-1),ID:QBO62487.1(-1)|neighbour_genes:putative clamp loade..,hypothetical protein|
MKLSRETVNILKNFASINSGILLSQGKFIMTRAVNGTTYAEANISDEIDFDVALYDLNSFLSILSLVSDDAEISMHTDGNIKIADTRSTVYWPAADKSTIVFPNKPIQFPVASVITEIKAEDLQQLLRVSRGLQIDTIAITNKDGKIVINGYNKVEDSGLTRPKYSLTLTDYDGSNNFNFVINMANMKIQPGNYKVMLWGAGDKVAAKFESSQVSYVIAMEADSTHDF
>ID:QBO62749.1 |[Escherichia phage vB_EcoM_G2469]||_Escherichia_phage_vB_EcoM_G2469.gbk|putative sliding cla..|537|MK327934(170452):35210-35746:-1 ^^ Escherichia phage vB_EcoM_G2469, complete genome.|neighbours:ID:QBO62748.1(-1),ID:QBO62750.1(-1)|neighbour_genes:putative clamp loade..,putative sliding cla..|
MIALYDLNSFLSILSLVSDDAEISMHTDGNIKIADTRSTVYWPAADKSTIVFPNKPIQFPVASVITEIKAEDLQQLLRVSRGLQIDTIAITNKDGKIVINGYNKVEDSGLTRPKYSLTLTDYDGSNNFNFVINMANMKIQPGNYKVMLWGAGDKVAAKFESSQVSYVIAMEADSTHDF
>ID:QBO62996.1 |[Escherichia phage vB_EcoM_G2494]||_Escherichia_phage_vB_EcoM_G2494_.gbk|putative sliding cla..|687|MK327935(168327):22211-22897:-1 ^^ Escherichia phage vB_EcoM_G2494, complete genome.|neighbours:ID:QBO62995.1(-1),ID:QBO62997.1(-1)|neighbour_genes:clamp loader, small ..,hypothetical protein|
MKLTKETIATLKNFSAINPGIILKKGNVLITKNMTNVVYGEATLNQELEHEIGIYDLNSFLGILNLVGDEADITVDDRTGNIRVSNDRLKINYPGASAAAIVSPKGRVTPPASDVDYELSNDDLKQLMKMSNQLKVDRLEFLPIDGRLMIKGWEEIDKNNPNEMFCLDMGEYTGTADFHFFIRKDNMKLVATDFGDYKLSFTRRKAVWLASETVSYMIACDLDSSYTD
>ID:QBO65464.1 |[Escherichia phage vB_EcoM_G2540-3]||_Escherichia_phage_vB_EcoM_G2540-3_.gbk|putative sliding cla..|687|MK327944(168654):31344-32030:-1 ^^ Escherichia phage vB_EcoM_G2540-3, complete genome.|neighbours:ID:QBO65463.1(-1),ID:QBO65465.1(-1)|neighbour_genes:putative clamp loade..,hypothetical protein|
MKLSKDTTALLKNFATINSGIMLKSGQFIMTRAVNGTTYAEANISDTIDFDVAIYDLNGFLGILSLVNDDAEISQSEDGNIKIADARSTIFWPAADPSTVVAPNKPIPFPVASVVTEIKAEDLQQLLRVSRGLQIDTIAITVKEGKIVINGFNKVEDSALTRVKYSLTLGDYDGENTFNFIINMANMKMQPGNYKLLLWAKGKQGAAKFEGEHANYVVALEADSTHDF
>ID:QBO63296.1 |[Escherichia phage vB_EcoM_G2540]||_Escherichia_phage_vB_EcoM_G2540_.gbk|putative sliding cla..|687|MK327936(168886):31731-32417:-1 ^^ Escherichia phage vB_EcoM_G2540, complete genome.|neighbours:ID:QBO63295.1(-1),ID:QBO63297.1(-1)|neighbour_genes:putative clamp loade..,putative RNA polymer..|
MKLSKDTTALLKNFATINSGIMLKSGQFIMTRAVNGTTYAEANISDTIDFDVAIYDLNGFLGILSLVNDDAEISQSEDGNIKIADARSTIFWPAADPSTVVAPNKPIPFPVASVVTEIKAEDLQQLLRVSRGLQIDTIAITVKEGKIVINGFNKVEDSALTRVKYSLTLGDYDGENTFNFIINMANMKMQPGNYKLLLWAKGKQGAAKFEGEHANYVVALEADSTHDF
>ID:QBO64373.1 |[Escherichia phage vB_EcoM_G29]||_Escherichia_phage_vB_EcoM_G29_.gbk|putative sliding cla..|687|MK327940(168241):30819-31505:-1 ^^ Escherichia phage vB_EcoM_G29, complete genome.|neighbours:ID:QBO64372.1(-1),ID:QBO64374.1(-1)|neighbour_genes:putative clamp loade..,hypothetical protein|
MKLSKDTTALLKNFATINSGIMLKSGQFIMTRAVNGTTYAEANISDVIDFDVAIYDLNGFLGILSLVNDDAEISQSEDGNIKIADARSTIFWPAADPSTVVAPNKPIPFPVASVVTEIKAEDLQQLLRVSRGLQIDTIAITVKEGKIVINGFNKVEDSALTRVKYSLTLGDYDGENTFNFIINMANMKMQPGNYKLLLWAKGKQGAAKFEGEHANYVVALEADSTHDF
>ID:QBO64629.1 |[Escherichia phage vB_EcoM_G37-3]||_Escherichia_phage_vB_EcoM_G37-3_.gbk|putative sliding cla..|687|MK327941(167832):22174-22860:-1 ^^ Escherichia phage vB_EcoM_G37-3, complete genome.|neighbours:ID:QBO64628.1(-1),ID:QBO64630.1(-1)|neighbour_genes:putative clamp loade..,hypothetical protein|
MKLTKETIATLKNFSAINPGIILKKGNVLITKNMTNVVYGEATLNQELEHEIGIYDLNSFLGILNLVGDEADITVDDRTGNIRVSNDRLKINYPGASAAAIVSPKGRVTPPASDVDYELSNDDLKQLMKMSNQLKVDRLEFLPIDGRLMIKGWEEIDKNNPNEMFCLDMGEYTGIADFHFFIRKDNMKLVATDFGDYKLSFTRRKAVWLASETVSYMIACDLDSSYTD
>ID:QBO64093.1 |[Escherichia phage vB_EcoM_G4498]||_Escherichia_phage_vB_EcoM_G4498_.gbk|putative sliding cla..|687|MK327939(167826):30892-31578:-1 ^^ Escherichia phage vB_EcoM_G4498, complete genome.|neighbours:ID:QBO64092.1(-1),ID:QBO64094.1(-1)|neighbour_genes:putative clamp loade..,putative RNA polymer..|
MKLSKDTTALLKNFATINSGIMLKSGQFIMTRAVNGTTYAEANISDVIDFDVAIYDLNGFLGILSLVNDDAEISQSEDGNIKIADARSTIFWPAADPSTVVAPNKPIPFPVASVVTEIKAEDLQQLLRVSRGLQIDTIAITVKEGKIVINGFNKVEDSALTRVKYSLTLGDYDGENTFNFIINMANMKMQPGNYKLLLWAKGKQGAAKFEGEHANYVVALEADSTHDF
>ID:QBO65743.1 |[Escherichia phage vB_EcoM_G4500]||_Escherichia_phage_vB_EcoM_G4500_.gbk|putative sliding cla..|687|MK327945(168363):30819-31505:-1 ^^ Escherichia phage vB_EcoM_G4500, complete genome.|neighbours:ID:QBO65742.1(-1),ID:QBO65744.1(-1)|neighbour_genes:putative clamp loade..,hypothetical protein|
MKLSKDTTALLKNFATINSGIMLKSGQFIMTRAVNGTTYAEANISDVIDFDVAIYDLNGFLGILSLVNDDAEISQSEDGNIKIADARSTIFWPAADPSTVVAPNKPIPFPVASVVTEIKAEDLQQLLRVSRGLQIDTIAITVKEGKIVINGFNKVEDSALTRVKYSLTLGDYDGENTFNFIINMANMKMQPGNYKLLLWAKGKQGAAKFEGEHANYVVALEADSTHDF
>ID:QBO66020.1 |[Escherichia phage vB_EcoM_G4507]||_Escherichia_phage_vB_EcoM_G4507_.gbk|putative sliding cla..|687|MK327946(168828):30268-30954:-1 ^^ Escherichia phage vB_EcoM_G4507, complete genome.|neighbours:ID:QBO66019.1(-1),ID:QBO66021.1(-1)|neighbour_genes:putative clamp loade..,putative RNA polymer..|
MKLSKDTTALLKNFATINSGIMLKSGQFIMTRAVNGTTYAEANISDVIDFDVAIYDLNGFLGILSLVNDDAEISQSEDGNIKIADARSTIFWPAADPSTVVAPNKPIPFPVASVVTEIKAEDLQQLLRVSRGLQIDTIAITVKEGKIVINGFNKVEDSALTRVKYSLTLGDYDGENTFNFIINMANMKMQPGNYKLLLWAKGKQGAAKFEGEHANYVVALEADSTHDF
>ID:QBO64926.1 |[Escherichia phage vB_EcoM_G50]||_Escherichia_phage_vB_EcoM_G50_.gbk|putative sliding cla..|687|MK327942(167728):30789-31475:-1 ^^ Escherichia phage vB_EcoM_G50, complete genome.|neighbours:ID:QBO64925.1(-1),ID:QBO64927.1(-1)|neighbour_genes:putative clamp loade..,putative RNA polymer..|
MKLSKDTTALLKNFATINSGIMLKSGQFIMTRAVNGTTYAEANISDTIDFDVAIYDLNGFLGILSLVNDDAEISQSEDGNIKIADARSTIFWPAADPSTVVAPNKPIPFPVASVVTEIKAEDLQQLLRVSRGLQIDTIAITVKEGKIVINGFNKVEDSALTRVKYSLTLGDYDGENTFNFIINMANMKMQPGNYKLLLWAKGKQGAAKFEGEHANYVVALEADSTHDF
>ID:QBO66275.1 |[Escherichia phage vB_EcoM_G5211]||_Escherichia_phage_vB_EcoM_G5211_.gbk|putative sliding cla..|687|MK327947(164278):22947-23633:-1 ^^ Escherichia phage vB_EcoM_G5211, complete genome.|neighbours:ID:QBO66274.1(-1),ID:QBO66276.1(-1)|neighbour_genes:putative clamp loade..,hypothetical protein|
MKLTKETIATLKNFSAINPGIILKKGNVLITKNMTNVVYGEATLNQELEHEIGIYDLNSFLGILNLVGDEADITVDDRTGNIRVSNDRLKINYPGASAAAIVSPKGRVTPPASDVDYELSNDDLKQLMKMSNQLKVDRLEFLPIDGRLMIKGWEEIDKNNPNEMFCLDMGEYTGTADFHFFIRKDNMKLVATDFGDYKLSFTRRKAVWLASETVSYMIACDLDSSYTD
>ID:QBO65195.1 |[Escherichia phage vB_EcoM_G53]||_Escherichia_phage_vB_EcoM_G53_.gbk|putative sliding cla..|687|MK327943(167834):35276-35962:-1 ^^ Escherichia phage vB_EcoM_G53, complete genome.|neighbours:ID:QBO65194.1(-1),ID:QBO65196.1(-1)|neighbour_genes:putative clamp loade..,hypothetical protein|
MKLSKDTIAILKNFASINSGILLSQGKFIMTRAVNGTTYAEANISDEIDFDVALYDLNSFLSILSLVSDDAEISMHTDGNIKIADTRSTVYWPAADKSTIVFPNKPIQFPVASVITEIKAEDLQQLLRVSRGLQIDTIAITNKDGKIVINGYNKVEDSGLTRPKYSLTLTDYDGSNNFNFVINMANMKIQPGNYKVMLWGAGDKVAAKFESSQVSYVIAMEADSTHDF
>ID:QBQ79937.1 |[Escherichia phage vB_EcoM_G8]||_Escherichia_phage_vB_EcoM_G8_.gbk|putative sliding cla..|687|MK373787(169650):30296-30982:-1 ^^ Escherichia phage vB_EcoM_G8, complete genome.|neighbours:ID:QBQ79936.1(-1),ID:QBQ79938.1(-1)|neighbour_genes:putative clamp loade..,putative RNA polymer..|
MKLSKDTLNILKNFATINSGIMLKSGQFIMTRAVNGTTYAEANISDVIDFDVAIYDLNGFLGILSLVNDDAEISQSEDGNIKIADARSTIFWPAADPSTVVAPNKPIPFPVASVVTEIKAEDLQQLLRVSRGLQIDTIAITVKEGKIVINGFNKVEDSALTRVKYSLTLGDYDGENTFNFIINMANMKMQPGNYKLLLWAKGKQGAAKFEGEHANYVVALEADSTHDF
>ID:QBQ77837.1 |[Escherichia phage vB_EcoM_G9062]||_Escherichia_phage_vB_EcoM_G9062_.gbk|putative sliding cla..|687|MK373779(168670):31309-31995:-1 ^^ Escherichia phage vB_EcoM_G9062, complete genome.|neighbours:ID:QBQ77836.1(-1),ID:QBQ77838.1(-1)|neighbour_genes:putative clamp loade..,putative RNA polymer..|
MKLSKDTTALLKNFATINSGIMLKSGQFIMTRAVNGTTYAEANISDVIDFDVAIYDLNGFLGILSLVNDDAEISQSEDGNIKIADARSTIFWPAADPSTVVAPNKPIPFPVASVVTEIKAEDLQQLLRVSRGLQIDTIAITVKEGKIVINGFNKVEDSALTRVKYSLTLGDYDGENTFNFIINMANMKMQPGNYKLLLWAKGKQGAAKFEGEHANYVVALEADSTHDF
>ID:AXC34045.1 |[Escherichia phage vB_EcoM_JB75]||_Escherichia_phage_vB_EcoM_JB75_.gbk|sliding clamp, DNA p..|687|MH355584(167208):135814-136500:1 ^^ Escherichia phage vB_EcoM_JB75, complete genome.|neighbours:ID:AXC34110.1(1),ID:AXC34022.1(1)|neighbour_genes:RNA polymerase bindi..,clamp loader subunit|
MKLSKDTTALLKNFATINSGIMLKSGQFIMTRAVNGTTYAEANISDVIDFDVAIYDLNGFLGILSLVNDDAEISQSEDGNIKIADARSTIFWPAADPSTVVAPNKPIPFPVASVVTEIKAEDLQQLLRVSRGLQIDTIAITVKEGKIVINGFNKVEDSALTRVKYSLTLGDYDGENTFNFIINMANMKMQPGNYKLLLWAKGKQGAAKFEGEHANYVVALEADSTHDF
>ID:YP_009037449.1 |[Escherichia phage vB_EcoM_JS09]||_Escherichia_phage_vB_EcoM_JS09_.gbk|sliding clamp|687|NC_024124(169148):135385-136071:1 ^GeneID:19524851^ Escherichia phage vB_EcoM_JS09, complete genome.|neighbours:ID:YP_009037448.1(1),ID:YP_009037450.1(1)|neighbour_genes:RNA polymerase bindi..,clamp loader small s..|
MKLSKDTIAILKNFASINSGILLSQGKFIMTRAVNGTTYAEANISDEIDFDVALYDLNSFLSILSLVSDDAEISMHTDGNIKIADTRSTVYWPAADKSTIVFPNKPIQFPVASVITEIKAEDLQQLLRVSRGLQIDTIAITNKDGKIVINGYNKVEDSGLTRPKYSLTLTDYDGSNNFNFVINMANMKIQPGNYKVMLWGAGDKVAAKFESSQVSYVIAMEADSTHDF
>ID:QBQ78338.1 |[Escherichia phage vB_EcoM_KAW1E185]||_Escherichia_phage_vB_EcoM_KAW1E185_.gbk|putative sliding cla..|687|MK373781(164987):30394-31080:-1 ^^ Escherichia phage vB_EcoM_KAW1E185, complete genome.|neighbours:ID:QBQ78337.1(-1),ID:QBQ78339.1(-1)|neighbour_genes:putative clamp loade..,putative RNA polymer..|
MKLSKDTTALLKNFATINSGIMLKSGQFIMTRAVNGTTYAEANISDTIDFDVAIYDLNGFLGILSLVNDDAEISQSEDGNIKIADARSTIFWPAADPSTVVAPNKPIPFPVASVVTEIKAEDLQQLLRVSRGLQIDTIAITVKEGKIVINGFNKVEDSALTRVKYSLTLGDYDGENTFNFIINMANMKMQPGNYKLLLWAKGKQGAAKFEGEHANYVVALEADSTHDF
>ID:QBQ78614.1 |[Escherichia phage vB_EcoM_KAW3E185]||_Escherichia_phage_vB_EcoM_KAW3E185.gbk|putative sliding cla..|687|MK373782(170187):35619-36305:-1 ^^ Escherichia phage vB_EcoM_KAW3E185, complete genome.|neighbours:ID:QBQ78613.1(-1),ID:QBQ78615.1(-1)|neighbour_genes:putative clamp loade..,hypothetical protein|
MKLSKDTIAILKNFASINSGILLSQGKFIMTRAVNGTTYAEANISDEIDFDVALYDLNSFLSILSLVSDDAEISMHTDGNIKIADTRSTVYWPAADKSTIVFPNKPIQFPVASVITEIKAEDLQQLLRVSRGLQIDTIAITNKDGKIVINGYNKVEDSGLTRPKYSLTLTDYDGSNNFNFVINMANMKIQPGNYKVMLWGAGDKVAAKFESSQVSYVIAMEADSTHDF
>ID:QBQ79105.1 |[Escherichia phage vB_EcoM_MM02]||_Escherichia_phage_vB_EcoM_MM02_.gbk|putative sliding cla..|687|MK373784(169201):35226-35912:-1 ^^ Escherichia phage vB_EcoM_MM02, complete genome.|neighbours:ID:QBQ79104.1(-1),ID:QBQ79106.1(-1)|neighbour_genes:putative clamp loade..,hypothetical protein|
MKLSKDTIAILKNFASINSGILLSQGKFIMTRAVNGTTYAEANISDEIDFDVALYDLNSFLSILSLVSDDAEISMHTDGNIKIADTRSTVYWPAADKSTIVFPNKPIQFPVASVITEIKAEDLQQLLRVSRGLQIDTIAITNKDGKIVINGYNKVEDSGLTRPKYSLTLTDYDGSNNFNFVINMANMKIQPGNYKVMLWGAGDKVAAKFESSQVSYVIAMEADSTHDF
>ID:QBQ79380.1 |[Escherichia phage vB_EcoM_OE5505]||_Escherichia_phage_vB_EcoM_OE5505_.gbk|putative sliding cla..|687|MK373785(168756):31580-32266:-1 ^^ Escherichia phage vB_EcoM_OE5505, complete genome.|neighbours:ID:QBQ79379.1(-1),ID:QBQ79381.1(-1)|neighbour_genes:putative clamp loade..,putative RNA polymer..|
MKLSKDTTALLKNFATINSGIMLKSGQFIMTRAVNGTTYAEANISDTIDFDVAIYDLNGFLGILSLVNDDAEISQSEDGNIKIADARSTIFWPAADPSTVVAPNKPIPFPVASVVTEIKAEDLQQLLRVSRGLQIDTIAITVKEGKIVINGFNKVEDSALTRVKYSLTLGDYDGENTFNFIINMANMKMQPGNYKLLLWAKGKQGAAKFEGEHANYVVALEADSTHDF
>ID:YP_009056644.1 |[Escherichia phage vB_EcoM_PhAPEC2]||_Escherichia_phage_vB_EcoM_PhAPEC2_.gbk|sliding clamp|687|NC_024794(167318):34999-35685:-1 ^GeneID:20284208^ Escherichia phage vB_EcoM_PhAPEC2, complete genome.|neighbours:ID:YP_009056643.1(-1),ID:YP_009056645.1(-1)|neighbour_genes:clamp loader small s..,RNA polymerase bindi..|
MKLSKDTIAILKNFASINSGILLSQGKFIMTRAVNGTTYAEANISDEIDFDVALYDLNSFLSILSLVSDDAEISMHTDGNIKIADTRSTVYWPAADKSTIVFPNKPIQFPVASVITEIKAEDLQQLLRVSRGLQIDTIAITNKDGKIVINGYNKVEDSGLTRPKYSLTLTDYDGSNNFNFVINMANMKIQPGNYKVMLWGAGDKVAAKFESSQVSYVIAMEADSTHDF
>ID:QBQ79661.1 |[Escherichia phage vB_EcoM_R5505]||_Escherichia_phage_vB_EcoM_R5505_.gbk|putative sliding cla..|687|MK373786(167317):30383-31069:-1 ^^ Escherichia phage vB_EcoM_R5505, complete genome.|neighbours:ID:QBQ79660.1(-1),ID:QBQ79662.1(-1)|neighbour_genes:putative clamp loade..,putative RNA polymer..|
MKLSKDTTALLKNFATINSGIMLKSGQFIMTRAVNGTTYAEANISDVIDFDVAIYDLNGFLGILSLVNDDAEISQSEDGNIKIADARSTIFWPAADPSTVVAPNKPIPFPVASVVTEIKAEDLQQLLRVSRGLQIDTIAITVKEGKIVINGFNKVEDSALTRVKYSLTLGDYDGENTFNFIINMANMKMQPGNYKLLLWAKGKQGAAKFEGEHANYVVALEADSTHDF
>ID:QBQ77080.1 |[Escherichia phage vB_EcoM_WFK]||_Escherichia_phage_vB_EcoM_WFK_.gbk|putative sliding cla..|687|MK373775(164590):35230-35916:-1 ^^ Escherichia phage vB_EcoM_WFK, complete genome.|neighbours:ID:QBQ77079.1(-1),ID:QBQ77081.1(-1)|neighbour_genes:putative clamp loade..,hypothetical protein|
MKLSKDTIAILKNFASINSGILLSQGKFIMTRAVNGTTYAEANISDEIDFDVALYDLNSFLSILSLVSDDAEISMHTDGNIKIADTRSTVYWPAADKSTIVFPNKPIQFPMASVITEIKAEDLQQLLRVSRGLQIDTIAITNKDGKIVINGYNKVEDSGLTRPKYSLTLTDYDGSNNFNFVINMANMKIQPGNYKVMLWGAGDKVAAKFESSQVSYVIAMEADSTHDF
>ID:QBQ76819.1 |[Escherichia phage vB_EcoM_WFL6982]||_Escherichia_phage_vB_EcoM_WFL6982_.gbk|putative sliding cla..|687|MK373774(164279):35230-35916:-1 ^^ Escherichia phage vB_EcoM_WFL6982, complete genome.|neighbours:ID:QBQ76818.1(-1),ID:QBQ76820.1(-1)|neighbour_genes:putative clamp loade..,putative RNA polymer..|
MKLSKDTIAILKNFASINSGILLSQGKFIMTRAVNGTTYAEANISDEIDFDVALYDLNSFLSILSLVSDDAEISMHTDGNIKIADTRSTVYWPAADKSTIVFPNKPIQFPMASVITEIKAEDLQQLLRVSRGLQIDTIAITNKDGKIVINGYNKVEDSGLTRPKYSLTLTDYDGSNNFNFVINMANMKIQPGNYKVMLWGAGDKVAAKFESSQVSYVIAMEADSTHDF
>ID:QBQ77561.1 |[Escherichia phage vB_EcoM_WFbE185]||_Escherichia_phage_vB_EcoM_WFbE185.gbk|putative sliding cla..|687|MK373778(170429):35270-35956:-1 ^^ Escherichia phage vB_EcoM_WFbE185, complete genome.|neighbours:ID:QBQ77560.1(-1),ID:QBQ77562.1(-1)|neighbour_genes:putative clamp loade..,putative RNA polymer..|
MKLSKDTIAILKNFASINSGILLSQGKFIMTRAVNGTTYAEANISDEIDFDVALYDLNSFLSILSLVSDDAEISMHTDGNIKIADTRSTVYWPAADKSTIVFPNKPIQFPVASVITEIKAEDLQQLLRVSRGLQIDTIAITNKDGKIVINGYNKVEDSGLTRPKYSLTLTDYDGSNNFNFVINMANMKIQPGNYKVMLWGAGDKVAAKFESSQVSYVIAMEADSTHDF
>ID:YP_007004795.1 |[Escherichia phage wV7]||_Escherichia_phage_wV7_.gbk|sliding clamp DNA po..|687|NC_019505(166452):30216-30902:-1 ^GeneID:14010589^ Escherichia phage wV7, complete genome.|neighbours:ID:YP_007004794.1(-1),ID:YP_007004796.1(-1)|neighbour_genes:clamp loader subunit..,RNA polymerase bindi..|
MKLSKDTTALLKNFATINSGIMLKSGQFIMTRAVNGTTYAEANISDVIDFDVAIYDLNGFLGILSLVNDDAEISQSEDGNIKIADARSTIFWPAADPSTVVAPNKPIPFPVASVVTEIKAEDLQQLLRVSRGLQIDTIAITVKEGKIVINGFNKVEDSALTRVKYSLTLGDYDGENTFNFIINMANMKMQPGNYKLLLWAKGKQGAAKFEGEHANYVVALEADSTHDF
>ID:AXF53337.1 |[Escherichia virus KFS-EC]||_Escherichia_virus_KFS-EC_.gbk|DNA polymerase proce..|687|MH560358(164715):130275-130961:-1 ^^ Escherichia virus KFS-EC, complete genome.|neighbours:ID:AXF53336.1(-1),ID:AXF53338.1(-1)|neighbour_genes:sliding-clamp-loader..,hypothetical protein|
MKLTKETIATLKNFSAINPGIILKKGNVLITKNMTNVVYGEATLNQELEHEIGIYDLNSFLGILNLVGDEADITVDNRTGNIRVSNDRLKINYPGASSAAIVSPKGRVTPPASDVDYELSNDDLKQLMKMSNQLKVDRLEFLPIDGRLMIKGWEEIDKNNPNEMFCLDMGEYAGTADFHFFIRKDNMKLVATDFGDYKLSFTRRKAVWLASETVSYMIACDLDSSYTD
>ID:QDK04182.1 |[Escherichia virus VEc20]||_Escherichia_virus_VEc20_.gbk|vec20_052|687|MN022785(167532):29969-30655:-1 ^^ Escherichia virus VEc20, complete genome.|neighbours:ID:QDK04181.1(-1),ID:QDK04183.1(-1)|neighbour_genes:vec20_051,vec20_053|
MKLSKDTTALLKNFATINSGIMLKSGQFIMTRAVNGTTYAEANISDVIDFDVAIYDLNGFLGILSLVNDDAEISQSEDGNIKIADARSTIFWPAADPSTVVAPNKPIPFPVASVVTEIKAEDLQQLLRVSRGLQIDTIAITVKEGKIVINGFNKVEDSALTRVKYSLTLGDYDGENTFNFIINMANMKMQPGNYKLLLWAKGKQGAAKFEGEHANYVVALEADSTHDF
>ID:VCU44621.1 |[Escherichia virus vB_Eco_mar005P1]|vB_Eco_mar005P1|_Escherichia_virus_vB_Eco_mar005P1_.gbk|45|687|LR027390(167773):135430-136116:-1 ^^ Escherichia virus vB_Eco_mar005P1 genome assembly, chromosome: 1.|neighbours:ID:VCU44620.1(-1),ID:VCU44622.1(-1)|neighbour_genes:44,rpbA|
MKLSKDTIAILKNFASINSGILLSQGKFIMTRAVNGTTYAEANISDEIDFDVALYDLNSFLSILSLVSDDAEISMHTDGNIKIADTRSTVYWPAADKSTIVFPNKPIQFPVASVITEIKAEDLQQLLRVSRGLQIDTIAITNKDGKIVINGYNKVEDSGLTRPKYSLTLTDYDGSNNFNFVINMANMKIQPGNYKVMLWGAGDKVAAKFESSQVSYVIAMEADSTHDF
>ID:VCU44264.1 |[Escherichia virus vB_Eco_mar005P1]|vB_Eco_mar006P2|_Escherichia_virus_vB_Eco_mar005P1_strain_vB_Eco_mar006P2_.gbk|45|687|LR027387(167773):68679-69365:-1 ^^ Escherichia virus vB_Eco_mar005P1 strain vB_Eco_mar006P2 genome assembly, chromosome: 1.|neighbours:ID:VCU44263.1(-1),ID:VCU44265.1(-1)|neighbour_genes:44,rpbA|
MKLSKDTIAILKNFASINSGILLSQGKFIMTRAVNGTTYAEANISDEIDFDVALYDLNSFLSILSLVSDDAEISMHTDGNIKIADTRSTVYWPAADKSTIVFPNKPIQFPVASVITEIKAEDLQQLLRVSRGLQIDTIAITNKDGKIVINGYNKVEDSGLTRPKYSLTLTDYDGSNNFNFVINMANMKIQPGNYKVMLWGAGDKVAAKFESSQVSYVIAMEADSTHDF
>ID:VCU43393.1 |[Escherichia virus vB_Eco_mar005P1]|vB_Eco_mar007P3|_Escherichia_virus_vB_Eco_mar005P1_strain_vB_Eco_mar007P3_.gbk|45|687|LR027383(167651):158316-159002:-1 ^^ Escherichia virus vB_Eco_mar005P1 strain vB_Eco_mar007P3 genome assembly, chromosome: 1.|neighbours:ID:VCU43392.1(-1),ID:VCU43394.1(-1)|neighbour_genes:44,rpbA|
MKLSKDTIAILKNFASINSGILLSQGKFIMTRAVNGTTYAEANISDEIDFDVALYDLNSFLSILSLVSDDAEISMHTDGNIKIADTRSTVYWPAADKSTIVFPNKPIQFPVASVITEIKAEDLQQLLRVSRGLQIDTIAITNKDGKIVINGYNKVEDSGLTRPKYSLTLTDYDGSNNFNFVINMANMKIQPGNYKVMLWGAGDKVAAKFESSQVSYVIAMEADSTHDF
>ID:VCU44108.1 |[Escherichia virus vB_Eco_mar005P1]|vB_Eco_mar008P4|_Escherichia_virus_vB_Eco_mar005P1_strain_vB_Eco_mar008P4_.gbk|45|687|LR027386(167773):141097-141783:-1 ^^ Escherichia virus vB_Eco_mar005P1 strain vB_Eco_mar008P4 genome assembly, chromosome: 1.|neighbours:ID:VCU44107.1(-1),ID:VCU44109.1(-1)|neighbour_genes:44,rpbA|
MKLSKDTIAILKNFASINSGILLSQGKFIMTRAVNGTTYAEANISDEIDFDVALYDLNSFLSILSLVSDDAEISMHTDGNIKIADTRSTVYWPAADKSTIVFPNKPIQFPVASVITEIKAEDLQQLLRVSRGLQIDTIAITNKDGKIVINGYNKVEDSGLTRPKYSLTLTDYDGSNNFNFVINMANMKIQPGNYKVMLWGAGDKVAAKFESSQVSYVIAMEADSTHDF
>ID:VCU44947.1 |[Escherichia virus vB_Eco_mar005P1]|vB_Eco_mar009P5|_Escherichia_virus_vB_Eco_mar005P1_strain_vB_Eco_mar009P5_.gbk|45|687|LR027391(167658):155570-156256:1 ^^ Escherichia virus vB_Eco_mar005P1 strain vB_Eco_mar009P5 genome assembly, chromosome: 1.|neighbours:ID:VCU44946.1(1),ID:VCU44948.1(1)|neighbour_genes:rpbA,44|
MKLSKDTIAILKNFASINSGILLSQGKFIMTRAVNGTTYAEANISDEIDFDVALYDLNSFLSILSLVSDDAEISMHTDGNIKIADTRSTVYWPAADKSTIVFPNKPIQFPVASVITEIKAEDLQQLLRVSRGLQIDTIAITNKDGKIVINGYNKVEDSGLTRPKYSLTLTDYDGSNNFNFVINMANMKIQPGNYKVMLWGAGDKVAAKFESSQVSYVIAMEADSTHDF
>ID:AUV57388.1 |[Klebsiella phage KP1]||_Klebsiella_phage_KP1_.gbk|sliding clamp, DNA p..|702|MG751100(167989):16685-17386:-1 ^^ Klebsiella phage KP1, complete genome.|neighbours:ID:AUV57387.1(-1),ID:AUV57389.1(-1)|neighbour_genes:replication factor C..,RNA polymerase bindi..|
MKFSKETLNILKNFSTINSGIMLKPGNFIMTRAVNGTTYAEATISDTIDTDVAIYDLNSFLSILSLVGDDADIIMQEDGNLAIKDARSTIFWPAADPSTIVFPTKPIPFPVANVIIDFKGEDLQQLMRVSRGMQIDTIAITNVDGKIVLRGYNKVEDAALTRPKYSLTLGDYDGEGNFNFIINMSNMKMTVGDYKLMLWAKMNGSKKQTAAKFEGASASYVVAMEADSTFDFE
>ID:APD20425.1 |[Klebsiella phage KPV15]|KPV15|_Klebsiella_phage_KPV15_.gbk|sliding clamp DNA po..|702|KY000080(167034):36702-37403:-1 ^^ Klebsiella phage KPV15, complete genome.|neighbours:ID:APD20424.1(-1),ID:APD20426.1(-1)|neighbour_genes:replication factor C..,RNA polymerase|
MKFSKETLNILKNFSTINSGIMLKPGNFIMTRAVNGTTYAEATISDTIDTDVAIYDLNSFLSILSLVGDDADIIMQEDGNLAIKDARSTIFWPAADPSTIVFPTKPIPFPVANVIIDFKGEDLQQLMRVSRGMQIDTIAITNVDGKIVLRGYNKVEDAALTRPKYSLTLGDYEGDGNFNFIINMSNMKMTVGDYKLMLWAKMNGSKKQTAAKFEGASASYVVAMEADSTFDFE
>ID:QDB71703.1 |[Klebsiella phage Marfa]||_Klebsiella_phage_Marfa_.gbk|sliding clamp|705|MN044033(168532):31123-31827:-1 ^^ Klebsiella phage Marfa, complete genome.|neighbours:ID:QDB71702.1(-1),ID:QDB71704.1(-1)|neighbour_genes:clamp loader small s..,RNA polymerase bindi..|
MKFSKETIAVLKNFATINSGIVLTPGNFVMTRSIIGTTYADATIQDEIDNELAIYDLSGFLSVLSLVGDDAEVTLQDDGQIAIKSNRSAVYWAGADKSTIVVPKAKASFPVANVITELKAEDLQQLKRVASGLNLDTITISNKSGEIVMQAYNKTEDPELIKPKYALTLGGYDGTENFNFVINRDNLKMVQADYKLMLWGKNLADGKKQTAAKFESDNYTYITAMEIDSTFDFQ
>ID:YP_009194288.1 |[Klebsiella phage Matisse]||_Klebsiella_phage_Matisse_.gbk|sliding clamp protei..|666|NC_028750(176081):27667-28332:-1 ^GeneID:26613226^ Klebsiella phage Matisse, complete genome.|neighbours:ID:YP_009194287.1(-1),ID:YP_009194289.1(-1)|neighbour_genes:clamp loader subunit,RNA-polymerase bindi..|
MKFSKQTIDILKNFSQINSSIMLTKGSFIMTKSINSVVYAEAEIADVIDEDVGIYDLNSFLNMLNIVGTDAEITHDISTGEIVIRGDKMKIIERSADATTIPKPKKRLVMPVADLIFQITANDFEKLIKASRMMKLTDLSVEPIDGKLVITAKSKESQSTFSVEVGEYEGDNVFNFDMKIDNMQFINSDYKVEISSKGAAKFSSDNGVAYVVVLEASSTFK
>ID:AWY06940.1 |[Klebsiella phage Mineola]||_Klebsiella_phage_Mineola_.gbk|sliding clamp|702|MH333064(166130):26933-27634:-1 ^^ Klebsiella phage Mineola, complete genome.|neighbours:ID:AWY06939.1(-1),ID:AWY06941.1(-1)|neighbour_genes:clamp loader, large ..,RNA polymerase bindi..|
MKFSKETLNILKNFSTINSGIMLKPGNFIMTRAVNGTTYAEATISDTIDTDVAIYDLNSFLSILSLVGDDADIIMQEDGNLAIKDARSTIFWPAADPSTIVFPTKPIPFPVANVIIDFKGEDLQQLMRVSRGMQIDTIAITNVDGKIVLRGYNKVEDAALTRPKYSLTLGDYEGDGNFNFIINMSNMKMTIGDYKLMLWAKMNGSKKQTAAKFEGASASYVVAMEADSTFDFE
>ID:YP_009607240.1 |[Klebsiella phage Miro]||_Klebsiella_phage_Miro_.gbk|sliding clamp DNA po..|666|NC_041981(176055):27655-28320:-1 ^GeneID:40083248^ Klebsiella phage Miro, complete genome.|neighbours:ID:YP_009607239.1(-1),ID:YP_009607241.1(-1)|neighbour_genes:clamp loader subunit,RNA polymerase bindi..|
MKFSKQTIDILKNFSQINSSIMLTKGSFIMTKSINSVVYAEAEIADVIDEDVGIYDLNSFLNMLNIVGTDAEITHDISTGEIVIRGDKMKIIERSADATTIPKPKKRLVMPVADLIFQITANDFEKLIKASRMMKLTDLSVEPIDGKLVITAKSKESQSTFSVEVGEYEGDNVFNFDMKIDNMQFINSDYKVEISSKGAAKFSSDNGVAYVVVLEASSTFK
>ID:YP_009289499.1 |[Klebsiella phage PKO111]||_Klebsiella_phage_PKO111_.gbk|sliding clamp|702|NC_031095(168758):77906-78607:1 ^GeneID:29080610^ Klebsiella phage PKO111, complete genome.|neighbours:ID:YP_009289498.1(1),ID:YP_009289500.1(1)|neighbour_genes:RNA polymerase bindi..,replication factor C..|
MKFSKETLNILKNFSTINSGIMLKPGNFIMTRAVNGTTYAEATISDTIDTDVAIYDLNSFLSILSLVGDDADIIMQEDGNLAIKDARSTIFWPAADPSTIVFPTKPIPFPVANVIIDFKGEDLQQLMRVSRGMQIDTIAITNVDGKIVLRGYNKVEDAALTRPKYSLTLGDYEGDGNFNFIINMSNMKMTVGDYKLMLWAKMNGAKKQTAAKFEGASASYVVAMEADSTFDFE
>ID:YP_009288725.1 |[Klebsiella phage vB_KpnM_KpV477]||_Klebsiella_phage_vB_KpnM_KpV477_.gbk|putative sliding cla..|702|NC_031087(168272):29367-30068:-1 ^GeneID:29067011^ Klebsiella phage vB_KpnM_KpV477, complete genome.|neighbours:ID:YP_009288724.1(-1),ID:YP_009288726.1(-1)|neighbour_genes:putative replication..,putative RNA polymer..|
MKFSKETLNILKNFSTINSGIMLKPGNFIMTRAVNGTTYAEATISDTIDTDVAIYDLNSFLSILSLVGDDADIIMQEDGNLAIKDARSTIFWPAADPSTIVFPTKPIPFPVANVIIDFKGEDLQQLMRVSRGMQIDTIAITNVDGKIVLRGYNKVEDAALTRPKYSLTLGDYEGDGNFNFIINMSNMKMTIGDYKLMLWAKMNGSKKQTAAKFEGASASYVVAMEADSTFDFE
>ID:AUO78711.1 |[Klebsiella phage vB_Kpn_F48]||_Klebsiella_phage_vB_Kpn_F48.gbk|sliding clamp DNA po..|705|MG746602(170764):34208-34912:1 ^^ Klebsiella phage vB_Kpn_F48, complete genome.|neighbours:ID:AUO78710.1(1),ID:AUO78712.1(1)|neighbour_genes:RNA polymerase,replication factor C..|
MKFSKETIAVLKNFATINSGIVLTPGNFVMTRSIIGTTYADTTIQDEIDNELAIYDLSGFLSVLSLVGDDAEVTLQDDGQIAIKSNRSAVYWAGADKSTIVVPKAKASFPVANVITELKAEDLQQLKRVASGLNLDTITISNKSGEIVMQAYNKTEDPELVKPKYALTLGEYDGTENFNFVINRDNLKMVPADYKLMLWGKNLADGKKQTAAKFESDNYTYITAMEIDSTFDFQ
>ID:ANM46458.1 |[Morganella phage vB_MmoM_MP1]||_Morganella_phage_vB_MmoM_MP1_.gbk|sliding clamp|687|KX078569(163201):26595-27281:-1 ^^ Morganella phage vB_MmoM_MP1, complete genome.|neighbours:ID:ANM46435.1(-1),ID:ANM46559.1(-1)|neighbour_genes:DNA polymerase acces..,RNA polymerase bindi..|
MKFSKDTLAILKNFSSINPGIVLKEGSFIMTRSMGKNIYAESTIDDVIDSDMGIYDLNGFLSVLSLVGDEPEVDHDASTSTITIKNGKTRVFYRSADETTIVQPKKRINAQSFDDSLVSFNLTAEDLQQIQRVSRAMAIDTIAITNKNNKIVINGYNQGADENLANVLYSLEVGDWEGTDDFNFLINMQSMKLLTADYKVDLTKPAVKFTAEKFFYVIALEAKSTSTF
>ID:YP_009211478.1 |[Pectobacterium bacteriophage PM2]||_Pectobacterium_bacteriophage_PM2.gbk|sliding clamp DNA po..|690|NC_028940(170286):33399-34088:-1 ^GeneID:26637950^ Pectobacterium bacteriophage PM2, complete genome.|neighbours:ID:YP_009211477.1(-1),ID:YP_009211479.1(-1)|neighbour_genes:clamp loader subunit..,RNA polymerase bindi..|
MKFSKDTIAVLKNFSTIYSGIMLKPGNTILTRSVTGASYGEAEINDTIDIEAAIYDLNGFLSILSLVSDSAEVSVSDDETTLVIKDQRSTIHWPVADPSTIVYPAKKIPFPVANVIFDLKGEDLQQLTRVARGMQIDALAIRSIDGKIVIDGHNSLEDKSMVRPLYSLVVGDYTETAQFKFIINMGNMKMIPAEYRVMLWAQDKKFAAKFEGSQSSYVLAMEEGSTHEF
>ID:QBP35666.1 |[Phage NC-G]||_Phage_NC-G.gbk|sliding clamp DNA po..|699|MK310184(170164):145234-145932:-1 ^^ Phage NC-G, complete genome.|neighbours:ID:QBP35665.1(-1),ID:QBP35667.1(-1)|neighbour_genes:Replication factor C..,RNA polymerase|
MKFSKETLNILKNFSGINPGIMLKPGNTILTRSVTGASYGEATVSDTFDIEAAIYDLNGFLSILSLVSESAEVSVSEDQTTLIIKDQRSTIKWPIADPSTIAFPSKAIPFPVAEVIFDLKAEDYQQLMRVSSGLSIDTFAITVDDGKIVINGYKQVDDKELTRPLYSLVVADHDGPDFKFIINKTNMKMMPADYHVLLWARGEGQDARFAAKFEGTQASYVLAMEAGSSHSF
>ID:AUM58580.1 |[Proteus phage phiP4-3]||_Proteus_phage_phiP4-3_.gbk|sliding clamp|681|MG696114(167849):133378-134058:1 ^^ Proteus phage phiP4-3, complete genome.|neighbours:ID:AUM58579.1(1),ID:AUM58581.1(1)|neighbour_genes:RNA polymerase bindi..,DNA polymerase acces..|
MKFSKDTLTVLKNFSSINPGIVLKPGNFIMTRAINKTIYADATIADEIDSEMPIYDLPGFLSILSLVGEDATITHNERERVAVIKNDRTEVFFATADLSTIVVPKNPIGFPVADVIFELKAEDLQQITKMTRAVGADTIAIESLDNKIVINGYNKAVDSSLEKVLFSIEVGEWESSETFKFVINMNNMKLLMADYKIMISSKGAIKFETPTFKYVIVLEQESSHTF
>ID:YP_009195467.1 |[Proteus phage vB_PmiM_Pm5461]||_Proteus_phage_vB_PmiM_Pm5461_.gbk|sliding clamp|681|NC_028762(161989):33239-33919:-1 ^^ Proteus phage vB_PmiM_Pm5461, complete genome.|neighbours:ID:YP_009195466.1(-1),ID:YP_009195468.1(-1)|neighbour_genes:DNA polymerase acces..,RNA polymerase bindi..|
MKFSKDTLTILKNFSAINPGIVLKPGNFIMTRAINKTVYADATIADEIDSEMPIYDLPGFLNILALVGEDATITHNEQERVAVIKNDRTEVFFATADLSTIVVPKNPIGFPVADVIFELKAEDLQQITKMTRAVGADTIAIESLDNKIVINGYNKAVDANLEKVLFSIEVCEWESSETFKFVINMNNMKVLMADYKIMISSKGAIKFETPTFKYVIVLEQESNHTF
>ID:ASD52039.1 |[Pseudomonas phage PspYZU05]||_Pseudomonas_phage_PspYZU05_.gbk|sliding clamp|687|KY971610(166442):57305-57991:-1 ^^ Pseudomonas phage PspYZU05, complete genome.|neighbours:ID:ASD52038.1(-1),ID:ASD52040.1(-1)|neighbour_genes:hypothetical protein,RNA polymerase bindi..|
MKLSKETIEVLKTFSTINNGIMLNPGNFIMTRSVNGAVYAHAEVQDDIDLEVAIYDLNGFLSVVSLFEDLEISMNSDGDMVLKDKATTIILSGADPSAIVYPKKAINIPSTCFSVELSGHVIQQLKRVARGLLNIDTVSIENKDGFIYLNGYNAKGDTQLSRVLYSAKLGEYDGANTFKFFINMDNLRIQNEDHILSVWASGQQQVAKFESKTMTHVVAMEDGSRHDF
>ID:YP_009615529.1 |[Salmonella phage Melville]||_Salmonella_phage_Melville_.gbk|sliding clamp DNA po..|687|NC_042044(159323):27431-28117:-1 ^GeneID:40091993^ Salmonella phage Melville, complete genome.|neighbours:ID:YP_009615528.1(-1),ID:YP_009615530.1(-1)|neighbour_genes:clamp loader subunit,RNA polymerase bindi..|
MKLSKDTLNILKNFSTINSGIMLKQGNFIMTRAVNGTTYAEATIADTIDFEVAIYDLNGFLGILGLVNEDAEISMADDGNVKIADARSTIFWPAADPSTIVFPSKPIPFPVASVIVDFKGEDLQQLMRVSRGLQIDTITFTNKDGKIILNGYNKVEDSALVRVKYSLTLGDYDGTNNFNFVINMANMKMQPASYKLMLWADGKKTAAKFEGEHASYVVAMEADSTHDF
>ID:YP_007501085.1 |[Salmonella phage vB_SenM-S16]||_Salmonella_phage_S16_.gbk|sliding clamp|687|NC_020416(160221):27882-28568:-1 ^GeneID:14675286^ Salmonella phage S16, complete genome.|neighbours:ID:YP_007501084.1(-1),ID:YP_007501086.1(-1)|neighbour_genes:clamp loader subunit,RNA polymerase bindi..|
MKLSKDTLNILKNFSTINSGIMLKQGNFIMTRAVNGTTYAEATIADTIDFEVAIYDLNGFLGILGLVNEDAEISMADDGNVKIADARSTIFWPAADPSTIVFPSKPIPFPVASVIVDFKGEDLQQLMRVSRGLQIDTITFTNKDGKIILNGYNKVEDSALVRVKYSLTLGDYDGTNNFNFVINMANMKMQPASYKLMLWADGKKTAAKFEGEHASYVVAMEADSTHDF
>ID:YP_009148038.1 |[Salmonella phage STML-198]|STML-198|_Salmonella_phage_STML-198_.gbk|sliding clamp DNA po..|687|NC_027344(158099):69856-70542:-1 ^GeneID:24629850^ Salmonella phage STML-198, complete genome.|neighbours:ID:YP_009148037.1(-1),ID:YP_009148039.1(-1)|neighbour_genes:replication factor C..,hypothetical protein|
MKLSKDTLNILKNFSTINSGIMLKQGNFIMTRAVNGTTYAEATIADTIDFEVAIYDLNGFLGILGLVNEDAEISMADDGNVKIADARSTIFWPAADPSTIVFPSKPIPFPVASVIVDFKGEDLQQLMRVSRGLQIDTITFTNKDGKIILNGYNKVEDSALVRVKYSLTLGDYDGTNNFNFVINMANMKMQPASYKLMLWADGKKTAAKFEGEHASYVVAMEADSTHDF
>ID:YP_009126252.1 |[Salmonella phage STP4-a]||_Salmonella_phage_STP4-a_.gbk|sliding clamp DNA po..|687|NC_026607(159914):27460-28146:-1 ^GeneID:23681062^ Salmonella phage STP4-a, complete genome.|neighbours:ID:YP_009126251.1(-1),ID:YP_009126253.1(-1)|neighbour_genes:clamp loader subunit,RNA polymerase bindi..|
MKLSKDTLNILKNFSTINSGIMLKQGNFIMTRAVNGTTYAEATIADTIDFEVAIYDLNGFLGILGLVNEDAEISMADYGNVKIADARSTIFWPAADPSTIVFPSKPIPFPVASVIVDFKGEDLQQLMRVSRGLQIDTITFTNKDGKIILNGYNKVEDSALVRVKYSLTLGDYDGTNNFNFVINMANMKMQPASYKLMLWADGKKTAAKFEGEHASYVVAMEADSTHDF
>ID:YP_009286410.1 |[Salmonella phage vB_SnwM_CGG4-1]||_Salmonella_phage_vB_SnwM_CGG4-1_.gbk|sliding clamp|687|NC_031065(159878):27357-28043:-1 ^^ Salmonella phage vB_SnwM_CGG4-1, complete genome.|neighbours:ID:YP_009286409.1(-1),ID:YP_009286411.1(-1)|neighbour_genes:clamp loader subunit..,RNA polymerase bindi..|
MKLSKDTLNILKNFSTINSGIMLKQGNFIMTRAVNGTTYAEATIADTIDFEVAIYDLNGFLGILGLVNEDAEISMADDGNVKIADARSTIFWPAADPSTIVFPSKPIPFPVASVIVDFKGEDLQQLMRVSRGLQIDTITFTNKDGKIILNGYNKVEDSALVRVKYSLTLGDYDGTNNFNFVINMANMKMQPASYKLMLWADGKKTAAKFEGEHASYVVAMEADSTHDF
>ID:YP_009030103.1 |[Serratia phage PS2]||_Serratia_phage_PS2_.gbk|sliding clamp, DNA p..|672|NC_024121(167266):32462-33133:-1 ^GeneID:19484942^ Serratia phage PS2, complete genome.|neighbours:ID:YP_009030102.1(-1),ID:YP_009030104.1(-1)|neighbour_genes:clamp loader subunit..,hypothetical protein|
MKLSKETLAILKIFSGINSSIVLKPGSFIMTKTVNNVVFAEANIDDVIDEELAIYELSSFLNLVSLVGDDAELTLDGEDIVISAGKTRVFYRAANASTIVTPKNRLTMPVANVIFELSADQMQQILRTSRAQNGDVLSIASDDNKIVIRGFNRAIDKDCLRPLFSVETADWDGPDFDFRLNMANMHMKEADFKILISSKGAVKFESDKISYVVATEATSTHSF
>ID:APC45094.1 |[Shigella phage SH7]||_Shigella_phage_SH7_.gbk|sliding clamp of DNA..|687|KX828711(164870):28949-29635:-1 ^^ Shigella phage SH7, complete genome.|neighbours:ID:APC45172.1(-1),ID:APC45208.1(-1)|neighbour_genes:clamp-loader subunit,RNA polymerase bindi..|
MKLSKDTTALLKNFATINSGIMLKSGQFIMTRAVNGTTYAEANISDVIDFDVAIYDLNGFLGILSLVNDDAEISQSEDGNIKIADARSTIFWPAADPSTVVAPNKPIPFPVASVVTEIKAEDLQQLLRVSRGLQIDTIAITVKEGKIVINGFNKVEDSALTRVKYSLTLGDYDGENTFNFIINMANMKMQPGNYKLLLWAKGKQGAAKFEGEHANYVVALEADSTHDF
>ID:YP_009288421.1 |[Shigella phage SHBML-50-1]||_Shigella_phage_SHBML-50-1_.gbk|sliding clamp DNA po..|687|NC_031085(166634):31597-32283:-1 ^GeneID:29060511^ Shigella phage SHBML-50-1, complete genome.|neighbours:ID:YP_009288420.1(-1),ID:YP_009288422.1(-1)|neighbour_genes:replication factor C..,hypothetical protein|
MKLSKDTLNILKNFATINSGIMLKSGQFIMTRAVNGTTYAEANISDVIDFDVAIYDLNGFLGILSLVNDDAEISQSEDGNIKIADARSTIFWPAADPSTVVAPNKPIPFPVASVVTEIKAEDLQQLLRVSRGLQIDTIAITVKEGKIVINGFNKVEDSALTRVKYSLTLGDYDGENTFNFIINMANMKMQPGNYKLLLWAKGKQGAAKFEGEHANYVVALEADSTHDF
>ID:YP_009277694.1 |[Shigella phage SHFML-11]||_Shigella_phage_SHFML-11.gbk|sliding clamp DNA po..|687|NC_030953(170650):147300-147986:-1 ^GeneID:29056401^ Shigella phage SHFML-11, complete genome.|neighbours:ID:YP_009277693.1(-1),ID:YP_009277695.1(-1)|neighbour_genes:replication factor C..,RNA polymerase|
MKLSKDTTALLKNFATINSGIMLKSGQFIMTRAVNGTTYAEANISDVIDFDVAIYDLNGFLGILSLVNDDAEISQSEDGNIKIADARSTIFWPAADPSTVVAPNKPIPFPVASVVTEIKAEDLQQLLRVSRGLQIDTIAITVKEGKIVINGFNKVEDSALTRVKYSLTLGDYDGENTFNFIINMANMKMQPGNYKLLLWAKGKQGAAKFEGEHANYVVALEADSTHDF
>ID:YP_009279046.1 |[Shigella phage SHFML-26]||_Shigella_phage_SHFML-26_.gbk|sliding clamp DNA po..|687|NC_031011(168993):95028-95714:-1 ^GeneID:29062337^ Shigella phage SHFML-26, complete genome.|neighbours:ID:YP_009279045.1(-1),ID:YP_009279047.1(-1)|neighbour_genes:replication factor C..,RNA polymerase|
MKLSKDTTALLKNFATINSGIMLKSGQFIMTRAVNGTTYAEANISDTIDFDVAIYDLNGFLGILSLVNDDAEISQSEDGNIKIADARSTIFWPAADPSTVVAPNKPIPFPVASVVTEIKAEDLQQLLRVSRGLQIDTIAITVKEGKIVINGFNKVEDSALTRVKYSLTLGDYDGENTFNFIINMANMKMQPGNYKLLLWAKGKQGAAKFEGEHANYVVALEADSTHDF
>ID:YP_009288962.1 |[Shigella phage SHSML-52-1]||_Shigella_phage_SHSML-52-1_.gbk|sliding clamp DNA po..|600|NC_031090(169621):49-648:1 ^GeneID:29067582^ Shigella phage SHSML-52-1, complete genome.|neighbours:start(),ID:YP_009288963.1(1)|neighbour_genes:start(),replication factor C..|
MTRAVNGTTYAEANISDEIDFDVALYDLNSFLSILSLVSDDAEISMHTDGNIKIADTRSTVYWPAADKSTIVFPNKPIQFPVASVITEIKAEDLQQLLRVSRGLQIDTIAITNKDGKIVINGYNKVEDSGLTRPKYSLTLTDYDGSNNFNFVINMANMKIQPGNYKVMLWGAGDKVAAKFESSQVSYVIAMEADSTHDF
>ID:YP_003934678.1 |[Shigella phage SP18]||_Shigella_phage_SP18.gbk|gp45|696|NC_014595(170605):29088-29783:-1 ^GeneID:9830414^ Shigella phage SP18, complete genome.|neighbours:ID:YP_003934677.1(-1),ID:YP_003934679.1(-1)|neighbour_genes:gp44,rpbA|
MKFSKDTIAVLKNFTSIYSGIMLKPGNTILTRSVTGASYGESEINDTIDFEAAIYDLNGFLSILGLVTDQAEVSLAEDASNIIIKDQRSTIHWPAADPSTIVFPAKKIPFPVAKVIFDLKGSDLQQLLRVAGGLSLDTFAITNKDGKIVIHGYNQLEDKELARPLYSLVCGDYEGDAAFKFIINKLNMKMIPADYRVMLWAKDDKFATKFEGTQASYVIAMEQGSSHEFQD
>ID:AUV63992.1 |[Shigella phage Sf20]||_Shigella_phage_Sf20_.gbk|sliding clamp|687|MF327006(163982):121125-121811:-1 ^^ Shigella phage Sf20, complete genome.|neighbours:ID:AUV63991.1(-1),ID:AUV63993.1(-1)|neighbour_genes:clamp loader, small ..,hypothetical protein|
MKLTKETIATLKNFSAINPGIILKKGNVLITKNMTNVVYGEATLNQELEHEIGIYDLNSFLGILNLVGDEADITVDDRTGNIRVSNDRLKINYPGASAAAIVSPKGRVTPPASDVDYELSNDDLKQLMKMSNQLKVDRLEFLPIDGRLMIKGWEEIDKNNPNEMFCLDMGEYTGTADFHFFIRKDNMKLVATDFGDYKLSFTRRKAVWLASETVSYMIACDLDSSYTD
>ID:YP_009618865.1 |[Shigella phage Sf21]||_Shigella_phage_Sf21_.gbk|sliding clamp|687|NC_042077(166002):29751-30437:-1 ^GeneID:40095468^ Shigella phage Sf21, complete genome.|neighbours:ID:YP_009618864.1(-1),ID:YP_009618866.1(-1)|neighbour_genes:clamp loader, small ..,RNA polymerase bindi..|
MKLSKDTTALLKNFATINSGIMLKSGQFIMTRAVNGTTYAEANISDVIDFDVAIYDLNGFLGILSLVNDDAEISQSEDGNIKIADARSTIFWPAADPSTVVAPNKPIPFPVASVVTEIKAEDLQQLLRVSRGLQIDTIAITVKEGKIVINGFNKVEDSALTRVKYSLTLGDYDGENTFNFIINMANMKMQPGNYKLLLWAKGKQGAAKFEGEHANYVVALEADSTHDF
>ID:YP_009614976.1 |[Shigella phage Sf22]||_Shigella_phage_Sf22_.gbk|gp224|687|NC_042039(166283):142595-143281:-1 ^GeneID:40091391^ Shigella phage Sf22, complete genome.|neighbours:ID:YP_009614975.1(-1),ID:YP_009614977.1(-1)|neighbour_genes:clamp loader, small ..,RNA polymerase bindi..|
MKLSKDTTALLKNFATINSGIMLKSGQFIMTRAVNGTTYAEANISDTIDFDVAIYDLNGFLGILSLVNDDAEISQSEDGNIKIADARSTIFWPAADPSTVVAPNKPIPFPVASVVTEIKAEDLQQLLRVSRGLQIDTIAITVKEGKIVINGFNKVEDSALTRVKYSLTLGDYDGENTFNFIINMANMKMQPGNYKLLLWAKGKQGAAKFEGEHANYVVALEADSTHDF
>ID:ATE86585.1 |[Shigella phage Sf23]||_Shigella_phage_Sf23_.gbk|sliding clamp|687|MF158046(167678):119984-120670:-1 ^^ Shigella phage Sf23, complete genome.|neighbours:ID:ATE86584.1(-1),ID:ATE86586.1(-1)|neighbour_genes:clamp loader, small ..,RNA polymerase bindi..|
MKLSKDTTALLKNFATINSGIMLKSGQFIMTRAVNGTTYAEANISDVIDFDVAIYDLNGFLGILSLVNDDAEISQSEDGNIKIADARSTIFWPAADPSTVVAPNKPIPFPVASVVTEIKAEDLQQLLRVSRGLQIDTIAITVKEGKIVINGFNKVEDSALTRVKYSLTLGDYDGENTFNFIINMANMKMQPGNYKLLLWAKGKQGAAKFEGEHANYVVALEADSTHDF
>ID:YP_009619261.1 |[Shigella phage Sf24]||_Shigella_phage_Sf24_.gbk|sliding clamp|687|NC_042078(168112):125787-126473:-1 ^GeneID:40095876^ Shigella phage Sf24, complete genome.|neighbours:ID:YP_009619260.1(-1),ID:YP_009619262.1(-1)|neighbour_genes:clamp loader, small ..,RNA polymerase bindi..|
MKLSKDTTALLKNFATINSGIMLKSGQFIMTRAVNGTTYAEANISDVIDFDVAIYDLNGFLGILSLVNDDAEISQSEDGNIKIADARSTIFWPAADPSTVVAPNKPIPFPVASVVTEIKAEDLQQLLRVSRGLQIDTIAITVKEGKIVINGFNKVEDSALTRVKYSLTLGDYDGENTFNFIINMANMKMQPGNYKLLLWAKGKQGAAKFEGEHANYVVALEADSTHDF
>ID:AUV63462.1 |[Shigella phage Sf25]||_Shigella_phage_Sf25_.gbk|sliding clamp|687|MF327009(168573):125554-126240:-1 ^^ Shigella phage Sf25, complete genome.|neighbours:ID:AUV63461.1(-1),ID:AUV63463.1(-1)|neighbour_genes:clamp loader, small ..,RNA polymerase bindi..|
MKLSKDTTALLKNFATINSGIMLKSGQFIMTRAVNGTTYAEANISDVIDFDVAIYDLNGFLGILSLVNDDAEISQSEDGNIKIADARSTIFWPAADPSTVVAPNKPIPFPVASVVTEIKAEDLQQLLRVSRGLQIDTIAITVKEGKIVINGFNKVEDSALTRVKYSLTLGDYDGENTFNFIINMANMKMQPGNYKLLLWAKGKQGAAKFEGEHANYVVALEADSTHDF
>ID:YP_004414953.1 |[Shigella phage Shfl2]||_Shigella_phage_Shfl2_.gbk|putative sliding cla..|687|NC_015457(165919):30214-30900:-1 ^GeneID:10498816^ Shigella phage Shfl2, complete genome.|neighbours:ID:YP_004414952.1(-1),ID:YP_004414954.1(-1)|neighbour_genes:putative clamp-loade..,putative RNA polymer..|
MKLSKDTTALLKNFATINSGIMLKSGQFIMTRAVNGTTYAEANISDVIDFDVAIYDLNGFLGILSLVNDDAEISQSEDGNIKIADARSTIFWPAADPSTVVAPNKPIPFPVASVVTEIKAEDLQQLLRVSRGLQIDTIAITVKEGKIVINGFNKVEDSALTRVKYSLTLGDYDGENTFNFIINMANMKMQPGNYKLLLWAKGKQGAAKFEGEHANYVVALEADSTHDF
>ID:YP_009110871.1 |[Shigella phage pSs-1]||_Shigella_phage_pSs-1_.gbk|gp64|687|NC_025829(164999):34595-35281:-1 ^GeneID:22475137^ Shigella phage pSs-1, complete genome.|neighbours:ID:YP_009110870.1(-1),ID:YP_009110872.1(-1)|neighbour_genes:gp63,gp65|
MKLSKDTTALLKNFATINSGIMLKSGQFIMTRAVNGTTYAEANISDTIDFDVAIYDLNGFLGILSLVNDDAEISQSEDGNIKIADARSTIFWPAADPSTVVAPNKPIPFPVASVVTEIKAEDLQQLLRVSRGLQIDTIAITVKEGKIVINGFNKVEDSALTRVKYSLTLGDYDGENTFNFIINMANMKMQPGNYKLLLWAKGKQGAAKFEGEHANYVVALEADSTHDF
>ID:NP_899325.1 |[Vibrio phage KVP40]||_Vibrio_phage_KVP40_.gbk|45|666|NC_005083(244834):46246-46911:1 ^GeneID:2545932^ Vibrio phage KVP40, complete genome.|neighbours:ID:NP_899324.1(1),ID:NP_899326.1(1)|neighbour_genes:hypothetical protein,44|
MKLNKSTIEVLKNFAGINNGMVIHAGSRIRTQDNLNKQIAYADIEDSFPVEFAVYDLGEFLSALNLLDNAELDFQEKFVVVTGDGGTKLTFQYANAEFVTEAPEKVNFPTELDGGAEFDLKGEDLQRVKKASATLGLSDICVRTEAGSTAITLSATDAQGSSKHTFEINVGEADVDTEFKFFFKSERLNIVDQDYKVSIHPAGISRFLGLSLEYFIATEAL
>ID:YP_009006371.1 |[Vibrio phage VH7D]||_Vibrio_phage_VH7D_.gbk|DNA polymerase proce..|666|NC_023568(246964):225851-226516:1 ^GeneID:18500003^ Vibrio phage VH7D, complete genome.|neighbours:ID:YP_009006370.1(1),ID:YP_009006372.1(1)|neighbour_genes:hypothetical protein,DNA polymerase acces..|
MKLSKSTIEVLKNFAGINNGMVIHQGSRLRTQDNLNKQIAYADIEDSFPVEFAVYDLGEFLSALNLLDNAELDFQEKYVVVTGDGGTKLTFQYANAEFVTEAPEKVNFPTELDGGAEFDLKGEDLQRVKKASATLGLSDICVRTEAGSTAITLSATDAQGSSKHTFEINVGEVESDVEFKFFFKAERLNIVDQDYKVSIHPAGISRFLGLSLEYFIATEAL
>ID:QBX06011.1 |[Vibrio phage ValB1 HC]||_Vibrio_phage_ValB1_HC_.gbk|DNA polymerase proce..|666|MK568540(247619):34081-34746:-1 ^^ Vibrio phage ValB1 HC, complete genome.|neighbours:ID:QBX06010.1(-1),ID:QBX06012.1(-1)|neighbour_genes:DNA polymerase acces..,hypothetical protein|
MKLSKSTIEVLKNFAGINNGMVIHQGSRLRTQDNLNKQIAYADIEDSFPVEFAVYDLGEFLSALNLLDNAELDFQEKYVVVTGDGGTKLTFQYANAEFVTEAPEKVNFPTELDGGAEFDLKGEDLQRVKKASATLGLSDICVRTEAGSTAITLSATDAQGSSKHTFEINVGEVESDVEFKFFFKAERLNIVDQDYKVSIHPAGISRFLGLSLEYFIATEAL
>ID:YP_009201286.1 |[Vibrio phage ValKK3]||_Vibrio_phage_ValKK3_.gbk|DNA polymerase proce..|666|NC_028829(248088):86875-87540:-1 ^GeneID:26628509^ Vibrio phage ValKK3, complete genome.|neighbours:ID:YP_009201285.1(-1),ID:YP_009201287.1(-1)|neighbour_genes:DNA polymerase acces..,hypothetical protein|
MKLSKSTIEVLKNFAGINNGMVIHQGSRLRTQDNLNKQIAYADIEDSFPVEFAVYDLGEFLSALNLLDNAELDFQEKYVVVTGDGGTKLTFQYANAEFVTEAPEKVNFPTELDGGAEFDLKGEDLQRVKKASATLGLSDICVRTEAGSTAITLSATDAQGSSKHTFEINVGEVESDVEFKFFFKAERLNIVDQDYKVSIHPAGISRFLGLSLEYFIATEAL
>ID:YP_008125275.1 |[Vibrio phage nt-1]||_Vibrio_phage_nt-1_.gbk|sliding clamp DNA po..|663|NC_021529(247511):211244-211906:1 ^GeneID:15926577^ Vibrio phage nt-1, complete genome.|neighbours:ID:YP_008125274.2(1),ID:YP_008125276.1(1)|neighbour_genes:hypothetical protein,clamp loader subunit..|
MKLNKSTIEVLKNFAGINNGMVIHQGARIRTQDNLNKQIAYADIEDSFPVEFAVYDLGEFLSALNLLDNAELDFQEKYVVVTGDGGAELTFQYANAEFVTEAPEKLNFPEDSDVVHFDLKGEALQKIKKASATLGLSDICVSTVAGSDEIILSATDAQGSSKHKFGINVGEVGNDVEFKFFFKAERLNIVDQDYKVSIHPAGISRFTGLSLEYFIATEAL
>ID:ALP47058.1 |[Vibrio phage phi-Grn1]||_Vibrio_phage_phi-Grn1_.gbk|sliding clamp DNA po..|666|KT919972(248605):153793-154458:1 ^^ Vibrio phage phi-Grn1, complete genome.|neighbours:ID:ALP47294.1(1),ID:ALP47015.1(1)|neighbour_genes:hypothetical protein,replication factor C..|
MKLSKSTIEVLKNFAGINNGMVIHQGSRLRTQDNLNKQIAYADIEDSFPVEFAVYDLGEFLSALNLLDNAELDFQEKYVVVTGDGGTKLTFQYANAEFVTEAPEKVNFPTELDGGAEFDLKGEDLQRVKKASATLGLSDICVRTEAGSTAITLSATDAQGSSKHTFEINVGEVESDVEFKFFFKAERLNIVDQDYKVSIHPAGISRFLGLSLEYFIATEAL
>ID:ALP47438.1 |[Vibrio phage phi-ST2]||_Vibrio_phage_phi-ST2_.gbk|sliding clamp DNA po..|666|KT919973(250485):213963-214628:1 ^^ Vibrio phage phi-ST2, complete genome.|neighbours:ID:ALP47674.1(1),ID:ALP47395.1(1)|neighbour_genes:hypothetical protein,replication factor C..|
MKLSKSTIEVLKNFAGINNGMVIHQGSRLRTQDNLNKQIAYADIEDSFPVEFAVYDLGEFLSALNLLDNAELDFQEKYVVVTGDGGTKLTFQYANAEFVTEAPEKVNFPTELDGGAEFDLKGEDLQRVKKASATLGLSDICVRTEAGSTAITLSATDAQGSSKHTFEINVGEVESDVEFKFFFKAERLNIVDQDYKVSIHPAGISRFLGLSLEYFIATEAL
>ID:ALY07129.1 |[Vibrio phage vB_VmeM-32]||_Vibrio_phage_vB_VmeM-32_.gbk|sliding clamp protei..|660|KU160494(199912):108436-109095:1 ^^ Vibrio phage vB_VmeM-32, complete genome.|neighbours:ID:ALY07128.1(1),ID:ALY07130.1(1)|neighbour_genes:hypothetical protein,clamp loader small s..|
MKLTKQAIEVLHNFAAISNSIYIKEGSVLCTKTVNNHTYADATVDTVFTDEMGIYNLGKFLSVVKALGSDCEIDVDNDVINIRNGKTQTTIENCNAATIVHPKKQAVFPDSDVTFELPNVIAKEFYSLSGALGIEFMRFKSENDKVLLLGVTAEGQSVYRTTVGDFDSALQSFDVYLRVNHIKMIECDYKVLISKLGIGKFEGDVISYIIAMEEKSELI
>ID:AFN37308.1 |[Vibriophage phi-pp2]||_Vibriophage_phi-pp2_.gbk|hypothetical protein|666|JN849462(246421):46247-46912:1 ^^ Vibriophage phi-pp2, complete genome.|neighbours:ID:AFN37307.1(1),ID:AFN37309.1(1)|neighbour_genes:hypothetical protein,replication factor C..|
MKLNKSTIEVLKNFAGINNGMVIHAGSRIRTQDNLNKQIAYADIEDSFPVEFAVYDLGEFLSALNLLDNAELDFQEKFVVVTGDGGTKLTFQYANAEFVTEAPEKVNFPTELDGGAEFDLKGEDLQRVKKASATLGLSDICVRTEAGSTAITLSATDAQGSSKHTFEINVGEADVDTEFKFFFKSERLNIVDQDYKVSIHPAGISRFLGLSLEYFIATEAL
>ID:YP_009153653.1 |[Yersinia phage PST]||_Yersinia_phage_PST_.gbk|sliding clamp, DNA p..|687|NC_027404(167785):29277-29963:-1 ^GeneID:24677461^ Yersinia phage PST, complete genome.|neighbours:ID:YP_009153652.1(-1),ID:YP_009153654.1(-1)|neighbour_genes:clamp loader subunit..,rpbA|
MKLSKDTTALLKNFATINSGIMLKSGQFIMTRAVNGTTYAEANISDVIDFDVAIYDLNGFLGILSLVNDDAEISQSEDGNIKIADARSTIFWPAADPSTVVAPNKPIPFPVASVVTEIKAEDLQQLLRVSRGLQIDTIAITVKEGKIVINGFNKVEDSALTRVKYSLTLGDYDGENTFNFIINMANMKMQPGNYKLLLWAKGKQGAAKFEGEHANYVVALEADSTHDF
>ID:VEV89666.1 |[Yersinia phage fPS-2]||_Yersinia_phage_fPS-2_.gbk|g050c|687|LR215722(169060):30798-31484:-1 ^^ Yersinia phage fPS-2 genome assembly, chromosome: I.|neighbours:ID:VEV89665.1(-1),ID:VEV89667.1(-1)|neighbour_genes:g049c,g051c|
MKLSKDTTALLKNFATINSGIMLKSGQFIMTRAVNGTTYAEANISDTIDFDVAIYDLNGFLGILSLVNDDAEISQSEDGNIKIADSRSTIFWPAADPSTVVAPNKPIPFPVASVVTEIKAEDLQQLLRVSRGLQIDTIAITVKEGKIVINGFNKVEDSALTRVKYSLTLGDYDGENTFNFIINMANMKMQPGNYKLLLWAKGKQGAAKFEGEHANYVVALEADSTHDF
>ID:YP_009149294.1 |[Yersinia phage phiD1]||_Yersinia_phage_phiD1_.gbk|g055|687|NC_027353(167063):30751-31437:-1 ^GeneID:24635491^ Yersinia phage phiD1 complete genome.|neighbours:ID:YP_009149293.1(-1),ID:YP_009149295.1(-1)|neighbour_genes:g054,g056|
MKLSKDTTALLKNFATINSGIMLKSGQFIMTRAVNGTTYAEANISDVIDFDVAIYDLNGFLGILSLVNDDAEISQSEDGNIKIADARSTIFWPAADPSTVVAPNKPIPFPVASVVTEIKAEDLQQLLRVSRGLQIDTIAITVKEGKIVINGFNKVEDSALTRVKYSLTLGDYDGENTFNFIINMANMKMQPGNYKLLLWAKGKQGAAKFEGEHANYVVALEADSTHDF
