# Supplementary material for: Influence of Non-canonical DNA Bases on the Genomic Diversity of Tevenvirinae
Source: Front Microbiol. 2021 Apr 6;12:632686. doi: 10.3389/fmicb.2021.632686 (PMC8056088; doi:10.3389/fmicb.2021.632686)
Supplement: Supplementary Data Sheet 1 — Clustering results (folders “first clusterisation,” “second clusterisation,” and “third clusterisation”): the number of pan-genome components in the individual genome (files “pan genome components of genomes”), the total number of all clusters and components of the pan-genome (files “pan genome components”), a list of clusters of the core genome (files “core list”), a list of clusters of the softcore genome (files “softcore list”). Clusters of the softcore genome (folders “softcore clusters”) are presented in the files which show regions in genomes, protein sequences, names of viruses which have these proteins A description of softcore clusters is also supplied (file “Softcore clusters description”). [file Data_Sheet_1.ZIP › Data sheet 1/first clusterisation/softcore_clusters/19921_47.faa]

>ID:YP_004300677.1 |[Acinetobacter virus 133]|Acj133|_Acinetobacter_phage_133_.gbk|47|1023|NC_015250(159801):48434-49456:-1 ^GeneID:10323083^ Acinetobacter phage 133, complete genome.|neighbours:ID:YP_004300676.1(-1),ID:YP_004300678.1(-1)|neighbour_genes:46,hypothetical protein|
MKILHLGDLHFGAKQDDPWIQFIQRDGIRQAIEISRKYGIKKWIQTGDWFDVRKAITHTTLEFNREMCEQIAAEGIEIDVIVGNHDMHHKNTVNPNACTELLTHYSNIKVYDKPTTVDYDGLWIDLIPWMCSTNTSEILTHIKTSAATHCVGHWELNGFWFYKGLKSHGIESDFLSKYEHVVSGHFHTRSKKGNIEYIGTPYTLTAGDENDPRGFVILDTETRKYTFIENETMWHEKIYYPATDIDFSKFKNKSVRVVIEAVDKNLPAFENELEKVVHSLRTVSGIDNSIELAEGEEIDLTIKSMPELMDEYVASMPECTPEDVVAIKHMVKQLWIECTA
>ID:AWY10326.1 |[Acinetobacter phage AM101]||_Acinetobacter_phage_AM101_.gbk|recombination endonu..|1011|MH165274(166487):111604-112614:1 ^^ Acinetobacter phage AM101, complete genome.|neighbours:ID:AWY10325.1(1),ID:AWY10327.1(1)|neighbour_genes:hypothetical protein,hypothetical protein|
MKFLKLGDLHIGVRQDDPWIQNIQLQGIRQAIDYSKSRGITTWLQAGDWFDVRKAITHKTMNFNRKICQEILDAGIKVYVIVGNHDATFKNTIFPNACDELLTQFENFTVISSPTTIDLGVEIDMVPWICEENREEILKFIKASKSKYCMGHFELNGFYFYKGMESHGEEPDFLKSYKRVWSGHFHTISENKNVTYIGTPWSLTAGDENDPRGFWEFDSDTEESKFIQNNTMWHRRIDYPTQINPEIYKNLSVRLYVTKVDKQLAAFETALENVVHELKVVNRVDTSAVIEEEDTTEVKSLSELIDEYVESIEDLTPEDAAAIKDMSKLLYLEASK
>ID:YP_004009467.1 |[Acinetobacter phage Ac42]|Ac42|_Acinetobacter_phage_Ac42_.gbk|47|1023|NC_014660(167716):57231-58253:-1 ^GeneID:9925732^ Acinetobacter phage Ac42, complete genome.|neighbours:ID:YP_004009466.1(-1),ID:YP_004009468.1(-1)|neighbour_genes:hypothetical protein,hypothetical protein|
MKILKLGDLHFGVKQDDAWVQNLQSKLIDLAIEYSKANGIKHWIQAGDWFDVRKAITHKCMEFNREQCQKISDAGIHIDVIVGNHDATFKNTITPNACTELLTQWSNITVYDKPTTVEYDGVFVDLIPWMCDENTTEIMEHIKTSSAEYCVGHWELNGFYFYKGMKSHGLEPDFLKKYKEVWSGHFHTISKAANVTYLGTPYTITAGDENDERGFWVFDTSELKSTFVPNPDMWHRRIYYPFEGKIDAKEYTNLSVRVIVEQVDKDLPKFESDMEQVVHELRVVSKVDSSSDMDTDSDTVEVKSITDLMEEYIDGIAECTPEDKTAIKQFSKQLWVECTS
>ID:YP_004009724.1 |[Acinetobacter phage Acj61]||_Acinetobacter_phage_Acj61_.gbk|47|1017|NC_014661(164093):59069-60085:-1 ^GeneID:9925998^ Acinetobacter phage Acj61, complete genome.|neighbours:ID:YP_004009723.1(-1),ID:YP_004009725.1(-1)|neighbour_genes:hypothetical protein,a-gt.4|
MKVLKLGDLHFGVKQDDKWVQDLQRDAIRQAIEISKKHGITKWLQAGDWFDVRKAITHKCMEFTREIATEIGNAGIEVDVIVGNHDMSLKQKIHPNACTELLTQFPHFTIYDKITTVDYDGLKIDMVPWICDENREEILEYMKTTEARYCLGHFELNGFYFYKGMKSHGIEPDFLRRYKRAWSGHFHTQSENKNVSYIGTPYTLTAGDENDIRGFWIFDTETEESEFVPNETIWHKKIYYPCSINPRQFTNISLRVIVDKMDKSLVAFETALEEVVHELKVIVKVDTSVEVTDDAVDEEIKTLPDLMEEYVDALPEVNAADIDATKIIVKQLYLEASK
>ID:YP_004010251.1 |[Acinetobacter phage Acj9]||_Acinetobacter_phage_Acj9_.gbk|47|1017|NC_014663(169947):62995-64011:-1 ^GeneID:9926548^ Acinetobacter phage Acj9, complete genome.|neighbours:ID:YP_004010250.1(-1),ID:YP_004010252.1(-1)|neighbour_genes:hypothetical protein,a-gt.4|
MKILKLGDWHLGVKQDDPWVQHIQLDGIRQAIELSKARGITNWLQAGDVFDVRKAITHKTMNFARQIFQEIDDAGIIVYALVGNHDMNYREKIHPNACTELLGHLPNVVVIDKPQKINLGVDIDMIPWICNENREEIYDFVKASNSKFCMGHFELSGFYFYKGMKSHGSEPDFLKGYKRAWSGHFHTVSENRNITYLGTPWSLTAGDENDPRGWWIFDSETEESVFYQNKTMWHRRIDYPTSINPEIYRDLSVRLYVTKVDKNLAAFETALEQVVHELKVVSRVDTTVELSEDIDENTEIPAMSDLIAGYVDALPDLSEEDSIAIKKFANDLYLEANQ
>ID:AXY82794.1 |[Acinetobacter phage KARL-1]||_Acinetobacter_phage_KARL-1_.gbk|recombination endonu..|1011|MH713599(166560):126741-127751:1 ^^ Acinetobacter phage KARL-1, complete genome.|neighbours:ID:AXY82793.1(1),ID:AXY82795.1(1)|neighbour_genes:hypothetical protein,hypothetical protein|
MKFLKLGDLHIGVRQDDPWIQNIQLQGIRQAIDYSKSRGITTWLQAGDWFDVRKAITHKTMNFNRKICQEILDAGIKVYVIVGNHDATFKNTIFPNACDELLTQFENFTVISSPTTIDLGVEIDMVPWICEENREEILKFIKASKSKYCMGHFELNGFYFYKGMESHGEEPDFLKSYKRVWSGHFHTISENKNVTYIGTPWSLTAGDENDPRGFWEFDSDTEESKFIQNNTMWHRRIDYPTQINPEIYKNLSVRLYVTKVDKQLAAFETALENVVHELKVVNRVDTSAVIEEEDTTEVKSLSELIDEYVESIEDLTSEDATAIKDMSKLLYLEASK
>ID:YP_006488839.1 |[Acinetobacter phage ZZ1]||_Acinetobacter_phage_ZZ1_.gbk|recombination endonu..|1020|NC_018087(166687):54750-55769:-1 ^GeneID:13164925^ Acinetobacter phage ZZ1, complete genome.|neighbours:ID:YP_006488843.1(-1),ID:YP_006488838.1(-1)|neighbour_genes:hypothetical protein,hypothetical protein|
MKILKLGDLHIGVKQDDPWVQNIQLQGIRQAIEISKKFNIKKWIQAGDWFDVRKAITHKTMEFNRLICEEIRNAGIHVDVIVGNHDATFKNKLTPNACDELLSQFSNFTVYNKATTVEYDGVAIDLVPWICDENKDEIMTFIANSKSLYNIGHYELNGFLFYKGLKSHGIEPDFLAKYKLVESGHFHTQSEGKNIRFIGTPWTLTAGDENDVRGFWIFDTETHENTFIANNTMWHRKITYPCSINPEMYRNLSVRVFITKVDDNLAKLETDLEAVAHEVKLVSRIDTDAVLDIDTSTTEEVKPLIDIIGDYIDALPDLTPEDVNEVKTMTTNLYLEATR
>ID:AXF40677.1 |[Acinetobacter phage vB_ApiM_fHyAci03]||_Acinetobacter_phage_vB_ApiM_fHyAci03_.gbk|recombination endonu..|1011|MH460829(165975):57044-58054:-1 ^^ Acinetobacter phage vB_ApiM_fHyAci03, complete genome.|neighbours:ID:AXF40676.1(-1),ID:AXF40678.1(-1)|neighbour_genes:hypothetical protein,hypothetical protein|
MKFLKLGDLHIGVRQDDPWIQNIQLQGIRQAIDYSKSRGITTWLQAGDWFDVRKAITHKTMNFNRKICQEILDAGIKVYVIVGNHDATFKNTIFPNACDELLTQFENFTVISSPTTIDLGVEIDMVPWICEENREEILKFIKASKSKYCMGHFELNGFYFYKGMESHGEEPDFLKSYKRVWSGHFHTISENKNVTYIGTPWSLTAGDENDPRGFWEFDSDTEESKFIQNNTMWHRRIDYPTQINPEIYKNLSVRLYVTKVDKQLAAFETALENVVHELKVVNRVDTSAVIEEEDTTEVKSLSELIDEYVESIEDLTSEDAAAIKDMSKLLYLEASK
>ID:APU01422.1 |[Aeromonas phage 65.2]||_Aeromonas_phage_65.2_.gbk|recombination-relate..|1026|KY290955(236567):22730-23755:-1 ^SEED:fig|6666666.172300.peg.31^ Aeromonas phage 65.2, complete genome.|neighbours:ID:APU01421.1(-1),ID:APU01423.1(-1)|neighbour_genes:hypothetical protein,hypothetical protein|
MKAIKIGDTHLGENKDSKWIQQIQRSFFKQMCDYAKANGIKILLQAGDWFDVRSGITQETQRFMREEIRPMLADAFDRIELIPGNHDLHYKNKIMPNSVHENFHKDPLFHVHNEPTTISVGSVMIDMIPWECKENKEQIREFIKNSDSPYSIGHWELVGFDFYTGIPAMSGESKDFLSGYKTAFSGHYHAASKKGNVHYLGTPYTITMNDCNDIRGFYVFDTEDESIEMIPNETVWHVKVNYNKVDKKDVSMYANKSVMLIVDKSDKNLDATLVALEEVVEKLSVKYLEDFGGSLDSADTEVEIKKINQMITEYIESMDLESIEKSRVLDYANRLYMESSI
>ID:YP_004300870.1 |[Aeromonas virus 65]||_Aeromonas_phage_65_.gbk|47|1026|NC_015251(235229):22729-23754:-1 ^GeneID:10323292^ Aeromonas phage 65, complete genome.|neighbours:ID:YP_004300869.1(-1),ID:YP_004300871.1(-1)|neighbour_genes:hypothetical protein,a-gt.4|
MKAIKIGDTHLGENKDSKWIQQIQRSFFKQMCDYAKANGIKILLQAGDWFDVRSGITQETQRFMREEIRPMLADAFDRIELIPGNHDLHYKNKIMPNSVHENFHKDPLFHVHNEPTTISVGSVMIDMIPWECKENKEQIREFIKNSDSPYSIGHWELVGFDFYTGIPAMSGESKDFLSGYKTAFSGHYHAASKKGNVHYLGTPYTITMNDCNDIRGFYVFDTEDESIEMIPNETVWHVKVNYNKVDKKDVSMYANKSVMLIVDKSDKNLDATLVALEEVVEKLSVKYLEDFGGSLDSADTEVEIKKINQMITEYIESMDLESIEKSRVLDYANRLYMESSI
>ID:ATI17476.1 |[Aeromonas phage AS-szw]||_Aeromonas_phage_AS-szw_.gbk|endonuclease subunit|1032|MF498773(229957):151597-152628:1 ^^ Aeromonas phage AS-szw, complete genome.|neighbours:ID:ATI17475.1(1),ID:ATI17477.1(1)|neighbour_genes:hypothetical protein,hypothetical protein|
MKTIKCGDTHLGEAKDSPYIQKAQKLFFKQMCDYAKENGIRVLLQAGDWFDVRSGVTQETLRFMREEIRPMLADAFDVIHVIPGNHDCHYKNTVMPNSVHENFGHDPLFKIYNEPTTILLGSLMFDMIPWECKENKEQIREFIKNSASQYSMGHWELMGFDFYSGIPAIHGEDKEFLSKYKTAFSGHYHTASKKGNVHYLGTPYTITMNDCNDVRGFYVFDTDTEELEFVPNENMWHIKVNYEDVDKKDVSMYTDKCVMLVIHKSDKELDATLTALEAVVEKLNQKNLEDFSGAIDDADEKDLEVKTIDVLIKEYINSMDLDEKERDHAMKYASRLFIEANNS
>ID:ASU00521.1 |[Aeromonas phage AS-zj]||_Aeromonas_phage_AS-zj_.gbk|endonuclease subunit|1032|MF448340(229929):27850-28881:1 ^^ Aeromonas phage AS-zj, complete genome.|neighbours:ID:ASU00522.1(1),ID:ASU00520.1(1)|neighbour_genes:hypothetical protein,hypothetical protein|
MKTIKCGDTHLGEAKDSPYIQKAQKLFFKQMCDYAKENGIRVLLQAGDWFDVRSGVTQETLRFMREEIRPMLADAFDVIHVIPGNHDCHYKNTVMPNSVHENFGHDPLFKIYNEPTTILLGSLMFDMIPWECKENKEQIREFIKNSASQYSMGHWELMGFDFYSGIPAIHGEDKEFLSKYKTAFSGHYHTASKKGNVHYLGTPYTITMNDCNDVRGFYVFDTDTEELEFVPNENMWHIKVNYEDVDKKDVSMYTDKCVMLVIHKSDKELDATLTALEAVVEKLNQKNLEDFSGAIDDADEKDLEVKTIDVLIKEYINSMDLDEKERDHAMKYASRLFIEANNS
>ID:NP_943903.1 |[Aeromonas virus Aeh1]||_Aeromonas_phage_Aeh1_.gbk|47|1029|NC_005260(233234):21300-22328:-1 ^GeneID:2658207^ Aeromonas phage Aeh1, complete genome.|neighbours:ID:NP_943902.1(-1),ID:NP_943904.1(-1)|neighbour_genes:gp46 recombination e..,hypothetical protein|
MKLIIEGDKHVGTQKDSEYMQNAIYLGSKFLCDYAKKHGITAYIQTGDWFDVRAGLSQETMKFQRECLNPMYEDAFVDRYKLIGNHDMHVKDKIMPNSITEMFHDVPGIHIIDKPTTVAFGDTLWDLYPWKCAENKEAIEKYAESTDSEYCVGHWELDGFEFYKGIPSTGEAIDFLSNYKQVISGHYHTSSRKGNVLYTGTPYTLTMGDCNEIRGFWVFDTDTKELEFIANPDIWHLRIDYKKDFDPKVIDKCKGKIVELIIYEFDDKLDAVMAQFENVCYEFRQKQVYNFSSDVEDITDTKKVIEQMKDYVTGLALDDDDKKSVGAYVQDLYAVANSGKGA
>ID:AUE22568.1 |[Aeromonas phage Ah1]||_Aeromonas_phage_Ah1_.gbk|recombination endonu..|1029|MG250483(221116):22676-23704:-1 ^^ Aeromonas phage Ah1, complete genome.|neighbours:ID:AUE22567.1(-1),ID:AUE22569.1(-1)|neighbour_genes:recombination endonu..,hypothetical protein|
MKLIIEGDKHVGTQKDSAYMQNAIYLGSKFLCDYAKKHDIKTLIQTGDWFDVRAGLSQETMKFQREVLSPMYQDAFTDEYIIIGNHDMHLKDKIMPNSVTEMFHDVPGIHIIDKPTTVAFGDTLWDLYPWKCSENKEAIEKYAAETDSEYCVGHWELDGFEFYKGIPSTGEAIDFLSNYKQVISGHYHTSSRKGNVLYTGTPYTLTMGDCNEIRGFWVFDTDTKELEFVANPDIWHLRIDYKKDFDPKVIDKCKDKIVELVIYEFDDKLDAVMAQFENVCYEFRHKQVYSFSSDVEDITETKKVIEQMKDYVTGLAIDDDDKKSVGGYVQELYAVANSGKGA
>ID:QAX98606.1 |[Aeromonas phage AsFcp_2]||_Aeromonas_phage_AsFcp_2_.gbk|recombination endonu..|1029|MH791401(219171):191681-192709:-1 ^^ UNVERIFIED: Aeromonas phage AsFcp_2, complete genome.|neighbours:ID:QAX98605.1(-1),ID:QAX98607.1(-1)|neighbour_genes:recombination endonu..,hypothetical protein|
MKIIIEGDKHVGTHKDSEYMENAIYLGSKFLCDYAKKNGITVLLQVGDWFDVRSGLSQATMNFQREKLNPLYTEAFEQRYKLVGNHDMHVKDKIHPNSVTEMFHDVPGVHIIDKPTTVAFGDTLWDLFPWKCSENEKEILDFVEKSESEYCAGHWELDGFEFYKGIPSTGEAIDFLSDYKQVVSGHYHTSSRKGNVFYTGTPYTLTMGDANEVRGFWVFDTDTETFEFVANPDMWHIRIDYRGDFDEKLFDKCKGKVVELVVYEFDEKLDAVMAQLENVCHEFKHKQVYNFSSDVEDITETKKVIEQMKDYVKNMPIDADEKTVVSKYVQDLYANATAGKGA
>ID:QAX97916.1 |[Aeromonas phage Asswx_1]||_Aeromonas_phage_Asswx_1_.gbk|endonuclease subunit|1032|MH791398(229103):159288-160319:1 ^^ UNVERIFIED: Aeromonas phage Asswx_1, complete genome.|neighbours:ID:QAX97915.1(1),ID:QAX97917.1(1)|neighbour_genes:hypothetical protein,hypothetical protein|
MKTIKCGDTHLGEAKDSPYIQKAQKLFFKQMCDYAKENGIRVLLQAGDWFDVRSGVTQETLRFMREEIRPMLADAFDVIHVIPGNHDCHYKNTVMPNSVHENFGHDPLFKIYNEPTTILLGSLMFDMIPWECKENKEQIREFIKNSASQYSMGHWELMGFDFYSGIPAIHGEDKEFLSKYKTAFSGHYHTASKKGNVHYLGTPYTITMNDCNDVRGFYVFDTDTEELEFVPNENMWHIKVNYEDVDKKDVSMYTDKCVMLVIHKSDKELDATLTALEAVVEKLNQKNLEDFSGAIDDADEKDLEVKTIDVLIKEYINSMDLDEKERDHAMKYASRLFIEANNS
>ID:QAY01234.1 |[Aeromonas phage Aswh_1]||_Aeromonas_phage_Aswh_1_.gbk|endonuclease subunit|1026|MH791414(229730):79322-80347:-1 ^^ UNVERIFIED: Aeromonas phage Aswh_1, complete genome.|neighbours:ID:QAY01233.1(-1),ID:QAY01235.1(-1)|neighbour_genes:hypothetical protein,hypothetical protein|
MKFIMCGDLHLGEGKDSQYVQNIQLDFINQMCEYADKNRISVMIQSGDWFDVRAGVTQETLRFMRESVRPNLETVFDKIHVLVGNHDMHFKNQVMPNSVHENFFSDPLFKVYNEPTTISLGSILFDIIPWECKSNKDQIRKFISESNSEYSIGHWELMGFDFYSGIPSMGGEDKDFLSGYKIAFSGHYHTASKKGNVQYLGSPYTLTMNDCNDIRGFYVFDTDTEEVEFIPNKNMWHVKGNYSDLDLTDVPKFENKCVQLIIEKEDKDLNKFLTEMEKVCERITQKNLEDFKVGGTDDEGDEIEVKKVFQLFREAIEEMDLDEEHKLLTQKLASSLYTEAS
>ID:YP_007010285.1 |[Aeromonas phage CC2]||_Aeromonas_phage_CC2_.gbk|endonuclease subunit|1086|NC_019538(231743):109806-110891:-1 ^GeneID:14016522^ Aeromonas phage CC2, complete genome.|neighbours:ID:YP_007010284.1(-1),ID:YP_007010286.1(-1)|neighbour_genes:hypothetical protein,hypothetical protein|
MNHQTHPNRVGLFDYEVKMKTIKCGDTHLGEAKDSPYIQKAQKLFFKQMCDYAKENGIRVLLQAGDWFDVRSGVTQETLRFMREEIRPMLVEAFDTIHVIPGNHDCHYKNSVMPNSVHENFGHDPLFKIYNEPTTILLGSLMFDMIPWECKENKEQIREFIKNSASQYSMGHWELMGFDFYSGIPAIHGEDKEFLSKYKTAFSGHYHTASKKGNVHYLGTPYTITMNDCNDVRGFYVFDTDTEELEFVANENMWHVKVNYEDVDKKDVSMYTDKCVMLVIHKSDKELDATLTALESVVEKLSQKNLEDFSGAIDDADEKDLEVKTIDILIKEYINSMDLDEKEREHAMKYASRLFIEANNS
>ID:YP_009011453.1 |[Aeromonas phage PX29]||_Aeromonas_phage_PX29_.gbk|47|1062|NC_023688(222006):21046-22107:-1 ^GeneID:18559948^ Aeromonas phage PX29, complete genome.|neighbours:ID:YP_009011452.1(-1),ID:YP_009011454.1(-1)|neighbour_genes:46,a-gt.4|
MIALSFNKGNNMKIIIEGDKHVGTHKDSEYMENAIYLGSKFLCDYAKKNGITVLLQVGDWFDVRSGLSQATMNFQREKLNPLYTEAFEQRYKLVGNHDMHVKDKIHPNSVTEMFHDVPGVHIIDKPTTVAFGDTLWDLFPWKCSENEKEILDFVEKSESEYCAGHWELDGFEFYKGIPSTGEAIDFLSDYKQVVSGHYHTSSRKGNVFYTGTPYTLTMGDANEVRGFWVFDTDTETFEFVANPDMWHIRIDYRGDFDEKLFDKCKGKVVELVVYEFDEKLDAVMAQLENVCHEFKHKQVYNFSSDVEDITETKKVIEQMKDYVKNMPIDADEKTVVSKYVQDLYANATAGKGA
>ID:YP_003969441.1 |[Aeromonas phage phiAS5]||_Aeromonas_phage_phiAS5_.gbk|recombination endonu..|1029|NC_014636(225268):114038-115066:-1 ^GeneID:9861559^ Aeromonas phage phiAS5, complete genome.|neighbours:ID:YP_003969440.1(-1),ID:YP_003969442.1(-1)|neighbour_genes:recombination endonu..,hypothetical protein|
MKIIIEGDKHVGTQKDSAYMTNAILRGSIFLCNYAKQHGIRHMIQTGDWFDVRSGLSQETLKFQREQLTPIYQDAFDDIYVIVGNHDMHVKDKISPNSVNEVFHGIEKFHVIETPTTIGFADTLWDLFPWKCDENEAAIEKYAAETNSDYCVGHWELDGFEFYKGIPSTGESMEFLNRYKQVYSGHYHTSSKKANIHYLGTPYTLTMGDSNEIRGFWVFDTDTKTIEFVANPDMWHIRVDYRKDFDIKAIDKCKDKVVELVIYEFDDKLDAVMAQLENICFEFRPKQMYTFASDVEDITETKKVIEQMKDYIQGLAVDEDDKKAVDRYIQELYANAVHSKGE
>ID:YP_803000.1 |[Escherichia virus RB32]||_Bacteriophage_RB32_.gbk|47|1020|NC_008515(165890):33741-34760:-1 ^GeneID:4405616^ Bacteriophage RB32, complete genome.|neighbours:ID:YP_802999.1(-1),ID:YP_803001.1(-1)|neighbour_genes:46.2,47.1|
MKILNLGDWHLGVKADDEWVQSIQLDGIKQAIEYSKKNGITTWIQYGDIFDVRKAITHKTMEFAREIVQMLDDAGITLHTVVGNHDMHFKNTLTPNASTELLAKYPNVKVYDKPTTVDFDGCLIDLIPWMCEENTGEILEHIKTSSASFCVGHWELNGFYFYKGMKSHGLEPDFLKTYKEVWSGHFHTISEAANVRYIGTPWTLTAGDENDPRGFWMFDTETERMEFIPNNTTWHRRIHYPFKGKIDYKDFTNLSVRVIVIEVDKNLTKFESELEKVVHSLRVVSKIDNSVESDDSEEVEVQSLQTLMEEYINAIPDITDSDREALIQYANQLYVEATQ
>ID:YP_009218680.1 |[Citrobacter phage IME-CF2]||_Citrobacter_phage_IME-CF2_.gbk|recombination-relate..|1020|NC_029013(177688):84446-85465:-1 ^GeneID:26644900,SEED:fig|1527524.5.peg.149^ Citrobacter phage IME-CF2, complete genome.|neighbours:ID:YP_009218679.1(-1),ID:YP_009218681.1(-1)|neighbour_genes:recombination-relate..,hypothetical protein|
MNYVLIGDTHAGLRQDNPWNEENLYAVFKQIVEYCKENGITRGFHAGDFFDVRKATTQTTMNFVREKLVPLLIEAGITLDVLVGNHDCQFKDRIRPNAPREILSQYECFNVIDEPTTVDLGNGNSIDLIPWICQENSHRIFEFIKQSKSNYCLGHFELSGYYFYKNSKADHGLEPDFLKKYERVYSGHYHHANEGDNVFYIGTPLTMSANDEDETRGFYEFTGSPELTFIANPVCHHRRIMYPSQKDVDLEQFRNCSVRLIVSEVDSGLAKFQTKIEEIAHEISIIDKIQTDSNVDTDFEIKTVRGLIGEYIANMQISDDEKEDVNKLISELYAEVSSA
>ID:YP_009194872.1 |[Citrobacter phage Margaery]||_Citrobacter_phage_Margaery_.gbk|recombination endonu..|1020|NC_028755(178182):33636-34655:1 ^^ Citrobacter phage Margaery, complete genome.|neighbours:ID:YP_009194871.1(1),ID:YP_009194873.1(1)|neighbour_genes:hypothetical protein,hypothetical protein|
MNYVLIGDTHAGLRQDNPWNEENLYAVFKQIVEYCKEHGITRGFHAGDFFDVRKATTQTTMNFVREKLVPLLIEAGITLDVLVGNHDCQFKDKIRPNAPREILSQYECFNVIDEPTTVDLGGGNSIDLIPWICQENSQRIFDYIKQSTANFCLGHFELSGYYFYKNSKADHGLEPDFLKKYDRVYSGHYHHANEGDNVFYIGTPLTMSANDEDETRGFYVFTGKPELTFIANPVCHHRRIMYPAQKDVDLEQFRNCAVRLIVSEIDQGLAKFQTKIEEIAYEINIIDKVQTDSDVDTDFEIKTVRGLITEYIANMQITDDEKEEVNKLISELYAEVSSA
>ID:AYJ72917.1 |[Citrobacter phage Maroon]||_Citrobacter_phage_Maroon_.gbk|nuclease subunit|1020|MH823906(178830):33191-34210:1 ^^ Citrobacter phage Maroon, complete genome.|neighbours:ID:AYJ72916.1(1),ID:AYJ72918.1(1)|neighbour_genes:hypothetical protein,hypothetical protein|
MNYVLIGDTHAGLRQDNPWNEENLYAVFKQIVEYCKEHGITRGFHAGDFFDVRKATTQTTMNFVREKLVPLLIEAGITLDVLVGNHDCQFKDKIRPNAPREILSQYECFNVIDEPTTVDLGGGNSIDLIPWICQENSQRIFDYIKQSTANFCLGHFELSGYYFYKNSKADHGLEPDFLKKYDRVYSGHYHHANEGDNVFYIGTPLTMSANDEDETRGFYVFTGKPELTFIANPVCHHRRIMYPAQKDVDLEQFRNCAVRLIVSEIDQGLAKFQTKIEEIAYEINIIDKVQTDSDVDTDFEIKTVRGLITEYIANMQITDDEKEEVNKLISELYAEVSSA
>ID:YP_009203772.1 |[Citrobacter phage Merlin]||_Citrobacter_phage_Merlin_.gbk|recombination endonu..|1023|NC_028857(172733):32601-33623:-1 ^GeneID:26647972^ Citrobacter phage Merlin, complete genome.|neighbours:ID:YP_009203771.1(-1),ID:YP_009203773.1(-1)|neighbour_genes:hypothetical protein,hypothetical protein|
MKILHTGDWHLGVKGDDPWIQNIQRDGIRQKIEYSKKHGIKTWIQYGDIFDVRKAITHKTMEFAREIATMLEEVDIHMITVVGNHDMHYKHKITPNASMEVLGKYKNITVVEKPVTMDFDGALIDLIPWLCEENVAQIMKHVKESSAEYCVGHWELNGFYFYKGLKSHGLEPDFLKSYKQVWSGHFHTISEAANVKYIGTPWTLTAGDENDPRGFWVQDTRLRTFDFIPNETTWHRKIFYPVTGPIDFNDYKDLSVRVVITEVDKDLPKFESELEKVVHELRTVSKIDNSLEVEDSEEVEVKGLLEIMEEYINALPDLSDDDRTAVILYANQLYTEVTNS
>ID:YP_009097656.1 |[Citrobacter phage Miller]||_Citrobacter_phage_Miller_.gbk|recombination endonu..|1020|NC_025414(178171):33295-34314:1 ^InterPro:IPR024654^ Citrobacter phage Miller, complete genome.|neighbours:ID:YP_009097655.1(1),ID:YP_009097657.1(1)|neighbour_genes:hypothetical protein,hypothetical protein|
MNYVLIGDTHAGLRQDNPWNEENLYAVFKQIVEYCKENGITRGFHAGDFFDVRKATTQTTMNFVREKLVPLLIEAGITLDVLVGNHDCQFKDRIRPNAPREILSQYECFNVIDEPTTVDLGNGNSIDLIPWICQENSHRIFEFIKQSKSNYCLGHFELSGYYFYKNSKADHGLEPDFLKKYERVYSGHYHHANEGDNVFYIGTPLTMSANDEDETRGFYEFTGSPELTFIANPVCHHRRIMYPSQKDVDLEQFRNCSVRLIVSEVDSGLAKFQTKIEEIAHEISIIDKIQTDSNVDTDFEIKTVRGLIGEYIANMQISDDEKEDVNKLISELYAEVSSA
>ID:YP_009146492.1 |[Citrobacter phage Moon]||_Citrobacter_phage_Moon.gbk|recombination endonu..|1023|NC_027331(170341):32825-33847:-1 ^GeneID:24721658,InterPro:IPR024654^ Citrobacter phage Moon, complete genome.|neighbours:ID:YP_009146491.1(-1),ID:YP_009146493.1(-1)|neighbour_genes:hypothetical protein,hypothetical protein|
MKILHTGDWHLGVKGDDPWLQEIQRDGIRQKIEYSKKHGITVWIQYGDIFDVRKAITHKTMEFAREIVDMLAEAGITMHTIIGNHDMHYKNKIHPNAITEVLGKHDHIKIYDVPTTVDFDGCLIDLIPWLCEENVAQIMKHVKESSAEYCVGHWELNGFYFYKGLKSHGLEPDFLKQYKQVWSGHFHTISEAANIKYIGTPWTLTAGDENDPRGFWVQDTRLRTFDFIPNETTWHRKIFYPVTGPIDFNDYKDLSVRVVITEVDKDLPKFESELEKVVHELRTVSKIDNSLEVEDGEEVEVKGLLEIMEEYINSLPDLSDDDRTAVILYANQLYTEVTNS
>ID:YP_009285591.1 |[Citrobacter phage vB_CfrM_CfP1]||_Citrobacter_phage_vB_CfrM_CfP1_.gbk|endonuclease subunit|1020|NC_031057(180219):35514-36533:1 ^GeneID:29079673^ Citrobacter phage vB_CfrM_CfP1, complete genome.|neighbours:ID:YP_009285590.1(1),ID:YP_009285592.1(1)|neighbour_genes:hypothetical protein,hypothetical protein|
MNYVLIGDTHAGLRQDNPWNEENLYAVFKQIVEYCKENGITRGFHAGDFFDVRKATTQTTMNFVREKLVPLLIEAGITLDVLVGNHDCQFKDRIRPNAPREILSQYECFNVIDEPTTVDLGNGNSIDLIPWICQENSHRIFEFIKQSKSNYCLGHFELSGYYFYKNSKADHGLEPDFLKKYERVYSGHYHHANEGDNVFYIGTPLTMSANDEDETRGFYEFTGSPELTFIANPVCHHRRIMYPSQKDVDLEQFRNCSVRLIVSEVDSGLAKFQTKIEEIAHEISIIDKIQTDSNVDTDFEIKTVRGLIGEYIANMQISDDEKEDVNKLISELYAEVSSA
>ID:SCN45741.1 |[Cronobacter phage Pet-CM3-4]||_Cronobacter_phage_Pet-CM3-4_.gbk|Phage recombination-..|1023|LT614807(171975):33000-34022:-1 ^^ Cronobacter phage Pet-CM3-4 genome assembly, chromosome: I.|neighbours:ID:SCN45740.1(-1),ID:SCN45742.1(-1)|neighbour_genes:Phage recombination-..,hypothetical protein|
MKILHTGDWHLGVKGDDPWLQEIQRDGIRQKIEYSKKHGITVWIQYGDIFDVRKAITHKTMEFAREIADMLAEAGITMHTIIGNHDMHYKNKIHPNAITEVLGKHDHIKIYDVPTTVDFDGCLIDLIPWLCDENVASIMKHVKESSAEYCIGHWELNGFYYYKGLKSHGLEPDFLKSYKQVWSGHFHTISSAANVKYIGTPWTLTAGDENDPRGFWIFDTATESMDFVPNETTWHVRLQYPFTGKIDYNDYKNLSVRVIVTDVDKDITKFETELEKVVHELRMVSKIDNSVESDDEEDIEVKSLLDLMSEYIDALEDLSPTDNAALKKFAQALYVEAQNQ
>ID:YP_006986329.1 |[Cronobacter phage vB_CsaM_GAP161]||_Cronobacter_phage_vB_CsaM_GAP161_.gbk|recombination endonu..|1020|NC_019398(178193):32405-33424:1 ^^ Cronobacter phage vB_CsaM_GAP161, complete genome.|neighbours:ID:YP_006986328.1(1),ID:YP_006986330.1(1)|neighbour_genes:hypothetical protein,hypothetical protein|
MNYVLIGDTHAGLRQDNPWNEENLYAVFKQIVEYCKEHGITRGFHAGDFFDVRKATTQTTMNFVREKLVPLLIEAGITLDVLVGNHDCQFKDKIRPNAPREILSQYECFNVIDEPTTVDLGGGNSIDLIPWICQENSQRIFDYIKQSKANFCLGHFELSGYYFYKNSKADHGLEPDFLKKYDRVYSGHYHHANEGDNVFYIGTPLTMSANDEDETRGFYVFTGKPELTFIANPVCHHRRIMYPAQKDVDLEQFRNCAVRLIVSEIDQGLAKFQTKIEEIAYEINIIDKVKTDSDVDTDFEIKTVRGLITEYIANMQITDDEKEEVNKLISELYAEVSSA
>ID:AOG16181.1 |[Cronobacter phage vB_CsaM_leB]||_Cronobacter_phage_vB_CsaM_leB_.gbk|recombination endonu..|1020|KX431559(177907):33257-34276:1 ^^ Cronobacter phage vB_CsaM_leB, complete genome.|neighbours:ID:AOG16180.1(1),ID:AOG16182.1(1)|neighbour_genes:hypothetical protein,hypothetical protein|
MNYVLIGDTHAGLRQDNPWNEENLYAVFKQIVEYCKEHGITRGFHAGDFFDVRKATTQTTMNFVREKLVPLLIEAGITLDVLVGNHDCQFKDKIRPNAPREILSQYECFNVIDEPTTVDLGGGNSIDLIPWICQENSQRIFDYIKQSKANFCLGHFELSGYYFYKNSKADHGLEPDFLKKYDRVYSGHYHHANEGDNVFYIGTPLTMSANDEDETRGFYVFTGKPELTFIANPVCHHRRIMYPAQKDVDLEQFRNCAVRLIVSEIDQGLAKFQTKIEEIAYEINIIDKVQTDSDVDTDFEIKTVRGLITEYIANMQITDDEKEEVNKLISELYAEVSSA
>ID:AOG16461.1 |[Cronobacter phage vB_CsaM_leN]||_Cronobacter_phage_vB_CsaM_leN_.gbk|recombination endonu..|1020|KX431560(179516):32721-33740:1 ^^ Cronobacter phage vB_CsaM_leN, complete genome.|neighbours:ID:AOG16460.1(1),ID:AOG16462.1(1)|neighbour_genes:hypothetical protein,hypothetical protein|
MNYVLIGDTHAGLRQDNPWNEENLYAVFKQIVEYCKEHGITRGFHAGDFFDVRKATTQTTMNFVREKLVPLLIEAGITLDVLVGNHDCQFKDKIRPNAPREILSQYECFNVIDEPTTVDLGGGNSIDLIPWICQENSQRIFDYIKQSKANFCLGHFELSGYYFYKNSKADHGLEPDFLKKYDRVYSGHYHHANEGDNVFYIGTPLTMSANDEDETRGFYVFTGKPELTFIANPVCHHRRIMYPAQKDVDLEQFRNCAVRLIVSEIDQGLAKFQTKIEEIAYEINIIDKVQTDSDVDTDFEIKTVRGLITEYIANMQITDDEKEEVNKLISELYAEVSSA
>ID:YP_009005316.1 |[Enterobacter phage PG7]||_Enterobacter_phage_PG7_.gbk|endonuclease subunit|1023|NC_023561(173276):33445-34467:-1 ^GeneID:18502310^ Enterobacter phage PG7, complete genome.|neighbours:ID:YP_009005315.1(-1),ID:YP_009005317.1(-1)|neighbour_genes:endonuclease subunit,hypothetical protein|
MKILHTGDWHLGVKGDDPWLQEIQRDGIRQKIEYSKKHGITVWIQYGDIFDVRKAITHKTMEFAREIVDMLAEAGITMHTIIGNHDMHYKNKIHPNAITEVLGKDDHIKIYDVPTTVDFDGCLIDLIPWLCDENVASIMKHVKESSAEYCIGHWELNGFYYYKGLKSHGLEPDFLKSYKQVWSGHFHTISSAANVKYIGTPWTLTAGDENDPRGFWIFDTATESMDFVPNETTWHVRLQYPFTGKIDYNDYKNLSVRVIVTDVDKDITKFETELEKVVHELRMVSKIDNSVESDDEEDIEVKSLLDLMSEYIDALEDLSPTDNAALKKFAQALYVEAQNQ
>ID:AVR55253.1 |[Enterobacter phage myPSH1140]||_Enterobacter_phage_myPSH1140_.gbk|endonuclease subunit|1023|MG999954(172614):35158-36180:-1 ^^ Enterobacter phage myPSH1140, complete genome.|neighbours:ID:AVR55252.1(-1),ID:AVR55254.1(-1)|neighbour_genes:recombination endonu..,hypothetical protein|
MKILHTGDWHLGVKGDDPWLQEIQRDGIRQKIEYSKKHGITVWIQYGDIFDVRKAITHKTMEFAREIVDMLAEAGITMHTIIGNHDMHYKNKIHPNAITEVLGKHDHIKIYDVPTTVDFDGCLIDLIPWLCDENVASIMKHVKESSAEYCIGHWELNGFYYYKGLKSHGLEPDFLKSYKQVWSGHFHTISSAANVKYIGTPWTLTAGDENDPRGFWIFDTATESMDFVPNETTWHVRLQYPFTGKIDYNDYKNLSVRVIVTDVDKDITKFETELEKVVHELRMVSKIDNSVESDDEEDIEVKSLLDLMSEYIDALEDLSPTDNAALKKFAQALYVEAQNQ
>ID:YP_009606969.1 |[Enterobacter phage phiEap-3]||_Enterobacter_phage_phiEap-3_.gbk|recombination endonu..|1032|NC_041980(175814):32099-33130:1 ^GeneID:40082975^ Enterobacter phage phiEap-3, complete genome.|neighbours:ID:YP_009606968.1(1),ID:YP_009606970.1(1)|neighbour_genes:hypothetical protein,hypothetical protein|
MIGDTHAGLRQDNPWNEENLYNVFVQIVEHCKANGITEAFHAGDFFDVRKATTQTTMKFIRERIVPLLEEAGLHIYVLVGNHDCQFKDKIRPNSPREILDQYDCFTVVDEPMTVNLDTSPLQSIDLIPWICQENTQQIFDFIKKSKSQYCLGHFELSGYYFYKNSKADHGLEPDFLKKYEIVYSGHYHHANEGANVFYIGTPLTMSANDEDETRGFYELSYGDGKRELTFIANPVCHHRRITYPDQKDVDVADYKNCSVRLIVREVDNDLPKFQTKLEETVYELNIVDRVITDSEVDTDFEIKSVSGLISEYINNMQITPEEKTEVSAIMSALYAEVTSNGNS
>ID:YP_009167871.1 |[Escherichia phage AR1]|AR1|_Enterobacteria_phage_AR1_DNA_.gbk|gp47|1020|NC_027983(167435):33392-34411:-1 ^GeneID:26041961^ Enterobacteria phage AR1 DNA, complete genome.|neighbours:ID:YP_009167870.1(-1),ID:YP_009167872.1(-1)|neighbour_genes:46.2,a-gt|
MKILNLGDWHLGVKADDEWVQSIQLDGIKQAIEYSKKNGITTWIQYGDIFDVRKAITHKTMEFAREIVQMLDDAGITLHTVVGNHDMHFKNTLTPNASTELLAKYPNVKVYDKPTTVDFDGCLIDLIPWMCEENTGEILEHIKTSSASFCVGHWELNGFYFYKGMKSHGLEPDFLKTYKEVWSGHFHTISEAANVKYIGTPWTLTAGDENDPRGFWMFDTETERMEFIPNNTTWHRRIHYPFKGKIDYKDFTNLSVRVIVTEVDKNLTKFESELEKVVHSLRVVSKIDNSVESDDSEEVEVQSLQTLMEEYINAIPDITDSDREALIQYANQLYVEATQ
>ID:ANZ51113.1 |[Enterobacteria phage ATK47]||_Enterobacteria_phage_ATK47.gbk|endonuclease subunit|1020|KT184309(170020):134523-135542:1 ^^ Enterobacteria phage ATK47, complete genome.|neighbours:ID:ANZ51112.1(1),ID:ANZ51114.1(1)|neighbour_genes:hypothetical protein,hypothetical protein|
MKILHLGDFHIGVKQDDPWVQDIQRDGIRQAIEYSKKHGIKTWIQYGDWFDVRKAITHRTMEFNREIVDMISKAGIHVHVTIGNHDMAFKNTITPNTVSELLTQFENFTIYEHPTTVDFDGCLIDIVPWMCEENTGEILEHIKTSSAAYCVGHWELNGFYFYKGMKSHGLEPDFLKTYKQVWSGHFHTISEAANVKYIGTPWTLTAGDENDPRGFWVFDTDVERMEFIPNETTWHRRITYPFKGKINYSDYTNLAVRVIVSEIDSELTKFESELEKVVHSLRMVSKVDNSVESDDDQEIEIKSLQDIIKEYIDAIPDISDEDREALVKYSNELYIEATQ
>ID:ANZ51244.1 |[Enterobacteria phage ATK48]||_Enterobacteria_phage_ATK48.gbk|endonuclease subunit|1020|KT184310(169729):63027-64046:1 ^^ Enterobacteria phage ATK48, complete genome.|neighbours:ID:ANZ51243.1(1),ID:ANZ51245.1(1)|neighbour_genes:hypothetical protein,hypothetical protein|
MKILHLGDFHIGVKQDDPWVQDIQRDGIRQAIEYSKKHGIKTWIQYGDWFDVRKAITHRTMEFNREIVDMISKAGIHVHVTIGNHDMAFKNTITPNTVSELLTQFENFTIYEHPTTVDFDGCLIDIVPWMCEENTGEILEHIKTSSAAYCVGHWELNGFYFYKGMKSHGLEPDFLKTYKQVWSGHFHTISEAANVKYIGTPWTLTAGDENDPRGFWVFDTDVERMEFIPNETTWHRRITYPFKGKINYSDYTNLAVRVIVSEIDSELTKFESELEKVVHSLRMVSKVDNSVESDDDQEIEIKSLQDIIKEYIDAIPDISDEDREALVKYSNELYIEATQ
>ID:ANZ50913.1 |[Enterobacteria phage Aplg8]||_Enterobacteria_phage_Aplg8_.gbk|recombination-relate..|1020|KT184308(168496):147948-148967:-1 ^^ Enterobacteria phage Aplg8, complete genome.|neighbours:ID:ANZ50912.1(-1),ID:ANZ50914.1(-1)|neighbour_genes:hypothetical protein,a-gt|
MKILNLGDWHLGVKADDEWVQSIQLDGIKQAIEYSKKNGITTWIQYGDIFDVRKAITHKTMEFAREIVQMLDDAGITLHTVVGNHDMHFKNTLTPNASTELLAKYPNVKVYDKPTTVDFDGCLIDLIPWMCEENTGEILEHIKTSSASFCVGHWELNGFYFYKGMKSHGLEPDFLKTYKEVWSGHFHTISEAANVRYIGTPWTLTAGDENDPRGFWMFDTKTERMEFIPNNTTWHRRIHYPFKGKIDYKDFTNLSVRVIVTEVDKNLTKFESELEKVVHSLRVVSKIDNSVESDDSEEVEVQSLQTLMEEYINAIPDITDSDREALIQYANQLYVEATQ
>ID:YP_007004114.1 |[Enterobacteria phage Bp7]||_Enterobacteria_phage_Bp7_.gbk|recombination endonu..|1023|NC_019500(168066):29431-30453:1 ^GeneID:14007943^ Enterobacteria phage Bp7, complete genome.|neighbours:ID:YP_007004113.1(1),ID:YP_007004115.1(1)|neighbour_genes:a-gt.3,hypothetical protein|
MKILNIGDLHIGVKADDPWIQEIQLNGIKQAVEYSKANNIDTWIQYGDWFDVRKAITHKCMEFNRGLVEIISDAGIKVHVIIGNHDATFKNSITPNAVSELLTQYENFTVYEKPTTVNFDGTEIDLIPWMCEENTTDIMDHIKNTTADFCIGHWELNGFYFYKGMKSHGLEPDFLKKYKQVWSGHFHTISDAANVKYIGTPWTLTAGDENDPRGFWIFDTETHKMDFIINETCWHRKIHYPNATIDYKDFTNIAVRVIVDKIDDGLTKFESELEKVVHSLRIVSKVDNSVDIDDSEEEDEVKSLLDMMYDYIDALPDGHTEDDVKALKTMAAQLYNEVTR
>ID:YP_004009910.1 |[Enterobacter phage CC31]||_Enterobacteria_phage_CC31_.gbk|47|1023|NC_014662(165540):33173-34195:-1 ^GeneID:9926198^ Enterobacteria phage CC31, complete genome.|neighbours:ID:YP_004009909.1(-1),ID:YP_004009911.1(-1)|neighbour_genes:46,hypothetical protein|
MKILHTGDWHLGVKGDDPWLQEIQRNGIRQKIEYSKKHGITVWIQYGDIFDVRKAITHKTMEFAREIADMLAEAGITMHTIIGNHDMHYKNKIHPNAITEVLGKHDHIKIYDVPTTVDFDGCLIDLIPWLCDENVASIMKHVKESSAEYCIGHWELNGFYYYKGLKSHGLEPDFLKSYKQVWSGHFHTISSAANVKYIGTPWTLTAGDENDPRGFWIFDTATESMDFVPNETTWHVRLQYPFTGKIDYNDYKNLSVRVIVTDVDKDITKFETELEKVVHELRMVSKIDNSVESDDEEDIEVKSLLDLMSEYIDALEDLSPTDNAALKKFAQALYVEAQNQ
>ID:YP_009118723.1 |[Enterobacteria phage GEC-3S]||_Enterobacteria_phage_GEC-3S_.gbk|Putative recombinati..|1026|NC_025425(163424):25517-26542:-1 ^GeneID:23301088^ Enterobacteria phage GEC-3S complete genome.|neighbours:ID:YP_009118722.1(-1),ID:YP_009118724.1(-1)|neighbour_genes:hypothetical protein,hypothetical protein|
MKILLLGDLHTGIGGDDPWVHEYILDTIKKAVEYSKEHNIKTWIQTGDWFDCRKAITHETMKFNRTKVIPLLEEAGITCYITVGNHDMFKRNKIQPNAPREVLSQYDCIKVIDKPETVTFDGVSFDLFPWFCDDNKSEILEFIQNSFSEYCVGHWELSGYYFYKGLKSEGYSADFLKKYREVFSGHFHTISDGGNVTYIGTPYTLTAGDENDPRGFWVFDTDTHKKEFIQNDKTYHVRITYPSDDKIDVERFKGLSVRLIATVADNGLSKLESALEAVVHKLKVVHKLESSASQETGVIEVKSTIQMVYEYLEEQNLEPEELAAVKRISDELLAEVNSAKS
>ID:ANZ51501.1 |[Enterobacteria phage GiZh]||_Enterobacteria_phage_GiZh_.gbk|recombination-relate..|1020|KT184311(166514):84679-85698:-1 ^^ Enterobacteria phage GiZh, complete genome.|neighbours:ID:ANZ51500.1(-1),ID:ANZ51502.1(-1)|neighbour_genes:hypothetical protein,alpha-glucosyl-trans..|
MKILNLGDWHLGVKADDEWIRGIQIDGIKQAIEYSKKNGITTWIQYGDIFDVRKAITHKTMEFAREIVQMLDDAGITLHTIVGNHDLHYKNVMHPNASTELLAKYPNVKVYDKPTTVDFDGCLIDLIPWMCEENTGEILEHIKTSSASFCVGHWELNGFYFYKGMKSHGLEPDFLKTYKEVWSGHFHTISEAANVRYIGTPWTLTAGDENDPRGFWMFDTETERMEFIPNNTTWHRRIHYPFKGKIDYKDFTNLSVRVIVTEVDKNLTKFESELEKVVHSLRVVSKIDNSVESDDSEEVEVQSLQTLMEEYINAIPDITDSDREALIQYANQLYVEATQ
>ID:YP_003734207.1 |[Enterobacteria phage IME08]||_Enterobacteria_phage_IME08_.gbk|gp47|1104|NC_014260(172253):36212-37315:-1 ^GeneID:9384395^ Enterobacteria phage IME08, complete genome.|neighbours:ID:YP_003734206.1(-1),ID:YP_003734208.1(-1)|neighbour_genes:46.2,a-gt.2|
MFLMGGSKVNFLALLLKQPPKCGNEYVMKILNTGDWHLGVKNDDPWVQNIQLAGIKDAINYSKANGITVWIQYGDIFDVRKAITHKCMEFARHISDLLKTNGITMYTVVGNHDAHYKNTLTPNAASEVLGKYDHIKVIEKPTTVNFDGTEIDLIPWMCEENTTDIMDHIKNTTADFCIGHWELNGFYFYKGMKSHGLEPDFLKRYKQVWSGHFHTISDAANVKYIGTPWTLTAGDENDPRGFWIFDTETHTMDFVINETCWHRKIHYPNATIDYKDFTNIAVRVIVDKIDDGLTKFESELEKVVHSLRIVSKVDNSVDIDDSEEEDEVKSLLDMMYDYIDALPDGHTEDDVKALKTMAAQLYNEVTR
>ID:YP_002922405.1 |[Escherichia phage JS10]||_Enterobacteria_phage_JS10_.gbk|47|1023|NC_012741(171451):35325-36347:-1 ^GeneID:7943455^ Enterobacteria phage JS10, complete genome.|neighbours:ID:YP_002922404.1(-1),ID:YP_002922406.1(-1)|neighbour_genes:46.2,47.1|
MKILNTGDWHLGVKADDVWVQNIQRQGIQDAIDYSKANGITVWIQYGDIFDVRKAITHKCMEFAREISDLLKANGITMYTIVGNHDMHYKNTLTPNAASEVLGKYDHIKVIEKPTTVNFDGTEIDLIPWMCEENTTDIMDHIKNTTADFCIGHWELNGFYFYKGMKSHGLEPDFLKKYKQVWSGHFHTISDAANVKYIGTPWTLTAGDENDPRGFWIFDTETHKMDFIINETCWHRKIHYPNATIDYKDFTNIAVRVIVDKIDDGLTKFESELEKVVHSLRIVSKVDNSVDIDDSEEEDEVKSLLDMMYDYIDALPDGHTEEDVKALKTMAAQLYNEVTR
>ID:YP_001595186.1 |[Escherichia phage JS98]||_Enterobacteria_phage_JS98.gbk|endonuclease subunit|1023|NC_010105(170523):35734-36756:-1 ^^ Enterobacteria phage JS98, complete genome.|neighbours:ID:YP_001595185.1(-1),ID:YP_001595187.1(-1)|neighbour_genes:gp46.2 hypothetical ..,gp47.1 hypothetical ..|
MKILNTGDWHLGVKADDVWVQNIQRQGIQDAIDYSKANGITVWIQYGDIFDVRKAITHKCMEFAREISDLLKANGITMYTIVGNHDMHYKNTLTPNAASEVLGKYDHIKVIEKPTTVNFDGTEIDLIPWMCEENTTDIMDHIKNTTADFCVGHWELNGFYFYKGMKSHGLEPDFLKKYKQVWSGHFHTISDAANVKYIGTPWTLTAGDENDPRGFWIFDTETHKMDFIINETCWHRKIHYPNATIDYKDFTNIAVRVIVDKIDDGLTKFESELEKVVHSLRIVSKVDNSVDIDDSEEEDEVKSLLDMMYDYIDALPDGHTEEDVKALKTMTAQLYNEVTR
>ID:YP_002922113.1 |[Escherichia phage JSE]||_Enterobacteria_phage_JSE_.gbk|47|1026|NC_012740(166418):27083-28108:-1 ^GeneID:7943161^ Enterobacteria phage JSE, complete genome.|neighbours:ID:YP_002922112.1(-1),ID:YP_002922114.1(-1)|neighbour_genes:hypothetical protein,a-gt.4|
MKILLLGDLHTGIGGDDPWVHEYILDTIKKAVEYSKEHNIKTWIQTGDWFDCRKAITHATMSFNRTKVIPLLEESGITCYVTVGNHDLFKRHKIQPNAPREVLSQYDCIKVIDKPETVTFDGVSFDLFPWFCDDNKSEILEFIQNSFSEYCVGHWELSGYYFYKGLKSEGYSADFLKKYREVFSGHFHTISDGGNVTYIGTPYTLTAGDENDPRGFWVFDTDTHKKEFIQNDKTYHVRITYPSDDKIDVERFKGLSVRLIATVADNGLTKLESALEAVVHKLKVVHKLESSASQETGVIEVKSTIQMVYEYLEEQNLEPEELAAVKRISDELLAEVNNAKS
>ID:ANZ51701.1 |[Enterobacteria phage Kha5h]||_Enterobacteria_phage_Kha5h_.gbk|recombination-relate..|1020|KT184312(167318):59374-60393:-1 ^^ Enterobacteria phage Kha5h, complete genome.|neighbours:ID:ANZ51700.1(-1),ID:ANZ51702.1(-1)|neighbour_genes:hypothetical protein,a-gt|
MKILNLGDWHLGVKADDEWIRGIQIDGIKQAIEYSKKNGITTWIQYGDIFDVRKAITHKTMEFAREIVQMLDDAGITLHTIVGNHDLHYKNVMHPNASTELLAKYPNVKVYDKPTTVDFDGCLIDLIPWMCEENTGEILEHIKTSSASFCVGHWELNGFYFYKGMKSHGLEPDFLKTYKEVWSGHFHTISEAANVRYIGTPWTLTAGDENDPRGFWMFDTETERMEFIPNNTTWHRRIHYPFKGKIDYKDFTNLSVRVIVTEVDKNLTKFESELEKVVHSLRVVSKIDNSVESDDSEEVEVQSLQTLMEEYINAIPDITDSDREALIQYANQLYVEATQ
>ID:YP_001469383.1 |[Escherichia phage Phi1]||_Enterobacteria_phage_Phi1_.gbk|47|1026|NC_009821(164270):25528-26553:-1 ^GeneID:5602210^ Enterobacteria phage Phi1, complete genome.|neighbours:ID:YP_001469382.1(-1),ID:YP_001469384.1(-1)|neighbour_genes:hypothetical protein,a-gt.4|
MKILLLGDLHTGIGGDDPWVHEYILDTIKKAVEYSKEHNIKVWIQTGDWFDCRKAITHATMRFNRTKIIPLLEEAGITCYITVGNHDMFKRNKIQPNAPREVLSQYDCIKVIDKPETFTFDGVSFDLFPWFCDDNKSEILEFIQNSFSEYCVGHWELSGYYFYKGLKSEGYSADFLKKYREVFSGHFHTISDGGNVTYIGTPYTLTAGDENDPRGFWVFDTDTHKKEFIQNDKTYHVRITYPSDDKIDVERFKGLSVRLIATVADNGLSKLESALEAVVHKLKVVHKLESSASQETGVIEVKSTIQMVYEYLEEQNLEPEELAAVKRISDELLAEVNSAKS
>ID:YP_009202790.1 |[Escherichia phage QL01]||_Enterobacteria_phage_QL01.gbk|hypothetical protein|1023|NC_028847(170527):35400-36422:-1 ^GeneID:26629779^ Enterobacteria phage QL01, complete genome.|neighbours:ID:YP_009202789.1(-1),ID:YP_009202791.1(-1)|neighbour_genes:hypothetical protein,hypothetical protein|
MKILNTGDWHLGVKNDDPWVQNIQLAGIKDAINYSKANGITVWIQYGDIFDVRKAITHKCMEFARHISDLLKENGITMYTVVGNHDAHYKNTLTPNAASEVLGKYDHIKVIEKPTTVNFDGTEIDLIPWMCEENTTDIMDHIKNTTADFCIGHWELNGFYFYKGMKSHGLEPDFLKKYKQVWSGHFHTISDAANVKYIGTPWTLTAGDENDPRGFWIFDTETHKMDFIINETCWHRKIHYPNATIDYKDFTNIAVRVIVDKIDDGLTKFESELEKVVHSLRIVSKVDNSVDIDDSEEEDEVKSLLDMMYDYIDALPDGHTEDDVKALKTMTAQLYNEVTR
>ID:AIT74152.1 |[Enterobacteria phage RB10]||_Enterobacteria_phage_RB10_.gbk|recombination endonu..|1020|KM606999(168401):32806-33825:-1 ^^ Enterobacteria phage RB10, complete genome.|neighbours:ID:AIT74151.1(-1),ID:AIT74153.1(-1)|neighbour_genes:hypothetical protein,hypothetical protein|
MKILNLGDWHLGVKADDEWIRGIQIDGIKQAIEYSKKNGITTWIQYGDIFDVRKAITHKTMEFAREIVQMLDGAGITLHTIVGNHDLHYKNVMHPNASTELLAKYPNVKVYDKPTTVDFDGCLIDLIPWMCEENTGEILEHIKTSSASFCVGHWELNGFYFYKGMKSHGLEPDFLKTYKEVWSGHFHTISEAANVRYIGTPWTLTAGDENDPRGFWMFDTETERMEFIPNNTTWHRRIHYPFKGKIDYKDFTNLSVRVIVTEVDKNLTKFESELEKVVHSLRVVSKIDNSVESDDSEEVEVQSLQTLMEEYINAIPDITDSDREALIQYANQLYVEATQ
>ID:YP_002854393.1 |[Escherichia virus RB14]||_Enterobacteria_phage_RB14_.gbk|47|1020|NC_012638(165429):32891-33910:-1 ^GeneID:7803776^ Enterobacteria phage RB14, complete genome.|neighbours:ID:YP_002854392.1(-1),ID:YP_002854394.1(-1)|neighbour_genes:46.2,47.1|
MKILNLGDWHLGVKADDEWIRGIQIDGIKQAIEYSKKNGITVWIQYGDIFDVRKAITHKTMEFAREIVQMLDGAGITLHTIVGNHDLHYKNVMHPNASTELLAKYPNVKVYDKPTTVDFDGCLIDLIPWMCEENTGEILEHIKTSSASFCVGHWELNGFYFYKGMKSHGLEPDFLKTYKEVWSGHFHTISEAANVRYIGTPWTLTAGDENDPRGFWMFDTETERMEFIPNNTTWHRRIHYPFKGKIDYKDFTNLSVRVIVTEVDKNLTKFESELEKVVHSLRVVSKIDNSVESDDSEEVEVQSLQTLMEEYINAIPDITDSDREALIQYANQLYVEATQ
>ID:YP_003858352.1 |[Escherichia virus RB16]||_Enterobacteria_phage_RB16_.gbk|47|1020|NC_014467(176788):32504-33523:1 ^GeneID:9712793^ Enterobacteria phage RB16, complete genome.|neighbours:ID:YP_003858351.1(1),ID:YP_003858353.1(1)|neighbour_genes:a-gt.4,hypothetical protein|
MNYVLIGDTHAGLRQDNPWNEDNLYEVFKQIVAYCKEHGITRGFHAGDFFDVRKATTQTTMNFVREKLVPLLTEAGIVIDTLVGNHDCQFKDKIRPNAPREILSQYECFNVIDEPTTVDLGGGKSIDLIPWICQENSHRIFEFIKQSKSNFCLGHFELSGYYFYKNSKADHGLEPDFLKKYERVYSGHYHHANEGDNVFYIGTPLTMSANDEDETRGFYVFTGTPELTFIANPVCHHRRISYPAQKDVDLEQFRNCAVRLIVSEVDSNLAKFQTKIEEIAYEISIIDNVKTDSDVDTDFEIKTVRGLMGEYVANMQITDDEKEDVNRMISELYAEVSGA
>ID:AXF42368.1 |[Enterobacteria phage RB18]||_Enterobacteria_phage_RB18_.gbk|endonuclease subunit|1020|MH553563(166677):33938-34957:-1 ^^ Enterobacteria phage RB18, complete genome.|neighbours:ID:AXF42367.1(-1),ID:AXF42369.1(-1)|neighbour_genes:hypothetical protein,alpha glucosyl trans..|
MKILNLGDWHLGVKADDEWVQSIQLDGIKQAIEYSKKNGITTWIQYGDIFDVRKAITHKTMEFAREIVQMLDDAGITLHTVVGNHDMHFKNTLTPNASTELLAKYPNVKVYDKPTTVDFDGCLIDLIPWMCEENTGEILEHIKTSSASFCVGHWELNGFYFYKGMKSHGLEPDFLKTYKEVWSGHFHTISEAANVRYIGTPWTLTAGDENDPRGFWMFDTETERMEFIPNNTTWHRRIHYPFKGKIDYKDFTNLSVRVIVTEVDKNLTKFESELEKVVHSLRVVSKIDNSVESDDSEEVEVQSLQTLMEEYINAIPDITDSDREALIQYANQLYVEATQ
>ID:YP_009102264.1 |[Enterobacteria phage RB27]||_Enterobacteria_phage_RB27_.gbk|recombination endonu..|1020|NC_025448(165179):33753-34772:-1 ^GeneID:22113048^ Enterobacteria phage RB27, complete genome.|neighbours:ID:YP_009102263.1(-1),ID:YP_009102265.1(-1)|neighbour_genes:hypothetical protein,hypothetical protein|
MKILNLGDWHLGVKADDEWIRGIQIDGIKQAIEYSKKNGITTWIQYGDIFDVRKAITHKTMEFAREIVQTLDDAGITLHTIVGNHDLHYKNVMHPNASTELLAKYPNVKVYDKPTTVDFDGCLIDLIPWMCEENTGEILEHIKTSSASFCVGHWELNGFYFYKGMKSHGLEPDFLKTYKEVWSGHFHTISEAANVRYIGTPWTLTAGDENDPRGFWMFDTETERMEFIPNNTTWHRRIHYPFKGKIDYKDFTNLSVRVIVTEVDKNLTKFESELEKVVHSLRVVSKIDNSVESDDSEEVEVQSLQTLMEEYINAIPDITDSDREALIQYANQLYVEATQ
>ID:AIT74697.1 |[Enterobacteria phage RB33]||_Enterobacteria_phage_RB33_.gbk|recombination endonu..|1020|KM607001(166007):33860-34879:-1 ^^ Enterobacteria phage RB33, complete genome.|neighbours:ID:AIT74696.1(-1),ID:AIT74698.1(-1)|neighbour_genes:hypothetical protein,hypothetical protein|
MKILNLGDWHLGVKADDEWVQSIQLDGIKQAIEYSKKNGITTWIQYGDIFDVRKAITHKTMEFAREIVQMLDDAGITLHTVVGNHDMHFKNTLTPNASTELLAKYPNVKVYDKPTTVDFDGCLIDLIPWMCEENTGEILEHIKTSSASFCVGHWELNGFYFYKGMKSHGLEPDFLKTYKEVWSGHFHTISEAANVRYIGTPWTLTAGDENDPRGFWMFDTETERMEFIPNNTTWHRRIHYPFKGKIDYKDFTNLSVRVIVIEVDKNLTKFESELEKVVHSLRVVSKIDNSVESDDSEEVEVQSLQTLMEEYINAIPDITDSDREALIQYANQLYVEATQ
>ID:YP_009098443.1 |[Escherichia phage RB3]||_Enterobacteria_phage_RB3_.gbk|recombination endonu..|1020|NC_025419(168402):32807-33826:-1 ^GeneID:22113807^ Enterobacteria phage RB3, complete genome.|neighbours:ID:YP_009098442.1(-1),ID:YP_009098444.1(-1)|neighbour_genes:hypothetical protein,hypothetical protein|
MKILNLGDWHLGVKADDEWIRGIQIDGIKQAIEYSKKNGITTWIQYGDIFDVRKAITHKTMEFAREIVQMLDGAGITLHTIVGNHDLHYKNVMHPNASTELLAKYPNVKVYDKPTTVDFDGCLIDLIPWMCEENTGEILEHIKTSSASFCVGHWELNGFYFYKGMKSHGLEPDFLKTYKEVWSGHFHTISEAANVRYIGTPWTLTAGDENDPRGFWMFDTETERMEFIPNNTTWHRRIHYPFKGKIDYKDFTNLSVRVIVTEVDKNLTKFESELEKVVHSLRVVSKIDNSVESDDSEEVEVQSLQTLMEEYINAIPDITDSDREALIQYANQLYVEATQ
>ID:YP_239029.1 |[Escherichia virus RB43]||_Enterobacteria_phage_RB43_.gbk|47|1020|NC_007023(180500):33915-34934:1 ^GeneID:3416121^ Enterobacteria phage RB43, complete genome.|neighbours:ID:YP_239028.1(1),ID:YP_239030.1(1)|neighbour_genes:a-gt.4,hypothetical protein|
MNYVLIGDTHAGLRQDNPWNEENLYAVFKQIVEYCKENGITRGFHAGDFFDVRKATTQTTMNFVREKLVPLLIEAGITLDVLVGNHDCQFKDRIRPNAPREILSQYECFNVIDEPTTVDLGNGNSIDLIPWICQENSHRIFEFIKQSKSNYCLGHFELSGYYFYKNSKADHGLEPDFLKKYERVYSGHYHHANEGDNVFYIGTPLTMSANDEDETRGFYEFTGSPELTFIANPVCHHRRIMYPSQKDVDLEQFRNCSVRLIVSEVDSGLAKFQTKIEEIAHEISIIDKIQTDSNVDTDFEIKTVRGLIGEYIANMQISDDEKEDVNKLISELYAEVSSA
>ID:NP_891610.1 |[Escherichia phage RB49]||_Enterobacteria_phage_RB49_.gbk|47|1026|NC_005066(164018):25339-26364:-1 ^GeneID:1725535^ Enterobacteria phage RB49, complete genome.|neighbours:ID:NP_891609.1(-1),ID:NP_891611.1(-1)|neighbour_genes:hypothetical protein,hypothetical protein|
MKILLLGDLHTGIGNDDPWIHEYILDTIKKAVDYSKKHNIKAWIQTGDWFDCRKAITHATMRFNRTKIIPLLEEAGITCYITVGNHDMFKRNKIQPNAPREVLSQYDCIKVIDKPETVTFDGVSFDLFPWFCDDNKSEILEFIQNSFSEYCVGHWELSGYYFYKGLKSEGYSADFLKKYREVFSGHFHTISDGGNVTYIGTPYTLTAGDENDPRGFWVFDTDTHKKEFIQNDKTYHVRITYPSDDKIDVERFKGLSVRLITTVADNGLTKLESALEAVVHKLKVVHKLESSASQETGVIEVKSTIQMVYEYLEEQNLEPEELAAVKRISDELLAEVNSAKS
>ID:YP_002854016.1 |[Enterobacteria phage RB51]||_Enterobacteria_phage_RB51_.gbk|47|1020|NC_012635(168394):35672-36691:-1 ^GeneID:7803570^ Enterobacteria phage RB51, complete genome.|neighbours:ID:YP_002854015.1(-1),ID:YP_002854017.1(-1)|neighbour_genes:46.2,47.1|
MKILNLGDWHLGVKADDEWVQSIQLDGIKQAIEYSKKNGITTWIQYGDIFDVRKAITHKTMEFAREIVQMLDDAGITLHTVVGNHDMHFKNTLTPNASTELLAKYPNVKVYDKPTTVDFDGCLIDLIPWMCEENTGEILEHIKTSSASFCVGHWELNGFYFYKGMKSHGLEPDFLKTYKEVWSGHFHTISEAANVRYIGTPWTLTAGDENDPRGFWMFDTETERMEFIPNNTTWHRRIHYPFKGKIDYKDFTNLSVRVIVTEVDKNLTKFESELEKVVHSLRVVSKIDNSVESDESEEVEVQSLQTLMEEYINAIPDITDSDREALIQYANQLYVEATQ
>ID:AIT74971.1 |[Enterobacteria phage RB55]||_Enterobacteria_phage_RB55_.gbk|recombination endonu..|1020|KM607002(168896):35393-36412:-1 ^^ Enterobacteria phage RB55, complete genome.|neighbours:ID:AIT74970.1(-1),ID:AIT74972.1(-1)|neighbour_genes:hypothetical protein,hypothetical protein|
MKILNLGDWHLGVKADDEWIRGIQIDGIKQAIEYSKKNGITTWIQYGDIFDVRKAITHKTMEFAREIVQTLDDAGITLHTIVGNHDLHYKNVMHPNASTELLAKYPNVKVYDKPTTVDFDGCLIDLIPWMCEENTGEILEHIKTSSASFCVGHWELNGFYFYKGMKSHGLEPDFLKTYKEVWSGHFHTISEAANVRYIGTPWTLTAGDENDPRGFWMFDTETERTEFIPNNTTWHRRIHYPFKGKIDYKDFTNLSVRVIVTEVDKNLTKFESELEKVVHSLRVVSKIDNSVESDDSEEVEVQSLQTLMEEYINAIPDITDSDREALIQYANQLYVEATQ
>ID:AIT75243.1 |[Enterobacteria phage RB59]||_Enterobacteria_phage_RB59_.gbk|recombination endonu..|1020|KM607003(168966):35393-36412:-1 ^^ Enterobacteria phage RB59, complete genome.|neighbours:ID:AIT75242.1(-1),ID:AIT75244.1(-1)|neighbour_genes:hypothetical protein,hypothetical protein|
MKILNLGDWHLGVKADDEWIRGIQIDGIKQAIEYSKKNGITTWIQYGDIFDVRKAITHKTMEFAREIVQTLDDAGITLHTIVGNHDLHYKNVMHPNASTELLAKYPNVKVYDKPTTVDFDGCLIDLIPWMCEENTGEILEHIKTSSASFCVGHWELNGFYFYKGMKSHGLEPDFLKTYKEVWSGHFHTISEAANVRYIGTPWTLTAGDENDPRGFWMFDTETERTEFIPNNTTWHRRIHYPFKGKIDYKDFTNLSVRVIVTEVDKNLTKFESELEKVVHSLRVVSKIDNSVESDDSEEVEVQSLQTLMEEYINAIPDITDSDREALIQYANQLYVEATQ
>ID:AIT73066.1 |[Enterobacteria phage RB5]||_Enterobacteria_phage_RB5_.gbk|recombination endonu..|1020|KM606995(168394):32806-33825:-1 ^^ Enterobacteria phage RB5, complete genome.|neighbours:ID:AIT73065.1(-1),ID:AIT73067.1(-1)|neighbour_genes:hypothetical protein,hypothetical protein|
MKILNLGDWHLGVKADDEWIRGIQIDGIKQAIEYSKKNGITTWIQYGDIFDVRKAITHKTMEFAREIVQMLDGAGITLHTIVGNHDLHYKNVMHPNASTELLAKYPNVKVYDKPTTVDFDGCLIDLIPWMCEENTGEILEHIKTSSASFCVGHWELNGFYFYKGMKSHGLEPDFLKTYKEVWSGHFHTISEAANVRYIGTPWTLTAGDENDPRGFWMFDTETERMEFIPNNTTWHRRIHYPFKGKIDYKDFTNLSVRVIVTEVDKNLTKFESELEKVVHSLRVVSKIDNSVESDDSEEVEVQSLQTLMEEYINAIPDITDSDREALIQYANQLYVEATQ
>ID:YP_009167430.1 |[Enterobacteria phage RB68]||_Enterobacteria_phage_RB68_.gbk|recombination endonu..|1020|NC_027979(168401):35672-36691:-1 ^GeneID:26041540^ Enterobacteria phage RB68, complete genome.|neighbours:ID:YP_009167429.1(-1),ID:YP_009167431.1(-1)|neighbour_genes:hypothetical protein,hypothetical protein|
MKILNLGDWHLGVKADDEWVQSIQLDGIKQAIEYSKKNGITTWIQYGDIFDVRKAITHKTMEFAREIVQMLDDAGITLHTVVGNHDMHFKNTLTPNASTELLAKYPNVKVYDKPTTVDFDGCLIDLIPWMCEENTGEILEHIKTSSASFCVGHWELNGFYFYKGMKSHGLEPDFLKTYKEVWSGHFHTISEAANVRYIGTPWTLTAGDENDPRGFWMFDTETERMEFIPNNTTWHRRIHYPFKGKIDYKDFTNLSVRVIVTEVDKNLTKFESELEKVVHSLRVVSKIDNSVESDESEEVEVQSLQTLMEEYINAIPDITDSDREALIQYANQLYVEATQ
>ID:NP_861756.1 |[Escherichia phage RB69]||_Enterobacteria_phage_RB69_.gbk|47|1020|NC_004928(167560):38972-39991:-1 ^GeneID:1494182^ Enterobacteria phage RB69, complete genome.|neighbours:ID:NP_861755.1(-1),ID:NP_861757.1(-1)|neighbour_genes:gp46.2 conserved hyp..,a-gt.2|
MKILHLGDFHIGVKQDDPWVQDIQRDGIRQAIEYSKKHGIKTWIQYGDWFDVRKAITHRTMEFNREIVDMISKAGIHVHVTIGNHDMAFKNTITPNTVSELLTQFENFTIYEHPTTVDFDGCLIDIVPWMCEENTGEILEHIKTSSAAYCVGHWELNGFYFYKGMKSHGLEPDFLKTYKQVWSGHFHTISEAANVKYIGTPWTLTAGDENDPRGFWVFDTDVERMEFIPNETTWHRRITYPFKGKINYSDYTNLAVRVIVSEIDSELTKFESELEKVVHSLRMVSKVDNSVESDDDQEIEIKSLQDIIKEYIDAIPDISDEDREALVKYSNELYIEATQ
>ID:AIT73337.1 |[Enterobacteria phage RB6]||_Enterobacteria_phage_RB6_.gbk|recombination endonu..|1020|KM606996(168394):32806-33825:-1 ^^ Enterobacteria phage RB6, complete genome.|neighbours:ID:AIT73336.1(-1),ID:AIT73338.1(-1)|neighbour_genes:hypothetical protein,hypothetical protein|
MKILNLGDWHLGVKADDEWIRGIQIDGIKQAIEYSKKNGITTWIQYGDIFDVRKAITHKTMEFAREIVQMLDGAGITLHTIVGNHDLHYKNVMHPNASTELLAKYPNVKVYDKPTTVDFDGCLIDLIPWMCEENTGEILEHIKTSSASFCVGHWELNGFYFYKGMKSHGLEPDFLKTYKEVWSGHFHTISEAANVRYIGTPWTLTAGDENDPRGFWMFDTETERMEFIPNNTTWHRRIHYPFKGKIDYKDFTNLSVRVIVTEVDKNLTKFESELEKVVHSLRVVSKIDNSVESDDSEEVEVQSLQTLMEEYINAIPDITDSDREALIQYANQLYVEATQ
>ID:AIT73608.1 |[Enterobacteria phage RB7]||_Enterobacteria_phage_RB7_.gbk|recombination endonu..|1020|KM606997(168395):32807-33826:-1 ^^ Enterobacteria phage RB7, complete genome.|neighbours:ID:AIT73607.1(-1),ID:AIT73609.1(-1)|neighbour_genes:hypothetical protein,hypothetical protein|
MKILNLGDWHLGVKADDEWIRGIQIDGIKQAIEYSKKNGITTWIQYGDIFDVRKAITHKTMEFAREIVQMLDGAGITLHTIVGNHDLHYKNVMHPNASTELLAKYPNVKVYDKPTTVDFDGCLIDLIPWMCEENTGEILEHIKTSSASFCVGHWELNGFYFYKGMKSHGLEPDFLKTYKEVWSGHFHTISEAANVRYIGTPWTLTAGDENDPRGFWMFDTETERMEFIPNNTTWHRRIHYPFKGKIDYKDFTNLSVRVIVTEVDKNLTKFESELEKVVHSLRVVSKIDNSVESDDSEEVEVQSLQTLMEEYINAIPDITDSDREALIQYANQLYVEATQ
>ID:AIT73880.1 |[Enterobacteria phage RB9]||_Enterobacteria_phage_RB9.gbk|recombination endonu..|1020|KM606998(168395):32807-33826:-1 ^^ Enterobacteria phage RB9, complete genome.|neighbours:ID:AIT73879.1(-1),ID:AIT73881.1(-1)|neighbour_genes:hypothetical protein,hypothetical protein|
MKILNLGDWHLGVKADDEWIRGIQIDGIKQAIEYSKKNGITTWIQYGDIFDVRKAITHKTMEFAREIVQMLDGAGITLHTIVGNHDLHYKNVMHPNASTELLAKYPNVKVYDKPTTVDFDGCLIDLIPWMCEENTGEILEHIKTSSASFCVGHWELNGFYFYKGMKSHGLEPDFLKTYKEVWSGHFHTISEAANVRYIGTPWTLTAGDENDPRGFWMFDTETERMEFIPNNTTWHRRIHYPFKGKIDYKDFTNLSVRVIVTEVDKNLTKFESELEKVVHSLRVVSKIDNSVESDDSEEVEVQSLQTLMEEYINAIPDITDSDREALIQYANQLYVEATQ
>ID:ADJ39775.1 |[Enterobacteria phage T4T]||_Enterobacteria_phage_T4T_.gbk|47|1020|HM137666(168920):35415-36434:-1 ^^ Enterobacteria phage T4T, complete genome.|neighbours:ID:ADJ39774.1(-1),ID:ADJ39776.1(-1)|neighbour_genes:46.2,47.1|
MKILNLGDWHLGVKADDEWIRGIQIDGIKQAIEYSKKNGITTWIQYGDIFDVRKAITHKTMEFAREIVQTLDDAGITLHTIVGNHDLHYKNVMHPNASTELLAKYPNVKVYDKPTTVDFDGCLIDLIPWMCEENTGEILEHIKTSSASFCVGHWELNGFYFYKGMKSHGLEPDFLKTYKEVWSGHFHTISEAANVRYIGTPWTLTAGDENDPRGFWMFDTETERTEFIPNNTTWHRRIHYPFKGKIDYKDFTNLSVRVIVTEVDKNLTKFESELEKVVHSLRVVSKIDNSVESDDSEEVEVQSLQTLMEEYINAIPDITDSDREALIQYANQLYVEATQ
>ID:NP_049672.1 |[Escherichia virus T4]||_Enterobacteria_phage_T4_.gbk|47|1020|NC_000866(168903):35428-36447:-1 ^GeneID:1258781^ Enterobacteria phage T4, complete genome.|neighbours:ID:NP_049671.1(-1),ID:NP_813808.1(-1)|neighbour_genes:46.2,47.1|
MKILNLGDWHLGVKADDEWIRGIQIDGIKQAIEYSKKNGITTWIQYGDIFDVRKAITHKTMEFAREIVQTLDDAGITLHTIVGNHDLHYKNVMHPNASTELLAKYPNVKVYDKPTTVDFDGCLIDLIPWMCEENTGEILEHIKTSSASFCVGHWELNGFYFYKGMKSHGLEPDFLKTYKEVWSGHFHTISEAANVRYIGTPWTLTAGDENDPRGFWMFDTETERTEFIPNNTTWHRRIHYPFKGKIDYKDFTNLSVRVIVTEVDKNLTKFESELEKVVHSLRVVSKIDNSVESDDSEEVEVQSLQTLMEEYINAIPDITDSDREALIQYANQLYVEATQ
>ID:AHY83523.1 |[Escherichia virus T4]|wild|_Enterobacteria_phage_T4_strain_wild.gbk|endonuclease subunit|1020|KJ477684(168922):35415-36434:-1 ^^ Enterobacteria phage T4 strain wild, complete genome.|neighbours:ID:AHY83638.1(-1),ID:AHY83692.1(-1)|neighbour_genes:hypothetical protein,hypothetical protein|
MKILNLGDWHLGVKADDEWIRGIQIDGIKQAIEYSKKNGITTWIQYGDIFDVRKAITHKTMEFAREIVQTLDDAGITLHTIVGNHDLHYKNVMHPNASTELLAKYPNVKVYDKPTTVDFDGCLIDLIPWMCEENTGEILEHIKTSSASFCVGHWELNGFYFYKGMKSHGLEPDFLKTYKEVWSGHFHTISEAANVRYIGTPWTLTAGDENDPRGFWMFDTETERTEFIPNNTTWHRRIHYPFKGKIDYKDFTNLSVRVIVTEVDKNLTKFESELEKVVHSLRVVSKIDNSVESDDSEEVEVQSLQTLMEEYINAIPDITDSDREALIQYANQLYVEATQ
>ID:AXN58098.1 |[Enterobacteria phage T6]||_Enterobacteria_phage_T6_.gbk|endonuclease subunit|1020|MH550421(168706):33793-34812:-1 ^^ Enterobacteria phage T6, complete genome.|neighbours:ID:AXN58097.1(-1),ID:AXN58099.1(-1)|neighbour_genes:hypothetical protein,a-gt|
MKILNLGDWHLGVKADDEWVQSIQLDGIKQAIEYSKKNGITTWIQYGDIFDVRKAITHKTMEFAREIVQMLDDAGITLHTVVGNHDMHFKNTLTPNASTELLAKYPNVKVYDKPTTVDFDGCLIDLIPWMCEENTGEILEHIKTSSASFCVGHWELNGFYFYKGMKSHGLEPDFLKTYKEVWSGHFHTISEAANVRYIGTPWTLTAGDENDPRGFWMFDTETERMEFIPNNTTWHRRIHYPFKGKIDYKDFTNLSVRVIVTEIDKNLTKFESELEKVVHSLRVVSKIDNSVESDDSEEVEVQSLQTLMEEYINAIPDITDSDREALIQYANQLYVEATQ
>ID:YP_004063743.1 |[Escherichia phage vB_EcoM_VR7]||_Enterobacteria_phage_vB_EcoM-VR7_.gbk|47|1020|NC_014792(169285):33622-34641:-1 ^GeneID:10021287^ Enterobacteria phage vB_EcoM-VR7, complete genome.|neighbours:ID:YP_004063742.1(-1),ID:YP_004063744.1(-1)|neighbour_genes:46.2,a-gt.2|
MKILNLGDWHLGVKADDPWAQNIQRDGILQAIAYSKANGIKVWIQYGDIFDVRKAVTHKTMEFSREIMELLREAGITLHTIIGNHDMNLKNKIHPNAITELLNKYDHVKIYDKPTTVDFDGCQIDMIPWMCDENATAIHDHIKTSGAEYCIGHWELTGFYFYKGLKSHGLEPDFLKKYKQVWSGHFHTISEAANVKYIGTPWTLTAGDENDPRGFWEFNTETEEMKFIPNETTWHRKIFYPNETINYDDFKDLSVRVIVEKVDKELTKFESELEKRVHDLRIVNKVDNSVDTTDADEELDIKRLTDMMAEYIDALPDANEKESKALKALANKLYLEVQP
>ID:YP_006986611.1 |[Escherichia phage vB_EcoM_ACG-C40]||_Enterobacteria_phage_vB_EcoM_ACG-C40_.gbk|recombination endonu..|1020|NC_019399(167396):35651-36670:-1 ^^ Enterobacteria phage vB_EcoM_ACG-C40, complete genome.|neighbours:ID:YP_006986610.1(-1),ID:YP_006986612.1(-1)|neighbour_genes:hypothetical protein,hypothetical protein|
MKILNLGDWHLGVKADDEWIRGIQIDGIKQAIEYSKKNGITTWIQYGDIFDVRKAITHKTMEFAREIVQMLDGAGITLHTIVGNHDLHYKNVMHPNASTELLAKYPNVKVYDKPTTVDFDGCLIDLIPWMCEENTGEILEHIKTSSASFCVGHWELNGFYFYKGMKSHGLEPDFLKTYKEVWSGHFHTISEAANVRYIGTPWTLTAGDENDPRGFWMFDTETERMEFIPNNTTWHRRIHYPFKGKIDYKDFTNLSVRVIVTEVDKNLTKFESELEKVVHSLRVVSKIDNSVESDDSEEVEVQSLQTLMEEYINAIPDITDSDREALIQYANQLYVEATQ
>ID:AWD91614.1 |[Enterobacteria phage vB_EcoM_IME339]||_Enterobacteria_phage_vB_EcoM_IME339_.gbk|recombination-relate..|1020|MH051915(164366):132517-133536:1 ^^ Enterobacteria phage vB_EcoM_IME339, complete genome.|neighbours:ID:AWD91613.1(1),ID:AWD91615.1(1)|neighbour_genes:alpha-glucosyl-trans..,hypothetical protein|
MKILNLGDWHLGVKADDEWVQSIQLDGIKQAIEYSKKNGITTWIQYGDIFDVRKAITHKTMEFAREIVQMLDDAGITLHTVVGNHDMHFKNTLTPNASTELLAKYPNVKVYDKPTTVDFDGCLIDLIPWMCEENTGEILEHIKTSSASFCVGHWELNGFYFYKGMKSHGLEPDFLKTYKEVWSGHFHTISEAANVRYIGTPWTLTAGDENDPRGFWMFDTETERMEFIPNNTTWHRRIQYPFKGKIDYKDFTNLSVRVIVTEVDKNLTKFESELEKVVHSLRVVSKIDNSVESDDSEEVEVQSLQTLMEEYINAIPDITDSDREALIQYANQLYVEATQ
>ID:AWD91876.1 |[Enterobacteria phage vB_EcoM_IME340]||_Enterobacteria_phage_vB_EcoM_IME340_.gbk|recombination-relate..|1020|MH051916(165549):133882-134901:1 ^^ Enterobacteria phage vB_EcoM_IME340, complete genome.|neighbours:ID:AWD91875.1(1),ID:AWD91877.1(1)|neighbour_genes:alpha-glucosyl-trans..,hypothetical protein|
MKILNLGDWHLGVKADDEWIRGIQIDGIKQAIEYSKKNGITVWIQYGDIFDVRKAITHKTMEFAREIVQMLDDAGITLHTVVGNHDMHFKNTLTPNASTELLAKYPNVKVYDKPTTVDFDGCLIDLIPWMCEENTGEILEHIKTSSASFCVGHWELNGFYFYKGMKSHGLEPDFLKTYKEVWSGHFHTISEAANVRYIGTPWTLTAGDENDPRGFWMFDTETERMEFIPNNTTWHRRIQYPFKGKIDYKDFTNLSVRVIVTEVDKNLTKFESELEKVVHSLRVVSKIDNSVESDDSEEVEVQSLQTLMEEYINAIPDITDSDREALIQYANQLYVEATQ
>ID:YP_009207237.1 |[Escherichia phage vB_EcoM_VR20]||_Enterobacteria_phage_vB_EcoM_VR20.gbk|endonuclease subunit|1020|NC_028894(170336):32928-33947:-1 ^GeneID:26633736^ Enterobacteria phage vB_EcoM_VR20, complete genome.|neighbours:ID:YP_009207236.1(-1),ID:YP_009207238.1(-1)|neighbour_genes:hypothetical protein,hypothetical protein|
MKILNLGDWHLGVKADDPWAQNIQRDGILQAIAYSKANGIKVWIQYGDIFDVRKAVTHKTMEFSREIMELLREAGITMHTIVGNHDMNLKNKIHPNAITELLNKYDHVKIYDKPTTVDFDGCQIDMIPWMCDENATDIHQHIKTSGAEYCIGHWELTGFYFYKGLKSHGLEPDFLKKYKQVWSGHFHTISEAANVKYIGTPWTLTAGDENDPRGFWEFDTETEEMKFIPNETTWHRKIFYPNETINYDDFKDLSVRVIVEKVDKDLTKFESELEKRVHELRVVNKVDNSVDTTDSDEELDIKRLTDMMAEYIDALPDANEKESKALKALANKLYLEVQP
>ID:YP_009209802.1 |[Escherichia phage vB_EcoM_VR25]||_Enterobacteria_phage_vB_EcoM_VR25_.gbk|endonuclease subunit|1020|NC_028925(170822):32665-33684:-1 ^GeneID:26636222^ Enterobacteria phage vB_EcoM_VR25, complete genome.|neighbours:ID:YP_009209801.1(-1),ID:YP_009209803.1(-1)|neighbour_genes:hypothetical protein,hypothetical protein|
MKILNLGDWHLGVKADDPWAQNIQRDGILQAIAYSKANGIKVWIQYGDIFDVRKAVTHKTMEFSREIMELLREAGITLHTIIGNHDMNLKNKIHPNAITELLNKYDHVKIYDKPTTVDFDGCQIDMIPWMCDENATAIHDHIKTSGAEYCIGHWELTGFYFYKGLKSHGLEPDFLKKYKQVWSGHFHTISEAANVKYIGTPWTLTAGDENDPRGFWEFNTETEEMKFIPNETTWHRKIFYPNETINYDDFKDLSVRVIVEKVDKELTKFESELEKRVHDLRIVNKVDNSVDTTDADEELDIKRLTDMMAEYIDALPDANEKESKALKALANKLYLEVQP
>ID:YP_009213895.1 |[Escherichia phage vB_EcoM_VR26]||_Enterobacteria_phage_vB_EcoM_VR26_.gbk|endonuclease subunit|1020|NC_028957(171541):33636-34655:-1 ^GeneID:26640351^ Enterobacteria phage vB_EcoM_VR26, complete genome.|neighbours:ID:YP_009213894.1(-1),ID:YP_009213896.1(-1)|neighbour_genes:hypothetical protein,hypothetical protein|
MKILNLGDWHLGVKADDPWAQNIQRDGILQAIAYSKANGIKVWIQYGDIFDVRKAVTHKTMEFSREIMELLREAGITLHTIIGNHDMNLKNKIHPNAITELLNKYDHVKIYDKPTTVDFDGVSIDMIPWMCDENATDIHQHIKTSGAEYCIGHWELTGFYFYKGLKSHGLEPDFLKKYKQVWSGHFHTISEAANVKYIGTPWTLTAGDENDPRGFWEFDTETEEMKFIPNETTWHRKIFYPNETINYDDFKDLSVRVIVEKVDKELTKFESELEKRVHDLRIVNKVDNSVDTTDADEELDIKRLTDMMAEYIDALPDANEKESKALKALANKLYLEVQP
>ID:YP_009205752.1 |[Escherichia phage vb_EcoM-VR5]||_Enterobacteria_phage_vB_EcoM_VR5.gbk|endonuclease subunit|1023|NC_028881(170473):35740-36762:-1 ^GeneID:26632363^ Enterobacteria phage vB_EcoM_VR5, complete genome.|neighbours:ID:YP_009205751.1(-1),ID:YP_009205753.1(-1)|neighbour_genes:hypothetical protein,hypothetical protein|
MKILNTGDWHLGVKADDVWVQNIQRQGIQDAIDYSKANGITVWIQYGDIFDVRKAITHKCMEFAREISDLLKANGITMYTVVGNHDMHYKNTLTPNAASEVLGKYDHIKVIEKPTTVNFDGTEIDLIPWMCEENTTDIMEHIKNTTADFCIGHWELNGFYFYKGMKSHGLEPDFLKKYKQVWSGHFHTISDAANVKYIGTPWTLTAGDENDPRGFWIFDTETHKMDFVINETCWHRKIHYPNATIDYKDFTNIAVRVIVDKIDDGLTKFESELEKVVHSLRIVSKVDNSVDIDDSEEEDEVKSLLDMMYDYIDALPDGHTEDDLKALKTMAAQLYNEVTR
>ID:AWD90485.1 |[Erwinia phage Cronus]||_Erwinia_phage_Cronus_.gbk|putative recombinati..|1020|MH059636(175774):29214-30233:-1 ^^ Erwinia phage Cronus, complete genome.|neighbours:ID:AWD90484.1(-1),ID:AWD90486.1(-1)|neighbour_genes:putative recombinati..,DNA alpha-glucosyltr..|
MKILHLGDFHLGVKADDPWMQGVQRDAIQQAIEISKKNKIKRWIQYGDWFDVRKAITHNCMEFSREIVKMITEAGIEVDVIIGNHDMHYKNKLTPNSVTELLSQYENITVYEHPTTVSYDGVDIDLIPWMCEENTTEILTFIKNSGSPYCIGHWELNGFYYYRGMKSHGLEPDFLKSYKQVWSGHFHTISEAGNVKYIGTPFTITAGDENDPRGFWIFDTANESMDFVPNTTTWHRKIYYPNKGLKVEDYKNLAVRVIIEKVDKDLPKFEAELEKVVHELRTVSRVDNSVEAEDGEEIEVKNMLSLMEDYIDAIDSASAEDIKALKSYAKQLYIEVQNQ
>ID:YP_009592902.1 |[Escherichia coli O157 typing phage 3]||_Escherichia_coli_O157_typing_phage_3_.gbk|calcineurin-like pho..|1020|NC_041863(168733):111548-112567:1 ^GeneID:40068398^ Escherichia coli O157 typing phage 3, complete genome.|neighbours:ID:YP_009592901.1(1),ID:YP_009592903.1(1)|neighbour_genes:hypothetical protein,hypothetical protein|
MKILHLGDFHIGVKQDDPWVQDIQRDGIRQAIEYSKKHGIKTWIQYGDWFDVRKAITHRTMEFNREIVDMISKAGIHVHVTIGNHDMAFKNTITPNTVSELLTQFENFTIYEHPTTVDFDGCLIDIVPWMCEENTGEILEHIKTSSAAYCVGHWELNGFYFYKGMKSHGLEPDFLKTYKQVWSGHFHTISEAANVKYIGTPWTLTAGDENDPRGFWVFDTDVERMEFIPNETTWHRRITYPFKGKINYSDYTNLAVRVIVSEIDSELTKFESELEKVVHSLRMVSKVDNSVESDDDQEIEIKSLQDIIKEYIDAIPDISDEDREALVKYSNELYIEATQ
>ID:YP_009593073.1 |[Escherichia coli O157 typing phage 6]||_Escherichia_coli_O157_typing_phage_6_.gbk|calcineurin-like pho..|1020|NC_041864(160570):56166-57185:-1 ^GeneID:40068570^ Escherichia coli O157 typing phage 6, complete genome.|neighbours:ID:YP_009593072.1(-1),ID:YP_009593074.1(-1)|neighbour_genes:hypothetical protein,hypothetical protein|
MKILHLGDFHIGVKQDDPWVQDIQRDGIRQAIEYSKKHGIKTWIQYGDWFDVRKAITHRTMEFNREIVDMISKAGIHVHVTIGNHDMAFKNTITPNTVSELLTQFENFTIYEHPTTVDFDGCLIDIVPWMCEENTGEILEHIKTSSAAYCVGHWELNGFYFYKGMKSHGLEPDFLKTYKQVWSGHFHTISEAANVKYIGTPWTLTAGDENDPRGFWVFDTDVERMEFIPNETTWHRRITYPFKGKINYSDYTNLAVRVIVSEIDSELTKFESELEKVVHSLRMVSKVDNSVESDDDQEIEIKSLQDIIKEYIDAIPDISDEDREALVKYSNELYIEATQ
>ID:YP_009225200.1 |[Escherichia phage APCEc01]||_Escherichia_phage_APCEc01_.gbk|endonuclease subunit|1020|NC_029091(168771):146058-147077:1 ^GeneID:26796153^ Escherichia phage APCEc01, complete genome.|neighbours:ID:YP_009225199.1(1),ID:YP_009225201.1(1)|neighbour_genes:hypothetical protein,hypothetical protein|
MKILHLGDFHIGVKQDDPWVQDIQRDGIRQAIEYSKKHGIKTWIQYGDWFDVRKAITHRTMEFNREIVDMISKAGIHVHVTIGNHDMAFKNTITPNTVSELLTQFENFTIYEHPTTVDFDGCLIDIVPWMCEENTGEILEHIKTSSAAYCVGHWELNGFYFYKGMKSHGLEPDFLKTYKQVWSGHFHTISEAANVKYIGTPWTLTAGDENDPRGFWVFDTDVERMEFIPNETTWHRRITYPFKGKINYSDYTNLALRVIVSEIDSELTKFESELEKVVHSLRMVSKVDNSVESDDDQEIEIKSLQDIIKEYIDAIPDISDEDREALVKYSNELYIEATQ
>ID:QAU03540.1 |[Escherichia phage AnYang]||_Escherichia_phage_AnYang_.gbk|recombination endonu..|1023|MK234886(169215):3370-4392:-1 ^^ Escherichia phage AnYang, complete genome.|neighbours:ID:QAU03538.1(-1),ID:QAU03541.1(-1)|neighbour_genes:hypothetical protein,hypothetical protein|
MKILNTGDWHLGVKADDVWVQNIQRQGIQDAIDYSKANGITVWIQYGDIFDVRKAITHKCMEFAREISDLLKANGITMYTIVGNHDMHYKNTLTPNAASEVLGKYDHIKVIEKPTTVNFDGTEIDLIPWMCEENTTDIMDHIKNTTADFCIGHWELNGFYFYKGMKSHGLEPDFLKKYKQVWSGHFHTISDAANVKYIGTPWTLTAGDENDPRGFWIFDTETHKMDFIINETCWHRKIHYPNATIDYKDFTNIAVRVIVDKIDDGLTKFESELEKVVHSLRIVSKVDNSVDIDDSEEEDEVKSLLDMMYDYIDALPDGHTEDDVKALKTMAAQLYNEVTR
> |[Tevenvirinae Escherichia_phage_CF2]||_Escherichia_phage_CF2.gb|Phage recombination-..|1020|NC_041919.1(168188):122786-123805:1 ^RAST2:fig|1198136.52.peg.198^ Tevenvirinae Escherichia_phage_CF2|neighbours:(1),(1)|neighbour_genes:Phage protein,Phage protein|
MKILNLGDWHLGVKADDEWIRGIQIDGIKQAIEYSKKNGITVWIQYGDIFDVRKAITHKTMEFAREIVQMLDDAGITLHTIVGNHDLHYKNVMHPNASTELLAKYPNVKVYDKPTTVDFDGCLIDLIPWMCEENTGEILEHIKTSSASFCVGHWELNGFYFYKGMKSHGLEPDFLKTYKEVWSGHFHTISEAANVRYIGTPWTLTAGDENDPRGFWMFDTETERMEFIPNNTTWHRRIHYPFKGKIDYKDFTNLSVRVIVTEVDKNLTKFESELEKVVHSLRVVSKIDNSVESDDSEEVEVQSLQTLMEEYINAIPDITDSDREALIQYANQLYVEATQ
>ID:QBO61069.1 |[Escherichia phage D5505]||_Escherichia_phage_D5505_.gbk|putative endonucleas..|1020|MK327929(168049):33382-34401:-1 ^^ Escherichia phage D5505, complete genome.|neighbours:ID:QBO61068.1(-1),ID:QBO61070.1(-1)|neighbour_genes:hypothetical protein,putative DNA alpha-g..|
MKILNLGDWHLGVKADDEWVQSIQLDGIKQAIEYSKKNGITTWIQYGDIFDVRKAITHKTMEFAREIVQMLDDAGITLHTVVGNHDMHFKNTLTPNASTELLAKYPNVKVYDKPTTVDFDGCLIDLIPWMCEENTGEILEHIKTSSASFCVGHWELNGFYFYKGMKSHGLEPDFLKTYKEVWSGHFHTISEAANVRYIGTPWTLTAGDENDPRGFWMFDTETERMEFIPNNTTWHRRIHYPFKGKIDYKDFTNLSVRVIVTEVDKNLTKFESELEKVVHSLRVVSKIDNSVESDDSEEVEVQSLQTLMEEYINAIPDITDSDREALIQYANQLYVEATQ
>ID:YP_009602006.1 |[Escherichia phage ECD7]||_Escherichia_phage_ECD7_.gbk|recombination endonu..|1026|NC_041936(164706):27222-28247:-1 ^GeneID:40077860^ Escherichia phage ECD7, complete genome.|neighbours:ID:YP_009602005.1(-1),ID:YP_009602007.1(-1)|neighbour_genes:hypothetical protein,hypothetical protein|
MKILLLGDLHTGIGGDDPWVHEYILDTIKKAVEYSKEHNIKTWIQTGDWFDCRKAITHETMKFNRTKVIPLLEEAGITCYITVGNHDMFKRNKIQPNAPREVLSQYDCIKVIDKPETVTFDGVSFDLFPWFCDDNKSEILEFIQNSFSEYCVGHWELSGYYFYKGLKSEGYSADFLKKYREVFSGHFHTISDGGNVTYIGTPYTLTAGDENDPRGFWVFDTDTHKKEFIQNDKTYHVRITYPSDDKIDVERFKGLSVRLIATVADNGLTKLESALEAVVHKLKVVHKLESSASQETGVIEVKSTIQMVYEYLEEQNLEPEELAAVKRISDELLAEVNSAKS
>ID:YP_009102533.1 |[Escherichia phage ECML-134]||_Escherichia_phage_ECML-134_.gbk|hypothetical protein|1020|NC_025449(166783):33693-34712:-1 ^GeneID:22111716^ Escherichia phage ECML-134, complete genome.|neighbours:ID:YP_009102532.1(-1),ID:YP_009102534.1(-1)|neighbour_genes:hypothetical protein,hypothetical protein|
MKILNLGDWHLGVKADDEWVQSIQLDGIKQAIEYSKKNGITTWIQYGDIFDVRKAITHKTMEFAREIVQMLDDAGITLHTVVGNHDMHFKNTLTPNASTELLAKYPNVKVYDKPTTVDFDGCLIDLIPWMCEENTGEILEHIKTSSASFCVGHWELNGFYFYKGMKSHGLEPDFLKTYKEVWSGHFHTISEAANVRYIGTPWTLTAGDENDPRGFWMFDTETERMEFIPNNTTWHRRIHYPFKGKIDYKDFTNLSVRVIVTEVDKNLTKFESELEKVVHSLRVVSKIDNSVESDDSEEVEVQSLQTLMEEYINAIPDITDSDREALIQYANQLYVEATQ
>ID:QAY00086.1 |[Escherichia phage EcWhh-1]||_Escherichia_phage_EcWhh-1.gbk|hypothetical protein|1023|MH791409(170524):97468-98490:-1 ^^ UNVERIFIED: Escherichia phage EcWhh-1, complete genome.|neighbours:ID:QAY00085.1(-1),ID:QAY00087.1(-1)|neighbour_genes:hypothetical protein,putative membrane pr..|
MKILNTGDWHLGVKNDDPWVQNIQLSGIKDAINYSKANGITVWIQYGDIFDVRKAITHKCMEFARHISDLLKTNGITMYTVVGNHDAHYKNTLTPNAASEVLGKYDHIKVIEKPTTVNFDSTEIDLIPWMCEENTTDIMDHIKNTTADFCIGHWELNGFYFYKGMKSHGLEPDFLKKYKQVWSGHFHTISDAANVKYIGTPWTLTAGDENDPRGFWIFDTETHKMDFIINETCWHRKIHYPNETIDYKDFTNIAVRVIVDKIDDGLTKFESELEKVVHSLRIVSKVDNSVDIDDSEEEDEVKSLLDMMYDYIDALPDGHTEADVKALKTMAAQLYNEVTR
> |[Tevenvirinae Escherichia_phage_HP3]||_Escherichia_phage_HP3.gb|Phage recombination-..|1020|NC_041920.1(170254):48716-49735:-1 ^RAST2:fig|1198136.53.peg.86^ Tevenvirinae Escherichia_phage_HP3|neighbours:(-1),(-1)|neighbour_genes:Phage protein,Phage protein|
MKILHLGDFHIGVKQDDPWVQDIQRDGIRQAIEYSKKHGIKTWIQYGDWFDVRKAITHRTMEFNREIVDMISKAGIHVHVTIGNHDMAFKNTITPNTVSELLTQFENFTIYEHPTTVDFDGCLIDIVPWMCEENTGEILEHIKTSSAAYCVGHWELNGFYFYKGMKSHGLEPDFLKTYKQVWSGHFHTISEAANVKYIGTPWTLTAGDENDPRGFWVFDTDVERMEFIPNETTWHRRITYPFKGKINYSDYTNLALRVIVSEIDSELTKFESELEKVVHSLRMVSKVDNSVESDDDQEIEIKSLQDIIKEYIDAIPDISDEDREALVKYSNELYIEATQ
>ID:YP_009148506.1 |[Escherichia phage HY01]||_Escherichia_phage_HY01_.gbk|putative recombinati..|1020|NC_027349(166977):33594-34613:-1 ^GeneID:24722685^ Escherichia phage HY01, complete genome.|neighbours:ID:YP_009148505.1(-1),ID:YP_009148507.1(-1)|neighbour_genes:hypothetical protein,putative alpha-gluco..|
MKILNLGDWHLGVKADDEWIQSIQLDGIKQAIEYSKKNGITTWIQYGDIFDVRKAITHKTMEFAREIVQMLDDAGITLHTIVGNHDMHFKNTLTPNASTELLAKYPNVKVYDKPTTVDFDGCLIDLIPWMCEENTGEILEHIKTSSASFCVGHWELNGFYFYKGMKSHGLEPDFLKTYKEVWSGHFHTISEAANVKYIGTPWTLTAGDENDPRGFWMFDTETERMEFIPNNTTWHRRIQYPFKGKIDYKDFTNLSVRVIVTEVDKNLTKFESELEKVVHSLRVVSKIDNSVESDDSEEVEVQSLQTLMEEYINAIPDITDSDREALIQYANQLYVEATQ
>ID:YP_009284129.1 |[Escherichia phage HY03]||_Escherichia_phage_HY03.gbk|hypothetical protein|1020|NC_031047(170770):86752-87771:1 ^GeneID:29078997^ Escherichia phage HY03, complete genome.|neighbours:ID:YP_009284128.1(1),ID:YP_009284130.1(1)|neighbour_genes:putative alpha gluco..,hypothetical protein|
MKILNLGDWHLGVKADDEWIRGIQIDGIKQAIEYSKKNGITVWIQYGDIFDVRKAITHKTMEFAREIVQMLDDAGITLHTIVGNHDLHYKNVMHPNASTELLAKYPNVKVYDKPTTVDFDGCLIDLIPWMCEENTGEILEHIKTSSASFCVGHWELNGFYFYKGMKSHGLEPDFLKTYKEVWSGHFHTISEAANVRYIGTPWTLTAGDENDPRGFWMFDTETERMEFIPNNTTWHRRIHYPFKGKIDYKDFTNLSVRVIVTEVDKNLTKFESELEKVVHSLRVVSKIDNSVESDDSEEVEVQSLQTLMEEYINAIPDITDSDREALIQYANQLYVEATQ
>ID:BBG28581.1 |[Escherichia phage KIT03]||_Escherichia_phage_KIT03_.gbk|recombination endonu..|1020|AP018932(166848):34645-35664:-1 ^^ Escherichia phage KIT03 DNA, complete sequence.|neighbours:ID:BBG28580.1(-1),ID:BBG28582.1(-1)|neighbour_genes:hypothetical protein,glucosyltransferase|
MKILNLGDWHLGVKADDEWIQSIQLDGIKQAIEYSKKNGITTWIQYGDIFDVRKAITHKTMEFAREIVQMLDDAGITLHTVVGNHDMHFKNTLTPNASTELLAKYPNVKVYDKPTTVDFDGCLIDLIPWMCEENTGEILEHIKTSSASFCVGHWELNGFYFYKGMKSHGLEPDFLKTYKEVWSGHFHTISEAANVRYIGTPWTLTAGDENDPRGFWMFDTETERMEFIPNNTTWHRRIHYPFKGKIDYKDFTNLSVRVIVTEVDKNLTKFESELEKVVHSLRVVSKIDNSVESDDSEEVEVQSLQTLMEEYINAIPDITDSDREALIQYANQLYVEATQ
>ID:YP_008060578.1 |[Escherichia phage Lw1]||_Escherichia_phage_Lw1_.gbk|recombination endonu..|1020|NC_021344(176227):33014-34033:1 ^GeneID:16205100^ Escherichia phage Lw1, complete genome.|neighbours:ID:YP_008060577.1(1),ID:YP_008060579.1(1)|neighbour_genes:hypothetical protein,hypothetical protein|
MNYVLIGDTHAGLRQDNPWNEDNLYEVFKQIVAYCKEHGITRGFHAGDFFDVRKATTQTTMNFVREKLVPLLTEAGIVIDTLVGNHDCQFKDKIRPNAPREILSQYECFNVIDEPTTVDLGGGKSIDLIPWICQENSHRIFEFIKQSKSNFCLGHFELSGYYFYKNSKADHGLEPDFLKKYERVYSGHYHHANEGDNVFYIGTPLTMSANDEDETRGFYVFTGKPELTFIANPVCHHRRIMYPSQKDVDLEEYRNCSVRLIVSEVDNGLAKFQTKIEEIAYEISIIDKIQTDATVDTDFEIKTVRGLISEYVANMQISDDEKEDVNKLISELYAEVSSA
>ID:YP_009323954.1 |[Escherichia phage MX01]||_Escherichia_phage_MX01_.gbk|hypothetical protein|1023|NC_031934(168929):37028-38050:-1 ^GeneID:30308863^ Escherichia phage MX01, complete genome.|neighbours:ID:YP_009323953.1(-1),ID:YP_009323955.1(-1)|neighbour_genes:hypothetical protein,hypothetical protein|
MKILNTGDWHLGVKNDDPWVQNIQLAGIKDAINYSKANGITVWIQYGDIFDVRKAITHKCMEFARHISDLLKENGITMYTIVGNHDMHYKNTLTPNAASEVLGKYEHIKVIEKPTTVNFDGTEIDLIPWMCEENTTDIMEHIKNTTADFCIGHWELNGFYFYKGMKSHGLEPDFLKKYKQVWSGHFHTISDAANVKYIGTPWTLTAGDENDPRGFWIFDTETHKMDFIINETCWHRKIHYPNATIDYKDFTNIAVRVIVDKIDDGLTKFESELEKVVHSLRIVSKVDNSVDIDDSEEEDEVKSLLDMMYDYIDALPDGHTEDDVKALKTMAAQLYNEVTR
>ID:AYR03975.1 |[Escherichia phage OLB35]||_Escherichia_phage_OLB35_.gbk|endonuclease subunit|1047|MH992122(169140):39153-40199:-1 ^^ UNVERIFIED: Escherichia phage OLB35, complete genome.|neighbours:ID:AYR03974.1(-1),ID:AYR03976.1(-1)|neighbour_genes:hypothetical protein,hypothetical protein|
MHRDNGVRLMKILHLGDFHIGVKQDDPWVQDIQRDGIRQAIEYSKKHGIKTWIQYGDWFDVRKAITHRTMEFNREIVDMISKAGIHVHVTIGNHDMAFKNTITPNTVSELLTQFENFTIYEHPTTVDFDGCLIDIVPWMCEENTGEILEHIKTSSAAYCVGHWELNGFYFYKGMKSHGLEPDFLKTYKQVWSGHFHTISEAANVKYIGTPWTLTAGDENDPRGFWVFDTVVERMEFIPNETTWHRRITYPFKGKINYSDYTNLAVRVIVSEIDSELTKFESELEKVVHSLRMVSKVDNSVESDDDQEIEIKSLQDIIKEYIDAIPDISDEDREALVKYSNELYIEATQ
>ID:ANH49804.1 |[Escherichia phage PE37]||_Escherichia_phage_PE37_.gbk|recombination-relate..|1020|KU925172(166423):128204-129223:1 ^^ Escherichia phage PE37, complete genome.|neighbours:ID:ANH49803.1(1),ID:ANH49805.1(1)|neighbour_genes:alpha glucosyl trans..,hypothetical protein|
MKILNLGDWHLGVKADDEWVQSIQLDGIKQAIEYSKKNGITTWIQYGDIFDVRKAITHKTMEFAREIVQMLDDAGITLHTVVGNHDMHFKNTLTPNASTELLAKYPNVKVYDKPTTVDFDGCLIDLIPWMCEENTGEILEHIKTSSASFCVGHWELNGFYFYKGMKSHGLEPDFLKTYKEVWSGHFHTISEAANVRYIGTPWTLTAGDENDPRGFWMFDTETERMEFIPNNTTWHRRIHYPFKGKIDYKDFTNLSVRVIVTEVDKNLTKFESELEKVVHSLRVVSKIDNSVESDDSEEVEVQSLQTLMEEYINAIPDITDSDREALIQYANQLYVEATQ
>ID:BBC14395.1 |[Escherichia phage PP01]||_Escherichia_phage_PP01.gbk|47|1020|LC348379(167812):34788-35807:-1 ^^ Escherichia phage PP01 DNA, complete sequence.|neighbours:ID:BBC14394.1(-1),ID:BBC14396.1(-1)|neighbour_genes:46.2,47.1|
MKILNLGDWHLGVKADDEWVQSIQLDGIKQAIEYSKKNGITTWIQYGDIFDVRKAITHKTMEFAREIVQMLDDAGITLHTVVGNHDMHFKNTLTPNASTELLAKYPNVKVYDKPTTVDFDGCLIDLIPWMCEENTGEILEHIKTSSASFCVGHWELNGFYFYKGMKSHGLEPDFLKTYKEVWSGHFHTISEAANVRYIGTPWTLTAGDENDPRGFWMFDTETERMEFIPNNTTWHRRIHYPFKGKIDYKDFTNLSVRVIVTEVDKNLTKFESELEKVVHSLRVVSKIDNSVESDDSEEVEVQSLQTLMEEYINAIPDITDSDREALIQYANQLYVEATQ
>ID:AWY07938.1 |[Escherichia phage SF]||_Escherichia_phage_SF_.gbk|endonuclease subunit|1020|MH359124(168695):82457-83476:1 ^^ Escherichia phage SF, complete genome.|neighbours:ID:AWY07937.1(1),ID:AWY07939.1(1)|neighbour_genes:hypothetical protein,hypothetical protein|
MKILHLGDFHIGVKQDDPWVQDIQRDGIRQAIEYSKKHGIKTWIQYGDWFDVRKAITHRTMEFNREIVDMISKAGIHVHVTIGNHDMAFKNTITPNTVSELLTQFENFTIYEHPTTVDFDGCLIDIVPWMCEENTGEILEHIKTSSAAYCVGHWELNGFYFYKGMKSHGLEPDFLKTYKQVWSGHFHTISEAANVKYIGTPWTLTAGDENDPRGFWVFDTDVERMEFIPNETTWHRRITYPFKGKINYSDYTNIALRVIVSEIDSELTKFESELEKVVHSLRMVSKVDNSVESDDDQEIEIKSLQDIIKEYIDAIPDISDEDREVLVKYSNELYIEATQ
>ID:YP_009608342.1 |[Escherichia phage ST0]||_Escherichia_phage_ST0.gbk|recombination endonu..|1020|NC_041990(170496):22022-23041:1 ^GeneID:40084364^ Escherichia phage ST0, complete genome.|neighbours:ID:YP_009608341.1(1),ID:YP_009608343.1(1)|neighbour_genes:hypothetical protein,hypothetical protein|
MKILNLGDWHLGVKADDEWVQSIQLDGIKQAIEYSKKNGITTWIQYGDIFDVRKAITHKTMEFAREIVQMLDDAGITLHTVVGNHDMHFKNTLTPNASTELLAKYPNVKVYDKPTTVDFDGCLIDLIPWMCEENTGEILEHIKTSSASFCVGHWELNGFYFYKGMKSHGLEPDFLKTYKQVWSGHFHTISEAANVKYIGTPWTLTAGDENDPRGFWVFDTDVERMEFIPNETTWHRRITYPFKGKINYSDYTNLALRVIVSEIDSELTKFESELEKVVHSLRMVSKVDNSVESDDDQEIEIKSLQDIIKEYIDAIPDISDEDREALVKYSNELYIEATQ
>ID:BBC14674.1 |[Escherichia phage T2]||_Escherichia_phage_T2.gbk|47|1020|LC348380(163825):34206-35225:-1 ^^ Escherichia phage T2 DNA, complete sequence.|neighbours:ID:BBC14673.1(-1),ID:BBC14675.1(-1)|neighbour_genes:46.2,47.1|
MKILNLGDWHLGVKADDEWIRGIQIDGIKQAIEYSKKNGITTWIQYGDIFDVRKAITHKTMEFAREIVQTLDDAGITLHTIVGNHDLHYKNVMHPNASTELLAKYPNVKVYDKPTTVDFDGCLIDLIPWMCEENTGEILEHIKTSSASFCVGHWELNGFYFYKGMKSHGLEPDFLKTYKEVWSGHFHTISEAANVRYIGTPWTLTAGDENDPRGFWMFDTETERMEFIPNNTTWHRRIHYPFKGKIDYKDFTNLSVRVIVTEVDKNLTKFESELEKVVHSLRVVSKIDNSVESDDSEEVEVQSLQTLMEEYINAIPDITDSDREALIQYANQLYVEATQ
>ID:YP_009281399.1 |[Escherichia phage UFV-AREG1]||_Escherichia_phage_UFV-AREG1_.gbk|recombination-relate..|1020|NC_031030(170788):33585-34604:-1 ^GeneID:29063592^ Escherichia phage UFV-AREG1, complete genome.|neighbours:ID:YP_009281398.1(-1),ID:YP_009281400.1(-1)|neighbour_genes:hypothetical protein,alpha-glucosyltransf..|
MKILNLGDWHLGVKADDEWVQSIQLDGIKQAIEYSKKNGITTWIQYGDIFDVRKAITHKTMEFAREIVQMLDDAGITLHTVVGNHDMHFKNTLTPNASTELLAKYPNVKVYDKPTTVDFDGCLIDLIPWMCEENTGEILEHIKTSSASFCVGHWELNGFYFYKGMKSHGLEPDFLKTYKEVWSGHFHTISEAANVRYIGTPWTLTAGDENDPRGFWMFDTETERMEFIPNNTTWHRRIHYPFKGKIDYKDFTNLSVRVIVTEVDKNLTKFESELEKVVHSLRVVSKIDNSVESDDSEEVEVQSLQTLMEEYINAIPDITDSDREALIQYANQLYVEATQ
>ID:YP_009323259.1 |[Escherichia phage WG01]||_Escherichia_phage_WG01_.gbk|recombination endonu..|1023|NC_031928(169936):35594-36616:-1 ^GeneID:30308385^ Escherichia phage WG01, complete genome.|neighbours:ID:YP_009323258.1(-1),ID:YP_009323260.1(-1)|neighbour_genes:hypothetical protein,hypothetical protein|
MKILNTGDWHLGVKADDVWVQNIQRQGIQDAINYSKANGITVWIQYGDIFDVRKAITHKCMEFAREISDLLKANGITMYTVVGNHDMHYKNTLTPNAASEVLGKYDHIKVIEKPTTVNFDGTEIDLIPWMCEENTTDIMDHIKNTTADFCIGHWELNGFYFYKGMKSHGLEPDFLKKYKQVWSGHFHTISDAANVKYIGTPWTLTAGDENDPRGFWIFDTETHKMDFIINETCWHRKIHYPNATIDYKDFTNIAVRVIVDKIDDGLTKFESELEKVVHSLRIVSKVDNSVDIDDSEEEDEVKSLLDMMYDYIDALPDGHTEDDVKALKTMAAQLYNEVTR
>ID:YP_009030667.1 |[Escherichia phage vB_EcoM_112]||_Escherichia_phage_e112_.gbk|recombination endonu..|1020|NC_024125(168470):35432-36451:-1 ^GeneID:19485210^ Escherichia phage e11/2, complete genome.|neighbours:ID:YP_009030666.1(-1),ID:YP_009030668.1(-1)|neighbour_genes:hypothetical protein,alpha-glucosyltransf..|
MKILNLGDWHLGVKADDEWIRGIQIDGIKQAIEYSKKNGITVWIQYGDIFDVRKAITHKTMEFAREIVQMLDGAGITLHTIVGNHDLHYKNVMHPNASTELLAKYPNVKVYDKPTTVDFDGCLIDLIPWMCEENTGEILEHIKTSSASFCVGHWELNGFYFYKGMKSHGLEPDFLKTYKEVWSGHFHTISEAANVRYIGTPWTLTAGDENDPRGFWMFDTETERMEFIPNNTTWHRRIHYPFKGKIDYKDFTNLSVRVIVTEVDKNLTKFESELEKVVHSLRVVSKIDNSVESDDSEEVEVQSLQTLMEEYINAIPDITDSDREALIQYANQLYVEATQ
>ID:AYN56356.1 |[Escherichia phage p000v]||_Escherichia_phage_p000v_.gbk|exonuclease subunit ..|1020|MK047717(167803):111003-112022:1 ^^ Escherichia phage p000v, complete genome.|neighbours:ID:AYN56355.1(1),ID:AYN56357.1(1)|neighbour_genes:hypothetical protein,hypothetical protein|
MKILHLGDFHIGVKQDDPWVQDIQRDGIRQAIEYSKKHGIKTWIQYGDWFDVRKAITHRTMEFNREIVDMISKAGIHVHVTIGNHDMAFKNTITPNTVSELLTQFENFTIYEHPTTVDFDGCLIDIVPWMCEENTGEILEHIKTSSAAYCVGHWELNGFYFYKGMKSHGLEPDFLKTYKQVWSGHFHTISEAANVKYIGTPWTLTAGDENDPRGFWVFDTDVERMEFIPNETTWHRRITYPFKGKINYSDYTNLAVRVIVSEIDSELTKFESELEKVVHSLRMVSKVDNSVESDDDQEIEIKSLQDIIKEYIDAIPDISDEDREALVKYSNELYIEATQ
>ID:AYN56540.1 |[Escherichia phage p000y]||_Escherichia_phage_p000y_.gbk|exonuclease subunit ..|1020|MK047718(169872):53502-54521:1 ^^ Escherichia phage p000y, complete genome.|neighbours:ID:AYN56539.1(1),ID:AYN56541.1(1)|neighbour_genes:hypothetical protein,hypothetical protein|
MKILHLGDFHIGVKQDDPWVQDIQRDGIRQAIEYSKKHGIKTWIQYGDWFDVRKAITHRTMEFNREIVDMISKAGIHVHVTIGNHDMAFKNTITPNTVSELLTQFENFTIYEHPTTVDFDGCLIDIVPWMCEENTGEILEHIKTSSAAYCVGHWELNGFYFYKGMKSHGLEPDFLKTYKQVWSGHFHTISEAANVKYIGTPWTLTAGDENDPRGFWVFDTDVERMEFIPNETTWHRRITYPFKGKINYSDYTNLAVRVIVSEIDSELTKFESELEKVVHSLRMVSKVDNSVESDDDQEIEIKSLQDIIKEYIDAIPDISDEDREALVKYSNELYIEATQ
>ID:YP_009210249.1 |[Escherichia phage slur02]||_Escherichia_phage_slur02_.gbk|putative recombinati..|1020|NC_028927(167298):105184-106203:-1 ^GOA:A0A0M7QAW6,GeneID:26636782,InterPro:IPR024654,InterPro:IPR029052,UniProtKB/TrEMBL:A0A0M7QAW6^ Escherichia phage slur02, complete genome.|neighbours:ID:YP_009210248.1(-1),ID:YP_009210250.1(-1)|neighbour_genes:hypothetical protein,chain A alpha-glucos..|
MKILNLGDWHLGVKADDEWIQSIQLDGIKQAIEYSKKNGITTWIQYGDIFDVRKAITHKTMEFAREIVQMLDDAGITLHTVVGNHDMHFKNTLTPNASTELLAKYPNVKVYDKPTTVDFDGCLIDLIPWMCEENTGEILEHIKTSSASFCVGHWELNGFYFYKGMKSHGLEPDFLKTYKEVWSGHFHTISEAANVRYIGTPWTLTAGDENDPRGFWMFDTETERMEFIPNNTTWHRRIHYPFKGKIDYKDFTNLSVRVIVTEVDKNLTKFESELEKVVHSLRVVSKIDNSVESDDSEEVEVQSLQTLMEEYINAIPDITDSDREALIQYANQLYVEATQ
>ID:YP_009625188.1 |[Escherichia phage slur03]||_Escherichia_phage_slur03_.gbk|recombination endonu..|1020|NC_042129(167467):134844-135863:1 ^GOA:A0A0M7Q9H6,GeneID:40102070,InterPro:IPR024654,InterPro:IPR029052,UniProtKB/TrEMBL:A0A0M7Q9H6^ Escherichia phage slur03, complete genome.|neighbours:ID:YP_009625187.1(1),ID:YP_009625189.1(1)|neighbour_genes:a-gt alpha glucosyl ..,hypothetical protein..|
MKILNLGDWHLGVKADDEWIRGIQIDGIKQAIEYSKKNGITTWIQYGDIFDVRKAITHKTMEFAREIVQMLDGAGITLHTIVGNHDLHYKNVMHPNASTELLAKYPNVKVYDKPTTVDFDGCLIDLIPWMCEENTGEILEHIKTSSASFCVGHWELNGFYFYKGMKSHGLEPDFLKTYKEVWSGHFHTISEAANVRYIGTPWTLTAGDENDPRGFWMFDTETERMEFIPNNTTWHRRIHYPFKGKIDYKDFTNLSVRVIVTEVDKNLTKFESELEKVVHSLRVVSKIDNSVESDDSEEVEVQSLQTLMEEYINAIPDITDSDREALIQYANQLYVEATQ
>ID:YP_009625280.1 |[Escherichia phage slur04]||_Escherichia_phage_slur04_.gbk|Calcineurin-like pho..|1020|NC_042130(167298):19697-20716:-1 ^GeneID:40102185,InterPro:IPR024654,InterPro:IPR029052,UniProtKB/TrEMBL:A0A0M7QDC0^ Escherichia phage slur04, complete genome.|neighbours:ID:YP_009625279.1(-1),ID:YP_009625281.1(-1)|neighbour_genes:hypothetical protein,DNA alpha-glucosyltr..|
MKILNLGDWHLGVKADDEWIQSIQLDGIKQAIEYSKKNGITTWIQYGDIFDVRKAITHKTMEFAREIVQMLDDAGITLHTVVGNHDMHFKNTLTPNASTELLAKYPNVKVYDKPTTVDFDGCLIDLIPWMCEENTGEILEHIKTSSASFCVGHWELNGFYFYKGMKSHGLEPDFLKTYKEVWSGHFHTISEAANVRYIGTPWTLTAGDENDPRGFWMFDTETERMEFIPNNTTWHRRIHYPFKGKIDYKDFTNLSVRVIVTEVDKNLTKFESELEKVVHSLRVVSKIDNSVESDDSEEVEVQSLQTLMEEYINAIPDITDSDREALIQYANQLYVEATQ
>ID:YP_009197392.1 |[Escherichia phage slur07]||_Escherichia_phage_slur07_.gbk|Calcineurin-like pho..|1020|NC_028780(167124):127706-128725:1 ^GeneID:26624576,InterPro:IPR024654,InterPro:IPR029052,UniProtKB/TrEMBL:A0A0M7QAU5^ Escherichia phage slur07, complete genome.|neighbours:ID:YP_009197391.1(1),ID:YP_009197393.1(1)|neighbour_genes:DNA alpha-glucosyltr..,hypothetical protein|
MKILNLGDWHLGVKADDEWVQSIQLDGIKQAIEYSKKNGITTWIQYGDIFDVRKAITHKTMEFAREIVQMLDDAGITLHTVVGNHDMHFKNTLTPNASTELLAKYPNVKVYDKPTTVDFDGCLIDLIPWMCEENTGEILEHIKTSSASFCVGHWELNGFYFYKGMKSHGLEPDFLKTYKEVWSGHFHTISEAANVRYIGTPWTLTAGDENDPRGFWMFDTETERMEFIPNNTTWHRRIHYPFKGKIDYKDFTNLSVRVIVTEVDKNLTKFESELEKVVHSLRVVSKIDNSVESDESEEVEVQSLQTLMEEYINAIPDITDSDREALIQYANQLYVEATQ
>ID:CUL02732.1 |[Escherichia phage slur08]||_Escherichia_phage_slur08_.gbk|Calcineurin-like pho..|1020|LN881733(167467):132091-133110:1 ^InterPro:IPR024654,InterPro:IPR029052,UniProtKB/TrEMBL:A0A0M7QEC3^ Escherichia phage slur08, complete genome.|neighbours:ID:CUL02731.1(1),ID:CUL02733.1(1)|neighbour_genes:DNA alpha-glucosyltr..,hypothetical protein|
MKILNLGDWHLGVKADDEWIRGIQIDGIKQAIEYSKKNGITTWIQYGDIFDVRKAITHKTMEFAREIVQMLDGAGITLHTIVGNHDLHYKNVMHPNASTELLAKYPNVKVYDKPTTVDFDGCLIDLIPWMCEENTGEILEHIKTSSASFCVGHWELNGFYFYKGMKSHGLEPDFLKTYKEVWSGHFHTISEAANVRYIGTPWTLTAGDENDPRGFWMFDTETERMEFIPNNTTWHRRIHYPFKGKIDYKDFTNLSVRVIVTEVDKNLTKFESELEKVVHSLRVVSKIDNSVESDDSEEVEVQSLQTLMEEYINAIPDITDSDREALIQYANQLYVEATQ
>ID:CUL02834.1 |[Escherichia phage slur11]||_Escherichia_phage_slur11_.gbk|Calcineurin-like pho..|1020|LN881734(167298):23243-24262:-1 ^InterPro:IPR024654,InterPro:IPR029052,UniProtKB/TrEMBL:A0A0M7QBY9^ Escherichia phage slur11, complete genome.|neighbours:ID:CUL02833.1(-1),ID:CUL02835.1(-1)|neighbour_genes:hypothetical protein,DNA alpha-glucosyltr..|
MKILNLGDWHLGVKADDEWIQSIQLDGIKQAIEYSKKNGITTWIQYGDIFDVRKAITHKTMEFAREIVQMLDDAGITLHTVVGNHDMHFKNTLTPNASTELLAKYPNVKVYDKPTTVDFDGCLIDLIPWMCEENTGEILEHIKTSSASFCVGHWELNGFYFYKGMKSHGLEPDFLKTYKEVWSGHFHTISEAANVRYIGTPWTLTAGDENDPRGFWMFDTETERMEFIPNNTTWHRRIHYPFKGKIDYKDFTNLSVRVIVTEVDKNLTKFESELEKVVHSLRVVSKIDNSVESDDSEEVEVQSLQTLMEEYINAIPDITDSDREALIQYANQLYVEATQ
>ID:CUL03620.1 |[Escherichia phage slur13]||_Escherichia_phage_slur13_.gbk|Calcineurin-like pho..|1020|LN881737(167299):45065-46084:-1 ^InterPro:IPR024654,InterPro:IPR029052,UniProtKB/TrEMBL:A0A0M7QDU8^ Escherichia phage slur13, complete genome.|neighbours:ID:CUL03619.1(-1),ID:CUL03621.1(-1)|neighbour_genes:hypothetical protein,DNA alpha-glucosyltr..|
MKILNLGDWHLGVKADDEWIQSIQLDGIKQAIEYSKKNGITTWIQYGDIFDVRKAITHKTMEFAREIVQMLDDAGITLHTVVGNHDMHFKNTLTPNASTELLAKYPNVKVYDKPTTVDFDGCLIDLIPWMCEENTGEILEHIKTSSASFCVGHWELNGFYFYKGMKSHGLEPDFLKTYKEVWSGHFHTISEAANVRYIGTPWTLTAGDENDPRGFWMFDTETERMEFIPNNTTWHRRIHYPFKGKIDYKDFTNLSVRVIVTEVDKNLTKFESELEKVVHSLRVVSKIDNSVESDDSEEVEVQSLQTLMEEYINAIPDITDSDREALIQYANQLYVEATQ
>ID:YP_009180834.1 |[Escherichia phage slur14]||_Escherichia_phage_slur14_.gbk|Calcineurin-like pho..|1020|NC_028448(167467):143817-144836:-1 ^GeneID:26228000,InterPro:IPR024654,InterPro:IPR029052,UniProtKB/TrEMBL:A0A0M7QDF7^ Escherichia phage slur14, complete genome.|neighbours:ID:YP_009180833.1(-1),ID:YP_009180835.1(-1)|neighbour_genes:hypothetical protein,DNA alpha-glucosyltr..|
MKILNLGDWHLGVKADDEWIRGIQIDGIKQAIEYSKKNGITTWIQYGDIFDVRKAITHKTMEFAREIVQMLDGAGITLHTIVGNHDLHYKNVMHPNASTELLAKYPNVKVYDKPTTVDFDGCLIDLIPWMCEENTGEILEHIKTSSASFCVGHWELNGFYFYKGMKSHGLEPDFLKTYKEVWSGHFHTISEAANVRYIGTPWTLTAGDENDPRGFWMFDTETERMEFIPNNTTWHRRIHYPFKGKIDYKDFTNLSVRVIVTEVDKNLTKFESELEKVVHSLRVVSKIDNSVESDDSEEVEVQSLQTLMEEYINAIPDITDSDREALIQYANQLYVEATQ
>ID:AVH85894.1 |[Escherichia phage vB_EcoM-G28]||_Escherichia_phage_vB_EcoM-G28.gbk|putative endonucleas..|1020|MG867727(170121):36495-37514:-1 ^^ Escherichia phage vB_EcoM-G28, complete genome.|neighbours:ID:AVH85893.1(-1),ID:AVH85895.1(-1)|neighbour_genes:hypothetical protein,hypothetical protein|
MKILNLGDWHLGVKADDEWIRGIQIDGIKQAIEYSKKNGITVWIQYGDIFDVRKAITHKTMEFAREIVQMLDDAGITLHTIVGNHDLHYKNVMHPNASTELLAKYPNVKVYDKPTTVDFDGCLIDLIPWMCEENTGEILEHIKTSSASFCVGHWELNGFYFYKGMKSHGLEPDFLKTYKEVWSGHFHTISEAANVRYIGTPWTLTAGDENDPRGFWMFDTETERMEFIPNNTTWHRRIHYPFKGKIDYKDFTNLSVRVIVTEVDKNLTKFESELEKVVHSLRVVSKIDNSVESDDSEEVEVQSLQTLMEEYINAIPDITDSDREALIQYANQLYVEATQ
>ID:QDF15084.1 |[Escherichia phage vB_EcoM-Sa45lw]||_Escherichia_phage_vB_EcoM-Sa45lw_.gbk|recombination-relate..|1020|MK977694(167353):33718-34737:-1 ^^ Escherichia phage vB_EcoM-Sa45lw, complete genome.|neighbours:ID:QDF15083.1(-1),ID:QDF15085.1(-1)|neighbour_genes:hypothetical protein,hypothetical protein|
MKILNLGDWHLGVKADDEWIRGIQIDGIKQAIEYSKKNGITVWIQYGDIFDVRKAITHKTMEFAREIVQMLDDAGITLHTIVGNHDLHYKNVMHPNASTELLAKYPNVKVYDKPTTVDFDGCLIDLIPWMCEENTGEILEHIKTSSASFCVGHWELNGFYFYKGMKSHGLEPDFLKTYKEVWSGHFHTISEAANVRYIGTPWTLTAGDENDPRGFWMFDTETERMEFIPNNTTWHRRIHYPFKGKIDYKDFTNLSVRVIVTEVDKNLTKFESELEKVVHSLRVVSKIDNSVESDDSEEVEVQSLQTLMEEYINAIPDITDSDREALIQYANQLYVEATQ
>ID:YP_009290327.1 |[Escherichia phage vB_EcoM-UFV13]||_Escherichia_phage_vB_EcoM-UFV13_.gbk|recombination-relate..|1020|NC_031103(165772):33936-34955:-1 ^^ Escherichia phage vB_EcoM-UFV13, complete genome.|neighbours:ID:YP_009290326.1(-1),ID:YP_009290328.1(-1)|neighbour_genes:hypothetical protein,hypothetical protein|
MKILNLGDWHLGVKADDEWVQSIQLDGIKQAIEYSKKNGITTWIQYGDIFDVRKAITHKTMEFAREIVQMLDDAGITLHTVVGNHDMHFKNTLTPNASTELLAKYPNVKVYDKPTTVDFDGCLIDLIPWMCEENTGEILEHIKTSSASFCVGHWELNGFYFYKGMKSHGLEPDFLKTYKEVWSGHFHTISEAANVRYIGTPWTLTAGDENDPRGFWMFDTETERMEFIPNNTTWHRRIHYPFKGKIDYKDFTNLSVRVIVTEVDKNLTKFESELEKVVHSLRVVSKIDNSVESDDSEEVEVQSLQTLMEEYINAIPDITDSDREALIQYSNQLYVEATQ
>ID:AUV60921.1 |[Escherichia phage vB_EcoM-fFiEco06]||_Escherichia_phage_vB_EcoM-fFiEco06_.gbk|recombination-relate..|1020|MG781190(167076):34725-35744:-1 ^^ Escherichia phage vB_EcoM-fFiEco06, complete genome.|neighbours:ID:AUV60920.1(-1),ID:AUV60922.1(-1)|neighbour_genes:hypothetical protein,a-gt|
MKILNLGDWHLGVKADDEWIRGIQIDGIKQAIEYSKKNGITTWIQYGDIFDVRKAITHKTMEFAREIVQTLDDAGITLHTIVGNHDLHYKNVMHPNASTELLAKYPNVKVYDKPTTVDFDGCLIDLIPWMCEENTGEILEHIKTSSASFCVGHWELNGFYFYKGMKSHGLEPDFLKTYKEVWSGHFHTISEAANVRYIGTPWTLTAGDENDPRGFWMFDTETERMEFIPNNTTWHRRIHYPFKGKIDYKDFTNLSVRVIVTEVDKNLTKFESELEKVVHSLRVVSKIDNSVESDDSEEVEVQSLQTLMEEYINAIPDITDSDREALIQYANQLYVEATQ
>ID:AUV61194.1 |[Escherichia phage vB_EcoM-fHoEco02]||_Escherichia_phage_vB_EcoM-fHoEco02_.gbk|recombination-relate..|1020|MG781191(167064):34725-35744:-1 ^^ Escherichia phage vB_EcoM-fHoEco02, complete genome.|neighbours:ID:AUV61193.1(-1),ID:AUV61195.1(-1)|neighbour_genes:hypothetical protein,a-gt|
MKILNLGDWHLGVKADDEWIRGIQIDGIKQAIEYSKKNGITTWIQYGDIFDVRKAITHKTMEFAREIVQTLDDAGITLHTIVGNHDLHYKNVMHPNASTELLAKYPNVKVYDKPTTVDFDGCLIDLIPWMCEENTGEILEHIKTSSASFCVGHWELNGFYFYKGMKSHGLEPDFLKTYKEVWSGHFHTISEAANVRYIGTPWTLTAGDENDPRGFWMFDTETERMEFIPNNTTWHRRIHYPFKGKIDYKDFTNLSVRVIVTEVDKNLTKFESELEKVVHSLRVVSKIDNSVESDDSEEVEVQSLQTLMEEYINAIPDITDSDREALIQYANQLYVEATQ
>ID:AYP69754.1 |[Escherichia phage vB_EcoM_DalCa]||_Escherichia_phage_vB_EcoM_DalCa_.gbk|recombination endonu..|1020|MH992510(166040):33754-34773:-1 ^^ Escherichia phage vB_EcoM_DalCa, complete genome.|neighbours:ID:AYP69897.1(-1),ID:AYP69746.1(-1)|neighbour_genes:hypothetical protein,alpha-glucosyl-trans..|
MKILNLGDWHLGVKADDEWVQSIQLDGIKQAIEYSKKNGITTWIQYGDIFDVRKAITHKTMEFAREIVQMLDDAGITLHTIVGNHDMHFKNTLTPNASTELLAKYPNVKVYDKPTTVDFDGCLIDLIPWMCEENTGEILEHIKTSSASFCVGHWELNGFYFYKGMKSHGLEPDFLKTYKEVWSGHFHTISEAANVRYIGTPWTLTAGDENDPRGFWMFDTETERMEFIPNNTTWHRRIHYPFKGKIDYKDFTNLSVRVIVTEVDKNLTKFESELEKVVHSLRVVSKIDNSVESDDSEEVEVQPLQTLMEEYINAIPDITDSDREALIQYANQLYVEATQ
>ID:QBO63576.1 |[Escherichia phage vB_EcoM_G10400]||_Escherichia_phage_vB_EcoM_G10400.gbk|putative endonucleas..|1020|MK327937(170182):34569-35588:-1 ^^ Escherichia phage vB_EcoM_G10400, complete genome.|neighbours:ID:QBO63575.1(-1),ID:QBO63577.1(-1)|neighbour_genes:hypothetical protein,hypothetical protein|
MKILNLGDWHLGVKADDEWIRGIQIDGIKQAIEYSKKNGITVWIQYGDIFDVRKAITHKTMEFAREIVQMLDGAGITLHTIVGNHDLHYKNVMHPNASTELLAKYPNVKVYDKPTTVDFDGCLIDLIPWMCEENTGEILEHIKTSSASFCVGHWELNGFYFYKGMKSHGLEPDFLKTYKEVWSGHFHTISEAANVRYIGTPWTLTAGDENDPRGFWMFDTETERMEFIPNNTTWHRRIHYPFKGKIDYKDFTNLSVRVIVTEVDKNLTKFESELEKVVHSLRVVSKIDNSVESDDSEEVEVQSLQTLMEEYINAIPDITDSDREALIQYANQLYVEATQ
>ID:QBO62196.1 |[Escherichia phage vB_EcoM_G2248]||_Escherichia_phage_vB_EcoM_G2248.gbk|putative endonucleas..|1026|MK327932(170678):26089-27114:-1 ^^ Escherichia phage vB_EcoM_G2248, complete genome.|neighbours:ID:QBO62195.1(-1),ID:QBO62197.1(-1)|neighbour_genes:hypothetical protein,hypothetical protein|
MKILLLGDLHTGIGGDDPWVHEYILDTIKKAVEYSKEHNIKTWIQTGDWFDCRKAITHETMKFNRTKVIPLLEEADITCYTTVGNHDMFKRNKIQPNAPREVLSQYDCIKVIDKPETVTFDGVSFDLFPWFCDDNKSEILEFIQNSFSEYCVGHWELSGYYFYKGLKSEGYSADFLKKYREVFSGHFHTISDGGNVTYIGTPYTLTAGDENDPRGFWVFDTDTHKKEFIQNDKTYHVRITYPSDDKIDVERFKGLSVRLIATVADNGLTKLESALEAVVHKLKVVHKLESSASQETGVIEVKSTIQMVYEYLEEQNLEPEELAAVKRISDELLAEVNSAKS
>ID:QBO62495.1 |[Escherichia phage vB_EcoM_G2285]||_Escherichia_phage_vB_EcoM_G2285_.gbk|putative endonucleas..|1020|MK327933(166675):40913-41932:-1 ^^ Escherichia phage vB_EcoM_G2285, complete genome.|neighbours:ID:QBO62494.1(-1),ID:QBO62496.1(-1)|neighbour_genes:hypothetical protein,hypothetical protein|
MKILHLGDFHIGVKQDDPWVQDIQRDGIRQAIEYSKKHGIKTWIQYGDWFDVRKAITHRTMEFNREIVGMISKAGIHVHVTIGNHDMAFKNTITPNTVSELLTQFENFTIYEHPTTVDFDGCLIDIVPWMCEENTGEILEHIKTSSAAYCVGHWELNGFYFYKGMKSHGLEPDFLKTYKQVWSGHFHTISEAANVKYIGTPWTLTAGDENDPRGFWVFDTDVERMEFIPNETTWHRRITYPFKGKINYSDYTNLAVRVIVSEIDSELTKFESELEKVVHSLRMVSKVDNSVESDDDQEIEIKSLQDIIKEYIDAIPDISDEDREALVKYSNELYIEATQ
>ID:QBO62757.1 |[Escherichia phage vB_EcoM_G2469]||_Escherichia_phage_vB_EcoM_G2469.gbk|putative endonucleas..|1020|MK327934(170452):40181-41200:-1 ^^ Escherichia phage vB_EcoM_G2469, complete genome.|neighbours:ID:QBO62756.1(-1),ID:QBO62758.1(-1)|neighbour_genes:hypothetical protein,hypothetical protein|
MKILHLGDFHIGVKQDDPWVQDIQRDGIRQAIEYSKKHGIKTWIQYGDWFDVRKAITHRTMEFNREIVDMISKAGIHVHVTIGNHDMAFKNTITPNTVSELLTQFENFTIYEHPTTVDFDGCLIDIVPWMCEENTGEILEHIKTSSAAYCVGHWELNGFYFYKGMKSHGLEPDFLKTYKQVWSGHFHTISEAANVKYIGTPWTLTAGDENDPRGFWVFDTDVERMEFIPNETTWHRRITYPFKGKINYSDYTNLAVRVIVSEIDSELTKFESELEKVVHSLRMVSKVDNSVEFDDDQEIEIKSLQDIIKEYIDAIPDISDEDREALVKYSNELYIEATQ
>ID:QBO63005.1 |[Escherichia phage vB_EcoM_G2494]||_Escherichia_phage_vB_EcoM_G2494_.gbk|putative endonucleas..|1026|MK327935(168327):27014-28039:-1 ^^ Escherichia phage vB_EcoM_G2494, complete genome.|neighbours:ID:QBO63004.1(-1),ID:QBO63006.1(-1)|neighbour_genes:hypothetical protein,hypothetical protein|
MKILLLGDLHTGIGGDDPWVHEYILDTIKKAVEYSKEHNIKTWIQTGDWFDCRKAITHETMKFNRTKVIPLLEEADITCYITVGNHDMFKRNKIQPNAPREVLSQYDCIKVIDKPETVTFDGVSFDLFPWFCDDNKSEVLEFIQNSFSEYCVGHWELSGYYFYKGLKSEGYSADFLKKYREVFSGHFHTISDGGNVTYIGTPYTLTAGDENDPRGFWVFDTDTHKKEFIQNDKTYHVRITYPSDDKIDVERFKGLSVRLIATVADNGLTKLESALEAVVHKLKVVHKLESSASQETGVIEVKSTIQMVYEYLEEQNLEPEELAAVKRISDELLAEVNSAKS
>ID:QBO65471.1 |[Escherichia phage vB_EcoM_G2540-3]||_Escherichia_phage_vB_EcoM_G2540-3_.gbk|putative endonucleas..|1020|MK327944(168654):35725-36744:-1 ^^ Escherichia phage vB_EcoM_G2540-3, complete genome.|neighbours:ID:QBO65470.1(-1),ID:QBO65472.1(-1)|neighbour_genes:hypothetical protein,hypothetical protein|
MKILNLGDWHLGVKADDEWIRGIQIDGIKQAIEYSKKNGITVWIQYGDIFDVRKAITHKTMEFAREIVQMLDDAGITLHTIVGNHDLHYKNVMHPNASTELLAKYPNVKVYDKPTTVDFDGCLIDLIPWMCEENTGEILEHIKTSSASFCVGHWELNGFYFYKGMKSHGLEPDFLKTYKEVWSGHFHTISEAANVRYIGTPWTLTAGDENDPRGFWMFDTETERMEFIPNNTTWHRRIHYPFKGKIDYKDFTNLSVRVIVTEVDKNLTKFESELEKVVHSLRVVSKIDNSVESDDSEEVEVQSLQTLMEEYINAIPDITDSDREALIQYANQLYVEATQ
>ID:QBO63302.1 |[Escherichia phage vB_EcoM_G2540]||_Escherichia_phage_vB_EcoM_G2540_.gbk|putative endonucleas..|1020|MK327936(168886):35956-36975:-1 ^^ Escherichia phage vB_EcoM_G2540, complete genome.|neighbours:ID:QBO63301.1(-1),ID:QBO63303.1(-1)|neighbour_genes:hypothetical protein,hypothetical protein|
MKILNLGDWHLGVKADDEWIRGIQIDGIKQAIEYSKKNGITVWIQYGDIFDVRKAITHKTMEFAREIVQMLDDAGITLHTIVGNHDLHYKNVMHPNASTELLAKYPNVKVYDKPTTVDFDGCLIDLIPWMCEENTGEILEHIKTSSASFCVGHWELNGFYFYKGMKSHGLEPDFLKTYKEVWSGHFHTISEAANVRYIGTPWTLTAGDENDPRGFWMFDTETERMEFIPNNTTWHRRIHYPFKGKIDYKDFTNLSVRVIVTEVDKNLTKFESELEKVVHSLRVVSKIDNSVESDESEEVEVQSLQTLMEEYINAIPDITDSDREALIQYANQLYVEATQ
>ID:QBO64379.1 |[Escherichia phage vB_EcoM_G29]||_Escherichia_phage_vB_EcoM_G29_.gbk|putative endonucleas..|1020|MK327940(168241):34330-35349:-1 ^^ Escherichia phage vB_EcoM_G29, complete genome.|neighbours:ID:QBO64378.1(-1),ID:QBO64380.1(-1)|neighbour_genes:hypothetical protein,hypothetical protein|
MKILNLGDWHLGVKADDEWVQSIQLDGIKQAIEYSKKNGITTWIQYGDIFDVRKAITHKTMEFAREIVQMLDDAGITLHTVVGNHDMHFKNTLTPNASTELLAKYPNVKVYDKPTTVDFDGCLIDLIPWMCEENTGEILEHIKTSSASFCVGHWELNGFYFYKGMKSHGLEPDFLKTYKEVWSGHFHTISEAANVRYIGTPWTLTAGDENDPRGFWMFDTETERMEFIPNNTTWHRRIHYPFKGKIDYKDFTNLSVRVIVTEVDKNLTKFESELEKVVHSLRVVSKIDNSVESDDSEEVEVQSLQTLMEEYINAIPDITDSDREALIQYANQLYVEATQ
>ID:QBO64638.1 |[Escherichia phage vB_EcoM_G37-3]||_Escherichia_phage_vB_EcoM_G37-3_.gbk|putative endonucleas..|1026|MK327941(167832):26976-28001:-1 ^^ Escherichia phage vB_EcoM_G37-3, complete genome.|neighbours:ID:QBO64637.1(-1),ID:QBO64639.1(-1)|neighbour_genes:hypothetical protein,hypothetical protein|
MKILLLGDLHTGIGGDDPWVHEYILDTIKKAVEYSKEHNIKTWIQTGDWFDCRKAITHETMKFNRTKVIPLLEEADITCYTTVGNHDMFKRNKIQPNAPREVLSQYDCIKVIDKPETVTFDGVSFDLFPWFCDDNKSEILEFIQNSFSEYCVGHWELSGYYFYKGLKSEGYSADFLKKYREVFSGHFHTISDGGNVTYIGTPYTLTAGDENDPRGFWVFDTDTHKKEFIQNDKTYHARITYPSDDKIDVERFKGLSVRLIATVADNGLSKLESALEAVVHKLKVVHKLESSASQETGVIEVKSTIQMVYEYLEEQNLEPEELAAVKRISDELLAEVNNAKS
>ID:QBO64099.1 |[Escherichia phage vB_EcoM_G4498]||_Escherichia_phage_vB_EcoM_G4498_.gbk|putative endonucleas..|1020|MK327939(167826):35117-36136:-1 ^^ Escherichia phage vB_EcoM_G4498, complete genome.|neighbours:ID:QBO64098.1(-1),ID:QBO64100.1(-1)|neighbour_genes:hypothetical protein,hypothetical protein|
MKILNLGDWHLGVKADDEWVQSIQLDGIKQAIEYSKKNGITTWIQYGDIFDVRKAITHKTMEFAREIVQMLDDAGITLHTVVGNHDMHFKNTLTPNASTELLAKYHNVKVYDKPTTVDFDGCLIDLIPWMCEENTGEILEHIKTSSASFCVGHWELNGFYFYKGMKSHGLEPDFLKTYKEVWSGHFHTISEAANVRYIGTPWTLTAGDENDPRGFWMFDTETERMEFIPNNTTWHRRIHYPFKGKIDYKDFTNLSVRVIVTEVDKNLTKFESELEKVVHSLRVVSKIDNSVESDDSEEVEVQSLQTLMEEYINAIPDITDSDREALIQYANQLYVEATQ
>ID:QBO65749.1 |[Escherichia phage vB_EcoM_G4500]||_Escherichia_phage_vB_EcoM_G4500_.gbk|putative endonucleas..|1020|MK327945(168363):34330-35349:-1 ^^ Escherichia phage vB_EcoM_G4500, complete genome.|neighbours:ID:QBO65748.1(-1),ID:QBO65750.1(-1)|neighbour_genes:hypothetical protein,hypothetical protein|
MKILNLGDWHLGVKADDEWVQSIQLDGIKQAIEYSKKNGITTWIQYGDIFDVRKAITHKTMEFAREIVQMLDDAGITLHTVVGNHDMHFKNTLTPNASTELLAKYPNVKVYDKPTTVDFDGCLIDLIPWMCEENTGEILEHIKTSSASFCVGHWELNGFYFYKGMKSHGLEPDFLKTYKEVWSGHFHTISEAANVRYIGTPWTLTAGDENDPRGFWMFDTETERMEFIPNNTTWHRRIHYPFKGKIDYKDFTNLSVRVIVTEVDKNLTKFESELEKVVHSLRVVSKIDNSVESDDSEEVEVQSLQTLMEEYINAIPDITDSDREALIQYANQLYVEATQ
>ID:QBO66026.1 |[Escherichia phage vB_EcoM_G4507]||_Escherichia_phage_vB_EcoM_G4507_.gbk|putative endonucleas..|1020|MK327946(168828):33779-34798:-1 ^^ Escherichia phage vB_EcoM_G4507, complete genome.|neighbours:ID:QBO66025.1(-1),ID:QBO66027.1(-1)|neighbour_genes:hypothetical protein,hypothetical protein|
MKILNLGDWHLGVKADDEWIRGIQIDGIKQAIEYSKKNGITVWIQYGDIFDVRKAITHKTMEFAREIVQMLDDAGITLHTIVGNHDLHYKNVMHPNASTELLAKYPNVKVYDKPTTVDFDGCLIDLIPWMCEENTGEILEHIKTSSASFCVGHWELNGFYFYKGMKSHGLEPDFLKTYKEVWSGHFHTISEAANVRYIGTPWTLTAGDENDPRGFWMFDTETERMEFIPNNTTWHRRIHYPFKGKIDYKDFTNLSVRVIVTEVDKNLTKFESELEKVVHSLRVVSKIDNSVESDDSEEVEVQSLQTLMEEYINAIPDITDSDREALIQYANQLYVEATQ
>ID:QBO64932.1 |[Escherichia phage vB_EcoM_G50]||_Escherichia_phage_vB_EcoM_G50_.gbk|putative endonucleas..|1020|MK327942(167728):34300-35319:-1 ^^ Escherichia phage vB_EcoM_G50, complete genome.|neighbours:ID:QBO64931.1(-1),ID:QBO64933.1(-1)|neighbour_genes:hypothetical protein,hypothetical protein|
MKILNLGDWHLGVKADDEWVQSIQLDGIKQAIEYSKKNGITTWIQYGDIFDVRKAITHKTMEFAREIVQMLDDAGITLHTVVGNHDMHFKNTLTPNASTELLAKYPNVKVYDKPTTVDFDGCLIDLIPWMCEENTGEILEHIKTSSASFCVGHWELNGFYFYKGMKSHGLEPDFLKTYKEVWSGHFHTISEAANVRYIGTPWTLTAGDENDPRGFWMFDTETERMEFIPNNTTWHRRIHYPFKGKIDYKDFTNLSVRVIVTEVDKNLTKFESELEKVVHSLRVVSKIDNSVESDESEEVEVQSLQTLMEEYINAIPDITDSDREALIQYANQLYVEATQ
>ID:QBO66283.1 |[Escherichia phage vB_EcoM_G5211]||_Escherichia_phage_vB_EcoM_G5211_.gbk|putative endonucleas..|1026|MK327947(164278):27749-28774:-1 ^^ Escherichia phage vB_EcoM_G5211, complete genome.|neighbours:ID:QBO66282.1(-1),ID:QBO66284.1(-1)|neighbour_genes:hypothetical protein,hypothetical protein|
MKILLLGDLHTGIGGDDPWVHEYILDTIKKAVEYSKEHNIKTWIQTGDWFDCRKAITHETMKFNRTKVIPLLEEAGITCYITVGNHDMFKRNKIQPNAPREVLSQYDCIKVIDKPETVTFDGVSFDLFPWFCDDNKSEILEFIQNSFSEYCVGHWELSGYYFYKGLKSEGYSADFLKKYREVFSGHFHTISDGGNVTYIGTPYTLTAGDENDPRGFWVFDTDTHKKEFIQNDKTYHVRITYPSDDKIDVERFKGLSVRLIATVADNGLTKLESALEAVVHKLKVVHKLESSASQETGVIEVKSTIQMVYEYLEEQNLEPEELAAVKRISDELLAEVNSAKS
>ID:QBO65201.1 |[Escherichia phage vB_EcoM_G53]||_Escherichia_phage_vB_EcoM_G53_.gbk|putative endonucleas..|1020|MK327943(167834):38842-39861:-1 ^^ Escherichia phage vB_EcoM_G53, complete genome.|neighbours:ID:QBO65200.1(-1),ID:QBO65202.1(-1)|neighbour_genes:hypothetical protein,hypothetical protein|
MKILHLGDFHIGVKQDDPWVQDIQRDGIQQAIEYSKKHGIKTWIQYGDWFDVRKAITHRTMEFNREIVDMISKAGIHVHVTIGNHDMAFKNTITPNTVSELLTQFENFTIYEHPTTVDFDGCLIDIVPWMCEENTGEILEHIKTSSAAYCVGHWELNGFYFYKGMKSHGLEPDFLKTYKQVWSGHFHTISEAANVKYIGTPWTLTAGDENDPRGFWVFDTDVERMEFIPNETTWHRRITYPFKGKINYSDYTNLALRVIVSEIDSELTKFESELEKVVHSLRMVSKVDNSVESDDDQEIEIKSLQDIIKEYIDAIPDISDEDREALVKYSNELYIEATQ
>ID:QBQ79943.1 |[Escherichia phage vB_EcoM_G8]||_Escherichia_phage_vB_EcoM_G8_.gbk|putative endonucleas..|1020|MK373787(169650):33807-34826:-1 ^^ Escherichia phage vB_EcoM_G8, complete genome.|neighbours:ID:QBQ79942.1(-1),ID:QBQ79944.1(-1)|neighbour_genes:hypothetical protein,putative DNA alpha-g..|
MKILNLGDWHLGVKADDEWIRGIQIDGIKQAIEYSKKNGITTWIQYGDIFDVRKAITHKTMEFAREIVQMLDDAGITLHTIVGNHDLHYKNVMHPNASTELLAKYPNVKVYDKPTTVDFDGCLIDLIPWMCEENTGEILEHIKTSSASFCVGHWELNGFYFYKGMKSHGLEPDFLKTYKEVWSGHFHTISEAANVRYIGTPWTLTAGDENDPRGFWMFDTETERMEFIPNNTTWHRRIHYPFKGKIDYKDFTNLSVRVIVTEVDKNLTKFESELEKVVHSLRVVSKIDNSVESDDSEEVEVQSLQTLMEEYINAIPDITDSDREALIQYANQLYVEATQ
>ID:QBQ77843.1 |[Escherichia phage vB_EcoM_G9062]||_Escherichia_phage_vB_EcoM_G9062_.gbk|putative endonucleas..|1020|MK373779(168670):34820-35839:-1 ^^ Escherichia phage vB_EcoM_G9062, complete genome.|neighbours:ID:QBQ77842.1(-1),ID:QBQ77844.1(-1)|neighbour_genes:hypothetical protein,hypothetical protein|
MKILNLGDWHLGVKADDEWIRGIQIDGIKQAIEYSKKNGITVWIQYGDIFDVRKAITHKTMEFAREIVQMLDDAGITLHTIVGNHDLHYKNVMHPNASTELLAKYHNVKVYDKPTTVDFDGCLIDLIPWMCEENTGEILEHIKTSSASFCVGHWELNGFYFYKGMKSHGLEPDFLKTYKEVWSGHFHTISEAANVRYIGTPWTLTAGDENDPRGFWMFDTETERMEFIPNNTTWHRRIHYPFKGKIDYKDFTNLSVRVIVTEVDKNLTKFESELEKVVHSLRVVSKIDNSVESDDSEEVEVQSLQTLMEEYINAIPDITDSDREALIQYANQLYVEATQ
>ID:AXC34016.1 |[Escherichia phage vB_EcoM_JB75]||_Escherichia_phage_vB_EcoM_JB75_.gbk|recombination endonu..|1020|MH355584(167208):131970-132989:1 ^^ Escherichia phage vB_EcoM_JB75, complete genome.|neighbours:ID:AXC34248.1(1),ID:AXC34167.1(1)|neighbour_genes:hypothetical protein,hypothetical protein|
MKILNLGDWHLGVKADDEWIRGIQIDGIKQAIEYSKKNGITVWIQYGDIFDVRKAITHKTMEFAREIVQMLDGAGITLHTIVGNHDLHYKNVMHPNASTELLAKYPNVKVYDKPTTVDFDGCLIDLIPWMCEENTGEILEHIKTSSASFCVGHWELNGFYFYKGMKSHGLEPDFLKTYKEVWSGHFHTISEAANVRYIGTPWTLTAGDENDPRGFWMFDTETERMEFIPNNTTWHRRIHYPFKGKIDYKDFTNLSVRVIVTEVDKNLTKFESELEKVVHSLRVVSKIDNSVESDDSEEVEVQSLQTLMEEYINAIPDITDSDREALIQYANQLYVEATQ
>ID:YP_009037443.1 |[Escherichia phage vB_EcoM_JS09]||_Escherichia_phage_vB_EcoM_JS09_.gbk|recombination endonu..|1020|NC_024124(169148):131486-132505:1 ^GeneID:19524845^ Escherichia phage vB_EcoM_JS09, complete genome.|neighbours:ID:YP_009037442.1(1),ID:YP_009037444.1(1)|neighbour_genes:hypothetical protein,hypothetical protein|
MKILNLGDWHLGVKADDEWVQSIQLDGIKQAIEYSKKNGITTWIQYGDIFDVRKAITHKTMEFAREIVQMLDDAGITLHTVVGNHDMHFKNTLTPNASTELLAKYPNVKVYDKPTTVDFDGCLIDLIPWMCEENTGEILEHIKTSSAAYCVGHWELNGFYFYKGMKSHGLEPDFLKTYKQVWSGHFHTISEAANVKYIGTPWTLTAGDENDPRGFWVFDTDVERMEFIPNETTWHRRITYPFKGKINYSDYTNLAVRVIVSEIDSELTKFESELEKVVHSLRMVSKVDNSVESDDDQEIEIKSLQDIIKEYIDAIPDISDEDREALVKYSNELYIEATQ
>ID:QBQ78344.1 |[Escherichia phage vB_EcoM_KAW1E185]||_Escherichia_phage_vB_EcoM_KAW1E185_.gbk|putative endonucleas..|1020|MK373781(164987):33905-34924:-1 ^^ Escherichia phage vB_EcoM_KAW1E185, complete genome.|neighbours:ID:QBQ78343.1(-1),ID:QBQ78345.1(-1)|neighbour_genes:hypothetical protein,hypothetical protein|
MKILNLGDWHLGVKADDEWVQSIQLDGIKQAIEYSKKNGITTWIQYGDIFDVRKAITHKTMEFAREIVQMLDDAGITLHTVVGNHDMHFKNTLTPNASTELLAKYHNVKVYDKPTTVDFDGCLIDLIPWMCEENTGEILEHIKTSSASFCVGHWELNGFYFYKGMKSHGLEPDFLKTYKEVWSGHFHTISEAANVRYIGTPWTLTAGDENDPRGFWMFDTETERMEFIPNNTTWHRRIHYPFKGKIDYKDFTNLSVRVIVTEVDKNLTKFESELEKVVHSLRVVSKIDNSVESDDSEEVEVQSLQTLMEEYINAIPDITDSDREALIQYANQLYVEATQ
>ID:QBQ78620.1 |[Escherichia phage vB_EcoM_KAW3E185]||_Escherichia_phage_vB_EcoM_KAW3E185.gbk|putative endonucleas..|1020|MK373782(170187):39185-40204:-1 ^^ Escherichia phage vB_EcoM_KAW3E185, complete genome.|neighbours:ID:QBQ78619.1(-1),ID:QBQ78621.1(-1)|neighbour_genes:hypothetical protein,hypothetical protein|
MKILHLGDFHIGVKQDDPWVQDIQRDGIRQAIEYSKKHGIKTWIQYGDWFDVRKAITHRTMEFNREIVDMISKAGIHVHVTIGNHDMAFKNTITPNTVSELLTQFENFTIYEHPTTVDFDGCLIDIVPWMCEENTGEILEHIKTSSAAYCVGHWELNGFYFYKGMKSHGLEPDFLKTYKQVWSGHFHTISEAANVKYIGTPWTLTAGDENDPRGFWVFDTDVERMEFIPNETTWHRRITYPFKGKINYSDYTNLAVRVIVSEIDSELTKFESELEKVVHSLRMVSKVDNSVESDDDQEIEIKSLQDIIKEYIDAIPDISDEDREALVKYSNELYIEATQ
>ID:QBQ79111.1 |[Escherichia phage vB_EcoM_MM02]||_Escherichia_phage_vB_EcoM_MM02_.gbk|putative endonucleas..|1020|MK373784(169201):38792-39811:-1 ^^ Escherichia phage vB_EcoM_MM02, complete genome.|neighbours:ID:QBQ79110.1(-1),ID:QBQ79112.1(-1)|neighbour_genes:hypothetical protein,hypothetical protein|
MKILHLGDFHIGVKQDDPWVQDIQRDGIRQAIEYSKKHGIKTWIQYGDWFDVRKAITHRTMEFNREIVDMISKAGIHVHVTIGNHDMAFKNTITPNTVSELLTQFENFTIYEHPTTVDFDGCLIDIVPWMCEENTGEILEHIKTSSAAYCVGHWELNGFYFYKGMKSHGLEPDFLKTYKQVWSGHFHTISEAANVKYIGTPWTLTAGDENDPRGFWVFDTDVERMEFIPNETTWHRRITYPFKGKINYSDYTNLAVRVIVSEIDSELTKFESELEKVVHSLRMVSKVDNSVESDDDQEIEIKSLQDIIKEYIDAIPDISDEDREALVKYSNELYIEATQ
>ID:QBQ79386.1 |[Escherichia phage vB_EcoM_OE5505]||_Escherichia_phage_vB_EcoM_OE5505_.gbk|putative endonucleas..|1020|MK373785(168756):35091-36110:-1 ^^ Escherichia phage vB_EcoM_OE5505, complete genome.|neighbours:ID:QBQ79385.1(-1),ID:QBQ79387.1(-1)|neighbour_genes:hypothetical protein,hypothetical protein|
MKILNLGDWHLGVKADDEWIRGIQIDGIKQAIEYSKKNGITVWIQYGDIFDVRKAITHKTMEFAREIVQMLDGAGITLHTIVGNHDLHYKNVMHPNASTELLAKYPNVKVYDKPTTVDFDGCLIDLIPWMCEENTGEILEHIKTSSASFCVGHWELNGFYFYKGMKSHGLEPDFLKTYKEVWSGHFHTISEAANVRYIGTPWTLTAGDENDPRGFWMFDTETERMEFIPNNTTWHRRIHYPFKGKIDYKDFTNLSVRVIVTEVDKNLTKFESELEKVVHSLRVVSKIDNSVESDDSEEVEVQSLQTLMEEYINAIPDITDSDREALIQYANQLYVEATQ
>ID:YP_009056650.1 |[Escherichia phage vB_EcoM_PhAPEC2]||_Escherichia_phage_vB_EcoM_PhAPEC2_.gbk|endonuclease subunit|1020|NC_024794(167318):38565-39584:-1 ^GeneID:20284214^ Escherichia phage vB_EcoM_PhAPEC2, complete genome.|neighbours:ID:YP_009056649.1(-1),ID:YP_009056651.1(-1)|neighbour_genes:hypothetical protein,hypothetical protein|
MKILHLGDFHIGVKQDDPWVQDIQRDGIRQAIEYSKKHGIKTWIQYGDWFDVRKAITHRTMEFNREIVDMISKAGIHVHVTIGNHDMAFKNTITPNTVSELLTQFENFTIYEHPTTVDFDGCLIDIVPWMCEENTGEILEHIKTSSAAYCVGHWELNGFYFYKGMKSHGLEPDFLKTYKQVWSGHFHTISEAANVKYIGTPWTLTAGDENDPRGFWVFDTDVERMEFIPNETTWHRRITYPFKGKINYSDYTNLAVRVIVSEIDSELTKFESELEKVVHSLRMVSKVDNSVESDDDQEIEIKSLQDIIKEYIDAIPDISDEDREALVKYSNELYIEATQ
>ID:QBQ79667.1 |[Escherichia phage vB_EcoM_R5505]||_Escherichia_phage_vB_EcoM_R5505_.gbk|putative endonucleas..|1020|MK373786(167317):33894-34913:-1 ^^ Escherichia phage vB_EcoM_R5505, complete genome.|neighbours:ID:QBQ79666.1(-1),ID:QBQ79668.1(-1)|neighbour_genes:hypothetical protein,hypothetical protein|
MKILNLGDWHLGVKADDEWVQSIQLDGIKQAIEYSKKNGITTWIQYGDIFDVRKAITHKTMEFAREIVQMLDDAGITLHTVVGNHDMHFKNTLTPNASTELLAKYPNVKVYDKPTTVDFDGCLIDLIPWMCEENTGEILEHIKTSSASFCVGHWELNGFYFYKGMKSHGLEPDFLKTYKEVWSGHFHTISEAANVRYIGTPWTLTAGDENDPRGFWMFDTETERMEFIPNNTTWHRRIHYPFKGKIDYKDFTNLSVRVIVTEVDKNLTKFESELEKVVHSLRVVSKIDNSVESDDSEEVEVQSLQTLMEEYINAIPDITDSDREALIQYANQLYVEATQ
>ID:QBQ77086.1 |[Escherichia phage vB_EcoM_WFK]||_Escherichia_phage_vB_EcoM_WFK_.gbk|putative endonucleas..|1020|MK373775(164590):38796-39815:-1 ^^ Escherichia phage vB_EcoM_WFK, complete genome.|neighbours:ID:QBQ77085.1(-1),ID:QBQ77087.1(-1)|neighbour_genes:hypothetical protein,hypothetical protein|
MKILHLGDFHIGVKQDDPWVQDIQRDGIRQAIEYSKKHGIKTWIQYGDWFDVRKAITHRTMEFNREIVDMISKAGIHVHVTIGNHDMAFKNTITPNTVSELLTQFENFTIYEHPTTVDFDGCLIDIVPWMCEENTGEILEHIKTSSAAYCVGHWELNGFYFYKGMKSHGLEPDFLKTYKQVWSGHFHTISEAANVKYIGTPWTLTAGDENDPRGFWVFDTDVERMEFIPNETTWHRRITYPFKGKINYSDYTNLAVRVIVSEIDSELTKFESELEKVVHSLRMVSKVDNSVESDDDQEIEIKSLQDIIKEYIDAIPDISDEDREALVKYSNELYIEATQ
>ID:QBQ76825.1 |[Escherichia phage vB_EcoM_WFL6982]||_Escherichia_phage_vB_EcoM_WFL6982_.gbk|putative endonucleas..|1020|MK373774(164279):38796-39815:-1 ^^ Escherichia phage vB_EcoM_WFL6982, complete genome.|neighbours:ID:QBQ76824.1(-1),ID:QBQ76826.1(-1)|neighbour_genes:hypothetical protein,hypothetical protein|
MKILHLGDFHIGVKQDDPWVQDIQRDGIRQAIEYSKKHGIKTWIQYGDWFDVRKAITHRTMEFNREIVDMISKAGIHVHVTIGNHDMAFKNTITPNTVSELLTQFENFTIYEHPTTVDFDGCLIDIVPWMCEENTGEILEHIKTSSAAYCVGHWELNGFYFYKGMKSHGLEPDFLKTYKQVWSGHFHTISEAANVKYIGTPWTLTAGDENDPRGFWVFDTDVERMEFIPNETTWHRRITYPFKGKINYSDYTNLAVRVIVSEIDSELTKFESELEKVVHSLRMVSKVDNSVESDDDQEIEIKSLQDIIKEYIDAIPDISDEDREALVKYSNELYIEATQ
>ID:QBQ77567.1 |[Escherichia phage vB_EcoM_WFbE185]||_Escherichia_phage_vB_EcoM_WFbE185.gbk|putative endonucleas..|1020|MK373778(170429):38836-39855:-1 ^^ Escherichia phage vB_EcoM_WFbE185, complete genome.|neighbours:ID:QBQ77566.1(-1),ID:QBQ77568.1(-1)|neighbour_genes:hypothetical protein,hypothetical protein|
MKILHLGDFHIGVKQDDPWVQDIQRDGIQQAIEYSKKHGIKTWIQYGDWFDVRKAITHRTMEFNREIVDMISKAGIHVHVTIGNHDMAFKNTITPNTVSELLTQFENFTIYEHPTTVDFDGCLIDIVPWMCEENTGEILEHIKTSSAAYCVGHWELNGFYFYKGMKSHGLEPDFLKTYKQVWSGHFHTISEAANVKYIGTPWTLTAGDENDPRGFWVFDTDVERMEFIPNETTWHRRITYPFKGKINYSDYTNLAVRVIVSEIDSELTKFESELEKVVHSLRMVSKVDNNVESDDDQEIEIKSLQDIIKEYIDAIPDISDEDREALVKYSNELYIEATQ
>ID:YP_007004801.1 |[Escherichia phage wV7]||_Escherichia_phage_wV7_.gbk|recombination endonu..|1020|NC_019505(166452):33727-34746:-1 ^GeneID:14010595^ Escherichia phage wV7, complete genome.|neighbours:ID:YP_007004800.1(-1),ID:YP_007004802.1(-1)|neighbour_genes:hypothetical protein,alpha-glucosyl-trans..|
MKILNLGDWHLGVKADDEWVQSIQLDGIKQAIEYSKKNGITTWIQYGDIFDVRKAITHKTMEFAREIVQMLDDAGITLHTIVGNHDLHYKNVMHPNASTELLAKYPNVKVYDKPTTVDFDGCLIDLIPWMCEENTGEILEHIKTSSASFCVGHWELNGFYFYKGMKSHGLEPDFLKTYKEVWSGHFHTISEAANVRYIGTPWTLTAGDENDPRGFWMFDTETERMEFIPNNTTWHRRIHYPFKGKIDYKDFTNLSVRVIVTEVDKNLTKFESELEKVVHSLRVVSKIDNSVESDDSEEVEVQSLQTLMEEYINAIPDITDSDREALIQYANQLYVEATQ
>ID:AXF53345.1 |[Escherichia virus KFS-EC]||_Escherichia_virus_KFS-EC_.gbk|exonuclease subunit ..|1026|MH560358(164715):135089-136114:-1 ^^ Escherichia virus KFS-EC, complete genome.|neighbours:ID:AXF53344.1(-1),ID:AXF53346.1(-1)|neighbour_genes:hypothetical protein,hypothetical protein|
MKILLLGDLHTGIGGDDPWVHEYILDTIKKAVEYSKEHNIKTWIQTGDWFDCRKAITHETMKFNRTKVIPLLEEAGITCYTTVGNHDMFKRNKIQPNAPREVLSQYDCIKVIDKPETVTFDGVSFDLFPWFCDDNKSEILEFIQNSFSEYCVGHWELSGYYFYKGLKSEGYSADFLKKYREVFSGHFHTISDGGNVTYIGTPYTLTAGDENDPRGFWVFDTDTHKKEFIQNDKTYHVRITYPSDDKIDVERFKGLSVRLIATVADNGLTKLESALEAVVHKLKVVHKLESSASQETGVIEVKSTIQMVYEYLEEQNLEPEELAAVKRISDELLAEVNNAKS
>ID:QDK04188.1 |[Escherichia virus VEc20]||_Escherichia_virus_VEc20_.gbk|vec20_058|1020|MN022785(167532):33480-34499:-1 ^^ Escherichia virus VEc20, complete genome.|neighbours:ID:QDK04187.1(-1),ID:QDK04189.1(-1)|neighbour_genes:vec20_057,vec20_059|
MKILNLGDWHLGVKADDEWIRGIQIDGIKQAIEYSKKNGITVWIQYGDIFDVRKAITHKTMEFAREIVQMLDGAGITLHTIVGNHDLHYKNVMHPNASTELLAKYPNVKVYDKPTTVDFDGCLIDLIPWMCEENTGEILEHIKTSSASFCVGHWELNGFYFYKGMKSHGLEPDFLKTYKEVWSGHFHTISEAANVRYIGTPWTLTAGDENDPRGFWMFDTETERMEFIPNNTTWHRRIHYPFKGKIDYKDFTNLSVRVIVTEVDKNLTKFESELEKVVHSLRVVSKIDNSVESDDSEEVEVQSLQTLMEEYINAIPDITDSDREALIQYANQLYVEATQ
>ID:VCU44627.1 |[Escherichia virus vB_Eco_mar005P1]|vB_Eco_mar005P1|_Escherichia_virus_vB_Eco_mar005P1_.gbk|47|1020|LR027390(167773):138996-140015:-1 ^^ Escherichia virus vB_Eco_mar005P1 genome assembly, chromosome: 1.|neighbours:ID:VCU44626.1(-1),ID:VCU44628.1(-1)|neighbour_genes:hypothetical protein,hypothetical protein|
MKILHLGDFHIGVKQDDPWVQDIQRDGIQQAIEYSKKHGIKTWIQYGDWFDVRKAITHRTMEFNREIVDMISKAGIHVHVTIGNHDMAFKNTITPNTVSELLTQFENFTIYEHPTTVDFDGCLIDIVPWMCEENTGEILEHIKTSSAAYCVGHWELNGFYFYKGMKSHGLEPDFLKTYKQVWSGHFHTISEAANVKYIGTPWTLTAGDENDPRGFWVFDTDVERMEFIPNETTWHRRITYPFKGKINYSDYTNLAVRVIVSEIDSELTKFESELEKVVHSLRMVSKVDNSVESDDDQEIEIKSLQDIIKEYIDAIPDISDEDREALVRYSNELYIEATQ
>ID:VCU44270.1 |[Escherichia virus vB_Eco_mar005P1]|vB_Eco_mar006P2|_Escherichia_virus_vB_Eco_mar005P1_strain_vB_Eco_mar006P2_.gbk|47|1020|LR027387(167773):72245-73264:-1 ^^ Escherichia virus vB_Eco_mar005P1 strain vB_Eco_mar006P2 genome assembly, chromosome: 1.|neighbours:ID:VCU44269.1(-1),ID:VCU44271.1(-1)|neighbour_genes:hypothetical protein,hypothetical protein|
MKILHLGDFHIGVKQDDPWVQDIQRDGIQQAIEYSKKHGIKTWIQYGDWFDVRKAITHRTMEFNREIVDMISKAGIHVHVTIGNHDMAFKNTITPNTVSELLTQFENFTIYEHPTTVDFDGCLIDIVPWMCEENTGEILEHIKTSSAAYCVGHWELNGFYFYKGMKSHGLEPDFLKTYKQVWSGHFHTISEAANVKYIGTPWTLTAGDENDPRGFWVFDTDVERMEFIPNETTWHRRITYPFKGKINYSDYTNLAVRVIVSEIDSELTKFESELEKVVHSLRMVSKVDNSVESDDDQEIEIKSLQDIIKEYIDAIPDISDEDREALVRYSNELYIEATQ
>ID:VCU43399.1 |[Escherichia virus vB_Eco_mar005P1]|vB_Eco_mar007P3|_Escherichia_virus_vB_Eco_mar005P1_strain_vB_Eco_mar007P3_.gbk|47|1020|LR027383(167651):161882-162901:-1 ^^ Escherichia virus vB_Eco_mar005P1 strain vB_Eco_mar007P3 genome assembly, chromosome: 1.|neighbours:ID:VCU43398.1(-1),ID:VCU43400.1(-1)|neighbour_genes:hypothetical protein,hypothetical protein|
MKILHLGDFHIGVKQDDPWVQDIQRDGIQQAIEYSKKHGIKTWIQYGDWFDVRKAITHRTMEFNREIVDMISKAGIHVHVTIGNHDMAFKNTITPNTVSELLTQFENFTIYEHPTTVDFDGCLIDIVPWMCEENTGEILEHIKTSSAAYCVGHWELNGFYFYKGMKSHGLEPDFLKTYKQVWSGHFHTISEAANVKYIGTPWTLTAGDENDPRGFWVFDTDVERMEFIPNETTWHRRITYPFKGKINYSDYTNLAVRVIVSEIDSELTKFESELEKVVHSLRMVSKVDNSVESDDDQEIEIKSLQDIIKEYIDAIPDISDEDREALVRYSNELYIEATQ
>ID:VCU44114.1 |[Escherichia virus vB_Eco_mar005P1]|vB_Eco_mar008P4|_Escherichia_virus_vB_Eco_mar005P1_strain_vB_Eco_mar008P4_.gbk|47|1020|LR027386(167773):144663-145682:-1 ^^ Escherichia virus vB_Eco_mar005P1 strain vB_Eco_mar008P4 genome assembly, chromosome: 1.|neighbours:ID:VCU44113.1(-1),ID:VCU44115.1(-1)|neighbour_genes:hypothetical protein,hypothetical protein|
MKILHLGDFHIGVKQDDPWVQDIQRDGIQQAIEYSKKHGIKTWIQYGDWFDVRKAITHRTMEFNREIVDMISKAGIHVHVTIGNHDMAFKNTITPNTVSELLTQFENFTIYEHPTTVDFDGCLIDIVPWMCEENTGEILEHIKTSSAAYCVGHWELNGFYFYKGMKSHGLEPDFLKTYKQVWSGHFHTISEAANVKYIGTPWTLTAGDENDPRGFWVFDTDVERMEFIPNETTWHRRITYPFKGKINYSDYTNLAVRVIVSEIDSELTKFESELEKVVHSLRMVSKVDNSVESDDDQEIEIKSLQDIIKEYIDAIPDISDEDREALVRYSNELYIEATQ
>ID:VCU44941.1 |[Escherichia virus vB_Eco_mar005P1]|vB_Eco_mar009P5|_Escherichia_virus_vB_Eco_mar005P1_strain_vB_Eco_mar009P5_.gbk|47|1020|LR027391(167658):151671-152690:1 ^^ Escherichia virus vB_Eco_mar005P1 strain vB_Eco_mar009P5 genome assembly, chromosome: 1.|neighbours:ID:VCU44940.1(1),ID:VCU44942.1(1)|neighbour_genes:hypothetical protein,hypothetical protein|
MKILHLGDFHIGVKQDDPWVQDIQRDGIQQAIEYSKKHGIKTWIQYGDWFDVRKAITHRTMEFNREIVDMISKAGIHVHVTIGNHDMAFKNTITPNTVSELLTQFENFTIYEHPTTVDFDGCLIDIVPWMCEENTGEILEHIKTSSAAYCVGHWELNGFYFYKGMKSHGLEPDFLKTYKQVWSGHFHTISEAANVKYIGTPWTLTAGDENDPRGFWVFDTDVERMEFIPNETTWHRRITYPFKGKINYSDYTNLAVRVIVSEIDSELTKFESELEKVVHSLRMVSKVDNSVESDDDQEIEIKSLQDIIKEYIDAIPDISDEDREALVRYSNELYIEATQ
>ID:AUV57392.1 |[Klebsiella phage KP1]||_Klebsiella_phage_KP1_.gbk|recombination endonu..|1023|MG751100(167989):19680-20702:-1 ^^ Klebsiella phage KP1, complete genome.|neighbours:ID:AUV57391.1(-1),ID:AUV57393.1(-1)|neighbour_genes:recombination-relate..,hypothetical protein|
MKILHTGDWHLGVRNDDPWVQDVQRHGIQQAIEYSKENEITTWIQYGDIFDVRKAITHKTMEFAREIAESLEGEGINLITIVGNHDMHYKNTLTPNASTEILGKYDHITVIDKPTTMDFDGTLIDLCPWMCEENASEIMKHIKESSAEYCIGHWELNGFYFYKGMKSHGLEPDFLKKYKQVWSGHFHTISSAANVKYIGTPWTLTAGDENDPRGFWVQDTGLSTFDFVPNEITWHRKLIYPVTGQVDFEEFRNLAVRIIVTAVDENLPKFESELEKVVHELRTVSKVDNSVESEDGEEVEVKSLLDLMEEYIQALEDLSKDDIKALKVMSKQLYIEAQNQ
>ID:APD20429.1 |[Klebsiella phage KPV15]|KPV15|_Klebsiella_phage_KPV15_.gbk|recombination-relate..|843|KY000080(167034):39696-40538:-1 ^^ Klebsiella phage KPV15, complete genome.|neighbours:ID:APD20428.1(-1),ID:APD20430.1(-1)|neighbour_genes:recombination-relate..,hypothetical protein|
MEFAREIAESLEKEGINLITVVGNHDAHYKNTLTPNASTEVLGKYKHITVIEKPVTMDFDGTLIDLCPWMCEENTSEIMKHIKESSAEYCIGHWELNGFYFYKGMKSHGLEPDFLKKYKQVWSGHFHTISSAANVKYIGTPWTLTAGDENDPRGFWVQDTELSTFDFVPNEITWHRKLIYPVTGKIDFEEFRNLAVRIIITAVDEDLPKFESELEKVVHELRTVSKVDNSVESEDGEEVEVKSLLDLMEEYIQALEDLSADDIKALKVMSKQLYIEAQNQ
>ID:QDB71707.1 |[Klebsiella phage Marfa]||_Klebsiella_phage_Marfa_.gbk|endonuclease subunit|1023|MN044033(168532):34116-35138:-1 ^^ Klebsiella phage Marfa, complete genome.|neighbours:ID:QDB71706.1(-1),ID:QDB71708.1(-1)|neighbour_genes:endonuclease,hypothetical protein|
MKIIHSGDWHLGVKADDPWVQEIQLKGIRDHIKYAKENGIDTIIQYGDIFDVRKAITHKCMEFARKIANELEEAGINLITIVGNHDMHYKNTLTPNAATEVLGKYKHITVIEKPTTMDFDGTLIDLIPWMCDENTTEIMDHIKQSSAEYCIGHWELNGFYFYKGMKSHGLEPDFLKKYKQVWSGHFHTISSAANVKYIGTPWTLTAGDENDPRGFWVQDTRLQTFDFIPNETTWHRKIFYPVTGPFDANEFKNLSVRVVITKVDDKLPAFESELEKVVHELRTVSKVDNSVDTEEADEEEVVGLLDMMMEYIEALPDATSQDDIEALKALATQLYIEASA
>ID:YP_009194298.1 |[Klebsiella phage Matisse]||_Klebsiella_phage_Matisse_.gbk|recombination endonu..|1032|NC_028750(176081):33199-34230:1 ^GeneID:26613236^ Klebsiella phage Matisse, complete genome.|neighbours:ID:YP_009194297.1(1),ID:YP_009194299.1(1)|neighbour_genes:hypothetical protein,hypothetical protein|
MIGDTHAGLRQDNPWNEENLYNVFVQIVEHCKANGITEAFHAGDFFDVRKATTQTTMKFIRERIVPLLEEAGLHIYVLVGNHDCQFKDKIRPNSPREILDQYDCFTVVDEPMTVNLDTSPLQSIDLIPWICQENTQQIFDFIKKSKSQYCLGHFELSGYYFYKNSKADHGLEPDFLKKYEIVYSGHYHHANEGANVFYIGTPLTMSANDEDETRGFYELSYGDGKRELTFIANPVCHHRRITYPDQKDVDVADYKNCSVRLIVREVDNDLPKFQTKLEETVYEMNIVDRVITDSEVDTDFEIKSVSGLISEYINNMQITPEEKTEVSAIMSALYAEVTSNGNS
>ID:AWY06944.1 |[Klebsiella phage Mineola]||_Klebsiella_phage_Mineola_.gbk|endonuclease subunit|1023|MH333064(166130):29928-30950:-1 ^^ Klebsiella phage Mineola, complete genome.|neighbours:ID:AWY06943.1(-1),ID:AWY06945.1(-1)|neighbour_genes:endonuclease subunit,alpha glucosyl trans..|
MKILHTGDWHLGVRNDDPWVQDVQRHGIQQAIEYSKENEITTWIQYGDIFDVRKAITHKTMEFAREIAESLEGEGINLITIVGNHDMHYKNTLTPNASTEILGKYDHITVIDKPTTMDFDGTLIDLCPWMCEENASEIMKHIKESSAEYCIGHWELNGFYFYKGMKSHGLEPDFLKKYKQVWSGHFHTISSAANVKYIGTPWTLTAGDENDPRGFWVQDTGLSTFDFVPNEITWHRKLIYPVTGQVDFEEFRNLAVRIIVTAVDENLPKFESELEKVVHELRTVSKVDNSVESEDGEEVEVKSLLDLMEEYIQALEDLSKDDIKALKVMSKQLYIEAQNK
>ID:YP_009607250.1 |[Klebsiella phage Miro]||_Klebsiella_phage_Miro_.gbk|recombination endonu..|1032|NC_041981(176055):33186-34217:1 ^GeneID:40083258^ Klebsiella phage Miro, complete genome.|neighbours:ID:YP_009607249.1(1),ID:YP_009607251.1(1)|neighbour_genes:hypothetical protein,hypothetical protein|
MIGDTHAGLRQDNPWNEENLYNVFVQIVEHCKANGITEAFHAGDFFDVRKATTQTTMKFIRERIVPLLEEAGLHIYVLVGNHDCQFKDKIRPNSPREILDQYDCFTVVDEPMTVNLDTSPLQSIDLIPWICQENTQQIFDFIKKSKSQYCLGHFELSGYYFYKNSKADHGLEPDFLKKYEIVYSGHYHHANEGANVFYIGTPLTMSANDEDETRGFYELSYGDGKRELTFIANPVCHHRRITYPDQKDVDVADYKNCSVRLIVREVDNDLPKFQTKLEETVYELNIVDRVITDSEVDTDFEIKSVSGLISEYINNMQITPEEKTEVSAIMSALYAEVTSNGNS
>ID:YP_009289495.1 |[Klebsiella phage PKO111]||_Klebsiella_phage_PKO111_.gbk|recombination endonu..|1023|NC_031095(168758):74590-75612:1 ^GeneID:29080606^ Klebsiella phage PKO111, complete genome.|neighbours:ID:YP_009289494.1(1),ID:YP_009289496.1(1)|neighbour_genes:alpha-glucosyl-trans..,recombination endonu..|
MKIIHSGDWHLGVRADDPWVQDVQRHGIKQHIDYAKKHGIKTIIQYGDIFDVRKAITHKTMEFAREIAESLEKEGINLITIVGNHDMHYKNTLTPNASTEVLGKYKHITVIEKPVTMDFDGTLIDLCPWMCEENTSEIMKHIKESSAEYCIGHWELNGFYFYKGMKSHGLEPDFLKKYKQVWSGHFHTISSAANVKYIGTPWTLTAGDENDPRGFWVQDTELSTFDFVPNEITWHRKLIYPVTGKIDFEEFRNLAVRIIITAVDEDLPKFESELEKVVHELRTVSKVDNSVESEDGEEVEVKSLLDLMEEYIQALEDLSADDIKALKVMSKQLYIEAQNQ
>ID:YP_009288729.1 |[Klebsiella phage vB_KpnM_KpV477]||_Klebsiella_phage_vB_KpnM_KpV477_.gbk|putative recombinati..|1023|NC_031087(168272):32362-33384:-1 ^GeneID:29067016^ Klebsiella phage vB_KpnM_KpV477, complete genome.|neighbours:ID:YP_009288728.1(-1),ID:YP_009288730.1(-1)|neighbour_genes:putative recombinati..,putative alpha-gluco..|
MKIIHSGDWHLGVRADDPWVQDVQRHGIKQHIDYAKKHGIKTIIQYGDIFDVRKAITHKTMEFAREIAESLEKEGINLITIVGNHDMHYKNTLTPNASTEVLGKYKHITVIEKPVTMDFDGTLIDLCPWMCEENTSEIMKHIKESSAEYCIGHWELNGFYFYKGMKSHGLEPDFLKKYKQVWSGHFHTISSAANVKYIGTPWTLTAGDENDPRGFWVQDTELSTFDFVPNEITWHRKLIYPVTGQVDFEEFRNLAVRIIITAVDEDLPKFESELEKVVHELRTVSKVDNSVESEDGEEVEVKSLLDLMEEYIQALEDLSADDIKALKVMSKQLYIEAQNQ
>ID:AUO78707.1 |[Klebsiella phage vB_Kpn_F48]||_Klebsiella_phage_vB_Kpn_F48.gbk|recombination-relate..|1023|MG746602(170764):30898-31920:1 ^^ Klebsiella phage vB_Kpn_F48, complete genome.|neighbours:ID:AUO78706.1(1),ID:AUO78708.1(1)|neighbour_genes:hypothetical protein,recombination-relate..|
MKIIHSGDWHLGVKADDPWVQEIQLKGIRDHIQYAKDNGIDTIIQYGDIFDVRKAITHKCMEFARQIANELEHAGINLITIVGNHDMHYKNTLTPNAATEVLGKYKHITVIEKPTTLDFDGTLIDLIPWMCDENTTQIMDHIKQSSAEYCIGHWELNGFYFYKGMKSHGLEPDFLKKYKQVWSGHFHTISSAANVKYIGTPWTLTAGDENDPRGFWVQDTRLQTFDFIPNETTWHRKIFYPVTGPFDANEFKNLAVRVVITKVDDKLPAFESELEKVVHELRTVSKVDNSVDTEEADEEEVVGLLDMMMEYIEALPDATSQDDIDALKALATQLYIEASA
>ID:ANM46432.1 |[Morganella phage vB_MmoM_MP1]||_Morganella_phage_vB_MmoM_MP1_.gbk|recombination endonu..|1002|KX078569(163201):29706-30707:-1 ^^ Morganella phage vB_MmoM_MP1, complete genome.|neighbours:ID:ANM46410.1(-1),ID:ANM46566.1(-1)|neighbour_genes:recombination endonu..,hypothetical protein|
MGDLHYGVSQDDPWIQNIQRDSAKQIIAYCKKHKIKKGIQFGDWFDVRKAVTHVAMEFSREIVGMFKEAGIELITLVGNHDMHFKNKIHPNSATELLTQHDNITVIDKPTMMDFDGCLIDIIPWMCQENTEEILNHVKTSPADICIGHWELNGFYFYKGLKSHGIEPDFLKKYKQVYSGHFHTISEAGNVKYIGTPYSITAGDENDPRGVWIFDTKTRKTEFVQNKTMWHQKVHYPSEIDFKDYKNIAVRLIVDKVDDKLTEFESNLERVVHSLRVIACNNDSPEFESDGEDEPIQTLDDLIKDYIYAIDGLTDDERETIYQFAVRLKLEAEN
>ID:YP_009211483.1 |[Pectobacterium bacteriophage PM2]||_Pectobacterium_bacteriophage_PM2.gbk|recombination endonu..|1020|NC_028940(170286):36666-37685:-1 ^GeneID:26637955^ Pectobacterium bacteriophage PM2, complete genome.|neighbours:ID:YP_009211482.1(-1),ID:YP_009211484.1(-1)|neighbour_genes:hypothetical protein,hypothetical protein|
MKILHIGDLHVGVKADDPWVQNIQRHAFEQAIKYSKKHKISTWIQYGDWFDVRKAITHRTMEFNRELVDMISAAGIKVHVTIGNHDMAFKNTLTPNSVTELLSQFDNFTIYEKPTTVDFDGCLIDIIPWMCDENTTDIMAHIKKTKAKYCIGHWELNGFYFYKGMKSHGLEPDFLKGYKQVWSGHFHTISEAANVKYIGTPFTITAGDENDPRGFWVQDTENDTFDFVPNSVTWHRKIFYPNETINFKDFANLSVRVIVEKVDTKLTKFESELEKVVHNLRIVSKVDNSVDGEIDEEVDIKSLLELMEEYIDALPDGTSAEDKKALKSISKQLYIEVSK
>ID:QBP35671.1 |[Phage NC-G]||_Phage_NC-G.gbk|recombination-relate..|1023|MK310184(170164):148551-149573:-1 ^^ Phage NC-G, complete genome.|neighbours:ID:QBP35670.1(-1),ID:QBP35672.1(-1)|neighbour_genes:hypothetical protein,hypothetical protein|
MKILNTGDWHLGVKNDDPWVQNIQLAGIKDAINYSKANGITVWIQYGDIFDVRKAITHKCMEFARHISDLLKESGITMYTVVGNHDAHYKNTLTPNAASEVLGKYDHIKVIEKPTTVNFDGTEIDLIPWMCEENTTDIMEHIKNTTADFCIGHWELNGFYFYKGMKSHGLEPDFLKKYKQVWSGHFHTISDAANVKYIGTPWTLTAGDENDPRGFWIFDTETHKMDFVINETCWHRKIHYPNATIDYKDFTNIAVRVIVDKIDDGLTKFESELEKVVHSLRIVSKVDNSVDIDDSEEEDEVKSLLDMMYDYIDALPDGHTEDDVKALKTMAAQLYNEVTR
>ID:AUM58576.1 |[Proteus phage phiP4-3]||_Proteus_phage_phiP4-3_.gbk|recombination endonu..|1020|MG696114(167849):130178-131197:1 ^^ Proteus phage phiP4-3, complete genome.|neighbours:ID:AUM58575.1(1),ID:AUM58577.1(1)|neighbour_genes:hypothetical protein,recombination endonu..|
MMILFVGDLHYGVAKDDPWIQNIQRDSIKQIIEICKQNKITEVIQFGDWFDVRKAITHVTMEFSRENVDLLKEAGINLHVIIGNHDLHFKNKIHPNSVSELLSKHDNITIYDKPTTVEIEGTLIDLIPWMCDENTKEILDHIKKSNAKICIGHWELNGFYFYKGMKSHGLEPDFLKKYDKVYSGHFHTISEAGNVLYIGTPYSITAGDEDDPRGVWIFNPKDSSVEFVQNKTMWHQRVQYPSDINPEDYKDIAVRVIVNKMDDKFTEFESKLESVVHSLKVVSKVATDGPEVDDSDDIVVESLETIIREYINALEGLSEDEKEILFKYALSLHVESVNS
>ID:YP_009195471.1 |[Proteus phage vB_PmiM_Pm5461]||_Proteus_phage_vB_PmiM_Pm5461_.gbk|recombination endonu..|1017|NC_028762(161989):36100-37116:-1 ^^ Proteus phage vB_PmiM_Pm5461, complete genome.|neighbours:ID:YP_009195470.1(-1),ID:YP_009195472.1(-1)|neighbour_genes:recombination endonu..,hypothetical protein|
MILFMGDLHYGVAKDDPWIQNIQRDSVKQVIEVCKLNGITEIIQFGDWFDVRKAITHVTMEFSRENVNEFKKAGINLHVIIGNHDLHFKNKIHPNSVSELLSKHSNVTIYDKPTTVEIEGVLIDLIPWMCEENTKEILDHIKSSNAKICIGHWELNGFYFYKGMKSHGLEPDFLKKYDKVYSGHFHTISEAGNVLYIGTPYSITAGDEDDPRGVWIFNPKDHTTKFVQNKTMWHQRIQYPSDINPDDYKDIAVRVIVNKMDDNFTEFESKLESVVHSLKIVSKNNVQGPDVDDSEDIIVESLETIIREYINAIDGISDEEKEILFKYALSLHVESVNS
>ID:ASD52042.1 |[Pseudomonas phage PspYZU05]||_Pseudomonas_phage_PspYZU05_.gbk|recombination endonu..|1005|KY971610(166442):60051-61055:-1 ^^ Pseudomonas phage PspYZU05, complete genome.|neighbours:ID:ASD52041.1(-1),ID:ASD52043.1(-1)|neighbour_genes:endonuclease subunit,DNA topisomerase II ..|
MKILNLGDWHLGVKQDDPWCQNIQRDGIKQAIEYSLKNDIKTWVQYGDVFDVRKAITHATMEFAREIMTMVGDAGIHLHTLVGNHDMHYKNKIAPNAVSELLSQYDFVTVYDKPSTVDFDGLLMDIIPWMCDENTEAILNHIKTSPAQYCAGHWELNGFYFYKGMKSHGLEPDFLRKYKKVLSGHFHTISEAANVTYIGTPWTLTAGDENDPRGFWVLDTDTLDFSFVPNTTTWHRRINYPSAFNPEDFKGLAVRLIVTEVDNKLAKIESELEKHVHELRVVSKVDLGSDSIVEEVEVKSLMDSIKEYIDTLDVPESDKIEALKIAKQLYSEVE
>ID:YP_009615534.1 |[Salmonella phage Melville]||_Salmonella_phage_Melville_.gbk|endonuclease subunit|1023|NC_042044(159323):31267-32289:-1 ^GeneID:40091998^ Salmonella phage Melville, complete genome.|neighbours:ID:YP_009615533.1(-1),ID:YP_009615535.1(-1)|neighbour_genes:MobD-like homing end..,hypothetical protein|
MKILHTGDWHLGVKGDDPWLQNIQRDGLRQKIEYSKKHGITTWVQYGDIFDVRKAITHKTMEFAREIATLLDEAGITMHTVIGNHDMHYKNTLHPNAITEILGKYDHIIIHDTPETVDFDGCLIDMIPWMCEENASDIMNHIKTSDADICIGHWELSGFYYYKGLKSHGLEPDFLKKYKHVRSGHFHTISSAANVKYIGTPWTLTAGDENDPRGFWIQDTQDDSFDFIENETCWHQKIIYPFKGKFDINRYKNISVRVIITEVDKDLPKFESELEKVVHELRTVSKIDNSLEVDEEAEVEVKSLLELMEEYINSLPDLSDDDREAVIKYANQLYIEVQNQ
>ID:YP_007501090.1 |[Salmonella phage vB_SenM-S16]||_Salmonella_phage_S16_.gbk|endonuclease subunit|1023|NC_020416(160221):31092-32114:-1 ^GeneID:14675291^ Salmonella phage S16, complete genome.|neighbours:ID:YP_007501089.1(-1),ID:YP_007501091.1(-1)|neighbour_genes:hypothetical protein,hypothetical protein|
MKILHTGDWHLGVKGDDPWLQNIQRDGIRQKIEYSKKHGITMWVQYGDIFDVRKAITHKTMEFAREIATSLGEAGITMHTIVGNHDLHYKNKMHPNAITELLGKYDHIIIHDTPETVDFDGCLIDMIPWMCEENASDIMNHIKTSDADICIGHWELSGFYYYKGLKSHGLEPDFLKKYKHVRSGHFHTISSAANVKYIGTPWTLTAGDENDPRGFWIQDTRDDSFDFIENETCWHQKIIYPFKGKFDINRYKNISVRVIITEVDKDLPKFESELEKVVHELRTVSKIDNSLEVDEEAEVEVKSLLELMEEYINSLPDLSDDDREAVIKYANQLYIEVQNS
>ID:YP_009148042.1 |[Salmonella phage STML-198]|STML-198|_Salmonella_phage_STML-198_.gbk|recombination-relate..|1023|NC_027344(158099):72863-73885:-1 ^GeneID:24629854^ Salmonella phage STML-198, complete genome.|neighbours:ID:YP_009148041.1(-1),ID:YP_009148043.1(-1)|neighbour_genes:recombination-relate..,hypothetical protein|
MKILHTGDWHLGVKGDDPWLQNIQRDGLRQKIEYSKKHGITTWVQYGDIFDVRKAITHKTMEFAREIATLLDEAGITMHTLIGNHDMHYKNTLHPNAITEILGKYDHIIIHDTPETVDFDGCLIDMIPWMCEENASDIMNHIKTSDADICIGHWELSGFYYYKGLKSHGLEPDFLKKYKHVRSGHFHTISSAANVKYIGTPWTLTAGDENDPRGFWIQDTQDDSFDFIENETCWHQKIIYPFKGKFDINRYKNISVRVIITEVDKDLPKFESELEKVVHELRTVSKIDNSLEVDEEAEVEVKSLLELMEEYINSLPDLSNDDRKAVIKYANQLYIEVQNS
>ID:YP_009126257.1 |[Salmonella phage STP4-a]||_Salmonella_phage_STP4-a_.gbk|recombination-relate..|1023|NC_026607(159914):30670-31692:-1 ^GeneID:23681067^ Salmonella phage STP4-a, complete genome.|neighbours:ID:YP_009126256.1(-1),ID:YP_009126258.1(-1)|neighbour_genes:hypothetical protein,hypothetical protein|
MKILHTGDWHLGVKGDDPWLQNIQRDGIRQKIEYSKKHGITTWVQYGDIFDVRKAITHKTMEFAREIATLLDEAGITMHTIIGNHDMHYKNTLRPNAITEILGKYDHIIIHDIPETVDFDGCLIDMIPWMCEENASDIMNHIKTSDADICIGHWELSGFYYYKGLKSHGLEPDFLKKYKHVRSGHFHTISSAANVKYIGTPWTLTAGDENDPRGFWIQDTQDDSFDFIENETCWHQKIIYPFKGKFDINRYKNISVRVIITEVDKDLPKFESELEKVVHELRTVSKIDNSLEVDEEAEVEVKSLLELMEEYINSLPDLSDDDREAVIKYANQLYIEVQNS
>ID:YP_009286415.1 |[Salmonella phage vB_SnwM_CGG4-1]||_Salmonella_phage_vB_SnwM_CGG4-1_.gbk|endonuclease subunit|1023|NC_031065(159878):30567-31589:-1 ^^ Salmonella phage vB_SnwM_CGG4-1, complete genome.|neighbours:ID:YP_009286414.1(-1),ID:YP_009286416.1(-1)|neighbour_genes:hypothetical protein,hypothetical protein|
MKILHTGDWHLGVKGDDPWLQNIQRDGLRQMIEYSKKNDINTWIQYGDIFDVRKAITHKTMEFAREIASMLEEAGIVMHTIIGNHDMNLKHKIHPNAITELLGKYDHIVIHDTPETVDFDGCLIDMIPWMCEENTSDIMNHIKTSDADICIGHWELSGFYYYKGLKSHGLEPDFLKKYKHVRSGHFHTISSAANVKYIGTPWTLTAGDENDPRGFWIQDTQDDSFDFIENETCWHQKIIYPFKGKFDINRYKNISVRVIITEVDKDLPKFESELEKVVHELRTVSKIDNSLEVDEEAEVEVKSLLELMEEYINSLPDLSDDDREAVIKYANQLYIEVQNS
>ID:YP_009030109.1 |[Serratia phage PS2]||_Serratia_phage_PS2_.gbk|recombination endonu..|1023|NC_024121(167266):35626-36648:-1 ^GeneID:19484948^ Serratia phage PS2, complete genome.|neighbours:ID:YP_009030108.1(-1),ID:YP_009030110.1(-1)|neighbour_genes:hypothetical protein,hypothetical protein|
MKVLFLGDIHAGVKSDDKWMQDIQRQAFVEAIKYSKENDIKIWVQAGDWFDVRKAITHACMEFSREIVEMISEAGIYVHILVGNHDMHYKNTIHPNAVTELLSKYEHINVVDSPQTIQVDDVSIDLIPWMCESNSKEILDYIRTSSSEYCMGHWELNGFYFYKGMKSHGIEPDFLKKYKQVWSGHFHTISSAGNVTYLGTPFTITAGDENDPRGIWEFDGKTEELTFLENPKMWHRRITYPISGKIDYELYRDCSVRMVVTEVDDQLSKIEGELEKVVHDLRVVPKIESSDAEISEDALDTKNVMTMIEEAINALDSDQTEKDSLIKIAKALYVEAQNEQ
>ID:APC45164.1 |[Shigella phage SH7]||_Shigella_phage_SH7_.gbk|recombination endonu..|1020|KX828711(164870):32459-33478:-1 ^^ Shigella phage SH7, complete genome.|neighbours:ID:APC45033.1(-1),ID:APC45076.1(-1)|neighbour_genes:hypothetical protein,hypothetical protein|
MKILNLGDWHLGVKADDEWVQSIQLDGIKQAIEYSKKNGITTWIQYGDIFDVRKAITHKTMEFAREIVQMLDDAGITLHTVVGNHDMHFKNTLTPNASTELLAKYPNVKVYDKPTTVDFDGCLIDLIPWMCEENTGEILEHIKTSSASFCVGHWELNGFYFYKGMKSHGLEPDFLKTYKEVWSGHFHTISEAANVRYIGTPWTLTAGDENDPRGFWMFDTETERMEFIPNNTTWHRRIHYPFKGKIDYKDFTNLSVRVIVTEVDKNLTKFESELEKVVHSLRVVSKIDNSVESDDSEEVEVQSLQTLMEEYINAIPDITDSDREALIQYANQLYVEATQ
>ID:YP_009288428.1 |[Shigella phage SHBML-50-1]||_Shigella_phage_SHBML-50-1_.gbk|recombination-relate..|1020|NC_031085(166634):35933-36952:-1 ^GeneID:29060518^ Shigella phage SHBML-50-1, complete genome.|neighbours:ID:YP_009288427.1(-1),ID:YP_009288429.1(-1)|neighbour_genes:hypothetical protein,alpha glucosyl trans..|
MKILNLGDWHLGVKADDEWVQSIQLDGIKQAIEYSKKNGITTWIQYGDIFDVRKAITHKTMEFAREIVQMLDDAGITIHTVVGNHDMHFKNTLTPNASTELLAKYPNVKVYDKPTTVDFDGCLIDLIPWMCEENTGEILEHIKTSSASFCVGHWELNGFYFYKGMKSHGLEPDFLKTYKEVWSGHFHTISEAANVRYIGTPWTLTAGDENDPRGFWMFDTETERMEFIPNNTTWHRRIHYPFKGKIDYKDFTNLSVRVIVTEVDKNLTKFESELEKVVHSLRVVSKIDNSVESDDSEEVEVQSLQTLMEEYINAIPDITDSDREALIQYANQLYVEATQ
>ID:YP_009277701.1 |[Shigella phage SHFML-11]||_Shigella_phage_SHFML-11.gbk|recombination-relate..|1020|NC_030953(170650):151681-152700:-1 ^GeneID:29056408^ Shigella phage SHFML-11, complete genome.|neighbours:ID:YP_009277700.1(-1),ID:YP_009277702.1(-1)|neighbour_genes:hypothetical protein,alpha glucosyl trans..|
MKILNLGDWHLGVKADDEWIRGIQIDGIKQAIEYSKKNGITVWIQYGDIFDVRKAITHKTMEFAREIVQTLDDAGITLHTIVGNHDLHYKNVMHPNASTELLAKYPNVKVYDKPTTVDFDGCLIDLIPWMCEENTGEILEHIKTSSASFCVGHWELNGFYFYKGMKSHGLEPDFLKTYKEVWSGHFHTISEAANVRYIGTPWTLTAGDENDPRGFWMFDTETERMEFIPNNTTWHRRIHYPFKGKIDYKDFTNLSVRVIVTEVDKNLTKFESELEKVVHSLRVVSKIDNSVESDDSEEVEVQSLQTLMEEYINAIPDITDSDREALIQYANQLYVEATQ
>ID:YP_009279053.1 |[Shigella phage SHFML-26]||_Shigella_phage_SHFML-26_.gbk|recombination-relate..|1020|NC_031011(168993):99409-100428:-1 ^GeneID:29062344^ Shigella phage SHFML-26, complete genome.|neighbours:ID:YP_009279052.1(-1),ID:YP_009279054.1(-1)|neighbour_genes:hypothetical protein,alpha glucosyl trans..|
MKILNLGDWHLGVKADDEWIRGIQIDGIKQAIEYSKKNGITVWIQYGDIFDVRKAITHKTMEFAREIVQMLDGAGITLHTIVGNHDLHYKNVMHPNASTELLAKYPNVKVYDKPTTVDFDGCLIDLIPWMCEENTGEILEHIKTSSASFCVGHWELNGFYFYKGMKSHGLEPDFLKTYKEVWSGHFHTISEAANVRYIGTPWTLTAGDENDPRGFWMFDTETERMEFIPNNTTWHRRIHYPFKGKIDYKDFTNLSVRVIVTEVDKNLTKFESELEKVVHSLRVVSKIDNSVESDDSEEVEVQSLQTLMEEYINAIPDITDSDREALIQYANQLYVEATQ
>ID:YP_009289226.1 |[Shigella phage SHSML-52-1]||_Shigella_phage_SHSML-52-1_.gbk|recombination-relate..|1020|NC_031090(169621):165781-166800:1 ^GeneID:29067577^ Shigella phage SHSML-52-1, complete genome.|neighbours:ID:YP_009289225.1(1),ID:YP_009289227.1(1)|neighbour_genes:hypothetical protein,hypothetical protein|
MKILHLGDFHIGVKQDDPWVQDIQRDGIRQAIEYSKKHGIKTWIQYGDWFDVRKAITHRTMEFNREIVDMISKAGIHVHVTIGNHDMAFKNTITPNTVSELLTQFENFTIYEHPTTVDFDGCLIDIVPWMCEENTGEILEHIKTSSAAYCVGHWELNGFYFYKGMKSHGLEPDFLKTYKQVWSGHFHTISEAANVKYIGTPWTLTAGDENDPRGFWVFDTDVERMEFIPNETTWHRRITYPFKGKINYSDYTNLAVRVIVSEIDSELTKFESELEKVVHSLRMVSKVDNSVESDDDQEIEIKSLQDIIKEYIDAIPDISDEDREALVKYSNELYIEATQ
>ID:YP_003934683.1 |[Shigella phage SP18]||_Shigella_phage_SP18.gbk|gp47|1020|NC_014595(170605):32401-33420:-1 ^GeneID:9830419^ Shigella phage SP18, complete genome.|neighbours:ID:YP_003934682.1(-1),ID:YP_003934684.1(-1)|neighbour_genes:gp46.2,a-gt.2|
MKILNLGDWHLGVKADDPWAQNIQRDGILQAIAYSKANGIKVWIQYGDIFDVRKAVTHKTMEFSREIMELLREAGITMHTIVGNHDMNLKNKIHPNAITELLNKYDHVKIYDKPTTVDFDGCQIDMIPWMCDENATDIHQHIKTSGAEYCIGHWELTGFYFYKGLKSHGLEPDFLKKYKQVWSGHFHTISEAANVKYIGTPWTLTAGDENDPRGFWEFDTETEEMKFIPNETTWHRKIFYPNETINYDDFKDLSVRVIVEKVDKDLTKFESELEKRVHELRVVNKVDNSVDTSDSDEELDIKRLTDMMAEYIDALPDANEKESKALKALANKLYLEVQP
>ID:AUV64001.1 |[Shigella phage Sf20]||_Shigella_phage_Sf20_.gbk|endonuclease subunit|1026|MF327006(163982):125941-126966:-1 ^^ Shigella phage Sf20, complete genome.|neighbours:ID:AUV64000.1(-1),ID:AUV64002.1(-1)|neighbour_genes:hypothetical protein,hypothetical protein|
MKILLLGDLHTGIGGDDPWVHEYILDTIKKAVEYSKEHNIKTWIQTGDWFDCRKAITHETMKFNRTKVIPLLEEADITCYTTVGNHDMFKRNKIQPNAPREVLSQYDCIKVIDKPETVTFDGVSFDLFPWFCDDNKSEILEFIQNSFSEYCVGHWELSGYYFYKGLKSEGYSADFLKKYREVFSGHFHTISDGGNVTYIGTPYTLTAGDENDPRGFWVFDTDTHKKEFIQNDKTYHVRITYPSDDKIDVERFKGLSVRLIATVADNGLTKLESALEAVVHKLKVVHKLESSASQETSVIEVKSTIQMVYEYLEEQNLEPEELAAVKRISDELLAEVNNAKS
>ID:YP_009618871.1 |[Shigella phage Sf21]||_Shigella_phage_Sf21_.gbk|endonuclease subunit|1020|NC_042077(166002):33262-34281:-1 ^GeneID:40095474^ Shigella phage Sf21, complete genome.|neighbours:ID:YP_009618870.1(-1),ID:YP_009618872.1(-1)|neighbour_genes:hypothetical protein,alpha glucosyl trans..|
MKILNLGDWHLGVKADDEWVQSIQLDGIKQAIEYSKKNGITTWIQYGDIFDVRKAITHKTMEFAREIVQMLDDAGITLHTVVGNHDMHFKNTLTPNASTELLAKYPNVKVYDKPTTVDFDGCLIDLIPWMCEENTGEILEHIKTSSASFCVGHWELNGFYFYKGMKSHGLEPDFLKTYKEVWSGHFHTISEAANVRYIGTPWTLTAGDENDPRGFWMFDTETERMEFIPNNTTWHRRIHYPFKGKIDYKDFTNLSVRVIVTEVDKNLTKFESELEKVVHSLRVVSKIDNSVESDDSEEVEVQSLQTLMEEYINAIPDITDSDREALIQYANQLYVEATQ
>ID:YP_009614982.1 |[Shigella phage Sf22]||_Shigella_phage_Sf22_.gbk|endonuclease subunit|1020|NC_042039(166283):146106-147125:-1 ^GeneID:40091397^ Shigella phage Sf22, complete genome.|neighbours:ID:YP_009614981.1(-1),ID:YP_009614983.1(-1)|neighbour_genes:gp229,alpha glucosyl trans..|
MKILNLGDWHLGVKADDEWVQSIQLDGIKQAIEYSKKNGITTWIQYGDIFDVRKAITHKTMEFAREIVQMLDDAGITLHTVVGNHDMHFKNTLTPNASTELLAKYPNVKVYDKPTTVDFDGCLIDLIPWMCEENTGEILEHIKTSSASFCVGHWELNGFYFYKGMKSHGLEPDFLKTYKEVWSGHFHTISEAANVRYIGTPWTLTAGDENDPRGFWMFDTETERMEFIPNNTTWHRRIHYPFKGKIDYKDFTNLSVRVIVTEVDKNLTKFESELEKVVHSLRVVSKIDNSVESDDSEEVEVQSLQTLMEEYINAIPDITDSDREALIQYANQLYVEATQ
>ID:ATE86591.1 |[Shigella phage Sf23]||_Shigella_phage_Sf23_.gbk|endonuclease subunit|1020|MF158046(167678):123495-124514:-1 ^^ Shigella phage Sf23, complete genome.|neighbours:ID:ATE86590.1(-1),ID:ATE86592.1(-1)|neighbour_genes:hypothetical protein,alpha glucosyl trans..|
MKILNLGDWHLGVKADDEWIRGIQIDGIKQAIEYSKKNGITVWIQYGDIFDVRKAITHKTMEFAREIVQMLDDAGITLHTIVGNHDLHYKNVMHPNASTELLAKYPNVKVYDKPTTVDFDGCLIDLIPWMCEENTGEILEHIKTSSASFCVGHWELNGFYFYKGMKSHGLEPDFLKTYKEVWSGHFHTISEAANVRYIGTPWTLTAGDENDPRGFWMFDTETERMEFIPNNTTWHRRIHYPFKGKIDYKDFTNLSVRVIVTEVDKNLTKFESELEKVVHSLRVVSKIDNSVESDESEEVEVQSLQTLMEEYINAIPDITDSDREALIQYANQLYVEATQ
>ID:YP_009619267.1 |[Shigella phage Sf24]||_Shigella_phage_Sf24_.gbk|endonuclease subunit|1020|NC_042078(168112):129298-130317:-1 ^GeneID:40095882^ Shigella phage Sf24, complete genome.|neighbours:ID:YP_009619266.1(-1),ID:YP_009619268.1(-1)|neighbour_genes:hypothetical protein,alpha glucosyltransf..|
MKILNLGDWHLGVKADDEWVQSIQLDGIKQAIEYSKKNGITTWIQYGDIFDVRKAITHKTMEFAREIVQMLDDAGITLHTVVGNHDMHFKNTLTPNASTELLAKYSNVKVYDKPTTVDFDGCLIDLIPWMCEENTGEILEHIKTSSASFCVGHWELNGFYFYKGMKSHGLEPDFLKTYKEVWSGHFHTISEAANVRYIGTPWTLTAGDENDPRGFWMFDTETERMEFIPNNTTWHRRIQYPFKGKIDYKDFTNLSVRVIVTEVDKNLTKFESELEKVVHSLRVVSKIDNSVESDDSEEVEVQSLQTLMEEYINAIPDITDSDREALIQYANQLYVEATQ
>ID:AUV63468.1 |[Shigella phage Sf25]||_Shigella_phage_Sf25_.gbk|endonuclease subunit|1020|MF327009(168573):129065-130084:-1 ^^ Shigella phage Sf25, complete genome.|neighbours:ID:AUV63467.1(-1),ID:AUV63469.1(-1)|neighbour_genes:hypothetical protein,alpha glucosyl trans..|
MKILNLGDWHLGVKADDEWVQSIQLDGIKQAIEYSKKNGITTWIQYGDIFDVRKAITHKTMEFAREIVQMLDDAGITLHTVVGNHDMHFKNTLTPNASTELLAKYSNVKVYDKPTTVDFDGCLIDLIPWMCEENTGEILEHIKTSFASFCVGHWELNGFYFYKGMKSHGLEPDFLKTYKEVWSGHFHTISEAANVRYIGTPWTLTAGDENDPRGFWMFDTETERMEFIPNNTTWHRRIQYPFKGKIDYKDFTNLSVRVIVTEVDKNLTKFESELEKVVHSLRVVSKIDNSVESDDSEEVEVQSLQTLMEEYINAIPDITDSDREALIQYANQLYVEATQ
>ID:YP_004414959.1 |[Shigella phage Shfl2]||_Shigella_phage_Shfl2_.gbk|putative recombinati..|1020|NC_015457(165919):33725-34744:-1 ^GeneID:10498822^ Shigella phage Shfl2, complete genome.|neighbours:ID:YP_004414958.1(-1),ID:YP_004414960.1(-1)|neighbour_genes:hypothetical protein,putative alpha-gluco..|
MKILNLGDWHLGVKADDEWVQSIQLDGIKQAIEYSKKNGITTWIQYGDIFDVRKAITHKTMEFAREIVQMLDDAGITLHTVVGNHDMHFKNTLTPNASTELLAKYPNVKVYDKPTTVDFDGCLIDLIPWMCEENTGEILEHIKTSSASFCVGHWELNGFYFYKGMKSHGLEPDFLKTYKEVWSGHFHTISEAANVRYIGTPWTLTAGDENDPRGFWMFDTETERMEFIPNNTTWHRRIHYPFKGKIDYKDFTNLSVRVIVTEVDKNLTKFESELEKVVHSLRVVSKIDNSVESDDSEEVEVQSLQTLMEEYINAIPDITDSDREALIQYANQLYVEAAQ
>ID:YP_009110877.1 |[Shigella phage pSs-1]||_Shigella_phage_pSs-1_.gbk|gp70|1020|NC_025829(164999):38106-39125:-1 ^GeneID:22475143^ Shigella phage pSs-1, complete genome.|neighbours:ID:YP_009110876.1(-1),ID:YP_009110878.1(-1)|neighbour_genes:gp69,gp71|
MKILNLGDWHLGVKADDEWVQSIQLDGIKQAIEYSKKNGITTWIQYGDIFDVRKAITHKTMEFAREIVQMLDDAGITLHTVVGNHDMHFKNTLTPNASTELLAKYPNVKVYDKPTTVDFDGCLIDLIPWMCEENTGEILEHIKTSSASFCVGHWELNGFYFYKGMKSHGLEPDFLKTYKEVWSGHFHTISEAANVRYIGTPWTLTAGDENDPRGFWMFDTETERMEFIPNNTTWHRRIQYPFKGKIDYKDFTNLSVRVIVTEVDKNLTKFESELEKVVHSLRVVSKIDNSVESDDSEEVEVQSLQTLMEEYINAIPDITDSDREALIQYANQLYVEATQ
>ID:NP_899320.1 |[Vibrio phage KVP40]||_Vibrio_phage_KVP40_.gbk|47|1041|NC_005083(244834):41990-43030:1 ^GeneID:2545827^ Vibrio phage KVP40, complete genome.|neighbours:ID:NP_899319.1(1),ID:NP_899321.1(1)|neighbour_genes:hypothetical protein,hypothetical protein|
MKVALLGDLHIGIKDDDMWVQNYQRKFFDFMFAELEERGVKEIIQLGDWFDVRRGATQETLMFQRTYLNGMLKGHNTHVLVGNHDMHLRECIVPNTPYEVLSVVPDVTIYEHPTTVEFDGVKIDIIPWICKENAVEIDEFIKNSTSEYCVGHFELNGFEFHKGQKATGCLDAGFLKKYKQVWSGHFHTQSEAGNIKYLGTPYTLTLADADDKRGFWLFDTETHEMEFIENPDCWHTKLYFDAETFDAKTIPSYENRNVKIIVERRSSDKREISFDVVEDRIAQIAHACQTLDELDIKKDVADDIKSIKDIDDYVAEYADTLDESTEVKSKVKAIFSALRAEAQENA
>ID:YP_009006366.1 |[Vibrio phage VH7D]||_Vibrio_phage_VH7D_.gbk|exonuclease subunit ..|1044|NC_023568(246964):221592-222635:1 ^GeneID:18499998^ Vibrio phage VH7D, complete genome.|neighbours:ID:YP_009006365.1(1),ID:YP_009006367.1(1)|neighbour_genes:putative 5'(3')-deox..,hypothetical protein|
MSKIALVGDLHIGIKDDDLWVQNYQREFFDFMFAELEERGVKQIIQLGDWFDVRRGATQETLMFQRTYLNGMLKGYDTHVLVGNHDMHLRECIVPNTPYEVLSIVPDVTIYEKPTTVEFDGVKIDIIPWICKENAVEIDEFIKKSTSEYCVGHFELNGFEFHRGQKATGCLDAGFLKKYKQVWSGHFHTQSEAGNIKYLGTPYTLTLADADDKRGFWLFDTETHEMEFIENPNCWHTKLYFDAETFDPKTIPSYENRNVKIIVERRSSDKREISFDVVEDRIAQIAHACQTLDELDIKKDVAEDIKSIKDIDDYVAEYADTLDESTDVKTKVKSIFSALRAEALENA
>ID:QBX06016.1 |[Vibrio phage ValB1 HC]||_Vibrio_phage_ValB1_HC_.gbk|exonuclease subunit ..|1044|MK568540(247619):37962-39005:-1 ^^ Vibrio phage ValB1 HC, complete genome.|neighbours:ID:QBX06015.1(-1),ID:QBX06017.1(-1)|neighbour_genes:hypothetical protein,putative 5'(3')-deox..|
MSKIALVGDLHIGIKDDDLWVQNYQREFFDFMFAELEERGVKQIIQLGDWFDVRRGATQETLMFQRTYLNGMLKGYDTHVLVGNHDMHLRECIVPNTPYEVLSIVPDVTIYEKPTTVEFDGVKIDIIPWICKENAVEIDEFIKKSTSEYCVGHFELNGFEFHRGQKATGCLDAGFLKKYKQVWSGHFHTQSEAGNIKYLGTPYTLTLADADDKRGFWLFDTETHEMEFIENPNCWHTKLYFDAETFDPKTIPSYENRNVKIIVERRSSDKREISFDVVEDRIAQIAHACQTLDELDIKKDVAEDIKSIKDIDDYVAEYADTLDESTDVKTKVKSIFSALRAEALENA
>ID:YP_009201292.1 |[Vibrio phage ValKK3]||_Vibrio_phage_ValKK3_.gbk|exonuclease subunit ..|1044|NC_028829(248088):91048-92091:-1 ^GeneID:26628515^ Vibrio phage ValKK3, complete genome.|neighbours:ID:YP_009201291.1(-1),ID:YP_009201293.1(-1)|neighbour_genes:hypothetical protein,putative 5'(3')-deox..|
MSKIALLGDLHIGIKDDDLWVQNYQRKFFDFMFAELEKRGVKQIIQLGDWFDVRRGATQETLMFQRTYLNGMLKGYDTHVLVGNHDMHLRECIVPNTPYEVLSIVPDVTIYEKPTTVEFDGVKIDIIPWICKENAVEIDEFIKNSTSEYCVGHFELNGFEFHRGQKATGCLDSGFLKKYKQVWSGHFHTQSEAGNIKYLGTPYTLTLADADDKRGFFLFDTETHELEFIENPDCWHTKLYFDAETFDAKSIPSYEDKNVKIIVERRSSDKREISFDVVEDRIAQIAHACQTLDELDIKKDVADDIKSIKDIDDYVAEYADTLDESTEVKTKVKAIFSALRAEALENS
>ID:YP_008125270.1 |[Vibrio phage nt-1]||_Vibrio_phage_nt-1_.gbk|recombination endonu..|1041|NC_021529(247511):206988-208028:1 ^GeneID:15926572^ Vibrio phage nt-1, complete genome.|neighbours:ID:YP_008125269.2(1),ID:YP_008125271.1(1)|neighbour_genes:deoxyribonucleotidas..,hypothetical protein|
MKLALLGDLHIGIKDDDLWVQDYQRKFFDFMFSELEKRGITEIIQLGDWFDVRRGATQETLMFQRTYLNGMLNGYNTHVLVGNHDMHLRECIVPNTPYEVLSIVPDVEIYEKPRTVKFGDVAIDIIPWICKENAVEIDEFIKRSDSEYCVGHFELNGFEFHKGQKATGCLDAGFLKKYKQVWSGHFHTQSEAGNIKYLGTPYTLTLADADDKRGFWIFDTDTHDLEFVENPDCWHTKLYFDAETFDPKRIPSYENRNVKIIVERRSSDKREISFDVVEERIAQIAHACQTLDELDIKTDVADDIKSIKDIGDYVEEYTNTLDESTAVKEQVNAIFSALRAEAMENA
>ID:ALP47005.1 |[Vibrio phage phi-Grn1]||_Vibrio_phage_phi-Grn1_.gbk|recombination-relate..|1044|KT919972(248605):149534-150577:1 ^^ Vibrio phage phi-Grn1, complete genome.|neighbours:ID:ALP47104.1(1),ID:ALP47326.1(1)|neighbour_genes:putative 5'(3')-deox..,hypothetical protein|
MSKIALVGDLHIGIKDDDLWVQNYQREFFDFMFAELEERGVKQIIQLGDWFDVRRGATQETLMFQRTYLNGMLKGYDTHVLVGNHDMHLRECIVPNTPYEVLSIVPDVTIYEKPTTVEFDGVKIDIIPWICKENAVEIDEFIKKSTSEYCVGHFELNGFEFHRGQKATGCLDAGFLKKYKQVWSGHFHTQSEAGNIKYLGTPYTLTLADADDKRGFWLFDTETHEMEFIENPNCWHTKLYFDAETFDPKTIPSYENRNVKIIVERRSSDKREISFDVVEDRIAQIAHACQTLDELDIKKDVAEDIKSIKDIDDYVAEYADTLDESTDVKTKVKSIFSALRAEALENA
>ID:ALP47386.1 |[Vibrio phage phi-ST2]||_Vibrio_phage_phi-ST2_.gbk|recombination-relate..|1044|KT919973(250485):209704-210747:1 ^^ Vibrio phage phi-ST2, complete genome.|neighbours:ID:ALP47487.1(1),ID:ALP47708.1(1)|neighbour_genes:putative 5'(3')-deox..,hypothetical protein|
MSKIALVGDLHIGIKDDDLWVQNYQREFFDFMFAELEERGVKQIIQLGDWFDVRRGATQETLMFQRTYLNGMLKGYDTHVLVGNHDMHLRECIVPNTPYEVLSIVPDVTIYEKPTTVEFDGVKIDIIPWICKENAVEIDEFIKNSTSEYCVGHFELNGFEFHRGQKATGCLDAGFLKKYKQVWSGHFHTQSEAGNIKYLGTPYTLTLADADDKRGFWLFDTETHEMEFIENPNCWHTKLYFDAETFDPKTIPSYENRNVKIIVERRSSDKREISFDVVEDRIAQIAHACQTLDELDIKKDVAEDIKSIKDIDDYVAEYADTLDESTEVKTKVKSIFSALRAEALENA
>ID:ALY07125.1 |[Vibrio phage vB_VmeM-32]||_Vibrio_phage_vB_VmeM-32_.gbk|endonuclease subunit|1026|KU160494(199912):104033-105058:1 ^^ Vibrio phage vB_VmeM-32, complete genome.|neighbours:ID:ALY07124.1(1),ID:ALY07126.1(1)|neighbour_genes:hypothetical protein,endonuclease subunit|
MCKTIFLGDLHQGASNDDIYLRETQTDFFEFLCEYAKQRGITRLVQTGDWFDDRKGISQDTIRYQRTYLIPLLESVFDEIIVLPGNHDLHFKNKITPNSVTEMFSERPKFKVIETPQTVLLGQVTLDVIPWICTENEDQIKQFIAESQSDMCVGHFELDGFEFYKGVPSSGESMEFLCDYKKVYSGHYHTRSKHGNVEYIGTPYTLTMGDANDERGFVVFDSDTFTDEFVPNPECNHFRIHYNAEFSEPLSKYKNKRVTIVIEESDDRLDAVLTTLERICNQLTKKDVSMFQVNEVGETELKQQNTLKVIESLIENSTIDDDVKSKVKSHCQRLYTLASKE
>ID:AFN37303.1 |[Vibriophage phi-pp2]||_Vibriophage_phi-pp2_.gbk|phage recombination-..|1041|JN849462(246421):41991-43031:1 ^^ Vibriophage phi-pp2, complete genome.|neighbours:ID:AFN37302.1(1),ID:AFN37304.1(1)|neighbour_genes:putative 5'(3')-deox..,hypothetical protein|
MKVALLGDLHIGIKDDDMWVQNYQRKFFDFMFAELEERGVKEIIQLGDWFDVRRGATQETLMFQRTYLNGMLKGHNTHVLVGNHDMHLRECIVPNTPYEVLSVVPDVTIYEHPTTVEFDGVKIDIIPWICKENAVEIDEFIKNSTSEYCVGHFELNGFEFHKGQKATGCLDAGFLKKYKQVWSGHFHTQSEAGNIKYLGTPYTLTLADADDKRGFWLFDTETHEMEFIENPDCWHTKLYFDAETFDAKTIPSYENRNVKIIVERRSSDKREISFDVVEDRIAQIAHACQTLDELDIKKDVADDIKSIKDIDDYVAEYADTLDESTEVKSKVKAIFSALRAEAQENA
>ID:YP_009153659.1 |[Yersinia phage PST]||_Yersinia_phage_PST_.gbk|recombination endonu..|1020|NC_027404(167785):32788-33807:-1 ^GeneID:24677466^ Yersinia phage PST, complete genome.|neighbours:ID:YP_009153658.1(-1),ID:YP_009153660.1(-1)|neighbour_genes:hypothetical protein,a-gt|
MKILNLGDWHLGVKADDEWVQSIQLDGIKQAIEYSKKNGITTWIQYGDIFDVRKAITHKTMEFAREIVQMLDDAGITLHTIVGNHDMHFKNTLTPNASTELLAKYPNVKVYDKPTTVDFDGCLIDLIPWMCEENTGEILEHIKTSSASFCVGHWELNGFYFYKGMKSHGLEPDFLKTYKEVWSGHFHTISEAANVRYIGTPWTLTAGDENDPRGFWMFDTETERMEFIPNNTTWHRRIHYPFKGKIDYKDFTNLSVRVIVTEVDKNLTKFESELEKVVHSLRVVSKIDNSVESDDSEEVEVQSLQTLMEEYINAIPDITDSDREALIQYANQLYVEATQ
>ID:VEV89672.1 |[Yersinia phage fPS-2]||_Yersinia_phage_fPS-2_.gbk|g056c|1020|LR215722(169060):34309-35328:-1 ^^ Yersinia phage fPS-2 genome assembly, chromosome: I.|neighbours:ID:VEV89671.1(-1),ID:VEV89673.1(-1)|neighbour_genes:g055c,g057c|
MKILNLGDWHLGVKADDEWIRGIQIDGIKQAIEYSKKNGITVWIQYGDIFDVRKAITHKTMEFAREIVQMLDDAGITLHTIVGNHDLHYKNVMHPNASTELLAKYSNVKVYDKPTTVDFDGCLIDLIPWMCEENTGEILEHIKTSSASFCVGHWELNGFYFYKGMKSHGLEPDFLKTYKEVWSGHFHTISEAANVRYIGTPWTLTAGDENDPRGFWMFDTETERMEFIPNNTTWHRRIHYPFKGKIDYKDFTNLSVRVIVTEVDKNLTKFESELEKVVHSLRVVSKIDNSVESDDSEEVEVQSLQTLMEEYINAIPDITDSDREALIQYANQLYVEATQ
>ID:YP_009149300.1 |[Yersinia phage phiD1]||_Yersinia_phage_phiD1_.gbk|g061|1020|NC_027353(167063):34262-35281:-1 ^GeneID:24635497^ Yersinia phage phiD1 complete genome.|neighbours:ID:YP_009149299.1(-1),ID:YP_009149301.1(1)|neighbour_genes:g060,g062|
MKILNLGDWHLGVKADDEWVQSIQLDGIKQAIEYSKKNGITTWIQYGDIFDVRKAITHKTMEFAREIVQMLDDAGITLHTVVGNHDMHFKNTLTPNASTELLAKYPNVKVYDKPTTVDFDGCLIDLIPWMCEENTGEILEHIKTSSASFCVGHWELNGFYFYKGMKSHGLEPDFLKTYKEVWSGHFHTISEAANVRYIGTPWTLTAGDENDPRGFWMFDTETERMEFIPNNTTWHRRIHYPFKGKIDYKDFTNLSVRVIVTEVDKNLTKFESELEKVVHSLRVVSKIDNSVESDDSEEVEVQSLQTLMEEYINAIPDITDSDREALIQYANQLYVEATQ
