# Supplementary material for: Influence of Non-canonical DNA Bases on the Genomic Diversity of Tevenvirinae
Source: Front Microbiol. 2021 Apr 6;12:632686. doi: 10.3389/fmicb.2021.632686 (PMC8056088; doi:10.3389/fmicb.2021.632686)
Supplement: Supplementary Data Sheet 1 — Clustering results (folders “first clusterisation,” “second clusterisation,” and “third clusterisation”): the number of pan-genome components in the individual genome (files “pan genome components of genomes”), the total number of all clusters and components of the pan-genome (files “pan genome components”), a list of clusters of the core genome (files “core list”), a list of clusters of the softcore genome (files “softcore list”). Clusters of the softcore genome (folders “softcore clusters”) are presented in the files which show regions in genomes, protein sequences, names of viruses which have these proteins A description of softcore clusters is also supplied (file “Softcore clusters description”). [file Data_Sheet_1.ZIP › Data sheet 1/first clusterisation/softcore_clusters/19927_a-gt.4.faa]

>ID:YP_004300679.1 |[Acinetobacter virus 133]|Acj133|_Acinetobacter_phage_133_.gbk|hypothetical protein|348|NC_015250(159801):49773-50120:-1 ^GeneID:10323085^ Acinetobacter phage 133, complete genome.|neighbours:ID:YP_004300678.1(-1),ID:YP_004300680.1(-1)|neighbour_genes:hypothetical protein,55|
MNLPTDLSQVDLDPNHDDDILAKAQEEYVKKEVDQRVKKILKKNRREITRLKAWAEKSMIEGNKFGYVYAIQKLRRIYRQKPLSTAEADEMWNRNNAALILLAREEMVKMKQEVK
>ID:AWY10325.1 |[Acinetobacter phage AM101]||_Acinetobacter_phage_AM101_.gbk|hypothetical protein|363|MH165274(166487):111158-111520:1 ^^ Acinetobacter phage AM101, complete genome.|neighbours:ID:AWY10324.1(1),ID:AWY10326.1(1)|neighbour_genes:hypothetical protein,recombination endonu..|
MEANIEQLFIESETVEHDDEFLGSVIDEYDAEKIQRRIEAQAQKRAQKLIKRNKKELERLKKHAGECLITNNFTGYSYAIKKLRKFYRQPYNDELILAMWNSSREAMLDIAHKAAKLEQK
>ID:YP_004009470.1 |[Acinetobacter phage Ac42]|Ac42|_Acinetobacter_phage_Ac42_.gbk|a-gt.4|390|NC_014660(167716):59000-59389:-1 ^GeneID:9925735^ Acinetobacter phage Ac42, complete genome.|neighbours:ID:YP_004009469.1(-1),ID:YP_004009471.1(-1)|neighbour_genes:hypothetical protein,a-gt.5|
MQSPDQIGLTQEQAFEAREAILEQLGDESISTEDSIDLAFDAQAIQDEWVQKEAKRRATKILKKNKREIERLKKHAENCLLTGNKEGYIYAINKLRDIYHRPKLKRTELEFMWNTSYGAAQDIIKTVTK
>ID:YP_004009725.1 |[Acinetobacter phage Acj61]||_Acinetobacter_phage_Acj61_.gbk|a-gt.4|369|NC_014661(164093):60356-60724:-1 ^GeneID:9925999^ Acinetobacter phage Acj61, complete genome.|neighbours:ID:YP_004009724.1(-1),ID:YP_004009726.1(-1)|neighbour_genes:47,hypothetical protein|
MQANIEHQLVEAEAIQANLTEEQAEDEGQSSLLDHYDAEKMHDKMMSMATQKAQRVLKRNGREIKRLKNHAGKCLMENRFDGYAYAIKKLRDIYKQPYNDELIRTMWNTSRQSLLDIVQTAK
>ID:YP_004010252.1 |[Acinetobacter phage Acj9]||_Acinetobacter_phage_Acj9_.gbk|a-gt.4|369|NC_014663(169947):64294-64662:-1 ^GeneID:9926549^ Acinetobacter phage Acj9, complete genome.|neighbours:ID:YP_004010251.1(-1),ID:YP_004010253.1(-1)|neighbour_genes:47,hypothetical protein|
MNIEQLNVETEARDAIDAQIAEEDRLDYEFEASKIQTRIEADAKRQAEKILKKNKREIARLKKHAEQCVLTGNYFGYQYAVKKLRDFYKQPYTEQLIRDMWTSSRGAIVDIMVDAIEKAKQA
>ID:AXY82793.1 |[Acinetobacter phage KARL-1]||_Acinetobacter_phage_KARL-1_.gbk|hypothetical protein|363|MH713599(166560):126295-126657:1 ^^ Acinetobacter phage KARL-1, complete genome.|neighbours:ID:AXY82792.1(1),ID:AXY82794.1(1)|neighbour_genes:hypothetical protein,recombination endonu..|
MEANIEQLFIESETVERDDEFLGSDIDEYDAEKIQRRIEAQAQKRAQKLIKRNKKELERLKKHAGECLITNNFSGYSYAIKKLRKFYRQPYNDELIRAMWNSSREAMLDIAHKAAKLEQK
>ID:YP_006488838.1 |[Acinetobacter phage ZZ1]||_Acinetobacter_phage_ZZ1_.gbk|hypothetical protein|375|NC_018087(166687):55857-56231:-1 ^GeneID:13164924^ Acinetobacter phage ZZ1, complete genome.|neighbours:ID:YP_006488839.1(-1),ID:YP_006488835.1(-1)|neighbour_genes:recombination endonu..,sigma factor|
MQAINIEQQLIEAEGRETDEDETLSIDDLLENKFDTDEIQRRIEREAGQQAEKSLRKNKREIERLKNHAQKCLLTDNFEGYGYAINKLREFYRRPKASRTELIVMYDDSRQTLFNIVKIAQKQQ
>ID:AXF40678.1 |[Acinetobacter phage vB_ApiM_fHyAci03]||_Acinetobacter_phage_vB_ApiM_fHyAci03_.gbk|hypothetical protein|363|MH460829(165975):58137-58499:-1 ^^ Acinetobacter phage vB_ApiM_fHyAci03, complete genome.|neighbours:ID:AXF40677.1(-1),ID:AXF40679.1(-1)|neighbour_genes:recombination endonu..,hypothetical protein|
MEANIEQLFIESETVERDDEFLDSVIDEYDAEKIQRRIEAQAQKRAQKLIKRNKKELERLKKHAGECLITNNFTGYSYAIKKLRKFYRQPYNDELIRAMWNSSREAMLDIAHKAAKLEQK
>ID:APU01423.1 |[Aeromonas phage 65.2]||_Aeromonas_phage_65.2_.gbk|hypothetical protein|375|KY290955(236567):23796-24170:-1 ^SEED:fig|6666666.172300.peg.32^ Aeromonas phage 65.2, complete genome.|neighbours:ID:APU01422.1(-1),ID:APU01424.1(-1)|neighbour_genes:recombination-relate..,hypothetical protein|
MTDNQEIQMHVKANDEVSLSEVQKQAINKMASKHYKKNKKEIDRLTAHSRECLISCNEDGYKYAITKLRNICQQSPLDSETLHSLWITSKKQTDEIILGAIKIQEQQQYNVPRTTGKTVPVCSV
>ID:YP_004300871.1 |[Aeromonas virus 65]||_Aeromonas_phage_65_.gbk|a-gt.4|375|NC_015251(235229):23795-24169:-1 ^GeneID:10323293^ Aeromonas phage 65, complete genome.|neighbours:ID:YP_004300870.1(-1),ID:YP_004300872.1(-1)|neighbour_genes:47,hypothetical protein|
MTDNQEIQMHVKANDEVSLSEVQKQAINKMASKHYKKNKKEIDRLTAHSRECLISCNEDGYKYAITKLRNICQQSPLDSETLHSLWITSKKQTDEIILGAIKIQEQQQYNVPRTTGKTVPVCSV
>ID:ATI17475.1 |[Aeromonas phage AS-szw]||_Aeromonas_phage_AS-szw_.gbk|hypothetical protein|390|MF498773(229957):151153-151542:1 ^^ Aeromonas phage AS-szw, complete genome.|neighbours:ID:ATI17474.1(1),ID:ATI17476.1(1)|neighbour_genes:hypothetical protein,endonuclease subunit|
MNEQQELSTVVDEVIEENNSGVKLTEYQQKMVEKLAKKHYKKHKKEIKRLSSHARDCLITANKEGYIYSIEKLRFISQQPKLDRETLETLYLTSKQQTDKILFDAFKQAEQETYLVPQSEGKTTPVCAA
>ID:ASU00522.1 |[Aeromonas phage AS-zj]||_Aeromonas_phage_AS-zj_.gbk|hypothetical protein|390|MF448340(229929):27405-27794:1 ^^ Aeromonas phage AS-zj, complete genome.|neighbours:ID:ASU00523.1(1),ID:ASU00521.1(1)|neighbour_genes:hypothetical protein,endonuclease subunit|
MNEQQELSTVVDEVIEENNSGVKLTEYQQKMVEKLAKKHYKKHEKEIKRLSSHARDCLITANKEGYIYSIEKLRFISQQPKLDRETLETLYLTSKQQTDKILFDAFKQAEQETYLVPQSEGKTTPVCAA
>ID:NP_943909.1 |[Aeromonas virus Aeh1]||_Aeromonas_phage_Aeh1_.gbk|a-gt.4|393|NC_005260(233234):32106-32498:-1 ^GeneID:2658013^ Aeromonas phage Aeh1, complete genome.|neighbours:ID:NP_943908.1(-1),ID:NP_943910.1(-1)|neighbour_genes:hypothetical protein,hypothetical protein|
MNERIEDVIAEDQREIEEAKEREQAAIKSMVEKKSKKYLAKNRKEIERLRLHAEECLHVCNKDGYIYAIEKLRVLTLQKPIAKDVLESLWMSSKQRYDELVMEAYQKVTESEPEAASQSEEVSLTPVCSI
>ID:AUE22571.1 |[Aeromonas phage Ah1]||_Aeromonas_phage_Ah1_.gbk|hypothetical protein|396|MG250483(221116):25024-25419:-1 ^^ Aeromonas phage Ah1, complete genome.|neighbours:ID:AUE22570.1(-1),ID:AUE22572.1(-1)|neighbour_genes:hypothetical protein,hypothetical protein|
MTETQLESVIAEDQREIEEAKEREQAAIKSMVEKKSKKYLAKNRKEIERLRLHAEECLHVCNKDGYIYAIEKLRVLTLQKPIARDVLESLWMSSKQRYDELVMEAYQKVKESKPEAASETEKVSLTPVCSV
>ID:QAX98607.1 |[Aeromonas phage AsFcp_2]||_Aeromonas_phage_AsFcp_2_.gbk|hypothetical protein|393|MH791401(219171):192964-193356:-1 ^^ UNVERIFIED: Aeromonas phage AsFcp_2, complete genome.|neighbours:ID:QAX98606.1(-1),ID:QAX98608.1(-1)|neighbour_genes:recombination endonu..,hypothetical protein|
MNENIDQLIDQDQKEINEAKEREQALIKSMVEKKSKKYLAKHGKEIKRLREHAEECLHVCNKDGYIYAIEKLRVLTMQKPIERSVLESLWLSSKQRYDELVMEAYAKVNENTEVASGEQPETATVPVCSI
>ID:QAX97915.1 |[Aeromonas phage Asswx_1]||_Aeromonas_phage_Asswx_1_.gbk|hypothetical protein|399|MH791398(229103):158835-159233:1 ^^ UNVERIFIED: Aeromonas phage Asswx_1, complete genome.|neighbours:ID:QAX97914.1(1),ID:QAX97916.1(1)|neighbour_genes:hypothetical protein,endonuclease subunit|
MNEQQELSTVVDEVIEENNSDVKLTEYQQKMVEKLAKKHYKKHEKEIKRLSSHARDCLITANKEGYIYSIEKLRFISQQPKLDRETLETLYLTSKQQTDKILFDAFKQAEQAEQETYLVPQSEGKTTPVCAA
>ID:QAY01235.1 |[Aeromonas phage Aswh_1]||_Aeromonas_phage_Aswh_1_.gbk|hypothetical protein|357|MH791414(229730):80397-80753:-1 ^^ UNVERIFIED: Aeromonas phage Aswh_1, complete genome.|neighbours:ID:QAY01234.1(-1),ID:QAY01236.1(-1)|neighbour_genes:endonuclease subunit,hypothetical protein|
MNDELEEQRQFELTEFQKQQAEKLATKHYNKNKKEISRLTSHARDCLVTCNEEGYKYAITKLRVICQQKPLDEETLHAMWLTSKERTDIILAEAFAKQDQDSFLVPRTSDKTTPVCNI
>ID:YP_007010286.1 |[Aeromonas phage CC2]||_Aeromonas_phage_CC2_.gbk|hypothetical protein|390|NC_019538(231743):110891-111280:-1 ^GeneID:14016247^ Aeromonas phage CC2, complete genome.|neighbours:ID:YP_007010285.1(-1),ID:YP_007010287.1(-1)|neighbour_genes:endonuclease subunit,hypothetical protein|
MNEQQELSTVVDEVIEENNSGVKLTEYQQKMVEKLAKKHYKKHEKEIKRLSSHARDCLITANKEGYIYSIEKLRFISQQPRLDRETLETLYLTSKQQTDKILFDAFKQAEQETYLVPRSEGKTTPVCAA
>ID:YP_009011454.1 |[Aeromonas phage PX29]||_Aeromonas_phage_PX29_.gbk|a-gt.4|405|NC_023688(222006):22329-22733:-1 ^GeneID:18559949^ Aeromonas phage PX29, complete genome.|neighbours:ID:YP_009011453.1(-1),ID:YP_009011455.1(-1)|neighbour_genes:47,a-gt.5|
MGNVMNENIDQLIDQDQKEINEAKEREQALIKAMVEKKSKKYLAKHGKEIKRLREHAEECLHVCNKDGYIYAIEKLRVLTMQKPIERSVLESLWLSSKQRYDELVMEAYAKVNENTEVASGEQPETATVPVCSI
>ID:YP_003969446.1 |[Aeromonas phage phiAS5]||_Aeromonas_phage_phiAS5_.gbk|hypothetical protein|390|NC_014636(225268):118297-118686:-1 ^GeneID:9861564^ Aeromonas phage phiAS5, complete genome.|neighbours:ID:YP_003969445.1(-1),ID:YP_003969447.1(-1)|neighbour_genes:hypothetical protein,hypothetical protein|
MTEQPISAEVHDEIETEIKERQEKVLRELAEKRAKKHLAKNAREIDRLKQHAEECLHVCNKDGYIYAISKLRKITMQSVLDKDVLESLWMSSKQRYDELVVEAYKQVNKIEPATSGEESKGALIPVCSV
>ID:YP_803005.1 |[Escherichia virus RB32]||_Bacteriophage_RB32_.gbk|a-gt.4|318|NC_008515(165890):36555-36872:-1 ^GeneID:4405621^ Bacteriophage RB32, complete genome.|neighbours:ID:YP_803004.1(-1),ID:YP_803006.1(-1)|neighbour_genes:a-gt.3,a-gt.5|
MTDKPEINDEVEKLISSIEEKNRLEAERKANKLLSKNKRELNRLYKHAQIAAENNNFAQYEYAIKKSRDILKQPYNDELISILWKTTRSQIEDMIDAYTRKIQAS
>ID:YP_009218681.1 |[Citrobacter phage IME-CF2]||_Citrobacter_phage_IME-CF2_.gbk|hypothetical protein|348|NC_029013(177688):85493-85840:-1 ^GeneID:26644901,SEED:fig|1527524.5.peg.150^ Citrobacter phage IME-CF2, complete genome.|neighbours:ID:YP_009218680.1(-1),ID:YP_009218682.1(-1)|neighbour_genes:recombination-relate..,RNA polymerase sigma..|
MNKQHEVLDEVAHEKTATELREEELESLKGTRVEQEALRKAQKYMRKNRAEWKRLHKHAENALFDGNKAQYVYAIKKMRDMLKQPYNDELIETMWITSNQQLKDLFIMASEKYGK
>ID:YP_009194871.1 |[Citrobacter phage Margaery]||_Citrobacter_phage_Margaery_.gbk|hypothetical protein|345|NC_028755(178182):33265-33609:1 ^^ Citrobacter phage Margaery, complete genome.|neighbours:ID:YP_009194870.1(1),ID:YP_009194872.1(1)|neighbour_genes:hypothetical protein,recombination endonu..|
MNVQHEVIDEVHQKSALDLREEELDSIKGTRIEQEALRKAQKFMRKNKAEWKRLHKHAENALFEGNKEQYVYAIKKMRDMLKQPYNDELIETMWITSNQQLKDLFIMASEKYGK
>ID:AYJ72916.1 |[Citrobacter phage Maroon]||_Citrobacter_phage_Maroon_.gbk|hypothetical protein|345|MH823906(178830):32820-33164:1 ^^ Citrobacter phage Maroon, complete genome.|neighbours:ID:AYJ72915.1(1),ID:AYJ72917.1(1)|neighbour_genes:hypothetical protein,nuclease subunit|
MNVQHEVIDEVHQKSALDLREEELDSIKGTRIEQEALRKAQKFMRKNKAEWKRLHKHAENALFEGNKEQYVYAIKKMRDMLKQPYNDELIETMWITSNQQLKDLFIMASEKYGK
>ID:YP_009203777.1 |[Citrobacter phage Merlin]||_Citrobacter_phage_Merlin_.gbk|hypothetical protein|369|NC_028857(172733):34558-34926:-1 ^GeneID:26647977^ Citrobacter phage Merlin, complete genome.|neighbours:ID:YP_009203776.1(-1),ID:YP_009203778.1(-1)|neighbour_genes:hypothetical protein,hypothetical protein|
MLQPGEAFQAELEYQDKLIEDPDHQKLMEEDRLAAIEEAQARVAATAKSQADKIIKKNSRELERLNKHAQQSVLDNNFAAYKYAIEKSRKILRQPFNDELIKVQWETTRRQIWEIVNGYKAG
>ID:YP_009097655.1 |[Citrobacter phage Miller]||_Citrobacter_phage_Miller_.gbk|hypothetical protein|348|NC_025414(178171):32920-33267:1 ^InterPro:IPR022558^ Citrobacter phage Miller, complete genome.|neighbours:ID:YP_009097654.1(1),ID:YP_009097656.1(1)|neighbour_genes:hypothetical protein,recombination endonu..|
MNKQHEVLDEVAHEKTATELREEELESLKGTRVEQEALRKAQKYMRKNRAEWKRLHKHAENALFDGNKAQYVYAIKKMRDMLKQPYNDELIETMWITSNQQLKDLFIMASEKYGK
>ID:YP_009146496.1 |[Citrobacter phage Moon]||_Citrobacter_phage_Moon.gbk|hypothetical protein|342|NC_027331(170341):34369-34710:-1 ^GeneID:24721662,InterPro:IPR022558^ Citrobacter phage Moon, complete genome.|neighbours:ID:YP_009146495.1(-1),ID:YP_009146497.1(-1)|neighbour_genes:hypothetical protein,hypothetical protein|
MTEGEYQDAQWQAHVEENEQKEMDTAIEAAQARIAANAKSKADKIIKKNSRELERLNKHAQQSVLDNNFAAYKYAIEKSRKILRQPFNDELIKVQWETTRRQIWEILNGYKAG
>ID:YP_009285590.1 |[Citrobacter phage vB_CfrM_CfP1]||_Citrobacter_phage_vB_CfrM_CfP1_.gbk|hypothetical protein|348|NC_031057(180219):35139-35486:1 ^GeneID:29079751^ Citrobacter phage vB_CfrM_CfP1, complete genome.|neighbours:ID:YP_009285589.1(1),ID:YP_009285591.1(1)|neighbour_genes:hypothetical protein,endonuclease subunit|
MNKQHEVLDEVAHEKTATELREEELESLKGTRVEQEALRKAQKYMRKNRAEWKRLHKHAENALFDGNKAQYVYAIKKMRDMLKQPYNDELIETMWITSNQQLKDLFIMASEKYGK
>ID:SCN45744.1 |[Cronobacter phage Pet-CM3-4]||_Cronobacter_phage_Pet-CM3-4_.gbk|hypothetical protein|324|LT614807(171975):34540-34863:-1 ^^ Cronobacter phage Pet-CM3-4 genome assembly, chromosome: I.|neighbours:ID:SCN45743.1(-1),ID:SCN45745.1(-1)|neighbour_genes:hypothetical protein,hypothetical protein|
MNERNIDSVEQIDDNEERIKRLIEEESQRRANAMATKIFKKNRREIKRLNDHAAGAVLENNFEAYKYALCKLRDIYKQPYNDEIIRVNWQTTRQQVWEIINAGTETV
>ID:YP_006986328.1 |[Cronobacter phage vB_CsaM_GAP161]||_Cronobacter_phage_vB_CsaM_GAP161_.gbk|hypothetical protein|345|NC_019398(178193):32034-32378:1 ^^ Cronobacter phage vB_CsaM_GAP161, complete genome.|neighbours:ID:YP_006986327.1(1),ID:YP_006986329.1(1)|neighbour_genes:hypothetical protein,recombination endonu..|
MNVQHEVIDEVHQKSALDLREEELDSIKGTRIEQEALRKAQKFMRKNKAEWKRLHKHAENALFEGNKEQYVYAIKKMRDMLKQPYNDELIETMWITSNQQLKDLFIMASEKYGK
>ID:AOG16180.1 |[Cronobacter phage vB_CsaM_leB]||_Cronobacter_phage_vB_CsaM_leB_.gbk|hypothetical protein|345|KX431559(177907):32886-33230:1 ^^ Cronobacter phage vB_CsaM_leB, complete genome.|neighbours:ID:AOG16179.1(1),ID:AOG16181.1(1)|neighbour_genes:hypothetical protein,recombination endonu..|
MNVQHEVIDEVHQKSALDLREEELDSIKGTRIEQEALRKAQKFMRKNKAEWKRLHKHAENALFEGNKEQYVYAIKKMRDMLKQPYNDELIETMWITSNQQLKDLFIMASEKYGK
>ID:AOG16460.1 |[Cronobacter phage vB_CsaM_leN]||_Cronobacter_phage_vB_CsaM_leN_.gbk|hypothetical protein|345|KX431560(179516):32350-32694:1 ^^ Cronobacter phage vB_CsaM_leN, complete genome.|neighbours:ID:AOG16459.1(1),ID:AOG16461.1(1)|neighbour_genes:hypothetical protein,recombination endonu..|
MNVQHEVIDEVHQKSALDLREEELDSIKGTRIEQEALRKAQKFMRKNKAEWKRLHKHAENALFEGNKEQYVYAIKKMRDMLKQPYNDELIETMWITSNQQLKDLFIMASEKYGK
>ID:YP_009005320.1 |[Enterobacter phage PG7]||_Enterobacter_phage_PG7_.gbk|hypothetical protein|327|NC_023561(173276):34998-35324:-1 ^GeneID:18502314^ Enterobacter phage PG7, complete genome.|neighbours:ID:YP_009005319.1(-1),ID:YP_009005321.1(-1)|neighbour_genes:hypothetical protein,hypothetical protein|
MNERNIDSVEQIDDNEEERIKRLIEEESQRRANAMATKIFKKNRREIKRLNDHAAGAVLENNFEAYKYALCKLSDIYKQPYNDEIIRVNWQTTRQKVWEIINAGTKTV
>ID:AVR55254.1 |[Enterobacter phage myPSH1140]||_Enterobacter_phage_myPSH1140_.gbk|hypothetical protein|327|MG999954(172614):36684-37010:-1 ^^ Enterobacter phage myPSH1140, complete genome.|neighbours:ID:AVR55253.1(-1),ID:AVR55255.1(-1)|neighbour_genes:endonuclease subunit,RNA polymerase sigma..|
MNERNIDSVEQIDDNEEERIKRLIEEESQRRANAMATKIFKKNRREIKRLNDHAAGAVLENNFEAYKYALCKLRDIYKQPYNDEIIRVNWQTTRQQVWEIINAGTKTV
>ID:YP_009606968.1 |[Enterobacter phage phiEap-3]||_Enterobacter_phage_phiEap-3_.gbk|hypothetical protein|327|NC_041980(175814):31721-32047:1 ^GeneID:40082974^ Enterobacter phage phiEap-3, complete genome.|neighbours:ID:YP_009606967.1(1),ID:YP_009606969.1(1)|neighbour_genes:hypothetical protein,recombination endonu..|
MIDEEKEVLTSVEEVDPEEEIRQKIQARVEADALKRAQKFIKKNRTEIKRLRRHAEEALFRGNKVQYVYAVKKLRDMLKQPYTEDFIDTMWNTSLASIRNIVASQQKH
>ID:YP_009167875.1 |[Escherichia phage AR1]|AR1|_Enterobacteria_phage_AR1_DNA_.gbk|a-gt.4|318|NC_027983(167435):36206-36523:-1 ^GeneID:26041997^ Enterobacteria phage AR1 DNA, complete genome.|neighbours:ID:YP_009167874.1(-1),ID:YP_009167876.1(-1)|neighbour_genes:a-gt.3,a-gt.5|
MTDKPEINDEVEKLISSIEEKNRLEAERKANKLLSKNKRELNRLYKHAQIAAENNNFAQYEYAIKKSRDILKQPYNDELISILWKTTRSQIEDMIDAYTRKIQAS
>ID:ANZ50917.1 |[Enterobacteria phage Aplg8]||_Enterobacteria_phage_Aplg8_.gbk|hypothetical protein|318|KT184308(168496):150762-151079:-1 ^^ Enterobacteria phage Aplg8, complete genome.|neighbours:ID:ANZ50916.1(-1),ID:ANZ50918.1(-1)|neighbour_genes:hypothetical protein,hypothetical protein|
MTDKPEINDEVEKLISSIEEKNRLEAERKANKLLSKNKRELNRLYKHAQIAAENNNFAQYEYAIKKSRDILKQPYNDELISILWKTTRSQIEDMIDAYTRKIQAS
>ID:YP_007004112.1 |[Enterobacteria phage Bp7]||_Enterobacteria_phage_Bp7_.gbk|a-gt.4|312|NC_019500(168066):28638-28949:1 ^GeneID:14007941^ Enterobacteria phage Bp7, complete genome.|neighbours:ID:YP_007004111.1(1),ID:YP_007004113.1(1)|neighbour_genes:a-gt.5,a-gt.3|
MQSHDISQLTDEQIEEAQQRLEEHNIKEANSQAAKILKKNAREIRRLNLHAQGAVLENNFEAYKYALIKLRGIYRQPVTDELVQLMWKSTRKQIWEIVNGPSK
>ID:YP_004009913.1 |[Enterobacter phage CC31]||_Enterobacteria_phage_CC31_.gbk|a-gt.4|327|NC_014662(165540):34726-35052:-1 ^GeneID:9926201^ Enterobacteria phage CC31, complete genome.|neighbours:ID:YP_004009912.1(-1),ID:YP_004009914.1(-1)|neighbour_genes:a-gt.3,a-gt.5|
MNERNIDSVEQIDDNEEERIKRLIEEESQRRANAMATKIFKKNRREIKRLNDHAAGAVLENNFEAYKYALCKLRDIYKQPYNDEIIRVNWQTTRQQVWEIINAGTETV
>ID:YP_009118724.1 |[Enterobacteria phage GEC-3S]||_Enterobacteria_phage_GEC-3S_.gbk|hypothetical protein|288|NC_025425(163424):26633-26920:-1 ^GeneID:23301089^ Enterobacteria phage GEC-3S complete genome.|neighbours:ID:YP_009118723.1(-1),ID:YP_009118725.1(-1)|neighbour_genes:Putative recombinati..,hypothetical protein|
MTYDEQHDQIAVNEVDKVQAELEAKAAKKAEKILRKNSREIARLKRWAEQAIIDDNRDAYIYAIGKLRDIYKQPHTPELLSAMWISTRQTVLSML
>ID:ANZ51505.1 |[Enterobacteria phage GiZh]||_Enterobacteria_phage_GiZh_.gbk|hypothetical protein|318|KT184311(166514):88094-88411:-1 ^^ Enterobacteria phage GiZh, complete genome.|neighbours:ID:ANZ51504.1(-1),ID:ANZ51506.1(-1)|neighbour_genes:hypothetical protein,hypothetical protein|
MTDKPEINDEVEKLISSIEEKNRLEAERKANKLLSKNKRELNRLYKHAQIAAENNNFAQYEYAIKKSRDILKQPYNDELISILWKTTRSQIEDMIDAYTRKIQAS
>ID:YP_006907250.1 |[Escherichia phage HX01]||_Enterobacteria_phage_HX01_.gbk|hypothetical protein|324|NC_018855(169158):65634-65957:1 ^GeneID:13827830^ Enterobacteria phage HX01, complete genome.|neighbours:ID:YP_006907249.1(1),ID:YP_006907251.1(1)|neighbour_genes:hypothetical protein,hypothetical protein|
MTTEIIENKEAEDAVAKMLQEIQKKNEAEARKKSEKILKKNRFELNRLYAHAQEAAIQNNFEAYEYAIKKSRDILRQPYNDKLIKIQWITTRQAIEDIINGASSNKV
>ID:YP_003734210.1 |[Enterobacteria phage IME08]||_Enterobacteria_phage_IME08_.gbk|a-gt.4|318|NC_014260(172253):38295-38612:-1 ^GeneID:9384398^ Enterobacteria phage IME08, complete genome.|neighbours:ID:YP_003734209.1(-1),ID:YP_003734211.1(-1)|neighbour_genes:a-gt.3,55|
MNMQSHDISQLTDEQIEEAQQRLEEHNIKEANSQAAKILKKNAREIRRLNLHAQGAVLENNFEAYKYALIKLRGIYRQPVTDELVQLMWESTRKQIWEIVNGSSK
>ID:YP_002922409.1 |[Escherichia phage JS10]||_Enterobacteria_phage_JS10_.gbk|a-gt.4|312|NC_012741(171451):36989-37300:-1 ^GeneID:7943459^ Enterobacteria phage JS10, complete genome.|neighbours:ID:YP_002922408.1(-1),ID:YP_002922410.1(-1)|neighbour_genes:a-gt.3,a-gt.5|
MQSTDISQLTEEQIEEAQKRLEENNAKEAASQAAKILKKNAREIKRLNTHAQGAVLENNFEAYKYAIIKLRGIYRQPTTDEIVRVMWETTRKQIWEIINGASK
>ID:YP_001595190.1 |[Escherichia phage JS98]||_Enterobacteria_phage_JS98.gbk|hypothetical protein|312|NC_010105(170523):37397-37708:-1 ^^ Enterobacteria phage JS98, complete genome.|neighbours:ID:YP_001595189.1(-1),ID:YP_001595191.1(-1)|neighbour_genes:a-gt.3 hypothetical ..,a-gt.5 hypothetical ..|
MQSTDISQLTEEQIEEAQKRLEENNAKEAASQAAKILKKNAREIKRLNTHAQGAVLENNFEAYKYAIIKLRGIYRQPTTDEIVRVMWETTRKQIWEIINGASK
>ID:YP_002922114.1 |[Escherichia phage JSE]||_Enterobacteria_phage_JSE_.gbk|a-gt.4|288|NC_012740(166418):28200-28487:-1 ^GeneID:7943042^ Enterobacteria phage JSE, complete genome.|neighbours:ID:YP_002922113.1(-1),ID:YP_002922115.1(-1)|neighbour_genes:47,a-gt.5|
MTYDEQHDKIAVNEVDKVQAELEAKAAKKAEKILRKNSREIARLKRWAEQAIIDDNRDAYIYAIGKLRDIYKQPHTPELLSAMWVSTRQTVLSML
>ID:ANZ51705.1 |[Enterobacteria phage Kha5h]||_Enterobacteria_phage_Kha5h_.gbk|hypothetical protein|318|KT184312(167318):62188-62505:-1 ^^ Enterobacteria phage Kha5h, complete genome.|neighbours:ID:ANZ51704.1(-1),ID:ANZ51706.1(-1)|neighbour_genes:hypothetical protein,hypothetical protein|
MTDKPEINDEVEKLISSIEEKNRLEAERKANKLLSKNKRELNRLYKHAQIAAENNNFAQYEYAIKKSRDILKQPYNDELISILWKTTRSQIEDMIDAYTRKIQAS
>ID:YP_001469384.1 |[Escherichia phage Phi1]||_Enterobacteria_phage_Phi1_.gbk|a-gt.4|288|NC_009821(164270):26644-26931:-1 ^GeneID:5602211^ Enterobacteria phage Phi1, complete genome.|neighbours:ID:YP_001469383.1(-1),ID:YP_001469385.1(-1)|neighbour_genes:47,a-gt.5|
MTYDEQHDQIAVNEVDKVQAELEAKAAKKAEKILRKNSREIARLKRWAEQAIIDDNRDAYIYAIGKLRDIYKQPHTPELLSAMWISTRQTVLSML
>ID:YP_009202794.1 |[Escherichia phage QL01]||_Enterobacteria_phage_QL01.gbk|hypothetical protein|312|NC_028847(170527):37483-37794:-1 ^GeneID:26629783^ Enterobacteria phage QL01, complete genome.|neighbours:ID:YP_009202793.1(-1),ID:YP_009202795.1(-1)|neighbour_genes:hypothetical protein,hypothetical protein|
MQSHDISQLTDEQIEEAQQRLEEHNIKEANSQAAKILKKNAREIRRLNLHAQGAVLENNFEAYKYALIKLRGIYRQPVTDELVQLMWESTRKQIWEIVNGPSK
>ID:AIT74157.1 |[Enterobacteria phage RB10]||_Enterobacteria_phage_RB10_.gbk|hypothetical protein|318|KM606999(168401):35620-35937:-1 ^^ Enterobacteria phage RB10, complete genome.|neighbours:ID:AIT74156.1(-1),ID:AIT74158.1(-1)|neighbour_genes:hypothetical protein,hypothetical protein|
MTDKPEINDEVEKLISSIEEKNRLEAERKANKLLSKNKRELNRLYKHAQIAAENNNFAQYEYAIKKSRDILKQPYNDELISILWKTTRSQIEDMIDAYTRKIQAS
>ID:YP_002854398.1 |[Escherichia virus RB14]||_Enterobacteria_phage_RB14_.gbk|a-gt.4|318|NC_012638(165429):35705-36022:-1 ^GeneID:7803781^ Enterobacteria phage RB14, complete genome.|neighbours:ID:YP_002854397.1(-1),ID:YP_002854399.1(-1)|neighbour_genes:a-gt.3,a-gt.5|
MTDKPEINDEVEKLISSIEEKNRLEAERKANKLLSKNKRELNRLYKHAQIAAENNNFAQYEYAIKKSRDILKQPYNDELISILWKTTRSQIEDMIDAYTRKIQAS
>ID:YP_003858351.1 |[Escherichia virus RB16]||_Enterobacteria_phage_RB16_.gbk|a-gt.4|348|NC_014467(176788):32130-32477:1 ^GeneID:9712792^ Enterobacteria phage RB16, complete genome.|neighbours:ID:YP_003858350.1(1),ID:YP_003858352.1(1)|neighbour_genes:a-gt.5,47|
MTEQHEVLDEVAHEKTATELREEELESLKGTRVEQEALSKAQKYMRKNRAEWKRLHKHAENALFDGNKAQYVYAIKKMRDMLKQPYNDELIETMWITSNQQLKDLFVMASEKYGK
>ID:AXF42372.1 |[Enterobacteria phage RB18]||_Enterobacteria_phage_RB18_.gbk|hypothetical protein|318|MH553563(166677):36751-37068:-1 ^^ Enterobacteria phage RB18, complete genome.|neighbours:ID:AXF42371.1(-1),ID:AXF42373.1(-1)|neighbour_genes:hypothetical protein,hypothetical protein|
MTDKPEINDEVEKLISSIEEKNRLEAERKANKLLSKNKRELNRLYKHAQIAAENNNFAQYEYAIKKSRDILKQPYNDELISILWKTTRSQIEDMIDAYTRKIQAS
>ID:YP_009102269.1 |[Enterobacteria phage RB27]||_Enterobacteria_phage_RB27_.gbk|hypothetical protein|318|NC_025448(165179):36567-36884:-1 ^GeneID:22113053^ Enterobacteria phage RB27, complete genome.|neighbours:ID:YP_009102268.1(-1),ID:YP_009102270.1(-1)|neighbour_genes:hypothetical protein,hypothetical protein|
MTDKPEINDEVEKLISSIEEKNRLEAERKANKLLSKNKRELNRLYKHAQIAAENNNFAQYEYAIKKSRDILKQPYNDELISILWKTTRSQIEDMIDAYTRKIQAS
>ID:AIT74702.1 |[Enterobacteria phage RB33]||_Enterobacteria_phage_RB33_.gbk|hypothetical protein|318|KM607001(166007):36674-36991:-1 ^^ Enterobacteria phage RB33, complete genome.|neighbours:ID:AIT74701.1(-1),ID:AIT74703.1(-1)|neighbour_genes:hypothetical protein,hypothetical protein|
MTDKPEINDEVEKLISSIEEKNRLEAERKANKLLSKNKRELNRLYKHAQIAAENNNFAQYEYAIKKSRDILKQPYNDELISILWKTTRSQIEDMIDAYTRKIQAS
>ID:YP_009098448.1 |[Escherichia phage RB3]||_Enterobacteria_phage_RB3_.gbk|hypothetical protein|318|NC_025419(168402):35621-35938:-1 ^GeneID:22113812^ Enterobacteria phage RB3, complete genome.|neighbours:ID:YP_009098447.1(-1),ID:YP_009098449.1(-1)|neighbour_genes:hypothetical protein,hypothetical protein|
MTDKPEINDEVEKLISSIEEKNRLEAERKANKLLSKNKRELNRLYKHAQIAAENNNFAQYEYAIKKSRDILKQPYNDELISILWKTTRSQIEDMIDAYTRKIQAS
>ID:YP_239028.1 |[Escherichia virus RB43]||_Enterobacteria_phage_RB43_.gbk|a-gt.4|348|NC_007023(180500):33540-33887:1 ^GeneID:3416120^ Enterobacteria phage RB43, complete genome.|neighbours:ID:YP_239027.1(1),ID:YP_239029.1(1)|neighbour_genes:a-gt.5,47|
MNKQHEVLDEVAHEKTATELREEELESLKGTRVEQEALRKAQKYMRKNRAEWKRLHNHAENALFDGNKAQYVYAIKKMRDMLKQPYNDELIETMWITSNQQLKDLFVMASEKYGK
>ID:NP_891612.1 |[Escherichia phage RB49]||_Enterobacteria_phage_RB49_.gbk|a-gt.4|288|NC_005066(164018):27025-27312:-1 ^GeneID:1725376^ Enterobacteria phage RB49, complete genome.|neighbours:ID:NP_891611.1(-1),ID:NP_891613.1(-1)|neighbour_genes:hypothetical protein,a-gt.5|
MTYDEQHDQIAVNEVDKVQAELEAKAAKKAEKILRKNSREIARLKRWAEQAIIDDNRDAYIYAIGKLRDIYKQPHTPELLSAMWISTRQTVLSML
>ID:YP_002854021.1 |[Enterobacteria phage RB51]||_Enterobacteria_phage_RB51_.gbk|a-gt.4|318|NC_012635(168394):38486-38803:-1 ^GeneID:7803575^ Enterobacteria phage RB51, complete genome.|neighbours:ID:YP_002854020.1(-1),ID:YP_002854022.1(-1)|neighbour_genes:a-gt.3,a-gt.5|
MTDKPEINDEVEKLISSIEEKNRLEAERKANKLLSKNKRELNRLYKHAQIAAENNNFAQYEYAIKKSRDILKQPYNDELISILWKTTRSQIEDMIDAYTRKIQAS
>ID:AIT74977.1 |[Enterobacteria phage RB55]||_Enterobacteria_phage_RB55_.gbk|hypothetical protein|318|KM607002(168896):39044-39361:-1 ^^ Enterobacteria phage RB55, complete genome.|neighbours:ID:AIT74976.1(-1),ID:AIT74978.1(-1)|neighbour_genes:hypothetical protein,hypothetical protein|
MTDKPEINDEVEKLISSIEEKNRLEAERKANKLLSKNKRELNRLYKHAQIAAENNNFAQYEYAIKKSRDILKQPYNDELISILWKTTRSQIEDMIDAYTRKIQAS
>ID:AIT75249.1 |[Enterobacteria phage RB59]||_Enterobacteria_phage_RB59_.gbk|hypothetical protein|318|KM607003(168966):39044-39361:-1 ^^ Enterobacteria phage RB59, complete genome.|neighbours:ID:AIT75248.1(-1),ID:AIT75250.1(-1)|neighbour_genes:hypothetical protein,hypothetical protein|
MTDKPEINDEVEKLISSIEEKNRLEAERKANKLLSKNKRELNRLYKHAQIAAENNNFAQYEYAIKKSRDILKQPYNDELISILWKTTRSQIEDMIDAYTRKIQAS
>ID:AIT73071.1 |[Enterobacteria phage RB5]||_Enterobacteria_phage_RB5_.gbk|hypothetical protein|318|KM606995(168394):35620-35937:-1 ^^ Enterobacteria phage RB5, complete genome.|neighbours:ID:AIT73070.1(-1),ID:AIT73072.1(-1)|neighbour_genes:hypothetical protein,hypothetical protein|
MTDKPEINDEVEKLISSIEEKNRLEAERKANKLLSKNKRELNRLYKHAQIAAENNNFAQYEYAIKKSRDILKQPYNDELISILWKTTRSQIEDMIDAYTRKIQAS
>ID:YP_009167435.1 |[Enterobacteria phage RB68]||_Enterobacteria_phage_RB68_.gbk|hypothetical protein|318|NC_027979(168401):38486-38803:-1 ^GeneID:26041545^ Enterobacteria phage RB68, complete genome.|neighbours:ID:YP_009167434.1(-1),ID:YP_009167436.1(-1)|neighbour_genes:hypothetical protein,hypothetical protein|
MTDKPEINDEVEKLISSIEEKNRLEAERKANKLLSKNKRELNRLYKHAQIAAENNNFAQYEYAIKKSRDILKQPYNDELISILWKTTRSQIEDMIDAYTRKIQAS
>ID:NP_861759.1 |[Escherichia phage RB69]||_Enterobacteria_phage_RB69_.gbk|a-gt.4|324|NC_004928(167560):40455-40778:-1 ^GeneID:1494185^ Enterobacteria phage RB69, complete genome.|neighbours:ID:NP_861758.1(-1),ID:NP_861760.1(-1)|neighbour_genes:a-gt.3,a-gt.5|
MTTEIIENKEAEDAVAKMLQEIQKKNEAEARKKSEKILKKNRFELNRLYAHAQEAAIQNNFEAYEYAIKKSRDILRQPYNDKLIKIQWVTTRQAIEDIINGASSNKV
>ID:AIT73342.1 |[Enterobacteria phage RB6]||_Enterobacteria_phage_RB6_.gbk|hypothetical protein|318|KM606996(168394):35620-35937:-1 ^^ Enterobacteria phage RB6, complete genome.|neighbours:ID:AIT73341.1(-1),ID:AIT73343.1(-1)|neighbour_genes:hypothetical protein,hypothetical protein|
MTDKPEINDEVEKLISSIEEKNRLEAERKANKLLSKNKRELNRLYKHAQIAAENNNFAQYEYAIKKSRDILKQPYNDELISILWKTTRSQIEDMIDAYTRKIQAS
>ID:AIT73613.1 |[Enterobacteria phage RB7]||_Enterobacteria_phage_RB7_.gbk|hypothetical protein|318|KM606997(168395):35621-35938:-1 ^^ Enterobacteria phage RB7, complete genome.|neighbours:ID:AIT73612.1(-1),ID:AIT73614.1(-1)|neighbour_genes:hypothetical protein,hypothetical protein|
MTDKPEINDEVEKLISSIEEKNRLEAERKANKLLSKNKRELNRLYKHAQIAAENNNFAQYEYAIKKSRDILKQPYNDELISILWKTTRSQIEDMIDAYTRKIQAS
>ID:AIT73885.1 |[Enterobacteria phage RB9]||_Enterobacteria_phage_RB9.gbk|hypothetical protein|318|KM606998(168395):35621-35938:-1 ^^ Enterobacteria phage RB9, complete genome.|neighbours:ID:AIT73884.1(-1),ID:AIT73886.1(-1)|neighbour_genes:hypothetical protein,hypothetical protein|
MTDKPEINDEVEKLISSIEEKNRLEAERKANKLLSKNKRELNRLYKHAQIAAENNNFAQYEYAIKKSRDILKQPYNDELISILWKTTRSQIEDMIDAYTRKIQAS
>ID:ADJ39781.1 |[Enterobacteria phage T4T]||_Enterobacteria_phage_T4T_.gbk|a-gt.4|318|HM137666(168920):39066-39383:-1 ^^ Enterobacteria phage T4T, complete genome.|neighbours:ID:ADJ39780.1(-1),ID:ADJ39782.1(-1)|neighbour_genes:a-gt.3,a-gt.5|
MTDKPEINDEVEKLISSIEEKNRLEAERKANKLLSKNKRELNRLYKHAQIAAENNNFAQYEYAIKKSRDILKQPYNDELISILWKTTRSQIEDMIDAYTRKIQAS
>ID:NP_049677.1 |[Escherichia virus T4]||_Enterobacteria_phage_T4_.gbk|a-gt.4|318|NC_000866(168903):39079-39396:-1 ^GeneID:1258814^ Enterobacteria phage T4, complete genome.|neighbours:ID:NP_049676.1(-1),ID:NP_049678.1(-1)|neighbour_genes:a-gt.3,a-gt.5|
MTDKPEINDEVEKLISSIEEKNRLEAERKANKLLSKNKRELNRLYKHAQIAAENNNFAQYEYAIKKSRDILKQPYNDELISILWKTTRSQIEDMIDAYTRKIQAS
>ID:AHY83609.1 |[Escherichia virus T4]|wild|_Enterobacteria_phage_T4_strain_wild.gbk|hypothetical protein|318|KJ477684(168922):39066-39383:-1 ^^ Enterobacteria phage T4 strain wild, complete genome.|neighbours:ID:AHY83667.1(-1),ID:AHY83658.1(-1)|neighbour_genes:hypothetical protein,hypothetical protein|
MTDKPEINDEVEKLISSIEEKNRLEAERKANKLLSKNKRELNRLYKHAQIAAENNNFAQYEYAIKKSRDILKQPYNDELISILWKTTRSQIEDMIDAYTRKIQAS
>ID:AXN58102.1 |[Enterobacteria phage T6]||_Enterobacteria_phage_T6_.gbk|hypothetical protein|318|MH550421(168706):36607-36924:-1 ^^ Enterobacteria phage T6, complete genome.|neighbours:ID:AXN58101.1(-1),ID:AXN58103.1(-1)|neighbour_genes:hypothetical protein,hypothetical protein|
MTDKPEINDEVEKLISSIEEKNRLEAERKANKLLSKNKRELNRLYKHAQIAAENNNFAQYEYAIKKSRDILKQPYNDELISILWKTTRSQIEDMIDAYTRKIQAS
>ID:YP_004063746.1 |[Escherichia phage vB_EcoM_VR7]||_Enterobacteria_phage_vB_EcoM-VR7_.gbk|a-gt.4|312|NC_014792(169285):35146-35457:-1 ^GeneID:10021290^ Enterobacteria phage vB_EcoM-VR7, complete genome.|neighbours:ID:YP_004063745.1(-1),ID:YP_004063747.1(-1)|neighbour_genes:a-gt.3,a-gt.5|
MQAPDISQLTDKQIEEAQERLEEANALEATIQAAKILKKNAREIERLNKHAQGAVLENNFEAYKYALVKLRGIYRQPVTEDLIKLMWETTRKQIWEIVNGISK
>ID:YP_006986616.1 |[Escherichia phage vB_EcoM_ACG-C40]||_Enterobacteria_phage_vB_EcoM_ACG-C40_.gbk|hypothetical protein|318|NC_019399(167396):38465-38782:-1 ^^ Enterobacteria phage vB_EcoM_ACG-C40, complete genome.|neighbours:ID:YP_006986615.1(-1),ID:YP_006986617.1(-1)|neighbour_genes:hypothetical protein,hypothetical protein|
MTDKPEINDEVEKLISSIEEKNRLEAERKANKLLSKNKRELNRLYKHAQIAAENNNFAQYEYAIKKSRDILKQPYNDELISILWKTTRSQIEDMIDAYTRKIQAS
>ID:AWD91610.1 |[Enterobacteria phage vB_EcoM_IME339]||_Enterobacteria_phage_vB_EcoM_IME339_.gbk|hypothetical protein|318|MH051915(164366):130405-130722:1 ^^ Enterobacteria phage vB_EcoM_IME339, complete genome.|neighbours:ID:AWD91609.1(1),ID:AWD91611.1(1)|neighbour_genes:hypothetical protein,hypothetical protein|
MTDKPEINDEVEKLISSIEEKNRLEAERKANKLLSKNKRELNRLYKHAQIAAENNNFAQYEYAIKKSRDILKQPYNDELISILWKTTRSQIEDMIDAYTRKIQAS
>ID:AWD91872.1 |[Enterobacteria phage vB_EcoM_IME340]||_Enterobacteria_phage_vB_EcoM_IME340_.gbk|hypothetical protein|318|MH051916(165549):131771-132088:1 ^^ Enterobacteria phage vB_EcoM_IME340, complete genome.|neighbours:ID:AWD91871.1(1),ID:AWD91873.1(1)|neighbour_genes:hypothetical protein,hypothetical protein|
MTDKPEINDEVEKLISSIEEKNRLEAERKANKLLSKNKRELNRLYKHAQIAAENNNFAQYEYAIKKSRDILKQPYNDELISILWKTTRSQIEDMIDAYTRKIQAS
>ID:YP_009207241.1 |[Escherichia phage vB_EcoM_VR20]||_Enterobacteria_phage_vB_EcoM_VR20.gbk|hypothetical protein|312|NC_028894(170336):34560-34871:-1 ^GeneID:26633740^ Enterobacteria phage vB_EcoM_VR20, complete genome.|neighbours:ID:YP_009207240.1(-1),ID:YP_009207242.1(-1)|neighbour_genes:hypothetical protein,hypothetical protein|
MQAPDISQLTDKQIEEAQERLEEANALEATSQAAKILKKNAREIARLNKHAQGAVLENNFEAYKYALVKLRGIYRQPVTEDLIKLMWDSTRKQIWEIVNGISK
>ID:YP_009209805.1 |[Escherichia phage vB_EcoM_VR25]||_Enterobacteria_phage_vB_EcoM_VR25_.gbk|hypothetical protein|312|NC_028925(170822):34189-34500:-1 ^GeneID:26636225^ Enterobacteria phage vB_EcoM_VR25, complete genome.|neighbours:ID:YP_009209804.1(-1),ID:YP_009209806.1(-1)|neighbour_genes:hypothetical protein,hypothetical protein|
MQAPDISQLTDKQIEEAQERLEEANALEATSQATKILKKNAREIERLNKHAQGAVLENNFEAYKYALVKLRGIYRQPVTEDLIKLMWETTRKQIWEIVNGISK
>ID:YP_009213898.1 |[Escherichia phage vB_EcoM_VR26]||_Enterobacteria_phage_vB_EcoM_VR26_.gbk|hypothetical protein|312|NC_028957(171541):35160-35471:-1 ^GeneID:26640354^ Enterobacteria phage vB_EcoM_VR26, complete genome.|neighbours:ID:YP_009213897.1(-1),ID:YP_009213899.1(-1)|neighbour_genes:hypothetical protein,hypothetical protein|
MQAPDISQLTDKQIEEAQERLEEANALEATSQAAKILKKNAREIERLNKHAQGAVLENNFEAYKYALVKLRGIYRQPVTEDLIKLMWETTRKQIWEIVNGISK
>ID:YP_009205755.1 |[Escherichia phage vb_EcoM-VR5]||_Enterobacteria_phage_vB_EcoM_VR5.gbk|hypothetical protein|312|NC_028881(170473):37376-37687:-1 ^GeneID:26632366^ Enterobacteria phage vB_EcoM_VR5, complete genome.|neighbours:ID:YP_009205754.1(-1),ID:YP_009205756.1(-1)|neighbour_genes:hypothetical protein,hypothetical protein|
MQSTDISQLTDKQIEEAQKRLEENNAKEADSQAAKILKKNAREITRLNKHAQGAVLENNFEAYKYAIIKLRGIYRQPTTDEIVRVMWETTRKQIWEIINGASK
>ID:AWD90489.1 |[Erwinia phage Cronus]||_Erwinia_phage_Cronus_.gbk|hypothetical protein|360|MH059636(175774):32210-32569:-1 ^^ Erwinia phage Cronus, complete genome.|neighbours:ID:AWD90488.1(-1),ID:AWD90490.1(-1)|neighbour_genes:hypothetical protein,hypothetical protein|
MQQDFIDTLPQESKDEIKDVLTQHGMTDDEISSIEERNRQMALAQGSSFIRKHRREIERLNRLAQAAVLENNYDSYSYAIRKLRKLYRQPHTNELILAGWQTTRKQVWELINAQTSKVQ
>ID:YP_009592899.1 |[Escherichia coli O157 typing phage 3]||_Escherichia_coli_O157_typing_phage_3_.gbk|hypothetical protein|324|NC_041863(168733):110761-111084:1 ^GeneID:40068395^ Escherichia coli O157 typing phage 3, complete genome.|neighbours:ID:YP_009592898.1(1),ID:YP_009592900.1(1)|neighbour_genes:hypothetical protein,hypothetical protein|
MTTEIIENKEAEDAVAKMLQEIQKKNEAEARKKSEKILKKNRFELNRLYAHAQEAAIQNNFEAYEYAIKKSRDILRQPYNDKLIKIQWVTTRQAIEDIINGASSNKV
>ID:YP_009593076.1 |[Escherichia coli O157 typing phage 6]||_Escherichia_coli_O157_typing_phage_6_.gbk|hypothetical protein|324|NC_041864(160570):57649-57972:-1 ^GeneID:40068573^ Escherichia coli O157 typing phage 6, complete genome.|neighbours:ID:YP_009593075.1(-1),ID:YP_009593077.1(-1)|neighbour_genes:hypothetical protein,hypothetical protein|
MTTEIIENKEAEDAVAKMLQEIQKKNEAEARKKSEKILKKNRFELNRLYAHAQEAAIQNNFEAYEYAIKKSRDILRQPYNDKLIKIQWVTTRQAIEDIINGASSNKV
>ID:YP_009225197.1 |[Escherichia phage APCEc01]||_Escherichia_phage_APCEc01_.gbk|hypothetical protein|324|NC_029091(168771):145267-145590:1 ^GeneID:26796150^ Escherichia phage APCEc01, complete genome.|neighbours:ID:YP_009225196.1(1),ID:YP_009225198.1(1)|neighbour_genes:hypothetical protein,hypothetical protein|
MTTEIIENKEAEDAVAKMLQEIQKKNEAEARKKSEKILKKNRFELNRLYAHAQEAAIQNNFEAYEYAIKKSRDILRQPYNDKLIKIQWVTTRQAIEDIINGASSNKV
>ID:QAU03541.1 |[Escherichia phage AnYang]||_Escherichia_phage_AnYang_.gbk|hypothetical protein|312|MK234886(169215):4866-5177:-1 ^^ Escherichia phage AnYang, complete genome.|neighbours:ID:QAU03540.1(-1),ID:QAU03542.1(-1)|neighbour_genes:recombination endonu..,hypothetical protein|
MQSHDISQLTDEQIEEAQQRLEEHNIKEANSQAAKILKKNAREIRRLNLHAQGAVLENNFEAYKYALIKLRGIYRQPVTDELVQLMWESTRKQIWEIVNGSSK
> |[Tevenvirinae Escherichia_phage_CF2]||_Escherichia_phage_CF2.gb|Phage protein|318|NC_041919.1(168188):120674-120991:1 ^RAST2:fig|1198136.52.peg.193^ Tevenvirinae Escherichia_phage_CF2|neighbours:(1),(1)|neighbour_genes:Phage protein (ACLAM..,Phage protein|
MTDKPEINDEVKKLISSIEEKNRLEAERKANKLLSKNKRELNRLYKHAQIAAENNNFAQYEYAIKKSRDILKQPYNDELISILWKTTRSQIEDMIDAYTRKIQAS
>ID:QBO61073.1 |[Escherichia phage D5505]||_Escherichia_phage_D5505_.gbk|hypothetical protein|318|MK327929(168049):36196-36513:-1 ^^ Escherichia phage D5505, complete genome.|neighbours:ID:QBO61072.1(-1),ID:QBO61074.1(-1)|neighbour_genes:hypothetical protein,hypothetical protein|
MTDKPEINDEVEKLISSIEEKNRLEAERKANKLLSKNKRELNRLYKHAQIAAENNNFAQYEYAIKKSRDILKQPYNDELISILWKTTRSQIEDMIDAYTRKIQAS
>ID:YP_009602007.1 |[Escherichia phage ECD7]||_Escherichia_phage_ECD7_.gbk|hypothetical protein|288|NC_041936(164706):28339-28626:-1 ^GeneID:40077861^ Escherichia phage ECD7, complete genome.|neighbours:ID:YP_009602006.1(-1),ID:YP_009602008.1(-1)|neighbour_genes:recombination endonu..,hypothetical protein|
MTCNEQHDQIAVNEVDKVQAELEAKAAKKAEKILRKNSREIARLKRWAEQAIIDDNRDAYIYAIGKLRDIYKQPHTPELLSAMWISTRQTVLSML
>ID:YP_009102537.1 |[Escherichia phage ECML-134]||_Escherichia_phage_ECML-134_.gbk|hypothetical protein|318|NC_025449(166783):36507-36824:-1 ^GeneID:22111720^ Escherichia phage ECML-134, complete genome.|neighbours:ID:YP_009102536.1(-1),ID:YP_009102538.1(-1)|neighbour_genes:hypothetical protein,hypothetical protein|
MTDKPEINDEVEKLISSIEEKNRLEAERKANKLLSKNKRELNRLYKHAQIAAENNNFAQYEYAIKKSRDILKQPYNDELISILWKTTRSQIEDMIDAYTRKIQAS
>ID:QAY00090.1 |[Escherichia phage EcWhh-1]||_Escherichia_phage_EcWhh-1.gbk|hypothetical protein|312|MH791409(170524):99131-99442:-1 ^^ UNVERIFIED: Escherichia phage EcWhh-1, complete genome.|neighbours:ID:QAY00089.1(-1),ID:QAY00091.1(-1)|neighbour_genes:hypothetical protein,hypothetical protein|
MQSTDISQLTEEQIEEAQKRLEENNAKEAASQAAKILKKNAREIKRLNTHAQGAVLENNFEAYKYAIIKLRGIYRQPTTDEIVRVMWETTRKQIWEIINGASK
> |[Tevenvirinae Escherichia_phage_HP3]||_Escherichia_phage_HP3.gb|Phage protein (ACLAM..|324|NC_041920.1(170254):50200-50523:-1 ^RAST2:fig|1198136.53.peg.89^ Tevenvirinae Escherichia_phage_HP3|neighbours:(-1),(-1)|neighbour_genes:Phage protein,Phage protein (ACLAM..|
MTTEIIENKEAEDAVAKMLQEIQKKNEAEARKKSEKILKKNRFELNRLYAHAQEAAIQNNFEAYEYAIKKSRDILRQPYNDKLIKIQWVTTRQAIEDIINGASSNKV
>ID:YP_009148510.1 |[Escherichia phage HY01]||_Escherichia_phage_HY01_.gbk|hypothetical protein|318|NC_027349(166977):36408-36725:-1 ^GeneID:24722689^ Escherichia phage HY01, complete genome.|neighbours:ID:YP_009148509.1(-1),ID:YP_009148511.1(-1)|neighbour_genes:hypothetical protein,hypothetical protein|
MTDKPEINDEVEKLISSIEEKNRLEAERKANKLLSKNKRELNRLYKHAQIAAENNNFAQYEYAIKKSRDILKQPYNDELISILWKTTRSQIEDMIDAYTRKIQAS
>ID:YP_009284126.1 |[Escherichia phage HY03]||_Escherichia_phage_HY03.gbk|hypothetical protein|318|NC_031047(170770):84638-84955:1 ^GeneID:29078994^ Escherichia phage HY03, complete genome.|neighbours:ID:YP_009284125.1(1),ID:YP_009284127.1(1)|neighbour_genes:hypothetical protein,hypothetical protein|
MTDKPEINDEVEKLISSIEEKNRLEAERKANKLLSKNKRELNRLYKHAQIAAENNNFAQYEYAIKKSRDILKQPYNDELISILWKTTRSQIEDMIDAYTRKIQAS
>ID:BBG28585.1 |[Escherichia phage KIT03]||_Escherichia_phage_KIT03_.gbk|hypothetical protein|318|AP018932(166848):37459-37776:-1 ^^ Escherichia phage KIT03 DNA, complete sequence.|neighbours:ID:BBG28584.1(-1),ID:BBG28586.1(-1)|neighbour_genes:hypothetical protein,hypothetical protein|
MTDKPEINDEVEKLISSIEEKNRLEAERKANKLLSKNKRELNRLYKHAQIAAENNNFAQYEYAIKKSRDILKQPYNDELISILWKTTRSQIEDMIDAYTRKIQAS
>ID:YP_008060577.1 |[Escherichia phage Lw1]||_Escherichia_phage_Lw1_.gbk|hypothetical protein|348|NC_021344(176227):32640-32987:1 ^GeneID:16205103^ Escherichia phage Lw1, complete genome.|neighbours:ID:YP_008060576.1(1),ID:YP_008060578.1(1)|neighbour_genes:hypothetical protein,recombination endonu..|
MTEQHEVIDEVVHDKTATELREEELESLKGTRVEQEALSKAQKYMRKNRAEWKRLHKHAENALFDGNKAQYVYAIKKMRDMLKQPYNDELIETMWITSNQQLKDLFVMASEKYGK
>ID:YP_009323958.1 |[Escherichia phage MX01]||_Escherichia_phage_MX01_.gbk|hypothetical protein|312|NC_031934(168929):38663-38974:-1 ^GeneID:30308867^ Escherichia phage MX01, complete genome.|neighbours:ID:YP_009323957.1(-1),ID:YP_009323959.1(-1)|neighbour_genes:hypothetical protein,hypothetical protein|
MQSHDISQLTDEQIEEAQQRLEEHNIKEANSQAAKILKKNAREIRRLNLHAQGAVLENNFEAYKYALIKLRGIYRQPVTDELVQLMWESTRKQIWEIVNGSSK
>ID:AYR03978.1 |[Escherichia phage OLB35]||_Escherichia_phage_OLB35_.gbk|hypothetical protein|324|MH992122(169140):40637-40960:-1 ^^ UNVERIFIED: Escherichia phage OLB35, complete genome.|neighbours:ID:AYR03977.1(-1),ID:AYR03979.1(-1)|neighbour_genes:hypothetical protein,hypothetical protein|
MTTEIIENKEAEDAVAKMLQEIQKKNEAEARKKSEKILKKNRFELNRLYAHAQEAAIQNNFEAYEYAIKKSRDILRQPYNEKLIKIQWVTTRQAIEDIINGTTSNKV
>ID:ANH49800.1 |[Escherichia phage PE37]||_Escherichia_phage_PE37_.gbk|hypothetical protein|318|KU925172(166423):126092-126409:1 ^^ Escherichia phage PE37, complete genome.|neighbours:ID:ANH49799.1(1),ID:ANH49801.1(1)|neighbour_genes:hypothetical protein,hypothetical protein|
MTDKPEINDEVEKLISSIEEKNRLEAERKANKLLSKNKRELNRLYKHAQIAAENNNFAQYEYAIKKSRDILKQPYNDELISILWKTTRSQIEDMIDAYTRKIQAS
>ID:BBC14400.1 |[Escherichia phage PP01]||_Escherichia_phage_PP01.gbk|a-gt.4|318|LC348379(167812):37602-37919:-1 ^^ Escherichia phage PP01 DNA, complete sequence.|neighbours:ID:BBC14399.1(-1),ID:BBC14401.1(-1)|neighbour_genes:a-gt.3,a-gt.5|
MTDKPEINDEVEKLISSIEEKNRLEAERKANKLLSKNKRELNRLYKHAQIAAENNNFAQYEYAIKKSRDILKQPYNDELISILWKTTRSQIEDMIDAYTRKIQAS
>ID:AWY07936.1 |[Escherichia phage SF]||_Escherichia_phage_SF_.gbk|hypothetical protein|324|MH359124(168695):81667-81990:1 ^^ Escherichia phage SF, complete genome.|neighbours:ID:AWY07935.1(1),ID:AWY07937.1(1)|neighbour_genes:hypothetical protein,hypothetical protein|
MTTEIIENKEAEDAVAKMLQEIQKKNEAEARKKSEKILKKNRFELNRLYAHAQEAAIQNNFEAYEYAIKKSRDILRQPYNDKLIKIQWVTTRQAIEDIINGASSNKV
>ID:YP_009608339.1 |[Escherichia phage ST0]||_Escherichia_phage_ST0.gbk|hypothetical protein|324|NC_041990(170496):21235-21558:1 ^GeneID:40084361^ Escherichia phage ST0, complete genome.|neighbours:ID:YP_009608338.1(1),ID:YP_009608340.1(1)|neighbour_genes:hypothetical protein,hypothetical protein|
MTTEIIENKEAEDAVAKMLQEIQKKNEAEARKKSEKILKKNRFELNRLYAHAQEAAIQNNFEAYEYAIKKSRDILRQPYNDKLIKIQWVTTRQAIEDIINGASSNKV
>ID:BBC14679.1 |[Escherichia phage T2]||_Escherichia_phage_T2.gbk|a-gt.4|318|LC348380(163825):37020-37337:-1 ^^ Escherichia phage T2 DNA, complete sequence.|neighbours:ID:BBC14678.1(-1),ID:BBC14680.1(-1)|neighbour_genes:a-gt.3,a-gt.5|
MTDKPEINDEVEKLISSIEEKNRLEAERKANKLLSKNKRELNRLYKHAQIAAENNNFAQYEYAIKKSRDILKQPYKDELISILWKTTRSQIEDMIDAYTRKIQAS
>ID:YP_009281403.1 |[Escherichia phage UFV-AREG1]||_Escherichia_phage_UFV-AREG1_.gbk|hypothetical protein|318|NC_031030(170788):36400-36717:-1 ^GeneID:29063596^ Escherichia phage UFV-AREG1, complete genome.|neighbours:ID:YP_009281402.1(-1),ID:YP_009281404.1(-1)|neighbour_genes:hypothetical protein,hypothetical protein|
MTDKPEINDEVEKLISSIEEKNRLEAERKANKLLSKNKRELNRLYKHAQIAAENNNFAQYEYAIKKSRDILKQPYNDELISILWKTTRSQIEDMIDAYTRKIQAS
>ID:YP_009323263.1 |[Escherichia phage WG01]||_Escherichia_phage_WG01_.gbk|hypothetical protein|312|NC_031928(169936):37227-37538:-1 ^GeneID:30308389^ Escherichia phage WG01, complete genome.|neighbours:ID:YP_009323262.1(-1),ID:YP_009323264.1(-1)|neighbour_genes:hypothetical protein,hypothetical protein|
MQSHDISQLTDEQIEEAQQRLEEHNIKEANSQAAKILKKNAREIRRLNLHAQGAVLENNFEAYKYALIKLRGIYRQPVTDELVQLMWESTRKQIWEIVNGPSK
>ID:YP_009030671.1 |[Escherichia phage vB_EcoM_112]||_Escherichia_phage_e112_.gbk|hypothetical protein|318|NC_024125(168470):38246-38563:-1 ^GeneID:19485214^ Escherichia phage e11/2, complete genome.|neighbours:ID:YP_009030670.1(-1),ID:YP_009030672.1(-1)|neighbour_genes:hypothetical protein,hypothetical protein|
MTDKPEINNEVEKLISSIEEKNRLEAERKANKLLSKNKRELNRLYKHAQIAAENNNFAQYEYAIKKSRDILKQPYNDELISILWKTTRSQIEDMIDAYTRKIQAS
>ID:AYN56353.1 |[Escherichia phage p000v]||_Escherichia_phage_p000v_.gbk|hypothetical protein|324|MK047717(167803):110216-110539:1 ^^ Escherichia phage p000v, complete genome.|neighbours:ID:AYN56352.1(1),ID:AYN56354.1(1)|neighbour_genes:hypothetical protein,hypothetical protein|
MTTEIIENKEAEDAVAKMLQEIQKKNEAEARKKSEKILKKNRFELNRLYAHAQEAAIQNNFEAYEYAIKKSRDILRQPYNDKLIKIQWITTRQAIEDIINGASSNKV
>ID:AYN56537.1 |[Escherichia phage p000y]||_Escherichia_phage_p000y_.gbk|hypothetical protein|324|MK047718(169872):52715-53038:1 ^^ Escherichia phage p000y, complete genome.|neighbours:ID:AYN56536.1(1),ID:AYN56538.1(1)|neighbour_genes:hypothetical protein,hypothetical protein|
MTTEIIENKEAEDAVAKMLQEIQKKNEAEARKKSEKILKKNRFELNRLYAHAQEAAIQNNFEAYEYAIKKSRDILRQPYNDKLIKIQWVTTRQAIEDIINGASSNKV
>ID:YP_009210253.1 |[Escherichia phage slur02]||_Escherichia_phage_slur02_.gbk|hypothetical protein|318|NC_028927(167298):107998-108315:-1 ^GeneID:26636786,InterPro:IPR022558,UniProtKB/TrEMBL:A0A0M7QBR0^ Escherichia phage slur02, complete genome.|neighbours:ID:YP_009210252.1(-1),ID:YP_009210254.1(-1)|neighbour_genes:hypothetical protein,hypothetical protein|
MTDKPEINDEVEKLISSIEEKNRLEAERKANKLLSKNKRELNRLYKHAQIAAENNNFAQYEYAIKKSRDILKQPYNDELISILWKTTRSQIEDMIDAYTRKIQAS
>ID:YP_009625185.1 |[Escherichia phage slur03]||_Escherichia_phage_slur03_.gbk|hypothetical protein..|318|NC_042129(167467):132732-133049:1 ^GeneID:40102067,InterPro:IPR022558,UniProtKB/TrEMBL:A0A0M7Q9B1^ Escherichia phage slur03, complete genome.|neighbours:ID:YP_009625184.1(1),ID:YP_009625186.1(1)|neighbour_genes:putative phage prote..,hypothetical protein..|
MTDKPEINDEVEKLISSIEEKNRLEAERKANKLLSKNKRELNRLYKHAQIAAENNNFAQYEYAIKKSRDILKQPYNDELISILWKTTRSQIEDMIDAYTRKIQAS
>ID:YP_009625284.1 |[Escherichia phage slur04]||_Escherichia_phage_slur04_.gbk|hypothetical protein|318|NC_042130(167298):22511-22828:-1 ^GeneID:40102189,InterPro:IPR022558,UniProtKB/TrEMBL:A0A0M7Q9M2^ Escherichia phage slur04, complete genome.|neighbours:ID:YP_009625283.1(-1),ID:YP_009625285.1(-1)|neighbour_genes:hypothetical protein,hypothetical protein|
MTDKPEINDEVEKLISSIEEKNRLEAERKANKLLSKNKRELNRLYKHAQIAAENNNFAQYEYAIKKSRDILKQPYNDELISILWKTTRSQIEDMIDAYTRKIQAS
>ID:YP_009197389.1 |[Escherichia phage slur07]||_Escherichia_phage_slur07_.gbk|hypothetical protein|318|NC_028780(167124):125594-125911:1 ^GeneID:26624573,InterPro:IPR022558,UniProtKB/TrEMBL:A0A0M7QDC2^ Escherichia phage slur07, complete genome.|neighbours:ID:YP_009197388.1(1),ID:YP_009197390.1(1)|neighbour_genes:hypothetical protein,hypothetical protein|
MTDKPEINDEVEKLISSIEEKNRLEAERKANKLLSKNKRELNRLYKHAQTAAENNNFAQYEYAIKKSRDILKQPYNDELISILWKTTRSQIEDMIDAYTRKIQAS
>ID:CUL02729.1 |[Escherichia phage slur08]||_Escherichia_phage_slur08_.gbk|hypothetical protein|318|LN881733(167467):129979-130296:1 ^InterPro:IPR022558,UniProtKB/TrEMBL:A0A0M7QG91^ Escherichia phage slur08, complete genome.|neighbours:ID:CUL02728.1(1),ID:CUL02730.1(1)|neighbour_genes:hypothetical protein,hypothetical protein|
MTDKPEINDEVEKLISSIEEKNRLEAERKANKLLSKNKRELNRLYKHAQIAAENNNFAQYEYAIKKSRDILKQPYNDELISILWKTTRSQIEDMIDAYTRKIQAS
>ID:CUL02838.1 |[Escherichia phage slur11]||_Escherichia_phage_slur11_.gbk|hypothetical protein|318|LN881734(167298):26057-26374:-1 ^InterPro:IPR022558,UniProtKB/TrEMBL:A0A0M7QC70^ Escherichia phage slur11, complete genome.|neighbours:ID:CUL02837.1(-1),ID:CUL02839.1(-1)|neighbour_genes:hypothetical protein,hypothetical protein|
MTDKPEINDEVEKLISSIEEKNRLEAERKANKLLSKNKRELNRLYKHAQIAAENNNFAQYEYAIKKSRDILKQPYNDELISILWKTTRSQIEDMIDAYTRKIQAS
>ID:CUL03624.1 |[Escherichia phage slur13]||_Escherichia_phage_slur13_.gbk|hypothetical protein|318|LN881737(167299):47879-48196:-1 ^InterPro:IPR022558,UniProtKB/TrEMBL:A0A0M7QE48^ Escherichia phage slur13, complete genome.|neighbours:ID:CUL03623.1(-1),ID:CUL03625.1(-1)|neighbour_genes:hypothetical protein,hypothetical protein|
MTDKPEINDEVEKLISSIEEKNRLEAERKANKLLSKNKRELNRLYKHAQIAAENNNFAQYEYAIKKSRDILKQPYNDELISILWKTTRSQIEDMIDAYTRKIQAS
>ID:YP_009180837.1 |[Escherichia phage slur14]||_Escherichia_phage_slur14_.gbk|hypothetical protein|318|NC_028448(167467):146631-146948:-1 ^GeneID:26228003,InterPro:IPR022558,UniProtKB/TrEMBL:A0A0M7QF43^ Escherichia phage slur14, complete genome.|neighbours:ID:YP_009180836.1(-1),ID:YP_009180838.1(-1)|neighbour_genes:hypothetical protein,hypothetical protein|
MTDKPEINDEVEKLISSIEEKNRLEAERKANKLLSKNKRELNRLYKHAQIAAENNNFAQYEYAIKKSRDILKQPYNDELISILWKTTRSQIEDMIDAYTRKIQAS
>ID:AVH85899.1 |[Escherichia phage vB_EcoM-G28]||_Escherichia_phage_vB_EcoM-G28.gbk|hypothetical protein|318|MG867727(170121):39910-40227:-1 ^^ Escherichia phage vB_EcoM-G28, complete genome.|neighbours:ID:AVH85898.1(-1),ID:AVH85900.1(-1)|neighbour_genes:hypothetical protein,hypothetical protein|
MTDKPEINDEVEKLISSIEEKNRLEAERKANKLLSKNKRELNRLYKHAQIAAENNNFAQYEYAIKKSRDILKQPYNDELISILWKTTRSQIEDMIDAYTRKIQAS
>ID:QDF15089.1 |[Escherichia phage vB_EcoM-Sa45lw]||_Escherichia_phage_vB_EcoM-Sa45lw_.gbk|hypothetical protein|318|MK977694(167353):36532-36849:-1 ^^ Escherichia phage vB_EcoM-Sa45lw, complete genome.|neighbours:ID:QDF15088.1(-1),ID:QDF15090.1(-1)|neighbour_genes:hypothetical protein,hypothetical protein|
MTDKPEINDEVEKLISSIEEKNRLEAERKANKLLSKNKRELNRLYKHAQIAAENNNFAQYEYAIKKSRDILKQPYNDELISILWKTTRSQIEDMIDAYTCKIQAS
>ID:YP_009290331.1 |[Escherichia phage vB_EcoM-UFV13]||_Escherichia_phage_vB_EcoM-UFV13_.gbk|hypothetical protein|318|NC_031103(165772):36747-37064:-1 ^^ Escherichia phage vB_EcoM-UFV13, complete genome.|neighbours:ID:YP_009290330.1(-1),ID:YP_009290332.1(-1)|neighbour_genes:hypothetical protein,hypothetical protein|
MTDKPEINDEVEKLISSIEEKNRLEAERKANKLLSKNKRELNRLYKHAQIAAENNNFAQYEYAIKKSRDILKQPYNDELISILWKTTRSQIEDMIDAYTRKIQAS
>ID:AUV60925.1 |[Escherichia phage vB_EcoM-fFiEco06]||_Escherichia_phage_vB_EcoM-fFiEco06_.gbk|hypothetical protein|318|MG781190(167076):37538-37855:-1 ^^ Escherichia phage vB_EcoM-fFiEco06, complete genome.|neighbours:ID:AUV60924.1(-1),ID:AUV60926.1(-1)|neighbour_genes:hypothetical protein,hypothetical protein|
MTDKPEINDEVEKLISSIEEKNRLEAERKANKLLSKNKRELNRLYKHAQIAAENNNFAQYEYAIKKSRDILKQPYNDELISILWKTTRSQIEDMIDAYTRKIQAS
>ID:AUV61198.1 |[Escherichia phage vB_EcoM-fHoEco02]||_Escherichia_phage_vB_EcoM-fHoEco02_.gbk|hypothetical protein|318|MG781191(167064):37538-37855:-1 ^^ Escherichia phage vB_EcoM-fHoEco02, complete genome.|neighbours:ID:AUV61197.1(-1),ID:AUV61199.1(-1)|neighbour_genes:hypothetical protein,hypothetical protein|
MTDKPEINDEVEKLISSIEEKNRLEAERKANKLLSKNKRELNRLYKHAQIAAENNNFAQYEYAIKKSRDILKQPYNDELISILWKTTRSQIEDMIDAYTRKIQAS
>ID:AYP69872.1 |[Escherichia phage vB_EcoM_DalCa]||_Escherichia_phage_vB_EcoM_DalCa_.gbk|hypothetical protein|318|MH992510(166040):36568-36885:-1 ^^ Escherichia phage vB_EcoM_DalCa, complete genome.|neighbours:ID:AYP69942.1(-1),ID:AYP69956.1(-1)|neighbour_genes:hypothetical protein,hypothetical protein|
MTDKPEINDEVEKLISSIEEKNRLEAERKANKLLSKNKRELNRLYKHAQIAAENNNFAQYEYAIKKSRDILKQPYNDELISILWKTTRSQIEDMIDAYTRKIQAS
>ID:QBO63581.1 |[Escherichia phage vB_EcoM_G10400]||_Escherichia_phage_vB_EcoM_G10400.gbk|hypothetical protein|318|MK327937(170182):37383-37700:-1 ^^ Escherichia phage vB_EcoM_G10400, complete genome.|neighbours:ID:QBO63580.1(-1),ID:QBO63582.1(-1)|neighbour_genes:hypothetical protein,hypothetical protein|
MTDKPEINDEVEKLISSIEEKNRLEAERKANKLLSKNKRELNRLYKHAQIAAENNNFAQYEYAIKKSRDILKQPYNDELISILWKTTRSQIEDMIDAYTRKIQAS
>ID:QBO62197.1 |[Escherichia phage vB_EcoM_G2248]||_Escherichia_phage_vB_EcoM_G2248.gbk|hypothetical protein|288|MK327932(170678):27206-27493:-1 ^^ Escherichia phage vB_EcoM_G2248, complete genome.|neighbours:ID:QBO62196.1(-1),ID:QBO62198.1(-1)|neighbour_genes:putative endonucleas..,hypothetical protein|
MTCNEQHDQIAVNEVDKVQAELEAKAAKKAEKILRKNSREIARLKRWAEQAIIDDNRDAYIYAIGKLRDIYKQPHTPELLSAMWISTRQTVLSML
>ID:QBO62498.1 |[Escherichia phage vB_EcoM_G2285]||_Escherichia_phage_vB_EcoM_G2285_.gbk|hypothetical protein|324|MK327933(166675):42396-42719:-1 ^^ Escherichia phage vB_EcoM_G2285, complete genome.|neighbours:ID:QBO62497.1(-1),ID:QBO62499.1(-1)|neighbour_genes:hypothetical protein,hypothetical protein|
MTTEIIENKEAEDAVAKMLQEIQKKNEAEARKKSEKILKKNRFELNRLYAHAQEAAIQNNFEAYEYAIKKSRDILRQPYNDKLIKIQWVTTRQAIEDIINGASSNKV
>ID:QBO62760.1 |[Escherichia phage vB_EcoM_G2469]||_Escherichia_phage_vB_EcoM_G2469.gbk|hypothetical protein|324|MK327934(170452):41664-41987:-1 ^^ Escherichia phage vB_EcoM_G2469, complete genome.|neighbours:ID:QBO62759.1(-1),ID:QBO62761.1(-1)|neighbour_genes:hypothetical protein,hypothetical protein|
MTTEIIENKEAEDAVAKMLQEIQKKNEAEARKKSEKILKKNRFELNRLYAHAQEAAIQNNFEAYEYAIKKSRDILRQPYNDKLIKIQWVTTRQAIEDIINGASSNKV
>ID:QBO63006.1 |[Escherichia phage vB_EcoM_G2494]||_Escherichia_phage_vB_EcoM_G2494_.gbk|hypothetical protein|288|MK327935(168327):28130-28417:-1 ^^ Escherichia phage vB_EcoM_G2494, complete genome.|neighbours:ID:QBO63005.1(-1),ID:QBO63007.1(-1)|neighbour_genes:putative endonucleas..,hypothetical protein|
MTYDEQHDQIAVSEVDKVQAELEAKAAKKAEKILRKNSREIARLKRWAEQAIIDDNRDAYIYAIGKLRDIYKQPHTPELLSAMWVSTRQTVLSML
>ID:QBO65477.1 |[Escherichia phage vB_EcoM_G2540-3]||_Escherichia_phage_vB_EcoM_G2540-3_.gbk|hypothetical protein|318|MK327944(168654):39140-39457:-1 ^^ Escherichia phage vB_EcoM_G2540-3, complete genome.|neighbours:ID:QBO65476.1(-1),ID:QBO65478.1(-1)|neighbour_genes:hypothetical protein,hypothetical protein|
MTDKPEINDEVEKLISSIEEKNRLEAERKANKLLSKNKRELNRLYKHAQIAAENNNFAQYEYAIKKSRDILKQPYNDELISILWKTTRSQIEDMIDAYTRKIQAS
>ID:QBO63308.1 |[Escherichia phage vB_EcoM_G2540]||_Escherichia_phage_vB_EcoM_G2540_.gbk|hypothetical protein|318|MK327936(168886):39371-39688:-1 ^^ Escherichia phage vB_EcoM_G2540, complete genome.|neighbours:ID:QBO63307.1(-1),ID:QBO63309.1(-1)|neighbour_genes:hypothetical protein,hypothetical protein|
MTDKPEINDEVEKLISSIEEKNRLEAERKANKLLSKNKRELNRLYKYAQIAAENNNFAQYEYAIKKSRDILKQPYNDELISILWKTTRSQIEDMIDAYTRKIQAS
>ID:QBO64384.1 |[Escherichia phage vB_EcoM_G29]||_Escherichia_phage_vB_EcoM_G29_.gbk|hypothetical protein|318|MK327940(168241):37144-37461:-1 ^^ Escherichia phage vB_EcoM_G29, complete genome.|neighbours:ID:QBO64383.1(-1),ID:QBO64385.1(-1)|neighbour_genes:hypothetical protein,hypothetical protein|
MTDKPEINDEVEKLISSIEEKNRLEAERKANKLLSKNKRELNRLYKHAQIAAENNNFAQYEYAIKKSRDILKQPYNDELISILWKTTRSQIEDMIDAYTRKIQAS
>ID:QBO64639.1 |[Escherichia phage vB_EcoM_G37-3]||_Escherichia_phage_vB_EcoM_G37-3_.gbk|hypothetical protein|288|MK327941(167832):28093-28380:-1 ^^ Escherichia phage vB_EcoM_G37-3, complete genome.|neighbours:ID:QBO64638.1(-1),ID:QBO64640.1(-1)|neighbour_genes:putative endonucleas..,hypothetical protein|
MTYDEQHDKIAVNEVDKVQAELEAKAAKKAEKILRKNSREIARLKRWAEQAIIDDNRDAYIYAIGKLRDIYKQPHTPELLSAMWVSTRQTVLSML
>ID:QBO64104.1 |[Escherichia phage vB_EcoM_G4498]||_Escherichia_phage_vB_EcoM_G4498_.gbk|hypothetical protein|318|MK327939(167826):37931-38248:-1 ^^ Escherichia phage vB_EcoM_G4498, complete genome.|neighbours:ID:QBO64103.1(-1),ID:QBO64105.1(-1)|neighbour_genes:hypothetical protein,hypothetical protein|
MIDKPEINDEVEKLISSIEEKNRLEAERKANKLLSKNKRELNRLYKHAQIAAENNNFAQYEYAIKKSRDILKQPYNDELISILWKTTRSQIEDMIDAYTRKIQAS
>ID:QBO65754.1 |[Escherichia phage vB_EcoM_G4500]||_Escherichia_phage_vB_EcoM_G4500_.gbk|hypothetical protein|318|MK327945(168363):37144-37461:-1 ^^ Escherichia phage vB_EcoM_G4500, complete genome.|neighbours:ID:QBO65753.1(-1),ID:QBO65755.1(-1)|neighbour_genes:hypothetical protein,hypothetical protein|
MTDKPEINDEVEKLISSIEEKNRLEAERKANKLLSKNKRELNRLYKHAQIAAENNNFAQYEYAIKKSRDILKQPYNDELISILWKTTRSQIEDMIDAYTRKIQAS
>ID:QBO66032.1 |[Escherichia phage vB_EcoM_G4507]||_Escherichia_phage_vB_EcoM_G4507_.gbk|hypothetical protein|318|MK327946(168828):37193-37510:-1 ^^ Escherichia phage vB_EcoM_G4507, complete genome.|neighbours:ID:QBO66031.1(-1),ID:QBO66033.1(-1)|neighbour_genes:hypothetical protein,hypothetical protein|
MTDKPEINDEVEKLISSIEEKNRLEAERKANKLLSKNKRELNRLYKHAQIAAENNNFAQYEYAIKKSRDILKQPYNDELISILWKTTRSQIEDMIDAYTRKIQAS
>ID:QBO64937.1 |[Escherichia phage vB_EcoM_G50]||_Escherichia_phage_vB_EcoM_G50_.gbk|hypothetical protein|318|MK327942(167728):37114-37431:-1 ^^ Escherichia phage vB_EcoM_G50, complete genome.|neighbours:ID:QBO64936.1(-1),ID:QBO64938.1(-1)|neighbour_genes:hypothetical protein,hypothetical protein|
MTDKPEINDEVEKLISSIEEKNRLEAERKANKLLSKNKRELNRLYKHAQIAAENNNFAQYEYAIKKSRDILKQPYNDELISILWKTTRSQIEDMIDAYTRKIQAS
>ID:QBO66284.1 |[Escherichia phage vB_EcoM_G5211]||_Escherichia_phage_vB_EcoM_G5211_.gbk|hypothetical protein|288|MK327947(164278):28866-29153:-1 ^^ Escherichia phage vB_EcoM_G5211, complete genome.|neighbours:ID:QBO66283.1(-1),ID:QBO66285.1(-1)|neighbour_genes:putative endonucleas..,hypothetical protein|
MTYDEQHDQIAVNEVDKVQAELEAKAAKKAEKILRKNSREIARLKRWAEQAIIDDNRDAYIYAIGKLRDIYKQPHTPELLSAMWISTRQTVLSML
>ID:QBO65204.1 |[Escherichia phage vB_EcoM_G53]||_Escherichia_phage_vB_EcoM_G53_.gbk|hypothetical protein|324|MK327943(167834):40325-40648:-1 ^^ Escherichia phage vB_EcoM_G53, complete genome.|neighbours:ID:QBO65203.1(-1),ID:QBO65205.1(-1)|neighbour_genes:hypothetical protein,hypothetical protein|
MTTEIIENKEAEDAVAKMLQEIQKKNEAEARKKSEKILKKNRFELNRLYAHAQEAAIQNNFEAYEYAIKKSRDILRQPYNDKLIKIQWVTTRQAIEDIINGASSNKV
>ID:QBQ79948.1 |[Escherichia phage vB_EcoM_G8]||_Escherichia_phage_vB_EcoM_G8_.gbk|hypothetical protein|318|MK373787(169650):37457-37774:-1 ^^ Escherichia phage vB_EcoM_G8, complete genome.|neighbours:ID:QBQ79947.1(-1),ID:QBQ79949.1(-1)|neighbour_genes:hypothetical protein,hypothetical protein|
MTDKPEINDEVEKLISSIEEKNRLEAERKANKLLSKNKRELNRLYKHAQIAAENNNFAQYEYAIKKSRDILKQPYNDELISILWKTTRSQIEDMIDAYTRKIQAS
>ID:QBQ77848.1 |[Escherichia phage vB_EcoM_G9062]||_Escherichia_phage_vB_EcoM_G9062_.gbk|hypothetical protein|318|MK373779(168670):38234-38551:-1 ^^ Escherichia phage vB_EcoM_G9062, complete genome.|neighbours:ID:QBQ77847.1(-1),ID:QBQ77849.1(-1)|neighbour_genes:hypothetical protein,hypothetical protein|
MTDKLEINDEVEKLISSIEEKNRLEAERKANKLLSKNKRELNRLYKHAQIAAENNNFAQYEYAIKKSRDILKQPYNDELISILWKTTRSQIEDMIDAYTRKIQAS
>ID:AXC34139.1 |[Escherichia phage vB_EcoM_JB75]||_Escherichia_phage_vB_EcoM_JB75_.gbk|hypothetical protein|318|MH355584(167208):129859-130176:1 ^^ Escherichia phage vB_EcoM_JB75, complete genome.|neighbours:ID:AXC34219.1(1),ID:AXC34205.1(1)|neighbour_genes:hypothetical protein,hypothetical protein|
MTDKPEINDEVEKLISSIEEKNRLEAERKANKLLSKNKRELNRLYKHAQIAAENNNFAQYEYAIKKSRDILKQPYNDELISILWKTTRSQIEDMIDAYTRKIQAS
>ID:YP_009037440.1 |[Escherichia phage vB_EcoM_JS09]||_Escherichia_phage_vB_EcoM_JS09_.gbk|hypothetical protein|324|NC_024124(169148):130699-131022:1 ^GeneID:19524842^ Escherichia phage vB_EcoM_JS09, complete genome.|neighbours:ID:YP_009037439.1(1),ID:YP_009037441.1(1)|neighbour_genes:hypothetical protein,hypothetical protein|
MTTEIIENKEAEDAVAKMLQEIQKKNEAEARKKSEKILKKNRFELNRLYAHAQEAAIQNNFEAYEYAIKKSRDILRQPYNDKLIKIQWVTTRQAIEDIINGASSNKV
>ID:QBQ78349.1 |[Escherichia phage vB_EcoM_KAW1E185]||_Escherichia_phage_vB_EcoM_KAW1E185_.gbk|hypothetical protein|318|MK373781(164987):36719-37036:-1 ^^ Escherichia phage vB_EcoM_KAW1E185, complete genome.|neighbours:ID:QBQ78348.1(-1),ID:QBQ78350.1(-1)|neighbour_genes:hypothetical protein,hypothetical protein|
MTDKPEINDEVEKLISSIEEKNRLEAERKANKLLSKNKRELNRLYKHAQIAAENNNFAQYEYAIKKSRDILKQPYNDELISILWKTTRSQIEDMIDAYTRKIQAS
>ID:QBQ78623.1 |[Escherichia phage vB_EcoM_KAW3E185]||_Escherichia_phage_vB_EcoM_KAW3E185.gbk|hypothetical protein|324|MK373782(170187):40668-40991:-1 ^^ Escherichia phage vB_EcoM_KAW3E185, complete genome.|neighbours:ID:QBQ78622.1(-1),ID:QBQ78624.1(-1)|neighbour_genes:hypothetical protein,hypothetical protein|
MTTEIIENKETEDAVAKMLQEIQKKNEAEARKKSEKILKKNRFELNRLYAHAQEAAIQNNFEAYEYAIKKSRDILRQPYNDKLIKIQWVTTRQAIEDIINGASSNKV
>ID:QBQ79114.1 |[Escherichia phage vB_EcoM_MM02]||_Escherichia_phage_vB_EcoM_MM02_.gbk|hypothetical protein|324|MK373784(169201):40275-40598:-1 ^^ Escherichia phage vB_EcoM_MM02, complete genome.|neighbours:ID:QBQ79113.1(-1),ID:QBQ79115.1(-1)|neighbour_genes:hypothetical protein,hypothetical protein|
MTTEIIENKEAEDAVAKMLQEIQKKNEAEARKKSEKILKKNRFELNRLYAHAQEAAIQNNFEAYEYAIKKSRDILRQPYNDKLIKIQWVTTRQAIEDIINGASSNKV
>ID:QBQ79391.1 |[Escherichia phage vB_EcoM_OE5505]||_Escherichia_phage_vB_EcoM_OE5505_.gbk|hypothetical protein|318|MK373785(168756):37905-38222:-1 ^^ Escherichia phage vB_EcoM_OE5505, complete genome.|neighbours:ID:QBQ79390.1(-1),ID:QBQ79392.1(-1)|neighbour_genes:hypothetical protein,hypothetical protein|
MTDKPEINDEVEKLISSIEEKNRLEAERKANKLLSKNKRELNRLYKHAQIAAENNNFAQYEYAIKKSRDILKQPYNDELISILWKTTRSQIEDMIDAYTRKIQAS
>ID:YP_009056652.1 |[Escherichia phage vB_EcoM_PhAPEC2]||_Escherichia_phage_vB_EcoM_PhAPEC2_.gbk|hypothetical protein|324|NC_024794(167318):40048-40371:-1 ^GeneID:20284216^ Escherichia phage vB_EcoM_PhAPEC2, complete genome.|neighbours:ID:YP_009056651.1(-1),ID:YP_009056653.1(-1)|neighbour_genes:hypothetical protein,hypothetical protein|
MTTEIIENKEAEDAVAKMLQEIQKKNEAEARKKSEKILKKNRFELNRLYAHAQEAAIQNNFEAYEYAIKKSRDILRQPYNDKLIKIQWVTTRQAIEDIINGASSNKV
>ID:QBQ79672.1 |[Escherichia phage vB_EcoM_R5505]||_Escherichia_phage_vB_EcoM_R5505_.gbk|hypothetical protein|318|MK373786(167317):36708-37025:-1 ^^ Escherichia phage vB_EcoM_R5505, complete genome.|neighbours:ID:QBQ79671.1(-1),ID:QBQ79673.1(-1)|neighbour_genes:hypothetical protein,hypothetical protein|
MTDKPEINDEVEKLISSIEEKNRLEAERKANKLLSKNKRELNRLYKHAQIAAENNNFAQYEYAIKKSRDILKQPYNDELISILWKTTRSQIEDMIDAYTRKIQAS
>ID:QBQ77089.1 |[Escherichia phage vB_EcoM_WFK]||_Escherichia_phage_vB_EcoM_WFK_.gbk|hypothetical protein|324|MK373775(164590):40279-40602:-1 ^^ Escherichia phage vB_EcoM_WFK, complete genome.|neighbours:ID:QBQ77088.1(-1),ID:QBQ77090.1(-1)|neighbour_genes:hypothetical protein,hypothetical protein|
MTTEIIENKEAEDAVAKMLQEIQKKNEAEARKKSEKILKKNRFELNRLYAHAQEAAIQNNFEAYEYAIKKSRDILRQPYNDKLIKIQWVTTRQAIEDIINGASSNKV
>ID:QBQ76828.1 |[Escherichia phage vB_EcoM_WFL6982]||_Escherichia_phage_vB_EcoM_WFL6982_.gbk|hypothetical protein|324|MK373774(164279):40279-40602:-1 ^^ Escherichia phage vB_EcoM_WFL6982, complete genome.|neighbours:ID:QBQ76827.1(-1),ID:QBQ76829.1(-1)|neighbour_genes:hypothetical protein,hypothetical protein|
MTTEIIENKEAEDAVAKMLQEIQKKNEAEARKKSEKILKKNRFELNRLYAHAQEAAIQNNFEAYEYAIKKSRDILRQPYNDKLIKIQWVTTRQAIEDIINGASSNKV
>ID:QBQ77570.1 |[Escherichia phage vB_EcoM_WFbE185]||_Escherichia_phage_vB_EcoM_WFbE185.gbk|hypothetical protein|324|MK373778(170429):40319-40642:-1 ^^ Escherichia phage vB_EcoM_WFbE185, complete genome.|neighbours:ID:QBQ77569.1(-1),ID:QBQ77571.1(-1)|neighbour_genes:hypothetical protein,hypothetical protein|
MTTEIIENKEAEDAVAKMLQEIQKKNEAEARKKSEKILKKNRFELNRLYAHAQEAAIQNNFEAYEYAIKKSRDILRQPYNDKLIKIQWVTTRQAIEDIINGASSNKV
>ID:YP_007004805.1 |[Escherichia phage wV7]||_Escherichia_phage_wV7_.gbk|hypothetical protein|318|NC_019505(166452):36541-36858:-1 ^GeneID:14010599^ Escherichia phage wV7, complete genome.|neighbours:ID:YP_007004804.1(-1),ID:YP_007004806.1(-1)|neighbour_genes:hypothetical protein,hypothetical protein|
MTDKPEINDEVEKLISSIEEKNRLEAERKANKLLSKNKRELNRLYKHAQIAAENNNFAQYEYAIKKSRDILKQPYNDELISILWKTTRSQIEDMIDAYTRKIQAS
>ID:AXF53346.1 |[Escherichia virus KFS-EC]||_Escherichia_virus_KFS-EC_.gbk|hypothetical protein|288|MH560358(164715):136205-136492:-1 ^^ Escherichia virus KFS-EC, complete genome.|neighbours:ID:AXF53345.1(-1),ID:AXF53347.1(-1)|neighbour_genes:exonuclease subunit ..,hypothetical protein|
MTYDEQHDQIAVNEVDKVQAELEAKAAKKAEKILRKNSREIARLKRWAEQAIIDDNRDAYIYAIGKLRDIYKQPHTPELLSAMWISTRQTVLSML
>ID:QDK04192.1 |[Escherichia virus VEc20]||_Escherichia_virus_VEc20_.gbk|vec20_062|318|MN022785(167532):36293-36610:-1 ^^ Escherichia virus VEc20, complete genome.|neighbours:ID:QDK04191.1(-1),ID:QDK04193.1(-1)|neighbour_genes:vec20_061,vec20_063|
MTDKPEINDEVEKLISSIEEKNRLEAERKANKLLSKNKRELNRLYKHAQIAAENNNFAQYEYAIKKSRDILKQPYNDELISILWKTTRSQIEDMIDAYTRKIQAS
>ID:VCU44630.1 |[Escherichia virus vB_Eco_mar005P1]|vB_Eco_mar005P1|_Escherichia_virus_vB_Eco_mar005P1_.gbk|a-gt.4|324|LR027390(167773):140479-140802:-1 ^^ Escherichia virus vB_Eco_mar005P1 genome assembly, chromosome: 1.|neighbours:ID:VCU44629.1(-1),ID:VCU44631.1(-1)|neighbour_genes:hypothetical protein,hypothetical protein|
MTTEIIENKEAEDAVAKMLQEIQKKNEAEARKKSEKILKKNRFELNRLYAHAQEAAIQNNFEAYEYAIKKSRDILRQPYNDKLIKIQWVTTRQAIEDIINGASSNKV
>ID:VCU44273.1 |[Escherichia virus vB_Eco_mar005P1]|vB_Eco_mar006P2|_Escherichia_virus_vB_Eco_mar005P1_strain_vB_Eco_mar006P2_.gbk|a-gt.4|324|LR027387(167773):73728-74051:-1 ^^ Escherichia virus vB_Eco_mar005P1 strain vB_Eco_mar006P2 genome assembly, chromosome: 1.|neighbours:ID:VCU44272.1(-1),ID:VCU44274.1(-1)|neighbour_genes:hypothetical protein,hypothetical protein|
MTTEIIENKEAEDAVAKMLQEIQKKNEAEARKKSEKILKKNRFELNRLYAHAQEAAIQNNFEAYEYAIKKSRDILRQPYNDKLIKIQWVTTRQAIEDIINGASSNKV
>ID:VCU43402.1 |[Escherichia virus vB_Eco_mar005P1]|vB_Eco_mar007P3|_Escherichia_virus_vB_Eco_mar005P1_strain_vB_Eco_mar007P3_.gbk|a-gt.4|324|LR027383(167651):163365-163688:-1 ^^ Escherichia virus vB_Eco_mar005P1 strain vB_Eco_mar007P3 genome assembly, chromosome: 1.|neighbours:ID:VCU43401.1(-1),ID:VCU43403.1(-1)|neighbour_genes:hypothetical protein,hypothetical protein|
MTTEIIENKEAEDAVAKMLQEIQKKNEAEARKKSEKILKKNRFELNRLYAHAQEAAIQNNFEAYEYAIKKSRDILRQPYNDKLIKIQWVTTRQAIEDIINGASSNKV
>ID:VCU44117.1 |[Escherichia virus vB_Eco_mar005P1]|vB_Eco_mar008P4|_Escherichia_virus_vB_Eco_mar005P1_strain_vB_Eco_mar008P4_.gbk|a-gt.4|324|LR027386(167773):146146-146469:-1 ^^ Escherichia virus vB_Eco_mar005P1 strain vB_Eco_mar008P4 genome assembly, chromosome: 1.|neighbours:ID:VCU44116.1(-1),ID:VCU44118.1(-1)|neighbour_genes:hypothetical protein,hypothetical protein|
MTTEIIENKEAEDAVAKMLQEIQKKNEAEARKKSEKILKKNRFELNRLYAHAQEAAIQNNFEAYEYAIKKSRDILRQPYNDKLIKIQWVTTRQAIEDIINGASSNKV
>ID:VCU44938.1 |[Escherichia virus vB_Eco_mar005P1]|vB_Eco_mar009P5|_Escherichia_virus_vB_Eco_mar005P1_strain_vB_Eco_mar009P5_.gbk|a-gt.4|324|LR027391(167658):150884-151207:1 ^^ Escherichia virus vB_Eco_mar005P1 strain vB_Eco_mar009P5 genome assembly, chromosome: 1.|neighbours:ID:VCU44937.1(1),ID:VCU44939.1(1)|neighbour_genes:hypothetical protein,hypothetical protein|
MTTEIIENKEAEDAVAKMLQEIQKKNEAEARKKSEKILKKNRFELNRLYAHAQEAAIQNNFEAYEYAIKKSRDILRQPYNDKLIKIQWVTTRQAIEDIINGASSNKV
>ID:AUV57396.1 |[Klebsiella phage KP1]||_Klebsiella_phage_KP1_.gbk|hypothetical protein|303|MG751100(167989):22545-22847:-1 ^^ Klebsiella phage KP1, complete genome.|neighbours:ID:AUV57395.1(-1),ID:AUV57397.1(-1)|neighbour_genes:hypothetical protein,hypothetical protein|
MNNITQEERDELQQKLMEAAEEQAIARANKIVRKNRRELERLKAHAGDAVLDNNFPAYKYAIEKLRTILKQPFNDEIILTCWNTSRKSVWDILNAGTSKI
>ID:APD20435.1 |[Klebsiella phage KPV15]|KPV15|_Klebsiella_phage_KPV15_.gbk|hypothetical protein|303|KY000080(167034):43321-43623:-1 ^^ Klebsiella phage KPV15, complete genome.|neighbours:ID:APD20434.1(-1),ID:APD20436.1(-1)|neighbour_genes:hypothetical protein,hypothetical protein|
MNNITQEERDELQQKLMEAAEEQAIARANKVVRKNRRELERLRAHAGDAVLDNNFPAYKYAIEKLRTILKQPFNDEIILTCWNTSRKTVWDILNAGTSKI
>ID:QDB71711.1 |[Klebsiella phage Marfa]||_Klebsiella_phage_Marfa_.gbk|hypothetical protein|345|MN044033(168532):35649-35993:-1 ^^ Klebsiella phage Marfa, complete genome.|neighbours:ID:QDB71710.1(-1),ID:QDB71712.1(-1)|neighbour_genes:hypothetical protein,hypothetical protein|
MTEIEIDSITEALEKRGVEKDEIEEAILAQQAIAERQAQVKAKKIYRKNRRELERLYKHAQAAVLDNNFPAYKYAIEKSRDILRQPYTDEIILTGWQTSRKIIWDIINDQAGKI
>ID:YP_009194297.1 |[Klebsiella phage Matisse]||_Klebsiella_phage_Matisse_.gbk|hypothetical protein|327|NC_028750(176081):32821-33147:1 ^GeneID:26613235^ Klebsiella phage Matisse, complete genome.|neighbours:ID:YP_009194296.1(1),ID:YP_009194298.1(1)|neighbour_genes:hypothetical protein,recombination endonu..|
MIDEEKEVLTSVEEVDPEEEIQQKIQARVEADALKRAQKFIKKNRTEIKRLRRHAEEALFRGNKVQYVYAVKKLRDMLKQPYTEDFIDTMWNTSLASIRNIVASQQKH
>ID:AWY06948.1 |[Klebsiella phage Mineola]||_Klebsiella_phage_Mineola_.gbk|hypothetical protein|303|MH333064(166130):32793-33095:-1 ^^ Klebsiella phage Mineola, complete genome.|neighbours:ID:AWY06947.1(-1),ID:AWY06949.1(-1)|neighbour_genes:hypothetical protein,hypothetical protein|
MNNITQEERDELQQKLMEAAEEQAIARANKVVRKNRRELERLKAHAGDAVLDNNFPAYKYAIEKLRTILKQPFNDEIILTCWNTSRKSVWDILNAGTSKI
>ID:YP_009607249.1 |[Klebsiella phage Miro]||_Klebsiella_phage_Miro_.gbk|hypothetical protein|327|NC_041981(176055):32808-33134:1 ^GeneID:40083257^ Klebsiella phage Miro, complete genome.|neighbours:ID:YP_009607248.1(1),ID:YP_009607250.1(1)|neighbour_genes:hypothetical protein,recombination endonu..|
MIDEEKEVLTSVEEVDPEEEIQQKIQERVEADALKRAQKFIKKNRTEIKRLRRHAEEALFRGNKVQYVYAVKKLRDMLKQPYTEDFIDTMWNTSLASIRNIVASQQKH
>ID:YP_009289491.1 |[Klebsiella phage PKO111]||_Klebsiella_phage_PKO111_.gbk|hypothetical protein|303|NC_031095(168758):72444-72746:1 ^GeneID:29080602^ Klebsiella phage PKO111, complete genome.|neighbours:ID:YP_009289490.1(1),ID:YP_009289492.1(1)|neighbour_genes:hypothetical protein,hypothetical protein|
MNNITQEERDELQQKLMEAAEEQAIARANKIVRKNRRELERLKAHAGDAVLDNNFPAYKYAIEKLRTILKQPFNDEIILTCWNTSRKSVWDILNAGTSKI
>ID:YP_009288733.1 |[Klebsiella phage vB_KpnM_KpV477]||_Klebsiella_phage_vB_KpnM_KpV477_.gbk|hypothetical protein|303|NC_031087(168272):35173-35475:-1 ^GeneID:29067019^ Klebsiella phage vB_KpnM_KpV477, complete genome.|neighbours:ID:YP_009288732.1(-1),ID:YP_009288734.1(-1)|neighbour_genes:hypothetical protein,hypothetical protein|
MNNITQEERDELQQKLMEAAEEQAIARANKIVRKNRREIERLKAHAGDAVLDNNFPAYKYAIEKLRTILKQPFTDEIILTCWNTSRKSVWDILNAGTSKI
>ID:AUO78704.1 |[Klebsiella phage vB_Kpn_F48]||_Klebsiella_phage_vB_Kpn_F48.gbk|hypothetical protein|345|MG746602(170764):30043-30387:1 ^^ Klebsiella phage vB_Kpn_F48, complete genome.|neighbours:ID:AUO78703.1(1),ID:AUO78705.1(1)|neighbour_genes:hypothetical protein,hypothetical protein|
MTEIEIDSITEALEKRGAEKDEIEEAILAQQAIVERQAQVKANKIFRKTRRERERLYKHAQAAVLDNNFPAYKYAIEKSRDILRQPYTDEIILTGWQTSRKIIWDIINDQAGKI
>ID:ANM46553.1 |[Morganella phage vB_MmoM_MP1]||_Morganella_phage_vB_MmoM_MP1_.gbk|hypothetical protein|339|KX078569(163201):31728-32066:-1 ^^ Morganella phage vB_MmoM_MP1, complete genome.|neighbours:ID:ANM46661.1(-1),ID:ANM46636.1(-1)|neighbour_genes:hypothetical protein,hypothetical protein|
MNTPTPTEIDLATLSDEEIKARFDEGIRVQAQQETDKILKKNRHELRRLKKQYEEALLTGNKDMFKYTLSKLRTIYKQQVSEDILDLCWRTSRETIQGIIDDHQGTVQETEN
>ID:YP_009211487.1 |[Pectobacterium bacteriophage PM2]||_Pectobacterium_bacteriophage_PM2.gbk|hypothetical protein|375|NC_028940(170286):38440-38814:-1 ^GeneID:26637959^ Pectobacterium bacteriophage PM2, complete genome.|neighbours:ID:YP_009211486.1(-1),ID:YP_009211488.1(-1)|neighbour_genes:hypothetical protein,hypothetical protein|
MLQPGDAFYAEINHDHDIDNSSELSSQYTDEQLDEAIERIEQETSNEARIKAHSILKKNKREIKRLNDLASGAVLENNFDSYSYAIKKLRKIYRQPTNETIITTMWQTTRQQIWNLINDRSKEI
>ID:QBP35675.1 |[Phage NC-G]||_Phage_NC-G.gbk|hypothetical protein|312|MK310184(170164):150665-150976:-1 ^^ Phage NC-G, complete genome.|neighbours:ID:QBP35674.1(-1),ID:QBP35676.1(-1)|neighbour_genes:hypothetical protein,hypothetical protein|
MQSHDISQLTDEQIEEAQQRLEEHNIKEANSQAAKILKKNAREIRRLNLHAQGAVLENNFEAYKYALIKLRGIYRQPVTDELVQLMWESTRKQIWEIVNGSSK
>ID:AUM58574.1 |[Proteus phage phiP4-3]||_Proteus_phage_phiP4-3_.gbk|hypothetical protein|330|MG696114(167849):129671-130000:1 ^^ Proteus phage phiP4-3, complete genome.|neighbours:ID:AUM58573.1(1),ID:AUM58575.1(1)|neighbour_genes:sigma factor for lat..,hypothetical protein|
MTNQEIKIDSLSQLDPEVKDYEEKLFEEAKKRADVILRKERREIKRLKGLYEDSLLKGNKEQFVYALGKLRKIYKQSTDKAVLDYCYETSRKALFKIIEDAKNDTKDDI
>ID:YP_009195473.1 |[Proteus phage vB_PmiM_Pm5461]||_Proteus_phage_vB_PmiM_Pm5461_.gbk|hypothetical protein|327|NC_028762(161989):37298-37624:-1 ^^ Proteus phage vB_PmiM_Pm5461, complete genome.|neighbours:ID:YP_009195472.1(-1),ID:YP_009195474.1(-1)|neighbour_genes:hypothetical protein,sigma factor for lat..|
MNESKEITNDSIDPDVEKYEKRLQAEAEKRAEKILKKNKREINRLKTLYEESLLSGNKEQFIYALGKLRKIYKQSTEHGVLEYCYETSRKAMFKIIEEAKENDTDINI
>ID:ASD52131.1 |[Pseudomonas phage PspYZU05]||_Pseudomonas_phage_PspYZU05_.gbk|hypothetical protein|354|KY971610(166442):134547-134900:1 ^^ Pseudomonas phage PspYZU05, complete genome.|neighbours:ID:ASD52130.1(1),ID:ASD52132.1(1)|neighbour_genes:hypothetical protein,hypothetical protein|
MSPDSMKEYREEHEFDDVESQVEVSPRDEQDSLADYYERKLTKQRLKPIAKNRHEIKRLKNLAEKAILTNNFESYRYALCKLREFYRQPFTPEVIKTMWETTRSELRKVVYDSAGKV
>ID:YP_009615538.1 |[Salmonella phage Melville]||_Salmonella_phage_Melville_.gbk|hypothetical protein|330|NC_042044(159323):33040-33369:-1 ^GeneID:40092002^ Salmonella phage Melville, complete genome.|neighbours:ID:YP_009615537.1(-1),ID:YP_009615539.1(-1)|neighbour_genes:hypothetical protein,hypothetical protein|
MSPEIIDNINKIDENPEEVEQIIARMEEATRQEANAKAAKIYKKHAKELKRLNEHAQRAVLENNFAAYKYAIEKSRDILRQPYTDELVKVQWETTRRQIWEIVNGNSKG
>ID:YP_007501094.1 |[Salmonella phage vB_SenM-S16]||_Salmonella_phage_S16_.gbk|hypothetical protein|330|NC_020416(160221):32864-33193:-1 ^GeneID:14675295^ Salmonella phage S16, complete genome.|neighbours:ID:YP_007501093.1(-1),ID:YP_007501095.1(-1)|neighbour_genes:hypothetical protein,hypothetical protein|
MSPEIIDNINKIDENPEEVEQIIARMEEATRQEANAKAAKIYKKHAKELKRLNEHAQRAVLENNFAAYKYAIEKSRDILRQPYTDELVKVQWETTRRQIWEIVNGNSKG
>ID:YP_009148046.1 |[Salmonella phage STML-198]|STML-198|_Salmonella_phage_STML-198_.gbk|hypothetical protein|330|NC_027344(158099):74636-74965:-1 ^GeneID:24629858^ Salmonella phage STML-198, complete genome.|neighbours:ID:YP_009148045.1(-1),ID:YP_009148047.1(-1)|neighbour_genes:hypothetical protein,hypothetical protein|
MSPEIIDNINKIDENPEEVEQIIARMEEATRQEANAKAAKIYKKHAKELKRLNEHAQRAVLENNFAAYKYAIEKSRDILRQPYTDELVKVQWETTRRQIWEIVNDNSKG
>ID:YP_009126261.1 |[Salmonella phage STP4-a]||_Salmonella_phage_STP4-a_.gbk|hypothetical protein|330|NC_026607(159914):32600-32929:-1 ^GeneID:23681071^ Salmonella phage STP4-a, complete genome.|neighbours:ID:YP_009126260.1(-1),ID:YP_009126262.1(-1)|neighbour_genes:hypothetical protein,hypothetical protein|
MSPEIIDNINKIDENPEEVEQIIARMEEATRQEANAKAAKIYKKHAKELKRLNDHAQRAVLENNFAAYKYAIEKSRDILRQPYTDELVKVQWETTRRQIWEIVNGNSKG
>ID:YP_009286419.1 |[Salmonella phage vB_SnwM_CGG4-1]||_Salmonella_phage_vB_SnwM_CGG4-1_.gbk|hypothetical protein|330|NC_031065(159878):32496-32825:-1 ^^ Salmonella phage vB_SnwM_CGG4-1, complete genome.|neighbours:ID:YP_009286418.1(-1),ID:YP_009286420.1(-1)|neighbour_genes:hypothetical protein,hypothetical protein|
MSPEIIDNINKIDENPEEVEQIIARMEEATRQEANAKAAKIYKKHAKELKRLNEHAQGAVLENNFAAYKYAIEKSRDILRQPYTDELIKVQWETTRRQIWEIVNGNSKG
>ID:YP_009030111.1 |[Serratia phage PS2]||_Serratia_phage_PS2_.gbk|hypothetical protein|321|NC_024121(167266):36925-37245:-1 ^GeneID:19484949^ Serratia phage PS2, complete genome.|neighbours:ID:YP_009030110.1(-1),ID:YP_009030112.1(-1)|neighbour_genes:hypothetical protein,hypothetical protein|
MTELPVDQEPTIEEQQMFEAIRQRAEQQAAAELKKNGPEIARLKKLAEGAVLENNFESYKYAIEKLRTFYHMKNNDTLTVELWKSTRKQIWEIIQAGQYQDQVQVK
>ID:APC45034.1 |[Shigella phage SH7]||_Shigella_phage_SH7_.gbk|hypothetical protein|318|KX828711(164870):35273-35590:-1 ^^ Shigella phage SH7, complete genome.|neighbours:ID:APC45052.1(-1),ID:APC45114.1(-1)|neighbour_genes:hypothetical protein,hypothetical protein|
MTDKPEINDEVEKLISSIEEKNRLEAERKANKLLSKNKRELNRLYKHAQIAAENNNFAQYEYAIKKSRDILKQPYNDELISILWKTTRSQIEDMIDAYTRKIQAS
>ID:YP_009288432.1 |[Shigella phage SHBML-50-1]||_Shigella_phage_SHBML-50-1_.gbk|hypothetical protein|318|NC_031085(166634):38747-39064:-1 ^GeneID:29060522^ Shigella phage SHBML-50-1, complete genome.|neighbours:ID:YP_009288431.1(-1),ID:YP_009288433.1(-1)|neighbour_genes:hypothetical protein,hypothetical protein|
MTDKPEINDEVEKLISSIEEKNRLEAERKANKLLSKNKRELNRLYKHAQIAAENNNFAQYEYAIKKSRDILKQPYNDELISILWKTTRSQIEDMIDAYTRKIQAS
>ID:YP_009277705.1 |[Shigella phage SHFML-11]||_Shigella_phage_SHFML-11.gbk|hypothetical protein|318|NC_030953(170650):154495-154812:-1 ^GeneID:29056412^ Shigella phage SHFML-11, complete genome.|neighbours:ID:YP_009277704.1(-1),ID:YP_009277706.1(-1)|neighbour_genes:hypothetical protein,hypothetical protein|
MTDKPEINNEVEKLISSIEEKNRLEAERKANKLLSKNKRELNRLYKHAQIAAENNNFAQYEYAIKKSRDILKQPYNDELISILWKTTRSQIEDMIDAYTRKIQAS
>ID:YP_009279057.1 |[Shigella phage SHFML-26]||_Shigella_phage_SHFML-26_.gbk|hypothetical protein|318|NC_031011(168993):102223-102540:-1 ^GeneID:29062348^ Shigella phage SHFML-26, complete genome.|neighbours:ID:YP_009279056.1(-1),ID:YP_009279058.1(-1)|neighbour_genes:hypothetical protein,hypothetical protein|
MTDKPEINNEVEKLISSIEEKNRLEAERKANKLLSKNKRELNRLYKHAQIAAENNNFAQYEYAIKKSRDILKQPYNDELISILWKTTRSQIEDMIDAYTRKIQAS
>ID:YP_009289223.1 |[Shigella phage SHSML-52-1]||_Shigella_phage_SHSML-52-1_.gbk|hypothetical protein|324|NC_031090(169621):165018-165341:1 ^GeneID:29067574^ Shigella phage SHSML-52-1, complete genome.|neighbours:ID:YP_009289222.1(1),ID:YP_009289224.1(1)|neighbour_genes:hypothetical protein,hypothetical protein|
MTTEIIENKEAEDAVAKMLQEIQKKNEAEARKKSEKILKKNRFELNRLYAHAQEAAIQNNFEAYEYAIKKSRDILRQPYNDKLIKIQWVTTRQAIEDIINGASSNKV
>ID:YP_003934686.1 |[Shigella phage SP18]||_Shigella_phage_SP18.gbk|a-gt.4|312|NC_014595(170605):34132-34443:-1 ^GeneID:9830422^ Shigella phage SP18, complete genome.|neighbours:ID:YP_003934685.1(-1),ID:YP_003934687.1(-1)|neighbour_genes:a-gt.3,a-gt.5|
MQAPDISQLTDKQIEEAQERLEEANALEATSQAAKILKKNAREIARLNKHAQGAVLENNFEAYKYALVKLRGIYRQPVTEDLIKLMWDSTRKQIWEIVNGISK
>ID:AUV64002.1 |[Shigella phage Sf20]||_Shigella_phage_Sf20_.gbk|hypothetical protein|288|MF327006(163982):127057-127344:-1 ^^ Shigella phage Sf20, complete genome.|neighbours:ID:AUV64001.1(-1),ID:AUV64003.1(-1)|neighbour_genes:endonuclease subunit,hypothetical protein|
MTYDEQHDQIAVNEVDKVQAELEAKAAKKAEKILRKNSREIARLKRWAEQAIIDDNRDAYIYAIGKLRDIYKQPHTPELLSAMWVSTRQTVLSML
>ID:YP_009618875.1 |[Shigella phage Sf21]||_Shigella_phage_Sf21_.gbk|hypothetical protein|318|NC_042077(166002):36076-36393:-1 ^GeneID:40095478^ Shigella phage Sf21, complete genome.|neighbours:ID:YP_009618874.1(-1),ID:YP_009618876.1(-1)|neighbour_genes:hypothetical protein,hypothetical protein|
MTDKPEINDEVEKLISSIEEKNRLEAERKANKLLSKNKRELNRLYKHAQIAAENNNFAQYEYAIKKSRDILKQPYNDELISILWKTTRSQIEDMIDAYTRKIQAS
>ID:YP_009614986.1 |[Shigella phage Sf22]||_Shigella_phage_Sf22_.gbk|gp234|318|NC_042039(166283):148920-149237:-1 ^GeneID:40091401^ Shigella phage Sf22, complete genome.|neighbours:ID:YP_009614985.1(-1),ID:YP_009614987.1(-1)|neighbour_genes:gp233,gp235|
MTDKPEINDEVEKLISSIEEKNRLEAERKANKLLSKNKRELNRLYKHAQIAAENNNFAQYEYAIKKSRDILKQPYNDELISILWKTTRSQIEDMIDAYTRKIQAS
>ID:ATE86595.1 |[Shigella phage Sf23]||_Shigella_phage_Sf23_.gbk|hypothetical protein|318|MF158046(167678):126309-126626:-1 ^^ Shigella phage Sf23, complete genome.|neighbours:ID:ATE86594.1(-1),ID:ATE86596.1(-1)|neighbour_genes:hypothetical protein,hypothetical protein|
MTDKPEINDEVEKLISSIEEKNRLEAERKANKLLSKNKRELNRLYKHAQIAAENNNFAQYEYAIKKSRDILKQPYNDELISILWKTTRSQIEDMIDAYTRKIQAS
>ID:YP_009619271.1 |[Shigella phage Sf24]||_Shigella_phage_Sf24_.gbk|hypothetical protein|318|NC_042078(168112):132112-132429:-1 ^GeneID:40095886^ Shigella phage Sf24, complete genome.|neighbours:ID:YP_009619270.1(-1),ID:YP_009619272.1(-1)|neighbour_genes:hypothetical protein,hypothetical protein|
MTDKPEINDEVEKLISSIEEKNRLEAERKANKLLSKNKRELNRLYKHAQIAAENNNFAQYEYAIKKSRDILKQPYNDELISILWKTTRSQIEDMIDAYTRKIQAS
>ID:AUV63472.1 |[Shigella phage Sf25]||_Shigella_phage_Sf25_.gbk|hypothetical protein|318|MF327009(168573):131879-132196:-1 ^^ Shigella phage Sf25, complete genome.|neighbours:ID:AUV63471.1(-1),ID:AUV63473.1(-1)|neighbour_genes:hypothetical protein,hypothetical protein|
MTDKPEINDEVEKLISSIEEKNRLEAERKANKLLSKNKRELNRLYKHAQIAAENNNFAQYEYAIKKSRDILKQPYNDELISILWKTTRSQIEDMIDAYTRKIQAS
>ID:YP_004414963.1 |[Shigella phage Shfl2]||_Shigella_phage_Shfl2_.gbk|hypothetical protein..|318|NC_015457(165919):36539-36856:-1 ^GeneID:10498826^ Shigella phage Shfl2, complete genome.|neighbours:ID:YP_004414962.1(-1),ID:YP_004414964.1(-1)|neighbour_genes:hypothetical protein..,hypothetical protein..|
MTDKPEINDEVEKLISSIEEKNRLEAERKANKLLSKNKRELNRLYKHAQIAAENNNFAQYEYAIKKSRDILKQPYNDELISILWKTTRSQIEDMIDAYTRKIQAS
>ID:YP_009110881.1 |[Shigella phage pSs-1]||_Shigella_phage_pSs-1_.gbk|gp74|318|NC_025829(164999):40920-41237:-1 ^GeneID:22475147^ Shigella phage pSs-1, complete genome.|neighbours:ID:YP_009110880.1(-1),ID:YP_009110882.1(-1)|neighbour_genes:gp73,gp75|
MTDKPEINDEVEKLISSIEEKNRLEAERKANKLLSKNKRELNRLYKHAQIAAENNNFAQYEYAIKKSRDILKQPYNDELISILWKTTRSQIEDMIDAYTRKIQAS
>ID:NP_899317.1 |[Vibrio phage KVP40]||_Vibrio_phage_KVP40_.gbk|a-gt.4|351|NC_005083(244834):40689-41039:1 ^GeneID:2545833^ Vibrio phage KVP40, complete genome.|neighbours:ID:NP_899316.1(1),ID:NP_899318.1(1)|neighbour_genes:hypothetical protein,30.3|
MQEKPDLLKDDEIVDVVEDQEVLDYLDELQAQRRALVEKEAHRRIKKNSREIKRLRKHAEKCLIEGNKAGYVYAIGKLRSITGQTVGDDVLETLWETSREQVLTIARSFAEAKAGQ
>ID:YP_009006363.1 |[Vibrio phage VH7D]||_Vibrio_phage_VH7D_.gbk|putative 12.4 kDa pr..|351|NC_023568(246964):220294-220644:1 ^GeneID:18499995^ Vibrio phage VH7D, complete genome.|neighbours:ID:YP_009006362.1(1),ID:YP_009006364.1(1)|neighbour_genes:hypothetical protein,putative 32.4 kDa pr..|
MQEKPDLLKDDEIVDVVDDQEVQEYLEQINAQRRALIEKEAKRRIKKNSREIKRLRKHAEKCLIEENKAGYIYAIRKLRSITGQTVGDDVLETLWETSREQVLTIVRSFAEAKAGQ
>ID:QBX06019.1 |[Vibrio phage ValB1 HC]||_Vibrio_phage_ValB1_HC_.gbk|putative 12.4 kDa pr..|351|MK568540(247619):39953-40303:-1 ^^ Vibrio phage ValB1 HC, complete genome.|neighbours:ID:QBX06018.1(-1),ID:QBX06020.1(-1)|neighbour_genes:putative 32.4 kDa pr..,hypothetical protein|
MQEKPDLLKDDEIVDVVDDQEVQEYLEQINAQRRALIEKEAKRRIKKNSREIKRLRKHAEKCLIEENKAGYIYAIRKLRSITGQTVGDDVLETLWETSREQVLTIVRSFAEAKAGQ
>ID:YP_009201295.1 |[Vibrio phage ValKK3]||_Vibrio_phage_ValKK3_.gbk|hypothetical protein|351|NC_028829(248088):93042-93392:-1 ^GeneID:26628518^ Vibrio phage ValKK3, complete genome.|neighbours:ID:YP_009201294.1(-1),ID:YP_009201296.1(-1)|neighbour_genes:hypothetical protein,hypothetical protein|
MQEKPDLLKDDEIVDVVDDQEVQEYLEQINAQRRALIEKEAKRRIKKNSREIKRLRKHAEKCLIEENKAGYIYAIRKLRSITGQTVGDDVLETLWETSREQVLTIVRSFAEAKAGQ
>ID:YP_008125267.1 |[Vibrio phage nt-1]||_Vibrio_phage_nt-1_.gbk|a-gt.4|360|NC_021529(247511):205678-206037:1 ^GeneID:15926569^ Vibrio phage nt-1, complete genome.|neighbours:ID:YP_008125266.1(1),ID:YP_008125268.1(1)|neighbour_genes:hypothetical protein,hypothetical protein|
MQETPDLLQDDEIVDVVDVVEDQEVLDYLDEMQLRRKALIEKEAQRRIKKNSREIKRLRKHAEKCLIEDNKDGYIYAIRKLRSITGQPVADDVLETLWKTSRDQVLTIIRSFAESKADM
>ID:ALP47169.1 |[Vibrio phage phi-Grn1]||_Vibrio_phage_phi-Grn1_.gbk|hypothetical protein|351|KT919972(248605):148236-148586:1 ^^ Vibrio phage phi-Grn1, complete genome.|neighbours:ID:ALP47124.1(1),ID:ALP47120.1(1)|neighbour_genes:hypothetical protein,hypothetical protein|
MQEKPDLLKDDEIVDVVDDQEVQEYLEQINAQRRALIEKEAKRRIKKNSREIKRLRKHAEKCLIEENKAGYIYAIRKLRSITGQTVGDDVLETLWETSREQVLTIVRSFAEAKAGQ
>ID:ALP47555.1 |[Vibrio phage phi-ST2]||_Vibrio_phage_phi-ST2_.gbk|hypothetical protein|351|KT919973(250485):208406-208756:1 ^^ Vibrio phage phi-ST2, complete genome.|neighbours:ID:ALP47508.1(1),ID:ALP47504.1(1)|neighbour_genes:hypothetical protein,hypothetical protein|
MQEKPDLLKDDEIVDVVDDQEVQEYLEQINAQRRALIEKEAKRRIKKNSREIKRLRKHAEKCLIEENKAGYIYAIRKLRSITGQTVGDDVLETLWETSREQVLTIVRSFAEAKAGQ
>ID:ALY07124.1 |[Vibrio phage vB_VmeM-32]||_Vibrio_phage_vB_VmeM-32_.gbk|hypothetical protein|339|KU160494(199912):103614-103952:1 ^^ Vibrio phage vB_VmeM-32, complete genome.|neighbours:ID:ALY07123.1(1),ID:ALY07125.1(1)|neighbour_genes:RNA polymerase sigma..,endonuclease subunit|
MNIDRIELNDDETLTDADVQDYVDAEKTKQNELQQKALARYLKRNKKEIRRLEKHAKESLIVGNRDGYIYSLNKLRKLAGRASVSREQAEEMYRQSKIVTDTAIRKAIKDFS
>ID:AFN37300.1 |[Vibriophage phi-pp2]||_Vibriophage_phi-pp2_.gbk|hypothetical protein|351|JN849462(246421):40690-41040:1 ^^ Vibriophage phi-pp2, complete genome.|neighbours:ID:AFN37299.1(1),ID:AFN37301.1(1)|neighbour_genes:hypothetical protein,hypothetical protein|
MQEKPDLLKDDEIVDVVEDQEVLDYLDELQAQRRALVEKEAHRRIKKNSREIKRLHKHAEKCLIEGNKAGYVYAIGKLRSITGQTVGDDVLETLWKTSREQVLTIARSFAEAKAGQ
>ID:YP_009153663.1 |[Yersinia phage PST]||_Yersinia_phage_PST_.gbk|hypothetical protein|318|NC_027404(167785):35602-35919:-1 ^GeneID:24677469^ Yersinia phage PST, complete genome.|neighbours:ID:YP_009153662.1(-1),ID:YP_009153664.1(-1)|neighbour_genes:hypothetical protein,hypothetical protein|
MTDKPEINDEVEKLISSIEEKNRLEAERKANKLLSKNKRELNRLYKHAQIAAENNNFAQYEYAIKKSRDILKQPYNDELISILWKTTRSQIEDMIDAYTRKIQAS
>ID:VEV89677.1 |[Yersinia phage fPS-2]||_Yersinia_phage_fPS-2_.gbk|g061c|318|LR215722(169060):37959-38276:-1 ^^ Yersinia phage fPS-2 genome assembly, chromosome: I.|neighbours:ID:VEV89676.1(-1),ID:VEV89678.1(-1)|neighbour_genes:g060c,g062c|
MTDKPEINDEVEKLISSIEEKNRLEAERKANKLLSKNKRELNRLYKHAQIAAENNNFAQYEYAIKKSRDILKQPYNDELISILWKTTRSQIEDMIDAYTRKIQAS
>ID:YP_009149305.1 |[Yersinia phage phiD1]||_Yersinia_phage_phiD1_.gbk|g066|318|NC_027353(167063):37076-37393:-1 ^GeneID:24635502^ Yersinia phage phiD1 complete genome.|neighbours:ID:YP_009149304.1(-1),ID:YP_009149306.1(-1)|neighbour_genes:g065,g067|
MTDKPEINDEVEKLISSIEEKNRLEAERKANKLLSKNKRELNRLYKHAQIAAENNNFAQYEYAIKKSRDILKQPYNDELISILWKTTRSQIEDMIDAYTRKIQAS
