# Supplementary material for: Influence of Non-canonical DNA Bases on the Genomic Diversity of Tevenvirinae
Source: Front Microbiol. 2021 Apr 6;12:632686. doi: 10.3389/fmicb.2021.632686 (PMC8056088; doi:10.3389/fmicb.2021.632686)
Supplement: Supplementary Data Sheet 1 — Clustering results (folders “first clusterisation,” “second clusterisation,” and “third clusterisation”): the number of pan-genome components in the individual genome (files “pan genome components of genomes”), the total number of all clusters and components of the pan-genome (files “pan genome components”), a list of clusters of the core genome (files “core list”), a list of clusters of the softcore genome (files “softcore list”). Clusters of the softcore genome (folders “softcore clusters”) are presented in the files which show regions in genomes, protein sequences, names of viruses which have these proteins A description of softcore clusters is also supplied (file “Softcore clusters description”). [file Data_Sheet_1.ZIP › Data sheet 1/first clusterisation/softcore_clusters/19929_55.faa]

>ID:YP_004300680.1 |[Acinetobacter virus 133]|Acj133|_Acinetobacter_phage_133_.gbk|55|537|NC_015250(159801):50104-50640:-1 ^GeneID:10323086^ Acinetobacter phage 133, complete genome.|neighbours:ID:YP_004300679.1(-1),ID:YP_004300681.1(-1)|neighbour_genes:hypothetical protein,nrdH|
MANYVDNKKLYEDICTWKQACYEAGQKVQMPNSIGDAIIDIARGFSSFHKFSRYTEDWKEEMVGDAIEIVVKYLDRFDETKYKNPHAYITMICNNCFIQRITQEKKQAATKYSYFVHNVYDSRDPEMASMADEDFIQDIYDKMQKFETSLNKKANNQIENLPDTSLSFLFEEENESTD
>ID:AWY10323.1 |[Acinetobacter phage AM101]||_Acinetobacter_phage_AM101_.gbk|RNA polymerase sigma..|543|MH165274(166487):110478-111020:1 ^^ Acinetobacter phage AM101, complete genome.|neighbours:ID:AWY10322.1(1),ID:AWY10324.1(1)|neighbour_genes:hypothetical protein,hypothetical protein|
MSNTQVKHNYVNNKELYEAICSWKEECRAAGTIVKQNDTIGRAILLISRGLSKRFNFSGYTPAWKEEMIGDGVEAAIKGLINFDETKYDNPHAYITMACFNAFIQRIKKERKQTAVKYSYFINNVYDSRDPEMASIADEGFIQDIYDKMTQYEASTKAQPKERPKVEDNDALDFLYGENT
>ID:YP_004009472.1 |[Acinetobacter phage Ac42]|Ac42|_Acinetobacter_phage_Ac42_.gbk|55|534|NC_014660(167716):59585-60118:-1 ^GeneID:9925737^ Acinetobacter phage Ac42, complete genome.|neighbours:ID:YP_004009471.1(-1),ID:YP_004009473.1(-1)|neighbour_genes:a-gt.5,hypothetical protein|
MSKNYVDNKELYDAICKWKEECELAGHTVKASDYIGNAIVSIAKGASGYWKFSRYTSSWKEEMIGDAIETTIKYLPNFDVTKYKNPHAYISMICFNAFVQRIKKEKADIAKKHAYFIHHVYDSKDADMAELADETFIQDIYDKMQQYEQSLAAKKPEKKPSDELELANLDFLYGEET
>ID:YP_004009727.1 |[Acinetobacter phage Acj61]||_Acinetobacter_phage_Acj61_.gbk|55|546|NC_014661(164093):60887-61432:-1 ^GeneID:9926001^ Acinetobacter phage Acj61, complete genome.|neighbours:ID:YP_004009726.1(-1),ID:YP_004009728.1(-1)|neighbour_genes:hypothetical protein,hypothetical protein|
MTDQPIKPKNNYVNNKELYQAICDWKQKCAEAGEPVRQNDTIGKAILLIAKGLSKRFNFSGYSSSWKEEMISDGIEASIKGLINFDETRFNNPHAYITQACFNAFVQRIKKERKEMAKKYSYFVNNVYDSRDTDMASIADENFIQDIYDKMTQYEESVKAQPKEQAKADGPNLDFLYGDES
>ID:YP_004010254.1 |[Acinetobacter phage Acj9]||_Acinetobacter_phage_Acj9_.gbk|55|528|NC_014663(169947):64801-65328:-1 ^GeneID:9926551^ Acinetobacter phage Acj9, complete genome.|neighbours:ID:YP_004010253.1(-1),ID:YP_004010255.1(-1)|neighbour_genes:hypothetical protein,hypothetical protein|
MTNRTDYVNNKELYNSIVAWKQKCAEAGEVVKQCDDIGRAIMLISRGLSRYFKFSGYTPAWKEEMIGDGIEAAIKGLANFDETRFTNAHAYITMICFNAFILRIKKERKQTAVKYSYFIHNVYDSRDPEMASIADEGFIQDIYDKMTQYESSTKAKPKEAAEEENLLGFLYGENN
>ID:AXY82791.1 |[Acinetobacter phage KARL-1]||_Acinetobacter_phage_KARL-1_.gbk|sigma factor|543|MH713599(166560):125615-126157:1 ^^ Acinetobacter phage KARL-1, complete genome.|neighbours:ID:AXY82790.1(1),ID:AXY82792.1(1)|neighbour_genes:glutaredoxin,hypothetical protein|
MGNEQVKHNYVNNKELYEAIRSWKEECRAAGKIVKQNDTIGRAILLISRGLSKRFNFSGYTPAWKEEMIGDGVEAAIKGLINFDETRYDNPHAYITMACFNAFIQRIKKERKQTAVKYSYFINNVYDSRDPEMASIADEGFIQDIYDKMTQYEASTKAQPKERPKVEDNDALDFLYGENT
>ID:YP_006488835.1 |[Acinetobacter phage ZZ1]||_Acinetobacter_phage_ZZ1_.gbk|sigma factor|546|NC_018087(166687):56371-56916:-1 ^GeneID:13164923^ Acinetobacter phage ZZ1, complete genome.|neighbours:ID:YP_006488838.1(-1),ID:YP_006488965.2(-1)|neighbour_genes:hypothetical protein,hypothetical protein|
MSKSEGRNDYVDNKKLYEAICTWKAKCEEAGEVVKQSDEIGRAILLISHGLSKYFKFSGYTPAWKEEMIGDGIEAAIKGLINFDTNRFSNPHAYITMVCFNAFVQRIKKERKQTAVKYSYFIHNVYDSRDPEMTSIADENFIQDIYDKMTQYEASAKAKPKDTEADEDVNVLEFLYGRTDT
>ID:AXF40680.1 |[Acinetobacter phage vB_ApiM_fHyAci03]||_Acinetobacter_phage_vB_ApiM_fHyAci03_.gbk|sigma factor|543|MH460829(165975):58637-59179:-1 ^^ Acinetobacter phage vB_ApiM_fHyAci03, complete genome.|neighbours:ID:AXF40679.1(-1),ID:AXF40681.1(-1)|neighbour_genes:hypothetical protein,nrdH|
MGNEQVKHNYVNNKELYEAICSWKEECRAAGKIVKQNDTIGRAILLISRGLSKRFNFSGYTPAWKEEMIGDGVEAAIKGLINFDETKYDNPHAYITMACFNAFIQRIKKERKQTAVKYSYFINNVYDSRDPEMASIADEGFIQDIYDKMTQYEASTKAQPKEKPKVEDNDALDFLYGENT
>ID:APU01425.1 |[Aeromonas phage 65.2]||_Aeromonas_phage_65.2_.gbk|RNA polymerase sigma..|537|KY290955(236567):24378-24914:-1 ^SEED:fig|6666666.172300.peg.34^ Aeromonas phage 65.2, complete genome.|neighbours:ID:APU01424.1(-1),ID:APU01426.1(-1)|neighbour_genes:hypothetical protein,hypothetical protein|
MTVYVDNDKLIADIVQWKKDRAEDPPKKMSDSLGLAIMNIVNGLTEYYRFRRYTDVWKENMVSEAQEILVRKIHKFDENKFDNAHAYVTMIAARCFFDELRKEKKKEATKNRYFIECVYDGDDEDMGEMVDPDFYLDLVDKVSSYEESVKKKQKDKDEDIGELDWLYDLEESEDETES
>ID:YP_004300873.1 |[Aeromonas virus 65]||_Aeromonas_phage_65_.gbk|55|537|NC_015251(235229):24377-24913:-1 ^GeneID:10323295^ Aeromonas phage 65, complete genome.|neighbours:ID:YP_004300872.1(-1),ID:YP_004300874.1(-1)|neighbour_genes:hypothetical protein,hypothetical protein|
MTVYVDNDKLIADIVQWKKDRAEDPPKKMSDSLGLAIMNIVNGLTEYYRFRRYTDVWKENMVSEAQEILVRKIHKFDENKFDNAHAYVTMIAARCFFDELRKEKKKEATKNRYFIECVYDGDDEDMGEMVDPDFYLDLVDKVSSYEESVKKKQKDKDEDIGELDWLYDLEESEDETES
>ID:ATI17473.1 |[Aeromonas phage AS-szw]||_Aeromonas_phage_AS-szw_.gbk|RNA polymerase sigma..|552|MF498773(229957):150410-150961:1 ^^ Aeromonas phage AS-szw, complete genome.|neighbours:ID:ATI17472.1(1),ID:ATI17474.1(1)|neighbour_genes:hypothetical protein,hypothetical protein|
MAVYVDNQKLIADIVQWKKDREDPTKKMSDSLGEAIMNIVQGCTEYYRFRRMTPIWKENLVLEAQEILIRKIHKFDEKSFGNAHAYVTMIAMRAFFDELKREKKKEATKNRYFVECVYDSDDDDMAEMVDPDFYLDLVGKVNEYEESIKKADKEKEEQVGELDWLYDYEENQEDDDNETLPDN
>ID:ASU00524.1 |[Aeromonas phage AS-zj]||_Aeromonas_phage_AS-zj_.gbk|thioredoxin|552|MF448340(229929):26662-27213:1 ^^ Aeromonas phage AS-zj, complete genome.|neighbours:ID:ASU00525.1(1),ID:ASU00523.1(1)|neighbour_genes:hypothetical protein,hypothetical protein|
MAVYVDNQKLIADIVQWKKDREDPTKKMSDSLGEAIMNIVQGCTEYYRFRRMTPIWKENLVLEAQEILIRKIHKFDEKSFGNAHAYVTMIAMRAFFDELKREKKKEATKNRYFVECVYDSDDDDMAEMVDPDFYLDLVGKVNEYEESIKKADKEKEEQVGELDWLYDYEENQEDDDNETLPDN
>ID:NP_943911.1 |[Aeromonas virus Aeh1]||_Aeromonas_phage_Aeh1_.gbk|55|522|NC_005260(233234):32712-33233:-1 ^GeneID:2657945^ Aeromonas phage Aeh1, complete genome.|neighbours:ID:NP_943910.1(-1),ID:NP_943912.1(-1)|neighbour_genes:hypothetical protein,hypothetical protein|
MANYVDNEELYQAFVAWKEKLKENPTERMPEFIGGAIMKIAEGFTHHWRFNRYTDTWKEAMVGAAIDVCLRYCKNFDTQRYSNPHAYISMICARAFFNRIKFMKQEEAAKYKYFLEHVHDGEDEDMAKLVDVAFYNDMMTKANDFEAKRKIKPKKPKQLGGLSFLEDDEDDSE
>ID:AUE22573.1 |[Aeromonas phage Ah1]||_Aeromonas_phage_Ah1_.gbk|sigma factor for lat..|522|MG250483(221116):25633-26154:-1 ^^ Aeromonas phage Ah1, complete genome.|neighbours:ID:AUE22572.1(-1),ID:AUE22574.1(-1)|neighbour_genes:hypothetical protein,hypothetical protein|
MANYVDNEELYQAFVAWKEKLKENPNERMPEFIGGAIMKIAEGFTHHWRFNRYTDTWKEAMVGAAIDVCLRYCKNFDTQRYSNPHAYISMICARAFFNRIKFMKQEEAAKYKYFLEHVHDGEDEDMAKLVDVAFYNDMMTKANEFEANRKIKPKKPKQLGGLSFLEDDEDDSE
>ID:QAX98609.1 |[Aeromonas phage AsFcp_2]||_Aeromonas_phage_AsFcp_2_.gbk|sigma factor for lat..|525|MH791401(219171):193585-194109:-1 ^^ UNVERIFIED: Aeromonas phage AsFcp_2, complete genome.|neighbours:ID:QAX98608.1(-1),ID:QAX98610.1(-1)|neighbour_genes:hypothetical protein,hypothetical protein|
MADYVNNEELYQAFVAWKEKLKENPSERMPEFIGSSIMKIAYGFTNYWRFSRYTDTWKELMVGDAVETCLKYCKNFDTERYTNPHAYITMICARSFIARIRHSKKEEAAKYKYFLEHVHDAEDEDMAKLVDLSFYNDMMTKANDFEATMKNQKAKKPKQLGGLSFLEDDDDADE
>ID:QAX97913.1 |[Aeromonas phage Asswx_1]||_Aeromonas_phage_Asswx_1_.gbk|RNA polymerase sigma..|552|MH791398(229103):158092-158643:1 ^^ UNVERIFIED: Aeromonas phage Asswx_1, complete genome.|neighbours:ID:QAX97912.1(1),ID:QAX97914.1(1)|neighbour_genes:hypothetical protein,hypothetical protein|
MAVYVDNQKLIADIVQWKKDREDPTKKMSDSLGEAIMNIVQGCTEYYRFRRMTPIWKENLVLEAQEILIRKIHKFDEKSFGNAHAYVTMIAMRAFFDELKREKKKEATKNRYFVECVYDSDDDDMAEMVDPDFYLDLVGKVNEYEESIKKADKEKEEQVGELDWLYDYEESQEDDDNETLPNN
>ID:QAY01237.1 |[Aeromonas phage Aswh_1]||_Aeromonas_phage_Aswh_1_.gbk|RNA polymerase sigma..|555|MH791414(229730):80972-81526:-1 ^^ UNVERIFIED: Aeromonas phage Aswh_1, complete genome.|neighbours:ID:QAY01236.1(-1),ID:QAY01238.1(-1)|neighbour_genes:hypothetical protein,hypothetical protein|
MTVYVDNKKLVADILQWKKDREDPSKKMSDSLGLAIYNIVHGLTEYYRFRRYTDVWKENMVSEALEILIRKIHKFDETKYENAHSYITMIAARCFFDEIRKEKKKEATKNRYFIECVYDSEDGDMTEMVDPDFYLDLVNKVSSYEESIKKKDKEEDEEVEGKLDWLYDYENDKEEESDDEIDNS
>ID:YP_007010288.1 |[Aeromonas phage CC2]||_Aeromonas_phage_CC2_.gbk|RNA polymerase sigma..|552|NC_019538(231743):111472-112023:-1 ^GeneID:14016524^ Aeromonas phage CC2, complete genome.|neighbours:ID:YP_007010287.1(-1),ID:YP_007010289.1(-1)|neighbour_genes:hypothetical protein,hypothetical protein|
MAVYVDNQKLIADIVQWKKDREDPTKKMSDSLGEAIMNIVQGCTEYYRFRRMTPIWKENLVLEAQEILIRKIHKFDEKSFGNAHAYVTMIAMRAFFDELKREKKKEATKNRYFVECVYDSDDDDMAEMVDPDFYLDLVGKVNEYEESIKKADKEKEEQVGELDWLYDYEENQEDDDNETLPDN
>ID:YP_009011456.1 |[Aeromonas phage PX29]||_Aeromonas_phage_PX29_.gbk|55|525|NC_023688(222006):22950-23474:-1 ^GeneID:18559951^ Aeromonas phage PX29, complete genome.|neighbours:ID:YP_009011455.1(-1),ID:YP_009011457.1(-1)|neighbour_genes:a-gt.5,hypothetical protein|
MADYVNNEELYQAFVAWKEKLKENPSERMPEFIGSSIMKIAYGFTNYWRFSRYTDTWKELMVGDAVETCLKYCKNFDTERYTNPHAYITMICARSFIARIRHSKKEEAAKYKYFLEHVHDAEDEDMAKLVDLSFYNDMMTKANDFEATMKNQKAKKPKQLGGLSFLEDDDDADE
>ID:YP_003969448.1 |[Aeromonas phage phiAS5]||_Aeromonas_phage_phiAS5_.gbk|sigma factor for T4 ..|525|NC_014636(225268):118917-119441:-1 ^GeneID:9861566^ Aeromonas phage phiAS5, complete genome.|neighbours:ID:YP_003969447.1(-1),ID:YP_003969449.1(-1)|neighbour_genes:hypothetical protein,hypothetical protein|
MANYVDNEWLYQEFKSWKDHLKENPNHPMPNSIGSAIMKIANGFTNYWRFSRYTDTWKELMVGDAVETCLKYCKNFDTDRYTNPHAYITMICARAFIARIRHSKKEEAAKYKYFLEHVHDAEDEDMAKLVDLAFYNDMMTKANDFEANLKKTKAKKPKQPVGLSFLEDDEDDTE
>ID:YP_803007.1 |[Escherichia virus RB32]||_Bacteriophage_RB32_.gbk|55|558|NC_008515(165890):37076-37633:-1 ^GeneID:4405442^ Bacteriophage RB32, complete genome.|neighbours:ID:YP_803006.1(-1),ID:YP_803008.1(-1)|neighbour_genes:a-gt.5,55.1|
MSETKPKYNYVNNKELLQAIIDWKTELANNKDPNKVVRQNDTIGLAIMLIAEGLSKRFNFSGYTQSWKQEMIADGIEASIKGLHNFDETKYKNPHAYITQACFNAFVQRIKKERKEVAKKYSYFVHNVYDSRDDDMVALVDETFIQDIYDKMTHYEESTYRTPGAEKKSVVDDSPSLDFLYEAND
>ID:YP_009218682.1 |[Citrobacter phage IME-CF2]||_Citrobacter_phage_IME-CF2_.gbk|RNA polymerase sigma..|516|NC_029013(177688):86048-86563:-1 ^GeneID:26644902,SEED:fig|1527524.5.peg.152^ Citrobacter phage IME-CF2, complete genome.|neighbours:ID:YP_009218681.1(-1),ID:YP_009218683.1(1)|neighbour_genes:hypothetical protein,ribonuclease H|
MTTKIYADNDKLYPVMCKWKQQIRETGDRKMPDELGIAIMNIAHGLARRYNFNRYSEDWKMDMIDDGISATISGLHNFDETKYTNVYGYINKACWQAFVTRILYEKKENAKKYKYFLEHVYDSDDTDMTAIADETFIQDIHDKLNQYEESAKKPKDKIEVVDESPTLEMFL
>ID:YP_009194869.1 |[Citrobacter phage Margaery]||_Citrobacter_phage_Margaery_.gbk|sigma factor|516|NC_028755(178182):32542-33057:1 ^^ Citrobacter phage Margaery, complete genome.|neighbours:ID:YP_009194868.1(-1),ID:YP_009194870.1(1)|neighbour_genes:RNaseH,hypothetical protein|
MTTKIYADNDKLYPVMCKWKQQIRETGDRKMPDELGIAIMNIAHGLARRYNFNRYSEDWKMDMIDDGISATISGLHNFDETKYTNVYGYINKACWQAFVTRILYEKKENAKKYKYFLEHVYDSDDTDMTTIADETFIQDIHDKLNQYEESAKKPKDKIEVVDESPTLEMFL
>ID:AYJ72914.1 |[Citrobacter phage Maroon]||_Citrobacter_phage_Maroon_.gbk|RNA polymerase sigma..|516|MH823906(178830):32097-32612:1 ^^ Citrobacter phage Maroon, complete genome.|neighbours:ID:AYJ72913.1(-1),ID:AYJ72915.1(1)|neighbour_genes:RnaseH,hypothetical protein|
MTTKIYADNDKLYPVMCKWKQQIRETGDRKMPDELGIAIMNIAHGLARRYNFNRYSEDWKMDMIDDGISATISGLHNFDETKYTNVYGYINKACWQAFVTRILYEKKENAKKYKYFLEHVYDSDDTDMTTIADETFIQDIHDKLNQYEESAKKPKDKIEVVDESPTLEMFL
>ID:YP_009203779.1 |[Citrobacter phage Merlin]||_Citrobacter_phage_Merlin_.gbk|sigma factor for lat..|540|NC_028857(172733):35144-35683:-1 ^GeneID:26647979^ Citrobacter phage Merlin, complete genome.|neighbours:ID:YP_009203778.1(-1),ID:YP_009203780.1(-1)|neighbour_genes:hypothetical protein,hypothetical protein|
MANYVNNKELYQAICDWKEKCRNAPEGVIVRQNDIIGKAIMLISEGLSKRFNFSGYTQSWKDEMIADGIEAAIKGLKNFDEEKYKNPHAYITMACFNAFVQRIKKERKEVAKKYSYFVHNVYDARDDDMVALVDETFIQDIYDKMTHYETSTYKQPGSDKKSDIVDEGPTLDFLYEAKD
>ID:YP_009097653.1 |[Citrobacter phage Miller]||_Citrobacter_phage_Miller_.gbk|sigma factor|516|NC_025414(178171):32197-32712:1 ^^ Citrobacter phage Miller, complete genome.|neighbours:ID:YP_009097652.1(-1),ID:YP_009097654.1(1)|neighbour_genes:RNaseH,hypothetical protein|
MTTKIYADNDKLYPVMCKWKQQIRETGDRKMPDELGIAIMNIAHGLARRYNFNRYSEDWKMDMIDDGISATISGLHNFDETKYTNVYGYINKACWQAFVTRILYEKKENAKKYKYFLEHVYDSDDTDMTAIADETFIQDIHDKLNQYEESAKKPKDKIEVVDESPTLEMFL
>ID:YP_009146498.1 |[Citrobacter phage Moon]||_Citrobacter_phage_Moon.gbk|sigma factor for lat..|540|NC_027331(170341):34930-35469:-1 ^GeneID:24721664^ Citrobacter phage Moon, complete genome.|neighbours:ID:YP_009146497.1(-1),ID:YP_009146499.1(-1)|neighbour_genes:hypothetical protein,hypothetical protein|
MANYVNNKELYQAICDWKEKCRNAPEGVIVRQNDVIGKAIMLISEGLSKRFNFSGYTQSWKDEMIADGIEAAIKGLKNFDEEKYKNPHAYITMACFNAFVQRIKKERKEVAKKYSYFVHNVYDARDDDMVALVDETFIQDIYDKMTHYETSTYKQPGSDKKSDIVDEGPTLDFLYEAKD
>ID:YP_009285588.1 |[Citrobacter phage vB_CfrM_CfP1]||_Citrobacter_phage_vB_CfrM_CfP1_.gbk|sigma factor|516|NC_031057(180219):34416-34931:1 ^GeneID:29079571^ Citrobacter phage vB_CfrM_CfP1, complete genome.|neighbours:ID:YP_009285587.1(-1),ID:YP_009285589.1(1)|neighbour_genes:RnaseH ribonuclease,hypothetical protein|
MTTKIYADNDKLYPVMCKWKQQIRETGDRKMPDELGIAIMNIAHGLARRYNFNRYSEDWKMDMIDDGISATISGLHNFDETKYTNVYGYINKACWQAFVTRILYEKKENAKKYKYFLEHVYDSDDTDMTAIADETFIQDIHDKLNQYEESAKKPKDKIEVVDESPTLEMFL
>ID:SCN45746.1 |[Cronobacter phage Pet-CM3-4]||_Cronobacter_phage_Pet-CM3-4_.gbk|T4-like phage RNA po..|534|LT614807(171975):35080-35613:-1 ^^ Cronobacter phage Pet-CM3-4 genome assembly, chromosome: I.|neighbours:ID:SCN45745.1(-1),ID:SCN45747.1(-1)|neighbour_genes:hypothetical protein,hypothetical protein|
MANYVNNKELLKAITEWKQQCREAGKPVRQNDTIGRAIMLISEGLSKRFNFSGYTRSWKDEMISDGVEASIKGLHNFDETKYDNPHAYITRACFNAFVQRIKKERKEVAKKYSYFVHNVYDARDDDMVALVDETFIQDIYDKMTHYETSTYKQPGSDKKSDVVDEGPNLDFLYEAKD
>ID:YP_006986326.1 |[Cronobacter phage vB_CsaM_GAP161]||_Cronobacter_phage_vB_CsaM_GAP161_.gbk|sigma factor for lat..|516|NC_019398(178193):31311-31826:1 ^^ Cronobacter phage vB_CsaM_GAP161, complete genome.|neighbours:ID:YP_006986325.1(-1),ID:YP_006986327.1(1)|neighbour_genes:RnaseH ribonuclease,hypothetical protein|
MTTKIYADNDKLYPVMCKWKQQIRETGDRKMPDELGIAIMNIAHGLARRYNFNRYSEDWKMDMIDDGISATISGLHNFDETKYTNVYGYINKACWQAFVTRILYEKKENAKKYKYFLEHVYDSDDTDMTTIADETFIQDIHDKLNQYEESAKKPKDKIEVVDESPTLEMFL
>ID:AOG16178.1 |[Cronobacter phage vB_CsaM_leB]||_Cronobacter_phage_vB_CsaM_leB_.gbk|sigma factor for lat..|516|KX431559(177907):32163-32678:1 ^^ Cronobacter phage vB_CsaM_leB, complete genome.|neighbours:ID:AOG16177.1(-1),ID:AOG16179.1(1)|neighbour_genes:ribonuclease,hypothetical protein|
MTTKIYADNDKLYPVMCKWKQQIRETGDRKMPDELGIAIMNIAHGLARRYNFNRYSEDWKMDMIDDGISATISGLHNFDETKYTNVYGYINKACWQAFVTRILYEKKENAKKYKYFLEHVYDSDDTDMTTIADETFIQDIHDKLNQYEESAKKPKDKIEVVDESPTLEMFL
>ID:AOG16458.1 |[Cronobacter phage vB_CsaM_leN]||_Cronobacter_phage_vB_CsaM_leN_.gbk|sigma factor for lat..|516|KX431560(179516):31627-32142:1 ^^ Cronobacter phage vB_CsaM_leN, complete genome.|neighbours:ID:AOG16457.1(1),ID:AOG16459.1(1)|neighbour_genes:hypothetical protein,hypothetical protein|
MTTKIYADNDKLYPVMCKWKQQIRETGDRKMPDELGIAIMNIAHGLARRYNFNRYSEDWKMDMIDDGISATISGLHNFDETKYTNVYGYINKACWQAFVTRILYEKKENAKKYKYFLEHVYDSDDTDMTTIADETFIQDIHDKLNQYEESAKKPKDKIEVVDESPTLEMFL
>ID:YP_009005322.1 |[Enterobacter phage PG7]||_Enterobacter_phage_PG7_.gbk|RNA polymerase sigma..|534|NC_023561(173276):35541-36074:-1 ^GeneID:18502316^ Enterobacter phage PG7, complete genome.|neighbours:ID:YP_009005321.1(-1),ID:YP_009005323.1(-1)|neighbour_genes:hypothetical protein,hypothetical protein|
MANYVNNKELLKAITEWKQQCREAGKPVRQNDTIGRAIMLISEGLSKRFNFSGYTRSWKDEMISDGVEASIKGLHNFDETKYDNPHAYITRACFNAFVQRIKKERKEVAKKYSYFVHNVYDARDDDMVALVDETFIQDIYDKMTHYEISTYKQPGSDKKSDVVDEGPNLDFLYEADD
>ID:AVR55255.1 |[Enterobacter phage myPSH1140]||_Enterobacter_phage_myPSH1140_.gbk|RNA polymerase sigma..|534|MG999954(172614):37227-37760:-1 ^^ Enterobacter phage myPSH1140, complete genome.|neighbours:ID:AVR55254.1(-1),ID:AVR55256.1(-1)|neighbour_genes:hypothetical protein,hypothetical protein|
MANYVNNKELLKAITEWKQQCREAGKPVRQNDTIGRAIMLISEGLSKRFNFSGYTRSWKDEMISDGVEASIKGLHNFDETKYDNPHAYITRACFNAFVQRIKKERKEVAKKYSYFVHNVYDARDDDMVALVDETFIQDIYDKMTHYETSTYKQPGSDKKSDVVDEGPNLDFLYEADD
>ID:YP_009606966.1 |[Enterobacter phage phiEap-3]||_Enterobacter_phage_phiEap-3_.gbk|RNA polymerase sigma..|528|NC_041980(175814):30989-31516:1 ^GeneID:40082972^ Enterobacter phage phiEap-3, complete genome.|neighbours:ID:YP_009606965.1(-1),ID:YP_009606967.1(1)|neighbour_genes:rnaseH,hypothetical protein|
MNTMTKETTNIYADNEKLYPILCAWKKQIAETGDRKMPNELGAAIMDIANGLSRRYNFNRYSEDWKMDMIDDGISAAISGLHNFDETRYTNVYGYINKACWQAFVTRILYEKKENAKKYKFFLEHVYDCEDSDMVSIADEGFIQDLHDKLSQYEASATKTKDKEAEVFPTLEDFL
>ID:YP_009167877.1 |[Escherichia phage AR1]|AR1|_Enterobacteria_phage_AR1_DNA_.gbk|55|558|NC_027983(167435):36727-37284:-1 ^GeneID:26041999^ Enterobacteria phage AR1 DNA, complete genome.|neighbours:ID:YP_009167876.1(-1),ID:YP_009167878.1(-1)|neighbour_genes:a-gt.5,ar1_067|
MSETKPKYNYVNNKELLQAIIDWKTELANNKDPNKVVRQNDTIGLAIMLIAEGLSKRFNFSGYTQSWKQEMIADGIEASIKGLHNFDETKYKNPHAYITQACFNAFVQRIKKERKEVAKKYSYFVHNVYDSRDDDMVALVDETFIQDIYDKMTHYEESTYRTPGAEKKSVVDDSPSLDFLYEAND
>ID:ANZ51109.1 |[Enterobacteria phage ATK47]||_Enterobacteria_phage_ATK47.gbk|RNA polymerase sigma..|558|KT184309(170020):132978-133535:1 ^^ Enterobacteria phage ATK47, complete genome.|neighbours:ID:ANZ51108.1(1),ID:ANZ51110.1(1)|neighbour_genes:hypothetical protein,hypothetical protein|
MTEQKPKNNYVNNKELLAAIIEWKKELLNNKDPNKIIRQNDTIGLAIMLIAEGLSKRFNFSGYTQSWKQEMIADGIEASIKGLHNFDETKYNNPHAYITRACFNAFVQRIKKERKEVAKKYSYFVHNVYDSHDDDMVALVDETFIQDIYDKMTHYEESAYKAPGAEKKEVVSDSPSLDFLYEDDN
>ID:ANZ51240.1 |[Enterobacteria phage ATK48]||_Enterobacteria_phage_ATK48.gbk|RNA polymerase sigma..|558|KT184310(169729):61482-62039:1 ^^ Enterobacteria phage ATK48, complete genome.|neighbours:ID:ANZ51239.1(1),ID:ANZ51241.1(1)|neighbour_genes:hypothetical protein,hypothetical protein|
MTEQKPKNNYVNNKELLAAIIEWKKELLNNKDPNKIIRQNDTIGLAIMLIAEGLSKRFNFSGYTQSWKQEMIADGIEASIKGLHNFDETKYNNPHAYITRACFNAFVQRIKKERKEVAKKYSYFVHNVYDSHDDDMVALVDETFIQDIYDKMTHYEESAYKAPGAEKKEVVSDSPSLDFLYEDDN
>ID:ANZ50919.1 |[Enterobacteria phage Aplg8]||_Enterobacteria_phage_Aplg8_.gbk|RNA polymerase sigma..|558|KT184308(168496):151283-151840:-1 ^^ Enterobacteria phage Aplg8, complete genome.|neighbours:ID:ANZ50918.1(-1),ID:ANZ50920.1(-1)|neighbour_genes:hypothetical protein,hypothetical protein|
MSETKPKYNYVNNKELLQAIIDWKTELANNKDPNKVVRQNDTIGLAIMLIAEGLSKRFNFSGYTQSWKQEMIADGIEASIKGLHNFDETKYKNPHAYITQACFNAFVQRIKKERKEVAKKYSYFVHNVYDSRDDDMVALVDETFIQDIYDKMTHYEESTYRTPGAEKKSVVDDSPSLDFLYEAND
>ID:YP_007004110.1 |[Enterobacteria phage Bp7]||_Enterobacteria_phage_Bp7_.gbk|sigma factor for T4 ..|558|NC_019500(168066):27865-28422:1 ^GeneID:14007939^ Enterobacteria phage Bp7, complete genome.|neighbours:ID:YP_007004109.1(1),ID:YP_007004111.1(1)|neighbour_genes:hypothetical protein,a-gt.5|
MTEIKLTKNNYVNNKELLKAITQWKTELRENTDPNKIVRQNDVIGLAIMLIAEGLSKRFNFSGYTQSWKQEMIADGIEASIKGLHNFDETKYDNPHAYITMACFNAFVQRIKKERKEMAKKYSYFVHNVYDSNDDDMVGIADETFIQDIYDKMTQYETSLTKAPGSDKSAEPKVGELDFLYGTSD
>ID:YP_004009915.1 |[Enterobacter phage CC31]||_Enterobacteria_phage_CC31_.gbk|55|534|NC_014662(165540):35269-35802:-1 ^GeneID:9926203^ Enterobacteria phage CC31, complete genome.|neighbours:ID:YP_004009914.1(-1),ID:YP_004009916.1(-1)|neighbour_genes:a-gt.5,hypothetical protein|
MANYVNNKELLKAITEWKQQCREAGKPVRQNDTIGRAIMLISEGLSKRFNFSGYTRSWKDEMISDGVEASIKGLHNFDETKYDNPHAYITRACFNAFVQRIKKERKEVAKKYSYFVHNVYDARDDDMVALVDETFIQDIYDKMTHYETSTYKQPGSDKKSDVVDEGPNLDFLYEADD
>ID:YP_009118726.1 |[Enterobacteria phage GEC-3S]||_Enterobacteria_phage_GEC-3S_.gbk|Putative sigma facto..|534|NC_025425(163424):27139-27672:-1 ^GeneID:23301091^ Enterobacteria phage GEC-3S complete genome.|neighbours:ID:YP_009118725.1(-1),ID:YP_009118727.1(-1)|neighbour_genes:hypothetical protein,hypothetical protein|
MSDYVNNKELYEEICRWKQQIAAEGRQVPMSDQIGLAIMQISKNLSRRFNFSGYSQTWREEMIDDGIEAAVKGLINFDETKYKNPHAYITQACFNAFVQRIKKERTATAAKYKYFVHHVYDERDADMCQIADEAFIQDIYDKINNYEESVNKPKAPKVEDVLTEELPSLDQFYEIEN
>ID:ANZ51507.1 |[Enterobacteria phage GiZh]||_Enterobacteria_phage_GiZh_.gbk|RNA polymerase sigma..|558|KT184311(166514):88615-89172:-1 ^^ Enterobacteria phage GiZh, complete genome.|neighbours:ID:ANZ51506.1(-1),ID:ANZ51508.1(-1)|neighbour_genes:hypothetical protein,hypothetical protein|
MSETKPKYNYVNNKELLQAIIDWKTELANNKDPNKVVRQNDTIGLAIMLIAEGLSKRFNFSGYTQSWKQEMIADGIEASIKGLHNFDETKYKNPHAYITQACFNAFVQRIKKERKEVAKKYSYFVHNVYDSRDDDMVALVDETFIQDIYDKMTHYEESTYRTPGAEKKSVVDDSPSLDFLYEAND
>ID:YP_003734211.1 |[Enterobacteria phage IME08]||_Enterobacteria_phage_IME08_.gbk|55|558|NC_014260(172253):38822-39379:-1 ^GeneID:9384399^ Enterobacteria phage IME08, complete genome.|neighbours:ID:YP_003734210.1(-1),ID:YP_003734212.1(-1)|neighbour_genes:a-gt.4,hypothetical protein|
MTEIKLTKNNYVNNKELLKAITQWKTELRENTDPNKIVRQNDVIGLAIMLIAEGLSKRFNFSGYTQSWKQEMIADGIEASIKGLHNFDETKYDNPHAYITMACFNAFVQRIKKERKEMAKKYSYFVHNVYDSNDDDMVGIADETFIQDIYDKMTQYETSLTKAPGSDKSAEPKVGELDFLYGTSD
>ID:YP_002922411.1 |[Escherichia phage JS10]||_Enterobacteria_phage_JS10_.gbk|55|558|NC_012741(171451):37513-38070:-1 ^GeneID:7943461^ Enterobacteria phage JS10, complete genome.|neighbours:ID:YP_002922410.1(-1),ID:YP_002922412.1(-1)|neighbour_genes:a-gt.5,hypothetical protein|
MTEIKLTKNNYVNNKELLKAITQWKTELRENTDPNKIVRQNDVIGLAIMLIAEGLSKRFNFSGYTQSWKQEMIADGIEASIKGLHNFDETKYDNPHAYITMACFNAFVQRIKKERKEMAKKYSYFVHNVYDANDDDMVGIADETFIQDIYDKMTQYETSLVKAPGSDKSAESKVGELDFLYGTQD
>ID:YP_001595192.1 |[Escherichia phage JS98]||_Enterobacteria_phage_JS98.gbk|RNA polymerase sigma..|558|NC_010105(170523):37921-38478:-1 ^^ Enterobacteria phage JS98, complete genome.|neighbours:ID:YP_001595191.1(-1),ID:YP_001595193.1(-1)|neighbour_genes:a-gt.5 hypothetical ..,hypothetical protein|
MTEIKLTKNNYVNNKELLKAITQWKTELRENTDPNKIVRQNDVIGLAIMLIAEGLSKRFNFSGYTQSWKQEMIADGIEASIKGLHNFDETKYDNPHAYITMACFNAFVQRIKKERKEMAKKYSYFVHNVYDANDDDMVGIADETFIQDIYDKMTQYETSLVKAPGSDKSAESKVGELDFLYGTQD
>ID:YP_002922116.1 |[Escherichia phage JSE]||_Enterobacteria_phage_JSE_.gbk|55|534|NC_012740(166418):28706-29239:-1 ^GeneID:7943044^ Enterobacteria phage JSE, complete genome.|neighbours:ID:YP_002922115.1(-1),ID:YP_002922117.1(-1)|neighbour_genes:a-gt.5,hypothetical protein|
MSDYVNNKELYEEICRWKQQIAAEGRQVPMSDQIGLAIMQISKNLSRRFNFSGYSQTWREEMIDDGIEAAVKGLINFDETKYKNPHAYITQACFNAFVQRIKKERTATAAKYKYFVHHVYDERDADMCQIADEAFIQDIYDKINNYEESVNKPKAPKVEDVLTEELPSLDQFYEIEN
>ID:ANZ51707.1 |[Enterobacteria phage Kha5h]||_Enterobacteria_phage_Kha5h_.gbk|RNA polymerase sigma..|558|KT184312(167318):62709-63266:-1 ^^ Enterobacteria phage Kha5h, complete genome.|neighbours:ID:ANZ51706.1(-1),ID:ANZ51708.1(-1)|neighbour_genes:hypothetical protein,hypothetical protein|
MSETKPKYNYVNNKELLQAIIDWKTELANNKDPNKVVRQNDTIGLAIMLIAEGLSKRFNFSGYTQSWKQEMIADGIEASIKGLHNFDETKYKNPHAYITQACFNAFVQRIKKERKEVAKKYSYFVHNVYDSRDDDMVALVDETFIQDIYDKMTHYEESTYRTPGAEKKSVVDDSPSLDFLYEAND
>ID:YP_001469386.1 |[Escherichia phage Phi1]||_Enterobacteria_phage_Phi1_.gbk|55|534|NC_009821(164270):27150-27683:-1 ^GeneID:5602252^ Enterobacteria phage Phi1, complete genome.|neighbours:ID:YP_001469385.1(-1),ID:YP_001469387.1(-1)|neighbour_genes:a-gt.5,hypothetical protein|
MSDYVNNKELYEEICRWKQRIAAEGRQVPMSDQIGLAIMQISKNLSRRFNFSGYSQTWREEMIDDGIEAAVKGLINFDETKYKNPHAYITQACFNAFVQRIKKERTATAAKYKYFVHHVYDERDADMCQIADEAFIQDIYDKINNYEESVNKPKAPKVEDVLTEELPSLDQFYEIEN
>ID:YP_009202796.1 |[Escherichia phage QL01]||_Enterobacteria_phage_QL01.gbk|hypothetical protein|558|NC_028847(170527):38010-38567:-1 ^GeneID:26629785^ Enterobacteria phage QL01, complete genome.|neighbours:ID:YP_009202795.1(-1),ID:YP_009202797.1(-1)|neighbour_genes:hypothetical protein,hypothetical protein|
MTEIKLTKNNYVNNKELLKAITQWKTELRENTDPNKIVRQNDVIGLAIMLIAEGLSKRFNFSGYTQSWKQEMIADGIEASIKGLHNFDETKYDNPHAYITMACFNAFVQRIKKERKEMAKKYSYFVHNVYDSNDDDMVGIADETFIQDIYDKMTQYETSLTKAPGSDKSAEPKVGELDFLYGTSD
>ID:AIT74159.1 |[Enterobacteria phage RB10]||_Enterobacteria_phage_RB10_.gbk|sigma factor for lat..|558|KM606999(168401):36141-36698:-1 ^^ Enterobacteria phage RB10, complete genome.|neighbours:ID:AIT74158.1(-1),ID:AIT74160.1(-1)|neighbour_genes:hypothetical protein,hypothetical protein|
MSETKPKYNYVNNKELLQAIIDWKTELANNKDPNKVVRQNDTIGLAIMLIAEGLSKRFNFSGYTQSWKQEMIADGIEASIKGLHNFDETKYKNPHAYITQACFNAFVQRIKKERKEVAKKYSYFVHNVYDSRDDDMVALVDETFIQDIYDKMTHYEESTYRTPGAEKKSVVDDSPSLDFLYEAND
>ID:YP_002854400.1 |[Escherichia virus RB14]||_Enterobacteria_phage_RB14_.gbk|55|558|NC_012638(165429):36226-36783:-1 ^GeneID:7803783^ Enterobacteria phage RB14, complete genome.|neighbours:ID:YP_002854399.1(-1),ID:YP_002854401.1(-1)|neighbour_genes:a-gt.5,RB14ncORF065c|
MSETKPKYNYVNNKELLQAIIDWKTELANNKDPNKVVRQNDTIGLAIMLIAEGLSKRFNFSGYTQSWKQEMIADGIEASIKGLHNFDETKYKNPHAYITQACFNAFVQRIKKERKEVAKKYSYFVHNVYDSRDDDMVALVDETFIQDIYDKMTHYEESTYRTPGAEKKSVVDDSPSLDFLYEAND
>ID:YP_003858349.1 |[Escherichia virus RB16]||_Enterobacteria_phage_RB16_.gbk|55|516|NC_014467(176788):31407-31922:1 ^GeneID:9712790^ Enterobacteria phage RB16, complete genome.|neighbours:ID:YP_003858348.1(-1),ID:YP_003858350.1(1)|neighbour_genes:rnh,a-gt.5|
MTTKIYADNDKLYPVMCKWKQQIRETGDRKMPDDLGIAIMNIAHGLARRYNFNRYSEDWKMDMIDDGISATISGLHNFDETKYTNVYGYINKACWQAFVTRILYEKKENAKKYKYFLEHVYDSDDADMTSIADETFIQDIHDKLNQYEESAKKPKDKIEVVDESPTLEMFL
>ID:AXF42374.1 |[Enterobacteria phage RB18]||_Enterobacteria_phage_RB18_.gbk|RNA polymerase sigma..|558|MH553563(166677):37272-37829:-1 ^^ Enterobacteria phage RB18, complete genome.|neighbours:ID:AXF42373.1(-1),ID:AXF42375.1(-1)|neighbour_genes:hypothetical protein,hypothetical protein|
MSETKPKYNYVNNKELLQAIIDWKTELANNKDPNKVVRQNDTIGLAIMLIAEGLSKRFNFSGYTQSWKQEMIADGIEASIKGLHNFDETKYKNPHAYITQACFNAFVQRIKKERKEVAKKYSYFVHNVYDSRDDDMVALVDETFIQDIYDKMTHYEESTYRTPGAEKKSVVDDSPSLDFLYEAND
>ID:YP_009102271.1 |[Enterobacteria phage RB27]||_Enterobacteria_phage_RB27_.gbk|sigma factor for lat..|558|NC_025448(165179):37088-37645:-1 ^GeneID:22113055^ Enterobacteria phage RB27, complete genome.|neighbours:ID:YP_009102270.1(-1),ID:YP_009102272.1(-1)|neighbour_genes:hypothetical protein,hypothetical protein|
MSETKPKYNYVNNKELLQAIIDWKTELANNKDPNKVVRQNDTIGLAIMLIAEGLSKRFNFSGYTQSWKQEMIADGIEASIKGLHNFDETKYKNPHAYITQACFNAFVQRIKKERKEVAKKYSYFVHNVYDSRDDDMVALVDETFIQDIYDKMTHYEESTYRTPGAEKKSVVDDSPSLDFLYEAND
>ID:AIT74704.1 |[Enterobacteria phage RB33]||_Enterobacteria_phage_RB33_.gbk|sigma factor for lat..|558|KM607001(166007):37195-37752:-1 ^^ Enterobacteria phage RB33, complete genome.|neighbours:ID:AIT74703.1(-1),ID:AIT74705.1(-1)|neighbour_genes:hypothetical protein,hypothetical protein|
MSETKPKYNYVNNKELLQAIIDWKTELANNKDPNKVVRQNDTIGLAIMLIAEGLSKRFNFSGYTQSWKQEMIADGIEASIKGLHNFDETKYKNPHAYITQACFNAFVQRIKKERKEVAKKYSYFVHNVYDSRDDDMVALVDETFIQDIYDKMTHYEESTYRTPGAEKKSVVDDSPSLDFLYEAND
>ID:YP_009098450.1 |[Escherichia phage RB3]||_Enterobacteria_phage_RB3_.gbk|sigma factor for lat..|558|NC_025419(168402):36142-36699:-1 ^GeneID:22113814^ Enterobacteria phage RB3, complete genome.|neighbours:ID:YP_009098449.1(-1),ID:YP_009098451.1(-1)|neighbour_genes:hypothetical protein,hypothetical protein|
MSETKPKYNYVNNKELLQAIIDWKTELANNKDPNKVVRQNDTIGLAIMLIAEGLSKRFNFSGYTQSWKQEMIADGIEASIKGLHNFDETKYKNPHAYITQACFNAFVQRIKKERKEVAKKYSYFVHNVYDSRDDDMVALVDETFIQDIYDKMTHYEESTYRTPGAEKKSVVDDSPSLDFLYEAND
>ID:YP_239026.1 |[Escherichia virus RB43]||_Enterobacteria_phage_RB43_.gbk|55|516|NC_007023(180500):32817-33332:1 ^GeneID:3416348^ Enterobacteria phage RB43, complete genome.|neighbours:ID:YP_239025.1(-1),ID:YP_239027.1(1)|neighbour_genes:rnh,a-gt.5|
MTTKIYADNDKLYPVMCKWKQQIRETGDRKMPDELGIAIMNIAHGLARRYNFNRYSEDWKMDMIDDGISATISGLHNFDETKYTNVYGYINKACWQAFVTRILYEKKENAKKYKYFLEHVYDSDDTDMTAIADETFIQDIHDKLNQYEESAKKPKDKIEVVDESPTLEMFL
>ID:NP_891614.1 |[Escherichia phage RB49]||_Enterobacteria_phage_RB49_.gbk|55|534|NC_005066(164018):27531-28064:-1 ^GeneID:1725400^ Enterobacteria phage RB49, complete genome.|neighbours:ID:NP_891613.1(-1),ID:NP_891615.1(-1)|neighbour_genes:a-gt.5,hypothetical protein|
MSDYVNNKELYEEICRWKQQIAAQGRQVPMSDQIGLAIMQISKNLSRRFNFSGYSQTWREEMIDDGIEAAVKGLINFDETKYKNPHAYITQACFNAFVQRIKKERTATAAKYKYFVHHVYDERDADMCQIADEAFIQDIYDKINNYEESVNKPKAPKVEDVLTEELPSLDQFYEIEN
>ID:YP_002854023.1 |[Enterobacteria phage RB51]||_Enterobacteria_phage_RB51_.gbk|55|558|NC_012635(168394):39007-39564:-1 ^GeneID:7803577^ Enterobacteria phage RB51, complete genome.|neighbours:ID:YP_002854022.1(-1),ID:YP_002854024.1(-1)|neighbour_genes:a-gt.5,RB51ncORF071c|
MSETKPKYNYVNNKELLQAIIDWKTELANNKDPNKVVRQNDTIGLAIMLIAEGLSKRFNFSGYTQSWKQEMIADGIEASIKGLHNFDETKYKNPHAYITQACFNAFVQRIKKERKEVAKKYSYFVHNVYDSRDDDMVALVDETFIQDIYDKMTHYEESTYRTPGAEKKSVVDDSPSLDFLYEAND
>ID:AIT74979.1 |[Enterobacteria phage RB55]||_Enterobacteria_phage_RB55_.gbk|sigma factor for lat..|558|KM607002(168896):39565-40122:-1 ^^ Enterobacteria phage RB55, complete genome.|neighbours:ID:AIT74978.1(-1),ID:AIT74980.1(-1)|neighbour_genes:hypothetical protein,hypothetical protein|
MSETKPKYNYVNNKELLQAIIDWKTELANNKDPNKVVRQNDTIGLAIMLIAEGLSKRFNFSGYTQSWKQEMIADGIEASIKGLHNFDETKYKNPHAYITQACFNAFVQRIKKERKEVAKKYSYFVHNVYDSRDDDMVALVDETFIQDIYDKMTHYEESTYRTPGAEKKSVVDDSPSLDFLYEAND
>ID:AIT75251.1 |[Enterobacteria phage RB59]||_Enterobacteria_phage_RB59_.gbk|sigma factor for lat..|558|KM607003(168966):39565-40122:-1 ^^ Enterobacteria phage RB59, complete genome.|neighbours:ID:AIT75250.1(-1),ID:AIT75252.1(-1)|neighbour_genes:hypothetical protein,hypothetical protein|
MSETKPKYNYVNNKELLQAIIDWKTELANNKDPNKVVRQNDTIGLAIMLIAEGLSKRFNFSGYTQSWKQEMIADGIEASIKGLHNFDETKYKNPHAYITQACFNAFVQRIKKERKEVAKKYSYFVHNVYDSRDDDMVALVDETFIQDIYDKMTHYEESTYRTPGAEKKSVVDDSPSLDFLYEAND
>ID:AIT73073.1 |[Enterobacteria phage RB5]||_Enterobacteria_phage_RB5_.gbk|sigma factor for lat..|558|KM606995(168394):36141-36698:-1 ^^ Enterobacteria phage RB5, complete genome.|neighbours:ID:AIT73072.1(-1),ID:AIT73074.1(-1)|neighbour_genes:hypothetical protein,hypothetical protein|
MSETKPKYNYVNNKELLQAIIDWKTELANNKDPNKVVRQNDTIGLAIMLIAEGLSKRFNFSGYTQSWKQEMIADGIEASIKGLHNFDETKYKNPHAYITQACFNAFVQRIKKERKEVAKKYSYFVHNVYDSRDDDMVALVDETFIQDIYDKMTHYEESTYRTPGAEKKSVVDDSPSLDFLYEAND
>ID:YP_009167437.1 |[Enterobacteria phage RB68]||_Enterobacteria_phage_RB68_.gbk|sigma factor for lat..|558|NC_027979(168401):39007-39564:-1 ^GeneID:26041547^ Enterobacteria phage RB68, complete genome.|neighbours:ID:YP_009167436.1(-1),ID:YP_009167438.1(-1)|neighbour_genes:hypothetical protein,hypothetical protein|
MSETKPKYNYVNNKELLQAIIDWKTELANNKDPNKVVRQNDTIGLAIMLIAEGLSKRFNFSGYTQSWKQEMIADGIEASIKGLHNFDETKYKNPHAYITQACFNAFVQRIKKERKEVAKKYSYFVHNVYDSRDDDMVALVDETFIQDIYDKMTHYEESTYRTPGAEKKSVVDDSPSLDFLYEAND
>ID:NP_861761.1 |[Escherichia phage RB69]||_Enterobacteria_phage_RB69_.gbk|55|558|NC_004928(167560):40979-41536:-1 ^GeneID:1494187^ Enterobacteria phage RB69, complete genome.|neighbours:ID:NP_861760.1(-1),ID:NP_861762.1(-1)|neighbour_genes:a-gt.5,RB69ORF072c hypothet..|
MTEQKPKNNYVNNKELLAGIIEWKKELLNNKDPNKIIRQNDTIGLAIMLIAEGLSKRFNFSGYTQSWKQEMIADGIEASIKGLHNFDETKYNNPHAYITRACFNAFVQRIKKERKEVAKKYSYFVHNVYDSHDDDMVALVDETFIQDIYDKMTHYEESAYKAPGAEKKEVVSDSPSLDFLYEDDN
>ID:AIT73344.1 |[Enterobacteria phage RB6]||_Enterobacteria_phage_RB6_.gbk|sigma factor for lat..|558|KM606996(168394):36141-36698:-1 ^^ Enterobacteria phage RB6, complete genome.|neighbours:ID:AIT73343.1(-1),ID:AIT73345.1(-1)|neighbour_genes:hypothetical protein,hypothetical protein|
MSETKPKYNYVNNKELLQAIIDWKTELANNKDPNKVVRQNDTIGLAIMLIAEGLSKRFNFSGYTQSWKQEMIADGIEASIKGLHNFDETKYKNPHAYITQACFNAFVQRIKKERKEVAKKYSYFVHNVYDSRDDDMVALVDETFIQDIYDKMTHYEESTYRTPGAEKKSVVDDSPSLDFLYEAND
>ID:AIT73615.1 |[Enterobacteria phage RB7]||_Enterobacteria_phage_RB7_.gbk|sigma factor for lat..|558|KM606997(168395):36142-36699:-1 ^^ Enterobacteria phage RB7, complete genome.|neighbours:ID:AIT73614.1(-1),ID:AIT73616.1(-1)|neighbour_genes:hypothetical protein,hypothetical protein|
MSETKPKYNYVNNKELLQAIIDWKTELANNKDPNKVVRQNDTIGLAIMLIAEGLSKRFNFSGYTQSWKQEMIADGIEASIKGLHNFDETKYKNPHAYITQACFNAFVQRIKKERKEVAKKYSYFVHNVYDSRDDDMVALVDETFIQDIYDKMTHYEESTYRTPGAEKKSVVDDSPSLDFLYEAND
>ID:AIT73887.1 |[Enterobacteria phage RB9]||_Enterobacteria_phage_RB9.gbk|sigma factor for lat..|558|KM606998(168395):36142-36699:-1 ^^ Enterobacteria phage RB9, complete genome.|neighbours:ID:AIT73886.1(-1),ID:AIT73888.1(-1)|neighbour_genes:hypothetical protein,hypothetical protein|
MSETKPKYNYVNNKELLQAIIDWKTELANNKDPNKVVRQNDTIGLAIMLIAEGLSKRFNFSGYTQSWKQEMIADGIEASIKGLHNFDETKYKNPHAYITQACFNAFVQRIKKERKEVAKKYSYFVHNVYDSRDDDMVALVDETFIQDIYDKMTHYEESTYRTPGAEKKSVVDDSPSLDFLYEAND
>ID:ADJ39783.1 |[Enterobacteria phage T4T]||_Enterobacteria_phage_T4T_.gbk|55|558|HM137666(168920):39587-40144:-1 ^^ Enterobacteria phage T4T, complete genome.|neighbours:ID:ADJ39782.1(-1),ID:ADJ39784.1(-1)|neighbour_genes:a-gt.5,55.1|
MSETKPKYNYVNNKELLQAIIDWKTELANNKDPNKVVRQNDTIGLAIMLIAEGLSKRFNFSGYTQSWKQEMIADGIEASIKGLHNFDETKYKNPHAYITQACFNAFVQRIKKERKEVAKKYSYFVHNVYDSRDDDMVALVDETFIQDIYDKMTHYEESTYRTPGAEKKSVVDDSPSLDFLYEAND
>ID:NP_049679.1 |[Escherichia virus T4]||_Enterobacteria_phage_T4_.gbk|55|558|NC_000866(168903):39600-40157:-1 ^GeneID:1258806^ Enterobacteria phage T4, complete genome.|neighbours:ID:NP_049678.1(-1),ID:NP_049680.1(-1)|neighbour_genes:a-gt.5,55.1|
MSETKPKYNYVNNKELLQAIIDWKTELANNKDPNKVVRQNDTIGLAIMLIAEGLSKRFNFSGYTQSWKQEMIADGIEASIKGLHNFDETKYKNPHAYITQACFNAFVQRIKKERKEVAKKYSYFVHNVYDSRDDDMVALVDETFIQDIYDKMTHYEESTYRTPGAEKKSVVDDSPSLDFLYEAND
>ID:AHY83559.1 |[Escherichia virus T4]|wild|_Enterobacteria_phage_T4_strain_wild.gbk|RNA polymerase sigma..|558|KJ477684(168922):39587-40144:-1 ^^ Enterobacteria phage T4 strain wild, complete genome.|neighbours:ID:AHY83658.1(-1),ID:AHY83695.1(-1)|neighbour_genes:hypothetical protein,hypothetical protein|
MSETKPKYNYVNNKELLQAIIDWKTELANNKDPNKVVRQNDTIGLAIMLIAEGLSKRFNFSGYTQSWKQEMIADGIEASIKGLHNFDETKYKNPHAYITQACFNAFVQRIKKERKEVAKKYSYFVHNVYDSRDDDMVALVDETFIQDIYDKMTHYEESTYRTPGAEKKSVVDDSPSLDFLYEAND
>ID:AXN58104.1 |[Enterobacteria phage T6]||_Enterobacteria_phage_T6_.gbk|RNA polymerase sigma..|558|MH550421(168706):37128-37685:-1 ^^ Enterobacteria phage T6, complete genome.|neighbours:ID:AXN58103.1(-1),ID:AXN58105.1(-1)|neighbour_genes:hypothetical protein,hypothetical protein|
MSETKPKYNYVNNKELLQAIIDWKTELANNKDPNKVVRQNDTIGLAIMLIAEGLSKRFNFSGYTQSWKQEMIADGIEASIKGLHNFDETKYKNPHAYITQACFNAFVQRIKKERKEVAKKYSYFVHNVYDSRDDDMVALVDETFIQDIYDKMTHYEESTYRTPGAEKKSVVDDSPSLDFLYEAND
>ID:YP_004063748.1 |[Escherichia phage vB_EcoM_VR7]||_Enterobacteria_phage_vB_EcoM-VR7_.gbk|55|558|NC_014792(169285):35676-36233:-1 ^GeneID:10021292^ Enterobacteria phage vB_EcoM-VR7, complete genome.|neighbours:ID:YP_004063747.1(-1),ID:YP_004063749.1(-1)|neighbour_genes:a-gt.5,VR7ORF068c|
MNEIKLTKNNYVNNKELLKAISEWKQKLNANTDPNKIIRQNDVIGLAIMLIAEGLSKRFNFSGYTQSWKQEMIADGIEAAIKGLHNFDETKYDNPHAYITMACFNAFVQRIKKERKEMAKKYSYFVHNVYDSRDDDMVALADETFIQDIYDKMTQYESSLVKAPGSDKSAKDKEGDLDFLYGTSI
>ID:YP_006986618.1 |[Escherichia phage vB_EcoM_ACG-C40]||_Enterobacteria_phage_vB_EcoM_ACG-C40_.gbk|sigma factor recogni..|558|NC_019399(167396):38986-39543:-1 ^^ Enterobacteria phage vB_EcoM_ACG-C40, complete genome.|neighbours:ID:YP_006986617.1(-1),ID:YP_006986619.1(-1)|neighbour_genes:hypothetical protein,hypothetical protein|
MSETKPKYNYVNNKELLQAIIDWKTELANNKDPNKVVRQNDTIGLAIMLIAEGLSKRFNFSGYTQSWKQEMIADGIEASIKGLHNFDETKYKNPHAYITQACFNAFVQRIKKERKEVAKKYSYFVHNVYDSRDDDMVALVDETFIQDIYDKMTHYEESTYRTPGAEKKSVVDDSPSLDFLYEAND
>ID:AWD91608.1 |[Enterobacteria phage vB_EcoM_IME339]||_Enterobacteria_phage_vB_EcoM_IME339_.gbk|RNA polymerase subun..|558|MH051915(164366):129644-130201:1 ^^ Enterobacteria phage vB_EcoM_IME339, complete genome.|neighbours:ID:AWD91607.1(1),ID:AWD91609.1(1)|neighbour_genes:hypothetical protein,hypothetical protein|
MSETKPKYNYVNNKELLQAIIDWKTELANNKDPNKVVRQNDTIGLAIMLIAEGLSKRFNFSGYTQSWKQEMIADGIEASIKGLHNFDETKYKNPHAYITQACFNAFVQRIKKERKEVAKKYSYFVHNVYDSRDDDMVALVDETFIQDIYDKMTHYEESTYRTPGAEKKSVVDDSPSLDFLYEAND
>ID:AWD91870.1 |[Enterobacteria phage vB_EcoM_IME340]||_Enterobacteria_phage_vB_EcoM_IME340_.gbk|RNA polymerase sigma..|558|MH051916(165549):131010-131567:1 ^^ Enterobacteria phage vB_EcoM_IME340, complete genome.|neighbours:ID:AWD91869.1(1),ID:AWD91871.1(1)|neighbour_genes:hypothetical protein,hypothetical protein|
MSETKPKYNYVNNKELLQAIIDWKTELANNKDPNKVVRQNDTIGLAIMLIAEGLSKRFNFSGYTQSWKQEMIADGIEASIKGLHNFDETKYKNPHAYITQACFNAFVQRIKKERKEVAKKYSYFVHNVYDSRDDDMVALVDETFIQDIYDKMTHYEESTYRTPGAEKKSVVDDSPSLDFLYEAND
>ID:YP_009207243.1 |[Escherichia phage vB_EcoM_VR20]||_Enterobacteria_phage_vB_EcoM_VR20.gbk|RNA polymerase sigma..|558|NC_028894(170336):35090-35647:-1 ^GeneID:26633742^ Enterobacteria phage vB_EcoM_VR20, complete genome.|neighbours:ID:YP_009207242.1(-1),ID:YP_009207244.1(-1)|neighbour_genes:hypothetical protein,hypothetical protein|
MNEIKLTKNNYVNNKELLKAISEWKQKLNANTDPNKIIRQNDVIGLAIMLIAEGLSKRFNFSGYTQSWKQEMIADGIEAAIKGLHNFDETKYDNPHAYITMACFNAFVQRIKKERKEMAKKYSYFVHNVYDSRDDDMVALADETFIQDIYDKMTQYESSLVKAPGSDKSAKDKEGDLDFLYGTSI
>ID:YP_009209807.1 |[Escherichia phage vB_EcoM_VR25]||_Enterobacteria_phage_vB_EcoM_VR25_.gbk|RNA polymerase sigma..|558|NC_028925(170822):34719-35276:-1 ^GeneID:26636227^ Enterobacteria phage vB_EcoM_VR25, complete genome.|neighbours:ID:YP_009209806.1(-1),ID:YP_009209808.1(-1)|neighbour_genes:hypothetical protein,hypothetical protein|
MNEIKLTKNNYVNNKELLKAISEWKQKLNANTDPNKIIRQNDVIGLAIMLIAEGLSKRFNFSGYTQSWKQEMIADGIEAAIKGLHNFDETKYDNPHAYITMACFNAFVQRIKKERKEMAKKYSYFVHNVYDSRDDDMVALADETFIQDIYDKMTQYESSLVKAPGSDKSAKDKEGDLDFLYGTSI
>ID:YP_009213900.1 |[Escherichia phage vB_EcoM_VR26]||_Enterobacteria_phage_vB_EcoM_VR26_.gbk|RNA polymerase sigma..|558|NC_028957(171541):35690-36247:-1 ^GeneID:26640356^ Enterobacteria phage vB_EcoM_VR26, complete genome.|neighbours:ID:YP_009213899.1(-1),ID:YP_009213901.1(-1)|neighbour_genes:hypothetical protein,hypothetical protein|
MNEIKLTKNNYVNNKELLKAISEWKQKLNANTDPNKIIRQNDVIGLAIMLIAEGLSKRFNFSGYTQSWKQEMIADGIEAAIKGLHNFDETKYDNPHAYITMACFNAFVQRIKKERKEMAKKYSYFVHNVYDSRDDDMVALADETFIQDIYDKMTQYESSLVKAPGSDKSAKDKEGDLDFLYGTSI
>ID:YP_009205757.1 |[Escherichia phage vb_EcoM-VR5]||_Enterobacteria_phage_vB_EcoM_VR5.gbk|RNA polymerase sigma..|558|NC_028881(170473):37900-38457:-1 ^GeneID:26632368^ Enterobacteria phage vB_EcoM_VR5, complete genome.|neighbours:ID:YP_009205756.1(-1),ID:YP_009205758.1(-1)|neighbour_genes:hypothetical protein,hypothetical protein|
MTEIKLTKNNYVNNKELLKAITQWKTELRENTDPNKIVRQNDVIGLAIMLIAEGLSKRFNFSGYTQSWKQEMIADGIEASIKGLHNFDETKYDNPHAYITMACFNAFVQRIKKERKEMAKKYSYFVHNVYDANDDDMVGIADETFIQDIYDKMTQYETSLVKAPGSDKSAESKVGELDFLYGTQD
>ID:AWD90491.1 |[Erwinia phage Cronus]||_Erwinia_phage_Cronus_.gbk|RNA polymerase sigma..|543|MH059636(175774):32788-33330:-1 ^^ Erwinia phage Cronus, complete genome.|neighbours:ID:AWD90490.1(-1),ID:AWD90492.1(-1)|neighbour_genes:hypothetical protein,hypothetical protein|
MANYVNNKELLQEIIDWKQRIKDNPNPEKIVRMSDKMGLAIMLISEGLSKRFNFSGYTQSWKQEMVDDGIEAAIKGLINFDESKYNNPHAYITQACFNAFIQRIKKERKEMAKKYSYFVHNVYDSRCDDMASIADETFIQDIYDKLQQYENSVKPAPGSKKSAEDIGSSPSLDFLYEDDN
>ID:YP_009592897.1 |[Escherichia coli O157 typing phage 3]||_Escherichia_coli_O157_typing_phage_3_.gbk|hypothetical protein|558|NC_041863(168733):110003-110560:1 ^GeneID:40068393^ Escherichia coli O157 typing phage 3, complete genome.|neighbours:ID:YP_009592896.1(1),ID:YP_009592898.1(1)|neighbour_genes:hypothetical protein,hypothetical protein|
MTEQKPKNNYVNNKELLAAIIEWKKELLNNKDPNKIIRQNDTIGLAIMLIAEGLSKRFNFSGYTQSWKQEMIADGIEASIKGLHNFDETKYNNPHAYITRACFNAFVQRIKKERKEVAKKYSYFVHNVYDSHDDDMVALVDETFIQDIYDKMTHYEESAYKAPGAEKKEVVSDSPSLDFLYEDDN
>ID:YP_009593078.1 |[Escherichia coli O157 typing phage 6]||_Escherichia_coli_O157_typing_phage_6_.gbk|hypothetical protein|558|NC_041864(160570):58173-58730:-1 ^GeneID:40068575^ Escherichia coli O157 typing phage 6, complete genome.|neighbours:ID:YP_009593077.1(-1),ID:YP_009593079.1(-1)|neighbour_genes:hypothetical protein,hypothetical protein|
MTEQKPKNNYVNNKELLAAIIEWKKELLNNKDPNKIIRQNDTIGLAIMLIAEGLSKRFNFSGYTQSWKQEMIADGIEASIKGLHNFDETKYNNPHAYITRACFNAFVQRIKKERKEVAKKYSYFVHNVYDSHDDDMVALVDETFIQDIYDKMTHYEESAYKAPGAEKKEVVSDSPSLDFLYEDDN
>ID:YP_009225195.1 |[Escherichia phage APCEc01]||_Escherichia_phage_APCEc01_.gbk|RNA polymerase sigma..|558|NC_029091(168771):144509-145066:1 ^GeneID:26796148^ Escherichia phage APCEc01, complete genome.|neighbours:ID:YP_009225194.1(1),ID:YP_009225196.1(1)|neighbour_genes:hypothetical protein,hypothetical protein|
MTEQKPKNNYVNNKELLAAIIEWKKELLNNKDPNKIIRQNDTIGLAIMLIAEGLSKRFNFSGYTQSWKQEMIADGIEASIKGLHNFDETKYNNPHAYITRACFNAFVQRIKKERKEVAKKYSYFVHNVYDSHDDDMVALVDETFIQDIYDKMTHYEESAYKAPGAEKKEVVSDSPSLDFLYEDDN
>ID:QAU03543.1 |[Escherichia phage AnYang]||_Escherichia_phage_AnYang_.gbk|sigma factor for lat..|558|MK234886(169215):5393-5950:-1 ^^ Escherichia phage AnYang, complete genome.|neighbours:ID:QAU03542.1(-1),ID:QAU03544.1(-1)|neighbour_genes:hypothetical protein,hypothetical protein|
MTEIKLTKNNYVNNKELLKAITQWKTELRENTDPNKIVRQNDVIGLAIMLIAEGLSKRFNFSGYTQSWKQEMIADGIEASIKGLHNFDETKYDNPHAYITMACFNAFVQRIKKERKEMAKKYSYFVHNVYDSNDDDMVGIADETFIQDIYDKMTQYETSLTKAPGSDKSAEPKVGELDFLYGTSD
> |[Tevenvirinae Escherichia_phage_CF2]||_Escherichia_phage_CF2.gb|T4-like phage RNA po..|558|NC_041919.1(168188):119913-120470:1 ^RAST2:fig|1198136.52.peg.191^ Tevenvirinae Escherichia_phage_CF2|neighbours:(1),(1)|neighbour_genes:Phage protein,Phage protein (ACLAM..|
MSETKPKYNYVNNKELLQAIIDWKTELANNKDPNKVVRQNDTIGLAIMLIAEGLSKRFNFSGYTQSWKQEMIADGIEASIKGLHNFDETKYKNPHAYITQACFNAFVQRIKKERKEVAKKYSYFVHNVYDSRDDDMVALVDETFIQDIYDKMTHYEESTYRTPGAEKKSVVDDSPSLDFLYEAND
>ID:QBO61075.1 |[Escherichia phage D5505]||_Escherichia_phage_D5505_.gbk|putative RNA polymer..|558|MK327929(168049):36717-37274:-1 ^^ Escherichia phage D5505, complete genome.|neighbours:ID:QBO61074.1(-1),ID:QBO61076.1(-1)|neighbour_genes:hypothetical protein,hypothetical protein|
MSETKPKYNYVNNKELLQAIIDWKTELANNKDPNKVVRQNDTIGLAIMLIAEGLSKRFNFSGYTQSWKQEMIADGIEASIKGLHNFDETKYKNPHAYITQACFNAFVQRIKKERKEVAKKYSYFVHNVYDSRDDDMVALVDETFIQDIYDKMTHYEESTYRTPGAEKKSVVDDSPSLDFLYEAND
>ID:YP_009602009.1 |[Escherichia phage ECD7]||_Escherichia_phage_ECD7_.gbk|sigma factor|534|NC_041936(164706):28845-29378:-1 ^GeneID:40077863^ Escherichia phage ECD7, complete genome.|neighbours:ID:YP_009602008.1(-1),ID:YP_009602010.1(-1)|neighbour_genes:hypothetical protein,hypothetical protein|
MSDYVNNKELYEEICRWKQQIAAEGRQVPMSDQIGLAIMQISKNLSRRFNFSGYSQTWREEMIDDGIEAAVKGLINFDETKYKNPHAYITQACFNAFVQRIKKERTATAAKYKYFVHHVYDERDADMCQIADEAFIQDIYDKINNYEESVNKPKAPKVEDVLTEELPSLDQFYEIEN
>ID:YP_009102539.1 |[Escherichia phage ECML-134]||_Escherichia_phage_ECML-134_.gbk|hypothetical protein|558|NC_025449(166783):37028-37585:-1 ^GeneID:22111722^ Escherichia phage ECML-134, complete genome.|neighbours:ID:YP_009102538.1(-1),ID:YP_009102540.1(-1)|neighbour_genes:hypothetical protein,hypothetical protein|
MSETKPKYNYVNNKELLQAIIDWKTELANNKDPNKVVRQNDTIGLAIMLIAEGLSKRFNFSGYTQSWKQEMIADGIEASIKGLHNFDETKYKNPHAYITQACFNAFVQRIKKERKEVAKKYSYFVHNVYDSRDDDMVALVDETFIQDIYDKMTHYEESTYRTPGAEKKSVVDDSPSLDFLYEAND
>ID:QAY00092.1 |[Escherichia phage EcWhh-1]||_Escherichia_phage_EcWhh-1.gbk|sigma factor for lat..|558|MH791409(170524):99655-100212:-1 ^^ UNVERIFIED: Escherichia phage EcWhh-1, complete genome.|neighbours:ID:QAY00091.1(-1),ID:QAY00093.1(-1)|neighbour_genes:hypothetical protein,hypothetical protein|
MTEIKLTKNNYVNNKELLKAITQWKTELRENTDPNKIVRQNDVIGLAIMLIAEGLSKRFNFSGYTQSWKQEMIADGIEASIKGLHNFDETKYDNPHAYITMACFNAFVQRIKKERKEMAKKYSYFVHNVYDANDDDMVGIADETFIQDIYDKMTQYETSLVKAPGSDKSAESKVGELDFLYGTQD
> |[Tevenvirinae Escherichia_phage_HP3]||_Escherichia_phage_HP3.gb|T4-like phage RNA po..|558|NC_041920.1(170254):50724-51281:-1 ^RAST2:fig|1198136.53.peg.91^ Tevenvirinae Escherichia_phage_HP3|neighbours:(-1),(-1)|neighbour_genes:Phage protein (ACLAM..,Phage protein|
MTEQKPKNNYVNNKELLAAIIEWKKELLNNKDPNKIIRQNDTIGLAIMLIAEGLSKRFNFSGYTQSWKQEMIADGIEASIKGLHNFDETKYNNPHAYITRACFNAFVQRIKKERKEVAKKYSYFVHNVYDSHDDDMVALVDETFIQDIYDKMTHYEESAYKAPGAEKKEVVSDSPSLDFLYEDDN
>ID:YP_009148512.1 |[Escherichia phage HY01]||_Escherichia_phage_HY01_.gbk|sigma factor for T4 ..|558|NC_027349(166977):36929-37486:-1 ^GeneID:24722691^ Escherichia phage HY01, complete genome.|neighbours:ID:YP_009148511.1(-1),ID:YP_009148513.1(-1)|neighbour_genes:hypothetical protein,hypothetical protein|
MSETKPKYNYVNNKELLQAIIDWKTELANNKDPNKVVRQNDTIGLAIMLIAEGLSKRFNFSGYTQSWKQEMIADGIEASIKGLHNFDETKYKNPHAYITQACFNAFVQRIKKERKEVAKKYSYFVHNVYDSRDDDMVALVDETFIQDIYDKMTHYEESTYRTPGAEKKSVVDDSPSLDFLYEAND
>ID:YP_009284124.1 |[Escherichia phage HY03]||_Escherichia_phage_HY03.gbk|sigma factor for lat..|558|NC_031047(170770):83877-84434:1 ^GeneID:29078992^ Escherichia phage HY03, complete genome.|neighbours:ID:YP_009284123.1(1),ID:YP_009284125.1(1)|neighbour_genes:hypothetical protein,hypothetical protein|
MSETKPKYNYVNNKELLQAIIDWKTELANNKDPNKVVRQNDTIGLAIMLIAEGLSKRFNFSGYTQSWKQEMIADGIEASIKGLHNFDETKYKNPHAYITQACFNAFVQRIKKERKEVAKKYSYFVHNVYDSRDDDMVALVDETFIQDIYDKMTHYEESTYRTPGAEKKSVVDDSPSLDFLYEAND
>ID:BBG28587.1 |[Escherichia phage KIT03]||_Escherichia_phage_KIT03_.gbk|sigma factor for lat..|558|AP018932(166848):37980-38537:-1 ^^ Escherichia phage KIT03 DNA, complete sequence.|neighbours:ID:BBG28586.1(-1),ID:BBG28588.1(-1)|neighbour_genes:hypothetical protein,hypothetical protein|
MSETKPKYNYVNNKELLQAIIDWKTELANNKDPNKVVRQNDTIGLAIMLIAEGLSKRFNFSGYTQSWKQEMIADGIEASIKGLHNFDETKYKNPHAYITQACFNAFVQRIKKERKEVAKKYSYFVHNVYDSRDDDMVALVDETFIQDIYDKMTHYEESTYRTPGAEKKSVVDDSPSLDFLYEAND
>ID:YP_008060575.1 |[Escherichia phage Lw1]||_Escherichia_phage_Lw1_.gbk|sigma factor for lat..|516|NC_021344(176227):31917-32432:1 ^GeneID:16205131^ Escherichia phage Lw1, complete genome.|neighbours:ID:YP_008060574.1(-1),ID:YP_008060576.1(1)|neighbour_genes:rnh,hypothetical protein|
MTTKIYADNDKLYPVMCKWKQQIRETGDRKMPDDLGIAIMNIAHGLARRYNFNRYSEDWKMDMIDDGISATISGLHNFDETKYTNVYGYINKACWQAFVTRILYEKKENAKKYKYFLEHVYDSDDADMTSIADETFIQDIHDKLNQYEESAKKPKDKIEVVDESPTLEMFL
>ID:YP_009323960.1 |[Escherichia phage MX01]||_Escherichia_phage_MX01_.gbk|hypothetical protein|558|NC_031934(168929):39190-39747:-1 ^GeneID:30308869^ Escherichia phage MX01, complete genome.|neighbours:ID:YP_009323959.1(-1),ID:YP_009323961.1(-1)|neighbour_genes:hypothetical protein,hypothetical protein|
MTKIKLTKNNYVNNKELLKAITSWKQELYANTDPNKIIRQNDTIGLAIMLIAEGLSKRFNFSGYTQSWRQEMIADGIEASIKGLHNFDETKYDNPHAYITMACFNAFVQRIKKERKEMAKKYSYFVHNVYDSNDDDMVGIADETFIQDIYDKMTQYETSLTKAPGSDKSAEPKVGELDFLYGTSD
>ID:AYR03980.1 |[Escherichia phage OLB35]||_Escherichia_phage_OLB35_.gbk|RNA polymerase sigma..|558|MH992122(169140):41161-41718:-1 ^^ UNVERIFIED: Escherichia phage OLB35, complete genome.|neighbours:ID:AYR03979.1(-1),ID:AYR03981.1(-1)|neighbour_genes:hypothetical protein,hypothetical protein|
MTEQKPKNNYVNNKELLAAIIEWKKELLNNKDPNKIIRQNDTIGLAIMLIAEGLSKRFNFSGYTQSWKQEMIADGIEASIKGLHNFDETKYNNPHAYITRACFNAFVQRIKKERKEVAKKYSYFVHNVYDSHDDDMVALVDETFIQDIYDKMTHYEESAYKAPGAEKKEVVSDSPSLDFLYEDDN
>ID:ANH49798.1 |[Escherichia phage PE37]||_Escherichia_phage_PE37_.gbk|RNA polymerase sigma..|558|KU925172(166423):125331-125888:1 ^^ Escherichia phage PE37, complete genome.|neighbours:ID:ANH49797.1(1),ID:ANH49799.1(1)|neighbour_genes:hypothetical protein,hypothetical protein|
MSETKPKYNYVNNKELLQAIIDWKTELANNKDPNKVVRQNDTIGLAIMLIAEGLSKRFNFSGYTQSWKQEMIADGIEASIKGLHNFDETKYKNPHAYITQACFNAFVQRIKKERKEVAKKYSYFVHNVYDSRDDDMVALVDETFIQDIYDKMTHYEESTYRTPGAEKKSVVDDSPSLDFLYEAND
>ID:BBC14402.1 |[Escherichia phage PP01]||_Escherichia_phage_PP01.gbk|55|558|LC348379(167812):38123-38680:-1 ^^ Escherichia phage PP01 DNA, complete sequence.|neighbours:ID:BBC14401.1(-1),ID:BBC14403.1(-1)|neighbour_genes:a-gt.5,hypothetical protein|
MSETKPKYNYVNNKELLQAIIDWKTELANNKDPNKVVRQNDTIGLAIMLIAEGLSKRFNFSGYTQSWKQEMIADGIEASIKGLHNFDETKYKNPHAYITQACFNAFVQRIKKERKEVAKKYSYFVHNVYDSRDDDMVALVDETFIQDIYDKMTHYEESTYRTPGAEKKSVVDDSPSLDFLYEAND
>ID:AWY07934.1 |[Escherichia phage SF]||_Escherichia_phage_SF_.gbk|RNA polymerase sigma..|558|MH359124(168695):80909-81466:1 ^^ Escherichia phage SF, complete genome.|neighbours:ID:AWY07933.1(1),ID:AWY07935.1(1)|neighbour_genes:hypothetical protein,hypothetical protein|
MTEQKPKNNYVNNKELLAAIIEWKKELLNNKDPNKIIRQNDTIGLAIMLIAEGLSKRFNFSGYTQSWKQEMIADGIEASIKGLHNFDETKYNNPHAYITRACFNAFVQRIKKERKEVAKKYSYFVHNVYDSHDDDMVALVDETFIQDIYDKMTHYEESAYKAPGAEKKEVVSDSPSLDFLYEDDN
>ID:YP_009608337.1 |[Escherichia phage ST0]||_Escherichia_phage_ST0.gbk|RNA polymerase sigma..|558|NC_041990(170496):20477-21034:1 ^GeneID:40084359^ Escherichia phage ST0, complete genome.|neighbours:ID:YP_009608336.1(1),ID:YP_009608338.1(1)|neighbour_genes:hypothetical protein,hypothetical protein|
MTGQKPKNNYVNNKELLAAIIEWKKELLNNKDPNKIIRQNDTIGLAIMLIAEGLSKRFNFSGYTQSWKQEMIADGIEASIKGLHNFDETKYNNPHAYITRACFNAFVQRIKKERKEVAKKYSYFVHNVYDSHDDDMVALVDETFIQDIYDKMTHYEESAYKAPGAEKKEVVSDSPSLDFLYEDDN
>ID:BBC14681.1 |[Escherichia phage T2]||_Escherichia_phage_T2.gbk|55|558|LC348380(163825):37541-38098:-1 ^^ Escherichia phage T2 DNA, complete sequence.|neighbours:ID:BBC14680.1(-1),ID:BBC14682.1(-1)|neighbour_genes:a-gt.5,55.1|
MSETKPKYNYVNNKELLQAIIDWKTELANNKDPNKVVRQNDTIGLAIMLIAEGLSKRFNFSGYTQSWKQEMIADGIEASIKGLHNFDETKYKNPHAYITQACFNAFVQRIKKERKEVAKKYSYFVHNVYDSRDDDMVALVDETFIQDIYDKMTHYEESTYRTPGAEKKSVVDDSPSLDFLYEAND
>ID:YP_009281405.1 |[Escherichia phage UFV-AREG1]||_Escherichia_phage_UFV-AREG1_.gbk|RNA polymerase sigma..|558|NC_031030(170788):36921-37478:-1 ^GeneID:29063598^ Escherichia phage UFV-AREG1, complete genome.|neighbours:ID:YP_009281404.1(-1),ID:YP_009281406.1(-1)|neighbour_genes:hypothetical protein,hypothetical protein|
MSETKPKYNYVNNKELLQAIIDWKTELANNKDPNKVVRQNDTIGLAIMLIAEGLSKRFNFSGYTQSWKQEMIADGIEASIKGLHNFDETKYKNPHAYITQACFNAFVQRIKKERKEVAKKYSYFVHNVYDSRDDDMVALVDETFIQDIYDKMTHYEESTYRTPGAEKKSVVDDSPSLDFLYEAND
>ID:YP_009323265.1 |[Escherichia phage WG01]||_Escherichia_phage_WG01_.gbk|hypothetical protein|558|NC_031928(169936):37754-38311:-1 ^GeneID:30308391^ Escherichia phage WG01, complete genome.|neighbours:ID:YP_009323264.1(-1),ID:YP_009323266.1(-1)|neighbour_genes:hypothetical protein,hypothetical protein|
MTEIKLTKNNYVNNKELLKAITQWKTELRENTDPNKIVRQNDVIGLAIMLIAEGLSKRFNFSGYTQSWKQEMIADGIEASIKGLHNFDETKYDNPHAYITMACFNAFVQRIKKERKEMAKKYSYFVHNVYDSNDDDMVGIADETFIQDIYDKMTQYETSLTKAPGSDKSAQPKVGELDFLYGTSD
>ID:YP_009030673.1 |[Escherichia phage vB_EcoM_112]||_Escherichia_phage_e112_.gbk|sigma factor|564|NC_024125(168470):38767-39330:-1 ^GeneID:19485216^ Escherichia phage e11/2, complete genome.|neighbours:ID:YP_009030672.1(-1),ID:YP_009030674.1(-1)|neighbour_genes:hypothetical protein,hypothetical protein|
MKMSETKPKYNYVNNKELLQAIIDWKTELANNKDPNKVVRQNDTIGLAIMLIAEGLSKRFNFSGYTQSWKQEMIADGIEASIKGLHNFDETKYKNPHAYITQACFNAFVQRIKKERKEVAKKYSYFVHNVYDSRDDDMVALVDETFIQDIYDKMTHYEESTYRTPGAEKKSVVDDSPSLDFLYEAND
>ID:AYN56351.1 |[Escherichia phage p000v]||_Escherichia_phage_p000v_.gbk|RNA polymerase sigma..|558|MK047717(167803):109458-110015:1 ^^ Escherichia phage p000v, complete genome.|neighbours:ID:AYN56350.1(1),ID:AYN56352.1(1)|neighbour_genes:hypothetical protein,hypothetical protein|
MTEQKPKNNYVNNKELLAAIIEWKKELLNNKDPNKIIRQNDTIGLAIMLIAEGLSKRFNFSGYTQSWKQEMIADGIEASIKGLHNFDETKYNNPHAYITRACFNAFVQRIKKERKEVAKKYSYFVHNVYDSHDDDMVALVDETFIQDIYDKMTHYEESAYKAPGAEKKEVVSDSPSLDFLYEDDN
>ID:AYN56535.1 |[Escherichia phage p000y]||_Escherichia_phage_p000y_.gbk|RNA polymerase sigma..|558|MK047718(169872):51957-52514:1 ^^ Escherichia phage p000y, complete genome.|neighbours:ID:AYN56534.1(1),ID:AYN56536.1(1)|neighbour_genes:hypothetical protein,hypothetical protein|
MTEQKPKNNYVNNKELLAAIIEWKKELLNNKDPNKIIRQNDTIGLAIMLIAEGLSKRFNFSGYTQSWKQEMIADGIEASIKGLHNFDETKYNNPHAYITRACFNAFVQRIKKERKEVAKKYSYFVHNVYDSHDDDMVALVDETFIQDIYDKMTHYEESAYKAPGAEKKEVVSDSPSLDFLYEDDN
>ID:YP_009210255.1 |[Escherichia phage slur02]||_Escherichia_phage_slur02_.gbk|sigma factor [Escher..|558|NC_028927(167298):108519-109076:-1 ^GeneID:26636788,UniProtKB/TrEMBL:A0A0M7Q8I2^ Escherichia phage slur02, complete genome.|neighbours:ID:YP_009210254.1(-1),ID:YP_009210256.1(-1)|neighbour_genes:hypothetical protein,hypothetical protein|
MSETKPKYNYVNNKELLQAIIDWKTELANNKDPNKVVRQNDTIGLAIMLIAEGLSKRFNFSGYTQSWKQEMIADGIEASIKGLHNFDETKYKNPHAYITQACFNAFVQRIKKERKEVAKKYSYFVHNVYDSRDDDMVALVDETFIQDIYDKMTHYEESTYRTPGAEKKSVVDDSPSLDFLYEAND
>ID:YP_009625183.1 |[Escherichia phage slur03]||_Escherichia_phage_slur03_.gbk|sigma factor [Escher..|558|NC_042129(167467):131971-132528:1 ^GeneID:40102065,UniProtKB/TrEMBL:A0A0M7QE26^ Escherichia phage slur03, complete genome.|neighbours:ID:YP_009625182.1(1),ID:YP_009625184.1(1)|neighbour_genes:hypothetical protein..,putative phage prote..|
MSETKPKYNYVNNKELLQAIIDWKTELANNKDPNKVVRQNDTIGLAIMLIAEGLSKRFNFSGYTQSWKQEMIADGIEASIKGLHNFDETKYKNPHAYITQACFNAFVQRIKKERKEVAKKYSYFVHNVYDSRDDDMVALVDETFIQDIYDKMTHYEESTYRTPGAEKKSVVDDSPSLDFLYEAND
>ID:YP_009625286.1 |[Escherichia phage slur04]||_Escherichia_phage_slur04_.gbk|hypothetical protein|558|NC_042130(167298):23032-23589:-1 ^GeneID:40102191,UniProtKB/TrEMBL:A0A0M7QCD2^ Escherichia phage slur04, complete genome.|neighbours:ID:YP_009625285.1(-1),ID:YP_009625287.1(-1)|neighbour_genes:hypothetical protein,hypothetical protein|
MSETKPKYNYVNNKELLQAIIDWKTELANNKDPNKVVRQNDTIGLAIMLIAEGLSKRFNFSGYTQSWKQEMIADGIEASIKGLHNFDETKYKNPHAYITQACFNAFVQRIKKERKEVAKKYSYFVHNVYDSRDDDMVALVDETFIQDIYDKMTHYEESTYRTPGAEKKSVVDDSPSLDFLYEAND
>ID:YP_009197387.1 |[Escherichia phage slur07]||_Escherichia_phage_slur07_.gbk|hypothetical protein|558|NC_028780(167124):124833-125390:1 ^GeneID:26624571,UniProtKB/TrEMBL:A0A0M9JDS1^ Escherichia phage slur07, complete genome.|neighbours:ID:YP_009197386.1(1),ID:YP_009197388.1(1)|neighbour_genes:hypothetical protein,hypothetical protein|
MSETKPKYNYVNNKELLQAIIDWKTELANNKDPNKVVRQNDTIGLAIMLIAEGLSKRFNFSGYTQSWKQEMIADGIEASIKGLHNFDETKYKNPHAYITQACFNAFVQRIKKERKEVAKKYSYFVHNVYDSRDDDMVALVDETFIQDIYDKMTHYEESTYRTPGAEKKSVVDDSPSLDFLYEAND
>ID:CUL02727.1 |[Escherichia phage slur08]||_Escherichia_phage_slur08_.gbk|hypothetical protein|558|LN881733(167467):129218-129775:1 ^UniProtKB/TrEMBL:A0A0M7QE64^ Escherichia phage slur08, complete genome.|neighbours:ID:CUL02726.1(1),ID:CUL02728.1(1)|neighbour_genes:hypothetical protein,hypothetical protein|
MSETKPKYNYVNNKELLQAIIDWKTELANNKDPNKVVRQNDTIGLAIMLIAEGLSKRFNFSGYTQSWKQEMIADGIEASIKGLHNFDETKYKNPHAYITQACFNAFVQRIKKERKEVAKKYSYFVHNVYDSRDDDMVALVDETFIQDIYDKMTHYEESTYRTPGAEKKSVVDDSPSLDFLYEAND
>ID:CUL02840.1 |[Escherichia phage slur11]||_Escherichia_phage_slur11_.gbk|hypothetical protein|558|LN881734(167298):26578-27135:-1 ^UniProtKB/TrEMBL:A0A0M7QBR5^ Escherichia phage slur11, complete genome.|neighbours:ID:CUL02839.1(-1),ID:CUL02841.1(-1)|neighbour_genes:hypothetical protein,hypothetical protein|
MSETKPKYNYVNNKELLQAIIDWKTELANNKDPNKVVRQNDTIGLAIMLIAEGLSKRFNFSGYTQSWKQEMIADGIEASIKGLHNFDETKYKNPHAYITQACFNAFVQRIKKERKEVAKKYSYFVHNVYDSRDDDMVALVDETFIQDIYDKMTHYEESTYRTPGAEKKSVVDDSPSLDFLYEAND
>ID:CUL03626.1 |[Escherichia phage slur13]||_Escherichia_phage_slur13_.gbk|hypothetical protein|558|LN881737(167299):48400-48957:-1 ^UniProtKB/TrEMBL:A0A0M7QHJ1^ Escherichia phage slur13, complete genome.|neighbours:ID:CUL03625.1(-1),ID:CUL03627.1(-1)|neighbour_genes:hypothetical protein,hypothetical protein|
MSETKPKYNYVNNKELLQAIIDWKTELANNKDPNKVVRQNDTIGLAIMLIAEGLSKRFNFSGYTQSWKQEMIADGIEASIKGLHNFDETKYKNPHAYITQACFNAFVQRIKKERKEVAKKYSYFVHNVYDSRDDDMVALVDETFIQDIYDKMTHYEESTYRTPGAEKKSVVDDSPSLDFLYEAND
>ID:YP_009180839.1 |[Escherichia phage slur14]||_Escherichia_phage_slur14_.gbk|hypothetical protein|558|NC_028448(167467):147152-147709:-1 ^GeneID:26228005,UniProtKB/TrEMBL:A0A0M9JE32^ Escherichia phage slur14, complete genome.|neighbours:ID:YP_009180838.1(-1),ID:YP_009180840.1(-1)|neighbour_genes:hypothetical protein,hypothetical protein|
MSETKPKYNYVNNKELLQAIIDWKTELANNKDPNKVVRQNDTIGLAIMLIAEGLSKRFNFSGYTQSWKQEMIADGIEASIKGLHNFDETKYKNPHAYITQACFNAFVQRIKKERKEVAKKYSYFVHNVYDSRDDDMVALVDETFIQDIYDKMTHYEESTYRTPGAEKKSVVDDSPSLDFLYEAND
>ID:AVH85901.1 |[Escherichia phage vB_EcoM-G28]||_Escherichia_phage_vB_EcoM-G28.gbk|putative RNA polymer..|558|MG867727(170121):40431-40988:-1 ^^ Escherichia phage vB_EcoM-G28, complete genome.|neighbours:ID:AVH85900.1(-1),ID:AVH85902.1(-1)|neighbour_genes:hypothetical protein,hypothetical protein|
MSETKPKYNYVNNKELLQAIIDWKTELANNKDPNKVVRQNDTIGLAIMLIAEGLSKRFNFSGYTQSWKQEMIADGIEASIKGLHNFDETKYKNPHAYITQACFNAFVQRIKKERKEVAKKYSYFVHNVYDSRDDDMVALVDETFIQDIYDKMTHYEESTYRTPGAEKKSVVDDSPSLDFLYEAND
>ID:QDF15091.1 |[Escherichia phage vB_EcoM-Sa45lw]||_Escherichia_phage_vB_EcoM-Sa45lw_.gbk|RNA polymerase sigma..|558|MK977694(167353):37053-37610:-1 ^^ Escherichia phage vB_EcoM-Sa45lw, complete genome.|neighbours:ID:QDF15090.1(-1),ID:QDF15092.1(-1)|neighbour_genes:hypothetical protein,hypothetical protein|
MSETKPKYNYVNNKELLQAIIDWKTELANNKDPNKVVRQNDTIGLAIMLIAEGLSKRFNFSGYTQSWKQEMIADGIEASIKGLHNFDETKYKNPHAYITQACFNAFVQRIKKERKEVAKKYSYFVHNVYDSRDDDMVALVDETFIQDIYDKMTHYEESTYRTPGAEKKSVVDDSPSLDFLYEAND
>ID:YP_009290333.1 |[Escherichia phage vB_EcoM-UFV13]||_Escherichia_phage_vB_EcoM-UFV13_.gbk|RNA polymerase sigma..|558|NC_031103(165772):37268-37825:-1 ^^ Escherichia phage vB_EcoM-UFV13, complete genome.|neighbours:ID:YP_009290332.1(-1),ID:YP_009290334.1(-1)|neighbour_genes:hypothetical protein,hypothetical protein|
MSETKPKYNYVNNKELLQAIIDWKTELANNKDPNKVVRQNDTIGLAIMLIAEGLSKRFNFSGYTQSWKQEMIADGIEASIKGLHNFDETKYKNPHAYITQACFNAFVQRIKKERKEVAKKYSYFVHNVYDSRDDDMVALVDETFIQDIYDKMTHYEESTYRTPGAEKKSVVDDSPSLDFLYEAND
>ID:AUV60927.1 |[Escherichia phage vB_EcoM-fFiEco06]||_Escherichia_phage_vB_EcoM-fFiEco06_.gbk|RNA polymerase sigma..|558|MG781190(167076):38059-38616:-1 ^^ Escherichia phage vB_EcoM-fFiEco06, complete genome.|neighbours:ID:AUV60926.1(-1),ID:AUV60928.1(-1)|neighbour_genes:hypothetical protein,hypothetical protein|
MSETKPKYNYVNNKELLQAIIDWKTELANNKDPNKVVRQNDTIGLAIMLIAEGLSKRFNFSGYTQSWKQEMIADGIEASIKGLHNFDETKYKNPHAYITQACFNAFVQRIKKERKEVAKKYSYFVHNVYDSRDDDMVALVDETFIQDIYDKMTHYEESTYRTPGAEKKSVVDDSPSLDFLYEAND
>ID:AUV61200.1 |[Escherichia phage vB_EcoM-fHoEco02]||_Escherichia_phage_vB_EcoM-fHoEco02_.gbk|RNA polymerase sigma..|558|MG781191(167064):38059-38616:-1 ^^ Escherichia phage vB_EcoM-fHoEco02, complete genome.|neighbours:ID:AUV61199.1(-1),ID:AUV61201.1(-1)|neighbour_genes:hypothetical protein,hypothetical protein|
MSETKPKYNYVNNKELLQAIIDWKTELANNKDPNKVVRQNDTIGLAIMLIAEGLSKRFNFSGYTQSWKQEMIADGIEASIKGLHNFDETKYKNPHAYITQACFNAFVQRIKKERKEVAKKYSYFVHNVYDSRDDDMVALVDETFIQDIYDKMTHYEESTYRTPGAEKKSVVDDSPSLDFLYEAND
>ID:AYP69805.1 |[Escherichia phage vB_EcoM_DalCa]||_Escherichia_phage_vB_EcoM_DalCa_.gbk|RNA polymerase sigma..|558|MH992510(166040):37089-37646:-1 ^^ Escherichia phage vB_EcoM_DalCa, complete genome.|neighbours:ID:AYP69956.1(-1),ID:AYP69893.1(-1)|neighbour_genes:hypothetical protein,hypothetical protein|
MSETKPKYNYVNNKELLQAIIDWKTELANNKDPNKVVRQNDTIGLAIMLIAEGLSKRFNFSGYTQSWKQEMIADGIEASIKGLHNFDETKYKNPHAYITQACFNAFVQRIKKERKEVAKKYSYFVHNVYDSRDDDMVALVDETFIQDIYDKMTHYEESTYRTPGAEKKSVVDDSPSLDFLYEAND
>ID:QBO63583.1 |[Escherichia phage vB_EcoM_G10400]||_Escherichia_phage_vB_EcoM_G10400.gbk|putative RNA polymer..|558|MK327937(170182):37904-38461:-1 ^^ Escherichia phage vB_EcoM_G10400, complete genome.|neighbours:ID:QBO63582.1(-1),ID:QBO63584.1(-1)|neighbour_genes:hypothetical protein,hypothetical protein|
MPETKPKYNYVNNKELLQAIIDWKTELANNKDPNKVVRQNDTIGLAIMLIAEGLSKRFNFSGYTQSWKQEMIADGIEASIKGLHNFDETKYKNPHAYITQACFNAFVQRIKKERKEVAKKYSYFVHNVYDSRDDDMVALVDETFIQDIYDKMTHYEESTYRTPGAEKKSVVDDSPSLDFLYEAND
>ID:QBO62199.1 |[Escherichia phage vB_EcoM_G2248]||_Escherichia_phage_vB_EcoM_G2248.gbk|putative RNA polymer..|534|MK327932(170678):27712-28245:-1 ^^ Escherichia phage vB_EcoM_G2248, complete genome.|neighbours:ID:QBO62198.1(-1),ID:QBO62200.1(-1)|neighbour_genes:hypothetical protein,hypothetical protein|
MSDYVNNKELYEEICRWKQQIAAEGRQVPMSDQIGLAIMQISKNLSRRFNFSGYSQTWREEMIDDGIEAAVKGLINFDETKYKNPHAYITQACFNAFVQRIKKERTATAAKYKYFVHHVYDERDADMCQIADEAFIQDIYDKINNYEESVNKPKAPKVEDVLTEELPSLDQFYEIEN
>ID:QBO62500.1 |[Escherichia phage vB_EcoM_G2285]||_Escherichia_phage_vB_EcoM_G2285_.gbk|hypothetical protein|558|MK327933(166675):42920-43477:-1 ^^ Escherichia phage vB_EcoM_G2285, complete genome.|neighbours:ID:QBO62499.1(-1),ID:QBO62501.1(-1)|neighbour_genes:hypothetical protein,hypothetical protein|
MTEQKPKNNYVNNKELLAAIIEWKKELLNNKDPNKIIRQNDTIGLAIMLIAEGLSKRFNFSGYTQSWKQEMIADGIEASIKGLHNFDETKYNNPHAYITRACFNAFVQRIKKERKEVAKKYSYFVHNVYDSHDDDMVALVDETFIQDIYDKMTHYEESAYKAPGAEKKEVVSDSPSLDFLYEDDN
>ID:QBO62762.1 |[Escherichia phage vB_EcoM_G2469]||_Escherichia_phage_vB_EcoM_G2469.gbk|hypothetical protein|558|MK327934(170452):42188-42745:-1 ^^ Escherichia phage vB_EcoM_G2469, complete genome.|neighbours:ID:QBO62761.1(-1),ID:QBO62763.1(-1)|neighbour_genes:hypothetical protein,hypothetical protein|
MTEQKPKNNYVNNKELLAAIIEWKKELLNNKDPNKIIRQNDTIGLAIMLIAEGLSKRFNFSGYTQSWKQEMIADGIEASIKGLHNFDETKYNNPHAYITRACFNAFVQRIKKERKEVAKKYSYFVHNVYDSHDDDMVALVDETFIQDIYDKMTHYEESAYKAPGAEKKEVVSDSPSLDFLYEDDN
>ID:QBO63008.1 |[Escherichia phage vB_EcoM_G2494]||_Escherichia_phage_vB_EcoM_G2494_.gbk|putative RNA polymer..|534|MK327935(168327):28636-29169:-1 ^^ Escherichia phage vB_EcoM_G2494, complete genome.|neighbours:ID:QBO63007.1(-1),ID:QBO63009.1(-1)|neighbour_genes:hypothetical protein,hypothetical protein|
MSDYVNNKELYEEICRWKQQIAAEGRQVPMSDQIGLAIMQISKNLSRRFNFSGYSQTWREEMIDDGIEAAVKGLINFDETKYKNPHAYITQACFNAFVQRIKKERTATAAKYKYFVHHVYDERDADMCQIADEAFIQDIYDKINNYEESVNKPKAPKVEDVLTEELPSLDQFYEIEN
>ID:QBO65479.1 |[Escherichia phage vB_EcoM_G2540-3]||_Escherichia_phage_vB_EcoM_G2540-3_.gbk|putative RNA polymer..|558|MK327944(168654):39661-40218:-1 ^^ Escherichia phage vB_EcoM_G2540-3, complete genome.|neighbours:ID:QBO65478.1(-1),ID:QBO65480.1(-1)|neighbour_genes:hypothetical protein,hypothetical protein|
MSETKPKYNYVNNKELLQAIIDWKTELANNKDPNKVVRQNDTIGLAIMLIAEGLSKRFNFSGYTQSWKQEMIADGIEASIKGLHNFDETKYKNPHAYITQACFNAFVQRIKKERKEVAKKYSYFVHNVYDSRDDDMVALVDETFIQDIYDKMTHYEESTYRTPGAEKKSVVDDSPSLDFLYEAND
>ID:QBO63310.1 |[Escherichia phage vB_EcoM_G2540]||_Escherichia_phage_vB_EcoM_G2540_.gbk|putative RNA polymer..|558|MK327936(168886):39892-40449:-1 ^^ Escherichia phage vB_EcoM_G2540, complete genome.|neighbours:ID:QBO63309.1(-1),ID:QBO63311.1(-1)|neighbour_genes:hypothetical protein,hypothetical protein|
MSETKPKYNYVNNKELLQAIIDWKTELANNKDPNKVVRQNDTIGLAIMLIAEGLSKRFNFSGYTQSWKQEMIADGIEASIKGLHNFDETKYKNPHAYITQACFNAFVQRIKKERKEVAKKYSYFVHNVYDSRDDDMVALVDETFIQDIYDKMTHYEESTYRTPGAEKKSVVDDSPSLDFLYEAND
>ID:QBO64386.1 |[Escherichia phage vB_EcoM_G29]||_Escherichia_phage_vB_EcoM_G29_.gbk|putative RNA polymer..|558|MK327940(168241):37665-38222:-1 ^^ Escherichia phage vB_EcoM_G29, complete genome.|neighbours:ID:QBO64385.1(-1),ID:QBO64387.1(-1)|neighbour_genes:hypothetical protein,hypothetical protein|
MSETKPKYNYVNNKELLQAIIDWKTELANNKDPNKVVRQNDTIGLAIMLIAEGLSKRFNFSGYTQSWKQEMIADGIEASIKGLHNFDETKYKNPHAYITQACFNAFVQRIKKERKEVAKKYSYFVHNVYDSRDDDMVALVDETFIQDIYDKMTHYEESTYRTPGAEKKSVVDDSPSLDFLYEAND
>ID:QBO64641.1 |[Escherichia phage vB_EcoM_G37-3]||_Escherichia_phage_vB_EcoM_G37-3_.gbk|putative RNA polymer..|534|MK327941(167832):28599-29132:-1 ^^ Escherichia phage vB_EcoM_G37-3, complete genome.|neighbours:ID:QBO64640.1(-1),ID:QBO64642.1(-1)|neighbour_genes:hypothetical protein,hypothetical protein|
MSDYVNNKELYEEICRWKQRIAAEGRQVPMSDQIGLAIMQISKNLSRRFNFSGYSQTWREEMIDDGIEAAVKGLINFDETKYKNPHAYITQACFNAFVQRIKKERTATAAKYKYFVHHVYDERDADMCQIADEAFIQDIYDKINNYEESVNKPKAPKVEDVLTEELPSLDQFYEIEN
>ID:QBO64106.1 |[Escherichia phage vB_EcoM_G4498]||_Escherichia_phage_vB_EcoM_G4498_.gbk|putative RNA polymer..|558|MK327939(167826):38452-39009:-1 ^^ Escherichia phage vB_EcoM_G4498, complete genome.|neighbours:ID:QBO64105.1(-1),ID:QBO64107.1(-1)|neighbour_genes:hypothetical protein,hypothetical protein|
MSETKPKYNYVNNKELLQAIIDWKTELANNKDPNKVVRQNDTIGLAIMLIAEGLSKRFNFSGYTQSWKQEMIADGIEASIKGLHNFDETKYKNPHAYITQACFNAFVQRIKKERKEVAKKYSYFVHNVYDSRDDDMVALVDETFIQDIYDKMTHYEESTYRTPGAEKKSVVDDSPSLDFLYEAND
>ID:QBO65756.1 |[Escherichia phage vB_EcoM_G4500]||_Escherichia_phage_vB_EcoM_G4500_.gbk|putative RNA polymer..|558|MK327945(168363):37665-38222:-1 ^^ Escherichia phage vB_EcoM_G4500, complete genome.|neighbours:ID:QBO65755.1(-1),ID:QBO65757.1(-1)|neighbour_genes:hypothetical protein,hypothetical protein|
MSETKPKYNYVNNKELLQAIIDWKTELANNKDPNKVVRQNDTIGLAIMLIAEGLSKRFNFSGYTQSWKQEMIADGIEASIKGLHNFDETKYKNPHAYITQACFNAFVQRIKKERKEVAKKYSYFVHNVYDSRDDDMVALVDETFIQDIYDKMTHYEESTYRTPGAEKKSVVDDSPSLDFLYEAND
>ID:QBO66034.1 |[Escherichia phage vB_EcoM_G4507]||_Escherichia_phage_vB_EcoM_G4507_.gbk|putative RNA polymer..|558|MK327946(168828):37714-38271:-1 ^^ Escherichia phage vB_EcoM_G4507, complete genome.|neighbours:ID:QBO66033.1(-1),ID:QBO66035.1(-1)|neighbour_genes:hypothetical protein,hypothetical protein|
MSETKPKYNYVNNKELLQAIIDWKTELANNKDPNKVVRQNDTIGLAIMLIAEGLSKRFNFSGYTQSWKQEMIADGIEASIKGLHNFDETKYKNPHAYITQACFNAFVQRIKKERKEVAKKYSYFVHNVYDSRDDDMVALVDETFIQDIYDKMTHYEESTYRTPGAEKKSVVDDSPSLDFLYEAND
>ID:QBO64939.1 |[Escherichia phage vB_EcoM_G50]||_Escherichia_phage_vB_EcoM_G50_.gbk|putative RNA polymer..|558|MK327942(167728):37635-38192:-1 ^^ Escherichia phage vB_EcoM_G50, complete genome.|neighbours:ID:QBO64938.1(-1),ID:QBO64940.1(-1)|neighbour_genes:hypothetical protein,hypothetical protein|
MSETKPKYNYVNNKELLQAIIDWKTELANNKDPNKVVRQNDTIGLAIMLIAEGLSKRFNFSGYTQSWKQEMIADGIEASIKGLHNFDETKYKNPHAYITQACFNAFVQRIKKERKEVAKKYSYFVHNVYDSRDDDMVALVDETFIQDIYDKMTHYEESTYRTPGAEKKSVVDDSPSLDFLYEAND
>ID:QBO66286.1 |[Escherichia phage vB_EcoM_G5211]||_Escherichia_phage_vB_EcoM_G5211_.gbk|putative RNA polymer..|534|MK327947(164278):29372-29905:-1 ^^ Escherichia phage vB_EcoM_G5211, complete genome.|neighbours:ID:QBO66285.1(-1),ID:QBO66287.1(-1)|neighbour_genes:hypothetical protein,hypothetical protein|
MSDYVNNKELYEEICRWKQRIAAEGRQVPMSDQIGLAIMQISKNLSRRFNFSGYSQTWREEMIDDGIEAAVKGLINFDETKYKNPHAYITQACFNAFVQRIKKERTATAAKYKYFVHHVYDERDADMCQIADEAFIQDIYDKINNYEESVNKPKAPKVEDVLTEELPSLDQFYEIEN
>ID:QBO65206.1 |[Escherichia phage vB_EcoM_G53]||_Escherichia_phage_vB_EcoM_G53_.gbk|hypothetical protein|558|MK327943(167834):40849-41406:-1 ^^ Escherichia phage vB_EcoM_G53, complete genome.|neighbours:ID:QBO65205.1(-1),ID:QBO65207.1(-1)|neighbour_genes:hypothetical protein,hypothetical protein|
MTEQKPKNNYVNNKELLAAIIEWKKELLNNKDPNKIIRQNDTIGLAIMLIAEGLSKRFNFSGYTQSWKQEMIADGIEASIKGLHNFDETKYNNPHAYITRACFNAFVQRIKKERKEVAKKYSYFVHNVYDSHDDDMVALVDETFIQDIYDKMTHYEESAYKAPGAEKKEVVSDSPSLDFLYEDDN
>ID:QBQ79950.1 |[Escherichia phage vB_EcoM_G8]||_Escherichia_phage_vB_EcoM_G8_.gbk|putative RNA polymer..|558|MK373787(169650):37978-38535:-1 ^^ Escherichia phage vB_EcoM_G8, complete genome.|neighbours:ID:QBQ79949.1(-1),ID:QBQ79951.1(-1)|neighbour_genes:hypothetical protein,hypothetical protein|
MSETKPKYNYVNNKELLQAIIDWKTELANNKDPNKVVRQNDTIGLAIMLIAEGLSKRFNFSGYTQSWKQEMIADGIEASIKGLHNFDETKYKNPHAYITQACFNAFVQRIKKERKEVAKKYSYFVHNVYDSRDDDMVALVDETFIQDIYDKMTHYEESTYRTPGAEKKSVVDDSPSLDFLYEAND
>ID:QBQ77850.1 |[Escherichia phage vB_EcoM_G9062]||_Escherichia_phage_vB_EcoM_G9062_.gbk|putative RNA polymer..|558|MK373779(168670):38755-39312:-1 ^^ Escherichia phage vB_EcoM_G9062, complete genome.|neighbours:ID:QBQ77849.1(-1),ID:QBQ77851.1(-1)|neighbour_genes:hypothetical protein,hypothetical protein|
MSETKPKYNYVNNKELLQAIIDWKTELANNKDPNKVVRQNDTIGLAIMLIAEGLSKRFNFSGYTQSWKQEMIADGIEASIKGLHNFDETKYKNPHAYITQACFNAFVQRIKKERKEVAKKYSYFVHNVYDSRDDDMVALVDETFIQDIYDKMTHYEESTYRTPGAEKKSVVDDSPSLDFLYEAND
>ID:AXC34066.1 |[Escherichia phage vB_EcoM_JB75]||_Escherichia_phage_vB_EcoM_JB75_.gbk|RNA polymerase sigma..|558|MH355584(167208):129098-129655:1 ^^ Escherichia phage vB_EcoM_JB75, complete genome.|neighbours:ID:AXC34159.1(1),ID:AXC34219.1(1)|neighbour_genes:hypothetical protein,hypothetical protein|
MSETKPKYNYVNNKELLQAIIDWKTELANNKDPNKVVRQNDTIGLAIMLIAEGLSKRFNFSGYTQSWKQEMIADGIEASIKGLHNFDETKYKNPHAYITQACFNAFVQRIKKERKEVAKKYSYFVHNVYDSRDDDMVALVDETFIQDIYDKMTHYEESTYRTPGAEKKSVVDDSPSLDFLYEAND
>ID:YP_009037438.1 |[Escherichia phage vB_EcoM_JS09]||_Escherichia_phage_vB_EcoM_JS09_.gbk|RNA polymerase sigma..|558|NC_024124(169148):129941-130498:1 ^GeneID:19524840^ Escherichia phage vB_EcoM_JS09, complete genome.|neighbours:ID:YP_009037437.1(1),ID:YP_009037439.1(1)|neighbour_genes:hypothetical protein,hypothetical protein|
MTEQKPKNNYVNNKELLAAIIEWKKELLNNKDPNKIIRQNDTIGLAIMLIAEGLSKRFNFSGYTQSWKQEMIADGIEASIKGLHNFDETKYNNPHAYITRACFNAFVQRIKKERKEVAKKYSYFVHNVYDSHDDDMVALVDETFIQDIYDKMTHYEESAYKAPGAEKKEVVSDSPSLDFLYEDDN
>ID:QBQ78351.1 |[Escherichia phage vB_EcoM_KAW1E185]||_Escherichia_phage_vB_EcoM_KAW1E185_.gbk|putative RNA polymer..|558|MK373781(164987):37240-37797:-1 ^^ Escherichia phage vB_EcoM_KAW1E185, complete genome.|neighbours:ID:QBQ78350.1(-1),ID:QBQ78352.1(-1)|neighbour_genes:hypothetical protein,hypothetical protein|
MSETKPKYNYVNNKELLQAIIDWKTELANNKDPNKVVRQNDTIGLAIMLIAEGLSKRFNFSGYTQSWKQEMIADGIEASIKGLHNFDETKYKNPHAYITQACFNAFVQRIKKERKEVAKKYSYFVHNVYDSRDDDMVALVDETFIQDIYDKMTHYEESTYRTPGAEKKSVVDDSPSLDFLYEAND
>ID:QBQ78625.1 |[Escherichia phage vB_EcoM_KAW3E185]||_Escherichia_phage_vB_EcoM_KAW3E185.gbk|hypothetical protein|558|MK373782(170187):41192-41749:-1 ^^ Escherichia phage vB_EcoM_KAW3E185, complete genome.|neighbours:ID:QBQ78624.1(-1),ID:QBQ78626.1(-1)|neighbour_genes:hypothetical protein,hypothetical protein|
MTEQKPKNNYVNNKELLAAIIEWKKELLNNKDPNKIIRQNDTIGLAIMLIAEGLSKRFNFSGYTQSWKQEMIADGIEASIKGLHNFDETKYNNPHAYITRACFNAFVQRIKKERKEVAKKYSYFVHNVYDSHDDDMVALVDETFIQDIYDKMTHYEESAYKAPGAEKKEVVSDSPSLDFLYEDDN
>ID:QBQ79116.1 |[Escherichia phage vB_EcoM_MM02]||_Escherichia_phage_vB_EcoM_MM02_.gbk|hypothetical protein|558|MK373784(169201):40799-41356:-1 ^^ Escherichia phage vB_EcoM_MM02, complete genome.|neighbours:ID:QBQ79115.1(-1),ID:QBQ79117.1(-1)|neighbour_genes:hypothetical protein,hypothetical protein|
MTEQKPKNNYVNNKELLAAIIEWKKELLNNKDPNKIIRQNDTIGLAIMLIAEGLSKRFNFSGYTQSWKQEMIADGIEASIKGLHNFDETKYNNPHAYITRACFNAFVQRIKKERKEVAKKYSYFVHNVYDSHDDDMVALVDETFIQDIYDKMTHYEESAYKAPGAEKKEVVSDSPSLDFLYEDDN
>ID:QBQ79393.1 |[Escherichia phage vB_EcoM_OE5505]||_Escherichia_phage_vB_EcoM_OE5505_.gbk|putative RNA polymer..|558|MK373785(168756):38426-38983:-1 ^^ Escherichia phage vB_EcoM_OE5505, complete genome.|neighbours:ID:QBQ79392.1(-1),ID:QBQ79394.1(-1)|neighbour_genes:hypothetical protein,hypothetical protein|
MSETKPKYNYVNNKELLQAIIDWKTELANNKDPNKVVRQNDTIGLAIMLIAEGLSKRFNFSGYTQSWKQEMIADGIEASIKGLHNFDETKYKNPHAYITQACFNAFVQRIKKERKEVAKKYSYFVHNVYDSRDDDMVALVDETFIQDIYDKMTHYEESTYRTPGAEKKSVVDDSPSLDFLYEAND
>ID:YP_009056654.1 |[Escherichia phage vB_EcoM_PhAPEC2]||_Escherichia_phage_vB_EcoM_PhAPEC2_.gbk|sigma factor for lat..|558|NC_024794(167318):40572-41129:-1 ^GeneID:20284218^ Escherichia phage vB_EcoM_PhAPEC2, complete genome.|neighbours:ID:YP_009056653.1(-1),ID:YP_009056655.1(-1)|neighbour_genes:hypothetical protein,hypothetical protein|
MTEQKPKNNYVNNKELLAAIIEWKKELLNNKDPNKIIRQNDTIGLAIMLIAEGLSKRFNFSGYTQSWKQEMIADGIEASIKGLHNFDETKYNNPHAYITRACFNAFVQRIKKERKEVAKKYSYFVHNVYDSHDDDMVALVDETFIQDIYDKMTHYEESAYKAPGAEKKEVVSDSPSLDFLYEDDN
>ID:QBQ79674.1 |[Escherichia phage vB_EcoM_R5505]||_Escherichia_phage_vB_EcoM_R5505_.gbk|hypothetical protein|558|MK373786(167317):37229-37786:-1 ^^ Escherichia phage vB_EcoM_R5505, complete genome.|neighbours:ID:QBQ79673.1(-1),ID:QBQ79675.1(-1)|neighbour_genes:hypothetical protein,hypothetical protein|
MSETKPKYNYVNNKELLQAIIDWKTELANNKDPNKVVRQNDTIGLAIMLIAEGLSKRFNFSGYTQSWKQEMIADGIEASIKGLHNFDETKYKNPHAYITQACFNAFVQRIKKERKEVAKKYSYFVHNVYDSRDDDMVALVDETFIQDIYDKMTHYEESTYRTPGAEKKSVVDDSPSLDFLYEAND
>ID:QBQ77091.1 |[Escherichia phage vB_EcoM_WFK]||_Escherichia_phage_vB_EcoM_WFK_.gbk|hypothetical protein|558|MK373775(164590):40803-41360:-1 ^^ Escherichia phage vB_EcoM_WFK, complete genome.|neighbours:ID:QBQ77090.1(-1),ID:QBQ77092.1(-1)|neighbour_genes:hypothetical protein,hypothetical protein|
MTEQKPKNNYVNNKELLAAIIEWKKELLNNKDPNKIIRQNDTIGLAIMLIAEGLSKRFNFSGYTQSWKQEMIADGIEASIKGLHNFDETKYNNPHAYITRACFNAFVQRIKKERKEVAKKYSYFVHNVYDSHDDDMVALVDETFIQDIYDKMTHYEESAYKAPGAEKKEVVSDSPSLDFLYEDDN
>ID:QBQ76830.1 |[Escherichia phage vB_EcoM_WFL6982]||_Escherichia_phage_vB_EcoM_WFL6982_.gbk|hypothetical protein|558|MK373774(164279):40803-41360:-1 ^^ Escherichia phage vB_EcoM_WFL6982, complete genome.|neighbours:ID:QBQ76829.1(-1),ID:QBQ76831.1(-1)|neighbour_genes:hypothetical protein,hypothetical protein|
MTEQKPKNNYVNNKELLAAIIEWKKELLNNKDPNKIIRQNDTIGLAIMLIAEGLSKRFNFSGYTQSWKQEMIADGIEASIKGLHNFDETKYNNPHAYITRACFNAFVQRIKKERKEVAKKYSYFVHNVYDSHDDDMVALVDETFIQDIYDKMTHYEESAYKAPGAEKKEVVSDSPSLDFLYEDDN
>ID:QBQ77572.1 |[Escherichia phage vB_EcoM_WFbE185]||_Escherichia_phage_vB_EcoM_WFbE185.gbk|hypothetical protein|558|MK373778(170429):40843-41400:-1 ^^ Escherichia phage vB_EcoM_WFbE185, complete genome.|neighbours:ID:QBQ77571.1(-1),ID:QBQ77573.1(-1)|neighbour_genes:hypothetical protein,hypothetical protein|
MTEQKPKNNYVNNKELLAAIIEWKKELLNNKDPNKIIRQNDTIGLAIMLIAEGLSKRFNFSGYTQSWKQEMIADGIEASIKGLHNFDETKYNNPHAYITRACFNAFVQRIKKERKEVAKKYSYFVHNVYDSHDDDMVALVDETFIQDIYDKMTHYEESAYKAPGAEKKEVVSDSPSLDFLYEDDN
>ID:YP_007004807.1 |[Escherichia phage wV7]||_Escherichia_phage_wV7_.gbk|sigma factor for T4 ..|558|NC_019505(166452):37062-37619:-1 ^GeneID:14010601^ Escherichia phage wV7, complete genome.|neighbours:ID:YP_007004806.1(-1),ID:YP_007004808.1(-1)|neighbour_genes:hypothetical protein,hypothetical protein|
MSETKPKYNYVNNKELLQAIIDWKTELANNKDPNKVVRQNDTIGLAIMLIAEGLSKRFNFSGYTQSWKQEMIADGIEASIKGLHNFDETKYKNPHAYITQACFNAFVQRIKKERKEVAKKYSYFVHNVYDSRDDDMVALVDETFIQDIYDKMTHYEESTYRTPGAEKKSVVDDSPSLDFLYEAND
>ID:AXF53348.1 |[Escherichia virus KFS-EC]||_Escherichia_virus_KFS-EC_.gbk|RNA polymerase sigma..|447|MH560358(164715):136712-137158:-1 ^^ Escherichia virus KFS-EC, complete genome.|neighbours:ID:AXF53347.1(-1),ID:AXF53349.1(-1)|neighbour_genes:hypothetical protein,hypothetical protein|
MSDQIGLAIMQISKNLSRRFNFSGYSQTWREEMIDDGIEAAVKGLINFDETKYKNPHAYITQACFNAFVQRIKKERTATAAKYKYFVHHVYDERDADMCQIADEAFIQDIYDKINNYEESVNKPKAPKVEDVLTEELPSLDQFYEIEN
>ID:QDK04194.1 |[Escherichia virus VEc20]||_Escherichia_virus_VEc20_.gbk|vec20_064|558|MN022785(167532):36814-37371:-1 ^^ Escherichia virus VEc20, complete genome.|neighbours:ID:QDK04193.1(-1),ID:QDK04195.1(-1)|neighbour_genes:vec20_063,vec20_065|
MSETKPKYNYVNNKELLQAIIDWKTELANNKDPNKVVRQNDTIGLAIMLIAEGLSKRFNFSGYTQSWKQEMIADGIEASIKGLHNFDETKYKNPHAYITQACFNAFVQRIKKERKEVAKKYSYFVHNVYDSRDDDMVALVDETFIQDIYDKMTHYEESTYRTPGAEKKSVVDDSPSLDFLYEAND
>ID:VCU44632.1 |[Escherichia virus vB_Eco_mar005P1]|vB_Eco_mar005P1|_Escherichia_virus_vB_Eco_mar005P1_.gbk|55|558|LR027390(167773):141003-141560:-1 ^^ Escherichia virus vB_Eco_mar005P1 genome assembly, chromosome: 1.|neighbours:ID:VCU44631.1(-1),ID:VCU44633.1(-1)|neighbour_genes:hypothetical protein,hypothetical protein|
MTEQKPKNNYVNNKELLAAIIEWKKELLNNKDPNKIIRQNDTIGLAIMLIAEGLSKRFNFSGYTQSWKQEMIADGIEASIKGLHNFDETKYNNPHAYITRACFNAFVQRIKKERKEVAKKYSYFVHNVYDSHDDDMVALVDETFIQDIYDKMTHYEESAYKAPGAEKKEVVSDSPSLDFLYEDDN
>ID:VCU44275.1 |[Escherichia virus vB_Eco_mar005P1]|vB_Eco_mar006P2|_Escherichia_virus_vB_Eco_mar005P1_strain_vB_Eco_mar006P2_.gbk|55|558|LR027387(167773):74252-74809:-1 ^^ Escherichia virus vB_Eco_mar005P1 strain vB_Eco_mar006P2 genome assembly, chromosome: 1.|neighbours:ID:VCU44274.1(-1),ID:VCU44276.1(-1)|neighbour_genes:hypothetical protein,hypothetical protein|
MTEQKPKNNYVNNKELLAAIIEWKKELLNNKDPNKIIRQNDTIGLAIMLIAEGLSKRFNFSGYTQSWKQEMIADGIEASIKGLHNFDETKYNNPHAYITRACFNAFVQRIKKERKEVAKKYSYFVHNVYDSHDDDMVALVDETFIQDIYDKMTHYEESAYKAPGAEKKEVVSDSPSLDFLYEDDN
>ID:VCU43404.1 |[Escherichia virus vB_Eco_mar005P1]|vB_Eco_mar007P3|_Escherichia_virus_vB_Eco_mar005P1_strain_vB_Eco_mar007P3_.gbk|55|558|LR027383(167651):163889-164446:-1 ^^ Escherichia virus vB_Eco_mar005P1 strain vB_Eco_mar007P3 genome assembly, chromosome: 1.|neighbours:ID:VCU43403.1(-1),ID:VCU43405.1(-1)|neighbour_genes:hypothetical protein,hypothetical protein|
MTEQKPKNNYVNNKELLAAIIEWKKELLNNKDPNKIIRQNDTIGLAIMLIAEGLSKRFNFSGYTQSWKQEMIADGIEASIKGLHNFDETKYNNPHAYITRACFNAFVQRIKKERKEVAKKYSYFVHNVYDSHDDDMVALVDETFIQDIYDKMTHYEESAYKAPGAEKKEVVSDSPSLDFLYEDDN
>ID:VCU44119.1 |[Escherichia virus vB_Eco_mar005P1]|vB_Eco_mar008P4|_Escherichia_virus_vB_Eco_mar005P1_strain_vB_Eco_mar008P4_.gbk|55|558|LR027386(167773):146670-147227:-1 ^^ Escherichia virus vB_Eco_mar005P1 strain vB_Eco_mar008P4 genome assembly, chromosome: 1.|neighbours:ID:VCU44118.1(-1),ID:VCU44120.1(-1)|neighbour_genes:hypothetical protein,hypothetical protein|
MTEQKPKNNYVNNKELLAAIIEWKKELLNNKDPNKIIRQNDTIGLAIMLIAEGLSKRFNFSGYTQSWKQEMIADGIEASIKGLHNFDETKYNNPHAYITRACFNAFVQRIKKERKEVAKKYSYFVHNVYDSHDDDMVALVDETFIQDIYDKMTHYEESAYKAPGAEKKEVVSDSPSLDFLYEDDN
>ID:VCU44936.1 |[Escherichia virus vB_Eco_mar005P1]|vB_Eco_mar009P5|_Escherichia_virus_vB_Eco_mar005P1_strain_vB_Eco_mar009P5_.gbk|55|558|LR027391(167658):150126-150683:1 ^^ Escherichia virus vB_Eco_mar005P1 strain vB_Eco_mar009P5 genome assembly, chromosome: 1.|neighbours:ID:VCU44935.1(1),ID:VCU44937.1(1)|neighbour_genes:hypothetical protein,hypothetical protein|
MTEQKPKNNYVNNKELLAAIIEWKKELLNNKDPNKIIRQNDTIGLAIMLIAEGLSKRFNFSGYTQSWKQEMIADGIEASIKGLHNFDETKYNNPHAYITRACFNAFVQRIKKERKEVAKKYSYFVHNVYDSHDDDMVALVDETFIQDIYDKMTHYEESAYKAPGAEKKEVVSDSPSLDFLYEDDN
>ID:AUV57398.1 |[Klebsiella phage KP1]||_Klebsiella_phage_KP1_.gbk|sigma factor for lat..|549|MG751100(167989):23063-23611:-1 ^^ Klebsiella phage KP1, complete genome.|neighbours:ID:AUV57397.1(-1),ID:AUV57399.1(-1)|neighbour_genes:hypothetical protein,hypothetical protein|
MSNYVNNKELYKSICAWKEKCRESEAAGGPRVVKQNDTIGLAIMLIAEGLSKRFNFSGYTQSWKQEMISDGIEAAIKGLINFDETKYDNPHAYITQACFNAFVQRIKKERKEMAKKYSYFVHNVYDSRDDDMVALADETFIQDIYDKMTQYESTAYKAPGSAKKSEPTSDGPNLEFLYEAED
>ID:APD20438.1 |[Klebsiella phage KPV15]|KPV15|_Klebsiella_phage_KPV15_.gbk|RNA polymerase sigma..|405|KY000080(167034):43982-44386:-1 ^^ Klebsiella phage KPV15, complete genome.|neighbours:ID:APD20437.1(-1),ID:APD20439.1(-1)|neighbour_genes:RNA polymerase sigma..,hypothetical protein|
MSNYVNNKELYKSICSWKEKCRESEAAGGPRVVKQNDTIGLAIMLIAEGLSKRFNFSGYTQSWKQEMISDGIEAAIKGLINFDETKYDNPHAYITQACFNAFVQRIKKNAKKWQRNTAILSTTCMIHGTMIWLR
>ID:QDB71713.1 |[Klebsiella phage Marfa]||_Klebsiella_phage_Marfa_.gbk|RNA polymerase sigma..|540|MN044033(168532):36209-36748:-1 ^^ Klebsiella phage Marfa, complete genome.|neighbours:ID:QDB71712.1(-1),ID:QDB71714.1(-1)|neighbour_genes:hypothetical protein,hypothetical protein|
MSDYVNNKELYKAICAWKEQVRNAPEGVKVRQNDTIGLAIMLIAEGLSKRFNFSGYTQSWKQEMIADGIEAAIKGLHNFDETKYTNPHAYITMACFNAFVQRIKKERKEMAKKYSYFVHNVYDSRDDDMVALADETFIQDIYDKMTQYETSTYKAPGSDKKSEPVVEGNELEFLYEAQN
>ID:YP_009194295.1 |[Klebsiella phage Matisse]||_Klebsiella_phage_Matisse_.gbk|sigma factor|528|NC_028750(176081):32089-32616:1 ^GeneID:26613233^ Klebsiella phage Matisse, complete genome.|neighbours:ID:YP_009194294.1(-1),ID:YP_009194296.1(1)|neighbour_genes:RNaseH ribonuclease,hypothetical protein|
MNTMTKETTNIYADNEKLYPILCAWKKQIAETGDRKMPNELGAAIMDIANGLSRRYNFNRYSEDWKMDMIDDGISAAISGLHNFDETRYTNVYGYINKACWQAFVTRILYEKKENAKKYKFFLEHVYDCEDSDMVSIADEGFIQDLHDKLSQYEASATKTKDKEAEVFPTLEDFL
>ID:AWY06950.1 |[Klebsiella phage Mineola]||_Klebsiella_phage_Mineola_.gbk|RNA polymerase sigma..|549|MH333064(166130):33311-33859:-1 ^^ Klebsiella phage Mineola, complete genome.|neighbours:ID:AWY06949.1(-1),ID:AWY06951.1(-1)|neighbour_genes:hypothetical protein,hypothetical protein|
MSNYVNNKELYKSICAWKEKCRESEAAGGPRVVKQNDTIGLAIMLIAEGLSKRFNFSGYTQSWKQEMISDGIEAAIKGLINFDETKYDNPHAYITQACFNAFVQRIKKERKEMAKKYSYFVHNVYDSRDDDMVALADETFIQDIYDKMTQYESTAYKAPGSAKKSEPTSDGPNLEFLYEAED
>ID:YP_009607247.1 |[Klebsiella phage Miro]||_Klebsiella_phage_Miro_.gbk|hypothetical protein|528|NC_041981(176055):32076-32603:1 ^GeneID:40083255^ Klebsiella phage Miro, complete genome.|neighbours:ID:YP_009607246.1(-1),ID:YP_009607248.1(1)|neighbour_genes:RNaseH,hypothetical protein|
MNTMTKETTNIYADNEKLYPILCAWKKQIAETGDRKMPNELGAAIMDIANGLSRRYNFNRYSEDWKMDMIDDGISAAISGLHNFDETRYTNVYGYINKACWQAFVTRILYEKKENAKKYKFFLEHVYDCEDSDMVSIADEGFIQDLHDKLSQYEASATKTKDKEAEVFPTLEDFL
>ID:YP_009289489.1 |[Klebsiella phage PKO111]||_Klebsiella_phage_PKO111_.gbk|sigma factor for lat..|549|NC_031095(168758):71680-72228:1 ^GeneID:29080600^ Klebsiella phage PKO111, complete genome.|neighbours:ID:YP_009289488.1(1),ID:YP_009289490.1(1)|neighbour_genes:hypothetical protein,hypothetical protein|
MSNYVNNKELYKSICAWKEKCRESEAAGGPRVVKQNDTIGLAIMLIAEGLSKRFNFSGYTQSWKQEMISDGIEAAIKGLINFDETKYDNPHAYITQACFNAFVQRIKKERKEMAKKYSYFVHNVYDSRDDDMVALADETFIQDIYDKMTQYESTAYKAPGSAKKSEPTSDGPNLEFLYEAED
>ID:YP_009288735.1 |[Klebsiella phage vB_KpnM_KpV477]||_Klebsiella_phage_vB_KpnM_KpV477_.gbk|putative sigma facto..|549|NC_031087(168272):35691-36239:-1 ^GeneID:29067021^ Klebsiella phage vB_KpnM_KpV477, complete genome.|neighbours:ID:YP_009288734.1(-1),ID:YP_009288736.1(-1)|neighbour_genes:hypothetical protein,hypothetical protein|
MSNYVNNKELYKSICSWKEKCRESEAAGGPRVVKQNDTIGLAIMLIAEGLSKRFNFSGYTQSWKQEMISDGIEAAIKGLINFDETKYDNPHAYITQACFNAFVQRIKKERKEMAKKYSYFVHNVYDSRDDDMVALADETFIQDIYDKMTQYESTAYKAPGSAKKSEPTSDGPNLEFLYEAED
>ID:AUO78702.1 |[Klebsiella phage vB_Kpn_F48]||_Klebsiella_phage_vB_Kpn_F48.gbk|RNA polymerase sigma..|540|MG746602(170764):29288-29827:1 ^^ Klebsiella phage vB_Kpn_F48, complete genome.|neighbours:ID:AUO78701.1(1),ID:AUO78703.1(1)|neighbour_genes:hypothetical protein,hypothetical protein|
MSDYVNNKELYKAICAWKEQVRNAPEGTKVRQNDTIGLAIMLIAEGLSKRFNFSGYTQSWKQEMIADGIEAAIKGLHNFDETKYTNPHAYITMACFNAFVQRIKKERKEMAKKYSYFVHNVYDSRDDDMVALADETFIQDIYDKMTQYETSAYKAPGSDKKSEPVVEGNELEFLYEAQD
>ID:ANM46488.1 |[Morganella phage vB_MmoM_MP1]||_Morganella_phage_vB_MmoM_MP1_.gbk|sigma factor for lat..|519|KX078569(163201):32243-32761:-1 ^^ Morganella phage vB_MmoM_MP1, complete genome.|neighbours:ID:ANM46636.1(-1),ID:ANM46415.1(-1)|neighbour_genes:hypothetical protein,hypothetical protein|
MENNNYVDNKELYKQICEWKEKCYEAGEVVKLPDSIGQAIMSISEGLTKYYKFSGYTPTWKEEMYWDGIEVAIKGLINFDEKKYFNPHAYITQACFNAFIQRIKKEKKEMAVKYSYFVHNVYDEYDEDMTRIADEDFVQDIYDKLVAYEVSRTNANKKKEEPEGPTLDYLYE
>ID:YP_009211489.1 |[Pectobacterium bacteriophage PM2]||_Pectobacterium_bacteriophage_PM2.gbk|RNA polymerase sigma..|552|NC_028940(170286):39033-39584:-1 ^GeneID:26637961^ Pectobacterium bacteriophage PM2, complete genome.|neighbours:ID:YP_009211488.1(-1),ID:YP_009211490.1(-1)|neighbour_genes:hypothetical protein,hypothetical protein|
MVQRTKNNYVNNKELLQAITLWKQELNANTNPNKIIRQNDTIGLAIMLIAEGLSKRFNFSGYTQSWKDEMISDGIEAAIKGLHNFDETKYSNPHAYITQACFNAFVQRIKKERKEMAKKYSYFVHNVYDSHDDDIVALADETFIQDIYDKMTQYETSLAQKPGSDKSIEPKEGGLDFLYEASN
>ID:QBP35677.1 |[Phage NC-G]||_Phage_NC-G.gbk|RNA polymerase sigma..|558|MK310184(170164):151192-151749:-1 ^^ Phage NC-G, complete genome.|neighbours:ID:QBP35676.1(-1),ID:QBP35678.1(-1)|neighbour_genes:hypothetical protein,hypothetical protein|
MTEIKLTKNNYVNNKELLKAITQWKTELRENTDPNKIVRQNDVIGLAIMLIAEGLSKRFNFSGYTQSWKQEMIADGIEASIKGLHNFDETKYDNPHAYITMACFNAFVQRIKKERKEMAKKYSYFVHNVYDANDDDMVGIADETFIQDIYDKMTQYETSLTKAPGSDKSAEPKVGELDFLYGTSD
>ID:AUM58573.1 |[Proteus phage phiP4-3]||_Proteus_phage_phiP4-3_.gbk|sigma factor for lat..|549|MG696114(167849):128934-129482:1 ^^ Proteus phage phiP4-3, complete genome.|neighbours:ID:AUM58572.1(1),ID:AUM58574.1(1)|neighbour_genes:hypothetical protein,hypothetical protein|
MNNYINNKELYKEICKWKQDCYDAGYQVKIPDSIGRAIMLIAEGLSNRYNFSGYTPTWKQEMYWDGIEATIKGLYGFDEKKYNNPHAYITMACFNAFVQRIKKERKEMAIKYSYFVHNVYDEFDTDLSQIADETFIQDIYDKLNSYESSVKSSGSKKADDTGPTLDAFYELSEEDTQSFSFD
>ID:YP_009195474.1 |[Proteus phage vB_PmiM_Pm5461]||_Proteus_phage_vB_PmiM_Pm5461_.gbk|sigma factor for lat..|549|NC_028762(161989):37813-38361:-1 ^^ Proteus phage vB_PmiM_Pm5461, complete genome.|neighbours:ID:YP_009195473.1(-1),ID:YP_009195475.1(-1)|neighbour_genes:hypothetical protein,hypothetical protein|
MNNYINNKELYKEICDWKQKCYKAGHQVKIPDSIGRAIMLIAEGLSNRYNFSGYTAAWKQEMYWDGIEATIKGLYGFDETKYNNPHAYITMACFNAFVQRIKKERKEMAIKYSYFVHNVYDEFDSDLTQIADETFIQDIYDKLTSYESSVKSSGSKKTSDTGPTLDDFYELLEEETQSNTID
>ID:ASD52129.1 |[Pseudomonas phage PspYZU05]||_Pseudomonas_phage_PspYZU05_.gbk|sigma factor|528|KY971610(166442):133810-134337:1 ^^ Pseudomonas phage PspYZU05, complete genome.|neighbours:ID:ASD52128.1(1),ID:ASD52130.1(1)|neighbour_genes:hypothetical protein,hypothetical protein|
MTTVKNNYVNNKDLYNAICEWKQKCKEAGEIVRQNDTIGKAILLISEGLSHRFNFSGYTACWKQEMISDGIEASIKGLINFDETKYKNPHAYITQACFNAFVQRIKKERKETARKYSYFINHVYDANDDDMVALADEDFIQDIYDKLQQYESSQKQPKKVVAEETPTLDFLYGNS
>ID:YP_009615540.1 |[Salmonella phage Melville]||_Salmonella_phage_Melville_.gbk|RNA polymerase sigma..|540|NC_042044(159323):33590-34129:-1 ^GeneID:40092004^ Salmonella phage Melville, complete genome.|neighbours:ID:YP_009615539.1(-1),ID:YP_009615541.1(-1)|neighbour_genes:hypothetical protein,hypothetical protein|
MADYVNNKELYNAICEWKQKCREAPEGTLVRQNDTIGKAIMLISEGLSKRFNFSGYTQSWKDEMISDGVEAAIKGLKNFDEEKYKNPHAYITQACFNAFVQRIKKERKEMAKKYSYFVHNVYDSRDDDMVALADETFIQDIYDKMTHYEESTYKAPGSDKKSVEVDDSPNLDFLYEAED
>ID:YP_007501096.1 |[Salmonella phage vB_SenM-S16]||_Salmonella_phage_S16_.gbk|sigma factor for lat..|540|NC_020416(160221):33414-33953:-1 ^GeneID:14675297^ Salmonella phage S16, complete genome.|neighbours:ID:YP_007501095.1(-1),ID:YP_007501097.1(-1)|neighbour_genes:hypothetical protein,hypothetical protein|
MADYVNNKELYNAICEWKQKCREAPEGTLVRQNDTIGKAIMLISEGLSKRFNFSGYTQSWKDEMISDGVEAAIKGLKNFDEEKYKNPHAYITQACFNAFVQRIKKERKEMAKKYSYFVHNVYDSRDDDMVALADETFIQDIYDKMTHYEESTYKAPGSDKKSVEVDDSPNLDFLYEAED
>ID:YP_009148048.1 |[Salmonella phage STML-198]|STML-198|_Salmonella_phage_STML-198_.gbk|RNA polymerase sigma..|540|NC_027344(158099):75186-75725:-1 ^GeneID:24629860^ Salmonella phage STML-198, complete genome.|neighbours:ID:YP_009148047.1(-1),ID:YP_009148049.1(-1)|neighbour_genes:hypothetical protein,hypothetical protein|
MADYVNNKELYNAICEWKQKCREAPEGTLVRQNDTIGKAIMLISEGLSKRFNFSGYTQSWKDEMISDGVEAAIKGLKNFDEEKYKNPHAYITQACFNAFVQRIKKERKEMAKKYSYFVHNVYDSRDDDMVALADETFIQDIYDKMTHYEESTYKAPGSDKKSVEVDDSPNLDFLYEAED
>ID:YP_009126263.1 |[Salmonella phage STP4-a]||_Salmonella_phage_STP4-a_.gbk|sigma factor for lat..|540|NC_026607(159914):33150-33689:-1 ^GeneID:23681073^ Salmonella phage STP4-a, complete genome.|neighbours:ID:YP_009126262.1(-1),ID:YP_009126264.1(-1)|neighbour_genes:hypothetical protein,hypothetical protein|
MADYVNNKELYNAICEWKQKCREAPEGTLVRQNDTIGKAIMLISEGLSKRFNFSGYTQSWKDEMISDGVEAAIKGLKNFDEEKYKNPHAYITQACFNAFVQRIKKERKEMAKKYSYFVHNVYDSRDDDMVALADETFIQDIYDKMTHYEESTYKAPGSDKKSVEIDDSPNLDFLYEAED
>ID:YP_009286421.1 |[Salmonella phage vB_SnwM_CGG4-1]||_Salmonella_phage_vB_SnwM_CGG4-1_.gbk|sigma factor for lat..|540|NC_031065(159878):33046-33585:-1 ^^ Salmonella phage vB_SnwM_CGG4-1, complete genome.|neighbours:ID:YP_009286420.1(-1),ID:YP_009286422.1(-1)|neighbour_genes:hypothetical protein,hypothetical protein|
MADYVNNKELYNAICEWKQKCREAPEGTLVRQNDTIGKAIMLISEGLSKRFNFSGYTQSWKDEMISDGVEAAIKGLKNFDEEKYKNPHAYITQACFNAFVQRIKKERKEMAKKYSYFVHNVYDSRDDDMVALADETFIQDIYDKMTHYEESTYKAPGSDKKSAEVDDSPNLDFLYEAKD
>ID:YP_009030113.1 |[Serratia phage PS2]||_Serratia_phage_PS2_.gbk|sigma factor for T4 ..|558|NC_024121(167266):37477-38034:-1 ^GeneID:19484950^ Serratia phage PS2, complete genome.|neighbours:ID:YP_009030112.1(-1),ID:YP_009030114.1(-1)|neighbour_genes:hypothetical protein,hypothetical protein|
MTEKKNNYVNNPGLYKRICAWKQECYANPDKRIPIPDSIGLDIIRISKALVKRWNFSGYTQTWKQEMVDDGIMAAIAGLHNFDEVKYNNPHTYITTACFNAFVQRIKKERHELAVKQSYFINNVYDSNHVDDEMHKIADETFIQDIHNKLNDYEQSRKSSGSKKKKDDIPVQAQATLESFYEADT
>ID:APC45059.1 |[Shigella phage SH7]||_Shigella_phage_SH7_.gbk|sigma factor for lat..|558|KX828711(164870):35794-36351:-1 ^^ Shigella phage SH7, complete genome.|neighbours:ID:APC45114.1(-1),ID:APC45232.1(-1)|neighbour_genes:hypothetical protein,hypothetical protein|
MSETKPKYNYVNNKELLQAIIDWKTELANNKDPNKVVRQNDTIGLAIMLIAEGLSKRFNFSGYTQSWKQEMIADGIEASIKGLHNFDETKYKNPHAYITQACFNAFVQRIKKERKEVAKKYSYFVHNVYDSRDDDMVALVDETFIQDIYDKMTHYEESTYRTPGAEKKSVVDDSPSLDFLYEAND
>ID:YP_009288434.1 |[Shigella phage SHBML-50-1]||_Shigella_phage_SHBML-50-1_.gbk|RNA polymerase sigma..|558|NC_031085(166634):39268-39825:-1 ^GeneID:29060524^ Shigella phage SHBML-50-1, complete genome.|neighbours:ID:YP_009288433.1(-1),ID:YP_009288435.1(-1)|neighbour_genes:hypothetical protein,hypothetical protein|
MSETKPKYNYVNNKELLQAIIDWKTELANNKDPNKVVRQNDTIGLAIMLIAEGLSKRFNFSGYTQSWKQEMIADGIEASIKGLHNFDETKYKNPHAYITQACFNAFVQRIKKERKEVAKKYSYFVHNVYDSRDDDMVALVDETFIQDIYDKMTHYEESTYRTPGAEKKSVVDDSPSLDFLYEAND
>ID:YP_009277707.1 |[Shigella phage SHFML-11]||_Shigella_phage_SHFML-11.gbk|RNA polymerase sigma..|558|NC_030953(170650):155016-155573:-1 ^GeneID:29056414^ Shigella phage SHFML-11, complete genome.|neighbours:ID:YP_009277706.1(-1),ID:YP_009277708.1(-1)|neighbour_genes:hypothetical protein,hypothetical protein|
MSETKPKYNYVNNKELLQAIIDWKTELANNKDPNKVVRQNDTIGLAIMLIAEGLSKRFNFSGYTQSWKQEMIADGIEASIKGLHNFDETKYKNPHAYITQACFNAFVQRIKKERKEVAKKYSYFVHNVYDSRDDDMVALVDETFIQDIYDKMTHYEESTYRTPGAEKKSVVDDSPSLDFLYEAND
>ID:YP_009279059.1 |[Shigella phage SHFML-26]||_Shigella_phage_SHFML-26_.gbk|RNA polymerase sigma..|558|NC_031011(168993):102744-103301:-1 ^GeneID:29062350^ Shigella phage SHFML-26, complete genome.|neighbours:ID:YP_009279058.1(-1),ID:YP_009279060.1(-1)|neighbour_genes:hypothetical protein,hypothetical protein|
MSETKPKYNYVNNKELLQAIIDWKTELANNKDPNKVVRQNDTIGLAIMLIAEGLSKRFNFSGYTQSWKQEMIADGIEASIKGLHNFDETKYKNPHAYITQACFNAFVQRIKKERKEVAKKYSYFVHNVYDSRDDDMVALVDETFIQDIYDKMTHYEESTYRTPGAEKKSVVDDSPSLDFLYEAND
>ID:YP_009289221.1 |[Shigella phage SHSML-52-1]||_Shigella_phage_SHSML-52-1_.gbk|RNA polymerase sigma..|558|NC_031090(169621):164260-164817:1 ^GeneID:29067572^ Shigella phage SHSML-52-1, complete genome.|neighbours:ID:YP_009289220.1(1),ID:YP_009289222.1(1)|neighbour_genes:hypothetical protein,hypothetical protein|
MTEQKPKNNYVNNKELLAAIIEWKKELLNNKDPNKIIRQNDTIGLAIMLIAEGLSKRFNFSGYTQSWKQEMIADGIEASIKGLHNFDETKYNNPHAYITRACFNAFVQRIKKERKEVAKKYSYFVHNVYDSHDDDMVALVDETFIQDIYDKMTHYEESAYKAPGAEKKEVVSDSPSLDFLYEDDN
>ID:YP_003934688.1 |[Shigella phage SP18]||_Shigella_phage_SP18.gbk|gp55|558|NC_014595(170605):34662-35219:-1 ^GeneID:9830424^ Shigella phage SP18, complete genome.|neighbours:ID:YP_003934687.1(-1),ID:YP_003934689.1(-1)|neighbour_genes:a-gt.5,hypothetical protein|
MNEIKLTKNNYVNNKELLKAISEWKQKLNANTDPNKIIRQNDVIGLAIMLIAEGLSKRFNFSGYTQSWKQEMIADGIEAAIKGLHNFDETKYDNPHAYITMACFNAFVQRIKKERKEMAKKYSYFVHNVYDSRDDDMVALADETFIQDIYDKMTQYESSLVKAPGSDKSAKDKEGDLDFLYETSI
>ID:AUV64004.1 |[Shigella phage Sf20]||_Shigella_phage_Sf20_.gbk|putative sigma facto..|534|MF327006(163982):127563-128096:-1 ^^ Shigella phage Sf20, complete genome.|neighbours:ID:AUV64003.1(-1),ID:AUV64005.1(-1)|neighbour_genes:hypothetical protein,hypothetical protein|
MSDYVNNKELYEEICRWKQRIAAEGRQVPMSDQIGLAIMQISKNLSRRFNFSGYSQTWREEMIDDGIEAAVKGLINFDETKYKNPHAYITQACFNAFVQRIKKERTATAAKYKYFVHHVYDERDADMCQIADEAFIQDIYDKINNYEESVNKPKAPKVEDVLTEELPSLDQFYEIEN
>ID:YP_009618877.1 |[Shigella phage Sf21]||_Shigella_phage_Sf21_.gbk|RNA polymerase sigma..|558|NC_042077(166002):36597-37154:-1 ^GeneID:40095480^ Shigella phage Sf21, complete genome.|neighbours:ID:YP_009618876.1(-1),ID:YP_009618878.1(-1)|neighbour_genes:hypothetical protein,hypothetical protein|
MSETKPKYNYVNNKELLQAIIDWKTELANNKDPNKVVRQNDTIGLAIMLIAEGLSKRFNFSGYTQSWKQEMIADGIEASIKGLHNFDETKYKNPHAYITQACFNAFVQRIKKERKEVAKKYSYFVHNVYDSRDDDMVALVDETFIQDIYDKMTHYEESTYRTPGAEKKSVVDDSPSLDFLYEAND
>ID:YP_009614988.1 |[Shigella phage Sf22]||_Shigella_phage_Sf22_.gbk|RNA polymerase sigma..|558|NC_042039(166283):149441-149998:-1 ^GeneID:40091403^ Shigella phage Sf22, complete genome.|neighbours:ID:YP_009614987.1(-1),ID:YP_009614989.1(-1)|neighbour_genes:gp235,gp237|
MSETKPKYNYVNNKELLQAIIDWKTELANNKDPNKVVRQNDTIGLAIMLIAEGLSKRFNFSGYTQSWKQEMIADGIEASIKGLHNFDETKYKNPHAYITQACFNAFVQRIKKERKEVAKKYSYFVHNVYDSRDDDMVALVDETFIQDIYDKMTHYEESTYRTPGAEKKSVVDDSPSLDFLYEAND
>ID:ATE86597.1 |[Shigella phage Sf23]||_Shigella_phage_Sf23_.gbk|RNA polymerase sigma..|558|MF158046(167678):126830-127387:-1 ^^ Shigella phage Sf23, complete genome.|neighbours:ID:ATE86596.1(-1),ID:ATE86598.1(-1)|neighbour_genes:hypothetical protein,hypothetical protein|
MSETKPKYNYVNNKELLQAIIDWKTELANNKDPNKVVRQNDTIGLAIMLIAEGLSKRFNFSGYTQSWKQEMIADGIEASIKGLHNFDETKYKNPHAYITQACFNAFVQRIKKERKEVAKKYSYFVHNVYDSRDDDMVALVDETFIQDIYDKMTHYEESTYRTPGAEKKSVVDDSPSLDFLYEAND
>ID:YP_009619273.1 |[Shigella phage Sf24]||_Shigella_phage_Sf24_.gbk|RNA polymerase sigma..|558|NC_042078(168112):132633-133190:-1 ^GeneID:40095888^ Shigella phage Sf24, complete genome.|neighbours:ID:YP_009619272.1(-1),ID:YP_009619274.1(-1)|neighbour_genes:hypothetical protein,hypothetical protein|
MSETKPKYNYVNNKELLQAIIDWKTELANNKDPNKVVRQNDTIGLAIMLIAEGLSKRFNFSGYTQSWKQEMIADGIEASIKGLHNFDETKYKNPHAYITQACFNAFVQRIKKERKEVAKKYSYFVHNVYDSRDDDMVALVDETFIQDIYDKMTHYEESTYRTPGAEKKSVVDDSPSLDFLYEAND
>ID:AUV63474.1 |[Shigella phage Sf25]||_Shigella_phage_Sf25_.gbk|RNA polymerase sigma..|558|MF327009(168573):132400-132957:-1 ^^ Shigella phage Sf25, complete genome.|neighbours:ID:AUV63473.1(-1),ID:AUV63475.1(-1)|neighbour_genes:hypothetical protein,hypothetical protein|
MSETKPKYNYVNNKELLQAIIDWKTELANNKDPNKVVRQNDTIGLAIMLIAEGLSKRFNFSGYTQSWKQEMIADGIEASIKGLHNFDETKYKNPHAYITQACFNAFVQRIKKERKEVAKKYSYFVHNVYDSRDDDMVALVDETFIQDIYDKMTHYEESTYRTPGAEKKSVVDDSPSLDFLYEAND
>ID:YP_004414965.1 |[Shigella phage Shfl2]||_Shigella_phage_Shfl2_.gbk|putative sigma facto..|558|NC_015457(165919):37060-37617:-1 ^GeneID:10498828^ Shigella phage Shfl2, complete genome.|neighbours:ID:YP_004414964.1(-1),ID:YP_004414966.1(-1)|neighbour_genes:hypothetical protein..,hypothetical protein|
MSETKPKYNYVNNKELLQAIIDWKTELANNKDPNKVVRQNDTIGLAIMLIAEGLSKRFNFSGYTQSWKQEMIADGIEASIKGLHNFDETKYKNPHAYITQACFNAFVQRIKKERKEVAKKYSYFVHNVYDSRDDDMVALVDETFIQDIYDKMTHYEESTYRTPGAEKKSVVDDSPSLDFLYEAND
>ID:YP_009110883.1 |[Shigella phage pSs-1]||_Shigella_phage_pSs-1_.gbk|gp76|558|NC_025829(164999):41441-41998:-1 ^GeneID:22475149^ Shigella phage pSs-1, complete genome.|neighbours:ID:YP_009110882.1(-1),ID:YP_009110884.1(-1)|neighbour_genes:gp75,gp77|
MSETKPKYNYVNNKELLQAIIDWKTELANNKDPNKVVRQNDTIGLAIMLIAEGLSKRFNFSGYTQSWKQEMIADGIEASIKGLHNFDETKYKNPHAYITQACFNAFVQRIKKERKEVAKKYSYFVHNVYDSRDDDMVALVDETFIQDIYDKMTHYEESTYRTPGAEKKSVVDDSPSLDFLYEAND
>ID:NP_899312.1 |[Vibrio phage KVP40]||_Vibrio_phage_KVP40_.gbk|55|513|NC_005083(244834):37211-37723:1 ^GeneID:2546000^ Vibrio phage KVP40, complete genome.|neighbours:ID:NP_899311.1(1),ID:NP_899313.1(1)|neighbour_genes:24,hypothetical protein|
MKNHYVDNKALYASLCEWKDEMNKNPDATIPVPDVVAISIMKISENLSRRYNFSGYTATWKEEMIGDAIEHCLRYIKNFDTDKYNNPHAYITRICFNAFVQRIKKERKDTAIKYKVFLCDSSNYTVEGEETDFEFLQQMLERVNSYESGKTAKAQPDEQKEPLNLQKFYD
>ID:YP_009006358.1 |[Vibrio phage VH7D]||_Vibrio_phage_VH7D_.gbk|RNA polymerase sigma..|513|NC_023568(246964):216802-217314:1 ^GeneID:18499990^ Vibrio phage VH7D, complete genome.|neighbours:ID:YP_009006357.1(1),ID:YP_009006359.1(1)|neighbour_genes:head vertex protein,hypothetical protein|
MKNHYVDNKALYASLCEWKNEMKKHPDAAIPVPDVVAISIMKISENLSRRYNFSGYTATWKEEMIGDAIEHCLRYIKNFDTDKYNNPHAYITRICFNAFVQRIKKERKDTAIKYKVFLCDSSNYSIDGEETDFDFLQQMLERVNSYESGKTAKAQPDEQKEPLNLQKFYD
>ID:QBX06024.1 |[Vibrio phage ValB1 HC]||_Vibrio_phage_ValB1_HC_.gbk|RNA polymerase sigma..|513|MK568540(247619):43283-43795:-1 ^^ Vibrio phage ValB1 HC, complete genome.|neighbours:ID:QBX06023.1(-1),ID:QBX06025.1(-1)|neighbour_genes:hypothetical protein,head vertex protein|
MKNHYVDNKALYASLCEWKNEMKKHPDAAIPVPDVVAISIMKISENLSRRYNFSGYTATWKEEMIGDAIEHCLRYIKNFDTDKYNNPHAYITRICFNAFVQRIKKERKDTAIKYKVFLCDSSNYSIDGEETDFDFLQQMLERVNSYESGKTAKAQPDEQKEPLNLQKFYD
>ID:YP_009201300.1 |[Vibrio phage ValKK3]||_Vibrio_phage_ValKK3_.gbk|RNA polymerase sigma..|513|NC_028829(248088):96372-96884:-1 ^GeneID:26628523^ Vibrio phage ValKK3, complete genome.|neighbours:ID:YP_009201299.1(-1),ID:YP_009201301.1(-1)|neighbour_genes:hypothetical protein,head vertex protein|
MKNHYVDNKALYASLCEWKSEMKKHPDAAIPVPDVVAISIMKISENLSRRYNFSGYTATWKEEMIGDAIEHCLRYIKNFDTDKYNNPHAYITRICFNAFVQRIKKERKDTAIKYKVFLCDSSNYSIDGEETDFDFLQQMLERVNSYESGKTAKAQPDEQKEPLNLQKFYD
>ID:YP_008125262.1 |[Vibrio phage nt-1]||_Vibrio_phage_nt-1_.gbk|sigma factor for lat..|516|NC_021529(247511):202180-202695:1 ^GeneID:15926564^ Vibrio phage nt-1, complete genome.|neighbours:ID:YP_008125261.1(1),ID:YP_008125263.1(1)|neighbour_genes:head vertex protein,hypothetical protein|
MKNHYVDNKALYASLCEWKEEMKTAPEDVHVPVPNFVAESILKISENLSRRYNFSGYTATWKEEMIGDAIEHCLRYIKNFDTEKYKNPHAYITRICFNAFVQRIKKERQDTAIKYKVFLCDSSNYSMDGEEADYEFLQQMLERVNSYETSKKDKAQPDEKNEPLNLQKFYN
>ID:ALP47096.1 |[Vibrio phage phi-Grn1]||_Vibrio_phage_phi-Grn1_.gbk|RNA polymerase sigma..|513|KT919972(248605):144744-145256:1 ^^ Vibrio phage phi-Grn1, complete genome.|neighbours:ID:ALP47025.1(1),ID:ALP46982.1(1)|neighbour_genes:capsid vertex protei..,hypothetical protein|
MKNHYVDNKALYASLCEWKNEMKKHPDAAIPVPDVVAISIMKISENLSRRYNFSGYTATWKEEMIGDAIEHCLRYIKNFDTDKYNNPHAYITRICFNAFVQRIKKERKDTAIKYKVFLCDSSNYSIDGEETDFDFLQQMLERVNSYESGKTAKAQPDEQKEPLNLQKFYD
>ID:ALP47478.1 |[Vibrio phage phi-ST2]||_Vibrio_phage_phi-ST2_.gbk|RNA polymerase sigma..|513|KT919973(250485):204923-205435:1 ^^ Vibrio phage phi-ST2, complete genome.|neighbours:ID:ALP47404.1(1),ID:ALP47365.1(1)|neighbour_genes:capsid vertex protei..,hypothetical protein|
MKNHYVDNKALYASLCEWKSEMKKHPDAAIPVPDVVAISIMKISENLSRRYNFSGYTATWKEEMIGDAIEHCLRYIKNFDTDKYNNPHAYITRICFNAFVQRIKKERKDTAIKYKVFLCDSSNYSIDGEETDFDFLQQMLERVNSYESGKTAKAQPDEQKEPLNLQKFYD
>ID:ALY07123.1 |[Vibrio phage vB_VmeM-32]||_Vibrio_phage_vB_VmeM-32_.gbk|RNA polymerase sigma..|585|KU160494(199912):103024-103608:1 ^^ Vibrio phage vB_VmeM-32, complete genome.|neighbours:ID:ALY07122.1(1),ID:ALY07124.1(1)|neighbour_genes:hypothetical protein,hypothetical protein|
MSKEQKIDTSQVEKKKKSKKNYVDNVRFYNEIKEWQEKRQLDPTVKPSDYIGQAFMDIAHGMSTYFKFVNYTDNWKDLMIGDAIEVMCKNVHLFDCSRFDNPHAYFSMVTYRAFQNRIKIEKKAMLTKCNYFVNNFHSEIDDEIMSLPDNEFLFDMIEKSQQSNDFDDEKYDTSTDIKPRTYNNAQLSDQLFEE
>ID:AFN37295.1 |[Vibriophage phi-pp2]||_Vibriophage_phi-pp2_.gbk|RNA polymerase sigma..|513|JN849462(246421):37206-37718:1 ^^ Vibriophage phi-pp2, complete genome.|neighbours:ID:AFN37294.1(1),ID:AFN37296.1(1)|neighbour_genes:phage capsid vertex ..,hypothetical protein|
MKNHYVDNKALYASLCEWKDEMNKNPDATIPVPDVVAISIMKISENLSRRYNFSGYTATWKEEMIGDAIEHCLRYIKNFDTDKYNNPHAYITRICFNAFVQRIKKERKDTAIKYKVFLCDSSNYTVEGEETDFEFLQQMLERVNSYESGKTAKAQPDEQKEPLNLQKFYD
>ID:YP_009153665.1 |[Yersinia phage PST]||_Yersinia_phage_PST_.gbk|sigma factor for lat..|558|NC_027404(167785):36123-36680:-1 ^GeneID:24677471^ Yersinia phage PST, complete genome.|neighbours:ID:YP_009153664.1(-1),ID:YP_009153666.1(-1)|neighbour_genes:hypothetical protein,hypothetical protein|
MSETKPKYNYVNNKELLQAIIDWKTELANNKDPNKVVRQNDTIGLAIMLIAEGLSKRFNFSGYTQSWKQEMIADGIEASIKGLHNFDETKYKNPHAYITQACFNAFVQRIKKERKEVAKKYSYFVHNVYDSRDDDMVALVDETFIQDIYDKMTHYEESTYRTPGAEKKSVVDDSPSLDFLYEAND
>ID:VEV89679.1 |[Yersinia phage fPS-2]||_Yersinia_phage_fPS-2_.gbk|g063c|558|LR215722(169060):38480-39037:-1 ^^ Yersinia phage fPS-2 genome assembly, chromosome: I.|neighbours:ID:VEV89678.1(-1),ID:VEV89680.1(-1)|neighbour_genes:g062c,g064c|
MSETKPKYNYVNNKELLQAIIDWKTELANNKDPNKVVRQNDTIGLAIMLIAEGLSKRFNFSGYTQSWKQEMIADGIEASIKGLHNFDETKYKNPHAYITQACFNAFVQRIKKERKEVAKKYSYFVHNVYDSRDDDMVALVDETFIQDIYDKMTHYEESTYRTPGAEKKSVVDDSPSLDFLYEAND
>ID:YP_009149307.1 |[Yersinia phage phiD1]||_Yersinia_phage_phiD1_.gbk|g068|558|NC_027353(167063):37597-38154:-1 ^GeneID:24635504^ Yersinia phage phiD1 complete genome.|neighbours:ID:YP_009149306.1(-1),ID:YP_009149308.1(-1)|neighbour_genes:g067,g069|
MSETKPKYNYVNNKELLQAIIDWKTELANNKDPNKVVRQNDTIGLAIMLIAEGLSKRFNFSGYTQSWKQEMIADGIEASIKGLHNFDETKYKNPHAYITQACFNAFVQRIKKERKEVAKKYSYFVHNVYDSRDDDMVALVDETFIQDIYDKMTHYEESTYRTPGAEKKSVVDDSPSLDFLYEAND
