# Supplementary material for: Influence of Non-canonical DNA Bases on the Genomic Diversity of Tevenvirinae
Source: Front Microbiol. 2021 Apr 6;12:632686. doi: 10.3389/fmicb.2021.632686 (PMC8056088; doi:10.3389/fmicb.2021.632686)
Supplement: Supplementary Data Sheet 1 — Clustering results (folders “first clusterisation,” “second clusterisation,” and “third clusterisation”): the number of pan-genome components in the individual genome (files “pan genome components of genomes”), the total number of all clusters and components of the pan-genome (files “pan genome components”), a list of clusters of the core genome (files “core list”), a list of clusters of the softcore genome (files “softcore list”). Clusters of the softcore genome (folders “softcore clusters”) are presented in the files which show regions in genomes, protein sequences, names of viruses which have these proteins A description of softcore clusters is also supplied (file “Softcore clusters description”). [file Data_Sheet_1.ZIP › Data sheet 1/first clusterisation/softcore_clusters/20003_1.faa]

>ID:YP_004300730.1 |[Acinetobacter virus 133]|Acj133|_Acinetobacter_phage_133_.gbk|1|672|NC_015250(159801):71854-72525:-1 ^GeneID:10323136^ Acinetobacter phage 133, complete genome.|neighbours:ID:YP_004300729.1(-1),ID:YP_004300731.1(-1)|neighbour_genes:57A,3|
MIIGIHGIKRSGKDTVAQHIMQNHPGLVQVAFADAIKEALSASFHTYGIDELTGLNIILDDFYEGGRYDRDNFDLGISNASAHLWLRSALKVLRTTYPDIELRIPDDIKFESRKVWTIRILMQVLGTDIVTKYHPDYWVKITICDIETIIKNGHPGVIVSDVRFDNEAQALRNINAKMIFLQRETGNTDNHLSEQGLTPTDSDVLIINNGTLEDLYNKVDQLT
>ID:AWY10278.1 |[Acinetobacter phage AM101]||_Acinetobacter_phage_AM101_.gbk|deoxynucleoside mono..|738|MH165274(166487):88353-89090:1 ^^ Acinetobacter phage AM101, complete genome.|neighbours:ID:AWY10277.1(1),ID:AWY10279.1(1)|neighbour_genes:tail completion prot..,tail fiber assembly ..|
MTIVSIVGKKRSGKDTMADYMVEELGAVKYALALPIKKVLFETYSELNLSTKSGLSLSFADFNGDSPYDRESPLILSNSDVNDWLRKCIKILIEQYGLRENLTSGFESYLSVFNSINRNIEPWTVRRLMQILGTDLVCEHYDKYFWLRLMMNQYITEFANGAKIFIVTDIRQQHEIDFMRFINARLIFVERDSINTITNTDNHITEAGLQRQPGDPVIHNDGTLEEFKQKISNLFHTEVLQNDRR
>ID:YP_004009517.1 |[Acinetobacter phage Ac42]|Ac42|_Acinetobacter_phage_Ac42_.gbk|1|732|NC_014660(167716):82174-82905:-1 ^GeneID:9925782^ Acinetobacter phage Ac42, complete genome.|neighbours:ID:YP_004009516.1(-1),ID:YP_004009518.1(-1)|neighbour_genes:57A,3|
MKIIAIAGKKRSGKDTVGMLIDEIGRENNKRVNFVRLADKIKEALKIGYEENQLVRVSGIDLTNERLEGIDYDRESPLLISNKDACDLIKSSIGYLQRIYALKNPEDKSIVEDIIKDVVFSNKESWSVRRLMQTLGTDVVVNRFDKYFWCRLTLNEIFDKMDHTDICVIGDIRQVHEQDAFDSFGATFMYVSSSRINNITDTHITEQGLSCENSSQNAFIYNDGSLEDLKPNVAQQLKFIGAI
>ID:YP_004009770.1 |[Acinetobacter phage Acj61]||_Acinetobacter_phage_Acj61_.gbk|1|729|NC_014661(164093):82772-83500:-1 ^GeneID:9926044^ Acinetobacter phage Acj61, complete genome.|neighbours:ID:YP_004009769.1(-1),ID:YP_004009771.1(-1)|neighbour_genes:57A,3|
MKFLCVVGKKRSGKDTVADIIIAENPLAVKYALAKPIKEALSYAYNMINLKNKSGVDLTREHFDGIDPLTGQDYDRERPINISNADAIELMQTSVKYLEQLLGLKQKKTVQVHSINSQIESLLWNSTDYWCVRRFMQVLGTDIVVNLIDTQFWNRCMLNEFLNTDSEDTPYFIISDIRQEHEIQLMRDLGAIIIFVEREDRINKNRIDDHITEAGLKPAPTDIVIQNNGSIADLKSKVLEVI
>ID:YP_004010292.1 |[Acinetobacter phage Acj9]||_Acinetobacter_phage_Acj9_.gbk|1|735|NC_014663(169947):84176-84910:-1 ^GeneID:9926589^ Acinetobacter phage Acj9, complete genome.|neighbours:ID:YP_004010291.1(-1),ID:YP_004010293.1(-1)|neighbour_genes:hypothetical protein,3|
MKLIAIVGQKRSGKDTAANVICDEFDTERYQLALPIKWALNEAYNDLGLKKSSGVILSFNDFDGEGIDREQPILISNSDAYNLMYRALKLLQTNGCNLVRALPLLPDGENLFGFDAIAKLCTESNNQPWSIRRMMQVLGTDIVVNHIDREFWNRCMMATYIDCRNKDRDLFLVKDVRQEHELSLMRDLGALIIFVKRDDINKNIDTHITEAGLTPVEGDIIIENNDSIEIFESKIKEVISCQMK
>ID:AXY82749.1 |[Acinetobacter phage KARL-1]||_Acinetobacter_phage_KARL-1_.gbk|dNMP kinase|738|MH713599(166560):105335-106072:1 ^^ Acinetobacter phage KARL-1, complete genome.|neighbours:ID:AXY82748.1(1),ID:AXY82750.1(1)|neighbour_genes:tail completion and ..,chaperone for tail f..|
MTIVSIVGKKRSGKDTMADYMVEELGAVKYALALPIKKVLFETYSELNLSTKSGLSLSFADFNGDSPYDRESPLILSNSDVNDWLRKCIKILIEQYGLRENLTSGFESYLSVFNSINRNIEPWTVRRLMQILGTDLVCEHYDKYFWLRLMMNQYITEFANGAKIFIVTDIRQQHEIDFMRFTNARLIFVERDSINTNTNTDNHITEAGLQRQPGDPVIHNDGTLEEFKQKISNLFHTEVLQNDRR
>ID:YP_006489174.1 |[Acinetobacter phage ZZ1]||_Acinetobacter_phage_ZZ1_.gbk|dNMP kinase|702|NC_018087(166687):77974-78675:-1 ^GeneID:13165261^ Acinetobacter phage ZZ1, complete genome.|neighbours:ID:YP_006489175.1(-1),ID:YP_008992063.1(-1)|neighbour_genes:hypothetical protein,tail completion and ..|
MRIVTISGKKRSGKDTTADIICEHRNAIKYALAYPIKEALDISYEKLALFEKSGVKLTFADFNGETDFDRESPLLLSNDDVHNLIIKSLEFLVKTYNLHIPTRETSRIDNEIATLIMGNRKSWSIRRLMQTLGTDVVVSLIDREFWSRCMMQAYFDQLVKGKDVFIITDIRHPHEANLVRNLGAIILHIERDTLNTDQDEHVSEAGINKLPHEPVIKNNGTIEDLTKAVLAHI
>ID:AXF40721.1 |[Acinetobacter phage vB_ApiM_fHyAci03]||_Acinetobacter_phage_vB_ApiM_fHyAci03_.gbk|deoxynucleotide mono..|738|MH460829(165975):78572-79309:-1 ^^ Acinetobacter phage vB_ApiM_fHyAci03, complete genome.|neighbours:ID:AXF40720.1(-1),ID:AXF40722.1(-1)|neighbour_genes:hypothetical protein,tail completion and ..|
MTIVSIVGKKRSGKDTMADYMVEELGAVKYALALPIKKVLFETYSELNLSTKSGLSLSFADFNGDSPYDRESPLILSNSDVNDWLRKCIKILIEQYGLRENLTSGFESYLSVFNSINRNIEPWTVRRLMQILGTDLVCEHYDKYFWLRLMMNQYITEFANGAKIFIVTDIRQQHEIDFMRFINARLIFVERDSINTNTNADNHITEAGLQRQPGDPVIHNDGTLEEFKQKISNLFHTEVLQNDRR
>ID:APU01508.1 |[Aeromonas phage 65.2]||_Aeromonas_phage_65.2_.gbk|deoxynucleotide mono..|738|KY290955(236567):105789-106526:1 ^SEED:fig|6666666.172300.peg.117^ Aeromonas phage 65.2, complete genome.|neighbours:ID:APU01507.1(1),ID:APU01509.1(1)|neighbour_genes:tail completion prot..,hypothetical protein|
MIYAVSGLKRTGKDTVSSFIKDLTGAKPYALAEPIKRSLFYALSPRSKLNLTWEDVNGQTDYDRETDLELSTLELRNILNTAVMFCNRTNKFNHDELSQIFLKIKNLSALDNMKFKDIICWSFANFFGNKRLANDIENKYRWSVRRLMQVLGTDLVVSVRRDYWLECIPETDGDIIITDIRQTHEMQYCRENNAHVIFVVKTGIVSTDSHITEKGLEPSASDTIVYNDGTLENLKSKIESIIKGK
>ID:YP_004300959.1 |[Aeromonas virus 65]||_Aeromonas_phage_65_.gbk|1|738|NC_015251(235229):105806-106543:1 ^GeneID:10323382^ Aeromonas phage 65, complete genome.|neighbours:ID:YP_004300958.1(1),ID:YP_004300960.1(1)|neighbour_genes:3,hypothetical protein|
MIYAVSGLKRTGKDTVSSFIKDLTGAKPYALAEPIKRSLFYALSPRSKLNLTWEDVNGQTDYDRETDLELSTLELRNILNTAVMFCNRTNKFNHDELSQIFLKIKNLSALDNMKFKDIICWSFANFFGNKRLANDIENKYRWSVRRLMQVLGTDLVVSVRRDYWLECIPETDGDIIITDIRQTHEMQYCRENNAHVIFVVKTGIVSTDSHITEKGLEPSASDTIVYNDGTLENLKSKIESIIKGK
>ID:ATI17389.1 |[Aeromonas phage AS-szw]||_Aeromonas_phage_AS-szw_.gbk|dNMP kinase|732|MF498773(229957):68326-69057:-1 ^^ Aeromonas phage AS-szw, complete genome.|neighbours:ID:ATI17388.1(-1),ID:ATI17390.1(-1)|neighbour_genes:hypothetical protein,tail completion and ..|
MIYAISGLKRTGKDTASKFIQELTGAVPYALAHPIKKSIHNGLQRIQKTKDISFADVNGETEYDREQDLGLTTLELKSLLNNAIMFCHRHNNFTFGEMHKLFNSVSEFRSSDKMTIKDMLCIGFAEFFGNKKKAAEIENKYKWSIRRLMQVLGTDLVVNVRRDYWLECIPDDGKDIIITDVRQAHEMQFCRDNGAKVIFICKTGIVSTDSHITERGLEPSASDIIVFNDGTLEALKKNIKSIV
>ID:ASU00204.1 |[Aeromonas phage AS-zj]||_Aeromonas_phage_AS-zj_.gbk|dNMP kinase|732|MF448340(229929):174875-175606:-1 ^^ Aeromonas phage AS-zj, complete genome.|neighbours:ID:ASU00205.1(-1),ID:ASU00203.1(-1)|neighbour_genes:hypothetical protein,tail completion and ..|
MIYAISGLKRTGKDTASKFIQELTGAVPYALAHPIKKSIHNGLQRIQKTKDISFADVNGETEYDREQDLGLTTLELKSLLNNAIMFCHRHNNFTFGEMHKLFNSVSEFRSSDKMTIKDMLCIGFAEFFGNKKKAAEIENKYKWSIRRLMQVLGTDLVVNVRRDYWLECIPDDGKDIIITDVRQAHEMQFCRDNGAKVIFICKTGIVSTDSHITERGLEPSASDIIVFNDGTLEALKKNIKSIV
>ID:NP_944074.1 |[Aeromonas virus Aeh1]||_Aeromonas_phage_Aeh1_.gbk|1|690|NC_005260(233234):115724-116413:-1 ^GeneID:2657900^ Aeromonas phage Aeh1, complete genome.|neighbours:ID:NP_944073.1(-1),ID:NP_944075.1(-1)|neighbour_genes:hypothetical protein,3|
MLIGIHGKKRSGKDTAARFIRNYEVEQGGNAEIYSLAFPIKLALDFGIGRQLGLTFDDFDGKTTVNRDEDLFLVDIEMIRECLRWLHLSYNKISIAEYTEVTKIIESLDYNEPWTIRRMMQTLGTDIMVSVNKNYWLLPLMKKSLNKDIIIPDIRQTHEIEFVREFGKMMFVYRDTNLCDNHITERGLTPLEHEPIIHNDATLAALSDQVLTTYKELKCKNKFNNCKRN
>ID:AUE22718.1 |[Aeromonas phage Ah1]||_Aeromonas_phage_Ah1_.gbk|dNMP kinase|687|MG250483(221116):103577-104263:-1 ^^ Aeromonas phage Ah1, complete genome.|neighbours:ID:AUE22717.1(-1),ID:AUE22719.1(-1)|neighbour_genes:hypothetical protein,tail completion and ..|
MIFGIHGKKRSGKDTAAKFIAEYDNSITVCSLATPIKRALEFASMKTCAGFSYADIDGKGKDRDVVEFKLTRQFWLEAIKYLNDTYIKFSNDQSDVLNNIIIGLDVERPITMRRMMQLLGTDIIVDRVDRDYWIKCIESEVRVWGLDVVIPDIRQEHEIEYVRKHGLMFFVYRDTKMCDNHITERGLTPLEHEPIIHNDSTLDSFRYDVLNTYKELKCKNKFNNCKHN
>ID:QAX98442.1 |[Aeromonas phage AsFcp_2]||_Aeromonas_phage_AsFcp_2_.gbk|dNMP kinase|690|MH791401(219171):51608-52297:-1 ^^ UNVERIFIED: Aeromonas phage AsFcp_2, complete genome.|neighbours:ID:QAX98441.1(-1),ID:QAX98443.1(-1)|neighbour_genes:hypothetical protein,tail completion and ..|
MLLGIHGKKRSGKDTAARFVRNYEVDIGGNAEIYSLAFPIKLALNFGIGRTIGLTFDDFDGKTNVNRDTDLFTIDFGMMLDCLRYLHLSYNRMEIEDWYKACEIAEKLDYNEPWTIRQMMQTLGTDIMVQVKTNYWLIPLMKESLNKDIIIPDVRQTHEIEFIRNNGSMMFVYRDTKLCDNHITERGLDPLEHEPIIHNDADLTSFCEKVLTTYKELKCKNKFNNCKHN
>ID:QAX97831.1 |[Aeromonas phage Asswx_1]||_Aeromonas_phage_Asswx_1_.gbk|dNMP kinase|732|MH791398(229103):76923-77654:-1 ^^ UNVERIFIED: Aeromonas phage Asswx_1, complete genome.|neighbours:ID:QAX97830.1(-1),ID:QAX97832.1(-1)|neighbour_genes:hypothetical protein,tail completion and ..|
MIYAISGLKRTGKDTASKFIQELTGAVPYALAHPIKKSIHNGLQRIQKTKDISFSDVNGETEYDREQDLGLTTLELKSLLNNAIMFCHRHNNFTFGEMHKLFNSVSEFRSSDKMTIKDMLCIGFAEFFGNKKKAAEIENKYKWSIRRLMQVLGTDLVVNVRRDYWLECIPDDGKDIIITDVRQAHEMQFCRDNGAKVIFICKTGIVSTDSHITERGLEPSASDIIVFNDGTLEALKKNIKSII
>ID:QAY01321.1 |[Aeromonas phage Aswh_1]||_Aeromonas_phage_Aswh_1_.gbk|dNMP kinase|738|MH791414(229730):161800-162537:1 ^^ UNVERIFIED: Aeromonas phage Aswh_1, complete genome.|neighbours:ID:QAY01320.1(1),ID:QAY01322.1(1)|neighbour_genes:tail completion and ..,hypothetical protein|
MIYAISGLKRTGKDTVSKFIQEMTGATPYALAYPIKKALHYAMCERSDARLSLSWKDINGETSFDREKDLELSTLELKSILNNAILYCNREFNKFEFTELAKLMRDVSELKSSDSMSFWDIFCLSFAKFFGNTERVVEIENKYKWSVRRLMQTLGTDLIVNVRRDYWLQCIPTYGSDIIITDIRQTHEMQYCRDNNAKVIFVVKSGIVSKDSHITERGLEPKASDIIVYNDGTLESLKSKIQSLI
>ID:YP_007010374.1 |[Aeromonas phage CC2]||_Aeromonas_phage_CC2_.gbk|dNMP kinase|732|NC_019538(231743):193471-194202:1 ^GeneID:14016288^ Aeromonas phage CC2, complete genome.|neighbours:ID:YP_007010373.1(1),ID:YP_007010375.1(1)|neighbour_genes:tail completion and ..,hypothetical protein|
MIYAISGLKRTGKDTASKFIQELTGAVPYALAHPIKKSIHSGLQRIQKTKDISFADVNGETEYDREQDLGLTTLELKSLLNNAIMFCHRHNTFTFGEMHKLFNSVSDLRSSDKMTIKDMLCIGFAEFFGNKKKAAEIENKYKWSIRRLMQVLGTDLVVNVRRDYWLECIPDDGKDIIITDVRQVHEMQFCRAAGAKVIFICKTGIVSTDSHITERGLEPSASDIIVFNDGTLEALKKNIKSII
>ID:YP_009011608.1 |[Aeromonas phage PX29]||_Aeromonas_phage_PX29_.gbk|1|690|NC_023688(222006):101983-102672:-1 ^GeneID:18560103^ Aeromonas phage PX29, complete genome.|neighbours:ID:YP_009011607.1(-1),ID:YP_009011609.1(-1)|neighbour_genes:hypothetical protein,3|
MLLGIHGKKRSGKDTAARFVRNYEVDIGGNAEIYSLAFPIKLALNFGIGRTIGLTFDDFDGKTNVNRDTDLFTIDFGMMLDCLRYLHLSYNRMEIEDWYKACEIAEKLDYNEPWTIRQMMQTLGTDIMVQVKTNYWLIPLMKESLNKDIIIPDVRQTHEIEFIRNNGSMMFVYRDTKLCDNHITERGLDPLEHEPIIHNDADLTSFCEKVLTTYKELKCKNKFNNCKHN
>ID:YP_003969611.1 |[Aeromonas phage phiAS5]||_Aeromonas_phage_phiAS5_.gbk|dNMP kinase|690|NC_014636(225268):200202-200891:-1 ^GeneID:9861729^ Aeromonas phage phiAS5, complete genome.|neighbours:ID:YP_003969610.1(-1),ID:YP_003969612.1(-1)|neighbour_genes:hypothetical protein,tail completion and ..|
MLIGIHGKKRSGKDTAARYMRNYEVDIGGNAEIYSLAFPIKLALNFGIGRQVGLSFDDFDGKTSVNRDNDLFYVTREMMLECLRYLHLSYQQMNMDDWTKAVAIINELDYDEPWTIRRMMQTLGTDVMVAVNTNYWMIPLFKASLNKVMIIPDIRQTHEIEFIRNNGSMMFVYRDTKMCDNHITERGLDPLEHEPIIHNDADLASFCDNVLTTYKELKCKSKYNNCNPN
>ID:YP_803086.1 |[Escherichia virus RB32]||_Bacteriophage_RB32_.gbk|1|726|NC_008515(165890):72120-72845:-1 ^GeneID:4405463^ Bacteriophage RB32, complete genome.|neighbours:ID:YP_803085.1(-1),ID:YP_803087.1(-1)|neighbour_genes:57A,3|
MKLIFLSGVKRSGKDTTADFIMSNYSAVKYQLAGPIKDALAYAWGVFAANTDYPCLTRKEFEGIDYDRETNLNLTKLEVITIMEQAFCYLNGKSPIKGVFVFDDEGKESVNSVAFNKIIDVINNIEDQWSVRRLMQALGTDLIVNNFDRMYWVKLFALDYLDKFNSGYDYYIVPDTRQDHEMDAARAMGATVIHVVRPGQKSNDTHITEAGLPIRDGDLVITNDGSLEELFSKIKNTLKVL
>ID:YP_009218553.1 |[Citrobacter phage IME-CF2]||_Citrobacter_phage_IME-CF2_.gbk|deoxynucleotide mono..|663|NC_029013(177688):16974-17636:1 ^GeneID:26644776,SEED:fig|1527524.5.peg.15^ Citrobacter phage IME-CF2, complete genome.|neighbours:ID:YP_009218552.1(1),ID:YP_009218554.1(1)|neighbour_genes:tail completion prot..,tail fiber assembly ..|
MIYCICGKKRTGKDTVAQFVTMNYENVETLALADEIKRILRNGMESSVDNRYLCELSKTNPFYSGDREAPLLMSNEDARVLFSFGVKALTKQGYSLRNADIAAFEICRNNKQPWTIRRLMQVFGTDIVCNNNDSVWTDIVLKKMLKSDKDNFIITDVRQKHEYKYLSKFGAKFVFIERETGEDDSHSTEKGLKPQPNDIIILNNGTLSELKADVLNVFNF
>ID:YP_009195007.1 |[Citrobacter phage Margaery]||_Citrobacter_phage_Margaery_.gbk|deoxynucleotide mono..|669|NC_028755(178182):100995-101663:-1 ^^ Citrobacter phage Margaery, complete genome.|neighbours:ID:YP_009195006.1(-1),ID:YP_009195008.1(-1)|neighbour_genes:chaperone for tail f..,tail completion and ..|
MIYGICGKKRTGKDTVAQMVVHNFRNVEVIALADEIKAILKRSMEHHENTQLRALAAKNPFYEGDREAPLVMSNNDAYTLFSSGIKKLKSRGFFMDSADITAYEICEANSQPWTIRRLMQVFGTDIVCKVDPSIWTSIALQKMLKSYADHFIITDVRQPHEYKYLSKFGTRFVFLERETGIEDNHSTEQGLTPGLSDYTILNNGTLDDLKRNVLNVFNLLRV
>ID:AYJ73051.1 |[Citrobacter phage Maroon]||_Citrobacter_phage_Maroon_.gbk|deoxynucleoside mono..|669|MH823906(178830):101355-102023:-1 ^^ Citrobacter phage Maroon, complete genome.|neighbours:ID:AYJ73050.1(-1),ID:AYJ73052.1(-1)|neighbour_genes:chaperone for tail f..,tail completion and ..|
MIYGICGKKRTGKDTVAQMVVHNFRNVEVIALADEIKAILKRSMEHHENTQLRALAAKNPFYEGDREAPLVMSNNDAYTLFSSGIKKLKSRGFFMDSADITAYEICEANSQPWTIRRLMQVFGTDIVCKVDPSIWTSIALQKMLKSYADHFIITDVRQPHEYKYLSKFGTRFVFLERETGIEDNHSTEQGLTPGLSDYTILNNGTLDDLKRNVLNVFNLLRV
>ID:YP_009203883.1 |[Citrobacter phage Merlin]||_Citrobacter_phage_Merlin_.gbk|dNMP kinase|729|NC_028857(172733):76334-77062:-1 ^GeneID:26648094^ Citrobacter phage Merlin, complete genome.|neighbours:ID:YP_009203882.1(-1),ID:YP_009203884.1(-1)|neighbour_genes:chaperone for long t..,sheath stabilizer pr..|
MKLFFLIGKKRSGKDTTADYIMDNYNAFKHQLAGPIKDALTFGYQSAVMAYDCNRVHPILTRKEWEGEGYDRETKLNLTTQQVYTIMEHSMWYLNNELKIKGVRFNSEGEMSAGAFGTIKRVINSIEEDWSVRRLMQTLGTDIMVNHFDRMYWVKWFSVVYMDSFDKTFEYFIVPDTRQDHELDAARAMGATVIHVVRPNNESSKVDTHITEAGLPIREGDTVIINDGSLEELYAKIEKAIK
>ID:YP_009097794.1 |[Citrobacter phage Miller]||_Citrobacter_phage_Miller_.gbk|dNMP kinase|663|NC_025414(178171):101729-102391:-1 ^InterPro:IPR023191^ Citrobacter phage Miller, complete genome.|neighbours:ID:YP_009097793.1(-1),ID:YP_009097795.1(-1)|neighbour_genes:tail fiber chaperone,tail tube protein|
MIYCICGKKRTGKDTVAQFVTMNYENVETLALADEIKRILRNGMESSVDNRYLHELSKTNPFYSGDREAPLLMSNEDARVLFSFGVNALTKQGYSLGNADISAFEICRNNKQPWTIRRLMQVFGTDIVCNNNDSVWTDIVLKKMLKSDKDNFIITDVRQKHEYKYLSKFGAKFVFIERETGEDDSHSTEKGLKPQPNDIIILNNGTLSELKADVLNVFNF
>ID:YP_009146596.1 |[Citrobacter phage Moon]||_Citrobacter_phage_Moon.gbk|dNMP kinase|729|NC_027331(170341):74872-75600:-1 ^GeneID:24721762,InterPro:IPR023191,InterPro:IPR027417^ Citrobacter phage Moon, complete genome.|neighbours:ID:YP_009146595.1(-1),ID:YP_009146597.1(-1)|neighbour_genes:hypothetical protein,tail completion and ..|
MKLFFLIGKKRSGKDTTADYIMDNYNAFKHQLAGPIKDALTFGYQSAVMAYDYNRVHPILTRKEWEGEGYDRETKLNLTTQQVYTIMEHSMWYLNNELKIKGVRFNSEGEMSAGAFGTIKRVINSIEDEWSVRRLMQTLGTDIMVNHFDRMYWVKWFSVVYMDSFDKTFEYFIVPDTRQDHELDAARAMGATVIHVVRPNNESSKVDTHITEAGLPIREGDTVIINDGSLEELYAKIEKAIK
>ID:YP_009285726.1 |[Citrobacter phage vB_CfrM_CfP1]||_Citrobacter_phage_vB_CfrM_CfP1_.gbk|deoxynucleotide mono..|663|NC_031057(180219):103700-104362:-1 ^GeneID:29079737^ Citrobacter phage vB_CfrM_CfP1, complete genome.|neighbours:ID:YP_009285725.1(-1),ID:YP_009285727.1(-1)|neighbour_genes:tail fiber chaperone,tail tube protein|
MIYCICGKKRTGKDTVAQFVTMNYENVETLALADEIKRILRNGMESSVDNRYLCELSKTNPFYSGDREAPLLMSNEDARVLFSFGVKALTKQGYSLRNADIAAFEICRNNKQPWTIRRLMQVFGTDIVCNNNDSVWTDIVLKKMLKSDKDNFIITDVRQKHEYKYLSKFGAKFVFIERETGEDDSHSTEKGLKPQPNDIIILNNGTLSELKADVLNVFNF
>ID:SCN45839.1 |[Cronobacter phage Pet-CM3-4]||_Cronobacter_phage_Pet-CM3-4_.gbk|Deoxynucleotide mono..|729|LT614807(171975):77200-77928:-1 ^^ Cronobacter phage Pet-CM3-4 genome assembly, chromosome: I.|neighbours:ID:SCN45838.1(-1),ID:SCN45840.1(-1)|neighbour_genes:Chaperone for tail f..,Tail completion and ..|
MKLIFIIGKKRSGKDTTADYLANNYKTKKFQLAGPIKDTLAGCWNPDLTQKTGVSLNRLDFEGKGYDREQILLLNNKDVIDYMKRCVYRLLDHELKAGKRENGFFIHDNGDFSFVGMNKIEDLINKNTKPWTVRRLMQTLGTDIFCNMVDRMYWLKLFAIDYVDSFHDDLDFYIVPDTRQDHELDAARAMGATVIHVVRPNSESSQDTHITEAGLPIRDGDIVITNDGSLEDLYSKIEKVIK
>ID:YP_006986460.1 |[Cronobacter phage vB_CsaM_GAP161]||_Cronobacter_phage_vB_CsaM_GAP161_.gbk|dNMP kinase|669|NC_019398(178193):99703-100371:-1 ^^ Cronobacter phage vB_CsaM_GAP161, complete genome.|neighbours:ID:YP_006986459.1(-1),ID:YP_006986461.1(-1)|neighbour_genes:chaperone for tail f..,head-proximal tip of..|
MIYGICGKKRTGKDTVAQMVVHNFRNVEVIALADEIKAILKRSMEHHDNTQLRALAAKNPFYEGDREAPLVMSNNDAYALFSSGIKKLSSRGFFMSNADVIAHKICEENSQPWTIRRLMQVFGTDIVCKVDPSIWTSIAIQKMLKSYADHFIITDVRQPHEYKYLSKFGTRFVILERETGIEDNHSTEKGLTPGLSDYTILNNGTLDDLKRNVLNVFNLLRV
>ID:AOG16317.1 |[Cronobacter phage vB_CsaM_leB]||_Cronobacter_phage_vB_CsaM_leB_.gbk|dNMP kinase|669|KX431559(177907):99973-100641:-1 ^^ Cronobacter phage vB_CsaM_leB, complete genome.|neighbours:ID:AOG16316.1(-1),ID:AOG16318.1(-1)|neighbour_genes:chaperone for tail f..,head-proximal tip of..|
MIYGICGKKRTGKDTVAQMVVHNFRNVEVIALADEIKAILKRSMEHHDNTQLRALAAKNPFYEGDREAPLVMSNNDAYALFSSGIKKLSSRGFFMSNADVIAHKICEENSQPWTIRRLMQVFGTDIVCKIDPSIWTSIAIQKMLKSYADHFIITDVRQPHEYKYLSKFGTRFVFLERETGIEDNHSTEQGLTPGLSDYTILNNGTLDDLKRNVLNVFNLLRV
>ID:AOG16601.1 |[Cronobacter phage vB_CsaM_leN]||_Cronobacter_phage_vB_CsaM_leN_.gbk|deoxynucleotide mono..|669|KX431560(179516):101198-101866:-1 ^^ Cronobacter phage vB_CsaM_leN, complete genome.|neighbours:ID:AOG16600.1(-1),ID:AOG16602.1(-1)|neighbour_genes:chaperone for tail f..,head-proximal tip of..|
MIYGICGKKRTGKDTVAQMVVHNFRNVEVIALADEIKAILKRSMEHHDNRQLRELASKNPFYDGDREAPLVMSNNDAHELFMSGIKKLKTRGFYMSSADITSYEICEANTQPWTIRRLMQVFGTDIVCAVDPSIWTSIALQKMLKSYADHFIITDVRQPHEYKYLSKFGTRFVFLERETGIEDNHSTEQGLTPGLSDYTILNNGTLDDLKRNVLNVFNLLRV
>ID:YP_009005427.1 |[Enterobacter phage PG7]||_Enterobacter_phage_PG7_.gbk|deoxynucleoside mono..|729|NC_023561(173276):79592-80320:-1 ^GeneID:18502442^ Enterobacter phage PG7, complete genome.|neighbours:ID:YP_009005426.1(-1),ID:YP_009005428.1(-1)|neighbour_genes:chaperone for tail f..,tail completion and ..|
MKLIFIIGKKRSGKDTTADYLANNYKTKKFQLAGPIKDTLADCWNPDLTQKTGVSLNRLDFEGKGYDREQILLLNNKDVIDYMKRCVYRLLDRKLKAGKRENGFFIHDNGDFSFSGNTKIEALINKNTKPWTVRRLMQTLGTDIFCNMVDRMYWLKLFAIDYVDSFHDDLDFYIVPDTRQDHELDAARAMGATVIHVVRPDSESSQDTHITEAGLPIRDGDIVITNDGSLEDLYSKIEKVIK
>ID:AVR55336.1 |[Enterobacter phage myPSH1140]||_Enterobacter_phage_myPSH1140_.gbk|deoxynucleoside mono..|729|MG999954(172614):80684-81412:-1 ^^ Enterobacter phage myPSH1140, complete genome.|neighbours:ID:AVR55335.1(-1),ID:AVR55337.1(-1)|neighbour_genes:chaperone for tail f..,tail completion and ..|
MKLIFIIGKKRSGKDTTADYLANNYKTKKFQLAGPIKDTLADCWNPDLTQKTGVSLNRLDFEGKGYDREQILLLNNKDVIEYMQRCVYRLLDRKLKAGKRENGFFIHDNGDFSFTGKTKIEALINKNTKPWTVRRLMQTLGTDIFCNMVDRMYWLKLFAIDYVDSFHDDLDFYIVPDTRQDHELDAARAMGATVIHVVRPDSESSQDTHITEAGLPIRDGDIVITNDGSLEDLYSKIEKVIK
>ID:YP_009607108.1 |[Enterobacter phage phiEap-3]||_Enterobacter_phage_phiEap-3_.gbk|deoxynucleoside mono..|696|NC_041980(175814):100898-101593:-1 ^GeneID:40083114^ Enterobacter phage phiEap-3, complete genome.|neighbours:ID:YP_009607107.1(-1),ID:YP_009607109.1(-1)|neighbour_genes:chaperone for tail f..,tail completion and ..|
MIYVISGKKRTGKDTVAKFIQEAYNDVQCEALAFGIKRTLRVAMQRYGYDKPYIRSLVEGKYSDPDAIFYEGDREKPLVMSNEDVLNIFRIGLEILKERGYNIVYHPDDIRNLIMNNDTPWSIRRLMQVFGTDIVCKYDNTVWIRYTLERFVNKYAGDEYNHLLVTDCRQEHEYKYLKRLGAKFVFIVKDTGIVDEHSTEKGLTPQPGDSIITNEGTLKQLKSKVLDTFKF
>ID:YP_009167961.1 |[Escherichia phage AR1]|AR1|_Enterobacteria_phage_AR1_DNA_.gbk|1|726|NC_027983(167435):72487-73212:-1 ^GeneID:26041981^ Enterobacteria phage AR1 DNA, complete genome.|neighbours:ID:YP_009167960.1(-1),ID:YP_009167962.1(-1)|neighbour_genes:57A,3|
MKLIFLSGVKRSGKDTTADFIMSNYSAVKYQLAGPIKDALAYAWAVFAANTDYPCLTRKEFEGIDYDRETNLNLTKLEVITIMEQAFCYLNGKSPIKGVFVFDDEGKESVNSVAFNKIIDVINNIEDQWSVRRLMQALGTDLIVNNFDRMYWVKLFALDYLDKFNSGYDYYIVPDTRQDHEMDAARAMGATVIHVVRPGQKSNDTHITEAGLPIRDGDLVITNDGSLEELFSKIKNTLKVL
>ID:ANZ51050.1 |[Enterobacteria phage ATK47]||_Enterobacteria_phage_ATK47.gbk|deoxynucleotide mono..|735|KT184309(170020):95769-96503:1 ^^ Enterobacteria phage ATK47, complete genome.|neighbours:ID:ANZ51049.1(1),ID:ANZ51051.1(1)|neighbour_genes:tail completion and ..,tail fiber assembly ..|
MELIFLSGIKRSGKDTTADYINSNFKSVKYQLAYPIKDALAIAWGRRHAENPDVFTELKYEYFEGIGYDRETPLNLNKLDVIELLEEALIYLQSQYLPINNVKVLSSLEGGYSYLDIKPYEALREAINNINDTWSIRRLMQALGTDVVVNLFDRMYWVKLFALNYMDYIGSDFDYYVVTDTRQVHEMETARAMGATVIHVVRSGTESTDKHITEAGLPIEEGDLVITNDGSLEELYSKIETILR
>ID:ANZ51174.1 |[Enterobacteria phage ATK48]||_Enterobacteria_phage_ATK48.gbk|deoxynucleotide mono..|735|KT184310(169729):24273-25007:1 ^^ Enterobacteria phage ATK48, complete genome.|neighbours:ID:ANZ51173.1(1),ID:ANZ51175.1(1)|neighbour_genes:tail completion and ..,tail fiber assembly ..|
MELIFLSGIKRSGKDTTADYINSNFKSVKYQLAYPIKDALAIAWGRRHAENPDVFTELKYEYFEGIGYDRETPLNLNKLDVIELLEEALIYLQSQYLPINNVKVLSSLEGGYSYLDIKPYEALREAINNINDTWSIRRLMQALGTDVVVNLFDRMYWVKLFALNYMDYIGSDFDYYVVTDTRQVHEMETARAMGATVIHVVRSGTESTDKHITEAGLPIEEGDLVITNDGSLEELYSKIETILR
>ID:ANZ50746.1 |[Enterobacteria phage Aplg8]||_Enterobacteria_phage_Aplg8_.gbk|deoxynucleotide mono..|714|KT184308(168496):17343-18056:-1 ^^ Enterobacteria phage Aplg8, complete genome.|neighbours:ID:ANZ50745.1(-1),ID:ANZ50747.1(-1)|neighbour_genes:tail fiber assembly ..,head-proximal tip of..|
MKLIFLSGVKRSGKDTTADFIMNNYSAVKYQLAGPIKDALAYAWGVFAANTDYPCLTRKEFEGIDYDRETNLNLTKLEVITIMEQAFCYLNSKSPIKGVFVFDDAVNFVAFNKIADVINNIEDQWSVRRLMQALGTDLIVNNFDRMYWVKLFALDYLDKFNSGYDYYIVPDTRQDHEMDAARAMGATVIHVVRPGQKSNDTHITEAGLPIRDGDLVITNDGSLEELFSKIKNTLKVL
>ID:YP_007004301.1 |[Enterobacteria phage Bp7]||_Enterobacteria_phage_Bp7_.gbk|g1|762|NC_019500(168066):166154-166915:1 ^GeneID:14007915^ Enterobacteria phage Bp7, complete genome.|neighbours:ID:YP_007004300.1(1),ID:YP_007004302.1(1)|neighbour_genes:tail completion and ..,chaperone for tail f..|
MKLISIVGIKRSGKDTVANYVIENMDSVKFQLAGPIKKYLAEAYEYISDDPVFDRSYMPKLDFNCFEGIGYDREEIIPLKPYDVIDIFENAIVKLNNILPIPGMDVRTAYHYGLTPVQYLSEETKDQLFEVINKNNNWSVRRLMQTLGTDIIVNQFDKMYWVKLFALGDFDKIYSDAKYYVVPDVRQTHEIDSLRAMGATIIHVVRAETGQVQDSHITEAGLPILPGDVVVENNGTLSELYTTIDKLLGNKNV
>ID:YP_004010007.1 |[Enterobacter phage CC31]||_Enterobacteria_phage_CC31_.gbk|1|729|NC_014662(165540):72158-72886:-1 ^GeneID:9926302^ Enterobacteria phage CC31, complete genome.|neighbours:ID:YP_004010006.1(-1),ID:YP_004010008.1(-1)|neighbour_genes:57A,3|
MKLIFIIGKKRSGKDTTADYLANNYKTKKFQLAGPIKDTLADCWNPDLTQKTGVSLNRLDFEGKGYDREQILLLNNKDVIDYMKRCVYRLLDRKLKAGKRENGFFIHDNGDFSFSGNTKIEALINKNTKPWTVRRLMQTLGTDIFCNMVDRMYWLKLFAIDYVDSFHDDLDFYIVPDTRQDHELDAARAMGATVIHVVRPDSESSQDTHITEAGLPIRDGDIVITNDGSLEDLYSKIEKVIK
>ID:YP_009118812.1 |[Enterobacteria phage GEC-3S]||_Enterobacteria_phage_GEC-3S_.gbk|Putative dNMP kinase|657|NC_025425(163424):61850-62506:-1 ^GeneID:23301168^ Enterobacteria phage GEC-3S complete genome.|neighbours:ID:YP_009118811.1(-1),ID:YP_009118813.1(-1)|neighbour_genes:Putative chaperone f..,Putative tail comple..|
MKLIALCGKKRVGKDTAALIIDGHSYQLAAPIKEILCECQPDLGLTYLDFDGLGRDREADLGIDTYTAHKWFIQCLLMLDSKYGGSSFTCDRLAEIYKVVNEIGEKHNNVWSIRLMLTTLGTDIMVNLINPLYWCNLFVDEFMKRKNEEGYFVVVDVRQPIEIALMRAMGAKVLHIQRDTGIVSTHSTEKGILPIDGETIIINNGTLEEFESAILANI
>ID:ANZ51571.1 |[Enterobacteria phage GiZh]||_Enterobacteria_phage_GiZh_.gbk|deoxynucleotide mono..|714|KT184311(166514):122526-123239:-1 ^^ Enterobacteria phage GiZh, complete genome.|neighbours:ID:ANZ51570.1(-1),ID:ANZ51572.1(-1)|neighbour_genes:tail fiber assembly ..,tail completion and ..|
MKLIFLSGVKRSGKDTTADFIMNNYSAVKYQLAGPIKDALAYAWGVFAENTDYPCLTRKEFEGIDYDRETNLNLTKLEVITIMEQAFCYLNSKSPIKGVFVFDDAVNFVAFNKIADVINNIEDQWSVRRLMQALGTDLIVNNFDRMYWVKLFALDYLDKFNSGYDYYIVPDTRQDHEMDAAREMGATVIHVVRPGQKSNDTHITEAGLPIRDGDLVITNDGSLEELFSKIKNTLKVL
>ID:YP_003734286.1 |[Enterobacteria phage IME08]||_Enterobacteria_phage_IME08_.gbk|1|777|NC_014260(172253):72122-72898:-1 ^GeneID:9384446^ Enterobacteria phage IME08, complete genome.|neighbours:ID:YP_003734285.1(-1),ID:YP_003734287.1(-1)|neighbour_genes:57A,3|
MYEKIMKLISIVGIKRSGKDTVANYVIENMDSVKFQLAGPIKKYLAEAYEYISDDPVFDRSYMPKLDFNCFEGIGYDREEIIPLKPYDVIDIFENAIVKLNNILPIPGIDVRTAYHYGLTPVQYLSEETKDQLFEVINKNNNWSVRRLMQTLGTDIIVNQFDKMYWVKLFALDYFDKIYSDAKYYVVPDVRQTHEIDSLRAMGATIIHVVRSETGQVQDSHITEAGLPILPGDVVVENNGTLSELYTTIDKLLGNKNV
>ID:YP_002922489.1 |[Escherichia phage JS10]||_Enterobacteria_phage_JS10_.gbk|1|762|NC_012741(171451):71781-72542:-1 ^GeneID:7943539^ Enterobacteria phage JS10, complete genome.|neighbours:ID:YP_002922488.1(-1),ID:YP_002922490.1(-1)|neighbour_genes:57A,3|
MKLISIVGIKRSGKDTVANYVIENMDSVKFQLAGPIKKYLAEAYEYISDDPVFDRIYMPKLDFNCFEGIGYDREEILPLKPYDVVDIFEHAIVKLNNILPIPGIDVLTAYHYGLTPVQYLSEETKDRLFEVINKNNNWSVRRLMQTLGTDIIVNQFDKMYWVKLFALDYFDKIYSDAKYYVVPDVRQTHEIDSLRAMGATIIHVVRAETGQVQDSHITEAGLPILPGDVVVENNGTLSELYTTIDKLLGNKNV
>ID:YP_001595273.1 |[Escherichia phage JS98]||_Enterobacteria_phage_JS98.gbk|deoxynucleoside mono..|762|NC_010105(170523):73517-74278:-1 ^^ Enterobacteria phage JS98, complete genome.|neighbours:ID:YP_001595272.1(-1),ID:YP_001595274.1(-1)|neighbour_genes:gp57A chaperone for ..,tail completion and ..|
MKLISIVGIKRSGKDTVANYVIENMDSVKFQLAGPIKKYLAEAYEYISDDPVFDRSYMPKLDFNCFEGIGYDREEILPLKPYDVVDIFEHAIVKLNNILPIPGIDVLTAYHYGLTPVQYLSEETKDQLFEVINKNNNWSVRRLMQTLGTDIIVNQFDKMYWVKLFALDYFDKIYSDAKYYVVPDVRQTHEIDSLRAMGATIIHVVRAETGQVQDSHITEAGLPILPGDVVVENNGTLSELYTTIDKLLGNKNV
>ID:YP_002922203.1 |[Escherichia phage JSE]||_Enterobacteria_phage_JSE_.gbk|1|657|NC_012740(166418):64163-64819:-1 ^GeneID:7943171^ Enterobacteria phage JSE, complete genome.|neighbours:ID:YP_002922202.1(-1),ID:YP_002922204.1(-1)|neighbour_genes:gp57A chaperone for ..,3|
MKLIALCGKKRVGKDTAALIIDGHSYQLAAPIKEILCECQPDLGLTYLDFDGLGRDREADLGIDTYTAHKWFIQCLLMLDSKYGGSSFTCDRLAEIYKVVNEIGEKHNNVWSIRLMLTTLGTDIMVNLINPLYWCNLFVNEFMKRKNEEGYFVVVDVRQPIEIALVRAMGAKVLHIQRDTGIVSTHSTEKGILPIDGETIIINNGTLEEFESAILANI
>ID:ANZ51770.1 |[Enterobacteria phage Kha5h]||_Enterobacteria_phage_Kha5h_.gbk|deoxynucleotide mono..|714|KT184312(167318):97437-98150:-1 ^^ Enterobacteria phage Kha5h, complete genome.|neighbours:ID:ANZ51769.1(-1),ID:ANZ51771.1(-1)|neighbour_genes:tail fiber assembly ..,head-proximal tip of..|
MKLIFLSGVKRSGKDTTADFIMNNYSAVKYQLAGPIKDALAYAWGVFAANTDYPCLTRKEFEGIDYDRETNLNLTKLEVITIMEQAFCYLNSKSPIKGVFVFDDAVNFVAFNKIADVINNIEDQWSVRRLMQALGTDLIVNNFDRMYWVKLFALDYLDKFNSGYDYYIVPDTRQDHEMDAARAMGATVIHVVRPGQKSNDTHITEAGLPIRDGDLVITNDGSLEELFSKIKNTLKVL
>ID:YP_001469472.1 |[Escherichia phage Phi1]||_Enterobacteria_phage_Phi1_.gbk|1|657|NC_009821(164270):61188-61844:-1 ^GeneID:5602137^ Enterobacteria phage Phi1, complete genome.|neighbours:ID:YP_001469471.1(-1),ID:YP_001469473.1(-1)|neighbour_genes:57A,3|
MKLIALCGKKRVGKDTAALIIDGHSYQLAAPIKEILCECQPDLGLTYLDFDGLGRDREADLGIDTYTAHKWFIQCLLMLDSKYGGSSFTCDRLAEIYKVVNEIGEKHNNVWSIRLMLTTLGTDIMVNLINPLYWCNLFVDEFMKRKNEEGYFVVVDVRQPIEIALMRSMGAKVLHIQRDTGIVSTHSTEKGILPIDGETIIINNGTLEEFESAILANI
>ID:YP_009202877.1 |[Escherichia phage QL01]||_Enterobacteria_phage_QL01.gbk|hypothetical protein|762|NC_028847(170527):71682-72443:-1 ^GeneID:26629865^ Enterobacteria phage QL01, complete genome.|neighbours:ID:YP_009202876.1(-1),ID:YP_009202878.1(-1)|neighbour_genes:chaperone for tail f..,tail completion and ..|
MKLISIVGIKRSGKDTVANYVIENMDSVKFQLAGPIKKYLAEAYEYISDDPVFDRSYMPKLDFNCFEGIGYDREEIIPLKPYDVIDIFENAIVKLNNILPIPGMDVRTAYHYGLTPVQYLSEETKDQLFEVINKNNNWSVRRLMQTLGTDIIVNQFDKMYWVKLFALDYFDKIYSDAKYYVVPDVRQTHEIDSLRAMGATIIHVVRAETGQVQDSHITEAGLPILPGDVVVENNGTLSELYTTIDKLLGNKNV
>ID:AIT74238.1 |[Enterobacteria phage RB10]||_Enterobacteria_phage_RB10_.gbk|deoxynucleoside mono..|726|KM606999(168401):70687-71412:-1 ^^ Enterobacteria phage RB10, complete genome.|neighbours:ID:AIT74237.1(-1),ID:AIT74239.1(-1)|neighbour_genes:chaperone for tail f..,tail completion and ..|
MKLIFLSGVKRSGKDTTADFIMNNYSAVKYQLAGPIKDALAYAWGVFATNTDYPCLTRKEFEGIDYDRETNLNLTKLEVITIMEQAFCYLNGKSPIKGVFVFDDEGQESVDSIAFNKIIDVINNIEDQWSVRRLMQALGTDLIVNNFDRMYWVKLFALDYLDKFNSGYDYYIVPDTRQDHEMDAARAMGATVIHVVRPGQKSNDTHITEAGLPIRDGDLVITNDGSLEELFSKIKNTLKVL
>ID:YP_002854480.1 |[Escherichia virus RB14]||_Enterobacteria_phage_RB14_.gbk|1|726|NC_012638(165429):71356-72081:-1 ^GeneID:7803896^ Enterobacteria phage RB14, complete genome.|neighbours:ID:YP_002854479.1(-1),ID:YP_002854481.1(-1)|neighbour_genes:57A,3|
MKLIFLSGVKRSGKDTTADFIMNNYSAVKYQLAGPIKDALAYAWGVFAANTDYPCLTRKEFEGIDYDRETNLNLTKLEVITIMEQAFCYLNGKSPIKGVFVFDDEGQESVNSVAFNKIIDVINNIEDQWSVRRLMQALGTDLIVNNFDRMYWVKLFALDYLDKFNSGYDYYIVPDTRQDHEMDAARAMGATVIHVVRPGQKSNDTHITEAGLPIRDGDLVITNDGSLEELFSKIKNTLKVL
>ID:YP_003858483.1 |[Escherichia virus RB16]||_Enterobacteria_phage_RB16_.gbk|1|660|NC_014467(176788):99561-100220:-1 ^GeneID:9712924^ Enterobacteria phage RB16, complete genome.|neighbours:ID:YP_003858482.1(-1),ID:YP_003858484.1(-1)|neighbour_genes:57A,3|
MIYGICGKKRTGKDTVSQFVLDNYQNVEAIALADEIKSILRNGMSASGNRYLRELSKTNPFYSGDREAPLLMSNECARMVFANGIESLTKRGYWLNNADIIAYEICQTNKHPWTIRRLMQVFGTDIVCNENDSVWTDIVLKKILKSDKDHFIITDVRQKHEYKYLSKFGTKFVFIERDTGEDDSHSTEKGLKPQPTDIIILNNGTLGELKTNVLNVFNF
>ID:AXF42454.1 |[Enterobacteria phage RB18]||_Enterobacteria_phage_RB18_.gbk|deoxynucleoside mono..|726|MH553563(166677):72331-73056:-1 ^^ Enterobacteria phage RB18, complete genome.|neighbours:ID:AXF42453.1(-1),ID:AXF42455.1(-1)|neighbour_genes:chaperone for tail f..,tail completion and ..|
MKLIFLSGVKRSGKDTTADFIMSNYSAVKYQLAGPIKDALAYAWGVFAANTDYPCLTRKEFEGIDYDRETNLNLTKLEVITIMEQAFCYLNGKSPIKGVFVFDDEGKESVNFVAFNKITDVINNIEDQWSVRRLMQALGTDLIVNNFDRMYWVKLFALDYLDKFNSGYDYYIVPDTRQDHEMDAARAMGATVIHVVRPGQKSNDTHITEAGLPIRDGDLVITNDGSLEELFSKIKNTLKVL
>ID:YP_009102349.1 |[Enterobacteria phage RB27]||_Enterobacteria_phage_RB27_.gbk|deoxynucleoside mono..|726|NC_025448(165179):71060-71785:-1 ^GeneID:22113133^ Enterobacteria phage RB27, complete genome.|neighbours:ID:YP_009102348.1(-1),ID:YP_009102350.1(-1)|neighbour_genes:chaperone for tail f..,tail completion and ..|
MKLIFLSGVKRSGKDTTADFIMNNYSAVKYQLAGPIKDALAYAWGVFAANTDYPCLTRKEFEGIDYDRETNLNLTKSEVITIMEQAFCYLNGKSPIKGVFVFDDEGQESVNSVAFNKIIDVINNIEDQWSVRRLMQALGTDLIVNNFDRMYWVKLFALDYLDKFNSGYDYYIVPDTRQDHEMDAARAMGATVIHVVRPGQKSNDTHITEAGLPIRDGDLVITNDGSLEELFSKIKNTLKVL
>ID:AIT74783.1 |[Enterobacteria phage RB33]||_Enterobacteria_phage_RB33_.gbk|deoxynucleoside mono..|726|KM607001(166007):72239-72964:-1 ^^ Enterobacteria phage RB33, complete genome.|neighbours:ID:AIT74782.1(-1),ID:AIT74784.1(-1)|neighbour_genes:chaperone for tail f..,tail completion and ..|
MKLIFLSGVKRSGKDTTADFIMSNYSAVKYQLAGPIKDALAYAWGVFAANTDYPCLTRKEFEGIDYDRETNLNLTKLEVITIMEQAFCYLNGKSPIKGVFVFDDEGKESVNSVAFNKIIDVINNIEDQWSVRRLMQALGTDLIVNNFDRMYWVKLFALDYLDKFNSGYDYYIVPDTRQDHEMDAARAMGATVIHVVRPGQKSNDTHITEAGLPIRDGDLVITNDGSLEELFSKIKNTLKVL
>ID:YP_009098529.1 |[Escherichia phage RB3]||_Enterobacteria_phage_RB3_.gbk|deoxynucleoside mono..|726|NC_025419(168402):70688-71413:-1 ^GeneID:22113893^ Enterobacteria phage RB3, complete genome.|neighbours:ID:YP_009098528.1(-1),ID:YP_009098530.1(-1)|neighbour_genes:chaperone for tail f..,tail completion and ..|
MKLIFLSGVKRSGKDTTADFIMNNYSAVKYQLAGPIKDALAYAWGVFATNTDYPCLTRKEFEGIDYDRETNLNLTKLEVITIMEQAFCYLNGKSPIKGVFVFDDEGQESVDSIAFNKIIDVINNIEDQWSVRRLMQALGTDLIVNNFDRMYWVKLFALDYLDKFNSGYDYYIVPDTRQDHEMDAARAMGATVIHVVRPGQKSNDTHITEAGLPIRDGDLVITNDGSLEELFSKIKNTLKVL
>ID:YP_239174.1 |[Escherichia virus RB43]||_Enterobacteria_phage_RB43_.gbk|1|663|NC_007023(180500):102423-103085:-1 ^GeneID:3416177^ Enterobacteria phage RB43, complete genome.|neighbours:ID:YP_239173.1(-1),ID:YP_239175.1(-1)|neighbour_genes:hypothetical protein,3|
MIYCICGKKRTGKDTATQFVLDDYQNVEAFALADEIKSILSDGMKESGNRYLRELTKTNPFYTGDREAPLLMSNEDALKVFDFGVKRLEKRGYWLGAVDTAVYEICRTNTQPWTIRRLMQVFGTDIVCNHNDIVWVDIVLKKMLRSDKDNFIITDVRQKHEYKIPEQVRGLSSYSSNEKTGEDDSHSTEKGLNPQPTDIIILNNGTLSELKANVLSVINF
>ID:NP_891699.1 |[Escherichia phage RB49]||_Enterobacteria_phage_RB49_.gbk|1|657|NC_005066(164018):61485-62141:-1 ^GeneID:1725495^ Enterobacteria phage RB49, complete genome.|neighbours:ID:NP_891698.1(-1),ID:NP_891700.1(-1)|neighbour_genes:gp57A chaperone for ..,3|
MKLIALCGKKRVGKDTAALIIDGHSYQLAAPIKEILCECQPDLGLTYLDFDGLGRDREADLGIDTYTAHKWFIQCLLMLDSKYGGSSFTCDRLAEIYKVVNEIGEKHNNVWSIRLMLTTLGTDIMVNLINPLYWCNLFVDEFMKRKNEEGYFVVVDVRQPIEIALMRAMGAKVLHIQRDTGIVSTHSTEKGILPIDGETVIINNGTLEEFESAILANI
>ID:YP_002854102.1 |[Enterobacteria phage RB51]||_Enterobacteria_phage_RB51_.gbk|1|726|NC_012635(168394):74710-75435:-1 ^GeneID:7803408^ Enterobacteria phage RB51, complete genome.|neighbours:ID:YP_002854101.1(-1),ID:YP_002854103.1(-1)|neighbour_genes:57A,3|
MKLIFLSGVKRSGKDTTADFIMSNYSAVKYQLAGPIKDALAYAWGVFAANTDYPCLTRKEFEGIDYDRETNLNLTKLEVITIMEQAFCYLNGKSPIKGVFVFDDEGKESVNSVAFNKIIDVINNIEDQWSVRRLMQALGTDLIVNNFDRMYWVKLFALDYLDKFNSGYDYYIVSDTRQDHEMDAARAMGATVIHVVRPGQKSNDTHITEAGLPIRDGDLVITNDGSLEELFSKIKNTLKVL
>ID:AIT75054.1 |[Enterobacteria phage RB55]||_Enterobacteria_phage_RB55_.gbk|deoxynucleoside mono..|726|KM607002(168896):74592-75317:-1 ^^ Enterobacteria phage RB55, complete genome.|neighbours:ID:AIT75053.1(-1),ID:AIT75055.1(-1)|neighbour_genes:chaperone for tail f..,tail completion and ..|
MKLIFLSGVKRSGKDTTADFIMSNYSAVKYQLAGPIKDALAYAWGVFAANTDYPCLTRKEFEGIDYDRETNLNLTKLEVITIMEQAFCYLNGKSPIKGVFVFDDEGKESVNFVAFNKITDVINNIEDQWSVRRLMQALGTDLIVNNFDRMYWVKLFALDYLDKFNSGYDYYIVPDTRQDHEMDAARAMGATVIHVVRPGQKSNDTHITEAGLPIRDGDLVITNDGSLEELFSKIKNTLKVL
>ID:AIT75327.1 |[Enterobacteria phage RB59]||_Enterobacteria_phage_RB59_.gbk|deoxynucleoside mono..|726|KM607003(168966):74605-75330:-1 ^^ Enterobacteria phage RB59, complete genome.|neighbours:ID:AIT75326.1(-1),ID:AIT75328.1(-1)|neighbour_genes:chaperone for tail f..,tail completion and ..|
MKLIFLSGVKRSGKDTTADFIMSNYSAVKYQLAGPIKDALAYAWGVFAANTDYPCLTRKEFEGIDYDRETNLNLTKLEVITIMEQAFCYLNGKSPIKGVFVFDDEGKESVNFVAFNKITDVINNIEDQWSVRRLMQALGTDLIVNNFDRMYWVKLFALDYLDKFNSGYDYYIVPDTRQDHEMDAARAMGATVIHVVRPGQKSNDTHITEAGLPIRDGDLVITNDGSLEELFSKIKNTLKVL
>ID:AIT73151.1 |[Enterobacteria phage RB5]||_Enterobacteria_phage_RB5_.gbk|deoxynucleoside mono..|726|KM606995(168394):70680-71405:-1 ^^ Enterobacteria phage RB5, complete genome.|neighbours:ID:AIT73150.1(-1),ID:AIT73152.1(-1)|neighbour_genes:chaperone for tail f..,tail completion and ..|
MKLIFLSGVKRSGKDTTADFIMNNYSAVKYQLAGPIKDALAYAWGVFATNTDYPCLTRKEFEGIDYDRETNLNLTKLEVITIMEQAFCYLNGKSPIKGVFVFDDEGQESVDSIAFNKIIDVINNIEDQWSVRRLMQALGTDLIVNNFDRMYWVKLFALDYLDKFNSGYDYYIVPDTRQDHEMDAARAMGATVIHVVRPGQKSNDTHITEAGLPIRDGDLVITNDGSLEELFSKIKNTLKVL
>ID:YP_009167516.1 |[Enterobacteria phage RB68]||_Enterobacteria_phage_RB68_.gbk|deoxynucleotide mono..|726|NC_027979(168401):74710-75435:-1 ^GeneID:26041626^ Enterobacteria phage RB68, complete genome.|neighbours:ID:YP_009167515.1(-1),ID:YP_009167517.1(-1)|neighbour_genes:chaperone for tail f..,tail completion and ..|
MKLIFLSGVKRSGKDTTADFIMSNYSAVKYQLAGPIKDALAYAWGVFAANTDYPCLTRKEFEGIDYDRETNLNLTKLEVITIMEQAFCYLNGKSPIKGVFVFDDEGKESVNSVAFNKIIDVINNIEDQWSVRRLMQALGTDLIVNNFDRMYWVKLFALDYLDKFNSGYDYYIVSDTRQDHEMDAARAMGATVIHVVRPGQKSNDTHITEAGLPIRDGDLVITNDGSLEELFSKIKNTLKVL
>ID:NP_861849.1 |[Escherichia phage RB69]||_Enterobacteria_phage_RB69_.gbk|1|735|NC_004928(167560):77877-78611:-1 ^GeneID:1494275^ Enterobacteria phage RB69, complete genome.|neighbours:ID:NP_861848.1(-1),ID:NP_861850.1(-1)|neighbour_genes:gp57A chaperone for ..,3|
MELIFLSGIKRSGKDTTADYINSNFKSIKYQLAYPIKDALAIAWERKHAENPDVFTELKYEYFEGIGYDRETPLNLNKLDVIELMEETLIYLQRQYLPINGVNILSSLEGGYSYLDIKPYEALREAINNINDTWSIRRLMQALGTDVVVNLFDRMYWVKLFALNYMDYIGSDFDYYVVTDTRQVHEMETARAMGATVIHVVRSGTESTDKHITEAGLPIEEGDLVITNDGSLEELYSKIEKILR
>ID:AIT73422.1 |[Enterobacteria phage RB6]||_Enterobacteria_phage_RB6_.gbk|deoxynucleoside mono..|726|KM606996(168394):70680-71405:-1 ^^ Enterobacteria phage RB6, complete genome.|neighbours:ID:AIT73421.1(-1),ID:AIT73423.1(-1)|neighbour_genes:chaperone for tail f..,tail completion and ..|
MKLIFLSGVKRSGKDTTADFIMNNYSAVKYQLAGPIKDALAYAWGVFATNTDYPCLTRKEFEGIDYDRETNLNLTKLEVITIMEQAFCYLNGKSPIKGVFVFDDEGQESVDSIAFNKIIDVINNIEDQWSVRRLMQALGTDLIVNNFDRMYWVKLFALDYLDKFNSGYDYYIVPDTRQDHEMDAARAMGATVIHVVRPGQKSNDTHITEAGLPIRDGDLVITNDGSLEELFSKIKNTLKVL
>ID:AIT73693.1 |[Enterobacteria phage RB7]||_Enterobacteria_phage_RB7_.gbk|deoxynucleoside mono..|726|KM606997(168395):70681-71406:-1 ^^ Enterobacteria phage RB7, complete genome.|neighbours:ID:AIT73692.1(-1),ID:AIT73694.1(-1)|neighbour_genes:chaperone for tail f..,tail completion and ..|
MKLIFLSGVKRSGKDTTADFIMNNYSAVKYQLAGPIKDALAYAWGVFATNTDYPCLTRKEFEGIDYDRETNLNLTKLEVITIMEQAFCYLNGKSPIKGVFVFDDEGQESVDSIAFNKIIDVINNIEDQWSVRRLMQALGTDLIVNNFDRMYWVKLFALDYLDKFNSGYDYYIVPDTRQDHEMDAARAMGATVIHVVRPGQKSNDTHITEAGLPIRDGDLVITNDGSLEELFSKIKNTLKVL
>ID:AIT73965.1 |[Enterobacteria phage RB9]||_Enterobacteria_phage_RB9.gbk|deoxynucleoside mono..|726|KM606998(168395):70681-71406:-1 ^^ Enterobacteria phage RB9, complete genome.|neighbours:ID:AIT73964.1(-1),ID:AIT73966.1(-1)|neighbour_genes:chaperone for tail f..,tail completion and ..|
MKLIFLSGVKRSGKDTTADFIMNNYSAVKYQLAGPIKDALAYAWGVFATNTDYPCLTRKEFEGIDYDRETNLNLTKLEVITIMEQAFCYLNGKSPIKGVFVFDDEGQESVDSIAFNKIIDVINNIEDQWSVRRLMQALGTDLIVNNFDRMYWVKLFALDYLDKFNSGYDYYIVPDTRQDHEMDAARAMGATVIHVVRPGQKSNDTHITEAGLPIRDGDLVITNDGSLEELFSKIKNTLKVL
>ID:ADJ39860.1 |[Enterobacteria phage T4T]||_Enterobacteria_phage_T4T_.gbk|1|726|HM137666(168920):74627-75352:-1 ^^ Enterobacteria phage T4T, complete genome.|neighbours:ID:ADJ39859.1(-1),ID:ADJ39861.1(-1)|neighbour_genes:57A,3|
MKLIFLSGVKRSGKDTTADFIMSNYSAVKYQLAGPIKDALAYAWGVFAANTDYPCLTRKEFEGIDYDRETNLNLTKLEVITIMEQAFCYLNGKSPIKGVFVFDDEGKESVNFVAFNKITDVINNIEDQWSVRRLMQALGTDLIVNNFDRMYWVKLFALDYLDKFNSGYDYYIVPDTRQDHEMDAARAMGATVIHVVRPGQKSNDTHITEAGLPIRDGDLVITNDGSLEELFSKIKNTLKVL
>ID:NP_049752.1 |[Escherichia virus T4]||_Enterobacteria_phage_T4_.gbk|1|726|NC_000866(168903):74649-75374:-1 ^GeneID:1258557^ Enterobacteria phage T4, complete genome.|neighbours:ID:NP_049751.1(-1),ID:NP_049753.1(-1)|neighbour_genes:57A,3|
MKLIFLSGVKRSGKDTTADFIMSNYSAVKYQLAGPIKDALAYAWGVFAANTDYPCLTRKEFEGIDYDRETNLNLTKLEVITIMEQAFCYLNGKSPIKGVFVFDDEGKESVNFVAFNKITDVINNIEDQWSVRRLMQALGTDLIVNNFDRMYWVKLFALDYLDKFNSGYDYYIVPDTRQDHEMDAARAMGATVIHVVRPGQKSNDTHITEAGLPIRDGDLVITNDGSLEELFSKIKNTLKVL
>ID:AHY83537.1 |[Escherichia virus T4]|wild|_Enterobacteria_phage_T4_strain_wild.gbk|deoxynucleoside mono..|726|KJ477684(168922):74629-75354:-1 ^^ Enterobacteria phage T4 strain wild, complete genome.|neighbours:ID:AHY83578.1(-1),ID:AHY83565.1(-1)|neighbour_genes:hypothetical protein,tail completion and ..|
MKLIFLSGVKRSGKDTTADFIMSNYSAVKYQLAGPIKDALAYAWGVFAANTDYPCLTRKEFEGIDYDRETNLNLTKLEVITIMEQAFCYLNGKSPIKGVFVFDDEGKESVNFVAFNKITDVINNIEDQWSVRRLMQALGTDLIVNNFDRMYWVKLFALDYLDKFNSGYDYYIVPDTRQDHEMDAARAMGATVIHVVRPGQKSNDTHITEAGLPIRDGDLVITNDGSLEELFSKIKNTLKVL
>ID:AXN58175.1 |[Enterobacteria phage T6]||_Enterobacteria_phage_T6_.gbk|deoxynucleoside mono..|726|MH550421(168706):69353-70078:-1 ^^ Enterobacteria phage T6, complete genome.|neighbours:ID:AXN58174.1(-1),ID:AXN58176.1(-1)|neighbour_genes:chaperone for tail f..,tail completion and ..|
MKLIFLSGVKRSGKDTTADFIMENYSAVKYQLAGPIKDALAYAWGVFAANTDYPCLTRKEFEGIDYDRETNLNLTKSEVITIMEQAFCYLNGKSPIKGVFVFDDEGQESVNSVAFNKIIDVINNIEDQWSVRRLMQALGTDLIVNNFDRMYWVKLFALDYLDKFNSGYDYYIVPDTRQDHEMDAARAMGATVIHVVRPGQKSNDTHITEAGLPIRDGDLVITNDGSLEELFSKIKNTLKVL
>ID:YP_004063840.1 |[Escherichia phage vB_EcoM_VR7]||_Enterobacteria_phage_vB_EcoM-VR7_.gbk|1|678|NC_014792(169285):70190-70867:-1 ^GeneID:10021384^ Enterobacteria phage vB_EcoM-VR7, complete genome.|neighbours:ID:YP_004063839.1(-1),ID:YP_004063841.1(-1)|neighbour_genes:57A,3|
MKLIAIVGKKRSGKDTTADYVISQNGTKWQLAGPIKEALYKAWVRQDLPHNLTLENFDGQGYDREKTLIMNNTEAHILLVDALEWLKQQYNLDLPNPDMVRKIIEFHTLNNVEPWTVRRFMQTLGTDIVCTEFDSMFWIKTFACDYLDNLYSGYKYYVVPDVRQKNELDSLRAMGATIIFVERDEANHSTDTHITEAGLPPLASDIVIKNDGTLEELFDKINKVI
>ID:YP_006986697.1 |[Escherichia phage vB_EcoM_ACG-C40]||_Enterobacteria_phage_vB_EcoM_ACG-C40_.gbk|dNMP kinase|726|NC_019399(167396):71984-72709:-1 ^^ Enterobacteria phage vB_EcoM_ACG-C40, complete genome.|neighbours:ID:YP_006986696.1(-1),ID:YP_006986698.1(-1)|neighbour_genes:chaperone for tail f..,tail completion and ..|
MKLIFLSGVKRSGKDTTADFIMSNYSAVKYQLAGPIKDALAYAWGVFAANTDYPCLTRKEFEGIDYDRETNLNLTKLEVITIMEQAFCYLNGKSPIKGVFVFDDEGQESVNSVAFNKIIDVINNIEDQWSVRRLMQALGTDLIVNNFDRMYWVKLFALDYLDKFNSGYDYYIVPDTRQDHEMDAARAMGATVIHVVRPGQKSNDTHITEAGLPIRDGDLVITNDGSLEELFSKIKNTLKVL
>ID:AWD91535.1 |[Enterobacteria phage vB_EcoM_IME339]||_Enterobacteria_phage_vB_EcoM_IME339_.gbk|deoxynucleotide mono..|714|MH051915(164366):95563-96276:1 ^^ Enterobacteria phage vB_EcoM_IME339, complete genome.|neighbours:ID:AWD91534.1(1),ID:AWD91536.1(1)|neighbour_genes:tail completion and ..,tail fiber assembly ..|
MKLIFLSGVKRSGKDTTADFIMNNYSAVKYQLAGPIKDALAYAWGVFAANTGYPCLTRKEFEGIDYDRETNLNLTKLEVITIMEQAFCYLNSKSPIKGVFVFDDAVNFVAFNKIADVINNIEDQWSVRRLMQALGTDLIVNNFDRMYWVKLFALDYLDKFNSGYDYYIVPDTRQDHEMDAARAMGATVIHVVRPGQKSNDTHITEAGLPIRDGDLVITNDGSLEELFSKIKNTLKVL
>ID:AWD91791.1 |[Enterobacteria phage vB_EcoM_IME340]||_Enterobacteria_phage_vB_EcoM_IME340_.gbk|deoxynucleotide mono..|726|MH051916(165549):95848-96573:1 ^^ Enterobacteria phage vB_EcoM_IME340, complete genome.|neighbours:ID:AWD91790.1(1),ID:AWD91792.1(1)|neighbour_genes:tail completion and ..,tail fiber assembly ..|
MKLIFLSGVKRSGKDTTADFIMNNYSAVKYQLAGPIKDALAYAWGVFAANTDYPCLTRREFEGIDYDRETNLNLTKLEVITIMEQAFCYLNSKSPIKGVFVFDDEGQESVNSVAFNKIIDVINNIEDQWSVRRLMQALGTDLIVNNFDRMYWVKLFALDYLDKFNSGYDYYIVPDTRQDHEMDAARAMGATVIHVVRPGQKSNDTHITEAGLPIRDGDLVITNDGSLEELFSKIKNTLKVL
>ID:YP_009207337.1 |[Escherichia phage vB_EcoM_VR20]||_Enterobacteria_phage_vB_EcoM_VR20.gbk|deoxynucleoside mono..|678|NC_028894(170336):73855-74532:-1 ^GeneID:26633836^ Enterobacteria phage vB_EcoM_VR20, complete genome.|neighbours:ID:YP_009207336.1(-1),ID:YP_009207338.1(-1)|neighbour_genes:chaperone for tail f..,tail completion and ..|
MKLIAIVGKKRSGKDTTADYVISQNGTKWQLAGPIKEALYKAWIRQDLPHNLTLENFDGQGYDREKTLIMNNTEAYILLVDALEWLKQQYNLDLPNPDMVRKIIEFHTLNNVEPWTVRRFMQTLGTDIVCTEFDSMFWIKTFACDYLDNLYSGYKYYVVPDVRQKNELDSLRAMGATIIFVERDEANHSTDTHITEAGLPPLASDIVIKNDGTLDELFDKINKVL
>ID:YP_009209902.1 |[Escherichia phage vB_EcoM_VR25]||_Enterobacteria_phage_vB_EcoM_VR25_.gbk|deoxynucleoside mono..|678|NC_028925(170822):72387-73064:-1 ^GeneID:26636322^ Enterobacteria phage vB_EcoM_VR25, complete genome.|neighbours:ID:YP_009209901.1(-1),ID:YP_009209903.1(-1)|neighbour_genes:chaperone for tail f..,tail completion and ..|
MKLIAIVGKKRSGKDTTADYVISQNGTKWQLAGPIKEALYKAWVRQDLPHNLTLENFDGQGYDREKTLIMNNTEAHILLVDALEWLKQQYNLDLPNPDMVRKIIEFHTLNNVEPWTVRRFMQTLGTDIVCTEFDSMFWIKTFACDYLDNLYSGYKYYVVPDVRQKNELDSLRAMGATIIFVERDEANHSTDTHITEAGLPPLASDIVIKNDGTLEELFDKINKVI
>ID:YP_009213992.1 |[Escherichia phage vB_EcoM_VR26]||_Enterobacteria_phage_vB_EcoM_VR26_.gbk|deoxynucleoside mono..|678|NC_028957(171541):70584-71261:-1 ^GeneID:26640448^ Enterobacteria phage vB_EcoM_VR26, complete genome.|neighbours:ID:YP_009213991.1(-1),ID:YP_009213993.1(-1)|neighbour_genes:chaperone for tail f..,tail completion and ..|
MKLIAIVGKKRSGKDTTADYVISQNGTKWQLAGPIKEALYKAWVRQDLPHNLTLENFDGQGYDREKTLIMNNTEAHILLVDALEWLKQQYNLDLPNPDMVRKIIEFHTLNNVEPWTVRRFMQTLGTDIVCTEFDSMFWIKTFACDYLDNLYSGYKYYVVPDVRQKNELDSLRAMGATIIFVERDEANHSTDTHITEAGLPPLASDIVIKNDGTLEELFDKINKVI
>ID:YP_009205839.1 |[Escherichia phage vb_EcoM-VR5]||_Enterobacteria_phage_vB_EcoM_VR5.gbk|deoxynucleoside mono..|762|NC_028881(170473):70954-71715:-1 ^GeneID:26632452^ Enterobacteria phage vB_EcoM_VR5, complete genome.|neighbours:ID:YP_009205838.1(-1),ID:YP_009205840.1(-1)|neighbour_genes:chaperone for tail f..,tail completion and ..|
MKLISIVGLKRSGKDTVANYVIENMDSVKFQLAGPIKKYLAEAYEYISDDPVFDRSYMPKLDFNCFEGIGYNREEILPLKPYDVIDIFEHAIVKLNNMLPIPGIDVRTAYHYGLTPVQYLSEETKDHLFEVINSINNWSVRRLMQTLGTDIIVNQFDKMYWVKLFALDYFDKIYSDAKYYVVPDVRQTHEIDSLRAMGATIIHVVRADTGQVQDSHITEAGLPILPGDVVVENNGTLSELYTTIDKLLGNKNV
>ID:AWD90584.1 |[Erwinia phage Cronus]||_Erwinia_phage_Cronus_.gbk|deoxynucleoside mono..|708|MH059636(175774):73110-73817:-1 ^^ Erwinia phage Cronus, complete genome.|neighbours:ID:AWD90583.1(-1),ID:AWD90585.1(-1)|neighbour_genes:hypothetical protein,tail completion prot..|
MKLIFIVGKKRSGKDTAVKFINDTYSTVDYKLATPIKKALEHGWNGIDYRQQDLGLPFELTPEDWDGQGIDREKLLPLSNIQVAQIMRDSLSYLSRQYGLRWPESTRPTVIDDLVLNNTEAWSIRRLMQTLGTDLVVNCFDRMFWVKLFALEYADQFNSEKEIFIVPDTRQNHELAFARAMGATVIHVVRKDTGVQKDFHITEVGLPIGPNDIVITNDSTLDEFKEKINQTLESL
>ID:YP_009592811.1 |[Escherichia coli O157 typing phage 3]||_Escherichia_coli_O157_typing_phage_3_.gbk|hypothetical protein|735|NC_041863(168733):73336-74070:1 ^GeneID:40068305^ Escherichia coli O157 typing phage 3, complete genome.|neighbours:ID:YP_009592810.1(1),ID:YP_009592812.1(1)|neighbour_genes:tail tube protein,hypothetical protein|
MELIFLSGVKRSGKDTTADYINSNFKSVKYQLAYPIKDALAIAWGRKHAENPNVFTELKYEYFEGVGYDRETPLNLNKLDVIELLEEALIYLQSQYLPINNVKVLSSLEGGYSYLDIKPYEALREAINNINDTWSIRRLMQALGTDVVVNLFDRMYWVKLFALNYMDYIGSDFDYYVVTDTRQVHEMETARAMGATVIHVVRSGTESTDKHITEAGLPIEEGDLVITNDGSLEELYSKIETILR
>ID:YP_009593145.1 |[Escherichia coli O157 typing phage 6]||_Escherichia_coli_O157_typing_phage_6_.gbk|hypothetical protein|735|NC_041864(160570):86491-87225:-1 ^GeneID:40068642^ Escherichia coli O157 typing phage 6, complete genome.|neighbours:ID:YP_009593144.1(-1),ID:YP_009593146.1(-1)|neighbour_genes:hypothetical protein,tail tube protein|
MELIFLSGVKRSGKDTTADYINSNFKSVKYQLAYPIKDALAIAWGRKHAENPNVFTELKYEYFEGVGYDRETPLNLNKLDVIELLEEALIYLQSQYLPINNVKVLSSLEGGYSYLDIKPYEALREAINNINDTWSIRRLMQALGTDVVVNLFDRMYWVKLFALNYMDYIGSDFDYYVVTDTRQVHEMETARAMGATVIHVVRSGTESTDKHITEAGLPIEEGDLVITNDGSLEELYSKIETILR
>ID:YP_009225108.1 |[Escherichia phage APCEc01]||_Escherichia_phage_APCEc01_.gbk|deoxynucleoside mono..|735|NC_029091(168771):107245-107979:1 ^GeneID:26796061^ Escherichia phage APCEc01, complete genome.|neighbours:ID:YP_009225107.1(1),ID:YP_009225109.1(1)|neighbour_genes:tail completion and ..,chaperone for tail f..|
MELIFLSGIKRSGKDTTADYINSNFKSVKYQLAYPIKDALAIAWGRRHAENPDVFTELKYEYFEGIGYDRETPLNLNKLDVIELLEEALIYLQSQYLPINNVKVLSSLEGGYSYLDIKPYEALREAINNINDTWSIRRLMQALGTDVVVNLFDRMYWVKLFALNYMDYIGSDFDYYVVTDTRQVHEMETARAMGATVIHVVRSGTESTDKHITEAGLPIEEGDLVITNDGSLEELYSKIETILR
>ID:QAU03621.1 |[Escherichia phage AnYang]||_Escherichia_phage_AnYang_.gbk|dNMP kinase|762|MK234886(169215):41677-42438:-1 ^^ Escherichia phage AnYang, complete genome.|neighbours:ID:QAU03620.1(-1),ID:QAU03622.1(-1)|neighbour_genes:chaperone for tail f..,tail completion and ..|
MKLISIVGIKRSGKDTVANYVIENMDSVKFQLAGPIKKYLAEAYEYISDDPVFDRSYMPKLDFNCFEGIGYDREEILPLKPYDVVDIFENAIVKLNNILPIPGMDVRTAYHYGLTPVQYLSEETKDQLFEVINKNNNWSVRRLMQTLGTDIIVNQFDKMYWVKLFALDYFDKIYSDAKYYVVPDVRQTHEIDSLRAMGATIIHVVRSETGQVQDSHITEAGLPILPGDVVVENNGTLSELYTTIDKLLGNKNV
> |[Tevenvirinae Escherichia_phage_CF2]||_Escherichia_phage_CF2.gb|deoxynucleoside mono..|726|NC_041919.1(168188):84887-85612:1 ^RAST2:fig|1198136.52.peg.110^ Tevenvirinae Escherichia_phage_CF2|neighbours:(1),(1)|neighbour_genes:Phage tail completio..,Phage tail fiber ass..|
MKLIFLSGVKRSGKDTTADFIMNNYSAVKYQLAGPIKDALAYAWGVFAANTDYPCLTRREFEGIDYDRETNLNLTKLEVIMIMEQAFCYLNGKSPIKGVFVFDDEGKESVNFVAFNKITDVINNIEDQWSVRRLMQALGTDLIVNNFDRMYWVKLFSLDYLDKFNSGYDYYIVPDTRQDHEMDAARAMGATVIHVVRPGQKSNDTHITEAGLPIRDGDLVITNDGSLEELFSKIKNTLKVL
>ID:QBO61152.1 |[Escherichia phage D5505]||_Escherichia_phage_D5505_.gbk|putative deoxynucleo..|726|MK327929(168049):71648-72373:-1 ^^ Escherichia phage D5505, complete genome.|neighbours:ID:QBO61151.1(-1),ID:QBO61153.1(-1)|neighbour_genes:hypothetical protein,putative tail comple..|
MKLIFLSGVKRSGKDTTADFIMNNYSAVKYQLAGPIKDALAYAWGVFAANTDYPCLTRREFEGIDYDRETNLNLTKLEVIMIMEQAFCYLNGKSPIKGVFVFDDEGKESVNFVAFNKITDVINNIEDQWSVRRLMQALGTDLIVNNFDRMYWVKLFALDYLDKFNSGYDYYIVPDTRQDHEMDAARAMGATVIHVVRPGQKSNDTHITEAGLPIRDGDLVITNDASLEELFSKIKNTLKVL
>ID:YP_009602090.1 |[Escherichia phage ECD7]||_Escherichia_phage_ECD7_.gbk|dNMP kinase|657|NC_041936(164706):62830-63486:-1 ^GeneID:40077944^ Escherichia phage ECD7, complete genome.|neighbours:ID:YP_009602089.1(-1),ID:YP_009602091.1(-1)|neighbour_genes:chaperone for tail f..,tail completion and ..|
MKLIALCGKKRVGKDTAALIIDGHSYQLAAPIKEILCECQPDLGLTYLDFDGLGRDREADLGIDTYTAHKWFIQCLLMLDSKYGGSSFTCDRLAEIYKVVNEIGEKHNNVWSIRLMLTTLGTDIMVNLINPLYWCNLFVNEFMKRKNEEGYFVVVDVRQPIEIALMRSMGAKVLHIHRDTGIVSTHSTEKGILPIDGETIIINNGTLEEFESAILANI
>ID:YP_009102616.1 |[Escherichia phage ECML-134]||_Escherichia_phage_ECML-134_.gbk|hypothetical protein|726|NC_025449(166783):72218-72943:-1 ^GeneID:22111799^ Escherichia phage ECML-134, complete genome.|neighbours:ID:YP_009102615.1(-1),ID:YP_009102617.1(-1)|neighbour_genes:hypothetical protein,hypothetical protein|
MKLIFLSGVKRSGKDTTADFIMSNYSAVKYQLAGPIKDALAYAWGVFAANTDYPCLTRKEFEGIDYDRETNLNLTKLEVITIMEQAFCYLNGKSPIKGVFVFDDEGKESVNFVAFNKITDVINNIEDQWSVRRLMQALGTDLIVNNFDRMYWVKLFALDYLDKFNSGYDYYIVPDTRQDHEMDAARAMGATVIHVVRPGQKSNDTHITEAGLPIRDGDLVITNDGSLEELFSKIKNTLKVL
>ID:QAY00181.1 |[Escherichia phage EcWhh-1]||_Escherichia_phage_EcWhh-1.gbk|hypothetical protein|762|MH791409(170524):135229-135990:-1 ^^ UNVERIFIED: Escherichia phage EcWhh-1, complete genome.|neighbours:ID:QAY00180.1(-1),ID:QAY00182.1(-1)|neighbour_genes:chaperone for tail f..,tail completion and ..|
MKLISIVGIKRSGKDTVANYVIENMDSVKFQLAGPIKKYLAEAYEYISDDPVFDRSYMPKLDFNCFEGIGYDREEIIPLKPYDVVDIFENAIVKLNNILPIPGIDVRTAYHYGLTPVQYLSEETKDQLFEVINKNNNWSVRRLMQTLGTDIIVNQFDKMYWVKLFALDYFDKIYSDAKYYVVPDVRQTHEIDSLRAMGATIIHVVRAETGQVQDSHITEAGLPILPGDVVVENNGTLSELYTTIDKLLGNKNV
> |[Tevenvirinae Escherichia_phage_HP3]||_Escherichia_phage_HP3.gb|deoxynucleoside mono..|735|NC_041920.1(170254):86853-87587:-1 ^RAST2:fig|1198136.53.peg.181^ Tevenvirinae Escherichia_phage_HP3|neighbours:(-1),(-1)|neighbour_genes:Phage tail fiber ass..,hypothetical protein|
MELIFLSGIKRSGKDTTADYINSNFKSVKYQLAYPIKDALAIAWGRRHAENPDVFTELKYEYFEGVGYDRETPLNLNKLDVIELLEEALIYLQSQYLPINNVKVLSSLEGGYSYLDIKPYEALREAINNINDTWSIRRLMQALGTDVVVNLFDRMYWVKLFALNYMDYIGSDFDYYVVTDTRQVHEMETARAMGATVIHVVRSGTESTDKHITEAGLPIEEGDLVITNDSSLEELYSKIETILR
>ID:YP_009148586.1 |[Escherichia phage HY01]||_Escherichia_phage_HY01_.gbk|putative deoxynucleo..|714|NC_027349(166977):72282-72995:-1 ^GeneID:24722765^ Escherichia phage HY01, complete genome.|neighbours:ID:YP_009148585.1(-1),ID:YP_009148587.1(-1)|neighbour_genes:tail fiber assembly ..,tail completion and ..|
MKLIFLSGVKRSGKDTTADFIMNNYSAVKYQLAGPIKDALAYAWGVFAANTDYPCLTRKEFEGIDYDRETNLNLTKLEVITIMEQAFCYLNSKSPIKGVFVFDDAVNFVAFNKIADVINTIEDQWSVRRLMQALGTDLIVNNFDRMYWVKLFALDYLDKFNSGYDYYIVPDTRQDHEMDAARAMGATVIHVVRPGQKSNDTHITEAGLPIRDGDLVITNDGSLEELFSKIKNTLKVL
>ID:YP_009284004.1 |[Escherichia phage HY03]||_Escherichia_phage_HY03.gbk|putative deoxynucleo..|714|NC_031047(170770):4009-4722:-1 ^GeneID:29078872^ Escherichia phage HY03, complete genome.|neighbours:ID:YP_009284003.1(-1),ID:YP_009284005.1(-1)|neighbour_genes:hypothetical protein,glycoprotein 3|
MKLIFLSGVKRSGKDTTADFIMNNYSAVKYQLAGPIKDALAYAWGVFAANTDYPCLTRKEFEGIDYDRETNLNLTKLEVITIMEQAFCYLNSKSPIKGVFVFDDAVNFVAFNKIADVINNIEDQWSVRRLMQALGTDLIVNNFDRMYWVKLFALDYLDKFNSGYDYYIVPDTRQDHEMDAARAMGATVIHVVRPGQKSNDTHITEAGLPIRDGDLVITNDGSLEELFSKIKNTLKVL
>ID:BBG28662.1 |[Escherichia phage KIT03]||_Escherichia_phage_KIT03_.gbk|deoxynucleotide mono..|726|AP018932(166848):72766-73491:-1 ^^ Escherichia phage KIT03 DNA, complete sequence.|neighbours:ID:BBG28661.1(-1),ID:BBG28663.1(-1)|neighbour_genes:chaperone for long a..,tail completion and ..|
MKLIFLSGVKRSGKDTTADFIMSNYSAVKYQLAGPIKDALAYAWGVFAANTDYPCLTRKEFEGIDYDRETNLNLTKLEVITIMEQAFCYLNGKSPIKGVFVFDDEGQESVNSVAFNKIIDVINNIEDQWSVRRLMQALGTDLIVNNFDRMYWVKLFALDYLDKFNSGYDYYIVPDTRQDHEMDAARAMGATVIHVVRPGQKSNDTHITEAGLPIRDGDLVITNDGSLEELFSKIKNTLKVL
>ID:YP_008060709.1 |[Escherichia phage Lw1]||_Escherichia_phage_Lw1_.gbk|dNMP kinase|660|NC_021344(176227):99466-100125:-1 ^GeneID:16205206^ Escherichia phage Lw1, complete genome.|neighbours:ID:YP_008060708.1(-1),ID:YP_008060710.1(-1)|neighbour_genes:hypothetical protein,head-proximal tip of..|
MIYGICGKKRTGKDTVSQFVLDNYQNVEAIALADEIKSILRNGMSASGDRYLRELSKTNPFYSGDREAPLLMSNEGARMLFANGIESLTKRGYWLNNADIIAYEICQTNKHPWTIRRLMQVFGTDIVCNENDSVWTDIVLKKILKSDKDHFIITDVRQKHEYKYLSKFGTKFVFIERETGEDDSHSTEKGLKPQPNDIIILNNGTLGELKTDVLNVFNF
>ID:YP_009324041.1 |[Escherichia phage MX01]||_Escherichia_phage_MX01_.gbk|hypothetical protein|762|NC_031934(168929):72790-73551:-1 ^GeneID:30308950^ Escherichia phage MX01, complete genome.|neighbours:ID:YP_009324040.1(-1),ID:YP_009324042.1(-1)|neighbour_genes:chaperone for tail f..,tail completion and ..|
MKLISIVGIKRSGKDTVANYVIENMDSVKFQLAGPIKKYLAEAYEYISDDPVFDRSYMPKLDFNCFEGIGYDREEILPLKPYDVIDIFENAIVKLNNILPIPGMDVRTAYHYGLTPVQYLSEETKDQLFEVINKNNNWSVRRLMQTLGTDIIVNQFDKMYWVKLFALDYFDKIYSDAKYYVVPDVRQTHEIDSLRAMGATIIHVVRAETGQVQDSHITEAGLPILPGDVVVENNGTLSELYTTIDKLLGNKNV
>ID:AYR04064.1 |[Escherichia phage OLB35]||_Escherichia_phage_OLB35_.gbk|dNMP kinase|735|MH992122(169140):77400-78134:-1 ^^ UNVERIFIED: Escherichia phage OLB35, complete genome.|neighbours:ID:AYR04063.1(-1),ID:AYR04065.1(-1)|neighbour_genes:tail fiber chaperone,tail completion and ..|
MELIFLSGIKRSGKDTTADYINSNFKSVKYQLAYPIKDALAIAWGRRHAENPDVFTELKYEYFEGIGYDRETPLNLNKLDVIELLEEALIYLQSQYLPINNVKVLSSLEGGYSYLDIKPYEALREAINNINDTWSIRRLMQALGTDVVVNLFDRMYWVKLFALNYMDYIGSDFDYYVVTDTRQVHEMETARAMGATVIHVVRSGTESTDKHITEAGLPIEEGDLVITNDGSLEELYYKIEKILR
>ID:ANH49721.1 |[Escherichia phage PE37]||_Escherichia_phage_PE37_.gbk|deoxynucleoside mono..|726|KU925172(166423):90916-91641:1 ^^ Escherichia phage PE37, complete genome.|neighbours:ID:ANH49720.1(1),ID:ANH49722.1(1)|neighbour_genes:tail completion prot..,tail fiber assembly ..|
MKLIFLSGVKRSGKDTTADFIMSNYSAVKYQLAGPIKDALAYAWGVFAANTDYPCLTRKEFEGIDYDRETNLNLTKLEVITIMEQAFCYLNGKSPIKGVFVFDDEGQESVNSVAFNKIIDVINNIEDQWSVRRLMQALGTDLIVNNFDRMYWVKLFALDYLDKFNSGYDYYIVPDTRQDHEMDAARAMGATVIHVVRPGQKSNDTHITEAGLPIRDGDLVITNDGSLEELFSKIKNTLKVL
>ID:BBC14479.1 |[Escherichia phage PP01]||_Escherichia_phage_PP01.gbk|1|726|LC348379(167812):72843-73568:-1 ^^ Escherichia phage PP01 DNA, complete sequence.|neighbours:ID:BBC14478.1(-1),ID:BBC14480.1(-1)|neighbour_genes:57A,3|
MKLIFLSGVKRSGKDTTADFIMNNYSAVKYQLAGPIKDALAYAWGVFAANTDYPCLTRKEFEGIDYDRETNLNLTKLEVITIMEQAFCYLNGKSPIKGVFVFDDEGQESVNFVAFNKIIDVINNIEDQWSVRRLMQALGTDLIVNNFDRMYWVKLFALDYLDKFNSGYDYYIVPDTRQDHEMDAARAMGATVIHVVRPGQKSNDTHITEAGLPIRDGDLVITNDGSLEELFSKIKNTLKVL
>ID:AWY07849.1 |[Escherichia phage SF]||_Escherichia_phage_SF_.gbk|deoxynucleoside mono..|735|MH359124(168695):43646-44380:1 ^^ Escherichia phage SF, complete genome.|neighbours:ID:AWY07848.1(1),ID:AWY07850.1(1)|neighbour_genes:tail completion and ..,chaperone for tail f..|
MELIFLSGIKRSGKDTTADYINSNFKSIKYQLAYPIKDALAIAWERKHAENPDVFTELKYEYFEGIGYDRETPLNLNKLDVIELLEETLIYLQRQYLPINGVNVLSSLEGGYSYLDIKPYEALREAINNINDTWSIRRLMQALGTDVVVNLFDRMYWVKLFALNYMDYIGSDFDYYVVTDTRQVHEMETARAMGATVIHVVRSGTESTDKHITEAGLPIEEGDLVITNDGSLEELYSKIEKILR
>ID:YP_009608518.1 |[Escherichia phage ST0]||_Escherichia_phage_ST0.gbk|deoxynucleoside mono..|735|NC_041990(170496):152891-153625:1 ^GeneID:40084540^ Escherichia phage ST0, complete genome.|neighbours:ID:YP_009608517.1(1),ID:YP_009608519.1(1)|neighbour_genes:tail completion and ..,chaperone for tail f..|
MELIFLSGIKRSGKDTTADYINSNFKSVKYQLAYPIKDALAIAWGRRHAENPDVFTELKYEYFEGIGYDRETPLNLNKLDVIELLEEALIYLQSQYLPINNVKVLSSLEGGYSYLDIKPYEALREAINNINDTWSIRRLMQALGTDVVVNLFDRMYWVKLFALNYMDYIGSDFDYYVVTDTRQVHEMETARAMGATVIHVVRSGTESTDKHITEAGLPIEEGDLVITNDGSLEELYSKIETILR
>ID:BBC14760.1 |[Escherichia phage T2]||_Escherichia_phage_T2.gbk|1|726|LC348380(163825):71212-71937:-1 ^^ Escherichia phage T2 DNA, complete sequence.|neighbours:ID:BBC14759.1(-1),ID:BBC14761.1(-1)|neighbour_genes:57A,3|
MKLIFLSGVKRSGKDTTADFIMSNYSAVKYQLAGPIKDALAYAWGVFAANTDYPCLTRKEFEGIDYDRETNLNLTKLEVITIMEQAFCYLNGKSPIKGVFVFDDEGKESVNFVAFNKITDVINNIEDQWSVRRLMQALGTDLIVNNFDRMYWVKLFALDYLDKFNSGYDYYIVPDTRQDHEMDAARAMGATVIHVVRPGQKSNDTHITEAGLPIRDGDLVITNDGSIEELFSKIKNTLKVL
>ID:YP_009281480.1 |[Escherichia phage UFV-AREG1]||_Escherichia_phage_UFV-AREG1_.gbk|deoxynucleotide mono..|714|NC_031030(170788):72234-72947:-1 ^GeneID:29063673^ Escherichia phage UFV-AREG1, complete genome.|neighbours:ID:YP_009281479.1(-1),ID:YP_009281481.1(-1)|neighbour_genes:chaperone for tail f..,putative site-specif..|
MKLIFLSGVKRSGKDTTADFIMSNYSAVKYQLAGPIKDALAYAWGVFAANTDYPCLTRKEFEGIDYDRETNLNLTKLEVITIMEQAFCYLNSKSPIKGVFVFDDAVNFVTFNKITDVINNIEDQWSVRRLMQALGTDLIVNNFDRMYWVKLFALDYLDKFNSGYDYYIVPDTRQDHEMDAARAMGATVIHVVRPGQKSNDTHITEAGLPIRGGDLVITNDGSLEELFSKIKNTLKVL
>ID:YP_009323349.1 |[Escherichia phage WG01]||_Escherichia_phage_WG01_.gbk|hypothetical protein|762|NC_031928(169936):72296-73057:-1 ^GeneID:30308475^ Escherichia phage WG01, complete genome.|neighbours:ID:YP_009323348.1(-1),ID:YP_009323350.1(-1)|neighbour_genes:chaperone for tail f..,tail completion and ..|
MKLISIVGIKRSGKDTVANYVIENMDSVKFQLAGPIKKYLAEAYEYISDDPVFDRSYMPKLDFNCFEGIGYDREEIIPLKPYDVIDIFENAIVKLNNILPIPGMDVRTAYHYGLTPVQYLSEETKDQLFEVINKNNNWSVRRLMQTLGTDIIVNQFDKMYWVKLFALDYFDKIYSDAKYYVVPDVRQTHEIDSLRAMGATIIHVVRAETGQVQDSHITEAGLPILPGDVVVENNGTLSELYTTIDKLLGNKNV
>ID:YP_009030752.1 |[Escherichia phage vB_EcoM_112]||_Escherichia_phage_e112_.gbk|dNMP kinase|726|NC_024125(168470):73790-74515:-1 ^GeneID:19485295^ Escherichia phage e11/2, complete genome.|neighbours:ID:YP_009030751.1(-1),ID:YP_009030753.1(-1)|neighbour_genes:chaperone for tail f..,tail completion and ..|
MKLIFLSGVKRSGKDTTADFIMSNYSAVKYQLAGPIKDALAYAWGVFAANTDYPCLTRKEFEGIDYDRETNLNLTKLEVITIMEQAFCYLNGKSPIKGVFVFDDEGQESVNSVAFNKIIDVINNIEDQWSVRRLMQALGTDLIVNNFDRMYWVKLFALDYLDKFNSGYDYYIVPDTRQDHEMDAARAMGATVIHVVRPGQKSNDTHITEAGLPIRDGDLVITNDGSLEELFSKIKNTLKVL
>ID:AYN56269.1 |[Escherichia phage p000v]||_Escherichia_phage_p000v_.gbk|deoxynucleotide mono..|735|MK047717(167803):72868-73602:1 ^^ Escherichia phage p000v, complete genome.|neighbours:ID:AYN56268.1(1),ID:AYN56270.1(1)|neighbour_genes:tail tube terminator..,tail fiber assembly ..|
MELIFLSGIKRSGKDTTADYINSNFKSVKYQLAYPIKDALAIAWGRRHAENPDVFTELKYEYFEGIGYDRETPLNLNKLDVIELLEEALIYLQSQYLPINNVKVLSSLEGGYSYLDIKPYEALREAINNINDTWSIRRLMQALGTDVVVNLFDRMYWVKLFALNYMDYIGSDFDYYVVTDTRQVHEMETARAMGATVIHVVRSGTESTDKHITEAGLPIEEGDLVITNDGSLEELYSKIETILR
>ID:AYN56452.1 |[Escherichia phage p000y]||_Escherichia_phage_p000y_.gbk|deoxynucleotide mono..|735|MK047718(169872):14538-15272:1 ^^ Escherichia phage p000y, complete genome.|neighbours:ID:AYN56451.1(1),ID:AYN56453.1(1)|neighbour_genes:tail tube terminator..,tail fiber assembly ..|
MELIFLSGIKRSGKDTTADYINSNFKSVKYQLAYPIKDALAIAWGRRHAENPDVFTELKYEYFEGIGYDRETPLNLNKLDVIELLEEALIYLQSQYLPINNVKVLSSLEGGYSYLDIKPYEALREAINNINDTWSIRRLMQALGTDVVVNLFDRMYWVKLFALNYMDYIGSDFDYYVVTDTRQVHEMETARAMGATVIHVVRSGTESTDKHITEAGLPIEEGDLVITNDGSLEELYSKIETILR
>ID:YP_009210331.1 |[Escherichia phage slur02]||_Escherichia_phage_slur02_.gbk|putative deoxynucleo..|726|NC_028927(167298):142716-143441:-1 ^GOA:A0A0M7Q8F0,GeneID:26636864,InterPro:IPR023191,InterPro:IPR027417,UniProtKB/TrEMBL:A0A0M7Q8F0^ Escherichia phage slur02, complete genome.|neighbours:ID:YP_009210330.1(-1),ID:YP_009210332.1(-1)|neighbour_genes:putative chaperone l..,hypothetical protein|
MKLIFLSGVKRSGKDTTADFIMSNYSAVKYQLAGPIKDALAYAWGVFAENTDYPCLTRKEFEGIDYDRETNLNLTKSEVITIMEQAFCYLNGKSPIKGVFVFDDEGQESVNSVAINKIIDVINNIEDQWSVRRLMQALGTDLIVNNFDRMYWVKLFALDYLDKFNSGYDYYIVPDTRQDHEMDAARAMGATVIHVVRPGQKSNDTHITEAGLPIRDGDLVITNDGSLEELFSKIKNTLKVL
>ID:YP_009625104.1 |[Escherichia phage slur03]||_Escherichia_phage_slur03_.gbk|deoxynucleotide mono..|714|NC_042129(167467):95921-96634:1 ^GOA:A0A0M7Q968,GeneID:40101986,InterPro:IPR023191,InterPro:IPR027417,UniProtKB/TrEMBL:A0A0M7Q968^ Escherichia phage slur03, complete genome.|neighbours:ID:YP_009625103.1(1),ID:YP_009625105.1(1)|neighbour_genes:tail completion and ..,gp57A chaperone long..|
MKLIFLSGVKRSGKDTTADFIMSNYSAVKYQLAGPIKDALAYAWGVFAANTDYPCLTRKEFEGIDYDRETNLNLTKLEVITIMEQAFCYLNSKSPIKGVFVFDDAVNFVAFNKIADVINNIEDQWSVRRLMQALGTDLIVNNFDRMYWVKLFALDYLDKFNSGYDYYIVPDTRQDHEMDAARAMGATVIHVVRPGQKSNDTHITEAGLPIRDGDLVITNDGSLEELFSKIKNTLKVL
>ID:YP_009625362.1 |[Escherichia phage slur04]||_Escherichia_phage_slur04_.gbk|hypothetical protein|726|NC_042130(167298):57229-57954:-1 ^GeneID:40102263,InterPro:IPR023191,InterPro:IPR027417,UniProtKB/TrEMBL:A0A0M7QA68^ Escherichia phage slur04, complete genome.|neighbours:ID:YP_009625361.1(-1),ID:YP_009625363.1(-1)|neighbour_genes:hypothetical protein,T4-like virus tail t..|
MKLIFLSGVKRSGKDTTADFIMSNYSAVKYQLAGPIKDALAYAWGVFAENTDYPCLTRKEFEGIDYDRETNLNLTKSEVITIMEQAFCYLNGKSPIKGVFVFDDEGQESVNSVAINKIIDVINNIEDQWSVRRLMQALGTDLIVNNFDRMYWVKLFALDYLDKFNSGYDYYIVPDTRQDHEMDAARAMGATVIHVVRPGQKSNDTHITEAGLPIRDGDLVITNDGSLEELFSKIKNTLKVL
>ID:YP_009197310.1 |[Escherichia phage slur07]||_Escherichia_phage_slur07_.gbk|hypothetical protein|726|NC_028780(167124):89585-90310:1 ^GeneID:26624499,InterPro:IPR023191,InterPro:IPR027417,UniProtKB/TrEMBL:A0A0M7QB38^ Escherichia phage slur07, complete genome.|neighbours:ID:YP_009197309.1(1),ID:YP_009197311.1(1)|neighbour_genes:T4-like virus tail t..,hypothetical protein|
MKLIFLSGVKRSGKDTTADFIMSNYFAVKYQLAGPIKDALAYAWGVFAENTDYPCLTRKEFEGIDYDRETNLNLTKLEVITIMEQAFCYLNGKSPIKGVFVFDDEGQESVNSVAFNKIIDVINNIEDQWSVRRLMQALGTDLIVNNFDRMYWVKLFALDYLDKFNSGYDYYIVPDTRQDHEMDAARAMGATVIHVVRPGQKSNDTHITEAGLPIRDGDLVITNDGSLEELFSKIKNTLKVL
>ID:CUL02648.1 |[Escherichia phage slur08]||_Escherichia_phage_slur08_.gbk|hypothetical protein|714|LN881733(167467):93168-93881:1 ^InterPro:IPR023191,InterPro:IPR027417,UniProtKB/TrEMBL:A0A0M7QBQ9^ Escherichia phage slur08, complete genome.|neighbours:ID:CUL02647.1(1),ID:CUL02649.1(1)|neighbour_genes:T4-like virus tail t..,hypothetical protein|
MKLIFLSGVKRSGKDTTADFIMSNYSAVKYQLAGPIKDALAYAWGVFAANTDYPCLTRKEFEGIDYDRETNLNLTKLEVITIMEQAFCYLNSKSPIKGVFVFDDAVNFVAFNKIADVINNIEDQWSVRRLMQALGTDLIVNNFDRMYWVKLFALDYLDKFNSGYDYYIVPDTRQDHEMDAARAMGATVIHVVRPGQKSNDTHITEAGLPIRDGDLVITNDGSLEELFSKIKNTLKVL
>ID:CUL02916.1 |[Escherichia phage slur11]||_Escherichia_phage_slur11_.gbk|hypothetical protein|726|LN881734(167298):60775-61500:-1 ^InterPro:IPR023191,InterPro:IPR027417,UniProtKB/TrEMBL:A0A0M7QFV9^ Escherichia phage slur11, complete genome.|neighbours:ID:CUL02915.1(-1),ID:CUL02917.1(-1)|neighbour_genes:hypothetical protein,T4-like virus tail t..|
MKLIFLSGVKRSGKDTTADFIMSNYSAVKYQLAGPIKDALAYAWGVFAENTDYPCLTRKEFEGIDYDRETNLNLTKSEVITIMEQAFCYLNGKSPIKGVFVFDDEGQESVNSVAINKIIDVINNIEDQWSVRRLMQALGTDLIVNNFDRMYWVKLFALDYLDKFNSGYDYYIVPDTRQDHEMDAARAMGATVIHVVRPGQKSNDTHITEAGLPIRDGDLVITNDGSLEELFSKIKNTLKVL
>ID:CUL03702.1 |[Escherichia phage slur13]||_Escherichia_phage_slur13_.gbk|hypothetical protein|726|LN881737(167299):82597-83322:-1 ^InterPro:IPR023191,InterPro:IPR027417,UniProtKB/TrEMBL:A0A0M7QGP2^ Escherichia phage slur13, complete genome.|neighbours:ID:CUL03701.1(-1),ID:CUL03703.1(-1)|neighbour_genes:hypothetical protein,T4-like virus tail t..|
MKLIFLSGVKRSGKDTTADFIMSNYSAVKYQLAGPIKDALAYAWGVFAENTDYPCLTRKEFEGIDYDRETNLNLTKSEVITIMEQAFCYLNGKSPIKGVFVFDDEGQESVNSVAINKIIDVINNIEDQWSVRRLMQALGTDLIVNNFDRMYWVKLFALDYLDKFNSGYDYYIVPDTRQDHEMDAARAMGATVIHVVRPGQKSNDTHITEAGLPIRDGDLVITNDGSLEELFSKIKNTLKVL
>ID:YP_009180646.1 |[Escherichia phage slur14]||_Escherichia_phage_slur14_.gbk|hypothetical protein|714|NC_028448(167467):15706-16419:-1 ^GeneID:26227821,InterPro:IPR023191,InterPro:IPR027417,UniProtKB/TrEMBL:A0A0M7QFR7^ Escherichia phage slur14, complete genome.|neighbours:ID:YP_009180645.1(-1),ID:YP_009180647.1(-1)|neighbour_genes:hypothetical protein,T4-like virus tail t..|
MKLIFLSGVKRSGKDTTADFIMSNYSAVKYQLAGPIKDALAYAWGVFAANTDYPCLTRKEFEGIDYDRETNLNLTKLEVITIMEQAFCYLNSKSPIKGVFVFDDAVNFVAFNKIADVINNIEDQWSVRRLMQALGTDLIVNNFDRMYWVKLFALDYLDKFNSGYDYYIVPDTRQDHEMDAARAMGATVIHVVRPGQKSNDTHITEAGLPIRDGDLVITNDGSLEELFSKIKNTLKVL
>ID:AVH85974.1 |[Escherichia phage vB_EcoM-G28]||_Escherichia_phage_vB_EcoM-G28.gbk|putative deoxynucleo..|726|MG867727(170121):73910-74635:-1 ^^ Escherichia phage vB_EcoM-G28, complete genome.|neighbours:ID:AVH85973.1(-1),ID:AVH85975.1(-1)|neighbour_genes:hypothetical protein,putative tail comple..|
MKLIFLSGVKRSGKDTTADFIMSNYSAVKYQLAGPIKDALAYAWGVFAANTDYPCLTRKEFEGIDYDRETNLNLTKLEVITIMEQAFCYLNGKSPIKGVFVFDDEGQESVNSVAFNKIIDVINNIEDQWSVRRLMQALGTDLIVNNFDRMYWVKLFALDYLDKFNSGYDYYIVPDTRQDHEMDAARAMGATVIHVVRPGQKSNDTHITEAGLPIRDGDLVITNDGSLEELFSKIKNTLKVL
>ID:QDF15169.1 |[Escherichia phage vB_EcoM-Sa45lw]||_Escherichia_phage_vB_EcoM-Sa45lw_.gbk|deoxynucleoside mono..|726|MK977694(167353):72293-73018:-1 ^^ Escherichia phage vB_EcoM-Sa45lw, complete genome.|neighbours:ID:QDF15168.1(-1),ID:QDF15170.1(-1)|neighbour_genes:chaperone for tail f..,tail completion and ..|
MKLIFLSGVKRSGKDTTADFIMSNYSAVKYQLAGPIKDALAYAWGVFAANTDYPCLTRKEFEGIDYDRETNLNLTKSEVIAIMEQAFCYLNGKSPIKGVFVFDDEGEESVNSVAFNKIIDVINNIEDQWSVRRLMQALGTDLIVNNFDRMYWVKLFALDYLDKFNSGYDYYIVPDTRQDHEMDAARAMGATVIHVVRPGQKSNDTHITEAGLPIRDGDLVITNDGSLEELFSKIKNTLKVL
>ID:YP_009290413.1 |[Escherichia phage vB_EcoM-UFV13]||_Escherichia_phage_vB_EcoM-UFV13_.gbk|hypothetical protein|714|NC_031103(165772):72765-73478:-1 ^^ Escherichia phage vB_EcoM-UFV13, complete genome.|neighbours:ID:YP_009290412.1(-1),ID:YP_009290414.1(-1)|neighbour_genes:tail fiber assembly ..,tail completion prot..|
MKLIFLSGVKRSGKDTTADFIMNNYSAVKYQLAGPIKDALAYAWGVFAANTDYPCLTRKEFEGIDYDRETNLNLTKLEVITIMEQAFCYLNSKSPIKGVFVFDDAVNFVAFNKIADVINNIEDQWSVRRLMQALGTDLIVNNFDRMYWVKLFALDYLDKFNSGYDYYIVPDTRQDHEMDAARAMGATVIHVVRPGQKSNDTHITEAGLPIRDGDLVITNDGSLEELFSKIKNTLKVL
>ID:AUV61007.1 |[Escherichia phage vB_EcoM-fFiEco06]||_Escherichia_phage_vB_EcoM-fFiEco06_.gbk|deoxynucleotide mono..|726|MG781190(167076):71960-72685:-1 ^^ Escherichia phage vB_EcoM-fFiEco06, complete genome.|neighbours:ID:AUV61006.1(-1),ID:AUV61008.1(-1)|neighbour_genes:tail fiber assembly ..,tail completion and ..|
MKLIFLSGVKRSGKDTTADFIMSNYSAVKYQLAGPIKDALAYAWGVFAANTDYPCLTRKEFEGIDYDRETNLNLTKLEVITIMEQAFCYLNGKSPIKGVFVFDDEGQESVNSVAFNKIIDVINNIEDQWSVRRLMQALGTDLIVNNFDRMYWVKLFALDYLDKFNSGYDYYIVPDTRQDHEMDAARAMGATVIHVVRPGQKSNDTHITEAGLPIRDGDLVITNDGSLEELFSKIKNTLKVL
>ID:AUV61280.1 |[Escherichia phage vB_EcoM-fHoEco02]||_Escherichia_phage_vB_EcoM-fHoEco02_.gbk|deoxynucleotide mono..|726|MG781191(167064):71950-72675:-1 ^^ Escherichia phage vB_EcoM-fHoEco02, complete genome.|neighbours:ID:AUV61279.1(-1),ID:AUV61281.1(-1)|neighbour_genes:tail fiber assembly ..,tail completion and ..|
MKLIFLSGVKRSGKDTTADFIMSNYSAVKYQLAGPIKDALAYAWGVFAANTDYPCLTRKEFEGIDYDRETNLNLTKLEVITIMEQAFCYLNGKSPIKGVFVFDDEGQESVNSVAFNKIIDVINNIEDQWSVRRLMQALGTDLIVNNFDRMYWVKLFALDYLDKFNSGYDYYIVPDTRQDHEMDAARAMGATVIHVVRPGQKSNDTHITEAGLPIRDGDLVITNDGSLEELFSKIKNTLKVL
>ID:AYP69782.1 |[Escherichia phage vB_EcoM_DalCa]||_Escherichia_phage_vB_EcoM_DalCa_.gbk|deoxynucleoside mono..|726|MH992510(166040):72020-72745:-1 ^^ Escherichia phage vB_EcoM_DalCa, complete genome.|neighbours:ID:AYP69921.1(-1),ID:AYP69810.1(-1)|neighbour_genes:chaperone for tail f..,tail completion and ..|
MKLIFLSGVKRSGKDTTADFIMSNYSAVKYQLAGPIKDALAYAWGVFAANTDYPCLTRKEFEGIDYDRETNLNLTKSEVITIMEQAFCYLNGKSPIKGVFVFDDEGQESVNSVAFNKIIDVINNIEDQWSVRRLMQALGTDLIVNNFDRMYWVKLFALDYLDKFNSGYDYYIVPDTRQDHEMDAARAMGATVIHVVRPGQKSNDTHITEAGLPIRDGDLVITNDGSLEELFSKIKNTLKVL
>ID:QBO63661.1 |[Escherichia phage vB_EcoM_G10400]||_Escherichia_phage_vB_EcoM_G10400.gbk|putative deoxynucleo..|726|MK327937(170182):72993-73718:-1 ^^ Escherichia phage vB_EcoM_G10400, complete genome.|neighbours:ID:QBO63660.1(-1),ID:QBO63662.1(-1)|neighbour_genes:hypothetical protein,putative tail comple..|
MKLIFLSGVKRSGKDTTADFIMSNYSAVKYQLAGPIKDALAYAWGVFAANTDYPCLTRKEFEGIDYDRETNLNLTKSEVITIMEQAFCYLNGKSPIKGVFVFDDEGQESVNSVAFNKIIDVINNIEDQWSVRRLMQALGTDLIVNNFDRMYWVKLFALDYLDKFNSGYDYYIVPDTRQDHEMDAARAMGATVIHVVRPGQKSNDTHITEAGLPIRDGDLVITNDGSLEELFSKIKNTLKVL
>ID:QBO62282.1 |[Escherichia phage vB_EcoM_G2248]||_Escherichia_phage_vB_EcoM_G2248.gbk|putative deoxynucleo..|657|MK327932(170678):63180-63836:-1 ^^ Escherichia phage vB_EcoM_G2248, complete genome.|neighbours:ID:QBO62281.1(-1),ID:QBO62283.1(-1)|neighbour_genes:hypothetical protein,putative tail comple..|
MKLIALCGKKRVGKDTAALIIDGHSYQLAAPIKEILCECQPDLGLTYLDFDGLGRDREADLGIDTYTAHKWFIQCLLMLDSKYGGSSFTCDRLAEIYKVVNEIGEKHNNVWSIRLMLTTLGTDIMVNLINPLYWCNLFVNEFMKRKNEEGYFVVVDVRQPIEIALMRAMGAKVLHIQRDTGIVSTHSTEKGILPIDGETIIINNGTLEEFESAILANI
>ID:QBO62576.1 |[Escherichia phage vB_EcoM_G2285]||_Escherichia_phage_vB_EcoM_G2285_.gbk|putative deoxynucleo..|735|MK327933(166675):75628-76362:-1 ^^ Escherichia phage vB_EcoM_G2285, complete genome.|neighbours:ID:QBO62575.1(-1),ID:QBO62577.1(-1)|neighbour_genes:hypothetical protein,putative tail comple..|
MELIFLSGIKRSGKDTTADYINSNFKSVKYQLAYPIKDALAIAWGRRHAENPDVFTELKYEYFEGIGYDRETPLNLNKLDVIELLEEALIYLQSQYLPINNVKVLSSLEGGYSYLDIKPYEALREVINNINDTWSIRRLMQALGTDVVVNLFDRMYWVKLFALNYMDYIGSDFDYYVVTDTRQVHEMETARAMGATVIHVVRSGTESTDKHITEAGLPIEEGDLVITNDGSLEELYSKIETILR
>ID:QBO62847.1 |[Escherichia phage vB_EcoM_G2469]||_Escherichia_phage_vB_EcoM_G2469.gbk|putative deoxynucleo..|735|MK327934(170452):77816-78550:-1 ^^ Escherichia phage vB_EcoM_G2469, complete genome.|neighbours:ID:QBO62846.1(-1),ID:QBO62848.1(-1)|neighbour_genes:hypothetical protein,putative tail comple..|
MELIFLSGIKRSGKDTTADYINSNFKSVKYQLAYPIKDALAIAWGRRHAENPDVFTELKYEYFEGIGYDRETPLNINKLDVIELLEEALIYLQSQYLPINNVKVLSSLEGGYSYLDIKPYEALREAINNINDTWSIRRLMQALGTDVVVNLFDRMYWVKLFALNYMDYIGSDFDYYVVTDTRQVHEMETARAMGATVIHVVRSGTESTDKHITEAGLPIEEGDLVITNDGSLEELYSKIETILR
>ID:QBO63091.1 |[Escherichia phage vB_EcoM_G2494]||_Escherichia_phage_vB_EcoM_G2494_.gbk|putative deoxynucleo..|657|MK327935(168327):61755-62411:-1 ^^ Escherichia phage vB_EcoM_G2494, complete genome.|neighbours:ID:QBO63090.1(-1),ID:QBO63092.1(-1)|neighbour_genes:hypothetical protein,putative tail comple..|
MKLIALCGKKRVGKDTAALIIDGHSYQLAAPIKEILCECQPDLGLTYLDFDGLGRDRESDLGIDTYTAHKWFIQCLLMLDSKYGGSSFTCDRLAEIYKVVNEIGEKHNNVWSIRLMLTTLGTDIMVNLINPLYWCNLFVNEFMKRKNEEGYFVVVDVRQPIEIALVRSMGAKVLHIQRDTGIVSTHSTEKGILPIDGETIIINNGTLEEFESAILANI
>ID:QBO65551.1 |[Escherichia phage vB_EcoM_G2540-3]||_Escherichia_phage_vB_EcoM_G2540-3_.gbk|putative deoxynucleo..|726|MK327944(168654):71237-71962:-1 ^^ Escherichia phage vB_EcoM_G2540-3, complete genome.|neighbours:ID:QBO65550.1(-1),ID:QBO65552.1(-1)|neighbour_genes:hypothetical protein,putative tail comple..|
MKLIFLSGVKRSGKDTTADFIMNNYSAVKYQLAGPIKDALAYAWGVFAANTDYPCLTRKEFEGIDYDRETNLNLTKLEVITIMEQAFCYLNSKSPIKGVFVFDDEGKESVNSVAFNKIIDVINNIEDQWSVRRLMQALGTDLIVNNFDRMYWVKLFALDYLDKFNPGYDYYIVPDTRQDHEMDAARAMGATVIHVVRPGQKSNDTHITEAGLPIRDGDLVITNDGSLEELFSKIKNTLKVL
>ID:QBO63383.1 |[Escherichia phage vB_EcoM_G2540]||_Escherichia_phage_vB_EcoM_G2540_.gbk|putative deoxynucleo..|726|MK327936(168886):73000-73725:-1 ^^ Escherichia phage vB_EcoM_G2540, complete genome.|neighbours:ID:QBO63382.1(-1),ID:QBO63384.1(-1)|neighbour_genes:hypothetical protein,putative tail comple..|
MKLIFLSGVKRSGKDTTADFIMSNYSAVKYQLAGPIKDALAYAWGVFAANTDYPCLTRKEFEGIDYDRETNLNLTKSEVITIMEQAFCYLNGKSPIKGVFVFDDEGQESVNSVAFNKIIDVINNIEDQWSVRRLMQALGTDLIVNNFDRMYWVKLFALDYLDKFNSGYDYYIVPDTRQDHEMDAARAMGATVIHVVRPGQKSNDTHITEAGLPIRDGDLVITNDGSLEELFSKIKNTLKVL
>ID:QBO64468.1 |[Escherichia phage vB_EcoM_G29]||_Escherichia_phage_vB_EcoM_G29_.gbk|putative deoxynucleo..|726|MK327940(168241):74072-74797:-1 ^^ Escherichia phage vB_EcoM_G29, complete genome.|neighbours:ID:QBO64467.1(-1),ID:QBO64469.1(-1)|neighbour_genes:hypothetical protein,putative tail comple..|
MKLIFLSGVKRSGKDTTADFIMSNYSAVKYQLAGPIKDALAYAWGVFAANTDYPCLTRKEFEGIDYDRETNLNLTKLEVITIMEQAFCYLNGKSPIKGVFVFDDEGQESVNSVAFNKIIDVINNIEDQWSVRRLMQALGTDLIVNNFDRMYWIKLFALDYLDKFNSGYDYYIVPDTRQDHEMDAARAMGATVIHVVRPGQKSNDTHITEAGLPIRDGDLVITNDGSLEELFSKIKNTLKVL
>ID:QBO64724.1 |[Escherichia phage vB_EcoM_G37-3]||_Escherichia_phage_vB_EcoM_G37-3_.gbk|putative deoxynucleo..|657|MK327941(167832):61863-62519:-1 ^^ Escherichia phage vB_EcoM_G37-3, complete genome.|neighbours:ID:QBO64723.1(-1),ID:QBO64725.1(-1)|neighbour_genes:hypothetical protein,putative tail comple..|
MKLIALCGKKRVGKDTAALIIDGHSYQLAAPIKEILCECQPDLGLTYLDFDGLGRDREADLGIDTYTAHKWFIQCLLMLDSKYGGSSFTCDRLAEIYKVVNEIGEKHNNVWSIRLMLTTLGTDIMVNLINPLYWCNLFVNEFMKRKNEEGYFVVVDVRQPIEIALMRAMGAKVLHIHRDTGIVSTHSTEKGILPIDGETIIINNGTLEEFESAILANI
>ID:QBO64189.1 |[Escherichia phage vB_EcoM_G4498]||_Escherichia_phage_vB_EcoM_G4498_.gbk|putative deoxynucleo..|726|MK327939(167826):73584-74309:-1 ^^ Escherichia phage vB_EcoM_G4498, complete genome.|neighbours:ID:QBO64188.1(-1),ID:QBO64190.1(-1)|neighbour_genes:hypothetical protein,putative tail comple..|
MKLIFLSGVKRSGKDTTADFIMSNYSAIKYQLAGPIKDALAYAWGVFAANTDYPCLTRKEFEGIDYDRETNLNLTKLEVITIMEQAFCYLNGKSPIKGVFVFDDEGQESVNSVAFNKIIDVINNIEDQWSVRRLMQALGTDLIVNNFDRMYWVKLFALDYLDKFNSGYDYYIVPDTRQDHEMDAARAMGATVIHVVRPGQKSNDTHITEAGLPIRDGDLVITNDGSLEELFSKIKNTLKVL
>ID:QBO65840.1 |[Escherichia phage vB_EcoM_G4500]||_Escherichia_phage_vB_EcoM_G4500_.gbk|putative deoxynucleo..|726|MK327945(168363):74072-74797:-1 ^^ Escherichia phage vB_EcoM_G4500, complete genome.|neighbours:ID:QBO65839.1(-1),ID:QBO65841.1(-1)|neighbour_genes:hypothetical protein,putative tail comple..|
MKLIFLSGVKRSGKDTTADFIMSNYSAVKYQLAGPIKDALAYAWGVFAANTDYPCLTRKEFEGIDYDRETNLNLTKLEVITIMEQAFCYLNGKSPIKGVFVFDDEGQESVNSVAFNKIIDVINNIEDQWSVRRLMQALGTDLIVNNFDRMYWIKLFALDYLDKFNSGYDYYIVPDTRQDHEMDAARAMGATVIHVVRPGQKSNDTHITEAGLPIRDGDLVITNDGSLEELFSKIKNTLKVL
>ID:QBO66113.1 |[Escherichia phage vB_EcoM_G4507]||_Escherichia_phage_vB_EcoM_G4507_.gbk|putative deoxynucleo..|726|MK327946(168828):72762-73487:-1 ^^ Escherichia phage vB_EcoM_G4507, complete genome.|neighbours:ID:QBO66112.1(-1),ID:QBO66114.1(-1)|neighbour_genes:hypothetical protein,putative tail comple..|
MKLIFLSGVKRSGKDTTADFIMSNYSAVKYQLAGPIKDALAYAWGVFAANTGYPCLTRKEFEGIDYDRETNLNLTKLEVITIMEQAFCYLNGKSPIKGVFVFDDEGQELVNSVAFNKIIDVINNIEDQWSVRRLMQALGTDLIVNNFDRMYWVKLFALDYLDKFNSGYDYYIVPDTRQDHEMDAARAMGATVIHVVRPGQKSNDTHITEAGLPIRDGDLVITNDGSLEELFSKIKNTLKVL
>ID:QBO65016.1 |[Escherichia phage vB_EcoM_G50]||_Escherichia_phage_vB_EcoM_G50_.gbk|putative deoxynucleo..|714|MK327942(167728):72698-73411:-1 ^^ Escherichia phage vB_EcoM_G50, complete genome.|neighbours:ID:QBO65015.1(-1),ID:QBO65017.1(-1)|neighbour_genes:hypothetical protein,putative tail comple..|
MKLIFLSGVKRSGKDTTADFIMNNYSAVKYQLAGPIKDALAYAWGVFAANTDYPCLTRKEFEGIDYDRETNLNLTKLEVITIMEQAFCYLNSKSPIKGVFVFDDAVNFVAFNKIADVINNIEDQWSVRRLMQALGTDLIVNNFDRMYWVKLFALDYLDKFNSGYDYYIVPDTRQDHEMDAARAMGATVIHVVRPGQKSNDTHITEAGLPIRDGDLVITNDGSLEELFSKIKNTLKVL
>ID:QBO66370.1 |[Escherichia phage vB_EcoM_G5211]||_Escherichia_phage_vB_EcoM_G5211_.gbk|putative deoxynucleo..|657|MK327947(164278):62655-63311:-1 ^^ Escherichia phage vB_EcoM_G5211, complete genome.|neighbours:ID:QBO66369.1(-1),ID:QBO66371.1(-1)|neighbour_genes:hypothetical protein,putative tail comple..|
MKLIALCGKKRVGKDTAALIIDGHSYQLAAPIKEILCECQPDLGLTYLDFDGLGRDREVDLGIDTYTAHKWFIQCLLMLDSKYGGSSFTCDRLAEIYKVVNEIGEKHNNVWSIRLMLTTLGTDIMVNLINPLYWCNLFVNEFMKRKNEEGYFVVVDVRQPIEIALMRAMGAKVLHIQRDTGIVSTHSTEKGILPIDGETIIINNGTLEEFESAILANI
>ID:QBO65293.1 |[Escherichia phage vB_EcoM_G53]||_Escherichia_phage_vB_EcoM_G53_.gbk|putative deoxynucleo..|735|MK327943(167834):76220-76954:-1 ^^ Escherichia phage vB_EcoM_G53, complete genome.|neighbours:ID:QBO65292.1(-1),ID:QBO65294.1(-1)|neighbour_genes:hypothetical protein,putative tail comple..|
MELIFLSGIKRSGKDTTADYINSNFKSVKYQLAYPIKDALAIAWGRRHAENPDVFTELKYEYFEGIGYDRETPLNLNKLDVIELLEEALIYLQSQYLPINNVKVLSSLEGGYSYLDIKPYEALREAINNINDTWSIRRLMQALGTDVVVNLFDRMYWVKLFALNYMDYIGSDFDYYVVTDTRQVHEMETARAMGATVIHVVRSGTESTDKHITEAGLPIEEGDLVITNDGSLEELYSKIETILR
>ID:QBQ80028.1 |[Escherichia phage vB_EcoM_G8]||_Escherichia_phage_vB_EcoM_G8_.gbk|putative deoxynucleo..|726|MK373787(169650):72867-73592:-1 ^^ Escherichia phage vB_EcoM_G8, complete genome.|neighbours:ID:QBQ80027.1(-1),ID:QBQ80029.1(-1)|neighbour_genes:hypothetical protein,putative tail comple..|
MKLIFLSGVKRSGKDTTADFIMSNYSAVKYQLAGPIKDALAYAWGVFAENTDYPCLTRKEFEGIDYDRETNLNLTKSEVITIMEQAFCYLNGKSPIKGVFVFDDEGQESVNSVAFNKIIDVINNIEDQWSVRRLMQALGTDLIVNNFDRMYWVKLFALDYLDKFKSGYDYYIVPDTRQDHEMDAARAMGATVIHVVRPGQKSNDTHITEAGLPIRDGDLVITNDGSLEELFSKIKNTLKVL
>ID:QBQ77928.1 |[Escherichia phage vB_EcoM_G9062]||_Escherichia_phage_vB_EcoM_G9062_.gbk|putative deoxynucleo..|726|MK373779(168670):73060-73785:-1 ^^ Escherichia phage vB_EcoM_G9062, complete genome.|neighbours:ID:QBQ77927.1(-1),ID:QBQ77929.1(-1)|neighbour_genes:hypothetical protein,putative tail comple..|
MKLIFLSGVKRSGKDTTADFIMSNYSAVKYQLAGPIKDALAYAWGVFAANTDYPCLTRKEFEGIDYDRETNLNLTKLEVITIMEQAFCYLNGKSPIKGVFVFDDEGQESVNSVAFNKIIDVINNIEDQWSVRRLMQALGTDLIVNNFDRMYWVKLFALDYLDKFNSGYDYYIVPDTRQDHEMDAARAMGATVIHVVRPGQKSNDTHITEAGLPIRDGDLVITNDGSLEELFSKIKNTLKVL
>ID:AXC34044.1 |[Escherichia phage vB_EcoM_JB75]||_Escherichia_phage_vB_EcoM_JB75_.gbk|dNMP kinase|726|MH355584(167208):93037-93762:1 ^^ Escherichia phage vB_EcoM_JB75, complete genome.|neighbours:ID:AXC34073.1(1),ID:AXC34187.1(1)|neighbour_genes:tail completion and ..,chaperone for tail f..|
MKLIFLSGVKRSGKDTTADFIMSNYSAVKYQLAGPIKDALAYAWGVFAANTDYPCLTRKEFEGIDYDRETNLNLTKLEVITIMEQAFCYLNGKSPIKGVFVFDDEGQESVNSVAFNKIIDVINNIEDQWSVRRLMQALGTDLIVNNFDRMYWVKLFALDYLDKFNSGYDYYIVPDTRQDHEMDAARAMGATVIHVVRPGQKSNDTHITEAGLPIRDGDLVITNDGSLEELFSKIKNTLKVL
>ID:YP_009037349.1 |[Escherichia phage vB_EcoM_JS09]||_Escherichia_phage_vB_EcoM_JS09_.gbk|deoxynucleoside mono..|735|NC_024124(169148):92627-93361:1 ^GeneID:19524751^ Escherichia phage vB_EcoM_JS09, complete genome.|neighbours:ID:YP_009037348.1(1),ID:YP_009037350.1(1)|neighbour_genes:tail completion and ..,chaperone for tail f..|
MELIFLSGIKRSGKDTTADYINSNFKSVKYQLAYPIKDALAIAWGRRHAENPDVFTELKYEYFEGIGYDRETPLNLNKLDVIELLEEALIYLQSHYLPINNVKVLSSLEGGYSYLDIKPYEALREAINNINDTWSIRRLMQALGTDVVVNLFDRMYWVKLFALNYMDYIGSDFDYYVVTDTRQVHEMETARAMGATVIHVVRSGTESTDKHITEAGLPIEEGDLVITNDGSLEELYSKIETILR
>ID:QBQ78432.1 |[Escherichia phage vB_EcoM_KAW1E185]||_Escherichia_phage_vB_EcoM_KAW1E185_.gbk|putative deoxynucleo..|726|MK373781(164987):72931-73656:-1 ^^ Escherichia phage vB_EcoM_KAW1E185, complete genome.|neighbours:ID:QBQ78431.1(-1),ID:QBQ78433.1(-1)|neighbour_genes:hypothetical protein,putative tail comple..|
MKLIFLSGVKRSGKDTTADFIMSNYSAVKYQLAGPIKDALAYAWGVFAANTDYPCLTRKEFEGIDYDRETNLNLTKLEVITIMEQAFCYLNGKSPIKGVFVFDDEGKESVNFVAFNKITDVINNIEDQWSVRRLMQALGTDLIVNNFDRMYWVKLFALDYLDKFNSGYDYYIVPDTRQDHEMDAARAMGATVIHVVRPGQKSNDTHITEAGLPIRDGDLVITNDGSLEELFSKIKNTLKVL
>ID:QBQ78707.1 |[Escherichia phage vB_EcoM_KAW3E185]||_Escherichia_phage_vB_EcoM_KAW3E185.gbk|putative deoxynucleo..|735|MK373782(170187):76242-76976:-1 ^^ Escherichia phage vB_EcoM_KAW3E185, complete genome.|neighbours:ID:QBQ78706.1(-1),ID:QBQ78708.1(-1)|neighbour_genes:hypothetical protein,putative tail comple..|
MELIFLSGIKRSGKDTTADYINSNFKSVKYQLAYPIKDALAIAWGRRHAENPDVFTELKYEYFEGIGYDRETPLNLNKLDVIELLEEALIYLQSQYLPINNVKVLSSLEGGYSYLDIKPYEALREAINNINDTWSIRRLMQALGTDVVVNLFDRMYWVKLFALNYTDYIGSDFDYYVVTDTRQVHEMETARAMGATVIHVVRSGTESTDKHITEAGLPIEEGDLVITNDGSLEELYSKIETILR
>ID:QBQ79206.1 |[Escherichia phage vB_EcoM_MM02]||_Escherichia_phage_vB_EcoM_MM02_.gbk|putative deoxynucleo..|735|MK373784(169201):78196-78930:-1 ^^ Escherichia phage vB_EcoM_MM02, complete genome.|neighbours:ID:QBQ79205.1(-1),ID:QBQ79207.1(-1)|neighbour_genes:hypothetical protein,putative tail comple..|
MELIFLSGIKRSGKDTTADYINSNFKSVKYQLAYPIKDALAIAWGRKHAENPDVFTELKYEYFEGIGYDRETPLNLNKLDVIELLEEALIYLQSHYLPINNVKVLSSLEGGYSYLDIKPYEALREAINNINDTWSVRRLMQALGTDVVVNLFDRMYWVKLFALNYMDYIGSDFDYYVVTDTRQVHEMETARAMGATVIHVVRSGTESTDKHITEAGLPIEEGDLVITNDGSLEELYSKIETILR
>ID:QBQ79475.1 |[Escherichia phage vB_EcoM_OE5505]||_Escherichia_phage_vB_EcoM_OE5505_.gbk|putative deoxynucleo..|726|MK373785(168756):74387-75112:-1 ^^ Escherichia phage vB_EcoM_OE5505, complete genome.|neighbours:ID:QBQ79474.1(-1),ID:QBQ79476.1(-1)|neighbour_genes:hypothetical protein,putative tail comple..|
MKLIFLSGVKRSGKDTTADFIMSNYSAVKYQLAGPIKDALAYAWGVFAANTDYPCLTRKEFEGIDYDRETNLNLTKLEVITIMEQAFCYLNGKSPIKGVFVFDDEGQESVNSVAFNKIIDVINNIEDQWSVRRLMQALGTDLIVNNFDRMYWVKLFALDYLDKFNSGYDYYIVPDTRQDHEMDAARAMGATVIHVVRPGQKSNDTHITEAGLPIRDGDLVITNDGSLEELFSKIKNTLKVL
>ID:YP_009056735.1 |[Escherichia phage vB_EcoM_PhAPEC2]||_Escherichia_phage_vB_EcoM_PhAPEC2_.gbk|deoxynucleoside mono..|735|NC_024794(167318):76835-77569:-1 ^GeneID:20284299^ Escherichia phage vB_EcoM_PhAPEC2, complete genome.|neighbours:ID:YP_009056734.1(-1),ID:YP_009056736.1(-1)|neighbour_genes:chaperone for tail f..,tail completion and ..|
MELIFLSGIKRSGKDTTADYINSNFKSIKYQLAYPIKDALAIAWERKHAENPDVFTELKYEYFEGIGYDRETPLNLNKLDVIELMEETLIYLQRQYLPINGVNVLSSLEGGYSYLDIKPYEALREAINNINDTWSIRRLMQALGTDVVVNLFDRMYWVKLFALNYMDYIGSDFDYYVVTDTRQVHEMETARAMGATVIHVVRSGTESTDKHITEAGLPIEEGDLVITNDGSLEELYSKIEKILR
>ID:QBQ79757.1 |[Escherichia phage vB_EcoM_R5505]||_Escherichia_phage_vB_EcoM_R5505_.gbk|putative deoxynucleo..|726|MK373786(167317):73417-74142:-1 ^^ Escherichia phage vB_EcoM_R5505, complete genome.|neighbours:ID:QBQ79756.1(-1),ID:QBQ79758.1(-1)|neighbour_genes:hypothetical protein,putative tail comple..|
MKLIFLSGVKRSGKDTTADFIMSNYSAVKYQLAGPIKDALAYAWGVFAANTDYPCLTRKEFEGIDYDRETNLNLTKLEVITIMEQAFCYLNGKSPIKGVFVFDDEGKESVNFVAFNKITDVINNIEDQWSVRRLMQALGTDLIVNNFDRMYWVKLFALDYLDKFNSGYDYYIVPDTRQDHEMDAARAMGATVIHVVRPGQKSNDTHITEAGLPIRDGDLVITNDGSLEELFSKIKNTLKVL
>ID:QBQ77167.1 |[Escherichia phage vB_EcoM_WFK]||_Escherichia_phage_vB_EcoM_WFK_.gbk|putative deoxynucleo..|735|MK373775(164590):72154-72888:-1 ^^ Escherichia phage vB_EcoM_WFK, complete genome.|neighbours:ID:QBQ77166.1(-1),ID:QBQ77168.1(-1)|neighbour_genes:hypothetical protein,putative tail comple..|
MELIFLSGIKRSGKDTTADYINSNFKSVKYQLAYPIKDALAIAWERKHAENPDVFTELKYEYFEGIGYDRETPLNLNKLDVIELMEETLIYLQRQYLPINGVNVLSSLEGGYSYLDIKPYEALREAINNINDTWSIRRLMQALGTDVVVNLFDRMYWVKLFALNYMDYIGSDFDYYVVTDTRQVHEMETARAMGATVIHVVRSGTESTDKHITEAGLPIEEGDLVITNDGSLEELYSKIETILR
>ID:QBQ76906.1 |[Escherichia phage vB_EcoM_WFL6982]||_Escherichia_phage_vB_EcoM_WFL6982_.gbk|putative deoxynucleo..|735|MK373774(164279):72154-72888:-1 ^^ Escherichia phage vB_EcoM_WFL6982, complete genome.|neighbours:ID:QBQ76905.1(-1),ID:QBQ76907.1(-1)|neighbour_genes:hypothetical protein,putative tail comple..|
MELIFLSGIKRSGKDTTADYINSNFKSVKYQLAYPIKDALAIAWERKHAENPDVFTELKYEYFEGIGYDRETPLNLNKLDVIELMEETLIYLQRQYLPINGVNVLSSLEGGYSYLDIKPYEALREAINNINDTWSIRRLMQALGTDVVVNLFDRMYWVKLFALNYMDYIGSDFDYYVVTDTRQVHEMETARAMGATVIHVVRSGTESTDKHITEAGLPIEEGDLVITNDGSLEELYSKIETILR
>ID:QBQ77659.1 |[Escherichia phage vB_EcoM_WFbE185]||_Escherichia_phage_vB_EcoM_WFbE185.gbk|putative deoxynucleo..|735|MK373778(170429):77338-78072:-1 ^^ Escherichia phage vB_EcoM_WFbE185, complete genome.|neighbours:ID:QBQ77658.1(-1),ID:QBQ77660.1(-1)|neighbour_genes:hypothetical protein,putative tail comple..|
MELIFLSGIKRSGKDTTADYINSNFKSVKYQLAYPIKDALAIAWGRKHAENPDVFTELKYEYFEGVGYDRETPLNINKLDVLELMEEALIYLQSQYLPINNVKVLSSLEGGYSYLDIKPYEALREAINNTNDTWSIRRLMQALGTDVVVNLFDRMYWVKLFALNYMDYIGSDFDYYVVTDTRQVHEMETARAMGATVIHVVRSGTESTDKHITEAGLPIEEGDLVITNDGSLEELYSKIETILR
>ID:YP_007004887.1 |[Escherichia phage wV7]||_Escherichia_phage_wV7_.gbk|deoxynucleotide mono..|726|NC_019505(166452):72273-72998:-1 ^GeneID:14010681^ Escherichia phage wV7, complete genome.|neighbours:ID:YP_007004886.1(-1),ID:YP_007004888.1(-1)|neighbour_genes:chaperone for tail f..,tail completion and ..|
MKLIFLSGVKRSGKDTTADFIMSNYSAVKYQLAGPIKDALAYAWGVFAANTDYPCLTRKEFEGIDYDRETNLNLTKLEVITIMEQAFCYLNGKSPIKGVFVFDDEGKESVNSVAFNKIIDVINNIEDQWSVRRLMQALGTDLIVNNFDRMYWVKLFALDYLDKFNSGYDYYIVPDTRQDHEMDAARAMGATVIHVVRPGQKSNDTHITEAGLPIRDGDLVITNDGSLEELFSKIKNTLKVL
>ID:AXF53165.1 |[Escherichia virus KFS-EC]||_Escherichia_virus_KFS-EC_.gbk|deoxynucleotide mono..|657|MH560358(164715):5385-6041:-1 ^^ Escherichia virus KFS-EC, complete genome.|neighbours:ID:AXF53164.1(-1),ID:AXF53166.1(-1)|neighbour_genes:hypothetical protein,tail tube terminator..|
MKLIALCGKKRVGKDTAALIIDGHSYQLAAPIKEILCECQPDLGLTYLDFDGLGRDREADLGIDTYTAHKWFIQCLLMLDSKYGGSSFTCDRLAEIYKVVNEIGEKHNNVWSIRLMLTTLGTDIMVNLINPLYWCNLFVNEFMKRKNEEGYFVVVDVRQPIEIALMRAMGAKVLHIQRDTGIVSTHSTEKGILPIDGETIIINNGTLEEFESAILANI
>ID:QDK04272.1 |[Escherichia virus VEc20]||_Escherichia_virus_VEc20_.gbk|vec20_142|726|MN022785(167532):71680-72405:-1 ^^ Escherichia virus VEc20, complete genome.|neighbours:ID:QDK04271.1(-1),ID:QDK04273.1(-1)|neighbour_genes:vec20_141,vec20_143|
MKLIFLSGVKRSGKDTTADFIMSNYSAVKYQLAGPIKDALAYAWGVFAANTDYPCLTRKEFEGIDYDRETNLNLTKLEVITIMEQAFCYLNGKSPIKGVFVFDDEGQESVNSVAFNKIIDVINNIEDQWSVRRLMQALGTDLIVNNFDRMYWVKLFALDYLDKFNSGYDYYIVPDTRQDHEMDAARAMGATVIHVVRPGQKSNDTHITEAGLPIRDGDLVITNDGSLEELFSKIKNTLKVL
>ID:VCU44380.1 |[Escherichia virus vB_Eco_mar005P1]|vB_Eco_mar005P1|_Escherichia_virus_vB_Eco_mar005P1_.gbk|1|735|LR027390(167773):10367-11101:-1 ^^ Escherichia virus vB_Eco_mar005P1 genome assembly, chromosome: 1.|neighbours:ID:VCU44378.1(-1),ID:VCU44382.1(-1)|neighbour_genes:chaperone for tail f..,3|
MELIFLSGIKRSGKDTTADYINSNFKSVKYQLAYPIKDALAIAWGRKHAENPDVFTELKYEYFEGVGYDRETPLNINKLDVIELMEEALIYLQSQYLPINNVKVLSSLEGGYSYLDIKPYEALREAINNINDTWSIRRLMQALGTDVVVNLFDRMYWVKLFALNYMDYIGSDFDYYVVTDTRQVHEMETARAMGATVIHVVRSGTESTDKHITEAGLPIEEGDLVITNDGSLEELYSKIETILR
>ID:VCU44389.1 |[Escherichia virus vB_Eco_mar005P1]|vB_Eco_mar006P2|_Escherichia_virus_vB_Eco_mar005P1_strain_vB_Eco_mar006P2_.gbk|1|735|LR027387(167773):111262-111996:-1 ^^ Escherichia virus vB_Eco_mar005P1 strain vB_Eco_mar006P2 genome assembly, chromosome: 1.|neighbours:ID:VCU44387.1(-1),ID:VCU44391.1(-1)|neighbour_genes:chaperone for tail f..,3|
MELIFLSGIKRSGKDTTADYINSNFKSVKYQLAYPIKDALAIAWGRKHAENPDVFTELKYEYFEGVGYDRETPLNINKLDVIELMEEALIYLQSQYLPINNVKVLSSLEGGYSYLDIKPYEALREAINNINDTWSIRRLMQALGTDVVVNLFDRMYWVKLFALNYMDYIGSDFDYYVVTDTRQVHEMETARAMGATVIHVVRSGTESTDKHITEAGLPIEEGDLVITNDGSLEELYSKIETILR
>ID:VCU43222.1 |[Escherichia virus vB_Eco_mar005P1]|vB_Eco_mar007P3|_Escherichia_virus_vB_Eco_mar005P1_strain_vB_Eco_mar007P3_.gbk|1|735|LR027383(167651):33253-33987:-1 ^^ Escherichia virus vB_Eco_mar005P1 strain vB_Eco_mar007P3 genome assembly, chromosome: 1.|neighbours:ID:VCU43221.1(-1),ID:VCU43223.1(-1)|neighbour_genes:chaperone for tail f..,3|
MELIFLSGIKRSGKDTTADYINSNFKSVKYQLAYPIKDALAIAWGRKHAENPDVFTELKYEYFEGVGYDRETPLNINKLDVIELMEEALIYLQSQYLPINNVKVLSSLEGGYSYLDIKPYEALREAINNINDTWSIRRLMQALGTDVVVNLFDRMYWVKLFALNYMDYIGSDFDYYVVTDTRQVHEMETARAMGATVIHVVRSGTESTDKHITEAGLPIEEGDLVITNDGSLEELYSKIETILR
>ID:VCU43930.1 |[Escherichia virus vB_Eco_mar005P1]|vB_Eco_mar008P4|_Escherichia_virus_vB_Eco_mar005P1_strain_vB_Eco_mar008P4_.gbk|1|735|LR027386(167773):16034-16768:-1 ^^ Escherichia virus vB_Eco_mar005P1 strain vB_Eco_mar008P4 genome assembly, chromosome: 1.|neighbours:ID:VCU43929.1(-1),ID:VCU43931.1(-1)|neighbour_genes:chaperone for tail f..,3|
MELIFLSGIKRSGKDTTADYINSNFKSVKYQLAYPIKDALAIAWGRKHAENPDVFTELKYEYFEGVGYDRETPLNINKLDVIELMEEALIYLQSQYLPINNVKVLSSLEGGYSYLDIKPYEALREAINNINDTWSIRRLMQALGTDVVVNLFDRMYWVKLFALNYMDYIGSDFDYYVVTDTRQVHEMETARAMGATVIHVVRSGTESTDKHITEAGLPIEEGDLVITNDGSLEELYSKIETILR
>ID:VCU44851.1 |[Escherichia virus vB_Eco_mar005P1]|vB_Eco_mar009P5|_Escherichia_virus_vB_Eco_mar005P1_strain_vB_Eco_mar009P5_.gbk|1|735|LR027391(167658):112939-113673:1 ^^ Escherichia virus vB_Eco_mar005P1 strain vB_Eco_mar009P5 genome assembly, chromosome: 1.|neighbours:ID:VCU44850.1(1),ID:VCU44852.1(1)|neighbour_genes:3,chaperone for tail f..|
MELIFLSGIKRSGKDTTADYINSNFKSVKYQLAYPIKDALAIAWGRKHAENPDVFTELKYEYFEGVGYDRETPLNINKLDVIELMEEALIYLQSQYLPINNVKVLSSLEGGYSYLDIKPYEALREAINNINDTWSIRRLMQALGTDVVVNLFDRMYWVKLFALNYMDYIGSDFDYYVVTDTRQVHEMETARAMGATVIHVVRSGTESTDKHITEAGLPIEEGDLVITNDGSLEELYSKIETILR
>ID:AUV57496.1 |[Klebsiella phage KP1]||_Klebsiella_phage_KP1_.gbk|deoxynucleotide mono..|738|MG751100(167989):63361-64098:-1 ^^ Klebsiella phage KP1, complete genome.|neighbours:ID:AUV57495.1(-1),ID:AUV57497.1(-1)|neighbour_genes:hypothetical protein,tail completion prot..|
MKLLFLIGKKRSGKDTTADYIMDNYNATKHQLAGPIKDALADAMLTEWYRDTSRQFPRITRSMIEGIDYDREQDLNLSTKDVIRIMANAIEYVHHDLPLPGVVYDSKRKILDGDTMEVIRQVVINKPVEPWSIRRLMQTLGTDIVCDKLDRMYWVKRFTLVMADTFGDYDYFIVPDTRQDHELDVARAMGATVIHVVRPEQEGSKKDTHVTERGLPIREGDIVITNDGSLEELYSKINTILGIQK
>ID:APD20538.1 |[Klebsiella phage KPV15]|KPV15|_Klebsiella_phage_KPV15_.gbk|deoxynucleotide mono..|723|KY000080(167034):84254-84976:-1 ^^ Klebsiella phage KPV15, complete genome.|neighbours:ID:APD20537.1(-1),ID:APD20539.1(-1)|neighbour_genes:hypothetical protein,tail completion prot..|
MIGKKRSGKDTTADYIMDNYNATKHQLAGPIKDALADAMLTEWYRDTSRQFPRITRSMIEGIDYDREQDLNLSTKDVIRIMANAIEYVHHDLPLPGVVYDNKRKILDGDTMEVIRKVVINKPVEPWSIRRLMQTLGTDIVCDKLDRMYWVKRFTLVMADTFGDYDYFIVPDTRQDHELDVARAMGATVIHVVRPEQEGSKKDTHVTERGLPIREGDIVITNDGSLEELYSKINTILGIQK
>ID:QDB71806.1 |[Klebsiella phage Marfa]||_Klebsiella_phage_Marfa_.gbk|deoxynucleoside mono..|705|MN044033(168532):71896-72600:-1 ^^ Klebsiella phage Marfa, complete genome.|neighbours:ID:QDB71805.1(-1),ID:QDB71807.1(-1)|neighbour_genes:hypothetical protein,tail tube terminator..|
MKQVYLLGKKRSGKDTTADYIMANYNAIKAQLAWPIKEALHHAISVSKYRYSDIPQLTRDQIEGIDYDREQNLFLDKKRVIAIMLIAMGWLSEQKYLCSTYNGMPMNSVEREVERVINTIEDDWSVRRLMQALGTDIVVNCFDKMYWVKWCMDEYADNFEKYNYFVVPDVRQEHEISFARAMGATIIHVVRPSQETKTDSHITERGLPVMPGDIVITNDGSIEELYKKIDKVLK
>ID:YP_009194437.1 |[Klebsiella phage Matisse]||_Klebsiella_phage_Matisse_.gbk|dNMP kinase|696|NC_028750(176081):102212-102907:-1 ^GeneID:26613376^ Klebsiella phage Matisse, complete genome.|neighbours:ID:YP_009194436.1(-1),ID:YP_009194438.1(-1)|neighbour_genes:hypothetical protein,tail completion and ..|
MIYVISGKKRTGKDTVAKFIQEAYNDVQCEALAFGIKRTLRIAMQRYGYDKPYIRNMIEGQYSDPDAIFYKGDREKPLVMSNEDVLNIFKIGLEILKERGYNIVYSPDDIDNLIMSNDTPWSIRRLMQVFGTDIVCKYDNTVWVRYTLERFVNKYTGDEYNHLLVTDCRQEHEYKYLKRLGAKFVFIVKDTGIVDEHSTEKGLTPQPGDSIITNEGTLKQLKSKVLDTFKF
>ID:AWY07045.1 |[Klebsiella phage Mineola]||_Klebsiella_phage_Mineola_.gbk|deoxynucleoside mono..|738|MH333064(166130):72568-73305:-1 ^^ Klebsiella phage Mineola, complete genome.|neighbours:ID:AWY07044.1(-1),ID:AWY07046.1(-1)|neighbour_genes:hypothetical protein,tail completion and ..|
MKLLFLIGKKRSGKDTTADYIMDNYNATKHQLAGPIKDALADAMLTEWYRDTSRQFPRITRSMIEGIDYDREQDLNLSTKDVIRIMANAIEYVHHDLPLPGVVYDSKRKILDGDTMEVIRQVVINKPVEPWSIRRLMQTLGTDIVCDKLDRMYWVKRFTLVMADTFGDYDYFIVPDTRQDHELDVARAMGATVIHVVRPEQEGSKKDTHVTERGLPIREGDIVITNDGSLEELYSKINTILGIQK
>ID:YP_009607385.1 |[Klebsiella phage Miro]||_Klebsiella_phage_Miro_.gbk|dNMP kinase|696|NC_041981(176055):101872-102567:-1 ^GeneID:40083394^ Klebsiella phage Miro, complete genome.|neighbours:ID:YP_009607384.1(-1),ID:YP_009607386.1(-1)|neighbour_genes:hypothetical protein,tail completion and ..|
MIYVISGKKRTGKDTVAKFIQEAYNDVQCEALAFGIKRTLRIAMQRYGYDKPYIRNMIEGQYSDPDAIFYKGDREKPLVMSNEDVLNIFKIGLEILKERGYNIVYSPDDIDNLIMSNDTPWSIRRLMQVFGTDIVCKYDNTVWVRYTLERFVNKYTGDEYNHLLVTDCRQEHEYKYLKRLGAKFVFIVKDTGIVDEHSTEKGLTPQPGDSIITNEGTLKQLKSKVLDTFKF
>ID:YP_009289407.1 |[Klebsiella phage PKO111]||_Klebsiella_phage_PKO111_.gbk|dNMP kinase|732|NC_031095(168758):6776-7507:-1 ^GeneID:29080518^ Klebsiella phage PKO111, complete genome.|neighbours:ID:YP_009289406.1(-1),ID:YP_009289408.1(-1)|neighbour_genes:hypothetical protein,tail completion and ..|
MKLLFLIGKKRSGKDTTADYIMDNYNATKHQLAGPIKDALADAMLTEWYRDTSRQFPRITRSMIEGIDYDREQDLNLSTKDVIRIMANAIEYVHHDLPLPGVVYDSKRKILDGDTMEVIRQVVINKPVEPWSIRRLMQTLGTDIVCDKLDRMYWVKRFTLVMADTFGDYDYFIVPDTRQDHELDVARAMGATVIHVVRPEQEGSKKDTHVTERGLPIREGDIVITNDGSLEELYSKINTILGI
>ID:YP_009288831.1 |[Klebsiella phage vB_KpnM_KpV477]||_Klebsiella_phage_vB_KpnM_KpV477_.gbk|putative dNMP kinase|738|NC_031087(168272):75130-75867:-1 ^GeneID:29067135^ Klebsiella phage vB_KpnM_KpV477, complete genome.|neighbours:ID:YP_009288830.1(-1),ID:YP_009288832.1(-1)|neighbour_genes:hypothetical protein,putative tail comple..|
MKLLFLIGKKRSGKDTTADYIMDNYNATKHQLAGPIKDALADAMLIEWYRDTSREFPRITRSMIEGIDYDREQDLNLSTKDVIRIMANAIEYVHHDLPLPGVVYDNKRKILDGDTMEVIRKVVINKPVEPWSIRRLMQTLGTDIVCDKLDRMYWVKRFTLVMADTFGDYDYFIVPDTRQDHELDVARAMGATVIHVVRPEQEGSKKDTHVTERGLPIREGDIVITNDGSLEELYSKINTILGIQK
>ID:AUO78890.1 |[Klebsiella phage vB_Kpn_F48]||_Klebsiella_phage_vB_Kpn_F48.gbk|deoxynucleotide mono..|705|MG746602(170764):162631-163335:1 ^^ Klebsiella phage vB_Kpn_F48, complete genome.|neighbours:ID:AUO78889.1(1),ID:AUO78891.1(1)|neighbour_genes:tail completion prot..,hypothetical protein|
MKQVYLLGKKRSGKDTTADYIMDNYNAIKAQLAWPIKEALHHAFSVVQYQYSDIQKLTRDQLEGIDYDREQNLFLDKKRVLAIMLAAMGWLSEQKYLCATYNGLPMNSVEREVERVINTIEDDWSVRRLMQTLGTDIVVNCFDKMYWVKWCMDEYADNFEKYNYFIVPDVRQEHEISFARAMGATIIHVVRPSKETKTDSHITERGLPVMPGDIVITNDGSIEELYKKIDKVLK
>ID:ANM46459.1 |[Morganella phage vB_MmoM_MP1]||_Morganella_phage_vB_MmoM_MP1_.gbk|dNMP kinase|687|KX078569(163201):69020-69706:-1 ^^ Morganella phage vB_MmoM_MP1, complete genome.|neighbours:ID:ANM46592.1(-1),ID:ANM46472.1(-1)|neighbour_genes:hypothetical protein,tail completion and ..|
MILIGLTGQKRSGKDTCADAILEISNGKKKSFAQLLKWALTVNWPQNVGETLYFEDFDGHGFDREERLRISDNKLALRTYFISCVEYLRKNYGLKGYFNFNHIINKYEDWTIRRLLQTLGTDIVVQMDEMFWVKHVVCDYIDSFDKEVYIITDCRQTHEIETVRNLGGTIIHLRKPGINNDKHITEQELPVKEGDIILNNDSDLETFIKKVQNEYSRIRSIKSSTEQS
>ID:YP_009211586.1 |[Pectobacterium bacteriophage PM2]||_Pectobacterium_bacteriophage_PM2.gbk|dNMP kinase|741|NC_028940(170286):78047-78787:-1 ^GeneID:26638058^ Pectobacterium bacteriophage PM2, complete genome.|neighbours:ID:YP_009211585.1(-1),ID:YP_009211587.1(-1)|neighbour_genes:chaperone for tail f..,tail completion and ..|
MKLIVLTGKKRSGKNTCADFIKDNYDSYTYSLASPIKSLLLSSYETFAHNSKNAPKLNKHDFEGEGIDREKALPLNNEDAYKIFSKAVEYAYLRYNFGPGPVGINAPERIGYQEVIDSIVLNNTESWTIRRFMQTLGTDIVVDNIDRMFWMKIFTTKYLETLGLKYESDIGTYEYFVISDVRQVHEMDVLRAMGATIIHVVRPDTEIEKDDHITEKGLPYEDSDSLIVNDGTVEELYEKLKKVIKQ
>ID:QBP35488.1 |[Phage NC-G]||_Phage_NC-G.gbk|deoxynucleotide mono..|762|MK310184(170164):16351-17112:-1 ^^ Phage NC-G, complete genome.|neighbours:ID:QBP35487.1(-1),ID:QBP35489.1(-1)|neighbour_genes:tail fiber assembly ..,tail completion prot..|
MKLISIVGIKRSGKDTVANYVIENMDSVKFQLAGPIKKYLAEAYEYISDDPVLDRSYMPKLDFNCFEGIGYDREEALPLKSYDVIDIFEHAIVKLNNILPIPGIDVRTAYHYGLTPVQYLSEETKDQLFEVINKNNNWSVRRLMQTLGTDIIVNQFDKMYWVKLFALDYFDRIYSDAKYYVVPDVRQTHEIDSLRAMGATIIHVVRAETGQVQDSHITEAGLPILPGDVVVENNGTLSELYTTIDKLLGNKNV
>ID:AUM58487.1 |[Proteus phage phiP4-3]||_Proteus_phage_phiP4-3_.gbk|dNMP kinase|660|MG696114(167849):93870-94529:1 ^^ Proteus phage phiP4-3, complete genome.|neighbours:ID:AUM58486.1(1),ID:AUM58488.1(1)|neighbour_genes:tail completion and ..,hypothetical protein|
MIIGLTGKKRSGKNTCAKFIEDICEENNITTHTMAFADYLKFTLSINWQNYNGFELTYDDFDGTGIDREYKLDMSQEQFEDYMTRCIRYLKNHGLKGNMPEIPVINNNEFTIRKFLQTLGTDIVVSMDKMYWVNMVFNYIDKLIPRSHVVIITDCRQLHEIDTVRNNNGQIIHIKKNTLTNDSHITEQDLPILEGDIVIENNSSLQDFYKKVKYEYSKL
>ID:YP_009195550.1 |[Proteus phage vB_PmiM_Pm5461]||_Proteus_phage_vB_PmiM_Pm5461_.gbk|dNMP kinase|660|NC_028762(161989):68763-69422:-1 ^^ Proteus phage vB_PmiM_Pm5461, complete genome.|neighbours:ID:YP_009195549.1(-1),ID:YP_009195551.1(-1)|neighbour_genes:hypothetical protein,tail completion and ..|
MIIGLTGKKRSGKDTCANYIESLCDEQNRYCHKIAFADYLKFTLSINWQNYNGVNLSYKDFDGHGIDREFKLDMTQDQFEDYMLRCVAHLKRNGLKGDTPKIPVINNNEFTIRKFLQTLGTDIVVSMDKMYWVDIVFNYINKRIPKSHTIVITDCRQIHEIEAIRLHNGKVIHIKKNTNTNDNHITEQDLQILEGDIVIENNSSLDDFYKKVKNEYSKL
>ID:ASD52058.1 |[Pseudomonas phage PspYZU05]||_Pseudomonas_phage_PspYZU05_.gbk|deoxynucleoside mono..|732|KY971610(166442):68222-68953:-1 ^^ Pseudomonas phage PspYZU05, complete genome.|neighbours:ID:ASD52057.1(-1),ID:ASD52059.1(-1)|neighbour_genes:hypothetical protein,tail completion and ..|
MIQIIALNGKKRSGKDYMADHLVKEHGFTKMSFASHLKEALIVGLERNIPESYFGVGYVDVLSGEGYDRDQPINLPTKIVYSVLLDALEYLDISLSSVAMIDSTIELRSTNTKILNFVDDTIYINQKPVLEWSIRVLMQQFGTDLVQTYCGKKYWAYQCMQDISSFSTEFNLKKFVIQDLRFDHEVEVLQDKNAAMVFIDTINPTTDSHISEKDLFIPGVINIFNDRTEKFKTEIDKLIKDLK
>ID:YP_009615622.1 |[Salmonella phage Melville]||_Salmonella_phage_Melville_.gbk|dNMP kinase|726|NC_042044(159323):66478-67203:-1 ^GeneID:40092097^ Salmonella phage Melville, complete genome.|neighbours:ID:YP_009615621.1(-1),ID:YP_009615623.1(-1)|neighbour_genes:chaperone for long t..,tail completion and ..|
MKLIFLIGKKRSGKDTTADYIMENYGAIKHQLAGPIKDALCYAYQVAIMSKDVGKLFPALTRSDWEGIDYDREVDLKISKVQVINIIESAMSWLSGTLSIKNAYFYNGYIDHRSLSIIKDTINSIEDEWSVRRLMQTLGTDIMVNHFDRMYWVKWFSLVYLDNFGKNLDYFIVPDTRQDHELDAARAMGATVIHVVRPSSVNSKVDTHITEAGLPIKQGDTVITNDGSLEELYAKIKKVLK
>ID:YP_007501175.1 |[Salmonella phage vB_SenM-S16]||_Salmonella_phage_S16_.gbk|deoxynucleoside mono..|726|NC_020416(160221):64439-65164:-1 ^GeneID:14675376^ Salmonella phage S16, complete genome.|neighbours:ID:YP_007501174.1(-1),ID:YP_007501176.1(-1)|neighbour_genes:57A chaperone for lo..,tail completion and ..|
MKLIFLIGKKRSGKDTTADYIMENYGAIKHQLAGPIKDALCYAYQVAIMSKDLGKLFPVLNRSDWEGIDYDREVDLKISKVQVINIIESAMSWLSGTLSIKNAYFYNGYIDHRSLSIIKDTINSIEDEWSVRRLMQTLGTDIMVNHFDRMYWVKWFSLVYLDNFGKNLDYFIVPDTRQDHELDAARAMGATVIHVVRPSSVNSKVDTHITEAGLPIKQGDTVITNDGSLEELYAKIKKVLK
>ID:YP_009148127.1 |[Salmonella phage STML-198]|STML-198|_Salmonella_phage_STML-198_.gbk|hypothetical protein|726|NC_027344(158099):106584-107309:-1 ^GeneID:24629939^ Salmonella phage STML-198, complete genome.|neighbours:ID:YP_009148126.1(-1),ID:YP_009148128.1(-1)|neighbour_genes:hypothetical protein,tail completion prot..|
MKLIFLIGKKRSGKDTTADYIMENYGAIKHQLAGPIKDALCYAYQVAIMSKDVGKLFPALTRSDWEGIDYDREVDLKISKVQVINIIESAMSWLSGTLSIKNAYFYNGYIDHRSLSIIKDTINSIEDEWSVRRLMQTLGTDIMVNHFDRMYWVKWFSLVYLDNFGKNLDYFIVPDTRQDHELDAARAMGATVIHVVRPSSVNSKVDTHITEAGLPIKQGDTVITNDGSLEELYAKIKKVLK
>ID:YP_009126339.1 |[Salmonella phage STP4-a]||_Salmonella_phage_STP4-a_.gbk|deoxynucleoside mono..|726|NC_026607(159914):64796-65521:-1 ^GeneID:23681149^ Salmonella phage STP4-a, complete genome.|neighbours:ID:YP_009126338.1(-1),ID:YP_009126340.2(-1)|neighbour_genes:57A chaperone for lo..,tail completion and ..|
MKLIFLIGKKRSGKDTTADYIMENYGAIKHQLAGPIKDALCYAYQVAIMSKDVGKLFPVLYRSDWEGIDYDREVDLKISKVQAINIIETAMSWLNDTLSIKNAYFYNGYIDHRSLSIIKDTINSIEDEWSVRRLMQTLGTDIMVNHFDRMYWVKWFSLVYLDNFGKNLDYFIVPDTRQDHELDAARAMGATVIHVVRPSSVNSKVDTHITEAGLPIKQGDTVITNDGSLEELYAKIKKVLK
>ID:YP_009286496.1 |[Salmonella phage vB_SnwM_CGG4-1]||_Salmonella_phage_vB_SnwM_CGG4-1_.gbk|deoxynucleoside mono..|726|NC_031065(159878):61389-62114:-1 ^^ Salmonella phage vB_SnwM_CGG4-1, complete genome.|neighbours:ID:YP_009286495.1(-1),ID:YP_009286497.1(-1)|neighbour_genes:57A chaperone for lo..,tail completion and ..|
MKLIFLIGKKRSGKDTTADYIMENYGAIKHQLAGPIKDALCYAYQVAIMSKDVGKLFPALTRSDWEGIDYDREVDLKISKVQAVNIIESAMSWLNDTLSIKNAYFYDGYIDHRSLSIIKDTINSIEDEWSVRRLMQTLGTDIMVNHFDRMYWVKWFSLVYLDNFGKNLDYFIVPDTRQDHELDAARAMGATVIHVVRPSSVNSKVDTHITEAGLPIKQGDTVITNDGSLEELYAKIKKVLK
>ID:YP_009030203.1 |[Serratia phage PS2]||_Serratia_phage_PS2_.gbk|dNMP kinase|738|NC_024121(167266):73256-73993:-1 ^GeneID:19485039^ Serratia phage PS2, complete genome.|neighbours:ID:YP_009030202.1(-1),ID:YP_009030204.1(-1)|neighbour_genes:hypothetical protein,tail completion and ..|
MKLYAIAGRKRSGKDTVADFIKNHHDEQRSIGDPFGIKYQLGDPLKRCLGRAFERSTKPNIQELGITLADVLGETSFDRDAALPISNSDARALLISAAVIAIEDYGLKSWETQVANLVDQVIQINNIRAWSIRRFMQTLGTDICVHLDKMVWVRAFAGQYVEAIEKGCQCFIVPDCRQEHETSVLRSLGATFIHVVKPGNEQNSDDHITEAGIPFHPHEDILITNEGSLEDLYEKLISTLGLEND
>ID:APC45010.1 |[Shigella phage SH7]||_Shigella_phage_SH7_.gbk|deoxynucleotide mono..|714|KX828711(164870):70448-71161:-1 ^^ Shigella phage SH7, complete genome.|neighbours:ID:APC45133.1(-1),ID:APC45132.1(-1)|neighbour_genes:chaperone for long a..,tail completion and ..|
MKLIFLSGVKRSGKDTTADFIMNNYSAVKYQLAGPIKDALAYAWGVFAANTDYPCLTRKEFEGINYDRETNLNLTKLEVITIMEQAFCYLNSKSPIKGVFVFDDAVNFVAFNKITDVINNIEDQWSVRRLMQALGTDLIVNNFDRMYWVKLFALDYLDKFNSGYDYYIVPDTRQDHEMDAARAMGATVIHVVRPGQKSNDTHITEAGLPIRDGDLVITNDGSLEELFSKIKNTLKVL
>ID:YP_009288510.1 |[Shigella phage SHBML-50-1]||_Shigella_phage_SHBML-50-1_.gbk|deoxynucleotide mono..|726|NC_031085(166634):73881-74606:-1 ^GeneID:29060600^ Shigella phage SHBML-50-1, complete genome.|neighbours:ID:YP_009288509.1(-1),ID:YP_009288511.1(-1)|neighbour_genes:tail fiber assembly ..,tail completion prot..|
MKLIFLSGVKRSGKDTTADFIMNNYSAVKYQLAGPIKDALAYAWGVFAANTDYPCLTRKEFEGIDYDRETNLNLTKLEVITIMEQAFCYLNGKSPIKGVFVFDDEGQESVNSVAFNKIIDVINNIEDQWSVRRLMQALGTDLIVNNFDRMYWVKLFALDYLDKFNSVYDYYIVPDTRQDHEMDAARAMGATVIHVVRPGQKSNDTHITEAGLPIRDGDLVITNDGSLEELFSKIKNTLKVL
>ID:YP_009277517.1 |[Shigella phage SHFML-11]||_Shigella_phage_SHFML-11.gbk|deoxynucleotide mono..|726|NC_030953(170650):19785-20510:-1 ^GeneID:29056224^ Shigella phage SHFML-11, complete genome.|neighbours:ID:YP_009277516.1(-1),ID:YP_009277518.1(-1)|neighbour_genes:tail fiber assembly ..,tail completion prot..|
MKLIFLSGVKRSGKDTTADFIMSNYSAVKYQLAGPIKDALAYAWGVFAANTDYPCLTRKEFEGIDYDRETNLNLTKLEVITIMEQAFCYLNGKSPIKGVFVFDDEGQESVNSVAFNKIIDVINNIEDQWSVRRLMQALGTDLIVNNFDRMYWVKLFALDYLDKFNSGYDYYIVPDTRQDHEMDAARAMGATVIHVVRPGQKSNDTHITEAGLPIRDGDLVITNDGSLEELFSKIKNTLKVL
>ID:YP_009279136.1 |[Shigella phage SHFML-26]||_Shigella_phage_SHFML-26_.gbk|deoxynucleotide mono..|726|NC_031011(168993):137658-138383:-1 ^GeneID:29062427^ Shigella phage SHFML-26, complete genome.|neighbours:ID:YP_009279135.1(-1),ID:YP_009279137.1(-1)|neighbour_genes:tail fiber assembly ..,tail completion prot..|
MKLIFLSGVKRSGKDTTADFIMSNYSAVKYQLAGPIKDALAYAWGVFAANTDYPCLTRKEFEGIDYDRETNLNLTKLEVITIMEQAFCYLNGKSPIKGVFVFDDEGQESVNSVSFNKIIDVINNIEDQWSVRRLMQALGTDLIVNNFDRMYWVKLFALDYLDKFNSGYDYYIVPDTRQDHEMDAARAMGATVIHVVRPGQKSNDTHITEAGLPIRDGDLVITNDGSLEELFSKIKNTLKVL
>ID:YP_009289136.1 |[Shigella phage SHSML-52-1]||_Shigella_phage_SHSML-52-1_.gbk|deoxynucleotide mono..|735|NC_031090(169621):126940-127674:1 ^GeneID:29067487^ Shigella phage SHSML-52-1, complete genome.|neighbours:ID:YP_009289135.1(1),ID:YP_009289137.1(1)|neighbour_genes:tail completion prot..,tail fiber assembly ..|
MELIFLSGIKRSGKDTTADYINSNFKSVKYQLAYPIKDALAIAWERKHAENPDVFTELKYEYFEGIGYDRETPLNLNKLDVIELLEEAIIYLQSQYLPINNVKVLSSLEGGYSYLDIKPYEALREAINNINDTWSIRRLMQALGTDVVVNLFDRMYWVKLFALNYMDYIGSDFDYYVVTDTRQVHEMETARAMGATVIHVVRSGTESTDKHITEAGLPIEEGDLVITNDGSLEELYSKIETILR
>ID:YP_003934782.1 |[Shigella phage SP18]||_Shigella_phage_SP18.gbk|gp1|678|NC_014595(170605):72183-72860:-1 ^GeneID:9830523^ Shigella phage SP18, complete genome.|neighbours:ID:YP_003934781.1(-1),ID:YP_003934783.1(-1)|neighbour_genes:gp57A,gp3|
MKLIAIVGKKRSGKDTTADYVISQNGTKWQLAGPIKEALYNAWIRQDLPHNLTLENFDGQGYDREKTLIMNNTEAYILLVDALEWLKQQYNLDLPNPDMVRKIIEFHTLNNVEPWTVRRFMQTLGTDIVCTEFDSMFWIKTFACNYLDNLYSGYKYYVVPDVRQKNELDSLRAMGATIIFVERDEANHSTDTHITEAGLPPLASDIVIKNDGTLDELFDKINKVI
>ID:AUV64087.1 |[Shigella phage Sf20]||_Shigella_phage_Sf20_.gbk|deoxynucleoside mono..|657|MF327006(163982):162246-162902:-1 ^^ Shigella phage Sf20, complete genome.|neighbours:ID:AUV64086.1(-1),ID:AUV64088.1(-1)|neighbour_genes:chaperone for tail f..,tail completion and ..|
MKLIALCGKKRVGKDTAALIIDGHSYQLAAPIKEILCECQPDLGLTYLDFDGLGRDREADLGIDTYTAHKWFIQCLLMLDSKYGGSSFTCDRLAEIYKVVNEIGEKHNNVWSIRLMLTTLGTDIMVNLINPLYWCNLFVDEFMKRKNEEGYFVVVDVRQPIEIALMRAMGAKVLHIQRDTGIVSTHSTEKGILPIDGETIIINNGTLEEFESAILANI
>ID:YP_009618954.1 |[Shigella phage Sf21]||_Shigella_phage_Sf21_.gbk|deoxynucleoside mono..|726|NC_042077(166002):71667-72392:-1 ^GeneID:40095557^ Shigella phage Sf21, complete genome.|neighbours:ID:YP_009618953.1(-1),ID:YP_009618955.1(-1)|neighbour_genes:chaperone for tail f..,tail completion and ..|
MKLIFLSGVKRSGKDTTADFIMSNYSAVKYQLAGPIKDALAYAWGVFAANTDYPCLTRKEFEGIDYDRETNLNLTKLEVITIMEQAFCYLNGKSPIKGVFVFDDEGKESVNFVAFNKITDVINNIEDQWSVRRLMQALGTDLIVNNFDRMYWVKLFALDYLDKFNSGYDYYIVPDTRQDHEMDAARAMGATVIHVVRPGQKSNDTHITEAGLPIRDGDLVITNDGSLEELFSKIKNTLKVL
>ID:YP_009614797.1 |[Shigella phage Sf22]||_Shigella_phage_Sf22_.gbk|deoxynucleoside mono..|714|NC_042039(166283):17674-18387:-1 ^GeneID:40091212^ Shigella phage Sf22, complete genome.|neighbours:ID:YP_009614796.1(-1),ID:YP_009614798.1(-1)|neighbour_genes:chaperone for tail f..,gp46|
MKLIFLSGVKRSGKDTTADFIMNNYSAVKYQLAGPIKDALAYAWGVFAANTDYPCLTRKEFEGIDYDRETNLNLTKLEVITIMEQAFCYLNSKSPIKGVFVFDDAVNFVAFNKIADVINNIEDQWSVRRLMQALGTDLIVNNFDRMYWVKLFALDYLDKFNSGYDYYIVPDTRQDHEMDAARAMGATVIHVVRPGQKSNDTHITEAGLPIRDGDLVITNDGSLEELFSKIKNTLKVL
>ID:ATE86675.1 |[Shigella phage Sf23]||_Shigella_phage_Sf23_.gbk|deoxynucleoside mono..|726|MF158046(167678):161791-162516:-1 ^^ Shigella phage Sf23, complete genome.|neighbours:ID:ATE86674.1(-1),ID:ATE86676.1(-1)|neighbour_genes:chaperone for tail f..,tail completion and ..|
MKLIFLSGVKRSGKDTTADFIMSNYSAVKYQLAGPIKDALAYAWGVFAANTDYPCLTRKEFEGIDYDRETNLNLTKSEVIAIMEQAFCYLNGKSPIKGVFVFDDEGEESVNSVAFNKIIDVINNIEDQWSVRRLMQALGTDLIVNNFDRMYWVKLFALDYLDKFNSGYDYYIVPDTRQDHEMDAARAMGATVIHVVRPGQKSNDTHITEAGLPIRDGDLVITNDGSLEELFSKIKNTLKVL
>ID:YP_009619350.1 |[Shigella phage Sf24]||_Shigella_phage_Sf24_.gbk|deoxynucleoside mono..|714|NC_042078(168112):166713-167426:-1 ^GeneID:40095965^ Shigella phage Sf24, complete genome.|neighbours:ID:YP_009619349.1(-1),ID:YP_009619351.1(-1)|neighbour_genes:chaperone for tail f..,tail completion and ..|
MKLIFLSGVKRSGKDTTADFIMNNYSAVKYQLAGPIKDALAYAWGVFAANTDYPCLTRKEFEGIDYDRETNLNLTKLEVITIMEQAFCYLNSKSPIKGVFVFDDAVNFVAFNKIADVINNIEDQWSVRRLMQALGTDLIVNNFDRMYWVKLFALDYLDKFNSGYDYYIVPDTRQDHEMDAARAMGATVIHVVRPGQKSNDTHITEAGLPIRDGDLVITNDGSLEELFSKIKNTLKVL
>ID:AUV63551.1 |[Shigella phage Sf25]||_Shigella_phage_Sf25_.gbk|deoxynucleoside mono..|714|MF327009(168573):167174-167887:-1 ^^ Shigella phage Sf25, complete genome.|neighbours:ID:AUV63550.1(-1),ID:AUV63552.1(-1)|neighbour_genes:chaperone for tail f..,tail completion and ..|
MKLIFLSGVKRSGKDTTADFIMNNYSAVKYQLAGPIKDALAYAWGVFAANTDYPCLTRKEFEGIDYDRETNLNLTKLEVITIMEQAFCYLNSKSPIKGVFVFDDAVNFVAFNKIADVINNIEDQWSVRRLMQALGTDLIVNNFDRMYWVKLFALDYLDKFNSGYDYYIVPDTRQDHEMDAARAMGATVIHVVRPGQKSNDTHITEAGLPIRDGDLVITNDGSLEELFSKIKNTLKVL
>ID:YP_004415039.1 |[Shigella phage Shfl2]||_Shigella_phage_Shfl2_.gbk|putative deoxynucleo..|726|NC_015457(165919):70885-71610:-1 ^GeneID:10498902^ Shigella phage Shfl2, complete genome.|neighbours:ID:YP_004415038.1(-1),ID:YP_004415040.1(-1)|neighbour_genes:putative chaperone l..,putative tail comple..|
MKLIFLSGVKRSGKDTTADFIMSNYSAVKYQLAGPIKDALAYAWGVFAENTDYPCLTRKEFEGIDYDRETNLNLTKSEVITIMEQAFCYLNGKSPIKGVFVFDDEGQESVNSVAFNKIIDVINNIEDQWSVRRLMQALGTDLIVNNFDRMYWVKLFALDYLDKFNSGYDYYIVPDTRQDHEMDAARAMGATVIHVVRPGQKSNDTHITEAGLPIRDGDLVITNDGSLEELFSKIKNTLKVL
>ID:YP_009110964.1 |[Shigella phage pSs-1]||_Shigella_phage_pSs-1_.gbk|hypothetical protein|732|NC_025829(164999):76464-77195:-1 ^GeneID:22475230^ Shigella phage pSs-1, complete genome.|neighbours:ID:YP_009110963.1(-1),ID:YP_009110965.1(-1)|neighbour_genes:hypothetical protein,hypothetical protein|
MKLIFLSGVKRSGKDTTADFIMENYSAVKYQLAGPIKDALAYAWGVFAANTDYPCLTRKEFEGINYDRETNLNLTKLEVITIMEQAFCYLNSKSPIKGVFVFDDEGKESVNSVAFNKITDVINNIEDQWSVRRLMQALGTDLIVNNFDRMYWVKLFALDYLDKFNSGYDYYYYIVPDTRQDHEMDAARAMGATVIHVVRPGQKSNDTHITEAGLPIHDGDLVITNDGSLEELFSKIKNTLKVL
>ID:NP_899571.1 |[Vibrio phage KVP40]||_Vibrio_phage_KVP40_.gbk|1|639|NC_005083(244834):183237-183875:-1 ^GeneID:2545800^ Vibrio phage KVP40, complete genome.|neighbours:ID:NP_899570.1(-1),ID:NP_899572.1(-1)|neighbour_genes:hypothetical protein,3|
MIIGINGQKRSGKDTVAQAIQDIHSDNAYIYKFADPIKEGLYIGLKEYGYEYADIDGQNNFDREVPTFTLDEAIELVLTCCEYANVDADYDYVYYTLLPHTKLFSIRDLLQMTGTDVARSLDDQHWINYARNKYNELVFKNPDLVFIITDVRFQNELELVQELGGTMLQVNREGSLASNHVSDTELGFIKDAIQIDNNGSLEELHEQINKLF
>ID:QBX06149.1 |[Vibrio phage ValB1 HC]||_Vibrio_phage_ValB1_HC_.gbk|deoxynucleotide mono..|645|MK568540(247619):141706-142350:1 ^^ Vibrio phage ValB1 HC, complete genome.|neighbours:ID:QBX06148.1(1),ID:QBX06150.1(1)|neighbour_genes:tail completion prot..,hypothetical protein|
MIIGINGQKRSGKDTLAAAIKKSHSDSTYIYKFADPIKEGLFIGLKEYGYDYADIDGQTDCDREVPVFTLDEAIELVLKCCDYANVDADYDYVYFTLLPHTGLFSIRDLLQMTGTDVARSLNDQHWINYARDKYNQLVFNNPDLLFIITDVRFENEMNLVYELGGTMLQVNREGSLASNHISDTELGFIEDAIQIDNNGSLEELYEQIDNLNLR
>ID:YP_009201423.1 |[Vibrio phage ValKK3]||_Vibrio_phage_ValKK3_.gbk|dNMP kinase|645|NC_028829(248088):193049-193693:1 ^GeneID:26628646^ Vibrio phage ValKK3, complete genome.|neighbours:ID:YP_009201422.1(1),ID:YP_009201424.1(1)|neighbour_genes:tail completion and ..,hypothetical protein|
MIIGINGQKRSGKDTLAAAIKKSHSDSTYIYKFADPIKEGLFIGLKEYGYDYEDIDGQTDCDREVPVFTLDEAIELVLKCCDYANVDADYDYVYFTLLPHTGLFSIRDLLQMTGTDVARSLNDQHWINYARDKYNQLVFNNPDLLFIITDVRFENEMNLVYELGGTMLQVNREGSLASNHISDTELGFIEDAIQIDNNGSLEELYEQIDNLNLR
>ID:YP_008125524.1 |[Vibrio phage nt-1]||_Vibrio_phage_nt-1_.gbk|dNMP kinase|639|NC_021529(247511):103402-104040:-1 ^GeneID:15926860^ Vibrio phage nt-1, complete genome.|neighbours:ID:YP_008125523.1(-1),ID:YP_009046845.1(-1)|neighbour_genes:hypothetical protein,hypothetical protein|
MIIGINGQKRSGKDTVAEILKESHSDNAYIYKFADPIKEGLFIKLKEYGYEYADIDGQNNFDREVPTFTFDEAVEIVLTCCEYAKVDADYNYVYYSLLRHTGLFSIRDLLQMTGTDVARSLDDQHWINYARNKYNELVFNNPNLVFIITDVRFENELQLVQELGGTMLQVTRDGSLASNHISDTELGHINDAIQIDNNGSLEELHEQINNLF
>ID:ALP47061.1 |[Vibrio phage phi-Grn1]||_Vibrio_phage_phi-Grn1_.gbk|deoxynucleotide mono..|645|KT919972(248605):47493-48137:-1 ^^ Vibrio phage phi-Grn1, complete genome.|neighbours:ID:ALP47241.1(-1),ID:ALP47091.1(-1)|neighbour_genes:hypothetical protein,tail completion prot..|
MIIGINGQKRSGKDTLAAAIKKSHSDSTYIYKFADPIKEGLFIGLKEYGYDYADIDGQTDCDREVPVFTLDEAIELVLKCCDYANVDADYDYVYFTLLPHTGLFSIRDLLQMTGTDVARSLNDQHWINYARDKYNQLVFNNPDLLFIITDVRFENEMNLVYELGGTMLQVNREGSLASNHISDTELGFIEDAIQIDNNGSLEELYEQIDNLNLR
>ID:ALP47441.1 |[Vibrio phage phi-ST2]||_Vibrio_phage_phi-ST2_.gbk|deoxynucleotide mono..|645|KT919973(250485):107670-108314:-1 ^^ Vibrio phage phi-ST2, complete genome.|neighbours:ID:ALP47627.1(-1),ID:ALP47471.1(-1)|neighbour_genes:hypothetical protein,tail completion prot..|
MIIGINGQKRSGKDTLAAAIKKSHSDSTYIYKFADPIKEGLFIGLKEYGYDYADIDGQTDCDREVPVFTLDEAIELVLKCCDYANVDADYDYVYFTLLPHTGLFSIRDLLQMTGTDVARSLNDQHWINYARDKYNQLVFNNPDLLFIITDVRFENEMNLVYELGGTMLQVNREGSLASNHISDTELGFIEDAIQIDNNGSLEELYEQIDNLNLR
>ID:ALY07106.1 |[Vibrio phage vB_VmeM-32]||_Vibrio_phage_vB_VmeM-32_.gbk|deoxynucleoside mono..|699|KU160494(199912):87365-88063:-1 ^^ Vibrio phage vB_VmeM-32, complete genome.|neighbours:ID:ALY07105.1(-1),ID:ALY07107.1(-1)|neighbour_genes:hypothetical protein,tail completion and ..|
MNQNLDIICVCGKKRTGKDTIANYLKAKGYQSIALAELIKESLINTDLKNIISMDDINGLTEFDREAPLIHCRDYLSKVLIDAVLYVDSIYRFKSLTQMINQIRNVIDTYDVQKGVSIRNLMTAFGTDVVTSIDPYYWSEYTLMRVCLSEHSKWIISDVRLSDEVWYWNNAKSALDASVRFLYVYRNTGLTDNHITERGLEPQYDFGHDNVIINNDSTILNLYRQLDEKLKI
>ID:AFN37556.1 |[Vibriophage phi-pp2]||_Vibriophage_phi-pp2_.gbk|dNMP kinase|639|JN849462(246421):184943-185581:-1 ^^ Vibriophage phi-pp2, complete genome.|neighbours:ID:AFN37555.1(-1),ID:AFN37557.1(-1)|neighbour_genes:hypothetical protein,tail completion and ..|
MIIGINGQKRSGKDTVAQAIQDIHSDNAYIYKFADPIKEGLYIGLKEYGYEYADIDGQNNFDREVPTFTLDEAIELVLTCCEYANVDADYDYVYYTLLPHTKLFSIRDLLQMTGTDVARSLDDQHWINYARNKYNELVFKNPDLVFIITDVRFQNELELVQELGGTMLQVNREGSLASNHVSDTELGFIKDAIQIDNNGSLEELHEQINKLF
>ID:YP_009153743.1 |[Yersinia phage PST]||_Yersinia_phage_PST_.gbk|dNMP kinase|726|NC_027404(167785):71453-72178:-1 ^GeneID:24677530^ Yersinia phage PST, complete genome.|neighbours:ID:YP_009153742.1(-1),ID:YP_009153744.1(-1)|neighbour_genes:chaperone for tail f..,tail completion and ..|
MKLIFLSGVKRSGKDTTADFIMENYSAVKYQLAGPIKDALAYAWGVFAANTDYPCLTRKEFEGIDYDRETNLNLTKLEVITIMEQAFCYLNSKSPIKGVFVFDDEGKESVTFVAFNKIADVINNIEDQWSVRRLMQALGTDLIVNNFDRMYWVKLFALDYLDKFNSGYDYYIVPDTRQDHEMDAARAMGATVIHVVRPGQKSNDTHITEAGLPIRDGDLVITNDGSLEELFSKIKNTLKVL
>ID:VEV89755.1 |[Yersinia phage fPS-2]||_Yersinia_phage_fPS-2_.gbk|g139c|714|LR215722(169060):72715-73428:-1 ^^ Yersinia phage fPS-2 genome assembly, chromosome: I.|neighbours:ID:VEV89754.1(-1),ID:VEV89756.1(-1)|neighbour_genes:g138c,g140c|
MKLIFLSGVKRSGKDTTADFIMSNYSAVKYQLAGPIKDALAYAWGVFAANTDYPCLTRKEFEGIDYDRETNLNLTKSEVITIMEQAFCYLNGKSPIKGVFVFDDAVNFVAFNKIADVINNIEDQWSVRRLMQALGTDLIVNNFDRMYWVKLFALDYLDKFNSGYDYYIVPDTRQDHEMDAARAMGATVIHVVRPGQKSNDTHITEAGLPIRDGDLVITNDGSLEELFSKIKNTLKVL
>ID:YP_009149388.1 |[Yersinia phage phiD1]||_Yersinia_phage_phiD1_.gbk|g149|726|NC_027353(167063):72781-73506:-1 ^GeneID:24635585^ Yersinia phage phiD1 complete genome.|neighbours:ID:YP_009149387.1(-1),ID:YP_009149389.1(-1)|neighbour_genes:g148,g150|
MKLIFLSGVKRSGKDTTADFIMSNYSAVKYQLAGPIKDALAYAWGVFAENTDYPCLTRKEFEGIDYDRETNLNLTKSEVITIMEQAFCYLNGKSPIKGVFVFDDEGQESVNSVAFNKIIDVINNIEDQWSVRRLMQALGTDLIVNNFDRMYWVKLFALDYLDKFNSGYDYYIVPDTRQDHEMDAARAMGATVIHVVRPGQKSNDTHITEAGLPIRDGDLVITNDGSLEELFSKIKNTLKVL
