# Supplementary material for: Influence of Non-canonical DNA Bases on the Genomic Diversity of Tevenvirinae
Source: Front Microbiol. 2021 Apr 6;12:632686. doi: 10.3389/fmicb.2021.632686 (PMC8056088; doi:10.3389/fmicb.2021.632686)
Supplement: Supplementary Data Sheet 1 — Clustering results (folders “first clusterisation,” “second clusterisation,” and “third clusterisation”): the number of pan-genome components in the individual genome (files “pan genome components of genomes”), the total number of all clusters and components of the pan-genome (files “pan genome components”), a list of clusters of the core genome (files “core list”), a list of clusters of the softcore genome (files “softcore list”). Clusters of the softcore genome (folders “softcore clusters”) are presented in the files which show regions in genomes, protein sequences, names of viruses which have these proteins A description of softcore clusters is also supplied (file “Softcore clusters description”). [file Data_Sheet_1.ZIP › Data sheet 1/first clusterisation/softcore_clusters/20004_3.faa]

>ID:YP_004300731.1 |[Acinetobacter virus 133]|Acj133|_Acinetobacter_phage_133_.gbk|3|564|NC_015250(159801):72538-73101:-1 ^GeneID:10323137^ Acinetobacter phage 133, complete genome.|neighbours:ID:YP_004300730.1(-1),ID:YP_004300732.1(-1)|neighbour_genes:1,2|
MSLKNLTNTTNFVLDVPDAGITEAFTGNVQSALIPGVRIPVTDTPTGTRGLGRAKLPGSTFEFDPLVCRFIIDENLKTWVELYRWMLSINNYLTLENEGWEEGVLPKFITLHILDNTKSNIIMSIHYYGAWISDLGEIEYNYTEESDVSVTCMATFQYKYFEIVYNGIAVKHRGTIHEHAQKRIDNR
>ID:AWY10277.1 |[Acinetobacter phage AM101]||_Acinetobacter_phage_AM101_.gbk|tail completion prot..|570|MH165274(166487):87787-88356:1 ^^ Acinetobacter phage AM101, complete genome.|neighbours:ID:AWY10276.1(1),ID:AWY10278.1(1)|neighbour_genes:DNA end protector pr..,deoxynucleoside mono..|
MTLQFNQTNITNFVLDIPDAKITDAFKLNVQSALIPGISIPTVNMALGNKGLGRANRPGSTFEFEPLVCRVLIDENLDAWTDIYTWMLSINNYLTHDNNGANPGVLPEFITLHILSNDKTTPLMSIHYHDAWPQVIGDLEFNYTEESDPAIFANVTFQYSYFTVEKNGVIIETRKSISDMLMNGKREIL
>ID:YP_004009518.1 |[Acinetobacter phage Ac42]|Ac42|_Acinetobacter_phage_Ac42_.gbk|3|591|NC_014660(167716):82951-83541:-1 ^GeneID:9925783^ Acinetobacter phage Ac42, complete genome.|neighbours:ID:YP_004009517.1(-1),ID:YP_004009519.1(-1)|neighbour_genes:1,2|
MSLHNQTNITNFVVEIPDCNITKAFKLNAQSVLIPGIRMPVTDVPAGTKGLARASLPGSTVEFDPFVCRFVVDEELDSWLELYKWMISINSYLAYDGNGFEDGVLPKFITLHILDNSRTKIALSIHFYGAWCADIGEVEYNTTESTDIPVTSIATFHYKYMEVEKNGKIIIKRQSIKEQALANGKGNTAAVHPSMR
>ID:YP_004009771.1 |[Acinetobacter phage Acj61]||_Acinetobacter_phage_Acj61_.gbk|3|600|NC_014661(164093):83545-84144:-1 ^GeneID:9926045^ Acinetobacter phage Acj61, complete genome.|neighbours:ID:YP_004009770.1(-1),ID:YP_004009772.1(-1)|neighbour_genes:1,2|
MSVAYNQTNITNFALDIPDANITRAFKLNVQSALIPGIRIPPTNTPAGTKGLARANLPGSTVEFDPLVVRFLVDENLDAWVDLYTWMLSINNYLTHDNMGWHEGTLPKFITLHILDNTKENIVMSIHYYGAWCSDLGEIEYTFVEDSDPAVSCVATFNYKYYVIEKDGRIIETRESITERGQTTGESAPKIGRHPSQRA
>ID:YP_004010293.1 |[Acinetobacter phage Acj9]||_Acinetobacter_phage_Acj9_.gbk|3|555|NC_014663(169947):84932-85486:-1 ^GeneID:9926590^ Acinetobacter phage Acj9, complete genome.|neighbours:ID:YP_004010292.1(-1),ID:YP_004010294.1(-1)|neighbour_genes:1,2|
MSAYNQTNKTNFAVDIPDAGITKAFVLNVSSALIPGISIPVTNMPTGQGGLGRANIPGSTFEFEPLVVRVLMDEDLQAWEDIYTWMLSINNYRTLYNEGWEPGVLPEFITLHIWNNSKTKILLSLHYYGAWPSTMGDLEFDFTDEGDPPVYANVTFQYKYFAVERNGVIIETRERIGDKLIRKK
>ID:AXY82748.1 |[Acinetobacter phage KARL-1]||_Acinetobacter_phage_KARL-1_.gbk|tail completion and ..|570|MH713599(166560):104769-105338:1 ^^ Acinetobacter phage KARL-1, complete genome.|neighbours:ID:AXY82747.1(1),ID:AXY82749.1(1)|neighbour_genes:DNA end protector pr..,dNMP kinase|
MTLQFNQTNITNFVLDIPDAKITDAFKLNVQSALIPGISIPTVNMALGNKGLGRANRPGSTFEFEPLVCRVLIDENLDAWTDIYTWMLSINNYLTHDNNGANPGVLPEFITLHILSNDKTTPLMSIHYHDAWPQVIGDLEFNYTEESDPAIFANVTFQYSYFTVEKNGVIIETRKSISDMLTNGKREIL
>ID:YP_008992063.1 |[Acinetobacter phage ZZ1]||_Acinetobacter_phage_ZZ1_.gbk|tail completion and ..|567|NC_018087(166687):78701-79267:-1 ^GeneID:13165260^ Acinetobacter phage ZZ1, complete genome.|neighbours:ID:YP_006489174.1(-1),ID:YP_006489170.1(-1)|neighbour_genes:dNMP kinase,DNA end protector pr..|
MSAFFNQTNITNFALDVPDANITEAFKLNVQTALIPGISIPVTNTSLGPRGVGRANRPGSTFEFEPLVCRVLVDENLDAWLDIYKWMLALNNYMTQESNGWEPGVLPPFITLHILNNDKTKTVMSVHYYNAWPSMMGDLEYSFTDDGDPAINLNVTFHYSHFAIEKNGVIIETRESISDKLIKGKSPK
>ID:AXF40722.1 |[Acinetobacter phage vB_ApiM_fHyAci03]||_Acinetobacter_phage_vB_ApiM_fHyAci03_.gbk|tail completion and ..|570|MH460829(165975):79306-79875:-1 ^^ Acinetobacter phage vB_ApiM_fHyAci03, complete genome.|neighbours:ID:AXF40721.1(-1),ID:AXF40723.1(-1)|neighbour_genes:deoxynucleotide mono..,DNA end protector pr..|
MTLQFNQTNITNFVLDIPDAKITDAFKLNVQSALIPGISIPTVNMALGNKGLGRANRPGSTFEFEPLVCRVLIDENLDAWTDIYTWMLSINNYLTHDNNGANPGVLPEFITLHILSNDKTTPLMSIHYHDAWPQVIGDLEFNYTEESDPAIFANVTFQYSYFTVEKNGVIIETRKSISDMLMNGKREIL
>ID:APU01507.1 |[Aeromonas phage 65.2]||_Aeromonas_phage_65.2_.gbk|tail completion prot..|570|KY290955(236567):105157-105726:1 ^SEED:fig|6666666.172300.peg.116^ Aeromonas phage 65.2, complete genome.|neighbours:ID:APU01506.1(1),ID:APU01508.1(1)|neighbour_genes:hypothetical protein,deoxynucleotide mono..|
MITNQSHITNMRLEIPDANATIHFVSAAQSVTLPSIEMELSRVSTNQMSMGMLPGSKINYEPVRIRFLLDEEFEAYKEIYQWIISTTDSRSFNSTAHLPGMRPLSMSVHILDNHKRKILMTLKLNNPFPFSIDEIEMGYTEEGNQALFGMVSFGYSSFSLLSGDGDRGVEILPKQDSVGTPNFHPFSGK
>ID:YP_004300958.1 |[Aeromonas virus 65]||_Aeromonas_phage_65_.gbk|3|570|NC_015251(235229):105174-105743:1 ^GeneID:10323381^ Aeromonas phage 65, complete genome.|neighbours:ID:YP_004300957.1(1),ID:YP_004300959.1(1)|neighbour_genes:hypothetical protein,1|
MITNQSHITNMRLEIPDANATIHFVSAAQSVTLPSIEMELSRVSTNQMSMGMLPGSKINYEPVRIRFLLDEEFEAYKEIYQWIISTTDSRSFNSTAHLPGMRPLSMSVHILDNHKRKILMTLKLNNPFPFSIDEIEMGYTEEGNQALFGMVSFGYSSFSLLSGDGDRGVEILPKQDSVGTPNFHPFSGK
>ID:ATI17390.1 |[Aeromonas phage AS-szw]||_Aeromonas_phage_AS-szw_.gbk|tail completion and ..|558|MF498773(229957):69111-69668:-1 ^^ Aeromonas phage AS-szw, complete genome.|neighbours:ID:ATI17389.1(-1),ID:ATI17391.1(-1)|neighbour_genes:dNMP kinase,hypothetical protein|
MIHNQAHITNMRLEIPDANTTANFVTSAQSVVLPTMEMDITRVSINQMTSGLMPGSKIIYEPFRIRFLIDENFESYKELYQWMISVTDSRTFNSTAHLPGARPRSILVHILDNSKKNIVLTFKFHDPFPSSLDDIELSYVDDGNPALIGNVTFSYSSMSVVGVNDLEILPKQTPVGIGAGHPFQK
>ID:ASU00203.1 |[Aeromonas phage AS-zj]||_Aeromonas_phage_AS-zj_.gbk|tail completion and ..|564|MF448340(229929):175653-176216:-1 ^^ Aeromonas phage AS-zj, complete genome.|neighbours:ID:ASU00204.1(-1),ID:ASU00202.1(-1)|neighbour_genes:dNMP kinase,baseplate hub subuni..|
MIHNQAHITNMRLEIPDANTTANFVTSAQSVVLPTMEMDITRVSINQMTSGLMPGSKIIYEPFRIRFLIDENFESYKELYQWMISVTDSRTFNSTAHLPGARPRSILVHILDNSKKNIVLTFKFHDPFPSSLDDIELSYVDDGNPALIGNVTFSYSSMSVVGVNDLEILPKQNPVGIGAGHPFQSKI
>ID:NP_944075.1 |[Aeromonas virus Aeh1]||_Aeromonas_phage_Aeh1_.gbk|3|570|NC_005260(233234):116421-116990:-1 ^GeneID:2658216^ Aeromonas phage Aeh1, complete genome.|neighbours:ID:NP_944074.1(-1),ID:NP_944076.1(-1)|neighbour_genes:1,hypothetical protein|
MIHSNPAHVTNFRLDIPDTGGTVAFEMAVQGLSIPGININPIEIPINPMTVGKIPGTAVDFEPLNIRVLLDEHLSAYVEVYKWMLSVVDYAKLNSTAQIDGTVPRTLLLHVLDNSKKKIVLTFKFIDAWPSNLGEVEFTYTDESNTPIVLPVQFMYKSFVIEKDGVEIRPYVAGSNGSVPKLHPFYSHA
>ID:AUE22719.1 |[Aeromonas phage Ah1]||_Aeromonas_phage_Ah1_.gbk|tail completion and ..|570|MG250483(221116):104272-104841:-1 ^^ Aeromonas phage Ah1, complete genome.|neighbours:ID:AUE22718.1(-1),ID:AUE22720.1(-1)|neighbour_genes:dNMP kinase,hypothetical protein|
MIHSNPAHVTNFRLDIPDSGGTIAFEMAVQGLGIPGININPIEIPINPMTTGKLPGTVVDFEPLNIRVLLDEELSAYVEVYKWMLSVVDYAKLNSTAQIEGTVPRTLLLHVLDNSKKKIVLTFKFIDAWPSNLGEVEFTYTDEINSPIVLPVQFMYKSFVIEKDGVEIRPYVAGSNGSAPTLHPFYSHT
>ID:QAX98443.1 |[Aeromonas phage AsFcp_2]||_Aeromonas_phage_AsFcp_2_.gbk|tail completion and ..|570|MH791401(219171):52306-52875:-1 ^^ UNVERIFIED: Aeromonas phage AsFcp_2, complete genome.|neighbours:ID:QAX98442.1(-1),ID:QAX98444.1(-1)|neighbour_genes:dNMP kinase,hypothetical protein|
MIHSNPAHVTNFRLDIPDSGGTIAFEMAVQGVAIPGININPIEIPVNPMTVGKIPGTAVDFEPLNIRVLMDENLSAYVEVYKWMLSVVDYAKMNSTAQIDGTVPRTLLLHVLDNSKKKIVLTFKFIDAWPSNLGEVEFTYTDESNSPIVLPVTFMYKSFVIEKDGIEIRPYIAGSNGSAPKLHPFYSHA
>ID:QAX97832.1 |[Aeromonas phage Asswx_1]||_Aeromonas_phage_Asswx_1_.gbk|tail completion and ..|558|MH791398(229103):77708-78265:-1 ^^ UNVERIFIED: Aeromonas phage Asswx_1, complete genome.|neighbours:ID:QAX97831.1(-1),ID:QAX97833.1(-1)|neighbour_genes:dNMP kinase,hypothetical protein|
MIHNQAHITNMRLEIPDANTTANFVTSAQSVVLPTMEMDITRVSINQMTSGLMPGSKIIYEPFRIRFLIDENFESYKELYQWMISVTDSRTFNSTAHLPGARPRSILVHILDNSKKNIVLTFKFHDPFPSSLDDIELSYVDDGNPALIGNVTFSYSSMSVVGVNDLEILPKQNPVGIGAGHPFQK
>ID:QAY01320.1 |[Aeromonas phage Aswh_1]||_Aeromonas_phage_Aswh_1_.gbk|tail completion and ..|579|MH791414(229730):161167-161745:1 ^^ UNVERIFIED: Aeromonas phage Aswh_1, complete genome.|neighbours:ID:QAY01319.1(1),ID:QAY01321.1(1)|neighbour_genes:hypothetical protein,dNMP kinase|
MIRNQTHITNMRLEIPDANTTMNFVNAAQSVNIPSLEMEISRVSINQMASGNLPGSKINYEPLRVRFLIDEDFKSYQEIYQWMISVTDSRTFDSTAHLPGARPRTMLVHILDNSKRNILMTFKFNDPFPSTIDEIEMSYVDSGNPAITGMVSFHYATMSLLDKNGNEILPLKTKVGTGTGSNGGLALHPSLR
>ID:YP_007010373.1 |[Aeromonas phage CC2]||_Aeromonas_phage_CC2_.gbk|tail completion and ..|558|NC_019538(231743):192860-193417:1 ^GeneID:14016556^ Aeromonas phage CC2, complete genome.|neighbours:ID:YP_007010372.1(1),ID:YP_007010374.1(1)|neighbour_genes:hypothetical protein,dNMP kinase|
MIHNQAHITNMRLEIPDANTTANFVTSAQSVVLPTMEMDITRVSINQMTSGLMPGSKIIYEPFRIRFLIDENFESYKELYQWMISVTDSRTFNSTAHLPGARPRSILVHILDNSKKNIVLTFKFHDPFPSSLDDIELSYVDDGNPALIGNVTFSYSSMSVVGVNDLEILPKQNPVGIGAGHPFQK
>ID:YP_009011609.1 |[Aeromonas phage PX29]||_Aeromonas_phage_PX29_.gbk|3|570|NC_023688(222006):102681-103250:-1 ^GeneID:18560104^ Aeromonas phage PX29, complete genome.|neighbours:ID:YP_009011608.1(-1),ID:YP_009011610.1(-1)|neighbour_genes:1,hypothetical protein|
MIHSNPAHVTNFRLDIPDSGGTIAFEMAVQGVAIPGININPIEIPVNPMTVGKIPGTAVDFEPLNIRVLMDENLSAYVEVYKWMLSVVDYAKMNSTAQIDGTVPRTLLLHVLDNSKKKIVLTFKFIDAWPSNLGEVEFTYTDESNSPIVLPVTFMYKSFVIEKDGIEIRPYIAGSNGSAPKLHPFYSHA
>ID:YP_003969612.1 |[Aeromonas phage phiAS5]||_Aeromonas_phage_phiAS5_.gbk|tail completion and ..|573|NC_014636(225268):200899-201471:-1 ^GeneID:9861730^ Aeromonas phage phiAS5, complete genome.|neighbours:ID:YP_003969611.1(-1),ID:YP_003969613.1(-1)|neighbour_genes:dNMP kinase,hypothetical protein|
MTVFTNPAHVTNFRLDIPDSGGTIKFEMAVQGVSIPGINLNPIEVPTNPMTVAKLPGTAVDFDPLNVRVLLDEELSAYVEVYRWLLSIVDYAKMNSTAQLDGTVPRTLLLHVLDNSKKKIVLTFKFIDAWPSNLGEVEFNYTDESNSPVILPVQFMYKSFVIEKDGVEIRPYAVGSNGSAPSLHPFYSHA
>ID:YP_803087.1 |[Escherichia virus RB32]||_Bacteriophage_RB32_.gbk|3|531|NC_008515(165890):72895-73425:-1 ^GeneID:4405464^ Bacteriophage RB32, complete genome.|neighbours:ID:YP_803086.1(-1),ID:YP_803088.1(-1)|neighbour_genes:1,putative site-specif..|
MSQALQQIFNQANTTNFVVSIPHSNTTSAFTLNAQSVPIPGIRIPVTDTVTGPFGLGRAQRPGVTFEYDPLIVRFIVDEELKSWIGMYEWMLGTSNYLTGENTAQKTGPEYITLYILDNSKTEIVMSINFYKPWVSDLSEVEFSYTEDSDPALVCTATIPYTYFQVEKDGKIIAEV
>ID:YP_009218552.1 |[Citrobacter phage IME-CF2]||_Citrobacter_phage_IME-CF2_.gbk|tail completion prot..|540|NC_029013(177688):16438-16977:1 ^GeneID:26644775,SEED:fig|1527524.5.peg.14^ Citrobacter phage IME-CF2, complete genome.|neighbours:ID:YP_009218551.1(-1),ID:YP_009218553.1(1)|neighbour_genes:hypothetical protein,deoxynucleotide mono..|
MNTTAMILNQISPTNFLLDIPDNDYMKGLKLQVQGVTLPSINIPITDVPLNPMIRSKIPGSAMEFDPLTIRFAVDEELRSYLGVYLWMLGTVDYNTFESVRWSESQQAMALHILDNSQSKTVATFRFYGAWPSNLGELELMYTNDSDEAVSCMAMFNFTHMEIEIDGRVIVPTPRKKES
>ID:YP_009195008.1 |[Citrobacter phage Margaery]||_Citrobacter_phage_Margaery_.gbk|tail completion and ..|540|NC_028755(178182):101660-102199:-1 ^^ Citrobacter phage Margaery, complete genome.|neighbours:ID:YP_009195007.1(-1),ID:YP_009195009.1(1)|neighbour_genes:deoxynucleotide mono..,hypothetical protein|
MNTTAMILNQTSPTNFMLDIPDNDYVKGLKLQVQGVTLPAINIPITDIPGNPMVRSKLPGSAIEFDPLTIRFAVDEELRSYLGVYIWMLGACDFNTFESLRWSEPQQSMALHILDNSQSKTVATFRFYGAWPSNLGELELMYTNDSDEAVSCMAMFNFHHMEIEIDGRVIVPTPRKTQK
>ID:AYJ73052.1 |[Citrobacter phage Maroon]||_Citrobacter_phage_Maroon_.gbk|tail completion and ..|540|MH823906(178830):102020-102559:-1 ^^ Citrobacter phage Maroon, complete genome.|neighbours:ID:AYJ73051.1(-1),ID:AYJ73053.1(1)|neighbour_genes:deoxynucleoside mono..,hypothetical protein|
MNTTAMILNQTSPTNFMLDIPDNDYVKGLKLQVQGVTLPAINIPITDIPGNPMVRSKLPGSAIEFDPLTIRFAVDEELRSYLGVYIWMLGACDFNTFESLRWSEPQQSMALHILDNSQSKTVATFRFYGAWPSNLGELELMYTNDSDEAVSCMAMFNFHHMEIEIDGRVIVPTPRKTQK
>ID:YP_009203884.1 |[Citrobacter phage Merlin]||_Citrobacter_phage_Merlin_.gbk|sheath stabilizer pr..|588|NC_028857(172733):77062-77649:-1 ^GeneID:26648095^ Citrobacter phage Merlin, complete genome.|neighbours:ID:YP_009203883.1(-1),ID:YP_009203885.1(-1)|neighbour_genes:dNMP kinase,DNA end protector pr..|
MNTQQIFNQTNITNFLVDIPDVGLTKGFTLNAQSANIPGIRIPITDVPSGTMGLGRANLPGSTFEFDPLMIRFLVDEELESWLQMYRWMIGINNYQTGDNFAWRDGSSPEHVSVHILDNSKTRIVLSIHYYGCWISDLGEVEFNTTEDTDPAITCQAILPYKYLQIEKDGKIITTRQNMTEAANSRIGMHPSMRK
>ID:YP_009097795.1 |[Citrobacter phage Miller]||_Citrobacter_phage_Miller_.gbk|tail tube protein|540|NC_025414(178171):102388-102927:-1 ^InterPro:IPR010667^ Citrobacter phage Miller, complete genome.|neighbours:ID:YP_009097794.1(-1),ID:YP_009097796.1(1)|neighbour_genes:dNMP kinase,hypothetical protein|
MNTTAMILNQISPTNFLLDIPDNDYMKGLKLQVQGVTLPSINIPITDVPLNPMIRSKIPGSAMEFDPLTIRFAVDEELRSYLGVYLWMLGTVDYNTFESVRWSESQQAMALHILDNSQSKTVATFRFYGAWPSNLGELELMYTNDSDEAVSCMAMFNFTHMEIEIDGRVIVPTPRKKES
>ID:YP_009146597.1 |[Citrobacter phage Moon]||_Citrobacter_phage_Moon.gbk|tail completion and ..|588|NC_027331(170341):75600-76187:-1 ^GeneID:24721763,InterPro:IPR010667^ Citrobacter phage Moon, complete genome.|neighbours:ID:YP_009146596.1(-1),ID:YP_009146598.1(-1)|neighbour_genes:dNMP kinase,DNA end protector pr..|
MNTQQIFNQTNITNFLVDIPDVGLTKGFTLNAQSANIPGIRIPITDVPSGTMGLGRANLPGSTFEFDPLMIRFLVDEELESWLQMYRWMIGINNYQTGDNFAWRDGSSPEHVSVHILDNSKTRIVLSIHYYGCWISDLGEVEFNTTEDTDPAITCQAILPYKYLQIEKDGKIITTRQNMTEAANSRIGMHPSMRK
>ID:YP_009285727.1 |[Citrobacter phage vB_CfrM_CfP1]||_Citrobacter_phage_vB_CfrM_CfP1_.gbk|tail tube protein|540|NC_031057(180219):104359-104898:-1 ^GeneID:29079599^ Citrobacter phage vB_CfrM_CfP1, complete genome.|neighbours:ID:YP_009285726.1(-1),ID:YP_009285728.1(1)|neighbour_genes:deoxynucleotide mono..,hypothetical protein|
MNTTAMILNQISPTNFLLDIPDNDYMKGLKLQVQGVTLPSINIPITDVPLNPMIRSKIPGSAMEFDPLTIRFAVDEELRSYLGVYLWMLGTVDYNTFESVRWSESQQAMALHILDNSQSKTVATFRFYGAWPSNLGELELMYTNDSDEAVSCMAMFNFTHMEIEIDGRVIVPTPRKKES
>ID:SCN45840.1 |[Cronobacter phage Pet-CM3-4]||_Cronobacter_phage_Pet-CM3-4_.gbk|Tail completion and ..|591|LT614807(171975):77930-78520:-1 ^^ Cronobacter phage Pet-CM3-4 genome assembly, chromosome: I.|neighbours:ID:SCN45839.1(-1),ID:SCN45841.1(-1)|neighbour_genes:Deoxynucleotide mono..,DNA end protector pr..|
MDANQLFNQTNITNFIVDIPDAGLTKAFTLNVQSATIPGVRIPVTETPSGQGGLARSQLPGSTFEHDPLVIRFLVDEDLNSWLQMYQWMLSINNYIDFNSQAWKPGYVPPHVSVHMLDNSKKKIVMSFHYYGAWCSDLGEVEFSYTEDADPAVICTAMFPFKYLQIEKDGKIIVGKQNIEQAAQSRSSVAMHPSMR
>ID:YP_006986461.1 |[Cronobacter phage vB_CsaM_GAP161]||_Cronobacter_phage_vB_CsaM_GAP161_.gbk|head-proximal tip of..|540|NC_019398(178193):100368-100907:-1 ^^ Cronobacter phage vB_CsaM_GAP161, complete genome.|neighbours:ID:YP_006986460.1(-1),ID:YP_006986462.1(1)|neighbour_genes:dNMP kinase,hypothetical protein|
MNTTAMILNQISPTNFMLDIPDNDYVKGLKLQVQGVTLPSINIPITDVPLNPMIRGKIPGSAMEFDPLTIRFAVDEELRSYLGVYLWMLGTVDFNTFESVRWSEPQQAMALHILDNSQSKTVATFRFYGAWPSNLGELELMYTNDSDEAVSCMTMFNFAHMEIEIDGKVIVPTPRKTQK
>ID:AOG16318.1 |[Cronobacter phage vB_CsaM_leB]||_Cronobacter_phage_vB_CsaM_leB_.gbk|head-proximal tip of..|552|KX431559(177907):100638-101189:-1 ^^ Cronobacter phage vB_CsaM_leB, complete genome.|neighbours:ID:AOG16317.1(-1),ID:AOG16319.1(1)|neighbour_genes:dNMP kinase,hypothetical protein|
MEIIMNTTAMILNQISPTNFMLDIPDNDYVKGLKLQVQGVTLPAINIPITDVPLNPMIRGKIPGSAMEFDPLTIRFAVDEELRSYLGVYLWMLGTVDFNTFDSVRWSEPQQAMALHILDNSQSKTVATFRFYGAWPSNLGELELMYTNDSDEAVSCMTMFNFAHMEIEIDGRVIVPTPRKTQK
>ID:AOG16602.1 |[Cronobacter phage vB_CsaM_leN]||_Cronobacter_phage_vB_CsaM_leN_.gbk|head-proximal tip of..|552|KX431560(179516):101863-102414:-1 ^^ Cronobacter phage vB_CsaM_leN, complete genome.|neighbours:ID:AOG16601.1(-1),ID:AOG16603.1(1)|neighbour_genes:deoxynucleotide mono..,hypothetical protein|
MEIIMNTTAMILNQISPTNFMLDIPDNDYVKGLKLQVQGVTLPAINIPITDVPLNPMIRGKIPGSAMEFDPLTIRFAVDEELRSYLGVYLWMLGTVDFNTFDSVRWSEPQQAMALHILDNSQSKTVATFRFYGAWPSNLGELELMYTNDSDEAVSCMTMFNFAHMEIEIDGRVIVPTPRKTQK
>ID:YP_009005428.1 |[Enterobacter phage PG7]||_Enterobacter_phage_PG7_.gbk|tail completion and ..|591|NC_023561(173276):80322-80912:-1 ^GeneID:18502443^ Enterobacter phage PG7, complete genome.|neighbours:ID:YP_009005427.1(-1),ID:YP_009005429.1(-1)|neighbour_genes:deoxynucleoside mono..,DNA end protector pr..|
MDANQLFNQTNITNFIVDIPDAGLTKAFTLNVQSANIPGIRIPITETPSGQGGLARSQLPGSTFEHDPLVIRFLVDEDLNSWLQMYQWMLSINNYVDFNSQAWKPGFVPPHVSVHMLDNSKKKIVMSFHYYGAWCSDLGEVEFSYTEDTDPAVICTAMFPFKYLQIEKDGKIIVGKQNIEQAAQSRSSVGMHPSMR
>ID:AVR55337.1 |[Enterobacter phage myPSH1140]||_Enterobacter_phage_myPSH1140_.gbk|tail completion and ..|339|MG999954(172614):81414-81752:-1 ^^ Enterobacter phage myPSH1140, complete genome.|neighbours:ID:AVR55336.1(-1),ID:AVR55338.1(-1)|neighbour_genes:deoxynucleoside mono..,DNA end protector pr..|
MYQWMLSINNYVDFNSQAWKPGFTPPHVSVHMLDNSKQKIVMSFHYYGAWCSDLGEVEFSYTEDADPAVICTAMFPFKYLQIEKDGKIIVGKQNIEQAAQSRSSVAMHPSMR
>ID:YP_009607109.1 |[Enterobacter phage phiEap-3]||_Enterobacter_phage_phiEap-3_.gbk|tail completion and ..|531|NC_041980(175814):101593-102123:-1 ^GeneID:40083115^ Enterobacter phage phiEap-3, complete genome.|neighbours:ID:YP_009607108.1(-1),ID:YP_009607110.1(1)|neighbour_genes:deoxynucleoside mono..,hypothetical protein|
MSTEMILNQISPTNFRVDIPDNSYMKGLTLQVQGVTLPSMNLPAVDIPANMMVRGKVPGSAFEFDPLMIRFVVDEEMRSYLGIYIWMLSTNDYNEFNSVAWDDPKQSFAVHILDNSQMKTIATFRFYGAFPTNLGEVELGYTNDSDEAVTCMATFGFLHMEVEIDGKVVSSQKRMS
>ID:YP_009167962.1 |[Escherichia phage AR1]|AR1|_Enterobacteria_phage_AR1_DNA_.gbk|3|531|NC_027983(167435):73262-73792:-1 ^GeneID:26041904^ Enterobacteria phage AR1 DNA, complete genome.|neighbours:ID:YP_009167961.1(-1),ID:YP_009167963.1(-1)|neighbour_genes:1,2|
MSQALQQIFNQANTTNFVVSIPHSNTTSAFTLNAQSVPIPGIRIPVTDTVTGPFGLGRAQRPGVTFEYDPLIVRFIVDEELKSWIGMYEWMLGTSNYLTGENTAQKTGPEYITLYILDNSKTEIVMSINFYKPWVSDLSEVEFSYTEDSDPALVCTATIPYTYFQVEKDGKIIAEV
>ID:ANZ51049.1 |[Enterobacteria phage ATK47]||_Enterobacteria_phage_ATK47.gbk|tail completion and ..|585|KT184309(170020):95131-95715:1 ^^ Enterobacteria phage ATK47, complete genome.|neighbours:ID:ANZ51048.1(1),ID:ANZ51050.1(1)|neighbour_genes:DNA end protector du..,deoxynucleotide mono..|
MTRPTRQIFNQTNITNFVVDIPDSTRTSGFVLNAQTAPLPGVRIPVVETVTGTMGLGRAMRAGTTFEYDPFVVRFIVDEDMTSWMNMYKWMLSTNNYITGYNTAHSDGPEFVTLHILNNNKTEVVLTANFYKPWISDLSEIEFSYTEDSDPAVTCVATIHYAYMTIEKDGEVIVSQQPRQAVESKSISRHPSLR
>ID:ANZ51173.1 |[Enterobacteria phage ATK48]||_Enterobacteria_phage_ATK48.gbk|tail completion and ..|585|KT184310(169729):23635-24219:1 ^^ Enterobacteria phage ATK48, complete genome.|neighbours:ID:ANZ51172.1(1),ID:ANZ51174.1(1)|neighbour_genes:DNA end protector du..,deoxynucleotide mono..|
MTRPTRQIFNQTNITNFVVDIPDSTRTSGFVLNAQTAPLPGVRIPVVETVTGTMGLGRAMRAGTTFEYDPFVVRFIVDEDMTSWMNMYKWMLSTNNYITGYNTAHSDGPEFVTLHILNNNKTEVVLTANFYKPWISDLSEIEFSYTEDSDPAVTCVATIHYAYMTIEKDGEVIVSQQPRQAVESKSISRHPSLR
>ID:ANZ50747.1 |[Enterobacteria phage Aplg8]||_Enterobacteria_phage_Aplg8_.gbk|head-proximal tip of..|531|KT184308(168496):18106-18636:-1 ^^ Enterobacteria phage Aplg8, complete genome.|neighbours:ID:ANZ50746.1(-1),ID:ANZ50748.1(-1)|neighbour_genes:deoxynucleotide mono..,DNA end protector du..|
MSQALQQIFNQANTTNFVVSIPHSNTTSAFTLNAQSVPIPGIRIPVTDTVTGPFGLGRAQRPGVTFEYDPLIVRFIVDEELKSWIGMYEWMLGTSNYLTGENTAQKTGPEYITLYILDNSKTEIVMSINFYKPWVSDLSEVEFSYTEDSDPALVCTATIPYTYFQVEKDGKIIAEV
>ID:YP_007004300.1 |[Enterobacteria phage Bp7]||_Enterobacteria_phage_Bp7_.gbk|tail completion and ..|591|NC_019500(168066):165564-166154:1 ^GeneID:14007914^ Enterobacteria phage Bp7, complete genome.|neighbours:ID:YP_007004299.1(1),ID:YP_007004301.1(1)|neighbour_genes:DNA end protector pr..,g1|
MNGLFNQTNTTNFILEVSDAGMTQAFKLNVQDVTLPGIHIPVSDVPGSTQGIHRAKLPGSTVEFDPLIVNFLVDRELKSWLDVYKWMLSLNNYVTHDSEAWHPKGQPEAITLHILDNNKQKIVMSIHYYGGWPSDLSEIQYSYKEDSDPAIIATATFNFKSFAVEIDGTIVTGRPQIDSYAEQRVARMSMHPSMRK
>ID:YP_004010008.1 |[Enterobacter phage CC31]||_Enterobacteria_phage_CC31_.gbk|3|591|NC_014662(165540):72888-73478:-1 ^GeneID:9926304^ Enterobacteria phage CC31, complete genome.|neighbours:ID:YP_004010007.1(-1),ID:YP_004010009.1(-1)|neighbour_genes:1,2|
MDANQLFNQTNITNFIVDIPDAGLTKAFTLNVQSATIPGIRIPITETPSGQGGLARSQLPGSTFEHDPLVIRFLVDEDLNSWLQMYQWMLSINNYIDFNSQAWKPGFTPPHVSVHMLDNSKKKIVMSFHYYGAWCSDLGEVEFSYTEDTDPAVICTAMFPFKYLQIEKDGKIIVGKQNIEQAAQSRSSVGMHPSMR
>ID:YP_009118813.1 |[Enterobacteria phage GEC-3S]||_Enterobacteria_phage_GEC-3S_.gbk|Putative tail comple..|591|NC_025425(163424):62522-63112:-1 ^GeneID:23301169^ Enterobacteria phage GEC-3S complete genome.|neighbours:ID:YP_009118812.1(-1),ID:YP_009118814.1(1)|neighbour_genes:Putative dNMP kinase,hypothetical protein|
MSNLFNYANPSNWQINIPDGQLTKGFTLNAQGVTLPAITIPPTKQVAGQYGLAVADYPSSHVEFDPLVVRFIVDEHLESYLNLYTWMLSIVDYNNGNSTAWKDSMPEAVQVHMMDNERRNIVCTFNFYGCWCSQLGELELTYTDDMHESLVCTAILPFKTMSIERDGQLIVPRPAIQAADRQRVEGIKAMHPAFRK
>ID:ANZ51572.1 |[Enterobacteria phage GiZh]||_Enterobacteria_phage_GiZh_.gbk|tail completion and ..|531|KT184311(166514):123289-123819:-1 ^^ Enterobacteria phage GiZh, complete genome.|neighbours:ID:ANZ51571.1(-1),ID:ANZ51573.1(-1)|neighbour_genes:deoxynucleotide mono..,DNA end protector du..|
MSQALQQIFNQANTTNFVVSIPHSNTTSAFTLNAQSVPIPGIRIPVTDTVTGPFGLGRAQRPGVTFEYDPLIVRFIVDEELKSWIGMYEWMLGTSNYLTGENTAQKTGPEYITLYILDNSKTEIVMSINFYKPWVSDLSEVEFSYTEDSDPALVCTATIPYTYFQVEKDGKIIAEV
>ID:YP_003734287.1 |[Enterobacteria phage IME08]||_Enterobacteria_phage_IME08_.gbk|3|765|NC_014260(172253):72883-73647:-1 ^GeneID:9384447^ Enterobacteria phage IME08, complete genome.|neighbours:ID:YP_003734286.1(-1),ID:YP_003734288.1(-1)|neighbour_genes:1,2|
MIGLMWSCFHFSNSCLKASVTQLRKYGRIHNLLSQPVIEWNRPRTIIHCLGLKQYRNLMNGLFNQTNTTNFILEVSDSGMTQSFKLNVQDVTLPGIHIPISDVPGSTQGIHRAKLPGSTVEFDPLIVNFLVDRELKSWLDVYKWMLSLNNYVTHESEAWHPKGLPEAITLHILDNNKQKIVMSIHYYGGWPSDLSEIQYSYKEDSDPAIIATATFNFKSFAVEIDGTIVTGRPQIDSYAEQRVARMSMHPSMRK
>ID:YP_002922490.1 |[Escherichia phage JS10]||_Enterobacteria_phage_JS10_.gbk|3|591|NC_012741(171451):72542-73132:-1 ^GeneID:7943540^ Enterobacteria phage JS10, complete genome.|neighbours:ID:YP_002922489.1(-1),ID:YP_002922491.1(-1)|neighbour_genes:1,2|
MNGLFNQTNTTNFILEVSDSGMTQSFKLNVQDVTLPGIHIPVSDVPGSTQGINRAKLPGSTVEFDPLIVNFLVDRELKSWLDVYKWMLSLNNYVTHESEAWHPKGQPEAITLHILDNNKQKIVMSIHYYGGWPSDLSEIQYSYKEDSDPAIIATATFNFKSFAVEIDGTIVTGRPQIDSYAEQRVARMSMHPSMRK
>ID:YP_001595274.1 |[Escherichia phage JS98]||_Enterobacteria_phage_JS98.gbk|tail completion and ..|591|NC_010105(170523):74278-74868:-1 ^^ Enterobacteria phage JS98, complete genome.|neighbours:ID:YP_001595273.1(-1),ID:YP_001595275.1(-1)|neighbour_genes:deoxynucleoside mono..,DNA end protector pr..|
MNGLFNQTNTTNFILEVSDAGMTQAFKLNVQDVTLPGIHIPVSDVPGSTQGIHRAKMPGSTVEFDPLIVNFLVDRELKSWLDVYKWMLSLNNYVTHDSEAWHPKGQPEAITLHILDNNKQKIVMSIHYYGGWPSDLSEIQYSYKEDSDPAIIATATFNFKSFAVEIDGTIVTGRPQIDSYAEQRVARMSMHPSMRK
>ID:YP_002922204.1 |[Escherichia phage JSE]||_Enterobacteria_phage_JSE_.gbk|3|591|NC_012740(166418):64835-65425:-1 ^GeneID:7943172^ Enterobacteria phage JSE, complete genome.|neighbours:ID:YP_002922203.1(-1),ID:YP_002922205.1(1)|neighbour_genes:1,hypothetical protein|
MSNLFNYANPSNWQINIPDGQLTKGFTLNAQGVTLPAITIPPTKQVAGQYGLAVADYPSSHVEFDPLVVRFIVDEHLESYLNLYTWMLSIVDYNNGNSTAWKDSMPEAVQVHMMDNERRNIVCTFNFYGCWCSQLGELELTYTDDMHESLVCTAILPFKTMSIERDGQLIVPRPAIQAADRQRVEGIKAMHPAFRK
>ID:ANZ51771.1 |[Enterobacteria phage Kha5h]||_Enterobacteria_phage_Kha5h_.gbk|head-proximal tip of..|531|KT184312(167318):98200-98730:-1 ^^ Enterobacteria phage Kha5h, complete genome.|neighbours:ID:ANZ51770.1(-1),ID:ANZ51772.1(-1)|neighbour_genes:deoxynucleotide mono..,DNA end protector du..|
MSQALQQIFNQANTTNFVVSIPHSNTTSAFTLNAQSVPIPGIRIPVTDTVTGPFGLGRAQRPGVTFEYDPLIVRFIVDEELKSWIGMYEWMLGTSNYLTGENTAQKTGPEYITLYILDNSKTEIVMSINFYKPWVSDLSEVEFSYTEDSDPALVCTATIPYTYFQVEKDGKIIAEV
>ID:YP_001469473.1 |[Escherichia phage Phi1]||_Enterobacteria_phage_Phi1_.gbk|3|591|NC_009821(164270):61860-62450:-1 ^GeneID:5602112^ Enterobacteria phage Phi1, complete genome.|neighbours:ID:YP_001469472.1(-1),ID:YP_001469474.1(1)|neighbour_genes:1,hypothetical protein|
MSNLFNYANPSNWQINIPDGQLTKGFTLNCQGVTLPAITIPPTKQVAGQYGLAVADYPSSHVEFDPLVVRFIVDEHLESYLNLYTWMLSIVDYNNGNSTAWKDSMPEAVQVHMMDNERRNIVCTFNFYGCWCSQLGELELTYTDDMHESLVCTAILPFKTMSIERDGQLIVPRPAIQAADRQRVEGIKAMHPAFRK
>ID:YP_009202878.1 |[Escherichia phage QL01]||_Enterobacteria_phage_QL01.gbk|tail completion and ..|591|NC_028847(170527):72443-73033:-1 ^GeneID:26629866^ Enterobacteria phage QL01, complete genome.|neighbours:ID:YP_009202877.1(-1),ID:YP_009202879.1(-1)|neighbour_genes:hypothetical protein,putative site-specif..|
MNGLFNQTNTTNFILEVSDAGMTQAFKLNVQDVTLPGIHIPVSDVPGSTQGIHRAKLPGSTVEFDPLIVNFLVDRELKSWLDVYKWMLSLNNYVTHDSEAWHPKGQPEAITLHILDNNKQKIVMSIHYYDGWPSDLSEIQYSYKEDSDPAIIATATFNFKSFAVEIDGTIVTGRPQIDSYAEQRVARMSMHPSMRK
>ID:AIT74239.1 |[Enterobacteria phage RB10]||_Enterobacteria_phage_RB10_.gbk|tail completion and ..|531|KM606999(168401):71462-71992:-1 ^^ Enterobacteria phage RB10, complete genome.|neighbours:ID:AIT74238.1(-1),ID:AIT74240.1(-1)|neighbour_genes:deoxynucleoside mono..,DNA end protector du..|
MSQALQQIFNQANTTNFVVSIPHSNTTSAFTLNAQSVPIPGIRIPVTDTVTGPFGLGRAQRPGVTFEYDPLIVRFIVDEELKSWIGMYEWMLGTSNYLTGENTAQKTGPEYITLYILDNSKTEIVMSINFYKPWVSDLSEVEFSYTEDSDPALVCTATIPYTYFQVEKDGKIIAEV
>ID:YP_002854481.1 |[Escherichia virus RB14]||_Enterobacteria_phage_RB14_.gbk|3|531|NC_012638(165429):72131-72661:-1 ^GeneID:7803897^ Enterobacteria phage RB14, complete genome.|neighbours:ID:YP_002854480.1(-1),ID:YP_002854482.1(-1)|neighbour_genes:1,2|
MSQALQQIFNQANTTNFVVSIPHSNTTSAFTLNAQSVPIPGIRIPVTDTVTGPFGLGRAQRPGVTFEYDPLIVRFIVDEELKSWIGMYEWMLGTSNYLTGENTAQKTGPEYITLYILDNSKTEIVMSINFYKPWVSDLSEVEFSYTEDSDPALVCTATIPYTYFQVEKDGKIIAEV
>ID:YP_003858484.1 |[Escherichia virus RB16]||_Enterobacteria_phage_RB16_.gbk|3|540|NC_014467(176788):100217-100756:-1 ^GeneID:9712925^ Enterobacteria phage RB16, complete genome.|neighbours:ID:YP_003858483.1(-1),ID:YP_003858485.1(1)|neighbour_genes:1,hypothetical protein|
MNTTAMILNQISPTNFMLDIPDNDYMKGLKLQIQGVTLPSVNIPITEVPLNPMIRGKIPGSAMEFDPLTIRFAVDEELRSYLGVYLWMLGTCDFNTFDSIRWSEPQQAMALHILDNSQSKTVATFRFYGAWPSNLGELELMYTNDSDEAVSCMAMFNFAHMEIEIDGKVLVPTPRKKES
>ID:AXF42455.1 |[Enterobacteria phage RB18]||_Enterobacteria_phage_RB18_.gbk|tail completion and ..|531|MH553563(166677):73106-73636:-1 ^^ Enterobacteria phage RB18, complete genome.|neighbours:ID:AXF42454.1(-1),ID:AXF42456.1(-1)|neighbour_genes:deoxynucleoside mono..,DNA end protector pr..|
MSQALQQIFNQANTTNFVVSIPHSNTTSAFTLNAQSVPIPGIRIPVTDTVTGPFGLGRAQRPGVTFEYDPLIVRFIVDEELKSWIGMYEWMLGTSNYLTGENTAQKTGPEYITLYILDNSKTEIVMSINFYKPWVSDLSEVEFSYTEDSDPALVCTATIPYTYFQVEKDGKIIAEV
>ID:YP_009102350.1 |[Enterobacteria phage RB27]||_Enterobacteria_phage_RB27_.gbk|tail completion and ..|531|NC_025448(165179):71835-72365:-1 ^GeneID:22113134^ Enterobacteria phage RB27, complete genome.|neighbours:ID:YP_009102349.1(-1),ID:YP_009102351.1(-1)|neighbour_genes:deoxynucleoside mono..,DNA end protector du..|
MSQALQQIFNQANTTNFVVSIPHSNTTSAFTLNAQSVPIPGIRIPVTDTVTGPFGLGRAQRPGVTFEYDPLIVRFIVDEELKSWIGMYEWMLGTSNYLTGENTAQKTGPEYITLYILDNSKTEIVMSINFYKPWVSDLSEVEFSYTEDSDPALVCTATIPYTYFQVEKDGKIIAEV
>ID:AIT74784.1 |[Enterobacteria phage RB33]||_Enterobacteria_phage_RB33_.gbk|tail completion and ..|531|KM607001(166007):73014-73544:-1 ^^ Enterobacteria phage RB33, complete genome.|neighbours:ID:AIT74783.1(-1),ID:AIT74785.1(-1)|neighbour_genes:deoxynucleoside mono..,putative site-specif..|
MSQALQQIFNQANTTNFVVSIPHSNTTSAFTLNAQSVPIPGIRIPVTDTVTGPFGLGRAQRPGVTFEYDPLIVRFIVDEELKSWIGMYEWMLGTSNYLTGENTAQKTGPEYITLYILDNSKTEIVMSINFYKPWVSDLSEVEFSYTEDSDPALVCTATIPYTYFQVEKDGKIIAEV
>ID:YP_009098530.1 |[Escherichia phage RB3]||_Enterobacteria_phage_RB3_.gbk|tail completion and ..|531|NC_025419(168402):71463-71993:-1 ^GeneID:22113894^ Enterobacteria phage RB3, complete genome.|neighbours:ID:YP_009098529.1(-1),ID:YP_009098531.1(-1)|neighbour_genes:deoxynucleoside mono..,DNA end protector du..|
MSQALQQIFNQANTTNFVVSIPHSNTTSAFTLNAQSVPIPGIRIPVTDTVTGPFGLGRAQRPGVTFEYDPLIVRFIVDEELKSWIGMYEWMLGTSNYLTGENTAQKTGPEYITLYILDNSKTEIVMSINFYKPWVSDLSEVEFSYTEDSDPALVCTATIPYTYFQVEKDGKIIAEV
>ID:YP_239175.1 |[Escherichia virus RB43]||_Enterobacteria_phage_RB43_.gbk|3|534|NC_007023(180500):103088-103621:-1 ^GeneID:3416178^ Enterobacteria phage RB43, complete genome.|neighbours:ID:YP_239174.1(-1),ID:YP_239176.1(1)|neighbour_genes:1,hypothetical protein|
MNTTAMILNQISPTNFLLDIPDNDYMKGLKLQVQGVTLPSIKIPITDAPLNPMIRSKIPGSAMEFDPLTIRFAVDEELRSYLGVYLWMLGTVDFNTFESIRWSESQQAMALHILDNSQSKTVATFRFYGAWPSNLGELELMYTNDSDEAVSCMAMFNFAYMEIEIDGKVIVPTPRKK
>ID:NP_891700.1 |[Escherichia phage RB49]||_Enterobacteria_phage_RB49_.gbk|3|591|NC_005066(164018):62157-62747:-1 ^GeneID:1725383^ Enterobacteria phage RB49, complete genome.|neighbours:ID:NP_891699.1(-1),ID:NP_891701.1(1)|neighbour_genes:1,hypothetical protein|
MSNLFNYANPSNWQINIPDGQLTKGFTLNAQGVTLPAITIPPTKQVAGQYGLAIADYPSSHVEFDPLVVRFIVDEHLESYLNLYTWMLSIVDYNNGNSTAWKDSMPEAVQVHMMDNERRNIVCTFNFYGCWCSQLGELELTYTDDMHESLVCTAILPFKTMSIERDGQLIVPRPAIQAADRQRVEGIKAMHPAFRK
>ID:YP_002854103.1 |[Enterobacteria phage RB51]||_Enterobacteria_phage_RB51_.gbk|3|531|NC_012635(168394):75485-76015:-1 ^GeneID:7803409^ Enterobacteria phage RB51, complete genome.|neighbours:ID:YP_002854102.1(-1),ID:YP_002854104.1(-1)|neighbour_genes:1,2|
MSQALQQIFNQANTTNFVVSIPHSNTTSAFTLNAQSVPIPGIRIPVTDTVTGPFGLGRAQRPGVTFEYDPLIVRFIVDEELKSWIGMYEWMLGTSNYLTGENTAQKTGPEYITLYILDNSKTEIVMSINFYKPWVSDLSEVEFSYTEDSDPALVCTATIPYTYFQVEKDGKIIAEV
>ID:AIT75055.1 |[Enterobacteria phage RB55]||_Enterobacteria_phage_RB55_.gbk|tail completion and ..|531|KM607002(168896):75367-75897:-1 ^^ Enterobacteria phage RB55, complete genome.|neighbours:ID:AIT75054.1(-1),ID:AIT75056.1(-1)|neighbour_genes:deoxynucleoside mono..,DNA end protector du..|
MSQALQQIFNQANTTNFVVSIPHSNTTSAFTLNAQSVPIPGIRIPVTDTVTGPFGLGRAQRPGVTFEYDPLIVRFIVDEELKSWIGMYEWMLGTSNYLTGENTAQKTGPEYITLYILDNSKTEIVMSINFYKPWVSDLSEVEFSYTEDSDPALVCTATIPYTYFQVEKDGKIIAEV
>ID:AIT75328.1 |[Enterobacteria phage RB59]||_Enterobacteria_phage_RB59_.gbk|tail completion and ..|531|KM607003(168966):75380-75910:-1 ^^ Enterobacteria phage RB59, complete genome.|neighbours:ID:AIT75327.1(-1),ID:AIT75329.1(-1)|neighbour_genes:deoxynucleoside mono..,DNA end protector du..|
MSQALQQIFNQANTTNFVVSIPHSNTTSAFTLNAQSVPIPGIRIPVTDTVTGPFGLGRAQRPGVTFEYDPLIVRFIVDEELKSWIGMYEWMLGTSNYLTGENTAQKTGPEYITLYILDNSKTEIVMSINFYKPWVSDLSEVEFSYTEDSDPALVCTATIPYTYFQVEKDGKIIAEV
>ID:AIT73152.1 |[Enterobacteria phage RB5]||_Enterobacteria_phage_RB5_.gbk|tail completion and ..|531|KM606995(168394):71455-71985:-1 ^^ Enterobacteria phage RB5, complete genome.|neighbours:ID:AIT73151.1(-1),ID:AIT73153.1(-1)|neighbour_genes:deoxynucleoside mono..,DNA end protector du..|
MSQALQQIFNQANTTNFVVSIPHSNTTSAFTLNAQSVPIPGIRIPVTDTVTGPFGLGRAQRPGVTFEYDPLIVRFIVDEELKSWIGMYEWMLGTSNYLTGENTAQKTGPEYITLYILDNSKTEIVMSINFYKPWVSDLSEVEFSYTEDSDPALVCTATIPYTYFQVEKDGKIIAEV
>ID:YP_009167517.1 |[Enterobacteria phage RB68]||_Enterobacteria_phage_RB68_.gbk|tail completion and ..|531|NC_027979(168401):75485-76015:-1 ^GeneID:26041627^ Enterobacteria phage RB68, complete genome.|neighbours:ID:YP_009167516.1(-1),ID:YP_009167518.1(-1)|neighbour_genes:deoxynucleotide mono..,DNA end protector du..|
MSQALQQIFNQANTTNFVVSIPHSNTTSAFTLNAQSVPIPGIRIPVTDTVTGPFGLGRAQRPGVTFEYDPLIVRFIVDEELKSWIGMYEWMLGTSNYLTGENTAQKTGPEYITLYILDNSKTEIVMSINFYKPWVSDLSEVEFSYTEDSDPALVCTATIPYTYFQVEKDGKIIAEV
>ID:NP_861850.1 |[Escherichia phage RB69]||_Enterobacteria_phage_RB69_.gbk|3|585|NC_004928(167560):78666-79250:-1 ^GeneID:1494276^ Enterobacteria phage RB69, complete genome.|neighbours:ID:NP_861849.1(-1),ID:NP_861851.1(-1)|neighbour_genes:1,2|
MTRPTRQIFNQTNITNFVVDIPDSTRTSGFVLNAQTAPLPGVRIPVVETVTGTMGLGRAMRAGTTFEYDPFIVRFIVDEDMTSWMNMYKWMLSTNNYITGHNTAHADGPEFVTLHILNNNKTEVVLTANFYKPWISDLSEIEFSYTEDSDPAVTCVATIHYAYMTIEKDGEVIVSQQPRQAVESKSISRHPSLR
>ID:AIT73423.1 |[Enterobacteria phage RB6]||_Enterobacteria_phage_RB6_.gbk|tail completion and ..|531|KM606996(168394):71455-71985:-1 ^^ Enterobacteria phage RB6, complete genome.|neighbours:ID:AIT73422.1(-1),ID:AIT73424.1(-1)|neighbour_genes:deoxynucleoside mono..,DNA end protector du..|
MSQALQQIFNQANTTNFVVSIPHSNTTSAFTLNAQSVPIPGIRIPVTDTVTGPFGLGRAQRPGVTFEYDPLIVRFIVDEELKSWIGMYEWMLGTSNYLTGENTAQKTGPEYITLYILDNSKTEIVMSINFYKPWVSDLSEVEFSYTEDSDPALVCTATIPYTYFQVEKDGKIIAEV
>ID:AIT73694.1 |[Enterobacteria phage RB7]||_Enterobacteria_phage_RB7_.gbk|tail completion and ..|531|KM606997(168395):71456-71986:-1 ^^ Enterobacteria phage RB7, complete genome.|neighbours:ID:AIT73693.1(-1),ID:AIT73695.1(-1)|neighbour_genes:deoxynucleoside mono..,DNA end protector du..|
MSQALQQIFNQANTTNFVVSIPHSNTTSAFTLNAQSVPIPGIRIPVTDTVTGPFGLGRAQRPGVTFEYDPLIVRFIVDEELKSWIGMYEWMLGTSNYLTGENTAQKTGPEYITLYILDNSKTEIVMSINFYKPWVSDLSEVEFSYTEDSDPALVCTATIPYTYFQVEKDGKIIAEV
>ID:AIT73966.1 |[Enterobacteria phage RB9]||_Enterobacteria_phage_RB9.gbk|tail completion and ..|531|KM606998(168395):71456-71986:-1 ^^ Enterobacteria phage RB9, complete genome.|neighbours:ID:AIT73965.1(-1),ID:AIT73967.1(-1)|neighbour_genes:deoxynucleoside mono..,DNA end protector du..|
MSQALQQIFNQANTTNFVVSIPHSNTTSAFTLNAQSVPIPGIRIPVTDTVTGPFGLGRAQRPGVTFEYDPLIVRFIVDEELKSWIGMYEWMLGTSNYLTGENTAQKTGPEYITLYILDNSKTEIVMSINFYKPWVSDLSEVEFSYTEDSDPALVCTATIPYTYFQVEKDGKIIAEV
>ID:ADJ39861.1 |[Enterobacteria phage T4T]||_Enterobacteria_phage_T4T_.gbk|3|531|HM137666(168920):75402-75932:-1 ^^ Enterobacteria phage T4T, complete genome.|neighbours:ID:ADJ39860.1(-1),ID:ADJ39862.1(-1)|neighbour_genes:1,2|
MSQALQQIFNQANTTNFVVSIPHSNTTSAFTLNAQSVPIPGIRIPVTDTVTGPFGLGRAQRPGVTFEYDPLIVRFIVDEELKSWIGMYEWMLGTSNYLTGENTAQKTGPEYITLYILDNSKTEIVMSINFYKPWVSDLSEVEFSYTEDSDPALVCTATIPYTYFQVEKDGKIIAEV
>ID:NP_049753.1 |[Escherichia virus T4]||_Enterobacteria_phage_T4_.gbk|3|531|NC_000866(168903):75424-75954:-1 ^GeneID:1258776^ Enterobacteria phage T4, complete genome.|neighbours:ID:NP_049752.1(-1),ID:NP_049754.1(-1)|neighbour_genes:1,2|
MSQALQQIFNQANTTNFVVSIPHSNTTSAFTLNAQSVPIPGIRIPVTDTVTGPFGLGRAQRPGVTFEYDPLIVRFIVDEELKSWIGMYEWMLGTSNYLTGENTAQKTGPEYITLYILDNSKTEIVMSINFYKPWVSDLSEVEFSYTEDSDPALVCTATIPYTYFQVEKDGKIIAEV
>ID:AHY83565.1 |[Escherichia virus T4]|wild|_Enterobacteria_phage_T4_strain_wild.gbk|tail completion and ..|531|KJ477684(168922):75404-75934:-1 ^^ Enterobacteria phage T4 strain wild, complete genome.|neighbours:ID:AHY83537.1(-1),ID:AHY83530.1(-1)|neighbour_genes:deoxynucleoside mono..,DNA end protector pr..|
MSQALQQIFNQANTTNFVVSIPHSNTTSAFTLNAQSVPIPGIRIPVTDTVTGPFGLGRAQRPGVTFEYDPLIVRFIVDEELKSWIGMYEWMLGTSNYLTGENTAQKTGPEYITLYILDNSKTEIVMSINFYKPWVSDLSEVEFSYTEDSDPALVCTATIPYTYFQVEKDGKIIAEV
>ID:AXN58176.1 |[Enterobacteria phage T6]||_Enterobacteria_phage_T6_.gbk|tail completion and ..|531|MH550421(168706):70128-70658:-1 ^^ Enterobacteria phage T6, complete genome.|neighbours:ID:AXN58175.1(-1),ID:AXN58177.1(-1)|neighbour_genes:deoxynucleoside mono..,DNA end protector pr..|
MSQALQQIFNQANTTNFVVSIPHSNTTSAFTLNAQSVPIPGIRIPVTDTVTGPFGLGRAQRPGVTFEYDPLIVRFIVDEELKSWIGMYEWMLGTSNYLTGENTAQKTGPEYITLYILDNSKTEIVMSINFYKPWVSDLSEVEFSYTEDSDPALVCTATIPYTYFQVEKDGKIIAEV
>ID:YP_004063841.1 |[Escherichia phage vB_EcoM_VR7]||_Enterobacteria_phage_vB_EcoM-VR7_.gbk|3|600|NC_014792(169285):70864-71463:-1 ^GeneID:10021385^ Enterobacteria phage vB_EcoM-VR7, complete genome.|neighbours:ID:YP_004063840.1(-1),ID:YP_004063842.1(-1)|neighbour_genes:1,VR7ORF161c|
MSGLYNQTNTTNFILEVSDSNLTQTFKLNVQDVTLPGVHIPVTDVPGGTQGINRSSLPGSTIEFDPLIVNFLCDKDLRAWLDIYKWMLSLNNYITHESKAWHPKGRPEAVTLHILDNNKDKIVMSIHYYGAWPSDLSEIQYSYKEDSDPAINATATFNFKSFAVEIDGIIIEGRPQIDSNAAMQQEIRSKSMHPSMRNV
>ID:YP_006986698.1 |[Escherichia phage vB_EcoM_ACG-C40]||_Enterobacteria_phage_vB_EcoM_ACG-C40_.gbk|tail completion and ..|531|NC_019399(167396):72759-73289:-1 ^^ Enterobacteria phage vB_EcoM_ACG-C40, complete genome.|neighbours:ID:YP_006986697.1(-1),ID:YP_006986699.1(-1)|neighbour_genes:dNMP kinase,DNA end protector pr..|
MSQALQQIFNQANTTNFVVSIPHSNTTSAFTLNAQSVPIPGIRIPVTDTVTGPFGLGRAQRPGATFEYDPLIVRFIVDEELKSWIGMYEWMLGTSNYLTGENTAQKTGPEYITLYILDNSKTEIVMSINFYKPWVSDLSEVEFSYTEDSDPALVCTATIPYTYFQVEKDGKIIAEV
>ID:AWD91534.1 |[Enterobacteria phage vB_EcoM_IME339]||_Enterobacteria_phage_vB_EcoM_IME339_.gbk|tail completion and ..|531|MH051915(164366):94983-95513:1 ^^ Enterobacteria phage vB_EcoM_IME339, complete genome.|neighbours:ID:AWD91533.1(1),ID:AWD91535.1(1)|neighbour_genes:DNA end protector pr..,deoxynucleotide mono..|
MSQALQQIFNQANTTNFVVSIPHSNTTSAFTLNAQSVPIPGIRIPVTDTVTGPFGLGRAQRPGVTFEYDPLIVRFIVDEELKSWIGMYEWMLGTSNYLTGENTAQKTGPEYITLYILDNSKTEIVMSINFYKPWVSDLSEVEFSYTEDSDPALVCTATIPYTYFQVEKDGKIIAEV
>ID:AWD91790.1 |[Enterobacteria phage vB_EcoM_IME340]||_Enterobacteria_phage_vB_EcoM_IME340_.gbk|tail completion and ..|531|MH051916(165549):95268-95798:1 ^^ Enterobacteria phage vB_EcoM_IME340, complete genome.|neighbours:ID:AWD91789.1(1),ID:AWD91791.1(1)|neighbour_genes:DNA end protector pr..,deoxynucleotide mono..|
MSQALQQIFNQANTTNFVVSIPHSNTTSAFTLNAQSVPIPGIRIPVTDTVTGPFGLGRAQRPGVTFEYDPLIVRFIVDEELKSWIGMYEWMLGTSNYLTGENTAQKTGPEYITLYILDNSKTEIVMSINFYKPWVSDLSEVEFSYTEDSDPALVCTATIPYTYFQVEKDGKIIAEV
>ID:YP_009207338.1 |[Escherichia phage vB_EcoM_VR20]||_Enterobacteria_phage_vB_EcoM_VR20.gbk|tail completion and ..|600|NC_028894(170336):74529-75128:-1 ^GeneID:26633837^ Enterobacteria phage vB_EcoM_VR20, complete genome.|neighbours:ID:YP_009207337.1(-1),ID:YP_009207339.1(-1)|neighbour_genes:deoxynucleoside mono..,DNA end protector pr..|
MSGLYNQTNTTNFILEVSDSNLTQTFKLNVQDVTLPGVHIPVTDVPGGTQGINRSSLPGSTIEFDPLIVNFLCDKDLRAWLDIYKWMLSLNNYITHESKAWHPKGRPEAVTLHILDNNKDKIVMSIHYYGAWPSDLSEIQYSYKEDSDPAINATATFNFKSFAVEIDGIIIEGRPQIDSNAAMQQEIRSKSMHPSMRNV
>ID:YP_009209903.1 |[Escherichia phage vB_EcoM_VR25]||_Enterobacteria_phage_vB_EcoM_VR25_.gbk|tail completion and ..|600|NC_028925(170822):73061-73660:-1 ^GeneID:26636323^ Enterobacteria phage vB_EcoM_VR25, complete genome.|neighbours:ID:YP_009209902.1(-1),ID:YP_009209904.1(-1)|neighbour_genes:deoxynucleoside mono..,putative mobile endo..|
MSGLYNQTNTTNFILEVSDSNLTQTFKLNVQDVTLPGVHIPVTDVPGGTQGINRSSLPGSTIEFDPLIVNFLCDKDLRAWLDIYKWMLSLNNYITHESKAWHPKGRPEAVTLHILDNNKDKIVMSIHYYGAWPSDLSEIQYSYKEDSDPAINATATFNFKSFAVEIDGIIIEGRPQIDSNAAMQQEIRSKSMHPSMRNV
>ID:YP_009213993.1 |[Escherichia phage vB_EcoM_VR26]||_Enterobacteria_phage_vB_EcoM_VR26_.gbk|tail completion and ..|600|NC_028957(171541):71258-71857:-1 ^GeneID:26640449^ Enterobacteria phage vB_EcoM_VR26, complete genome.|neighbours:ID:YP_009213992.1(-1),ID:YP_009213994.1(-1)|neighbour_genes:deoxynucleoside mono..,DNA end protector|
MSGLYNQTNTTNFILEVSDSNLTQTFKLNVQDVTLPGVHIPVTDVPGGTQGINRSSLPGSTIEFDPLIVNFLCDKDLRAWLDIYKWMLSLNNYITHESKAWHPKGRPEAVTLHILDNNKDKIVMSIHYYGAWPSDLSEIQYSYKEDSDPAINATATFNFKSFAVEIDGIIIEGRPQIDSNAAMQQEIRSKSMHPSMRNV
>ID:YP_009205840.1 |[Escherichia phage vb_EcoM-VR5]||_Enterobacteria_phage_vB_EcoM_VR5.gbk|tail completion and ..|591|NC_028881(170473):71715-72305:-1 ^GeneID:26632453^ Enterobacteria phage vB_EcoM_VR5, complete genome.|neighbours:ID:YP_009205839.1(-1),ID:YP_009205841.1(-1)|neighbour_genes:deoxynucleoside mono..,DNA end protector pr..|
MNGLFNQTNTTNFILEVSDAGMTQAFKLNVQDVTLPGIHIPISDVPGSTQGIHRAKLPGSTVEFDPLIVNFLVDKELKSWLDIYKWMLSLNNYVTHESEAWHPKGLPEAITLHILDNNKQKIVMSIHYYGGWPSDLSEIQYSYKEDSDPAIIATATFNFKSFAVEIDGTIVTGRPQIDSYAEQRVARMSMHPSMRK
>ID:AWD90585.1 |[Erwinia phage Cronus]||_Erwinia_phage_Cronus_.gbk|tail completion prot..|588|MH059636(175774):73820-74407:-1 ^^ Erwinia phage Cronus, complete genome.|neighbours:ID:AWD90584.1(-1),ID:AWD90586.1(-1)|neighbour_genes:deoxynucleoside mono..,HNH endonuclease|
MSTFNQTNTTNFVMEVNDAGLTNAFKLNIQSSPIASIRVPVSDVPGSTQGMHRSMLPGSTTEFEPLTVRFLVDENLEAWLDMYKWMLSINNYVDRDRSGWHTDKMKPVVTFHVLDNDKTNIVMSVHYYGAWCSDLSEIEFSLIEDTDIAMTCTAIMPFKYFEVEKDGIIITGRQSIDQAGDAKVTAGVSVHPSMR
>ID:YP_009592810.1 |[Escherichia coli O157 typing phage 3]||_Escherichia_coli_O157_typing_phage_3_.gbk|tail tube protein|585|NC_041863(168733):72698-73282:1 ^GeneID:40068304^ Escherichia coli O157 typing phage 3, complete genome.|neighbours:ID:YP_009592809.1(1),ID:YP_009592811.1(1)|neighbour_genes:hypothetical protein,hypothetical protein|
MTRPTRQIFNQTNITNFVVDIPDSTRTSGFVLNAQTAPLPGVRIPVVETVTGTMGLGRAMRAGTTFEYDPFIVRFIVDEDMTSWMNMYKWMLSTNNYITGHNTAHSDGPEFVTLHILNNNKTEVVLTANFYKPWISDLSEIEFSYTEDSDPAVTCVATIHYAYMTIEKDGEVIVSQQPRQAVESKSISRHPSLR
>ID:YP_009593146.1 |[Escherichia coli O157 typing phage 6]||_Escherichia_coli_O157_typing_phage_6_.gbk|tail tube protein|585|NC_041864(160570):87279-87863:-1 ^GeneID:40068643^ Escherichia coli O157 typing phage 6, complete genome.|neighbours:ID:YP_009593145.1(-1),ID:YP_009593147.1(-1)|neighbour_genes:hypothetical protein,hypothetical protein|
MTRPTRQIFNQTNITNFVVDIPDSTRTSGFVLNAQTAPLPGVRIPVVETVTGTMGLGRAMRAGTTFEYDPFIVRFIVDEDMTSWMNMYKWMLSTNNYITGHNTAHSDGPEFVTLHILNNNKTEVVLTANFYKPWISDLSEIEFSYTEDSDPAVTCVATIHYAYMTIEKDGEVIVSQQPRQAVESKSISRHPSLR
>ID:YP_009225107.1 |[Escherichia phage APCEc01]||_Escherichia_phage_APCEc01_.gbk|tail completion and ..|585|NC_029091(168771):106607-107191:1 ^GeneID:26796060^ Escherichia phage APCEc01, complete genome.|neighbours:ID:YP_009225106.1(1),ID:YP_009225108.1(1)|neighbour_genes:DNA end protector pr..,deoxynucleoside mono..|
MTRPTRQIFNQTNITNFVVDIPDSTRTSGFVLNAQTAPLPGVRIPVVETVTGTMGLGRAMRAGTTFEYDPFVVRFIVDEDMTSWMNMYKWMLSTNNYITGHNTAHSDGPEFVTLHILNNNKTEVVLTANFYKPWISDLSEIEFSYTEDSDPAVTCVATIHYAYMTIEKDGEVIVSQQPRQAVESKSISRHPSLR
>ID:QAU03622.1 |[Escherichia phage AnYang]||_Escherichia_phage_AnYang_.gbk|tail completion and ..|591|MK234886(169215):42438-43028:-1 ^^ Escherichia phage AnYang, complete genome.|neighbours:ID:QAU03621.1(-1),ID:QAU03623.1(-1)|neighbour_genes:dNMP kinase,DNA end protector pr..|
MNGLFNQTNTTNFILEVSDSGMTQSFKLNVQDVTLPGIHIPISDVPGSTQGIHRAKLPGSTVEFDPLIVNFLVDRELKSWLDVYKWMLSLNNYVTHESEAWHPKGLPEAITLHILDNNKQKIVMSIHYYGGWPSDLSEIQYSYKEDSDPAIIATATFNFKSFAVEIDGTIVTGRPQIDSYAEQRVARMSMHPSMRK
> |[Tevenvirinae Escherichia_phage_CF2]||_Escherichia_phage_CF2.gb|Phage tail completio..|531|NC_041919.1(168188):84307-84837:1 ^RAST2:fig|1198136.52.peg.109^ Tevenvirinae Escherichia_phage_CF2|neighbours:(1),(1)|neighbour_genes:DNA end protector pr..,deoxynucleoside mono..|
MSQALQQIFNQANTTNFVVSIPHSNTTSAFTLNAQSVPIPGIRIPVTDTVTGPFGLGRAQRPGVTFEYDPLIVRFIVDEELKSWIGMYEWMLGTSNYLTGENTAQKTGPEYITLYILDNSKTEIVMSINFYKPWVSDLSEVEFSYTEDSDPALVCTATIPYTYFQVEKDGKIIAEV
>ID:QBO61153.1 |[Escherichia phage D5505]||_Escherichia_phage_D5505_.gbk|putative tail comple..|531|MK327929(168049):72423-72953:-1 ^^ Escherichia phage D5505, complete genome.|neighbours:ID:QBO61152.1(-1),ID:QBO61154.1(-1)|neighbour_genes:putative deoxynucleo..,hypothetical protein|
MSQALQQIFNQANTTNFVVSIPHSNTTSAFTLNAQSVPIPGIRIPVTDTVTGPFGLGRAQRPGVTFEYDPLIVRFIVDEELKSWIGMYEWMLGTSNYLTGENTAQKTGPEYITLYILDNSKTEIVMSINFYKPWVSDLSEVEFSYTEDSDPALVCTATIPYTYFQVEKDGKIIAEV
>ID:YP_009602091.1 |[Escherichia phage ECD7]||_Escherichia_phage_ECD7_.gbk|tail completion and ..|591|NC_041936(164706):63502-64092:-1 ^GeneID:40077945^ Escherichia phage ECD7, complete genome.|neighbours:ID:YP_009602090.1(-1),ID:YP_009602092.1(1)|neighbour_genes:dNMP kinase,hypothetical protein|
MSNLFNYANPSNWQINIPDGQLTKGFTLNCQCVTLPAITIPPTKQVAGQYGLAVADYPSSHVEFDPLVVRFIVDEHLESYLNLYTWMLSIVDYNNGNSTAWKDSMPEAVQVHMMDNERRNIVCTFNFYGCWCSQLGELELTYTDDMHESLVCTAILPFKTMSIERDGQLIVPRPAIQAADRQRVEGIKAMHPAFRK
>ID:YP_009102617.1 |[Escherichia phage ECML-134]||_Escherichia_phage_ECML-134_.gbk|hypothetical protein|531|NC_025449(166783):72993-73523:-1 ^GeneID:22111800^ Escherichia phage ECML-134, complete genome.|neighbours:ID:YP_009102616.1(-1),ID:YP_009102618.1(-1)|neighbour_genes:hypothetical protein,hypothetical protein|
MSQALQQIFNQANTTNFVVSIPHSNTTSAFTLNAQSVPIPGIRIPVTDTVTGPFGLGRAQRPGATFEYDPLIVRFIVDEELKSWIGMYEWMLGTSNYLTGENTAQKTGPEYITLYILDNSKTEIVMSINFYKPWVSDLSEVEFSYTEDSDPALVCTATIPYTYFQVEKDGKIIAEV
>ID:QAY00182.1 |[Escherichia phage EcWhh-1]||_Escherichia_phage_EcWhh-1.gbk|tail completion and ..|591|MH791409(170524):135990-136580:-1 ^^ UNVERIFIED: Escherichia phage EcWhh-1, complete genome.|neighbours:ID:QAY00181.1(-1),ID:QAY00183.1(-1)|neighbour_genes:hypothetical protein,DNA end protector pr..|
MNGLFNQTNTTNFILEVSDSGMTQSFKLNVQDVTLPGIHIPVSDVPGSTQGIHRAKLPGSTVEFDPLIVNFLVDRELKSWLDVYKWMLSLNNYVTHESEAWHPKGQPEAITLHILDNNKQKIVMSIHYYGGWPSDLSEIQYSYKEDSDPAIIATATFNFKSFAVEIDGTIVTGRPQIDSYAEQRVARMSMHPSMRK
> |[Tevenvirinae Escherichia_phage_HP3]||_Escherichia_phage_HP3.gb|hypothetical protein|585|NC_041920.1(170254):87641-88225:-1 ^RAST2:fig|1198136.53.peg.182^ Tevenvirinae Escherichia_phage_HP3|neighbours:(-1),(-1)|neighbour_genes:deoxynucleoside mono..,DNA end protector pr..|
MTRPARQIFNQTNITNFVVDIPDSTRTSGFVLNAQTAPLPGVRIPVVETVTGTMGLGRAMRAGTTFEYDPFIVRFIVDEDMTSWMNMYKWMLSTNNYITGHNTAHSDGPEFVTLHILNNNKTEVVLTANFYKPWISDLSEIEFSYTEDSDPAVTCVATIHYAYMTIEKDGEVIVSQQPRQAVESKSISRHPSLR
>ID:YP_009148587.1 |[Escherichia phage HY01]||_Escherichia_phage_HY01_.gbk|tail completion and ..|531|NC_027349(166977):73045-73575:-1 ^GeneID:24722766^ Escherichia phage HY01, complete genome.|neighbours:ID:YP_009148586.1(-1),ID:YP_009148588.1(-1)|neighbour_genes:putative deoxynucleo..,DNA end protector pr..|
MSQALQQIFNQANTTNFVVSIPHSNTTSAFTLNAQSVPIPGIRIPVTDTVTGPFGLGRAQRPGVTFEYDPLIVRFIVDEELKSWIGMYEWMLGTSNYLTGENTAQKTGPEYITLYILDNSKTEIVMSINFYKPWVSDLSEVEFSYTEDSDPALVCTATIPYTYFQVEKDGKIIAEV
>ID:YP_009284005.1 |[Escherichia phage HY03]||_Escherichia_phage_HY03.gbk|glycoprotein 3|531|NC_031047(170770):4772-5302:-1 ^GeneID:29078873^ Escherichia phage HY03, complete genome.|neighbours:ID:YP_009284004.1(-1),ID:YP_009284006.1(-1)|neighbour_genes:putative deoxynucleo..,putative site-specif..|
MSQALQQIFNQANTTNFVVSIPHSNTTSAFTLNAQSVPIPGIRIPVTDTVTGPFGLGRAQRPGVTFEYDPLIVRFIVDEELKSWIGMYEWMLGTSNYLTGENTAQKTGPEYITLYILDNSKTEIVMSINFYKPWVSDLSEVEFSYTEDSDPALVCTATIPYTYFQVEKDGKIIAEV
>ID:BBG28663.1 |[Escherichia phage KIT03]||_Escherichia_phage_KIT03_.gbk|tail completion and ..|531|AP018932(166848):73541-74071:-1 ^^ Escherichia phage KIT03 DNA, complete sequence.|neighbours:ID:BBG28662.1(-1),ID:BBG28664.1(-1)|neighbour_genes:deoxynucleotide mono..,DNA end protector pr..|
MSQALQQIFNQANTTNFVVSIPHSNTTSAFTLNAQSVPIPGIRIPVTDTVTGPFGLGRAQRPGVTFEYDPLIVRFIVDEELKSWIGMYEWMLGTSNYLTGENTAQKTGPEYITLYILDNSKTEIVMSINFYKPWVSDLSEVEFSYTEDSDPALVCTATIPYTYFQVEKDGKIIAEV
>ID:YP_008060710.1 |[Escherichia phage Lw1]||_Escherichia_phage_Lw1_.gbk|head-proximal tip of..|540|NC_021344(176227):100122-100661:-1 ^GeneID:16205117^ Escherichia phage Lw1, complete genome.|neighbours:ID:YP_008060709.1(-1),ID:YP_008060711.1(1)|neighbour_genes:dNMP kinase,hypothetical protein|
MNTTAMILNQISPTNFMLDIPDNDYMKGLKLQIQGVTLPSVNIPITDVPLNPMIRGKIPGSAMEFDPLTIRFAVDEELRSYLGVYLWMLGTCDFNTFDSIRWSEPQQAMALHILDNSQSKTVATFRFYGAWPSNLGELELMYTNDSDEAVSCMAMFNFAHMEIEIDGKVLVPTPRKKES
>ID:YP_009324042.1 |[Escherichia phage MX01]||_Escherichia_phage_MX01_.gbk|tail completion and ..|591|NC_031934(168929):73551-74141:-1 ^GeneID:30308951^ Escherichia phage MX01, complete genome.|neighbours:ID:YP_009324041.1(-1),ID:YP_009324043.1(-1)|neighbour_genes:hypothetical protein,DNA end protector pr..|
MNGLFNQTNTTNFILEVSDAGMTQAFKLNVQDVTLPGIHIPVSDVPGSTQGIHRAKLPGSTVEFDPLIVNFLVDRELKSWLDVYKWMLSLNNYVTHDSEAWHPKGQPEAITLHILDNNKQKIVMSIHYYGGWPSDLSEIQYSYKEDSDPAIIATATFNFKSFAVEIDGTIVTGRPQIDSYAEQRVARMSMHPSMRK
>ID:AYR04065.1 |[Escherichia phage OLB35]||_Escherichia_phage_OLB35_.gbk|tail completion and ..|585|MH992122(169140):78188-78772:-1 ^^ UNVERIFIED: Escherichia phage OLB35, complete genome.|neighbours:ID:AYR04064.1(-1),ID:AYR04066.1(-1)|neighbour_genes:dNMP kinase,DNA end protector pr..|
MTRPARQIFNQTNITNFVVDIPDSTRTSGFVLNAQTAPLPGVRIPVVETVTGTMGLGRAMRAGTTFEYDPFIVRFIVDEDMTSWMNMYKWMLSTNNYITGHNTAHADGPEFVTLHILNNNKTEVVLTANFYKPWISDLSEIEFSYTEDSDPAVTCVATIHYAYMTIEKDGEVIVSQQPRQAAESKSISRHPSLR
>ID:ANH49720.1 |[Escherichia phage PE37]||_Escherichia_phage_PE37_.gbk|tail completion prot..|531|KU925172(166423):90336-90866:1 ^^ Escherichia phage PE37, complete genome.|neighbours:ID:ANH49719.1(1),ID:ANH49721.1(1)|neighbour_genes:DNA end protector du..,deoxynucleoside mono..|
MSQALQQIFNQANTTNFVVSIPHSNTTSAFTLNAQSVPIPGIRIPVTDTVTGPFGLGRAQRPGVTFEYDPLIVRFIVDEELKSWIGMYEWMLGTSNYLTGENTAQKTGPEYITLYILDNSKTEIVMSINFYKPWVSDLSEVEFSYTEDSDPALVCTATIPYTYFQVEKDGKIIAEV
>ID:BBC14480.1 |[Escherichia phage PP01]||_Escherichia_phage_PP01.gbk|3|531|LC348379(167812):73618-74148:-1 ^^ Escherichia phage PP01 DNA, complete sequence.|neighbours:ID:BBC14479.1(-1),ID:BBC14481.1(-1)|neighbour_genes:1,2|
MSQALQQIFNQANTTNFVVSIPHSNTTSAFTLNAQSVPIPGIRIPVTDTVTGPFGLGRAQRPGVTFEYDPLIVRFIVDEELKSWIGMYEWMLGTSNYLTGENTAQKTGPEYITLYILDNSKTEIVMSINFYKPWVSDLSEVEFSYTEDSDPALVCTATIPYTYFQVEKDGKIIAEV
>ID:AWY07848.1 |[Escherichia phage SF]||_Escherichia_phage_SF_.gbk|tail completion and ..|585|MH359124(168695):43007-43591:1 ^^ Escherichia phage SF, complete genome.|neighbours:ID:AWY07847.1(1),ID:AWY07849.1(1)|neighbour_genes:DNA end protector pr..,deoxynucleoside mono..|
MTRPARQIFNQTNITNFVVDIPDSTRTSGFVLNAQTAPLPGVRIPVVETVTGTMGLGRAMRAGTTFEYDPFVVRFIVDEDMTSWMNMYKWMLSTNNYITGHNTAHSDGPEFVTLHILNNNKTEVVLTANFYKPWISDLSEIEFSYTEDSDPAVTCVATIHYAYMTIEKDGEVIVSQQPRQAAESKSISRHPSLR
>ID:YP_009608517.1 |[Escherichia phage ST0]||_Escherichia_phage_ST0.gbk|tail completion and ..|585|NC_041990(170496):152253-152837:1 ^GeneID:40084539^ Escherichia phage ST0, complete genome.|neighbours:ID:YP_009608516.1(1),ID:YP_009608518.1(1)|neighbour_genes:hypothetical protein,deoxynucleoside mono..|
MTRPARQIFNQTNITNFVVDIPDSTRTSGFVLNAQTAPLPGVRIPVVETVTGTMGLGRAMRAGTTFEYDPFIVRFIVDEDMTSWMNMYKWMLSTNNYITGHNTAHSDGPEFVTLHILNNNKTEVVLTANFYKPWISDLSEIEFSYTEDSDPAVTCVATIHYAYMTIEKDGEVIVSQQPRQAVESKSISRHPSLR
>ID:BBC14761.1 |[Escherichia phage T2]||_Escherichia_phage_T2.gbk|3|531|LC348380(163825):71987-72517:-1 ^^ Escherichia phage T2 DNA, complete sequence.|neighbours:ID:BBC14760.1(-1),ID:BBC14762.1(-1)|neighbour_genes:1,2|
MSQALQQIFNQANTTNFVVSIPHSNTTSAFTLNAQSVPIPGIRIPVTDTVTGPFGLGRAQRPGATFEYDPLIVRFIVDEELKSWIGMYEWMLGTSNYLTGENTAQKTGPEYITLYILDNSKTEIVMSINFYKPWVSDLSEVEFSYTEDSDPALVCTATIPYTYFQVEKDGKIIAEV
>ID:YP_009281481.1 |[Escherichia phage UFV-AREG1]||_Escherichia_phage_UFV-AREG1_.gbk|putative site-specif..|531|NC_031030(170788):72997-73527:-1 ^GeneID:29063674^ Escherichia phage UFV-AREG1, complete genome.|neighbours:ID:YP_009281480.1(-1),ID:YP_009281482.1(-1)|neighbour_genes:deoxynucleotide mono..,hypothetical protein|
MSQALQQIFNQANTTNFVVSIPHSNTTSAFTLNAQSVPIPGIRIPVTDTVTGPFGLGRAQRPGVTFEYDPLIVRFIVDEELKSWIGMYEWMLGTSNYLTGENTAQKTGPEYITLYILDNSKTEIVMSINFYKPWVSDLSEVEFSYTEDSDPALVCTATIPYTYFQVEKDGKIIAEV
>ID:YP_009323350.1 |[Escherichia phage WG01]||_Escherichia_phage_WG01_.gbk|tail completion and ..|591|NC_031928(169936):73057-73647:-1 ^GeneID:30308476^ Escherichia phage WG01, complete genome.|neighbours:ID:YP_009323349.1(-1),ID:YP_009323351.1(-1)|neighbour_genes:hypothetical protein,DNA end protector pr..|
MNGLFNQTNTTNFILEVSDAGMTQAFKLNVQDVTLPGIHIPVSDVPGSTQGIHRAKLPGSTVEFDPLIVNFLVDRELKSWLDVYKWMLSLNNYVTHDSEAWHPKGQPEAITLHILDNNKQKIVMSIHYYGGWPSDLSEIQYSYKEDSDPAIIATATFNFKSFAVEIDGTIVTGRPQIDSYAEQRVARMSMHPSMRK
>ID:YP_009030753.1 |[Escherichia phage vB_EcoM_112]||_Escherichia_phage_e112_.gbk|tail completion and ..|531|NC_024125(168470):74565-75095:-1 ^GeneID:19485296^ Escherichia phage e11/2, complete genome.|neighbours:ID:YP_009030752.1(-1),ID:YP_009030754.1(-1)|neighbour_genes:dNMP kinase,putative site-specif..|
MSQALQQIFNQANTTNFVVSIPHSNTTSAFTLNAQSVPIPGIRIPVTDTVTGPFGLGRAQRPGATFEYDPLIVRFIVDEELKSWIGMYEWMLGTSNYLTGENTAQKTGPEYITLYILDNSKTEIVMSINFYKPWVSDLSEVEFSYTEDSDPALVCTATIPYTYFQVEKDGKIIAEV
>ID:AYN56268.1 |[Escherichia phage p000v]||_Escherichia_phage_p000v_.gbk|tail tube terminator..|585|MK047717(167803):72230-72814:1 ^^ Escherichia phage p000v, complete genome.|neighbours:ID:AYN56267.1(1),ID:AYN56269.1(1)|neighbour_genes:hypothetical protein,deoxynucleotide mono..|
MTRPTRQIFNQTNITNFVVDIPDSTRTSGFVLNAQTAPLPGVRIPVVETVTGTMGLGRAMRAGTTFEYDPFVVRFIVDEDMTSWMNMYKWMLSTNNYITGHNTAHSDGPEFVTLHILNNNKTEVVLTANFYKPWISDLSEIEFSYTEDSDPAVTCVATIHYAYMTIEKDGEVIVSQQPRQAVESKSISRHPSLR
>ID:AYN56451.1 |[Escherichia phage p000y]||_Escherichia_phage_p000y_.gbk|tail tube terminator..|585|MK047718(169872):13899-14483:1 ^^ Escherichia phage p000y, complete genome.|neighbours:ID:AYN56450.1(1),ID:AYN56452.1(1)|neighbour_genes:hypothetical protein,deoxynucleotide mono..|
MTRPARQIFNQTNITNFVVDIPDSTRTSGFVLNAQTAPLPGVRIPVVETVTGTMGLGRAMRAGTTFEYDPFIVRFIVDEDMTSWMNMYKWMLSTNNYITGHNTAHSDGPEFVTLHILNNNKTEVVLTANFYKPWISDLSEIEFSYTEDSDPAVTCVATIHYAYMTIEKDGEVIVSQQPRQAAESKSISRHPSLR
>ID:YP_009210332.1 |[Escherichia phage slur02]||_Escherichia_phage_slur02_.gbk|hypothetical protein|531|NC_028927(167298):143491-144021:-1 ^GOA:A0A0M9JDG7,GeneID:26636865,InterPro:IPR010667,UniProtKB/TrEMBL:A0A0M9JDG7^ Escherichia phage slur02, complete genome.|neighbours:ID:YP_009210331.1(-1),ID:YP_009210333.1(-1)|neighbour_genes:putative deoxynucleo..,hypothetical protein|
MSQALQQIFNQANTTNFVVSIPHSNTTSAFTLNAQSVPIPGIRIPVTDTVTGPFGLGRAQRPGVTFEYDPLIVRFIVDEELKSWIGMYEWMLGTSNYLTGENTAQKTGPEYITLYILDNSKTEIVMSINFYKPWVSDLSEVEFSYTEDSDPALVCTATIPYTYFQVEKDGKIIAEV
>ID:YP_009625103.1 |[Escherichia phage slur03]||_Escherichia_phage_slur03_.gbk|tail completion and ..|531|NC_042129(167467):95341-95871:1 ^GOA:A0A0M7QDV3,GeneID:40101985,InterPro:IPR010667,UniProtKB/TrEMBL:A0A0M7QDV3^ Escherichia phage slur03, complete genome.|neighbours:ID:YP_009625102.1(1),ID:YP_009625104.1(1)|neighbour_genes:DNA end protector pr..,deoxynucleotide mono..|
MSQALQQIFNQANTTNFVVSIPHSNTTSAFTLNAQSVPIPGIRIPVTDTVTGPFGLGRAQRPGVTFEYDPLIVRFIVDEELKSWIGMYEWMLGTSNYLTGENTAQKTGPEYITLYILDNSKTEIVMSINFYKPWVSDLSEVEFSYTEDSDPALVCTATIPYTYFQVEKDGKIIAEV
>ID:YP_009625363.1 |[Escherichia phage slur04]||_Escherichia_phage_slur04_.gbk|T4-like virus tail t..|531|NC_042130(167298):58004-58534:-1 ^GOA:A0A0M7QEI2,GeneID:40102264,InterPro:IPR010667,UniProtKB/TrEMBL:A0A0M7QEI2^ Escherichia phage slur04, complete genome.|neighbours:ID:YP_009625362.1(-1),ID:YP_009625364.1(-1)|neighbour_genes:hypothetical protein,hypothetical protein|
MSQALQQIFNQANTTNFVVSIPHSNTTSAFTLNAQSVPIPGIRIPVTDTVTGPFGLGRAQRPGVTFEYDPLIVRFIVDEELKSWIGMYEWMLGTSNYLTGENTAQKTGPEYITLYILDNSKTEIVMSINFYKPWVSDLSEVEFSYTEDSDPALVCTATIPYTYFQVEKDGKIIAEV
>ID:YP_009197309.1 |[Escherichia phage slur07]||_Escherichia_phage_slur07_.gbk|T4-like virus tail t..|531|NC_028780(167124):89005-89535:1 ^GOA:A0A0M7QD56,GeneID:26624498,InterPro:IPR010667,UniProtKB/TrEMBL:A0A0M7QD56^ Escherichia phage slur07, complete genome.|neighbours:ID:YP_009197308.1(1),ID:YP_009197310.1(1)|neighbour_genes:hypothetical protein,hypothetical protein|
MSQALQQIFNQANTTNFVVSIPHSNTTSAFTLNAQSVPIPGIRIPVTDTVTGPFGLGRAQRPGVTFEYDPLIVRFIVDEELKSWIGMYEWMLGTSNYLTGENTAQKTGPEYITLYILDNSKTEIVMSINFYKPWVSDLSEVEFSYTEDSDPALVCTATIPYTYFQVEKDGKIIAEV
>ID:CUL02647.1 |[Escherichia phage slur08]||_Escherichia_phage_slur08_.gbk|T4-like virus tail t..|531|LN881733(167467):92588-93118:1 ^GOA:A0A0M7QDY4,InterPro:IPR010667,UniProtKB/TrEMBL:A0A0M7QDY4^ Escherichia phage slur08, complete genome.|neighbours:ID:CUL02646.1(1),ID:CUL02648.1(1)|neighbour_genes:hypothetical protein,hypothetical protein|
MSQALQQIFNQANTTNFVVSIPHSNTTSAFTLNAQSVPIPGIRIPVTDTVTGPFGLGRAQRPGVTFEYDPLIVRFIVDEELKSWIGMYEWMLGTSNYLTGENTAQKTGPEYITLYILDNSKTEIVMSINFYKPWVSDLSEVEFSYTEDSDPALVCTATIPYTYFQVEKDGKIIAEV
>ID:CUL02917.1 |[Escherichia phage slur11]||_Escherichia_phage_slur11_.gbk|T4-like virus tail t..|531|LN881734(167298):61550-62080:-1 ^GOA:A0A0M7QEM9,InterPro:IPR010667,UniProtKB/TrEMBL:A0A0M7QEM9^ Escherichia phage slur11, complete genome.|neighbours:ID:CUL02916.1(-1),ID:CUL02918.1(-1)|neighbour_genes:hypothetical protein,hypothetical protein|
MSQALQQIFNQANTTNFVVSIPHSNTTSAFTLNAQSVPIPGIRIPVTDTVTGPFGLGRAQRPGVTFEYDPLIVRFIVDEELKSWIGMYEWMLGTSNYLTGENTAQKTGPEYITLYILDNSKTEIVMSINFYKPWVSDLSEVEFSYTEDSDPALVCTATIPYTYFQVEKDGKIIAEV
>ID:CUL03703.1 |[Escherichia phage slur13]||_Escherichia_phage_slur13_.gbk|T4-like virus tail t..|531|LN881737(167299):83372-83902:-1 ^GOA:A0A0M7QFK9,InterPro:IPR010667,UniProtKB/TrEMBL:A0A0M7QFK9^ Escherichia phage slur13, complete genome.|neighbours:ID:CUL03702.1(-1),ID:CUL03704.1(-1)|neighbour_genes:hypothetical protein,hypothetical protein|
MSQALQQIFNQANTTNFVVSIPHSNTTSAFTLNAQSVPIPGIRIPVTDTVTGPFGLGRAQRPGVTFEYDPLIVRFIVDEELKSWIGMYEWMLGTSNYLTGENTAQKTGPEYITLYILDNSKTEIVMSINFYKPWVSDLSEVEFSYTEDSDPALVCTATIPYTYFQVEKDGKIIAEV
>ID:YP_009180647.1 |[Escherichia phage slur14]||_Escherichia_phage_slur14_.gbk|T4-like virus tail t..|531|NC_028448(167467):16469-16999:-1 ^GOA:A0A0M7QEP1,GeneID:26227822,InterPro:IPR010667,UniProtKB/TrEMBL:A0A0M7QEP1^ Escherichia phage slur14, complete genome.|neighbours:ID:YP_009180646.1(-1),ID:YP_009180648.1(-1)|neighbour_genes:hypothetical protein,hypothetical protein|
MSQALQQIFNQANTTNFVVSIPHSNTTSAFTLNAQSVPIPGIRIPVTDTVTGPFGLGRAQRPGVTFEYDPLIVRFIVDEELKSWIGMYEWMLGTSNYLTGENTAQKTGPEYITLYILDNSKTEIVMSINFYKPWVSDLSEVEFSYTEDSDPALVCTATIPYTYFQVEKDGKIIAEV
>ID:AVH85975.1 |[Escherichia phage vB_EcoM-G28]||_Escherichia_phage_vB_EcoM-G28.gbk|putative tail comple..|531|MG867727(170121):74685-75215:-1 ^^ Escherichia phage vB_EcoM-G28, complete genome.|neighbours:ID:AVH85974.1(-1),ID:AVH85976.1(-1)|neighbour_genes:putative deoxynucleo..,putative DNA end pro..|
MSQALQQIFNQANTTNFVVSIPHSNTTSAFTLNAQSVPIPGIRIPVTDTVTGPFGLGRAQRPGVTFEYDPLIVRFIVDEELKSWIGMYEWMLGTSNYLTGENTAQKTGPEYITLYILDNSKTEIVMSINFYKPWVSDLSEVEFSYTEDSDPALVCTATIPYTYFQVEKDGKIIAEV
>ID:QDF15170.1 |[Escherichia phage vB_EcoM-Sa45lw]||_Escherichia_phage_vB_EcoM-Sa45lw_.gbk|tail completion and ..|531|MK977694(167353):73068-73598:-1 ^^ Escherichia phage vB_EcoM-Sa45lw, complete genome.|neighbours:ID:QDF15169.1(-1),ID:QDF15171.1(-1)|neighbour_genes:deoxynucleoside mono..,DNA end protector pr..|
MSQALQQIFNQANTTNFVVSIPHSNTTSAFTLNAQSVPIPGIRIPVTDTVTGPFGLGRAQRPGVTFEYDPLIVRFIVDEELKSWIGMYEWMLGTSNYLTGENTAQKTGPEYITLYILDNSKTEIVMSINFYKPWVSDLSEVEFSYTEDSDPALVCTATIPYTYFQVEKDGKIIAEV
>ID:YP_009290414.1 |[Escherichia phage vB_EcoM-UFV13]||_Escherichia_phage_vB_EcoM-UFV13_.gbk|tail completion prot..|531|NC_031103(165772):73528-74058:-1 ^^ Escherichia phage vB_EcoM-UFV13, complete genome.|neighbours:ID:YP_009290413.1(-1),ID:YP_009290415.1(-1)|neighbour_genes:hypothetical protein,hypothetical protein|
MSQALQQIFNQANTTNFVVSIPHSNTTSAFTLNAQSVPIPGIRIPVTDTVTGPFGLGRAQRPGVTFEYDPLIVRFIVDEELKSWIGMYEWMLGTSNYLTGENTAQKTGPEYITLYILDNSKTEIVMSINFYKPWVSDLSEVEFSYTEDSDPALVCTATIPYTYFQVEKDGKIIAEV
>ID:AUV61008.1 |[Escherichia phage vB_EcoM-fFiEco06]||_Escherichia_phage_vB_EcoM-fFiEco06_.gbk|tail completion and ..|531|MG781190(167076):72735-73265:-1 ^^ Escherichia phage vB_EcoM-fFiEco06, complete genome.|neighbours:ID:AUV61007.1(-1),ID:AUV61009.1(-1)|neighbour_genes:deoxynucleotide mono..,DNA end protector pr..|
MSQALQQIFNQANTTNFVVSIPHSNTTSAFTLNAQSVPIPGIRIPVTDTVTGPFGLGRAQRPGATFEYDPLIVRFIVDEELKSWIGMYEWMLGTSNYLTGENTAQKTGPEYITLYILDNSKTEIVMSINFYKPWVSDLSEVEFSYTEDSDPALVCTATIPYTYFQVEKDGKIIAEV
>ID:AUV61281.1 |[Escherichia phage vB_EcoM-fHoEco02]||_Escherichia_phage_vB_EcoM-fHoEco02_.gbk|tail completion and ..|531|MG781191(167064):72725-73255:-1 ^^ Escherichia phage vB_EcoM-fHoEco02, complete genome.|neighbours:ID:AUV61280.1(-1),ID:AUV61282.1(-1)|neighbour_genes:deoxynucleotide mono..,DNA end protector pr..|
MSQALQQIFNQANTTNFVVSIPHSNTTSAFTLNAQSVPIPGIRIPVTDTVTGPFGLGRAQRPGATFEYDPLIVRFIVDEELKSWIGMYEWMLGTSNYLTGENTAQKTGPEYITLYILDNSKTEIVMSINFYKPWVSDLSEVEFSYTEDSDPALVCTATIPYTYFQVEKDGKIIAEV
>ID:AYP69810.1 |[Escherichia phage vB_EcoM_DalCa]||_Escherichia_phage_vB_EcoM_DalCa_.gbk|tail completion and ..|531|MH992510(166040):72795-73325:-1 ^^ Escherichia phage vB_EcoM_DalCa, complete genome.|neighbours:ID:AYP69782.1(-1),ID:AYP69774.1(-1)|neighbour_genes:deoxynucleoside mono..,DNA end protector pr..|
MSQALQQIFNQANTTNFVVSIPHSNTTSAFTLNAQSVPIPGIRIPVTDTVTGPFGLGRAQRPGATFEYDPLIVRFIVDEELKSWIGMYEWMLGTSNYLTGENTAQKTGPEYITLYILDNSKTEIVMSINFYKPWVSDLSEVEFSYTEDSDPALVCTATIPYTYFQVEKDGKIIAEV
>ID:QBO63662.1 |[Escherichia phage vB_EcoM_G10400]||_Escherichia_phage_vB_EcoM_G10400.gbk|putative tail comple..|531|MK327937(170182):73768-74298:-1 ^^ Escherichia phage vB_EcoM_G10400, complete genome.|neighbours:ID:QBO63661.1(-1),ID:QBO63663.1(-1)|neighbour_genes:putative deoxynucleo..,putative DNA end pro..|
MSQALQQIFNQANTTNFVVSIPHSNTTSAFTLNAQSVPIPGIRIPVTDTVTGPFGLGRAQRPGVTFEYDPLIVRFIVDEELKSWIGMYEWMLGTSNYLTGENTAQKTGPEYITLYILDNSKTEIVMSINFYKPWVSDLSEVEFSYTEDSDPALVCTATIPYTYFQVEKDGKIIAEV
>ID:QBO62283.1 |[Escherichia phage vB_EcoM_G2248]||_Escherichia_phage_vB_EcoM_G2248.gbk|putative tail comple..|591|MK327932(170678):63852-64442:-1 ^^ Escherichia phage vB_EcoM_G2248, complete genome.|neighbours:ID:QBO62282.1(-1),ID:QBO62284.1(1)|neighbour_genes:putative deoxynucleo..,hypothetical protein|
MSNLFNYANPSNWQINIPDGQLTKGFTLNAQGVTLPAITIPPTKQVAGQYGLAVADYPSSHVEFDPLVVRFIVDEHLESYLNLYTWMLSIVDYNNGNSTAWKDSMPEAVQVHMMDNERRNIVCTFNFYGCWCSQLGELELTYTDDMHESLVCTAILPFKTMSIERDGQLIVPRPAIQAADRQRVEGIKAMHPAFRK
>ID:QBO62577.1 |[Escherichia phage vB_EcoM_G2285]||_Escherichia_phage_vB_EcoM_G2285_.gbk|putative tail comple..|585|MK327933(166675):76416-77000:-1 ^^ Escherichia phage vB_EcoM_G2285, complete genome.|neighbours:ID:QBO62576.1(-1),ID:QBO62578.1(-1)|neighbour_genes:putative deoxynucleo..,putative DNA end pro..|
MTRPARQIFNQTNITNFVVDIPDSTRTSGFVLNAQTAPLPGVRIPVVETVTGTMGLGRAMRAGTTFEYDPFVVRFIVDEDMTSWMNMYKWMLSTNNYITGHNTAHSDGPEFVTLHILNNNKTEVVLTANFYKPWISDLSEIEFSYTEDSDPAVTCVATIHYAYMTIEKDGEVIVSQQPRQAVESKSISRHPSLR
>ID:QBO62848.1 |[Escherichia phage vB_EcoM_G2469]||_Escherichia_phage_vB_EcoM_G2469.gbk|putative tail comple..|585|MK327934(170452):78604-79188:-1 ^^ Escherichia phage vB_EcoM_G2469, complete genome.|neighbours:ID:QBO62847.1(-1),ID:QBO62849.1(-1)|neighbour_genes:putative deoxynucleo..,putative DNA end pro..|
MTRPTRQIFNQTNITNFVVDIPDSTRTSGFVLNAQTAPLPGVRIPVVETVTGTMGLGRAMRAGTTFEYDPFVVRFIVDEDMTSWMNMYKWMLSTNNYITGHNTAHSDGPEFVTLHILNNNKTEVVLTANFYKPWISDLSEIEFSYTEDSDPAVTCVATIHYAYMTIEKDGEVIVSQQPRQAAESKSISRHPSLR
>ID:QBO63092.1 |[Escherichia phage vB_EcoM_G2494]||_Escherichia_phage_vB_EcoM_G2494_.gbk|putative tail comple..|591|MK327935(168327):62427-63017:-1 ^^ Escherichia phage vB_EcoM_G2494, complete genome.|neighbours:ID:QBO63091.1(-1),ID:QBO63093.1(1)|neighbour_genes:putative deoxynucleo..,hypothetical protein|
MSNLFNYANPSNWQINIPDGQLTKGFTLNAQGVTLPAITIPPTKQVAGQYGLAVADYPSSHVEFDPLVVRFIVDEHLESYLNLYTWMLSIVDYNNGNSTAWKDSMPEAVQVHMMDNERRNIVCTFNFYGCWCSQLGELELTYTDDMHESLVCTAILPFKTMSIERDGQLIVPRPAIQAADRQRVEGIKAMHPAFRK
>ID:QBO65552.1 |[Escherichia phage vB_EcoM_G2540-3]||_Escherichia_phage_vB_EcoM_G2540-3_.gbk|putative tail comple..|531|MK327944(168654):72012-72542:-1 ^^ Escherichia phage vB_EcoM_G2540-3, complete genome.|neighbours:ID:QBO65551.1(-1),ID:QBO65553.1(-1)|neighbour_genes:putative deoxynucleo..,putative DNA end pro..|
MSQALQQIFNQANTTNFVVSIPHSNTTSAFTLNAQSVPIPGIRIPVTDTVTGPFGLGRAQRPGVTFEYDPLIVRFIVDEELKSWIGMYEWMLGTSNYLTGENTAQKTGPEYITLYILDNSKTEIVMSINFYKPWVSDLSEVEFSYTEDSDPALVCTATIPYTYFQVEKDGKIIAEV
>ID:QBO63384.1 |[Escherichia phage vB_EcoM_G2540]||_Escherichia_phage_vB_EcoM_G2540_.gbk|putative tail comple..|531|MK327936(168886):73775-74305:-1 ^^ Escherichia phage vB_EcoM_G2540, complete genome.|neighbours:ID:QBO63383.1(-1),ID:QBO63385.1(-1)|neighbour_genes:putative deoxynucleo..,putative DNA end pro..|
MSQALQQIFNQANTTNFVVSIPHSNTTSAFTLNAQSVPIPGIRIPVTDTVTGPFGLGRAQRPGVTFEYDPLIVRFIVDEELKSWIGMYEWMLGTSNYLTGENTAQKTGPEYITLYILDNSKTEIVMSINFYKPWVSDLSEVEFSYTEDSDPALVCTATIPYTYFQVEKDGKIIAEV
>ID:QBO64469.1 |[Escherichia phage vB_EcoM_G29]||_Escherichia_phage_vB_EcoM_G29_.gbk|putative tail comple..|531|MK327940(168241):74847-75377:-1 ^^ Escherichia phage vB_EcoM_G29, complete genome.|neighbours:ID:QBO64468.1(-1),ID:QBO64470.1(-1)|neighbour_genes:putative deoxynucleo..,putative DNA end pro..|
MSQALQQIFNQANTTNFVVSIPHSNTTSAFTLNAQSVPIPGIRIPVTDTVTGPFGLGRAQRPGATFEYDPLIVRFIVDEELKSWIGMYEWMLGTSNYLTGENTAQKTGPEYITLYILDNSKTEIVMSINFYKPWVSDLSEVEFSYTEDSDPALVCTATIPYTYFQVEKDGKIIAEV
>ID:QBO64725.1 |[Escherichia phage vB_EcoM_G37-3]||_Escherichia_phage_vB_EcoM_G37-3_.gbk|putative tail comple..|591|MK327941(167832):62535-63125:-1 ^^ Escherichia phage vB_EcoM_G37-3, complete genome.|neighbours:ID:QBO64724.1(-1),ID:QBO64726.1(1)|neighbour_genes:putative deoxynucleo..,hypothetical protein|
MSNLFNYANPSNWQINIPDGQLTKGFTLNAQGVTLPAITIPPTKQVAGQYGLAVADYPSSHVEFDPLVVRFIVDEHLESYLNLYTWMLSIVDYNNGNSTAWKDSMPEAVQVHMMDNERRNIVCTFNFYGCWCSQLGELELTYTDDMHESLVCTAILPFKTMSIERDGQLIVPRPAIQAADRQRVEGIKAMHPAFRK
>ID:QBO64190.1 |[Escherichia phage vB_EcoM_G4498]||_Escherichia_phage_vB_EcoM_G4498_.gbk|putative tail comple..|531|MK327939(167826):74359-74889:-1 ^^ Escherichia phage vB_EcoM_G4498, complete genome.|neighbours:ID:QBO64189.1(-1),ID:QBO64191.1(-1)|neighbour_genes:putative deoxynucleo..,putative DNA end pro..|
MSQALQQIFNQANTTNFVVSIPHSNTTSAFTLNAQSVPIPGIRIPVTDTVTGPFGLGRAQRPGVTFEYDPLIVRFIVDEELKSWIGMYEWMLGTSNYLTGENTAQKTGPEYITLYILDNSKTEIVMSINFYKPWVSDLSEVEFSYTEDSDPALVCTATIPYTYFQVEKDGKIIAEV
>ID:QBO65841.1 |[Escherichia phage vB_EcoM_G4500]||_Escherichia_phage_vB_EcoM_G4500_.gbk|putative tail comple..|531|MK327945(168363):74847-75377:-1 ^^ Escherichia phage vB_EcoM_G4500, complete genome.|neighbours:ID:QBO65840.1(-1),ID:QBO65842.1(-1)|neighbour_genes:putative deoxynucleo..,putative DNA end pro..|
MSQALQQIFNQANTTNFVVSIPHSNTTSAFTLNAQSVPIPGIRIPVTDTVTGPFGLGRAQRPGATFEYDPLIVRFIVDEELKSWIGMYEWMLGTSNYLTGENTAQKTGPEYITLYILDNSKTEIVMSINFYKPWVSDLSEVEFSYTEDSDPALVCTATIPYTYFQVEKDGKIIAEV
>ID:QBO66114.1 |[Escherichia phage vB_EcoM_G4507]||_Escherichia_phage_vB_EcoM_G4507_.gbk|putative tail comple..|531|MK327946(168828):73537-74067:-1 ^^ Escherichia phage vB_EcoM_G4507, complete genome.|neighbours:ID:QBO66113.1(-1),ID:QBO66115.1(-1)|neighbour_genes:putative deoxynucleo..,putative DNA end pro..|
MSQALQQIFNQANTTNFVVSIPHSNTTSAFTLNAQSVPIPGIRIPVTDTVTGPFGLGRAQRPGVTFEYDPLIVRFIVDEELKSWIGMYEWMLGTSNYLTGENTAQKTGPEYITLYILDNSKTEIVMSINFYKPWVSDLSEVEFSYTEDSDPALVCTATIPYTYFQVEKDGKIIAEV
>ID:QBO65017.1 |[Escherichia phage vB_EcoM_G50]||_Escherichia_phage_vB_EcoM_G50_.gbk|putative tail comple..|531|MK327942(167728):73461-73991:-1 ^^ Escherichia phage vB_EcoM_G50, complete genome.|neighbours:ID:QBO65016.1(-1),ID:QBO65018.1(-1)|neighbour_genes:putative deoxynucleo..,putative DNA end pro..|
MSQALQQIFNQANTTNFVVSIPHSNTTSAFTLNAQSVPIPGIRIPVTDTVTGPFGLGRAQRPGVTFEYDPLIVRFIVDEELKSWIGMYEWMLGTSNYLTGENTAQKTGPEYITLYILDNSKTEIVMSINFYKPWVSDLSEVEFSYTEDSDPALVCTATIPYTYFQVEKDGKIIAEV
>ID:QBO66371.1 |[Escherichia phage vB_EcoM_G5211]||_Escherichia_phage_vB_EcoM_G5211_.gbk|putative tail comple..|591|MK327947(164278):63327-63917:-1 ^^ Escherichia phage vB_EcoM_G5211, complete genome.|neighbours:ID:QBO66370.1(-1),ID:QBO66372.1(1)|neighbour_genes:putative deoxynucleo..,hypothetical protein|
MSNLFNYANPSNWQIAIPDGQLTKGFTLNCQGVTLPAITIPPTKQVAGQYGLAVADYPSSHVEFDPLVVRFIVDEHLESYLNLYTWMLSIVDYNNGNSTAWKDSMPEAVQVHMMDNERRNIVCTFNFYGCWCSQLGELELTYTDDMHESLVCTAILPFKTMSIERDGQLIVPRPAIQAADRQRVEGIKAMHPAFRK
>ID:QBO65294.1 |[Escherichia phage vB_EcoM_G53]||_Escherichia_phage_vB_EcoM_G53_.gbk|putative tail comple..|585|MK327943(167834):77008-77592:-1 ^^ Escherichia phage vB_EcoM_G53, complete genome.|neighbours:ID:QBO65293.1(-1),ID:QBO65295.1(-1)|neighbour_genes:putative deoxynucleo..,putative DNA end pro..|
MTRPARQIFNQTNITNFVVDIPDSTRTSGFVLNAQTAPLPGVRIPVVETVTGTMGLGRAMRAGTTFEYDPFVVRFIVDEDMTSWMNMYKWMLSTNNYITGHNTAHSDGPEFVTLHILNNNKTEVVLTANFYKPWISDLSEIEFSYTEDSDPAVTCVATIHYAYMTIEKDGEVIVSQQPRQAVESKSISRHPSLR
>ID:QBQ80029.1 |[Escherichia phage vB_EcoM_G8]||_Escherichia_phage_vB_EcoM_G8_.gbk|putative tail comple..|531|MK373787(169650):73642-74172:-1 ^^ Escherichia phage vB_EcoM_G8, complete genome.|neighbours:ID:QBQ80028.1(-1),ID:QBQ80030.1(-1)|neighbour_genes:putative deoxynucleo..,putative DNA end pro..|
MSQALQQIFNQANTTNFVVSIPHSNTTSAFTLNAQSVPIPGIRIPVTDTVTGPFGLGRAQRPGATFEYDPLIVRFIVDEELKSWIGMYEWMLGTSNYLTGENTAQKTGPEYITLYILDNSKTEIVMSINFYKPWVSDLSEVEFSYTEDSDPALVCTATIPYTYFQVEKDGKIIAEV
>ID:QBQ77929.1 |[Escherichia phage vB_EcoM_G9062]||_Escherichia_phage_vB_EcoM_G9062_.gbk|putative tail comple..|531|MK373779(168670):73835-74365:-1 ^^ Escherichia phage vB_EcoM_G9062, complete genome.|neighbours:ID:QBQ77928.1(-1),ID:QBQ77930.1(-1)|neighbour_genes:putative deoxynucleo..,putative DNA end pro..|
MSQALQQIFNQANTTNFVVSIPHSNTTSAFTLNAQSVPIPGIRIPVTDTVTGPFGLGRAQRPGATFEYDPLIVRFIVDEELKSWIGMYEWMLGTSNYLTGENTAQKTGPEYITLYILDNSKTEIVMSINFYKPWVSDLSEVEFSYTEDSDPALVCTATIPYTYFQVEKDGKIIAEV
>ID:AXC34073.1 |[Escherichia phage vB_EcoM_JB75]||_Escherichia_phage_vB_EcoM_JB75_.gbk|tail completion and ..|531|MH355584(167208):92457-92987:1 ^^ Escherichia phage vB_EcoM_JB75, complete genome.|neighbours:ID:AXC34034.1(1),ID:AXC34044.1(1)|neighbour_genes:DNA end protector pr..,dNMP kinase|
MSQALQQIFNQANTTNFVVSIPHSNTTSAFTLNAQSVPIPGIRIPVTDTVTGPFGLGRAQRPGATFEYDPLIVRFIVDEELKSWIGMYEWMLGTSNYLTGENTAQKTGPEYITLYILDNSKTEIVMSINFYKPWVSDLSEVEFSYTEDSDPALVCTATIPYTYFQVEKDGKIIAEV
>ID:YP_009037348.1 |[Escherichia phage vB_EcoM_JS09]||_Escherichia_phage_vB_EcoM_JS09_.gbk|tail completion and ..|585|NC_024124(169148):91989-92573:1 ^GeneID:19524750^ Escherichia phage vB_EcoM_JS09, complete genome.|neighbours:ID:YP_009037347.1(1),ID:YP_009037349.1(1)|neighbour_genes:DNA end protector pr..,deoxynucleoside mono..|
MTRPARQIFNQTNITNFVVDIPDSTRTSGFVLNAQTAPLPGVRIPVVETVTGTMGLGRAMRAGTTFEYDPFIVRFIVDEDMTSWMNMYKWMLSTNNYITGHNTAHSDGPEFVTLHILNNNKTEVVLTANFYKPWISDLSEIEFSYTEDSDPAVTCVATIHYAYMTIEKDGEVIVSQQPRQAVESKSISRHPSLR
>ID:QBQ78433.1 |[Escherichia phage vB_EcoM_KAW1E185]||_Escherichia_phage_vB_EcoM_KAW1E185_.gbk|putative tail comple..|531|MK373781(164987):73706-74236:-1 ^^ Escherichia phage vB_EcoM_KAW1E185, complete genome.|neighbours:ID:QBQ78432.1(-1),ID:QBQ78434.1(-1)|neighbour_genes:putative deoxynucleo..,putative DNA end pro..|
MSQALQQIFNQANTTNFVVSIPHSNTTSAFTLNAQSVPIPGIRIPVTDTVTGPFGLGRAQRPGVTFEYDPLIVRFIVDEELKSWIGMYEWMLGTSNYLTGENTAQKTGPEYITLYILDNSKTEIVMSINFYKPWVSDLSEVEFSYTEDSDPALVCTATIPYTYFQVEKDGKIIAEV
>ID:QBQ78708.1 |[Escherichia phage vB_EcoM_KAW3E185]||_Escherichia_phage_vB_EcoM_KAW3E185.gbk|putative tail comple..|585|MK373782(170187):77030-77614:-1 ^^ Escherichia phage vB_EcoM_KAW3E185, complete genome.|neighbours:ID:QBQ78707.1(-1),ID:QBQ78709.1(-1)|neighbour_genes:putative deoxynucleo..,putative DNA end pro..|
MTRPTRQIFNQTNITNFVVDIPDSTRTSGFVLNAQTAPLPGVRIPVVETVTGTMGLGRAMRAGTTFEYDPFVVRFIVDEDMTSWMNMYKWMLSTNNYITGHNTAHSDGPEFVTLHILNNNKTEVVLTANFYKPWISDLSEIEFSYTEDSDPAVTCVATIHYAYMTIEKDGEVIVSQQPRQAVESKSISRHPSLR
>ID:QBQ79207.1 |[Escherichia phage vB_EcoM_MM02]||_Escherichia_phage_vB_EcoM_MM02_.gbk|putative tail comple..|585|MK373784(169201):78984-79568:-1 ^^ Escherichia phage vB_EcoM_MM02, complete genome.|neighbours:ID:QBQ79206.1(-1),ID:QBQ79208.1(-1)|neighbour_genes:putative deoxynucleo..,putative DNA end pro..|
MTRPARQIFNQTNITNFVVDIPDSTRTSGFVLNAQTAPLPGVRIPVVETVTGTMGLGRAMRAGTTFEYDPFVVRFIVDEDMTSWMNMYKWMLSTNNYITGHNTAHSDGPEFVTLHILNNNKTEVVLTANFYKPWISDLSEIEFSYTEDSDPAVTCVATIHYAYMTIEKDGEVIVSQQPRQAVESKSISRHPSLR
>ID:QBQ79476.1 |[Escherichia phage vB_EcoM_OE5505]||_Escherichia_phage_vB_EcoM_OE5505_.gbk|putative tail comple..|531|MK373785(168756):75162-75692:-1 ^^ Escherichia phage vB_EcoM_OE5505, complete genome.|neighbours:ID:QBQ79475.1(-1),ID:QBQ79477.1(-1)|neighbour_genes:putative deoxynucleo..,putative DNA end pro..|
MSQALQQIFNQANTTNFVVSIPHSNTTSAFTLNAQSVPIPGIRIPVTDTVTGPFGLGRAQRPGVTFEYDPLIVRFIVDEELKSWIGMYEWMLGTSNYLTGENTAQKTGPEYITLYILDNSKTEIVMSINFYKPWVSDLSEVEFSYTEDSDPALVCTATIPYTYFQVEKDGKIIAEV
>ID:YP_009056736.1 |[Escherichia phage vB_EcoM_PhAPEC2]||_Escherichia_phage_vB_EcoM_PhAPEC2_.gbk|tail completion and ..|585|NC_024794(167318):77624-78208:-1 ^GeneID:20284300^ Escherichia phage vB_EcoM_PhAPEC2, complete genome.|neighbours:ID:YP_009056735.1(-1),ID:YP_009056737.1(-1)|neighbour_genes:deoxynucleoside mono..,DNA end protector pr..|
MTRPTRQIFNQTNITNFVVDIPDSTRTSGFVLNAQTAPLPGVRIPVVETVTGTMGLGRAMRAGTTFEYDPFVVRFIVDEDMTSWMNMYKWMLSTNNYITGHNTAHSDGPEFVTLHILNNNKTEVVLTANFYKPWISDLSEIEFSYTEDSDPAVTCVATIHYAYMTIEKDGEVIVSQQPRQAVESKSISRHPSLR
>ID:QBQ79758.1 |[Escherichia phage vB_EcoM_R5505]||_Escherichia_phage_vB_EcoM_R5505_.gbk|putative tail comple..|531|MK373786(167317):74192-74722:-1 ^^ Escherichia phage vB_EcoM_R5505, complete genome.|neighbours:ID:QBQ79757.1(-1),ID:QBQ79759.1(-1)|neighbour_genes:putative deoxynucleo..,putative DNA end pro..|
MSQALQQIFNQANTTNFVVSIPHSNTTSAFTLNAQSVPIPGIRIPVTDTVTGPFGLGRAQRPGVTFEYDPLIVRFIVDEELKSWIGMYEWMLGTSNYLTGENTAQKTGPEYITLYILDNSKTEIVMSINFYKPWVSDLSEVEFSYTEDSDPALVCTATIPYTYFQVEKDGKIIAEV
>ID:QBQ77168.1 |[Escherichia phage vB_EcoM_WFK]||_Escherichia_phage_vB_EcoM_WFK_.gbk|putative tail comple..|585|MK373775(164590):72942-73526:-1 ^^ Escherichia phage vB_EcoM_WFK, complete genome.|neighbours:ID:QBQ77167.1(-1),ID:QBQ77169.1(-1)|neighbour_genes:putative deoxynucleo..,putative DNA end pro..|
MTRPARQIFNQTNITNFVVDIPDSTRTSGFVLNAQTAPLPGVRIPVVETVTGTMGLGRAMRAGTTFEYDPFIVRFIVDEDMTSWMNMYKWMLSTNNYITGHNTAHADGPEFVTLHILNNNKTEVVLTANFYKPWISDLSEIEFSYTEDSDPAVTCVATIHYAYMTIEKDGEVIVSQQPRQAAESKSISSHPSLR
>ID:QBQ76907.1 |[Escherichia phage vB_EcoM_WFL6982]||_Escherichia_phage_vB_EcoM_WFL6982_.gbk|putative tail comple..|585|MK373774(164279):72942-73526:-1 ^^ Escherichia phage vB_EcoM_WFL6982, complete genome.|neighbours:ID:QBQ76906.1(-1),ID:QBQ76908.1(-1)|neighbour_genes:putative deoxynucleo..,putative DNA end pro..|
MTRPARQIFNQTNITNFVVDIPDSTRTSGFVLNAQTAPLPGVRIPVVETVTGTMGLGRAMRAGTTFEYDPFIVRFIVDEDMTSWMNMYKWMLSTNNYITGHNTAHADGPEFVTLHILNNNKTEVVLTANFYKPWISDLSEIEFSYTEDSDPAVTCVATIHYAYMTIEKDGEVIVSQQPRQAAESKSISSHPSLR
>ID:QBQ77660.1 |[Escherichia phage vB_EcoM_WFbE185]||_Escherichia_phage_vB_EcoM_WFbE185.gbk|putative tail comple..|585|MK373778(170429):78126-78710:-1 ^^ Escherichia phage vB_EcoM_WFbE185, complete genome.|neighbours:ID:QBQ77659.1(-1),ID:QBQ77661.1(-1)|neighbour_genes:putative deoxynucleo..,putative DNA end pro..|
MTRPARQIFNQTNITNFVVDIPDSTRTSGFVLNAQTAPLPGVRIPVVETVTGTMGLGRAMRAGTTFEYDPFVVRFIVDEDMTSWMNMYKWMLSTNNYITGHNTAHSDGPEFVTLHILNNNKTEVVLTANFYKPWISDLSEIEFSYTEDSDPAVTCVATIHYAYMTIEKDGEVIVSQQPRQAAESKSISRHPSLR
>ID:YP_007004888.1 |[Escherichia phage wV7]||_Escherichia_phage_wV7_.gbk|tail completion and ..|531|NC_019505(166452):73048-73578:-1 ^GeneID:14010682^ Escherichia phage wV7, complete genome.|neighbours:ID:YP_007004887.1(-1),ID:YP_007004889.1(-1)|neighbour_genes:deoxynucleotide mono..,DNA end protector pr..|
MSQALQQIFNQANTTNFVVSIPHSNTTSAFTLNAQSVPIPGIRIPVTDTVTGPFGLGRAQRPGVTFEYDPLIVRFIVDEELKSWIGMYEWMLGTSNYLTGENTAQKTGPEYITLYILDNSKTEIVMSINFYKPWVSDLSEVEFSYTEDSDPALVCTATIPYTYFQVEKDGKIIAEV
>ID:AXF53166.1 |[Escherichia virus KFS-EC]||_Escherichia_virus_KFS-EC_.gbk|tail tube terminator..|591|MH560358(164715):6057-6647:-1 ^^ Escherichia virus KFS-EC, complete genome.|neighbours:ID:AXF53165.1(-1),ID:AXF53167.1(1)|neighbour_genes:deoxynucleotide mono..,hypothetical protein|
MSNLFNYANPSNWQINIPDGQLTKGFTLNAQGVTLPAITIPPTKQVAGQYGLAVADYPSSHVEFDPLVVRFIVDEHLESYLNLYTWMLSIVDYNNGNSTAWKDSMPEAVQVHMMDNERRNIVCTFNFYGCWCSQLGELELTYTDDMHESLVCTAILPFKTMSIERDGQLIVPRPAIQAADRQRVEGIKAMHPAFRK
>ID:QDK04273.1 |[Escherichia virus VEc20]||_Escherichia_virus_VEc20_.gbk|vec20_143|531|MN022785(167532):72455-72985:-1 ^^ Escherichia virus VEc20, complete genome.|neighbours:ID:QDK04272.1(-1),ID:QDK04274.1(-1)|neighbour_genes:vec20_142,vec20_144|
MSQALQQIFNQANTTNFVVSIPHSNTTSAFTLNAQSVPIPGIRIPVTDTVTGPFGLGRAQRPGATFEYDPLIVRFIVDEELKSWIGMYEWMLGTSNYLTGENTAQKTGPEYITLYILDNSKTEIVMSINFYKPWVSDLSEVEFSYTEDSDPALVCTATIPYTYFQVEKDGKIIAEV
>ID:VCU44382.1 |[Escherichia virus vB_Eco_mar005P1]|vB_Eco_mar005P1|_Escherichia_virus_vB_Eco_mar005P1_.gbk|3|585|LR027390(167773):11155-11739:-1 ^^ Escherichia virus vB_Eco_mar005P1 genome assembly, chromosome: 1.|neighbours:ID:VCU44380.1(-1),ID:VCU44384.1(-1)|neighbour_genes:1,2|
MTRPTRQIFNQTNITNFVVDIPDSTRTSGFVLNAQTAPLPGVRIPVVETVTGTMGLGRAMRAGTTFEYDPFVVRFIVDEDMTSWMNMYKWMLSTNNYITGHNTAHSDGPEFVTLHILNNNKTEVVLTANFYKPWISDLSEIEFSYTEDSDPAVTCVATIHYAYMTIEKDGEVIVSQQPRQAAESKSISRHPSLR
>ID:VCU44391.1 |[Escherichia virus vB_Eco_mar005P1]|vB_Eco_mar006P2|_Escherichia_virus_vB_Eco_mar005P1_strain_vB_Eco_mar006P2_.gbk|3|585|LR027387(167773):112050-112634:-1 ^^ Escherichia virus vB_Eco_mar005P1 strain vB_Eco_mar006P2 genome assembly, chromosome: 1.|neighbours:ID:VCU44389.1(-1),ID:VCU44393.1(-1)|neighbour_genes:1,2|
MTRPTRQIFNQTNITNFVVDIPDSTRTSGFVLNAQTAPLPGVRIPVVETVTGTMGLGRAMRAGTTFEYDPFVVRFIVDEDMTSWMNMYKWMLSTNNYITGHNTAHSDGPEFVTLHILNNNKTEVVLTANFYKPWISDLSEIEFSYTEDSDPAVTCVATIHYAYMTIEKDGEVIVSQQPRQAAESKSISRHPSLR
>ID:VCU43223.1 |[Escherichia virus vB_Eco_mar005P1]|vB_Eco_mar007P3|_Escherichia_virus_vB_Eco_mar005P1_strain_vB_Eco_mar007P3_.gbk|3|585|LR027383(167651):34041-34625:-1 ^^ Escherichia virus vB_Eco_mar005P1 strain vB_Eco_mar007P3 genome assembly, chromosome: 1.|neighbours:ID:VCU43222.1(-1),ID:VCU43224.1(-1)|neighbour_genes:1,2|
MTRPTRQIFNQTNITNFVVDIPDSTRTSGFVLNAQTAPLPGVRIPVVETVTGTMGLGRAMRAGTTFEYDPFVVRFIVDEDMTSWMNMYKWMLSTNNYITGHNTAHSDGPEFVTLHILNNNKTEVVLTANFYKPWISDLSEIEFSYTEDSDPAVTCVATIHYAYMTIEKDGEVIVSQQPRQAAESKSISRHPSLR
>ID:VCU43931.1 |[Escherichia virus vB_Eco_mar005P1]|vB_Eco_mar008P4|_Escherichia_virus_vB_Eco_mar005P1_strain_vB_Eco_mar008P4_.gbk|3|585|LR027386(167773):16822-17406:-1 ^^ Escherichia virus vB_Eco_mar005P1 strain vB_Eco_mar008P4 genome assembly, chromosome: 1.|neighbours:ID:VCU43930.1(-1),ID:VCU43932.1(-1)|neighbour_genes:1,2|
MTRPTRQIFNQTNITNFVVDIPDSTRTSGFVLNAQTAPLPGVRIPVVETVTGTMGLGRAMRAGTTFEYDPFVVRFIVDEDMTSWMNMYKWMLSTNNYITGHNTAHSDGPEFVTLHILNNNKTEVVLTANFYKPWISDLSEIEFSYTEDSDPAVTCVATIHYAYMTIEKDGEVIVSQQPRQAAESKSISRHPSLR
>ID:VCU44850.1 |[Escherichia virus vB_Eco_mar005P1]|vB_Eco_mar009P5|_Escherichia_virus_vB_Eco_mar005P1_strain_vB_Eco_mar009P5_.gbk|3|585|LR027391(167658):112301-112885:1 ^^ Escherichia virus vB_Eco_mar005P1 strain vB_Eco_mar009P5 genome assembly, chromosome: 1.|neighbours:ID:VCU44849.1(1),ID:VCU44851.1(1)|neighbour_genes:2,1|
MTRPTRQIFNQTNITNFVVDIPDSTRTSGFVLNAQTAPLPGVRIPVVETVTGTMGLGRAMRAGTTFEYDPFVVRFIVDEDMTSWMNMYKWMLSTNNYITGHNTAHSDGPEFVTLHILNNNKTEVVLTANFYKPWISDLSEIEFSYTEDSDPAVTCVATIHYAYMTIEKDGEVIVSQQPRQAAESKSISRHPSLR
>ID:AUV57497.1 |[Klebsiella phage KP1]||_Klebsiella_phage_KP1_.gbk|tail completion prot..|603|MG751100(167989):64103-64705:-1 ^^ Klebsiella phage KP1, complete genome.|neighbours:ID:AUV57496.1(-1),ID:AUV57498.1(-1)|neighbour_genes:deoxynucleotide mono..,hypothetical protein|
MSTGLFNQTNTTNFILEVPDGGLTQAFKANLQTAVVPGIHIPATDTVGSPQGMHRAKLPGSTFEFDAVPVRFLVDENLDSWVQMYKWMLSCQNYIDRDKSGWNNGGEGFPGAVLMHVLDNDKRDIVLTVRYIGGWVSDLSEIEYSLTEESDPAMVCVATLQYKYIEVEKDGIIITGRPSVNDTRESQYQQKVMGMHPSMR
>ID:APD20539.1 |[Klebsiella phage KPV15]|KPV15|_Klebsiella_phage_KPV15_.gbk|tail completion prot..|603|KY000080(167034):84995-85597:-1 ^^ Klebsiella phage KPV15, complete genome.|neighbours:ID:APD20538.1(-1),ID:APD20540.1(-1)|neighbour_genes:deoxynucleotide mono..,DNA end protector du..|
MSTGLFNQTNTTNFILEVPDGGLTQAFKANLQTAVVPGIHIPATDTVGSPQGMHRAKLPGSTFEFDAVPVRFLVDENLDSWVQMYKWMLSCQNYIDRGKSGWNNGGEGFPGAVLMHVLDNDKHDIVLTVRYIGGWVSDLSEIEYSLTEESDPAMVCVATLQYKYIEVEKDGIIITGRPSVNDTREYQYQQKVMGMHPSMR
>ID:QDB71807.1 |[Klebsiella phage Marfa]||_Klebsiella_phage_Marfa_.gbk|tail tube terminator..|609|MN044033(168532):72597-73205:-1 ^^ Klebsiella phage Marfa, complete genome.|neighbours:ID:QDB71806.1(-1),ID:QDB71808.1(-1)|neighbour_genes:deoxynucleoside mono..,DNA end protector pr..|
MHDSNGGLFNQTNTTNFLLEVPDGNLTKAFKLNLQVAAVPGIHIPVTEVAGQPQGMHRASLSSASIEFDAVACRFLVDEKLESWVQCYQWMLACNNYLNRDKSGWGRNDGFPDAVLMHILDNDKRDIVMTIRYVGAWISDLSEIEYSLAEDSDVPMYCTATLNYKYIEVEQNGVIIEGRAPINEAREVQLQAQIRGRHPSMQ
>ID:YP_009194438.1 |[Klebsiella phage Matisse]||_Klebsiella_phage_Matisse_.gbk|tail completion and ..|531|NC_028750(176081):102907-103437:-1 ^GeneID:26613377^ Klebsiella phage Matisse, complete genome.|neighbours:ID:YP_009194437.1(-1),ID:YP_009194439.1(1)|neighbour_genes:dNMP kinase,hypothetical protein|
MSTEMILNQISPTNFRVDIPDNSYMKGLTLQVQGVTLPSMNLPAVDIPANMMVRGKVPGSAFEFDPLMIRFVVDEEMRSYLGIYIWMLSTNDYNEFNSVAWDDPKQSFAVHILDNSQMKTIATFRFYGAFPTNLGEVELGYTNDSDEAVTCMATFGFLHMEVEIDGKVVTSQKRMS
>ID:AWY07046.1 |[Klebsiella phage Mineola]||_Klebsiella_phage_Mineola_.gbk|tail completion and ..|603|MH333064(166130):73310-73912:-1 ^^ Klebsiella phage Mineola, complete genome.|neighbours:ID:AWY07045.1(-1),ID:AWY07047.1(-1)|neighbour_genes:deoxynucleoside mono..,DNA end protector pr..|
MSTGLFNQTNTTNFILEVPDGGLTQAFKANLQTAVVPGIHIPATDTVGSPQGMHRAKLPGSTFEFDAVPVRFLVDENLDSWVQMYKWMLSCQNYIDRDKSGWNNGGEGFPGAVLMHVLDNDKHDIVLTVRYIGGWVSDLSEIEYSLTEESDPAMVCVATLQYKYIEVEKDGIIITGRPSVNDTRESQYQQKVMGMHPSMR
>ID:YP_009607386.1 |[Klebsiella phage Miro]||_Klebsiella_phage_Miro_.gbk|tail completion and ..|531|NC_041981(176055):102567-103097:-1 ^GeneID:40083395^ Klebsiella phage Miro, complete genome.|neighbours:ID:YP_009607385.1(-1),ID:YP_009607387.1(1)|neighbour_genes:dNMP kinase,hypothetical protein|
MSTEMILNQISPTNFRVDIPDNSYMKGLTLQVQGVTLPSMNLPAVDIPANMMVRGKVPGSAFEFDPLMIRFVVDEEMRSYLGIYIWMLSTNDYNEFNSVAWDDPKQSFAVHILDNSQMKTIATFRFYGAFPTNLGEVELGYTNDSDEAVTCMATFGFLHMEVEIDGKVVTSQKRMS
>ID:YP_009289408.1 |[Klebsiella phage PKO111]||_Klebsiella_phage_PKO111_.gbk|tail completion and ..|603|NC_031095(168758):7512-8114:-1 ^GeneID:29080519^ Klebsiella phage PKO111, complete genome.|neighbours:ID:YP_009289407.1(-1),ID:YP_009289409.1(-1)|neighbour_genes:dNMP kinase,DNA end protector pr..|
MSTGLFNQTNTTNFILEVPDGGLTQAFKANLQTAVVPGIHIPATDTVGSPQGMHRAKLPGSTFEFDAVPVRFLVDENLDSWVQMYKWMLSCQNYIDRDKSGWNNHGEGFPGAVLMHVLDNDKHDIVLTVRYIGGWVSDLSEIEYSLTEESDPAMVCVATLQYKYIEVEKDGIIITGRPSVNDTRESQYQQKVMGMHPSMR
>ID:YP_009288832.1 |[Klebsiella phage vB_KpnM_KpV477]||_Klebsiella_phage_vB_KpnM_KpV477_.gbk|putative tail comple..|603|NC_031087(168272):75872-76474:-1 ^GeneID:29067136^ Klebsiella phage vB_KpnM_KpV477, complete genome.|neighbours:ID:YP_009288831.1(-1),ID:YP_009288833.1(-1)|neighbour_genes:putative dNMP kinase,putative DNA end pro..|
MSTGLFNQTNTTNFILEVPDGGLTQAFKANLQTAVVPGVHIPATDTVGSPQGMHRAKLPGSTFEFDAVPVRFLVDENLDSWVQMYKWMLSCQNYIDRGKSGWNNGGEGFPGAVLMHVLDNDKKEIVLTIRYIGGWVSDLSEIEYSLTEESDPAMVCVATLQYKYIEVEKDGIIITGRPSVNDTRESQYQQKVMGMHPSMR
>ID:AUO78889.1 |[Klebsiella phage vB_Kpn_F48]||_Klebsiella_phage_vB_Kpn_F48.gbk|tail completion prot..|609|MG746602(170764):162026-162634:1 ^^ Klebsiella phage vB_Kpn_F48, complete genome.|neighbours:ID:AUO78888.1(1),ID:AUO78890.1(1)|neighbour_genes:DNA end protector du..,deoxynucleotide mono..|
MHDSNGGLFNQTNTTNFLLEVPDGNLTKAFKLNLQVAAVPGIHIPVTEVAGQPQGMHRASLSSATIEFEAVPCRFLVDEKLESWLQCYQWMLACNNYLNRDKSGWNRKDGFPDAVLMHILDNDKRDIVLTIRYVGAWISDLSEIEYSLAEDSDVPMYCTATLNYKYIEVEQNGVIIEGRAPINEAREVQLQAQIRGRHPSMQ
>ID:ANM46472.1 |[Morganella phage vB_MmoM_MP1]||_Morganella_phage_vB_MmoM_MP1_.gbk|tail completion and ..|588|KX078569(163201):69709-70296:-1 ^^ Morganella phage vB_MmoM_MP1, complete genome.|neighbours:ID:ANM46459.1(-1),ID:ANM46445.1(-1)|neighbour_genes:dNMP kinase,DNA end protector|
MSLNNQTNITNFALHVPDNGLTEPFVVNVQSVILPSVRIPVTDTPTGKFGLGRSGLPGSTLEHDGISIRFLVDEDFNNYISIYKWMLSINNYITLHNTAWEPSGQPVAMTLHLLDNDKKDIVCSYHFYGAWPSDLGEIEFSYTEEGDPAISCLCLFQFKYFEIEKDGVVIRGRESIAQAGDNIQKARLGLHPSMR
>ID:YP_009211587.1 |[Pectobacterium bacteriophage PM2]||_Pectobacterium_bacteriophage_PM2.gbk|tail completion and ..|594|NC_028940(170286):78784-79377:-1 ^GeneID:26638059^ Pectobacterium bacteriophage PM2, complete genome.|neighbours:ID:YP_009211586.1(-1),ID:YP_009211588.1(-1)|neighbour_genes:dNMP kinase,DNA end protector pr..|
MSLFNQTNVTNFILEVADNGLTEAFKLNCQSVMLPGIHIPPSDVPGGTQGIHRAKLPGSTVEFDPLVATFLVDRSLSGWLDVYKWMLSLNNYITHESKAWHSSGQPPAVTVHILNNTKTEIVMSIHYYGAWPSDMSELEFNYREDSDPAVPCTISFNYKSFAVEIDGTIVSGRPQLNQAAQGKLEGRLSMHPSMRNQ
>ID:QBP35489.1 |[Phage NC-G]||_Phage_NC-G.gbk|tail completion prot..|591|MK310184(170164):17112-17702:-1 ^^ Phage NC-G, complete genome.|neighbours:ID:QBP35488.1(-1),ID:QBP35490.1(-1)|neighbour_genes:deoxynucleotide mono..,DNA end protector du..|
MNGLFNQTNTTNFILEVSDSGMTQAFKLNVQDVTLPGIHIPVSDVPGSTQGINRAKLPGSTVEFDPLIVNFLVDRELKSWLDIYKWMLSLNNYVTHESEAWHPKGQPEAITLHILDNNKQKIVMSIHYYGGWPSDLSEIQYSYKEDSDPAIIATATFNFKSFAVEIDGTIVTGRPQIDSYAEQRVARMSMHPSMRK
>ID:AUM58486.1 |[Proteus phage phiP4-3]||_Proteus_phage_phiP4-3_.gbk|tail completion and ..|579|MG696114(167849):93289-93867:1 ^^ Proteus phage phiP4-3, complete genome.|neighbours:ID:AUM58485.1(1),ID:AUM58487.1(1)|neighbour_genes:DNA end protector pr..,dNMP kinase|
MSFFNQTNSTNFRIDIPDSKLTEAFTLNVQSFTLPDVRIPITEVPLGTKGLGRSNLPGSTLEHGELVAKVLLDEELLSYIEIYKWMLSINNYITHNNSAWDPSGQPEGIILHILDNDKKESLVSFNYYGAWPSSISDIEYGYDNEGDPAVYMTVTFNFKYFEIEKNNKIIVTRPSIQDSAISIGRNLHPSMR
>ID:YP_009195551.1 |[Proteus phage vB_PmiM_Pm5461]||_Proteus_phage_vB_PmiM_Pm5461_.gbk|tail completion and ..|579|NC_028762(161989):69426-70004:-1 ^^ Proteus phage vB_PmiM_Pm5461, complete genome.|neighbours:ID:YP_009195550.1(-1),ID:YP_009195552.1(-1)|neighbour_genes:dNMP kinase,DNA end protector pr..|
MSFFNQTNSTNFRIDIPDSKLTEAFTLNVQSFILPDVRIPITEVPLGTKGLGRSNLPGSTLEHGELIAKVLLDEELLSYIEIYKWMLSINNYITHNNSAWDVSGQPEGIILHILDNDKKKSLVSFNYYGAWPSSISDIEYGYDTEGDPAVYMTVNFNFKYFEIEKDNKIIVSRPSIQDSAISIGRNLHPSMR
>ID:ASD52059.1 |[Pseudomonas phage PspYZU05]||_Pseudomonas_phage_PspYZU05_.gbk|tail completion and ..|585|KY971610(166442):68950-69534:-1 ^^ Pseudomonas phage PspYZU05, complete genome.|neighbours:ID:ASD52058.1(-1),ID:ASD52060.1(-1)|neighbour_genes:deoxynucleoside mono..,DNA end protector pr..|
MSAQNRLFNQTNTTNFVVDIPDHGLTKAFTLNAQSAAIPGIRIPISELPSGTQGLGRAQLPGSTFEFDPLMVRFLVDENLESWLSMYKWMLSINNYITSENSNWTRRNDYFITVHILDNAKKNIVMSVHYYGAWCADLSEIEYNYTEDSDPAMICTAIIPYKYLLIEKNGVIIEKRENPELPKGPGMHPSLRNK
>ID:YP_009615623.1 |[Salmonella phage Melville]||_Salmonella_phage_Melville_.gbk|tail completion and ..|588|NC_042044(159323):67203-67790:-1 ^GeneID:40092098^ Salmonella phage Melville, complete genome.|neighbours:ID:YP_009615622.1(-1),ID:YP_009615624.1(-1)|neighbour_genes:dNMP kinase,DNA end protector pr..|
MNTQQIYNQTNITNFVVDIPDVGLTKGFTLNAQSANIPGIRIPVTDIPSGTMGLGRANLPGSTFEFDPLVIRFLVDEELDSWLQMYQWMIGINNYQTGDNFAWRDGSMPQHVSVHILDNSKTRIVLSIHYYGCWISDLGEVEYNYTEDTDPAVTCQAIMPYKYLQIEKDGRIITTRQNMAEAANQRIGMHPSMRK
>ID:YP_007501176.1 |[Salmonella phage vB_SenM-S16]||_Salmonella_phage_S16_.gbk|tail completion and ..|588|NC_020416(160221):65164-65751:-1 ^GeneID:14675377^ Salmonella phage S16, complete genome.|neighbours:ID:YP_007501175.1(-1),ID:YP_007501177.1(-1)|neighbour_genes:deoxynucleoside mono..,DNA end protector pr..|
MNTQQIYNQTNITNFVVDIPDVGLTKGFTLNAQSANIPGIRIPVTDIPSGTMGLGRANLPGSTFEFDPLVIRFLVDEELDSWLQMYQWMIGINNYQTGDNFAWRDGSMPEHVSVHILDNSKTRIVLSIHYYGCWISDLGEVEYNYTEDTDPAVTCQAIMPYKYLQIEKDGRIITTRQNMAEAANQRIGMHPSMRK
>ID:YP_009148128.1 |[Salmonella phage STML-198]|STML-198|_Salmonella_phage_STML-198_.gbk|tail completion prot..|588|NC_027344(158099):107309-107896:-1 ^GeneID:24629940^ Salmonella phage STML-198, complete genome.|neighbours:ID:YP_009148127.1(-1),ID:YP_009148129.1(-1)|neighbour_genes:hypothetical protein,hypothetical protein|
MNTQQIYNQTNITNFVVDIPDVGLTKGFTLNAQSANIPGIRIPVTDIPSGTMGLGRANLPGSTFEFDPLVIRFLVDEELDSWLQMYQWMIGINNYQTGDNFAWRDGSMPQHVSVHILDNSKTRIVLSIHYYGCWISDLGEVEYNYTEDTDPAVTCQAIMPYKYLQIEKDGRIITTRQNMAEAANQRIGMHPSMRK
>ID:YP_009126340.2 |[Salmonella phage STP4-a]||_Salmonella_phage_STP4-a_.gbk|tail completion and ..|588|NC_026607(159914):65521-66108:-1 ^GeneID:23681150^ Salmonella phage STP4-a, complete genome.|neighbours:ID:YP_009126339.1(-1),ID:YP_009126341.1(-1)|neighbour_genes:deoxynucleoside mono..,DNA end protector pr..|
MNTQQIYNQTNITNFVVDIPDVGLTKGFTLNAQSANIPGIRIPVTDIPSGTMGLGRANLPGSTFEFDPLVIRFLVDEELDSWLQMYQWMIGINNYQTGDNFAWRDGSMPEHVSVHILDNSKTRIVLSIHYYGCWISDLGEVEYNYTEDTDPAVTCQAIMPYKYLQIEKDGRIITTRQNMAEAANQRIGMHPSMRK
>ID:YP_009286497.1 |[Salmonella phage vB_SnwM_CGG4-1]||_Salmonella_phage_vB_SnwM_CGG4-1_.gbk|tail completion and ..|588|NC_031065(159878):62114-62701:-1 ^^ Salmonella phage vB_SnwM_CGG4-1, complete genome.|neighbours:ID:YP_009286496.1(-1),ID:YP_009286498.1(-1)|neighbour_genes:deoxynucleoside mono..,hypothetical protein|
MDTQQIYNQTNITNFVVDIPDVGLTKGFTLNAQSANIPGIRIPVTDIPSGTMGLGRANLPGSTFEFDPLVIRFLVDEELDSWLQMYQWMIGINNYQTGDNFAWRDGSMPQHVSVHILDNSKTRIVLSIHYYGCWISDLGEVEYNYTEDTDPAVTCQAIMPYKYLQIEKDGKIITTRQNMAEAANQRIGMHPSMRK
>ID:YP_009030204.1 |[Serratia phage PS2]||_Serratia_phage_PS2_.gbk|tail completion and ..|576|NC_024121(167266):73990-74565:-1 ^GeneID:19485040^ Serratia phage PS2, complete genome.|neighbours:ID:YP_009030203.1(-1),ID:YP_009030205.1(-1)|neighbour_genes:dNMP kinase,DNA end protector pr..|
MSLFNYTHDTNFVLEIQDAGLTEQLTMGVLSCNLPSMRIPVTDIPSGPKGLGRSQVPGSTFEHDPCMVRIVIDEELKSFVELYQWMLSINNYITHHNTAFYEGCQPITAILHVLNNEKDAIVLSYAMHGVWPGDVSEIEFKYDDQGNPVMSMMVMLHFRYFELFKDGVIIEPRISVPEAQEKLSLLKKAPK
>ID:APC45132.1 |[Shigella phage SH7]||_Shigella_phage_SH7_.gbk|tail completion and ..|531|KX828711(164870):71211-71741:-1 ^^ Shigella phage SH7, complete genome.|neighbours:ID:APC45010.1(-1),ID:APC45055.1(-1)|neighbour_genes:deoxynucleotide mono..,DNA end protector pr..|
MSQALQQIFNQANTTNFVVSIPHSNTTSAFTLNAQSVPIPGIRIPVTDTVTGPFGLGRAQRPGVTFEYDPLIVRFIVDEELKSWIGMYEWMLGTSNYLTGENTAQKTGPEYITLYILDNSKTEIVMSINFYKPWVSDLSEVEFSYTEDSDPALVCTATIPYTYFQVEKDGKIIAEV
>ID:YP_009288511.1 |[Shigella phage SHBML-50-1]||_Shigella_phage_SHBML-50-1_.gbk|tail completion prot..|531|NC_031085(166634):74656-75186:-1 ^GeneID:29060601^ Shigella phage SHBML-50-1, complete genome.|neighbours:ID:YP_009288510.1(-1),ID:YP_009288512.1(-1)|neighbour_genes:deoxynucleotide mono..,DNA end protector du..|
MSQALQQIFNQANTTNFVVSIPHSNTTSAFTLNAQSVPIPGIRIPVTDTVTGPFGLGRAQRPGVTFEYDPLIVRFIVDEELKSWIGMYEWMLGTSNYLTGENTAQKTGPEYITLYILDNSKTEIVMSINFYKPWVSDLSEVEFSYTEDSDPALVCTATIPYTYFQVEKDGKIIAEV
>ID:YP_009277518.1 |[Shigella phage SHFML-11]||_Shigella_phage_SHFML-11.gbk|tail completion prot..|531|NC_030953(170650):20560-21090:-1 ^GeneID:29056225^ Shigella phage SHFML-11, complete genome.|neighbours:ID:YP_009277517.1(-1),ID:YP_009277519.1(-1)|neighbour_genes:deoxynucleotide mono..,DNA end protector du..|
MSQALQQIFNQANTTNFVVSIPHSNTTSAFTLNAQSVPIPGIRIPVTDTVTGPFGLGRAQRPGATFEYDPLIVRFIVDEELKSWIGMYEWMLGTSNYLTGENTAQKTGPEYITLYILDNSKTEIVMSINFYKPWVSDLSEVEFSYTEDSDPALVCTATIPYTYFQVEKDGKIIAEV
>ID:YP_009279137.1 |[Shigella phage SHFML-26]||_Shigella_phage_SHFML-26_.gbk|tail completion prot..|531|NC_031011(168993):138433-138963:-1 ^GeneID:29062428^ Shigella phage SHFML-26, complete genome.|neighbours:ID:YP_009279136.1(-1),ID:YP_009279138.1(-1)|neighbour_genes:deoxynucleotide mono..,DNA end protector du..|
MSQALQQIFNQANTTNFVVSIPHSNTTSAFTLNAQSVPIPGIRIPVTDTVTGPFGLGRAQRPGVTFEYDPLIVRFIVDEELKSWIGMYEWMLGTSNYLTGENTAQKTGPEYITLYILDNSKTEIVMSINFYKPWVSDLSEVEFSYTEDSDPALVCTATIPYTYFQVEKDGKIIAEV
>ID:YP_009289135.1 |[Shigella phage SHSML-52-1]||_Shigella_phage_SHSML-52-1_.gbk|tail completion prot..|585|NC_031090(169621):126302-126886:1 ^GeneID:29067486^ Shigella phage SHSML-52-1, complete genome.|neighbours:ID:YP_009289134.1(1),ID:YP_009289136.1(1)|neighbour_genes:DNA end protector du..,deoxynucleotide mono..|
MTRPTRQIFNQTNITNFVVDIPDSTRTSGFVLNAQTAPLPGVRIPVVETVTGTMGLGRAMRAGTTFEYDPFVVRFIVDEDMTSWMNMYKWMLSTNNYITGHNTAHADGPEFVTLHILNNNKTEVVLTANFYKPWISDLSEIEFSYTEDSDPAVTCVATIHFAYMTIEKDGEVIVSQQPRQVVESKSISRHPSLR
>ID:YP_003934783.1 |[Shigella phage SP18]||_Shigella_phage_SP18.gbk|gp3|600|NC_014595(170605):72857-73456:-1 ^GeneID:9830524^ Shigella phage SP18, complete genome.|neighbours:ID:YP_003934782.1(-1),ID:YP_003934784.1(-1)|neighbour_genes:gp1,gp2|
MSGLYNQTNTTNFILEVSDSNLTQTFKLNVQDVTLPGVHIPVTDVPGGTQGINRSSLPGSTIEFDPLIVNFLCDKDLRAWLDIYKWMLSLNNYITHESKAWHPKGRPEAVTLHILDNNKDKIVMSIHYYGAWPSDLSEIQYSYKEDSDPAINATATFNFKSFAVEIDGIIIEGRPQIDSNAAMQQEIRSKSMHPSMRNV
>ID:AUV64088.1 |[Shigella phage Sf20]||_Shigella_phage_Sf20_.gbk|tail completion and ..|591|MF327006(163982):162918-163508:-1 ^^ Shigella phage Sf20, complete genome.|neighbours:ID:AUV64087.1(-1),ID:AUV64089.1(1)|neighbour_genes:deoxynucleoside mono..,hypothetical protein|
MSNLFNYANPSNWQINIPDGQLTKSFTLNAQGVTLPAITIPPTKQVAGQYGLAVADYPSSHVEFDPLVVRFIVDEHLESYLNLYTWMLSIVDYNNGNSTAWKDSMPEAVQVHMMDNERRNIVCTFNFYGCWCSQLGELELTYTDDMHESLVCTAILPFKTMSIERDGQLIVPRPAIQAADRQRVEGIKAMHPAFRK
>ID:YP_009618955.1 |[Shigella phage Sf21]||_Shigella_phage_Sf21_.gbk|tail completion and ..|531|NC_042077(166002):72442-72972:-1 ^GeneID:40095558^ Shigella phage Sf21, complete genome.|neighbours:ID:YP_009618954.1(-1),ID:YP_009618956.1(-1)|neighbour_genes:deoxynucleoside mono..,DNA end protector pr..|
MSQALQQIFNQANTTNFVVSIPHSNTTSAFTLNAQSVPIPGIRIPVTDTVTGPFGLGRAQRPGVTFEYDPLIVRFIVDEELKSWIGMYEWMLGTSNYLTGENTAQKTGPEYITLYILDNSKTEIVMSINFYKPWVSDLSEVEFSYTEDSDPALVCTATIPYTYFQVEKDGKIIAEV
>ID:YP_009614798.1 |[Shigella phage Sf22]||_Shigella_phage_Sf22_.gbk|gp46|531|NC_042039(166283):18437-18967:-1 ^GeneID:40091213^ Shigella phage Sf22, complete genome.|neighbours:ID:YP_009614797.1(-1),ID:YP_009614799.1(-1)|neighbour_genes:deoxynucleoside mono..,DNA end protector pr..|
MSQALQQIFNQANTTNFVVSIPHSNTTSAFTLNAQSVPIPGIRIPVTDTVTGPFGLGRAQRPGVTFEYDPLIVRFIVDEELKSWIGMYEWMLGTSNYLTGENTAQKTGPEYITLYILDNSKTEIVMSINFYKPWVSDLSEVEFSYTEDSDPALVCTATIPYTYFQVEKDGKIIAEV
>ID:ATE86676.1 |[Shigella phage Sf23]||_Shigella_phage_Sf23_.gbk|tail completion and ..|531|MF158046(167678):162566-163096:-1 ^^ Shigella phage Sf23, complete genome.|neighbours:ID:ATE86675.1(-1),ID:ATE86677.1(-1)|neighbour_genes:deoxynucleoside mono..,DNA end protector pr..|
MSQALQQIFNQANTTNFVVSIPHSNTTSAFTLNAQSVPIPGIRIPVTDTVTGPFGLGRAQRPGVTFEYDPLIVRFIVDEELKSWIGMYEWMLGTSNYLTGENTAQKTGPEYITLYILDNSKTEIVMSINFYKPWVSDLSEVEFSYTEDSDPALVCTATIPYTYFQVEKDGKIIAEV
>ID:YP_009619351.1 |[Shigella phage Sf24]||_Shigella_phage_Sf24_.gbk|tail completion and ..|531|NC_042078(168112):167476-168006:-1 ^GeneID:40095966^ Shigella phage Sf24, complete genome.|neighbours:ID:YP_009619350.1(-1),end()|neighbour_genes:deoxynucleoside mono..,end()|
MSQALQQIFNQANTTNFVVSIPHSNTTSAFTLNAQSVPIPGIRIPVTDTVTGPFGLGRAQRPGVTFEYDPLIVRFIVDEELKSWIGMYEWMLGTSNYLTGENTAQKTGPEYITLYILDNSKTEIVMSINFYKPWVSDLSEVEFSYTEDSDPALVCTATIPYTYFQVEKDGKIIAEV
>ID:AUV63552.1 |[Shigella phage Sf25]||_Shigella_phage_Sf25_.gbk|tail completion and ..|531|MF327009(168573):167937-168467:-1 ^^ Shigella phage Sf25, complete genome.|neighbours:ID:AUV63551.1(-1),end()|neighbour_genes:deoxynucleoside mono..,end()|
MSQALQQIFNQANTTNFVVSIPHSNTTSAFTLNAQSVPIPGIRIPVTDTVTGPFGLGRAQRPGVTFEYDPLIVRFIVDEELKSWIGMYEWMLGTSNYLTGENTAQKTGPEYITLYILDNSKTEIVMSINFYKPWVSDLSEVEFSYTEDSDPALVCTATIPYTYFQVEKDGKIIAEV
>ID:YP_004415040.1 |[Shigella phage Shfl2]||_Shigella_phage_Shfl2_.gbk|putative tail comple..|531|NC_015457(165919):71660-72190:-1 ^GeneID:10498903^ Shigella phage Shfl2, complete genome.|neighbours:ID:YP_004415039.1(-1),ID:YP_004415041.1(-1)|neighbour_genes:putative deoxynucleo..,putative DNA end pro..|
MSQALQQIFNQANTTNFVVSIPHSNTTSAFTLNAQSVPIPGIRIPVIDTVTGPFGLGRAQRPGVTFEYDPLIVRFIVDEELKSWIGMYEWMLGTSNYLTGENTAQKTGPEYITLYILDNSKTEIVMSINFYKPWVSDLSEVEFSYTEDSDPALVCTATIPYTYFQVEKDGKIIAEV
>ID:YP_009110965.1 |[Shigella phage pSs-1]||_Shigella_phage_pSs-1_.gbk|hypothetical protein|531|NC_025829(164999):77245-77775:-1 ^GeneID:22475231^ Shigella phage pSs-1, complete genome.|neighbours:ID:YP_009110964.1(-1),ID:YP_009110966.1(-1)|neighbour_genes:hypothetical protein,hypothetical protein|
MSQALQQIFNQANTTNFVVSIPHSNTTSAFTLNAQSVPIPGIRIPVTDTVTGPFGLGRAQRPGVTFEYDPLIVRFIVDEELKSWIGMYEWMLGTSNYLTGENTAQKTGPEYITLYILDNSKTEIVMSINFYKPWVSDLSEVEFSYTEDSDPALVCTATIPYTYFQVEKDGKIIAEV
>ID:NP_899572.1 |[Vibrio phage KVP40]||_Vibrio_phage_KVP40_.gbk|3|534|NC_005083(244834):184109-184642:-1 ^GeneID:2545792^ Vibrio phage KVP40, complete genome.|neighbours:ID:NP_899571.1(-1),ID:NP_899573.1(-1)|neighbour_genes:1,hypothetical protein|
MKNLTMKNNFRIDIPDNNATQTFQWQIQTATIPGVNMEIASITRGPKYAKLANNHVAGSGTSYDDLSIQFLVDEEMRTYAELYKWLITMNNPTGASTSDGIVPVTMLLHVLDNNKDKIVATYRFVNAFPKSLSAIEWNYTEAGDVETVTCDVEFEYSYFEMIHKVDGKEEVITPYMG
>ID:QBX06148.1 |[Vibrio phage ValB1 HC]||_Vibrio_phage_ValB1_HC_.gbk|tail completion prot..|537|MK568540(247619):140940-141476:1 ^^ Vibrio phage ValB1 HC, complete genome.|neighbours:ID:QBX06147.1(1),ID:QBX06149.1(1)|neighbour_genes:hypothetical protein,deoxynucleotide mono..|
MKNLTMKNNFRIDIPDNNATQTFQWQIQTATIPGVTMEIASITRGPKYAKLANNHVAGSGTSYDDLSIQFLVDEEMRTYAELYRWLITMNNPTGASTSDGIVPVTMLLHVLDNNKDKIVATYRFVNAFPKSLSAVEWNYTESGDVEVVTCDVEFEYSYFEMIHKVDGKEEVITPYMGS
>ID:YP_009201422.1 |[Vibrio phage ValKK3]||_Vibrio_phage_ValKK3_.gbk|tail completion and ..|537|NC_028829(248088):192282-192818:1 ^GeneID:26628645^ Vibrio phage ValKK3, complete genome.|neighbours:ID:YP_009201421.1(1),ID:YP_009201423.1(1)|neighbour_genes:hypothetical protein,dNMP kinase|
MKNLTMKNNFRIDIPDNNATQAFQWQIQTATIPGVTMEIASITRGPKYAKLANNHVAGSGTSYDDLSIQFLVDEEMRTYAELYRWLITMNNPTGASTSDGIVPVTMLLHVLDNNKDKIVATYRFVNAFPKSLSAVEWNYTESGDVEVVTCDVEFEYSYFEMIHKVDGKEEVITPYMGS
>ID:YP_008125525.1 |[Vibrio phage nt-1]||_Vibrio_phage_nt-1_.gbk|tail completion and ..|540|NC_021529(247511):104255-104794:-1 ^GeneID:15926861^ Vibrio phage nt-1, complete genome.|neighbours:ID:YP_009046845.1(-1),ID:YP_008125526.2(-1)|neighbour_genes:hypothetical protein,hypothetical protein|
MKNLTMKNNFRIDIPDNGATETFQWQIQTATIPGVNMEVASVSRGPKYSKLANNNIAGSGTSYDDLSIQFLVDEEMRTYAELYKWMITMNNPTGPSNSDGKVPVTMLLHVLDNNKDKVIATYRFINPFPKSLSAIEWNYTESGDVETVTCDVEFEYAYFEMIHKVDGKEITISPYTDSL
>ID:ALP47091.1 |[Vibrio phage phi-Grn1]||_Vibrio_phage_phi-Grn1_.gbk|tail completion prot..|537|KT919972(248605):48367-48903:-1 ^^ Vibrio phage phi-Grn1, complete genome.|neighbours:ID:ALP47061.1(-1),ID:ALP46968.1(-1)|neighbour_genes:deoxynucleotide mono..,hypothetical protein|
MKNLTMKNNFRIDIPDNNATQTFQWQIQTATIPGVTMEIASITRGPKYAKLANNHVAGSGTSYDDLSIQFLVDEEMRTYAELYRWLITMNNPTGASTSDGIVPVTMLLHVLDNNKDKIVATYRFVNAFPKSLSAVEWNYTESGDVEVVTCDVEFEYSYFEMIHKVDGKEEVITPYMGS
>ID:ALP47471.1 |[Vibrio phage phi-ST2]||_Vibrio_phage_phi-ST2_.gbk|tail completion prot..|537|KT919973(250485):108544-109080:-1 ^^ Vibrio phage phi-ST2, complete genome.|neighbours:ID:ALP47441.1(-1),ID:ALP47348.1(-1)|neighbour_genes:deoxynucleotide mono..,hypothetical protein|
MKNLTMKNNFRIDIPDNNATQTFQWQIQTATIPGVTMEIASITRGPKYAKLANNHVAGSGTSYDDLSIQFLVDEEMRTYAELYRWLITMNNPTGASTSDGIVPVTMLLHVLDNNKDKIVATYRFVNAFPKSLSAVEWNYTESGDVEVVTCDVEFEYSYFEMIHKVDGKEEVITPYMGS
>ID:ALY07107.1 |[Vibrio phage vB_VmeM-32]||_Vibrio_phage_vB_VmeM-32_.gbk|tail completion and ..|456|KU160494(199912):88149-88604:-1 ^^ Vibrio phage vB_VmeM-32, complete genome.|neighbours:ID:ALY07106.1(-1),ID:ALY07108.1(-1)|neighbour_genes:deoxynucleoside mono..,hypothetical protein|
MDGMNNLNKTRFALEISGKKLKVTLQGFTLPTVTADGPKARLSANRMGSLNPDTIDLGVLNCRYIGDSKMEIYDELYRWLLNSTYEKTKDIIIIHILDSKCNEPIYTITFHDAYPASLDGLEFDYTEDSITPSVGSVTFNYGNMKMERIKK
>ID:AFN37557.1 |[Vibriophage phi-pp2]||_Vibriophage_phi-pp2_.gbk|tail completion and ..|534|JN849462(246421):185814-186347:-1 ^^ Vibriophage phi-pp2, complete genome.|neighbours:ID:AFN37556.1(-1),ID:AFN37558.1(-1)|neighbour_genes:dNMP kinase,hypothetical protein|
MKNLTMKNNFRIDIPDNNATQTFQWQIQTATIPGVNMEIASITRGPKYAKLANNHVAGSGTSYDDLSIQFLVDEEMRTYAELYKWLITMNNPTGASTSDGIVPVTMLLHVLDNNKDKIVATYRFVNAFPKSLSAIEWNYTEAGDVETVTCDVEFEYSYFEMIHKVDGKEEVITPYMG
>ID:YP_009153744.1 |[Yersinia phage PST]||_Yersinia_phage_PST_.gbk|tail completion and ..|531|NC_027404(167785):72228-72758:-1 ^GeneID:24677531^ Yersinia phage PST, complete genome.|neighbours:ID:YP_009153743.1(-1),ID:YP_009153745.1(-1)|neighbour_genes:dNMP kinase,DNA end protector pr..|
MSQALQQIFNQANTTNFVVSIPHSNTTSAFTLNAQSVPIPGIRIPVTDTVTGPFGLGRAQRPGVTFEYDPLIVRFIVDEELKSWIGMYEWMLGTSNYLTGENTAQKTGPEYITLYILDNSKTEIVMSINFYKPWVSDLSEVEFSYTEDSDPALVCTATIPYTYFQVEKDGKIIAEV
>ID:VEV89756.1 |[Yersinia phage fPS-2]||_Yersinia_phage_fPS-2_.gbk|g140c|531|LR215722(169060):73478-74008:-1 ^^ Yersinia phage fPS-2 genome assembly, chromosome: I.|neighbours:ID:VEV89755.1(-1),ID:VEV89757.1(-1)|neighbour_genes:g139c,g141c|
MSQALQQIFNQANTTNFVVSIPHSNTTSAFTLNAQSVPIPGIRIPVTDTVTGPFGLGRAQRPGVTFEYDPLIVRFIVDEELKSWIGMYEWMLGTSNYLTGENTAQKTGPEYITLYILDNSKTEIVMSINFYKPWVSDLSEVEFSYTEDSDPALVCTATIPYTYFQVEKDGKIIAEV
>ID:YP_009149389.1 |[Yersinia phage phiD1]||_Yersinia_phage_phiD1_.gbk|g150|531|NC_027353(167063):73556-74086:-1 ^GeneID:24635586^ Yersinia phage phiD1 complete genome.|neighbours:ID:YP_009149388.1(-1),ID:YP_009149390.1(-1)|neighbour_genes:g149,g151|
MSQALQQIFNQANTTNFVVSIPHSNTTSAFTLNAQSVPIPGIRIPVTDTVTGPFGLGRAQRPGATFEYDPLIVRFIVDEELKSWIGMYEWMLGTSNYLTGENTAQKTGPEYITLYILDNSKTEIVMSINFYKPWVSDLSEVEFSYTEDSDPALVCTATIPYTYFQVEKDGKIIAEV
