# Supplementary material for: Influence of Non-canonical DNA Bases on the Genomic Diversity of Tevenvirinae
Source: Front Microbiol. 2021 Apr 6;12:632686. doi: 10.3389/fmicb.2021.632686 (PMC8056088; doi:10.3389/fmicb.2021.632686)
Supplement: Supplementary Data Sheet 1 — Clustering results (folders “first clusterisation,” “second clusterisation,” and “third clusterisation”): the number of pan-genome components in the individual genome (files “pan genome components of genomes”), the total number of all clusters and components of the pan-genome (files “pan genome components”), a list of clusters of the core genome (files “core list”), a list of clusters of the softcore genome (files “softcore list”). Clusters of the softcore genome (folders “softcore clusters”) are presented in the files which show regions in genomes, protein sequences, names of viruses which have these proteins A description of softcore clusters is also supplied (file “Softcore clusters description”). [file Data_Sheet_1.ZIP › Data sheet 1/first clusterisation/softcore_clusters/20005_2.faa]

>ID:YP_004300732.1 |[Acinetobacter virus 133]|Acj133|_Acinetobacter_phage_133_.gbk|2|792|NC_015250(159801):73345-74136:-1 ^GeneID:10323138^ Acinetobacter phage 133, complete genome.|neighbours:ID:YP_004300731.1(-1),ID:YP_004300733.1(-1)|neighbour_genes:3,4|
MTISRQEADWIRLGVELAQAKKKGMSSKVFAESKGINYSTFTKSMSRYQTKIKLAVRADELLQKPTNRLTQADKNLIMINSFRQSVREKIKNDGAASNTKSQKWFDKTIKDAVRGHKVSKPASGKVYAFAYDAKYKDTLPYWDRFPLIVCLGFVKSPKSGTILMQGLNMHYVPPKARQEFLESILKYSNTSVISNKTMLKVDWSKVKNLPGADKMIKNYLPSHIVGTITEIKPSDWSNVVLMPLQSFMSKGKRYSSQKVWGKK
>ID:AWY10276.1 |[Acinetobacter phage AM101]||_Acinetobacter_phage_AM101_.gbk|DNA end protector pr..|840|MH165274(166487):86719-87558:1 ^^ Acinetobacter phage AM101, complete genome.|neighbours:ID:AWY10275.1(1),ID:AWY10277.1(1)|neighbour_genes:head completion prot..,tail completion prot..|
MSIFQLDEAEVPKNLQPKITRQELAWVNIGVDWYKAKAKGVQGKAFAEERGIPYATFTRSMTRYRDKIKLAYAAEVAKNKPNNKLTPKEREAILINSFRQSMREKIRNEGAAVNNKSEKWFKETLAKGVRGHSVVKPQPGKLYAFIYDAKHKDKLPFWDKYPLIIFLGTSRSKVAGTTLFHGLNLHYIPPKARQQFLEELLKSYSSTKTITNNTVLKIDWSKVKGFNGADVMIKAYLPAHVKGRFVEIKPADWGNVVLMPLQQFVSQGKRFAASKVWKK
>ID:YP_004009519.1 |[Acinetobacter phage Ac42]|Ac42|_Acinetobacter_phage_Ac42_.gbk|2|819|NC_014660(167716):83749-84567:-1 ^GeneID:9925784^ Acinetobacter phage Ac42, complete genome.|neighbours:ID:YP_004009518.1(-1),ID:YP_004009520.1(-1)|neighbour_genes:3,4|
MIFTEANESGMNQVTARKESQWVEIGLKFLEERKEGKTAKEFAAERNIPYGTFTKSMSRYKTQIEMAQKVQILAKKPYNKLTSKEKSLIMINSFRASIRDKVRNHGAAVNNKSAKWFADTMKSSVRGHKVSRPEPGRIYAFAYDAKHKDTLPYWDKYPLIVFLGVGKQGASTLLYGLNLHYIPPKARQSFLEELLTKYSTTGTITNSTRLKIDWSKVKGMQGADKMIKAYLPSHIQGQITEIKPSDWSNVVLLPLQSFQSKGKRFSANRVWK
>ID:YP_004009772.1 |[Acinetobacter phage Acj61]||_Acinetobacter_phage_Acj61_.gbk|2|840|NC_014661(164093):84357-85196:-1 ^GeneID:9926046^ Acinetobacter phage Acj61, complete genome.|neighbours:ID:YP_004009771.1(-1),ID:YP_004009773.1(-1)|neighbour_genes:3,putative Seg-like ho..|
MSIFQIDESTQIQKSNLPKMTKDELQWVNIGVEWYKAKAKGVSGKAFAEEKGLNYSTFSRSMTRFKLKIALAVKAEALAKKPDNKLTREDRAVIMINSFRQSLRARVADKGAAQNNKSAKWFADTLRKGVKGHKVSRPTPGKVYAYQYDAKHKDTLPYWDKYPLIVFLGFYKSSKSNTLLMHGLNLHYIPPKARQQFLEDLLKQYANTKTITNSTKLNIDWSKVKGFQGADQMIKAYLPAHIKGPIIEIKPSDWANVVLMPLQQFLSNGKKFSANKVWK
>ID:YP_004010294.1 |[Acinetobacter phage Acj9]||_Acinetobacter_phage_Acj9_.gbk|2|837|NC_014663(169947):85839-86675:-1 ^GeneID:9926591^ Acinetobacter phage Acj9, complete genome.|neighbours:ID:YP_004010293.1(-1),ID:YP_004010295.1(-1)|neighbour_genes:3,4|
MSIFQIDEAAQIKKANPKITRQELAWVNIGVRWRKAKAKGASAKSFAEENEINYETFRRSMLRYKSQIDLAYQAEIAKNKPKGKLTKSEKDAILINSFRQSMREKIKNDGAAANNKSEKWFKETLAKGVRGHSVVAPVPGKLYAFIYDAKHKDKLPFWDKYPLIIFLGASRSKTAGTALLHGLNLHYIPPKARQQFLEELLKNYSSTGTITNSTKLKIDWSKVKGFNGADKMIKSYLPGHVKGRFVEIKPSDWSNVVLMPLQSFQSQGSRYSANKVWR
>ID:AXY82747.1 |[Acinetobacter phage KARL-1]||_Acinetobacter_phage_KARL-1_.gbk|DNA end protector pr..|840|MH713599(166560):103685-104524:1 ^^ Acinetobacter phage KARL-1, complete genome.|neighbours:ID:AXY82746.1(1),ID:AXY82748.1(1)|neighbour_genes:putative Seg-like ho..,tail completion and ..|
MSIFQLDEAEVPKNLQPKITRQELAWVNIGVDWYKAKAKGVQGKAFAEERGIPYATFTRSMTRYRDKIKLAYAAEVAKNKPKNKLTPKEREAILINSFRQSMREKIRNEGAAVNNKSEKWFKETLAKGVRGHSVVKPQPGKLYAFIYDAKHKDKLPFWDKYPLIIFLGTSRSKVAGTTLFHGLNLHYIPPKARQQFLEELLKSYSSTKTITNNTVLKIDWSKVKGFNGADVMIKAYLPAHVKGRFVEIKPADWGNVVLMPLQQFVSQGKRFAASKVWKK
>ID:YP_006489170.1 |[Acinetobacter phage ZZ1]||_Acinetobacter_phage_ZZ1_.gbk|DNA end protector pr..|849|NC_018087(166687):79437-80285:-1 ^GeneID:18114119^ Acinetobacter phage ZZ1, complete genome.|neighbours:ID:YP_008992063.1(-1),ID:YP_006489168.1(-1)|neighbour_genes:tail completion and ..,head completion prot..|
MSIFQIEEAAPAKSKFQPKITRQEQAWVNIGVDWYKAKAKGSTAKKFAEERGITYNTFTRSMLRYKNQIELAWEAEQAKSKPSNKLTKREREAVIINSFRQSLRTRIADAGAAINNKSEKWFKETLSKGVRGHQVVKPQPGKIYAFIYDAKHKETLPYWDKYPLIIFLGTSKSSVAGTTLFHGLNLHYIPPKARQQFLEDLLKQYSSTSTLTNSTKLKIDWSKVKGFNGADKMIKAYLPSHVKGRFVEIKTTDWANVVLMPLQQFMSKGKRFSSQRVWSNRS
>ID:AXF40723.1 |[Acinetobacter phage vB_ApiM_fHyAci03]||_Acinetobacter_phage_vB_ApiM_fHyAci03_.gbk|DNA end protector pr..|840|MH460829(165975):80085-80924:-1 ^^ Acinetobacter phage vB_ApiM_fHyAci03, complete genome.|neighbours:ID:AXF40722.1(-1),ID:AXF40724.1(-1)|neighbour_genes:tail completion and ..,head completion prot..|
MSIFQLDEAEVPKNLQPKITRQELAWVNIGVDWYKAKAKGVQGKAFAEERGIPYATFTRSMTRYRDKIKLAYAAEVAKNKPKNKLTPKEREAILINSFRQSMREKIRNEGAAVNNKSEKWFKETLAKGVRGHSVVKPQPGKLYAFIYDAKHKDKLPFWDKYPLIIFLGTSRSKVAGTTLFHGLNLHYIPPKARQQFLEELLKSYSSTKTITNNTVLKIDWSKVKGFNGADVMIKAYLPAHVKGRFVEIKPADWGNVVLMPLQQFVSQGKRFAASKVWKK
>ID:APU01503.1 |[Aeromonas phage 65.2]||_Aeromonas_phage_65.2_.gbk|DNA end protector du..|996|KY290955(236567):100054-101049:1 ^SEED:fig|6666666.172300.peg.112^ Aeromonas phage 65.2, complete genome.|neighbours:ID:APU01502.1(1),ID:APU01504.1(1)|neighbour_genes:homing endonuclease,baseplate tail tube ..|
MIFELNEREETPAEKRRKRDWIGIGSDYMATRKKSGITAKKYAEEKGLNYETFSRAMRRHREDIKKYYSLTNPNKTKEQWIELGVDYLTKKEKSNITQKEYIERSGLNKETAERAFRRFKDDIIIAKRVKDAKYSNKKLTSGEKYQVLLQDFRGKVRQFEKEPQKSERKSIEWFSGFIKKNVRGHKVTRPVAGRLYTFAYDAKHKATLPYWDKFPLIVYLGESRKHKGMLMGLNLHYIPVKARKEFMEELLKYATTDRITNRTSLNINWGKVRGMKGADHMIKAYLPNHVRGPFMEVKPQDWSSVINLPTQRFVTGPESKTFNTNKVWSSY
>ID:YP_004300953.1 |[Aeromonas virus 65]||_Aeromonas_phage_65_.gbk|2|996|NC_015251(235229):100073-101068:1 ^GeneID:10323376^ Aeromonas phage 65, complete genome.|neighbours:ID:YP_004300952.1(1),ID:YP_004300954.1(1)|neighbour_genes:putative HNH homing ..,54|
MIFELNEREETPAEKRRKRDWIGIGSDYMATRKKSGITAKKYAEEKGLNYETFSRAMRRHREDIKKYYSLTNPNKTKEQWIELGVDYLTKKEKSNITQKEYIERSELNKETAERAFRRFKDDIIIAKRVKDAKYSNKKLTSGEKYQVLLQDFRGKVRQFEKEPQKSERKSIEWFSGFIKKNVRGHKVTRPVAGRLYTFAYDAKHKATLPYWDKFPLIVYLGESRKHKGMLMGLNLHYIPVKARKEFMEELLKYATTDRITNRTSLNINWGKVRGMKGADHMIKAYLPNHVRGPFMEVKPQDWSSVINLPTQRFVTGPESKTFNTNKVWSSY
>ID:ATI17395.1 |[Aeromonas phage AS-szw]||_Aeromonas_phage_AS-szw_.gbk|hypothetical protein|999|MF498773(229957):74560-75558:-1 ^^ Aeromonas phage AS-szw, complete genome.|neighbours:ID:ATI17394.1(1),ID:ATI17396.1(-1)|neighbour_genes:hypothetical protein,head completion prot..|
MIFEITERAESTTEKRNRKQWIDVGVDYMNAKKKNPSLTAKKYAEEKGLNYETFSRAMRRHREEIKTYYSLINPNKNKQQWIELGVDYLTQKEKSSITLKNYIEGRGLNKETTERAFRRFKQDILLAKKLKDAQISGRKLSKAEKYQMLLADFRNKVRQHEKEPVKSQKKSTEWFNNFIKKNVRGHQVTRPIAGRLYTFAYDAKHKATLPYWDKFPLIVYLGLSAKHKGLMLGLNLHYIPIKARKEFMEELLKHATTERITNRTSLNINWGKVKGMRGADHMIKAYLPGHIKGPLMEIKPQDWSSVINLPTQRFVSGVPPKTYNTNSVWRSY
>ID:ASU00200.1 |[Aeromonas phage AS-zj]||_Aeromonas_phage_AS-zj_.gbk|hypothetical protein|999|MF448340(229929):180181-181179:-1 ^^ Aeromonas phage AS-zj, complete genome.|neighbours:ID:ASU00201.1(-1),ID:ASU00199.1(-1)|neighbour_genes:baseplate-tail tube ..,head completion prot..|
MIFEITERAESTTEKRNRKQWIDVGVDYMNAKKKNPSLTAKKYAEEKGLNYETFSRAMRRHREEIKTYYSLVNPNKNKQQWIELGVDYLTQKEKSSITLKNYIEGRGLNKETTERAFRRFKQDILLAKKLKDAQISGRKLSKAEKYQMLLADFRNKVRQHEKEPVKSQKKSTEWFNNFIKKNVRGHQVTRPIAGRLYTFAYDAKHKATLPYWDKFPLIVYLGLSAKHKGLMLGLNLHYIPIKARKEFMEELLKHATTERITNRTSLNINWGKVKGMRGADHMIKAYLPGHIKGPLMEIKPQDWSSVINLPTQRFVSGVPPKTYNTNSVWRSY
>ID:NP_944079.1 |[Aeromonas virus Aeh1]||_Aeromonas_phage_Aeh1_.gbk|2|999|NC_005260(233234):121327-122325:-1 ^GeneID:2658215^ Aeromonas phage Aeh1, complete genome.|neighbours:ID:NP_944078.1(-1),ID:NP_944080.1(-1)|neighbour_genes:gp54 baseplate tail ..,4|
MIFEEVQIPETPAEKRNKKAWIDVGVKFLDAKKKNPSLTVKKFADDNGLKYETFGRAMRRYKDDIKEYYSAINPNKNKAQWVELGVAYLRAKDKGISISQFADDKKLNKETMSRAFRKFRDDIIIKKNLEDSMKNKSKLSAKQKYDLLKQDFNAQVKARTRDSIQKNEKKSAEWFSDVIKKNVRGFRPNKPQIGKLYTYIYDAKHKDTLPYWDVYPLIVYLGPSLRYPGLMMGLNLHYIPPKARKDFLEELLKYASTDRITNKTTLKINWDKVKSMRGAEHMIKAYIPQRIKGGMIEIKPQDWVNAVFLPTQKFVSGPQSKSFGAQKVWKSY
>ID:AUE22724.1 |[Aeromonas phage Ah1]||_Aeromonas_phage_Ah1_.gbk|DNA end protector pr..|999|MG250483(221116):109191-110189:-1 ^^ Aeromonas phage Ah1, complete genome.|neighbours:ID:AUE22723.1(-1),ID:AUE22725.1(-1)|neighbour_genes:54_2,head completion prot..|
MIFEEVQIPETPAEKRNKKAWIDIGVRFLDAKKKNPSLTVKKFADDNGLKYETFGRAMRRYKDDIKEYYSAINPNKNKAQWVELGVAYLRAKEKGITISQFADDKNLNKETMSRAFRKFRDDIIIKKNLEDSMRNKSKLTAKQKYDLLKQDFNAQVKLRTRDSVQKNEKKSNEWFTDIIKKNVRGFRPNKPQIGKLYTYIYDAKHKDTLPYWDVYPLIVYLGPSLRYPGLMMGLNLHYIPPKARKDFLEELLKYASTDRITNKTSLKINWDKVKSMRGAEHMIKAYIPQRIKGGMIEIKPQDWVNVCFLPFQKFVSGPQSKSFGAQKVWKGY
>ID:QAX98447.1 |[Aeromonas phage AsFcp_2]||_Aeromonas_phage_AsFcp_2_.gbk|DNA end protector pr..|999|MH791401(219171):56922-57920:-1 ^^ UNVERIFIED: Aeromonas phage AsFcp_2, complete genome.|neighbours:ID:QAX98446.1(-1),ID:QAX98448.1(-1)|neighbour_genes:baseplate tail tube ..,head completion prot..|
MIFEEIEIPETPAEKRNRSSWVAIGVKFLDAKKKTPSLTVKKFADDNGLKYETFGRAMRRYKDDIKEYYSAINPNKNKAQWVELGVAYLRAKEKGMTPAKFAAEKKLNQETMSRAFRKFRDDIIIKKNLEDSMKNKSKLTAKQKYDLLKQDFNAQVKSRTRDSVQKNEKKSSEWFSDVIKKNVRGFKPNKPTIGKLYTYIYDAKHKDTLPYWDVYPLIVYLGPSLRYPGLMMGLNLHYIPPKARKDFLEELLKYASTDRITNKTTLKINWDKVKSMRGAEHMIKAYIPQRIKGGMIEIKPQDWVNVIYLPSQKFVSGPQSKSFGAQKVWKGY
>ID:QAX97836.1 |[Aeromonas phage Asswx_1]||_Aeromonas_phage_Asswx_1_.gbk|hypothetical protein|999|MH791398(229103):82248-83246:-1 ^^ UNVERIFIED: Aeromonas phage Asswx_1, complete genome.|neighbours:ID:QAX97835.1(-1),ID:QAX97837.1(-1)|neighbour_genes:baseplate-tail tube ..,head completion prot..|
MIFEITERAESTTEKRNRKQWIDVGVDYMNAKKKNPSLTAKKYAEEKGLNYETFSRAMRRHREEIKTYYSLVNPNKNKQQWIELGVDYLTQKEKSSITLKNYIEGRGLNKETTERAFRRFKQDILLAKKLKDAQISGRKLSKAEKYQMLLADFRNKVRQHEKEPVKSQKKSTEWFNNFIKKNVRGHQVTRPIAGRLYTFAYDAKHKATLPYWDKFPLIVYLGLSAKHKGLMLGLNLHYIPIKARKEFMEELLKHATTERITNRTSLNINWGKVKGMRGADHMIKAYLPGHIKGPLMEIKPQDWSSVINLPTQRFVSGVPPKTYNTNSVWRSY
>ID:QAY01316.1 |[Aeromonas phage Aswh_1]||_Aeromonas_phage_Aswh_1_.gbk|hypothetical protein|999|MH791414(229730):156132-157130:1 ^^ UNVERIFIED: Aeromonas phage Aswh_1, complete genome.|neighbours:ID:QAY01315.1(1),ID:QAY01317.1(1)|neighbour_genes:head completion prot..,baseplate-tail tube ..|
MIFEINERAETTAEKRQRRDWIEIGAKFMDARKKAPTMTAKKFAEENGLNYETFSRAMRRFRDDIKKYYSLTNPNKNKQQWIELGVDYLTKKEKTNISQAEYIKATGLNQETASRAFRRFKSDIILAKKLKDAKETGRRLTNNEKYQLMLQDFRTKVRQYEKEPQKSERKSIDWFNTFIKKNVRGHRVSKPQPGRLYTFAYDAKHKATLPYWDKFPLIVYLGLSTKHRGLMLGLNLHYIPVKARKEFMEELLKHATTERITNRTTLNINWEKVKGMRGADHMIKAYLPNHVKGPFMEIKPQDWSSVINLPTQRFVSGMPPKTYNTNKVWSSY
>ID:YP_007010369.1 |[Aeromonas phage CC2]||_Aeromonas_phage_CC2_.gbk|hypothetical protein|999|NC_019538(231743):187864-188862:1 ^GeneID:14016284^ Aeromonas phage CC2, complete genome.|neighbours:ID:YP_007010368.1(1),ID:YP_007010370.1(1)|neighbour_genes:head completion prot..,baseplate-tail tube ..|
MIFEITERAESTTEKRNRKQWIDVGVDYMNAKKKNPSLTAKKYAEEKGLNYETFSRAMRRHREEIKTYYSLVNPNKNKQQWIELGVDYLTQKEKSSITLKNYIEGRGLNKETTERAFRRFKQDILLAKKLKDAQISGRKLSKAEKYQMLLADFRNKVRQHEKEPVKSQKKSTEWFNNFIKKNVRGHQVTRPIAGRLYTFAYDAKHKATLPYWDKFPLIVYLGLSAKHKGLMLGLNLHYIPVKARKEFMEELLKHATTERITNRTSLNINWGKVKGMRGADHMIKAYLPGHIKGPLMEIKPQDWSSVINLPTQRFVSGVPPKTYNTNSVWRSY
>ID:YP_009011614.1 |[Aeromonas phage PX29]||_Aeromonas_phage_PX29_.gbk|2|999|NC_023688(222006):107297-108295:-1 ^GeneID:18560109^ Aeromonas phage PX29, complete genome.|neighbours:ID:YP_009011613.1(-1),ID:YP_009011615.1(-1)|neighbour_genes:54,4|
MIFEEIEIPETPAEKRNRSSWVAIGVKFLDAKKKTPSLTVKKFADDNGLKYETFGRAMRRYKDDIKEYYSAINPNKNKAQWVELGVAYLRAKEKGMTPAKFAAEKKLNQETMSRAFRKFRDDIIIKKNLEDSMKNKSKLTAKQKYDLLKQDFNAQVKSRTRDSVQKNEKKSNEWFSDVIKKNVRGFKPNKPTIGKLYTYIYDAKHKDTLPYWDVYPLIVYLGPSLRYPGLMMGLNLHYIPPKARKDFLEELLKYASTDRITNKTALKINWDKVKSMRGAEHMIKAYIPQRIKGGMIEIKPQDWVNVIYLPSQKFVSGPQSKSFGAQKVWKGY
>ID:YP_003969617.1 |[Aeromonas phage phiAS5]||_Aeromonas_phage_phiAS5_.gbk|DNA end protector pr..|999|NC_014636(225268):205553-206551:-1 ^GeneID:9861735^ Aeromonas phage phiAS5, complete genome.|neighbours:ID:YP_003969616.1(-1),ID:YP_003969618.1(-1)|neighbour_genes:baseplate tail tube ..,head completion-like..|
MIFEEVKVPETPAERRNRKAWIEVGVQFMNAKKKTPGLTAKKFAEDNKLKYETFSRAMRRYKDDIKEYYSAINPNKNKAQWVELGVAYLRAKEKGTTPAKFAAEKELNQETMSRAFRKYRDDIIIAKNLEDAKKNKSKLTAKQKYDLLKADFNAQVKSRTRDSVQKNERKSNEWFSDVIKKNIRGFKPNKPQIGKLYTYIYDAKHKATLPYWDVYPLIVYLGPSLRYPGLMMGLNLHYIPPKARKDFLEELLKYASTDRITNKTTLKINWDKVKSMRGADHMIKAYIPNRIKGGMIEIKPADWVNAVFLPTQKFVSGPQSKSFGAQKVWKAY
>ID:YP_803089.1 |[Escherichia virus RB32]||_Bacteriophage_RB32_.gbk|2|828|NC_008515(165890):74188-75015:-1 ^GeneID:4405466^ Bacteriophage RB32, complete genome.|neighbours:ID:YP_803088.1(-1),ID:YP_803090.1(-1)|neighbour_genes:putative site-specif..,4|
MAIFQIINESTPQVPKVKQSLNEKKWIQIGLEYKKAKAKGMTGKQFAEERGIKYSTFTSAMSKYASGIKTAEKIQKLESKPMNKLNKQERQLLMINSFRQTLRDKIRNEGAAINNKTRKWFAETIKQVKGHKVVRPQPGRIYAFAYDAKHKETLPYWDKFPLIIYLGLGKHNLMYGLNLHYIPPKARQQFLEELLKQYANTPTITNKTKLKIDWSQVKGFRGADQMIKAYIPGNIMGSLVEIAPKDWANVVLMPLQSFYSKGKRFSANKVWSNVR
>ID:YP_009218550.1 |[Citrobacter phage IME-CF2]||_Citrobacter_phage_IME-CF2_.gbk|DNA end protector du..|855|NC_029013(177688):14485-15339:1 ^GeneID:26644773,SEED:fig|1527524.5.peg.12^ Citrobacter phage IME-CF2, complete genome.|neighbours:ID:YP_009218549.1(1),ID:YP_009218551.1(-1)|neighbour_genes:head completion prot..,hypothetical protein|
MSFIFEFEIIAEEDKPKPPPKRKLGEWVEIGIKFRRAKLKGMTAKKFADENGIAYATFTKSMHRYKQQIDDEIARRTAETEARRKRNDYRKKHTVDIINDFRNSLRKITVGVPAAKRQKESTEWFGDFIKTSIKTHRVAKPATGRLYTFVYDAKYKDTLPYWDRFPLIIFLGSGRSKAGNVVLYGLNLHYAPPKARQEFLEELLKRGYGSTDRLSNKTRLKINWNNVKGMRGADQMIKAYLPAHLRSPLAEIAPKDWAKAVWLPTQAFVSKGKPFSAKKVWNRY
>ID:YP_009195010.1 |[Citrobacter phage Margaery]||_Citrobacter_phage_Margaery_.gbk|DNA end protector pr..|855|NC_028755(178182):103058-103912:-1 ^^ Citrobacter phage Margaery, complete genome.|neighbours:ID:YP_009195009.1(1),ID:YP_009195011.1(-1)|neighbour_genes:hypothetical protein,head completion prot..|
MSFIFEFEIIAEEDKPKPPPKRKLGEWVELGIKFRRAKLKGMTAKKFADENGIAYATFTKSMHRYKQQIDDEIERRKAETEARRKRNDYRKKHAVDIVNDFRNSLKKMTVGVTAAKRQKDSTDWFGDFIKTSIKTHRVAKPATGRLYTFIYDAKYKDTLPYWDRFPLIIFLGSGRSKAGNLVLYGLNLHYAPPRARQEFLEELLKRGYGSTDRLSNKTRLKINWNNVKGMRGADQMIKAYLPAHLRSPLAEIAPKDWAKAVWLPTQAFQSKGKPYSAKKVWNRY
>ID:AYJ73054.1 |[Citrobacter phage Maroon]||_Citrobacter_phage_Maroon_.gbk|DNA end protector pr..|855|MH823906(178830):103473-104327:-1 ^^ Citrobacter phage Maroon, complete genome.|neighbours:ID:AYJ73053.1(1),ID:AYJ73055.1(-1)|neighbour_genes:hypothetical protein,head completion prot..|
MSFIFEFEIIAEEDKPKPPPKRKLGEWVELGIKFRRAKLKGMTAKKFADENGIAYATFTKSMHRYKQQIDDEIERRKAETEARRKRNDYRKKHAVDIVNDFRNSLKKMTVGVTAAKRQKDSTDWFGDFIKTSIKTHRVAKPATGRLYTFIYDAKYKDTLPYWDRFPLIIFLGSGRSKAGNLVLYGLNLHYAPPRARQEFLEELLKRGYGSTDRLSNKTRLKINWNNVKGMRGADQMIKAYLPAHLRSPLAEIAPKDWAKAVWLPTQAFQSKGKPYSAKKVWNRY
>ID:YP_009203885.1 |[Citrobacter phage Merlin]||_Citrobacter_phage_Merlin_.gbk|DNA end protector pr..|831|NC_028857(172733):77734-78564:-1 ^GeneID:26648096^ Citrobacter phage Merlin, complete genome.|neighbours:ID:YP_009203884.1(-1),ID:YP_009203886.1(-1)|neighbour_genes:sheath stabilizer pr..,head completion prot..|
MAIFEYINEGVAPAPKPVSRNEKKWVELGLEFKKAKAKGATAKSFAEEKEIPYATFTKAMSRYASKIKFAEKIAKLEGKPTHKLSKQERQLIMINSFRSSIRDKIKNEGAAVNNKSAKWFADTIKKNIRGHSVSKPTPGRLYAYMYDAKHKDTLPYWDRFPLIVYLGLGKQGSTTLMYGLNLHYIPPKARQQFLEELLKQYANTPTITNKTKLKINWSQVKGFAGADKMIKAYLPGHIKGSLIEIKPSDWANVVLLPLQQFISKGKRFSSNTVWKS
>ID:YP_009097797.1 |[Citrobacter phage Miller]||_Citrobacter_phage_Miller_.gbk|DNA end protection p..|855|NC_025414(178171):104026-104880:-1 ^^ Citrobacter phage Miller, complete genome.|neighbours:ID:YP_009097796.1(1),ID:YP_009097798.1(-1)|neighbour_genes:hypothetical protein,head completion prot..|
MSFIFEFEIIAEEDKPKPPPKRKLGEWVEIGIKFRRAKLKGMTAKKFADENGIAYATFTKSMHRYKQQIDDEIARRTAETEARRKRNDYRKKHTVDIINDFRNSLRKITVGVPAAKRQKESTEWFGDFIKTSIKTHRVAKPATGRLYTFVYDAKYKDTLPYWDRFPLIIFLGSGRSKAGNVVLYGLNLHYAPPKARQEFLEELLKRGYGSTDRLSNKTRLKINWNNVKGMRGADQMIKAYLPAHLRSPLAEIAPKDWAKAVWLPTQAFVSKGKPFSAKKVWNRY
>ID:YP_009146598.1 |[Citrobacter phage Moon]||_Citrobacter_phage_Moon.gbk|DNA end protector pr..|831|NC_027331(170341):76272-77102:-1 ^GeneID:24721764^ Citrobacter phage Moon, complete genome.|neighbours:ID:YP_009146597.1(-1),ID:YP_009146599.1(-1)|neighbour_genes:tail completion and ..,head completion prot..|
MAIFEYINEGTAPAPKPVSRNEKKWVELGLEFKKAKAKGATAKSFAEEKEIPYATFTKAMSRYASKIKFAEKIAKLEGKPTHKLSKQERQLIMINSFRSSLRDKIKNEGAAVNNKSSKWFADTIKKSIRGHSVSKPTPGRLYAYMYDAKHKDTLPYWDRFPLIVYLGLGKQGSTTLMYGLNLHYIPPKARQQFLEELLKQYASTPTITNKTKLKINWSQVKGFAGADKMIKAYLPGHIKGSLIEIKPSDWANVVLLPLQSFQSKGKRFSSNTVWKS
>ID:YP_009285729.1 |[Citrobacter phage vB_CfrM_CfP1]||_Citrobacter_phage_vB_CfrM_CfP1_.gbk|DNA end protection p..|855|NC_031057(180219):105997-106851:-1 ^GeneID:29079586^ Citrobacter phage vB_CfrM_CfP1, complete genome.|neighbours:ID:YP_009285728.1(1),ID:YP_009285730.1(-1)|neighbour_genes:hypothetical protein,head completion prot..|
MSFIFEFEIIAEEDKPKPPPKRKLGEWVELGIKFRRAKLKGMTAKKFADENGIAYATFTKSMHRYKQQIDDEIARRTAETEARRKRNDYRKKHTVDIINDFRNSLRKITVGVPAAKRQKESTEWFGDFIKTSIKTHRVAKPATGRLYTFVYDAKYKDTLPYWDRFPLIIFLGSGRSKAGNVVLYGLNLHYAPPKARQEFLEELLKRGYGSTDRLSNKTRLKINWNNVKGMRGADQMIKAYLPAHLRSPLAEIAPKDWAKAVWLPTQAFVSKGKPFSAKKVWNRY
>ID:SCN45841.1 |[Cronobacter phage Pet-CM3-4]||_Cronobacter_phage_Pet-CM3-4_.gbk|DNA end protector pr..|831|LT614807(171975):78602-79432:-1 ^^ Cronobacter phage Pet-CM3-4 genome assembly, chromosome: I.|neighbours:ID:SCN45840.1(-1),ID:SCN45842.1(-1)|neighbour_genes:Tail completion and ..,Phage head completio..|
MAIFELLNEGAQPIARTVPKDERKWVEIGVEYAEAKKKGATAKSFAEEKGIKYATFTKAMSRYSSRIKTAVQVAKLEGKNPKKLTRQERQLVMINSFRQSIRQKIANEGAAVNNKSARWFNETMKKNIRGHQVSKPTPGKLYAYMYDAKHKDTLPFWDRFPLIIYLGLGKQGSTTLMYGLNLHYIPPKARQQFLEELLKQYANTPTITNKTKLKINWSQVKGFAGADKMIKAYLPGHIKGSLVEIKPADWANVVLLPLQQFMSKGKRYSANAVWKS
>ID:YP_006986463.1 |[Cronobacter phage vB_CsaM_GAP161]||_Cronobacter_phage_vB_CsaM_GAP161_.gbk|DNA end protector pr..|855|NC_019398(178193):102004-102858:-1 ^^ Cronobacter phage vB_CsaM_GAP161, complete genome.|neighbours:ID:YP_006986462.1(1),ID:YP_006986464.1(-1)|neighbour_genes:hypothetical protein,putative Seg-like ho..|
MSFIFEFEIIAEEDKPKPPPKRKLGEWVELGIKFRRAKLKGMTAKKFADENGIAYATFTKSMHRYKQQIDDEIERRTAETEARRKRNDYRKKHAVDIVNDFRNSLKKMTVGVTAAKRQKDSTDWFGDFIKTSIKTHRVAKPATGRLYTFIYDAKYKDTLPYWDRFPLIIFLGSGRSKAGNLVMYGLNLHYAPPRARQEFLEELLKRGYGSTDRLSNKTRLKINWNNVKGMRGADQMIKAYLPAHLRSPLAEIAPKDWAKAVWLPTQAFQSKGKPYSAKKVWNRY
>ID:AOG16320.1 |[Cronobacter phage vB_CsaM_leB]||_Cronobacter_phage_vB_CsaM_leB_.gbk|DNA end protector pr..|855|KX431559(177907):102267-103121:-1 ^^ Cronobacter phage vB_CsaM_leB, complete genome.|neighbours:ID:AOG16319.1(1),ID:AOG16321.1(-1)|neighbour_genes:hypothetical protein,head completion prot..|
MSFIFEFEIIAEEDKPKPPPKRKLGEWVELGIKFRRAKLKGMTAKKFADENGIAYATFTKSMHRYKQQIDDEIERRKAETEARRKRNDYRKKHAVDIVNDFRNSLKKMTVGVTAAKRQKDSTDWFGDFIKTSIKTHRVAKPATGRLYTFIYDAKYKDTLPYWDRFPLIIFLGSGRSKAGNLVLYGLNLHYAPPRARQEFLEELLKRGYGSTDRLSNKTRLKINWNNVKGMRGADQMIKAYLPAHLRSPLAEIAPKDWAKAVWLPTQAFQSKGKPYSAKKVWNRY
>ID:AOG16604.1 |[Cronobacter phage vB_CsaM_leN]||_Cronobacter_phage_vB_CsaM_leN_.gbk|DNA end protector pr..|855|KX431560(179516):103316-104170:-1 ^^ Cronobacter phage vB_CsaM_leN, complete genome.|neighbours:ID:AOG16603.1(1),ID:AOG16605.1(-1)|neighbour_genes:hypothetical protein,head completion prot..|
MSFIFEFEIIAEEDKPKPPPKRKLGEWVELGIKFRRAKLKGMTAKKFADENGIAYATFTKSMHRYKQQIDDEIERRKAETEARRKRNDYRKKHAVDIVNDFRNSLKKMTVGVTAAKRQKDSTDWFGDFIKTSIKTHRVAKPATGRLYTFIYDAKYKDTLPYWDRFPLIIFLGSGRSKAGNLVLYGLNLHYAPPRARQEFLEELLKRGYGSTDRLSNKTRLKINWNNVKGMRGADQMIKAYLPAHLRSPLAEIAPKDWAKAVWLPTQAFQSKGKPYSAKKVWNRY
>ID:YP_009005429.1 |[Enterobacter phage PG7]||_Enterobacter_phage_PG7_.gbk|DNA end protector pr..|852|NC_023561(173276):80974-81825:-1 ^GeneID:18502444^ Enterobacter phage PG7, complete genome.|neighbours:ID:YP_009005428.1(-1),ID:YP_009005430.1(-1)|neighbour_genes:tail completion and ..,head completion prot..|
MAIFELLNEGAQPIARTVPKDERKWVEIGVEYAEAKKKGATAKSFAEEKGIKYATFTKAMSRYSSRIKTAVQVAKLEGKNPKKLTRQERQLVMINSFRQSIRQKIANEGAAVNNKSARWFNETMKKNIRGHQVSKPTPGKLYAYMYDAKHKDTLPFWDRFPLIIYLGLGKQGSTTLMYGLNLHYIPPKARQQFLEELLKQYANTPTITNKTKLKINWSQVKGFAGADKMIKAYLPGHIKGSLVEIKPADWANVVMLPTQQFHVKRQTLFCYCCLEILIHLLPD
>ID:AVR55338.1 |[Enterobacter phage myPSH1140]||_Enterobacter_phage_myPSH1140_.gbk|DNA end protector pr..|831|MG999954(172614):82086-82916:-1 ^^ Enterobacter phage myPSH1140, complete genome.|neighbours:ID:AVR55337.1(-1),ID:AVR55339.1(-1)|neighbour_genes:tail completion and ..,head completion prot..|
MAIFELLNEGAQPISRTVPKDERKWVEIGVEYAEAKKKGATAKSFAEEKGIKYATFTKAMSRYSSRIKTAVQVAKLEGKNPKKLTRQERQLVMINSFRQSIRQKIANEGAAVNNKSARWFNETMKKNIRGHQVSKPTPGKLYAYMYDAKHKDTLPFWDRFPLIIYLGLGKQGSTTLMYGLNLHYIPPKARQQFLEELLKQYANTPTITNKTKLKINWSQVKGFAGADKMIKAYLPGHIKGSLVEIKPADWANVVMLPTQQFMSKGKRYSATAVWKS
>ID:YP_009607111.1 |[Enterobacter phage phiEap-3]||_Enterobacter_phage_phiEap-3_.gbk|DNA end protector pr..|855|NC_041980(175814):103318-104172:-1 ^GeneID:40083117^ Enterobacter phage phiEap-3, complete genome.|neighbours:ID:YP_009607110.1(1),ID:YP_009607112.1(-1)|neighbour_genes:hypothetical protein,head completion prot..|
MSFIFEFEIIAEEDKPKAPPKRKLSDWVELGIKFRKAKTKGVSAKRFADSEGLNYATFTKSMHRYKKQIDDEIERRSAETEARKKRNDYRKKHGIEIINDFRNSLKKITVGVSAAKRQKDSTEWFGNFIKTSIKTHRVAKPATGRLYTFAYDAKYKDTLPYWDRFPLIIFLGSGRSKAGNLVFYGLNLHYAPPRARQEFLEELLKRGYGSTKRLSNKTVLKINWGNVKGMRGATEMIKAYLPSHLKSPLAEIAPKDWAKAVWLPTQQFMSKGKPYGAKKVWSKY
>ID:YP_009167963.1 |[Escherichia phage AR1]|AR1|_Enterobacteria_phage_AR1_DNA_.gbk|2|825|NC_027983(167435):73899-74723:-1 ^GeneID:26041928^ Enterobacteria phage AR1 DNA, complete genome.|neighbours:ID:YP_009167962.1(-1),ID:YP_009167964.1(-1)|neighbour_genes:3,4|
MAIFQIINESTPQVPKVKQSLNEKKWIQIGLEYKKAKAKGMTGKQFAEERGIKYSTFTSAMSKYASGIKTAEKIQKLESKPMNKLNKQERQLLMINSFRQTLRDKIRNEGAAINNKTRKWFAETIKQVKGHKVVRPQPGRIYAFAYDAKHKETLPYWDKFPLIIYLGLGKHNLMYGLNLHYIPPKARQQFLEELLKQYANTPTITNKTKLKIDWSQVKGFRGADQMIKAYIPGNIMGSLVEIAPKDWANVVLMPLQQFVSKGKRFSANKVWSNI
>ID:ANZ51048.1 |[Enterobacteria phage ATK47]||_Enterobacteria_phage_ATK47.gbk|DNA end protector du..|822|KT184309(170020):94207-95028:1 ^^ Enterobacteria phage ATK47, complete genome.|neighbours:ID:ANZ51047.1(1),ID:ANZ51049.1(1)|neighbour_genes:head completion prot..,tail completion and ..|
MSIFQVISEGVQAPKIAQSMNERKWIEIGLEYKKAKEKGITAKAFAESKGIKYSSFTSAMSRYASSIKTAQKIETLESKPKNKLNKQERQLLMINSFRSSIREKIRNEGAAVNNKSSKWFVETIKKSVKGHKVVKPTPGKIYTYVYDAKHKDTLPYWDRYPLIIYLGLGKHNLMYGLNLHYIPPKARQQFLEELLKQYASTTTITNNTKLKIDWSKVKGFQGADKMIKAYLPGHIRGTITEIAPKDWANIIMLPTQQFMSKGKRFSANTVWKS
>ID:ANZ51172.1 |[Enterobacteria phage ATK48]||_Enterobacteria_phage_ATK48.gbk|DNA end protector du..|822|KT184310(169729):22711-23532:1 ^^ Enterobacteria phage ATK48, complete genome.|neighbours:ID:ANZ51171.1(1),ID:ANZ51173.1(1)|neighbour_genes:head completion prot..,tail completion and ..|
MSIFQVISEGVQAPKIAQSMNERKWIEIGLEYKKAKEKGITAKAFAESKGIKYSSFTSAMSRYASSIKTAQKIETLESKPKNKLNKQERQLLMINSFRSSIREKIRNEGAAVNNKSSKWFVETIKKSVKGHKVVKPTPGKIYTYVYDAKHKDTLPYWDRYPLIIYLGLGKHNLMYGLNLHYIPPKARQQFLEELLKQYASTTTITNNTKLKIDWSKVKGFQGADKMIKAYLPGHIRGTITEIAPKDWANIIMLPTQQFMSKGKRFSANTVWKS
>ID:ANZ50748.1 |[Enterobacteria phage Aplg8]||_Enterobacteria_phage_Aplg8_.gbk|DNA end protector du..|825|KT184308(168496):18743-19567:-1 ^^ Enterobacteria phage Aplg8, complete genome.|neighbours:ID:ANZ50747.1(-1),ID:ANZ50749.1(-1)|neighbour_genes:head-proximal tip of..,head completion prot..|
MAIFQIINESTPQVPKVKQSLNEKKWIQIGLEYKKAKAKGMTGKQFAEERGIKYSTFTSAMSKYASGIKTAEKIQKLESKPMNKLNKQERQLLMINSFRQTLRDKIRNEGAAINNKTRKWFAETIKQVKGHKVVRPQPGRIYAFAYDAKHKETLPYWDKFPLIIYLGLGKHNLMYGLNLHYIPPKARQQFLEELLKQYSNTPTITNKTKLKIDWSQVKGFRGADQMIKAYIPGNIMGSLVEIAPKDWANVVLMPLQQFVSKGKRFSANKVWSNI
>ID:YP_007004299.1 |[Enterobacteria phage Bp7]||_Enterobacteria_phage_Bp7_.gbk|DNA end protector pr..|828|NC_019500(168066):164654-165481:1 ^GeneID:14007913^ Enterobacteria phage Bp7, complete genome.|neighbours:ID:YP_007004298.1(1),ID:YP_007004300.1(1)|neighbour_genes:head completion prot..,tail completion and ..|
MSIFSYINEATETTKGSKPTRSEQQWITLGVEYANAKAKGVSAKKFAEDKGIKYSSFTSAMSRYSSRIKTAVQVEKLQKKPGNKLTKAERQLILVNSFRKSIRDKIANEGAAVNNKSAKWFTETLKKGIRGHQVSKPSPGKLYAYIYDAKHKDTLPYWDKYPLIIYLGLGKHNLMYGLNLHYIPPKARQQFLEELLKQYASTPTITNSTKLKIDWSKVKGFAGADVMIKAYIPGNIKGPLVEIKPSDWANVVMLPLQQFMSKGKRYSAQKVWKNS
>ID:YP_004010009.1 |[Enterobacter phage CC31]||_Enterobacteria_phage_CC31_.gbk|2|831|NC_014662(165540):73560-74390:-1 ^GeneID:9926305^ Enterobacteria phage CC31, complete genome.|neighbours:ID:YP_004010008.1(-1),ID:YP_004010010.1(-1)|neighbour_genes:3,4|
MAIFELLNEGAQPIARTVPKDERKWVEIGVEYAEAKKKGATAKSFAEEKGIKYATFTKAMSRYASRIKTAVQVAKLEGKSPKKLTRQERQLVMINSFRQSIRQKIANEGAAVNNKSARWFNETMKKNIRGHQVSKPTPGKLYAYMYDAKHKDTLPFWDRFPLIIYLGLGKQGSTTLMYGLNLHYIPPKARQQFLEELLKQYANTPTITNKTKLKINWSQVKGFAGADKMIKAYLPGHIKGSLVEIKPADWANVVMLPTQQFMSKGKRYSATAVWKS
>ID:YP_009118815.1 |[Enterobacteria phage GEC-3S]||_Enterobacteria_phage_GEC-3S_.gbk|Putative DNA end pro..|822|NC_025425(163424):63587-64408:-1 ^GeneID:23301171^ Enterobacteria phage GEC-3S complete genome.|neighbours:ID:YP_009118814.1(1),ID:YP_009118816.1(-1)|neighbour_genes:hypothetical protein,Putative head comple..|
MSVFEIITEDEKPSPQKRKSKQWVELGVEFAKAKAKGMTAKAFADSKGIAYATFTKSMSRYASEIKTAIEVEKLKGKGAKGLNKQQRAMMMINDFRASMRAVSKSRPKEKSQEWFTKTIKAGIKGHQIVKPQVGRIYTFMYDAKYKDTLPYWDVFPLIICLGDSKTKAGNTVMLGLNLHYVTPKARQQFLEALLKQYASTPTLSNKTRLKIKWSDVKGMRGSDHMIKAYLPGHIKTKLVEISPKDWSNIIYMPTYQFMSKGKKYDARKVWKDA
>ID:ANZ51573.1 |[Enterobacteria phage GiZh]||_Enterobacteria_phage_GiZh_.gbk|DNA end protector du..|825|KT184311(166514):123926-124750:-1 ^^ Enterobacteria phage GiZh, complete genome.|neighbours:ID:ANZ51572.1(-1),ID:ANZ51574.1(-1)|neighbour_genes:tail completion and ..,head completion prot..|
MAIFQIINESTPQVPKVKQSLNEKKWIQIGLEYKKAKAKGMTGKQFAEERGIKYSTFTSAMSKYASGIKTAEKIQKLESKPMNKLNKQERQLLMINSFRQTLRDKIRNEGAAINNKTRKWFAETIKQVKGHKVVRPQPGRIYAFAYDAKHKETLPYWDKFPLIIYLGLGKHNLMYGLNLHYIPPKARQQFLEELLKQYSNTPTITNKTKLKIDWSQVKGFRGADQMIKAYIPGNIMGSLVEIAPKDWANVVLMPLQQFVSKGKRFSANKVWSNI
>ID:YP_003734288.1 |[Enterobacteria phage IME08]||_Enterobacteria_phage_IME08_.gbk|2|870|NC_014260(172253):73556-74425:-1 ^GeneID:9384448^ Enterobacteria phage IME08, complete genome.|neighbours:ID:YP_003734287.1(-1),ID:YP_003734289.1(-1)|neighbour_genes:3,4|
MDYRTFTEKIRMERMSIFSYINEATETTKGSKPTRSEQQWIALGVEYAKAKAKGVSAKKFAEDKGIKYSSFTSAMSRYSSRIKTAVQVEKLQNKPGNKLTKAERQLILVNSFRKSIRDKIANEGAAVNNKSAKWFTETLKKGIRGHQVSKPSPGKLYAYIYDAKHKDTLPYWDKYPLIIYLGLGKHNLMYGLNLHYIPPKARQQFLEELLKQYASTPTITNSTKLKIDWSKVKGFAGADVMIKAYIPGNIKGPLVEIKPSDWANVVMLPLQQFMSKGKRYSAQKVWKNS
>ID:YP_002922491.1 |[Escherichia phage JS10]||_Enterobacteria_phage_JS10_.gbk|2|828|NC_012741(171451):73218-74045:-1 ^GeneID:7943541^ Enterobacteria phage JS10, complete genome.|neighbours:ID:YP_002922490.1(-1),ID:YP_002922492.1(-1)|neighbour_genes:3,4|
MSIFSYINEATETTKGSKPTRSEQQWIALGVEYAKAKAKGVSAKKFAEDKGIKYSSFTSAMSRYSSRIKTAVQVEKLQKKPGNKLTKAERQLILVNSFRKSIRDKIANEGAAVNNKSAKWFTETLKKGIRGHQVSKPSPGKLYAYIYDAKHKDTLPYWDKYPLIIYLGLGKHNLMYGLNLHYIPPKARQQFLEELLKQYASTPTITNSTKLKIDWSKVKGFAGADVMIKAYIPGNIKGPLVEIKPSDWANVVMLPLQQFVSKGKRYSAQKVWKNA
>ID:YP_001595275.1 |[Escherichia phage JS98]||_Enterobacteria_phage_JS98.gbk|DNA end protector pr..|828|NC_010105(170523):74954-75781:-1 ^^ Enterobacteria phage JS98, complete genome.|neighbours:ID:YP_001595274.1(-1),ID:YP_001595276.1(-1)|neighbour_genes:tail completion and ..,head completion prot..|
MSIFSYINEATETTKGSKPTRSEQQWIALGVEYAKAKAKGVSAKKFAEDKGIKYSSFTSAMSRYSSRIKTAVQVEKLQKKPGNKLTKAERQLILVNSFRKSIRDKIANEGAAVNNKSAKWFTETLKKGIRGHQVSKPSPGKLYAYIYDAKHKDTLPYWDKYPLIIYLGLGKHNLMYGLNLHYIPPKARQQFLEELLKQYASTPTITNSTKLKIDWSKVKGFAGADVMIKAYIPGNIKGPLVEIKPSDWANVVMLPLQQFVSKGKRYSAQKVWKNA
>ID:YP_002922207.1 |[Escherichia phage JSE]||_Enterobacteria_phage_JSE_.gbk|2|747|NC_012740(166418):67100-67846:-1 ^GeneID:7943175^ Enterobacteria phage JSE, complete genome.|neighbours:ID:YP_002922206.1(-1),ID:YP_002922208.1(-1)|neighbour_genes:hypothetical protein,4|
MGVEFAKAKAKGMTAKAFADSKGIAYATFTKSMSRYASEIKTAIEVEKLKGKGAKGLNKQQRAMMMINDFRASMRAVSKSRPKEKSQEWFMKTIKDGVKGHQVVKPQVGRIYTYAYNPKYRDSLPFFDRYPLIICLGFGTSKAGNEIMLGLNLHYAPPKARQQFLEALLRQYASTPTLSNKTRLKIKWSDVKGMRGADHMIKAYLPGHIQTKLIEIAPKDWSTVVYLPTYQFMSKDKKYDARKVWKLF
>ID:ANZ51772.1 |[Enterobacteria phage Kha5h]||_Enterobacteria_phage_Kha5h_.gbk|DNA end protector du..|825|KT184312(167318):98837-99661:-1 ^^ Enterobacteria phage Kha5h, complete genome.|neighbours:ID:ANZ51771.1(-1),ID:ANZ51773.1(-1)|neighbour_genes:head-proximal tip of..,head completion prot..|
MAIFQIINESTPQVPKVKQSLNEKKWIQIGLEYKKAKAKGMTGKQFAEERGIKYSTFTSAMSKYASGIKTAEKIQKLESKPMNKLNKQERQLLMINSFRQTLRDKIRNEGAAINNKTRKWFAETIKQVKGHKVVRPQPGRIYAFAYDAKHKETLPYWDKFPLIIYLGLGKHNLMYGLNLHYIPPKARQQFLEELLKQYSNTPTITNKTKLKIDWSQVKGFRGADQMIKAYIPGNIMGSLVEIAPKDWANVVLMPLQQFVSKGKRFSANKVWSNI
>ID:YP_001469476.1 |[Escherichia phage Phi1]||_Enterobacteria_phage_Phi1_.gbk|2|822|NC_009821(164270):63949-64770:-1 ^GeneID:5602313^ Enterobacteria phage Phi1, complete genome.|neighbours:ID:YP_001469475.1(-1),ID:YP_001469477.1(-1)|neighbour_genes:hypothetical protein,4|
MSVFEIITEDEKPSPQKRKSKQWVELGVEFAKAKAKGMTAKAFADSKGIAYATFTKSMSRYPSEIKTAIEVEKLKGKGAKGLNKQQRAMMMINDFRASMRAVSKSRPKEKSQEWFTKTIKAGIKGHQIVKPQVGRIYTFMYDAKYKDTLPYWDVFPLIICLGDSKTKAGNTVMLGLNLHYVTPKARQQFLEALLKQYASTPTLSNKTRLKIKWSDVKGMRGSDHMIKAYLPGHIKTKLVEISPKDWGNVIFMPTFRFLSKGKNYDARKVWKDA
>ID:YP_009202880.1 |[Escherichia phage QL01]||_Enterobacteria_phage_QL01.gbk|DNA end protector pr..|828|NC_028847(170527):73766-74593:-1 ^GeneID:26629868^ Enterobacteria phage QL01, complete genome.|neighbours:ID:YP_009202879.1(-1),ID:YP_009202881.1(-1)|neighbour_genes:putative site-specif..,head completion prot..|
MSIFSYINEATETTKGSKPTRSEQQWITLGVEYANAKAKGVSAKKFAEDKGIKYSSFTSAMSRYSSRIKTAVQVEKLQKKPGNKLTKAERQLILVNSFRKSIRDKIANEGAAVNNKSAKWFTETLKKGIRGHQVSKPSPGKLYAYIYDAKHKDTLPYWDKYPLIIYLGLGKHNLMYGLNLHYIPPKARQQFLEELLKQYASTPTITNSTKLKIDWSKVKGFAGADVMIKAYIPGNIKGPLVEIKPSDWANVIGLPLQQFVSKGKRYSAQKVWKKA
>ID:AIT74240.1 |[Enterobacteria phage RB10]||_Enterobacteria_phage_RB10_.gbk|DNA end protector du..|825|KM606999(168401):72099-72923:-1 ^^ Enterobacteria phage RB10, complete genome.|neighbours:ID:AIT74239.1(-1),ID:AIT74241.1(-1)|neighbour_genes:tail completion and ..,head completion prot..|
MAIFQIINESTPQVPKVKQSLNEKKWIQIGLEYKKAKAKGMTGKQFAEERGIKYSTFTSAMSKYASGIKTAEKIQKLESKPMNKLNKQERQLLMINSFRQTLRDKIRNEGAAINNKTRKWFAETIKQVKGHKVVRPQPGRIYAFAYDAKHKETLPYWDKFPLIIYLGLGKHNLMYGLNLHYIPPKARQQFLEELLKQYANTPTITNKTKLKIDWSQVKGFRGADQMIKAYIPGNIMGSLVEIAPKDWANVVLMPLQQFVSKGKRFSANKVWSNI
>ID:YP_002854482.1 |[Escherichia virus RB14]||_Enterobacteria_phage_RB14_.gbk|2|825|NC_012638(165429):72768-73592:-1 ^GeneID:7803898^ Enterobacteria phage RB14, complete genome.|neighbours:ID:YP_002854481.1(-1),ID:YP_002854483.1(-1)|neighbour_genes:3,4|
MAIFQIINESTPQVPKVKQSLNEKKWIQIGLEYKKAKAKGMTGKQFAEERGIKYSTFTSAMSKYASGIKTAEKIQKLESKPMNKLNKQERQLLMINSFRQTLRDKIRNEGAAINNKTRKWFAETIKQVKGHKVVRPQPGRIYAFAYDAKHKETLPYWDKFPLIIYLGLGKHNLMYGLNLHYIPPKARQQFLEELLKQYANTPTITNKTKLKIDWSQVKGFRGADQMIKAYIPGNIMGSLVEIAPKDWANVVLMPLQQFVSKGKRFSANKVWSNI
>ID:YP_003858486.1 |[Escherichia virus RB16]||_Enterobacteria_phage_RB16_.gbk|2|855|NC_014467(176788):101848-102702:-1 ^GeneID:9712927^ Enterobacteria phage RB16, complete genome.|neighbours:ID:YP_003858485.1(1),ID:YP_003858487.1(-1)|neighbour_genes:hypothetical protein,putative Seg-like ho..|
MSFIFEFEIIAEEDKPKPPPKRKLGEWVELGVKFRRAKLKGMTAKKFADENGIAYATFTKSMHRYKQQIDDEISRRTAETEARRKRNDYRKKHTVDIINDFRNSLRKITVGVSAAKRQKDSTDWFGDFIKTSIKTHRVAKPATGRLYTFVYDAKYKDTLPYWDRFPLIIFLGSGRSKAGNLVLYGLNLHYAPPKARQEFLEELLKRGYGSTDRLSNKTRLKINWNNVKGMRGADQMIKAYLPAHLRSPLAEIAPKDWAKAVWLPTQAFQSKGKPYSAKKVWNRY
>ID:AXF42456.1 |[Enterobacteria phage RB18]||_Enterobacteria_phage_RB18_.gbk|DNA end protector pr..|825|MH553563(166677):73743-74567:-1 ^^ Enterobacteria phage RB18, complete genome.|neighbours:ID:AXF42455.1(-1),ID:AXF42457.1(-1)|neighbour_genes:tail completion and ..,head completion prot..|
MAIFQIINESTPQVPKVKQSLNEKKWIQIGLEYKKAKAKGMTGKQFAEERGIKYSTFTSAMSKYASGIKTAEKIQKLESKPMNKLNKQERQLLMINSFRQTLRDKIRNEGAAINNKTRKWFAETIKQVKGHKVVRPQPGRIYAFAYDAKHKETLPYWDKFPLVIYLGLGKHNLMYGLNLHYIPPKARQQFLEELLKQYANTPTITNKTKLKIDWSQVKGFRGADQMIKAYIPGNIMGSLVEIAPKDWANVVLMPLQQFVSKGKRFSANKVWSNI
>ID:YP_009102351.1 |[Enterobacteria phage RB27]||_Enterobacteria_phage_RB27_.gbk|DNA end protector du..|825|NC_025448(165179):72472-73296:-1 ^GeneID:22113135^ Enterobacteria phage RB27, complete genome.|neighbours:ID:YP_009102350.1(-1),ID:YP_009102352.1(-1)|neighbour_genes:tail completion and ..,head completion prot..|
MAIFQIINESTPQVPKVKQSLNEKKWIQIGLEYKKAKAKGMTGKQFAEERGIKYSTFTSAMSKYASGIKTAEKIQKLESKPMNKLNKQERQLLMINSFRQTLRDKIRNEGAAINNKTRKWFAETIKQVKGHKVVRPQPGRIYAFAYDAKHKETLPYWDKFPLIIYLGLGKHNLMYGLNLHYIPPKARQQFLEELLKQYANTPTITNKTKLKIDWSQVKGFRGADQMIKAYIPGNIMGSLVEIAPKDWANVVLMPLQQFVSKGKRFSANKVWSNI
>ID:AIT74786.1 |[Enterobacteria phage RB33]||_Enterobacteria_phage_RB33_.gbk|DNA end protector du..|828|KM607001(166007):74307-75134:-1 ^^ Enterobacteria phage RB33, complete genome.|neighbours:ID:AIT74785.1(-1),ID:AIT74787.1(-1)|neighbour_genes:putative site-specif..,head completion prot..|
MAIFQIINESTPQVPKVKQSLNEKKWIQIGLEYKKAKAKGMTGKQFAEERGIKYSTFTSAMSKYASGIKTAEKIQKLESKPMNKLNKQERQLLMINSFRQTLRDKIRNEGAAINNKTRKWFAETIKQVKGHKVVRPQPGRIYAFAYDAKHKETLPYWDKFPLIIYLGLGKHNLMYGLNLHYIPPKARQQFLEELLKQYANTPTITNKTKLKIDWSQVKGFRGADQMIKAYIPGNIMGSLVEIAPKDWANVVLMPLQSFYSKGKRFSANKVWSNVR
>ID:YP_009098531.1 |[Escherichia phage RB3]||_Enterobacteria_phage_RB3_.gbk|DNA end protector du..|825|NC_025419(168402):72100-72924:-1 ^GeneID:22113895^ Enterobacteria phage RB3, complete genome.|neighbours:ID:YP_009098530.1(-1),ID:YP_009098532.1(-1)|neighbour_genes:tail completion and ..,head completion prot..|
MAIFQIINESTPQVPKVKQSLNEKKWIQIGLEYKKAKAKGMTGKQFAEERGIKYSTFTSAMSKYASGIKTAEKIQKLESKPMNKLNKQERQLLMINSFRQTLRDKIRNEGAAINNKTRKWFAETIKQVKGHKVVRPQPGRIYAFAYDAKHKETLPYWDKFPLIIYLGLGKHNLMYGLNLHYIPPKARQQFLEELLKQYANTPTITNKTKLKIDWSQVKGFRGADQMIKAYIPGNIMGSLVEIAPKDWANVVLMPLQQFVSKGKRFSANKVWSNI
>ID:YP_239177.1 |[Escherichia virus RB43]||_Enterobacteria_phage_RB43_.gbk|2|855|NC_007023(180500):104548-105402:-1 ^GeneID:3416180^ Enterobacteria phage RB43, complete genome.|neighbours:ID:YP_239176.1(1),ID:YP_239178.1(-1)|neighbour_genes:hypothetical protein,4|
MSFIFEFEIIAEEDKPKPPPKRKLGEWVEIGIKFRRAKLKGMTAKKFADDNGIAYATFTKSMHRYKQQIDDEIARRTAETEARRKRNDYRKKHTVDIINDFRNSLRKITVGVPAAKRQKESTEWFGDFIKTSIKTHRVAKPATGRLYTFVYDAKYKDTLPYWDRFPLIIFLGSGRSKAGNVVLYGLNLHYAPPKARQEFLEELLKRGYGSTDRLSNKTRLKINWNNVKGMRGADQMIKVYLPAHLRSPLAEIAPKDWAKAVWLPTQAFVSKGKPFSAKKVWNRY
>ID:NP_891702.1 |[Escherichia phage RB49]||_Enterobacteria_phage_RB49_.gbk|2|822|NC_005066(164018):63222-64043:-1 ^GeneID:1725371^ Enterobacteria phage RB49, complete genome.|neighbours:ID:NP_891701.1(1),ID:NP_891703.1(-1)|neighbour_genes:hypothetical protein,4|
MSVFEIITEDEKPSPQKRKSKQWVELGVEFAKAKAKGMTAKAFADSKGIAYATFTKSMSRYASEIKTAIEVEKLKGKGAKGLNKQQRAMMMINDFRASMRAVSKSRPKEKSQEWFTKTIKAGIKGHQIVKPQVGRIYTFMYDAKYKDTLPYWDVFPLIICLGDSKTKAGNTVMLGLNLHYVTPKARQQFLEALLKQYASTPTLSNKTRLKIKWSDVKGMRGSDHMIKAYLPGHIKTKLVEISPKDWSNIIYMPTYQFMSKGKKYDARKVWKDA
>ID:YP_002854104.1 |[Enterobacteria phage RB51]||_Enterobacteria_phage_RB51_.gbk|2|825|NC_012635(168394):76122-76946:-1 ^GeneID:7803410^ Enterobacteria phage RB51, complete genome.|neighbours:ID:YP_002854103.1(-1),ID:YP_002854105.1(-1)|neighbour_genes:3,4|
MAIFQIINESTPQVPKVKQSLNEKKWIQIGLEYKKAKAKGMTGKQFAEERGIKYSTFTSAMSKYASGIKTAEKIQKLESKPMNKLNKQERQLLMINSFRQTLRDKIRNEGAAINNKTRKWFAETIKQVKGHKVVRPQPGRIYAFAYDAKHKETLPYWDKFPLIIYLGLGKHNLMYGLNLHYIPPKARQQFLEELLKQYANTPTITNKTKLKIDWSQVKGFRGADQMIKAYIPGNIMGSLVEIAPKDWANVVLMPLQQFVSKGKRFSANKVWSNI
>ID:AIT75056.1 |[Enterobacteria phage RB55]||_Enterobacteria_phage_RB55_.gbk|DNA end protector du..|825|KM607002(168896):76004-76828:-1 ^^ Enterobacteria phage RB55, complete genome.|neighbours:ID:AIT75055.1(-1),ID:AIT75057.1(-1)|neighbour_genes:tail completion and ..,head completion prot..|
MAIFQIINESTPQVPKVKQSLNEKKWIQIGLEYKKAKAKGMTGKQFAEERGIKYSTFTSAMSKYASGIKTAEKIQKLESKPMNKLNKQERQLLMINSFRQTLRDKIRNEGAAINNKTRKWFAETIKQVKGHKVVRPQPGRIYAFAYDAKHKETLPYWDKFPLIIYLGLGKHNLMYGLNLHYIPPKARQQFLEELLKQYANTPTITNKTKLKIDWSQVKGFRGADQMIKAYIPGNIMGSLVEIAPKDWANVVLMPLQQFVSKGKRFSANKVWSNI
>ID:AIT75329.1 |[Enterobacteria phage RB59]||_Enterobacteria_phage_RB59_.gbk|DNA end protector du..|825|KM607003(168966):76017-76841:-1 ^^ Enterobacteria phage RB59, complete genome.|neighbours:ID:AIT75328.1(-1),ID:AIT75330.1(-1)|neighbour_genes:tail completion and ..,head completion prot..|
MAIFQIINESTPQVPKVKQSLNEKKWIQIGLEYKKAKAKGMTGKQFAEERGIKYSTFTSAMSKYASGIKTAEKIQKLESKPMNKLNKQERQLLMINSFRQTLRDKIRNEGAAINNKTRKWFAETIKQVKGHKVVRPQPGRIYAFAYDAKHKETLPYWDKFPLIIYLGLGKHNLMYGLNLHYIPPKARQQFLEELLKQYANTPTITNKTKLKIDWSQVKGFRGADQMIKAYIPGNIMGSLVEIAPKDWANVVLMPLQQFVSKGKRFSANKVWSNI
>ID:AIT73153.1 |[Enterobacteria phage RB5]||_Enterobacteria_phage_RB5_.gbk|DNA end protector du..|825|KM606995(168394):72092-72916:-1 ^^ Enterobacteria phage RB5, complete genome.|neighbours:ID:AIT73152.1(-1),ID:AIT73154.1(-1)|neighbour_genes:tail completion and ..,head completion prot..|
MAIFQIINESTPQVPKVKQSLNEKKWIQIGLEYKKAKAKGMTGKQFAEERGIKYSTFTSAMSKYASGIKTAEKIQKLESKPMNKLNKQERQLLMINSFRQTLRDKIRNEGAAINNKTRKWFAETIKQVKGHKVVRPQPGRIYAFAYDAKHKETLPYWDKFPLIIYLGLGKHNLMYGLNLHYIPPKARQQFLEELLKQYANTPTITNKTKLKIDWSQVKGFRGADQMIKAYIPGNIMGSLVEIAPKDWANVVLMPLQQFVSKGKRFSANKVWSNI
>ID:YP_009167518.1 |[Enterobacteria phage RB68]||_Enterobacteria_phage_RB68_.gbk|DNA end protector du..|825|NC_027979(168401):76122-76946:-1 ^GeneID:26041628^ Enterobacteria phage RB68, complete genome.|neighbours:ID:YP_009167517.1(-1),ID:YP_009167519.1(-1)|neighbour_genes:tail completion and ..,head completion prot..|
MAIFQIINESTPQVPKVKQSLNEKKWIQIGLEYKKAKAKGMTGKQFAEERGIKYSTFTSAMSKYASGIKTAEKIQKLESKPMNKLNKQERQLLMINSFRQTLRDKIRNEGAAINNKTRKWFAETIKQVKGHKVVRPQPGRIYAFAYDAKHKETLPYWDKFPLIIYLGLGKHNLMYGLNLHYIPPKARQQFLEELLKQYANTPTITNKTKLKIDWSQVKGFRGADQMIKAYIPGNIMGSLVEIAPKDWANVVLMPLQQFVSKGKRFSANKVWSNI
>ID:NP_861851.1 |[Escherichia phage RB69]||_Enterobacteria_phage_RB69_.gbk|2|822|NC_004928(167560):79353-80174:-1 ^GeneID:1494277^ Enterobacteria phage RB69, complete genome.|neighbours:ID:NP_861850.1(-1),ID:NP_861852.1(-1)|neighbour_genes:3,4|
MSIFQIISEGVQAPKIAQSMNERKWIEIGLEYKKAKEKGITAKAFAESKGIKYSSFTSAMSRYASSIKTAQKIETLESKPKNKLNKQERQLLMINSFRSSIREKIRNEGAAVNNKSSKWFVETIKKSVKGHKVVKPAPGKIYTYVYDAKHKDTLPYWDRYPLIIYLGLGKHNLMYGLNLHYIPPKARQQFLEELLKQYASTTTITNNTKLKIDWSKVKGFQGADKMIKAYLPGHIRGTITEIAPKDWANIIMLPTQQFMSKGKRFSANTVWKS
>ID:AIT73424.1 |[Enterobacteria phage RB6]||_Enterobacteria_phage_RB6_.gbk|DNA end protector du..|825|KM606996(168394):72092-72916:-1 ^^ Enterobacteria phage RB6, complete genome.|neighbours:ID:AIT73423.1(-1),ID:AIT73425.1(-1)|neighbour_genes:tail completion and ..,head completion prot..|
MAIFQIINESTPQVPKVKQSLNEKKWIQIGLEYKKAKAKGMTGKQFAEERGIKYSTFTSAMSKYASGIKTAEKIQKLESKPMNKLNKQERQLLMINSFRQTLRDKIRNEGAAINNKTRKWFAETIKQVKGHKVVRPQPGRIYAFAYDAKHKETLPYWDKFPLIIYLGLGKHNLMYGLNLHYIPPKARQQFLEELLKQYANTPTITNKTKLKIDWSQVKGFRGADQMIKAYIPGNIMGSLVEIAPKDWANVVLMPLQQFVSKGKRFSANKVWSNI
>ID:AIT73695.1 |[Enterobacteria phage RB7]||_Enterobacteria_phage_RB7_.gbk|DNA end protector du..|825|KM606997(168395):72093-72917:-1 ^^ Enterobacteria phage RB7, complete genome.|neighbours:ID:AIT73694.1(-1),ID:AIT73696.1(-1)|neighbour_genes:tail completion and ..,head completion prot..|
MAIFQIINESTPQVPKVKQSLNEKKWIQIGLEYKKAKAKGMTGKQFAEERGIKYSTFTSAMSKYASGIKTAEKIQKLESKPMNKLNKQERQLLMINSFRQTLRDKIRNEGAAINNKTRKWFAETIKQVKGHKVVRPQPGRIYAFAYDAKHKETLPYWDKFPLIIYLGLGKHNLMYGLNLHYIPPKARQQFLEELLKQYANTPTITNKTKLKIDWSQVKGFRGADQMIKAYIPGNIMGSLVEIAPKDWANVVLMPLQQFVSKGKRFSANKVWSNI
>ID:AIT73967.1 |[Enterobacteria phage RB9]||_Enterobacteria_phage_RB9.gbk|DNA end protector du..|825|KM606998(168395):72093-72917:-1 ^^ Enterobacteria phage RB9, complete genome.|neighbours:ID:AIT73966.1(-1),ID:AIT73968.1(-1)|neighbour_genes:tail completion and ..,head completion prot..|
MAIFQIINESTPQVPKVKQSLNEKKWIQIGLEYKKAKAKGMTGKQFAEERGIKYSTFTSAMSKYASGIKTAEKIQKLESKPMNKLNKQERQLLMINSFRQTLRDKIRNEGAAINNKTRKWFAETIKQVKGHKVVRPQPGRIYAFAYDAKHKETLPYWDKFPLIIYLGLGKHNLMYGLNLHYIPPKARQQFLEELLKQYANTPTITNKTKLKIDWSQVKGFRGADQMIKAYIPGNIMGSLVEIAPKDWANVVLMPLQQFVSKGKRFSANKVWSNI
>ID:ADJ39862.1 |[Enterobacteria phage T4T]||_Enterobacteria_phage_T4T_.gbk|2|825|HM137666(168920):76039-76863:-1 ^^ Enterobacteria phage T4T, complete genome.|neighbours:ID:ADJ39861.1(-1),ID:ADJ39863.1(-1)|neighbour_genes:3,4|
MAIFQIINESTPQVPKVKQSLNEKKWIQIGLEYKKAKAKGMTGKQFAEERGIKYSTFTSAMSKYASGIKTAEKIQKLESKPMNKLNKQERQLLMINSFRQTLRDKIRNEGAAINNKTRKWFAETIKQVKGHKVVRPQPGRIYAFAYDAKHKETLPYWDKFPLIIYLGLGKHNLMYGLNLHYIPPKARQQFLEELLKQYANTPTITNKTKLKIDWSQVKGFRGADQMIKAYIPGNIMGSLVEIAPKDWANVVLMPLQQFVSKGKRFSANKVWSNI
>ID:NP_049754.1 |[Escherichia virus T4]||_Enterobacteria_phage_T4_.gbk|2|825|NC_000866(168903):76061-76885:-1 ^GeneID:1258799^ Enterobacteria phage T4, complete genome.|neighbours:ID:NP_049753.1(-1),ID:NP_049755.1(-1)|neighbour_genes:3,4|
MAIFQIINESTPQVPKVKQSLNEKKWIQIGLEYKKAKAKGMTGKQFAEERGIKYSTFTSAMSKYASGIKTAEKIQKLESKPMNKLNKQERQLLMINSFRQTLRDKIRNEGAAINNKTRKWFAETIKQVKGHKVVRPQPGRIYAFAYDAKHKETLPYWDKFPLIIYLGLGKHNLMYGLNLHYIPPKARQQFLEELLKQYANTPTITNKTKLKIDWSQVKGFRGADQMIKAYIPGNIMGSLVEIAPKDWANVVLMPLQQFVSKGKRFSANKVWSNI
>ID:AHY83530.1 |[Escherichia virus T4]|wild|_Enterobacteria_phage_T4_strain_wild.gbk|DNA end protector pr..|825|KJ477684(168922):76041-76865:-1 ^^ Enterobacteria phage T4 strain wild, complete genome.|neighbours:ID:AHY83565.1(-1),ID:AHY83583.1(-1)|neighbour_genes:tail completion and ..,head completion prot..|
MAIFQIINESTPQVPKVKQSLNEKKWIQIGLEYKKAKAKGMTGKQFAEERGIKYSTFTSAMSKYASGIKTAEKIQKLESKPMNKLNKQERQLLMINSFRQTLRDKIRNEGAAINNKTRKWFAETIKQVKGHKVVRPQPGRIYAFAYDAKHKETLPYWDKFPLIIYLGLGKHNLMYGLNLHYIPPKARQQFLEELLKQYANTPTITNKTKLKIDWSQVKGFRGADQMIKAYIPGNIMGSLVEIAPKDWANVVLMPLQQFVSKGKRFSANKVWSNI
>ID:AXN58177.1 |[Enterobacteria phage T6]||_Enterobacteria_phage_T6_.gbk|DNA end protector pr..|825|MH550421(168706):70764-71588:-1 ^^ Enterobacteria phage T6, complete genome.|neighbours:ID:AXN58176.1(-1),ID:AXN58178.1(-1)|neighbour_genes:tail completion and ..,head completion prot..|
MAIFQIINESTPQVPKVKQSLNEKKWIQIGLEYKKAKAKGMTGKQFAEERGIKYSTFTSAMSKYASGIKTAEKIQKLESKPMNKLNKQERQLLMINSFRQTLRDKIRNEGAAINNKTRKWFAETIKQVKGHKVVRPQPGRIYAFAYDAKHKETLPYWDKFPLIIYLGLGKHNLMYGLNLHYIPPKARQQFLEELLKQYSNTPTITNKTKLKIDWSQVKGFRGADQMIKAYIPGNIMGSLVEIAPKDWANVVLMPLQQFVSKGKRFSANKVWSNI
>ID:YP_004063843.1 |[Escherichia phage vB_EcoM_VR7]||_Enterobacteria_phage_vB_EcoM-VR7_.gbk|2|828|NC_014792(169285):72201-73028:-1 ^GeneID:10021387^ Enterobacteria phage vB_EcoM-VR7, complete genome.|neighbours:ID:YP_004063842.1(-1),ID:YP_004063844.1(-1)|neighbour_genes:VR7ORF161c,4|
MSIFTFINESADKPGPKPSKSEQQWVEIGVEFYTAKEKGMTSKKFAEEKGINYSTFTKSMSRYHSRIQTAYKVSKLKKKPAGKLTKAERQLIMVNSFRKSIRDKIANEGAASNTKSARWFAETIKKAVRGHVTAKPQPGKIYAYIYDAKHKDTLPYWDKYPLIIYLGLGKHNLMYGLNLHYIPPKARQEFLEELLKQYANTPTITNKTHLKIDWSKVKGFKGADQMIKAYIPGNIKGTITEIKPSDWANVVMLPLQAFYSKGKKFSAQKVWRNSL
>ID:YP_006986699.1 |[Escherichia phage vB_EcoM_ACG-C40]||_Enterobacteria_phage_vB_EcoM_ACG-C40_.gbk|DNA end protector pr..|825|NC_019399(167396):73396-74220:-1 ^^ Enterobacteria phage vB_EcoM_ACG-C40, complete genome.|neighbours:ID:YP_006986698.1(-1),ID:YP_006986700.1(-1)|neighbour_genes:tail completion and ..,head completion prot..|
MAIFQIINESTPQVPKVKQSLNEKKWIQIGLEYKKAKAKGMTGKQFAEERGIKYSTFTSAMSKYASGIKTAEKIQKLESKPMNKLNKQERQLLMINSFRQTLRDKIRNEGAAINNKTRKWFAETIKQVKGHKVVRPQPGRIYAFAYDAKHKETLPYWDKFPLIIYLGLGKHNLMYGLNLHYIPPKARQQFLEELLKQYANTPTITNKTKLKIDWSQVKGFRGADQMIKAYIPGNIMGSLVEIAPKDWANVVLMPLQQFVSKGKRFSANKVWSNI
>ID:AWD91533.1 |[Enterobacteria phage vB_EcoM_IME339]||_Enterobacteria_phage_vB_EcoM_IME339_.gbk|DNA end protector pr..|825|MH051915(164366):94052-94876:1 ^^ Enterobacteria phage vB_EcoM_IME339, complete genome.|neighbours:ID:AWD91532.1(1),ID:AWD91534.1(1)|neighbour_genes:head completion prot..,tail completion and ..|
MAIFQIINESTPQVPKVKQSLNEKKWIQIGLEYRKAKAKGMTGKQFAEERGIKYSTFTSAMSKYASGIKTAEKIQKLESKPMNKLNKQERQLLMINSFRQTLRDKIRNEGAAINNKTKKWFAETIKQVKGHKVVRPQPGRIYAFAYDAKHKETLPYWDKFPLIIYLGLGKHNLMYGLNLHYIPPKARQQFLEELLKQYSNTPTITNKTKLKIDWSQVKGFRGADQMIKAYIPGNIMGSLVEIAPKDWANVVLMPLQQFVSKGKRFSANKVWSNI
>ID:AWD91789.1 |[Enterobacteria phage vB_EcoM_IME340]||_Enterobacteria_phage_vB_EcoM_IME340_.gbk|DNA end protector pr..|825|MH051916(165549):94337-95161:1 ^^ Enterobacteria phage vB_EcoM_IME340, complete genome.|neighbours:ID:AWD91788.1(1),ID:AWD91790.1(1)|neighbour_genes:head completion prot..,tail completion and ..|
MAIFQIINESTPQVPKVKQSLNEKKWIQIGLEYKKAKAKGMTGKQFAEERGIKYSTFTSAMSKYASGIKTAEKIQKLESKPMNKLNKQERQLLMINSFRQTLRDKIRNEGAAINNKTRKWFAETIKQVKGHKVVRPQPGRIYAFAYDAKHKETLPYWDKFPLIIYLGLGKHNLMYGLNLHYIPPKARQQFLEELLKQYANTPTITNKTKLKIDWSQVKGFRGADQMIKAYIPGNIMGSLVEIAPKDWANVVLMPLQQFVSKGKRFSANKVWSNI
>ID:YP_009207339.1 |[Escherichia phage vB_EcoM_VR20]||_Enterobacteria_phage_vB_EcoM_VR20.gbk|DNA end protector pr..|825|NC_028894(170336):75214-76038:-1 ^GeneID:26633838^ Enterobacteria phage vB_EcoM_VR20, complete genome.|neighbours:ID:YP_009207338.1(-1),ID:YP_009207340.1(-1)|neighbour_genes:tail completion and ..,head completion prot..|
MSIFTFINESADKPGPKPSKSEQQWVEIGVEFYTAKEKGMTSKKFAEEKGINYSTFTKSMSRYHSRIQTAYKVSKLKKKPAGKLTKAERQLIMVNSFRKSIRDKIANEGAASNTKSARWFAETIKKSVRGHVTAKPQPGKIYAYIYDAKHKDTLPYWDKYPLIIYLGLGKHNLMYGLNLHYIPPKARQEFLEELLKQYANTPTITNKTHLKIDWSKVKGFKGADQMIKAYIPGNIKGTITEIKPSDWANVVMLPLQQFMSKGKRFSSQKVWRNS
>ID:YP_009209905.1 |[Escherichia phage vB_EcoM_VR25]||_Enterobacteria_phage_vB_EcoM_VR25_.gbk|DNA end protector pr..|828|NC_028925(170822):74402-75229:-1 ^GeneID:26636325^ Enterobacteria phage vB_EcoM_VR25, complete genome.|neighbours:ID:YP_009209904.1(-1),ID:YP_009209906.1(-1)|neighbour_genes:putative mobile endo..,head completion prot..|
MSIFTFINESADKPGPKPSKSEQQWVEIGVEFYTAKEKGMTSKKFAEEKGINYSTFTKSMSRYHSRIQTAYKVSKLKKKPAGKLTKTERQLIMVNSFRKSIRDKIANEGAASNTKSARWFAETIKKAVRGHVTAKPQPGKIYAYIYDAKHKDTLPYWDKYPLIIYLGLGKHNLMYGLNLHYIPPKARQEFLEELLKQYANTPTITNKTHLKIDWSKVKGFKGADQMIKAYIPGNIKGTITEIKPSDWANVVLLPLQQFFSKGKRFSSQKVWRNSL
>ID:YP_009213994.1 |[Escherichia phage vB_EcoM_VR26]||_Enterobacteria_phage_vB_EcoM_VR26_.gbk|DNA end protector|825|NC_028957(171541):71943-72767:-1 ^GeneID:26640450^ Enterobacteria phage vB_EcoM_VR26, complete genome.|neighbours:ID:YP_009213993.1(-1),ID:YP_009213995.1(-1)|neighbour_genes:tail completion and ..,head completion prot..|
MSIFTFINESADKPGPKPSKSEQQWVEIGVEFYTAKEKGMTSKKFAEEKGINYSTFTKSMSRYHSRIQTAYKVSKLKKKPAGKLTKAERQLIMVNSFRKSIRDKIANEGAASNTKSARWFAETIKKAVRGHVTAKPQPGKIYAYIYDAKHKDTLPYWDKYPLIIYLGLGKHNLMYGLNLHYIPPKARQEFLEELLKQYANTPTITNKTHLKIDWSKVKGFKGADQMIKAYIPGNIKGTITEIKPSDWANVVMLPLQQFMSKGKRFSSQKVWRNS
>ID:YP_009205841.1 |[Escherichia phage vb_EcoM-VR5]||_Enterobacteria_phage_vB_EcoM_VR5.gbk|DNA end protector pr..|828|NC_028881(170473):72394-73221:-1 ^GeneID:26632454^ Enterobacteria phage vB_EcoM_VR5, complete genome.|neighbours:ID:YP_009205840.1(-1),ID:YP_009205842.1(-1)|neighbour_genes:tail completion and ..,head completion prot..|
MSIFSYINEATETTKGSKPTRSEQQWIALGVEYAKAKAKGVSAKKFAEDKGIKYSSFTSAMSRYSSRIKTAVQVEKLQKKPGNKLTKAERQLILVNSFRKSIRDKIANEGAAVNNKSAKWFTETLKKGIRGHQVSKPSPGKLYAYIYDAKHKDTLPYWDKYPLIIYLGLGKHNLMYGLNLHYIPPKARQQFLEELLKQYASTPTITNSTKLKIDWSKVKGFSGADMMIKAYIPGNIKGPLVEIKPSDWANVVMMPLQQFMSKGKRYSAQKVWKNA
>ID:AWD90587.1 |[Erwinia phage Cronus]||_Erwinia_phage_Cronus_.gbk|DNA end protector pr..|834|MH059636(175774):75204-76037:-1 ^^ Erwinia phage Cronus, complete genome.|neighbours:ID:AWD90586.1(-1),ID:AWD90588.1(-1)|neighbour_genes:HNH endonuclease,head completion prot..|
MAIFEIINEASTPRARAPSKNETQWVQIGVEFHHAKLKGVSSKEFADKKGINYASFTKAMSRYSSAIKTAIKIEKLEKTPGNKLTKAERQLILINSFRSSIRDKIKNEGAAVNNKSAKWFADTLSKNIRGHKVTKPQPGKLYAYMYDAKHKDTLPYWDKFPLIIYLGLGKQGSSTLMYGLNLHYIPPKARQQFLEELLKQYASTPTITNSTKLKIDWSKVKGFKGADKMIKAYLPQNIKGQLVEIKPADWANVVMLPLQSFQSQGKRYSANKVWRDV
>ID:YP_009592809.1 |[Escherichia coli O157 typing phage 3]||_Escherichia_coli_O157_typing_phage_3_.gbk|hypothetical protein|822|NC_041863(168733):71774-72595:1 ^GeneID:40068303^ Escherichia coli O157 typing phage 3, complete genome.|neighbours:ID:YP_009592808.1(1),ID:YP_009592810.1(1)|neighbour_genes:hypothetical protein,tail tube protein|
MSIFQIISEGVQAPKIAQSMNERKWIEIGLEYKKAKEKGITAKAFAESKGIKYSSFTSAMSRYASSIKTAQKIETLESKPKNKLNKQERQLLMINSFRSSIREKIRNEGAAVNNKSSKWFVETIKKSVKGHKVVKPTPGKIYTYVYDAKHKDTLPYWDRYPLIIYLGLGKHNLMYGLNLHYIPPKARQQFLEELLKQYASTTTITNNTKLKIDWSKVKGFQGADKMIKAYLPGHIRGTITEIAPKDWANIIMLPTQQFMSKGKRFSANTVWKS
>ID:YP_009593147.1 |[Escherichia coli O157 typing phage 6]||_Escherichia_coli_O157_typing_phage_6_.gbk|hypothetical protein|822|NC_041864(160570):87966-88787:-1 ^GeneID:40068644^ Escherichia coli O157 typing phage 6, complete genome.|neighbours:ID:YP_009593146.1(-1),ID:YP_009593148.1(-1)|neighbour_genes:tail tube protein,hypothetical protein|
MSIFQIISEGVQAPKIAQSMNERKWIEIGLEYKKAKEKGITAKAFAESKGIKYSSFTSAMSRYASSIKTAQKIETLESKPKNKLNKQERQLLMINSFRSSIREKIRNEGAAVNNKSSKWFVETIKKSVKGHKVVKPTPGKIYTYVYDAKHKDTLPYWDRYPLIIYLGLGKHNLMYGLNLHYIPPKARQQFLEELLKQYASTTTITNNTKLKIDWSKVKGFQGADKMIKAYLPGHIRGTITEIAPKDWANIIMLPTQQFMSKGKRFSANTVWKS
>ID:YP_009225106.1 |[Escherichia phage APCEc01]||_Escherichia_phage_APCEc01_.gbk|DNA end protector pr..|822|NC_029091(168771):105683-106504:1 ^GeneID:26796059^ Escherichia phage APCEc01, complete genome.|neighbours:ID:YP_009225105.1(1),ID:YP_009225107.1(1)|neighbour_genes:head completion prot..,tail completion and ..|
MSIFQIISEGVQAPKIAQSMNERKWIEIGLEYKKAKEKGITAKAFAESKGIKYSSFTSAMSRYASSIKTAQKIETLESKPKNKLNKQERQLLMINSFRSSIREKIRNEGAAVNNKSSKWFVETIKKSVKGHKVVKPTPGKIYTYVYDAKHKDTLPYWDRYPLIIYLGLGKHNLMYGLNLHYIPPKARQQFLEELLKQYASTTTITNNTKLKIDWSKVKGFQGADKMIKAYLPGHIRGTITEIAPKDWANIIMLPTQQFMSKGKRFSANTVWKS
>ID:QAU03623.1 |[Escherichia phage AnYang]||_Escherichia_phage_AnYang_.gbk|DNA end protector pr..|837|MK234886(169215):43111-43947:-1 ^^ Escherichia phage AnYang, complete genome.|neighbours:ID:QAU03622.1(-1),ID:QAU03624.1(-1)|neighbour_genes:tail completion and ..,head completion prot..|
MERMSIFSYINEATETTKGSKPTRSEQQWIALGVEYAKAKAKGVSAKKFAEDKGIKYSSFTSAMSRYSSRIKTAVQVEKLQKKPGNKLTKAERQLILVNSFRKSIRDKIANEGAAVNNKSAKWFTETLKKGIRGHQVSKPQPGKLYAYIYDAKHKDTLPYWDKYPLIIYLGLGKHNLMYGLNLHYIPPKARQQFLEELLKQYASTPTITNSTKLKIDWSKVKGFAGADVMIKAYIPGNIKGPLVEIKPADWANVVMMPLQQFMSKGKRYSAQKVWKNS
> |[Tevenvirinae Escherichia_phage_CF2]||_Escherichia_phage_CF2.gb|DNA end protector pr..|825|NC_041919.1(168188):83376-84200:1 ^RAST2:fig|1198136.52.peg.108^ Tevenvirinae Escherichia_phage_CF2|neighbours:(1),(1)|neighbour_genes:Phage head completio..,Phage tail completio..|
MAIFQIINESTPQVPKVKQSLNEKKWIQIGLEYKKAKAKGMTGKQFAEERGIKYSTFTSAMSKYASGIKTAEKIQKLESKPMNKLNKQERQLLMINSFRQTLRDKIRNEGAAINNKTRKWFAETIKQVKGHKVVRPQPGRIYAFAYDAKHKETLPYWDKFPLIIYLGLGKHNLMYGLNLHYIPPKARQQFLEELLKQYANTPTITNKTKLKIDWSQVKGFRGADQMIKAYIPGNIMGSLVEIAPKDWANVVLMPLQQFVSKGKRFSANKVWSNI
>ID:QBO61155.1 |[Escherichia phage D5505]||_Escherichia_phage_D5505_.gbk|putative DNA end pro..|828|MK327929(168049):73716-74543:-1 ^^ Escherichia phage D5505, complete genome.|neighbours:ID:QBO61154.1(-1),ID:QBO61156.1(-1)|neighbour_genes:hypothetical protein,putative head comple..|
MAIFQIINESTPQVPKVKQSLNEKKWIQIGLEYRKAKAKGMTGKQFAEERGIKYSTFTSAMSKYASGIKTAEKIQKLESKPMNKLNKQERQLLMINSFRQTLRDKIRNEGAAINNKTRKWFAETIKQVKGHKVVRPQPGRIYAFAYDAKHKETLPYWDKFPLIIYLGLGKHNLMYGLNLHYIPPKARQQFLEELLKQYANTPTITNKTKLKIDWSQVKGFRGADQMIKAYIPGNIMGSLVEIAPKDWANVVLMPLQSFYSKGKRFSANKVWSNVR
>ID:YP_009602094.1 |[Escherichia phage ECD7]||_Escherichia_phage_ECD7_.gbk|DNA end protector pr..|822|NC_041936(164706):65595-66416:-1 ^GeneID:40077948^ Escherichia phage ECD7, complete genome.|neighbours:ID:YP_009602093.1(-1),ID:YP_009602095.1(-1)|neighbour_genes:hypothetical protein,head completion prot..|
MSVFEIITEDEKPSPQKRKSKQWVELGVEFAKAKAKGMTAKAFADSKGIAYATFTKSMSRYASEIKTAIEVEKLKGKGAKGLNKQQRAMMMINDFRASMRAVSKSRPKEKSQEWFTKTIKAGIKGHQIVKPQVGRIYTFMYDAKYKDTLPYWDVFPLIICLGDSKTKAGNTVMLGLNLHYVTPKARQQFLEALLKQYASTPTLSNKTRLKIKWSDVKGMRGSDHMIKAYLPGHIKTKLVEISPKDWSNIIYLNTYKFVSKGKNYDARKVWKDA
>ID:YP_009102618.1 |[Escherichia phage ECML-134]||_Escherichia_phage_ECML-134_.gbk|hypothetical protein|825|NC_025449(166783):73630-74454:-1 ^GeneID:22111801^ Escherichia phage ECML-134, complete genome.|neighbours:ID:YP_009102617.1(-1),ID:YP_009102619.1(-1)|neighbour_genes:hypothetical protein,phage head completio..|
MAIFQIINESTPQVPKVKQSLNEKKWIQIGLEYKKAKAKGMTGKQFAEERGIKYSTFTSAMSKYASGIKTAEKIQKLESKPMNKLNKQERQLLMINSFRQTLRDKIRNEGAAINNKTRKWFAETIKQVKGHKVVRPQPGRIYAFAYDAKRKETLPYWDKFPLIIYLGLGKHNLMYGLNLHYIPPKARQQFLEELLKQYANTPTITNKTKLKIDWSQVKGFRGADQMIKAYIPGNIMGSLVEIAPKDWANVVLMPLQQFVSKGKRFSANKVWSNI
>ID:QAY00183.1 |[Escherichia phage EcWhh-1]||_Escherichia_phage_EcWhh-1.gbk|DNA end protector pr..|828|MH791409(170524):136666-137493:-1 ^^ UNVERIFIED: Escherichia phage EcWhh-1, complete genome.|neighbours:ID:QAY00182.1(-1),ID:QAY00184.1(-1)|neighbour_genes:tail completion and ..,head completion prot..|
MSIFSYINEATETTKGSKPTRSEQQWIALGVEYAKAKAKGVSAKKFAEDKGIKYSSFTSAMSRYSSRIKTAVQVEKLQKKPGNKLTKAERQLILVNSFRKSIRDKIANEGAAVNNKSAKWFTETLKKGIRGHQVSKPSPGKLYAYIYDAKHKDTLPYWDKYPLIIYLGLGKHNLMYGLNLHYIPPKARQQFLEELLKQYASTPTITNSTKLKIDWSKVKGFAGADVMIKAYIPGNIKGPLVEIKPSDWANVVMMPLQQFMSKGKRYSAQTVWKNA
> |[Tevenvirinae Escherichia_phage_HP3]||_Escherichia_phage_HP3.gb|DNA end protector pr..|822|NC_041920.1(170254):88328-89149:-1 ^RAST2:fig|1198136.53.peg.183^ Tevenvirinae Escherichia_phage_HP3|neighbours:(-1),(-1)|neighbour_genes:hypothetical protein,Phage head completio..|
MSIFQIISEGVQAPKIAQSMNERKWIEIGLEYKKAKEKGITAKAFAESKGIKYSSFTSAMSRYASSIKTAQKIETLESKPKNKLNKQERQLLMINSFRSSIREKIRNEGAAVNNKSSKWFVETIKKSVKGHKVVKPTPGKIYTYVYDAKHKDTLPYWDRYPLIIYLGLGKHNLMYGLNLHYIPPKARQQFLEELLKQYASTTTITNNTKLKIDWSKVKGFQGADKMIKAYLPGHIRGTITEIAPKDWANIIMLPTQQFMSKGKRFSANTVWKS
>ID:YP_009148588.1 |[Escherichia phage HY01]||_Escherichia_phage_HY01_.gbk|DNA end protector pr..|825|NC_027349(166977):73682-74506:-1 ^GeneID:24722767^ Escherichia phage HY01, complete genome.|neighbours:ID:YP_009148587.1(-1),ID:YP_009148589.1(-1)|neighbour_genes:tail completion and ..,head completion prot..|
MAIFQIINESTPQVPKVKQSLNEKKWIQIGLEYRKAKAKGMTGKQFAEERGIKYSTFTSAMSKYASGIKTAEKIQKLESKPMNKLNKQERQLLMINSFRQTLRDKIRNEGAAINNKTRKWFAETIKQVKGHKVVRPQPGRIYAFAYDAKHKETLPYWDKFPLIIYLGLGKHNLMYGLNLHYIPPKARQQFLEELLKQYSNTPTITNKTKLKIDWSQVKGFRGADQMIKAYIPGNIMGSLVEIAPKDWANVVLMPLQQFVSKGKRFSANKVWSNI
>ID:YP_009284007.1 |[Escherichia phage HY03]||_Escherichia_phage_HY03.gbk|putative DNA end pro..|828|NC_031047(170770):6065-6892:-1 ^GeneID:29078875^ Escherichia phage HY03, complete genome.|neighbours:ID:YP_009284006.1(-1),ID:YP_009284008.1(-1)|neighbour_genes:putative site-specif..,head completion|
MAIFQIINESTPQVPKVKQSLNEKKWIQIGLEYKKAKAKGMTGKQFAEERGIKYSTFTSAMSKYASGIKTAEKIQKLESKPMNKLNKQERQLLMINSFRQTLRDKIRNEGAAINNKTRKWFAETIKQVKGHKVVRPQPGRIYAFAYDAKHKETLPYWDKFPLIIYLGLGKHNLMYGLNLHYIPPKARQQFLEELLKQYSNTPTITNKTKLKIDWSQVKGFRGADQMIKAYIPGNIMGSLVEIAPKDWANVVLMPLQSFYSKGKRFSANKVWSNVR
>ID:BBG28664.1 |[Escherichia phage KIT03]||_Escherichia_phage_KIT03_.gbk|DNA end protector pr..|825|AP018932(166848):74178-75002:-1 ^^ Escherichia phage KIT03 DNA, complete sequence.|neighbours:ID:BBG28663.1(-1),ID:BBG28665.1(-1)|neighbour_genes:tail completion and ..,head completion prot..|
MAIFQIINESTPQVPKVKQSLNEKKWIQIGLEYKKAKAKGMTGKQFAEERGIKYSTFTSAMSKYASGIKTAEKIQKLESKPMNKLNKQERQLLMINSFRQTLRDKIRNEGAAINNKTRKWFAETIKQVKGHKVVRPQPGRIYAFAYDAKHKETLPYWDKFPLIIYLGLGKHNLMYGLNLHYIPPKARQQFLEELLKQYANTPTITNKTKLKIDWSQVKGFRGADQMIKAYIPGNIMGSLVEIAPKDWANVVLMPLQQFVSKGKRFSANKVWSNI
>ID:YP_008060712.1 |[Escherichia phage Lw1]||_Escherichia_phage_Lw1_.gbk|DNA end protector pr..|855|NC_021344(176227):101752-102606:-1 ^GeneID:16205182^ Escherichia phage Lw1, complete genome.|neighbours:ID:YP_008060711.1(1),ID:YP_008060713.1(-1)|neighbour_genes:hypothetical protein,head completion prot..|
MSFIFEFEIIAEEDKPKPPPKRKLGEWVELGVKFRRAKLKGMTAKKFADENGIAYATFTKSMHRYKQQIDDEISRRTAETEARRKRNDYRKKHTVDIINDFRNSLRKITVGVSAAKRQKDSTDWFGDFIKTSIKTHRVAKPATGRLYTFVYDAKYKDTLPYWDRFPLIIFLGSGRSKAGNVVLYGLNLHYAPPKARQEFLEELLKRGYGSTDRLSNKTRLKINWNNVKGMRGADQMIKAYLPAHLRSPLAEIAPKDWAKAVWLPTQAFQSKGKPYSAKKVWNRY
>ID:YP_009324043.1 |[Escherichia phage MX01]||_Escherichia_phage_MX01_.gbk|DNA end protector pr..|828|NC_031934(168929):74224-75051:-1 ^GeneID:30308952^ Escherichia phage MX01, complete genome.|neighbours:ID:YP_009324042.1(-1),ID:YP_009324044.1(-1)|neighbour_genes:tail completion and ..,head completion prot..|
MSIFSYINEATETTKGSKPTRSEQQWIALGVEYANAKAKGVSAKKFAEDKGIKYSSFTSAMSRYSSRIKTAVQVEKLQKKPGNKLTKAERQLILVNSFRKSIRDKIANEGAAVNNKSAKWFTETLKKGIRGHQVSKPSPGKLYAYIYDAKHKDTLPYWDKYPLIIYLGLGKHNLMYGLNLHYIPPKARQQFLEELLKQYASTPTITNSTKLKIDWSKVKGFAGADVMIKAYIPGNIKGPLVEIKPSDWANVVMMPLQQFMSKGKRYSAQKVWKNS
>ID:AYR04066.1 |[Escherichia phage OLB35]||_Escherichia_phage_OLB35_.gbk|DNA end protector pr..|822|MH992122(169140):78875-79696:-1 ^^ UNVERIFIED: Escherichia phage OLB35, complete genome.|neighbours:ID:AYR04065.1(-1),ID:AYR04067.1(-1)|neighbour_genes:tail completion and ..,head completion prot..|
MSIFQIISEGVQAPKIAQSMNERKWIEIGLEYKKAKEKGITAKAFAESKGIKYSSFTSAMSRYASSIKTAQKIETLESKPKNKLNKQERQLLMINSFRSSIREKIRNEGAAVNNKSSKWFVETIKKSVKGHKVVKPTPGKIYTYMYDAKHKDTLPYWDRYPLIIYLGLGKHNLMYGLNLHYIPPKARQQFLEELLKQYASTTTITNNTKLKIDWSKVKGFQGADKMIKAYLPGHIRGTITEIAPKDWANIIMLPTQQFMSKGKRFSANTVWKS
>ID:ANH49719.1 |[Escherichia phage PE37]||_Escherichia_phage_PE37_.gbk|DNA end protector du..|825|KU925172(166423):89405-90229:1 ^^ Escherichia phage PE37, complete genome.|neighbours:ID:ANH49718.1(1),ID:ANH49720.1(1)|neighbour_genes:head completion prot..,tail completion prot..|
MAIFQIINESTPQVPKVKQSLNEKKWIQIGLEYKKAKAKGMTGKQFAEERGIKYSTFTSAMSKYASGIKTAEKIQKLESKPMNKLNKQERQLLMINSFRQTLRDKIRNEGAAINNKTRKWFAETIKQVKGHKVVRPQPGRIYAFAYDAKHKETLPYWDKFPLIIYLGLGKHNLMYGLNLHYIPPKARQQFLEELLKQYANTPTITNKTKLKIDWSQVKGFRGADQMIKAYIPGNIMGSLVEIAPKDWANVVLMPLQQFVSKGKRFSANKVWSNI
>ID:BBC14481.1 |[Escherichia phage PP01]||_Escherichia_phage_PP01.gbk|2|825|LC348379(167812):74255-75079:-1 ^^ Escherichia phage PP01 DNA, complete sequence.|neighbours:ID:BBC14480.1(-1),ID:BBC14482.1(-1)|neighbour_genes:3,4|
MAIFQIINESTPQVPKVKQSLNEKKWIQIGLEYKKAKAKGMTGKQFAEERGIKYSTFTSAMSKYASGIKTAEKIQKLESKPMNKLNKQERQLLMINSFRQTLRDKIRNEGAAINNKTRKWFAETIKQVKGHKVVRPQPGRIYAFAYDAKHKETLPYWDKFPLIIYLGLGKHNLMYGLNLHYIPPKARQQFLEELLKQYSNTPTITNKTKLKIDWSQVKGFRGADQMIKAYIPGNIMGSLVEIAPKDWANVVLMPLQQFVSKGKRFSANKVWSNI
>ID:AWY07847.1 |[Escherichia phage SF]||_Escherichia_phage_SF_.gbk|DNA end protector pr..|822|MH359124(168695):42083-42904:1 ^^ Escherichia phage SF, complete genome.|neighbours:ID:AWY07846.1(1),ID:AWY07848.1(1)|neighbour_genes:head completion prot..,tail completion and ..|
MSIFQIISEGVQAPKIAQSMNERKWIEIGLEYKKAKEKGITAKAFAESKGIKYSSFTSAMSRYASSIKTAQKIETLESKPKNKLNKQERQLLMINSFRSSIREKIRNEGAAVNNKSSKWFVETIKKSVKGHKVVKPTPGKIYTYVYDAKHKDTLPYWDRYPLIIYLGLGKHNLMYGLNLHYIPPKARQQFLEELLKQYASTTTITNNTKLKIDWSKVKGFQGADKMIKAYLPGHIRGTITEIAPKDWANIIMLPTQQFMSKGKRFSANTVWKS
>ID:YP_009608516.1 |[Escherichia phage ST0]||_Escherichia_phage_ST0.gbk|hypothetical protein|822|NC_041990(170496):151329-152150:1 ^GeneID:40084538^ Escherichia phage ST0, complete genome.|neighbours:ID:YP_009608515.1(1),ID:YP_009608517.1(1)|neighbour_genes:head completion prot..,tail completion and ..|
MSIFQIISEGVQAPKIAQSMNERKWIEIGLEYKKAKEKGITAKAFAESKGIKYSSFTSAMSRYASSIKTAQKIETLESKPKNKLNKQERQLLMINSFRSSIREKIRNEGAAVNNKSSKWFVETIKKSVKGHKVVKPTPGKIYTYVYDAKHKDTLPYWDRYPLIIYLGLGKHNLMYGLNLHYIPPKARQQFLEELLKQYASTTTITNNTKLKIDWSKVKGFQGADKMIKAYLPGHIRGTITEIAPKDWANIIMLPTQQFMSKGKRFSANTVWKS
>ID:BBC14762.1 |[Escherichia phage T2]||_Escherichia_phage_T2.gbk|2|825|LC348380(163825):72624-73448:-1 ^^ Escherichia phage T2 DNA, complete sequence.|neighbours:ID:BBC14761.1(-1),ID:BBC14763.1(-1)|neighbour_genes:3,4|
MAIFQIINESTPQVPKVKQSLNEKKWIQIGLEYKKAKAKGMTGKQFAEERGIKYSTFTSAMSKYASGIKTAEKIQKLESKPMNKLNKQERQLLMINSFRQTLRDKIRNEGAAINNKTRKWFAETIKQVKGHKVVRPQPGRIYAFAYDAKHKETLPYWDKFPLIIYLGLGKHNLMYGLNLHYIPPKARQQFLEELLKQYANTPTITNKTKLKIDWSQVKGFRGADQMIKAYIPGNIMGSLVEIAPKDWANVVLMPLQQFVSKGKRFSANKVWSNI
>ID:YP_009281482.1 |[Escherichia phage UFV-AREG1]||_Escherichia_phage_UFV-AREG1_.gbk|hypothetical protein|825|NC_031030(170788):73634-74458:-1 ^GeneID:29063675^ Escherichia phage UFV-AREG1, complete genome.|neighbours:ID:YP_009281481.1(-1),ID:YP_009281483.1(-1)|neighbour_genes:putative site-specif..,head completion prot..|
MAIFQIINESTPQVPKVKQSLNEKKWIQIGLEYKKAKAKGMTGKQFAEERGIKYSTFTSAMSKYASGIKTAEKIQKLESKPMNKLNKQERQLLMINSFRQTLRDKIRNEGAAINNKTRKWFAETIKQVKGHKVVRPQPGRIYAFAYDAKHKETLPYWDKFPLIIYLGLGKHNLMYGLNLHYIPPKARQQFLEELLKQYSNTPTITNKTKLKIDWSQVKGFRGADQMIKAYIPGNIMGSLVEIAPKDWANVVLMPLQQFVSKGKRFSANKVWSNI
>ID:YP_009323351.1 |[Escherichia phage WG01]||_Escherichia_phage_WG01_.gbk|DNA end protector pr..|828|NC_031928(169936):73730-74557:-1 ^GeneID:30308477^ Escherichia phage WG01, complete genome.|neighbours:ID:YP_009323350.1(-1),ID:YP_009323352.1(-1)|neighbour_genes:tail completion and ..,head completion prot..|
MSIFSYINEATETTKGSKPTRSEQQWITLGVEYANAKAKGVSAKKFAEDKGIKYSSFTSAMSRYSSRIKTAVQVEKLQKKPGNKLTKAERQLILVNSFRKSIRDKIANEGAAVNNKSAKWFTETLKKGIRGHQVSKPSPGKLYAYIYDAKHKDTLPYWDKYPLIIYLGLGKHNLMYGLNLHYIPPKARQQFLEELLKQYASTPTITNSTKLKIDWSKVKGFAGADVMIKAYIPGNIKGPLVEIKPSDWANVVMMPLQQFMSKGKRYSAQKVWKNS
>ID:YP_009030755.1 |[Escherichia phage vB_EcoM_112]||_Escherichia_phage_e112_.gbk|DNA end protector pr..|828|NC_024125(168470):75858-76685:-1 ^GeneID:19485298^ Escherichia phage e11/2, complete genome.|neighbours:ID:YP_009030754.1(-1),ID:YP_009030756.1(-1)|neighbour_genes:putative site-specif..,head completion prot..|
MAIFQIINESTPQVPKVKQSLNEKKWIQIGLEYKKAKAKGMTGKQFAEERGIKYSTFTSAMSKYASGIKTAEKIQKLESKPMNKLNKQERQLLMINSFRQTLRDKIRNEGAAINNKTRKWFAETIKQVKGHKVVRPQPGRIYAFAYDAKHKETLPYWDKFPLIIYLGLGKHNLMYGLNLHYIPPKARQQFLEELLKQYSNTPTITNKTKLKIDWSQVKGFRGADQMIKAYIPGNIMGSLVEIAPKDWANVVLMPLQSFYSKGKRFSANKVWSNVR
>ID:AYN56267.1 |[Escherichia phage p000v]||_Escherichia_phage_p000v_.gbk|hypothetical protein|822|MK047717(167803):71306-72127:1 ^^ Escherichia phage p000v, complete genome.|neighbours:ID:AYN56266.1(1),ID:AYN56268.1(1)|neighbour_genes:hypothetical protein,tail tube terminator..|
MSIFQIISEGVQAPKIAQSINERKWIKVGLEYKKAKEKGITAKAFAESKGIKYSTFKSAMSKYASAIKTEQKIETLESKPKNKLNKQERQLLMINSFRSSIREKIRNEGAAVNNKSSKWFVETIKKSVKGHKVVKPTPGKIYTYVYDAKHKDTLPYWDRYPLIIYLGLGKHNLLYGLNLHYIPPKARQQFLEELLKQYASTTTITNNTKLKIDWSKVKGFQGADKMIKAYLPGHIRGTITEIAPKDWANIIMLPTQQFMSKGKRFSANTVWKS
>ID:AYN56450.1 |[Escherichia phage p000y]||_Escherichia_phage_p000y_.gbk|hypothetical protein|822|MK047718(169872):12975-13796:1 ^^ Escherichia phage p000y, complete genome.|neighbours:ID:AYN56449.1(1),ID:AYN56451.1(1)|neighbour_genes:hypothetical protein,tail tube terminator..|
MSIFQIISEGVQAPKIAQSMNERKWIEIGLEYKKAKEKGITAKAFAESKGIKYSSFTSAMSRYASSIKTAQKIETLESKPKNKLNKQERQLLMINSFRSSIREKIRNEGAAVNNKSSKWFVETIKKSVKGHKVVKPTPGKIYTYVYDAKHKDTLPYWDRYPLIIYLGLGKHNLMYGLNLHYIPPKARQQFLEELLKQYASTTTITNNTKLKIDWSKVKGFQGADKMIKAYLPGHIRGTITEIAPKDWANIIMLPTQQFMSKGKRFSANTVWKS
>ID:YP_009210333.1 |[Escherichia phage slur02]||_Escherichia_phage_slur02_.gbk|hypothetical protein|825|NC_028927(167298):144128-144952:-1 ^GeneID:26636866,UniProtKB/TrEMBL:A0A0M7QBX7^ Escherichia phage slur02, complete genome.|neighbours:ID:YP_009210332.1(-1),ID:YP_009210334.1(-1)|neighbour_genes:hypothetical protein,gp4 head completion ..|
MAIFQIINESTPQVPKVKQSLNEKKWIQIGLEYKKAKAKGMTGKQFAEERGIKYSTFTSAMSKYASGIKTAEKIQKLESKPMNKLNKQERQLLMINSFRQTLRDKIRNEGAAINNKTRKWFAETIKQVKGHKVVRPQPGRIYAFAYDAKHKETLPYWDKFPLIIYLGLGKHNLMYGLNLHYIPPKARQQFLEELLKQYANTPTITNKTKLKIDWSQVKGFRGADQMIKAYIPGNIMGSLVEIAPKDWANVVLMPLQQFVSKGKRFSANKVWSNI
>ID:YP_009625102.1 |[Escherichia phage slur03]||_Escherichia_phage_slur03_.gbk|DNA end protector pr..|825|NC_042129(167467):94410-95234:1 ^GeneID:40101984,UniProtKB/TrEMBL:A0A0M7Q9J5^ Escherichia phage slur03, complete genome.|neighbours:ID:YP_009625101.1(1),ID:YP_009625103.1(1)|neighbour_genes:head completion [Ent..,tail completion and ..|
MAIFQIINESTPQVPKVKQSLNEKKWIQIGLEYKKAKAKGMTGKQFAEERGIKYSTFTSAMSKYASGIKTAEKIQKLESKPMNKLNKQERQLLMINSFRQTLRDKIRNEGAAINNKTRKWFAETIKQVKGHKVVRPQPGRIYAFAYDAKHKETLPYWDKFPLIIYLGLGKHNLMYGLNLHYIPPKARQQFLEELLKQYANTPTITNKTKLKIDWSQVKGFRGADQMIKAYIPGNIMGSLVEIAPKDWANVVLMPLQQFVSKGKRFSANKVWSNI
>ID:YP_009625364.1 |[Escherichia phage slur04]||_Escherichia_phage_slur04_.gbk|hypothetical protein|825|NC_042130(167298):58641-59465:-1 ^GeneID:40102265,UniProtKB/TrEMBL:A0A0M7Q9S7^ Escherichia phage slur04, complete genome.|neighbours:ID:YP_009625363.1(-1),ID:YP_009625365.1(-1)|neighbour_genes:T4-like virus tail t..,hypothetical protein|
MAIFQIINESTPQVPKVKQSLNEKKWIQIGLEYKKAKAKGMTGKQFAEERGIKYSTFTSAMSKYASGIKTAEKIQKLESKPMNKLNKQERQLLMINSFRQTLRDKIRNEGAAINNKTRKWFAETIKQVKGHKVVRPQPGRIYAFAYDAKHKETLPYWDKFPLIIYLGLGKHNLMYGLNLHYIPPKARQQFLEELLKQYANTPTITNKTKLKIDWSQVKGFRGADQMIKAYIPGNIMGSLVEIAPKDWANVVLMPLQQFVSKGKRFSANKVWSNI
>ID:YP_009197308.1 |[Escherichia phage slur07]||_Escherichia_phage_slur07_.gbk|hypothetical protein|825|NC_028780(167124):88074-88898:1 ^GeneID:26624497,UniProtKB/TrEMBL:A0A0M7QEK3^ Escherichia phage slur07, complete genome.|neighbours:ID:YP_009197307.1(1),ID:YP_009197309.1(1)|neighbour_genes:hypothetical protein,T4-like virus tail t..|
MAIFQIINESTPQVPKVKQSLNEKKWIQIGLEYRKAKAKGMTGKQFAEERGIKYSTFTSAMSKYASGIKTAEKIQKLESKPMNKLNKQERQLLMINSFRQTLRDKIRNEGAAINNKTRKWFAETIKQVKGHKVVRPQPGRIYAFAYDAKHKETLPYWDKFPLIIYLGLGKHNLMYGLNLHYIPPKARQQFLEELLKQYANTPTITNKTKLKIDWSQVKGFRGADQMIKAYIPGNIMGSLVEIAPKDWANVVLMPLQQFVSKGKRFSANKVWSNI
>ID:CUL02646.1 |[Escherichia phage slur08]||_Escherichia_phage_slur08_.gbk|hypothetical protein|825|LN881733(167467):91657-92481:1 ^UniProtKB/TrEMBL:A0A0M7QF88^ Escherichia phage slur08, complete genome.|neighbours:ID:CUL02645.1(1),ID:CUL02647.1(1)|neighbour_genes:hypothetical protein,T4-like virus tail t..|
MAIFQIINESTPQVPKVKQSLNEKKWIQIGLEYKKAKAKGMTGKQFAEERGIKYSTFTSAMSKYASGIKTAEKIQKLESKPMNKLNKQERQLLMINSFRQTLRDKIRNEGAAINNKTRKWFAETIKQVKGHKVVRPQPGRIYAFAYDAKHKETLPYWDKFPLIIYLGLGKHNLMYGLNLHYIPPKARQQFLEELLKQYANTPTITNKTKLKIDWSQVKGFRGADQMIKAYIPGNIMGSLVEIAPKDWANVVLMPLQQFVSKGKRFSANKVWSNI
>ID:CUL02918.1 |[Escherichia phage slur11]||_Escherichia_phage_slur11_.gbk|hypothetical protein|825|LN881734(167298):62187-63011:-1 ^UniProtKB/TrEMBL:A0A0M7QCD8^ Escherichia phage slur11, complete genome.|neighbours:ID:CUL02917.1(-1),ID:CUL02919.1(-1)|neighbour_genes:T4-like virus tail t..,hypothetical protein|
MAIFQIINESTPQVPKVKQSLNEKKWIQIGLEYKKAKAKGMTGKQFAEERGIKYSTFTSAMSKYASGIKTAEKIQKLESKPMNKLNKQERQLLMINSFRQTLRDKIRNEGAAINNKTRKWFAETIKQVKGHKVVRPQPGRIYAFAYDAKHKETLPYWDKFPLIIYLGLGKHNLMYGLNLHYIPPKARQQFLEELLKQYANTPTITNKTKLKIDWSQVKGFRGADQMIKAYIPGNIMGSLVEIAPKDWANVVLMPLQQFVSKGKRFSANKVWSNI
>ID:CUL03704.1 |[Escherichia phage slur13]||_Escherichia_phage_slur13_.gbk|hypothetical protein|825|LN881737(167299):84009-84833:-1 ^UniProtKB/TrEMBL:A0A0M7QEB6^ Escherichia phage slur13, complete genome.|neighbours:ID:CUL03703.1(-1),ID:CUL03705.1(-1)|neighbour_genes:T4-like virus tail t..,hypothetical protein|
MAIFQIINESTPQVPKVKQSLNEKKWIQIGLEYKKAKAKGMTGKQFAEERGIKYSTFTSAMSKYASGIKTAEKIQKLESKPMNKLNKQERQLLMINSFRQTLRDKIRNEGAAINNKTRKWFAETIKQVKGHKVVRPQPGRIYAFAYDAKHKETLPYWDKFPLIIYLGLGKHNLMYGLNLHYIPPKARQQFLEELLKQYANTPTITNKTKLKIDWSQVKGFRGADQMIKAYIPGNIMGSLVEIAPKDWANVVLMPLQQFVSKGKRFSANKVWSNI
>ID:YP_009180648.1 |[Escherichia phage slur14]||_Escherichia_phage_slur14_.gbk|hypothetical protein|825|NC_028448(167467):17106-17930:-1 ^GeneID:26227823,UniProtKB/TrEMBL:A0A0M7QD87^ Escherichia phage slur14, complete genome.|neighbours:ID:YP_009180647.1(-1),ID:YP_009180649.1(-1)|neighbour_genes:T4-like virus tail t..,hypothetical protein|
MAIFQIINESTPQVPKVKQSLNEKKWIQIGLEYKKAKAKGMTGKQFAEERGIKYSTFTSAMSKYASGIKTAEKIQKLESKPMNKLNKQERQLLMINSFRQTLRDKIRNEGAAINNKTRKWFAETIKQVKGHKVVRPQPGRIYAFAYDAKHKETLPYWDKFPLIIYLGLGKHNLMYGLNLHYIPPKARQQFLEELLKQYANTPTITNKTKLKIDWSQVKGFRGADQMIKAYIPGNIMGSLVEIAPKDWANVVLMPLQQFVSKGKRFSANKVWSNI
>ID:AVH85976.1 |[Escherichia phage vB_EcoM-G28]||_Escherichia_phage_vB_EcoM-G28.gbk|putative DNA end pro..|825|MG867727(170121):75322-76146:-1 ^^ Escherichia phage vB_EcoM-G28, complete genome.|neighbours:ID:AVH85975.1(-1),ID:AVH85977.1(-1)|neighbour_genes:putative tail comple..,putative head comple..|
MAIFQIINESTPQVPKVKQSLNEKKWIQIGLEYKKAKAKGMTGKQFAEERGIKYSTFTSAMSKYASGIKTAEKIQKLESKPMNKLNKQERQLLMINSFRQTLRDKIRNEGAAINNKTRKWFAETIKQVKGHKVVRPQPGRIYAFAYDAKHKETLPYWDKFPLIIYLGLGKHNLMYGLNLHYIPPKARQQFLEELLKQYANTPTITNKTKLKIDWSQVKGFRGADQMIKAYIPGNIMGSLVEIAPKDWANVVLMPLQQFVSKGKRFSANKVWSNI
>ID:QDF15171.1 |[Escherichia phage vB_EcoM-Sa45lw]||_Escherichia_phage_vB_EcoM-Sa45lw_.gbk|DNA end protector pr..|825|MK977694(167353):73705-74529:-1 ^^ Escherichia phage vB_EcoM-Sa45lw, complete genome.|neighbours:ID:QDF15170.1(-1),ID:QDF15172.1(-1)|neighbour_genes:tail completion and ..,head completion prot..|
MAIFQIINESTPQVPKVKQSLNEKKWIQIGLEYKKAKAKGMTGKQFAEERGIKYSTFTSAMSKYASGIKTAEKIQKLESKPMNKLNKQERQLLMINSFRQTLRDKIRNEGAAINNKTRKWFAETIKQVKGHKVVRPQPGRIYAFAYDAKHKETLPYWDKFPLIIYLGLGKHNLMYGLNLHYIPPKARQQFLEELLKQYSNTPTITNKTKLKIDWSQVKGFRGADQMIKAYIPGNIMGSLVEIAPKDWANVVLMPLQQFVSKGKRFSANKVWSNI
>ID:YP_009290415.1 |[Escherichia phage vB_EcoM-UFV13]||_Escherichia_phage_vB_EcoM-UFV13_.gbk|hypothetical protein|825|NC_031103(165772):74164-74988:-1 ^^ Escherichia phage vB_EcoM-UFV13, complete genome.|neighbours:ID:YP_009290414.1(-1),ID:YP_009290416.1(-1)|neighbour_genes:tail completion prot..,head completion prot..|
MAIFQIINESTPQVPKVKQSLNEKKWIQIGLEYKKAKAKGMTGKQFAEERGIKYSTFTSAMSKYASGIKTAEKIQKLESKPMNKLNKQERQLLMINSFRQTLRDKIRNEGAAINNKTRKWFAETIKQVKGHKVVRPQPGRIYAFAYDAKHKETLPYWDKFPLIIYLGLGKHNLMYGLNLHYIPPKARQQFLEELLKQYANTPTITNKTKLKIDWSQVKGFRGADQMIKAYIPGNIMGSLVEIAPKDWANVVLMPLQQFVSKGKRFSANKVWSNI
>ID:AUV61009.1 |[Escherichia phage vB_EcoM-fFiEco06]||_Escherichia_phage_vB_EcoM-fFiEco06_.gbk|DNA end protector pr..|825|MG781190(167076):73372-74196:-1 ^^ Escherichia phage vB_EcoM-fFiEco06, complete genome.|neighbours:ID:AUV61008.1(-1),ID:AUV61010.1(-1)|neighbour_genes:tail completion and ..,head completion prot..|
MAIFQIINESTPQVPKVKQSLNEKKWIQIGLEYKKAKAKGMTGKQFAEERGIKYSTFTSAMSKYASGIKTAEKIQKLESKPMNKLNKQERQLLMINSFRQTLRDKIRNEGAAINNKTRKWFAETIKQVKGHKVVRPQPGRIYAFAYDAKHKETLPYWDKFPLIIYLGLGKHNLMYGLNLHYIPPKARQQFLEELLKQYANTPTITNKTKLKIDWSQVKGFRGADQMIKAYIPGNIMGSLVEIAPKDWANVVLMPLQQFVSKGKRFSANKVWSNI
>ID:AUV61282.1 |[Escherichia phage vB_EcoM-fHoEco02]||_Escherichia_phage_vB_EcoM-fHoEco02_.gbk|DNA end protector pr..|825|MG781191(167064):73362-74186:-1 ^^ Escherichia phage vB_EcoM-fHoEco02, complete genome.|neighbours:ID:AUV61281.1(-1),ID:AUV61283.1(-1)|neighbour_genes:tail completion and ..,head completion prot..|
MAIFQIINESTPQVPKVKQSLNEKKWIQIGLEYKKAKAKGMTGKQFAEERGIKYSTFTSAMSKYASGIKTAEKIQKLESKPMNKLNKQERQLLMINSFRQTLRDKIRNEGAAINNKTRKWFAETIKQVKGHKVVRPQPGRIYAFAYDAKHKETLPYWDKFPLIIYLGLGKHNLMYGLNLHYIPPKARQQFLEELLKQYANTPTITNKTKLKIDWSQVKGFRGADQMIKAYIPGNIMGSLVEIAPKDWANVVLMPLQQFVSKGKRFSANKVWSNI
>ID:AYP69774.1 |[Escherichia phage vB_EcoM_DalCa]||_Escherichia_phage_vB_EcoM_DalCa_.gbk|DNA end protector pr..|825|MH992510(166040):73432-74256:-1 ^^ Escherichia phage vB_EcoM_DalCa, complete genome.|neighbours:ID:AYP69810.1(-1),ID:AYP69836.1(-1)|neighbour_genes:tail completion and ..,head completion prot..|
MAIFQIINESTPQVPKVKQSLNEKKWIQIGLEYKKAKAKGMTGKQFAEERGIKYSTFTSAMSKYASGIKTAEKIQKLESKPMNKLNKQERQLLMINSFRQTLRDKIRNEGAAINNKTRKWFAETIKQVKGHKVVRPQPGRIYAFAYDAKHKETLPYWDKFPLIIYLGLGKHNLMYGLNLHYIPPKARQQFLEELLKQYANTPTITNKTKLKIDWSQVKGFRGADQMIKAYIPGNIMGSLVEIAPKDWANVVLMPLQQFVSKGKRFSANKVWSNI
>ID:QBO63663.1 |[Escherichia phage vB_EcoM_G10400]||_Escherichia_phage_vB_EcoM_G10400.gbk|putative DNA end pro..|825|MK327937(170182):74405-75229:-1 ^^ Escherichia phage vB_EcoM_G10400, complete genome.|neighbours:ID:QBO63662.1(-1),ID:QBO63664.1(-1)|neighbour_genes:putative tail comple..,putative head comple..|
MAIFQIINESTPQVPKVKQSLNEKKWIQIGLEYKKAKAKGMTGKQFAEERGIKYSTFTSAMSKYASGIKTAEKIQKLESKPMNKLNKQERQLLMINSFRQTLRDKIRNEGAAINNKTRKWFAETIKQVKGHKVVRPQPGRIYAFAYDAKHKETLPYWDKFPLIIYLGLGKHNLMYGLNLHYIPPKARQQFLEELLKQYSNTPTITNKTKLKIDWSQVKGFRGADQMIKAYIPGNIMGSLVEIAPKDWANVVLMPLQQFVSKGKRFSANKVWSNI
>ID:QBO62286.1 |[Escherichia phage vB_EcoM_G2248]||_Escherichia_phage_vB_EcoM_G2248.gbk|putative DNA end pro..|822|MK327932(170678):65939-66760:-1 ^^ Escherichia phage vB_EcoM_G2248, complete genome.|neighbours:ID:QBO62285.1(-1),ID:QBO62287.1(-1)|neighbour_genes:hypothetical protein,putative head comple..|
MSVFEIITEDEKPSPQKRKSKQWVELGVEFAKAKAKGMTAKAFADSKGIAYATFTKSMSRYASEIKTAIEVEKLKGKGAKGLNKQQRAMMMINDFRASMRAVSKSRPKEKSQEWFTKTIKAGIKGHQIVKPQVGRIYTFMYDAKYKDTLPYWDVFPLIICLGDSKTKAGNTVMLGLNLHYVTPKARQQFLEALLKQYASTPTLSNKTRLKIKWSDVKGMRGSDHMIKAYLPGHIKTKLVEISPKDWSNIIYLNTYKFVSKGKNYDARKVWKDA
>ID:QBO62578.1 |[Escherichia phage vB_EcoM_G2285]||_Escherichia_phage_vB_EcoM_G2285_.gbk|putative DNA end pro..|822|MK327933(166675):77103-77924:-1 ^^ Escherichia phage vB_EcoM_G2285, complete genome.|neighbours:ID:QBO62577.1(-1),ID:QBO62579.1(-1)|neighbour_genes:putative tail comple..,putative head comple..|
MSIFQIISEGVQAPKIAQSMNERKWIEIGLEYKKAKEKGITAKAFAESKGIKYSSFTSAMSRYASSIKTAQKIETLESKPKNKLNKQERQLLMINSFRSSIREKIRNEGAAVNNKSSKWFIETIKKSVKGHKVVKPTPGKIYTYVYDAKHKDTLPYWDRYPLIIYLGLGKHNLMYGLNLHYIPPKARQQFLEELLKQYASTTTITNNTKLKIDWSKVKGFQGADKMIKAYLPGHIRGTITEIAPKDWANIIMLPTQQFMSKGKRFSANTVWKS
>ID:QBO62849.1 |[Escherichia phage vB_EcoM_G2469]||_Escherichia_phage_vB_EcoM_G2469.gbk|putative DNA end pro..|822|MK327934(170452):79291-80112:-1 ^^ Escherichia phage vB_EcoM_G2469, complete genome.|neighbours:ID:QBO62848.1(-1),ID:QBO62850.1(-1)|neighbour_genes:putative tail comple..,putative head comple..|
MSIFQIISEGVQAPKIAQSMNERKWIEIGLEYKKAKEKGITAKAFAESKGIKYSSFTSAMTRYATSIKTAQKIETLESKPKNKLNKQERQLLMINSFRSSIREKIRNEGAAVNNKSSKWFVETIKKSVKGHKVVKPTPGKIYTYVYDAKHKDTLPYWDRYPLIIYLGLGKHNLMYGLNLHYIPPKARQQFLEELLKQYASTTTITNNTKLKIDWSKVKGFQGADKMIKAYLPGHIRGTITEIAPKDWANIIMLPTQQFMSKGKRFSANTVWKS
>ID:QBO63094.1 |[Escherichia phage vB_EcoM_G2494]||_Escherichia_phage_vB_EcoM_G2494_.gbk|putative DNA end pro..|822|MK327935(168327):63493-64314:-1 ^^ Escherichia phage vB_EcoM_G2494, complete genome.|neighbours:ID:QBO63093.1(1),ID:QBO63095.1(-1)|neighbour_genes:hypothetical protein,putative head comple..|
MSVFEIITEDEKPSPQKRKSKQWVELGVEFAKAKAKGMTAKAFADSKGIAYATFTKSMSRYASEIKTAIEVEKLKGKGAKGLNKQQRAMMMINDFRASMRAVSKSRPKEKSQEWFTKTIKAGIKGHQIVKPQVGRIYTFMYDAKYKDTLPYWDVFPLIICLGDSKTKAGNTVMLGLNLHYVTPKARQQFLEALLKQYASTPTLSNKTRLKIKWSDVKGMRGSDHMIKAYLPGHIKTKLVEISPKDWSNIIYMPTYQFMSKGKKYDARKVWKDA
>ID:QBO65553.1 |[Escherichia phage vB_EcoM_G2540-3]||_Escherichia_phage_vB_EcoM_G2540-3_.gbk|putative DNA end pro..|825|MK327944(168654):72649-73473:-1 ^^ Escherichia phage vB_EcoM_G2540-3, complete genome.|neighbours:ID:QBO65552.1(-1),ID:QBO65554.1(-1)|neighbour_genes:putative tail comple..,putative head comple..|
MAIFQIINESTPQVPKVKQSLNEKKWIQIGLEYKKAKAKGMTGKQFAEERGIKYSTFTSAMSKYASGIKTAEKIQKLESKPMNKLNKQERQLLMINSFRQTLRDKIRNEGAAINNKTRKWFAETIKQVKGHKVVRPQPGRIYAFAYDAKHKETLPYWDKFPLIIYLGLGKHNLMYGLNLHYIPPKARQQFLEELLKQYSNTPTITNKTKLKIDWSQVKGFRGADQMIKAYIPGNIMGSLVEIAPKDWANVVLMPLQQFVSKGKRFSANKVWSNI
>ID:QBO63385.1 |[Escherichia phage vB_EcoM_G2540]||_Escherichia_phage_vB_EcoM_G2540_.gbk|putative DNA end pro..|825|MK327936(168886):74412-75236:-1 ^^ Escherichia phage vB_EcoM_G2540, complete genome.|neighbours:ID:QBO63384.1(-1),ID:QBO63386.1(-1)|neighbour_genes:putative tail comple..,putative head comple..|
MAIFQIINESTPQVPKVKQSLNEKKWIQIGLEYKKAKAKGMTGKQFAEERGIKYSTFTSAMSKYASGIKTAEKIQKLESKPMNKLNKQERQLLMINSFRQTLRDKIRNEGAAINNKTRKWFAETIKQVKGHKVVRPQPGRIYAFAYDAKHKETLPYWDKFPLIIYLGLGKHNLMYGLNLHYIPPKARQQFLEELLKQYANTPTITNKTKLKIDWSQVKGFRGADQMIKAYIPGNIMGSLVEIAPKDWANVVLMPLQQFVSKGKRFSANKVWSNI
>ID:QBO64470.1 |[Escherichia phage vB_EcoM_G29]||_Escherichia_phage_vB_EcoM_G29_.gbk|putative DNA end pro..|825|MK327940(168241):75484-76308:-1 ^^ Escherichia phage vB_EcoM_G29, complete genome.|neighbours:ID:QBO64469.1(-1),ID:QBO64471.1(-1)|neighbour_genes:putative tail comple..,putative head comple..|
MAIFQIINESTPQVPKVKQSLNEKKWIQIGLEYKKAKAKGMTGKQFAEERGIKYSTFTSAMSKYASGIKTAEKIQKLESKPMNKLNKQERQLLMINSFRQTLRDKIRNEGAAINNKTRKWFAETIKQVKGHKVVRPQPGRIYAFAYDAKHKETLPYWDKFPLIIYLGLGKHNLMYGLNLHYIPPKARQQFLEELLKQYSNTPTITNKTKLKIDWSQVKGFRGADQMIKAYIPGNIMGSLVEIAPKDWANVVLMPLQQFVSKGKRFSANKVWSNI
>ID:QBO64728.1 |[Escherichia phage vB_EcoM_G37-3]||_Escherichia_phage_vB_EcoM_G37-3_.gbk|putative DNA end pro..|822|MK327941(167832):64800-65621:-1 ^^ Escherichia phage vB_EcoM_G37-3, complete genome.|neighbours:ID:QBO64727.1(-1),ID:QBO64729.1(-1)|neighbour_genes:hypothetical protein,putative head comple..|
MSVFEIITEDEKPSPKKRKSKQWVELGVEFAKAKAKGMTAKAFADSKGIAYATFTKSMSRYASEIKTAIEVEKLKGKGAKGLNKQQRAMMMINDFRASMRAVSKSRPKEKSQEWFMKTIKDGVKGHQVVKPQVGRIYTYAYNPKYRDSLPFFDRYPLIICLGFGTSKAGNEIMLGLNLHYAPPKARQQFLEALLRQYASTPTLSNKTRLKIKWSDVKGMRGADHMIKAYLPGHIQTKLIEIAPKDWSTVVYLPTYQFMSKDKKYDARKVWKLF
>ID:QBO64191.1 |[Escherichia phage vB_EcoM_G4498]||_Escherichia_phage_vB_EcoM_G4498_.gbk|putative DNA end pro..|825|MK327939(167826):74996-75820:-1 ^^ Escherichia phage vB_EcoM_G4498, complete genome.|neighbours:ID:QBO64190.1(-1),ID:QBO64192.1(-1)|neighbour_genes:putative tail comple..,putative head comple..|
MAIFQIINESTPQVPKVKQSLNEKKWIQIGLEYKKAKAKGMTGKQFAEERGIKYSTFTSAMSKYASGIKTAEKIQKLESKPMNKLNKQERQLLMINSFRQTLRDKIRNEGAAINNKTRKWFAETIKQVKGHKVVRPQPGRIYAFAYDAKHKETLPYWDKFPLIIYLGLGKHNLMYGLNLHYIPPKARQQFLEELLKQYANTPTITNKTKLKIDWSQVKGFRGADQMIKAYIPGNIMGSLVEIAPKDWANVVLMPLQQFVSKGKRFSANKVWSNI
>ID:QBO65842.1 |[Escherichia phage vB_EcoM_G4500]||_Escherichia_phage_vB_EcoM_G4500_.gbk|putative DNA end pro..|825|MK327945(168363):75484-76308:-1 ^^ Escherichia phage vB_EcoM_G4500, complete genome.|neighbours:ID:QBO65841.1(-1),ID:QBO65843.1(-1)|neighbour_genes:putative tail comple..,putative head comple..|
MAIFQIINESTPQVPKVKQSLNEKKWIQIGLEYKKAKAKGMTGKQFAEERGIKYSTFTSAMSKYASGIKTAEKIQKLESKPMNKLNKQERQLLMINSFRQTLRDKIRNEGAAINNKTRKWFAETIKQVKGHKVVRPQPGRIYAFAYDAKHKETLPYWDKFPLIIYLGLGKHNLMYGLNLHYIPPKARQQFLEELLKQYSNTPTITNKTKLKIDWSQVKGFRGADQMIKAYIPGNIMGSLVEIAPKDWANVVLMPLQQFVSKGKRFSANKVWSNI
>ID:QBO66115.1 |[Escherichia phage vB_EcoM_G4507]||_Escherichia_phage_vB_EcoM_G4507_.gbk|putative DNA end pro..|825|MK327946(168828):74174-74998:-1 ^^ Escherichia phage vB_EcoM_G4507, complete genome.|neighbours:ID:QBO66114.1(-1),ID:QBO66116.1(-1)|neighbour_genes:putative tail comple..,putative head comple..|
MAIFQIINESTPQVPKVKQSLNEKKWIQIGLEYKKAKAKGMTGKQFAEERGIKYSTFTSAMSKYASGIKTAEKIQKLESKPMNKLNKQERQLLMINSFRQTLRDKIRNEGAAINNKTRKWFAETIKQVKGHKVVRPQPGRIYAFAYDAKHKETLPYWDKFPLIIYLGLGKHNLMYGLNLHYIPPKARQQFLEELLKQYSNTPTITNKTKLKIDWSQVKGFRGADQMIKAYIPGNIMGSLVEIAPKDWANVVLMPLQQFVSKGKRFSANKVWSNI
>ID:QBO65018.1 |[Escherichia phage vB_EcoM_G50]||_Escherichia_phage_vB_EcoM_G50_.gbk|putative DNA end pro..|825|MK327942(167728):74098-74922:-1 ^^ Escherichia phage vB_EcoM_G50, complete genome.|neighbours:ID:QBO65017.1(-1),ID:QBO65019.1(-1)|neighbour_genes:putative tail comple..,putative head comple..|
MAIFQIINESTPQVPKVKQSLNEKKWIQIGLEYRKAKAKGMTGKQFAEERGIKYSTFTSAMSKYASGIKTAEKIQKLESKPMNKLNKQERQLLMINSFRQTLRDKIRNEGAAINNKTRKWFAETIKQVKGHKVVRPQPGRIYAFAYDAKHKETLPYWDKFPLIIYLGLGKHNLMYGLNLHYIPPKARQQFLEELLKQYSNTPTITNKTKLKIDWSQVKGFRGADQMIKAYIPGNIMGSLVEIAPKDWANVVLMPLQQFVSKGKRFSANKVWSNI
>ID:QBO66373.1 |[Escherichia phage vB_EcoM_G5211]||_Escherichia_phage_vB_EcoM_G5211_.gbk|putative DNA end pro..|822|MK327947(164278):64392-65213:-1 ^^ Escherichia phage vB_EcoM_G5211, complete genome.|neighbours:ID:QBO66372.1(1),ID:QBO66374.1(-1)|neighbour_genes:hypothetical protein,putative head comple..|
MSVFEIITEDEKPSPQKRKSKQWVELGVEFAKAKAKGMTAKAFADSKGIAYATFTKSMSRYASEIKTAIEVEKLKGKSAKGLNKQQRAMMMINDFRASMRAVSKSRPKEKSQEWFTKTIKAGIKGHQIVKPQVGRIYTFMYDAKYKDTLPYWDVFPLIICLGDSKTKAGNTVMLGLNLHYVTPKARQQFLEALLKQYASTPTLSNKTRLKIKWSDVKGMRGSDHMIKAYLPGHIKTKLVEISPKDWSNIIYMPTYQFMSKGKKYDARKVWKDA
>ID:QBO65295.1 |[Escherichia phage vB_EcoM_G53]||_Escherichia_phage_vB_EcoM_G53_.gbk|putative DNA end pro..|822|MK327943(167834):77695-78516:-1 ^^ Escherichia phage vB_EcoM_G53, complete genome.|neighbours:ID:QBO65294.1(-1),ID:QBO65296.1(-1)|neighbour_genes:putative tail comple..,putative head comple..|
MSIFQIISEGVQAPKIAQSMNERKWIEIGLEYKKAKEKGITAKAFAESKGIKYSSFTSAMSRYASSIKTAQKIETLESKPKNKLNKQERQLLMINSFRSSIREKIRNEGAAVNNKSSKWFVETIKKSVKGHKVVKPTPGKIYTYVYDAKHKDTLPYWDRYPLIIYLGLGKHNLMYGLNLHYIPPKARQQFLEELLKQYASTTTITNNTKLKIDWSKVKGFQGADKMIKAYLPGHIRGTITEIAPKDWANIIMLPTQQFMSKGKRFSANTVWKS
>ID:QBQ80030.1 |[Escherichia phage vB_EcoM_G8]||_Escherichia_phage_vB_EcoM_G8_.gbk|putative DNA end pro..|825|MK373787(169650):74279-75103:-1 ^^ Escherichia phage vB_EcoM_G8, complete genome.|neighbours:ID:QBQ80029.1(-1),ID:QBQ80031.1(-1)|neighbour_genes:putative tail comple..,putative head comple..|
MAIFQIINESTPQVPKVKQSLNEKKWIQIGLEYKKAKAKGMTGKQFAEERGIKYSTFTSAMSKYASGIKTAEKIQKLESKPMNKLNKQERQLLMINSFRQTLRDKIRNEGAAINNKTRKWFAETIKQVKGHKVVRPQPGRIYAFAYDAKHKETLPYWDKFPLIIYLGLGKHNLMYGLNLHYIPPKARQQFLEELLKQYANTPTITNKTKLKIDWSQVKGFRGADQMIKAYIPGNIMGSLVEIAPKDWANVVLMPLQQFVSKGKRFSANKVWSNI
>ID:QBQ77930.1 |[Escherichia phage vB_EcoM_G9062]||_Escherichia_phage_vB_EcoM_G9062_.gbk|putative DNA end pro..|825|MK373779(168670):74472-75296:-1 ^^ Escherichia phage vB_EcoM_G9062, complete genome.|neighbours:ID:QBQ77929.1(-1),ID:QBQ77931.1(-1)|neighbour_genes:putative tail comple..,putative head comple..|
MAIFQIINESTPQVPKVKQSLNEKKWIQIGLEYKKAKAKGMTGKQFAEERGIKYSTFTSAMSKYASGIKTAEKIQKLESKPMNKLNKQERQLLMINSFRQTLRDKIRNEGAAINNKTRKWFAETIKQVKGHKVVRPQPGRIYAFAYDAKHKETLPYWDKFPLIIYLGLGKHNLMYGLNLHYIPPKARQQFLEELLKQYSNTPTITNKTKLKIDWSQVKGFRGADQMIKAYIPGNIMGSLVEIAPKDWANVVLMPLQQFVSKGKRFSANKVWSNI
>ID:AXC34034.1 |[Escherichia phage vB_EcoM_JB75]||_Escherichia_phage_vB_EcoM_JB75_.gbk|DNA end protector pr..|825|MH355584(167208):91526-92350:1 ^^ Escherichia phage vB_EcoM_JB75, complete genome.|neighbours:ID:AXC34099.1(1),ID:AXC34073.1(1)|neighbour_genes:head completion prot..,tail completion and ..|
MAIFQIINESTPQVPKVKQSLNEKKWIQIGLEYKKAKAKGMTGKQFAEERGIKYSTFTSAMSKYASGIKTAEKIQKLESKPMNKLNKQERQLLMINSFRQTLRDKIRNEGAAINNKTRKWFAETIKQVKGHKVVRPQPGRIYAFAYDAKHKETLPYWDKFPLIIYLGLGKHNLMYGLNLHYIPPKARQQFLEELLKQYANTPTITNKTKLKIDWSQVKGFRGADQMIKAYIPGNIMGSLVEIAPKDWANVVLMPLQQFVSKGKRFSANKVWSNI
>ID:YP_009037347.1 |[Escherichia phage vB_EcoM_JS09]||_Escherichia_phage_vB_EcoM_JS09_.gbk|DNA end protector pr..|822|NC_024124(169148):91065-91886:1 ^GeneID:19524749^ Escherichia phage vB_EcoM_JS09, complete genome.|neighbours:ID:YP_009037346.1(1),ID:YP_009037348.1(1)|neighbour_genes:head completion prot..,tail completion and ..|
MSIFQIISEGVQAPKIAQSMNERKWIEIGLEYRKAKEKGITAKAFAESKGIKYSSFTSAMSRYASSIKTAQKIETLESKPKNKLNKQERQLLMINSFRSSIREKIRNEGAAVNNKSSKWFVETIKKSVKGHKVVKPTPGKIYTYVYDAKHKDTLPYWDRYPLIIYLGLGKHNLMYGLNLHYIPPKARQQFLEELLKQYASTTTITNNTKLKIDWSKVKGFQGADKMIKAYLPGHIRGTITEIAPKDWANIIMLPTQQFMSKGKRFSANTVWKS
>ID:QBQ78434.1 |[Escherichia phage vB_EcoM_KAW1E185]||_Escherichia_phage_vB_EcoM_KAW1E185_.gbk|putative DNA end pro..|825|MK373781(164987):74343-75167:-1 ^^ Escherichia phage vB_EcoM_KAW1E185, complete genome.|neighbours:ID:QBQ78433.1(-1),ID:QBQ78435.1(-1)|neighbour_genes:putative tail comple..,putative head comple..|
MAIFQIINESTPQVPKVKQSLNEKKWIQIGLEYKKAKAKGMTGKQFAEERGIKYSTFTSAMSKYASGIKTAEKIQKLESKPMNKLNKQERQLLMINSFRQTLRDKIRNEGAAINNKTRKWFAETIKQVKGHKVVRPQPGRIYAFAYDAKHKETLPYWDKFPLIIYLGLGKHNLMYGLNLHYIPPKARQQFLEELLKQYANTPTITNKTKLKIDWSQVKGFRGADQMIKAYIPGNIMGSLVEIAPKDWANVVLMPLQQFVSKGKRFSANKVWSNI
>ID:QBQ78709.1 |[Escherichia phage vB_EcoM_KAW3E185]||_Escherichia_phage_vB_EcoM_KAW3E185.gbk|putative DNA end pro..|822|MK373782(170187):77717-78538:-1 ^^ Escherichia phage vB_EcoM_KAW3E185, complete genome.|neighbours:ID:QBQ78708.1(-1),ID:QBQ78710.1(-1)|neighbour_genes:putative tail comple..,putative head comple..|
MSIFQIISEGVQAPKIAQSMNERKWIEIGLEYKKAKEKGITAKAFAESKGIKYSSFTSAMSRYASSIKTAQKIETLESKPKNKLNKQERQLLMINSFRSSIREKIRNEGAAVNNKSSKWFVETIKKSVKGHKVVKPTPGKIYTYVYDAKHKDTLPYWDRYPLIIYLGLGKHNLMYGLNLHYIPPKARQQFLEELLKQYASTTTITNNTKLKIDWSKVKGFQGADKMIKAYLPGHIRGTITEIAPKDWANIIMLPTQQFMSKGKRFSANTVWKS
>ID:QBQ79208.1 |[Escherichia phage vB_EcoM_MM02]||_Escherichia_phage_vB_EcoM_MM02_.gbk|putative DNA end pro..|822|MK373784(169201):79671-80492:-1 ^^ Escherichia phage vB_EcoM_MM02, complete genome.|neighbours:ID:QBQ79207.1(-1),ID:QBQ79209.1(-1)|neighbour_genes:putative tail comple..,putative head comple..|
MSIFQIISEGVQAPKIAQSMNERKWIEIGLEYKKAKEKGITAKAFAESKGIKYSSFTSAMSRYASSIKTAQKIETLESKPKNKLNKQERQLLMINSFRSSIREKIRNEGAAVNNKSSKWFVETIKKSVKGHKVVKPTPGKIYTYVYDAKHKDTLPYWDRYPLIIYLGLGKHNLMYGLNLHYIPPKARQQFLEELLKQYASTTTITNNTKLKIDWSKVKGFQGADKMIKAYLPGHIRGTITEIAPKDWANIIMLPTQQFMSKGKRFSANTVWKS
>ID:QBQ79477.1 |[Escherichia phage vB_EcoM_OE5505]||_Escherichia_phage_vB_EcoM_OE5505_.gbk|putative DNA end pro..|825|MK373785(168756):75799-76623:-1 ^^ Escherichia phage vB_EcoM_OE5505, complete genome.|neighbours:ID:QBQ79476.1(-1),ID:QBQ79478.1(-1)|neighbour_genes:putative tail comple..,putative head comple..|
MAIFQIINESTPQVPKVKQSLNEKKWIQIGLEYKKAKAKGMTGKQFAEERGIKYSTFTSAMSKYASGIKTAEKIQKLESKPMNKLNKQERQLLMINSFRQTLRDKIRNEGAAINNKTRKWFAETIKQVKGHKVVRPQPGRIYAFAYDAKHKETLPYWDKFPLIIYLGLGKHNLMYGLNLHYIPPKARQQFLEELLKQYSNTPTITNKTKLKIDWSQVKGFRGADQMIKAYIPGNIMGSLVEIAPKDWANVVLMPLQQFVSKGKRFSANKVWSNI
>ID:YP_009056737.1 |[Escherichia phage vB_EcoM_PhAPEC2]||_Escherichia_phage_vB_EcoM_PhAPEC2_.gbk|DNA end protector pr..|822|NC_024794(167318):78319-79140:-1 ^GeneID:20284301^ Escherichia phage vB_EcoM_PhAPEC2, complete genome.|neighbours:ID:YP_009056736.1(-1),ID:YP_009056738.1(-1)|neighbour_genes:tail completion and ..,head completion prot..|
MSIFQIISEGVQAPKIAQSINERKWIEIGLEYKKAKEKGITAKAFAESKGIKYSSFTSAMSRYASSIKTAQKIETLESKPKNKLNKQERQLLMINSFRSSIREKIRNEGAAVNNKSSKWFVETIKKSVKGHKVVKPTPGKIYTYVYDAKHKDTLPYWDRYPLIIYLGLGKHNLMYGLNLHYIPPKARQQFLEELLKQYASTTTITNNTKLKIDWSKVKGFQGADKMIKAYLPGHIRGTITEIAPKDWANIIMLPTQQFMSKGKRFSANTVWKS
>ID:QBQ79759.1 |[Escherichia phage vB_EcoM_R5505]||_Escherichia_phage_vB_EcoM_R5505_.gbk|putative DNA end pro..|825|MK373786(167317):74829-75653:-1 ^^ Escherichia phage vB_EcoM_R5505, complete genome.|neighbours:ID:QBQ79758.1(-1),ID:QBQ79760.1(-1)|neighbour_genes:putative tail comple..,putative head comple..|
MAIFQIINESTPQVPKVKQSLNEKKWIQIGLEYKKAKAKGMTGKQFAEERGIKYSTFTSAMSKYASGIKTAEKIQKLESKPMNKLNKQERQLLMINSFRQTLRDKIRNEGAAINNKTRKWFAETIKQVKGHKVVRPQPGRIYAFAYDAKHKETLPYWDKFPLIIYLGLGKHNLMYGLNLHYIPPKARQQFLEELLKQYSNTPTITNKTKLKIDWSQVKGFRGADQMIKAYIPGNIMGSLVEIAPKDWANVVLMPLQQFVSKGKRFSANKVWSNI
>ID:QBQ77169.1 |[Escherichia phage vB_EcoM_WFK]||_Escherichia_phage_vB_EcoM_WFK_.gbk|putative DNA end pro..|822|MK373775(164590):73629-74450:-1 ^^ Escherichia phage vB_EcoM_WFK, complete genome.|neighbours:ID:QBQ77168.1(-1),ID:QBQ77170.1(-1)|neighbour_genes:putative tail comple..,putative head comple..|
MSIFQIISEGVQAPKIAQSMNERKWIEIGLEYKKAKEKGITAKAFAESKGIKYSSFTSAMSRYASSIKTAQKIETLESKPKNKLNKQERQLLMINSFRSSIREKIRNEGAAVNNKSSKWFVETIKKSVKGHKVVKPTPGKIYTYVYDAKHKDTLPYWDRYPLIIYLGLGKHNLMYGLNLHYIPPKARQQFLEELLKQYASTTTITNNTKLKIDWSKVKGFQGADKMIKAYLPGHIRGTITEIAPKDWANIIMLPTQQFMSKGKRFSANTVWKS
>ID:QBQ76908.1 |[Escherichia phage vB_EcoM_WFL6982]||_Escherichia_phage_vB_EcoM_WFL6982_.gbk|putative DNA end pro..|822|MK373774(164279):73629-74450:-1 ^^ Escherichia phage vB_EcoM_WFL6982, complete genome.|neighbours:ID:QBQ76907.1(-1),ID:QBQ76909.1(-1)|neighbour_genes:putative tail comple..,putative head comple..|
MSIFQIISEGVQAPKIAQSMNERKWIEIGLEYKKAKEKGITAKAFAESKGIKYSSFTSAMSRYASSIKTAQKIETLESKPKNKLNKQERQLLMINSFRSSIREKIRNEGAAVNNKSSKWFVETIKKSVKGHKVVKPTPGKIYTYVYDAKHKDTLPYWDRYPLIIYLGLGKHNLMYGLNLHYIPPKARQQFLEELLKQYASTTTITNNTKLKIDWSKVKGFQGADKMIKAYLPGHIRGTITEIAPKDWANIIMLPTQQFMSKGKRFSANTVWKS
>ID:QBQ77661.1 |[Escherichia phage vB_EcoM_WFbE185]||_Escherichia_phage_vB_EcoM_WFbE185.gbk|putative DNA end pro..|822|MK373778(170429):78813-79634:-1 ^^ Escherichia phage vB_EcoM_WFbE185, complete genome.|neighbours:ID:QBQ77660.1(-1),ID:QBQ77662.1(-1)|neighbour_genes:putative tail comple..,putative head comple..|
MSIFQIISEGVQAPKIAQSMNERKWIEIGLEYKKAKEKGITAKAFAESKGIKYSSFTSAMSRYASSIKTAQKIETLESKPKNKLNKQERQLLMINSFRSSIREKIRNEGAAVNNKSSKWFVETIKKSVKGHKVVKPTPGKIYTYVYDAKHKDTLPYWDRYPLIIYLGLGKHNLMYGLNLHYIPPKARQQFLEELLKQYASTTTITNNTKLKIDWSKVKGFQGADKMIKAYLPGHIRGTITEIAPKDWANIIMLPTQQFMSKGKRFSANTVWKS
>ID:YP_007004889.1 |[Escherichia phage wV7]||_Escherichia_phage_wV7_.gbk|DNA end protector pr..|825|NC_019505(166452):73685-74509:-1 ^GeneID:14010683^ Escherichia phage wV7, complete genome.|neighbours:ID:YP_007004888.1(-1),ID:YP_007004890.1(-1)|neighbour_genes:tail completion and ..,head completion prot..|
MAIFQIINESTPQVPKVKQSLNEKKWIQIGLEYKKAKAKGMTGKQFAEERGIKYSTFTSAMSKYASGIKTAEKIQKLESKPMNKLNKQERQLLMINSFRQTLRDKIRNEGAAINNKTRKWFAETIKQVKGHKVVRPQPGRIYAFAYDAKHKETLPYWDKFPLIIYLGLGKHNLMYGLNLHYIPPKARQQFLEELLKQYSNTPTITNKTKLKIDWSQVKGFRGADQMIKAYIPGNIMGSLVEIAPKDWANVVLMPLQQFVSKGKRFSANKVWSNI
>ID:AXF53168.1 |[Escherichia virus KFS-EC]||_Escherichia_virus_KFS-EC_.gbk|hypothetical protein|822|MH560358(164715):7122-7943:-1 ^^ Escherichia virus KFS-EC, complete genome.|neighbours:ID:AXF53167.1(1),ID:AXF53169.1(-1)|neighbour_genes:hypothetical protein,hypothetical protein|
MSVFEIITEDEKPSPQKRKSKQWVELGVEFAKAKAKGMTAKAFADSKGIAYATFTKSMSRYASEIKTAIEVEKLKGKGAKGLNKQQRAMMMINDFRASMRAVSKSRPKEKSQEWFTKTIKAGIKGHQIVKPQVGRIYTFMYDAKYKDTLPYWDVFPLIICLGDSKTKAGNTVMLGLNLHYVTPKARQQFLEALLKQYASTPTLSNKTRLKIKWSDVKGMRGSDHMIKAYLPGHIKTKLVEISPKDWSNIIYMPTYQFMSKGKKYDARKVWKDA
>ID:QDK04274.1 |[Escherichia virus VEc20]||_Escherichia_virus_VEc20_.gbk|vec20_144|825|MN022785(167532):73092-73916:-1 ^^ Escherichia virus VEc20, complete genome.|neighbours:ID:QDK04273.1(-1),ID:QDK04275.1(-1)|neighbour_genes:vec20_143,vec20_145|
MAIFQIINESTPQIPKVKQSLNEKKWIQIGLEYKKAKAKGMTGKQFAEERGIKYSTFTSAMSKYASGIKTAEKIQKLESKPMNKLNKQERQLLMINSFRQTLRDKIRNEGAAINNKTRKWFAETIKQVKGHKVVRPQPGRIYAFAYDAKHKETLPYWDKFPLIIYLGLGKHNLMYGLNLHYIPPKARQQFLEELLKQYANTPTITNKTKLKIDWSQVKGFRGADQMIKAYIPGNIMGSLVEIAPKDWANVVLMPLQQFVSKGKRFSANKVWSNI
>ID:VCU44384.1 |[Escherichia virus vB_Eco_mar005P1]|vB_Eco_mar005P1|_Escherichia_virus_vB_Eco_mar005P1_.gbk|2|822|LR027390(167773):11842-12663:-1 ^^ Escherichia virus vB_Eco_mar005P1 genome assembly, chromosome: 1.|neighbours:ID:VCU44382.1(-1),ID:VCU44386.1(-1)|neighbour_genes:3,4|
MSIFQIISEGVQAPKIAQSMNERKWIEIGLEYKKAKEKGITAKAFAESKGIKYSSFTSAMSRYASSIKTAQKIETLESKPKNKLNKQERQLLMINSFRSSIREKIRNEGAAVNNKSSKWFVETIKKSVKGHKVVKPTPGKIYTYVYDAKHKDTLPYWDRYPLIIYLGLGKHNLMYGLNLHYIPPKARQQFLEELLKQYASTTIITNNTKLKIDWSKVKGFQGADKMIKAYLPGHIRGTITEIAPKDWANIIMLPTQQFMSKGKRFSANTVWKS
>ID:VCU44393.1 |[Escherichia virus vB_Eco_mar005P1]|vB_Eco_mar006P2|_Escherichia_virus_vB_Eco_mar005P1_strain_vB_Eco_mar006P2_.gbk|2|822|LR027387(167773):112737-113558:-1 ^^ Escherichia virus vB_Eco_mar005P1 strain vB_Eco_mar006P2 genome assembly, chromosome: 1.|neighbours:ID:VCU44391.1(-1),ID:VCU44395.1(-1)|neighbour_genes:3,4|
MSIFQIISEGVQAPKIAQSMNERKWIEIGLEYKKAKEKGITAKAFAESKGIKYSSFTSAMSRYASSIKTAQKIETLESKPKNKLNKQERQLLMINSFRSSIREKIRNEGAAVNNKSSKWFVETIKKSVKGHKVVKPTPGKIYTYVYDAKHKDTLPYWDRYPLIIYLGLGKHNLMYGLNLHYIPPKARQQFLEELLKQYASTTIITNNTKLKIDWSKVKGFQGADKMIKAYLPGHIRGTITEIAPKDWANIIMLPTQQFMSKGKRFSANTVWKS
>ID:VCU43224.1 |[Escherichia virus vB_Eco_mar005P1]|vB_Eco_mar007P3|_Escherichia_virus_vB_Eco_mar005P1_strain_vB_Eco_mar007P3_.gbk|2|822|LR027383(167651):34728-35549:-1 ^^ Escherichia virus vB_Eco_mar005P1 strain vB_Eco_mar007P3 genome assembly, chromosome: 1.|neighbours:ID:VCU43223.1(-1),ID:VCU43225.1(-1)|neighbour_genes:3,4|
MSIFQIISEGVQAPKIAQSMNERKWIEIGLEYKKAKEKGITAKAFAESKGIKYSSFTSAMSRYASSIKTAQKIETLESKPKNKLNKQERQLLMINSFRSSIREKIRNEGAAVNNKSSKWFVETIKKSVKGHKVVKPTPGKIYTYVYDAKHKDTLPYWDRYPLIIYLGLGKHNLMYGLNLHYIPPKARQQFLEELLKQYASTTIITNNTKLKIDWSKVKGFQGADKMIKAYLPGHIRGTITEIAPKDWANIIMLPTQQFMSKGKRFSANTVWKS
>ID:VCU43932.1 |[Escherichia virus vB_Eco_mar005P1]|vB_Eco_mar008P4|_Escherichia_virus_vB_Eco_mar005P1_strain_vB_Eco_mar008P4_.gbk|2|822|LR027386(167773):17509-18330:-1 ^^ Escherichia virus vB_Eco_mar005P1 strain vB_Eco_mar008P4 genome assembly, chromosome: 1.|neighbours:ID:VCU43931.1(-1),ID:VCU43933.1(-1)|neighbour_genes:3,4|
MSIFQIISEGVQAPKIAQSMNERKWIEIGLEYKKAKEKGITAKAFAESKGIKYSSFTSAMSRYASSIKTAQKIETLESKPKNKLNKQERQLLMINSFRSSIREKIRNEGAAVNNKSSKWFVETIKKSVKGHKVVKPTPGKIYTYVYDAKHKDTLPYWDRYPLIIYLGLGKHNLMYGLNLHYIPPKARQQFLEELLKQYASTTIITNNTKLKIDWSKVKGFQGADKMIKAYLPGHIRGTITEIAPKDWANIIMLPTQQFMSKGKRFSANTVWKS
>ID:VCU44849.1 |[Escherichia virus vB_Eco_mar005P1]|vB_Eco_mar009P5|_Escherichia_virus_vB_Eco_mar005P1_strain_vB_Eco_mar009P5_.gbk|2|822|LR027391(167658):111377-112198:1 ^^ Escherichia virus vB_Eco_mar005P1 strain vB_Eco_mar009P5 genome assembly, chromosome: 1.|neighbours:ID:VCU44848.1(1),ID:VCU44850.1(1)|neighbour_genes:4,3|
MSIFQIISEGVQAPKIAQSMNERKWIEIGLEYKKAKEKGITAKAFAESKGIKYSSFTSAMSRYASSIKTAQKIETLESKPKNKLNKQERQLLMINSFRSSIREKIRNEGAAVNNKSSKWFVETIKKSVKGHKVVKPTPGKIYTYVYDAKHKDTLPYWDRYPLIIYLGLGKHNLMYGLNLHYIPPKARQQFLEELLKQYASTTIITNNTKLKIDWSKVKGFQGADKMIKAYLPGHIRGTITEIAPKDWANIIMLPTQQFMSKGKRFSANTVWKS
>ID:AUV57498.1 |[Klebsiella phage KP1]||_Klebsiella_phage_KP1_.gbk|hypothetical protein|828|MG751100(167989):64705-65532:-1 ^^ Klebsiella phage KP1, complete genome.|neighbours:ID:AUV57497.1(-1),ID:AUV57499.1(-1)|neighbour_genes:tail completion prot..,head completion prot..|
MAIFEFITEAAESPKAKSRSENQWVALGVEYSAARKKGMTSKSFAESKGINPATFSKAMARHASRIKTAIKVAEIEKKPANKMTKQERALVMVNSFRSSIKDKIRNEGAAVNNKSAKWFAETIKKNIRGHSVTKPQPGKLYAYMYDAKHKDTLPFWDKFPLIVYLGLGKQGTTTLMYGLNLHYIPPKARQQFLEELLKQHANTPVISNKTRLKINWSQVKGFAGADKMIKAYIPGNIKGALIEIKPADWANVVMLPLQQFMSKGKRYSATSVWKS
>ID:APD20540.1 |[Klebsiella phage KPV15]|KPV15|_Klebsiella_phage_KPV15_.gbk|DNA end protector du..|582|KY000080(167034):85597-86178:-1 ^^ Klebsiella phage KPV15, complete genome.|neighbours:ID:APD20539.1(-1),ID:APD20541.1(-1)|neighbour_genes:tail completion prot..,DNA end protector du..|
MTKQERALVMVNSFRSSIKDKIRNEGAAVNNKSAKWFAETMKKNIRGHSVTKPQPGKLYAYMYDAKHKDTLPFWDKFPLIVYLGLGKQGTTTLMYGLNLHYIPPKARQQFLEELLKQYANTPVISNKTRLKINWSQVKGFAGADKMIKAYIPGNIKGALIEIKPADWANVVMLPTQQFMSKGKRYSATSVWKS
>ID:QDB71808.1 |[Klebsiella phage Marfa]||_Klebsiella_phage_Marfa_.gbk|DNA end protector pr..|831|MN044033(168532):73205-74035:-1 ^^ Klebsiella phage Marfa, complete genome.|neighbours:ID:QDB71807.1(-1),ID:QDB71809.1(-1)|neighbour_genes:tail tube terminator..,head completion prot..|
MAIIEFLGEAAPALNRAPSKSEQQWVKIGVEYAKAKAKGITAKEFAEERGFNYASFTKAMSRYQSRIKTAVKVEKLEKKPQNKLTKAERQLIMINSFRSSLREKIKNEGAAVNNKSARWFNDTIKKNVRGHQVSKPEPGKLYAYIYDAKHKDTLPYWDKYPLIINLGFGQNGSSRVMYGLNLHYIPPKARQAFLEELLKQYANTPVISNKTKLKINWSQVKGFKGTDKMIKSYLPGHIKGPMIEIKPADWANVVMLPLQQFMSKGKRYSATSVWKS
>ID:YP_009194440.1 |[Klebsiella phage Matisse]||_Klebsiella_phage_Matisse_.gbk|DNA end protector pr..|855|NC_028750(176081):104632-105486:-1 ^GeneID:26613379^ Klebsiella phage Matisse, complete genome.|neighbours:ID:YP_009194439.1(1),ID:YP_009194441.1(-1)|neighbour_genes:hypothetical protein,head completion prot..|
MSFIFEFEIIAEEDKPKAPPKRKLSDWVELGIKFRKARTKGVSAKRFADSEGLNYATFTKSMHRYKKQIDDEIERRSAETEARKKRNDYRKKHGIEIINDFRNSLKKITVGVSAAKRQKDSTEWFGNFIKTSIKTHRVAKPATGRLYTFAYDAKYKDTLPYWDRFPLIIFLGSGRSKAGNLVFYGLNLHYAPPRARQEFLEELLKRGYGSTKRLSNKTVLKINWGNVKGMRGATEMIKAYLPSHLKSPLAEIAPKDWAKAVWLPTQQFMSKGKPYGAKKVWSKY
>ID:AWY07047.1 |[Klebsiella phage Mineola]||_Klebsiella_phage_Mineola_.gbk|DNA end protector pr..|828|MH333064(166130):73912-74739:-1 ^^ Klebsiella phage Mineola, complete genome.|neighbours:ID:AWY07046.1(-1),ID:AWY07048.1(-1)|neighbour_genes:tail completion and ..,head completion prot..|
MAIFEFITEAAESPKAKSRSENQWVALGVEYSAARKKGMTSKSFAESKGINPATFSKAMARHASRIKTAIKVAEIEKKPANKMTKQERALVMVNSFRSSIKDKIRNEGAAVNNKSAKWFAETIKKNIRGHSVTKPQPGKLYAYMYDAKHKDTLPFWDKFPLIVYLGLGKQGTTTLMYGLNLHYIPPKARQQFLEELLKQYANTPVISNKTRLKINWSQVKGFAGADKMIKAYIPGNIKGALIEIKPADWANVVMLPLQQFMSKGKRYSATSVWKS
>ID:YP_009607389.1 |[Klebsiella phage Miro]||_Klebsiella_phage_Miro_.gbk|DNA end protector pr..|855|NC_041981(176055):104839-105693:-1 ^GeneID:40083398^ Klebsiella phage Miro, complete genome.|neighbours:ID:YP_009607388.1(1),ID:YP_009607390.1(-1)|neighbour_genes:homing endonuclease,restriction endonucl..|
MSFIFEFEIIAEEDKPKAPPKRKLSDWVELGIKFRKAKTKGVSAKRFADSEGLNYATFTKSMHRYKKQIDDEIERRSAETEARKKRNDYRKKHGIEIINDFRNSLKKITVGVSAAKRQKDSTEWFGNFIKTSIKTHRVAKPATGRLYTFAYDAKYKDTLPYWDRFPLIIFLGSGRSKAGNLVFYGLNLHYAPPRARQEFLEELLKRGYGSTKRLSNKTVLKINWGNVKGMRGATEMIKAYLPSHLKSPLAEIAPKDWAKSVWLPTQAFVSKGKPYSAKKVWNRY
>ID:YP_009289409.1 |[Klebsiella phage PKO111]||_Klebsiella_phage_PKO111_.gbk|DNA end protector pr..|828|NC_031095(168758):8114-8941:-1 ^GeneID:29080520^ Klebsiella phage PKO111, complete genome.|neighbours:ID:YP_009289408.1(-1),ID:YP_009289410.1(-1)|neighbour_genes:tail completion and ..,head completion prot..|
MAIFEFITEAAESPKAKSRSENQWVALGVEYSAARKKGMTSKSFAESKGINPATFSKAMARHASRIKTAIKVAEIEKKPANKMTKQERALVMVNSFRSSIKDKIRNEGAAVNNKSAKWFAETIKKNIRGHSVTKPQPGKLYAYMYDAKHKDTLPFWDKFPLIVYLGLGKQGTTTLMYGLNLHYIPPKARQQFLEELLKQYANTPVISNKTRLKINWSQVKGFAGADKMIKAYIPGNIKGALIEIKPADWANVVMLPLQQFMSKGKRYSATSVWKS
>ID:YP_009288833.1 |[Klebsiella phage vB_KpnM_KpV477]||_Klebsiella_phage_vB_KpnM_KpV477_.gbk|putative DNA end pro..|828|NC_031087(168272):76474-77301:-1 ^GeneID:29067137^ Klebsiella phage vB_KpnM_KpV477, complete genome.|neighbours:ID:YP_009288832.1(-1),ID:YP_009288834.1(-1)|neighbour_genes:putative tail comple..,putative head comple..|
MAIFEFITEAAESPKAKSRSENQWVALGVEYSAARKKGMTSKSFAESKGINPATFSKAMARHASRIKTAIKVAEIEKKPANKMTKQERALVMVNSFRSSIKDKIRNEGAAVNNKSAKWFAETMKKNIRGHSVTKPQPGKLYAYMYDAKHKDTLPFWDKFPLIVYLGLGKQGTTTLMYGLNLHYIPPKARQQFLEELLKQYANTPVISNKTRLKINWSQVKGFAGADKMIKAYIPGNIKGALIEIKPADWANVVMLPLQQFMSKGKRYSATSVWKS
>ID:AUO78888.1 |[Klebsiella phage vB_Kpn_F48]||_Klebsiella_phage_vB_Kpn_F48.gbk|DNA end protector du..|831|MG746602(170764):161196-162026:1 ^^ Klebsiella phage vB_Kpn_F48, complete genome.|neighbours:ID:AUO78887.1(1),ID:AUO78889.1(1)|neighbour_genes:head completion prot..,tail completion prot..|
MAIIEFLGEAAPALNRAPSKSEQQWVKIGVEYAKAKAKGITAKEFAEERGFNYASFTKAMSRYQSRIKTAVKVEKLEKKPQNKLTKAERQLIMINSFRSSLREKIKNEGAAVNNKSARWFNDTIKKNVRGHQVSKPEPGKLYAYIYDAKHKDTLPYWDKYPLIINLGFGQNGSSRVMYGLNLHYIPPKARQAFLEELLKQYANTPVISNKTKLKINWSQVKGFKGADQMIKSYLPGHIKGPMIEIKPADWANVVMLPLQQFMSKGKRYSATSVWKS
>ID:ANM46445.1 |[Morganella phage vB_MmoM_MP1]||_Morganella_phage_vB_MmoM_MP1_.gbk|DNA end protector|807|KX078569(163201):70513-71319:-1 ^^ Morganella phage vB_MmoM_MP1, complete genome.|neighbours:ID:ANM46472.1(-1),ID:ANM46509.1(-1)|neighbour_genes:tail completion and ..,head completion prot..|
MIFIEENEKTPEQKWIDIGVEFYRAKARGITSKQFAESKGLHYSTFTSAMSRYASRIKTALEVEAIRTKSKHNLTRRERELMLINDFRSSLKKKIKNMGAANNTKSVKWFKDTIKTGIKGKNTKIPVQGKIYTYVYDAKYKDTLPYWDKFPLIIYLGAATAGNGNQLLYGLNLHYIPPKARQSFLEELLKRYASTGRITPKMKLKIDWSKVKGMKGSDLMIKAYLPGHIKGPMIEIDPKDWHNIVMMPTQQFQSQGKRFASSKVWANY
>ID:YP_009211588.1 |[Pectobacterium bacteriophage PM2]||_Pectobacterium_bacteriophage_PM2.gbk|DNA end protector pr..|819|NC_028940(170286):79462-80280:-1 ^GeneID:26638060^ Pectobacterium bacteriophage PM2, complete genome.|neighbours:ID:YP_009211587.1(-1),ID:YP_009211589.1(-1)|neighbour_genes:tail completion and ..,putative head comple..|
MSIFLEESDRTLKPTKSEQQWVQIGLDFSKEKAKGVTAKQYAESRGINYATFTKSMSRYASRIKVAVQVEKLQSKPGNKLTKQERQLILINSFRKTIRDKIANEGAAVNNKSAKWFTETIKKGVRGHNVTRPQAGKLYAYIYDAKHKDTLPYWDKYPLIIYLGLGKHNLMYGLNLHYIPPKARQQFLEELLKQYANTPTITNSTKLKIDWSKVKGFAGADQMIKAYIPGNIKGPLIEIKPSDWSNVVLLPLQQFMSQGKRYSAQKVWANSKK
>ID:QBP35490.1 |[Phage NC-G]||_Phage_NC-G.gbk|DNA end protector du..|828|MK310184(170164):17791-18618:-1 ^^ Phage NC-G, complete genome.|neighbours:ID:QBP35489.1(-1),ID:QBP35491.1(-1)|neighbour_genes:tail completion prot..,head completion prot..|
MSIFSYINEATETTKGSKPTRSEQQWIALGVEYAKAKAKGVSAKKFAEDKGIKYSSFTSAMSRYSSRIKTAVQVEKLQKKPGNKLTKAERQLILVNSFRKSIRDKIANEGAAVNNKSAKWFTETLKKGIRGHQVSKPSPGKLYAYIYDAKHKDTLPYWDKYPLIIYLGLGKHNLMYGLNLHYIPPKARQQFLEELLKQYASTPTITNSTKLKIDWSKVKGFAGADAMIKAYIPGNIKGPLVEIKPSDWANVVMMPLQQFMSKGKRYSAQKVWKNA
>ID:AUM58485.1 |[Proteus phage phiP4-3]||_Proteus_phage_phiP4-3_.gbk|DNA end protector pr..|810|MG696114(167849):92288-93097:1 ^^ Proteus phage phiP4-3, complete genome.|neighbours:ID:AUM58484.1(1),ID:AUM58486.1(1)|neighbour_genes:head completion prot..,tail completion and ..|
MIFEIEEEIALPKSAQDWIKLGVEFAKVRRTVSSKKFAEYKGIKYSTFTSAMSRYSDKIKEALEVEAIKGKSKHKLSRRERELAIVNDFRSTLKKKIRNEGAAVNNKSIKWFKETIKTGVRTKTTKVPEIGKIYTYVYDAKNKDTLPYWDKFPLIIFLGAKTAGNGNQLLYGLNLHYIPPKARQAFLEELLKRFSSTSNISSKTKLKINWSSVRGMHGSDQMIKAYLPGHIKGPIIEVKPQDWSNIIFMPTQQFMSQGSRFAASKVWKR
>ID:YP_009195552.1 |[Proteus phage vB_PmiM_Pm5461]||_Proteus_phage_vB_PmiM_Pm5461_.gbk|DNA end protector pr..|810|NC_028762(161989):70211-71020:-1 ^^ Proteus phage vB_PmiM_Pm5461, complete genome.|neighbours:ID:YP_009195551.1(-1),ID:YP_009195553.1(-1)|neighbour_genes:tail completion and ..,head completion prot..|
MIFEIEEEKTLPKSAQDWIKLGVEFSKVRRSISSKKFAEHKGIKYSTFTSAMSRYSDKIKEALEVEAIKGKSKHNLTRRERELAIVNEFRSTLKKKIRNEGAAVNNKSIKWFKETIKTGVRTRTTKTPEIGKIYTYVYDAKNKDTLPYWDKFPLIIFLGAKTAGNGNQLLYGLNLHYIPPKARQAFLEELLKRFSSTSNISSKTKLKINWSSVRGMHGSDQMIKAYLPGHIKGPIIEVKPQDWSNIIFMPTQQFMSQGSRFAASKVWKR
>ID:ASD52060.1 |[Pseudomonas phage PspYZU05]||_Pseudomonas_phage_PspYZU05_.gbk|DNA end protector pr..|816|KY971610(166442):69707-70522:-1 ^^ Pseudomonas phage PspYZU05, complete genome.|neighbours:ID:ASD52059.1(-1),ID:ASD52061.1(-1)|neighbour_genes:tail completion and ..,head completion prot..|
MSIFILEQNETRTSAKTKQKWIQIGIEYYKAKRQGVTAKQFAEQNEIKYSTFTSGMSRYQNDIKQALTAEAISNKPDGKLSRKERELKLINSFRSSIRSKIANEGAASNNKSAKWFENTMKTVKSFKATKPSPGKLYAYAYDAKHKDTLPYWDKYPLIIFLGTGTQGSSYLMYGLNLHYIPPKARQEFLESLLKQYASTPVISNSTRLKIDWSKVKGFKGADKMIKAYLPGHIKGPIIEIKPQDWANVVLLPTQQFMSGGKRYSANKVWRS
>ID:YP_009615624.1 |[Salmonella phage Melville]||_Salmonella_phage_Melville_.gbk|DNA end protector pr..|837|NC_042044(159323):67877-68713:-1 ^GeneID:40092099^ Salmonella phage Melville, complete genome.|neighbours:ID:YP_009615623.1(-1),ID:YP_009615625.1(-1)|neighbour_genes:tail completion and ..,head completion prot..|
MAIFEIIGEAASSTTRLKPVSRNEKKWVEIGLEFNKAKSKGMSSKEFAESKEIPYATFTKAMSRYSSKIKFAEKIAKLEGKPANKLSKQERQLIMINSFRSSLRDKIRNEGAAVNNKSAKWFSETIKKNIRGHQVTKPQPGKLYAYMYDAKHKDTLPYWDRFPLIIYLGMGKQGNSTLMYGLNLHYIPPKARQQFLEELLKQYSNTPTITNKTKLKVNWSQVKGFQGADKMIKAYLPGHIKGSLTEIKPADWANVVMLPLQNFQSKGKRFSANAVWKS
>ID:YP_007501177.1 |[Salmonella phage vB_SenM-S16]||_Salmonella_phage_S16_.gbk|DNA end protector pr..|837|NC_020416(160221):65838-66674:-1 ^GeneID:14675378^ Salmonella phage S16, complete genome.|neighbours:ID:YP_007501176.1(-1),ID:YP_007501178.1(-1)|neighbour_genes:tail completion and ..,head completion prot..|
MAIFEIIGEAASSTTRPKPVSRNEKKWVEIGLEFNKAKSKGMSSKEFAESKEIPYATFTKAMSRYSSKIKFAEKIAKLEGKPANKLSKQERQLIMINSFRSSLRDKIRNEGAAVNNKSAKWFSETIKKNIRGHQVTKPQPGKLYAYMYDAKHKDTLPYWDRFPLIIYLGMGKQGNSTLMYGLNLHYIPPKARQQFLEELLKQYSNTPTITNKTKLKVNWSQVKGFQGADKMIKAYLPGHIKGSLIEIKPADWANVVMLPLQNFQSKGKRFSANAVWKS
>ID:YP_009148129.1 |[Salmonella phage STML-198]|STML-198|_Salmonella_phage_STML-198_.gbk|hypothetical protein|837|NC_027344(158099):107983-108819:-1 ^GeneID:24629941^ Salmonella phage STML-198, complete genome.|neighbours:ID:YP_009148128.1(-1),ID:YP_009148130.1(-1)|neighbour_genes:tail completion prot..,head completion prot..|
MAIFEIIGEAASSTTRPKPVSRNEKKWVEIGLEFNKAKSKGMSSKEFAESKEIPYATFTKAMSRYSSKIKFAEKIAKLEGKPANKLSKQERQLIMINSFRSSLRDKIRNEGAAVNNKSAKWFSETIKKNIRGHQVTKPQPGKLYAYMYDAKHKDTLPYWDRFPLIIYLGMGKQGNSTLMYGLNLHYIPPKARQQFLEELLKQYSNTPTITNKTKLKVNWSQVKGFQGADKMIKAYLPGHIKGSLTEIKPADWANVVMLPLQNFQSKGKRFSANAVWKS
>ID:YP_009126341.1 |[Salmonella phage STP4-a]||_Salmonella_phage_STP4-a_.gbk|DNA end protector pr..|837|NC_026607(159914):66195-67031:-1 ^GeneID:23681151^ Salmonella phage STP4-a, complete genome.|neighbours:ID:YP_009126340.2(-1),ID:YP_009126342.1(-1)|neighbour_genes:tail completion and ..,putative Seg-like ho..|
MAIFEIIGEAASSTTRPKPVSRNEKKWVEIGLEFNKAKSKGMSSKEFAESKEIPYATFTKAMSRYSSKIKFAEKIAKLEGKPANKLSKQERQLIMINSFRSSLRDKIRNEGAAVNNKSAKWFSETIKKNIRGHQVTKPQPGKLYAYMYDAKHKDTLPYWDRFPLIIYLGMGKQGNSTLMYGLNLHYIPPKARQQFLEELLKQYSNTPTITNKTKLKVNWSQVKGFQGADKMIKAYLPGHIKGSLIEIKPADWANVVMLPLQNFQSKGKRFSANAVWKS
>ID:YP_009286499.1 |[Salmonella phage vB_SnwM_CGG4-1]||_Salmonella_phage_vB_SnwM_CGG4-1_.gbk|DNA end protector pr..|837|NC_031065(159878):62789-63625:-1 ^^ Salmonella phage vB_SnwM_CGG4-1, complete genome.|neighbours:ID:YP_009286498.1(-1),ID:YP_009286500.1(-1)|neighbour_genes:hypothetical protein,head completion prot..|
MAIFEIIGEAASSTARPKPVSRNEKKWVEIGLEFNKAKSKGMSSKEFAESKEIPYATFTKAMSRYSSKIKFAEKIAKLEGKPTNKLSKQERQLIMINSFRSSLRDKIKNEGAAVNNKSAKWFSETIKKNIRGHQVTKPQPGKLYAYMYDAKHKDTLPYWDRFPLIVYLGMGKQGNSTLMYGLNLHYIPPKARQQFLEELLKQYSNTPTITNKTKLKVNWSQVKGFQGADKMIKAYLPGHIKGSLTEIKPADWANVVMLPLQNFQSKGKRFSANAVWQA
>ID:YP_009030205.1 |[Serratia phage PS2]||_Serratia_phage_PS2_.gbk|DNA end protector pr..|810|NC_024121(167266):74652-75461:-1 ^GeneID:19485041^ Serratia phage PS2, complete genome.|neighbours:ID:YP_009030204.1(-1),ID:YP_009030206.1(-1)|neighbour_genes:tail completion and ..,head completion prot..|
MIFESTAPKNRRERDWVALGVEYSKAKKKGVTSKQFADDKGILYSTFSKAMSRYSAAIKMALRVESIHQKPVHKLNKEEKALKLINSFRSSLRDRVKDQGAATNNKSMKWFADTIKKSVRSHSVTKPSMGKIYAFAYDAKHKDTLPYWDKFPLIIYLGDATAKNGSYLWYGLNLHYIPPKARQSFLEELLKSYANTPVISNKTKLKINWSKVKGMRGSDLMIKAYLPNRLRGPMLEVKPDDWANIVLMPTQQFVSKGKRYGAQQVWKKY
>ID:APC45055.1 |[Shigella phage SH7]||_Shigella_phage_SH7_.gbk|DNA end protector pr..|825|KX828711(164870):71848-72672:-1 ^^ Shigella phage SH7, complete genome.|neighbours:ID:APC45132.1(-1),ID:APC45015.1(-1)|neighbour_genes:tail completion and ..,head completion prot..|
MAIFQIINESTPQVPKVKQSLNEKKWIQIGLEYKKAKAKGMTGKQFAEERGIKYSTFTSAMSKYASGIKTAEKIQKLESKPMNKLNKQERQLLMINSFRQTLRDKIRNEGAAINNKTRKWFAETIKQVKGHKVVRLQPGRIYAFAYDAKHKETLPYWDKFPLIIYLGLGKHNLMYGLNLHYIPPKARQQFLEELLKQYANTPTITNKTKLKIDWSQVKGFRGADQMIKAYIPGNIMGSLVEIAPKDWANVVLMPLQQFVSKGKRFSANKVWSNI
>ID:YP_009288512.1 |[Shigella phage SHBML-50-1]||_Shigella_phage_SHBML-50-1_.gbk|DNA end protector du..|825|NC_031085(166634):75293-76117:-1 ^GeneID:29060602^ Shigella phage SHBML-50-1, complete genome.|neighbours:ID:YP_009288511.1(-1),ID:YP_009288513.1(-1)|neighbour_genes:tail completion prot..,head completion prot..|
MAIFQIINESTPQVPKVKQSLNEKKWIQIGLEYKKAKAKGMTGKQFAEERGIKYSTFTSAMSKYASGIKTAEKIQKLESKPMNKLNKQERQLLMINSFRQTLRDKIRNEGAAINNKTRKWFAETIKQVKGHKVVRPQPGRIYAFAYDAKHKETLPYWDKFPLIIYLGLGKHNLMYGLNLHYIPPKARQQFLEELLKQYSNTPTITNKTKLKIDWSQVKGFRGADQMIKAYIPGNIMGSLVEIAPKDWANVVLMPLQQFVSKGKRFSANKVWSNI
>ID:YP_009277519.1 |[Shigella phage SHFML-11]||_Shigella_phage_SHFML-11.gbk|DNA end protector du..|825|NC_030953(170650):21197-22021:-1 ^GeneID:29056226^ Shigella phage SHFML-11, complete genome.|neighbours:ID:YP_009277518.1(-1),ID:YP_009277520.1(-1)|neighbour_genes:tail completion prot..,head completion prot..|
MAIFQIINESTPQVPKVKQSLNEKKWIQIGLEYKKAKAKGMTGKQFAEERGIKYSTFTSAMSKYASGIKTAEKIQKLESKPMNKLNKQERQLLMINSFRQTLRDKIRNEGAAINNKTRKWFAETIKQVKGHKVVRPQPGRIYAFAYDAKHKETLPYWDKFPLIIYLGLGKHNLMYGLNLHYIPPKARQQFLEELLKQYANTPTITNKTKLKIDWSQVKGFRGADQMIKAYIPGNIMGSLVEIAPKDWANVVLMPLQQFVSKGKRFSANKVWSNI
>ID:YP_009279138.1 |[Shigella phage SHFML-26]||_Shigella_phage_SHFML-26_.gbk|DNA end protector du..|825|NC_031011(168993):139070-139894:-1 ^GeneID:29062429^ Shigella phage SHFML-26, complete genome.|neighbours:ID:YP_009279137.1(-1),ID:YP_009279139.1(-1)|neighbour_genes:tail completion prot..,head completion prot..|
MAIFQIINESTPQVPKVKQSLNEKKWIQIGLEYKKAKAKGMTGKQFAEERGIKYSTFTSAMSKYASGIKTAEKIQKLESKPMNKLNKQERQLLMINSFRQTLRDKIRNEGAAINNKTRKWFAETIKQVKGHKVVRPQPGRIYAFAYDAKHKETLPYWDKFPLIIYLGLGKHNLMYGLNLHYIPPKARQQFLEELLKQYANTPTITNKTKLKIDWSQVKGFRGADQMIKAYIPGNIMGSLVEIAPKDWENVVLMPLQQFVSKGKRFSANKVWSNI
>ID:YP_009289134.1 |[Shigella phage SHSML-52-1]||_Shigella_phage_SHSML-52-1_.gbk|DNA end protector du..|822|NC_031090(169621):125378-126199:1 ^GeneID:29067485^ Shigella phage SHSML-52-1, complete genome.|neighbours:ID:YP_009289133.1(1),ID:YP_009289135.1(1)|neighbour_genes:head completion prot..,tail completion prot..|
MSIFQIISEGVQAPKIAQSMNERKWIEIGLEYKKAKEKGITAKAFAESKGIKYSSFTSAMSRYASSIKTAQKIETLESKPKNKLNKQERQLLMINSFRSSIREKIRNEGAAVNNKSSKWFVETIKKSVKGHKVVKPTPGKIYTYVYDAKHKDTLPYWDRYPLIIYLGLGKHNLMYGLNLHYIPPKARQQFLEELLKQYASTTTITNNTKLKIDWSKVKGFQGADKMIKAYLPGHIRGTITEIAPKDWANIIMLPTQQFMSKGKRFSANTVWKS
>ID:YP_003934784.1 |[Shigella phage SP18]||_Shigella_phage_SP18.gbk|gp2|825|NC_014595(170605):73542-74366:-1 ^GeneID:9830525^ Shigella phage SP18, complete genome.|neighbours:ID:YP_003934783.1(-1),ID:YP_003934785.1(-1)|neighbour_genes:gp3,gp4|
MSIFTFINESADKPGPKPSKSEQQWVEIGVEFYTAKEKGMTSKKFAEEKGINYSTFTKSMSRYNSRIQTAYKVSKLKKKPAGKLTKAERQLIMVNSFRKSIRDKIANEGAASNTKSARWFAETIKKSVRGHVTAKPQPGKIYAYIYDAKHKDTLPYWDKYPLIIYLGLGKHNLMYGLNLHYIPPKARQEFLEELLKQYANTPTITNKTHLKIDWSKVKGFKGADQMIKAYIPGNIKGTITEIKPSDWANVVMLPLQAFYSKGKKFSAQKVWRNS
>ID:AUV63820.1 |[Shigella phage Sf20]||_Shigella_phage_Sf20_.gbk|DNA end protector pr..|822|MF327006(163982):1-822:-1 ^^ Shigella phage Sf20, complete genome.|neighbours:start(),ID:AUV63821.1(-1)|neighbour_genes:start(),head completion prot..|
MSVFEIITEDEKPSPQKRKSKQWVELGVEFAKAKAKGMTAKAFADSKGIAYATFTKSMSRYASEIKTAIEVEKLKGKGAKGLNKQQRAMMMINDFRASMRAVSKSRPKEKSQEWFTKTIKAGIKGHQIVKPQVGRIYTFMYDAKYKDTLPYWDVFPLIICLGDSKTKAGNTVMLGLNLHYVTPKARQQFLEALLKQYASTPTLSNKTRLKIKWSDVKGMRGSDHMIKAYLPGHIKTKLVEISPKDWSNIIYMPTYQFMSKGKKYDARKVWKDA
>ID:YP_009618956.1 |[Shigella phage Sf21]||_Shigella_phage_Sf21_.gbk|DNA end protector pr..|825|NC_042077(166002):73079-73903:-1 ^GeneID:40095559^ Shigella phage Sf21, complete genome.|neighbours:ID:YP_009618955.1(-1),ID:YP_009618957.1(-1)|neighbour_genes:tail completion and ..,head completion prot..|
MAIFQIINESTPQVPKVKQSLNEKKWIQIGLEYRKAKAKGMTGKQFAEERGIKYSTFTSAMSKYASGIKTAEKIQKLESKPMNKLNKQERQLLMINSFRQTLRDKIRNEGAAINNKTRKWFAETIKQVKGHKVVRPQPGRIYAFAYDAKHKETLPYWDKFPLIIYLGLGKHNLMYGLNLHYIPPKARQQFLEELLKQYSNTPTITNKTKLKIDWSQVKGFRGADQMIKAYIPGNIMGSLVEIAPKDWANVVLMPLQQFVSKGKRFSANKVWSNI
>ID:YP_009614799.1 |[Shigella phage Sf22]||_Shigella_phage_Sf22_.gbk|DNA end protector pr..|825|NC_042039(166283):19074-19898:-1 ^GeneID:40091214^ Shigella phage Sf22, complete genome.|neighbours:ID:YP_009614798.1(-1),ID:YP_009614800.1(-1)|neighbour_genes:gp46,gp48|
MAIFQIINESTPQVPKVKQSLNEKKWIQIGLEYKKAKAKGMTGKQFAEERGIKYSTFTSAMSKYASGIKTAEKIQKLESKPMNKLNKQERQLLMINSFRQTLRDKIRNEGAAINNKTRKWFAETIKQVKGHKVVRPQPGRIYAFAYDAKHKETLPYWDKFPLIIYLGLGKHNLMYGLNLHYIPPKARQQFLEELLKQYSNTPTITNKTKLKIDWSQVKGFRGADQMIKAYIPGNIMGSLVEIAPKDWANVVLMPLQQFVSKGKRFSANKVWSNI
>ID:ATE86677.1 |[Shigella phage Sf23]||_Shigella_phage_Sf23_.gbk|DNA end protector pr..|825|MF158046(167678):163203-164027:-1 ^^ Shigella phage Sf23, complete genome.|neighbours:ID:ATE86676.1(-1),ID:ATE86678.1(-1)|neighbour_genes:tail completion and ..,head completion prot..|
MAIFQIINESTPQVPKVKQSLNEKKWIQIGLEYKKAKAKGMTGKQFAEERGIKYSTFTSAMSKYASGIKTAEKIQKLESKPMNKLNKQERQLLMINSFRQTLRDKIRNEGAAINNKTRKWFAETIKQVKGHKVVRPQPGRIYAFAYDAKHKETLPYWDKFPLIIYLGLGKHNLMYGLNLHYIPPKARQQFLEELLKQYANTPTITNKTKLKIDWSQVKGFRGADQMIKAYIPGNIMGSLVEIAPKDWANVVLMPLQQFVSKGKRFSANKVWSNI
>ID:YP_009619081.1 |[Shigella phage Sf24]||_Shigella_phage_Sf24_.gbk|DNA end protector pr..|825|NC_042078(168112):1-825:-1 ^GeneID:40095696^ Shigella phage Sf24, complete genome.|neighbours:start(),ID:YP_009619082.1(-1)|neighbour_genes:start(),head completion prot..|
MAIFQIINESTPQVPKVKQSLNEKKWIQIGLEYKKAKAKGMTGKQFAEERGIKYSTFTSAMSKYASGIKTAEKIQKLESKPMNKLNKQERQLLMINSFRQTLRDKIRNEGAAINNKTRKWFAETIKQVKGHKVVRPQPGRIYAFAYDAKHKETLPYWDKFPLIIYLGLGKHNLMYGLNLHYIPPKARQQFLEELLKQYANTPTITNKTKLKIDWSQVKGFRGADQMIKAYIPGNIMGSLVEIAPKDWANVVLMPLQQFVSKGKRFSANKVWSNI
>ID:AUV63282.1 |[Shigella phage Sf25]||_Shigella_phage_Sf25_.gbk|DNA end protector pr..|825|MF327009(168573):1-825:-1 ^^ Shigella phage Sf25, complete genome.|neighbours:start(),ID:AUV63283.1(-1)|neighbour_genes:start(),head completion prot..|
MAIFQIINESTPQVPKVKQSLNEKKWIQIGLEYKKAKAKGMTGKQFAEERGIKYSTFTSAMSKYASGIKTAEKIQKLESKPMNKLNKQERQLLMINSFRQTLRDKIRNEGAAINNKTRKWFAETIKQVKGHKVVRPQPGRIYAFAYDAKHKETLPYWDKFPLIIYLGLGKHNLMYGLNLHYIPPKARQQFLEELLKQYANTPTITNKTKLKIDWSQVKGFRGADQMIKAYIPGNIMGSLVEIAPKDWANVVLMPLQQFVSKGKRFSANKVWSNI
>ID:YP_004415041.1 |[Shigella phage Shfl2]||_Shigella_phage_Shfl2_.gbk|putative DNA end pro..|825|NC_015457(165919):72297-73121:-1 ^GeneID:10498904^ Shigella phage Shfl2, complete genome.|neighbours:ID:YP_004415040.1(-1),ID:YP_004415042.1(-1)|neighbour_genes:putative tail comple..,putative head comple..|
MAIFQIINESTPQVPKVKQSLNEKKWIQIGLEYKKAKAKGMTGKQFAEERGIKYSTFTSAMSKYASGIKTAEKIQKLESKPMNKLNKQERQLLMINSFRQTLHDKIRNEGAAINNKTRKWFAETIKQVKGHKVVRPQPGRIYAFAYDAKHKETLPYWDKFPLIIYLGLGKHNLMYGLNLHYIPPKARQQFLEELLKQYANTPTITNKTKLKIDWSQVKGFRGADQMIKAYIPGNIMGSLVEIAPKDWANVVLMPLQQFVSKGKRFSANKVWSNI
>ID:YP_009110966.1 |[Shigella phage pSs-1]||_Shigella_phage_pSs-1_.gbk|hypothetical protein|825|NC_025829(164999):77882-78706:-1 ^GeneID:22475232^ Shigella phage pSs-1, complete genome.|neighbours:ID:YP_009110965.1(-1),ID:YP_009110967.1(-1)|neighbour_genes:hypothetical protein,hypothetical protein|
MAIFQIINESTPQVPKVKQSLNEKKWIQIGLEYKKAKAKGMTGKQFAEERGIKYSTFTSAMSKYASGIKTAEKIQKLESKPMNKLNKQERQLLMINSFRQTLRDKIRNEGAAINNKTRKWFAETIKQVKGHKVVRPQPGRIYAFAYDAKHKETLPYWDKFPLIIYLGLGKHNLMYGLNLHYIPPKARQQFLEELLKQYSNTPTITNKTKLKIDWSQVKGFRGADQMIKAYIPGNIMGSLVEIAPKDWANVVLMPLQQFVSKGKRFSANKVWSNI
>ID:QBX06143.1 |[Vibrio phage ValB1 HC]||_Vibrio_phage_ValB1_HC_.gbk|DNA end protector pr..|597|MK568540(247619):136593-137189:1 ^^ Vibrio phage ValB1 HC, complete genome.|neighbours:ID:QBX06142.1(1),ID:QBX06144.1(1)|neighbour_genes:head completion prot..,baseplate-tail tube ..|
MARPERAKKKKESLLDSFKAQTHELGRQPIAKNQRKSLAWFKKRVHDAIRSRKVQRPHKGNMYVFAYDAKHKDKLPYWDKFPCIICLGVEKGYMLGLNLHYIPPKDREKFLTILLRYATTKTVSNTTRLSVDWGRVKNIKFSKHMVKLYILKRIKGSLEEVKPHDWYNVIHMPLQQFVAKNGRNISAVRAYDDRYRRR
>ID:YP_009201417.1 |[Vibrio phage ValKK3]||_Vibrio_phage_ValKK3_.gbk|DNA end protector pr..|597|NC_028829(248088):187935-188531:1 ^GeneID:26628640^ Vibrio phage ValKK3, complete genome.|neighbours:ID:YP_009201416.1(1),ID:YP_009201418.1(1)|neighbour_genes:head completion prot..,baseplate-tail tube ..|
MARPERAKKKKESLLDSFKAQTHELGRQPIAKNQRKSLAWFKKRVHDAIRSRKVQRPHKGNMYVFAYDAKHKDKLPYWDKFPCIICLGVEKGYMLGLNLHYIPPKDREKFLTILLRYATTKTVSNTTRLSVDWGRVKNIKFSKHMVKLYILKRIKGSLEEVKPHDWYNVIHMPLQQFVAKNGRNISAVRAYDDRYRRR
>ID:YP_008125530.1 |[Vibrio phage nt-1]||_Vibrio_phage_nt-1_.gbk|DNA end protector pr..|597|NC_021529(247511):108529-109125:-1 ^GeneID:15926866^ Vibrio phage nt-1, complete genome.|neighbours:ID:YP_008125529.1(-1),ID:YP_008125531.1(-1)|neighbour_genes:baseplate tail tube ..,head completion prot..|
MARTERAKKKKESLLDSFKAQTHELGRQPIAKNQRKSFAWFKKKVHDAIRSRKVQVPYKGNMYVFAYDAKTKDKLPYWDKFPCILCLGQQKGYMLGLNLHYIPPKEREKFLTTLLRYANTKTVSNSTRLVIDWGRVKNIKFSKHMVKLYIMKRIKGSLEEVKPHDWYNVIHMPLQQFVAKNGRNISAVRAYDDRYRRR
>ID:ALP47070.1 |[Vibrio phage phi-Grn1]||_Vibrio_phage_phi-Grn1_.gbk|DNA end protector du..|597|KT919972(248605):52654-53250:-1 ^^ Vibrio phage phi-Grn1, complete genome.|neighbours:ID:ALP47043.1(-1),ID:ALP47152.1(-1)|neighbour_genes:baseplate tail tube ..,hypothetical protein|
MARPERAKKKKESLLDSFKAQTHELGRQPIAKNQRKSLAWFKKRVHDAIRSRKVQRPHKGNMYVFAYDAKHKDKLPYWDKFPCIICLGVEKGYMLGLNLHYIPPKDREKFLTILLRYATTKTVSNTTRLSVDWGRVKNIKFSKHMVKLYILKRIKGSLEEVKPHDWYNVIHMPLQQFVAKNGRNISAVRAYDDRYRRR
>ID:ALP47449.1 |[Vibrio phage phi-ST2]||_Vibrio_phage_phi-ST2_.gbk|DNA end protector du..|597|KT919973(250485):112831-113427:-1 ^^ Vibrio phage phi-ST2, complete genome.|neighbours:ID:ALP47421.1(-1),ID:ALP47512.1(-1)|neighbour_genes:baseplate tail tube ..,head completion prot..|
MARPERAKKKKESLLDSFKAQTHELGRQPIAKNQRKSLAWFKKRVHDAIRSRKVQRPHKGNMYVFAYDAKHKDKLPYWDKFPCIICLGVEKGYMLGLNLHYIPPKDREKFLTILLRYATTKTVSNTTRLSVDWGRVKNIKFSKHMVKLYILKRIKGSLEEVKPHDWYNVIHMPLQQFVAKNGRNISAVRAYDDRYRRR
>ID:AFN37562.1 |[Vibriophage phi-pp2]||_Vibriophage_phi-pp2_.gbk|phage DNA end protec..|414|JN849462(246421):190094-190507:-1 ^^ Vibriophage phi-pp2, complete genome.|neighbours:ID:AFN37561.1(-1),ID:AFN37563.1(-1)|neighbour_genes:phage baseplate-tail..,phage head completio..|
MYVFAYDAKTKHQLPYWDKFPCIICLGQQKGYMLGLNLHYIPPKDREKFLTTLLRYANTKTVSNSTRLMIDWGRVKNIKFSKHMVKLYILKRIKGSLEEVKPHDWYNVIHMPLQQFVAKNGRNISAVRAYDDRYRRR
>ID:YP_009153745.1 |[Yersinia phage PST]||_Yersinia_phage_PST_.gbk|DNA end protector pr..|825|NC_027404(167785):72864-73688:-1 ^GeneID:24677532^ Yersinia phage PST, complete genome.|neighbours:ID:YP_009153744.1(-1),ID:YP_009153746.1(-1)|neighbour_genes:tail completion and ..,head completion prot..|
MAIFQIINESTPQVPKVKQSLNEKKWIQIGLEYKKAKAKGMTGKQFAEERGIKYSTFTSAMSKYASGIKTAEKIQKLESKPMNKLNKQERQLLMINSFRQTLRDKIRNEGAAINNKTRKWFAETIKQVKGHKVVRPQPGRIYAFAYDAKHKETLPYWDKFPLIIYLGLGKHNLMYGLNLHYIPPKARQQFLEELLKQYSNTPTITNKTKLKIDWSQVKGFRGADQMIKAYIPGNIMGSLVEIAPKDWANVVLMPLQQFVSKGKRFSANKVWSNI
>ID:VEV89758.1 |[Yersinia phage fPS-2]||_Yersinia_phage_fPS-2_.gbk|g142c|828|LR215722(169060):74771-75598:-1 ^^ Yersinia phage fPS-2 genome assembly, chromosome: I.|neighbours:ID:VEV89757.1(-1),ID:VEV89759.1(-1)|neighbour_genes:g141c,g143c|
MAIFQIINESTPQVPKVKQSLNEKKWIQIGLEYKKAKAKGMTGKQFAEERGIKYSTFTSAMSKYASGIKTAEKIQKLESKPMNKLNKQERQLLMINSFRQTLRDKIRNEGAAINNKTRKWFAETIKQVKGHKVVRPQPGRIYAFAYDAKHKETLPYWDKFPLIIYLGLGKHNLMYGLNLHYIPPKARQQFLEELLKQYANTPTITNKTKLKIDWSQVKGFRGADQMIKAYIPGNIMGSLVEIAPKDWANVVLMPLQSFYSKGKRFSANKVWSNVR
>ID:YP_009149390.1 |[Yersinia phage phiD1]||_Yersinia_phage_phiD1_.gbk|g151|825|NC_027353(167063):74193-75017:-1 ^GeneID:24635587^ Yersinia phage phiD1 complete genome.|neighbours:ID:YP_009149389.1(-1),ID:YP_009149391.1(-1)|neighbour_genes:g150,g152|
MAIFQIINESTPQVPKVKQSLNEKKWIQIGLEYKKAKAKGMTGKQFAEERGIKYSTFTSAMSKYASGIKTAEKIQKLESKPMNKLNKQERQLLMINSFRQTLRDKIRNEGAAINNKTRKWFAETIKQVKGHKVVRPQPGRIYAFAYDAKHKETLPYWDKFPLIIYLGLGKHNLMYGLNLHYIPPKARQQFLEELLKQYANTPTITNKTKLKIDWSQVKGFRGADQMIKAYIPGNIMGSLVEIAPKDWANVVLMPLQQFVSKGKRFSANKVWSNI
