# Supplementary material for: Influence of Non-canonical DNA Bases on the Genomic Diversity of Tevenvirinae
Source: Front Microbiol. 2021 Apr 6;12:632686. doi: 10.3389/fmicb.2021.632686 (PMC8056088; doi:10.3389/fmicb.2021.632686)
Supplement: Supplementary Data Sheet 1 — Clustering results (folders “first clusterisation,” “second clusterisation,” and “third clusterisation”): the number of pan-genome components in the individual genome (files “pan genome components of genomes”), the total number of all clusters and components of the pan-genome (files “pan genome components”), a list of clusters of the core genome (files “core list”), a list of clusters of the softcore genome (files “softcore list”). Clusters of the softcore genome (folders “softcore clusters”) are presented in the files which show regions in genomes, protein sequences, names of viruses which have these proteins A description of softcore clusters is also supplied (file “Softcore clusters description”). [file Data_Sheet_1.ZIP › Data sheet 1/first clusterisation/softcore_clusters/20006_4.faa]

>ID:YP_004300733.1 |[Acinetobacter virus 133]|Acj133|_Acinetobacter_phage_133_.gbk|4|471|NC_015250(159801):74133-74603:-1 ^GeneID:10323139^ Acinetobacter phage 133, complete genome.|neighbours:ID:YP_004300732.1(-1),ID:YP_004300734.1(1)|neighbour_genes:2,53|
MAYSGKYVVKNVHKYRGDYTKITYRSTWEKFMMEHLDSNPKVIQWNSECVIIPYFSTADGKKRRYFMDFYVKYRLEDNTIREFLYEVKPDKETRPPKPPLRMTKTTKTRYLNELYTFKVNKDKWLATMQFCEKNKYTFKILTEHNLKQFGFKGAVK
>ID:AWY10275.1 |[Acinetobacter phage AM101]||_Acinetobacter_phage_AM101_.gbk|head completion prot..|456|MH165274(166487):86255-86710:1 ^^ Acinetobacter phage AM101, complete genome.|neighbours:ID:AWY10274.1(-1),ID:AWY10276.1(1)|neighbour_genes:baseplate wedge prot..,DNA end protector pr..|
MNVAYSGKYIVKNKSKYKGHVDKVTYRSSWEKWYFNWLDTDPRVKYWSSEEVVIQYFSHADGRKRRYFMDIWFKTHEGQEFFIEIKPKKETMPPKPPAKLTAGAKRRYENECYTWQVNLDKWKAAQALAEKRNVKFRVLTEEGLRKLGMKI
>ID:YP_004009520.1 |[Acinetobacter phage Ac42]|Ac42|_Acinetobacter_phage_Ac42_.gbk|4|462|NC_014660(167716):84564-85025:-1 ^GeneID:9925785^ Acinetobacter phage Ac42, complete genome.|neighbours:ID:YP_004009519.1(-1),ID:YP_004009521.1(1)|neighbour_genes:2,53|
MAYSGKFMPVNKEKYKGDLYKISYRSSWEHWFMKYLDNNPQVVKWNSEEVVIPYFSTADGRRRRYFMDFWAKFDMGNGEYKEFFFEVKPKKETIAPKQPAKLTVQAKKRFINELYTWKVNSDKWVAAEKVATKHNITFRLLTENGLRRLGMVL
>ID:YP_004009774.1 |[Acinetobacter phage Acj61]||_Acinetobacter_phage_Acj61_.gbk|4|450|NC_014661(164093):85845-86294:-1 ^GeneID:9926048^ Acinetobacter phage Acj61, complete genome.|neighbours:ID:YP_004009773.1(-1),ID:YP_004009775.1(1)|neighbour_genes:putative Seg-like ho..,53|
MAYSGSFMPKNREKYKGEITKIHYRSNWEKFFMNYCDKNDAIVKWSSEEVVIPYFSQADGKRRRYFMDFWVKYDTGQEFLIEVKPKKETLPPIKPTQLTAGAKRRFMNEIYTYSVNIDKWKAAKAVADKNKINFRILTEEGLRKLGYVC
>ID:YP_004010295.1 |[Acinetobacter phage Acj9]||_Acinetobacter_phage_Acj9_.gbk|4|450|NC_014663(169947):86672-87121:-1 ^GeneID:9926592^ Acinetobacter phage Acj9, complete genome.|neighbours:ID:YP_004010294.1(-1),ID:YP_004010296.1(1)|neighbour_genes:2,53|
MAHSGRFVPKNKMKYRGHVDKITYRSSWELFYMKWCDSNDKVTAWSSEEAVIPYFSHADGRKRRYFMDIWFKIEGGQEFFIEIKPKKETVRPVPPQNLTAASKKRFAQEIYTFMVNQDKWKAAKALADKRGIIFRVLTEDGLRKMGAKI
>ID:AXY82745.1 |[Acinetobacter phage KARL-1]||_Acinetobacter_phage_KARL-1_.gbk|head completion prot..|450|MH713599(166560):102592-103041:1 ^^ Acinetobacter phage KARL-1, complete genome.|neighbours:ID:AXY82744.1(-1),ID:AXY82746.1(1)|neighbour_genes:baseplate wedge subu..,putative Seg-like ho..|
MAYSGKYIVKNKSKYKGHVDKVTYRSSWEKWYFNWLDTDPRVKYWSSEEVIIQYFSHADGRKRRYFMDIWFKTHEGQEFFIEIKPKKETMPPKPPAKLTAGAKRRYENECYTWAVNCDKWKAAQALAEKRNVKFRILTEEGLRRLGMKI
>ID:YP_006489168.1 |[Acinetobacter phage ZZ1]||_Acinetobacter_phage_ZZ1_.gbk|head completion prot..|450|NC_018087(166687):80298-80747:-1 ^GeneID:13165256^ Acinetobacter phage ZZ1, complete genome.|neighbours:ID:YP_006489170.1(-1),ID:YP_006489167.1(1)|neighbour_genes:DNA end protector pr..,baseplate wedge subu..|
MAYSGRFIPKNKNKYRGKIDKIQYRSTWEKFYMDWLDNNDKVIAWSSEEVVIPYFSQMDGRKRRYFMDFWFKIEGGKEFFVEVKPKKETVEPVPPAQLTTAAKKRFQKEIYTWNVNCNKWEAAQQLAEKRGVTFRVLTEVGLRKMGMKI
>ID:AXF40724.1 |[Acinetobacter phage vB_ApiM_fHyAci03]||_Acinetobacter_phage_vB_ApiM_fHyAci03_.gbk|head completion prot..|450|MH460829(165975):80933-81382:-1 ^^ Acinetobacter phage vB_ApiM_fHyAci03, complete genome.|neighbours:ID:AXF40723.1(-1),ID:AXF40725.1(1)|neighbour_genes:DNA end protector pr..,baseplate wedge subu..|
MAYSGKYIVKNKSKYKGHVDKVTYRSSWEKWYFNWLDTDPRVKYWSSEEVVIQYFSHADGRKRRYFMDIWFKTHEGQEFFIEIKPKKETMPPKPPAKLTAGAKRRYENECYTWQVNLDKWKAAQALAEKRNVKFRVLTEEGLRKLGMKI
>ID:APU01501.1 |[Aeromonas phage 65.2]||_Aeromonas_phage_65.2_.gbk|head completion prot..|471|KY290955(236567):98928-99398:1 ^SEED:fig|6666666.172300.peg.110^ Aeromonas phage 65.2, complete genome.|neighbours:ID:APU01500.1(-1),ID:APU01502.1(1)|neighbour_genes:baseplate tail tube ..,homing endonuclease|
MAGHKAHKGQYFVKNPEKYKGDHRKVTYRSSWEKYIMELLDNHPDVKYWNSEELVIPYFSNADGKKRRYFMDMYIQWIDGSVSLWEVKPTHECYPPVPPKRNTLKAKNAYIHAQYTWAVNNDKWKTTVALCEKKGWKFNIITEIALKKMGFKGLKK
>ID:YP_004300951.1 |[Aeromonas virus 65]||_Aeromonas_phage_65_.gbk|4|471|NC_015251(235229):98947-99417:1 ^GeneID:10323374^ Aeromonas phage 65, complete genome.|neighbours:ID:YP_004300950.1(-1),ID:YP_004300952.1(1)|neighbour_genes:48,putative HNH homing ..|
MAGHKAHKGQYFVKNPEKYKGDHRKVTYRSSWEKYIMELLDNHPDVKYWNSEELVIPYFSNADGKKRRYFMDMYIQWIDGSVSLWEVKPTHECYPPVPPKRNTLKAKNAYIHAQYTWAVNNDKWKTTVALCEKKGWKFNIITEIALKKMGFKGLKK
>ID:ATI17396.1 |[Aeromonas phage AS-szw]||_Aeromonas_phage_AS-szw_.gbk|head completion prot..|471|MF498773(229957):75555-76025:-1 ^^ Aeromonas phage AS-szw, complete genome.|neighbours:ID:ATI17395.1(-1),ID:ATI17397.1(1)|neighbour_genes:hypothetical protein,baseplate tail tube ..|
MAGNNTYKGQFFVKNREKYKGDPKKVTYRSSWEKYIMEMLDNNPDVRYWNSECMVIPYFSNADGKKRRYFMDMWIQWSDGSISLWEVKPKKECFPPVPPKRNTLKAKNAYIQAVYTWQVNNDKWKTTAELCKKKGWRFNIINEDSLKAMGFKGLTK
>ID:ASU00199.1 |[Aeromonas phage AS-zj]||_Aeromonas_phage_AS-zj_.gbk|head completion prot..|471|MF448340(229929):181176-181646:-1 ^^ Aeromonas phage AS-zj, complete genome.|neighbours:ID:ASU00200.1(-1),ID:ASU00198.1(1)|neighbour_genes:hypothetical protein,baseplate tail tube ..|
MAGNNTYKGQYFVKNREKYKGDPKKVTYRSSWEKYIMEMLDNNPDVRYWNSECMVIPYFSNADGKKRRYFMDMWIQWSDGSISLWEVKPKKECFPPVPPKRNTLKAKNAYIQAVYTWQVNNDKWKTTAELCKKKGWRFNIINEDSLRAMGFKGLTK
>ID:NP_944080.1 |[Aeromonas virus Aeh1]||_Aeromonas_phage_Aeh1_.gbk|4|471|NC_005260(233234):122315-122785:-1 ^GeneID:2658175^ Aeromonas phage Aeh1, complete genome.|neighbours:ID:NP_944079.1(-1),ID:NP_944081.1(1)|neighbour_genes:2,gp48 baseplate tail ..|
MAETYKGKFVPENKEKYRGDASKITYRSSWELFIMKMLDRNPEVKWWNSEETVIPYFSEADGKKRRYFMDMTVCWKNGSISLWEVKPRKETMPPQMPNRNTAAAKKRFAQEVYTWGVNTSKWKAAIKVCEQKGWRFNIITEDTLKRMGFKGVKDDI
>ID:AUE22725.1 |[Aeromonas phage Ah1]||_Aeromonas_phage_Ah1_.gbk|head completion prot..|471|MG250483(221116):110179-110649:-1 ^^ Aeromonas phage Ah1, complete genome.|neighbours:ID:AUE22724.1(-1),ID:AUE22726.1(1)|neighbour_genes:DNA end protector pr..,baseplate tail tube ..|
MAETYKGKFVPENKEKYRGDASKITYRSSWELFIMKMLDRNPEVKWWNSEETVIPYFSEADGKKRRYFMDMTVCWKNGDISLWEVKPRKETMPPQMPTRNTAAAKKRFAQEVYTWGVNTSKWKAAIKICEQKGWRFNIITEDTLKRMGFKGVKDDI
>ID:QAX98448.1 |[Aeromonas phage AsFcp_2]||_Aeromonas_phage_AsFcp_2_.gbk|head completion prot..|471|MH791401(219171):57910-58380:-1 ^^ UNVERIFIED: Aeromonas phage AsFcp_2, complete genome.|neighbours:ID:QAX98447.1(-1),ID:QAX98449.1(1)|neighbour_genes:DNA end protector pr..,baseplate tail tube ..|
MSQAYKGKFVPENKEKYRGDYSKITYRSSWELFIMKMLDRNTEVKWWGSEITVIPYFSESDGKKRRYFIDMTICWKDGNISLWEVKPAAETRPPAIPSRNTAAAKKRFADQVYTWGVNTSKWKATIDVCQKKGWKFNIITEDVLKRMGFKGVKDDI
>ID:QAX97837.1 |[Aeromonas phage Asswx_1]||_Aeromonas_phage_Asswx_1_.gbk|head completion prot..|471|MH791398(229103):83243-83713:-1 ^^ UNVERIFIED: Aeromonas phage Asswx_1, complete genome.|neighbours:ID:QAX97836.1(-1),ID:QAX97838.1(1)|neighbour_genes:hypothetical protein,baseplate tail tube ..|
MAGNNTYKGQYFVKNREKYKGDPKKVTYRSSWEKYIMEMLDNNPDVRYWNSECMVIPYFSNADGKKRRYFMDMWIQWSDGSISLWEVKPKKECFPPVPPKRNTLKAKNAYIQAVYTWQVNNDKWKTTAELCKKKGWRFNIINEDSLRAMGFKGLTK
>ID:QAY01315.1 |[Aeromonas phage Aswh_1]||_Aeromonas_phage_Aswh_1_.gbk|head completion prot..|471|MH791414(229730):155665-156135:1 ^^ UNVERIFIED: Aeromonas phage Aswh_1, complete genome.|neighbours:ID:QAY01314.1(-1),ID:QAY01316.1(1)|neighbour_genes:baseplate tail tube ..,hypothetical protein|
MAGRSTYKGQYFVKNREKYKGDPKKVTYRSSWEKYIMEMLDNSPDVRYWNSEEMVIPYFSNADGKKRRYFMDFYIQWVDGSISLWEVKPQKETIPPVAPKRNTLKSKQTFMEQVYTWNVNTDKWKTTAEICKKKGWRFNIITESALKMMGFKGLNK
>ID:YP_007010368.1 |[Aeromonas phage CC2]||_Aeromonas_phage_CC2_.gbk|head completion prot..|471|NC_019538(231743):187397-187867:1 ^GeneID:14016283^ Aeromonas phage CC2, complete genome.|neighbours:ID:YP_007010367.1(-1),ID:YP_007010369.1(1)|neighbour_genes:baseplate tail tube ..,hypothetical protein|
MAGNNTYKGQYFVKNREKYKGDPKKVTYRSSWEKYIMEMLDNNPDVRYWNSECMVIPYFSNADGKKRRYFMDMWIQWSDGSISLWEVKPKKECFPPVPPKRNTLKAKNAYIQAVYTWQVNNDKWKTTAELCKKKGWRFNIINEDSLKAMGFKGLTK
>ID:YP_009011615.1 |[Aeromonas phage PX29]||_Aeromonas_phage_PX29_.gbk|4|471|NC_023688(222006):108285-108755:-1 ^GeneID:18560110^ Aeromonas phage PX29, complete genome.|neighbours:ID:YP_009011614.1(-1),ID:YP_009011616.1(1)|neighbour_genes:2,48|
MSQAYKGKFVPENKEKYRGDYSKITYRSSWELFIMKMLDRNTEVKWWGSEITVIPYFSESDGKKRRYFIDMTICWKDGNISLWEVKPAAETRPPAIPSRNTAAAKKRFADQVYTWGVNTSKWKATIDVCQKKGWKFNIITEDVLKRMGFKGVKDDI
>ID:YP_003969618.1 |[Aeromonas phage phiAS5]||_Aeromonas_phage_phiAS5_.gbk|head completion-like..|465|NC_014636(225268):206548-207012:-1 ^GeneID:9861736^ Aeromonas phage phiAS5, complete genome.|neighbours:ID:YP_003969617.1(-1),ID:YP_003969619.1(1)|neighbour_genes:DNA end protector pr..,baseplate tail tube ..|
MSETYKGKYTPEDKAKYRGDASKITYRSSWELFIMRMLDKNPEVKWWSSEETVIPYFSNADGKKRRYFMDFTVCWKNGSISLWEVKPRKETVAPIPPTRNTAAAKKRFMNEIYTYQVNLDKWQTASKICDQKGWRFNIITEDTLKRLGFKGVRE
>ID:YP_803090.1 |[Escherichia virus RB32]||_Bacteriophage_RB32_.gbk|4|453|NC_008515(165890):75015-75467:-1 ^GeneID:4405467^ Bacteriophage RB32, complete genome.|neighbours:ID:YP_803089.1(-1),ID:YP_803091.1(1)|neighbour_genes:2,53|
MAYSGKWVPKNISKYRGDPKKITYRSNWEKFFFEWLDKNPEIIAWGSETAVIPYFCNAEGKKRRYFMDIWMKDSSGQEFFIEIKPKKETQPPVKPAHLTTAAKKRFMNEIYTYSVNTDKWKAAQALAEKRGIKFRILTEDGLRALGFKGA
>ID:YP_009218549.1 |[Citrobacter phage IME-CF2]||_Citrobacter_phage_IME-CF2_.gbk|head completion prot..|435|NC_029013(177688):14029-14463:1 ^GeneID:26644772,SEED:fig|1527524.5.peg.11^ Citrobacter phage IME-CF2, complete genome.|neighbours:ID:YP_009218548.1(-1),ID:YP_009218550.1(1)|neighbour_genes:baseplate wedge,DNA end protector du..|
MPQNITKYKGDPRKITYRSSWEKYIMNWLDRNPHVKRWNSEEVVIPYFSNADGKRRRYFMDFYVEMDNGVTYLWEVKPMKETLPPPKPANNNVHNKKKFVDALYTYAVNIDKWKAANAAAKQKGWEFKIITEDTLKRVFGWKGQ
>ID:YP_009195011.1 |[Citrobacter phage Margaery]||_Citrobacter_phage_Margaery_.gbk|head completion prot..|435|NC_028755(178182):103934-104368:-1 ^^ Citrobacter phage Margaery, complete genome.|neighbours:ID:YP_009195010.1(-1),ID:YP_009195012.1(1)|neighbour_genes:DNA end protector pr..,baseplate wedge subu..|
MPQNIQKYKGDPRKITYRSSWEKYIMNWLDRNPHVKRWNSEEVVIPYFSNADGKRRRYFMDFYVEMDNGVTYLWEVKPMKETLPPPKPANNNVHNKKKFVDALYTYAVNIDKWKAANAAAKQKGWEFKIITEDTLKRVFGWKGQ
>ID:AYJ73055.1 |[Citrobacter phage Maroon]||_Citrobacter_phage_Maroon_.gbk|head completion prot..|435|MH823906(178830):104349-104783:-1 ^^ Citrobacter phage Maroon, complete genome.|neighbours:ID:AYJ73054.1(-1),ID:AYJ73056.1(1)|neighbour_genes:DNA end protector pr..,baseplate wedge subu..|
MPQNIQKYKGDPRKITYRSSWEKYIMNWLDRNPHVKRWNSEEVVIPYFSNADGKRRRYFMDFYVEMDNGVTYLWEVKPMKETLPPPKPANNNVHNKKKFVDALYTYAVNIDKWKAANAAAKQKGWEFKIITEDTLKRVFGWKGQ
>ID:YP_009203886.1 |[Citrobacter phage Merlin]||_Citrobacter_phage_Merlin_.gbk|head completion prot..|450|NC_028857(172733):78564-79013:-1 ^GeneID:26648097^ Citrobacter phage Merlin, complete genome.|neighbours:ID:YP_009203885.1(-1),ID:YP_009203887.1(1)|neighbour_genes:DNA end protector pr..,baseplate wedge subu..|
MAYSGKFMPVNHQKYRGDIRKITYRSSWESWFMKWLDTNPQVVKWNSEEVVIPYFSNADGKKRRYFMDFWVKFDTGQEFFFEVKPKKETMPPPKPAKLTTAAKKKYIDALYTFSVNSDKWKAALAVAEKNNINFRLITEDGLKRLGWKG
>ID:YP_009097798.1 |[Citrobacter phage Miller]||_Citrobacter_phage_Miller_.gbk|head completion prot..|435|NC_025414(178171):104902-105336:-1 ^^ Citrobacter phage Miller, complete genome.|neighbours:ID:YP_009097797.1(-1),ID:YP_009097799.1(1)|neighbour_genes:DNA end protection p..,baseplate wedge prot..|
MPQNITKYKGDPRKITYRSSWEKYIMNWLDRNPHVKRWNSEEVVIPYFSNADGKRRRYFMDFYVEMDNGVTYLWEVKPMKETLPPPKPANNNVHNKKKFVDALYTYAVNIDKWKAANAAAKQKGWEFKIITEDTLKRVFGWKGQ
>ID:YP_009146599.1 |[Citrobacter phage Moon]||_Citrobacter_phage_Moon.gbk|head completion prot..|450|NC_027331(170341):77102-77551:-1 ^GeneID:24721765,InterPro:IPR011578,InterPro:IPR014833^ Citrobacter phage Moon, complete genome.|neighbours:ID:YP_009146598.1(-1),ID:YP_009146600.1(1)|neighbour_genes:DNA end protector pr..,baseplate wedge subu..|
MAYSGRFTPVNHQKYRGDIRKITYRSSWESWFMKWLDTNPQVVKWNSEEVVIPYFSNADGKKRRYFMDFWVKFDTGQEFFFEIKPKKETMPPPKPAKLTTAAKKRYIDSLYTFSVNSDKWKAALAVAEKNNINFRLITEDGLKRLGWKG
>ID:YP_009285730.1 |[Citrobacter phage vB_CfrM_CfP1]||_Citrobacter_phage_vB_CfrM_CfP1_.gbk|head completion prot..|435|NC_031057(180219):106873-107307:-1 ^GeneID:29079582^ Citrobacter phage vB_CfrM_CfP1, complete genome.|neighbours:ID:YP_009285729.1(-1),ID:YP_009285731.1(1)|neighbour_genes:DNA end protection p..,baseplate wedge subu..|
MPQNITKYKGDPRKITYRSSWEKYIMNWLDRNPHVKRWNSEEVVIPYFSNADGKRRRYFMDFYVEMDNGVTYLWEVKPMKETLPPPKPANNNVHNKKKFVDALYTYAVNIDKWKAANAAAKQKGWEFKIITEDTLKRVFGWKGQ
>ID:SCN45842.1 |[Cronobacter phage Pet-CM3-4]||_Cronobacter_phage_Pet-CM3-4_.gbk|Phage head completio..|450|LT614807(171975):79432-79881:-1 ^^ Cronobacter phage Pet-CM3-4 genome assembly, chromosome: I.|neighbours:ID:SCN45841.1(-1),ID:SCN45843.1(-1)|neighbour_genes:DNA end protector pr..,hypothetical protein|
MAYSGRFMPKNHEKYRGDIRKITYRSSWESWFMKWLDANPQVVKWNSEEVVIPYFCNADGKKRRYFMDFWFRDENGQEFFVEVKPKKETQPPPKPAKLTTAAKKRYIDEIYTWSVNQDKWSAAQKVAEKNNIKFRLLTEDGLKRLGWKG
>ID:YP_006986465.1 |[Cronobacter phage vB_CsaM_GAP161]||_Cronobacter_phage_vB_CsaM_GAP161_.gbk|phage head completio..|441|NC_019398(178193):103541-103981:-1 ^^ Cronobacter phage vB_CsaM_GAP161, complete genome.|neighbours:ID:YP_006986464.1(-1),ID:YP_006986466.1(1)|neighbour_genes:putative Seg-like ho..,baseplate wedge subu..|
MPQNIQKYKGDPRKITYRSSWEKYIMNWLDRNPHVKRWNSEEVVIPYFSNADGKRRRYFMDFYVEMDNGVTYLWEVKPMKETLPPPKPANNNVHNKKKFVDALYVYSINIDKWKAANAACKAKGWEFKIITEDTLKRVFGWKGYEK
>ID:AOG16321.1 |[Cronobacter phage vB_CsaM_leB]||_Cronobacter_phage_vB_CsaM_leB_.gbk|head completion prot..|435|KX431559(177907):103143-103577:-1 ^^ Cronobacter phage vB_CsaM_leB, complete genome.|neighbours:ID:AOG16320.1(-1),ID:AOG16322.1(1)|neighbour_genes:DNA end protector pr..,baseplate wedge subu..|
MPQNIQKYKGDPRKITYRSSWEKYIMNWLDRNPHVKRWNSEEVVIPYFSNADGKRRRYFMDFYVEMDNGVTYLWEVKPMKETLPPPKPANNNVHNKKKFVDALYTYAVNIDKWKAANAAAKQKGWEFKIITEDTLKRVFGWKGQ
>ID:AOG16605.1 |[Cronobacter phage vB_CsaM_leN]||_Cronobacter_phage_vB_CsaM_leN_.gbk|head completion prot..|435|KX431560(179516):104192-104626:-1 ^^ Cronobacter phage vB_CsaM_leN, complete genome.|neighbours:ID:AOG16604.1(-1),ID:AOG16606.1(1)|neighbour_genes:DNA end protector pr..,baseplate wedge subu..|
MPQNIQKYKGDPRKITYRSSWEKYIMNWLDRNPHVKRWNSEEVVIPYFSNADGKRRRYFMDFYVEMDNGVTYLWEVKPMKETLPPPKPANNNVHNKKKFVDALYTYAVNIDKWKAANAAAKQKGWEFKIITEDTLKRVFGWKGQ
>ID:YP_009005430.1 |[Enterobacter phage PG7]||_Enterobacter_phage_PG7_.gbk|head completion prot..|450|NC_023561(173276):81825-82274:-1 ^GeneID:18502445^ Enterobacter phage PG7, complete genome.|neighbours:ID:YP_009005429.1(-1),ID:YP_009005431.1(1)|neighbour_genes:DNA end protector pr..,baseplate wedge subu..|
MAYSGKFMPKNHEKYRGDIRKITYRSSWESWFMKWLDANPEIVKWNSEEVVIPYFCNADGKKRRYFMDFWFRDVNGQEFFVEVKPKKETQPPPKPAKLTTAAKKRYIDEIYTWSVNQDKWTAAQKVAEKNNIKFRLLTEDGLKRLGWKG
>ID:AVR55339.1 |[Enterobacter phage myPSH1140]||_Enterobacter_phage_myPSH1140_.gbk|head completion prot..|450|MG999954(172614):82916-83365:-1 ^^ Enterobacter phage myPSH1140, complete genome.|neighbours:ID:AVR55338.1(-1),ID:AVR55340.1(1)|neighbour_genes:DNA end protector pr..,baseplate hub subuni..|
MAYSGKFMPKNHEKYRGDIRKITYRSSWESWFMKWLDANPEIVKWNSEEVVIPYFCNADGKKRRYFMDFWFKDVNGQEFFVEVKPKKETQPPPKPAKLTTAAKKRYIDEIYTWSVNQDKWTAAQKVAEKNNIKFRLLTEDGLKRLGWKG
>ID:YP_009607112.1 |[Enterobacter phage phiEap-3]||_Enterobacter_phage_phiEap-3_.gbk|head completion prot..|468|NC_041980(175814):104188-104655:-1 ^GeneID:40083118^ Enterobacter phage phiEap-3, complete genome.|neighbours:ID:YP_009607111.1(-1),ID:YP_009607113.1(1)|neighbour_genes:DNA end protector pr..,baseplate wedge subu..|
MAGRQTYKGSFVPENIQKYKGDPRKITYRSSWERYVMKWLDKNPHVKRWNSECIVIPYFCNADGKRRRYYMDFYVEMENGTTYLWEVKPLKETMPPPKPVNNNVHNKKKFIDALYTYTVNIDKWKAANELCRQKGWQFKIVTEESLKKVFGWRGQ
>ID:YP_009167964.1 |[Escherichia phage AR1]|AR1|_Enterobacteria_phage_AR1_DNA_.gbk|4|453|NC_027983(167435):74723-75175:-1 ^GeneID:26041915^ Enterobacteria phage AR1 DNA, complete genome.|neighbours:ID:YP_009167963.1(-1),ID:YP_009167965.1(1)|neighbour_genes:2,53|
MAYSGKWVPKNISKYRGDPKKITYRSNWEKFFFEWLDKNPEIIAWGSETAVIPYFCNAEGKKRRYFMDIWMKDSSGQEFFIEIKPKKETQPPVKPAHLTTAAKKRFMNEIYTYSVNTDKWKAAQALAEKRGIKFRILTEDGLRALGFKGA
>ID:ANZ51047.1 |[Enterobacteria phage ATK47]||_Enterobacteria_phage_ATK47.gbk|head completion prot..|450|KT184309(170020):93755-94204:1 ^^ Enterobacteria phage ATK47, complete genome.|neighbours:ID:ANZ51046.1(-1),ID:ANZ51048.1(1)|neighbour_genes:baseplate hub subuni..,DNA end protector du..|
MAYSGKWVPKNLKKYRGDHTKITYRSNWEKFFFEWLDKNPEIIAWGSETAVIPYFCNAEGKKRRYYMDIWMKDASGQEFFVEIKPKKETQPPIKPVNLTTAAKKRYMNEIYTWSVNCDKWKAASAVAEKRNIKFRVLTEDGLRKLGYKG
>ID:ANZ51171.1 |[Enterobacteria phage ATK48]||_Enterobacteria_phage_ATK48.gbk|head completion prot..|450|KT184310(169729):22259-22708:1 ^^ Enterobacteria phage ATK48, complete genome.|neighbours:ID:ANZ51170.1(-1),ID:ANZ51172.1(1)|neighbour_genes:baseplate wedge subu..,DNA end protector du..|
MAYSGKWVPKNLKKYRGDHTKITYRSNWEKFFFEWLDKNPEIIAWGSETAVIPYFCNAEGKKRRYYMDIWMKDASGQEFFVEIKPKKETQPPIKPVNLTTAAKKRYMNEIYTWSVNCDKWKAASAVAEKRNIKFRVLTEDGLRKLGYKG
>ID:ANZ50749.1 |[Enterobacteria phage Aplg8]||_Enterobacteria_phage_Aplg8_.gbk|head completion prot..|453|KT184308(168496):19567-20019:-1 ^^ Enterobacteria phage Aplg8, complete genome.|neighbours:ID:ANZ50748.1(-1),ID:ANZ50750.1(1)|neighbour_genes:DNA end protector du..,baseplate wedge comp..|
MAYSGKWVPKNISKYRGDPKKITYRSNWEKFFFEWLDKNPEIIAWGSETAVIPYFCNAEGKKRRYFMDIWMKDSSGQEFFIEIKPKKETQPPVKPAHLTTAAKKRFMNEIYTWSVNTDKWKAAQSLAEKRGIKFRILTEDGLRALGFKGA
>ID:YP_007004298.1 |[Enterobacteria phage Bp7]||_Enterobacteria_phage_Bp7_.gbk|head completion prot..|450|NC_019500(168066):164208-164657:1 ^GeneID:14007912^ Enterobacteria phage Bp7, complete genome.|neighbours:ID:YP_007004297.1(-1),ID:YP_007004299.1(1)|neighbour_genes:baseplate wedge subu..,DNA end protector pr..|
MAYSGKFKPTNLQKYKGDWKKIQYRSSWEAWFMRWLDNHPNVVQWNSEEVVIPYFCNAEGKKRRYFMDFWVKFDTGQQFFFEVKPFKETHAPAVPVKMTTAAKKRYINEHYTWSVNTDKWKAAKATADKMGITFRLITEHSLKKLGWKG
>ID:YP_004010010.1 |[Enterobacter phage CC31]||_Enterobacteria_phage_CC31_.gbk|4|450|NC_014662(165540):74390-74839:-1 ^GeneID:9926306^ Enterobacteria phage CC31, complete genome.|neighbours:ID:YP_004010009.1(-1),ID:YP_004010011.1(1)|neighbour_genes:2,53|
MAYSGKFMPKNHEKYRGDIRKITYRSSWESWFMKWLDANPEIVKWNSEEVVIPYFCNAEGKKRRYFMDFWFRDVNGQEFFVEVKPKKETQPPPKPAKLTTAAKKRYIDEIYTWSVNQDKWSAAQKVAEKNNIKFRLLTEDGLKRLGWKG
>ID:YP_009118816.1 |[Enterobacteria phage GEC-3S]||_Enterobacteria_phage_GEC-3S_.gbk|Putative head comple..|474|NC_025425(163424):64420-64893:-1 ^GeneID:23301172^ Enterobacteria phage GEC-3S complete genome.|neighbours:ID:YP_009118815.1(-1),ID:YP_009118817.1(1)|neighbour_genes:Putative DNA end pro..,Putative baseplate w..|
MGGSNTYKGKYVPENKEKYKGDIRKITYRSSWERWIMQWLDRNPRVAKWGSETVVIPYESSTDGKRHRYFMDFYVKFDDGKEHLWEVKPAKETRPPEKPKRMTAKTKQRYMHEVWTYTKNTEKWLAAVKLCQKHNMEFKIITEHALKKVFGFKGLNK
>ID:ANZ51574.1 |[Enterobacteria phage GiZh]||_Enterobacteria_phage_GiZh_.gbk|head completion prot..|453|KT184311(166514):124750-125202:-1 ^^ Enterobacteria phage GiZh, complete genome.|neighbours:ID:ANZ51573.1(-1),ID:ANZ51575.1(1)|neighbour_genes:DNA end protector du..,baseplate wedge subu..|
MAYSGKWVPKNISKYRGDPKKITYRSNWEKFFFEWLDKNPEIIAWGSETAVIPYFCNAEGKKRRYFMDIWMKDSSGQEFFIEIKPKKETQPPVKPAHLTTAAKKRFMNEIYTYSVNTDKWKAAQSLAEKRGIKFRILTEDGLRALGFKGA
>ID:YP_003734289.1 |[Enterobacteria phage IME08]||_Enterobacteria_phage_IME08_.gbk|4|522|NC_014260(172253):74380-74901:-1 ^GeneID:9384449^ Enterobacteria phage IME08, complete genome.|neighbours:ID:YP_003734288.1(-1),ID:YP_003734290.1(1)|neighbour_genes:2,53|
MGSKNEKSIGPPSINNINIYKEATMAYSGKFKPTNLQKYKGDWKKIQYRSSWEAWFMRWLDNHPNVVQWNSEEVVIPYFCNAEGKKRRYFMDFWVKFDTGQQFFFEVKPFKETHAPAAPVKMTTAAKKRYINEHYTWSVNTDKWKAAKATADKMGITFRLITEHSLKKLGWKG
>ID:YP_002922492.1 |[Escherichia phage JS10]||_Enterobacteria_phage_JS10_.gbk|4|450|NC_012741(171451):74042-74491:-1 ^GeneID:7943542^ Enterobacteria phage JS10, complete genome.|neighbours:ID:YP_002922491.1(-1),ID:YP_002922493.1(1)|neighbour_genes:2,53|
MAYSGKFKPTNLQKYKGDWKKIQYRSSWEAWLMRWLDNHPNVVQWNSEEVVIPYFSNADGKKRRYFMDFWVKFDNGQQFFFEVKPFKETHPPAAPAKMTTAAKKRYINEHYTWSVNKDKWKAAKATADKMGINFRLITENSLKKLGWKG
>ID:YP_001595276.1 |[Escherichia phage JS98]||_Enterobacteria_phage_JS98.gbk|head completion prot..|450|NC_010105(170523):75778-76227:-1 ^^ Enterobacteria phage JS98, complete genome.|neighbours:ID:YP_001595275.1(-1),ID:YP_001595277.1(1)|neighbour_genes:DNA end protector pr..,baseplate wedge subu..|
MAYSGKFKPTNLQKYKGDWKKIQYRSSWEAWLMRWLDNHPNVVQWNSEEVVIPYFSNADGKKRRYFMDFWVKFDNGQQFFFEVKPFKETHPPAAPAKMTTAAKKRYINEHYTWSVNKDKWKAAKATADKMGINFRLITENSLKKLGWKG
>ID:YP_002922208.1 |[Escherichia phage JSE]||_Enterobacteria_phage_JSE_.gbk|4|474|NC_012740(166418):67934-68407:-1 ^GeneID:7943176^ Enterobacteria phage JSE, complete genome.|neighbours:ID:YP_002922207.1(-1),ID:YP_002922209.1(1)|neighbour_genes:2,53|
MGGSNTYKGKYVPENKEKYKGDIRKITYRSSWERWIMQWLDRNPRVAKWGSETVVIPYESSTDGKRHRYFMDFYVKFDDGKEHLWEVKPAKETRPPEKPKRMTAKTKQRYMHEVWTYTKNTEKWLAAVKLCQKHNMEFKIITEHALKKVFGFKGLNK
>ID:ANZ51773.1 |[Enterobacteria phage Kha5h]||_Enterobacteria_phage_Kha5h_.gbk|head completion prot..|453|KT184312(167318):99661-100113:-1 ^^ Enterobacteria phage Kha5h, complete genome.|neighbours:ID:ANZ51772.1(-1),ID:ANZ51774.1(1)|neighbour_genes:DNA end protector du..,baseplate wedge subu..|
MAYSGKWVPKNISKYRGDPKKITYRSNWEKFFFEWLDKNPEIIAWGSETAVIPYFCNAEGKKRRYFMDIWMKDSSGQEFFIEIKPKKETQPPVKPAHLTTAAKKRFMNEIYTYSVNTDKWKAAQALAEKRGIKFRILTEDGLRALGFKGA
>ID:YP_001469477.1 |[Escherichia phage Phi1]||_Enterobacteria_phage_Phi1_.gbk|4|474|NC_009821(164270):64782-65255:-1 ^GeneID:5602204^ Enterobacteria phage Phi1, complete genome.|neighbours:ID:YP_001469476.1(-1),ID:YP_001469478.1(1)|neighbour_genes:2,53|
MGGSNTYKGKYVPENKKKYKGDIRKITYRSSWERWIMQWLDRNPRVAKWGSETVVIPYESSTDGKRHRYFMDFYVKFDDGKEHLWEVKPAKETRPPEKPKRMTAKTKQRYMHEVWTYTKNTEKWLAAVKLCQKHNMEFKIITEHALKKVFGFKGLNK
>ID:YP_009202881.1 |[Escherichia phage QL01]||_Enterobacteria_phage_QL01.gbk|head completion prot..|450|NC_028847(170527):74590-75039:-1 ^GeneID:26629869^ Enterobacteria phage QL01, complete genome.|neighbours:ID:YP_009202880.1(-1),ID:YP_009202882.1(1)|neighbour_genes:DNA end protector pr..,hypothetical protein|
MAYSGKFKPTNLQKYKGDWKKIQYRSSWEAWLMRWLDNHPNVVQWNSEEVVIPYFSNADGKKRRYFMDFWVKFDNGQQFFFEVKPFKETHPPAAPAKMTTAAKKRYINEHYTWSVNKDKWKAAKATADKMGINFRLITENSLKKLGWKG
>ID:AIT74241.1 |[Enterobacteria phage RB10]||_Enterobacteria_phage_RB10_.gbk|head completion prot..|453|KM606999(168401):72923-73375:-1 ^^ Enterobacteria phage RB10, complete genome.|neighbours:ID:AIT74240.1(-1),ID:AIT74242.1(1)|neighbour_genes:DNA end protector du..,baseplate wedge subu..|
MAYSGKWVPKNISKYRGDPKKITYRSNWEKFFFEWLDKNPEIIAWGSETAVIPYFCNAEGKKRRYFMDIWMKDSSGQEFFIEIKPKKETQPPVKPAHLTTAAKKRFMNEIYTWSVNTDKWKAAQSLAEKRGIKFRILTEDGLRALGFKGA
>ID:YP_002854483.1 |[Escherichia virus RB14]||_Enterobacteria_phage_RB14_.gbk|4|453|NC_012638(165429):73592-74044:-1 ^GeneID:7803899^ Enterobacteria phage RB14, complete genome.|neighbours:ID:YP_002854482.1(-1),ID:YP_002854484.1(1)|neighbour_genes:2,53|
MAYSGKWVPKNISKYRGDPKKITYRSNWEKFFFEWLDKNPEIIAWGSETAVIPYFCNAEGKKRRYFMDIWMKDSSGQEFFIEIKPKKETQPPVKPAHLTTAAKKRFMNEIYTYSVNTDKWKAAQSLAEKRGIKFRILTEDGLRALGFKGA
>ID:YP_003858488.1 |[Escherichia virus RB16]||_Enterobacteria_phage_RB16_.gbk|4|441|NC_014467(176788):103385-103825:-1 ^GeneID:9712929^ Enterobacteria phage RB16, complete genome.|neighbours:ID:YP_003858487.1(-1),ID:YP_003858489.1(1)|neighbour_genes:putative Seg-like ho..,53|
MPQNITKYKGDPRKITYRSSWEKYIMNWLDRNPHVKRWNSEEVVIPYFSNADGKRRRYFMDFYVEMDNGVTYLWEVKPMKETLPPPKPANNNVHNKKKFVDALYVYSINIDKWKAANAACKAKGWEFKIITEDTLKRVFGWKGYEK
>ID:AXF42457.1 |[Enterobacteria phage RB18]||_Enterobacteria_phage_RB18_.gbk|head completion prot..|453|MH553563(166677):74567-75019:-1 ^^ Enterobacteria phage RB18, complete genome.|neighbours:ID:AXF42456.1(-1),ID:AXF42458.1(1)|neighbour_genes:DNA end protector pr..,baseplate wedge subu..|
MAYSGKWVPKNISKYRGDPKKITYRSNWEKFFFEWLDKNPEIIAWGSETAVIPYFCNAEGKKRRYFMDIWMKDSSGQEFFIEIKPKKETQPPVKPAHLTTAAKKRFMNEIYTWSVNTDKWKAAQSLAEKRGIKFRILTEDGLRALGFKGA
>ID:YP_009102352.1 |[Enterobacteria phage RB27]||_Enterobacteria_phage_RB27_.gbk|head completion prot..|453|NC_025448(165179):73296-73748:-1 ^GeneID:22113136^ Enterobacteria phage RB27, complete genome.|neighbours:ID:YP_009102351.1(-1),ID:YP_009102353.1(1)|neighbour_genes:DNA end protector du..,baseplate wedge subu..|
MAYSGKWVPKNISKYRGDPKKITYRSNWEKFFFEWLDKNPEIIAWGSETAVIPYFCNAEGKKRRYFMDIWMKDSSGQEFFIEIKPKKETQPPVKPAHLTTAAKKRFMNEIYTYSVNTDKWKAAQSLAEKRGIKFRILTEDGLRALGFKGA
>ID:AIT74787.1 |[Enterobacteria phage RB33]||_Enterobacteria_phage_RB33_.gbk|head completion prot..|453|KM607001(166007):75134-75586:-1 ^^ Enterobacteria phage RB33, complete genome.|neighbours:ID:AIT74786.1(-1),ID:AIT74788.1(1)|neighbour_genes:DNA end protector du..,baseplate wedge subu..|
MAYSGKWVPKNISKYRGDPKKITYRSNWEKFFFEWLDKNPEIIAWGSETAVIPYFCNAEGKKRRYFMDIWMKDSSGQEFFIEIKPKKETQPPVKPAHLTTAAKKRFMNEIYTYSVNTDKWKAAQALAEKRGIKFRILTEDGLRALGFKGA
>ID:YP_009098532.1 |[Escherichia phage RB3]||_Enterobacteria_phage_RB3_.gbk|head completion prot..|453|NC_025419(168402):72924-73376:-1 ^GeneID:22113896^ Enterobacteria phage RB3, complete genome.|neighbours:ID:YP_009098531.1(-1),ID:YP_009098533.1(1)|neighbour_genes:DNA end protector du..,baseplate wedge subu..|
MAYSGKWVPKNISKYRGDPKKITYRSNWEKFFFEWLDKNPEIIAWGSETAVIPYFCNAEGKKRRYFMDIWMKDSSGQEFFIEIKPKKETQPPVKPAHLTTAAKKRFMNEIYTWSVNTDKWKAAQSLAEKRGIKFRILTEDGLRALGFKGA
>ID:YP_239178.1 |[Escherichia virus RB43]||_Enterobacteria_phage_RB43_.gbk|4|435|NC_007023(180500):105424-105858:-1 ^GeneID:3416181^ Enterobacteria phage RB43, complete genome.|neighbours:ID:YP_239177.1(-1),ID:YP_239179.1(1)|neighbour_genes:2,53|
MPQNISKYKGDPRKITYRSSWEKYIMNWLDRNPHVKRWNSEEVVIPYFSNADGKRRRYFMDFYVEMDNGVTYLWEVKPMKETLPPPKPANNNVHNKKKFVDALYTYAVNIDKWKAANTAAKQKGWEFKIITEDTLKRVFGWKGQ
>ID:NP_891703.1 |[Escherichia phage RB49]||_Enterobacteria_phage_RB49_.gbk|4|474|NC_005066(164018):64055-64528:-1 ^GeneID:1725422^ Enterobacteria phage RB49, complete genome.|neighbours:ID:NP_891702.1(-1),ID:NP_891704.1(1)|neighbour_genes:2,53|
MGGSNTYKGKYVPENKEKYKGDIRKITYRSSWERWIMQWLDRNPRVAKWGSETVVIPYESSTDGKRHRYFMDFYVKFDDGKEHLWEVKPAKETRPPEKPKRMTAKTKQRYMHEVWTYTKNTEKWLAAVKLCQKHNMEFKIITEHALKKVFGFKGLNK
>ID:YP_002854105.1 |[Enterobacteria phage RB51]||_Enterobacteria_phage_RB51_.gbk|4|453|NC_012635(168394):76946-77398:-1 ^GeneID:7803411^ Enterobacteria phage RB51, complete genome.|neighbours:ID:YP_002854104.1(-1),ID:YP_002854106.1(1)|neighbour_genes:2,53|
MAYSGKWVPKNISKYRGDPKKITYRSNWEKFFFEWLDKNPEIIAWGSETAVIPYFCNAEGKKRRYFMDIWMKDSSGQEFFIEIKPKKETQPPVKPAHLTTAAKKRFMNEIYTWSVNTDKWKAAQSLAEKRGIKFRILTEDGLRALGFKGA
>ID:AIT75057.1 |[Enterobacteria phage RB55]||_Enterobacteria_phage_RB55_.gbk|head completion prot..|453|KM607002(168896):76828-77280:-1 ^^ Enterobacteria phage RB55, complete genome.|neighbours:ID:AIT75056.1(-1),ID:AIT75058.1(1)|neighbour_genes:DNA end protector du..,baseplate wedge subu..|
MAYSGKWVPKNISKYRGDPKKITYRSNWEKFFFEWLDKNPEIIAWGSETAVIPYFCNAEGKKRRYFMDIWMKDSSGQEFFIEIKPKKETQPPVKPAHLTTAAKKRFMNEIYTWSVNTDKWKAAQSLAEKRGIKFRILTEDGLRALGFKGA
>ID:AIT75330.1 |[Enterobacteria phage RB59]||_Enterobacteria_phage_RB59_.gbk|head completion prot..|453|KM607003(168966):76841-77293:-1 ^^ Enterobacteria phage RB59, complete genome.|neighbours:ID:AIT75329.1(-1),ID:AIT75331.1(1)|neighbour_genes:DNA end protector du..,baseplate wedge subu..|
MAYSGKWVPKNISKYRGDPKKITYRSNWEKFFFEWLDKNPEIIAWGSETAVIPYFCNAEGKKRRYFMDIWMKDSSGQEFFIEIKPKKETQPPVKPAHLTTAAKKRFMNEIYTWSVNTDKWKAAQSLAEKRGIKFRILTEDGLRALGFKGA
>ID:AIT73154.1 |[Enterobacteria phage RB5]||_Enterobacteria_phage_RB5_.gbk|head completion prot..|453|KM606995(168394):72916-73368:-1 ^^ Enterobacteria phage RB5, complete genome.|neighbours:ID:AIT73153.1(-1),ID:AIT73155.1(1)|neighbour_genes:DNA end protector du..,baseplate wedge subu..|
MAYSGKWVPKNISKYRGDPKKITYRSNWEKFFFEWLDKNPEIIAWGSETAVIPYFCNAEGKKRRYFMDIWMKDSSGQEFFIEIKPKKETQPPVKPAHLTTAAKKRFMNEIYTWSVNTDKWKAAQSLAEKRGIKFRILTEDGLRALGFKGA
>ID:YP_009167519.1 |[Enterobacteria phage RB68]||_Enterobacteria_phage_RB68_.gbk|head completion prot..|453|NC_027979(168401):76946-77398:-1 ^GeneID:26041629^ Enterobacteria phage RB68, complete genome.|neighbours:ID:YP_009167518.1(-1),ID:YP_009167520.1(1)|neighbour_genes:DNA end protector du..,baseplate wedge subu..|
MAYSGKWVPKNISKYRGDPKKITYRSNWEKFFFEWLDKNPEIIAWGSETAVIPYFCNAEGKKRRYFMDIWMKDSSGQEFFIEIKPKKETQPPVKPAHLTTAAKKRFMNEIYTWSVNTDKWKAAQSLAEKRGIKFRILTEDGLRALGFKGA
>ID:NP_861852.1 |[Escherichia phage RB69]||_Enterobacteria_phage_RB69_.gbk|4|450|NC_004928(167560):80177-80626:-1 ^GeneID:1494278^ Enterobacteria phage RB69, complete genome.|neighbours:ID:NP_861851.1(-1),ID:NP_861853.1(1)|neighbour_genes:2,53|
MAYSGKWVPKNLKKYRGDHTKITYRSNWEKFFFEWLDKNPEIIAWGSETAVIPYFCNAEGKKRRYFMDIWMKDASGQEFFVEIKPKKETQPPIKPANLTTAAKKRYMNEIYVWSVNCDKWKAASAVAEKRNIKFRVLTEDGLRKLGYKG
>ID:AIT73425.1 |[Enterobacteria phage RB6]||_Enterobacteria_phage_RB6_.gbk|head completion prot..|453|KM606996(168394):72916-73368:-1 ^^ Enterobacteria phage RB6, complete genome.|neighbours:ID:AIT73424.1(-1),ID:AIT73426.1(1)|neighbour_genes:DNA end protector du..,baseplate wedge subu..|
MAYSGKWVPKNISKYRGDPKKITYRSNWEKFFFEWLDKNPEIIAWGSETAVIPYFCNAEGKKRRYFMDIWMKDSSGQEFFIEIKPKKETQPPVKPAHLTTAAKKRFMNEIYTWSVNTDKWKAAQSLAEKRGIKFRILTEDGLRALGFKGA
>ID:AIT73696.1 |[Enterobacteria phage RB7]||_Enterobacteria_phage_RB7_.gbk|head completion prot..|453|KM606997(168395):72917-73369:-1 ^^ Enterobacteria phage RB7, complete genome.|neighbours:ID:AIT73695.1(-1),ID:AIT73697.1(1)|neighbour_genes:DNA end protector du..,baseplate wedge subu..|
MAYSGKWVPKNISKYRGDPKKITYRSNWEKFFFEWLDKNPEIIAWGSETAVIPYFCNAEGKKRRYFMDIWMKDSSGQEFFIEIKPKKETQPPVKPAHLTTAAKKRFMNEIYTWSVNTDKWKAAQSLAEKRGIKFRILTEDGLRALGFKGA
>ID:AIT73968.1 |[Enterobacteria phage RB9]||_Enterobacteria_phage_RB9.gbk|head completion prot..|453|KM606998(168395):72917-73369:-1 ^^ Enterobacteria phage RB9, complete genome.|neighbours:ID:AIT73967.1(-1),ID:AIT73969.1(1)|neighbour_genes:DNA end protector du..,baseplate wedge subu..|
MAYSGKWVPKNISKYRGDPKKITYRSNWEKFFFEWLDKNPEIIAWGSETAVIPYFCNAEGKKRRYFMDIWMKDSSGQEFFIEIKPKKETQPPVKPAHLTTAAKKRFMNEIYTWSVNTDKWKAAQSLAEKRGIKFRILTEDGLRALGFKGA
>ID:ADJ39863.1 |[Enterobacteria phage T4T]||_Enterobacteria_phage_T4T_.gbk|4|453|HM137666(168920):76863-77315:-1 ^^ Enterobacteria phage T4T, complete genome.|neighbours:ID:ADJ39862.1(-1),ID:ADJ39864.1(1)|neighbour_genes:2,53|
MAYSGKWVPKNISKYRGDPKKITYRSNWEKFFFEWLDKNPEIIAWGSETAVIPYFCNAEGKKRRYFMDIWMKDSSGQEFFIEIKPKKETQPPVKPAHLTTAAKKRFMNEIYTWSVNTDKWKAAQSLAEKRGIKFRILTEDGLRALGFKGA
>ID:NP_049755.1 |[Escherichia virus T4]||_Enterobacteria_phage_T4_.gbk|4|453|NC_000866(168903):76885-77337:-1 ^GeneID:1258590^ Enterobacteria phage T4, complete genome.|neighbours:ID:NP_049754.1(-1),ID:NP_049756.1(1)|neighbour_genes:2,53|
MAYSGKWVPKNISKYRGDPKKITYRSNWEKFFFEWLDKNPEIIAWGSETAVIPYFCNAEGKKRRYFMDIWMKDSSGQEFFIEIKPKKETQPPVKPAHLTTAAKKRFMNEIYTWSVNTDKWKAAQSLAEKRGIKFRILTEDGLRALGFKGA
>ID:AHY83583.1 |[Escherichia virus T4]|wild|_Enterobacteria_phage_T4_strain_wild.gbk|head completion prot..|453|KJ477684(168922):76865-77317:-1 ^^ Enterobacteria phage T4 strain wild, complete genome.|neighbours:ID:AHY83530.1(-1),ID:AHY83555.1(1)|neighbour_genes:DNA end protector pr..,baseplate wedge subu..|
MAYSGKWVPKNISKYRGDPKKITYRSNWEKFFFEWLDKNPEIIAWGSETAVIPYFCNAEGKKRRYFMDIWMKDSSGQEFFIEIKPKKETQPPVKPAHLTTAAKKRFMNEIYTWSVNTDKWKAAQSLAEKRGIKFRILTEDGLRALGFKGA
>ID:AXN58178.1 |[Enterobacteria phage T6]||_Enterobacteria_phage_T6_.gbk|head completion prot..|453|MH550421(168706):71588-72040:-1 ^^ Enterobacteria phage T6, complete genome.|neighbours:ID:AXN58177.1(-1),ID:AXN58179.1(1)|neighbour_genes:DNA end protector pr..,baseplate wedge subu..|
MAYSGKWVPKNISKYRGDPKKITYRSNWEKFFFEWLDKNPEIIAWGSETAVIPYFCNAEGKKRRYFMDIWMKDSSGQEFFIEIKPKKETQPPVKPAHLTTAAKKRFMNEIYTYSVNTDKWKAAQALAEKRGIKFRILTEDGLRALGFKGA
>ID:YP_004063844.1 |[Escherichia phage vB_EcoM_VR7]||_Enterobacteria_phage_vB_EcoM-VR7_.gbk|4|450|NC_014792(169285):73025-73474:-1 ^GeneID:10021388^ Enterobacteria phage vB_EcoM-VR7, complete genome.|neighbours:ID:YP_004063843.1(-1),ID:YP_004063845.1(1)|neighbour_genes:2,53|
MAYSGKFKPTNIEKYKGDWKKIQYRSSWEAWLMRWLDNHPNVVQWGSETVIIPYFSNADGKKRRYYMDFWVKFDTGQQFFFEVKPLKETRPPTKPVNNTAASKKRFINEMYTWAVNSDKWKAAQSTADKMGITFRIITENSLKKLGWKG
>ID:YP_006986700.1 |[Escherichia phage vB_EcoM_ACG-C40]||_Enterobacteria_phage_vB_EcoM_ACG-C40_.gbk|head completion prot..|453|NC_019399(167396):74220-74672:-1 ^^ Enterobacteria phage vB_EcoM_ACG-C40, complete genome.|neighbours:ID:YP_006986699.1(-1),ID:YP_006986701.1(1)|neighbour_genes:DNA end protector pr..,baseplate wedge subu..|
MAYSGKWVPKNISKYRGDPKKITYRSNWEKFFFEWLDKNPEIIAWGSETAVIPYFCNAEGKKRRYFMDIWMKDSSGQEFFIEIKPKKETQPPVKPAHLTTAAKKRFMNEIYTWSVNTDKWKAAQSLAEKRGIKFRILTEDGLRALGFKGA
>ID:AWD91532.1 |[Enterobacteria phage vB_EcoM_IME339]||_Enterobacteria_phage_vB_EcoM_IME339_.gbk|head completion prot..|453|MH051915(164366):93600-94052:1 ^^ Enterobacteria phage vB_EcoM_IME339, complete genome.|neighbours:ID:AWD91531.1(-1),ID:AWD91533.1(1)|neighbour_genes:baseplate wedge subu..,DNA end protector pr..|
MAYSGKWVPKNISKYRGDPKKITYRSNWEKFFFEWLDKNPEIIAWGSETAVIPYFCNAEGKKRRYFMDIWMKDSSGQEFFIEIKPKKETQPPVKPAHLTTAAKKRFMNEIYTYSVNTDKWKAAQALAEKRGIKFRILTEDGLRALGFKGA
>ID:AWD91788.1 |[Enterobacteria phage vB_EcoM_IME340]||_Enterobacteria_phage_vB_EcoM_IME340_.gbk|head completion prot..|453|MH051916(165549):93885-94337:1 ^^ Enterobacteria phage vB_EcoM_IME340, complete genome.|neighbours:ID:AWD91787.1(-1),ID:AWD91789.1(1)|neighbour_genes:baseplate wedge subu..,DNA end protector pr..|
MAYSGKWVPKNISKYRGDPKKITYRSNWEKFFFEWLDKNPEIIAWGSETAVIPYFCNAEGKKRRYFMDIWMKDSSGQEFFIEIKPKKETQPPVKPAHLTTAAKKRFMNEIYTYSVNTDKWKAAQSLAEKRGIKFRILTEDGLRALGFKGA
>ID:YP_009207340.1 |[Escherichia phage vB_EcoM_VR20]||_Enterobacteria_phage_vB_EcoM_VR20.gbk|head completion prot..|450|NC_028894(170336):76035-76484:-1 ^GeneID:26633839^ Enterobacteria phage vB_EcoM_VR20, complete genome.|neighbours:ID:YP_009207339.1(-1),ID:YP_009207341.1(1)|neighbour_genes:DNA end protector pr..,baseplate wedge subu..|
MAYSGKFKPTNIEKYKGDWKKIQYRSSWEAWLMRWLDNHPNVVQWGSETVIIPYFCNAEGKKRRYYMDFWVKFDTGQQFFFEVKPLKETRPPTKPVNNTTASKKRFINEMYTWSVNSDKWKAAQATADKMGITFRIITENSLKKLGWKG
>ID:YP_009209906.1 |[Escherichia phage vB_EcoM_VR25]||_Enterobacteria_phage_vB_EcoM_VR25_.gbk|head completion prot..|450|NC_028925(170822):75226-75675:-1 ^GeneID:26636326^ Enterobacteria phage vB_EcoM_VR25, complete genome.|neighbours:ID:YP_009209905.1(-1),ID:YP_009209907.1(1)|neighbour_genes:DNA end protector pr..,baseplate wedge subu..|
MAYSGKFKPTNIEKYKGDWKKIQYRSSWEAWLMRWLDNHPNVVQWGSETVIIPYFSNADGKKRRYYMDFWVKFDTGQQFFFEVKPLKETRPPTKPVNNTAASKKRFINEMYTWAVNSDKWKAAQSTADKMGITFRIITENSLKKLGWKG
>ID:YP_009213995.1 |[Escherichia phage vB_EcoM_VR26]||_Enterobacteria_phage_vB_EcoM_VR26_.gbk|head completion prot..|450|NC_028957(171541):72764-73213:-1 ^GeneID:26640451^ Enterobacteria phage vB_EcoM_VR26, complete genome.|neighbours:ID:YP_009213994.1(-1),ID:YP_009213996.1(1)|neighbour_genes:DNA end protector,baseplate wedge subu..|
MAYSGKFKPTNIEKYKGDWKKIQYRSSWEAWLMRWLDNHPNVVQWGSETVIIPYFSNADGKKRRYYMDFWVKFDTGQQFFFEVKPLKETRPPTKPVNNTAASKKRFINEMYTWAVNSDKWKAAQSTADKMGITFRIITENSLKKLGWKG
>ID:YP_009205842.1 |[Escherichia phage vb_EcoM-VR5]||_Enterobacteria_phage_vB_EcoM_VR5.gbk|head completion prot..|450|NC_028881(170473):73218-73667:-1 ^GeneID:26632455^ Enterobacteria phage vB_EcoM_VR5, complete genome.|neighbours:ID:YP_009205841.1(-1),ID:YP_009205843.1(1)|neighbour_genes:DNA end protector pr..,baseplate wedge subu..|
MAYSGKFKPTNLQKYKGDWKKIQYRSSWEAWLMRWLDNHPNVVQWNSEEVIIPYFSNADGKKRRYFMDFWVKFDNGQQFFFEVKPFKETHPPAAPVKMTTAAKKRYINEHYTWSVNKDKWKAAKATADKMGINFRLITENSLKKLGWKG
>ID:AWD90588.1 |[Erwinia phage Cronus]||_Erwinia_phage_Cronus_.gbk|head completion prot..|450|MH059636(175774):76037-76486:-1 ^^ Erwinia phage Cronus, complete genome.|neighbours:ID:AWD90587.1(-1),ID:AWD90298.1(1)|neighbour_genes:DNA end protector pr..,baseplate wedge subu..|
MAYSGRFMPQNLQKYKGDFRKITYRSSWEQYVMRWLDNHPNVVKWNSEETIIPYFSNADGKKRRYFMDFWAKFDDGQEFFFEVKPFKETQPPVPPSKLTTSAKKRYIDEVYTWSVNQDKWKAAQVQADKHNIKFRLLTEKSLKKIGWKG
>ID:YP_009592808.1 |[Escherichia coli O157 typing phage 3]||_Escherichia_coli_O157_typing_phage_3_.gbk|hypothetical protein|450|NC_041863(168733):71322-71771:1 ^GeneID:40068302^ Escherichia coli O157 typing phage 3, complete genome.|neighbours:ID:YP_009592807.1(-1),ID:YP_009592809.1(1)|neighbour_genes:base plate wedge pro..,hypothetical protein|
MAYSGKWVPKNLKKYRGDHTKITYRSNWEKFFFEWLDKNPEIIAWGSETAVIPYFCNAEGKKRRYYMDIWMKDASGQEFFVEIKPKKETQPPIKPANLTTAAKKRYMNEIYTWSVNCDKWKAASAVAEKRNIKFRVLTEDGLRKLGYKG
>ID:YP_009593148.1 |[Escherichia coli O157 typing phage 6]||_Escherichia_coli_O157_typing_phage_6_.gbk|hypothetical protein|450|NC_041864(160570):88790-89239:-1 ^GeneID:40068645^ Escherichia coli O157 typing phage 6, complete genome.|neighbours:ID:YP_009593147.1(-1),ID:YP_009593149.1(1)|neighbour_genes:hypothetical protein,base plate wedge pro..|
MAYSGKWVPKNLKKYRGDHTKITYRSNWEKFFFEWLDKNPEIIAWGSETAVIPYFCNAEGKKRRYYMDIWMKDASGQEFFVEIKPKKETQPPIKPANLTTAAKKRYMNEIYTWSVNCDKWKAASAVAEKRNIKFRVLTEDGLRKLGYKG
>ID:YP_009225105.1 |[Escherichia phage APCEc01]||_Escherichia_phage_APCEc01_.gbk|head completion prot..|450|NC_029091(168771):105231-105680:1 ^GeneID:26796058^ Escherichia phage APCEc01, complete genome.|neighbours:ID:YP_009225104.1(-1),ID:YP_009225106.1(1)|neighbour_genes:baseplate wedge subu..,DNA end protector pr..|
MAYSGKWVPKNLKKYRGDHTKITYRSNWEKFFFEWLDKNPEIIAWGSETAVIPYFCNAEGKKRRYYMDIWMKDASGQEFFVEIKPKKETQPPIKPVNLTTAAKKRYMNEIYTWSVNCDKWKAASAVAEKRNIKFRVLTEDGLRKLGYKG
>ID:QAU03624.1 |[Escherichia phage AnYang]||_Escherichia_phage_AnYang_.gbk|head completion prot..|522|MK234886(169215):43935-44456:-1 ^^ Escherichia phage AnYang, complete genome.|neighbours:ID:QAU03623.1(-1),ID:QAU03625.1(1)|neighbour_genes:DNA end protector pr..,baseplate wedge subu..|
MGSKNEKSIGPPSINNINIYKEATMAYSGKFKPTNLQKYKGDWKKIQYRSSWEAWFMRWLDNHPNVVQWNSEEVVIPYFCNAEGKKRRYFMDFWVKFDTGQQFFFEVKPFKETHAPAVPVKMTTAAKKRYINEHYTWSVNTDKWKAAKATADKMGITFRLITEHSLKKLGWKG
> |[Tevenvirinae Escherichia_phage_CF2]||_Escherichia_phage_CF2.gb|Phage head completio..|453|NC_041919.1(168188):82924-83376:1 ^RAST2:fig|1198136.52.peg.107^ Tevenvirinae Escherichia_phage_CF2|neighbours:(-1),(1)|neighbour_genes:baseplate wedge subu..,DNA end protector pr..|
MAYSGKWVPKNISKYRGDPKKITYRSNWEKFFFEWLDKNPEIIAWGSETAVIPYFCNAEGKKRRYFMDIWMKDSSGQEFFIEIKPKKETQPPVKPAHLTTAAKKRFMNEIYTYSVNTDKWKAAQSLAEKRGIKFRILTEDGLRALGFKGA
>ID:QBO61156.1 |[Escherichia phage D5505]||_Escherichia_phage_D5505_.gbk|putative head comple..|453|MK327929(168049):74543-74995:-1 ^^ Escherichia phage D5505, complete genome.|neighbours:ID:QBO61155.1(-1),ID:QBO61157.1(1)|neighbour_genes:putative DNA end pro..,putative baseplate w..|
MAYSGKWVPKNISKYRGDPKKITYRSNWEKFFFEWLDKNPEIIAWGSETAVIPYFCNAEGKKRRYFMDIWMKDSSGQEFFIEIKPKKETQPPVKPAHLTTAAKKRFMNEIYTYSVNTDKWKAAQSLAEKRGIKFRILTEDGLRALGFKGA
>ID:YP_009602095.1 |[Escherichia phage ECD7]||_Escherichia_phage_ECD7_.gbk|head completion prot..|474|NC_041936(164706):66428-66901:-1 ^GeneID:40077949^ Escherichia phage ECD7, complete genome.|neighbours:ID:YP_009602094.1(-1),ID:YP_009602096.1(1)|neighbour_genes:DNA end protector pr..,baseplate wedge subu..|
MGGSNTYKGKYVPENKEKYKGDIRKITYRSSWERWIMQWLDRNPRVAKWGSETVVIPYESSTDGKRHRYFMDFYVKFDDGKEHLWEVKPAKETRPPEKPKRMTAKTKQRYMHEVWTYTKNTEKWLAAVKLCQKHNMEFKIITEHALKKVFGFKGLNK
>ID:YP_009102619.1 |[Escherichia phage ECML-134]||_Escherichia_phage_ECML-134_.gbk|phage head completio..|453|NC_025449(166783):74454-74906:-1 ^GeneID:22111802^ Escherichia phage ECML-134, complete genome.|neighbours:ID:YP_009102618.1(-1),ID:YP_009102620.1(1)|neighbour_genes:hypothetical protein,phage baseplate wedg..|
MAYSGKWVPKNISKYRGDPKKITYRSNWEKFFFEWLDKNPEIIAWGSETAVIPYFCNAEGKKRRYFMDIWMKDSSGQEFFIEIKPKKETQPPVKPAHLTTAAKKRFMNEIYTYSVNTDKWKAAQSLAEKRGIKFRILTEDGLRALGFKGA
>ID:QAY00184.1 |[Escherichia phage EcWhh-1]||_Escherichia_phage_EcWhh-1.gbk|head completion prot..|450|MH791409(170524):137490-137939:-1 ^^ UNVERIFIED: Escherichia phage EcWhh-1, complete genome.|neighbours:ID:QAY00183.1(-1),ID:QAY00185.1(1)|neighbour_genes:DNA end protector pr..,baseplate wedge subu..|
MAYSGKFKPTNLQKYKGDWKKIQYRSSWEAWLMRWLDNHPNVVQWNSEEVVIPYFSNADGKKRRYFMDFWVKFDNGQQFFFEVKPFKETHPPAAPAKMTTAAKKRYINEHYTWSVNKDKWKAAKATADKMGINFRLITENSLKKLGWKG
> |[Tevenvirinae Escherichia_phage_HP3]||_Escherichia_phage_HP3.gb|Phage head completio..|450|NC_041920.1(170254):89152-89601:-1 ^RAST2:fig|1198136.53.peg.184^ Tevenvirinae Escherichia_phage_HP3|neighbours:(-1),(1)|neighbour_genes:DNA end protector pr..,baseplate wedge subu..|
MAYSGKWVPKNLKKYRGDHTKITYRSNWEKFFFEWLDKNPEIIAWGSETAVIPYFCNAEGKKRRYYMDIWMKDASGQEFFVEIKPKKETQPPIKPVNLTTAAKKRYMNEIYTWSVNCDKWKAASAVAEKRNIKFRVLTEDGLRKLGYKG
>ID:YP_009148589.1 |[Escherichia phage HY01]||_Escherichia_phage_HY01_.gbk|head completion prot..|453|NC_027349(166977):74506-74958:-1 ^GeneID:24722768^ Escherichia phage HY01, complete genome.|neighbours:ID:YP_009148588.1(-1),ID:YP_009148590.1(1)|neighbour_genes:DNA end protector pr..,baseplate wedge subu..|
MAYSGKWVPKNISKYRGDPKKITYRSNWEKFFFEWLDKNPEIIAWGSETAVIPYFCNAEGKKRRYFMDIWMKDSSGQEFFIEIKPKKETQPPVKPAHLTTAAKKRFMNEIYTYSVNTDKWKAAQALAEKRGIKFRILTEDGLRALGFKGA
>ID:YP_009284008.1 |[Escherichia phage HY03]||_Escherichia_phage_HY03.gbk|head completion|453|NC_031047(170770):6892-7344:-1 ^GeneID:29078876^ Escherichia phage HY03, complete genome.|neighbours:ID:YP_009284007.1(-1),ID:YP_009284009.1(1)|neighbour_genes:putative DNA end pro..,putative base plate ..|
MAYSGKWVPKNISKYRGDPKKITYRSNWEKFFFEWLDKNPEIIAWGSETAVIPYFCNAEGKKRRYFMDIWMKDSSGQEFFIEIKPKKETQPPVKPAHLTTAAKKRFMNEIYTYSVNTDKWKAAQSLAEKRGIKFRILTEDGLRALGFKGA
>ID:BBG28665.1 |[Escherichia phage KIT03]||_Escherichia_phage_KIT03_.gbk|head completion prot..|453|AP018932(166848):75002-75454:-1 ^^ Escherichia phage KIT03 DNA, complete sequence.|neighbours:ID:BBG28664.1(-1),ID:BBG28666.1(1)|neighbour_genes:DNA end protector pr..,baseplate wedge subu..|
MAYSGKWVPKNISKYRGDPKKITYRSNWEKFFFEWLDKNPEIIAWGSETAVIPYFCNAEGKKRRYFMDIWMKDSSGQEFFIEIKPKKETQPPVKPAHLTTAAKKRFMNEIYTYSVNTDKWKAAQALAEKRGIKFRILTEDGLRALGFKGA
>ID:YP_008060713.1 |[Escherichia phage Lw1]||_Escherichia_phage_Lw1_.gbk|head completion prot..|435|NC_021344(176227):102628-103062:-1 ^GeneID:16204992^ Escherichia phage Lw1, complete genome.|neighbours:ID:YP_008060712.1(-1),ID:YP_008060714.1(1)|neighbour_genes:DNA end protector pr..,baseplate wedge subu..|
MPQNITKYKGDPRKITYRSSWEKYIMNWLDRNPHVKRWNSEEVVIPYFSNADGKRRRYFMDFYVEMDNGVTYLWEVKPMKETLPPPKPANNNVHNKKKFVDALYTYAVNIDKWKAANAAAKQKGWEFKIITEDTLKRVFGWKGQ
>ID:YP_009324044.1 |[Escherichia phage MX01]||_Escherichia_phage_MX01_.gbk|head completion prot..|450|NC_031934(168929):75048-75497:-1 ^GeneID:30308953^ Escherichia phage MX01, complete genome.|neighbours:ID:YP_009324043.1(-1),ID:YP_009324045.1(1)|neighbour_genes:DNA end protector pr..,hypothetical protein|
MAYSGKFKPTNLQKYKGDWKKIQYRSSWEAWLMRWLDNHPNVVQWNSEEVVIPYFSNADGKKRRYFMDFWVKFDNGQQFFFEVKPFKETHPPAAPAKMTTAAKKRYINEHYTWSVNKDKWKAAKATADKMGINFRLITENSLKKLGWKG
>ID:AYR04067.1 |[Escherichia phage OLB35]||_Escherichia_phage_OLB35_.gbk|head completion prot..|450|MH992122(169140):79699-80148:-1 ^^ UNVERIFIED: Escherichia phage OLB35, complete genome.|neighbours:ID:AYR04066.1(-1),ID:AYR04068.1(1)|neighbour_genes:DNA end protector pr..,baseplate wedge subu..|
MAYSGKWVPKNLKKYRGDHTKITYRSNWEKFFFEWLDKNPEIIAWGSETAVIPYFCNAEGKKRRYYMDIWMKDASGQEFFVEIKPKKETQPPIKPVNLTTAAKKRYMNEIYVWSVNCDKWKAASAVAEKRNIKFRVLTEDGLRKLGYKG
>ID:ANH49718.1 |[Escherichia phage PE37]||_Escherichia_phage_PE37_.gbk|head completion prot..|453|KU925172(166423):88953-89405:1 ^^ Escherichia phage PE37, complete genome.|neighbours:ID:ANH49717.1(-1),ID:ANH49719.1(1)|neighbour_genes:baseplate wedge subu..,DNA end protector du..|
MAYSGKWVPKNISKYRGDPKKITYRSNWEKFFFEWLDKNPEIIAWGSETAVIPYFCNAEGKKRRYFMDIWMKDSSGQEFFIEIKPKKETQPPVKPAHLTTAAKKRFMNEIYTWSVNTDKWKAAQSLAEKRGIKFRILTEDGLRALGFKGA
>ID:BBC14482.1 |[Escherichia phage PP01]||_Escherichia_phage_PP01.gbk|4|453|LC348379(167812):75079-75531:-1 ^^ Escherichia phage PP01 DNA, complete sequence.|neighbours:ID:BBC14481.1(-1),ID:BBC14483.1(1)|neighbour_genes:2,53|
MAYSGKWVPKNISKYRGDPKKITYRSNWEKFFFEWLDKNPEIIAWGSETAVIPYFCNAEGKKRRYFMDIWMKDSSGQEFFIEIKPKKETQPPVKPAHLTTAAKKRFMNEIYTYSVNTDKWKAAQSLAEKRGIKFRILTEDGLRALGFKGA
>ID:AWY07846.1 |[Escherichia phage SF]||_Escherichia_phage_SF_.gbk|head completion prot..|450|MH359124(168695):41631-42080:1 ^^ Escherichia phage SF, complete genome.|neighbours:ID:AWY07845.1(-1),ID:AWY07847.1(1)|neighbour_genes:baseplate wedge subu..,DNA end protector pr..|
MAYSGKWVPKNLKKYRGDHTKITYRSNWEKFFFEWLDKNPEIIAWGSETAVIPYFCNAEGKKRRYYMDIWMKDASGQEFFVEIKPKKETQPPIKPVNLTTAAKKRYMNEIYVWSVNCDKWKAASAVAEKRNIKFRVLTEDGLRKLGYKG
>ID:YP_009608515.1 |[Escherichia phage ST0]||_Escherichia_phage_ST0.gbk|head completion prot..|450|NC_041990(170496):150877-151326:1 ^GeneID:40084537^ Escherichia phage ST0, complete genome.|neighbours:ID:YP_009608514.1(-1),ID:YP_009608516.1(1)|neighbour_genes:baseplate wedge subu..,hypothetical protein|
MAYSGKWVPKNLKKYRGDHTKITYRSNWEKFFFEWLDKNPEIIAWGSETAVIPYFCNAEGKKRRYYMDIWMKDASGQEFFVEIKPKKETQPPIKPANLTTAAKKRYMNEIYTWSVNCDKWKAASAVAEKRNIKFRVLTEDGLRKLGYKG
>ID:BBC14763.1 |[Escherichia phage T2]||_Escherichia_phage_T2.gbk|4|453|LC348380(163825):73448-73900:-1 ^^ Escherichia phage T2 DNA, complete sequence.|neighbours:ID:BBC14762.1(-1),ID:BBC14764.1(1)|neighbour_genes:2,53|
MAYSGKWVPKNISKYRGDPKKITYRSNWEKFFFEWLDKNPEIIAWGSETAVIPYFCNAEGKKRRYFMDIWMKDSSGQEFFIEIKPKKETQPPVKPAHLTTAAKKRFMNEIYTYSVNTDKWKAAQSLAEKRGIKFRILTEDGLRALGFKGA
>ID:YP_009281483.1 |[Escherichia phage UFV-AREG1]||_Escherichia_phage_UFV-AREG1_.gbk|head completion prot..|453|NC_031030(170788):74458-74910:-1 ^GeneID:29063676^ Escherichia phage UFV-AREG1, complete genome.|neighbours:ID:YP_009281482.1(-1),ID:YP_009281484.1(1)|neighbour_genes:hypothetical protein,baseplate wedge prot..|
MAYSGKWVPKNISKYRGDPKKITYRSNWEKFFFEWLDKNPEIIAWGSETAVIPYFCNAEGKKRRYFMDIWMKDSSGQEFFIEIKPKKETQPPVKPAHLTTAAKKRFMNEIYTYSVNTDKWKAAQALAEKRGIKFRILTEDGLRALGFKGA
>ID:YP_009323352.1 |[Escherichia phage WG01]||_Escherichia_phage_WG01_.gbk|head completion prot..|450|NC_031928(169936):74554-75003:-1 ^GeneID:30308478^ Escherichia phage WG01, complete genome.|neighbours:ID:YP_009323351.1(-1),ID:YP_009323353.1(1)|neighbour_genes:DNA end protector pr..,hypothetical protein|
MAYSGKFKPTNLQKYKGDWKKIQYRSSWEAWLMRWLDNHPNVVQWNSEEVVIPYFSNADGKKRRYFMDFWVKFDNGQQFFFEVKPFKETHPPAAPAKMTTAAKKRYINEHYTWSVNKDKWKAAKATADKMGINFRLITENSLKKLGWKG
>ID:YP_009030756.1 |[Escherichia phage vB_EcoM_112]||_Escherichia_phage_e112_.gbk|head completion prot..|453|NC_024125(168470):76685-77137:-1 ^GeneID:19485299^ Escherichia phage e11/2, complete genome.|neighbours:ID:YP_009030755.1(-1),ID:YP_009030757.1(1)|neighbour_genes:DNA end protector pr..,baseplate wedge subu..|
MAYSGKWVPKNISKYRGDPKKITYRSNWEKFFFEWLDKNPEIIAWGSETAVIPYFCNAEGKKRRYFMDIWMKDSSGQEFFIEIKPKKETQPPVKPAHLTTAAKKRFMNEIYTWSVNTDKWKAAQSLAEKRGIKFRILTEDGLRALGFKGA
>ID:AYN56265.1 |[Escherichia phage p000v]||_Escherichia_phage_p000v_.gbk|hypothetical protein|450|MK047717(167803):70208-70657:1 ^^ Escherichia phage p000v, complete genome.|neighbours:ID:AYN56264.1(-1),ID:AYN56266.1(1)|neighbour_genes:baseplate wedge prot..,hypothetical protein|
MAYSGKWVPKNLKKYRGDHTKITYRSNWEKFFFEWLDKNPEIIAWGSETAVIPYFCNAEGKKRRYFMDIWMKDASGQEFFVEIKPKKETQPPIKPANLTTAAKKRYMNEIYVWSVNCDKWKAASALAAKRNIKFRILTEDGLRRLGYKG
>ID:AYN56449.1 |[Escherichia phage p000y]||_Escherichia_phage_p000y_.gbk|hypothetical protein|450|MK047718(169872):12523-12972:1 ^^ Escherichia phage p000y, complete genome.|neighbours:ID:AYN56448.1(-1),ID:AYN56450.1(1)|neighbour_genes:baseplate wedge prot..,hypothetical protein|
MAYSGKWVPKNLKKYRGDHTKITYRSNWEKFFFEWLDKNPEIIAWGSETAVIPYFCNAEGKKRRYYMDIWMKDASGQEFFVEIKPKKETQPPIKPVNLTTAAKKRYMNEIYVWSVNCDKWKAASAVAEKRNIKFRVLTEDGLRKLGYKG
>ID:YP_009210334.1 |[Escherichia phage slur02]||_Escherichia_phage_slur02_.gbk|gp4 head completion ..|453|NC_028927(167298):144952-145404:-1 ^GeneID:26636867,UniProtKB/TrEMBL:A0A0M7QAT2^ Escherichia phage slur02, complete genome.|neighbours:ID:YP_009210333.1(-1),ID:YP_009210335.1(1)|neighbour_genes:hypothetical protein,putative baseplate w..|
MAYSGKWVPKNISKYRGDPKKITYRSNWEKFFFEWLDKNPEIIAWGSETAVIPYFCNAEGKKRRYFMDIWMKDSSGQEFFIEIKPKKETQPPVKPAHLTTAAKKRFMNEIYTYSVNTDKWKAAQSLAEKRGIKFRILTEDGLRALGFKGA
>ID:YP_009625101.1 |[Escherichia phage slur03]||_Escherichia_phage_slur03_.gbk|head completion [Ent..|453|NC_042129(167467):93958-94410:1 ^GeneID:40101983,UniProtKB/TrEMBL:A0A0M7QBM0^ Escherichia phage slur03, complete genome.|neighbours:ID:YP_009625100.1(-1),ID:YP_009625102.1(1)|neighbour_genes:putative baseplate w..,DNA end protector pr..|
MAYSGKWVPKNISKYRGDPKKITYRSNWEKFFFEWLDKNPEIIAWGSETAVIPYFCNAEGKKRRYFMDIWMKDSSGQEFFIEIKPKKETQPPVKPAHLTTAAKKRFMNEIYTYSVNTDKWKAAQALAEKRGIKFRILTEDGLRALGFKGA
>ID:YP_009625365.1 |[Escherichia phage slur04]||_Escherichia_phage_slur04_.gbk|hypothetical protein|453|NC_042130(167298):59465-59917:-1 ^GeneID:40102266,UniProtKB/TrEMBL:A0A0M7Q9Q8^ Escherichia phage slur04, complete genome.|neighbours:ID:YP_009625364.1(-1),ID:YP_009625366.1(1)|neighbour_genes:hypothetical protein,Base plate wedge pro..|
MAYSGKWVPKNISKYRGDPKKITYRSNWEKFFFEWLDKNPEIIAWGSETAVIPYFCNAEGKKRRYFMDIWMKDSSGQEFFIEIKPKKETQPPVKPAHLTTAAKKRFMNEIYTYSVNTDKWKAAQSLAEKRGIKFRILTEDGLRALGFKGA
>ID:YP_009197307.1 |[Escherichia phage slur07]||_Escherichia_phage_slur07_.gbk|hypothetical protein|453|NC_028780(167124):87622-88074:1 ^GeneID:26624496,UniProtKB/TrEMBL:A0A0M9JDT0^ Escherichia phage slur07, complete genome.|neighbours:ID:YP_009197306.1(-1),ID:YP_009197308.1(1)|neighbour_genes:Base plate wedge pro..,hypothetical protein|
MAYSGKWVPKNISKYRGDPKKITYRSNWEKFFFEWLDKNPEIIAWGSETAVIPYFCNAEGKKRRYFMDIWMKDSSGQEFFIEIKPKKETQPPVKPAHLTTAAKKRFMNEIYTWSVNTDKWKAAQSLAEKRGIKFRILTEDGLRALGFKGA
>ID:CUL02645.1 |[Escherichia phage slur08]||_Escherichia_phage_slur08_.gbk|hypothetical protein|453|LN881733(167467):91205-91657:1 ^UniProtKB/TrEMBL:A0A0M9JDU0^ Escherichia phage slur08, complete genome.|neighbours:ID:CUL02644.1(-1),ID:CUL02646.1(1)|neighbour_genes:Base plate wedge pro..,hypothetical protein|
MAYSGKWVPKNISKYRGDPKKITYRSNWEKFFFEWLDKNPEIIAWGSETAVIPYFCNAEGKKRRYFMDIWMKDSSGQEFFIEIKPKKETQPPVKPAHLTTAAKKRFMNEIYTYSVNTDKWKAAQALAEKRGIKFRILTEDGLRALGFKGA
>ID:CUL02919.1 |[Escherichia phage slur11]||_Escherichia_phage_slur11_.gbk|hypothetical protein|453|LN881734(167298):63011-63463:-1 ^UniProtKB/TrEMBL:A0A0M7QGQ4^ Escherichia phage slur11, complete genome.|neighbours:ID:CUL02918.1(-1),ID:CUL02920.1(1)|neighbour_genes:hypothetical protein,Base plate wedge pro..|
MAYSGKWVPKNISKYRGDPKKITYRSNWEKFFFEWLDKNPEIIAWGSETAVIPYFCNAEGKKRRYFMDIWMKDSSGQEFFIEIKPKKETQPPVKPAHLTTAAKKRFMNEIYTYSVNTDKWKAAQSLAEKRGIKFRILTEDGLRALGFKGA
>ID:CUL03705.1 |[Escherichia phage slur13]||_Escherichia_phage_slur13_.gbk|hypothetical protein|453|LN881737(167299):84833-85285:-1 ^UniProtKB/TrEMBL:A0A0M9JE87^ Escherichia phage slur13, complete genome.|neighbours:ID:CUL03704.1(-1),ID:CUL03706.1(1)|neighbour_genes:hypothetical protein,Base plate wedge pro..|
MAYSGKWVPKNISKYRGDPKKITYRSNWEKFFFEWLDKNPEIIAWGSETAVIPYFCNAEGKKRRYFMDIWMKDSSGQEFFIEIKPKKETQPPVKPAHLTTAAKKRFMNEIYTYSVNTDKWKAAQSLAEKRGIKFRILTEDGLRALGFKGA
>ID:YP_009180649.1 |[Escherichia phage slur14]||_Escherichia_phage_slur14_.gbk|hypothetical protein|453|NC_028448(167467):17930-18382:-1 ^GeneID:26227824,UniProtKB/TrEMBL:A0A0M9JE49^ Escherichia phage slur14, complete genome.|neighbours:ID:YP_009180648.1(-1),ID:YP_009180650.1(1)|neighbour_genes:hypothetical protein,Base plate wedge pro..|
MAYSGKWVPKNISKYRGDPKKITYRSNWEKFFFEWLDKNPEIIAWGSETAVIPYFCNAEGKKRRYFMDIWMKDSSGQEFFIEIKPKKETQPPVKPAHLTTAAKKRFMNEIYTYSVNTDKWKAAQALAEKRGIKFRILTEDGLRALGFKGA
>ID:AVH85977.1 |[Escherichia phage vB_EcoM-G28]||_Escherichia_phage_vB_EcoM-G28.gbk|putative head comple..|453|MG867727(170121):76146-76598:-1 ^^ Escherichia phage vB_EcoM-G28, complete genome.|neighbours:ID:AVH85976.1(-1),ID:AVH85978.1(1)|neighbour_genes:putative DNA end pro..,putative baseplate w..|
MAYSGKWVPKNISKYRGDPKKITYRSNWEKFFFEWLDKNPEIIAWGSETAVIPYFCNAEGKKRRYFMDIWMKDSSGQEFFIEIKPKKETQPPVKPAHLTTAAKKRFMNEIYTYSVNTDKWKAAQSLAEKRGIKFRILTEDGLRALGFKGA
>ID:QDF15172.1 |[Escherichia phage vB_EcoM-Sa45lw]||_Escherichia_phage_vB_EcoM-Sa45lw_.gbk|head completion prot..|453|MK977694(167353):74529-74981:-1 ^^ Escherichia phage vB_EcoM-Sa45lw, complete genome.|neighbours:ID:QDF15171.1(-1),ID:QDF15173.1(1)|neighbour_genes:DNA end protector pr..,baseplate wedge subu..|
MAYSGKWVPKNISKYRGDPKKITYRSNWEKFFFEWLDKNPEIIAWGSETAVIPYFCNAEGKKRRYFMDIWMKDSSGQEFFIEIKPKKETQPPVKPAHLTTAAKKRFMNEIYTYSVNTDKWKAAQALAEKRGIKFRILTEDGLRALGFKGA
>ID:YP_009290416.1 |[Escherichia phage vB_EcoM-UFV13]||_Escherichia_phage_vB_EcoM-UFV13_.gbk|head completion prot..|453|NC_031103(165772):74988-75440:-1 ^^ Escherichia phage vB_EcoM-UFV13, complete genome.|neighbours:ID:YP_009290415.1(-1),ID:YP_009290417.1(1)|neighbour_genes:hypothetical protein,baseplate wedge subu..|
MAYSGKWVPKNISKYRGDPKKITYRSNWEKFFFEWLDKNPEIIAWGSETAVIPYFCNAEGKKRRYFMDIWMKDSSGQEFFIEIKPKKETQPPVKPAHLTTAAKKRFMNEIYTWSVNTDKWKAAQSLAEKRGIKFRILTEDGLRALGFKGA
>ID:AUV61010.1 |[Escherichia phage vB_EcoM-fFiEco06]||_Escherichia_phage_vB_EcoM-fFiEco06_.gbk|head completion prot..|453|MG781190(167076):74196-74648:-1 ^^ Escherichia phage vB_EcoM-fFiEco06, complete genome.|neighbours:ID:AUV61009.1(-1),ID:AUV61011.1(1)|neighbour_genes:DNA end protector pr..,baseplate wedge subu..|
MAYSGKWVPKNISKYRGDPKKITYRSNWEKFFFEWLDKNPEIIAWGSETAVIPYFCNAEGKKRRYFMDIWMKDSSGQEFFIEIKPKKETQPPVKPAHLTTAAKKRFMNEIYTYSVNTDKWKAAQALAEKRGIKFRILTEDGLRALGFKGA
>ID:AUV61283.1 |[Escherichia phage vB_EcoM-fHoEco02]||_Escherichia_phage_vB_EcoM-fHoEco02_.gbk|head completion prot..|453|MG781191(167064):74186-74638:-1 ^^ Escherichia phage vB_EcoM-fHoEco02, complete genome.|neighbours:ID:AUV61282.1(-1),ID:AUV61284.1(1)|neighbour_genes:DNA end protector pr..,baseplate wedge subu..|
MAYSGKWVPKNISKYRGDPKKITYRSNWEKFFFEWLDKNPEIIAWGSETAVIPYFCNAEGKKRRYFMDIWMKDSSGQEFFIEIKPKKETQPPVKPAHLTTAAKKRFMNEIYTYSVNTDKWKAAQALAEKRGIKFRILTEDGLRALGFKGA
>ID:AYP69836.1 |[Escherichia phage vB_EcoM_DalCa]||_Escherichia_phage_vB_EcoM_DalCa_.gbk|head completion prot..|453|MH992510(166040):74256-74708:-1 ^^ Escherichia phage vB_EcoM_DalCa, complete genome.|neighbours:ID:AYP69774.1(-1),ID:AYP69798.1(1)|neighbour_genes:DNA end protector pr..,baseplate wedge subu..|
MAYSGKWVPKNISKYRGDPKKITYRSNWEKFFFEWLDKNPEIIAWGSETAVIPYFCNAEGKKRRYFMDIWMKDSSGQEFFIEIKPKKETQPPVKPAHLTTAAKKRFMNEIYTYSVNTDKWKAAQSLAEKRGIKFRILTEDGLRALGFKGA
>ID:QBO63664.1 |[Escherichia phage vB_EcoM_G10400]||_Escherichia_phage_vB_EcoM_G10400.gbk|putative head comple..|453|MK327937(170182):75229-75681:-1 ^^ Escherichia phage vB_EcoM_G10400, complete genome.|neighbours:ID:QBO63663.1(-1),ID:QBO63665.1(1)|neighbour_genes:putative DNA end pro..,putative baseplate w..|
MAYSGKWVPKNISKYRGDPKKITYRSNWEKFFFEWLDKNPEIIAWGSETAVIPYFCNAEGKKRRYFMDIWMKDSSGQEFFIEIKPKKETQPPVKPAHLTTAAKKRFMNEIYTWSVNTDKWKAAQSLAEKRGIKFRILTEDGLRALGFKGA
>ID:QBO62287.1 |[Escherichia phage vB_EcoM_G2248]||_Escherichia_phage_vB_EcoM_G2248.gbk|putative head comple..|474|MK327932(170678):66772-67245:-1 ^^ Escherichia phage vB_EcoM_G2248, complete genome.|neighbours:ID:QBO62286.1(-1),ID:QBO62288.1(1)|neighbour_genes:putative DNA end pro..,putative baseplate w..|
MGGSNTYKGKYVPENKEKYKGDIRKITYRSSWERWIMQWLDRNPRVAKWGSETVVIPYESSTDGKRHRYFMDFYVKFDDGKEHLWEVKPAKETRPPEKPKRMTAKTKQRYMHEVWTYTKNTEKWLAAVKLCQKHNMEFKIITEHALKKVFGFKGLNK
>ID:QBO62579.1 |[Escherichia phage vB_EcoM_G2285]||_Escherichia_phage_vB_EcoM_G2285_.gbk|putative head comple..|450|MK327933(166675):77927-78376:-1 ^^ Escherichia phage vB_EcoM_G2285, complete genome.|neighbours:ID:QBO62578.1(-1),ID:QBO62580.1(1)|neighbour_genes:putative DNA end pro..,putative baseplate w..|
MAYSGKWVPKNLKKYRGDHTKITYRSNWEKFFFEWLDKNPEIIAWGSETAVIPYFCNAEGKKRRYYMDIWMKDASGQEFFVEIKPKKETQPPIKPVNLTTAAKKRYMNEIYTWSVNCDKWKAASAVAEKRNIKFRVLTEDGLRKLGYKG
>ID:QBO62850.1 |[Escherichia phage vB_EcoM_G2469]||_Escherichia_phage_vB_EcoM_G2469.gbk|putative head comple..|450|MK327934(170452):80115-80564:-1 ^^ Escherichia phage vB_EcoM_G2469, complete genome.|neighbours:ID:QBO62849.1(-1),ID:QBO62851.1(1)|neighbour_genes:putative DNA end pro..,putative baseplate w..|
MAYSGKWVPKNLKKYRGDHTKITYRSNWEKFFFEWLDKNPEIIAWGSETAVIPYFCNAEGKKRRYYMDIWMKDASGQEFFVEIKPKKETQPPIKPVNLTTAAKKRYMNEIYTWSVNCDKWKAASAVAEKRNIKFRVLTEDGLRKLGYKG
>ID:QBO63095.1 |[Escherichia phage vB_EcoM_G2494]||_Escherichia_phage_vB_EcoM_G2494_.gbk|putative head comple..|477|MK327935(168327):64326-64802:-1 ^^ Escherichia phage vB_EcoM_G2494, complete genome.|neighbours:ID:QBO63094.1(-1),ID:QBO63096.1(1)|neighbour_genes:putative DNA end pro..,putative baseplate w..|
MGGSNTYKGKYRPENPEKYKGNNLHKITYRSSWELHIFKWLDRNPRVAKWGSETVVIPYWSSADNKKRRYYMDIYVKFDDGKEHLWEIKPAKETRPPERPKRITTKTKQRYMQECYTYTVNTEKWKAAVDLCQKHNMEFKIITEHALKKVFGFKGLNK
>ID:QBO65554.1 |[Escherichia phage vB_EcoM_G2540-3]||_Escherichia_phage_vB_EcoM_G2540-3_.gbk|putative head comple..|453|MK327944(168654):73473-73925:-1 ^^ Escherichia phage vB_EcoM_G2540-3, complete genome.|neighbours:ID:QBO65553.1(-1),ID:QBO65555.1(1)|neighbour_genes:putative DNA end pro..,putative baseplate w..|
MAYSGKWVPKNISKYRGDPKKITYRSNWEKFFFEWLDKNPEIIAWGSETAVIPYFCNAEGKKRRYFMDIWMKDSSGQEFFIEIKPKKETQPPVKPAHLTTAAKKRFMNEIYTYSVNTDKWKAAQSLAEKRGIKFRILTEDGLRALGFKGA
>ID:QBO63386.1 |[Escherichia phage vB_EcoM_G2540]||_Escherichia_phage_vB_EcoM_G2540_.gbk|putative head comple..|453|MK327936(168886):75236-75688:-1 ^^ Escherichia phage vB_EcoM_G2540, complete genome.|neighbours:ID:QBO63385.1(-1),ID:QBO63387.1(1)|neighbour_genes:putative DNA end pro..,putative baseplate w..|
MAYSGKWVPKNISKYRGDPKKITYRSNWEKFFFEWLDKNPEIIAWGSETAVIPYFCNAEGKKRRYFMDIWMKDSSGQEFFIEIKPKKETQPPVKPAHLTTAAKKRFMNEIYTWSVNTDKWKAAQSLAEKRGIKFRILTEDGLRALGFKGA
>ID:QBO64471.1 |[Escherichia phage vB_EcoM_G29]||_Escherichia_phage_vB_EcoM_G29_.gbk|putative head comple..|453|MK327940(168241):76308-76760:-1 ^^ Escherichia phage vB_EcoM_G29, complete genome.|neighbours:ID:QBO64470.1(-1),ID:QBO64472.1(1)|neighbour_genes:putative DNA end pro..,putative baseplate w..|
MAYSGKWVPKNISKYRGDPKKITYRSNWEKFFFEWLDKNPEIIAWGSETAVIPYFCNAEGKKRRYFMDIWMKDSSGQEFFIEIKPKKETQPPVKPAHLTTAAKKRFMNEIYTYSVNTDKWKAAQALAEKRGIKFRILTEDGLRALGFKGA
>ID:QBO64729.1 |[Escherichia phage vB_EcoM_G37-3]||_Escherichia_phage_vB_EcoM_G37-3_.gbk|putative head comple..|474|MK327941(167832):65633-66106:-1 ^^ Escherichia phage vB_EcoM_G37-3, complete genome.|neighbours:ID:QBO64728.1(-1),ID:QBO64730.1(1)|neighbour_genes:putative DNA end pro..,putative baseplate w..|
MGGSNTYKGKYVPENKEKYKGDIRKITYRSSWERWIMQWLDRNPRVSKWGSETVVIPYESSTDGKRHRYFMDFYVKFDDGKEHLWEVKPAKETRPPEKPKRMTAKTKQRYMHEVWTYTKNTEKWLAAVKLCQKHNMEFKIITEHALKKVFGFKGLNK
>ID:QBO64192.1 |[Escherichia phage vB_EcoM_G4498]||_Escherichia_phage_vB_EcoM_G4498_.gbk|putative head comple..|453|MK327939(167826):75820-76272:-1 ^^ Escherichia phage vB_EcoM_G4498, complete genome.|neighbours:ID:QBO64191.1(-1),ID:QBO64193.1(1)|neighbour_genes:putative DNA end pro..,putative baseplate w..|
MAYSGKWVPKNISKYRGDPKKITYRSNWEKFFFEWLDKNPEIIAWGSETAVIPYFCNAEGKKRRYFMDIWMKDSSGQEFFIEIKPKKETQPPVKPAHLTTAAKKRFMNEIYTYSVNTDKWKAAQSLAEKRGIKFRILTEDGLRALGFKGA
>ID:QBO65843.1 |[Escherichia phage vB_EcoM_G4500]||_Escherichia_phage_vB_EcoM_G4500_.gbk|putative head comple..|453|MK327945(168363):76308-76760:-1 ^^ Escherichia phage vB_EcoM_G4500, complete genome.|neighbours:ID:QBO65842.1(-1),ID:QBO65844.1(1)|neighbour_genes:putative DNA end pro..,putative baseplate w..|
MAYSGKWVPKNISKYRGDPKKITYRSNWEKFFFEWLDKNPEIIAWGSETAVIPYFCNAEGKKRRYFMDIWMKDSSGQEFFIEIKPKKETQPPVKPAHLTTAAKKRFMNEIYTYSVNTDKWKAAQALAEKRGIKFRILTEDGLRALGFKGA
>ID:QBO66116.1 |[Escherichia phage vB_EcoM_G4507]||_Escherichia_phage_vB_EcoM_G4507_.gbk|putative head comple..|453|MK327946(168828):74998-75450:-1 ^^ Escherichia phage vB_EcoM_G4507, complete genome.|neighbours:ID:QBO66115.1(-1),ID:QBO66117.1(1)|neighbour_genes:putative DNA end pro..,putative baseplate w..|
MAYSGKWVPKNISKYRGDPKKITYRSNWEKFFFEWLDKNPEIIAWGSETAVIPYFCNAEGKKRRYFMDIWMKDSSGQEFFIEIKPKKETQPPVKPAHLTTAAKKRFMNEIYTWSVNTDKWKAAQSLAEKRGIKFRILTEDGLRALGFKGA
>ID:QBO65019.1 |[Escherichia phage vB_EcoM_G50]||_Escherichia_phage_vB_EcoM_G50_.gbk|putative head comple..|453|MK327942(167728):74922-75374:-1 ^^ Escherichia phage vB_EcoM_G50, complete genome.|neighbours:ID:QBO65018.1(-1),ID:QBO65020.1(1)|neighbour_genes:putative DNA end pro..,putative baseplate w..|
MAYSGKWVPKNISKYRGDPKKITYRSNWEKFFFEWLDKNPEIIAWGSETAVIPYFCNAEGKKRRYFMDIWMKDSSGQEFFIEIKPKKETQPPVKPAHLTTAAKKRFMNEIYTYSVNTDKWKAAQSLAEKRGIKFRILTEDGLRALGFKGA
>ID:QBO66374.1 |[Escherichia phage vB_EcoM_G5211]||_Escherichia_phage_vB_EcoM_G5211_.gbk|putative head comple..|474|MK327947(164278):65225-65698:-1 ^^ Escherichia phage vB_EcoM_G5211, complete genome.|neighbours:ID:QBO66373.1(-1),ID:QBO66375.1(1)|neighbour_genes:putative DNA end pro..,putative baseplate w..|
MGGSNTYKGKYVPENKEKYKGDIRKITYRSSWERWIMQWLDRNPRVAKWGSETVVIPYESSTDGKRHRYFMDFYVKFDDGKEHLWEVKPAKETRPPEKPKRMTAKTKQRYMHEVWTYTKNTEKWLAAVKLCQKHNMEFKIITEHALKKVFGFKGLNK
>ID:QBO65296.1 |[Escherichia phage vB_EcoM_G53]||_Escherichia_phage_vB_EcoM_G53_.gbk|putative head comple..|450|MK327943(167834):78519-78968:-1 ^^ Escherichia phage vB_EcoM_G53, complete genome.|neighbours:ID:QBO65295.1(-1),ID:QBO65297.1(1)|neighbour_genes:putative DNA end pro..,putative baseplate w..|
MAYSGKWVPKNLKKYRGDHTKITYRSNWEKFFFEWLDKNPEIIAWGSETAVIPYFCNAEGKKRRYYMDIWMKDASGQEFFVEIKPKKETQPPIKPVNLTTAAKKRYMNEIYTWSVNCDKWKAASAVAEKRNIKFRVLTEDGLRKLGYKG
>ID:QBQ80031.1 |[Escherichia phage vB_EcoM_G8]||_Escherichia_phage_vB_EcoM_G8_.gbk|putative head comple..|453|MK373787(169650):75103-75555:-1 ^^ Escherichia phage vB_EcoM_G8, complete genome.|neighbours:ID:QBQ80030.1(-1),ID:QBQ80032.1(1)|neighbour_genes:putative DNA end pro..,putative baseplate w..|
MAYSGKWVPKNISKYRGDPKKITYRSNWEKFFFEWLDKNPEIIAWGSETAVIPYFCNAEGKKRRYFMDIWMKDSSGQEFFIEIKPKKETQPPVKPAHLTTAAKKRFMNEIYTWSVNTDKWKAAQSLAEKRGIKFRILTEDGLRALGFKGA
>ID:QBQ77931.1 |[Escherichia phage vB_EcoM_G9062]||_Escherichia_phage_vB_EcoM_G9062_.gbk|putative head comple..|453|MK373779(168670):75296-75748:-1 ^^ Escherichia phage vB_EcoM_G9062, complete genome.|neighbours:ID:QBQ77930.1(-1),ID:QBQ77932.1(1)|neighbour_genes:putative DNA end pro..,putative baseplate w..|
MAYSGKWVPKNISKYRGDPKKITYRSNWEKFFFEWLDKNPEIIAWGSETAVIPYFCNAEGKKRRYFMDIWMKDSSGQEFFIEIKPKKETQPPVKPAHLTTAAKKRFMNEIYTWSVNTDKWKAAQSLAEKRGIKFRILTEDGLRALGFKGA
>ID:AXC34099.1 |[Escherichia phage vB_EcoM_JB75]||_Escherichia_phage_vB_EcoM_JB75_.gbk|head completion prot..|453|MH355584(167208):91074-91526:1 ^^ Escherichia phage vB_EcoM_JB75, complete genome.|neighbours:ID:AXC34060.1(-1),ID:AXC34034.1(1)|neighbour_genes:baseplate wedge subu..,DNA end protector pr..|
MAYSGKWVPKNISKYRGDPKKITYRSNWEKFFFEWLDKNPEIIAWGSETAVIPYFCNAEGKKRRYFMDIWMKDSSGQEFFIEIKPKKETQPPVKPAHLTTAAKKRFMNEIYTYSVNTDKWKAAQALAEKRGIKFRILTEDGLRALGFKGA
>ID:YP_009037346.1 |[Escherichia phage vB_EcoM_JS09]||_Escherichia_phage_vB_EcoM_JS09_.gbk|head completion prot..|450|NC_024124(169148):90613-91062:1 ^GeneID:19524730^ Escherichia phage vB_EcoM_JS09, complete genome.|neighbours:ID:YP_009037345.1(-1),ID:YP_009037347.1(1)|neighbour_genes:baseplate wedge subu..,DNA end protector pr..|
MAYSGKWVPKNLKKYRGDHTKITYRSNWEKFFFEWLDKNPEIIAWGSETAVIPYFCNAEGKKRRYYMDIWMKDASGQEFFVEIKPKKETQPPIKPVNLTTAAKKRYMNEIYTWSVNCDKWKAASAVAEKRNIKFRVLTEDGLRKLGYKG
>ID:QBQ78435.1 |[Escherichia phage vB_EcoM_KAW1E185]||_Escherichia_phage_vB_EcoM_KAW1E185_.gbk|putative head comple..|453|MK373781(164987):75167-75619:-1 ^^ Escherichia phage vB_EcoM_KAW1E185, complete genome.|neighbours:ID:QBQ78434.1(-1),ID:QBQ78436.1(1)|neighbour_genes:putative DNA end pro..,putative baseplate w..|
MAYSGKWVPKNISKYRGDPKKITYRSNWEKFFFEWLDKNPEIIAWGSETAVIPYFCNAEGKKRRYFMDIWMKDSSGQEFFIEIKPKKETQPPVKPAHLTTAAKKRFMNEIYTYSVNTDKWKAAQALAEKRGIKFRILTEDGLRALGFKGA
>ID:QBQ78710.1 |[Escherichia phage vB_EcoM_KAW3E185]||_Escherichia_phage_vB_EcoM_KAW3E185.gbk|putative head comple..|450|MK373782(170187):78541-78990:-1 ^^ Escherichia phage vB_EcoM_KAW3E185, complete genome.|neighbours:ID:QBQ78709.1(-1),ID:QBQ78711.1(1)|neighbour_genes:putative DNA end pro..,putative baseplate w..|
MAYSGKWVPKNLKKYRGDHTKITYRSNWEKFFFEWLDKNPEIIAWGSETAVIPYFCNAEGKKRRYYMDIWMKDASGQEFFVEIKPKKETQPPIKPVNLTTAAKKRYMNEIYTWSVNCDKWKAASAVAEKRNIKFRVLTEDGLRKLGYKG
>ID:QBQ79209.1 |[Escherichia phage vB_EcoM_MM02]||_Escherichia_phage_vB_EcoM_MM02_.gbk|putative head comple..|450|MK373784(169201):80495-80944:-1 ^^ Escherichia phage vB_EcoM_MM02, complete genome.|neighbours:ID:QBQ79208.1(-1),ID:QBQ79210.1(1)|neighbour_genes:putative DNA end pro..,putative baseplate w..|
MAYSGKWVPKNLKKYRGDHTKITYRSNWEKFFFEWLDKNPEIIAWGSETAVIPYFCNAEGKKRRYYMDIWMKDASGQEFFVEIKPKKETQPPIKPANLTTAAKKRYMNEIYTWSVNCDKWKAASAVAEKRNIKFRVLTEDGLRKLGYKG
>ID:QBQ79478.1 |[Escherichia phage vB_EcoM_OE5505]||_Escherichia_phage_vB_EcoM_OE5505_.gbk|putative head comple..|453|MK373785(168756):76623-77075:-1 ^^ Escherichia phage vB_EcoM_OE5505, complete genome.|neighbours:ID:QBQ79477.1(-1),ID:QBQ79479.1(1)|neighbour_genes:putative DNA end pro..,putative baseplate w..|
MAYSGKWVPKNISKYRGDPKKITYRSNWEKFFFEWLDKNPEIIAWGSETAVIPYFCNAEGKKRRYFMDIWMKDSSGQEFFIEIKPKKETQPPVKPAHLTTAAKKRFMNEIYTWSVNTDKWKAAQSLAEKRGIKFRILTEDGLRALGFKGA
>ID:YP_009056738.1 |[Escherichia phage vB_EcoM_PhAPEC2]||_Escherichia_phage_vB_EcoM_PhAPEC2_.gbk|head completion prot..|450|NC_024794(167318):79143-79592:-1 ^GeneID:20284302^ Escherichia phage vB_EcoM_PhAPEC2, complete genome.|neighbours:ID:YP_009056737.1(-1),ID:YP_009056739.1(1)|neighbour_genes:DNA end protector pr..,baseplate wedge subu..|
MAYSGKWVPKNLKKYRGDHTKITYRSNWEKFFFEWLDKNPEIIAWGSETAVIPYFCNAEGKKRRYFMDIWMKDASGQEFFVEIKPKKETQPPIKPANLTTAAKKRYMNEIYTWSVNCDKWKAASAVAEKRNIKFRVLTEDGLRKLGYKG
>ID:QBQ79760.1 |[Escherichia phage vB_EcoM_R5505]||_Escherichia_phage_vB_EcoM_R5505_.gbk|putative head comple..|453|MK373786(167317):75653-76105:-1 ^^ Escherichia phage vB_EcoM_R5505, complete genome.|neighbours:ID:QBQ79759.1(-1),ID:QBQ79761.1(1)|neighbour_genes:putative DNA end pro..,putative baseplate w..|
MAYSGKWVPKNISKYRGDPKKITYRSNWEKFFFEWLDKNPEIIAWGSETAVIPYFCNAEGKKRRYFMDIWMKDSSGQEFFIEIKPKKETQPPVKPAHLTTAAKKRFMNEIYTYSVNTDKWKAAQALAEKRGIKFRILTEDGLRALGFKGA
>ID:QBQ77170.1 |[Escherichia phage vB_EcoM_WFK]||_Escherichia_phage_vB_EcoM_WFK_.gbk|putative head comple..|450|MK373775(164590):74453-74902:-1 ^^ Escherichia phage vB_EcoM_WFK, complete genome.|neighbours:ID:QBQ77169.1(-1),ID:QBQ77171.1(1)|neighbour_genes:putative DNA end pro..,putative baseplate w..|
MAYSGKWVPKNLKKYRGDHTKITYRSNWEKFFFEWLDKNPEIIAWGSETAVIPYFCNAEGKKRRYYMDIWMKDASGQEFFVEIKPKKETQPPIKPANLTTAAKKRYMNEIYVWSVNCDKWKAASAVAEKRNIKFRVLTEDGLRKLGYKG
>ID:QBQ76909.1 |[Escherichia phage vB_EcoM_WFL6982]||_Escherichia_phage_vB_EcoM_WFL6982_.gbk|putative head comple..|450|MK373774(164279):74453-74902:-1 ^^ Escherichia phage vB_EcoM_WFL6982, complete genome.|neighbours:ID:QBQ76908.1(-1),ID:QBQ76910.1(1)|neighbour_genes:putative DNA end pro..,putative baseplate w..|
MAYSGKWVPKNLKKYRGDHTKITYRSNWEKFFFEWLDKNPEIIAWGSETAVIPYFCNAEGKKRRYYMDIWMKDASGQEFFVEIKPKKETQPPIKPANLTTAAKKRYMNEIYVWSVNCDKWKAASAVAEKRNIKFRVLTEDGLRKLGYKG
>ID:QBQ77662.1 |[Escherichia phage vB_EcoM_WFbE185]||_Escherichia_phage_vB_EcoM_WFbE185.gbk|putative head comple..|450|MK373778(170429):79637-80086:-1 ^^ Escherichia phage vB_EcoM_WFbE185, complete genome.|neighbours:ID:QBQ77661.1(-1),ID:QBQ77663.1(1)|neighbour_genes:putative DNA end pro..,putative baseplate w..|
MAYSGKWVPKNLKKYRGDHTKITYRSNWEKFFFEWLDKNPEIIAWGSETAVIPYFCNAEGKKRRYYMDIWMKDASGQEFFVEIKPKKETQPPIKPANLTTAAKKRYMNEIYTWSVNCDKWKAASAVAEKRNIKFRVLTEDGLRKLGYKG
>ID:YP_007004890.1 |[Escherichia phage wV7]||_Escherichia_phage_wV7_.gbk|head completion prot..|453|NC_019505(166452):74509-74961:-1 ^GeneID:14010684^ Escherichia phage wV7, complete genome.|neighbours:ID:YP_007004889.1(-1),ID:YP_007004891.1(1)|neighbour_genes:DNA end protector pr..,baseplate wedge subu..|
MAYSGKWVPKNISKYRGDPKKITYRSNWEKFFFEWLDKNPEIIAWGSETAVIPYFCNAEGKKRRYFMDIWMKDSSGQEFFIEIKPKKETQPPVKPAHLTTAAKKRFMNEIYTWSVNTDKWKAAQSLAEKRGIKFRILTEDGLRALGFKGA
>ID:AXF53169.1 |[Escherichia virus KFS-EC]||_Escherichia_virus_KFS-EC_.gbk|hypothetical protein|474|MH560358(164715):7955-8428:-1 ^^ Escherichia virus KFS-EC, complete genome.|neighbours:ID:AXF53168.1(-1),ID:AXF53170.1(1)|neighbour_genes:hypothetical protein,baseplate wedge prot..|
MGGSNTYKGKYVPENKEKYKGDIRKITYRSSWERWIMQWLDRNPRVAKWGSETVVIPYESSTDGKRHRYFMDFYVKFDDGKEHLWEVKPAKETRPPEKPKRMTAKTKQRYMHEVWTYTKNTEKWLAAVKLCQKHNMEFKIITEHALKKVFGFKGLNK
>ID:QDK04275.1 |[Escherichia virus VEc20]||_Escherichia_virus_VEc20_.gbk|vec20_145|453|MN022785(167532):73916-74368:-1 ^^ Escherichia virus VEc20, complete genome.|neighbours:ID:QDK04274.1(-1),ID:QDK04276.1(1)|neighbour_genes:vec20_144,vec20_146|
MAYSGKWVPKNISKYRGDPKKITYRSNWEKFFFEWLDKNPEIIAWGSETAVIPYFCNAEGKKRRYFMDIWMKDSSGQEFFIEIKPKKETQPPVKPAHLTTAAKKRFMNEIYTYSVNTDKWKAAQSLAEKRGIKFRILTEDGLRALGFKGA
>ID:VCU44386.1 |[Escherichia virus vB_Eco_mar005P1]|vB_Eco_mar005P1|_Escherichia_virus_vB_Eco_mar005P1_.gbk|4|450|LR027390(167773):12666-13115:-1 ^^ Escherichia virus vB_Eco_mar005P1 genome assembly, chromosome: 1.|neighbours:ID:VCU44384.1(-1),ID:VCU44388.1(1)|neighbour_genes:2,53|
MAYSGKWVPKNLKKYRGDHTKITYRSNWEKFFFEWLDKNPEIIAWGSETAVIPYFCNAEGKKRRYYMDIWMKDASGQEFFVEIKPKKETQPPIKPVNLTTAAKKRYMNEIYTWSVNCDKWKAASAVAEKRNIKFRVLTEDGLRKLGYKG
>ID:VCU44395.1 |[Escherichia virus vB_Eco_mar005P1]|vB_Eco_mar006P2|_Escherichia_virus_vB_Eco_mar005P1_strain_vB_Eco_mar006P2_.gbk|4|450|LR027387(167773):113561-114010:-1 ^^ Escherichia virus vB_Eco_mar005P1 strain vB_Eco_mar006P2 genome assembly, chromosome: 1.|neighbours:ID:VCU44393.1(-1),ID:VCU44397.1(1)|neighbour_genes:2,53|
MAYSGKWVPKNLKKYRGDHTKITYRSNWEKFFFEWLDKNPEIIAWGSETAVIPYFCNAEGKKRRYYMDIWMKDASGQEFFVEIKPKKETQPPIKPVNLTTAAKKRYMNEIYTWSVNCDKWKAASAVAEKRNIKFRVLTEDGLRKLGYKG
>ID:VCU43225.1 |[Escherichia virus vB_Eco_mar005P1]|vB_Eco_mar007P3|_Escherichia_virus_vB_Eco_mar005P1_strain_vB_Eco_mar007P3_.gbk|4|450|LR027383(167651):35552-36001:-1 ^^ Escherichia virus vB_Eco_mar005P1 strain vB_Eco_mar007P3 genome assembly, chromosome: 1.|neighbours:ID:VCU43224.1(-1),ID:VCU43226.1(1)|neighbour_genes:2,53|
MAYSGKWVPKNLKKYRGDHTKITYRSNWEKFFFEWLDKNPEIIAWGSETAVIPYFCNAEGKKRRYYMDIWMKDASGQEFFVEIKPKKETQPPIKPVNLTTAAKKRYMNEIYTWSVNCDKWKAASAVAEKRNIKFRVLTEDGLRKLGYKG
>ID:VCU43933.1 |[Escherichia virus vB_Eco_mar005P1]|vB_Eco_mar008P4|_Escherichia_virus_vB_Eco_mar005P1_strain_vB_Eco_mar008P4_.gbk|4|450|LR027386(167773):18333-18782:-1 ^^ Escherichia virus vB_Eco_mar005P1 strain vB_Eco_mar008P4 genome assembly, chromosome: 1.|neighbours:ID:VCU43932.1(-1),ID:VCU43934.1(1)|neighbour_genes:2,53|
MAYSGKWVPKNLKKYRGDHTKITYRSNWEKFFFEWLDKNPEIIAWGSETAVIPYFCNAEGKKRRYYMDIWMKDASGQEFFVEIKPKKETQPPIKPVNLTTAAKKRYMNEIYTWSVNCDKWKAASAVAEKRNIKFRVLTEDGLRKLGYKG
>ID:VCU44848.1 |[Escherichia virus vB_Eco_mar005P1]|vB_Eco_mar009P5|_Escherichia_virus_vB_Eco_mar005P1_strain_vB_Eco_mar009P5_.gbk|4|450|LR027391(167658):110925-111374:1 ^^ Escherichia virus vB_Eco_mar005P1 strain vB_Eco_mar009P5 genome assembly, chromosome: 1.|neighbours:ID:VCU44847.1(-1),ID:VCU44849.1(1)|neighbour_genes:53,2|
MAYSGKWVPKNLKKYRGDHTKITYRSNWEKFFFEWLDKNPEIIAWGSETAVIPYFCNAEGKKRRYYMDIWMKDASGQEFFVEIKPKKETQPPIKPVNLTTAAKKRYMNEIYTWSVNCDKWKAASAVAEKRNIKFRVLTEDGLRKLGYKG
>ID:AUV57499.1 |[Klebsiella phage KP1]||_Klebsiella_phage_KP1_.gbk|head completion prot..|450|MG751100(167989):65532-65981:-1 ^^ Klebsiella phage KP1, complete genome.|neighbours:ID:AUV57498.1(-1),ID:AUV57500.1(1)|neighbour_genes:hypothetical protein,baseplate wedge subu..|
MAYSGKFMPQNLHKYKGDFRKITYRSTWEQYMMRWLDNHPDVVQWNSEEVVIPYFSNADGKKRRYFMDFWAKFSNGQQFFFEVKPKKETRPPVKPTKLTTSAKKRYIDEIYTWSVNVDKWKAAQATASKMGIEFRLITEDSLKKLGWKG
>ID:APD20542.1 |[Klebsiella phage KPV15]|KPV15|_Klebsiella_phage_KPV15_.gbk|head completion prot..|450|KY000080(167034):86423-86872:-1 ^^ Klebsiella phage KPV15, complete genome.|neighbours:ID:APD20541.1(-1),ID:APD20543.1(1)|neighbour_genes:DNA end protector du..,baseplate wedge subu..|
MAYSGKFMPQNLHKYKGDFRKITYRSTWEQYMMRWLDNHPDVVQWNSEEVVIPYFSNADGKKRRYFMDFWAKFSNGQQFFFEVKPKKETRPPVKPTKLTTSAKKRYIDEIYTWSVNVDKWKAAQATANKMGIEFRLITEDSLKKLGWKG
>ID:QDB71809.1 |[Klebsiella phage Marfa]||_Klebsiella_phage_Marfa_.gbk|head completion prot..|450|MN044033(168532):74035-74484:-1 ^^ Klebsiella phage Marfa, complete genome.|neighbours:ID:QDB71808.1(-1),ID:QDB71810.1(1)|neighbour_genes:DNA end protector pr..,baseplate wedge subu..|
MAYKGKFMPENISKYKGDVRKITYRSSWEQYLMRWLDRHPEVVQWNSEGTVIPYFCNAEGKKRRYFMDFWVRFKDGQQFFFEVKPAKETVPPTKPVKLTTAAKKRYINELYTYSVNQDKWKAAQATADKMGIKFRLITEHSLKKLGWKG
>ID:YP_009194441.1 |[Klebsiella phage Matisse]||_Klebsiella_phage_Matisse_.gbk|head completion prot..|468|NC_028750(176081):105502-105969:-1 ^GeneID:26613380^ Klebsiella phage Matisse, complete genome.|neighbours:ID:YP_009194440.1(-1),ID:YP_009194442.1(1)|neighbour_genes:DNA end protector pr..,baseplate wedge prot..|
MAGRQTYKGSFVPENIQKYKGDPRKITYRSSWERYVMKWLDKNPHVKRWNSECIVIPYFCNADGKRRRYYMDFYVEMENGTTYLWEVKPLKETMPPPKPVNNNVHNKKKFIDALYTYTVNIDKWKAANELCRQKGWQFKIVTEESLKKVFGWRGQ
>ID:AWY07048.1 |[Klebsiella phage Mineola]||_Klebsiella_phage_Mineola_.gbk|head completion prot..|450|MH333064(166130):74739-75188:-1 ^^ Klebsiella phage Mineola, complete genome.|neighbours:ID:AWY07047.1(-1),ID:AWY07049.1(1)|neighbour_genes:DNA end protector pr..,baseplate wedge subu..|
MAYSGKFMPQNLHKYKGDFRKITYRSTWEQYMMRWLDNHPDVVQWNSEEVVIPYFSNADGKKRRYFMDFWAKFSNGQQFFFEVKPKKETRPPVKPTKLTTSAKKRYIDEIYTWSVNVDKWKAAQATASKMGIEFRLITEDSLKKLGWKG
>ID:YP_009607390.1 |[Klebsiella phage Miro]||_Klebsiella_phage_Miro_.gbk|restriction endonucl..|468|NC_041981(176055):105709-106176:-1 ^GeneID:40083399^ Klebsiella phage Miro, complete genome.|neighbours:ID:YP_009607389.1(-1),ID:YP_009607391.1(1)|neighbour_genes:DNA end protector pr..,baseplate wedge prot..|
MAGRQTYKGSFVPENIQKYKGDPRKITYRSSWERYVMKWLDKNPHVKRWNSECIVIPYFCNADGKRRRYYMDFYVEMENGTTYLWEVKPLKETMPPPKPVNNNVHNKKKFIDALYTYTVNIDKWKAANELCRQKGWQFKIVTEESLKKVFGWRGQ
>ID:YP_009289410.1 |[Klebsiella phage PKO111]||_Klebsiella_phage_PKO111_.gbk|head completion prot..|450|NC_031095(168758):8941-9390:-1 ^GeneID:29080521^ Klebsiella phage PKO111, complete genome.|neighbours:ID:YP_009289409.1(-1),ID:YP_009289411.1(1)|neighbour_genes:DNA end protector pr..,baseplate wedge subu..|
MAYSGKFMPQNLHKYKGDFRKITYRSTWEQYMMRWLDNHPDVVQWNSEEVVIPYFSNADGKKRRYFMDFWAKFSNGQQFFFEVKPKKETRPPVKPTKLTTSAKKRYIDEIYTWSVNVDKWKAAQATANKMGIEFRLITEDSLKKLGWKG
>ID:YP_009288834.1 |[Klebsiella phage vB_KpnM_KpV477]||_Klebsiella_phage_vB_KpnM_KpV477_.gbk|putative head comple..|357|NC_031087(168272):77301-77657:-1 ^GeneID:29067138^ Klebsiella phage vB_KpnM_KpV477, complete genome.|neighbours:ID:YP_009288833.1(-1),ID:YP_009288835.1(-1)|neighbour_genes:putative DNA end pro..,putative HNH homing ..|
MMRWLDNHPDVVQWNSEEVVIPYFSNADGKKRRYFMDFWAKFSNGQQFFFEVKPKKETRPPAKPTKLTTSAKKRYIDEVYTWSVNVDKWKAAQATASKMGIEFRLITEDSLKKLGWKG
>ID:AUO78887.1 |[Klebsiella phage vB_Kpn_F48]||_Klebsiella_phage_vB_Kpn_F48.gbk|head completion prot..|450|MG746602(170764):160747-161196:1 ^^ Klebsiella phage vB_Kpn_F48, complete genome.|neighbours:ID:AUO78886.1(-1),ID:AUO78888.1(1)|neighbour_genes:baseplate wedge,DNA end protector du..|
MAYSGKFMPENISKYKGDVRKITYRSSWEQYLMRWLDRHPEVVQWNSEEVVIPYFCNAEGKKRRYFMDFWVRFKDGQQFFFEVKPAKETVPPPKPVKLTTAAKKRYINEVYTYSVNQDKWKAAQATADKMGIQFRLITEHSLKKLGWKG
>ID:ANM46509.1 |[Morganella phage vB_MmoM_MP1]||_Morganella_phage_vB_MmoM_MP1_.gbk|head completion prot..|450|KX078569(163201):71321-71770:-1 ^^ Morganella phage vB_MmoM_MP1, complete genome.|neighbours:ID:ANM46445.1(-1),ID:ANM46480.1(1)|neighbour_genes:DNA end protector,baseplate wedge subu..|
MAYSGSFMPTNIEKYKGEVSKIKYRSTWEQFVMRWLDNNPDVVKWNSEGVIIPYFSNADGKKRRYYMDFWVLFKDGRQFFFEVKPFKETQPPVKPVQLTTAKKKRFIDEVYTYSVNRDKWMAAQKLAEKEGIIFKIITERSLKQLGWKG
>ID:YP_009211589.1 |[Pectobacterium bacteriophage PM2]||_Pectobacterium_bacteriophage_PM2.gbk|putative head comple..|354|NC_028940(170286):80277-80630:-1 ^GeneID:26638061^ Pectobacterium bacteriophage PM2, complete genome.|neighbours:ID:YP_009211588.1(-1),ID:YP_009211590.1(-1)|neighbour_genes:DNA end protector pr..,putative head comple..|
MKWLDNHPQVVQWNSEEVVIPYFSNADGKKRRYFMDFWAKFETGQQFFFEVKPYKETQAPKPPATMTTAAKKRFINETYTWSVNNDKWAAAQKTAEKMGIIFRLITENSLKKLGWRG
>ID:QBP35491.1 |[Phage NC-G]||_Phage_NC-G.gbk|head completion prot..|450|MK310184(170164):18615-19064:-1 ^^ Phage NC-G, complete genome.|neighbours:ID:QBP35490.1(-1),ID:QBP35492.1(1)|neighbour_genes:DNA end protector du..,baseplate wedge subu..|
MAYSGKFKPTNLQKYKGDWKKIQYRSSWEAWLMRWLDNHPNVVQWNSEEVVIPYFSNADGKKRRYFMDFWVKFDNGQQFFFEVKPFKETHPPAVPAKMTTAAKKRYINEHYTWSVNKDKWKAAKATADKMGINFRLITENSLKKLGWKG
>ID:AUM58484.1 |[Proteus phage phiP4-3]||_Proteus_phage_phiP4-3_.gbk|head completion prot..|450|MG696114(167849):91842-92291:1 ^^ Proteus phage phiP4-3, complete genome.|neighbours:ID:AUM58483.1(-1),ID:AUM58485.1(1)|neighbour_genes:baseplate wedge subu..,DNA end protector pr..|
MAYKGKYLPIHKDKYKGDWRKITYRSSWEHFFMKWLDNNPDCIRWNSEEVVIPYFSNADGKKRRYFMDFWAKFKSGQEFLFEVKPFKETQQPRPPANITVKAKKRFMEEIYTFQVNSDKWKAAQKLADKMNIKFKIVTERSLKTMGWKG
>ID:YP_009195553.1 |[Proteus phage vB_PmiM_Pm5461]||_Proteus_phage_vB_PmiM_Pm5461_.gbk|head completion prot..|450|NC_028762(161989):71017-71466:-1 ^^ Proteus phage vB_PmiM_Pm5461, complete genome.|neighbours:ID:YP_009195552.1(-1),ID:YP_009195554.1(1)|neighbour_genes:DNA end protector pr..,baseplate wedge subu..|
MAYKGKFLPVNKDKYKGDWRKITYRSSWEHFFMKWLDNNSDVVSWSSETVIIPYFSNADGKKRRYFMDFWAKFKSGQEFLFEVKPFKETQPPRPPANVTVKAKKRFMEEMYTYQVNSDKWKAAKKLADKMNLQFKIVTESSLKTMGWKG
>ID:ASD52061.1 |[Pseudomonas phage PspYZU05]||_Pseudomonas_phage_PspYZU05_.gbk|head completion prot..|450|KY971610(166442):70519-70968:-1 ^^ Pseudomonas phage PspYZU05, complete genome.|neighbours:ID:ASD52060.1(-1),ID:ASD52062.1(1)|neighbour_genes:DNA end protector pr..,baseplate wedge subu..|
MAYSGGFMPTNHQKYKGDLRKIKYRSSWEHWLMKWCDTNPLVVKWNSEEVVIPYFSNADGKKRRYFMDFYVKFENGQEFFFEVKPAKETVPPPKPVKLTTHAKKRYINELYTYSVNQDKWKAAFKVAEQNNIKFRIITENSLKALGWKG
>ID:YP_009615625.1 |[Salmonella phage Melville]||_Salmonella_phage_Melville_.gbk|head completion prot..|450|NC_042044(159323):68713-69162:-1 ^GeneID:40092100^ Salmonella phage Melville, complete genome.|neighbours:ID:YP_009615624.1(-1),ID:YP_009615626.1(1)|neighbour_genes:DNA end protector pr..,baseplate wedge subu..|
MAYSGRFTPTNHQKYRGDIRKITYRSSWEQFFMRWCDTNPQVVKWNSEEVVIPYFSNADGKKRRYFMDFWVKFDTGQEFFFEVKPKKETVPPPKPAKLTTAAKKRYIDSIYTYSVNTDKWKAALQVAEKNNIQFRLLTEDGLRRLGWKG
>ID:YP_007501178.1 |[Salmonella phage vB_SenM-S16]||_Salmonella_phage_S16_.gbk|head completion prot..|450|NC_020416(160221):66674-67123:-1 ^GeneID:14675379^ Salmonella phage S16, complete genome.|neighbours:ID:YP_007501177.1(-1),ID:YP_007501179.1(1)|neighbour_genes:DNA end protector pr..,baseplate wedge subu..|
MAYSGRFTPTNHQKYRGDIRKITYRSSWEQFFMRWCDTNPQVVKWNSEEVVIPYFSNADGKKRRYFMDFWVKFDTGQEFFFEVKPKKETVPPPKPAKLTTAAKKRYIDSIYTYSVNTDKWKAALQVAEKNNIQFRLLTEDGLRRLGWKG
>ID:YP_009148130.1 |[Salmonella phage STML-198]|STML-198|_Salmonella_phage_STML-198_.gbk|head completion prot..|450|NC_027344(158099):108819-109268:-1 ^GeneID:24629942^ Salmonella phage STML-198, complete genome.|neighbours:ID:YP_009148129.1(-1),ID:YP_009148131.1(1)|neighbour_genes:hypothetical protein,baseplate wedge|
MAYSGRFTPTNHQKYRGDIRKITYRSSWEQFFMRWCDTNPQVVKWNSEEVVIPYFSNADGKKRRYFMDFWVKFDTGQEFFFEVKPKKETVPPPKPAKLTTAAKKRYIDSIYTYSVNTDKWKAALQVAEKNNIQFRLLTEDGLRRLGWKG
>ID:YP_009126343.1 |[Salmonella phage STP4-a]||_Salmonella_phage_STP4-a_.gbk|head completion prot..|450|NC_026607(159914):67752-68201:-1 ^GeneID:23681153^ Salmonella phage STP4-a, complete genome.|neighbours:ID:YP_009126342.1(-1),ID:YP_009126344.1(1)|neighbour_genes:putative Seg-like ho..,baseplate wedge subu..|
MAYSGRFTPTNHQKYRGDIRKITYRSSWEQFFMRWCDTNPQVVKWNSEEVVIPYFSNADGKKRRYFMDFWVKFDTGQEFFFEVKPKKETVPPPKPAKLTTAAKKRYIDSIYTYSVNTDKWKAALQVAEKNNIQFRLLTEDGLRRLGWKG
>ID:YP_009286500.1 |[Salmonella phage vB_SnwM_CGG4-1]||_Salmonella_phage_vB_SnwM_CGG4-1_.gbk|head completion prot..|450|NC_031065(159878):63625-64074:-1 ^^ Salmonella phage vB_SnwM_CGG4-1, complete genome.|neighbours:ID:YP_009286499.1(-1),ID:YP_009286501.1(1)|neighbour_genes:DNA end protector pr..,baseplate wedge comp..|
MAYSGRFTPTNHQKYRGDIRKITYRSSWEQFFMRWCDTNPQVVKWNSEEVVIPYFSNADGKKRRYFMDFWVKFDTGQEFFFEVKPKKETVPPPKPAKLTTAAKKRYIDSVYTYSVNTDKWKAALQVAEKNNIQFRLLTEDGLRRLGWKG
>ID:YP_009030206.1 |[Serratia phage PS2]||_Serratia_phage_PS2_.gbk|head completion prot..|450|NC_024121(167266):75458-75907:-1 ^GeneID:19485042^ Serratia phage PS2, complete genome.|neighbours:ID:YP_009030205.1(-1),ID:YP_009030207.1(1)|neighbour_genes:DNA end protector pr..,baseplate wedge subu..|
MAYSGKFIPKNLEKYKGNWQKITYRSTWEQFMMRWLDNHPDCVKWNSEEVVIPYFSNADGKKRRYFMDFWARFSDGQEFFFEVKPAKETKPPIRPAQMTSAAKKRFINEYYTWSVNADKWAAASKVAEKHNIKFRLITENSLKQLGWKG
>ID:APC45015.1 |[Shigella phage SH7]||_Shigella_phage_SH7_.gbk|head completion prot..|453|KX828711(164870):72672-73124:-1 ^^ Shigella phage SH7, complete genome.|neighbours:ID:APC45055.1(-1),ID:APC45113.1(1)|neighbour_genes:DNA end protector pr..,baseplate wedge subu..|
MAYSGKWVPKNISKYRGDPKKITYRSNWEKFFFEWLDKNPEIIAWGSETAVIPYFCNAEGKKRRYFMDIWMKDSSGQEFFIEIKPKKETQPPVKPAHLTTAAKKRFMNEIYTYSVNTDKWKAAQALAEKRGIKFRILTEDGLRALGFKGA
>ID:YP_009288513.1 |[Shigella phage SHBML-50-1]||_Shigella_phage_SHBML-50-1_.gbk|head completion prot..|453|NC_031085(166634):76117-76569:-1 ^GeneID:29060603^ Shigella phage SHBML-50-1, complete genome.|neighbours:ID:YP_009288512.1(-1),ID:YP_009288514.1(1)|neighbour_genes:DNA end protector du..,baseplate wedge subu..|
MAYSGKWVPKNISKYRGDPKKITYRSNWEKFFFEWLDKNPEIIAWGSETAVIPYFCNAEGKKRRYFMDIWMKDSSGQEFFIEIKPKKETQPPVKPAHLTTAAKKRFMNEIYTYSVNTDKWKAAQALAEKRGIKFRILTEDGLRALGFKGA
>ID:YP_009277520.1 |[Shigella phage SHFML-11]||_Shigella_phage_SHFML-11.gbk|head completion prot..|453|NC_030953(170650):22021-22473:-1 ^GeneID:29056227^ Shigella phage SHFML-11, complete genome.|neighbours:ID:YP_009277519.1(-1),ID:YP_009277521.1(1)|neighbour_genes:DNA end protector du..,baseplate wedge subu..|
MAYSGKWVPKNISKYRGDPKKITYRSNWEKFFFEWLDKNPEIIAWGSETAVIPYFCNAEGKKRRYFMDIWMKDSSGQEFFIEIKPKKETQPPVKPAHLTTAAKKRFMNEIYTYSVNTDKWKAAQALAEKRGIKFRILTEDGLRALGFKGA
>ID:YP_009279139.1 |[Shigella phage SHFML-26]||_Shigella_phage_SHFML-26_.gbk|head completion prot..|453|NC_031011(168993):139894-140346:-1 ^GeneID:29062430^ Shigella phage SHFML-26, complete genome.|neighbours:ID:YP_009279138.1(-1),ID:YP_009279140.1(1)|neighbour_genes:DNA end protector du..,baseplate wedge subu..|
MAYSGKWVPKNISKYRGDPKKITYRSNWEKFFFEWLDKNPEIIAWGSETAVIPYFCNAEGKKRRYFMDIWMKDSSGQEFFIEIKPKKETQPPVKPAHLTTAAKKRFMNEIYTYSVNTDKWKAAQSLAEKRGIKFRILTEDGLRALGFKGA
>ID:YP_009289133.1 |[Shigella phage SHSML-52-1]||_Shigella_phage_SHSML-52-1_.gbk|head completion prot..|450|NC_031090(169621):124926-125375:1 ^GeneID:29067484^ Shigella phage SHSML-52-1, complete genome.|neighbours:ID:YP_009289132.1(-1),ID:YP_009289134.1(1)|neighbour_genes:baseplate wedge subu..,DNA end protector du..|
MAYSGKWVPKNLKKYRGDHTKITYRSNWEKFFFEWLDKNPEIIAWGSETAVIPYFCNAEGKKRRYYMDIWMKDASGQEFFVEIKPKKETQPPIKPVNLTTAAKKRYMNEIYTWSVNCDKWKAASAVAEKRNIKFRVLTEDGLRKLGYKG
>ID:YP_003934785.1 |[Shigella phage SP18]||_Shigella_phage_SP18.gbk|gp4|450|NC_014595(170605):74363-74812:-1 ^GeneID:9830526^ Shigella phage SP18, complete genome.|neighbours:ID:YP_003934784.1(-1),ID:YP_003934786.1(1)|neighbour_genes:gp2,gp53|
MAYSGKFKPTNIEKYKGDWKKIQYRSSWEAWLMRWLDNHPNVVQWGSETVIIPYFCNAEGKKRRYYMDFWVKFDTGQQFFFEVKPLKETRPPTKPANNTTASKKRFINEMYTWSVNSDKWKAAQATADKMGITFRIITENSLKKLGWKG
>ID:AUV63821.1 |[Shigella phage Sf20]||_Shigella_phage_Sf20_.gbk|head completion prot..|474|MF327006(163982):834-1307:-1 ^^ Shigella phage Sf20, complete genome.|neighbours:ID:AUV63820.1(-1),ID:AUV63822.1(1)|neighbour_genes:DNA end protector pr..,baseplate wedge subu..|
MGGSNTYKGKYVPENKEKYKGDIRKITYRSSWERWIMQWLDRNPRVAKWGSETVVIPYESSTDGKRHRYFMDFYVKFDDGKEHLWEVKPAKETRPPEKPKRMTAKTKQRYMHEVWTYTKNTEKWLAAVKLCQKHNMEFKIITEHALKKVFGFKGLNK
>ID:YP_009618957.1 |[Shigella phage Sf21]||_Shigella_phage_Sf21_.gbk|head completion prot..|453|NC_042077(166002):73903-74355:-1 ^GeneID:40095560^ Shigella phage Sf21, complete genome.|neighbours:ID:YP_009618956.1(-1),ID:YP_009618958.1(1)|neighbour_genes:DNA end protector pr..,baseplate wedge subu..|
MAYSGKWVPKNISKYRGDPKKITYRSNWEKFFFEWLDKNPEIIAWGSETAVIPYFCNAEGKKRRYFMDIWMKDSSGQEFFIEIKPKKETQPPVKPAHLTTAAKKRFMNEIYTYSVNTDKWKAAQSLAEKRGIKFRILTEDGLRALGFKGA
>ID:YP_009614800.1 |[Shigella phage Sf22]||_Shigella_phage_Sf22_.gbk|gp48|453|NC_042039(166283):19898-20350:-1 ^GeneID:40091215^ Shigella phage Sf22, complete genome.|neighbours:ID:YP_009614799.1(-1),ID:YP_009614801.1(1)|neighbour_genes:DNA end protector pr..,baseplate wedge subu..|
MAYSGKWVPKNISKYRGDPKKITYRSNWEKFFFEWLDKNPEIIAWGSETAVIPYFCNAEGKKRRYFMDIWMKDSSGQEFFIEIKPKKETQPPVKPAHLTTAAKKRFMNEIYTYSVNTDKWKAAQALAEKRGIKFRILTEDGLRALGFKGA
>ID:ATE86678.1 |[Shigella phage Sf23]||_Shigella_phage_Sf23_.gbk|head completion prot..|453|MF158046(167678):164027-164479:-1 ^^ Shigella phage Sf23, complete genome.|neighbours:ID:ATE86677.1(-1),ID:ATE86679.1(1)|neighbour_genes:DNA end protector pr..,baseplate wedge subu..|
MAYSGKWVPKNISKYRGDPKKITYRSNWEKFFFEWLDKNPEIIAWGSETAVIPYFCNAEGKKRRYFMDIWMKDSSGQEFFIEIKPKKETQPPVKPAHLTTAAKKRFMNEIYTYSVNTDKWKAAQALAEKRGIKFRILTEDGLRALGFKGA
>ID:YP_009619082.1 |[Shigella phage Sf24]||_Shigella_phage_Sf24_.gbk|head completion prot..|453|NC_042078(168112):825-1277:-1 ^GeneID:40095697^ Shigella phage Sf24, complete genome.|neighbours:ID:YP_009619081.1(-1),ID:YP_009619083.1(1)|neighbour_genes:DNA end protector pr..,baseplate wedge subu..|
MAYSGKWVPKNISKYRGDPKKITYRSNWEKFFFEWLDKNPEIIAWGSETAVIPYFCNAEGKKRRYFMDIWMKDSSGQEFFIEIKPKKETQPPVKPAHLTTAAKKRFMNEIYTYSVNTDKWKAAQALAEKRGIKFRILTEDGLRALGFKGA
>ID:AUV63283.1 |[Shigella phage Sf25]||_Shigella_phage_Sf25_.gbk|head completion prot..|453|MF327009(168573):825-1277:-1 ^^ Shigella phage Sf25, complete genome.|neighbours:ID:AUV63282.1(-1),ID:AUV63284.1(1)|neighbour_genes:DNA end protector pr..,baseplate wedge subu..|
MAYSGKWVPKNISKYRGDPKKITYRSNWEKFFFEWLDKNPEIIAWGSETAVIPYFCNAEGKKRRYFMDIWMKDSSGQEFFIEIKPKKETQPPVKPAHLTTAAKKRFMNEIYTYSVNTDKWKAAQALAEKRGIKFRILTEDGLRALGFKGA
>ID:YP_004415042.1 |[Shigella phage Shfl2]||_Shigella_phage_Shfl2_.gbk|putative head comple..|453|NC_015457(165919):73121-73573:-1 ^GeneID:10498905^ Shigella phage Shfl2, complete genome.|neighbours:ID:YP_004415041.1(-1),ID:YP_004415043.1(1)|neighbour_genes:putative DNA end pro..,putative baseplate w..|
MAYSGKWVPKNISKYRGDPKKITYRSNWEKFFFEWLDKNPEIIAWGSETAVIPYFCNAEGKKRRYFMDIWMKDSSGQEFFIEIKPKKETQPPVKPAHLTTAAKKRFMNEIYTWSVNTDKWKAAQSLAEKRGIKFRILTEDGLRALGFKGA
>ID:YP_009110967.1 |[Shigella phage pSs-1]||_Shigella_phage_pSs-1_.gbk|hypothetical protein|453|NC_025829(164999):78706-79158:-1 ^GeneID:22475233^ Shigella phage pSs-1, complete genome.|neighbours:ID:YP_009110966.1(-1),ID:YP_009110968.1(1)|neighbour_genes:hypothetical protein,hypothetical protein|
MAYSGKWVPKNISKYRGDPKKITYRSNWEKFFFEWLDKNPEIIAWGSETAVIPYFCNAEGKKRRYFMDIWMKDSSGQEFFIEIKPKKETQPPVKPAHLTTAAKKRFMNEIYTYSVNTDKWKAAQALAEKRGIKFRILTEDGLRALGFKGA
>ID:NP_899577.1 |[Vibrio phage KVP40]||_Vibrio_phage_KVP40_.gbk|4|456|NC_005083(244834):188985-189440:-1 ^GeneID:2545807^ Vibrio phage KVP40, complete genome.|neighbours:ID:NP_899576.1(-1),ID:NP_899578.1(1)|neighbour_genes:gp19,gp48|
MAYSGKYVPTNKSKYKGNYQKIEYRSSWELSFMRWCDNNPHVVRWNSEEIVIPYVSSADGGKKRRYFMDFYVKFSDGREFIFEIKPNKETLPPEKPQRLTEKAKKRLLKEIYTYQVNQDKWAAAIKFAKQKGWQFKVLTEVGLRKLIGLRV
>ID:QBX06142.1 |[Vibrio phage ValB1 HC]||_Vibrio_phage_ValB1_HC_.gbk|head completion prot..|456|MK568540(247619):136136-136591:1 ^^ Vibrio phage ValB1 HC, complete genome.|neighbours:ID:QBX06141.1(-1),ID:QBX06143.1(1)|neighbour_genes:tail-tube assembly p..,DNA end protector pr..|
MAYSGKFVPSNKSKYKGNYQKIEYRSSWELSFMRWCDNNPHVVRWNSEEIVIPYVSSADGGKKRRYFMDFYVKFSDGREFIFEIKPHKETMPPEKPQRLTEKAKKRLLKEVYTFQVNQDKWAAAIKFAKQKGWQFKVLTEHGLRKLIGLRV
>ID:YP_009201416.1 |[Vibrio phage ValKK3]||_Vibrio_phage_ValKK3_.gbk|head completion prot..|456|NC_028829(248088):187478-187933:1 ^GeneID:26628639^ Vibrio phage ValKK3, complete genome.|neighbours:ID:YP_009201415.1(-1),ID:YP_009201417.1(1)|neighbour_genes:baseplate tail tube ..,DNA end protector pr..|
MAYSGKFVPSNKSKYKGNYQKIEYRSSWELSFMRWCDNNPHVVRWNSEEIVIPYVSSADGGKKRRYFMDFYVKFSDGREFIFEIKPHKETMPPEKPQRLTEKAKKRLLKEVYTFQVNQDKWAAAIKFAKQKGWQFKVLTEHGLRKLIGLRV
>ID:YP_008125531.1 |[Vibrio phage nt-1]||_Vibrio_phage_nt-1_.gbk|head completion prot..|456|NC_021529(247511):109125-109580:-1 ^GeneID:15926867^ Vibrio phage nt-1, complete genome.|neighbours:ID:YP_008125530.1(-1),ID:YP_008125532.1(1)|neighbour_genes:DNA end protector pr..,baseplate tail tube ..|
MAYSGKFVPSNKSKYKGNYQKIEYRSSWELSFMRWCDNNTHVVRWNSEEIVIPYVSSADGGKKRRYFMDFYVEFDDGRKFIFEIKPHKETMPPEKPQRLTEKAKKRLLKEVYTFQVNQDKWEAAIKFAKQKGWIFRVLTEHGLRKLIGLRV
>ID:ALP47127.1 |[Vibrio phage phi-Grn1]||_Vibrio_phage_phi-Grn1_.gbk|head completion prot..|456|KT919972(248605):53643-54098:-1 ^^ Vibrio phage phi-Grn1, complete genome.|neighbours:ID:ALP47152.1(-1),ID:ALP46997.1(1)|neighbour_genes:hypothetical protein,baseplate tail tube ..|
MAYSGKFVPSNKSKYKGNYQKIEYRSSWELSFMRWCDNNPHVVRWNSEEIVIPYVSSADGGKKRRYFMDFFVELSDGRKFIFEIKPHKETMPPEKPKRLTEKAKKRLLKEVYTFQVNQDKWTAAIKFAKQKGWIFKVLTEHGLRKLIGLRV
>ID:ALP47512.1 |[Vibrio phage phi-ST2]||_Vibrio_phage_phi-ST2_.gbk|head completion prot..|456|KT919973(250485):113429-113884:-1 ^^ Vibrio phage phi-ST2, complete genome.|neighbours:ID:ALP47449.1(-1),ID:ALP47378.1(1)|neighbour_genes:DNA end protector du..,baseplate tail tube ..|
MAYSGKFVPSNKSKYKGNYQKIEYRSSWELSFMRWCDNNPHVVRWNSEEIVIPYVSSADGGKKRRYFMDFYVKFSDGREFIFEIKPHKETMPPEKPQRLTEKAKKRLLKEVYTFQVNQDKWAAAIKFAKQKGWQFKVLTEHGLRKLIGLRV
>ID:ALY07102.1 |[Vibrio phage vB_VmeM-32]||_Vibrio_phage_vB_VmeM-32_.gbk|head completion prot..|372|KU160494(199912):84951-85322:-1 ^^ Vibrio phage vB_VmeM-32, complete genome.|neighbours:ID:ALY07101.1(-1),ID:ALY07103.1(1)|neighbour_genes:hypothetical protein,tail-tube assembly p..|
MKWLDNNDSVKWWSSEETIIPYFSRIDQKNRRYFMDFTICFTDESGFDKIVLFEVKPYKETMPPKPPTRMTEKAKARLLKDVHTFETNIDKWRATKSLCDKKNWEFKIITEHTLKKMGMKMIK
>ID:AFN37563.1 |[Vibriophage phi-pp2]||_Vibriophage_phi-pp2_.gbk|phage head completio..|456|JN849462(246421):190689-191144:-1 ^^ Vibriophage phi-pp2, complete genome.|neighbours:ID:AFN37562.1(-1),ID:AFN37564.1(1)|neighbour_genes:phage DNA end protec..,phage baseplate tail..|
MAYSGKYVPTNKSKYKGNYQKIEYRSSWELSFMRWCDNNPHVVRWNSEEIVIPYVSSADGGKKRRYFMDFYVKFSDGREFIFEIKPNKETLPPEKPQRLTEKAKKRLLKEIYTYQVNQDKWAAAIKFAKQKGWQFKVLTEVGLRKLIGLRV
>ID:YP_009153746.1 |[Yersinia phage PST]||_Yersinia_phage_PST_.gbk|head completion prot..|453|NC_027404(167785):73688-74140:-1 ^GeneID:24677533^ Yersinia phage PST, complete genome.|neighbours:ID:YP_009153745.1(-1),ID:YP_009153747.1(1)|neighbour_genes:DNA end protector pr..,baseplate wedge subu..|
MAYSGKWVPKNISKYRGDPKKITYRSNWEKFFFEWLDKNPEIIAWGSETAVIPYFCNAEGKKRRYFMDIWMKDSSGQEFFIEIKPKKETQPPVKPAHLTTAAKKRFMNEIYTYSVNTDKWKAAQALAEKRGIKFRILTEDGLRALGFKGA
>ID:VEV89759.1 |[Yersinia phage fPS-2]||_Yersinia_phage_fPS-2_.gbk|g143c|453|LR215722(169060):75598-76050:-1 ^^ Yersinia phage fPS-2 genome assembly, chromosome: I.|neighbours:ID:VEV89758.1(-1),ID:VEV89760.1(1)|neighbour_genes:g142c,g144|
MAYSGKWVPKNISKYRGDPKKITYRSNWEKFFFEWLDKNPEIIAWGSETAVIPYFCNAEGKKRRYFMDIWMKDSSGQEFFIEIKPKKETQPPVKPAHLTTAAKKRFMNEIYTYSVNTDKWKAAQALAEKRGIKFRILTEDGLRALGFKGA
>ID:YP_009149391.1 |[Yersinia phage phiD1]||_Yersinia_phage_phiD1_.gbk|g152|453|NC_027353(167063):75017-75469:-1 ^GeneID:24635588^ Yersinia phage phiD1 complete genome.|neighbours:ID:YP_009149390.1(-1),ID:YP_009149392.1(1)|neighbour_genes:g151,g153|
MAYSGKWVPKNISKYRGDPKKITYRSNWEKFFFEWLDKNPEIIAWGSETAVIPYFCNAEGKKRRYFMDIWMKDSSGQEFFIEIKPKKETQPPVKPAHLTTAAKKRFMNEIYTYSVNTDKWKAAQALAEKRGIKFRILTEDGLRALGFKGA
