# Supplementary material for: Influence of Non-canonical DNA Bases on the Genomic Diversity of Tevenvirinae
Source: Front Microbiol. 2021 Apr 6;12:632686. doi: 10.3389/fmicb.2021.632686 (PMC8056088; doi:10.3389/fmicb.2021.632686)
Supplement: Supplementary Data Sheet 1 — Clustering results (folders “first clusterisation,” “second clusterisation,” and “third clusterisation”): the number of pan-genome components in the individual genome (files “pan genome components of genomes”), the total number of all clusters and components of the pan-genome (files “pan genome components”), a list of clusters of the core genome (files “core list”), a list of clusters of the softcore genome (files “softcore list”). Clusters of the softcore genome (folders “softcore clusters”) are presented in the files which show regions in genomes, protein sequences, names of viruses which have these proteins A description of softcore clusters is also supplied (file “Softcore clusters description”). [file Data_Sheet_1.ZIP › Data sheet 1/first clusterisation/softcore_clusters/20007_53.faa]

>ID:YP_004300734.1 |[Acinetobacter virus 133]|Acj133|_Acinetobacter_phage_133_.gbk|53|567|NC_015250(159801):74651-75217:1 ^GeneID:10323140^ Acinetobacter phage 133, complete genome.|neighbours:ID:YP_004300733.1(-1),ID:YP_004300735.1(1)|neighbour_genes:4,5|
MLLSFYNPIQYAAKTVDPNAPPVLMTQIFRNYQSYFNTVAKRYRLMSFNIQGAPRPEQLANTLYGNPQLYWVLLMCNNVYDPYHGWIKPQQVVYQSVRQVHPEPGVAYHLDIKGERYYNLVESAPGSGQWFDKGDISQDHRQYQGPLAAVSYSEAAILENERLRKIKIINPSDMEQFLSDFIKELERN
>ID:AWY10274.1 |[Acinetobacter phage AM101]||_Acinetobacter_phage_AM101_.gbk|baseplate wedge prot..|594|MH165274(166487):85608-86201:-1 ^^ Acinetobacter phage AM101, complete genome.|neighbours:ID:AWY10273.1(-1),ID:AWY10275.1(1)|neighbour_genes:cell puncturing devi..,head completion prot..|
MINSYFDPVPYAAKTVNINAPERLMTNIFKNYTAFFKNVASKYNLITYYIQGAPRPEALSYELYNNTQFYWALTMANDCYDPYHDWIKSQEACYESVAQIYDRPEEVIVYHIDARGERYYNLIQYDDEPGVWYDKGDKNRKYPQFKGALAAVNAYEDALMENEKKREIKIISPTDIDNFVADLIKEMEKSLNETTIR
>ID:YP_004009521.1 |[Acinetobacter phage Ac42]|Ac42|_Acinetobacter_phage_Ac42_.gbk|53|570|NC_014660(167716):85072-85641:1 ^GeneID:9925786^ Acinetobacter phage Ac42, complete genome.|neighbours:ID:YP_004009520.1(-1),ID:YP_004009522.1(1)|neighbour_genes:4,5|
MLLSFYDPISYTAKTVNKNAKPVLMTQIFRDYKEYFDRVAVNYRLISYYIQDAPRPETLANELYGNVQLYWVLLMCNNIYDPFHGWIKSQEAVYDSVEQEYDEPEQVVYHVDVKGEKYFNLVEYPLYSGIWYDKGDKNRLHRQYTGALRAVDANEAALLNNEAKRKIKIIAPSDIDAFLADFIKEMERN
>ID:YP_004009775.1 |[Acinetobacter phage Acj61]||_Acinetobacter_phage_Acj61_.gbk|53|504|NC_014661(164093):86423-86926:1 ^GeneID:9926049^ Acinetobacter phage Acj61, complete genome.|neighbours:ID:YP_004009774.1(-1),ID:YP_004009776.1(1)|neighbour_genes:4,5|
MTDTFRNYKRYFDNVASNYNLVTYYIQGAPRPEVLAYSMYGNTQLYWALLMANNVYDPYHDWIKSQEACYESVAQEYTNPEAVIMYHVDIRGEKYYNLVEDKTNPGWWYDKGDVEQLHVQFRGSLAAVNAYEAALHDNEYKRKIRVISPSDIDNFVADMIREMERNA
>ID:YP_004010296.1 |[Acinetobacter phage Acj9]||_Acinetobacter_phage_Acj9_.gbk|53|585|NC_014663(169947):87175-87759:1 ^GeneID:9926593^ Acinetobacter phage Acj9, complete genome.|neighbours:ID:YP_004010295.1(-1),ID:YP_004010297.1(1)|neighbour_genes:4,5|
MIISFYDPISYSAKTLDPNAKEILMANIFKNYTAYFKRVAANYNLVTHYIQGAPRPEALAYELYNNSQLYWVLTMANDIYDPFHDWIKSQDACYQSVAQFHKDPDAVAYHVDLKNEKYFNLVWYDDEPGVWYDKGDKNRLYPQYKGALAAVSLYEDALLQNEHKREIKIIAPSDIDRFISDLIKELENNSAFTG
>ID:AXY82744.1 |[Acinetobacter phage KARL-1]||_Acinetobacter_phage_KARL-1_.gbk|baseplate wedge subu..|594|MH713599(166560):101939-102532:-1 ^^ Acinetobacter phage KARL-1, complete genome.|neighbours:ID:AXY82743.1(-1),ID:AXY82745.1(1)|neighbour_genes:baseplate hub subuni..,head completion prot..|
MINSYFDPVPYAAKTVNINAPERLMTNIFKNYTAFFKNVASKYNLITYYIQGAPRPEALSYELYNNTQFYWALTMANDCYDPYHDWIKSQEACYESVAQIYDRPEEVIVYHIDARGERYYNLIQYDDEPGVWYDKGDKNRKYPQFKGALAAVNAYEDALMENEKKREIKIISPTDIDNFVADLIKEMEKSLNETTIR
>ID:YP_006489167.1 |[Acinetobacter phage ZZ1]||_Acinetobacter_phage_ZZ1_.gbk|baseplate wedge subu..|594|NC_018087(166687):80807-81400:1 ^GeneID:13165254^ Acinetobacter phage ZZ1, complete genome.|neighbours:ID:YP_006489168.1(-1),ID:YP_006489164.1(1)|neighbour_genes:head completion prot..,baseplate hub subuni..|
MINSFYDPVAYSAKTVNVNAPERLMTNIFKTYTSYFKKVAANYNLITYYIQGAPRPEALSYELYNNTQLYWALTMANDVYDPFHDWIKSQEACYQSVAQIYDNPESVIVYHVDIKGERYYNLIQYDDEPGVWYDKGDKNRSYPQYKGALAAVNAYEDALSENEKKREIKIIAPTDIDNFISDLIKEMERNLHETTVG
>ID:AXF40725.1 |[Acinetobacter phage vB_ApiM_fHyAci03]||_Acinetobacter_phage_vB_ApiM_fHyAci03_.gbk|baseplate wedge subu..|594|MH460829(165975):81442-82035:1 ^^ Acinetobacter phage vB_ApiM_fHyAci03, complete genome.|neighbours:ID:AXF40724.1(-1),ID:AXF40726.1(1)|neighbour_genes:head completion prot..,baseplate hub and ta..|
MINSYFDPVPYAAKTVNINAPERLMTNIFKNYTAFFKNVASKYNLITYYIQGAPRPEALSYELYNNTQFYWALTMANDCYDPYHDWIKSQEACYESVAQIYDRPEEVIVYHIDARGERYYNLIQYDDEPGVWYDKGDKNRKYPQFKGALAAVNAYEDALMENEKKREIKIISPTDIDNFVADLIKEMEKSLNETTIR
>ID:APU01499.1 |[Aeromonas phage 65.2]||_Aeromonas_phage_65.2_.gbk|baseplate wedge subu..|564|KY290955(236567):97221-97784:-1 ^SEED:fig|6666666.172300.peg.108^ Aeromonas phage 65.2, complete genome.|neighbours:ID:APU01498.1(-1),ID:APU01500.1(-1)|neighbour_genes:hypothetical protein,baseplate tail tube ..|
MLFNFFPPINYNGAPTANIFKPHGDYFADIISRFVVRKYILSGSPRPEQVSYDIYGDTKYYWILLMLNDIYDPFYDWICPEEVVHQYTLRKYANLEAKEGTVLYHVDDEGEMYFRLTEYPIQSEVWYDIGDTMHLYPQHVGTLVPVTAIEHELSVNESRRTINVLNPNDLGRFMDEYTRMMEKIRGN
>ID:YP_004300949.1 |[Aeromonas virus 65]||_Aeromonas_phage_65_.gbk|53|564|NC_015251(235229):97240-97803:-1 ^GeneID:10323372^ Aeromonas phage 65, complete genome.|neighbours:ID:YP_004300948.1(-1),ID:YP_004300950.1(-1)|neighbour_genes:hypothetical protein,48|
MLFNFFPPINYNGAPTANIFKPHGDYFADIISRFVVRKYILSGSPRPEQVSYDIYGDTKYYWILLMLNDIYDPFYDWICPEEVVHQYTLRKYANLEAKEGTVLYHVDDEGEMYFRLTEYPIQSEVWYDIGDTMHLYPQHVGTLVPVTAIEHELSVNESRRTINVLNPNDLGRFMDEYTRMMEKIRGN
>ID:ATI17398.1 |[Aeromonas phage AS-szw]||_Aeromonas_phage_AS-szw_.gbk|baseplate wedge subu..|567|MF498773(229957):77153-77719:1 ^^ Aeromonas phage AS-szw, complete genome.|neighbours:ID:ATI17397.1(1),ID:ATI17399.1(1)|neighbour_genes:baseplate tail tube ..,hypothetical protein|
MLFNYFPPIKYNGAPTADIFRPHGNYFDDILSKFIVRKYIVSGSPRPEVVSYDLYGDTKYYWILLFLNQVYDPFYDWICEEEIVHQYTAQKYKNLPAKEGTVLYHIDENGEMYFRMKEYPVGSGVWYDEGDTAHLYKQHVGTLVPVTAIEHELATNESKRTINVLNPSDLGRFMDEYTRLMERIRGNK
>ID:ASU00197.1 |[Aeromonas phage AS-zj]||_Aeromonas_phage_AS-zj_.gbk|baseplate wedge subu..|567|MF448340(229929):182774-183340:1 ^^ Aeromonas phage AS-zj, complete genome.|neighbours:ID:ASU00198.1(1),ID:ASU00196.1(1)|neighbour_genes:baseplate tail tube ..,hypothetical protein|
MLFNYFPPIKYNGAQTADIFRPHGNYFDDILSKFIVRKYIVSGSPRPEVVSYDLYGDTKYYWILLFLNQVYDPFYDWICEEEIVHQYTAQKYKNLPAKEGTVLYHIDENGEMYFRMKEYPVGSGVWYDEGDTAHLYKQYVGTLVPVTAIEHELATNESKRTINVLNPSDLGRFMDEYTRLMERIRGNK
>ID:NP_944082.1 |[Aeromonas virus Aeh1]||_Aeromonas_phage_Aeh1_.gbk|53|567|NC_005260(233234):123914-124480:1 ^GeneID:2658213^ Aeromonas phage Aeh1, complete genome.|neighbours:ID:NP_944081.1(1),ID:NP_944083.1(1)|neighbour_genes:gp48 baseplate tail ..,hypothetical protein|
MLMQFFDPITYNGIPTANIFKSYGKYFNEVAGSFILRRYFVTGDPRPELLAHRLYGNSSYYWILLMLNNIYDPFHGWIKSQEQVYSSAAQKYKNMPDKENTVLYHVDSEGKRYYRMKEFPIGSKNWYDIGDNLNRFIQHTGALAPVSAIEHELNENENKRNIVILSPSDLQTFLDMLTRRMERVRRGS
>ID:AUE22727.1 |[Aeromonas phage Ah1]||_Aeromonas_phage_Ah1_.gbk|baseplate wedge subu..|567|MG250483(221116):111773-112339:1 ^^ Aeromonas phage Ah1, complete genome.|neighbours:ID:AUE22726.1(1),ID:AUE22728.1(1)|neighbour_genes:baseplate tail tube ..,hypothetical protein|
MLMQFFDPINYNGIPTANIFKSYGKYFNEVAGSFVLRRYFVTGDPRPELLAHRLYGNSSYYWILLMLNNIYDPFHGWIKSQEQVYSSAAQKYKNLPDKENTVLYHVDSDGKRYYRMKEFPVGSKNWYDIGDTLHRFVQHTGALAPVSAIEHELNENENKRNIFILSPADLQTFLDMLTRRMERVRRGS
>ID:QAX98450.1 |[Aeromonas phage AsFcp_2]||_Aeromonas_phage_AsFcp_2_.gbk|baseplate wedge subu..|567|MH791401(219171):59508-60074:1 ^^ UNVERIFIED: Aeromonas phage AsFcp_2, complete genome.|neighbours:ID:QAX98449.1(1),ID:QAX98451.1(1)|neighbour_genes:baseplate tail tube ..,baseplate hub subuni..|
MLMQFFDPIKYNGIPTANIFKSYGKYFNEVAGSFVLRKYFVSGDPRPELLAHNLYGDVNYYWILLMLNNIYDPFHGWIKSQEQVHSSAIQKYKNMPDKENTVLYHVDANGKVYWRLTEFPVGSKNWYDIGDTAHRFIQHTGALAPVSAIEHELNENENKRNILILSPSDLQTFLDMLTRRMEKVRRGS
>ID:QAX97839.1 |[Aeromonas phage Asswx_1]||_Aeromonas_phage_Asswx_1_.gbk|baseplate wedge subu..|567|MH791398(229103):84841-85407:1 ^^ UNVERIFIED: Aeromonas phage Asswx_1, complete genome.|neighbours:ID:QAX97838.1(1),ID:QAX97840.1(1)|neighbour_genes:baseplate tail tube ..,baseplate hub subuni..|
MLFNYFPPIKYNGAPTADIFRPHGNYFDDILSKFIVRKYIVSGSPRPEVVSYDLYGDTKYYWILLFLNQVYDPFYDWICEEEIVHQYTAQKYKNLPAKEGTVLYHIDENGEMYFRMKEYPVGSGVWYDEGDTAHLYKQYVGTLVPVTAIEHELATNESKRTINVLNPSDLGRFMDEYTRLMERIRGNK
>ID:QAY01313.1 |[Aeromonas phage Aswh_1]||_Aeromonas_phage_Aswh_1_.gbk|baseplate wedge subu..|567|MH791414(229730):153965-154531:-1 ^^ UNVERIFIED: Aeromonas phage Aswh_1, complete genome.|neighbours:ID:QAY01312.1(-1),ID:QAY01314.1(-1)|neighbour_genes:baseplate hub subuni..,baseplate tail tube ..|
MLFNYFPPISYNGSPTANIFKPHGSYFDEIIKKFVIRKYILSGSPRPENVSYELYGDTKYYWILLYLNDIYDPFYDWICPEEIVHKYTAKKYQNLPQKEGTVLYHLDPNGEMYFRVVEYPIGSGVWYDEGDKLHRFIQHTGVLVPVTAIEHELSINESKRTINVLNPTDLGRFMDEYTRMMEKIRGNK
>ID:YP_007010366.1 |[Aeromonas phage CC2]||_Aeromonas_phage_CC2_.gbk|baseplate wedge subu..|567|NC_019538(231743):185703-186269:-1 ^GeneID:14016555^ Aeromonas phage CC2, complete genome.|neighbours:ID:YP_007010365.1(-1),ID:YP_007010367.1(-1)|neighbour_genes:hypothetical protein,baseplate tail tube ..|
MLFNYFPPIKYNGAPTADIFRPHGNYFDDILSKFIVRKYIVSGSPRPEVVSYDLYGDTKYYWILLFLNQVYDPFYDWICEEEIVHQYTAQKYKNLPAKEGTVLYHIDENGEMYFRMKEYPVGSGVWYDEGDTAHLYKQHTGTLVPVTAIEHELATNESKRTINVLNPSDLGRFMDEYTRLMERIRGNK
>ID:YP_009011617.1 |[Aeromonas phage PX29]||_Aeromonas_phage_PX29_.gbk|53|567|NC_023688(222006):109883-110449:1 ^GeneID:18560112^ Aeromonas phage PX29, complete genome.|neighbours:ID:YP_009011616.1(1),ID:YP_009011618.1(1)|neighbour_genes:48,hypothetical protein|
MLMQFFDPIKYNGIPTANIFKSYGKYFNEVAGSFVLRKYFVSGDPRPELLAHNLYGDVNYYWILLMLNNIYDPFHGWIKSQEQVHSSAIQKYKNMPDKENTVLYHVDANGKVYWRLTEFPVGSKNWYDIGDTAHRFIQHTGALAPVSAIEHELNENENKRNILILSPSDLQTFLDMLTRRMEKVRRGS
>ID:YP_003969620.1 |[Aeromonas phage phiAS5]||_Aeromonas_phage_phiAS5_.gbk|baseplate wedge subu..|561|NC_014636(225268):208135-208695:1 ^GeneID:9861738^ Aeromonas phage phiAS5, complete genome.|neighbours:ID:YP_003969619.1(1),ID:YP_003969621.1(1)|neighbour_genes:baseplate tail tube ..,hypothetical protein|
MQMFDPIVYNGVPTANIFKSYGKYFDEVAASFVLRKYFISGNPRPELLSYQLYGDSSYYWILLYLNGIYDPFHGWIKSQEQVHTSTQQKYKNFPQKENTVLYHVDTKGKKYQRMSEYPIGSGNWYDIGDTAHLHLQHQGTLAPVSAIEHELNENENKRNILILSPGDLQTFLDALTRRMEKVRRGN
>ID:YP_803091.1 |[Escherichia virus RB32]||_Bacteriophage_RB32_.gbk|53|591|NC_008515(165890):75515-76105:1 ^GeneID:4405468^ Bacteriophage RB32, complete genome.|neighbours:ID:YP_803090.1(-1),ID:YP_803092.1(1)|neighbour_genes:4,5|
MLFTFFDPIEYAAKTVNKNAPTIPMTDIFRNYKDYFKRALAGYRLRTYYIKGSPRPEELANTIYGNPQLYWVLLMCNDNYDPYYGWITSQEAAYQASIQKYKNVGGDQIVYHVNENGEKFYNLISYDDDPYVWYDKGDKARKYPQYEGALAAVDTYEAAVLENEKLRQIKIIAKSDINSFMNDLIRIMEKSYGNDK
>ID:YP_009218548.1 |[Citrobacter phage IME-CF2]||_Citrobacter_phage_IME-CF2_.gbk|baseplate wedge|360|NC_029013(177688):13397-13756:-1 ^GeneID:26644771,SEED:fig|1527524.5.peg.10^ Citrobacter phage IME-CF2, complete genome.|neighbours:ID:YP_009218547.1(-1),ID:YP_009218549.1(1)|neighbour_genes:baseplate hub,head completion prot..|
MLNDNYDPFYGWITDQETAYQCAVQRYSKVGGEQVLYHMDGKNNRYYNLVEDPNNPGHWYDKGDKDMRYLQYQGTLVPIDIYEDAVLKNESMRTIKIINPSDIQSFVSDYIKEMEKANL
>ID:YP_009195012.1 |[Citrobacter phage Margaery]||_Citrobacter_phage_Margaery_.gbk|baseplate wedge subu..|555|NC_028755(178182):104445-104999:1 ^^ Citrobacter phage Margaery, complete genome.|neighbours:ID:YP_009195011.1(-1),ID:YP_009195013.1(1)|neighbour_genes:head completion prot..,baseplate hub subuni..|
MLFSFFPPVDYKGTPTTDIYRDYRFYFNRVIRNYKPRTYQLTGSLRPEQLAETLYGNQQYYWVILMLNDNYDPFYGWITDQETAYQCAIQRYSKAGGEQVLYHMDGKGNRYYNLVEDPTNPGHWYDKGDKNMRYLQYQGTLVPVDIYEDAVLQNEAKRTIKIINPSDIQSFVSDYIKEMEKANL
>ID:AYJ73056.1 |[Citrobacter phage Maroon]||_Citrobacter_phage_Maroon_.gbk|baseplate wedge subu..|555|MH823906(178830):104860-105414:1 ^^ Citrobacter phage Maroon, complete genome.|neighbours:ID:AYJ73055.1(-1),ID:AYJ73057.1(1)|neighbour_genes:head completion prot..,baseplate hub subuni..|
MLFSFFPPVDYKGTPTTDIYRDYRFYFNRVIRNYKPRTYQLTGSLRPEQLAETLYGNQQYYWVILMLNDNYDPFYGWITDQETAYQCAIQRYSKAGGEQVLYHMDGKGNRYYNLVEDPTNPGHWYDKGDKNMRYLQYQGTLVPVDIYEDAVLQNEAKRTIKIINPSDIQSFVSDYIKEMEKANL
>ID:YP_009203887.1 |[Citrobacter phage Merlin]||_Citrobacter_phage_Merlin_.gbk|baseplate wedge subu..|576|NC_028857(172733):79063-79638:1 ^GeneID:26648098^ Citrobacter phage Merlin, complete genome.|neighbours:ID:YP_009203886.1(-1),ID:YP_009203888.1(1)|neighbour_genes:head completion prot..,baseplate hub subuni..|
MIFSFFDPIDYKAKTVDKNAKTIQMTDIFRNYKAYFKRVASGYRLRTYYIQGSPRPEELAYQIYGNTQLYWVLLFCNENYDPYYGWITSQEAAYQAADQRYEKVGGNQVLYHVDDRGEKYFNLIEDPNNPGTWYDKGDLEMKYPQYNGALAAVDTYEASVLDNEQKRVIKIISPADIDSFLSDLIREMEIA
>ID:YP_009097799.1 |[Citrobacter phage Miller]||_Citrobacter_phage_Miller_.gbk|baseplate wedge prot..|555|NC_025414(178171):105414-105968:1 ^InterPro:IPR022607^ Citrobacter phage Miller, complete genome.|neighbours:ID:YP_009097798.1(-1),ID:YP_009097800.1(1)|neighbour_genes:head completion prot..,baseplate hub subuni..|
MLFSFFPPVDYKGTPTTDIFRDYRFYFNRVIRNYKPRTYQLTGSLRPEQLAETLYGNQQYYWVILMLNDNYDPFYGWITDQETAYQCAVQRYSKVGGEQVLYHMDGKNNRYYNLVEDPNNPGHWYDKGDKDMRYLQYQGTLVPIDIYEDAVLKNESMRTIKIINPSDIQSFVSDYIKEMEKANL
>ID:YP_009146600.1 |[Citrobacter phage Moon]||_Citrobacter_phage_Moon.gbk|baseplate wedge subu..|576|NC_027331(170341):77600-78175:1 ^GeneID:24721766,InterPro:IPR022607^ Citrobacter phage Moon, complete genome.|neighbours:ID:YP_009146599.1(-1),ID:YP_009146601.1(1)|neighbour_genes:head completion prot..,baseplate hub subuni..|
MIFSFFDPIDYKAKTVDKNAKTIQMTDIFRNYKAYFKRVASGYRLRTYYIQGSPRPEELAYQIYGNTQLYWVLLFCNENYDPYYGWITSQESAYRAADQRYEKVGGNQVLYHVDDRGEKYFNLIEDPNNPGTWYDKGDLEMKYPQYNGALAAVDTYEASVLDNEQKRVIKIISPTDIDSFLSDLIREMEIA
>ID:YP_009285731.1 |[Citrobacter phage vB_CfrM_CfP1]||_Citrobacter_phage_vB_CfrM_CfP1_.gbk|baseplate wedge subu..|555|NC_031057(180219):107385-107939:1 ^GeneID:29079650^ Citrobacter phage vB_CfrM_CfP1, complete genome.|neighbours:ID:YP_009285730.1(-1),ID:YP_009285732.1(1)|neighbour_genes:head completion prot..,strutural lysin|
MLFSFFPPVDYKGTPTTDIFRDYRFYFNRVIRNYKPRTYQLTGSLRPEQLAETLYGNQQYYWVILMLNDNYDPFYGWITDQETAYQCAVQRYSKVGGEQVLYHMDGKNNRYYNLVEDPNNPGHWYDKGDKDMRYLQYQGTLVPIDIYEDAVLKNESMRTIKIINPSDIQSFVSDYIKEMEKANT
>ID:SCN45844.1 |[Cronobacter phage Pet-CM3-4]||_Cronobacter_phage_Pet-CM3-4_.gbk|Phage baseplate wedg..|576|LT614807(171975):80547-81122:1 ^^ Cronobacter phage Pet-CM3-4 genome assembly, chromosome: I.|neighbours:ID:SCN45843.1(-1),ID:SCN45845.1(1)|neighbour_genes:hypothetical protein,T4-like phage basepl..|
MLFSFFDPITYTAKTVDENAKPISMTDIFRNYKAYFKRVAANYRLRTYYIQGSPRPEELSYIIYGNPQLYWVLLMCNDNYDPYYGWITSQEAAYRASEQRYENAGGNQVLYHVDAKGERYYNLVESETNPGTWYDKGDTLQEHPQYQGALAAVDVYEAAILENEKKRQIKIISPADIDTFIADLIREMEIA
>ID:YP_006986466.1 |[Cronobacter phage vB_CsaM_GAP161]||_Cronobacter_phage_vB_CsaM_GAP161_.gbk|baseplate wedge subu..|555|NC_019398(178193):104058-104612:1 ^^ Cronobacter phage vB_CsaM_GAP161, complete genome.|neighbours:ID:YP_006986465.1(-1),ID:YP_006986467.1(1)|neighbour_genes:phage head completio..,baseplate hub subuni..|
MLFSFFPPVDYKGTPTTDIYRDYRFYFNRVIRNYKPRTYQLTGSLRPEQLAETLYGNQQYYWVILMLNDNYDPFYGWITDQETAYQCAIQRYSKAGGEQVLYHMDGKGNRYYNLVEDPTNPGHWYDKGDKNMRYLQYQGTLVPVDIYEDAVLQNEAKRTIKIINPSDIQSFVSDYIKEMEKANL
>ID:AOG16322.1 |[Cronobacter phage vB_CsaM_leB]||_Cronobacter_phage_vB_CsaM_leB_.gbk|baseplate wedge subu..|555|KX431559(177907):103654-104208:1 ^^ Cronobacter phage vB_CsaM_leB, complete genome.|neighbours:ID:AOG16321.1(-1),ID:AOG16323.1(1)|neighbour_genes:head completion prot..,baseplate hub subuni..|
MLFSFFPPVDYKGTPTTDIYRDYRFYFNRVIRNYKPRTYQLTGSLRPEQLAETLYGNQQYYWVILMLNDNYDPFYGWITDQETAYQCAIQRYSKAGGEQVLYHMDGKGNRYYNLVEDPTNPGHWYDKGDKNMRYLQYQGTLVPVDIYEDAVLQNEAKRTIKIINPSDIQSFVSDYIKEMEKANL
>ID:AOG16606.1 |[Cronobacter phage vB_CsaM_leN]||_Cronobacter_phage_vB_CsaM_leN_.gbk|baseplate wedge subu..|555|KX431560(179516):104703-105257:1 ^^ Cronobacter phage vB_CsaM_leN, complete genome.|neighbours:ID:AOG16605.1(-1),ID:AOG16607.1(1)|neighbour_genes:head completion prot..,baseplate hub subuni..|
MLFSFFPPVDYKGTPTTDIYRDYRFYFNRVIRNYKPRTYQLTGSLRPEQLAETLYGNQQYYWVILMLNDNYDPFYGWITDQETAYQCAIQRYSKAGGEQVLYHMDGKGNRYYNLVEDPTNPGHWYDKGDKNMRYLQYQGTLVPVDIYEDAVLQNEAKRTIKIINPSDIQSFVSDYIKEMEKANL
>ID:YP_009005431.1 |[Enterobacter phage PG7]||_Enterobacter_phage_PG7_.gbk|baseplate wedge subu..|576|NC_023561(173276):82324-82899:1 ^GeneID:18502446^ Enterobacter phage PG7, complete genome.|neighbours:ID:YP_009005430.1(-1),ID:YP_009005432.1(1)|neighbour_genes:head completion prot..,baseplate hub subuni..|
MLFSFFDPITYTAKTVDENAKPISMTDIFRNYKAYFKRVAANYRLRTYYIQGSPRPEELSNIIYGNPQLYWVLLMCNDNYDPYYGWITSQEAAYRASEQRYENAGGNQVLYHVDAKGERYYNLVESETNPGTWYDKGDTLQEHPQYQGALAAVDVYEAAILENEKKRQIKIISPADIDTFIADLIREMEIA
>ID:AVR55340.1 |[Enterobacter phage myPSH1140]||_Enterobacter_phage_myPSH1140_.gbk|baseplate hub subuni..|576|MG999954(172614):83415-83990:1 ^^ Enterobacter phage myPSH1140, complete genome.|neighbours:ID:AVR55339.1(-1),ID:AVR55341.1(1)|neighbour_genes:head completion prot..,baseplate hub subuni..|
MLFSFFDPITYTAKTVDENAKPISMTDIFRNYKAYFKRVAANYRLRTYYIQGSPRPEELSNIIYGNPQLYWVLLMCNDNYDPYYGWITSQEAAYRASEQRYENAGGNQVLYHVDAKGERYYNLVESETSPGTWYDKGDTLQEHPQYQGALAAVDVYEAAILENEKKRQIKIISPADIDTFIADLIREMEIA
>ID:YP_009607113.1 |[Enterobacter phage phiEap-3]||_Enterobacter_phage_phiEap-3_.gbk|baseplate wedge subu..|555|NC_041980(175814):104706-105260:1 ^GeneID:40083119^ Enterobacter phage phiEap-3, complete genome.|neighbours:ID:YP_009607112.1(-1),ID:YP_009607114.1(1)|neighbour_genes:head completion prot..,baseplate hub subuni..|
MLFSYFPPVDYKGTQTTDIFRDYRFYFNRVIGKYKTRSYQITGTLRPEQLAESLYGNQQYYWILLMLNSVYDPFYGWITDQEAAYQCAIQRYSEVGGEQVLYHVDENNNKYYNLVEDPNNPGHWYDKGDKPMLYLQYQGVLAPVDIYEDAVLQNEAKRTIKIISPSDIQAFLNDFIKEMEKANS
>ID:YP_009167965.1 |[Escherichia phage AR1]|AR1|_Enterobacteria_phage_AR1_DNA_.gbk|53|591|NC_027983(167435):75223-75813:1 ^GeneID:26041951^ Enterobacteria phage AR1 DNA, complete genome.|neighbours:ID:YP_009167964.1(-1),ID:YP_009167966.1(1)|neighbour_genes:4,5|
MLFTFFDPIEYAAKTVNKNAPTIPMTDIFRNYKDYFKRALAGYRLRTYYIKGSPRPEELANTIYGNPQLYWVLLMCNDNYDPYYGWITSQEAAYQASIQKYKNVGGDQIVYHVNENGEKFYNLISYDDNPYVWYDKGDKARKYPQYEGALAAVDTYEAAVLENEKLRQIKIIAKSDINSFMNDLIRIMEKSYGNDK
>ID:ANZ51170.1 |[Enterobacteria phage ATK48]||_Enterobacteria_phage_ATK48.gbk|baseplate wedge subu..|576|KT184310(169729):21622-22197:-1 ^^ Enterobacteria phage ATK48, complete genome.|neighbours:ID:ANZ51169.1(-1),ID:ANZ51171.1(1)|neighbour_genes:baseplate hub + tail..,head completion prot..|
MLFTFFDPIGYSAKTVDKNAPTIPMTDIFRNYKEYFKRVAANYRLRSYYIKGSPRPEELANIIYGNPQLYWVLLMCNDNYDPYYGWITSQEAAYQASIQKYANAGGDQILYHINENREKFYNLVSYPDEPLVWYDKGDEARKYPQYKGPLAAVDIYEAAVLDNEKLRKIKIVAKEDINSFITDLIREMEIA
>ID:ANZ50750.1 |[Enterobacteria phage Aplg8]||_Enterobacteria_phage_Aplg8_.gbk|baseplate wedge comp..|591|KT184308(168496):20067-20657:1 ^^ Enterobacteria phage Aplg8, complete genome.|neighbours:ID:ANZ50749.1(-1),ID:ANZ50751.1(1)|neighbour_genes:head completion prot..,baseplate hub subuni..|
MLFTFFDPIEYAAKTVNKNAPTIPMTDIFRNYKDYFKRALAGYRLRTYYIKGSPRPEELANTIYGNPQLYWVLLMCNDNYDPYYGWITSQEAAYQASIQKYKNVGGDQIVYHVNENGEKFYNLVSYDDNPYVWYDKGDKAKKYPQYEGALAAVDTYEAAVLENEKLRQIKIIAKSDINSFMNDLIRIMEKSYGNDK
>ID:YP_007004297.1 |[Enterobacteria phage Bp7]||_Enterobacteria_phage_Bp7_.gbk|baseplate wedge subu..|603|NC_019500(168066):163559-164161:-1 ^GeneID:14007911^ Enterobacteria phage Bp7, complete genome.|neighbours:ID:YP_007004296.1(-1),ID:YP_007004298.1(1)|neighbour_genes:baseplate hub subuni..,head completion prot..|
MLFSFFDPIDYESKTVKPDSGSLTNADVLSVPMTDIFRNYKEYFDKVAKNYTLKTYYINGAPRPEELANQLYGNVQLYWVLLMCNNVYDPYYGWITGQEVAYQAAIQRYSTAGGNQVLYHVNEKGEKFWNLVNTPENPYTWYDKGDTEKRYPQYEGPLAAVDIYEDAIRKNEYKREIKIVDPNDIESFISALIREMEKAL
>ID:YP_004010011.1 |[Enterobacter phage CC31]||_Enterobacteria_phage_CC31_.gbk|53|576|NC_014662(165540):74889-75464:1 ^GeneID:9926307^ Enterobacteria phage CC31, complete genome.|neighbours:ID:YP_004010010.1(-1),ID:YP_004010012.1(1)|neighbour_genes:4,5|
MLFSFFDPITYTAKTVDENAKPISMTDIFRNYKAYFKRVAANYRLRTYYIQGSPRPEELSNIIYGNPQLYWVLLMCNDNYDPYYGWITSQEAAYRASEQRYENAGGNQVLYHVDAKGERYYNLVESETNPGTWYDKGDTLQEHPQYQGALAAVDVYEAAILENEKKRQIKIISPADIDTFIADLIREMEIA
>ID:YP_009118817.1 |[Enterobacteria phage GEC-3S]||_Enterobacteria_phage_GEC-3S_.gbk|Putative baseplate w..|555|NC_025425(163424):64949-65503:1 ^GeneID:23301173^ Enterobacteria phage GEC-3S complete genome.|neighbours:ID:YP_009118816.1(-1),ID:YP_009118818.1(1)|neighbour_genes:Putative head comple..,Putative baseplate h..|
MLFSFFPAIEYNGKMITDIVRNYRAYFNAIISDYNIQTYYIQGSPRPEQVAYEVYGNQQLYWILLMLNDVYDPFHDWITDQETAYESAEQRYANVGGNQVLYHVDIDGNKYWNLTEYPKGSSNWYDKGDIHHRHLQFQGALSAVDTLEDAILRNEERRKIKIIDPTQIKQFINAFIREMEKADV
>ID:ANZ51575.1 |[Enterobacteria phage GiZh]||_Enterobacteria_phage_GiZh_.gbk|baseplate wedge subu..|591|KT184311(166514):125250-125840:1 ^^ Enterobacteria phage GiZh, complete genome.|neighbours:ID:ANZ51574.1(-1),ID:ANZ51576.1(1)|neighbour_genes:head completion prot..,baseplate hub + tail..|
MLFTFFDPIEYAAKTVNKNAPTIPMTDIFRNYKDYFKRALAGYRLRTYYIKGSPRPEELANAIYGNPQLYWVLLMCNDNYDPYYGWITSQEAAYQASIQKYKNVGGDQIVYHVNENGEKFYNLVSYDDNPYVWYDKGDKAKKYPQYEGALAAVDTYEAAVLENEKLRQIKIIAKSDINSFMNDLIRIMEKSYGNDK
>ID:YP_003734290.1 |[Enterobacteria phage IME08]||_Enterobacteria_phage_IME08_.gbk|53|633|NC_014260(172253):74846-75478:1 ^GeneID:9384450^ Enterobacteria phage IME08, complete genome.|neighbours:ID:YP_003734289.1(-1),ID:YP_003734291.1(1)|neighbour_genes:4,5|
MLILFILGGPMLFSFFDPIDYESKTVKPDSGSLTNADVLSVPMTDIFRNYKEYFDKVAKNYTLKTYYINGAPRPEELANQLYGNVQLYWVLLMCNNIYDPYYGWITGQEAAYQAAIQRYSTAGGNQVLYHVNEKGEKFWNLVNTPENPYTWYDKGDTEKRYPQYEGPLAAVDIYEDAIRKNEYKREIKIIDPNDIESFISALIREMEKAL
>ID:YP_002922493.1 |[Escherichia phage JS10]||_Enterobacteria_phage_JS10_.gbk|53|603|NC_012741(171451):74538-75140:1 ^GeneID:7943543^ Enterobacteria phage JS10, complete genome.|neighbours:ID:YP_002922492.1(-1),ID:YP_002922494.1(1)|neighbour_genes:4,5|
MLFSFFDPIDYESKTVKPDSGSLTNADVLSVPMTDIFRNYKEYFDRVAKNYTLKTYYINGAPRPEELAHLLYGNVQLYWVLLMCNNIYDPYYGWITGQEAAYQAAIQRYSTAGGNQVLYHVNEKGEKFWNLVNTPENPYTWYDKGDTEKRYPQYEGPLAAVDIYEDAIRKNEYKREIKIIDPNDIESFISALIREMEKAL
>ID:YP_001595277.1 |[Escherichia phage JS98]||_Enterobacteria_phage_JS98.gbk|baseplate wedge subu..|603|NC_010105(170523):76274-76876:1 ^^ Enterobacteria phage JS98, complete genome.|neighbours:ID:YP_001595276.1(-1),ID:YP_001595278.1(1)|neighbour_genes:head completion prot..,baseplate hub subuni..|
MLFSFFDPIDYESKTVKPDSGSLTNADVLSVPMTDIFRNYKEYFDRVAKNYTLKTYYINGAPRPEELAHLLYGNVQLYWVLLMCNNIYDPYYGWITGQEAAYQAAIQRYSTAGGNQVLYHVNEKGEKFWNLVNTPENPYTWYDKGDTEKRYPQYEGPLAAVDIYEDAIRKNEYKREIKIIDPNDIESFISALIREMEKAL
>ID:YP_002922209.1 |[Escherichia phage JSE]||_Enterobacteria_phage_JSE_.gbk|53|555|NC_012740(166418):68463-69017:1 ^GeneID:7943177^ Enterobacteria phage JSE, complete genome.|neighbours:ID:YP_002922208.1(-1),ID:YP_002922210.1(1)|neighbour_genes:4,5|
MLFSFFPAIEYNGKMITDIVRNYRAYFNAIISDYNIQTYYIQGSPRPEQVAYEVYGNQQLYWILLMLNDVYDPFHDWITDQETAYESAEQRYANVGGNQVLYHVDIDGNKYWNLTEYPKGSSNWYDKGDIHHRHLQFHGALSAVDTLEDAILRNEERRKIKIIDPTQIKQFINAFIREMEKADV
>ID:ANZ51774.1 |[Enterobacteria phage Kha5h]||_Enterobacteria_phage_Kha5h_.gbk|baseplate wedge subu..|591|KT184312(167318):100161-100751:1 ^^ Enterobacteria phage Kha5h, complete genome.|neighbours:ID:ANZ51773.1(-1),ID:ANZ51775.1(1)|neighbour_genes:head completion prot..,baseplate hub subuni..|
MLFTFFDPIEYAAKTVNKNAPTIPMTDIFRNYKDYFKRALAGYRLRTYYIKGSPRPEELANAIYGNPQLYWVLLMCNDNYDPYYGWITSQEAAYQASIQKYKNVGGDQIVYHVNENGEKFYNLISYDDNPYVWYDKGDKARKYPQYEGALAAVDTYEAAVLENEKLRQIKIIAKSDINSFMNDLIRIMEKSYGNDK
>ID:YP_001469478.1 |[Escherichia phage Phi1]||_Enterobacteria_phage_Phi1_.gbk|53|555|NC_009821(164270):65311-65865:1 ^GeneID:5602205^ Enterobacteria phage Phi1, complete genome.|neighbours:ID:YP_001469477.1(-1),ID:YP_001469479.1(1)|neighbour_genes:4,5|
MLFSFFPAIEYNGKMITDIVRNYRAYFNAIISDYNIQTYYIQGSPRPEQVAYEVYGNQQLYWILLMLNDVYDPFHDWITDQETAYESAEQRYANVGGNQVLYHVDIDGNKYWNLTEYPKGSSNWYDKGDIHHRHLQFQGALSAVDTLEDAILRNEERRKIKIIDPTQIKQFINAFIREMEKADV
>ID:YP_009202882.1 |[Escherichia phage QL01]||_Enterobacteria_phage_QL01.gbk|hypothetical protein|603|NC_028847(170527):75085-75687:1 ^GeneID:26629870^ Enterobacteria phage QL01, complete genome.|neighbours:ID:YP_009202881.1(-1),ID:YP_009202883.1(1)|neighbour_genes:head completion prot..,hypothetical protein|
MLFSFFDPINYESKTVKPDSGSLTDADVLSVPMTDIFRNYKEYFDKVAKNYTLKTYYISGAPRPEELAHQLYGNVQLYWVLLMCNNVYDPYYGWITGQESAYQAAIQRYATAGGNQVLYHVNEKGEKFWNLVNTPENPYTWYDKGDTEKRYPQYEGPLAAVDIYEDAIRKNEYKREIKIIDPNDIESFVSALIREMEKAL
>ID:AIT74242.1 |[Enterobacteria phage RB10]||_Enterobacteria_phage_RB10_.gbk|baseplate wedge subu..|591|KM606999(168401):73423-74013:1 ^^ Enterobacteria phage RB10, complete genome.|neighbours:ID:AIT74241.1(-1),ID:AIT74243.1(1)|neighbour_genes:head completion prot..,base plate hub subun..|
MLFTFFDPIEYAAKTVNKNAPTIPMTDIFRNYKDYFKRALAGYRLRTYYIKGSPRPEELANAIYGNPQLYWVLLMCNDNYDPYYGWITSQEAAYQASIQKYKNVGGDQIVYHVNENGEKFYNLISYDDNPYVWYDKGDKARKYPQYEGALAAVDTYEAAVLENEKLRQIKIIAKSDINSFMNDLIRIMEKSYGNDK
>ID:YP_002854484.1 |[Escherichia virus RB14]||_Enterobacteria_phage_RB14_.gbk|53|591|NC_012638(165429):74092-74682:1 ^GeneID:7803900^ Enterobacteria phage RB14, complete genome.|neighbours:ID:YP_002854483.1(-1),ID:YP_002854485.1(1)|neighbour_genes:4,5|
MLFTFFDPIEYAAKTVNKNAPTIPMTDIFRNYKDYFKRALAGYRLRTYYIKGSPRPEELANAIYGNPQLYWVLLMCNDNYDPYYGWITSQEAAYQASIQKYKNVGGDQIVYHVNENGEKFYNLISYDDNPYVWYDKGDKARKYPQYEGALAAVDTYEAAVLENEKLRQIKIIAKSDINSFMNDLIRIMEKSYGNDK
>ID:YP_003858489.1 |[Escherichia virus RB16]||_Enterobacteria_phage_RB16_.gbk|53|555|NC_014467(176788):103903-104457:1 ^GeneID:9712930^ Enterobacteria phage RB16, complete genome.|neighbours:ID:YP_003858488.1(-1),ID:YP_003858490.1(1)|neighbour_genes:4,5|
MLFSFFPPVDYKGTPTTDIFRDYRFYFNRVIRNYKPRTYQLTGSLRPEQLAETLYGNQQYYWVILMLNDNYDPFYGWITDQETAYQCAVQRYSKVGGEQVLYHMDGKNNRYYNLVEDPNNPGHWYDKGDKDMRYLQYQGTLVPIDIYEDAVLKNESMRTIKIINPSDIQSFVSDYIKEMEKANL
>ID:AXF42458.1 |[Enterobacteria phage RB18]||_Enterobacteria_phage_RB18_.gbk|baseplate wedge subu..|591|MH553563(166677):75067-75657:1 ^^ Enterobacteria phage RB18, complete genome.|neighbours:ID:AXF42457.1(-1),ID:AXF42459.1(1)|neighbour_genes:head completion prot..,baseplate hub subuni..|
MLFTFFDPIEYAAKTVNKNAPTIPMTDIFRNYKDYFKRALAGYRLRTYYIKGSPRPEELANTIYGNPQLYWVLLMCNDNYDPYYGWITSQEAAYQASIQKYKNVGGDQIVYHVNENGEKFYNLISYDDNPYVWYDKGDKARKYPQYEGALAAVDTYEAAVLENEKLRQIKIIAKSDINSFMNDLIRIMEKSYGNDK
>ID:YP_009102353.1 |[Enterobacteria phage RB27]||_Enterobacteria_phage_RB27_.gbk|baseplate wedge subu..|591|NC_025448(165179):73796-74386:1 ^GeneID:22113137^ Enterobacteria phage RB27, complete genome.|neighbours:ID:YP_009102352.1(-1),ID:YP_009102354.1(1)|neighbour_genes:head completion prot..,base plate hub subun..|
MLFTFFDPIEYAAKTVNKNAPTIPMTDIFRNYKDYFKRALAGYRLRTYYIKGSPRPEELANTIYGNPQLYWVLLMCNDNYDPYYGWITSQEAAYQASIQKYKNVGGDQIVYHVNENGEKFYNLISYDDNPYVWYDKGDKARKYPQYEGALAAVDTYEAAVLENEKLRQIKIIAKSDINSFMNDLIRIMEKSYGNDK
>ID:AIT74788.1 |[Enterobacteria phage RB33]||_Enterobacteria_phage_RB33_.gbk|baseplate wedge subu..|591|KM607001(166007):75634-76224:1 ^^ Enterobacteria phage RB33, complete genome.|neighbours:ID:AIT74787.1(-1),ID:AIT74789.1(1)|neighbour_genes:head completion prot..,base plate hub subun..|
MLFTFFDPIEYAAKTVNKNAPTIPMTDIFRNYKDYFKRALAGYRLRTYYIKGSPRPEELANTIYGNPQLYWVLLMCNDNYDPYYGWITSQEAAYQASIQKYKNVGGDQIVYHVNENGEKFYNLISYDDDPYVWYDKGDKARKYPQYEGALAAVDTYEAAVLENEKLRQIKIIAKSDINSFMNDLIRIMEKSYGNDK
>ID:YP_009098533.1 |[Escherichia phage RB3]||_Enterobacteria_phage_RB3_.gbk|baseplate wedge subu..|591|NC_025419(168402):73424-74014:1 ^GeneID:22113897^ Enterobacteria phage RB3, complete genome.|neighbours:ID:YP_009098532.1(-1),ID:YP_009098534.1(1)|neighbour_genes:head completion prot..,base plate hub subun..|
MLFTFFDPIEYAAKTVNKNAPTIPMTDIFRNYKDYFKRALAGYRLRTYYIKGSPRPEELANAIYGNPQLYWVLLMCNDNYDPYYGWITSQEAAYQASIQKYKNVGGDQIVYHVNENGEKFYNLISYDDNPYVWYDKGDKARKYPQYEGALAAVDTYEAAVLENEKLRQIKIIAKSDINSFMNDLIRIMEKSYGNDK
>ID:YP_239179.1 |[Escherichia virus RB43]||_Enterobacteria_phage_RB43_.gbk|53|555|NC_007023(180500):105936-106490:1 ^GeneID:3416182^ Enterobacteria phage RB43, complete genome.|neighbours:ID:YP_239178.1(-1),ID:YP_239180.1(1)|neighbour_genes:4,5|
MLFSFFPPVDYNGTPTTDIFRDYRFYFNRVIRNYKPRTYQLTGSLRPEQLAETLYGNQQYYWVILMLNDNYDPFYGWITDQETAYQCAVQRYSKVGGEQVLYHMDGKNNRYYNLVEDPNNPGHWYDKGDKDMRYLQYQGTLVPIDIYEDAVLKNESMRTIKIINPSDIQSFVSDYIKEMEKANT
>ID:NP_891704.1 |[Escherichia phage RB49]||_Enterobacteria_phage_RB49_.gbk|53|555|NC_005066(164018):64584-65138:1 ^GeneID:1725468^ Enterobacteria phage RB49, complete genome.|neighbours:ID:NP_891703.1(-1),ID:NP_891705.1(1)|neighbour_genes:4,5|
MLFSFFPAIEYNGKMITDIVRNYRAYFNAIISDYNIQTYYIQGSPRPEQVAYEVYGNQQLYWILLMLNDVYDPFHDWITDQETAYESAEQRYANVGGNQVLYHVDIDGNKYWNLTEYPKGSSNWYDKGDIHHRHLQFHGALSAVDTLEDAILRNEERRKIKIIDPTQIKQFINAFIREMEKADV
>ID:YP_002854106.1 |[Enterobacteria phage RB51]||_Enterobacteria_phage_RB51_.gbk|53|591|NC_012635(168394):77446-78036:1 ^GeneID:7803412^ Enterobacteria phage RB51, complete genome.|neighbours:ID:YP_002854105.1(-1),ID:YP_002854107.1(1)|neighbour_genes:4,5|
MLFTFFDPIEYAAKTVNKNAPTIPMTDIFRNYKDYFKRALAGYRLRTYYIKGSPRPEELANTIYGNPQLYWVLLMCNDNYDPYYGWITSQEAAYQASIQKYKNVGGDQIVYHVNENGEKFYNLVSYDDNPYVWYDKGDKAKKYPQYEGALAAVDTYEAAVLENEKLRQIKIIAKSDINSFMNDLIRIMEKSYGNDK
>ID:AIT75058.1 |[Enterobacteria phage RB55]||_Enterobacteria_phage_RB55_.gbk|baseplate wedge subu..|591|KM607002(168896):77328-77918:1 ^^ Enterobacteria phage RB55, complete genome.|neighbours:ID:AIT75057.1(-1),ID:AIT75059.1(1)|neighbour_genes:head completion prot..,base plate hub subun..|
MLFTFFDPIEYAAKTVNKNAPTIPMTDIFRNYKDYFKRALAGYRLRTYYIKGSPRPEELANAIYGNPQLYWVLLMCNDNYDPYYGWITSQEAAYQASIQKYKNVGGDQIVYHVNENGEKFYNLISYDDNPYVWYDKGDKARKYPQYEGALAAVDTYEAAVLENEKLRQIKIIAKSDINSFMNDLIRIMEKSYGNDK
>ID:AIT75331.1 |[Enterobacteria phage RB59]||_Enterobacteria_phage_RB59_.gbk|baseplate wedge subu..|591|KM607003(168966):77341-77931:1 ^^ Enterobacteria phage RB59, complete genome.|neighbours:ID:AIT75330.1(-1),ID:AIT75332.1(1)|neighbour_genes:head completion prot..,base plate hub subun..|
MLFTFFDPIEYAAKTVNKNAPTIPMTDIFRNYKDYFKRALAGYRLRTYYIKGSPRPEELANAIYGNPQLYWVLLMCNDNYDPYYGWITSQEAAYQASIQKYKNVGGDQIVYHVNENGEKFYNLISYDDNPYVWYDKGDKARKYPQYEGALAAVDTYEAAVLENEKLRQIKIIAKSDINSFMNDLIRIMEKSYGNDK
>ID:AIT73155.1 |[Enterobacteria phage RB5]||_Enterobacteria_phage_RB5_.gbk|baseplate wedge subu..|591|KM606995(168394):73416-74006:1 ^^ Enterobacteria phage RB5, complete genome.|neighbours:ID:AIT73154.1(-1),ID:AIT73156.1(1)|neighbour_genes:head completion prot..,base plate hub subun..|
MLFTFFDPIEYAAKTVNKNAPTIPMTDIFRNYKDYFKRALAGYRLRTYYIKGSPRPEELANAIYGNPQLYWVLLMCNDNYDPYYGWITSQEAAYQASIQKYKNVGGDQIVYHVNENGEKFYNLISYDDNPYVWYDKGDKARKYPQYEGALAAVDTYEAAVLENEKLRQIKIIAKSDINSFMNDLIRIMEKSYGNDK
>ID:YP_009167520.1 |[Enterobacteria phage RB68]||_Enterobacteria_phage_RB68_.gbk|baseplate wedge subu..|591|NC_027979(168401):77446-78036:1 ^GeneID:26041630^ Enterobacteria phage RB68, complete genome.|neighbours:ID:YP_009167519.1(-1),ID:YP_009167521.1(1)|neighbour_genes:head completion prot..,base plate hub subun..|
MLFTFFDPIEYAAKTVNKNAPTIPMTDIFRNYKDYFKRALAGYRLRTYYIKGSPRPEELANTIYGNPQLYWVLLMCNDNYDPYYGWITSQEAAYQASIQKYKNVGGDQIVYHVNENGEKFYNLVSYDDNPYVWYDKGDKAKKYPQYEGALAAVDTYEAAVLENEKLRQIKIIAKSDINSFMNDLIRIMEKSYGNDK
>ID:NP_861853.1 |[Escherichia phage RB69]||_Enterobacteria_phage_RB69_.gbk|53|576|NC_004928(167560):80688-81263:1 ^GeneID:1494279^ Enterobacteria phage RB69, complete genome.|neighbours:ID:NP_861852.1(-1),ID:NP_861854.1(1)|neighbour_genes:4,5|
MLFTFFDPIGYSAKTINKNAPTIPMTDIFRNYKEYFKRVATNYRLQTYYIKGSPRPEELANIIYGNPQLYWVLLMCNDNYDPYYGWITSQEAAYQASIQKYANAGGDQILYHINEKREKFYNLVSYPDEPLVWYDKGDKARKYPQYKGPLAAVDTYEAAVLDNEKLRKIKIVAKEDINSFITDLIREMEIA
>ID:AIT73426.1 |[Enterobacteria phage RB6]||_Enterobacteria_phage_RB6_.gbk|baseplate wedge subu..|591|KM606996(168394):73416-74006:1 ^^ Enterobacteria phage RB6, complete genome.|neighbours:ID:AIT73425.1(-1),ID:AIT73427.1(1)|neighbour_genes:head completion prot..,base plate hub subun..|
MLFTFFDPIEYAAKTVNKNAPTIPMTDIFRNYKDYFKRALAGYRLRTYYIKGSPRPEELANAIYGNPQLYWVLLMCNDNYDPYYGWITSQEAAYQASIQKYKNVGGDQIVYHVNENGEKFYNLISYDDNPYVWYDKGDKARKYPQYEGALAAVDTYEAAVLENEKLRQIKIIAKSDINSFMNDLIRIMEKSYGNDK
>ID:AIT73697.1 |[Enterobacteria phage RB7]||_Enterobacteria_phage_RB7_.gbk|baseplate wedge subu..|591|KM606997(168395):73417-74007:1 ^^ Enterobacteria phage RB7, complete genome.|neighbours:ID:AIT73696.1(-1),ID:AIT73698.1(1)|neighbour_genes:head completion prot..,base plate hub subun..|
MLFTFFDPIEYAAKTVNKNAPTIPMTDIFRNYKDYFKRALAGYRLRTYYIKGSPRPEELANAIYGNPQLYWVLLMCNDNYDPYYGWITSQEAAYQASIQKYKNVGGDQIVYHVNENGEKFYNLISYDDNPYVWYDKGDKARKYPQYEGALAAVDTYEAAVLENEKLRQIKIIAKSDINSFMNDLIRIMEKSYGNDK
>ID:AIT73969.1 |[Enterobacteria phage RB9]||_Enterobacteria_phage_RB9.gbk|baseplate wedge subu..|591|KM606998(168395):73417-74007:1 ^^ Enterobacteria phage RB9, complete genome.|neighbours:ID:AIT73968.1(-1),ID:AIT73970.1(1)|neighbour_genes:head completion prot..,base plate hub subun..|
MLFTFFDPIEYAAKTVNKNAPTIPMTDIFRNYKDYFKRALAGYRLRTYYIKGSPRPEELANAIYGNPQLYWVLLMCNDNYDPYYGWITSQEAAYQASIQKYKNVGGDQIVYHVNENGEKFYNLISYDDNPYVWYDKGDKARKYPQYEGALAAVDTYEAAVLENEKLRQIKIIAKSDINSFMNDLIRIMEKSYGNDK
>ID:ADJ39864.1 |[Enterobacteria phage T4T]||_Enterobacteria_phage_T4T_.gbk|53|591|HM137666(168920):77363-77953:1 ^^ Enterobacteria phage T4T, complete genome.|neighbours:ID:ADJ39863.1(-1),ID:ADJ39865.1(1)|neighbour_genes:4,5|
MLFTFFDPIEYAAKTVNKNAPTIPMTDIFRNYKDYFKRALAGYRLRTYYIKGSPRPEELANAIYGNPQLYWVLLMCNDNYDPYYGWITSQEAAYQASIQKYKNVGGDQIVYHVNENGEKFYNLISYDDNPYVWYDKGDKARKYPQYEGALAAVDTYEAAVLENEKLRQIKIIAKSDINSFMNDLIRIMEKSYGNDK
>ID:NP_049756.1 |[Escherichia virus T4]||_Enterobacteria_phage_T4_.gbk|53|591|NC_000866(168903):77385-77975:1 ^GeneID:1258693^ Enterobacteria phage T4, complete genome.|neighbours:ID:NP_049755.1(-1),ID:NP_049757.1(1)|neighbour_genes:4,5|
MLFTFFDPIEYAAKTVNKNAPTIPMTDIFRNYKDYFKRALAGYRLRTYYIKGSPRPEELANAIYGNPQLYWVLLMCNDNYDPYYGWITSQEAAYQASIQKYKNVGGDQIVYHVNENGEKFYNLISYDDNPYVWYDKGDKARKYPQYEGALAAVDTYEAAVLENEKLRQIKIIAKSDINSFMNDLIRIMEKSYGNDK
>ID:AHY83555.1 |[Escherichia virus T4]|wild|_Enterobacteria_phage_T4_strain_wild.gbk|baseplate wedge subu..|591|KJ477684(168922):77365-77955:1 ^^ Enterobacteria phage T4 strain wild, complete genome.|neighbours:ID:AHY83583.1(-1),ID:AHY83694.1(-1)|neighbour_genes:head completion prot..,repEB|
MLFTFFDPIEYAAKTVNKNAPTIPMTDIFRNYKDYFKRALAGYRLRTYYIKGSPRPEELANAIYGNPQLYWVLLMCNDNYDPYYGWITSQEAAYQASIQKYKNVGGDQIVYHVNENGEKFYNLISYDDNPYVWYDKGDKARKYPQYEGALAAVDTYEAAVLENEKLRQIKIIAKSDINSFMNDLIRIMEKSYGNDK
>ID:AXN58179.1 |[Enterobacteria phage T6]||_Enterobacteria_phage_T6_.gbk|baseplate wedge subu..|591|MH550421(168706):72088-72678:1 ^^ Enterobacteria phage T6, complete genome.|neighbours:ID:AXN58178.1(-1),ID:AXN58180.1(1)|neighbour_genes:head completion prot..,baseplate hub subuni..|
MLFTFFDPIEYAAKTVNKNAPTIPMTDIFRNYKDYFKRALAGYRLRTYYIKGSPRPEELANAIYGNPQLYWVLLMCNDNYDPYYGWITSQEAAYQASIQKYKNVGGDQIVYHVNENGEKFYNLISYDDNPYVWYDKGDKARKYPQYEGALAAVDTYEAAVLENEKLRQIKIIAKSDINSFMNDLIRIMEKSYGNDK
>ID:YP_004063845.1 |[Escherichia phage vB_EcoM_VR7]||_Enterobacteria_phage_vB_EcoM-VR7_.gbk|53|603|NC_014792(169285):73523-74125:1 ^GeneID:10021389^ Enterobacteria phage vB_EcoM-VR7, complete genome.|neighbours:ID:YP_004063844.1(-1),ID:YP_004063846.1(1)|neighbour_genes:4,5|
MLFSFFNPIDYDAKTIRKNPASLTKEDVLSIPMTDIFRNYRAYFDKVAVNYTPKTYYIAGAPRPEELSYQLYGNTQLYWVLLMLNDIYDPYYGWLCTQEASYQASIQKYSNVGGNQVLYHVNEDGEKFWNLVSYPDNPYTWYDKGDKNKLYPQYEGPLAAVDIYEDAIRKNEYKREIKIIDPEDIESFISALIREMEKAL
>ID:YP_006986701.1 |[Escherichia phage vB_EcoM_ACG-C40]||_Enterobacteria_phage_vB_EcoM_ACG-C40_.gbk|baseplate wedge subu..|591|NC_019399(167396):74720-75310:1 ^^ Enterobacteria phage vB_EcoM_ACG-C40, complete genome.|neighbours:ID:YP_006986700.1(-1),ID:YP_006986702.1(1)|neighbour_genes:head completion prot..,baseplate hub subuni..|
MLFTFFDPIEYAAKTVNKNAPTIPMTDIFRNYKDYFKRALAGYRLRTYYIKGSPRPEELANAIYGNPQLYWVLLMCNDNYDPYYGWITSQEAAYQASIQKYKNVGGDQIVYHVNENGEKFYNLISYDDNPYVWYDKGDKARKYPQYEGALAAVDTYEAAVLENEKLRQIKIIAKSDINSFMNDLIRIMEKSYGNDK
>ID:AWD91531.1 |[Enterobacteria phage vB_EcoM_IME339]||_Enterobacteria_phage_vB_EcoM_IME339_.gbk|baseplate wedge subu..|591|MH051915(164366):92962-93552:-1 ^^ Enterobacteria phage vB_EcoM_IME339, complete genome.|neighbours:ID:AWD91530.1(-1),ID:AWD91532.1(1)|neighbour_genes:baseplate hub subuni..,head completion prot..|
MLFTFFDPIEYAAKTVNKNAPTIPMTDIFRNYKDYFKRALAGYRLRTYYIKGSPRPEELANAIYGNPQLYWVLLMCNDNYDPYYGWITSQEAAYQASIQKYKNVGGDQIVYHVNENGEKFYNLVSYDDNPYVWYDKGDKARKYPQYEGALAAVDTYEAAVLENEKLRQIKIIAKSDINSFMNDLIRIMEKSYGNDK
>ID:AWD91787.1 |[Enterobacteria phage vB_EcoM_IME340]||_Enterobacteria_phage_vB_EcoM_IME340_.gbk|baseplate wedge subu..|591|MH051916(165549):93247-93837:-1 ^^ Enterobacteria phage vB_EcoM_IME340, complete genome.|neighbours:ID:AWD91786.1(-1),ID:AWD91788.1(1)|neighbour_genes:baseplate hub subuni..,head completion prot..|
MLFTFFDPIEYAAKTVNKNAPTIPMTDIFRNYKDYFKRALAGYRLRTYYIKGSPRPEELANTIYGNPQLYWVLLMCNDNYDPYYGWITSQEAAYQASIQKYKNVGGDQIVYHVNENGEKFYNLISYDDNPYVWYDKGDKARKYPQYEGALAAVDTYEAAVLENEKLRQIKIIAKSDINSFMNDLIRIMEKSYGNDK
>ID:YP_009207341.1 |[Escherichia phage vB_EcoM_VR20]||_Enterobacteria_phage_vB_EcoM_VR20.gbk|baseplate wedge subu..|603|NC_028894(170336):76533-77135:1 ^GeneID:26633840^ Enterobacteria phage vB_EcoM_VR20, complete genome.|neighbours:ID:YP_009207340.1(-1),ID:YP_009207342.1(1)|neighbour_genes:head completion prot..,baseplate hub subuni..|
MLFSFFNPIDYDAKTIRKNSASLTKEDVLSIPMTDIFRNYRAYFDKVAANYTPKTYYIAGAPRPEELSYQLYGNTQLYWVLLMINDIYDPYYGWLGSQESSYQASIQKYSNVGGNQVLYHVNEDGEKFWNLVSYPDNPYTWYDKGDRNRLYPQYEGPLAAVDIYEDAIRKNEYKREIKIIDPEDIESFISALIREMEKAL
>ID:YP_009209907.1 |[Escherichia phage vB_EcoM_VR25]||_Enterobacteria_phage_vB_EcoM_VR25_.gbk|baseplate wedge subu..|603|NC_028925(170822):75724-76326:1 ^GeneID:26636327^ Enterobacteria phage vB_EcoM_VR25, complete genome.|neighbours:ID:YP_009209906.1(-1),ID:YP_009209908.1(1)|neighbour_genes:head completion prot..,baseplate hub subuni..|
MLFSFFNPIDYDAKTIRKNPASLTKEDVLSIPMTDIFRNYRAYFDKVAVNYTPKTYYIAGAPRPEELSYQLYGNTQLYWVLLMLNDIYDPYYGWLCTQEASYQASIQKYSNVGGNQVLYHVNEDGEKFWNLVSYPDNPYTWYDKGDKNKLYPQYEGPLAAVDIYEDAIRKNEYKREIKIIDPEDIESFISALIREMEKAL
>ID:YP_009213996.1 |[Escherichia phage vB_EcoM_VR26]||_Enterobacteria_phage_vB_EcoM_VR26_.gbk|baseplate wedge subu..|603|NC_028957(171541):73262-73864:1 ^GeneID:26640452^ Enterobacteria phage vB_EcoM_VR26, complete genome.|neighbours:ID:YP_009213995.1(-1),ID:YP_009213997.1(1)|neighbour_genes:head completion prot..,baseplate hub subuni..|
MLFSFFNPIDYDAKTIRKNPASLTKEDVLSIPMTDIFRNYRAYFDKVAVNYTPKTYYIAGAPRPEELAYQLYGNTQLYWVLLMLNDIYDPYYGWLCTQEASYQASIQKYSNVGGNQVLYHVNENGEKFWNLVSYPDNPYTWYDKGDKNKLYPQYEGPLAAVDIYEDAIRKNEYKREIKIIDPNDIESFISALIREMEKSL
>ID:YP_009205843.1 |[Escherichia phage vb_EcoM-VR5]||_Enterobacteria_phage_vB_EcoM_VR5.gbk|baseplate wedge subu..|603|NC_028881(170473):73714-74316:1 ^GeneID:26632456^ Enterobacteria phage vB_EcoM_VR5, complete genome.|neighbours:ID:YP_009205842.1(-1),ID:YP_009205844.1(1)|neighbour_genes:head completion prot..,baseplate hub subuni..|
MLFSFFDPIDYESKTVKPDSGSLTNADVLSVPMTDIFRNYKEYFDKVAKNYTLKTHYINGAPRPEELAHILYGNVQLYWVLLMCNNIYDPYYGWITGQEAAYQAAIQRYSTAGGNQVLYHVNEKGEKFWNLVNTPENPYTWYDKGDTEKRYPQYEGPLAAVDIYEDAIRKNEYKREIKIIDPNDIESFVSALIREMEKAL
>ID:AWD90298.1 |[Erwinia phage Cronus]||_Erwinia_phage_Cronus_.gbk|baseplate wedge subu..|354|MH059636(175774):76765-77118:1 ^^ Erwinia phage Cronus, complete genome.|neighbours:ID:AWD90588.1(-1),ID:AWD90299.1(1)|neighbour_genes:head completion prot..,baseplate hub and ta..|
MANNIYDPYHGWIQSQEASYQGAIQRYSQVGGEQVLYHINAEGEKYWNLVEYPENSNLWYDKGDVDHEYLQYNGALAPIDTYEDAIRRNEAKRSIKIVDPSDVESFISALIKEMEKE
>ID:YP_009592807.1 |[Escherichia coli O157 typing phage 3]||_Escherichia_coli_O157_typing_phage_3_.gbk|base plate wedge pro..|576|NC_041863(168733):70685-71260:-1 ^GeneID:40068301^ Escherichia coli O157 typing phage 3, complete genome.|neighbours:ID:YP_009592806.1(-1),ID:YP_009592808.1(1)|neighbour_genes:hypothetical protein,hypothetical protein|
MLFTFFDPIGYSAKTVDKNAPTIPMTDIFRNYKEYFKRVAANYRLRSYYIKGSPRPEELANIIYGNPQLYWVLLMCNDNYDPYYGWITSQEAAYQASIQKYANAGGDQVLYHINENREKFYNLVSYPDEPLVWYDKGDEARKYPQYKGPLAAVDTYEAAVLDNEKLRKIKIVAKEDINSFITDLIREMEIA
>ID:YP_009593149.1 |[Escherichia coli O157 typing phage 6]||_Escherichia_coli_O157_typing_phage_6_.gbk|base plate wedge pro..|576|NC_041864(160570):89301-89876:1 ^GeneID:40068646^ Escherichia coli O157 typing phage 6, complete genome.|neighbours:ID:YP_009593148.1(-1),ID:YP_009593150.1(1)|neighbour_genes:hypothetical protein,hypothetical protein|
MLFTFFDPIGYSAKTVDKNAPTIPMTDIFRNYKEYFKRVAANYRLRSYYIKGSPRPEELANIIYGNPQLYWVLLMCNDNYDPYYGWITSQEAAYQASIQKYANAGGDQVLYHINENREKFYNLVSYPDEPLVWYDKGDEARKYPQYKGPLAAVDTYEAAVLDNEKLRKIKIVAKEDINSFITDLIREMEIA
>ID:YP_009225104.1 |[Escherichia phage APCEc01]||_Escherichia_phage_APCEc01_.gbk|baseplate wedge subu..|576|NC_029091(168771):104594-105169:-1 ^GeneID:26796057^ Escherichia phage APCEc01, complete genome.|neighbours:ID:YP_009225103.1(-1),ID:YP_009225105.1(1)|neighbour_genes:baseplate hub subuni..,head completion prot..|
MLFTFFDPIGYSAKTVDKNAPTIPMTDIFRNYKEYFKRVAANYRLRSYYIKGSPRPEELANIIYGNPQLYWVLLMCNDNYDPYYGWITSQEAAYQASIQKYANAGGDQILYHINENREKFYNLVSYPDEPLVWYDKGDEARKYPQYKGPLAAVDIYEAAVLDNEKLRKIKIVAKEDINSFITDLIREMEIA
>ID:QAU03625.1 |[Escherichia phage AnYang]||_Escherichia_phage_AnYang_.gbk|baseplate wedge subu..|603|MK234886(169215):44431-45033:1 ^^ Escherichia phage AnYang, complete genome.|neighbours:ID:QAU03624.1(-1),ID:QAU03626.1(1)|neighbour_genes:head completion prot..,baseplate hub subuni..|
MLFSFFDPIDYESKTVKPDSGSLTNADVLSVPMTDIFRNYKEYFDKVAKNYTLKTYYINGAPRPEELANQLYGNVQLYWVLLMCNNIYDPYYGWITGQEAAYQAAIQRYSTAGGNQVLYHVNEKGEKFWNLVNTPENPYTWYDKGDTEKRYPQYEGPLAAVDIYEDAIRKNEYKREIKIVDPNDIESFISALIREMEKAL
> |[Tevenvirinae Escherichia_phage_CF2]||_Escherichia_phage_CF2.gb|baseplate wedge subu..|591|NC_041919.1(168188):82286-82876:-1 ^RAST2:fig|1198136.52.peg.106^ Tevenvirinae Escherichia_phage_CF2|neighbours:(-1),(1)|neighbour_genes:Phage baseplate hub ..,Phage head completio..|
MLFTFFDPIEYAAKTVNKNAPTIPMTDIFRNYKDYFKRALAGYRLRTYYIKGSPRPEELANTIYGNPQLYWVLLMCNDNYDPYYGWITSQEAAYQASIQKYKNVGGDQIVYHVNENGEKFYNLISYDDNPYVWYDKGDKARKYPQYEGALAAVNTYEDAVLENEKLRQIKIIAKSDINSFMNDLIRIMEKSYGNDK
>ID:QBO61157.1 |[Escherichia phage D5505]||_Escherichia_phage_D5505_.gbk|putative baseplate w..|591|MK327929(168049):75043-75633:1 ^^ Escherichia phage D5505, complete genome.|neighbours:ID:QBO61156.1(-1),ID:QBO61158.1(1)|neighbour_genes:putative head comple..,putative baseplate h..|
MLFTFFDPIEYAAKTVNKNAPTIPMTDIFRNYKDYFKRALAGYRLRTYYIKGSPRPEELANTIYGNPQLYWVLLMCNDNYDPYYGWITSQEAAYQASIQKYKNVGGDQIVYHVNENGEKFYNLISYDDNPYVWYDKGDKARKYPQYEGALAAVNTYEDAVLENEKLRQIKIIAKSDINSFMNDLIRIMEKSYGNDK
>ID:YP_009602096.1 |[Escherichia phage ECD7]||_Escherichia_phage_ECD7_.gbk|baseplate wedge subu..|555|NC_041936(164706):66957-67511:1 ^GeneID:40077950^ Escherichia phage ECD7, complete genome.|neighbours:ID:YP_009602095.1(-1),ID:YP_009602097.1(1)|neighbour_genes:head completion prot..,baseplate hub subuni..|
MLFSFFPAIEYNGKMITDIVRNYRAYFNAIISDYNIQTYYIQGSPRPEQVAYEVYGNQQLYWILLMLNDVYDPFHDWITDQETAYESAEQRYANVGGNQVLYHVDIDGNKYWNLTEYPKGSSNWYDKGDIHHRHLQFQGALSAVDTLEDAILRNEERRKIKIIDPTQIKQFINAFIREMEKADV
>ID:YP_009102620.1 |[Escherichia phage ECML-134]||_Escherichia_phage_ECML-134_.gbk|phage baseplate wedg..|591|NC_025449(166783):74954-75544:1 ^GeneID:22111803^ Escherichia phage ECML-134, complete genome.|neighbours:ID:YP_009102619.1(-1),ID:YP_009102621.1(1)|neighbour_genes:phage head completio..,phage baseplate hub|
MLFTFFDPIEYAAKTVNKNAPTIPMTDIFRNYKDYFKRALAGYRLRTYYIKGSPRPEELANTIYGNPQLYWVLLMCNDNYDPYYGWITSQEAAYQASIQKYKNVGGDQIVYHVNENGEKFYNLISYDDNPYVWYDKGDKARKYPQYEGALAAVDTYEAAVLENEKLRQIKIIAKSDINSFMNDLIRIMEKSYGNDK
>ID:QAY00185.1 |[Escherichia phage EcWhh-1]||_Escherichia_phage_EcWhh-1.gbk|baseplate wedge subu..|603|MH791409(170524):137986-138588:1 ^^ UNVERIFIED: Escherichia phage EcWhh-1, complete genome.|neighbours:ID:QAY00184.1(-1),ID:QAY00186.1(1)|neighbour_genes:head completion prot..,baseplate hub subuni..|
MLFSFFDPIDYESKTVKPDSGSLTNADILSVPMTDIFRNYKEYFDRVAKNYTLKTYYINGAPRPEELAHILYGNVQLYWVLLMCNNIYDPYYGWITGQEAAYQAAIQRYSTAGGNQVLYHVNEKGEKFWNLVNTPENPYTWYDKGDTEKRYPQYEGPLAAVDIYEDAIRKNEYKREIKIIDPNDIESFISALIREMEKAL
> |[Tevenvirinae Escherichia_phage_HP3]||_Escherichia_phage_HP3.gb|baseplate wedge subu..|504|NC_041920.1(170254):89735-90238:1 ^RAST2:fig|1198136.53.peg.185^ Tevenvirinae Escherichia_phage_HP3|neighbours:(-1),(1)|neighbour_genes:Phage head completio..,Phage baseplate hub ..|
MTDIFRNYKEYFKRVAANYRLRSYYIKGSPRPEELANIIYGNPQLYWVLLMCNDNYDPYYGWITSQEAAYQASIQKYANAGGDQILYHINENREKFYNLVSYPDEPLVWYDKGDEARKYPQYKGPLAAVDTYEAAVLDNEKLRKIKIVAKEDINSFITDLIREMEIA
>ID:YP_009148590.1 |[Escherichia phage HY01]||_Escherichia_phage_HY01_.gbk|baseplate wedge subu..|591|NC_027349(166977):75006-75596:1 ^GeneID:24722769^ Escherichia phage HY01, complete genome.|neighbours:ID:YP_009148589.1(-1),ID:YP_009148591.1(1)|neighbour_genes:head completion prot..,putative baseplate h..|
MLFTFFDPIEYAAKTVNKNAPTIPMTDIFRNYKDYFKRALAGYRLRTYYIKGSPRPEELANAIYGNPQLYWVLLMCNDNYDPYYGWITSQEAAYQASIQKYKNVGGDQIVYHVNENGEKFYNLISYDDNPYVWYDKGDKARKYPQYEGALAAVDTYEAAVLENEKLRQIKIIAKSDINSFMNDLIRIMEKSYGNDK
>ID:YP_009284009.1 |[Escherichia phage HY03]||_Escherichia_phage_HY03.gbk|putative base plate ..|591|NC_031047(170770):7392-7982:1 ^GeneID:29078877^ Escherichia phage HY03, complete genome.|neighbours:ID:YP_009284008.1(-1),ID:YP_009284010.1(1)|neighbour_genes:head completion,putative baseplate h..|
MLFTFFDPIEYAAKTVNKNAPTIPMTDIFRNYKDYFKRALAGYRLRTYYIKGSPRPEELANTIYGNPQLYWVLLMCNDNYDPYYGWITSQEAAYQASIQKYKNVGGDQIVYHVNENGEKFYNLISYDDNPYVWYDKGDKARKYPQYEGALAAVNTYEDAVLENEKLRQIKIIAKSDINSFMNDLIRIMEKSYGNDK
>ID:BBG28666.1 |[Escherichia phage KIT03]||_Escherichia_phage_KIT03_.gbk|baseplate wedge subu..|591|AP018932(166848):75502-76092:1 ^^ Escherichia phage KIT03 DNA, complete sequence.|neighbours:ID:BBG28665.1(-1),ID:BBG28667.1(1)|neighbour_genes:head completion prot..,baseplate hub subuni..|
MLFTFFDPIEYAAKTVNKNAPTIPMTDIFRNYKDYFKRALAGYRLRTYYIKGSPRPEELANTIYGNPQLYWVLLMCNDNYDPYYGWITSQEAAYQASIQKYKNVGGDQIVYHVNENGEKFYNLVSYDDNPYVWYDKGDKARKYPQYEGALAAVDTYEAAVLENEKLRQIKIIAKSDINSFMNDLIRIMEKSYGNDK
>ID:YP_008060714.1 |[Escherichia phage Lw1]||_Escherichia_phage_Lw1_.gbk|baseplate wedge subu..|555|NC_021344(176227):103139-103693:1 ^GeneID:16205190^ Escherichia phage Lw1, complete genome.|neighbours:ID:YP_008060713.1(-1),ID:YP_008060715.1(1)|neighbour_genes:head completion prot..,baseplate hub subuni..|
MLFSFFPPVDYKGTPTTDIYRDYRFYFNRVIRNYKPRTYQLTGSLRPEQLAETLYGNQQYYWVILMLNDNYDPFYGWITDQETAYQCAVQRYSKVGGEQVLYHMDGQSNRYYNLVEDPTNPGHWYDKGDKDMRYLQYQGTLVPVDIYEDAVLQNEALRTIKIINPSDIQSFVSDYIKEMEKANT
>ID:YP_009324045.1 |[Escherichia phage MX01]||_Escherichia_phage_MX01_.gbk|hypothetical protein|603|NC_031934(168929):75543-76145:1 ^GeneID:30308954^ Escherichia phage MX01, complete genome.|neighbours:ID:YP_009324044.1(-1),ID:YP_009324046.1(1)|neighbour_genes:head completion prot..,hypothetical protein|
MLFSFFDPINYESKTVKPDSGSLTNADVLSVPMTDIFRNYKEYFDKVAKNYTLKTYYINGAPRPEELANQLYGNVQLYWVLLMCNNVYDPYYDWITGQEVAYQAAIQRYSTAGGNQVLYHVNEKGEKFWNLVNTPENPYTWYDKGDTEKRYPQYEGPLAAVDIYEDAIRKNEYKREIKIIDPNDIESFVSALIREMEKAL
>ID:AYR04068.1 |[Escherichia phage OLB35]||_Escherichia_phage_OLB35_.gbk|baseplate wedge subu..|576|MH992122(169140):80210-80785:1 ^^ UNVERIFIED: Escherichia phage OLB35, complete genome.|neighbours:ID:AYR04067.1(-1),ID:AYR04069.1(1)|neighbour_genes:head completion prot..,baseplate hub subuni..|
MLFTFFDPIGYSAKTVDKNAPTIPMTDIFRNYKEYFKRVAANYRLRSYYIKGSPRPEELANIIYGNPQLYWVLLMCNDNYDPYYGWITSQEAAYQASIQKYANAGGDQILYHINENREKFYNLVSYPDEPLVWYDKGDEARKYPQYKGPLAAVDTYEAAVLDNEKLRKIKIVAKEDINSFITDLIREMEIA
>ID:ANH49717.1 |[Escherichia phage PE37]||_Escherichia_phage_PE37_.gbk|baseplate wedge subu..|591|KU925172(166423):88315-88905:-1 ^^ Escherichia phage PE37, complete genome.|neighbours:ID:ANH49716.1(-1),ID:ANH49718.1(1)|neighbour_genes:baseplate hub and ta..,head completion prot..|
MLFTFFDPIEYAAKTVNKNAPTIPMTDIFRNYKDYFKRALAGYRLRTYYIKGSPRPEELANTIYGNPQLYWVLLMCNDSYDPYYGWITSQEAAYQASIQKYKNVGGDQIVYHVNENGEKFYNLVSYDDNPYVWYDKGDKARKYPQYEGALAAVDTYEAAVLENEKLRQIKIIAKSDINSFMNDLIRIMEKSYGNDK
>ID:BBC14483.1 |[Escherichia phage PP01]||_Escherichia_phage_PP01.gbk|53|591|LC348379(167812):75579-76169:1 ^^ Escherichia phage PP01 DNA, complete sequence.|neighbours:ID:BBC14482.1(-1),ID:BBC14484.1(1)|neighbour_genes:4,5|
MLFTFFDPIEYAAKTVNKNAPTIPMTDIFRNYKDYFKRALAGYRLRTYYIKGSPRPEELANTIYGNPQLYWVLLMCNDNYDPYYGWITSQEAAYQASIQKYKNVGGDQIVYHVNENGEKFYNLISYDDNPYVWYDKGDKARKYPQYEGALAAVDTYEAAVLENEKLRQIKIIAKSDINSFMNDLIRIMEKSYGNDK
>ID:AWY07845.1 |[Escherichia phage SF]||_Escherichia_phage_SF_.gbk|baseplate wedge subu..|576|MH359124(168695):40994-41569:-1 ^^ Escherichia phage SF, complete genome.|neighbours:ID:AWY07844.1(-1),ID:AWY07846.1(1)|neighbour_genes:baseplate hub subuni..,head completion prot..|
MLFTFFDPIGYSAKTVNKNAPTIPMTDIFRNYKEYFKRVAANYRLRSYYIKGSPRPEELANIIYGNPQLYWVLLMCNDNYDPYYGWITSQEAAYQASIQKYANAGGDQVLYHINEKREKFYNLVSYPDEPLVWYDKGDKARKYPQYKGPLAAVDTYEAAVLDNEKLRKIKIVAKEDINSFITDLIREMEIA
>ID:YP_009608514.1 |[Escherichia phage ST0]||_Escherichia_phage_ST0.gbk|baseplate wedge subu..|576|NC_041990(170496):150240-150815:-1 ^GeneID:40084536^ Escherichia phage ST0, complete genome.|neighbours:ID:YP_009608513.1(-1),ID:YP_009608515.1(1)|neighbour_genes:baseplate hub subuni..,head completion prot..|
MLFTFFDPIGYSAKTVNKNAPTIPMTDIFRNYKEYFKRVAANYRLRSYYIKGSPRPEELANIIYGNPQLYWVLLMCNDNYDPYYGWITSQEAAYQASIQKYANAGGDQILYHINENREKFYNLVSYPDEPLVWYDKGDEARKYPQYKGPLAAVDTYEAAVLDNEKLRKIKIVAKEDINSFITDLIREMEIA
>ID:BBC14764.1 |[Escherichia phage T2]||_Escherichia_phage_T2.gbk|53|591|LC348380(163825):73948-74538:1 ^^ Escherichia phage T2 DNA, complete sequence.|neighbours:ID:BBC14763.1(-1),ID:BBC14765.1(1)|neighbour_genes:4,5|
MLFTFFDPIEYAAKTVNKNAPTIPMTDIFRNYKDYFKRALAGYRLRTYYIKGSPRPEELANTIYGNTQLYWVLLMCNDNYDPYYGWITSQEAAYQASIQKYKNVGGDQIVYHVNENGEKFYNLISYDDNPYVWYDKGDKARKYPQYEGALAAVDTYEASVLENEKLRQIKIIAKSDINSFMNDLIRIMEKSYGNDK
>ID:YP_009281484.1 |[Escherichia phage UFV-AREG1]||_Escherichia_phage_UFV-AREG1_.gbk|baseplate wedge prot..|591|NC_031030(170788):74958-75548:1 ^GeneID:29063677^ Escherichia phage UFV-AREG1, complete genome.|neighbours:ID:YP_009281483.1(-1),ID:YP_009281485.1(1)|neighbour_genes:head completion prot..,lysozyme|
MLFTFFDPIEYAAKTVNKNAPTIPMTDIFRNYKDYFKRALAGYRLRTYYIKGSPRPEELANTIYGNPQLYWVLLMCNDNYDPYYGWITSQEAAYQASIQKYKNVGGDQIVYHVNENGEKFYNLVSYDDNPYVWYDKGDKARKYPQYEGALAAVNTYEDAVLENEKLRQIKIIAKSDINSFMNDLIRIMEKSYGNDK
>ID:YP_009323353.1 |[Escherichia phage WG01]||_Escherichia_phage_WG01_.gbk|hypothetical protein|603|NC_031928(169936):75049-75651:1 ^GeneID:30308479^ Escherichia phage WG01, complete genome.|neighbours:ID:YP_009323352.1(-1),ID:YP_009323354.1(1)|neighbour_genes:head completion prot..,baseplate hub subuni..|
MLFSFFDPINYESKTVKPDSGSLTDADVLSVPMTDIFRNYKEYFDKVAKNYTLKTYYISGAPRPEELAHQLYGNVQLYWVLLMCNNVYDPYYGWITGQESAYQAAIQRYATAGGNQVLYHVNEKGEKFWNLVNTPENPYTWYDKGDTEKRYPQYEGPLAAVDIYEDAIRKNEYKREIKIIDPNDIESFVSALIREMEKAL
>ID:YP_009030757.1 |[Escherichia phage vB_EcoM_112]||_Escherichia_phage_e112_.gbk|baseplate wedge subu..|591|NC_024125(168470):77185-77775:1 ^GeneID:19485300^ Escherichia phage e11/2, complete genome.|neighbours:ID:YP_009030756.1(-1),ID:YP_009030758.1(1)|neighbour_genes:head completion prot..,baseplate hub subuni..|
MLFTFFDPIEYAAKTVNKNAPTIPMTDIFRNYKDYFKRALAGYRLRTYYIKGSPRPEELANTIYGNPQLYWVLLMCNDNYDPYYGWITSQEAAYQASIQKYKNVGGDQIVYHVNENGEKFYNLISYDDNPYVWYDKGDKARKYPQYEGALAAVDTYEAAVLENEKLRQIKIIAKSDINSFMNDLIRIMEKSYGNDK
>ID:AYN56264.1 |[Escherichia phage p000v]||_Escherichia_phage_p000v_.gbk|baseplate wedge prot..|504|MK047717(167803):69571-70074:-1 ^^ Escherichia phage p000v, complete genome.|neighbours:ID:AYN56263.1(-1),ID:AYN56265.1(1)|neighbour_genes:peptidoglycan hydrol..,hypothetical protein|
MTDIFRNYKEYFKRVAANYRLRSYYIKGSPRPEELANIIYGNPQLYWVLLMCNDNYDPYYGWITSQEAAYQASIQKYANAGGDQILYHINENREKFYNLVSYPDEPLVWYDKGDEARKYPQYKGPLAAVDTYEAAVLDNEKLRKIKIVAKEDINSFITDLIREMEIA
>ID:AYN56448.1 |[Escherichia phage p000y]||_Escherichia_phage_p000y_.gbk|baseplate wedge prot..|504|MK047718(169872):11886-12389:-1 ^^ Escherichia phage p000y, complete genome.|neighbours:ID:AYN56447.1(-1),ID:AYN56449.1(1)|neighbour_genes:peptidoglycan hydrol..,hypothetical protein|
MTDIFRNYKEYFKRVAANYRLRSYYIKGSPRPEELANIIYGNPQLYWVLLMCNDNYDPYYGWITSQEAAYQASIQKYANAGGDQILYHINENREKFYNLVSYPDEPLVWYDKGDEARKYPQYKGPLAAVDIYEAAVLDNEKLRKIKIVAKEDINSFITDLIREMEIA
>ID:YP_009210335.1 |[Escherichia phage slur02]||_Escherichia_phage_slur02_.gbk|putative baseplate w..|591|NC_028927(167298):145452-146042:1 ^GeneID:26636868,InterPro:IPR022607,UniProtKB/TrEMBL:A0A0M7Q8P4^ Escherichia phage slur02, complete genome.|neighbours:ID:YP_009210334.1(-1),ID:YP_009210336.1(1)|neighbour_genes:gp4 head completion ..,putative baseplate h..|
MLFTFFDPIEYAAKTVNKNAPTIPMTDIFRNYKDYFKRALAGYRLRTYYIKGSPRPEELANTIYGNPQLYWVLLMCNDNYDPYYGWITSQEAAYQASIQKYKNVGGDQIVYHVNENGEKFYNLISYDDNPYVWYDKGDKARKYPQYEGALAAVDTYEAAVLENEKLRQIKIIAKSDINSFMNDLIRIMEKSYGNDK
>ID:YP_009625100.1 |[Escherichia phage slur03]||_Escherichia_phage_slur03_.gbk|putative baseplate w..|591|NC_042129(167467):93320-93910:-1 ^GeneID:40101982,InterPro:IPR022607,UniProtKB/TrEMBL:A0A0M7QCW2^ Escherichia phage slur03, complete genome.|neighbours:ID:YP_009625099.1(-1),ID:YP_009625101.1(1)|neighbour_genes:baseplate hub subuni..,head completion [Ent..|
MLFTFFDPIEYAAKTVNKNAPTIPMTDIFRNYKDYFKRALAGYRLRTYYIKGSPRPEELANTIYGNPQLYWVLLMCNDNYDPYYGWITSQEAAYQASIQKYKNVGGDQIVYHVNENGEKFYNLISYDDNPYVWYDKGDKARKYPQYEGALAAVDTYEAAVLENEKLRQIKIIAKSDINSFMNDLIRIMEKSYGNDK
>ID:YP_009625366.1 |[Escherichia phage slur04]||_Escherichia_phage_slur04_.gbk|Base plate wedge pro..|591|NC_042130(167298):59965-60555:1 ^GeneID:40102267,InterPro:IPR022607,UniProtKB/TrEMBL:A0A0M7QCK1^ Escherichia phage slur04, complete genome.|neighbours:ID:YP_009625365.1(-1),ID:YP_009625367.1(1)|neighbour_genes:hypothetical protein,hypothetical protein|
MLFTFFDPIEYAAKTVNKNAPTIPMTDIFRNYKDYFKRALAGYRLRTYYIKGSPRPEELANTIYGNPQLYWVLLMCNDNYDPYYGWITSQEAAYQASIQKYKNVGGDQIVYHVNENGEKFYNLISYDDNPYVWYDKGDKARKYPQYEGALAAVDTYEAAVLENEKLRQIKIIAKSDINSFMNDLIRIMEKSYGNDK
>ID:YP_009197306.1 |[Escherichia phage slur07]||_Escherichia_phage_slur07_.gbk|Base plate wedge pro..|591|NC_028780(167124):86984-87574:-1 ^GeneID:26624495,InterPro:IPR022607,UniProtKB/TrEMBL:A0A0M7QAV3^ Escherichia phage slur07, complete genome.|neighbours:ID:YP_009197305.1(-1),ID:YP_009197307.1(1)|neighbour_genes:hypothetical protein,hypothetical protein|
MLFTFFDPIEYAAKTVNKNAPTIPMTDIFRNYKDYFKRALAGYRLRTYYIKGSPRPEELANTIYGNPQLYWVLLMCNDNYDPYYGWITSQEAAYQASIQKYKNVGGDQIVYHVNENGEKFYNLISYDDNPYVWYDKGDKARKYPQYEGALAAVDTYEAAVLENEKLRQIKIIAKSDINSFMNDLIRIMEKSYGNDK
>ID:CUL02644.1 |[Escherichia phage slur08]||_Escherichia_phage_slur08_.gbk|Base plate wedge pro..|591|LN881733(167467):90567-91157:-1 ^InterPro:IPR022607,UniProtKB/TrEMBL:A0A0M7QBI2^ Escherichia phage slur08, complete genome.|neighbours:ID:CUL02643.1(-1),ID:CUL02645.1(1)|neighbour_genes:hypothetical protein,hypothetical protein|
MLFTFFDPIEYAAKTVNKNAPTIPMTDIFRNYKDYFKRALAGYRLRTYYIKGSPRPEELANTIYGNPQLYWVLLMCNDNYDPYYGWITSQEAAYQASIQKYKNVGGDQIVYHVNENGEKFYNLISYDDNPYVWYDKGDKARKYPQYEGALAAVDTYEAAVLENEKLRQIKIIAKSDINSFMNDLIRIMEKSYGNDK
>ID:CUL02920.1 |[Escherichia phage slur11]||_Escherichia_phage_slur11_.gbk|Base plate wedge pro..|591|LN881734(167298):63511-64101:1 ^InterPro:IPR022607,UniProtKB/TrEMBL:A0A0M7QC14^ Escherichia phage slur11, complete genome.|neighbours:ID:CUL02919.1(-1),ID:CUL02921.1(1)|neighbour_genes:hypothetical protein,hypothetical protein|
MLFTFFDPIEYAAKTVNKNAPTIPMTDIFRNYKDYFKRALAGYRLRTYYIKGSPRPEELANTIYGNPQLYWVLLMCNDNYDPYYGWITSQEAAYQASIQKYKNVGGDQIVYHVNENGEKFYNLISYDDNPYVWYDKGDKARKYPQYEGALAAVDTYEAAVLENEKLRQIKIIAKSDINSFMNDLIRIMEKSYGNDK
>ID:CUL03706.1 |[Escherichia phage slur13]||_Escherichia_phage_slur13_.gbk|Base plate wedge pro..|591|LN881737(167299):85333-85923:1 ^InterPro:IPR022607,UniProtKB/TrEMBL:A0A0M7QHQ0^ Escherichia phage slur13, complete genome.|neighbours:ID:CUL03705.1(-1),ID:CUL03707.1(1)|neighbour_genes:hypothetical protein,hypothetical protein|
MLFTFFDPIEYAAKTVNKNAPTIPMTDIFRNYKDYFKRALAGYRLRTYYIKGSPRPEELANTIYGNPQLYWVLLMCNDNYDPYYGWITSQEAAYQASIQKYKNVGGDQIVYHVNENGEKFYNLISYDDNPYVWYDKGDKARKYPQYEGALAAVDTYEAAVLENEKLRQIKIIAKSDINSFMNDLIRIMEKSYGNDK
>ID:YP_009180650.1 |[Escherichia phage slur14]||_Escherichia_phage_slur14_.gbk|Base plate wedge pro..|591|NC_028448(167467):18430-19020:1 ^GeneID:26227825,InterPro:IPR022607,UniProtKB/TrEMBL:A0A0M7QGV8^ Escherichia phage slur14, complete genome.|neighbours:ID:YP_009180649.1(-1),ID:YP_009180651.1(1)|neighbour_genes:hypothetical protein,hypothetical protein|
MLFTFFDPIEYAAKTVNKNAPTIPMTDIFRNYKDYFKRALAGYRLRTYYIKGSPRPEELANTIYGNPQLYWVLLMCNDNYDPYYGWITSQEAAYQASIQKYKNVGGDQIVYHVNENGEKFYNLISYDDNPYVWYDKGDKARKYPQYEGALAAVDTYEAAVLENEKLRQIKIIAKSDINSFMNDLIRIMEKSYGNDK
>ID:AVH85978.1 |[Escherichia phage vB_EcoM-G28]||_Escherichia_phage_vB_EcoM-G28.gbk|putative baseplate w..|591|MG867727(170121):76646-77236:1 ^^ Escherichia phage vB_EcoM-G28, complete genome.|neighbours:ID:AVH85977.1(-1),ID:AVH85979.1(1)|neighbour_genes:putative head comple..,putative baseplate h..|
MLFTFFDPIEYAAKTVNKNAPTIPMTDIFRNYKDYFKRALAGYRLRTYYIKGSPRPEELANTIYGNPQLYWVLLMCNDNYDPYYGWITSQEAAYQASIQKYKNVGGDQIVYHVNENGEKFYNLISYDDNPYVWYDKGDKARKYPQYEGALAAVDTYEAAVLENEKLRQIKIIAKSDINSFMNDLIRIMEKSYGNDK
>ID:QDF15173.1 |[Escherichia phage vB_EcoM-Sa45lw]||_Escherichia_phage_vB_EcoM-Sa45lw_.gbk|baseplate wedge subu..|591|MK977694(167353):75029-75619:1 ^^ Escherichia phage vB_EcoM-Sa45lw, complete genome.|neighbours:ID:QDF15172.1(-1),ID:QDF15174.1(1)|neighbour_genes:head completion prot..,baseplate hub subuni..|
MLFTFFDPIEYAAKTVNKNAPTIPMTDIFRNYKDYFKRALAGYRLRTYYIKGSPRPEELANTIYGNPQLYWVLLMCNDNYDPYYGWITSQEAAYQASIQKYKNVGGDQIVYHVNENGEKFYNLISYDDNPYVWYDKGDKARKYPQYEGALAAVDTYEAAVLENEKLRQIKIIAKSDINSFMNDLIRIMEKSYGNDK
>ID:YP_009290417.1 |[Escherichia phage vB_EcoM-UFV13]||_Escherichia_phage_vB_EcoM-UFV13_.gbk|baseplate wedge subu..|591|NC_031103(165772):75488-76078:1 ^^ Escherichia phage vB_EcoM-UFV13, complete genome.|neighbours:ID:YP_009290416.1(-1),ID:YP_009290418.1(1)|neighbour_genes:head completion prot..,baseplate hub + tail..|
MLFTFFDPIEYAAKTVNKNAPTIPMTDIFRNYKDYFKRALAGYRLRTYYIKGSPRPEELANAIYGNPQLYWVLLMCNDNYDPYYGWITSQEAAYQASIQKYKNVGGDQIVYHVNENGEKFYNLISYDDNPYVWYDKGDKARKYPQYEGALAAVDTYEAAVLENEKLRQIKIIAKSDINSFMNDLIRIMEKSYGNDK
>ID:AUV61011.1 |[Escherichia phage vB_EcoM-fFiEco06]||_Escherichia_phage_vB_EcoM-fFiEco06_.gbk|baseplate wedge subu..|591|MG781190(167076):74696-75286:1 ^^ Escherichia phage vB_EcoM-fFiEco06, complete genome.|neighbours:ID:AUV61010.1(-1),ID:AUV61012.1(1)|neighbour_genes:head completion prot..,baseplate hub and ta..|
MLFTFFDPIEYAAKTVNKNAPTIPMTDIFRNYKDYFKRALAGYRLRTYYIKGSPRPEELANTIYGNPQLYWVLLMCNDNYDPYYGWITSQEAAYQASIQKYKNVGGDQIVYHVNENGEKFYNLISYDDNPYVWYDKGDKARKYPQYEGALAAVNTYEDAVLENEKLRQIKIIAKSDINSFMNDLIRIMEKSYGNDK
>ID:AUV61284.1 |[Escherichia phage vB_EcoM-fHoEco02]||_Escherichia_phage_vB_EcoM-fHoEco02_.gbk|baseplate wedge subu..|591|MG781191(167064):74686-75276:1 ^^ Escherichia phage vB_EcoM-fHoEco02, complete genome.|neighbours:ID:AUV61283.1(-1),ID:AUV61285.1(1)|neighbour_genes:head completion prot..,baseplate hub and ta..|
MLFTFFDPIEYAAKTVNKNAPTIPMTDIFRNYKDYFKRALAGYRLRTYYIKGSPRPEELANTIYGNPQLYWVLLMCNDNYDPYYGWITSQEAAYQASIQKYKNVGGDQIVYHVNENGEKFYNLISYDDNPYVWYDKGDKARKYPQYEGALAAVNTYEDAVLENEKLRQIKIIAKSDINSFMNDLIRIMEKSYGNDK
>ID:AYP69798.1 |[Escherichia phage vB_EcoM_DalCa]||_Escherichia_phage_vB_EcoM_DalCa_.gbk|baseplate wedge subu..|591|MH992510(166040):74756-75346:1 ^^ Escherichia phage vB_EcoM_DalCa, complete genome.|neighbours:ID:AYP69836.1(-1),ID:AYP69733.1(1)|neighbour_genes:head completion prot..,baseplate hub subuni..|
MLFTFFDPIEYAAKTVNKNAPTIPMTDIFRNYKDYFKRALAGYRLRTYYIKGSPRPEELANTIYGNPQLYWVLLMCNDNYDPYYGWITSQEAAYQASIQKYKNVGGDQIVYHVNENGEKFYNLISYDDNPYVWYDKGDKARKYPQYEGALAAVNTYEDAVLENEKLRQIKIIAKSDINSFMNDLIRIMEKSYGNDK
>ID:QBO63665.1 |[Escherichia phage vB_EcoM_G10400]||_Escherichia_phage_vB_EcoM_G10400.gbk|putative baseplate w..|591|MK327937(170182):75729-76319:1 ^^ Escherichia phage vB_EcoM_G10400, complete genome.|neighbours:ID:QBO63664.1(-1),ID:QBO63666.1(1)|neighbour_genes:putative head comple..,putative baseplate h..|
MLFTFFDPIEYAAKTVNKNAPTIPMTDIFRNYKDYFKRALAGYRLRTYYIKGSPRPEELANTIYGNPQLYWVLLMCNDNYDPYYGWITSQEAAYQASIQKYKNVGGDQIVYHVNENGEKFYNLVSYDDNPYVWYDKGDKARKYPQYEGALAAVNTYEAAVLENEKLRQIKIIAKSDINSFMNDLIRIMEKSYGNDK
>ID:QBO62288.1 |[Escherichia phage vB_EcoM_G2248]||_Escherichia_phage_vB_EcoM_G2248.gbk|putative baseplate w..|555|MK327932(170678):67301-67855:1 ^^ Escherichia phage vB_EcoM_G2248, complete genome.|neighbours:ID:QBO62287.1(-1),ID:QBO62289.1(1)|neighbour_genes:putative head comple..,putative baseplate h..|
MLFSFFPAIEYNGKMITDIVRNYRAYFNAIISDYNIQTYYIQGSPRPEQVAYEVYGNQQLYWILLMLNDVYDPFHDWITDQETAYESAEQRYANVGGNQVLYHVDIDGNKYWNLTEYPKGSSNWYDKGDIHHRYLQFQGALSAVDTLEDAILRNEERRKIKIIDPTQIKQFINAFIREMEKADV
>ID:QBO62580.1 |[Escherichia phage vB_EcoM_G2285]||_Escherichia_phage_vB_EcoM_G2285_.gbk|putative baseplate w..|576|MK327933(166675):78438-79013:1 ^^ Escherichia phage vB_EcoM_G2285, complete genome.|neighbours:ID:QBO62579.1(-1),ID:QBO62581.1(1)|neighbour_genes:putative head comple..,putative baseplate h..|
MLFTFFDPIGYSAKTVNKNAPTIPMTDIFRNYKEYFKRVAANYRLRSYYIKGSPRPEELANIIYGNPQLYWVLLMCNDNYDPYYGWITSQEAAYQASIQKYANAGGDQVLYHINENREKFYNLVSYPDEPLVWYDKGDEARKYPQYKGPLAAVDTYEAAVLDNEKLRKIKIVAKEDINSFITDLIREMEIA
>ID:QBO62851.1 |[Escherichia phage vB_EcoM_G2469]||_Escherichia_phage_vB_EcoM_G2469.gbk|putative baseplate w..|576|MK327934(170452):80626-81201:1 ^^ Escherichia phage vB_EcoM_G2469, complete genome.|neighbours:ID:QBO62850.1(-1),ID:QBO62852.1(1)|neighbour_genes:putative head comple..,putative baseplate h..|
MLFTFFDPIGYSAKTVNKNAPTIPMTDIFRNYKEYFKRVAANYRLRSYYIKGSPRPEELANIIYGNPQLYWVLLMCNDNYDPYYGWITSQEAAYQASIQKYANAGGDQILYHINENREKFYNLVSYPDEPLVWYDKGDEARKYPQYKGPLAAVDTYEAAILDNEKLRKIKIVAKEDINSFITDLIREMEIA
>ID:QBO63096.1 |[Escherichia phage vB_EcoM_G2494]||_Escherichia_phage_vB_EcoM_G2494_.gbk|putative baseplate w..|555|MK327935(168327):64858-65412:1 ^^ Escherichia phage vB_EcoM_G2494, complete genome.|neighbours:ID:QBO63095.1(-1),ID:QBO63097.1(1)|neighbour_genes:putative head comple..,putative baseplate h..|
MLFSFFPAIEYNGKMITDIVRNYRAYFNAIISDYNIQTYYIQGSPRPEQVAYEVYGNQQLYWILLMLNDVYDPFHDWITDQETAYESAEQRYANVGGNQVLYHVDIDGNKYWNLTEYPKGSSNWYDKGDIHHRYLQFQGALSAVDTLEDAILRNEERRKIKIIDPTQIKQFINAFIREMEKADV
>ID:QBO65555.1 |[Escherichia phage vB_EcoM_G2540-3]||_Escherichia_phage_vB_EcoM_G2540-3_.gbk|putative baseplate w..|591|MK327944(168654):73973-74563:1 ^^ Escherichia phage vB_EcoM_G2540-3, complete genome.|neighbours:ID:QBO65554.1(-1),ID:QBO65556.1(1)|neighbour_genes:putative head comple..,putative baseplate h..|
MLFTFFDPIEYAAKTVNKNAPTIPMTDIFRNYKDYFKRALAGYRLRTYYIKGSPRPEELANAIYGNPQLYWVLLMCNDNYDPYYGWITSQEAAYQASIQKYKNVGGDQIVYHVNENGEKFYNLISYDDNPYVWYDKGDKARKYPQYEGALAAVDTYEAAVLENEKLRQIKIIAKSDINSFMNDLIRIMEKSYGNDK
>ID:QBO63387.1 |[Escherichia phage vB_EcoM_G2540]||_Escherichia_phage_vB_EcoM_G2540_.gbk|putative baseplate w..|591|MK327936(168886):75736-76326:1 ^^ Escherichia phage vB_EcoM_G2540, complete genome.|neighbours:ID:QBO63386.1(-1),ID:QBO63388.1(1)|neighbour_genes:putative head comple..,putative baseplate h..|
MLFTFFDPIEYAAKTVNKNAPTIPMTDIFRNYKDYFKRALAGYRLRTYYIKGSPRPEELANAIYGNPQLYWVLLMCNDNYDPYYGWITSQEAAYQASIQKYKNVGGDQIVYHVNENGEKFYNLISYDDNPYVWYDKGDKARKYPQYEGALAAVDTYEAAVLENEKLRQIKIIAKSDINSFMNDLIRIMEKSYGNDK
>ID:QBO64472.1 |[Escherichia phage vB_EcoM_G29]||_Escherichia_phage_vB_EcoM_G29_.gbk|putative baseplate w..|591|MK327940(168241):76808-77398:1 ^^ Escherichia phage vB_EcoM_G29, complete genome.|neighbours:ID:QBO64471.1(-1),ID:QBO64473.1(1)|neighbour_genes:putative head comple..,putative baseplate h..|
MLFTFFDPIEYAAKTVNKNAPTIPMTDIFRNYKDYFKRALAGYRLRTYYIKGSPRPEELANTIYGNPQLYWVLLMCNDNYDPYYGWITSQEAAYQASIQKYKNVGGDQIVYHVNENGEKFYNLISYDDNPYVWYDKGDKARKYPQYEGALAAVNTYEDAVLENEKLRQIKIIAKSDINSFMNDLIRIMEKSYGNDK
>ID:QBO64730.1 |[Escherichia phage vB_EcoM_G37-3]||_Escherichia_phage_vB_EcoM_G37-3_.gbk|putative baseplate w..|555|MK327941(167832):66162-66716:1 ^^ Escherichia phage vB_EcoM_G37-3, complete genome.|neighbours:ID:QBO64729.1(-1),ID:QBO64731.1(1)|neighbour_genes:putative head comple..,putative baseplate h..|
MLFSFFPAIEYNGKMITDIVRNYRAYFNAIISDYNIQTYYIQGSPRPEQVAYEVYGNQQLYWILLMLNDVYDPFHDWITDQETAYESAEQRYANVGGNQVLYHVDIDGNKYWNLTEYPKGSSNWYDKGDIHHRHLQFQGALSAVDTLEDAILRNEERRKIKIIDPTQIKQFINAFIREMEKADV
>ID:QBO64193.1 |[Escherichia phage vB_EcoM_G4498]||_Escherichia_phage_vB_EcoM_G4498_.gbk|putative baseplate w..|591|MK327939(167826):76320-76910:1 ^^ Escherichia phage vB_EcoM_G4498, complete genome.|neighbours:ID:QBO64192.1(-1),ID:QBO64194.1(1)|neighbour_genes:putative head comple..,putative baseplate h..|
MLFTFFDPIEYAAKTVNKNAPTIPMTDIFRNYKDYFKRALAGYRLRTYYIKGSPRPEELANTIYGNPQLYWVLLMCNDNYDPYYGWITSQEAAYQASIQKYKNVGGDQIVYHVNENGEKFYNLISYDDNPHVWYDKGDKARKYPQYEGALAAVDTYEAAVLENEKLRQIKIIAKSDINSFMNDLIRIMEKSYGNDK
>ID:QBO65844.1 |[Escherichia phage vB_EcoM_G4500]||_Escherichia_phage_vB_EcoM_G4500_.gbk|putative baseplate w..|591|MK327945(168363):76808-77398:1 ^^ Escherichia phage vB_EcoM_G4500, complete genome.|neighbours:ID:QBO65843.1(-1),ID:QBO65845.1(1)|neighbour_genes:putative head comple..,putative baseplate h..|
MLFTFFDPIEYAAKTVNKNAPTIPMTDIFRNYKDYFKRALAGYRLRTYYIKGSPRPEELANTIYGNPQLYWVLLMCNDNYDPYYGWITSQEAAYQASIQKYKNVGGDQIVYHVNENGEKFYNLISYDDNPYVWYDKGDKARKYPQYEGALAAVNTYEDAVLENEKLRQIKIIAKSDINSFMNDLIRIMEKSYGNDK
>ID:QBO66117.1 |[Escherichia phage vB_EcoM_G4507]||_Escherichia_phage_vB_EcoM_G4507_.gbk|putative baseplate w..|591|MK327946(168828):75498-76088:1 ^^ Escherichia phage vB_EcoM_G4507, complete genome.|neighbours:ID:QBO66116.1(-1),ID:QBO66118.1(1)|neighbour_genes:putative head comple..,putative baseplate h..|
MLFTFFDPIEYAAKTVNKNAPTIPMTDIFRNYKDYFKRALAGYRLRTYYIKGSPRPEELANTIYGNPQLYWVLLMCNDNYDPYYGWITSQEAAYQASIQKYKNVGGDQIVYHVNENGEKFYNLVSYDDNPYVWYDKGDKARKYPQYEGALAAVNTYEAAVLENEKLRQIKIIAKSDINSFMNDLIRIMEKSYGNDK
>ID:QBO65020.1 |[Escherichia phage vB_EcoM_G50]||_Escherichia_phage_vB_EcoM_G50_.gbk|putative baseplate w..|591|MK327942(167728):75422-76012:1 ^^ Escherichia phage vB_EcoM_G50, complete genome.|neighbours:ID:QBO65019.1(-1),ID:QBO65021.1(1)|neighbour_genes:putative head comple..,putative baseplate h..|
MLFTFFDPIEYAAKTVNKNAPTIPMTDIFRNYKDYFKRALAGYRLRTYYIKGSPRPEELANAIYGNPQLYWVLLMCNDNYDPYYGWITSQEAAYQASIQKYKNVGGDQIVYHVNENGEKFYNLISYDDNPYVWYDKGDKARKYPQYEGALAAVDTYEAAVLENEKLRQIKIIAKSDINSFMNDLIRIMEKSYGNDK
>ID:QBO66375.1 |[Escherichia phage vB_EcoM_G5211]||_Escherichia_phage_vB_EcoM_G5211_.gbk|putative baseplate w..|555|MK327947(164278):65754-66308:1 ^^ Escherichia phage vB_EcoM_G5211, complete genome.|neighbours:ID:QBO66374.1(-1),ID:QBO66376.1(1)|neighbour_genes:putative head comple..,putative baseplate h..|
MLFSFFPAIEYNGKMITDIVRNYRAYFNAIISDYNIQTYYIQGSPRPEQVAYEVYGNQQLYWILLMLNDVYDPFHDWITDQETAYESAEQRYANVGGNQVLYHVDIDGNKYWNLTEYPKGSSNWYDKGDIHHRHLQFQGALSAVDTLEDAILRNEERRKIKIIDPTQIKQFINAFIREMEKADV
>ID:QBO65297.1 |[Escherichia phage vB_EcoM_G53]||_Escherichia_phage_vB_EcoM_G53_.gbk|putative baseplate w..|576|MK327943(167834):79030-79605:1 ^^ Escherichia phage vB_EcoM_G53, complete genome.|neighbours:ID:QBO65296.1(-1),ID:QBO65298.1(1)|neighbour_genes:putative head comple..,putative baseplate h..|
MLFTFFDPIGYSAKTVDKNAPTIPMTDIFRNYKEYFKRVAANYRLRSYYIKGSPRPEELANIIYGNPQLYWVLLMCNDNYDPYYGWITSQEAAYQASIQKYANAGGDQILYHINENREKFYNLVSYPDEPLVWYDKGDEARKYPQYKGPLAAVDIYEAAVLDNEKLRKIKIVAKEDINSFITDLIREMEIA
>ID:QBQ80032.1 |[Escherichia phage vB_EcoM_G8]||_Escherichia_phage_vB_EcoM_G8_.gbk|putative baseplate w..|591|MK373787(169650):75603-76193:1 ^^ Escherichia phage vB_EcoM_G8, complete genome.|neighbours:ID:QBQ80031.1(-1),ID:QBQ80033.1(1)|neighbour_genes:putative head comple..,putative baseplate h..|
MLFTFFDPIEYAAKTVNKNAPTIPMTDIFRNYKDYFKRALAGYRLRTYYIKGSPRPEELANAIYGNPQLYWVLLMCNDNYDPYYGWITSQEAAYQASIQKYKNVGGDQIVYHVNENGEKFYNLISYDDNPYVWYDKGDKARKYPQYEGALAAVDTYEDAVLENEKLRQIKIIAKSDINSFMNDLIRIMEKSYGNDK
>ID:QBQ77932.1 |[Escherichia phage vB_EcoM_G9062]||_Escherichia_phage_vB_EcoM_G9062_.gbk|putative baseplate w..|591|MK373779(168670):75796-76386:1 ^^ Escherichia phage vB_EcoM_G9062, complete genome.|neighbours:ID:QBQ77931.1(-1),ID:QBQ77933.1(1)|neighbour_genes:putative head comple..,putative baseplate h..|
MLFTFFDPIEYAAKTVNKNAPTIPMTDIFRNYKDYFKRALAGYRLRTYYIKGSPRPEELANTIYGNPQLYWVLLMCNDNYDPYYGWITSQEAAYQASIQKYKNVGGDQIVYHVNENGEKFYNLISYDDNPYVWYDKGDKARKYPQYEGALAAVNTYEDAVLENEKLRQIKIIAKSDINSFMNDLIRIMEKSYGNDK
>ID:AXC34060.1 |[Escherichia phage vB_EcoM_JB75]||_Escherichia_phage_vB_EcoM_JB75_.gbk|baseplate wedge subu..|591|MH355584(167208):90436-91026:-1 ^^ Escherichia phage vB_EcoM_JB75, complete genome.|neighbours:ID:AXC33992.1(-1),ID:AXC34099.1(1)|neighbour_genes:baseplate hub subuni..,head completion prot..|
MLFTFFDPIEYAAKTVNKNAPTIPMTDIFRNYKDYFKRALAGYRLRTYYIKGSPRPEELANTIYGNPQLYWVLLMCNDNYDPYYGWITSQEAAYQASIQKYKNVGGDQIVYHVNENGEKFYNLISYDDNPYVWYDKGDKARKYPQYEGALAAVNTYEDAVLENEKLRQIKIIAKSDINSFMNDLIRIMEKSYGNDK
>ID:YP_009037345.1 |[Escherichia phage vB_EcoM_JS09]||_Escherichia_phage_vB_EcoM_JS09_.gbk|baseplate wedge subu..|576|NC_024124(169148):89976-90551:-1 ^GeneID:19524729^ Escherichia phage vB_EcoM_JS09, complete genome.|neighbours:ID:YP_009037344.1(-1),ID:YP_009037346.1(1)|neighbour_genes:baseplate hub subuni..,head completion prot..|
MLFTFFDPIGYSAKTVNKNAPTIPMTDIFRNYKEYFKRVAANYRLRSYYIKGSPRPEELANIIYGNPQLYWVLLMCNDNYDPYYGWITSQEAAYQASIQKYANAGGDQILYHINENREKFYNLVSYPDEPLVWYDKGDEARKYPQYKGPLAAVDTYEAAVLDNEKLRKIKIVAKEDINSFITDLIREMEIA
>ID:QBQ78436.1 |[Escherichia phage vB_EcoM_KAW1E185]||_Escherichia_phage_vB_EcoM_KAW1E185_.gbk|putative baseplate w..|591|MK373781(164987):75667-76257:1 ^^ Escherichia phage vB_EcoM_KAW1E185, complete genome.|neighbours:ID:QBQ78435.1(-1),ID:QBQ78437.1(1)|neighbour_genes:putative head comple..,putative baseplate h..|
MLFTFFDPIEYAAKTVNKNAPTIPMTDIFRNYKDYFKRALAGYRLRTYYIKGSPRPEELANTIYGNPQLYWVLLMCNDNYDPYYGWITSQEAAYQASIQKYKNVGGDQIVYHVNENGEKFYNLISYDDNPYVWYDKGDKARKYPQYEGALAAVDTYEAAVLENEKLRQIKIIAKSDINSFMNDLIRIMEKSYGNDK
>ID:QBQ78711.1 |[Escherichia phage vB_EcoM_KAW3E185]||_Escherichia_phage_vB_EcoM_KAW3E185.gbk|putative baseplate w..|576|MK373782(170187):79052-79627:1 ^^ Escherichia phage vB_EcoM_KAW3E185, complete genome.|neighbours:ID:QBQ78710.1(-1),ID:QBQ78712.1(1)|neighbour_genes:putative head comple..,putative baseplate h..|
MLFTFFDPIGYSAKTVDKNAPTIPMTDIFRNYKEYFKRVAANYRLRSYYIKGSPRPEELANIIYGNPQLYWVLLMCNDNYDPYYGWITSQEAAYQASIQKYANAGGDQILYHINENREKFYNLVSYPDEPLVWYDKGDEARKYPQYKGPLAAVDIYEAAVLDNEKLRKIKIVAKEDINSFITDLIREMEIA
>ID:QBQ79210.1 |[Escherichia phage vB_EcoM_MM02]||_Escherichia_phage_vB_EcoM_MM02_.gbk|putative baseplate w..|576|MK373784(169201):81006-81581:1 ^^ Escherichia phage vB_EcoM_MM02, complete genome.|neighbours:ID:QBQ79209.1(-1),ID:QBQ79211.1(1)|neighbour_genes:putative head comple..,putative baseplate h..|
MLFTFFDPIGYSAKTVDKNAPTIPMTDIFRNYKEYFKRVAANYRLRSYYIKGSPRPEELANIIYGNPQLYWVLLMCNDNYDPYYGWITSQEAAYQASIQKYANAGGDQILYHINENREKFYNLVSYPDEPLVWYDKGDEARKYPQYKGPLAAVDIYEAAVLDNEKLRKIKIVAKEDINSFITDLIREMEIA
>ID:QBQ79479.1 |[Escherichia phage vB_EcoM_OE5505]||_Escherichia_phage_vB_EcoM_OE5505_.gbk|putative baseplate w..|591|MK373785(168756):77123-77713:1 ^^ Escherichia phage vB_EcoM_OE5505, complete genome.|neighbours:ID:QBQ79478.1(-1),ID:QBQ79480.1(1)|neighbour_genes:putative head comple..,putative baseplate h..|
MLFTFFDPIEYAAKTVNKNAPTIPMTDIFRNYKDYFKRALAGYRLRTYYIKGSPRPEELANTIYGNPQLYWVLLMCNDNYDPYYGWITSQEAAYQASIQKYKNVGGDQIVYHVNENGEKFYNLISYDDNPYVWYDKGDKARKYPQYEGALAAVNTYEDAVLENEKLRQIKIIAKSDINSFMNDLIRIMEKSYGNDK
>ID:YP_009056739.1 |[Escherichia phage vB_EcoM_PhAPEC2]||_Escherichia_phage_vB_EcoM_PhAPEC2_.gbk|baseplate wedge subu..|576|NC_024794(167318):79654-80229:1 ^GeneID:20284303^ Escherichia phage vB_EcoM_PhAPEC2, complete genome.|neighbours:ID:YP_009056738.1(-1),ID:YP_009056740.1(1)|neighbour_genes:head completion prot..,baseplate hub subuni..|
MLFTFFDPIGYSAKTINKNAPTIPMTDIFRNYKEYFKRVAANYRLRSYYIKGSPRPEELANIIYGNPQLYWVLLMCNDNYDPYYGWITSQEAAYQASIQKYANAGGDQILYHINEKREKFYNLVSYPDEPLVWYDKGDKARKYPQYKGPLAAVDTYEAAVLDNEKLRKIKIVAKEDINSFITDLIREMEIA
>ID:QBQ79761.1 |[Escherichia phage vB_EcoM_R5505]||_Escherichia_phage_vB_EcoM_R5505_.gbk|putative baseplate w..|591|MK373786(167317):76153-76743:1 ^^ Escherichia phage vB_EcoM_R5505, complete genome.|neighbours:ID:QBQ79760.1(-1),ID:QBQ79762.1(1)|neighbour_genes:putative head comple..,putative baseplate h..|
MLFTFFDPIEYAAKTVNKNAPTIPMTDIFRNYKDYFKRALAGYRLRTYYIKGSPRPEELANTIYGNPQLYWVLLMCNDNYDPYYGWITSQEAAYQASIQKYKNVGGDQIVYHVNENGEKFYNLISYDDNPYVWYDKGDKARKYPQYEGALAAVDTYEAAVLENEKLRQIKIIAKSDINSFMNDLIRIMEKSYGNDK
>ID:QBQ77171.1 |[Escherichia phage vB_EcoM_WFK]||_Escherichia_phage_vB_EcoM_WFK_.gbk|putative baseplate w..|576|MK373775(164590):74964-75539:1 ^^ Escherichia phage vB_EcoM_WFK, complete genome.|neighbours:ID:QBQ77170.1(-1),ID:QBQ77172.1(1)|neighbour_genes:putative head comple..,putative baseplate h..|
MLFTFFDPIGYSAKTINKNAPTIPMTDIFRNYKEYFKRVAANYRLRSYYIKGSPRPEELANIIYGNPQLYWVLLMCNDNYDPYYGWITSQEAAYQASIQKYANAGGDQILYHINENREKFYNLVSYPDEPLVWYDKGDKARKYPQYKGPLAAVDTYEAAVLDNEKLRKIKIVAKEDINSFITDLIREMEIA
>ID:QBQ76910.1 |[Escherichia phage vB_EcoM_WFL6982]||_Escherichia_phage_vB_EcoM_WFL6982_.gbk|putative baseplate w..|576|MK373774(164279):74964-75539:1 ^^ Escherichia phage vB_EcoM_WFL6982, complete genome.|neighbours:ID:QBQ76909.1(-1),ID:QBQ76911.1(1)|neighbour_genes:putative head comple..,putative baseplate h..|
MLFTFFDPIGYSAKTINKNAPTIPMTDIFRNYKEYFKRVAANYRLRSYYIKGSPRPEELANIIYGNPQLYWVLLMCNDNYDPYYGWITSQEAAYQASIQKYANAGGDQILYHINENREKFYNLVSYPDEPLVWYDKGDKARKYPQYKGPLAAVDTYEAAVLDNEKLRKIKIVAKEDINSFITDLIREMEIA
>ID:QBQ77663.1 |[Escherichia phage vB_EcoM_WFbE185]||_Escherichia_phage_vB_EcoM_WFbE185.gbk|putative baseplate w..|576|MK373778(170429):80148-80723:1 ^^ Escherichia phage vB_EcoM_WFbE185, complete genome.|neighbours:ID:QBQ77662.1(-1),ID:QBQ77664.1(1)|neighbour_genes:putative head comple..,putative baseplate h..|
MLFTFFDPIGYSAKTVNKNAPTIPMTDIFRNYKEYFKRVAANYRLRSYYIKGSPRPEELANIIYGNPQLYWVLLMCNDNYDPYYGWITSQEAAYQASIQKYANAGGDQILYHINENREKFYNLVSYPDEPLVWYDKGDEARKYPQYKGPLAAVDTYEAAVLDNEKLRKIKIVAKEDINSFITDLIREMEIA
>ID:YP_007004891.1 |[Escherichia phage wV7]||_Escherichia_phage_wV7_.gbk|baseplate wedge subu..|591|NC_019505(166452):75009-75599:1 ^GeneID:14010685^ Escherichia phage wV7, complete genome.|neighbours:ID:YP_007004890.1(-1),ID:YP_007004892.1(1)|neighbour_genes:head completion prot..,baseplate hub subuni..|
MLFTFFDPIEYAAKTVNKNAPTIPMTDIFRNYKDYFKRALAGYRLRTYYIKGSPRPEELANTIYGNPQLYWVLLMCNDNYDPYYGWITSQEAAYQASIQKYKNVGGDQIVYHVNENGEKFYNLISYDDNPYVWYDKGDKAKKYPQYEGALAAVNTYEAAVLENEKLRQIKIIAKSDINSFMNDLIRIMEKSYGNDK
>ID:AXF53170.1 |[Escherichia virus KFS-EC]||_Escherichia_virus_KFS-EC_.gbk|baseplate wedge prot..|555|MH560358(164715):8484-9038:1 ^^ Escherichia virus KFS-EC, complete genome.|neighbours:ID:AXF53169.1(-1),ID:AXF53171.1(1)|neighbour_genes:hypothetical protein,baseplate central sp..|
MLFSFFPAIEYNGKMITDIVRNYRAYFNAIISDYNIQTYYIQGSPRPEQVAYEVYGNQQLYWILLMLNDVYDPFHDWITDQETAYESAEQRYANVGGNQVLYHVDIDGNKYWNLTEYPKGSSNWYDKGDIHHRHLQFQGALSAVDTLEDAILRNEERRKIKIIDPTQIKQFINAFIREMEKADV
>ID:QDK04276.1 |[Escherichia virus VEc20]||_Escherichia_virus_VEc20_.gbk|vec20_146|591|MN022785(167532):74416-75006:1 ^^ Escherichia virus VEc20, complete genome.|neighbours:ID:QDK04275.1(-1),ID:QDK04277.1(1)|neighbour_genes:vec20_145,vec20_147|
MLFTFFDPIEYAAKTVNKNAPTIPMTDIFRNYKDYFKRALAGYRLRTYYIKGSPRPEELANTIYGNPQLYWVLLMCNDNYDPYYGWITSQEAAYQASIQKYKNVGGDQIVYHVNENGEKFYNLISYDDNPYVWYDKGDKARKYPQYEGALAAVNTYEDAVLENEKLRQIKIIAKSDINSFMNDLIRIMEKSYGNDK
>ID:VCU44388.1 |[Escherichia virus vB_Eco_mar005P1]|vB_Eco_mar005P1|_Escherichia_virus_vB_Eco_mar005P1_.gbk|53|576|LR027390(167773):13177-13752:1 ^^ Escherichia virus vB_Eco_mar005P1 genome assembly, chromosome: 1.|neighbours:ID:VCU44386.1(-1),ID:VCU44390.1(1)|neighbour_genes:4,5|
MLFTFFDPIGYSAKTVDKNAPTIPMTDIFRNYKEYFKRVAANYRLRSYYIKGSPRPEELANIIYGNPQLYWVLLMCNDNYDPYYGWITSQEAAYQASIQKYANAGGDQILYHINENREKFYNLVSYPDEPLVWYDKGDEARKYPQYKGPLAAVDIYEAAVLDNEKLRKIKIVAKEDINSFITDLIREMEIA
>ID:VCU44397.1 |[Escherichia virus vB_Eco_mar005P1]|vB_Eco_mar006P2|_Escherichia_virus_vB_Eco_mar005P1_strain_vB_Eco_mar006P2_.gbk|53|576|LR027387(167773):114072-114647:1 ^^ Escherichia virus vB_Eco_mar005P1 strain vB_Eco_mar006P2 genome assembly, chromosome: 1.|neighbours:ID:VCU44395.1(-1),ID:VCU44398.1(1)|neighbour_genes:4,5|
MLFTFFDPIGYSAKTVDKNAPTIPMTDIFRNYKEYFKRVAANYRLRSYYIKGSPRPEELANIIYGNPQLYWVLLMCNDNYDPYYGWITSQEAAYQASIQKYANAGGDQILYHINENREKFYNLVSYPDEPLVWYDKGDEARKYPQYKGPLAAVDIYEAAVLDNEKLRKIKIVAKEDINSFITDLIREMEIA
>ID:VCU43226.1 |[Escherichia virus vB_Eco_mar005P1]|vB_Eco_mar007P3|_Escherichia_virus_vB_Eco_mar005P1_strain_vB_Eco_mar007P3_.gbk|53|576|LR027383(167651):36063-36638:1 ^^ Escherichia virus vB_Eco_mar005P1 strain vB_Eco_mar007P3 genome assembly, chromosome: 1.|neighbours:ID:VCU43225.1(-1),ID:VCU43227.1(1)|neighbour_genes:4,5|
MLFTFFDPIGYSAKTVDKNAPTIPMTDIFRNYKEYFKRVAANYRLRSYYIKGSPRPEELANIIYGNPQLYWVLLMCNDNYDPYYGWITSQEAAYQASIQKYANAGGDQILYHINENREKFYNLVSYPDEPLVWYDKGDEARKYPQYKGPLAAVDIYEAAVLDNEKLRKIKIVAKEDINSFITDLIREMEIA
>ID:VCU43934.1 |[Escherichia virus vB_Eco_mar005P1]|vB_Eco_mar008P4|_Escherichia_virus_vB_Eco_mar005P1_strain_vB_Eco_mar008P4_.gbk|53|576|LR027386(167773):18844-19419:1 ^^ Escherichia virus vB_Eco_mar005P1 strain vB_Eco_mar008P4 genome assembly, chromosome: 1.|neighbours:ID:VCU43933.1(-1),ID:VCU43935.1(1)|neighbour_genes:4,5|
MLFTFFDPIGYSAKTVDKNAPTIPMTDIFRNYKEYFKRVAANYRLRSYYIKGSPRPEELANIIYGNPQLYWVLLMCNDNYDPYYGWITSQEAAYQASIQKYANAGGDQILYHINENREKFYNLVSYPDEPLVWYDKGDEARKYPQYKGPLAAVDIYEAAVLDNEKLRKIKIVAKEDINSFITDLIREMEIA
>ID:VCU44847.1 |[Escherichia virus vB_Eco_mar005P1]|vB_Eco_mar009P5|_Escherichia_virus_vB_Eco_mar005P1_strain_vB_Eco_mar009P5_.gbk|53|576|LR027391(167658):110288-110863:-1 ^^ Escherichia virus vB_Eco_mar005P1 strain vB_Eco_mar009P5 genome assembly, chromosome: 1.|neighbours:ID:VCU44846.1(-1),ID:VCU44848.1(1)|neighbour_genes:5,4|
MLFTFFDPIGYSAKTVDKNAPTIPMTDIFRNYKEYFKRVAANYRLRSYYIKGSPRPEELANIIYGNPQLYWVLLMCNDNYDPYYGWITSQEAAYQASIQKYANAGGDQILYHINENREKFYNLVSYPDEPLVWYDKGDEARKYPQYKGPLAAVDIYEAAVLDNEKLRKIKIVAKEDINSFITDLIREMEIA
>ID:AUV57500.1 |[Klebsiella phage KP1]||_Klebsiella_phage_KP1_.gbk|baseplate wedge subu..|639|MG751100(167989):66031-66669:1 ^^ Klebsiella phage KP1, complete genome.|neighbours:ID:AUV57499.1(-1),ID:AUV57501.1(1)|neighbour_genes:head completion prot..,baseplate hub + tail..|
MLFSFFSPIDYSAKTVKGAKAKAIPTADIFRNYRKYFDTVAENYLLQTYYISGAPRPEELAYILYGNSQLYWILLMCNNVYDPFRDWIKTQDACYQFAQQKYADVGGDQILYHVDANGNRYYNLEQYPENSGIWYDKGDFNHQYPQYTGALAGVDIYEDSIIENEKLRQINIINPSDIEAFLSDIIREMEKAPDSEYESGRYKSQTTIGEVL
>ID:APD20543.1 |[Klebsiella phage KPV15]|KPV15|_Klebsiella_phage_KPV15_.gbk|baseplate wedge subu..|486|KY000080(167034):86922-87407:1 ^^ Klebsiella phage KPV15, complete genome.|neighbours:ID:APD20542.1(-1),ID:APD20544.1(1)|neighbour_genes:head completion prot..,baseplate hub + tail..|
MLFSFFSPIDYSAKTVKGAKAKAIPTADIFRNYRKYFDTVAENYLLQTYYISGAPRPEELAHILYGNSQLYWILLMCNNVYDPFRDWIKTQDACYQFAQQKYADVGGDQILYHVDAYGNRYYNLEQYPENSGVWYDKGDFNHQYPQYTGALLVLTFMKTLS
>ID:QDB71810.1 |[Klebsiella phage Marfa]||_Klebsiella_phage_Marfa_.gbk|baseplate wedge subu..|588|MN044033(168532):74536-75123:1 ^^ Klebsiella phage Marfa, complete genome.|neighbours:ID:QDB71809.1(-1),ID:QDB71811.1(1)|neighbour_genes:head completion prot..,baseplate hub subuni..|
MLFSFFNPIEYQAKTTGSKKIIPTANIYRDYQEYFDRVAVNYLLQNYYIQGAPRPEELSYELYGNTQFYWILLMCNGIYDPYHGWIKSQDACYQAAEQKYSKVGGNQILYHVDADGNRYYNVEQVPPNSGIWWAKGENDYTKDSHIQYRGALAPVDVYEDAILENEKLRQIKIVNPVDIESFLSDIVREMEKAPE
>ID:YP_009194442.1 |[Klebsiella phage Matisse]||_Klebsiella_phage_Matisse_.gbk|baseplate wedge prot..|555|NC_028750(176081):106020-106574:1 ^GeneID:26613381^ Klebsiella phage Matisse, complete genome.|neighbours:ID:YP_009194441.1(-1),ID:YP_009194443.1(1)|neighbour_genes:head completion prot..,tail-associated lyso..|
MLFSYFPPVDYKGTQTTDIFRDYRFYFNRVIGKYKTRSYQITGTLRPEQLAESLYGNQQYYWILLMLNSVYDPFYGWISDQEAAYQCAIQRYSEVGGEQVLYHVDENNNKYYNLVEDPNNPGHWYDKGDKPMLYLQYQGVLAPVDIYEDAVLQNEAKRTIKIISPSDIQAFLNDFIKEMEKANS
>ID:AWY07049.1 |[Klebsiella phage Mineola]||_Klebsiella_phage_Mineola_.gbk|baseplate wedge subu..|639|MH333064(166130):75238-75876:1 ^^ Klebsiella phage Mineola, complete genome.|neighbours:ID:AWY07048.1(-1),ID:AWY07050.1(1)|neighbour_genes:head completion prot..,baseplate hub subuni..|
MLFSFFSPIDYSAKTVKGAKAKAIPTADIFRNYRKYFDTVAENYLLQTYYISGAPRPEELAYILYGNSQLYWILLMCNNVYDPFRDWIKTQDACYQFAQQKYADVGGDQILYHVDANGNRYYNLEQYPENSGIWYDKGDFNHQYPQYTGALAGVDIYEDSIIENEKLRQINIINPSDIEAFLSDIIREMEKAPDSEYESGRYKSQTTIGEVV
>ID:YP_009607391.1 |[Klebsiella phage Miro]||_Klebsiella_phage_Miro_.gbk|baseplate wedge prot..|555|NC_041981(176055):106227-106781:1 ^GeneID:40083400^ Klebsiella phage Miro, complete genome.|neighbours:ID:YP_009607390.1(-1),ID:YP_009607392.1(1)|neighbour_genes:restriction endonucl..,baseplate hub struct..|
MLFSYFPPVDYKGTQTTDIFRDYRFYFNRVIGKYKTRSYQITGTLRPEQLAESLYGNQQYYWILLMLNSVYDPFYGWISDQEAAYQCAIQRYSEVGGEQVLYHVDENNNKYYNLVEDPNNPGHWYDKGDKPMLYLQYQGVLAPVDIYEDAVLQNEAKRTIKIISPSDIQAFLNDFIKEMEKANS
>ID:YP_009289411.1 |[Klebsiella phage PKO111]||_Klebsiella_phage_PKO111_.gbk|baseplate wedge subu..|639|NC_031095(168758):9440-10078:1 ^GeneID:29080522^ Klebsiella phage PKO111, complete genome.|neighbours:ID:YP_009289410.1(-1),ID:YP_009289412.1(1)|neighbour_genes:head completion prot..,base plate hub subun..|
MLFSFFSPIDYSAKTVKGAKAKAIPTADIFRNYRKYFDTVAENYLLQTYYISGAPRPEELAYILYGNSQLYWILLMCNNVYDPFRDWIKTQDACYQFAQQKYADVGGDQILYHVDANGNRYYNLEQYPENSGIWYDKGDFNHQYPQYTGALAGVDIYEDSIIENEKLRQINIINPSDIEAFLSDIIREMEKAPDSEYESGRYKSQTTIGEVV
>ID:YP_009288836.1 |[Klebsiella phage vB_KpnM_KpV477]||_Klebsiella_phage_vB_KpnM_KpV477_.gbk|putative baseplate w..|639|NC_031087(168272):78543-79181:1 ^GeneID:29067140^ Klebsiella phage vB_KpnM_KpV477, complete genome.|neighbours:ID:YP_009288835.1(-1),ID:YP_009288837.1(1)|neighbour_genes:putative HNH homing ..,putative baseplate h..|
MLFSFFSPIDYSAKTVKGAKAKAIPTADIFRNYRKYFDTVAENYLLQTYYISGAPRPEELAYILYGNSQLYWILLMCNNVYDPFRDWIKTQDACYQFAQQKYADVGGDQILYHVDAYGNRYYNLEQYPENSGVWYDKGDFNHQYPQYTGALAGVDIYEDSIIENEKLRQINIINPSDIEAFLSDIIREMEKAPDSEYESGRYKSQTTIGEVL
>ID:AUO78886.1 |[Klebsiella phage vB_Kpn_F48]||_Klebsiella_phage_vB_Kpn_F48.gbk|baseplate wedge|588|MG746602(170764):160108-160695:-1 ^^ Klebsiella phage vB_Kpn_F48, complete genome.|neighbours:ID:AUO78885.1(-1),ID:AUO78887.1(1)|neighbour_genes:baseplate hub + tail..,head completion prot..|
MLFSFFNPIEYQAKTTGSKKIIPTANIYRDYQEYFDRVAVNYLLQNYYIQGAPRPEELSYELYGNTQFYWILLMCNGIYDPYHGWIKSQDACYQAAEQKYSKVGGNQILYHVDADGNRYYNVEQVPPNSGIWWAKGENDYTKDSHIQYRGALAAVDVYEDAILENEKLRQIKIINPVDIESFLSDIVREMEKAPE
>ID:ANM46480.1 |[Morganella phage vB_MmoM_MP1]||_Morganella_phage_vB_MmoM_MP1_.gbk|baseplate wedge subu..|552|KX078569(163201):71829-72380:1 ^^ Morganella phage vB_MmoM_MP1, complete genome.|neighbours:ID:ANM46509.1(-1),ID:ANM46407.1(1)|neighbour_genes:head completion prot..,baseplate hub subuni..|
MLFSFFDAIEYNGKPTTQIFKNYRSYLNRVLVNFKLKTYYISGSPRPEQLANTLYGNPQLYWVLLMINDNFDPFYGWITNQEASYQCAIQRYQDIGGQQVLYHVDNNGEKYYNLVEHPINKGHWYDKGDKEMKHIQYQGPLAAVDTYEDAILKNEAKREIKIIDPIDITNFVSSFIREMEKSL
>ID:YP_009211592.1 |[Pectobacterium bacteriophage PM2]||_Pectobacterium_bacteriophage_PM2.gbk|baseplate wedge subu..|603|NC_028940(170286):81336-81938:1 ^GeneID:26638064^ Pectobacterium bacteriophage PM2, complete genome.|neighbours:ID:YP_009211591.1(-1),ID:YP_009211593.1(1)|neighbour_genes:putative HNH homing ..,baseplate hub subuni..|
MIFSFFDPIGYEAKTIHKNAASLRNTEVISVPMADIFRNYRAYFDKVASSYTLKTYYISGAPRPEELAYQIYGNTQLYWVFLMCNNLYDPYYGWITNQESSYQAAIQRYSDIGDNQVLYHINEDGEIFYNLVNYEDAPTLWYDKGDKLRLYPQYTGPLAAVDTYEDAIRKNEFKREIKIIDPYDIESFIGDLMREMEKAI
>ID:QBP35492.1 |[Phage NC-G]||_Phage_NC-G.gbk|baseplate wedge subu..|603|MK310184(170164):19111-19713:1 ^^ Phage NC-G, complete genome.|neighbours:ID:QBP35491.1(-1),ID:QBP35493.1(1)|neighbour_genes:head completion prot..,baseplate hub + tail..|
MLFSFFDPIDYESKTVKPDSGSLTNADVLSVPMTDIFRNYKEYFDRVAKNYTLKTYYINGAPRPEELAHLLYGNVQLYWVLLMCNNIYDPYYGWITGQEAAYQAAIQRYSTAGGNQVLYHVNEKGEKFWNLVNTPENPYTWYDKGDTEKRYPQYEGPLAAVDIYEDAIRKNEYKREIKIIDPNDIESFISALIREMEKAL
>ID:AUM58483.1 |[Proteus phage phiP4-3]||_Proteus_phage_phiP4-3_.gbk|baseplate wedge subu..|552|MG696114(167849):91239-91790:-1 ^^ Proteus phage phiP4-3, complete genome.|neighbours:ID:AUM58482.1(-1),ID:AUM58484.1(1)|neighbour_genes:baseplate hub subuni..,head completion prot..|
MIFSFFDPIEYRGKPTTNIFRNYKVYIKRVLSNYKLKTYYISGSPRPEELANALYGNPQLYWVLLMINDNYDPFHGWIKGQEASYQSAIQRYENAGGQQVLYHIDNNGERYYNLVEDPDNPGLWYDKGDKDMEHLQYNGPLAAIDILEDSILKNEERREIKIIDPKEIQSFISAIIREMEKTL
>ID:YP_009195554.1 |[Proteus phage vB_PmiM_Pm5461]||_Proteus_phage_vB_PmiM_Pm5461_.gbk|baseplate wedge subu..|552|NC_028762(161989):71517-72068:1 ^^ Proteus phage vB_PmiM_Pm5461, complete genome.|neighbours:ID:YP_009195553.1(-1),ID:YP_009195555.1(1)|neighbour_genes:head completion prot..,baseplate hub subuni..|
MIFSFFDPVEYRGKPTTNIFKNYKVYIKRVLSDYKLKTYYIKGSPRPEELANTLYGNPQLYWVLLMINDNYDPFHGWIKGQEASYQSAIQRYENAGGQQVLYHIDNNGERYYNLVEDPDNPGLWYDKGDKDMEHLQYNGPLAAVDILEDAILRNEESREIKIIDPKEIQSFISAIIREMEKSL
>ID:ASD52062.1 |[Pseudomonas phage PspYZU05]||_Pseudomonas_phage_PspYZU05_.gbk|baseplate wedge subu..|573|KY971610(166442):71021-71593:1 ^^ Pseudomonas phage PspYZU05, complete genome.|neighbours:ID:ASD52061.1(-1),ID:ASD52063.1(1)|neighbour_genes:head completion prot..,hypothetical protein|
MIFSFFDPIMYKAKTINENAESVPITDIFRNYKAYYNRVAPRYKLRNYYISGSPRPEELAYQLYGNTQLYWVLLMANNIYDPFYDWITSQDAAYQMADQRYKDLGGNQVLYHKDLLGNKYYNLVQKPDTFEWYDKGDLNFRYVQFNGALAAVDIYEDAILQNEEKRNIVIVAPEDIDSFVDDIIREMEIA
>ID:YP_009615626.1 |[Salmonella phage Melville]||_Salmonella_phage_Melville_.gbk|baseplate wedge subu..|576|NC_042044(159323):69214-69789:1 ^GeneID:40092101^ Salmonella phage Melville, complete genome.|neighbours:ID:YP_009615625.1(-1),ID:YP_009615627.1(1)|neighbour_genes:head completion prot..,baseplate hub subuni..|
MIFSFFDPIDYKAKTVDKNSKTIKMTDIFRNYKSYFKRVAAGYRLRTYYIQGSPRPEELAYQIYGNSQLYWVLLFCNDNYDPYYGWIISQDASYLAAMQRYEKAGGEQVLYHVDENGERYYNLIEDPNNPGTWYDKGDLEMKYPQYNGALAAVDIYEAAIIDNEKRREIKIISPNDIDSFINDLIREMEIA
>ID:YP_007501179.1 |[Salmonella phage vB_SenM-S16]||_Salmonella_phage_S16_.gbk|baseplate wedge subu..|576|NC_020416(160221):67175-67750:1 ^GeneID:14675380^ Salmonella phage S16, complete genome.|neighbours:ID:YP_007501178.1(-1),ID:YP_007501180.1(1)|neighbour_genes:head completion prot..,baseplate hub subuni..|
MIFSFFDPIDYKAKTVDKNSKTIKMTDIFRNYKSYFKRVAAGYRLRTYYIQGSPRPEELAYQIYGNSQLYWVLLFCNDNYDPYYGWIISQDASYLAAMQRYEKAGGEQVLYHVDENGERYYNLIEDPNNPGTWYDKGDLEMKYPQYNGALAAVDIYEAAIIDNEKRREIKIISPNDIDSFINDLIREMEIA
>ID:YP_009148131.1 |[Salmonella phage STML-198]|STML-198|_Salmonella_phage_STML-198_.gbk|baseplate wedge|576|NC_027344(158099):109320-109895:1 ^GeneID:24629943^ Salmonella phage STML-198, complete genome.|neighbours:ID:YP_009148130.1(-1),ID:YP_009148132.1(1)|neighbour_genes:head completion prot..,baseplate hub + tail..|
MIFSFFDPIDYKAKTVDKNSKTIKMTDIFRNYKSYFKRVAAGYRLRTYYIQGSPRPEELAYQIYGNSQLYWVLLFCNDNYDPYYGWIISQDASYLAAMQRYEKAGGEQVLYHVDENGERYYNLIEDPNNPGTWYDKGDLEMKYPQYNGALAAVDIYEAAIIDNEKRREIKIISPNDIDSFINDLIREMEIA
>ID:YP_009126344.1 |[Salmonella phage STP4-a]||_Salmonella_phage_STP4-a_.gbk|baseplate wedge subu..|576|NC_026607(159914):68253-68828:1 ^GeneID:23681154^ Salmonella phage STP4-a, complete genome.|neighbours:ID:YP_009126343.1(-1),ID:YP_009126345.1(1)|neighbour_genes:head completion prot..,baseplate hub subuni..|
MIFSFFDPIDYKAKTVDKNSKTIKMTDIFRNYKSYFKRVAAGYRLRTYYIQGSPRPEELAYQIYGNSQLYWVLLFCNDNYDPYYGWIISQDASYLAAMQRYEKAGGEQVLYHVDENGERYYNLIEDPNNPGTWYDKGDLEMKYPQYNGALAAVDIYEAAIIDNEKRREIKIISPNDIDSFINDLIREMEIA
>ID:YP_009286501.1 |[Salmonella phage vB_SnwM_CGG4-1]||_Salmonella_phage_vB_SnwM_CGG4-1_.gbk|baseplate wedge comp..|576|NC_031065(159878):64126-64701:1 ^^ Salmonella phage vB_SnwM_CGG4-1, complete genome.|neighbours:ID:YP_009286500.1(-1),ID:YP_009286502.1(1)|neighbour_genes:head completion prot..,baseplate hub subuni..|
MIFSFFDPIDYKAKTVDKNAKTIKMTDIFRNYKAYFKRVAAGYRLRTYYIQGSPRPEELAYQIYGNSQLYWVLLFCNDNYDPYYGWIISQDASYLAAMQRYEKAGGEQVLYHVDENGERYYNLVEDPNNPGTWYDKGDLEMKYPQYNGALAAVDIYEAAIIENEKRREIKIVSPNDIDSFINDLIREMEIA
>ID:YP_009030207.1 |[Serratia phage PS2]||_Serratia_phage_PS2_.gbk|baseplate wedge subu..|549|NC_024121(167266):75974-76522:1 ^GeneID:19485043^ Serratia phage PS2, complete genome.|neighbours:ID:YP_009030206.1(-1),ID:YP_009030208.1(1)|neighbour_genes:head completion prot..,baseplate hub subuni..|
MLFSFFEPRQYGKVQMTDIFRNYGAYFDAALVNFKPRKYFIAGAPRPEELAYILYGNTQLYWVLLMLNNVYDPWNGWITTQETAYQNAIQKYSKVGGDQVLYHVDKKGEKWYNLVQDPDFPGHWYDKGDTAKKYLQYDGTLVPVSTLEDAVRENEKRREIQIIDPSDIDAFLSNMIREMEKA
>ID:APC45113.1 |[Shigella phage SH7]||_Shigella_phage_SH7_.gbk|baseplate wedge subu..|591|KX828711(164870):73172-73762:1 ^^ Shigella phage SH7, complete genome.|neighbours:ID:APC45015.1(-1),ID:APC45067.1(1)|neighbour_genes:head completion prot..,baseplate hub subuni..|
MLFTFFDPIEYAAKTVNKNAPTIPMTDIFRNYKDYFKRALAGYRLRTYYIKGSPRPEELANTIYGNPQLYWVLLMCNDNYDPYYGWITSQEAAYQASIQKYKNVGGDQIVYHVNENGEKFYNLVSYDDNPYVWYDKGDKARKYPQYEGALAAVDTYEAAVLENEKLRQIKIIAKSDINSFMNDLIRIMEKSYGNDK
>ID:YP_009288514.1 |[Shigella phage SHBML-50-1]||_Shigella_phage_SHBML-50-1_.gbk|baseplate wedge subu..|591|NC_031085(166634):76617-77207:1 ^GeneID:29060604^ Shigella phage SHBML-50-1, complete genome.|neighbours:ID:YP_009288513.1(-1),ID:YP_009288515.1(1)|neighbour_genes:head completion prot..,baseplate hub + tail..|
MLFTFFDPIEYAAKTVNKNAPTIPMTDIFRNYKDYFKRALAGYRLRTYYIKGSPRPEELANTIYGNPQLYWVLLMCNDNYDPYYGWITSQEAAYQASIQKYKNVGGDQIVYHVNENGEKFYNLISYDDNPYVWYDKGDKARKYPQYEGALAAVDTYEAAVLENEKLRQIKIIAKSDINSFMNDLIRIMEKSYGNDK
>ID:YP_009277521.1 |[Shigella phage SHFML-11]||_Shigella_phage_SHFML-11.gbk|baseplate wedge subu..|591|NC_030953(170650):22522-23112:1 ^GeneID:29056228^ Shigella phage SHFML-11, complete genome.|neighbours:ID:YP_009277520.1(-1),ID:YP_009277522.1(1)|neighbour_genes:head completion prot..,baseplate hub + tail..|
MLFTFFDPIEYAAKTVNKNAPTIPMTDIFRNYKDYFKRALAGYRLRTYYIKGSPRPEELANTIYGNPQLYWVLLMCNDNYDPYYGWITSQEAAYQASIQKYKNVGGDQIVYHVNENGEKFYNLISYDDNPYVWYDKGDKARKYPQYEGALAAVNTYEDAVLENEKLRQIKIIAKSDINSFMNDLIRIMEKSYGNDK
>ID:YP_009279140.1 |[Shigella phage SHFML-26]||_Shigella_phage_SHFML-26_.gbk|baseplate wedge subu..|591|NC_031011(168993):140394-140984:1 ^GeneID:29062431^ Shigella phage SHFML-26, complete genome.|neighbours:ID:YP_009279139.1(-1),ID:YP_009279141.1(1)|neighbour_genes:head completion prot..,baseplate hub + tail..|
MLFTFFDPIEYAAKTVNKNAPTIPMTDIFRNYKDYFKRALAGYRLRTYYIKGSPRPEELANTIYGNPQLYWVLLMCNDNYDPYYGWITSQEAAYQASIQKYKNVGGDQIVYHVNENGEKFYNLISYDDNPYVWYDKGDKARKYPQYEGALAAVNTYEDAVLENEKLRQIKIIAKSDINSFMNDLIRIMEKSYGNDK
>ID:YP_009289132.1 |[Shigella phage SHSML-52-1]||_Shigella_phage_SHSML-52-1_.gbk|baseplate wedge subu..|576|NC_031090(169621):124289-124864:-1 ^GeneID:29067483^ Shigella phage SHSML-52-1, complete genome.|neighbours:ID:YP_009289131.1(-1),ID:YP_009289133.1(1)|neighbour_genes:baseplate hub + tail..,head completion prot..|
MLFTFFDPIGYSAKTVDKNAPTIPMTDIFRNYKEYFKRVAANYRLRSYYIKGSPRPEELANIIYGNPQLYWVLLMCNDNYDPYYGWITSQEAAYQASIQKYANAGGDQILYHINENREKFYNLVSYPDEPLVWYDKGDEARKYPQYKGPLAAVDTYEAAVLDNEKLRKIKIVAKEDINSFITDLIREMEIA
>ID:YP_003934786.1 |[Shigella phage SP18]||_Shigella_phage_SP18.gbk|gp53|603|NC_014595(170605):74861-75463:1 ^GeneID:9830527^ Shigella phage SP18, complete genome.|neighbours:ID:YP_003934785.1(-1),ID:YP_003934787.1(1)|neighbour_genes:gp4,gp5|
MLFSFFNPIDYDAKTIRKNSASLTKEDVLSIPMTDIFRNYRAYFDKVAANYTPKTYYIAGAPRPEELAYQLYGNTQLYWVLLMINDIYDPYYGWLGSQESSYQASIQKYSNVGGNQVLYHVNEDGEKFWNLVSYPDNPYTWYDKGDKNKLYPQYEGPLAAVDIYEDAIRKNEYKREIKIIDPEDIESFISALIREMEKAL
>ID:AUV63822.1 |[Shigella phage Sf20]||_Shigella_phage_Sf20_.gbk|baseplate wedge subu..|555|MF327006(163982):1363-1917:1 ^^ Shigella phage Sf20, complete genome.|neighbours:ID:AUV63821.1(-1),ID:AUV63823.1(1)|neighbour_genes:head completion prot..,baseplate hub and ta..|
MLFSFFPAIEYNGKMITDIVRNYRAYFNAIISDYNIQTYYIQGSPRPEQVAYEVYGNQQLYWILLMLNDVYDPFHDWITDQETAYESAEQRYANVGGNQVLYHVDIDGNKYWNLTEYPKGSSNWYDKGDIHHRHLQFQGALSAVDTLEDAILRNEERRKIKIIDPTQIKQFINAFIREMEKADV
>ID:YP_009618958.1 |[Shigella phage Sf21]||_Shigella_phage_Sf21_.gbk|baseplate wedge subu..|516|NC_042077(166002):74403-74918:1 ^GeneID:40095561^ Shigella phage Sf21, complete genome.|neighbours:ID:YP_009618957.1(-1),ID:YP_009618959.1(1)|neighbour_genes:head completion prot..,baseplate wedge subu..|
MLFTFFDPIEYAAKTVNKNAPTIPMTDIFRNYKDYFKRALAGYRLRTYYIKGSPRPEELANTIYGNPQLYWVLLMCNDNYDPYYGWITSQEAAYQASIQKYKNVGGDQIVYHVNENGEKFYNLISYDDNPYVWYDKGDKARKYLYQRFTTPGRISKYYIWKSAVVLGFIDV
>ID:YP_009618959.1 |[Shigella phage Sf21]||_Shigella_phage_Sf21_.gbk|baseplate wedge subu..|369|NC_042077(166002):74911-75279:1 ^GeneID:40095562^ Shigella phage Sf21, complete genome.|neighbours:ID:YP_009618958.1(1),ID:YP_009618960.1(1)|neighbour_genes:baseplate wedge subu..,baseplate hub and ta..|
MCNDNYDPYYGWITSQEAAYQASIQKYKNVGGDQIVYHVNENGEKFYNLISYDDNPYVWYDKGDKARKYPQYEGALAAVDTYEAAVLENEKLRQIKIIAKSDINSFMNDLIRIMEKSYGNDK
>ID:YP_009614801.1 |[Shigella phage Sf22]||_Shigella_phage_Sf22_.gbk|baseplate wedge subu..|591|NC_042039(166283):20398-20988:1 ^GeneID:40091216^ Shigella phage Sf22, complete genome.|neighbours:ID:YP_009614800.1(-1),ID:YP_009614802.1(1)|neighbour_genes:gp48,baseplate hub subuni..|
MLFTFFDPIEYAAKTVNKNAPTIPMTDIFRNYKDYFKRALAGYRLRTYYIKGSPRPEELANTIYGNPQLYWVLLMCNDNYDPYYGWITSQEAAYQASIQKYKNVGGDQIVYHVNENGEKFYNLISYDDNPYVWYDKGDKARKYPQYEGALAAVDTYEAAVLENEKLRQIKIIAKSDINSFMNDLIRIMEKSYGNDK
>ID:ATE86679.1 |[Shigella phage Sf23]||_Shigella_phage_Sf23_.gbk|baseplate wedge subu..|591|MF158046(167678):164527-165117:1 ^^ Shigella phage Sf23, complete genome.|neighbours:ID:ATE86678.1(-1),ID:ATE86680.1(1)|neighbour_genes:head completion prot..,baseplate hub subuni..|
MLFTFFDPIEYAAKTVNKNAPTIPMTDIFRNYKDYFKRALAGYRLRTYYIKGSPRPEELANTIYGNPQLYWVLLMCNDNYDPYYGWITSQEAAYQASIQKYKNVGGDQIVYHVNENGEKFYNLISYDDNPYVWYDKGDKAKKYPQYEGALAAVNTYEAAVLENEKLRQIKIIAKSDINSFMNDLIRIMEKSYGNDK
>ID:YP_009619083.1 |[Shigella phage Sf24]||_Shigella_phage_Sf24_.gbk|baseplate wedge subu..|591|NC_042078(168112):1325-1915:1 ^GeneID:40095698^ Shigella phage Sf24, complete genome.|neighbours:ID:YP_009619082.1(-1),ID:YP_009619084.1(1)|neighbour_genes:head completion prot..,baseplate hub subuni..|
MLFTFFDPIEYAAKTVNKNAPTIPMTDIFRNYKDYFKRALAGYRLRTYYIKGSPRPEELANTIYGNPQLYWVLLMCNDNYDPYYGWITSQEAAYQASIQKYKNVGGDQIVYHVNENGEKFYNLISYDDNPYVWYDKGDKARKYPQYEGALAAVDTYEAAVLENEKLRQIKIIAKSDINSFMNDLIRIMEKSYGNDK
>ID:AUV63284.1 |[Shigella phage Sf25]||_Shigella_phage_Sf25_.gbk|baseplate wedge subu..|591|MF327009(168573):1325-1915:1 ^^ Shigella phage Sf25, complete genome.|neighbours:ID:AUV63283.1(-1),ID:AUV63285.1(1)|neighbour_genes:head completion prot..,baseplate hub subuni..|
MLFTFFDPIEYAAKTVNKNAPTIPMTDIFRNYKDYFKRALAGYRLRTYYIKGSPRPEELANTIYGNPQLYWVLLMCNDNYDPYYGWITSQEAAYQASIQKYKNVGGDQIVYHVNENGEKFYNLISYDDNPYVWYDKGDKARKYPQYEGALAAVDTYEAAVLENEKLRQIKIIAKSDINSFMNDLIRIMEKSYGNDK
>ID:YP_004415043.1 |[Shigella phage Shfl2]||_Shigella_phage_Shfl2_.gbk|putative baseplate w..|591|NC_015457(165919):73621-74211:1 ^GeneID:10498906^ Shigella phage Shfl2, complete genome.|neighbours:ID:YP_004415042.1(-1),ID:YP_004415044.1(1)|neighbour_genes:putative head comple..,putative baseplate h..|
MLFTFFDPIEYAAKTVNKNAPTIPMTDIFRNYKDYFKRALAGYRLRTYYIKGSPRPEELANTIYGNPQLYWVLLMCNDNYDPYYGWITSQEAAYQASIQKYKNVGGDQIVYHVNENGEKFYNLISYDDNPYVWYDKGDKARKYPQYEGALAAVDTYEAAVLENEKLRQIKIIAKSDINSFMNDLIRIMEKSYGNDK
>ID:YP_009110968.1 |[Shigella phage pSs-1]||_Shigella_phage_pSs-1_.gbk|hypothetical protein|591|NC_025829(164999):79206-79796:1 ^GeneID:22475234^ Shigella phage pSs-1, complete genome.|neighbours:ID:YP_009110967.1(-1),ID:YP_009110969.1(1)|neighbour_genes:hypothetical protein,hypothetical protein|
MLFTFFDPIEYAAKTVNKNAPTIPMTDIFRNYKDYFKRALAGYRLRTYYIKGSPRPEELANAIYGNPQLYWVLLMCNDNYDPYYGWITSQEAAYQASIQKYKNVGGDQIVYHVNENGEKFYNLISYDDNPYVWYDKGDKARKYPQYEGALAAVDTYEAAVLENEKLRQIKIIAKSDINSFMNDLIRIMEKSYGNDK
>ID:NP_899579.1 |[Vibrio phage KVP40]||_Vibrio_phage_KVP40_.gbk|53|579|NC_005083(244834):190646-191224:1 ^GeneID:2545810^ Vibrio phage KVP40, complete genome.|neighbours:ID:NP_899578.1(1),ID:NP_899580.1(1)|neighbour_genes:gp48,hypothetical protein|
MIFAIFDKTEYLGVETANIFKNLNYYHKQIIPSFTTIQYKIRGDYRPEQIAYELYGDTSLYWLIMLLNERVDPFYDWVQPNESVSENAIYRYQFIGGNEQVHHHVDEQGRWWYDVVEDPENPRNWYNKFDWENNAPEEGQEDYRELLYHGVMIPVSVDEYEFNRNEENRVINVLSRDDVSTYISTFMKLAGV
>ID:YP_009006263.1 |[Vibrio phage VH7D]||_Vibrio_phage_VH7D_.gbk|baseplate structural..|579|NC_023568(246964):127400-127978:1 ^GeneID:18499895^ Vibrio phage VH7D, complete genome.|neighbours:ID:YP_009006262.1(1),ID:YP_009006264.1(1)|neighbour_genes:tail-tube assembly p..,hypothetical protein|
MIFSIFEKTDYQGVETADIFKNLNYYHKQIIPSFTTIQYKIRGDYRPEQIAYELYGDTSLYWLILLLNQRVDPFYDWVQPNESVAENAIYRYQYIGGNEQVHHHVDEQGRWWFDMIEDPENPRNWYNKFDWENNVPEEGQEDFRELLYHGVMIPVSVDEFEFNKNETNRVINILSRDDISTYISTFMKLAGV
>ID:QBX06140.1 |[Vibrio phage ValB1 HC]||_Vibrio_phage_ValB1_HC_.gbk|baseplate structural..|579|MK568540(247619):134357-134935:-1 ^^ Vibrio phage ValB1 HC, complete genome.|neighbours:ID:QBX06139.1(-1),ID:QBX06141.1(-1)|neighbour_genes:hypothetical protein,tail-tube assembly p..|
MIFSIFEKTDYQGVETADIFKNLNYYHKQIIPSFTTIQYKIRGDYRPEQIAYELYGDTSLYWLILLLNQRVDPFYDWVQPNESVAENAIYRYQYIGGNEQVHHHVDEQGRWWFDMIEDPENPRNWYNKFDWENNVPEEGQEDFRELLYHGVMIPVSVDEFEFNKNETNRVINILSRDDISTYISTFMKLAGV
>ID:YP_009201414.1 |[Vibrio phage ValKK3]||_Vibrio_phage_ValKK3_.gbk|baseplate structural..|579|NC_028829(248088):185699-186277:-1 ^GeneID:26628637^ Vibrio phage ValKK3, complete genome.|neighbours:ID:YP_009201413.1(-1),ID:YP_009201415.1(-1)|neighbour_genes:hypothetical protein,baseplate tail tube ..|
MIFSIFEKTDYQGVETADIFKNLNYYHKQIIPSFTTIQYKIRGDYRPEQIAYELYGDTSLYWLILLLNQRVDPFYDWVQPNESVAENAIYRYQYIGGNEQVHHHVDEQGRWWFDMIEDPENPRNWYNKFDWENNVPEEGQEDFRELLYHGVMIPVSVDEFEFNKNETNRVINILSRDDISTYISTFMKLAGV
>ID:YP_008125533.1 |[Vibrio phage nt-1]||_Vibrio_phage_nt-1_.gbk|baseplate wedge subu..|579|NC_021529(247511):110807-111385:1 ^GeneID:15926869^ Vibrio phage nt-1, complete genome.|neighbours:ID:YP_008125532.1(1),ID:YP_008125534.1(1)|neighbour_genes:baseplate tail tube ..,hypothetical protein|
MIFSIFDKTEYLGLNTADIFKNLNYYHKQIIPGYTTIQYKIRGDYRPEQIAYELYGDTSLYWLIMLLNRRVDPYYDWIQPNETVSENSIYRYQYVGGNEQVHHYVDEGGRWWFDMIEDPENPRNWYNKFDWENNAPEEGQEDYREILYHGVMIPVSIDEHEFNKNEELRVIDVLSSDDVSTYINSFLRLAGV
>ID:ALP47075.1 |[Vibrio phage phi-Grn1]||_Vibrio_phage_phi-Grn1_.gbk|baseplate wedge subu..|579|KT919972(248605):55300-55878:1 ^^ Vibrio phage phi-Grn1, complete genome.|neighbours:ID:ALP46997.1(1),ID:ALP46991.1(1)|neighbour_genes:baseplate tail tube ..,baseplate hub protei..|
MIFSIFEKTDYQGVETADIFKNLNYYHKQIIPSFTTIQYKIRGDYRPEQIAYELYGDTSLYWLILLLNQRVDPFYDWVQPNESVAENAIYRYQYIGGNEQVHHHVDEQGRWWFDMIEDPENPRNWYNKFDWENNVPEEGQEDFRELLYHGVMIPVSVDEFEFNKNETNRVINILSRDDISTYISTFMKLAGV
>ID:ALP47455.1 |[Vibrio phage phi-ST2]||_Vibrio_phage_phi-ST2_.gbk|baseplate wedge subu..|579|KT919973(250485):115085-115663:1 ^^ Vibrio phage phi-ST2, complete genome.|neighbours:ID:ALP47378.1(1),ID:ALP47372.1(1)|neighbour_genes:baseplate tail tube ..,hypothetical protein|
MIFSIFEKTDYQGVETADIFKNLNYYHKQIIPSFTTIQYKIRGDYRPEQIAYELYGDTSLYWLILLLNQRVDPFYDWVQPNESVAENAIYRYQYIGGNEQVHHHVDEQGRWWFDMIEDPENPRNWYNKFDWENNVPEEGQEDFRELLYHGVMIPVSVDEFEFNKNETNRVINILSRDDISTYISTFMKLAGV
>ID:ALY07104.1 |[Vibrio phage vB_VmeM-32]||_Vibrio_phage_vB_VmeM-32_.gbk|baseplate wedge subu..|552|KU160494(199912):86460-87011:1 ^^ Vibrio phage vB_VmeM-32, complete genome.|neighbours:ID:ALY07103.1(1),ID:ALY07105.1(-1)|neighbour_genes:tail-tube assembly p..,hypothetical protein|
MFEFKDSIQYNGKATTDIFSNYRIHFDNALKSAQVIRYKIEGSPTPEMMSYLLYGDVQYYWTILMLNDIVNPYYDWICRDEIVQLTTSQKYVNFDNGANTIVYHTDENGKKYYRLKEFPVGSGLYYDIGDVHHNWLQYSGNLQPVTAILDELTKNEAKRDILIISPSTISRFMTTFQNSINEE
>ID:AFN37565.1 |[Vibriophage phi-pp2]||_Vibriophage_phi-pp2_.gbk|phage baseplate wedg..|579|JN849462(246421):192350-192928:1 ^^ Vibriophage phi-pp2, complete genome.|neighbours:ID:AFN37564.1(1),ID:AFN37566.1(1)|neighbour_genes:phage baseplate tail..,hypothetical protein|
MIFAIFDKTEYLGVETANIFKNLNYYHKQIIPSFTTIQYKIRGDYRPEQIAYELYGDTSLYWLIMLLNERVDPFYDWVQPNESVSENAIYRYQFIGGNEQVHHHVDEQGRWWYDVVEDPENPRNWYNKFDWENNAPEEGQEDYRELLYHGVMIPVSVDEYEFNRNEENRVINVLSRDDVSTYISTFMKLAGV
>ID:YP_009153747.1 |[Yersinia phage PST]||_Yersinia_phage_PST_.gbk|baseplate wedge subu..|591|NC_027404(167785):74188-74778:1 ^GeneID:24677534^ Yersinia phage PST, complete genome.|neighbours:ID:YP_009153746.1(-1),ID:YP_009153748.1(1)|neighbour_genes:head completion prot..,baseplate hub subuni..|
MLFTFFDPIEYAAKTVNKNAPTIPMTDIFRNYKDYFKRALAGYRLRTYYIKGSPRPEELANAIYGNPQLYWVLLMCNDNYDPYYGWITSQEAAYQASIQKYKNVGGDQIVYHVNENGEKFYNLISYDDNPYVWYDKGDKARKYPQYEGALAAVDTYEAAVLENEKLRQIKIIAKSDINSFMNDLIRIMEKSYGNDK
>ID:VEV89760.1 |[Yersinia phage fPS-2]||_Yersinia_phage_fPS-2_.gbk|g144|591|LR215722(169060):76098-76688:1 ^^ Yersinia phage fPS-2 genome assembly, chromosome: I.|neighbours:ID:VEV89759.1(-1),ID:VEV89761.1(1)|neighbour_genes:g143c,g145|
MLFTFFDPIEYAAKTVNKNAPTIPMTDIFRNYKDYFKRALAGYRLRTYYIKGSPRPEELANTIYGNPQLYWVLLMCNDNYDPYYGWITSQEAAYQASIQKYKNVGGDQIVYHVNENGEKFYNLISYDDDPYVWYDKGDKARKYPQYEGALAAVDTYEAAVLENEKLRQIKIIAKSDINSFMNDLIRIMEKSYGNDK
>ID:YP_009149392.1 |[Yersinia phage phiD1]||_Yersinia_phage_phiD1_.gbk|g153|591|NC_027353(167063):75517-76107:1 ^GeneID:24635589^ Yersinia phage phiD1 complete genome.|neighbours:ID:YP_009149391.1(-1),ID:YP_009149393.1(1)|neighbour_genes:g152,g154|
MLFTFFDPIEYAAKTVNKNAPTIPMTDIFRNYKDYFKRALAGYRLRTYYIKGSPRPEELANTIYGNPQLYWVLLMCNDNYDPYYGWITSQEAAYQASIQKYKNVGGDQIVYHVNENGEKFYNLISYDDNPYVWYDKGDKARKYPQYEGALAAVDTYEAAVLENEKLRQIKIIAKSDINSFMNDLIRIXEXSYGNDK
