# Supplementary material for: Influence of Non-canonical DNA Bases on the Genomic Diversity of Tevenvirinae
Source: Front Microbiol. 2021 Apr 6;12:632686. doi: 10.3389/fmicb.2021.632686 (PMC8056088; doi:10.3389/fmicb.2021.632686)
Supplement: Supplementary Data Sheet 1 — Clustering results (folders “first clusterisation,” “second clusterisation,” and “third clusterisation”): the number of pan-genome components in the individual genome (files “pan genome components of genomes”), the total number of all clusters and components of the pan-genome (files “pan genome components”), a list of clusters of the core genome (files “core list”), a list of clusters of the softcore genome (files “softcore list”). Clusters of the softcore genome (folders “softcore clusters”) are presented in the files which show regions in genomes, protein sequences, names of viruses which have these proteins A description of softcore clusters is also supplied (file “Softcore clusters description”). [file Data_Sheet_1.ZIP › Data sheet 1/first clusterisation/softcore_clusters/20008_5.faa]

>ID:YP_004300735.1 |[Acinetobacter virus 133]|Acj133|_Acinetobacter_phage_133_.gbk|5|1755|NC_015250(159801):75217-76971:1 ^GeneID:10323141^ Acinetobacter phage 133, complete genome.|neighbours:ID:YP_004300734.1(1),ID:YP_004300736.1(1)|neighbour_genes:53,hypothetical protein|
MLMQHSNPEFFSGVVENRMDPNMAGRVQVRVMGVHPFSRIQGDIEGIPVEDLPWMSICMPATSASKNGVGSSNTGLLEGSHVFGLWLDKYKTNGIVLGSISGKMLVSPNPNEGFSDPTGQYSEGNDTNPLGIGTESGQGADANAIQDANLGTGLAPDGKPWDQQTPDNNPSMTMDTMLRRDEGVKNQLYWDKLGFPTIGIGHLILATKTRDSGQINAALSRQLGRSVSGSRPTISHDEIIRLFEDDLARIQKSMRKNKKIAAALASCNKSRQMALENMAFQLGVGGLANFSNSLALIAAQNWKAARASLMNSLWARQTPGRAQRVSLIILSGNLSSYGVKASTKTARGTLVAPVNNAESFLNNIPDNWDDIDWSAEIPDDDSLVMFTEPASSYKGEYPYVHVYQSESGHVQEFDDTPGNERYRIMHPTGTYTETAADGRKTDKVVGDQYNIVDGTRYESASNLKRSIAGDDTLYTVGNSKRTVGADSTLTIHGSRTEVIQGDWSINVQGSAKINVQGTADIGVQGNATTDVNGDYSLKVGGSLNWEVGGGVNWEVGGSVNQKMSALTQEMGGAYSITASRVDIQ
>ID:AWY10273.1 |[Acinetobacter phage AM101]||_Acinetobacter_phage_AM101_.gbk|cell puncturing devi..|1785|MH165274(166487):83843-85627:-1 ^^ Acinetobacter phage AM101, complete genome.|neighbours:ID:AWY10272.1(-1),ID:AWY10274.1(-1)|neighbour_genes:hypothetical protein,baseplate wedge prot..|
MRLQSDDVKWWVGVVEDRLDPLQQGRVRVRVVGVHPFSRIQGEFSGLPVEDLPWMSVLLPVTTPAVAGVSGAVTGLLPGSGVFGIWLDKYKTNGLVLGSYSGNQVNIPNSEEGFSDPSGQYPDYAGPDSSALNAGGAYGDAAGANASQNANSSTGLWPGGADISGPDDSPNFTIEKMLRGDEGVKNTVYWDHLGYPTVGIGHLILYRKTRDMGLILKKLSSDLGHSVGATISQADISKLFVSDLGKTQAEIKKNRITGPVYAKCNRSRQMALENMAFQMGTGGLAKFKKSLALMAEEKWDEAAKQLKNSLWARQTPGRANRVCMVIKNGNLGAYGVIPRKPQPNSKSLSAAQPLSMGFMDNNFDPYDKSDTEIYPNYDTTETKDGIDEDLSVPYVREPSATLFVEPNSSYQGNYPYVQALTTEGGHSQEFDNTPGQERYRIRHPSGSYVEVAPDGRKTDKCTGDLYHLTEGDRNELTSGERRVNVGGNETYINFADVVRQIEGSNSTKIAADNTIEVAGNETRKITGDGTIEVSGNLKIIVAADASIEVGGNANLKVSGNLTSNISGNYNMTVGGTYTINSGTVNWNAPRYNMV
>ID:YP_004009522.1 |[Acinetobacter phage Ac42]|Ac42|_Acinetobacter_phage_Ac42_.gbk|5|1743|NC_014660(167716):85641-87383:1 ^GeneID:9925787^ Acinetobacter phage Ac42, complete genome.|neighbours:ID:YP_004009521.1(1),ID:YP_004009523.1(1)|neighbour_genes:53,5.1|
MQILPFNGSWFTGVVEDRHDPLKQGRVRVRVAGVHPFSRIQGDVEGMPIEDLPWMSVVLPVTSAGMSGNSGSVTGLVEGSHVFGQWLDKYKINGIVQGTTTGNMVNTPNFDEGFSDPSGQYPSRLGTDSSSLSLGGDMGADNDANIYQDENLDEGINPGAPGQSNPDSNPNYTMERMLKKDEGVRNTLYWDHLGFPTIGIGHLIVPQKTKNSSTINNQLSKDLGRSVSGNRPSITHTEITTLFEKDLKQIQSEIKKNRTIAPVYNKCNRSRQMALENMAFQMGTGGLAKFKTMLKFMFAENWVEAAKSGKGSKWARQTPGRASRICRIILNGNLTSYGVPVSTKSASKTFFVSNGFTAFASSDDDDDLSQPFVEDNNLQLFAEPESSYKGEYPYVHAYQSESGLVQEFDDTPGQERFRVRHPTGSYNEYAPDGRTTTKSVGDSYQLTNGNHNLLVQGDNKVNIGGNETVYNMGSLNQTVDGDIVKIVHGNTTVTIDGDNNVSIKGSTTITVEGDANVTVQGNAGVNVQGNYDLTVQGNMNWNITGTVTQNISGAWTQSCPSLTVDVAGSYSATATRYDFK
>ID:YP_004009776.1 |[Acinetobacter phage Acj61]||_Acinetobacter_phage_Acj61_.gbk|5|1776|NC_014661(164093):86926-88701:1 ^GeneID:9926050^ Acinetobacter phage Acj61, complete genome.|neighbours:ID:YP_004009775.1(1),ID:YP_004009777.1(1)|neighbour_genes:53,5.1|
MRMQSDDVNWFVGVVEDRLDPMQQGRVRVRVVGVHPFSRIQGDVAGIPVEELPWMSVGLPVTSASVSGISGAVTGLVNGSSVFGIWLDKYKTNGLVLCSYSGNQVNIPNSEEGFSDPFGQYPNNAGPDISGLNAGGAYGDASGANGIQNGNSSTGILPGGKDVAGEDNNPALTIETMLRGDEGVKNQVYWDSLGYPTVGIGHLIVYKKTRDMNQILPILSRQLGKSVGSSINSADISTLFKMDLQKVQSEIRKNGVIAPVYAKMNRSRQMALENMAFQMGTGGLAKFRRVLGFMGAGQYAEAAAAAKQSKWARQTPGRANRISLIIKNGNVASYGVLPPKPAGKMMLRSNFSEMPFMDGFDPYDPNDQEVVPDYTKIPILDGMPEDLSEPFVEEETAVLFSEPKSSYRGEYPYVKATRSEGGHVVEYDDTPGQERHRQMHPSGSYTEDAADGRKTDKATGDRYFLTGGSRHDLCEGEYKVNVGGVETYINFSDAIQQVEGNRTSKIAGNETIEIAGNEIKKITGDGTIEVSGNIKIVVAGNASIDVSGNTELKVGGSMNANVSGSYTMNVGGTYSVTSGAVTWNTPRFDVV
>ID:YP_004010297.1 |[Acinetobacter phage Acj9]||_Acinetobacter_phage_Acj9_.gbk|5|1800|NC_014663(169947):87743-89542:1 ^GeneID:9926594^ Acinetobacter phage Acj9, complete genome.|neighbours:ID:YP_004010296.1(1),ID:YP_004010298.1(1)|neighbour_genes:53,5.1|
MRLQADNLNWFIGVVEDRMDPMQQGRVRVRAVGVHPFSRIQGEFSGLPVEDLPWMSVLLPVTTPAVSGVSGAVTGLLPGSGVFGIWLDKYKTNGLVLGSYSGNQTVIPNSEEGFSDPMGQYPDYAGPDSSALNAGGAYGDAAGANASQDSNGSVGLFPGAANMTGPDDNPEYTIEKMLIGDEGTKNAVYWDTLGYPTIGIGHLILPKKTRDMNVILRQLSADLGHSVGSTISSSDISRLFKSDLAKTQSEIKKNRTIGPVYMKANRSRQMALENMAFQLGVGGLAKFKQSLALMLASKWDEAAANLKASLWARQTPGRANRISMVIKTGNLGAYGIRPKPVPGGKSTMKAAAFAPGLNDIVDNFFDGFNPFDPSDTEIEPAPPTNTAFDGIPDDLSGPYEEEESPVLFEEPKSSYMGTYPYVQALTTEGGHSQEFDNTPGQERYRIRHPSGSYVEVAPDGRKTDKCTGDLYHLAEGNRNELTSGQRKVNVGGIETYINFSDVIRQIEGKNNLKIAGDNTIEVSANEVKKITGDGTIEVGGNVKIIVTGNADVKVSGNADIKVDGNATSNVTGNYSMTVGGTYSVTSGAVTWTTPKFDVV
>ID:AXY82743.1 |[Acinetobacter phage KARL-1]||_Acinetobacter_phage_KARL-1_.gbk|baseplate hub subuni..|1785|MH713599(166560):100174-101958:-1 ^^ Acinetobacter phage KARL-1, complete genome.|neighbours:ID:AXY82742.1(-1),ID:AXY82744.1(-1)|neighbour_genes:hypothetical protein,baseplate wedge subu..|
MRLQSDDVKWWVGVVEDRLDPLQQGRVRVRVVGVHPFSRIQGEFSGLPVEDLPWMSVLLPVTTPAVAGVSGAVTGLLPGSGVFGIWLDKYKTNGLVLGSYSGNQVNIPNSEEGFSDPSGQYPDYAGPDSSALNAGGAYGDAAGANASQNANSSTGLWPGGADISGPDDSPNFTIEKMLRGDEGVKNTVYWDHLGYPTIGIGHLILYRKTRDMGLILKKLSSDLGHSVGATISQADISKLFVSDLGKTQAEIKKNRITGPVYAKCNRSRQMALENMAFQMGTGGLAKFKKSLALMAEEKWDEAAKQLKNSLWARQTPGRANRVCMVIKNGNLGAYGVIPRKPQPNSKSLSVVQPLSMGFMDNNFDPYDKSDTEIYPNYDTTETKDGIDEDLSVPYVREPSATLFVEPNSSYQGNYPYVQALTTEGGHSQEFDNTPGQERYRIRHPSGSYVEVAPDGRKTDKCTGDLYHLTEGDRNELTSGERRVNVGGNETYINFADVVRQIEGSNSTKIAADNTIEVAGNETRKITGDGTIEVSGNLKIIVAADASIEVGGNANLKVSGNLTSNISGNYNMTVGGTYTINSGTVNWNAPRYNMV
>ID:YP_006489164.1 |[Acinetobacter phage ZZ1]||_Acinetobacter_phage_ZZ1_.gbk|baseplate hub subuni..|1782|NC_018087(166687):81381-83162:1 ^GeneID:13165253^ Acinetobacter phage ZZ1, complete genome.|neighbours:ID:YP_006489167.1(1),ID:YP_006489163.1(1)|neighbour_genes:baseplate wedge subu..,hypothetical protein|
MRLQSDDIKWWVGVVEDRMDPLQQGRVRVRVVGAHPFSRIQGPFSGLPVEDLPWMSVLLPVTTPAVAGVSGAVTGLLPGSGVFGIWLDKYKTNGLVLGSYSGNQANIPNSEEGFSDPSGQYPDYAGPDSSALNAGGAYGDSAGANASQNANTSKGLWPGGADISGPDDDPNFTIEKMLRGDEGVKNTVYWDHLGYPTVGIGHLILYRKTRDMNTILKQLSADLGHSVGATISQADISKLFISDLGKTQAEIKKNRVTGPVYAKCNRSRQMALENMAFQMGTGGLAKFKNSLALMAAEKWDEAAKQLKNSLWARQTPGRANRVCMVIKNGNLGAYGVIPKSNTPNPSPNAKFSMGFVSSDNSFDPYDPNDTEIVPDFSDLKVGDGIEEDLSLPFVREPSATLFEEPDSSYMGSYPYVQALTTEGGHSQEFDNTPGQERYRLRHPSGSYVEVAPDGRKTDKATGDYYSLTEGDRCELTSGERKVNVGGTETYINFADVIKQVEGTVKTTISGDNEITIAGGETKKITGDGTIEVGGNVKIIVTGNANIEVNGNTDLKVGGSMTANISGNYTMNVGGTYNITSGSVTWNTPKFDLV
>ID:AXF40726.1 |[Acinetobacter phage vB_ApiM_fHyAci03]||_Acinetobacter_phage_vB_ApiM_fHyAci03_.gbk|baseplate hub and ta..|1785|MH460829(165975):82016-83800:1 ^^ Acinetobacter phage vB_ApiM_fHyAci03, complete genome.|neighbours:ID:AXF40725.1(1),ID:AXF40727.1(1)|neighbour_genes:baseplate wedge subu..,hypothetical protein|
MRLQSDDVKWWVGVVEDRLDPLQQGRVRVRVVGVHPFSRIQGEFSGLPVEDLPWMSVLLPVTTPAVAGVSGAVTGLLPGSGVFGIWLDKYKTNGLVLGSYSGNQVNIPNSEEGFSDPSGQYPDYAGPDSSALNAGGAYGDAAGANASQNANSSTGLWPGGADISGPDDSPNFTIEKMLRGDEGVKNTVYWDHLGYPTVGIGHLILYRKTRDMGLILKKLSSDLGHSVGATISQADISKLFVSDLGKTQAEIKKNRITGPVYAKCNRSRQMALENMAFQMGTGGLAKFKKSLALMAEEKWDEAAKQLKNSLWARQTPGRANRVCMVIKNGNLGAYGVIPRKPQPNSKSLSVVQPLSMGFMDNNFDPYDKSDTEIYPNYDTTETKDGIDEDLSVPYVREPSATLFVEPNSSYQGNYPYVQALTTEGGHSQEFDNTPGQERYRIRHPSGSYVEVAPDGRKTDKCTGDLYHLTDGDRNELTSGERRVNVGGNETYINFADVVRQIEGSNSTKIAADNTIEVAGNETRKITGDGTIEVSGNLKIIVAADASIEVGGNANLKVSGNLTSNISGNYNMTVGGTYTINSGTVNWNAPRYNMV
>ID:APU01497.1 |[Aeromonas phage 65.2]||_Aeromonas_phage_65.2_.gbk|baseplate hub + tail..|1839|KY290955(236567):94156-95994:-1 ^SEED:fig|6666666.172300.peg.106^ Aeromonas phage 65.2, complete genome.|neighbours:ID:APU01496.1(1),ID:APU01498.1(-1)|neighbour_genes:hypothetical protein,hypothetical protein|
MISDFFYGVVEDRFDPLHQGRYRVRVFGIHTDQKSKSDMVGIPTEELLWFHAATSTDSASISGIGHSPTNLVEGTWVMGVFRDAFRQDGLILFSIPGSYTEKPNTLRGFCDPFGRFPRYIGNDVNILAGGGQKGNSINGSSPPSYGGKPIGVYTQDENTTVAVAPDDRDIADVKPDDNPDFTIEEMLKGDEGVRNDVYWDHLGYPTVGIGHLIIFEKTRDMGRINSILSQQLGRQVNGVITAEEVSTLFSSDINKTRADMLRFENIRQVYIKVNRSRQMALENMAFQMGAGGLSKFRTTLDHMYNERWKEAQLGMLDSLWAKQTPGRANRVARIVLTGNLESYGVMVKEEPELPIPMRMGRTMLRSFSAAPAPTPLAETDPDDPSVPPVPRDDGLLFEEPKSSYNAQYPYNHVYESESGHVQEFDDTPGAERYHLKHPSGTFLEVSGDGRQLNKVYGDDFTIDMANKLVNVKGDYQVVVEGNATVYVMGNCLQQVDGNLTQVVKGNVSETIHGDVDQTIKGNAKQTINGSLESRTDVDVTMSVGGNVVSEVEGNLTATVQGNCNQNVEGDMSLNVLGDYDVTVAGSYKSQAAQSLITSQGTTELSGATVSIN
>ID:YP_004300947.1 |[Aeromonas virus 65]||_Aeromonas_phage_65_.gbk|5|1590|NC_015251(235229):94423-96012:-1 ^GeneID:10323370^ Aeromonas phage 65, complete genome.|neighbours:ID:YP_004300946.1(1),ID:YP_004300948.1(-1)|neighbour_genes:hypothetical protein,hypothetical protein|
MISDFFYGVVEDRFDPLHQGRYRVRVFGIHTDQKSKSDMVGIPTEELLWFHAATSTDSASISGIGHSPTNLVEGTWVMGVFRDAFRQDGLILFSIPGSYTEKPNTLRGFCDPFGRFPRYIGNDVNILAGGGQKGNSINGSSPPSYGGKPIGVYTQDENTTVAVAPDDRDIADVKPDDNPDFTIEEMLKGDEGVRNDVYWDHLGYPTVGIGHLIIFEKTRDMGRINSILSQQLGRQVNGVITAEEVSTLFSSDINKTRADMLRFENIRQVYIKVNRSRQMALENMAFQMGAGGLSKFRTTLDHMYNERWKEAQLGMLDSLWAKQTPGRANRVARIVLTGNLESYGVMVKEEPELPIPMRMGRTMLRSFSAAPAPTPLAETDPDDPSVPPVPRDDGLLFEEPKSSYNAQYPYNHVYESESGHVQEFDDTPGAERYHLKHPSGTFLEVSGDGRQLNKVYGDDFTIDMANKLVNVKGDYQVVVEGNATVYVMGNCLQQVDGNLTQVVKGNVSETIHGDVDQTIKGNAKPNYKR
>ID:ATI17400.1 |[Aeromonas phage AS-szw]||_Aeromonas_phage_AS-szw_.gbk|baseplate hub subuni..|1839|MF498773(229957):78941-80779:1 ^^ Aeromonas phage AS-szw, complete genome.|neighbours:ID:ATI17399.1(1),ID:ATI17401.1(-1)|neighbour_genes:hypothetical protein,hypothetical protein|
MKFEFFFGVVEDRFDPLSQGRYRVRVMGYHTDQKSKDDLIGIPTDELLWMRCATSTDSASISGVGNSPTNLVEGVWVMGVFKDEFKQDGLILFSIPGSYVQKPNTLRGFCDPTGQYPRYIGNDVNILAGGGQKGASIHGTAPVSIDGKPLSVYTQDENTSGALAPDDKSFDDAIADDDPDFTIEKMLKGDEGVRNKWYLDSLGYPTIGIGHLIIHENTRNVARIDAILTQQLGHPVQGGVISPEDVTKLFNEDIQKTRADMMRFENIRRVYVKENRSRQMALENMAFQMGAGGLAKFKNTLNAMYEERWRDAYNGMLDSLWARQTPGRANRVAKIILTGNLESYGVKPKPEEPPIIPISGRMKRSIMALSSPVVFADEVDPDDPSVPPPPRTDGLLFEEPPSAYAAEYPYNHVYESESGHIQEFDDTPGKERYNLKHTSGTYIEISGGGRQVNKVMGDDYVIDMANRLINVKGDYQVVVEGNATVYVMGNCTQQVDGNLTQVVKGNVSESVYGNVEQSVKGNVKQTVNGGLESRIDADVTLSVGGSVVSDIEGNLTATVQGNCNENVEGDMNLNVFGDYTVTVSGDYKSQAAQSLITSQGTTEISGSTVSIN
>ID:ASU00195.1 |[Aeromonas phage AS-zj]||_Aeromonas_phage_AS-zj_.gbk|baseplate hub subuni..|1839|MF448340(229929):184562-186400:1 ^^ Aeromonas phage AS-zj, complete genome.|neighbours:ID:ASU00196.1(1),ID:ASU00194.1(-1)|neighbour_genes:hypothetical protein,hypothetical protein|
MKFEFFFGVVEDRFDPLNQGRYRVRVMGYHTDQKSKDDLIGIPTDELLWMRCATSTDSASISGVGNSPTNLVEGVWVMGVFKDEFKQDGLILFSIPGSYVQKPNTLRGFCDPTGQYPRYIGNDVNILAGGGQKGAGIHGTAPVSIDGKPLSVYTQDENTSGALAPDDKSFDDAIADDDPDFTIEKMLKGDEGVRNKWYLDSLGYPTIGIGHLIIHENTRNVARIDAILTQQLGHPVQGGVISPEDVTKLFNEDIQKTRADMMRFENIRRVYVKENRSRQMALENMAFQMGAGGLAKFKNTLNAMYEERWRDAYNGMLDSLWARQTPGRANRVAKIILTGNLESYGVKPKPEEPPIIPISGRMKRSIMALSSPVVFADEVDPDDPSVPPPPRTDGLLFEEPPSAYAAEYPYNHVYESESGHIQEFDDTPGKERYNLKHTSGTYIEISGGGRQVNKVMGDDYVIDMANRMINVKGDYQVVVEGNATVYVMGNCTQQVDGNLTQVVKGNVSESVYGNVEQSVKGNVKQTVNGGLESRIDADVTLSVGGSVVSDIEGNLTATVQGNCNENVEGDMNLNVFGDYTVTVSGDYKSQAAQSLITSQGTTEISGSTVSIN
>ID:NP_944084.1 |[Aeromonas virus Aeh1]||_Aeromonas_phage_Aeh1_.gbk|5|1815|NC_005260(233234):125696-127510:1 ^GeneID:2658211^ Aeromonas phage Aeh1, complete genome.|neighbours:ID:NP_944083.1(1),ID:NP_944085.1(1)|neighbour_genes:hypothetical protein,gp5.1 conserved hypo..|
MFYGLSYKWFEGVVEDRFDPLDLGRVRVRVMGIHSNQKAKNDKNGIPTEELLWMHPMLPITSAAVSGIGQSPTGLLEGSHVVGYFRDKFCQDGVIVGSLPGIYKNKPDSSKGFADPNGQYPRYVGNDVNVLAGGGQAGSGSSGSGAMVGPGGEPIDVYTQNENTGIAIKPDDTPAGEYIPDDDPNFTIEKMLVQDEGVRTKWYLDSEGYPTIGIGHLIIRERTSNLVTINSILSAQLGRVVTGGVITSEEVSKLFSQDLNKVRADIMRFTSISQVYMKANRSRQMAIENMCFQMGAGGLAKFKNTLAAMAREDWTAAYNGLRDSLWARQTPGRSARVSKIILTGNLESYGVMTPETAPKLKRMNNEDPIGTVASNDWIEDSDDPENPPAEAKSRIMFEEPKSSYAAQYPYNHVYESESGHIQEFDDTPGKERYHRKHPTGTFEEIRPDGSRLVKIVGDDYLIVKNGRNLNVKGNLKVVIEGNAELYYMGNVTQTIDGNMTQMVRGNVQETVEGSVNQHVVGNVDQFIEGNVGQVISGNVNQKIDGNVTQGIKGNQTSSVDGNYKLTVKGSYDVEATGNAKMKGANATMEAQGTAQISGATINMN
>ID:AUE22730.1 |[Aeromonas phage Ah1]||_Aeromonas_phage_Ah1_.gbk|baseplate hub subuni..|1815|MG250483(221116):113554-115368:1 ^^ Aeromonas phage Ah1, complete genome.|neighbours:ID:AUE22729.1(1),ID:AUE22731.1(1)|neighbour_genes:hypothetical protein,hypothetical protein|
MFYGLQYKWFEGVVEDRFDPLDLGRVRVRVMGIHSNQKAKNDKNGIPTEELLWMHPMLPITSASMSGIGQSPTGLVEGSHVVGYFRDSFCQDGVIIGSLPGIYKNKPDSTKGFADPNGQYPRYVGNDVNVLAGGGQPGSGGSGSGAMVGPNGEPISVYTQNENTGLAVKPDDTPAGEYIPDDDPNFTIEKMLVQDEGVRTKWYLDSEGYPTIGIGHLIIRERTSNLVTINSILSAQLGRVVTGGVITSEEVSKLFQQDLNKVRADIMRFTSIAQVYMKANRSRQMAIENMCFQMGAGGLAKFKNTLAAMAREDWPAAYNGLRDSLWARQTPGRSARVSKIILTGNLESYGVMTPEAAPKLMRVNNEDPIGTVSPRATIEDSDDPENPPEEPKTRIMFEEPKSSYAAQYPYNHVYESESGHIQEFDDTPGKERYHRKHPTGTFEEIRPDGTRLVKIVGEDYLIVKNGRNLNVKGNLKVVIEGNAEMYYMGNVTQTIDGNMTQMIRGNVQETVEGNVNQHVVGNVDQFIEGNVGQLISGNVNQNIDGNVTQGIKGNQTSNVDGNYKLTVKGNYDVVATGNAKMKGQNATMEASATAQVSGSTINLN
>ID:QAX98451.1 |[Aeromonas phage AsFcp_2]||_Aeromonas_phage_AsFcp_2_.gbk|baseplate hub subuni..|1815|MH791401(219171):61290-63104:1 ^^ UNVERIFIED: Aeromonas phage AsFcp_2, complete genome.|neighbours:ID:QAX98450.1(1),ID:QAX98452.1(1)|neighbour_genes:baseplate wedge subu..,hypothetical protein|
MFYGLNYKWFEGVVEDRFDPLDLGRVRVRVMGIHSDQKAKNDVDGIPTDELLWMHPMMPITSASMSGIGQSPTGLVEGSHVVGYFRDKFCQDGVIIGSLPGIYKNKPDSSKGFSDPNGQYPRYVGNDVNILAGGGQAGSGGTGSGAMVGEDETPLSVYTQNENAGIAIKPDDTPVGDYVADDDPNFTIEKMLVQDEGVRNKWYLDSEGYPTIGIGHLIIHQNTSNLVTINSILSAQLGRVVTGGTITKEEISKLFAQDLNKVRADIMRFTSIAQVYMKANRSRQMAIENMCFQMGAGGLAKFKNTLAAMAREDWPAAYSGLRDSLWARQTPGRSARVAKIILTGNLESYGVMVPDAAPKLSKRSKEDASGSTASFKAVDVGDDPENPPVEAKSRIMFEEPKSSYGAQYPYNHVYESESGHIQEFDDTPGKERYHRKHPTGTFEEIRPDGSRLIKIVGEDYLIVKNGRNVNVKGNLKVVIEGNAELYYMGNVTQTVDGNMTQLIRGNVTETIDGNVFQTVHGNVDESIDGNVNQLIKGNVGQSIDGNVTQRIKGNQTANVDGDYKLSVKGNYDVAATGNAKMKGANATMEAQGTAQISGATINMN
>ID:QAX97840.1 |[Aeromonas phage Asswx_1]||_Aeromonas_phage_Asswx_1_.gbk|baseplate hub subuni..|1839|MH791398(229103):86629-88467:1 ^^ UNVERIFIED: Aeromonas phage Asswx_1, complete genome.|neighbours:ID:QAX97839.1(1),ID:QAX97841.1(-1)|neighbour_genes:baseplate wedge subu..,hypothetical protein|
MKFEFFFGVVEDRFDPLNQGRYRVRVMGYHTDQKSKDDLIGIPTDELLWMRCATSTDSASISGVGNSPTNLVEGVWVMGVFKDEFKQDGLILFSIPGSYVQKPNTLRGFCDPTGQYPRYIGNDVNILAGGGQKGAGIHGTAPVSIDGKPLSVYTQDENTSGALAPDDKSFDDAIADDDPDFTIEKMLKGDEGVRNKWYLDSLGYPTIGIGHLIIHENTRNVARIDAILTQQLGHPVQGGVISPEDVTKLFNEDIQKTRADMMRFENIRRVYVKENRSRQMALENMAFQMGAGGLAKFKNTLNAMYEERWRDAYNGMLDSLWARQTPGRANRVAKIILTGNLESYGVKPKPEEPPIIPISGRMKRSIMALSSPVVFADEVDPDDPSVPPPPRTDGLLFEEPPSAYAAEYPYNHVYESESGHIQEFDDTPGKERYNLKHTSGTYIEISGGGRQVNKVMGDDYVIDMANRMINVKGDYQVVVEGNATVYVMGNCTQQVDGNLTQVVKGNVSESVYGNVEQSVKGNVKQTVNGGLESRIDADVTLSVGGSVVSDIEGNLTATVQGNCNENVEGDMNLNVFGDYTVTVSGDYKSQAAQSLITSQGTTEISGSTVSIN
>ID:QAY01312.1 |[Aeromonas phage Aswh_1]||_Aeromonas_phage_Aswh_1_.gbk|baseplate hub subuni..|1821|MH791414(229730):150923-152743:-1 ^^ UNVERIFIED: Aeromonas phage Aswh_1, complete genome.|neighbours:ID:QAY01311.1(1),ID:QAY01313.1(-1)|neighbour_genes:hypothetical protein,baseplate wedge subu..|
MNLEWFFGVVEDRFDPLKQGRYRVRVMGIHTDQKSKNDLLGIPTDELLWFHSALPTTSASISGVGDSPTGLVEGSWVGGIFRDAFKQDGLILFTIPGSYVQQPNTLKGFCDPFGQFPRYIGNDVNILAGGGQKGDSINGSAPPSIDGMPLGVYTQDENSSIAVAPDDRPLDEIPEDDDPNFTIEKMLKGDEGVRNVWYLDSLGYPTIGIGHLIIHEKTRDVARIDAILTQQLGHPVKGGTISPEDVSKLFSEDIQKTRSDMMRFENIRKVYVKVNRSRQMALENMAFQMGAGGLAKFRTTLDHMYNERWKEAQQGMLDSLWAKQTPGRANRVSRIVLTGNLESYGVMVPQEPTPPISLRTMSLDTDSINIPTASFMRMVAVTSDPVPLDDEEDPSVPPVPRDDGLLFEEPKSAYRAQYPYNHVYESESGHVQEFDDTPGAERYHRKHPSGTFIEWSGDGRQVTKIYGENFEIDLANKYLNVKGDYQAVVEGNATVYVMGNCTQQVDGNLSQVVKGNVTETIHGNMDQIVKGNVTQTVNGNVDSNIEGNLTAQVAGNCDNSVDGDYNLNVGGNFTSTVGGNYKSQAAQSLITSAGTTEISGSTVNIN
>ID:YP_007010364.1 |[Aeromonas phage CC2]||_Aeromonas_phage_CC2_.gbk|baseplate hub subuni..|1839|NC_019538(231743):182643-184481:-1 ^GeneID:14016554^ Aeromonas phage CC2, complete genome.|neighbours:ID:YP_007010363.1(1),ID:YP_007010365.1(-1)|neighbour_genes:hypothetical protein,hypothetical protein|
MKFEFFFGVVEDRFDPLSQGRYRVRVMGYHTDQKSKDDLIGIPTDELLWMRCATSTDSASISGVGNSPTNLVEGVWVMGVFKDEFKQDGLILFSIPGSYVQKPNTLRGFCDPTGQYPRYIGNDVNILAGGGQKGDGIHGTAPVSIDGKPLSVYTQDENTSGALAPDDKSFEDAIADDDPDFTIEKMLKGDEGVRNKWYLDSLGYPTIGIGHLIIHENTRNVARIDAILTQQLGHPVQGGVISPEDVTKLFNEDIQKTRADMMRFENIRRVYVKENRSRQMALENMAFQMGAGGLAKFKNTLNAMYEERWRDAYNGMLDSLWARQTPGRANRVAKIILTGNLESYGVKPKPEEPPIPPISGRMKRSIMALSSPVVFADEIDPDDPSVPPPPRTDGLLFEEPPSAYAAEYPYNHVYESESGHIQEFDDTPGKERYNLKHTSGTYIEISGGGRQVNKVMGDDYVIDMANRMINVKGDYQVVVEGNATVYVMGNCTQQVDGNLTQVVKGNVSESVYGNVEQSVKGNVKQTVNGGLESRIDADVTLSVGGDVVSDIEGNLTATVQGNCNQNVEGDMNLNVLGDYTVTVSGSYKSQAAQSLITSQGTTEISGSTVSIN
>ID:YP_009011619.1 |[Aeromonas phage PX29]||_Aeromonas_phage_PX29_.gbk|5|1815|NC_023688(222006):111665-113479:1 ^GeneID:18560114^ Aeromonas phage PX29, complete genome.|neighbours:ID:YP_009011618.1(1),ID:YP_009011620.1(1)|neighbour_genes:hypothetical protein,5.1|
MFYGLNYKWFEGVVEDRFDPLDLGRVRVRVMGIHSDQKAKNDVDGIPTDELLWMHPMMPITSASMSGIGQSPTGLVEGSHVVGYFRDKFCQDGVIIGSLPGIYKNKPDSSKGFSDPNGQYPRYVGNDVNILAGGGQAGSGGTGSGAMVGEDGTPLSVYTQNENAGIAIKPDDTPVGDYVADDDPNFTIEEMLVQDEGVRNKWYLDSEGYPTIGIGHLIIHQNTSNLVTINSILSAQLGRVVTGGTITKEEISKLFAQDLNKVRADIMRFTSIAQVYMKANRSRQMAIENMCFQMGAGGLAKFKNTLAAMAREDWPAAYSGLRDSLWARQTPGRSARVAKIILTGNLESYGVMVPDAAPKLSKRSKEDASGSTASFKAVDVGDDPENPPVEAKSRIMFEEPKSSYGAQYPYNHVYESESGHIQEFDDTPGKERYHRKHPTGTFEEIRPDGSRLIKIVGEDYLIVKNGRNVNVKGNLKVVIEGNAELYYMGNVTQTVDGNMTQLIRGNVTETIDGNVFQTVHGNVDESIDGNVNQLIKGNVGQSIDGNVTQRIKGNQTANVDGDYKLSVKGNYDVAATGNAKMKGANATMEAQGTAQISGATINMN
>ID:YP_003969622.1 |[Aeromonas phage phiAS5]||_Aeromonas_phage_phiAS5_.gbk|baseplate hub subuni..|1821|NC_014636(225268):209911-211731:1 ^GeneID:9861740^ Aeromonas phage phiAS5, complete genome.|neighbours:ID:YP_003969621.1(1),ID:YP_003969623.1(1)|neighbour_genes:hypothetical protein,hypothetical protein|
MFFGMNYKWFEGVVEDRFDPLDLGRVRVRVMGIHSEQKAKNSNEGIPTEELLWMHPMLPITSAAMSGIGQSPTGLLEGSHVVGYFRDPFCQDGVIIGSLPGIYKKKPDSSKGFSDPNGQYPRYVGNDVNILAGGGQAGSGGSGSGAMVGDDGTPIDVYTQNQNTGIAVKPDDTPVGEYIADDDPNFTIEKMLVQDEGVRLKWYLDSEGYPTIGIGHLIIHENTTNLATINSILSAQLGRVVTGGVITSEEVSRLFEQDLNKVRADIMRFTSISQVYIKANRSRQMAIENMCFQMGAGGLAKFKNTLAAMAREDWTAAYNGLRDSLWARQTPGRASRVAKIILTGNLESYGVMAPATPNKLSRFNKEDAYGESGAVSYAVTDVGDDPENPPEEAKSRIMFEEPKSSYAAQYPYNHVYESESGHIQEFDDTPGKERYHRKHPTGTFEEIRPDGSRLVKIVGDDYLIVKNGRNLNVKGNLKVVIEGNAELYYMGNVSQTIDGNMTQLVRGNVTETIDGSVMQTIHGSVDTSIDGNVNQLIKGNVGQNIEGNVNQNIKGNHTETVNGNYKLTVKGTYDVEATGNAKMKGANATVEAQGTAQLSGATINLN
>ID:YP_803092.1 |[Escherichia virus RB32]||_Bacteriophage_RB32_.gbk|5|1728|NC_008515(165890):76089-77816:1 ^GeneID:4405469^ Bacteriophage RB32, complete genome.|neighbours:ID:YP_803091.1(1),ID:YP_803093.1(1)|neighbour_genes:53,5.1|
MEMISNNLNWFVGVVEDRMDPLKLGRVRVRVVGLHPPQRAQGDVMGIPTEKLPWMSVIQPITSAAMSGIGGSVTGPVEGTRVYGHFLDKWKTNGIVLGTYGGIVREKPNRLEGFSDPTGQYPRRLGNDTNVLNQGGEVGYDSSSNIIQDSNLDTAINPDDRPLSEIPTDDNPNMSMAEMLRRDEGLRLKVYWDTEGYPTIGIGHLIMKQPVRDMAQINKVLSKQVGREITGNPGSITMEEATTLFERDLADMQRDIKSHSKVGPVWQAVNRSRQMALENMAFQMGVGGVAKFNTMLTAMLAGDWEKAYKAGRDSLWYQQTKGRASRVTMIILTGNLESYGVEVKTPARSLSAMAATVAKSSDPADPPIPNDSRILFKEPVSSYKGEYPYVHTMETESGHIQEFDDTPGQERYRLVHPTGTYEEVSPSGRRTRKTVDNLYDITNADGNFLVAGDKKTNVGGSEIYYNMDNRLHQIDGSNTIFVRGDETKTVEGNGTILVKGNVTIVVEGNADITVKGDATTLVEGNQTNTVNGNLSWKVAGTVDWDVGGDWTEKMASMSSISSGQYTIDGSRIDIG
>ID:YP_009218547.1 |[Citrobacter phage IME-CF2]||_Citrobacter_phage_IME-CF2_.gbk|baseplate hub|1767|NC_029013(177688):11634-13400:-1 ^GeneID:26644770,SEED:fig|1527524.5.peg.9^ Citrobacter phage IME-CF2, complete genome.|neighbours:ID:YP_009218546.1(-1),ID:YP_009218548.1(-1)|neighbour_genes:hypothetical protein,baseplate wedge|
MKFGGNMHSPFFEGVVENVDDPRLLGRVQVRVFGEHPAQKQKSETIGIPVEELPWMMPIQDIRSAAISGVGFSPTGITRGSFVIGYWRDKWHQDGVILGTFAGEYREKPDTQKGFCDPFGEYPRYVGNDVNVLARGGAEGRGSSSVIIRDANSSLAVNPDDRPLDEIPEDNRPDTGGFTIEKMIRGDEGIRLTWYYDVKGYTIGIGHFFLTAPQGTDPAVVNAALSRQIGRTVTGVPGSITADEASVLFQQDLAKVHNDIQNNSKVREVYVTLNRPRQMAIENMCFQMGVGGVAKFTNALAAMKRQDWKTAYNELRNSTWANQTPGRSSRVSKIVLTGNLESYGVQVPDPEGRSLSAAYNAVVLQTSNPEDPFVPGDTRVMFEEPKSAYAAEYPYNMVFESRSGHIQEFDDTPGFERYNRVHPAGSYEEIRPDGTRVVKIVGDDYLIVQQGRKVNIKGNLQVVIEGDAFIYNMGNVQQTVDGNVTEFVRGNVNQTVEGEYVGRIKGNAELTVEKDATVNVDQNLMANVKQNATVNVTEDALVTAKNAMMDIEQDFDVNAENITMIARQNTLIDSGSLTKITGGTVQVG
>ID:YP_009195013.1 |[Citrobacter phage Margaery]||_Citrobacter_phage_Margaery_.gbk|baseplate hub subuni..|1761|NC_028755(178182):104996-106756:1 ^^ Citrobacter phage Margaery, complete genome.|neighbours:ID:YP_009195012.1(1),ID:YP_009195014.1(1)|neighbour_genes:baseplate wedge subu..,hypothetical protein|
MKYGGNKYSPFFEGVVEEVDDPRLLGRVQVRVFGEHPAQKQKSETIGIPVEELPWMMPIQDIRSAAISGVGFSPTGITRGSFVIGYWRDKWHQDGVILGTFAGEYREKPDTQKGFCDPFGEYPRYVGNDVNVLARGGAEGRGSSSVIIRDANSSLAVNPDDRPLDEIPEDNRPDTGGFTIETMLKQDEGIRTKWYIDSEGYPTIGIGHLLIMEKTRDTAKINAAISNAVGREVTNGTITAEEVSTLFAQDLAKVRQGIANTSNVREVYVTLNRPRQMAIENMCFQMGVGGVAKFTNALAAMKRQDWQTAYNELRNSTWANQTPGRSSRVSKIVLTGNLESYGVQVPDPEGRSLSAAYNAVVLAASNPEDPFVPGDTRVMFEEPKSAYAAEYPYNMVFESRSGHIQEFDDTPGFERYNRVHPAGSYEEIRPDGTRVVKIVGDDYQIVMQGRKLNVKGNLQVVIEGDAFIYNMGNVQQTVDGNVTEFVRGNVNQTVEGEYVGLIKGNAELTVEKDATVNVNQNLMANVKQNATVAVTEDATITAKNALIDIEQDLDIGARNINMRASNNTFIDSGALTKITGGTVQVG
>ID:AYJ73057.1 |[Citrobacter phage Maroon]||_Citrobacter_phage_Maroon_.gbk|baseplate hub subuni..|1761|MH823906(178830):105411-107171:1 ^^ Citrobacter phage Maroon, complete genome.|neighbours:ID:AYJ73056.1(1),ID:AYJ73058.1(1)|neighbour_genes:baseplate wedge subu..,hypothetical protein|
MKYGGNKYSPFFEGVVEEVDDPRLLGRVQVRVFGEHPAQKQKSETIGIPVEELPWMMPIQDIRSAAISGVGFSPTGITRGSFVIGYWRDKWHQDGVILGTFAGEYREKPDTQKGFCDPFGEYPRYVGNDVNVLARGGAEGRGSSSVIIRDANSSLAVNPDDRPLDEIPEDNRPDTGGFTIETMLKQDEGIRTKWYIDSEGYPTIGIGHLLIMEKTRDTAKINAAISNAVGREVTNGTITAEEVSTLFAQDLAKVRQGISNTSNVREVYVTLNRPRQMAIENMCFQMGVGGVAKFTNALAAMKRQDWQTAYNELRNSTWANQTPGRSSRVSKIVLTGNLESYGVQVPDPEGRSLSAAYNAVVLAASNPEDPFVPGDTRVMFEEPKSAYAAEYPYNMVFESRSGHIQEFDDTPGFERYNRVHPAGSYEEIRPDGTRVVKIVGDDYQIVMQGRKLNVKGNLQVVIEGDAFIYNMGNVQQTVDGNVTEFVRGNVNQTVEGEYVGLIKGNAELTVEKDATVNVNQNLMANVKQNATVAVTEDATITAKNALIDIEQDLDIGARNINMRASNNTFIDSGALTKITGGTVQVG
>ID:YP_009203888.1 |[Citrobacter phage Merlin]||_Citrobacter_phage_Merlin_.gbk|baseplate hub subuni..|1728|NC_028857(172733):79638-81365:1 ^GeneID:26648099^ Citrobacter phage Merlin, complete genome.|neighbours:ID:YP_009203887.1(1),ID:YP_009203889.1(1)|neighbour_genes:baseplate wedge subu..,hypothetical protein|
MDMISNAVEWFVGVVEDRMDPLKQGRVRVRVIGLHPFQKTQGSISGIPTEDLPWMSVLQPITSASISGIGGSVTGPVEGTHVYGHWLDKYRTNGLVMGTYGANSRVRPNTTEGFSDPTGQYPRYLGNDTNVLNQGGEVGYDSTSNIIQDANLDTGINPDDMDLADIPEDNNPDYTIEAMLRRDEGLRLKVYWDSEGYPTIGIGHLIVMQQIRDMNQINKILSKQVGREVKGNPGSISMDEASALFKEDLDAVQRDIKTNAKVGPVYAKMNKSRKMALENMSFQMGVGGVAKFNNMLQAMFVGDWKKAYDSARDSLWFQQTKGRASRVSMIILTGNMESYGIPVSTSGKKDLSAAAVVRTSSDPSEPPIPNDSRILFKEPVSSYEGQYPYVHTMETESGHIQEFDDTPGYERYRLIHPTGTYEEVAPDGRRTRKTVNDLYDITNGDGNFLVSGDKNVNVGANEIYYNMADKLHQIDGSNTIFIRGDETKTVEGNGTLLVKGNIKVVVQGNADILVEGDAKTEVQGNHDYTVNGNVKWSVLGNVDMTVAGNWSETMSTMSSKASGQYTIDGSRIDLG
>ID:YP_009097800.1 |[Citrobacter phage Miller]||_Citrobacter_phage_Miller_.gbk|baseplate hub subuni..|1767|NC_025414(178171):105965-107731:1 ^InterPro:IPR001165,InterPro:IPR002196,InterPro:IPR009590,InterPro:IPR010609,InterPro:IPR023346,InterPro:IPR023347^ Citrobacter phage Miller, complete genome.|neighbours:ID:YP_009097799.1(1),ID:YP_009097801.1(1)|neighbour_genes:baseplate wedge prot..,hypothetical protein|
MKFGGNMHSPFFEGVVENVDDPRLLGRVQVRVFGEHPAQKQKSETIGIPVEELPWMMPIQDIRSAAISGVGFSPTGITRGSFVIGYWRDKWHQDGVILGTFAGEYREKPDTQKGFCDPFGEYPRYVGNDVNVLARGGAEGRGSSSVIIRDANSSLAVNPDDRPLDEIPEDNRPDTGGFTIEKMIRGDEGIRLTWYYDVKGYTIGIGHFFLTAPQGTDPAVVNAALSRQIGRTVTGVPGSITADEASVLFQQDLAKVHNDIQNNSKVREVYVTLNRPRQMAIENMCFQMGVGGVAKFTNALAAMKRQDWKTAYNELRNSTWANQTPGRSSRVSKIVLTGNLESYGVQVPDPEGRSLSAAYNAVVLQTSNPEDPFVPGDTRVMFEEPKSAYAAEYPYNMVFESRSGHIQEFDDTPGFERYNRVHPAGSYEEIRPDGTRVVKIVGDDYLIVQQGRKVNIKGNLQVVIEGDAFIYNMGNVQQTVDGNVTEFVRGNVNQTVEGEYVGRIKGNAELTVEKDATVNVDQNLMANVKQNATVNVTEDALVTAKNAMMDIEQDFDVNAENITMIARQNTLIDSGSLTKITGGTVQVG
>ID:YP_009146601.1 |[Citrobacter phage Moon]||_Citrobacter_phage_Moon.gbk|baseplate hub subuni..|1728|NC_027331(170341):78175-79902:1 ^GeneID:24721767,InterPro:IPR001165,InterPro:IPR002196,InterPro:IPR009590,InterPro:IPR010609,InterPro:IPR023346,InterPro:IPR023347^ Citrobacter phage Moon, complete genome.|neighbours:ID:YP_009146600.1(1),ID:YP_009146602.1(1)|neighbour_genes:baseplate wedge subu..,hypothetical protein|
MDMISNAVEWFVGVVEDRMDPLKQGRVRVRVIGLHPFQKTQGSISGIPTEDLPWMSVLQPITSASMSGIGGSVTGPVEGTHVYGHWLDKYRTNGLVMGTYGANSKVRPNTTEGFSDPTGQYPRYLGNDTNVLNQGGETGYDSTSNVIQDSNLDTGINPDDTDLSDIPEDNNPDYTIESMLRRDEGLRLKVYWDSEGYPTIGIGHLIVMQNIRDMNQINKILSKQIGREVKGNPGSISMDEASALFTDDLATVQRDIKQNPKVGPVYAKMNKSRKMALENMSFQMGVWGVAKFNNMLQAMFVGDWKKAYNSARDSLWFQQTKGRASRVSMIILTGNMESYGIPVSTGGKKDLSAAAVVRTSTDPSEPPIPNDSRILFKEPVSSYEGQYPYVHTMETESGHIQEFDDTPGYERYRLIHPTGTYEEVAPDGRRTRKTVNDLYDITNGDGNILVSGDKKVNVGANETYYNMADRLHQIDGSNTIFIRGNETKTIEGNGTLLVKGDVKIVVKGNADILVEGDAKTEVQGNHDYTVNGNVKWSVLGNVDMTVAGNWSETMSTMSSKASGQYTIDGSRIDLG
>ID:YP_009285732.1 |[Citrobacter phage vB_CfrM_CfP1]||_Citrobacter_phage_vB_CfrM_CfP1_.gbk|strutural lysin|1761|NC_031057(180219):107936-109696:1 ^GeneID:29079622^ Citrobacter phage vB_CfrM_CfP1, complete genome.|neighbours:ID:YP_009285731.1(1),ID:YP_009285733.1(1)|neighbour_genes:baseplate wedge subu..,hypothetical protein|
MRYGGNPYSPYFEGVVENVDDPRYLGRVQVRVFGEHPAQKQKSETIGIPVEELPWMIPIQDITSAAVSGVGFSPTGIVRGSFVFGVWRDKWHQDGLILGTFAGQYTEKPDTQKGFCDPLGEYPRYVGNDVNVLARGGLEGKGSSSVIIRNTNSSIAVNPDDRPLDDIPEDNRPDTGGFTIETMLKQDEGIRTRWYIDSEGYPTIGIGHLLIMEKTRDTAKINAAISNAVGREVTNGTITAEEVSTLFAQDLAKVRQGISNTPSVREVYVDLNRPRQMAIENMCFQMGVGGVAKFRNALAAMKAKDWQTAYNELRNSTWANQTPGRSSRVSKIVLVGNLESYGVQVPDPEGRSLSAAYNPVLLAASNPEDPFVPGDTRVMFEEPKSSYNAEYPYNMVFESRSGHIQEFDDTPGYERYNRVHPAGSYEEIRPDGTRVVKIVGDDYLIVQQGRKVNIKGNLQVVIEGDAFIYNMGNVQQTVDGNVTEFVRGNVNQTVEGEYVGRIKGNAELTVEKDATVNVDQNLMANVKQNATVNVTEDALVTAKNAMMDIEQDFDVNAENITMIARQNTLIDSGSLTKITGGTVQVG
>ID:SCN45845.1 |[Cronobacter phage Pet-CM3-4]||_Cronobacter_phage_Pet-CM3-4_.gbk|T4-like phage basepl..|1731|LT614807(171975):81122-82852:1 ^^ Cronobacter phage Pet-CM3-4 genome assembly, chromosome: I.|neighbours:ID:SCN45844.1(1),ID:SCN45846.1(1)|neighbour_genes:Phage baseplate wedg..,hypothetical protein|
MEMISNSLQWFTGVVEDRMDPLKRGRVRVRVHGLHPFQKTQGPVMGVPTEDLPWMSPIFPVTSAAISGVGGSVTGPVEGTHVYGHFLDKYRQNGIILGTYAANATARPNRTEGFSDPTGQYPRYLGNDTNALNQGGVEGDDYTANIVQDSNLDTGINPDDTDLSNIPEDNNPNYTIEAMLRRDEGLRLKVYWDVKGYTVGIGHFIGEFSQGDMAGANKALSKQIGREVTGNPGSISIDEASMLFEQDVEKVQKDIKANSVVGPVYAKMNKSRQMALENMSFQMGVGGVAKFTGMLAAMFIGDWKTAYNEARNSRWFQQTKGRASRVSMIILTGNLESYGIPVSPPSPKSLSAAVVAMATGSSDPWGPPVPQTGRILFKEPPSSYNGQYPYVHTMETESGHIQEFDDTPGYERYRIVHPTGTYEEVAPDGRRTRKTVGDLYDMTGGDGNILISGDKKVNVGGDETYYNMANKINQIDGNNTLFIRGDETKTIEGDGTLYVKGNIKIVVDGNADILVKGDAKTQVEGNHDYTVNGNVTWSVKGNVSMNVTGNWAETMQTMSSKASGQYTVDGSRIDIG
>ID:YP_006986467.1 |[Cronobacter phage vB_CsaM_GAP161]||_Cronobacter_phage_vB_CsaM_GAP161_.gbk|baseplate hub subuni..|1767|NC_019398(178193):104609-106375:1 ^^ Cronobacter phage vB_CsaM_GAP161, complete genome.|neighbours:ID:YP_006986466.1(1),ID:YP_006986468.1(1)|neighbour_genes:baseplate wedge subu..,hypothetical protein|
MKFGGNMHSPFFEGVVENVDDPRLLGRVQVRVFGEHPAQKQKSETIGIPVEELPWMMPIQDIRSAAISGVGFSPTGITRGSFVIGYWRDKWHQDGVILGTFAGEYREKPDTQKGFCDPFGEYPRYVGNDVNVLARGGAEGRGSSSVTIRDANSSLAVNPDDRPLDEIPEDNRPDTGGFTIEKMIRGDEGIRLTWYYDVKGYTIGIGHFFLTAPQGTDPAVVNAALSRQIGRTVTGVPGSITADEASVLFQQDLAKVHNDIQNNSKVREVYVTLNRPRQMAIENMCFQMGVGGVAKFTNALAAMKRQDWQTAYNELRNSTWANQTPGRSSRVSKIVLTGNLESYGVQVPDPEGRSLSAAYNAVVLQASNPEDPFVPGDTRVMFEEPKSAYAGEYPYNMVFESRSGHIQEFDDTPGFERYNRVHPAGSYEEIRPDGTRVVKIVGDDYQIVMQGRKLNVKGNLQVVIEGDAFIYNMGNVQQTVDGNVTEFVRGNVNQTVEGEYVGLIKGNAELTVEKDATVNVNQNLMANVKQNATVAVTEDATITAKNALIDIEQDLDIGARNINMRASNNTFIDSGALTKITGGTVQVG
>ID:AOG16323.1 |[Cronobacter phage vB_CsaM_leB]||_Cronobacter_phage_vB_CsaM_leB_.gbk|baseplate hub subuni..|1758|KX431559(177907):104205-105962:1 ^^ Cronobacter phage vB_CsaM_leB, complete genome.|neighbours:ID:AOG16322.1(1),ID:AOG16324.1(1)|neighbour_genes:baseplate wedge subu..,hypothetical protein|
MKYGGNKYSPFFEGVVENVDDPRLLGRVQVRVFGEHPAQKQKSETIGIPVEELPWMMPIQDIRSAAISGVGFSPTGITRGSFVIGYWRDKWHQDGVILGTFAGEYREKPDTQKGFCDPFGEYPRYVGNDVNVLARGGAEGRGSSSVIIRDANSSLAVNPDDRPLDEIPEDSRPDTGGFTIETMLKQDEGIRLTWYYDVKGYTIGIGHFFLTAPQGTDPAVVNAALSKQIGRTVTGSITTEEAGILFQQDLAKVRRDIQNNSKVREVYVTLNRPRQMAIENMCFQMGVGGVAKFNNALAAMKSQDWKTAYNELRNSTWANQTPGRSSRVSKIVLTGNLESYGVQVPDPEGRSLSAAYNAVVLAASNPEDPFVPGDTRVMFEEPKSAYAAEYPYNMVFESRSGHIQEFDDTPGFERYNRVHPAGSYEEIRPDGTRVVKIVGDDYQIVMQGRKLNVKGNLQVVIEGDAFIYNMGNVQQTVDGNVTEFVRGNVNQTVEGEYAGLIKGNAELTVEKDATVNVNQNLMANVKQNATVAVTEDATITAKNALIDIEQDLDIGARNINMRASNNTFIDSGALTKITGGTVQVG
>ID:AOG16607.1 |[Cronobacter phage vB_CsaM_leN]||_Cronobacter_phage_vB_CsaM_leN_.gbk|baseplate hub subuni..|1761|KX431560(179516):105254-107014:1 ^^ Cronobacter phage vB_CsaM_leN, complete genome.|neighbours:ID:AOG16606.1(1),ID:AOG16608.1(1)|neighbour_genes:baseplate wedge subu..,hypothetical protein|
MKYGGNKYSPFFEGVVEEVDDPRLLGRVQVRVFGEHPAQKQKSETIGIPVEELPWMMPIQDIRSAAISGVGFSPTGITRGSFVIGYWRDKWHQDGVILGTFAGEYREKPDTQKGFCDPFGEYPRYVGNDVNVLARGGAEGRGSSSVIIRDANSSLAVNPDDRPLDEIPEDNRPDTGGFTIETMLKQDEGIRTKWYIDSEGYPTIGIGHLLIMEKTRDTAKINAAISKAVGREVTNGTITAEEVSTLFAQDLAKVRQGISNTSNVREVYVTLNRPRQMAIENMCFQMGVGGVAKFTNALAAMKRQDWQTAYNELRNSTWANQTPGRSSRVSKIVLTGNLESYGVQVPDPEGRSLSAAYNAVVLQASNPEDPFVPGDTRVMFEEPKSAYNAEYPYNMVFESRSGHIQEFDDTPGFERYNRVHPAGSYEEIRPDGTRVVKIVGDDYQIVMQGRKLNVKGNLQVVIEGDAFIYNMGNVQQTVDGNVTEFVRGNVNQTVEGEYVGLIKGNAELTVEKDATVNVNQNLMANVKQNATVAVTEDATITAKNALIDIEQDLDIGARNINMRASNNTFIDSGALTKITGGTVQVG
>ID:YP_009005432.1 |[Enterobacter phage PG7]||_Enterobacter_phage_PG7_.gbk|baseplate hub subuni..|1734|NC_023561(173276):82899-84632:1 ^GeneID:18502447^ Enterobacter phage PG7, complete genome.|neighbours:ID:YP_009005431.1(1),ID:YP_009005433.1(1)|neighbour_genes:baseplate wedge subu..,hypothetical protein|
MEMISNSLQWFTGVVEDRMDPLKRGRVRVRVHGLHPFQKTQGPVMGVPTEDLPWMSPIFPVTSAAISGVGGSVTGPVEGTHVYGHFLDKYRQNGIILGTYAANATARPNRTEGFSDPTGQYPRYLGNDTNALNQGGVEGDDYTANIVQDSNLDTGINPDDTDLSNIPEDNNPNYTIEAMLRRDEGLRLKVYWDVKGYTVGIGHFIGEFSQGDMAGANKALSKQIGREVTGNPGSISIDEASMLFEQDVAEKVQKDIKANSAVGPVYAKMNKSRQMALENMSFQMGVGGVAKFTGMLAAMFIGDWKTAYNEARNSRWFQQTKGRASRVSMIILTGNLESYGIPVSPPSPKSLSAAAVAMATGSSDPWGPPVPQTGRILFKEPPSSYNGQYPYVHTMETESGHIQEFDDTPGYERYRIVHPTGTYEEVAPDGRRTRKTVGDLYDMTGGDGNILISGDKKVNVGGDETYYNMANKINQIDGNNTLFIRGDETKTIEGDGTLYVKGNIKIVVDGNADILVKGDAKTQVEGNHDYTVNGNVTWSVKGNVSMNVTGNWAETMQTMSSKASGQYTVDGSRIDIG
>ID:AVR55341.1 |[Enterobacter phage myPSH1140]||_Enterobacter_phage_myPSH1140_.gbk|baseplate hub subuni..|1737|MG999954(172614):83990-85726:1 ^^ Enterobacter phage myPSH1140, complete genome.|neighbours:ID:AVR55340.1(1),ID:AVR55342.1(1)|neighbour_genes:baseplate hub subuni..,hypothetical protein|
MEMISNSLQWFTGVVEDRMDPLKRGRVRVRVHGLHPFQKTQGPVMGVPTEDLPWMSPIFPVTSAAISGVGGSVTGPVEGTHVYGHFLDKYRQNGIILGTYAANATARPNRTEGFSDPTGQYPRYLGNDTNALNQGGTEGDDYTANIVQDNNLDTGINPDDTDLANIPEDNNPNYTIEDMIRRDEGLRLKVYRDLNGRGWTVGFGHYISDNPNLTNDQINSELSKQVGREVTGNPGSISMDEASKLFKEDLEKVQRDMRNNAAVSPVYMKVNRSRQMALENMSFQMGIGGLAKFTKMLDAMLIGDWKTAYNEARNSRWFQQTKGRASRVSMIILTGNLESYGIPVSIPSAKNLSAAAVAMAVGSDDPWGPPIPQTGRILFKEPKSSYNGQYPYVHTMETESGHIQEFDDTPGYERYRILHPTGTYEEVAPDGRRTRKTVGDLFDITNADGNILISGDKKVNVGGDETYYNMANKTTQIDGSNTLFIRGDETKTIEGDGTLYVKGNIKIVVDGNADILVKGDAKTQVEGNHDYTVNGNVTWSVKGNVSMDVTGNWTETMQTMSSKASGQYTVDGSRIDIG
>ID:YP_009607114.1 |[Enterobacter phage phiEap-3]||_Enterobacter_phage_phiEap-3_.gbk|baseplate hub subuni..|1770|NC_041980(175814):105257-107026:1 ^GeneID:40083120^ Enterobacter phage phiEap-3, complete genome.|neighbours:ID:YP_009607113.1(1),ID:YP_009607115.1(1)|neighbour_genes:baseplate wedge subu..,hypothetical protein|
MKLGGNLHSPFFDGVVENVDDPRGLGRVQVRVFGQHPAQKQKSDAIGVPVEDLPWMMPIQDIRSAAISGVGFSPTGITRGSFVVGYWRDKWHQDGMIIGTVAGEYVEQPDTQKGFCDPMGEYPRYVGNDVNSLALGGLKGKGSSSVIIRDSNTSIAVNPDDRPLDEIPEDNRPDTGGFTIEKMLKQDEGIRTRWYTDSEGYPTIGIGHLLIREKTRDTAKINAAISKAVGREVTNGTITAEEVSTLFAQDLAKVRSDIQRTANVREVYVNLNRPRQMAIENMSFQMGVGGVAKFTNTLKAMKNEDWQAAYNGLRNSLWASQTPGRSSRVSKIVLTGNLESYGVQVPDPEGRSLSAAYAAYNGATLLAASPEDPFTPGDTRVMFEEPASSYNAEYPYNMVFESRSGHIQEFDDTPGYERYNRVHPAGSYEEIRPDGTRVVKIVGDDYQIVMQGRKLNVKGNLQVVIEGDAFIYNMGNVQQTVDGNVTEFVRGNVQQTVEGEYVGLIKGNAELTVNKDATVNVDQNLTANVKQNATVAVTEDATVTAKNAKIEIEETMDIGAKDINIKATNNTFIDSGALTKITGGTVQVG
>ID:YP_009167966.1 |[Escherichia phage AR1]|AR1|_Enterobacteria_phage_AR1_DNA_.gbk|5|1728|NC_027983(167435):75797-77524:1 ^GeneID:26041971^ Enterobacteria phage AR1 DNA, complete genome.|neighbours:ID:YP_009167965.1(1),ID:YP_009167967.1(1)|neighbour_genes:53,5.1|
MEMISNNLNWFVGVVEDRMDPLKLGRVRVRVVGLHPPQRAQGDVMGIPTEKLPWMSVIQPITSAAMSGIGGSVTGPVEGTRVYGHFLDKWKTNGIVLGTYGGIVREKPNRLEGFSDPTGQYPRRLGNDTNVLNQGGEVGYDSSSNVIQDSNLDTAINPDDRPLSEIPTDDNPNMSMAEMLRRDEGLRLKVYWDTEGYPTIGIGHLIMKQPVRDMAQINKVLSKQVGREITGNPGSITMEEATTLFERDLADMQRDIKSHSKVGPVWQAVNRSRQMALENMAFQMGVGGVAKFNTMLTAMLAGDWEKAYKAGRDSLWYQQTKGRASRVTMIILTGNLESYGVEVKTPARSLSAMAATVAKSSDPADPPIPNDSRILFKEPVSSYKGEYPYVHTMETESGHIQEFDDTPGQERYRLVHPTGTYEEVSPSGRRTRKTVDNLYDITNADGNFLVAGDKKTNVGGSEIYYNMDNRLHQIDGSNTIFVRGDETKTVEGNGTILVKGNVTIVVEGNADITVKGDATTLVEGNQTNTVNGNLSWKVAGTVDWDVGGDWTEKMASMSSISSGQYTIDGSRIDIG
>ID:ANZ51046.1 |[Enterobacteria phage ATK47]||_Enterobacteria_phage_ATK47.gbk|baseplate hub subuni..|1734|KT184309(170020):91385-93118:-1 ^^ Enterobacteria phage ATK47, complete genome.|neighbours:ID:ANZ51045.1(-1),ID:ANZ51047.1(1)|neighbour_genes:phospholipase,head completion prot..|
MEMISSSLNWFVGVVEDRMDPLKQGRVRVRVVGLHPAQRAQGDVQGIPTEKLPWMTVIQPITSASMSGIGGSVTGPVEGTRVYGHFLDKWKTNGIVLGTYGGIVREKPNRLEGFSDPTGQYPRRLGNDTNVLNQGGEAGYYSNSNVIQDNNLDYGINPDDTDLANIPEDDDPNFTITEMLRRDEGLRDKVYWDHLGYPTVGIGHLIVMEKTRDMSRINKLLSDQVGREVTGNPGTITLEEATALFEKDLAKMQKDIRSNSKVGPVYAKMNRSRQMALENMCFQMGVGGVAKFNTMLKAMATGDWKTAYKSGRDSLWFQQTKGRASRVTTIILTGNMESYGVPVKTPPSPGVGADLVTRNTDPEDPAGPPVPLDSRILFKEPESSYRGEYPYVHAMETESGHIQEFDDTPGNERYRLVHPTGSYEEVSPSGRRTRKTVEDLFDITNGDGNFLISGDKLVNVGANEIYYNMADRLHQIDGNDTIFIRGNQTKTVEGDGTLYVKGNIKIVVDGNADILVKGDAKTQVEGNHDYTVNGNVKWTVNGNVDMTVAGDWAETMSTMSSIASGQYTVDGSRIDIG
>ID:ANZ51169.1 |[Enterobacteria phage ATK48]||_Enterobacteria_phage_ATK48.gbk|baseplate hub + tail..|1734|KT184310(169729):19889-21622:-1 ^^ Enterobacteria phage ATK48, complete genome.|neighbours:ID:ANZ51168.1(-1),ID:ANZ51170.1(-1)|neighbour_genes:phospholipase,baseplate wedge subu..|
MEMISSSLNWFVGVVEDRMDPLKQGRVRVRVVGLHPAQRAQGDVQGIPTEKLPWMTVIQPITSASMSGIGGSVTGPVEGTRVYGHFLDKWKTNGIVLGTYGGIVREKPNRLEGFSDPTGQYPRRLGNDTNVLNQGGEAGYYSNSNVIQDNNLDYGINPDDTDLANIPEDDDPNFTITEMLRRDEGLRDKVYWDHLGYPTVGIGHLIVMEKTRDMSRINKLLSDQVGREVTGNPGTITLEEATALFEKDLAKMQKDIRSNSKVGPVYAKMNRSRQMALENMCFQMGVGGVAKFNTMLKAMATGDWKTAYKSGRDSLWFQQTKGRASRVTTIILTGNMESYGVPVKTPPSPGVGADLVTRNTDPEDPAGPPVPLDSRILFKEPESSYRGEYPYVHAMETESGHIQEFDDTPGNERYRLVHPTGSYEEVSPSGRRTRKTVEDLFDITNGDGNFLISGDKLVNVGANEIYYNMADRLHQIDGNDTIFIRGNQTKTVEGDGTLYVKGNIKIVVDGNADILVKGDAKTQVEGNHDYTVNGNVKWTVNGNVDMTVAGDWAETMSTMSSIASGQYTVDGSRIDIG
>ID:ANZ50751.1 |[Enterobacteria phage Aplg8]||_Enterobacteria_phage_Aplg8_.gbk|baseplate hub subuni..|1728|KT184308(168496):20641-22368:1 ^^ Enterobacteria phage Aplg8, complete genome.|neighbours:ID:ANZ50750.1(1),ID:ANZ50752.1(1)|neighbour_genes:baseplate wedge comp..,phospholipase|
MEMISNNLNWFVGVVEDRMDPLKLGRVRVRVVGLHPPQRAQGDVMGIPTEKLPWMSVIQPITSAAMSGIGGSVTGPVEGTRVYGHFLDKWKTNGIVLGTYGGIVREKPNRLEGFSDPTGQYPRRLGNDTNVLNQGGEVGYDSSSNVIQDSNLDTAINPDDRPLSEIPTDDNPNMSMAEMLRRDEGLRLKVYWDTEGYPTIGIGHLIMKQPVRDMTQINKVLSKQVGREITGNPGSITMEEAVTLFERDLADMQRDIKSHSKVGPVWQAVNRSRQMALENMAFQMGVGGVAKFNTMLTAMLAGDWEKAYKAGRDSLWYQQTKGRASRVTMIILTGNLESYGVEVKTPARSLSAMAATVAKSSDPADPPIPNDSRILFKEPVSSYKGEYPYVHTMETESGHIQEFDDTPGQERYRLVHPTGTYEEVSPSGRRTRKTVDNLYDITNADGNFLVAGDKKTNVGGSEIYYNMDNRLHQIDGSNTIFVRGDETKTVEGNGTILVKGNVTIVVEGNADITVKGDATTLVEGNQTNTVNGNLSWKVAGTVDWDVGGDWTEKMASMSSISSGQYTIDGSRIDIG
>ID:YP_007004296.1 |[Enterobacteria phage Bp7]||_Enterobacteria_phage_Bp7_.gbk|baseplate hub subuni..|1788|NC_019500(168066):161772-163559:-1 ^GeneID:14007910^ Enterobacteria phage Bp7, complete genome.|neighbours:ID:YP_007004295.1(-1),ID:YP_007004297.1(-1)|neighbour_genes:hypothetical protein,baseplate wedge subu..|
MINMSDNVSWFVGVVEDRMDPLKQGRVRVRVWGMHPYEKVQGPVKGLRTEDLPWMSVLMPTSSASVSGIQTAMTGMVPGTQVYGHFLDKWKLNGLVLGTYGSASKQKANPNEGFSDPTGQYPLYLGNDAAALNRGGEVGYDATSNVIQDSNLDLGLNPDGKDLSQIKPDNDPNFTIEKMIQRDEGLSLKVYWDVRGYTVGIGHFIGEFAKGDMTGANKALSRQIGREVKGNPGSISIEEASKLFQEDLKKVQKDIVKTNALLTQVYNKENRSRQMALENMAFQMGVGGLAKFQGMLTDMLAGDYKAAFDNARDSVWFNQTKGRASRVSMVILTGNMESYGIMAPKERSFKGRSYRMIQTFAAPANSDPADPWTPEDTRILFKEPESSYKGEYPYVQTMQTEGGHIQEFDNTPGQERYRLIHPTGSYEEVAPDGRKTSKTVADGYYMTQGDSNTYVGGNNKVNVGGDETYYNMANVRRQTDGSESIHIRGNETKTVEGDGTLLVKGNVKIVIMGTADITVEQEAYITVEKDTTVNVNQNADISVKQKATINAQNMDVNVEQDLNFAATNINLNASNTVHMDGGSLAKVSGGNVQVG
>ID:YP_004010012.1 |[Enterobacter phage CC31]||_Enterobacteria_phage_CC31_.gbk|5|1734|NC_014662(165540):75464-77197:1 ^GeneID:9926308^ Enterobacteria phage CC31, complete genome.|neighbours:ID:YP_004010011.1(1),ID:YP_004010013.1(1)|neighbour_genes:53,5.1|
MEMISNSLQWFTGVVEDRMDPLKRGRVRVRVHGLHPFQKTQGPVMGVPTEDLPWMSPIFPVTSAAISGVGGSVTGPVEGTHVYGHFLDKYRQNGIILGTYAANATARPNRTEGFSDPTGQYPRYLGNDTNALNQGGVEGDDYTANIVQDNNLDTGINPDDTDLANIPEDNNPNYTIEAMLRRDEGLRLKVYWDTEGYPTIGIGHLIIAQQVRDMTQINKVLSKQVGREVTGNPGSISMDEASKLFEEDLADMQRDIKTNSAVGPVYAKMNKSRQMALENMSFQMGVGGVAKFTNMLAAMFIGDWKTAYNEARNSRWFQQTKGRASRVSMIILTGNLESYGVPVSPPSPKSLSAAAVAMAVGSDDPWGPPIPQTGRILFKEPESSYNGQYPYVHTMETESGHIQEFDDTPGYERYRIVHPTGTYEEVAPDGRRTRKTVGDLYDMTGGDGNILISGDKKVNVGGDETYYNMANKTTQIDGSNTLFIRGDETKTIEGDGTLYVKGNIKIVVDGNADILVKGDAKTQVEGNHDYTVNGNVTWSVKGNVSMNVTGNWAETMQTMSSKASGQYTVDGSRIDIG
>ID:YP_009118818.1 |[Enterobacteria phage GEC-3S]||_Enterobacteria_phage_GEC-3S_.gbk|Putative baseplate h..|1800|NC_025425(163424):65515-67314:1 ^GeneID:23301174^ Enterobacteria phage GEC-3S complete genome.|neighbours:ID:YP_009118817.1(1),ID:YP_009118819.1(1)|neighbour_genes:Putative baseplate w..,hypothetical protein|
MLMFNNSVKWFTGIVENREDPLMLGRVQVRIHGIHPSLSAHGDIQGLPTEDLLWITPVQDITSAAISGIGQSPTGIVEGSMVFGLALDERYLNCVILGTIAGQYTEKPLTTEGFCDPSGAYPRYIGNDVNILARGGINPETGQTTKPDSVYIRDENTGVAVNPDDEPLDQIPVDDNPDFTIEKMLRGDEGYREKWYLDSEGYPTIGIGHLIIYKKTSDLGIINNELSKLVGREVTNGRLTAEEVSKVFADDIEKTRRDMRKHPRIAPVYNKCNASRRMALENMAFQIGVGGLGKFKNSLAAMLAEEWKQAYDGLRQSVWANQTPGRSSRVSKIILTGNLESYGVIAPKKEESISDDPRARLRNARIAAYKTQRAEEDPEAPFTPQDTRIMFKEPKSSYSARYPYNHVYESESGHIIEIDDTPSHERYHRKHPSGTFEETRPDGTRVEKIEGDDYLIVKQGRKVNVKGNLQVVVEGDAQVYYMGNVMQTVDGNVTEFIRGNVNQTVEGTANMHVVGDVTAQLDANLTANVKGNAELMIEGNTTETIKGNYDLTVEGNFNMTVNGTKSDQVNGDWSRNCGASVKDIASGTVKIDGSRIDLG
>ID:ANZ51576.1 |[Enterobacteria phage GiZh]||_Enterobacteria_phage_GiZh_.gbk|baseplate hub + tail..|1728|KT184311(166514):125824-127551:1 ^^ Enterobacteria phage GiZh, complete genome.|neighbours:ID:ANZ51575.1(1),ID:ANZ51577.1(1)|neighbour_genes:baseplate wedge subu..,putative phospholipa..|
MEMISNNLNWFVGVVEDRMDPLKLGRVRVRVVGLHPPQRAQGDVMGIPTEKLPWMSVIQPITSAAMSGIGGSVTGPVEGTRVYGHFLDKWKTNGIVLGTYGGIVREKPNRLEGFSDPTGQYPRRLGNDTNVLNQGGEVGYDSSSNIIQDSNLDTAINPDDRPLSEIPTDDNPNMSMAEMLRRDEGLRLKVYWDTEGYPTIGIGHLIMKQPVRDMTQINKVLSKQVGREITGNPGSITMEEAVALFERDLADMQRDIKSHSKVGPVWQAVNRSRQMALENMAFQMGVGGVAKFNTMLTAMLAGDWEKAYKAGRDSLWYQQTKGRASRVTMIILTGNLESYGVEVKTPARSLSAMAATVAKSSDPADPPIPNDSRILFKEPVSSYKGEYPYVHTMETESGHIQEFDDTPGQERYRLVHPTGTYEEVSPSGRRTRKTVDNLYDITNADGNFLVAGDKKTNVGGSEIYYNMDNRLHQIDGSNTIFVRGDETKTVEGNGTILVKGNVTIVVEGNADITVKGDATTLVEGNQTNTVNGNLSWKVAGTVDWDVGGDWTEKMASMSSISSGQYTIDGSRIDIG
>ID:YP_003734291.1 |[Enterobacteria phage IME08]||_Enterobacteria_phage_IME08_.gbk|5|1743|NC_014260(172253):75478-77220:1 ^GeneID:9384451^ Enterobacteria phage IME08, complete genome.|neighbours:ID:YP_003734290.1(1),ID:YP_003734292.1(1)|neighbour_genes:53,5.1|
MINMSDNVSWFVGVVEDRMDPLKQGRVRVRVWGMHPYEKVQGPVKGLRTEDLPWMSVLMPTSSASVSGIQTAMTGMVPGTQVYGHFLDKWKLNGLVLGTYGSASKQKANPNEGFSDPTGQYPLYLGNDAAALNRGGEVGYDATSNVIQDANTDVGINPDGLDLSQVKPDDNPNFTIENMLHRDEGLRLKVYWDTEGYPTIGIGHLITPQPIRDMNQINKILSNQVGREVKGNPGAISMDEASKLFQEDLKKVQNDIGRHSVVGPVYNKENRSRQMALENMAFQMGLGGLAKFRGMLSAMLIGDYKKAFEEARNSVWFNQTKGRASRVSMIILTGNMESYGIMAPKEREFKGRSYRMIQTFAAPTNSDPADPWTPEDTRILFKEPDSSYKGEYPYVQTMQTEGGHVQEFDNTPGQERYRLIHPTGSYEEVAPDGRKTSKTVADGYYMTQGDSNTYVGGNNKVNIGGDETYYNMANVRRQTDGSESIHIRGNETKTVEGDGTLIVKGNVTVIVEGNADITVKGDAKTLVEGNHDYTVNGNVKWSVNGNVDMTVAGNWSETMSTMSSIASGQYTIDGSRIDIG
>ID:YP_002922494.1 |[Escherichia phage JS10]||_Enterobacteria_phage_JS10_.gbk|5|1743|NC_012741(171451):75140-76882:1 ^GeneID:7943544^ Enterobacteria phage JS10, complete genome.|neighbours:ID:YP_002922493.1(1),ID:YP_002922495.1(1)|neighbour_genes:53,5.1|
MINMSDNLSWFVGVVEDRMDPLKQGRVRVRVWGMHPYEKVQGPVKGLRTEDLPWMSVLMPTSSASVSGIQTAMTGMVPGTQVYGHFLDKWKLNGLVLGTYGSASKQKANPNEGFSDPTGQYPLYLGNDAAALNRGGEVGYDATSNVIQDANTDVGINPDGLDLSQVKPDDNPNFTIENMLHRDEGLRLKVYWDTEGYPTIGIGHLITPQPIRDMNQINKILSNQIGREVKGNPGAISMDEASKLFQEDLKKVQNDIGRHSVVGPVYNKENRSRQMALENMAFQMGLGGLAKFKTMLGAMLVGDYKKAFDAARDSVWFNQTKGRASRVSMIILTGNMESYGIMAPKEREFKGRSYRMIQTFAAPANSDPADPWTPEDTRILFKEPDSSYKGEYPYVQTMQTEGGHIQEFDNTPGQERYRLIHPTGSYEEVAPDGRKTSKTVADGYYMTQGDSNTYVGGNNKVNIGGDETYYNMANVRRQTDGSESIHIRGNETKTVEGDGTLIVKGNVTVIVEGNADITVKGDAKTLVEGNHDYTVNGNVKWSVNGNVDMTVAGNWSETMSTMSSIASGQYTIDGSRIDIG
>ID:YP_001595278.1 |[Escherichia phage JS98]||_Enterobacteria_phage_JS98.gbk|baseplate hub subuni..|1743|NC_010105(170523):76876-78618:1 ^^ Enterobacteria phage JS98, complete genome.|neighbours:ID:YP_001595277.1(1),ID:YP_001595279.1(1)|neighbour_genes:baseplate wedge subu..,hypothetical protein|
MINMSDNLSWFVGVVEDRMDPLKQGRVRVRVWGMHPYEKVQGPVKGLRTEDLPWMSVLMPTSSASVSGIQTAMTGMVPGTQVYGHFLDKWKLNGLVLGTYGSASKQKANPNEGFSDPTGQYPLYLGNDAAALNRGGEVGYDATSNVIQDANTDVGINPDGLDLSQVKPDDNPNFTIENMLHRDEGLRLKVYWDTEGYPTIGIGHLITPQPIRDMNQINKILSNQIGREVKGNPGAISMDEASKLFQEDLKKVQNDIGRHSVVGPVYNKENRSRQMALENMAFQMGLGGLAKFKTMLGAMLVGDYKKAFDAARDSVWFNQTKGRASRVSMIILTGNMESYGIMAPKEREFNGRSYRMIQTFAAPTNSDPADPWTPEDTRILFKEPDSSYKGEYPYVQTMQTEGGHIQEFDNTPGQERYRLIHPTGSYEEVAPDGRKTSKTVADGYYMTQGDSNTYVGGNNKVNIGGDETYYNMANVRRQTDGSESIHIRGNETKTVEGDGTLIVKGNVTVIVEGNADITVKGDAKTLVEGNHDYTVNGNVKWSVNGNVDMTVAGNWSETMSTMSSIASGQYTIDGSRIDIG
>ID:YP_002922210.1 |[Escherichia phage JSE]||_Enterobacteria_phage_JSE_.gbk|5|1800|NC_012740(166418):69029-70828:1 ^GeneID:7943178^ Enterobacteria phage JSE, complete genome.|neighbours:ID:YP_002922209.1(1),ID:YP_002922211.1(1)|neighbour_genes:53,5.1|
MLMFNNSVKWFTGIVENREDPLMLGRVQVRIHGIHPSLSAHGDIQGLPTEDLLWITPVQDITSAAISGIGQSPTGIVEGSMVFGLALDERYLNCVILGTIAGQYTEKPLTTEGFCDPSGAYPRYIGNDVNILARGGINPETGQTTKPDSVYIRDENTGVAVNPDDEPLDQIPVDDNPDFTIEKMLRGDEGYREKWYLDSEGYPTIGIGHLIIYKKTSDLGIINNELSKLVGREVTNGRLTAEEVSKVFADDIEKTRRDMRKHPRIAPVYNKCNASRRMALENMAFQMGVGGLGKFKNSLAAMLAEEWKQAYDGLRQSVWANQTPGRSSRVSKIILTGNLESYGVIAPKKEESVSDDPRARLRNARIAAYKTQRAEEDPEAPFTPQDTRIMFKEPKSSYSARYPYNHVYESESGHIIEIDDTPSHERYHRKHPSGTFEETRPDGTRVEKIEGDDYLIVKQGRKVNVKGNLQVVVEGDAQVYYMGNVMQTVDGNVTEFIRGNVNQTVEGTANMHVVGDVTAQLDANLTANVKGNAELMIEGNTTETIKGNYDLTVEGNFNMTVNGTKSDQVNGDWSRNCGASVKDIASGTVQIDGSRIDFG
>ID:ANZ51775.1 |[Enterobacteria phage Kha5h]||_Enterobacteria_phage_Kha5h_.gbk|baseplate hub subuni..|1728|KT184312(167318):100735-102462:1 ^^ Enterobacteria phage Kha5h, complete genome.|neighbours:ID:ANZ51774.1(1),ID:ANZ51776.1(1)|neighbour_genes:baseplate wedge subu..,phospholipase|
MEMISNNLNWFVGVVEDRMDPLKLGRVRVRVVGLHPPQRAQGDVMGIPTEKLPWMSVIQPITSAAMSGIGGSVTGPVEGTRVYGHFLDKWKTNGIVLGTYGGIVREKPNRLEGFSDPTGQYPRRLGNDTNVLNQGGEVGYDSSSNVIQDSNLDTAINPDDRPLSEIPTDDNPNMSMAEMLRRDEGLRLKVYWDTEGYPTIGIGHLIMKQPVRDMAQINKVLSKQVGREITGNPGSITMEEATALFERDLADMQRDIKSHSKVGPVWQAVNRSRQMALENMAFQMGVGGVAKFNTMLTAMLAGDWEKAYKAGRDSLWYQQTKGRASRVTMIILTGNLESYGVEVKTPARSLSAMAATVAKSSDPADPPIPNDSRILFKEPVSSYKGEYPYVHTMETESGHIQEFDDTPGQERYRLVHPTGTYEEVSPSGRRTRKTVDNLYDITNADGNFLVAGDKKTNVGGSEIYYNMDNRLHQIDGSNTIFVRGDETKTVEGNGTILVKGNVTIVVEGNADITVKGDATTLVEGNQTNTVNGNLSWKVAGTVDWDVGGDWTEKMASMSSISSGQYTIDGSRIDIG
>ID:YP_001469479.1 |[Escherichia phage Phi1]||_Enterobacteria_phage_Phi1_.gbk|5|1800|NC_009821(164270):65877-67676:1 ^GeneID:5602259^ Enterobacteria phage Phi1, complete genome.|neighbours:ID:YP_001469478.1(1),ID:YP_001469480.1(1)|neighbour_genes:53,5.1|
MLMFNNSVKWFTGIVENREDPLMLGRVQVRIHGIHPSLSAHGDIQGLPTEDLLWITPVQDITSAAISGIGQSPTGIVEGSMVFGLALDERYLNCVILGTIAGQYTEKPLTTEGFCDPSGAYPRYIGNDVNILARGGINPETGQTTKPDSVYIRDENTGVAVNPDDEPLDQIPVDDNPDFTIEKMLRGDEGYREKWYLDSEGYPTIGIGHLIIYKKTSDLGIINNELSKLVGREVTNGRLTAEEVSKVFADDIEKTRRDMRKHPRIAPVYNKCNASRRMALENMAFQMGVGGLGKFKNSLAAMLAEEWKQAYDGLRQSVWANQTPGRSSRVSKIILTGNLESYGVIAPKKEESISDDPRARLRNARIAAYKTQRAEEDPEAPFTPQDTRIMFKEPKSSYSARYPYNHVYESESGHIIEIDDTPSHERYHRKHPSGTFEETRPDGTRVEKIEGDDYLIVKQGRKVNVKGNLQVVVEGDAQVYYMGNVMQTVDGNVTEFIRGNVNQTVEGTANMHVVGDVTAQLDANLTANVKGNAELMIEGNTTETIKGNYDLTVEGNFNMTVNGTKSDQVNGDWSRNCGASVKDIASGTVKIDGSRIDLG
>ID:YP_009202883.1 |[Escherichia phage QL01]||_Enterobacteria_phage_QL01.gbk|hypothetical protein|1743|NC_028847(170527):75687-77429:1 ^GeneID:26629871^ Enterobacteria phage QL01, complete genome.|neighbours:ID:YP_009202882.1(1),ID:YP_009202884.1(1)|neighbour_genes:hypothetical protein,hypothetical protein|
MINMSDNVSWFVGVVEDRMDPLQQGRVRVRVWGMHPYEKVQGPVKGLRTEDLPWMSVLMPTSSASVSGIQTAMTGMVPGTQVYGHFLDKWKLNGLVLGTYGSASRQKANPNEGFSDPTGQYPLYLGNDAAALNRGGEVGYDATSNVIQDANTDVGINPDGLDLSQVKPDDNPNFTIENMLHRDEGLRLKVYWDTEGYPTIGIGHLITPQPIRDMNRINKILSNQVGREVKGNPGAISMDEASKLFQEDLKKVQNDIGRHSVVGPVYNKENRSRQMALENMAFQMGLGGLAKFRGMLSAMLIGDYKKAFEEARNSVWFNQTKGRASRVSMIILTGNMESYGIMAPKERSFNGRSYRMIQTFVAPTNSDPADPWTPEDTRILFKEPDSSYKGEYPYVQTMQTEGGHIQEFDNTPGQERYRLIHPTGSYEEVAPDGRKTSKTVADGYYMTQGDSNTYVGGNNKVNVGGDETYYNMANVRRQTDGNETIHIRGNEEKTVEGNGTLRVKGNVTVIVEGNADVTVKGDATTLVEGNETRTTNGNLNWTVNGTVSWTCAGAWSETMASMSSIASGQYTIDGSRIDIG
>ID:AIT74243.1 |[Enterobacteria phage RB10]||_Enterobacteria_phage_RB10_.gbk|base plate hub subun..|1728|KM606999(168401):73997-75724:1 ^^ Enterobacteria phage RB10, complete genome.|neighbours:ID:AIT74242.1(1),ID:AIT74244.1(1)|neighbour_genes:baseplate wedge subu..,hypothetical protein|
MEMISNNLNWFVGVVEDRMDPLKLGRVRVRVVGLHPPQRAQGDVMGIPTEKLPWMSVIQPITSAAMSGIGGSVTGPVEGTRVYGHFLDKWKTNGIVLGTYGGIVREKPNRLEGFSDPTGQYPRRLGNDTNVLNQGGEVGYDSSSNIIQDSNLDTAINPDDRPLSEIPTDDNPNMSMAEMLRRDEGLRLKVYWDTEGYPTIGIGHLIMKQPVRDMAQINKVLSKQVGREITGNPGSITMEEATTLFERDLADMQRDIKSHSKVGPVWQAVNRSRQMALENMAFQMGVGGVAKFNTMLTAMLAGDWEKAYKAGRDSLWYQQTKGRASRVTMIILTGNLESYGVEVKTPARSLSAMAATVAKSSDPADPPIPNDSRILFKEPVSSYKGEYPYVHTMETESGHIQEFDDTPGQERYRLVHPTGTYEEVSPSGRRTRKTVDNLYDITNADGNFLVAGDKKTNVGGSEIYYNMDNRLHQIDGSSTIFVRGDETKTVEGNGTILVKGNVTIVVEGNADITVKGDATTLVEGNQTNTVNGNLSWKVAGTVDWDVGGDWTEKMASMSSISSGQYTIDGSRIDIG
>ID:YP_002854485.1 |[Escherichia virus RB14]||_Enterobacteria_phage_RB14_.gbk|5|1728|NC_012638(165429):74666-76393:1 ^GeneID:7803901^ Enterobacteria phage RB14, complete genome.|neighbours:ID:YP_002854484.1(1),ID:YP_002854486.1(1)|neighbour_genes:53,5.1|
MEMISNNLNWFVGVVEDRMDPLKLGRVRVRVVGLHPPQRAQGDVMGIPTDKLPWMSVIQPITSAAMSGIGGSVTGPVEGTRVYGHFLDKWKTNGIVLGTYGGIVREKPNRLEGFSDPTGQYPRRLGNDTNVLNQGGEVGYDSSSNIIQDSNLDTAINPDDRPLSEIPTDDNPNMSMAEMLRRDEGLRLKVYWDTEGYPTIGIGHLIMKQPVRDMTQINKVLSKQVGREITGNPGSITMEEAVTLFERDLADMQRDIKSHSKVGPVWQAVNRSRQMALENMAFQMGVGGVAKFNTMLTAMLAGDWEKAYKAGRDSLWYQQTKGRASRVTMIILTGNLESYGIEVKTPARSLSAMAAIVAKSSDPADPPIPNDSRILFKEPVSSYKGEYPYVHTMETESGHIQEFDDTPGQERYRLVHPTGTYEEVSPSGRRTRKTVDNLYDITNADGNFLVAGDKKTNVGGSEIYYNMDNRLHQIDGSNTIFVRGDETKTVEGNGTILVKGNVTIVVEGNADITVKGDATTLVEGNQTNTVNGNLSWKVAGTVDWDVGGDWTEKMASMSSISSGQYTIDGSRIDIG
>ID:YP_003858490.1 |[Escherichia virus RB16]||_Enterobacteria_phage_RB16_.gbk|5|1767|NC_014467(176788):104454-106220:1 ^GeneID:9712931^ Enterobacteria phage RB16, complete genome.|neighbours:ID:YP_003858489.1(1),ID:YP_003858491.1(1)|neighbour_genes:53,hypothetical protein|
MKFGGNMHSPFFEGVVENVDDPRLLGRVQVRVFGEHPAQKQKSETIGIPVEELPWMMPIQDIRSAAISGVGFSPTGITRGSFVIGYWRDKWHQDGVILGTFAGEYREKPDTQKGFCDPFGEYPRYVGNDVNVLARGGAEGRGSSSVIIRDANSSLAVNPDDRPLDEIPEDNRPDTGGFTIEKMIRGDEGIRLTWYYDVKGYTIGIGHFFLTAPQGTDPAVVNAALSRQIGRTVTGVPGSITADEASVLFQQDLAKVHNDIQNNSKVREVYVTLNRPRQMAIENMCFQMGVGGVAKFTNALAAMKRQDWKTAYNELRNSTWANQTPGRSSRVSKIVLTGNLESYGVQVPDPEGRSLSAAYNAVVLQTSNPEDPFVPGDTRVMFEEPKSAYAAEYPYNMVFESRSGHIQEFDDTPGFERYNRVHPAGSYEEIRPDGTRVVKIVGDDYLIVQQGRKVNIKGNLQVVIEGDAFIYNMGNVQQTVDGNVTEFVRGNVNQTVEGEYVGRIKGNAELTVEKDATVNVDQNLMANVKQNATVNVTEDATVTAKNAMMDIEQDFDLNANNITMVARQNTLIDSGSLTKITGGTVQVG
>ID:AXF42459.1 |[Enterobacteria phage RB18]||_Enterobacteria_phage_RB18_.gbk|baseplate hub subuni..|1728|MH553563(166677):75641-77368:1 ^^ Enterobacteria phage RB18, complete genome.|neighbours:ID:AXF42458.1(1),ID:AXF42460.1(1)|neighbour_genes:baseplate wedge subu..,hypothetical protein|
MEMISNNLNWFVGVVEDRMDPLKLGRVRVRVVGLHPPQRAQGDVMGIPTEKLPWMSVIQPITSAAMSGIGGSVTGPVEGTRVYGHFLDKWKTNGIVLGTYGGIVREKPNRLEGFSDPTGQYPRRLGNDTNVLNQGGEVGYDSSSNVIQDSNLDTAINPDDRPLSEIPTDDNPNMSMAEMLRRDEGLRLKVYWDTEGYPTIGIGHLIMKQPVRDMAQINKVLSKQVGREITGNPGSITMEEATTLFERDLADMQRDIKSHSKVGPVWQAVNRSRQMALENMAFQMGVGGVAKFNTMLTAMLAGDWEKAYKAGRDSLWYQQTKGRASRVTMIILTGNLESYGVEVKTPARSLSAMAATVAKSSDPADPPIPNDSRILFKEPVSSYKGEYPYVHTMETESGHIQEFDDTPGQERYRLVHPTGTYEEVSPSGRRTRKTVDNLYDITNADGNFLVAGDKKTNVGGSEIYYNMDNRLHQIDGSNTIFVRGDETKTVEGNGTILVKGNVTIVVEGNADITVKGDATTLVEGNQTNTVNGNLSWKVAGTVDWDVGGDWTEKMASMSSISSGQYTIDGSRIDIG
>ID:YP_009102354.1 |[Enterobacteria phage RB27]||_Enterobacteria_phage_RB27_.gbk|base plate hub subun..|1728|NC_025448(165179):74370-76097:1 ^GeneID:22113138^ Enterobacteria phage RB27, complete genome.|neighbours:ID:YP_009102353.1(1),ID:YP_009102355.1(1)|neighbour_genes:baseplate wedge subu..,hypothetical protein|
MEMISNNLNWFVGVVEDRMDPLKLGRVRVRVVGLHPPQRAQGDVMGIPTEKLPWMSVIQPITSAAMSGIGGSVTGPVEGTRVYGHFLDKWKTNGIVLGTYGGIVREKPNRLEGFSDPTGQYPRRLGNDTNVLNQGGEVGYDSSSNIIQDSNLDTAINPDDRPLSEIPTDDNPNMSMAEMLRRDEGLRLKVYWDTEGYPTIGIGHLIMKQPVRDMAQINKVLSKQVGREITGNPGSITMEEATTLFERDLADMQRDIKSHSKVGPVWQAVNRSRQMALENMAFQMGVGGVAKFNTMLTAMLAGDWEKAYKAGRDSLWYQQTKGRASRVTMIILTGNLESYGVEVKTPARSLSAMAATVAKSSDPADPPIPNDSRILFKEPVSSYKGEYPYVHTMETESGHIQEFDDTPGQERYRLVHPTGTYEEVSPSGRRTRKTVDNLYDITNADGNFLVAGDKKTNVGGSEIYYNMDNRLHQIDGSNTIFVRGDETKTVEGNGTILVKGNVTIVVEGNADITVKGDATTLVEGNQTNTVNGNLSWKVAGTVDWDVGGDWTEKMASMSSISSGQYTIDGSRIDIG
>ID:AIT74789.1 |[Enterobacteria phage RB33]||_Enterobacteria_phage_RB33_.gbk|base plate hub subun..|1728|KM607001(166007):76208-77935:1 ^^ Enterobacteria phage RB33, complete genome.|neighbours:ID:AIT74788.1(1),ID:AIT74790.1(1)|neighbour_genes:baseplate wedge subu..,hypothetical protein|
MEMISNNLNWFVGVVEDRMDPLKLGRVRVRVVGLHPPQRAQGDVMGIPTEKLPWMSVIQPITSAAMSGIGGSVTGPVEGTRVYGHFLDKWKTNGIVLGTYGGIVREKPNRLEGFSDPTGQYPRRLGNDTNVLNQGGEVGYDSSSNIIQDSNLDTAINPDDRPLSEIPTDDNPNMSMAEMLRRDEGLRLKVYWDTEGYPTIGIGHLIMKQPVRDMAQINKVLSKQVGREITGNPGSITMEEATTLFERDLADMQRDIKSHSKVGPVWQAVNRSRQMALENMAFQMGVGGVAKFNTMLTAMLAGDWEKAYKAGRDSLWYQQTKGRASRVTMIILTGNLESYGVEVKTPARSLSAMAATVAKSSDPADPPIPNDSRILFKEPVSSYKGEYPYVHTMETESGHIQEFDDTPGQERYRLVHPTGTYEEVSPSGRRTRKTVDNLYDITNADGNFLVAGDKKTNVGGSEIYYNMDNRLHQIDGSNTIFVRGDETKTVEGNGTILVKGNVTIVVEGNADITVKGDATTLVEGNQTNTVNGNLSWKVAGTVDWDVGGDWTEKMASMSSISSGQYTIDGSRIDIG
>ID:YP_009098534.1 |[Escherichia phage RB3]||_Enterobacteria_phage_RB3_.gbk|base plate hub subun..|1728|NC_025419(168402):73998-75725:1 ^GeneID:22113898^ Enterobacteria phage RB3, complete genome.|neighbours:ID:YP_009098533.1(1),ID:YP_009098535.1(1)|neighbour_genes:baseplate wedge subu..,hypothetical protein|
MEMISNNLNWFVGVVEDRMDPLKLGRVRVRVVGLHPPQRAQGDVMGIPTEKLPWMSVIQPITSAAMSGIGGSVTGPVEGTRVYGHFLDKWKTNGIVLGTYGGIVREKPNRLEGFSDPTGQYPRRLGNDTNVLNQGGEVGYDSSSNIIQDSNLDTAINPDDRPLSEIPTDDNPNMSMAEMLRRDEGLRLKVYWDTEGYPTIGIGHLIMKQPVRDMAQINKVLSKQVGREITGNPGSITMEEATTLFERDLADMQRDIKSHSKVGPVWQAVNRSRQMALENMAFQMGVGGVAKFNTMLTAMLAGDWEKAYKAGRDSLWYQQTKGRASRVTMIILTGNLESYGVEVKTPARSLSAMAATVAKSSDPADPPIPNDSRILFKEPVSSYKGEYPYVHTMETESGHIQEFDDTPGQERYRLVHPTGTYEEVSPSGRRTRKTVDNLYDITNADGNFLVAGDKKTNVGGSEIYYNMDNRLHQIDGSSTIFVRGDETKTVEGNGTILVKGNVTIVVEGNADITVKGDATTLVEGNQTNTVNGNLSWKVAGTVDWDVGGDWTEKMASMSSISSGQYTIDGSRIDIG
>ID:YP_239180.1 |[Escherichia virus RB43]||_Enterobacteria_phage_RB43_.gbk|5|1770|NC_007023(180500):106487-108256:1 ^GeneID:3416183^ Enterobacteria phage RB43, complete genome.|neighbours:ID:YP_239179.1(1),ID:YP_239181.1(1)|neighbour_genes:53,hypothetical protein|
MKYGGNPYSPFFEGVVENVDDPRYLGRVQVRVFGEHPAQKQKSETIGIPVEELPWMIPIQDITSAAVSGVGFSPTGIVRGSFVVGYWRDKWHQDGVILGTYAGQYTEKPDTQKGFCDPLGEYPRYVGNDVNVLARGGLDGKTSSSVVIRDANSTLAVNPDDRPLDEIPEDNRPDTGGFTIEKMIRGDEGIRLTWYYDVKGYTIGIGHFFLTAPQGTDPAVVNAALSKQIGRTVTGVPGSITAEEAGVLFQQDLAKVRNDIQNNSKVREVYVGLNRPRQMAIENMCFQMGVGGVAKFTNALAAMKAQDWKTAYNELRNSTWANQTPGRSSRVSKIVLTGNLESYGVMVPDPEGRSLSAAFSGVVLQTDSNPEDPFVPGDTRVMFEEPKSSYNASYPYNMVFESRSGHIQEFDDTPGYERYNRVHPAGTYEEIRPDGTRVVKIVGDDYLIVQQGRKVNIKGNLQVVIEGDAFIYNMGNVQQTVDGNVTEFVRGNVNQTVEGEYVGRIKGNAELTVEKDATVNVDQNLMANVKQNATVHVTEDALVTAKNAMMDIEQDFDLNAENITMVARTNTFIDSGSLTKITGGTVQVG
>ID:NP_891705.1 |[Escherichia phage RB49]||_Enterobacteria_phage_RB49_.gbk|5|1803|NC_005066(164018):65150-66952:1 ^GeneID:1725506^ Enterobacteria phage RB49, complete genome.|neighbours:ID:NP_891704.1(1),ID:NP_891706.1(1)|neighbour_genes:53,5.1|
MLMFNNSVKWFTGIVENREDPLMLGRVQVRIHGIHPSLSAHGDIQGLPTEDLLWITPVQDITSAAISGIGQSPTGIVEGSMVFGLALDERYLNCVILGTIAGQYTEKPLTTEGFCDPSGAYPRYIGNDVNILARGGINPETGQTTKPDSVYIRDENTGVAVNPDDEPLDQIPVDDNPDFTIEKMLRGDEGYREKWYLDSEGYPTIGIGHLIIYKKTSDLGIINNELSKLVGREVTNGRLTAEEVSKVFADDIEKTRRDMRKHPRIAPVYNKCNASRRMALENMAFQMGVGGLGKFKNSLAAMLAEEWKQAYDGLRQSVWANQTPGRSSRVSKIILTGNLESYGVIAPKKEESISDDPRARLRNARIAAYKTQRAEEEDPEAPFTPQDTRIMFKEPKSSYSARYPYNHVYESESGHIIEIDDTPSHERYHRKHPSGTFEETRPDGTRVEKIEGDDYLIVKQGRKVNVKGNLQVVVEGDAQVYYMGNVMQTVDGNVTEFIRGNVNQTVEGTANMHVVGDVTAQLDANLTANVKGNAELMIEGNTTETIKGNYDLTVEGNFNMTVNGTKSDQVNGDWSRNCGASVKDIASGTVKIDGSRIDLG
>ID:YP_002854107.1 |[Enterobacteria phage RB51]||_Enterobacteria_phage_RB51_.gbk|5|1728|NC_012635(168394):78020-79747:1 ^GeneID:7803413^ Enterobacteria phage RB51, complete genome.|neighbours:ID:YP_002854106.1(1),ID:YP_002854108.1(1)|neighbour_genes:53,5.1|
MEMISNNLNWFVGVVEDRMDPLKLGRVRVRVVGLHPPQRAQGDVMGIPTEKLPWMSVIQPITSAAMSGIGGSVTGPVEGTRVYGHFLDKWKTNGIVLGTYGGIVREKPNRLEGFSDPTGQYPRRLGNDTNVLNQGGDVGYDSSSNVIQDSNLDTAINPDDRPLSEIPTDDNPNMSMAEMLRRDEGLRLKVYWDTEGYPTIGIGHLIMKQPVRDMAQINKVLSKQVGREITGNPGSITMEEATTLFERDLADMQRDIKSHSKVGPVWQAVNRSRQMALENMAFQMGVGGVAKFNTMLTAMLAGDWEKAYKAGRDSLWYQQTKGRASRVTMIILTGNLESYGVEVKTPARSLSAMAATVAKSSDPADPPIPNDSRILFKEPVSSYKGEYPYVHTMETESGHIQEFDDTPGQERYRLVHPTGTYEEVSPSGRRTRKTVDNLYDITNADGNFLVAGDKKTNVGGSEIYYNMDNRLHQIDGSNTIFVRGDETKTVEGNGTILVKGNVTIVVEGNADITVKGDATTLVEGNQTNTVNGNLSWKVAGTVDWDVGGDWTEKMASMSSISSGQYTIDGSRIDIG
>ID:AIT75059.1 |[Enterobacteria phage RB55]||_Enterobacteria_phage_RB55_.gbk|base plate hub subun..|1728|KM607002(168896):77902-79629:1 ^^ Enterobacteria phage RB55, complete genome.|neighbours:ID:AIT75058.1(1),ID:AIT75060.1(1)|neighbour_genes:baseplate wedge subu..,hypothetical protein|
MEMISNNLNWFVGVVEDRMDPLKLGRVRVRVVGLHPPQRAQGDVMGIPTEKLPWMSVIQPITSAAMSGIGGSVTGPVEGTRVYGHFLDKWKTNGIVLGTYGGIVREKPNRLEGFSDPTGQYPRRLGNDTNVLNQGGEVGYDSSSNVIQDSNLDTAINPDDRPLSEIPTDDNPNMSMAEMLRRDEGLRLKVYWDTEGYPTIGIGHLIMKQPVRDMAQINKVLSKQVGREITGNPGSITMEEATTLFERDLADMQRDIKSHSKVGPVWQAVNRSRQMALENMAFQMGVGGVAKFNTMLTAMLAGDWEKAYKAGRDSLWYQQTKGRASRVTMIILTGNLESYGVEVKTPARSLSAMAATVAKSSDPADPPIPNDSRILFKEPVSSYKGEYPYVHTMETESGHIQEFDDTPGQERYRLVHPTGTYEEVSPSGRRTRKTVDNLYDITNADGNFLVAGDKKTNVGGSEIYYNMDNRLHQIDGSNTIFVRGDETKTVEGNGTILVKGNVTIIVEGNADITVKGDATTLVEGNQTNTVNGNLSWKVAGTVDWDVGGDWTEKMASMSSISSGQYTIDGSRIDIG
>ID:AIT75332.1 |[Enterobacteria phage RB59]||_Enterobacteria_phage_RB59_.gbk|base plate hub subun..|1728|KM607003(168966):77915-79642:1 ^^ Enterobacteria phage RB59, complete genome.|neighbours:ID:AIT75331.1(1),ID:AIT75333.1(1)|neighbour_genes:baseplate wedge subu..,hypothetical protein|
MEMISNNLNWFVGVVEDRMDPLKLGRVRVRVVGLHPPQRAQGDVMGIPTEKLPWMSVIQPITSAAMSGIGGSVTGPVEGTRVYGHFLDKWKTNGIVLGTYGGIVREKPNRLEGFSDPTGQYPRRLGNDTNVLNQGGEVGYDSSSNVIQDSNLDTAINPDDRPLSEIPTDDNPNMSMAEMLRRDEGLRLKVYWDTEGYPTIGIGHLIMKQPVRDMAQINKVLSKQVGREITGNPGSITMEEATTLFERDLADMQRDIKSHSKVGPVWQAVNRSRQMALENMAFQMGVGGVAKFNTMLTAMLAGDWEKAYKAGRDSLWYQQTKGRASRVTMIILTGNLESYGVEVKTPARSLSAMAATVAKSSDPADPPIPNDSRILFKEPVSSYKGEYPYVHTMETESGHIQEFDDTPGQERYRLVHPTGTYEEVSPSGRRTRKTVDNLYDITNADGNFLVAGDKKTNVGGSEIYYNMDNRLHQIDGSNTIFVRGDETKTVEGNGTILVKGNVTIIVEGNADITVKGDATTLVEGNQTNTVNGNLSWKVAGTVDWDVGGDWTEKMASMSSISSGQYTIDGSRIDIG
>ID:AIT73156.1 |[Enterobacteria phage RB5]||_Enterobacteria_phage_RB5_.gbk|base plate hub subun..|1728|KM606995(168394):73990-75717:1 ^^ Enterobacteria phage RB5, complete genome.|neighbours:ID:AIT73155.1(1),ID:AIT73157.1(1)|neighbour_genes:baseplate wedge subu..,hypothetical protein|
MEMISNNLNWFVGVVEDRMDPLKLGRVRVRVVGLHPPQRAQGDVMGIPTEKLPWMSVIQPITSAAMSGIGGSVTGPVEGTRVYGHFLDKWKTNGIVLGTYGGIVREKPNRLEGFSDPTGQYPRRLGNDTNVLNQGGEVGYDSSSNIIQDSNLDTAINPDDRPLSEIPTDDNPNMSMAEMLRRDEGLRLKVYWDTEGYPTIGIGHLIMKQPVRDMAQINKVLSKQVGREITGNPGSITMEEATTLFERDLADMQRDIKSHSKVGPVWQAVNRSRQMALENMAFQMGVGGVAKFNTMLTAMLAGDWEKAYKAGRDSLWYQQTKGRASRVTMIILTGNLESYGVEVKTPARSLSAMAATVAKSSDPADPPIPNDSRILFKEPVSSYKGEYPYVHTMETESGHIQEFDDTPGQERYRLVHPTGTYEEVSPSGRRTRKTVDNLYDITNADGNFLVAGDKKTNVGGSEIYYNMDNRLHQIDGSSTIFVRGDETKTVEGNGTILVKGNVTIVVEGNADITVKGDATTLVEGNQTNTVNGNLSWKVAGTVDWDVGGDWTEKMASMSSISSGQYTIDGSRIDIG
>ID:YP_009167521.1 |[Enterobacteria phage RB68]||_Enterobacteria_phage_RB68_.gbk|base plate hub subun..|1728|NC_027979(168401):78020-79747:1 ^GeneID:26041631^ Enterobacteria phage RB68, complete genome.|neighbours:ID:YP_009167520.1(1),ID:YP_009167522.1(1)|neighbour_genes:baseplate wedge subu..,hypothetical protein|
MEMISNNLNWFVGVVEDRMDPLKLGRVRVRVVGLHPPQRAQGDVMGIPTEKLPWMSVIQPITSAAMSGIGGSVTGPVEGTRVYGHFLDKWKTNGIVLGTYGGIVREKPNRLEGFSDPTGQYPRRLGNDTNVLNQGGDVGYDSSSNVIQDSNLDTAINPDDRPLSEIPTDDNPNMSMAEMLRRDEGLRLKVYWDTEGYPTIGIGHLIMKQPVRDMAQINKVLSKQVGREITGNPGSITMEEATTLFERDLADMQRDIKSHSKVGPVWQAVNRSRQMALENMAFQMGVGGVAKFNTMLTAMLAGDWEKAYKAGRDSLWYQQTKGRASRVTMIILTGNLESYGVEVKTPARSLSAMAATVAKSSDPADPPIPNDSRILFKEPVSSYKGEYPYVHTMETESGHIQEFDDTPGQERYRLVHPTGTYEEVSPSGRRTRKTVDNLYDITNADGNFLVAGDKKTNVGGSEIYYNMDNRLHQIDGSNTIFVRGDETKTVEGNGTILVKGNVTIVVEGNADITVKGDATTLVEGNQTNTVNGNLSWKVAGTVDWDVGGDWTEKMASMSSISSGQYTIDGSRIDIG
>ID:NP_861854.1 |[Escherichia phage RB69]||_Enterobacteria_phage_RB69_.gbk|5|1734|NC_004928(167560):81263-82996:1 ^GeneID:1494280^ Enterobacteria phage RB69, complete genome.|neighbours:ID:NP_861853.1(1),ID:NP_861855.1(1)|neighbour_genes:53,5.1|
MEMISSSLNWFVGVVEDRMDPLKQGRVRVRVVGLHPAQRAQGDVQGIPTEKLPWMTVIQPITSASMSGIGGSVTGPVEGTRVYGHFLDKWKTNGIVLGTYGGIVREKPNRLEGFSDPTGQYPRRLGNDTNVLNQGGEAGYYSNSNVIQDNNLDYGINPDDTDLANIPEDDDPNFTITEMLRRDEGLRDKVYWDHLGYPTVGIGHLIVMEKTRDMSRINKLLSDQVGREVTGNPGTITLEEATALFEKDLAKMQKDIRSNSKVGPVYAKMNRSRQMALENMCFQMGVGGVAKFNTMLKAMATGDWKTAYKSGRDSLWFQQTKGRASRVTTIILTGNMESYGVPVKTPPSPGVGADLVTRNTDPEDPAGPPVPLDSRILFKEPESSYRGEYPYVHAMETESGHIQEFDDTPGNERYRLVHPTGSYEEVSPSGRRTRKTVEDLFDITNGDGNFLVSGDKLVNVGANEIYYNMADRLHQIDGSDTIFIRGNQVKTVEGDGTLYVKGNIKIVVDGNADILVKGDAKSQVEGNHDYTVNGNVKWTVNGNVDMTVAGNWSETMTTMSSIASGQYTVDGSRIDIG
>ID:AIT73427.1 |[Enterobacteria phage RB6]||_Enterobacteria_phage_RB6_.gbk|base plate hub subun..|1728|KM606996(168394):73990-75717:1 ^^ Enterobacteria phage RB6, complete genome.|neighbours:ID:AIT73426.1(1),ID:AIT73428.1(1)|neighbour_genes:baseplate wedge subu..,hypothetical protein|
MEMISNNLNWFVGVVEDRMDPLKLGRVRVRVVGLHPPQRAQGDVMGIPTEKLPWMSVIQPITSAAMSGIGGSVTGPVEGTRVYGHFLDKWKTNGIVLGTYGGIVREKPNRLEGFSDPTGQYPRRLGNDTNVLNQGGEVGYDSSSNIIQDSNLDTAINPDDRPLSEIPTDDNPNMSMAEMLRRDEGLRLKVYWDTEGYPTIGIGHLIMKQPVRDMAQINKVLSKQVGREITGNPGSITMEEATTLFERDLADMQRDIKSHSKVGPVWQAVNRSRQMALENMAFQMGVGGVAKFNTMLTAMLAGDWEKAYKAGRDSLWYQQTKGRASRVTMIILTGNLESYGVEVKTPARSLSAMAATVAKSSDPADPPIPNDSRILFKEPVSSYKGEYPYVHTMETESGHIQEFDDTPGQERYRLVHPTGTYEEVSPSGRRTRKTVDNLYDITNADGNFLVAGDKKTNVGGSEIYYNMDNRLHQIDGSSTIFVRGDETKTVEGNGTILVKGNVTIVVEGNADITVKGDATTLVEGNQTNTVNGNLSWKVAGTVDWDVGGDWTEKMASMSSISSGQYTIDGSRIDIG
>ID:AIT73698.1 |[Enterobacteria phage RB7]||_Enterobacteria_phage_RB7_.gbk|base plate hub subun..|1728|KM606997(168395):73991-75718:1 ^^ Enterobacteria phage RB7, complete genome.|neighbours:ID:AIT73697.1(1),ID:AIT73699.1(1)|neighbour_genes:baseplate wedge subu..,hypothetical protein|
MEMISNNLNWFVGVVEDRMDPLKLGRVRVRVVGLHPPQRAQGDVMGIPTEKLPWMSVIQPITSAAMSGIGGSVTGPVEGTRVYGHFLDKWKTNGIVLGTYGGIVREKPNRLEGFSDPTGQYPRRLGNDTNVLNQGGEVGYDSSSNIIQDSNLDTAINPDDRPLSEIPTDDNPNMSMAEMLRRDEGLRLKVYWDTEGYPTIGIGHLIMKQPVRDMAQINKVLSKQVGREITGNPGSITMEEATTLFERDLADMQRDIKSHSKVGPVWQAVNRSRQMALENMAFQMGVGGVAKFNTMLTAMLAGDWEKAYKAGRDSLWYQQTKGRASRVTMIILTGNLESYGVEVKTPARSLSAMAATVAKSSDPADPPIPNDSRILFKEPVSSYKGEYPYVHTMETESGHIQEFDDTPGQERYRLVHPTGTYEEVSPSGRRTRKTVDNLYDITNADGNFLVAGDKKTNVGGSEIYYNMDNRLHQIDGSSTIFVRGDETKTVEGNGTILVKGNVTIVVEGNADITVKGDATTLVEGNQTNTVNGNLSWKVAGTVDWDVGGDWTEKMASMSSISSGQYTIDGSRIDIG
>ID:AIT73970.1 |[Enterobacteria phage RB9]||_Enterobacteria_phage_RB9.gbk|base plate hub subun..|1728|KM606998(168395):73991-75718:1 ^^ Enterobacteria phage RB9, complete genome.|neighbours:ID:AIT73969.1(1),ID:AIT73971.1(1)|neighbour_genes:baseplate wedge subu..,hypothetical protein|
MEMISNNLNWFVGVVEDRMDPLKLGRVRVRVVGLHPPQRAQGDVMGIPTEKLPWMSVIQPITSAAMSGIGGSVTGPVEGTRVYGHFLDKWKTNGIVLGTYGGIVREKPNRLEGFSDPTGQYPRRLGNDTNVLNQGGEVGYDSSSNIIQDSNLDTAINPDDRPLSEIPTDDNPNMSMAEMLRRDEGLRLKVYWDTEGYPTIGIGHLIMKQPVRDMAQINKVLSKQVGREITGNPGSITMEEATTLFERDLADMQRDIKSHSKVGPVWQAVNRSRQMALENMAFQMGVGGVAKFNTMLTAMLAGDWEKAYKAGRDSLWYQQTKGRASRVTMIILTGNLESYGVEVKTPARSLSAMAATVAKSSDPADPPIPNDSRILFKEPVSSYKGEYPYVHTMETESGHIQEFDDTPGQERYRLVHPTGTYEEVSPSGRRTRKTVDNLYDITNADGNFLVAGDKKTNVGGSEIYYNMDNRLHQIDGSSTIFVRGDETKTVEGNGTILVKGNVTIVVEGNADITVKGDATTLVEGNQTNTVNGNLSWKVAGTVDWDVGGDWTEKMASMSSISSGQYTIDGSRIDIG
>ID:ADJ39865.1 |[Enterobacteria phage T4T]||_Enterobacteria_phage_T4T_.gbk|5|1728|HM137666(168920):77937-79664:1 ^^ Enterobacteria phage T4T, complete genome.|neighbours:ID:ADJ39864.1(1),ID:ADJ39866.1(-1)|neighbour_genes:53,repEB|
MEMISNNLNWFVGVVEDRMDPLKLGRVRVRVVGLHPPQRAQGDVMGIPTEKLPWMSVIQPITSAAMSGIGGSVTGPVEGTRVYGHFLDKWKTNGIVLGTYGGIVREKPNRLEGFSDPTGQYPRRLGNDTNVLNQGGEVGYDSSSNVIQDSNLDTAINPDDRPLSEIPTDDNPNMSMAEMLRRDEGLRLKVYWDTEGYPTIGIGHLIMKQPVRDMAQINKVLSKQVGREITGNPGSITMEEATTLFERDLADMQRDIKSHSKVGPVWQAVNRSRQMALENMAFQMGVGGVAKFNTMLTAMLAGDWEKAYKAGRDSLWYQQTKGRASRVTMIILTGNLESYGVEVKTPARSLSAMAATVAKSSDPADPPIPNDSRILFKEPVSSYKGEYPYVHTMETESGHIQEFDDTPGQERYRLVHPTGTYEEVSPSGRRTRKTVDNLYDITNADGNFLVAGDKKTNVGGSEIYYNMDNRLHQIDGSNTIFVRGDETKTVEGNGTILVKGNVTIIVEGNADITVKGDATTLVEGNQTNTVNGNLSWKVAGTVDWDVGGDWTEKMASMSSISSGQYTIDGSRIDIG
>ID:NP_049757.1 |[Escherichia virus T4]||_Enterobacteria_phage_T4_.gbk|5|1728|NC_000866(168903):77959-79686:1 ^GeneID:1258817^ Enterobacteria phage T4, complete genome.|neighbours:ID:NP_049756.1(1),ID:NP_049758.1(-1)|neighbour_genes:53,repEB|
MEMISNNLNWFVGVVEDRMDPLKLGRVRVRVVGLHPPQRAQGDVMGIPTEKLPWMSVIQPITSAAMSGIGGSVTGPVEGTRVYGHFLDKWKTNGIVLGTYGGIVREKPNRLEGFSDPTGQYPRRLGNDTNVLNQGGEVGYDSSSNVIQDSNLDTAINPDDRPLSEIPTDDNPNMSMAEMLRRDEGLRLKVYWDTEGYPTIGIGHLIMKQPVRDMAQINKVLSKQVGREITGNPGSITMEEATTLFERDLADMQRDIKSHSKVGPVWQAVNRSRQMALENMAFQMGVGGVAKFNTMLTAMLAGDWEKAYKAGRDSLWYQQTKGRASRVTMIILTGNLESYGVEVKTPARSLSAMAATVAKSSDPADPPIPNDSRILFKEPVSSYKGEYPYVHTMETESGHIQEFDDTPGQERYRLVHPTGTYEEVSPSGRRTRKTVDNLYDITNADGNFLVAGDKKTNVGGSEIYYNMDNRLHQIDGSNTIFVRGDETKTVEGNGTILVKGNVTIIVEGNADITVKGDATTLVEGNQTNTVNGNLSWKVAGTVDWDVGGDWTEKMASMSSISSGQYTIDGSRIDIG
>ID:AXN58180.1 |[Enterobacteria phage T6]||_Enterobacteria_phage_T6_.gbk|baseplate hub subuni..|1731|MH550421(168706):72662-74392:1 ^^ Enterobacteria phage T6, complete genome.|neighbours:ID:AXN58179.1(1),ID:AXN58181.1(-1)|neighbour_genes:baseplate wedge subu..,repEB|
MEMISNNLNWFVGVVEDRMDPLKLGRVRVRVVGLHPPQRAQGDVMGIPTDKLPWMSVIQPITSAAMSGIGGSVTGPVEGTRVYGHFLDKWKTNGIVLGTYGGIVREKPNRLEGFSDPTGQYPRRLGNDTNVLNQGGEVGYDSSSNIIQDSNLDTAINPDDRPLSEIPTDDNPNMSMAEMLRRDEGLRLKVYWDTEGYPTIGIGHLIMKQPVRDMTQINKVLSKQVGREITGNPGSITMEEAVALFERDLADMQRDIKSHSKVGPVWQAVNRSRQMALENMAFQMGVGGVAKFNTMLTAMLAGDWEKAYKAGRDSLWYQQTKGRASRVTMIILTGNLESYGVEVKTPARSLSAMAATVAKSSDPADPPIPNDSRILFKEPVSSYKGEYPYVHTMETESGHIQEFDDTPGQERYRLVHPTGTYEEVSPSGRRTRKTVDNLYDITNADGNFLVAGDKKTNVGGSEIYYNMDNRLHQIDGSNTIFVRGDETKTVEGNGTILVKGNVTIVVEGNADITVKGDATTLVEGNQTNTVNGNLSWKVAGTVDWDVGGDWTEKMASMSSISSGQYTIDGSRIDVGL
>ID:YP_004063846.1 |[Escherichia phage vB_EcoM_VR7]||_Enterobacteria_phage_vB_EcoM-VR7_.gbk|5|1731|NC_014792(169285):74122-75852:1 ^GeneID:10021390^ Enterobacteria phage vB_EcoM-VR7, complete genome.|neighbours:ID:YP_004063845.1(1),ID:YP_004063847.1(1)|neighbour_genes:53,5.1|
MINMSDSVSWFVGVVEDRMDPLQQGRVRVRVWGMHPYEKAQGPVKGIRTEDLPWMSVLMPTSSASVSGIQTAMTGMVPGTQVYGHFLDKWKLNGLVIGTYGSASRQKANPNEGFSDPTGQYPLYVGNDAAALNRGGEVGYDATSNVIQDANLDLGINPDGLDLSQVKPDDNPNFTIENMLHRDEGLRLKVYWDSEGYPTVGIGHLITPQKIRNMEQINLILSKQVDREVKGNPGTISMDEASKLFQEDLKKVQKDIGSTNALLSQVYNQENRSRQMALENMAFQMGVGGLAKFRSMLGNMLVKDYKAAFDNARDSVWFQQTKGRASRVSMIILTGNMESYGIMAPKEGGRARMATFAEPREAVPADPWTPEDTRILFKEPESSYKGEYPYIQTMQTEGGHIQEFDNTPGQERYRLIHPTGSYEEVAPDGRKTSKTVADGYYMTQGDSSTYVGGNNKVNVGGDETYYNMANVRRQTDGNESIHIRGNETKTIEGDGTIIVKGNVSILVEGNAEITVKGDAKTLVEGNHDYTVNGNVKWSVNGNVDMTVAGNWSETMASMSSIASGQYTIDGSRIDIG
>ID:YP_006986702.1 |[Escherichia phage vB_EcoM_ACG-C40]||_Enterobacteria_phage_vB_EcoM_ACG-C40_.gbk|baseplate hub subuni..|1731|NC_019399(167396):75294-77024:1 ^^ Enterobacteria phage vB_EcoM_ACG-C40, complete genome.|neighbours:ID:YP_006986701.1(1),ID:YP_006986703.1(1)|neighbour_genes:baseplate wedge subu..,hypothetical protein|
MEMISNNLNWFVGVVEDRMDPLKLGRVRVRVVGLHPPQRAQGDVMGIPTEKLPWMSVIQPITSAAMSGIGGSVTGPVEGTRVYGHFLDKWKTNGIVLGTYGGIVREKPNRLEGFSDPTGQYPRRLGNDTNVLNQGGEVGYDSSSNIIQDSNLDTAINPDDRPLSEIPTDDNPNMSMAEMLRRDEGLRLKVYWDTEGYPTIGIGHLIMKQPVRDMNQINKVLSKQVGREITGNPGSITMEEAVTLFERDLADMQRDIKSHSKVGPVWQAVNRSRQMALENMAFQMGVGGVAKFNTMLTAMLAGDWEKAYKAGRDSLWYQQTKGRASRVTMIILTGNLESYGVEVKTPARSLSAMAATAAKSSDPADPPIPNDSRILFKEPVSSYKGEYPYVHTMETESGHIQEFDDTPGQERYRLVHPTGTYEEVSPSGRRTRKTVDNLYDITNADGNFLVAGDKKTNVGGSEIYYNMDNRLHQIDGSNTIFVRGDETKTVEGNGTILVKGNVTIVVEGNADITVKGDATTLVEGNQTNTVNGNLSWKVAGTVDWDVGGDWTEKMASMSSISSGQYTIDGSRIDVGL
>ID:AWD91530.1 |[Enterobacteria phage vB_EcoM_IME339]||_Enterobacteria_phage_vB_EcoM_IME339_.gbk|baseplate hub subuni..|1728|MH051915(164366):91251-92978:-1 ^^ Enterobacteria phage vB_EcoM_IME339, complete genome.|neighbours:ID:AWD91529.1(-1),ID:AWD91531.1(-1)|neighbour_genes:hypothetical protein,baseplate wedge subu..|
MEMISNNLNWFVGVVEDRMDPLKLGRVRVRVVGLHPPQRAQGDVMGIPTDKLPWMSVIQPITSAAMSGIGGSVTGPVEGTRVYGHFLDKWKTNGIVLGTYGGIVREKPNRLEGFSDPTGQYPRRLGNDTNVLNQGGEVGYDSSSNIIQDSNLDTAINPDDRPLSEIPTDDNPNMSMAEMLRRDEGLRLKVYWDTEGYPTIGIGHLIMKQPVRDMTQINKVLSKQVGREITGNPGSITMEEAVTLFERDLADMQRDIKSHSKVGPVWQAVNRSRQMALENMAFQMGVGGVAKFNTMLTAMLAGDWEKAYKAGRDSLWYQQTKGRASRVTMIILTGNLESYGIEVKTPARSLSAMAATVAKSSDPADPPIPNDSRILFKEPVSSYKGEYPYVHTMETESGHIQEFDDTPGQERYRLVHPTGTYEEVSPSGRRTRKTVDNLYDITNADGNFLVAGDKKTNVGGSEIYYNMDNRLHQIDGSNTIFVRGDETKTVEGNGTILVKGNVTIVVEGNADITVKGDATTLVEGNQTNTVNGNLSWKVAGTVDWDVGGDWTEKMASMSSISSGQYTIDGSRIDIG
>ID:AWD91786.1 |[Enterobacteria phage vB_EcoM_IME340]||_Enterobacteria_phage_vB_EcoM_IME340_.gbk|baseplate hub subuni..|1728|MH051916(165549):91536-93263:-1 ^^ Enterobacteria phage vB_EcoM_IME340, complete genome.|neighbours:ID:AWD91785.1(-1),ID:AWD91787.1(-1)|neighbour_genes:hypothetical protein,baseplate wedge subu..|
MEMISNNLNWFVGVVEDRMDPLKLGRVRVRVVGLHPPQRAQGDVMGIPTDKLPWMSVIQPITSAAMSGIGGSVTGPVEGTRVYGHFLDKWKTNGIVLGTYGGIVREKPNRLEGFSDPTGQYPRRLGNDTNVLNQGGEVGYDSSSNIIQDSNLDTAINPDDRPLSEIPTDDNPNMSMAEMLRRDEGLRLKVYWDTEGYPTIGIGHLIMKQPVRDMTQINKVLSKQVGREITGNPGSITMEEAVTLFERDLADMQRDIKSHSKVGPVWKAVNRSRQMALENMAFQMGVGGVAKFNTMLTAMLAGDWEKAYKAGRDSLWYQQTKGRASRVTMIILTGNLESYGIEVKTPARSLSAMAATVAKSSDPADPPIPNDSRILFKEPVSSYKGEYPYVHTMETESGHIQEFDDTPGQERYRLVHPTGTYEEVSPSGRRTRKTVDNLYDITNADGNFLVAGDKKTNVGGSEIYYNMDNRLHQIDGSNTIFVRGDETKTVEGNGTILVKGNVTIVVEGNADITVKGDATTLVEGNQTNTVNGNLSWKVAGTVDWDVGGDWTEKMASMSSISSGQYTIDGSRIDIG
>ID:YP_009207342.1 |[Escherichia phage vB_EcoM_VR20]||_Enterobacteria_phage_vB_EcoM_VR20.gbk|baseplate hub subuni..|1743|NC_028894(170336):77132-78874:1 ^GeneID:26633841^ Enterobacteria phage vB_EcoM_VR20, complete genome.|neighbours:ID:YP_009207341.1(1),ID:YP_009207343.1(1)|neighbour_genes:baseplate wedge subu..,hypothetical protein|
MINMSDNVSWFVGVVEDRMDPLQQGRVRVRVWGMHPYEKAQGPVKGIRTEDLPWMSVLMPTSSASVSGIQTAMTGMVPGTQVYGHFLDKWKLNGLVIGTYGSASRQKANPNEGFSDPTGQYPLYVGNDAAALNRGGEVGYDATSNVIQDANLDLGINPDGLDLSQVKPDDNPNFTIENMLHRDEGLRLKVYWDTEGYPTIGIGHLIAPQPIRDMNQINKILSNQIGREVKGNPGAISMDEASKLFQEDLKKVQNDIGRHSVVGPVYNKENRSRQMALENMAFQMGLGGLAKFRGMLSAMLVGDYKKAFEEARNSVWFNQTKGRASRVSMIILTGNMESYGIMAPKEREFKGRSYRMIQTFAAPTNSDPADPWTPEDTRILFKEPESSYKGEYPYVQTMQTEGGHVQEFDNTPGQERYRLIHPTGSYEEVAPDGRKTSKTVADGYYMTQGDSSTYVGGNNKVNVGGDETYYNMANVRRQTDGNETIHIRGNEEKTVEGNGTLRVKGNVTVIVEGNADVTVKGDATTMVEGNETRTTNGNLNWTVNGTVSWTCAGAWSETMASMSSIASGQYTIDGSRIDIG
>ID:YP_009209908.1 |[Escherichia phage vB_EcoM_VR25]||_Enterobacteria_phage_vB_EcoM_VR25_.gbk|baseplate hub subuni..|1731|NC_028925(170822):76323-78053:1 ^GeneID:26636328^ Enterobacteria phage vB_EcoM_VR25, complete genome.|neighbours:ID:YP_009209907.1(1),ID:YP_009209909.1(1)|neighbour_genes:baseplate wedge subu..,hypothetical protein|
MINMSDSVSWFVGVVEDRMDPLQQGRVRVRVWGMHPYEKAQGPVKGIRTEDLPWMSVLMPTSSASVSGIQTAMTGMVPGTQVYGHFLDKWKLNGLVIGTYGSASRQKANPNEGFSDPTGQYPLYVGNDAAALNRGGEVGYDATSNVIQDANLDLGINPDGLDLSQVKPDDNPNFTIENMLHRDEGLRLKVYWDSEGYPTVGIGHLITPQKIRNMEQINLILSKQVDREVKGNPGTISMDEASKLFQEDLKKVQKDIGSTNALLSQVYNQENRSRQMALENMAFQMGVGGLAKFRSMLGNMLVKDYKAAFDNARDSVWFQQTKGRASRVSMIILTGNMESYGIMAPKEGGRARMTTFAEPREADPADPWTPEDTRILFKEPESSYKGEYPYIQTMQTEGGHIQEFDNTPGQERYRLIHPTGSYEEVAPDGRKTSKTVADGYYMTQGDSSTYVGGNNKVNVGGDETYYNMANVRRQTDGNESIHIRGNETKTIEGDGTIIVKGNVSILVEGNAEITVKGDAKTLVEGNHDYTVNGNVKWSVNGNVDMTVAGNWSETMASMSSIASGQYTIDGSRIDIG
>ID:YP_009213997.1 |[Escherichia phage vB_EcoM_VR26]||_Enterobacteria_phage_vB_EcoM_VR26_.gbk|baseplate hub subuni..|1743|NC_028957(171541):73861-75603:1 ^GeneID:26640453^ Enterobacteria phage vB_EcoM_VR26, complete genome.|neighbours:ID:YP_009213996.1(1),ID:YP_009213998.1(1)|neighbour_genes:baseplate wedge subu..,hypothetical protein|
MINMSDSVSWFVGVVEDRMDPLQQGRVRVRVWGMHPYEKSQGPVKGIRTEDLPWMSVLMPTSSASVSGIQTAMTGMVPGTQVYGHFLDKWKLNGLVIGTYGSASRQKANPNEGFSDPTGQYPLYVGNDAAALNRGGEVGYDATSNVIQDSNLDLGINPDGLDLSQVKPDDNPNFTIENMLHRDEGLRLKVYWDTEGYPTVGIGHLITPQPIRDMNQINKILSNQIGREVKGNPGAISMDEASALFQEDLKKVQSDIGRHSVVGPVYNKENRSRQMALENMAFQMGLGGLAKFRGMLGAMLIGDYKKAFEEARNSVWFNQTKGRASRVSMIILTGNMESYGIMAPKERSFNGRMYRMIETFSTKAGEDPADPWTPEDTRILFKEPESSYKGEYPYIQTMQTEGGHIQEFDNTPGQERYRLIHPTGSYEEVAPDGRKTSKTVADGYYMTQGDSSTYVGGNNKVNVGGDETYYNMANVRRQTDGNESIHIRGNETKTIEGDGTIIVKGNVSILVEGNAEITVKGDAKTLVEGNHDYTVNGNVKWSVNGNVDMTVAGNWSETMASMSSIASGQYTIDGSRIDIG
>ID:YP_009205844.1 |[Escherichia phage vb_EcoM-VR5]||_Enterobacteria_phage_vB_EcoM_VR5.gbk|baseplate hub subuni..|1743|NC_028881(170473):74316-76058:1 ^GeneID:26632457^ Enterobacteria phage vB_EcoM_VR5, complete genome.|neighbours:ID:YP_009205843.1(1),ID:YP_009205845.1(1)|neighbour_genes:baseplate wedge subu..,hypothetical protein|
MINMSDNVSWFVGVVEDRMDPLQQGRVRVRVWGMHPYEKVQGPVKGLRTEDLPWMSVLMPTSSASVSGIQTAMTGMVPGTQVYGHFLDKWKLNGLVIGTYGSASRQKANTNEGFADPTGQYPLYLGNDAAALNRGGEVGYDATSNIIQDANTDVGINPDGLDLSQVKPDDNPNFTIENMLHRDEGLRLKVYWDTEGYPTIGIGHLITPQPIRDMNQINKILSNQIGREVKGNPGAISMDEASKLFQEDLKKVQNDIGKHSVVGPVYNKENRSRQMALENMAFQMGLGGLAKFRGMLGAMLIGDYKKAFEEARNSVWFNQTKGRASRVSMIILTGNMESYGIMAPKEREFNGRSYRMIQTFAAPTNSDPADPWTPEDSRILFKEPDSSYKGEYPYVQTMQTEGGHIQEFDNTPGQERYRLIHPTGSYEEVAPDGRKTVKTVADGYYMTQGDSSTYVGGNNKVNVGGDETYYNMANVRRQTDGSESIHIRGNETKTVEGDGTLIVKGNVTVIVEGNADITVKGDAKTLVEGNHDYTVNGNVTWSVNGNVDMTVAGNWSETMSTMSSIASGQYTIDGSRIDIG
>ID:AWD90299.1 |[Erwinia phage Cronus]||_Erwinia_phage_Cronus_.gbk|baseplate hub and ta..|1752|MH059636(175774):77118-78869:1 ^^ Erwinia phage Cronus, complete genome.|neighbours:ID:AWD90298.1(1),ID:AWD90300.1(1)|neighbour_genes:baseplate wedge subu..,hypothetical protein|
MFLMRNNIEYFIGVVEDRMDPLKQGRVRVRVFGDHPPMKAQGAVNGIPTSDLGWMSIVQSTNSAAMSGIGGAVTGMVEGTKVYGHWLDKYHTNGIIIGSIGSQHLSKPNNTLGFSDPTGQYPLYLGNDTNPLNEGGTVGDGYTTNIIQDSNLDTGINPDDTDLSDIPEDPDPDYTIEAMLRRDEGLRVKVYWDTEGYPTIGIGHLITSTQTRDMAAINAELSKQVGRTVTGNPGTISVEEASALFKKDVEKMLADIVRNATVGPVWAKMNGSRKLALENMCFQMGVGGVAKFQRMLAAMFIGDWKSAYKEARSSVWYSQTKGRASRVSNIILVGNLESYGIMAPARTAKSVGAAATAISNDNPEDPYTPTDSRILFKEPESSYKGEYPYVQTMHTEGGHVQEFDNTPGYERYRLYHPTGSYVEVAPDGRRTTKSVADDYFMVQGDGNKYIAGDSHTNVGGDEVYYNMGNLRRQTDGTENIFIRGDDTKTVEGDGTVIIKGNLKIIVQGDASIEVQGNADVDVKGNCDTTVEGDYSLKVGGNVTWTVGGTVSQNVTGAWTQTMQTMSSKASGNYAIDGSRVDIG
>ID:YP_009592806.1 |[Escherichia coli O157 typing phage 3]||_Escherichia_coli_O157_typing_phage_3_.gbk|hypothetical protein|1734|NC_041863(168733):68952-70685:-1 ^GeneID:40068300^ Escherichia coli O157 typing phage 3, complete genome.|neighbours:ID:YP_009592805.1(-1),ID:YP_009592807.1(-1)|neighbour_genes:hypothetical protein,base plate wedge pro..|
MEMISSSLNWFVGVVEDRMDPLKQGRVRVRVVGLHPAQRAQGDVQGIPTEKLPWMTVIQPITSASMSGIGGSVTGPVEGTRVYGHFLDKWKTNGIVLGTYGGIVREKPNRLEGFSDPTGQYPRRLGNDTNVLNQGGEAGYYSNSNVIQDNNLDYGINPDDTDLANIPEDDDPNFTITEMLRRDEGLRDKVYWDHLGYPTVGIGHLIVMEKTRDMSRINKLLSDQVGREVTGNPGTITLEEATALFEKDLAKMQKDIRSNSKVGPVYAKMNRSRQMALENMCFQMGVGGVAKFNTMLKAMAEGDWKTAYKSGRDSLWFQQTKGRASRVTTIILTGNMESYGVPVKTPPSPGVGADLVTRNTDPEDPAGPPVPLDSRILFKEPESSYRGEYPYVHAMETESGHIQEFDDTPGNERYRLVHPTGSYEEVSPSGRRTRKTVEDLFDITNGDGNFLISGDKLVNVGANEIYYNMADRLHQIDGNDTIFIRGNQSKTVEGDGTLYVKGNIKIVVDGNADILVKGDAKTQVEGNHDYTVNGNVKWTVNGNVDMTVAGDWAERMSTMSSVASGQYTVDGSRIDIG
>ID:YP_009593150.1 |[Escherichia coli O157 typing phage 6]||_Escherichia_coli_O157_typing_phage_6_.gbk|hypothetical protein|1734|NC_041864(160570):89876-91609:1 ^GeneID:40068647^ Escherichia coli O157 typing phage 6, complete genome.|neighbours:ID:YP_009593149.1(1),ID:YP_009593151.1(1)|neighbour_genes:base plate wedge pro..,hypothetical protein|
MEMISSSLNWFVGVVEDRMDPLKQGRVRVRVVGLHPAQRAQGDVQGIPTEKLPWMTVIQPITSASMSGIGGSVTGPVEGTRVYGHFLDKWKTNGIVLGTYGGIVREKPNRLEGFSDPTGQYPRRLGNDTNVLNQGGEAGYYSNSNVIQDNNLDYGINPDDTDLANIPEDDDPNFTITEMLRRDEGLRDKVYWDHLGYPTVGIGHLIVMEKTRDMSRINKLLSDQVGREVTGNPGTITLEEATALFEKDLAKMQKDIRSNSKVGPVYAKMNRSRQMALENMCFQMGVGGVAKFNTMLKAMAEGDWKTAYKSGRDSLWFQQTKGRASRVTTIILTGNMESYGVPVKTPPSPGVGADLVTRNTDPEDPAGPPVPLDSRILFKEPESSYRGEYPYVHAMETESGHIQEFDDTPGNERYRLVHPTGSYEEVSPSGRRTRKTVEDLFDITNGDGNFLISGDKLVNVGANEIYYNMADRLHQIDGNDTIFIRGNQSKTVEGDGTLYVKGNIKIVVDGNADILVKGDAKTQVEGNHDYTVNGNVKWTVNGNVDMTVAGDWAERMSTMSSVASGQYTVDGSRIDIG
>ID:YP_009225103.1 |[Escherichia phage APCEc01]||_Escherichia_phage_APCEc01_.gbk|baseplate hub subuni..|1734|NC_029091(168771):102861-104594:-1 ^GeneID:26796056^ Escherichia phage APCEc01, complete genome.|neighbours:ID:YP_009225102.1(-1),ID:YP_009225104.1(-1)|neighbour_genes:hypothetical protein,baseplate wedge subu..|
MEMISSSLNWFVGVVEDRMDPLKQGRVRVRVVGLHPAQRAQGDVQGIPTEKLPWMTVIQPITSASMSGIGGSVTGPVEGTRVYGHFLDKWKTNGIVLGTYGGIVREKPNRLEGFSDPTGQYPRRLGNDTNVLNQGGEAGYYSNSNVIQDNNLDYGINPDDTDLANIPEDDDPNFTITEMLRRDEGLRDKVYWDHLGYPTVGIGHLIVMEKTRDMSRINKLLSDQVGREVTGNPGTITLEEATALFEKDLAKMQKDIRSNSKVGPVYAKMNRSRQMALENMCFQMGVGGVAKFNTMLKAMAAGDWKTAYKSGRDSLWFQQTKGRASRVTTIILTGNMESYGVPVKTPPSPGVGADLVTRNTDPEDPAGPPVPLDSRILFKEPESSYRGEYPYVHAMETESGHIQEFDDTPGNERYRLVHPTGSYEEVSPSGRRTRKTVEDLFDITNGDGNFLISGDKLVNVGANEIYYNMADRLHQIDGNDTIFIRGNQSKTVEGDGTLYVKGNIKIVVDGNADILVKGDAKTQVEGNHDYTVNGNVKWTVNGNVDMTVAGDWAETMSTMSSVASGQYTVDGSRIDIG
>ID:QAU03626.1 |[Escherichia phage AnYang]||_Escherichia_phage_AnYang_.gbk|baseplate hub subuni..|1743|MK234886(169215):45033-46775:1 ^^ Escherichia phage AnYang, complete genome.|neighbours:ID:QAU03625.1(1),ID:QAU03627.1(1)|neighbour_genes:baseplate wedge subu..,hypothetical protein|
MINMSDNVSWFVGVVEDRMDPLKQGRVRVRVWGMHPYEKVQGPVKGLRTEDLPWMSVLMPTSSASVSGIQTAMTGMVPGTQVYGHFLDKWKLNGLVLGTYGSASKQKANPNEGFSDPTGQYPLYLGNDAAALNRGGEVGYDATSNVIQDANTDVGINPDGLDLSQVKPDDNPNFTIENMLHRDEGLRLKVYWDTEGYPTIGIGHLITPQPIRDMNQINKILSNQVGREVKGNPGAISMDEASKLFQEDLKKVQNDIGRHSVVGPVYNKENRSRQMALENMAFQMGLGGLAKFRGMLSAMLIGDYKKAFEEARNSVWFNQTKGRASRVSMIILTGNMESYGIMAPKERSFKGRSYRMIQTFAAPTNSDPADPWTPEDTRILFKEPDSSYKGEYPYVQTMQTEGGHVQEFDNTPGQERYRLIHPTGSYEEVAPDGRKTSKTVADGYYMTQGDSNTYVGGNNKVNIGGDETYYNMANVRRQTDGSESIHIRGNETKTVEGDGTLIVKGNVTVIVEGNADITVKGDAKTLVEGNHDYTVNGNVKWSVNGNVDMTVAGNWSETMSTMSSIASGQYTIDGSRIDIG
> |[Tevenvirinae Escherichia_phage_CF2]||_Escherichia_phage_CF2.gb|Phage baseplate hub ..|1728|NC_041919.1(168188):80575-82302:-1 ^RAST2:fig|1198136.52.peg.105^ Tevenvirinae Escherichia_phage_CF2|neighbours:(-1),(-1)|neighbour_genes:Phage protein,baseplate wedge subu..|
MEMISNNLNWFVGVVEDRMDPLKLGRVRVRVVGLHPPQRAQGDVMGIPTEKLPWMSVIQPITSAAMSGIGGSVTGPVEGTRVYGHFLDKWKTNGIVLGTYGGIVREKPNRLEGFSDPTGQYPRRLGNDTNVLNQGGEVGYDSSSNIIQDSNLDTAINPDDRPLSEIPTDDNPNMSMAEMLRRDEGLRLKVYWDTEGYPTIGIGHLIMKQPVRDMAQINKVLSKQVGREITGNPGSITMEEATTLFERDLADMQRDIKSHSKVGPVWQAVNRSRQMALENMAFQMGVGGVAKFNTMLTAMLAGDWEKAYKAGRDSLWYQQTKGRASRVTMIILTGNLESYGVEVKTPARSLSAMAATVAKSSDPADPPIPNDSRILFKEPVSSYKGEYPYVHTMETESGHIQEFDDTPGQERYRLVHPTGTYEEVSPSGRRTRKTVDNLYDITNADGNFLVAGDKKTNVGGSEIYYNMDNRLHQIDGSNTIFVRGDETKTVEGNGTILVKGNVTIVVEGNADITVKGDATTLVEGNQTNTVNGNLSWKVAGTVDWDVGGDWTEKMASMSSISSGQYTIDGSRIDIG
>ID:QBO61158.1 |[Escherichia phage D5505]||_Escherichia_phage_D5505_.gbk|putative baseplate h..|1731|MK327929(168049):75617-77347:1 ^^ Escherichia phage D5505, complete genome.|neighbours:ID:QBO61157.1(1),ID:QBO61159.1(1)|neighbour_genes:putative baseplate w..,hypothetical protein|
MEMISNNLNWFVGVVEDRMDPLKLGRVRVRVVGLHPPQRAQGDVMGIPTEKLPWMSVIQPITSAAMSGIGGSVTGPVEGTRVYGHFLDKWKTNGIVLGTYGGIVREKPNRLEGFSDPTGQYPRRLGNDTNVLNQGGEVGYDSSSNIIQDSNLDTAINPDDRPLSEIPTDDNPNMSMAEMLRRDEGLRLKVYWDTEGYPTIGIGHLIMKQPVRDMAQINKVLSKQVGREITGNPGSITMEEATTLFERDLADMQRDIKSHSKVGPVWQAVNRSRQMALENMAFQMGVGGVAKFNTMLTAMLAGDWEKAYKAGRDSLWYQQTKGRASRVTMIILTGNLESYGVEVKTPARSLSAMAATVAKSSDPADPPIPNDSRILFKEPVSSYKGEYPYVHTMETESGHIQEFDDTPGQERYRLVHPTGTYEEVSPSGRRTRKTVDNLYDITNADGNFLVAGDKKTNVGGSEIYYNMDNRLHQIDGSNTIFVRGDETKTVEGNGTILVKGNVTILVEGNADITVKGDATTLVEGNQTNTVNGNLSWKVAGTVDWDVGGDWTEKMASMSSISSGQYTIDGSRIDVGL
>ID:YP_009602097.1 |[Escherichia phage ECD7]||_Escherichia_phage_ECD7_.gbk|baseplate hub subuni..|1800|NC_041936(164706):67523-69322:1 ^GeneID:40077951^ Escherichia phage ECD7, complete genome.|neighbours:ID:YP_009602096.1(1),ID:YP_009602098.1(1)|neighbour_genes:baseplate wedge subu..,hypothetical protein|
MLMFNNSVKWFTGIVENREDPLMLGRVQVRIHGIHPSLSAHGDIQGLPTEDLLWITPVQDITSAAISGIGQSPTGIVEGSMVFGLALDERYLNCVILGTIAGQYTEKPLTTEGFCDPSGAYPRYIGNDVNILARGGINPETGQTTKPDSVYIRDENTGVAVNPDDEPLDQIPVDDNPDFTIEKMLRGDEGYREKWYLDSEGYPTIGIGHLIIYKKTSDLGIINNELSKLVGREVTNGRLTAEEVSKVFADDIEKTRRDMRKHPRIAPVYNKCNASRRMALENMAFQMGVGGLGKFKNSLAAMLAEEWKQAYDGLRQSVWANQTPGRSSRVSKIILTGNLESYGVIAPKKEESISDDPRARLRNARIAAYKTQRAEEDPEAPFTPQDTRIMFKEPKSSYSARYPYNHVYESESGHIIEIDDTPSHERYHRKHPSGTFEETRPDGTRVEKIEGDDYLIVKQGRKVNVKGNLQVVVEGDAQVYYMGNVMQTVDGNVTEFIRGNVNQTVEGTANMHVVGDVTAQLDANLTANVKGNAELMIEGNTTETIKGNYDLTVEGNFNMTVNGTKSDQVNGDWSRNCGASVKDIASGTVKIDGSRIDLG
>ID:YP_009102621.1 |[Escherichia phage ECML-134]||_Escherichia_phage_ECML-134_.gbk|phage baseplate hub|1728|NC_025449(166783):75528-77255:1 ^GeneID:22111804^ Escherichia phage ECML-134, complete genome.|neighbours:ID:YP_009102620.1(1),ID:YP_009102622.1(1)|neighbour_genes:phage baseplate wedg..,hypothetical protein|
MEMISNNLNWFVGVVEDRMDPLKLGRVRVRVVGLHPPQRAQGDVMGIPTEKLPWMSVIQPITSAAMSGIGGSVTGPVEGTRVYGHFLDKWKTNGIVLGTYGGIVREKPNRLEGFSDPTGQYPRRLGNDTNVLNQGGEVGYDSSSNIIQDSNLDTAINPDDRPLSEIPTDDNPNMSMAEMLRRDEGLRLKVYWDTEGYPTIGIGHLIMKQPVRDMAQINKVLSKQVGREITGNPGSITMEEATTLFERDLADMQRDIKSHSKVGPVWQAVNRSRQMALENMAFQMGVGGVAKFNTMLTAMLAGDWEKAYKAGRDSLWYQQTKGRASRVTMIILTGNLESYGVEVKTPARSLSAMAATVAKSSDPADPPIPNDSRILFKEPVSSYKGEYPYVHTMETESGHIQEFDDTPGQERYRLVHPTGTYEEVSPSGRRTRKTVDNLYDITNADGNFLVAGDKKTNVGGSEIYYNMDNRLHQIDGSNTIFVRGDETKTVEGNGTILVKGNVTIIVEGNADITVKGDATTLVEGNQTNTVNGNLSWKVAGTVDWDVGGDWTEKMASMSSISSGQYTIDGSRIDIG
>ID:QAY00186.1 |[Escherichia phage EcWhh-1]||_Escherichia_phage_EcWhh-1.gbk|baseplate hub subuni..|1743|MH791409(170524):138588-140330:1 ^^ UNVERIFIED: Escherichia phage EcWhh-1, complete genome.|neighbours:ID:QAY00185.1(1),ID:QAY00187.1(1)|neighbour_genes:baseplate wedge subu..,hypothetical protein|
MINMSDNLSWFVGVVEDRMDPLKQGRVRVRVWGMHPYEKVQGPVKGLRTEDLPWMSVLMPTSSASVSGIQTAMTGMVPGTQVYGHFLDKWKLNGLVLGTYGSASKQKANPNEGFSDPTGQYPLYLGNDAAALNRGGEVGYDATSNVIQDANTDVGINPDGLDLSQVKPDDNPNFTIENMLHRDEGLRLKVYWDTEGYPTIGIGHLITPQPIRDMNQINKILSNQIGREVKGNPGAISMDEASKLFQEDLKKVQSDIGRHSVVGPVYNKENRSRQMALENMAFQMGLGGLAKFKTMLSAMLAGDYKKAFDAARDSVWFNQTKGRASRVSMIILTGNMESYGIMAPKERKFKGRSYRMIQTFAAPKNSDPADPWTPEDTRILFKEPDSSYKGEYPYVQTMQTEGGHIQEFDNTPGQERYRLIHPTGSYEEVAPDGRKTSKTVADGYYMTQGDSNTYVGGNNKVNIGGDETYYNMANVRRQTDGSESIHIRGNETKTVEGDGTLIVKGNVTVIVEGNADITVKGDAKTLVEGNHDYTVNGNVKWSVNGNVDMTVAGNWSETMSTMSSIASGQYTIDGSRIDIG
> |[Tevenvirinae Escherichia_phage_HP3]||_Escherichia_phage_HP3.gb|Phage baseplate hub ..|1734|NC_041920.1(170254):90238-91971:1 ^RAST2:fig|1198136.53.peg.186^ Tevenvirinae Escherichia_phage_HP3|neighbours:(1),(1)|neighbour_genes:baseplate wedge subu..,Phage protein (ACLAM..|
MEMISSSLNWFVGVVEDRMDPLKQGRVRVRVVGLHPAQRAQGDVQGIPTEKLPWMTVIQPITSASMSGIGGSVTGPVEGTRVYGHFLDKWKTNGIVLGTYGGIVREKPNRLEGFSDPTGQYPRRLGNDTNVLNQGGEAGYYSNSNVIQDNNLDYGINPDDTDLANIPEDDDPNFTITEMLRRDEGLRDKVYWDHLGYPTVGIGHLIVMEKTRDMSRINKLLSDQVGREVTGNPGTITLEEATALFEKDLAKMQKDIRSNSKVGPVYAKMNRSRQMALENMCFQMGVGGVAKFNTMLKAMAEGDWKTAYKSGRDSLWFQQTKGRASRVTTIILTGNMESYGVPVKTPPSPGVGADLVTRNTDSEDPAGPPVPLDSRILFKEPESSYRGEYPYVHAMETESGHIQEFDDTPGNERYRLVHPTGSYEEVSPSGRRTRKTVEDLYDITNGDGNFLISGDKLVNVGANEIYYNMADRLHQIDGNDTIFIRGNQTKTVEGDGTLYVKGNIKIVVDGNADILVKGDAKTQVEGNHDYTVNGNVKWTVNGNVDMTVAGDWAETMSTMSSVASGQYTVDGSRIDIG
>ID:YP_009148591.1 |[Escherichia phage HY01]||_Escherichia_phage_HY01_.gbk|putative baseplate h..|1728|NC_027349(166977):75580-77307:1 ^GeneID:24722770^ Escherichia phage HY01, complete genome.|neighbours:ID:YP_009148590.1(1),ID:YP_009148592.1(1)|neighbour_genes:baseplate wedge subu..,hypothetical protein|
MEMISNNLNWFVGVVEDRMDPLKLGRVRVRVVGLHPPQRAQGDVMGIPTDKLPWMSVIQPITSAAMSGIGGSVTGPVEGTRVYGHFLDKWKTNGIVLGTYGGIVREKPNRLEGFSDPTGQYPRRLGNDTNVLNQGGEVGYDSSSNIIQDSNLDTAINPDDRPLSEIPTDDNPNMSMAEMLRRDEGLRLKVYWDTEGYPTIGIGHLIMKQPVRDMTQINKVLSKQVGREITGNPGSITMEEAVTLFERDLADMQRDIKSHSKVGPVWQAVNRSRQMALENMAFQMGVGGVAKFNTMLTAMLAGDWEKAYKAGRDSLWYQQTKGRASRVTMIILTGNLESYGIEVKTPARSLSAMAATVAKSSDPADPPIPNDSRILFKEPVSSYKGEYPYVHTMETESGHIQEFDDTPGQERYRLVHPTGTYEEVSPSGRRTRKTVDNLYDITNADGNFLVAGDKKTNVGGSEIYYNMDNRLHQIDGSNTIFVRGDETKTVEGNGTILVKGNVTIVVEGNADITVKGDATTLVEGNQTNTVNGNLSWKVAGTVDWDVGGDWTEKMASMSSISSGQYTIDGSRIDIG
>ID:YP_009284010.1 |[Escherichia phage HY03]||_Escherichia_phage_HY03.gbk|putative baseplate h..|1728|NC_031047(170770):7966-9693:1 ^GeneID:29078878^ Escherichia phage HY03, complete genome.|neighbours:ID:YP_009284009.1(1),ID:YP_009284011.1(1)|neighbour_genes:putative base plate ..,hypothetical protein|
MEMISNNLNWFVGVVEDRMDPLKLGRVRVRVVGLHPPQRAQGDVMGIPTDKLPWMSVIQPITSAAMSGIGGSVTGPVEGTRVYGHFLDKWKTNGIVLGTYGGIVREKPNRLEGFSDPTGQYPRRLGNDTNVLNQGGEVGYDSSSNIIQDSNLDTAINPDDRPLSEIPTDDNPNMSMAEMLRRDEGLRLKVYWDTEGYPTIGIGHLIMKQPVRDMTQINKVLSKQVGREITGNPGSITMEEAVTLFERDLADMQRDIKSHSKVGPVWQAVNRSRQMALENMAFQMGVGGVAKFNTMLTAMLAGDWEKAYKAGRDSLWYQQTKGRASRVTMIILTGNLESYGIEVKTPARSLSAMAATVAKSSDPADPPIPNDSRILFKEPVSSYKGEYPYVHTMETESGHIQEFDDTPGQERYRLVHPTGTYEEVSPSGRRTRKTVDNLYDITNADGNFLVAGDKKTNVGGSEIYYNMDNRLHQIDGSNTIFVRGDETKTVEGNGTILVKGNVTIVVEGNADITVKGDATTLVEGNQTNTVNGNLSWKVAGTVDWDVGGDWTEKMASMSSISSGQYTIDGSRIDIG
>ID:BBG28667.1 |[Escherichia phage KIT03]||_Escherichia_phage_KIT03_.gbk|baseplate hub subuni..|1728|AP018932(166848):76076-77803:1 ^^ Escherichia phage KIT03 DNA, complete sequence.|neighbours:ID:BBG28666.1(1),ID:BBG28668.1(1)|neighbour_genes:baseplate wedge subu..,hypothetical protein|
MEMISNNLNWFVGVVEDRMDPLKLGRVRVRVVGLHPPQRAQGDVMGIPTDKLPWMSVIQPITSAAMSGIGGSVTGPVEGTRVYGHFLDKWKTNGIVLGTYGGIVREKPNRLEGFSDPTGQYPRRLGNDTNVLNQGGEVGYDSSSNIIQDSNLDTAINPDDRPLSEIPTDDNPNMSMAEMLRRDEGLRLKVYWDTEGYPTIGIGHLIMKQPVRDMTQINKVLSKQVGREITGNPGSITMEEAVTLFERDLADMQRDIKSHSKVGPVWQAVNRSRQMALENMAFQMGVGGVAKFNTMLTAMLAGDWEKAYKAGRDSLWYQQTKGRASRVTMIILTGNLESYGIEVKTPARSLSAMAATVAKSSDPADPPIPNDSRILFKEPVSSYKGEYPYVHTMETESGHIQEFDDTPGQERYRLVHPTGTYEEVSPSGRRTRKTVDNLYDITNADGNFLVAGDKKTNVGGSEIYYNMDNRLHQIDGSNTIFVRGDETKTVEGNGTILVKGNVTIVVEGNADITVKGDATTLVEGNQTNTVNGNLSWKVAGTVDWDVGGDWTEKMASMSSISSGQYTIDGSRIDIG
>ID:YP_008060715.1 |[Escherichia phage Lw1]||_Escherichia_phage_Lw1_.gbk|baseplate hub subuni..|1767|NC_021344(176227):103690-105456:1 ^GeneID:16205022^ Escherichia phage Lw1, complete genome.|neighbours:ID:YP_008060714.1(1),ID:YP_008060716.1(1)|neighbour_genes:baseplate wedge subu..,hypothetical protein|
MRYGGNANSPFFDGVVEEVDDPLFLGRVRVRVFGEHPAQKQKSETIGIPVEELPWMVPIQNITSAAVSGVGFSPTGIVRGSFVFGVWRDKWHQDGVILGTYAGQYVEKPDTQKGFCDPFGEYPRYVGNDVNVLARGGVEGRTSSSVVIRDANSSLAVNPDDRPLDEIPEDNRPDTGGFTIETMIKQDEGIRLTWYYDVKGYTIGIGHFFLTAPQGTDPAVVNAALSKQIGRTVTGVPGSITAEEAGVLFQQDLAKVHRDIQNNSKVREVYHDLNRPRQMAIENMCFQMGVGGVAKFTNALAAMKSQDWQTAYNELRNSTWANQTPGRSSRVSKIVLTGNLESYGVMVPDPEGRSLSAAYNAVVLQASNPEDPFVPGDTRVMFEEPKSAYAAEYPYNMVFESRSGHIQEFDDTPGFERYNRVHPAGTYEEIRPDGSRVVKIMGDDYQIVMQGRKLNVKGNLQVVVEGDAFIYNMGNVQQTVDGNVTEFVRGNVNQTVEGEYVGRVKGNAELTVEKDATINVDQNLMANVKQNATVNVTEDATVTAKNAMMDIEQDFDLNANNITMVARQNTLIDSGSLTKITGGTVQVG
>ID:YP_009324046.1 |[Escherichia phage MX01]||_Escherichia_phage_MX01_.gbk|hypothetical protein|1743|NC_031934(168929):76145-77887:1 ^GeneID:30308955^ Escherichia phage MX01, complete genome.|neighbours:ID:YP_009324045.1(1),ID:YP_009324047.1(1)|neighbour_genes:hypothetical protein,hypothetical protein|
MINMSDNVSWFVGVVEDRMDPLQQGRVRVRVWGMHPYEKVQGPVKGLRTEDLPWMSVLMPTSSASVSGIQTAMTGMVPGTQVYGHFLDKWKLNGLVLGTYGSASRQKANPNEGFSDPTGQYPLYLGNDAAALNRGGEVGYDATSNVIQDANTDVGINPDGLDLSQVKPDDNPNFTIENMLHRDEGLRLKVYWDTEGYPTIGIGHLITPQPIRDMNRINKILSNQVGREVKGNPGTISMDEVSKLFQDDLKKVQNDIGRHSVVGPVYNKENRSRQMALENMAFQMGLGGLAKFRGMLSAMLIGDYKKAFEEARNSVWFNQTKGRASRVSMIILTGNMESYGIMAPKEREFKGRSYRMIQTFAAPTNSDPADPWTPEDTRILFKEPDSSYKGEYPYVQTMQTEGGHVQEFDNTPGQERYRLIHPTGSYEEVAPDGRKTSKTVADGYYMTQGDSNTYVGGNNKVNIGGDETYYNMANVRRQTDGSESIHIRGNETKTVEGDGTLIVKGNVTVLVEGNADITVKGDAKTLVEGNHDYTVNGNVKWSVNGNVDMTVAGNWSETMSTMSSIASGQYTIDGSRIDIG
>ID:AYR04069.1 |[Escherichia phage OLB35]||_Escherichia_phage_OLB35_.gbk|baseplate hub subuni..|1734|MH992122(169140):80785-82518:1 ^^ UNVERIFIED: Escherichia phage OLB35, complete genome.|neighbours:ID:AYR04068.1(1),ID:AYR04070.1(1)|neighbour_genes:baseplate wedge subu..,hypothetical protein|
MEMISSSLNWFVGVVEDRMDPLKQGRVRVRVVGLHPAQRAQGDVQGIPTEKLPWMTVIQPITSASMSGIGGSVTGPVEGTRVYGHFLDKWKTNGIVLGTYGGIVREKPNRLEGFSDPTGQYPRRLGNDTNVLNQGGEAGYYSNSNVIQDNNLDYGINPDDTDLANIPEDDDPNFTITEMLRRDEGLRDKVYWDHLGYPTVGIGHLIVMEKTRDMSRINKLLSDQVGREVTGNPGTITLEEATALFEKDLAKMQKDIRSNSKVGPVYAKMNRSRQMALENMCFQMGVGGVAKFNTMLKAMATGDWKTAYKSGRDSLWFQQTKGRASRVTTIILTGNMESYGVPVKTPPSPGVGADLVTRNTDPEDPAGPPVPLDSRILFKEPESSYRGEYPYVHAMETESGHIQEFDDTPGNERYRLVHPTGSYEEVSPSGRRTRKTVEDLFDITNGDGNFLVSGDKLVNVGANEIYYNMADRLHQIDGSDTIFIRGNQTKTVEGDGTLYVKGNIKIVVDGNADILVKGDAKTQVEGNHDYTVNGNVKWTVNGNVDMTVAGNWSETMTTMSSIASGQYTVDGSRIDIG
>ID:ANH49716.1 |[Escherichia phage PE37]||_Escherichia_phage_PE37_.gbk|baseplate hub and ta..|1728|KU925172(166423):86604-88331:-1 ^^ Escherichia phage PE37, complete genome.|neighbours:ID:ANH49715.1(-1),ID:ANH49717.1(-1)|neighbour_genes:hypothetical protein,baseplate wedge subu..|
MEMISNNLNWFVGVVEDRMDPLKLGRVRVRVVGLHPPQRAQGDVMGIPTEKLPWMSVIQPITSAAMSGIGGSVTGPVEGTRVYGHFLDKWKTNGIVLGTYGGIVREKPNRLEGFSDPTGQYPRRLGNDTNVLNQGGEVGYDSSSNVIQDSNLDTAINPDDRPLSEIPTDDNPNMSMAEMLRRDEGLRLKVYWDTEGYPTIGIGHLIMKQPVRDMAQINKVLSKQVGREITGNPGSITMEEATTLFERDLADMQRDIKSHSKVGPVWQAVNRSRQMALENMAFQMGVGGVAKFNTMLTAMLAGDWEKAYKAGRDSLWYQQTKGRASRVTMIILTGNLESYGVEVKTPARSLSAMAATVAKSSDPADPPIPNDSRILFKEPVSSYKGEYPYVHTMETESGHIQEFDDTPGQERYRLVHPTGTYEEVSPSGRRTRKTVDNLYDITNADGNFLVAGDKKTNVGGSEIYYNMDNRLHQIDGSNTIFVRGDETKTVEGNGTILVKGNVTIVVEGNADITVKGDATTLVEGNQTNTVNGNLSWKVAGTVDWDVGGDWTEKMASMSSISSGQYTIDGSRIDIG
>ID:BBC14484.1 |[Escherichia phage PP01]||_Escherichia_phage_PP01.gbk|5|1728|LC348379(167812):76153-77880:1 ^^ Escherichia phage PP01 DNA, complete sequence.|neighbours:ID:BBC14483.1(1),ID:BBC14485.1(-1)|neighbour_genes:53,repEB|
MEMISNNLNWFVGVVEDRMDPLKLGRVRVRVVGLHPPQRAQGDVMGIPTEKLPWMSVIQPITSAAMSGIGGSVTGPVEGTRVYGHFLDKWKTNGIVLGTYGGIVREKPNRLEGFSDPTGQYPRRLGNDTNVLNQGGEVGYDSSSNVIQDSNLDTAINPDDRPLSEIPTDDNPNMSMAEMLRRDEGLRLKVYWDTEGYPTIGIGHLIMKQPVRDMAQINKVLSKQVGREITGNPGSITMEEATTLFERDLADMQRDIKSHSKVGPVWQAVNRSRQMALENMAFQMGVGGVAKFNTMLTAMLAGDWEKAYKAGRDSLWYQQTKGRASRVTMIILTGNLESYGVEVKTPARSLSAMAATVAKSSDPADPPIPNDSRILFKEPVSSYKGEYPYVHTMETESGHIQEFDDTPGQERYRLVHPTGTYEEVSPSGRRTRKTVDNLYDITNADGNFLVAGDKKTNVGGSEIYYNMDNRLHQIDGSNTIFVRGDETKTVEGNGTILVKGNVTIVVEGNADITVKGDATTLVEGNQTNTVNGNLSWKVAGTVDWDVGGDWTEKMASMSSISSGQYTIDGSRIDIG
>ID:AWY07844.1 |[Escherichia phage SF]||_Escherichia_phage_SF_.gbk|baseplate hub subuni..|1680|MH359124(168695):39261-40940:-1 ^^ Escherichia phage SF, complete genome.|neighbours:ID:AWY07843.1(-1),ID:AWY07845.1(-1)|neighbour_genes:hypothetical protein,baseplate wedge subu..|
MDPLKQGRVRVRVVGLHPAQRAQGDVQGIPTEKLPWMTVIQPITSASMSGIGGSVTGPVEGTRVYGHFLDKWKTNGIVLGTYGGIVREKPNRLEGFSDPTGQYPRRLGNDTNVLNQGGEAGYYSNSNVIQDNNLDYGINPDDTDLANIPEDDDPNFTITEMLRRDEGLRDKVYWDHLGYPTVGIGHLIVMEKTRDMSRINKLLSDQVGREVTGNPGTITLEEATALFEKDLAKMQKDIRSNSKVGPVYAKMNRSRQMALENMCFQMGVGGVAKFNTMLKAMAAGDWKTAYKSGRDSLWFQQTKGRASRVTTIILTGNMESYGVPVKTPPSPGVGADLVTRNTDPEDPAGPPVPLDSRILFKEPESSYRGEYPYVHAMETESGHIQEFDDTPGNERYRLVHPTGSYEEVSPSGRRTRKTVEDLFDITNGDGNFLISGDKLVNVGANEIYYNMADRLHQIDGNDTIFIRGNQSKTVEGDGTLYVKGNIKIVVDGNADILVKGDAKTQVEGNHDYTVNGNVKWTVNGNVDMTVAGDWSETMSTMSSIASGQYTVDGSRIDIG
>ID:YP_009608513.1 |[Escherichia phage ST0]||_Escherichia_phage_ST0.gbk|baseplate hub subuni..|1680|NC_041990(170496):148507-150186:-1 ^GeneID:40084535^ Escherichia phage ST0, complete genome.|neighbours:ID:YP_009608512.1(-1),ID:YP_009608514.1(-1)|neighbour_genes:hypothetical protein,baseplate wedge subu..|
MDPLKQGRVRVRVVGLHPAQRAQGDVQGIPTEKLPWMTVIQPITSASMSGIGGSVTGPVEGTRVYGHFLDKWKTNGIVLGTYGGIVREKPNRLEGFSDPTGQYPRRLGNDTNVLNQGGEAGYYSNSNVIQDNNLDYGINPDDTDLANIPEDDDPNFTITEMLRRDEGLRDKVYWDHLGYPTVGIGHLIVMEKTRDMSRINKLLSDQVGREVTGNPGTITLEEATALFEKDLAKMQKDIRSNSKVGPVYAKMNRSRQMALENMCFQMGVGGVAKFNTMLKAMATGDWKTAYKSGRDSLWFQQTKGRASRVTTIILTGNMESYGVPVKTPPSPGVGADLVTRNTDPEDPAGPPVPLDSRILFKEPESSYRGEYPYVHAMETESGHIQEFDDTPGNERYRLVHPTGSYEEVSPSGRRTRKTVEDLFDITNGDGNFLISGDKLVNVGANEIYYNMADRLHQIDGNDTIFIRGNQSKTVEGDGTLYVKGNIKIVVDGNADILVKGDAKTQVEGNHDYTVNGNVKWTVNGNVDMTVAGDWAETMSTMSSVASGQYTVDGSRIDIG
>ID:BBC14765.1 |[Escherichia phage T2]||_Escherichia_phage_T2.gbk|5|1728|LC348380(163825):74522-76249:1 ^^ Escherichia phage T2 DNA, complete sequence.|neighbours:ID:BBC14764.1(1),ID:BBC14766.1(-1)|neighbour_genes:53,repEB|
MEMISNNLNWFVGVVEDRMDPLKLGRVRVRVVGLHPPQRAQGDVMGIPTEKLPWMSVIQPITSAAMSGIGGSVTGPVEGTRVYGHFLDKWKTNGIVLGTYGGIVREKPNRLEGFSDPTGQYPRRLGNDTNVLNQGGEVGYDSSSNVIQDSNLDTAINPDDRPLSEIPTDDNPNMSMAEMLRRDEGLRLKVYWDTEGYPTIGIGHLIMKQPVRDMAQINKVLSKQVGREITGNPGSITMEEATTLFERDLADMQRDIKSHSKVGPVWQAVNRSRQMALENMAFQMGVGGVAKFNTMLTAMLAGDWEKAYKAGRDSLWYQQTKGRASRVTMIILTGNLESYGVEVKTPARSLSAMAATVAKSSDPADTPIPNDSRILFKEPVSSYKGEYPYVHTMETESGHIQEFDDTPGQERYRLVHPTGTYEEVSPSGRRTRKTVDNLYDITNADGNFLVAGDKKTNVGGSEIYYNMDNRLHQIDGSNTIFVRGDETKTVEGNGTILVKGNVTIVVEGNADITVKGDATTLVEGNQTNTVNGNLSWKVAGTVDWDVGGDWTEKMASMSSISSGQYTIDGSRIDIG
>ID:YP_009281485.1 |[Escherichia phage UFV-AREG1]||_Escherichia_phage_UFV-AREG1_.gbk|lysozyme|1728|NC_031030(170788):75532-77259:1 ^GeneID:29063678^ Escherichia phage UFV-AREG1, complete genome.|neighbours:ID:YP_009281484.1(1),ID:YP_009281486.1(1)|neighbour_genes:baseplate wedge prot..,hypothetical protein|
MEMISNNLNWFVGVVEDRMDPLKLGRVRVRVVGLHPPQRAQGDVMGIPTEKLPWMSVIQPITSAAMSGIGGSVTGPVEGTRVYGHFLDKWKTNGIVLGTYGGIVREKPNRLEGFSDPTGQYPRRLGNDTNVLNQGGEVGYDSSSNIIQDSNLDTAINPDDRPLSEIPTDDNPNMSMAEMLRRDEGLRLKVYWDTEGYPTIGIGHLIMKQPVRDMAQINKVLSKQVGREITGNPGSITMEEAVTLFERDLADMQRDIKSHSKVGPVWKAVNRSRQMALENMAFQMGVGGVAKFNTMLTAMLAGDWEKAYKAGRDSLWYQQTKGRASRVTMIILTGNLESYGVEVKTPARSLSAMAATVAKSSDPADPPIPNDSRILFKEPVSSYKGEYPYVHTMETESGHIQEFDDTPGQERYRLVHPTGTYEEVSPSGRRTRKTVDNLYDITNADGNFLVAGDKKTNVGGSEIYYNMDNRLHQIDGSNTIFVRGDETKTVEGNGTILVKGNVTIVVEGNADITVKGDATTLVEGNQTNTVNGNLSWKVAGTVDWDVGGDWTEKMASMSSISSGQYTIDGSRIDIG
>ID:YP_009323354.1 |[Escherichia phage WG01]||_Escherichia_phage_WG01_.gbk|baseplate hub subuni..|1788|NC_031928(169936):75651-77438:1 ^GeneID:30308480^ Escherichia phage WG01, complete genome.|neighbours:ID:YP_009323353.1(1),ID:YP_009323355.1(1)|neighbour_genes:hypothetical protein,hypothetical protein|
MINMSDNVSWFVGVVEDRMDPLQQGRVRVRVWGMHPYEKVQGPVKGLRTEDLPWMSVLMPTSSASVSGIQTAMTGMVPGTQVYGHFLDKWKLNGLVLGTYGSASRQKANPNEGFSDPTGQYPLYLGNDAAALNRGGEVGYDATSNVIQDANTDVGINPDGLDLSQVKPDDNPNFTIENMLHRDEGLRLKVYWDTEGYPTIGIGHLITPQPIRDMNRINKILSNQVGREVKGNPGAISMDEASKLFQEDLKKVQNDIGRHSVVGPVYNKENRSRQMALENMAFQMGLGGLAKFRGMLSAMLIGDYKKAFEEARNSVWFNQTKGRASRVSMIILTGNMESYGIMAPKERSFNGRSYRMIQTFVAPTNSDPADPWTPEDTRILFKEPDSSYKGEYPYVQTMQTEGGHIQEFDNTPGQERYRLIHPTGSYEEVAPDGRKTSKTVADGYYMTQGDSNTYVGGNNKVNVGGDETYYNMANVRRQTDGSESIHIRGNETKTVEGNGTLLVKGNVKIVIMGTADITVEQEAYITVEKDTTVNVNQNADISVKQKATINAQNMDVNVEQDLNFAATNINLNASNTVHMDGGSLAKVSGGNVQVG
>ID:YP_009030758.1 |[Escherichia phage vB_EcoM_112]||_Escherichia_phage_e112_.gbk|baseplate hub subuni..|1728|NC_024125(168470):77759-79486:1 ^GeneID:19485301^ Escherichia phage e11/2, complete genome.|neighbours:ID:YP_009030757.1(1),ID:YP_009030759.1(1)|neighbour_genes:baseplate wedge subu..,hypothetical protein|
MEMISNNLNWFVGVVEDRMDPLKLGRVRVRVVGLHPPQRAQGDVMGIPTEKLPWMSVIQPITSAAMSGIGGSVTGPVEGTRVYGHFLDKWKTNGIVLGTYGGIVREKPNRLEGFSDPTGQYPRRLGNDTNVLNQGGDVGYDSSSNVIQDSNLDTAINPDDRPLSEIPTDDNPNMSMAEMLRRDEGLRLKVYWDTEGYPTIGIGHLIMKQPVRDMAQINKVLSKQVGREITGNPGSITMEEATTLFERDLADMQRDIKSHSKVGPVWQAVNRSRQMALENMAFQMGVGGVAKFNTMLTAMLAGDWEKAYKAGRDSLWYQQTKGRASRVTMIILTGNLESYGVEVKTPARSLSAMAATVAKSSDPADPPIPNDSRILFKEPVSSYKGEYPYVHTMETESGHIQEFDDTPGQERYRLVHPTGTYEEVSPSGRRTRKTVDNLYDITNADGNFLVAGDKKTNVGGSEIYYNMDNRLHQIDGSNTIFVRGDETKTVEGNGTILVKGNVTIVVEGNADITVKGDATTLVEGNQTNTVNGNLSWKVAGTVDWDVGGDWTEKMASMSSISSGQYTIDGSRIDIG
>ID:AYN56263.1 |[Escherichia phage p000v]||_Escherichia_phage_p000v_.gbk|peptidoglycan hydrol..|1734|MK047717(167803):67838-69571:-1 ^^ Escherichia phage p000v, complete genome.|neighbours:ID:AYN56262.1(-1),ID:AYN56264.1(-1)|neighbour_genes:hypothetical protein,baseplate wedge prot..|
MEMISSSLNWFVGVVEDRMDPLKQGRVRVRVVGLHPAQRAQGDVQGIPTEKLPWMTVIQPITSASMSGIGGSVTGPVEGTRVYGHFLDKWKTNGIVLGTYGGIVREKPNRLEGFSDPTGQYPRRLGNDTNVLNQGGEAGYYSNSNVIQDNNLDYGINPDDTDLANIPEDDDPNFTITEMLRRDEGLRDKVYWDHLGYPTVGIGHLIVMEKTRDMSRINKLLSDQVGREVTGNPGTITLEEATALFEKDLAKMQKDIRSNSKVGPVYAKMNRSRQMALENMCFQMGVGGVAKFNTMLKAMATGDWKTAYKSGRDSLWFQQTKGRASRVTTIILTGNMESYGVPVKTPPSPGVGADLVTRNTDSEDPAGPPVPLDSRILFKEPESSYRGEYPYVHAMETESGHIQEFDDTPGNERYRLVHPTGSYEEVSPSGRRTRKTVEDLFDITNGDGNFLISGDKLVNVGANEIYYNMADRLHQIDGNDTIFIRGNQTKTVEGDGTLYVKGNIKIVVDGNADILVKGDAKTQVEGNHDYTVNGNVKWTVNGNVDMTVAGDWAETMSTMSSVASGQYTVDGSRIDIG
>ID:AYN56447.1 |[Escherichia phage p000y]||_Escherichia_phage_p000y_.gbk|peptidoglycan hydrol..|1734|MK047718(169872):10153-11886:-1 ^^ Escherichia phage p000y, complete genome.|neighbours:ID:AYN56446.1(-1),ID:AYN56448.1(-1)|neighbour_genes:hypothetical protein,baseplate wedge prot..|
MEMISSSLNWFVGVVEDRMDPLKQGRVRVRVVGLHPAQRAQGDVQGIPTEKLPWMTVIQPITSASMSGIGGSVTGPVEGTRVYGHFLDKWKTNGIVLGTYGGIVREKPNRLEGFSDPTGQYPRRLGNDTNVLNQGGEAGYYSNSNVIQDNNLDYGINPDDTDLANIPEDDDPNFTITEMLRRDEGLRDKVYWDHLGYPTVGIGHLIVMEKTRDMSRINKLLSDQVGREVTGNPGTITLEEATALFEKDLAKMQKDIRSNSKVGPVYAKMNRSRQMALENMCFQMGVGGVAKFNTMLKAMADGDWKTAYKSGRDSLWFQQTKGRASRVTTIILTGNMESYGVPVKTPPSPGVGADLVTRNADPEDPAGPPVPLDSRILFKEPESSYRGEYPYVHAMETESGHIQEFDDTPGNERYRLVHPTGSYEEVSPSGRRTRKTVEDLFDITNGDGNFLISGDKLVNVGANEIYYNMADRLHQIDGNDTIFIRGNQSKTVEGDGTLYVKGNIKIVVDGNADILVKGDAKTQVEGNHDYTVNGNVKWTVNGNVDMTVAGDWAETMSTMSSVASGQYTVDGSRIDIG
>ID:YP_009210336.1 |[Escherichia phage slur02]||_Escherichia_phage_slur02_.gbk|putative baseplate h..|1728|NC_028927(167298):146026-147753:1 ^GOA:A0A0M7QD22,GeneID:26636869,InterPro:IPR001165,InterPro:IPR002196,InterPro:IPR009590,InterPro:IPR010609,InterPro:IPR023346,InterPro:IPR023347,UniProtKB/TrEMBL:A0A0M7QD22^ Escherichia phage slur02, complete genome.|neighbours:ID:YP_009210335.1(1),ID:YP_009210337.1(1)|neighbour_genes:putative baseplate w..,hypothetical protein|
MEMISNNLNWFVGVVEDRMDPLKLGRVRVRVVGLHPPQRAQGDVMGIPTEKLPWMSVIQPITSAAMSGIGGSVTGPVEGTRVYGHFLDKWKTNGIVLGTYGGIVREKPNRLEGFSDPTGQYPRRLGNDTNVLNQGGEVGYDSSSNVIQDSNLDTAINPDDRPLSEIPTDDNPNMSMAEMLRRDEGLRLKVYWDTEGYPTIGIGHLIMKQPVRDMAQINKVLSKQVGREITGNPGSITMEEATTLFERDLADMQRDIKSHSKVGPVWQAVNRSRQMALENMAFQMGVGGVAKFNTMLTAMLAGDWEKAYKAGRDSLWYQQTKGRASRVTMIILTGNLESYGVEVKTPARSLSAMAATVAKSSDPADPPIPNDSRILFKEPVSSYKGEYPYVHTMETESGHIQEFDDTPGQERYRLVHPTGTYEEVSPSGRRTRKTVDNLYDITNADGNFLVAGDKKTNVGGSEIYYNMDNRLHQIDGSNTIFVRGDETKTVEGNGTILVKGNVTIVVEGNADITVKGDATTLVEGNQTNTVNGNLSWKVAGTVDWDVGGDWTEKMASMSSISSGQYTIDGSRIDIG
>ID:YP_009625099.1 |[Escherichia phage slur03]||_Escherichia_phage_slur03_.gbk|baseplate hub subuni..|1728|NC_042129(167467):91609-93336:-1 ^GOA:A0A0M9JDJ4,GeneID:40101981,InterPro:IPR001165,InterPro:IPR002196,InterPro:IPR009590,InterPro:IPR010609,InterPro:IPR023346,InterPro:IPR023347,UniProtKB/TrEMBL:A0A0M9JDJ4^ Escherichia phage slur03, complete genome.|neighbours:ID:YP_009625098.1(-1),ID:YP_009625100.1(-1)|neighbour_genes:hypothetical protein..,putative baseplate w..|
MEMISNNLNWFVGVVEDRMDPLKLGRVRVRVVGLHPPQRAQGDVMGIPTEKLPWMSVIQPITSAAMSGIGGSVTGPVEGTRVYGHFLDKWKTNGIVLGTYGGIVREKPNRLEGFSDPTGQYPRRLGNDTNVLNQGGDVGYDSSSNVIQDSNLDTAINPDDRPLSEIPTDDNPNMSMAEMLRRDEGLRLKVYWDTEGYPTIGIGHLIMKQPVRDMAQINKVLSKQVGREITGNPGSITMEEATTLFERDLADMQRDIKSHSKVGPVWQAVNRSRQMALENMAFQMGVGGVAKFNTMLTAMLAGDWEKAYKAGRDSLWYQQTKGRASRVTMIILTGNLESYGVEVKTPARSLSAMAATVAKSSDPADPPIPNDSRILFKEPVSSYKGEYPYVHTMETESGHIQEFDDTPGQERYRLVHPTGTYEEVSPSGRRTRKTVDNLYDITNADGNFLVAGDKKTNVGGSEIYYNMDNRLHQIDGSNTIFVRGDETKTVEGNGTILVKGNVTIVVEGNADITVKGDATTLVEGNQTNTVNGNLSWKVAGTVDWDVGGDWTEKMASMSSISSGQYTIDGSRIDIG
>ID:YP_009625367.1 |[Escherichia phage slur04]||_Escherichia_phage_slur04_.gbk|hypothetical protein|1728|NC_042130(167298):60539-62266:1 ^GOA:A0A0M7QB70,GeneID:40102268,InterPro:IPR001165,InterPro:IPR002196,InterPro:IPR009590,InterPro:IPR010609,InterPro:IPR023346,InterPro:IPR023347,UniProtKB/TrEMBL:A0A0M7QB70^ Escherichia phage slur04, complete genome.|neighbours:ID:YP_009625366.1(1),ID:YP_009625368.1(1)|neighbour_genes:Base plate wedge pro..,hypothetical protein|
MEMISNNLNWFVGVVEDRMDPLKLGRVRVRVVGLHPPQRAQGDVMGIPTEKLPWMSVIQPITSAAMSGIGGSVTGPVEGTRVYGHFLDKWKTNGIVLGTYGGIVREKPNRLEGFSDPTGQYPRRLGNDTNVLNQGGEVGYDSSSNVIQDSNLDTAINPDDRPLSEIPTDDNPNMSMAEMLRRDEGLRLKVYWDTEGYPTIGIGHLIMKQPVRDMAQINKVLSKQVGREITGNPGSITMEEATTLFERDLADMQRDIKSHSKVGPVWQAVNRSRQMALENMAFQMGVGGVAKFNTMLTAMLAGDWEKAYKAGRDSLWYQQTKGRASRVTMIILTGNLESYGVEVKTPARSLSAMAATVAKSSDPADPPIPNDSRILFKEPVSSYKGEYPYVHTMETESGHIQEFDDTPGQERYRLVHPTGTYEEVSPSGRRTRKTVDNLYDITNADGNFLVAGDKKTNVGGSEIYYNMDNRLHQIDGSNTIFVRGDETKTVEGNGTILVKGNVTIVVEGNADITVKGDATTLVEGNQTNTVNGNLSWKVAGTVDWDVGGDWTEKMASMSSISSGQYTIDGSRIDIG
>ID:YP_009197305.1 |[Escherichia phage slur07]||_Escherichia_phage_slur07_.gbk|hypothetical protein|1728|NC_028780(167124):85273-87000:-1 ^GOA:A0A0M7QC35,GeneID:26624494,InterPro:IPR001165,InterPro:IPR002196,InterPro:IPR009590,InterPro:IPR010609,InterPro:IPR023346,InterPro:IPR023347,UniProtKB/TrEMBL:A0A0M7QC35^ Escherichia phage slur07, complete genome.|neighbours:ID:YP_009197304.1(-1),ID:YP_009197306.1(-1)|neighbour_genes:hypothetical protein,Base plate wedge pro..|
MEMISNNLNWFVGVVEDRMDPLKLGRVRVRVVGLHPPQRAQGDVMGIPTEKLPWMSVIQPITSAAMSGIGGSVTGPVEGTRVYGHFLDKWKTNGIVLGTYGGIVREKPNRLEGFSDPTGQYPRRLGNDTNVLNQGGEVGYDSSSNIIQDSNLDTAINPDDRPLSEIPTDDNPNMSMAEMLRRDEGLRLKVYWDTEGYPTIGIGHLIMKQPVRDMAQINKVLSKQVGREITGNPGSITMEEATALFERDLADMQRDIKSHSKVGPVWQAVNRSRQMALENMAFQMGVGGVAKFNTMLTAMLAGDWEKAYKAGRDSLWYQQTKGRASRVTMIILTGNLESYGVEVKTPARSLSAMAATVAKSSDPADPPIPNDSRILFKEPVSSYKGEYPYVHTMETESGHIQEFDDTPGQERYRLVHPTGTYEEVSPSGRRTRKTVDNLYDITNADGNFLVAGDKKTNVGGSEIYYNMDNRLHQIDGSNTIFVRGDETKTVEGNGTILVKGNVTIVVEGNADITVKGDATTLVEGNQTNTVNGNLSWKVAGTVDWDVGGDWTEKMASMSSISSGQYTIDGSRIDIG
>ID:CUL02643.1 |[Escherichia phage slur08]||_Escherichia_phage_slur08_.gbk|hypothetical protein|1728|LN881733(167467):88856-90583:-1 ^GOA:A0A0M7QCX4,InterPro:IPR001165,InterPro:IPR002196,InterPro:IPR009590,InterPro:IPR010609,InterPro:IPR023346,InterPro:IPR023347,UniProtKB/TrEMBL:A0A0M7QCX4^ Escherichia phage slur08, complete genome.|neighbours:ID:CUL02642.1(-1),ID:CUL02644.1(-1)|neighbour_genes:hypothetical protein,Base plate wedge pro..|
MEMISNNLNWFVGVVEDRMDPLKLGRVRVRVVGLHPPQRAQGDVMGIPTEKLPWMSVIQPITSAAMSGIGGSVTGPVEGTRVYGHFLDKWKTNGIVLGTYGGIVREKPNRLEGFSDPTGQYPRRLGNDTNVLNQGGDVGYDSSSNVIQDSNLDTAINPDDRPLSEIPTDDNPNMSMAEMLRRDEGLRLKVYWDTEGYPTIGIGHLIMKQPVRDMAQINKVLSKQVGREITGNPGSITMEEATTLFERDLADMQRDIKSHSKVGPVWQAVNRSRQMALENMAFQMGVGGVAKFNTMLTAMLAGDWEKAYKAGRDSLWYQQTKGRASRVTMIILTGNLESYGVEVKTPARSLSAMAATVAKSSDPADPPIPNDSRILFKEPVSSYKGEYPYVHTMETESGHIQEFDDTPGQERYRLVHPTGTYEEVSPSGRRTRKTVDNLYDITNADGNFLVAGDKKTNVGGSEIYYNMDNRLHQIDGSNTIFVRGDETKTVEGNGTILVKGNVTIVVEGNADITVKGDATTLVEGNQTNTVNGNLSWKVAGTVDWDVGGDWTEKMASMSSISSGQYTIDGSRIDIG
>ID:CUL02921.1 |[Escherichia phage slur11]||_Escherichia_phage_slur11_.gbk|hypothetical protein|1728|LN881734(167298):64085-65812:1 ^GOA:A0A0M7QC75,InterPro:IPR001165,InterPro:IPR002196,InterPro:IPR009590,InterPro:IPR010609,InterPro:IPR023346,InterPro:IPR023347,UniProtKB/TrEMBL:A0A0M7QC75^ Escherichia phage slur11, complete genome.|neighbours:ID:CUL02920.1(1),ID:CUL02922.1(1)|neighbour_genes:Base plate wedge pro..,hypothetical protein|
MEMISNNLNWFVGVVEDRMDPLKLGRVRVRVVGLHPPQRAQGDVMGIPTEKLPWMSVIQPITSAAMSGIGGSVTGPVEGTRVYGHFLDKWKTNGIVLGTYGGIVREKPNRLEGFSDPTGQYPRRLGNDTNVLNQGGEVGYDSSSNVIQDSNLDTAINPDDRPLSEIPTDDNPNMSMAEMLRRDEGLRLKVYWDTEGYPTIGIGHLIMKQPVRDMAQINKVLSKQVGREITGNPGSITMEEATTLFERDLADMQRDIKSHSKVGPVWQAVNRSRQMALENMAFQMGVGGVAKFNTMLTAMLAGDWEKAYKAGRDSLWYQQTKGRASRVTMIILTGNLESYGVEVKTPARSLSAMAATVAKSSDPADPPIPNDSRILFKEPVSSYKGEYPYVHTMETESGHIQEFDDTPGQERYRLVHPTGTYEEVSPSGRRTRKTVDNLYDITNADGNFLVAGDKKTNVGGSEIYYNMDNRLHQIDGSNTIFVRGDETKTVEGNGTILVKGNVTIVVEGNADITVKGDATTLVEGNQTNTVNGNLSWKVAGTVDWDVGGDWTEKMASMSSISSGQYTIDGSRIDIG
>ID:CUL03707.1 |[Escherichia phage slur13]||_Escherichia_phage_slur13_.gbk|hypothetical protein|1728|LN881737(167299):85907-87634:1 ^GOA:A0A0M7QGK5,InterPro:IPR001165,InterPro:IPR002196,InterPro:IPR009590,InterPro:IPR010609,InterPro:IPR023346,InterPro:IPR023347,UniProtKB/TrEMBL:A0A0M7QGK5^ Escherichia phage slur13, complete genome.|neighbours:ID:CUL03706.1(1),ID:CUL03708.1(1)|neighbour_genes:Base plate wedge pro..,hypothetical protein|
MEMISNNLNWFVGVVEDRMDPLKLGRVRVRVVGLHPPQRAQGDVMGIPTEKLPWMSVIQPITSAAMSGIGGSVTGPVEGTRVYGHFLDKWKTNGIVLGTYGGIVREKPNRLEGFSDPTGQYPRRLGNDTNVLNQGGEVGYDSSSNVIQDSNLDTAINPDDRPLSEIPTDDNPNMSMAEMLRRDEGLRLKVYWDTEGYPTIGIGHLIMKQPVRDMAQINKVLSKQVGREITGNPGSITMEEATTLFERDLADMQRDIKSHSKVGPVWQAVNRSRQMALENMAFQMGVGGVAKFNTMLTAMLAGDWEKAYKAGRDSLWYQQTKGRASRVTMIILTGNLESYGVEVKTPARSLSAMAATVAKSSDPADPPIPNDSRILFKEPVSSYKGEYPYVHTMETESGHIQEFDDTPGQERYRLVHPTGTYEEVSPSGRRTRKTVDNLYDITNADGNFLVAGDKKTNVGGSEIYYNMDNRLHQIDGSNTIFVRGDETKTVEGNGTILVKGNVTIVVEGNADITVKGDATTLVEGNQTNTVNGNLSWKVAGTVDWDVGGDWTEKMASMSSISSGQYTIDGSRIDIG
>ID:YP_009180651.1 |[Escherichia phage slur14]||_Escherichia_phage_slur14_.gbk|hypothetical protein|1728|NC_028448(167467):19004-20731:1 ^GOA:A0A0M7QFL9,GeneID:26227826,InterPro:IPR001165,InterPro:IPR002196,InterPro:IPR009590,InterPro:IPR010609,InterPro:IPR023346,InterPro:IPR023347,UniProtKB/TrEMBL:A0A0M7QFL9^ Escherichia phage slur14, complete genome.|neighbours:ID:YP_009180650.1(1),ID:YP_009180652.1(1)|neighbour_genes:Base plate wedge pro..,hypothetical protein|
MEMISNNLNWFVGVVEDRMDPLKLGRVRVRVVGLHPPQRAQGDVMGIPTEKLPWMSVIQPITSAAMSGIGGSVTGPVEGTRVYGHFLDKWKTNGIVLGTYGGIVREKPNRLEGFSDPTGQYPRRLGNDTNVLNQGGDVGYDSSSNVIQDSNLDTAINPDDRPLSEIPTDDNPNMSMAEMLRRDEGLRLKVYWDTEGYPTIGIGHLIMKQPVRDMAQINKVLSKQVGREITGNPGSITMEEATTLFERDLADMQRDIKSHSKVGPVWQAVNRSRQMALENMAFQMGVGGVAKFNTMLTAMLAGDWEKAYKAGRDSLWYQQTKGRASRVTMIILTGNLESYGVEVKTPARSLSAMAATVAKSSDPADPPIPNDSRILFKEPVSSYKGEYPYVHTMETESGHIQEFDDTPGQERYRLVHPTGTYEEVSPSGRRTRKTVDNLYDITNADGNFLVAGDKKTNVGGSEIYYNMDNRLHQIDGSNTIFVRGDETKTVEGNGTILVKGNVTIVVEGNADITVKGDATTLVEGNQTNTVNGNLSWKVAGTVDWDVGGDWTEKMASMSSISSGQYTIDGSRIDIG
>ID:AVH85979.1 |[Escherichia phage vB_EcoM-G28]||_Escherichia_phage_vB_EcoM-G28.gbk|putative baseplate h..|1728|MG867727(170121):77220-78947:1 ^^ Escherichia phage vB_EcoM-G28, complete genome.|neighbours:ID:AVH85978.1(1),ID:AVH85980.1(1)|neighbour_genes:putative baseplate w..,hypothetical protein|
MEMISNNLNWFVGVVEDRMDPLKLGRVRVRVVGLHPPQRAQGDVMGIPTEKLPWMSVIQPITSAAMSGIGGSVTGPVEGTRVYGHFLDKWKTNGIVLGTYGGIVREKPNRLEGFSDPTGQYPRRLGNDTNVLNQGGEVGYDSSSNVIQDSNLDTAINPDDRPLSEIPTDDNPNMSMAEMLRRDEGLRLKVYWDTEGYPTIGIGHLIMKQPVRDMAQINKVLSKQVGREITGNPGSITMEEATTLFERDLADMQRDIKSHSKVGPVWQAVNRSRQMALENMAFQMGVGGVAKFNTMLTAMLAGDWEKAYKAGRDSLWYQQTKGRASRVTMIILTGNLESYGVEVKTPARSLSAMAATVAKSSDPADPPIPNDSRILFKEPVSSYKGEYPYVHTMETESGHIQEFDDTPGQERYRLVHPTGTYEEVSPSGRRTRKTVDNLYDITNADGNFLVAGDKKTNVGGSEIYYNMDNRLHQIDGSNTIFVRGDETKTVEGNGTILVKGNVTIIVEGNADITVKGDATTLVEGNQTNTVNGNLSWKVAGTVDWDVGGDWTEKMASMSSISSGQYTIDGSRIDIG
>ID:QDF15174.1 |[Escherichia phage vB_EcoM-Sa45lw]||_Escherichia_phage_vB_EcoM-Sa45lw_.gbk|baseplate hub subuni..|1728|MK977694(167353):75603-77330:1 ^^ Escherichia phage vB_EcoM-Sa45lw, complete genome.|neighbours:ID:QDF15173.1(1),ID:QDF15175.1(1)|neighbour_genes:baseplate wedge subu..,hypothetical protein|
MEMISNNLNWFVGVVEDRMDPLKLGRVRVRVVGLHPPQRAQGDVMGIPTEKLPWMSVIQPITSAAMSGIGGSVTGPVEGTRVYGHFLDKWKTNGIVLGTYGGIVREKPNRLEGFSDPTGQYPRRLGNDTNVLNQGGEVGYDSSSNVIQDSNLDTAINPDDRPLSEIPTDDNPNMSMAEMLRRDEGLRLKVYWDTEGYPTIGIGHLIMKQPVRDMAQINKVLSKQVGREITGNPGSITMEEAVTLFERDLADMQRDIKSHSKVGPVWQAVNRSRQMALENMAFQMGVGGVAKFNTMLTAMLAGDWEKAYKAGRDSLWYQQTKGRASRVTMIILTGNLESYGVEVKTPARSLSAMAATVAKSSDPADPPIPNDSRILFKEPVSSYKGEYPYVHTMETESGHIQEFDDTPGQERYRLVHPTGTYEEVSPSGRRTRKTVDNLYDITNADGNFLVAGDKKTNVGGSEIYYNMDNRLHQIDGSNTIFVRGDETKTVEGNGTILVKGNVTIVVEGNADITVKGDATTLVEGNQTNTVNGNLSWKVAGTVDWDVGGDWTEKMASMSSISSGQYTIDGSRIDIG
>ID:YP_009290418.1 |[Escherichia phage vB_EcoM-UFV13]||_Escherichia_phage_vB_EcoM-UFV13_.gbk|baseplate hub + tail..|1728|NC_031103(165772):76062-77789:1 ^^ Escherichia phage vB_EcoM-UFV13, complete genome.|neighbours:ID:YP_009290417.1(1),ID:YP_009290419.1(1)|neighbour_genes:baseplate wedge subu..,hypothetical protein|
MEMISNNLNWFVGVVEDRMDPLKLGRVRVRVVGLHPPQRAQGDVMGIPTEKLPWMSVIQPITSAAMSGIGGSVTGPVEGTRVYGHFLDKWKTNGIVLGTYGGIVREKPNRLEGFSDPTGQYPRRLGNDTNVLNQGGEVGYDSSSNIIQDSNLDTAINPDDRPLSEIPTDDNPNMSMAEMLRRDEGLRLKVYWDTEGYPTIGIGHLIMKQPVRDMAQINKVLSKQVGREITGNPGSITMEEAVTLFERDLADMQRDIKSHSKVGPVWKAVNRSRQMALENMAFQMGVGGVAKFNTMLTAMLAGDWEKAYKAGRDSLWYQQTKGRASRVTMIILTGNLESYGVEVKTPARSLSAMAATVAKSSDPADPPIPNDSRILFKEPVSSYKGEYPYVHTMETESGHIQEFDDTPGQERYRLVHPTGTYEEVSPSGRRTRKTVDNLYDITNADGNFLVAGDKKTNVGGSEIYYNMDNRLHQIDGSNTIFVRGDETKTVEGNGTILVKGNVTIVVEGNADITVKGDATTLVEGNQTNTVNGNLSWKVAGTVDWDVGGDWTEKMASMSSISSGQYTIDGSRIDIG
>ID:AUV61012.1 |[Escherichia phage vB_EcoM-fFiEco06]||_Escherichia_phage_vB_EcoM-fFiEco06_.gbk|baseplate hub and ta..|1728|MG781190(167076):75270-76997:1 ^^ Escherichia phage vB_EcoM-fFiEco06, complete genome.|neighbours:ID:AUV61011.1(1),ID:AUV61013.1(1)|neighbour_genes:baseplate wedge subu..,hypothetical protein|
MEMISNNLNWFVGVVEDRMDPLKLGRVRVRVVGLHPPQRAQGDVMGIPTEKLPWMSVIQPITSAAMSGIGGSVTGPVEGTRVYGHFLDKWKTNGIVLGTYGGIVREKPNRLEGFSDPTGQYPRRLGNDTNVLNQGGEVGYDSSSNIIQDSNLDTAINPDDRPLSEIPTDDNPNMSMADMLRRDEGLRLKVYWDTEGYPTIGIGHLIMKQPVRDMAQINKVLSKQVGREITGNPGSITMEEATTLFERDLADMQRDIKSHSKVGPVWQAVNRSRQMALENMAFQMGVGGVAKFNTMLTAMLAGDWEKAYKAGRDSLWYQQTKGRASRVTMIILTGNLESYGVEVKTPARSLSAMAATVAKSSDPADPPIPNDSRILFKEPVSSYKGEYPYVHTMETESGHIQEFDDTPGQERYRLVHPTGTYEEVSPSGRRTRKTVDNLYDITNADGNFLVAGDKKTNVGGSEIYYNMDNRLHQIDGSNTIFVRGDETKTVEGNGTILVKGNVTIVVEGNADITVKGDATTLVEGNQTNTVNGNLSWKVAGTVDWDVGGDWTEKMASMSSISSGQYTIDGSRIDIG
>ID:AUV61285.1 |[Escherichia phage vB_EcoM-fHoEco02]||_Escherichia_phage_vB_EcoM-fHoEco02_.gbk|baseplate hub and ta..|1728|MG781191(167064):75260-76987:1 ^^ Escherichia phage vB_EcoM-fHoEco02, complete genome.|neighbours:ID:AUV61284.1(1),ID:AUV61286.1(1)|neighbour_genes:baseplate wedge subu..,hypothetical protein|
MEMISNNLNWFVGVVEDRMDPLKLGRVRVRVVGLHPPQRAQGDVMGIPTEKLPWMSVIQPITSAAMSGIGGSVTGPVEGTRVYGHFLDKWKTNGIVLGTYGGIVREKPNRLEGFSDPTGQYPRRLGNDTNVLNQGGEVGYDSSSNIIQDSNLDTAINPDDRPLSEIPTDDNPNMSMADMLRRDEGLRLKVYWDTEGYPTIGIGHLIMKQPVRDMAQINKVLSKQVGREITGNPGSITMEEATTLFERDLADMQRDIKSHSKVGPVWQAVNRSRQMALENMAFQMGVGGVAKFNTMLTAMLAGDWEKAYKAGRDSLWYQQTKGRASRVTMIILTGNLESYGVEVKTPARSLSAMAATVAKSSDPADPPIPNDSRILFKEPVSSYKGEYPYVHTMETESGHIQEFDDTPGQERYRLVHPTGTYEEVSPSGRRTRKTVDNLYDITNADGNFLVAGDKKTNVGGSEIYYNMDNRLHQIDGSNTIFVRGDETKTVEGNGTILVKGNVTIVVEGNADITVKGDATTLVEGNQTNTVNGNLSWKVAGTVDWDVGGDWTEKMASMSSISSGQYTIDGSRIDIG
>ID:AYP69733.1 |[Escherichia phage vB_EcoM_DalCa]||_Escherichia_phage_vB_EcoM_DalCa_.gbk|baseplate hub subuni..|1728|MH992510(166040):75330-77057:1 ^^ Escherichia phage vB_EcoM_DalCa, complete genome.|neighbours:ID:AYP69798.1(1),ID:AYP69809.1(1)|neighbour_genes:baseplate wedge subu..,hypothetical protein|
MEMISNNLNWFVGVVEDRMDPLKLGRVRVRVVGLHPPQRAQGDVMGIPTEKLPWMSVIQPITSAAMSGIGGSVTGPVEGTRVYGHFLDKWKTNGIVLGTYGGIVREKPNRLEGFSDPTGQYPRRLGNDTNVLNQGGEVGYDSSSNIIQDSNLDTAINPDDRPLSEIPTDDNPNMSMAEMLRRDEGLRLKVYWDTEGYPTIGIGHLIIKQPVRDMAQINKVLSKQVGREITGNPGSITMEEATTLFERDLADMQRDIKSHSKVGPVWQAVNRSRQMALENMAFQMGVGGVAKFNTMLTAMLAGDWEKAYKAGRDSLWYQQTKGRASRVTMIILTGNLESYGVEVKTPARSLSAMAATVAKSSDPADPPIPNDSRILFKEPVSSYKGEYPYVHTMETESGHIQEFDDTPGQERYRLVHPTGTYEEVSPSGRRTRKTVDNLYDITNADGNFLVAGDKKTNVGGSEIYYNMDNRLHQIDGSNTIFVRGDETKTVEGNGTILVKGNVTIVVEGNADITVKGDATTLVEGNQTNTVNGNLSWKVAGTVDWDVGGDWTEKMASMSSISSGQYTIDGSRIDIG
>ID:QBO63666.1 |[Escherichia phage vB_EcoM_G10400]||_Escherichia_phage_vB_EcoM_G10400.gbk|putative baseplate h..|1728|MK327937(170182):76303-78030:1 ^^ Escherichia phage vB_EcoM_G10400, complete genome.|neighbours:ID:QBO63665.1(1),ID:QBO63667.1(1)|neighbour_genes:putative baseplate w..,hypothetical protein|
MEMISNNLNWFVGVVEDRMDPLKLGRVRVRVVGLHPPQRAQGDVMGIPTEKLPWMSVIQPITSAAMSGIGGSVTGPVEGTRVYGHFLDKWKTNGIVLGTYGGIVREKPNRLEGFSDPTGQYPRRLGNDTNVLNQGGEVGYDSSSNIIQDSNLDTAINPDDRPLSEIPTDDNPNMSMAEMLRRDEGLRLKVYWDTEGYPTIGIGHLIMKQPVRDMTQINKVLSKQVGREITGNPGSITMEEAVTLFERDLADMQRDIKSHSKVGPVWQAVNRSRQMALENMAFQMGVGGVAKFNTMLTAMLAGDWEKAYKAGRDSLWYQQTKGRASRVTMIILTGNLESYGVEVKTPARSLSAMAATVAKSSDPADPPIPNDSRILFKEPVSSYKGEYPYVHTMETESGHIQEFDDTPGQERYRLVHPTGTYEEVSPSGRRTRKTVDNLYDITNADGNFLVAGDKKTNVGGSEIYYNMDNRLHQIDGSNTIFVRGDETKTVEGNGTILVKGNVTIVVEGNADITVKGDATTLVEGNQTNTVNGNLSWKVAGTVDWDVGGDWTEKMASMSSISSGQYTIDGSRIDIG
>ID:QBO62289.1 |[Escherichia phage vB_EcoM_G2248]||_Escherichia_phage_vB_EcoM_G2248.gbk|putative baseplate h..|1800|MK327932(170678):67867-69666:1 ^^ Escherichia phage vB_EcoM_G2248, complete genome.|neighbours:ID:QBO62288.1(1),ID:QBO62290.1(1)|neighbour_genes:putative baseplate w..,hypothetical protein|
MLMFNNSVKWFTGIVENREDPLMLGRVQVRIHGIHPSLSAHGDIQGLPTEDLLWITPVQDITSAAISGIGQSPTGIVEGSMVFGLALDERYLNCVILGTIAGQYTEKPLTTEGFCDPSGAYPRYIGNDVNILARGGINPETGQTTKPDSVYIRDENTGVAVNPDDEPLDQIPVDDNPDFTIEKMLRGDEGYREKWYLDSEGYPTIGIGHLIIYKKTSDLGIINNELSKLVGREVTNGRLTAEEVSKVFADDIEKTRRDMRKHPRIAPVYNKCNASRRMALENMAFQMGVGGLGKFKNSLAAMLAEEWKQAYDGLRQSVWANQTPGRSSRVSKIILTGNLESYGVIAPKKEESISDDPRARLRNARIAAYKTQRAEEDPEAPFTPQDTRIMFKEPKSSYSARYPYNHVYESESGHIIEIDDTPSHERYHRKHPSGTFEETRPDGTRVEKIEGDDYLIVKQGRKVNVKGNLQVVVEGDAQVYYMGNVMQTVDGNVTEFIRGNVNQTVEGTANMHVVGDVIAQLDANLTANVKGNAELMIEGNTTETIKGNYDLTVEGNFNMTVNGTKSDQVNGDWSRNCGASVKDIASGTVQIDGSRIDFG
>ID:QBO62581.1 |[Escherichia phage vB_EcoM_G2285]||_Escherichia_phage_vB_EcoM_G2285_.gbk|putative baseplate h..|1734|MK327933(166675):79013-80746:1 ^^ Escherichia phage vB_EcoM_G2285, complete genome.|neighbours:ID:QBO62580.1(1),ID:QBO62582.1(1)|neighbour_genes:putative baseplate w..,hypothetical protein|
MEMISSSLNWFVGVVEDRMDPLKQGRVRVRVVGLHPAQRAQGDVQGIPTEKLPWMTVIQPITSASMSGIGGSVTGPVEGTRVYGHFLDKWKTNGIVLGTYGGIVREKPNRLEGFSDPTGQYPRRLGNDTNVLNQGGEAGYYSNSNVIQDNNLDYGINPDDTDLANIPEDDDPNFTITEMLRRDEGLRDKVYWDHLGYPTVGIGHLIVMEKTRDMSRINKLLSDQVGREVTGNPGTITLEEATALFEKDLAKIQKDIRSNSKVGPVYAKMNRSRQMALENMCFQMGVGGVAKFNTMLKAMAEGDWKTAYKSGRDSLWFQQTKGRASRVTTIILTGNMESYGVPVKTPPSPGVGADLVTRNTDPEDPAGPPVPLDSRILFKEPESSYRGEYPYVHAMETESGHIQEFDDTPGNERYRLVHPTGSYEEVSPSGRRTRKTVEDLFDITNGDGNFLISGDKLVNVGANEIYYNMADRLHQIDGNDTIFIRGNQTKTVEGDGTLYVKGNIKIVVDGNADILVKGDAKTQVEGNHDYTVNGNVKWTVNGNVDMTVAGDWAETMSTMSSVASGQYTVDGSRIDIG
>ID:QBO62852.1 |[Escherichia phage vB_EcoM_G2469]||_Escherichia_phage_vB_EcoM_G2469.gbk|putative baseplate h..|1734|MK327934(170452):81201-82934:1 ^^ Escherichia phage vB_EcoM_G2469, complete genome.|neighbours:ID:QBO62851.1(1),ID:QBO62853.1(1)|neighbour_genes:putative baseplate w..,hypothetical protein|
MEMISSSLNWFVGVVEDRMDPLKQGRVRVRVVGLHPAQRVQGDVQGIPTEKLPWMTVIQPITSASMSGIGGSVTGPVEGTRVYGHFLDKWKTNGIVLGTYGGIVREKPNRLEGFSDPTGQYPRRLGNDTNVLNQGGEAGYYSNSNVIQDNNLDYGINPDDTDLANIPEDDDPNFTITEMLRRDEGLRDKVYWDHLGYPTVGIGHLIVMEKTRDMSRINKLLSDQVGREVTGNPGTITLEEATALFEKDLAKMQKDIRSNSKVGPVYAKMNRSRQMALENMCFQMGVGGVAKFNTMLNAMAIGDWKTAYKSGRDSLWFQQTKGRASRVTTIILTGNMESYGVPVKTPPSPGVGADLVTRNTDPEDPAGPPVPLDSRILFKEPESSYRGEYPYVHAMETESGHIQEFDDTPGNERYRLVHPTGSYEEVSPSGRRTRKTVEDLFDITNGDGNFLISGDKLVNVGANEIYYNMADRLHQIDGNDTIFIRGNQSKTVEGDGTLYVKGNIKIVVDGNADILVKGDAKTQVEGNHDYTVNGNVKWTVNGNVDMTVAGDWAETMSTMSSVASGQYTVDGSRIDIG
>ID:QBO63097.1 |[Escherichia phage vB_EcoM_G2494]||_Escherichia_phage_vB_EcoM_G2494_.gbk|putative baseplate h..|1800|MK327935(168327):65424-67223:1 ^^ Escherichia phage vB_EcoM_G2494, complete genome.|neighbours:ID:QBO63096.1(1),ID:QBO63098.1(1)|neighbour_genes:putative baseplate w..,hypothetical protein|
MLMFNNSVKWFTGIVENREDPLMLGRVQVRIHGIHPSLSAHGDIQGLPTEDLLWITPVQDITSAAISGIGQSPTGIVEGSMVFGLALDERYLNCVILGTIAGQYTEKPLTTEGFCDPSGAYPRYIGNDVNILARGGINPETGQTTKPDSVYIRDENTGVAVNPDDEPLDQIPVDDNPDFTIEKMLRGDEGYREKWYLDSEGYPTIGIGHLIIYKKTSDLGIINNELSKLVGREVTNGRLTAEEVSKVFADDIEKTRRDMRKHPRIAPVYNKCNASRRMALENMAFQMGVSGLGKFKNSLAAMLAEEWKQAYDGLRQSVWANQTPGRSSRVSKIILTGNLESYGVIAPKKEESVSEDPRARLRNARIAAYKTQRAEEDPEAPFTPQDTRIMFKEPKSSYSARYPYNHVYESESGHIIEIDDTPSHERYHRKHPSGTFEETRPDGTRVEKIEGDDYLIVKQGRKVNVKGNLQVVVEGDAQVYYMGNVMQTVDGNVTEFIRGNVNQTVEGTANMHVVGDVIAQLDANLTANVKGNAELMIEGNTTETIKGNYDLTVEGNFNMTVNGTKSDQVNGDWSRNCGASVKDIASGTVKIDGSRIDLG
>ID:QBO65556.1 |[Escherichia phage vB_EcoM_G2540-3]||_Escherichia_phage_vB_EcoM_G2540-3_.gbk|putative baseplate h..|1728|MK327944(168654):74547-76274:1 ^^ Escherichia phage vB_EcoM_G2540-3, complete genome.|neighbours:ID:QBO65555.1(1),ID:QBO65557.1(1)|neighbour_genes:putative baseplate w..,hypothetical protein|
MEMISNNLNWFVGVVEDRMDPLKLGRVRVRVVGLHPPQRAQGDVMGIPTEKLPWMSVIQPITSAAMSGIGGSVTGPVEGTRVYGHFLDKWKTNGIVLGTYGGIVREKPNRLEGFSDPTGQYPRRLGNDTNVLNQGGEVGYDSSSNIIQDSNLDTAINPDDRPLSEIPTDDNPNMSMAEMLRRDEGLRLKVYWDTEGYPTIGIGHLIMKQPVRDMAQINKVLSKQVGREITGNPGSITMEEAVTLFERDLADMQRDIKSHSKVGPVWKAVNRSRQMALENMAFQMGVGGVAKFNTMLTAMLAGDWEKAYKAGRDSLWYQQTKGRASRVTMIILTGNLESYGIEVKTPARSLSAMAATVAKSSDPADPPIPNDSRILFKEPVSSYKGEYPYVHTMETESGHIQEFDDTPGQERYRLVHPTGTYEEVSPSGRRTRKTVDNLYDITNADGNFLVAGDKKTNVGGSEIYYNMDNRLHQIDGSNTIFVRGDETKTVEGNGTILVKGNVTIVVEGNADITVKGDATTLVEGNQTNTVNGNLSWKVAGTVDWDVGGDWTEKMASMSSISSGQYTIDGSRIDIG
>ID:QBO63388.1 |[Escherichia phage vB_EcoM_G2540]||_Escherichia_phage_vB_EcoM_G2540_.gbk|putative baseplate h..|1728|MK327936(168886):76310-78037:1 ^^ Escherichia phage vB_EcoM_G2540, complete genome.|neighbours:ID:QBO63387.1(1),ID:QBO63389.1(1)|neighbour_genes:putative baseplate w..,hypothetical protein|
MEMISNNLNWFVGVVEDRMDPLKLGRVRVRVVGLHPPQRAQGDVMGIPTEKLPWMSVIQPITSAAMSGIGGSVTGPVEGTRVYGHFLDKWKTNGIVLGTYGGIVREKPNRLEGFSDPTGQYPRRLGNDTNVLNQGGEVGYDSSSNIIQDSNLDTAINPDDRPLSEIPTDDNPNMSMAEMLRRDEGLRLKVYWDTEGYPTIGIGHLIMKQPVRDMAQINKVLSKQVGREITGNPGSITMEEATALFERDLADMQRDIKSHSKVGPVWQAVNRSRQMALENMAFQMGVGGVAKFNTMLTAMLAGDWEKAYKAGRDSLWYQQTKGRASRVTMIILTGNLESYGVEVKTPARSLSAMAATVAKSSDPADPPIPNDSRILFKEPVSSYKGEYPYVHTMETESGHIQEFDDTPGQERYRLVHPTGTYEEVSPSGRRTRKTVDNLYDITNADGNFLVAGDKKTNVGGSEIYYNMDNRLHQIDGSNTIFVRGDETKTVEGNGTILVKGNVTIVVEGNADITVKGDATNLVEGNQTNTVNGNLSWKVAGTVDWDVGGDWTEKMASMSSISSGQYTIDGSRIDIG
>ID:QBO64473.1 |[Escherichia phage vB_EcoM_G29]||_Escherichia_phage_vB_EcoM_G29_.gbk|putative baseplate h..|1728|MK327940(168241):77382-79109:1 ^^ Escherichia phage vB_EcoM_G29, complete genome.|neighbours:ID:QBO64472.1(1),ID:QBO64474.1(1)|neighbour_genes:putative baseplate w..,hypothetical protein|
MEMISNNLNWFVGVVEDRMDPLKLGRVRVRVVGLHPPQRAQGDVMGIPTEKLPWMSVIQPITSAAMSGIGGSVTGPVEGTRVYGHFLDKWKTNGIVLGTYGGIVREKPNRLEGFSDPTGQYPRRLGNDTNVLNQGGEVGYDSSSNIIQDSNLDTAINPDDRPLSEIPTDDNPNMSMADMLRRDEGLRLKVYWDTEGYPTIGIGHLIMKQPVRDMAQINKVLSKQVGREITGNPGSITMEEATTLFERDLADMQRDIKSHSKVGPVWQAVNRSRQMALENMAFQMGVGGVAKFNTMLTAMLAGDWEKAYKAGRDSLWYQQTKGRASRVTMIILTGNLESYGVEVKTPARSLSAMAATVAKSSDPADPPIPNDSRILFKEPVSSYKGEYPYVHTMETESGHIQEFDDTPGQERYRLVHPTGTYEEVSPSGRRTRKTVDNLYDITNADGNFLVAGDKKTNVGGSEIYYNMDNRLHQIDGSNTIFVRGDETKTVEGNGTILVKGNVTIVVEGNADITVKGDATTLVEGNQTNTVNGNLSWKVAGTVDWDVGGDWTEKMASMSSISSGQYTIDGSRIDIG
>ID:QBO64731.1 |[Escherichia phage vB_EcoM_G37-3]||_Escherichia_phage_vB_EcoM_G37-3_.gbk|putative baseplate h..|1800|MK327941(167832):66728-68527:1 ^^ Escherichia phage vB_EcoM_G37-3, complete genome.|neighbours:ID:QBO64730.1(1),ID:QBO64732.1(1)|neighbour_genes:putative baseplate w..,hypothetical protein|
MLMFNNSVKWFTGIVENREDPLMLGRVQVRIHGIHPSLSAHGDIQGLPTEDLLWITPVQDITSAAISGIGQSPTGIVEGSMVFGLALDERYLNCVILGTIAGQYTEKPLTTEGFCDPSGAYPRYIGNDVNILARGGINPETGQTTKPDSVYIRDENTGVAVNPDDEPLDQIPVDDNPDFTIEKMLRGDEGYREKWYLDSEGYPTIGIGHLIIYKKTSDLGIINNELSKLVGREVTNGRLTAEEVSKVFADDIEKTRRDMRKHPRIAPVYNKCNASRRMALENMAFQMGVGGLGKFKNSLAAMLAEEWKQAYDGLRQSVWANQTPGRSSRVSKIILTGNLESYGVIAPKKEESISDDPRERLRNARIAAYKTQRAEEDPEAPFTPQDTRIMFKEPKSSYSARYPYNHVYESESGHIIEIDDTPSHERYHRKHPSGTFEETRPDGTRVEKIEGDDYLIVKQGRKVNVKGNLQVVVEGDAQVYYMGNVMQTVDGNVTEFIRGNVNQTVEGTANMHVVGDVIAQLDANLTANVKGNAELMIEGNTTETIKGNYDLTVEGNFNMTVNGTKSDQVNGDWSRNCGASVKDIASGTVKIDGSRIDLG
>ID:QBO64194.1 |[Escherichia phage vB_EcoM_G4498]||_Escherichia_phage_vB_EcoM_G4498_.gbk|putative baseplate h..|1728|MK327939(167826):76894-78621:1 ^^ Escherichia phage vB_EcoM_G4498, complete genome.|neighbours:ID:QBO64193.1(1),ID:QBO64195.1(1)|neighbour_genes:putative baseplate w..,hypothetical protein|
MEMISNNLNWFVGVVEDRMDPLKLGRVRVRVVGLHPPQRAQGDVMGIPTEKLPWMSVIQPITSAAMSGIGGSVTGPVEGTRVYGHFLDKWKTNGIVLGTYGGIVREKPNRLEGFSDPTGQYPRRLGNDTNVLNQGGEVGYDSSSNVIQDSNLDTAINPDDRPLSEIPTDDNPNMSMAEMLRRDEGLRLKVYWDTEGYPTIGIGHLIMKQPVRDMAQINKVLSKQVGREITGNPGSITMEEATTLFERDLADMQRDIKSHSKVGPVWQAVNRSRQMALENMAFQMGVGGVAKFNTMLTAMLAGDWEKAYKAGRDSLWYQQTKGRASRVTMIILTGNLESYGVEVKTPARSLSAMAATVAKSSDPADPPIPNDSRILFKEPVSSYKGEYPYVHTMETESGHIQEFDDTPGQERYRLVHPTGTYEEVSPSGRRTRKTVDNLYDITNADGNFLVAGDKKTNVGGSEIYYNMDNRLHQIDGSNTIFVRGDETKTVEGNGTILVKGNVTIVVEGNADITVKGDATTLVEGNQTNTVNGNLSWKVAGTVDWDVGGDWTEKMASMSSISSGQYTIDGSRIDIG
>ID:QBO65845.1 |[Escherichia phage vB_EcoM_G4500]||_Escherichia_phage_vB_EcoM_G4500_.gbk|putative baseplate h..|1728|MK327945(168363):77382-79109:1 ^^ Escherichia phage vB_EcoM_G4500, complete genome.|neighbours:ID:QBO65844.1(1),ID:QBO65846.1(1)|neighbour_genes:putative baseplate w..,hypothetical protein|
MEMISNNLNWFVGVVEDRMDPLKLGRVRVRVVGLHPPQRAQGDVMGIPTEKLPWMSVIQPITSAAMSGIGGSVTGPVEGTRVYGHFLDKWKTNGIVLGTYGGIVREKPNRLEGFSDPTGQYPRRLGNDTNVLNQGGEVGYDSSSNIIQDSNLDTAINPDDRPLSEIPTDDNPNMSMADMLRRDEGLRLKVYWDTEGYPTIGIGHLIMKQPVRDMAQINKVLSKQVGREITGNPGSITMEEATTLFERDLADMQRDIKSHSKVGPVWQAVNRSRQMALENMAFQMGVGGVAKFNTMLTAMLAGDWEKAYKAGRDSLWYQQTKGRASRVTMIILTGNLESYGVEVKTPARSLSAMAATVAKSSDPADPPIPNDSRILFKEPVSSYKGEYPYVHTMETESGHIQEFDDTPGQERYRLVHPTGTYEEVSPSGRRTRKTVDNLYDITNADGNFLVAGDKKTNVGGSEIYYNMDNRLHQIDGSNTIFVRGDETKTVEGNGTILVKGNVTIVVEGNADITVKGDATTLVEGNQTNTVNGNLSWKVAGTVDWDVGGDWTEKMASMSSISSGQYTIDGSRIDIG
>ID:QBO66119.1 |[Escherichia phage vB_EcoM_G4507]||_Escherichia_phage_vB_EcoM_G4507_.gbk|putative baseplate h..|1209|MK327946(168828):76768-77976:1 ^^ Escherichia phage vB_EcoM_G4507, complete genome.|neighbours:ID:QBO66118.1(1),ID:QBO66120.1(1)|neighbour_genes:putative baseplate h..,hypothetical protein|
MSMAEMLRRDEGLRLKVYWDTEGYPTIGIGHLIMKQPVRDMTQINKVLSKQVGREITGNPGSITMEEAVTLFERDLADMQRDIKSHSKVGPVWQAVNRSRQMALENMAFQMGVGGVAKFNTMLTAMLAGDWEKAYKAGRDSLWYQQTKGRASRVTMIILTGNLESYGVEVKTPARSLSAMAATVAKSSDPADPPIPNDSRILFKEPVSSYKGEYPYVHTMETESGHIQEFDDTPGQERYRLVHPTGTYEEVSPSGRRTRKTVDNLYDITNADGNFLVAGDKKTNVGGSEIYYNMDNRLHQIDGSNTIFVRGDETKTVEGNGTILVKGNVTIVVEGNADITVKGDATTLVEGNQTNTVNGNLSWKVAGTVDWDVGGDWTEKMASMSSISSGQYTIDGSRIDIG
>ID:QBO65021.1 |[Escherichia phage vB_EcoM_G50]||_Escherichia_phage_vB_EcoM_G50_.gbk|putative baseplate h..|1728|MK327942(167728):75996-77723:1 ^^ Escherichia phage vB_EcoM_G50, complete genome.|neighbours:ID:QBO65020.1(1),ID:QBO65022.1(1)|neighbour_genes:putative baseplate w..,hypothetical protein|
MEMISNNLNWFVGVVEDRMDPLKLGRVRVRVVGLHPPQRAQGDVMGIPTDKLPWMSVIQPITSAAMSGIGGSVTGPVEGTRVYGHFLDKWKTNGIVLGTYGGIVREKPNRLEGFSDPTGQYPRRLGNDTNVLNQGGEVGYDSSSNIIQDSNLDTAINPDDRPLSEIPTDDNPNMSMAEMLRRDEGLRLKVYWDTEGYPTIGIGHLIMKQPVRDMTQINKVLSKQVGREITGNPGSITMEEAVTLFERDLADMQRDIKSHSKVGPVWQAVNRSRQMALENMAFQMGVGGVAKFNTMLTAMLAGDWEKAYKAGRDSLWYQQTKGRASRVTMIILTGNLESYGIEVKTPARSLSAMAATVAKSSDPADPPIPNDSRILFKEPVSSYKGEYPYVHTMETESGHIQEFDDTPGQERYRLVHPTGTYEEVSPSGRRTRKTVDNLYDITNADGNFLVAGDKKTNVGGSEIYYNMDNRLHQIDGSNTIFVRGDETKTVEGNGTILVKGNVTIVVEGNADITVKGDATTLVEGNQTNTVNGNLSWKVAGTVDWDVGGDWTEKMASMSSISSGQYTIDGSRIDIG
>ID:QBO66376.1 |[Escherichia phage vB_EcoM_G5211]||_Escherichia_phage_vB_EcoM_G5211_.gbk|putative baseplate h..|1800|MK327947(164278):66320-68119:1 ^^ Escherichia phage vB_EcoM_G5211, complete genome.|neighbours:ID:QBO66375.1(1),ID:QBO66377.1(1)|neighbour_genes:putative baseplate w..,hypothetical protein|
MLMFNNSVKWFTGIVENREDPLMLGRVQVRIHGIHPSLSAHGDIQGLPTEDLLWITPVQDITSAAISGIGQSPTGIVEGSMVFGLALDERYLNCVILGTIAGQYTEKPLTTEGFCDPSGAYPRYIGNDVNILARGGINPETGQTTKPDSVYIRDENTGVAVNPDDEPLDQIPVDDNPDFTIEKMLRGDEGYREKWYLDSEGYPTIGIGHLIIYKKTSDLGIINNELSKLVGREVTNGRLTAEEVSKVFADDIEKTRRDMRKHPRIAPVYNKCNASRRMALENMAFQMGVGGLGKFKNSLAAMLAEEWKQAYDGLRQSVWANQTPGRSSRVSKIILTGNLESYGVIAPKKEESISDDPRARLRNARIAAYKTQRAEEDPEAPFTPQDTRIMFKEPKSSYSARYPYNHVYESESGHIIEIDDTPSHERYHRKHPSGTFEETRPDGTRVEKIEGDDYLIVKQGRKVNVKGNLQVVVEGDAQVYYMGNVMQTVDGNVTEFIRGNVNQTVEGTANMHVVGDVIAQLDANLTANVKGNAELMIEGNTTETIKGNYDLTVEGNFNMTVNGTKSDQVNGDWSRNCGASVKDIASGTVQIDGSRIDFG
>ID:QBO65298.1 |[Escherichia phage vB_EcoM_G53]||_Escherichia_phage_vB_EcoM_G53_.gbk|putative baseplate h..|1734|MK327943(167834):79605-81338:1 ^^ Escherichia phage vB_EcoM_G53, complete genome.|neighbours:ID:QBO65297.1(1),ID:QBO65299.1(1)|neighbour_genes:putative baseplate w..,hypothetical protein|
MEMISSSLNWFVGVVEDRMDPLKQGRVRVRVVGLHPAQRVQGDVQGIPTEKLPWMTVIQPITSASMSGIGGSVTGPVEGTRVYGHFLDKWKTNGIVLGTYGGIVREKPNRLEGFSDPTGQYPRRLGNDTNVLNQGGEAGYYSNSNVIQDNNLDYGINPDDTDLANIPEDDDPNFTITEMLRRDEGLRDKVYWDHLGYPTVGIGHLIVMEKTRDMSRINKLLSDQVGREVTGNPGTITLEEATALFEKDLAKMQKDIRSNSKVGPVYAKMNRSRQMALENMCFQMGVGGVAKFNTMLKAMAEGDWKTAYKSGRDSLWFQQTKGRASRVTTIILTGNMESYGVPVKTPPSPGVGADLVTRNTDPEDPASPPVPLDSRILFKEPESSYRGEYPYVHAMETESGHIQEFDDTPGNERYRLVHPTGSYEEVSPSGRRTRKTVEDLFDITNGDGNFLISGDKLVNVGANEIYYNMADRLHQIDGNDTIFIRGNQAKTVEGDGTLYVKGNIKIVVDGNADILVKGDAKTQVEGNHDYTVNGNVKWTVNGNVDMTVAGDWAETMSTMSSVASGQYTVDGSRIDIG
>ID:QBQ80033.1 |[Escherichia phage vB_EcoM_G8]||_Escherichia_phage_vB_EcoM_G8_.gbk|putative baseplate h..|1773|MK373787(169650):76177-77949:1 ^^ Escherichia phage vB_EcoM_G8, complete genome.|neighbours:ID:QBQ80032.1(1),ID:QBQ80034.1(1)|neighbour_genes:putative baseplate w..,hypothetical protein|
MEMISNNLNWFVGVVEDRMDPLKLGRVRVRVVGLHPPQRAQGDVMGIPTEKLPWMSVIQPITSAAMSGIGGSVTGPVEGTRVYGHFLDKWKTNGIVLGTYGGIVREKPNRLEGFSDPTGQYPRRLGNDTNVLNQGGEVGYDSSSNIIQDSNLDTAINPDDRPLSEIPTDDNPNMSMAEMLRRDEGLRLKVYWDTEGYPTIGIGHLIMKQPVRDMAQINKVLSKQVGREITGNPGSITMEEATTLFERDLADMQRDIKSHSKVGPVWQAVNRSRQMALENMAFQMGVGGVAKFNTMLTAMLAGDWEKAYKAGRDSLWYQQTKGRASRVTMIILTGNLESYGVEVKTPARSLSAMAATVAKSSDPADPPIPNDSRILFKEPVSSYKGEYPYVHTMETESGHIQEFDDTPGQERYRLVHPTGTYEEVSPSGRRTRKTVDNLYDITNADGNFLVAGDKKTNVGGSEIYYNMDNRLHQIDGSNTIFVRGDETKTVEGNGTILVKGNVKVVIQGTADITVEQEAYITVEKDTTVNVNQNADISVKNKATVNAENMDVNVEQDLNFSATNINLSASNTVHMDGGVLSKVSGGNVQVG
>ID:QBQ77933.1 |[Escherichia phage vB_EcoM_G9062]||_Escherichia_phage_vB_EcoM_G9062_.gbk|putative baseplate h..|1728|MK373779(168670):76370-78097:1 ^^ Escherichia phage vB_EcoM_G9062, complete genome.|neighbours:ID:QBQ77932.1(1),ID:QBQ77934.1(1)|neighbour_genes:putative baseplate w..,hypothetical protein|
MEMISNNLNWFVGVVEDRMDPLKLGRVRVRVVGLHPPQRAQGDVMGIPTEKLPWMSVIQPITSAAMSGIGGSVTGPVEGTRVYGHFLDKWKTNGIVLGTYGGIVREKPNRLEGFSDPTGQYPRRLGNDTNVLNQGGEVGYDSSSNIIQDSNLDTAINPDDRPLSEIPTDDNPNMSMADMLRRDEGLRLKVYWDTEGYPTIGIGHLIMKQPVRDMAQINKVLSKQVGREITGNPGSITMEEATTLFERDLADMQRDIKSHSKVGPVWQAVNRSRQMALENMAFQMGVGGVAKFNTMLTAMLAGDWEKAYKAGRDSLWYQQTKGRASRVTMIILTGNLESYGVEVKTPARSLSAMAATVAKSSDPADPPIPNDSRILFKEPVSSYKGEYPYVHTMETESGHIQEFDDTPGQERYRLVHPTGTYEEVSPSGRRTRKTVDNLYDITNADGNFLVAGDKKTNVGGSEIYYNMDNRLHQIDGSNTIFVRGDETKTVEGNGTILVKGNVTIVVEGNADITVKGDATTLVEGNQTNTVNGNLSWKVAGTVDWDVGGDWTEKMASMSSISSGQYTIDGSRIDIG
>ID:AXC33992.1 |[Escherichia phage vB_EcoM_JB75]||_Escherichia_phage_vB_EcoM_JB75_.gbk|baseplate hub subuni..|1722|MH355584(167208):88725-90446:-1 ^^ Escherichia phage vB_EcoM_JB75, complete genome.|neighbours:ID:AXC34071.1(-1),ID:AXC34060.1(-1)|neighbour_genes:hypothetical protein,baseplate wedge subu..|
MISNNLNWFVGVVEDRMDPLKLGRVRVRVVGLHPPQRAQGDVMGIPTEKLPWMSVIQPITSAAMSGIGGSVTGPVEGTRVYGHFLDKWKTNGIVLGTYGGIVREKPNRLEGFSDPTGQYPRRLGNDTNVLNQGGEVGYDSSSNIIQDSNLDTAINPDDRPLSEIPTDDNPNMSMAEMLRRDEGLRLKVYWDTEGYPTIGIGHLIMKQPVRDMAQINKVLSKQVGREITGNPGSITMEEATTLFERDLADMQRDIKSHSKVGPVWQAVNRSRQMALENMAFQMGVGGVAKFNTMLTAMLAGDWEKAYKAGRDSLWYQQTKGRASRVTMIILTGNLESYGVEVKTPARSLSAMAATVAKSSDPADPPIPNDSRILFKEPVSSYKGEYPYVHTMETESGHIQEFDDTPGQERYRLVHPTGTYEEVSPSGRRTRKTVDNLYDITNADGNFLVAGDKKTNVGGSEIYYNMDNRLHQIDGSNTIFVRGDETKTVEGNGTILVKGNVTIVVEGNADITVKGDATTLVEGNQTNTVNGNLSWKVAGTVDWDVGGDWTEKMASMSSISSGQYTIDGSRIDIG
>ID:YP_009037344.1 |[Escherichia phage vB_EcoM_JS09]||_Escherichia_phage_vB_EcoM_JS09_.gbk|baseplate hub subuni..|1680|NC_024124(169148):88243-89922:-1 ^GeneID:19524728^ Escherichia phage vB_EcoM_JS09, complete genome.|neighbours:ID:YP_009037343.1(-1),ID:YP_009037345.1(-1)|neighbour_genes:hypothetical protein,baseplate wedge subu..|
MDPLKQGRVRVRVVGLHPAQRTQGDVQGIPTEKLPWMTVIQPITSASMSGIGGSVTGPVEGTRVYGHFLDKWKTNGIVLGTYGGIVREKPNRLEGFSDPTGQYPRRLGNDTNVLNQGGEAGYYSNSNVIQDNNLDYGINPDDTDLANIPEDDDPNFTITEMLRRDEGLRDKVYWDHLGYPTVGIGHLIVMEKTRDMSRINKLLSDQVGREVTGNPGTITLEEATALFEKDLAKMQKDIRSNSKVGPVYAKMNRSRQMALENMCFQMGVGGVAKFNTMLKAMATGDWKTAYKSGRDSLWFQQTKGRASRVTTIILTGNMESYGVPVKTPPSPGVGADLVTRNTDPEDPAGPPVPLDSRILFKEPESSYRGEYPYVHAMETESGHIQEFDDTPGNERYRLVHPTGSYEEVSPSGRRTRKTVEDLFDITNGDGNFLISGDKLVNVGANEIYYNMADRLHQIDGNDTIFIRGNQSKTVEGDGTLYVKGNIKIVVDGNADILVKGDAKTQVEGNHDYTVNGNVKWTVNGNVDMTVAGDWAETMSTMSSVASGQYTVDGSRIDIG
>ID:QBQ78437.1 |[Escherichia phage vB_EcoM_KAW1E185]||_Escherichia_phage_vB_EcoM_KAW1E185_.gbk|putative baseplate h..|1728|MK373781(164987):76241-77968:1 ^^ Escherichia phage vB_EcoM_KAW1E185, complete genome.|neighbours:ID:QBQ78436.1(1),ID:QBQ78438.1(1)|neighbour_genes:putative baseplate w..,hypothetical protein|
MEMISNNLNWFVGVVEDRMDPLKLGRVRVRVVGLHPPQRAQGDVMGIPTEKLPWMSVIQPITSAAMSGIGGSVTGPVEGTRVYGHFLDKWKTNGIVLGTYGGIVREKPNRLEGFSDPTGQYPRRLGNDTNVLNQGGEVGYDSSSNIIQDSNLDTAINPDDRPLSEIPTDDNPNMSMAEMLRRDEGLRLKVYWDTEGYPTIGIGHLIMKQPVRDMAQINKVLSKQVGREITGNPGSITMEEATALFERDLADMQRDIKSHSKVGPVWQAVNRSRQMALENMAFQMGVGGVAKFNTMLTAMLAGDWEKAYKAGRDSLWYQQTKGRASRVTMIILTGNLESYGVEVKTPARSLSAMAATVAKSSDPADPPIPNDSRILFKEPVSSYKGEYPYVHTMETESGHIQEFDDTPGQERYRLVHPTGTYEEVSPSGRRTRKTVDNLYDITNADGNFLVAGDKKTNVGGSEIYYNMDNRLHQIDGSNTIFVRGDETKTVEGNGTILVKGNVTIVVEGNADITVKGDATTLVEGNQTNTVNGNLSWKVAGTVDWDVGGDWTEKMASMSSISSGQYTIDGSRIDIG
>ID:QBQ78712.1 |[Escherichia phage vB_EcoM_KAW3E185]||_Escherichia_phage_vB_EcoM_KAW3E185.gbk|putative baseplate h..|1734|MK373782(170187):79627-81360:1 ^^ Escherichia phage vB_EcoM_KAW3E185, complete genome.|neighbours:ID:QBQ78711.1(1),ID:QBQ78713.1(1)|neighbour_genes:putative baseplate w..,hypothetical protein|
MEMISSSLNWFVGVVEDRMDPLKQGRVRVRVVGLHPAQRAQGDVQGIPTEKLPWMTVIQPITSASMSGIGGSVTGPVEGTRVYGHFLDKWKTNGIVLGTYGGIVREKPNRLEGFSDPTGQYPRRLGNDTNVLNQGGEAGYYSNSNVIQDNNLDYGINPDDTDLANIPEDDDPNFTITEMLRRDEGLRDKVYWDHLGYPTVGIGHLIVMEKTRDMSRINKLLSDQVGREVTGNPGTITLEEATALFEKDLAKMQKDIRSNSKVGPVYAKMNRSRQMALENMCFQMGVGGVAKFNTMLKAMAAGDWKTAYKSGRDSLWFQQTKGRASRVTTIILTGNMESYGVPVKTPPSPGVGADLVTRNTDPEDPAGPPVPLDSRILFKEPESSYRGEYPYVHAMETESGHIQEFDDTPGNERYRLVHPTGSYEEVSPSGRRTRKTVEDLFDITNGDGNFLISGDKLVNVGANEIYYNMADRLHQIDGNDTIFIRGNQSKTVEGDGTLYVKGNIKIVVDGNADILVKGDAKTQVEGNHDYTVNGNVKWTVNGNVDMTVAGDWAETMSTMSSVASGQYTVDGSRIDIG
>ID:QBQ79211.1 |[Escherichia phage vB_EcoM_MM02]||_Escherichia_phage_vB_EcoM_MM02_.gbk|putative baseplate h..|1734|MK373784(169201):81581-83314:1 ^^ Escherichia phage vB_EcoM_MM02, complete genome.|neighbours:ID:QBQ79210.1(1),ID:QBQ79212.1(1)|neighbour_genes:putative baseplate w..,hypothetical protein|
MEMISSSLNWFVGVVEDRMDPLKQGRVRVRVVGLHPAQRAQGDVQGIPTEKLPWMTVIQPITSASMSGIGGSVTGPVEGTRVYGHFLDKWKTNGIVLGTYGGIVREKPNRLEGFSDPTGQYPRRLGNDTNVLNQGGEAGYYSNSNVIQDNNLDYGINPDDTDLANIPEDDDPNFTITEMLRRDEGLRDKVYWDHLGYPTVGIGHLIVMEKTRDMSRINKLLSDQVGREVTGNPGTITLEEATALFEKDLAKMQKDIRSNSKVGPVYAKMNRSRQMALENMCFQMGVGGVAKFNTMLKAMATGDWKTAYKSGRDSLWFQQTKGRASRVTTIILTGNMESYGVPVKTPPSPGVGADLVTRNTDPEDPAGPPVPLDSRILFKEPESSYRGEYPYVHAMETESGHIQEFDDTPGNERYRLVHPTGSYEEVSPSGRRTRKTVEDLFDITNGDGNFLISGDKLVNVGANEIYYNMADRLHQIDGNDTIFIRGNQSKTVEGDGTLYVKGNIKIVVDGNADILVKGDAKTQVEGNHDYTVNGNVKWTVNGNVDMTVAGDWAETMSTMSSVASGQYTVDGSRIDIG
>ID:QBQ79480.1 |[Escherichia phage vB_EcoM_OE5505]||_Escherichia_phage_vB_EcoM_OE5505_.gbk|putative baseplate h..|1728|MK373785(168756):77697-79424:1 ^^ Escherichia phage vB_EcoM_OE5505, complete genome.|neighbours:ID:QBQ79479.1(1),ID:QBQ79481.1(1)|neighbour_genes:putative baseplate w..,hypothetical protein|
MEMISNNLNWFVGVVEDRMDPLKLGRVRVRVVGLHPPQRAQGDVMGIPTEKLPWMSVIQPITSAAMSGIGGSVTGPVEGTRVYGHFLDKWKTNGIVLGTYGGIVREKPNRLEGFSDPTGQYPRRLGNDTNVLNQGGEVGYDSSSNIIQDSNLDTAINPDDRPLSEIPTDDNPNMSMAEMLRRDEGLRLKVYWDTEGYPTIGIGHLIMKQPVRDMAQINKVLSKQVGREITGNPGSITMEEATTLFERDLADMQRDIKSHSKVGPVWQAVNRSRQMALENMAFQMGVGGVAKFNTMLTAMLAGDWEKAYKAGRDSLWYQQTKGRASRVTMIILTGNLESYGVEVKTPARSLSAMAATVAKSSDPADPPIPNDSRILFKEPVSSYKGEYPYVHTMETESGHIQEFDDTPGQERYRLVHPTGTYEEVSPSGRRTRKTVDNLYDITNADGNFLVAGDKKTNVGGSEIYYNMDNRLHQIDGSNTIFVRGDETKTVEGNGTILVKGNVTIVVEGNADITVKGDATTLVEGNQTNTVNGNLSWKVAGTVDWDVGGDWTEKMASMSSISSGQYTIDGSRIDIG
>ID:YP_009056740.1 |[Escherichia phage vB_EcoM_PhAPEC2]||_Escherichia_phage_vB_EcoM_PhAPEC2_.gbk|baseplate hub subuni..|1734|NC_024794(167318):80229-81962:1 ^GeneID:20284304^ Escherichia phage vB_EcoM_PhAPEC2, complete genome.|neighbours:ID:YP_009056739.1(1),ID:YP_009056741.1(1)|neighbour_genes:baseplate wedge subu..,baseplate wedge subu..|
MEMISSSLNWFVGVVEDRMDPLKQGRVRVRVVGLHPAQRAQGDVQGIPTEKLPWMTVIQPITSASMSGIGGSVTGPVEGTRVYGHFLDKWKTNGIVLGTYGGIVREKPNRLEGFSDPTGQYPRRLGNDTNVLNQGGEAGYYSNSNVIQDNNLDYGINPDDTDLANIPEDDDPNFTITEMLRRDEGLRDKVYWDHLGYPTVGIGHLIVMEKTRDMSRINKLLSDQVGREVTGNPGTITLEEATALFEKDLAKMQKDIRSNSKVGPVYAKMNRSRQMALENMCFQMGVGGVAKFNTMLKAMASGDWKTAYKSGRDSLWFQQTKGRASRVTTIILTGNMESYGVPVKTPPSPGVGADLVTRNTDSEDPAGPPVPLDSRILFKEPESSYRGEYPYVHAMETESGHIQEFDDTPGNERYRLVHPTGSYEEVSPSGRRTRKTVEDLFDITNGDGNFLISGDKLVNVGANEIYYNMADRLHQIDGNDTIFIRGNQSKTVEGDGTLYVKGNIKIVVDGNADILVKGDAKTQVEGNHDYTVNGNVKWTVNGNVDMTVAGNWSESMSTMSSIASGQYTVDGSRIDIG
>ID:QBQ79762.1 |[Escherichia phage vB_EcoM_R5505]||_Escherichia_phage_vB_EcoM_R5505_.gbk|putative baseplate h..|1728|MK373786(167317):76727-78454:1 ^^ Escherichia phage vB_EcoM_R5505, complete genome.|neighbours:ID:QBQ79761.1(1),ID:QBQ79763.1(1)|neighbour_genes:putative baseplate w..,hypothetical protein|
MEMISNNLNWFVGVVEDRMDPLKLGRVRVRVVGLHPPQRAQGDVMGIPTEKLPWMSVIQPITSAAMSGIGGSVTGPVEGTRVYGHFLDKWKTNGIVLGTYGGIVREKPNRLEGFSDPTGQYPRRLGNDTNVLNQGGEVGYDSSSNIIQDSNLDTAINPDDRPLSEIPTDDNPNMSMAEMLRRDEGLRLKVYWDTEGYPTIGIGHLIMKQPVRDMAQINKVLSKQVGREITGNPGSITMEEATTLFERDLADMQRDIKSHSKVGPVWQAVNRSRQMALENMAFQMGVGGVAKFNTMLTAMLAGDWEKAYKAGRDSLWYQQTKGRASRVTMIILTGNLESYGVEVKTPARSLSAMAATVAKSSDPADPPIPNDSRILFKEPVSSYKGEYPYVHTMETESGHIQEFDDTPGQERYRLVHPTGTYEEVSPSGRRTRKTVDNLYDITNADGNFLVAGDKKTNVGGSEIYYNMDNRLHQIDGSNTIFVRGDETKTVEGNGTILVKGNVTIVVEGNADITVKGDATTLVEGNQTNTVNGNLSWKVAGTVDWDVGGDWTEKMASMSSISSGQYTIDGSRIDIG
>ID:QBQ77172.1 |[Escherichia phage vB_EcoM_WFK]||_Escherichia_phage_vB_EcoM_WFK_.gbk|putative baseplate h..|1734|MK373775(164590):75539-77272:1 ^^ Escherichia phage vB_EcoM_WFK, complete genome.|neighbours:ID:QBQ77171.1(1),ID:QBQ77173.1(1)|neighbour_genes:putative baseplate w..,hypothetical protein|
MEMISSSLNWFVGVVEDRMDPLKQGRVRVRVVGLHPAQRAQGDVQGIPTEKLPWMTVIQPITSASMSGIGGSVTGPVEGTRVYGHFLDKWKTNGIVLGTYGGIVREKPNRLEGFSDPTGQYPRRLGNDTNVLNQGGEAGYYSNSNVIQDNNLDYGINPDDTDLANIPEDDDPNFTITEMLRRDEGLRDKVYWDHLGYPTVGIGHLIVMEKTRDMSRINKLLSDQVGREVTGNPGTITLEEATALFEKDLAKMQKDIRSNSKVGPVYAKMNRSRQMALENMCFQMGVGGVAKFNTMLNAMAAGDWKTAYKSGRDSLWFQQTKGRASRVTTIILTGNMESYGVPVKTPPSPGVGADLVTRNTDPEDPAGPPVPLDSRILFKEPESSYRGEYPYVHAMETESGHIQEFDDTPGNERYRLVHPTGSYEEVSPSGRRTRKTVEDLFDITNGDGNFLISGDKLVNVGANEIYYNMADRLHQIDGNDTIFIRGNQAKTVEGDGTLYVKGNIKIVVDGNADILVKGDAKTQVEGNHDYTVNGNVKWTVNGNVDMTVAGDWAETMSTMSSVASGQYTVDGSRIDIG
>ID:QBQ76911.1 |[Escherichia phage vB_EcoM_WFL6982]||_Escherichia_phage_vB_EcoM_WFL6982_.gbk|putative baseplate h..|1734|MK373774(164279):75539-77272:1 ^^ Escherichia phage vB_EcoM_WFL6982, complete genome.|neighbours:ID:QBQ76910.1(1),ID:QBQ76912.1(1)|neighbour_genes:putative baseplate w..,hypothetical protein|
MEMISSSLNWFVGVVEDRMDPLKQGRVRVRVVGLHPAQRAQGDVQGIPTEKLPWMTVIQPITSASMSGIGGSVTGPVEGTRVYGHFLDKWKTNGIVLGTYGGIVREKPNRLEGFSDPTGQYPRRLGNDTNVLNQGGEAGYYSNSNVIQDNNLDYGINPDDTDLANIPEDDDPNFTITEMLRRDEGLRDKVYWDHLGYPTVGIGHLIVMEKTRDMSRINKLLSDQVGREVTGNPGTITLEEATALFEKDLAKMQKDIRSNSKVGPVYAKMNRSRQMALENMCFQMGVGGVAKFNTMLNAMAAGDWKTAYKSGRDSLWFQQTKGRASRVTTIILTGNMESYGVPVKTPPSPGVGADLVTRNTDPEDPAGPPVPLDSRILFKEPESSYRGEYPYVHAMETESGHIQEFDDTPGNERYRLVHPTGSYEEVSPSGRRTRKTVEDLFDITNGDGNFLISGDKLVNVGANEIYYNMADRLHQIDGNDTIFIRGNQAKTVEGDGTLYVKGNIKIVVDGNADILVKGDAKTQVEGNHDYTVNGNVKWTVNGNVDMTVAGDWAETMSTMSSVASGQYTVDGSRIDIG
>ID:QBQ77664.1 |[Escherichia phage vB_EcoM_WFbE185]||_Escherichia_phage_vB_EcoM_WFbE185.gbk|putative baseplate h..|1734|MK373778(170429):80723-82456:1 ^^ Escherichia phage vB_EcoM_WFbE185, complete genome.|neighbours:ID:QBQ77663.1(1),ID:QBQ77665.1(1)|neighbour_genes:putative baseplate w..,hypothetical protein|
MEMISSSLNWFVGVVEDRMDPLKQGRVRVRVVGLHPAQRVQGDVQGIPTEKLPWMTVIQPITSASMSGIGGSVTGPVEGTRVYGHFLDKWKTNGIVLGTYGGIVREKPNRLEGFSDPTGQYPRRLGNDTNVLNQGGEAGYYSNSNVIQDNNLDYGINPDDTDLANIPEDDDPNFTITEMLRRDEGLRDKVYWDHLGYPTVGIGHLIVMEKTRDMSRINKLLSDQVGREVTGNPGTITLEEATALFEKDLAKMQKDIRSNSKVGPVYAKMNRSRQMALENMCFQMGVGGVAKFNTMLKAMAEGDWKTAYKSGRDSLWFQQTKGRASRVTTIILTGNMESYGVPVKTPPSPGVGADLVTRNTDSEDPAGPPVPLDSRILFKEPESSYRGEYPYVHAMETESGHIQEFDDTPGNERYRLVHPTGSYEEVSPSGRRTRKTVEDLFDITNGDGNFLISGDKLVNVGANEIYYNMADRLHQIDGNDTIFIRGNQSKTVEGDGTLYVKGNIKIVVDGNADILVKGDAKTQVEGNHDYTVNGNVKWTVNGNVDMTVAGDWAETMSTMSSVASGQYTVDGSRIDIG
>ID:YP_007004892.1 |[Escherichia phage wV7]||_Escherichia_phage_wV7_.gbk|baseplate hub subuni..|1728|NC_019505(166452):75583-77310:1 ^GeneID:14010686^ Escherichia phage wV7, complete genome.|neighbours:ID:YP_007004891.1(1),ID:YP_007004893.1(1)|neighbour_genes:baseplate wedge subu..,hypothetical protein|
MEMISNNLNWFVGVVEDRMDPLKLGRVRVRVVGLHPPQRAQGDVMGIPTEKLPWMSVIQPITSAAMSGIGGSVTGPVEGTRVYGHFLDKWKTNGIVLGTYGGIVREKPNRLEGFSDPTGQYPRRLGNDTNVLNQGGEVGYDSSSNVIQDSNLDTAINPDDRPLSEIPTDDNPNMSMAEMLRRDEGLRLKVYWDTEGYPTIGIGHLIMKQPVRDMAQINKVLSKQVGREITGNPGSITMEEATALFERDLADMQRDIKSHSKVGPVWQAVNRSRQMALENMAFQMGVGGVAKFNTMLTAMLAGDWEKAYKAGRDSLWYQQTKGRASRVTMIILTGNLESYGIEVKTPARSLSAMAATVAKSSDPADPPIPNDSRILFKEPVSSYKGEYPYVHTMETESGHIQEFDDTPGQERYRLVHPTGTYEEVSPSGRRTRKTVDNLYDITNADGNFLVAGDKKTNVGGSEIYYNMDNRLHQIDGSNTIFVRGDETKTVEGNGTILVKGNVTIVVEGNADITVKGDATTLVEGNQTNTVNGNLSWKVAGTVDWDVGGDWTEKMASMSSISSGQYTIDGSRIDIG
>ID:AXF53171.1 |[Escherichia virus KFS-EC]||_Escherichia_virus_KFS-EC_.gbk|baseplate central sp..|1800|MH560358(164715):9050-10849:1 ^^ Escherichia virus KFS-EC, complete genome.|neighbours:ID:AXF53170.1(1),ID:AXF53172.1(1)|neighbour_genes:baseplate wedge prot..,hypothetical protein|
MLMFNNSVKWFTGIVENREDPLMLGRVQVRIHGIHPSLSAHGDIQGLPTEDLLWITPVQDITSAAISGIGQSPTGIVEGSMVFGLALDERYLNCVILGTIAGQYTEKPLTTEGFCDPSGAYPRYIGNDVNILARGGINPETGQTTKPDSVYIRDENTGVAVNPDDEPLDQIPVDDNPDFTIEKMLRGDEGYREKWYLDSEGYPTIGIGHLIIYKKTSDLGIINNELSKLVGREVTNGRLTAEEVSKVFADDIEKTRRDMRKHPRIAPVYNKCNASRRMALENMAFQMGVSGLGKFKNSLAAMLAEEWKQAYDGLRQSVWANQTPGRSSRVSKIILTGNLESYGVIAPKKEESVSDDPRARLRNARIAAYKTQRAEEDPEAPFTPQDTRIMFKEPKSSYSARYPYNHVYESESGHIIEIDDTPSHERYHRKHPSGTFEETRPDGTRVEKIEGDDYLIVKQGRKVNVKGNLQVVVEGDAQVYYMGNVMQTVDGNVTEFIRGNVNQTVEGTANMHVVGDVTAQLDANLTANVKGNAELMIEGNTTETIKGNYDLTVEGNFNMTVNGTKSDQVNGDWSRNCGASVKDIASGTVKIDGSRIDLG
>ID:QDK04277.1 |[Escherichia virus VEc20]||_Escherichia_virus_VEc20_.gbk|vec20_147|1728|MN022785(167532):74990-76717:1 ^^ Escherichia virus VEc20, complete genome.|neighbours:ID:QDK04276.1(1),ID:QDK04278.1(1)|neighbour_genes:vec20_146,vec20_148|
MEMISNNLNWFVGVVEDRMDPLKLGRVRVRVVGLHPPQRAQGDVMGIPTEKLPWMSVIQPITSAAMSGIGGSVTGPVEGTRVYGHFLDKWKTNGIVLGTYGGIVREKPNRLEGFSDPTGQYPRRLGNDTNVLNQGGEVGYDSSSNIIQDSNLDTAINPDDRPLSEIPTDDNPNMSMAEMLRRDEGLRLKVYWDTEGYPTIGIGHLIMKQPVRDMAQINKVLSKQVGREITGNPGSITMEEATTLFERDLADMQRDIKSHSKVGPVWQAVNRSRQMALENMAFQMGVGGVAKFNTMLTAMLAGDWEKAYKAGRDSLWYQQTKGRASRVTMIILTGNLESYGVEVKTPARSLSAMAATVAKSSDPADPPIPNDSRILFKEPVSSYKGEYPYVHTMETESGHIQEFDDTPGQERYRLVHPTGTYEEVSPSGRRTRKTVDNLYDITNADGNFLVAGDKKTNVGGSEIYYNMDNRLHQIDGSNTIFVRGDETKTVEGNGTILVKGNVTIVVEGNADITVKGDATTLVEGNQTNTVNGNLSWKVAGTVDWDVGGDWTEKMASMSSISSGQYTIDGSRIDIG
>ID:VCU44390.1 |[Escherichia virus vB_Eco_mar005P1]|vB_Eco_mar005P1|_Escherichia_virus_vB_Eco_mar005P1_.gbk|5|1734|LR027390(167773):13752-15485:1 ^^ Escherichia virus vB_Eco_mar005P1 genome assembly, chromosome: 1.|neighbours:ID:VCU44388.1(1),ID:VCU44392.1(1)|neighbour_genes:53,hypothetical protein|
MEMISSSLNWFVGVVEDRMDPLKQGRVRVRVVGLHPAQRAQGDVQGIPTEKLPWMTVIQPITSASMSGIGGSVTGPVEGTRVYGHFLDKWKTNGIVLGTYGGIVREKPNRLEGFSDPTGQYPRRLGNDTNVLNQGGEAGYYSNSNVIQDNNLDYGINPDDTDLANIPEDDDPNFTIAEMLRRDEGLRDKVYWDHLGYPTVGIGHLIVMEKTRDMSRINKLLSDQVGREVTGNPGTITLEEATALFEKDLAKMQKDIRSNSKVGPVYAKMNRSRQMALENMCFQMGVGGVAKFNTMLKAMATGDWKTAYKSGRDSLWFQQTKGRASRVTTIILTGNMESYGVPVKTPPSPGVGADLVTRNTDPEDPAGPPVPLDSRILFKEPESSYRGEYPYVHAMETESGHIQEFDDTPGNERYRLVHPTGSYEEVSPSGRRTRKTVEDLFDITNGDGNFLISGDKLVNVGANEIYYNMADRLHQIDGNDTIFIRGNQSKTVEGDGTLYVKGNIKIVVDGNADILVKGDAKTQVEGNHDYTVNGNVKWTVNGNVDMTVAGDWAETMSTMSSVASGQYTVDGSRIDIG
>ID:VCU44398.1 |[Escherichia virus vB_Eco_mar005P1]|vB_Eco_mar006P2|_Escherichia_virus_vB_Eco_mar005P1_strain_vB_Eco_mar006P2_.gbk|5|1734|LR027387(167773):114647-116380:1 ^^ Escherichia virus vB_Eco_mar005P1 strain vB_Eco_mar006P2 genome assembly, chromosome: 1.|neighbours:ID:VCU44397.1(1),ID:VCU44400.1(1)|neighbour_genes:53,hypothetical protein|
MEMISSSLNWFVGVVEDRMDPLKQGRVRVRVVGLHPAQRAQGDVQGIPTEKLPWMTVIQPITSASMSGIGGSVTGPVEGTRVYGHFLDKWKTNGIVLGTYGGIVREKPNRLEGFSDPTGQYPRRLGNDTNVLNQGGEAGYYSNSNVIQDNNLDYGINPDDTDLANIPEDDDPNFTIAEMLRRDEGLRDKVYWDHLGYPTVGIGHLIVMEKTRDMSRINKLLSDQVGREVTGNPGTITLEEATALFEKDLAKMQKDIRSNSKVGPVYAKMNRSRQMALENMCFQMGVGGVAKFNTMLKAMATGDWKTAYKSGRDSLWFQQTKGRASRVTTIILTGNMESYGVPVKTPPSPGVGADLVTRNTDPEDPAGPPVPLDSRILFKEPESSYRGEYPYVHAMETESGHIQEFDDTPGNERYRLVHPTGSYEEVSPSGRRTRKTVEDLFDITNGDGNFLISGDKLVNVGANEIYYNMADRLHQIDGNDTIFIRGNQSKTVEGDGTLYVKGNIKIVVDGNADILVKGDAKTQVEGNHDYTVNGNVKWTVNGNVDMTVAGDWAETMSTMSSVASGQYTVDGSRIDIG
>ID:VCU43227.1 |[Escherichia virus vB_Eco_mar005P1]|vB_Eco_mar007P3|_Escherichia_virus_vB_Eco_mar005P1_strain_vB_Eco_mar007P3_.gbk|5|1734|LR027383(167651):36638-38371:1 ^^ Escherichia virus vB_Eco_mar005P1 strain vB_Eco_mar007P3 genome assembly, chromosome: 1.|neighbours:ID:VCU43226.1(1),ID:VCU43228.1(1)|neighbour_genes:53,hypothetical protein|
MEMISSSLNWFVGVVEDRMDPLKQGRVRVRVVGLHPAQRAQGDVQGIPTEKLPWMTVIQPITSASMSGIGGSVTGPVEGTRVYGHFLDKWKTNGIVLGTYGGIVREKPNRLEGFSDPTGQYPRRLGNDTNVLNQGGEAGYYSNSNVIQDNNLDYGINPDDTDLANIPEDDDPNFTIAEMLRRDEGLRDKVYWDHLGYPTVGIGHLIVMEKTRDMSRINKLLSDQVGREVTGNPGTITLEEATALFEKDLAKMQKDIRSNSKVGPVYAKMNRSRQMALENMCFQMGVGGVAKFNTMLKAMATGDWKTAYKSGRDSLWFQQTKGRASRVTTIILTGNMESYGVPVKTPPSPGVGADLVTRNTDPEDPAGPPVPLDSRILFKEPESSYRGEYPYVHAMETESGHIQEFDDTPGNERYRLVHPTGSYEEVSPSGRRTRKTVEDLFDITNGDGNFLISGDKLVNVGANEIYYNMADRLHQIDGNDTIFIRGNQSKTVEGDGTLYVKGNIKIVVDGNADILVKGDAKTQVEGNHDYTVNGNVKWTVNGNVDMTVAGDWAETMSTMSSVASGQYTVDGSRIDIG
>ID:VCU43935.1 |[Escherichia virus vB_Eco_mar005P1]|vB_Eco_mar008P4|_Escherichia_virus_vB_Eco_mar005P1_strain_vB_Eco_mar008P4_.gbk|5|1734|LR027386(167773):19419-21152:1 ^^ Escherichia virus vB_Eco_mar005P1 strain vB_Eco_mar008P4 genome assembly, chromosome: 1.|neighbours:ID:VCU43934.1(1),ID:VCU43936.1(1)|neighbour_genes:53,hypothetical protein|
MEMISSSLNWFVGVVEDRMDPLKQGRVRVRVVGLHPAQRAQGDVQGIPTEKLPWMTVIQPITSASMSGIGGSVTGPVEGTRVYGHFLDKWKTNGIVLGTYGGIVREKPNRLEGFSDPTGQYPRRLGNDTNVLNQGGEAGYYSNSNVIQDNNLDYGINPDDTDLANIPEDDDPNFTIAEMLRRDEGLRDKVYWDHLGYPTVGIGHLIVMEKTRDMSRINKLLSDQVGREVTGNPGTITLEEATALFEKDLAKMQKDIRSNSKVGPVYAKMNRSRQMALENMCFQMGVGGVAKFNTMLKAMATGDWKTAYKSGRDSLWFQQTKGRASRVTTIILTGNMESYGVPVKTPPSPGVGADLVTRNTDPEDPAGPPVPLDSRILFKEPESSYRGEYPYVHAMETESGHIQEFDDTPGNERYRLVHPTGSYEEVSPSGRRTRKTVEDLFDITNGDGNFLISGDKLVNVGANEIYYNMADRLHQIDGNDTIFIRGNQSKTVEGDGTLYVKGNIKIVVDGNADILVKGDAKTQVEGNHDYTVNGNVKWTVNGNVDMTVAGDWAETMSTMSSVASGQYTVDGSRIDIG
>ID:VCU44846.1 |[Escherichia virus vB_Eco_mar005P1]|vB_Eco_mar009P5|_Escherichia_virus_vB_Eco_mar005P1_strain_vB_Eco_mar009P5_.gbk|5|1734|LR027391(167658):108555-110288:-1 ^^ Escherichia virus vB_Eco_mar005P1 strain vB_Eco_mar009P5 genome assembly, chromosome: 1.|neighbours:ID:VCU44845.1(-1),ID:VCU44847.1(-1)|neighbour_genes:hypothetical protein,53|
MEMISSSLNWFVGVVEDRMDPLKQGRVRVRVVGLHPAQRAQGDVQGIPTEKLPWMTVIQPITSASMSGIGGSVTGPVEGTRVYGHFLDKWKTNGIVLGTYGGIVREKPNRLEGFSDPTGQYPRRLGNDTNVLNQGGEAGYYSNSNVIQDNNLDYGINPDDTDLANIPEDDDPNFTIAEMLRRDEGLRDKVYWDHLGYPTVGIGHLIVMEKTRDMSRINKLLSDQVGREVTGNPGTITLEEATALFEKDLAKMQKDIRSNSKVGPVYAKMNRSRQMALENMCFQMGVGGVAKFNTMLKAMATGDWKTAYKSGRDSLWFQQTKGRASRVTTIILTGNMESYGVPVKTPPSPGVGADLVTRNTDPEDPAGPPVPLDSRILFKEPESSYRGEYPYVHAMETESGHIQEFDDTPGNERYRLVHPTGSYEEVSPSGRRTRKTVEDLFDITNGDGNFLISGDKLVNVGANEIYYNMADRLHQIDGNDTIFIRGNQSKTVEGDGTLYVKGNIKIVVDGNADILVKGDAKTQVEGNHDYTVNGNVKWTVNGNVDMTVAGDWAETMSTMSSVASGQYTVDGSRIDIG
>ID:AUV57501.1 |[Klebsiella phage KP1]||_Klebsiella_phage_KP1_.gbk|baseplate hub + tail..|1731|MG751100(167989):66666-68396:1 ^^ Klebsiella phage KP1, complete genome.|neighbours:ID:AUV57500.1(1),ID:AUV57502.1(1)|neighbour_genes:baseplate wedge subu..,hypothetical protein|
MIEMNDSLKWFTGVVEDRQDPLKQGRVRVRVYGLHPFEKVQGAITGLPTEDLPWMSVIQPTNSAGISGVGSSITGMVEGTSVFGLWLDEFKTAGLVIGTYSAHRKTKPNYTEGFSDPTGQYPRQVGSDTNPLVQGDETGYSAIPNIIQDRNLDIGINPDDADLSDIPEDPNPAITITDMLNRDEGLRLKVYWDTEGYPTIGIGHLIMAQKVRDMSVINKTLSNQVGRTVTGNPGIITMDEAVALFKQDRDKMLSDIKINSRVGPVYAKVNKSRQMALENMSFQMGVGGLAKFGKMLDAMFIGDWKTAYTEARNSVWFNQTKGRASRVSMIILTGNMESYGVPAPKPEGKNLSAAYVEPKSGGNPEDPWTPEDSRILFKEPESSYNGQYPYVHTMETESGHIQEFDDTPGYERYRIVHPTGSYEEVAPDGRRTRKTVADLYDMTQGDGNILISGDKKVNVGGNETYYNMYNRRQQIDGDNTLYVRGNETKTIEGDGTIFVKGNIKIVVEGNADIQVNGDATTKVDGNHDVTVGGNLTWQVAGTVNWNVGGAWTETMASMSSIAQGQYTVDGSRIDVG
>ID:APD20544.1 |[Klebsiella phage KPV15]|KPV15|_Klebsiella_phage_KPV15_.gbk|baseplate hub + tail..|1731|KY000080(167034):87556-89286:1 ^^ Klebsiella phage KPV15, complete genome.|neighbours:ID:APD20543.1(1),ID:APD20545.1(1)|neighbour_genes:baseplate wedge subu..,hypothetical protein|
MIEMNDSVKWFTGVVEDRQDPLKQGRVRVRVYGLHPFEKVQGAITGLPTEDLPWMSVIQPTNSAGISGVGSSITGMVEGTSVFGLWLDEFKTAGLVIGTYSAHRKTKPNYTEGFSDPTGQYPRQVGSDTNPLVQGDETGYSAIPNIIQDRNLDIGINPDDADLSDIPEDPNPAITITDMLNRDEGLRLKVYWDTEGYPTVGIGHLIMAQKVRDMSVINKTLSNQVGRTVTGNPGIITMDEAVALFKKDRDKMLSDIKTNSRVGPVYAKVNKSRQMALENMSFQMGVGGLAKFGKMLDAMLIGDWKTAYTEARNSVWFNQTKGRASRVSMIILTGNMESYGVPAPKPEGKNLSAAYVEPKSGGNPEDPWTPEDSRILFKEPESSYNGQYPYVHTMETESGHIQEFDDTPGYERYRIVHPTGSYEEVAPDGRRTRKTVADLYDMTQGDGNILISGDKKVNVGGNETYYNMYNRRQQIDGDNTLYVRGNETKTIEGNGTIFVKGNIKIVVEGNADIQVNGDATTKVDGNHDVTVGGNLTWQVAGTVNWNVGGAWTETMASMSSIAQGQYTVDGSRIDVG
>ID:QDB71811.1 |[Klebsiella phage Marfa]||_Klebsiella_phage_Marfa_.gbk|baseplate hub subuni..|1740|MN044033(168532):75120-76859:1 ^^ Klebsiella phage Marfa, complete genome.|neighbours:ID:QDB71810.1(1),ID:QDB71812.1(1)|neighbour_genes:baseplate wedge subu..,hypothetical protein|
MIEMNDEVRWFTGVVEDRMDPLKQGRVRVRVVGLHPFQKTQGPISGISTADLPWMTVGQPTNSAGISGVGHSITGIVEGSTVFGQWLDKYKTSGIVTHVLSAHSTKKPNYTEGFSDPTGQFPRYLGSDTNPLTQGSEIGYNSNTNVIQDANLDVGINPDSTDINDVKPDDNPNFTIENMLRRDEGLRLKVYWDSEGYPTVGIGHLIVMQKIRDMAQINKILSNQVGRQVTGNPGIIEMEEASKLFQKDLANVQRDVKSHPRVGPVYAKVNRSRQMALENMAFQMGIHGLAKFKGMLDAMLAEDWQRAFKEARNSVWFNQTKGRASRVSMIILTGNLESYGIPVPPEQAKGRMIQLFAAPSSDDSDDPSAPWTPTDSRILFKEPESSYKGEYPYVHTYESESGHIQEFDDTPGYERYRLVHPTGCYEEVAPDGRRTRKTVADLYDMTQGDGNIMISGDKKVNVGGNEVYYNMYNRRHQIDGDNTLYIRGNETKTVEGDGTIIVKGNVKVIVEGNADIQVNGNATTKVDGNHEMNIGGNMSYVVAGTVSWNVGGSWTETMASMSSIAQGQYTIDGSRIDVG
>ID:YP_009194443.1 |[Klebsiella phage Matisse]||_Klebsiella_phage_Matisse_.gbk|tail-associated lyso..|1770|NC_028750(176081):106571-108340:1 ^GeneID:26613382^ Klebsiella phage Matisse, complete genome.|neighbours:ID:YP_009194442.1(1),ID:YP_009194444.1(1)|neighbour_genes:baseplate wedge prot..,hypothetical protein|
MKLGGNLHSPFFDGVVENVDDPRGLGRVQVRVFGQHPAQKQKSDAIGVPVEDLPWMMPIQDIRSAAISGVGFSPTGITRGSFVVGYWRDKWHQDGMIIGTVAGEYVEQPDTQKGFCDPMGEYPRYVGNDVNSLALGGLKGKGSSSVIIRDSNTSIAVNPDDRPLDEIPEDNRPDTGGFTIEKMLKQDEGIRTRWYTDSEGYPTIGIGHLLIREKTRDTAKINAAISKAVGREVTNGTITAEEVSTLFAQDLAKVRSDIQRTANVREVYVNLNRPRQMAIENMSFQMGVGGVAKFTNTLKAMKNEDWQAAYNGLRNSLWASQTPGRSSRVSKIVLTGNLESYGVQVPDPEGRSLSAAYAAYNGATLSATSPEDPFTPGDTRVMFEEPASSYNAEYPYNMVFESRSGHIQEFDDTPGYERYNRVHPAGSYEEIRPDGTRVVKIVGDDYQIVMQGRKLNVKGNLQVVIEGDAFIYNMGNVQQTVDGNVTEFVRGNVQQTVEGEYVGLIKGNAELTVNKDATVNVDQNLTANVKQNATVAVTEDATVTAKNAKIEIEETMDIGAKDINIKATNNTFIDSGALTKITGGTVQVG
>ID:AWY07050.1 |[Klebsiella phage Mineola]||_Klebsiella_phage_Mineola_.gbk|baseplate hub subuni..|1731|MH333064(166130):75873-77603:1 ^^ Klebsiella phage Mineola, complete genome.|neighbours:ID:AWY07049.1(1),ID:AWY07051.1(1)|neighbour_genes:baseplate wedge subu..,hypothetical protein|
MIEMNDSLKWFTGVVEDRQDPLKQGRVRVRVYGLHPFEKVQGAITGLPTEDLPWMSVIQPTNSAGISGVGSSITGMVEGTSVFGLWLDEFKTAGLVIGTYSAHRKTKPNYTEGFSDPTGQYPRQVGSDTNPLVQGDETGYSAIPNIIQDRNLDIGINPDDADLSDIPEDPNPAITITDMLNRDEGLRLKVYWDTEGYPTVGIGHLIMAQKVRDMSVINKTLSNQVGRTVTGNPGIITMDEAVALFKQDRDKMLSDIKTNSRVGPVYAKVNKSRQMALENMSFQMGVGGLAKFGKMLDAMLIGDWKTAYTEARNSVWFNQTKGRASRVSMIILTGNMESYGVPVPKPEGKNLSAAYVEPKSGGNPEDPWTPEDSRILFKEPESSYNGQYPYVHTMETESGHIQEFDDTPGYERYRIVHPTGSYEEVAPDGRRTRKTVADLYDMTQGDGNILISGDKKVNVGGNETYYNMYNRRQQIDGDNTLYVRGNETKTIEGDGTIFVKGNIKIVVEGNADIQVNGDATTKVDGNHDVTVGGNLTWQVAGTVNWNVGGAWTETMASMSSIAQGQYTVDGSRIDVG
>ID:YP_009607392.1 |[Klebsiella phage Miro]||_Klebsiella_phage_Miro_.gbk|baseplate hub struct..|1770|NC_041981(176055):106778-108547:1 ^GeneID:40083401^ Klebsiella phage Miro, complete genome.|neighbours:ID:YP_009607391.1(1),ID:YP_009607393.1(1)|neighbour_genes:baseplate wedge prot..,hypothetical protein|
MKLGGNLHSPFFDGVVENVDDPRGLGRVQVRVFGQHPAQKQKSDAIGVPVEDLPWMMPIQDIRSAAISGVGFSPTGITRGSFVVGYWRDKWHQDGMIIGTVAGEYVEQPDTQKGFCDPMGEYPRYVGNDVNSLALGGLKGKGSSSVIIRDSNTSIAVNPDDRPLDEIPEDNRPDTGGFTIEKMLKQDEGIRTRWYTDSEGYPTIGIGHLLIREKTRDTAKINAAISKAVGREVTNGTITAEEVSTLFAQDLAKVRSDIQRTANVREVYVNLNRPRQMAIENMSFQMGVGGVAKFTNTLKAMKNEDWQAAYNGLRNSLWASQTPGRSSRVSKIVLTGNLESYGVQVPDPEGRSLSAAYAAYNGATLSATSPEDPFTPGDTRVMFEEPASSYNAEYPYNMVFESRSGHIQEFDDTPGYERYNRVHPAGSYEEIRPDGTRVVKIVGDDYQIVMQGRKLNVKGNLQVVIEGDAFIYNMGNVQQTVDGNVTEFVRGNVQQTVEGEYVGLIKGNAELTVNKDATVNVDQNLTANVKQNATVAVTEDATITAKNAKMEIEETMDIGAKDINIKATNNTFIDSGALTKITGGTVQVG
>ID:YP_009289412.1 |[Klebsiella phage PKO111]||_Klebsiella_phage_PKO111_.gbk|base plate hub subun..|1731|NC_031095(168758):10075-11805:1 ^GeneID:29080523^ Klebsiella phage PKO111, complete genome.|neighbours:ID:YP_009289411.1(1),ID:YP_009289413.1(1)|neighbour_genes:baseplate wedge subu..,hypothetical protein|
MIEMNDSLKWFTGVVEDRQDPLKQGRVRVRVYGLHPFEKVQGAITGLPTEDLPWMSVIQPTNSAGISGVGSSITGMVEGTSVFGLWLDEFKTAGLVIGTYSAHRKTKPNYTEGFSDPTGQYPRQVGSDTNPLVQGDETGYSAVPNIIQDRNLDIGINPDDADLSDIPEDPNPAITITDMLNRDEGLRLKVYWDTEGYPTIGIGHLIMAQKVRDMSVINKTLSNQVGRTVTGNPGIITMDEAVALFKQDRDKMLSDIKTNSRVGPVYAKVNKSRQMALENMSFQMGVGGLAKFGKMLDAMFIGDWKTAYTEARNSVWFNQTKGRASRVSMIILTGNMESYGVPAPKPEGKNLSAAYVEPKSGGNPEDPWTPEDSRILFKEPESSYNGQYPYVHTMETESGHIQEFDDTPGYERYRIVHPTGSYEEVAPDGRRTRKTVADLYDMTQGDGNILISGDKKVNVGGNETYYNMYNRRQQIDGDNTLYVRGNETKTIEGDGTIFVKGNIKIVVEGNADIQVNGDATTKVDGNHDVTVGGNLTWQVAGTVNWNVGGAWTETMASMSSIAQGQYTVDGSRIDVG
>ID:YP_009288837.1 |[Klebsiella phage vB_KpnM_KpV477]||_Klebsiella_phage_vB_KpnM_KpV477_.gbk|putative baseplate h..|1731|NC_031087(168272):79178-80908:1 ^GeneID:29067141^ Klebsiella phage vB_KpnM_KpV477, complete genome.|neighbours:ID:YP_009288836.1(1),ID:YP_009288838.1(1)|neighbour_genes:putative baseplate w..,hypothetical protein|
MIEMNDSLKWFTGVVEDRQDPLKQGRVRVRVYGLHPFEKVQGAITGLPTEDLPWMSVIQPTNSAGISGVGSSITGMVEGTSVFGLWLDEFKTAGLVIGTYSAHRKTKPNYTEGFSDPTGQYPRQVGSDTNPLVQGDETGYSAIPNIIQDRNLDIGINPDDADLSDIPEDPNPAITITDMLNRDEGLRLKVYWDTEGYPTVGIGHLIMAQKVRDMSVINKTLSNQVGRTVTGNPGIITMDEAVALFKQDRDKMLSDIKTNSRVGPVYAKVNKSRQMALENMSFQMGVGGLAKFGKMLDAMLIGDWKTAYTEARNSVWFNQTKGRASRVSMIILTGNMESYGVPAPKPEGKTLSAAYVEPKSGGNPEDPWTPEDSRILFKEPESSYNGQYPYVHTMETESGHIQEFDDTPGYERYRIVHPTGSYEEVAPDGRRTRKTVADLYDMTQGDGNILISGDKKVNVGGNETYYNMYNRRQQIDGDNTLYVRGNETKTIEGDGTIFVKGNIKIVVEGNADIQVNGDATTKVDGNHDVTVGGNLTWQVAGTVNWNVGGAWTETMASMSSIAQGQYTVDGSRIDVG
>ID:AUO78885.1 |[Klebsiella phage vB_Kpn_F48]||_Klebsiella_phage_vB_Kpn_F48.gbk|baseplate hub + tail..|1740|MG746602(170764):158372-160111:-1 ^^ Klebsiella phage vB_Kpn_F48, complete genome.|neighbours:ID:AUO78884.1(-1),ID:AUO78886.1(-1)|neighbour_genes:hypothetical protein,baseplate wedge|
MIEMNDEVRWFTGVVEDRMDPLKQGRVRVRVVGLHPFQKTQGPISGISTADLPWMTVGQPTNSAGISGVGHSITGIVEGSTVFGQWLDKYKTSGIVTHVISAHNTKKPNYTEGFSDPTGQFPRYLGSDTNPLTQGSEIGYNSNTNVIQDANLDVGINPDSTDIGDVKPDDNPNFTIENMLRRDEGLRLKVYWDSEGYPTVGIGHLIVMQKIRDMAQINKILSNQVGRQVSGNPGIIEMEEASKLFQKDLADVQRDVKSNPRVGPVYAKVNRSRQMALENMAFQMGIHGLAKFKGMLDAMLVEDWQTAFKEARNSVWFNQTKGRASRVSMIILTGNLESYGVPVPPEQAKGRMIQLFAAPVSDDSDDPSAPWTPTDSRILFKEPESSYKGEYPYVHTYESEAGHVQEFDDTPGYERYRLVHPTGCYEEVAPDGRRTRKTVADLYDMTQGDGNIMISGDKKVNVGGNEVYYNMYNRRQQIDGDNTLYIRGNETKTIEGDGTVVVKGNVKVIVEGNADIQVNGNATTKVDGNHEMNIGGNMSYVVAGTVSWNVGGSWTETMASMSSIAQGQYTIDGSRIDVG
>ID:ANM46407.1 |[Morganella phage vB_MmoM_MP1]||_Morganella_phage_vB_MmoM_MP1_.gbk|baseplate hub subuni..|1737|KX078569(163201):72377-74113:1 ^^ Morganella phage vB_MmoM_MP1, complete genome.|neighbours:ID:ANM46480.1(1),ID:ANM46518.1(1)|neighbour_genes:baseplate wedge subu..,hypothetical protein|
MILKNNTIEPFFGVVEDRSDPTPLGRVRVRVYGVHPFGKAQGDVSGLPTEELQWMQVLLPATSASTSGIGTSPTGLLEGSHVFGIWLDKYKTNGLVMGTWAGSVTELPNTSEGFSDPTGLYPTKIGYDTNPLAQGGEVGKNSEINQLQNDNTSIAPNPIDGAFDDQPEDNDPNFTIEKMLRGDEGLRLAWYPDSEGYPTIGIGHLLRREKTKDTTKINKWISDLVGRQVNNGRITMDEASKIFQSDIKKTINGMKANATISPVYNKMNRSRQMALENMAFQMGVGGLAKFKKTLALMYDEKWEEAYNNMRDSLWFRQTKGRASRVSLIVRTGNLESYGVTVPTTKMRAMAFSAREMSPEDPYTPEDGRIMFEEPNTSYDAVYPYNQTFTTEGDITQEFDNTPGAERYRLRHPSGTYTELSGNGDKVLKVTGDDYTITAGDGHVLIQGDAKIVIGSQCKVYIQGDESKTVDGMVNHFVRGDINTITESDSNTKVNGDMEVLVLGNKKITVEGDADINVQGNATTKVDGDYSMEVAGDYTLKIGGAKVEDVTGSFTQTMQTMSSVAKSGYKIDGSRIDLG
>ID:YP_009211593.1 |[Pectobacterium bacteriophage PM2]||_Pectobacterium_bacteriophage_PM2.gbk|baseplate hub subuni..|1755|NC_028940(170286):81938-83692:1 ^GeneID:26638065^ Pectobacterium bacteriophage PM2, complete genome.|neighbours:ID:YP_009211592.1(1),ID:YP_009211594.1(1)|neighbour_genes:baseplate wedge subu..,hypothetical protein|
MINVYDKISWFVGVVEDRMDPLKQGRVRVRVWGLHPYEKIQGPVKGIKTEDLPWMSVLQPTSSASVSGVQQSITGMVPGTNVYGHFLDEWKMNGLVIGTYSSNSQIKPNPNEGFSDPTGQYPLYLGNDTSQLNRGGEVGDTAPSNTIQNANLDLGLSPDGRPLSEIPEDNDPDYTIQAMLQRDEGLRLKVYWDTEGFPTIGIGHLISPQPIRDMTQINRILSQQVGREVTGNPGAISMDEASKLFQEDLAKMQRDIKQNSKTGPVYAKMNKSRQLALENMAFQLGVGGLSDFTNMLNAMFIGDWQTAYKEGRDSLWFNQTKGRASRVTMIILTGNLESYGIMAPANAPTPPPGQGLMRMALMSESVAKESNPADPWVPEDTRILFKEPESSYKGVYPYVQTMTTEGGHIQEFDNTPGQERYRKIHPTGSYEEVAPDGRRTIKTVADDYYMVQGDASIMNSGDRKVNIGGDEIKYNMANVRRQTDGSETIFIRGNETKTIEGNGTLHVKGNITIIVEGNADITVQGNATTLIEGDQTNTVNGNLTWSVAGTVDWQVGGSWTETMASMSSIANGSYTIDGSRIDIG
>ID:QBP35493.1 |[Phage NC-G]||_Phage_NC-G.gbk|baseplate hub + tail..|1743|MK310184(170164):19713-21455:1 ^^ Phage NC-G, complete genome.|neighbours:ID:QBP35492.1(1),ID:QBP35494.1(1)|neighbour_genes:baseplate wedge subu..,hypothetical protein|
MINMSDNVSWFVGVVEDRMDPLQQGRVRVRVWGMHPYEKVQGPVKGLRTEDLPWMSVLMPTSSASVSGIQTAMTGMVPGTQVYGHFLDKWKLNGLVLGTYGSASKQKANPNEGFSDPTGQYPLYLGNDAAALNRGGEVGYDATSNVIQDANTDVGINPDGLDLSQVKPDDNPNFTIENMLHRDEGLRLKVYWDTEGYPTIGIGHLITPQPIRDMTQINKILSNQIGREVKGNPGAISMDEASKLFQEDLKKVQNDIGRHSVVGPVYNKENRSRQMALENMAFQMGLGGLAKFRGMLSAMLIGDYKKAFEEARNSVWFNQTKGRASRVSMIILTGNMESYGIMAPKEREFNGRSYRMIQTFAAPTNSDPADPWTPEDTRILFKEPDSSYKGEYPYVQTMQTEGGHIQEFDNTPGQERYRLIHPTGSYEEVAPDGRKTSKTVADGYYMTQGDSNTYVGGNNKVNIGGDETYYNMANVRRQTDGSESIHIRGNETKTVEGDGTLIVKGNVTVIVEGNADITVKGDAKTLVEGNHDYTVNGNVKWSVNGNVDMTVAGNWSETMSTMSSIASGQYTIDGSRIDIG
>ID:AUM58482.1 |[Proteus phage phiP4-3]||_Proteus_phage_phiP4-3_.gbk|baseplate hub subuni..|1731|MG696114(167849):89512-91242:-1 ^^ Proteus phage phiP4-3, complete genome.|neighbours:ID:AUM58481.1(-1),ID:AUM58483.1(-1)|neighbour_genes:hypothetical protein,baseplate wedge subu..|
MNIQNSYIQPFFGVVEDRMDPKKLGRVRVRIYGDHPFSKTKGDVAGLETEDLLWFQVLLPATSATESGVGNSPTGILEGSSVFGLYLDKYKTSGIVLGTWAGIRTEMPNYTEGFSDPNQQYPTKLGNDLNDLSLGGRIGKESIVNVIQNDNRETAPNPSNIPAGEEPENNSPELTIEKMLQRDEGLRLRWYPDNGYASIGIGHLIKAQKTSDPDLINKWISELVGRKVTNGTITMDECMSIFKSDIKKVKDGIVKHPTIGPIYKKCNASRKMALENMAYQMGLGGLAKFRKTLKFMEEEKWEDAYINLQQSLWFRQTKGRASRVSLIIRNGNLESYGEKTPSAARAFSLQKNINIEPEDPFVPSDTRVMFEEPKTDYNSQYPYNKTFGTESGMIQEFDDTPGAERYRLTHTSGTYQEISPDGRNVQKIIGDNYKIVQQDDHILVQGDVKLVIGGNSNVYIMGSLNQTIDGSINQTVRGNVVQHVEGNVKATIDQTADILVKEEAMVTVEKDVTVNANQNAEINVKEQATVNAENISVNAEKKMNFKAEDVDFSAVKTFSVDSGVLTKITGANVQVG
>ID:YP_009195555.1 |[Proteus phage vB_PmiM_Pm5461]||_Proteus_phage_vB_PmiM_Pm5461_.gbk|baseplate hub subuni..|1731|NC_028762(161989):72065-73795:1 ^^ Proteus phage vB_PmiM_Pm5461, complete genome.|neighbours:ID:YP_009195554.1(1),ID:YP_009195556.1(1)|neighbour_genes:baseplate wedge subu..,hypothetical protein|
MNIQNTYLQPFFGVVEDRMDPKKLGRVRVRIYGDHPFSKTKGDVAGLETEDLLWFQVLLPATSATESGVGNSPTGILEGSSVFGLYLDKYKTSGIVLGTWAGIRTEMPNYTEGFSDPNQQYPTKLGNDLNDLSLGGRIGRESIVNIIQNDNRETAPNPSNTPAGEEPENNNPVLTIEKMLQRDEGLRLRWYPDNGYASIGIGHLIKAQKTSDPDLINKWISELVGRKVTNGTITMDECMAIFKSDIKKVKDGIVKHPTIGPIYKKCNASRKMALENMAYQMGLGGLAKFKKTLKYMEEEKWEDAYINLQQSLWFRQTKGRASRVSLIIRNGNLESYGEKTPSNARALSSQRNINIEPEDPYVPNDTRVMFEEPKTEYNSQYPYNKTFGTESGMIQEFDDTPGAERYRLTHTSGTYQEISPDGRNVQKIIGDNYKIVQQDDHILVQGDVKLVIGGNSNVYIMGTLNQTIDGSVNQTVRGNVVQHVEGNVKATIDQTADILVKEEAMLTVEKDVTVNANQNAEINVKEQATVNAENISVNAEKKMEFKAEDVDFSAVKTFSVDSGVLTKITGANVQVG
>ID:ASD52063.1 |[Pseudomonas phage PspYZU05]||_Pseudomonas_phage_PspYZU05_.gbk|hypothetical protein|1680|KY971610(166442):71593-73272:1 ^^ Pseudomonas phage PspYZU05, complete genome.|neighbours:ID:ASD52062.1(1),ID:ASD52064.1(1)|neighbour_genes:baseplate wedge subu..,hypothetical protein|
MRIANEDLKWFRGVVESRDDPLKLGQLQVRVIGLHTHQKVQSGSIGISTKELPWFPIVSNVTDSNNSGIGGPVTGAVEGSIVFGLWLDKWHSSGVILGTIPHIATKLPNVNEGFFDPNGIYPKQLGTSVNTLNLGGEEGAKYVTNEIQTQNKETAVNPDDRPVDQIPEDNNPDMDIVEMLKRDEGIRLSVYWDTEGYPTIGIGHLIIPIKTKDINVINAALSEQVGRPVNRTITMEEAESLFNGDLLKTQTEIRLNSKVGPVYAKVNRSRQMALENMAFQMGTAGLANFTNMLNAMYNEDWKTAYNEGRDSLWFTQTKGRASRVTLIILNGNLESYGVIAPAPVTLRVFKSASTDSRIMFQEPSSAYAGAYPYVHAYVSESGHIQEFDDTPGEERYRLYHPTGTYTEINNEGRKVSKVVSDNFDIVNGDSFHLVQGEKKTNIGSDETYYNMANRNDQVDGKRSVFIREDDSLVIEGNWDIIVKGHSNIIVEGNANITVEGDSSTEVFGNHTYKVNGNMSWEIGGTVDWQVSGAWTENVQSMSSVANGRYFVDGSRIDLG
>ID:YP_009615627.1 |[Salmonella phage Melville]||_Salmonella_phage_Melville_.gbk|baseplate hub subuni..|1734|NC_042044(159323):69789-71522:1 ^GeneID:40092102^ Salmonella phage Melville, complete genome.|neighbours:ID:YP_009615626.1(1),ID:YP_009615628.1(1)|neighbour_genes:baseplate wedge subu..,hypothetical protein|
MDMINNNVEWFVGVVEDRMDPLKQGRVRVRVIGLHPFQKVQGPVSGMPTEDLPWMSVLQPITSASMSGIGGSVTGPVEGTHVYGHWLDKYRTNGLVMGTYGVNARVRPNTTEGFSDPTGQYPRYLGNDTNLLNQGGEAGFESIPNVIQDNNLDTAINPDDTDLSNIPEDNNPNYTIEAMLRRDEGLRLKVYWDTEGYPTIGIGHLIMRQRVRDMAQINKVLSNQVGREVKGNPGSITMDEASALFAKDLADMQRDIKTNSKVGPVYVKMNKSRQMALENMSFQMGVGGVANFTNMLKAMDEGRWKDAYNESRNSLWFQQTKGRASRVSMIILTGNMESYGVPVNPVQGKSVGAQLATVKASVNPSDPPIPSDSRILFKEPVSSYKGQYPYVHTMETESGHIQEFDDTPGYERYRLVHPTGTYEEVAPDGRRTRKTVNDLYDIANGDGNYLVSGDKKVNVGADETYYNMANRLHQIDGNNILFIRGDETKTVEGDGTLYVKGNIKIVVDGNADILVKGDAKTQVEGNHDYTVNGNVKWTVNGSVNMTVAGNWSETMSSMSSIAQGQYTIDGSRVDIGL
>ID:YP_007501180.1 |[Salmonella phage vB_SenM-S16]||_Salmonella_phage_S16_.gbk|baseplate hub subuni..|1734|NC_020416(160221):67750-69483:1 ^GeneID:14675381^ Salmonella phage S16, complete genome.|neighbours:ID:YP_007501179.1(1),ID:YP_007501181.1(1)|neighbour_genes:baseplate wedge subu..,hypothetical protein|
MDMINNNVEWFVGVVEDRMDPLKQGRVRVRVIGLHPFQKVQGPVSGMPTEDLPWMSVLQPITSASMSGIGGSVTGPVEGTHVYGHWLDKYRTNGLVMGTYGVNARVRPNTTEGFSDPTGQYPRYLGNDTNLLNQGGEAGFESIPNVIQDNNLDTAINPDDTDLSNIPEDNNPNYTIEAMLRRDEGLRLKVYWDTEGYPTIGIGHLIMRQRVRDMTQINKVLSNQVGREVKGNPGSISMDEASALFAKDLADMQRDIKTNSKVGPVYVKMNKSRQMALENMSFQMGVGGVANFTNMLKAMDEGRWKDAYNESRNSLWFQQTKGRASRVSMIILTGNMESYGVPVNPVQGKSVGAQLATVKASVNPSDPPIPSDSRILFKEPVSSYKGQYPYVHTMETESGHIQEFDDTPGYERYRLVHPTGTYEEVAPDGRRTRKTVNDLYDIANGDGNYLVSGDKKVNVGADETYYNMANRLHQIDGNNILFIRGDETKTVEGDGTLYVKGNIKIVVDGNADILVKGDAKTQVEGNHDYTVNGNVKWTVNGSVNMTVAGNWSETMSSMSSIAQGQYTIDGSRVDIGL
>ID:YP_009148132.1 |[Salmonella phage STML-198]|STML-198|_Salmonella_phage_STML-198_.gbk|baseplate hub + tail..|1734|NC_027344(158099):109895-111628:1 ^GeneID:24629944^ Salmonella phage STML-198, complete genome.|neighbours:ID:YP_009148131.1(1),ID:YP_009148133.1(1)|neighbour_genes:baseplate wedge,hypothetical protein|
MDMINNNVEWFVGVVEDRMDPLKQGRVRVRVIGLHPFQKVQGPVSGMPTEDLPWMSVLQPITSASMSGIGGSVTGPVEGTHVYGHWLDKYRTNGLVMGTYGVNARVRPNTTEGFSDPTGQYPRYLGNDTNLLNQGGEAGFESIPNVIQDNNLDTAINPDDTDLSNIPEDNNPNYTIEAMLRRDEGLRLKVYWDTEGYPTIGIGHLIMRQRVRDMAQINKVLSNQVGREVKGNPGSITMDEASALFAKDLADMQRDIKTNSKVGPVYVKMNKSRQMALENMSFQMGVGGVANFTNMLKAMDEGRWKDAYNESRNSLWFQQTKGRASRVSMIILTGNMESYGVPVNPVQGKSVGAQLATVKASVNPSDPPIPSDSRILFKEPVSSYKGQYPYVHTMETESGHIQEFDDTPGYERYRLVHPTGTYEEVAPDGRRTRKTVNDLYDIANGDGNYLVSGDKKVNVGADETYYNMANRLHQIDGNNILFIRGDETKTVEGDGTLYVKGNIKIVVDGNADILVKGDAKTQVEGNHDYTVNGNVKWTVNGSVNMTVAGNWSETMSSMSSIAQGQYTIDGSRVDIGL
>ID:YP_009126345.1 |[Salmonella phage STP4-a]||_Salmonella_phage_STP4-a_.gbk|baseplate hub subuni..|1734|NC_026607(159914):68828-70561:1 ^GeneID:23681155^ Salmonella phage STP4-a, complete genome.|neighbours:ID:YP_009126344.1(1),ID:YP_009126346.1(1)|neighbour_genes:baseplate wedge subu..,hypothetical protein|
MDMINNNVEWFVGVVEDRMDPLKQGRVRVRVIGLHPFQKVQGPVSGMPTEDLPWMSVLQPITSASMSGIGGSVTGPVEGTHVYGHWLDKYRTNGLVMGTYGVNARVRPNTTEGFSDPTGQYPRYLGNDTNLLNQGGEAGFESIPNVIQDNNLDTAINPDDTDLSNIPEDNNPNYTIEAMLRRDEGLRLKVYWDTEGYPTIGIGHLIMRQRVRDMTQINKVLSNQVGREVKGNPGSISMDEASALFAKDLADMQRDIKTNSKVGPVYVKMNKSRQMALENMSFQMGVGGVANFTNMLKAMDEGRWKDAYNESRNSLWFQQTKGRASRVSMIILTGNMESYGVPVNPVQGKSVGAQLATVKASVNPSDPPIPSDSRILFKEPVSSYKGQYPYVHTMETESGHIQEFDDTPGYERYRLVHPTGTYEEVAPDGRRTRKTVNDLYDIANGDGNYLVSGDKKVNIGADETYYNMANRLHQIDGNNILFIRGDETKTVEGDGTLYVKGNIKIVVDGNADILVKGDAKTQVEGNHDYTVNGNVKWTVNGSVNMTIAGNWSETMSSMSSIAQGQYTIDGSRVDIGL
>ID:YP_009286502.1 |[Salmonella phage vB_SnwM_CGG4-1]||_Salmonella_phage_vB_SnwM_CGG4-1_.gbk|baseplate hub subuni..|1734|NC_031065(159878):64701-66434:1 ^^ Salmonella phage vB_SnwM_CGG4-1, complete genome.|neighbours:ID:YP_009286501.1(1),ID:YP_009286503.1(1)|neighbour_genes:baseplate wedge comp..,hypothetical protein|
MDMINNNVEWFVGVVEDRMDLLKQGRVRVRVIGLHPFQKVQGPVSGMPTEDLPWMSVLQPITSASMSGIGGSVTGPVEGTHVYGHWLDKYRTNGLVLGTYGVNARVRPNTTEGFSDPTGQYPRYLGNDTNLLNQGGEAGFESIPNVIQDNNLDTAINPDDTDLSNIPEDNNPNYTIEAMLRRDEGLRLKVYWDTEGYPTIGIGHLIMRQRVRDMTQINKVLSNQVGREVKGNPGSISMDEASALFAKDLADMQRDIKTNSKVGPVYVKMNKSRQMALENMSFQMGVGGVANFTNMLKAMDEGRWKDAYNESRNSLWFQQTKGRASRVSMIILTGNMESYGVPVNPVQGKSVGAQLATVKASVNPSDPPIPSDSRILFKEPVSSYKGQYPYVHTMETESGHIQEFDDTPGHERYRLVHPTGTYEEVAPDGRRTRKTVNDLYDIANGDGNYLVSGDKKVNVGADETYYNMANRLHQIDGNNILFIRGDETKTVEGDGTLYVKGNIKIVVDGNADILVKGDAKTQVEGNHDYTVNGNVKWTVNGSVNMTVAGNWSETMSSMSSIAQGQYTIDGSRVDIGL
>ID:YP_009030208.1 |[Serratia phage PS2]||_Serratia_phage_PS2_.gbk|baseplate hub subuni..|1734|NC_024121(167266):76519-78252:1 ^GeneID:19485044^ Serratia phage PS2, complete genome.|neighbours:ID:YP_009030207.1(1),ID:YP_009030209.1(1)|neighbour_genes:baseplate wedge subu..,hypothetical protein|
MNVQHNEMKWFAGVVESRDDPLKAGRVKVRVFGEHPFVNVPGDIQGLTTEQLPWMQPVQDITSAAISGVGQSPTGILPGSHVFGVWLDKFKTSGMVLGTVAGIYSKMPNFNEGFADPSGQYPRYVGNDVNVLAGGGQAGKDALTVEQRSTSQGIAVNPDEGPAEDIPEDDNPEGFTLQKMLIFDEGYKRKVYWDTEGYPTIGVGHLIVHERTKDMGRINKLLSQQVGREVTNGIITAEEVTTLFDKDTNIQLVNMSKYPNIMAAYNAAEDNTPRKWALINMSFNLGAAGLAGFTTSLGLMAQKKWEEASVQLKNSKWFRQVKGRGPRICNTIRFGNLESYGVKAPRPEGKSLSAAIARAMGNDPQDPWTPEDSRIMFKEPISSYDAQYPYNKVMESESGHIIEIDDTPSNERMHWRHTSGTYEEWRPDGTSSRKSVSDSYDIVSGERNILSEANENHVVGASLKEYVMGDLTIQTDGQHVMIVRGASVVRVEGNSTVIVDGDSTVNVKGNANIKVEGNCDQTIQGDYSLKVAGNYSVSVEGMRVDTVQGSWDRTTTGGVQDISSSTFFIDGSRIDFG
>ID:APC45067.1 |[Shigella phage SH7]||_Shigella_phage_SH7_.gbk|baseplate hub subuni..|1728|KX828711(164870):73746-75473:1 ^^ Shigella phage SH7, complete genome.|neighbours:ID:APC45113.1(1),ID:APC45212.1(-1)|neighbour_genes:baseplate wedge subu..,replication initiati..|
MEMISNNLNWFVGVVEDRMDPLKLGRVRVRVVGLHPPQRAQGDVMGIPTEKLPWMSVIQPITSAAMSGIGGSVTGPVEGTRVYGHFLDKWKTNGIVLGTYGGIVREKPNRLEGFSDPTGQYPRRLGNDTNVLNQGGEVGYDSSSNIIQDSNLDTAINPDDRPLSEIPTDDNPNMSMAEMLRRDEGLRLKVYWDTEGYPTIGIGHLIMKQPVRDMAQINKVLSKQVGREITGNPGSITMEEATALFERDLADMQRDIKSHSKVGPVWQAVNRSRQMALENMAFQMGVGGVAKFNTMLTAMLAGDWEKAYKAGRDSLWYQQTKGRASRVTMIILTGNLESYGVEVKTPARSLSAMAATVAKSSDPADPPIPNDSRILFKEPVSSYKGEYPYVHTMETESGHIQEFDDTPGQERYRLVHPTGTYEEVSPSGRRTRKTVDNLYDITNADGNFLVAGDKKTNVGGSEIYYNMDNRLHQIDGSNTIFVRGDETKTVEGNGTILVKGNVTIIVEGNADITVKGDATTLVEGNQTNTVNGNLSWKVAGTVDWDVGGDWTEKMASMSSISSGQYTIDGSRIDIG
>ID:YP_009288515.1 |[Shigella phage SHBML-50-1]||_Shigella_phage_SHBML-50-1_.gbk|baseplate hub + tail..|1728|NC_031085(166634):77191-78918:1 ^GeneID:29060605^ Shigella phage SHBML-50-1, complete genome.|neighbours:ID:YP_009288514.1(1),ID:YP_009288516.1(1)|neighbour_genes:baseplate wedge subu..,hypothetical protein|
MEMISNNLNWFVGVVEDRMDPLKLGRVRVRVVGLHPPQRAQGDVMGIPTEKLPWMSVIQPITSAAMSGIGGSVTGPVEGTRVYGHFLDKWKTNGIVLGTYGGIVREKPNRLEGFSDPTGQYPRRLGNDTNVLNQGGEVGYDSSSNIIQDSNLDTAINPDDRPLSEIPTDDNPNMSMAEMLRRDEGLRLKVYWDTEGYPTIGIGHLIMKQPVRDMAQINKVLSKQVGREITGNPGSITMEEATALFERDLADMQRDIKSHSKVGPVWQAVNRSRQMALENMAFQMGVGGVAKFNTMLTAMLAGDWEKAYKAGRDSLWYQQTKGRASRVTMIILTGNLESYGVEVKTPARSLSAMAATVAKSSDPADPPIPNDSRILFKEPVSSYKGEYPYVHTMETESGHIQEFDDTPGQERYRLVHPTGTYEEVSPSGRRTRKTVDNLYDITNADGNFLVAGDKKTNVGGSEIYYNMDNRLHQIDGSNTIFVRGDETKTVEGNGTILVKGNVTIVVEGNADITVKGDATTLVEGNQTNTVNGNLSWKVAGTVDWDVGGDWTEKMASMSSISSGQYTIDGSRIDIG
>ID:YP_009277522.1 |[Shigella phage SHFML-11]||_Shigella_phage_SHFML-11.gbk|baseplate hub + tail..|1728|NC_030953(170650):23096-24823:1 ^GeneID:29056229^ Shigella phage SHFML-11, complete genome.|neighbours:ID:YP_009277521.1(1),ID:YP_009277523.1(1)|neighbour_genes:baseplate wedge subu..,hypothetical protein|
MEMISNNLNWFVGVVEDRMDPLKLGRVRVRVVGLHPPQRAQGDVMGIPTEKLPWMSVIQPITSAAMSGIGGSVTGPVEGTRVYGHFLDKWKTNGIVLGTYGGIVREKPNRLEGFSDPTGQYPRRLGNDTNVLNQGGEVGYDSSSNIIQDSNLDTAINPDDRPLSEIPTDDNPNMSMADMLRRDEGLRLKVYWDTEGYPTIGIGHLIMKQPVRDMAQINKVLSKQVGREITGNPGSITMEEATTLFERDLADMQRDIKSHSKVGPVWQAVNRSRQMALENMAFQMGVGGVAKFNTMLTAMLAGDWEKAYKAGRDSLWYQQTKGRASRVTMIILTGNLESYGVEVKTPSRSLSAMAATVAKSSDPADPPIPNDSRILFKEPVSSYKGEYPYVHTMETESGHIQEFDDTPGQERYRLVHPTGTYEEVSPSGRRTRKTVDNLYDITNADGNFLVAGDKKTNVGGSEIYYNMDNRLHQIDGSNTIFVRGDETKTVEGNGTILVKGNVTIVVEGNADITVKGDATTLVEGNQTNTVNGNLSWKVAGTVDWDVGGDWTEKMASMSSISSGQYTIDGSRIDIG
>ID:YP_009279141.1 |[Shigella phage SHFML-26]||_Shigella_phage_SHFML-26_.gbk|baseplate hub + tail..|1728|NC_031011(168993):140968-142695:1 ^GeneID:29062432^ Shigella phage SHFML-26, complete genome.|neighbours:ID:YP_009279140.1(1),ID:YP_009279142.1(1)|neighbour_genes:baseplate wedge subu..,hypothetical protein|
MEMISNNLNWFVGVVEDRMDPLKLGRVRVRVVGLHPPQRAQGDVMGIPTEKLPWMSVIQPITSAAMSGIGGSVTGPVEGTRVYGHFLDKWKTNGIVLGTYGGIVREKPNRLEGFSDPTGQYPRRLGNDTNVLNQGGEVGYDSSSNVIQDSNLDTAINPDDRPLSEIPTDDNPNMSMAEMLRRDEGLRLKVYWDTEGYPTIGIGHLIMKQPVRDMAQINKVLSKQVGREITGNPGSITMEEATTLFERDLADMQRDIKSHSKVGPVWQAVNRSRQMALENMAFQMGVGGVAKFNTMLTAMLAGDWEKAYKAGRDSLWYQQTKGRASRVTMIILTGNLESYGVEVKTPARSLSAMAATVAKSSDPADPPIPNDSRILFKEPVSSYKGEYPYVHTMETESGHIQEFDDTPGQERYRLVHPTGTYEEVSPSGRRTRKTVDNLYDITNADGNFLVAGDKKTNVGGSEIYYNMDNRLHQIDGSNTIFVRGDETKTVEGNGTILVKGNVTIVVEGNADITVKGDATTLVEGNQTNTVNGNLSWKVAGTVDWDVGGDWTEKMASMSSISSGQYTIDGSRIDIG
>ID:YP_009289131.1 |[Shigella phage SHSML-52-1]||_Shigella_phage_SHSML-52-1_.gbk|baseplate hub + tail..|1680|NC_031090(169621):122556-124235:-1 ^GeneID:29067482^ Shigella phage SHSML-52-1, complete genome.|neighbours:ID:YP_009289130.1(-1),ID:YP_009289132.1(-1)|neighbour_genes:hypothetical protein,baseplate wedge subu..|
MDPLKQGRVRVRVVGLHPAQRAQGDVQGIPTEKLPWMTVIQPITSASMSGIGGSVTGPVEGTRVYGHFLDKWKTNGIVLGTYGGIVREKPNRLEGFSDPTGQYPRRLGNDTNVLNQGGEAGYYSNSNVIQDNNLDYGINPDDTDLANIPEDDDPNFTITEMLRRDEGLRDKVYWDHLGYPTVGIGHLIVMEKTRDMSRINKLLSDQVGREVTGNPGTITLEEATALFEKDLAKMQKDIRSNSKVGPVYAKMNRSRQMALENMCFQMGVGGVAKFNTMLKAMAAGDWKTAYKSGRDSLWFQQTKGRASRVTTIILTGNMESYGVPVKTPPSPGVGADLVTRNTDPEDPASPPVPLDSRILFKEPESSYRGEYPYVHAMETESGHIQEFDDTPGNERYRLVHPTGSYEEVSPSGRRTRKTVEDLFDITNGDGNFLISGDKLVNVGANEIYYNMADRLHQIDGNDTIFIRGNQSKTVEGDGTLYVKGNIKIVVDGNADILVKGDAKTQVEGNHDYTVNGNVKWTVNGNVDMTVAGNWSETMTTMSSIASGQYTVDGSRIDIG
>ID:YP_003934787.1 |[Shigella phage SP18]||_Shigella_phage_SP18.gbk|gp5|1788|NC_014595(170605):75460-77247:1 ^GeneID:9830528^ Shigella phage SP18, complete genome.|neighbours:ID:YP_003934786.1(1),ID:YP_003934788.1(1)|neighbour_genes:gp53,hypothetical protein|
MINMSDNVSWFVGVVEDRMDPLQQGRVRVRVWGMHPYEKAQGPVKGIRTEDLPWMSVLMPTSSASVSGIQTAMTGMVPGTQVYGHFLDKWKLNGLVIGTYGSASRQKANPNEGFSDPTGQYPLYVGNDAAALNRGGEVGYDATSNVIQDANLDLGINPDGLDLSQVKPDDNPNFTIENMLHRDEGLRLKVYWDTEGYPTIGIGHLIAPQPIRDMNQINKILSNQIGREVKGNPGAISMDEASKLFQEDLKKVQNDIGRHSVVGPVYNKENRSRQMALENMAFQMGLGGLAKFRGMLSAMLVGDYKKAFEEARNSVWFNQTKGRASRVSMIILTGNMESYGIMAPKERSFKGRSYRMIQTFAAPANSDPADPWTPEDTRILFKEPESSYKGEYPYVQTMQTEGGHIQEFDNTPGQERYRLIHPTGSYEEVAPDGRKTSKTVADGYYMTQGDSSTYVGGNNKVNVGGDETYYNMANVRRQTDGNESIHIRGNETKTVEGNGTLLVKGNVKIVIMGTADITVEQEAYITVEKDTTVNVNQNADISVKQKATINAQNMDVNVEQDLNFAATNINLNASNTVHMDGGSLAKVSGGNVQVG
>ID:AUV63823.1 |[Shigella phage Sf20]||_Shigella_phage_Sf20_.gbk|baseplate hub and ta..|1800|MF327006(163982):1929-3728:1 ^^ Shigella phage Sf20, complete genome.|neighbours:ID:AUV63822.1(1),ID:AUV63824.1(1)|neighbour_genes:baseplate wedge subu..,hypothetical protein|
MLMFNNSVKWFTGIVENREDPLMLGRVQVRIHGIHPSLSAHGDIQGLPTEDLLWITPVQDITSAAISGIGQSPTGIVEGSMVFGLALDERYLNCVILGTIAGQYTEKPLTTEGFCDPSGAYPRYIGNDVNILARGGINPETGQTTKPDSVYIRDENTGVAVNPDDEPLDQIPVDDNPDFTIEKMLRGDEGYREKWYLDSEGYPTIGIGHLIIYKKTSDLGIINNELSKLVGREVTNGRLTAEEVSKVFADDIEKTRRDMRKHPRIAPVYNKCNASRRMALENMAFQMGVGGLGKFKNSLAAMLAEEWKQAYDGLRQSVWANQTPGRSSRVSKIILTGNLESYGVIAPKKEESISDDPRARLRNARIAAYKTQRAEEDPEAPFTPQDTRIMFKEPKSSYSARYPYNHVYESESGHIIEIDDTPSHERYHRKHPSGTFEETRPDGTRVEKIEGDDYLIVKQGRKVNVKGNLQVVVEGDAQVYYMGNVMQTVDGNVTEFIRGNVNQTVEGTANMHVVGDVTAQLDANLTANVKGNAELMIEGNTTETIKGNYDLTVEGNFNMTVNGTKSDQVNGDWSRNCGASVKDIASGTVKIDGSRIDLG
>ID:YP_009618960.1 |[Shigella phage Sf21]||_Shigella_phage_Sf21_.gbk|baseplate hub and ta..|1728|NC_042077(166002):75263-76990:1 ^GeneID:40095563^ Shigella phage Sf21, complete genome.|neighbours:ID:YP_009618959.1(1),ID:YP_009618961.1(1)|neighbour_genes:baseplate wedge subu..,hypothetical protein|
MEMISNNLNWFVGVVEDRMDPLKLGRVRVRVVGLHPPQRAQGDVMGIPTEKLPWMSVIQPITSAAMSGIGGSVTGPVEGTRVYGHFLDKWKTNGIVLGTYGGIVREKPNRLEGFSDPTGQYPRRLGNDTNVLNQGGEVGYDSSSNIIQDSNLDTAINPDDRPLSEIPTDDNPNMSMADMLRRDEGLRLKVYWDTEGYPTIGIGHLIMKQPVRDMAQINKVLSKQVGREITGNPGSITMEEATTLFERDLADMQRDIKSHSKVGPVWQAVNRSRQMALENMAFQMGVGGVAKFNTMLTAMLAGDWEKAYKAGRDSLWYQQTKGRASRVTMIILTGNLESYGVEVKTPARSLSAMAATVAKSSDPADPPIPNDSRILFKEPVSSYKGEYPYVHTMETESGHIQEFDDTPGQERYRLVHPTGTYEEVSPSGRRTRKTVDNLYDITNADGNFLVAGDKKTNVGGSEIYYNMDNRLHQIDGSNTIFVRGDETKTVEGNGTILVKGNVTIVVEGNADITVKGDATTLVEGNQTNTVNGNLSWKVAGTVDWDVGGDWTEKMASMSSISSGQYTIDGSRIDIG
>ID:YP_009614802.1 |[Shigella phage Sf22]||_Shigella_phage_Sf22_.gbk|baseplate hub subuni..|1728|NC_042039(166283):20972-22699:1 ^GeneID:40091217^ Shigella phage Sf22, complete genome.|neighbours:ID:YP_009614801.1(1),ID:YP_009614803.1(1)|neighbour_genes:baseplate wedge subu..,gp51|
MEMISNNLNWFVGVVEDRMDPLKLGRVRVRVVGLHPPQRAQGDVMGIPTEKLPWMSVIQPITSAAMSGIGGSVTGPVEGTRVYGHFLDKWKTNGIVLGTYGGIVREKPNRLEGFSDPTGQYPRRLGNDTNVLNQGGEVGYDSSSNVIQDSNLDTAINPDDRPLSEIPTDDNPNMSMAEMLRRDEGLRLKVYWDTEGYPTIGIGHLIMKQPVRDMTQINKVLSKQVGREITGNPGSITMEEATALFERDLADMQRDIKSHSKVGPVWQAVNRSRQMALENMAFQMGVGGVAKFNTMLTAMLAGDWEKAYKAGRDSLWYQQTKGRASRVTMIILTGNLESYGVEVKTPARSLSAMAATVAKSSDPADPPIPNDSRILFKEPVSSYKGEYPYVHTMETESGHIQEFDDTPGQERYRLVHPTGTYEEVSPSGRRTRKTVDNLYDITNADGNFLVAGDKKTNVGGSEIYYNMDNRLHQIDGSNTIFVRGDETKTVEGNGTILVKGNVTIVVEGNADITVKGDATTLVEGNQTNTVNGNLSWKVAGTVDWDVGGDWTEKMASMSSISSGQYTIDGSRIDIG
>ID:ATE86680.1 |[Shigella phage Sf23]||_Shigella_phage_Sf23_.gbk|baseplate hub subuni..|2049|MF158046(167678):165101-167149:1 ^^ Shigella phage Sf23, complete genome.|neighbours:ID:ATE86679.1(1),ID:ATE86681.1(1)|neighbour_genes:baseplate wedge subu..,hypothetical protein|
MEMISNNLNWFVGVVEDRMDPLKLGRVRVRVVGLHPPQRAQGDVMGIPTEKLPWMSVIQPITSAAMSGIGGSVTGPVEGTRVYGHFLDKWKTNGIVLGTYGGIVREKPNRLEGFSDPTGQYPRRLGNDTNVLNQGGEVGYDSSSNVIQDSNLDTAINPDDRPLSEIPTDDNPNMSMAEMLRRDEGLRLKVYWDTEGYPTIGIGHLIMKQPVRDMAQINKVLSKQVGREITGNPGSITMEEAVTLFERDLADMQRDIKSHSKVGPVWQAVNRSRQMALENMAFQMGVGGVAKFNTMLTAMLAGDWEKAYKAGRDSLWYQQTKGRASRVTMIILTGNLESYGIEVKTPARSLSAMAATVAKSSDPADPPIPNDSRILFKEPVSSYKGEYPYVHTMETESGHIQEFDDTPGQERYRLVHPTGTYEEVSPSGRRTRKTVDNLYDITNADGNFLVAGDKKTNVGGSEIYYNMDNRLHQIDGSNTIFVRGDETKTDKGEYPYVHTMETESGHIQEFDDTPGQERYRLVHPTGTYEEVSPSGRRTRKTVDNLYDITNADGNFLVAGDKKTNVGGSEIYYNMDNRLHQIDGSNTIFVRGDETKTVEGNGTILVKGNVTIVVEGNADITVKGDATTLVEGNQTNTVNGNLSWKVAGTVDWDVGGDWTEKMASMSSISSGQYTIDGSRIDIG
>ID:YP_009619084.1 |[Shigella phage Sf24]||_Shigella_phage_Sf24_.gbk|baseplate hub subuni..|1728|NC_042078(168112):1899-3626:1 ^GeneID:40095699^ Shigella phage Sf24, complete genome.|neighbours:ID:YP_009619083.1(1),ID:YP_009619085.1(1)|neighbour_genes:baseplate wedge subu..,hypothetical protein|
MEMISNNLNWFVGVVEDRMDPLKLGRVRVRVVGLHPPQRAQGDVMGIPTEKLPWMSVIQPITSAAMSGIGGSVTGPVEGTRVYGHFLDKWKTNGIVLGTYGGIVREKPNRLEGFSDPTGQYPRRLGNDTNVLNQGGDVGYDSSSNVIQDSNLDTAINPDDRPLSEIPTDDNPNMSMAEMLRRDEGLRLKVYWDTEGYPTIGIGHLIMKQPVRDMAQINKVLSKQVGREITGNPGSITMEEATTLFERDLADMQRDIKSHSKVGPVWQAVNRSRQMALENMAFQMGVGGVAKFNTMLTAMLAGDWEKAYKAGRDSLWYQQTKGRASRVTMIILTGNLESYGVEVKTPARSLSAMAATVTKSSDPADPPIPNDSRILFKEPVSSYKGEYPYVHTMETESGHIQEFDDTPGQERYRLVHPTGTYEEVSPSGRRTRKTVDNLYDITNADGNFLVAGDKKTNVGGSEIYYNMDNRLHQIDGSNTIFVRGDETKTVEGNGTILVKGNVTIVVEGNADITVKGDATTLVEGNQTNTVNGNLSWKVAGTVDWDVGGDWTEKMASMSSISSGQYTIDGSRIDIG
>ID:AUV63285.1 |[Shigella phage Sf25]||_Shigella_phage_Sf25_.gbk|baseplate hub subuni..|1728|MF327009(168573):1899-3626:1 ^^ Shigella phage Sf25, complete genome.|neighbours:ID:AUV63284.1(1),ID:AUV63286.1(1)|neighbour_genes:baseplate wedge subu..,hypothetical protein|
MEMISNNLNWFVGVVEDRMDPLKLGRVRVRVVGLHPPQRAQGDVMGIPTEKLPWMSVIQPITSAAMSGIGGSVTGPVEGTRVYGHFLDKWKTNGIVLGTYGGIVREKPNRLEGFSDPTGQYPRRLGNDTNVLNQGGDVGYDSSSNVIQDSNLDTAINPDDRPLSEIPTDDNPNMSMAEMLRRDEGLRLKVYWDTEGYPTIGIGHLIMKQPVRDMAQINKVLSKQVGREITGNPGSITMEEAVTLFERDLADMQRDIKSHSKVGPVWQAVNRSRQMALENMAFQMGVGGVAKFNTMLTAMLAGDWEKAYKAGRDSLWYQQTKGRASRVTMIILTGNLESYGIEVKTPARSLSAMAATVAKSSDPADPPIPNDSRILFKEPVSSYKGEYPYVHTMETESGHIQEFDDTPGQERYRLVHPTGTYEEVSPSGRRTRKTVDNLYDITNADGNFLVAGDKKTNVGGSEIYYNMDNRLHQIDGSNTIFVRGDETKTVEGNGTILVKGNVTIVVEGNADITVKGDATTLVEGNQTNTVNGNLSWKVAGTVDWDVGGDWTEKMASMSSISSGQYTIDGSRIDIG
>ID:YP_004415044.1 |[Shigella phage Shfl2]||_Shigella_phage_Shfl2_.gbk|putative baseplate h..|1728|NC_015457(165919):74195-75922:1 ^GeneID:10498907^ Shigella phage Shfl2, complete genome.|neighbours:ID:YP_004415043.1(1),ID:YP_004415045.1(1)|neighbour_genes:putative baseplate w..,hypothetical protein..|
MEMISNNLNWFVGVVEDRMDPLKLGRVRVRVVGLHPPQRAQGDVMGIPTEKLPWMSVIQPITSAAMSGIGGSVTGPVEGTRVYGHFLDKWKTNGIVLGTYGGIVREKPNRLEGFSDPTGQYPRRLGNDTNVLNQGGEVGYDSSSNVIQDSNLDTAINPDDRPLSEIPTDDNPNMSMAEMLRRDEGLRLKVYWDTEGYPTIGIGHLIMKQPVRDMAQINKVLSKQVGREITGNPGSITMEEATTLFERDLADMQRDIKSHSKVGPVWQAVNRSRQMALENMAFQMGVGGVAKFNTMLTAMLAGDWEKAYKAGRDSLWYQQTKGRASRVTMIILTGNLESYGIEVKTPARSLSAMAATVAKSSDPADPPIPNDSRILFKEPVSSYKGEYPYVHTMETESGHIQEFDDTPGQERYRLVHPTGTYEEVSPSGRRTRKTVDNLYDITNADGNFLVAGDKKTNVGGSEIYYNMDNRLHQIDGSNTIFVRGDETKTVEGNGTILVKGNVTIVVEGNADITVKGDATTLVEGNQTNTVNGNLSWKVAGTVDWDVGGDWTEKMASMSSISSGQYTIDGSRIDIG
>ID:YP_009110969.1 |[Shigella phage pSs-1]||_Shigella_phage_pSs-1_.gbk|hypothetical protein|1728|NC_025829(164999):79780-81507:1 ^GeneID:22475235^ Shigella phage pSs-1, complete genome.|neighbours:ID:YP_009110968.1(1),ID:YP_009110970.1(1)|neighbour_genes:hypothetical protein,hypothetical protein|
MEMISNNLNWFVGVVEDRMDPLKLGRVRVRVVGLHPPQRAQGDVMGIPTDKLPWMSVIQPITSAAMSGIGGSVTGPVEGTRVYGHFLDKWKTNGIVLGTYGGIVREKPNRLEGFSDPTGQYPRRLGNDTNVLNQGGEVGYDSSSNIIQDSNLDTAINPDDRPLSEIPTDDNPNMSMAEMLRRDEGLRLKVYWDTEGYPTIGIGHLIMKQPVRDMTQINKVLSKQVGREITGNPGSITMEEAVTLFERDLADMQRDIKSHSKVGPVWQAVNRSRQMALENMAFQMGVGGVAKFNTMLTAMLAGDWEKAYKAGRDSLWYQQTKGRASRVTMIILTGNLESYGIEVKTPARSLSAMAATVAKSSDPADPPIPNDSRILFKEPVSSYKGEYPYVHTMETESGHIQEFDDTPGQERYRLVHPTGTYEEVSPSGRRTRKTVDNLYDITNADGNFLVAGDKKTNVGGSEIYYNMDNRLHQIDGSNTIFVRGDETKTVEGNGTILVKGNVTIVVEGNADITVKGDATTLVEGNQTNTVNGNLSWKVAGTVDWDVGGDWTEKMASMSSISSGQYTIDGSRIDIG
>ID:NP_899581.1 |[Vibrio phage KVP40]||_Vibrio_phage_KVP40_.gbk|5|1266|NC_005083(244834):192497-193762:1 ^GeneID:2545812^ Vibrio phage KVP40, complete genome.|neighbours:ID:NP_899580.1(1),ID:NP_899582.1(1)|neighbour_genes:hypothetical protein,5.1|
MFMGLDGFEWWTGVVEDRTTDPLKLGRIKVRMIGLHPDKKSSEQGIRTEELLWVHPMQSLDNAAMNGIGNAPIGVVEGTWVFGFFRDKLRQDAVAMGVLPGIPEDLPNGSVGFNDPNEKYPLADKLNEPDTNRLARNDVDPDVYDESQSQTAFDNGEAPYVYRPHPIIASKRAAEEKEIPLAGYNAEGPKYDEKGTPYAAQYPYNHVRESESGHIHEIDDTEGAERLHTYHRTGTFEEIHPDGSRVTKIIGDDFEIVHKNQNVYIKGNLNITVVGDATFYCQQNVTQQIDGDLKQHVKGNVDQHVEMNVTQTVDKDVTQVVHQNVTQTVDMNVTQTVHQNVTQTVDGDVNQTVGGNVQSNVTGDYTQNISGNYTITVGGSMSESVSSSYTRSAASISDDGGGATLNLAGSAALDGTTVSLG
>ID:YP_009006265.1 |[Vibrio phage VH7D]||_Vibrio_phage_VH7D_.gbk|tail-associated lyso..|1218|NC_023568(246964):129251-130468:1 ^GeneID:18499897^ Vibrio phage VH7D, complete genome.|neighbours:ID:YP_009006264.1(1),ID:YP_009006266.1(1)|neighbour_genes:hypothetical protein,putative 18.5 kDa pr..|
MFMGLDGFDWWTGVVEDRTNDPLKLGRIKVRMIGFHPEKKSSNQGIRTEELLWVHPMQSLDNAAMNGIGNTPIGVVEGTWVFGFFRDKLHQDAIAMGVLPGIPEELANGSKGFNDPNEKYPLADKLNEPDTNRLARNDVDPDVYDENQSQSDFDSGDAPYVYRPHEIIASKRAAEEKDIPIAGYNQNGPVYNEKGTPYAAQYPFNHVHESESGHIREVDDTEGAERLHTYHRTGTFEEIHPDGSKVTKIVGDDFEIVQKDQNVFIKGNLNITVVGDATFYCQQNVTQQVDGDLKQHVKGNVDQHVEMNVTQTVDKDVSQTVHQNVTQNVDGNVNQTVGGNVQSNVTGDYTQNISGNYTITVGGSMSESVSSSYTRSASSISDDGGGATLSLAGAAALDGSTVSLG
>ID:QBX06138.1 |[Vibrio phage ValB1 HC]||_Vibrio_phage_ValB1_HC_.gbk|tail-associated lyso..|1218|MK568540(247619):131867-133084:-1 ^^ Vibrio phage ValB1 HC, complete genome.|neighbours:ID:QBX06137.1(-1),ID:QBX06139.1(-1)|neighbour_genes:hypothetical protein,hypothetical protein|
MFMGLDGFDWWTGVVEDRTNDPLKLGRIKVRMIGFHPEKKSSNQGIRTEELLWVHPMQSLDNAAMNGIGNTPIGVVEGTWVFGFFRDKLHQDAIAMGVLPGIPEELANGSKGFNDPNEKYPLADKLNEPDTNRLARNDVDPDVYDENQSQSDFDSGDAPYVYRPHEIISSKRAAEEKDIPIAGYNQNGPVYNEKETPYAAQYPFNHVHESESGHIREVDDTEGAERLHTYHRTGTFEEIHPDGSKVTKIVGDDFEIVQKDQNVFIKGNLNITVVGDATFYCQQNVTQQVDGDLKQHVKGNVDQHVEMNVTQTVDKDVSQTVHQNVTQNVDGNVNQTVGGNVQSNVTGDYTQNISGNYTITVGGSMSESVSSSYTRSASSISDDGGGATLSLAGAAALDGSTVSLG
>ID:YP_009201412.1 |[Vibrio phage ValKK3]||_Vibrio_phage_ValKK3_.gbk|tail-associated lyso..|1212|NC_028829(248088):183209-184420:-1 ^GeneID:26628635^ Vibrio phage ValKK3, complete genome.|neighbours:ID:YP_009201411.1(-1),ID:YP_009201413.1(-1)|neighbour_genes:hypothetical protein,hypothetical protein|
MGLDGFDWWTGVVEDRTNDPLKLGRIKVRMIGFHPEKKSSNQGIRTEELLWVHPMQSLDNAAMNGIGNTPIGVVEGTWVFGFFRDKLHQDAIAMGVLPGIPEELANGSKGFNDPNEKYPLADKLNEPDTNRLARNDVDPDVYDENQSQSDFDSGDAPYVYRPHEIIASKRAAEEKDIPIAGYNQNGPVYNEKETPYAAQYPFNHVHESESGHIREVDDTVGAERLHTYHRTGTFEEIHPDGSKVTKIVGDDFEIVQKDQNVFIKGNLNITVVGDATFYCQQNVTQQVDGDLKQHVKGNVEQHVEMNVTQTVDKDVSQTVHQNVTQNVDGNVNQTVGGNVQSNVTGDYTQNISGNYTITVGGSMSESVSSSYTRSASSISDDGGGATLSLAGAAALDGSTVSLG
>ID:YP_008125535.1 |[Vibrio phage nt-1]||_Vibrio_phage_nt-1_.gbk|baseplate hub subuni..|1170|NC_021529(247511):112658-113827:1 ^GeneID:15926871^ Vibrio phage nt-1, complete genome.|neighbours:ID:YP_008125534.1(1),ID:YP_008125536.1(1)|neighbour_genes:hypothetical protein,hypothetical protein|
MFMGLEGFEWWTGVVEDRTSDPLKLGRIKVRMIGLHPEKKSSEQGIRTEELLWVHPMQSIDNAAMNGIGKTSLGVVEGTWVFGFFRDKLRQDAVAMGVFPGIPEDIPNGSNGFNDPNEKYPLADKLNEPDTNRLARNDVDPDAYDESQSQSNFDSGEAEYVYRPHPVIASKRSMEEKGITTAGYNASGQTYDEPATPYAAQYPFNHVHESESGHIHEIDDTEGAERLHTYHRTGTFEEIHPDGSRVTKIVGDDFEIIHTNKNVLIKGNLNITVDGDATFYCKQNVTQQIDGDLKQHIKGNVEQHVEMNVTQTVDQNVTQTVGGNVQSNVSGDYTQHVSGNYTITVGGSMSESVSSSYTRSASSISDNGGGATLDLAGSASLDGTTVNLG
>ID:ALP46994.1 |[Vibrio phage phi-Grn1]||_Vibrio_phage_phi-Grn1_.gbk|baseplate hub subuni..|1212|KT919972(248605):57157-58368:1 ^^ Vibrio phage phi-Grn1, complete genome.|neighbours:ID:ALP46991.1(1),ID:ALP47146.1(1)|neighbour_genes:baseplate hub protei..,hypothetical protein|
MGLDGFDWWTGVVEDRTSDPLKLGRIKVRMIGFHPEKKSSNQGIRTEELLWVHPMQSLDNAAMNGIGNTPIGVVEGTWVFGFFRDKLHQDAIAMGVLPGIPEELANGSKGFNDPNEKYPLADKLNEPDTNRLARNDVDPDVYDENQSQSDFDSGDAPYVYRPHEIIASKRAAEEKDIPIAGYNQNGPVYNEKETPYAAQYPFNHVHESESGHIREVDDTVGAERLHTYHRTGTFEEIHPDGSKVTKIVGDDFEIVQKDQNVFIKGNLNITVVGDATFYCQQNVTQQVDGDLKQHVKGNVDQHVEMNVTQTVDKDVSQTVHQNVTQNVDGNVNQTVGGNVQSNVTGDYTQNISGNYTITVGGSMSESVSSSYTRSASSISDDGGGATLSLAGAAALDGSTVSLG
>ID:ALP47375.1 |[Vibrio phage phi-ST2]||_Vibrio_phage_phi-ST2_.gbk|baseplate hub subuni..|1212|KT919973(250485):116942-118153:1 ^^ Vibrio phage phi-ST2, complete genome.|neighbours:ID:ALP47372.1(1),ID:ALP47533.1(1)|neighbour_genes:hypothetical protein,hypothetical protein|
MGLDGFDWWTGVVEDRTNDPLKLGRIKVRMIGFHPEKKSSNQGIRTEELLWVHPMQSLDNAAMNGLGNTPIGVVEGTWVFGFFRDKLHQDAIAMGVLPGIPEELANGSKGFNDPNEKYPLADKLNEPDTNRLARNDVDPDVYDENQSQSDFDSGDAPYVYRPHEIIASKRAAEEKDIPIAGYNQNGPVYNEKETPYAAQYPFNHVHESESGHIREVDDTVGAERLHTYHRTGTFEEIHPDGSKVTKIVGDDFEIVQKDQNVFIKGNLNITVVGDATFYCQQNVTQQVDGDLKQHVKGNVDQHVEMNVTQTVDKDVSQTVHQNVTQNVDGNVNQTVGGNVQSNVTGDYTQNISGNYTITVGGSMSESVSSSYTRSASSISDDGGGATLSLAGAAALDGSTVSLG
>ID:ALY07248.1 |[Vibrio phage vB_VmeM-32]||_Vibrio_phage_vB_VmeM-32_.gbk|baseplate hub subuni..|1806|KU160494(199912):196887-198692:-1 ^^ Vibrio phage vB_VmeM-32, complete genome.|neighbours:ID:ALY07247.1(-1),ID:ALY07249.1(-1)|neighbour_genes:hypothetical protein,hypothetical protein|
MFNQQRFYGIVEDINDPLELGRVRVRVFFYHTAQKSKNDMIGIPSDELLWFHVAGSVDGCISGIGKTPLGLKCGTTVYGEFRDDFLQDGIVMGTLQGFTREMPDFNNGFTDPNKKFPLKTGSDINVLARTKNIESDELYSGKKLEIHNNDMNVYNIANVSRSSEIEVPTLKQMLTVDCGYNNRAVFRDDHFLIGIGHRIETTNALEVKEYLESKLESENDSVIQLTIDDSLIDKLFSEDLKIAKSKVTYSGNNARVDALTILEFHGYATSPLTNLLLADKYRDVYETIPNESLFNRARVMLLTGDYVSYAGNINVPKSKSDTVYPNNSVIETEHGFVIELDDTPNAQRYRFKHPSNSFYEYSVDGSKTEMLVGSDYQIVKRDKNIDIHGDFNITINGNSNVFIMGNVVQTIMGDVNEIIHGDSVQTVNGDVKQEIHGDLNTQNIDGDILEQVVNGNAIQKITGNNTQLIEGDNYQIIDGNNEQTINGNNQQTIVGTNHVTIEKTDTLIVNDSQNVTVNGNVTQSVDGNVNQTVKGNVTQIVDGSIDANTAGAYNIVAQSFSVKSNSTVNIEASSAAQMSGATTLIEASGTAQVSGATILLN
>ID:AFN37567.1 |[Vibriophage phi-pp2]||_Vibriophage_phi-pp2_.gbk|phage baseplate hub|1260|JN849462(246421):194207-195466:1 ^^ Vibriophage phi-pp2, complete genome.|neighbours:ID:AFN37566.1(1),ID:AFN37568.1(1)|neighbour_genes:hypothetical protein,hypothetical protein|
MGLDGFEWWTGVVEDRTTDPLKLGRIKVRMIGLHPDKKSSEQGIRTEELLWVHPMQSLDNAAMNGIGNAPIGVVEGTWVFGFFRDKLRQDAVAMGVLPGIPEDLPNGSVGFNDPNEKYPLADKLNEPDTNRLARNDVDPDVYDESQSQTAFDNGEAPYVYRPHPIIASKRAAEEKEIPLAGYNAEGPKYDEKVTPYAAQYPYNHVRESESGHIHEIDDTEGAERLHTYHRTGTFEEIHPDGSRVTKIVGDDFEIVHKNQNVYIKGNLNITVVGDATFYCQQNVTQQIDGDLKQHVKGNVDQHVEMNVTQTVDQDVTQVVHQNVTQTVDMNVTQTVHQNVTQTVDGNVSQTVGGNVQSNVTGDYTQNISGNYTITVGGSMSESVSSSYTRSAASISDDGGGATLNLAGSAALDGTTVSLG
>ID:YP_009153748.1 |[Yersinia phage PST]||_Yersinia_phage_PST_.gbk|baseplate hub subuni..|1728|NC_027404(167785):74762-76489:1 ^GeneID:24677535^ Yersinia phage PST, complete genome.|neighbours:ID:YP_009153747.1(1),ID:YP_009153749.1(1)|neighbour_genes:baseplate wedge subu..,hypothetical protein|
MEMISNNLNWFVGVVEDRMDPLKLGRVRVRVVGLHPPQRAQGDVMGIPTDKLPWMSVIQPITSAAMSGIGGSVTGPVEGTRVYGHFLDKWKTNGIVLGTYGGIVREKPNRLEGFSDPTGQYPRRLGNDTNVLNQGGEVGYDSSSNIIQDSNLDTAINPDDRPLSEIPTDDNPNMSMAEMLRRDEGLRLKVYWDTEGYPTIGIGHLIMKQPVRDMTQINKVLSKQVGREITGNPGSITMEEAVALFERDLADMQRDIKSHSKVGPVWQAVNRSRQMALENMAFQMGVGGVAKFNTMLTAMLAGDWEKAYKAGRDSLWYQQTKGRASRVTMIILTGNLESYGIEVKTPARSLSAMAATVAKSSDPADPPIPNDSRILFKEPVSSYKGEYPYVHTMETESGHIQEFDDTPGQERYRLVHPTGTYEEVSPSGRRTRKTVDNLYDITNADGNFLVAGDKKTNVGGSEIYYNMDNRLHQIDGSNTIFVRGDETKTVEGNGTILVKGNVTIVVEGNADITVKGDATTLVEGNQTNTVNGNLSWKVAGTVDWDVGGDWTEKMASMSSISSGQYTIDGSRIDIG
>ID:VEV89761.1 |[Yersinia phage fPS-2]||_Yersinia_phage_fPS-2_.gbk|g145|1731|LR215722(169060):76672-78402:1 ^^ Yersinia phage fPS-2 genome assembly, chromosome: I.|neighbours:ID:VEV89760.1(1),ID:VEV89762.1(1)|neighbour_genes:g144,g146|
MEMISNNLNWFVGVVEDRMDPLKLGRVRVRVVGLHPPQRAQGDVMGIPTEKLPWMSVIQPITSAAMSGIGGSVTGPVEGTRVYGHFLDKWKTNGIVLGTYGGIVREKPNRLEGFSDPTGQYPRRLGNDTNVLNQGGEVGYDSSSNIIQDSNLDTAINPDDRPLSEIPTDDNPNMSMAEMLRRDEGLRLKVYWDTEGYPTIGIGHLIMKQPVRDMAQINKVLSKQVGREITGNPGSITMEEATALFERDLADMQRDIKSHSKVGPVWQAVNRSRQMALENMAFQMGVGGVAKFNTMLTAMLAGDWEKAYKAGRDSLWYQQTKGRASRVTMIILTGNLESYGVEVKTPAKSLSAMAATVAKSSDPADPPIPNDSRILFKEPVSSYKGEYPYVHTMETESGHIQEFDDTPGQERYRLVHPTGTYEEVSPSGRRTRKTVDNLYDITNADGNFLVAGDKKTNVGGSEIYYNMDNRLHQIDGSNTIFVRGDETKTVEGNGTILVKGNVTIVVEGNADITVKGDATTLVEGNQTNTVNGNLSWKVAGTVDWDVGGDWTEKMASMSSISSGQYTIDGSRIDVGL
>ID:YP_009149394.1 |[Yersinia phage phiD1]||_Yersinia_phage_phiD1_.gbk|g155|1596|NC_027353(167063):76222-77817:1 ^GeneID:24635591^ Yersinia phage phiD1 complete genome.|neighbours:ID:YP_009149393.1(1),ID:YP_009149395.1(1)|neighbour_genes:g154,g156|
MGIPTEKLPWMSVIQPITSAAMSGIGGSVTGPVEGTRVYGHFLDKWKTNGIVLGTYGGIVREKPNRLEGFSDPTGQYPRRLGNDTNVLNQGGDVGYDSSSNVIQDSNLDTAINPDDRPLSEIPTDDNPNMSMAEMLRRDEGLRLKVYWDTEGYPTIGIGHLIMKQPVRDMAQINKVLSKQVGREITGNPGSITMEEATTLFERDLADMQRDIKSHSKVGPVWQAVNRSRQMALENMAFQMGVGGVAKFNTMLTAMLAGDWEKAYKAGRDSLWYQQTKGRASRVTMIILTGNLESYGVEVKTPARSLSAMAATVAKSSDPADPPIPNDSRILFKEPVSSYKGEYPYVHTMETESGHIQEFDDTPGQERYRLVHPTGTYEEVSPSGRRTRKTVDNLYDITNADGNFLVAGDKKTNVGGSEIYYNMDNRLHQIDGSNTIFVRGDETKTVEGNGTILVKGNVTIVVEGNADITVKGDATTLVEGNQTNTVNGNLSWKVAGTVDWDVGGDWTEKMASMSSISSGQYIIDGSRIDIG
