# Supplementary material for: Influence of Non-canonical DNA Bases on the Genomic Diversity of Tevenvirinae
Source: Front Microbiol. 2021 Apr 6;12:632686. doi: 10.3389/fmicb.2021.632686 (PMC8056088; doi:10.3389/fmicb.2021.632686)
Supplement: Supplementary Data Sheet 1 — Clustering results (folders “first clusterisation,” “second clusterisation,” and “third clusterisation”): the number of pan-genome components in the individual genome (files “pan genome components of genomes”), the total number of all clusters and components of the pan-genome (files “pan genome components”), a list of clusters of the core genome (files “core list”), a list of clusters of the softcore genome (files “softcore list”). Clusters of the softcore genome (folders “softcore clusters”) are presented in the files which show regions in genomes, protein sequences, names of viruses which have these proteins A description of softcore clusters is also supplied (file “Softcore clusters description”). [file Data_Sheet_1.ZIP › Data sheet 1/first clusterisation/softcore_clusters/20015_6.faa]

>ID:YP_004300738.1 |[Acinetobacter virus 133]|Acj133|_Acinetobacter_phage_133_.gbk|6|1953|NC_015250(159801):77669-79621:1 ^GeneID:10323144^ Acinetobacter phage 133, complete genome.|neighbours:ID:YP_004300737.1(1),ID:YP_004300739.1(1)|neighbour_genes:5.4,7|
MATQNPIHGQLIRAVNAIPEVFTGGTFQEIKADLINWLQGQDEFKDFDFAGSRLNVLLDLLSYSILYGQQFANTAVYESFIRTANLRSSVVQAAQDKSYLPDSMSASQTNILLKVSHSLKPKSVTIARGTKFLAYARDTSAEPYPFVVTEDVVAVKDTNNQYMPTVRLSQGRIVRTEMLFTRNQPIIVRDANIDRDTIRVFVDGARWTDWTRKSMVHAGSISTIYYVRETIDGFTEVYFGEGEQSTTIENGALEGNYVGGLKPVENSSIVVEYIRTEGSKSNGAKEFTYADTLQYITVDQVIENPNNDPDYVGATGGGDPEDIERIRELAVVKQETQMRCVTATDYDSFVSSRFGSIVQAVQTFTDKDKPGYAFIAIKPKSGLYLTAVQREDIENYLKDYNVSTITPTAISPDYLFIKHNVKVTYAINKLQESEQWLQSKVIDQIDKYYTDQVELFNKSFAKSKMLNYVDNTDHSIIGSTASIEMVREIQNFYMTPESGIKFNNIVKPRSLYTNEFPFTPGNNNDPYQVRILATDADASGQGKIVIGPFIPGDVQETQYVKPYLGDDFNRVVIGAQTLYFEIGQVNYPSDFIYWNIGAINVSSDMFEVQTIELYSDPVDDNIFTKDGSLIVFENDIRPQYTNIIMEAVTQ
>ID:AWY10270.1 |[Acinetobacter phage AM101]||_Acinetobacter_phage_AM101_.gbk|baseplate wedge prot..|1950|MH165274(166487):81145-83094:-1 ^^ Acinetobacter phage AM101, complete genome.|neighbours:ID:AWY10269.1(-1),ID:AWY10271.1(-1)|neighbour_genes:baseplate wedge prot..,PAAR repeat containi..|
MADLPNYTHGQLQRTVNAIPDVFVGATFQEIKNSLINWLAGQKEFKDYDFSGSRINVLLDLLAYNTLYIQQFSNTAIYESFLRTANLRSSIVQAAQDNSYLPSGMTAAENTIQLRVSNPTKPNKITIPRGTKFLAYARETSADPYPFVVTEDVVAVKDYQNEYWPIVRLAQGRIVRTELLFNRNEPIIIRDEFIDRNHIQVFVDGARWTNWTHKSMVNAGSTSTIYYVRETIDGFTEIYFGEGELSVSTTNGALEANYIGGLKPTQNASIAIEYIRTDGAKANGAKDFTYADTLQYITIDEVIENFNNDPDYVGADGGGDPEDKERIREMAAVKREAQMRCVTASDYDSFVSERFGSIVQAVQTFTDSDKPGYAFIAIKPKSGLYLTAVQREDIQTYLKEYNLAPITPSVISPNYLFIKHNIRVTYAINKLQESEQWLESQILDQIDRYYIEDVELFNKSFAKSKMLTFIDNADHSIVGSSASIQLVREIQNFYVTPESGIKYYNTVKPRSIESNEFPFLPGNDSDAYNVKIVSTDADANNKGSILVGPFVPGDIPSHIVPYTNDDFTREVIGAQRVYYKIGEANYTTDYVYWNMGALDVTSDKFEVQQIELYSDPTTDNIFTRDGSLIVFENDLRPQYTKITLEAITQ
>ID:YP_004009525.1 |[Acinetobacter phage Ac42]|Ac42|_Acinetobacter_phage_Ac42_.gbk|6|1950|NC_014660(167716):88135-90084:1 ^GeneID:9925790^ Acinetobacter phage Ac42, complete genome.|neighbours:ID:YP_004009524.1(1),ID:YP_004009526.1(1)|neighbour_genes:5.4,7|
MTTTPLNGQLKRTVNALPEVFVGATFQETKTDLINWLRGQKEFLDYDFSGSRINVLLDLLTYNTLYLQQFSNTAVYESFIRTANLRSSVVQAAQDNSYLPASMSAAQTTLMLKVSHSLRPNSVKIPRGTKFLAYARDTSAEPYPFVVTEDVVAVKDTNNQYVPIVRLAQGRIVRTEQIFSHTRPLIVRDENIDRNQIRVFVDGAEWTNWTHRSMVHAGSTSSIYYIRETVDNFTEIYFGEGEASTSVAGGVLEANYIGGLKPIQGSSIVIEYIRTDGEKANGSRDFTYADTLQYVTVDQVIENYDNNPDYVGAIGGGDPEDIERIRELAGVKREAQMRCVTASDYDAFVSERFGSIVQAIQTFTDSQKPGYAFISIKPKTGLYLTAVQREDIQNYLKEYNISTITPSVISPNYLFIKHYIKVTYAINKLQESEQWLESKVLDQIDRYYIDDVELFNKSFAKSKMLNYIDNSDHSIIGTSAEIQLVREVQNFFVTPEAGIKYNNIVVPGSITSNYFPFRPSNGNDPYNVSIISTDADSEGDGSILIGPFIKGDVPNNANIKPYTGTDFKDESNDTQKEYYKIGTVSYPRDFIYWNISSINLTSDMFDVQQIELYSDPTEDNIFTRDGSLIVFENDLRPQYTKIVMEAINQ
>ID:YP_004009779.1 |[Acinetobacter phage Acj61]||_Acinetobacter_phage_Acj61_.gbk|6|1950|NC_014661(164093):89453-91402:1 ^GeneID:9926053^ Acinetobacter phage Acj61, complete genome.|neighbours:ID:YP_004009778.1(1),ID:YP_004009780.1(1)|neighbour_genes:5.4,7|
MATEPQKWTNGQLQRTVNAIPEVFIGATFEEIKLALTNWLSGQEEFKDYDFAGSRINVLLDLLAYNTLYIQQFSNTAVYESFLRTANMRSSVIQAAQDNSYLPSGLTGAKTSLQLRVSNSLNPNNIRIPRGTKFLAYARETSADPYPFVVTEEVTAVKDLANEYWPIVRLAQGRIVRTESLFKRKDPIIIRDENIDRNQVRVFVDGKEWANWTHKSMVNAGSTSTIYYIRETVDGFTEIYFGEGEASIAAAGGVLQANYIGGLKPIENSSIVVEYLRTDGAKANGATDFTYADTLQYITVNEVLENYNNDKDYVGADGGGDPEDIERIREMAAIKREAQMRCVTASDYDAFVSERFGSIVQAIQTFTDNDKPGYAFIAIKPKSGLYLTAVQREDMQNYLKEYNLAPITPSVISPNYLFIKHEIDVTYAINKLQESEQWLNSKIIDQIDRYYIDDVEMFNKSFAKSKMLTYVDNADHSIIGSSARISLVREISNFFVTPESGIKYYNRVKSRSITSNEFPFSPGLDNDYYNVKIVSTDANNEGKGKILIGPFIPGDIKVKAPYQGNDFNREPLNAQRDYFEIGEVDYVRDYIYWNIAAIDMTSDRFEVQQIELSSTPDDDNIFTRDGSLIVFENDLRPQYTTINLEAVTQ
>ID:YP_004010300.1 |[Acinetobacter phage Acj9]||_Acinetobacter_phage_Acj9_.gbk|6|1950|NC_014663(169947):90291-92240:1 ^GeneID:9926597^ Acinetobacter phage Acj9, complete genome.|neighbours:ID:YP_004010299.1(1),ID:YP_004010301.1(1)|neighbour_genes:5.4,7|
MATQTPINGQLARTVNAIPDVFVGATFEENKKSLTNWLSTQKEFLDYDFAGSRINVLLDLLAYSMLYIQQYSNTAVYESFLRTANLRSSVVQAAQDNSYLPASMTAATNTIQLRVSNSINPTNIRIPRGTKFLAYARETSADPYPFVVTEDVVAVKDLESEYWPIVNLAQGRIVRTETLFSPTDPIIIRDENIDRNHIRVFVDGAEWTDWTRKSMVNAGSTSSIYYIRETIDGFTEIYFGEGEQSLNTLNGAIAANYIGGLKPIRNASIAIEYIRTDGARANGARDFTYADTLQYITINEVIENFNNDPDYVGADGGGNPEDIERIREMAVVKREAQMRCVTASDYDAFVSERFGSITQAVQTFTDTDKPGYAFIAIKPKSGLYLTAVQREDIQNYLKEYNLAPITPSVISPNYLFVKHNINVTYAINKLQESEQWLNSKVIDQIDRYYIEDVEMFNKSFAKSKMLKFIDNADHSIIGSSASIELVREIQNFFVTPESGIKYYNSVVPGSIVSNEFPFSPIDAEADDYMVKFVSTSADTQNQGKILIGPFMPGDIPAHIVPYTGDDFEREPNGAQILYYEVGNVDYTKDYTYWNLGAIDVSSDRFEVQQIELSARPSADNIFTKDGSLIVFENDLRPQYTTIRLQAVTQ
>ID:AXY82740.1 |[Acinetobacter phage KARL-1]||_Acinetobacter_phage_KARL-1_.gbk|baseplate wedge subu..|1950|MH713599(166560):97476-99425:-1 ^^ Acinetobacter phage KARL-1, complete genome.|neighbours:ID:AXY82739.1(-1),ID:AXY82741.1(-1)|neighbour_genes:baseplate wedge init..,hypothetical protein|
MADLPNYTHGQLQRTVNAIPDVFVGATFQEIKNSLINWLAGQKEFKDYDFSGSRINVLLDLLAYNTLYIQQFSNTAIYESFLRTANLRSSIVQAAQDNSYLPSGMTAAENTIQLRVSNPTKPNKITIPRGTKFLAYARETSADPYPFVVTEDVVAVKDYQNEYWPIVRLAQGRIVRTELLFNRNEPIIIRDEFIDRNHIQVFVDGARWTNWTHKSMVNAGSTSTIYYVRETIDGFTEIYFGEGELSVSTTNGALEANYIGGLKPTQNASIAIEYIRTDGAKANGAKDFTYADTLQYITIDEVIENFNNDPDYVGADGGGDPEDKERIREMAAVKREAQMRCVTASDYDSFVSERFGSIVQAVQTFTDSDKPGYAFIAIKPKSGLYLTAVQREDIQTYLKEYNLAPITPSVISPNYLFIKHNIRVTYAINKLQESEQWLESQILDQIDRYYIEDVELFNKSFAKSKMLTFIDNADHSIVGSSASIQLVREIQNFYVTPESGIKYYNTVKPRSIESNEFPFLPGNDSDAYNVKIVSTDADANNKGSILVGPFVPGDIPSHIAPYTNDDFTREVIGAQRVYYKIGEANYTTDYVYWNMGALDVTSDKFEVQQIELYSDPTTDNIFTRDGSLIVFENDLRPQYTKITLEAITQ
>ID:YP_006489160.1 |[Acinetobacter phage ZZ1]||_Acinetobacter_phage_ZZ1_.gbk|baseplate wedge subu..|1956|NC_018087(166687):83907-85862:1 ^GeneID:13165248^ Acinetobacter phage ZZ1, complete genome.|neighbours:ID:YP_006489162.1(1),ID:YP_006489154.1(1)|neighbour_genes:hypothetical protein,baseplate wedge init..|
MADNLPKYAHGQLQRTVNAIPEVFVGATFQEIKTALINWLSGQKEFLDYDFSGSRINILLDLLAYNTLYIQQFSNTAIYESFLRTANLRSSVVQAAQDNSYLPSGMTAASNTIQLRVSNSVNPTNVKIPRGTKFLAYARETSADPYPFVVTEDVVAVRDLENEYWPIVNLAQGRVVRTELVFDPTEPIIIRDEYIDRNHVRVFVDGAEWTNWTHNSMVKAGSTSTIYYIRETVDGFTEIYFGEGEQSISTTNGALFANYIGGLKPVKNASIAIEYIRTDGAKANGARDFTYADTLQYITINEVIENFNNDPDYVGADGGGDPEDKERIREMAAIKREAQMRCVTASDYDAFVSERFGSITQAVQTFTDSDKPGYAFIAIKPKSGLYLTAVQREDIQNYLKEYNLAPITPSVISPNYLFIKHNIRVTYAINKLQESEQWLESKIIDQIDRYYIEDVELFNKSFAKSKMLTFIDNADHSIIGSSASIELVREIQNFFVTPESGIKYYNTVKARSITSNEFPFIPEDAAADDYMVKLVSTDSDSNNTGKILIGPFIPGDIPAHITPYAGNDFNRSPIGAQTMYYQVGEINYLTDYIYWNLAAMDVTSDRFEVQQIELSATPETDNIFTKDGSLIVFENDLRPQYTNIILEAVTQ
>ID:AXF40729.1 |[Acinetobacter phage vB_ApiM_fHyAci03]||_Acinetobacter_phage_vB_ApiM_fHyAci03_.gbk|baseplate wedge subu..|1950|MH460829(165975):84549-86498:1 ^^ Acinetobacter phage vB_ApiM_fHyAci03, complete genome.|neighbours:ID:AXF40728.1(1),ID:AXF40730.1(1)|neighbour_genes:hypothetical protein,baseplate wedge init..|
MADLPNYTHGQLQRTVNAIPDVFVGATFQEIKNSLINWLAGQKEFKDYDFSGSRINVLLDLLAYNTLYIQQFSNTAIYESFLRTANLRSSIVQAAQDNSYLPSGMTAAENTIQLRVSNPTKPNKITIPRGTKFLAYARETSADPYPFVVTEDVVAVKDYQNEYWPIVRLAQGRIVRTELLFNRNEPIIIRDEFIDRNHIQVFVDGARWTNWTHKSMVNAGSTSTIYYVRETIDGFTEIYFGEGELSVSTTNGALEANYIGGLKPTQNASIAIEYIRTDGAKANGAKDFTYADTLQYITIDEVIENFNNDPDYVGADGGGDPEDKERIREMAAVKREAQMRCVTASDYDSFVSERFGSIVQAVQTFTDSDKPGYAFIAIKPKSGLYLTAVQREDIQTYLKEYNLAPITPSVISPNYLFIKHNIRVTYAINKLQESEQWLESQILDQIDRYYIEDVELFNKSFAKSKMLTFIDNADHSIVGSSASIQLVREIQNFYVTPESGIKYYNTVKPRSIESNEFPFLPGNDSDAYNVKIVSTDADANNKGSILVGPFVPGDIPSHIAPYTNDDFTREVIGAQRVYYKIGEANYTTDYVYWNMGALDVTSDKFEVQQIELYSDPTTDNIFTRDGSLIVFENDLRPQYTKITLEAITQ
>ID:APU01491.1 |[Aeromonas phage 65.2]||_Aeromonas_phage_65.2_.gbk|baseplate wedge tail..|1956|KY290955(236567):90250-92205:-1 ^SEED:fig|6666666.172300.peg.100^ Aeromonas phage 65.2, complete genome.|neighbours:ID:APU01490.1(-1),ID:APU01492.1(-1)|neighbour_genes:baseplate wedge subu..,baseplate wedge subu..|
MAKINAVEIPNVFKESTFDGFKQKLRDFLKNQNEFKDYDFEGSRLTVLLEAMSYALLYHQQFANGALFEGYNQTARLRSSIVQLAQDMGYMPFGTSASTNTIRFKAYYSPIDSSPISITIPKGTKFTASIEEVEFYDYVTWEDVEVIRGIDKRYITDLNLVQGRIIRQQITFGKDASIIIQDPNIDRRYVNVYVNGAKWTDWTNNPIVRVGGTSSVFYQRETIDTFTEIYFGEGESSVDTNGMLRSNYVGGMRPSVGDTIVIEYINTKGSAANGTRGFDYVDTIPNLVVESIDENPYNPLGIEDPNYVGSIGGGEPEDIERIRALGPVMRETQRRCVTASDYETFVSARFGNITQAIQCYTNPEKPGYAFIAIKPTNGLYLTTVQKEDIQNYLRPYNVSTITPVVHSPNYMYVKSDIKVTYALNQLPQTEEWLQGQVLNSIDRYYTEEVEIFNAGFYTSKMNGRIDATDVSILGTETKIGLVREIENYYTSPMDGIRFNNDLTEGSIYSSEISYIHNTSTKYDVHYVATKKNGILDPTGTGNANTGLMLVGPFSAGHITSVPEYTRSDFDRKVIDGRSKYYSVGSVNYETDQISYDLGVLNKDSDQFVSAYIELHSSPISLNIFPSDGTLIVFENNLRPQYTNIKMNAVVI
>ID:YP_004300941.1 |[Aeromonas virus 65]||_Aeromonas_phage_65_.gbk|6|1956|NC_015251(235229):90265-92220:-1 ^GeneID:10323364^ Aeromonas phage 65, complete genome.|neighbours:ID:YP_004300940.1(-1),ID:YP_004300942.1(-1)|neighbour_genes:7a,25|
MAKINAVEIPNVFKESTFDGFKQKLRDFLKNQNEFKDYDFEGSRLTVLLEAMSYALLYHQQFANGALFEGYNQTARLRSSIVQLAQDMGYMPFGTSASTNTIRFKAYYSPIDSSPISITIPKGTKFTASIEEVEFYDYVTWEDVEVIRGIDKRYITDLNLVQGRIIRQQITFGKDASIIIQDPNIDRRYVNVYVNGAKWTDWTNNPIVRVGGTSSVFYQRETIDTFTEIYFGEGESSVDTNGMLRSNYVGGMRPSVGDTIVIEYINTKGSAANGTRGFDYVDTIPNLVVESIDENPYNPLGIEDPNYVGSIGGGEPEDIERIRALGPVMRETQRRCVTASDYETFVSARFGNITQAIQCYTNPEKPGYAFIAIKPTNGLYLTTVQKEDIQNYLRPYNVSTITPVVHSPNYMYVKSDIKVTYALNQLPQTEEWLQGQVLNSIDRYYTEEVEIFNAGFYTSKMNGRIDATDVSILGTETKIGLVREIENYYTSPMDGIRFNNDLTEGSIYSSEISYIHNTSTKYDVHYVATKKNGILDPTGTGNANTGLMLVGPFSAGHITSVPEYTRSDFDRKVIDGRSKYYSVGSVNYETDQISYDLGVLNKDSDQFVSAYIELHSSPISLNIFPSDGTLIVFENNLRPQYTNIKMNAVVI
>ID:ATI17406.1 |[Aeromonas phage AS-szw]||_Aeromonas_phage_AS-szw_.gbk|baseplate wedge subu..|1956|MF498773(229957):82766-84721:1 ^^ Aeromonas phage AS-szw, complete genome.|neighbours:ID:ATI17405.1(1),ID:ATI17407.1(1)|neighbour_genes:baseplate wedge subu..,baseplate wedge init..|
MANINSVEIPNVFKESTFEGFKTRLRDFFKNQYEFKDYDFEGSRLTVLIESMAYAMLYHQQFANGALFEGYNQTARLRSSVVQHAQDNGYMPWGMSASTNMIQIQAYYSPIDSSPRSITIPKGTKFTASIEEVEFYDYVTWEDVEVIRGIDKRYITDLNLVQGRIIRNQMTFGQDGTIVIQDPNIDRRYVNVYVNGAKWEDWSNKPIVRVGGTSTVFYQRETIDSFTEIYFGEGDSTVDTNGMLRSNYVGGLKPSVGDTIVLEYISTKGTAANGSRGFDYVDTIPNLVVEEIRENPTHPDGINDVNYVGSIGGGEVEDIERIRSLGPVMRETQRRCVTASDYETFISSRFGNIVQAIQCYTNPEKPGYAFIAIKPQDGLYLTTVQKEDIQNYLRPFNVSTITPVVHSPNYMYVKTNAKVTYAINQLPQTEEWLQGQILNSIDRYYTEEVEIFNAGFYTSKMNSRIDNTDVSILGTETKIGLVREIDNYLVSPMNGIQYNNDLVEGSIYSTEIKYIHNTTTSYDVHYVGTKKNDIPDPSGVHSENTGLMLVGPFAAGHISGVQEYTGSDFDRKEIDGRSKYYVVGSINYEIDQITFDLGVLNKDPDQFIAAYIELHSEPTSLNIFPSDGTLIVFENNLRPQYTTIEMNSVVI
>ID:ASU00189.1 |[Aeromonas phage AS-zj]||_Aeromonas_phage_AS-zj_.gbk|baseplate wedge subu..|1956|MF448340(229929):188388-190343:1 ^^ Aeromonas phage AS-zj, complete genome.|neighbours:ID:ASU00190.1(1),ID:ASU00188.1(1)|neighbour_genes:baseplate wedge subu..,baseplate wedge subu..|
MANINSVEIPNVFKESTFEGFKTRLRDFFKNQYEFKDYDFEGSRLTVLIESMAYAMLYHQQFANGALFEGYNQTARLRSSVVQHAQDNGYMPWGMSASTNMIQIQAYYSPIDSSPRSITIPKGTKFTASIEEVEFYDYVTWEDVEVIRGIDKRYITDLNLVQGRIIRNQMTFGQDGTIVIQDPNIDRRYVNVYVNGAKWEDWSNKPIVRVGGTSTVFYQRETIDSFTEIYFGEGDSTVDTNGMLRSNYVGGLKPSVGDTIVLEYISTKGTAANGSRGFDYVDTIPNLVVEEIRENPTHPDGINDVNYVGSIGGGEVEDIERIRSLGPVMRETQRRCVTASDYETFISSRFGNIVQAIQCYTNPEKPGYAFIAIKPQDGLYLTTVQKEDIQNYLRPFNVSTITPVVHSPNYMYVKTNAKVTYAINQLPQTEEWLQGQILNSIDRYYTEEVEIFNAGFYTSKMNSRIDNTDVSILGTETKIGLVREIDNYLVSPMNGIQYNNDLVEGSIYSTEIKYIHNTTTSYDVHYVGTKKNDIPDPSGVHSENTGLMLVGPFAAGHISGVQEYTGSDFDRKEIDGRSKYYVVGSINYEIDQITFDLGVLNKDPDQFIAAYIELHSEPTSLNIFPSDGTLIVFENNLRPQYTTIEMNSVVI
>ID:NP_944088.1 |[Aeromonas virus Aeh1]||_Aeromonas_phage_Aeh1_.gbk|6|1956|NC_005260(233234):128797-130752:1 ^GeneID:2657881^ Aeromonas phage Aeh1, complete genome.|neighbours:ID:NP_944087.1(1),ID:NP_944089.1(1)|neighbour_genes:25,7|
MANKINAVDLPKDFTGASFEQIKIKLIRWLQNQDEFKDYNFAGSRLSVLTDLLAYATLYIQQFGNAAVFESFLRLAQLRSSVVQHVQDQGYLPSTASASGTTVRFTGYYSPIESSPISITIPRGTKFTGSIENIDFYDYVTWDDVQVIRGINNRYITDLALKQGRIIRQEMIYQKDSIIEINDTSIDRNYVRVYVDGAPWTDWTTKPLVSVGGTSTVFYQRETIDGYTEIFFGEGEKVIKANGQLSSSFVGGLKPSVGSTIVIEYLTTDGKAANGCRNFAYVDTIPNIVVERIDENPTALLGKDDPNYTGAAGGGGEEDIERLRELGPIMRETQRRAVTRSDYEAFVNYRFGNIVQAVQCYTDSEKPGYAFIAIKPKDGLYLTTVQKEDIQNFLREYNVATITPVVHSPNYLYVKSNVKVTYAMNNLSQTEEWLQGKVLDAIDRYYIEEVEIFNKGFYTSKLNGRIDDSDISILGTTTDIGLVREIENFYSSPMIGIKYLNKIAEGSVYSSDIKYTPRAGTSYNIHYVGTRKNNVAFNGVVNRDAGITLVGPFAAGDVTGVTAYTGTDFDRKVIDGRSLYYAVGEVDYVSDEISFNLGVLNQNIDKFSSAYIELHATPVEDNIYTSDGTMIVFENNLRPQYTTIQMEAVVR
>ID:AUE22734.1 |[Aeromonas phage Ah1]||_Aeromonas_phage_Ah1_.gbk|baseplate wedge subu..|1944|MG250483(221116):116659-118602:1 ^^ Aeromonas phage Ah1, complete genome.|neighbours:ID:AUE22733.1(1),ID:AUE22735.1(1)|neighbour_genes:baseplate wedge subu..,baseplate wedge init..|
MANKINAVDLPKDFTGASFEQIKVKLIRWLQNQDEFKDYNFAGSRLSVLTDLLAYATLYIQQFGNAAVFESFLRLAQLRSSVVQHVQDQGYLPSTASASGTTVRFTGYYSPMESSPISITIPRGTKFTGSIEDIDFYDYVTWDDVQVIRGINNRYITDLALKQGRIIRQEMIYQKDSIIEINDTSIDRNYVRVYVDGAPWTDWTTKPLVSVGGTSTVFYQRETIDGYTEIFFGEGEKVIKANGQLSSSFVGGLKPSVGSTIVIEYLTTDGKVANGCRNFAYVDTIPNIVVERIEENPTSPLGKDDPNYTGAAGGGGEEDIERLRELGPIMRETQRRAVTRSDYEAFVNYRFGNIVQAVQCYTDSEKPGYAFIAIKPKDGLYLTTVQKEDIQNFLREYNVATITPVVHSPNYLYVKSNVKVTYAMNNLSQTEEWLQGKVLDAIDRYYIEEVEIFNKGFYTSKLNGRIDDADISILGTTTNIGLVREIENFYSSPMIGIKYLNKITEGSVYSSDIKYTPRAGTSYNVHYVGTRKNNVSFNGKVGMTLIGPFAVGDITGVPAYTGNDFDRKVIDGRNLYYAVGEVDYVADAISFNLGVLNQNIDKFSSAYIELHATPVEDNIYTSDGTMIVFENNLRPQYTTIQMEAVVR
>ID:QAX98455.1 |[Aeromonas phage AsFcp_2]||_Aeromonas_phage_AsFcp_2_.gbk|baseplate wedge subu..|1956|MH791401(219171):64394-66349:1 ^^ UNVERIFIED: Aeromonas phage AsFcp_2, complete genome.|neighbours:ID:QAX98454.1(1),ID:QAX98456.1(1)|neighbour_genes:baseplate wedge subu..,baseplate wedge init..|
MANRINAVDLPKDFTGASFEQIKSKLIKWLQNQDEFKDYNFAGSRMSVLTDLLTYATLYIQQFGNAAVFESFLRLAQLRSSVVQHVQDQGYLPSTASASGTTVRFTGYHSPMKSSPISITIPRGTKFTGSIENVDFYDYVTWDDVQVIRGINNRYITDLALKQGRIIRQEMIYQKDSIIEINDKSIDRNYVRVYIDGALWTDWTTKPLVNTGGTSTVFYQRETIDGYTEIFFGEGEKTVKANGQLASSFVGGLKPSVGSTIVLEYLSTDGKSANGCRNFAYVDTIENIVVERIEENPTSTLGKDDPNYTGAAGGGEEEDIERLRELGPIMRETQRRAVTRSDYEAFVNYRFGNIVQAVQCYTDSEKPGYAFIAIKPRDGLYLTTVQKEDIQNFLREYNVATITPVVHSPNYLYVKSNVKVTYAMNNLSQTEEWLQGKVLDAIDRYYIEEVEIFNKGFYTSKLNGRIDDSDISILGTTTNVGLVREIENFYSAPMIGIKYLNKINEGSVYGSDIKYTPRVGTSYSIHYVGTKKNKVVFNGKVNENAGLMLIGPFAAGDVTGLTAYAGTDFDKKIIDGRNLYYVVGEVDYVADEISFNLSVLNQNIDKFSAAYIELHATPTEDNIYTSDGTMIVFENNLRPQYTNIQMEAVVR
>ID:QAX97846.1 |[Aeromonas phage Asswx_1]||_Aeromonas_phage_Asswx_1_.gbk|baseplate wedge subu..|1956|MH791398(229103):90455-92410:1 ^^ UNVERIFIED: Aeromonas phage Asswx_1, complete genome.|neighbours:ID:QAX97845.1(1),ID:QAX97847.1(1)|neighbour_genes:baseplate wedge subu..,baseplate wedge init..|
MANINSVEIPNVFKESTFEGFKTRLRDFFKNQYEFKDYDFEGSRLTVLIESMAYAMLYHQQFANGALFEGYNQTARLRSSVVQHAQDNGYMPWGMSASTNMIQIQAYYSPIDSSPRSITIPKGTKFTASIEEVEFYDYVTWEDVEVIRGIDKRYITDLNLVQGRIIRNQMTFGQDGTIVIQDPNIDRRYVNVYVNGAKWEDWSNKPIVRVGGTSTVFYQRETIDSFTEIYFGEGDSTVDTNGMLRSNYVGGLKPSVGDTIVLEYISTKGTAANGSRGFDYVDTIPNLVVEEIRENPTHPDGINDVNYVGSIGGGEVEDIERIRSLGPVMRETQRRCVTASDYETFISSRFGNIVQAIQCYTNPEKPGYAFIAIKPQDGLYLTTVQKEDIQNYLRPFNVSTITPVVHSPNYMYVKTNAKVTYAINQLPQTEEWLQGQILNSIDRYYTEEVEIFNAGFYTSKMNSRIDNTDVSILGTETKIGLVREIDNYLVSPMNGIQYNNDLVEGSIYSTEIKYIHNTTTSYDVHYVGTKKNDIPDPSGVHSENTGLMLVGPFAAGHISGVQEYTGSDFDRKEIDGRSKYYVVGSINYEIDQITFDLGVLNKDPDQFIAAYIELHSEPTSLNIFPSDGTLIVFENNLRPQYTTIEMNSVVI
>ID:QAY01306.1 |[Aeromonas phage Aswh_1]||_Aeromonas_phage_Aswh_1_.gbk|baseplate wedge subu..|1959|MH791414(229730):147017-148975:-1 ^^ UNVERIFIED: Aeromonas phage Aswh_1, complete genome.|neighbours:ID:QAY01305.1(-1),ID:QAY01307.1(-1)|neighbour_genes:baseplate wedge init..,baseplate wedge subu..|
MANKINQIEIPSVFKESTFDGFKDKLKTFLKNQDEFKDYDFEGSRLTSLVEAMSYALMYHQQFANGALFEGYSQTARLRPSVVQHAQDQGYMPFGMSASTNTIRFQAYYSPIDSSPISITIPKGTKFTASIEEVEFYDYVTWEDVEVIRGINKRYITDLNLVQGRIIRNEITFGKDGSIIIQDPNIDRRYVNVYVNGAKWDDWTNKPIVRVGGTSTIFYQRETIDSFTEIYFGEGESTVDTNGMLRSNYVGGMRPAVGDTIVVEYISTKGSVANGTRGFDYVDTIPNLVVESIGENPTSPDGINDVNYVGSIGGGEVEDIERIRALGPVMRETQRRCVTASDYETFVSSRFGNIVQAIQCYTDTEKPGYAFIAIKPKDGLYLTTVQKEDIQNYLRPYNVATITPVVHSPNYMYVKTHAKVTYALNQLPQTEEWLQGQILNSIDRYYTEEVEIFNAGFYTSKMNGRIDKTDVSILGTETEIGLVREIDNYLVSPMNGIQYNNDLVEGSVYSSEIKYTHNATTSYDVHYVATKKNDIPDPSGIHSANTGLMLIGPFAAGHITAVPEYTGTDFDRKVIDDRSKYYVVGSINYEMDQISFDIGVLNKDPDQFVAAYIELHSVPTSLNIFPSYGTLIVFENNLRPQYTTIEMNPVVI
>ID:YP_007010358.1 |[Aeromonas phage CC2]||_Aeromonas_phage_CC2_.gbk|baseplate wedge subu..|1956|NC_019538(231743):178697-180652:-1 ^GeneID:14016552^ Aeromonas phage CC2, complete genome.|neighbours:ID:YP_007010357.1(-1),ID:YP_007010359.1(-1)|neighbour_genes:baseplate wedge subu..,baseplate wedge subu..|
MANINSVEIPNVFKESTFEGFKTRLRDFFKNQYEFKDYDFEGSRLTVLIESMAYAMLYHQQFANGALFEGYNQTARLRSSVVQHAQDNGYMPWGMSASTNMIQIQAYYSPIDSSPRSITIPKGTKFTASIEEVEFYDYVTWEDVEVIRGIDKRYITDLNLVQGRIIRNQMTFGQDGTIVIQDPNIDRRYVNVYVNGAKWEDWSNKPIVRVGGTSTVFYQRETIDSFTEIYFGEGDSTVDTNGMLRSNYVGGLKPSVGDTIVLEYISTKGTAANGSRGFDYVDTIPNLVVEEIRENPTHPDGINDVNYVGSIGGGEVEDIERIRSLGPVMRETQRRCVTASDYETFISSRFGNIVQAIQCYTNPEKPGYAFIAIKPQDGLYLTTVQKEDIQNYLRPFNVSTITPVVHSPNYMYVKTNAKVTYAINQLPQTEEWLQGQILNSIDRYYTEEVEIFNAGFYTSKMNSRIDNTDVSILGTETKIGLVREIDNYLVSPMNGIQYNNDLVEGSIYSTEIKYIHNTTTSYDVHYVGTKKNDIPDPSGVHSVNTGLMLVGPFAAGHISGVQEYTGSDFDRKVIDGRSKYYVVGSINYEIDQITFDLGVLNKDPDQFIAAYIELHSEPTSLNIFPSDGTLIVFENNLRPQYTTIEMNSVVI
>ID:YP_009011623.1 |[Aeromonas phage PX29]||_Aeromonas_phage_PX29_.gbk|6|1956|NC_023688(222006):114769-116724:1 ^GeneID:18560118^ Aeromonas phage PX29, complete genome.|neighbours:ID:YP_009011622.1(1),ID:YP_009011624.1(1)|neighbour_genes:25,7|
MANRINAVDLPKDFTGASFEQIKSKLIKWLQNQDEFKDYNFAGSRMSVLTDLLTYATLYIQQFGNAAVFESFLRLAQLRSSVVQHVQDQGYLPSTASASGTTVRFTGYHSPMKSSPISITIPRGTKFTGSIENVDFYDYVTWDDVQVIRGINNRYITDLALKQGRIIRQEMIYQKDSIIEINDKSIDRNYVRVYIDGALWTDWTTKPLVNTGGTSTVFYQRETIDGYTEIFFGEGEKTVKANGQLASSFVGGLKPSVGSTIVLEYLSTDGKSANGCRNFAYVDTIENIVVERIEENPTSTLGKDDPNYTGAAGGGEEEDIERLRELGPIMRETQRRAVTRSDYEAFVNYRFGNIVQAVQCYTDSEKPGYAFIAIKPRDGLYLTTVQKEDIQNFLREYNVATITPVVHSPNYLYVKSNVKVTYAMNNLSQTEEWLQGKVLDAIDRYYIEEVEIFNNGFYTSKLNGRIDDSDISILGTTTNVGLVREIENFYSAPMIGIKYLNKINEGSVYGSDIKYTPRVGTSYSIHYVGTKKNKVAFNGKVNENAGLMLIGPFAAGDVTGLTAYAGTDFDKKIIDGRNLYYVVGEVDYVADEISFNLSVLNQNIDKFSAAYIELHATPTEDNIYTSDGTMIVFENNLRPQYTNIQMEAVVR
>ID:YP_003969626.1 |[Aeromonas phage phiAS5]||_Aeromonas_phage_phiAS5_.gbk|baseplate wedge subu..|1956|NC_014636(225268):213015-214970:1 ^GeneID:9861744^ Aeromonas phage phiAS5, complete genome.|neighbours:ID:YP_003969625.1(1),ID:YP_003969627.1(1)|neighbour_genes:baseplate wedge subu..,baseplate wedge init..|
MANGINAVDLPKDFSGASFEQIKLNLIRWLQNQDEFKDYNFAGSRMSVLVDLLTYATLYIQQFGNAAVFESFLRLAQLRSSVVQHVQDMGYLPSTASASGTTVRFTGYYSPIESSPISITIPKGTKFTGSIEDVDFYDYVTWDDVQVIRGINNRYITDLALKQGRIIRQELIYQKDSIIEINDKSIDRNYVRVFVDGAPWTDWTTKPLVTIGGTSTVFYQRETIDGYTEIFFGEGEKVIKANGQLSSSFVGGLKPSVGSTIVIEYLSTDGTAANGCRNFAYVDTIPNIVVEKIEENPTSTLGKLDPGYTGAAGGGGEEDIERLRELGPIMRETQRRAVTRSDYEAFVNYRFGNIVQAVQCYTDSEKPGYAFIAIKPKDGLYLTTVQKEDIQNFLRDYNVATITPVVHSPNYLYVKSNVKVTYAMNNLSQTEEWLQGKVLDAIDRYYIEEVEIFNRGFYTSKLNGRIDDADISILGTTTSIGLVREVENFYSSPMIGVKYMNQVTNGSVYSSDIKYTPRAGTSYGIHYVGTRKNNVAFEGKVNANAGLTLVGPFAAGDVTGVAAYTGTDFDRKVISGRSLYYAVGEVDYVADEITFDLGVLNQNMDKFSAAYIEFHATPVETNIYTSDGTMIVFENNLRPQYTTIQMEAVVR
>ID:YP_803095.1 |[Escherichia virus RB32]||_Bacteriophage_RB32_.gbk|6|1983|NC_008515(165890):78648-80630:1 ^GeneID:4405472^ Bacteriophage RB32, complete genome.|neighbours:ID:YP_803094.1(1),ID:YP_803096.1(1)|neighbour_genes:5.4,7|
MANTPVNYQLTRTANAIPEIFVGGTFAEIKQNLIEWLNGQNEFLDYDFEGSRLNVLCDLLAYNTLYIQQFGNAAVYESFMRTANLRSSVVQAAQDNGYLPTSKSAAQTEIMLTCTDALNRNYITIPRGTRFLAYAKDTSVNPYNFVSTEDVIAIRDKNNQYFPRLKLAQGRIVRTEIIYDKLTPIIIYDKNIDRNQVKLYVDGAEWINWTRKSMVHAGSTSTIYYMRETIDGNTEFYFGEGEISVNAAEGALTANYIGGLKPTQNSTIVIEYISTNGADANGAVGFSYADTLTNITVININENPNDDPDFVGADGGGDPEDIERIRELGTIKRETQQRCVTATDYDTFVSERFGSIIQAVQTFTDSTKPGYAFIAAKPKSGLYLTTVQREDIKNYLKDYNLAPITPSIISPNYLFIKTNLKVTYALNKLQESEQWLEGQIIDKIDRYYTEDVEIFNSSFAKSKMLTYVDDADHSIIGSSATIQIVREVQNFYKTPEAGIKYNNQIKDRSMESNTFSFNSGRKVVNPDTGLEEDVLYDVRIVSTDRDSKGIGKVIIGPFASGDVTENENIQPYTGNDFNKLANSDGRDKYYVIGEINYPADMIYWNIAKINLTSEKFEVQTIELYSDPTDDVIFTRDGSLIVFENDLRPQYLTIDLEPISQ
>ID:YP_009218545.1 |[Citrobacter phage IME-CF2]||_Citrobacter_phage_IME-CF2_.gbk|baseplate wedge subu..|1914|NC_029013(177688):7625-9538:-1 ^GeneID:26644768,SEED:fig|1527524.5.peg.7^ Citrobacter phage IME-CF2, complete genome.|neighbours:ID:YP_009218544.1(-1),ID:YP_009218546.1(-1)|neighbour_genes:baseplate wedge subu..,hypothetical protein|
MATVKKQINQIPDIFVGATFDEIKSDLINWLRGQEEFKDYDFSGSRMNVLVDLLSYATLYIQQMGNSALFESFIRTAALRSSVVQHAQDFGYMPDSRTAANTSIMITAKNPLNPTSIRIPRGTKFIGTVKDTNSFPFVVSDDVVIVRDTNNNYVSMLNIVQGRLVRTEVIYDGSTILIRDPNIDRSQVRVTINGAQWDDWTNESIVNATGASTIFYMRETVDGHTEVYFGEGETSQQVAGGALTADYIGGLKPANGSVVVIEYISTNGEEANGAENFVYVDTLTNISITSIVENPTNSADYVGADGGGEPENIERIRELAPIMRETQRRCVTASDYESFLSHRFGSVIQAVQCFTDSEKPGYAFIAVKPKSGLRLTSVQKEDMQNYLAKYNLATITPSILDPNYLYIVQSIKVTYDISKLIESEEWLRGQVINEIDKYYTDNVEIFNKSFSKSKMLTYVDNADVSIIGSSATISLLRELDNYYSAPMSGIHFLNQVASRSVVSNGFKYTNADNDSYDVRYASTDMDTTTGRAKIVIGPFKDGDISITPYAGDDFDKYPGVTDRTKYYEVGYIEHYSDFISFDLGVLNVPSERFSAAYIELTAKPLEETIFTRDGSLIVFENDLRPQYTTLTMNPISQ
>ID:YP_009195015.1 |[Citrobacter phage Margaery]||_Citrobacter_phage_Margaery_.gbk|baseplate wedge subu..|1914|NC_028755(178182):108870-110783:1 ^^ Citrobacter phage Margaery, complete genome.|neighbours:ID:YP_009195014.1(1),ID:YP_009195016.1(1)|neighbour_genes:hypothetical protein,baseplate wedge init..|
MATTKKQINQIPDIFVGATFDEIKSDLINWLRGQDEFKDYDFSGSRMNVLVDLLSYCTLYIQQMSNTALFESFIRTAALRSSVVQQAQDLGYMPDSRTAANTAILITAKNPLNPTSIRIPRGTKFIGTVKETNSFPFVVSDDVVIVRDKDNNYVSMLNIVQGRLVRTEVIFDGSTILIRDPNIDRSQVRVTVNGAQWDDWTNESIVNATGASTVFYMRETVDGHTEVYFGEGETSQQVAGGALTADYIGGLKPANGSTVVIEYISTNGEEANGAENFVYVDTLTNISITSIVENPTNSADYVGADGGGEPEDIERIRELAPIMRETQRRCVTASDYESFLSHRFGSVIQAVQCFTDKEKPGYAFIAVKPKSGLRLTSVQKEDMQNYLAKYNLATITPSILDPNYLYIVQSIKVTYDISKLVESEEWLRGQVINEVDRYYTDNVEIFNKSFSKSKMLTYVDNADVSIIGSSATIQLLRELDNYYSAPMSGIHFLNQVKSRSVVSNGFKYTNAAGDSYDVRYASTDMNTTTGRAKIVIGPFKNGDISIAAYTGTDFDKYPGVTDRNKYYEVGYVEHYTDFISFDLGVLNVPSERFSAAYIELTGTPLEENIFTRDGSLIVFENDLRPQYTTLTMNPISQ
>ID:AYJ73059.1 |[Citrobacter phage Maroon]||_Citrobacter_phage_Maroon_.gbk|baseplate wedge subu..|1914|MH823906(178830):109285-111198:1 ^^ Citrobacter phage Maroon, complete genome.|neighbours:ID:AYJ73058.1(1),ID:AYJ73060.1(1)|neighbour_genes:hypothetical protein,baseplate wedge subu..|
MATTKKQINQIPDIFVGATFDEIKSDLINWLRGQDEFKDYDFSGSRMNVLVDLLSYCTLYIQQMSNTALFESFIRTAALRSSVVQQAQDLGYMPDSRTAANTAILITAKNPLNPTSIRIPRGTKFIGTVKETNSFPFVVSDDVVIVRDKDNNYVSMLNIVQGRLVRTEVIFDGSTILIRDPNIDRSQVRVTVNGAQWDDWTNESIVNATGASTVFYMRETVDGHTEVYFGEGETSQQVAGGALTADYIGGLKPANGSTVVIEYISTNGEEANGAENFVYVDTLTNISITSIVENPTNSADYVGADGGGEPEDIERIRELAPIMRETQRRCVTASDYESFLSHRFGSVIQAVQCFTDKEKPGYAFIAVKPKSGLRLTSVQKEDMQNYLAKYNLATITPSILDPNYLYIVQSIKVTYDISKLVESEEWLRGQVINEVDRYYTDNVEIFNKSFSKSKMLTYVDNADVSIIGSSATIQLLRELDNYYSAPMSGIHFLNQVKSRSVVSNGFKYTNAAGDSYDVRYASTDMNTTTGRAKIVIGPFKNGDISITAYTGTDFDKYPGVTDRNKYYEVGYVEHYTDFISFDLGVLNVPSERFSAAYIELTGTPLEENIFTRDGSLIVFENDLRPQYTTLTMNPISQ
>ID:YP_009203891.1 |[Citrobacter phage Merlin]||_Citrobacter_phage_Merlin_.gbk|baseplate wedge subu..|1941|NC_028857(172733):82173-84113:1 ^GeneID:26648102^ Citrobacter phage Merlin, complete genome.|neighbours:ID:YP_009203890.1(1),ID:YP_009203892.1(1)|neighbour_genes:hypothetical protein,baseplate wedge init..|
MADPINYQLTRTANAIPDIFVGGTFNEIKRDLLDWLRGQNEFLDYDFEGSRLNVLLDLLAYNTLYIQQFGNSSVYESFMRTANLRSSVVQGAQDNGYFPSSRSAAQTEIMLECTHALNPYMLRIPRGTRFLAYARDTSADPYSFVTTEEVTAVKDANNQYFPRVKLVQGRIVRTELRYDKMKPILIRDPNIDRNEVKLTVNGTEWTNWTRRSMVHAGSTSTIYYMRETVDGHTEIFFGEGEQSTSVAGGVLESNYIGGLKPIQDSTIVIEYIRTDGEAANGATEFSYADTLTYITVQRIFENPDNSKDYVGADGGGDPEDIERIRELGTIKRETQARCVTASDYDTFVSERFGSIVQAVQTFTDNYKPGYAFIAIKPKSGLYLTSVQREDIQNYLKPYNLAPITPSVISPNYLFLRHNIKVSYALNKLQESDQWLRGKILDQIDRYYIEEVEIFNASFAKSKMMTYIDDADHSIIGSSATIQMVREIQNFFQTPESGIKYYNQMTNRSLKSNAFAFHGKNGDYNVRILGTDRNEDGKGKVVIGPFKPGDVQENTDIQPYPGTDFDREIIGDQTLYFVIGEINYPGDTTYWNISAIDLSSDQFEVQTIELYADPVEDNIYTRDGSLIVFENDLRPQYTTITLEPIAQ
>ID:YP_009097802.1 |[Citrobacter phage Miller]||_Citrobacter_phage_Miller_.gbk|baseplate wedge prot..|1914|NC_025414(178171):109830-111743:1 ^^ Citrobacter phage Miller, complete genome.|neighbours:ID:YP_009097801.1(1),ID:YP_009097803.1(1)|neighbour_genes:hypothetical protein,baseplate wedge init..|
MATVKKQINQIPDIFVGATFDEIKSDLINWLRGQEEFKDYDFSGSRMNVLVDLLSYATLYIQQMGNSALFESFIRTAALRSSVVQHAQDFGYMPDSRTAANTSIMITAKNPLNPTSIRIPRGTKFIGTVKDTNSFPFVVSDDVVIVRDTNNNYVSMLNIVQGRLVRTEVIYDGSTILIRDPNIDRSQVRVTINGAQWDDWTNESIVNATGASTIFYMRETVDGHTEVYFGEGETSQQVAGGALTADYIGGLKPANGSVVVIEYISTNGEEANGAENFVYVDTLTNISITSIVENPTNSADYVGADGGGEPENIERIRELAPIMRETQRRCVTASDYESFLSHRFGSVIQAVQCFTDSEKPGYAFIAVKPKSGLRLTSVQKEDMQNYLAKYNLATITPSILDPNYLYIVQSIKVTYDISKLIESEEWLRGQVINEIDKYYTDNVEIFNKSFSKSKMLTYVDNADVSIIGSSATISLLRELDNYYSAPMSGIHFLNQVASRSVVSNGFKYTNADNDSYDVRYASTDMDTTTGRAKIVIGPFKDGDISITPYAGDDFDKYPGVTDRTKYYEVGYIEHYSDFISFDLGVLNVPSERFSAAYIELTAKPLEETIFTRDGSLIVFENDLRPQYTTLTMNPISQ
>ID:YP_009146605.1 |[Citrobacter phage Moon]||_Citrobacter_phage_Moon.gbk|baseplate wedge subu..|1941|NC_027331(170341):81311-83251:1 ^GeneID:24721771^ Citrobacter phage Moon, complete genome.|neighbours:ID:YP_009146604.1(1),ID:YP_009146606.1(1)|neighbour_genes:hypothetical protein,baseplate wedge init..|
MADPINYQLTRTANAIPDIFIGGTFNEIKRDLLDWLRGQNEFLDYDFEGSRLNVLLDLLAYNTLYIQQFGNSSVYESFMRTANLRSSVVQGAQDNGYLPASRSAAQTEIMLECTHALNPYMLRIPRGTRFLAYARDTSADPYSFVTTEEVTAVKDANNQYFPRVKLVQGRIVRTELRYDKMKPILIRDPNIDRNEVKLTVNGTEWTNWTRRSMVHAGSTSTIYYMRETVDGHTEIFFGEGEQSTSVAGGVLESNYIGGLKPIQDSTIVIEYIRTDGEAANGATEFSYADTLTYITVQRIFENPDNSKDYVGADGGGDPEDIERIRELGTIKRETQARCVTASDYDTFVSERFGSIVQAVQTFTDNYKPGYAFIAIKPKSGLYLTSVQREDIQNYLKPYNLAPITPSVISPNYLFLRHNIKVSYALNKLQESDQWLRGKILDQIDRYYIEEVEIFNASFAKSKMMTYIDDADHSIIGSSATIQMVREIQNFFQTPESGIKYYNQMTNRSLKSNAFAFHGKNGDYNVRILGTDRNEDGKGKVVIGPFKPGDVQENTDIQPYPGTDFDRETIGDQTLYFVIGEINYPGDTTYWNISAIDLSSDQFEVQTIELYADPVEDNIYTRDGSLIVFENDLRPQYTTITLEPIAQ
>ID:YP_009285734.1 |[Citrobacter phage vB_CfrM_CfP1]||_Citrobacter_phage_vB_CfrM_CfP1_.gbk|baseplate wedge prot..|1914|NC_031057(180219):111795-113708:1 ^GeneID:29079532^ Citrobacter phage vB_CfrM_CfP1, complete genome.|neighbours:ID:YP_009285733.1(1),ID:YP_009285735.1(1)|neighbour_genes:hypothetical protein,baseplate wedge init..|
MATVKKQINQIPDIFVGATFDEIKSDLINWLRGQEEFKDYDFSGSRMNVLVDLLSYATLYIQQMGNSALFESFIRTAALRSSVVQHAQDFGYMPDSRTAANTSIMITAKNPLNPTSIRIPRGTKFIGTVKDTNSFPFVVSDDVVIVRDTNNNYVSMLNIVQGRLVRTEVIYDGSTILIRDPNIDRSQVRVTINGAQWDDWTNESIVNATGASTIFYMRETVDGHTEVYFGEGETSQQVAGGALTADYIGGLKPANGSVVVIEYISTNGEEANGAENFVYVDTLTNISITSIVENPTNSADYVGADGGGEPENIERIRELAPIMRETQRRCVTASDYESFLSHRFGSVIQAVQCFTDSEKPGYAFIAVKPKSGLRLTSVQKEDMQNYLAKYNLATITPSILDPNYLYIVQSIKVTYDISKLIESEEWLRGQVINEIDKYYTDNVEIFNKSFSKSKMLTYVDNADVSIIGSSATISLLRELDNYYSAPMSGIHFLNQVASRSVVSNGFKYTNADNDSYDVRYASTDMDTTTGRAKIVIGPFKDGDISITPYAGDDFDKYPGVTDRTKYYEVGYIEHYSDFISFDLGVLNVPSERFSAAYIELTAKPLEETIFTRDGSLIVFENDLRPQYTTLTMNPISQ
>ID:SCN45848.1 |[Cronobacter phage Pet-CM3-4]||_Cronobacter_phage_Pet-CM3-4_.gbk|Phage baseplate wedg..|1947|LT614807(171975):83665-85611:1 ^^ Cronobacter phage Pet-CM3-4 genome assembly, chromosome: I.|neighbours:ID:SCN45847.1(1),ID:SCN45849.1(1)|neighbour_genes:hypothetical protein,Phage baseplate wedg..|
MATTEPFNYQLKRTANAIPEVFIGGTFQEIKKNFVDWLRGQNEFLDYDFEGSRMNVLLDLLAYNTLYIQQFGNSAVYESFMRTANLRSSVVQAAQDNGYLPSSRSAAKTQIMLECTHALNENSLRIPRGTRFLAYARDTSADPYPFVTTEDVIALKDQNNLYFPRVKLAQGRIVRTELKYNKLKPIIIRDENIDRSEVRLFVDGAEWTNWTYKSMVHAGSTSTIYYMRETVDGHTEFFFGEGEQSVSVAGAALEANYIGGLKPIQDQTIVIEYIRTDGERANGATEFSYADTLPYISVQKIYENPDDSPDYVGADGGGDPEDIERIRELGTIKREAQARCVTATDYDTFVSERFGSIVQAVQTFTDQYKPGYAFIAIKPKSGLYLTSVQREDIQNYLKPFNLATITPSVISPNYLFLKHKIKVTYALNKLQESEQWLHGQIIDKIDEYYTNEVEIFNAQFAKSRMLTYVDKADHSIIGSSAEIEMIREVQNFFETPSSGIKYYNQITPRSLKSSEFKFIKGSSSYMVRLAGTVGDGKKGKIVLGPFKAGDLAATPAAPIYTGSDFEKLPVTDGRNTYFVVGEVDYPSDYIYWNIAALNINSSLFDVQSIELYSSPKENNIFTKDGSLIVFENDLRPQYTTITLEPIAQ
>ID:YP_006986469.1 |[Cronobacter phage vB_CsaM_GAP161]||_Cronobacter_phage_vB_CsaM_GAP161_.gbk|baseplate wedge subu..|1914|NC_019398(178193):108489-110402:1 ^^ Cronobacter phage vB_CsaM_GAP161, complete genome.|neighbours:ID:YP_006986468.1(1),ID:YP_006986470.1(1)|neighbour_genes:hypothetical protein,baseplate wedge subu..|
MATTKKQINQIPDIFVGATFDEIKSDLINWLRGQDEFKDYDFSGSRMNVLVDLLSYCTLYIQQMSNTALFESFIRTAALRSSVVQQAQDLGYMPDSRTAANTAILITAKNPLNPTSIRIPRGTKFIGTVKETNSFPFVVSDDVVIVRDKDNNYVSMLNIVQGRLVRTEVIFDGSTILIRDPNIDRSQVRVTVNGAQWDDWTNESIVNATGASTIFYMRETVDGHTEVYFGEGETSQQVAGGALTADYIGGLKPANGSTVVIEYISTNGEEANGAENFVYVDTLTNISITNIVENPTDSADYVGADGGGEPEDIERIRELAPIMRETQRRCVTASDYESFLSHRFGSVIQAVQCFTDKEKPGYAFIAVKPKSGLRLTSVQKEDMQNYLAKYNLATITPSILDPNYLYIVQSVKVTYDISKLIESEEWLRGQVINEIDRYYTDNVEIFNKSFSKSKMLTYVDNADVSIIGSSATIQLLRELDNYYSAPMSGIHFLNQVKSRSVVSNGFKYTNAAGDSYDVRYASTDMNTTTGLAKMVIGPFKNGDIGIAAYTGNDFDKYPGVTDRDKYYEVGYVEHFNDFISFDLGVLNVPSERFSAAYIELTGTPLEENIFTRDGSLIVFENDLRPQYTTLTMNPISQ
>ID:AOG16325.1 |[Cronobacter phage vB_CsaM_leB]||_Cronobacter_phage_vB_CsaM_leB_.gbk|baseplate wedge subu..|1914|KX431559(177907):108076-109989:1 ^^ Cronobacter phage vB_CsaM_leB, complete genome.|neighbours:ID:AOG16324.1(1),ID:AOG16326.1(1)|neighbour_genes:hypothetical protein,baseplate wedge init..|
MATTKKQINQIPDIFVGATFDEIKSDLINWLRGQDEFKDYDFSGSRMNVLVDLLSYCTLYIQQMSNTALFESFIRTAALRSSVVQQAQDLGYMPDSRTAANTSILITAKNPLNPTSIRIPRGTKFIGTVKETNSFPFVVSDDVVIVRDKNNNYVSMLNIVQGRLVRTEVIFDGSTILIRDPNIDRSQVRVTVNGAQWDDWTNESIVNATGASTVFYMRETVDGHTEVYFGEGETSQQVAGGALTADYIGGLKPANGSTVVIEYISTNGEEANGAENFVYVDTLTNISITNIVENPTNSADYVGADGGGEPEDIERIRELAPIMRETQRRCVTASDYESFLSHRFGSVIQAVQCFTDKEKPGYAFIAVKPKSGLRLTSVQKEDMQNYLAKYNLATITPSILDPNYLYIVQNIKVTYDISKLVESEEWLRGQVINEVDRYYTDNVEIFNKSFSKSKMLTYVDNADVSIIGSSATIQLLRELDNYYSAPMSGIHFLNQVKSRSVVSNGFKYTNAAGDSYDVRYASTDMNTTTGRAKIVIGPFKNGDISIAAYTGTDFDKYPGVTDRNKYYEVGYVEHYTDFISFDLGVLNVPSERFSVAYIELTGTPLEENIFTRDGSLIVFENDLRPQYTTLTMNPISQ
>ID:AOG16609.1 |[Cronobacter phage vB_CsaM_leN]||_Cronobacter_phage_vB_CsaM_leN_.gbk|baseplate wedge subu..|1914|KX431560(179516):109128-111041:1 ^^ Cronobacter phage vB_CsaM_leN, complete genome.|neighbours:ID:AOG16608.1(1),ID:AOG16610.1(1)|neighbour_genes:hypothetical protein,baseplate wedge init..|
MATTKKQINQIPDIFVGATFDEIKSDLINWLRGQDEFKDYDFSGSRMNVLVDLLSYCTLYIQQMSNTALFESFIRTAALRSSVVQQAQDLGYMPDSRTAANTAILITAKNPLNPTSIRIPRGTKFIGTVKETNSFPFVVSDDVVIVRDKDNNYVSMLNIVQGRLVRTEVIFDGSTILIRDPNIDRSQVRVTVNGAQWDDWTNESIVNATGASTVFYMRETVDGHTEVYFGEGETSQQVAGGALTADYIGGLKPANGSTVVIEYISTNGEEANGAENFVYVDTLTNISITSIVENPTNSADYVGADGGGEPEDIERIRELAPIMRETQRRCVTASDYESFLSHRFGSVIQAVQCFTDKEKPGYAFIAVKPKSGLRLTSVQKEDMQNYLAKYNLATITPSILDPNYLYIVQSIKVTYDISKLVESEEWLRGQVINEVDRYYTDNVEIFNKSFSKSKMLTYVDNADVSIIGSSATIQLLRELDNYYSAPMSGIHFLNQVKSRSVVSNGFKYTNAAGDSYDVRYASTDMNTTTGRAKIVIGPFKNGDISIAAYTGTDFDKYPGVTDRNKYYEVGYVEHYTDFISFDLGVLNVPSERFSAAYIELTGTPLEENIFTRDGSLIVFENDLRPQYTTLTMNPISQ
>ID:YP_009005435.1 |[Enterobacter phage PG7]||_Enterobacter_phage_PG7_.gbk|base plate wedge|1947|NC_023561(173276):85445-87391:1 ^GeneID:18502450^ Enterobacter phage PG7, complete genome.|neighbours:ID:YP_009005434.1(1),ID:YP_009005436.1(1)|neighbour_genes:hypothetical protein,baseplate wedge subu..|
MATTEPFNYQLKRTANAIPEVFIGGTFQEIKKNFVDWLRGQNEFLDYDFEGSRMNVLLDLLAYNTLYIQQFGNSAVYESFMRTANLRSSVVQAAQDNGYLPSSRSAAKTQIMLECTHALNENSLRIPRGTRFLAYARDTSADPYPFVTTEDVIALKDQNNLYFPRVKLAQGRIVRTELKYNKLKPIIIRDENIDRSEVRLFVDGAEWTNWTYKSMVHAGSTSTIYYMRETVDGHTEFFFGEGEQSVSVAGAALEANYIGGLKPIQDQTIVIEYIRTDGERANGATEFSYADTLPYISVQKIYENPDDSPDYVGADGGGDPEDIERIRELGTIKREAQARCVTATDYDTFVSERFGSIVQAVQTFTDQYKPGYAFIAIKPKSGLYLTSVQREDIQNYLKPFNLATITPSVISPNYLFLKHKIKVTYALNKLQESEQWLHGQIIDKIDEYYTNEVEIFNAQFAKSRMLTYVDRADHSIIGSSAEIEMIREVQNFFETPSSGIKYYNQITPRSLKSSEFKFIKGSSSYMVRLAGTVGDGKKGKIVLGPFKAGDLAATPAAPIYTGSDFEKLPVTDGRNTYFVVGEVDYPSDYIYWNIAALNINSSLFDVQSIELYSSPKENNIFTKDGSLIVFENDLRPQYTTITLEPIAQ
>ID:AVR55344.1 |[Enterobacter phage myPSH1140]||_Enterobacter_phage_myPSH1140_.gbk|baseplate wedge init..|1947|MG999954(172614):86539-88485:1 ^^ Enterobacter phage myPSH1140, complete genome.|neighbours:ID:AVR55343.1(1),ID:AVR55345.1(1)|neighbour_genes:hypothetical protein,baseplate wedge init..|
MATTEPFNYQLKRTANAIPEVFIGGTFQEIKKNFVDWLRGQNEFLDYDFEGSRMNVLLDLLAYNTLYIQQFGNSAVYESFMRTANLRSSVVQAAQDNGYLPSSRSAAKTQIMLECTHALNENSVRIPRGTRFLAYARDTSADPYPFVTTEDVIALKDQNNLYFPRVKLAQGRIVRTELKYNKLKPIIIRDENIDRSEVRLFVDGAEWTNWTYKSMVHAGSTSTIYYMRETVDGHTEFFFGEGEQSVSVAGAALEANYIGGLKPIQDQTIVIEYIRTDGERANGATEFSYADTLQYISVQKIYENPDDSPDYVGADGGGDPEDIERIRELGTIKREAQARCVTATDYDTFVSERFGSIVQAVQTFTDQYKPGYAFIAIKPKSGLYLTSVQREDIQNYLKPFNLAPITPSVISPNYLFLKHNIKVTYALNKLQESEQWLHGQIIDKIDEYYTNEVEIFNAQFAKSRMLTYVDRADHSIIGSSAEIEMVREVQNFFETPSSGIKYYNQITPGSLVSSEFKFTKGDVSYNVRYAGTIGDSKKGKIVLGPFRAGDLSATEAAPIYTGTDFKKLPVTDGRNTYFVVGEVDYPSDYIYWNVAALNINSSMFDVQSIELYSAPKENNIFTKDGSLIVFENDLRPQYTTITLEPIAQ
>ID:YP_009607116.1 |[Enterobacter phage phiEap-3]||_Enterobacter_phage_phiEap-3_.gbk|baseplate wedge subu..|1926|NC_041980(175814):109129-111054:1 ^GeneID:40083122^ Enterobacter phage phiEap-3, complete genome.|neighbours:ID:YP_009607115.1(1),ID:YP_009607117.1(1)|neighbour_genes:hypothetical protein,baseplate wedge subu..|
MATAKTKTVKKQINQIPDIFIGGTFEEIKTDLIDWLGGQEEFKDYDFSGSRMNVLIDLLSYATLYIQQMGNTALFESFIRTAALRSSVVQSAQDLGYMPDSRTAASTAVMITAANPLTPTSIRIPRGTKFIGTVKNTDSYSFVVSDDVVIVRDSNNNYTSMLNLVQGRLVRTELIYDGSSILIRDPNIDRSQVRLTVNGAQWEDWTNESIVNATGASTIYYMRETVDGHTEVYFGEGEASQQVAGGALTAEYIGGLKPANGSTIVIEYLSTDGEAANGAKDFIYVDTLTNISITAIKENPTNTPDYVGADGGGDPEDIERIRELAPVMRETQRRCVTASDYESFLSHRFGSIIQAVQCFTDNEKPGYAFISVKPKSGLRLTSVQKEDMQTYLSKYNLATITPSIMDPNYLYIVQSVKVTYDISKLTESEEWLRGQVISSIDSYYTDNVEIFNKSFSVSKMLTYVDQSDTSIIGSEADIKLLREIDNYYSAPMSGIHFLNQVESKSIISSTFKFTNEQDESYDVRYASTEMDQDGNAKIVIGPFKDGDISIAAYTGDDFEKLTDAGTRNKYYEVGSVSHYTDFISFDLGVLNVSADSFSAAYIELNAKPLEETIFTRDGSLIVFENDLRPQYTTLTMNPISQ
>ID:YP_009167969.1 |[Escherichia phage AR1]|AR1|_Enterobacteria_phage_AR1_DNA_.gbk|6|1983|NC_027983(167435):78356-80338:1 ^GeneID:26041968^ Enterobacteria phage AR1 DNA, complete genome.|neighbours:ID:YP_009167968.1(1),ID:YP_009167970.1(1)|neighbour_genes:5.4,7|
MANTPVNYQLTRTANAIPEIFVGGTFAEIKQNLIEWLNGQNEFLDYDFEGSRLNVLCDLLAYNTLYIQQFGNAAVYESFMRTANLRSSVVQAAQDNGYLPTSKSAAQTEIMLTCTDALNRNYITIPRGTRFLAYAKDTSVNPYNFVSTEDVIAIRDKNNQYFPRLKLAQGRIVRTEIIYDKLTPIIIYDKNIDRNQVKLYVDGAEWINWTRKSMVHAGSTSTIYYMRETIDGNTEFYFGEGEISVNASEGALTANYIGGLKPTQNSTIVIEYISTNGADANGAVGFSYADTLTNITVININENPNDDPDFVGADGGGDPEDIERIRELGTIKRETQQRCVTATDYDTFVSERFGSIIQAVQTFTDSTKPGYAFIAAKPKSGLYLTTVQREDIKNYLKDYNLAPITPSIISPNYLFIKTNLKVTYALNKLQESEQWLEGQIIDKIDRYYTEDVEIFNSSFAKSKMLTYVDDADHSIIGSSATIQMVREVQNFYKTPEAGIKYNNQIKDRSMESNTFSFNSGRKVVNPDTGLEEDVLYDVRIVSTDRDSKGIGKVIIGPFASGDVTENENIQPYTGNDFNKLANSDGRDKYYVIGEINYPADMIYWNIAKINLTSEKFEVQTIELYSDPTDDVIFTRDGSLIVFENDLRPQYLTIDLEPISQ
>ID:ANZ51044.1 |[Enterobacteria phage ATK47]||_Enterobacteria_phage_ATK47.gbk|baseplate wedge subu..|1974|KT184309(170020):88588-90561:-1 ^^ Enterobacteria phage ATK47, complete genome.|neighbours:ID:ANZ51043.1(-1),ID:ANZ51045.1(-1)|neighbour_genes:baseplate wedge subu..,phospholipase|
MANTPVNYQLTRTANAIPEIFIGGTFAEIKQNIIEWLHGQNEFLDYDFEGSRLNVLCDLLAYNTLYIQQFSNSAVYESFMRTANLRSSVVQAAQDNGYLPSSKSAAQTEIMLTCTDALNRNYITIPRGTRFLAYAKDTSVNPYNFVSTEDVIVVKDKNNQYFPRLRLAQGRIVRTELTFDKLKPIIIRDKNIDRNLVKLYVDGAEWINWTRKSMVHAGSTSTIYYMRETVDGNTEFYFGEGEISINTSEGALTSNYIGGLKPVQGSKIVIEYISTNGADANGAVGFSYADTLANITVIDINENPSNNPDFVGADGGGDPEDIERIRELGTIKRETQQRCVTASDYDTFVSERFGSIIQAVQTFTDSSKPGYAYIAAKPKSGLYLTSVQRDDIKNYLNDYNLGTITPVVISPDYLFIKMNIKVTYALNKLQESEQYLEGQIINKIDRYYIEDVEIFNSSFAKSKMLTYVDDADISIIGSSATIQMVREVQNFYKTPEAGIKYNNQIKDRSMESNIFSFDSHRPNPENANETIKYGVRIVSSDRNDRGIGQVIIGPFADGDVVENENIQPYTGNDFNKLTVTDGRNKYYSIGEVNYPADSIYWNIAKIDLTSDRFEVQTIELYSDPADDIIFTKDGSLIVFENDLRPQYLTIDLEPISQ
>ID:ANZ51167.1 |[Enterobacteria phage ATK48]||_Enterobacteria_phage_ATK48.gbk|baseplate wedge subu..|1974|KT184310(169729):17092-19065:-1 ^^ Enterobacteria phage ATK48, complete genome.|neighbours:ID:ANZ51166.1(-1),ID:ANZ51168.1(-1)|neighbour_genes:baseplate wedge subu..,phospholipase|
MANTPVNYQLTRTANAIPEIFIGGTFAEIKQNIIEWLHGQNEFLDYDFEGSRLNVLCDLLAYNTLYIQQFSNSAVYESFMRTANLRSSVVQAAQDNGYLPSSKSAAQTEIMLTCTDALNRNYITIPRGTRFLAYAKDTSVNPYNFVSTEDVIVVKDKNNQYFPRLRLAQGRIVRTELTFDKLKPIIIRDKNIDRNLVKLYVDGAEWINWTRKSMVHAGSTSTIYYMRETVDGNTEFYFGEGEISINTSEGALTSNYIGGLKPVQGSKIVIEYISTNGADANGAVGFSYADTLANITVIDINENPSNNPDFVGADGGGDPEDIERIRELGTIKRETQQRCVTASDYDTFVSERFGSIIQAVQTFTDSSKPGYAYIAAKPKSGLYLTSVQRDDIKNYLNDYNLGTITPVVISPDYLFIKMNIKVTYALNKLQESEQYLEGQIINKIDRYYIEDVEIFNSSFAKSKMLTYVDDADISIIGSSATIQMVREVQNFYKTPEAGIKYNNQIKDRSMESNIFSFDSHRPNPENANETIKYGVRIVSSDRNDRGIGQVIIGPFADGDVVENENIQPYTGNDFNKLTVTDGRNKYYSIGEVNYPADSIYWNIAKIDLTSDRFEVQTIELYSDPADDIIFTKDGSLIVFENDLRPQYLTIDLEPISQ
>ID:ANZ50753.1 |[Enterobacteria phage Aplg8]||_Enterobacteria_phage_Aplg8_.gbk|baseplate wedge subu..|1983|KT184308(168496):23200-25182:1 ^^ Enterobacteria phage Aplg8, complete genome.|neighbours:ID:ANZ50752.1(1),ID:ANZ50754.1(1)|neighbour_genes:phospholipase,baseplate wedge init..|
MANTPVNYQLTRTANAIPEIFVGGTFAEIKQNLIEWLNGQNEFLDYDFEGSRLNVLCDLLAYNTLYIQQFGNAALYESFMRTANLRSSVVQAAQDNGYLPTSKSAAQTEIMLTCTDALNRNYITIPRGTRFLAYAKDTSVNPYNFVSTEDVIAIRDKNNQYFPRLKLAQGRIVRTEIIYDKLTPIIIYDKNIDRNQVKLYVDGAEWINWTRKSMVHAGSTSTIYYMRETIDGNTEFYFGEGEISVNASEGALTANYIGGLKPTQNSTIVIEYISTNGADANGAVGFSYADTLTNITVININENPNDDPDFVGADGGGDPEDIERIRELGTIKRETQQRCVTATDYDTFVSERFGSIIQAVQTFTDSTKPGYAFIAAKPKSGLYLTTVQREDIKNYLKDYNLAPITPSIISPNYLFIKTNLKVTYALNKLQESEQWLEGQIIDKIDRYYTEDVEIFNSSFAKSKMLTYVDDADHSIIGSSATIQIVREVQNFYKTPEAGIKYNNQIKDRSMESNTFSFNSGRKVVNPDTGLEEDVLYDVRIVSTDRDSKGIGKVIIGPFASGDVTENENIQPYTGNDFNKLANSDGRDKYYVIGEINYPADVIYWNIAKINLTSEKFEVQTIELYSDPTDDVIFTRDGSLIVFENDLRPQYLTIDLEPISQ
>ID:YP_007004294.1 |[Enterobacteria phage Bp7]||_Enterobacteria_phage_Bp7_.gbk|baseplate wedge subu..|1959|NC_019500(168066):157747-159705:-1 ^GeneID:14007908^ Enterobacteria phage Bp7, complete genome.|neighbours:ID:YP_007004293.1(-1),ID:YP_007004295.1(-1)|neighbour_genes:baseplate wedge init..,hypothetical protein|
MATPTNYQLTRTVNAIPKVFVGATFEEIKKNIIDWLSSQDEFKDYDFVGSRMNILIDMLAYNTLYMQQFANTAVYESFIGTANLRSSVVQAAQDNGYLPSSKSAAKTSIMLTCTQALNEKNIRIPRGTKFLAYARDTSADPYAFVTTENVIAVRDVNNQYLPIVSLAQGRIIRTELKYDPKTPILIRDPDIDRQEVKLYVDGAEWTNWTNKSMVHAGSTSTIYYMRETVDGNTEFFFGEGVAEKSVAGGVLEANYIGGLKPVKDATIVIEYLRTDGEVANGAVDFSYADSLAYITVEKITENYDENPDYVGADGGGDPEDIERIRELAVVKREAQMRAVTGTDYDTFVSERFGSIVQAVQTFTDPNKPGYAFVTIKPKSGLYLTAVQREDIQNYLSEFNLAPITPSVISPDYLFLKHKIKVSYALNKLQESEQWLTAQILSQIDRYYINEVEIFNHGFAKSKMLTYIDNADHSILGSSATVTMVREVLNFFKTPEAGIKYYNQYTNRSVTSSEFEFVPTNVSDVVKSYNVRIVATDKDERGDGKMVIGPFRPGDVIENQYIQPYTGDDFDKMAAPADQSVYYVIGEIDYYSDFIFWDIAAIGLTSDRFEVQSIELYAGPDQDNIFTKDGSLIVFEDDLRPQYTTIELEPITI
>ID:YP_004010015.1 |[Enterobacter phage CC31]||_Enterobacteria_phage_CC31_.gbk|6|1947|NC_014662(165540):78010-79956:1 ^GeneID:9926311^ Enterobacteria phage CC31, complete genome.|neighbours:ID:YP_004010014.1(1),ID:YP_004010016.1(1)|neighbour_genes:5.4,7|
MATTEPFNYQLKRTANAIPEVFIGGTFQEIKKNFVDWLRGQNEFLDYDFEGSRMNVLLDLLAYNTLYIQQFGNSAVYESFMRTANLRSSVVQAAQDNGYLPSSRSAAKTEIMLECTHALNENSLRIPRGTRFLAYARDTSADPYPFVTTEDVIALKDQNSLYFPRVKLAQGRIVRTELKYNKLKPIIIRDENIDRSEVRLFVDGAEWTNWTYKSMVHAGSTSTIYYMRETVDGHTEFFFGEGEQSVSVAGAALEANYIGGLKPIQDQTIVIEYIRTDGERANGATEFSYADTLQYISVQKIYENPDDSPDYVGADGGGDPEDIERIRELGTIKREAQARCVTATDYDTFVSERFGSIVQAVQTFTDQYKPGYAFIAIKPKSGLYLTSVQREDIQNYLKPFNLAPITPSVISPNYLFLKHNIKVTYALNKLQESEQWLHGQIIDKIDEYYTNEVEIFNAQFAKSRMLTYVDRADHSIIGSSAEIEMVREVQNFFETPSAGIKYYNQITPRSLKSSEFKFTKGTSSYMVRLAGTVGDSKKGKVVLGPFKAGDLVATPAAPIYTGSDFEKLPVTDGRNTYFVVGEVDYPSDYIYWNIAALNINSSLFDVQSIELYALPKENNIFTKDGSLIVFENDLRPQYTTITLEPIAQ
>ID:YP_009118822.1 |[Enterobacteria phage GEC-3S]||_Enterobacteria_phage_GEC-3S_.gbk|Putative baseplate w..|1905|NC_025425(163424):68986-70890:1 ^GeneID:23301178^ Enterobacteria phage GEC-3S complete genome.|neighbours:ID:YP_009118821.1(1),ID:YP_009118823.1(1)|neighbour_genes:hypothetical protein,Putative baseplate w..|
MTKQKITQIPDIFNAATFDEIKSALTDWMRNQEEFKDFDFNGAGINVLMDLLAYNTLYIQQFANAALYESFIRTAIKRSSVVQAAQDLGYLPASKTSASTTIMLHVTHPRNPASIRIPRGTKFIASVDRQTSYPFVTTEDVVSVLGSNGLYTPMLKVAQGRIVRTEMLFDPKKQILIRDPDIDRAQVKLWVDGAEWKDWTRESIVNATGASNIFYMRETVDGHTEIFFGEGESTLSAAGGALEANYIGGLKPSTGANIVIEYISTKGAEANGSVNFTYADTLASISIVKIIENPTNDRDYVGADGGGDPESIERIRELAPVMRESQRRCVTASDYEAFVSSRFGSIVQAVQCFTDREKPGYAFVAVKPKSGLRLTTVQKEDMRDYLAKYNLAPITPSIIDPNYLYIKQNIKVSYSINDLSESEQWLRGAVIDQIDAYYTDEVEIFNQTFSKSKMLARIDKADVSVIGSSAEIEMVREIDNFYKAPMAGIKFLNQYKSGIKSSSFNFEKDDKQYPIHYVSTEMNKESGLAKLLVGPFPVDSTIALPHYSGTDFDKEVIDGADLYFEVGEVQHYDDLISWDLGKLNINSDRFTGSYIELTAKPIADNIFTKDGSLIVFENDLRPQYTTISLEAIAQ
>ID:ANZ51578.1 |[Enterobacteria phage GiZh]||_Enterobacteria_phage_GiZh_.gbk|baseplate wedge subu..|1983|KT184311(166514):128383-130365:1 ^^ Enterobacteria phage GiZh, complete genome.|neighbours:ID:ANZ51577.1(1),ID:ANZ51579.1(1)|neighbour_genes:putative phospholipa..,baseplate wedge init..|
MANTPVNYQLTRTANAIPEIFVGGTFAEIKQNLIEWLNGQNEFLDYDFEGSRLNVLCDLLAYNTLYIQQFGNAAVYESFMRTANLRSSVVQAAQDNGYLPTSKSAAQTEIMLTCTDALNRNYITIPRGTRFLAYAKDTSVNPYNFVSTEDVIAIRDKNNQYFPRLKLAQGRIVRTEIIYDKLTPIIIYDKNIDRNQVKLYVDGAEWINWTRKSMVHAGSTSTIYYMRETIDGNTEFYFGEGEISVNAAEGALTANYIGGLKPTQNSTIVIEYISTNGADANGAVGFSYADTLTNITVININENPNDDPDFVGADGGGDPEDIERIRELGTIKRETQQRCVTATDYDTFVSERFGSIIQAVQTFTDSTKPGYAFIAAKPKSGLYLTTVQREDIKNYLKDYNLAPITPSIISPNYLFIKTNLKVTYALNKLQESEQWLEGQIIDKIDRYYTEDVEIFNSSFAKSKMLTYVDDADHSIIGSSATIQIVREVQNFYKTPEAGIKYNNQIKDRSMESNTFSFNSGRKVVNPDTGLEEDVLYDVRIVSTDRDSKGIGKVIIGPFASGDVTENENIQPYTGNDFNKLANSDGRDKYYVIGEINYPADMIYWNIAKINLTSEKFEVQTIELYSDPTDDVIFTRDGSLIVFENDLRPQYLTIDLEPISQ
>ID:YP_003734294.1 |[Enterobacteria phage IME08]||_Enterobacteria_phage_IME08_.gbk|6|2070|NC_014260(172253):77943-80012:1 ^GeneID:9384454^ Enterobacteria phage IME08, complete genome.|neighbours:ID:YP_003734293.1(1),ID:YP_003734295.1(1)|neighbour_genes:5.4,7|
MKGICYRQKGCPDGRPYFMRRYSRTSLIQSIHKIGIKMATPTNYQLTRTVNAIPKVFVGATFEEIKKNIIDWLSSQDEFKDYDFVGSRMNILIDMLAYNTLYMQQFANTALYESFIGTANLRSSVVQAAQDNGYLPSSKSAAKTTVMLTCTQALNEKNIRIPRGTKFLAYARDTSADPYSFVTTDNVIAVRDVNNQYWPIVSLAQGRIIRTELKYDPKTPILIRDQDIDRQEVKLYVDGAEWINWTNKSMVHAGSTSTIYYMRETVDGNTEFFFGEGEAEKSVAGGVLEANYIGGLKPVKDSTIVIEYLRTDGEVANGAVDFSYADSLAYITVEKITENYNDDPDYVGADGGGDPEDIERIRELAVVKREAQMRAVTGTDYDTFVSERFGSIVQAVQTFTDPNKPGYAFVTIKPKSGLYLTAVQREDIQDYLKEFNLAPITASVISPDYLFLKHKIKVSYALNKLQESEQWLSAQILSQIDRYYINEVEIFNHGFAKSKMLTYIDNADHSILGSSATITMVREVLNFFKTPESGIKYYNQYTNRSVVSSEFEFVPTIVSEDSPAYNVRIAATDKDERGDGKIVIGPFRPGDVIENQYIKPYTGNDFDKMPAPADQSVYYVIGEIDYYSDFIFWDIAAIGLTSDRFEVQSIELYAGPDQDNIFTKDGSLIVFEDDLRPQYTTIELEPITI
>ID:YP_002922498.1 |[Escherichia phage JS10]||_Enterobacteria_phage_JS10_.gbk|6|1959|NC_012741(171451):78317-80275:1 ^GeneID:7943548^ Enterobacteria phage JS10, complete genome.|neighbours:ID:YP_002922497.1(1),ID:YP_002922499.1(1)|neighbour_genes:5.4,7|
MATPTNYQLTRTVNAIPKVFVGATFEEIKKNIIDWLSSQEEFKDYDFVGSRMNILIDMLAYNTLYIQQFANTALYESFIGTANLRSSVVQAAQDNGYLPSSKSAAKTSIMLTCTQALNEKNIRIPRGTKFLAYARDTSADPYAFVTTENVIAVRDVNNQYLPIVSLAQGRIIRTELKYDPKTPILIRDPDIDRQEVKLYVDGAEWTNWTNKSMVHAGSTSTIYYMRETVDGNTEFFFGEGVAEKSVAGGVLEANYIGGLKPVKDATIVIEYLRTDGEVANGAVDFSYADSLAYITVEKITENYDGNPDYVGADGGGDPEDIERIRELAVVKREAQMRAVTGTDYDTFVSERFGSIVQAVQTFTDPNKPGYAFVTIKPKSGLYLTAVQREDIQNYLSEFNLAPITPSVISPDYLFLKHKIKVSYALNKLQESEQWLTAQILSQIDRYYINEVEIFNHGFAKSKMLTYIDNADHSILGSSATVTMVREVLNFFKTPEAGIKYYNQYTNRSVTSSEFEFVPTNVSDDIKSYNVRIVATDKDERGDGKMVIGPFRPGDVIENQYIQPYTGDDFDKMAAPADQSVYYVIGEIDYYSDFIFWDIAAIGLTSDRFEVQSIELYAGPDQDNIFTKDGSLIVFEDDLRPQYTTIELEPITI
>ID:YP_001595281.1 |[Escherichia phage JS98]||_Enterobacteria_phage_JS98.gbk|baseplate wedge subu..|1959|NC_010105(170523):79452-81410:1 ^^ Enterobacteria phage JS98, complete genome.|neighbours:ID:YP_001595280.1(1),ID:YP_001595282.1(1)|neighbour_genes:gp5.4 conserved hypo..,baseplate wedge subu..|
MATPTNYQLTRTVNAIPKVFVGATFEEIKKNIIDWLSSQEEFKDYDFVGSRMNILIDMLAYNTLYIQQFANTALYESFIGTANLRSSVVQAAQDNGYLPSSKSAAKTSIMLTCTQALNEKNIRIPRGTKFLAYARDTSADPYAFVTTENVIAVRDVNNQYLPIVSLAQGRIIRTELKYDPKTPILIRDPDIDRQEVKLYVDGAEWTNWTNKSMVHAGSTSTIYYMRETVDGNTEFFFGEGVAEKSVAGGVLEANYIGGLKPVKDATIVIEYLRTDGEVANGAVDFSYADSLAYITVEKITENYDGNPDYVGADGGGDPEDIERIRELAVVKREAQMRAVTGTDYDTFVSERFGSIVQAVQTFTDPNKPGYAFVTIKPKSGLYLTAVQREDIQNYLSEFNLAPITPSVISPDYLFLKHKIKVSYALNKLQESEQWLTAQILSQIDRYYINEVEIFNHGFAKSKMLTYIDNADHSILGSSATVTMVREVLNFFKTPEAGIKYYNQYTNRSVTSSEFEFVPTNVSDDIKSYNVRIVATDKDERGDGKMVIGPFRPGDVIENQYIQPYTGDDFDKMAAPADQSVYYVIGEIDYYSDFIFWDIAAIGLTSDRFEVQSIELYAGPDQDNIFTKDGSLIVFEDDLRPQYTTIELEPITI
>ID:YP_002922213.1 |[Escherichia phage JSE]||_Enterobacteria_phage_JSE_.gbk|6|1905|NC_012740(166418):71693-73597:1 ^GeneID:7943181^ Enterobacteria phage JSE, complete genome.|neighbours:ID:YP_002922212.1(1),ID:YP_002922214.1(1)|neighbour_genes:gp5.4 conserved hypo..,7|
MTKQKITQIPDIFNAATFDEIKSALTDWMRNQEEFKDFDFNGAGINVLMDLLAYNTLYIQQFANAALYESFIRTAIKRSSVVQAAQDLGYLPASKTSASTTIMLHVTHPRNPASIRIPRGTKFIASVDRQTSYPFVTTEDVVSVLGSNGLYTPMLKVAQGRIVRTEMLFDPKKQILIRDPDIDRAQVKLWVDGAEWKDWTRESIVNATGASNIFYMRETVDGHTEIFFGEGESTLSAAGGALEANYIGGLKPSTGANIVIEYISTKGAEANGSVNFTYADTLASISIVKIIENPTNDRDYVGADGGGDPESIERIRELAPVMRESQRRCVTASDYEAFVSSRFGSIVQAVQCFTDREKPGYAFVAVKPKSGLRLTTVQKEDMRDYLAKYNLAPITPSIIDPNYLYIKQNIKVSYSINDLSESEQWLRGAVIDQIDAYYTDEVEIFNQTFSKSKMLARIDKADVSVIGSSAEIEMVREIDNFYKAPMAGIKFLNQYKSGIKSSSFNFEKDDKQYPIHYVSTEMNKESGLAKLLVGPFPVGSAIALPHYSGTDFDKEVIDGADLYFEVGEVQHYDDLISWDLGKLNINSDRFTGSYIELTAKPIADNIFTKDGSLIVFENDLRPQYTTISLEAIAQ
>ID:ANZ51777.1 |[Enterobacteria phage Kha5h]||_Enterobacteria_phage_Kha5h_.gbk|baseplate wedge subu..|1983|KT184312(167318):103294-105276:1 ^^ Enterobacteria phage Kha5h, complete genome.|neighbours:ID:ANZ51776.1(1),ID:ANZ51778.1(1)|neighbour_genes:phospholipase,baseplate wedge init..|
MANTPVNYQLTRTANAIPEIFVGGTFAEIKQNLIEWLNGQNEFLDYDFEGSRLNVLCDLLAYNTLYIQQFGNAAVYESFMRTANLRSSVVQAAQDNGYLPTSKSAAQTEIMLTCTDALNRNYITIPRGTRFLAYAKDTSVNPYNFVSTEDVIAIRDKNNQYFPRLKLAQGRIVRTEIIYDKLTPIIIYDKNIDRNQVKLYVDGAEWINWTRKSMVHAGSTSTIYYMRETIDGNTEFYFGEGEISVNASEGALTANYIGGLKPTQNSTIVIEYISTNGADANGAVGFSYADTLTNITVININENPNDDPDFVGADGGGDPEDIERIRELGTIKRETQQRCVTATDYDTFVSERFGSIIQAVQTFTDSTKPGYAFIAAKPKSGLYLTTVQREDIKNYLKDYNLAPITPSIISPNYLFIKTNLKVTYALNKLQESEQWLEGQIIDKIDRYYTEDVEIFNSSFAKSKMLTYVDDADHSIIGSSATIQIVREVQNFYKTPEAGIKYNNQIKDRSMESNTFSFNSGRKVVNPDTGLEEDVLYDVRIVSTDRDSKGIGKVIIGPFASGDVTENENIQPYTGNDFNKLANSDGRDKYYVIGEINYPADMIYWNIAKINLTSEKFEVQTIELYSDPTDDVIFTRDGSLIVFENDLRPQYLTIDLEPISQ
>ID:YP_001469482.1 |[Escherichia phage Phi1]||_Enterobacteria_phage_Phi1_.gbk|6|1905|NC_009821(164270):68541-70445:1 ^GeneID:5602150^ Enterobacteria phage Phi1, complete genome.|neighbours:ID:YP_001469481.1(1),ID:YP_001469483.1(1)|neighbour_genes:5.4,7|
MTKQKITQIPDIFNAATFDEIKSALTDWMRNQEEFKDFDFNGAGINVLMDLLAYNTLYIQQFANAALYESFIRTAIKRSSVVQAAQDLGYLPASKTSASTTIMLHVTHPRNPASIRIPRGTKFIASVDRQTSYPFVTTEDVVSVLGSNGLYTPMLKVAQGRIVRTEMLFDPKKQILIRDPDIDRAQVKLWVDGAEWKDWTRESIVNATGASNIFYMRETVDGHTEIFFGEGESTLSAAGGALEANYIGGLKPSTGANIVIEYISTKGAEANGSVNFTYADTLASISIVKIIENPTNDRDYVGADGGGDPESIERIRELAPVMRESQRRCVTASDYEAFVSSRFGSIVQAVQCFTDREKPGYAFVAVKPKSGLRLTTVQKEDMRDYLAKYNLAPITPSIIDPNYLYIKQNIKVSYSINDLSESEQWLRGAVIDQIDAYYTDEVEIFNQTFSKSKMLARIDKADVSVIGSSAEIEMVREIDNFYKAPMAGIKFLNQYKSGIKSSSFNFEKDDKQYPIHYVSTEMNKESGLAKLLVGPFPVDSTIALPHYSGTDFDKEVIDGADLYFEVGEVQHYDDLISWDLGKLNINSDRFTGSYIELTAKPIADNIFTKDGSLIVFENDLRPQYTTISLEAIAQ
>ID:YP_009202886.1 |[Escherichia phage QL01]||_Enterobacteria_phage_QL01.gbk|baseplate wedge subu..|1959|NC_028847(170527):78264-80222:1 ^GeneID:26629874^ Enterobacteria phage QL01, complete genome.|neighbours:ID:YP_009202885.1(1),ID:YP_009202887.1(1)|neighbour_genes:hypothetical protein,baseplate wedge init..|
MATPTNYQLTRTVNAIPKVFVGATFEEIKKNIIDWLSSQDEFKDYDFVGSRMNILIDMLAYNTLYMQQFANTAVYESFIGTANLRSSVVQAAQDNGYLPSSKSAAKTSIMLTCTQALNEKNIRIPRGTKFLAYARDTSADPYAFVTTENVIAVRDVNNQYLPIVSLAQGRIIRTELKYDPKTPILIRDPDIDRQEVKLYVDGAEWTNWTNKSMVHAGSTSTIYYMRETVDGNTEFFFGEGVAEKSVAGGVLEANYIGGLKPVKDATIVIEYLRTDGEVANGAVDFSYADSLAYITVEKITENYDENPDYVGADGGGDPEDIERIRELAVVKREAQMRAVTGTDYDTFVSERFGSIVQAVQTFTDPNKPGYAFVTIKPKSGLYLTAVQREDIQNYLSEFNLAPITPSVISPDYLFLKHKIKVSYALNKLQESEQWLTAQILSQIDRYYINEVEIFNHGFAKSKMLTYIDNADHSILGSSATVTMVREVLNFFKTPEAGIKYYNQYTNRSVTSSEFEFVPTNVSDVVKSYNVRIVATDKDERGDGKMVIGPFRPGDVIENQYIQPYTGDDFDKMAAPADQSVYYVIGEIDYYSDFIFWDIAAIGLTSDRFEVQSIELYAGPDQDNIFTKDGSLIVFEDDLRPQYTTIELEPITI
>ID:AIT74246.1 |[Enterobacteria phage RB10]||_Enterobacteria_phage_RB10_.gbk|baseplate wedge subu..|1983|KM606999(168401):76556-78538:1 ^^ Enterobacteria phage RB10, complete genome.|neighbours:ID:AIT74245.1(1),ID:AIT74247.1(1)|neighbour_genes:hypothetical protein,baseplate wedge subu..|
MANTPVNYQLTRTANAIPEIFVGGTFAEIKQNLIEWLNGQNEFLDYDFEGSRLNVLCDLLAYNTLYIQQFGNAAVYESFMRTANLRSSVVQAAQDNGYLPTSKSAAQTEIMLTCTDALNRNYITIPRGTRFLAYAKDTSVNPYNFVSTEDVIAIRDKNNQYFPRLKLAQGRIVRTEIIYDKLTPIIIYDKNIDRNQVKLYVDGAEWINWTRKSMVHAGSTSTIYYMRETIDGNTEFYFGEGEISVNASEGALTANYIGGLKPTQNSTIVIEYISTNGADANGAVGFSYADTLTNITVININENPNDDPDFVGADGGGDPEDIERIRELGTIKRETQQRCVTATDYDTFVSERFGSIIQAVQTFTDSTKPGYAFIAAKPKSGLYLTTVQREDIKNYLKDYNLAPITPSIISPNYLFIKTNLKVTYALNKLQESEQWLEGQIIDKIDRYYTEDVEIFNSSFAKSKMLTYVDDADHSIIGSSATIQIVREVQNFYKTPEAGIKYNNQIKDRSMESNTFSFNSGRKVVNPDTGLEEDVLYDVRIVSTDRNSKGIGKVIIGPFASGDVTENKNIRPYTGNDFNKLANSSGRDKYYVIGEINYPADMIYWNIAKINLTSDKFEVQTIELYSDPTDDVIFTRDGSLIVFENDLRPQYLTIDLEPISQ
>ID:YP_002854488.1 |[Escherichia virus RB14]||_Enterobacteria_phage_RB14_.gbk|6|1983|NC_012638(165429):77225-79207:1 ^GeneID:7803904^ Enterobacteria phage RB14, complete genome.|neighbours:ID:YP_002854487.1(1),ID:YP_002854489.1(1)|neighbour_genes:5.4,7|
MANTPVNYQLTRTANAIPEIFVGGTFAEIKQNLIEWLNGQNEFLDYDFEGSRLNVLCDLLAYNTLYIQQFGNAAVYESFMRTANLRSSVVQAAQDNGYLPTSKSAAQTEIMLTCTDALNRNYITIPRGTRFLAYAKDTSVNPYNFVSTEDVIAIRDKNNQYFPRLKLAQGRIVRTEIIYDKLTPIIIYDKNIDRNQVKLYVDGAEWINWTRKSMVHAGSTSTIYYMRETIDGNTEFYFGEGEISVNASEGALTANYIGGLKPTQNSTIVIEYISTNGADANGAVGFSYADTLTNITVININENPNDDPDFVGADGGGDPEDIERIRELGTIKRETQQRCVTATDYDTFVSERFGSIIQAVQTFTDSTKPGYAFIAAKPKSGLYLTTVQREDIKNYLKDYNLAPITPSIISPNYLFIKTNLKVTYALNKLQESEQWLEGQIIDKIDRYYTEDVEIFNSSFAKSKMLTYVDDADHSVIGSSATIQMVREVQNFYKTPEAGIKYNNQIKDRSMESNTFSFNSGRKVVNPDTGLEEDVLYDVRIVSTDRDSKGIGKVIIGPFASGDVTENENIQPYTGNDFNKLANSDGRDKYYVIGEINYPADTIYWNIAKINLTSEKFEVQTIELYSDPTDDVIFTRDGSLIVFENDLRPQYLTIDLEPISQ
>ID:YP_003858493.1 |[Escherichia virus RB16]||_Enterobacteria_phage_RB16_.gbk|6|1914|NC_014467(176788):108996-110909:1 ^GeneID:9712934^ Enterobacteria phage RB16, complete genome.|neighbours:ID:YP_003858492.1(1),ID:YP_003858494.1(1)|neighbour_genes:putative Mob-like HN..,7|
MATTRKQINQIPDIFVGATFDEIKSDLINWLRGQDEFKDYDFSGSRMNVLVDLLSYCTLYIQQMSNTALFESFIRTAALRSSVVQQAQDLGYMPDSRTAANTAILITAKNPLNPTSIRIPRGTKFIGTVKETNSFPFVVSDDVVIVRDKDNNYVSMLNIVQGRLVRTEVIFDGSTILIRDPNIDRSQVRVTVNGAQWDDWTNESIVNATGASTIFYMRETVDGHTEVYFGEGETSQQVAGGALTADYIGGLKPANGSTVVIEYISTNGEEANGAENFVYVDTLTNISITNIVENPTDSADYVGADGGGEPEDIERIRELAPIMRETQRRCVTASDYESFLSHRFGSVIQAVQCFTDKEKPGYAFIAVKPKSGLRLTSVQKEDMQNYLAKYNLATITPSILDPNYLYIVQSVKVTYDISKLIESEEWLRGQVINEIDRYYTDNVEIFNKSFSKSKMLTYVDNADVSIIGSSATIQLLRELDNYYSAPMSGIHFLNQVKSRSVVSNGFKYTNAAGDSYDVRYASTDMNTTTGLAKMVIGPFKNGDIGIAAYTGNDFDKYPGVTDRDKYYEVGYVEHFNDFISFDLGVLNVPSERFSAAYIELTGTPLEENIFTRDGSLIVFENDLRPQYTTLTMNPISQ
>ID:AXF42462.1 |[Enterobacteria phage RB18]||_Enterobacteria_phage_RB18_.gbk|baseplate wedge subu..|1983|MH553563(166677):78200-80182:1 ^^ Enterobacteria phage RB18, complete genome.|neighbours:ID:AXF42461.1(1),ID:AXF42463.1(1)|neighbour_genes:hypothetical protein,baseplate wedge subu..|
MANTPVNYQLTRTANAIPEIFVGGTFAEIKQNLIEWLNGQNEFLDYDFEGSRLNVLCDLLAYNTLYIQQFGNAAVYESFMRTANLRSSVVQAAQDNGYLPTSKSAAQTEIMLTCTDALNRNYITIPRGTRFLAYAKDTSVNPYNFVSTEDVIAIRDKNNQYFPRLKLAQGRIVRTEIIYDKLTPIIIYDKNIDRNQVKLYVDGAEWINWTRKSMVHAGSTSTIYYMRETIDGNTEFYFGEGEISVNASEGALTANYIGGLKPTQNSTIVIEYISTNGADANGAVGFSYADTLTNITVININENPNDDPDFVGADGGGDPEDIERIRELGTIKRETQQRCVTATDYDTFVSERFGSIIQAVQTFTDSTKPGYAFIAAKPKSGLYLTTVQREDIKNYLKDYNLAPITPSIISPNYLFIKTNLKVTYALNKLQESEQWLEGQIIDKIDRYYTEDVEIFNSSFAKSKMLTYVDDADHSIIGSSATIQMVREVQNFYKTPEAGIKYNNQIKDRSMESNTFSFNSGRKVVNPDTGLEEDVLYDVRIVSTDRDSKGIGKVIIGPFASGDVTENENIQPYTGNDFNKLANSDGRDKYYVIGEINYPADMIYWNIAKINLTSEKFEVQTIELYSDPTDDVIFTRDGSLIVFENDLRPQYLTIDLEPISQ
>ID:YP_009102357.1 |[Enterobacteria phage RB27]||_Enterobacteria_phage_RB27_.gbk|baseplate wedge subu..|1983|NC_025448(165179):76929-78911:1 ^GeneID:22113141^ Enterobacteria phage RB27, complete genome.|neighbours:ID:YP_009102356.1(1),ID:YP_009102358.1(1)|neighbour_genes:hypothetical protein,baseplate wedge subu..|
MANTPVNYQLTRTANAIPEIFVGGTFAEIKQNLIEWLNGQNEFLDYDFEGSRLNVLCDLLAYNTLYIQQFGNAAVYESFMRTANLRSSVVQAAQDNGYLPTSKSAAQTEIMLTCTDALNRNYITIPRGTRFLAYAKDTSVNPYNFVSTEDVIAIRDKNNQYFPRLKLAQGRIVRTEIIYDKLTPIIIYDKNIDRNQVKLYVDGAEWINWTRKSMVHAGSTSTIYYMRETIDGNTEFYFGEGEISVNAAEGALTANYIGGLKPTQNSTIVIEYISTNGADANGAVGFSYADTLTNITVININENPNDDPDFVGADGGGDPEDIERIRELGTIKRETQQRCVTATDYDTFVSERFGSIIQAVQTFTDSTKPGYAFIAAKPKSGLYLTTVQREDIKNYLKDYNLAPITPSIISPNYLFIKTNLKVTYALNKLQESEQWLEGQIIDKIDRYYTEDVEIFNSSFAKSKMLTYVDDADHSIIGSSATIQMVREVQNFYKTPEAGIKYNNQIKDRSMESNTFSFNSGRKVVNPDTGLEEDVLYDVRIVSTDRDSKGIGKVIIGPFASGDVTENENIQPYTGNDFNKLASSDGRDKYYVIGEINYPADMIYWNIAKINLTSDKFEVQTIELYSDPIDDVIFTRDGSLIVFENDLRPQYLTIDLEPISQ
>ID:AIT74792.1 |[Enterobacteria phage RB33]||_Enterobacteria_phage_RB33_.gbk|baseplate wedge subu..|1983|KM607001(166007):78767-80749:1 ^^ Enterobacteria phage RB33, complete genome.|neighbours:ID:AIT74791.1(1),ID:AIT74793.1(1)|neighbour_genes:hypothetical protein,baseplate wedge subu..|
MANTPVNYQLTRTANAIPEIFVGGTFAEIKQNLIEWLNGQNEFLDYDFEGSRLNVLCDLLAYNTLYIQQFGNAAVYESFMRTANLRSSVVQAAQDNGYLPTSKSAAQTEIMLTCTDALNRNYITIPRGTRFLAYAKDTSVNPYNFVSTEDVIAIRDKNNQYFPRLKLAQGRIVRTEIIYDKLTPIIIYDKNIDRNQVKLYVDGAEWINWTRKSMVHAGSTSTIYYMRETIDGNTEFYFGEGEISVNAAEGALTANYIGGLKPTQNSTIVIEYISTNGADANGAVGFSYADTLTNITVININENPNDDPDFVGADGGGDPEDIERIRELGTIKRETQQRCVTATDYDTFVSERFGSIIQAVQTFTDSTKPGYAFIAAKPKSGLYLTTVQREDIKNYLKDYNLAPITPSIISPNYLFIKTNLKVTYALNKLQESEQWLEGQIIDKIDRYYTEDVEIFNSSFAKSKMLTYVDDADHSIIGSSATIQIVREVQNFYKTPEAGIKYNNQIKDRSMESNTFSFNSGRKVVNPDTGLEEDVLYDVRIVSTDRDSKGIGKVIIGPFASGDVTENENIQPYTGNDFNKLANSDGRDKYYVIGEINYPADMIYWNIAKINLTSEKFEVQTIELYSDPTDDVIFTRDGSLIVFENDLRPQYLTIDLEPISQ
>ID:YP_009098537.1 |[Escherichia phage RB3]||_Enterobacteria_phage_RB3_.gbk|baseplate wedge subu..|1983|NC_025419(168402):76557-78539:1 ^GeneID:22113901^ Enterobacteria phage RB3, complete genome.|neighbours:ID:YP_009098536.1(1),ID:YP_009098538.1(1)|neighbour_genes:hypothetical protein,baseplate wedge subu..|
MANTPVNYQLTRTANAIPEIFVGGTFAEIKQNLIEWLNGQNEFLDYDFEGSRLNVLCDLLAYNTLYIQQFGNAAVYESFMRTANLRSSVVQAAQDNGYLPTSKSAAQTEIMLTCTDALNRNYITIPRGTRFLAYAKDTSVNPYNFVSTEDVIAIRDKNNQYFPRLKLAQGRIVRTEIIYDKLTPIIIYDKNIDRNQVKLYVDGAEWINWTRKSMVHAGSTSTIYYMRETIDGNTEFYFGEGEISVNASEGALTANYIGGLKPTQNSTIVIEYISTNGADANGAVGFSYADTLTNITVININENPNDDPDFVGADGGGDPEDIERIRELGTIKRETQQRCVTATDYDTFVSERFGSIIQAVQTFTDSTKPGYAFIAAKPKSGLYLTTVQREDIKNYLKDYNLAPITPSIISPNYLFIKTNLKVTYALNKLQESEQWLEGQIIDKIDRYYTEDVEIFNSSFAKSKMLTYVDDADHSIIGSSATIQIVREVQNFYKTPEAGIKYNNQIKDRSMESNTFSFNSGRKVVNPDTGLEEDVLYDVRIVSTDRNSKGIGKVIIGPFASGDVTENKNIRPYTGNDFNKLANSSGRDKYYVIGEINYPADMIYWNIAKINLTSDKFEVQTIELYSDPTDDVIFTRDGSLIVFENDLRPQYLTIDLEPISQ
>ID:YP_239182.1 |[Escherichia virus RB43]||_Enterobacteria_phage_RB43_.gbk|6|1854|NC_007023(180500):110416-112269:1 ^GeneID:3416185^ Enterobacteria phage RB43, complete genome.|neighbours:ID:YP_239181.1(1),ID:YP_239183.1(1)|neighbour_genes:hypothetical protein,7|
MKSNRSLINWLRGQDEFKDYDFSGSRMNVLVDLLSYATLYIQQMGNSALFESFIRTAALRSSVVQHAQDFGYMPDSRTAANTSILITANNPLNPTSIRIPRGTKFIGTVKDTNSFPFVVSDDVVIVRDKDNNYVSMLNIVQGRLVRTEVIYDGSTILIRDPNIDRSQVRVTINGAQWDDWTNESIVNATGASTVFYMRETVDGHTEVYFGEGETSQQVAGGALTADYIGGLKPANGSVVVIEYISTNGEEANGAENFVYVDTLTNISITSIVENPTNSADYVGADGGGEPEDIERIRELAPIMRETQRRCVTASDYESFLSHRFGSVIQAVQCFTDSEKPGYAFIAVKPKSGLRLTSVQKEDMQNYLAKYNLATITPSILDPNYLYIVQSIKVTYDISKLIESEEWLRGQVINEIDKYYTDNVEIFNRSFSKSKMLTYVDNADVSIIGSSATISLLRELDNYYSAPMSGIHFLNQVASRSVISNGFKYTNADDDSYDVRYASTDMDTSTGRAKIVIGPFKDGDIAITPYAGNDFDKYPGVTDRTKYYEVGYIEHYSDFISFDLGVLNVPAERFSAAYIELTAKPLEETIFTRDGSLIVFENDLRPQYTTLTMNPISQ
>ID:NP_891708.1 |[Escherichia phage RB49]||_Enterobacteria_phage_RB49_.gbk|6|1905|NC_005066(164018):67817-69721:1 ^GeneID:1725346^ Enterobacteria phage RB49, complete genome.|neighbours:ID:NP_891707.1(1),ID:NP_891709.1(1)|neighbour_genes:gp5.4 conserved hypo..,7|
MTKQKITQIPDIFNAATFDEIKSALTDWMRNQEEFKDFDFNGAGINVLMDLLAYNTLYIQQFANAALYESFIRTAIKRSSVVQAAQDLGYLPASKTSASTTIMLHVSHPRNPASIRIPRGTKFIASVDRQTSYPFVTTEDVVSVLGSNGLYTPMLKVAQGRIVRTEMLFDPKKQILIRDPDIDRAQVKLWVDGAEWKDWTRESIVNATGASNIFYMRETVDGHTEIFFGEGESTLSAAGGALEANYIGGLKPSTGANIVIEYISTKGAEANGSVNFTYADTLASISIVKIIENPTNDRDYVGADGGGDPESIERIRELAPVMRESQRRCVTASDYEAFVSSRFGSIVQAVQCFTDREKPGYAFVAVKPKSGLRLTTVQKEDMRDYLAKYNLAPITPSIIDPNYLYIKQNIKVSYSINDLSESEQWLRGAVIDQIDAYYTDEVEIFNQTFSKSKMLARIDKADVSVIGSSAEIEMVREIDNFYKAPMAGIKFLNQYKSGIKSSSFNFEKDDKQYPIHYVSTEMNKESGLAKLLVGPFPVDSAIALPHYSGTDFDKEVIDGADLYFEVGEVQHYDDLISWDLGKLNINSDRFTGSYIELTAKPIADNIFTKDGSLIVFENDLRPQYTTISLEAIAQ
>ID:YP_002854110.1 |[Enterobacteria phage RB51]||_Enterobacteria_phage_RB51_.gbk|6|1983|NC_012635(168394):80578-82560:1 ^GeneID:7803416^ Enterobacteria phage RB51, complete genome.|neighbours:ID:YP_002854109.1(1),ID:YP_002854111.1(1)|neighbour_genes:5.4,7|
MANTPVNYQLTRTANAIPEIFVGGTFAEIKQNLIEWLNGQNEFLDYDFEGSRLNVLCDLLAYNTLYIQQFGNAAVYESFMRTANLRSSVVQAAQDNGYLPTSKSAAQTEIMLTCTDALNRNYITIPRGTRFLAYAKDTSVNPYNFVSTEDVIAIRDKNNQYFPRLKLAQGRIVRTEIIYDKLTPIIIYDKNIDRNQVKLYVDGAEWINWTRKSMVHAGSTSTIYYMRETIDGNTEFYFGEGEISVNASEGALTANYIGGLKPTQNSTIVIEYISTNGADANGAVGFSYADTLTNITVININENPNDDPDFVGADGGGDPEDIERIRELGTIKRETQQRCVTATDYDTFVSERFGSIIQAVQTFTDSTKPGYAFIAAKPKSGLYLTTVQREDIKNYLKDYNLAPITPSIISPNYLFIKTNLKVTYALNKLQESEQWLEGQIIDKIDRYYTEDVEIFNSSFAKSKMLTYVDDADHSIIGSSATIQIVREVQNFYKTPEAGIKYNNQIKDRSMESNTFSFNSGRKVVNPDTGLEEDVLYDVRIVSTDRDSKGIGKVIIGPFAPGDVTENENIQPYTGNDFNKLINSTGRDKYYVIGEINYPADTIYWNIAKINLTSEKFEVQTIELYSDPTDDVIFTRDGSLIVFENDLRPQYLTIDLEPISQ
>ID:AIT75063.1 |[Enterobacteria phage RB55]||_Enterobacteria_phage_RB55_.gbk|baseplate wedge subu..|1983|KM607002(168896):81025-83007:1 ^^ Enterobacteria phage RB55, complete genome.|neighbours:ID:AIT75062.1(1),ID:AIT75064.1(1)|neighbour_genes:hypothetical protein,baseplate wedge subu..|
MANTPVNYQLTRTANAIPEIFVGGTFAEIKQNLIEWLNGQNEFLDYDFEGSRLNVLCDLLAYNTLYIQQFGNAAVYESFMRTANLRSSVVQAAQDNGYLPTSKSAAQTEIMLTCTDALNRNYITIPRGTRFLAYAKDTSVNPYNFVSTEDVIAIRDKNNQYFPRLKLAQGRIVRTEIIYDKLTPIIIYDKNIDRNQVKLYVDGAEWINWTRKSMVHAGSTSTIYYMRETIDGNTEFYFGEGEISVNASEGALTANYIGGLKPTQNSTIVIEYISTNGADANGAVGFSYADTLTNITVININENPNDDPDFVGADGGGDPEDIERIRELGTIKRETQQRCVTATDYDTFVSERFGSIIQAVQTFTDSTKPGYAFIAAKPKSGLYLTTVQREDIKNYLKDYNLAPITPSIISPNYLFIKTNLKVTYALNKLQESEQWLEGQIIDKIDRYYTEDVEIFNSSFAKSKMLTYVDDADHSVIGSSATIQMVREVQNFYKTPEAGIKYNNQIKDRSMESNTFSFNSGRKVVNPDTGLEEDVLYDVRIVSTDRDSKGIGKVIIGPFASGDVTENENIQPYTGNDFNKLANSDGRDKYYVIGEINYPADVIYWNIAKINLTSEKFEVQTIELYSDPTDDVIFTRDGSLIVFENDLRPQYLTIDLEPISQ
>ID:AIT75336.1 |[Enterobacteria phage RB59]||_Enterobacteria_phage_RB59_.gbk|baseplate wedge subu..|1983|KM607003(168966):81038-83020:1 ^^ Enterobacteria phage RB59, complete genome.|neighbours:ID:AIT75335.1(1),ID:AIT75337.1(1)|neighbour_genes:hypothetical protein,baseplate wedge subu..|
MANTPVNYQLTRTANAIPEIFVGGTFAEIKQNLIEWLNGQNEFLDYDFEGSRLNVLCDLLAYNTLYIQQFGNAAVYESFMRTANLRSSVVQAAQDNGYLPTSKSAAQTEIMLTCTDALNRNYITIPRGTRFLAYAKDTSVNPYNFVSTEDVIAIRDKNNQYFPRLKLAQGRIVRTEIIYDKLTPIIIYDKNIDRNQVKLYVDGAEWINWTRKSMVHAGSTSTIYYMRETIDGNTEFYFGEGEISVNASEGALTANYIGGLKPTQNSTIVIEYISTNGADANGAVGFSYADTLTNITVININENPNDDPDFVGADGGGDPEDIERIRELGTIKRETQQRCVTATDYDTFVSERFGSIIQAVQTFTDSTKPGYAFIAAKPKSGLYLTTVQREDIKNYLKDYNLAPITPSIISPNYLFIKTNLKVTYALNKLQESEQWLEGQIIDKIDRYYTEDVEIFNSSFAKSKMLTYVDDADHSVIGSSATIQMVREVQNFYKTPEAGIKYNNQIKDRSMESNTFSFNSGRKVVNPDTGLEEDVLYDVRIVSTDRDSKGIGKVIIGPFASGDVTENENIQPYTGNDFNKLANSDGRDKYYVIGEINYPADVIYWNIAKINLTSEKFEVQTIELYSDPTDDVIFTRDGSLIVFENDLRPQYLTIDLEPISQ
>ID:AIT73159.1 |[Enterobacteria phage RB5]||_Enterobacteria_phage_RB5_.gbk|baseplate wedge subu..|1983|KM606995(168394):76549-78531:1 ^^ Enterobacteria phage RB5, complete genome.|neighbours:ID:AIT73158.1(1),ID:AIT73160.1(1)|neighbour_genes:hypothetical protein,baseplate wedge subu..|
MANTPVNYQLTRTANAIPEIFVGGTFAEIKQNLIEWLNGQNEFLDYDFEGSRLNVLCDLLAYNTLYIQQFGNAAVYESFMRTANLRSSVVQAAQDNGYLPTSKSAAQTEIMLTCTDALNRNYITIPRGTRFLAYAKDTSVNPYNFVSTEDVIAIRDKNNQYFPRLKLAQGRIVRTEIIYDKLTPIIIYDKNIDRNQVKLYVDGAEWINWTRKSMVHAGSTSTIYYMRETIDGNTEFYFGEGEISVNASEGALTANYIGGLKPTQNSTIVIEYISTNGADANGAVGFSYADTLTNITVININENPNDDPDFVGADGGGDPEDIERIRELGTIKRETQQRCVTATDYDTFVSERFGSIIQAVQTFTDSTKPGYAFIAAKPKSGLYLTTVQREDIKNYLKDYNLAPITPSIISPNYLFIKTNLKVTYALNKLQESEQWLEGQIIDKIDRYYTEDVEIFNSSFAKSKMLTYVDDADHSIIGSSATIQIVREVQNFYKTPEAGIKYNNQIKDRSMESNTFSFNSGRKVVNPDTGLEEDVLYDVRIVSTDRNSKGIGKVIIGPFASGDVTENKNIRPYTGNDFNKLANSSGRDKYYVIGEINYPADMIYWNIAKINLTSDKFEVQTIELYSDPTDDVIFTRDGSLIVFENDLRPQYLTIDLEPISQ
>ID:YP_009167524.1 |[Enterobacteria phage RB68]||_Enterobacteria_phage_RB68_.gbk|baseplate wedge subu..|1983|NC_027979(168401):80578-82560:1 ^GeneID:26041634^ Enterobacteria phage RB68, complete genome.|neighbours:ID:YP_009167523.1(1),ID:YP_009167525.1(1)|neighbour_genes:hypothetical protein,baseplate wedge subu..|
MANTPVNYQLTRTANAIPEIFVGGTFAEIKQNLIEWLNGQNEFLDYDFEGSRLNVLCDLLAYNTLYIQQFGNAAVYESFMRTANLRSSVVQAAQDNGYLPTSKSAAQTEIMLTCTDALNRNYITIPRGTRFLAYAKDTSVNPYNFVSTEDVIAIRDKNNQYFPRLKLAQGRIVRTEIIYDKLTPIIIYDKNIDRNQVKLYVDGAEWINWTRKSMVHAGSTSTIYYMRETIDGNTEFYFGEGEISVNASEGALTANYIGGLKPTQNSTIVIEYISTNGADANGAVGFSYADTLTNITVININENPNDDPDFVGADGGGDPEDIERIRELGTIKRETQQRCVTATDYDTFVSERFGSIIQAVQTFTDSTKPGYAFIAAKPKSGLYLTTVQREDIKNYLKDYNLAPITPSIISPNYLFIKTNLKVTYALNKLQESEQWLEGQIIDKIDRYYTEDVEIFNSSFAKSKMLTYVDDADHSIIGSSATIQIVREVQNFYKTPEAGIKYNNQIKDRSMESNTFSFNSGRKVVNPDTGLEEDVLYDVRIVSTDRDSKGIGKVIIGPFAPGDVTENENIQPYTGNDFNKLINSTGRDKYYVIGEINYPADTIYWNIAKINLTSEKFEVQTIELYSDPTDDVIFTRDGSLIVFENDLRPQYLTIDLEPISQ
>ID:NP_861857.1 |[Escherichia phage RB69]||_Enterobacteria_phage_RB69_.gbk|6|1971|NC_004928(167560):83820-85790:1 ^GeneID:1494283^ Enterobacteria phage RB69, complete genome.|neighbours:ID:NP_861856.1(1),ID:NP_861858.1(1)|neighbour_genes:gp5.4 conserved hypo..,7|
MANTPVNYQLVRTANAIPEIFIGGTFAEIKTNIIEWLNGQNEFLDYDFEGSRLNVLCDLLAYNTLYIQQFSNSAVYESFMRTANLRSSVVQAAQDNGYLPASKSAAQTEIMLTCTDALNRNYITIPRGTRFLAYAKGTSVNPYNFVSTEDVIVVKDKNNQYFPRLRLAQGRIVRTELTFDKLKPIIIRDKNIDRNLVKLYVDGAEWINWTRKSMVHAGSTSTIYYMRETVDGNTEFYFGEGEISISTSEGALTSNYIGGLKPVQGSKIVIEYISTNGAEANGAVGFSYADTLANITVIGINENPSNNPDFVGADGGGDPEDIERIRELGTIKRETQQRCVTATDYDTFVSERFGSIIQAVQTFTDSSKPGYAFIAAKPKSGLYLTSVQRDDIKNYLNEYNLGTITPVVISPDYLFIKMNIRVTYALNKLQESEQWLEGQIINKIDRYYIEDVEIFNSSFAKSKMLTYVDDADISIIGSSATIQMVREVQNFYKTPETGIKYNNQIKDRTLESNVFSFDSLRVDPETEATIKYDVRIVGSDRNDRGIGQVIIGPFADGDVIENAYIQPYTGDDFNKLHVTDGRNKYYSIGEVNYPADSIYWNIAKIDLTSDRFEVQTIELYSDPADDVIFTKDGSLIVFENDLRPQYLTIDLEPISQ
>ID:AIT73430.1 |[Enterobacteria phage RB6]||_Enterobacteria_phage_RB6_.gbk|baseplate wedge subu..|1983|KM606996(168394):76549-78531:1 ^^ Enterobacteria phage RB6, complete genome.|neighbours:ID:AIT73429.1(1),ID:AIT73431.1(1)|neighbour_genes:hypothetical protein,baseplate wedge subu..|
MANTPVNYQLTRTANAIPEIFVGGTFAEIKQNLIEWLNGQNEFLDYDFEGSRLNVLCDLLAYNTLYIQQFGNAAVYESFMRTANLRSSVVQAAQDNGYLPTSKSAAQTEIMLTCTDALNRNYITIPRGTRFLAYAKDTSVNPYNFVSTEDVIAIRDKNNQYFPRLKLAQGRIVRTEIIYDKLTPIIIYDKNIDRNQVKLYVDGAEWINWTRKSMVHAGSTSTIYYMRETIDGNTEFYFGEGEISVNASEGALTANYIGGLKPTQNSTIVIEYISTNGADANGAVGFSYADTLTNITVININENPNDDPDFVGADGGGDPEDIERIRELGTIKRETQQRCVTATDYDTFVSERFGSIIQAVQTFTDSTKPGYAFIAAKPKSGLYLTTVQREDIKNYLKDYNLAPITPSIISPNYLFIKTNLKVTYALNKLQESEQWLEGQIIDKIDRYYTEDVEIFNSSFAKSKMLTYVDDADHSIIGSSATIQIVREVQNFYKTPEAGIKYNNQIKDRSMESNTFSFNSGRKVVNPDTGLEEDVLYDVRIVSTDRNSKGIGKVIIGPFASGDVTENKNIRPYTGNDFNKLANSSGRDKYYVIGEINYPADMIYWNIAKINLTSDKFEVQTIELYSDPTDDVIFTRDGSLIVFENDLRPQYLTIDLEPISQ
>ID:AIT73701.1 |[Enterobacteria phage RB7]||_Enterobacteria_phage_RB7_.gbk|baseplate wedge subu..|1983|KM606997(168395):76550-78532:1 ^^ Enterobacteria phage RB7, complete genome.|neighbours:ID:AIT73700.1(1),ID:AIT73702.1(1)|neighbour_genes:hypothetical protein,baseplate wedge subu..|
MANTPVNYQLTRTANAIPEIFVGGTFAEIKQNLIEWLNGQNEFLDYDFEGSRLNVLCDLLAYNTLYIQQFGNAAVYESFMRTANLRSSVVQAAQDNGYLPTSKSAAQTEIMLTCTDALNRNYITIPRGTRFLAYAKDTSVNPYNFVSTEDVIAIRDKNNQYFPRLKLAQGRIVRTEIIYDKLTPIIIYDKNIDRNQVKLYVDGAEWINWTRKSMVHAGSTSTIYYMRETIDGNTEFYFGEGEISVNASEGALTANYIGGLKPTQNSTIVIEYISTNGADANGAVGFSYADTLTNITVININENPNDDPDFVGADGGGDPEDIERIRELGTIKRETQQRCVTATDYDTFVSERFGSIIQAVQTFTDSTKPGYAFIAAKPKSGLYLTTVQREDIKNYLKDYNLAPITPSIISPNYLFIKTNLKVTYALNKLQESEQWLEGQIIDKIDRYYTEDVEIFNSSFAKSKMLTYVDDADHSIIGSSATIQIVREVQNFYKTPEAGIKYNNQIKDRSMESNTFSFNSGRKVVNPDTGLEEDVLYDVRIVSTDRNSKGIGKVIIGPFASGDVTENKNIRPYTGNDFNKLANSSGRDKYYVIGEINYPADMIYWNIAKINLTSDKFEVQTIELYSDPTDDVIFTRDGSLIVFENDLRPQYLTIDLEPISQ
>ID:AIT73973.1 |[Enterobacteria phage RB9]||_Enterobacteria_phage_RB9.gbk|baseplate wedge subu..|1983|KM606998(168395):76550-78532:1 ^^ Enterobacteria phage RB9, complete genome.|neighbours:ID:AIT73972.1(1),ID:AIT73974.1(1)|neighbour_genes:hypothetical protein,baseplate wedge subu..|
MANTPVNYQLTRTANAIPEIFVGGTFAEIKQNLIEWLNGQNEFLDYDFEGSRLNVLCDLLAYNTLYIQQFGNAAVYESFMRTANLRSSVVQAAQDNGYLPTSKSAAQTEIMLTCTDALNRNYITIPRGTRFLAYAKDTSVNPYNFVSTEDVIAIRDKNNQYFPRLKLAQGRIVRTEIIYDKLTPIIIYDKNIDRNQVKLYVDGAEWINWTRKSMVHAGSTSTIYYMRETIDGNTEFYFGEGEISVNASEGALTANYIGGLKPTQNSTIVIEYISTNGADANGAVGFSYADTLTNITVININENPNDDPDFVGADGGGDPEDIERIRELGTIKRETQQRCVTATDYDTFVSERFGSIIQAVQTFTDSTKPGYAFIAAKPKSGLYLTTVQREDIKNYLKDYNLAPITPSIISPNYLFIKTNLKVTYALNKLQESEQWLEGQIIDKIDRYYTEDVEIFNSSFAKSKMLTYVDDADHSIIGSSATIQIVREVQNFYKTPEAGIKYNNQIKDRSMESNTFSFNSGRKVVNPDTGLEEDVLYDVRIVSTDRNSKGIGKVIIGPFASGDVTENKNIRPYTGNDFNKLANSSGRDKYYVIGEINYPADMIYWNIAKINLTSDKFEVQTIELYSDPTDDVIFTRDGSLIVFENDLRPQYLTIDLEPISQ
>ID:ADJ39871.1 |[Enterobacteria phage T4T]||_Enterobacteria_phage_T4T_.gbk|6|1983|HM137666(168920):81060-83042:1 ^^ Enterobacteria phage T4T, complete genome.|neighbours:ID:ADJ39870.1(1),ID:ADJ39872.1(1)|neighbour_genes:5.4,7|
MANTPVNYQLTRTANAIPEIFVGGTFAEIKQNLIEWLNGQNEFLDYDFEGSRLNVLCDLLAYNTLYIQQFGNAAVYESFMRTANLRSSVVQAAQDNGYLPTSKSAAQTEIMLTCTDALNRNYITIPRGTRFLAYAKDTSVNPYNFVSTEDVIAIRDKNNQYFPRLKLAQGRIVRTEIIYDKLTPIIIYDKNIDRNQVKLYVDGAEWINWTRKSMVHAGSTSTIYYMRETIDGNTEFYFGEGEISVNASEGALTANYIGGLKPTQNSTIVIEYISTNGADANGAVGFSYADTLTNITVININENPNDDPDFVGADGGGDPEDIERIRELGTIKRETQQRCVTATDYDTFVSERFGSIIQAVQTFTDSTKPGYAFIAAKPKSGLYLTTVQREDIKNYLKDYNLAPITPSIISPNYLFIKTNLKVTYALNKLQESEQWLEGQIIDKIDRYYTEDVEIFNSSFAKSKMLTYVDDADHSVIGSSATIQMVREVQNFYKTPEAGIKYNNQIKDRSMESNTFSFNSGRKVVNPDTGLEEDVLYDVRIVSTDRDSKGIGKVIIGPFASGDVTENENIQPYTGNDFNKLANSDGRDKYYVIGEINYPADVIYWNIAKINLTSEKFEVQTIELYSDPTDDVIFTRDGSLIVFENDLRPQYLTIDLEPISQ
>ID:NP_049764.1 |[Escherichia virus T4]||_Enterobacteria_phage_T4_.gbk|6|1983|NC_000866(168903):81081-83063:1 ^GeneID:1258662^ Enterobacteria phage T4, complete genome.|neighbours:ID:NP_049763.1(1),ID:NP_049765.1(1)|neighbour_genes:5.4,7|
MANTPVNYQLTRTANAIPEIFVGGTFAEIKQNLIEWLNGQNEFLDYDFEGSRLNVLCDLLAYNTLYIQQFGNAAVYESFMRTANLRSSVVQAAQDNGYLPTSKSAAQTEIMLTCTDALNRNYITIPRGTRFLAYAKDTSVNPYNFVSREDVIAIRDKNNQYFPRLKLAQGRIVRTEIIYDKLTPIIIYDKNIDRNQVKLYVDGAEWINWTRKSMVHAGSTSTIYYMRETIDGNTEFYFGEGEISVNASEGALTANYIGGLKPTQNSTIVIEYISTNGADANGAVGFSYADTLTNITVININENPNDDPDFVGADGGGDPEDIERIRELGTIKRETQQRCVTATDYDTFVSERFGSIIQAVQTFTDSTKPGYAFIAAKPKSGLYLTTVQREDIKNYLKDYNLAPITPSIISPNYLFIKTNLKVTYALNKLQESEQWLEGQIIDKIDRYYTEDVEIFNSSFAKSKMLTYVDDADHSVIGSSATIQMVREVQNFYKTPEAGIKYNNQIKDRSMESNTFSFNSGRKVVNPDTGLEEDVLYDVRIVSTDRDSKGIGKVIIGPFASGDVTENENIQPYTGNDFNKLANSDGRDKYYVIGEINYPADVIYWNIAKINLTSEKFEVQTIELYSDPTDDVIFTRDGSLIVFENDLRPQYLTIDLEPISQ
>ID:AXN58186.1 |[Enterobacteria phage T6]||_Enterobacteria_phage_T6_.gbk|baseplate wedge subu..|1983|MH550421(168706):76110-78092:1 ^^ Enterobacteria phage T6, complete genome.|neighbours:ID:AXN58185.1(1),ID:AXN58187.1(1)|neighbour_genes:hypothetical protein,baseplate wedge subu..|
MANTPVNYQLTRTANAIPEIFVGGTFAEIKQNLIEWLNGQNEFLDYDFEGSRLNVLCDLLAYNTLYIQQFGNAAVYESFMRTANLRSSVVQAAQDNGYLPTSKSAAQTEIMLTCTDALNRNYITIPRGTRFLAYAKDTSVNPYNFVSTEDVIAIRDKNNQYFPRLKLAQGRIVRTEIIYDKLTPIIIYDKNIDRNQVKLYVDGAEWINWTRKSMVHAGSTSTIYYMRETIDGNTEFYFGEGEISVNASEGALTANYIGGLKPTQNSTIVIEYISTNGADANGAVGFSYADTLTNITVININENPNGDPDFVGADGGGDPEDIERIRELGTIKRETQQRCVTATDYDTFVSERFGSIIQAVQTFTDSTKPGYAFIAAKPKSGLYLTTVQREDIKNYLKDYNLAPITPSIISPNYLFIKTNLKVTYALNKLQESEQWLEGQIIDKIDRYYTEDVEIFNSSFAKSKMLTYVDDADHSVIGSSATIQMVREVQNFYKTPEAGIKYNNQIKDRSMESNTFSFNSGRKVVNPDTGLEEDVLYDVRIVSTDRDSKGIGKVIIGPFASGDVTENENIQPYTGNDFNKLANSDGRDKYYVIGEINYPADMIYWNIAKINLTSEKFEVQTIELYSDPTDDVIFTRDGSLIVFENDLRPQYLTIDLEPISQ
>ID:YP_004063849.1 |[Escherichia phage vB_EcoM_VR7]||_Enterobacteria_phage_vB_EcoM-VR7_.gbk|6|1959|NC_014792(169285):76686-78644:1 ^GeneID:10021393^ Enterobacteria phage vB_EcoM-VR7, complete genome.|neighbours:ID:YP_004063848.1(1),ID:YP_004063850.1(1)|neighbour_genes:5.4,7|
MATPTNYQLTRTVNAIPKVFVGATFEEIKKNIIDWLSSQDEFKDYDFVGSRMNILIDMLAYNTLYMQQFANTAVYETFIGTANLRSSVVQAAQDNGYLPSSRSAAKTSVMLTCSHALQPSNIEIPRGTKFLAYARDTSADPYMFVTTDNVIAVKDINNQYLPIVSLAQGRIIRTELLYDPKQPILIRDPDIDRKEVKLFVNGIEWTDWTNKSMVHAGSTSTIFYMRETVDGNTEFFFGEGEASKSVAGGVMEANYIGGLKPVQDSTIVIEYLRTSGADANGAVDFSYADSLTYITVDKITENYNNDPDYVGADGGGDPEDIERIRELAVVKREAQMRAVTGTDYDTFVSERFGSIVQAVQTFTDANKPGYAFISVKPKSGLYLTAVQREDIKNYLSEFNVSTITPSVISPDYLFLKHNIKVSYALNKLQESEQWLQAQIINQIDRYYIDEVELFNHSFAKSKMLTYVDNTDHSILGSSATVTMVREVLNFFKTPESGIKYYNQYTNRSVESSEFEFVPTNQSDTVTSYNVRIVATDRNSSGDGKMVIGPFRVGDVQLNANIQPYTGTDFNKMAAPADQTQYFVIGEIDYWSDYIFWDIAAIGLSSERFEVQSIELYAGPDQDNIYTKDGSLIVFENDLRPQYTTINLEPITL
>ID:YP_006986706.1 |[Escherichia phage vB_EcoM_ACG-C40]||_Enterobacteria_phage_vB_EcoM_ACG-C40_.gbk|baseplate wedge subu..|1983|NC_019399(167396):78742-80724:1 ^^ Enterobacteria phage vB_EcoM_ACG-C40, complete genome.|neighbours:ID:YP_006986705.1(1),ID:YP_006986707.1(1)|neighbour_genes:hypothetical protein,baseplate wedge init..|
MANTPVNYQLTRTANAIPEIFVGGTFAEIKQNLIEWLNGQNEFLDYDFEGSRLNVLCDLLAYNTLYIQQFGNAAVYESFMRTANLRSSVVQAAQDNGYLPTSKSAAQTEIMLTCTDALNRNYITIPRGTRFLAYAKDTSVNPYNFVSTEDVIAIRDKNNQYFPRLKLAQGRIVRTEIIYDKLTPIIIYDKNIDRNQVKLYVDGAEWINWTRKSMVHAGSTSTIYYMRETIDGNTEFYFGEGEISVNASEGALTANYIGGLKPTQNSTIVIEYISTNGADANGAVGFSYADTLTNITVININENPNDDPDFVGADGGGDPEDIERIRELGTIKRETQQRCVTATDYDTFVSERFGSIIQAVQTFTDSTKPGYAFIAAKPKSGLYLTTVQREDIKNYLKDYNLAPITPSIISPNYLFIKTNLKVTYALNKLQESEQWLEGQIIDKIDRYYTEDVEIFNSSFAKSKMLTYVDDADHSIIGSSATIQIVREVQNFYKTPEAGIKYNNQIKDRSMESNTFSFNSGRKVVNPDTGLEEDVLYDVRIVSTDRDSKGIGKVIIGPFASGDVTENENIQPYTGNDFNKLANSDGRDKYYVIGEINYPADVIYWNIAKINLTSEKFEVQTIELYSDPTDDVIFTRDGSLIVFENDLRPQYLTIDLEPISQ
>ID:AWD91527.1 |[Enterobacteria phage vB_EcoM_IME339]||_Enterobacteria_phage_vB_EcoM_IME339_.gbk|baseplate wedge subu..|1983|MH051915(164366):88437-90419:-1 ^^ Enterobacteria phage vB_EcoM_IME339, complete genome.|neighbours:ID:AWD91526.1(-1),ID:AWD91528.1(-1)|neighbour_genes:baseplate wedge subu..,phospholipase|
MANTPVNYQLTRTANAIPEIFVGGTFAEIKQNLIEWLNGQNEFLDYDFEGSRLNVLCDLLAYNTLYIQQFGNAALYESFMRTANLRSSVVQAAQDNGYLPTSKSAAQTEIMLTCTDALNRNYITIPRGTRFLAYAKDTSVNPYNFVSTEDVIAIRDKNNQYFPRLKLAQGRIVRTEIIYDKLTPIIIYDKNIDRNQVKLYVDGAEWINWTRKSMVHAGSTSTIYYMRETIDGNTEFYFGEGEISVNAAEGALTANYIGGLKPTQNSTIVIEYISTNGADANGAVGFSYADTLTNITVININENPNDDPDFVGADGGGDPEDIERIRELGTIKRETQQRCVTATDYDTFVSERFGSIIQAVQTFTDSTKPGYAFIAAKPKSGLYLTTVQREDIKNYLKDYNLAPITPSIISPNYLFIKTNLKVTYALNKLQESEQWLEGQIIDKIDRYYTEDVEIFNSSFAKSKMLTYVDDADHSIIGSSATIQIVREVQNFYKTPEAGIKYNNQIKDRSMESNTFSFNSGRKVVNPDTGLEEDVLYDVRIVSTDRDSKGIGKVIIGPFASGDVTENENIQPYTGNDFNKLANSDGRDKYYVIGEINYPADVIYWNIAKINLTSEKFEVQTIELYSDPTDDVIFTRDGSLIVFENDLRPQYLTIDLEPISQ
>ID:AWD91783.1 |[Enterobacteria phage vB_EcoM_IME340]||_Enterobacteria_phage_vB_EcoM_IME340_.gbk|baseplate wedge subu..|1983|MH051916(165549):88723-90705:-1 ^^ Enterobacteria phage vB_EcoM_IME340, complete genome.|neighbours:ID:AWD91782.1(-1),ID:AWD91784.1(-1)|neighbour_genes:baseplate wedge subu..,phospholipase|
MANTPVNYQLTRTANAIPEIFVGGTFAEIKQNLIEWLNGQNEFLDYDFEGSRLNVLCDLLAYNTLYIQQFGNAAVYESFMRTANLRSSVVQAAQDNGYLPTSKSAAQTEIMLTCTDALNRNYITIPRGTRFLAYAKDTSVNPYNFVSTEDVIAIRDKNNQYFPRLKLAQGRIVRTEIIYDKLTPIIIYDKNIDRNQVKLYVDGAEWINWTRKSMVHAGSTSTIYYMRETIDGNTEFYFGEGEISVNAAEGALTANYIGGLKPTQNSTIVIEYISTNGADANGAVGFSYADTLTNITVININENPNDDPDFVGADGGGDPEDIERIRELGTIKRETQQRCVTATDYDTFVSERFGSIIQAVQTFTDSTKPGYAFIAAKPKSGLYLTTVQREDIKNYLKDYNLAPITPSIISPNYLFVKTNLKVTYALNKLQESEQWLEGQIIDKIDRYYTEDVEIFNSSFAKSKMLTYVDDADHSIIGSSATIQMVREVQNFYKTPEAGIKYNNQIKDRSMESNTFSFNSGRKVVNPDTGLEEDVLYDVRIVSTDRDSKGIGKVIIGPFASGDVTENENIQPYTGNDFNKLASSDGRDKYYVIGEINYPADMIYWNIAKINLTSDKFEVQTIELYSDPIDDVIFTRDGSLIVFENDLRPQYLTIDLEPISQ
>ID:YP_009207345.1 |[Escherichia phage vB_EcoM_VR20]||_Enterobacteria_phage_vB_EcoM_VR20.gbk|baseplate wedge subu..|1959|NC_028894(170336):79708-81666:1 ^GeneID:26633844^ Enterobacteria phage vB_EcoM_VR20, complete genome.|neighbours:ID:YP_009207344.1(1),ID:YP_009207346.1(1)|neighbour_genes:hypothetical protein,baseplate wedge subu..|
MATPTNYQLTRTVNAIPKVFVGATFEEIKKNIIDWLSSQDEFKDYDFVGSRMNILIDMLAYNTLYMQQFANTAVYESFIGTANLRSSVVQAAQDNGYLPSSRSAAKTSVMLTCSHALQPSNIEIPRGTKFLAYARDTSADPYMFVTTDNVIAVKDINNQYLPIVSLAQGRIIRTELLYDPKQPILIRDPDIDRKEVKLFVNGIEWTDWTNKSMVHAGSTSTIFYMRETVDGNTEFFFGEGESTKSVAGGVLEANYIGGLKPVQDSTIVIEYLRTSGADANGAVDFSYADSLTYITVDKITENYNNDKDYVGADGGGDPEDIERIRELAVVKREAQMRAVTGTDYDTFVSERFGSIVQAVQTFTDANKPGYAFISVKPKSGLYLTAVQREDIKNYLSEFNVSTITPSVISPDYLFLKHNIKVSYALNKLQESEQWLQAQIINQIDRYYIDEVELFNHSFAKSKMLTYVDNTDHSILGSSATVTMVREVLNFFKTPESGIKYYNQYTNRSVESSEFEFVPTNQSDTVTSYNVRIVATDRNSSGDGKMVIGPFRPGDVQLNANIQPYTGNDFNKMVAPADQTQYFVIGEIDYWSDYIFWDIAAIGLTSDRFEVQTIELYAGPDQDNIYTKDGSLIVFENDLRPHYTTINLEPITL
>ID:YP_009209911.1 |[Escherichia phage vB_EcoM_VR25]||_Enterobacteria_phage_vB_EcoM_VR25_.gbk|baseplate wedge subu..|1959|NC_028925(170822):78887-80845:1 ^GeneID:26636331^ Enterobacteria phage vB_EcoM_VR25, complete genome.|neighbours:ID:YP_009209910.1(1),ID:YP_009209912.1(1)|neighbour_genes:hypothetical protein,baseplate wedge prot..|
MATPTNYQLTRTVNAIPKVFVGATFEEIKKNIIDWLSSQDEFKDYDFVGSRMNILIDMLAYNTLYMQQFANTAVYETFIGTANLRSSVVQAAQDNGYLPSSRSAAKTSVMLTCSHALQPSNIEIPRGTKFLAYARDTSADPYMFVTTDNVIAVKDINNQYLPIVSLAQGRIIRTELLYDPKQPILIRDPDIDRKEVKLFVNGIEWTDWTNKSMVHAGSTSTIFYMRETVDGNTEFFFGEGEASKSVAGGVMEANYIGGLKPVQDSTIVIEYLRTSGADANGAVDFSYADSLTYITVDKITENYNNDPDYVGADGGGDPEDIERIRELAVVKREAQMRAVTGTDYDTFVSERFGSIVQAVQTFTDANKPGYAFISVKPKSGLYLTAVQREDIKNYLSEFNVSTITPSVISPDYLFLKHNIKVSYALNKLQESEQWLQAQIINQIDRYYIDEVELFNHSFAKSKMLTYVDNTDHSILGSSATVTMVREVLNFFKTPESGIKYYNQYTNRSVESSEFEFVPTNQSDTVTSYNVRIVATDRNSSGDGKMVIGPFRVGDVQLNANIQPYTGTDFNKMAAPADQTQYFVIGEIDYWSDYIFWDIAAIGLSSERFEVQSIELYAGPDQDNIYTKDGSLIVFENDLRPQYTTINLEPITL
>ID:YP_009214001.1 |[Escherichia phage vB_EcoM_VR26]||_Enterobacteria_phage_vB_EcoM_VR26_.gbk|baseplate wedge subu..|1947|NC_028957(171541):77103-79049:1 ^GeneID:26640457^ Enterobacteria phage vB_EcoM_VR26, complete genome.|neighbours:ID:YP_009214000.1(1),ID:YP_009214002.1(1)|neighbour_genes:segA,baseplate wedge subu..|
MATPTNYQLTRTVNAIPKVFVGATFEEIKKNIIDWLSSQDEFKDYDFVGSRMNILIDMLAYNTLYMQQFANTAVYETFIGTANLRSSVVQAAQDNGYLPSSRSAAKTSVMLTCSHALQPSNIEIPRGTKFLAYARDTSADPYVFVTTENVIAVKDINNQYLPIVSLAQGRIIRTELLYDPKQPILIRDPDIDRKEVKLYVNGVEWVDWTNKSMVHAGSTSTIFYMRETIDGYTEFFFGEGESTKSVAGGVMEANYIGGLKPVQDSTIVIEYLRTSGADANGAVDFSYADTLSYITVDKITENYNDDPDYVGADGGGDQEDIERIRELAVVKREAQMRAVTGTDYDTFVSERFGSIVQAVQTFTDANKPGYAFISVKPKSGLYLTAVQREDIQNYLADFNVSTITPSVISPDYLFLRHNIKVSYALNKLQESEQWLQAQIINQIDRYYIDEVEIFNRSFAKSKMLTYVDNTDHSILGSSATISMVREVLNFFKTPESGIKYYNQYGNRSVESSEFEFVPTTGEAYNVRIVATDKDSRGDGKMVIGPFRQGDVIENVNIQPYLQDDFNKMEAPADQTVYYAIGEIDYYSDYIFWDIAAIGLTSDRFEVQSIELYASPNQDNIYTQDGSLIVFENDLRPQYTKIDLEPITL
>ID:YP_009205847.1 |[Escherichia phage vb_EcoM-VR5]||_Enterobacteria_phage_vB_EcoM_VR5.gbk|baseplate wedge subu..|1959|NC_028881(170473):76893-78851:1 ^GeneID:26632460^ Enterobacteria phage vB_EcoM_VR5, complete genome.|neighbours:ID:YP_009205846.1(1),ID:YP_009205848.1(1)|neighbour_genes:hypothetical protein,baseplate wedge subu..|
MATPTNYQLTRTVNAIPKVFVGATFEEIKKNIIDWLSSQEEFKDYDFVGSRMNILIDMLAYNTLYMQQFANTALYESFIGTANLRSSVVQAAQDNGYLPSSKSAAKTTVMLTCTQALNEKNIRIPRGTKFLAYARDTSADPYAFVTMENVIAVRDVNNQYLPIVSLAQGRIIRTELKYDPKTPILIRDPDIDRQEVKLYVDGAEWTNWTNKSMVHAGSTSTIYYMRETVDGNTEFFFGEGVAEKSVAGGVLEANYIGGLKPVKDATVVIEYLRTDGEVANGAVDFSYADSLAYITVEKITENYNDDPDYVGADGGGDPEDIERIRELAVVKREAQMRAVTGTDYDTFVSERFGSIVQAVQTFTDPNKPGYAFVTIKPKSGLYLTAVQREDIQNYLSEFNLAPITPSVISPDYLFLKHKIKVSYALNKLQESEQWLTAQILSQIDRYYINEVEIFNHGFAKSKMLTYIDNADHSILGSSATVTMVREVLNFFKTPEAGIKYYNQYTNRSVTSSEFEFVPTNVSDDIKSYNVRIVATDKDERGDGKMVIGPFRPGDVIENQYIQPYTGDDFDKMAAPADQSVYYVIGEIDYYSDFIFWDIAAIGLTSDRFEVQSIELYAGPDQDNIFTKDGSLIVFEDDLRPQYTTIELEPITI
>ID:AWD90302.1 |[Erwinia phage Cronus]||_Erwinia_phage_Cronus_.gbk|baseplate wedge subu..|1959|MH059636(175774):79658-81616:1 ^^ Erwinia phage Cronus, complete genome.|neighbours:ID:AWD90301.1(1),ID:AWD90303.1(1)|neighbour_genes:hypothetical protein,baseplate wedge init..|
MATTTNQPVNYQLTRTVNAIPDVFSGATFEEIKSDLLDWISSQDEFKDYDFVGSRLNILLDLLAYNTLYIQQFSNTAVYESFIRTANLRSSVVQAAQDAGYFPASRSAAESAILLTCTHSLNPTSIRIPRGTKFLAYARDASADPYSFVVLEDVIAVRDINSQYLPIVKLAQGRFIRTQLTYDPATPILIRDEDIDRNQVRVFVDGAEWTNWTRKSMVHAGSASTIYYMRETIDGHTEFYFGEGTQNTDVTSGVLNVNYVGGLKPLQGATVVIEYLRTDGEEANGATDFSYADSLQYISVVKVTENYDSSADYVGADGGGDPENIERIRELAVVKREAQMRAVTATDYETFVSERFGSIVQAVQCFTDNNKPGYAFIAIKPKSGLLLTQVQREDVQDYLADYNLAPITPAVISPNYLFLKHDIKVTYSVNKLQESEQWLQNQIITKIDDYYTADVEVFNASFAKSKMLTYIDEADHSIIGSNATISMVREVDNFYSTPESGIKYYNTVSSQSVVSDVFSFIATSELSYDIRIAATAADASGDGKIVVGPFRDGDITENENIKPYTGTDFNKLTVTDGRDKYYVIGEINYFSDYIYWNFGAIDVESDKFEVQSIELFAGPTSDVIFSSDGSLIVFENDLRPQYTTITMEPITQ
>ID:YP_009592803.1 |[Escherichia coli O157 typing phage 3]||_Escherichia_coli_O157_typing_phage_3_.gbk|hypothetical protein|1974|NC_041863(168733):66155-68128:-1 ^GeneID:40068297^ Escherichia coli O157 typing phage 3, complete genome.|neighbours:ID:YP_009592802.1(-1),ID:YP_009592804.1(-1)|neighbour_genes:hypothetical protein,hypothetical protein|
MANTPVNYQLTRTANAIPEIFIGGTFAEIKQNIIEWLHGQNEFLDYDFEGSRLNVLCDLLAYNTLYIQQFSNSAVYESFMRTANLRSSVVQAAQDNGYLPSSKSAAQTEIMLTCTDALNRNYITIPRGTRFLAYAKDTSVNPYNFVSTEDVIVVKDKNNQYFPRLRLAQGRIVRTELTFDKLKPIIIRDKNIDRNLVKLYVDGAEWINWTRKSMVHAGSTSTIYYMRETVDGNTEFYFGEGEISINTSEGALTSNYIGGLKPVQGSKIVIEYISTNGADANGAVGFSYADTLANITVIDINENPSNNPDFVGADGGGDPEDIERIRELGTIKRETQQRCVTASDYDTFVSERFGSIIQAVQTFTDSSKPGYAYIAAKPKSGLYLTSVQRDDIKNYLNDYNLGTITPVVISPDYLFIKMNIKVTYALNKLQESEQYLEGQIINKIDRYYIEDVEIFNSSFAKSKMLTYVDDADISIIGSSATIQMVREVQNFYKTPEAGIKYNNQIKDRSMESNIFSFDSHRPNPENANETIKYGVRIVSSDRNDRGIGQVIIGPFADGDVVENENIQPYTGNDFNKLTVTDGRNKYYSIGEVNYPADSIYWNIAKIDLTSDRFEVQTIELYSDPADDIIFTKDGSLIVFENDLRPQYLTIDLEPISQ
>ID:YP_009593153.1 |[Escherichia coli O157 typing phage 6]||_Escherichia_coli_O157_typing_phage_6_.gbk|hypothetical protein|1974|NC_041864(160570):92433-94406:1 ^GeneID:40068650^ Escherichia coli O157 typing phage 6, complete genome.|neighbours:ID:YP_009593152.1(1),ID:YP_009593154.1(1)|neighbour_genes:hypothetical protein,hypothetical protein|
MANTPVNYQLTRTANAIPEIFIGGTFAEIKQNIIEWLHGQNEFLDYDFEGSRLNVLCDLLAYNTLYIQQFSNSAVYESFMRTANLRSSVVQAAQDNGYLPSSKSAAQTEIMLTCTDALNRNYITIPRGTRFLAYAKDTSVNPYNFVSTEDVIVVKDKNNQYFPRLRLAQGRIVRTELTFDKLKPIIIRDKNIDRNLVKLYVDGAEWINWTRKSMVHAGSTSTIYYMRETVDGNTEFYFGEGEISINTSEGALTSNYIGGLKPVQGSKIVIEYISTNGADANGAVGFSYADTLANITVIDINENPSNNPDFVGADGGGDPEDIERIRELGTIKRETQQRCVTASDYDTFVSERFGSIIQAVQTFTDSSKPGYAYIAAKPKSGLYLTSVQRDDIKNYLNDYNLGTITPVVISPDYLFIKMNIKVTYALNKLQESEQYLEGQIINKIDRYYIEDVEIFNSSFAKSKMLTYVDDADISIIGSSATIQMVREVQNFYKTPEAGIKYNNQIKDRSMESNIFSFDSHRPNPENANETIKYGVRIVSSDRNDRGIGQVIIGPFADGDVVENENIQPYTGNDFNKLTVTDGRNKYYSIGEVNYPADSIYWNIAKIDLTSDRFEVQTIELYSDPADDIIFTKDGSLIVFENDLRPQYLTIDLEPISQ
>ID:YP_009225100.1 |[Escherichia phage APCEc01]||_Escherichia_phage_APCEc01_.gbk|baseplate wedge subu..|1974|NC_029091(168771):100064-102037:-1 ^GeneID:26796053^ Escherichia phage APCEc01, complete genome.|neighbours:ID:YP_009225099.1(-1),ID:YP_009225101.1(-1)|neighbour_genes:baseplate wedge subu..,hypothetical protein|
MANTPVNYQLTRTANAIPEIFIGGTFAEIKQNIIEWLNGQNEFLDYDFEGSRLNVLCDLLAYNTLYIQQFSNSAVYESFMRTANLRSSVVQAAQDNGYLPSSKSAAQTEIMLTCTDALNRNYITIPRGTRFLAYAKDTSVNPYNFVSTEDVIVVKDKNNQYFPRLRLAQGRIVRTELTFDRLKPIIIRDKNIDRNLVKLYVDGAEWINWTRKSMVHAGSTSTIYYMRETVDGNTEFYFGEGEISINTSEGALTSNYIGGLKPVQGSKIVIEYISTNGADANGAVGFSYADTLANITVIDINENPSNNPDFVGADGGGDPEDIERIRELGTIKRETQQRCVTAPDYDTFVSERFGSIIQAVQTFTDSSKPGYAYIAAKPKSGLYLTSVQRDDIKNYLNDYNLGTITPVVISPDYLFIKMNIKVTYALNKLQESEQYLEGQIINKIDRYYIEDVEIFNSSFAKSKMLTYVDDADISIIGSSATIQMVREVQNFYKTPEAGIKYNNQIKDRSMESNIFSFDSHRPNPENANETIKYGVRIVSSDRNDRGIGQVIIGPFADGDVVENENIQPYTGNDFNKLTVTDGRNKYYSIGEVNYPADSIYWNIAKIDLTSDRFEVQTIELYSDPADDIIFTKDGSLIVFENDLRPQYLTIDLEPISQ
>ID:QAU03629.1 |[Escherichia phage AnYang]||_Escherichia_phage_AnYang_.gbk|baseplate wedge subu..|2016|MK234886(169215):47552-49567:1 ^^ Escherichia phage AnYang, complete genome.|neighbours:ID:QAU03628.1(1),ID:QAU03630.1(1)|neighbour_genes:phospholipase,baseplate wedge init..|
MRRYSRTSLIQSIHKIGIKMATPTNYQLTRTVNAIPKVFVGATFEEIKKNIIDWLSSQDEFKDYDFVGSRMNILIDMLAYNTLYMQQFANTALYESFIGTANLRSSVVQAAQDNGYLPSSKSAAKTTVMLTCTQALNEKNIRIPRGTKFLAYARDTSADPYSFVTTDNVIAVRDVNNQYWPIVSLAQGRIIRTELKYDPKTPILIRDPDIDRQEVKLYVDGAEWINWTNKSMVHAGSTSTIYYMRETVDGNTEFFFGEGEAEKSVAGGVLEANYIGGLKPVKDSTIVIEYLRTDGEVANGAVDFSYADSLAYITVEKITENYNDDPDYVGADGGGDPEDIERIRELAVVKREAQMRAVTGTDYDTFVSERFGSIVQAVQTFTDPNKPGYAFVTIKPKSGLYLTAVQREDIQDYLKEFNLAPITASVISPDYLFLKHKIKVSYALNKLQESEQWLSAQILSQIDRYYINEVEIFNHGFAKSKMLTYIDNADHSILGSSATITMVREVLNFFKTPESGIKYYNQYTNRSVVSSEFEFVPTIVSEDSPAYNVRIAATDKDERGDGKIVIGPFRPGDVIENQYIKPYTGNDFDKMPAPADQSVYYVIGEIDYYSDFIFWDIAAIGLTSDRFEVQSIELYAGPDQDNIFTKDGSLIVFEDDLRPQYTTIELEPITI
> |[Tevenvirinae Escherichia_phage_CF2]||_Escherichia_phage_CF2.gb|Phage baseplate wedg..|1983|NC_041919.1(168188):77761-79743:-1 ^RAST2:fig|1198136.52.peg.102^ Tevenvirinae Escherichia_phage_CF2|neighbours:(-1),(-1)|neighbour_genes:Phage baseplate wedg..,Phage-encoded phosph..|
MANTPVNYQLTRTANAIPEIFVGGTFAEIKQNLIEWLNGQNEFLDYDFEGSRLNVLCDLLAYNTLYIQQFGNAAVYESFMRTANLRSSVVQAAQDNGYLPTSKSAAQTEIMLTCTDALNRNYITIPRGTRFLAYAKDTSVNPYNFVSTEDVIAIRDKNNQYFPRLKLAQGRIVRTEIIYDKLTPIIIYDKNIDRNQVKLYVDGAEWINWTRKSMVHAGSTSTIYYMRETIDGNTEFYFGEGEISVNASEGALTANYIGGLKPTQNSTIVIEYISTNGADANGAVGFSYADTLTNITVININENPNDDPDFVGADGGGDPEDIERIRELGTIKRETQQRCVTATDYDTFVSERFGSIIQAVQTFTDSTKPGYAFIAAKPKSGLYLTTVQREDIKNYLKDYNLAPITPSIISPNYLFIKTNLKVTYALNKLQESEQWLEGQIIDKIDRYYTEDVEIFNSSFAKSKMLTYVDDADHSVIGSSATIQMVREVQNFYKTPEAGIKYNNQIKDRSMESNTFSFNSGRKVVNPDTGLEEDVLYDVRIVSTDRDSKGIGKVIIGPFASGDVTENENIQPYTGNDFNKLANSDGRDKYYVIGEINYPADMIYWNIAKINLTSEKFEVQTIELYSDPTDDVIFTRDGSLIVFENDLRPQYLTIDLEPISQ
>ID:QBO61162.1 |[Escherichia phage D5505]||_Escherichia_phage_D5505_.gbk|putative baseplate w..|1983|MK327929(168049):79065-81047:1 ^^ Escherichia phage D5505, complete genome.|neighbours:ID:QBO61161.1(1),ID:QBO61163.1(1)|neighbour_genes:hypothetical protein,putative baseplate w..|
MANTPVNYQLTRTANAIPEIFVGGTFAEIKQNLIEWLNGQNEFLDYDFEGSRLNVLCDLLAYNTLYIQQFGNAAVYESFMRTANLRSSVVQAAQDNGYLPTSKSAAQTEIMLTCTDALNRNYITIPRGTRFLAYAKDTSVNPYNFVSTEDVIAIRDKNNQYFPRLKLAQGRIVRTEIIYDKLTPIIIYDKNIDRNQVKLYVDGAEWINWTRKSMVHAGSTSTIYYMRETIDGNTEFYFGEGEISVNASEGALTANYIGGLKPTQNSTIVIEYISTNGADANGAVGFSYADTLTNITVININENPNDDPDFVGADGGGDPEDIERIRELGTIKRETQQRCVTATDYDTFVSERFGSIIQAVQTFTDSTKPGYAFIAAKPKSGLYLTTVQREDIKNYLKDYNLAPITPSIISPNYLFIKTNLKVTYALNKLQESEQWLEGQIIDKIDRYYTEDVEIFNSSFAKSKMLTYVDDADHSIIGSSATIQIVREVQNFYKTPEAGIKYNNQIKDRSMESNTFSFNSGRKVVNPDTGLEEDVLYDVRIVSTDRDSKGIGKVIIGPFASGDVTENENIQPYTGNDFNKLANSDGRDKYYVIGEINYPADVIYWNIAKINLTSEKFEVQTIELYSDPTDDVIFTRDGSLIVFENDLRPQYLTIDLEPISQ
>ID:YP_009602100.1 |[Escherichia phage ECD7]||_Escherichia_phage_ECD7_.gbk|baseplate wedge subu..|1905|NC_041936(164706):70187-72091:1 ^GeneID:40077954^ Escherichia phage ECD7, complete genome.|neighbours:ID:YP_009602099.1(1),ID:YP_009602101.1(1)|neighbour_genes:hypothetical protein,baseplate wedge init..|
MTKQKITQIPDIFNAATFDEIKSALTDWMRNQEEFKDFDFNGAGINVLMDLLAYNTLYIQQFANAALYESFIRTAIKRSSVVQAAQDLGYLPASKTSASTTIMLHVSHPRNPASIRIPRGTKFIASVDRQTSYPFVTTEDVVSVLGSNGLYTPMLKVAQGRIVRTEMLFDPKKQILIRDPDIDRAQVKLWVDGAEWKDWTRESIVNATGASNIFYLRETVDGHTEIFFGEGESTLSAAGGALEANYIGGLKPSTGANIVIEYISTKGAEANGSVNFTYADTLASISIVKIIENPTNDRDYVGADGGGDPESIERIRELAPVMRESQRRCVTASDYEAFVSSRFGSIVQAVQCFTDREKPGYAFVAVKPKSGLRLTTVQKEDMRDYLAKYNLAPITPSIIDPNYLYIKQNIKVSYSINDLSESEQWLRGAVIDQIDAYYTDEVEIFNQTFSKSKMLARIDKADVSVIGSSAEIEMVREIDNFYKAPMAGIKFLNQYKSGIKSSSFNFEKDDKQYPIHYVSTEMNKESGLAKLLVGPFPVDSTIALPHYSGTDFDKEVIDGADLYFEVGEVQHYDDLISWDLGKLNINSDRFTGSYIELTAKPIADNIFTKDGSLIVFENDLRPQYTTISLEAIAQ
>ID:YP_009102624.1 |[Escherichia phage ECML-134]||_Escherichia_phage_ECML-134_.gbk|phage baseplate wedg..|1983|NC_025449(166783):78087-80069:1 ^GeneID:22111807^ Escherichia phage ECML-134, complete genome.|neighbours:ID:YP_009102623.1(1),ID:YP_009102625.1(1)|neighbour_genes:hypothetical protein,phage baseplate wedg..|
MANTPVNYQLTRTANAIPEIFVGGTFAEIKQNLIEWLNGQNEFLDYDFEGSRLNVLCDLLAYNTLYIQQFGNAAVYESFMRTANLRSSVVQAAQDNGYLPTSKSAAQTEIMLTCTDALNRNYITIPRGTRFLAYAKDTSVNPYNFVSTEDVIAIRDKNNQYFPRLKLAQGRIVRTEIIYDKLTPIIIYDKNIDRNQVKLYVDGAEWINWTRKSMVHAGSTSTIYYMRETIDGNTEFYFGEGEISVNASEGALTANYIGGLKPTQNSTIVIEYISTNGADANGAVGFSYADTLTNITVININENPNDDPDFVGADGGGDPEDIERIRELGTIKRETQQRCVTATDYDTFVSERFGSIIQAVQTFTDSTKPGYAFIAAKPKSGLYLTTVQREDIKNYLKDYNLAPITPSIISPNYLFIKTNLKVTYALNKLQESEQWLEGQIIDKIDRYYTEDVEIFNSSFAKSKMLTYVDDADHSVIGSSATIQMVREVQNFYKTPEAGIKYNNQIKDRSMESNTFSFNSGRKVVNPDTGLEEDVLYDVRIVSTDRDSKGIGKVIIGPFASGDVTENENIQPYTGNDFNKLANSDGRDKYYVIGEINYPADVIYWNIAKINLTSEKFEVQTIELYSDPTDDVIFTRDGSLIVFENDLRPQYLTIDLEPISQ
>ID:QAY00189.1 |[Escherichia phage EcWhh-1]||_Escherichia_phage_EcWhh-1.gbk|baseplate wedge subu..|1959|MH791409(170524):141164-143122:1 ^^ UNVERIFIED: Escherichia phage EcWhh-1, complete genome.|neighbours:ID:QAY00188.1(1),ID:QAY00190.1(1)|neighbour_genes:hypothetical protein,baseplate wedge init..|
MATPTNYQLTRTVNAIPKVFVGATFEEIKKNIIDWLSSQEEFKDYDFVGSRMNILIDMLAYNTLYIQQFANTALYESFIGTANLRSSVVQAAQDNGYLPSSKSAAKTSIMLTCTQALNEKNIRIPRGTKFLAYARDTSADPYAFVTTENVIAVRDVNNQYLPIVSLAQGRIIRTELKYDPKTPILIRDPDIDRQEVKLYVDGAEWTNWTNKSMVHAGSTSTIYYMRETVDGNTEFFFGEGVAEKSVAGGVLEANYIGGLKPVKDATIVIEYLRTDGEVANGAVDFSYADSLAYITVEKITENYDGNPDYVGADGGGDPEDIERIRELAVVKREAQMRAVTGTDYDTFVSERFGSIVQAVQTFTDPNKPGYAFVTIKPKSGLYLTAVQREDIQNYLSEFNLAPITPSVISPDYLFLKHKIKVSYALNKLQESEQWLTAQILSQIDRYYINEVEIFNHGFAKSKMLTYIDNADHSILGSSATVTMVREVLNFFKTPEAGIKYYNQYTNRSVTSSEFEFVPTNVSDDIKSYNVRIVATDKDERGDGKMVIGPFRPGDVIENQYIQPYTGDDFDKMAAPADQSVYYVIGEIDYYSDFIFWDIAAIGLTSDRFEVQSIELYAGPDQDNIFTKDGSLIVFEDDLRPQYTTIELEPITI
> |[Tevenvirinae Escherichia_phage_HP3]||_Escherichia_phage_HP3.gb|Phage baseplate wedg..|2031|NC_041920.1(170254):92738-94768:1 ^RAST2:fig|1198136.53.peg.189^ Tevenvirinae Escherichia_phage_HP3|neighbours:(1),(1)|neighbour_genes:Putative phospholipa..,Phage baseplate wedg..|
MRGYCFSGLVKSLYKIGIKMANTPVNYQLARTANAIPEIFIGGTFAEIKQNIIEWLHGQNEFLDYDFEGSRLNVLCDLLAYNTLYIQQFSNSAVYESFMRTANLRSSVVQAAQDNGYLPSSKSAAQTEIMLTCTDALNRNYITIPRGTRFLAYAKDTSVNPYNFVSTEDVIVVKDKNNQYFPRLRLAQGRIVRTELTFDKLKPIIIRDKNIDRNLVKLYVDGAEWINWTRKSMVHAGSTSTIYYMRETVDGNTEFYFGEGEISINTSEGALTSNYIGGLKPVQGSKIVIEYISTNGADANGAVGFSYADTLANITVIDINENPSNNPDFVGADGGGDPEDIERIRELGTIKRETQQRCVTASDYDTFVSERFGSIIQAVQTFTDSSKPGYAYIAAKPKSGLYLTSVQRDDIKNYLNDYNLGTITPVVISPDYLFIKMNIKVTYALNKLQESEQYLEGQIINKIDRYYIEDVEIFNSSFAKSKMLTYVDDADISIIGSSATIQMVREVQNFYKTPEAGIKYNNQIKDRSMESNIFSFDSHRPNPENANETIKYGVRIVSSDRNDRGIGQVIIGPFADGDVVENENIQPYTGNDFNKLAVTDGRNKYYSIGEVNYPADSIYWNIAKIDLTSDRFEVQTIELYSDPADDIIFTKDGSLIVFENDLRPQYLTIDLEPISQ
>ID:YP_009148594.1 |[Escherichia phage HY01]||_Escherichia_phage_HY01_.gbk|hypothetical protein|1983|NC_027349(166977):78139-80121:1 ^GeneID:24722773^ Escherichia phage HY01, complete genome.|neighbours:ID:YP_009148593.1(1),ID:YP_009148595.1(1)|neighbour_genes:PAAR motif domain-co..,putative baseplate w..|
MANTPVNYQLTRTANAIPEIFVGGTFAEIKQNLIEWLNGQNEFLDYDFEGSRLNVLCDLLAYNTLYIQQFGNAALYESFMRTANLRSSVVQAAQDNGYLPTSKSAAQTEIMLTCTDALNRNYITIPRGTRFLAYAKDTSVNPYNFVSTEDVIAIRDKNNQYFPRLKLAQGRIVRTEIIYDKLTPIIIYDKNIDRNQVKLYVDGAEWINWTRKSMVHAGSTSTIYYMRETIDGNTEFYFGEGEISVNAAEGALTANYIGGLKPTQNSTIVIEYISTNGADANGAVGFSYADTLTNITVININENPNDDPDFVGADGGGDPEDIERIRELGTIKRETQQRCVTATDYDTFVSERFGSIIQAVQTFTDSTKPGYAFIAAKPKSGLYLTTVQREDIKNYLKDYNLAPITPSIISPNYLFIKTNLKVTYALNKLQESEQWLEGQIIDKIDRYYTEDVEIFNSSFAKSKMLTYVDDADHSIIGSSATIQIVREVQNFYKTPEAGIKYNNQIKDRSMESNTFSFNSGRKVVNPDTGLEEDVLYDVRIVSTDRDSKGIGKVIIGPFASGDVTENENIQPYTGNDFNKLANSDGRDKYYVIGEINYPADVIYWNIAKINLTSEKFEVQTIELYSDPTDDVIFTRDGSLIVFENDLRPQYLTIDLEPISQ
>ID:YP_009284013.1 |[Escherichia phage HY03]||_Escherichia_phage_HY03.gbk|putative baseplate w..|1983|NC_031047(170770):10524-12506:1 ^GeneID:29078881^ Escherichia phage HY03, complete genome.|neighbours:ID:YP_009284012.1(1),ID:YP_009284014.1(1)|neighbour_genes:hypothetical protein,hypothetical protein|
MANTPVNYQLTRTANAIPEIFVGGTFAEIKQNLIEWLNGQNEFLDYDFEGSRLNVLCDLLAYNTLYIQQFGNAALYESFMRTANLRSSVVQAAQDNGYLPTSKSAAQTEIMLTCTDALNRNYITIPRGTRFLAYAKDTSVNPYNFVSTEDVIAIRDKNNQYFPRLKLAQGRIVRTEIIYDKLTPIIIYDKNIDRNQVKLYVDGAEWINWTRKSMVHAGSTSTIYYMRETIDGNTEFYFGEGEISVNAAEGALTANYIGGLKPTQNSTIVIEYISTNGADANGAVGFSYADTLTNITVININENPNDDPDFVGADGGGDPEDIERIRELGTIKRETQQRCVTATDYDTFVSERFGSIIQAVQTFTDSTKPGYAFIAAKPKSGLYLTTVQREDIKNYLKDYNLAPITPSIISPNYLFIKTNLKVTYALNKLQESEQWLEGQIIDKIDRYYTEDVEIFNSSFAKSKMLTYVDDADHSIIGSSATIQIVREVQNFYKTPEAGIKYNNQIKDRSMESNTFSFNSGRKVVNPDTGLEEDVLYDVRIVSTDRDSKGIGKVIIGPFASGDVTENENIQPYTGNDFNKLANSDGRDKYYVIGEINYPADVIYWNIAKINLTSEKFEVQTIELYSDPTDDVIFTRDGSLIVFENDLRPQYLTIDLEPISQ
>ID:BBG28670.1 |[Escherichia phage KIT03]||_Escherichia_phage_KIT03_.gbk|baseplate wedge subu..|1983|AP018932(166848):78635-80617:1 ^^ Escherichia phage KIT03 DNA, complete sequence.|neighbours:ID:BBG28669.1(1),ID:BBG28671.1(1)|neighbour_genes:hypothetical protein,baseplate wedge init..|
MANTPVNYQLTRTANAIPEIFVGGTFAEIKQNLIEWLNGQNEFLDYDFEGSRLNVLCDLLAYNTLYIQQFGNAAVYESFMRTANLRSSVVQAAQDNGYLPTSKSAAQTEIMLTCTDALNRNYITIPRGTRFLAYAKDTSVNPYNFVSTEDVIAIRDKNNQYFPRLKLAQGRIVRTEIIYDKLTPIIIYDKNIDRNQVKLYVDGAEWINWTRKSMVHAGSTSTIYYMRETIDGNTEFYFGEGEISVNAAEGALTANYIGGLKPTQNSTIVIEYISTNGADANGAVGFSYADTLTNITVININENPNDDPDFVGADGGGDPEDIERIRELGTIKRETQQRCVTATDYDTFVSERFGSIIQAVQTFTDSTKPGYAFIAAKPKSGLYLTTVQREDIKNYLKDYNLAPITPSIISPNYLFIKTNLKVTYALNKLQESEQWLEGQIIDKIDRYYTEDVEIFNSSFAKSKMLTYVDDADHSIIGSSATIQIVREVQNFYKTPEAGIKYNNQIKDRSMESNTFSFNSGRKVVNPDTGLEEDVLYDVRIVSTDRDSKGIGKVIIGPFVSGDVTENENIQPYTGNDFNKLANSDGRDKYYVIGEINYPADMIYWNIAKINLTSEKFEVQTIELYSDPTDDVIFTRDGSLIVFENDLRPQYLTIDLEPISQ
>ID:YP_008060717.1 |[Escherichia phage Lw1]||_Escherichia_phage_Lw1_.gbk|baseplate wedge subu..|1914|NC_021344(176227):107555-109468:1 ^GeneID:16205197^ Escherichia phage Lw1, complete genome.|neighbours:ID:YP_008060716.1(1),ID:YP_008060718.1(1)|neighbour_genes:hypothetical protein,baseplate wedge subu..|
MATVKKQINQIPDIFVGATFDEIKSDLINWLRGQEEFKDYDFAGSRMNVLVDLLSYTTLYIQQMSNTALFESFIRTAALRSSVVQKAQDLGYMPDSRTAANTSILITAKNPLNPTSIRIPRGTKFIGTVKETNSFPFVVSDDVVIVRDKDNNYVSMLNIVQGRLVRTEVIYDGSTILIRDPNIDRNQVRVSINGAQWDDWTNESIVNATGASTVFYMRETVDGHTEVYFGEGETSQQVAGGALTADYIGGLKPANGSVVVIEYISTNGEEANGAENFVYVDTLTNISITSIVENPTNSQDYVGADGGGEPEDIERIRELAPIMRETQRRCVTASDYESFLSHRFGSVIQAVQCFTDSEKPGYAFIAVKPKSGLRLTSVQKEDMQNYLAKYNLATITPSILDPNYLYIVQNIKVTYDISKLIESEEWLRGQVINEIDKYYTDNVEIFNKSFSKSKMLTYVDNADVSIIGSSATINMLRELDNYYSAPMSGIHFLNQVASRSIISNGFKYTNADDDSYDVRYASTDMDTTTGLAKIVIGPFKDGDISITPYAGDDFDKYPGVTDRTKYYEVGYVEHYNDFISFDLGVLNVPSERFSAAYIELTAKPLEETIFTRDGSLIVFENDLRPQYTTLTMNPISQ
>ID:YP_009324049.1 |[Escherichia phage MX01]||_Escherichia_phage_MX01_.gbk|baseplate wedge subu..|1959|NC_031934(168929):78721-80679:1 ^GeneID:30308958^ Escherichia phage MX01, complete genome.|neighbours:ID:YP_009324048.1(1),ID:YP_009324050.1(1)|neighbour_genes:hypothetical protein,hypothetical protein|
MATPTNYQLTRTVNAIPKVFVGATFEEIKKNIIDWLSSQDEFKDYDFVGSRMNILIDMLAYNTLYIQQFANTAVYESFIGTANLRSSVVQAAQDNGYLPSSKSAAKTSIMLTCTQALNEKNIRIPRGTKFLAYARDTSADPYAFVTTENVIAVRDVNNQYLPIVSLAQGRIIRTELKYDPKTPILIRDPDIDRQEVKLYVDGAEWTNWTNKSMVHAGSTSTIYYMRETVDGNTEFFFGEGVAEKSVAGGVLEANYIGGLKPVKDATIVIEYLRTDGEVANGAVDFSYADSLAYITVEKITENYDENPDYVGADGGGDPEDIERIRELAVVKREAQMRAVTGTDYDTFVSERFGSIVQAVQTFTDPNKPGYAFVTIKPKSGLYLTAVQREDIQNYLSEFNLAPITPSVISPDYLFLKHKIKVSYALNKLQESEQWLTAQILSQIDRYYINEVEIFNHGFAKSKMLTYIDNADHSILGSSATVTMVREVLNFFKTPEAGIKYYNQYTNRSVTSSEFEFVPTNVSDVVKSYNVRIVATDKDERGDGKMVIGPFRPGDVIENQYIQPYTGDDFDKMAAPADQSVYYVIGEIDYYSDFIFWDIAAIGLTSDRFEVQSIELYAGPDQDNIFTKDGSLIVFEDDLRPQYTTIELEPITI
>ID:AYR04072.1 |[Escherichia phage OLB35]||_Escherichia_phage_OLB35_.gbk|baseplate wedge subu..|1971|MH992122(169140):83342-85312:1 ^^ UNVERIFIED: Escherichia phage OLB35, complete genome.|neighbours:ID:AYR04071.1(1),ID:AYR04073.1(1)|neighbour_genes:hypothetical protein,baseplate wedge init..|
MANTPVNYQLTRTANAIPEIFIGGTFAEIKQNIIEWLNGQNEFLDYDFEGSRLNVLCDLLAYNTLYIQQFSNSAVYESFMRTANLRSSVVQAAQDNGYLPSSKSAAQTEIMLTCTDALNRNYITIPRGTRFLAYAKGTSVNPYNFVSTEDVIVVKDKNNQYFPRLRLAQGRIVRTELTFDKLKPIIIRDKNIDRNLVKLYVDGAEWINWTRKSMVHAGSTSTIYYMRETVDGNTEFYFGEGEISINTSEGALTSNYVGGLKPVQGSKIVIEYISTNGAEANGAVGFSYADTLANITVIGINENPSNNPDFVGADGGGDPEDIERIRELGTIKRETQQRCVTATDYDTFVSERFGSIIQAVQTFTDSSKPGYAFIAAKPKSGLYLTSVQRDDIKNYLNEYNLGTITPVVISPDYLFIKMNIRVTYALNKLQESEQWLEGQIINKIDRYYIEDVEIFNSSFAKSKMLTYVDDADISIIGSSATIQMVREVQNFYKTPETGIKYNNQIKDRTLESNVFSFDSLRVDPETEDTIKYDVRIVGSDRNDRGIGQVIIGPFADGDVIENAYIQPYTGDDFNKLHVTDGRNKYYSIGEVNYPADSIYWNIAKIDLTSDRFEVQTIELYSDPADDVIFTKDGSLIVFENDLRPQYLTIDLEPISQ
>ID:ANH49713.1 |[Escherichia phage PE37]||_Escherichia_phage_PE37_.gbk|baseplate wedge subu..|1983|KU925172(166423):83790-85772:-1 ^^ Escherichia phage PE37, complete genome.|neighbours:ID:ANH49712.1(-1),ID:ANH49714.1(-1)|neighbour_genes:baseplate wedge init..,hypothetical protein|
MANTPVNYQLTRTANAIPEIFVGGTFAEIKQNLIEWLNGQNEFLDYDFEGSRLNVLCDLLAYNTLYIQQFGNAAVYESFMRTANLRSSVVQAAQDNGYLPTSKSAAQTEIMLTCTDALNRNYITIPRGTRFLAYAKDTSVNPYNFVSTEDVIAIRDKNNQYFPRLKLAQGRIVRTEIIYDKLTPIIIYDKNIDRNQVKLYVDGAEWINWTRKSMVHAGSTSTIYYMRETIDGNTEFYFGEGEISVNASEGALTANYIGGLKPTQNSTIVIEYISTNGADANGAVGFSYADTLTNITVININENPNDDPDFVGADGGGDPEDIERIRELGTIKRETQQRCVTATDYDTFVSERFGSIIQAVQTFTDSTKPGYAFIAAKPKSGLYLTTVQREDIKNYLKDYNLAPITPSIISPNYLFIKTNLKVTYALNKLQESEQWLEGQIIDKIDRYYTEDVEIFNSSFAKSKMLTYVDDADHSIIGSSATIQIVREVQNFYKTPEAGIKYNNQIKDRSMESNTFSFNSGRKVVNPDTGLEEDVLYDVRIVSTDRDSKGIGKVIIGPFASGDVTENENIQPYTGNDFNKLANSDGRDKYYVIGEINYPADMIYWNIAKINLTSEKFEVQTIELYSDPTDDVIFTRDGSLIVFENDLRPQYLTIDLEPISQ
>ID:BBC14489.1 |[Escherichia phage PP01]||_Escherichia_phage_PP01.gbk|6|1983|LC348379(167812):78712-80694:1 ^^ Escherichia phage PP01 DNA, complete sequence.|neighbours:ID:BBC14488.1(1),ID:BBC14490.1(1)|neighbour_genes:5.4,7|
MANTPVNYQLTRTANAIPEIFVGGTFAEIKQNLIEWLNGQNEFLDYDFEGSRLNVLCDLLAYNTLYIQQFGNAAVYESFMRTANLRSSVVQAAQDNGYLPTSKSAAQTEIMLTCTDALNRNYITIPRGTRFLAYAKDTSVNPYNFVSTEDVIAIRDKNNQYFPRLKLAQGRIVRTEIIYDKLTPIIIYDKNIDRNQVKLYVDGAEWINWTRKSMVHAGSTSTIYYMSETIDGNTEFYFGEGEISVNASEGALTANYIGGLKPTQNSTIVIEYISTNGADANGAVGFSYADTLTNITVININENPNGDPDFVGADGGGDPEDIERIRELGTIKRETQQRCVTATDYDTFVSERFGSIIQAVQTFTDSTKPGYAFIAAKPKSGLYLTTVQREDIKNYLKDYNLAPITPSIISPNYLFIKTNLKVTYALNKLQESEQWLEGQIIDKIDRYYTEDVEIFNSSFAKSKMLTYVDDADHSVIGSSATIQMVREVQNFYKTPEAGIKYNNQIKDRSMESNTFSFNSGRKVVNPDTGLEEDVLYDVRIVSTDRDSKGIGKVIIGPFASGDVTENENIQPYTGNDFNKLANSDGRDKYYVIGEINYPADMIYWNIAKINLTSEKFEVQTIELYSDPTDDVIFTRDGSLIVFENDLRPQYLTIDLEPISQ
>ID:AWY07841.1 |[Escherichia phage SF]||_Escherichia_phage_SF_.gbk|baseplate wedge subu..|1971|MH359124(168695):36467-38437:-1 ^^ Escherichia phage SF, complete genome.|neighbours:ID:AWY07840.1(-1),ID:AWY07842.1(-1)|neighbour_genes:baseplate wedge subu..,hypothetical protein|
MANTPVNYQLTRTANAIPEIFIGGTFAEIKQNIIEWLNGQNEFLDYDFEGSRLNVLCDLLAYNTLYIQQFSNSAVYESFMRTANLRSSVVQAAQDNGYLPSSKSAAQTEIMLTCTDALNRNYITIPRGTRFLAYAKDTSVNPYNFVSTEDVIVVKDKNNQYFPRLRLAQGRIVRTELTFDRLKPIIIRDKNIDRNLVKLYVDGAEWINWTRKSMVHAGSTSTIYYMRETVDGNTEFYFGEGEISINTSEGALTSNYIGGLKPVQGSKIVIEYISTNGAEANGAVGFSYADTLANITVIGINENPSNNPDFVGADGGGDPEDIERIRELGTIKRETQQRCVTATDYDTFVSERFGSIIQAVQTFTDSSKPGYAFIAAKPKSGLYLTSVQRDDIKNYLNEYNLGTITPVVISPDYLFIKMNIRVTYALNKLQESEQWLEGQIINKIDRYYIEDVEIFNSSFAKSKMLTYVDDADISIIGSSATIQMVREVQNFYKTPETGIKYNNQIKDRTLESNVFSFDSLRVDPETEVTIKYDVRIVGSDRNDRGIGQVIIGPFADGDVIENAYIQPYTGDDFNKLNVKDGRNKYYSIGEVNYPADSIYWNIAKIDLTSDRFEVQTIELYSDPADDVIFTKDGSLIVFENDLRPQYLTIDLEPISQ
>ID:YP_009608510.1 |[Escherichia phage ST0]||_Escherichia_phage_ST0.gbk|hypothetical protein|1974|NC_041990(170496):145710-147683:-1 ^GeneID:40084532^ Escherichia phage ST0, complete genome.|neighbours:ID:YP_009608509.1(-1),ID:YP_009608511.1(-1)|neighbour_genes:hypothetical protein,baseplate hub needle|
MANTPVNYQLTRTANAIPEIFIGGTFAEIKQNIIEWLNGQNEFLDYDFEGSRLNVLCDLLAYNTLYIQQFSNSAVYESFMRTANLRSSVVQAAQDNGYLPSSKSAAQTEIMLTCTDALNRNYITIPRGTRFLAYAKDTSVNPYNFVSTEDVIVVKDKNNQYFPRLRLAQGRIVRTELTFDKLKPIIIRDKNIDRNLVKLYVDGAEWINWTRKSMVHAGSTSTIYYMRETVDGNTEFYFGEGEISINTSEGALTSNYIGGLKPVQGSKIVIEYISTNGADANGAVGFSYADTLANITVIDINENPSNNPDFVGADGGGDPEDIERIRELGTIKRETQQRCVTASDYDTFVSERFGSIIQAVQTFTDSSKPGYAYIAAKPKSGLYLTSVQRDDIKNYLNDYNLGTITPVVISPDYLFIKMNIKVTYALNKLQESEQYLEGQIINKIDRYYIEDVEIFNSSFAKSKMLTYVDDADISIIGSSATIQMVREVQNFYKTPEAGIKYNNQIKDRSMESNIFSFDSHRPNPENANETIKYGVRIVSSDRNDRGIGQVIIGPFAEGDVVENENIQPYTGNDFNKLTVTDGRNKYYSIGEVNYPADSIYWNIAKIDLTSDRFEVQTIELYSDPADDIIFTKDGSLIVFENDLRPQYLTIDLEPISQ
>ID:BBC14770.1 |[Escherichia phage T2]||_Escherichia_phage_T2.gbk|6|1983|LC348380(163825):77080-79062:1 ^^ Escherichia phage T2 DNA, complete sequence.|neighbours:ID:BBC14769.1(1),ID:BBC14771.1(1)|neighbour_genes:5.4,7|
MANTPVNYQLTRTANAIPEIFVGGTFAEIKQNLIEWLNGQNEFLDYDFEGSRLNVLCDLLAYNTLYIQQFGNAAVYESFMRTANLRSSVVQAAQDNGYLPTSKSAAQTEIMLTCTDALNRNYITIPRGTRFLAYAKDTSVNPYNFVSTEDVIAIRDKNNQYFPRLKLAQGRIVRTEIIYDKLTPIIIYDKNIDRNQVKLYVDGAEWINWTRKSMVHAGSTSTIYYMRETIDGNTEFYFGEGEISVNASEGALTANYIGGLKPTQNSTIVIEYISTNGADANGAVGFSYADTLTNITVININENPNDDPDFVGADGGGDPEDIERIRELGTIKRETQQRCVTATDYDTFVSERFGSIIQAVQTFTDSTKPGYAFIAAKPKSGLYLTTVQREDIKNYLKDYNLAPITPSIISPNYLFIKTNLKVTYALNKLQESEQWLEGQIIDKIDRYYTEDVEIFNSSFAKSKMLTYVDDADHSVIGSSATIQMVREVQNFYKTPEAGIKYNNQIKDRSMESNTFSFNSGRKVVNPDTGLEEDVLYDVRIVSTDRDSKGIGKVIIGPFASGDVTENENIQPYTGNDFNKLANSDGRDKYYVIGEINYPADVIYWNIAKINLTSEKFEVQTIELYSDPTDDVIFTRDGSLIVFENDLRPQYLTIDLEPISQ
>ID:YP_009281488.1 |[Escherichia phage UFV-AREG1]||_Escherichia_phage_UFV-AREG1_.gbk|baseplate wedge prot..|1983|NC_031030(170788):78091-80073:1 ^GeneID:29063681^ Escherichia phage UFV-AREG1, complete genome.|neighbours:ID:YP_009281487.1(1),ID:YP_009281489.1(1)|neighbour_genes:phospholipase,baseplate wedge init..|
MANTPVNYQLTRTANAIPEIFVGGTFAEIKQNLIEWLNGQNEFLDYDFEGSRLNVLCDLLAYNTLYIQQFGNAAVYESFMRTANLRSSVVQAAQDNGYLPTSKSAAQTEIMLTCTDALNRNYITIPRGTRFLAYAKDTSVNPYNFVSTEDVIAIRDKNNQYFPRLKLAQGRIVRTEIIYDKLTPIIIYDKNIDRNQVKLYVDGAEWINWTRKSMVHAGSTSTIYYMRETIDGNTEFYFGEGEISVNASEGALTANYIGGLKPTQNSTIVIEYISTNGADANGAVGFSYADTLTNITVININENPNDDPDFVGADGGGDPEDIERIRELGTIKRETQQRCVTATDYDTFVSERFGSIIQAVQTFTDSTKPGYAFIAAKPKSGLYLTTVQREDIKNYLKDYNLAPITPSIISPNYLFIKTNLKVTYALNKLQESEQWLEGQIIDKIDRYYTEDVEIFNSSFAKSKMLTYVDDADHSIIGSSATIQMVREVQNFYKTPEAGIKYNNQIKDRSMESNTFSFNSGRKVVNPDTGLEEDVLYDVRIVSTDRDSKGIGKVIIGPFASGDVTENENIQPYTGNDFNKLANSDGRDKYYVIGEINYPADVIYWNIAKINLTSEKFEVQTIELYSDPTDDVIFTRDGSLIVFENDLRPQYLTIDLEPISQ
>ID:YP_009323356.1 |[Escherichia phage WG01]||_Escherichia_phage_WG01_.gbk|baseplate wedge subu..|1959|NC_031928(169936):79505-81463:1 ^GeneID:30308482^ Escherichia phage WG01, complete genome.|neighbours:ID:YP_009323355.1(1),ID:YP_009323357.1(1)|neighbour_genes:hypothetical protein,baseplate wedge init..|
MATPTNYQLTRTVNAIPKVFVGATFEEIKKNIIDWLSSQDEFKDYDFVGSRMNILIDMLAYNTLYMQQFANTAVYESFIGTANLRSSVVQAAQDNGYLPSSKSAAKTSIMLTCTQALNEKNIRIPRGTKFLAYARDTSADPYAFVTTENVIAVRDVNNQYLPIVSLAQGRIIRTELKYDPKTPILIRDPDIDRQEVKLYVDGAEWTNWTNKSMVHAGSTSTIYYMRETVDGNTEFFFGEGVAEKSVAGGVLEANYIGGLKPVKDATIVIEYLRTDGEVANGAVDFSYADSLAYITVEKITENYDENPDYVGADGGGDPEDIERIRELAVVKREAQMRAVTGTDYDTFVSERFGSIVQAVQTFTDPNKPGYAFVTIKPKSGLYLTAVQREDIQNYLSEFNLAPITPSVISPDYLFLKHKIKVSYALNKLQESEQWLTAQILSQIDRYYINEVEIFNHGFAKSKMLTYIDNADHSILGSSATVTMVREVLNFFKTPEAGIKYYNQYTNRSVTSSEFEFVPTNVSDVVKSYNVRIVATDKDERGDGKMVIGPFRPGDVIENQYIQPYTGDDFDKMAAPADQSVYYVIGEIDYYSDFIFWDIAAIGLTSDRFEVQSIELYAGPDQDNIFTKDGSLIVFEDDLRPQYTTIELEPITI
>ID:YP_009030761.1 |[Escherichia phage vB_EcoM_112]||_Escherichia_phage_e112_.gbk|baseplate wedge subu..|1983|NC_024125(168470):80318-82300:1 ^GeneID:19485304^ Escherichia phage e11/2, complete genome.|neighbours:ID:YP_009030760.1(1),ID:YP_009030762.1(1)|neighbour_genes:hypothetical protein,baseplate wedge subu..|
MANTPVNYQLTRTANAIPEIFVGGTFAEIKQNLIEWLNGQNEFLDYDFEGSRLNVLCDLLAYNTLYIQQFGNAAVYESFMRTANLRSSVVQAAQDNGYLPTSKSAAQTEIMLTCTDALNRNYITIPRGTRFLAYAKDTSVNPYNFVSTEDVIAIRDKNNQYFPRLKLAQGRIVRTEIIYDKLTPIIIYDKNIDRNQVKLYVDGAEWINWTRKSMVHAGSTSTIYYMRETIDGNTEFYFGEGEISVNASEGALTANYIGGLKPTQNSTIVIEYISTNGADANGAVGFSYADTLTNITVININENPNSDPDFVGADGGGDPEDIERIRELGTIKRETQQRCVTATDYDTFVSERFGSIIQAVQTFTDSTKPGYAFIAAKPKSGLYLTTVQREDIKNYLKDYNLAPITPSIISPNYLFIKTNLKVTYALNKLQESEQWLEGQIIDKIDRYYTEDVEIFNSSFAKSKMLTYVDDADHSVIGSSATIQMVREVQNFYKTPEAGIKYNNQIKDRSMESNTFSFNSGRKVVNPDTGLEEDVLYDVRIVSTDRDSKGIGKVIIGPFASGDVTENENIQPYTGNDFNKLANSDGRDKYYVIGEINYPADMIYWNIAKINLTSEKFEVQTIELYSDPTDDVIFTRDGSLIVFENDLRPQYLTIDLEPISQ
>ID:AYN56260.1 |[Escherichia phage p000v]||_Escherichia_phage_p000v_.gbk|baseplate wedge prot..|1974|MK047717(167803):65041-67014:-1 ^^ Escherichia phage p000v, complete genome.|neighbours:ID:AYN56259.1(-1),ID:AYN56261.1(-1)|neighbour_genes:baseplate wedge prot..,putative 10.2 kDa pr..|
MANTPVNYQLTRTANAIPEIFIGGTFAEIKQNIIEWLHGQNEFLDYDFEGSRLNVLCDLLAYNTLYIQQFSNSAVYESFMRTANLRSSVVQAAQDNGYLPSSKSAAQTEIMLTCTDALNRNYITIPRGTRFLAYAKDTSVNPYNFVSTEDVIVVKDKNNQYFPRLRLAQGRIVRTELTFDKLKPIIIRDKNIDRNLVKLYVDGAEWINWTRKSMVHAGSTSTIYYMRETVDGNTEFYFGEGEISINTSEGALTSNYIGGLKPVQGSKIVIEYISTNGADANGAVGFSYADTLANITVIDINENPSNNPDFVGADGGGDPEDIERIRELGTIKRETQQRCVTASDYDTFVSERFGSIIQAVQTFTDSSKPGYAYIAAKPKSGLYLTSVQRDDIKNYLNDYNLGTITPVVISPDYLFIKMNIKVTYALNKLQESEQYLEGQIINKIDRYYIEDVEIFNSSFAKSKMLTYVDDADISIIGSSATIQMVREVQNFYKTPEAGIKYNNQIKDRSMESNIFSFDSHRPNPENANETIKYGVRIVSSDRNDRGIGQVIIGPFADGDVVENENIQPYTGNDFNKLAVTDGRNKYYSIGEVNYPADSIYWNIAKIDLTSDRFEVQTIELYSDPADDIIFTKDGSLIVFENDLRPQYLTIDLEPISQ
>ID:AYN56444.1 |[Escherichia phage p000y]||_Escherichia_phage_p000y_.gbk|baseplate wedge prot..|1974|MK047718(169872):7356-9329:-1 ^^ Escherichia phage p000y, complete genome.|neighbours:ID:AYN56443.1(-1),ID:AYN56445.1(-1)|neighbour_genes:baseplate wedge prot..,putative 10.2 kDa pr..|
MANTPVNYQLTRTANAIPEIFIGGTFAEIKQNIIEWLNGQNEFLDYDFEGSRLNVLCDLLAYNTLYIQQFSNSAVYESFMRTANLRSSVVQAAQDNGYLPSSKSAAQTEIMLTCTDALNRNYITIPRGTRFLAYAKDTSVNPYNFVSTEDVIVVKDKNNQYFPRLRLAQGRIVRTELTFDRLKPIIIRDKNIDRNLVKLYVDGAEWINWTRKSMVHAGSTSTIYYMRETVDGNTEFYFGEGEISINTSEGALTSNYIGGLKPVQGSKIVIEYISTNGADANGAVGFSYADTLANITVIDINENPSNNPDFVGADGGGDPEDIERIRELGTIKRETQQRCVTASDYDTFVSERFGSIIQAVQTFTDSSKPGYAYIAAKPKSGLYLTSVQRDDIKNYLNDYNLGTITPVVISPDYLFIKMNIKVTYALNKLQESEQYLEGQIINKIDRYYIEDVEIFNSSFAKSKMLTYVDDADISIIGSSATIQMVREVQNFYKTPEAGIKYNNQIKDRSMESNIFSFDSHRPNPENANETIKYGVRIVSSDRNDRGIGQVIIGPFADGDVVENENIQPYTGNDFNKLTVTDGRNKYYSIGEVNYPADSIYWNIAKIDLTSDRFEVQTIELYSDPADDIIFTKDGSLIVFENDLRPQYLTIDLEPISQ
>ID:YP_009210339.1 |[Escherichia phage slur02]||_Escherichia_phage_slur02_.gbk|gp6 base plate wedge..|1983|NC_028927(167298):148585-150567:1 ^GeneID:26636872,UniProtKB/TrEMBL:A0A0M7QB31^ Escherichia phage slur02, complete genome.|neighbours:ID:YP_009210338.1(1),ID:YP_009210340.1(1)|neighbour_genes:hypothetical protein,putative baseplate w..|
MANTPVNYQLTRTANAIPEIFVGGTFAEIKQNLIEWLNGQNEFLDYDFEGSRLNVLCDLLAYNTLYIQQFGNAAVYESFMRTANLRSSVVQAAQDNGYLPTSKSAAQTEIMLTCTDALNRNYITIPRGTRFLAYAKDTSVNPYNFVSTEDVIAIRDKNNQYFPRLKLAQGRIVRTEIIYDKLTPIIIYDKNIDRNQVKLYVDGAEWINWTRKSMVHAGSTSTIYYMRETIDGNTEFYFGEGEISVNASEGALTANYIGGLKPTQNSTIVIEYISTNGADANGAVGFSYADTLTNITVININENPNDDPDFVGADGGGDPEDIERIRELGTIKRETQQRCVTATDYDTFVSERFGSIIQAVQTFTDSTKPGYAFIAAKPKSGLYLTTVQREDIKNYLKDYNLAPITPSIISPNYLFIKTNLKVTYALNKLQESEQWLEGQIIDKIDRYYTEDVEIFNSSFAKSKMLTYVDDADHSVIGSSATIQMVREVQNFYKTPEAGIKYNNQIKDRSMESNTFSFNSGQKVVNPDTGLEEDVLYDVRIVSTDRDSKGIGKVIIGPFASGDVTENENIQPYTGNDFNKLANSDGRDKYYVIGEINYPADMIYWNIAKINLTSEKFEVQTIELYSDPTDDVIFTRDGSLIVFENDLRPQYLTIDLEPISQ
>ID:YP_009625096.1 |[Escherichia phage slur03]||_Escherichia_phage_slur03_.gbk|base plate wedge [En..|1983|NC_042129(167467):88795-90777:-1 ^GeneID:40101978,UniProtKB/TrEMBL:A0A0M7QBX1^ Escherichia phage slur03, complete genome.|neighbours:ID:YP_009625095.1(-1),ID:YP_009625097.1(-1)|neighbour_genes:baseplate wedge subu..,hypothetical protein..|
MANTPVNYQLTRTANAIPEIFVGGTFAEIKQNLIEWLNGQNEFLDYDFEGSRLNVLCDLLAYNTLYIQQFGNAAVYESFMRTANLRSSVVQAAQDNGYLPTSKSAAQTEIMLTCTDALNRNYITIPRGTRFLAYAKDTSVNPYNFVSTEDVIAIRDKNNQYFPRLKLAQGRIVRTEIIYDKLTPIIIYDKNIDRNQVKLYVDGAEWINWTRKSMVHAGSTSTIYYMRETIDGNTEFYFGEGEISVNASEGALTANYIGGLKPTQNSTIVIEYISTNGADANGAVGFSYADTLTNITVININENPNDDPDFVGADGGGDPEDIERIRELGTIKRETQQRCVTATDYDTFVSERFGSIIQAVQTFTDSTKPGYAFIAAKPKSGLYLTTVQREDIKNYLKDYNLAPITPSIISPNYLFIKTNLKVTYALNKLQESEQWLEGQIIDKIDRYYTEDVEIFNSSFAKSKMLTYVDDADHSIIGSSATIQIVREVQNFYKTPEAGIKYNNQIKDRSMESNTFSFNSGRKVVNPDTGLEEDVLYDVRIVSTDRDSKGIGKVIIGPFASGDVTENENIQPYTGNDFNKLANSDGRDKYYVIGEINYPADMIYWNIAKINLTSEKFEVQTIELYSDPTDDVIFTRDGSLIVFENDLRPQYLTIDLEPISQ
>ID:YP_009625370.1 |[Escherichia phage slur04]||_Escherichia_phage_slur04_.gbk|hypothetical protein|1983|NC_042130(167298):63098-65080:1 ^GeneID:40102271,UniProtKB/TrEMBL:A0A0M7QDK8^ Escherichia phage slur04, complete genome.|neighbours:ID:YP_009625369.1(1),ID:YP_009625371.1(1)|neighbour_genes:hypothetical protein,hypothetical protein|
MANTPVNYQLTRTANAIPEIFVGGTFAEIKQNLIEWLNGQNEFLDYDFEGSRLNVLCDLLAYNTLYIQQFGNAAVYESFMRTANLRSSVVQAAQDNGYLPTSKSAAQTEIMLTCTDALNRNYITIPRGTRFLAYAKDTSVNPYNFVSTEDVIAIRDKNNQYFPRLKLAQGRIVRTEIIYDKLTPIIIYDKNIDRNQVKLYVDGAEWINWTRKSMVHAGSTSTIYYMRETIDGNTEFYFGEGEISVNASEGALTANYIGGLKPTQNSTIVIEYISTNGADANGAVGFSYADTLTNITVININENPNDDPDFVGADGGGDPEDIERIRELGTIKRETQQRCVTATDYDTFVSERFGSIIQAVQTFTDSTKPGYAFIAAKPKSGLYLTTVQREDIKNYLKDYNLAPITPSIISPNYLFIKTNLKVTYALNKLQESEQWLEGQIIDKIDRYYTEDVEIFNSSFAKSKMLTYVDDADHSVIGSSATIQMVREVQNFYKTPEAGIKYNNQIKDRSMESNTFSFNSGQKVVNPDTGLEEDVLYDVRIVSTDRDSKGIGKVIIGPFASGDVTENENIQPYTGNDFNKLANSDGRDKYYVIGEINYPADMIYWNIAKINLTSEKFEVQTIELYSDPTDDVIFTRDGSLIVFENDLRPQYLTIDLEPISQ
>ID:YP_009197302.1 |[Escherichia phage slur07]||_Escherichia_phage_slur07_.gbk|hypothetical protein|1983|NC_028780(167124):82459-84441:-1 ^GeneID:26624491,UniProtKB/TrEMBL:A0A0M7QAM9^ Escherichia phage slur07, complete genome.|neighbours:ID:YP_009197301.1(-1),ID:YP_009197303.1(-1)|neighbour_genes:hypothetical protein,hypothetical protein|
MANTPVNYQLTRTANAIPEIFVGGTFAEIKQNLIEWLNGQNEFLDYDFEGSRLNVLCDLLAYNTLYIQQFGNAAVYESFMRTANLRSSVVQAAQDNGYLPTSKSAAQTEIMLTCTDALNRNYITIPRGTRFLAYAKDTSVNPYNFVSTEDVIAIRDKNNQYFPRLKLAQGRIVRTEIIYDKLTPIIIYDKNIDRNQVKLYVDGAEWINWTRKSMVHAGSTSTIYYMRETIDGNTEFYFGEGEISVNASEGALTANYIGGLKPTQNSTIVIEYISTNGADANGAVGFSYADTLTNITVININENPNDDPDFVGADGGGDPEDIERIRELGTIKRETQQRCVTATDYDTFVSERFGSIIQAVQTFTDSTKPGYAFIAAKPKSGLYLTTVQREDIKNYLKDYNLAPITPSIISPNYLFIKTNLKVTYALNKLQESEQWLEGQIIDKIDRYYTEDVEIFNSSFAKSKMLTYVDDADHSIIGSSATIQIVREVQNFYKTPEAGIKYNNQIKDRSMESNTFSFNSGRKVVNPDTGLEEDVLYDVRIVSTDRDSKGIGKVIIGPFASGDVTENENIQPYTGNDFNKLANSDGRDKYYVIGEINYPADMIYWNIAKINLTSEKFEVQTIELYSDPTDDVIFTRDGSLIVFENDLRPQYLTIDLEPISQ
>ID:CUL02640.1 |[Escherichia phage slur08]||_Escherichia_phage_slur08_.gbk|hypothetical protein|1983|LN881733(167467):86042-88024:-1 ^UniProtKB/TrEMBL:A0A0M7QBA1^ Escherichia phage slur08, complete genome.|neighbours:ID:CUL02639.1(-1),ID:CUL02641.1(-1)|neighbour_genes:hypothetical protein,hypothetical protein|
MANTPVNYQLTRTANAIPEIFVGGTFAEIKQNLIEWLNGQNEFLDYDFEGSRLNVLCDLLAYNTLYIQQFGNAAVYESFMRTANLRSSVVQAAQDNGYLPTSKSAAQTEIMLTCTDALNRNYITIPRGTRFLAYAKDTSVNPYNFVSTEDVIAIRDKNNQYFPRLKLAQGRIVRTEIIYDKLTPIIIYDKNIDRNQVKLYVDGAEWINWTRKSMVHAGSTSTIYYMRETIDGNTEFYFGEGEISVNASEGALTANYIGGLKPTQNSTIVIEYISTNGADANGAVGFSYADTLTNITVININENPNDDPDFVGADGGGDPEDIERIRELGTIKRETQQRCVTATDYDTFVSERFGSIIQAVQTFTDSTKPGYAFIAAKPKSGLYLTTVQREDIKNYLKDYNLAPITPSIISPNYLFIKTNLKVTYALNKLQESEQWLEGQIIDKIDRYYTEDVEIFNSSFAKSKMLTYVDDADHSIIGSSATIQIVREVQNFYKTPEAGIKYNNQIKDRSMESNTFSFNSGRKVVNPDTGLEEDVLYDVRIVSTDRDSKGIGKVIIGPFASGDVTENENIQPYTGNDFNKLANSDGRDKYYVIGEINYPADMIYWNIAKINLTSEKFEVQTIELYSDPTDDVIFTRDGSLIVFENDLRPQYLTIDLEPISQ
>ID:CUL02924.1 |[Escherichia phage slur11]||_Escherichia_phage_slur11_.gbk|hypothetical protein|1983|LN881734(167298):66644-68626:1 ^UniProtKB/TrEMBL:A0A0M7QC61^ Escherichia phage slur11, complete genome.|neighbours:ID:CUL02923.1(1),ID:CUL02925.1(1)|neighbour_genes:hypothetical protein,hypothetical protein|
MANTPVNYQLTRTANAIPEIFVGGTFAEIKQNLIEWLNGQNEFLDYDFEGSRLNVLCDLLAYNTLYIQQFGNAAVYESFMRTANLRSSVVQAAQDNGYLPTSKSAAQTEIMLTCTDALNRNYITIPRGTRFLAYAKDTSVNPYNFVSTEDVIAIRDKNNQYFPRLKLAQGRIVRTEIIYDKLTPIIIYDKNIDRNQVKLYVDGAEWINWTRKSMVHAGSTSTIYYMRETIDGNTEFYFGEGEISVNASEGALTANYIGGLKPTQNSTIVIEYISTNGADANGAVGFSYADTLTNITVININENPNDDPDFVGADGGGDPEDIERIRELGTIKRETQQRCVTATDYDTFVSERFGSIIQAVQTFTDSTKPGYAFIAAKPKSGLYLTTVQREDIKNYLKDYNLAPITPSIISPNYLFIKTNLKVTYALNKLQESEQWLEGQIIDKIDRYYTEDVEIFNSSFAKSKMLTYVDDADHSVIGSSATIQMVREVQNFYKTPEAGIKYNNQIKDRSMESNTFSFNSGQKVVNPDTGLEEDVLYDVRIVSTDRDSKGIGKVIIGPFASGDVTENENIQPYTGNDFNKLANSDGRDKYYVIGEINYPADMIYWNIAKINLTSEKFEVQTIELYSDPTDDVIFTRDGSLIVFENDLRPQYLTIDLEPISQ
>ID:CUL03710.1 |[Escherichia phage slur13]||_Escherichia_phage_slur13_.gbk|hypothetical protein|1983|LN881737(167299):88466-90448:1 ^UniProtKB/TrEMBL:A0A0M7QE29^ Escherichia phage slur13, complete genome.|neighbours:ID:CUL03709.1(1),ID:CUL03711.1(1)|neighbour_genes:hypothetical protein,hypothetical protein|
MANTPVNYQLTRTANAIPEIFVGGTFAEIKQNLIEWLNGQNEFLDYDFEGSRLNVLCDLLAYNTLYIQQFGNAAVYESFMRTANLRSSVVQAAQDNGYLPTSKSAAQTEIMLTCTDALNRNYITIPRGTRFLAYAKDTSVNPYNFVSTEDVIAIRDKNNQYFPRLKLAQGRIVRTEIIYDKLTPIIIYDKNIDRNQVKLYVDGAEWINWTRKSMVHAGSTSTIYYMRETIDGNTEFYFGEGEISVNASEGALTANYIGGLKPTQNSTIVIEYISTNGADANGAVGFSYADTLTNITVININENPNDDPDFVGADGGGDPEDIERIRELGTIKRETQQRCVTATDYDTFVSERFGSIIQAVQTFTDSTKPGYAFIAAKPKSGLYLTTVQREDIKNYLKDYNLAPITPSIISPNYLFIKTNLKVTYALNKLQESEQWLEGQIIDKIDRYYTEDVEIFNSSFAKSKMLTYVDDADHSVIGSSATIQMVREVQNFYKTPEAGIKYNNQIKDRSMESNTFSFNSGQKVVNPDTGLEEDVLYDVRIVSTDRDSKGIGKVIIGPFASGDVTENENIQPYTGNDFNKLANSDGRDKYYVIGEINYPADMIYWNIAKINLTSEKFEVQTIELYSDPTDDVIFTRDGSLIVFENDLRPQYLTIDLEPISQ
>ID:YP_009180654.1 |[Escherichia phage slur14]||_Escherichia_phage_slur14_.gbk|hypothetical protein|1983|NC_028448(167467):21563-23545:1 ^GeneID:26227829,UniProtKB/TrEMBL:A0A0M7QD08^ Escherichia phage slur14, complete genome.|neighbours:ID:YP_009180653.1(1),ID:YP_009180655.1(1)|neighbour_genes:hypothetical protein,hypothetical protein|
MANTPVNYQLTRTANAIPEIFVGGTFAEIKQNLIEWLNGQNEFLDYDFEGSRLNVLCDLLAYNTLYIQQFGNAAVYESFMRTANLRSSVVQAAQDNGYLPTSKSAAQTEIMLTCTDALNRNYITIPRGTRFLAYAKDTSVNPYNFVSTEDVIAIRDKNNQYFPRLKLAQGRIVRTEIIYDKLTPIIIYDKNIDRNQVKLYVDGAEWINWTRKSMVHAGSTSTIYYMRETIDGNTEFYFGEGEISVNASEGALTANYIGGLKPTQNSTIVIEYISTNGADANGAVGFSYADTLTNITVININENPNDDPDFVGADGGGDPEDIERIRELGTIKRETQQRCVTATDYDTFVSERFGSIIQAVQTFTDSTKPGYAFIAAKPKSGLYLTTVQREDIKNYLKDYNLAPITPSIISPNYLFIKTNLKVTYALNKLQESEQWLEGQIIDKIDRYYTEDVEIFNSSFAKSKMLTYVDDADHSIIGSSATIQIVREVQNFYKTPEAGIKYNNQIKDRSMESNTFSFNSGRKVVNPDTGLEEDVLYDVRIVSTDRDSKGIGKVIIGPFASGDVTENENIQPYTGNDFNKLANSDGRDKYYVIGEINYPADMIYWNIAKINLTSEKFEVQTIELYSDPTDDVIFTRDGSLIVFENDLRPQYLTIDLEPISQ
>ID:AVH85982.1 |[Escherichia phage vB_EcoM-G28]||_Escherichia_phage_vB_EcoM-G28.gbk|putative baseplate w..|1983|MG867727(170121):79779-81761:1 ^^ Escherichia phage vB_EcoM-G28, complete genome.|neighbours:ID:AVH85981.1(1),ID:AVH85983.1(1)|neighbour_genes:hypothetical protein,putative baseplate w..|
MANTPVNYQLTRTANAIPEIFVGGTFAEIKQNLIEWLNGQNEFLDYDFEGSRLNVLCDLLAYNTLYIQQFGNAAVYESFMRTANLRSSVVQAAQDNGYLPTSKSAAQTEIMLTCTDALNRNYITIPRGTRFLAYAKDTSVNPYNFVSTEDVIAIRDKNNQYFPRLKLAQGRIVRTEIIYDKLTPIIIYDKNIDRNQVKLYVDGAEWINWTRKSMVHAGSTSTIYYMRETIDGNTEFYFGEGEISVNASEGALTANYIGGLKPTQNSTIVIEYISTNGADANGAVGFSYADTLTNITVININENPNDDPDFVGADGGGDPEDIERIRELGTIKRETQQRCVTATDYDTFVSERFGSIIQAVQTFTDSTKPGYAFIAAKPKSGLYLTTVQREDIKNYLKDYNLAPITPSIISPNYLFIKTNLKVTYALNKLQESEQWLEGQIIDKIDRYYTEDVEIFNSSFAKSKMLTYVDDADHSIIGSSATIQIVREVQNFYKTPEAGIKYNNQIKDRSMESNTFSFNSGRKVVNPDTGLEEDVLYDVRIVSTDRDSKGIGKVIIGPFASGDVTENENIQPYTGNDFNKLANSDGRDKYYVIGEINYPADMIYWNIAKINLTSEKFEVQTIELYSDPTDDVIFTRDGSLIVFENDLRPQYLTIDLEPISQ
>ID:QDF15178.1 |[Escherichia phage vB_EcoM-Sa45lw]||_Escherichia_phage_vB_EcoM-Sa45lw_.gbk|baseplate wedge prot..|1983|MK977694(167353):78726-80708:1 ^^ Escherichia phage vB_EcoM-Sa45lw, complete genome.|neighbours:ID:QDF15177.1(1),ID:QDF15179.1(1)|neighbour_genes:phospholipase,baseplate wedge prot..|
MANTPVNYQLTRTANAIPEIFVGGTFAEIKQNLIEWLNGQNEFLDYDFEGSRLNVLCDLLAYNTLYIQQFGNAAVYESFMRTANLRSSVVQAAQDNGYLPTSKSAAQTEIMLTCTDALNRNYITIPRGTRFLAYAKDTSVNPYNFVSTEDVIAIRDKNNQYFPRLKLAQGRIVRTEIIYDKLTPIIIYDKNIDRNQVKLYVDGAEWINWTRKSMVHAGSTSTIYYMRETIDGNTEFYFGEGEISVNAAEGALTANYIGGLKPTQNSTIVIEYISTNGADANGAVGFSYADTLTNITVININENPNDDPDFVGADGGGDPEDIERIRELGTIKRETQQRCVTATDYDTFVSERFGSIIQAVQTFTDSTKPGYAFIAAKPKSGLYLTTVQREDIKNYLKDYNLAPITPSIISPNYLFIKTNLKVTYALNKLQESEQWLEGQIIDKIDRYYTEDVEIFNSSFAKSKMLTYVDDADHSIIGSSATIQIVREVQNFYKTPEAGIKYNNQIKDRSMESNTFSFNSGRKVVNPDTGLEEDVLYDVRIVSTDRDSKGIGKVIIGPFASGDVTENENIQPYTGNDFNKLANSDGRDKYYVIGEINYPADTIYWNIAKINLTSEKFEVQTIELYSDPTDDVIFTRDGSLIVFENDLRPQYLTIDLEPISQ
>ID:YP_009290421.1 |[Escherichia phage vB_EcoM-UFV13]||_Escherichia_phage_vB_EcoM-UFV13_.gbk|baseplate wedge subu..|1983|NC_031103(165772):78621-80603:1 ^^ Escherichia phage vB_EcoM-UFV13, complete genome.|neighbours:ID:YP_009290420.1(1),ID:YP_009290422.1(1)|neighbour_genes:hypothetical protein,baseplate wedge subu..|
MANTPVNYQLTRTANAIPEIFVGGTFAEIKQNLIEWLNGQNEFLDYDFEGSRLNVLCDLLAYNTLYIQQFGNAAVYESFMRTANLRSSVVQAAQDNGYLPTSKSAAQTEIMLTCTDALNRNYITIPRGTRFLAYAKDTSVNPYNFVSTEDVIAIRDKNNQYFPRLKLAQGRIVRTEIIYDKLTPIIIYDKNIDRNQVKLYVDGAEWINWTRKSMVHAGSTSTIYYMRETIDGNTEFYFGEGEISVNASEGALTANYIGGLKPTQNSTIVIEYISTNGADANGAVGFSYADTLTNITVININENPNDDPDFVGADGGGDPEDIERIRELGTIKRETQQRCVTATDYDTFVSERFGSIIQAVQTFTDSTKPGYAFIAAKPKSGLYLTTVQREDIKNYLKDYNLAPITPSIISPNYLFIKTNLKVTYALNKLQESEQWLEGQIIDKIDRYYTEDVEIFNSSFAKSKMLTYVDDADHSIIGSSATIQIVREVQNFYKTPEAGIKYNNQIKDRSMESNTFSFNSGRKVVNPDTGLEEDVLYDVRIVSTDRDSKGIGKVIIGPFASGDVTENENIQPYTGNDFNKLANSDGRDKYYVIGEINYPADMIYWNIAKINLTSEKFEVQTIELYSDPTDDVIFTRDGSLIVFENDLRPQYLTIDLEPISQ
>ID:AUV61015.1 |[Escherichia phage vB_EcoM-fFiEco06]||_Escherichia_phage_vB_EcoM-fFiEco06_.gbk|baseplate wedge subu..|1983|MG781190(167076):77829-79811:1 ^^ Escherichia phage vB_EcoM-fFiEco06, complete genome.|neighbours:ID:AUV61014.1(1),ID:AUV61016.1(1)|neighbour_genes:phospholipase,baseplate wedge subu..|
MANTPVNYQLTRTANAIPEIFVGGTFAEIKQNLIEWLNGQNEFLDYDFEGSRLNVLCDLLAYNTLYIQQFGNAAVYESFMRTANLRSSVVQAAQDNGYLPTSKSAAQTEIMLTCTDALNRNYITIPRGTRFLAYAKDTSVNPYNFVSTEDVIAIRDKNNQYFPRLKLAQGRIVRTEIIYDKLTPIIIYDKNIDRNQVKLYVDGAEWINWTRKSMVHAGSTSTIYYMRETIDGNTEFYFGEGEISVNASEGALTANYIGGLKPTQNSTIVIEYISTNGADANGAVGFSYADTLTNITVININENPNDDPDFVGADGGGDPEDIERIRELGTIKRETQQRCVTATDYDTFVSERFGSIIQAVQTFTDSTKPGYAFIAAKPKSGLYLTTVQREDIKNYLKDYNLAPITPSIISPNYLFIKTNLKVTYALNKLQESEQWLEGQIIDKIDRYYTEDVEIFNSSFAKSKMLTYVDDADHSIIGSSATIQIVREVQNFYKTPEAGIKYNNQIKDRSMESNTFSFNSGRKVVNPDTGLEEDVLYDVRIVSTDRDSKGIGKVIIGPFASGDVTENENIQPYTGNDFNKLANSDGRDKYYVIGEINYPADVIYWNIAKINLTSEKFEVQTIELYSDPTDDVIFTRDGSLIVFENDLRPQYLTIDLEPISQ
>ID:AUV61288.1 |[Escherichia phage vB_EcoM-fHoEco02]||_Escherichia_phage_vB_EcoM-fHoEco02_.gbk|baseplate wedge subu..|1983|MG781191(167064):77819-79801:1 ^^ Escherichia phage vB_EcoM-fHoEco02, complete genome.|neighbours:ID:AUV61287.1(1),ID:AUV61289.1(1)|neighbour_genes:phospholipase,baseplate wedge subu..|
MANTPVNYQLTRTANAIPEIFVGGTFAEIKQNLIEWLNGQNEFLDYDFEGSRLNVLCDLLAYNTLYIQQFGNAAVYESFMRTANLRSSVVQAAQDNGYLPTSKSAAQTEIMLTCTDALNRNYITIPRGTRFLAYAKDTSVNPYNFVSTEDVIAIRDKNNQYFPRLKLAQGRIVRTEIIYDKLTPIIIYDKNIDRNQVKLYVDGAEWINWTRKSMVHAGSTSTIYYMRETIDGNTEFYFGEGEISVNASEGALTANYIGGLKPTQNSTIVIEYISTNGADANGAVGFSYADTLTNITVININENPNDDPDFVGADGGGDPEDIERIRELGTIKRETQQRCVTATDYDTFVSERFGSIIQAVQTFTDSTKPGYAFIAAKPKSGLYLTTVQREDIKNYLKDYNLAPITPSIISPNYLFIKTNLKVTYALNKLQESEQWLEGQIIDKIDRYYTEDVEIFNSSFAKSKMLTYVDDADHSIIGSSATIQIVREVQNFYKTPEAGIKYNNQIKDRSMESNTFSFNSGRKVVNPDTGLEEDVLYDVRIVSTDRDSKGIGKVIIGPFASGDVTENENIQPYTGNDFNKLANSDGRDKYYVIGEINYPADVIYWNIAKINLTSEKFEVQTIELYSDPTDDVIFTRDGSLIVFENDLRPQYLTIDLEPISQ
>ID:AYP69726.1 |[Escherichia phage vB_EcoM_DalCa]||_Escherichia_phage_vB_EcoM_DalCa_.gbk|baseplate wedge subu..|1983|MH992510(166040):77889-79871:1 ^^ Escherichia phage vB_EcoM_DalCa, complete genome.|neighbours:ID:AYP69884.1(1),ID:AYP69719.1(1)|neighbour_genes:hypothetical protein,baseplate wedge init..|
MANTPVNYQLTRTANAIPEIFVGGTFAEIKQNLIEWLNGQNEFLDYDFEGSRLNVLCDLLAYNTLYIQQFGNAAVYESFMRTANLRSSVVQAAQDNGYLPTSKSAAQTEIMLTCTDALNRNYITIPRGTRFLAYAKDTSVNPYNFVSTEDVIAIRDKNNQYFPRLKLAQGRIVRTEIIYDKLTPIIIYDKNIDRNQVKLYVDGAEWINWTRKSMVHAGSTSTIYYMRETIDGNTEFYFGEGEISVNASEGALTANYIGGLKPTQNSTIVIEYISTNGADANGAVGFSYADTLTNITVININENPNDDPDFVGADGGGDPEDIERIRELGTIKRETQQRCVTATDYDTFVSERFGSIIQAVQTFTDSTKPGYAFIAAKPKSGLYLTTVQREDIKNYLKDYNLAPITPSIISPNYLFIKTNLKVTYALNKLQESEQWLEGQIIDKIDRYYTEDVEIFNSSFAKSKMLTYVDDADHSIIGSSATIQIVREVQNFYKTPEAGIKYNNQIKDRSMESNTFSFNSGRKVVNPDTGLEEDVLYDVRIVSTDRDSKGIGKVIIGPFASGDVTENENIQPYTGNDFNKLANSDGRDKYYVIGEINYPADMIYWNIAKINLTSEKFEVQTIELYSDPTDDVIFTRDGSLIVFENDLRPQYLTIDLEPISQ
>ID:QBO63669.1 |[Escherichia phage vB_EcoM_G10400]||_Escherichia_phage_vB_EcoM_G10400.gbk|putative baseplate w..|1983|MK327937(170182):78862-80844:1 ^^ Escherichia phage vB_EcoM_G10400, complete genome.|neighbours:ID:QBO63668.1(1),ID:QBO63670.1(1)|neighbour_genes:hypothetical protein,putative baseplate w..|
MANTPVNYQLTRTANAIPEIFVGGTFAEIKQNLIEWLNGQNEFLDYDFEGSRLNVLCDLLAYNTLYIQQFGNAAVYESFMRTANLRSSVVQAAQDNGYLPTSKSAAQTEIMLTCTDALNRNYITIPRGTRFLAYAKDTSVNPYNFVSTEDVIAIRDKNNQYFPRLKLAQGRIVRTEIIYDKLTPIIIYDKNIDRNQVKLYVDGAEWINWTRKSMVHAGSTSTIYYMRETIDGNTEFYFGEGEISVNAAEGALTANYIGGLKPTQNSTIVIEYISTNGADANGAVGFSYADTLTNITVININENPNDDPDFVGADGGGDPEDIERIRELGTIKRETQQRCVTATDYDTFVSERFGSIIQAVQTFTDSTKPGYAFIAAKPKSGLYLTTVQREDIKNYLKDYNLAPITPSIISPNYLFIKTNLKVTYALNKLQESEQWLEGQIIDKIDRYYTEDVEIFNSSFAKSKMLTYVDDADHSIIGSSATIQIVREVQNFYKTPEAGIKYNNQIKDRSMESNTFSFNSGRKVVNPDTGLEEDVLYDVRIVSTDRDSKGIGKVIIGPFVSGDVTENENIQPYTGNDFNKLANSDGRDKYYVIGEINYPADMIYWNIAKINLTSEKFEVQTIELYSDPTDDVIFTRDGSLIVFENDLRPQYLTIDLEPISQ
>ID:QBO62292.1 |[Escherichia phage vB_EcoM_G2248]||_Escherichia_phage_vB_EcoM_G2248.gbk|putative baseplate w..|1905|MK327932(170678):70531-72435:1 ^^ Escherichia phage vB_EcoM_G2248, complete genome.|neighbours:ID:QBO62291.1(1),ID:QBO62293.1(1)|neighbour_genes:hypothetical protein,putative baseplate w..|
MTKQKITQIPDIFNAATFDEIKSALTDWMRNQEEFKDFDFNGAGINVLMDLLAYNTLYIQQFANAALYESFIRTAIKRSSVVQAAQDLGYLPASKTSASTTIMLHVSHPRNPASIRIPRGTKFIASVDRQTSYPFVTTEDVVSVLGSNGLYTPMLKVAQGRIVRTEMLFDPKKQILIRDPDIDRAQVKLWVDGAEWKDWTRESIVNATGASNIFYMRETVDGHTEIFFGEGESTLSAAGGALEANYIGGLKPSTGANIVIEYISTKGAEANGSVNFTYADTLASISIVKIIENPTNDRDYVGADGGGDPESIERIRELAPVMRESQRRCVTASDYEAFVSSRFGSIVQAVQCFTDREKPGYAFVAVKPKSGLRLTTVQKEDMRDYLAKYNLAPITPSIIDPNYLYIKQNIKVSYSINDLSESEQWLRGAVIDQIDAYYTDEVEIFNQTFSKSKMLARIDKADVSVIGSSAEIEMVREIDNFYKAPMAGIKFLNQYKSGIKSSSFNFEKDGKQYPIHYVSTEMNKESGLAKLLVGPFPVGSTIALPHYSGTDFDKEVIDGADLYFEVGEVQHYEDLISWDLGKLNINSDRFTGSYIELTAKPIADNIFTKDGSLIVFENDLRPQYTTISLEAIAQ
>ID:QBO62584.1 |[Escherichia phage vB_EcoM_G2285]||_Escherichia_phage_vB_EcoM_G2285_.gbk|putative baseplate w..|1974|MK327933(166675):81570-83543:1 ^^ Escherichia phage vB_EcoM_G2285, complete genome.|neighbours:ID:QBO62583.1(1),ID:QBO62585.1(1)|neighbour_genes:hypothetical protein,putative baseplate w..|
MANTPVNYQLTRTANAIPEIFIGGTFAEIKQNIIEWLNGQNEFLDYDFEGSRLNVLCDLLAYNTLYIQQFSNSAVYESFMRTANLRSSVVQAAQDNGYLPSSKSAAQTEIMLTCTDALNRNYITIPRGTRFLAYAKDTSVNPYNFVSTEDVIVVKDKNNQYFPRLRLAQGRIVRTELTFDRLKPIIIRDKNIDRNLVKLYVDGAEWINWTRKSMVHAGSTSTIYYMRETVDGNTEFYFGEGEISINTSEGALTSNYIGGLKPVQGSKIVIEYISTNGADANGAVGFSYADTLANITVIDINENPSNNPDFVGADGGGDPEDIERIRELGTIKRETQQRCVTASDYDTFVSERFGSIIQAVQTFTDSSKPGYAYIAAKPKSGLYLTSVQRDDIKNYLNDYNLGTITPVVISPDYLFIKMNIKVTYALNKLQESEQYLEGQIINKIDRYYIEDVEIFNSSFAKSKMLTYVDDADISIIGSSATIQMVREVQNFYKTPEAGIKYNNQIKDRSMESNIFSFDSHRPNPENANETIKYGVRIVSSDRNDRGIGQVIIGPFADGDVVENENIQPYTGNDFNKLTVTDGRNKYYSIGEVNYPADSIYWNIAKIDLTSDRFEVQTIELYSDPADDIIFTKDGSLIVFENDLRPQYLTIDLEPISQ
>ID:QBO62855.1 |[Escherichia phage vB_EcoM_G2469]||_Escherichia_phage_vB_EcoM_G2469.gbk|putative baseplate w..|1974|MK327934(170452):83758-85731:1 ^^ Escherichia phage vB_EcoM_G2469, complete genome.|neighbours:ID:QBO62854.1(1),ID:QBO62856.1(1)|neighbour_genes:hypothetical protein,putative baseplate w..|
MANTPVNYQLVRTANAIPEIFIGGTFAEIKQNIIEWLNGQNEFLDYDFEGSRLNVLCDLLAYNTLYIQQFSNSAVYESFMRTANLRSSVVQAAQDNGYLPSSKSAAQTEIMLTCTDALNRNYITIPRGTRFLAYAKDTSVNPYNFVSTEDVIVVKDKNNQYFPRLRLAQGRIVRTELTFDRLKPIIIRDKNIDRNLVKLYVDGAEWINWTRKSMVHAGSTSTIYYMRETVDGNTEFYFGEGEISINTSEGALTSNYIGGLKPVQGSKIVIEYISTNGADANGAVGFSYADTLANITVIDINENPSNNPDFVGADGGGDPEDIERIRELGTIKRETQQRCVTASDYDTFVSERFGSIIQAVQTFTDSSKPGYAYIAAKPKSGLYLTSVQRDDIKNYLNDYNLGTITPVVISPDYLFIKMNIKVTYALNKLQESEQYLEGQIINKIDRYYIEDVEIFNSSFAKSKMLTYVDDADISIIGSSATIQMVREVQNFYKTPEAGIKYNNQIKDRSMESNIFSFDSHRPNPENANETIKYGVRIVSSDRNDRGIGQVIIGPFADGDVVENENIQPYTGNDFNKLTVTDGRNKYYSIGEVNYPADSIYWNIAKIDLTSDRFEVQTIELYSDPADDIIFTKDGSLIVFENDLRPQYLTIDLEPISQ
>ID:QBO63101.1 |[Escherichia phage vB_EcoM_G2494]||_Escherichia_phage_vB_EcoM_G2494_.gbk|putative baseplate w..|1905|MK327935(168327):68895-70799:1 ^^ Escherichia phage vB_EcoM_G2494, complete genome.|neighbours:ID:QBO63100.1(1),ID:QBO63102.1(1)|neighbour_genes:hypothetical protein,putative baseplate w..|
MTKQKITQIPDIFNAATFDEIKSALTDWMRNQEEFKDFDFNGAGINVLMDLLAYNTLYIQQFANAALYESFIRTAIKRSSVVQAAQDLGYLPASKTSASTTIMLHVSHPRNPASIRIPRGTKFIASVDRQTSYPFVTTEDVVSVLGSNGLYTPMLKVAQGRIVRTEMLFDPKKQILIRDPDIDRAQVKLWVDGAEWKDWTRESIVNATGASNIFYMRETVDGHTEIFFGEGESTLSAAGGALEANYIGGLKPSTGANIVIEYISTKGAEANGSVNFTYADTLASISIVKIIENPTNDRDYVGADGGGDPESIERIRELAPVMRESQRRCVTASDYEAFVSSRFGSIVQAVQCFTDREKPGYAFVAVKPKSGLRLTTVQKEDMRDYLAKYNLAPITPSIIDPNYLYIKQNIKVSYSINDLSESEQWLRGAVIDQIDAYYTDEVEIFNQTFSKSKMLARIDKADVSVIGSSAEIEMVREIDNFYKAPMAGIKFLNQYKSGIKSSSFNFEKDDKQYPIHYVSTEMNKESGLAKLLVGPFPVDSTIALPHYSGTDFDKEVIDGADLYFEVGEVQHYDDLISWDLGKLNINSDRFTGSYIELTAKPIADNIFTKDGSLIVFENDLRPQYTTISLEAIAQ
>ID:QBO65559.1 |[Escherichia phage vB_EcoM_G2540-3]||_Escherichia_phage_vB_EcoM_G2540-3_.gbk|putative baseplate w..|1983|MK327944(168654):77106-79088:1 ^^ Escherichia phage vB_EcoM_G2540-3, complete genome.|neighbours:ID:QBO65558.1(1),ID:QBO65560.1(1)|neighbour_genes:hypothetical protein,putative baseplate w..|
MANTPVNYQLTRTANAIPEIFVGGTFAEIKQNLIEWLNGQNEFLDYDFEGSRLNVLCDLLAYNTLYIQQFGNAAVYESFMRTANLRSSVVQAAQDNGYLPTSKSAAQTEIMLTCTDALNRNYITIPRGTRFLAYAKDTSVNPYNFVSTEDVIAIRDKNNQYFPRLKLAQGRIVRTEIIYDKLTPIIIYDKNIDRNQVKLYVDGAEWINWTRKSMVHAGSTSTIYYMRETIDGNTEFYFGEGEISVNASEGALTANYIGGLKPTQNSTIVIEYISTNGADANGAVGFSYADTLTNITVININENPNDDPDFVGADGGGDPEDIERIRELGTIKRETQQRCVTATDYDTFVSERFGSIIQAVQTFTDSTKPGYAFIAAKPKSGLYLTTVQREDIKNYLKDYNLAPITPSIISPNYLFIKTNLKVTYALNKLQESEQWLEGQIIDKIDRYYTEDVEIFNSSFAKSKMLTYVDDADHSIIGSSATIQMVREVQNFYKTPEAGIKYNNQIKDRSMESNTFSFNSGRKVVNPDTGLEEDVLYDVRIVSTDRDSKGIGKVIIGPFASGDVTENENIQPYTGNDFNKLANSDGRDKYYVIGEINYPADVIYWNIAKINLTSEKFEVQTIELYSDPTDDVIFTRDGSLIVFENDLRPQYLTIDLEPISQ
>ID:QBO63391.1 |[Escherichia phage vB_EcoM_G2540]||_Escherichia_phage_vB_EcoM_G2540_.gbk|putative baseplate w..|1983|MK327936(168886):78869-80851:1 ^^ Escherichia phage vB_EcoM_G2540, complete genome.|neighbours:ID:QBO63390.1(1),ID:QBO63392.1(1)|neighbour_genes:hypothetical protein,putative baseplate w..|
MANTPVNYQLTRTANAIPEIFVGGTFAEIKQNLIEWLNGQNEFLDYDFEGSRLNVLCDLLAYNTLYIQQFGNAAVYESFMRTANLRSSVVQAAQDNGYLPTSKSAAQTEIMLTCTDALNRNYITIPRGTRFLAYAKDTSVNPYNFVSTEDVIAIRDKNNQYFPRLKLAQGRIVRTEIIYDKLTPIIIYDKNIDRNQVKLYVDGAEWINWTRKSMVHAGSTSTIYYMRETIDGNTEFYFGEGEISVNASEGALTANYIGGLKPTQNSTIVIEYISTNGADANGAVGFSYADTLTNITVININENPNDDPDFVGANGGGDPEDIERIRELGTIKRETQQRCVTATDYDTFVSERFGSIIQAVQTFTDSTKPGYAFIAAKPKSGLYLTTVQREDIKNYLKDYNLAPITPSIISPNYLFIKTNLKVTYALNKLQESEQWLEGQIIDKIDRYYTEDVEIFNSSFAKSKMLTYVDDADHSVIGSSATIQMVREVQNFYKTPEAGIKYNNQIKDRSMESNTFSFNSGRKVVNPDTGLEEDVLYDVRIVSTDRDSKGIGKVIIGPFASGDVTENENIQPYTGNDFNKLANSDGRDKYYVIGEINYPADMIYWNIAKINLTSEKFEVQTIELYSDPTDDVIFTRDGSLIVFENDLRPQYLTIDLEPISQ
>ID:QBO64476.1 |[Escherichia phage vB_EcoM_G29]||_Escherichia_phage_vB_EcoM_G29_.gbk|putative baseplate w..|1983|MK327940(168241):79941-81923:1 ^^ Escherichia phage vB_EcoM_G29, complete genome.|neighbours:ID:QBO64475.1(1),ID:QBO64477.1(1)|neighbour_genes:hypothetical protein,putative baseplate w..|
MANTPVNYQLTRTANAIPEIFVGGTFAEIKQNLIEWLNGQNEFLDYDFEGSRLNVLCDLLAYNTLYIQQFGNAAVYESFMRTANLRSSVVQAAQDNGYLPTSKSAAQTEIMLTCTDALNRNYITIPRGTRFLAYAKDTSVNPYNFVSTEDVIAIRDKNNQYFPRLKLAQGRIVRTEIIYDKLTPIIIYDKNIDRNQVKLYVDGAEWINWTRKSMVHAGSTSTIYYMRETIDGNTEFYFGEGEISVNASEGALTANYIGGLKPTQNSTIVIEYISTNGADANGAVGFSYADTLTNITIININENPNGDPDFVGADGGGDPEDIERIRELGTIKRETQQRCVTATDYDTFVSERFGSIIQAVQTFTDSTKPGYAFIAAKPKSGLYLTTVQREDIKNYLKDYNLAPITPSIISPNYLFIKTNLKVTYALNKLQESEQWLEGQIIDKIDRYYTEDVEIFNSSFAKSKMLTYVDDADHSVIGSSATIQMVREVQNFYKTPEAGIKYNNQIKDRSMESNTFSFNSGRKVVNPDTGLEEDVLYDVRIVSTDRDSKGIGKVIIGPFASGDVTENENIQPYTGNDFNKLANSDGRDKYYVIGEINYPADMIYWNIAKINLTSEKFEVQTIELYSDPTDDVIFTRDGSLIVFENDLRPQYLTIDLEPISQ
>ID:QBO64735.1 |[Escherichia phage vB_EcoM_G37-3]||_Escherichia_phage_vB_EcoM_G37-3_.gbk|putative baseplate w..|1650|MK327941(167832):69952-71601:1 ^^ Escherichia phage vB_EcoM_G37-3, complete genome.|neighbours:ID:QBO64734.1(1),ID:QBO64736.1(1)|neighbour_genes:hypothetical protein,putative baseplate w..|
MTKQKITQIPDIFNAATFDEIKSALTDWMRNQEEFKDFDFNGAGINVLMDLLAYNTLYIQQFANAALYESFIRTAIKRSSVVQAAQDLGYLPASKTSASTTIMLHVSHPRNPASIRIPRGTKFIASVDRQTSYPFVTTEDVVSVLGSNGLYTPMLKVAQGRIVRTEMLFDPKKQILIRDPDIDRAQVKLWVDGAEWKDWTRESIVNATGASNIFYMRETVDGHTEIFFGEGESTLSAAGGALEANYIGGLKPSTGANIVIEYISTKGAEANGSVNFTYADTLASISIVKIIENPTNDRDYVGADGGGDPESIERIRELAPVMRESQRRCVTASDYEAFVSSRFGSIVQAVQCFTDREKPGYAFVAVKPKSGLRLTTIQKEDMRDYLAKYNLAPITPSIIDPNYLYIKQNIKVSYSINDLSESEQWLRGAVIDQIDAYYTDEVEIFNQTFSKSKMLARIDKADVSVIGSSAEIEMVREIDNFYKAPMAGIKFLNQYKSGIKSSSFNFEKDGKQYPIHYVSTEMNKESGLAKLLVGPFPVDSTIALPHFRH
>ID:QBO64197.1 |[Escherichia phage vB_EcoM_G4498]||_Escherichia_phage_vB_EcoM_G4498_.gbk|putative baseplate w..|1983|MK327939(167826):79453-81435:1 ^^ Escherichia phage vB_EcoM_G4498, complete genome.|neighbours:ID:QBO64196.1(1),ID:QBO64198.1(1)|neighbour_genes:hypothetical protein,putative baseplate w..|
MANTPVNYQLTRTANAIPEIFVGGTFAEIKQNLIEWLNGQNEFLDYDFEGSRLNVLCDLLAYNTLYIQQFGNAAVYESFMRTANLRSSVVQAAQDNGYLPTSKSAAQTEIMLTCTDALNRNYITIPRGTRFLAYAKDTSVNPYNFVSTEDVIAIRDKNNQYFPRLKLAQGRIVRTEIIYDKLTPIIIYDKNIDRNQVKLYVDGAEWINWTRKSMVHAGSTSTIYYMRETIDGNTEFYFGEGEISVNASEGALTANYIGGLKPTQNSTIVIEYISTNGADANGAVGFSYADTLTNITVININENPNGDPDFVGADGGGDPEDIERIRELGTIKRETQQRCVTATDYDTFVSERFGSIIQAVQTFTDSTKPGYAFIAAKPKSGLYLTTVQREDIKNYLKDYNLAPITPSIISPNYLFIKTNLKVTYALNKLQESEQWLEGQIIDKIDRYYTEDVEIFNSSFAKSKMLTYVDDADHSVIGSSATIQMVREVQNFYKTPEAGIKYNNQIKDRSMESNTFSFNSGRKVVNPDTGLEEDVLYDVRIVSTDRDSKGIGKVIIGPFASGDVTENENIQPYTGNDFNKLANSDGRDKYYVIGEINYPADMIYWNIAKINLTSEKFEVQTIELYSDPTDDVIFTRDGSLIVFENDLRPQYLTIDLEPISQ
>ID:QBO65848.1 |[Escherichia phage vB_EcoM_G4500]||_Escherichia_phage_vB_EcoM_G4500_.gbk|putative baseplate w..|1983|MK327945(168363):79941-81923:1 ^^ Escherichia phage vB_EcoM_G4500, complete genome.|neighbours:ID:QBO65847.1(1),ID:QBO65849.1(1)|neighbour_genes:hypothetical protein,putative baseplate w..|
MANTPVNYQLTRTANAIPEIFVGGTFAEIKQNLIEWLNGQNEFLDYDFEGSRLNVLCDLLAYNTLYIQQFGNAAVYESFMRTANLRSSVVQAAQDNGYLPTSKSAAQTEIMLTCTDALNRNYITIPRGTRFLAYAKDTSVNPYNFVSTEDVIAIRDKNNQYFPRLKLAQGRIVRTEIIYDKLTPIIIYDKNIDRNQVKLYVDGAEWINWTRKSMVHAGSTSTIYYMRETIDGNTEFYFGEGEISVNASEGALTANYIGGLKPTQNSTIVIEYISTNGADANGAVGFSYADTLTNITIININENPNGDPDFVGADGGGDPEDIERIRELGTIKRETQQRCVTATDYDTFVSERFGSIIQAVQTFTDSTKPGYAFIAAKPKSGLYLTTVQREDIKNYLKDYNLAPITPSIISPNYLFIKTNLKVTYALNKLQESEQWLEGQIIDKIDRYYTEDVEIFNSSFAKSKMLTYVDDADHSVIGSSATIQMVREVQNFYKTPEAGIKYNNQIKDRSMESNTFSFNSGRKVVNPDTGLEEDVLYDVRIVSTDRDSKGIGKVIIGPFASGDVTENENIQPYTGNDFNKLANSDGRDKYYVIGEINYPADMIYWNIAKINLTSEKFEVQTIELYSDPTDDVIFTRDGSLIVFENDLRPQYLTIDLEPISQ
>ID:QBO66122.1 |[Escherichia phage vB_EcoM_G4507]||_Escherichia_phage_vB_EcoM_G4507_.gbk|putative baseplate w..|1983|MK327946(168828):78808-80790:1 ^^ Escherichia phage vB_EcoM_G4507, complete genome.|neighbours:ID:QBO66121.1(1),ID:QBO66123.1(1)|neighbour_genes:hypothetical protein,putative baseplate w..|
MANTPVNYQLTRTANAIPEIFVGGTFAEIKQNLIEWLNGQNEFLDYDFEGSRLNVLCDLLAYNTLYIQQFGNAAVYESFMRTANLRSSVVQAAQDNGYLPTSKSAAQTEIMLTCTDALNRNYITIPRGTRFLAYAKDTSVNPYNFVSTEDVIAIRDKNNQYFPRLKLAQGRIVRTEIIYDKLTPIIIYDKNIDRNQVKLYVDGAEWINWTRKSMVHAGSTSTIYYMRETIDGNTEFYFGEGEISVNAAEGALTANYIGGLKPTQNSTIVIEYISTNGADANGAVGFSYADTLTNITVININENPNDDPDFVGADGGGDPEDIERIRELGTIKRETQQRCVTATDYDTFVSERFGSIIQAVQTFTDSTKPGYAFIAAKPKSGLYLTTVQREDIKNYLKDYNLAPITPSIISPNYLFIKTNLKVTYALNKLQESEQWLEGQIIDKIDRYYTEDVEIFNSSFAKSKMLTYVDDADHSIIGSSATIQIVREVQNFYKTPEAGIKYNNQIKDRSMESNTFSFNSGRKVVNPDTGLEEDVLYDVRIVSTDRDSKGIGKVIIGPFVSGDVTENENIQPYTGNDFNKLANSDGRDKYYVIGEINYPADMIYWNIAKINLTSEKFEVQTIELYSDPTDDVIFTRDGSLIVFENDLRPQYLTIDLEPISQ
>ID:QBO65024.1 |[Escherichia phage vB_EcoM_G50]||_Escherichia_phage_vB_EcoM_G50_.gbk|putative baseplate w..|1983|MK327942(167728):78555-80537:1 ^^ Escherichia phage vB_EcoM_G50, complete genome.|neighbours:ID:QBO65023.1(1),ID:QBO65025.1(1)|neighbour_genes:hypothetical protein,putative baseplate w..|
MANTPVNYQLTRTANAIPEIFVGGTFAEIKQNLIEWLNGQNEFLDYDFEGSRLNVLCDLLAYNTLYIQQFGNAAVYESFMRTANLRSSVVQAAQDNGYLPTSKSAAQTEIMLTCTDALNRNYITIPRGTRFLAYAKDTSVNPYNFVSTEDVIAIRDKNNQYFPRLKLAQGRIVRTEIIYDKLIPIIIYDKNIDRNQVKLYVDGAEWINWTRKSMVHAGSTSTIYYMRETIDGNTEFYFGEGEISVNAAEGALTANYIGGLKPTQNSTIVIEYISTNGADANGAVGFSYADTLTNITVININENPNDDPDFVGADGGGDPEDIERIRELGTIKRETQQRCVTATDYDTFVSERFGSIIQAVQTFTDSTKPGYAFIAAKPKSGLYLTTVQREDIKNYLKDYNLAPITPSIISPNYLFIKTNLKVTYALNKLQESEQWLEGQIIDKIDRYYTEDVEIFNSSFAKSKMLTYVDDADHSIIGSSATIQIVREVQNFYKTPEAGIKYNNQIKDRSMESNTFSFNSGRKVVNPDTGLEEDVLYDVRIVSTDRDSKGIGKVIIGPFASGDVTENENIQPYTGNDFNKLANSDGRDKYYVIGEINYPADVIYWNIAKINLTSEKFEVQTIELYSDPTDDVIFTRDGSLIVFENDLRPQYLTIDLEPISQ
>ID:QBO66380.1 |[Escherichia phage vB_EcoM_G5211]||_Escherichia_phage_vB_EcoM_G5211_.gbk|putative baseplate w..|1905|MK327947(164278):69544-71448:1 ^^ Escherichia phage vB_EcoM_G5211, complete genome.|neighbours:ID:QBO66379.1(1),ID:QBO66381.1(1)|neighbour_genes:hypothetical protein,putative baseplate w..|
MTKQKITQIPDIFNAATFDEIKSALTDWMRNQEEFKDFDFNGAGINVLMDLLAYNTLYIQQFANAALYESFIRTAIKRSSVVQAAQDLGYLPASKTSASTTIMLHVSHPRNPASIRIPRGTKFIASVDRQTSYPFVTTEDVVSVLGSNGLYTPMLKVAQGRIVRTEMLFDPKKQILIRDPDIDRAQVKLWVDGAEWKDWTRESIVNATGASNIFYMRETVDGHTEIFFGEGESTLSAAGGALEANYIGGLKPSTGANIVIEYISTKGAEANGSVNFTYADTLASISIVKIIENPTNDRDYVGADGGGDPESIERIRELAPVMRESQRRCVTASDYEAFVSSRFGSIVQAVQCFTDREKPGYAFVAVKPKSGLRLTTIQKEDMRDYLAKYNLAPITPSIIDPNYLYIKQNIKVSYSINDLSESEQWLRGAVIDQIDAYYTDEVEIFNQTFSKSKMLARIDKADVSVIGSSAEIEMVREIDNFYKAPMAGIKFLNQYKSGIKSSSFNFEKDGKQYPIHYVSTEMNKESGLAKLLVGPFPVDSTIALPHYSGTDFDKEVIDGADLYFEVGEVQHYDDLISWDLGKLNINSDRFTGSYIELTAKPIADNIFTKDGSLIVFENDLRPQYTTISLEAIAQ
>ID:QBO65301.1 |[Escherichia phage vB_EcoM_G53]||_Escherichia_phage_vB_EcoM_G53_.gbk|putative baseplate w..|1974|MK327943(167834):82162-84135:1 ^^ Escherichia phage vB_EcoM_G53, complete genome.|neighbours:ID:QBO65300.1(1),ID:QBO65302.1(1)|neighbour_genes:hypothetical protein,putative baseplate w..|
MANTPVNYQLTRTANAIPEIFIGGTFAEIKQNIIEWLNGQNEFLDYDFEGSRLNVLCDLLAYNTLYIQQFSNSAVYESFMRTANLRSSVVQAAQDNGYLPSSKSAAQTEIMLTCTDALNRNYITIPRGTRFLAYAKDTSVNPYNFVSTEDVIVVKDKNNQYFPRLRLAQGRIVRTELTFDRLKPIIIRDKNIDRNLVKLYVDGAEWINWTRKSMVHAGSTSTIYYMRETVDGNTEFYFGEGEISINTSEGALTSNYIGGLKPVQGSKIVIEYISTNGADANGAVGFSYADTLANITVIDINENPSNNPDFVGADGGGDPEDIERIRELGTIKRETQQRCVTASDYDTFVSERFGSIIQAVQTFTDSSKPGYAYIAAKPKSGLYLTSVQRDDIKNYLNDYNLGTITPVVISPDYLFIKMNIKVTYALNKLQESEQYLEGQIINKIDRYYIEDVEIFNSSFAKSKMLTYVDDADISIIGSSATIQMVREVQNFYKTPEAGIKYNNQIKDRSMESNIFSFDSHRPNPENANETIKYGVRIVSSDRNDRGIGQVIIGPFADGDVVENENIQPYTGNDFNKLTVTDGRNKYYSIGEVNYPADSIYWNIAKIDLTSDRFEVQTIELYSDPADDIIFTKDGSLIVFENDLRPQYLTIDLEPISQ
>ID:QBQ80035.1 |[Escherichia phage vB_EcoM_G8]||_Escherichia_phage_vB_EcoM_G8_.gbk|putative baseplate w..|1980|MK373787(169650):79989-81968:1 ^^ Escherichia phage vB_EcoM_G8, complete genome.|neighbours:ID:QBQ80034.1(1),ID:QBQ80036.1(1)|neighbour_genes:hypothetical protein,putative baseplate w..|
MTTPVNYQLTRTANAIPEIFVGGTFAEIKQNLIEWLNGQNEFLDYDFEGSRLNVLCDLLAYNTLYIQQFGNAAVYESFMRTANLRSSVVQAAQDNGYLPTSKSAAQTEIMLTCTDALNRNYITIPRGTRFLAYAKDTSVNPYNFVSTEDVIAIRDKNNQYFPRLKLAQGRIVRTEIIYDKLTPIIIYDKNIDRNQVKLYVDGAEWINWTRKSMVHAGSTSTIYYMRETIDGNTEFYFGEGEISVNASEGALTANYIGGLKPTQNSTIVIEYISTNGADANGAVGFSYADTLTNITVININENPNDDPDFVGADGGGDPEDIERIRELGTIKRETQQRCVTATDYDTFVSERFGSIIQAVQTFTDSTKPGYAFIAAKPKSGLYLTTVQREDIKNYLKDYNLAPITPSIISPNYLFIKTNLKVTYALNKLQESEQWLEGQIIDKIDRYYTEDVEIFNSSFAKSKMLTYVDDADHSIIGSSATIQIVREVQNFYKTPEAGIKYNNQIKDRSMESNTFSFNSGRKVVNPDTGLEEDVLYDVRIVSTDRDSKGIGKVIIGPFASGDVTENENIQPYTGNDFNKLANSDGRDKYYVIGEINYPADMIYWNIAKINLTSEKFEAQTIELYSDPTDDVIFTRDGSLIVFENDLRPQYLTIDLEPISQ
>ID:QBQ77936.1 |[Escherichia phage vB_EcoM_G9062]||_Escherichia_phage_vB_EcoM_G9062_.gbk|putative baseplate w..|1983|MK373779(168670):78929-80911:1 ^^ Escherichia phage vB_EcoM_G9062, complete genome.|neighbours:ID:QBQ77935.1(1),ID:QBQ77937.1(1)|neighbour_genes:hypothetical protein,putative baseplate w..|
MANTPVNYQLTRTANAIPEIFVGGTFAEIKQNLIEWLNGQNEFLDYDFEGSRLNVLCDLLAYNTLYIQQFGNAAVYESFMRTANLRSSVVQAAQDNGYLPTSKSAAQTEIMLTCTDALNRNYITIPRGTRFLAYAKDTSVNPYNFVSTEDVIAIRDKNNQYFPRLKLAQGRIVRTEIIYDKLTPIIIYDKNIDRNQVKLYVDGAEWINWTRKSMVHAGSTSTIYYMRETIDGNTEFYFGEGEISVNASEGALTANYIGGLKPTQNSTIVIEYISTNGADANGAVGFSYADTLTNITVININENPNDDPDFVGADGGGDPEDIERIRELGTIKRETQQRCVTATDYDTFVSERFGSIIQAVQTFTDSTKPGYAFIAAKPKSGLYLTTVQREDIKNYLKDYNLAPITPSIISPNYLFIKTNLKVTYALNKLQESEQWLEGQIIDKIDRYYTEDVEIFNSSFAKSKMLTYVDDADHSIIGSSATIQIVREVQNFYKTPEAGIKYNNQIKDRSMESNTFSFNSGRKVVNPDTGLEEDVLYDVRIVSTDRDSKGIGKVIIGPFASGDVTENENIQPYTGNDFNKLANSDGRDKYYVIGEINYPADVIYWNIAKINLTSEKFEVQTIELYSDPTDDVIFTRDGSLIVFENDLRPQYLTIDLEPISQ
>ID:AXC33986.1 |[Escherichia phage vB_EcoM_JB75]||_Escherichia_phage_vB_EcoM_JB75_.gbk|baseplate wedge subu..|1983|MH355584(167208):85911-87893:-1 ^^ Escherichia phage vB_EcoM_JB75, complete genome.|neighbours:ID:AXC33979.1(-1),ID:AXC34145.1(-1)|neighbour_genes:baseplate wedge subu..,hypothetical protein|
MANTPVNYQLTRTANAIPEIFVGGTFAEIKQNLIEWLNGQNEFLDYDFEGSRLNVLCDLLAYNTLYIQQFGNAAVYESFMRTANLRSSVVQAAQDNGYLPTSKSAAQTEIMLTCTDALNRNYITIPRGTRFLAYAKDTSVNPYNFVSTEDVIAIRDKNNQYFPRLKLAQGRIVRTEIIYDKLTPIIIYDKNIDRNQVKLYVDGAEWINWTRKSMVHAGSTSTIYYMRETIDGNTEFYFGEGEISVNAAEGALTANYIGGLKPTQNSTIVIEYISTNGADANGAVGFSYADTLTNITVININENPNDDPDFVGADGGGDPEDIERIRELGTIKRETQQRCVTATDYDTFVSERFGSIIQAVQTFTDSTKPGYAFIAAKPKSGLYLTTVQREDIKNYLKDYNLAPITPSIISPNYLFIKTNLKVTYALNKLQESEQWLEGQIIDKIDRYYTEDVEIFNSSFAKSKMLTYVDDADHSIIGSSATIQIVREVQNFYKTPEAGIKYNNQIKDRSMESNTFSFNSGRKVVNPDTGLEEDVLYDVRIVSTDRDSKGIGKVIIGPFDSGDVTENENIQPYTGNDFNKLANSDGRDKYYVIGEINYPADMIYWNIAKINLTSEKFEVQTIELYSDPTDDVIFTRDGSLIVFENDLRPQYLTIDLEPISQ
>ID:YP_009037341.1 |[Escherichia phage vB_EcoM_JS09]||_Escherichia_phage_vB_EcoM_JS09_.gbk|baseplate wedge subu..|1974|NC_024124(169148):85446-87419:-1 ^GeneID:19524725^ Escherichia phage vB_EcoM_JS09, complete genome.|neighbours:ID:YP_009037340.1(-1),ID:YP_009037342.1(-1)|neighbour_genes:baseplate wedge subu..,hypothetical protein|
MANTPVNYQLTRTANAIPEIFIGGTFAEIKQNIIEWLNGQNEFLDYDFEGSRLNVLCDLLAYNTLYIQQFSNSAVYESFMRTANLRSSVVQAAQDNGYLPSSKSAAQTEIMLTCTDALNRNYITIPRGTRFLAYAKDTSVNPYNFVSTEDVIVVKDKNNQYFPRLRLAQGRIVRTELTFDRLKPIIIRDKNIDRNLVKLYVDGAEWINWTRKSMVHAGSTSTIYYMRETVDGNTEFYFGEGEISINTSEGALTSNYIGGLKPVQGSKIVIEYISTNGADANGAVGFSYADTLANITVIDINENPSNNPDFVGADGGGDPEDIERIRELGTIKRETQQRCVTASDYDTFVSERFGSIIQAVQTFTDSSKPGYAFIAAKPKSGLYLTSVQRDDIKNYLNDYNLGTITPVVISPDYLFIKMNIKVTYALNKLQESEQYLEGQIINKIDRYYIEDVEIFNSSFAKSKMLTYVDDADISIIGSSATIQMVREVQNFYKTPEAGIKYNNQIKDRSMESNIFSFDSHRPNPENANETIKYGVRIVSSDRNDRGIGQVIIGPFADGDVVENENIQPYTGNDFNKLTVTDGRNKYYSIGEVNYPADSIYWNIAKIDLTSDRFEVQTIELYSDPADDIIFTKDGSLIVFENDLRPQYLTIDLEPISQ
>ID:QBQ78440.1 |[Escherichia phage vB_EcoM_KAW1E185]||_Escherichia_phage_vB_EcoM_KAW1E185_.gbk|putative baseplate w..|1983|MK373781(164987):78800-80782:1 ^^ Escherichia phage vB_EcoM_KAW1E185, complete genome.|neighbours:ID:QBQ78439.1(1),ID:QBQ78441.1(1)|neighbour_genes:hypothetical protein,putative baseplate w..|
MANTPVNYQLTRTANAIPEIFVGGTFAEIKQNLIEWLNGQNEFLDYDFEGSRLNVLCDLLAYNTLYIQQFGNAAVYESFMRTANLRSSVVQAAQDNGYLPTSKSAAQTEIMLTCTDALNRNYITIPRGTRFLAYAKDTSVNPYNFVSTEDVIAIRDKNNQYFPRLKLAQGRIVRTEIIYDKLTPIIIYDKNIDRNQVKLYVDGAEWINWTRKSMVHAGSTSTIYYMRETIDGNTEFYFGEGEISVNASEGALTANYIGGLKPTQNSTIVIEYISTNGADANGAVGFSYADTLTNITVININENPNDDPDFVGADGGGDPEDIERIRELGTIKRETQQRCVTATDYDTFVSERFGSIIQAVQTFTDSTKPGYAFIAAKPKSGLYLTTVQREDIKNYLKDYNLAPITPSIISPNYLFIKTNLKVTYALNKLQESEQWLEGQIIDKIDRYYTEDVEIFNSSFAKSKMLTYVDDADHSIIGSSATIQMVREVQNFYKTPEAGIKYNNQIKDRSMESNTFSFNSGRKVVNPDTGLEEDVLYDVRIVSTDRDSKGIGKVIIGPFASGDVTENENIQPYTGNDFNKLANSDGRDKYYAIGEINYPADMIYWNIAKINLTSEKFEVQTIELYSDPTDDVIFTRDGSLIVFENDLRPQYLTIDLEPISQ
>ID:QBQ78715.1 |[Escherichia phage vB_EcoM_KAW3E185]||_Escherichia_phage_vB_EcoM_KAW3E185.gbk|putative baseplate w..|1974|MK373782(170187):82184-84157:1 ^^ Escherichia phage vB_EcoM_KAW3E185, complete genome.|neighbours:ID:QBQ78714.1(1),ID:QBQ78716.1(1)|neighbour_genes:hypothetical protein,putative baseplate w..|
MANTPVNYQLTRTANAIPEIFIGGTFAEIKQNIIEWLNGQNEFLDYDFEGSRLNVLCDLLAYNTLYIQQFSNSAVYESFMRTANLRSSVVQAAQDNGYLPSSKSAAQTEIMLTCTDALNRNYITIPRGTRFLAYAKDTSVNPYNFVSTEDVIVVKDKNNQYFPRLRLAQGRIVRTELTFDRLKPIIIRDKNIDRNLVKLYVDGAEWINWTRKSMVHAGSTSTIYYMRETVDGNTEFYFGEGEISINTSEGALTSNYIGGLKPVQGSKIVIEYISTNGADANGAVGFSYADTLANITVIDINENPSNNPDFVGADGGGDPEDIERIRELGTIKRETQQRCVTASDYDTFVSERFGSIIQAVQTFTDSSKPGYAYIAAKPKSGLYLTSVQRDDIKNYLNDYNLGTITPVVISPDYLFIKMNIKVTYALNKLQESEQYLEGQIINKIDRYYIEDVEIFNSSFAKSKMLTYVDDADISIIGSSATIQMVREVQNFYKTPEAGIKYNNQIKDRSMESNIFSFDSHRPNPENANETIKYGVRIVSSDRNDRGIGQVIIGPFADGDVVENENIQPYTGNDFNKLTVTDGRNKYYSIGEVNYPADSIYWNIAKIDLTSDRFEVQTIELYSDPADDIIFTKDGSLIVFENDLRPQYLTIDLEPISQ
>ID:QBQ79214.1 |[Escherichia phage vB_EcoM_MM02]||_Escherichia_phage_vB_EcoM_MM02_.gbk|putative baseplate w..|1974|MK373784(169201):84138-86111:1 ^^ Escherichia phage vB_EcoM_MM02, complete genome.|neighbours:ID:QBQ79213.1(1),ID:QBQ79215.1(1)|neighbour_genes:hypothetical protein,putative baseplate w..|
MANTPVNYQLTRTANAIPEIFIGGTFAEIKQNIIEWLNGQNEFLDYDFEGSRLNVLCDLLAYNTLYIQQFSNSAVYESFMRTANLRSSVVQAAQDNGYLPSSKSAAQTEIMLTCTDALNRNYITIPRGTRFLAYAKDTSVNPYNFVSTEDVIVVKDKNNQYFPRLRLAQGRIVRTELTFDRLKPIIIRDKNIDRNLVKLYVDGAEWINWTRKSMVHAGSTSTIYYMRETVDGNTEFYFGEGEISINTSEGALTSNYIGGLKPVQGSKIVIEYISTNGADANGAVGFSYADTLANITVIDINENPSNNPDFVGADGGGDPEDIERIRELGTIKRETQQRCVTASDYDTFVSERFGSIIQAVQTFTDSSKPGYAYIAAKPKSGLYLTSVQRDDIKNYLNDYNLGTITPVVISPDYLFIKMNIKVTYALNKLQESEQYLEGQIINKIDRYYIEDVEIFNSSFAKSKMLTYVDDADISIIGSSATIQMVREVQNFYKTPEAGIKYNNQIKDRSMESNIFSFDSHRPNPENANETIKYGVRIVSSDRNDRGIGQVIIGPFADGDVVENENIQPYTGNDFNKLTVTDGRNKYYSIGEVNYPADSIYWNIAKIDLTSDRFEVQTIELYSDPADDIIFTKDGSLIVFENDLRPQYLTIDLEPISQ
>ID:QBQ79483.1 |[Escherichia phage vB_EcoM_OE5505]||_Escherichia_phage_vB_EcoM_OE5505_.gbk|putative baseplate w..|1983|MK373785(168756):80256-82238:1 ^^ Escherichia phage vB_EcoM_OE5505, complete genome.|neighbours:ID:QBQ79482.1(1),ID:QBQ79484.1(1)|neighbour_genes:hypothetical protein,putative baseplate w..|
MANTPVNYQLTRTANAIPEIFVGGTFAEIKQNLIEWLNGQNEFLDYDFEGSRLNVLCDLLAYNTLYIQQFGNAAVYESFMRTANLRSSVVQAAQDNGYLPTSKSAAQTEIMLTCTDALNRNYITIPRGTRFLAYAKDTSVNPYNFVSTEDVIAIRDKNNQYFPRLKLAQGRIVRTEIIYDKLTPIIIYDKNIDRNQVKLYVDGAEWINWTRKSMVHAGSTSTIYYMRETIDGNTEFYFGEGEISVNASEGALTANYIGGLKPTQNSTIVIEYISTNGADANGAVGFSYADTLTNITVININENPNDDPDFVGADGGGDPEDIERIRELGTIKRETQQRCVTATDYDTFVSERFGSIIQAVQTFTDSTKPGYAFIAAKPKSGLYLTTVQREDIKNYLKDYNLAPITPSIISPNYLFIKTNLKVTYALNKLQESEQWLEGQIIDKIDRYYTEDVEIFNSSFAKSKMLTYVDDADHSIIGSSATIQIVREVQNFYKTPEAGIKYNNQIKDRSMESNTFSFNSGRKVVNPDTGLEEDVLYDVRIVSTDRDSKGIGKVIIGPFASGDVTENENIQPYTGNDFNKLANSDGRDKYYVIGEINYPADVIYWNIAKINLTSEKFEVQTIELYSDPTDDVIFTRDGSLIVFENDLRPQYLTIDLEPISQ
>ID:YP_009056741.1 |[Escherichia phage vB_EcoM_PhAPEC2]||_Escherichia_phage_vB_EcoM_PhAPEC2_.gbk|baseplate wedge subu..|1971|NC_024794(167318):82786-84756:1 ^GeneID:20284305^ Escherichia phage vB_EcoM_PhAPEC2, complete genome.|neighbours:ID:YP_009056740.1(1),ID:YP_009056742.1(1)|neighbour_genes:baseplate hub subuni..,baseplate wedge init..|
MANTPVNYQLTRTANAIPEIFIGGTFAEIKQNIIEWLNGQNEFLDYDFEGSRLNVLCDLLAYNTLYIQQFSNSAVYESFMRTANLRSSVVQAAQDNGYLPSSKSAAQTEIMLTCTDALNRNYITIPRGTRFLAYAKDTSVNPYNFVSTEDDIVVKDKNNQYFPRLRLAQGRIVRTELTFDRLKPIIIRDKNIDRNLVKLYVDGAEWINWTRKSMVHAGSTSTIYYMRETVDGNTEFYFGEGEISISTSEGALTSNYIGGLKPVQGSKIVIEYISTNGAEANGAVGFSYADTLANITVIGINENPSNNPDFVGADGGGDPEDIERIRELGTIKRETQQRCVTATDYDTFVSERFGSIIQAVQTFTDSSKPGYAFIAAKPKSGLYLTSVQRDDIKNYLNEYNLGTITPVVISPDYLFIKMNIRVTYALNKLQESEQWLEGQIINKIDRYYIEDVEIFNSSFAKSKMLTYVDDADISIIGSSATIQMVREVQNFYKTPETGIKYNNQIKDRTLESNVFSFDSLRVDPETEATIKYDVRIVGSDRNDRGIGQVIIGPFADGDVIENAYIQPYTGDDFNKLHVTDGRNKYYSIGEVNYPADSIYWNIAKIDLTSDRFEVQTIELYSDPADDVIFTKDGSLIVFENDLRPQYLTIDLEPISQ
>ID:QBQ79765.1 |[Escherichia phage vB_EcoM_R5505]||_Escherichia_phage_vB_EcoM_R5505_.gbk|putative baseplate w..|1983|MK373786(167317):79286-81268:1 ^^ Escherichia phage vB_EcoM_R5505, complete genome.|neighbours:ID:QBQ79764.1(1),ID:QBQ79766.1(1)|neighbour_genes:hypothetical protein,putative baseplate w..|
MANTPVNYQLTRTANAIPEIFVGGTFAEIKQNLIEWLNGQNEFLDYDFEGSRLNVLCDLLAYNTLYIQQFGNAAVYESFMRTANLRSSVVQAAQDNGYLPTSKSAAQTEIMLTCTDALNRNYITIPRGTRFLAYAKDTSVNPYNFVSTEDVIAIRDKNNQYFPRLKLAQGRIVRTEIIYDKLTPIIIYDKNIDRNQVKLYVDGAEWINWTRKSMVHAGSTSTIYYMRETIDGNTEFYFGEGEISVNASEGALTANYIGGLKPTQNSTIVIEYISTNGADANGAVGFSYADTLTNITVININENPNDDPDFVGADGGGDPEDIERIRELGTIKRETQQRCVTATDYDTFVSERFGSIIQAVQTFTDSTKPGYAFIAAKPKSGLYLTTVQREDIKNYLKDYNLAPITPSIISPNYLFIKTNLKVTYALNKLQESEQWLEGQIIDKIDRYYTEDVEIFNSSFAKSKMLTYVDDADHSVIGSSATIQMVREVQNFYKTPEAGIKYNNQIKDRSMESNTFSFNSGRKVVNPDTGLEEDVLYDVRIVSTDRDSKGIGKVIIGPFASGDVTENENIQPYTGNDFNKLANSDGRDKYYVIGEINYPADMIYWNIAKINLTSEKFEVQTIELYSDPTDDVIFTRDGSLIVFENDLRPQYLTIDLEPISQ
>ID:QBQ77175.1 |[Escherichia phage vB_EcoM_WFK]||_Escherichia_phage_vB_EcoM_WFK_.gbk|putative baseplate w..|1971|MK373775(164590):78096-80066:1 ^^ Escherichia phage vB_EcoM_WFK, complete genome.|neighbours:ID:QBQ77174.1(1),ID:QBQ77176.1(1)|neighbour_genes:hypothetical protein,putative baseplate w..|
MANTPVNYQLTRTANAIPEIFIGGTFAEIKQNIIEWLNGQNEFLDYDFEGSRLNVLCDLLAYNTLYIQQFSNSAVYESFMRTANLRSSVVQAAQDNGYLPASKSAAQTEIMLTCTDALNRNYITIPRGTRFLAYAKGTSVNPYNFVSTEDVIVVKDKNNQYFPRLRLAQGRIVRTELIFDKLKPIIIRDKNIDRNLVKLYVDGAEWINWTRKSMVHAGSTSTIYYMRETVDGNTEFYFGEGEISINTSEGALTSNYIGGLKPVQGSKIVIEYISTNGAEANGAVGFSYADTLANITVIGINENPSNNPDFVGADGGGDPEDIERIRELGTIKRETQQRCVTATDYDTFVSERFGSIIQAVQTFTDSSKPGYAFIAAKPKSGLYLTSVQRDDIKNYLNEYNLGTITPVVISPDYLFIKMNIRVTYALNKLQESEQWLEGQIINKIDRYYIEDVEIFNSSFAKSKMLTYVDDADISIIGSSATIQMVREVQNFYKTPETCIKYNNQIKDRTLESNVFSFDSLRVDPETEATIKYDVRIVGSDRNDRGIGQVIIGPFADGDVIENAYIQPYTGDDFNKLHVTDGRNKYYSIGEVNYPADSIYWNIAKIDLTSDRFEVQTIELYSDPADDVIFTKDGSLIVFENDLRPQYLTIDLEPISQ
>ID:QBQ76914.1 |[Escherichia phage vB_EcoM_WFL6982]||_Escherichia_phage_vB_EcoM_WFL6982_.gbk|putative baseplate w..|1971|MK373774(164279):78096-80066:1 ^^ Escherichia phage vB_EcoM_WFL6982, complete genome.|neighbours:ID:QBQ76913.1(1),ID:QBQ76915.1(1)|neighbour_genes:hypothetical protein,putative baseplate w..|
MANTPVNYQLTRTANAIPEIFIGGTFAEIKQNIIEWLNGQNEFLDYDFEGSRLNVLCDLLAYNTLYIQQFSNSAVYESFMRTANLRSSVVQAAQDNGYLPASKSAAQTEIMLTCTDALNRNYITIPRGTRFLAYAKGTSVNPYNFVSTEDVIVVKDKNNQYFPRLRLAQGRIVRTELIFDKLKPIIIRDKNIDRNLVKLYVDGAEWINWTRKSMVHAGSTSTIYYMRETVDGNTEFYFGEGEISINTSEGALTSNYIGGLKPVQGSKIVIEYISTNGAEANGAVGFSYADTLANITVIGINENPSNNPDFVGADGGGDPEDIERIRELGTIKRETQQRCVTATDYDTFVSERFGSIIQAVQTFTDSSKPGYAFIAAKPKSGLYLTSVQRDDIKNYLNEYNLGTITPVVISPDYLFIKMNIRVTYALNKLQESEQWLEGQIINKIDRYYIEDVEIFNSSFAKSKMLTYVDDADISIIGSSATIQMVREVQNFYKTPETCIKYNNQIKDRTLESNVFSFDSLRVDPETEATIKYDVRIVGSDRNDRGIGQVIIGPFADGDVIENAYIQPYTGDDFNKLHVTDGRNKYYSIGEVNYPADSIYWNIAKIDLTSDRFEVQTIELYSDPADDVIFTKDGSLIVFENDLRPQYLTIDLEPISQ
>ID:QBQ77667.1 |[Escherichia phage vB_EcoM_WFbE185]||_Escherichia_phage_vB_EcoM_WFbE185.gbk|putative baseplate w..|1974|MK373778(170429):83280-85253:1 ^^ Escherichia phage vB_EcoM_WFbE185, complete genome.|neighbours:ID:QBQ77666.1(1),ID:QBQ77668.1(1)|neighbour_genes:hypothetical protein,putative baseplate w..|
MANTPVNYQLTRTANAIPEIFIGGTFAEIKQNIIEWLNGQNEFLDYDFEGSRLNVLCDLLAYNTLYIQQFSNSAVYESFMRTANLRSSVVQAAQDNGYLPSSKSAAQTEIMLTCTDALNRNYITIPRGTRFLAYAKDTSVNPYNFVSTEDVIVVKDKNNQYFPRLRLAQGRIVRTELTFDRLKPIIIRDKNIDRNLVKLYVDGAEWINWTRKSMVHAGSTSTIYYMRETVDGNTEFYFGEGEISINTSEGALTSNYIGGLKPVQGSKIVIEYISTNGADANGAVGFSYADTLANITVIDINENPSNNPDFVGADGGGDPEDIERIRELGTIKRETQQRCVTASDYDTFVSERFGSIIQAVQTFTDSSKPGYAYIAAKPKSGLYLTSVQRDDIKNYLNDYNLGTITPVVISPDYLFIKMNIKVTYALNKLQESEQYLEGQIINKIDRYYIEDVEIFNSSFAKSKMLTYVDDADISIIGSSATIQMVREVQNFYKTPEAGIKYNNQIKDRSMESNIFSFDSHRPNPENANETIKYGVRIVSSDRNDRGIGQVIIGPFADGDVVENENIQPYTGNDFNKLTVTDGRNKYYSIGEVNYPADSIYWNIAKIDLTSDRFEVQTIELYSDPADDIIFTKDGSLIVFENDLRPQYLTIDLEPISQ
>ID:YP_007004895.1 |[Escherichia phage wV7]||_Escherichia_phage_wV7_.gbk|baseplate wedge subu..|1983|NC_019505(166452):78142-80124:1 ^GeneID:14010689^ Escherichia phage wV7, complete genome.|neighbours:ID:YP_007004894.1(1),ID:YP_007004896.1(1)|neighbour_genes:hypothetical protein,baseplate wedge init..|
MANTPVNYQLTRTANAIPEIFVGGTFAEIKQNLIEWLNGQNEFLDYDFEGSRLNVLCDLLAYNTLYIQQFGNAAVYESFMRTANLRSSVVQAAQDNGYLPTSKSAAQTEIMLTCTDALNRNYITIPRGTRFLAYAKDTSVNPYNFVSTEDVIAIRDKNNQYFPRLKLAQGRIVRTEIIYDKLTPIIIYDKNIDRNQVKLYVDGAEWINWTRKSMVHAGSTSTIYYMRETIDGNTEFYFGEGEISVNAAEGALTANYIGGLKPTQNSTIVIEYISTNGADANGAVGFSYADTLTNITVININENPNDDPDFVGADGGGDPEDIERIRELGTIKRETQQRCVTATDYDTFVSERFGSIIQAVQTFTDSTKPGYAFIAAKPKSGLYLTTVQREDIKNYLKDYNLAPITPSIISPNYLFIKTNLKVTYALNKLQESEQWLEGQIIDKIDRYYTEDVEIFNSSFAKSKMLTYVDDADHSIIGSSATIQIVREVQNFYKTPEAGIKYNNQIKDRSMESNTFSFNSGRKVVNPDTGLEEDVLYDVRIVSTDRDSKGIGKVIIGPFASGDVTENENIQPYTGNDFNKLANSDGRDKYYVIGEINYPADTIYWNIAKINLTSEKFEVQTIELYSDPTDDVIFTRDGSLIVFENDLRPQYLTIDLEPISQ
>ID:AXF53175.1 |[Escherichia virus KFS-EC]||_Escherichia_virus_KFS-EC_.gbk|baseplate wedge prot..|1905|MH560358(164715):12272-14176:1 ^^ Escherichia virus KFS-EC, complete genome.|neighbours:ID:AXF53174.1(1),ID:AXF53176.1(1)|neighbour_genes:baseplate puncturing..,baseplate wedge prot..|
MTKQKITQIPDIFNAATFDEIKSALTDWMRNQEEFKDFDFNGAGINVLMDLLAYNTLYIQQFANAALYESFIRTAIKRSSVVQAAQDLGYLPASKTSASTTIMLHVSHPRNPASIRIPRGTKFIASVDRQTSYPFVTTEDVVSVLGSNGLYTPMLKVAQGRIVRTEMLFDPKKQILIRDPDIDRAQVKLWVDGAEWKDWTRESIVNATGASNIFYMRETVDGHTEIFFGEGESTLSAAGGALEANYIGGLKPSTGANIVIEYISTKGAEANGSVNFTYADTLASISIVKIIENPTNDRDYVGADGGGDPESIERIRELAPVMRESQRRCVTASDYEAFVSSRFGSIVQAVQCFTDREKPGYAFVAVKPKSGLRLTTVQKEDMRDYLAKYNLAPITPSIIDPNYLYIKQNIKVSYSINDLSESEQWLRGAVIDQIDAYYNDEVEIFNQTFSKSKMLARIDKADVSVIGSSAEIEMVREIDNFYKAPMAGIKFLNQYKSGIKSSSFNFEKDGKQYPIHYVSTEMNKESGLAKLLVGPFPVGSTIALPHYSGTDFDKEIIDGADLYFEVGEVQHYEDLISWDLGKLNINSDRFTGSYIELTAKPIADNIFTKDGSLIVFENDLRPQYTTISLEAIAQ
>ID:QDK04280.1 |[Escherichia virus VEc20]||_Escherichia_virus_VEc20_.gbk|vec20_150|1983|MN022785(167532):77549-79531:1 ^^ Escherichia virus VEc20, complete genome.|neighbours:ID:QDK04279.1(1),ID:QDK04281.1(1)|neighbour_genes:vec20_149,vec20_151|
MANTPVNYQLTRTANAIPEIFVGGTFAEIKQNLIEWLNGQNEFLDYDFEGSRLNVLCDLLAYNTLYIQQFGNAAVYESFMRTANLRSSVVQAAQDNGYLPTSKSAAQTEIMLTCTDALNRNYITIPRGTRFLAYAKDTSVNPYNFVSTEDVIAIRDKNNQYFPRLKLAQGRIVRTEIIYDKLTPIIIYDKNIDRNQVKLYVDGAEWINWTRKSMVHAGSTSTIYYMRETIDGNTEFYFGEGEISVNAAEGALTANYIGGLKPTQNSTIVIEYISTNGADANGAVGFSYADTLTNITVININENPNDDPDFVGADGGGDPEDIERIRELGTIKRETQQRCVTATDYDTFVSERFGSIIQAVQTFTDSTKPGYAFIAAKPKSGLYLTTVQREDIKNYLKDYNLAPITPSIISPNYLFIKTNLKVTYALNKLQESEQWLEGQIIDKIDRYYTEDVEIFNSSFAKSKMLTYVDDADHSIIGSSATIQIVREVQNFYKTPEAGIKYNNQIKDRSMESNTFSFNSGRKVVNPDTGLEEDVLYDVRIVSTDRDSKGIGKVIIGPFASGDVTENENIQPYTGNDFNKLANSDGRDKYYVIGEINYPADMIYWNIAKINLTSEKFEVQTIELYSDPTDDVIFTRDGSLIVFENDLRPQYLTIDLEPISQ
>ID:VCU44396.1 |[Escherichia virus vB_Eco_mar005P1]|vB_Eco_mar005P1|_Escherichia_virus_vB_Eco_mar005P1_.gbk|baseplate wedge subu..|1974|LR027390(167773):16309-18282:1 ^^ Escherichia virus vB_Eco_mar005P1 genome assembly, chromosome: 1.|neighbours:ID:VCU44394.1(1),ID:VCU44399.1(1)|neighbour_genes:hypothetical protein,baseplate wedge subu..|
MANTPVNYQLTRTANAIPEIFIGGTFAEIKQNIIEWLNGQNEFLDYDFEGSRLNVLCDLLAYNTLYIQQFSNSAVYESFMRTANLRSSVVQAAQDNGYLPSSKSAAQTEIMLTCTDALNRNYITIPRGTRFLAYAKDTSVNPYNFVSTEDVIVVKDKNNQYFPRLRLAQGRIVRTELTFDRLKPIIIRDKNIDRNLVKLYVDGAEWINWTRKSMVHAGSTSTIYYMRETVDGNTEFYFGEGEISINTSEGALTSNYIGGLKPVQGSKIVIEYISTNGADANGAVGFSYADTLANITVIDINENPSNNPDFVGADGGGDPEDIERIRELGTIKRETQQRCVTASDYDTFVSERFGSIIQAVQTFTDSSKPGYAYIAAKPKSGLYLTSVQRDDIKNYLNDYNLGTITPVVISPDYLFIKMNIKVTYALNKLQESEQYLEGQIINKIDRYYIEDVEIFNSSFAKSKMLTYVDDADISIIGSSATIQMVREVQNFYKTPEAGIKYNNQIKDRSMESNIFSFDSHRPNPENANETIKYGVRIVSSDRNDRGIGQVIIGPFADGDVVENENIQPYTGNDFNKLTVTDGRNKYYSIGEVNYPADSIYWNIAKIDLTSDRFEVQTIELYSDPADDIIFTKDGSLIVFENDLRPQYLTIDLEPISQ
>ID:VCU44404.1 |[Escherichia virus vB_Eco_mar005P1]|vB_Eco_mar006P2|_Escherichia_virus_vB_Eco_mar005P1_strain_vB_Eco_mar006P2_.gbk|baseplate wedge subu..|1974|LR027387(167773):117204-119177:1 ^^ Escherichia virus vB_Eco_mar005P1 strain vB_Eco_mar006P2 genome assembly, chromosome: 1.|neighbours:ID:VCU44402.1(1),ID:VCU44406.1(1)|neighbour_genes:hypothetical protein,baseplate wedge subu..|
MANTPVNYQLTRTANAIPEIFIGGTFAEIKQNIIEWLNGQNEFLDYDFEGSRLNVLCDLLAYNTLYIQQFSNSAVYESFMRTANLRSSVVQAAQDNGYLPSSKSAAQTEIMLTCTDALNRNYITIPRGTRFLAYAKDTSVNPYNFVSTEDVIVVKDKNNQYFPRLRLAQGRIVRTELTFDRLKPIIIRDKNIDRNLVKLYVDGAEWINWTRKSMVHAGSTSTIYYMRETVDGNTEFYFGEGEISINTSEGALTSNYIGGLKPVQGSKIVIEYISTNGADANGAVGFSYADTLANITVIDINENPSNNPDFVGADGGGDPEDIERIRELGTIKRETQQRCVTASDYDTFVSERFGSIIQAVQTFTDSSKPGYAYIAAKPKSGLYLTSVQRDDIKNYLNDYNLGTITPVVISPDYLFIKMNIKVTYALNKLQESEQYLEGQIINKIDRYYIEDVEIFNSSFAKSKMLTYVDDADISIIGSSATIQMVREVQNFYKTPEAGIKYNNQIKDRSMESNIFSFDSHRPNPENANETIKYGVRIVSSDRNDRGIGQVIIGPFADGDVVENENIQPYTGNDFNKLTVTDGRNKYYSIGEVNYPADSIYWNIAKIDLTSDRFEVQTIELYSDPADDIIFTKDGSLIVFENDLRPQYLTIDLEPISQ
>ID:VCU43230.1 |[Escherichia virus vB_Eco_mar005P1]|vB_Eco_mar007P3|_Escherichia_virus_vB_Eco_mar005P1_strain_vB_Eco_mar007P3_.gbk|baseplate wedge subu..|1974|LR027383(167651):39195-41168:1 ^^ Escherichia virus vB_Eco_mar005P1 strain vB_Eco_mar007P3 genome assembly, chromosome: 1.|neighbours:ID:VCU43229.1(1),ID:VCU43231.1(1)|neighbour_genes:hypothetical protein,baseplate wedge subu..|
MANTPVNYQLTRTANAIPEIFIGGTFAEIKQNIIEWLNGQNEFLDYDFEGSRLNVLCDLLAYNTLYIQQFSNSAVYESFMRTANLRSSVVQAAQDNGYLPSSKSAAQTEIMLTCTDALNRNYITIPRGTRFLAYAKDTSVNPYNFVSTEDVIVVKDKNNQYFPRLRLAQGRIVRTELTFDRLKPIIIRDKNIDRNLVKLYVDGAEWINWTRKSMVHAGSTSTIYYMRETVDGNTEFYFGEGEISINTSEGALTSNYIGGLKPVQGSKIVIEYISTNGADANGAVGFSYADTLANITVIDINENPSNNPDFVGADGGGDPEDIERIRELGTIKRETQQRCVTASDYDTFVSERFGSIIQAVQTFTDSSKPGYAYIAAKPKSGLYLTSVQRDDIKNYLNDYNLGTITPVVISPDYLFIKMNIKVTYALNKLQESEQYLEGQIINKIDRYYIEDVEIFNSSFAKSKMLTYVDDADISIIGSSATIQMVREVQNFYKTPEAGIKYNNQIKDRSMESNIFSFDSHRPNPENANETIKYGVRIVSSDRNDRGIGQVIIGPFADGDVVENENIQPYTGNDFNKLTVTDGRNKYYSIGEVNYPADSIYWNIAKIDLTSDRFEVQTIELYSDPADDIIFTKDGSLIVFENDLRPQYLTIDLEPISQ
>ID:VCU43938.1 |[Escherichia virus vB_Eco_mar005P1]|vB_Eco_mar008P4|_Escherichia_virus_vB_Eco_mar005P1_strain_vB_Eco_mar008P4_.gbk|baseplate wedge subu..|1974|LR027386(167773):21976-23949:1 ^^ Escherichia virus vB_Eco_mar005P1 strain vB_Eco_mar008P4 genome assembly, chromosome: 1.|neighbours:ID:VCU43937.1(1),ID:VCU43939.1(1)|neighbour_genes:hypothetical protein,baseplate wedge subu..|
MANTPVNYQLTRTANAIPEIFIGGTFAEIKQNIIEWLNGQNEFLDYDFEGSRLNVLCDLLAYNTLYIQQFSNSAVYESFMRTANLRSSVVQAAQDNGYLPSSKSAAQTEIMLTCTDALNRNYITIPRGTRFLAYAKDTSVNPYNFVSTEDVIVVKDKNNQYFPRLRLAQGRIVRTELTFDRLKPIIIRDKNIDRNLVKLYVDGAEWINWTRKSMVHAGSTSTIYYMRETVDGNTEFYFGEGEISINTSEGALTSNYIGGLKPVQGSKIVIEYISTNGADANGAVGFSYADTLANITVIDINENPSNNPDFVGADGGGDPEDIERIRELGTIKRETQQRCVTASDYDTFVSERFGSIIQAVQTFTDSSKPGYAYIAAKPKSGLYLTSVQRDDIKNYLNDYNLGTITPVVISPDYLFIKMNIKVTYALNKLQESEQYLEGQIINKIDRYYIEDVEIFNSSFAKSKMLTYVDDADISIIGSSATIQMVREVQNFYKTPEAGIKYNNQIKDRSMESNIFSFDSHRPNPENANETIKYGVRIVSSDRNDRGIGQVIIGPFADGDVVENENIQPYTGNDFNKLTVTDGRNKYYSIGEVNYPADSIYWNIAKIDLTSDRFEVQTIELYSDPADDIIFTKDGSLIVFENDLRPQYLTIDLEPISQ
>ID:VCU44843.1 |[Escherichia virus vB_Eco_mar005P1]|vB_Eco_mar009P5|_Escherichia_virus_vB_Eco_mar005P1_strain_vB_Eco_mar009P5_.gbk|baseplate wedge subu..|1974|LR027391(167658):105758-107731:-1 ^^ Escherichia virus vB_Eco_mar005P1 strain vB_Eco_mar009P5 genome assembly, chromosome: 1.|neighbours:ID:VCU44842.1(-1),ID:VCU44844.1(-1)|neighbour_genes:baseplate wedge subu..,hypothetical protein|
MANTPVNYQLTRTANAIPEIFIGGTFAEIKQNIIEWLNGQNEFLDYDFEGSRLNVLCDLLAYNTLYIQQFSNSAVYESFMRTANLRSSVVQAAQDNGYLPSSKSAAQTEIMLTCTDALNRNYITIPRGTRFLAYAKDTSVNPYNFVSTEDVIVVKDKNNQYFPRLRLAQGRIVRTELTFDRLKPIIIRDKNIDRNLVKLYVDGAEWINWTRKSMVHAGSTSTIYYMRETVDGNTEFYFGEGEISINTSEGALTSNYIGGLKPVQGSKIVIEYISTNGADANGAVGFSYADTLANITVIDINENPSNNPDFVGADGGGDPEDIERIRELGTIKRETQQRCVTASDYDTFVSERFGSIIQAVQTFTDSSKPGYAYIAAKPKSGLYLTSVQRDDIKNYLNDYNLGTITPVVISPDYLFIKMNIKVTYALNKLQESEQYLEGQIINKIDRYYIEDVEIFNSSFAKSKMLTYVDDADISIIGSSATIQMVREVQNFYKTPEAGIKYNNQIKDRSMESNIFSFDSHRPNPENANETIKYGVRIVSSDRNDRGIGQVIIGPFADGDVVENENIQPYTGNDFNKLTVTDGRNKYYSIGEVNYPADSIYWNIAKIDLTSDRFEVQTIELYSDPADDIIFTKDGSLIVFENDLRPQYLTIDLEPISQ
>ID:AUV57504.1 |[Klebsiella phage KP1]||_Klebsiella_phage_KP1_.gbk|baseplate wedge subu..|1968|MG751100(167989):69196-71163:1 ^^ Klebsiella phage KP1, complete genome.|neighbours:ID:AUV57503.1(1),ID:AUV57505.1(1)|neighbour_genes:hypothetical protein,baseplate wedge init..|
MAIKEPLNYQLTRTANAIPDAFTGATFDEIKNQLINWLSGQKEFQDFDFAGSRLNVLLDLLAYNTLYIQQFGNTALYESFIGTANLRSSVVQAAQQNGYLPSSKSAATASIMLEVTHPNPEPAIKIPRGTKFLAYARDSSVDPYNFVVTENVIALRDTSAPEGVNRYLPIVNLAQGRIIRTQLSYDPKKPIVIRDQSIDRKQVKLWVDGAEWTNWTDRSMVHASSISTIYYMRETVDGNTEFFFGEGVAEASVAGGVLESNFIGGLKPTKGAQVVIEYIRTDGESANGATDFSYADTLQYIVVNKIIENWSDSPDYVGADGGGEPEDIERIRELAQIKRESQMRCVSKTDYESFVSSRFGSIVQAVQCFTDQDKPGYAFIAIKPKSGLQLTAVQREDIQDYLRPFCLAPITPSVMSPDYLFIRHNIKASYALNKLQESEQWLQSKIIDSINRYYVDEVEMFNKNFSKSKLLTYIDDTDHSIIGSSVDIQMVREIVNYFTLPSAGIKYYNTITPRTLRSGDLVFTVTPTADSYPVNIVGTDPDKNGKGNMVIGPFKPGDIKENTHIQPYTEDDFDRTTNGERTRWYKIGEVDYYGDNIYWSLGAIGADPLQFEDQSIELYSTPTQDIVFARDGTLIVFENDLRPQYTTIKLEPITQ
>ID:APD20548.1 |[Klebsiella phage KPV15]|KPV15|_Klebsiella_phage_KPV15_.gbk|baseplate wedge subu..|1452|KY000080(167034):90569-92020:1 ^^ Klebsiella phage KPV15, complete genome.|neighbours:ID:APD20547.1(1),ID:APD20549.1(1)|neighbour_genes:baseplate wedge subu..,baseplate wedge init..|
MAQGRIIRTQLSYDPKKPIVIRDQSIDRKQVKLWVDGAEWTNWTDRSMVHASSISTIYYMRETVDGNTEFFFGEGVAEASVAGGVLESNFIGGLKPTKGAQVVIEYIRTDGEAANGATDFSYADTLQYIIVNKIIENWSDSPDYVGADGGGEPEDIERIRELAQIKRESQMRCVSKTDYESFVSSRFGSIVQAVQCFTDQDKPGYAFIAIKPKSGLQLTAVQREDIQDYLKPFCLAPITPSVMSPDYLFIRHNIKASYALNKLQESEQWLQSKIIDSINRYYVDEVEMFNKNFSKSKLLTYIDDTDHSIIGSSVDIQMVREIVNYFTLPSAGIKYYNTITPRTLRSGDLVFTVTPTAEPYSVNIVGTDPDKNGKGNMVIGPFKPGDIKENTHIQPYTENDFDRTTDGERTRWYKIGEVDYYGDNIYWSLGAIGADPLQFEDQSIELYSTPTQDIVFARDGTLIVFENDLRPQYTTIKLEPITQ
>ID:QDB71814.1 |[Klebsiella phage Marfa]||_Klebsiella_phage_Marfa_.gbk|baseplate wedge subu..|1950|MN044033(168532):77650-79599:1 ^^ Klebsiella phage Marfa, complete genome.|neighbours:ID:QDB71813.1(1),ID:QDB71815.1(1)|neighbour_genes:hypothetical protein,baseplate wedge subu..|
MATTEPVNYQLTRTANAIPEAFVGATFDEIKNNLIDWLSSQSEFQDYDFSGSRINVLLDLLAYNTLYIQQFANTAIYESFIGTANLRSSVVQAAQENGYLPASKSAAKTSIMLDVTHDLNPVSISIPRGTKFLAYARDTSADPYSFVTTKDVVVTRDNDKHYWPVVELAQGRIIRQIIQYDPKVPILVRDPNIDRSEVRLMVNGSEWTNWTDRSMVHTGSTSHIYYMRETVDGDTEFFFGEGVETTSVAGGVLEANFIGGLKPTRNDTITIEYLRTEGDVANGAVDFSYADTLQYVTVNKIIENWTNSPDYVGADGGGDPEGIERIRELAILKRESQMRCVSKSDYESFVSSRFGNIVQAVQCFTDPDKPGYAFIAIKPKSGLQLTAVQREDIKAYLEPFTLAPITPAIMSPDYLFIKQNVKVSYAMNKLQESEQWLENKILDQIDTYYRDEVEIFNSSFSKSKMLTYVDDANISILGSSATIQLVREVVNYFVLPESGIKYYNQINKRSLESSDISFVANSELSYPVRIYGADPDELGKGNIVIGPFRDGDIVENAHITPYTGSDFNKPTIEGRTKFYKVGEISYPGDNIYWNLGALGVTSDRFEDQSIELYSTPSQDIIFSRDGTLIVFENDLRPQYTTITLEPITQ
>ID:YP_009194445.1 |[Klebsiella phage Matisse]||_Klebsiella_phage_Matisse_.gbk|baseplate wedge subu..|1926|NC_028750(176081):110440-112365:1 ^GeneID:26613384^ Klebsiella phage Matisse, complete genome.|neighbours:ID:YP_009194444.1(1),ID:YP_009194446.1(1)|neighbour_genes:hypothetical protein,baseplate wedge init..|
MATAKTKTVKKQINQIPDIFIGGTFEEIKTDLIDWLGGQEEFKDYDFSGSRMNVLIDLLSYATLYIQQMGNTALFESFIRTAALRSSVVQSAQELGYMPDSRTAASTAVMITAANPLTPTSIRIPRGTKFIGTVKNTDSYSFVVSDDVVIVRDSNNNYTSMLNLVQGRLVRTELIYDGSSILIRDPNIDRSQVRLTVNGAQWDDWTNESIVNATGASTIYYMRETVDGHTEVYFGEGEASQQVAGGALTAEYIGGLKPANGSTIVIEYLSTDGEAANGAKDFIYVDTLTNISITAIKENPTNTPDYVGADGGGDPEDIERIRELAPVMRETQRRCVTASDYESFLSHRFGSIIQAVQCFTDNEKPGYAFISVKPKSGLRLTSVQKEDMQTYLSKYNLATITPSIMDPNYLYIVQSVKVTYDISKLTESEEWLRGQVISSIDSYYTDNVEIFNKSFSVSKMLTYVDQSDTSIIGSEADIKLLREIDNYYSAPMSGIHFLNQVESKSIISSTFKFTNEEDESYVVRYASTEMDRDGNAKIVIGPFKDGDISIAAYTGDDFEKLTDAGTRNKYYEVGSVSHYTDFISFDLGVLNVSADSFSAAYIELTAKPLEETIFTRDGSLIVFENDLRPQYTTLTMNPISQ
>ID:AWY07053.1 |[Klebsiella phage Mineola]||_Klebsiella_phage_Mineola_.gbk|baseplate wedge subu..|1968|MH333064(166130):78403-80370:1 ^^ Klebsiella phage Mineola, complete genome.|neighbours:ID:AWY07052.1(1),ID:AWY07054.1(1)|neighbour_genes:baseplate puncturing..,baseplate wedge subu..|
MAIKEPLNYQLTRTANAIPDAFTGATFDEIKNQLINWLSGQKEFQDFDFAGSRLNVLLDLLAYNTLYIQQFSNTALYESFIGTANLRSSVVQAAQQNGYLPSSKSAATASIMLEVTHPNPEPAIKIPRGTKFLAYARDSSVDPYNFVVTENVIALRDTSAPDGVNRYLPIVNLAQGRIIRTQLSYDPKKPIVIRDQSIDRKQVKLWVDGAEWTNWTDRSMVHASSISTIYYMRETVDGNTEFFFGEGVAEASVAGGVLESNFIGGLKPTKGAQVVIEYIRTDGEAANGATDFSYADTLQYIVVNKIIENWSDSPDYVGADGGGEPEDIERIRELAQIKRESQMRCVSKTDYESFVSSRFGSIVQAVQCFTDQDKPGYAFIAIKPKSGLQLTAVQREDIQDYLKPFCLAPITPSVMSPDYLFIRHNIKASYALNKLQESEQWLQSKIIDSINRYYVDEVEMFNKNFSKSKLLTYIDDTDHSIIGSSVDIQMVREIVNYFTLPSAGIKYYNTITPRTLRSGDLVFTVTPTADSYPVNIVGTDPDKNGKGNMVIGPFKPGDIKENTHIQPYTEDDFDRTTNGERTRWYKIGEVDYYGDNIYWSLGAIGADPLQFEDQSIELYSTPTQDIVFARDGTLIVFENDLRPQYTTIKLEPITQ
>ID:YP_009607394.1 |[Klebsiella phage Miro]||_Klebsiella_phage_Miro_.gbk|baseplate wedge subu..|1926|NC_041981(176055):110650-112575:1 ^GeneID:40083403^ Klebsiella phage Miro, complete genome.|neighbours:ID:YP_009607393.1(1),ID:YP_009607395.1(1)|neighbour_genes:hypothetical protein,baseplate wedge init..|
MATAKTKTVKKQINQIPDIFIGGTFEEIKTDLIDWLGGQEEFKDYDFSGSRMNVLIDLLSYATLYIQQMGNTALFESFIRTAALRSSVVQSAQELGYMPDSRTAASTAVMITAANPLTPTSIRIPRGTKFIGTVKNTDSYSFVVSDDVVIVRDSNNNYTSMLNLVQGRLVRTELIYDGSSILIRDPNIDRSQVRLTVNGAQWEDWTNESIVNATGASTIYYMRETVDGHTEVYFGEGEASQQVAGGALTAEYIGGLKPANGSTIVIEYLSTDGEAANGAKDFIYVDTLTNISITNIEENPTKSPDYVGADGGGDPEDIERIRELAPVMRETQRRCVTASDYESFLSHRFGSIIQAVQCFTDNEKPGYAFISVKPKSGLRLTSVQKEDMQTYLSKYNLATITPSIMDPNYLYIVQSVKVTYDISKLTESEEWLRGQVISSIDSYYTNNVEIFNKSFSVSKMLTYVDQSDTSIIGSEADIKLLREIDNYYSAPMSGIHFLNQVESKSIISSTFKFTNEEDESYDVRYASTEMDQDGNAKIVIGPFKDGDISIAAYTGDDFEKLTDAGTRNKYYEVGSVSHYTDFISFDLGVLNVSADSFSAAYIELTAKPLEETIFTRDGSLIVFENDLRPQYTTLTMNPISQ
>ID:YP_009289415.1 |[Klebsiella phage PKO111]||_Klebsiella_phage_PKO111_.gbk|baseplate wedge subu..|1959|NC_031095(168758):12605-14563:1 ^GeneID:29080526^ Klebsiella phage PKO111, complete genome.|neighbours:ID:YP_009289414.1(1),ID:YP_009289416.1(1)|neighbour_genes:hypothetical protein,baseplate wedge init..|
MAIKEPLNYQLTRTANAIPDAFTGATFDEIKNQLINWLSGQKEFQDFDFAGSRLNVLLDLLAYNTLYIQQFGNTALYESFIGTANLRSSVVQAAQQNGYLPSSKSAATASIMLEVTHMNPSSTLRVVIPRGTKFLAYSKSDKANPYNFVVTENVVAIRDNDQKYWPIVNLAQGRIIRTQLSYDPKKPIVIRDQSIDRKQVKLWVDGAEWTNWTDRSMVHASSISTIYYMRETVDGNTEFFFGEGVAEASVAGGVLESNFIGGLKPTKGAQVVIEYIRTDGEAANGATEFSYADTLQYIVVNKIIENWSDSPDYVGADGGGEPEDIERIRELAQIKRESQMRCVSKTDYESFVSSRFGSIVQAVQCFTDQDKPGYAFIAIKPKSGLQLTAVQREDIQDYLRPFCLAPITPSVMSPDYLFIRHSIKASYALNKLQESEQWLQSKIIDSINRYYVDEVEMFNKNFSKSKLLTYIDDTDHSIIGSSVDIQMVREIVNYFTLPSAGIKYYNTITPRTLRSGDLVFTVTPTAEPYSVNIVGTDPDKNGKGNMVIGPFKSGDIKENTHIQPYTENDFDRTTNGERTRWYKIGEVDYYGDNIYWSLGAIGADPLQFEDQSIELYSTPTQDIVFARDGTLIVFENDLRPQYTTIKLEPITQ
>ID:YP_009288840.1 |[Klebsiella phage vB_KpnM_KpV477]||_Klebsiella_phage_vB_KpnM_KpV477_.gbk|putative baseplate w..|1959|NC_031087(168272):81708-83666:1 ^GeneID:29067144^ Klebsiella phage vB_KpnM_KpV477, complete genome.|neighbours:ID:YP_009288839.1(1),ID:YP_009288841.1(1)|neighbour_genes:hypothetical protein,putative homing endo..|
MAIKEPLNYQLTRTVNAIPDTFTGATFDEIKNQLINWLSGQKEFQDFDFAGSRLNVLLDLLAYNTLYIQQFSNTALYESFIGTANLRSSVVQAAQQNGYLPSSKSAATASIMLEVTHMNPSSTLRVVIPRGTKFLAYSKSDKANPYNFVVTENVVAIRDNDQKYWPIVNLAQGRIIRTQLSYDPKKPIVIRDQSIDRKQVKLWVDGAEWTNWTDRSMVHASSISTIYYMRETVDGNTEFFFGEGVAEASVAGGVLESNFIGGLKPTKGAQVVIEYIRTDGEAANGATEFSYADTLQYIVVNRIIENWSDSPDYVGADGGGEPEDIERIRELAQIKRESQMRCVSKTDYESFVSSRFGSIVQAVQCFTDQDKPGYAFIAIKPKSGLQLTAVQREDIQDYLKPFCLAPITPSVMSPDYLFIRHNIKASYALNKLQESEQWLQSKIIDSINRYYVDEVEMFNKNFSKSKLLTYIDDTDHSIIGSSVDIQMVREIVNYFTLPSAGIKYYNTITPRTLRSGDLVFTVTPTAEPYSVNIVGTDPDKNGKGNMVIGPFKPGDIKENTHIQPYTENDFDRTTVGERTRWYKIGEVDYYGDNIYWSLGAIGADPLQFEDQSIELYSTPTQDIVFARDGTLIVFENDLRPQYTTIKLEPITA
>ID:AUO78882.1 |[Klebsiella phage vB_Kpn_F48]||_Klebsiella_phage_vB_Kpn_F48.gbk|baseplate wedge subu..|1950|MG746602(170764):155633-157582:-1 ^^ Klebsiella phage vB_Kpn_F48, complete genome.|neighbours:ID:AUO78881.1(-1),ID:AUO78883.1(-1)|neighbour_genes:baseplate wedge init..,phospholipase|
MATTEPVNYQLTRTANAIPEAFVGATFDEIKNNLIDWLSSQSEFQDYDFSGSRINVLLDLLAYNTLYIQQFANTAIYESFIGTANLRSSVVQAAQENGYLPASKSAAKTSIMLDVTHDLNPVSLSIPRGTKFLAYARDTSADPYSFVTTKDVVVTRDDDKHYWPVVELAQGRIIRQIIQYDPKVPILVRDPNIDRSEVRLMVNGSEWTNRTDRSMVHTGSTSHIYYMRETVDGDTEFFFGEGVETTSVAGGVLEANFIGGLKPTRNDTITIEYIRTEGDVANGAVDFSYADTLQYVTVNKIIENWTNSPDYVGADGGGDPEGIERIRELATLKRESQMRCVSKSDYESFVSSRFGNIVQAVQCFTDQDKPGYAFIAIKPKSGLQLTAVQREDIKAYLEPFTLAPITPAIMSPDYLFIKQNVKVSYAMNKLQESEQWLENKILDQIDTYYRDEVEIFNSSFSKSKMLTYVDDANISILGSSATIQLVREVVNYFVLPESGIKYYNQINKRTLESSDISFVANSELSYPVRIYGADPDELGKGNIVIGPFRDGDIVENTHITPYTGSDFNKPTIEGRTKFYKVGEISYPGDNIYWNLGALGVTSDRFEDQSIELYSTPSQDIIFSRDGTLIVFENDLRPQYTTITLEPITQ
>ID:ANM46403.1 |[Morganella phage vB_MmoM_MP1]||_Morganella_phage_vB_MmoM_MP1_.gbk|baseplate wedge subu..|1908|KX078569(163201):74882-76789:1 ^^ Morganella phage vB_MmoM_MP1, complete genome.|neighbours:ID:ANM46574.1(1),ID:ANM46396.1(1)|neighbour_genes:hypothetical protein,baseplate wedge subu..|
MNNLKRQVNNIPEVFNSATFEELKTDFVNWLRSQDEFQDYDFKGSRLNVLLDLLAYSNLYIQQFSNSALFESFIRTANLRSSVVQAAQDMGYFPSSKTSAIASIMLDCTHKLNSQSIKIPRGTKFLASTKNAPSKPYSFVVTEDVNAVKDKNGHYFPIVNLAQGRIVRTELEFAPGNQILIRDEHIDRHNVRVWVNNTPWTDWTNKSIVNISGTSTVFYMRETVDGFTEIFFGEGEANYSATNGLLQSDYIGGLKPTAGSNIVIEYIRTDGAEANGAINFSYADTIQYVEVRNIIENYDDSKDYVGAIGGGDPETIERIRELAPIKREAQRRCVTSSDYESFVSERFGPVIQAVQCFTDPEKFGYAFLAIKPKDGLRLSSVLREDIQNYLRDYNISTITPSVMTPNYLFIKHNIKVTYSMNKLIESEQWLHGRVIDQIDKYYQDEVEIFNKSFHKSRLLTYVDNADISVLGSTAEISMVREIDNFFKTPMAGVKFYNRVGNQSLVSSEFEYIVSEEETYPIRYASTEPEGDLMVGKIVVGPFKTPLSGYTPYDKDDFQKNGDGFYYVIGEIRHEEDYIYWDLGAINLNTDNFLVPSIELFADPIEDNIFTKDGSLIVFENELRPQYTTITMEPIA
>ID:YP_009211596.1 |[Pectobacterium bacteriophage PM2]||_Pectobacterium_bacteriophage_PM2.gbk|baseplate wedge subu..|1794|NC_028940(170286):84642-86435:1 ^GeneID:26638068^ Pectobacterium bacteriophage PM2, complete genome.|neighbours:ID:YP_009211595.1(1),ID:YP_009211597.1(1)|neighbour_genes:hypothetical protein,base plate wedge ini..|
MNVLVDMLAYNTLYMQQFANTAVYESFIGTANLRSSVVQAAQDNGYLPSSKSAAKTTLLLTCTNPRNDYSIKIPRGTKFLAYAVNTSVDPYPFVTTEDVIAIRDVNNQYSPLVNVAQGRIMRTELLYDPKVPILIRDKDIDRKEVRLYVNGAEWTDWTNKSMVHAGSISTIFYMRETVDGNTEFFFGEGEAQTSVAGGVLEANYIGGLKPTKESTVVIEYLRTSGSLANGAINFSYVDTIPYVVVDRINENYSNSIDFVGADGGGDQEDIERIRELAVIKKEAQMRCVTASDYDTFVSERFGSIIQAIQTFTEQGKPGYAFIAIKPKNGLYLTAVQREDIQDYLNEFNLATITPSIISPNYMFLKHNIKVAYSLNKLQESEQWLESQIIDQIDRYYIDDVEIFNHGFAKSKMLTYIDNADHSILGSSASISMVREILNFFKTPETGIKYYNQYTDRSVESSEFEFTPTAGTPYNVRIVATDKDSRGDGKMIIGPFRVGDIVENANIRPYTGTDFNKMAAPSDQVLYFSIGSIDYYSDYIYWDIASINLTSDRFEVQSIELYAGPEQDNIFTKDGSLIVFENDLRAKYTNIIMEPITQ
>ID:QBP35496.1 |[Phage NC-G]||_Phage_NC-G.gbk|baseplate wedge subu..|1959|MK310184(170164):22289-24247:1 ^^ Phage NC-G, complete genome.|neighbours:ID:QBP35495.1(1),ID:QBP35497.1(1)|neighbour_genes:phospholipase,baseplate wedge init..|
MATPTNYQLTRTVNAIPKVFVGATFEEIKKNIIDWLSSQDEFKDYDFVGSRMNILIDMLAYNTLYIQQFANTALYESFIGTANLRSSVVQAAQDNGYLPSSKSAAKTSIMLTCTQALNEKNIRIPRGTKFLAYARDTSADPYAFVTTENVIAVRDVNNQYLPIVSLAQGRIIRTELKYDPKTPILIRDPDIDRQEVKLYVDGAEWTNWTNKSMVHAGSTSTIYYMRETVDGNTEFFFGEGVAEKSVAGGVLEANYIGGLKPVKDATIVIEYLRTDGEVANGAVDFSYADSLAYITVEKITENYDGNPDYVGADGGGDPEDIERIRELAVVKREAQMRAVTGTDYDTFVSERFGSIVQAVQTFTDPNKPGYAFVTIKPKSGLYLTAVQREDIQNYLSEFNLAPITPSVISPDYLFLKHKIKVSYALNKLQESEQWLTAQILSQIDRYYINEVEIFNHGFAKSKMLTYIDNADHSILGSSATVTMVREVLNFFKTPEAGIKYYNQYTNRSVTSSEFEFVPTNVSDDIKSYNVRIVATDKDERGDGKMVIGPFRPGDVIENQYIQPYTGDDFDKMAAPADQSVYYVIGEIDYYSDFIFWDIAAIGLTSDRFEVQSIELYAGPDQDNIFTKDGSLIVFEDDLRPQYTTIELEPITI
>ID:AUM58480.1 |[Proteus phage phiP4-3]||_Proteus_phage_phiP4-3_.gbk|baseplate wedge subu..|1920|MG696114(167849):85528-87447:-1 ^^ Proteus phage phiP4-3, complete genome.|neighbours:ID:AUM58479.1(-1),ID:AUM58481.1(-1)|neighbour_genes:baseplate wedge subu..,hypothetical protein|
MDLIKKQINSIPEVYTSATFDEIKNDWINWLRGQDEFKDYDFKGSRLNVLLDLLSYNVLYIQQFSNSALYESFIRTASLRSSVVQAAQDMGYFPSSMTAAECSIMLECTHKLKPQSIKIPRGTKFLASSKDGPTQPYNFVVKEDVNVVKSKDDKYYPIINLVQGRVVRTELEYDPNQQILIRDKFMDRHTVRVMVNGVKWEDWTEKSIVNISGTSHVFYMRETIDEYTEIFFGEGKADYSIVDGSLQSNYIGGLKPVAGSNIVIEYIRTDGGKANGSINFSYADTLQYVSVVNIIENYDETEDYIGAFGGGDPEDIERIRELGPIKRESQRRCVTATDYESFVSERFGPIVQAVQCFTDRDKPGYAFIAIKPKEGLRLSSVQREDIQNYLKEYNISTITPSIMSPNYMFLRHKVKVTYSMNKLSESEQWLKGKIIDQIDKYYKDEVEIFNKSFHKSKMLTYVDDADISILGSSAEITMVRELENFFKTPMSGVKYNNKIMPRGLLSNVFEYTVNDELSYGVRLASTEPKGDLKEAKIVIGPFRQGDIKINPYLGTDFEKLKTTDNRNSYFVVGKIIHEEDYIYWDLGQLNVTSDKFLVPSIELYGTPGDSNIFTKDGSLIVFENNLRPEYTEIIMEPIA
>ID:YP_009195557.1 |[Proteus phage vB_PmiM_Pm5461]||_Proteus_phage_vB_PmiM_Pm5461_.gbk|baseplate wedge subu..|1920|NC_028762(161989):75863-77782:1 ^^ Proteus phage vB_PmiM_Pm5461, complete genome.|neighbours:ID:YP_009195556.1(1),ID:YP_009195558.1(1)|neighbour_genes:hypothetical protein,baseplate wedge subu..|
MDLIKKQINSIPEVYTSATFDEIKADWINWLRGQDEFKDYDFKGSRLNILLDLLTYNVLYIQQFSNSALYESFIRTASLRSSVVQAAQDMGYFPSSMTAAECSIMLECTHKLNPQSIKIPRGTKFLASSKDGPTQPYNFVVKEDVNVVKSKDGKYYPIINLVQGRVVRTELEYDPDQQILIRDKFMDRHTVRVMVNGVKWEDWTEKSIVNISGTSHVFYMRETIDEYTEIFFGEGQADYSVVDGSLQSHYIGGLKPVAGSNIVIEYIRTDGGKANGSINFSYADTLQYVSVVNIIENYDESADYIGAFGGGDPEDIERIRELGPIKRESQRRCVTATDYESFISERFGPIVQAIQCFTDRDKPGYAFIAIKPKEGLRLSSVQREDIQNYLKEYNISTITPSVMSPNYMFLKHKVKVTYSMNKLSESEQWLKGQIIDQIDKYYKDEVEIFNKSFHKSKMLTYVDDADISILGSSAEITMVRELENFFKTPMAGVKYNNKIVPKGLLSNVFEYTVNDDLSYGVRLASTEPKGDLKEGKIVIGPFRQGDIKISPYLGTDFEKLKTSDNRNSYFVVGKIIHEEDYIYWDLGQLNVTSDKFLVPSIELYGTPGDSNIFTKDGSLIVFENNLRPEYTEIIMEPIA
>ID:ASD52066.1 |[Pseudomonas phage PspYZU05]||_Pseudomonas_phage_PspYZU05_.gbk|baseplate wedge subu..|1950|KY971610(166442):74022-75971:1 ^^ Pseudomonas phage PspYZU05, complete genome.|neighbours:ID:ASD52065.1(1),ID:ASD52067.1(1)|neighbour_genes:hypothetical protein,baseplate wedge init..|
MATEPVNYQLTRRVNEVPKVFTGATFFEIKQNISDWIREDDKFKDYDFEASRLNVLMDELSYTIMYIQQFSNTATYESFIRTANLRSSVVQAAQDSGYFPNGYSTARNSLMLEVSHSLNPTSIMIKRGTKFLAYARETSADPYPFVTLEDVIAVRDTNNRYHPIVSLAQGRIIRTELRFDKSKQILIRDKFIDRDYVRVFVDGAEWVDWTRKSMVHAGSTSTIFYMRETIDGHTEIFFGEGESSVSVDSGQLEANYIGGLKPLKDSTIVIEYIRTDGAKANGATEFSYADSIQYIEIQKIIENYNDDPDYVGSDGGGDPEDIERIRELAPIKRESQSRCVTASDYDVFVSEKFGSIVQAVQTFTDIDKPGYAFISIKPKSGLYLSSVQREDIQNYLDEYNVSTITPTAISPNYLFLKHNIKVTYALNKLQESEQWLRSKVIDQIDRYYIDEVEMFNKSFAKSRMLKYIDQTDHSIIGSSASIQMVREVMNFYNTSSAGIKYYNQYNRGDVVSSEFKYKPTTGTPYNVRIVATNGDNRGKGHMLIGPFRNGDVQENANITPYTGTDFDKMAAPSDQVKYYDIGDIDYFADYIYWNISRINQPDTKFEVQTIELYSTPMEDNIFTRDGSLIVFEDDLRPQYTTITLEPITL
>ID:YP_009615630.1 |[Salmonella phage Melville]||_Salmonella_phage_Melville_.gbk|baseplate wedge subu..|1941|NC_042044(159323):72354-74294:1 ^GeneID:40092105^ Salmonella phage Melville, complete genome.|neighbours:ID:YP_009615629.1(1),ID:YP_009615631.1(1)|neighbour_genes:hypothetical protein,baseplate wedge subu..|
MADPINYQLTRTVNAIPDIFVGGTFGEIKRDLLDWLRGQNEFLDYDFEGSRLNVLLDLLAYNTLYIQQFGNSAVYESFMRTANLRSSVVQAAQDNGYLPSSKSAAQIEIMLECTHALNWNTISIPRGTRFLAYALETSVNPYSFVTTEEVTAVRDANNKYFPRIKLVQGRIVRTELRYDKMKPIIIRDSNIDRNEVKLSVNGVEWTNWTRRSMVHAGSTSTIYYMRETVDGHTEIFFGEGEQSVSVAGGALEANYIGGLKPVQDSTIVIEYIRTEGAAANGATEFSYADTLNYITVQRIYENPDDSKDYVGADGGGDPEDIERIRELGTIKRETQQRCVTATDYDTFVSERFGSIVQAVQTFTDMYKPGYAFIAIKPKSGLYLTSVQREDIQNYLKQYNLAPITPSVISPNYLFLRHNIKVSYALNKLQETDQWLRGKVLDQIDRYYIDEVEIFNASFAKSKMLTYIDDADHSIIGSSATIQMVREVQNFFKTPESGIKYYNQMINRSLESNSFTFHGEDSDYMVRIVGSDPDQNGIGKVIIGPFKDGDVKENQDIQPYMGTDFNKLNAENRDKYYVIGEINYPGDITYWNISAIDLTSEQFEVQTIELYSTPKEDNIFTRDGSLIVFENDLRPQYTTIELEPIAQ
>ID:YP_007501183.1 |[Salmonella phage vB_SenM-S16]||_Salmonella_phage_S16_.gbk|baseplate wedge subu..|1941|NC_020416(160221):70315-72255:1 ^GeneID:14675384^ Salmonella phage S16, complete genome.|neighbours:ID:YP_007501182.1(1),ID:YP_007501184.1(1)|neighbour_genes:hypothetical protein,baseplate wedge subu..|
MADPINYQLTRTVNAIPDIFVGGTFGEIKRDLLDWLRGQNEFLDYDFEGSRLNVLLDLLAYNTLYIQQFGNSAVYESFMRTANLRSSVVQAAQDNGYLPSSKSAAQIEIMLECTHALNWNTISIPRGTRFLAYALETSVNPYSFVTTEEVTAVRDANNKYFPRIKLVQGRIVRTELRYDKMKPIIIRDSNIDRNEVKLSVNGVEWTNWTRRSMVHAGSTSTIYYMRETVDGHTEIFFGEGEQSVSVAGGALEANYIGGLKPVQDSTIVIEYIRTEGAAANGATEFSYADTLNYITVQRIYENPDDSKDYVGADGGGDHEDIERIRELGTIKRETQQRCVTATDYDTFVSERFGSIVQAVQTFTDMYKPGYAFIAIKPKSGLYLTSVQREDIQNYLKQYNLAPITPSVISPNYLFLRHNIKVSYALNKLQETDQWLRGKVLDQIDRYYIDEVEIFNASFAKSKMLTYIDDADHSIIGSSATIQMVREVQNFFKTPESGIKYYNQMINRSLESNSFTFHGEDSDYMVRIVGSDPDQNGIGKVIIGPFKDGDVKENQDIQPYMGTDFNKLNAENRDKYYVIGEINYPGDITYWNISAIDLTSEQFEVQTIELYSTPKEDNIFTRDGSLIVFENDLRPQYTTIELEPIAQ
>ID:YP_009148135.1 |[Salmonella phage STML-198]|STML-198|_Salmonella_phage_STML-198_.gbk|baseplate wedge|1941|NC_027344(158099):112460-114400:1 ^GeneID:24629947^ Salmonella phage STML-198, complete genome.|neighbours:ID:YP_009148134.1(1),ID:YP_009148136.1(1)|neighbour_genes:hypothetical protein,baseplate wedge init..|
MADPINYQLTRTVNAIPDIFVGGTFGEIKRDLLDWLRGQNEFLDYDFEGSRLNVLLDLLAYNTLYIQQFGNSAVYESFMRTANLRSSVVQAAQDNGYLPSSKSAAQIEIMLECTHALNWNTISIPRGTRFLAYALETSVNPYSFVTTEEVTAVRDANNKYFPRIKLVQGRIVRTELRYDKMKPIIIRDSNIDRNEVKLSVNGVEWTNWTRRSMVHAGSTSTIYYMRETVDGHTEIFFGEGEQSVSVAGGALEANYIGGLKPVQDSTIVIEYIRTEGAAANGATEFSYADTLNYITVQRIYENPDDSKDYVGADGGGDHEDIERIRELGTIKRETQQRCVTATDYDTFVSERFGSIVQAVQTFTDMYKPGYAFIAIKPKSGLYLTSVQREDIQNYLKQYNLAPITPSVISPNYLFLRHNIKVSYALNKLQETDQWLRGKVLDQIDRYYIDEVEIFNASFAKSKMLTYIDDADHSIIGSSATIQMVREVQNFFKTPESGIKYYNQMINRSLESNSFTFHGEDSDYMVRIVGSDPDQNGIGKVIIGPFKDGDVKENQDIQPYMGTDFNKLNAENRDKYYVIGEINYPGDITYWNISAIDLTSEQFEVQTIELYSTPKEDNIFTRDGSLIVFENDLRPQYTTIELEPIAQ
>ID:YP_009126348.1 |[Salmonella phage STP4-a]||_Salmonella_phage_STP4-a_.gbk|baseplate wedge subu..|1941|NC_026607(159914):71393-73333:1 ^GeneID:23681158^ Salmonella phage STP4-a, complete genome.|neighbours:ID:YP_009126347.1(1),ID:YP_009126349.1(1)|neighbour_genes:hypothetical protein,baseplate wedge subu..|
MADPINYQLTRTVNAIPDIFVGGTFGEIKRDLLDWLRGQNEFLDYDFEGSRLNVLLDLLAYNTLYIQQFGNSAVYESFMRTANLRSSVVQAAQDNGYLPSSKSAAQIEIMLECTHALNWNTISIPRGTRFLAYALETSVNPYSFVTTEEVTAVRDANNKYFPRIKLVQGRIVRTELRYDKMKPIIIRDSNIDRNEVKLSVNGVEWTNWTRRSMVHAGSTSTIYYMRETVDGHTEIFFGEGEQSVSVAGGALEANYIGGLKPVQDSTIVIEYIRTEGAAANGATEFSYADTLNYITVQRIYENPDDSKDYVGADGGGDPEDIERIRELGTIKRETQQRCVTATDYDTFVSERFGSIVQAVQTFTDMYKPGYAFIAIKPKSGLYLTSVQREDIQNYLKQYNLAPITPSVISPNYLFLRHNIKVSYALNKLQETDQWLRGKVLDQIDRYYIDEVEIFNASFAKSKMLTYIDDADHSIIGSSATIQMVREVQNFFKTPESGIKYYNQMINRSLESNSFTFHGEDSDYMVRIVGSDPDQNGIGKVIIGPFKDGDVKENQDIQPYMGTDFNKLNAENRDKYYVIGEINYPGDITYWNISAIDLTSEQFEVQTIELYSTPKEDNIFTRDGSLIVFENDLRPQYTTIELEPIAQ
>ID:YP_009286505.1 |[Salmonella phage vB_SnwM_CGG4-1]||_Salmonella_phage_vB_SnwM_CGG4-1_.gbk|baseplate wedge subu..|1941|NC_031065(159878):67266-69206:1 ^^ Salmonella phage vB_SnwM_CGG4-1, complete genome.|neighbours:ID:YP_009286504.1(1),ID:YP_009286506.1(1)|neighbour_genes:hypothetical protein,baseplate wedge init..|
MADPINYQLTRTVNAIPDIFVGGTFGEIKRDLLDWLRGQNEFLDYDFEGSRLNVLLDLLAYNTLYIQQFGNSAVYESFMRTANLRSSVVQAAQDNGYLPSSKSAAQIEIMLECTHALNWNTISIPRGTRFLAYALETSVNPYSFVTTEEVTAVRDANNKYFPRIKLVQGRIVRTELRYDKMKPIIIRDSNIDRNEVKLSVNGVEWTNWTRRSMVHAGSTSTIYYMRETVDGHTEIFFGEGEQSVSVAGGALEANYIGGLKPVQDSTIVIEYIRTDGAAANGATEFSYADTLTYITVQRIFENPDDSKDYVGADGGGDPEDIERIRELGTIKRETQQRCVTATDYDTFVSERFGSIVQAVQTFTDMYKPGYAFIAIKPKSGLYLTSVQREDIQNYLKQYNLAPITPSVISPNYLFLRHNIKVSYALNKLQETDQWLRGKVLDQIDRYYIDEVEIFNASFAKSKMLTYIDDADHSIIGSSATIQMVREVQNFFKTPESGIKYYNQMINRSLESNSFTFHGKDSDYLVRIVGSDPDQNGIGKVIIGPFKDGDVEENQDIQPYTGNDFNKLTAENRDKYYVIGEVNYPGDITYWNISAIDLTSEQFEVQTIELYSVPKEDNIFTRDGSLIVFENDLRPQYTTIELEPIAQ
>ID:YP_009030211.1 |[Serratia phage PS2]||_Serratia_phage_PS2_.gbk|baseplate wedge subu..|2022|NC_024121(167266):79048-81069:1 ^GeneID:19485047^ Serratia phage PS2, complete genome.|neighbours:ID:YP_009030210.1(1),ID:YP_009030212.1(1)|neighbour_genes:hypothetical protein,baseplate wedge subu..|
MNQSLKRQVNNIPVIFAGATFDEIKKDFVDWLSTQDEFKDFDFSGARINVLNDLLAYSVLYLQQFSNSALNESFLQTARLRSSVVQAAQDKGYMPASRSASATDIMLVCTHLNSPVRIQIPRGTKILGKPKDKGEPYAFVVTEDVTRSIDKNKKYFVPVKIAQGRIIRTQLSFDPAVKILIRDEKIDRESVRVTVGGAIWANWTNESMVRAGSTSSVYYMRETIDGHTEVFFGEGQIDSAVIDYDPEYDDDGNEITPEARTGQLTNNYIGGLKPTKGTNIVIEYIRTEGEVANGCTEFSYVDTLKDITVEQVIENPSNDADYVGSNGGGDPEPIERIRELATIKRESQDRAVTASDYEAFVSAKFGNIVQAVQCFTQKDKPGYAFVAIKPKNGLNLSTVQREDIKGYLNAYNLATITPSIINPDYMFLQHDVKVTYDLNKLSESEQWLEGKIIDSIDKYYTDEVEIFNKSFAKSRMLTYIDNSDISIIGSQATLRMVREVPNFYETPMSGIKYNNQIASQSLESGLLEFESAPGKGSYEIRYVSTKPNPADAENRPGQAWIVAGPFKDGDVTVPSPPNENGWGREYTGSDFNKLPVTDRSKYYVIGEYDTFTSTARWNLKVLQLQDTQFQTDTIELYADPVEDNIFTKDGSLIVFENDLRPQYTKITLEPIAQ
>ID:APC45251.1 |[Shigella phage SH7]||_Shigella_phage_SH7_.gbk|baseplate wedge comp..|1983|KX828711(164870):76305-78287:1 ^^ Shigella phage SH7, complete genome.|neighbours:ID:APC45040.1(1),ID:APC45079.1(1)|neighbour_genes:hypothetical protein,baseplate wedge comp..|
MANTPVNYQLTRTANAIPEIFVGGTFAEIKQNLIEWLNGQNEFLDYDFEGSRLNVLCDLLAYNTLYIQQFGNAAVYESFMRTANLRSSVVQAAQDNGYLPTSKSAAQTEIMLTCTDALNRNYITIPRGTRFLAYAKDTSVNPYNFVSTEDVIAIRDKNNQYFPRLKLAQGRIVRTEIIYDKLTPIIIYDKNIDRNQVKLYVDGAEWINWTRKSMVHAGSTSTIYYMRETIDGNTEFYFGEGEISVNASEGALTANYIGGLKPTQNSTIVIEYISTNGADANGAVGFSYADTLTNITVININENPNGDPDFVGADGGGDPEDIERIRELGTIKRETQQRCVTATDYDTFVSERFGSIIQAVQTFTDSTKPGYAFIAAKPKSGLYLTTVQREDIKNYLKDYNLAPITPSIISPNYLFIKTNLKVTYALNKLQESEQWLEGQIIDKIDRYYTEDVEIFNSSFAKSKMLTYVDDADHSVIGSSATIQMVREVQNFYKTPEAGIKYNNQIKDRSMESNTFSFNSGRKVVNPDTGLEEDVLYDVRIVSTDRDSKGIGKVIIGPFASGDVTENENIQPYTGNDFNKLANSDGRDKYYVIGEINYPADMIYWNIAKINLTSEKFEVQTIELYSDPTDDVIFTRDGSLIVFENDLRPQYLTIDLEPISQ
>ID:YP_009288518.1 |[Shigella phage SHBML-50-1]||_Shigella_phage_SHBML-50-1_.gbk|baseplate wedge subu..|1983|NC_031085(166634):79750-81732:1 ^GeneID:29060608^ Shigella phage SHBML-50-1, complete genome.|neighbours:ID:YP_009288517.1(1),ID:YP_009288519.1(1)|neighbour_genes:phospholipase,baseplate wedge subu..|
MANIPVNYQLTRTANAIPEIFVGGTFAEIKQNLIEWLNGQNEFLDYDFEGSRLNVLCDLLAYNTLYIQQFGNAAVYESFMRTANLRSSVVQAAQDNGYLPTSKSAAQTEIMLTCTDALNRNYITIPRGTRFLAYAKDTSVNPYNFVSTEDVIAIRDKNNQYFPRLKLAQGRIVRTEIIYDKLTPIIIYDKNIDRNQVKLYVDGAEWINWTRKSMVHAGSTSTIYYMRETIDGNTEFYFGEGEISVNASEGALTANYIGGLKPTQNSTIVIEYISTNGADANGAVGFSYADTLTNITVININENPNDDPDFVGADGGGDPEDIERIRELGTIKRETQQRCVTATDYDTFVSERFGSIIQAVQTFTDSTKPGYAFIAAKPKSGLYLTTVQREDIKNYLKDYNLAPITPSIISPNYLFIKTNLKVTYALNKLQESEQWLEGQIIDKIDRYYTEDVEIFNSSFAKSKMLTYVDDADHSVIGSSATIQMVREVQNFYKTPEAGIKYNNQIKDRSMESNTFSFNSGRKVVNPDTGLEEDVLYDVRIVSTDRDSKGIGKVIIGPFASGDVTENENIQPYTGNDFNKLANSDGRDKYYVIGEINYPADMIYWNIAKINLTSEKFEVQTIELYSDPTDDVIFTRDGSLIVFENDLRPQYLTIDLEPISQ
>ID:YP_009277526.1 |[Shigella phage SHFML-11]||_Shigella_phage_SHFML-11.gbk|baseplate wedge subu..|1983|NC_030953(170650):26219-28201:1 ^GeneID:29056233^ Shigella phage SHFML-11, complete genome.|neighbours:ID:YP_009277525.1(1),ID:YP_009277527.1(1)|neighbour_genes:phospholipase,baseplate wedge subu..|
MANTPVNYQLTRTANAIPEIFVGGTFAEIKQNLIEWLNGQNEFLDYDFEGSRLNVLCDLLAYNTLYIQQFGNAAVYESFMRTANLRSSVVQAAQDNGYLPTSKSAAQTEIMLTCTDALNRNYITIPRGTRFLAYAKDTSVNPYNFVSTEDVIAIRDKNNQYFPRLKLAQGRIVRTEIIYDKLTPIIIYDKNIDRNQVKLYVDGAEWINWTRKSMVHAGSTSTIYYMRETIDGNTEFYFGEGEISVNASEGALTANYIGGLKPTQNSTIVIEYISTNGADANGAVGFSYADTLTNITIININENPNGDPDFVGADGGGDPEDIERIRELGTIKRETQQRCVTATDYDTFVSERFGSIIQAVQTFTDSTKPGYAFIAAKPKSGLYLTTVQREDIKNYLKDYNLAPITPSIISPNYLFIKTNLKVTYALNKLQESEQWLEGQIIDKIDRYYTEDVEIFNSSFAKSKMLTYVDDADHSVIGSSATIQMVREVQNFYKTPEAGIKYNNQIKDRSMESNTFSFNSGRKVVNPDTGLEEDVLYDVRIVSTDRDSKGIGKVIIGPFASGDVTENENIQPYTGNDFNKLANSDGRDKYYVIGEINYPTDMIYWNIAKINLTSEKFEVQTIELYSDPTDDVIFTRDGSLIVFENDLRPQYLTIDLEPISQ
>ID:YP_009279145.1 |[Shigella phage SHFML-26]||_Shigella_phage_SHFML-26_.gbk|baseplate wedge subu..|1983|NC_031011(168993):144091-146073:1 ^GeneID:29062436^ Shigella phage SHFML-26, complete genome.|neighbours:ID:YP_009279144.1(1),ID:YP_009279146.1(1)|neighbour_genes:phospholipase,baseplate wedge subu..|
MANTPVNYQLTRTANAIPEIFVGGTFAEIKQNLIEWLNGQNEFLDYDFEGSRLNVLCDLLAYNTLYIQQFGNAAVYESFMRTANLRSSVVQAAQDNGYLPTSKSAAQTEIMLTCTDALNRNYITIPRGTRFLAYAKDTSVNPYNFVSTEDVIAIRDKNNQYFPRLKLAQGRIVRTEIIYDKLTPIIIYDKNIDRNQVKLYVDGAEWINWTRKSMVHAGSTSTIYYMRETIDGNTEFYFGEGEISVNAAEGALTANYIGGLKPTQNSTIVIEYISTNGADANGAVGFSYADTLTNITIININENPNGDPDFVGADGGGDPEDIERIRELGTIKRETQQRCVTATDYDTFVSERFGSIIQAVQTFTDSTKPGYAFIAAKPKSGLYLTTVQREDIKNYLKDYNLAPITPSIISPNYLFIKTNLKVTYALNKLQESEQWLEGQIIDKIDRYYTEDVEIFNSSFAKSKMLTYVDDADHSVIGSSATIQMVREVQNFYKTPEAGIKYNNQIKDRSMESNTFSFNSGRKVVNPDTGLEEDVLYDVRIVSTDRDSKGIGKVIIGPFASGDVTENENIQPYTGNDFNKLANSDGRDKYYVIGEINYPADMIYWNIAKINLTSEKFEVQTIELYSDPTDDVIFTRDGSLIVFENDLRPQYLTIDLEPISQ
>ID:YP_009289128.1 |[Shigella phage SHSML-52-1]||_Shigella_phage_SHSML-52-1_.gbk|baseplate wedge subu..|1974|NC_031090(169621):119759-121732:-1 ^GeneID:29067479^ Shigella phage SHSML-52-1, complete genome.|neighbours:ID:YP_009289127.1(-1),ID:YP_009289129.1(-1)|neighbour_genes:baseplate wedge subu..,phospholipase|
MANTPVNYQLTRTANAIPEIFIGGTFAEIKQNIIEWLHGQNEFLDYDFEGSRLNVLCDLLAYNTLYIQQFSNSAVYESFMRTANLRSSVVQAAQDNGYLPSSKSAAQTEIMLTCTDALNRNYITIPRGTRFLAYAKDTSVNPYNFVSTEDVIVVKDKNNQYFPRLRLAQGRIVRTELTFDRLKPIIIRDKNIDRNLVKLYVDGAEWINWTRKSMVHAGSTSTIYYMRETVDGNTEFYFGEGEISINTSEGALTSNYIGGLKPVQGSKIVIEYISTNGADANGAVGFSYADTLANITVIDINENPSNNPDFVGADGGGDPEDIERIRELGTIKRETQQRCVTASDYDTFVSERFGSIIQAVQTFTDSSKPGYAYIAAKPKSGLYLTSVQRDDIKNYLNDYNLGTITPVVISPDYLFIKMNIKVTYALNKLQESEQYLEGQIINKIDRYYIEDVEIFNSSFAKSKMLTYVDDADISIIGSSATIQMVREVQNFYKTPEAGIKYNNQIKDRSMESNIFSFDSHRPNPENANETIKYGVRIVSSDRNDRGIGQVIIGPFADGDVVENENIQPYTGNDFNKLAVTDGRNKYYSIGEVNYPADSIYWNIAKIDLTSDRFEVQTIELYSDPADDIIFTKDGSLIVFENDLRPQYLTIDLEPISQ
>ID:YP_003934789.1 |[Shigella phage SP18]||_Shigella_phage_SP18.gbk|gp6|1959|NC_014595(170605):79314-81272:1 ^GeneID:9830530^ Shigella phage SP18, complete genome.|neighbours:ID:YP_003934788.1(1),ID:YP_003934790.1(1)|neighbour_genes:hypothetical protein,gp7|
MATPTNYQLTRTVNAIPKVFVGATFEEIKKNIIDWLSSQDEFKDYDFVGSRMNILIDMLAYNTLYMQQFANTAVYESFIGTANLRSSVVQAAQDNGYLPSSRSAAKTSVMLTCSHALQPSNIEIPRGTKFLAYARDTSADPYMFVTTDNVIAVKDINNQYLPIVSLAQGRIIRTELLYDPKQPILIRDPDIDRKEVKLFVNGIEWTDWTNKSMVHAGSTSTIFYMRETVDGNTEFFFGEGESTKSVAGGVLEANYIGGLKPVQDSTIVIEYLRTSGADANGAVDFSYADSLTYITVDKITENYNNDKDYVGADGGGDPEDIERIRELAVVKREAQMRAVTGTDYDTFVSERFGSIVQAVQTFTDPNKPGYAFISVKPKSGLYLTAVQREDIKNYLSEFNVSTITPSVISPDYLFLKHNIKVSYALNKLQESEQWLQAQIINQIDRYYIDEVELFNHSFAKSKLLTYVDNTDHSILGSSATVTMVREVLNFFKTPESGIKYYNQYTNRSVESSEFEFVPTNQSDTVTSYNVRIVATDRNSSGDGKMVIGPFRPGDVQLNANIQPYTGNDFNKMVAPADQTQYFVIGEIDYWSDYIFWDIAAIGLTSDRFEVQSIELYAGPDQDNIYTKDGSLIVFENDLRPQYTTINLEPITL
>ID:AUV63826.1 |[Shigella phage Sf20]||_Shigella_phage_Sf20_.gbk|baseplate wedge subu..|1905|MF327006(163982):4593-6497:1 ^^ Shigella phage Sf20, complete genome.|neighbours:ID:AUV63825.1(1),ID:AUV63827.1(1)|neighbour_genes:hypothetical protein,baseplate wedge init..|
MTKQKITQIPDIFNAATFDEIKSALTDWMRNQEEFKDFDFNGAGINVLMDLLAYNTLYIQQFANSALYESFIRTAIKRSSVVQAAQDLGYLPASKTSASTTIMLHVTHPRNPASIRIPRGTKFIASVDRQTSYPFVTTEDVVSVLGSNGLYTPMLKVAQGRIVRTEMLFDPKKQILIRDPDIDRAQVKLWVDGAEWKDWTRESIVNATGASNIFYMRETVDGHTEIFFGEGESTLSAAGGALEANYIGGLKPSTGANIVIEYISTKGAEANGSVNFTYADTLASISIVKIIENPTNDRDYVGADGGGDPESIERIRELAPVMRESQRRCVTASDYEAFVSSRFGSIVQAVQCFTDREKPGYAFVAVKPKSGLRLTTVQKEDMRDYLAKYNLAPITPSIIDPNYLYIKQNIKVSYSINDLSESEQWLRGAVIDQIDAYYTDEVEIFNQTFSKSKMLARIDKADVSVIGSSAEIEMVREIDNFYKAPMAGIKFLNQYKSGIKSSSFNFEKDDKQYPIHYVSTEMNKESGLAKLLVGPFPVDSTIALPHYSGTDFDKEVIDGADLYFEVGEVQHYDDLISWDLGKLNINSDRFTGSYIELTAKPIADNIFTKDGSLIVFENDLRPQYTTISLEAIAQ
>ID:YP_009618963.1 |[Shigella phage Sf21]||_Shigella_phage_Sf21_.gbk|baseplate wedge subu..|1983|NC_042077(166002):77822-79804:1 ^GeneID:40095566^ Shigella phage Sf21, complete genome.|neighbours:ID:YP_009618962.1(1),ID:YP_009618964.1(1)|neighbour_genes:hypothetical protein,baseplate wedge init..|
MANTPVNYQLTRTANAIPEIFVGGTFAEIKQNLIEWLNGQNEFLDYDFEGSRLNVLCDLLAYNTLYIQQFGNAAVYESFMRTANLRSSVVQAAQDNGYLPTSKSAAQTEIMLTCTDALNRNYITIPRGTRFLAYAKDTSVNPYNFVSTEDVIAIRDKNNQYFPRLKLAQGRIVRTEIIYDKLTPIIIYDKNIDRNQVKLYVDGAEWINWTRKSMVHAGSTSTIYYMRETIDGNTEFYFGEGEISVNASEGALTANYIGGLKPTQNSTIVIEYISTNGADANGAVGFSYADTLTNITVININENPNDDPDFVGADGGGDPEDIERIRELGTIKRETQQRCVTATDYDTFVSERFGSIIQAVQTFTDSTKPGYAFIAAKPKSGLYLTTVQREDIKNYLKDYNLAPITPSIISPNYLFIKTNLKVTYALNKLQESEQWLEGQIIDKIDRYYTEDVEIFNSSFAKSKMLTYVDDADHSIIGSSATIQIVREVQNFYKTPEAGIKYNNQIKDRSMESNTFSFNSGRKVVNPDTGLEEDVLYDVRIVSTDRDSKGIGKVIIGPFASGDVTENENIQPYTGNDFNKLANSDGRDKYYVIGEINYPADVIYWNIAKINLTSEKFEVQTIELYSDPTDDVIFTRDGSLIVFENDLRPQYLTIDLEPISQ
>ID:YP_009614805.1 |[Shigella phage Sf22]||_Shigella_phage_Sf22_.gbk|baseplate wedge subu..|1983|NC_042039(166283):23531-25513:1 ^GeneID:40091220^ Shigella phage Sf22, complete genome.|neighbours:ID:YP_009614804.1(1),ID:YP_009614806.1(1)|neighbour_genes:gp52,baseplate wedge subu..|
MANTPVNYQLTRTANAIPEIFVGGTFAEIKQNLIEWLNGQNEFLDYDFEGSRLNVLCDLLAYNTLYIQQFGNAALYESFMRTANLRSSVVQAAQDNGYLPTSKSAAQTEIMLTCTDALNRNYITIPRGTRFLAYAKDTSVNPYNFVSTEDVIAIRDKNNQYFPRLKLAQGRIVRTEIIYDKLTPIIIYDKNIDRNQVKLYVDGAEWINWTRKSMVHAGSTSTIYYMRETIDGNTEFYFGEGEISVNAAEGALTANYIGGLKPTQNSTIVIEYISTNGADANGAVGFSYADTLTNITVININENPNDDPDFVGADGGGDPEDIERIRELGTIKRETQQRCVTATDYDTFVSERFGSIIQAVQTFTDSTKPGYAFIAAKPKSGLYLTTVQREDIKNYLKDYNLAPITPSIISPNYLFIKTNLKVTYALNKLQESEQWLEGQIIDKIDRYYTEDVEIFNSSFAKSKMLTYVDDADHSVIGSSATIQMVREVQNFYKTPEAGIKYNNQIKDRSMESNTFSFNSGRKVVNPDTGLEEDVLYDVRIVSTDRDSKGIGKVIIGPFASGDVTENENIQPYTGNDFNKLANSDGRDKYYVIGEINYPADVIYWNIAKINLTSEKFEVQTIELYSDPTDDVIFTRDGSLIVFENDLRPQYLTIDLEPISQ
>ID:ATE86412.1 |[Shigella phage Sf23]||_Shigella_phage_Sf23_.gbk|baseplate wedge subu..|1983|MF158046(167678):303-2285:1 ^^ Shigella phage Sf23, complete genome.|neighbours:ID:ATE86411.1(1),ID:ATE86413.1(1)|neighbour_genes:hypothetical protein,baseplate wedge subu..|
MANTPVNYQLTRTANAIPEIFVGGTFAEIKQNLIEWLNGQNEFLDYDFEGSRLNVLCDLLAYNTLYIQQFGNAAVYESFMRTANLRSSVVQAAQDNGYLPTSKSAAQTEIMLTCTDALNRNYITIPRGTRFLAYAKDTSVNPYNFVSTEDVIAIRDKNNQYFPRLKLAQGRIVRTEIIYDKLTPIIIYDKNIDRNQVKLYVDGAEWINWTRKSMVHAGSTSTIYYMRETIDGNTEFYFGEGEISVNAAEGALTANYIGGLKPTQNSTIVIEYISTNGADANGAVGFSYADTLTNITVININENPNDDPDFVGADGGGDPEDIERIRELGTIKRETQQRCVTATDYDTFVSERFGSIIQAVQTFTDSTKPGYAFIAAKPKSGLYLTTVQREDIKNYLKDYNLAPITPSIISPNYLFIKTNLKVTYALNKLQESEQWLEGQIIDKIDRYYTEDVEIFNSSFAKSKMLTYVDDADHSIIGSSATIQIVREVQNFYKTPEAGIKYNNQIKDRSMESNTFSFNSGRKVVNPDTGLEEDVLYDVRIVSTDRDSKGIGKVIIGPFASGDVTENENIQPYTGNDFNKLANSDGRDKYYVIGEINYPADTIYWNIAKINLTSEKFEVQTIELYSDPTDDVIFTRDGSLIVFENDLRPQYLTIDLEPISQ
>ID:YP_009619087.1 |[Shigella phage Sf24]||_Shigella_phage_Sf24_.gbk|baseplate wedge subu..|1983|NC_042078(168112):4458-6440:1 ^GeneID:40095702^ Shigella phage Sf24, complete genome.|neighbours:ID:YP_009619086.1(1),ID:YP_009619088.1(1)|neighbour_genes:hypothetical protein,baseplate wedge subu..|
MANTPVNYQLTRTANAIPEIFVGGTFAEIKQNLIEWLNGQNEFLDYDFEGSRLNVLCDLLAYNTLYIQQFGNAAVYESFMRTANLRSSVVQAAQDNGYLPTSKSAAQTEIMLTCTDALNRNYITIPRGTRFLAYAKDTSVNPYNFVSTEDVIAIRDKNNQYFPRLKLAQGRIVRTEIIYDKLTPIIIYDKNIDRNQVKLYVDGAEWINWTRKSMVHAGSTSTIYYMRETIDGNTEFYFGEGEISVNASEGALTANYIGGLKPTQNSTIVIEYISTNGADANGAVGFSYADTLTNITVININENPNDDPDFVGADGGGDPEDIERIRELGTIKRETQQRCVTATDYDTFVSERFGSIIQAVQTFTDSTKPGYAFIAAKPKSGLYLTTVQREDIKNYLKDYNLAPITPSIISPNYLFIKTNLKVTYALNKLQESEQWLEGQIIDKIDRYYTEDVEIFNSSFAKSKMLTYVDDADHSIIGSSATIQIVREVQNFYKTPEAGIKYNNQIKDRSMESNTFSFNSGRKVVNPDTGLEEDVLYDVRIVSTDRDSKGIGKVIIGPFASGDVAENENIQPYTGNDFNKLANSDGRDKYYVIGEINYPADMIYWNIAKINLTSEKFEVQTIELYSDPTDDVIFTRDGSLIVFENDLRPQYLTIDLEPISQ
>ID:AUV63289.1 |[Shigella phage Sf25]||_Shigella_phage_Sf25_.gbk|baseplate wedge subu..|1983|MF327009(168573):4700-6682:1 ^^ Shigella phage Sf25, complete genome.|neighbours:ID:AUV63288.1(1),ID:AUV63290.1(1)|neighbour_genes:hypothetical protein,baseplate wedge subu..|
MANTPVNYQLTRTANAIPEIFVGGTFAEIKQNLIEWLNGQNEFLDYDFEGSRLNVLCDLLAYNTLYIQQFGNAAVYESFMRTANLRSSVVQAAQDNGYLPTSKSAAQTEIMLTCTDALNRNYITIPRGTRFLAYAKDTSVNPYNFVSTEDVIAIRDKNNQYFPRLKLAQGRIVRTEIIYDKLTPIIIYDKNIDRNQVKLYVDGAEWINWTRKSMVHAGSTSTIYYMRETIDGNTEFYFGEGEISVNASEGALTANYIGGLKPTQNSTIVIEYISTNGADANGAVGFSYADTLTNITVININENPNDDPDFVGADGGGDPEDIERIRELGTIKRETQQRCVTATDYDTFVSERFGSIIQAVQTFTDSTKPGYAFIAAKPKSGLYLTTVQREDIKNYLKDYNLAPITPSIISPNYLFIKTNLKVTYALNKLQESEQWLEGQIIDKIDRYYTEDVEIFNSSFAKSKMLTYVDDADHSIIGSSATIQIVREVQNFYKTPEAGIKYNNQIKDRSMESNTFSFNSGRKVVNPDTGLEEDVLYDVRIVSTDRDSKGIGKVIIGPFASGDVAENENIQPYTGNDFNKLANSDGRDKYYVIGEINYPADMIYWNIAKINLTSEKFEVQTIELYSDPTDDVIFTRDGSLIVFENDLRPQYLTIDLEPISQ
>ID:YP_004415047.1 |[Shigella phage Shfl2]||_Shigella_phage_Shfl2_.gbk|putative baseplate w..|1983|NC_015457(165919):76754-78736:1 ^GeneID:10498910^ Shigella phage Shfl2, complete genome.|neighbours:ID:YP_004415046.1(1),ID:YP_004415048.1(1)|neighbour_genes:hypothetical protein..,putative baseplate w..|
MANTPVNYQLTRTANAIPEIFVGGTFAEIKQNLIEWLNGQNEFLDYDFEGSRLNVLCDLLAYNTLYIQQFGNAALYESFMRTANLRSSVVQAAQDNGYLPTSKSAAQTEIMLTCTDALNRNYITIPRGTRFLAYAKDTSVNPYNFVSTEDVIAIRDKNNQYFPRLKLAQGRIVRTEIIYDKLTPIIIYDKNIDRNQVKLYVDGAEWINWTRKSMVHAGSTSTIYYMRETIDGNTEFYFGEGEISVNAAEGALTANYIGGLKPTQNSTIVIEYISTNGADANGAVGFSYADTLTNITVININENPNDDPDFVGADGGGDPEDIERIRELGTIKRETQQRCVTATDYDTFVSERFGSIIQAVQTFTDSTKPGYAFIAAKPKSGLYLTTVQREDIKNYLKDYNLAPITPSIISPNYLFIKTNLKVTYALNKLQESEQWLEGQIIDKIDRYYTEDVEIFNSSFAKSKMLTYVDDADHSIIGSSATIQIVREVQNFYKTPEAGIKYNNQIKDRSMESNTFSFNSGRKVVNPDTGLEEDVLYDVRIVSTDRDSKGIGKVIIGPFASGDVTENENIQPYTGNDFNKLANSDGRDKYYVIGEINYPADMIYWNIAKINLTSEKFEVQTIELYSDPTDDVIFTRDGSLIVFENDLRPQYLTIDLEPISQ
>ID:YP_009110972.1 |[Shigella phage pSs-1]||_Shigella_phage_pSs-1_.gbk|hypothetical protein|1983|NC_025829(164999):82339-84321:1 ^GeneID:22475238^ Shigella phage pSs-1, complete genome.|neighbours:ID:YP_009110971.1(1),ID:YP_009110973.1(1)|neighbour_genes:hypothetical protein,hypothetical protein|
MANTPVNYQLTRTANAIPEIFVGGTFAEIKQNLIEWLNGQNEFLDYDFEGSRLNVLCDLLAYNTLYIQQFGNAALYESFMRTANLRSSVVQAAQDNGYLPTSKSAAQTEIMLTCTDALNRNYITIPRGTRFLAYAKDTSVNPYNFVSTEDVIAIRDKNNQYFPRLKLAQGRIVRTEIIYDKLTPIIIYDKNIDRNQVKLYVDGAEWINWTRKSMVHAGSTSTIYYMRETIDGNTEFYFGEGEISVNAAEGALTANYIGGLKPTQNSTIVIEYISTNGADANGAVGFSYADTLTNITVININENPNDDPDFVGADGGGDPEDIERIRELGTIKRETQQRCVTATDYDTFVSERFGSIIQAVQTFTDSTKPGYAFIAAKPKSGLYLTTVQREDIKNYLKDYNLAPITPSIISPNYLFIKTNLKVTYALNKLQESEQWLEGQIIDKIDRYYTEDVEIFNSSFAKSKMLTYVDDADHSIIGSSATIQIVREVQNFYKTPEAGIKYNNQIKDRSMESNTFSFNSGRKVVNPDTGLEEDVLYDVRIVSTDRDSKGIGKVIIGPFASGDVTENENIQPYTGNDFNKLANSDGRDKYYVIGEINYPADVIYWNIAKINLTSEKFEVQTIELYSDPTDDVIFTRDGSLIVFENDLRPQYLTIDLEPISQ
>ID:NP_899587.1 |[Vibrio phage KVP40]||_Vibrio_phage_KVP40_.gbk|6|1959|NC_005083(244834):196517-198475:1 ^GeneID:2545816^ Vibrio phage KVP40, complete genome.|neighbours:ID:NP_899586.1(1),ID:NP_899588.1(1)|neighbour_genes:25,7|
MTTNSNLPVSSGSFETIKQDLIQYLKGQDEFKDYDFKGSRLNVLTDLLAYNTMYLQHYSNAALFEGFIRTAQKHSSVVQHAQDMGYAPSSLSAATHTIGIKAYHAENPVEITLGTGTRFSADVDGVDYYSYIVWEPHILIGAKQDPLDPASPLVYQDQIDLVQGTLGRYETIFSESESITIKDPDLDRNYVRVFVDNAEWTNWTDKSIVNVTGGSNVFYLRETVDGYTEVYFGEGVLTDFTENAGAYNPGYIGGLRPIEGQRIRVQYVKTSGPLANGSQRFTWADDIPNFQLDDKNIDDNPNNDENFVGSIGGGYAEGTERIRELAPIFRESQRRCVTKLDYETFVSQKFGNIVQAVQAFGSSDKPGYVFISIKPKSGLTLPQVARNDIEEYLKEFNIVTVTPKVVDPDYLYIKHNLRINYRTGSLAEGADYLKAQIINAISDYYYNEVEIFNASFHVSKMLSYVDDAHPSILGSRCDISLIRELTNFAQTPMSGYSFLNPITPATVKSEDITFTPGNYKVQMRTTEARTAPTQEDIGTILLGPFAAGDITAPVDPETGLPTGAYTDNDFDREVIGGRSLYYRVGTINYASGMMDYDFINLGINSSDWDVTGNLIVSATPTRVNIYTDDGSLIVYENELRPQYTDIVLEGIS
>ID:YP_009006269.1 |[Vibrio phage VH7D]||_Vibrio_phage_VH7D_.gbk|baseplate structural..|1959|NC_023568(246964):133173-135131:1 ^GeneID:18499901^ Vibrio phage VH7D, complete genome.|neighbours:ID:YP_009006268.1(1),ID:YP_009006270.1(1)|neighbour_genes:tail lysozyme,baseplate structural..|
MTTNSNLPVSSGSFETIKQDLIQYLKGQDEFKDYDFKGSRLNVLTDLLAYSTMYMQHYSNAALFESFIRTAQKHSSVVQHAQDMGYAPSSLSAATHTIGIKAYHAENPVEITLGTGTRFSADVDGVDYYSYIVWEPHILIGAKQDPLDPQSPLVYQDQIDLVQGTLGRYEALFSETESITIKDPDLDRNYVRVFVDNTEWTNWTDKSIVNVTGGSNVFYLRETVDGYTEVYFGEGELTDFVESGGAYDPGYIGGLRPIEGQRIRVQYVKTQGPVANGSKRFTWADDIPNFQLDDKNIDDNPNNDENFVGSIGGGYAEGTERIRELAPIFRESQRRCVTKLDYETFVSQKFGNIVQSVQAFGSSDKPGYVFISIKPKSGLTLPQVARQDIEEYLKEFNIVTVTPKVVDPDYLYVKHNLRINYRTGSLAEGADYLKAQIINAISDYYYNDVEIFNASFHVSKMLSYVDEAHPSILGSRCDISLIRELANFAQTPMSGYSFLNPITERSVKSEDIMFTPGGYDVQIRTTAARTAPTEEDIGTMLLGPFAPGDITNPLDPETGLPTGAYTDNDFDREVIGSRSLYYRIGTINYASGMMDYDFINLGINSADWDVTGNLIVSASPTRSNIYTDDGSLIVYENELRPQYTDIVLEGIS
>ID:QBX06132.1 |[Vibrio phage ValB1 HC]||_Vibrio_phage_ValB1_HC_.gbk|baseplate structural..|1959|MK568540(247619):127204-129162:-1 ^^ Vibrio phage ValB1 HC, complete genome.|neighbours:ID:QBX06131.1(-1),ID:QBX06133.1(-1)|neighbour_genes:baseplate wedge subu..,tail lysozyme|
MTTNSNLPVSSGSFETIKQDLIQYLKGQDEFKDYDFKGSRLNVLTDLLAYSTMYMQHYSNAALFESFIRTAQKHSSVVQHAQDMGYAPSSLSAATHTIGIKAYHAENPVEITLGTGTRFSADVDGVDYYSYIVWEPHILIGAKQDPLDPQSPLVYQDQIDLVQGTLGRYEALFSETESITIKDPDLDRNYVRVFVDNTEWTNWTDKSIVNVTGGSNVFYLRETVDGYTEVYFGEGELTDFVESGGAYDPGYIGGLRPIEGQRIRVQYVKTQGPVANGSKRFTWADDIPNFQLDDKNIDDNPNNDENFVGSIGGGYAEGTERIRELAPIFRESQRRCVTKLDYETFVSQKFGNIVQSVQAFGSSDKPGYVFISIKPKSGLTLPQVARQDIEEYLKEFNIVTVTPKVVDPDYLYVKHNLRINYRTGSLAEGADYLKAQIINAISDYYYNDVEIFNASFHVSKMLSYVDEAHPSILGSRCDISLIRELANFAQTPMSGYSFLNPITERSVKSEDIMFTPGGYDVQIRTTAARTAPTEEDIGTMLLGPFAPGDITNPLDPETGLPTGAYTDNDFDREVIGSRSLYYRIGTINYASGMMDYDFINLGINSADWDVTGNLIVSASPTRSNIYTDDGSLIVYENELRPQYTDIVLEGIS
>ID:YP_009201406.1 |[Vibrio phage ValKK3]||_Vibrio_phage_ValKK3_.gbk|baseplate wedge subu..|1959|NC_028829(248088):178546-180504:-1 ^GeneID:26628629^ Vibrio phage ValKK3, complete genome.|neighbours:ID:YP_009201405.1(-1),ID:YP_009201407.1(-1)|neighbour_genes:baseplate wedge init..,tail lysozyme|
MTTNSNLPVSSGSFETIKQDLIQYLKGQDEFKDYDFKGSRLNVLTDLLAYSTMYMQHYSNAALFESFIRTAQKHSSVVQHAQDMGYAPSSLSAATHTIGIKAYHAENPVEITLGTGTRFSADVDGVDYYSYIVWEPHILIGAKQDPLDPQSPLVYQDQIDLVQGTLGRYEALFSETESITIKDPDLDRNYVRVFVDNTEWTNWTDKSIVNVTGGSNVFYLRETVDGYTEVYFGEGELTDFVESGGAYDPGYIGGLRPIEGQRIRVQYVKTQGPVANGSKRFTWADDIPNFQLDDKNIDDNPNNDENFVGSIGGGYAEGTERIRELAPIFRESQRRCVTKLDYETFVSQKFGNIVQSVQAFGSSDKPGYVFISIKPKSGLTLPQVARQDIEEYLKEFNIVTVTPKVVDPDYLYVKHNLRINYRTGSLAEGADYLKAQIINAISDYYYNDVEIFNASFHVSKMLSYVDEAHPSILGSRCDISLIRELANFAQTPMSGYSFLNPITERSVKSEDIMFTPGGYDVQIRTTAARTAPTEEDIGTMLLGPFAPGDITNPLDPETGLPTGAYTDNDFDREVIGSRSLYYRIGTINYASGMMDYDFINLGINSADWDVTGNLIVSASPTRSNIYTDDGSLIVYENELRPQYTDIVLEGIS
>ID:YP_008125163.1 |[Vibrio phage nt-1]||_Vibrio_phage_nt-1_.gbk|baseplate wedge subu..|1959|NC_021529(247511):117056-119014:1 ^GeneID:15926459^ Vibrio phage nt-1, complete genome.|neighbours:ID:YP_008125162.1(1),ID:YP_008125164.1(1)|neighbour_genes:baseplate wedge subu..,baseplate wedge init..|
MATNSNLPVSSGSFETIKQDLIQFLKGQDEFKDYDFTGSRLNVLTDLLAYNTMYIQHYSNAALFEGFMRTAQKHSSVVQHAQDMGYAPSSLSAATHTIGIKAYHAANPVEITLGTGTRFSADVDGIDYYSYIVWEPHILIGAKQDPLNPASPLIYQDQIDLVQGTLGRYETLFSETEAITIKDPDLDRNYVRVFVDNAEWTNWTDKSIVNVTGGSSVFYLRETVDGYTEVYFGEGELTDFTENAGAYNPGYIGGLRPVEGQRIRVQYVKTSGPLANGSKNFTWADDIPNFQLDDKNIDDNPNDDENFVGSIGGGFAEGTERIRELAPIFRESQRRCVTKLDYETFVSQKFGNIVQAVQAFGSSDKPGYVFISIKPKSGLTLPQVARNDIEDYLKEFNIVTVTPKVVDPDYLYIKHNLRINYRTGSLTEGADYLKAQIINAISDYYYNEVEIFNASFHVSKMLSYVDEAHTSILGSRCDISLVRELRNFAQTPMSGYSFLNPVEERSVRSEDIRFLPEGYDVQIRTTDARTAPTQENIGTVLLGPFAAGDITSPIDPETGLATGAYTANDFDRTVVGGRSLYYRVGTINYESGLMDYDFINLGINSSDWDVTGNLIVTASPDRVNIYTEDGSLIVYENELRPQYTDIVLEGIS
>ID:ALP46969.1 |[Vibrio phage phi-Grn1]||_Vibrio_phage_phi-Grn1_.gbk|baseplate wedge subu..|1959|KT919972(248605):61075-63033:1 ^^ Vibrio phage phi-Grn1, complete genome.|neighbours:ID:ALP47140.1(1),ID:ALP46959.1(1)|neighbour_genes:baseplate wedge subu..,baseplate wedge subu..|
MTTNSNLPVSSGSFETIKQDLIQYLKGQDEFKDYDFKGSRLNVLTDLLAYSTMYMQHYSNAALFESFIRTAQKHSSVVQHAQDMGYAPSSLSAATHTIGIKAYHAENPVEITLGTGTRFSADVDGVDYYSYIVWEPHILIGAKQDPLDPQSPLVYQDQIDLVQGTLGRYEALFSETESITIKDPDLDRNYVRVFVDNTEWTNWTDKSIVNVTGGSNVFYLRETVDGYTEVYFGEGELTDFVESGGAYDPGYIGGLRPIEGQRIRVQYVKTQGPVANGSKRFTWADDIPNFQLDDKNIDDNPNNDENFVGSIGGGYAEGTERIRELAPIFRESQRRCVTKLDYETFVSQKFGNIVQSVQAFGSSDKPGYVFISIKPKSGLTLPQVARQDIEEYLKEFNIVTVTPKVVDPDYLYVKHNLRINYRTGSLAEGADYLKAQIINAISDYYYNDVEIFNASFHVSKMLSYVDEAHPSILGSRCDISLIRELANFAQTPMSGYSFLNPITERSVKSEDIMFTPGGYDVQIRTTAARTAPTEEDIGTMLLGPFAPGDITNPLDPETGLPTGAYTDNDFDREVIGSRSLYYRIGTINYASGMMDYDFINLGINSADWDVTGNLIVSASPTRSNIYTDDGSLIVYENELRPQYTDIVLEGIS
>ID:ALP47349.1 |[Vibrio phage phi-ST2]||_Vibrio_phage_phi-ST2_.gbk|baseplate wedge subu..|1959|KT919973(250485):120858-122816:1 ^^ Vibrio phage phi-ST2, complete genome.|neighbours:ID:ALP47527.1(1),ID:ALP47339.1(1)|neighbour_genes:baseplate wedge subu..,baseplate wedge subu..|
MTTNSNLPVSSGSFETIKQDLIQYLKGQDEFKDYDFKGSRLNVLTDLLAYSTMYMQHYSNAALFESFIRTAQKHSSVVQHAQDMGYAPSSLSAATHTIGIKAYHAENPVEITLGTGTRFSADVDGVDYYSYIVWEPHILIGAKQDPLDPQSPLVYQDQIDLVQGTLGRYEALFSETESITIKDPDLDRNYVRVFVDNTEWTNWTDKSIVNVTGGSNVFYLRETVDGYTEVYFGEGELTDFVESGGAYDPGYIGGLRPIEGQRIRVQYVKTQGPVANGSKRFTWADDIPNFQLDDKNIDDNPNNDENFVGSIGGGYAEGTERIRELAPIFRESQRRCVTKLDYETFVSQKFGNIVQSVQAFGSSDKPGYVFISIKPKSGLTLPQVARQDIEEYLKEFNIVTVTPKVVDPDYLYVKHNLRINYRTGSLAEGADYLKAQIINAISDYYYNDVEIFNASFHVSKMLSYVDEAHPSILGSRCDISLIRELANFAQTPMSGYSFLNPITERSVKSEDIMFTPGGYDVQIRTTAARTAPTEEDIGTMLLGPFAPGDITNPLDPETGLPTGAYTDNDFDREVIGSRSLYYRIGTINYASGMMDYDFINLGINSADWDVTGNLIVSASPTRSNIYTDDGSLIVYENELRPQYTDIVLEGIS
>ID:ALY07050.1 |[Vibrio phage vB_VmeM-32]||_Vibrio_phage_vB_VmeM-32_.gbk|baseplate wedge subu..|1908|KU160494(199912):45497-47404:1 ^^ Vibrio phage vB_VmeM-32, complete genome.|neighbours:ID:ALY07049.1(1),ID:ALY07051.1(-1)|neighbour_genes:putative baseplate w..,SPFH domain / band 7..|
MANINKSEIPQIFDGKTFFELKEQFKQFLSQTDEFKDYNFSGSRLNVLLDLVAYTLLYNQHTGQAALKESFLRLANLRSSVVQHAQDNGYFPSGYTCAKNDVIITSTYSPVEQSPISITIPRGTQFSASVGGVDFYEFVTWEDVTTIRGNNNKYVSQLKLLQGKILRYDMIYQPDEPIIIRDQFIDRDYIRVTVDGAQWTNWTNKPIVSIDSTSTVYYLREMLDGNIELYFGEGASEIMTDGSLKSNFIGGLKPATGARIVIEFLSTDGQQANGTKNFEYVDTIPNVVVESVLENIDDSRDYVGSIGGGEPEDIERIRNNAELMRETQRRAVTPTDYEVFVDSKFGSIVQAVQCHTDPEKPGYAFIAIKPKDGLYLTTVQKEDIQNYLRQYNLATITPIVHSPKYLFVKSKTNVTYSLNDLAKTEEWLRGKVLDSIDEYYTNEVEMFGKGFFLSKMHGYVDDSDISILGTQSTIELVRESDNFIKTGSIGINFLNEFQSRSVNSSAIVYNDEYDVFYTSTDATKDEDNGVGRVLIGPFKSGDIVAPAYTGNDFDRKTIDGRSLYYDVGEVNYFTNTIHYDLNVLNTDLSKFVAAYIEIYCKPVRDNIFANSGTMIVFENDLRPYYTEINMIPIYR
>ID:AFN37573.1 |[Vibriophage phi-pp2]||_Vibriophage_phi-pp2_.gbk|phage baseplate wedg..|1959|JN849462(246421):198223-200181:1 ^^ Vibriophage phi-pp2, complete genome.|neighbours:ID:AFN37572.1(1),ID:AFN37574.1(1)|neighbour_genes:phage baseplate wedg..,phage baseplate wedg..|
MTTNSNLPVSSGSFETIKQDLIQYLKGQDEFKDYDFKGSRLNVLTDLLAYNTMYLQHYSNAALFEGFIRTAQKHSSVVQHAQDMGYAPSSLSAATHTIGIKAYHAENPVEITLGTGTRFSADVDGVDYYSYIVWEPHILIGAKQDPLDPASPLVYQDQIDLVQGTLGRYETIFSESESITIKDPDLDRNYVRVFVDNAEWTNWTDKSIVNVTGGSNVFYLRETVDGYTEVYFGEGVLTDFTENAGAYNPGYIGGLRPIEGQRIRVQYVKTSGPLANGSQRFTWADDIPNFQLDDKNIDDNPNNDENFVGSIGGGYAEGTERIRELAPIFRESQRRCVTKLDYETFVSQKFGNIVQAVQAFGSSDKPGYVFISIKPKSGLTLPQVARNDIEEYLKEFNIVTVTPKVVDPDYLYIKHNLRINYRTGSLAEGADYLKAQIINAISDYYYNEVEIFNASFHVSKMLSYVDDAHPSILGSRCDISLIRELTNFAQTPMSGYSFLNPITPATVKSEDITFTPGNYKVQMRTTEARTAPTQEDIGTILLGPFAAGDITAPVDPETGLPTGAYTDNDFDREVIGGRSLYYRVGTINYASGMMDYDFINLGINSSDWDVTGNLIVSATPTRVNIYTDDGSLIVYENELRPQYTDIVLEGIS
>ID:YP_009153751.1 |[Yersinia phage PST]||_Yersinia_phage_PST_.gbk|baseplate wedge subu..|1983|NC_027404(167785):77321-79303:1 ^GeneID:24677538^ Yersinia phage PST, complete genome.|neighbours:ID:YP_009153750.1(1),ID:YP_009153752.1(1)|neighbour_genes:hypothetical protein,baseplate wedge init..|
MANTPVNYQLTRTANAIPEIFVGGTFAEIKQNLIEWLNGQNEFLDYDFEGSRLNVLCDLLAYNTLYIQQFGNAAVYESFMRTANLRSSVVQAAQDNGYLPTSKSAAQTEIMLTCTDALNRNYITIPRGTRFLAYAKDTSVNPYNFVSTEDVIAIRDKNNQYFPRLKLAQGRIVRTEIIYDKLTPIIIYDKNIDRNQVKLYVDGAEWINWTRKSMVHAGSTSTIYYMRETIDGNTEFYFGEGEISVNASEGALTANYIGGLKPTQNSTIVIEYISTNGADANGAVGFSYADTLTNITIININENPNGDPDFVGADGGGDPEDIERIRELGTIKRETQQRCVTATDYDTFVSERFGSIIQAVQTFTDSTKPGYAFIAAKPKSGLYLTTVQREDIKNYLKDYNLAPITPSIISPNYLFIKTNLKVTYALNKLQESEQWLEGQIIDKIDRYYTEDVEIFNSSFAKSKMLTYVDDADHSVIGSSATIQMVREVQNFYKTPEAGIKYNNQIKDRSMESNTFSFNSGRKVVNPDTGLEEDVLYDVRIVSTDRDSKGIGKVIIGPFASGDVTENENIQPYTGNDFNKLANSDGRDKYYVIGEINYPADMIYWNIAKINLTSEKFEVQTIELYSDPTDDVIFTRDGSLIVFENDLRPQYLTIDLEPISQ
>ID:VEV89765.1 |[Yersinia phage fPS-2]||_Yersinia_phage_fPS-2_.gbk|g149|1983|LR215722(169060):80120-82102:1 ^^ Yersinia phage fPS-2 genome assembly, chromosome: I.|neighbours:ID:VEV89764.1(1),ID:VEV89766.1(1)|neighbour_genes:g148,g150|
MANTPVNYQLTRTANAIPEIFVGGTFAEIKQNLIEWLNGQNEFLDYDFEGSRLNVLCDLLAYNTLYIQQFGNAAVYESFMRTANLRSSVVQAAQDNGYLPTSKSAAQTEIMLTCTDALNRNYITIPRGTRFLAYAKDTSVNPYNFVSTEDVIAIRDKNNQYFPRLKLAQGRIVRTEIIYDKLTPIIIYDKNIDRNQVKLYVDGAEWINWTRKSMVHAGSTSTIYYMRETIDGNTEFYFGEGEISVNAAEGALTANYIGGLKPTQNSTIVIEYISTNGADANGAVGFSYADTLTNITVININENPNGDPDFVGADGGGDPEDIERIRELGTIKRETQQRCVTATDYDTFVSERFGSIIQAVQTFTDSTKPGYAFIAAKPKSGLYLTTVQREDIKNYLKDYNLAPITPSIISPNYLFIKTNLKVTYALNKLQESEQWLEGQIIDKIDRYYTEDVEIFNSSFAKSKMLTYVDDADHSVIGSSATIQMVREVQNFYKTPEAGIKYNNQIKDRSMESNTFSFNSGRKVVNPDTGLEEDVLYDVRIVSTDRDSKGIGKVIIGPFASGDVTENENIQPYTGNDFNKLANSDGRDKYYVIGEINYPADMIYWNIAKINLTSEKFEVQTIELYSDPTDDVIFTRDGSLIVFENDLRPQYLTIDLEPISQ
>ID:YP_009149397.1 |[Yersinia phage phiD1]||_Yersinia_phage_phiD1_.gbk|g158|1983|NC_027353(167063):78649-80631:1 ^GeneID:24635594^ Yersinia phage phiD1 complete genome.|neighbours:ID:YP_009149396.1(1),ID:YP_009149398.1(1)|neighbour_genes:g157,g159|
MANTPVNYQLTRTANAIPEIFVGGTFAEIKQNLIEWLNGQNEFLDYDFEGSRLNVLCDLLAYNTLYIQQFGNAAVYESFMRTANLRSSVVQAAQDNGYLPTSKSAAQTEIMLTCTDALNRNYITIPRGTRFLAYAKDTSVNPYNFVSTEDVIAIRDKNNQYFPRLKLAQGRIVRTEIIYDKLTPIIIYDKNIDRNQVKLYVDGAEWINWTRKSMVHAGSTSTIYYMRETIDGNTEFYFGEGEISVNAAEGALTANYIGGLKPTQNSTIVIEYISTNGADANGAVGFSYADTLTNITVININENPNDDPDFVGADGGGDPEDIERIRELGTIKRETQQRCVTATDYDTFVSERFGSIIQAVQTFTDSTKPGYAFIAAKPKSGLYLTTVQREDIKNYLKDYNLAPITPSIISPNYLFIKTNLKVTYALNKLQESEQWLEGQIIDKIDRYYTEDVEIFNSSFAKSKMLTYVDDADHSIIGSSATIQIVREVQNFYKTPEAGIKYNNQIKDRSMESNTFSFNSGRKVINPDTGLEEDVLYDVRIVSTDRDSKGIGKVIIGPFASGDVTENENIQPYTGNDFNKLANSDGRDKYYVIGEINYPADMIYWNIAKINLTSEKFEVQTIELYSDPTDDVIFTRDGSLIVFENDLRPQYLTIDLEPISQ
