# Supplementary material for: Influence of Non-canonical DNA Bases on the Genomic Diversity of Tevenvirinae
Source: Front Microbiol. 2021 Apr 6;12:632686. doi: 10.3389/fmicb.2021.632686 (PMC8056088; doi:10.3389/fmicb.2021.632686)
Supplement: Supplementary Data Sheet 1 — Clustering results (folders “first clusterisation,” “second clusterisation,” and “third clusterisation”): the number of pan-genome components in the individual genome (files “pan genome components of genomes”), the total number of all clusters and components of the pan-genome (files “pan genome components”), a list of clusters of the core genome (files “core list”), a list of clusters of the softcore genome (files “softcore list”). Clusters of the softcore genome (folders “softcore clusters”) are presented in the files which show regions in genomes, protein sequences, names of viruses which have these proteins A description of softcore clusters is also supplied (file “Softcore clusters description”). [file Data_Sheet_1.ZIP › Data sheet 1/first clusterisation/softcore_clusters/20016_7.faa]

>ID:YP_004300739.1 |[Acinetobacter virus 133]|Acj133|_Acinetobacter_phage_133_.gbk|7|3075|NC_015250(159801):79618-82692:1 ^GeneID:10323145^ Acinetobacter phage 133, complete genome.|neighbours:ID:YP_004300738.1(1),ID:YP_004300740.1(1)|neighbour_genes:6,8|
MTVQAPTITSLTITKLSANDVQIRWDNVGSNFFYLVEVTETRDPLTGISWNQLPYTTEAEYFYSQLKPNTYYKMRVGVTAEGFTPSEWVETEEFQSFTQNAYTFETMGELNLITKFIQEKFVKNNQSYVDFNSDVVYAALMGESFQYSPHYEDISSIQNHILFENEYHEIQEDIQKVCTDIDRVYLMESNGILYLFERYQPIVKVSNDKGQNWKAVKLLNDRVGYPLSRTVFYQTSTTTYLLGLDRIFYGRQSTDVRWSADDVKFSSQDVTFAKVGDQLNLGYDVELFSSYARLPAALSKITESIASTEEYVYVVARDKVQRIKTQNAPTDTDPLSPTFGEKLFDSWTSNITGSPKAVCYKLDAVDGEVFALITGEVAQVGFDPRTSEILDSDLKGVYRLTGDTWTRIFGNTEEERYRIEVGYTSMSTDGNELFISSSNHRLTDEFIVPDPELSQKYPDVQAAVKSEFDQQYVHDKHYLMMSFRTGEALGWAEMKPGRMKYYAEPFFSYCKKSSTRCWITNSNRVLVVYNDITHAYPIDTFGERSPNRVMKETWKKGTFTAISPNIEFNNFNRYAAGVIFYKSSGELIAYYEFNYRVRDDVRIVWKPTNVFFSAYLQNQTREDPWVPDVNPNRVDPDLRPLLNKIIPDSYLLEDSNFEKFCEYYLQYISTGYGTQYNNLLNLIRNKYPKEEHSWEYMWGEVYKRNLYLDREKRDYVARFFETRKSDFYSTKGIEASYKFLFRLLYNEDVEIDIESNSGTEYDIIVESDNINEGIVGQTIYTESGRCNVTYMQRNYVKGKLQWRITIHNMLGRFLVGQEVKAERSTFEGTIVQGVRGKDLMTNNIDYINRSRSYYVMKIKSTLPTSRYREDILRFVHPVGFGFVGITLLTMFINAGLSLKHVETVINKYKTYRWDAGLPSVWPDRVAVLNAQDKIETDSITGEPVYAQHSNAGQPFPLPPNYDAENNNSIIGGQTPGERRKPMSPTFDQTAVTFSKFRALVDERLKENVGNPRDPVDPTLINIGD
>ID:AWY10269.1 |[Acinetobacter phage AM101]||_Acinetobacter_phage_AM101_.gbk|baseplate wedge prot..|3093|MH165274(166487):78056-81148:-1 ^^ Acinetobacter phage AM101, complete genome.|neighbours:ID:AWY10268.1(-1),ID:AWY10270.1(-1)|neighbour_genes:baseplate protein,baseplate wedge prot..|
MTVKAPIITSLTIAKLSANAVQLTWDDVGENFYYLVELTEIREDDQPRWTPLGYTADNRWFSSELTASSFYKIRVAVASEGFEQSDWVETEQFQTFEQNAYTFELMNELTLNKKFINEKFIKGNNSYVNFSTDVIHAALTNETFTYSDAYTNISQIRPFIIKENEYHEIQGDITSTCRDLDRMYLMEDEGVLYLFERWQNLVKVSNDKGQNWQAVGLMNDRVGWPLSKTVFYQNSTTNFVLGWDYLFYGRKSTDTRWSSDTVRFSNDDITFAKIGDTLNLGFDVNIFGNYAMLPGDVAKIGEAITCNEDYIYIVARDKVRFIKAKNPPVDNTPGSPTEGQKIFETAFHNITGNNKAVTWKMDSVGGQVFALVIGEVANYGDDPRKVPILDSESKGVWMLKDHDAGTWVRVFGNTEEERRRIEVGYTNMSCDEKEIFISSSNYKVIESDIVDDPDTVAKYPDQVNAAVKNLYEPQWIHDKHLMMMSFRANGEDGWDKWAPGRMRYYAESYFSKCTNSGTRCWVNNSNKVVMVYSDVQHEYAIDPYPVTSPSRYMEEVWNTGDCTVIFPNIEFNNFTQYSNGIIFFKQSGELIGYFEFNYRVKDNVRVVWKPSNTFLKAFMQNQTREDPWTPNDEGGYNNPDLRPFLTRMIPDSYLLENSTFEKFCEYYIQYISDGYGTPYNNLVNLIRDKYPKEKHSWEYMWSEIYKRNIYLNKDKRDLVARFFETRKNDFYSTKGIEASYKFLFKVLYNEDVEIDIESLNGLEYDIIVESDNITEDLAGRTVYTATGRSNVTYIERHYTKGKLQWKLTIHNLLGRFIAGQEIKSERTNFEGMIVQGVRGKDMTSNTIEYINRGRAYYVMKIKSALPSSRYRDDVLRFVHPVGFGFIGITLITMFINSGLSMKHTETIINRLKVYRWDSGIPTMWPDRIAKLGPNGKIDRDPVTGEPIYLDHPNKGKEYELSDAEKTQYLKDNPGTFYGFNALELRRPMSPLFDQSAVTFSRFRNLVDERLKDDIGNPRDPSNPTQVQINE
>ID:YP_004009526.1 |[Acinetobacter phage Ac42]|Ac42|_Acinetobacter_phage_Ac42_.gbk|7|3081|NC_014660(167716):90081-93161:1 ^GeneID:9925791^ Acinetobacter phage Ac42, complete genome.|neighbours:ID:YP_004009525.1(1),ID:YP_004009527.1(1)|neighbour_genes:6,8|
MIVKAPYVTSLEISKLSANHVEITWDDVGSNFFYFVEITETRNDIGIQWVNLGYTADRKYFFSDLDPDTYYKMRVAVAAEGFEQSDWMETEEFQSFTENAYTFELMTEMSLISKFISEKFTKNNQSYVDFNKDVIMASLVNEEFQFSPNYEHISSMSNFIIKENEYHEIQGSIEKVCTDINRVYLMESNDVLYLFERYQPIVKVSNDKGQTWKAVKLLNDRVGYPISPTVFSQTASTSYVLGYDRIFYGRQSTDIRWSADDVRFSSQDITFAKIGDQLNLGFDVELFGTYARLPGDMSTIAESIVATEEFIYVVARDKVRYVKVRNAPTDTDPLSPTFGEKVFEPDSMNITGNPKAVCYKLETVNGKVFALITGEVKVAGQDPRNTANIVDSNLKGVYRLEDDNTWTRTYGNTTEERRRIEHGYSSISSNGNEVFFSSSNYRLNQDQMIDDPELVSKYPDEVSSAVKVAMDNNWVHDKHYMMMSFRANANDDFREFKPGRMQYYAEPFFSVCRKSNTRCWINNSRDVVVVYTSVEHTQTIEPYPETSPNRFVHEVWDGGECTVIFPNIDFKNFTRYASGVIFYKASGELISYYEFNYRVKDEVRIVWKPTNVFLKAYLQQQTREEPWVPDESDWRRDPDLQPLITTMIPDSYLLEGSNFEKFSQYYLQYISDGYGTSYNNLLNLIRNKYPREKNSWEYLWSEIYKRNIYLNREKRDLVSRFFQTRKADFYSTKGIEESYKFLFKVLYNEEVEIDIESNSGTEYDVIIESDLINDDLAGQTIYTPSGRCNVTYVERHYNDGKLQWRVTIHNLIGRLMVGQEVKAERSSMTGTIIQGVRGKDLASNTIEYINRNRSYYVMRIKSTLPTSRYRDDVLRFVHPVGFGFVGITLLTMFMNAGLSMKHTETIINKLKNYRWDAGLPSVWPDRVAILTANDVISMDPVTGEPVYALHPNAGQPFIIPPTYNSENNNTIISGQNPDQRRRPMSPTFDQSAVTFASYRALVDQRLKDDIGLPRDPTEPTQVKINE
>ID:YP_004009780.1 |[Acinetobacter phage Acj61]||_Acinetobacter_phage_Acj61_.gbk|7|3081|NC_014661(164093):91399-94479:1 ^GeneID:9926054^ Acinetobacter phage Acj61, complete genome.|neighbours:ID:YP_004009779.1(1),ID:YP_004009781.1(1)|neighbour_genes:6,8|
MTVKAPSITSLTIAKLSATSVSLKWDEVGENFYYFVEVAKTREPGNISWQSLGYTSDNFWFSSDLAKLTYYKFRIAVGAEGFEQSDWVETEELQTFEQNAYTFELMNELTLNKTFINEKFLKGNNSYVDFNRDVIWAALTNEQFTYSDGYSHISQMSNFIIKENEYHEIQGSIQKVCKDLERMYLMEDDGVLYLFERWQGLVKVSNDKGQNWQAVKLLNDRVGWPLSQTVFYQTSSTNYVLGWDRIFYGRKSTDTRWSSDEVRFSAEDITFAKKGDTLKLGFDVNIFGTYARLPGDVSQIAEAITANDDYIYVVARDKVRFAKAKNAPIDTDPLSSTFGEKLFEDESHTITGNPKVVTWKMDSVEGRVFALVIGEMEQAGQDPRKFPILDSLDKGVYILEDHDTGKWTRVFGNTEEERRRIELGYTNMSCDNKEIFISSSNYKILDKDLVPDTELPAKYPGVVSSAVKPLIEQQFLHDKHYLMMSFRANGFDGWDKWKPGRMRYYAEPFFSKCTNSGTRCWVNNDWRVVMVYSDVEHSYAIDPASISSPDRVMKEVWKAGDCTVISPNVEFKNFTQYASGVMFYRYSGELIGYYEFNYRVKDNVRIVWKPSNVMLRAYLQNQEWPTEWKPDDEGGYNNPDLRPFLTKMIPDSYLLEDSNFEKFCQYYLQYLSDGYGTSYNNLVNLIRDKYPKEKHSWEYMWSEIYKRNIYLNKDKRDLVSRFFETRKNDFYSTKGVEASYKFLFKALYNEDVEIDIESNNGLEYDIIVQSDNITEDLAGRTIYTPTGRSNVTYIERHYAKGKLQWRLTIHNLMGRFLAGQEIKSERTNFEGMIVQGVRGKDMSSNTIEYINRSRAYYVMKIKSQLPTSRYRDDVLRFVHPVGFGFIGITLLTMFINAGLSLKHVETIINTYKNYRWDSGLPSHYPDRVAVIGPNGKIEHDITTGEPIYSPTGREDEEFPLRPDYMSINNTTYYGLDADQRRRPMSPLFDQSAVTFSKFRALVDLRLKSNIGNPRDPEHPTQVKVDE
>ID:YP_004010301.1 |[Acinetobacter phage Acj9]||_Acinetobacter_phage_Acj9_.gbk|7|3081|NC_014663(169947):92237-95317:1 ^GeneID:9926598^ Acinetobacter phage Acj9, complete genome.|neighbours:ID:YP_004010300.1(1),ID:YP_004010302.1(1)|neighbour_genes:6,8|
MIKAPQITSLAISKLSANNLQLTWDDVGENFYYLVEMAKADTSGLLTWAPLGYTAENMWFSTDLSPLSKYTFRISVASEGFEQSDWVYTDEFETFAQNAYAFEVMNELTLNKKFIEEKFTKGNNSYVDFNTDVIYAALTNESFMYSDAYSHVSQISNFIIKENEYHEIQGDVTPICRDINRMYLMEDDGILYLFERWQPLVKVSNDRGQTWQAVKLMNDRVGWPLSKTVFYQSTTTNYVLGWDRIFYGRKSTDVRWSSDEVRFSSDDITFAKIGDTLQLGFDVNIFGTYARLPADVSQIAEAITCNEDFIYVVARDKVRFAKTKNAPIDGNPVSPTFGEKLFEKESQSITGNNKAVTWKMDCVNGKIFALVVGEVKEFRQDPRVQENIVDSLDKGVYMLEDHDTGKWVRIFGNTEEERRRIEVGYTNMSCDDEELFISSSNYKVLQENIVPDTELPAKYPDAVNYAVKEEYVQQWIHDKHLLMMSFRANGFDGWDKWAPGRMKYYAEPYFSKCTNSGTRCWIDNSNRVVMVYSDITHEYPIDPYPVTSPNRFMKEVWNTGDCTVSSPNIEFKNFTKYANGVVFYKHSGELVGYYEFNYRVKDSVRIVWKPSNVFLNAFMQNQTREDPWTPDDSNGYNNPDLRPFLTKIVPESYIMEGSNFEKFCEYYLQYISDGYGTVYNNLTNLIRDKYPKEEHSWEYLWSEIYKRNIYLNKEKRDFVARFFETRKNDFYSTKGIEASYKFLFKVLYNEDVEIDIESANGLEYDIIVESDNINEDLAGRTIYTATGRSNVTYIERHYSKGKLQWKITIHNLLGRFIAGQEIKSERTSFEGTIVQGVRGKDMSSNTIEYINRGRSYYVMKIKSALPSSRYRDDVLRFVHPVGFGFIGITLISMFINAGLSMKHVETIINTLKNYKWDAGLPSVWPDRVAKFGPDGKIDRDPTTGEPIYLDAPNKGVDFPLRPTYMADNPGTYYGLDADERRRPMSPLFDQSAVTFAQFRNLVDMRLKSDVGNPRDPQNPTQVKVDE
>ID:AXY82739.1 |[Acinetobacter phage KARL-1]||_Acinetobacter_phage_KARL-1_.gbk|baseplate wedge init..|3093|MH713599(166560):94387-97479:-1 ^^ Acinetobacter phage KARL-1, complete genome.|neighbours:ID:AXY82738.1(-1),ID:AXY82740.1(-1)|neighbour_genes:baseplate wedge subu..,baseplate wedge subu..|
MTVKAPIITSLTIAKLSANAVQLTWDDVGENFYYLVELAEIREDDQPRWTPLGYTADNRWFSSELTASSFYKIRVAVASEGFEQSDWVETEQFQTFEQNAYTFELMNELTLNKKFIDEKFIKGNNSYVNFSTDVIHAALTNETFTYSDAYTDISQIRPFIIKENEYHEIQGDITSICRDLDRMYLMEDEGVLYLFERWQNLVKVSNDKGQNWQAVGLMNDRVGWPLSKTVFYQNSTTNFVLGWDYLFYGRKSTDTRWSSDTVRFSNDDITFAKIGDTLNLGFDVNIFGNYAMLPGDVAKIAEAITCNEDYIYIVARDKVRFIKAKNPPVDNTPGSPTEGQKIFETAFHNITGNNKAVTWKMDSVGGQVFALVIGEVANYGDDPRKVPILDSESKGVWMLKDHDAGTWVRVFGNTEEERRRIEVGYTNMSCDEKEIFISSSNYKVIESDIVDDPDTVAKYPDQVNAAVKNLYEPQWIHDKHLMMMSFRANGEDGWDKWAPGRMRYYAEPYFSKCTNSGTRCWVNNSNKVVMVYSDVQHEYAIDPYPVTSPSRYMEEVWNTGDCTVIFPNIEFNNFTQYSNGIIFFKQPGELIGYFEFNYRVKDNVRVVWKPSNTFLKAFMQNQTREDPWTPDDAGGYNNPDLRPFLTRMIPDSYLLENSTFEKFCEYYIQYISDGYGTPYNNLVNLIRDKYPKEKHSWEYMWSEIYKRNIYLNRDKRDLVARFFETRKNDFYSTKGIEASYKFLFKVLYNEDVEIDIESLNGLEYDIIVESDNITEDLAGRTVYTATGRSNVTYIERHYTKGKLQWKLTIHNLLGRFIAGQEIKSERTNFEGMIVQGVRGKDMTSNTIEYINRGRAYYVMKIKSALPSSRYRDDVLRFVHPVGFGFIGITLITMFINSGLSMKHTETIINRLKVYRWDSGIPTMWPDRIAKLGPNGKIDRDPVTGEPIYLDHHNKGKEYELSDAEKTQYLKDNPGTFYGFNALELRRPMSPLFDQSAVTFARFRNLVDERLKDDIGNPRDPSNPTQVQINE
>ID:YP_006489154.1 |[Acinetobacter phage ZZ1]||_Acinetobacter_phage_ZZ1_.gbk|baseplate wedge init..|3081|NC_018087(166687):85859-88939:1 ^GeneID:13165246^ Acinetobacter phage ZZ1, complete genome.|neighbours:ID:YP_006489160.1(1),ID:YP_006489153.1(1)|neighbour_genes:baseplate wedge subu..,baseplate wedge subu..|
MTVKAPTVTSLTVSKLSANSLQLTWDDVGENFYYLVEMTKTRDLGEATWVSLGYTADNLWFSSDLEASTFYKFRVAVTSAGFEQSDWIETEEFETFDQNAYSFELMNELTLNKKFIDEKFIKGNNDYVNFSTDVVWAALTNESFVYSDAYSHISQISNFIIKENEYHEIQGDITPICRDIDRMYLMEDEGILYLFERWQALVKVSNDRGQTWKAVQLMNDRVGWPLSKTVFYQTSTTNYVLGWDKVFYGRKSTDVRWSSDEVRMSSDDITFAKIGDTLQLGFDVNIFGTYASLPGDVAKIAEAITCNDDYIYVVARDKVRFAKAKNAPIDTDEQSPTYKEKLFEKESHSITGNPKVVTWKMDCVDGKIFALVVGEMAQEKQDPRKFPILDSKDKGVYILEDHDTGKWTRIFGNTEEERRRIEVGYTNMSCDDRELFISSSNWHALPEDIVPDTELPEKYPNEVVTAVKQLYPDQWIHDKHYLMMSFRANGHDGWDKWAPGRMRYYAEPFFSKCTNSGTRCWVNNSNKVVMVYSDVEHSYAIDPYTQSSPNRFMKEVWDKGDCTVISPNIEFKNFTQYANGIVFYRYSGELIGYYEFNYRVKDNVRIVWKPSNIFLKAFLRQQTREEPWAPDDNNGYNNPDLRPFLTKMIPDSYLLEDSNFEKFCQYYLQYLSDGYGTPYNNLVNLIRDKYPKEKHSWEYMWSEIYKRNIYLSKEKRDLVARFFETRKNDFYSTKGIEASYKFLFKVLYNEDVEIDIESANGLEYDIIVESDNITEDLAGRTVYTATGRSNVTYIERHYNKGKLQWKLTIHNLMGRFINGQEILSERTNFKGMIVQGVRGKDMSSNTIDYINRGRAYYVMKIKSALPSSRYRDDVLRFVHPVGFGFIGITLITMFINAGLSMKHVETVINTLKNYRWDSGLPSYWPDRVAKFGPDGKIDHDAVTGEPLYNPHPNAGQKFPLRPTYMADNPGLYYGVNADDRRVPMSPLFDQSAVTFARYRDLVNKRLKDDIGNPRDPKEPTQVKVNE
>ID:AXF40730.1 |[Acinetobacter phage vB_ApiM_fHyAci03]||_Acinetobacter_phage_vB_ApiM_fHyAci03_.gbk|baseplate wedge init..|3093|MH460829(165975):86495-89587:1 ^^ Acinetobacter phage vB_ApiM_fHyAci03, complete genome.|neighbours:ID:AXF40729.1(1),ID:AXF40731.1(1)|neighbour_genes:baseplate wedge subu..,baseplate wedge subu..|
MTVKAPIITSLTIAKLSANAVQLTWDDVGENFYYLVELAEIREDDQPRWTPLGYTADNRWFSSELTASSFYKIRVAVASEGFEQSDWVETEQFQTFEQNAYTFELMNELTLNKKFIDEKFIKGNNSYVNFSTDVIHAALTNETFTYSDAYTDISQIRPFIIKENEYHEIQGDITSICRDLDRMYLMEDEGVLYLFERWQNLVKVSNDKGQNWQAVGLMNDRVGWPLSKTVFYQNSTTNFVLGWDYLFYGRKSTDTRWSSDTVRFSNDDITFAKIGDTLNLGFDVNIFGNYAMLPGDVAKIAEAITCNEDYIYIVARDKVRFIKAKNPPVDNTPGSPTEGQKIFETAFHNITGNNKAVTWKMDSVGGQVFALVIGEVANYGDDPRKVPILDSESKGVWMLKDHDAGTWVRVFGNTEEERRRIEVGYTNMSCDEKEIFISSSNYKVIESDIVDDPDTVAKYPDQVNAAVKNLYEPQWIHDKHLMMMTFRANGEDGWDKWAPGRMRYYAEPYFSKCTNSGTRCWVNNSNKVVMVYSDVQHEYAIDPYPVTSPSRYMEEVWNTGDCTVIFPNIEFNNFTQYSNGIIFFKQSGELIGYFEFNYRVKDNVRVVWKPSNTFLKAFMQNQTREDPWTPDDGGGYNNPDLRPFLTRMIPDSYLLENSTFEKFCEYYIQYISDGYGTPYNNLVNLIRDKYPKEKHSWEYMWSEIYKRNIYLNRDKRDLVARFFETRKNDFYSTKGIEASYKFLFKVLYNEDVEIDIESLNGLEYDIIVESDNITEDLAGRTVYTATGRSNVTYIERHYTKGKLQWKLTIHNLLGRFIAGQEIKSERTNFEGMIVQGVRGKDMTSNTIEYINRGRAYYVMKIKSALPSSRYRDDVLRFVHPVGFGFIGITLITMFINSGLSMKHTETIINRLKVYRWDSGIPTMWPDRIAKLGPNGKIDRDPVTGEPIYLDHPNKGKEYELSDAEKTQYLKDNPGTFYGFNALELRRPMSPLFDQSAVTFARFRNLVDERLKDDIGNPRDPSNPTQVQINE
>ID:APU01490.1 |[Aeromonas phage 65.2]||_Aeromonas_phage_65.2_.gbk|baseplate wedge subu..|3516|KY290955(236567):86733-90248:-1 ^SEED:fig|6666666.172300.peg.99^ Aeromonas phage 65.2, complete genome.|neighbours:ID:APU01489.1(-1),ID:APU01491.1(-1)|neighbour_genes:baseplate wedge subu..,baseplate wedge tail..|
MNKAPTITSLRVAMLGANFIHLKWDDVGSNFYYIVEYTMVSDVVGNDSWTQLGVVSAPEYFSSSLIPDTKYKLRISTTHPGLTQSDWVTSEVIETFTENAYQVTTMSNFIPSFEFIDKKLYKNKLNYINFNSDVMQASLMNENFIYDPGISNVSNVEDKIAEDDEYHEILGSVSKICSNLSNIYLGANNRVVYAFEKYQNFSKVTNDGGQNWYYYQAVTDRIGYPTGNSIMSQNDNTAFLLGYDYAFYGRNVDEVRFSSDLHFWSDDELTFVKMDIDTSIPFPTMVFGSFAMYPDDIRRKVESQTVSDRWLYAAANGVMRRIQLSGGPVDSNGKILWDPTQYKICPDNPRIVIKKMDVLNNTCYALVSGEVKSINDDKRNKKLVVRSECSGVYRFDETYEKEVFRLGEMNLTDGDVDFTNGIDVGRSIATFLPDGTHVGQVSPRWETRIFKGKTHGTLMDVDFVTAGNRDSFKFIADIYSDPVNKIIDPLKYARFVADFAYPATFDLYMENGQIVEPSVPTGGTWTRVFGESEEERFNIEHEYSDMSINGVKLFVSAANYKYTDTVVDLDLPSCYPEDVSSAVKYSSDYSYLSNKKVYMYQWETSDGITFKLEPAKYYNEAGFDYMAITGERIWKNHENRIVLVTPSEKYQYTIDQKRQINKEVWDVGSVTFFLDNINFQNFSKYCNGILIHKKYNRENDLGGEIFGYYEFPYRVRDTASVIWKPENVALQASLVNQERPEVEEEKDITGLIDPDISPMLRLMGPEYYFNDSNFTKFGEYYMQFLSEGSDSMYGKLLNFIKLKYPREKDSFVYLWSEMRRRNIYLDQNKRDEVVKFFEANAANFYSSKGTIDSYKFLFKLLYNADVDIEIESQVGVDYDILVKSTNISPDLVGRTIYTKTGRANVTYIEREFVDGNLRWKITIHNLIGKFEDGQIIKSESNPFEGNITRGVKGKELAYSDLDYINRNRSYYIMRIRSELNTARYKDDVIRFVHPVGFGFVGITLLTVFVNGGVSMKHEETFAEINKAYRWDSGLPSMTPKFKTVQDPNSSFIDPLPLFDPTTGVLVQEELTQTPFSVTEWNNAINEATGNVFEPRDYDADEDNWTIDGVVYTPSQRRLDGSPLFSYFSSRYTDLSRLSVKRLKDDLNNPRDVSNLVIPEQPTQIKVGEKCQ
>ID:YP_004300940.1 |[Aeromonas virus 65]||_Aeromonas_phage_65_.gbk|7a|2280|NC_015251(235229):87984-90263:-1 ^GeneID:10323363^ Aeromonas phage 65, complete genome.|neighbours:ID:YP_004300939.1(-1),ID:YP_004300941.1(-1)|neighbour_genes:7b,6|
MNKAPTITSLRVAMLGANFIHLKWDDVGSNFYYIVEYTMVSDVVGNDSWTQLGVVSAPEYFSSSLIPDTKYKLRISTTHPGLTQSDWVTSEVIETFTENAYQVTTMSNFIPSFEFIDKKLYKNKLNYINFNSDVMQASLMNENFIYDPGISNVSNVEDKIAEDDEYHEILGSVSKICSNLSNIYLGANNRVVYAFEKYQNFSKVTNDGGQNWYYYQAVTDRIGYPTGNSIMSQNDNTAFLLGYDYAFYGRNVDEVRFSSDLHFWSDDELTFVKMDIDTSIPFPTMVFGSFAMYPDDIRRKVESQTVSDRWLYAAANGVMRRIQLSGGPVDSNGKILWDPTQYKICPDNPRIVIKKMDVLNNTCYALVSGEVKSINDDKRNKKLVVRSECSGVYRFDETYEKEVFRLGEMNLTDGDVDFTNGIDGWVRSIATFLPDGTHVGQVSPRWETPYFQRENSRDINGCGFLFTAGNRDSFKFIADIYSDPVNKIIDPLKYARFVADFAYPATFDLYMENGQIVEPSVPTGGTWTRVFGESEEERFNIEHEYSDMSINGVKLFVSAANYKYTDTVVDLDLPSCYPEDVSSAVKYSSDYSYLSNKKVYMYQWETSDGITFKLEPAKYYNEAGFDYMAITGERIWKNHENRIVLVTPSEKYQYTIDQKRQINKEVWDVGSVTFFLDNINFQNFSKYWNGILIHKKYNRENDLGGEIFGYYEFPYRVRDTASVIMEAGKCRTTRLHWVNQERPGVEEEKDITGFDRPRY
>ID:ATI17407.1 |[Aeromonas phage AS-szw]||_Aeromonas_phage_AS-szw_.gbk|baseplate wedge init..|3504|MF498773(229957):84724-88227:1 ^^ Aeromonas phage AS-szw, complete genome.|neighbours:ID:ATI17406.1(1),ID:ATI17408.1(1)|neighbour_genes:baseplate wedge subu..,baseplate wedge subu..|
MIKAPTITSLRVAMLGANFVHLKWDDVGSNYFYIVEYTIVSGTGVDSWTQLGVEYSPEFFSSSLIPDTKYKFRISTTHPGLEPSDWVVSDVIESFTTNAYQITTMEKFIPSFKFIDMKLHKNKMDYINLNSDVIQASLMNENFIYDPSISNVTNIENFVTSDDEYHEILGSVSKICRDINSVYLGANRRVVYAFEKYQNYCKVTNDGGQNWYYYQAISDRVGYPTGNTVMSQNRNTSFLLGYDFAFYGRNVDEVRFSSDLHFWSDDQLTFVKMDTDSSIPFPTMFFGTFAKYPDDIRRKVEAQTSSNMWLYAAANGVTRRIRVSGGPTDNEGNIIWDPEVFTICDNPNVVVKKMDVLNEVCYALVSGEVDAGKDKRDPKNVKKSVYSGVYRLNEKYKKEDFMLGNMNFSDPTEDINFVNGIDVGREMVTFLPDGTHVGKVSTRWESRVFQGRTHGMQMKVNFVPSDSHDSFEFIADIYSDPVQKIVDPVKYSRFVDDFAYPNIFDLYQEDGQIVKPSVPDGGSWERVFGNTEDERYNIEHKYSDMSVDGTKLFVSGATYKYTNTIEDLDTVNKYPDDVTYAVKYSSDFGYLSEKKVFMYQWETEDGDVFSLRPARYYNEAGFDYMAMTGERVWKNHENRIVLITPSTKYQYNIDPTREYNKEVWNKGSVKFYLNSINFKNFSKYCNGILIHTAYNRENGLGGEIFGYYEFPYRVRDEASVFWRPEYIALQASLINQEREVVEEKKDDTGIIDPNIAPMLRIMGPEHYFNDSNYSKFAEYYLQFLSEGTDSMYGKLLNFIKLKYPREKDSFVFLWSEMRRRNIYLDQNKRDEVVKFFEANANNFYSSKGTLDSYKFLFKLLYDADVDIEIESQVGIDYDILVKSSNISTDLVGRTIFTKTGRANVTYIERQFVDGQLRWKITIHNLIGKLEVGQEIKSESSSFVGEVTRGVKGKELAYSDIDYINRNRSYYMMRIRSELNTSRYKDDVIRFVHPVGFGFVGITLLTVMVNGGISMKHIETIVDINKSYRWDSGLPSLTPKYRTVPDPNGSFIDPVPLFDPITGELMEVEQPQTPFDVSEWNNAIDTSTGNVFEVRNYDQDEQNWTVDGVVYTPSARRLDGSPLFSDFSSRYSDLKRLSEKRLKDDIGNPRDVSKLLVPVPPTQVKVEQ
>ID:NP_944089.1 |[Aeromonas virus Aeh1]||_Aeromonas_phage_Aeh1_.gbk|7|3492|NC_005260(233234):130752-134243:1 ^GeneID:2658209^ Aeromonas phage Aeh1, complete genome.|neighbours:ID:NP_944088.1(1),ID:NP_944090.1(1)|neighbour_genes:6,8|
MIKAPTITSLRIAKLGANFLHLKWDDVGSNFFYIVEYSIDNGDGNYAWIQRGVTPDPDWFEDRILAPNTKYVFRISTTFAGFEPSDWVYSDVFETFDTNAYSISTMAQFIPNNVFVKNKLTNNKNYVNFDKDPIYATLMNENFVYDPGIENITNIENFIAADEESHLVQEEVEKVCVDINRTYLGYKDDVLYTFERFQNMAKVSNDGGQNWWYYQALTGRIGYPVARTIMYQNNNSSFLLGYDDVFYGRQSDEIRFSSNTHFWSDDQITFVRMDVDASIPFKTLVFGRYTSYPEDIRRKVEAQAASNQWIYAVAEDNFRRILVKNAPIGTDGEGNTIKMWDSNVYHITNNPLCVVKKLDVFKDKCYALVTGKVANLDADRRNADNILRADEIGVYRFDEVYKPEVFKLGNINTGGYTAGIDFVKMAVTFAGGSHAGQITTSWENRVFRGKNGVQMTVLRTISSKNKDAFIFDADIKDADGNLVQAKVDAFKAAFANPNEFELILENGQIVLPGIPNGGSWVRVFGNTEKERLSIEHKFSNMSTDGEKIFVSSAAYKFDDTVVDNDLPLEYPDAVNSAVKYSSEYPYLSYKRHHFYVWKSEDGEKYIRRPQTYYNEANFSWMATHGQRCWISHDNRAVVINPKKAHTYRLDPDYKTNKEVWDKGNVKFYLENVKFSGFTQYCNGIMIHKGYDRERKSGGEIVAYYEYPYRVRDNAAIVWRPELVAMEANLQNQERPTPPVVEDEKGLVDPDLSHFIRIMGPEVYFDDESNFTKFGEYYLKYISEGSETYYNRLLNLIKNKYPREKDNFEYLWSEIRRRNIYLDQEKRDSVIRFFESKAANFYSSKGTEASYKFLFKLLYDADVEIEVESSVGIDYDIVVKSGNVDSGLVGRTIYTPTGRANVTYVERIYDNGLLRWKITLHNLIGKYVEGQIIKSETSAFEGEIVRGIQGKELAYSDIDYINRNRSYYVMKIRSELNTARYRDDILRFVHPVGFGFIGIAMLTVFINGGISMVPQQTMIEINKTYRWDSGLPSVTPKLKTSVNPDSPLDNPDPLFDSKTGELIEVQQAQVAFDIAKWQTAKDSNGVAYGNRSYDTDETNVTWNGTVYKPSQRRLEWSPLFSDFSTRFSDYRRLVEQRLKDDLKDPRDVSRLVTLKEPSQTRIGE
>ID:AUE22735.1 |[Aeromonas phage Ah1]||_Aeromonas_phage_Ah1_.gbk|baseplate wedge init..|3492|MG250483(221116):118602-122093:1 ^^ Aeromonas phage Ah1, complete genome.|neighbours:ID:AUE22734.1(1),ID:AUE22736.1(1)|neighbour_genes:baseplate wedge subu..,8_1|
MIKAPTITSLRIAKLGANFLHLKWDDVGSNFFYIVEYSIDNGDGNYAWIQRGVTPDPDWFEDRILAPNTKYIFRISTTFSGFEPSDWVYSDVFETFDTNAYSVSTMSQLIPNNVFVKNKLTDNKNYVNFDKDPIYATLMNENFVYDPGIANITNIENFIAADEESHLIQEEVEKVCVSVDRTYLGYKDEVLYTFERFQNMAKVSNDGGQNWWYYQALTGRIGYPVARTIMYQNSNSSFLLGYDDVFYGRQSDEIRFSSNTHFWSDDQITFVRMDVDASIPFKTLVFGRYTSYPEDIRRKVEAQAASNQWIYAVAEDKFRRILVKNAPIGTDAEGNTIKMWDSNVYHITNNPLCVVKKLDVFKDKCYALVTGKVATMETDRRNPDNILPASEAGVYRFDEVYKPELFKLGNINSNGYTKGIDFAKMSVTFAGGSHAGQVTTSWENRVFRGKNGVQMTVVRTISSKNKDAFIFDADLKDADGNLVQAKVDAFNAAFANPNEFELIMENGQIVLPGIPNGGSWVRVFGNTEQERLSIEHKFSNMSTDGVNIFVSSAAYKFDETVVDSDLPQKYPDDVSSAVKYSSEYPYLSYKRHHFYVWKSEDGEEYTRRPQTYYNEANFSWMATHGQRCWISHDNKAVVINPRKTHSYRLDPDYKTNKEVWNKGNVKFYLENVKFSGFTQYCNGIMIHKGYDRERASGGEIIAYYEYPYRVRDNATIVWRPELVAIEANLQDQERPTPPVVKDETGLVDPDLSHFIRIMGPEVYFDDESNFSKFGEYYLKYISEGSETYYNRLLNLIRNKYPREKDNFEYLWSEIRRRNIYLDQEKRDSVIRFFESKAANFYSSKGTEASYKFLFKLLYDADVEIEVESSVGIDYDIVVKSGNVDQSLVGRTIYTPTGRANVTYIERIYDSGLLRWKITLHNLIGKYVEGQIIKSESSAFEGEIVRGVRGKELAYSDIDYINRNRSYYVMKIRSELNTARYRDDILRFVHPVGFGFIGIAMLTVFINGGISMVPQQTMIEINKTYRWDSGLPSVTPKLKTSVNPDSPLDNPDPLFDSKTGELIEVQQAQTAFDIAKWQTAKDSNGVAYGNRNYDANESNVTWNGKVYKPSERRLEWSPLFSDFSTRFSDYRRLVEQRLKDDLGDPRDVSRLVALKEPSQTRIEE
>ID:QAX98456.1 |[Aeromonas phage AsFcp_2]||_Aeromonas_phage_AsFcp_2_.gbk|baseplate wedge init..|3492|MH791401(219171):66349-69840:1 ^^ UNVERIFIED: Aeromonas phage AsFcp_2, complete genome.|neighbours:ID:QAX98455.1(1),ID:QAX98457.1(1)|neighbour_genes:baseplate wedge subu..,baseplate wedge tail..|
MIKAPTITSLRVFKLGANFLHLKWDDVGSNFFYIVEYAIDNNDGVYSWTQRGVTPDPEWFEDRILAPNTKYIFRISTTFKGFDPSDWVYSESLETFDTNAYSISTMSQLIPNNVFVKNKLTDNKSYVNFNKDPIYATLMNENFVYDPGIANITNIENYVAADEESHLVQDTVEKVCVSVDRTYLGYKDDVLYTFERYQNMAKVSNDGGQNWWYYQALTGRIGYPIARTIMYQNSNSSFLLGYDDVFYGRQSDEIRFSSNTHYWSDDQITFVRMDVDASIPFKTLVFGRYTSYPDIIRRKVEAQAASNQWIYAVAEDNFKRILVKNAPIGTDGAGNTVRMWDTTDYHITGNPLCVTKKLDVFKDKCYALVTGKVATMETDRRNPNNVLPATEAGIYRFDEVYIPEVFKLGNINTGGYTTGIDFDKMIVTFAGGSHAGKVNTSWENRVFRGKNGVQMTVVRTISSKNKDAFIFDADLKDADGNLVQSKVNAFKAAFANPNEFSLIMENGVIVAPGIPNGGSWVKVFGKTEKERQSIEHKFSNMSTDGERVFVSSAAYEFDETVIDEDLPQKYPDDVSSAVKYSSEYPYLSYKRHHFYVWKSEDGETYERRPQTYYNEANFSWMATHGQRCWISHDNKAVVINPRKSHTYRLDPEFKINKEVWDKGNVKFYLENVKFAGFTQYCNGIMIHKGFDRERNAGGEIVAYYEYPYRVRDNAAIVWRPELVMMEASLQDQIRELPPVVEDDTGLVDPDLSHFIRIMGPEAYFDDESNFTKFGEYYLKYISEGTDTYYNRLLNLIKNKYPRESDNFEYLWSEIRRRNIYLDQEKRDAVIRFFESKATNFYSSKGTEASYKFLFKLLYDADVEIEVESSVGIDYDIVVKSANVDQDLVGRTIYTKTGRANVTYIERIYDNGLLRWKITLHNLIGKYVEGQIIKSESTAFEGEIVRGVKGKELAYSDIDYINRNRSYYVMKIRSELNTARYRDDILRFVHPVGFGFIGIAMLTVFINGGISMVPQQTMIEINKTYRWDSGLPSVTPKLKTSVNPDSPLTDPDPLFDAKTGELIEVSVPQTAFNITTWQNAKGENGVAYGGRNYDANETNVTWNNKVYKPSERRLEWSPLFSDFSTRFSDYRRLVEQRLKDDMKDPRDVSHLITLKEPSQTRIGE
>ID:QAX97847.1 |[Aeromonas phage Asswx_1]||_Aeromonas_phage_Asswx_1_.gbk|baseplate wedge init..|3504|MH791398(229103):92413-95916:1 ^^ UNVERIFIED: Aeromonas phage Asswx_1, complete genome.|neighbours:ID:QAX97846.1(1),ID:QAX97848.1(1)|neighbour_genes:baseplate wedge subu..,baseplate wedge subu..|
MIKAPTITSLRVAMLGVNFVHLKWDDVGSNYFYIVEYTIVSGTGVDSWTQLGVEYSPEFFSSSLIPDTKYKFRISTTHPGLEPSDWVVSDVIESFTTNAYQITTMEKFIPSFKFIDMKLHKNKMDYINLNSDVIQASLMNENFIYDPSISNVTNIENFVTSDDEYHEILGSVSKICRDINSVYLGANRRVVYAFEKYQNYCKVTNDGGQNWYYYQAISDRVGYPTGNTVMSQNRNTSFLLGYDFAFYGRNVDEVRFSSDLHFWSDDQLTFVKMDTDSSIPFPTMFFGTFAKYPDDIRRKVEAQTSSNMWLYAAANGVARRIRVSGGPTDNEGNIIWDPEVFTICDNPNVVVKKMDVLNEVCYALVSGEVDAGKDKRDPKNVKKSVYSGVYRLNEKYKKEDFMLGNMNFSDPTEDINFVNGIDVGREMVTFLPDGTHVGKVSTRWESRVFQGRTHGMQMKVNFVPSDSHDSFEFIADIYSDPVQKIVDPVKYSRFVDDFAYPNIFDLYQEDGQIVKPSVPDGGSWERVFGNTEDERYNIEHKYSDMSVDGTKLFVSGATYKYTNTIEDLDTVNKYPDDVTYAVKYSSDFGYLSEKKVFMYQWETEDGDVFSLRPARYYNEAGFDYMAMTGERVWKNHENRIVLITPSTKYQYNIDPTREYNKEVWNKGSVKFYLNNINFKNFSKYCNGILIHTAYNRENGLGGEIFGYYEFPYRVRDEASVFWRPEYIALQASLINQEREVVEEKKDDTGIIDPNIAPMLRIMGPEHYFNDSNYSKFAEYYLQFLSEGTDSMYGKLLNFIKLKYPREKDSFVFLWSEMRRRNIYLDQNKRDEVVKFFEANANNFYSSKGTLDSYKFLFKLLYDADVDIEIESQVGIDYDILVKSSNISTDLVGRTIFTKTGRANVTYIERQFVDGQLRWKITIHNLIGKLEVGQEIKSESSSFVGEVTRGVKGKELAYSDIDYINRNRSYYMMRIRSELNTSRYKDDVIRFVHPVGFGFVGITLLTVMVNGGISMKHIETIVDINKSYRWDSGLPSLTPKYRTVPDPNGSFTDPVPLFDPITGELMEVEQPQTPFDVSEWNNAIDTSTGNVFEVRNYDQDEQNWTVDGVVYTPSARRLDGSPLFSDFSSRYSDLKRLSEKRLKDDIGNPRDVSKLLVPVPPTQVKVEQ
>ID:QAY01305.1 |[Aeromonas phage Aswh_1]||_Aeromonas_phage_Aswh_1_.gbk|baseplate wedge init..|3498|MH791414(229730):143518-147015:-1 ^^ UNVERIFIED: Aeromonas phage Aswh_1, complete genome.|neighbours:ID:QAY01304.1(-1),ID:QAY01306.1(-1)|neighbour_genes:baseplate wedge subu..,baseplate wedge subu..|
MIKSPSITSLRVSMLGANFIHLKWDDVGSNFFYLVEYTLVSGGVESWTQLGVQYTPEYFSSSLIPDTKYKFRVLVTHPGMERGDWVVSDVIETFSTNAYQITTMEKFIPSFEFIDKKLYKNKMDYIDFNNGRLQASLMNEYFIYDPGIANVTNVENFIAEDSEYHEILGSVSRICKDVKNIYLGVNKRIVYSFEKYQNYCKVTNDGGQNWYYYQAVTDRIGYPAGNTVMSQNSNTSFLLGYDYAFYGRNVNDVRFSSDQYYWSDDQLTFVKMDTDMTIPFPTMFFGTFALYPDDIRRKVEAQTVSSRWLYAAADGVCRRIMLSGGPVDSNGKIIWDPVSYQICDNPNVVVKKLDSLNDVCYALVSGEIEPGGDKRDPHQVKKSSYSGVYRFDEIYKKEDFVLGDLNYTDPDGSNYVNGIDVSREMVTFLPNGSHVGQVSTRWESRVFRGRTHGVLMEVNFVSPENHDSFQFIADIYSDITNKVIDPVKYGRFVADFAYPAVFDLYEENGQIVKPSVPDGGSWVRVFGNTEEERYNIEHLYSDMSTDGTKLFVSGATYRYSDTVVDTDLPLKYPDEVDSAVKYSSEFGYLSDKKVYLYQWETEDGSEFKLKPANYYNEAGFDYMAMTGERIWKNHENRIVLITPSTKYQYTIDTERNINKEVWDKGTVTFYLDNINFQNFSKYCNGILIHSLYNRENSLGGEIFGYYEFPYRVRDEASIIWRPEHVAMQAQLVNQERDVVVDTTQTEGLVDPDISPMLQVMGPEYYFNDSNFSKFIEYYFQFLSDGTDSMYGKLLNFIKLKYPREKDSFVYLWSEMRRRNIYLDQDKRDAVVKFFEANANNFYSSKGTIDSYKFLFKLLYNADVDVEIESQVGIDYDIMVKSSNISTDLVGRTIFTETGRANVTYIERQFVDGQLRWKITIHNLIGKFETGQEIKSESSSFTGEITRGVRGKELAYSDIDYINRNRSYYMMRIRSELNTARYKEDVIRFVHPVGFGFIGITLLTVFVNGGISMAHNETVVDINKSFRWDSGLPSLTPKYKTIQDPNGSFLDPSPLFDPVTGQLMEEELVQTPFDVSAWNNAINESTGSVFEARNYDTDESDWVIDGVVYTPSERRLDGSPLFSAFSSRFSDLKRLSERRLKDDIGLPRDVSNLVVPVSPSQVKVNK
>ID:YP_007010356.1 |[Aeromonas phage CC2]||_Aeromonas_phage_CC2_.gbk|baseplate wedge init..|2688|NC_019538(231743):175192-177879:-1 ^GeneID:14016277^ Aeromonas phage CC2, complete genome.|neighbours:ID:YP_007010355.1(-1),ID:YP_007010357.1(-1)|neighbour_genes:baseplate wedge subu..,baseplate wedge subu..|
MDTDSSIPFPTMFFGTFAKYPDDIRRKVEAQTSSNMWLYASANGVARRIRVSGGPTDNEGNIIWDPEVFTICDNPNVVVKKMDVLNEVCYALVSGEVDAGKDKRDPKNVKKSTYSGVYRLNEKYKKEDFMLGNMNFSDPAEDISFINGIDVGREMVTFLPDGTHVGKVSTRWESRIFQGRTHGMQMKVNFVPSDSHDSFEFIADIYSDPVQKIVDPVKYSRFVDDFAYPNIFDLYQEDGQIVKPSVPDGGSWERVFGNTEDERYNIEHKYSDMSVDGTKLFVSGATYKYTNTIEDLDTVNKYPDDVTYAVKYSSDFGYLSEKKVFMYQWETEDGDVFSLRPARYYNEAGFDYMAMTGERVWKNHENRIVLITPSTKYQYNIDPTRVYNKEVWNKGSVKFYLNNINFKNFSKYCNGILIHTAYNRENGLGGEIFGYYEFPYRVRDEASVFWRPEYIALQASLINQEREVVEEKKDDTGIIDPNIAPMLRIMGPEHYFNDSNYSKFAEYYLQFLSDGTDSMYGKLLNFIKLKYPREKDSFVFLWSEMRRRNIYLDQNKRDEVVKFFEANANNFYSSKGTLDSYKFLFKLLYDADVDIEIESQVGIDYDILVKSSNISTDLVGRTIFTKTGRANVTYIERQFVDGQLRWKITIHNLIGKLEVGQEIKSESSSFVGEVTRGVKGKELAYSDIDYINRNRSYYMMRIRSELNTSRYKDDVIRFVHPVGFGFVGITLLTVMVNGGISMKHIETIVDINKSYRWDSGLPSLTPKYRTVPDPNGSFTDPVPLFDPITGELMEVEQPQTPFDVSEWNNAIDTSTGNVFEVRNYDQDEQNWTVDGVVYTPSARRLDGSPLFSDFSSRYSDLKRLSEKRLKDDIGNPRDVSKLLVPVPPTQVKVEQ
>ID:YP_009011624.1 |[Aeromonas phage PX29]||_Aeromonas_phage_PX29_.gbk|7|3492|NC_023688(222006):116724-120215:1 ^GeneID:18560119^ Aeromonas phage PX29, complete genome.|neighbours:ID:YP_009011623.1(1),ID:YP_009011625.1(1)|neighbour_genes:6,8|
MIKAPTITSLRVFKLGANFLHLKWDDVGSNFFYIVEYAIDNNDGVYSWTQRGVTPDPEWFEDRILAPNTKYIFRISTTFKGFDPSDWVYSESLETFDTNAYSISTMSQLIPNNVFVKNKLTDNKSYVNFNKDPIYATLMNENFVYDPGIANITNIENYVAADEESHLVQDTVEKVCVSVDRTYLGYKDDVLYTFERYQNMAKVSNDGGQNWWYYQALTGRIGYPIARTIMYQNSNSSFLLGYDDVFYGRQSDEIRFSSNTHYWSDDQITFVRMDVDASIPFKTLVFGRYTSYPDIIRRKVEAQAASNQWIYAVAEDNFKRILVKNAPIGTDGAGNTVRMWDTTDYHITGNPLCVTKKLDVFKDKCYALVTGKVATMETDRRNPNNVLPATEAGIYRFDEVYIPEVFKLGNINTGGYTAGIDFDKMIVTFAGGSHAGKVNTSWENRVFRGKNGVQMTVVRTISSKNKDAFIFDADLKDADGNLVQSKVNAFKAAFANPNEFSLIMENGAIVAPGIPNGGSWVKVFGKTEKERQSIEHKFSNMSTDGERVFVSSAAYEFDETVIDEDLPQKYPDDVSSAVKYSSEYPYLSYKRHHFYVWKSEDGETYERRPQTYYNEANFSWMATHGQRCWISHDNKAVVINPRKSHTYRLDPEFKINKEVWDKGNVKFYLENVKFAGFTQYCNGIMIHKGFDRERNAGGEIVAYYEYPYRVRDNAAIVWRPELVMMEASLQDQIRELPPVVEDDTGLVDPDLSHFIRIMGPEAYFDDESNFTKFGEYYLKYISEGTDTYYNRLLNLIKNKYPRESDNFEYLWSEIRRRNIYLDQEKRDAVIRFFESKAANFYSSKGTEASYKFLFKLLYDADVEIEVESSVGIDYDIVVKSANVDQDLVGRTIYTKTGRANVTYIERIYDNGLLRWKITLHNLIGKYVEGQIIKSESTAFEGEIVRGVKGKELAYSDIDYINRNRSYYVMKIRSELNTARYRDDILRFVHPVGFGFIGIAMLTVFINGGISMVPQQTMIEINKTYRWDSGLPSVTPKLKTSVNPDSPLTDPDPLFDAKTGELIEVSVPQTAFNITTWQNAKGENGVAYGGRNYDANETNVTWNNKVYKPSERRLEWSPLFSDFSTRFSDYRRLVEQRLKDDMKDPRDVSHLVTLKEPSQTRIGE
>ID:YP_003969627.1 |[Aeromonas phage phiAS5]||_Aeromonas_phage_phiAS5_.gbk|baseplate wedge init..|3492|NC_014636(225268):214970-218461:1 ^GeneID:9861745^ Aeromonas phage phiAS5, complete genome.|neighbours:ID:YP_003969626.1(1),ID:YP_003969628.1(1)|neighbour_genes:baseplate wedge subu..,baseplate wedge subu..|
MIKAPTITSLRVAKLGANFLHLIWDDVGSNFFYIVEYSIDNGNGNYSWIQRGVTPDPDWFEDRILAPNTKYIFRVSTTFSGFEQSDWVYSDVLETFETNAYSISTMSQFIPNNVFVKNKLTDNKGYVNFNKDPIYATLMNENFVYDPGIANITNIENFIAADEESHLIQEQVEKVCVSVDRTYLGYKDDVLYTFERFQNMAKVSNDGGQNWWYYQALTGRIGYPVARTVMYQNANSSFLLGYDDVFYGRQSDEIRFSSNTHFWSDDQITFVRMDVDASIPFKTLVFGRYTSYPDNIRRKVEAQAASNQWIYAVAEDNFRRILVKNAPIGDDGSGNTVRLWDPNTYKITNNPLCVVKKLDVFKDKCYALVTGKVATMDTDRRVESNILPATEAGIYRFDEVYIPEVFKLGNINTGGYTAGIDFDKMQVTFAGGSHAGQVSTSWENRVFRGKNGVQMTVARTISSKNKDAFVFDADLKDTDGNLVQSKVDAFKAAFANPNEFELIMQNGEIVVPGIPNGGSWVRVFGNTEKERESIEHKYSNMSTDGERIFVSSAAYKFDETVVDEDLPLAYPDDVTSAVKYASEYPYLSYKRFHFYTWKSEDGEKYERRPQTYYNEANFSWMATLGQRCWISHDNKAVVINPRKLHTYRLDPDLKLNKEVWDKGNVKFYLENVKFSGFTQYCNGIMIHKGYDRERASGGEIVAYYEYPYRVRDNATIVWRPELVAIEANLQNQERELPPVVEEDKGLVDPDLSHFIRTMGPEAYFGDESNFTKFGEYYLRYISDGTETYYNRLLNLIKNKYPREEDNFQYLWSEIRKRNIYLDQEKRDAVIRFFESQAANFYSSKGTAASYKFLFKLLYDADVEIEIESSVGIDYDIIVKSGNVDSSLVGRTIYTPTGRANVTYVERVYDNGLLRWKITIHNLIGKYVEGQIIKSETSAFEGEIVRGVTGKELAYSDIDYINRNRSYYVMKIRSELNTARYRDDILRFVHPVGFGFIGIAMLTVFINGGISMVPQQTMVELNKTYRWDSGLPSVTPKLKTSVDPDSSLVDPDPLFHATTGELVEVQQPQTAFDIATWQTAKDENGVAHGGRSYDTDETNVTWNGVVYKPSQRRLEWSPLFSDFSTRFSDYRRLVELRLKDDLKEPRDVSRLTSLKEATQIRIGE
>ID:YP_803096.1 |[Escherichia virus RB32]||_Bacteriophage_RB32_.gbk|7|3099|NC_008515(165890):80627-83725:1 ^GeneID:4405473^ Bacteriophage RB32, complete genome.|neighbours:ID:YP_803095.1(1),ID:YP_803097.1(1)|neighbour_genes:6,8|
MTVKAPSVTSLRISKLSANQVQVRWDDVGANFYYFVEIAETKSNSGENLPSNQYRWINLGYTANNSFFFDDADPLTSYIIRVATAAQDFEQSDWIYTEEFETFATNAYTFQNMIEMQLANKFIQEKFTLNNSDYVNFNNDTIMAALMNESFQFSPSYVDVSSISNFIIGENEYHEIQGSIQQVCKDINRVYLMESEGILYLFERYQPVVKVSNDKGQTWKAVKLFNDRVGYPLSKTVYYQSANTTYVLGYDKIFYGRKSTDVRWSADDVRFSSQDITFAKLGDQLHLGFDVEIFATYATLPANVYRIAEAITCTDDYIYVVARDKVRYIKTSNAPIDSDPLSPTYSERLFEPDTMTITGNPKAVCYKMDSIGDKVFALIIGEVETLNANPRTSKIIDSADKGIYVLNHATKTWKRVFGNTEEERRRIQPGYANMSTDGKLVSLSSSNFKFLSDNIVNDPETAAKYQLIGAVKYEFPREWLADKHYHMMAFIADEKSDWETFTPQPMKYYAEPFFNWSKKSNTRCWINNSDRAVVVYADLKYTKVIENIPETSPDRLVHEYWDDGDCTIVMPNVKFTGFKKYASGMLFYKSSGEIISYYDFNYRVRDTVEIIWKPTGIFLKAFLQNQERETPWSPEEEHGLADPDLRPLIGTMMPDSYLLQDSNFEAFCEAYIQYLSDGYGTQYNNLRNLIRNQYPREEHAWEYLWSEIYKRNIYLNADKRDAVARFFESRSYDFYSTKGIEASYKFLFKVLYNEEVEIEIESGAGTEYDIIVQSDSLTEDLVGQTIYTATGRCNVTYIERSYSNGKLQWTVTIHNLLGRLIAGQEVKAERLPSFEGEIIRGVKGKDLLQNNIDYINRSRSYYVMKIKSNLPSSRWKSDVIRFIHPVGFGFIAITLLTMFINVGLTLKHTETIINKYKNYKWDSGLPTEYADRVAKLTPTGEIEHDSVTGEAIYEPGPMAGVEYPLPDDYNAENNNSIFQGQLPSERRKLMSPLFDASGTTFAQFRDLVNKRLKDNIGNPRDPENPTQVKIDE
>ID:YP_009218543.1 |[Citrobacter phage IME-CF2]||_Citrobacter_phage_IME-CF2_.gbk|baseplate wedge init..|2433|NC_029013(177688):4464-6896:-1 ^GeneID:26644766,SEED:fig|1527524.5.peg.5^ Citrobacter phage IME-CF2, complete genome.|neighbours:ID:YP_009218542.1(-1),ID:YP_009218544.1(-1)|neighbour_genes:baseplate wedge subu..,baseplate wedge subu..|
MALLQGVYDRVGNPVSRSVAYQSTNTTYVLGYDRIFYGRTSTDIRWSADDVRFSADDITFAKLGNQTGLDFDVDSYNTFAKLPGDVSKYAEAMACSDDWLYVAAKNIVRRIALKQTPIDTDPSSPTFGEKIFDETSYTIVPGNDKIVVKKMDVMDSKLYVLVTGEVKVALQDPTKPENVVPSVDSGVYRWQEDTKTFVRLYGNTEEERFFIEHEYTNMSTNGKEIYISVANYKYPGTLPDPELLITNPELVAAVKYDLRPGYTASLSINFATIRANIDDPTVWKFGAQEYYNEANYSWFFRDSVRTWITNDNRPLVVYPKIVYEMVTDTAGPSSTLRVNKEVWDRGHVTIYINNIKFTGFTKYTNGVLLYKSSGEIIGFFELSYRARDSLTIFWKPDNTLLIADLVQQEREQPYVPDLSPGLIDPDLSNMITRFAPQSYLDQEYFEKFGEYYLQFVSLGENTYYNKLLNLIRNKYPREKNCVEYLWSEVNRRNIYLDKTKRDQVVRFFESRASDFYSTKGIEASYKFLFKLLYNEDVSVEIESSNTLEYDILVSSTNISQDIVGRTIYTPTARANVTYIERDYEDGQLRWSMTLHNVIGNFLEGQVVKSEKTNFTGSILRGVRGKQMANNSIDYFNRGRSYYVMKIRSNLPASRYKDDVLRFVHPVGFGFIGITMLTVFINSGLSMTHSETIIDILRNYRFDSGYPKYWPDRVARLDGNGNQTFDLVTGEALYEPHPKAGQPFDVPPQYDIDEQPLNGVLPSARRFDQSPLFDSSAVKYSQFRNLVEKRLKDDAGNPRDPNPPTQRKVGK
>ID:YP_009195016.1 |[Citrobacter phage Margaery]||_Citrobacter_phage_Margaery_.gbk|baseplate wedge init..|3081|NC_028755(178182):110862-113942:1 ^^ Citrobacter phage Margaery, complete genome.|neighbours:ID:YP_009195015.1(1),ID:YP_009195017.1(1)|neighbour_genes:baseplate wedge subu..,baseplate wedge subu..|
MIKAPSITSLRVDKLAANFVYLKWDSVGMDFYYVVEMAETRGAGGVTIPDEDLTWFQLGYAFLNEWFSSDVQPNNFYKFRVMVTHKGFEPSDWVYTDELWTFSLNAYAYSTMREFTPSDAFINEKFAKNNQNYVNFNTDVVMAALMKEDFVFSPLYTDVSQISDKILTQENYHEIQDHIEHVCNDINRTFLVASNGLLYLFERFQNMAKVSNDKGQTWHYYKAFNDRVGNPVSRSIAYQSRNTTYVLGYDRIFYGRTSTDIRWSADDVRFSADDVTFAKLGNQTGLDFDVDSYNTFAKLPGNVSKYAEAMACSDDWLYVVAKNVVRRIALKQTPIDTDPSSPTFGEKIFDTASYTVVPGNDKIVVKKMDVMNGILYALVTGEVKTALQDPTKPANVVPSAAAGVYQWQEDTKTFVRLYGNTEEERFYIQHEYTNMSTNGTEIFISVANYKYPGTLPDPELLIENPALVGAVKYDLRPGYTASLAINFATIRAHIDDPTVWKFGAQEYYNEANYSWFFRDSVRTWITNDNRPLVVYPKITYSLVTDSAGPSSSLRVNKEVWDRGHVTIYINNIKFTGFTKYTNGVLLYKSSGEIIGFFELSYRARDNLTIFWKPDNTLLIADLIQQEREKPYQPDLSPGLIDPDLSHMITRFAPQSYLDQQYFEKFGEYYLQFVSLGENTYYNKLLNLIRNKYPREKNSVEYLWSEVNRRNIYLDKTKRDQVVRFFESRCSDFYSTKGIEASYKFLFKLLYNEDVSVEIESSNTLEYDILVHSTNINQDIVGRTIYTPTARANVTYIERQYDDGQLRWSVTLHNVIGNFLEGQVVKSEKTNFTGTILRGVRGKQMANNSIDYFNRGRSYYVMKIRSNLPASRYKDDVLRFVHPVGFGFIGITMLTVFINSGLSMTHSETIIDILRNYRFDSGYPKYWPDRVARLDGNGNQTFDLVTGEALYDPHPKAGQPFDVPPQYDIDEQPLNGVLPSARRFDQSPLFDSSAVKYSQFRNLVEKRLKDDAGNPRDPNPPTQRKVA
>ID:AYJ73060.1 |[Citrobacter phage Maroon]||_Citrobacter_phage_Maroon_.gbk|baseplate wedge subu..|3081|MH823906(178830):111277-114357:1 ^^ Citrobacter phage Maroon, complete genome.|neighbours:ID:AYJ73059.1(1),ID:AYJ73061.1(1)|neighbour_genes:baseplate wedge subu..,baseplate wedge subu..|
MIKAPSITSLRVDKLAANFVYLKWDSVGMDFYYVVEMAETRGAGGVTIPDEDLTWFQLGYAFLNEWFSSDVQPNNFYKFRVMVTHKGFEPSDWVYTDELWTFSLNAYAYSTMREFTPSDAFINEKFAKNNQNYVNFNTDVVMAALMKEDFVFSPLYTDVSQISDKILTQENYHEIQDHIEHVCNDINRTFLVASNGLLYLFERFQNMAKVSNDKGQTWHYYKAFNDRVGNPVSRSIAYQSRNTTYVLGYDRIFYGRTSTDIRWSADDVRFSADDVTFAKLGNQTGLDFDVDSYNTFAKLPGNVSKYAEAMACSDDWLYVVAKNVVRRIALKQTPIDTDPSSPTFGEKIFDTASYTVVPGNDKIVVKKMDVMNGILYALVTGEVKTALQDPTKPANVVPSAAAGVYQWQEDTKTFVRLYGNTEEERFYIQHEYTNMSTNGTEIFISVANYKYPGTLPDPELLIENPALVGAVKYDLRPGYTASLAINFATIRAHIDDPTVWKFGAQEYYNEANYSWFFRDSVRTWITNDNRPLVVYPKITYSLVTDSAGPSSSLRVNKEVWDRGHVTIYINNIKFTGFTKYTNGVLLYKSSGEIIGFFELSYRARDNLTIFWKPDNTLLIADLIQQEREKPYQPDLSPGLIDPDLSHMITRFAPQSYLDQQYFEKFGEYYLQFVSLGENTYYNKLLNLIRNKYPREKNSVEYLWSEVNRRNIYLDKTKRDQVVRFFESRCSDFYSTKGIEASYKFLFKLLYNEDVSVEIESSNTLEYDILVHSTNINQDIVGRTIYTPTARANVTYIERQYDDGQLRWSVTLHNVIGNFLEGQVVKSEKTNFTGTILRGVRGKQMANNSIDYFNRGRSYYVMKIRSNLPASRYKDDVLRFVHPVGFGFIGITMLTVFINSGLSMTHSETIIDILRNYRFDSGYPKYWPDRVARLDGNGNQTFDLVTGEALYDPHPKAGQPFDVPPQYDIDEQPLNGVLPSARRFDQSPLFDSSAVKYSQFRNLVEKRLKDDAGNPRDPNPPTQRKVA
>ID:YP_009203892.1 |[Citrobacter phage Merlin]||_Citrobacter_phage_Merlin_.gbk|baseplate wedge init..|3102|NC_028857(172733):84110-87211:1 ^GeneID:26648103^ Citrobacter phage Merlin, complete genome.|neighbours:ID:YP_009203891.1(1),ID:YP_009203893.1(1)|neighbour_genes:baseplate wedge subu..,baseplate wedge subu..|
MTVKAPSVTSLRIVKLSANHVYIKWDDVGANFYYFVELAETRDMMGNIIPPSNYQWRKLGYVATNEYFEDTFVSPDRYYTMRVQTAAQGFDPSNWVQTEEFQMFSENAYTFETMLEMTLAKKFIEEKFNKNNQSYVNFNRDTIYAALMNESFQFSPNYEIVSSVSNFVLKEEEYHEIQGSITAVCKDVNRVMLMESEGVLYLFERFQPVVKVSNDKGQTWKAVKLLSDRAGNPVSRTPYYQTDYTTYLLGYDKLFYGRKSNDVRWSSDEIRFSSQDVTFAKIGDQLKLGFDVEIFGTYATLPGDVSRKAEAITANDNYVYVAARDKVRFAKTKNAPIDQNPLSPTFGEKLFEDQVLTITGNSKAVVYKMDSVDGKVFVLITGEVKEELMDPTIPENVVDSLDKGVYILQDDGTFKRVFGNTEEERRRIEHGYTSMSTNGKEIFISSSNFKFQKDQIVDDPETADKYQLLGAVKYEFPREWLSDKHYHMMSFRSNKDSGFESFTPGPMQYYAEPFFSWSRKSGTRCWIDNSNRVVVVYSGFTHAKIIDTHGSGSPDRVLHEIWDKGVCTVTSPNIEFNYFTKYASGVLFYKSSGEIISYYEFNYRVRDEVKIIWKPSEIFLKAYLQNQERNEEWKPEERSGEQDPDLRPLINKMMPDSYLLDDSNFEKFCEAYIQYLSDGYGTQYNNLLNLIRNQYPREKDSWEYLWSEIYKRNIYLNKDKRDAVSRFFEARRSDFYSTKGVEASYQFLFKLLYNEDVQIEIESNSGTEYDIIIESDSINENLVGQTIYTQTGRCNVTYLERSYSKGKLQWKVTIHNLLGRLIVGQEVKSERMLSFDGMIVRGVRGKELVENNIDYINRNRSYYVMKIKSNLPTSRYRNDVLRFVHPVGFGFIGITLLTMFINVGLTMKHVQTIINKYKNYKWDAGIPTFYPDRVASLDSNGNPEKDPITGLVIYTAGPMTGIPYPVPADYDSENDNSIFQGQTPTERRKAMSPLFDQSAVTFSQFRDLVEDRLIDKVGIPRDPENPTQVKINE
>ID:YP_009097803.1 |[Citrobacter phage Miller]||_Citrobacter_phage_Miller_.gbk|baseplate wedge init..|3084|NC_025414(178171):111823-114906:1 ^InterPro:IPR011040^ Citrobacter phage Miller, complete genome.|neighbours:ID:YP_009097802.1(1),ID:YP_009097804.1(1)|neighbour_genes:baseplate wedge prot..,baseplate wedge subu..|
MIKAPSITSLRVDKLAANFVYLKWDSVGMDFYYVVEMAETRGAGGAVIPDADLTWFQLGYAYVNEWFSTDVQPDSFYKFRIKVTHQGFEPSDWVYSDELWTFNLNAYTYSTMREFTPSDAFINEKFAKNNQNYVNFNNDVIMAALMKEDFVFSPLYTDVSQISDKILTQENYHEIQDHIEHVCNDINRTFLVASNGLLYLFERFQNMAKVSNDKGQTWHYYKAFNDRVGNPVSRSVAYQSTNTTYVLGYDRIFYGRTSTDIRWSADDVRFSADDITFAKLGNQTGLDFDVDSYNTFAKLPGDVSKYAEAMACSDDWLYVAAKNIVRRIALKQTPIDTDPSSPTFGEKIFDETSYTIVPGNDKIVVKKMDVMDSKLYVLVTGEVKVALQDPTKPENVVPSVDSGVYQWQEDTKTFVRLYGNTEEERFFIEHEYTNMSTNGKEIYISVANYKYPGTLPDPELLITNPELVAAVKYDLRPGYTASLSINFATIRANIDDPTVWKFGAQEYYNEANYSWFFRDSVRTWITNDNRPLVVYPKIVYEMVTDTAGPSSTLRVNKEVWDRGHVTIYINNIKFTGFTKYTNGVLLYKSSGELIGFFELSYRARDSLTIFWKPDNTLLIADLIQQEREQPYVPDLSPGLIDPDLSHMITRFAPQSYLDQEYFEKFGEYYLQFVSLGENTYYNKLLNLIRNKYPREKNCVEYLWSEVNRRNIYLDKTKRDQVVRFFESRASDFYSTKGIEASYKFLFKLLYNEDVSVEIESSNTLEYDILVSSTNISQDIVGRTIYTPTARANVTYIERDYEDGQLRWSMTLHNVIGNFLEGQVVKSEKTNFTGSILRGVRGKQMANNSIDYFNRGRSYYVMKIRSNLPASRYKDDVLRFVHPVGFGFIGITMLTVFINSGLSMTHSETIIDILRNYRFDSGYPKYWPDRVARLDGNGNQTFDLVTGEALYEPHPKAGQPFDVPPQYDIDEQPLNGVLPSARRFDQSPLFDSSAVKYSQFRNLVEKRLKDDAGNPRDPNPPTQRKVGK
>ID:YP_009146606.1 |[Citrobacter phage Moon]||_Citrobacter_phage_Moon.gbk|baseplate wedge init..|3102|NC_027331(170341):83248-86349:1 ^GeneID:24721772^ Citrobacter phage Moon, complete genome.|neighbours:ID:YP_009146605.1(1),ID:YP_009146607.1(1)|neighbour_genes:baseplate wedge subu..,baseplate wedge subu..|
MTVKAPSVTSLRIVKLSANHVYIKWDDVGANFYYFVELAETRDIMGNNIPPSNYQWRKLGYVATNEYFEDTFVSPDRYYAMRVQTAAQGFDPSNWVQTEEFQMFSENAYTFETMLEMTLAKKFIEEKFNKNNQSYVNFNRDTIYAALMNESFQFSPNYEIVSSVSNFVLKEEEYHEIQGSVAVVCKDVNRVMLMESEGVLYLFERFQPVVKVSNDKGQTWKAVKLLSDRAGNPVSRTPYYQTDYTTYLLGYDKLFYGRKSNDVRWSSDEIRFSSQDVTFAKIGDQLKLGFDVEIFGTYATLPGDVSRKAEAITANDDYVYVAARDKVRFAKTKNAPVDQNPLSPTFGEKLFEDQVLTITGNSKAVVYKMDSVDGKVFVIITGEVKEELMDPTIPENVVDSLDKGVYILQDDGTFKRVFGNTEEERRRIEHGYTSMSTNGKEIFISSSNFKFQKDQIVDDPETADKYQLLGAVKYEFPREWLSDKHYHMMSFRSNKDSGFESFTPGPMQYYAEPFFSWSRKSGTRCWIDNSNRVVVVYSGFTHAKIIDTHGSGSPDRILHEIWDKGTCTVTSPNIEFNYFTKYASGVLFYKSSGEIISYYEFNYRVRDEVKIIWKPSEVFLKAYLQNQERNEEWKPEERSGEQDPDLRPLINKMMPDSYLLDDSNFEKFCEAYIQYLSDGYGTQYNNLLNLIRNQYPREKDSWEYLWSEIYKRNIYLNKDKRDAVSRFFEARRSDFYSTKGVEASYQFLFKLLYNEDVQIEIESNSGTEYDIIIESDSINENLVGQTIYTPTGRCNVTYLERSYSNGKLQWKVTIHNLLGRLIVGQEVKSERMLSFDGMIVRGVRGKELVENNIDYINRNRSYYVMKIKSNLPTSRYRNDVLRFVHPVGFGFIGITLLTMFINVGLTMKHVQTIINKYKNYKWDAGIPTFYPDRAVSLDSNGNPERDPITGLVIYTSGPLAGIAYPVPADYDSDNDNSIFQGQTPTERRKLMSPLFDQSAVAFSQFRDLVEERLIDKVGIPRDPVNTTQVKINE
>ID:YP_009285735.1 |[Citrobacter phage vB_CfrM_CfP1]||_Citrobacter_phage_vB_CfrM_CfP1_.gbk|baseplate wedge init..|3084|NC_031057(180219):113788-116871:1 ^GeneID:29079534^ Citrobacter phage vB_CfrM_CfP1, complete genome.|neighbours:ID:YP_009285734.1(1),ID:YP_009285736.1(1)|neighbour_genes:baseplate wedge prot..,baseplate wedge subu..|
MIKAPSITSLRVDKLAANFVYLKWDSVGMDFYYVVEMAETRGAGGAVIPDADLTWFQLGYAYVNEWFSTDVQPDSFYKFRIKVTHQGFEPSDWVYSDELWTFNLNAYTYSTMREFTPSDAFINEKFAKNNQNYVNFNNDVIMAALMKEDFVFSPLYTDVSQISDKILTQENYHEIQDHIEHVCNDINRTFLVASNGLLYLFERFQNMAKVSNDKGQTWHYYKAFNDRVGNPVSRSVAYQSTNTTYVLGYDRIFYGRTSTDIRWSADDVRFSADDITFAKLGNQTGLDFDVDSYNTFAKLPGDVSKYAEAMACSDDWLYVAAKNIVRRIALKQTPIDTDPSSPTFGEKIFDETSYTIVPGNDKIVVKKMDVMDSKLYVLVTGEVKVALQDPTKPENVVPSVDSGVYQWQEDTKTFVRLYGNTEEERFFIEHEYTNMSTNGKEIYISVANYKYPGTLPDPELLITNPELVAAVKYDLRPGYTASLSINFATIRANIDDPTVWKFGAQEYYNEANYSWFFRDSVRTWITNDNRPLVVYPKIVYEMVTDTAGPSSTLRVNKEVWDRGHVTIYINNIKFTGFTKYTNGVLLYKSSGEIIGFFELSYRARDSLTIFWKPDNTLLIADLIQQEREQPYVPDLSPGLIDPDLSHMITRFAPQSYLDQEYFEKFGEYYLQFVSLGENTYYNKLLNLIRNKYPREKNCVEYLWSEVNRRNIYLDKTKRDQVVRFFESRASDFYSTKGIEASYKFLFKLLYNEDVSVEIESSNTLEYDILVSSTNISQDIVGRTIYTPTARANVTYIERDYEDGQLRWSMTLHNVIGNFLEGQVVKSEKTNFTGSILRGVRGKQMANNSIDYFNRGRSYYVMKIRSNLPASRYKDDVLRFVHPVGFGFIGITMLTVFINSGLSMTHSETIIDILRNYRFDSGYPKYWPDRVARLDGNGNQTFDLVTGEALYEPHPKAGQPFDVPPQYDIDEQPLNGVLPSARRFDQSPLFDSSAVKYSQFRNLVEKRLKDDAGNPRDPNPPTQRKVGK
>ID:SCN45849.1 |[Cronobacter phage Pet-CM3-4]||_Cronobacter_phage_Pet-CM3-4_.gbk|Phage baseplate wedg..|3099|LT614807(171975):85608-88706:1 ^^ Cronobacter phage Pet-CM3-4 genome assembly, chromosome: I.|neighbours:ID:SCN45848.1(1),ID:SCN45850.1(1)|neighbour_genes:Phage baseplate wedg..,Phage baseplate wedg..|
MTVKAPSVTSLRITKLSANQVQIKWDDVGANFFYFVELAETRNQNGEIILPENYQWRNLGYTAENEFFEDNYIRPLSYYVMRVAVAAEGFEQSNWKMTEEFQTFETNVYTFEMMRQMTLSKQFIEEKFTKDNQDFVNFNRDTIMASLMDETFQFSPEYRTASSVNNFILKEDEYHEIQGDIAKICKDKERVMLMESEGVLYLFERFQNIVKVSNDKGQTWKAVRLLNDRVGNPVSKNVYYQTRNTTYLLGYDRVFYGRKSNDIRWSADDVKFSSQDVTFAKIGDQLKLGFDVEIFGTYARLPLAVQKYAEAITATDNMIYVAGRDVVYRAQTRNAPIDQDPLSPTFGEKLFDTWTSRITGNSKAVCHNLVSVDGVTLALITGEVKNELDDRTIPENVIDSESKGVYLLEGDNWTRVFGNTAEERRRIEHGYTSMSTNGTDIFFSSSNFKFLDSNVVPDPETAAKYGLLGAVKYEFTREWLSDKHYHMMSFRTNSKSGFKTFVPGAMNYYAEPFFNWSRKSKTRCWIDTSYRIVVVYSDITHSKVIDVNGSGSPDRVLHEYWDKGACTVVSPNIQFDNFTKYASGILFHKMSGEIISYFEFDYRVRDEVSIIWKPSEIFLKAYLQNQERVVPWTPDNRDGLKDPDLRPLLNTMMPDSYLLEESNFEAFCEAYIQYLSDGYGTQYNNLLNLIRNKYPREKDAWEYLWSEVYKRNIYLNPDKRDAVSRFFEARKSDFYSTKGIEASYQFLFKLLYNENVEIEIESNSGTEYDIIIESDSVNDDLVGQTIYTATGRTNVTYVERHYNEGRLQWRITIHNLLGRLIVGQELKAERMPGFSGTIVQGVRGKELVENTIEYINRNRSYYVMKIKSNLPTSRYRNDVLRFVHPVGFGFIGITLLTMFINVGLTLKHVQTIINKYKNYKWDAGLPLIWPDRVAQLDSNGNIEHNDVTGEALYLPHPRANEDFDIPDDYDAENNNSVIAGQLPSERRKPMSPTFDQSAVTFSNWRDLVDSRLIDKVNIPRDPANPTQVKINE
>ID:YP_006986470.1 |[Cronobacter phage vB_CsaM_GAP161]||_Cronobacter_phage_vB_CsaM_GAP161_.gbk|baseplate wedge subu..|3081|NC_019398(178193):110483-113563:1 ^^ Cronobacter phage vB_CsaM_GAP161, complete genome.|neighbours:ID:YP_006986469.1(1),ID:YP_006986471.1(1)|neighbour_genes:baseplate wedge subu..,baseplate wedge subu..|
MIKAPSITSLRVDKLAANFVYLKWDSVGMDFYYVVEMAETRGVGGVTIPDEDLTWFQLGYAYVNEWFSSDVQPNNFYKFRVMVTHKGFEPSDWVYTDELWTFTLNAYAYSTMREFTPSDAFINEKFAKNNQNYVNFNTDVVMAALMKEDFVFSPLYTDVSQISDKILTQENYHEIQDHIEHVCNDINRTFLVASNGLLYLFERFQNMAKVSNDKGQTWHYYKAFNDRVGNPVSRSIAYQSRNTTYVLGYDRIFYGRTSTDIRWSADDVRFSADDVTFAKLGNQTGLDFDVDSYNTFAKLPGNVSKYAEAMACSDDWLYVVAKNVVRRIALKQTPIDTDPSSPTFGEKIFDTASYTIVPGNDKIVVKKMDVMDGILYALVTGEVKTALQDPTKPANVVPSADAGVYQWQEDTKTFVRLYGNTEEERFYIQHEYTNMSTNGTEIFISVANYKYPGTLPDPELLIENPALVGAVKYDLRPGYTASLAINFATIRAHIDDPTVWKFGAQEYYNEANYSWFFRDSVRTWITNDNRPLVVYPKITYSLVTDSAGPSSSLRVNKEVWDRGHVTIYINNIKFTGFTKYTNGVLLYKSSGEIIGFFELSYRARDSLTIFWKPDNTLLIADLIQQEREKPYTPDLSPGLIDPDLSHMITRFAPQSYLDQQYFEKFGEYYLQFVSLGENTYYNKLLNLIRNKYPREKNSVEYLWSEVNRRNIYLDKTKRDQVVRFFESRCSDFYSTKGIEASYKFLFKLLYNEDVTVEIESSNTLEYDILVQSTNISQDIVGRTIYTPTARANVTYIERQYDDGQLRWSMTLHNVIGNFLEGQVVKSEKTNFTGTILRGVRGKQMANNSIDYFNRGRSYYVMKIRSNLPASRYKDDVLRFVHPVGFGFIGITMLTVFINSGLSMTHSETIIDILRNYRFDSGYPKYWPDRVARLDGNGNQTFDLVTGEALYEPHPKAGQPFDVPPEYDVEEQPLNGVLPSARRFDQSPLFDSSAVKYSQFRNLVEKRLKDDAGNPRDPNPPTQRKVA
>ID:AOG16326.1 |[Cronobacter phage vB_CsaM_leB]||_Cronobacter_phage_vB_CsaM_leB_.gbk|baseplate wedge init..|3081|KX431559(177907):110068-113148:1 ^^ Cronobacter phage vB_CsaM_leB, complete genome.|neighbours:ID:AOG16325.1(1),ID:AOG16327.1(1)|neighbour_genes:baseplate wedge subu..,baseplate wedge subu..|
MIKAPSITSLRVDKLAANFVYLKWDSVGMDFYYVVEMAETRGAGGVTIPDEDLTWFQLGYAFLNEWFSSDVQPNNFYKFRVMVTHKGFEPSDWVYTDELWTFSLNAYAYSTMREFTPSDAFINEKFAKDNQNYVNFNTDVVMAALMKEDFVFSPLYTDVSQISDKILTQENYHEIQDHIEHVCNDINRTFLVASNGLLYLFERFQNMAKVSNDKGQTWHYYKAFNDRVGNPVSRSIAYQSRNTTYVLGYDRIFYGRTSTDIRWSADDVRFSADDVTFAKLGNQTGLDFDVDSYNTFAKLPGNVSKYAEAMACSDDWLYVVAKNVVRRIALKQTPIDTDPSSPTFGEKIFDTTSYTVVPGNDKIVVKKMDVMNGILYALVTGEVKTALQDPTKPANVVPSAAAGVYQWQEDTKTFVRLYGNTEKERFYIQHEYTNMSTNGTEIFISVANYKYPGTLPDPELLVENPALVGAVKYDLRPGYTASLAINFATIRAHIDDPTVWKFGAQEYYNEANYSWFFRDSVRTWITNDNRPLVVYPKITYSLVTDSAGTSSSLRVNKEVWDRGHVTIYINNIKFTGFTKYTNGVLLYKSSGEIIGFFELSYRARDNLTIFWKPDNTLLIADLIQQEREKPYQPDLSPGLIDPDLSHMITRFAPQSYLDQQYFEKFGEYYLQFVSLGENTYYNKLLNLIRNKYPREKNSVEYLWSEVNRRNIYLDKTKRDQVVRFFESRCSDFYSTKGIEASYKFLFKLLYNEDVSVEIESSNTLEYDILVHSTNINQDIVGRTIYTPTARANVTYIERQYDDGQLRWSVTLHNVIGNFLEGQVVKSEKTNFTGTILRGVRGKQMANNSIDYFNRGRSYYVMKIRSNLPASRYKDDVLRFVHPVGFGFIGITMLTVFINSGLSMTHSETIIDILRNYRFDSGYPKYWPDRVARLDGNGNQTFDLVTGEALYDPHPKAGQPFDVPPQYDIDEKPLNGVLPSARRFDQSPLFDSSAVKYSQFRNLVEKRLKDDAGNPRDPNPPTQRKVA
>ID:AOG16610.1 |[Cronobacter phage vB_CsaM_leN]||_Cronobacter_phage_vB_CsaM_leN_.gbk|baseplate wedge init..|3081|KX431560(179516):111120-114200:1 ^^ Cronobacter phage vB_CsaM_leN, complete genome.|neighbours:ID:AOG16609.1(1),ID:AOG16611.1(1)|neighbour_genes:baseplate wedge subu..,baseplate wedge subu..|
MIKAPSITSLRVDKLAANFVYLKWDSVGMDFYYVVEMAETRGAGGVTIPDEDLTWFQLGYAFLNEWFSSDVQPNNFYKFRVMVTHKGFEPSDWVYTDELWTFSLNAYAYSTMREFTPSDAFINEKFAKNNQNYVNFNTDVVMAALMKEDFVFSPLYTDVSQISDKILTQENYHEIQDHIEHVCNDINRTFLVASNGLLYLFERFQNMAKVSNDKGQTWHYYKAFNDRVGNPVSRSVAYQSRNTTYVLGYDRIFYGRTSTDIRWSADDVRFSADDVTFAKLGNQTGLDFDVDSYNTFAKLPGNVSKYAEAMACSDDWLYVVAKNVVRRIALKQTPIDTDPSSPTFGEKIFDTASYTVVPGNDKIVVKKMDVMDGILYALVTGEVKTALQDPTKPANVVPSAAAGVYQWQEDTKTFVRLYGNTEEERFYIQHEYTNMSTNGTEIFISVANYKYPGTLPDPELLIENPALVGAVKYDLRPGYTASLAINFATIRAHIDDPTVWKFGAQEYYNEANYSWFFRDSVRTWITNDNRPLVVYPKITYSLVTDSAGPSSSLRVNKEVWDRGHVTIYINNIKFTGFTKYTNGVLLYKSSGEIIGFFELSYRARDNLTIFWKPDNTLLIADLIQQEREKPYQPDLSPGLIDPDLSHMITRFAPQSYLDQQYFEKFGEYYLQFVSLGENTYYNKLLNLIRNKYPREKNSVEYLWSEVNRRNIYLDKTKRDQVVRFFESRCSDFYSTKGIEASYKFLFKLLYNEDVSVEIESSNTLEYDILVHSTNINQDIVGRTIYTPTARANVTYIERQYDDGQLRWSVTLHNVIGNFLEGQVVKSEKTNFTGTILRGVRGKQMANNSIDYFNRGRSYYVMKIRSNLPASRYKDDVLRFVHPVGFGFIGITMLTVFINSGLSMTHSETIIDILRNYRFDSGYPKYWPDRVARLDGNGNQTFDLVTGEALYDPHPKAGQPFDVPPQYDIDEKPLNGVLPSARRFDQSPLFDSSAVKYSQFRNLVEKRLKDDAGNPRDPNPPTQRKVA
>ID:YP_009005436.1 |[Enterobacter phage PG7]||_Enterobacter_phage_PG7_.gbk|baseplate wedge subu..|3099|NC_023561(173276):87388-90486:1 ^GeneID:18502451^ Enterobacter phage PG7, complete genome.|neighbours:ID:YP_009005435.1(1),ID:YP_009005437.1(1)|neighbour_genes:base plate wedge,baseplate wedge subu..|
MTVKAPSVTSLRITKLSANQVQIKWDDVGANFFYFVELAETRNQNGEIILPENYQWRNLGYTAENEFFEDNYIRPLSYYVMRVAVAAEGFEQSNWKMTEEFQSFETNVYTFEMMRQMTLSKQFIEEKFTKDNEDFVNFNRDTIMASLMDETFQFSPEYRTASSVNNFILKEDEYHEIQGDIAKTCKDKERVMLMESEGVLYLFERFQNIVKVSNDKGQTWKAVRLLNDRVGNPVSKNVYYQTRNTTYLLGYDRVFYGRKSNDIRWSADDVKFSSQDVTFAKIGDQLKLGFDVEIFGTYARLPLAVQKYAEAITATDSMIYVAGRDVVYRAKTRNAPIDQDPLSPTFGEKLFDNWTSRITGNSKAVCHNLVSVDGVTLALITGEVRNELDDRTIPDNVIDSESKGVYLLEGDNWVRVFGNTAEERRRIEHGYTSMSTNGTDIFFSSSNFKFLDSNVVPDPETTAKYGLLGAVKYEFTREWLSDKHYHMMSFRTNSKSGFKTFVPGAMNYYAEPFFNWSRKSKTRCWIDTSYRIVVVYSDITHSKVIDINGSGSPDRVLHEYWDKGTCTVTSPNIQFDNFTKYASGILFHKMSGEIISYFEFDYRVRDEVSIIWKPSEIFLKAYLQNQERVVPWTPDNRDGLKDPDLRPLLNTMMPDSYLLEESNFEAFCEAYIQYLSDGYGTQYNNLLNLIRNKYPREKDAWEYLWSEVYKRNIYLNPDKRDAVSRFFEARKSDFYSTKGIEASYQFLFKLLYNENVEIEIESNPGTEYDIIIESDSVNDDLVGHTIYTATGRTNVTYVERHYNEGRLQWRITIHNLLGRLIVGQEIKAERMPGFSGTIVQGVRGKELVENTIEYINRNRSYYVMKIKSNLPTSRYRNDVLRFVHPVGFGFIGITLLTMFINVGLTLKHVQTIINKYKNYKWDAGLPLIWPDRVAQLDSNGNIEHNDVTGEALYLPHPRANEDFDIPDDYDAENNNSVIAGQLPSERRKPMSPTFDQSAVTFSNWRDLVNSRLIDKVNIPRDPANPTQVKINE
>ID:AVR55345.1 |[Enterobacter phage myPSH1140]||_Enterobacter_phage_myPSH1140_.gbk|baseplate wedge init..|3099|MG999954(172614):88482-91580:1 ^^ Enterobacter phage myPSH1140, complete genome.|neighbours:ID:AVR55344.1(1),ID:AVR55346.1(1)|neighbour_genes:baseplate wedge init..,baseplate wedge init..|
MTVKAPSVTSLRITKLSANQVQIKWDDVGANFFYFVELAETRNSNGGVLLPENYQWRSLGYTAENEFFEDNYIRPLSYYVMRVAVAAEGFEQSNWKMTEEFQTFETNVYTFEMMREMTLSKQFIEEKFVKNNQSFVDFNRDTIMASLMDETFQFSPDYRTASSVDNFILKEDEYHEIQGDIAKICKDKERVMLMESEGILYLFERFQNIVKVSNDKGQTWKAVRLLNDRVGNPVSKNVYYQTRNTTYLLGYDRVFYGRKSNDIRWSSDDVKFSSQDVTFAKIGDQLKLGFDVEIFGTYARLPLAVQKYAEAITATDDMIYVAGRDVVYRAQTRNAPIDQDPLSPTFGEKLFDTWTSRITGNSKAVCHNLVSVNGKTLALITGEVKNDLDDRTVADNVVDSDSKGVYILEGDTWTRVFGNTAEERRRIEHGYTSLSTNGTEIFFSSSNFKFLDTNVVPDHETAAKYGLLGAVKYEYTREWLSDKHYHMMSFRTDSKSGFKTFVPGAMNYYAEPFFNWSRKSKTRCWIDTSYRIVVVYSDIVHTKVIDENGSGSPDRVLHEYWNKGTCTVTSPNIQFENFTKYASGVLFHKMSGEIISYYEFNYRVRDEVSIIWKPSEIFIKAYLQNQEREVPWTPDNRDGLKDPDLRPLLSTMMPDSYLLEESNFEAFCEAYIQYLSDGYGTQYNNLLNLIRNKYPREKDAWEYLWSEVYKRNIYLNPDKRDAVSRFFEARKSDFYSTKGIEASYQFLFKLLYNENVEIEIESNSGTEYDIIVESDSVNDDLVGQTIYTATGRTNVTYVERHYNEGRLQWRITIHNLLGRLIVGQELKAERMPGFSGTIVQGVRGKELVENTIEYINRNRSYYVMKIKSNLPTSRYRNDVLRFVHPVGFGFIGITLLTMFINVGLTLKHVQTIINKYKNYKWDAGLPTIWPDRVAQLDSNGNIEHDSVTGAALYLPHPRAGEDFEIPDDYNAENDNSVIAGQLPSERRKPMSPTFDQSAVTFSNWRDLVDARLIDKVNIPRDPAKPTQVKINE
>ID:YP_009607117.1 |[Enterobacter phage phiEap-3]||_Enterobacter_phage_phiEap-3_.gbk|baseplate wedge subu..|3087|NC_041980(175814):111135-114221:1 ^GeneID:40083123^ Enterobacter phage phiEap-3, complete genome.|neighbours:ID:YP_009607116.1(1),ID:YP_009607118.1(1)|neighbour_genes:baseplate wedge subu..,baseplate wedge subu..|
MIKAPSITSLRVDKLAANFVYLKWDDVGMDFYYVVELARSRDMDGTIIPDENLIWSQLGYSYENEWFSDQVAPNTRYKFRIQTTHEGFEPSDWVISDELWTFDENAYAYTTMREFTPADSFINEKFAKNNRDYVDFNDDVIMASLMVEDFVYSPLYSDVSQISDKILKQESYHEIQDHIEHVCNDIDRTFLVYSNGLLYLFERFQNMAKVSNDKGQTWYYYKALNDRVGNPVSRTVAYQSANTTYVLGYDRIFYGRTSTDIRWSSDEVRFSADDVTFAKLGNQSGLDFDVDSYNTYARLPGGVSKYAEAMACSSDWLYVAAKNVMRRIALRNTPIDTDPGSPTFGERIFDEVSYTIVPGNDKIVVKKMDVLNDRLYVLVTGEVKTAMMDPTVKANVIPSNDAGVYLWDETEKTFTRVYGKTEEERFYITHEYTNMSTNGDEVYISVGNYKYPGTLPDPDLVEKYPEDVHSAVKYDLVPGYTASISINFATVRANQNDPTVWNFGPQEYYNEANFSWHFRDKVSTWITNDNRPLVVYPETLYTLVTDSASPASTIRVNHEVWDKGTVTIYLNNIKFTGFTKYTNGVLLYRSGGRIIGFYELSYRARDELTIFWKPDNTLMVASLVNQERENPYTPDIEPGLIDPDLSHMITRFAPQSYLDNQQFEKFGEYYLQYISLGSNSYYNKLLNLIRNKYPREKNNVEYLWSEINRRNIYLDKTKREAVVRFFESRASDFYSTKGIEASYTFLFKLLYNEDVSVEIESSNSLEYDILVSSTNISQDIVGRTIYTPTGRANVTYIEREYENGQLRWSMTLHNAQGNFIEGQVVKSEKTNFTGMVIRGVRGKQMANNSIDYINRGRSYYVMKIRSNLPTSRYKDDVLRFVHPVGFGFMGITMLTVFINSGLSMTHNETIIDILRNYRFDSGYPKFWPDRIASMDGNGNQQFDLVTGEPLYTAHPRAGEPFDVPPEYDIEEKPLNGVLPSARRFDQSPLFDCSGVKYSQFRNLVDRRLKDDAGNPRDPNPPSQIKVGN
>ID:YP_009167970.1 |[Escherichia phage AR1]|AR1|_Enterobacteria_phage_AR1_DNA_.gbk|7|3099|NC_027983(167435):80335-83433:1 ^GeneID:26041985^ Enterobacteria phage AR1 DNA, complete genome.|neighbours:ID:YP_009167969.1(1),ID:YP_009167971.1(1)|neighbour_genes:6,8|
MTVKAPSVTSLRISKLSANQVQVRWDDVGANFYYFVEIAETKTDSGENLPSDQYRWINLGYTANNSFFFDDADPLTSYIIRVATAAQDFEQSDWVYTEEFETFATNAYTFQNMIEMQLANKFIQEKFTLNNSNYVNFNNDTIMAALMNESFQFSPSYVDVSSISNFIIGENEYHEIQGSIQQVCKDINRVYLMESEGILYLFERYQPVVKVSNDKGQTWKAVKLFNDRVGYPLSKTVYYQSANTTYVLGYDKIFYGRKSTDVRWSADDVRFSSQDITFAKLGDQLHLGFDVEIFATYATLPANVYRIAEAITCTDDYIYVVARDKVRYIKTSNAPIDSDPLSPTYSERLFEPDTMTITGNPKAVCYKMDSVGDKVFALIIGEVETLNANPRTSKIIDSADKGIYVLNHDTKTWKRVFGNTEEERRRIQPGYANMSTDGKLVSLSSSNFKFLSDNIVNDPETVVKYQLIGAVKYEFPREWLADKHYHMMAFIADEKSDWETFTPQPMKYYAEPFFNWSKKSNTRCWINNSDRAVVVYADLKYTKVIENIPETSPDRLVHEYWDDGDCTIVMPNVKFTGFKKYASGMLFYKSSGEIISYYDFNYRVRDTVEIIWKPTGIFLKAFLQNQERETPWSPEEEHGLADPDLRPLIGTMMPDSYLLQDSNFEAFCEAYIQYLSDGYGTQYNNLRNLIRNQYPREEHAWEYLWSEIYKRNIYLNADKRDAVARFFESRSYDFYSTKGIEASYKFLFKVLYNEEVEIEIESGAGTEYDIIVQSDSLTEDLVGQTIYTATGRCNVTYIERSYSNGKLQWTVTIHNLLGRLIAGQEVKAERLPSFEGEIIRGVKGKDLLQNNIDYINRSRSYYVMKIKSNLPSSRWKSDVIRFVHPVGFGFIAITLLTMFINVGLTLKHTETIINKYKNYKWDSGLPTEYADRVAKLTPTGEIEHDSVTGEAIYEPGPMAGVEYPLPDDYNAENNNSIFQGQLPSERRKLMSPLFDASGTTFAQFRDLVNKRLKDNIGNPRDPENPTQVKIDE
>ID:ANZ51043.1 |[Enterobacteria phage ATK47]||_Enterobacteria_phage_ATK47.gbk|baseplate wedge subu..|3099|KT184309(170020):85493-88591:-1 ^^ Enterobacteria phage ATK47, complete genome.|neighbours:ID:ANZ51042.1(-1),ID:ANZ51044.1(-1)|neighbour_genes:baseplate wedge subu..,baseplate wedge subu..|
MTVKAPAVTSLRISKLSANQVQIRWDDVGANFYYFVEIAETKTADGEIIPPASYRWINLGYTPNSNWFESSLDPLTSYIIRVSTAAEGFERSDWVYTEIFESFQTNAYTFQHMIEMQLANTFIREKFTNNNMAYVDFNNDTIMAALMNESFQFSPAYADISSIKNFIIGENEYHEIQGSIQQVCHDINRVYLMESEGILYLFERYQPVVKVSNDKGQTWKSVKLFNDRVGYPVSRTVYYQTGYTTYVLGYDKLFYGRKSTDVRWSADDVRFSSQDITFAKIGDQLNLGFDVEIFGNYASLPANVSRIAEAIVCNDDYVYVAARDKVRFIKTSNAPIDSDPLSPTYSERLFEQETFNITGNPKAVCYKMDSVGGKIFALIIGEVVNLNDDPRTTPIVDSADKGVYVLDHDAGTFKRVFGNTEEERRRIEPGYTSMSTDGVELSISSSNFKFLESDIVDDPKTQVKYGLIGAVKYEYPREWLADKHYHMMAFISTEDSQWESFTPQPMEYYAEPFFSYSRKSGTRCWINNSDKAVVIYSDLLYTKVIENHPLSSSDREVHEYWKDGDCTIVMPNVDFTGFKKYASGMIFYKSSGEIISYYDFSYRVRDNVSIIWKPTNIFLTASLQNQEKDTTWTPVEENGIADPDLRPLLTTMMPESYLLDNTNFEAFCEAYIQYLSDGYGTHYNNLLNLIKNQYPREEHAWEYLWSEIYKRNIYLNAEKRDLVSRFFESRSYDFYSTKGTEASYKFLFKVLYNEDVEIEIESSSGTEYDIIIESDSLTEDLVGQTIYTATGRCNVTYIERSYSKGKLQWTVTIHNLLGRLIQGQEVKAERLPGFEGEIVRGIKGKELSQNNIDYINRGRAYYVMKIKSKLPSSRWKSDVLRFVHPVGFGFIAITLLTMFINTGLTLKHVETIINKYKNYKWDSGLPTKYADRVAKLDPQGNVEFDPITGKAIYEIGPMAGQDYPLPEDYNAENNNSIFQGQLPSERRKLMSPLFDASGTTFSRFRDLVEQRLIDNVGNPRDPVNPPQVKLDE
>ID:ANZ51166.1 |[Enterobacteria phage ATK48]||_Enterobacteria_phage_ATK48.gbk|baseplate wedge subu..|3099|KT184310(169729):13997-17095:-1 ^^ Enterobacteria phage ATK48, complete genome.|neighbours:ID:ANZ51165.1(-1),ID:ANZ51167.1(-1)|neighbour_genes:baseplate wedge subu..,baseplate wedge subu..|
MTVKAPAVTSLRISKLSANQVQIRWDDVGANFYYFVEIAETKTADGEIIPPASYRWINLGYTPNSNWFESSLDPLTSYIIRVSTAAEGFERSDWVYTEIFESFQTNAYTFQHMIEMQLANTFIREKFTNNNMAYVDFNNDTIMAALMNESFQFSPAYADISSIKNFIIGENEYHEIQGSIQQVCHDINRVYLMESEGILYLFERYQPVVKVSNDKGQTWKSVKLFNDRVGYPVSRTVYYQTGYTTYVLGYDKLFYGRKSTDVRWSADDVRFSSQDITFAKIGDQLNLGFDVEIFGNYASLPANVSRIAEAIVCNDDYVYVAARDKVRFIKTSNAPIDSDPLSPTYSERLFEQETFNITGNPKAVCYKMDSVGGKIFALIIGEVVNLNDDPRTTPIVDSADKGVYVLDHDAGTFKRVFGNTEEERRRIEPGYTSMSTDGVELSISSSNFKFLESDIVDDPKTQVKYGLIGAVKYEYPREWLADKHYHMMAFISTEDSQWESFTPQPMEYYAEPFFSYSRKSGTRCWINNSDKAVVIYSDLLYTKVIENHPLSSSDREVHEYWKDGDCTIVMPNVDFTGFKKYASGMIFYKSSGEIISYYDFSYRVRDNVSIIWKPTNIFLTASLQNQEKDTTWTPVEENGIADPDLRPLLTTMMPESYLLDNTNFEAFCEAYIQYLSDGYGTHYNNLLNLIKNQYPREEHAWEYLWSEIYKRNIYLNAEKRDLVSRFFESRSYDFYSTKGTEASYKFLFKVLYNEDVEIEIESSSGTEYDIIIESDSLTEDLVGQTIYTATGRCNVTYIERSYSKGKLQWTVTIHNLLGRLIQGQEVKAERLPGFEGEIVRGIKGKELSQNNIDYINRGRAYYVMKIKSKLPSSRWKSDVLRFVHPVGFGFIAITLLTMFINTGLTLKHVETIINKYKNYKWDSGLPTKYADRVAKLDPQGNVEFDPITGKAIYEIGPMAGQDYPLPEDYNAENNNSIFQGQLPSERRKLMSPLFDASGTTFSRFRDLVEQRLIDNVGNPRDPVNPPQVKLDE
>ID:ANZ50754.1 |[Enterobacteria phage Aplg8]||_Enterobacteria_phage_Aplg8_.gbk|baseplate wedge init..|3099|KT184308(168496):25179-28277:1 ^^ Enterobacteria phage Aplg8, complete genome.|neighbours:ID:ANZ50753.1(1),ID:ANZ50755.1(1)|neighbour_genes:baseplate wedge subu..,baseplate wedge subu..|
MTVKAPSVTSLRISKLSANQVQVRWDDVGANFYYFVEIAETKTDSGEKLPSNQYRWINLGYTANNSFFFDDADPLTTYIIRVATAAQDFEQSDWIYTEEFETFATNAYTFQNMIEMQLANKFIQEKFTLNNSDYVNFNNDTIMAALMNESFQFSPSYVDVSSISNFIIGENEYHEIQGSIQQVCKDINRVYLMESEGILYLFERYQPVVKVSNDKGQTWKAVKLFNDRVGYPLSKTVYYQSANTTYVLGYDKIFYGRKSTDVRWSADDVRFSSQDITFAKLGDQLHLGFDVEIFATYATLPANVYRIAEAITCTDDYIYVVARDKVRYIKTSNAPIDSDPLSPTYSERLFEPDTMTITGNPKAVCYKMDSVGDKVFALIIGEVETLNANPRTSKIIDSADKGIYVLNHDEKTWKRVFGNTEEERRRIQPGYANMSTDGKLVSLSSSNFKFLSDNVVNDPETAAKYQLIGAVKYEFPREWLADKHYHMMAFIADENSDWETFTPQPMKYYAEPFFNWSKKSNTRCWINNSDRAVVVYADLKYTKVIENIPETSPDRLVHEYWDDGDCTIVMPNVKFTGFKKYASGMLFYKASGEIISYYDFNYRVRDTVEIIWKPTEVFLKAFLQNQEHETPWSPEEERGLADPDLRPLIGTMMPDSYLLQDSNFEAFCEAYIQYLSDGYGTQYNNLRNLIRNKYPREEHAWEYLWSEIYKRNIYLNADKRDAVARFFESRSYDFYSTKGIEASYKFLFKVLYNEEVEIEIESGAGTEYDIIVQSDSLTEDLVGQTIYTATGRCNVTYIERSYSNGKLQWTVTIHNLLGRLIAGQEVKAERLPSFEGEIIRGVKGKDLLQNNIDYINRSRSYYVMKIKSNLPSSRWKSDVIRFVHPVGFGFIAITLLTMFINVGLTLKHTETIINKYKNYKWDSGLPTEYADRVAKLTPTGEIEHDSVTGEAIYEPGPMAGVKYPLPDDYNAENNNSIFQGQLPSERRKLMSPLFDASGTTFAQFRDLVNKRLKDNIGNPRDPENPTQVKIDE
>ID:YP_007004293.1 |[Enterobacteria phage Bp7]||_Enterobacteria_phage_Bp7_.gbk|baseplate wedge init..|3096|NC_019500(168066):154624-157719:-1 ^GeneID:14007907^ Enterobacteria phage Bp7, complete genome.|neighbours:ID:YP_007004292.1(-1),ID:YP_007004294.1(-1)|neighbour_genes:baseplate wedge subu..,baseplate wedge subu..|
MSVQAPYVTSLRIDKLSANHVSILWDDVGANFYYFVELAQTKDAGVEIPDDRLFWRNLGYTPNNEWFEEAFISPNSFYKMRVAVAAQGFEQSEWVYTEEFETFSTNAYTFEHMREFTLSNKFIEEKFTKNNQNYVNFNTDAIMASLMTEDFNFTPAYSHLSSISNYVLKADRFHEIQGSIQAVCKDPKRSILMELGGVLYLLERFQSTAKVSNDKGQNWHYIRLFNDRVGNPVSRTAHYQTETTTYVLGYDQIFYGRKSSDIRWSADDVRFSSQDITFAKIGSDIDLPFEIEIFGSYAKLPLPISTIAEAICASDDFIYVAGRDRVYKAKTSEAPIDTDPSSPTYGEKIFESGYSTITGNPKAVCYKLDSIQGHTFALITGEVKEEKMDPTVESNVVDSESKGVYWLDTSTDTWTRVFGNTEEERRRIEHGYTSMSTDGEELFFSSSNFRYEVEVDSELPLEYPEIVTSAVKYVKDEQWIHDKHYLMMSFRSNSKSDFKEFKPGRMAYYAEPFFSWSRRDGTRSWITTGDHAMVVYNDALYQKIIDLNSGSSPERIVHEIWNKGFCKVTSPNIEFNGFKKYSSGMMIHKSTGELVGYFEFDYRVRDEVRVIWKPKEIMFTAELQNQEHEIPWKPKEEVGEQDPDLQPLLVKMIPDSYLLQDSNFEKFCEYYLQFISDGSGTHYNNLLNLIRNQYPREEDSWEYLWSEIYKRNIYLSKEKRDEVVRFFQARQTDFWSTKGTEASYKFLFKLLYNEDVEIDIESKNSIEYDIIVESDNISEDIVGQTIYTPTGRSNVTYIERNYKDGKLQWRLTIHNLLGRFIVGQEIKSERTSFKGMIVQGVRGKELLSNNIDYINRNRSYYVMTIKSNLPTSRYRNDVLRFVHPVGFGFVGITLLSMFVNVGLTLKHTETIINILKNYKWDSGLPSEWYDRVAVIGFDGNIERDPRTGLPVYNVGPKAGEPFDIPADYDAENDFSVFQGQLPHERIKKHSPLFDQSAATFANWRALVDKRLKDDIGNPRDPKVPTQVKIND
>ID:YP_004010016.1 |[Enterobacter phage CC31]||_Enterobacteria_phage_CC31_.gbk|7|3099|NC_014662(165540):79953-83051:1 ^GeneID:9926312^ Enterobacteria phage CC31, complete genome.|neighbours:ID:YP_004010015.1(1),ID:YP_004010017.1(1)|neighbour_genes:6,8|
MTVKAPSVTSLRITKLSANQVQIKWDDVGANFFYFVELAETRNSNGEIILPENYQWRNLGYTAENEFFEDNYIRPLSYYVMRVAVAAEGFEQSNWKMTEEFQSFETNVYTFEMMREMTLSKQFIEEKFTKNNQDFVNFNRDTIMASLMDETFQFSPDYRTSSSVDNFILKEDEYHEIQGDITKICKDKERVMLMESEGILYLFERFQNIVKVSNDKGQTWKAVRLLNDRVGNPVSKNVYYQTRNTTYLLGYDRVFYGRKSNDIRWSADDVKFSSQDVTFAKIGDQLKLGFDVEIFGTYARLPLAVQKYAEAITATDDMIYVAGRDVVYRAQTRNAPIDQDPLSPTFGEKLFDTWTSRITGNSKAVCHNLVSVEGKTLALITGEVKNDLDDRTVADNVVDSDSKGVYILEGDTWTRVFGNTAEERRRIEHGYTSLSTNGTEIFFSSSNFKFLDSNVVPDPDTAAKYGLLGAVKYEYTREWLSDKHYHMMSFRTNSKSGFKTFVPGAMNYYAEPFFNWSRKSKSRCWIDTSYRVVVVYSDIVHSKVIDANGSGSPDRVLHEYWDKGVCTVTSPNIQFDNFTKYASGILFHKMSGEIISYYEFNYRVRDEVSIIWKPSEIFLKAYLQNQERETPWTPDNRDGLKDPDLRPLLNTMMPDSYLLEESNFEAFCEAYIQYLSDGYGTQYNNLLNLIRNKYPREKDAWEYLWSEVYKRNIYLNPDKRDAVSRFFEARKSDFYSTKGIEASYQFLFKLLYNENVEIEIESNSGTEYDIIVESDSVNDDLVGQTIYTATGRTNVTYVERHYNEGRLQWRITIHNLLGRLIVGQELKAERMPGFSGIIVQGVRGKELVENTIEYINRNRSYYVMKIKSNLPTSRYRNDVLRFVHPVGFGFIGITLLTMFINVGLTLKHVQTIINKYKNYKWDAGLPSIWADRVAQLDSNGDIEHDPVTGEALYLPHPRAGEDFDIPADYDAENNNSVIAGQLPSERRKPMSPTFDQSAVTFSNWRDLVDARLIDKVNIPRDPANPTQVKINE
>ID:YP_009118823.1 |[Enterobacteria phage GEC-3S]||_Enterobacteria_phage_GEC-3S_.gbk|Putative baseplate w..|3087|NC_025425(163424):70887-73973:1 ^GeneID:23301179^ Enterobacteria phage GEC-3S complete genome.|neighbours:ID:YP_009118822.1(1),ID:YP_009118824.1(1)|neighbour_genes:Putative baseplate w..,Putative baseplate w..|
MIKAPSVTSLTIEKLSANQAYITWDDVGENFFYFVELAETRTRDGEIIPVDELSWVNLGYTAEQNWFEDKNLFPEYYYKFRVAVAAEGFEQSKWVETEEFQTFKTNAYNFSMMREFNLANEFIKEKFTYDNREYVKFNTDLIQASLMKEDFVFSPEYANMTNISNYIVVDENFHEIQDHIEKVCTDINRTMLAEMNGVLYLFERFQPIVKVSNDKGQSWKAYKAFNDRVGNPVSRTCVYQSKTTTYVLGYDRIFYGRQASDTRWSADDVRFSDDTITFAKVGDENDLGFDVEVFGVFSRLTGDTTKYAEAMACSDDYLWVGAKDVIRRIRLKNTPVDTVQGSPTFGEKIFDPDVIRVTGNDKAVIQKMDVIDGKLLVFVTGEVKQRYQDPTKPENVVPSDDAGVYLIGSDGLSFQRVFGNTPQEREYIQHGFSNMSTNGDEVFISHYNHHFESILPDPETAAKYELGEAVKYSQEPTYLTDKKIHQTTFRASYDDLRIWELGPQAYYNEADYTWMRRNGVRVWITNDNRPLVVYPEVIYTQEVDTSGILDQNRVNREVYDKGTVTCYLNNVKFEGFKQYASGVMFHKNTGEIIGFYQFNYRVRDQVGVYWKPTNVAFVAELQNQVREVPWVPVHYDREQDPDLRPLLNKMTPDSFLLENENFRKFSEYYLQFLSDGSGTYYNKLKNLIKNKYPREQDAYEYLWSEMNKRNIYADKNKRDAVVRFFESRKSDFYSTKGVEASYKFLFKLLYNEDVEIEVESQAGLEYDIVVSSTNIDEDIVGRTIYTPTGRANVTYLEREYEGGRLRWRVTIHNLIGRFEEGQVIKSEKTAFEGMILVGVRGKELLSSSIDYINRSRSQYTMKIKSALPVSRYANDVMRFVHPVGFGFIGVTLLTMFINSGLSMKHTETIIQSLKNYKFDSGLPSVYPDRVADLDVDGNIKKDPLTGKALYLTSPTMGEEFPVPPEYDQENSELFHGLKASERRFAMSPLFDQSAVTFSMFRELVDQRLKDNIGNPRDPKNPTQRKING
>ID:ANZ51579.1 |[Enterobacteria phage GiZh]||_Enterobacteria_phage_GiZh_.gbk|baseplate wedge init..|3099|KT184311(166514):130362-133460:1 ^^ Enterobacteria phage GiZh, complete genome.|neighbours:ID:ANZ51578.1(1),ID:ANZ51580.1(1)|neighbour_genes:baseplate wedge subu..,baseplate wedge subu..|
MTVKAPSVTSLRISKLSANQVQVRWDDVGANFYYFVEIAETKTNSGEKLPSNQYRWINLGYTANNSFFFDDADPLTSYIIRVATAAQDFEQSDWIYTEEFETFATNAYTFQNMIEMQLANKFIQEKFTLNNSDYVNFNNDTIMAALMNESFQFSPSYVDVSSISNFIIGENEYHEIQGSIQQVCKDINRVYLMESEGILYLFERYQPVVKVSNDKGQTWKAVKLFNDRVGYPLSKTVYYQSANTTYVLGYDKIFYGRKSTDVRWSADDVRFSSQDITFAKLGDQLHLGFDVEIFATYATLPANVYRIAEAITCTDDYIYVVARDKVRYIKTSNAPIDSDPLSPTYSERLFEPDTMTITGNPKAVCYKMDSIGDKVFALIIGEVETLNANPRTSKIIDSADKGIYVLNHDEKTWKRVFGNTEEERRRIQPGYANMSTDGKLVSLSSSNFKFLSDNVVNDPETAVKYQLIGAVKYEFPREWLADKHYHMMAFIADEKSDWETFTPQPMKYYAEPFFNWSKKSNTRCWINNSDKAVVVYADLKYTKVIENIPETSPDRLVHEYWDDGDCTIVMPNVKFTGFKKYASGMLFYKASGEIISYYDFNYRVRDTVEIIWKPTEVFLKAFLQNQEHETPWSPEEERGLADPDLRPLIGTMMPDSYLLQDSNFEAFCEAYIQYLSDGYGTQYNNLRNLIRNKYPREEHAWEYLWSEIYKRNIYLNADKRDAVARFFESRSYDFYSTKGIEASYKFLFKVLYNEEVEIEIESGAGTEYDIIVQSDSLTEDLVGQTIYTATGRCNVTYIERSYSNGKLQWTVTIHNLLGRLIAGQEVKAERLPSFEGEIIRGVKGKDLLQNNIDYINRSRSYYVMKIKSNLPSSRWKSDVIRFVHPVGFGFIAITLLTMFINVGLTLKHTETIINKYKNYKWDSGLPTEYADRVAKLTPTGEIEHDSVTGEAIYEPGPMAGVEYPLPDDYNAENNNSIFQGQLPSERRKLMSPLFDASGTTFAQFRDLVNKRLKDNIGNPRDPENPTQVKIDE
>ID:YP_003734295.1 |[Enterobacteria phage IME08]||_Enterobacteria_phage_IME08_.gbk|7|3093|NC_014260(172253):80041-83133:1 ^GeneID:9384455^ Enterobacteria phage IME08, complete genome.|neighbours:ID:YP_003734294.1(1),ID:YP_003734296.1(1)|neighbour_genes:6,8|
MSVQAPSVTSLRIDKLSANHVSILWDDVGANFYYFVELAQTKDAGESIPDDKLFWRNLGYTPNNNWFEERFISPNSFYKMRVAVAAQGFEQSDWVYTEEFETFSTNAYTFEHMREFTLSNKFIEEKFTKNNQSYVDFNSDAIMASMMTEDFTWTPAYSHLSSISNYVLKADRFHEIQGSIQAVCKDPNRSILMELGGVLYLLERFQNTAKVSNDKAQNWHYIRLFNDRVGNPVSRTAHYQTDTTTYVLGYDRIFYGRKSSDIRWSADDVRFSSQDVTFAKIGSDIDLDFEIEIFGSYARLPLAISTIAEAMCASDDFIYVAARDRVYKAKTTDAPIDTDPGSPTYGEKIFESGYSTITGNPKAVCYKLDSIQGNTFALITGEVKEERMDPTKEENVVDSESKGVYWLDVETDTWTRVFGNTEEERRRIEHGYTSMSTDGEEIFFSSSNFKYEVEVDNELPLEYPIVASAVKYVKDEQWIHDKHYLMMSFRANSKSDFKEFKPGRMAYYAEPFFSWSRRDGTRSWITTSNHAMVVYNDALYQKIIDLNSGSSPERIIREIWDKGFCTVTCPNIEFNGFKKYSSGIMIHKSSGELVGYFEFDYRVRDEVRIIWKPKEIMFTAELQNQEHEIPWTPKEETGEQDPDLRPLLVKMVPDSYLLQDSNFEKFCEYYLQFISDGSGTHYNNLLNLIRNQYPREEDAWEYLWSEIYKRNIYLSKEKRDEVVRFFQARQSDFWSTKGTEASYKFLFKLLYNEDVEIDIESKNSIEYDIIVESDNISEDIVGQTIYTPTGRSNVTYIERNYKDGKLQWRLTIHNLLGRFIVGQEIKSERTSFKGMIVQGVRGKELLSNNIDYINRNRSYYVMTIKSNLPTSRYRNDVLRFVHPVGFGFIGITLLSMFVNVGLTLKHTETIINILKNYKWDSGLPSEWYDRVAVIGFDGNIERDPRTGLPVYNVGPKAGEPFPIPDGYDAENDFSVFQGQLPHERIKKHSPLFDQSAVTFSKWRALVDDRLKADIGNPRDPQDPTQVKIDD
>ID:YP_002922499.1 |[Escherichia phage JS10]||_Enterobacteria_phage_JS10_.gbk|7|3096|NC_012741(171451):80303-83398:1 ^GeneID:7943549^ Enterobacteria phage JS10, complete genome.|neighbours:ID:YP_002922498.1(1),ID:YP_002922500.1(1)|neighbour_genes:6,8|
MSVQAPYVTSLRIDKLSANHVSILWDDVGANFYYFVELAQTKDAGVEIPDDRLFWRNLGYTPNNEWFEEAFISPNSFYKMRVAVAAQGFEQSEWVYTEEFETFSTNAYTFEHMREFTLSNKFIEEKFTKNNQNYVNFNTDAIMASLMTEDFNFTPAYSHLSSISNYVLKADRFHEIQGSIQAVCKDPRRSILMELGGVLYLLERFQSTAKVSNDKGQNWHYIRLFNDRVGNPVSRTAHYQTETTTYVLGYDQIFYGRKSSDIRWSADDVRFSSQDVTFAKIGSDIDLPFEIEIFGSYAKLPLPISTIAEAMCASDDFIYVAGRDRVYKAKTSEAPIDTDPSSPTYGEKIFESGYSTITGNPKAVCYKLDSIQGHTFALITGEVKEEKMDPTVEANVIDSESKGVYWLDVETDTWTRVFGNTEEERRRIEHGYTSMSTDGEELFFSSSNFRYEVEVDSELPWKYPEIVTSAVKYVKDEQWIHNKHYLMMSFRSNSKSDFKEFKPGRMAYYAEPFFSWSRRDGTRSWITTGDHAMVVYNDALYQKIIDLNSGSSPERIVHEIWNKGFCKVTSPNIEFNGFKKYSSGMMIHKSTGELVGYFEFDYRVRDEVRVIWKPKEIMFTAELQNQEHEIPWAPKEETGEQDPDLKPLLVKMVPDSYLLQDSNFEKFCEYYLQFISDGSGTHYNNLLNLIRNQYPREEDSWEYLWSEIYKRNIYLSKEKRDEVVRFFQARQSDFWSTKGTEASYKFLFKLLYNEDVEIDIESKNSIEYDIIVESDNISEDIVGQTIYTPTGRSNVTYIERNYKDGKLQWRLTIHNLLGRFIVGQEIKSERTSFKGMIVQGVRGKELLSNNIDYINRNRSYYVMTIKSNLPTSRYRNDVLRFVHPVGFGFIGITLLSMFVNVGLTLKHTETIINILKNYKWDSGLPSEWYDRVAVIGFDGNIERDPRTGAPMYNVGPKAGEPFDIPADYDAENDFSVFQGQLPHERIKKHSPLFDQSAVTFANWRALVDKRLKDDIGNPRDPKVPTQVKIND
>ID:YP_001595282.1 |[Escherichia phage JS98]||_Enterobacteria_phage_JS98.gbk|baseplate wedge subu..|3096|NC_010105(170523):81438-84533:1 ^^ Enterobacteria phage JS98, complete genome.|neighbours:ID:YP_001595281.1(1),ID:YP_001595283.1(1)|neighbour_genes:baseplate wedge subu..,baseplate wedge subu..|
MSVQAPYVTSLRIDKLSANHVSILWDDVGANFYYFVELAQTKDAGVEIPDDRLFWRNLGYTPNNEWFEEAFISPNSFYKMRVAVAAQGFEQSEWVYTEEFETFSTNAYTFEHMREFTLSNKFIEEKFTKNNQNYVNFNTDAIMASLMTEDFNFTPAYSHLSSISNYVLKADRFHEIQGSIQAVCKDPRRSILMELGGVLYLLERFQSTAKVSNDKGQNWHYIRLFNDRVGNPVSRTAHYQTETTTYVLGYDQIFYGRKSSDIRWSADDVRFSSQDVTFAKIGSDIDLPFEIEIFGSYAKLPLPISTIAEAMCASDDFIYVAGRDRVYKAKTSEAPIDTDPSSPTYGEKIFESGYSTITGNPKAVCYKLDSIQGHTFALITGEVKEEKMDPTVEANVIDSESKGVYWLDVETDTWTRVFGNTEEERRRIEHGYTSMSTDGEELFFSSSNFRYEVEVDSELPWKYPEIVTSAVKYVKDEQWIHNKHYLMMSFRSNSKSDFKEFKPGRMAYYAEPFFSWSRRDGTRSWITTGDHAMVVYNDALYQKIIDLNSGSSPERIVHEIWNKGFCKVTSPNIEFNGFKKYSSGMMIHKSTGELVGYFEFDYRVRDEVRVIWKPKEIMFTAELQNQEHEIPWAPKEETGEQDPDLKPLLVKMVPDSYLLQDSNFEKFCEYYLQFISDGSGTHYNNLLNLIRNQYPREEDSWEYLWSEIYKRNIYLSKEKRDEVVRFFQARQSDFWSTKGTEASYKFLFKLLYNEDVEIDIESKNSIEYDIIVESDNISEDIVGQTIYTPTGRSNVTYIERNYKDGKLQWRLTIHNLLGRFIVGQEIKSERTSFKGMIVQGVRGKELLSNNIDYINRNRSYYVMTIKSNLPTSRYRNDVLRFVHPVGFGFIGITLLSMFVNVGLTLKHTETIINILKNYKWDSGLPSEWYDRVAVIGFDGNIERDPRTGAPMYNVGPKAGEPFDIPADYDAENDFSVFQGQLPHERIKKHSPLFDQSAVTFANWRALVDKRLKDDIGNPRDPKVPTQVKIND
>ID:YP_002922214.1 |[Escherichia phage JSE]||_Enterobacteria_phage_JSE_.gbk|7|3087|NC_012740(166418):73594-76680:1 ^GeneID:7943182^ Enterobacteria phage JSE, complete genome.|neighbours:ID:YP_002922213.1(1),ID:YP_002922215.1(1)|neighbour_genes:6,8|
MIKAPSVTSLTIEKLSANQAYITWDDVGENFFYFVELAETRTRDGEIIPVDELSWVNLGYTAEQNWFEDKNLFPEYYYKFRVAVAAEGFEQSKWIETEEFQTFKTNAYNFSMMREFNLANEFVKQKFTYDNRDYIKFNTDLIQASLMKEDFVFSPEYANMTNISNYIVVDENFHEIQDHIEKVCIDINRTMLAEMNGVLYLFERFQPIVKVSNDKGQSWKAYKAFNDRVGNPVSRTCVYQSKTTTYVLGYDRIFYGRQARDTRWSADDVRFSDDTITFAKVGDENDLGFDVEVFGVFSRLTGDTTKYAEAMACSDDYLWVGAKDVIRRIRLKNTPVDTVQGSPTFGEKIFDPDVIRVTGNDKAVIQKMDVIDGKLLVFVTGEVKQRYQDPTKPENVVPSDDAGVYLIGSDGLSFQRVFGNTPQEREYIQHGFSNMSTNGDEVFISHYNHHFESILPDPETAAKYELGEAVKYSQEPTYLTDKKIHQTTFRASYDDLRIWELGPQAYYNEADYTWMRRNGVRVWITNDNRPLVVYPEVIYTQEVDTSGILDQNRVNREVYDKGTVTCYLNNVKFEGFKQYASGVMFHKNTGEIIGFYQFNYRVRDQVGVYWKPTNVAFVAELQNQVREVPWVPVHYDREQDPDLRPLLNKMTPDSFLLENENFRKFSEYYLQFLSDGSGTYYNKLKNLIKNKYPREQDAYEYLWSEMNKRNIYADKNKRDAVVRFFESRKSDFYSTKGVEASYKFLFKLLYNEDVEIEVESQAGLEYDIVVSSTNIDEDIVGRTIYTPTGRANVTYLEREYEGGRLRWRVTIHNLIGRFEEGQVIKSEKTAFEGMILVGVRGKELLSSSIDYINRSRSQYTMKIKSALPVSRYANDVMRFVHPVGFGFIGVTLLTMFINSGLSMRHVETIIQSLKNYKFDSGLPSVYPDRVADLDVDGNIKIDPLTGKPLYLTSPTIGEEFPVPPEYDQENSELFHGLKASERRFAMSPLFDQSAVTFSMFRELVDKRLKDNIGNPRDPKNPTQRKING
>ID:ANZ51778.1 |[Enterobacteria phage Kha5h]||_Enterobacteria_phage_Kha5h_.gbk|baseplate wedge init..|3099|KT184312(167318):105273-108371:1 ^^ Enterobacteria phage Kha5h, complete genome.|neighbours:ID:ANZ51777.1(1),ID:ANZ51779.1(1)|neighbour_genes:baseplate wedge subu..,baseplate wedge subu..|
MTVKAPSVTSLRISKLSANQVQVRWDDVGANFYYFVEIAETKTDSGEKLPSNQYRWINLGYTANNSFFFDDADPLTTYIIRVATAAQDFEQSDWIYTEEFETFATNAYTFQNMIEMQLANKFIQEKFTLNNSDYVNFNNDTIMAALMNESFQFSPSYVDVSSISNFIIGENEYHEIQGSIQQVCKDINRVYLMESEGILYLFERYQPVVKVSNDKGQTWKAVKLFNDRVGYPLSKTVYYQSANTTYVLGYDKIFYGRKSTDVRWSADDVRFSSQDITFAKLGDQLHLGFDVEIFATYATLPANVYRIAEAITCTDDYIYVVARDKVRYIKTSNAPIDSDPLSPTYSERLFEPDTMTITGNPKAVCYKMDSIGDKVFALIIGEVETLNANPRTSKIIDSADKGIYVLNHDTKTWKRVFGNTEEERRRIQPGYANMSTDGKLVSLSSSNFKFLSDNVVNDPETAAKYQLIGAVKYEFPREWLADKHYHMMAFIADEKSDWETFTPQPMKYYAEPFFNWSKKSNTRCWINNSDRVVVVYADLKYTKVIENIPETSPDRLVHEYWDDGDCTIVMPNVKFTGFKKYASGMLFYKASGEIISYYDFNYRVRDTVEIIWKPTEVFLKAFLQNQEHETPWSPEEERGLADPDLRPLIGTMMPDSYLLQDSNFEAFCEAYIQYLSDGYGTQYNNLRNLIRNKYPREEHAWEYLWSEIYKRNIYLNADKRDAVTRFFESRSYDFYSTKGIEASYKFLFKVLYNEEVEIEIESGAGTEYDIIVQSDSLTEDLVGQTIYTATGRCNVTYIERSYSNGKLQWTVTIHNLLGRLIAGQEVKAERLPSFEGEIIRGVKGKDLLQNNIDYINRSRSYYVMKIKSNLPSSRWKSDVIRFVHPVGFGFIAITLLTMFINVGLTLKHTETIINKYKNYKWDSGLPTEYADRVAKLTPTGEIEHDSVTGEAIYEPGPMAGVEYPLPDDYNAENNNSIFQGQLPSERRKLMSPLFDASGTTFAQFRDLVNKRLKDNIGNPRDPENPTQVKIDE
>ID:YP_001469483.1 |[Escherichia phage Phi1]||_Enterobacteria_phage_Phi1_.gbk|7|3087|NC_009821(164270):70442-73528:1 ^GeneID:5602158^ Enterobacteria phage Phi1, complete genome.|neighbours:ID:YP_001469482.1(1),ID:YP_001469484.1(1)|neighbour_genes:6,8|
MIKAPSVTSLTIEKLSANQAYITWDDVGENFFYFVELAETRTRDGEVIPVDELSWVNLGYTAEQNWFEDKNLFPEYYYKFRVAVAAEGFEQSKWVETEEFQTFKTNAYNFSMMREFNLANEFVKQKFTYDNRDYIKFNTDLIQASLMKEDFVFSPEYANMTNISNYIVVDENFHEIQDHIEKVCTDINRTMLAEMNGVLYLFERFQPIVKVSNDKGQSWKAYKAFNDRVGNPVSRTCVYQSKTTTYVLGYDRIFYGRQASDTRWIADDVRFSDDTITFAKVGDENDLGFDVEVFGVFSRLTGDTTKYAEAMACSDDYLWVGAKDVIRRIRLKNTPVDTVQGSPTFGEKIFDPDVIRVTGNDKAVIQKMDVIDGKLLVFVTGEVKQRYQDPTKPENVVPSDDAGVYLIGSDGLSFQRVFGNTPQEREYIQHGFSNMSTNGDEVFISHYNHHFESILPDPETAAKYELGEAVKYSQEPTYLTDKKIHQTTFRASYDDLRIWELGPQAYYNEADYTWMRRNGVRVWITNDNRPLVVYPEVIYTQEVDTSGILDQNRVNREVYDKGTVTCYLNNVKFEGFKQYASGVMFHKNTGEIIGFYQFNYRVRDQVGVYWKPTNVAFVAELQNQVREVPWVPVHYDREQDPDLRPLLNKMTPDSFLLENENFRKFSEYYLQFLSDGSGTYYNKLKNLIKNKYPREQDAYEYLWSEMNKRNIYADKNKRDAVVRFFESRKSDFYSTKGVEASYKFLFKLLYNEDVEIEVESQAGLEYDIVVSSTNIDEDIVGRTIYTPTGRANVTYLEREYEGGRLRWRVTIHNLIGRFEEGQVIKSEKTAFEGMILVGVRGKELLSSSIDYINRSRSQYTMKIKSALPVSRYANDVMRFVHPVGFGFIGVTLLTMFINSGLSMKHTETIIQSLKNYKFDSGLPSVYPDRVADLDVDGNIKKDPLTGKALYLTSPLIGDEFPVPPEYDQENSELFHGLKASERRFAMSPLFDQSAVTFSMFRELVDKRLKDNIGNPRDPKNPTQRKING
>ID:YP_009202887.1 |[Escherichia phage QL01]||_Enterobacteria_phage_QL01.gbk|baseplate wedge init..|3096|NC_028847(170527):80250-83345:1 ^GeneID:26629875^ Enterobacteria phage QL01, complete genome.|neighbours:ID:YP_009202886.1(1),ID:YP_009202888.1(1)|neighbour_genes:baseplate wedge subu..,baseplate wedge subu..|
MSVQAPYVTSLRIDKLSANHVSILWDDVGANFYYFVELAQTKDAGVEIPDDRLFWRNLGYTPNNEWFEEAFISPNSFYKMRVAVAAQGFEQSEWVYTEEFETFSTNAYTFEHMREFTLSNKFIEEKFTKNNQNYVNFNTDAIMASLMTEDFNFTPAYSHLSSISNYVLKADRFHEIQGSIQAVCKDPKRSILMELGGVLYLLERFQSTAKVSNDKGQNWHYIRLFNDRVGNPVSRTAHYQTETTTYVLGYDQIFYGRKSSDIRWSADDVRFSSQDITFAKIGSDIDLPFEIEIFGSYAKLPLPISTIAEAICASDDFIYVAGRDRVYKAKTSEAPIDTDPSSPTYGEKIFESRYSTITGNPKAVCYKLDSIQGHTFALITGEVKEEKMDPTVESNVVDSESKGVYWLDTSTDTWTRVFGNTEEERRRIEHGYTSMSTDGEELFFSSSNFRYEVEVDSELPLEYPEIVTSAVKYVKDEQWIHDKHYLMMSFRSNSKSDFKEFKPGRMAYYAEPFFSWSRRDGTRSWITTGDHAMVVYNDALYQKIIDLNSGSSPERIVHEIWNKGFCKVTSPNIEFNGFKKYSSGMMIHKSTGELVGYFEFDYRVRDEVRVIWKPKEIMFTAELQNQEHEIPWKPKEEVGEQDPDLQPLLVKMIPDSYLLQDSNFEKFCEYYLQFISDGSGTHYNNLLNLIRNQYPREEDSWEYLWSEIYKRNIYLSKEKRDEVVRFFQARQTDFWSTKGTEASYKFLFKLLYNEDVEIDIESKNSIEYDIIVESDNISEDIVGQTIYTPTGRSNVTYIERNYKDGKLQWRLTIHNLLGRFIVGQEIKSERTSFKGMIVQGVRGKELLSNNIDYINRNRSYYVMTIKSNLPTSRYRNDVLRFVHPVGFGFVGITLLSMFVNVGLTLKHTETIINILKNYKWDSGLPSEWYDRVAVIGFDGNIERDPRTGLPVYNVGPKAGEPFDIPADYDAENDFSVFQGQLPHKRIKKHSPLFDQSAVTFANWRALVDKRLKDDIGNPRDPKVPTQVKIND
>ID:AIT74247.1 |[Enterobacteria phage RB10]||_Enterobacteria_phage_RB10_.gbk|baseplate wedge subu..|3099|KM606999(168401):78535-81633:1 ^^ Enterobacteria phage RB10, complete genome.|neighbours:ID:AIT74246.1(1),ID:AIT74248.1(1)|neighbour_genes:baseplate wedge subu..,baseplate wedge subu..|
MTVKAPSATSLRISKLSANQVQVRWDDVGANFYYFVEIAETKTDSGENLPSDQYRWINLGYTANNSFFFDDADPLTSYIIRVATAAQDFEQSDWVYTEEFETFATNAYTFQNLIEMQLANKFIQEKFTLNNSNYVNFNNDTIIAALMNESFQFSPSYVDVSSISNFIIGENEYHEIQGSIQQVCKDINRVYLMESEGILYLFERYQPVVKVSNDKGQTWKAVKLFNDRVGYPLSKTVYYQSASTTYVLGYDKIFYGRKFTDVRWSADDVRFSSQDITFAKLGDQLHLGFDVEIFGTYATLPANVYRIAEAITCTDDYIYVVARDKVRYIKTSNAPIDSDPLSPTYSERLFEPDTMTITGNPKAVCYKMDSIGDKVFALIIGEVETLNANPRTSKIIDSADKGIYVLNHDMKTWKRVFGNTEEERRRIQPGYANMSTDGKLVSLSSSNFKFLSDNVVNDPETAAKYQLIGAVKYEFPREWLADKHYHMMAFIADEKSDWETFTLQPMKYYAEPFFNWSKKSNTRCWINNSDRAVVVYADLKYTKVIENIPETSPDRLVHEYWDDGDCTIVMPNVKFTGFKKYASGMLFYKSSGEIISYYDFNYRVRDTVEIIWKPTGIFLKAFLQNQERETPWSPEEEHGLADPDLRPLIGTMMPDSYLLQDSNFEAFCEAYIQYLSDGYGTQYNNLRNLIRNQYPREEHAWEYLWSEIYKRNIYLNADKRDAVARFFESRSYDFYSTKGIEASYKFLFKVLYNEEVEIEIESGAGTEYDIIVQSDSLTEDLVGQTIYTATGRCNVTYIERSYSNGKLQWTVTIHNLLGRLIAGQEVKAERLPSFEGEIIRGVKGKDLLQNNIDYINRSRSYYVMKIKSNLPSSRWKSDVIRFVHPVGFGFIAITLLTMFINVGLTLKHTETIINKYKNYKWDSGLPTEYADRVAKLTPTGEIEYDSVTGEAIYEPGPMAGVEYPLPDDYNAENNNSIFQGQLPSERRKLMSPLFDASGTTFAQFRDLVNKRLKDNIGNPRDPENPTQVKIDE
>ID:YP_002854489.1 |[Escherichia virus RB14]||_Enterobacteria_phage_RB14_.gbk|7|3099|NC_012638(165429):79204-82302:1 ^GeneID:7803905^ Enterobacteria phage RB14, complete genome.|neighbours:ID:YP_002854488.1(1),ID:YP_002854490.1(1)|neighbour_genes:6,8|
MTVKAPSVTSLRISKLSANQVQVRWDDVGANFYYFVEIAETKTDSGENLPSNQYRWINLGYTANNSFFFDDADPLTSYIIRVATAAQDFEQSDWVYTEEFETFATNAYTFQNMIEMQLANKFIQEKFTLNNSNYVNFNNDTIIAALMNESFQFSPSYVDVSSISNFIIGENEYHEIQGSIQQVCKDINRVYLMESEGILYLFERYQPVVKVSNDKGQTWKAVKLFNDRVGYPLSKTVYYQSASTTYVLGYDKIFYGRKSTDVRWSADDVRFSSQDITFAKLGDQLHLGFDVEIFGTYATLPANVYRIAEAITCTDDYIYVVARDKVRYIKTSNAPIDSDPLSPTYSERLFEPDTMTITGNPKAVCYKMDSIGDKVFALIIGEVETLNANPRTSKIIDSADKGIYVLNHDMKTWKRVFGNTEEERRRIQPGYANMSTDGKLVSLSSSNFKFLSDNVVNDPETAAKYQLIGAVKYEFPREWLADKHYHMMAFIADEKSDWETFTPQPMKYYAEPFFNWSKKSNTRCWINNSDRAVVVYADLKYTKVIENIPETSPDRLVHEYWDDGDCTIVMPNVKFTGFKKYASGMLFYKSSGEIISYYDFNYRVRDTVEIIWKPTGIFLKAFLQNQERETPWSPEEEHGLADPDLRPLIGTMMPDSYLLQDSNFEAFCEAYIQYLSDGYGTQYNNLRNLIRNQYPREEHAWEYLWSEIYKRNIYLNADKRDAVARFFESRSYDFYSTKGIEASYKFLFKVLYNEEVEIEIESGAGTEYDIIVQSDSLTEDLVGQTIYTATGRCNVTYIERSYSNGKLQWTVTIHNLLGRLIAGQEVKAERLPSFEGEIIRGVKGKDLLQNNIDYINRSRSYYVMKIKSNLPSSRWKSDVIRFVHPVGFGFIAITLLTMFINVGLTLKHTETIINKYKNYKWDSGLPTEYADRVAKLTPTGEIEYDSVTGEAIYEPGPMAGVEYPLPDDYNAENNNSIFQGQLPSERRKLMSPLFDASGTTFAQFRDLVNKRLKDNIGNPRDPENPTQVKIDE
>ID:YP_003858494.1 |[Escherichia virus RB16]||_Enterobacteria_phage_RB16_.gbk|7|3084|NC_014467(176788):110990-114073:1 ^GeneID:9712935^ Enterobacteria phage RB16, complete genome.|neighbours:ID:YP_003858493.1(1),ID:YP_003858495.1(1)|neighbour_genes:6,8|
MIKAPSITSLRVDKLAANFVYLKWDSVGMDFYYVVEMAETRGAGGAVIPDADLTWFQLGYAYVNEWFSTAVQPDSFYKFRIKVTHQGFEPSDWVYSDELWTFTLNAYAYSTMREFTPSDAFINEKFAKNNQNYVNFNTDVVMAALMKEDFVFSPLYTDVSQISDKILTQENYHEIQDHIEHVCNDINRTFLVASNGLLYLFERFQNMAKVSNDKGQTWHYYKAFNDRVGNPVSRSVAYQSTNTTYVLGYDRIFYGRTSTDIRWSADDVRFSADDIIFAKLGNQTGLDFDVDSYNTFAKLPGDVSKYAEAMACSDDWLYVAAKNIVRRIALKQTPIDTDPSSPTFGEKIFDETSYTIVPGNDKIVVKKMDVMDSKLYVLVTGEVKVALQDPTKPENVVPSVDSGVYQWQEDTKTFVRLYGNTEEERFFIEHEYTNMSTNGKEIYISVANYKYPGTLPDPELLITNPELVAAVKYDLRPGYTASLSINFATIRANIDDPTVWKFGAQEYYNEANYSWFFRDSVRTWITNDNRPLVVYPKIVYEMVTDTAGPSSTLRVNKEVWDRGHVTIYINNIKFTGFTKYTNGVLLYKSSGEIIGFFELSYRARDSLTIFWKPDNTLLIADLIQQEREQPYVPDLSPGLIDPDLSHMITRFAPQSYLDQEYFEKFGEYYLQFVSLGENTYYNKLLNLIRNKYPREKNCVEYLWSEVNRRNIYLDKTKRDQVVRFFESRASDFYSTKGIEASYKFLFKLLYNEDVSVEIESSNTLEYDILVSSTNISQDIVGRTIYTPTARANVTYIERDYEDGQLRWSMTLHNVIGNFLEGQVVKSEKTNFTGSILRGVRGKQMANNSIDYFNRGRSYYVMKIRSNLPASRYKDDVLRFVHPVGFGFIGITMLTVFINSGLSMTHSETIIDILRNYRFDSGYPKYWPDRVARLDGNGNQTFDLVTGEALYEPHPKAGQPFDVPPQYDIDEQPLNGVLPSARRFDQSPLFDSSAVKYSQFRNLVEKRLKDDAGNPRDPNPPTQRKVGK
>ID:AXF42463.1 |[Enterobacteria phage RB18]||_Enterobacteria_phage_RB18_.gbk|baseplate wedge subu..|3099|MH553563(166677):80179-83277:1 ^^ Enterobacteria phage RB18, complete genome.|neighbours:ID:AXF42462.1(1),ID:AXF42464.1(1)|neighbour_genes:baseplate wedge subu..,baseplate wedge subu..|
MTVKAPSVTSLRISKLSANQVQVRWDDVGANFYYFVEIAETKTDSGEKLPSNQYRWINLGYTANNSFFFDDADPLTTYIIRVATAAQDFEQSDWIYTEEFETFATNAYTFQNMIEMQLANKFIQEKFTLNNSDYVNFNNDTIMAALMNESFQFSPSYVDVSSISNFIIGENEYHEIQGSIQQVCKDINRVYLMESEGILYLFERYQPVVKVSNDKGQTWKAVKLFNDRVGYPLSKTVYYQSANTTYVLGYDKIFYGRKSTDVRWSADDVRFSSQDITFAKLGDQLHLGFDVEIFATYATLPANVYRIAEAITCTDDYIYVVARDKVRYIKTSNAPIDSDPLSPTYSERLFEPDTMTITGNPKAVCYKMDSVGDKVFALIIGEVETLNANPRTSKIIDSADKGIYVLNHDTKTWKRVFGNTEEERRRIQPGYANMSTDGKLVSLSSSNFKFLSDNVVNDPETAAKYQLIGAVKYEFPREWLADKHYHMMAFIADEKSDWETFTPQPMKYYAEPFFNWSKKSNTRCWINNSDRAVVVYADLKYTKVIENIPETSPDRLVHEYWDDGDCTIVMPNVKFTGFKKYASGMLFYKASGEIISYYDFNYRVRDTVEIIWKPTEVFLKAFLQNQEHETPWSPEEERGLADPDLRPLIGTMMPDSYLLQDSNFEAFCEAYIQYLSDGYGTQYNNLRNLIRNQYPREEHAWEYLWSEIYKRNIYLNADKRDAVARFFESRSYDFYSTKGIEASYKFLFKVLYNEEVEIEIESGAGTEYDVIIQSDSLTEDLVGQTIYTATGRCNVTYIERSYSNGKLQWTVTIHNLLGRLIAGQEVKAERLPGFEGEIIRGVKGKDLLQNNIDYINRSRSYYVMKIKSNLPSSRWKSDVIRFVHPVGFGFIAITLLTMFINVGLTLKHTETIINKYKNYKWDSGLPTEYADRVAKLTPTGEIEHDSVTGEAIYEPGPMAGVKYPLSDDYNAENNNSMFQGQLPSERRKLMSPLFDASGTTFAQFRDLVNKRLKDNIGNPRDPENPTQVKIDE
>ID:YP_009102358.1 |[Enterobacteria phage RB27]||_Enterobacteria_phage_RB27_.gbk|baseplate wedge subu..|3099|NC_025448(165179):78908-82006:1 ^GeneID:22113142^ Enterobacteria phage RB27, complete genome.|neighbours:ID:YP_009102357.1(1),ID:YP_009102359.1(1)|neighbour_genes:baseplate wedge subu..,baseplate wedge subu..|
MTVKAPSVTSLRISKLSANQVQVRWDDVGANFYYFVEIAETKTNSGENLPSNQYRWINLGYTANNSFFFDNANPLTSYIIRVATAAQDFEQSDWIYTEEFETFATNAYTFQNMIEMQLANKFIQEKFTLNNSDYVNFNNDTIMAALMNESFQFSPSYVDVSSISNFIIGENEYHEIQGSIQQVCKDINRVYLMESEGILYLFERYQPVVKVSNDKGQTWKAVKLFNDRVGYPLSKTVYYQSANTTYVLGYDKIFYGRKSTDVRWSADDVRFSSQDITFAKLGDQLHLGFDVEIFATYATLPANVYRIAEAITCTDDYIYVVARDKVRYIKTSNAPIDSDPLSPTYSERLFEPDTMTITGNPKAVCYKMDSIGDKVFALIIGEVETLNANPRTSKIIDSADKGIYVLNHATKTWKRVFGNTEEERRRIQPGYANMSTDGKLVSLSSSNFKFLSDNIVNDPETAAKYQLIGAVKYEFPREWLADKHYHMMAFIADEKSDWETFTPQPMKYYAEPFFNWSKKSNTRCWINNSDRAVVVYADLKYTKVIENIPETSPDRLVHEYWDDGDCTIVMPNVKFTGFKKYASGMLFYKSSGEIISYYDFNYRVRDTVEIIWKPTGIFLKAFLQNQERETPWSPEEEHGLADPDLRPLIGTMMPDSYLLQDSNFEAFCEAYIQYLSDGYGTQYNNLRNLIRNQYPREEHAWEYLWSEIYKRNIYLNADKRDAVARFFESRSYDFYSTKGIEASYKFLFKVLYNEEVEIEIESGAGTEYDIIVQSDSLTEDLVGQTIYTATGRCNVTYIERSYSNGKLQWTVTIHNLLGRLIAGQEVKAERLPSFEGEIIRGVKGKDLLQNNIDYINRSRSYYVMKIKSNLPSSRWKSDVIRFVHPVGFGFIAITLLTMFINVGLTLKHTETIINKYKNYKWDSGLPTEYADRVAKLTPTGEIEHDSVTGEAIYEPGPMAGVEYPLPDDYNAENNNSIFQGQLPSERRKLMSPLFDASGTTFAQFRDLVNKRLKDNIGNPRDPENPTQVKIDE
>ID:AIT74793.1 |[Enterobacteria phage RB33]||_Enterobacteria_phage_RB33_.gbk|baseplate wedge subu..|3099|KM607001(166007):80746-83844:1 ^^ Enterobacteria phage RB33, complete genome.|neighbours:ID:AIT74792.1(1),ID:AIT74794.1(1)|neighbour_genes:baseplate wedge subu..,baseplate wedge subu..|
MTVKAPSVTSLRISKLSANQVQVRWDDVGANFYYFVEIAETKSNSGENLPSNQYRWINLGYTANNSFFFDDADPLTSYIIRVATAAQDFEQSDWIYTEEFETFATNAYTFQNMIEMQLANKFIQEKFTLNNSDYVNFNNDTIMAALMNESFQFSPSYVDVSSISNFIIGENEYHEIQGSIQQVCKDINRVYLMESEGILYLFERYQPVVKVSNDKGQTWKAVKLFNDRVGYPLSKTVYYQSANTTYVLGYDKIFYGRKSTDVRWSADDVRFSSQDITFAKLGDQLHLGFDVEIFATYATLPANVYRIAEAITCTDDYIYVVARDKVRYIKTSNAPIDSDPLSPTYSERLFEPDTMTITGNPKAVCYKMDSIGDKVFALIIGEVETLNANPRTSKIIDSADKGIYVLNHATKTWKRVFGNTEEERRRIQPGYANMSTDGKLVSLSSSNFKFLSDNIVNDPETAAKYQLIGAVKYEFPREWLADKHYHMMAFIADEKSDWETFTPQPMKYYAEPFFNWSKKSNTRCWINNSDRAVVVYADLKYTKVIENIPETSPDRLVHEYWDDGDCTIVMPNVKFTGFKKYASGMLFYKSSGEIISYYDFNYRVRDTVEIIWKPTGIFLKAFLQNQERETPWSPEEEHGLADPDLRPLIGTMMPDSYLLQDSNFEAFCEAYIQYLSDGYGTQYNNLRNLIRNQYPREEHAWEYLWSEIYKRNIYLNADKRDAVARFFESRSYDFYSTKGIEASYKFLFKVLYNEEVEIEIESGAGTEYDIIVQSDSLTEDLVGQTIYTATGRCNVTYIERSYSNGKLQWTVTIHNLLGRLIAGQEVKAERLPSFEGEIIRGVKGKDLLQNNIDYINRSRSYYVMKIKSNLPSSRWKSDVIRFIHPVGFGFIAITLLTMFINVGLTLKHTETIINKYKNYKWDSGLPTEYADRVAKLTPTGEIEHDSVTGEAIYEPGPMAGVEYPLPDDYNAENNNSIFQGQLPSERRKLMSPLFDASGTTFAQFRDLVNKRLKDNIGNPRDPENPTQVKIDE
>ID:YP_009098538.1 |[Escherichia phage RB3]||_Enterobacteria_phage_RB3_.gbk|baseplate wedge subu..|3099|NC_025419(168402):78536-81634:1 ^GeneID:22113902^ Enterobacteria phage RB3, complete genome.|neighbours:ID:YP_009098537.1(1),ID:YP_009098539.1(1)|neighbour_genes:baseplate wedge subu..,baseplate wedge subu..|
MTVKAPSATSLRISKLSANQVQVRWDDVGANFYYFVEIAETKTDSGENLPSDQYRWINLGYTANNSFFFDDADPLTSYIIRVATAAQDFEQSDWVYTEEFETFATNAYTFQNLIEMQLANKFIQEKFTLNNSNYVNFNNDTIIAALMNESFQFSPSYVDVSSISNFIIGENEYHEIQGSIQQVCKDINRVYLMESEGILYLFERYQPVVKVSNDKGQTWKAVKLFNDRVGYPLSKTVYYQSASTTYVLGYDKIFYGRKFTDVRWSADDVRFSSQDITFAKLGDQLHLGFDVEIFGTYATLPANVYRIAEAITCTDDYIYVVARDKVRYIKTSNAPIDSDPLSPTYSERLFEPDTMTITGNPKAVCYKMDSIGDKVFALIIGEVETLNANPRTSKIIDSADKGIYVLNHDMKTWKRVFGNTEEERRRIQPGYANMSTDGKLVSLSSSNFKFLSDNVVNDPETAAKYQLIGAVKYEFPREWLADKHYHMMAFIADEKSDWETFTLQPMKYYAEPFFNWSKKSNTRCWINNSDRAVVVYADLKYTKVIENIPETSPDRLVHEYWDDGDCTIVMPNVKFTGFKKYASGMLFYKSSGEIISYYDFNYRVRDTVEIIWKPTGIFLKAFLQNQERETPWSPEEEHGLADPDLRPLIGTMMPDSYLLQDSNFEAFCEAYIQYLSDGYGTQYNNLRNLIRNQYPREEHAWEYLWSEIYKRNIYLNADKRDAVARFFESRSYDFYSTKGIEASYKFLFKVLYNEEVEIEIESGAGTEYDIIVQSDSLTEDLVGQTIYTATGRCNVTYIERSYSNGKLQWTVTIHNLLGRLIAGQEVKAERLPSFEGEIIRGVKGKDLLQNNIDYINRSRSYYVMKIKSNLPSSRWKSDVIRFVHPVGFGFIAITLLTMFINVGLTLKHTETIINKYKNYKWDSGLPTEYADRVAKLTPTGEIEYDSVTGEAIYEPGPMAGVEYPLPDDYNAENNNSIFQGQLPSERRKLMSPLFDASGTTFAQFRDLVNKRLKDNIGNPRDPENPTQVKIDE
>ID:YP_239183.1 |[Escherichia virus RB43]||_Enterobacteria_phage_RB43_.gbk|7|3084|NC_007023(180500):112348-115431:1 ^GeneID:3416284^ Enterobacteria phage RB43, complete genome.|neighbours:ID:YP_239182.1(1),ID:YP_239184.1(1)|neighbour_genes:6,8|
MIKAPSITSLRVDKLAANFVYLKWDSVGMDFYYVVEMAETRGAGGAVIPDADLTWFQLGYAYANEWFSTAVQPNSFYKFRIKVTHQGFEPSDWVYSDELWTFTLNAYAYSTMREFTPSDAFINEKFAKNNQNYVNFNNDVIMAALMKEDFVFSPLYTDVSQISDKILTQENYHEIQDHIEHVCNDINRTFLVASNGLLYLFERFQNMAKVSNDKGQTWHYYKAFNDRVGNPVARSIAYQSTNTTYVLGYDRIFYGRTSTDIRWSADDVRFSADDITFTKLGNQTGLDFDVDSYNTFAKLPGDVSKYAEAMACSDDWLYVAAKNIVRRIALKQTPIDTDPSSPTFGEKIFDETSYTIVPGNDKIVVKKMDVMDSKLYVLVTGEVKVALQDPTKPENVVPSVDSGVYQWQEDTKTFVRLYGNTEEERFFIEHEYTNMSTNGKEIYISVANYKYPGTLPDPELLITNPELVAAVKYDLRPGYTASLSINFATIRANIDDPTVWKFGAQEYYNEANYSWFFRDSVRTWITNDNRPLVVYPKIVYEMVTDTAGPSSTLRVNKEVWDRGHVTIYINNIKFTGFTKYTNGVLLYKSSGEIIGFFELSYRARDSLTIFWKPDNTLLIADLIQQEREQPYVPDLSPGLIDPDLSHMITRFAPQSYLDQEYFEKFGEYYLQFVSLGENTYYNKLLNLIRNKYPREKNCVEYLWSEVNRRNIYLDKTKRDQVVRFFESRASDFYSTKGIEASYKFLFKLLYNEDVSVEIESSNTLEYDILVSSTNISQDIVGRTIYTPTARANVTYIERDYEDGQLRWSMTLHNVIGNFLEGQVVKSEKTNFTGSILRGVRGKQMANNSIDYFNRGRSYYVMKIRSNLPASRYKDDVLRFVHPVGFGFIGITMLTVFINSGLSMTHSETIIDILRNYRFDSGYPKYWPDRVARLDGNGNQTFDLVTGEALYEPHPKAGQPFDVPPQYDIDEQPLNGVLPSARRFDQSPLFDSSAVKYSQFRNLVEKRLKDDAGNPRDPNPPTQRKVGK
>ID:NP_891709.1 |[Escherichia phage RB49]||_Enterobacteria_phage_RB49_.gbk|7|3087|NC_005066(164018):69718-72804:1 ^GeneID:1725461^ Enterobacteria phage RB49, complete genome.|neighbours:ID:NP_891708.1(1),ID:NP_891710.1(1)|neighbour_genes:6,8|
MIKAPSVTSLTIEKLSANQAYITWDDVGENFFYFVELAETRTRDGEIIPVDELSWVNLGYTAEQNWFEDKNLFPEYYYKFRVAVAAEGFEQSKWVETEEFQTFKTNAYNFSMMREFNLANEFIKEKFTYDNREYVKFNTDLIQASLMKEDFVFSPEYANMTNISNYIVVDENFHEIQDHIEKVCTDINRTMLAEMNGVLYLFERFQPIVKVSNDKGQSWKAYKAFNDRVGNPVSRTCVYQSKTTTYVLGYDRIFYGRQASDTRWSADDVRFSDDTITFAKVGDENDLGFDVEVFGVFSRLTGDTTKYAEAMACSDDYLWVGAKDVIRRIRLKNTPVDTVQGSPTFGEKIFDPDVIRVTGNDKAVIQKMDVIDGKLLVFVTGEVKQRYQDPTKPENVVPSDDAGVYLIGSDGLSFQRVFGNTPQEREYIQHGFSNMSTNGDEVFISHYNHHFESILPDPETAAKYELGEAVKYSQEPTYLTDKKIHQTTFRASYDDLRIWELGPQAYYNEADYTWMRRNGVRVWITNDNRPLVVYPEVIYTQEVDTSGILDQNRVNREVYDKGTVTCYLNNVKFEGFKQYASGVMFHKNTGEIIGFYQFNYRVRDQVGVYWKPTNVAFVAELQNQVREVPWVPVHYDREQDPDLRPLLNKMTPDSFLLENENFRKFSEYYLQFLSDGSGTYYNKLKNLIKNKYPREQDAYEYLWSEMNKRNIYADKNKRDAVVRFFESRKSDFYSTKGVEASYKFLFKLLYNEDVEIEVESQAGLEYDIVVSSTNIDEDIVGRTIYTPTGRANVTYLEREYEGGRLRWRVTIHNLIGRFEEGQVIKSEKTAFEGMILVGVRGKELLSSSIDYINRSRSQYTMKIKSALPVSRYANDVMRFVHPVGFGFIGVTLLTMFINSGLSMKHTETIIQSLKNYKFDSGLPSVYPDRVADLDVDGNIKKDPLTGKALYLTSPTMGEEFPVPPEYDQENSELFHGLKASERRFAMSPLFDQSAVTFSMFRELVDKRLKDNIGNPRDPKNPTQRKING
>ID:YP_002854111.1 |[Enterobacteria phage RB51]||_Enterobacteria_phage_RB51_.gbk|7|3099|NC_012635(168394):82557-85655:1 ^GeneID:7803417^ Enterobacteria phage RB51, complete genome.|neighbours:ID:YP_002854110.1(1),ID:YP_002854112.1(1)|neighbour_genes:6,8|
MTVKAPSVTSLRISKLSANQVQVRWDDVGANFYYFVEIAETKSNSGENLPSNQYRWINLGYTANNSFFFDDADPLTSYIIRVATAAQDFEQSDWIYTEEFETFATNAYTFQNMIEMQLANKFIQEKFTLNNSNYVNFNNDTIMAALMNESFQFSPSYADVSSISNFIIGENEYHEIQGSIQQVCKDINRVYLMESEGILYLFERYQPVVKVSNDKGQTWKAVKLFNDRVGYPLSKTVYYQSANTTYVLGYDKIFYGRKSTDVRWSADDVRFSSQDITFAKLGDQLHLGFDVEIFATYATLPANVYRIAEAITCTDDYIYVVARDKVRYIKTSNAPIDSDPLSPTYSERLFEPDTMTITGNPKAVCYKMDSIGDKVFALIIGEVETLNANPRTSKIIDSADKGIYVLNQDTKTWKRVFGNTEEERRRIQPGYANMSTDGKLVSLSSSNFKFLSDNVVNDPETAVKYQLIGAVKYEFPREWLADKHYHMMAFIADEKSDWETFTPQPMKYYAEPFFNWSKKSNTRCWINNSDKAVVVYADLKYTKVIENIPETSPDRLVHEYWDDGDCTIVMPNVKFTGFKKYASGMLFYKSSGEIISYYDFNYRVRDTVEIIWKPTEVFLKAFLQNQERETPWSPEEERGLADPDLRPLIGTMMPDSYLLQDSNFEAFCEAYIQYLSDGYGTQYNNLRNLIRNQYPREEHAWEYLWSEIYKRNIYLNADKRDAVARFFESRSYDFYSTKGIEASYKFLFKVLYNEEVEIEIESGAGTEYDVIIQSDSLTEDLVGQTIYTATGRCNVTYIERSYSNGKLQWTVTIHNLLGRLIAGQEVKAERLPGFEGEIIRGVKGKDLLQNNIDYINRSRSYYVMKIKSNLPSSRWKSDVIRFVHPVGFGFIAITLLTMFINVGLTLKHTETIINKYKNYKWDSGLPTEYADRVAKLTPTGEIEHDSVTGEAIYEPGPMAGVEYPLPDDYNAENNNSIFQGQLPSERRKLMSPLFDASGTTFAQFRDLVNKRLKDNIGNPRDPENPTQVKIDE
>ID:AIT75064.1 |[Enterobacteria phage RB55]||_Enterobacteria_phage_RB55_.gbk|baseplate wedge subu..|3099|KM607002(168896):83004-86102:1 ^^ Enterobacteria phage RB55, complete genome.|neighbours:ID:AIT75063.1(1),ID:AIT75065.1(1)|neighbour_genes:baseplate wedge subu..,baseplate wedge subu..|
MTVKAPSVTSLRISKLSANQVQVRWDDVGANFYYFVEIAETKTNSGENLPSNQYRWINLGYTANNSFFFDDADPLTTYIIRVATAAQDFEQSDWIYTEEFETFATNAYTFQNMIEMQLANKFIQEKFTLNNSDYVNFNNDTIMAALMNESFQFSPSYVDVSSISNFIIGENEYHEIQGSIQQVCKDINRVYLMESEGILYLFERYQPVVKVSNDKGQTWKAVKLFNDRVGYPLSKTVYYQSANTTYVLGYDKIFYGRKSTDVRWSADDVRFSSQDITFAKLGDQLHLGFDVEIFATYATLPANVYRIAEAITCTDDYIYVVARDKVRYIKTSNAPIDSDPLSPTYSERLFEPDTMTITGNPKAVCYKMDSICDKVFALIIGEVETLNANPRTSKIIDSADKGIYVLNHDEKTWKRVFGNTEEERRRIQPGYANMSTDGKLVSLSSSNFKFLSDNVVNDPETAAKYQLIGAVKYEFPREWLADKHYHMMAFIADETSDWETFTPQPMKYYAEPFFNWSKKSNTRCWINNSDRAVVVYADLKYTKVIENIPETSPDRLVHEYWDDGDCTIVMPNVKFTGFKKYASGMLFYKASGEIISYYDFNYRVRDTVEIIWKPTEVFLKAFLQNQEHETPWSPEEERGLADPDLRPLIGTMMPDSYLLQDSNFEAFCEAYIQYLSDGYGTQYNNLRNLIRNQYPREEHAWEYLWSEIYKRNIYLNADKRDAVARFFESRSYDFYSTKGIEASYKFLFKVLYNEEVEIEIESGAGTEYDIIVQSDSLTEDLVGQTIYTATGRCNVTYIERSYSNGKLQWTVTIHNLLGRLIAGQEVKAERLPSFEGEIIRGVKGKDLLQNNIDYINRSRSYYVMKIKSNLPSSRWKSDVIRFVHPVGFGFIAITLLTMFINVGLTLKHTETIINKYKNYKWDSGLPTEYADRIAKLTPTGEIEHDSVTGEAIYEPGPMAGVKYPLPDDYNAENNNSIFQGQLPSERRKLMSPLFDASGTTFAQFRDLVNKRLKDNIGNPRDPENPTQVKIDE
>ID:AIT75337.1 |[Enterobacteria phage RB59]||_Enterobacteria_phage_RB59_.gbk|baseplate wedge subu..|3099|KM607003(168966):83017-86115:1 ^^ Enterobacteria phage RB59, complete genome.|neighbours:ID:AIT75336.1(1),ID:AIT75338.1(1)|neighbour_genes:baseplate wedge subu..,baseplate wedge subu..|
MTVKAPSVTSLRISKLSANQVQVRWDDVGANFYYFVEIAETKTNSGENLPSNQYRWINLGYTANNSFFFDDADPLTTYIIRVATAAQDFEQSDWIYTEEFETFATNAYTFQNMIEMQLANKFIQEKFTLNNSDYVNFNNDTIMAALMNESFQFSPSYVDVSSISNFIIGENEYHEIQGSIQQVCKDINRVYLMESEGILYLFERYQPVVKVSNDKGQTWKAVKLFNDRVGYPLSKTVYYQSANTTYVLGYDKIFYGRKSTDVRWSADDVRFSSQDITFAKLGDQLHLGFDVEIFATYATLPANVYRIAEAITCTDDYIYVVARDKVRYIKTSNAPIDSDPLSPTYSERLFEPDTMTITGNPKAVCYKMDSICDKVFALIIGEVETLNANPRTSKIIDSADKGIYVLNHDEKTWKRVFGNTEEERRRIQPGYANMSTDGKLVSLSSSNFKFLSDNVVNDPETAAKYQLIGAVKYEFPREWLADKHYHMMAFIADETSDWETFTPQPMKYYAEPFFNWSKKSNTRCWINNSDRAVVVYADLKYTKVIENIPETSPDRLVHEYWDDGDCTIVMPNVKFTGFKKYASGMLFYKASGEIISYYDFNYRVRDTVEIIWKPTEVFLKAFLQNQEHETPWSPEEERGLADPDLRPLIGTMMPDSYLLQDSNFEAFCEAYIQYLSDGYGTQYNNLRNLIRNQYPREEHAWEYLWSEIYKRNIYLNADKRDAVARFFESRSYDFYSTKGIEASYKFLFKVLYNEEVEIEIESGAGTEYDIIVQSDSLTEDLVGQTIYTATGRCNVTYIERSYSNGKLQWTVTIHNLLGRLIAGQEVKAERLPSFEGEIIRGVKGKDLLQNNIDYINRSRSYYVMKIKSNLPSSRWKSDVIRFVHPVGFGFIAITLLTMFINVGLTLKHTETIINKYKNYKWDSGLPTEYADRIAKLTPTGEIEHDSVTGEAIYEPGPMAGVKYPLPDDYNAENNNSIFQGQLPSERRKLMSPLFDASGTTFAQFRDLVNKRLKDNIGNPRDPENPTQVKIDE
>ID:AIT73160.1 |[Enterobacteria phage RB5]||_Enterobacteria_phage_RB5_.gbk|baseplate wedge subu..|3099|KM606995(168394):78528-81626:1 ^^ Enterobacteria phage RB5, complete genome.|neighbours:ID:AIT73159.1(1),ID:AIT73161.1(1)|neighbour_genes:baseplate wedge subu..,baseplate wedge subu..|
MTVKAPSATSLRISKLSANQVQVRWDDVGANFYYFVEIAETKTDSGENLPSDQYRWINLGYTANNSFFFDDADPLTSYIIRVATAAQDFEQSDWVYTEEFETFATNAYTFQNLIEMQLANKFIQEKFTLNNSNYVNFNNDTIIAALMNESFQFSPSYVDVSSISNFIIGENEYHEIQGSIQQVCKDINRVYLMESEGILYLFERYQPVVKVSNDKGQTWKAVKLFNDRVGYPLSKTVYYQSASTTYVLGYDKIFYGRKFTDVRWSADDVRFSSQDITFAKLGDQLHLGFDVEIFGTYATLPANVYRIAEAITCTDDYIYVVARDKVRYIKTSNAPIDSDPLSPTYSERLFEPDTMTITGNPKAVCYKMDSIGDKVFALIIGEVETLNANPRTSKIIDSADKGIYVLNHDMKTWKRVFGNTEEERRRIQPGYANMSTDGKLVSLSSSNFKFLSDNVVNDPETAAKYQLIGAVKYEFPREWLADKHYHMMAFIADEKSDWETFTLQPMKYYAEPFFNWSKKSNTRCWINNSDRAVVVYADLKYTKVIENIPETSPDRLVHEYWDDGDCTIVMPNVKFTGFKKYASGMLFYKSSGEIISYYDFNYRVRDTVEIIWKPTGIFLKAFLQNQERETPWSPEEEHGLADPDLRPLIGTMMPDSYLLQDSNFEAFCEAYIQYLSDGYGTQYNNLRNLIRNQYPREEHAWEYLWSEIYKRNIYLNADKRDAVARFFESRSYDFYSTKGIEASYKFLFKVLYNEEVEIEIESGAGTEYDIIVQSDSLTEDLVGQTIYTATGRCNVTYIERSYSNGKLQWTVTIHNLLGRLIAGQEVKAERLPSFEGEIIRGVKGKDLLQNNIDYINRSRSYYVMKIKSNLPSSRWKSDVIRFVHPVGFGFIAITLLTMFINVGLTLKHTETIINKYKNYKWDSGLPTEYADRVAKLTPTGEIEYDSVTGEAIYEPGPMAGVEYPLPDDYNAENNNSIFQGQLPSERRKLMSPLFDASGTTFAQFRDLVNKRLKDNIGNPRDPENPTQVKIDE
>ID:YP_009167525.1 |[Enterobacteria phage RB68]||_Enterobacteria_phage_RB68_.gbk|baseplate wedge subu..|3099|NC_027979(168401):82557-85655:1 ^GeneID:26041635^ Enterobacteria phage RB68, complete genome.|neighbours:ID:YP_009167524.1(1),ID:YP_009167526.1(1)|neighbour_genes:baseplate wedge subu..,baseplate wedge subu..|
MTVKAPSVTSLRISKLSANQVQVRWDDVGANFYYFVEIAETKSNSGENLPSNQYRWINLGYTANNSFFFDDADPLTSYIIRVATAAQDFEQSDWIYTEEFETFATNAYTFQNMIEMQLANKFIQEKFTLNNSNYVNFNNDTIMAALMNESFQFSPSYADVSSISNFIIGENEYHEIQGSIQQVCKDINRVYLMESEGILYLFERYQPVVKVSNDKGQTWKAVKLFNDRVGYPLSKTVYYQSANTTYVLGYDKIFYGRKSTDVRWSADDVRFSSQDITFAKLGDQLHLGFDVEIFATYATLPANVYRIAEAITCTDDYIYVVARDKVRYIKTSNAPIDSDPLSPTYSERLFEPDTMTITGNPKAVCYKMDSIGDKVFALIIGEVETLNANPRTSKIIDSADKGIYVLNQDTKTWKRVFGNTEEERRRIQPGYANMSTDGKLVSLSSSNFKFLSDNVVNDPETAVKYQLIGAVKYEFPREWLADKHYHMMAFIADEKSDWETFTPQPMKYYAEPFFNWSKKSNTRCWINNSDKAVVVYADLKYTKVIENIPETSPDRLVHEYWDDGDCTIVMPNVKFTGFKKYASGMLFYKSSGEIISYYDFNYRVRDTVEIIWKPTEVFLKAFLQNQERETPWSPEEERGLADPDLRPLIGTMMPDSYLLQDSNFEAFCEAYIQYLSDGYGTQYNNLRNLIRNQYPREEHAWEYLWSEIYKRNIYLNADKRDAVARFFESRSYDFYSTKGIEASYKFLFKVLYNEEVEIEIESGAGTEYDVIIQSDSLTEDLVGQTIYTATGRCNVTYIERSYSNGKLQWTVTIHNLLGRLIAGQEVKAERLPGFEGEIIRGVKGKDLLQNNIDYINRSRSYYVMKIKSNLPSSRWKSDVIRFVHPVGFGFIAITLLTMFINVGLTLKHTETIINKYKNYKWDSGLPTEYADRVAKLTPTGEIEHDSVTGEAIYEPGPMAGVEYPLPDDYNAENNNSIFQGQLPSERRKLMSPLFDASGTTFAQFRDLVNKRLKDNIGNPRDPENPTQVKIDE
>ID:NP_861858.1 |[Escherichia phage RB69]||_Enterobacteria_phage_RB69_.gbk|7|3099|NC_004928(167560):85787-88885:1 ^GeneID:1494284^ Enterobacteria phage RB69, complete genome.|neighbours:ID:NP_861857.1(1),ID:NP_861859.1(1)|neighbour_genes:6,8|
MTVKAPAVTSLRLSKLSANQVQIRWDEVGANFYYFVEIAETKTANGEAIPRNSYRWTNLGYTADNNFFESGLNSLTTYMMRVATAAEGFEQSDWRYTEEFETFEINAYTFQHMIEMQLANEFISEKFTKNNTNYVDFNNDTIMAALMSESFQFSPAYTDVSSIRNFIIGENQYHEIQGHIQDVCKDINRVYLMESEGILYLFERFQPIVKVSNDKGQTWKAVKLLNDRVGYPLSRTVYYQSEYTTYLLGYDKIFYGRKSSDIRWSADDVRFSSQDVTFAKIGDRLNLGFDVEIFGTYASLPGNVSRIAEAITCNDDYVYIAARDKVRFVKTSNAPIDSDPLSPTYSERLFEPETFTITGNPKAVCYKMDSVGGRIFALIIGEVENVNDDPRTKPILDSVDKGVYVLDHDAGTFKRIFGNTEEERRRIEPAFTNMSTDGVELYISSSNFKFLESDIVDDPETQSKYGLLGAVKYEYPREWLADKHYHMMIFASNEESNWETFSPTPMQYYAEPFFSYSRKSGTRSWINNSDRAVVIYSDLLYTKVVESHPSTSPDRKVHEYWNDGDCKIVMPNIEFTGFKKYASGMLFYKSSGEIISYYDFSYRVRDNVSIIWKPTNVFLTSSLQNQEKETSWVPVEETGLADPDLRPLLTTMMPESYLLDNTNFEAFCEAYIQYLSDGYGTHYNNLLNLIKNKYPREEHAWEYLWSEIYKRNIYLNAEKRDLVSRFFESRSYDFYSTKGTEASYKFLFKVLYNEDVEVEIESSAGTEYDIIIQSDSISEDLVGQTIYTATGRCNVTYLERSYSKGKLQWTVTIHNLLGRLLVGQEVKAERLADFEGEIVRGIKGKELAQNTIDYFNRGRAYYVMKIKSNLPSSRWKSDVLRFVHPVGFGFIAITLLTMFINTGLTLKHVETIINKYKNYKWDSGLPTEYADRVARLDPQGNVEFNPATGEVIYDAGPYAGIEYPLPANYNEENDNSIFQGQLPSERRKPMSPLFDASGTTFSRFRELVNERLLDNVGNPRDPINPPQVKLDE
>ID:AIT73431.1 |[Enterobacteria phage RB6]||_Enterobacteria_phage_RB6_.gbk|baseplate wedge subu..|3099|KM606996(168394):78528-81626:1 ^^ Enterobacteria phage RB6, complete genome.|neighbours:ID:AIT73430.1(1),ID:AIT73432.1(1)|neighbour_genes:baseplate wedge subu..,baseplate wedge subu..|
MTVKAPSATSLRISKLSANQVQVRWDDVGANFYYFVEIAETKTDSGENLPSDQYRWINLGYTANNSFFFDDADPLTSYIIRVATAAQDFEQSDWVYTEEFETFATNAYTFQNLIEMQLANKFIQEKFTLNNSNYVNFNNDTIIAALMNESFQFSPSYVDVSSISNFIIGENEYHEIQGSIQQVCKDINRVYLMESEGILYLFERYQPVVKVSNDKGQTWKAVKLFNDRVGYPLSKTVYYQSASTTYVLGYDKIFYGRKFTDVRWSADDVRFSSQDITFAKLGDQLHLGFDVEIFGTYATLPANVYRIAEAITCTDDYIYVVARDKVRYIKTSNAPIDSDPLSPTYSERLFEPDTMTITGNPKAVCYKMDSIGDKVFALIIGEVETLNANPRTSKIIDSADKGIYVLNHDMKTWKRVFGNTEEERRRIQPGYANMSTDGKLVSLSSSNFKFLSDNVVNDPETAAKYQLIGAVKYEFPREWLADKHYHMMAFIADEKSDWETFTLQPMKYYAEPFFNWSKKSNTRCWINNSDRAVVVYADLKYTKVIENIPETSPDRLVHEYWDDGDCTIVMPNVKFTGFKKYASGMLFYKSSGEIISYYDFNYRVRDTVEIIWKPTGIFLKAFLQNQERETPWSPEEEHGLADPDLRPLIGTMMPDSYLLQDSNFEAFCEAYIQYLSDGYGTQYNNLRNLIRNQYPREEHAWEYLWSEIYKRNIYLNADKRDAVARFFESRSYDFYSTKGIEASYKFLFKVLYNEEVEIEIESGAGTEYDIIVQSDSLTEDLVGQTIYTATGRCNVTYIERSYSNGKLQWTVTIHNLLGRLIAGQEVKAERLPSFEGEIIRGVKGKDLLQNNIDYINRSRSYYVMKIKSNLPSSRWKSDVIRFVHPVGFGFIAITLLTMFINVGLTLKHTETIINKYKNYKWDSGLPTEYADRVAKLTPTGEIEYDSVTGEAIYEPGPMAGVEYPLPDDYNAENNNSIFQGQLPSERRKLMSPLFDASGTTFAQFRDLVNKRLKDNIGNPRDPENPTQVKIDE
>ID:AIT73702.1 |[Enterobacteria phage RB7]||_Enterobacteria_phage_RB7_.gbk|baseplate wedge subu..|3099|KM606997(168395):78529-81627:1 ^^ Enterobacteria phage RB7, complete genome.|neighbours:ID:AIT73701.1(1),ID:AIT73703.1(1)|neighbour_genes:baseplate wedge subu..,baseplate wedge subu..|
MTVKAPSATSLRISKLSANQVQVRWDDVGANFYYFVEIAETKTDSGENLPSDQYRWINLGYTANNSFFFDDADPLTSYIIRVATAAQDFEQSDWVYTEEFETFATNAYTFQNLIEMQLANKFIQEKFTLNNSNYVNFNNDTIIAALMNESFQFSPSYVDVSSISNFIIGENEYHEIQGSIQQVCKDINRVYLMESEGILYLFERYQPVVKVSNDKGQTWKAVKLFNDRVGYPLSKTVYYQSASTTYVLGYDKIFYGRKFTDVRWSADDVRFSSQDITFAKLGDQLHLGFDVEIFGTYATLPANVYRIAEAITCTDDYIYVVARDKVRYIKTSNAPIDSDPLSPTYSERLFEPDTMTITGNPKAVCYKMDSIGDKVFALIIGEVETLNANPRTSKIIDSADKGIYVLNHDMKTWKRVFGNTEEERRRIQPGYANMSTDGKLVSLSSSNFKFLSDNVVNDPETAAKYQLIGAVKYEFPREWLADKHYHMMAFIADEKSDWETFTLQPMKYYAEPFFNWSKKSNTRCWINNSDRAVVVYADLKYTKVIENIPETSPDRLVHEYWDDGDCTIVMPNVKFTGFKKYASGMLFYKSSGEIISYYDFNYRVRDTVEIIWKPTGIFLKAFLQNQERETPWSPEEEHGLADPDLRPLIGTMMPDSYLLQDSNFEAFCEAYIQYLSDGYGTQYNNLRNLIRNQYPREEHAWEYLWSEIYKRNIYLNADKRDAVARFFESRSYDFYSTKGIEASYKFLFKVLYNEEVEIEIESGAGTEYDIIVQSDSLTEDLVGQTIYTATGRCNVTYIERSYSNGKLQWTVTIHNLLGRLIAGQEVKAERLPSFEGEIIRGVKGKDLLQNNIDYINRSRSYYVMKIKSNLPSSRWKSDVIRFVHPVGFGFIAITLLTMFINVGLTLKHTETIINKYKNYKWDSGLPTEYADRVAKLTPTGEIEYDSVTGEAIYEPGPMAGVEYPLPDDYNAENNNSIFQGQLPSERRKLMSPLFDASGTTFAQFRDLVNKRLKDNIGNPRDPENPTQVKIDE
>ID:AIT73974.1 |[Enterobacteria phage RB9]||_Enterobacteria_phage_RB9.gbk|baseplate wedge subu..|3099|KM606998(168395):78529-81627:1 ^^ Enterobacteria phage RB9, complete genome.|neighbours:ID:AIT73973.1(1),ID:AIT73975.1(1)|neighbour_genes:baseplate wedge subu..,baseplate wedge subu..|
MTVKAPSATSLRISKLSANQVQVRWDDVGANFYYFVEIAETKTDSGENLPSDQYRWINLGYTANNSFFFDDADPLTSYIIRVATAAQDFEQSDWVYTEEFETFATNAYTFQNLIEMQLANKFIQEKFTLNNSNYVNFNNDTIIAALMNESFQFSPSYVDVSSISNFIIGENEYHEIQGSIQQVCKDINRVYLMESEGILYLFERYQPVVKVSNDKGQTWKAVKLFNDRVGYPLSKTVYYQSASTTYVLGYDKIFYGRKFTDVRWSADDVRFSSQDITFAKLGDQLHLGFDVEIFGTYATLPANVYRIAEAITCTDDYIYVVARDKVRYIKTSNAPIDSDPLSPTYSERLFEPDTMTITGNPKAVCYKMDSIGDKVFALIIGEVETLNANPRTSKIIDSADKGIYVLNHDMKTWKRVFGNTEEERRRIQPGYANMSTDGKLVSLSSSNFKFLSDNVVNDPETAAKYQLIGAVKYEFPREWLADKHYHMMAFIADEKSDWETFTLQPMKYYAEPFFNWSKKSNTRCWINNSDRAVVVYADLKYTKVIENIPETSPDRLVHEYWDDGDCTIVMPNVKFTGFKKYASGMLFYKSSGEIISYYDFNYRVRDTVEIIWKPTGIFLKAFLQNQERETPWSPEEEHGLADPDLRPLIGTMMPDSYLLQDSNFEAFCEAYIQYLSDGYGTQYNNLRNLIRNQYPREEHAWEYLWSEIYKRNIYLNADKRDAVARFFESRSYDFYSTKGIEASYKFLFKVLYNEEVEIEIESGAGTEYDIIVQSDSLTEDLVGQTIYTATGRCNVTYIERSYSNGKLQWTVTIHNLLGRLIAGQEVKAERLPSFEGEIIRGVKGKDLLQNNIDYINRSRSYYVMKIKSNLPSSRWKSDVIRFVHPVGFGFIAITLLTMFINVGLTLKHTETIINKYKNYKWDSGLPTEYADRVAKLTPTGEIEYDSVTGEAIYEPGPMAGVEYPLPDDYNAENNNSIFQGQLPSERRKLMSPLFDASGTTFAQFRDLVNKRLKDNIGNPRDPENPTQVKIDE
>ID:ADJ39872.1 |[Enterobacteria phage T4T]||_Enterobacteria_phage_T4T_.gbk|7|3099|HM137666(168920):83039-86137:1 ^^ Enterobacteria phage T4T, complete genome.|neighbours:ID:ADJ39871.1(1),ID:ADJ39873.1(1)|neighbour_genes:6,8|
MTVKAPSVTSLRISKLSANQVQVRWDDVGANFYYFVEIAETKTNSGENLPSNQYRWINLGYTANNSFFFDDADPLTTYIIRVATAAQDFEQSDWIYTEEFETFATNAYTFQNMIEMQLANKFIQEKFTLNNSDYVNFNNDTIMAALMNESFQFSPSYVDVSSISNFIIGENEYHEIQGSIQQVCKDINRVYLMESEGILYLFERYQPVVKVSNDKGQTWKAVKLFNDRVGYPLSKTVYYQSANTTYVLGYDKIFYGRKSTDVRWSADDVRFSSQDITFAKLGDQLHLGFDVEIFATYATLPANVYRIAEAITCTDDYIYVVARDKVRYIKTSNAPIDSDPLSPTYSERLFEPDTMTITGNPKAVCYKMDSICDKVFALIIGEVETLNANPRTSKIIDSADKGIYVLNHDEKTWKRVFGNTEEERRRIQPGYANMSTDGKLVSLSSSNFKFLSDNVVNDPETAAKYQLIGAVKYEFPREWLADKHYHMMAFIADETSDWETFTPQPMKYYAEPFFNWSKKSNTRCWINNSDRAVVVYADLKYTKVIENIPETSPDRLVHEYWDDGDCTIVMPNVKFTGFKKYASGMLFYKASGEIISYYDFNYRVRDTVEIIWKPTEVFLKAFLQNQEHETPWSPEEERGLADPDLRPLIGTMMPDSYLLQDSNFEAFCEAYIQYLSDGYGTQYNNLRNLIRNQYPREEHAWEYLWSEIYKRNIYLNADKRDAVARFFESRSYDFYSTKGIEASYKFLFKVLYNEEVEIEIESGAGTEYDIIVQSDSLTEDLVGQTIYTATGRCNVTYIERSYSNGKLQWTVTIHNLLGRLIAGQEVKAERLPSFEGEIIRGVKGKDLLQNNIDYINRSRSYYVMKIKSNLPSSRWKSDVIRFVHPVGFGFIAITLLTMFINVGLTLKHTETIINKYKNYKWDSGLPTEYADRIAKLTPTGEIEHDSVTGEAIYEPGPMAGVKYPLPDDYNAENNNSIFQGQLPSERRKLMSPLFDASGTTFAQFRDLVNKRLKDNIGNPRDPENPTQVKIDE
>ID:NP_049765.1 |[Escherichia virus T4]||_Enterobacteria_phage_T4_.gbk|7|3099|NC_000866(168903):83060-86158:1 ^GeneID:1258549^ Enterobacteria phage T4, complete genome.|neighbours:ID:NP_049764.1(1),ID:NP_049766.1(1)|neighbour_genes:6,8|
MTVKAPSVTSLRISKLSANQVQVRWDDVGANFYYFVEIAETKTNSGENLPSNQYRWINLGYTANNSFFFDDADPLTTYIIRVATAAQDFEQSDWIYTEEFETFATNAYTFQNMIEMQLANKFIQEKFTLNNSDYVNFNNDTIMAALMNESFQFSPSYVDVSSISNFIIGENEYHEIQGSIQQVCKDINRVYLMESEGILYLFERYQPVVKVSNDKGQTWKAVKLFNDRVGYPLSKTVYYQSANTTYVLGYDKIFYGRKSTDVRWSADDVRFSSQDITFAKLGDQLHLGFDVEIFATYATLPANVYRIAEAITCTDDYIYVVARDKVRYIKTSNALIDFDPLSPTYSERLFEPDTMTITGNPKAVCYKMDSICDKVFALIIGEVETLNANPRTSKIIDSADKGIYVLNHDEKTWKRVFGNTEEERRRIQPGYANMSTDGKLVSLSSSNFKFLSDNVVNDPETAAKYQLIGAVKYEFPREWLADKHYHMMAFIADETSDWETFTPQPMKYYAEPFFNWSKKSNTRCWINNSDRAVVVYADLKYTKVIENIPETSPDRLVHEYWDDGDCTIVMPNVKFTGFKKYASGMLFYKASGEIISYYDFNYRVRDTVEIIWKPTEVFLKAFLQNQEHETPWSPEEERGLADPDLRPLIGTMMPDSYLLQDSNFEAFCEAYIQYLSDGYGTQYNNLRNLIRNQYPREEHAWEYLWSEIYKRNIYLNADKRDAVARFFESRSYDFYSTKGIEASYKFLFKVLYNEEVEIEIESGAGTEYDIIVQSDSLTEDLVGQTIYTATGRCNVTYIERSYSNGKLQWTVTIHNLLGRLIAGQEVKAERLPSFEGEIIRGVKGKDLLQNNIDYINRSRSYYVMKIKSNLPSSRWKSDVIRFVHPVGFGFIAITLLTMFINVGLTLKHTETIINKYKNYKWDSGLPTEYADRIAKLTPTGEIEHDSVTGEAIYEPGPMAGVKYPLPDDYNAENNNSIFQGQLPSERRKLMSPLFDASGTTFAQFRDLVNKRLKDNIGNPRDPENPTQVKIDE
>ID:AXN58187.1 |[Enterobacteria phage T6]||_Enterobacteria_phage_T6_.gbk|baseplate wedge subu..|3099|MH550421(168706):78089-81187:1 ^^ Enterobacteria phage T6, complete genome.|neighbours:ID:AXN58186.1(1),ID:AXN58188.1(1)|neighbour_genes:baseplate wedge subu..,baseplate wedge subu..|
MTVKAPSVTSLRISKLSANQVQVRWDDVGANFYYFVEIAETKTNSGEKLPSNQYKWINLGYTANNSFFFDDADPLTTYIIRVATAAQDFEQSDWIYTEEFETFATNAYTFQNMIEMQLANKFIQEKFTLNNSDYVNFNNDTIMAALMNESFQFSPSYVDVSSISNFIIGENEYHEIQGSIQQVCKDINRVYLMESEGILYLFERYQPVVKVSNDKGQTWKAVKLFNDRVGYPLSKTVYYQSANTTYVLGYDKIFYGRKSTDVRWSADDVRFSSQDITFAKLGDQLHLGFDVEIFATYATLPANVYRIAEAITCTDDYIYVVARDKVRYIKTSNAPIDSDPLSPTYSERLFEPDTMTITGNPKAVCYKMDSIGDKVFALIIGEVETLNANPRTSKIIDSADKGIYVLNHDEKTWKRVFGNTEEERRRIQPGYANMSTDGKLVSLSSSNFKFLSDNVVNDPETAAKYQLIGAVKYEFPREWLADKHYHMMAFIADEKSDWETFTPQPMKYYAEPFFNWSKKSNTRCWINNSNRAVVVYADLKYTKVIENIPETSPDRLVHEYWDDGDCTIVMPNVKFTGFKKYASGMLFYKASGEIISYYDFNYRVRDTVEIIWKPTGVFLKAFLQNQEHETPWSPEEEHGLADPDLRPLIGTMMPDSYLLQDSNFEAFCEAYIQYLSDGYGTQYNNLRNLIRNKYPREEHAWEYLWSEIYKRNIYLNADKRDAVARFFESRSYDFYSTKGIEASYKFLFKVLYNEEVEIEIESGAGTEYDIIVQSDSLTEDLVGQTIYTATGRCNVTYIERSYSNGKLQWTVTIHNLLGRLIAGQEVKAERLPSFEGEIIRGVKGKDLLQNNIDYINRSRSYYVMKIKSNLPSSRWKSDVIRFVHPVGFGFIAITLLTMFINVGLTLKHTETIINKYKNYKWDSGLPTEYADRVAKLTPTGEIEHDSVTGEAIYEPGPMAGVEYPLPDDYNAENNNSIFQGQLPSERRKLMSPLFDASGTTFAQFRDLVNKRLKDNIGNPRDPENPTQVKIDE
>ID:YP_004063850.1 |[Escherichia phage vB_EcoM_VR7]||_Enterobacteria_phage_vB_EcoM-VR7_.gbk|7|3096|NC_014792(169285):78673-81768:1 ^GeneID:10021394^ Enterobacteria phage vB_EcoM-VR7, complete genome.|neighbours:ID:YP_004063849.1(1),ID:YP_004063851.1(1)|neighbour_genes:6,8|
MTVKAPSVTSLRIDKLSANQVSIKWDDVGSNFYYFVEIAQITENGVHIPTRDLIWRDLGYTADNEWFEQEYIRPLTSYQMRVSVAAMGFEQSDWEYTEEFETFATNAYTFEHMREFSLANKFIEEKFTNNNQRYINFNNDAIMASLMSEDFTWTSAYSHLSSISNYVLQEDQYHEIQGPIQAVCVDQNRTMLAELGGVLYLFERFQPMVKVSNDKGQNWYYIRLFNERIGNPVSRTVYYQTDTTTYVLGYDRIFYGRQSSDIRWSADDVRFSSEDITFAKVGSDINLGFDIEIFGNYARLPAYISQIAEAITVSDEFIYVAARGRVYKAKTSDAPIDTTPGSPTFGEKLFETGYSTITANPKAVCYKMDSVQGHTFALITGEVKEERQDPTKPENVVDSLDKGVYKLDPDTDTWTRVFGNTEEERRRIEHGYASMSTDGIEVFFSSSNFKYSVEPDTELPLKYPDEVNEAVKYVYDEQWIHDKHYLMMSFRAGEDSGFEEFKPGRMTYYAEPFFNWSRRDDTRCWITTSDRAMVVYNDVLYQYIIDTFGGTSPERIVHEYWNKGQVTITAPNIEFNSFKKYASGIMLHKNTGELIGYFEFDYRVRDEVRIIWKPKEIMLMAELQNQEHDIPWTPENENKEKDPDLQPLLTKMVPDSYLLQDSKFEKFCEYYLQFISDGSGTYYNNLLNLIRNQYPREEDAWEYLWSEMYKRNIYLSKEKRDEAVRFFQARQSDFWATKGTEASYKFLFKLLYNEDVEIDIESKNGTEYDIVVESDNISEDIVGQTIYTATGRSNVTYMERDYKDGKLRWRITIHNLLGRFIAGQEIKSERTSFEGMIVQGVRGKELLSNNIDYINRNRSYYVMTIKSNLPTSRYRNDVLRFVHPVGFGFIGITLLTMFVNVGLTLKHTETIINKLSNYRWSSGIPSEWNDRVAVIGVDGTIEKNPTTGEAIYNIAPNAGQPFPLPADYDAENDFSMFYGLLPSQRRGKYSPLFDQSAVTFSNWRALVDQRLKDDIGNPRDPVNPTQVNVNE
>ID:YP_006986707.1 |[Escherichia phage vB_EcoM_ACG-C40]||_Enterobacteria_phage_vB_EcoM_ACG-C40_.gbk|baseplate wedge init..|3099|NC_019399(167396):80721-83819:1 ^^ Enterobacteria phage vB_EcoM_ACG-C40, complete genome.|neighbours:ID:YP_006986706.1(1),ID:YP_006986708.1(1)|neighbour_genes:baseplate wedge subu..,baseplate wedge subu..|
MTVKAPSVTSLRISKLSANQVQVRWDDVGANFYYFVEIAETKTNSGENLPSNQYRWINLGYTANNSFFFDDADPLTSYIIRVATAAQDFEQSDWIYTEEFETFATNAYTFQNMIEMQLANKFIQEKFTLNNSDYVNFNNDTIMAALMNESFQFSPSYADVSSISNFIIGENEYHEIQGSIQQVCKDINRVYLMESEGILYLFERYQPVVKVSNDKGQTWKAVKLFNDRVGYPLSKTVYYQSASTTYVLGYDKIFYGRKSTDVRWSADDVRFSSQDITFAKLGDQLHLGFDVEIFGTYATLPANVYRIAEAITCTDDYIYVVARDKVRYIKTSNAPIDSDPLSPTYSERLFESDTMTITGNPKAVCYKMDSIGDKVFALIIGEVETLNANPRTSKIIDSTDKGIYVLNHDTKTWKRVFGNTEEERRRIQPGYANMSTDGKLVSLSSSNFKFLNDNVVNDPETVAKYQLIGAVKYEFPREWLADKHYHMMAFIADEKSDWETFTPQPMKYYAEPFFNWSKKSNTRCWINNSNRAVVVYADLKYTKVIENIPETSPDRLVHEYWDDGDCTIVMPNVKFTGFKKYASGMLFYKSSGEIISYYDFNYRVRDTVEIIWKPTGVFLKAFLQNQEHETPWSPEEEHGLADPDLRPLIGTMMPDSYLLQDSNFEAFCEAYIQYLSDGYGTQYNNLRNLIRNQYPREEHAWEYLWSEIYKRNIYLNADKRDAVARFFESRSYDFYSTKGIEASYKFLFKVLYNEEVEIEIESGAGTEYDIIVQSDSLTEDLVGQTIYTATGRCNVTYIERSYSNGKLQWTVTIHNLLGRLIAGQEVKAERLPSFEGEIIRGVKGKDLLQNNIDYINRSRSYYVMKIKSNLPSSRWKSDVIRFVHPVGFGFIAITLLTMFINVGLTLKHTETIINKYKNYKWDSGLPTEYADRVAKLTPTGEIEHDSVTGEAIYEPGPMAGVKYPLPDDYNAENNNSIFQGQLPSERRKLMSPLFDASGTTFAQFRDLVNKRLKDNIGNPRDPENPTQVKIDE
>ID:AWD91526.1 |[Enterobacteria phage vB_EcoM_IME339]||_Enterobacteria_phage_vB_EcoM_IME339_.gbk|baseplate wedge subu..|3039|MH051915(164366):85342-88380:-1 ^^ Enterobacteria phage vB_EcoM_IME339, complete genome.|neighbours:ID:AWD91525.1(-1),ID:AWD91527.1(-1)|neighbour_genes:baseplate wedge subu..,baseplate wedge subu..|
MQVRWDDVGANFYYFVEIAETKTDSGENLPSNQYRWINLGYTANNSFFFDDADPLTSYVIRVATAAQDFEQSDWIYTEEFETFATNAYTFQNMIEMQLANKFIQEKFTLNNSDYVNFNNDTIMAALMNESFQFSPSYVDVSSISNFIIGENEYHEIQGSIQQVCKDINRVYLMESEGILYLFERYQPVVKVSNDKGQTWKAVKLFNDRVGYPLSKTVYYQSANTTYVLGYDKIFYGRKSTDVRWSADDVRFSSQDITFAKLGDQLHLGFDVEIFATYATLPANVYRIAEAITCTDDYIYVVARDKVRYIKTSNAPIDSDPLSPTYSERLFEPDTMTITGNPKAVCYKMDSVGDKVFALIIGEVETLNANPRTSKIIDSADKGIYVLNHDTKTWKRVFGNTEEERRRIQPGYANMSTDGKLVSLSSSNFKFLSDNVVNDPETAAKYQLIGAVKYEFPREWLADKHYHMMAFIADEKSDWETFTPQPMKYYAEPFFNWSKKSNTRCWINNSDRVVVVYADLKYIKVIENIPETSPDRLVHEYWDDGDCTIVMPNVKFTGFKKYASGMLFYKASGEIISYYDFNYRVRDTVEIIWKPTEVFLKAFLQNQEHETPWSPEEERGLADPDLRPLIGTMMPDSYLLQDSNFEAFCEAYIQYLSDGYGTQYNNLRNLIRNKYPREEHAWEYLWSEIYKRNIYLNADKRDAVARFFESRSYDFYSTKGIEASYKFLFKVLYNEEVEIEIESGAGTEYDIIVQSDSLTEDLVGQTIYTATGRCNVTYIERSYSNGKLQWTVTIHNLLGRLIAGQEVKAERLPSFEGEIIRGVKGKDLLQNNIDYINRSRSYYVMKIKSNLPSSRWKSDVIRFVHPVGFGFIAITLLTMFINVGLTLKHTETIINKYKNYKWDSGLPTEYADRVAKLTPTGEIEHDSVTGEAIYEPGPMAGVEYPLPDDYNAENNNSIFQGQLPSERRKLMSPLFDASGTTFAQFRDLVNKRLKDNIGNPRDPENPTQVKIDE
>ID:AWD91782.1 |[Enterobacteria phage vB_EcoM_IME340]||_Enterobacteria_phage_vB_EcoM_IME340_.gbk|baseplate wedge subu..|3039|MH051916(165549):85628-88666:-1 ^^ Enterobacteria phage vB_EcoM_IME340, complete genome.|neighbours:ID:AWD91781.1(-1),ID:AWD91783.1(-1)|neighbour_genes:baseplate wedge subu..,baseplate wedge subu..|
MQVRWDDVGANFYYFVEIAETKTDSGENLPSNQYRWVNLGYTANNSFFFDDADPLTSYIIRVATAAQDFEQSDWIYTEEFETFATNAYTFQNMIEMQLANKFIQEKFTLNNSDYVNFNNDTIMAALMNESFQFSPSYVDVSSISNFIIGENEYHEIQGSIQQVCKDINRVYLMESEGILYLFERYQPVVKVSNDKGQTWKAVKLFNDRVGYPLSKTVYYQSANTTYVLGYDKIFYGRKSTDVRWSADDVRFSSQDITFAKLGDQLHLGFDVEIFATYATLPANVYRIAEAITCTDDYIYVVARDKVRYIKTSNAPIDSDPLSPTYSERLFEPDTMTITGNPKAVCYKMDSIGDKVFALIIGEVETLNANPRTSKIIDSVDKGIYVLNHDTKTWKRVFGNTEEERRRIQPGYANMSTDGKLVSLSSSNFKFLSDNVVNDPETVVKYQLIGAVKYEFPREWLADKHYHMMAFIADEKSDWETFTPQPMKYYAEPFFNWSKKSNTRCWINNSDRAVVVYADLKYTKVIENIPETSPDRLVHEYWDDGDCTIVMPNVKFTGFKKYASGMLFYKSSGEIISYYDFNYRVRDTVEIIWKPTGIFLKAFLQNQEHETPWSPEEEHGLADPDLRPLIGTMMPDSYLLQDSNFEAFCEAYIQYLSDGYGTQYNNLRNLIRNQYPREEHAWEYLWSEIYKRNIYLNADKRDAVARFFESRSYDFYSTKGIEASYKFLFKVLYNEEVEIEIESGAGTEYDIIVQSDSLTEDLVGQTIYTATGRCNVTYIERSYSNGKLQWTVTIHNLLGRLIAGQEVKAERLPSFEGEIIRGVKGKDLLQNNIDYINRSRSYYVMKIKSNLPSSRWKSDVIRFVHPVGFGFIAITLLTMFINVGLTLKHTETIINKYKNYKWDSGLPTEYADRVAKLTPTGEIEHDSVTGEAIYEPGPMAGVEYPLPDDYNAENNNSIFQGQLPSERRKLMSPLFDASGTTFAQFRDLVNKRLKDNIGNPRDPENPTQVKIDE
>ID:YP_009207346.1 |[Escherichia phage vB_EcoM_VR20]||_Enterobacteria_phage_vB_EcoM_VR20.gbk|baseplate wedge subu..|3096|NC_028894(170336):81695-84790:1 ^GeneID:26633845^ Enterobacteria phage vB_EcoM_VR20, complete genome.|neighbours:ID:YP_009207345.1(1),ID:YP_009207347.1(1)|neighbour_genes:baseplate wedge subu..,baseplate wedge subu..|
MTVKAPSVTSLRIDKLSANQVSIKWDDVGSNFYYFVEIAQITENGVRIPTRDLIWRDLGYTADNEWFEQEYIRPLTSYQMRVSVAAMGFERSDWEYTEEFETFATNAYTFEHMREFSLANKFIEEKFTNNNQSYINFNNDAIMASLMSEDFTWTSAYSHLSSISNYVLQEDQYHEIQGPIQAVCVDQNRTMLAELGGVLYLFERFQPMVKVSNDKGQNWYYIRLFNERIGNPVSRTVYYQTDTTTYVLGYDRIFYGRQSSDIRWSADDVRFSSEDITFAKVGSDINLGFDIEIFGNYARLPAYISQIAEAITVSDEFIYVAARGRVYKAKTSDAPIDTTPGSPTFGEKLFETGYSTITANPKAVCYKMDSVQGHTFALITGEVKEERQDPTKPENVVDSLDKGVYKLDPDTDTWTRVFGNTEEERRRIEHGYASMSTDGIEVFFSSSNFKYSVEPDTELPLKYPDEVNEAVKYVYDEQWIHNKHYLMMSFRAGEDSGFEEFKPGRMTYYAEPFFNWSRRDDTRCWITTSDRAMVVYNDILYQYIIDTFGGTSPERIVHEYWNKGRVTITAPNIEFNGFKKYASGIMLHKNTGELIGYFEFDYRVRDEVRIIWKPKEIMLMAELQNQEHDIPWTPENENKEKDPDLQPLLTKMVPDSYLLQDSKFEKFCEYYLQFISDGSGTYYNNLLNLIRNQYPREEDAWEYLWSEMYKRNIYLSKEKRDEAVRFFQARQSDFWATKGTEASYKFLFKLLYNEDVEIDIESKNGTEYDIVVESDNISEDIVGQTIYTATGRSNVTYMERDYKDGKLRWRITIHNLLGRFIVGQEIKSERTSFEGMIVQGVRGKELLSNNIDYINRNRSYYVMTIKSNLPTSRYRNDVLRFVHPVGFGFIGITLLTMFVNVGLTLKHTETIINKLSNYRWSSGIPSEWNDRVAVIGVDGTIEKNPTTGEAIYNIAPNAGQPFPLPADYDAENDFSMFYGLLPSQRRGKYSPLFDQSAVTFSNWRALVDQRLKDDIGNPRDPVNPTQVNVNE
>ID:YP_009209912.1 |[Escherichia phage vB_EcoM_VR25]||_Enterobacteria_phage_vB_EcoM_VR25_.gbk|baseplate wedge prot..|3096|NC_028925(170822):80874-83969:1 ^GeneID:26636332^ Enterobacteria phage vB_EcoM_VR25, complete genome.|neighbours:ID:YP_009209911.1(1),ID:YP_009209913.1(1)|neighbour_genes:baseplate wedge subu..,baseplate wedge subu..|
MTVKAPSVTSLRIDKLSANQVSIKWDDVGSNFYYFVEIAQITENGVHIPTRDLIWRDLGYTADNEWFEQEYIRPLTSYQMRVSVAAMGFEQSDWEYTEEFETFATNAYTFEHMREFSLANKFIEEKFTNNNQRYINFNNDAIMASLMSEDFTWTSAYSHLSSISNYVLQEDQYHEIQGPIQAVCVDQNRTMLAELGGVLYLFERFQPMVKVSNDKGQNWYYIRLFNERIGNPVSRTVYYQTDTTTYVLGYDRIFYGRQSSDIRWSADDVRFSSEDITFAKVGSDINLGFDIEIFGNYARLPAYISQIAEAITVSDEFIYVAARGRVYKAKTSDAPIDTTPGSPTFGEKLFETGYSTITANPKAVCYKMDSVQGHTFALITGEVKEERQDPTKPENVVDSLDKGVYKLDPVTDTWTRVFGNTEEERRRIEHGYASMSTDGIEVFFSSSNFKYSVEPDTELPLKYPDEVNEAVKYVYDEQWIHDKHYLMMSFRAGEDSGFEEFKPGRMTYYAEPFFNWSRRDDTRCWITTSDRAMVVYNDVLYQYIIDTFGGTSPERIVHEYWNKGQVTITAPNIEFNSFKKYASGIMLHKNTGELIGYFEFDYRVRDEVRIIWKPKEIMLMAELQNQEHDIPWTPENENKEKDPDLQPLLTKMVPDSYLLQDSKFEKFCEYYLQFISDGSGTYYNNLLNLIRNQYPREEDAWEYLWSEMYKRNIYLSKEKRDEAVRFFQARQSDFWATKGTEASYKFLFKLLYNEDVEIDIESKNGTEYDIVVESDNISEDIVGQTIYTATGRSNVTYMERDYKDGKLRWRITIHNLLGRFIAGQEIKSERTSFEGMIVQGVRGKELLSNNIDYINRNRSYYVMTIKSNLPTSRYRNDVLRFVHPVGFGFIGITLLTMFVNVGLTLKHTETIINKLSNYRWSSGIPSEWNDRVAVIGVDGTIEKNPTTGEAIYNIAPNAGQPFPLPADYDAENDFSMFYGLLPSQRRGKYSPLFDQSAVTFSNWRALVDQRLKDDIGNPRDPVNPTQVNVNE
>ID:YP_009214002.1 |[Escherichia phage vB_EcoM_VR26]||_Enterobacteria_phage_vB_EcoM_VR26_.gbk|baseplate wedge subu..|3096|NC_028957(171541):79081-82176:1 ^GeneID:26640458^ Enterobacteria phage vB_EcoM_VR26, complete genome.|neighbours:ID:YP_009214001.1(1),ID:YP_009214003.1(1)|neighbour_genes:baseplate wedge subu..,baseplate wedge subu..|
MSVKAPYVTSLRIDKLSANQVSIKWDNVGANFYYFVEIAPTKENGVAIPEENLLWRNLGYTPDNEWFEQDFIRPVSFYKMRVAVAAMGFEQSDWVYTEEFETFATNAYTFEHMREFTLTNKFIEEKFANNNQAYINFNNDAITASLMSEDFSFTPAYSHLSSISNYVLKEDQYHEIQGSIQPVCNDVNRTMIAELGGVLYLFERFQTTVKVSNDKGQNWYYVKLFNDRIGNPVSRTIYYQSDTTTYVLGYDRIFYGRKSSDVRWSADDVRFSSQDITFAKIGSDINLGFDIEIFGTYARLPAYISTIAEAITTTDSMIYVSGRDRVYKAKSSDAPIDNDPNSPTFGEKLFEAGFSTISGNPKAVCYKMDSIDGEVFALITGEVKEERQDPTKPENVVDSLSKGVYKLNTDTDTWTRVFGNTEDERRRIEHGYTSMSTDGIELFISSSNFHYSVEPDTALPEKYPDEVNSAVKYVYDEQWIHDKHYLMMSFRSNKDSGWEEFKPGRMTYYAEPFFNWSRRDDTRCWITTSDRALVVYNDMLYQKIIDTFGGSSPERIVHEYWNKGQVTVTAPNIEFNGFKKYASGIMLHKNTGELIGYFEFDYRMRDEVRLIWKPKEIMFTAELQNQEHDIPWTPDNDNQEKDPDLRPLLTKMVPDSYLLQDSNFEKFCEYYLQFISDGSGTYYNNLLNLIRNQYPREEDAWEYLWSEMYKRNIYLSKTKRDEVVRFFEARQSDFWATKGTEASYKFLFKLLYNEDVEIDIESKNGTEYDIIVESDNISEDIVGQTIYTPTGRSNVTYMERDYKQGKLRWRITIHNLLGRFIVGQEIKSERTSFEGMIVQGVRGKELLSNNIDYINRNRSYYVMTIKSSLPTSRYRNDVLRFVHPVGFGFVGITLLTMFVNAGLSLKHTETIINKLNNYRWSSGIPSEWCDRIAVIGVDSNIEKNPVTGEAVYNIAPNAGLPFPLPADYDAENDFSDFHGTLPSERRKKYSPLFDQSAVTFSNWRNLVNQRLKDDIGNPRDPRDPTQVKVNE
>ID:YP_009205848.1 |[Escherichia phage vb_EcoM-VR5]||_Enterobacteria_phage_vB_EcoM_VR5.gbk|baseplate wedge subu..|3096|NC_028881(170473):78879-81974:1 ^GeneID:26632461^ Enterobacteria phage vB_EcoM_VR5, complete genome.|neighbours:ID:YP_009205847.1(1),ID:YP_009205849.1(1)|neighbour_genes:baseplate wedge subu..,baseplate wedge subu..|
MSVQAPYVTSLRIDKLSANHVSILWDDVGANFYYFVELAQTKDAGVEIPDENLFWRNLGYTPNNEWFEETFISPNSFYKMRVAVAAQGFEQSEWVYTEEFETFATNAYTFEHMREFTLSNKFIEEKFTNNNQNYVNFNTDAIMASLMTEDFNFTPAYSHLSSISNYVLKAERFHEIQGSIQAVCKDPKRSILMELGGVLYLLERFQSTAKVSNDKGQNWHYIRLFNDRVGNPVSRTVHYQTETTTYVLGYDQIFYGRKSSDIRWSADDVRFSSQDVTFAKIGSDIDLPFEIEIFGSYAKLPLPISTIAEAICASDDFIYVAGRDRVYKAKTSEAPIDTDPSSPTYGEKIFESGYSTITGNPKAVCYKLDSIQGHTFALITGEVKEEKMDPTVEANVIDSESKGVYWLDVETDTWTRVFGNTEEERRRIEHGYTSMSTDGEELFFSSSNFRYEVEVDSELPLEYPEIVTSAVKYVKDEQWIHDKHYLMMSFRSNSKSDFKEFKPGRMAYYAEPFFSWSRRDGTRSWITTGDHAMVVYNDALYQKIIDLNSGSSPERIVHEIWNKGFCKVTSPNIEFNGFKKYSSGMMIHKSTGELVGYFEFDYRVRDEVRVIWKPKEIMFTAELQNQEHEIPWKPKEEVGEQDPDLQPLLVKMIPDSYLLQDSNFEKFCEYYLQFISDGSGTHYNNLLNLIRNQYPREEDSWEYLWSEIYKRNIYLSKEKRDEVVRFFQARQSDFWSTKGTEASYKFLFKLLYNEDVEIDIESKNSIEYDIIVESDNISEDIVGQTIYTPTGRSNVTYIERNYKQGKLQWRLTIHNLLGRFIVGQEIKSERTSFKGMIVQGVRGKELLSNNIDYINRNRSYYVMTIKSNLPTSRYRNDVLRFVHPVGFGFVGITLLSMFVNVGLTLKHTETIINILKNYKWDAGLPSEWYDRVAVIGFDGNIERDPRTGAPVYNVGPKAGEPFDIPADYDAENDFSIFQGQLPHERVKKHSPLFDQSAVTFANWRELVDKRLKDDIGNPRDPKVPTQVKLND
>ID:AWD90303.1 |[Erwinia phage Cronus]||_Erwinia_phage_Cronus_.gbk|baseplate wedge init..|3096|MH059636(175774):81613-84708:1 ^^ Erwinia phage Cronus, complete genome.|neighbours:ID:AWD90302.1(1),ID:AWD90304.1(1)|neighbour_genes:baseplate wedge subu..,baseplate wedge subu..|
MTIKAPFVTSLRIGKLSANQVLIQWDSVGSNFYYFVEIAQTRDQNGVELSTSDYQWRNLGYTPDNDWFEETYITPLSYFKMRVSVAAEGFDRSDWVTTEEFQTFETNAYTFEMMNELTLVNKFISEKFTKNNTSYVDFNTDTIVASLMNESFQFSTEYSDISSISNYIVSEDEYHEIQGEIEKVCVDKDRTMLAEIDGVLYLFERFQPVVKVSQDKGQNWYYVKLFNDRVGNPVSRTCIYQSVNTSYVLGYDRIFYGRQSNDVRWSADDVRFSSQDVTFAQLGDQLHLGFDVEIFGTYARLPGDVAKYAEALACTDDNLYVVSRDTVRYVKLSNAPIDTDPTSTTFGEKLFETDVLNITGNDKAVCYKMDSINNKLYALITGEVKSYGLDPTVPANVIDSESKGVYILDGDKFVRIFGNTEEERRRIEHTWTNMSTNGDEIFFNSADFRFNNLVADPETVAKYSDHVTSAVKYIQDIEFHHQKHYNMMSFRAGIDSDYRTFTPGRMRYYAEPWFNYMRRSGGRNWINNSNHAVVVYNDVIFQKNVENYGPSSPSRITHEVWNKGEATFTMPNVNFNGFIKYASGVMFHKTSGELIAFYQFNYRVRDDVDILWKPKNIFFTAELQNQTHETPWTPETDSGLRDPDLRPLLNKMMPDAYLLEDSNFEKFSEYYLQFLSDGYGTSYNNLLNLIRNKYPREEHAWEYLWSEVYKRNIYLDKARRDEVSRFFESRRSDFYSTKGIEDSYKFLFRLLYNEDVEIDIESKNTTEYDIIVDSNNVSQDLIGRTIYTPSGRCNVTYVERSYVKGKLQWTITIHNMLGRFIVGQEVKSENSAFEGMIVRGVRGKELISNSIDYINRDRSYYVMRIRSVLPTSRWKNDVLRFVHPVGFGFIGVTLLTMFINVGLTMKHTETIINMYKNYRFDAGIPTMWPDRIASLDANGNIEHDPINGKPLYLTSPNAGKEFPVPDDYNEENNDSMLWDLNPTERRRDMSPLFDQSAVTFSQFRDLVNKRLKDDIGNPRDPSDPTQVLIDE
>ID:YP_009592802.1 |[Escherichia coli O157 typing phage 3]||_Escherichia_coli_O157_typing_phage_3_.gbk|hypothetical protein|3099|NC_041863(168733):63060-66158:-1 ^GeneID:40068296^ Escherichia coli O157 typing phage 3, complete genome.|neighbours:ID:YP_009592801.1(-1),ID:YP_009592803.1(-1)|neighbour_genes:hypothetical protein,hypothetical protein|
MTVKAPAVTSLRISKLSANQVQIRWDDVGANFYYFVEIAETKTADGEIIPPASYRWINLGYTPNNNWFESSLDPLTSYIIRVSTAAEGFERSDWVYTEIFESFQTNAYTFQHMIEMQLANTFIREKFTNNNMAYVDFNNDTIMAALMNESFQFSPAYADISSIKNFIIGENEYHEIQGSIQQVCHDINRVYLMESEGILYLFERYQPVVKVSNDKGQTWKSVKLFNDRVGYPVSRTVYYQTDYTTYVLGYDKLFYGRKSTDVRWSADDVRFSSQDITFAKIGDQLNLGFDVEIFGNYASLPANVSRIAEAIVCNDDYVYVAARDKVRFIKTSNAPIDSDPLSPTYSERLFEQETFNITGNPKAVCYKMDSVGGKIFALIIGEVVNLNDDPRTTPIVDSADKGIYVLDHDAGTFKRVFGNTEEERRRIEPGYTSMSTDGVELSISSSNFKFLESDIVDDPKTQIKYGLIGAVKYEYPREWLADKHYHMMAFISTEDSQWESFTPQPMEYYAEPFFSYSRKSGTRCWINNSDKAVVIYSDLLYTKVIENHPLSSSDREVHEYWKDGDCTIVMPNVDFTGFKKYASGMIFYKSSGEIISYYDFSYRVRDNVSIIWKPTNIFLTASLQNQEKDTTWTPVEENGIADPDLRPLLTTMMPESYLLDNTNFEAFCEAYIQYLSDGYGTHYNNLLNLIKNQYPREEHAWEYLWSEIYKRNIYLNAEKRDLVSRFFESRSYDFYSTKGTEASYKFLFKVLYNEDVEIEIESSSGTEYDIIIESDSLTEDLVGQTIYTATGRCNVTYIERSYSKGKLQWTVTIHNLLGRLIQGQEVKAERLPGFEGEIVRGIKGKELSQNNIDYINRGRAYYVMKIKSKLPSSRWKSDVLRFVHPVGFGFIAITLLTMFINTGLTLKHVETIINKYKNYKWDSGLPTKYADRVAKLDPQGNVEFDPITGKAIYEIGPMAGQDYPLPEDYNAENNNSIFQGQLPSERRKLMSPLFDASGTTFSRFRDLVEQRLIDNVGNPRDPVNPPQVKLDE
>ID:YP_009593154.1 |[Escherichia coli O157 typing phage 6]||_Escherichia_coli_O157_typing_phage_6_.gbk|hypothetical protein|3099|NC_041864(160570):94403-97501:1 ^GeneID:40068651^ Escherichia coli O157 typing phage 6, complete genome.|neighbours:ID:YP_009593153.1(1),ID:YP_009593155.1(1)|neighbour_genes:hypothetical protein,hypothetical protein|
MTVKAPAVTSLRISKLSANQVQIRWDDVGANFYYFVEIAETKTADGEIIPPASYRWINLGYTPNNNWFESSLDPLTSYIIRVSTAAEGFERSDWVYTEIFESFQTNAYTFQHMIEMQLANTFIREKFTNNNMAYVDFNNDTIMAALMNESFQFSPAYADISSIKNFIIGENEYHEIQGSIQQVCHDINRVYLMESEGILYLFERYQPVVKVSNDKGQTWKSVKLFNDRVGYPVSRTVYYQTDYTTYVLGYDKLFYGRKSTDVRWSADDVRFSSQDITFAKIGDQLNLGFDVEIFGNYASLPANVSRIAEAIVCNDDYVYVAARDKVRFIKTSNAPIDSDPLSPTYSERLFEQETFNITGNPKAVCYKMDSVGGKIFALIIGEVVNLNDDPRTTPIVDSADKGIYVLDHDAGTFKRVFGNTEEERRRIEPGYTSMSTDGVELSISSSNFKFLESDIVDDPKTQIKYGLIGAVKYEYPREWLADKHYHMMAFISTEDSQWESFTPQPMEYYAEPFFSYSRKSGTRCWINNSDKAVVIYSDLLYTKVIENHPLSSSDREVHEYWKDGDCTIVMPNVDFTGFKKYASGMIFYKSSGEIISYYDFSYRVRDNVSIIWKPTNIFLTASLQNQEKDTTWTPVEENGIADPDLRPLLTTMMPESYLLDNTNFEAFCEAYIQYLSDGYGTHYNNLLNLIKNQYPREEHAWEYLWSEIYKRNIYLNAEKRDLVSRFFESRSYDFYSTKGTEASYKFLFKVLYNEDVEIEIESSSGTEYDIIIESDSLTEDLVGQTIYTATGRCNVTYIERSYSKGKLQWTVTIHNLLGRLIQGQEVKAERLPGFEGEIVRGIKGKELSQNNIDYINRGRAYYVMKIKSKLPSSRWKSDVLRFVHPVGFGFIAITLLTMFINTGLTLKHVETIINKYKNYKWDSGLPTKYADRVAKLDPQGNVEFDPITGKAIYEIGPMAGQDYPLPEDYNAENNNSIFQGQLPSERRKLMSPLFDASGTTFSRFRDLVEQRLIDNVGNPRDPVNPPQVKLDE
>ID:YP_009225099.1 |[Escherichia phage APCEc01]||_Escherichia_phage_APCEc01_.gbk|baseplate wedge subu..|3099|NC_029091(168771):96969-100067:-1 ^GeneID:26796052^ Escherichia phage APCEc01, complete genome.|neighbours:ID:YP_009225098.1(-1),ID:YP_009225100.1(-1)|neighbour_genes:baseplate wedge subu..,baseplate wedge subu..|
MTVKAPAVTSLRISKLSANQVQIRWDDVGANFYYFVEIAETKTADGEIIPPASYRWINLGYTPNSNWFESSLDPLTSYIIRVSTAAEGFERSDWVYTEIFESFQTNAYTFQHMIEMQLANTFIREKFTNNNMSYVDFNNDTIMAALMNESFQFSPAYADISSIKNFIIGENEYHEIQGSIQQVCHDINRVYLMESEGILYLFERYQPVVKVSNDKGQTWKSVKLFNDRVGYPVSRTVYYQTGYTTYVLGYDKLFYGRKSTDVRWSAGDVRFSSQDITFAKIGDQLNLGFDVEIFGNYASLPANVSRIAEAIVCNDDYVYVAARDKVRFIKTSNAPIDSDPLSPTYSERLFEQETFNITGNPKAVCYKMDSVGGKIFALIIGEVVNLNDDPRTTPIVDSADKGVYVLDHDAGTFKRVFGNTEEERRRIEPGYTSMSTDGVELSISSSNFKFLESDIVDDPKTQIKYGLIGAVKYEYPREWLADKHYHMMAFISTEDSQWESFTPQPMEYYAEPFFSYSRKSGTRCWINNSDKAVVIYSDLLYTKVIENHPLSSSDREVHEYWKDGDCTIVMPNVDFAGFKKYASGMIFYKSSGEIISYYDFSYRVRDNVSIIWKPTNIFLTASLQNQEKDTTWTPVEEDGIADPDLRPLLTTMMPESYLLDNTNFEAFCEAYIQYLSDGYGTHYNNLLNLIKNQYPREEHAWEYLWSEIYKRNIYLNAEKRDLVSRFFESRSYDFYSTKGTEASYKFLFKVLYNEDVEIEIESSSGTEYDIIIESDSLTEDLVGQTIYTATGRCNVTYIERSYSKGKLQWTVTIHNLLGRLIQGQEVKAERLPGFEGEIVRGIKGKELSQNNIDYINRGRAYYVMKIKSKLPSSRWKSDVLRFVHPVGFGFIAITLLTMFINTGLTLKHVETIINKYKNYKWDSGLPTKYADRVAKLDPQGNVEFDPITGKAIYEIGPMAGQDYPLPEDYNAENNNSIFQGQLPSERRKLMSPLFDASGTTFSRFRDLVEQRLIDNVGNPRDPVNPPQVKLDE
>ID:QAU03630.1 |[Escherichia phage AnYang]||_Escherichia_phage_AnYang_.gbk|baseplate wedge init..|3093|MK234886(169215):49596-52688:1 ^^ Escherichia phage AnYang, complete genome.|neighbours:ID:QAU03629.1(1),ID:QAU03631.1(1)|neighbour_genes:baseplate wedge subu..,baseplate wedge subu..|
MSVQAPSVTSLRIDKLSANHVSILWDDVGANFYYFVELAQTKDAGESIPDDKLFWRNLGYTPNNNWFEERFISPNSFYKMRVAVAAQGFEQSDWVYTEEFETFSTNAYTFEHMREFTLSNKFIEEKFTKNNQSYVDFNSDAIMASMMTEDFTWTPAYSHLSSISNYVLKADRFHEIQGSIQAVCKDPNRSILMELGGVLYLLERFQNTAKVSNDKAQNWHYIRLFNDRVGNPVSRTAHYQTDTTTYVLGYDRIFYGRKSSDIRWSADDVRFSSQDVTFAKIGSDIDLDFEIEIFGSYARLPLAISTIAEAMCASDDFIYVAARDRVYKAKTTDAPIDTDPGSPTYGEKIFESGYSTITGNPKAVCYKLDSIQGNTFALITGEVKEERMDPTKEENVVDSESKGVYWLDVETDTWTRVFGNTVEERRRIEHGYTSMSTDGEEIFFSSSNFKYEVEVDNELPLEYPIVASAVKYVKDEQWIHDKHYLMMSFRANSKSDFKEFKPGRMAYYAEPFFSWSRRDGTRSWITTSNHAMVVYNDALYQKIIDLNSGSSPERIIREIWDKGFCTVTCPNIEFNGFKKYSSGIMIHKSSGELVGYFEFDYRVRDEVRIIWKPKEIMFTAELQNQEHEIPWTPKEETGEQDPDLRPLLVKMVPDSYLLQDSNFEKFCEYYLQFISDGSGTHYNNLLNLIRNQYPREEDAWEYLWSEIYKRNIYLSKEKRDEVVRFFQARQSDFWSTKGTEASYKFLFKLLYNEDVEIDIESKNSIEYDIIVESDNISEDIVGQTIYTPTGRSNVTYIERNYKDGKLQWRLTIHNLLGRFIVGQEIKSERTSFKGMIVQGVRGKELLSNNIDYINRNRSYYVMTIKSNLPTSRYRNDVLRFVHPVGFGFIGITLLSMFVNVGLTLKHTETIINILKNYKWDSGLPSEWYDRVAVIGFDGNIERDPRTGLPVYNVGPKAGEPFPIPDGYDAENDFSVFQGQLPHERIKKHSPLFDQSAVTFSKWRALVDDRLKADIGNPRDPQDPTQVKIDD
> |[Tevenvirinae Escherichia_phage_CF2]||_Escherichia_phage_CF2.gb|Phage baseplate wedg..|3039|NC_041919.1(168188):74666-77704:-1 ^RAST2:fig|1198136.52.peg.101^ Tevenvirinae Escherichia_phage_CF2|neighbours:(-1),(-1)|neighbour_genes:Phage baseplate wedg..,Phage baseplate wedg..|
MQVRWDDVGANFYYFVEIAETKTDSGENLPSDQYRWINLGYTANNSFFFDDADPLTSYIIRVATAAQDFEQSDWVYTEEFETFATNAYTFQNMIEMQLANKFIQEKFTLNNSNYVNFNNDTIMAALMNESFQFSPSYVDVSSISNFIIGENEYHEIQGSIQQVCKDINRVYLMESEGILYLFERYQPVVKVSNDKGQTWKAVKLFNDRVGYPLSKTVYYQSANTTYVLGYDKIFYGRKSTDVRWSADDVRFSSQDITFAKLGDQLHLGFDVEIFGTYATLPANVYRIAEAITCTDDYIYVVARDKVRYIKTSNAPIDSDPLSPTYSERLFEPDTMTITGNPKAVCYKMDSIGDKVFALIIGEVETLNANPRTSKIIDSADKGIYVLNHDTKTWKRVFGNTEEERRRIQPGYANMSTDGKLVSLSSSNFKFLNDNVVNDPETVAKYQLIGAVKYEFPREWLADKHYHMMAFIADEKSDWETFTPQPMKYYAEPFFNWSKKSNTRCWINNSNRAVVVYADLKYTKVIENIPETSPDRLVHEYWDDGDCTIVMPNVKFTGFKKYASGMLFYKSSGEIISYYDFNYRVRDTVEIIWKPTGVFLKAFLQNQEHETPWSPEEEHGLADPDLRPLIGTMMPDSYLLQDSNFEAFCEAYIQYLSDGYGTQYNNLRNLIRNQYPREEHAWEYLWSEIYKRNIYLNADKRDAVARFFESRSYDFYSTKGIEASYKFLFKVLYNEEVEIEIESGAGTEYDIIVQSDSLTEDLVGQTIYTATGRCNVTYIERSYSNGKLQWTVTIHNLLGRLIAGQEVKAERLPSFEGEIIRGVKGKDLLQNNIDYINRSRSYYVMKIKSNLPSSRWKSDVIRFVHPVGFGFIAITLLTMFINVGLTLKHTETIINKYKNYKWDSGLPTEYADRVAKLTPTGEIEYDSVTGEAIYEPGPMAGVEYPLPDDYNAENNNSIFQGQLPSERRKLMSPLFDASGTTFAQFRDLVNKRLKDNIGNPRDPENPTQVKIDE
>ID:QBO61163.1 |[Escherichia phage D5505]||_Escherichia_phage_D5505_.gbk|putative baseplate w..|3099|MK327929(168049):81044-84142:1 ^^ Escherichia phage D5505, complete genome.|neighbours:ID:QBO61162.1(1),ID:QBO61164.1(1)|neighbour_genes:putative baseplate w..,putative baseplate w..|
MTVKAPSVTSLRISKLSANQVQVRWDDVGANFYYFVEIAETKTNSGENLPSNQYRWINLGYTANNSFFFDDADPLTSYIIRVATAAQDFEQSDWIYTEEFETFATNAYTFQNMIEMQLANKFIQEKFTLNNSDYVNFNNDTIMAALMNESFQFSPSYVDVSSISNFIIGENEYHEIQGSIQQVCKDINRVYLMESEGILYLFERYQPVVKVSNDKGQTWKAVKLFNDRVGYPLSKTVYYQSANTTYVLGYDKIFYGRKSTDVRWSADDVRFSSQDITFAKLGDQLHLGFDVEIFGTYATLPANVYRIAEAITCTDDYIYVVARDKVRYIKTSNAPIDSDPLSPTYSERLFESDTMTITGNPKAVCYKMDSIGDKVFALIIGEVETLNANPRTSKIIDSTDKGIYVLNHDTKTWKRVFGNTEEERRRIQPGYANMSTDGKLVSLSSSNFKFLNDNVVNDPETVAKYQLIGAVKYEFPREWLADKHYHMMAFIADEKSDWETFTPQPMKYYAEPFFNWSKKSNTRCWINNSNRAVVVYADLKYTKVIENIPETSPDRLVHEYWDDGDCTIVMPNVKFTGFKKYASGMLFYKSSGEIISYYDFNYRVRDTVEIIWKPTGVFLKAFLQNQEHETPWSPEEEHGLADPDLRPLIGTMMPDSYLLQDSNFEAFCEAYIQYLSDGYGTQYNNLRNLIRNQYPREEHAWEYLWSEIYKRNIYLNADKRDAVARFFESRSYDFYSTKGIEASYKFLFKVLYNEEVEIEIESGAGTEYDIIVQSDSLTEDLVGQTIYTATGRCNVTYIERSYSNGKLQWTVTIHNLLGRLIAGQEVKAERLPSFEGEIIRGVKGKDLLQNNIDYINRSRSYYVMKIKSNLPSSRWKSDVIRFVHPVGFGFIAITLLTMFINVGLTLKHTETIINKYKNYKWDSGLPTEYADRVAKLTPTGEIEYDSVTGEAIYEPGPMAGVEYPLPDDYNAENNNSIFQGQLPSERRKLMSPLFDASGTTFAQFRDLVNKRLKDNIGNPRDPENPTQVKIDE
>ID:YP_009602101.1 |[Escherichia phage ECD7]||_Escherichia_phage_ECD7_.gbk|baseplate wedge init..|3087|NC_041936(164706):72088-75174:1 ^GeneID:40077955^ Escherichia phage ECD7, complete genome.|neighbours:ID:YP_009602100.1(1),ID:YP_009602102.1(1)|neighbour_genes:baseplate wedge subu..,baseplate wedge subu..|
MIKAPSVTSLTIEKLSANQAYITWDDVGENFFYFVELAETRTRDGEIIPVDELSWVNLGYTADQNWFEDKNLFPEYYYKFRVAVAAEGFEQSKWVETEEFQTFKTNAYNFSMMREFNLANEFIKEKFTYDNREYVKFNTDLIQASLMKEDFVFSPEYANMTNISNYIVVDENFHEIQDHIEKVCTDINRTMLAEMNGVLYLFERFQPIVKVSNDKGQSWKAYKAFNDRVGNPVSRTCVYQSKTTTYVLGYDRIFYGRQASDTRWSADDVRFSDDTITFAKVGDENDLGFDVEVFGVFSRLTGDTTKYAEAMACSDDYLWVGAKDVIRRIRLKNTPVDTVQGSPTFGEKIFDPDVIRVTGNDKAVIQKMDVIDGKLLVFVTGEVKQRYQDPTKPENVVPSDDAGVYLIGSDGLSFQRVFGNTPQEREYIQHGFSNMSTNGDEVFISHYNHHFESILPDPETAAKYELGEAVKYSQEPTYLTDKKIHQTTFRASYDDLRIWELGPQAYYNEADYTWMRRNGVRVWITNDNRPLVVYPEVVYTQEVDTSGILDQNRVNREVYDKGTVTCYLNNVKFEGFKQYASGVMFHKNTGEIIGFYQFNYRVRDQVGVYWKPTNVAFVAELQNQVREVPWVPVHYDREQDPDLRPLLNKMTPDSFLLENENFRKFSEYYLQFLSDGSGTYYNKLKNLIKNKYPREKDAYEYLWSEMNKRNIYADKNKRDAVVRFFESRKSDFYSTKGVEASYKFLFKLLYNEDVEIEVESQAGLEYDIVVSSTNIDEDIVGRTIYTPTGRANVTYLEREYEGGRLRWRVTIHNLIGRFEEGQVIKSEKTAFEGMILVGVRGKELLSSSIDYINRSRSQYTMKIKSALPVSRYANDVMRFVHPVGFGFIGVTLLTMFINSGLSMKHTETIIQSLKNYKFDSGLPSVYPDRVADLDVDGNIKKDPLTGKALYLTSPLIGEEFPVPPEYDQENSELFHGLKASERRFAMSPLFDQSAVTFSMFRELVDKRLKDNIGNPRDPKNPTQRKING
>ID:YP_009102625.1 |[Escherichia phage ECML-134]||_Escherichia_phage_ECML-134_.gbk|phage baseplate wedg..|3099|NC_025449(166783):80066-83164:1 ^GeneID:22111808^ Escherichia phage ECML-134, complete genome.|neighbours:ID:YP_009102624.1(1),ID:YP_009102626.1(1)|neighbour_genes:phage baseplate wedg..,phage baseplate wedg..|
MTVKAPSVTSLRISKLSANQVQVRWDDVGANFYYFVEIAETKTNSGEKLPSNQYRWINLGYTANNSFFFDDADPLTTYIIRVATAAQDFEQSDWIYTEEFETFATNAYTFQNMIEMQLANKFIQEKFTLNNSDYVNFNNDTIMAALMNESFQFSPSYVDVSSISNFIIGENEYHEIQGSIQQVCKDINRVYLMESEGILYLFERYQPVVKVSNDKGQTWKAVKLFNDRVGYPLSKTVYYQSANTTYVLGYDKIFYGRKSTDVRWSADDVRFSSQDITFAKLGDQLHLGFDVEIFATYATLPANVYRIAEAITCTDDYIYVVARDKVRYIKTSNAPIDSDPLSPTYSERLFEPDTMTITGNPKAVCYKMDSIGDKVFALIIGEVETLNANPRTSKIIDSADKGIYVLNHDEKTWKRVFGNTEEERRRIQPGYANMSTDGKLVSLSSSNFKFLSDNVVNDPETAAKYQLIGAVKYEFPREWLADKHYHMMAFIADEKSDWETFTPQPMKYYAEPFFNWSKKSNTRCWINNSDRAVVVYADLKYTKVIENIPETSPDRLVHEYWDDGDCTIVMPNVKFTGFKKYASGMLFYKASGEIISYYDFNYRVRDTVEIIWKPTEVFLKAFLQNQEHETPWSPEEERGLADPDLRPLIGTMMPDSYLLQDSNFEAFCEAYIQYLSDGYGTQYNNLRNLIRNQYPREEHAWEYLWSEIYKRNIYLNADKRDAVARFFESRSYDFYSTKGIEASYKFLFKVLYNEEVEIEIESGAGTEYDIIVQSDSLTEDLVGQTIYTATGRCNVTYIERSYSNGKLQWTVTIHNLLGRLIAGQEVKAERLPSFEGEIIRGVKGKDLLQNNIDYINRSRSYYVMKIKSNLPSSRWKSDVIRFVHPVGFGFIAITLLTMFINVGLTLKHTETIINKYKNYKWDSGLPTEYADRIAKLTPTGEIEHDSVTGEAIYEPGPMAGVKYPLPDDYNAENNNSIFQGQLPSERRKLMSPLFDASGTTFAQFRDLVDKRLKDNIGNPRDPENPTQVKIDE
>ID:QAY00190.1 |[Escherichia phage EcWhh-1]||_Escherichia_phage_EcWhh-1.gbk|baseplate wedge init..|3096|MH791409(170524):143150-146245:1 ^^ UNVERIFIED: Escherichia phage EcWhh-1, complete genome.|neighbours:ID:QAY00189.1(1),ID:QAY00191.1(1)|neighbour_genes:baseplate wedge subu..,baseplate wedge subu..|
MSVQAPYVTSLRIDKLSANHVSILWDDVGANFYYFVELAQTKDAGVEIPDDRLFWRNLGYTPNNEWFEEAFISPNSFYKMRVAVAAQGFEQSEWVYTEEFETFSTNAYTFEHMREFTLSNKFIEEKFTKNNQNYVNFNTDAIMASLMTEDFNFTPAYSHLSSISNYVLKADRFHEIQGSIQAVCKDPRRSILMELGGVLYLLERFQSTAKVSNDKGQNWHYIRLFNDRVGNPVSRTAHYQTETTTYVLGYDQIFYGRKSSDIRWSADDVRFSSQDVTFAKIGSDIDLPFEIEIFGSYAKLPLPISTIAEAMCASDDFIYVAGRDRVYKAKTSEAPIDTDPSSPTYGEKIFESGYSTITGNPKAVCYKLDSIQGHTFALITGEVKEEKMDPTVEANVIDSESKGVYWLDVETDTWTRVFGNTEEERRRIEHGYTSMSTDGEELFFSSSNFRYEVEVDSELPWKYPEIVTSAVKYVKDEQWIHNKHYLMMSFRSNSKSDFKEFKPGRMAYYAEPFFSWSRRDGTRSWITTGDHAMVVYNDALYQKVIDLNSGSSPERIVHEIWNKGFCKVTSPNIEFNGFKKYSSGMMIHKSTGELVGYFEFDYRVRDEVRVIWKPKEIMFTAELQNQEHEIPWAPKEETGEQDPDLKPLLVKMVPDSYLLQDSNFEKFCEYYLQFISDGSGTHYNNLLNLIRNQYPREEDSWEYLWSEIYKRNIYLSKEKRDEVVRFFQARQSDFWSTKGTEASYKFLFKLLYNEDVEIDIESKNSIEYDIIVESDNISEDIVGQTIYTPTGRSNVTYIERNYKDGKLQWRLTIHNLLGRFIVGQEIKSERTSFKGMIVQGVRGKELLSNNIDYINRNRSYYVMTIKSNLPTSRYRNDVLRFVHPVGFGFIGITLLSMFVNVGLTLKHTETIINILKNYKWDSGLPSEWYDRVAVIGFDGNIERDPRTGAPMYNVGPKAGEPFDIPADYDAENDFSVFQGQLPHERIKKHSPLFDQSAVTFANWRALVDKRLKDDIGNPRDPKVPTQVKIND
> |[Tevenvirinae Escherichia_phage_HP3]||_Escherichia_phage_HP3.gb|Phage baseplate wedg..|3099|NC_041920.1(170254):94765-97863:1 ^RAST2:fig|1198136.53.peg.190^ Tevenvirinae Escherichia_phage_HP3|neighbours:(1),(1)|neighbour_genes:Phage baseplate wedg..,Phage baseplate wedg..|
MTVKAPAVTSLRISKLSANQVQIRWDDVGANFYYFVEIAETKTADGEIIPPASYRWINLGYTPNSNWFESSLDPLTSYIIRVSTAAEGFERSDWVYTEIFESFQTNAYTFQHMIEMQLANTFIREKFTNNNMAYVDFNNDTIMAALMNESFQFSPAYADISSIKNFIIGENEYHEIQGSIQQVCHDINRVYLMESEGILYLFERYQPVVKVSNDKGQTWKSVKLFNDRVGYPVSRTVYYQTDYTTYVLGYDKLFYGRKSTDVRWSADDVRFSSQDITFAKIGDQLNLGFDVEIFGNYASLPANVSRIAEAIVCNDDYVYVAARDKVRFIKTSNAPIDSDPLSPTYSERLFEQETFNITGNPKAVCYKMDSVGGKIFALIIGEVVNLNDDPRTTPIVDSADKGVYVLDHDAGTFKRVFGNTEEERRRIEPGYTSMSTDGVELSISSSNFKFLESDIVDDPKTQVKYGLIGAVKYEYPREWLADKHYHMMAFISTEDSQWESFTPQPMEYYAEPFFSYSRKSGTRCWINNSDKAVVIYSDLLYTKVIENHPLSSSDREVHEYWKDGDCTIVMPNVDFTGFKKYASGMIFYKSSGEIISYYDFSYRVRDNVSIIWKPTNIFLTASLQNQEKDTTWTPVEENGIADPDLRPLLTTMMPESYLLDNTNFEAFCEAYIQYLSDGYGTHYNNLLNLIKNQYPREEHAWEYLWSEIYKRNIYLNAEKRDLVSRFFESRSYDFYSTKGTEASYKFLFKVLYNEDVEIEIESSSGTEYDIIIESDSLTEDLVGQTIYTATGRCNVTYIERSYSKGKLQWTVTIHNLLGRLIQGQEVKAERLPGFEGEIVRGIKGKELSQNNIDYINRGRAYYVMKIKSKLPSSRWKSDVLRFVHPVGFGFIAITLLTMFINTGLTLKHVETIINKYKNYKWDSGLPTKYADRVAKLDPQGNVEFDPITGKAIYEIGPMAGQDYPLPEDYNAENNNSIFQGQLPSERRKLMSPLFDASGTTFSRFRDLVEQRLIDNVGNPRDPVNPPQVKLDE
>ID:YP_009148595.1 |[Escherichia phage HY01]||_Escherichia_phage_HY01_.gbk|putative baseplate w..|3099|NC_027349(166977):80118-83216:1 ^GeneID:24722774^ Escherichia phage HY01, complete genome.|neighbours:ID:YP_009148594.1(1),ID:YP_009148596.1(1)|neighbour_genes:hypothetical protein,putative baseplate w..|
MTVKAPSVTSLRISKLSANQVQVRWDDVGANFYYFVEIAETKTNSGENLPSNQYRWINLGYTANNSFFFDDADPLTSYIIRVATAAQDFEQSDWIYTEEFETFATNAYTFQNMIEMQLANKFIQEKFTLNNSDYVNFNNDTIMAALMNESFQFSPSYVDVSSISNFIIGENEYHEIQGSIQQVCKDINRVYLMESEGILYLFERYQPVVKVSNDKGQTWKAVKLFNDRVGYPLSKTVYYQSANTTYVLGYDKIFYGRKSTDVRWSADDVRFSSQDITFAKLGDQLHLGFDVEIFATYATLPANVYRIAEAITCTDDYIYVVARDKVRYIKTSNAPIDSDPLSPTYSERLFEPDIMTITGNPKAVCYKMDSIGDKVFALIIGEVETLNANPRTSKIIDSADKGIYVLNHDTKTWKRVFGNTEEERRRIQPGYANMSTDGKLVSLSSSNFKFLSDNVVNDPETAAKYQLIGAVKYEFPREWLADKHYHMMAFIADEKSDWETFAPQPMKYYAEPFFNWSKKSNTRCWINNSDRVVVVYADLKYTKVIENIPETSPDRLVHEYWDDGDCTIVMPNVKFTGFKKYASGMLFYKASGEIISYYDFNYRVRDTVEIIWKPTEVFLKAFLQNQEHETPWSPEEERGLADPDLRPLIGTMMPDSYLLQDSNFEAFCEAYIQYLSDGYGTQYNNLRNLIRNKYPREEHAWEYLWSEIYKRNIYLNADKRDAVARFFESRSYDFYSTKGIEASYKFLFKVLYNEEVEIEIESGAGTEYDIIVQSDSLTEDLVGQTIYTATGRCNVTYIERSYSNGKLQWTVTIHNLLGRLIAGQEVKAERLPSFEGEIIRGVKGKDLLQNNIDYINRSRSYYVMKIKSNLPSSRWKSDVIRFVHPVGFGFIAITLLTMFINVGLTLKHTETIINKYKNYKWDSGLPTEYADRVAKLTPTGEIEHDSVTGEAIYEPGPMAGVEYPLPDDYNTENNNSIFQGQLPSERRKLMSPLFDASGTTFAQFRDLVNKRLKDNIENPRDPENPTQVKIDE
>ID:YP_009284014.1 |[Escherichia phage HY03]||_Escherichia_phage_HY03.gbk|hypothetical protein|3099|NC_031047(170770):12503-15601:1 ^GeneID:29078882^ Escherichia phage HY03, complete genome.|neighbours:ID:YP_009284013.1(1),ID:YP_009284015.1(1)|neighbour_genes:putative baseplate w..,putative baseplate w..|
MTVKAPSVTSLRISKLSANQVQVRWDDVGANFYYFVEIAETKTDSGENLPSDQYRWINLGYTANNSFFFDDANPLTSYIIRVATAAQDFEQSDWIYTEEFETFATNAYTFQNMIEMQLANKFIQEKFTLNNSNYVNFNNDTIMAALMNESFQFSPSYVDVSSISNFIIGENEYHEIQGSIQQVCKDINRVYLMESEGILYLFERYQPVVKVSNDKGQTWKAVKLFNDRVGYPLSKTVYYQSANTTYVLGYDKIFYGRKSTGVRWSADDVRFSSQDITFAKLGDQLHLGFDVEIFATYATLPANVYRIAEAITCTDDYIYVVARDKVRYIKTSNAPIDSDPLSPTYSERFFEPDTMTITGNPKAVCYKMDSIGDKVFALIIGEVETLNANPRTSKIIDSADKGIYVLNHDTKTWKRVFGNTEEERRRIQPGYANMSTDGKLVSLSSSNFKFLSDNIVNDPETASKYQLIGAVKYEFPREWLADKHYHMMAFIADEKSDWETFTPQPMKYYAEPFFNWSKKSNTRCWINNSDRAVVVYADLKYTKVIENFPETSPDRLVHEYWDDGDCTIVMPNVKFTGFKKYASGMLFYKASGEIISYYDFNYRVRDTVEIIWKPTGVFLKAFLQNQEHETPWSPEEERGLADPDLRPLIGTMMPDSYLLQDSNFEAFCEAYIQYLSDGYGTQYNNLRNLIRNKYPREEHAWEYLWSEIYKRNIYLNADKRDAVTRFFESRSYDFYSTKGIEASYKFLFKVLYNEEVEIEIESGAGTEYDIIVQSDSLTEDLVGQTIYTATGRCNVTYIERSYSNGKLQWTVTIHNLLGRLIAGQEVKAERLPSFEGEIIRGVKGKDLLQNNIDYINRSRSYYVMKIKSNLPSSRWKSDVIRFVHPVGFGFIAITLLTMFINVGLTLKHTETIINKYKNYKWDSGLPTEYADRVAKLTPTGEIEHDSVTGEAIYEPGPMAGVEYPLPDDYNTENNNSIFQGQLPSERRKLMSPLFDASGTTFAQFRDLVNKRLKDNIGNPRDPENPTQVKIDE
>ID:BBG28671.1 |[Escherichia phage KIT03]||_Escherichia_phage_KIT03_.gbk|baseplate wedge init..|3099|AP018932(166848):80614-83712:1 ^^ Escherichia phage KIT03 DNA, complete sequence.|neighbours:ID:BBG28670.1(1),ID:BBG28672.1(1)|neighbour_genes:baseplate wedge subu..,baseplate wedge subu..|
MTVKAPSVTSLRISKLSANQVQVRWDDVGANFYYFVEIAETKSNSGENLPSNQYRWINLGYTANNSFFFDDADPLTSYVIRVATAAQDFEQSDWIYTEEFETFATNAYTFQNMIEMQLANKFIQEKFTLNNSDYVNFNNDTIMAALMNESFQFSPSYADVSSISNFIIGENEYHEIQGSIQQVCKDINRVYLMESEGILYLFERYQPVVKVSNDKGQTWKAVKLFNDRVGYPLSKTVYYQSANTTYVLGYDKIFYGRKSTDVRWSADDVRFSSQDITFAKLGDQLHLGFDVEIFATYATLPANVYRIAEAITCTDDYIYVVARDKVRYIKTSNAPIDSDPLSPTYSERLFEPDTMTITGNPKAVCYKMDSIGDKVFALIIGEVETLNANPRTSKIIDSADKGIYVLNQDTKTWKRVFGNTEEERRRIQPGYANMSTDGKLVSLSSSNFKFLSDNVVNDPETAVKYQLIGAVKYEFPREWLADKHYHMMAFIADEKSDWETFTPQPMKYYAEPFFNWSKKSNTRCWINNSDKAVVVYADLKYTKVIENIPETSPDRLVHEYWDDGDCTIVMPNVKFTGFKKYASGMLFYKSSGEIISYYDFNYRVRDTVEIIWKPTEVFLKAFLQNQERETPWSPEEERGLADPDLRPLIGTMMPDSYLLQDSNFEAFCEAYIQYLSDGYGTQYNNLRNLIRNQYPREEHAWEYLWSEIYKRNIYLNADKRDAVARFFESRSYDFYSTKGIEASYKFLFKVLYNEEVEIEIESGAGTEYDVIIQSDSLTEDLVGQTIYTATGRCNVTYIERSYSNGKLQWTVTIHNLLGRLIAGQEVKAERLPGFEGEIIRGVKGKDLLQNNIDYINRSRSYYVMKIKSNLPSSRWKSDVIRFVHPVGFGFIAITLLTMFINVGLTLKHTETIINKYKNYKWDSGLPTEYADRVAKLTPTGEIEHDSVTGEAIYEPGPMAGVEYPLPDDYNAENNNSIFQGQLPSERRKLMSPLFDASGTTFAQFRDLVNKRLKDNIGNPRDPENPTQVKIDE
>ID:YP_008060718.1 |[Escherichia phage Lw1]||_Escherichia_phage_Lw1_.gbk|baseplate wedge subu..|3084|NC_021344(176227):109548-112631:1 ^GeneID:16205158^ Escherichia phage Lw1, complete genome.|neighbours:ID:YP_008060717.1(1),ID:YP_008060719.1(1)|neighbour_genes:baseplate wedge subu..,baseplate wedge subu..|
MIKAPSITSLRVDKLAANFVYLKWDSVGMDFYYVVEMAETRGAGGAVIPDADLTWFQLGYAYVNEWFSTAVQPDSFYKFRIKVTHQGFEPSDWVYSDELWTFTLNAYAYSTMREFTPSDAFINEKFAKNNQNYVNFNTDVVMAALMKEDFVFSPLYTDVSQISDKILTQENYHEIQDHIEHVCNDINRTFLVASNGLLYLFERFQNMAKVSNDKGQTWHYYKAFNDRVGNPVSRSVAYQSTNTTYVLGYDRIFYGRTSTDIRWSADDVRFSADDVTFAKLGNQAGLDFDVDSYNTFAKLPGDVSKYAEAIACSDEWLYVVAKNVMRRIALKQTPIDTDPSSPTFGEKIFDTTSYTVVPGNDKIVVKKMDVMNGILYALVSGEVKTALQDPTKPENVVPSDDSGVYQWQEDTKTFVRLYGNTEEERFFIEHEYTNMSTNGKEIFISVANYKYPGTLPDPELLVTNPELISAVKYDLRPGYTASLSINFATIRAHIDDPTVWEFGPQEYYNEANYSWFFRDSVRTWITNDNRPLVVYPKIVYELVTDTAGPSSTLRVNKEVWDRGHVTIYINNIKFTGFTKYTNGVLLYKSSGEIIGFFELSYRARDSLTIFWKPDNTLLIADLIQQEREQPYVPDLSSGLIDPDLSHMITRFAPQSYLDQEYFEKFGEYYLQFVSLGENTYYNKLLNLIRNKYPREKNSVEYLWSEVNRRNIYLDKTKRDQVVRFFESRASDFYSTKGIEASYKFLFKLLYNEDVSVEIESSNTLEYDILVSSTNISQDIVGRTIYTPTARANVTYIERDYKDGQLRWSMTLHNVIGNFLEGQVVKSEKTNFTGNILRGVRGKQMANNSIDYFNRGRSYYVMKIRSNLPASRYKDDVLRFVHPVGFGFIGITMLTVFINSGLSMTHSETIIDILRNYRFDSGYPKFWPDRVARLDGNGNQTFDLVTGEALYEPHPNAGQPFDVPPEYDIDEQPLNGVLPSARRFDQSPLFDSSAVKYSQFRNLVEKRLKDDAGNPRDPNPPTQIKVGK
>ID:YP_009324050.1 |[Escherichia phage MX01]||_Escherichia_phage_MX01_.gbk|hypothetical protein|3096|NC_031934(168929):80707-83802:1 ^GeneID:30308959^ Escherichia phage MX01, complete genome.|neighbours:ID:YP_009324049.1(1),ID:YP_009324051.1(1)|neighbour_genes:baseplate wedge subu..,baseplate wedge subu..|
MSVQAPYVTSLRIDKLSANHVSILWDDVGANFYYFVELAQTKDAGVEIPDDRLFWRNLGYTPNNEWFEEAFISPNSFYKMRVAVAAQGFEQSEWVYTEEFETFSTNAYTFEHMREFTLSNKFIEEKFTKNNQNYVNFNTDAIMASLMTEDFNFTPAYSHLSSISNYVLKADRFHEIQGSIQAVCKDPKRSILMELGGVLYLLERFQSTAKVSNDKGQNWHYIRLFNDRVGNPVSRTAHYQTNSTTYVLGYDQIFYGRKSSDIRWSADDVRFSSQDVTFAKIGSDIDLPFEIEIFGSYAKLPLPISTIAEAVCASDEFIYVAGRDRVYKAKTSEAPIDTDPSSPTYGEKIFESGYSTITGNPKAVCYKLDSIQGHTFALITGEVKEEKMDPTVESNVVDSESKGVYWLDTSTDTWTRVFGNTEEERRRIEHGYTSMSTDGEELFFSSSNFRYEVEVDSELPLEYPEIVTSAVKYVKDEQWIHDKHYLMMSFRSNSKSDFKEFKPGRMAYYAEPFFSWSRRDGTRSWITTSDHAMVVYNDALYQKIIDLNSGSSPERIVHEIWNKGFCKVTSPNIEFNGFKKYSSGMMIHKSTGELVGYFEFDYRVRDEVRVIWKPKEVMFTAELQNQEHEIPWKPKEEVGEQDPDLQPLLVKMVPDSYLLQDSNFEKFCEYYLQFISDGSGTHYNNLLNLIRNQYPREEDSWEYLWSEIYKRNIYLSKEKRDEVVRFFQARQSDFWSTKGTEASYKFLFKLLYNEDVEIDIESKNSIEYDIIVESDNISEDIVGQTIYTPTGRSNVTYIERNYKQGKLQWRLTIHNLLGRFIVGQEIKSERTSFKGMIVRGVRGKELLSNNIDYINRNRSYYVMTIKSNLPTSRYRNDVLRFVHPVGFGFVGITLLSMFVNVGLTLKHTETIINILKNYKWDSGLPSEWYDRVAVIGFDGNIERDPRTGAPTYNVGPKAGEPFDIPADYDAENDFSVFQGQLPHERIKKHSPLFDQSAVTFANWRALVDKRLKDDIGNPRDPKVPTQVKIND
>ID:AYR04073.1 |[Escherichia phage OLB35]||_Escherichia_phage_OLB35_.gbk|baseplate wedge init..|3099|MH992122(169140):85309-88407:1 ^^ UNVERIFIED: Escherichia phage OLB35, complete genome.|neighbours:ID:AYR04072.1(1),ID:AYR04074.1(1)|neighbour_genes:baseplate wedge subu..,baseplate wedge subu..|
MTVKAPAVTSLRLSKLSANQVQIRWDEVGANFYYFVEIAETKTANGEAIPRNSYRWTNLGYTADNNFFESGLNSLTTYMMRVATAAEGFEQSDWRYTEEFETFEINAYTFQHMIEMQLANEFISEKFTKNNTNYVDFNNDTIMAALMSESFQFSPAYTDVSSIRNFIIGENRYHEIQGHIQDVCKDINRVYLMESEGILYLFERFQPIVKVSNDKGQTWKAVKLLNDRVGYPLSRTVYYQSEYTTYLLGYDKIFYGRKSSDIRWSADDVRFSSQDVTFAKIGDRLNLGFDVEIFGTYASLPGNVSRIAEAITCNDDYVYIAARDKVRFVKTSNAPIDSDPLSPTYSERLFEPETFTITGNPKAVCYKMDSVGGRIFALIIGEVENVNDDPRTKPILDSVDKGVYVLDHDAGKFKRIFGNTEEERRRIEPAFTNMSTDGVELYISSSNFKFLESDIVDDPETQSKYGLLGAVKYEYPREWLADKHYHMMIFASNEESNWETFSPTPMQYYAEPFFSYSRKSGTRSWINNSDRAVVIYSDLLYTKVVESHPSTSPDRKVHEYWNDGDCKIVMPNIEFTGFKKYASGMLFYKSSGEIISYYDFSYRVRDNVSIIWKPTNVFLTSSLQNQEKETSWVPVEETGLADPDLRPLLTTMMPESYLLDNTNFEAFCEAYIQYLSDGYGTHYNNLLNLIKNKYPREEHAWEYLWSEIYKRNIYLNAEKRDLVSRFFESRSYDFYSTKGTEASYKFLFKVLYNEDVEVEIESSAGTEYDIIIQSDSISEDLVGQTIYTATGRCNVTYLERSYSKGKLQWTVTIHNLLGRLLVGQEVKAERLADFEGEIVRGIKGKELAQNTIDYFNRGRAYYVMKIKSNLPSSRWKSDVLRFVHPVGFGFIAITLLTMFINTGLTLKHVETIINKYKNYKWDSGLPTEYADRVARLDPQGNVEFNPVTGEVIYDAGPYAGIEYPLPANYNEENDNSIFQGQLPSERRKPMSPLFDASGTTFSRFRELVNERLLDNVGNPRDPINPPQVKLDE
>ID:ANH49712.1 |[Escherichia phage PE37]||_Escherichia_phage_PE37_.gbk|baseplate wedge init..|3099|KU925172(166423):80695-83793:-1 ^^ Escherichia phage PE37, complete genome.|neighbours:ID:ANH49711.1(-1),ID:ANH49713.1(-1)|neighbour_genes:baseplate wedge subu..,baseplate wedge subu..|
MTVKAPSVTSLRISKLSANQVQVRWDDVGANFYYFVEIAETKTNSGENLPSNQYRWINLGYTANNSFFFDDADPLTSYVIRVSTAAQDFEQSDWIYTEEFETFATNAYTFQNMIEMQLANKFIQEKFTLNNSNYVNFNNDTIMAALMNESFQFSPSYADVSSISNFIIGENEYHEIQGSIQQVCKDINRVYLMESEGILYLFERYQPVVKVSNDKGQTWKAVKLFNDRVGYPLSKTVYYQSANTTYVLGYDKIFYGRKSTDVRWSADDVRFSSQDITFAKLGDQLHLGFDVEIFATYATLPANVYRIAEAITCTDDYIYVVARDKVRYIKTSNAPIDSDPLSPTYSERLFEPDTMTITGNPKAVCYKMDSIGDKVFALIIGEVETLNANPRTSKIIDSADKGIYVLNQDTKTWKRVFGNTEEERRRIQPGYANMSTDGKLVSLSSSNFKFLSDNVVNDPKTAVKYQLIGAVKYEFPREWLADKHYHMMAFIADEKSDWETFTPQPMKYYAEPFFNWSKKSNTRCWINNSDKAVVVYADLKYTKVIENIPETSPDRLVHEYWDDGDCTIVMPNVKFTGFKKYASGMLFYKSSGEIISYYDFNYRVRDTVEIIWKPTEVFLKAFLQNQERETPWSPEEEHGLADPDLRPLIGTMMPDSYLLQDSNFEAFCEAYIQYLSDGYGTQYNNLRNLIRNQYPREEHAWEYLWSEIYKRNIYLNADKRDAVARFFESRSYDFYSTKGIEASYKFLFKVLYNEEVEIEIESGAGTEYDVIIQSDSLTEDLVGQTIYTATGRCNVTYIERSYSNGKLQWTVTIHNLLGRLIAGQEVKAERLPGFEGEIIRGVKGKDLLQNNIDYINRSRSYYVMKIKSNLPSSRWKSDVIRFVHPVGFGFIAITLLTMFINVGLTLKHTETIINKYKNYKWDSGLPTEYADRVAKLTPTGEIEHDSVTGEAIYEPGPMAGVEYPLPDDYNAENNNSIFQGQLPSERRKLMSPLFDASGTTFAQFRDLVNKRLKDNIGNPRDPENPTQVKIDE
>ID:BBC14490.1 |[Escherichia phage PP01]||_Escherichia_phage_PP01.gbk|7|3099|LC348379(167812):80691-83789:1 ^^ Escherichia phage PP01 DNA, complete sequence.|neighbours:ID:BBC14489.1(1),ID:BBC14491.1(1)|neighbour_genes:6,8|
MTVKAPSVTSLRISKLSANQVQVRWDDVGANFYYFVEIAETKTDSGENLPSNQYRWINLGYTANNSFFFDDADPLTSYIIRVATAAQDFEQSDWVYTEEFETFATNAYTFQNMIEMQLANKFIQEKFTLNNSDYVNFNNDTIMAALMNESFQFSPSYVDVSSISNFIIGENEYHEIQGSIQQVCKDINRVYLMESEGILYLFERYQPVVKVSNDKGQTWKAVKLFNDRVGYPLSKTVYYQSANTTYVLGYDKIFYGRKSTDVRWSADDVRFSSQDITFAKLGDQLHLGFDVEIFATYATLPANVYRIAEAITCTDDYIYVVARDKVRYIKTSNAPIDSDPLSPTYSERLFEPDTMTITGNPKAVCYKMDSIGDKVFALIIGEVETLNANPRTSKIIDSVDKGVYVLNHDEKTWKRVFGNTEEERRRIQPGYANMSTDGKLVSLSSSNFKFLSDNIVNDPETVVKYQLIGAVKYEFPREWLADKHYHMMAFIADEKSDWETFTPQPMKYYAEPFFNWSKKSNTRCWINNSDRAVVVYADLKYTKVIENIPETSPDRLVHEYWDDGDCTIVMPNVKFTGFKKYASGMLFYKSSGEIISYYDFNYRVRDTVEIIWKPTGVFLKAFLQNQEHETPWSPEEEHGLADPDLRPLIGTMMPDSYLLQDSNFEAFCEAYIQYLSDGYGTQYNNLRNLIRNQYPREEHAWEYLWSEIYKRNIYLNADKRDAVARFFESRSYDFYSTKGIEASYKFLFKVLYNEEVEIEIESGAGTEYDIIVQSDSLTEDLVGQTIYTATGRCNVTYIERSYSNGKLQWTVTIHNLLGRLIAGQEVKAERLPSFEGEIIRGVKGKDLLQNNIDYINRSRSYYVMKIKSNLPSSRWKSDVIRFVHPVGFGFIAITLLTMFINVGLTLKHTETIINKYKNYKWDSGLPTEYADRVAKLTPTGEIEHDSVTGEAIYEPGPMAGVEYPLPDDYNAENNNSIFQGQLPSERRKLMSPLFDASGTTFAQFRDLVNKRLKDNIGNPRDPENPTQVKIDE
>ID:AWY07840.1 |[Escherichia phage SF]||_Escherichia_phage_SF_.gbk|baseplate wedge subu..|3099|MH359124(168695):33372-36470:-1 ^^ Escherichia phage SF, complete genome.|neighbours:ID:AWY07839.1(-1),ID:AWY07841.1(-1)|neighbour_genes:baseplate wedge subu..,baseplate wedge subu..|
MTVKAPAVTSLRLSKLSANQVQIRWDEVGANFYYFVEIAETKTANGEAIPRNSYRWTNLGYTADNNFFESGLNSLTTYMMRVATAAEGFEQSDWRYTEEFETFEINAYTFQHMIEMQLANEFISEKFTKNNTNYVDFNNDTIMAALMSESFQFSPAYTDVSSIRNFIIGENQYHEIQGHIQDVCKDINRVYLMESEGILYLFERFQPIVKVSNDKGQTWKAVKLLNDRVGYPLSRTVYYQSEYTTYLLGYDKIFYGRKSSDIRWSANDVRFSSQDVTFAKIGDRLNLGFDVEIFGTYASLPGNVSRIAEAITCNDDYVYIAARDKVRFVKTSNAPIDSDPLSPTYSERLFEPETFTITGNPKAVCYKMDSVGGRIFALIIGEVENVNDDPRTKPILDSVDKGVYVLDHDAGTFKRIFGNTEEERRRIEPAFTNMSTDGVELYISSSNFKFLESDIVDDPETQSKYGLLEAVKYEYPREWLADKHYHMMIFASNEESNWETFSPTPMQYYAEPFFSYSRKSGTRSWINNSDRAVVIYSDLLYTKVVESHPSTSPDRKVHEYWNDGDCKIVMPNIEFTGFKKYASGMLFYKSSGEIISYYDFSYRVRDNVSIIWKPTNVFLTSSLQNQEKETSWVPVEETGLADPDLRPLLTTMMPESYLLDNTNFEAFCEAYIQYLSDGYGTHYNNLLNLIKNKYPREEHAWEYLWSEIYKRNIYLNAEKRDLVSRFFESRSYDFYSTKGTEASYKFLFKVLYNEDVEVEIESSAGTEYDIIIQSDSISEDLVGQTIYTATGRCNVTYLERSYSKGKLQWTVTIHNLLGRLLVGQEVKAERLADFEGEIVRGIKGKELAQNTIDYFNRGRAYYVMKIKSNLPSSRWKSDVLRFVHPVGFGFIAITLLTMFINTGLTLKHVETIINKYKNYKWDSGLPTEYADRVARLDPQGNVEFNPVTGEVIYDAGPYAGIEYPLPANYDEENDNSIFQGQLPSERRKPMSPLFDASGTTFSRFRELVNERLLDNVGNPRDPINPPQVKLDE
>ID:YP_009608509.1 |[Escherichia phage ST0]||_Escherichia_phage_ST0.gbk|hypothetical protein|3054|NC_041990(170496):142615-145668:-1 ^GeneID:40084531^ Escherichia phage ST0, complete genome.|neighbours:ID:YP_009608508.1(-1),ID:YP_009608510.1(-1)|neighbour_genes:baseplate wedge subu..,hypothetical protein|
MSANQVQIRWDDVGANFYYFVEIAETKTADGGIIPPASYRWINLGYTPNSNWFENSLDPLTSYIIRVSTAAEGFERSDWVYTEIFESFQTNAYTFQHMIEMQLANTFIREKFTNNNMAYVDFNNDTIMAALMNESFQFSPAYADISSIKNFIIGENEYHEIQGSIQQVCHDINRVYLMESEGILYLFERYQPVVKVSNDKGQTWKSVKLFNDRVGYPVSRTVYYQTDYTTYVLGYDKLFYGRKSTDVRWSADDVRFSSQDITFAKIGDQLNLGYDVEIFGNYASLPANVSRIAEAIVCNDDYVYVAARDKVRFIKTSNAPIDSDPLSPTYSERLFEQETFNITGNPKAVCYKMDSVGGKIFALIIGEVVNLNDDPRTTPIVDSADKGVYVLDHDAGTFKRVFGNTEEERRRIEPGYTSMSTDGVELSISSSNFKFLESDIVDDPKTQIKYGLIGAVKYEYPREWLADKHYHMMAFISTEDSQWESFTPQPMEYYAEPFFSYSRKSGTRCWINNSDKAVVIYSDLLYTKVIENHPLSSSDREVHEYWKDGDCTIVMPNVDFTGFKKYASGMIFYKASGEIISYYDFSYRVRDNVSIIWKPTNIFLTASLQNQEKDTTWTPVEETGIADPDLRPLLTTMMPESYLLDNTNFEAFCEAYIQYLSDGYGTHYNNLLNLIKNQYPREEHAWEYLWSEIYKRNIYLNAEKRDLVSRFFESRSYDFYSTKGTEASYKFLFKVLYNEDVEIEIESSSGTEYDIIIESDSLTEDLVGQTIYTATGRCNVTYIERSYSKGKLQWTVTIHNLLGRLIQGQEVKAERLPGFEGEIVRGIKGKELSQNNIDYINRGRAYYVMKIKSKLPSSRWKSDVLRFVHPVGFGFIAITLLTMFINTGLTLKHVETIINKYKNYKWDSGLPTKYADRVAKLDPQGNVEFDPITGKAIYEIGPMAGQDYPLPEDYNAENNNSVFQGQLPSERRKLMSPLFDASGTTFSRFRDLVEQRLIDNVGNPRDPVNPPQVKLDE
>ID:BBC14771.1 |[Escherichia phage T2]||_Escherichia_phage_T2.gbk|7|3099|LC348380(163825):79059-82157:1 ^^ Escherichia phage T2 DNA, complete sequence.|neighbours:ID:BBC14770.1(1),ID:BBC14772.1(1)|neighbour_genes:6,8|
MTVKAPSVTSLRISKLSANQVQVRWDDVGANFYYFVEIAETKTNSGEKLPSDQYRWINLGYTANNSFFFDDADPLTTYIIRVATAAQDFEQSDWIYTEEFETFATNAYTFQNMIEMQLANKFIQEKFTLNNSDYVNFNNDTIMAALMNESFQFSPSYVDVSSISNFIIGENEYHEIQGSIQQVCKDINRVYLMESEGILYLFERYQPVVKVSNDKGQTWKDVKLFNDRVGYPLSKTVYYQSANTTYVLGYDKIFYGRKSTDVRWSADDVRFSSQDITFAKLGVQLHLGFDVEIFVTYATLPANVYRIAEAITCTDDYIYVVARDKVRYIKTSNAPIDSDPLSPTYSERLFEPDTMTITGNPKAVCYKMDSIGDKVFALIIGEVETLNANPRTSKIIDSADKGIYVLNHDTKTWKRVFGNTEEERRRIQPGYANMSTDGKLVSLSSSNFKFLSDNVVNDPETAAKYQLIGAVKYEFPREWLADKHYHMMAFIADEKSDWETFTPQPMKYYAEPFFNWSKKSNTRCWINNSDRVVVVYADLKYTKVIENIPETSPDRLVHEYWDDGDCTIVMPNVKFTGFKKYASGMLFYKASGEIISYYDFNYRVRDTVEIIWKPTGVFLKAFLQNQEHETPWSPEEERGLADPDLRPLIGTMMPDSYLLQDSNFEAFCEAYIQYLSDGYGTQYNNLRNLIRNQYPREEHAWEYLWSEIYKRNIYLNADKRDAVARFFESRSYDFYSTKGIEASYKFLFKVLYNEEVEIEIESGAGTEYDIIVQSDSLTEDLVGQTIYTATGRCNVTYIERSYSNGKLQWTVTIHNLLGRLIAGQEVKAERLPSFEGEIIRGVKGKDLLQNNIDYINRSRSYYVMKIKSNLPSSRWKSDVIRFVHPVGFGFIAITLLTMFINVGLTLKHTETIINKYKNYKWDSGLPTEYADRVAKLTPTGEIEHDSVTGEAIYEPGPMAGVKYPLPDDYNAENNNSIFQGQLPSERRKLMSPLFDASGTTFAQFRDLVNKRLKDNIGNPRDPENPTQVKIDE
>ID:YP_009281489.1 |[Escherichia phage UFV-AREG1]||_Escherichia_phage_UFV-AREG1_.gbk|baseplate wedge init..|3099|NC_031030(170788):80070-83168:1 ^GeneID:29063682^ Escherichia phage UFV-AREG1, complete genome.|neighbours:ID:YP_009281488.1(1),ID:YP_009281490.1(1)|neighbour_genes:baseplate wedge prot..,baseplate wedge subu..|
MTVKAPSVTSLRISKLSANQVQVRWDDVGANFYYFVEIAETKTDSGENLPSNQYRWINLGYTANNSFFFDDADPLTSYVIRVATAAQDFEQSDWIYTEEFETFATNAYTFQNMIEMQLANKFIQEKFTLNNSDYVNFNNDTIMAALMNESFQFSPSYVDVSSISNFIIGENEYHEIQGSIQQVCKDINRVYLMESEGILYLFERYQPVVKVSNDKGQTWKAVKLFNDRVGYPLSKTVYYQSANTTYVLGYDKIFYGRKSTDVRWSADDVRFSSQDITFAKLGDQLHLGFDVEIFATYATLPANVYRIAEAITCTDDYIYVVARDKVRYIKTSNAPIDSDPLSPTYSERLFEPDTMTITGNPKAVCYKMDSIGDKVFALIIGEVETLNANPRTSKIIDSTDKGIYVLNHDEKTWKRVFGNTEEERRRIQPGYANMSTDGKLVSLSSSNFKFLSDNVVNDPETAAKYQLIGAVKYEFPREWLADKHYHMMAFIADEKSDWETFTPQPMKYYAEPFFNWSKKSNTRCWINNSDRAVVVYADLKYTKVIENIPETSPDRLVHEYWDDGDCTIVMPNVKFTGFKKYASGMLFYKASGEIISYYDFNYRVRDTVEIIWKPTEVFLKAFLQNQEHETPWSPEEERGLADPDLRPLIGTMMPDSYLLQDSNFEAFCEAYIQYLSDGYGTQYNNLRNLIRNKYPREEHAWEYLWSEIYKRNIYLNADKRDAVARFFESRSYDFYSTKGIEASYKFLFKVLYNEEVEIEIESGAGTEYDIIVQSDSLTEDLVGQTIYTATGRCNVTYIERSYSNGKLQWTVTIHNLLGRLIAGQEVKAERLPSFEGEIIRGVKGKDLLQNNIDYINRSRSYYVMKIKSNLPSSRWKSDVIRFVHPVGFGFIAITLLTMFINVGLTLKHTETIINKYKNYKWDSGLPTEYADRVAKLTPTGEIEHDSVTGEAIYEPGPMAGVKYPLPDDYNAENNNSIFQGQLPSERRKLMSPLFDASGTTFAQFRDLVNKRLKDNIGNPRDPETPTQVKIYE
>ID:YP_009323357.1 |[Escherichia phage WG01]||_Escherichia_phage_WG01_.gbk|baseplate wedge init..|3096|NC_031928(169936):81491-84586:1 ^GeneID:30308483^ Escherichia phage WG01, complete genome.|neighbours:ID:YP_009323356.1(1),ID:YP_009323358.1(1)|neighbour_genes:baseplate wedge subu..,baseplate wedge subu..|
MSVQAPYVTSLRIDKLSANHVSILWDDVGANFYYFVELAQTKDAGVEIPDDRLFWRNLGYTPNNEWFEEAFISPNSFYKMRVAVAAQGFEQSEWVYTEEFETFSTNAYTFEHMREFTLSNKFIEEKFTKNNQNYVNFNTDAIMASLMTEDFNFTPAYSHLSSISNYVLKADRFHEIQGSIQAVCKDPKRSILMELGGVLYLLERFQSTAKVSNDKGQNWHYIRLFNDRVGNPVSRTAHYQTETTTYVLGYDQIFYGRKSSDIRWSADDVRFSSQDITFAKIGSDIDLPFEIEIFGSYAKLPLPISTIAEAICASDDFIYVAGRDRVYKAKTSEAPIDTDPSSPTYGEKIFESGYSTITGNPKAVCYKLDSIQGHTFALITGEVKEEKMDPTVESNVVDSESKGVYWLDTSTDTWTRVFGNTEEERRRIEHGYTSMSTDGEELFFSSSNFRYEVEVDSELPLEYPEIVTSAVKYVKDEQWIHDKHYLMMSFRSNSKSDFKEFKPGRMAYYAEPFFSWSRRDGTRSWITTGDHAMVVYNDALYQKIIDLNSGSSPERIVHEIWNKGFCKVTSPNIEFNGFKKYSSGMMIHKSTGELVGYFEFDYRVRDEVRVIWKPKEIMFTAELQNQEHEIPWKPKEEVGEQDPDLQPLLVKMIPDSYLLQDSNFEKFCEYYLQFISDGSGTHYNNLLNLIRNQYPREEDSWEYLWSEIYKRNIYLSKEKRDEVVRFFQARQTDFWSTKGTEASYKFLFKLLYNEDVEIDIESKNSIEYDIIVESDNISEDIVGQTIYTPTGRSNVTYIERNYKDGKLQWRLTIHNLLGRFIVGQEIKSERTSFKGMIVQGVRGKELLSNNIDYINRNRSYYVMTIKSNLPTSRYRNDVLRFVHPVGFGFVGITLLSMFVNVGLTLKHTETIINILKNYKWDSGLPSEWYDRVAVIGFDGNIERDPRTGLPVYNVGPKAGEPFDIPADYDAENDFSVFQGQLPHERIKKHSPLFDQSAVTFANWRALVDKRLKDDIGNPRDPKVPTQVKIND
>ID:YP_009030762.1 |[Escherichia phage vB_EcoM_112]||_Escherichia_phage_e112_.gbk|baseplate wedge subu..|3099|NC_024125(168470):82297-85395:1 ^GeneID:19485305^ Escherichia phage e11/2, complete genome.|neighbours:ID:YP_009030761.1(1),ID:YP_009030763.1(1)|neighbour_genes:baseplate wedge subu..,baseplate wedge subu..|
MTVKAPSVTSLRISKLSANQVQVRWDDVGANFYYFVEIAETKTDSGENLPSDQYRWINLGYTANNSFFFDDADPLTSYIIRVATAAQDFEQSDWVYTEEFETFATNAYTFQNMIEMQLANKFIQEKFTLNNSDYVNFNNDTIMAALMNESFQFSPSYVDVSSISNFIIGENEYHEIQGSIQQVCKDINRVYLMESEGILYLFERYQPVVKVSNDKGQTWKAVKLFNDRVGYPLSKTVYYQSANTTYVLGYDKIFYGRKSTDVRWSADDVRFSSQDITFAKLGDQLHLGFDVEIFATYATLPANVYRIAEAITCTDDYIYVVARDKVRYIKTSNAPIDSDPLSPTYSERLFEPDTMTITGNPKAVCYKMDSIGDKVFALIIGEVETLNANPRTSKIIDSADKGIYVLNHDEKTWKRVFGNTEEERRRIQPGYANMSTDGKLVSLSSSNFKFLSDNIVNDPETVVKYQLIGAVKYEFPREWLADKHYHMMAFIADEKSDWETFIPQPMKYYAEPFFNWSKKSNTRCWINNSDRAVVVYADLKYTKVIENIPETSPDRLVHEYWDDGDCTIVMPNVKFTGFKKYASGMLFYKASGEIISYYDFNYRVRDTVEIIWKPTGVFLKAFLQNQEHETPWSPEEERGLADPDLRPLIGTMMPDSYLLQDSNFEAFCEAYIQYLSDGYGTQYNNLRNLIRNQYPREEHAWEYLWSEIYKRNIYLNADKRDAVARFFESRSYDFYSTKGIEASYKFLFKVLYNEEVEIEIESGAGTEYDIIVQSDSLTEDLVGQTIYTATGRCNVTYIERSYSNGKLQWTVTIHNLLGRLIAGQEVKAERLPSFEGEIIRGVKGKDLLQNNIDYINRSRSYYVMKIKSNLPSSRWKSDVIRFVHPVGFGFIAITLLTMFINVGLTLKHTETIINKYKNYKWDSGLPTEYADRVAKLTPTGEIEHDSVTGEAIYEPGPMAGVEYPLPDDYNAENNNSIFQGQLPSERRKLMSPLFDASGTTFAQFRDLVNKRLKDNIGNPRDPENPTQVKIDE
>ID:AYN56259.1 |[Escherichia phage p000v]||_Escherichia_phage_p000v_.gbk|baseplate wedge prot..|3099|MK047717(167803):61946-65044:-1 ^^ Escherichia phage p000v, complete genome.|neighbours:ID:AYN56258.1(-1),ID:AYN56260.1(-1)|neighbour_genes:baseplate wedge prot..,baseplate wedge prot..|
MTVKAPAVTSLRISKLSANQVQIRWDDVGANFYYFVEIAETKTEDGEIIPPASYRWINLGYTPNSNWFESSLDPLTSYIIRVSTAAEGFERSDWVYTEIFESFQTNAYTFQHMIEMQLANTFIREKFTNNNMAYVDFNNDTIMAALMNESFQFSPAYADISSIKNFIIGENEYHEIQGSIQQVCHDINRVYLMESEGILYLFERYQPVVKVSNDKGQTWKSVKLFNDRVGYPVSRTVYYQTDYTTYVLGYDKLFYGRKSSDVRWSADDVRFSSQDITFAKIGDQLNLGFDVEIFGNYASLPANVSRIAEAIVCNDDYVYVAARDKVRFIKTSNAPIDSDPLSPTYSERLFEQETFNITGNPKAVCYKMDSVGGKIFALIIGEVVNLNDDPRTTPIVDSADKGVYVLDHDAGTFKRVFGNTEEERRRIEPGYTSMSTDGVELSISSSNFKFLESDIVDDQKTQVKYGLIGAVKYEYPREWLADKHYHMMAFISTEDSQWESFTPQPMEYYAEPFFSYSRKSGTRCWINNSDKAVVIYSDLLYTKVIENHPLSSSDREVHEYWKDGDCTIVMPNVDFTGFKKYASGMIFYKSSGEIISYYDFSYRVRDNVSIIWKPTNIFLTASLQNQEKDTTWTPVEENGIADPDLRPLLTTMMPESYLLDNTNFEAFCEAYIQYLSDGYGTHYNNLLNLIKNQYPREEHAWEYLWSEIYKRNIYLNAEKRDLVSRFFESRSYDFYSTKGTEASYKFLFKVLYNEDVEIEIESSSGTEYDIIIESDSLSEDLVGQTIYTATGRCNVTYIERSYSKGKLQWTVTIHNLLGRLIQGQEVKAERLPGFEGEIVRGIKGKELSQNNIDYINRGRAYYVMKIKSKLPSSRWKSDVLRFVHPVGFGFIAITLLTMFINTGLTLKHVETIINKYKNYKWDSGLPTKYADRVAKLDPQGNVEFDPITGKAIYEIGPMAGQDYPLPEDYNAENNNSIFQGQLPSERRKLMSPLFDASGTTFSRFRDLVEQRLIDNVGNPRDPVNPPQVKLDE
>ID:AYN56443.1 |[Escherichia phage p000y]||_Escherichia_phage_p000y_.gbk|baseplate wedge prot..|3099|MK047718(169872):4261-7359:-1 ^^ Escherichia phage p000y, complete genome.|neighbours:ID:AYN56442.1(-1),ID:AYN56444.1(-1)|neighbour_genes:baseplate wedge prot..,baseplate wedge prot..|
MTVKAPAVTSLRISKLSANQVQIRWDDVGANFYYFVEIAETKTADGEIIPPASYRWINLGYTPNSNWFESSLDPLTSYIIRVSTAAEGFERSDWVYTEIFESFQTNAYTFQHMIEMQLANTFIREKFTNNNTAYVDFNNDTIMAALMNESFQFSPAYADISSIKNFIIGENEYHEIQGSIQQVCHDINRVYLMESEGILYLFERYQPVVKVSNDKGQTWKSVKLFNDRVGYPVSRTVYYQTGYTTYVLGYDKLFYGRKSTDVRWSADDVRFSSQDITFAKIGDQLNLGFDVEIFGNYASLPANVSRIAEAIVCNDDYVYVAARDKVRFIKTSNAPIDSDPLSPTYSERLFEQETFNITGNPKAVCYKMDSVGGKIFALIIGEVVNLNDDPRTTPIVDSADKGVYVLDHDAGTFKRVFGNTEEERRRIEPGYTSMSTDGVELSISSSNFKFLESDIVDDPKTQIKYGLIGAVKYEYPREWLADKHYHMMAFISTEDSQWESFTPQPMEYYAEPFFSYSRKSGTRCWINNSDKAVVIYSDLLYTKVIENRPLSSLDREVHEYWKDGDCTIVMPNVDFTGFKKYASGMIFYKASGEIISYYDFSYRVRDNVSIIWKPTNIFLTASLQNQEKDTTWTPVEEDGIADPDLRPLLTTMMPESYLLDNTNFEAFCEAYIQYLSDGYGTHYNNLLNLIKNQYPREEHAWEYLWSEIYKRNIYLNAEKRDLVSRFFESRSYDFYSTKGTEASYKFLFKVLYNEDVEIEIESSSGTEYDIIIESDSLTEDLVGQTIYTATGRCNVTYIERSYSKGKLQWTVTIHNLLGRLIQGQEVKAERLPGFEGEIVRGIKGKELSQNNIDYINRGRAYYVMKIKSKLPSSRWKSDVLRFVHPVGFGFIAITLLTMFINTGLTLKHVETIINKYKNYKWDSGLPTKYADRVAKLDPQGNVEFDPITGKAIYEIGPMAGQDYPLPEDYNAENNNSIFQGQLPSERRKLMSPLFDASGTTFSRFRDLVEQRLIDNVGNPRDPVNPPQVKLDE
>ID:YP_009210340.1 |[Escherichia phage slur02]||_Escherichia_phage_slur02_.gbk|putative baseplate w..|3099|NC_028927(167298):150564-153662:1 ^GOA:A0A0M7Q9K6,GeneID:26636873,InterPro:IPR003961,UniProtKB/TrEMBL:A0A0M7Q9K6^ Escherichia phage slur02, complete genome.|neighbours:ID:YP_009210339.1(1),ID:YP_009210341.1(1)|neighbour_genes:gp6 base plate wedge..,gp8 baseplate wedge ..|
MTVKAPSVTSLRISKLSANQVQVRWDDVGANFYYFVEIAETKTDSGENLPSNQYRWINLGYTANNSFFFDDADPLTSYIIRVATAAQDFEQSDWIYTEEFETFATNAYTFQNMIEMQLANKFIQEKFTLNNSDYVNFNNDTIMAALMNESFQFSPSYVDVSSISNFIIGENEYHEIQGSIQQVCKDINRVYLMESEGILYLFERYQPVVKVSNDKGQTWKAVKLFNDRVGYPLSKTVYYQSANTTYVLGYDKIFYGRKSTDVRWSADDVRFSSQDITFAKLGDQLHLGFDVEIFATYATLPANVYRIAEAITCTDDYIYVVARDKVRYIKTSNAPIDSDPLSPTYSERLFEPDTMTITGNPKAVCYKMDSIGDKVFALIIGEVETLNANPRTSKIIDSADKGIYVLNHDEKTWKRVFGNTEEERRRIQPGYANMSTDGKLVSLSSSNFKFLSDNVVNDTETAAKYQLIGAVKYEFPREWLADKHYHMMAFIADEKSDWETFTPQPMKYYAEPFFNWSKKSNTRCWINNSDRVVVVYADLKYTKVIENIPETSPDRLVHEYWDDGDCTIVMPNVKFTGFKKYASGMLFYKASGEIISYYDFNYRVRDTVEIIWKPTEVFLKAFLQNQEHETPWSPEEERGLADPDLRPLIGTMMPDSYLLQDSNFEAFCEAYIQYLSDGYGTQYNNLRNLIRNKYPREEHAWEYLWSEIYKRNIYLNADKRDAVARFFESRSYDFYSTKGIEASYKFLFKVLYNEEVEIEIESGAGTEYDIIVQSDSLTEDLVGQTIYTATGRCNVTYIERSYSNGKLQWTVTIHNLLGRLIAGQEVKAERLPSFEGEIIRGVKGKDLLQNNIDYINRSRSYYVMKIKSNLPSSRWKSDVIRFVHPVGFGFIAITLLTMFINVGLTLKHTETIINKYKNYKWDSGLPTEYADRVAKLTPAGEIEHDSVTGEAIYEPGPMAGVEYPLPDDYNAENNNSIFQGQLPSERRKLMSPLFDASGTTFAQFRDLVNKRLKDNIGNPRDPENPTQVKIDE
>ID:YP_009625095.1 |[Escherichia phage slur03]||_Escherichia_phage_slur03_.gbk|baseplate wedge subu..|3099|NC_042129(167467):85700-88798:-1 ^GOA:A0A0M7Q938,GeneID:40101977,InterPro:IPR003961,UniProtKB/TrEMBL:A0A0M7Q938^ Escherichia phage slur03, complete genome.|neighbours:ID:YP_009625094.1(-1),ID:YP_009625096.1(-1)|neighbour_genes:gp8 baseplate wedge ..,base plate wedge [En..|
MTVKAPSVTSLRISKLSANQVQVRWDDVGANFYYFVEIAETKTNSGEKLPSNQYRWINLGYTANNSFFFDDADPLTSYIIRVATAAQDFEQSDWIYTEEFETFATNAYTFQNMIEMQLANKFIQEKFTLNNSDYVNFNNDTIMAALMNESFQFSPSYVDVSSISNFIIGENEYHEIQGSIQQVCKDINRVYLMESEGILYLFERYQPVVKVSNDKGQTWKAVKLFNDRVGYPLSKTVYYQSANTTYVLGYDKIFYGRKSTDVRWSADDVRFSSQDITFAKLGDQLHLGFDVEIFATYATLPANVYRIAEAITCTDDYIYVVARDKVRYIKTSNAPIDSDPLSPTYSERLFEPDTMTITGNPKAVCYKMDSIGDKVFALIIGEVETLNANPRTSKIIDSADKGIYVLNHDEKTWKRVFGNTEEERRRIQPGYANMSTDGKLVSLSSSNFKFLSDNVVNDPETAVKYQLIGAVKYEFPREWLADKHYHMMAFIADEKSDWETFTPQPMKYYAEPFFNWSKKSNTRCWINNSDRAVVVYADLKYTKVIENIPETSPDRLVHEYWDDGDCTIVMPNVKFTGFKKYASGMLFYKASGEIISYYDFNYRVRDTVEIIWKPTEVFLKAFLQNQEHETPWSPEEERGLADPDLRPLIGTMMPDSYLLQDSNFEAFCEAYIQYLSDGYGTQYNNLRNLIRNQYPREEHAWEYLWSEIYKRNIYLNADKRDAVARFFESRSYDFYSTKGIEASYKFLFKVLYNEEVEIEIESGAGTEYDIIVQSDSLTEDLVGQTIYTATGRCNVTYIERSYSNGKLQWTVTIHNLLGRLIAGQEVKAERLPSFEGEIIRGVKGKDLLQNNIDYINRSRSYYVMKIKSNLPSSRWKSDVIRFVHPVGFGFIAITLLTMFINVGLTLKHTETIINKYKNYKWDSGLPTEYADRVAKLTPTGEIEHDSVTGEAIYEPGPMAGVEYPLPDDYNAENNNSIFQGQLPSERRKLMSPLFDASGTTFAQFRDLVNKRLKDNIGNPRDPENPTQVKIDE
>ID:YP_009625371.1 |[Escherichia phage slur04]||_Escherichia_phage_slur04_.gbk|hypothetical protein|3099|NC_042130(167298):65077-68175:1 ^GOA:A0A0M7QC94,GeneID:40102272,InterPro:IPR003961,UniProtKB/TrEMBL:A0A0M7QC94^ Escherichia phage slur04, complete genome.|neighbours:ID:YP_009625370.1(1),ID:YP_009625372.1(1)|neighbour_genes:hypothetical protein,Bacteriophage T4, Gp..|
MTVKAPSVTSLRISKLSANQVQVRWDDVGANFYYFVEIAETKTDSGENLPSNQYRWINLGYTANNSFFFDDADPLTSYIIRVATAAQDFEQSDWIYTEEFETFATNAYTFQNMIEMQLANKFIQEKFTLNNSDYVNFNNDTIMAALMNESFQFSPSYVDVSSISNFIIGENEYHEIQGSIQQVCKDINRVYLMESEGILYLFERYQPVVKVSNDKGQTWKAVKLFNDRVGYPLSKTVYYQSANTTYVLGYDKIFYGRKSTDVRWSADDVRFSSQDITFAKLGDQLHLGFDVEIFATYATLPANVYRIAEAITCTDDYIYVVARDKVRYIKTSNAPIDSDPLSPTYSERLFEPDTMTITGNPKAVCYKMDSIGDKVFALIIGEVETLNANPRTSKIIDSADKGIYVLNHDEKTWKRVFGNTEEERRRIQPGYANMSTDGKLVSLSSSNFKFLSDNVVNDTETAAKYQLIGAVKYEFPREWLADKHYHMMAFIADEKSDWETFTPQPMKYYAEPFFNWSKKSNTRCWINNSDRVVVVYADLKYTKVIENIPETSPDRLVHEYWDDGDCTIVMPNVKFTGFKKYASGMLFYKASGEIISYYDFNYRVRDTVEIIWKPTEVFLKAFLQNQEHETPWSPEEERGLADPDLRPLIGTMMPDSYLLQDSNFEAFCEAYIQYLSDGYGTQYNNLRNLIRNKYPREEHAWEYLWSEIYKRNIYLNADKRDAVARFFESRSYDFYSTKGIEASYKFLFKVLYNEEVEIEIESGAGTEYDIIVQSDSLTEDLVGQTIYTATGRCNVTYIERSYSNGKLQWTVTIHNLLGRLIAGQEVKAERLPSFEGEIIRGVKGKDLLQNNIDYINRSRSYYVMKIKSNLPSSRWKSDVIRFVHPVGFGFIAITLLTMFINVGLTLKHTETIINKYKNYKWDSGLPTEYADRVAKLTPAGEIEHDSVTGEAIYEPGPMAGVEYPLPDDYNAENNNSIFQGQLPSERRKLMSPLFDASGTTFAQFRDLVNKRLKDNIGNPRDPENPTQVKIDE
>ID:YP_009197301.1 |[Escherichia phage slur07]||_Escherichia_phage_slur07_.gbk|hypothetical protein|3099|NC_028780(167124):79364-82462:-1 ^GOA:A0A0M7QFE1,GeneID:26624490,InterPro:IPR003961,InterPro:IPR011040,InterPro:IPR013783,UniProtKB/TrEMBL:A0A0M7QFE1^ Escherichia phage slur07, complete genome.|neighbours:ID:YP_009197300.1(-1),ID:YP_009197302.1(-1)|neighbour_genes:Bacteriophage T4, Gp..,hypothetical protein|
MTVKAPSVTSLRISKLSANQVQVRWDDVGANFYYFVEIAETKTNSGEKLPSNQYRWINLGYTANNSFFFDDADPLTTYIIRVATAAQDFEQSDWIYTEEFETFATNAYTFQNMIEMQLANKFIQEKFTLNNSDYVNFNNDTIMAALMNESFQFSPSYVDVSSISNFIIGENEYHEIQGSIQQVCKDINRVYLMESEGILYLFERYQPVVKVSNDKGQTWKAVKLFNDRVGYPLSKTVYYQSANTTYVLGYDKIFYGRKSTDVRWSADDVRFSSQDITFAKLGDQLHLGFDVEIFATYATLPANVYRIAEAITCTDDYIYVVARDKVRYIKTSNAPIDSDPLSPTYSERLFEPDTMTITGNPKAVCYKMDSIGDKVFALIIGEVETLNANPRTSKIIDSADKGIYVLNHDEKTWKRVFGNTEEERRRIQPGYANMSTDGKLVSLSSSNFKFLSDNVVNDPETAAKYQLIGAVKYEFPREWLADKHYHMMAFIADEKSDWETFTPQPMKYYAEPFFNWSKKSNTRCWINNSDRAVVVYADLKYTKVIENIPETSPDRLVHEYWDDGDCTIVMPNVKFTGFKKYASGMLFYKASGEIISYYDFNYRVRDTVEIIWKPTEVFLKAFLQNQEHETPWSPEEERGLADPDLRPLIGTMMPDSYLLQDSNFEAFCEAYIQYLSDGYGTQYNNLRNLIRNQYPREEHAWEYLWSEIYKRNIYLNADKRDAVARFFESRSYDFYSTKGIEASYKFLFKVLYNEEVEIEIESGAGTEYDIIVQSDSLTEDLVGQTIYTATGRCNVTYIERSYSNGKLQWTVTIHNLLGRLIAGQEVKAERLPSFEGEIIRGVKGKDLLQNNIDYINRSRSYYVMKIKSNLPSSRWKSDVIRFVHPVGFGFIAITLLTMFINVGLTLKHTETIINKYKNYKWDSGLPTEYADRVAKLTPTGEIEHDSVTGEAIYEPGPMAGVEYPLPDDYNAENNNSIFQGQLPSERRKLMSPLFDASGTTFAQFRDLVNKRLKDNIGNPRDPENPTQVKIDE
>ID:CUL02639.1 |[Escherichia phage slur08]||_Escherichia_phage_slur08_.gbk|hypothetical protein|3099|LN881733(167467):82947-86045:-1 ^GOA:A0A0M7QG15,InterPro:IPR003961,UniProtKB/TrEMBL:A0A0M7QG15^ Escherichia phage slur08, complete genome.|neighbours:ID:CUL02638.1(-1),ID:CUL02640.1(-1)|neighbour_genes:Bacteriophage T4, Gp..,hypothetical protein|
MTVKAPSVTSLRISKLSANQVQVRWDDVGANFYYFVEIAETKTNSGEKLPSNQYRWINLGYTANNSFFFDDADPLTSYIIRVATAAQDFEQSDWIYTEEFETFATNAYTFQNMIEMQLANKFIQEKFTLNNSDYVNFNNDTIMAALMNESFQFSPSYVDVSSISNFIIGENEYHEIQGSIQQVCKDINRVYLMESEGILYLFERYQPVVKVSNDKGQTWKAVKLFNDRVGYPLSKTVYYQSANTTYVLGYDKIFYGRKSTDVRWSADDVRFSSQDITFAKLGDQLHLGFDVEIFATYATLPANVYRIAEAITCTDDYIYVVARDKVRYIKTSNAPIDSDPLSPTYSERLFEPDTMTITGNPKAVCYKMDSIGDKVFALIIGEVETLNANPRTSKIIDSADKGIYVLNHDEKTWKRVFGNTEEERRRIQPGYANMSTDGKLVSLSSSNFKFLSDNVVNDPETAVKYQLIGAVKYEFPREWLADKHYHMMAFIADEKSDWETFTPQPMKYYAEPFFNWSKKSNTRCWINNSDRAVVVYADLKYTKVIENIPETSPDRLVHEYWDDGDCTIVMPNVKFTGFKKYASGMLFYKASGEIISYYDFNYRVRDTVEIIWKPTEVFLKAFLQNQEHETPWSPEEERGLADPDLRPLIGTMMPDSYLLQDSNFEAFCEAYIQYLSDGYGTQYNNLRNLIRNQYPREEHAWEYLWSEIYKRNIYLNADKRDAVARFFESRSYDFYSTKGIEASYKFLFKVLYNEEVEIEIESGAGTEYDIIVQSDSLTEDLVGQTIYTATGRCNVTYIERSYSNGKLQWTVTIHNLLGRLIAGQEVKAERLPSFEGEIIRGVKGKDLLQNNIDYINRSRSYYVMKIKSNLPSSRWKSDVIRFVHPVGFGFIAITLLTMFINVGLTLKHTETIINKYKNYKWDSGLPTEYADRVAKLTPTGEIEHDSVTGEAIYEPGPMAGVEYPLPDDYNAENNNSIFQGQLPSERRKLMSPLFDASGTTFAQFRDLVNKRLKDNIGNPRDPENPTQVKIDE
>ID:CUL02925.1 |[Escherichia phage slur11]||_Escherichia_phage_slur11_.gbk|hypothetical protein|3099|LN881734(167298):68623-71721:1 ^GOA:A0A0M9JDX0,InterPro:IPR003961,UniProtKB/TrEMBL:A0A0M9JDX0^ Escherichia phage slur11, complete genome.|neighbours:ID:CUL02924.1(1),ID:CUL02926.1(1)|neighbour_genes:hypothetical protein,Bacteriophage T4, Gp..|
MTVKAPSVTSLRISKLSANQVQVRWDDVGANFYYFVEIAETKTDSGENLPSNQYRWINLGYTANNSFFFDDADPLTSYIIRVATAAQDFEQSDWIYTEEFETFATNAYTFQNMIEMQLANKFIQEKFTLNNSDYVNFNNDTIMAALMNESFQFSPSYVDVSSISNFIIGENEYHEIQGSIQQVCKDINRVYLMESEGILYLFERYQPVVKVSNDKGQTWKAVKLFNDRVGYPLSKTVYYQSANTTYVLGYDKIFYGRKSTDVRWSADDVRFSSQDITFAKLGDQLHLGFDVEIFATYATLPANVYRIAEAITCTDDYIYVVARDKVRYIKTSNAPIDSDPLSPTYSERLFEPDTMTITGNPKAVCYKMDSIGDKVFALIIGEVETLNANPRTSKIIDSADKGIYVLNHDEKTWKRVFGNTEEERRRIQPGYANMSTDGKLVSLSSSNFKFLSDNVVNDTETAAKYQLIGAVKYEFPREWLADKHYHMMAFIADEKSDWETFTPQPMKYYAEPFFNWSKKSNTRCWINNSDRVVVVYADLKYTKVIENIPETSPDRLVHEYWDDGDCTIVMPNVKFTGFKKYASGMLFYKASGEIISYYDFNYRVRDTVEIIWKPTEVFLKAFLQNQEHETPWSPEEERGLADPDLRPLIGTMMPDSYLLQDSNFEAFCEAYIQYLSDGYGTQYNNLRNLIRNKYPREEHAWEYLWSEIYKRNIYLNADKRDAVARFFESRSYDFYSTKGIEASYKFLFKVLYNEEVEIEIESGAGTEYDIIVQSDSLTEDLVGQTIYTATGRCNVTYIERSYSNGKLQWTVTIHNLLGRLIAGQEVKAERLPSFEGEIIRGVKGKDLLQNNIDYINRSRSYYVMKIKSNLPSSRWKSDVIRFVHPVGFGFIAITLLTMFINVGLTLKHTETIINKYKNYKWDSGLPTEYADRVAKLTPAGEIEHDSVTGEAIYEPGPMAGVEYPLPDDYNAENNNSIFQGQLPSERRKLMSPLFDASGTTFAQFRDLVNKRLKDNIGNPRDPENPTQVKIDE
>ID:CUL03711.1 |[Escherichia phage slur13]||_Escherichia_phage_slur13_.gbk|hypothetical protein|3099|LN881737(167299):90445-93543:1 ^GOA:A0A0M7QE40,InterPro:IPR003961,UniProtKB/TrEMBL:A0A0M7QE40^ Escherichia phage slur13, complete genome.|neighbours:ID:CUL03710.1(1),ID:CUL03712.1(1)|neighbour_genes:hypothetical protein,Bacteriophage T4, Gp..|
MTVKAPSVTSLRISKLSANQVQVRWDDVGANFYYFVEIAETKTDSGENLPSNQYRWINLGYTANNSFFFDDADPLTSYIIRVATAAQDFEQSDWIYTEEFETFATNAYTFQNMIEMQLANKFIQEKFTLNNSDYVNFNNDTIMAALMNESFQFSPSYVDVSSISNFIIGENEYHEIQGSIQQVCKDINRVYLMESEGILYLFERYQPVVKVSNDKGQTWKAVKLFNDRVGYPLSKTVYYQSANTTYVLGYDKIFYGRKSTDVRWSADDVRFSSQDITFAKLGDQLHLGFDVEIFATYATLPANVYRIAEAITCTDDYIYVVARDKVRYIKTSNAPIDSDPLSPTYSERLFEPDTMTITGNPKAVCYKMDSIGDKVFALIIGEVETLNANPRTSKIIDSADKGIYVLNHDEKTWKRVFGNTEEERRRIQPGYANMSTDGKLVSLSSSNFKFLSDNVVNDTETAAKYQLIGAVKYEFPREWLADKHYHMMAFIADEKSDWETFTPQPMKYYAEPFFNWSKKSNTRCWINNSDRVVVVYADLKYTKVIENIPETSPDRLVHEYWDDGDCTIVMPNVKFTGFKKYASGMLFYKASGEIISYYDFNYRVRDTVEIIWKPTEVFLKAFLQNQEHETPWSPEEERGLADPDLRPLIGTMMPDSYLLQDSNFEAFCEAYIQYLSDGYGTQYNNLRNLIRNKYPREEHAWEYLWSEIYKRNIYLNADKRDAVARFFESRSYDFYSTKGIEASYKFLFKVLYNEEVEIEIESGAGTEYDIIVQSDSLTEDLVGQTIYTATGRCNVTYIERSYSNGKLQWTVTIHNLLGRLIAGQEVKAERLPSFEGEIIRGVKGKDLLQNNIDYINRSRSYYVMKIKSNLPSSRWKSDVIRFVHPVGFGFIAITLLTMFINVGLTLKHTETIINKYKNYKWDSGLPTEYADRVAKLTPAGEIEHDSVTGEAIYEPGPMAGVEYPLPDDYNAENNNSIFQGQLPSERRKLMSPLFDASGTTFAQFRDLVNKRLKDNIGNPRDPENPTQVKIDE
>ID:YP_009180655.1 |[Escherichia phage slur14]||_Escherichia_phage_slur14_.gbk|hypothetical protein|3099|NC_028448(167467):23542-26640:1 ^GOA:A0A0M7QD67,GeneID:26227830,InterPro:IPR003961,UniProtKB/TrEMBL:A0A0M7QD67^ Escherichia phage slur14, complete genome.|neighbours:ID:YP_009180654.1(1),ID:YP_009180656.1(1)|neighbour_genes:hypothetical protein,Bacteriophage T4, Gp..|
MTVKAPSVTSLRISKLSANQVQVRWDDVGANFYYFVEIAETKTNSGEKLPSNQYRWINLGYTANNSFFFDDADPLTSYIIRVATAAQDFEQSDWIYTEEFETFATNAYTFQNMIEMQLANKFIQEKFTLNNSDYVNFNNDTIMAALMNESFQFSPSYVDVSSISNFIIGENEYHEIQGSIQQVCKDINRVYLMESEGILYLFERYQPVVKVSNDKGQTWKAVKLFNDRVGYPLSKTVYYQSANTTYVLGYDKIFYGRKSTDVRWSADDVRFSSQDITFAKLGDQLHLGFDVEIFATYATLPANVYRIAEAITCTDDYIYVVARDKVRYIKTSNAPIDSDPLSPTYSERLFEPDTMTITGNPKAVCYKMDSIGDKVFALIIGEVETLNANPRTSKIIDSADKGIYVLNHDEKTWKRVFGNTEEERRRIQPGYANMSTDGKLVSLSSSNFKFLSDNVVNDPETAVKYQLIGAVKYEFPREWLADKHYHMMAFIADEKSDWETFTPQPMKYYAEPFFNWSKKSNTRCWINNSDRAVVVYADLKYTKVIENIPETSPDRLVHEYWDDGDCTIVMPNVKFTGFKKYASGMLFYKASGEIISYYDFNYRVRDTVEIIWKPTEVFLKAFLQNQEHETPWSPEEERGLADPDLRPLIGTMMPDSYLLQDSNFEAFCEAYIQYLSDGYGTQYNNLRNLIRNQYPREEHAWEYLWSEIYKRNIYLNADKRDAVARFFESRSYDFYSTKGIEASYKFLFKVLYNEEVEIEIESGAGTEYDIIVQSDSLTEDLVGQTIYTATGRCNVTYIERSYSNGKLQWTVTIHNLLGRLIAGQEVKAERLPSFEGEIIRGVKGKDLLQNNIDYINRSRSYYVMKIKSNLPSSRWKSDVIRFVHPVGFGFIAITLLTMFINVGLTLKHTETIINKYKNYKWDSGLPTEYADRVAKLTPTGEIEHDSVTGEAIYEPGPMAGVEYPLPDDYNAENNNSIFQGQLPSERRKLMSPLFDASGTTFAQFRDLVNKRLKDNIGNPRDPENPTQVKIDE
>ID:AVH85983.1 |[Escherichia phage vB_EcoM-G28]||_Escherichia_phage_vB_EcoM-G28.gbk|putative baseplate w..|3099|MG867727(170121):81758-84856:1 ^^ Escherichia phage vB_EcoM-G28, complete genome.|neighbours:ID:AVH85982.1(1),ID:AVH85984.1(1)|neighbour_genes:putative baseplate w..,putative baseplate w..|
MTVKAPSVTSLRISKLSANQVQVRWDDVGANFYYFVEIAETKTDSGENLPSNQYRWINLGYTANNSFFFDDADPLTSYIIRVATAAQDFEQSDWVYTEEFETFATNAYTFQNMIEMQLANKFIQEKFTLNNSDYVNFNNDTIMAALMNESFQFSPSYVDVSSISNFIIGENEYHEIQGSIQQVCKDINRVYLMESEGILYLFERYQPVVKVSNDKGQTWKAVKLFNDRVGYPLSKTVYYQSANTTYVLGYDKIFYGRKSTDVRWSADDVRFSSQDITFAKLGDQLHLGFDVEIFATYATLPANVYRIAEAITCTDDYIYVVARDKVRYIKTSNAPIDSDPLSPTYSERLFEPDTMTITGNPKAVCYKMDSIGDKVFALIIGEVETLNANPRTSKIIDSVDKGIYVLNHDEKTWKRVFGNTEEERRRIQPGYANMSTDGKLVSLSSSNFKFLSDNVVNDPETAAKYQLIGAVKYEFPREWLADKHYHMMAFIADETSDWETFTPQPMKYYAEPFFNWSKKSNTRCWINNSDRAVVVYADLKYTKVIENIPETSPDRLVHEYWDDGDCTIVMPNVKFTGFKKYASGMLFYKASGEIISYYDFNYRVRDTVEIIWKPTEVFLKAFLQNQEHETPWSPEEERGLADPDLRPLIGTMMPDSYLLQDSNFEAFCEAYIQYLSDGYGTQYNNLRNLIRNQYPREEHAWEYLWSEIYKRNIYLNADKRDAVARFFESRSYDFYSTKGIEASYKFLFKVLYNEEVEIEIESGAGTEYDIIVQSDSLTEDLVGQTIYTATGRCNVTYIERSYSNGKLQWTVTIHNLLGRLIAGQEVKAERLPSFEGEIIRGVKGKDLLQNNIDYINRSRSYYVMKIKSNLPSSRWKSDVIRFVHPVGFGFIAITLLTMFINVGLTLKHTETIINKYKNYKWDSGLPTEYADRVAKLTPTGEIEHDSVTGEAIYEPGPMAGVEYPLPDDYNAENNNSIFQGQLPSERRKLMSPLFDASGTTFAQFRDLVNKRLKDNIGNPRDPENPTQVKIDE
>ID:QDF15179.1 |[Escherichia phage vB_EcoM-Sa45lw]||_Escherichia_phage_vB_EcoM-Sa45lw_.gbk|baseplate wedge prot..|3099|MK977694(167353):80705-83803:1 ^^ Escherichia phage vB_EcoM-Sa45lw, complete genome.|neighbours:ID:QDF15178.1(1),ID:QDF15180.1(1)|neighbour_genes:baseplate wedge prot..,baseplate wedge subu..|
MTVKAPSVTSLRISKLSANQVQVRWDDVGANFYYFVEIAETKSNSGENLPSNQYRWINLGYTANNSFFFDDADPLTSYIIRVATAAQDFEQSDWIYTEEFETFATNAYTFQNMIEMQLANKFIQEKFTLNNSNYVNFNNDTIMAALMNESFQFSPSYADVSSISNFIIGENEYHEIQGSIQQVCKDINRVYLMESEGILYLFERYQPVVKVSNDKGQTWKAVKLFNDRVGYPLSKTVYYQSANTTYVLGYDKIFYGRKSTDVRWSADDVRFSSQDITFAKLGDQLHLGFDVEIFATYATLPANVYRIAEAITCTDDYIYVVARDKVRYIKTSNAPIDSDPLSPTYSERLFEPDTMTITGNPKAVCYKMDSIGDKVFALIIGEVETLNANPRTSKIIDSADKGIYVLNQDTKTWKRVFGNTEEERRRIQPGYANMSTDGKLVSLSSSNFKFLSDNVVNDPETAAKYQLIGAVKYEFPREWLANKHYHMMAFIADEKSDWETFTPQPMKYYAEPFFNWSKKSNTRCWINNSDKAVVVYADLKYTKVIENIPETSPDRLVHEYWDDGDCTIVMPNVKFTGFKKYASGMLFYKSSGEIISYYDFNYRVRDTVEIIWKPTEVFLKAFLQNQERETPWSPEEERGLADPDLRPLIGTMMPDSYLLQDSNFEAFCEAYIQYLSDGYGTQYNNLRNLIRNQYPREEHAWEYLWSEIYKRNIYLNADKRDAVARFFESRSYDFYSTKGIEASYKFLFKVLYNEEVEIEIESGAGTEYDVIIQSDSLTEDLVGQTIYTATGRCNVTYIERSYSNGKLQWTVTIHNLLGRLIAGQEVKAERLPGFEGEIIRGVKGKDLLQNNIDYINRSRSYYVMKIKSKLPSSRWKSDVIRFVHPVGFGFIAITLLTMFINVGLTLKHTETIINKYKNYKWDSGLPTEYADRVAKLTPTGEIEHDSVTGEAIYEPGPMAGVEYPLPDDYNAENNNSIFQGQLPSERRKLMSPLFDASGTTFAQFRDLVNKRLKDNIGNPRDPENPTQVKIDE
>ID:YP_009290422.1 |[Escherichia phage vB_EcoM-UFV13]||_Escherichia_phage_vB_EcoM-UFV13_.gbk|baseplate wedge subu..|3039|NC_031103(165772):80660-83698:1 ^^ Escherichia phage vB_EcoM-UFV13, complete genome.|neighbours:ID:YP_009290421.1(1),ID:YP_009290423.1(1)|neighbour_genes:baseplate wedge subu..,baseplate wedge subu..|
MQVRWDDVGANFYYFVEIAETKTDSGENLPSNQYKWINLGYTANNSFFFDDADPLTSYVIRVATAAQDFEQSDWIYTEEFETFATNAYTFQNMIEMQLANKFIQEKFTLNNSDYVNFNNDTIMAALMNESFQFSPSYVDVSSISNFIIGENEYHEIQGSIQQVCKDINRVYLMESEGILYLFERYQPVVKVSNDKGQTWKAVKLFNDRVGYPLSKTVYYQSANTTYVLGYDKIFYGRKSTDVRWSADDVRFSSQDITFAKLGDQLHLGFDVEIFATYATLPANVYRIAEAITCTDDYIYVVARDKVRYIKTSNAPIDSDPLSPTYSERLFEPDTMTITGNPKAVCYKMDSVGDKVFALIIGEVETLNANPRTSKIIDSADKGIYVLNHDEKTWKRVFGNTEEERRRIQPGYANMSTDGKLVSLSSSNFKFLSDNVVNDPETAAKYQLIGAVKYEFPREWLADKHYHMMAFIADEKSDWETFTPQPMKYYAEPFFNWSKKSNTRCWINNSDRAVVVYADLKYIKVIENIPETSPDRLVHEYWNDGDCTIVMPNVKFTGFKKYASGMLFYKASGEIISYYDFNYRVRDTVEIIWKPTEVFLKAFLQNQEHETPWSPEEERGLADPDLRPLIGTMMPDSYLLQDSNFEAFCEAYIQYLSDGYGTQYNNLRNLIRNKYPREEHAWEYLWSEIYKRNIYLNADKRDAVARFFESRSYDFYSTKGIEASYKFLFKVLYNEEVEIEIESGAGTEYDIIVQSDSLTEDLVGQTIYTATGRCNVTYIERSYSNGKLQWTVTIHNLLGRLIAGQEVKAERLPSFEGEIIRGVKGKDLLQNNIDYINRSRSYYVMKIKSNLPSSRWKSDVIRFVHPVGFGFIAITLLTMFINVGLTLKHTETIINKYKNYKWDSGLPTEYADRVAKLTPTGEIEHDSVTGEAIYEPGPMAGVEYPLPDDYNAENNNSIFQGQLPSERRKLMSPLFDASGTTFAQFRDLVNKRLKDNIGNPRDPENPTQVKIDE
>ID:AUV61016.1 |[Escherichia phage vB_EcoM-fFiEco06]||_Escherichia_phage_vB_EcoM-fFiEco06_.gbk|baseplate wedge subu..|3099|MG781190(167076):79808-82906:1 ^^ Escherichia phage vB_EcoM-fFiEco06, complete genome.|neighbours:ID:AUV61015.1(1),ID:AUV61017.1(1)|neighbour_genes:baseplate wedge subu..,baseplate wedge subu..|
MTVKAPSVTSLRISKLSANQVQVRWDDVGANFYYFVEIAETKTNSGENLPSNQYRWINLGYTANNSFFFDDADPLTSYIIRVATAAQDFEQSDWIYTEEFETFATNAYTFQNMIEMQLANKFIQEKFTLNNSDYVNFNNDTIMAALMNESFQFSPSYVDVSSISNFIIGENEYHEIQGSIQQVCKDINRVYLMESEGILYLFERYQPVVKVSNDKGQTWKAVKLFNDRVGYPLSKTVYYQSANTTYVLGYDKIFYGRKSTDVRWSADDVRFSSQDITFAKLGDQLHLGFDVEIFGTYATLPANVYRIAEAITCTDDYIYVVARDKVRYIKTSNAPIDSDPLSPTYSERLFEPDTMTITGNPKAVCYKMDSIGDKVFALIIGEVETLNANPRTSKIIDSTDKGIYVLNHDTKTWKRVFGNTEEERRRIQPGYANMSTDGKLVSLSSSNFKFLNDNVVNDPETVAKYQLIGAVKYEFPREWLADKHYHMMAFIADEKSDWETFTPQPMKYYAEPFFNWSKKSNTRCWINNSNRAVVVYADLKYTKVIENIPETSPDRLVHEYWDDGDCTIVMPNVKFTGFKKYASGMLFYKSSGEIISYYDFNYRVRDTVEIIWKPTGVFLKAFLQNQEHETPWSPEEEHGLADPDLRPLIGTMMPDSYLLQDSNFEAFCEAYIQYLSDGYGTQYNNLRNLIRNQYPREEHAWEYLWSEIYKRNIYLNADKRDAVARFFESRSYDFYSTKGIEASYKFLFKVLYNEEVEIEIESGAGTEYDIIVQSDSLTEDLVGQTIYTATGRCNVTYIERSYSNGKLQWTVTIHNLLGRLIAGQEVKAERLPSFEGEIIRGVKGKDLLQNNIDYINRSRSYYVMKIKSNLPSSRWKSDVIRFVHPVGFGFIAITLLTMFINVGLTLKHTETIINKYKNYKWDSGLPTEYADRVAKLTPTGEIEYDSVTGEAIYEPGPMAGVEYPLPDDYNAENNNSIFQGQLPSERRKLMSPLFDASGTTFAQFRDLVNKRLKDNIGNPRDPENPTQVKIDE
>ID:AUV61289.1 |[Escherichia phage vB_EcoM-fHoEco02]||_Escherichia_phage_vB_EcoM-fHoEco02_.gbk|baseplate wedge subu..|3099|MG781191(167064):79798-82896:1 ^^ Escherichia phage vB_EcoM-fHoEco02, complete genome.|neighbours:ID:AUV61288.1(1),ID:AUV61290.1(1)|neighbour_genes:baseplate wedge subu..,baseplate wedge subu..|
MTVKAPSVTSLRISKLSANQVQVRWDDVGANFYYFVEIAETKTNSGENLPSNQYRWINLGYTANNSFFFDDADPLTSYIIRVATAAQDFEQSDWIYTEEFETFATNAYTFQNMIEMQLANKFIQEKFTLNNSDYVNFNNDTIMAALMNESFQFSPSYVDVSSISNFIIGENEYHEIQGSIQQVCKDINRVYLMESEGILYLFERYQPVVKVSNDKGQTWKAVKLFNDRVGYPLSKTVYYQSANTTYVLGYDKIFYGRKSTDVRWSADDVRFSSQDITFAKLGDQLHLGFDVEIFGTYATLPANVYRIAEAITCTDDYIYVVARDKVRYIKTSNAPIDSDPLSPTYSERLFEPDTMTITGNPKAVCYKMDSIGDKVFALIIGEVETLNANPRTSKIIDSTDKGIYVLNHDTKTWKRVFGNTEEERRRIQPGYANMSTDGKLVSLSSSNFKFLNDNVVNDPETVAKYQLIGAVKYEFPREWLADKHYHMMAFIADEKSDWETFTPQPMKYYAEPFFNWSKKSNTRCWINDSNRAVVVYADLKYTKVIENIPETSPDRLVHEYWDDGDCTIVMPNVKFTGFKKYASGMLFYKSSGEIISYYDFNYRVRDTVEIIWKPTGVFLKAFLQNQEHETPWSPEEEHGLADPDLRPLIGTMMPDSYLLQDSNFEAFCEAYIQYLSDGYGTQYNNLRNLIRNQYPREEHAWEYLWSEIYKRNIYLNADKRDAVARFFESRSYDFYSTKGIEASYKFLFKVLYNEEVEIEIESGAGTEYDIIVQSDSLTEDLVGQTIYTATGRCNVTYIERSYSNGKLQWTVTIHNLLGRLIAGQEVKAERLPSFEGEIIRGVKGKDLLQNNIDYINRSRSYYVMKIKSNLPSSRWKSDVIRFVHPVGFGFIAITLLTMFINVGLTLKHTETIINKYKNYKWDSGLPTEYADRVAKLTPTGEIEYDSVTGEAIYEPGPMAGVEYPLPDDYNAENNNSIFQGQLPSERRKLMSPLFDASGTTFAQFRDLVNKRLKDNIGNPRDPENPTQVKIDE
>ID:AYP69719.1 |[Escherichia phage vB_EcoM_DalCa]||_Escherichia_phage_vB_EcoM_DalCa_.gbk|baseplate wedge init..|3099|MH992510(166040):79868-82966:1 ^^ Escherichia phage vB_EcoM_DalCa, complete genome.|neighbours:ID:AYP69726.1(1),ID:AYP69757.1(1)|neighbour_genes:baseplate wedge subu..,baseplate wedge subu..|
MTVKAPSVTSLRISKLSANQVQVRWDDVGANFYYFVEIAETKTDSGENLPSDQYRWINLGYTANNSFFFDNANPLTSYIIRVATAAQDFEQSDWIYTEEFETFATNAYTFQNMIEMQLANKFIQEKFTLNNSDYVNFNNDTIMAALMNESFQFSPSYADVSSISNFIIGENEYHEIQGSIQQVCKDINRVYLMESEGILYLFERYQPVVKVSNDKGQTWKAVKLFNDRVGYPLSKTVYYQSASTTYVLGYDKIFYGRKSTDVRWSADDVRFSSQDITFAKLGDQLHLGFDVEIFGTYATLPANVYRIAEAITCTDDYIYVVARDKVRYIKTSNAPIDSDPLSPTYSERLFEPDTMTITGNPKAVCYKMDSIGDKVFALIIGEVETLNANPRTSKIIDSTDKGIYVLNHDTKTWKRVFGNTEEERRRIQPGYANMSTDGKLVSLSSSNFKFLNDNVVNDPETVAKYQLIGAVKYEFPREWLADKHYHMMAFIADEKSDWETFTPQPMKYYAEPFFNWSKKSNTRCWINNSNRAVVVYADLKYTKVIENIPETSPDRLVHEYWDDGDCTIVMPNVKFTGFKKYASGMLFYKSSGEIISYYDFNYRVRDTVEIIWKPTGVFLKAFLQNQEHETPWSPEEEHGLADPDLRPLIGTMMPDSYLLQDSNFEAFCEAYIQYLSDGYGTQYNNLRNLIRNQYPREEHAWEYLWSEIYKRNIYLNADKRDAVARFFESRSYDFYSTKGIEASYKFLFKVLYNEEVEIEIESGAGTEYDIIVQSDSLTEDLVGQTIYTATGRCNVTYIERSYSNGKLQWTVTIHNLLGRLIAGQEVKAERLPSFEGEIIRGVKGKDLLQNNIDYINRSRSYYVMKIKSNLPSSRWKSDVIRFVHPVGFGFIAITLLTMFINVGLTLKHTETIINKYKNYKWDSGLPTEYADRVAKLTPTGEIEHDSVTGEAIYEPGPMAGVEYPLPDDYNAENNNSIFQGQLPSERRKLMSPLFDASGTTFAQFRDLVNKRLKDNIGNPRDPENPTQVKIDE
>ID:QBO63670.1 |[Escherichia phage vB_EcoM_G10400]||_Escherichia_phage_vB_EcoM_G10400.gbk|putative baseplate w..|3099|MK327937(170182):80841-83939:1 ^^ Escherichia phage vB_EcoM_G10400, complete genome.|neighbours:ID:QBO63669.1(1),ID:QBO63671.1(1)|neighbour_genes:putative baseplate w..,putative baseplate w..|
MTVKAPSVTSLRISKLSANQVQVRWDDVGANFYYFVEIAETKSNSGENLPSNQYRWINLGYTANNSFFFDDADPLTSYVIRVATAAQDFEQSDWIYTEEFETFATNAYTFQNMIEMQLANKFIQEKFTLNNSDYVNFNNDTIMAALMNESFQFSPSYADVSSISNFIIGENEYHEIQGSIQQVCKDINRVYLMESEGILYLFERYQPVVKVSNDKGQTWKAVKLFNDRVGYPLSKTVYYQSANTTYVLGYDKIFYGRKSTDVRWSADDVRFSSQDITFAKLGDQLHLGFDVEIFATYATLPANVYRIAEAITCTDDYIYVVARDKVRYIKTSNAPIDSDPLSPTYSERLFEPDTMTITGNPKAVCYKMDSIGDKVFALIIGEVETLNANPRTSKIIDSADKGIYVLNQDTKTWKRVFGNTEEERRRIQPGYANMSTDGKLVSLSSSNFKFLSDNVVNDPETAAKYQLIGAVKYEFPREWLADKHYHMMAFIADEKSDWETFTPQPMKYYAEPFFNWSKKSNTRCWINNSDKAVVVYADLKYTKVIENIPETSPDRLVHEYWDDGDCTIVMPNVKFTGFKKYASGMLFYKSSGEIISYYDFNYRVRDTVEIIWKPTEVFLKAFLQNQERETPWSPEEERGLADPDLRPLIGTMMPDSYLLQDSNFEAFCEAYIQYLSDGYGTQYNNLRNLIRNQYPREEHAWEYLWSEIYKRNIYLNADKRDAVARFFESRSYDFYSTKGIEASYKFLFKVLYNEEVEIEIESGAGTEYDVIIQSDSLTEDLVGQTIYTATGRCNVTYIERSYSNGKLQWTVTIHNLLGRLIAGQEVKAERLPGFEGEIIRGVKGKDLLQNNIDYINRSRSYYVMKIKSNLPSSRWKSDVIRFVHPVGFGFIAITLLTMFINVGLTLKHTETIINKYKNYKWDSGLPTEYADRVAKLTPTGEIEHDSVTGEAIYEPGPMAGVEYPLPDDYNAENNNSIFQGQLPSERRKLMSPLFDASGTTFAQFRDLVNKRLKDNIGNPRDPENPTQVKIDE
>ID:QBO62293.1 |[Escherichia phage vB_EcoM_G2248]||_Escherichia_phage_vB_EcoM_G2248.gbk|putative baseplate w..|3087|MK327932(170678):72432-75518:1 ^^ Escherichia phage vB_EcoM_G2248, complete genome.|neighbours:ID:QBO62292.1(1),ID:QBO62294.1(1)|neighbour_genes:putative baseplate w..,putative baseplate w..|
MIKAPSVTSLTIEKLSANQAYITWDDVGENFFYFVELAETRTRDGEIIPVDELSWVNLGYTADQNWFEDKNLFPEYYYKFRVAVAAEGFEQSKWIETEEFQTFKTNAYNFSMMREFNLANEFVKQKFTYDNRDYIKFNTDLIQASLMQEDFVFSPEYANITNISNKIIVDENFHEIQDHIEKVCIDINRTMLAEMNGVLYLFERFQPIVKVSNDKGQSWKAYKAFNDRVGNPVSRTCVYQSKTTTYVLGYDRIFYGRQARDTRWSADDVRFSDDTITFAKVGDENDLGFDVEVFGVFSRLTGDTTKYAEAMACSDDYLWVGAKDVIRRIRLKNTPVDTVQGSPTFGEKIFDPDVIRVTGNDKAVIQKMDVIDGKLLVFVTGEVKQRYQDPTKPENVVPSDDAGVYLIGSDGLSFQRVFGNTPQEREYIHHGFSNMSTNGDEVFISHYNHHFESILPDPETAAKYELSEAVKYSQEPTYLTDKKIHQTTFRASYDDLRIWELGPQAYYNEADYTWMRRNGVRVWITNDNRPLVVYPEVVYTQEVDTSGILDKNRINREVYDKGTVTCYLNNVKFEGFKQYASGVMFHKNTGEIIGFYQFNYRVRDQVGVYWKPTNVAFVAELQNQVREVPWVPVHYDREQDPDLRPLLNKMTPDSFLLENENFRKFSEYYLQFLSDGSGTYYNKLKNLIKNKYPREQDAYEYLWSEMNKRNIYADKNKRDAVVRFFESRKSDFYSTKGVEASYKFLFKLLYNEDVEIEVESQAGLEYDIVVSSTNIDEDIVGRTIYTPTGRANVTYLEREYEGGRLRWRVTIHNLIGRFEEGQVIKSEKTAFEGMILVGVRGKELLSSSIDYINRSRSQYTMKIKSALPVSRYANDVMRFVHPVGFGFIGVTLLTMFINSGLSMRHVETIIQSLKNYKFDSGLPSVYPDRVADLDVDGNIKIDPLTGKPLYLTSPTIGEEFPVPPEYDQENSELFHGLKASERRFAMSPLFDQSAVTFSMFRELVDKRLKDNIGNPRDPKNPTQRKING
>ID:QBO62585.1 |[Escherichia phage vB_EcoM_G2285]||_Escherichia_phage_vB_EcoM_G2285_.gbk|putative baseplate w..|3099|MK327933(166675):83540-86638:1 ^^ Escherichia phage vB_EcoM_G2285, complete genome.|neighbours:ID:QBO62584.1(1),ID:QBO62586.1(1)|neighbour_genes:putative baseplate w..,putative baseplate w..|
MTVKAPAVTSLRISKLSANQVQIRWDDVGANFYYFVEIAETKTADGEIIPPAGYRWVNLGYTPNSNWFESSLDPLTSYIIRVSTAAEGFERSDWVYTEIFESFQTNAYTFQHMIEMQLANTFIREKFTNNNMAYVDFNNDTIMAALMNESFQFSPAYADISSIKNFIIGENEYHEIQGSIQQVCHDINRVYLMESEGILYLFERYQPVVKVSNDKGQTWKSVKLFNDRVGYPVSRTVYYQTGYTTYVLGYDKLFYGRKSTDVRWSADDVRFSSQDITFAKIGDQLNLGFDVEIFGNYASLPANVSRIAEAIVCNDDYVYVAARDKVRFIKTSNAPIDSDPLSPTYSERLFEQETFNITGNPKAVCYKMDSVGGKIFALIIGEVVNLNDDPRTTPIVDSADKGVYVLDHDAGTFKRVFGNTEEERRRIEPGYTSMSTDGVELSISSSNFKFLESDIVDDPKTQIKYGLIGAVKYEYPREWLADKHYHMMAFISTEDSQWESFTPQPMEYYAEPFFSYSRKSGTRCWINNSDKAVVIYSDLLYTKVIENHPLSSSDREVHEYWKDGDCTIVMPNVDFTGFKKYASGMIFYKSSGEIISYYDFSYRVRDNVSIIWKPTNIFLTASLQNQEKDTTWTPVEENGIADPDLRPLLTTMMPESYLLDNTNFEAFCEAYIQYLSDGYGTHYNNLLNLIKNQYPREEHAWEYLWSEIYKRNIYLNAEKRDLVSRFFESRSYDFYSTKGTEASYKFLFKVLYNEDVEIEIESSSGTEYDIIIESDSLTEDLVGQTIYTATGRCNVTYIERSYSKGKLQWTVTIHNLLGRLIQGQEVKAERLPGFEGEIVRGIKGKELSQNNIDYINRGRAYYVMKIKSKLPSSRWKSDVLRFVHPVGFGFIAITLLTMFINTGLTLKHVETIINKYKNYKWDSGLPTKYADRVAKLDPQGNVEFDPITGKAIYEIGPMAGQDYPLPEDYNAENNNSIFQGQLPSERRKLMSPLFDASGTTFSRFRDLVEQRLIDNVGNPRDPVNPPQVKLDE
>ID:QBO62856.1 |[Escherichia phage vB_EcoM_G2469]||_Escherichia_phage_vB_EcoM_G2469.gbk|putative baseplate w..|3099|MK327934(170452):85728-88826:1 ^^ Escherichia phage vB_EcoM_G2469, complete genome.|neighbours:ID:QBO62855.1(1),ID:QBO62857.1(1)|neighbour_genes:putative baseplate w..,putative baseplate w..|
MTVKAPAVTSLRISKLSANQVQIRWDDVGANFYYFVEIAETKTADGGIIPPASYRWINLGYTPNSNWFESSLDPLTSYIIRVSTAAEGFERSDWVYTEIFESFQTNAYTFQHMIEMQLANTFIREKFTNNNMAYVDFNNDTIMAALMNESFQFSPAYADISSIKNFIIGENEYHEIQGSIQQVCHDINRVYLMESEGILYLFERYQPVVKVSNDKGQTWKSVKLFNDRVGYPVSRTVYYQTGYTTYVLGYDKLFYGRKSTDVRWSADDVRFSSQDITFAKIGDQLNLGYDVEIFGNYASLPANVSRIAEAIVCNDDYVYVAARDKVRFIKTSNAPIDSDPLSPTYSERLFEQETFNITGNPKAVCYKMDSVGGKIFALIIGEVVNLNDDPRTTPIVDSADKGVYVLDHDAGTFKRVFGNTEEERRRIEPGYTSMSTDGVELSISSSNFKFLESDIVDDPKTQIKYGLIGAVKYEYPSEWLADKHYHMMAFISTEDSQWESFTPQPMEYYAEPFFSYSRKSGTRCWINNSDKAVVIYSDLLYTKVIENHPLSSLDREVHEYWKDGDCTIVMPNVDFTGFKKYASGMIFYKSSGEIISYYDFSYRVRDNVSIIWKPTNIFLTASLQNQEKDTTWTPVEENGIADPDLRPLLTTMMPESYLLDNTNFEAFCEAYIQYLSDGYGTHYNNLLNLIKNQYPREEHAWEYLWSEIYKRNIYLNAEKRDLVSRFFESRSYDFYSTKGTEASYKFLFKVLYNEDVEIEIESSSGTEYDIIIESDSLTEDLVGQTIYTATGRCNVTYIERSYSKGKLQWTVTIHNLLGRLIQGQEVKAERLPGFEGEIVRGIKGKELSQNNIDYINRGRAYYVMKIKSKLPSSRWKSDVLRFVHPVGFGFIAITLLTMFINTGLTLKHVETIINKYKNYKWDSGLPTKYADRVAKLDPQGNVEFNPITGEAIYEIGPMAGQDYPLPEDYNAENNNSIFQGQLPSERRKLMSPLFDASGTTFSRFRDLVEQRLIDNVGNPRDPVNPPQVKLDE
>ID:QBO63102.1 |[Escherichia phage vB_EcoM_G2494]||_Escherichia_phage_vB_EcoM_G2494_.gbk|putative baseplate w..|3087|MK327935(168327):70796-73882:1 ^^ Escherichia phage vB_EcoM_G2494, complete genome.|neighbours:ID:QBO63101.1(1),ID:QBO63103.1(1)|neighbour_genes:putative baseplate w..,putative baseplate w..|
MIKAPSVTSLTIEKLSANQAYITWDDVGENFFYFVELAETRTRDGEIIPVDELSWVNLGYTADQNWFEDKNLFPEYYYKFRVAVAAEGFEQSKWIETEEFQTFKTNAYNFSMMREFNLANEFIKEKFTYDNREYVKFNTDLIQASLMKEDFVFSPEYANMTNISNYIVVDENFHEIQDHIEKVCIDINRTMLAEMNGVLYLFERFQPIVKVSNDKGQSWKAYKAFNDRVGNPVSRTCVYQSKTTTYVLGYDRIFYGRQASDTRWSADDVRFSDDTITFAKVGDENDLGIDVEVFGVFSRLTGDTTKYAEAMACSDDYLWVGAKDVIRRIRLKNTPVDTVQGSPTFGEKIFDPDVIRVTGNDKAVIQKMDVIDGKLLVFVTGEVKQRYQDPTKPENVVPSDDAGVYLIGSDGLSFQRVFGNTPQEREYIQHGFSNMSTNGDEVFISHYNHHFESILPDPETAAKYELGEAVKYSQEPTYLTDKKIHQTTFRASYDDLRIWELGPQAYYNEADYTWMRRNGVRVWITNDNRPLVVYPEVVYTQEVDTSGILDKNRINREVYDKGTVTCYLNNVKFEGFKQYASGVMFHKNTGEIIGFYQFNYRVRDQVGVYWKPTNVAFVAELQNQVREVPWVPVHYDREQDPDLRPLLNKMTPDSFLLENENFRKFSEYYLQFLSDGSGTYYNKLKNLIKNKYPREQDAYEYLWSEMNKRNIYADKNKRDAVVRFFESRKSDFYSTKGVEASYKFLFKLLYNEDVEIEVESQAGLEYDIVVSSTNIDEDIVGRTIYTPTGRANVTYLEREYEGGRLRWRVTIHNLIGRFEEGQVIKSEKTAFEGMILVGVRGKELLSSSIDYINRSRSQYTMKIKSALPVSRYANDVMRFVHPVGFGFIGVTLLTMFINSGLSMKHTETIIQSLKNYKFDSGLPSVYPDRVADLDVDGNIKKDPLTGKPLYLTSPTMGEEFPVPPEYDQENSELFHGLKASERRFAMSPLFDQSAVTFSMFRELVDKRLKDNIGNPRDPKNPTQRKING
>ID:QBO65560.1 |[Escherichia phage vB_EcoM_G2540-3]||_Escherichia_phage_vB_EcoM_G2540-3_.gbk|putative baseplate w..|3099|MK327944(168654):79085-82183:1 ^^ Escherichia phage vB_EcoM_G2540-3, complete genome.|neighbours:ID:QBO65559.1(1),ID:QBO65561.1(1)|neighbour_genes:putative baseplate w..,putative baseplate w..|
MTVKAPSVTSLRISKLSANQVQVRWDDVGANFYYFVEIAETKTNSGENLPSNQYRWINLGYTANNSFFFDDADPLTSYIIRVATAAQDFEQSDWIYTEEFETFATNAYTFQNMIEMQLANKFIQEKFTLNNSDYVNFNNDTIMAALMNESFQFSPSYVDVSSISNFIIGENEYHEIQGSIQQVCKDINRVYLMESEGILYLFERYQPVVKVSNDKGQTWKAVKLFNDRVGYPLSKTVYYQSANTTYVLGYDKIFYGRKSTDVRWSADDVRFSSQDITFAKLGDQLHLGFDVEIFGTYATLPANVYRIAEAITCTDDYIYVVARDKVRYIKTSNAPIDSDPLSPTYSERLFESDTMTITGNPKAVCYKMDSIGDKVFALIIGEVETLNANPRTSKIIDSTDKGIYVLNHDTKTWKRVFGNTEEERRRIQPGYANMSTDGKLVSLSSSNFKFLNDNVVNDPETVAKYQLIGAVKYEFPREWLADKHYHMMAFIADEKSDWETFTPQPMKYYAEPFFNWSKKSNTRCWINNSNRAVVVYADLKYTKVIENIPETSPDRLVHEYWDDGDCTIVMPNVKFTGFKKYASGMLFYKSSGEIISYYDFNYRVRDTVEIIWKPTGVFLKAFLQNQEHETPWSPEEEHGLADPDLRPLIGTMMPDSYLLQDSNFEAFCEAYIQYLSDGYGTQYNNLRNLIRNQYPREEHAWEYLWSEIYKRNIYLNADKRDAVARFFESRSYDFYSTKGIEASYKFLFKVLYNEEVEIEIESGAGTEYDIIVQSDSLTEDLVGQTIYTATGRCNVTYIERSYSNGKLQWTVTIHNLLGRLIAGQEVKAERLPSFEGEIIRGVKGKDLLQNNIDYINRSRSYYVMKIKSNLPSSRWKSDVIRFVHPVGFGFIAITLLTMFINVGLTLKHTETIINKYKNYKWDSGLPTEYADRVAKLTPTGEIEHDSVTGEAIYEPGPMAGVEYPLPDDYNAENNNSIFQGQLPSERRKLMSPLFDASGTTFAQFRDLVNKRLKDNIGNPRDPENPTQVKIDE
>ID:QBO63392.1 |[Escherichia phage vB_EcoM_G2540]||_Escherichia_phage_vB_EcoM_G2540_.gbk|putative baseplate w..|3099|MK327936(168886):80848-83946:1 ^^ Escherichia phage vB_EcoM_G2540, complete genome.|neighbours:ID:QBO63391.1(1),ID:QBO63393.1(1)|neighbour_genes:putative baseplate w..,putative baseplate w..|
MTVKAPSVTSLRISKLSANQVQVRWDDVGANFYYFVEIAETKTDSGENLPSNQYRWINLGYTANNSFFFDDADPLTSYIIRVATAAQDFEQSDWVYTEEFETFATNAYTFQNMIEMQLANKFIQEKFTLNNSDYVNFNNDTIMAALMNESFQFSPSYVDVSSISNFIIGENEYHEIQGSIQQVCKDINRVYLMESEGILYLFERYQPVVKVSNDKGQTWKAVKLFNDRVGYPLSKTVYYQSANTTYVLGYDKIFYGRKSTDVRWSADDVRFSSQDITFAKLGDQLHLGFDVEIFATYATLPANVYRIAEAITCTDDYIYVVARDKVRYIKTSNAPIDSDPLSPTYSERLFEPDTMTITGNPKAVCYKMDSIGDKVFALIIGEVETLNANPRTSKIIDSVDKGIYVLNHDEKTWKRVFGNTEEERRRIQPGYANMSTDGKLVSLSSSNFKFLSDNVVNDPETAAKYQLIGAVKYEFPREWLADKHYHMMAFIADETSDWETFTPQPMKYYAEPFFNWSKKSNTRCWINNSDRAVVVYADLKYTKVIENIPETSPDRLVHEYWDDGDCTIVMPNVKFTGFKKYASGMLFYKASGEIISYYDFNYRVRDTVEIIWKPTEVFLKAFLQNQEHETPWSPEEERGLADPDLRPLIGTMMPDSYLLQDSNFEAFCEAYIQYLSDGYGTQYNNLRNLIRNQYPREEHAWEYLWSEIYKRNIYLNADKRDAVARFFESRSYDFYSTKGIEASYKFLFKVLYNEEVEIEIESGAGTEYDIIVQSDSLTEDLVGQTIYTATGRCNVTYIERSYSNGKLQWTVTIHNLLGRLIAGQEVKAERLPSFEGEIIRGVKGKDLLQNNIDYINRSRSYYVMKIKSNLPSSRWKSDVIRFVHPVGFGFIAITLLTMFINVGLTLKHTETIINKYKNYKWDSGLPTEYADRVAKLTPTGEIEHDSVTGEAIYEPGPMAGVEYPLPDDYNAENNNSIFQGQLPSERRKLMSPLFDASGTTFAQFRDLVNKRLKDNIGNPRDPENPTQVKIDE
>ID:QBO64477.1 |[Escherichia phage vB_EcoM_G29]||_Escherichia_phage_vB_EcoM_G29_.gbk|putative baseplate w..|3099|MK327940(168241):81920-85018:1 ^^ Escherichia phage vB_EcoM_G29, complete genome.|neighbours:ID:QBO64476.1(1),ID:QBO64478.1(1)|neighbour_genes:putative baseplate w..,putative baseplate w..|
MTVKAPSVTSLRISKLSANQVQVRWDDVGANFYYFVEIAETKTDSGENLPSDQYRWINLGYTANNSFFFDDADPLTSYIIRVATAAQDFEQSDWVYTEEFETFATNAYTFQNMIEMQLANKFIQEKFTLNNSNYVNFNNDTIMAALMNESFQFSPSYVDVSSISNFIIGENEYHEIQGSIQQVCKDINRVYLMESEGILYLFERYQPVVKVSNDKGQTWKAVKLFNDRVGYPLSKTVYYQSANTTYVLGYDKIFYGRKSTDVRWSADDVRFSSQDITFAKLGDQLHLGFDVEIFGTYATLPANVYRIAEAITCTDDYIYVVARDKVRYIKTSNAPIDSDPLSPTYSERLFEPDTMTITGNPKAVCYKMDSIGDKVFALIIGEVETLNANPRISKIIDSADKGIYVLNHDEKTWKRVFGNTEEERRRIQPGYANMSTDGKLVSLSSSNFKFLSDNVVNDPETVAKYQLIGAVKYEFPREWLADKHYHMMAFIADEKSDWETFTPQPMKYYAEPFFNWSKKSNTRCWINNSNRAVVVYADLKYTKVIENIPETSPDRLVHEYWDDGDCTIVMPNVKFTGFKKYASGMLFYKSSGEIISYYDFNYRVRDTVEIIWKPTGVFLKAFLQNQEHETPWSPEEEHGLADPDLRPLIGTMMPDSYLLQDSNFEAFCEAYIQYLSDGYGTQYNNLRNLIRNQYPREEHAWEYLWSEIYKRNIYLNADKRDAVARFFESRSYDFYSTKGIEASYKFLFKVLYNEEVEIEIESGAGTEYDIIVQSDSLTEDLVGQTIYTATGRCNVTYIERSYSNGKLQWTVTIHNLLGRLIAGQEVKAERLPSFEGEIIRGVKGKDLLQNNIDYINRSRSYYVMKIKSNLPSSRWKSDVIRFVHPVGFGFIAITLLTMFINVGLTLKHTETIINKYKNYKWDSGLPTEYADRVAKLTPTGEIEHDSVTGEAIYEPGPMAGVKYPLPDDYNAENSNSIFQGQLPSERRKLMSPLFDASGTTFAQFRDLVNKRLKDNIGNPRDPENPTQVKIDE
>ID:QBO64737.1 |[Escherichia phage vB_EcoM_G37-3]||_Escherichia_phage_vB_EcoM_G37-3_.gbk|putative baseplate w..|3087|MK327941(167832):71851-74937:1 ^^ Escherichia phage vB_EcoM_G37-3, complete genome.|neighbours:ID:QBO64736.1(1),ID:QBO64738.1(1)|neighbour_genes:putative baseplate w..,putative baseplate w..|
MIKAPSVTSLTIEKLSANQAYITWDDVGENFFYFVELAETRTRDGEIIPVDELSWVNLGYTAEQNWFEDKNLFPEYYYKFRVAVAAEGFEQSKWVETEEFQTFKTNAYNFSMMREFNLANEFIKEKFTYDNREYVKFNTDLIQASLMKEDFVFSPEYANMTNISNYIVVDENFHEIQDHIEKVCTDINHTMLAEMNGVLYLFERFQPIVKVSNDKGQSWKAYKAFNDRVGNPVSRTCVYQSKTTTYVLGYDRIFYGRQASDTRWSADDVRFSDDTITFAKVGDENDLGFDVEVFGVFSRLTGDTTKYAEAMACSDDYLWVGAKDVIRRIRLKNTPVDTVQGSPTFGEKIFDPDVIRVTGNDKAVIQKMDVVDGKLLVFVTGEVKQRYQDPTKPENVVPSDDAGVYLIGSDGLSFQRVFGNTPQEREYIQHGFSNMSTNGDEVFISHYNHHFESILPDPETAEKYELGEAVKYSHEPTYLTDKKIHQTTFRASYDDLRIWELGPQAYYNEADYTWMRRNGVRVWITNDNRPLVVYPEVIYTQEVDTSGILDQNRINREVYDKGTVTCYLNNVKFEGFKQYASGVMFHKNTGEIIGFYQFNYRVRDQVGVYWKPTNVAFVAELQNQVREVPWVPVHYDREQDPDLRPLLNKMTPDSFLLENENFRKFSEYYLQFLSDGSGTYYNKLKNLIKNKYPREKDAYEYLWSEMNKRNIYADKNKRDAVVRFFESRKSDFYSTKGVEASYKFLFKLLYNEDVEIEVESQAGLEYDIVVSSTNIDEDIVGRTIYTPTGRANVTYLEREYEGGRLRWRVTIHNLIGRFEEGQVIKSEKTAFEGMILVGVRGKELLSSSIDYINRSRSQYTMKIKSALPVSRYANDVMRFVHPVGFGFIGVTLLTMFINSGLSMKHTETIIQSLKNYKFDSGLPSVYPDRVADLDVDGNIKKDPLTGKALYLTSPLIGDEFPVPPEYDQENSELFHGLKASERRFAMSPLFDQSAVTFSMFRELVDKRLKDNIGNPRDPKNPTQRKING
>ID:QBO64198.1 |[Escherichia phage vB_EcoM_G4498]||_Escherichia_phage_vB_EcoM_G4498_.gbk|putative baseplate w..|3099|MK327939(167826):81432-84530:1 ^^ Escherichia phage vB_EcoM_G4498, complete genome.|neighbours:ID:QBO64197.1(1),ID:QBO64199.1(1)|neighbour_genes:putative baseplate w..,putative baseplate w..|
MTVKAPSVTSLRISKLSANQVQVRWDDVGANFYYFVEIAETKTDSGENLPSNQYRWINLGYTANNSFFFDDADPLTSYIIRVATAAQDFEQSDWVYTEEFETFATNAYTFQNMIEMQLANKFIQEKFTLNNSDYVNFNNDTIMAALMNESFQFSPSYVDVSSISNFIIGENEYHEIQGSIQQVCKDINRVYLMESEGILYLFERYQPVVKVSNDKGQTWKAVKLFNDRVGYPLSKTVYYQSANTTYVLGYDKIFYGRKSTDVRWSADDVRFSSQDITFAKLGDQLHLGFDVEIFATYATLPANVYRIAEAITCTDDYIYVVARDKVRYIKTSNAPIDSDPLSPTYSERLFEPDTMTITGNPKAVCYKMDSIGDKVFALIIGEVETLNANPRTSKIIDSTDKGIYVLNHDEKTWKRVFGNTEEERRRIQPGYANMSTDGKLVSLSSSNFKFLSDNVVNDPETVVKYQLIGAVKYEFPREWLADKHYHMMAFIADEKSDWETFTPQPMKYYAEPFFNWSKKSNTRCWINNSDRAVVVYADLKYTKVIENIPETSPDRLVHEYWDDGDCTIVMPNVKFTGFKKYASGMLFYKSSGEIISYYDFNYRVRDTVEIIWKPTEVFLKAFLQNQEHETPWSPEEEHGLADPDLRPLIGTMMPDSYLLQDSNFEAFCEAYIQYLSDGYGTQYNNLRNLIRNQYPREEHAWEYLWSEIYKRNIYLNADKRDAVARFFESRSYDFYSTKGIEASYKFLFKVLYNEEVEIEIESGAGTEYDIIVQSDSLTEDLVGQTIYTATGRCNVTYIERSYSNGKLQWTVTIHNLLGRLIAGQEVKAERLPSFEGEIIRGVKGKDLLQNNIDYINRSRSYYVMKIKSNLPSSRWKSDVIRFVHPVGFGFIAITLLTMFINVGLTLKHTETIINKYKNYKWDSGLPTEYADRVAKLTPTGEIEHDSVTGEAIYEPGPMAGVEYPLPDDYNAENNNSIFQGQLPSERRKLMSPLFDASGTTFAQFRDLVNKRLKDNIGNPRDPENPTQVKIDE
>ID:QBO65849.1 |[Escherichia phage vB_EcoM_G4500]||_Escherichia_phage_vB_EcoM_G4500_.gbk|putative baseplate w..|3099|MK327945(168363):81920-85018:1 ^^ Escherichia phage vB_EcoM_G4500, complete genome.|neighbours:ID:QBO65848.1(1),ID:QBO65850.1(1)|neighbour_genes:putative baseplate w..,putative baseplate w..|
MTVKAPSVTSLRISKLSANQVQVRWDDVGANFYYFVEIAETKTDSGENLPSDQYRWINLGYTANNSFFFDDADPLTSYIIRVATAAQDFEQSDWVYTEEFETFATNAYTFQNMIEMQLANKFIQEKFTLNNSNYVNFNNDTIMAALMNESFQFSPSYVDVSSISNFIIGENEYHEIQGSIQQVCKDINRVYLMESEGILYLFERYQPVVKVSNDKGQTWKAVKLFNDRVGYPLSKTVYYQSANTTYVLGYDKIFYGRKSTDVRWSADDVRFSSQDITFAKLGDQLHLGFDVEIFGTYATLPANVYRIAEAITCTDDYIYVVARDKVRYIKTSNAPIDSDPLSPTYSERLFEPDTMTITGNPKAVCYKMDSIGDKVFALIIGEVETLNANPRISKIIDSADKGIYVLNHDEKTWKRVFGNTEEERRRIQPGYANMSTDGKLVSLSSSNFKFLSDNVVNDPETVAKYQLIGAVKYEFPREWLADKHYHMMAFIADEKSDWETFTPQPMKYYAEPFFNWSKKSNTRCWINNSNRAVVVYADLKYTKVIENIPETSPDRLVHEYWDDGDCTIVMPNVKFTGFKKYASGMLFYKSSGEIISYYDFNYRVRDTVEIIWKPTGVFLKAFLQNQEHETPWSPEEEHGLADPDLRPLIGTMMPDSYLLQDSNFEAFCEAYIQYLSDGYGTQYNNLRNLIRNQYPREEHAWEYLWSEIYKRNIYLNADKRDAVARFFESRSYDFYSTKGIEASYKFLFKVLYNEEVEIEIESGAGTEYDIIVQSDSLTEDLVGQTIYTATGRCNVTYIERSYSNGKLQWTVTIHNLLGRLIAGQEVKAERLPSFEGEIIRGVKGKDLLQNNIDYINRSRSYYVMKIKSNLPSSRWKSDVIRFVHPVGFGFIAITLLTMFINVGLTLKHTETIINKYKNYKWDSGLPTEYADRVAKLTPTGEIEHDSVTGEAIYEPGPMAGVKYPLPDDYNAENSNSIFQGQLPSERRKLMSPLFDASGTTFAQFRDLVNKRLKDNIGNPRDPENPTQVKIDE
>ID:QBO66123.1 |[Escherichia phage vB_EcoM_G4507]||_Escherichia_phage_vB_EcoM_G4507_.gbk|putative baseplate w..|3099|MK327946(168828):80787-83885:1 ^^ Escherichia phage vB_EcoM_G4507, complete genome.|neighbours:ID:QBO66122.1(1),ID:QBO66124.1(1)|neighbour_genes:putative baseplate w..,putative baseplate w..|
MTVKAPSVTSLRISKLSANQVQVRWDDVGANFYYFVEIAETKSNSGENLPSNQYRWINLGYTANNSFFFDDADPLTSYVIRVATAAQDFEQSDWIYTEEFETFATNAYTFQNMIEMQLANKFIQEKFTLNNSDYVNFNNDTIMAALMNESFQFSPSYADVSSISNFIIGENEYHEIQGSIQQVCKDINRVYLMESEGILYLFERYQPVVKVSNDKGQTWKAVKLFNDRVGYPLSKTVYYQSANTTYVLGYDKIFYGRKSTDVRWSADDVRFSSQDITFAKLGDQLHLGFDVEIFATYATLPANVYRIAEAITCTDDYIYVVARDKVRYIKTSNAPIDSDPLSPTYSERLFEPDTMTITGNPKAVCYKMDSIGDKVFALIIGEVETLNANPRTSKIIDSADKGIYVLNQDTKTWKRVFGNTEEERRRIQPGYANMSTDGKLVSLSSSNFKFLSDNVVNDPETAAKYQLIGAVKYEFPREWLADKHYHMMAFIADEKSDWETFTPQPMKYYAEPFFNWSKKSNTRCWINNSDKAVVVYADLKYTKVIENIPETSPDRLVHEYWDDGDCTIVMPNVKFTGFKKYASGMLFYKSSGEIISYYDFNYRVRDTVEIIWKPTEVFLKAFLQNQERETPWSPEEERGLADPDLRPLIGTMMPDSYLLQDSNFEAFCEAYIQYLSDGYGTQYNNLRNLIRNQYPREEHAWEYLWSEIYKRNIYLNADKRDAVARFFESRSYDFYSTKGIEASYKFLFKVLYNEEVEIEIESGAGTEYDVIIQSDSLTEDLVGQTIYTATGRCNVTYIERSYSNGKLQWTVTIHNLLGRLIAGQEVKAERLPGFEGEIIRGVKGKDLLQNNIDYINRSRSYYVMKIKSNLPSSRWKSDVIRFVHPVGFGFIAITLLTMFINVGLTLKHTETIINKYKNYKWDSGLPTEYADRVAKLTPTGEIEHDSVTGEAIYEPGPMAGVEYPLPDDYNAENNNSIFQGQLPSERRKLMSPLFDASGTTFAQFRDLVNKRLKDNIGNPRDPENPTQVKIDE
>ID:QBO65025.1 |[Escherichia phage vB_EcoM_G50]||_Escherichia_phage_vB_EcoM_G50_.gbk|putative baseplate w..|3099|MK327942(167728):80534-83632:1 ^^ Escherichia phage vB_EcoM_G50, complete genome.|neighbours:ID:QBO65024.1(1),ID:QBO65026.1(1)|neighbour_genes:putative baseplate w..,putative baseplate w..|
MTVKAPSVTSLRISKLSANQVQVRWDDVGANFYYFVEIAETKTNSGENLPSNQYRWINLGYTANNSFFFDDADPLTSYVIRVATAAQDFEQSDWIYTEEFETFATNAYTFQNMIEMQLANKFIQEKFTLNNSDYVNFNNDTIMAALMNESFQFSPSYVDVSSISNFIIGENEYHEIQGSIQQVCKDINRVYLMESEGILYLFERYQPVVKVSNDKGQTWKAVKLFNDRVGYPLSKTVYYQSANTTYVLGYDKIFYGRKSTDVRWSADDVRFSSQDITFAKLGDQLHLGFDVEIFATYATLPANVYRIAEAITCTDDYIYVVARDKVRYIKTSNAPIDSDPLSPTYSERLFEPDTMTITGNPKAVCYKMDSVGDKVFALIIGEVETLNANPRTSKIIDSADKGIYVLNHDAKTWKRVFGNTEEERRRIQPGYANMSTDGKLVSLSSSNFKFLSDNVVNDPETAEKYQLIGAVKYEFPREWLADKHYHMMAFIADEKSDWETFTPQPMKYYAEPFFNWSKKSNTRCWINNSDRVVVVYADLKYTKVIENIPETSPDRLVHEYWDDGDCTIVMPNVKFTGFKKYASGMLFYKASGEIISYYDFNYRVRDTVEIIWKPTEVFLKAFLQNQEHETPWSPEEERGLADPDLRPLIGTMMPDSYLLQDSNFEAFCEAYIQYLSDGYGTQYNNLRNLIRNKYPREEHAWEYLWSEIYKRNIYLNADKRDAVARFFESRSYDFYSTKGIEASYKFLFKVLYNEEVEIEIESGAGTEYDIIVQSDSLTEDLVGQTIYTATGRCNVTYIERSYSNGKLQWTVTIHNLLGRLIAGQEVKAERLPSFEGEIIRGVKGKDLLQNNIDYINRSRSYYVMKIKSNLPSSRWKSDVIRFVHPVGFGFIAITLLTMFINVGLTLKHTETIINKYKNYKWDSGLPTEYADRIAKLTPTGEIEHDSVTGEAIYEPGPMAGVKYPLPDDYNAENNNSIFQGQLPSERRKLMSPLFDASGTTFAQFRDLVNKRLKDNIGNPRDPENPTQVKIDE
>ID:QBO66381.1 |[Escherichia phage vB_EcoM_G5211]||_Escherichia_phage_vB_EcoM_G5211_.gbk|putative baseplate w..|3087|MK327947(164278):71445-74531:1 ^^ Escherichia phage vB_EcoM_G5211, complete genome.|neighbours:ID:QBO66380.1(1),ID:QBO66382.1(1)|neighbour_genes:putative baseplate w..,putative baseplate w..|
MIKAPSVTSLTIEKLSANQAYITWDDVGENFFYFVELAETRTRDGEIIPVDELSWVNLGYTAEQNWFEDKNLFPEYYYKFRVAVAAEGFEQSKWVETEEFQTFKTNAYNFSMMREFNLANEFIKEKFTYDNREYVKFNTDLIQASLMKEDFVFSPEYANMTNISNYIVVDENFHEIQDHIEKVCTDINHTMLAEMNGVLYLFERFQPIVKVSNDKGQSWKAYKAFNDRVGNPVSRTCVYQSKTTTYVLGYDRIFYGRQASDTRWSADDVRFSDDTITFAKVGDENDLGFDVEVFGVFSRLTGDTTKYAEAMACSDDYLWVGAKDVIRRIRLKNTPVDTVQGSPTFGEKIFDPDVIRVTGNDKAVIQKMDVVDGKLLVFVTGEVKQRYQDPTKPENVVPSDDAGVYLIGSDGLSFQRVFGNTPQEREYIQHGFSNMSTNGDEVFISHYNHHFESILPDPETAEKYELGEAVKYSHEPTYLTDKKIHQTTFRASYDDLRIWELGPQAYYNEADYTWMRRNGVRVWITNDNRPLVVYPEVIYTQEVDTSGILDQNRINREVYDKGTVTCYLNNVKFEGFKQYASGVMFHKNTGEIIGFYQFNYRVRDQVGVYWKPTNVAFVAELQNQVREVPWVPVHYDREQDPDLRPLLNKMTPDSFLLENENFRKFSEYYLQFLSDGSGTYYNKLKNLIKNKYPREKDAYEYLWSEMNKRNIYADKNKRDAVVRFFESRKSDFYSTKGVEASYKFLFKLLYNEDVEIEVESQAGLEYDIVVSSTNIDEDIVGRTIYTPTGRANVTYLEREYEGGRLRWRVTIHNLIGRFEEGQVIKSEKTAFEGMILVGVRGKELLSSSIDYINRSRSQYTMKIKSALPVSRYANDVMRFVHPVGFGFIGVTLLTMFINSGLSMKHTETIIQSLKNYKFDSGLPSVYPDRVADLDVDGNIKKDPLTGKALYLTSPLIGDEFPVPPEYDQENSELFHGLKASERRFAMSPLFDQSAVTFSMFRELVDKRLKDNIGNPRDPKNPTQRKING
>ID:QBO65302.1 |[Escherichia phage vB_EcoM_G53]||_Escherichia_phage_vB_EcoM_G53_.gbk|putative baseplate w..|3099|MK327943(167834):84132-87230:1 ^^ Escherichia phage vB_EcoM_G53, complete genome.|neighbours:ID:QBO65301.1(1),ID:QBO65303.1(1)|neighbour_genes:putative baseplate w..,putative baseplate w..|
MTVKAPAVTSLRISKLSANQVQIRWDDVGANFYYFVEIAETKTADGEIIPPASYRWINLGYTPNSNWFESSLDPLTSYIIRVSTAAEGFERSDWVYTEIFESFQTNAYTFQHMIEMQLANTFIREKFTNNNMAYVDFNNDTIMAALMNESFQFSPAYADISSIKNFIIGENEYHEIQGSIQQVCHDINRVYLMESEGILYLFERYQPVVKVSNDKGQTWKSVKLFNDRVGYPVSRTVYYQTGYTTYVLGYDKLFYGRKSTDVRWSADDVRFSSQDITFAKIGDQLNLGFDVEIFGNYASLPANVSRIAEAIVCNDDYVYVAARDKVRFIKTSNAPIDSDPLSPTYSERLFEQETFNITGNPKAVCYKMDSVGGKIFALIIGEVVNLNDDPRTTPIVDSADKGVYVLDHDAGTFKRVFGNTEEERRRIEPGYTSMSTDGVELSISSSNFKFLESDIVDDPKTQIKYGLIGAVKYEYPREWLADKHYHMMAFISTEDSQWESFTPQPMEYYAEPFFSYSRKSGTRCWINNSDKAVVIYSDLLYTKVIENHPLSSSDREVHEYWKDGDCTIVMPNVDFTGFKKYASGMIFYKSSGEIISYYDFSYRVRDNVSIIWKPTNIFLTASLQNQEKDTTWTPVEENGIADPDLRPLLTTMMPESYLLDNTNFEAFCEAYIQYLSDGYGTHYNNLLNLIKNQYPREEHAWEYLWSEIYKRNIYLNAEKRDLVSRFFESRSYDFYSTKGTEASYKFLFKVLYNEDVEIEIESSSGTEYDIIIESDSLTEDLVGQTIYTATGRCNVTYIERSYSKGKLQWTVTIHNLLGRLIQGQEVKAERLPGFEGEIVRGIKGKELSQNNIDYINRGRAYYVMKIKSKLPSSRWKSDVLRFVHPVGFGFIAITLLTMFINTGLTLKHVETIINKYKNYKWDSGLPTKYADRVAKLDPQGNVEFDPITGKAIYEIGPMAGQDYPLPEDYNAENNNSIFQGQLPSERRKLMSPLFDASGTTFSRFRDLVEQRLIDNVGNPRDPVNPPQVKLDE
>ID:QBQ80036.1 |[Escherichia phage vB_EcoM_G8]||_Escherichia_phage_vB_EcoM_G8_.gbk|putative baseplate w..|3099|MK373787(169650):81965-85063:1 ^^ Escherichia phage vB_EcoM_G8, complete genome.|neighbours:ID:QBQ80035.1(1),ID:QBQ80037.1(1)|neighbour_genes:putative baseplate w..,putative baseplate w..|
MTVKAPSVTSLRISKLSANQVQVRWDDVGANFYYFVEIAETKTDSGENLPSDQYRWINLGYTANNSFFFDDADPLTSYVIRVATAAQDFEQSDWIYTEEFETFATNAYTFQNMIEMQLANKFIQEKFTLNNSDYVNFNNDTIMAALMNESFQFSPSYVDVSSISNFIIGENEYHEIQGSIQQVCKDINRVYLMESEGILYLFERYQPVVKVSNDKGQTWKAVKLFNDRVGYPLSKTVYYQSANTTYVLGYDKIFYGRKSTDVRWSADDVRFSSQDITFAKLGDQLHLGFDVEIFATYATLPANVYRIAEAITCTDDYIYVVARDKVRYIKTSNAPIDSDPLSPTYSERLFEPDTMTITGNPKAVCYKMDSIGDKVFALIIGEVETLNANPRTSKIIDSADKGIYVLNHDEKTWKRVFGNTEEERRRIQPGYANMSTDGKLVSLSSSNFKFLSDNVVNDPETAAKYQLIGAVKYEFPREWLADKHYHMMAFIADETSDWETFTPQPMKYYAEPFFNWSKKSNTRCWINNSDRAVVVYADLKYTKVIENIPETSPDRLVHEYWDDGDCTIVMPNVKFTGFKKYASGMLFYKASGEIISYYDFNYRVRDTVEIIWKPTEVFLKAFLQNQEHETPWSPEEERGLADPDLRPLIGTMMPDSYLLQDSNFEAFCEAYIQYLSDGYGTQYNNLRNLIRNKYPREKHAWEYLWSEIYKRNIYLNADKRDAVTRFFESRSYDFYSTKGIEASYKFLFKVLYNEEVEIEIESGAGTEYDIIVQSDSLTEDLVGQTIYTATGRCNVTYIERSYSNGKLQWTVTIHNLLGRLIAGQEVKAERLPSFEGEIIRGVKGKDLLQNNIDYINRSRSYYVMKIKSNLPSSRWKSDVIRFVHPVGFGFIAITLLTMFINVGLTLKHTETIINKYKNYKWDSGLPTEYADRVAKLAPTGEIEHDSVTGEAIYEPGPMAGVKYPLPDDYNAENNNSIFQGQLPSERRKLMSPLFDASGTTFAQFRDLVNKRLKDNIGNPRDPENPTQVKIDE
>ID:QBQ77937.1 |[Escherichia phage vB_EcoM_G9062]||_Escherichia_phage_vB_EcoM_G9062_.gbk|putative baseplate w..|3099|MK373779(168670):80908-84006:1 ^^ Escherichia phage vB_EcoM_G9062, complete genome.|neighbours:ID:QBQ77936.1(1),ID:QBQ77938.1(1)|neighbour_genes:putative baseplate w..,putative baseplate w..|
MTVKAPSVTSLRISKLSANQVQVRWDDVGANFYYFVEIAETKTNSGENLPSNQYRWINLGYTANNSFFFDDADPLTSYIIRVATAAQDFEQSDWIYTEEFETFATNAYTFQNMIEMQLANKFIQEKFTLNNSDYVNFNNDTIMAALMNESFQFSPSYVDVSSISNFIIGENEYHEIQGSIQQVCKDINRVYLMESEGILYLFERYQPVVKVSNDKGQTWKAVKLFNDRVGYPLSKTVYYQSANTTYVLGYDKIFYGRKSTDVRWSADDVRFSSQDITFAKLGDQLHLGFDVEIFGTYATLPANVYRIAEAITCTDDYIYVVARDKVRYIKTSNAPIDSDPLSPTYSERLFESDTMTITGNPKAVCYKMDSIGDKVFALIIGEVETLNANPRTSKIIDSTDKGIYVLNHDTKTWKRVFGNTEEERRRIQPGYANMSTDGKLVSLSSSNFKFLNDNVVNDPETVAKYQLIGAVKYEFPREWLADKHYHMMAFIADEKSDWETFTPQPMKYYAEPFFNWSKKSNTRCWINNSNRAVVVYADLKYTKVIENIPETSPDRLVHEYWDDGDCTIVMPNVKFTGFKKYASGMLFYKSSGEIISYYDFNYRVRDTVEIIWKPTGVFLKAFLQNQEHETPWSPEEEHGLADPDLRPLIGTMMPDSYLLQDSNFEAFCEAYIQYLSDGYGTQYNNLRNLIRNQYPREEHAWEYLWSEIYKRNIYLNADKRDAVARFFESRSYDFYSTKGIEASYKFLFKVLYNEEVEIEIESGAGTEYDIIVQSDSLTEDLVGQTIYTATGRCNVTYIERSYSNGKLQWTVTIHNLLGRLIAGQEVKAERLPSFEGEIIRGVKGKDLLQNNIDYINRSRSYYVMKIKSNLPSSRWKSDVIRFVHPVGFGFIAITLLTMFINVGLTLKHTETIINKYKNYKWDSGLPTEYADRVAKLTPTGEIEHDSVTGEAIYEPGPMAGVEYPLPDDYNAENNNSIFQGQLPSERRKLMSPLFDASGTTFAQFRDLVNKRLKDNIGNPRDPENPTQVKIDE
>ID:AXC33979.1 |[Escherichia phage vB_EcoM_JB75]||_Escherichia_phage_vB_EcoM_JB75_.gbk|baseplate wedge subu..|3099|MH355584(167208):82816-85914:-1 ^^ Escherichia phage vB_EcoM_JB75, complete genome.|neighbours:ID:AXC34019.1(-1),ID:AXC33986.1(-1)|neighbour_genes:baseplate wedge subu..,baseplate wedge subu..|
MTVKAPSVTSLRISKLSANQVQVRWDDVGANFYYFVEIAETKTNSGENLPSNQYRWINLGYTANNSFFFDDANPLTSYIIRVATAAQDFEQSDWIYTEEFETFATNAYTFQNMIEMQLANKFIQEKFTLNNSDYVNFNNDTIMAALMNESFQFSPSYADVSSISNFIIGENEYHEIQGSIQQICKDINRVYLMESEGILYLFERYQPVVKVSNDKGQTWKAVKLFNDRVGYPLSKTVYYQSANTTYVLGYDKIFYGRKSTDVRWSADDVRFSSQDITFAKLGDQLHLGFDVEIFGTYATLPANVYRIAEAITCTDDYIYVVARDKVRYIKTSNAPIDSDPLSPTYSERLFEPDTMTITGNPKAVCYKMDSIGDKVFALIIGEVETLNANPRTSKIIDSADKGIYVLNQDTKTWKRVFGNTEEERRRIQPGYANMSTDGKLVSLSSSNFKFLSDNIVNDPETAAKYQLIGAVKYEFPREWLADKHYHMMAFIADEKSDWETFTPQPMKYYAEPFFNWSKKSNTRCWINNSDRAVVVYADLKYTKVIENIPETSPDRLVHEYWDDGDCTIVMPNVKFTGFKKYASGMLFYKSSGEIISYYDFNYRVRDTVEIIWKPTGVFLKAFLQNQEHETPWSPEEEHGLADPDLRPLIGTMMPDSYLLQDSNFEAFCEAYIQYLSDGYGTQYNNLRNLIRNQYPREEHAWEYLWSEIYKRNIYLNADKRDAVARFFESRSYDFYSTKGIEASYKFLFKVLYNEEVEIEIESGAGTEYDIIVQSDSLTEDLVGQTIYTATGRCNVTYIERSYSNGKLQWTVTIHNLLGRLIAGQEVKAERLPSFEGEIIRGVKGKDLLQNNIDYINRSRSYYVMKIKSNLPSSRWKSDVIRFVHPVGFGFIAITLLTMFINVGLTLKHTETIINKYKNYKWDSGLPTEYADRVAKLTPTGEIEHDSVTGEAIYEPGPMAGVKYPLPDDYNAENNNSIFQGQLPSERRKLMSPLFDASGTTFAQFRDLVNKRLKDNIGNPRDPENPTQVKIDE
>ID:YP_009037340.1 |[Escherichia phage vB_EcoM_JS09]||_Escherichia_phage_vB_EcoM_JS09_.gbk|baseplate wedge subu..|3099|NC_024124(169148):82351-85449:-1 ^GeneID:19524724^ Escherichia phage vB_EcoM_JS09, complete genome.|neighbours:ID:YP_009037339.1(-1),ID:YP_009037341.1(-1)|neighbour_genes:baseplate wedge subu..,baseplate wedge subu..|
MTVKAPAVTSLRISKLSANQVQIRWDDVGANFYYFVEIAETKTADGEIIPPASYRWVNLGYTPNSDWFESSLDPLTSYIIRVSTAAEGFERSDWVYTEIFESFQTNAYTFQHMIEMQLANTFIREKFTNNNMAYVDFNNDTIMAALMNESFQFSPAYADISSIKNFIIGENEYHEIQGSIQQVCHDINRVYLMESEGILYLFERYQPVVKVSNDKGQTWKSVKLFNDRVGYPVSRTVYYQTDHTTYVLGYDKLFYGRKSTDVRWSADDVRFSSQDITFAKIGDQLNLGFDVEIFGNYASLPANVSRIAEAIVCNDDYVYVAARDKVRFIKTSNAPIDSDPLSPTYSERLFEQETFNITGNPKAVCYKMDSVGGKIFALIIGEVVNLNDDPRTTPIVDSVDKGVYVLDHDAGTFKRVFGNTEEERRRIEPGYTSMSTDGVELSISSSNFKFLESDIVDDPKTQVKYGLIGAVKYEYPREWLADKHYHMMAFISTEDSQWESFTPQPMEYYAEPFFSYSRKSGTRCWINNSDKAVVIYSDLLYTKVIENHPLSSSDREVHEYWNDGDCTIVMPNVDFTGFKKYASGMIFYKASGEIISYYDFSYRVRDNVSIIWKPTNIFLTASLQNQEKDTTWTPVEENGIADPDLRPLLTTMMPESYLLDNTNFEAFCEAYIQYLSDGYGTHYNNLLNLIKNQYPREEHAWEYLWSEIYKRNIYLNAEKRDLVSRFFESRSYDFYSTKGTEASYKFLFKVLYNEDVEIEIESSSGTEYDIIIESDSLTEDLVGQTIYTATGRCNVTYIERSYSKGKLQWTVTIHNLLGRLIQGQEVKAERLPGFEGEIVRGIKGKELSQNNIDYINRGRAYYVMKIKSKLPSSRWKSDVLRFVHPVGFGFIAITLLTMFINTGLTLKHVETIINKYKNYKWDSGLPTKYADRVAKLDPQGNVEFDPITGKAIYEIGPMAGQDYPLPEDYNAENNNSVFQGQLPSERRKLMSPLFDASGTTFSRFRDLVEQRLIDNVGNPRDPVNPPQVKLDE
>ID:QBQ78441.1 |[Escherichia phage vB_EcoM_KAW1E185]||_Escherichia_phage_vB_EcoM_KAW1E185_.gbk|putative baseplate w..|3099|MK373781(164987):80779-83877:1 ^^ Escherichia phage vB_EcoM_KAW1E185, complete genome.|neighbours:ID:QBQ78440.1(1),ID:QBQ78442.1(1)|neighbour_genes:putative baseplate w..,putative baseplate w..|
MTVKAPSVTSLRISKLSANQVQVRWDDVGANFYYFVEIAETKTDSGEKLPSNQYRWINLGYTANNSFFFDDADPLTTYIIRVATAAQDFEQSDWIYTEEFETFATNAYTFQNMIEMQLANKFIQEKFTLNNSDYVNFNNDTIMAALMNESFQFSPSYVDVSSISNFIIGENEYHEIQGSIQQVCKDINRVYLMESEGILYLFERYQPIVKVSNDKGQTWKAVKLFNDRVGYPLSKTVYYQSANTTYVLGYDKIFYGRKSTDVRWSADDVRFSSQDITFAKLGDQLHLGFDVEIFATYATLPANVYRIAEAITCTDDYIYVVARDKVRYIKTSNAPIDSDPLSPTYSERLFEPDTMTITGNPKAVCYKMDSIGDKVFALIIGEVETLNANPRTSKIIDSADKGIYVLNHDEKTWKRVFGNTEEERRRIQPGYANMSTDGKLVSLSSSNFKFLSDNVVNDPETVVKYQLIGAVKYEFPREWLADKHYHMMAFIADEKSDWETFTPQPMKYYAEPFFNWSKKSNTRCWINNSDRAVVVYADLKYTKVIENIPETSPDRLVHEYWDDGDCTIVMPNVKFTGFKKYASGMLFYKASGEIISYYDFNYRVRDTVEIIWKPTEVFLKAFLQNQEHETPWSPEEERGLADPDLRPLIGTMMPDSYLLQDSNFEAFCEAYIQYLSDGYGTQYNNLRNLIRNQYPREEHAWEYLWSEIYKRNIYLNADKRDAVARFFESRSYDFYSTKGIEASYKFLFKVLYNEEVEIEIESGAGTEYDIIVQSDSLTEDLVGQTIYTATGRCNVTYIERSYSNGKLQWTVTIHNLLGRLIAGQEVKAERLPSFEGEIIRGVKGKDLLQNNIDYINRSRSYYVMKIKSNLPSSRWKSDVIRFVHPVGFGFIAITLLTMFINVGLTLKHTETIINKYKNYKWDSGLPTEYADRVAKLTPTGEIEHDSVTGEAIYEPGPMAGVEYPLPDDYNAENNNSIFQGQLPSERRKLMSPLFDASGTTFAQFRDLVDKRLKDNIGNPRDPENPTQVKIDE
>ID:QBQ78716.1 |[Escherichia phage vB_EcoM_KAW3E185]||_Escherichia_phage_vB_EcoM_KAW3E185.gbk|putative baseplate w..|3099|MK373782(170187):84154-87252:1 ^^ Escherichia phage vB_EcoM_KAW3E185, complete genome.|neighbours:ID:QBQ78715.1(1),ID:QBQ78717.1(1)|neighbour_genes:putative baseplate w..,putative baseplate w..|
MTVKAPAVTSLRISKLSANQVQIRWDDVGANFYYFVEIAETKTADGEIIPPASYRWINLGYTPNSNWFESSLDPLTSYIIRVSTAAEGFERSDWVYTEIFESFQTNAYTFQHMIEMQLANTFIREKFTNNNMSYVDFNNDTIMAALMNESFQFSPAYADISSIKNFIIGENEYHEIQGSIQQVCHDINRVYLMESEGILYLFERYQPVVKVSNDKGQTWKSVKLFNDRVGYPVSRTVYYQTGYTTYVLGYDKLFYGRKSTDVRWSADDVRFSSQDITFAKIGDQLNLGFDVEIFGNYASLPANVSRIAEAIVCNDDYVYVAARDKVRFIKTSNAPIDSDPLSPTYSERLFEQETFNITGNPKAVCYKMDSVGGKIFALIIGEVVNLNDDPRTTPIVDSADKGVYVLDHDAGTFKRVFGNTEEERRRIEPGYTSMSTDGVELSISSSNFKFLESDIVDDPKTQIKYGLIGAVKYEYPREWLADKHYHMMAFISTEDSQWESFTPQPMEYYAEPFFSYSRKSGTRCWINNSDKAVVIYSDLLYTKVIENHPLSSSDREVHEYWKDGDCTIVMPNVDFTGFKKYASGMIFYKSSGEIISYYDFSYRVRDNVSIIWKPTNIFLTASLQNQEKDTTWTPVEENGIADPDLRPLLTTMMPESYLLDNTNFEAFCEAYIQYLSDGYGTHYNNLLNLIKNQYPREEHAWEYLWSEIYKRNIYLNAEKRDLVSRFFESRSYDFYSTKGTEASYKFLFKVLYNEDVEIEIESSSGTEYDIIIESDSLTEDLVGQTIYTATGRCNVTYIERSYSKGKLQWTVTIHNLLGRLIQGQEVKAERLPGFEGEIVRGIKGKELSQNNIDYINRGRAYYVMKIKSKLPSSRWKSDVLRFVHPVGFGFIAITLLTMFINTGLTLKHVETIINKYKNYKWDSGLPTKYADRVAKLDPQGNVEFDPITDKAIYEIGPMAGQDYPLPEDYNAENNNSIFQGQLPSERRKLMSPLFDASGTTFSRFRDLVEQRLIDNVGNPRDPVNPPQVKLDE
>ID:QBQ79215.1 |[Escherichia phage vB_EcoM_MM02]||_Escherichia_phage_vB_EcoM_MM02_.gbk|putative baseplate w..|3099|MK373784(169201):86108-89206:1 ^^ Escherichia phage vB_EcoM_MM02, complete genome.|neighbours:ID:QBQ79214.1(1),ID:QBQ79216.1(1)|neighbour_genes:putative baseplate w..,putative baseplate w..|
MTVKAPAVTSLRISKLSANQVQIRWDDVGANFYYFVEIAETKTADGEIIPPASYRWINLGYTPNSNWFESSLDPLTSYIIRVSTAAEGFERSDWVYTEIFESFQTNAYTFQHMIEMQLANTFIREKFTNNNMAYVDFNNDTIMAALMNESFQFSPAYADISSIKNFIIGENEYHEIQGSIQQVCHDINRVYLMESEGILYLFERYQPVVKVSNDKGQTWKSVKLFNDRVGYPVSRTVYYQTGYTTYVLGYDKLFYGRKSTDVRWSADDVRFSSQDITFAKIGDQLNLGFDVEIFGNYASLPANVSRIAEAIVCNDDYVYVAARDKVRFIKTSNAPIDSDPLSPTYSERLFEQETFNITGNPKAVCYKMDSVGGKIFALIIGEVVNLNDDPRTTPIVDSADKGVYVLDHDAGTFKRVFGNTEEERRRIEPGYTSMSTDGVELSISSSNFKFLESDIVDDPKTQIKYGLIGAVKYEYPREWLADKHYHMMAFISTEDSQWESFTPQPMEYYAEPFFSYSRKSGTRCWINNSDKAVVIYSDLLYTKVIENHPLSSSDREVHEYWKDGDCTIVMPNVDFTGFKKYASGMIFYKSSGEIISYYDFSYRVRDNVSIIWKPTNIFLTASLQNQEKDTTWTPVEENGIADPDLRPLLTTMMPESYLLDNTNFEAFCEAYIQYLSDGYGTHYNNLLNLIKNQYPREEHAWEYLWSEIYKRNIYLNAEKRDLVSRFFESRSYDFYSTKGTEASYKFLFKVLYNEDVEIEIESSSGTEYDIIIESDSLTEDLVGQTIYTATGRCNVTYIERSYSKGKLQWTVTIHNLLGRLIQGQEVKAERLPGFEGEIVRGIKGKELSQNNIDYINRGRAYYVMKIKSKLPSSRWKSDVLRFVHPVGFGFIAITLLTMFINTGLTLKHVETIINKYKNYKWDSGLPTKYADRVAKLDPQGNVEFDPITGKAIYEIGPMAGQDYPLPEDYNAENNNSIFQGQLPSERRKLMSPLFDASGTTFSRFRDLVEQRLIDNVGNPRDPVNPPQVKLDE
>ID:QBQ79484.1 |[Escherichia phage vB_EcoM_OE5505]||_Escherichia_phage_vB_EcoM_OE5505_.gbk|putative baseplate w..|3099|MK373785(168756):82235-85333:1 ^^ Escherichia phage vB_EcoM_OE5505, complete genome.|neighbours:ID:QBQ79483.1(1),ID:QBQ79485.1(1)|neighbour_genes:putative baseplate w..,putative baseplate w..|
MTVKAPSVTSLRISKLSANQVQVRWDDVGANFYYFVEIAETKTNSGENLPSNQYRWINLGYTANNSFFFDDADPLTSYIIRVATAAQDFEQSEWIYTEEFETFATNAYTFQNMIEMQLANKFIQEKFTLNNSDYVNFNNDTIMAALMNESFQFSPSYVDVSSISNFIIGENEYHEIQGSIQQVCKDINRVYLMESEGILYLFERYQPVVKVSNDKGQTWKAVKLFNDRVGYPLSKTVYYQSANTTYVLGYDKIFYGRKSTDVRWSADDVRFSSQDITFAKLGDQLHLGFDVEIFGTYATLPANVYRIAEAITCTDDYIYVVARDKVRYIKTSNAPIDSDPLSPTYSERLFEPDTMTITGNPKAVCYKMDSIGDKVFALIIGEVETLNANPRTSKIIDSADKGIYVLNHGTKTWKRVFGNTEEERRRIQPGYANMSTDGKLVSLSSSNFKFLSDNIVNDPETVVKYQLIGAVKYEFPREWLADKHYHMMAFIADEKSDWETFTPQPMKYYAEPFFNWSKKSNTRCWINNSDRAVVVYADLKYTKVIENFPETSPDRLVHEYWDDGDCTIVMPNVKFTGFKKYASGMLFYKSSGEIISYYDFNYRVRDTVEIIWKPTGVFLKAFLQNQEHETPWSPEEEHGLADPDLRPLIGTMMPDSYLLQDSNFEAFCEAYIQYLSDGYGTQYNNLRNLIRNQYPREEHAWEYLWSEIYKRNIYLNADKRDAVARFFESRSYDFYSTKGIEASYKFLFKVLYNEEVEIEIESGAGTEYDIIVQSDSLTEDLVGQTIYTATGRCNVTYIERSYSNGKLQWTVTIHNLLGRLIAGQEVKAERLPSFEGEIIRGVKGKDLLQNNIDYINRSRSYYVMKIKSNLPSSRWKSDVIRFVHPVGFGFIAITLLTMFINVGLTLKHTETIINKYKNYKWDSGLPTEYADRVAKLTPTGEIEYDSVTGEAIYEPGPMAGVEYPLPDDYNAENNNSIFQGQLPSERRKLMSPLFDASGTTFAQFRDLVNKRLKDNIGNPRDPENPTQVKIDE
>ID:YP_009056742.1 |[Escherichia phage vB_EcoM_PhAPEC2]||_Escherichia_phage_vB_EcoM_PhAPEC2_.gbk|baseplate wedge init..|3099|NC_024794(167318):84753-87851:1 ^GeneID:20284306^ Escherichia phage vB_EcoM_PhAPEC2, complete genome.|neighbours:ID:YP_009056741.1(1),ID:YP_009056743.1(1)|neighbour_genes:baseplate wedge subu..,baseplate wedge subu..|
MTVKAPAVTSLRLSKLSANQVQIRWDEVGANFYYFVEIAETKTANGEEIPRNSYRWTNLGYTADNNFFESGLNSLTTYMMRVATAAEGFEQSDWRYTEEFETFEINAYTFQHMIEMQLANEFISEKFTKNNTNYVDFNNDTIMAALMSESFQFSPAYTDVSSIRNFIIGENQYHEIQGHIQDVCKDINRVYLMESEGILYLFERFQPIVKVSNDKGQTWKAVKLLNDRVGYPLSRTVYYQSEYTTYLLGYDKIFYGRKSSDIRWSADDVRFSSQDVTFAKIGDRLNLGFDVEIFGTYASLPGNVSRIAEAITCNDDYVYIAARDKVRFVKTSNAPIDSDPLSPTYSERLFEPETFTITGNPKAVCYKMDSVGGRIFALIIGEVENVNDDPRTKPILDSVDKGVYVLDHDAGTFKRIFGNTEEERRRIEPAFTNMSTDGVELYISSSNFKFLESDIVDDPETQSKYGLLRAVKYEYPREWLADKHYHMMIFASNEESNWETFSPTPMQYYAEPFFSYSRKSGTRSWINNSDRAVVIYSDLLYTKVVESHPSTSPDRKVHEYWNDGDCKIVMPNIEFTGFKKYASGMLFYKSSGEIISYYDFSYRVRDNVSIIWKPTNVFLTASLQNQEKETSWVPVEETGLADPDLRPLLTTMMPESYLLDNTNFEAFCEAYIQYLSDGYGTHYNNLLNLIKNKYPREEHAWEYLWSEIYKRNIYLNAEKRDLVSRFFESRSYDFYSTKGTEASYKFLFKVLYNEDVEVEIESSAGTEYDIIIQSDSISEDLVGQTIYTATGRCNVTYLERSYSKGRLQWTVTIHNLLGRLLVGQEVKAERLADFEGEIVRGIKGKELAQNTIDYFNRGRAYYVMKIKSNLPSSRWKSDVLRFVHPVGFGFIAITLLTMFINTGLTLKHVETIINKYKNYKWDSGLPTEYADRVARLDPQGNVEFNPVTGEVIYDAGPYAGIEYPLPANYNEENDNSIFQGQLPSERRKPMSPLFDASGTTFSRFRELVNERLLDNVGNPRDPINPPQVKLDE
>ID:QBQ79766.1 |[Escherichia phage vB_EcoM_R5505]||_Escherichia_phage_vB_EcoM_R5505_.gbk|putative baseplate w..|3102|MK373786(167317):81265-84366:1 ^^ Escherichia phage vB_EcoM_R5505, complete genome.|neighbours:ID:QBQ79765.1(1),ID:QBQ79767.1(1)|neighbour_genes:putative baseplate w..,putative baseplate w..|
MTVKAPSVTSLRISKLSANQVQVRWDDVGANFYYFVEIAETKTDSGEKLPSNQYRWINLGYTANNSFFFDDADPLTTYIIRVATAAQDFEQSDWIYTEEFETFATNAYTFQNMIEMQLANKFIQEKFTLNNSDYVNFNNDTIMAALMNESFQFSPSYVDVSSISNFIIGENEYHEIQGSIQQVCKDINRVYLMESEGILYLFERYQPIVKVSNDKGQTWKAVKLFNDRVGYPLSKTVYYQSANTTYVLGYDKIFYGRKSTDVRWSADDVRFSSQDITFAKLGDQLHLGFDVEIFATYATLPANVYRIAEAITCTDDYIYVVARDKVRYIKTSNAPIDSDPLSPTYSERLFEPDTMTITGNPKAVCYKMDSIGDKVFALIIGEVETLNANPRTSKIIDSADKGIYVLNHDEKTWKRVFGNTEEERRRIQPGYANMSTDGKLVSLSSSNFKFLSDNVVNDPETVVKYQLIGAVKYEFPREWLTDKHYHMMAFIADETSDWETFTPQPMKYYAEPFFNWSKKSNTRCWINNSDRAVVVVYADLKYTKVIENIPETSPDRLVHEYWDDGDCTIVMPNVKFTGFKKYASGMLFYKASGEIISYYDFNYRVRDTVEIIWKPTEVFLKAFLQNQEHETPWSPEEERGLADPDLRPLIGTMMPDSYLLQDSNFEAFCEAYIQYLSDGYGTQYNNLRNLIRNQYPREEHAWEYLWSEIYKRNIYLNADKRDAVARFFESRSYDFYSTKGIEASYKFLFKVLYNEEVEIEIESGAGTEYDIIVQSDSLTEDLVGQTIYTATGRCNVTYIERSYSNGKLQWTVTIHNLLGRLIAGQEVKAERLPSFEGEIIRGVKGKDLLQNNIDYINRSRSYYVMKIKSNLPSSRWKSDVIRFVHPVGFGFIAITLLTMFINVGLTLKHTETIINKYKNYKWDSGLPTEYADRVAKLTPAGEIEHDSVTGEAIYEPGPMAGVEYPLPDDYNAENNNSIFQGQLPSERRKLMSPLFDASGTTFAQFRDLVNKRLKDNIGNPRDPENPTQVKIDE
>ID:QBQ77176.1 |[Escherichia phage vB_EcoM_WFK]||_Escherichia_phage_vB_EcoM_WFK_.gbk|putative baseplate w..|3099|MK373775(164590):80063-83161:1 ^^ Escherichia phage vB_EcoM_WFK, complete genome.|neighbours:ID:QBQ77175.1(1),ID:QBQ77177.1(1)|neighbour_genes:putative baseplate w..,putative baseplate w..|
MTVKAPAVTSLRLSKLSANQVQIRWDEVGANFYYFVEIAETKTANGEVIPRNSYRWTNLGYTADNNFFESGLNSLTTYMMRVATAAEGFEQSDWRYTEEFETFEINAYTFQHMIEMQLANEFISEKFTKNNTNYVDFNNDTIMAALMSESFQFSPAYTDVSSIRNFIIGENQYHEIQGHIQDVCKDINRVYLMESEGILYLFERFQPIVKVSNDKGQTWKAVKLLNDRVGYPLSRTVYYQSEYTTYLLGYDKIFYGRKSSDIRWSADDVRFSSQDVTFAKIGDRLNLGFDVEIFGTYASLPGNVSRIAEAITCNDDYVYIAARDKVRFVKTSNAPIDSDPLSPTYSERLFEPETFTITGNPKAVCYKMDSVGGRIFALIIGEVENVNDDPRTKPILDSVDKGVYVLDHDAGTFKRIFGNTEEERRRIEPAFTNMSTDGVELYISSSNFKFLESDIVDDPETQSKYGLLEAVKYEYPREWLADKHYHMMIFASNEESNWETFSPTPMQYYAEPFFSYSRKSGTRSWINNSDRAVVIYSDLLYTKVVESHPSTSPDRKVHEYWNDGDCKIVMPNIEFTGFKKYASGMLFYKSSGEIISYYDFSYRVRDNVSIIWKPTNVFLTASLQNQEKETSWVPVEETGLSDPDLRPLLTTMMPESYLLDNTNFEAFCEAYIQYLSDGYGTHYNNLLNLIKNKYPREEHAWEYLWSEIYKRNIYLNAEKRDLVSRFFESRSYDFYSTKGTEASYKFLFKVLYNEDVEVEIESSAGTEYDIIIQSDSISEDLVGQTIYTATGRCNVTYLERSYSKGKLQWTVTIHNLLGRLLVGQEVKAERLADFEGEIVRGIKGKELAQNTIDYFNRGRAYYVMKIKSNLPSSRWKSDVLRFVHPVGFGFIAITLLTMFINTGLTLKHVETIINKYKNYKWDSGLPTEYADRVARLDPQGNVEFNPVTGEVIYDAGPYAGIEYPLPANYNEENDNSIFQGQLPSERRKPMSPLFDASGTTFSRFRELVNERLLDNVGNPRDPINPPQVKLDE
>ID:QBQ76915.1 |[Escherichia phage vB_EcoM_WFL6982]||_Escherichia_phage_vB_EcoM_WFL6982_.gbk|putative baseplate w..|3099|MK373774(164279):80063-83161:1 ^^ Escherichia phage vB_EcoM_WFL6982, complete genome.|neighbours:ID:QBQ76914.1(1),ID:QBQ76916.1(1)|neighbour_genes:putative baseplate w..,putative baseplate w..|
MTVKAPAVTSLRLSKLSANQVQIRWDEVGANFYYFVEIAETKTANGEVIPRNSYRWTNLGYTADNNFFESGLNSLTTYMMRVATAAEGFEQSDWRYTEEFETFEINAYTFQHMIEMQLANEFISEKFTKNNTNYVDFNNDTIMAALMSESFQFSPAYTDVSSIRNFIIGENQYHEIQGHIQDVCKDINRVYLMESEGILYLFERFQPIVKVSNDKGQTWKAVKLLNDRVGYPLSRTVYYQSEYTTYLLGYDKIFYGRKSSDIRWSADDVRFSSQDVTFAKIGDRLNLGFDVEIFGTYASLPGNVSRIAEAITCNDDYVYIAARDKVRFVKTSNAPIDSDPLSPTYSERLFEPETFTITGNPKAVCYKMDSVGGRIFALIIGEVENVNDDPRTKPILDSVDKGVYVLDHDAGTFKRIFGNTEEERRRIEPAFTNMSTDGVELYISSSNFKFLESDIVDDPETQSKYGLLEAVKYEYPREWLADKHYHMMIFASNEESNWETFSPTPMQYYAEPFFSYSRKSGTRSWINNSDRAVVIYSDLLYTKVVESHPSTSPDRKVHEYWNDGDCKIVMPNIEFTGFKKYASGMLFYKSSGEIISYYDFSYRVRDNVSIIWKPTNVFLTASLQNQEKETSWVPVEETGLSDPDLRPLLTTMMPESYLLDNTNFEAFCEAYIQYLSDGYGTHYNNLLNLIKNKYPREEHAWEYLWSEIYKRNIYLNAEKRDLVSRFFESRSYDFYSTKGTEASYKFLFKVLYNEDVEVEIESSAGTEYDIIIQSDSISEDLVGQTIYTATGRCNVTYLERSYSKGKLQWTVTIHNLLGRLLVGQEVKAERLADFEGEIVRGIKGKELAQNTIDYFNRGRAYYVMKIKSNLPSSRWKSDVLRFVHPVGFGFIAITLLTMFINTGLTLKHVETIINKYKNYKWDSGLPTEYADRVARLDPQGNVEFNPVTGEVIYDAGPYAGIEYPLPANYNEENDNSIFQGQLPSERRKPMSPLFDASGTTFSRFRELVNERLLDNVGNPRDPINPPQVKLDE
>ID:QBQ77668.1 |[Escherichia phage vB_EcoM_WFbE185]||_Escherichia_phage_vB_EcoM_WFbE185.gbk|putative baseplate w..|3099|MK373778(170429):85250-88348:1 ^^ Escherichia phage vB_EcoM_WFbE185, complete genome.|neighbours:ID:QBQ77667.1(1),ID:QBQ77669.1(1)|neighbour_genes:putative baseplate w..,putative baseplate w..|
MTVKAPAVTSLRISKLSANQVQIRWDDVGANFYYFVEIAETKTADGEIIPPASYRWINLGYTPNSNWFESSLDPLTSYIIRVSTAAEGFERSDWVYTEIFESFQTNAYTFQHMIEMQLANTFIREKFTNNNMAYVDFNNDTIMAALMNESFQFSPAYADISSIKNFIIGENEYHEIQGSIQQVCHDINRVYLMESEGILYLFERYQPVVKVSNDKGQTWKSVKLFNDRVGYPVSRTVYYQTGYTTYVLGYDKLFYGRKSTDVRWSADDVRFSSQDITFAKIGDQLNLGYDVEIFGNYASLPANVSRIAEAIVCNDDYVYVAARDKVRFIKTSNAPIDSDPLSPTYSERLFEQETFNITGNPKAVCYKMDSVGGKIFALIIGEVVNLNDDPRTTPIVDSADKGVYVLDHDAGTFKRVFGNTEEERRRIEPGYTSMSTDGVELSISSSNFKFLESDIVDDPKTQIKYGLIGAVKYEYPREWLADKHYHMMAFISTEDSQWESFTPQPMEYYAEPFFSYSRKSGTRCWINNSDKAVVIYSDLLYTKVIENHPLSSSDREVHEYWKDGDCTIVMPNVDFTGFKKYASGMIFYKSSGEIISYYDFSYRVRDNVSIIWKPTNIFLTASLQNQEKDTTWTPVEENGIADPDLRPLLTTMMPESYLLDNTNFEAFCEAYIQYLSDGYGTHYNNLLNLIKNQYPREEHAWEYLWSEIYKRNIYLNAEKRDLVSRFFESRSYDFYSTKGTEASYKFLFKVLYNEDVEIEIESSSGTEYDIIVESDSLTEDLVGQTIYTATGRCNVTYIERSYSKGKLQWTVTIHNLLGRLIQGQEVKAERLPGFEGEIVRGIKGKELSQNNIDYINRGRAYYVMKIKSKLPSSRWKSDVLRFVHPVGFGFIAITLLTMFINTGLTLKHVETVINKYKNYKWDSGLPTKYADRVAKLDPQGNVEFDPITGKAIYEIGPMAGQDYPLPEDYNAENNNSIFQGQLPSERRKLMSPLFDASGTTFSKFRDLVEQRLIDNVGNPRDPVNPPQVKLDE
>ID:YP_007004896.1 |[Escherichia phage wV7]||_Escherichia_phage_wV7_.gbk|baseplate wedge init..|3099|NC_019505(166452):80121-83219:1 ^GeneID:14010690^ Escherichia phage wV7, complete genome.|neighbours:ID:YP_007004895.1(1),ID:YP_007004897.1(1)|neighbour_genes:baseplate wedge subu..,baseplate wedge subu..|
MTVKAPSVTSLRISKLSANQVQVRWDDVGANFYYFVEIAETKSNSGDFLPSNQYRWINLGYTANNSFFFDDADPLTSYIIRVATAAQDFEQSDWIYTEEFETFATNAYTFQNMIEMQLANKFIQEKFTLNNSNYVNFNNDTIMAALMNESFQFSPSYADVSSISNFIIGENEYHEIQGSIQQVCKDINRVYLMESEGILYLFERYQPVVKVSNDKGQTWKAVKLFNDRVGYPLSKTVYYQSANTTYVLGYDKIFYGRKSTDVRWSADDVRFSSQDITFAKLGDRLHLGFDVEIFATYATLPANVYRIAEAITCTDDYIYVVARDKVRYIKTSNAPIDSDPLSPTYSERLFEPDTMTITGNPKAVCYKMDSVGDKVFALIIGEVETLNANPRTSKIIDSADKGIYVLNHATKTWKRVFGNTEEERRRIQPGYANMSTDGKLVSLSSSNFKFLSDNVVNDPETAAKYQLIGAVKYEFPREWLADKHYHMMAFIADEKSDWETFTPQPMKYYAEPFFNWSKKSNTRCWINNSDKAVVVYADLKYTKVIENIPETSPDRLVHEYWDDGDCTIVMPNVKFTGFKKYASGMLFYKSSGEIISYYDFNYRVRDTVEIIWKPTEVFLKAFLQNQERETPWSPEEERGLADPDLRPLIGTMMPDSYLLQDSNFEAFCEAYIQYLSDGYGTQYNNLRNLIRNQYPREEHAWEYLWSEIYKRNIYLNADKRDAVARFFESRSYDFYSTKGIEASYKFLFKVLYNEEVEIEIESGAGTEYDVIIQSDSLTEDLVGQTIYTATGRCNVTYIERSYSNGKLQWTVTIHNLLGRLIAGQEVKAERLPGFEGEIIRGVKGKDLLQNNIDYINRSRSYYVMKIKSNLPSSRWKSDVIRFVHPVGFGFIAITLLTMFINVGLTLKHTETIINKYKNYKWDSGLPTEYADRVAKLTPTGEIEHDSVTGEAIYEPGPMAGVEYPLPDDYNAENNNSIFQGQLPSERRKLMSPLFDASGTTFAQFRDLVNKRLKDNIGNPRDPENPTQVKIDE
>ID:AXF53176.1 |[Escherichia virus KFS-EC]||_Escherichia_virus_KFS-EC_.gbk|baseplate wedge prot..|3087|MH560358(164715):14173-17259:1 ^^ Escherichia virus KFS-EC, complete genome.|neighbours:ID:AXF53175.1(1),ID:AXF53177.1(1)|neighbour_genes:baseplate wedge prot..,baseplate wedge prot..|
MIKAPSVTSLTIEKLSANQAYITWDDVGENFFYFVELAETRTRDGEIIPVDELSWVNLGYTADQNWFEDKNLFPEYYYKFRVAVAAEGFEQSKWVETEEFQTFKTNAYNFSMMREFNLANEFVKQKFTYDNRDYIKFNTDLIQASLMQEDFVFSPEYANITNISNKIIVDENFHEIQDHIEKVCIDINRTMLAEMNGVLYLFERFQPIVKVSNDKGQSWKAYKAFNDRVGNPVSRTCVYQSKTTTYVLGYDRIFYGRQASDTRWSADDVRFSDDTITFAKVGDENDLGFDVEVFGVFSRLTGDTTKYAEAMACSDDYLWVGAKDVIRRIRLKNTPVDTVQGSPTFGEKIFDPDIIRVTGNDKAVIQKMDVIDGKLLVFVTGEVKQRYQDPTKPENVVPSDDAGVYLIGSDGLSFQRVFGNTPQEREYIQHGFSNMSTNGDEVFISHYNHHFESILPDPETAAKYELGEAVKYSQEPTYLTDKKIHQTTFRASYDDLRIWELGPQAYYNEADYTWMRRNGVRVWITNDNRPLVVYPEVIYTQEVDTSGILDQNRVNREVYDKGTVTCYLNNVKFEGFKQYASGVMFHKNTGEIIGFYQFNYRVRDLVGVYWKPTNVAFVAELQNQIREVPWVPVHYDREQDPDLRPLLNKMTPDSFLLENENFRKFSEYYLQFLSDGSGTYYNKLKNLIKNKYPREQDAYEYLWSEMNKRNIYADKNKRDAVVRFFESRKSDFYSTKGVEASYKFLFKLLYNEDVEIEVESQAGLEYDIVVSSTNIDEDIVGRTIYTPTGRANVTYLEREYEGGRLRWRVAIHNLIGRFEEGQVIKSEKTAFEGMILVGVRGKELLSSSIDYINRSRSQYTMKIKSALPVSRYANDVMRFVHPVGFGFIGVTLLTMFINSGLSMKHTETIIQSLKNYKFDSGLPSVYPDRVADLDVDGNIKKDPLTGKALYLTSPLISDEFPVPPEYDQENSELFHGLKASERRFAMSPLFDQSAVTFSMFRELVDKRLKDNIGNPRDPKNPTQRKING
>ID:QDK04281.1 |[Escherichia virus VEc20]||_Escherichia_virus_VEc20_.gbk|vec20_151|3099|MN022785(167532):79528-82626:1 ^^ Escherichia virus VEc20, complete genome.|neighbours:ID:QDK04280.1(1),ID:QDK04282.1(1)|neighbour_genes:vec20_150,vec20_152|
MTVKAPSVTSLRISKLSANQVQVRWDDVGANFYYFVEIAETKTNSGENLPSNQYRWINLGYTANNSFFFDDANPLTSYIIRVATAAQDFEQSDWIYTEEFETFATNAYTFQNMIEMQLANKFIQEKFTLNNSDYVNFNNDTIMAALMNESFQFSPSYVDVSSISNFIIGENEYHEIQGSIQQVCKDINRVYLMESEGILYLFERYQPVVKVSNDKGQTWKAVKLFNDRVGYPLSKTVYYQSANTTYVLGYDKIFYGRKSTDVRWSADDVRFSSQDITFAKLGDQLHLGFDVEIFGTYATLPANVYRIAEAITCTDDYIYVVARDKVRYIKTSNAPIDSDPLSPTYSERLFEPDTMTITGNPKAVCYKMDSIGDKVFALIIGEVETLNANPRTSKIIDSADKGIYVLNQDTKTWKRVFGNTEEERRRIQPGYANMSTDGKLVSLSSSNFKFLSDNVVNDPETAVKYQLIGAVKYEFPREWLADKHYHMMAFIADEKSDWETFTPQPMKYYAEPFFNWSKKSNTRCWINNSDIAVVVYADLKYTKVIENIPETSPDRLVHEYWDDGDCTIVMPNVKFTGFKKYASGMLFYKSSGEIISYYDFNYRVRDTVEIIWKPTGIFLKAFLQNQERETPWSPEEEHGLADPDLRPLIGTMMPDSYLLQDSNFEAFCEAYIQYLSDGYGTQYNNLRNLIRNKYPREEHAWEYLWSEIYKRNIYLNADKRDAVARFFESRSYDFYSTKGIEASYKFLFKVLYNEEVEIEIESGAGTEYDIIVQSDSLTEDLVGQTIYTATGRCNVTYIERSYSNGKLQWTVTIHNLLGRLIAGQEVKAERLPSFEGEIIRGVKGKDLLQNNIDYINRSRSYYVMKIKSNLPSSRWKSDVIRFVHPVGFGFIAITLLTMFINVGLTLKHTETIINKYKNYKWDSGLPTEYADRVAKLTPTGEIEYDSVTGEAIYEPGPMAGVKYPLPDDYNAENNNSIFQGQLPSERRKLMSPLFDASGTTFAQFRDLVNKRLKDNIGNPRDPENPTQVKIDE
>ID:VCU44399.1 |[Escherichia virus vB_Eco_mar005P1]|vB_Eco_mar005P1|_Escherichia_virus_vB_Eco_mar005P1_.gbk|baseplate wedge subu..|3099|LR027390(167773):18279-21377:1 ^^ Escherichia virus vB_Eco_mar005P1 genome assembly, chromosome: 1.|neighbours:ID:VCU44396.1(1),ID:VCU44401.1(1)|neighbour_genes:baseplate wedge subu..,baseplate wedge subu..|
MTVKAPAVTSLRISKLSANQVQIRWDDVGANFYYFVEIAETKTADGEIIPPASYRWINLGYTPNSNWFESSLDPLTSYIIRVSTAAEGFERSDWVYTEIFESFQTNAYTFQHMIEMQLANTFIREKFTNNNMAYVDFNNDTIMAALMNESFQFSPAYADISSIKNFIIGENEYHEIQGSIQQVCHDINRVYLMESEGILYLFERYQPVVKVSNDKGQTWKSVKLFNDRVGYPVSRTVYYQTGYTTYVLGYDKLFYGRKSTDVRWSADDVRFSSQDITFAKIGDQLNLGFDVEIFGNYASLPANVSRIAEAIVCNDDYVYVAARDKVRFIKTSNAPIDSDPLSPTYSERLFEQETFNITGNPKAVCYKMDSVGGKIFALIIGEVVNLNDDPRTTPIVDSADKGVYVLDHDAGTFKRVFGNTEEERRRIEPGYTSMSTDGVELSISSSNFKFLESDIVDDPKTQIKYGLIGAVKYEYPREWLADKHYHMMAFISTEDSQWESFTPQPMEYYAEPFFSYSRKSGTRCWINNSDKAVVIYSDLLYTKVIENHPLSSSDREVHEYWKDGDCTIVMPNVDFTGFKKYASGMIFYKSSGEIISYYDFSYRVRDNVSIIWKPTNIFLTASLQNQEKDTTWTPVEENGIADPDLRPLLTTMMPESYLLDNTNFEAFCEAYIQYLSDGYGTHYNNLLNLIKNQYPREEHAWEYLWSEIYKRNIYLNAEKRDLVSRFFESRSYDFYSTKGTEASYKFLFKVLYNEDVEIEIESSSGTEYDIIIESDSLTEDLVGQTIYTATGRCNVTYIERSYSKGKLQWTVTIHNLLGRLIQGQEVKAERLPGFEGEIVRGIKGKELSQNNIDYINRGRAYYVMKIKSKLPSSRWKSDVLRFVHPVGFGFIAITLLTMFINTGLTLKHVETIINKYKNYKWDSGLPTKYADRVAKLDPQGNVEFDPITGKAIYEIGPMAGQDYPLPEDYNAENNNSIFQGQLPSERRKLMSPLFDASGTTFSRFRDLVEQRLIDNVGNPRDPVNPPQVKLDE
>ID:VCU44406.1 |[Escherichia virus vB_Eco_mar005P1]|vB_Eco_mar006P2|_Escherichia_virus_vB_Eco_mar005P1_strain_vB_Eco_mar006P2_.gbk|baseplate wedge subu..|3099|LR027387(167773):119174-122272:1 ^^ Escherichia virus vB_Eco_mar005P1 strain vB_Eco_mar006P2 genome assembly, chromosome: 1.|neighbours:ID:VCU44404.1(1),ID:VCU44408.1(1)|neighbour_genes:baseplate wedge subu..,baseplate wedge subu..|
MTVKAPAVTSLRISKLSANQVQIRWDDVGANFYYFVEIAETKTADGEIIPPASYRWINLGYTPNSNWFESSLDPLTSYIIRVSTAAEGFERSDWVYTEIFESFQTNAYTFQHMIEMQLANTFIREKFTNNNMAYVDFNNDTIMAALMNESFQFSPAYADISSIKNFIIGENEYHEIQGSIQQVCHDINRVYLMESEGILYLFERYQPVVKVSNDKGQTWKSVKLFNDRVGYPVSRTVYYQTGYTTYVLGYDKLFYGRKSTDVRWSADDVRFSSQDITFAKIGDQLNLGFDVEIFGNYASLPANVSRIAEAIVCNDDYVYVAARDKVRFIKTSNAPIDSDPLSPTYSERLFEQETFNITGNPKAVCYKMDSVGGKIFALIIGEVVNLNDDPRTTPIVDSADKGVYVLDHDAGTFKRVFGNTEEERRRIEPGYTSMSTDGVELSISSSNFKFLESDIVDDPKTQIKYGLIGAVKYEYPREWLADKHYHMMAFISTEDSQWESFTPQPMEYYAEPFFSYSRKSGTRCWINNSDKAVVIYSDLLYTKVIENHPLSSSDREVHEYWKDGDCTIVMPNVDFTGFKKYASGMIFYKSSGEIISYYDFSYRVRDNVSIIWKPTNIFLTASLQNQEKDTTWTPVEENGIADPDLRPLLTTMMPESYLLDNTNFEAFCEAYIQYLSDGYGTHYNNLLNLIKNQYPREEHAWEYLWSEIYKRNIYLNAEKRDLVSRFFESRSYDFYSTKGTEASYKFLFKVLYNEDVEIEIESSSGTEYDIIIESDSLTEDLVGQTIYTATGRCNVTYIERSYSKGKLQWTVTIHNLLGRLIQGQEVKAERLPGFEGEIVRGIKGKELSQNNIDYINRGRAYYVMKIKSKLPSSRWKSDVLRFVHPVGFGFIAITLLTMFINTGLTLKHVETIINKYKNYKWDSGLPTKYADRVAKLDPQGNVEFDPITGKAIYEIGPMAGQDYPLPEDYNAENNNSIFQGQLPSERRKLMSPLFDASGTTFSRFRDLVEQRLIDNVGNPRDPVNPPQVKLDE
>ID:VCU43231.1 |[Escherichia virus vB_Eco_mar005P1]|vB_Eco_mar007P3|_Escherichia_virus_vB_Eco_mar005P1_strain_vB_Eco_mar007P3_.gbk|baseplate wedge subu..|3099|LR027383(167651):41165-44263:1 ^^ Escherichia virus vB_Eco_mar005P1 strain vB_Eco_mar007P3 genome assembly, chromosome: 1.|neighbours:ID:VCU43230.1(1),ID:VCU43232.1(1)|neighbour_genes:baseplate wedge subu..,baseplate wedge subu..|
MTVKAPAVTSLRISKLSANQVQIRWDDVGANFYYFVEIAETKTADGEIIPPASYRWINLGYTPNSNWFESSLDPLTSYIIRVSTAAEGFERSDWVYTEIFESFQTNAYTFQHMIEMQLANTFIREKFTNNNMAYVDFNNDTIMAALMNESFQFSPAYADISSIKNFIIGENEYHEIQGSIQQVCHDINRVYLMESEGILYLFERYQPVVKVSNDKGQTWKSVKLFNDRVGYPVSRTVYYQTGYTTYVLGYDKLFYGRKSTDVRWSADDVRFSSQDITFAKIGDQLNLGFDVEIFGNYASLPANVSRIAEAIVCNDDYVYVAARDKVRFIKTSNAPIDSDPLSPTYSERLFEQETFNITGNPKAVCYKMDSVGGKIFALIIGEVVNLNDDPRTTPIVDSADKGVYVLDHDAGTFKRVFGNTEEERRRIEPGYTSMSTDGVELSISSSNFKFLESDIVDDPKTQIKYGLIGAVKYEYPREWLADKHYHMMAFISTEDSQWESFTPQPMEYYAEPFFSYSRKSGTRCWINNSDKAVVIYSDLLYTKVIENHPLSSSDREVHEYWKDGDCTIVMPNVDFTGFKKYASGMIFYKSSGEIISYYDFSYRVRDNVSIIWKPTNIFLTASLQNQEKDTTWTPVEENGIADPDLRPLLTTMMPESYLLDNTNFEAFCEAYIQYLSDGYGTHYNNLLNLIKNQYPREEHAWEYLWSEIYKRNIYLNAEKRDLVSRFFESRSYDFYSTKGTEASYKFLFKVLYNEDVEIEIESSSGTEYDIIIESDSLTEDLVGQTIYTATGRCNVTYIERSYSKGKLQWTVTIHNLLGRLIQGQEVKAERLPGFEGEIVRGIKGKELSQNNIDYINRGRAYYVMKIKSKLPSSRWKSDVLRFVHPVGFGFIAITLLTMFINTGLTLKHVETIINKYKNYKWDSGLPTKYADRVAKLDPQGNVEFDPITGKAIYEIGPMAGQDYPLPEDYNAENNNSIFQGQLPSERRKLMSPLFDASGTTFSRFRDLVEQRLIDNVGNPRDPVNPPQVKLDE
>ID:VCU43939.1 |[Escherichia virus vB_Eco_mar005P1]|vB_Eco_mar008P4|_Escherichia_virus_vB_Eco_mar005P1_strain_vB_Eco_mar008P4_.gbk|baseplate wedge subu..|3099|LR027386(167773):23946-27044:1 ^^ Escherichia virus vB_Eco_mar005P1 strain vB_Eco_mar008P4 genome assembly, chromosome: 1.|neighbours:ID:VCU43938.1(1),ID:VCU43940.1(1)|neighbour_genes:baseplate wedge subu..,baseplate wedge subu..|
MTVKAPAVTSLRISKLSANQVQIRWDDVGANFYYFVEIAETKTADGEIIPPASYRWINLGYTPNSNWFESSLDPLTSYIIRVSTAAEGFERSDWVYTEIFESFQTNAYTFQHMIEMQLANTFIREKFTNNNMAYVDFNNDTIMAALMNESFQFSPAYADISSIKNFIIGENEYHEIQGSIQQVCHDINRVYLMESEGILYLFERYQPVVKVSNDKGQTWKSVKLFNDRVGYPVSRTVYYQTGYTTYVLGYDKLFYGRKSTDVRWSADDVRFSSQDITFAKIGDQLNLGFDVEIFGNYASLPANVSRIAEAIVCNDDYVYVAARDKVRFIKTSNAPIDSDPLSPTYSERLFEQETFNITGNPKAVCYKMDSVGGKIFALIIGEVVNLNDDPRTTPIVDSADKGVYVLDHDAGTFKRVFGNTEEERRRIEPGYTSMSTDGVELSISSSNFKFLESDIVDDPKTQIKYGLIGAVKYEYPREWLADKHYHMMAFISTEDSQWESFTPQPMEYYAEPFFSYSRKSGTRCWINNSDKAVVIYSDLLYTKVIENHPLSSSDREVHEYWKDGDCTIVMPNVDFTGFKKYASGMIFYKSSGEIISYYDFSYRVRDNVSIIWKPTNIFLTASLQNQEKDTTWTPVEENGIADPDLRPLLTTMMPESYLLDNTNFEAFCEAYIQYLSDGYGTHYNNLLNLIKNQYPREEHAWEYLWSEIYKRNIYLNAEKRDLVSRFFESRSYDFYSTKGTEASYKFLFKVLYNEDVEIEIESSSGTEYDIIIESDSLTEDLVGQTIYTATGRCNVTYIERSYSKGKLQWTVTIHNLLGRLIQGQEVKAERLPGFEGEIVRGIKGKELSQNNIDYINRGRAYYVMKIKSKLPSSRWKSDVLRFVHPVGFGFIAITLLTMFINTGLTLKHVETIINKYKNYKWDSGLPTKYADRVAKLDPQGNVEFDPITGKAIYEIGPMAGQDYPLPEDYNAENNNSIFQGQLPSERRKLMSPLFDASGTTFSRFRDLVEQRLIDNVGNPRDPVNPPQVKLDE
>ID:VCU44842.1 |[Escherichia virus vB_Eco_mar005P1]|vB_Eco_mar009P5|_Escherichia_virus_vB_Eco_mar005P1_strain_vB_Eco_mar009P5_.gbk|baseplate wedge subu..|3099|LR027391(167658):102663-105761:-1 ^^ Escherichia virus vB_Eco_mar005P1 strain vB_Eco_mar009P5 genome assembly, chromosome: 1.|neighbours:ID:VCU44841.1(-1),ID:VCU44843.1(-1)|neighbour_genes:baseplate wedge subu..,baseplate wedge subu..|
MTVKAPAVTSLRISKLSANQVQIRWDDVGANFYYFVEIAETKTADGEIIPPASYRWINLGYTPNSNWFESSLDPLTSYIIRVSTAAEGFERSDWVYTEIFESFQTNAYTFQHMIEMQLANTFIREKFTNNNMAYVDFNNDTIMAALMNESFQFSPAYADISSIKNFIIGENEYHEIQGSIQQVCHDINRVYLMESEGILYLFERYQPVVKVSNDKGQTWKSVKLFNDRVGYPVSRTVYYQTGYTTYVLGYDKLFYGRKSTDVRWSADDVRFSSQDITFAKIGDQLNLGFDVEIFGNYASLPANVSRIAEAIVCNDDYVYVAARDKVRFIKTSNAPIDSDPLSPTYSERLFEQETFNITGNPKAVCYKMDSVGGKIFALIIGEVVNLNDDPRTTPIVDSADKGVYVLDHDAGTFKRVFGNTEEERRRIEPGYTSMSTDGVELSISSSNFKFLESDIVDDPKTQIKYGLIGAVKYEYPREWLADKHYHMMAFISTEDSQWESFTPQPMEYYAEPFFSYSRKSGTRCWINNSDKAVVIYSDLLYTKVIENHPLSSSDREVHEYWKDGDCTIVMPNVDFTGFKKYASGMIFYKSSGEIISYYDFSYRVRDNVSIIWKPTNIFLTASLQNQEKDTTWTPVEENGIADPDLRPLLTTMMPESYLLDNTNFEAFCEAYIQYLSDGYGTHYNNLLNLIKNQYPREEHAWEYLWSEIYKRNIYLNAEKRDLVSRFFESRSYDFYSTKGTEASYKFLFKVLYNEDVEIEIESSSGTEYDIIIESDSLTEDLVGQTIYTATGRCNVTYIERSYSKGKLQWTVTIHNLLGRLIQGQEVKAERLPGFEGEIVRGIKGKELSQNNIDYINRGRAYYVMKIKSKLPSSRWKSDVLRFVHPVGFGFIAITLLTMFINTGLTLKHVETIINKYKNYKWDSGLPTKYADRVAKLDPQGNVEFDPITGKAIYEIGPMAGQDYPLPEDYNAENNNSIFQGQLPSERRKLMSPLFDASGTTFSRFRDLVEQRLIDNVGNPRDPVNPPQVKLDE
>ID:AUV57505.1 |[Klebsiella phage KP1]||_Klebsiella_phage_KP1_.gbk|baseplate wedge init..|3099|MG751100(167989):71160-74258:1 ^^ Klebsiella phage KP1, complete genome.|neighbours:ID:AUV57504.1(1),ID:AUV57506.1(1)|neighbour_genes:baseplate wedge subu..,hypothetical protein|
MTIAPFVTSLRIHKLSANQVNIRWDDVGANFYYFVELAETRNRAGEVIPADNLSWSSLGYTADNDWFEQNRIEPLTYYKMRVQTTSAGFEPSEWVETEEFQTFEENAYTFEHMQEFSLVKEFIKQKFSLNNMSYVNFNTSAMMASLMTESFQFSPEYSHLSAIENFVVGESGYHEIQGPIEAVCVDKNRTMLGEIDGILYLFERFQHMVKVSNDKGQNWQYVQLFNDRVGNPVSRVVIYQSKTTSYVLGYDKIFYGRKSSDVRWSSNEVKFSDNEVTFAKLGDQLKLGFEVELFGTYASLPADVTKYAEAFTCNDDYLYVVAKDTVRKVKLKDAPIDTDPLSPTFGEKVFEKEVSHITGNPKSVCFKMDSVGGKIFALITGEVKTLGLDPTDPRNVVDSATKGVYVYQEGTNTWKRVFGNTDEEKRRIEHLWTSMSTDGKEIFFSSANFKTTEYAQDIELETKYPELISTAVKNVNPIQYHSDKHYHMMSFRADEFSRWETFVPGPMRFYAEPWFVWMAREGNRCWISTSDNAVVVYNDILYQKRVDAAAQGTTERILSEVWDKGDATFYCPPVSFNGFLQYASGIMFHEPDGKLIGYYAFDYRVRDQVTLNWKPTDVMFKAFLQNQTREEDWTPEHTPGLRDPDLRPYLTKMMPDSYLLQDSNFEHFCKYYLQFLSDGNGTHYNSLVNLVKNKYPREENAWEYLWSEVYKRNIYLSKDARDAVVRFFEARKNDFYATKGIEDSYKFLFKLLYNEDVEIDIESKNTTEYDIIVESTNISDDLVGRTIYTASGRSNVTYIEREYRDGRLLWRITIHNLSGRFIEGQEIKSERTDFEGIIVQGVRGKDMLSNNIDYINRSRSYYVMKIKSQLPTSRFRDDVLRFVHPVGFGFIGITLLTMFINSGLNMKHVETIINKLKNYKWDAGLPSVYPDRVAIIASDDTIERDPITNEPRYSSRAQAGEPFPLPANYNQENNNSVIAGQNPGQRRKPLSPTFDQSAVTFANYRDLVNQRLKDDAGNPRDPENPTQVKIDE
>ID:APD20549.1 |[Klebsiella phage KPV15]|KPV15|_Klebsiella_phage_KPV15_.gbk|baseplate wedge init..|1728|KY000080(167034):92017-93744:1 ^^ Klebsiella phage KPV15, complete genome.|neighbours:ID:APD20548.1(1),ID:APD20550.1(1)|neighbour_genes:baseplate wedge subu..,baseplate wedge init..|
MTIAPFVTSLRIHKLSANQVNIRWDDVGANFYYFVELAETRNRAGEVIPADNLSWSSLGYTADNDWFEQNRIEPLTYYKMRVQTTSAGFEPSEWVETEEFQTFEENAYTFEHMQEFSLVKEFIKQKFSLNNMSYVNFNTSAMMASLMTESFQFSPEYSHLSAIENFVVGESGYHEIQGPIEAVCVDKNRTMLGEIDGILYLFERFQHMVKVSNDKGQNWQYVQLFNDRVGNPVSRVVIYQSSTTSYVLGYDKIFYGRKSSDVRWSSNEVKFSDNEVTFAKLGDQLKLGFEVELFGTYASLPADVTKYAEAFTCNDDHLYVVAKDTVRRVKLKDAPIDTDPLSPTFGEKVFEKEASHITGNPKSVCFKMDSVGGKIFALITGEVKTLGLDPTDPRNVVDSATKGIYVYQEDTNTWKRVFGNIDEEKRRIEHLWTSMSTDGKEIFFSSANFKTTEYVQDIELETKYPELISTAVKNVNPIQYHSDKHYHMMSFRADEFSRWETFVPGPMRFYAEPWFVWMAREGNRCWISTADHAVVIYNDILYQKRIDMAAQGTTERVLSEVWDKGDATLTGNQLM
>ID:QDB71815.1 |[Klebsiella phage Marfa]||_Klebsiella_phage_Marfa_.gbk|baseplate wedge subu..|3108|MN044033(168532):79596-82703:1 ^^ Klebsiella phage Marfa, complete genome.|neighbours:ID:QDB71814.1(1),ID:QDB71816.1(1)|neighbour_genes:baseplate wedge subu..,baseplate wedge subu..|
MTIAPFVTSLRIHKLSANQVNIRWDDVGANFYYFVEIAEIEDETGREVDRSSLSWRALGYTTENEWFANNLRPMTTYRMRVQSTAAGFEPSEWVETEDFETFEVNAYTFEQMSQFMLMKPFIEEKFVKNRMNYVNFNTAALQASLMAENFPISTEYKDLSQVRQYVLGEDEFHEIQGPIEAVCVDKDRTMLAEIDGNLYLFERFQHMVKVSNDKGQNWHYVRLFSDRVGNPVSRTCVYQSNTTTYVLGYNKVFYGRKSSDVRWSSDEVRFSDNEVTFTKLGDQLNLGFEVEIFGVYASWPGILNTRVEAMTVNNTHLYGVARDTVRRIKLKQAPVDTVIGSPTFGEKLFEPEIIRITGDDLAVCYKMDSIGGKIFALITGRLKSAGLDASDPKNVECVSKEAEAIKGVYVFDEDTLSFRRVFGTTAEERRRIEHGWSSMSTDGQELFFSSGDFRYNEYVPDNELPLEYPAKVTEAVSYYAPYQYHHDKHWHMMSFRSNENSGWEEFKPGRMKFYAEPWFNWMARSGNRNWVTTTDHALVVYNNTTYTKYVDTLSLTDPNRILHEVWNKGDGVFYCPNVEFDSFLKYASGIMFHEPDGTLVGFYEFEYRVRDYVKITWKPKNVMFKAFLQNQEHEVPWTPTEDTGLQDPDLVPLVRKMMPDSYLLQDTNFEAFSNYYLQFISKGYGTHYNKLLNLVRDKYPREEHAWEYLWSEVYKRNIYLSKERRDAVVRFFEARKNDFYATKGIEESYKFLFKLLYNEDVEIDIESKNSTEYDIVVDSDNINDDIVGRTIYTASGRCNVTYIEREYVDGKLLWRMTIHNMIGRFVAGQEVKSEKTSFEGMIVVGVRGKELISNTIEYINRSRSYYVMKIRSSLPTSRYRDDVLRFVHPVGFGFVGITLITMFINAGLSMKHVETTINKLKNYKWDSGIPSYYPDRNAAISPSGTIERDAWGDPIYYDNVNKGVPYPCTQEYITENNNSQFQGQGPCERRKRHSPLFDQSAVTFSCYRELVDERLKDNVGNPRDPENPTQVNIGE
>ID:YP_009194446.1 |[Klebsiella phage Matisse]||_Klebsiella_phage_Matisse_.gbk|baseplate wedge init..|3087|NC_028750(176081):112446-115532:1 ^GeneID:26613385^ Klebsiella phage Matisse, complete genome.|neighbours:ID:YP_009194445.1(1),ID:YP_009194447.1(1)|neighbour_genes:baseplate wedge subu..,baseplate wedge subu..|
MIKAPSITSLRVDKLAANFVYLKWDDVGMDFYYVVELARSRDMDGTIIPDEELIWTQLGYSYENEWFSDQVAPNTRYKFRIQTTHEGFEPSDWVISDELWTFDENAYAYTTMREFTPADSFINEKFAKNNRDYVDFNDDVIMASLMVEDFVYSPLYSDVSQISDKILKQESYHEIQDHIEHVCNDIDRTFLVYSNGLLYLFERFQNMAKVSNDKGQTWYYYKALNDRVGNPVSRTVAYQSANTTYVLGYDRIFYGRTSTDIRWSSDEVRFSADDVTFAKLGNQSGLDFDVDSYNTYARLPGGVSKYAEAIACSSDWLYVAAKNVMRRIALRNTPIDTDPGSPTFGERIFDEVSYTIVPGNDKIVVKKMDVLNDRLYVLVTGEVKTAMMDPTVKANVIPSNDAGVYLWDENAKTFTRVYGKTEDERFYITHEYTNMSTNGDEVYISVGNYKYPGTLPDPDLVEKYPEDVHSAVKYDLVPGYTASISINFATVRANQNDPTVWNFGPQEYYNEANFSWHFRDKVSTWITNDNRPLVVYPETLYTLVTDSASPASTIRVNHEVWDKGTVTIYLNNIKFTGFTKYTNGVLLYRSGGRIIGFYELSYRARDELTIFWKPDNTLMVASLVNQERENPYTPDIEPGLIDPDLSHMITRFAPQSYLDNQQFEKFGEYYLQYISLGSNSYYNKLLNLIRNKYPREKNNVEYLWSEINRRNIYLDKTKREAVVRFFESRASDFYSTKGIEASYTFLFKLLYNEDVSVEIESSNSLEYDILVSSTNISQDIVGRTIYTPTGRANVTYIERDYENGQLRWSMTLHNAQGNFIEGQVVKSEKTNFTGMVIRGVRGKQMANNSIDYINRGRSYYVMKIRSNLPTSRYKDDVLRFVHPVGFGFMGITMLTVFINSGLSMTHNETIIDILRNYRFDSGYPKFWPDRIASMDGNGNQQFDLVTGEPLYTVHPRAGEPFDVPPEYDIEEKPLNGVLPSARRFDQSPLFDCSGVKYSQFRNLVDKRLKDDAGNPRDPNPPSQIKVGN
>ID:AWY07054.1 |[Klebsiella phage Mineola]||_Klebsiella_phage_Mineola_.gbk|baseplate wedge subu..|3099|MH333064(166130):80367-83465:1 ^^ Klebsiella phage Mineola, complete genome.|neighbours:ID:AWY07053.1(1),ID:AWY07055.1(1)|neighbour_genes:baseplate wedge subu..,baseplate wedge subu..|
MTIAPFVTSLRIHKLSANQVNIRWDDVGANFYYFVELAETRNRAGEVIPADNLSWSSLGYTADNDWFEQNRIEPLTYYKMRVQTTSAGFEPSEWVETEEFQTFEENAYTFEHMQEFSLVKEFIKQKFSLNNMSYVNFNTSAMMASLMTESFQFSPEYSHLSAIENFVVGESGYHEIQGPIEAVCVDKNRTMLGEIDGILYLFERFQHMVKVSNDKGQNWQYVQLFNDRVGNPVSRVVIYQSKTTSYVLGYDKIFYGRKSSDVRWSSNEVKFSDNEVTFAKLGDQLKLGFEVELFGTYASLPADVTKYAEAFTCNDDYLYVVAKDTVRKVKLKDAPIDTDPLSPTFGEKVFEKEVSHITGNPKSVCFKMDSVGGKIFALITGEVKTLGLDPTDPRNVVDSATKGVYVYQEGTNTWKRVFGNTDEEKRRIEHLWTSMSTDGKEIFFSSANFKTTEYAQDIELETKYPELISTAVKNVNPIQYHSDKHYHMMSFRADEFSRWETFVPGPMRFYAEPWFVWMAREGNRCWISTSDNAVVVYNDILYQKRVDTAAQGTTERILSEVWDKGDATFYCPPVSFNGFLQYASGIMFHEPDGKLIGYYAFDYRVRDQVTLNWKPTDVMFKAFLQNQTREEDWTPEHTPGLRDPDLRPYLTKMMPDSYLLQDSNFEHFCKYYLQFLSDGNGTHYNSLVNLVKNKYPREENAWEYLWSEVYKRNIYLSKDARDAVVRFFEARKNDFYATKGIEDSYKFLFKLLYNEDVEIDIESKNTTEYDIIVESTNISDDLVGRTIYTASGRSNVTYIEREYRDGRLLWRITIHNLSGRFIEGQEIKSERTDFEGIIVQGVRGKDMLSNNIDYINRSRSYYVMKIKSQLPTSRFRDDVLRFVHPVGFGFIGITLLTMFINSGLNMKHVETIINKLKNYKWDAGLPSVYPDRVAIIASDDTIERDPITNEPRYSSRAQAGEPFPLPANYNQENNNSVIAGQNPGQRRKPLSPTFDQSAVTFANYRDLVNQRLKDDAGNPRDPENPTQVKIDE
>ID:YP_009607395.1 |[Klebsiella phage Miro]||_Klebsiella_phage_Miro_.gbk|baseplate wedge init..|3087|NC_041981(176055):112656-115742:1 ^GeneID:40083404^ Klebsiella phage Miro, complete genome.|neighbours:ID:YP_009607394.1(1),ID:YP_009607396.1(1)|neighbour_genes:baseplate wedge subu..,baseplate wedge subu..|
MIKAPSITSLRVDKLAANFVYLKWDDVGMDFYYVVELARSRDMDGTIIPDEELIWTQLGYSYENEWFSDQVAPNTRYKFRIQTTHEGFEPSDWVISDELWTFDENAYAYTTMREFTPADSFINEKFAKNNRDYVDFNDDVIMASLMVEDFVYSPLYSDVSQISDKILKQESYHEIQDHIEHVCNDIDRTFLVYSNGLLYLFERFQNMAKVSNDKGQTWYYYKALNDRVGNPVSRTIAYQSTNTTYVLGYDRIFYGRTSTDIRWSSDEVRFSSDDVTFAKLGNQSGLDFDVDSYNTYARLPGGVSKYAEAMACSSDWLYVAAKNVMRRIALRNTPIDTDPGSPTFGERIFDEVSYTIVPGNDKIVVKKMDVLNDRLYVLVTGEVKTAMMDPTVKANVIPSNDAGVYLWDENAKTFTRVYGKTEDERFYITHEYTNMSTNGDEVYISVGNYKYPGTLPDPDLVEKYPEDVHSAVKYDLVPGYTASISINFATVRANQNDPTVWNFGPQEYYNEANFSWHFRDKVSTWITNDNRPLVVYPETLYTLVTDSASPASTIRVNHEVWDKGTVTIYLNNIKFTGFTKYTNGVLLYRSGGRIIGFYELSYRARDELTIFWKPDNTLMVASLVNQERENPYTPDIEPGLIDPDLSHMITRFAPQSYLDNQQFEKFGEYYLQYISLGSNSYYNKLLNLIRNKYPREKNNVEYLWSEINRRNIYLDKTKREAVVRFFESRASDFYSTKGIEASYTFLFKLLYNEDVSVEIESSNSLEYDILVSSTNISQDIVGRTIYTPTGRANVTYIEREYENGQLRWSMTLHNAQGNFIEGQVVKSEKTNFTGMVIRGVRGKQMANNSIDYINRGRSYYVMKIRSNLPTSRYKDDVLRFVHPVGFGFMGITMLTVFINSGLSMTHNETIIDILRNYRFDSGYPKFWPDRIASMDGNGNQQFDLVTGEPLYTAHPRAGEPFDVPPEYDVEEKPLNGVLPSARRFDQSPLFDCSGVKYSQFRNLVDRRLKDDAGNPRDPNPPSQIKVGN
>ID:YP_009289416.1 |[Klebsiella phage PKO111]||_Klebsiella_phage_PKO111_.gbk|baseplate wedge init..|3099|NC_031095(168758):14560-17658:1 ^GeneID:29080527^ Klebsiella phage PKO111, complete genome.|neighbours:ID:YP_009289415.1(1),ID:YP_009289417.1(1)|neighbour_genes:baseplate wedge subu..,baseplate wedge subu..|
MTIAPFVTSLRIHKLSANQVNIRWDDVGANFYYFVELAETRNRAGEVIPADNLSWSSLGYTADNDWFEQNRIEPLTYYKMRVQTTSAGFEPSEWVETEEFQTFEENAYTFEHMQEFSLVKEFIKQKFSLNNMSYVNFNTSAMMASLMTESFQFSPEYSHLSAIENFVVGESGYHEIQGPIEAVCVDKNRTMLGEIDGILYLFERFQHMVKVSNDKGQNWQYVQLFNDRVGNPVSRVVIYQSKTTSYVLGYDKIFYGRKSSDVRWSSNEVKFSDNEVTFAKLGDQLKLGFEVELFGTYASLPADVTKYTEAFTCNDDHLYVVAKDTVRRVKLKDAPIDTDPLSPTFGEKVFEKEVSHITGNPKSVCFKMDSVGGKIFALITGEVKTLGLDPTDPRNVVDSATKGVYVYQEGTNTWKRVFGNTDEEKRRIEHLWTSMSTDGKEIFFSSANFKTTEYAQDIELETKYPELISTAVKNVNPIQYHSDKHYHMMSFRADEFSRWETFVPGPMRFYAEPWFVWMAREGNRCWISTADHAVVIYNDILYQKRVDAAAQGTTERVLSEVWDKGDATFYCPPVSFNGFLQYASGIMFHEPDGKLIGYYAFDYRVRDQVTLNWKPTDVMFKAFLQNQTREEDWTPEHTPGLRDPDLRPYLTKMMPDSYLLQDSNFEHFCKYYLQFLSDGNGTHYNSLVNLVKNKYPREENAWEYLWSEVYKRNIYLSKDARDAVVRFFEARKNDFYATKGIEDSYKFLFKLLYNEDVEIDIESKNTTEYDIIVESTNISDDLVGRTIYTASGRSNVTYIEREYRDGRLLWRITIHNLSGRFIEGQEIKSERTDFEGIIVQGVRGKDMLSNNIDYINRSRSYYVMKIKSQLPTSRFRDDVLRFVHPVGFGFIGITLLTMFINSGLNMKHVETIINKLKNYKWDAGLPSVYPDRVAIIASDDTIERDPITNEPRYSSRTQAGEPFPLPANYNQENNNSVIAGQNPGQRRKPLSPTFDQSAVTFANYRDLVNQRLKDDAGNPRDPENPTQVKIDE
>ID:YP_009288842.1 |[Klebsiella phage vB_KpnM_KpV477]||_Klebsiella_phage_vB_KpnM_KpV477_.gbk|putative baseplate w..|3099|NC_031087(168272):84364-87462:1 ^GeneID:29067146^ Klebsiella phage vB_KpnM_KpV477, complete genome.|neighbours:ID:YP_009288841.1(1),ID:YP_009288843.1(1)|neighbour_genes:putative homing endo..,putative baseplate w..|
MTIAPFVTSLRIHKLSANQVNIRWDDVGANFYYFVELAETRNQAGEIIPADNLSWSSLGYTADNDWFEQNRIEPLTYYKMRVQTTSAGFEPSEWVETEEFQTFEENAYTFEHMQEFSLVKEFIKQKFSLNNMSYVNFNTSAMMASLMTESFQFSPEYSHLSAIENFVVGESGYHEIQGPIEAVCVDKNRTMLGEIDGILYLFERFQHMVKVSNDKGQNWQYVQLFNDRVGNPVSRVVIYQSSTTSYVLGYDKIFYGRKSSDVRWSSNEVKFSDNEVTFAKLGDQLKLGFEVELFGTYASLPADVTKYAEAFTCNDDHLYVVAKDTVRRVKLKDAPIDTDPLSPTFGEKVFEKEASHITGNPKSVCFKMDSVGGKIFALITGEVKTLGLDPTDPRNVVDSATKGVYVYQEGTNTWKRVFGNTDEEKRRIEHLLTSMSTDGKEIFFSSANFKTIEYAQDTELEAKYPELISSAVKNVNPIQYHSDKHYHMMSFRADEFSGWETFVPGPMRFYAEPWFVWMAREGNRCWISTADHAVVIYNDIFYQKRIDTAAQGTTERVLSEVWDKGDATFYCPPVSFNGFLQYASGIMFHEPDGKLIGYYAFDYRVRDQVTLNWKPTDVMFKAFLQNQTREEEWTPEHTPGLRDPDLRPYLTKMMPDSYLLQDSNFEHFCKYYLQFLSDGNGTHYNSLVNLVKNKYPREENAWEYLWSEVYKRNIYLSKDARDAVVRFFEARKNDFYATKGIEDSYKFLFKLLYNEDVEIDIESKNTTEYDIIVESTNISDDLVGRTIYTASGRSNVTYIEREYQDGRLLWRITIHNLSGRFIEGQEIKSERTDFEGVIIQGVRGKDMLSNNIDYINRSRSYYVMKIKSQLPTSRFRDDVLRFVHPVGFGFIGITLLTMFINSGLNMKHVETIINKLKNYKWDAGLPSVYPDRVAIIASDDTIERDPITNEPRYSSRTQAGEPFPLPANYNQENNNSVIAGQNPGQRRKPLSPTFDQSAVTFANYRDLVNQRLKDDAGNPRDPENPTQVKIDE
>ID:AUO78881.1 |[Klebsiella phage vB_Kpn_F48]||_Klebsiella_phage_vB_Kpn_F48.gbk|baseplate wedge init..|3108|MG746602(170764):152529-155636:-1 ^^ Klebsiella phage vB_Kpn_F48, complete genome.|neighbours:ID:AUO78880.1(-1),ID:AUO78882.1(-1)|neighbour_genes:baseplate wedge subu..,baseplate wedge subu..|
MTIAPFVTSLRIHKLSANQVNIRWDDVGANFYYFVEIAEIEDETGRLLDRSSLSWRALGYTTENEWFANNLRPMTTYRMRVQSTAAGFEPSEWVETEDFETFEVNAYTFEQMSQFMLMKPFIEEKFIKNRMNYVNFNTAALQASLMAENFPISTEYKDLSQVKQYVLGEDEFHEIQGPIEAVCVDKDRTMLAEIDGNLYLFERFQHMVKVSNDKGQNWHYVRLFSDRVGNPVSRTCVYQSNTTTYVLGYNKVFYGRKSSGVRWSSDEVRFSDNEVTFTKLGDQLNLGFEVEIFGVYASWPGILNTRVEAMTVNNTHLYGVARDTVRRIKLKQAPVDTVIGSPTFGEKLFEPEIIRITGDDLAVCYKMDSIGGKIFALITGRLKSAGLDASDPKNVECVSKEAEAIKGVYVFDEDTLSFRRVFGTTAEERRRIEHGWSSMSTDGQELFFSSGDFRYNEYVPDNELPLEYPAKVTEAVSYYAPYQYHHDKHWHMMSFRSNENSGWEEFKPGRMKFYAEPWFNWMARSGNRNWVTTTDHALVVYNNTTYTKYVDTLSLTDPNRILHEVWNKGDGVFYCPNVEFDSFLKYASGIMFHEPDGTLVGFYEFEYRVRDYVKITWKPKNVMFKAFLQNQEHEVPWTPTEDTGLQDPDLVPLVRKMMPDSYLLQDTNFEAFSNYYLQFISKGYGTHYNKLLNLVRDKYPREEHAWEYLWSEVYKRNIYLSKDQRDAVVRFFEARKNDFYATKGIEESYQFLFKLLYNEDVEIDIESKNSTEYDIVVDSDNINDDIVGRTIYTASGRCNVTYIEREYVDGKLLWRMTIHNMIGRFIAGQEVKSEKTSFEGMIVVGVRGKELISNTIEYINRSRSYYVMKIRSSLPTSRYRDDVLRFVHPVGFGFIGITLITMFINSGLSMKHVETTINKLKNYKWDSGIPSYYPDRNAAISPTGTIERDAWGDPIYYDNVNKGVPYPCTQEYITENNNSQFQGQGPCERRKRYSPLFDQSAVTFSCYRELVDERLKDNVGNPRDPENPTQVNIGE
>ID:ANM46396.1 |[Morganella phage vB_MmoM_MP1]||_Morganella_phage_vB_MmoM_MP1_.gbk|baseplate wedge subu..|3144|KX078569(163201):76789-79932:1 ^^ Morganella phage vB_MmoM_MP1, complete genome.|neighbours:ID:ANM46403.1(1),ID:ANM46433.1(1)|neighbour_genes:baseplate wedge subu..,baseplate wedge tail..|
MKAPKVTSLRIIKLSANHTHIAWDSVGSNFFYFIEMAETNRAGVEIPPNLYQWIDLGYTYENDMFIDVGITPDTQYIIRVSTTARGFEQSDWVYTEKFLTFKTNAYTFEHMRELTLSETFINEKFVNNNSSYIDFNTDQLMASLMTEDFQYTNKYNDISQISDKIVKDKQFHEIQGGPEGISKICTDAERVMLAEMDGVLYVFERFQNLVKVSNDKGQTWKTYKGLDDRVGNPVSKTCIYQSSSTTYVLGYDRIFYGRRSNDVRWSDDQYRFSDISLTFAKIGDLLHLGFEVELFGTYASLPGNITRYAEAMACSDDFLWVGAKNNIRFIDLNNAAVDQDPTSPYYGKKIFDDKNIKLTDNDKVVIKKMDVINGQLLVLVTGEVKEQFQDPTNVDNVIDSKDKGIYLLKGDEFVRVYGNNDEELRTIEHAYTNMSTNGKEAFISYGNYKFNEIVKAEIDNPSVNSAVQFLNTPGGVHDKHFHMGSIRAKAEDLETWKRGYMEYYAEPWFTWLKRTGTRCWLNNEYKPVMIYPEKTYTHIIDLIGPTGEDRVNKEIWEKGVGTFYCKNIFFEGFKQYAGGVTIHKNTGEIVGHFEFHYRVRDEASVIWLPKLVMLKAELQNQEHPKDWTPVNENKERDPDLRPLLDKMIPDSYLLDDTNFEKFGEYYLQYISDGHGTFYNKLLNLIKNKYPREEHAYEYLWGEINKRNIYLDKEKRDKVVRFFESRRSDFYGTKGTEASYKFLFKLLYNEEVEIDIESKAGLEYDIVVTSNNISEDIVGRRIMTPTGYCNVTYIEREYENGKLQWRVTIHNMIGQFLVGQTIKGDKHEFEGVIKVGIKGKEVFSNEDDFINRGRSYYVMKISSKLPTSRYSSDVIRFVHPVGFGFIGITLLTMFINSGLSLKHNETIIEKMLGYKFDSGYPLQWTDRIAVLDSAGNQSFNGTTGEALYALHPRAGEDFEIPSDYDSSEGYIPPVDGDTSYNNYQEYFDKVPPSERRKKHSPLFDQSAVKFSNYRELTSLLIGSNTELNKLKDNIGNPRDPNKPTQEKI
>ID:YP_009211597.1 |[Pectobacterium bacteriophage PM2]||_Pectobacterium_bacteriophage_PM2.gbk|base plate wedge ini..|3096|NC_028940(170286):86432-89527:1 ^GeneID:26638069^ Pectobacterium bacteriophage PM2, complete genome.|neighbours:ID:YP_009211596.1(1),ID:YP_009211598.1(1)|neighbour_genes:baseplate wedge subu..,baseplate wedge subu..|
MTVKAPYVTSLRINKLSANQVSILWDNVGANFYYFVQIIQTRDAGVPIDITNLSWRPLGYTDENNWFEDQNILPNQYYKMRVAVAANGFEQSDWVETEEFQTFTVNAYTFEHMREFNLVTKFINEKFVNNNYDYIDFNRDDIQASLMTESFQFSPAYTDISSISNFILKADQYHEIQGPIQAVCVDKNRTMLAELNGVLYLFERFQPIVKVSNDKGQNWKSLKLFNDRIGNPVSRVVYYQSKTTTYVLGYDRVFYGRQSNDVRWSADDVKFSSQSVTFSKIGDQYNLGFDVEIFGTYAKLPAAVSQIAEAITVSDDFIYIAGRDRVYKAKTSNAPIDTTPGSPTFGEKLFESTYSNITGNPKAVCFKLDSVNGETFALITGEVKEEKMDPTVVSNVINSESKGVYKLKSDDTWERVFGNTEEERRRIEHGYTSMATDGIEVFISSSNYRYSVENDSELPLEFPNIVNSAVKYIFEEEFIHDKHYLMMSFRAGESSEYTKFEPGRMTYYAEPFFAWSRRDNTRCWITNANKAMVVYNDKLYQKSIDIYGSGSPDRIMHEHWDKGLVTVTSPNIEFTGFKKYASGIMIHKNTGELIGYFEFDYRVRDDVSIFWKPKEIMFTAELQNQERDVEWAPEVTNEERDPDLRPLLVKMMPESYLLQDTNFEKFCEYYLQFISDGSGTYYNNLLNLIKNKYPREEDSWEYLWSEIYKRNIYLSKTKRDEVVRFFESRATDLWSTKGTEASYKFLFKLLYNEDVQIDIESKNTTEYDIVVESDNINEDIVGTTIYTPTGRSNVTYIERSYSDGKLQWNITIHNLLGRFIAGQEIKSETQAFEGMIVRGVRGKDLMSNTIDYINRNRSYYVMTIKSNLPTSRYRNDVLRFVHPVGFGFIGITLLTMFINTGLTLKHVETIINTYKNYRWDAGLPSVWPDRVAVLNSAGDVVRNPITGSVEYQPAPNAGLDFPLRLNYNEENDDSIFQGQNPDERRKPMSPLFDQSSVTFSQWRDLVDKRLKDDIGNPRDPINPTQVQLNEQ
>ID:QBP35497.1 |[Phage NC-G]||_Phage_NC-G.gbk|baseplate wedge init..|3096|MK310184(170164):24275-27370:1 ^^ Phage NC-G, complete genome.|neighbours:ID:QBP35496.1(1),ID:QBP35498.1(1)|neighbour_genes:baseplate wedge subu..,baseplate wedge tail..|
MSVQAPYVTSLRIDKLSANHVSILWDDVGANFYYFVELAQTKDAGVEIPDDRLFWRNLGYTPNNEWFEEAFISPNSFYKMRVAVAAQGFEQSEWVYTEEFETFSTNAYTFEHMREFTLSNKFIEEKFTKNNQNYVNFNTDAIMASLMTEDFNFTPAYSHLSSISNYVLKADRFHEIQGSIQAVCKDPKRSILMELGGVLYLLERFQSTAKVSNDKGQNWHYIRLFNDRVGNPVSRTAHYQTETTTYVLGYDQIFYGRKSSDIRWSADDVRFSSQDVTFAKIGSDIDLPFEIEIFGSYAKLPLPISTIAEAMCASDDFIYVAGRDRVYKAKTSEAPIDTDPSSPTYGEKIFESGYSTITGNPKAVCYKLDSIQGHTFALITGEVKEEKMDPTVEANVIDSESKGVYWLDVETDTWTRVFGNTEEERRRIEHGYTSMSTDGEELFFSSSNFRYEVEVDSELPWKYPEIVTSAVKYVKDEQWIHNKHYLMMSFRSNSKSDFKEFKPGRMAYYAEPFFSWSRRDGTRSWITTGDHAMVVYNDALYQKIIDLNSGSSPERIVHEIWNKGFCKVTSPNIEFNGFKKYSSGMMIHKSTGELVGYFEFDYRVRDEVRVIWKPKEIMFTAELQNQEHEIPWAPKEETGEQDPDLKPLLVKMVPDSYLLQDSNFEKFCEYYLQFISDGSGTHYNNLLNLIRNQYPREEDSWEYLWSEIYKRNIYLSKEKRDEVVRFFQARQSDFWSTKGTEASYKFLFKLLYNEDVEIDIESKNSIEYDIIVESDNISEDIVGQTIYTPTGRSNVTYIERNYKDGKLQWRLTIHNLLGRFIVGQEIKSERTSFKGMIVQGVRGKELLSNNIDYINRNRSYYVMTIKSNLPTSRYRNDVLRFVHPVGFGFIGITLLSMFVNVGLTLKHTETIINILKNYKWDSGLPSEWYDRVAVIGFDGNIERDPRTGAPMYNVGPKAGEPFDIPADYDAENDFSVFQGQLPHERIKKHSPLFDQSAVTFANWRALVDKRLKDDIGNPRDPKVPTQVKIND
>ID:AUM58479.1 |[Proteus phage phiP4-3]||_Proteus_phage_phiP4-3_.gbk|baseplate wedge subu..|3108|MG696114(167849):82421-85528:-1 ^^ Proteus phage phiP4-3, complete genome.|neighbours:ID:AUM58478.1(-1),ID:AUM58480.1(-1)|neighbour_genes:baseplate wedge tail..,baseplate wedge subu..|
MKAPKVTSLRIIKLSANQVHVKWDPVGSNFYYFVELAETRNNGTQVPLDKLQWQSLNYSSDNDRFISIGITPNTHYMIRVSVRAKGFEQSDWAYTEEFLTFKTNAYSFDHMKEFTLSEKFISEKFINNNSNYVNFNTDQLLASLMSEDFQFTAKYSDVSQVSNKILKEANFHEIQGTPEGITRVCSDINRVMPAEMDGVLYLFERFQNVVKVSNDKGQTWKYYKALDDRVGNPVSKTCIYQSDTTSYVLGYDRVFYGRRSSDVRWSDDQHRFSETDLTFAKIGDTLNLGFDVEVFGTLSFLPGNVTRFAEAIAASNDFLYVAAKNNLRFLDLQNAEVDMDEGSISYGKKLFDETTIKITDNENIVVKKMDILNGELYVLVTGEVKKYFDDPTDPKNVIDSKDKGVYKLVDGSFIKVFGNNKEELRKIEHEYTNMSTDGKEIFISYANFKYTEYTQDDKLENGIKYIKTESGLSDKHYHMGSIRSSDGETWKPYYMSYYAEPWFTWMNRTKTRVWINNDNRPVVIYPSKTYTKIIDTVGPTGEDRVVKEVWDKGHGTFYCKNVFFEGFKQYSGGVLIHKSSGEIVGYYEYNYRVRDNAQIIWIPKLICLEATLQNQVHPEIWEPKHNEGEKDPDLRPLLNTMIPDSYLLQNSNFEKFCEYYLQFLSDGKNTHYNKLLNLIRNKYPRETDSVEYLWSEINKRNIYLDKEKRDQVIRFFESRKSDFYSTKGTEASYKFLFKLLYNEDVEIEIESNSGLEYDIVVYSDNINEDIVGRTIYTPTGRCNVTYIEREYSEGKLQWRMTIHNMIGRFLVGQNVLGERSDFKGQIIQGIKGKEILSNKEDLANRSRSYYVMKIKSKLPTSRYSSDVLRFVHPVGFGFIGITLLTMFINSGLSLKHSETIINKLITYRYDSGYPLVWPDRVAILKNDIIERDPVTGDALYTLHPKAGEDFDIPDDYDKNEGFIGPEKPYTNMAEYLKNVPPSKRRNHYSPLFDQSGLTYSIFRDMTTLLIQRDKYRYKDNINNPRDPENPTQEKV
>ID:YP_009195558.1 |[Proteus phage vB_PmiM_Pm5461]||_Proteus_phage_vB_PmiM_Pm5461_.gbk|baseplate wedge subu..|3108|NC_028762(161989):77782-80889:1 ^^ Proteus phage vB_PmiM_Pm5461, complete genome.|neighbours:ID:YP_009195557.1(1),ID:YP_009195559.1(1)|neighbour_genes:baseplate wedge subu..,baseplate wedge tail..|
MKAPKVTSLRIIKLSANQVHIKWDPVGSNFYYFVELAESRNDGTKVPLDKLQWQNLGYSSDNDRFISIGIIPNTHYLIRVSVRAKGFEQSDWAYTEEFLTFKSNAYSFDHMKEFTLSEQFIKEKFVKNNSNYINFNTDQLLASLMTEDFQFTPKYNDVSQISNKILKEANFHEIQGTPEGITRVCSDINRVMPAEMDGVLYLFERFQNVVKVSNDKGQTWKYYKALDDRVGNPVSKTCIYQSDTTSYVLGYDRVFYGRRSSDVRWSDDQHRFSETDLTFAKIGDTLHLGFDVEVFGTLSFLPGNVSRFAEAIASNNDFLYVAAKNNLRFLDLHNADVDMDEGSISYGKKLFDEKSIKITDNENIVVKKMDVLNGELYILVTGEVKKYFMDPTKPENVIDSKDKGVYKLVDDKLVRVFGNTEEERRKIEHEYTNMSTDGKELFISYANFKYTEYTKDDKLENGIKYIKTESGLSDKHYHMGSIRTSDGETWKPYYMSYYAEPWFTWMNRTKTRVWINNDNRPVVIYPSKTYTKIIDTVGPTGEDRVVKEVWDKGHGTFYCKNIFFEGFKQYSGGVLIHKSSGEIVGYYEYNYRVRDNAKIIWIPKLICLQATLQNQEHPEIWEPKHNKGEKDPDLRPLLNTMIPDSYLLQNSNFEKFCEYYLQFLSDGKNTHYNKLLNLIRNKYPRETDSVEYLWSEINKRNIYLDKEKRDQVIRFFESRKSDFYSTKGTEASYKFLFKLLYNEDVEIEIESNSGLEYDIVVYSDNINEDIVGRTIYTPTGRCNVTYIEREYAKGKLQWRMTIHNMIGRFLVGQNILGERSDFKGQIIQGIKGKEILSNKEDLANRSRSYYVMKIKSKLPTSRYSSDVLRFVHPVGFGFIGITLLTMFINSGLSLKHSETIINKLITYRYDSGYPSIWPDRVAILKNDIIELDPITGEALYTLHPKAGEDFDIPDDYDKNEGFIGPEKPYTNMEEYLKNVPPSKRRHKYSPLFDQSGLTYSIFRDMTNLLIQSDKYRYKDNINNPRDPEKPSQEKV
>ID:ASD52067.1 |[Pseudomonas phage PspYZU05]||_Pseudomonas_phage_PspYZU05_.gbk|baseplate wedge init..|3090|KY971610(166442):76000-79089:1 ^^ Pseudomonas phage PspYZU05, complete genome.|neighbours:ID:ASD52066.1(1),ID:ASD52068.1(1)|neighbour_genes:baseplate wedge subu..,baseplate wedge subu..|
MKAPYVTSLRIDKLSANNVHIKWDDVGSNFYYFVEFATTRSVEGDVLEESEYQWIQVGYTAENNWFDSNLRPESYYKMRVRVTAEGFDPSEWQYTEEFLTFAENAYTFETMNELSLAKMFIKEKFSKSNNNFIDFNRDGVVASLMNESFQFNGNYELKSAVSNFILSEDEYHEIQGSIEKICKDKERICLMESEGVLYLFERYQTIVKVSNDKGQTWKAINLLNDRVGNPVSRNVYYQTRNTTYLLGYDRVFYGRKSNDIRWSSDEVRFSSEDITFTKLGDQLKLGFDVEIFGTYSRLPPEISRKAEAITATDDLIYVVARDKVRYVKTQQAPIDTNPTSPTFGEKLFEPGTINITGSEKAVCSNLVALDGNVFALIIGEVKTLGLDPTVRSNIVDSNLKGIYKLQGDSFVRVFGNTAEERRRIEPAYSSLSTDGMDVFMSSSNYKATDSEIIQDVDTAIKYGLTDAVRYAFDWQFLHDKHYHMMSFRATKDDGYATFTPGRMRYYGEPFFNWSRKSKTRCWINTSNRVVVVYSDVVHEYHVDTNGIQDPERILHENWNKGTCTVTIPNIEFNGFTRYASGVLFSKAGTGEILGFYEFNYRVRDQVRIIWKPEEVFLVGYLQNQEHPKVWSPEVTNKERDPDLKPLLNKMIPDSYLLEESNFERFCELYLQYISDGAGTHYNNLLNLIRNKYPREKDSWEYLWSEIYKRNIYLNKDKRDEVSRFFEARKSDFYSTKGTEASYKFLFKVLYNEEVEIDIESKNTTEYDIIINSDNISEDLVGRTIYTATGRCNVTYIERDYNDGALQWRVTIHNLLGRIIVGQEVKAERFPEFDGMVVQGVRGKDLLHNNIDYINRSRSYYVMKIKSVLPTSRYRDDVIRFVHPVGFGFIGITLLTMFINSGLSLKHVQTIINTLKNYRMDAGLPSKWPDRVSRLDINGNQYFDPVTGEAVYDPHPNAGQDFPLRSGYNSENNNSIFQGQNPDQRRKYLSPTFDNTAVGLSHFRNLIDKRLFDDAQLPRNPEVTQVKIDE
>ID:YP_009615631.1 |[Salmonella phage Melville]||_Salmonella_phage_Melville_.gbk|baseplate wedge subu..|3102|NC_042044(159323):74291-77392:1 ^GeneID:40092106^ Salmonella phage Melville, complete genome.|neighbours:ID:YP_009615630.1(1),ID:YP_009615632.1(1)|neighbour_genes:baseplate wedge subu..,baseplate wedge subu..|
MTVKAPSVTSLRIVKLSANHVHIKWDDVGANFYYFVELANTRTSEGVSLDPSRYQWRNLGYTSENEFFESGFIRPNDYYVMRVSVAAQGFERSNWVQTEEFQTFLTNAYTFQSMLEMTLANKFIREKFTNNNQSYVDFNRDTVVAALMDESFQFSPNYEIVSSISDHILFEEEYHEIQSSISAVCKDINRVMLMESEGILYLFERFQPVVKVSNNKGQTWQAVKLLNDRVGNPVSRTVYYQSEYTTYLLGYDRIFYGRKSNDIRWSSDEVRFSSQDVTFAKIGDQLKLGFDVEIFGTYASLPADVSRIAEAITTTDDFIYVVARDKVRFAKTRNAPIDQDPLSPTFGEKLFEPEVLTITGNPKAVCYKMEAVNGKVFALITGEVKEDRMDPTVPENVIDSQSKGIYILQSDNTFKRVFGNTEEERRRIEHGYTSMSTNGTEVFISSSNFKFLNDQIVQDPDTALKYDLLGAVKYEFPREWLSDKHYHMMSFRADEKSGYEQFVPGAMNYYAEPFFSWSRKSGTRCWINNSDRIVVVYSNITHTKIIDTHGSGSPERVLHEFWDKGTCTVTAPNVEFNGFTKYASGILFYKSSGEIISYYEFNYRVRDETKIIWKPSEIFLKAYLQNQERETEWKPEERDGIQDPDLRPLIRTMMPDSYLLEDTNFEKFCDAYIQYLSDGYGTQYNNLLNLIRNQYPREKDSWEYLWSEVYKRNIYLNKDKRDAVSRFFEARRSDFYSTKGIEASYKFLFKLLYNEDVEIEIESNSGTEYDIVIESDSINEDLVGQTIYTPTGRCNVTYIERSYSKGKLQWNVTIHNLLGRLIQGQEVKAERYPGFNGMIVRGVRGKELVENTIDYINRNRSYYVMKIRSNLPTSRYRNDVLRFVHPVGFGFIGITLLTMFINVGLTMKHVQTIINKYKNYKWDAGIPTFYPDRVASLDSSGNVEKDPVTGEVIYLPGPMSGIAYPVPADYDSENDNSIFQGQTPTERRKSMSPLFDQSAVTFSQFRDLVEQRLIDKTGLPREPNNPTQVKIDE
>ID:YP_007501184.1 |[Salmonella phage vB_SenM-S16]||_Salmonella_phage_S16_.gbk|baseplate wedge subu..|3102|NC_020416(160221):72252-75353:1 ^GeneID:14675385^ Salmonella phage S16, complete genome.|neighbours:ID:YP_007501183.1(1),ID:YP_007501185.1(1)|neighbour_genes:baseplate wedge subu..,baseplate wedge subu..|
MTVKAPSVTSLRIVKLSANHVHIKWDDVGANFYYFVELANTRTSEGVSLDPSRYQWRNLGYTSENEFFESGFIRPNDYYVMRVSVAAQGFERSNWVQTEEFQTFLTNAYTFQSMLEMTLANKFIREKFTNNNQSYVDFNRDTVMAALMDESFQFSPNYEIVSSISDHILFEEEYHEIQSSISAVCKDINRVMLMESEGILYLFERFQPVVKVSNNKGQTWQAVKLLNDRVGNPVSRTVYYQSEYTTYLLGYDRIFYGRKSNDIRWSSDEVRFSSQDVTFAKIGDQLKLGFDVEIFGTYASLPADVSRIAEAITTTDDFIYVVARDKVRFAKTRNAPIDQDTLSPTFGEKLFEPEVLTITGNPKAVCYKMEAVNGKVFALITGEVKEDRMDPTVPENVIDSQSKGIYILQSDNTFKRVFGNTEEERRRIEHGYTSMSTNGTEVFISSSNFKFLNDQIVQDPDTALKHDLLGAVKYEFPREWLSDKHYHMMSFRADEKSGYEQFVPGAMNYYAEPFFSWSRKSGTRCWINNSDRIVVVYSNITHTKIIDTHGSGSPERVLHEFWDKGTCTVTAPNVEFNGFTKYASGILFYKSSGEIISYYEFNYRVRDETKIIWKPSEIFLKAYLQNQERETEWKPEERDGIQDPDLRPLIRTMMPDSYLLEDTNFEKFCDAYIQYLSDGYGTQYNNLLNLIRNQYPREKDSWEYLWSEVYKRNIYLNKDKRDAVSRFFEARRSDFYSTKGIEASYKFLFKLLYNEDVEIEIESNSGTEYDIVIGSDSINEDLVGQTIYTPTGRCNVTYIERSYSKGKLQWNVTIHNLLGRLIQGQEVKAERYPGFNGMIVRGVRGKELVENTIDYINRNRSYYVMKIRSNLPTSRYRNDVLRFVHPVGFGFIGITLLTMFINVGLTMKHVQTIINKYKNYKWDAGIPTFYPDRVASLDSSGNVEKDPVTGEVIYLPGPMSGIAYPVPADYDSENDNSIFQGQTPTERRKSMSPLFDQSAVTFSQFRDLVEQRLIDKTGLPREPNNPTQVKIDE
>ID:YP_009148136.1 |[Salmonella phage STML-198]|STML-198|_Salmonella_phage_STML-198_.gbk|baseplate wedge init..|3102|NC_027344(158099):114397-117498:1 ^GeneID:24629948^ Salmonella phage STML-198, complete genome.|neighbours:ID:YP_009148135.1(1),ID:YP_009148137.1(1)|neighbour_genes:baseplate wedge,baseplate wedge|
MTVKAPSVTSLRIVKLSANHVHIKWDDVGANFYYFVELANTRTSEGVSLDPSRYQWRNLGYTSENEFFESGFIRPNDYYVMRVSVAAQGFERSNWVQTEEFQTFLTNAYTFQSMLEMTLANKFIREKFTNNNQSYVDFNRDTVMAALMDESFQFSPNYEIVSSISDHILFEEEYHEIQSSISAVCKDINRVMLMESEGILYLFERFQPVVKVSNNKGQTWQAVKLLNDRVGNPVSRTVYYQSEYTTYLLGYDRIFYGRKSNDIRWSSDEVRFSSQDVTFAKIGDQLKLGFDVEIFGTYVSLPADVSRIAEAITTTDDFIYVVARDKVRFAKTRNAPIDQDPLSPTFGEKLFEPEVLTITGNPKAVCYKMEAVNGKVFALITGEVKEDRMDPTVPENVIDSQSKGIYILQSDNTFKRVFGNTEEERRRIEHGYTSMSTNGTEVFISSSNFKFLNDQIVQDPDTALKYDLLGAVKYEFPREWLSDKHYHMMSFRADEKSGYEQFVPGAMNYYAEPFFSWSRKSGTRCWINNSDRIVVVYSNITHTKIIDTHGSGSPERVLHEFWDKGTCTVTAPNVEFNGFTKYASGILFYKSSGEIISYYEFNYRVRDETKIIWKPSEIFLKAYLQNQERETEWKPEERDGIQDPDLRPLIRTMMPDSYLLEDTNFEKFCDAYIQYLSDGYGTQYNNLLNLIRNQYPREKDSWEYLWSEVYKRNIYLNKDKRDAVSRFFEARRSDFYSTKGIEASYKFLFKLLYNEDVEIEIESNSGTEYDIVIESDSINEDLVGQTIYTPTGRCNVTYIERSYSKGKLQWNVTIHNLLGRLIQGQEVKAERYPGFNGMIVRGVRGKELVENTIDYINRNRSYYVMKIRSNLPTSRYRNDVLRFVHPVGFGFIGITLLTMFINVGLTMKHVQTIINKYKNYKWDAGIPTFYPDRVASLDSSGNVEKDPVTGEVIYLPGPMSGIAYPVPADYDSENDNSIFQGQTPTERRKSMSPLFDQSAVTFSQFRDLVEQRLIDKTGLPREPNNPTQVKIDE
>ID:YP_009126349.1 |[Salmonella phage STP4-a]||_Salmonella_phage_STP4-a_.gbk|baseplate wedge subu..|3102|NC_026607(159914):73330-76431:1 ^GeneID:23681159^ Salmonella phage STP4-a, complete genome.|neighbours:ID:YP_009126348.1(1),ID:YP_009126350.1(1)|neighbour_genes:baseplate wedge subu..,baseplate wedge subu..|
MTVKAPSVTSLRIVKLSANHVHIKWDDVGANFYYFVELANTRTSEGVSLDPSRYQWRNLGYTSENEFFESGFIRPNDYYVMRVSVAAQGFERSNWVQTEEFQTFLTNAYTFQSMLEMTLANKFIREKFTNNNQSYVDFNRDTVMAALMDESFQFSPNYEIVSSISDHILFEEEYHEIQSSISAVCKDINRVMLMESEGILYLFERFQPVVKVSNNRGQTWQAVKLLNDRVGNPVSRTVYYQSEYTTYLLGYDRIFYGRKSNDIRWSSDEVRFSSQDVTFAKIGDQLKLGFDVEIFGTYASLPADVSRIAEAITTTDDFIYVVARDKVRFAKTRNAPIDQDPLSPTFGEKLFEPEVLTITGNPKAVCYKMEAVNGKVFALITGEVKEDRMDPTVPENVIDSQSKGIYILQSDNTFKRVFGNTEEERRRIEHGYTSMSTNGTEVFISSSNFKFLNDQIVQDPDTALKYDLLGAVKYEFPREWLSDKHYHMMSFRADEKSGYEQFVPGAMNYYAEPFFSWSRKSGTRCWINNSDRIVVVYSNITHTKIIDTHGSGSPERVLHEFWDKGTCTVTAPNVEFNGFTKYASGILFYKSSGEIISYYEFNYRVRDETKIIWKPSEIFLKAYLQNQERETEWKPEERDGIQDPDLRPLIRTMMPDSYLLEDTNFEKFCDAYIQYLSDGYGTQYNNLLNLIRNQYPREKDSWEYLWSEVYKRNIYLNKDKRDAVSRFFEARRSDFYSTKGIEASYKFLFKLLYNEDVEIEIESNSGTEYDIVIESDSINEDLVGQTIYTPTGRCNVTYIERSYSKGKLQWNVTIHNLLGRLIQGQEVKAERYPGFNGMIVRGVRGKELVENTIDYINRNRSYYVMKIRSNLPTSRYRNDVLRFVHPVGFGFIGITLLTMFINVGLTMKHVQTIINKYKNYKWDAGIPTFYPDRVASLDSSGNVEKDPVTGEVIYLPGPMSGIAYPVPADYDSENDNSIFQGQTPTERRKSMSPLFDQSAVTFSQFRDLVEQRLIDKTGLPREPNNPTQVKIDE
>ID:YP_009286506.1 |[Salmonella phage vB_SnwM_CGG4-1]||_Salmonella_phage_vB_SnwM_CGG4-1_.gbk|baseplate wedge init..|3102|NC_031065(159878):69203-72304:1 ^^ Salmonella phage vB_SnwM_CGG4-1, complete genome.|neighbours:ID:YP_009286505.1(1),ID:YP_009286507.1(1)|neighbour_genes:baseplate wedge subu..,baseplate wedge subu..|
MTVKAPSVTSLRIVKLSANHVHIKWDDVGANFYYFVELANTRTAEGVPLTPAQYQWRKLGYTPENEFFESNFIRPNDYYVMRVSVAAQGFERSNWVQTEEFQTFLTNAYTFQTMLEMTLANKFIQEKFTNNNQNYVDFNRDTVMAALMDESFQFSPNYEIVSSISDHILYEEEYHEIQGSISAICKDINRVMLMESEGILYLFERFQPVVKVSNNKGQTWQAVKLLNDRVGNPVSRTVYYQSEYTTYLLGYDRIFYGRKSNDIRWSSDEVRFSSQDVTFAKIGDQLKLGFDVEIFGTYASLPADVSKIAEAITANDDFIYVVARDKVRFAKTRNAPIDQDPLSPTFGEKLFEPEVLTITGNPKAVCYKMEAVNGKVFALITGEVKEERMDPTVPDNVVDSLSKGIYILQPDNTFKRVFGNTEEERRRIEHGYTSMSTNGTEVFISSSNFKFLKDQIVQDPETAAKYGLLGAVKYEFPREWLSDKHYHMMSFRADEKSGYEQFVPGPMNYYAEPFFSWSRKSGTRCWINNSDRIVVVYSNITHTKIIDTHGSGSPERVLHEFWDKGTCTVTAPNVEFTGFTKYASGILFYKASGEIISYYEFNYRVRDETKIIWKPSEIFLKAYLQNQERETEWKPEERDGIQDPDLRPLIRTMMPDSYLLEDSNFEKFCDAYIQYLSDGYGTQYNNLLNLIRNQYPREKDSWEYLWSEVYKRNIYLNKDKRDEVSRFFEARRSDFYSTKGIEASYKFLFKLLYNEDVEIEIESNSGTEYDIVIESDSINEDLVGQTIYTPTGRCNVTYIERTYSKGKLQWNVTIHNLLGRLIQGQEVKAERYPGFDGMIVRGVRGKELVENTIDYINRNRSYYVMKIRSNLPTSRYRNDVLRFVHPVGFGFIGITLLTMFINVGLTMKHVQTIINKYKNYKWDAGIPTFYPDRVASLDSSGNVEKDPVTGEVIYLPGPMSGIAYPVPLDYDAENNNSIFQGQTPTERRKSMSPLFDQSAVTFSQFRDLVEQRLIDKTGLPREPNNPTQVKIDE
>ID:YP_009030212.1 |[Serratia phage PS2]||_Serratia_phage_PS2_.gbk|baseplate wedge subu..|3168|NC_024121(167266):81066-84233:1 ^GeneID:19485048^ Serratia phage PS2, complete genome.|neighbours:ID:YP_009030211.1(1),ID:YP_009030213.1(1)|neighbour_genes:baseplate wedge subu..,baseplate wedge subu..|
MIRAPSITSLAIAKLSANYVHLTWDDVGSNFYYVVEVAETHDSLGGVIAPENYVWQQLGYTAKNEWFDSEVRPDTYYVFRIQTVGEGFARAKWVTTEEFQTFKTNAYTIEKMRQFNVSNVFVENKLTNNDMDYINFNRDILHAALMKENYVFSPFIGDISSVRDSIVREGNYHEIQENISVVCNDPDRNMIAEIDGIIYLFERWQPVVKVSNDKGLTWKYYKALNGRVGNPVARNCVYQSKDATYVLGYDRTFIGRRSNDIRWSSIDRDAAFSSTTVSFVQSMVDSSIGFEVEQFGDFAWFSKKPFIHAAEAFCVTNSHMFVAAQDTVIWTKLSETKTGDPGTAFEGKKIFESNEMKITDNPRAVTKKMDVVNGRVFALITGQTKMINGKPSDPAVPSNVERCPEIGVYMMDDADPATSPKWVRVFGNKEEERRLIQHEYTGMSTNGYSIFINYVNYIFDETVKDQATLDKYPSLSDAVRYYSVPGYSSHKKLHMGEYRAHQDDFTKWEMVPHEYYNEANFNWMARSGTRVWITHDDRILVVYPEIEYSYAIDTEGEENPARVVHEVWDKGKGTFYVPNIEFKGFNSYAGGVMLYKESGEIFGYFEFDYRVRDSAEIFWKPKNVALVVDLKHQIHEEKWKPEEKTGLQDPDLRPHLTRIIPESYLLEESNFEAFSKYYLQFISDGNTTYYNKLLNLIRNKYPREENSFEWLWSEINKRNIYLDKSKREEVVRFFEARSSDFYSTKGIEKSYKFLFKLLYNEEVEIEMESKSGTEYDILVESTNFDQDIVGRTIQTATGRSNVTYLDREFSSSGHLVWRVTIHNMIGRFQVGQRIEDEFGMGYQGTIVQGIQGKSLMSDDIEYINRERSYYVMKIKSVLPASRWMNDVVRFVHPVGFGFIGVTLLTMFINSGLTMKHVETIINNLKTYRWDSGLPTVYPDRVAVLQNGEYTALNEYNERVYALHPKAGQPFPIDVNQYNTENKNTLLYGKLPADRRFALSPTFDQSAVTFAAYRDLVNSLIWNLNTPKRYKDEVGHPRDPGNLNPPQSPTQVKYNE
>ID:APC45079.1 |[Shigella phage SH7]||_Shigella_phage_SH7_.gbk|baseplate wedge comp..|3099|KX828711(164870):78284-81382:1 ^^ Shigella phage SH7, complete genome.|neighbours:ID:APC45251.1(1),ID:APC45226.1(1)|neighbour_genes:baseplate wedge comp..,baseplate wedge comp..|
MTVKAPSVTSLRISKLSANQVQVRWDDVGANFYYFVEIAETKTDSGENLPSDQYRWINLGYTANNSFFFDDADPLTSYIIRVATAAQDFEQSDWVYTEEFETFATNAYTFQNMIEMQLANKFIQEKFTLNNSNYVNFNNDTIMAALMNESFQFSPSYVDVSSISNFIIGENEYHEIQGSIQQVCKDINRVYLMESEGILYLFERYQPVVKVSNDKGQTWKAVKLFNDRVGYPLSKTVYYQSANTTYVLGYDKIFYGRKSTDVRWSADDVRFSSQDITFAKLGDQLHLGFDVEIFATYATLPANVYRIAEAITCTDDYIYVVARDKVRYIKTSNAPIDSDPLSPTYSERLFEPDTMTITGNPKAVCYKMDSIGDKVFALIIGEVETLNANPRTSKIIDSADKGIYVLNHDTKTWKRVFGNTEEERRRIQPGYANMSTDGKLVSLSSSNFKFLSDNVVNDPETAAKYQLIGAVKYEFPREWLADKHYHMMAFIADETSDWETFTPQPMKYYAEPFFNWSKKSNTRCWINNSDRAVVVYADLKYTKVIENIPETSPDRLVHEYWDDGDCTIVMPNVKFTGFKKYASGMLFYKSSGEIISYYDFNYRVRDTVEIIWKPTGVFLKAFLQNQEHETPWSPEEEHGLADPDLRPLIGTMMPDSYLLQDSNFEAFCEAYIQYLSDGYGTQYNNLRNLIRNQYPREEHAWEYLWSEIYKRNIYLNADKRDAVARFFESRSYDFYSTKGIEASYKFLFKVLYNEEVEIEIESGAGTEYDIIVQSDSLTEDLVGQTIYTATGRCNVTYIERSYSNGKLQWTVTIHNLLGRLIAGQEVKAERLPSFEGEIIRGVKGKDLLQNNIDYINRSRSYYVMKIKSNLPSSRWKSDVIRFVHPVGFGFIAITLLTMFINVGLTLKHTETIINKYKNYKWDSGLPTEYADRVAKLTPTGEIEHDSVTGEAIYEPGPMAGVEYPLPDDYNAENNNSIFQGQLPSERRKLMSPLFDASGTTFAQFRDLVNKRLKDNIGNPRDPENPTQVKIDE
>ID:YP_009288519.1 |[Shigella phage SHBML-50-1]||_Shigella_phage_SHBML-50-1_.gbk|baseplate wedge subu..|3039|NC_031085(166634):81789-84827:1 ^GeneID:29060609^ Shigella phage SHBML-50-1, complete genome.|neighbours:ID:YP_009288518.1(1),ID:YP_009288520.1(1)|neighbour_genes:baseplate wedge subu..,baseplate wedge subu..|
MQVRWDDVGANFYYFVEIAETKTNSGEKLPSNQYRWINLGYTSNNSFFFDDADPLTTYIIRVATAAQDFEQSDWIYTEEFETFATNAYTFQNMIEMQLANKFIQEKFTLNNSDYVNFNNDTIMAALMNESFQFSPSYVDVSSISNFIIGENEYHEIQGSIQQVCKDINRVYLMESEGILYLFERYQPVVKVSNDKGQTWKAVKLFNDRVGYPLSKTVYYQSANTTYVLGYDKIFYGRKSTDVRWSADDVRFSSQDITFAKLGDQLHLGFDVEIFATYATLPANVYRIAEAITCTDDYIYVVARDKVRYIKTSNAPIDSDPLSPTYSERLFEPDTMTITGNPKAVCYKMDSIGDKVFALIIGEVETLNANPRTSKIIDSADKGIYVLNHDEKTWKRVFGNTEEERRRIQPGYANMSTDGKLVSLSSSNFKFLSDNVVNDPETAAKYQLIGAVKYEFPREWLADKHYHMMAFIADEKSDWETFTPQPMKYYAEPFFNWSKKSNTRCWINNSDRAVVVYADLKYTKVIENIPETSPDRLVHEYWDDGDCTIVMPNVKFTGFKKYASGMLFYKASGEIISYYDFNYRVRDTVEIIWKPTEVFLKAFLQNQEHETPWSPEEERGLADPDLRPLIGTMMPDSYLLQDSNFEAFCEAYIQYLSDGYGTQYNNLRNLIRNKYPREEHAWEYLWSEIYKRNIYLNADKRDAVARFFESRSYDFYSTKGIEASYKFLFKVLYNEEVEIEIESGAGTEYDIIVQSDSLTEDLVGQTIYTATGRCNVTYIERSYSNGKLQWTVTIHNLLGRLIAGQEVKAERLPSFEGEIIRGVKGKDLLQNNIDYINRSRSYYVMKIKSNLPSSRWKSDVIRFVHPVGFGFIAITLLTMFINVGLTLKHTETIINKYKNYKWDSGLPTEYADRVAKLTPTGEIEHDSVTGEAIYEPGPMAGVKYPLPDDYNAENNNSIFQGQLPSERRKLMSPLFDASGTTFAQFRDLVNKRLKDNIGNPRDPENPTQVKIDE
>ID:YP_009277527.1 |[Shigella phage SHFML-11]||_Shigella_phage_SHFML-11.gbk|baseplate wedge subu..|3039|NC_030953(170650):28258-31296:1 ^GeneID:29056234^ Shigella phage SHFML-11, complete genome.|neighbours:ID:YP_009277526.1(1),ID:YP_009277528.1(1)|neighbour_genes:baseplate wedge subu..,baseplate wedge subu..|
MQIRWDDVGANFYYFVEIAETKTNSGENLPSDQYRWINLGYTANNSFFFDDADPLTSYIIRVATAAQDFEQSDWVYTEEFETFATNAYTFQNMIEMQLANKFIQEKFTLNNSNYVNFNNDTIMAALMNESFQFSPSYVDVSSISNFIIGENEYHEIQGSIQQVCKDINRVYLMESEGILYLFERYQPVVKVSNDKGQTWKAVKLFNDRVGYPLSKTVYYQSANTTYVLGYDKIFYGRKSTDVRWSADDVRFSSQDITFAKLGDQLHLGFDVEIFATYATLPANVYRIAEAITCTDDYIYVVARDKVRYIKTSNAPIDSDPLSPTYSERLFEPDTMTITGNPKAVCYKMDSIGDKVFALIIGEVETLNANPRTSKIIDSADKGIYVLNHDEKTWKRVFGNTEEERRRIQPGYANMSTDGKLVSLSSSNFKFLSDNIVNDPETAAKYQLIGAVKYEFPREWLADKHYHMMAFIADEKSDWETFTPQPMKYYAEPFFNWSKKSNTRCWINNSDRAVVVYADLKYTKVIENIPETSPDRLVHEYWDDGDCTIVMPNVKFTGFKKYASGMLFYKASGEIISYYDFNYRVRDTVEIIWKPTGVFLKAFLQNQEHETPWSPEEEHGLADPDLRPLIGTMMPDSYLLQDSNFEAFCEAYIQYLSDGYGTQYNNLRNLIRNQYPREEHAWEYLWSEIYKRNIYLNADKRDAVARFFESRSYDFYSTKGIEASYKFLFKVLYNEEVEIEIESGAGTEYDIIVQSDSLTEDLVGQTIYTATGRCNVTYIERSYSNGKLQWTVTIHNLLGRLIAGQEVKAERLPSFEGEIIRGVKGKDLLQNNIDYINRSRSYYVMKIKSNLPSSRWKSDVIRFVHPVGFGFIAITLLTMFINVGLTLKHTETIINKYKNYKWDSGLPTEYADRVAKLTPTGEIEHDSVTGEAIYEPGPMAGVKYPLPDDYNAENNNSIFQGQLPSERRKLMSPLFDASGTTFAQFRDLVNKRLKDNIGNPRDPENPTQVKIDE
>ID:YP_009279146.1 |[Shigella phage SHFML-26]||_Shigella_phage_SHFML-26_.gbk|baseplate wedge subu..|3099|NC_031011(168993):146070-149168:1 ^GeneID:29062437^ Shigella phage SHFML-26, complete genome.|neighbours:ID:YP_009279145.1(1),ID:YP_009279147.1(1)|neighbour_genes:baseplate wedge subu..,baseplate wedge subu..|
MTVKAPSVTSLRISKLSANQVQVRWDDVGANFYYFVEIAETKTDSGENLPSDQYRWINLGYTANNSFFFDDADPLTSYIIRVATAAQDFEQSDWVYTEEFETFATNAYTFQNMIEMQLANKFIQEKFTLNNSNYVNFNNDTIMAALMNESFQFSPSYVDVSSISNFIIGENEYHEIQGSIQQVCKDINRVYLMESEGILYLFERYQPVVKVSNDKGQTWKAVKLFNDRVGYPLSKTVYYQSANTTYVLGYDKIFYGRKSTDVRWSADDVRFSSQDITFAKLGDQLHLGFDVEIFATYATLPANVYRIAEAITCTDDYIYVVARDKVRYIKTSNAPIDSDPLSPTYSERLFEPDTMTITGNPKAVCYKMDSIGDKVFALIIGEVETLNANPRTSKIIDSADKGIYVLNHDEKTWKRVFGNTEEERRRIQPGYANMSTDGKLVSLSSSNFKFLSDNIVNDPETAAKYQLIGAVKYEFPREWLADKHYHMMAFIADEKSDWETFTPQPMKYYAEPFFNWSKKSNTRCWINNSDRAVVVYADLKYTKVIENIPETSPDRLVHEYWDDGDCTIVMPNVKFTGFKKYASGMLFYKASGEIISYYDFNYRVRDTVEIIWKPTGVFLKAFLQNQEHETPWSPEEEHGLADPDLRPLIGTMMPDSYLLQDSNFEAFCEAYIQYLSDGYGTQYNNLRNLIRNQYPREEHAWEYLWSEIYKRNIYLNADKRDAVARFFESRSYDFYSTKGIEASYKFLFKVLYNEEVEIEIESGAGTEYDIIVQSDSLTEDLVGQTIYTATGRCNVTYIERSYSNGKLQWTVTIHNLLGRLIAGQEVKAERLPSFEGEIIRGVKGKDLLQNNIDYINRSRSYYVMKIKSNLPSSRWKSDVIRFVHPVGFGFIAITLLTMFINVGLTLKHTETIINKYKNYKWDSGLPTEYADRVAKLTPTGEIEHDSVTGEAIYEPGPMAGVEYPLPDDYNAENNNSIFQGQLPSERRKLMSPLFDASGTTFAQFRDLVNKRLKDNIGNPRDPENPTQVKIDE
>ID:YP_009289127.1 |[Shigella phage SHSML-52-1]||_Shigella_phage_SHSML-52-1_.gbk|baseplate wedge subu..|3099|NC_031090(169621):116664-119762:-1 ^GeneID:29067478^ Shigella phage SHSML-52-1, complete genome.|neighbours:ID:YP_009289126.1(-1),ID:YP_009289128.1(-1)|neighbour_genes:baseplate wedge subu..,baseplate wedge subu..|
MTVKAPAVTSLRISKLSANQVQIRWDDVGANFYYFVEIAETKTADGEIIPPASYRWINLGYTPNSNWFESSLDPLTSYIIRVSTAAEGFERSDWVYTEIFESFQTNAYTFQHMIEMQLANTFIREKFTNNNMAYVDFNNDTIMAALMNESFQFSPAYADISSIKNFIIGENEYHEIQGSIQQVCHDINRVYLMESEGILYLFERYQPVVKVSNDKGQTWKSVKLFNDRVGYPVSRTVYYQTGYTTYVLGYDKLFYGRKSTDVRWSADDVRFSSQDITFAKIGDQLNLGFDVEIFGNYASLPANVSRIAEAIVCNDDYVYVAARDKVRFIKTSNAPIDSDPLSPTYSERLFEQETFNITGNPKAVCYKMDSVGGKIFALIIGEVVNLNDDPRTTPIVDSADKGVYVLDHDAGTFKRVFGNTEEERRRIEPGYTSMSTDGVELSISSSNFKFLESDIVDDPKTQIKYGLIGAVKYEYPREWLADKHYHMMAFISTEDSQWESFTPQPMEYYAEPFFSYSRKSGTRCWINNSDKAVVIYSDLLYTKVIENHPLSSSDREVHEYWKDGDCTIVMPNVDFTGFKKYASGMIFYKSSGEIISYYDFSYRVRDNVSIIWKPTNIFLTASLQNQEKDTTWTPVEENGIADPDLRPLLTTMMPESYLLDNTNFEAFCEAYIQYLSDGYGTHYNNLLNLIKNQYPREEHAWEYLWSEIYKRNIYLNAEKRDLVSRFFESRSYDFYSTKGTEASYKFLFKVLYNEDVEIEIESSSGTEYDIIIESDSLTEDLVGQTIYTATGRCNVTYIERSYSKGKLQWTVTIHNLLGRLIQGQEVKAERLPGFEGEIVRGIKGKELSQNNIDYINRGRAYYVMKIKSKLPSSRWKSDVLRFVHPVGFGFIAITLLTMFINTGLTLKHVETIINKYKNYKWDSGLPTKYADRVAKLDPQGNVEFDPITGKAIYEIGPMAGQDYPLPEDYNAENNNSIFQGQLPSERRKLMSPLFDASGTTFSRFRDLVEQRLIDNVGNPRDPVNPPQVKLDE
>ID:YP_003934790.1 |[Shigella phage SP18]||_Shigella_phage_SP18.gbk|gp7|3096|NC_014595(170605):81301-84396:1 ^GeneID:9830531^ Shigella phage SP18, complete genome.|neighbours:ID:YP_003934789.1(1),ID:YP_003934791.1(1)|neighbour_genes:gp6,gp8|
MTVKAPSVTSLRIDKLSANQVSIKWDDVGSNFYYFVEIAQITENGVRIPTRDLIWRDLGYTADNEWFEQEYIRPLTSYQMRVSVAAMGFERSDWEYTEEFETFATNAYTFEHMREFSLANKFIEEKFTNKNQSYINFNNDIIMASLMSEDFTWTSAYSHLSSISNYVLQEDQYHEIQGPIQAVCVDQNRTMLAELGGVLYLFERFQPMVKVSNDKGQNWYYIRLFNERIGNPVSRTVYYQTDTTTYVLGYDRIFYGRQSSDIRWSADDVRFSSEDITFAKVGSDINLGFDIEIFGNYARLPAYISQIAEAITVSDEFIYVAARGRVYKAKTSDAPIDTTPGSPTFGEKLFETGYSTITTNPKAVCYKMDSVQGHTFALITGEVKEERQDPTKPENVVDSLDKGVYKLDPDTDTWTRVFGNTEEERRRIEHGYASMSTDGIEVFFSSSNFKYSVEPDTELPLKYPDEVNEAVKYVYDEQWIHDKHYLMMSFRAGEDSGFEEFKPGRMTYYAEPFFNWSRRDDTRCWITTSDRAMVVYNDILYQYIIDTFGGTSPERIVHEYWNKGRVTITAPNIEFNGFKKYASGIMLHKNTGELIGYFEFDYRVRDEVRIIWKPKEIMLMAELQNQEHDIPWTPENENKEKDPDLQPLLTKMIPDSYLLQDSKFEKFCEYYLQFISDGSGTYYNNLLNLIRNQYPREEDAWEYLWSEMYKRNIYLSKEKRDEAVRFFQARQSDFWATKGTEASYKFLFKLLYNEDVEIDIESKNGTEYDIVVESDNISEDIVGQTIYTATGRSNVTYMERDYKDGKLRWRITIHNLLGRFIVGQEIKSERTSFEGMIVQGVRGKELLSNNIDYINRNRSYYVMTIKSNLPTSRYRNDVLRFVHPVGFGFIGITLLTMFVNVGLTLKHTETIINKLSNYRWSSGIPSEWNDRVAVIGVDGTIEKNPITGEAIYNIAPNAGQPFPLPADYDAENDFSMFYGLLPSQRRGKYSPLFDQSAVTFSNWRALVDQRLKDDIGNPRDPVNPTQVNVNE
>ID:AUV63827.1 |[Shigella phage Sf20]||_Shigella_phage_Sf20_.gbk|baseplate wedge init..|3087|MF327006(163982):6494-9580:1 ^^ Shigella phage Sf20, complete genome.|neighbours:ID:AUV63826.1(1),ID:AUV63828.1(1)|neighbour_genes:baseplate wedge subu..,baseplate wedge subu..|
MIKAPSVTSLTIEKLSANQAYITWDDVGENFFYFVELAETRTRDGEIIPVDELSWVNLGYTAEQNWFEDKNLFPEYYYKFRVAVAAEGFEQSKWVETEEFQTFKTNAYNFSMMREFNLANEFIKEKFTYDNREYVKFNTDLIQASLMKEDFVFSPEYANMTNISNYIVVDENFHEIQDHIEKVCTDINRTMLAEMNGVLYLFERFQPIVKVSNDKGQSWKAYKAFNDRVGNPVSRTCVYQSKTTTYVLGYDRIFYGRQASDTRWSADDVRFSDDTITFAKVGDENDLGFDVEVFGVFSRLTGDTTKYAEAMACSDDYLWVGAKDVIRRIRLKNTPVDTVQGSPTFGEKIFDPDVIRVTGNDKAVIQKMDVIDGKLLVFVTGEVKQRYQDPTKPENVVPSDDAGVYLIGSDGLSFQRVFGNTPQEREYIQHGFSNMSTNGDEVFISHYNHHFESILPDPETAAKYELGEAVKYSQEPTYLTDKKIHQTTFRASYDDLRIWELGPQAYYNEADYTWMRRNGVRVWITNDNRPLVVYPEVIYTQEVDTSGILDQNRINREVYDKGTVTCYLNNVKFEGFKQYASGVMFHKNTGEIIGFYQFNYRVRDQVGVYWKPTNVAFVAELQNQVREVPWVPVHYDREQDPDLRPLLNKMTPDSFLLENENFRKFSEYYLQFLSDGSGTYYNKLKNLIKNKYPREKDAYEYLWSEMNKRNIYADKNKRDAVVRFFESRKSDFYSTKGVEASYKFLFKLLYNEDVEIEVESQAGLEYDIVVSSTNIDEDIVGRTIYTPTGRANVTYLEREYEGGRLRWRVTIHNLIGRFEEGQVIKSEKTAFEGMILVGVRGKELLSSSIDYINRSRSQYTMKIKSALPVSRYANDVMRFVHPVGFGFIGVTLLTMFINSGLSMKHTETIIQSLKNYKFDSGLPSVYPDRVADLDVDGNIKKDPLTGKALYLTSPLIGDEFPVPPEYDQENSELFHGLKASERRFAMSPLFDQSAVTFSMFRELVDKRLKDNIGNPRDPKNPTQRKING
>ID:YP_009618964.1 |[Shigella phage Sf21]||_Shigella_phage_Sf21_.gbk|baseplate wedge init..|3099|NC_042077(166002):79801-82899:1 ^GeneID:40095567^ Shigella phage Sf21, complete genome.|neighbours:ID:YP_009618963.1(1),ID:YP_009618965.1(1)|neighbour_genes:baseplate wedge subu..,baseplate wedge subu..|
MTVKAPSVTSLRISKLSANQVQVRWDDVGANFYYFVEIAETKTDSGENLPSNQYRWINLGYTANNSFFFDDADPLTSYIIRVATAAQDFEQSDWIYTEEFETFATNAYTFQNMIEMQLANKFIQEKFTLNNSDYVNFNNDTIMAALMNESFQFSPSYVDVSSISNFIIGENEYHEIQGSIQQVCKDINRVYLMESEGILYLFERYQPVVKVSNDKGQTWKAVKLFNDRVGYPLSKTVYYQSANTTYVLGYDKIFYGRKSTDVRWSADDVRFSSQDITFAKLGDQLHLGFDVEIFGTYATLPANVYRIAEAITCTDDYIYVVARDKVRYIKTSNAPIDSDPLSPTYSERLFEPDTMTITGNPKAVCYKMDSIGDKVFALIIGEVETLNANPRTSKIIDSTDKGIYVLNHDTKTWKRVFGNTEEERRRIQPGYANMSTDGKLVSLSSSNFKFLNDNVVNDPETVAKYQLIGAVKYEFPREWLADKHYHMMAFIADEKSDWETFTPQPMKYYAEPFFNWSKKSNTRCWINNSNRAVVVYADLKYTKVIENIPETSPDRLVHEYWDDGDCTIVMPNVKFTGFKKYASGMLFYKSSGEIISYYDFNYRVRDTVEIIWKPTGVFLKAFLQNQEHETPWSPEEEHGLADPDLRPLIGTMMPDSYLLQDSNFEAFCEAYIQYLSDGYGTQYNNLRNLIRNQYPREEHAWEYLWSEIYKRNIYLNADKRDAVARFFESRSYDFYSTKGIEASYKFLFKVLYNEEVEIEIESGAGTEYDIIVQSDSLTEDLVGQTIYTATGRCNVTYIERSYSNGKLQWTVTIHNLLGRLIAGQEVKAERLPSFEGEIIRGVKGKDLLQNNIDYINRSRSYYVMKIKSNLPSSRWKSDVIRFVHPVGFGFIAITLLTMFINVGLTLKHTETIINKYKNYKWDSGLPTEYADRVAKLTPTGEIEHDSVTGEAIYEPGPMAGVKYPLPNDYNAENNNSIFQGQLPSERRKLMSPLFDASGTTFAQFRDLVNKRLKDNIGNPRDPENPTQVKIDE
>ID:YP_009614806.1 |[Shigella phage Sf22]||_Shigella_phage_Sf22_.gbk|baseplate wedge subu..|3099|NC_042039(166283):25510-28608:1 ^GeneID:40091221^ Shigella phage Sf22, complete genome.|neighbours:ID:YP_009614805.1(1),ID:YP_009614807.1(1)|neighbour_genes:baseplate wedge subu..,baseplate wedge subu..|
MTVKAPSVTSLRISKLSANQVQVRWDDVGANFYYFVEIAETKTNSGENLPSNQYRWINLGYTANNSFFFDDADPLTSYIIRVATAAQDFEQSDWIYTEEFETFATNAYTFQNMIEMQLANKFIQEKFTLNNSDYVNFNNDTIMAALMNESFQFSPSYVDVSSISNFIIGENEYHEIQGSIQQVCKDINRVYLMESEGILYLFERYQPVVKVSNDKGQTWKAVKLFNDRVGYPLSKTVYYQSANTTYVLGYNKIFYGRKSTDVRWSADDVRFSSQDITFAKLGDQLHLGFDVEIFATYATLPANVYRIAEAITCTDDYIYVVARDKVRYIKTSNAPIDSDPLSPTYSERLFEPDTMTITGNPKAVCYKMDSVGDKVFALIIGEVETLNANPRTSKIIDSADKGIYVLNHDEKTWKRVFGNTEEERRRIQPGYANMSTDGKLVSLSSSNFKFLSDNVVNDPETAAKYQLIGAVKYEFPREWLADKHYHMMAFIADENSDWETFTPQPMKYYAEPFFNWSKKSNTRCWINNSDRAVVVYADLKYTKVIENIPETSPDRLVHEYWDDGDCTIVMPNVKFTGFKKYASGMLFYKASGEIISYYDFNYRVRDTVEIIWKPTEVFLKAFLQNQEHETPWSPEEERGLADPDLRPLIGTMMPDSYLLQDSNFEAFCEAYIQYLSDGYGTQYNNLRNLIRNKYPREEHAWEYLWSEIYKRNIYLNADKRDAVARFFESRSYDFYSTKGIEASYKFLFKVLYNEEVEIEIESGAGTEYDIIVQSDSLTEDLVGQTIYTATGRCNVTYIERSYSNGKLQWTVTIHNLLGRLIAGQEVKAERLPSFEGEIIRGVKGKDLLQNNIDYINRSRSYYVMKIKSNLPSSRWKSDVIRFVHPVGFGFIAITLLTMFINVGLTLKHTETIINKYKNYKWDSGLPTEYADRVAKLTPTGEIEHDSVTGEAIYEPGPMAGVKYPLPDDYNAENNNSIFQGQLPSERRKLMSPLFDASGTTFAQFRDLVNKRLKDNIGNPRDPENPTQVKIDE
>ID:ATE86413.1 |[Shigella phage Sf23]||_Shigella_phage_Sf23_.gbk|baseplate wedge subu..|3099|MF158046(167678):2282-5380:1 ^^ Shigella phage Sf23, complete genome.|neighbours:ID:ATE86412.1(1),ID:ATE86414.1(1)|neighbour_genes:baseplate wedge subu..,baseplate wedge subu..|
MTVKAPSVTSLRISKLSANQVQVRWDDVGANFYYFVEIAETKSNSGENLPSNQYRWINLGYTANNSFFFDDADPLTSYIIRVATAAQDFEQSDWIYTEEFETFATNAYTFQNMIEMQLANKFIQEKFTLNNSNYVNFNNDTIMAALMNESFQFSPSYADVSSISNFIIGENEYHEIQGSIQQVCKDINRVYLMESEGILYLFERYQPVVKVSNDKGQTWKAVKLFNDRVGYPLSKTVYYQSANTTYVLGYDKIFYGRKSTDVRWSADDVRFSSQDITFAKLGDQLHLGFDVEIFATYATLPANAYRIAEAITCTDDYIYVVARDKVRYIKTSNAPIDSDPLSPTYSERLFEPDTMTITGNPKAVCYKMDSIGDKVFALIIGEVETLNANPRTSKIIDSADKGIYVLNQDTKTWKRVFGNTEEERRRIQPGYANMSTDGKLVSLSSSNFKFLSDNVVNDPETAVKYQLIGAVKYEFPREWLADKHYHMMAFIADEKSDWETFTPQPMKYYAEPFFNWSKKSNTRCWINNSDKAVVVYADLKYTKVIENIPETSPDRLVHEYWDDGDCTIVMPNVKFTGFKKYASGMLFYKSSGEIISYYDFNYRVRDTVEIIWKPTEVFLKAFLQNQERETPWSPEEERGLADPDLRPLIGTMMPDSYLLQDSNFEAFCEAYIQYLSDGYGTQYNNLRNLIRNQYPREEHAWEYLWSEIYKRNIYLNADKRDAVARFFESRSYDFYSTKGIEASYKFLFKVLYNEEVEIEIESGAGTEYDVIIQSDSLTEDLVGQTIYTATGRCNVTYIERSYSNGKLQWTVTIHNLLGRLIAGQEVKAERLPGFEGEIIRGVKGKDLLQNNIDYINRSRSYYVMKIKSNLPSSRWKSDVIRFVHPVGFGFIAITLLTMFINVGLTLKHTETIINKYKNYKWDSGLPTEYADRVAKLTPTGEIEHDSVTGEAIYEPGPMAGVEYPLPDDYNAENNNSIFQGQLPSERRKLMSPLFDASGTTFAQFRNLVNKRLKDNIGNPRDPENPTQVKIDE
>ID:YP_009619088.1 |[Shigella phage Sf24]||_Shigella_phage_Sf24_.gbk|baseplate wedge subu..|3099|NC_042078(168112):6437-9535:1 ^GeneID:40095703^ Shigella phage Sf24, complete genome.|neighbours:ID:YP_009619087.1(1),ID:YP_009619089.1(1)|neighbour_genes:baseplate wedge subu..,baseplate wedge subu..|
MTVKAPSVTSLRISKLSANQVQVRWDDVGANFYYFVEIAETKTNSGENLPSNQYRWINLGYTANNSFFFDDADPLTSYIIRVATAAQDFEQSDWIYTEEFETFATNAYTFQNMIEMQLANKFIQEKFTLNNSDYVNFNNDTIMAALMNESFQFSPSYVDVSSISNFIIGENEYHEIQGSIQQVCKDINRVYLMESEGILYLFERYQPVVKVSNDKGQTWKAVKLFNDRVGYPLSKTVYYQSANTTYVLGYDKIFYGRKSTDVRWSADDVRFSSQDITFAKLGDQLHLGFDVEIFATYATLPANVYRIAEAITCTDDYIYVVARDKVRYIKTSNAPIDSDPLSPTYSERLFEPDTMTITGNPKAVCYKMDSIGDKVFALIIGEVETLNANPRTSKIIDSADKGIYVLNHDEKTWKRVFGNTEEERRRIQPGYANMSTDGKLVSLSSSNFKFLSDNVVNDPETAAKYQLIGAVKYEFPREWLADKHYHMMAFIADEKSDWETFTPQPMKYYAEPFFNWSKKSNTRCWINNSDRVVVVYADLKYTKVIENIPETSPDRLVHEYWDDGDCTIVMPNVKFTGFKKYASGMLFYKASGEIISYYDFNYRVRDTVEIIWKPTEVFLKAFLQNQEHETPWSPEEERGLADPDLRPLIGTMMPDSYLLQDSNFEAFCEAYIQYLSDGYGTQYNNLRNLIRNKYPREEHAWEYLWSEIYKRNIYLNADKRDAVARFFESRSYDFYSTKGIEASYKFLFKVLYNEEVEIEIESGAGTEYDIIVQSDSLTEDLVGQTIYTATGRCNVTYIERSYSNGKLQWTVTIHNLLGRLIAGQEVKAERLPSFEGEIIRGVKGKDLLQNNIDYINRSRSYYVMKIKSNLPSSRWKSDVIRFVHPVGFGFIAITLLTMFINVGLTLKHTETIINKYKNYKWDSGLPTEYADRVAKLTPTGEIEHDSVTGEAIYEPGPMAGVEYPLPDDYNAENNNSIFQGQLPSERRKLMSPLFDASGTTFAQFRDLVNKRLKDNIGNPRDPENPTQVKIDE
>ID:AUV63290.1 |[Shigella phage Sf25]||_Shigella_phage_Sf25_.gbk|baseplate wedge subu..|3099|MF327009(168573):6679-9777:1 ^^ Shigella phage Sf25, complete genome.|neighbours:ID:AUV63289.1(1),ID:AUV63291.1(1)|neighbour_genes:baseplate wedge subu..,baseplate wedge subu..|
MTVKAPSVTSLRISKLSANQVQVRWDDVGANFYYFVEIAETKTNSGENLPSNQYRWINLGYTANNSFFFDDADPLTSYIIRVATAAQDFEQSDWIYTEEFETFATNAYTFQNMIEMQLANKFIQEKFTLNNSDYVNFNNDTIMAALMNESFQFSPSYVDVSSISNFIIGENEYHEIQGSIQQVCKDINRVYLMESEGILYLFERYQPVVKVSNDKGQTWKAVKLFNDRVGYPLSKTVYYQSANTTYVLGYDKIFYGRKSTDVRWSADDVRFSSQDITFAKLGDQLHLGFDVEIFATYATLPANVYRIAEAITCTDDYIYVVARDKVRYIKTSNAPIDSDPLSPTYSERLFEPDTMTITGNPKAVCYKMDSIGDKVFALIIGEVETLNANPRTSKIIDSADKGIYVLNHDEKTWKRVFGNTEEERRRIQPGYANMSTDGKLVSLSSSNFKFLSDNVVNDPETAAKYQLIGAVKYEFPREWLADKHYHMMAFIADEKSDWETFTPQPMKYYAEPFFNWSKKSNTRCWINNSDRVVVVYADLKYTKVIENIPETSPDRLVHEYWDDGDCTIVMPNVKFTGFKKYASGMLFYKASGEIISYYDFNYRVRDTVEIIWKPTEVFLKAFLQNQEHETPWSPEEERGLADPDLRPLIGTMMPDSYLLQDSNFEAFCEAYIQYLSDGYGTQYNNLRNLIRNKYPREEHAWEYLWSEIYKRNIYLNADKRDAVARFFESRSYDFYSTKGIEASYKFLFKVLYNEEVEIEIESGAGTEYDIIVQSDSLTEDLVGQTIYTATGRCNVTYIERSYSNGKLQWTVTIHNLLGRLIAGQEVKAERLPSFEGEIIRGVKGKDLLQNNIDYINRSRSYYVMKIKSNLPSSRWKSDVIRFVHPVGFGFIAITLLTMFINVGLTLKHTETIINKYKNYKWDSGLPTEYADRVAKLTPTGEIEHDSVTGEAIYEPGPMAGVEYPLPDDYNAENNNSIFQGQLPSERRKLMSPLFDASGTTFAQFRDLVNKRLKDNIGNPRDPENPTQVKIDE
>ID:YP_004415048.1 |[Shigella phage Shfl2]||_Shigella_phage_Shfl2_.gbk|putative baseplate w..|3099|NC_015457(165919):78733-81831:1 ^GeneID:10498911^ Shigella phage Shfl2, complete genome.|neighbours:ID:YP_004415047.1(1),ID:YP_004415049.1(1)|neighbour_genes:putative baseplate w..,putative baseplate w..|
MTVKAPSVTSLRISKLSANQVQVRWDDVGANFYYFVEIAETKTDSGEKLPSNQYRWINLGYTANNSFFFDDADPLTTYIIRVATAAQDFEQSDWIYTEEFETFATNAYTFQNMIEMQLANKFIQEKFTLNNSDYVNFNNDTIMAALMNESFQFSPSYVDVSSISNFIIGENEYHEIQGSIQQVCKDINRVYLMESEGILYLFERYQPVVKVSNDKGQTWKAVKLFNDRVGYPLSKTVYYQSANTTYVLGYDKIFYGRKSTDVRWSADDVRFSSQDITFAKLGDQLHLGFDVEIFATYATLPANVYRIAEAITCTDDYIYVVARDKVRYIKTSNAPIDSDPLSPTYSERLFEPDTMTITGNPKAVCYKMDSVGDKVFALIIGEVETLNANPRTSKIIDSADKGIYVLNHDTKTWKRVFGNTEEERRRIQPGYANMSTDGKLVSLSSSNFKFLSDNVVNDHETAAKYQLIGAVKYEFPREWLADKHYHMMAFIADEKSDWETFTPQPMKYYAEPFFNWSKKSNTRCWINNSDRAVVVYADLKYTKVIENIPETSPDRLVHEYWDDGDCTIVMPNVKFTGFKKYASGMLFYKASGEIISYYDFSYRVRDTVEIIWKPTEVFLKAFLQNQEHETPWSPEEERGLADPDLRPLIGTMMPDSYLLQDSNFEAFCEAYIQYLSDGYGTQYNNLRNLIRNKYPREEHAWEYLWSEIYKRNIYLNADKRDAVARFFESRSYDFYSTKGIEASYKFLFKVLYNEEVEIEIESGAGTEYDIIVQSDSLTEDLVGQTIYTATGRCNVTYIERSYSNGKLQWTVTIHNLLGRLIAGQEVKAERLPSFEGEIIRGVKGKDLLQNNIDYINRSRSYYVMKIKSNLPSSRWKSDVIRFVHPVGFGFIAITLLTMFINVGLTLKHTETIINKYKNYKWDSGLPTEYADRVAKLTPTGEIEHDSVTGEAIYEPGPMAGVKYPLPDDYNAENNNSIFQGQLPSERRKLMSPLFDASGTTFAQFRDLVNKRLKDNIGNPRDPENPTQVKIDE
>ID:YP_009110973.1 |[Shigella phage pSs-1]||_Shigella_phage_pSs-1_.gbk|hypothetical protein|3099|NC_025829(164999):84318-87416:1 ^GeneID:22475239^ Shigella phage pSs-1, complete genome.|neighbours:ID:YP_009110972.1(1),ID:YP_009110974.1(1)|neighbour_genes:hypothetical protein,hypothetical protein|
MTVKAPSVTSLRISKLSANQVQVRWDDVGANFYYFVEIAETKTDSGENLPSDQYRWINLGYTANNSFFFDDANPLTSYIIRVATAAQDFEQSDWIYTEEFETFATNAYTFQNMIEMQLANKFIQEKFTLNNSNYVNFNNDTIMAALMNESFQFSPSYVDVSSISNFIIGENEYHEIQGSIQQVCKDINRVYLMESEGILYLFERYQPVVKVSNDKGQTWKAVKLFNDRVGYPLSKTVYYQSANTTYVLGYDKIFYGRKSTDVRWSADDVRFSSQDITFAKLGYQLHLGFDVEIFATYATLPANVYRIAEAITCTDDYIYVVARDKVRYIKTSNAPIDSDPLSPTYSERLFEPDTMTITGNPKAVCYKMDSIGDKVFALIIGEVETLNANPRTSKIIDSADKGIYVLNHDTKTWKRVFGNTEEERRRIQPGYANMSTDGKLVSLSSSNFKFLSDNIVNDPETASKYQLIGAVKYEFPREWLADKHYHMMAFIADEKSDWETFTPQPMKYYAEPFFNWSKKSNTRCWINNSDRAVVVYADLKYTKVIENFPETSPDRLVHEYWDDGDCTIVMPNVKFTGFKKYASGMLFYKASGEIISYYDFNYRVRDTVEIIWKPTGVFLKAFLQNQEHETPWSPEEERGLADPDLRPLIGTMMPDSYLLQDSNFEAFCEAYIQYLSDGYGTQYNNLRNLIRNKYPREEHAWEYLWSEIYKRNIYLNADKRDAVARFFESRSYDFYSTKGIEASYKFLFKVLYNEEVEIEIESGAGTEYDIIVQSDSLTEDLVGQTIYTATGRCNVTYIERSYSNGKLQWTVTIHNLLGRLIAGQEVKAERLPSFEGEIIRGVKGKDLLQNNIDYINRSRSYYVMKIKSNLPSSRWKSDVIRFVHPVGFGFIAITLLTMFINVGLTLKHTETIINKYKNYKWDSGLPTEYADRVAKLTPTGEIEHDSVTGEAIYEPGPMAGVEYPLPDDYNTENNNSIFQGQLPSERRKLMSPLFDASGTTFAQFRDLVNKRLKDNIGNPRDPENPTQVKIDE
>ID:NP_899588.1 |[Vibrio phage KVP40]||_Vibrio_phage_KVP40_.gbk|7|3498|NC_005083(244834):198475-201972:1 ^GeneID:2545817^ Vibrio phage KVP40, complete genome.|neighbours:ID:NP_899587.1(1),ID:NP_899589.1(1)|neighbour_genes:6,8|
MANVLQAPPIMEVSINKLTRNYAELSWTTVGENFRYEIHVRSAVSAELLLTQPFAPLYPNPFTAETRLFTNINESVRYYQWRIRSVYQGFNPSEWIQSDIGYTSETNDYDIVTQDEFTPASSFIEARLNNDNVQYLNSRNQLQATLVRPGFEFDPNMFNADSAAYWFVTNPGFSANYGKVPSVCQSNSRVIPSVIDDVIYAFERWQQVCKVSNDGGKTWQTYKATNSRLGSPVYDCICKQSNTFSYLLGYDYLIQGVSSTDVDYSHDNGLEYSHASVDLTFDKLDFDLGFGFDVERFKDLAILPPQVRHKADAFGVDDVMTVVTYGNTYVWHNNRIPRIFDNVQSDLYGERIFETVGELDNEPVYFEARIVQNDISRPDFDENTADVCVKKIQYFDDPEQGLDYQDGHMYALVIGEWEHDSNGKRIGTSDPNEIRGVYRLNRTAIMNGDIVVGYSGLSWERVYGNIAEERLLLNERSVISRDNTHLIVGHDLTKNYGEEGNPAYDNRQESSGAPGNYHSTLGSNYGTVDDPYLVADNDEVDEAVRMFTKPFFTTYVKPMTQIIATKDGNTWDYKPQDYYGSAHFNWMQRAETRDWKSWANEIMYYKKESIFRHDFADLDDVRWKETFNEGEYTFEAPNLSIFGFNGYAAGAIIHSKNDNKVIGYYKFPYRVDITAPIRWSPERRVITASLSNYTPVIIEPPAEDPTTMLDPTLTPLIYKMMPENYLDADGFYKQFAKHYLDFISKGDGTAYNNVYNLLNSKNPLDDHYTEYLHKLVYERNRILEPEKRDAVVKFFLARRADFYSTKGILDSYKFLFKLLYNEDVEVEIESLNTFEYAIVVNSNDVTDDIVGRRIYSGTGNADVTYISRHYIEGKRYWKLTLNNLIGELNIGDVLSIDGLDFTATAITRVQGERIDYDSNEFLDRSKSYYVMKLRSEMQLSQYKDDVIRFVHPIGFGFLGITLLTVLINHGISVEHHETIVDSYRLIRYDNGIGLNFTEETSLLDMYEERVYNSFGELQVKPHPLALENPLDHVIHDRILNTQGVTITEYNDYWRNDRVIALDESVAIDEQRYIETDTGDINDIWGGKQRVLNPNYNPTAKIQPADANNSEQWGMTPYERAPAFMFDWSTGATSISDMYEDTDYRLKDNVGNPYDPETPTQKQIGE
>ID:YP_009006270.1 |[Vibrio phage VH7D]||_Vibrio_phage_VH7D_.gbk|baseplate structural..|3411|NC_023568(246964):135218-138628:1 ^GeneID:18499902^ Vibrio phage VH7D, complete genome.|neighbours:ID:YP_009006269.1(1),ID:YP_009006271.1(1)|neighbour_genes:baseplate structural..,baseplate structural..|
MGENFRYEIHVRSAVSAEILLTQSFTALYPNPFTSETRLFTNINSSVRYYQWRIRSVYKGFEPSEWVTSDIGYTSDTNDYDITTQDEFIPASSFIEERLNNDNDQYLNSRNNLQATLVRPGFEFDPNMFNVDSAAYWFVTNPGFSANYGKVPTVCQNVDRVIPVVIDDVIYAFERWQQVCKVSNDGGRTWQTYKATNSRLGNPVYDCICKQSNAFSYLLGYDYLIQGVQSNDVDYSHDNGLEYSHASVDLTFDKLDFDLGFGFDVERFKDLAILPPQVRNKADAFGVDDVMSVVTYANTYVWHNNRIPRIFDNVLSELYGERIFETTGELNNEPVYFEDKIVKNDASRPNFDENTADVCVKKIQYFDDPEQGLDYQDGNMFALVIGEWEHDENGKRIGTSDPNGIRGVYRLNRTATLRDGIVIGYTGLTWERVYGNIEEERELLNERSVISRDNTHLIVGHDLTKNYGEEGNPAYDNRQESSGAPGNFHSTAGDNYGTIDDPYLVSDNDEVDEAVRMFTKPFFTTYVKPMTQIIATKDGDDWYYKPQDYYGSAHFNWMQRAETRDWKSWANEIMYYKKESIFRSDFEDLDEYKWKETFDEGEYKLEAPNLSIFGFNGYAAGAIIHSANDNKVIGYYKFPYRVDITAPIRWSPERRVITASLSNYSPVIIEPPEEDPTSMLDPTLTPLIYKMMPENYLDADGFYKSFAKHYLDFISKGDGTAYNNVYNLLNSKNPLDDHYTEYLHKLVYERNRILEPEKRDAVVKFFLARRADFYSTKGILDSYKFLFKLLYNEDVEVEIESLNTFEYSIVVNSNDVTDDVVGRRIYSETGNADVTYVDRHYIEGKRYWKLTLNNLIGELNIGDTLEIDGLEFTATAITRVQGERIDYDSNEFLDRSKSYYVMKIRSEIQLSQYKDDVIRFVHPIGFGFLGITLLTVLINHGISVNHHETIVDSYRLIRYDNGIGNNFTEETSLLDGNDDRIYNSFGELQLKPHPLALEDPLDHAIQDRLTNTQGITIIDYNNYWANDRVIALDEYSAIDEQRYIETDTGDINDEWGGKKRVLNPNYNPTAKVQSADANGSVYWGMTAYERTPAFMFDWSAASTSISDMYEDSDYRLKDNVGNPYDPVTPTQKQIGE
>ID:QBX06131.1 |[Vibrio phage ValB1 HC]||_Vibrio_phage_ValB1_HC_.gbk|baseplate wedge subu..|3498|MK568540(247619):123707-127204:-1 ^^ Vibrio phage ValB1 HC, complete genome.|neighbours:ID:QBX06130.1(-1),ID:QBX06132.1(-1)|neighbour_genes:baseplate wedge subu..,baseplate structural..|
MANVLQAPPIMGVSIDKLTRNYAELSWSTVGENFRYEIHVRSAVSAEILLTQSFTALYPNPFTSETRLFTNINSSVRYYQWRIRSVYKGFEPSEWVTSDIGYTSDTNDYDITTQDEFIPASSFIEERLNNDNDQYLNSRNNLQATLVRPGFEFDPNMFNVESAAYWFVTNPGFSANYGKVPTVCQNVDRVIPVVIDDVIYAFERWQQVCKVSNDGGRTWQTYKATNSRLGNPVYDCICKQSNAFSYLLGYDYLIQGVQSNDVDYSHDNGLEYSHASVDLTFDKLDFDLGFGFDVERFKDLAILPPQVRNKADAFGVDDVMSVVTYANTYVWHNNRIPRIFDNVLSELYGERIFETTGELNNEPVYFEDKIVKNDASRPNFDENTADVCVKKIQYFDDPEQGLDYQDGNMFALVIGEWEHDENGKRIGTSDPNEIRGVYRLNRTATLRDGIVIGYTGLTWERVYGNIEEERELLNERSVISRDNTHLIVGHDLTKNYGEEGNPAYDNRQESSGAPGNFHSTAGDNYGTIDDPYLVSDNDEVDEAVRMFTKPFFTTYVKPMTQIIATKDGDDWYYKPQDYYGSAHFNWMQRAETRDWKSWANEIMYYKKESIFRSDFEDLDEYKWKETFDEGEYKLEAPNLSIFGFNGYAAGAIIHSANDNKVIGYYKFPYRVDITAPIRWSPERRVITASLSNYSPVIIEPPEEDPTSMLDPTLTPLIYKMMPENYLDADGFYKSFAKHYLDFISKGDGTAYNNVYNLLNSKNPLDDHYTEYLHKLVYERNRILEPEKRDAVVKFFLARRADFYSTKGILDSYKFLFKLLYNEDVEVEIESLNTFEYSIVVNSNDVTDDVVGRRIYSETGNADVTYVDRHYIEGKRYWKLTLNNLIGELNIGDTLEIDGLEFTATAITRVQGERIDYDSNEFLDRSKSYYVMKIRSEIQLSQYKDDVIRFVHPIGFGFLGITLLTVLINHGISVNHHETIVDSYRLIRYDNGIGNNFTEETSLLDGNDDRIYNSFGELQLKPHPLALEDPLDHAIQDRLTNTQGITIIDYNNYWANDRVIALDEYSAIDEQRYIETDTGDINDEWGGKKRVLNPNYNPTAKVQSADANGSVYWGMTAYERTPAFMFDWSAASTSISDMYEDSDYRLKDNVGNPYDPVTPTQKQIGE
>ID:YP_009201405.1 |[Vibrio phage ValKK3]||_Vibrio_phage_ValKK3_.gbk|baseplate wedge init..|3498|NC_028829(248088):175049-178546:-1 ^GeneID:26628628^ Vibrio phage ValKK3, complete genome.|neighbours:ID:YP_009201404.1(-1),ID:YP_009201406.1(-1)|neighbour_genes:baseplate structural..,baseplate wedge subu..|
MANVLQAPPIMGVSIDKLTRNYAELSWSTVGENFRYEIHVRSAVSAEILLTQSFTALYPNPFTSETRLFTNINSSVRYYQWRIRSVYKGFEPSEWVTSDIGYTSDTNDYDITTQDEFIPASSFIEERLNNDNDQYLNSRNNLQATLVRPGFEFDPNMFNVDSAAYWFVTNPGFSANYGKVPTVCQNVDRVIPVVIDDVIYAFERWQQVCKVSNDGGRTWQTYKATNSRLGNPVYDCICKQSNAFSYLLGYDYLIQGVQSNDVDYSHDNGLEYSHASVDLTFDKLDFDLGFGFDVERFKDLAILPPQVRNKADAFGVDDVMSVVTYANTYVWHNNRIPRIFDNVLSELYGERIFETTGELNNEPVYFEDKIVKNDASRPNFDENTADVCVKKIQYFDDPEQGLDYQDGNMFALVIGEWEHDENGKRIGTSDPNEIRGVYRLNRTATLRDGIVIGYTGLTWERVYGNIEEERELLNERSVISRDNTHLIVGHDLTKNYGEEGNPAYDNRQESSGAPGNFHSTAGDNYGTIDDPYLVSDNDEVDEAVRMFTKPFFTTYVKPMTQIIATKDGDDWYYKPQDYYGSAHFNWMQRAETRDWKSWANEIMYYKKESIFRSDFEDLDEYKWKETFDEGEYKLEAPNLSIFGFNGYAAGAIIHSANDNKVIGYYKFPYRVDITAPIRWSPERRVITASLSNYSPVIIEPPEEDPTSMLDPTLTPLIYKMMPENYLDADGFYKSFAKHYLDFISKGDGTAYNNVYNLLNSKNPLDDHYTEYLHKLVYERNRILEPEKRDAVVKFFLARRADFYSTKGILDSYKFLFKLLYNEDVEVEIESLNTFEYSIVVNSNDVTDDVVGRRIYSETGNADVTYVDRHYIEGKRYWKLTLNNLIGELNIGDTLEIDGLEFTATAITRVQGERIDYDSNEFLDRSKSYYVMKIRSEIQLSQYKDDVIRFVHPIGFGFLGITLLTVLINHGISVNHHETIVDSYRLIRYDNGIGNNFTEETSLLDGNEDRIYNSFGELQLKPHPLALEDPLDHAIQDRLTNTQGITIIDYNNYWANDRVIALDEYSAIDEQRYIETDTGDINDEWGGKKRVLNPNYNPTAKVQSADANGSVYWGMTAYERAPAFMFDWSAASTSISDMYEDSDYRLKDNVGNPYDPVTPTQKQIGE
>ID:YP_008125164.1 |[Vibrio phage nt-1]||_Vibrio_phage_nt-1_.gbk|baseplate wedge init..|3468|NC_021529(247511):119044-122511:1 ^GeneID:15926460^ Vibrio phage nt-1, complete genome.|neighbours:ID:YP_008125163.1(1),ID:YP_008125165.2(1)|neighbour_genes:baseplate wedge subu..,baseplate wedge subu..|
MEVSIDKLTRNYAELSWTTVGMNFRYEIHVRSASSAESVSSQLYTPLYPNPFTSETRLFTGINPSVRYYQWRIRSVYKGFEPSEWIESDIGYASSTNDYDVNSQVEFTPATSFIEARLNNDNDQYLNSRNQIQATLVRPGFEFDPNMLNADSASYWFVTNPGFSANYGKVPSVCQSNTRVIPSVIDDVVYAFERWQEVCKISNDGGQTWQTYRATNTRLGNPVYDCICQQSNTFSYLLGYDYLIQGVSSTDIDYSHDNGLEYSHASVDLTFDRLDFDLGFGYEVERFKDLAILPPQVRQKADAFGVDDVMTVVTYANTYVWHNNRIPRIFDNVLSDLYGERIFETTGELNNEPVYFEGKVVLNDISRPDFDEDTADVCVKKIQYYDDPSQGLDYQDGNMYALVIGEWEHDSNGKRIGTSDPNNIRGVYRLNRTAIMDSAIVIGYENLAWERVYGNIQEERDLLNERSVISRDTTHLIVGHDLTKNYGEEGNPAYDNRQESSGAPGNYHSLPGSHYGTIDDPDLVLENPDVSEAVRMFSKPFFTTYVKPMSQIIATTDGDTWDYKPQDYYGAAHFNWMQRSQTRDWKSWINEIMYYKQESIFRRDFADGQDVRWKETYNEGEYLFEAPNLTIFGFNGYAAGAIIHSKNDNKVIGYYKFTYRVDITAPIRWSPERRVMDASLSNYTPVIIEQPAPDPTSIIDPTLTPLVYKMMPENYLDSDGFYKQFAKYYLDFISKGDGTAYNNVYNLLNSKNPLDDHYTEYLHKLVYERNRILEPEKRDAVVKFFLARRADFYSTKGILDSYKFLFKLLYNEQVDVEIESLNTFEYSIVVNSNDVTDDIVGLRIFTDTGNADVTYVDRHYIDGKRYWKLTLNNLIGELNIGDSLQIDGLDFTATAITGVQGDRIDYDSNEFLDRSKSYYVMKLRSELQLSQYKDDVIRFVHPIGFGFLGITLLTVLINHGISVDHHETVVDSYRLVRYDNGIGLNFTEETSLLDFNDERVYNSFGELQLKPNPLALEDPLDHAIQDRLTNTQGVTITEYNDYWSNERIIALDEYTAIDEQRYIETSTGDINDEWGGIQRTINPDYNPTAKVHEADANGSIQWGMTPYERAPAFMFDWSTGAMSISDMYEDSDNRLKDNIGNPYDPETPTQKQIGE
>ID:ALP46959.1 |[Vibrio phage phi-Grn1]||_Vibrio_phage_phi-Grn1_.gbk|baseplate wedge subu..|3498|KT919972(248605):63033-66530:1 ^^ Vibrio phage phi-Grn1, complete genome.|neighbours:ID:ALP46969.1(1),ID:ALP47008.1(1)|neighbour_genes:baseplate wedge subu..,baseplate wedge subu..|
MANVLQAPPIMGVSIDKLTRNYAELSWSTVGENFRYEIHVRSAVSAEILLTQSFTALYPNPFTSETRLFTNINSSVRYYQWRIRSVYKGFEPSEWVTSDIGYTSDTNDYDITTQDEFIPASSFIEERLNNDNDQYLNSRNNLQATLVRPGFEFDPNMFNVESAAYWFVTNPGFSANYGKVPTVCQNVDRVIPVVIDDVIYAFERWQQVCKVSNDGGRTWQTYKATNSRLGNPVYDCICKQSNAFSYLLGYDYLIQGVQSNDVDYSHDNGLEYSHASVDLTFDKLDFDLGFGFDVERFKDLAILPPQVRNKADAFGVDDVMSVVTYANTYVWHNNRIPRIFDNVLSELYGERIFETTGELNNEPVYFEDKIVKNDASRPNFDENTADVCVKKIQYFDDPEQGLDYQDGNMFALVIGEWEHDENGKRIGTSDPNEIRGVYRLNRTATLRDGIVIGYTGLTWERVYGNIEEERELLNERSVISRDNTHLIVGHDLTKNYGEEGNPAYDNRQESSGAPGNFHSTAGDNYGTIDDPYLVSDNDEVDEAVRMFTKPFFTTYVKPMTQIIATKDGDDWYYKPQDYYGSAHFNWMQRAETRDWKSWANEIMYYKKESIFRSDFEDLDEYKWKETFDEGEYKLEAPNLSIFGFNGYAAGAIIHSANDNKVIGYYKFPYRVDITAPIRWSPERRVITASLSNYSPVIIEPPEEDPTSMLDPTLTPLIYKMMPENYLDADGFYKSFAKHYLDFISKGDGTAYNNVYNLLNSKNPLDDHYTEYLHKLVYERNRILEPEKRDAVVKFFLARRADFYSTKGILDSYKFLFKLLYNEDVEVEIESLNTFEYSIVVNSNDVTDDVVGRRIYSETGNADVTYVDRHYIEGKRYWKLTLNNLIGELNIGDTLEIDGLEFTATAITRVQGERIDYDSNEFLDRSKSYYVMKIRSEIQLSQYKDDVIRFVHPIGFGFLGITLLTVLINHGISVNHHETIVDSYRLIRYDNGIGNNFTEETSLLDGNDDRIYNSFGELQLKPHLLALEDPLDHAIQDRLTNTQGITIIDYNNYWANDRVIALDEYSAIDEQRYIETDTGDINDEWGGKKRVLNPNYNPTAKVQSADANGSVYWGMTAYERAPAFMFDWSAASTSISDMYEDSDYRLKDNVGNPYDPVTPTQKQIGE
>ID:ALP47339.1 |[Vibrio phage phi-ST2]||_Vibrio_phage_phi-ST2_.gbk|baseplate wedge subu..|3498|KT919973(250485):122816-126313:1 ^^ Vibrio phage phi-ST2, complete genome.|neighbours:ID:ALP47349.1(1),ID:ALP47388.1(1)|neighbour_genes:baseplate wedge subu..,baseplate wedge subu..|
MANVLQAPPIMGVSIDKLTRNYAELSWSTVGENFRYEIHVRSAVSAEILLTQSFTALYPNPFTSETRLFTNINSSVRYYQWRIRSVYKGFEPSEWVISDIGYTSDTNDYDITTQDEFIPASSFIEERLNNDNDQYLNSRNNLQATLVRPGFEFDPNMFNVDSAAYWFVTNPGFSANYGKVPTVCQNVDRVIPVVIDDVIYAFERWQQVCKVSNDGGRTWQTYKATNSRLGNPVYDCICKQSNAFSYLLGYDYLIQGVQSNDVDYSHDNGLEYSHASVDLTFDKLDFDLGFGFDVERFKDLAILPPQVRNKADAFGVDDVMSVVTYANTYVWHNNRIPRIFDNVLSELYGERIFETTGELNNEPVYFEDKIVKNDASRPNFDENTADVCVKKIQYFDDPEQGLDYQDGNMFALVIGEWEHDENGKRIGTSDPNEIRGVYRLNRTATLRDGIVIGYTGLTWERVYGNIEEERELLNERSVISRDNTHLIVGHDLTKNYGEEGNPAYDNRQESSGAPGNFHSTAGDNYGTIDDPYLVSDNDEVDEAVRMFTKPFFTTYVKPMTQIIATKDGDDWYYKPQDYYGSAHFNWMQRAETRDWKSWANEIMYYKKESIFRSEFEDLDEYKWKETFDEGEYKLEAPNLSIFGFNGYAAGAIIHSANDNKVIGYYKFPYRVDITAPIRWSPERRVITASLSNYSPVIIEPPEEDPTSMLDPTLTPLIYKMMPENYLDADGFYKSFAKHYLDFISKGDGTAYNNVYNLLNSKNPLDDHYTEYLHKLVYERNRILEPEKRDAVVKFFLARRADFYSTKGILDSYKFLFKLLYNEDVEVEIESLNTFEYSIVVNSNDVTDDVVGRRIYSETGNADVTYVDRHYIEGKRYWKLTLNNLIGELNIGDTLEIDGLEFTATAITRVQGERIDYDSNEFLDRSKSYYVMKIRSEIQLSQYKDDVIRFVHPIGFGFLGITLLTVLINHGISVNHHETIVDSYRLIRYDNGIGNNFTEETSLLDGNDDRIYNSFGELQLKPHPLALEDPLDHAIQDRLTNTQGITIIDYNNYWANDRVIALDEYSAIDEQRYIETDTGDINDEWGGKKRVLNPNYNPTAKVQSADANGSVYWGMTAYERTPAFMFDWSAASTSISDMYEDSDYRLKDNVGNPYDPVTPTQKQIGE
>ID:ALY07244.1 |[Vibrio phage vB_VmeM-32]||_Vibrio_phage_vB_VmeM-32_.gbk|baseplate wedge subu..|3330|KU160494(199912):192423-195752:-1 ^^ Vibrio phage vB_VmeM-32, complete genome.|neighbours:ID:ALY07243.1(-1),ID:ALY07245.1(-1)|neighbour_genes:putative serine/thre..,hypothetical protein|
MLISPEPTSVRIFKLAANYAYLKWDDVGSNFFYEIQIRSTGTNWNTVDTVRINEYFDSQNIIPNTDYQYRVRSTYSNFEPSEWVESEWFKSFDKNLYRYSVMSNFVLNNHFIENKFEKNDSDYINFNRDLIQASLMNENFVYNRNIKNASNVANFIVKDDEYHEILGDMKLVCDDINKTFLAVNDDVLYIFERYQNMARVSNDGGQTWYYVQALNDRIGYPTNRTVMYQNHNTSFLLGYDTLFVGVSTEDLRFSSVEDFWSNNEITFVENVKIFDVPFDTLKFAQFVKYPQSIRRRVEAQCANSRWVYAVANDELRRIQISNTPVGVDEDDPTQFTKQWDAEKYNITNNPNAVIRKMDTFNEQVFILVVGEVESGDDKRDDNNIKYSDDIGVYRVDEKYEMEYFTLGNLTWTHDDANFVNGIDIERQIVSFAPDGSHLGRVGSSWLDRVFVTDNGVTMKVVEIINSDSFRFEADLSTTSKKNAFIQNYSFPNQFRVMNEEPSVPVGLDIVRVFGNTEQERRLIDHNSSMSTDGKRIFFNVINYKYDDEINESGNLTGYSGYLSDKKKHFLQFESTDGIEFISSAQRYYGESYFNWSRIHGERSWITNDNRCVVVKPSKTFTIDTEIDLINRLVSENNNNGIIEIKMENFEFKNFSQYANGILLHRAFGGNFNTGGEIIGFIEFPYRVRDNVNFVWRPTNIMLSAELIGQTRPVPRQEMSDVGLVDPDLQPKIVDIIPETYLDENFEAFGKYYLKYLSSGSDTHYNRLINLIRNKYPRERDSFEYLWSEIRKRNLYLDEKKRDEVVRFFETNANNFYSSKGTEASYKFLFKLLYNVDVEIETESSVGIDYDIVLSSTNISEDIIGRTVSTKTGTANVTYYEREFVNGQPQWKVTIHNLIGRFEEGQAITSDSIQFDGIISRGVRGKELAYSDIDYLDRSKSYYVMKIKSALNVSQYRDDVIRFVHPVGFGFIGVTVLTVFINSGISLNHVSTQTLFNKTYRMDAGLPSGWPMELNIVDPNSSIEYPRPLTDGVTGELLTQINPLHPPVNEKPAPFLIEEWNNAEINRDYLNLEGPESDTTRRYLSPLFSDFSCRVNDFKRVVNHFINNNS
>ID:AFN37574.1 |[Vibriophage phi-pp2]||_Vibriophage_phi-pp2_.gbk|phage baseplate wedg..|3498|JN849462(246421):200181-203678:1 ^^ Vibriophage phi-pp2, complete genome.|neighbours:ID:AFN37573.1(1),ID:AFN37575.1(1)|neighbour_genes:phage baseplate wedg..,phage baseplate wedg..|
MANVLQAPPIMEVSINKLTRNYAELSWTTVGENFRYEIHVRSAVSAELLLTQPFAPLYPNPFTAETRLFTNINESVRYYQWRIRSVYQGFNPSEWIQSDIGYTSETNDYDIVTQDEFTPASSFIEARLNNDNDQYLNSRNQLQATLVRPGFEFDPNMFNADSAAYWFVTNPGFSANYGKVPSVCQSNSRVIPSVIDDVIYAFERWQQVCKVSNDGGKTWQTYKATNSRLGSPVYDCICKQSNTFSYLLGYDYLIQGVSSTDIDYSHDNGLEYSHASVDLTFDKLDFDLGFGFDVERFKDLAILPPQVRHKADAFGVDDVMTVVTYGNTYVWHNNRIPRIFDNVQSDLYGERIFETVGELDNEPVYFEARIVQNDISRPDFDENTADVCVKKIQYFDDPEQGLDYQDGHMYALVIGEWEHDSNGKRIGTSDPNEIRGVYRLNRTAIMNGDIVVGYSGLSWERVYGNIAEERLLLNERSVISRDNTHLIVGHDLTKNYGEEGNPAYDNRQESSGAPGNYHSTPGSNYGTVDDPYLVADNDEVDEAVRMFTKPFFTTYVKPMTQIIATKDGNTWDYKPQDYYGSAHFNWMQRAETRDWKSWANEIMYYKKESIFRHDFADLDDVRWKETFNEGEYTFEAPNLSIFGFNGYAAGAIIHSKNDNKVIGYYKFPYRVDITAPIRWSPERRVITASLSNYTPVIIEPPAEDPTTMLDPTLTPLIYKMMPENYLDADGFYKQFAKHYLDFISKGDGTAYNNVYNLLNSKNPLDDHYTEYLHKLVYERNRILEPEKRDAVVKFFLARRADFYSTKGILDSYKFLFKLLYNEDVEVEIESLNTFEYAIVVNSNDVTDDIVGRRIYSGTGNADVTYIARHYIEGKRYWKLTLNNLIGELNIGDVLSIDGLDFTATAITRVQGERIDYDSNEFLDRSKSYYVMKLRSEMQLSQYKDDVIRFVHPIGFGFLGITLLTVLINHGISVEHHETIVDSYRLIRYDNGIGLNFTEETSLLDMYEERVYNSFGELQVKPHPLALENPLDHVIHDRILNTQGVTITEYNDYWRNDRVIALDESVAIDEQRYIETDTGDINDIWGGKQRVLNPNYNPTAKIQPADANNSEQWGMTPYERAPAFMFDWSTGATSISDMYEDTDYRLKDNVGNPYDPETPTQKQIGE
>ID:YP_009153752.1 |[Yersinia phage PST]||_Yersinia_phage_PST_.gbk|baseplate wedge init..|3099|NC_027404(167785):79300-82398:1 ^GeneID:24677539^ Yersinia phage PST, complete genome.|neighbours:ID:YP_009153751.1(1),ID:YP_009153753.1(1)|neighbour_genes:baseplate wedge subu..,baseplate wedge subu..|
MTVKAPSVTSLRISKLSANQVQVRWDDVGANFYYFVEIAETKTNSGEKLPSNQYKWINLGYTANNSFFFDDADPLTTYIIRVATAAQDFEQSDWIYTEEFETFATNAYTFQNMIEMQLANKFIQEKFTLNNSDYVNFNNDTIMAALMNESFQFSPSYVDVSSISNFIIGENEYHEIQGSIQQVCKDINRVYLMESEGILYLFERYQPVVKVSNDKGQTWKAVKLFNDRVGYPLSKTVYYQSANTTYVLGYDKIFYGRKSTDVRWSADDVRFSSQDITFAKLGDQLHLGFDVEIFATYATLPANVYRIAEAITCTDDYIYVVARDKVRYIKTSNAPIDSDPLSPTYSERLFEPDTMTITGNPKAVCYKMDSIGDKVFALIIGEVEALNANPRTSKIIDSADKGIYVLNHDTKTWKRVFGNTEEERRRIQPGYANMSTDGKLVSLSSSNFKFLSDNVVNDPETAAKYQLIGAVKYEFPREWLADKHYHMMAFIADEKSDWETFTPQPMKYYAEPFFNWSKKSNTRCWINNSDRVVVVYADLKYTKVIENIPETSPDRLVHEYWDDGDCTIVMPNVKFTGFKKYASGMLFYKASGEIISYYDFNYRVRDTVEIIWKPTGVFLKAFLQNQEHETPWSPEEERGLADPDLRPLIGTMMPDSYLLQDSNFEAFCEAYIQYLSDGYGTQYNNLRNLIRNKYPREEHAWEYLWSEIYKRNIYLNADKRDAVARFFESRSYDFYSTKGIEASYKFLFKVLYNEEVEIEIESGAGTEYDIIVQSDSLTEDLVGQTIYTATGRCNVTYIERSYSNGKLQWTVTIHNLLGRLIAGQEVKAERLPSFEGEIIRGVKGKDLLQNNIDYINRSRSYYVMKIKSNLPSSRWKSDVIRFVHPVGFGFIAITLLTMFINVGLTLKHTETIINKYKNYKWDSGLPTEYADRVAKLTPTGEIEHDSVTGEAIYEPGPMAGVEYPLPDDYNAENNNSIFQGQLPSERRKLMSPLFDASGTTFAQFRDLVNKRLKDNIGNPRDPENPTRVKIDE
>ID:VEV89766.1 |[Yersinia phage fPS-2]||_Yersinia_phage_fPS-2_.gbk|g150|3099|LR215722(169060):82099-85197:1 ^^ Yersinia phage fPS-2 genome assembly, chromosome: I.|neighbours:ID:VEV89765.1(1),ID:VEV89767.1(1)|neighbour_genes:g149,g151|
MTVKAPSVTSLRISKLSANQVQVRWDDVGANFYYFVEIAETKTNSGENLPSNQYRWINLGYTANNSFFFDDADPLTTYIIRVATAAQDFEQSDWIYTEEFETFATNAYTFQNMIEMQLANKFIQEKFTLNNSNYVNFNNDTIMAALMNESFQFSPSYVDVSSISNFIIGENEYHEIQGSIQQVCKDINRVYLMESEGILYLFERYQPVVKVSNDKGQTWKAVKLFNDRVGYPLSKTVYYQSANTTYVLGYDKIFYGRKSTDVRWSADDVRFSSQDITFAKLGDQLHLGFDVEIFATYATLPANVYRIAEAITCTDDYIYVVARDKVRYIKTSNAPIDSDPLSPTYSERLFEPDTMTITGNPKAVCYKMDSIGDKVFALIIGEVETLNANPRTSKIIDSVDKGIYVLNHDEKTWKRVFGNTEEERRRIQPGYANMSTDGKLVSLSSSNFKFLSDNIVNDPETVVKYQLIGAVKYEFPREWLADKHYHMMAFIADEKSDWETFTPQPMKYYAEPFFNWSKKSNTRCWINNSDRAVVVYADLKYTKVIENIPETSPDRLVHEYWDDGDCTIVMPNVKFTGFKKYASGMLFYKSSGEIISYYDFNYRVRDTVEIIWKPTGVFLKAFLQNQERETPWSPEEEHGLADPDLRPLIGTMMPDSYLLQDSNFEAFCEAYIQYLSDGYGTQYNNLQNLIRNQYPREEHAWEYLWSEIYKRNIYLNADKRDAVARFFESRSYDFYSTKGIEASYKFLFKVLYNEEVEIEIESGAGTEYDIIVQSDSLTEDLVGQTIYTATGRCNVTYIERSYSNGKLQWTVTIHNLLGRLIAGQEVKAERLPSFEGEIIRGVKGKDLLQNNIDYINRSRSYYVMKIKSNLPSSRWKSDVIRFVHPVGFGFIAITLLTMFINVGLTLKHTETIINKYKNYKWDSGLPTEYADRVAKLTPIGEIEHDSVTGEAIYEPGPMAGVEYPLPDDYNAENNNSIFQGRLPSERRKLMSPLFDASGTTFAQFRDLVNKRLKDNIGNPRDPENPTQVKIDE
>ID:YP_009149398.1 |[Yersinia phage phiD1]||_Yersinia_phage_phiD1_.gbk|g159|3099|NC_027353(167063):80628-83726:1 ^GeneID:24635595^ Yersinia phage phiD1 complete genome.|neighbours:ID:YP_009149397.1(1),ID:YP_009149399.1(1)|neighbour_genes:g158,g160|
MTVKAPSVTSLRISKLSANQVQVRWDDVGANFYYFVEIAETKTNSGENLPSNQYRWINLGYTANNSFFFDDADPLTSYIIRVATAAQDFEQSDWIYTEEFETFATNAYTFQNMIEMQLANKFIQEKFTLNNSNYVNFNNDTIMAALMNESFQFSPSYVDVSSISNFIIGENEYHEIQGSIQQVCKDINRVYLMESEGILYLFERYQPVVKVSNDKGQTWKAVKLFNDRVGYPLSKTVYYQSANTTYVLGYDKIFYGRKSTDVRWSADDVRFSSQDITFAKLGDQLHLGFDVEIFATYATLPANVYRIAEAITCTDDYIYVVARDKVRYIKTSNAPIDSDPLSPTYSERLFEPDTMTITGNPKAVCYKMDSIGDKVFALIIGEVETLNANPRTSKIIDSADKGIYVLNHDTKTWKRVFGNTEEERRRIQPGYANMSTDGKLVSLSSSNFKFLSDNVVNDPETAAKYQLIGAVKYEFPREWLADKHYHMMAFIADETSDWETFTPQPMKYYAEPFFNWSKKSNTRCWINNSDRVVVVYADLKYTKVIENIPETSPDRLVHEYWDDGDCTIVMPNVKFTGFKKYASGMLFYKASGEIISYYDFNYRVRDTVEIIWKPTEVFLKAFLQNQEHETPWSPEEERGLADPDLRPLIGTMMPDSYLLQDSNFEAFCEAYIQYLSDGYGTQYNNLRNLIRNKYPREEHAWEYLWSEIYKRNIYLNADKRDAVTRFFESRSYDFYSTKGIEASYKFLFKVLYNEEVEIEIESGAGTEYDIIVQSDSLTEDLVGQTIYTATGRCNVTYIERSYSNGKLQWTVTIHNLLGRLIAGQEVKAERLPSFEGEIIRGVKGKDLLQNNIDYINRSRSYYVMKIKSNLPSSRWKSDVIRFVHPVGFGFIAITLLTMFINVGLTLKHTETIINKYKNYKWDSGLPTEYADRVAKLTPTGEIEHDSVTGEAIYEPGPMAGVEYPLPDDYNAENNNSIFQGQLPSERRKLMSPLFDASGTTFAQFRDLVNKRLKDNIGNPRDPENPTQVKIDE
