# Supplementary material for: Influence of Non-canonical DNA Bases on the Genomic Diversity of Tevenvirinae
Source: Front Microbiol. 2021 Apr 6;12:632686. doi: 10.3389/fmicb.2021.632686 (PMC8056088; doi:10.3389/fmicb.2021.632686)
Supplement: Supplementary Data Sheet 1 — Clustering results (folders “first clusterisation,” “second clusterisation,” and “third clusterisation”): the number of pan-genome components in the individual genome (files “pan genome components of genomes”), the total number of all clusters and components of the pan-genome (files “pan genome components”), a list of clusters of the core genome (files “core list”), a list of clusters of the softcore genome (files “softcore list”). Clusters of the softcore genome (folders “softcore clusters”) are presented in the files which show regions in genomes, protein sequences, names of viruses which have these proteins A description of softcore clusters is also supplied (file “Softcore clusters description”). [file Data_Sheet_1.ZIP › Data sheet 1/first clusterisation/softcore_clusters/20020_11.faa]

>ID:YP_004300744.1 |[Acinetobacter virus 133]|Acj133|_Acinetobacter_phage_133_.gbk|11|651|NC_015250(159801):86736-87386:1 ^GeneID:10323150^ Acinetobacter phage 133, complete genome.|neighbours:ID:YP_004300743.1(1),ID:YP_004300745.1(1)|neighbour_genes:10,12|
MNSKTLNLAHNFSRNSGFHEFDIGTDIMIGNNLPIGSLSIDQTIKGVTYPNVQDAIKDLQSLYELPINSVVINTDGIEPGSVSQVDVYKFSGVVSSDIHNLGDPVVLNVFGFPVDVLVGDTSDEVSTKAKVVLDSAAFNNIVFRNIAAPITSELQVTYIDQKTHILPSYTNMGIKIEQVITSPSRPGYGSWTKIGTADLVLSGQPNTTVFYFKRVS
>ID:AWY10265.1 |[Acinetobacter phage AM101]||_Acinetobacter_phage_AM101_.gbk|baseplate wedge prot..|660|MH165274(166487):73657-74316:-1 ^^ Acinetobacter phage AM101, complete genome.|neighbours:ID:AWY10264.1(-1),ID:AWY10266.1(-1)|neighbour_genes:short tail fibers pr..,baseplate wedge prot..|
MVSKNLSLTYNTSRDATQHEFDVQKGSIIVGNTQPYGSPTIRSTAKGVKYPNVQAAIDDMAAMYELPLNTVIANDDGIEPGGKPQQDEFKFSGIVAYPGKTKDQPIQFNFLGFVVTALVGETGEMVAAKVLRELQIAMNNNFVINRVNFGASNDILQIVYNDCQPHNIGEFVECGIRISQTITSPARPGYGVWSRLGTQTIALDNAGGNTVLYYFKRVS
>ID:YP_004009531.1 |[Acinetobacter phage Ac42]|Ac42|_Acinetobacter_phage_Ac42_.gbk|11|657|NC_014660(167716):97701-98357:1 ^GeneID:9925796^ Acinetobacter phage Ac42, complete genome.|neighbours:ID:YP_004009530.1(1),ID:YP_004009532.1(1)|neighbour_genes:10,12|
MKSKSQLLSQNWSDAAGFTKYNVLENSILVGNQLPIGSLSIDQSSSGFSEANVQDAIGDLAAAFELPLGSVLVNDTGISPGGIQQSDTIAFTGSVNAPGKNPGETVNVNLYGIFVEAVQGDTSDEFTAKAKIVLDSLAFENKIFTSVEAPIAGQIQVQYIDYKPHTLKQYTSQGITVTQTVDSPPRVGYGSWERLGSQTLTLDGASDPVVLYYFKRVG
>ID:YP_004009785.1 |[Acinetobacter phage Acj61]||_Acinetobacter_phage_Acj61_.gbk|11|657|NC_014661(164093):98410-99066:1 ^GeneID:9926059^ Acinetobacter phage Acj61, complete genome.|neighbours:ID:YP_004009784.1(1),ID:YP_004009786.1(1)|neighbour_genes:10,12|
MSKNQTLSQNSTRDANHHEFTVDQNSIIVANTQPYGAVAIEQVAKGVNYPNVQSAIDDMAALFILPVNTILTTSDGISPAGVSQIDQFKFTGTVRADGKTTGQKTIINFYGFYTEVTIGDTAEEAASKIKFTLEQAAQKGIAIAEVTTGATLDILQLRYSDFKTHNLKPYSDQGITITPTTATPAKAGYGMWTKIGTETRTLDAATGPVTFYYFRRDN
>ID:YP_004010305.1 |[Acinetobacter phage Acj9]||_Acinetobacter_phage_Acj9_.gbk|11|657|NC_014663(169947):99047-99703:1 ^GeneID:9926602^ Acinetobacter phage Acj9, complete genome.|neighbours:ID:YP_004010304.1(1),ID:YP_004010306.1(1)|neighbour_genes:10,12|
MSNNLTLSRNISRDASFHKFATKHESIIIGNNQPYGSPTINQTLQGIHYANTQSAIDDCVAMFEMPKGACIINTTGVSPAAISQVDDFTFVGNVSIPGATVGSTAIIDFYGFPVTVTQGDTGEEVASKVKIALETAASQNHVFSSVGFGSTLDILQIRYIDGQTHILPQTSTFGVKVTQTIASPAKPGYGVWRRIGTETKTLDGAATPITLYYFEREA
>ID:AXY82735.1 |[Acinetobacter phage KARL-1]||_Acinetobacter_phage_KARL-1_.gbk|baseplate wedge subu..|660|MH713599(166560):89988-90647:-1 ^^ Acinetobacter phage KARL-1, complete genome.|neighbours:ID:AXY82734.1(-1),ID:AXY82736.1(-1)|neighbour_genes:short tail fibers pr..,baseplate wedge subu..|
MVSKNLSLTHNTSRDATQHEFDVQKGSIIVGNTQPYGSPTIRSTAKGVKYPNVQAAIDDMAALYELPLNTVIVNDDGIEPGGKPQQDEFKFSGIVAYPGKTKDQPVQFNFLGFVVTALVGETGEMVAAKVLRELQIAMNNNFVINRVNFGASNDILQIVYNDCQPHNIGEFVECGIRISQTITSPARPGYGVWSRLGTQTIALDGAGGNTVLYYFKRVS
>ID:YP_006489144.1 |[Acinetobacter phage ZZ1]||_Acinetobacter_phage_ZZ1_.gbk|baseplate wedge subu..|657|NC_018087(166687):92687-93343:1 ^GeneID:13165235^ Acinetobacter phage ZZ1, complete genome.|neighbours:ID:YP_009001468.1(1),ID:YP_006489142.1(1)|neighbour_genes:baseplate wedge subu..,short tail fibers pr..|
MSKNFQLAQNFSREASHHEFDVKKGSIIVGNNQPIGSPSISQSQKGIKVPNVEDAINDVASLTILPLNTIIINDDGNSPQGISQIDEFKFIGSIKDPSKQTGDEVKFDFYGFVVPVKIGDNAEEVAAKVKLELDLAKSAGIVFNRVENGATLDILQLTYNDVQSHELDDLVQYTMRVTQNTVSPARGGYGIWNRIGTQTITLDGTTKPTILYYFKREG
>ID:AXF40734.1 |[Acinetobacter phage vB_ApiM_fHyAci03]||_Acinetobacter_phage_vB_ApiM_fHyAci03_.gbk|base plate wedge com..|660|MH460829(165975):93327-93986:1 ^^ Acinetobacter phage vB_ApiM_fHyAci03, complete genome.|neighbours:ID:AXF40733.1(1),ID:AXF40735.1(1)|neighbour_genes:baseplate wedge subu..,short tail fiber pro..|
MVSKNLSLTYNTSRDATQHEFDVQKGSIIVGNTQPYGSPTIRSTAKGVKYPNVQAAIDDMAAMYELPLNTVIANDDGIEPGGKPQQDEFKFSGIVAYPGKTKDQPIQFNFLGFVVTALVGETGEMVAAKVLRELQIAMNNNFVINRVNFGASNDILQIVYNDCQPHNIGEFVECGIRISQTITSPARPGYGVWSRLGTQTIALDNAGGNTVLYYFKRVS
>ID:APU01486.1 |[Aeromonas phage 65.2]||_Aeromonas_phage_65.2_.gbk|baseplate protein|885|KY290955(236567):81633-82517:-1 ^SEED:fig|6666666.172300.peg.95^ Aeromonas phage 65.2, complete genome.|neighbours:ID:APU01485.1(-1),ID:APU01487.1(-1)|neighbour_genes:tail fibers,baseplate wedge subu..|
MPEYTVRYEWSSSNDGISWTVVADPTAATDNLKITPTNLAYGKTKYKVVIEELNPLGAVTSTVESDVASATVFDGRTSGKPTRARDGSKIRSRKSTDHEFIQTPVMDTLSVVGNIGNATLQDITKHVDFPTVQNAISDAAYVGRLNVNSIIINTDNTDPGGSPQLDTLVFSGLVSSPNAGDVAILDIFGRRVTVPDGSSATAVRDATLEMLLDFQTNDLYVRDVVPLGTDTINFAYRDMRDHTPEPWSQYGMNMDWSVGSPARYGYGYWNMFLSEDKTANDTSVVKLYYWKRIG
>ID:YP_004300936.1 |[Aeromonas virus 65]||_Aeromonas_phage_65_.gbk|11|870|NC_015251(235229):81735-82604:-1 ^GeneID:10323359^ Aeromonas phage 65, complete genome.|neighbours:ID:YP_004300935.1(-1),ID:YP_004300937.1(-1)|neighbour_genes:12,9plus10|
MINIYKQPSNVTYYSGSAYQFSVLASSDLPEYTVRYEWSSSNDGISWTVVADPTAATDNLKITPTNLAYGKTKYKVVIEELNPLGAVTSTVESDVASATVFDGRTSGKPTRARDGSKIRSRKSTDHEFIQTRNGYTFGCWNIGNATLQDITKHVDFPTVQNAISDAAYVGRLNVNSIIINTDNTDPGGSPQLDTLVFSGLVSSPNAGDVAILDIFGRRVTVPDGSSATAVRDATLEMLLDFQTNDLYVRDVVPLGTDTINFCLSRYARSYPRAMEPIRYEYGLVGRISC
>ID:ATI17411.1 |[Aeromonas phage AS-szw]||_Aeromonas_phage_AS-szw_.gbk|baseplate wedge subu..|972|MF498773(229957):92358-93329:1 ^^ Aeromonas phage AS-szw, complete genome.|neighbours:ID:ATI17410.1(1),ID:ATI17412.1(1)|neighbour_genes:baseplate wedge tail..,short tail fibers pr..|
MISIFQQPRSLTYYAGSSYQLSILASTNNVDAELRYSWESSVDSNTWTAVVDASAATDNLRVLPSNASYNHGYFRCRVKEVNSTSGAELSSLDSSVVTVTMFDGRTNTDMTRSRMASMIKSRKASDHEFNGDSTLETLSVVGGIGNLTIQDARSHNKFKTVENAISDAAYVGRLNKGSVIINIDNTDPSGKPQIDTLTFSGAISSPISGMPVVLDVFGTRIEVADGVSPTFVRDKVFDLLKQFEVDGLYVRDVTKLSSDSINFTYRDLRDHTPEPWSEYGMTVDWVVGSPASYGYGYWEMFFKEDKVAIDTTVTTLYYWKRIG
>ID:ASU00185.1 |[Aeromonas phage AS-zj]||_Aeromonas_phage_AS-zj_.gbk|baseplate wedge subu..|972|MF448340(229929):197950-198921:1 ^^ Aeromonas phage AS-zj, complete genome.|neighbours:ID:ASU00186.1(1),ID:ASU00184.1(1)|neighbour_genes:baseplate wedge tail..,short tail fibers pr..|
MISIFQQPRSLTYYAGSSYQLSILASTNNVDAELRYSWESSVDSNAWTAVVDASAATDNLRVLPSNASYNHGYFRCRVKEVNSTSGAELSSLDSSVVTVTMFDGRTNTDMTRSRMASMIKSRKASDHEFNGDPTLETLSVVGGIGNLTIQDARSHNKFKTVENAISDAAYVGRLNKGSVIINIDNTDPGGKPQIDTLTFSGAISSPISGMPVVLDVFGTRIEVADGVSPTFVRDKVFDLLKQFEVDGLYVRDVTKLSSDSINFTYRDLRDHTPEPWSEYGMTIDWVVGSPASYGYGYWEMFFKEDKVAIDTTVTTLYYWKRIG
>ID:NP_944093.1 |[Aeromonas virus Aeh1]||_Aeromonas_phage_Aeh1_.gbk|11|975|NC_005260(233234):138389-139363:1 ^GeneID:2658196^ Aeromonas phage Aeh1, complete genome.|neighbours:ID:NP_944092.1(1),ID:NP_944094.1(1)|neighbour_genes:10,gp12 short tail fibe..|
MINIYQQPVDITFTYGSRFSFSVGANTDIDTGYVTYRWEWTAPGTSNWAAIQHPSATLMSVVILPSMGTTYDTNDFRCVIAEYDNLGVKKSELITSIVKGIKFEGRTSVAKTKTSDAVLIRSRLARHSEFELHPSLDNTFLSDNIGLATLHDAEDNITHPNVQSAIVDIADGMTMPIGSVIIERKNNDPSGKAQQTVLQFDGIVASPVGGVDAVLNVFGRRVVIADKSIAAQVKDQVLTILADFENKGLYVKNVSSVSATSISFEHRDHKAHVPPAWTQYGVTMTGLVASPPAKGYGQWQKFAEINITGLDASVSKLYYWERIS
>ID:AUE22740.1 |[Aeromonas phage Ah1]||_Aeromonas_phage_Ah1_.gbk|baseplate wedge subu..|975|MG250483(221116):126239-127213:1 ^^ Aeromonas phage Ah1, complete genome.|neighbours:ID:AUE22739.1(1),ID:AUE22741.1(1)|neighbour_genes:baseplate wedge subu..,12_1|
MINIYQQPVDITFAYGSRFSFSVGANTDIDNGYVTYRWEWTAPSTANWAAIQHPSATLMSVVILPSMGTVYNTNDFRCVITEYDNLGVKKSELITSIVKGIKFEGRTSVAKTKTSDAVLIRSRLARHSEFELHPSLDNTFLSDNIGLATLQDAEDNITHPNVQSAIVDLADGMTLPVGSVIIERKNDDPSGKAQQTVLQFDGIIASPVADVDVVLNVFGRRVVIADKSIAAQVKDQVLTILADFENAGLYVKNVSSVSATSISFEHRDHKNHVPPAWTQYGVTMTGLVASPAAKGYGQWQKFAETNITGLDAAVSKLYYWERIS
>ID:QAX98459.1 |[Aeromonas phage AsFcp_2]||_Aeromonas_phage_AsFcp_2_.gbk|baseplate wedge subu..|975|MH791401(219171):73984-74958:1 ^^ UNVERIFIED: Aeromonas phage AsFcp_2, complete genome.|neighbours:ID:QAX98458.1(1),ID:QAX98460.1(1)|neighbour_genes:baseplate wedge subu..,fibritin neck whiske..|
MINIYQQPASITFAQGSRFTFSIGANTDIDDGYVTYRWEWTAPGTSNWAAIQHPSATLMSVIVIPSMANVYGTNDFRCVLTEYNALGAKKTEMISAIAKGIKFDGRTNVAKTKTSDAVLIRSRLSRHSEFEMHPSLDNTFLSDNIGLATLQDSEDNITHPNVQSAIVDLADGMTMPIGAVIIERKNNDPSGKAQQTVLQFDGIVASPVGGTDAIISAFGRRIKIADKSIAAQVKDQVLTILADYENAGLYVKNVISASATSISFEHRDHKSHVPPAWTQCGITMTGLVASPASKGYGQWQKFAETNITGLDAAVSKLYYWERIS
>ID:QAX97851.1 |[Aeromonas phage Asswx_1]||_Aeromonas_phage_Asswx_1_.gbk|baseplate wedge subu..|972|MH791398(229103):100047-101018:1 ^^ UNVERIFIED: Aeromonas phage Asswx_1, complete genome.|neighbours:ID:QAX97850.1(1),ID:QAX97852.1(1)|neighbour_genes:baseplate wedge tail..,short tail fibers pr..|
MISIFQQPRSLTYYAGSSYQLSILASTNNVDAELRYSWESSVDSNAWTAVVDASAATDNLRVLPSNASYNHGYFRCRVKEVNSTSGAELSSLDSSVVTVTMFDGRTNTDMTRSRMASMIKSRKASDHEFNGDPTLETLSVVGGIGNLTIQDARSHNKFKTVENAISDAAYVGRLNKGSVIINIDNTDPGGKPQIDTLTFSGAISSPISGMPVVLDVFGTRIEVADGVSPTFVRDKVFDLLKQFEVDGLYVRDVTKLSSDSINFTYRDLRDHTPEPWSEYGMTIDWVVGSPASYGYGYWEMFFKEDKVAIDTTVTTLYYWKRIG
>ID:QAY01299.1 |[Aeromonas phage Aswh_1]||_Aeromonas_phage_Aswh_1_.gbk|baseplate wedge subu..|972|MH791414(229730):137456-138427:-1 ^^ UNVERIFIED: Aeromonas phage Aswh_1, complete genome.|neighbours:ID:QAY01298.1(-1),ID:QAY01300.1(-1)|neighbour_genes:short tail fibers pr..,baseplate wedge tail..|
MITIFQQPQNITYYAGSPYTFTIAATTSLPNAELKYSWSSSSNGTSWADVIDPSAASDKLKMPPTNPLYSNKYFRVKITEVDSNTSAELSNVTSGVAMATPFDGRTSVDPSRAREGSKIRSRRANDLEFIQETSLDGLATTGNIGSATLQDASRHTPFPTIQNAIMDAANVGRMNNQSVIINLDNRDPSGVPQSDLLTFSGAVASDMVGSPTTFDIFGTRLTVADGTSETSFRDAVYAVLQSFKDQGLYIKDLSTVGVDSISFTYKDMRDHTPQPWAKNGINMAWVVGSPASYGNGYWERFLTEDKVLADSSMVTLYYWKKIG
>ID:YP_007010352.1 |[Aeromonas phage CC2]||_Aeromonas_phage_CC2_.gbk|baseplate wedge subu..|972|NC_019538(231743):170091-171062:-1 ^GeneID:14016216^ Aeromonas phage CC2, complete genome.|neighbours:ID:YP_007010351.1(-1),ID:YP_007010353.1(-1)|neighbour_genes:short tail fibers,baseplate wedge tail..|
MISIFQQPRSLTYYAGSSYQLSILASTNNVDAELRYSWESSVDSNAWTAVVDASAATDNLRVLPSNASYNHGYFRCRVKEVNSTSGAELSSLDSSVVTVTMFDGRTNTDMTRSRMASMIKSRKASDHEFNGDPTLETLSVVGGIGNLTIQDARSHNKFKTVENAISDAAYVGRLNKGSVIINIDNTDPSGKPQIDTLTFSGAISSPISGMPVVLDVFGTRIEVADGVSPTFVRDKVFDLLKQFEVDGLYVRDVTKLSSDSINFTYRDLRDHTPEPWSEYGMTVDWVVGSPASYGYGYWEMFFKEDKVAIDTTVTTLYYWKRIG
>ID:YP_009011628.1 |[Aeromonas phage PX29]||_Aeromonas_phage_PX29_.gbk|11|975|NC_023688(222006):124359-125333:1 ^GeneID:18560123^ Aeromonas phage PX29, complete genome.|neighbours:ID:YP_009011627.1(1),ID:YP_009011629.1(1)|neighbour_genes:10,12|
MINIYQQPASITFAQGSRFTFSIGANTDIDDGYVTYRWEWTAPGTSNWAAIQHPSATLMSVIVIPSMANVYGTNDFRCVVTEYDALGVKKTELISAIAKGIKFDGRTTVAKTKTSDAVLIRSRLSRHSEFEMHPSLDNTFLSDNIGLATLQDSEDNITHPNVQSAIVDLADGMTMPIGAVIIERKNNDPSGKAQQTVLQFDGIVASPVGGTDAIISAFGRRIKIADKSIAAQVKDQVLTILADYENAGLYVKNVISASATSISFEHRDHKSHVPPAWTQCGITMTGLVASPASKGYGQWQKFAETNITGLDAAVSKLYYWERIS
>ID:YP_003969631.1 |[Aeromonas phage phiAS5]||_Aeromonas_phage_phiAS5_.gbk|baseplate wedge subu..|975|NC_014636(225268):222599-223573:1 ^GeneID:9861749^ Aeromonas phage phiAS5, complete genome.|neighbours:ID:YP_003969630.1(1),ID:YP_003969632.1(1)|neighbour_genes:baseplate wedge subu..,short tail fibers pr..|
MINIYQQPASVTFAFGSRFSFFVGADTDIDTGYVTYSWEWTAPGTANWAAIQHPSAKLMTVVILPSMTGPYDTNDFRCVVTEFNNLGVKQSEIITEVVKGVKFDGRTTISVTKTTDAPRIRSRMSRHSEFEMHPSLANTFLSDNIGLATLQDAEDNITHPNVQSAIVDIADGMTMPVGAVIIERKNNDPSGKAQQTILQFDGTIAAPIGDTNAVLNVFGRRVVIADKAIAAQVKDQVLTILADFENKGLYVKNVSSLSATSISFDHRDHKQHVPPTWTQYGVTMTGLVGSPAARGYGQWQKFAETNITGTDSTVSKLYYWERIS
>ID:YP_803100.1 |[Escherichia virus RB32]||_Bacteriophage_RB32_.gbk|11|660|NC_008515(165890):87457-88116:1 ^GeneID:4405477^ Bacteriophage RB32, complete genome.|neighbours:ID:YP_803099.1(1),ID:YP_803101.1(1)|neighbour_genes:10,12|
MSLLNNKAGVISRLADFLGFRTKKNDISVMNNQPVGAVTISQIAKGFYDPNVESAINDVRNMAEQQVGAVLVNISGVSPTGVQQTDYWSFEGTVTDTSAKPGDPVIVNMFGIPVKATNGMTSIEFTSAVRIALQEMVAKFIAIDSFEDHPTIGNKIQVKYLDNQEHILEQYSDKGITFKQEIISPSKPGYGTWQLLGAQTVTLDSHTQPTVFYYFERIA
>ID:YP_009218539.1 |[Citrobacter phage IME-CF2]||_Citrobacter_phage_IME-CF2_.gbk|baseplate wedge subu..|663|NC_029013(177688):122-784:-1 ^GeneID:26644753,SEED:fig|1527524.5.peg.1^ Citrobacter phage IME-CF2, complete genome.|neighbours:start(),ID:YP_009218540.1(-1)|neighbour_genes:start(),baseplate wedge subu..|
MTQFISKTREGAKVPSREADFLQYEMGTKDPLIGGKRTIGGANVDQLRKGVDYPNVQSAIDDLYTLSQQIPINGVIMMTEDSPPTAVQQVETITFDGTVQNPDPDQTKATVHVYGFPFVFDNTTNASTVCETVYNKFTEFVNDEKYFDLVTRKGLNGEILEVRFIDCVPHPVTNATENGISMVGTIDVQARSGYGTWSKLGEVDLAVTPAVPIYYFKRIA
>ID:YP_009195020.1 |[Citrobacter phage Margaery]||_Citrobacter_phage_Margaery_.gbk|baseplate wedge subu..|663|NC_028755(178182):117623-118285:1 ^^ Citrobacter phage Margaery, complete genome.|neighbours:ID:YP_009195019.1(1),ID:YP_009195021.1(1)|neighbour_genes:baseplate wedge subu..,short tail fiber pro..|
MTQFISKTREGAKVPSREADFLQYEMGTKEPLIGGKRTIGGANVDQLRKGVDYPNVQSAIDDLYSLSQQIPINGVIMMTEDSPPSAVQQVESITFDGTVSNPDPDQTQATIHVYGFPFVFDNTTNASTVCETVYNKFVEFVNDEKYFDLVTRKGLNGEILEVRFIDSVPHPVTNKTEYGISMVGTIDVQAKSGYGTWTKLGEIDLAVTPAVPIYYFKRIA
>ID:AYJ73064.1 |[Citrobacter phage Maroon]||_Citrobacter_phage_Maroon_.gbk|baseplate wedge subu..|663|MH823906(178830):118038-118700:1 ^^ Citrobacter phage Maroon, complete genome.|neighbours:ID:AYJ73063.1(1),ID:AYJ73065.1(1)|neighbour_genes:baseplate wedge subu..,short tail fibers pr..|
MTQFISKTREGAKVPSREADFLQYEMGTKEPLIGGKRTIGGANVDQLRKGVDYPNVQSAIDDLYSLSQQIPINGVIMMTEDSPPSAVQQVESITFDGTVSNPDPDQTQATIHVYGFPFVFDNTTNASTVCETVYNKFVEFVNDEKYFDLVTRKGLNGEILEVRFIDSVPHPVTNKTEYGISMVGTIDVQAKSGYGTWTKLGEIDLAVTPAVPIYYFKRIA
>ID:YP_009203896.1 |[Citrobacter phage Merlin]||_Citrobacter_phage_Merlin_.gbk|baseplate wedge subu..|651|NC_028857(172733):90957-91607:1 ^GeneID:26648107^ Citrobacter phage Merlin, complete genome.|neighbours:ID:YP_009203895.1(1),ID:YP_009203897.1(1)|neighbour_genes:baseplate wedge subu..,short tail fibers|
MSLLNNKAGVVSRLADYLQFNTTQNNDVMNKQPYGSITITQLAKGVEYSNIQSAIQDIRSFSIRPINSIEINTDGISPEGVSQTDQWTFTGTVARQDGETSDCIISVFGFNVLVSVGDTAEEVKAKAKLVLEDAVTNNFVVNTVADGTNGNELVVTYIDNQSHNLKPLSSYGITVSSTTLTPGKEGYGVWNRIGTKTETLEGLTDPVLLHYFKRIA
>ID:YP_009097807.1 |[Citrobacter phage Miller]||_Citrobacter_phage_Miller_.gbk|baseplate wedge subu..|663|NC_025414(178171):118586-119248:1 ^InterPro:IPR014791,InterPro:IPR015976,InterPro:IPR015982^ Citrobacter phage Miller, complete genome.|neighbours:ID:YP_009097806.1(1),ID:YP_009097808.1(1)|neighbour_genes:baseplate wedge subu..,short tail fiber pro..|
MTQFISKTREGAKVPSREADFLQYEMGTKDPLIGGKRTIGGANVDQLRKGVDYPNVQSAIDDLYTLSQQIPINGVIMMTEDSPPTAVQQVETITFDGTVQNTDPDQTKATIHVYGFPFVFDNTTNASTVCETVYNKFTEFVNDEKYFDLVTRKGLNGEILEVRFIDCVPHPVTNTTENGISMVGTIDVQARSGYGTWSKLGEVDLAVTPAVPIFYFKRIA
>ID:YP_009146610.1 |[Citrobacter phage Moon]||_Citrobacter_phage_Moon.gbk|baseplate wedge subu..|651|NC_027331(170341):90101-90751:1 ^GeneID:24721776,InterPro:IPR014791,InterPro:IPR015976,InterPro:IPR015982^ Citrobacter phage Moon, complete genome.|neighbours:ID:YP_009146609.1(1),ID:YP_009146611.1(1)|neighbour_genes:baseplate wedge subu..,short tail fiber|
MSLLSNKAGVVSRQADYLQFNSTTNNDVMGKQPYGSLTISQLFKGVEYPNVQSAIEDVRNFSIRAINSIEINTDGVSPEGVAQTDTWTFTGTVIRQDGLPDDCIISAYGFNVTVSVGDTAEEVTAKVKTVLENAVTNNFVINRVEAGTNGNELTVTYIDNQKHVLPSIASKGITVAQTILTPGKEGYGAWTRIGTKTETLVGLADPVLLHYFKRIA
>ID:YP_009285739.1 |[Citrobacter phage vB_CfrM_CfP1]||_Citrobacter_phage_vB_CfrM_CfP1_.gbk|wedge subunit tail p..|663|NC_031057(180219):120551-121213:1 ^GeneID:29079537^ Citrobacter phage vB_CfrM_CfP1, complete genome.|neighbours:ID:YP_009285738.1(1),ID:YP_009285740.1(1)|neighbour_genes:baseplate wedge subu..,tail fibers protein|
MTQFISKTREGAKVPSREADFLQYEMGTKDPLIGGKRTIGGANVDQLRKGVDYPNVQSAIDDLYTLSQQIPINGVIMMTEDSPPTAVQQVETITFDGTVQNTDPDQTKATIHVYGFPFVFDNTTNASTVCETVYNKFTEFVNDEKYFDLVTRKGLNGEILEVRFIDCVPHPVTNTTENGISMVGTIDVQARSGYGTWSKLGEVDLAVTPAVPIFYFKRIA
>ID:SCN45853.1 |[Cronobacter phage Pet-CM3-4]||_Cronobacter_phage_Pet-CM3-4_.gbk|Phage base plate wed..|663|LT614807(171975):92483-93145:1 ^^ Cronobacter phage Pet-CM3-4 genome assembly, chromosome: I.|neighbours:ID:SCN45852.1(1),ID:SCN45854.1(1)|neighbour_genes:Phage baseplate wedg..,Phage long tail fibe..|
MISVSSSKAGLKSRNADFLQYEIAPGSIDVMNTQPIGSNTISQKYKGVDFPNVQSAIEDVRGFAILPIGTIVINDTGVSPEGIQQIDDWTFTGTVAVDGKSEGESVLVDVYGFMVPALIGDTDTEFAAKVKLVLEDAITAGDVISSVEVSTSAGNILNVKYIDNQEHILPSYSSCGVSISASIQSPSKVGYGSWDLIGRQSLTFDGATSPTVLQYFKRMG
>ID:YP_006986474.1 |[Cronobacter phage vB_CsaM_GAP161]||_Cronobacter_phage_vB_CsaM_GAP161_.gbk|baseplate wedge subu..|663|NC_019398(178193):117245-117907:1 ^^ Cronobacter phage vB_CsaM_GAP161, complete genome.|neighbours:ID:YP_006986473.1(1),ID:YP_006986475.1(1)|neighbour_genes:baseplate wedge subu..,short tail fiber pro..|
MTQFISKTREGAKVPSREADFLQYEMGSKLPLIGGKRTIGGANVDQLRKGVEYPNVQSAIDDLYSLSEQIPINGVVTMAEDNSPSAVQQVESITFDGTVQNPDPDQTKATVHVYGFPFVFDNTTNASTVCETVYNKFTEFVNDEKYFDLVTRKGLNGEILEVRFIDAVPHPVTNTSENGISMVGTIDVQAKSGYGTWSKLGQADLPVTPAVTVYYFKRIA
>ID:AOG16330.1 |[Cronobacter phage vB_CsaM_leB]||_Cronobacter_phage_vB_CsaM_leB_.gbk|baseplate wedge subu..|663|KX431559(177907):116829-117491:1 ^^ Cronobacter phage vB_CsaM_leB, complete genome.|neighbours:ID:AOG16329.1(1),ID:AOG16331.1(1)|neighbour_genes:baseplate wedge subu..,short tail fiber pro..|
MTQFISKTREGAKVPSREADFLQYEMGTKEPLIGGKRTIGGANVDQLRKGVDYPNVQSAIDDLYSLSQQIPINGVIMMTEDSPPSAVQQVESITFDGTVSNPDPDQTQATIHVYGFPFVFDNTTNASTVCETVYNKFVEFVNDEKYFDLVTRKGLNGEILEVRFIDSVPHPVTNKTEYGISMVGTIDVQAKSGYGTWTKLGEIDLAVTPAVPIYYFKRIA
>ID:AOG16614.1 |[Cronobacter phage vB_CsaM_leN]||_Cronobacter_phage_vB_CsaM_leN_.gbk|baseplate wedge subu..|663|KX431560(179516):117881-118543:1 ^^ Cronobacter phage vB_CsaM_leN, complete genome.|neighbours:ID:AOG16613.1(1),ID:AOG16615.1(1)|neighbour_genes:baseplate wedge subu..,short tail fiber pro..|
MTQFISKTREGAKVPSREADFLQYEMGTKEPLIGGKRTIGGANVDQLRKGVDYPNVQSAIDDLYSLSQQIPINGVIMMTEDSPPSAVQQVESITFDGTVSNPDPDQTQATIHVYGFPFVFDNTTNASTVCETVYNKFVEFVNDEKYFDLVTRKGLNGEILEVRFIDSVPHPVTNKTEYGISMVGTIDVQAKSGYGTWTKLGEIDLAVTPAVPIYYFKRIA
>ID:YP_009005440.1 |[Enterobacter phage PG7]||_Enterobacter_phage_PG7_.gbk|base plate wedge com..|444|NC_023561(173276):94263-94706:1 ^GeneID:18502455^ Enterobacter phage PG7, complete genome.|neighbours:ID:YP_009005439.1(1),ID:YP_009005441.1(1)|neighbour_genes:baseplate wedge subu..,short tail fibers pr..|
MISVSSSKAGLKSRNADFLQYEIAPGSIDVMNTQPIGSNTISQKYKGVDFPNVQSAIEDVRGFAILPIGTIVINDTGVSPEGIQQIDDWTFTGTVAVDGKSEGESVLVDVYGFMVPALIGDTDTEFAAKVKLVLEDAITAGDVISSS
>ID:AVR55349.1 |[Enterobacter phage myPSH1140]||_Enterobacter_phage_myPSH1140_.gbk|baseplate wedge comp..|663|MG999954(172614):95357-96019:1 ^^ Enterobacter phage myPSH1140, complete genome.|neighbours:ID:AVR55348.1(1),ID:AVR55350.1(1)|neighbour_genes:baseplate wedge subu..,short tail fiber pro..|
MISVSSSKAGLISRSAAFLQYEQAAGSIDVMNTQPVGSNTISQKYQGVEFPNVQSAIEDIRGFAILPIGSIVINDTGVSPEGIQQIDAWTFTGTVSVDGKNTGDSVLVDVYGFMVPATVGDTDTEFTAKAKTVLENAITAGEIISTVEVSSSAGNILNVKYIDNQQHVLPSYSSCGISVSASIQSPSKVGYGTWDLIGRQSLTFDGATSPTVLQYFKRVS
>ID:YP_009607121.1 |[Enterobacter phage phiEap-3]||_Enterobacter_phage_phiEap-3_.gbk|baseplate wedge subu..|669|NC_041980(175814):117901-118569:1 ^GeneID:40083127^ Enterobacter phage phiEap-3, complete genome.|neighbours:ID:YP_009607120.1(1),ID:YP_009607122.1(1)|neighbour_genes:baseplate wedge subu..,short tail fibers|
MAYNNISKTREGARVLSKEADYLQYDTYGKLPLIGGKRSIGEPNIDQTKRGVLYGNVQSAIDDLYTLIEQIPINGVVTMTEDAPPIAVQQVESVSFDGIVQNIDSDQEQAVVHVYGFPFIFDNGTNAATVCETAYNKFSEFVAAEKYFAEVNRKGVDGTILECRFIDSVPHPATNISENGIRQIGTIDVAAKNGYGSWVKLGSGFLPDVTPQVTVYYFKRIA
>ID:YP_009167974.1 |[Escherichia phage AR1]|AR1|_Enterobacteria_phage_AR1_DNA_.gbk|11|660|NC_027983(167435):87165-87824:1 ^GeneID:26041905^ Enterobacteria phage AR1 DNA, complete genome.|neighbours:ID:YP_009167973.1(1),ID:YP_009167975.1(1)|neighbour_genes:10,12|
MSLLNNKAGVISRLADFLGFRTKKNDISVMNNQPVGAVTISQIAKGFYDPNVESAINDVRNMAEQQVGAVLVNISGVSPTGVQQTDYWSFEGTVNDTSAKPGDTVIVNMFGIPVKATNGMTSIEFTSAVRTALQEMVAKFIAIDSFEDHPTIGNKIQVKYLDNQEHILEQYSDKGITFKQEIISPSKPGYGTWQLLGAQTVTLDSHTQPTVFYYFERIA
>ID:ANZ51039.1 |[Enterobacteria phage ATK47]||_Enterobacteria_phage_ATK47.gbk|baseplate wedge subu..|660|KT184309(170020):81087-81746:-1 ^^ Enterobacteria phage ATK47, complete genome.|neighbours:ID:ANZ51038.1(-1),ID:ANZ51040.1(-1)|neighbour_genes:short tail fiber pro..,baseplate wedge subu..|
MTVLNTKAGVISRHADFLNYRKNPAQIDVLNNQAVGSVTISQLARGFYDANVESAINDVHNMARADIGTVVTNTSGVSPEGAAQVDYWTFSGDVLDDTLDTGTPVVINVFGLAVKATIGMTDNELTAQVRIALQEAIANQIAISSYKDHPTEGNKLQVTYLDNQRHVLPTYASFGVTISQEILSEAKSGYGTWNLLGAQTVTLDNHDTPTVFYHFVRAS
>ID:ANZ51162.1 |[Enterobacteria phage ATK48]||_Enterobacteria_phage_ATK48.gbk|baseplate wedge subu..|660|KT184310(169729):9591-10250:-1 ^^ Enterobacteria phage ATK48, complete genome.|neighbours:ID:ANZ51161.1(-1),ID:ANZ51163.1(-1)|neighbour_genes:head completion neck..,baseplate wedge subu..|
MTVLNTKAGVISRHADFLNYRKNPAQIDVLNNQAVGSVTISQLARGFYDANVESAINDVHNMARADIGTVVTNTSGVSPEGAAQVDYWTFSGDVLDDTLDTGTPVVINVFGLAVKATIGMTDNELTAQVRIALQEAIANQIAISSYKDHPTEGNKLQVTYLDNQRHVLPTYASFGVTISQEILSEAKSGYGTWNLLGAQTVTLDNHDTPTVFYHFVRAS
>ID:ANZ50758.1 |[Enterobacteria phage Aplg8]||_Enterobacteria_phage_Aplg8_.gbk|baseplate wedge comp..|660|KT184308(168496):32012-32671:1 ^^ Enterobacteria phage Aplg8, complete genome.|neighbours:ID:ANZ50757.1(1),ID:ANZ50759.1(1)|neighbour_genes:baseplate wedge subu..,short tail fibers pr..|
MSLLNNKAGVISRLADFLGFRPKAGNIDVMNRQSVGSVTISQLAKGFYEPNVESAINDVHNFSIKDVGTIITNKTGVSPEGVSQTDYWAFSGTVTDDSLPPGSPVTVLVFGLPVSATTGMTAIEFVAKVRVALQEAIASFTAINSYKDHPTDGSKLEVTYLDNQKHVLSTYSTYGITISQEIISESKPGYGTWNLLGAQTVTLDNQQTPTVLYHFERTA
>ID:YP_007004289.1 |[Enterobacteria phage Bp7]||_Enterobacteria_phage_Bp7_.gbk|baseplate wedge subu..|666|NC_019500(168066):150229-150894:-1 ^GeneID:14007903^ Enterobacteria phage Bp7, complete genome.|neighbours:ID:YP_007004288.1(-1),ID:YP_007004290.1(-1)|neighbour_genes:short tail fibers,baseplate wedge subu..|
MTLTEMKSGLKSRLADYLELSYTSDKPTAVADQRPIGGPSANQTQKGVYFPTVQSAIDDIAFRTELPVNSVIITTENRAPGFIQQSDKITFTGSISSGGELGDPVIIKVFGLPVEVLVGDSSVLVASKVNDVFLDAIANSYILAETAIDALDQSTLNIKYNDYQNHIFSPYKQSGCTISHTIVQQPRAGYGKWEYLGNSTQSLAGGTVNGTIPLYYYKRLY
>ID:YP_004010020.1 |[Enterobacter phage CC31]||_Enterobacteria_phage_CC31_.gbk|11|663|NC_014662(165540):86828-87490:1 ^GeneID:9926316^ Enterobacteria phage CC31, complete genome.|neighbours:ID:YP_004010019.1(1),ID:YP_004010021.1(1)|neighbour_genes:10,12|
MISVSSSKAGLKSRSAAFLQYELASGSIDVMNTQPLGSNTISQKYQGVDFPNVQSAIEDVRGFAILPIGSIVINDTGTSPEGIQQIDDWTFTGTVEFEGKTTGDSVLVDVYGFMVPALVGDTDTEFTAKVKTTLENAITAGEIISSVEVSSSAGNILNVKYIDNQEHVLPSYSSCGISISASIQSPSKVGYGSWELIGRQSLTFDGASAPTVLQYFKRMG
>ID:YP_009118830.1 |[Enterobacteria phage GEC-3S]||_Enterobacteria_phage_GEC-3S_.gbk|Putative baseplate w..|645|NC_025425(163424):79215-79859:1 ^GeneID:23301186^ Enterobacteria phage GEC-3S complete genome.|neighbours:ID:YP_009118829.1(1),ID:YP_009118831.1(1)|neighbour_genes:Putative baseplate w..,Putative short tail ..|
MISKTRSKASVFSSDAAFISYDPGSKDPVIGGSRPIGGVNVDQSRKGSYVSNVQSAIDDLYSLSMIRIGDVLVTTNSTPPQAAGQIETLSFSGSVNNQHNPDANKVFIDVLGYPFIVDVGSSGVSLCEKVTEKFTELMNKNIMFKEVKRKGSSNDQLEIHYIDSLEHPPTDINKYGITITGNVDSPARVGYGSWSRMGTEEKFGTTLYYFKRIA
>ID:ANZ51583.1 |[Enterobacteria phage GiZh]||_Enterobacteria_phage_GiZh_.gbk|baseplate wedge subu..|660|KT184311(166514):137195-137854:1 ^^ Enterobacteria phage GiZh, complete genome.|neighbours:ID:ANZ51582.1(1),ID:ANZ51584.1(1)|neighbour_genes:baseplate wedge subu..,short tail fiber pro..|
MSLLNNKAGVISRLADFLGFRPKAGNIDVMNRQSVGSVTISQLAKGFYEPNVESAINDVHNFSIKDIGTIITNKTGVSPEGVSQTDYWAFSGTVTDDSLPPGSPVTVLVFGLPVSATTGMTAIEFVAKVRVALQEAIASFTAINSYKDHPTDGSKLEVTYLDNQKHVLSTYSTYGITISQEIISESKPGYGTWNLLGAQTVTLDNQQTPTVLYHFERTA
>ID:YP_003734299.1 |[Enterobacteria phage IME08]||_Enterobacteria_phage_IME08_.gbk|11|702|NC_014260(172253):86826-87527:1 ^GeneID:9384459^ Enterobacteria phage IME08, complete genome.|neighbours:ID:YP_003734298.1(1),ID:YP_003734300.1(1)|neighbour_genes:10,12|
MYNRLSLGEDCVMTLTEMKSGLKSRLADFLEFSFTTNQPAAVAGQRPIGGPSANQTQKGVYYPTVQSAIDDIAFRAELPVNAVVTTTENRAPGFIQQSDKLTFSGSISSGGELGDTVIIKVFGLPVEVIVGDSSVLVASKVNDVFISAIADSYILAETSIDPLDQSTLNIKYNDYQNHIFEPFKQAGCTISQTIVQEPRAGYGYWEYLGSTTESMTGGTVNGTTTLYHYKRVS
>ID:YP_002922503.1 |[Escherichia phage JS10]||_Enterobacteria_phage_JS10_.gbk|11|666|NC_012741(171451):87195-87860:1 ^GeneID:7943553^ Enterobacteria phage JS10, complete genome.|neighbours:ID:YP_002922502.1(1),ID:YP_002922504.1(1)|neighbour_genes:10,12|
MTLTEMKSGLKSRLADYLELSYTSDKPTAVADQRPIGGPSANQTQKGVYFPTVQSAIDDIAFRTELPVNSVIITTENRAPGFIQQSDKITFTGSISSGGELGDPVIIKVFGLPVEVLVGDSSVLVASKVNDVFLDAIANSYILAETSIDALDQSTLNIKYNDYQNHIFSPYKQSGCTISHTIVQQPRAGYGKWEYLGNSTQSLAGGTVNGTIPLYYYKRLY
>ID:YP_001595286.1 |[Escherichia phage JS98]||_Enterobacteria_phage_JS98.gbk|baseplate wedge subu..|666|NC_010105(170523):88263-88928:1 ^^ Enterobacteria phage JS98, complete genome.|neighbours:ID:YP_001595285.1(1),ID:YP_001595287.1(1)|neighbour_genes:baseplate wedge subu..,gp12 short tail fibe..|
MTLTEMKSGLKSRLADYLELSYTSDKPTAVADQRPIGGPSANQTQKGVYFPTVQSAIDDIAFRTELPVNSVIITTENRAPGFIQQSDKITFTGSISSGGELGDPVIIKVFGLPVEVLVGDSSVLVASKVNDVFLDAIANSYILAETAIDALDQSTLNIKYNDYQNHIFSPYKQSGCTISHTIVQQPRAGYGKWEYLGNSTQSLAGGTVNGTIPLYYYKRLY
>ID:YP_002922221.1 |[Escherichia phage JSE]||_Enterobacteria_phage_JSE_.gbk|11|645|NC_012740(166418):81926-82570:1 ^GeneID:7943189^ Enterobacteria phage JSE, complete genome.|neighbours:ID:YP_002922220.1(1),ID:YP_002922222.1(1)|neighbour_genes:10,gp12 Short tail fibe..|
MISKTRSKASVFSSDAAFISYDPGSKDPIIGDIRPIGGLNVDQSRKGSFINNVQSAIDDLYSISMLNVGDVLVTTNSTPPEAAGQIETLSFTGTVTNKHDPAAKKVVIEVLGYPFVVNVGTSNVALCEMVTTKFTELKDKSILFSKVQRKGTGNDQIEIQYIDSNAHEATVVEKYGISVRGEINSPARYGYGAWSRLGTEEKFDSTLFYFKRIA
>ID:ANZ51782.1 |[Enterobacteria phage Kha5h]||_Enterobacteria_phage_Kha5h_.gbk|baseplate wedge subu..|660|KT184312(167318):112106-112765:1 ^^ Enterobacteria phage Kha5h, complete genome.|neighbours:ID:ANZ51781.1(1),ID:ANZ51783.1(1)|neighbour_genes:baseplate wedge subu..,short tail fiber pro..|
MSLLNNKAGVISRLADFLGFRPKAGNIDVMNRQSVGSVTISQLAKGFYEPNVESAINDVHNFSIKDVGTIITNKTGVSPEGVSQTDYWAFSGTVTDDSLPPGSPVTVLVFGLPVSATTGMTAIEFVAKVRVALQEAIASFTAINSYKDHPTDGSKLEVTYLDNQKHVLSTYSTYGITISQEIISESKPGYGTWNLLGAQTVTLDNQQTPTVFYHFERTA
>ID:YP_001469490.1 |[Escherichia phage Phi1]||_Enterobacteria_phage_Phi1_.gbk|11|645|NC_009821(164270):78777-79421:1 ^GeneID:5602199^ Enterobacteria phage Phi1, complete genome.|neighbours:ID:YP_001469489.1(1),ID:YP_001469491.1(1)|neighbour_genes:10,12|
MISKTRSKASVFSSDAAFISYDPGSKDPVIGGSRPIGGVNVDQSRKGSYVSNVQSAIDDLYSLSMIRIGDVLVTTNSTPPQAAGQIETLSFSGSVNNQHNPDANKVLIDVLGYPFIVDVGSSGVSLCEKVTEKFTELMNKNIMFKEVKRKGSSNDQLEIHYIDSLEHPPTDISKYGITITGNVDSPARVGYGSWSRMGTEEKFGTTLYYFKRIA
>ID:YP_009202891.1 |[Escherichia phage QL01]||_Enterobacteria_phage_QL01.gbk|baseplate wedge subu..|666|NC_028847(170527):87075-87740:1 ^GeneID:26629879^ Enterobacteria phage QL01, complete genome.|neighbours:ID:YP_009202890.1(1),ID:YP_009202892.1(1)|neighbour_genes:baseplate wedge subu..,short tail fibers pr..|
MTLTEMKSGLKSRLADYLELSYTSDKPTAVADQRPIGGPSANQTQKGVYFPTVQSAIDDIAFRTELPVNSVIITTENRAPGFIQQSDKITFTGSISSGGELGDPVIIKVFGLPVEVLVGDSSVLVASKVNDVFLDAIANSYILAETAIDALDQSTLNIKYNDYQNHIFSPYKQSGCTISHTIVQQPRAGYGKWEYLGNSTQSLAGGTVNGTIPLYYYKRLY
>ID:AIT74251.1 |[Enterobacteria phage RB10]||_Enterobacteria_phage_RB10_.gbk|baseplate wedge subu..|660|KM606999(168401):85366-86025:1 ^^ Enterobacteria phage RB10, complete genome.|neighbours:ID:AIT74250.1(1),ID:AIT74252.1(1)|neighbour_genes:baseplate wedge subu..,short tail fiber|
MSLLNNKAGVISRLADFLGFRTKKNDISVMNNQPVGAVTISQIAKGFYDPNVESAINDVRNMAEQQVGAVLVNISGVSPTGVQQTDYWSFEGTVTDTSAKPGDPVIVNMFGIPVKATNGMTSIEFTSAVRTALQEMVVKFIAIDSFEDHPTIGNKIQVKYLDNQEHILEQYSDKGITFKQEIISPSKPGYGTWQLLGAQTVTLDSHTQPTVFYYFERIA
>ID:YP_002854493.1 |[Escherichia virus RB14]||_Enterobacteria_phage_RB14_.gbk|11|660|NC_012638(165429):86034-86693:1 ^GeneID:7803909^ Enterobacteria phage RB14, complete genome.|neighbours:ID:YP_002854492.1(1),ID:YP_002854494.1(1)|neighbour_genes:10,12|
MSLLNNKAGVISRLADFLGFRTKKNDISVMNNQPVGAVTISQIAKGFYDPNVESAINDVRNMAEQQVGAVLVNISGVSPTGVQQTDYWSFEGTVTDTSAKPGDPVIVNMFGIPVKATNGMTSIEFTSAVRTALQEMVVKFIAIDSFEDHPTIGNKIQVKYLDNQEHILEQYSDKGITFKQEIISPSKPGYGTWQLLGAQTVTLDSHTQPTVFYYFERIA
>ID:YP_003858498.1 |[Escherichia virus RB16]||_Enterobacteria_phage_RB16_.gbk|11|663|NC_014467(176788):117753-118415:1 ^GeneID:9712939^ Enterobacteria phage RB16, complete genome.|neighbours:ID:YP_003858497.1(1),ID:YP_003858499.1(1)|neighbour_genes:10,12|
MTQFISKTREGAKVPSREADFLQYEMGTKDPLIGGKRTIGGANVDQLRKGVDYPNVQSAIDDLYTLSQQIPINGVIMMTEDSPPTAVQQVETITFDGTVQNTDPDQTKATIHVYGFPFVFDNTTNASTVCETVYNKFTEFVNDEKYFDLVTRKGLNGEILEVRFIDCVPHPVTNTTENGISMVGTIDVQARSGYGTWSKLGEVDLAVTPAVPIFYFKRIA
>ID:AXF42467.1 |[Enterobacteria phage RB18]||_Enterobacteria_phage_RB18_.gbk|baseplate wedge subu..|660|MH553563(166677):87012-87671:1 ^^ Enterobacteria phage RB18, complete genome.|neighbours:ID:AXF42466.1(1),ID:AXF42468.1(1)|neighbour_genes:baseplate wedge subu..,short tail fibers pr..|
MSLLNNKAGVISRLADFLGFRPKAGNIDVMNRQSVGSVTISQLAKGFYEPNVESAINDVHNFSIKDVGTIITNKTGVSPEGVSQTDYWAFSGTVTDDSLPPGSPVTVLVFGLPVSATTGMTAIEFVAKVRVALQEAIASFTAINSYKDHPTDGSKLEVTYLDNQKHVLSTYSTYGITISQEIISESKPGYGTWNLLGAQTVTLDNQQTPTVFYHFERTA
>ID:YP_009102362.1 |[Enterobacteria phage RB27]||_Enterobacteria_phage_RB27_.gbk|baseplate wedge subu..|660|NC_025448(165179):85738-86397:1 ^GeneID:22113146^ Enterobacteria phage RB27, complete genome.|neighbours:ID:YP_009102361.1(1),ID:YP_009102363.1(1)|neighbour_genes:baseplate wedge subu..,short tail fiber|
MSLLNNKAGVISRLADFLGFRTKKNDISVMNNQPVGAVTISQIAKGFYDPNVESAINDVRNMAEQQVGAVLINISGVSPTGVQQTDYWSFEGTVTDTSAKPGDPVIVNMFGIPVKATNGMTSIEFTSAVRIALQEMVAKFIAIDSFEDHPTIGNKIQVKYLDNQEHILEQYSDKGITFKQEIISPSKPGYGTWQLLGAQTVTLDSHTQPTVFYYFERIA
>ID:AIT74797.1 |[Enterobacteria phage RB33]||_Enterobacteria_phage_RB33_.gbk|baseplate wedge subu..|660|KM607001(166007):87576-88235:1 ^^ Enterobacteria phage RB33, complete genome.|neighbours:ID:AIT74796.1(1),ID:AIT74798.1(1)|neighbour_genes:baseplate wedge subu..,short tail fiber|
MSLLNNKAGVISRLADFLGFRTKKNDISVMNNQPVGAVTISQIAKGFYDPNVESAINDVRNMAEQQVGAVLVNISGVSPTGVQQTDYWSFEGTVTDTSAKPGDPVIVNMFGIPVKATNGMTSIEFTSAVRIALQEMVAKFIAIDSFEDHPTIGNKIQVKYLDNQEHILEQYSDKGITFKQEIISPSKPGYGTWQLLGAQTVTLDSHTQPTVFYYFERIA
>ID:YP_009098542.1 |[Escherichia phage RB3]||_Enterobacteria_phage_RB3_.gbk|baseplate wedge subu..|660|NC_025419(168402):85367-86026:1 ^GeneID:22113906^ Enterobacteria phage RB3, complete genome.|neighbours:ID:YP_009098541.1(1),ID:YP_009098543.1(1)|neighbour_genes:baseplate wedge subu..,short tail fiber|
MSLLNNKAGVISRLADFLGFRTKKNDISVMNNQPVGAVTISQIAKGFYDPNVESAINDVRNMAEQQVGAVLVNISGVSPTGVQQTDYWSFEGTVTDTSDKPGDPVIVNMFGIPVKATNGMTSIEFTSAVRTALQEMVVKFIAIDSFEDHPTIGNKIQVKYLDNQEHILEQYSDKGITFKQEIISPSKPGYGTWQLLGAQTVTLDSHTQPTVFYYFERIA
>ID:YP_239187.1 |[Escherichia virus RB43]||_Enterobacteria_phage_RB43_.gbk|11|663|NC_007023(180500):119111-119773:1 ^GeneID:3416288^ Enterobacteria phage RB43, complete genome.|neighbours:ID:YP_239186.1(1),ID:YP_239188.1(1)|neighbour_genes:10,12|
MTQFISKTREGAKVPSREADFLQYEMGTKDPLIGGKRTIGGANVDQLRKGVDYPNVQSAIDDLYTLSQQIPINGVIMMTEDSPPTAVQQVETITFDGTVQNTDPDQTKATIHVYGFPFVFDNTTNASTVCETVYNKFTEFVNDEKYFDLVTRKGLNGEILEVRFIDCVPHPVTNTTENGISMVGTIDVQARSGYGTWSKLGEVDLAVTPAVPIFYFKRIA
>ID:NP_891717.1 |[Escherichia phage RB49]||_Enterobacteria_phage_RB49_.gbk|11|645|NC_005066(164018):78035-78679:1 ^GeneID:1725541^ Enterobacteria phage RB49, complete genome.|neighbours:ID:NP_891716.1(1),ID:NP_891718.1(1)|neighbour_genes:10,gp12 Short tail fibe..|
MISKTRSKASVFSSDAAFISYDPGSKDPVIGGSRPIGGVNVDQSRKGSYVSNVQSAIDDLYSLSMIRIGDVLVTTNSTPPQAAGQIETLSFSGSVNNQHNPDANKVLIDVLGYPFIVDVGSSGVSLCEKVTEKFTELMNKNIMFKEVKRKGSSNDQLEIHYIDSLEHPPTDINKYGITITGNVDSPARVGYGSWSRMGTEEKFGTTLYYFKRIA
>ID:YP_002854115.1 |[Enterobacteria phage RB51]||_Enterobacteria_phage_RB51_.gbk|11|660|NC_012635(168394):89387-90046:1 ^GeneID:7803421^ Enterobacteria phage RB51, complete genome.|neighbours:ID:YP_002854114.1(1),ID:YP_002854116.1(1)|neighbour_genes:10,12|
MSLLNNKAGVISRLADFLGFRTKKNDISVMNNQPVGAVTISQIAKGFYDPNVESAINDVRNMAEQQVGAVLVNISGVSPTGVQQTDYWSFEGTVTDTSAKPGDPVIVNMFGIPVKATNGMTSIEFTSAVRTALQEMVAKFIAIDSFEDHPTIGNKIQVKYLDNQEHILEQYSDKGITFKQEIISPSKPGYGTWQLLGAQTVTLDSHTQPTVFYYFERIA
>ID:AIT75068.1 |[Enterobacteria phage RB55]||_Enterobacteria_phage_RB55_.gbk|baseplate wedge subu..|660|KM607002(168896):89837-90496:1 ^^ Enterobacteria phage RB55, complete genome.|neighbours:ID:AIT75067.1(1),ID:AIT75069.1(1)|neighbour_genes:baseplate wedge subu..,short tail fiber|
MSLLNNKAGVISRLADFLGFRPKTGDIDVMNRQSVGSVTISQLAKGFYEPNIESAINDVHNFSIKDVGTIITNKTGVSPEGVSQTDYWAFSGTVTDDSLPPGSPITVLVFGLPVSATTGMTAIEFVAKVRVALQEAIASFTAINSYKDHPTDGSKLEVTYLDNQKHVLSTYSTYGITISQEIISESKPGYGTWNLLGAQTVTLDNQQTPTVFYHFERTA
>ID:AIT75341.1 |[Enterobacteria phage RB59]||_Enterobacteria_phage_RB59_.gbk|baseplate wedge subu..|660|KM607003(168966):89850-90509:1 ^^ Enterobacteria phage RB59, complete genome.|neighbours:ID:AIT75340.1(1),ID:AIT75342.1(1)|neighbour_genes:baseplate wedge subu..,short tail fiber|
MSLLNNKAGVISRLADFLGFRPKTGDIDVMNRQSVGSVTISQLAKGFYEPNIESAINDVHNFSIKDVGTIITNKTGVSPEGVSQTDYWAFSGTVTDDSLPPGSPITVLVFGLPVSATTGMTAIEFVAKVRVALQEAIASFTAINSYKDHPTDGSKLEVTYLDNQKHVLSTYSTYGITISQEIISESKPGYGTWNLLGAQTVTLDNQQTPTVFYHFERTA
>ID:AIT73164.1 |[Enterobacteria phage RB5]||_Enterobacteria_phage_RB5_.gbk|baseplate wedge subu..|660|KM606995(168394):85359-86018:1 ^^ Enterobacteria phage RB5, complete genome.|neighbours:ID:AIT73163.1(1),ID:AIT73165.1(1)|neighbour_genes:baseplate wedge subu..,short tail fiber|
MSLLNNKAGVISRLADFLGFRTKKNDISVMNNQPVGAVTISQIAKGFYDPNVESAINDVRNMAEQQVGAVLVNISGVSPTGVQQTDYWSFEGTVTDTSDKPGDPVIVNMFGIPVKATNGMTSIEFTSAVRTALQEMVVKFIAIDSFEDHPTIGNKIQVKYLDNQEHILEQYSDKGITFKQEIISPSKPGYGTWQLLGAQTVTLDSHTQPTVFYYFERIA
>ID:YP_009167529.1 |[Enterobacteria phage RB68]||_Enterobacteria_phage_RB68_.gbk|baseplate wedge subu..|660|NC_027979(168401):89387-90046:1 ^GeneID:26041639^ Enterobacteria phage RB68, complete genome.|neighbours:ID:YP_009167528.1(1),ID:YP_009167530.1(1)|neighbour_genes:base plate wedge com..,short tail fiber|
MSLLNNKAGVISRLADFLGFRTKKNDISVMNNQPVGAVTISQIAKGFYDPNVESAINDVRNMAEQQVGAVLVNISGVSPTGVQQTDYWSFEGTVTDTSAKPGDPVIVNMFGIPVKATNGMTSIEFTSAVRTALQEMVAKFIAIDSFEDHPTIGNKIQVKYLDNQEHILEQYSDKGITFKQEIISPSKPGYGTWQLLGAQTVTLDSHTQPTVFYYFERIA
>ID:NP_861862.1 |[Escherichia phage RB69]||_Enterobacteria_phage_RB69_.gbk|11|660|NC_004928(167560):92622-93281:1 ^GeneID:1494288^ Enterobacteria phage RB69, complete genome.|neighbours:ID:NP_861861.1(1),ID:NP_861863.1(1)|neighbour_genes:10,gp12 Short tail fibe..|
MTILNTKAGVISREADFLGFRKNPTQIDILNNQGVGSVTISQLAKGFYDDNVESAINDVHNIARADVGTVTINTSGVSPEGTSQVDYWSFSGSVTDPSLPDGSPVIVKVYGLPVNATVGMTADEFVVQLRTTLRNAISDQLAIAEYKDDPTVGTKLQITYLDNQRHVLPTYSSYGITVSQEIVSQAKSGYGTWNLLGAQTITLDSHTSPTTFYYFVRTA
>ID:AIT73435.1 |[Enterobacteria phage RB6]||_Enterobacteria_phage_RB6_.gbk|baseplate wedge subu..|660|KM606996(168394):85359-86018:1 ^^ Enterobacteria phage RB6, complete genome.|neighbours:ID:AIT73434.1(1),ID:AIT73436.1(1)|neighbour_genes:baseplate wedge subu..,short tail fiber|
MSLLNNKAGVISRLADFLGFRTKKNDISVMNNQPVGAVTISQIAKGFYDPNVESAINDVRNMAEQQVGAVLVNISGVSPTGVQQTDYWSFEGTVTDTSAKPGDPVIVNMFGIPVKATNGMTSIEFTSAVRTALQEMVVKFIAIDSFEDHPTIGNKIQVKYLDNQEHILEQYSDKGITFKQEIISPSKPGYGTWQLLGAQTVTLDSHTQPTVFYYFERIA
>ID:AIT73706.1 |[Enterobacteria phage RB7]||_Enterobacteria_phage_RB7_.gbk|baseplate wedge subu..|660|KM606997(168395):85360-86019:1 ^^ Enterobacteria phage RB7, complete genome.|neighbours:ID:AIT73705.1(1),ID:AIT73707.1(1)|neighbour_genes:baseplate wedge subu..,short tail fiber|
MSLLNNKAGVISRLADFLGFRTKKNDISVMNNQPVGAVTISQIAKGFYDPNVESAINDVRNMAEQQVGAVLVNISGVSPTGVQQTDYWSFEGTVTDTSAKPGDPVIVNMFGIPVKATNGMTSIEFTSAVRTALQEMVVKFIAIDSFEDHPTIGNKIQVKYLDNQEHILEQYSDKGITFKQEIISPSKPGYGTWQLLGAQTVTLDSHTQPTVFYYFERIA
>ID:AIT73978.1 |[Enterobacteria phage RB9]||_Enterobacteria_phage_RB9.gbk|baseplate wedge subu..|660|KM606998(168395):85360-86019:1 ^^ Enterobacteria phage RB9, complete genome.|neighbours:ID:AIT73977.1(1),ID:AIT73979.1(1)|neighbour_genes:baseplate wedge subu..,short tail fiber|
MSLLNNKAGVISRLADFLGFRTKKNDISVMNNQPVGAVTISQIAKGFYDPNVESAINDVRNMAEQQVGAVLVNISGVSPTGVQQTDYWSFEGTVTDTSAKPGDPVIVNMFGIPVKATNGMTSIEFTSAVRTALQEMVVKFIAIDSFEDHPTIGNKIQVKYLDNQEHILEQYSDKGITFKQEIISPSKPGYGTWQLLGAQTVTLDSHTQPTVFYYFERIA
>ID:ADJ39876.1 |[Enterobacteria phage T4T]||_Enterobacteria_phage_T4T_.gbk|11|660|HM137666(168920):89872-90531:1 ^^ Enterobacteria phage T4T, complete genome.|neighbours:ID:ADJ39875.1(1),ID:ADJ39877.1(1)|neighbour_genes:10,12|
MSLLNNKAGVISRLADFLGFRPKTGDIDVMNRQSVGSVTISQLAKGFYEPNIESAINDVHNFSIKDVGTIITNKTGVSPEGVSQTDYWAFSGTVTDDSLPPGSPITVLVFGLPVSATTGMTAIEFVAKVRVALQEAIASFTAINSYKDHPTDGSKLEVTYLDNQKHVLSTYSTYGITISQEIISESKPGYGTWNLLGAQTVTLDNQQTPTVFYHFERTA
>ID:NP_049769.1 |[Escherichia virus T4]||_Enterobacteria_phage_T4_.gbk|11|660|NC_000866(168903):89893-90552:1 ^GeneID:1258638^ Enterobacteria phage T4, complete genome.|neighbours:ID:NP_049768.1(1),ID:NP_049770.1(1)|neighbour_genes:10,12|
MSLLNNKAGVISRLADFLGFRPKTGDIDVMNRQSVGSVTISQLAKGFYEPNIESAINDVHNFSIKDVGTIITNKTGVSPEGVSQTDYWAFSGTVTDDSLPPGSPITVLVFGLPVSATTGMTAIEFVAKVRVALQEAIASFTAINSYKDHPTDGSKLEVTYLDNQKHVLSTYSTYGITISQEIISESKPGYGTWNLLGAQTVTLDNQQTPTVFYHFERTA
>ID:AHY83544.1 |[Escherichia virus T4]|wild|_Enterobacteria_phage_T4_strain_wild.gbk|baseplate wedge subu..|660|KJ477684(168922):89874-90533:1 ^^ Enterobacteria phage T4 strain wild, complete genome.|neighbours:ID:AHY83528.1(1),ID:AHY83531.1(1)|neighbour_genes:baseplate wedge tail..,tail sheath stabiliz..|
MSLLNNKAGVISRLADFLGFRPKTGDIDVMNRQSVGSVTISQLAKGFYEPNIESAINDVHNFSIKDVGTIITNKTGVSPEGVSQTDYWAFSGTVTDDSLPPGSPITVLVFGLPVSATTGMTAIEFVAKVRVALQEAIASFTAINSYKDHPTDGSKLEVTYLDNQKHVLSTYSTYGITISQEIISESKPGYGTWNLLGAQTVTLDNQQTPTVFYHFERTA
>ID:AXN58191.1 |[Enterobacteria phage T6]||_Enterobacteria_phage_T6_.gbk|baseplate wedge subu..|660|MH550421(168706):84922-85581:1 ^^ Enterobacteria phage T6, complete genome.|neighbours:ID:AXN58190.1(1),ID:AXN58192.1(1)|neighbour_genes:baseplate wedge subu..,short tail fibers pr..|
MSLLNNKAGVISRLADFLGFRPKTGDIDVMNRQSVGSVTISQLAKGFYEPNVESAINDVHNFSIKDVGTIITNKTGVSPEGVSQTDYWAFSGTVTDDSLPPGSPVTVLVFGLPVSATTGMTAIEFVAKVRVALQEAIASFTAINSYKDHPTDGSKLEVTYLDNQKHVLSTYSTYGITISQEIISESKPGYGTWNLLGAQTVTLDNQQTPTVFYHFERTA
>ID:YP_004063854.1 |[Escherichia phage vB_EcoM_VR7]||_Enterobacteria_phage_vB_EcoM-VR7_.gbk|11|666|NC_014792(169285):85510-86175:1 ^GeneID:10021398^ Enterobacteria phage vB_EcoM-VR7, complete genome.|neighbours:ID:YP_004063853.1(1),ID:YP_004063855.1(1)|neighbour_genes:10,12|
MTTLTNKKASVISRHAGYLQFDYTTTDSTAVAGNRYIGGPSANQTNDGVFYPTVQSAIDDIAFRAELPVGSIITRHENTAPGFISQSDKIKFTGSISGETLGATVLIKVFGFPVEVIVGDSSVLVASKVNDVLLTAISQGLILAETAIDALDQSILNITYNDYQNHIFESKSQYGCVMEQTIVQQPRAGYGQWEYLGAQDVTLQGGSVNGPTSLYYYKRVY
>ID:YP_006986711.1 |[Escherichia phage vB_EcoM_ACG-C40]||_Enterobacteria_phage_vB_EcoM_ACG-C40_.gbk|baseplate wedge comp..|660|NC_019399(167396):87551-88210:1 ^^ Enterobacteria phage vB_EcoM_ACG-C40, complete genome.|neighbours:ID:YP_006986710.1(1),ID:YP_006986712.1(1)|neighbour_genes:baseplate wedge subu..,short tail fibers|
MSLLNNKAGVISRLADFLGFRTKKNDISIMNNQPVGAVTISQISKGFYDSNVESAINDVRNMAEQPVGAVLVNISGVSPTGVQQTDYWSFEGTVTDTSVKSGDPVIVNMFGIPVKATNGMTSIEFTSAVRIALQEMVVKFIAIDSFEDHPTIGNKIQVKYLDNQEHILEQYSDKGITFKQEIISPSKPGYGTWQLLGAQTVTLDSHTQPTVFYYFERVA
>ID:AWD91522.1 |[Enterobacteria phage vB_EcoM_IME339]||_Enterobacteria_phage_vB_EcoM_IME339_.gbk|baseplate wedge subu..|660|MH051915(164366):80948-81607:-1 ^^ Enterobacteria phage vB_EcoM_IME339, complete genome.|neighbours:ID:AWD91521.1(-1),ID:AWD91523.1(-1)|neighbour_genes:short tail fibers,baseplate wedge subu..|
MSLLNNKAGVISRLADFLGFRPKTGDIDVMNRQSVGSVTISQLAKGFYEPNVESAINDVHNFSIKDVGTIITNKTGVSPEGVSQTDYWAFSGTVTDDSLPPGSPVTVLVFGLPVSATTGMTAIEFVAKVRVALQEAIASFTAINSYKDHPTDGSKLEVTYLDNQKHVLSTYSTYGITISQEIISESKPGYGTWNLLGAQTVTLDNQQTPIVLYHFERTA
>ID:AWD91778.1 |[Enterobacteria phage vB_EcoM_IME340]||_Enterobacteria_phage_vB_EcoM_IME340_.gbk|baseplate wedge comp..|660|MH051916(165549):81237-81896:-1 ^^ Enterobacteria phage vB_EcoM_IME340, complete genome.|neighbours:ID:AWD91777.1(-1),ID:AWD91779.1(-1)|neighbour_genes:short tail fibers,baseplate wedge comp..|
MSLLNNKAGVISRLADFLGFRTKKNDISVMNNQPVGAVTISQIAKGFYDPNVESAINDVRNMAEQQVGAVLVNISGVSPTGVQQTDYWSFEGTVNDTSAKPGDPVIVNMFGIPVKATNGMTSIEFTSAVRTALQEMVAKFIAIDSFEDHPTIGNKIQVKYLDNQEHILEQYSDKGITFKQEIISPSKPGYGTWQLLGAQTVTLDSHTQPTVFYYFERIA
>ID:YP_009207350.1 |[Escherichia phage vB_EcoM_VR20]||_Enterobacteria_phage_vB_EcoM_VR20.gbk|baseplate wedge subu..|666|NC_028894(170336):88532-89197:1 ^GeneID:26633849^ Enterobacteria phage vB_EcoM_VR20, complete genome.|neighbours:ID:YP_009207349.1(1),ID:YP_009207351.1(1)|neighbour_genes:baseplate wedge subu..,short tail fibers pr..|
MTTLTNKKAGVISRHAGYLQFDYTTTDSTAVAGNRYIGGPSANQTNDGVFYPTVQSAIDDIAFRAELPVGSIITRHENTAPGFISQSDKIKFTGSISGENLGETVLIKVFGFPVEVIVGDSSVLVASKVNDVLLTAISQGMIISATAIDALDQSILNITYNDYQNHIFAPTTQYGCVMEQTIVQQPRSGYGQWEYLGAQDVVLQGGSVNGPTSLYHYKRVY
>ID:YP_009209916.1 |[Escherichia phage vB_EcoM_VR25]||_Enterobacteria_phage_vB_EcoM_VR25_.gbk|baseplate wedge subu..|666|NC_028925(170822):87711-88376:1 ^GeneID:26636336^ Enterobacteria phage vB_EcoM_VR25, complete genome.|neighbours:ID:YP_009209915.1(1),ID:YP_009209917.1(1)|neighbour_genes:baseplate wedge subu..,short tail fibers pr..|
MTTLTNKKASVISRQAGYLQFDYTTTDSTAVAGNRYIGGPSANQTNDGVFYPTVQSAIDDIAFRAELPVGSIITRHENTAPGFISQSDKIKFTGSISGETLGATVLIKVFGFPVEVIVGDSSVLVASKVNDVLLTAISQGLILAETAIDALDQSILNITYNDYQNHIFESKSQYGCVMEQTIVQQPRAGYGQWEYLGAQDVTLQGGSVNGPTSLYYYKRVY
>ID:YP_009214006.1 |[Escherichia phage vB_EcoM_VR26]||_Enterobacteria_phage_vB_EcoM_VR26_.gbk|baseplate wedge subu..|666|NC_028957(171541):85918-86583:1 ^GeneID:26640462^ Enterobacteria phage vB_EcoM_VR26, complete genome.|neighbours:ID:YP_009214005.1(1),ID:YP_009214007.1(1)|neighbour_genes:baseplate wedge subu..,short tail fiber pro..|
MKTLTNKKAGVISRHASYLEFQNTSKNITAVMGQRAIGGPSATQTTEGIFYPTVQSAIDDIAFRYELPVGSVITNTNNLSPAAISQSDKIKFTGSISGAGVGDTVLFFIFGIPVEVIVGDSAVLVASKVNDALLTAVADSLIVSSSAIDSVDQSILNITYNDYQNHNFAPFAQYGCTLSQTITQQPRGGYGSWEYLGTSTQTLSGGSANGTISLYHYKRVS
>ID:YP_009205852.1 |[Escherichia phage vb_EcoM-VR5]||_Enterobacteria_phage_vB_EcoM_VR5.gbk|baseplate wedge subu..|666|NC_028881(170473):85703-86368:1 ^GeneID:26632465^ Enterobacteria phage vB_EcoM_VR5, complete genome.|neighbours:ID:YP_009205851.1(1),ID:YP_009205853.1(1)|neighbour_genes:baseplate wedge subu..,short tail fibers pr..|
MTLTEMKSGLKSRLADYLELSYTSDKPTAVADQRPIGGPSANQTQKGVYFPTVQSAIDDIAFRAELPVNSVIITTENRAPGFIQQSDKITFTGSISSGGELGDPVIIKVFGLPVEVIVGDSSVLVASKVNDVFLDAIANSYILAETAIDALDQSTLNIKYNDYQNHIFSPYKQSGCTISHTIVQQPRSGYGKWEYLGNSTQSLAGGTVNGTIPLYYYKRLY
>ID:AWD90307.1 |[Erwinia phage Cronus]||_Erwinia_phage_Cronus_.gbk|baseplate wedge prot..|687|MH059636(175774):88461-89147:1 ^^ Erwinia phage Cronus, complete genome.|neighbours:ID:AWD90306.1(1),ID:AWD90308.1(1)|neighbour_genes:baseplate wedge subu..,tail fibers protein|
MTKIFSKTREGAKVYSREADYLEYRQDSDPLIANTNDIGSVSTDQLELGVEYPTIQGAIQDLKTVAVGNIGDVKINTTGNMPGAVSQVGSVQFTGSVNIINTNYDPENPVELKQIITILGVPVEIIQGETADQVAVKFVAAAQEYETKGIVFTQIQQSSSDPTVVEFVHADYRVHSYTDFLKYGLTATFTVSSPPQNGQGSWVLLGQESKTFTGATDPVTLYYYKRYA
>ID:YP_009592798.1 |[Escherichia coli O157 typing phage 3]||_Escherichia_coli_O157_typing_phage_3_.gbk|baseplate wedge prot..|660|NC_041863(168733):58654-59313:-1 ^GeneID:40068292^ Escherichia coli O157 typing phage 3, complete genome.|neighbours:ID:YP_009592797.1(-1),ID:YP_009592799.1(-1)|neighbour_genes:short tail fiber pro..,hypothetical protein|
MTVLNTKAGVISRHADFLNYRKNPDQIDVLNNQAVGSVTISQLARGFYDANVESAINDVHNMARADIGTVVTNTSGVSPEGTAQVDYWTFSGDVLDDTLAPGTPVVINVFGLAVKATIGMTDNELTAQVRIALQEAIANQIAISSYKDHPSEGNKLQVTYLDNQRHVLPTYASFGVTISQEILSEAKSGYGTWNLLGAQTVTLDNHNTPTVFYHFVRAS
>ID:YP_009593158.1 |[Escherichia coli O157 typing phage 6]||_Escherichia_coli_O157_typing_phage_6_.gbk|baseplate wedge prot..|660|NC_041864(160570):101248-101907:1 ^GeneID:40068655^ Escherichia coli O157 typing phage 6, complete genome.|neighbours:ID:YP_009593157.1(1),ID:YP_009593159.1(1)|neighbour_genes:hypothetical protein,short tail fiber pro..|
MTVLNTKAGVISRHADFLNYRKNPDQIDVLNNQAVGSVTISQLARGFYDANVESAINDVHNMARADIGTVVTNTSGVSPEGTAQVDYWTFSGDVLDDTLAPGTPVVINVFGLAVKATIGMTDNELTAQVRIALQEAIANQIAISSYKDHPSEGNKLQVTYLDNQRHVLPTYASFGVTISQEILSEAKSGYGTWNLLGAQTVTLDNHNTPTVFYHFVRAS
>ID:YP_009225095.1 |[Escherichia phage APCEc01]||_Escherichia_phage_APCEc01_.gbk|baseplate wedge subu..|660|NC_029091(168771):92563-93222:-1 ^GeneID:26796048^ Escherichia phage APCEc01, complete genome.|neighbours:ID:YP_009225094.1(-1),ID:YP_009225096.1(-1)|neighbour_genes:putative short tail ..,baseplate wedge subu..|
MTVLNTKAGVISRHADFLNYRKNPAQIDVLNNQAVGSVTISQLARGFYDANVESAINDVHNMARADIGTVVTNTSGVSPEGTAQVDYWTFSGDVLDDTLAPGTPVVINVFGLAVKATIGMTDNELTAQVRIALQEAIANQIAISSYKDHPSEGNKLQVTYLDNQRHVLPTYASFGVTISQEILSEAKSGYGTWNLLGAQTVTLDNHDTPTVFYHFVRAS
>ID:QAU03634.1 |[Escherichia phage AnYang]||_Escherichia_phage_AnYang_.gbk|baseplate wedge subu..|666|MK234886(169215):56417-57082:1 ^^ Escherichia phage AnYang, complete genome.|neighbours:ID:QAU03633.1(1),ID:QAU03635.1(1)|neighbour_genes:baseplate wedge subu..,short tail fibers pr..|
MTLTEMKSGLKSRLADFLEFSFTTNQPAAVAGQRPIGGPSANQTQKGVYYPTVQSAIDDIAFRAELPVNAVVTTTENRAPGFIQQSDKLTFSGSISSGGELGDTVIIKVFGLPVEVIVGDSSVLVASKVNDAFISAIADSYILAETSIDPLDQSTLNIKYNDYQNHIFEPFKQAGCTISQTIVQEPRAGYGYWEYLGSTTESMTGGTVNGTTTLYHYKRVS
> |[Tevenvirinae Escherichia_phage_CF2]||_Escherichia_phage_CF2.gb|baseplate wedge subu..|660|NC_041919.1(168188):70275-70934:-1 ^RAST2:fig|1198136.52.peg.97^ Tevenvirinae Escherichia_phage_CF2|neighbours:(-1),(-1)|neighbour_genes:Phage straight tail ..,hypothetical protein|
MSLLNNKAGVISRLADFLGFRTKKNDISVMNNQPVGAVTISQIAKGFYDPNVESAINDVRNMAEQPVGAVLVNISGVSPTGVQQTDYWSFEGTVTDTSVKSGDPVIVNMFGIPVKATNGMTSIEFTSAVRIALQEMVVKFIAIDSFEDHPTIGNKIQVKYLDNQEHILEQYSDKGITFKQEIISPSKPGYGTWQLLGAQTVTLDSHTQPTVFYYFERVA
>ID:QBO61167.1 |[Escherichia phage D5505]||_Escherichia_phage_D5505_.gbk|putative baseplate w..|660|MK327929(168049):87874-88533:1 ^^ Escherichia phage D5505, complete genome.|neighbours:ID:QBO61166.1(1),ID:QBO61168.1(1)|neighbour_genes:putative baseplate w..,long tail fiber, pro..|
MSLLNNKAGVISRLADFLGFRTKKNDISVMNNQPVGAVTISQISKGFYDSNVESAINDVRNMAEQPVGAVLVNISGVSPTGVQQTDYWSFEGTVTDTSVKSGDPVIVNMFGIPVKATNGMTSIEFTSAVRIALQEMVVKFIAIDSFEDHPTIGNKIQVKYLDNQEHILEQYSDKGITFKQEIISPSKPGYGTWQLLGAQTVTLDSHTQPTVFYYFERVA
>ID:YP_009602108.1 |[Escherichia phage ECD7]||_Escherichia_phage_ECD7_.gbk|baseplate wedge subu..|645|NC_041936(164706):80419-81063:1 ^GeneID:40077962^ Escherichia phage ECD7, complete genome.|neighbours:ID:YP_009602107.1(1),ID:YP_009602109.1(1)|neighbour_genes:baseplate wedge subu..,short tail fibers pr..|
MISKTRSKASVFSSDAAFISYDPGSKDPVIGGSRPIGGVNVDQSRKGSYVNNVQSAIDDLYSLSMIRIGDVLVTTNSTAPQSAGQIETLTFAGSVNNQHNPEAKKVLIDVLGYPFIVDVGSSGVSLCEKVTEKFTELMNKNIMFKEVKRKGSSNDQLEIHYIDSLEHQPTDINKYGITITGNVDSPARVGYGSWSRMGTEEKFGTTLYYFKRIA
>ID:YP_009102629.1 |[Escherichia phage ECML-134]||_Escherichia_phage_ECML-134_.gbk|baseplate wedge prot..|660|NC_025449(166783):86896-87555:1 ^GeneID:22111812^ Escherichia phage ECML-134, complete genome.|neighbours:ID:YP_009102628.1(1),ID:YP_009102630.1(1)|neighbour_genes:baseplate wedge prot..,tail fiber protein|
MSLLNNKAGVISRLADFLGFRTKKNDISVMNNQPVGAVTISQIAKGFYDPNVESAINDVRNMAEQQVGAVLVNISGVSPTGVQQTDYWSFEGTVTDTSAKPGDPVIVNMFGIPVKATNGMTSIEFTSAVRTALQEMVAKFIAIDSFEDHPTIGNKIQVKYLDNQEHILEQYSDKGITFKQEIISPSKPGYGTWQLLGAQTVTLDSHTQPTVFYYFERIA
>ID:QAY00194.1 |[Escherichia phage EcWhh-1]||_Escherichia_phage_EcWhh-1.gbk|baseplate wedge subu..|666|MH791409(170524):149975-150640:1 ^^ UNVERIFIED: Escherichia phage EcWhh-1, complete genome.|neighbours:ID:QAY00193.1(1),ID:QAY00195.1(1)|neighbour_genes:baseplate wedge subu..,short tail fibers pr..|
MTLTEMKSGLKSRLADYLELSYTSDKPTAVADQRPIGGPSANQTQKGVYFPTVQSAIDDIAFRTELPVNSVIITTENRAPGFIQQSDKITFTGSISSGGELGDPVIIKVFGLPVEVLVGDSSVLVASKVNDVFLDAIANSYILAETAIDALDQSTLNIKYNDYQNHIFSPYKQSGCTISHTIVQQPRAGYGKWEYLGNSTQSLAGGTVNGTIPLYYYKRLY
> |[Tevenvirinae Escherichia_phage_HP3]||_Escherichia_phage_HP3.gb|baseplate wedge subu..|660|NC_041920.1(170254):101610-102269:1 ^RAST2:fig|1198136.53.peg.194^ Tevenvirinae Escherichia_phage_HP3|neighbours:(1),(1)|neighbour_genes:hypothetical protein,hypothetical protein|
MTVLNTKAGVISRHADFLNYRKNPAQIDVLNNQAVGSVTISQLARGFYDANVESAINDVHNMARADIGTVVTNTSGISPEGTAQVDYWTFSGDVLDDTLAPGTPVVINVFGLAVKATIGMTDNELTAQVRIALQEAIANQIAISSYKDHPSEGNKLQVTYLDNQRHVLPTYASFGVTISQEILSEAKSGYGTWNLLGAQTVTLDNHDTPTVFYHFVRAS
>ID:YP_009148600.1 |[Escherichia phage HY01]||_Escherichia_phage_HY01_.gbk|putative baseplate w..|660|NC_027349(166977):86948-87607:1 ^GeneID:24722779^ Escherichia phage HY01, complete genome.|neighbours:ID:YP_009148599.1(1),ID:YP_009148601.1(1)|neighbour_genes:putative baseplate w..,putative short tail ..|
MSLLNNKAGVISRLADFLGFRTKKNDISVMNNQPVGAVTISQIAKGFYDPNVESAINDVRNMAEQQVGAVLVNISGVSPTGVQQTDYWSFDGTVTDTSAKPGDPVIVNMFGIPVKATNGMTSIEFTSAVRTALQEMVAKFIAIDSFEDHPTIGNKIQVKYLDNQEHILEQYSDKGITFKQEIISPSKPGYGTWQLLGAQTVTLDSHTQPTVFYYFERIA
>ID:YP_009284018.1 |[Escherichia phage HY03]||_Escherichia_phage_HY03.gbk|putative base plate ..|660|NC_031047(170770):19333-19992:1 ^GeneID:29078886^ Escherichia phage HY03, complete genome.|neighbours:ID:YP_009284017.1(1),ID:YP_009284019.1(1)|neighbour_genes:putative baseplate w..,hypothetical protein|
MSLLNNKAGVISRLADFLGFRTKKNDISVMNNQPVGAVTISQIAKGFYDPNVESAINDVRNMAEQQVGAVLVNISGVSPTGVQQTDYWSFEGTVTDTSAKPGDPVIVNMFGIPVKATNGMTSIEFTSAVRTALQEMVAKFIAIDSFEDHPTIGNKIQVKYLDNQEHILEQYSDKGITFKQEIISPSKPGYGTWQLLGAQTVTLDSHTQPTVFYYFERIA
>ID:BBG28675.1 |[Escherichia phage KIT03]||_Escherichia_phage_KIT03_.gbk|baseplate wedge subu..|660|AP018932(166848):87444-88103:1 ^^ Escherichia phage KIT03 DNA, complete sequence.|neighbours:ID:BBG28674.1(1),ID:BBG28676.1(1)|neighbour_genes:baseplate wedge subu..,short tail fibers pr..|
MSLLNNKAGVISRLADFLGFRTKKNDISVMNNQPVGAVTISQIAKGFYDPNVESAINDVRNMAEQQVGAVLVNISGVSPTGVQQTDYWSFEGTVTDTSAKPGDPVIVNMFGIPVKATNGMTSIEFTSAVRTALQEMVAKFIAIDSFEDHPTIGNKIQVKYLDNQEHILEQYSDKGITFKQEIISPSKPGYGTWQLLGAQTVTLDSHTQPTVFYYFERIA
>ID:YP_008060722.1 |[Escherichia phage Lw1]||_Escherichia_phage_Lw1_.gbk|baseplate wedge subu..|663|NC_021344(176227):116311-116973:1 ^GeneID:16205030^ Escherichia phage Lw1, complete genome.|neighbours:ID:YP_008060721.1(1),ID:YP_008060723.1(1)|neighbour_genes:baseplate wedge subu..,short tail fiber pro..|
MTQFISKTREGAKVPSREADFLQYEMGTKEPLIGGKRTIGGANVDQLRKGIDYPNVQSAIDDLYSLTQQIPINGVIMMTEDSPPTAVQQVETITFDGTVQNPDPDQTKATVHVYGFPFVFDNTTNASTVCETVFNKFTEFVNDEKYFDLVTRKGLNGEILEVRFIDAVPHPVTNATENGISMVGVIDVQARSGYGTWSKLGEIDLAVTPPVPIYYFKRIA
>ID:YP_009324054.1 |[Escherichia phage MX01]||_Escherichia_phage_MX01_.gbk|baseplate wedge subu..|666|NC_031934(168929):87532-88197:1 ^GeneID:30308963^ Escherichia phage MX01, complete genome.|neighbours:ID:YP_009324053.1(1),ID:YP_009324055.1(1)|neighbour_genes:baseplate wedge subu..,short tail fibers pr..|
MTLTEMKSGLKSRLADYLELSYTSDKPTAVADQRPIGGPSANQTQKGVYFPTVQSAIDDIAFRAELPVNSVIVTTENRAPGFIQQSDKITFTGSISSGGELGDPVIIKVFGLPVEVLVGDSSVLVASKVNDVFLDAIANSYILAETAIDALDQSTLNIKYNDYQNHIFSPYKQSGCTISHTIVQQPRAGYGKWEYLGNSTQSLAGGTVNGTIPLYYYKRLY
>ID:AYR04077.1 |[Escherichia phage OLB35]||_Escherichia_phage_OLB35_.gbk|baseplate wedge subu..|660|MH992122(169140):92144-92803:1 ^^ UNVERIFIED: Escherichia phage OLB35, complete genome.|neighbours:ID:AYR04076.1(1),ID:AYR04078.1(1)|neighbour_genes:baseplate wedge subu..,short tail fibers pr..|
MTILNTKAGVISREADFLGFRKNPTQIDILNNQGVGSVTISQLAKGFYDDNVESAINDVHNIARADVGTVTINTSGVSPEGTSQVDYWSFSGSVTDPSLPDGSPVIVKVYGLPVNATVGMTADEFVVQLRTTLRNAISDQLAIAEYKDDPTVGTKLQITYLDNQRHILPTYSAYGITVSQEIVSQAKSGYGTWNLLGAQTITLDNHTSPTTFYYFVRSA
>ID:ANH49708.1 |[Escherichia phage PE37]||_Escherichia_phage_PE37_.gbk|baseplate wedge subu..|660|KU925172(166423):76304-76963:-1 ^^ Escherichia phage PE37, complete genome.|neighbours:ID:ANH49707.1(-1),ID:ANH49709.1(-1)|neighbour_genes:short tail fiber pro..,baseplate wedge subu..|
MSLLNNKAGVISRLADFLGFRTKKNDISVMNNQPVGAVTISQIAKGFYDPNVESAINDVRNMAEQQVGAVLVNISGVSPTGVQQTDYWSFEGTVTDTSAKPGDPVIVNMFGIPVKATNGMTSIEFTSAVRTALQEMVAKFIAIDSFEDHPTVGNKIQVKYLDNQEHILEQYSDKGITFKQEIISPSKPGYGTWQLLGAQTVTLDSHTQPTVFYYFERIA
>ID:BBC14494.1 |[Escherichia phage PP01]||_Escherichia_phage_PP01.gbk|11|660|LC348379(167812):87522-88181:1 ^^ Escherichia phage PP01 DNA, complete sequence.|neighbours:ID:BBC14493.1(1),ID:BBC14495.1(1)|neighbour_genes:10,12|
MSLLNNKAGVISRLADFLGFRTKKNDISVMNNQPVGAVTISQIAKGFYDPNVESAINDVRNMAEQQVGAVLINISGVSPTGVQQTDYWSFEGTVTDTSAKPGDPVIVNMFGIPVKATNGMTSIEFTSAVRIALQEMVAKFIAIDSFEDHPTIGNKIQVKYLDNQEHILEQYSDKGITFKQEIISPSKPGYGTWQLLGAQTVTLDSHTQPTVFYYFERIA
>ID:AWY07836.1 |[Escherichia phage SF]||_Escherichia_phage_SF_.gbk|baseplate wedge subu..|660|MH359124(168695):28976-29635:-1 ^^ Escherichia phage SF, complete genome.|neighbours:ID:AWY07835.1(-1),ID:AWY07837.1(-1)|neighbour_genes:short tail fibers pr..,baseplate wedge subu..|
MTILNTKAGVISREADFLGFRKNPTQIDILNNQGVGSVTISQLAKGFYDDNVESAINDVHNIARADVGTVTINTSGVSPEGTSQVDYWSFSGSVTDPSLPDGSPVIVKVYGLPVNATVGMTADEFVVQLRTTLRNAISDQLAIAEYKDDPTDGTKLQITYLDNQRHVLPTYSAYGITVSQEIVSQAKSGYGTWNLLGAQTLTLDNHTSPTTFYYFVRTA
>ID:YP_009608505.1 |[Escherichia phage ST0]||_Escherichia_phage_ST0.gbk|baseplate wedge subu..|660|NC_041990(170496):138209-138868:-1 ^GeneID:40084527^ Escherichia phage ST0, complete genome.|neighbours:ID:YP_009608504.1(-1),ID:YP_009608506.1(-1)|neighbour_genes:short tail fiber pro..,hypothetical protein|
MTVLNTKAGVISRHADFLNYRKNPAQIDVLNNQAVGSVTISQLARGFYDANVESAINDVHNMARADIGTVVTNTSGVSPEGAAQVDYWTFSGDVLDDTLDTGTPVVINVFGLAVKATIGMTDNELTAQVRIALQEAIANQIAISSYKDHPTEGNKLQVTYLDNQRHVLPTYASFGVTISQEILSEAKSGYGTWNLLGAQTVTLDNHDTPTVFYHFVRAS
>ID:BBC14775.1 |[Escherichia phage T2]||_Escherichia_phage_T2.gbk|11|660|LC348380(163825):85892-86551:1 ^^ Escherichia phage T2 DNA, complete sequence.|neighbours:ID:BBC14774.1(1),ID:BBC14776.1(1)|neighbour_genes:10,12|
MSLLNNKAGVISRLADFLGFRPKTGDIDVMNRQSVGSVTISQLAKGFYEPNIESAINDVHNFSIKDVGTIITNKTGVSPEGVSQTDYWAFSGTVTDDSLPPGSPVTVLVFGLPVSATTGMTAIEFVAKVRVALQEAIASFTAINSYKDHPTDGSKLEVTYLDNQKHVLSTYSTYGITISQEIISESKPGYGTWNLLGAQTVTLDNQQTPTVFYHFERTA
>ID:YP_009281493.1 |[Escherichia phage UFV-AREG1]||_Escherichia_phage_UFV-AREG1_.gbk|baseplate wedge prot..|660|NC_031030(170788):86900-87559:1 ^GeneID:29063686^ Escherichia phage UFV-AREG1, complete genome.|neighbours:ID:YP_009281492.1(1),ID:YP_009281494.1(1)|neighbour_genes:baseplate wedge comp..,putative short tail ..|
MSLLNNKAGVISRLADFLGFRTKKNDISVMNNQPVGAVTISQIAKGFYDSNVESAINDVRNMAEQQVGAVLVNISGVSPTGVQQTDYWSFEGTVNDTSAKPGDPVIVNMFGIPVKATNGMTSVEFTSAVRTALQEMVAKFIAIDSFEDHPTIGNKIQVKYLDNQEHILEQYSDKGITFKQEIISPSKPGYGTWQLLGAQTVTLDSHTQPTVFYYFERIA
>ID:YP_009323361.1 |[Escherichia phage WG01]||_Escherichia_phage_WG01_.gbk|baseplate wedge subu..|666|NC_031928(169936):88316-88981:1 ^GeneID:30308487^ Escherichia phage WG01, complete genome.|neighbours:ID:YP_009323360.1(1),ID:YP_009323362.1(1)|neighbour_genes:baseplate wedge subu..,short tail fibers pr..|
MTLTEMKSGLKSRLADYLELSYTSDKPTAVADQRPIGGPSANQTQKGVYFPTVQSAIDDIAFRTELPVNSVIITTENRAPGFIQQSDKITFTGSISSGGELGDPVIIKVFGLPVEVLVGDSSVLVASKVNDVFLDAIANSYILAETAIDALDQSTLNIKYNDYQNHIFSPYKQSGCTISHTIVQQPRAGYGKWEYLGNSTQSLAGGTVNGTIPLYYYKRLY
>ID:YP_009030766.1 |[Escherichia phage vB_EcoM_112]||_Escherichia_phage_e112_.gbk|baseplate wedge subu..|660|NC_024125(168470):89128-89787:1 ^GeneID:19485309^ Escherichia phage e11/2, complete genome.|neighbours:ID:YP_009030765.1(1),ID:YP_009030767.1(1)|neighbour_genes:baseplate wedge subu..,short tail fibers pr..|
MSLLNNKAGVISRLADFLGFRTKKNDISVMNNQPVGAVTISQIAKGFYDPNVESAINDVRNMAEQQVGAVLINISGVSPTGVQQTDYWSFEGTVTDTSAKPGDPVIVNMFGIPVKATNGMTSIEFTSAVRIALQEMVAKFIAIDSFEDHPTIGNKIQVKYLDNQEHILEQYSDKGITFKQEIISPSKPGYGTWQLLGAQTVTLDSHTQPTVFYYFERIA
>ID:AYN56255.1 |[Escherichia phage p000v]||_Escherichia_phage_p000v_.gbk|baseplate wedge prot..|660|MK047717(167803):57540-58199:-1 ^^ Escherichia phage p000v, complete genome.|neighbours:ID:AYN56254.1(-1),ID:AYN56256.1(-1)|neighbour_genes:short tail fiber pro..,baseplate wedge prot..|
MTVLNTKAGVISRHADFLNYRKNPAQIDVLNNQAVGSVTISQLARGFYDDNVESAINDVHNMARADIGTVVTNTSGISPEGTAQVDYWTFSGDVLDDTLAPGTPVVINVFGLAVKATVGMTDNELTAQVRIALQEAIANQIAISSYKDHPSEGNKLQVTYLDNQRHVLPTYASFGVTISQEILSEAKSGYGTWNLLGAQTVTLDNHDTPTVFYHFVRAS
>ID:YP_009210344.1 |[Escherichia phage slur02]||_Escherichia_phage_slur02_.gbk|putative baseplate w..|660|NC_028927(167298):157397-158056:1 ^GeneID:26636877,InterPro:IPR014791,InterPro:IPR015976,InterPro:IPR015982,UniProtKB/TrEMBL:A0A0M7QAU0^ Escherichia phage slur02, complete genome.|neighbours:ID:YP_009210343.1(1),ID:YP_009210345.1(1)|neighbour_genes:gp10 baseplate wedge..,hypothetical protein|
MSLLNNKAGVISRLADFLGFRPKAGNIDVMNRQSVGSVTISQLAKGFYEPNVESAINDVHNFSIKDVGTIITNKTGVSPEGVSQTDYWAFSGTVTDDSLPPGSPVTVLVFGLPVSATTGMTAIEFVAKVRVALQEAIASFTAINSYKDHPTDGSKLEVTYLDNQKHVLSTYSTYGITISQEIISESKPGYGTWNLLGAQTVTLDNQQTPTVFYHFERTA
>ID:YP_009625091.1 |[Escherichia phage slur03]||_Escherichia_phage_slur03_.gbk|putative baseplate w..|660|NC_042129(167467):81306-81965:-1 ^GeneID:40101973,InterPro:IPR014791,InterPro:IPR015976,InterPro:IPR015982,UniProtKB/TrEMBL:A0A0M7QBL3^ Escherichia phage slur03, complete genome.|neighbours:ID:YP_009625090.1(-1),ID:YP_009625092.1(-1)|neighbour_genes:putative short tail ..,gp10 baseplate wedge..|
MSLLNNKAGVISRLADFLGFRPKAGNIDVMNRQSVGSVTISQLAKGFYEPNVESAINDVHNFSIKDVGTIITNKTGVSPEGVSQTDYWAFSGTVTDDSLPPGSPVTVLVFGLPVSATTGMTAIEFVAKVRVALQEAIASFTAINSYKDHPTDGSKLEVTYLDNQKHVLSTYSTYGITISQEIISESKPGYGTWNLLGAQTVTLDNQQTPTVLYHFERTA
>ID:YP_009625375.1 |[Escherichia phage slur04]||_Escherichia_phage_slur04_.gbk|GP11 baseplate wedge..|660|NC_042130(167298):71910-72569:1 ^GeneID:40102276,InterPro:IPR014791,InterPro:IPR015976,InterPro:IPR015982,UniProtKB/TrEMBL:A0A0M7Q9R4^ Escherichia phage slur04, complete genome.|neighbours:ID:YP_009625374.1(1),ID:YP_009625376.1(1)|neighbour_genes:Bacteriophage T4 gp9..,Phage short tail fib..|
MSLLNNKAGVISRLADFLGFRPKAGNIDVMNRQSVGSVTISQLAKGFYEPNVESAINDVHNFSIKDVGTIITNKTGVSPEGVSQTDYWAFSGTVTDDSLPPGSPVTVLVFGLPVSATTGMTAIEFVAKVRVALQEAIASFTAINSYKDHPTDGSKLEVTYLDNQKHVLSTYSTYGITISQEIISESKPGYGTWNLLGAQTVTLDNQQTPTVFYHFERTA
>ID:YP_009197297.1 |[Escherichia phage slur07]||_Escherichia_phage_slur07_.gbk|GP11 baseplate wedge..|660|NC_028780(167124):74970-75629:-1 ^GeneID:26624486,InterPro:IPR014791,InterPro:IPR015976,InterPro:IPR015982,UniProtKB/TrEMBL:A0A0M9JDX2^ Escherichia phage slur07, complete genome.|neighbours:ID:YP_009197296.1(-1),ID:YP_009197298.1(-1)|neighbour_genes:Phage short tail fib..,Bacteriophage T4 gp9..|
MSLLNNKAGVISRLADFLGFRPKAGNIDVMNRQSVGSVTISQLAKGFYEPNVESAINDVHNFSIKDVGTIITNKTGVSPEGVSQTDYWAFSGTVTDDSLPPGSPVTVLVFGLPVSATTGMTAIEFVAKVRVALQEAIASFTAINSYKDHPTDGSKLEVTYLDNQKHVLSTYSTYGITISQEIISESKPGYGTWNLLGAQTVTLDNQQTPTVLYHFERTA
>ID:CUL02635.1 |[Escherichia phage slur08]||_Escherichia_phage_slur08_.gbk|GP11 baseplate wedge..|660|LN881733(167467):78553-79212:-1 ^InterPro:IPR014791,InterPro:IPR015976,InterPro:IPR015982,UniProtKB/TrEMBL:A0A0M9JDT9^ Escherichia phage slur08, complete genome.|neighbours:ID:CUL02634.1(-1),ID:CUL02636.1(-1)|neighbour_genes:Phage short tail fib..,Bacteriophage T4 gp9..|
MSLLNNKAGVISRLADFLGFRPKAGNIDVMNRQSVGSVTISQLAKGFYEPNVESAINDVHNFSIKDVGTIITNKTGVSPEGVSQTDYWAFSGTVTDDSLPPGSPVTVLVFGLPVSATTGMTAIEFVAKVRVALQEAIASFTAINSYKDHPTDGSKLEVTYLDNQKHVLSTYSTYGITISQEIISESKPGYGTWNLLGAQTVTLDNQQTPTVLYHFERTA
>ID:CUL02929.1 |[Escherichia phage slur11]||_Escherichia_phage_slur11_.gbk|GP11 baseplate wedge..|660|LN881734(167298):75456-76115:1 ^InterPro:IPR014791,InterPro:IPR015976,InterPro:IPR015982,UniProtKB/TrEMBL:A0A0M7QGR0^ Escherichia phage slur11, complete genome.|neighbours:ID:CUL02928.1(1),ID:CUL02930.1(1)|neighbour_genes:Bacteriophage T4 gp9..,Phage short tail fib..|
MSLLNNKAGVISRLADFLGFRPKAGNIDVMNRQSVGSVTISQLAKGFYEPNVESAINDVHNFSIKDVGTIITNKTGVSPEGVSQTDYWAFSGTVTDDSLPPGSPVTVLVFGLPVSATTGMTAIEFVAKVRVALQEAIASFTAINSYKDHPTDGSKLEVTYLDNQKHVLSTYSTYGITISQEIISESKPGYGTWNLLGAQTVTLDNQQTPTVFYHFERTA
>ID:CUL03715.1 |[Escherichia phage slur13]||_Escherichia_phage_slur13_.gbk|GP11 baseplate wedge..|660|LN881737(167299):97278-97937:1 ^InterPro:IPR014791,InterPro:IPR015976,InterPro:IPR015982,UniProtKB/TrEMBL:A0A0M9JE51^ Escherichia phage slur13, complete genome.|neighbours:ID:CUL03714.1(1),ID:CUL03716.1(1)|neighbour_genes:Bacteriophage T4 gp9..,Phage short tail fib..|
MSLLNNKAGVISRLADFLGFRPKAGNIDVMNRQSVGSVTISQLAKGFYEPNVESAINDVHNFSIKDVGTIITNKTGVSPEGVSQTDYWAFSGTVTDDSLPPGSPVTVLVFGLPVSATTGMTAIEFVAKVRVALQEAIASFTAINSYKDHPTDGSKLEVTYLDNQKHVLSTYSTYGITISQEIISESKPGYGTWNLLGAQTVTLDNQQTPTVFYHFERTA
>ID:YP_009180659.1 |[Escherichia phage slur14]||_Escherichia_phage_slur14_.gbk|GP11 baseplate wedge..|660|NC_028448(167467):30375-31034:1 ^GeneID:26227834,InterPro:IPR014791,InterPro:IPR015976,InterPro:IPR015982,UniProtKB/TrEMBL:A0A0M9JE08^ Escherichia phage slur14, complete genome.|neighbours:ID:YP_009180658.1(1),ID:YP_009180660.1(1)|neighbour_genes:Bacteriophage T4 gp9..,Phage short tail fib..|
MSLLNNKAGVISRLADFLGFRPKAGNIDVMNRQSVGSVTISQLAKGFYEPNVESAINDVHNFSIKDVGTIITNKTGVSPEGVSQTDYWAFSGTVTDDSLPPGSPVTVLVFGLPVSATTGMTAIEFVAKVRVALQEAIASFTAINSYKDHPTDGSKLEVTYLDNQKHVLSTYSTYGITISQEIISESKPGYGTWNLLGAQTVTLDNQQTPTVLYHFERTA
>ID:AVH85987.1 |[Escherichia phage vB_EcoM-G28]||_Escherichia_phage_vB_EcoM-G28.gbk|putative baseplate w..|660|MG867727(170121):88588-89247:1 ^^ Escherichia phage vB_EcoM-G28, complete genome.|neighbours:ID:AVH85986.1(1),ID:AVH85988.1(1)|neighbour_genes:putative baseplate w..,putative tail fiber|
MSLLNNKAGVISRLADFLGFRTKKNDISVMNNQPVGAVTISQIAKGFYDPNVESAINDVRNMAEQQVGAVLVNISGVSPTGVQQTDYWSFEGTVTDTSAKPGDPVIVNMFGIPVKATNGMTSIEFTSAVRTALQEMVAKFIAIDSFEDHPTIGNKIQVKYLDNQEHILEQYSDKGITFKQEIISPSKPGYGTWQLLGAQTVTLDSHTQPTVFYYFERIA
>ID:QDF15183.1 |[Escherichia phage vB_EcoM-Sa45lw]||_Escherichia_phage_vB_EcoM-Sa45lw_.gbk|baseplate wedge subu..|660|MK977694(167353):87535-88194:1 ^^ Escherichia phage vB_EcoM-Sa45lw, complete genome.|neighbours:ID:QDF15182.1(1),ID:QDF15184.1(1)|neighbour_genes:baseplate wedge prot..,short tail fiber|
MSLLNNKAGVISRLADFLGFRTKKNDISVMNNQPVGAVTISQIAKGFYDPNVESAINDVRNMAEQQVGAVLVNISGVSPTGVQQTDYWSFEGTVNDTSAKPGDTVIVNMFGIPVKATNGMTSIEFTSAVRTALQEMVAKFIAIDSFEDHPTIGNKIQVKYLDNQEHILEQYSDKGITFKQEIISPSKPGYGTWQLLGAQTVTLDSHTQPTVFYYFERIA
>ID:YP_009290426.1 |[Escherichia phage vB_EcoM-UFV13]||_Escherichia_phage_vB_EcoM-UFV13_.gbk|baseplate wedge subu..|660|NC_031103(165772):87433-88092:1 ^^ Escherichia phage vB_EcoM-UFV13, complete genome.|neighbours:ID:YP_009290425.1(1),ID:YP_009290427.1(1)|neighbour_genes:baseplate wedge subu..,hypothetical protein|
MSLLNNKAGVISRLADFLGFRPKAGNIDVMNRQSVGSVTISQLAKGFYEPNVESAINDVHNFSIKDVGTIITNKTGVSPEGVSQTDYWAFSGTVTDDSLPPGSPVTVLVFGLPVSATTGMTAIEFVAKVRVALQEAIASFTAINSYKDHPTDGSKLEVTYLDNQKHVLSTYSTYGITISQEIISESKPGYGTWNLLGAQTVTLDNQQTPTVFYHFERTA
>ID:AUV61020.1 |[Escherichia phage vB_EcoM-fFiEco06]||_Escherichia_phage_vB_EcoM-fFiEco06_.gbk|baseplate wedge subu..|660|MG781190(167076):86639-87298:1 ^^ Escherichia phage vB_EcoM-fFiEco06, complete genome.|neighbours:ID:AUV61019.1(1),ID:AUV61021.1(1)|neighbour_genes:baseplate wedge subu..,short tail fiber pro..|
MSLLNNKAGVISRLADFLGFRTKKNDISVMNNQPVGAVTISQIAKGFYDPNVESAINDVRNMAEQPVGAVLVNISGVSPTGVQQTDYWSFEGTVTDTSVKSGDPVIVNMFGIPVKATNGMTSIEFTSAVRIALQEMVVKFIAIDSFEDHPTIGNKIQVKYLDNQEHILEQYSDKGITFKQEIISPSKPGYGTWQLLGAQTVTLDSHTQPTVFYYFERVA
>ID:AUV61293.1 |[Escherichia phage vB_EcoM-fHoEco02]||_Escherichia_phage_vB_EcoM-fHoEco02_.gbk|baseplate wedge subu..|660|MG781191(167064):86629-87288:1 ^^ Escherichia phage vB_EcoM-fHoEco02, complete genome.|neighbours:ID:AUV61292.1(1),ID:AUV61294.1(1)|neighbour_genes:baseplate wedge subu..,short tail fiber pro..|
MSLLNNKAGVISRLADFLGFRTKKNDISVMNNQPVGAVTISQIAKGFYDPNVESAINDVRNMAEQPVGAVLVNISGVSPTGVQQTDYWSFEGTVTDTSVKSGDPVIVNMFGIPVKATNGMTSIEFTSAVRIALQEMVVKFIAIDSFEDHPTIGNKIQVKYLDNQEHILEQYSDKGITFKQEIISPSKPGYGTWQLLGAQTVTLDSHTQPTVFYYFERVA
>ID:AYP69786.1 |[Escherichia phage vB_EcoM_DalCa]||_Escherichia_phage_vB_EcoM_DalCa_.gbk|baseplate wedge comp..|660|MH992510(166040):86698-87357:1 ^^ Escherichia phage vB_EcoM_DalCa, complete genome.|neighbours:ID:AYP69731.1(1),ID:AYP69736.1(1)|neighbour_genes:baseplate wedge subu..,short tail fiber|
MSLLNNKAGVISRLADFLGFRTKKNDISVMNNQPVGAVTISQISKGFYDSNVESAINDVRNMAEQPVGAVLVNISGVSPTGVQQTDYWSFEGTVTDTSVKSGDPVIVNMFGIPVKATNGMTSIEFTSAVRIALQEMVVKFIAIDSFEDHPTIGNKIQVKYLDNQEHILEQYSDKGITFKQEIISPSKPGYGTWQLLGAQTVTLDSHTQPTVFYYFERVA
>ID:QBO63674.1 |[Escherichia phage vB_EcoM_G10400]||_Escherichia_phage_vB_EcoM_G10400.gbk|putative baseplate w..|660|MK327937(170182):87671-88330:1 ^^ Escherichia phage vB_EcoM_G10400, complete genome.|neighbours:ID:QBO63673.1(1),ID:QBO63675.1(1)|neighbour_genes:putative baseplate w..,putative long tail f..|
MSLLNNKAGVISRLADFLGFRTKKNDISVMNNQPVGAVTISQIAKGFYDPNVESAINDVRNMAEQQVGAVLVNISGVSPTGVQQTDYWSFEGTVTDTSAKPGDPVIVNMFGIPVKATNGMTSIEFTSAVRTALQEMVAKFIAIDSFEDHPTIGNKIQVKYLDNQEHILEQYSDKGITFKQEIISPSKPGYGTWQLLGAQTVTLDSHTQPTVFYYFERIA
>ID:QBO62300.1 |[Escherichia phage vB_EcoM_G2248]||_Escherichia_phage_vB_EcoM_G2248.gbk|putative baseplate w..|645|MK327932(170678):80762-81406:1 ^^ Escherichia phage vB_EcoM_G2248, complete genome.|neighbours:ID:QBO62299.1(1),ID:QBO62301.1(1)|neighbour_genes:putative baseplate w..,putative long tail f..|
MISKTRSKASVFSSDAAFISYDPGLKDPVIGNIRPIGGLNVDQSRKGSFINNVQSAIDDLYSISMLNVGDVLVTTNSTPPEAAGQIETLSFTGTVTNKHDPAAQKVVIEVLGYPFVVNVGTSNVALCETVAEKFTELKDKSILFSKVQRKGTGNDQIEIQYIDSNAHEATVVEKYGISVRGEINSPARYGYGAWSKLGTEEKFDTTLFYFKRIA
>ID:QBO62589.1 |[Escherichia phage vB_EcoM_G2285]||_Escherichia_phage_vB_EcoM_G2285_.gbk|putative baseplate w..|660|MK327933(166675):90385-91044:1 ^^ Escherichia phage vB_EcoM_G2285, complete genome.|neighbours:ID:QBO62588.1(1),ID:QBO62590.1(1)|neighbour_genes:putative baseplate w..,putative long tail f..|
MTVLNTKAGVISRHADFLNYRKNPAQIDVLNNQAVGSVTISQLARGFYDANVESAINDVHNMARADIGTVVTNTSGISPEGTAQVDYWTFSGDVLDDTLDTGTPVVINVFGLAVKATIGMTDNELTAQVRIALQEAIANQIAISSYKDHPSEGNKLQVTYLDNQRHVLPTYASFGVTISQEILSEAKSGYGTWNLLGAQTVTLDNHDTPTVFYHFVRAS
>ID:QBO62860.1 |[Escherichia phage vB_EcoM_G2469]||_Escherichia_phage_vB_EcoM_G2469.gbk|putative baseplate w..|660|MK327934(170452):92573-93232:1 ^^ Escherichia phage vB_EcoM_G2469, complete genome.|neighbours:ID:QBO62859.1(1),ID:QBO62861.1(1)|neighbour_genes:putative baseplate w..,putative long tail f..|
MTVLNTKAGVISRHADFLNYRKNPAQIDVLNNQAVGSVTISQLARGFYDANVESAINDVHNMARADIGTVVTNTSGVSPEGTAQVDYWTFSGDVLDDTLAPGTPVVINVFGLAVKATIGMTDNELTAQVRIALQEAIANQIAISSYKDHPSEGNKLQVTYLDNQRHVLPTYASFGVTISQEILSEAKSGYGTWNLLGAQTVTLDNHDTPTVFYHFVRAS
>ID:QBO63109.1 |[Escherichia phage vB_EcoM_G2494]||_Escherichia_phage_vB_EcoM_G2494_.gbk|putative baseplate w..|645|MK327935(168327):79128-79772:1 ^^ Escherichia phage vB_EcoM_G2494, complete genome.|neighbours:ID:QBO63108.1(1),ID:QBO63110.1(1)|neighbour_genes:putative baseplate w..,putative long tail f..|
MISKTRSKASVFSSDAAFISYDPGSKDPIIGDIRPIGGLNVDQSRKGSFINNVQSAIDDLYSISMLNVGDVLVTTNSTPPEAAGQIETLSFTGTVTNKHDPAAKKVVIEVLGYPFVVNVGTSNVALCEMVTTKFTELKDKSILFSRVERKGTGNDKIEIQYIDSNAHEATVVEKYGISVRGEINSPARYGYGAWSRMGTEEKFGSTLFYFKRIA
>ID:QBO65564.1 |[Escherichia phage vB_EcoM_G2540-3]||_Escherichia_phage_vB_EcoM_G2540-3_.gbk|putative baseplate w..|660|MK327944(168654):85915-86574:1 ^^ Escherichia phage vB_EcoM_G2540-3, complete genome.|neighbours:ID:QBO65563.1(1),ID:QBO65565.1(1)|neighbour_genes:putative baseplate w..,putative long tail f..|
MSLLNNKAGVISRLADFLGFRTKKNDISVMNNQPVGAVTISQISKGFYDSNVESAINDVRNMAEQPVGAVLVNISGVSPTGVQQTDYWSFEGTVTDTSVKSGDPVIVNMFGIPVKATNGMTSIEFTSAVRIALQEMVVKFIAIDSFEDHPTIGNKIQVKYLDNQEHILEQYSDKGITFKQEIISPSKPGYGTWQLLGAQTVTLDSHTQPTVFYYFERVA
>ID:QBO63397.1 |[Escherichia phage vB_EcoM_G2540]||_Escherichia_phage_vB_EcoM_G2540_.gbk|putative baseplate w..|477|MK327936(168886):87916-88392:1 ^^ Escherichia phage vB_EcoM_G2540, complete genome.|neighbours:ID:QBO63396.1(1),ID:QBO63398.1(1)|neighbour_genes:putative baseplate w..,putative long tail f..|
MAEQQVGAVLINISGVSPTGVQQTDYWSFEGTVTDTSAKPGDPVIVNMFGIPVKATNGMTSIEFTSAVRIALQEMVAKFIAIDSFEDHPTIGNKIQVKYLDNQEHILEQYSDKGITFKQEIISPSKPGYGTWQLLGAQTVTLDSHTQPTVFYYFERIA
>ID:QBO64481.1 |[Escherichia phage vB_EcoM_G29]||_Escherichia_phage_vB_EcoM_G29_.gbk|putative baseplate w..|660|MK327940(168241):88750-89409:1 ^^ Escherichia phage vB_EcoM_G29, complete genome.|neighbours:ID:QBO64480.1(1),ID:QBO64482.1(1)|neighbour_genes:putative baseplate w..,putative long tail f..|
MSLLNNKAGVISRLADFLGFRTKKNDISVMNNQPVGAVTISQIAKGFYDSNVESAINDVRNMAEQQVGAVLINISGVSPTGVQQTDYWSFEGTVTDTSAKPGDPVIVNMFGIPVKATNGMTSIEFTSAVRIALQEMVVKFIAIDSFEDHPTIGNKIQVKYLDNQEHILEQYSDKGITFKQEIISPSKPGYGTWQLLGAQTVTLDSHTQPTVFYYFERIA
>ID:QBO64744.1 |[Escherichia phage vB_EcoM_G37-3]||_Escherichia_phage_vB_EcoM_G37-3_.gbk|putative baseplate w..|645|MK327941(167832):80183-80827:1 ^^ Escherichia phage vB_EcoM_G37-3, complete genome.|neighbours:ID:QBO64743.1(1),ID:QBO64745.1(1)|neighbour_genes:putative baseplate w..,putative long tail f..|
MISKTRSKASVFSSDAAFISYDPGSKDPIIGDIRPIGGLNVDQSRKGSFINNVQSAIDDLYSISMLNVGDVLVTTNSTPPEAAGQIETLSFTGTVTNKHDPAATKVVIEVLGYPFVVNVGTSNVALCEMVTTKFTELKDKSILFSKVERKGTGNDKIEIQYIDSNAHEATVVEKYGISVRGEINSPARYGYGAWSRLGTEEKFDSTLFYFKRIA
>ID:QBO64202.1 |[Escherichia phage vB_EcoM_G4498]||_Escherichia_phage_vB_EcoM_G4498_.gbk|putative baseplate w..|660|MK327939(167826):88263-88922:1 ^^ Escherichia phage vB_EcoM_G4498, complete genome.|neighbours:ID:QBO64201.1(1),ID:QBO64203.1(1)|neighbour_genes:putative baseplate w..,putative long tail f..|
MSLLNNKAGVISRLADFLGFRTKKNDISVMNNQPVGAVTISQIAKGFYDSNVESAINDVRNMAEQQVGAVLINISGVSPTGVQQTDYWSFEGTVTDTSAKPGDPVIVNMFGIPVKATNGMTSIEFTSAVRTALQEMVVKFIAIDSFEDHPTIGNKIQVKYLDNQEHILEQYSDKGITFKQEIISPSKPGYGTWQLLGAQTVTLDSHTQPTVFYYFERIA
>ID:QBO65853.1 |[Escherichia phage vB_EcoM_G4500]||_Escherichia_phage_vB_EcoM_G4500_.gbk|putative baseplate w..|660|MK327945(168363):88750-89409:1 ^^ Escherichia phage vB_EcoM_G4500, complete genome.|neighbours:ID:QBO65852.1(1),ID:QBO65854.1(1)|neighbour_genes:putative baseplate w..,putative long tail f..|
MSLLNNKAGVISRLADFLGFRTKKNDISVMNNQPVGAVTISQIAKGFYDSNVESAINDVRNMAEQQVGAVLINISGVSPTGVQQTDYWSFEGTVTDTSAKPGDPVIVNMFGIPVKATNGMTSIEFTSAVRIALQEMVVKFIAIDSFEDHPTIGNKIQVKYLDNQEHILEQYSDKGITFKQEIISPSKPGYGTWQLLGAQTVTLDSHTQPTVFYYFERIA
>ID:QBO66127.1 |[Escherichia phage vB_EcoM_G4507]||_Escherichia_phage_vB_EcoM_G4507_.gbk|putative baseplate w..|660|MK327946(168828):87617-88276:1 ^^ Escherichia phage vB_EcoM_G4507, complete genome.|neighbours:ID:QBO66126.1(1),ID:QBO66128.1(1)|neighbour_genes:putative baseplate w..,putative long tail f..|
MSLLNNKAGVISRLADFLGFRTKKNDISVMNNQPVGAVTISQIAKGFYDPNVESAINDVRNMAEQQVGAVLVNISGVSPTGVQQTDYWSFEGTVTDTSAKPGDPVIVNMFGIPVKATNGMTSIEFTSAVRTALQEMVAKFIAIDSFEDHPTIGNKIQVKYLDNQEHILEQYSDKGITFKQEIISPSKPGYGTWQLLGAQTVTLDSHTQPTVFYYFERIA
>ID:QBO65029.1 |[Escherichia phage vB_EcoM_G50]||_Escherichia_phage_vB_EcoM_G50_.gbk|putative baseplate w..|660|MK327942(167728):87367-88026:1 ^^ Escherichia phage vB_EcoM_G50, complete genome.|neighbours:ID:QBO65028.1(1),ID:QBO65030.1(1)|neighbour_genes:putative baseplate w..,putative long tail f..|
MSLLNNKAGVISRLADFLGFRPKTGDIDVMNRQSVGSVTISQLAKGFYEPNVESAINDVHNFSIKDVGTIITNKTGVSPEGVSQTDYWAFSGTVTDDSLPPGSPVTVLVFGLPVSATTGMTAIEFVAKVRVALQEAIASFTAINSYKDHPTDGSKLEVTYLDNQKHVLSTYSTYGITISQEIISESKPGYGTWNLLGAQTVTLDNQQTPIVLYHFERTA
>ID:QBO66388.1 |[Escherichia phage vB_EcoM_G5211]||_Escherichia_phage_vB_EcoM_G5211_.gbk|putative baseplate w..|645|MK327947(164278):79777-80421:1 ^^ Escherichia phage vB_EcoM_G5211, complete genome.|neighbours:ID:QBO66387.1(1),ID:QBO66389.1(1)|neighbour_genes:putative baseplate w..,putative long tail f..|
MISKTRSKASVFSSDAAFISYDPGSKDPIIGDIRPIGGLNVDQSRKGSFINNVQSAIDDLYSISMLNVGDVLVTTNSTPPEAAGQIETLSFTGTVTNKHDPAATKVVIEVLGYPFVVNVGTSNVALCEMVTTKFTELKDKSILFSKVERKGTGNDKIEIQYIDSNAHEATVVEKYGISVRGEINSPARYGYGAWSRLGTEEKFDSTLFYFKRIA
>ID:QBO65306.1 |[Escherichia phage vB_EcoM_G53]||_Escherichia_phage_vB_EcoM_G53_.gbk|putative baseplate w..|660|MK327943(167834):90977-91636:1 ^^ Escherichia phage vB_EcoM_G53, complete genome.|neighbours:ID:QBO65305.1(1),ID:QBO65307.1(1)|neighbour_genes:putative baseplate w..,putative long tail f..|
MTVLNTKAGVISRHADFLNYRKNPAQIDVLNNQAVGSVTISQLARGFYDANVESAINDVHNMARADIGTVVTNTSGISPEGTAQVDYWTFSGDVLDDTLAPGTPVVINVFGLAVKATIGMTDNELTAQVRIALQEAIANQIAISSYKDHPSEGNKLQVTYLDNQRHVLPTYASFGVTISQEILSEAKSGYGTWNLLGAQTVTLDNHGTPTVFYHFVRAS
>ID:QBQ80040.1 |[Escherichia phage vB_EcoM_G8]||_Escherichia_phage_vB_EcoM_G8_.gbk|putative baseplate w..|660|MK373787(169650):88798-89457:1 ^^ Escherichia phage vB_EcoM_G8, complete genome.|neighbours:ID:QBQ80039.1(1),ID:QBQ80041.1(1)|neighbour_genes:putative baseplate w..,putative long tail f..|
MSLLNNKAGVISRLADFLGFRPKAGNIDVMNRQSVGSVTISQLAKGFYEPNVESAINDVHNFSIKDVGTIITNKTGVSPEGVSQTDYWAFSGTVTDDSLPPGSPVTVLVFGLPVSATTGMTAIEFVAKVRVALQEAIASFTAINSYKDHPTDGSKLEVTYLDNQKHVLSTYSTYGITISQEIISESKPGYGTWNLLGAQTVTLDNQQTPTVFYHFERTA
>ID:QBQ77941.1 |[Escherichia phage vB_EcoM_G9062]||_Escherichia_phage_vB_EcoM_G9062_.gbk|putative baseplate w..|660|MK373779(168670):87738-88397:1 ^^ Escherichia phage vB_EcoM_G9062, complete genome.|neighbours:ID:QBQ77940.1(1),ID:QBQ77942.1(1)|neighbour_genes:putative baseplate w..,putative long tail f..|
MSLLNNKAGVISRLADFLGFRTKKNDISVMNNQPVGAVTISQISKGFYDSNVESAINDVRNMAEQPVGAVLVNISGVSPTGVQQTDYWSFEGTVTDTSVKSGDPVIVNMFGIPVKATNGMTSIEFTSAVRIALQEMVVKFIAIDSFEDHPTIGNKIQVKYLDNQEHILEQYSDKGITFKQEIISPSKPGYGTWQLLGAQTVTLDSHTQPTVFYYFERVA
>ID:AXC34048.1 |[Escherichia phage vB_EcoM_JB75]||_Escherichia_phage_vB_EcoM_JB75_.gbk|baseplate wedge comp..|660|MH355584(167208):78425-79084:-1 ^^ Escherichia phage vB_EcoM_JB75, complete genome.|neighbours:ID:AXC33996.1(-1),ID:AXC33990.1(-1)|neighbour_genes:short tail fibers pr..,baseplate wedge subu..|
MSLLNNKAGVISRLADFLGFRTKKNDISIMNNQPVGAVTISQISKGFYDSNVESAINDVRNMAEQPVGAVLVNISGVSPTGVQQTDYWSFEGTVTDTSVKSGDPVIVNMFGIPVKATNGMTSIEFTSAVRIALQEMVVKFIAIDSFEDHPTIGNKIQVKYLDNQEHILEQYSDKGITFKQEIISPSKPGYGTWQLLGAQTVTLDSHTQPTVFYYFERVA
>ID:YP_009037336.1 |[Escherichia phage vB_EcoM_JS09]||_Escherichia_phage_vB_EcoM_JS09_.gbk|baseplate wedge subu..|660|NC_024124(169148):77945-78604:-1 ^GeneID:19524720^ Escherichia phage vB_EcoM_JS09, complete genome.|neighbours:ID:YP_009037335.2(-1),ID:YP_009037337.1(-1)|neighbour_genes:putative short tail ..,baseplate wedge subu..|
MTVLNTKAGVISRHADFLNYRKNPAQIDVLNNQAVGSVTISQLARGFYDANVESAINDVHNMARADIGTVVTNTSGVSPEGTAQVDYWTFSGDVLDDTLTTGTPVVINVFGLAVKATIGMTDNELTAQVRIALQEAIANQIAISSYKDHPSEGNKLQVTYLDNQRHVLPTYASFGVTISQEILSEAKSGYGTWNLLGAQTVTLDNHDTPTVFYHFVRAS
>ID:QBQ78445.1 |[Escherichia phage vB_EcoM_KAW1E185]||_Escherichia_phage_vB_EcoM_KAW1E185_.gbk|putative baseplate w..|660|MK373781(164987):87612-88271:1 ^^ Escherichia phage vB_EcoM_KAW1E185, complete genome.|neighbours:ID:QBQ78444.1(1),ID:QBQ78446.1(1)|neighbour_genes:putative baseplate w..,putative long tail f..|
MSLLNNKAGVISRLADFLGFRPKAGNIDVMNRQSVGSVTISQLAKGFYEPNVESAINDVHNFSIKDVGTIITNKTGVSPEGVSQTDYWAFSGTVTDDSLPPGSPVTVLVFGLPVSATTGMTAIEFVAKVRVALQEAIASFTAINSYKDHPTDGSKLEVTYLDNQKHVLSTYSTYGITISQEIISESKPGYGTWNLLGAQTVTLDNQQTPTVFYHFERTA
>ID:QBQ78720.1 |[Escherichia phage vB_EcoM_KAW3E185]||_Escherichia_phage_vB_EcoM_KAW3E185.gbk|putative baseplate w..|660|MK373782(170187):90999-91658:1 ^^ Escherichia phage vB_EcoM_KAW3E185, complete genome.|neighbours:ID:QBQ78719.1(1),ID:QBQ78721.1(1)|neighbour_genes:putative baseplate w..,putative long tail f..|
MTVLNTKAGVISRHADFLNYRKNPAQIDVLNNQAVGSVTISQLARGFYDANVESAINDVHNMARADIGTVVTNTSGISPEGTAQVDYWTFSGDVLDDTLAPGTPVVINVFGLAVKATIGMTDNELTAQVRIALQEAIANQIAISSYKDHPSEGNKLQVTYLDNQRHVLPTYASFGVTISQEILSEAKSGYGTWNLLGAQTVTLDNHDTPTVFYHFVRAS
>ID:QBQ79219.1 |[Escherichia phage vB_EcoM_MM02]||_Escherichia_phage_vB_EcoM_MM02_.gbk|putative baseplate w..|660|MK373784(169201):92953-93612:1 ^^ Escherichia phage vB_EcoM_MM02, complete genome.|neighbours:ID:QBQ79218.1(1),ID:QBQ79220.1(1)|neighbour_genes:putative baseplate w..,putative long tail f..|
MTVLNTKAGVISRHADFLNYRKNPDQIDVLNNQAVGSVTISQLARGFYDANVESAINDVHNMARADIGTVVTNTSGVSPEGTAQVDYWTFSGDVLDDTLAPGTPVVINVFGLAVKATIGMTDNELTAQVRIALQEAIANQIAISSYKDHPSEGNKLQVTYLDNQRHVLPTYASFGVTISQEILSEAKSGYGTWNLLGAQTVTLDNHDTPTVFYHFVRAS
>ID:QBQ79488.1 |[Escherichia phage vB_EcoM_OE5505]||_Escherichia_phage_vB_EcoM_OE5505_.gbk|putative baseplate w..|660|MK373785(168756):89065-89724:1 ^^ Escherichia phage vB_EcoM_OE5505, complete genome.|neighbours:ID:QBQ79487.1(1),ID:QBQ79489.1(1)|neighbour_genes:putative baseplate w..,putative long tail f..|
MSLLNNKAGVISRLADFLGFRTKKNDISIMNNQPVGAVTISQISKGFYDSNVESAINDVRNMAEQPVGAVLVNISGVSPTGVQQTDYWSFEGTVTDTSVKSGDPVIVNMFGIPVKATNGMTSIEFTSAVRIALQEMVVKFIAIDSFEDHPTIGNKIQVKYLDNQEHILEQYSDKGITFKQEIISPSKPGYGTWQLLGAQTVTLDSHTQPTVFYYFERVA
>ID:YP_009056746.1 |[Escherichia phage vB_EcoM_PhAPEC2]||_Escherichia_phage_vB_EcoM_PhAPEC2_.gbk|baseplate wedge subu..|660|NC_024794(167318):91588-92247:1 ^GeneID:20284310^ Escherichia phage vB_EcoM_PhAPEC2, complete genome.|neighbours:ID:YP_009056745.1(1),ID:YP_009056747.1(1)|neighbour_genes:baseplate wedge subu..,short tail fibers|
MTILNTKAGVISREADFLGFRKNPTQIDILNNQGVGSVTISQLAKGFYDDNVESAINDVHNIARADVGTVTINTSGVSPEGTSQVDYWSFSGSVTDPSLPDGSPVIVKVYGLPVNATVGMTADEFVVQLRTTLRNAISDQLAIAEYKDDPNVGTRLQITYLDNQRHVLPTYSSYGITVSQEIVSQAKSGYGTWNLLGAQTITLDNHTSPTTFYYFVRTA
>ID:QBQ79771.1 |[Escherichia phage vB_EcoM_R5505]||_Escherichia_phage_vB_EcoM_R5505_.gbk|putative baseplate w..|660|MK373786(167317):88156-88815:1 ^^ Escherichia phage vB_EcoM_R5505, complete genome.|neighbours:ID:QBQ79770.1(1),ID:QBQ79772.1(1)|neighbour_genes:putative baseplate w..,putative long tail f..|
MSLLNNKAGVISRLADFLGFRPKAGNIDVMNRQSVGSVTISQLAKGFYEPNVESAINDVHNFSIKDVGTIITNKTGVSPEGVSQTDYWAFSGTVTDDSLPPGSPVTVLVFGLPVSATTGMTAIEFVAKVRVALQEAIASFTAINSYKDHPTDGSKLEVTYLDNQKHVLSTYSTYGITISQEIISESKPGYGTWNLLGAQTVTLDNQQTPTVFYHFERTA
>ID:QBQ77180.1 |[Escherichia phage vB_EcoM_WFK]||_Escherichia_phage_vB_EcoM_WFK_.gbk|putative baseplate w..|660|MK373775(164590):86898-87557:1 ^^ Escherichia phage vB_EcoM_WFK, complete genome.|neighbours:ID:QBQ77179.1(1),ID:QBQ77181.1(1)|neighbour_genes:putative baseplate w..,putative long tail f..|
MTILNTKAGVISREADFLGFRKNPTQIDILNNQGVGSVTISQLAKGFYDDNVESAINDVHNIARADVGTVTINTSGVSPEGTSQVDYWTFSGSVTDPSLPDGSPVIVKVYGLPVNATVGMTADEFVVQLRTTLRNAISDQLAIAEYKDDPTVGTKLQITYLDNQRHVLPTYSSYGITVSQEIVSQAKSGYGTWNLLGAQTITLDNHISPTTFYYFVRTA
>ID:QBQ76919.1 |[Escherichia phage vB_EcoM_WFL6982]||_Escherichia_phage_vB_EcoM_WFL6982_.gbk|putative baseplate w..|660|MK373774(164279):86898-87557:1 ^^ Escherichia phage vB_EcoM_WFL6982, complete genome.|neighbours:ID:QBQ76918.1(1),ID:QBQ76920.1(1)|neighbour_genes:putative baseplate w..,putative long tail f..|
MTILNTKAGVISREADFLGFRKNPTQIDILNNQGVGSVTISQLAKGFYDDNVESAINDVHNIARADVGTVTINTSGVSPEGTSQVDYWTFSGSVTDPSLPDGSPVIVKVYGLPVNATVGMTADEFVVQLRTTLRNAISDQLAIAEYKDDPTVGTKLQITYLDNQRHVLPTYSSYGITVSQEIVSQAKSGYGTWNLLGAQTITLDNHISPTTFYYFVRTA
>ID:QBQ77672.1 |[Escherichia phage vB_EcoM_WFbE185]||_Escherichia_phage_vB_EcoM_WFbE185.gbk|putative baseplate w..|660|MK373778(170429):92095-92754:1 ^^ Escherichia phage vB_EcoM_WFbE185, complete genome.|neighbours:ID:QBQ77671.1(1),ID:QBQ77673.1(1)|neighbour_genes:putative baseplate w..,putative long tail f..|
MTVLNTKAGVISRHADFLNYRKNPAQIDVLNNQAVGSVTISQLARGFYDANVESAINDVHNMARADIGTVVTNTSGVSPEGTAQVDYWTFSGDVLDDTLTTGTPVVINVFGLAVKATIGMTDNELTAQVRIALQEAIANQIAISSYKDHPSEGNKLQVTYLDNQRHVLPTYASFGVTISQEILSEAKSGYGTWNLLGAQTVTLDNHDTPTVFYHFVRAS
>ID:YP_007004900.1 |[Escherichia phage wV7]||_Escherichia_phage_wV7_.gbk|baseplate wedge subu..|660|NC_019505(166452):86951-87610:1 ^GeneID:14010694^ Escherichia phage wV7, complete genome.|neighbours:ID:YP_007004899.1(1),ID:YP_007004901.1(1)|neighbour_genes:baseplate wedge subu..,short tail fiber|
MSLLNNKAGVISRLADFLGFRTKKNDISVMNNQPVGAVTISQIAKGFYDPNVESAINDVRNMAEQQVGAVLVNISGVSPTGVQQTDYWSFEGTVNDTSAKPGDTVIVNMFGIPVKATNGMTSIEFTSAVRTALQEMVAKFIAIDSFEDHPTIGNKIQVKYLDNQEHILEQYSDKGITFKQEIISPSKPGYGTWQLLGAQTVTLDSHTQPTVFYYFERIA
>ID:AXF53183.1 |[Escherichia virus KFS-EC]||_Escherichia_virus_KFS-EC_.gbk|baseplate wedge prot..|645|MH560358(164715):22504-23148:1 ^^ Escherichia virus KFS-EC, complete genome.|neighbours:ID:AXF53182.1(1),ID:AXF53184.1(1)|neighbour_genes:baseplate wedge prot..,short tail fiber pro..|
MISKTRSKASVFSSDAAFISYDPGLKDPVIGNIRPIGGLNVDQSRKGSFINNVQSAIDDLYSISMLNVGDVLVTTNSTPPEAAGQIETLSFTGTVTNKHDPAAQKVVIEVLGYPFVVNVGTSNVALCETVAEKFTELKDKSILFSKVQRKGTGNDQIEIQYIDSNAHEATVVEKYGISVRGEINSPARYGYGAWSKLGTEEKFDTTLFYFKRIA
>ID:QDK04285.1 |[Escherichia virus VEc20]||_Escherichia_virus_VEc20_.gbk|vec20_155|660|MN022785(167532):86358-87017:1 ^^ Escherichia virus VEc20, complete genome.|neighbours:ID:QDK04284.1(1),ID:QDK04286.1(1)|neighbour_genes:vec20_154,vec20_156|
MSLLNNKAGVISRLADFLGFRTKKNDISVMNNQPVGAVTISQIAKGFYDPNVESAINDVRNMAEQQVGAVLVNISGVSPTGVQQTDYWSFEGTVTDTSAKPGDPVIVNMFGIPVKATNGMTSIEFTSAVRTALQEMVVKFIAIDSFEDHPTIGNKIQVKYLDNQEHILEQYSDKGITFKQEIISPSKPGYGTWQLLGAQTVTLDSHTQPTVFYYFERIA
>ID:VCU44407.1 |[Escherichia virus vB_Eco_mar005P1]|vB_Eco_mar005P1|_Escherichia_virus_vB_Eco_mar005P1_.gbk|baseplate wedge subu..|660|LR027390(167773):25124-25783:1 ^^ Escherichia virus vB_Eco_mar005P1 genome assembly, chromosome: 1.|neighbours:ID:VCU44405.1(1),ID:VCU44409.1(1)|neighbour_genes:baseplate wedge subu..,putative short tail ..|
MTVLNTKAGVISRHADFLNYRKNPTQIDVLNNQAVGSVTISQLARGFYDANVESAINDVHNMARADIGTVVTNTSGISPEGTAQVDYWTFSGDVLDDTLAPGTPVVINVFGLAVKATIGMTDNELTAQVRIALQEAIANQIAISSYKDHPSEGNKLQVTYLDNQRHVLPTYASFGVTISQEILSEAKSGYGTWNLLGAQTVTLDNHDTPTVFYHFVRAS
>ID:VCU44414.1 |[Escherichia virus vB_Eco_mar005P1]|vB_Eco_mar006P2|_Escherichia_virus_vB_Eco_mar005P1_strain_vB_Eco_mar006P2_.gbk|baseplate wedge subu..|660|LR027387(167773):126019-126678:1 ^^ Escherichia virus vB_Eco_mar005P1 strain vB_Eco_mar006P2 genome assembly, chromosome: 1.|neighbours:ID:VCU44412.1(1),ID:VCU44416.1(1)|neighbour_genes:baseplate wedge subu..,putative short tail ..|
MTVLNTKAGVISRHADFLNYRKNPTQIDVLNNQAVGSVTISQLARGFYDANVESAINDVHNMARADIGTVVTNTSGISPEGTAQVDYWTFSGDVLDDTLAPGTPVVINVFGLAVKATIGMTDNELTAQVRIALQEAIANQIAISSYKDHPSEGNKLQVTYLDNQRHVLPTYASFGVTISQEILSEAKSGYGTWNLLGAQTVTLDNHDTPTVFYHFVRAS
>ID:VCU43235.1 |[Escherichia virus vB_Eco_mar005P1]|vB_Eco_mar007P3|_Escherichia_virus_vB_Eco_mar005P1_strain_vB_Eco_mar007P3_.gbk|baseplate wedge subu..|660|LR027383(167651):48010-48669:1 ^^ Escherichia virus vB_Eco_mar005P1 strain vB_Eco_mar007P3 genome assembly, chromosome: 1.|neighbours:ID:VCU43234.1(1),ID:VCU43236.1(1)|neighbour_genes:baseplate wedge subu..,putative short tail ..|
MTVLNTKAGVISRHADFLNYRKNPTQIDVLNNQAVGSVTISQLARGFYDANVESAINDVHNMARADIGTVVTNTSGISPEGTAQVDYWTFSGDVLDDTLAPGTPVVINVFGLAVKATIGMTDNELTAQVRIALQEAIANQIAISSYKDHPSEGNKLQVTYLDNQRHVLPTYASFGVTISQEILSEAKSGYGTWNLLGAQTVTLDNHDTPTVFYHFVRAS
>ID:VCU43943.1 |[Escherichia virus vB_Eco_mar005P1]|vB_Eco_mar008P4|_Escherichia_virus_vB_Eco_mar005P1_strain_vB_Eco_mar008P4_.gbk|baseplate wedge subu..|660|LR027386(167773):30791-31450:1 ^^ Escherichia virus vB_Eco_mar005P1 strain vB_Eco_mar008P4 genome assembly, chromosome: 1.|neighbours:ID:VCU43942.1(1),ID:VCU43944.1(1)|neighbour_genes:baseplate wedge subu..,putative short tail ..|
MTVLNTKAGVISRHADFLNYRKNPTQIDVLNNQAVGSVTISQLARGFYDANVESAINDVHNMARADIGTVVTNTSGISPEGTAQVDYWTFSGDVLDDTLAPGTPVVINVFGLAVKATIGMTDNELTAQVRIALQEAIANQIAISSYKDHPSEGNKLQVTYLDNQRHVLPTYASFGVTISQEILSEAKSGYGTWNLLGAQTVTLDNHDTPTVFYHFVRAS
>ID:VCU44838.1 |[Escherichia virus vB_Eco_mar005P1]|vB_Eco_mar009P5|_Escherichia_virus_vB_Eco_mar005P1_strain_vB_Eco_mar009P5_.gbk|baseplate wedge subu..|660|LR027391(167658):98257-98916:-1 ^^ Escherichia virus vB_Eco_mar005P1 strain vB_Eco_mar009P5 genome assembly, chromosome: 1.|neighbours:ID:VCU44837.1(-1),ID:VCU44839.1(-1)|neighbour_genes:putative short tail ..,baseplate wedge subu..|
MTVLNTKAGVISRHADFLNYRKNPTQIDVLNNQAVGSVTISQLARGFYDANVESAINDVHNMARADIGTVVTNTSGISPEGTAQVDYWTFSGDVLDDTLAPGTPVVINVFGLAVKATIGMTDNELTAQVRIALQEAIANQIAISSYKDHPSEGNKLQVTYLDNQRHVLPTYASFGVTISQEILSEAKSGYGTWNLLGAQTVTLDNHDTPTVFYHFVRAS
>ID:AUV57509.1 |[Klebsiella phage KP1]||_Klebsiella_phage_KP1_.gbk|hypothetical protein|672|MG751100(167989):78079-78750:1 ^^ Klebsiella phage KP1, complete genome.|neighbours:ID:AUV57508.1(1),ID:AUV57510.1(1)|neighbour_genes:baseplate wedge subu..,straight tail fiber|
MTIETKTREGAKVNSRLAAFSEYRVDPQNIAVGNTAPIGSLTFEQMDLGVWYPNTEAAINDLMSLQSAEIGTIICNDTGISPQPAQQITRATFSGVVALEPKEDGSVGDPVIIHILGLPIRIANGDDFAAVATRWYDKVKELEAVGKVVQQVTQSPATPQYVDIIHLDYQNHNFETYKKYGLTVEFTITSPAKAGYGQWDAIGNESKTFGANTFTFHYFRRMG
>ID:APD20557.1 |[Klebsiella phage KPV15]|KPV15|_Klebsiella_phage_KPV15_.gbk|baseplate wedge subu..|672|KY000080(167034):98778-99449:1 ^^ Klebsiella phage KPV15, complete genome.|neighbours:ID:APD20556.1(1),ID:APD20558.1(1)|neighbour_genes:baseplate wedge subu..,straight tail fiber ..|
MTIETKTREGAKVNSRLAAFSEYRVDPQNIAVGNTAPIGSLTFEQMDLGVWYPNTEAAINDLMSLQSAEIGTIICNDTGISPQPAQQITRATFSGVVALEPKEDGSVGDPVIIHILGLPIRIANGDDFAAVATRWYDKVKELEAVGKVVQQVTQSPATPQYVDIIHLDYQNHNFETYKKYGLTVEFTITSPAKAGYGQWDAIGNESKTFGANTFTFHYFRRMG
>ID:QDB71819.1 |[Klebsiella phage Marfa]||_Klebsiella_phage_Marfa_.gbk|baseplate wedge subu..|654|MN044033(168532):86498-87151:1 ^^ Klebsiella phage Marfa, complete genome.|neighbours:ID:QDB71818.1(1),ID:QDB71820.1(1)|neighbour_genes:baseplate wedge subu..,short tail fiber|
MIFTKTREGAKVPSREANYLQFELDPEDISVGDQVPYGSVTLKQTQHGVWYPNIQAAIDDVRAMIPSDVGEVVTNVTGISPGKTQQITRAVFSGVVKLEDETSEEIVEILGVAVKLKNGDTAEIAAAKWLNILESMVADKIAIAAVFSSASTQNIVDITHLDYQNHTFETFKWNGITVNFSVLSPAKQGYGSWNFLGSEDKVFASNTVRFHYFQRIS
>ID:YP_009194450.1 |[Klebsiella phage Matisse]||_Klebsiella_phage_Matisse_.gbk|baseplate wedge subu..|669|NC_028750(176081):119212-119880:1 ^GeneID:26613389^ Klebsiella phage Matisse, complete genome.|neighbours:ID:YP_009194449.1(1),ID:YP_009194451.1(1)|neighbour_genes:baseplate wedge subu..,short tail fiber pro..|
MAYKNISKTREGARVLSKEADYLQYDTYGKLPLIGGKRSIGEPNIDQTKRGVLYGNVQSAIDDLYTLIEQIPINGVVTMTEDAPPIAVQQVESVSFDGIVQNIDSDQEQAVVHVYGFPFIFDNGTNAATVCETAYNKFTEFVAAEKYFAEVNRKGVDGTILECRFIDSVSHPATNISENGIRQIGTIDVAAKSGYGSWVKLGSGFLPNVTPQVTVYYFKRIA
>ID:AWY07058.1 |[Klebsiella phage Mineola]||_Klebsiella_phage_Mineola_.gbk|baseplate wedge subu..|672|MH333064(166130):87286-87957:1 ^^ Klebsiella phage Mineola, complete genome.|neighbours:ID:AWY07057.1(1),ID:AWY07059.1(1)|neighbour_genes:baseplate wedge subu..,short tail fibers pr..|
MTIETKTREGAKVNSRLAAFSEYRVDPQNIAVGNTAPIGSLTFEQMDLGVWYPNTEAAINDLMSLQSAEIGTIICNDTGISPQPAQQITRATFSGVVALEPKEDGSVGDPVIIHILGLPIRIANGDDFAAVATRWYDKVKELEAVGKVVQQVTQSPATPQYVDIIHLDYQNHNFETYKKYGLTVEFTITSPAKAGYGQWDAIGNESKTFGANTFTFHYFRRMG
>ID:YP_009607399.1 |[Klebsiella phage Miro]||_Klebsiella_phage_Miro_.gbk|baseplate to short t..|669|NC_041981(176055):119422-120090:1 ^GeneID:40083408^ Klebsiella phage Miro, complete genome.|neighbours:ID:YP_009607398.1(1),ID:YP_009607400.1(1)|neighbour_genes:baseplate wedge subu..,short tail fiber pro..|
MAYKNISKTREGARVLSKEADYLQYDTYGKLPLIGGKRSIGEPNIDQTKRGVLYGNVQSAIDDLYTLIEQIPINGVVTMTEDAPPIAVQQVESVSFDGIVQNIDSDQEQAVVHVYGFPFIFDNGTNAATVCETAYNKFTEFVAAEKYFAEVNRKGVDGTILECRFIDSVPHPATNISENGIRQIGTIDVAAKSGYGSWVKLGSGFLPDVTPQVTVYYFKRIA
>ID:YP_009289420.1 |[Klebsiella phage PKO111]||_Klebsiella_phage_PKO111_.gbk|baseplate wedge subu..|672|NC_031095(168758):21480-22151:1 ^GeneID:29080531^ Klebsiella phage PKO111, complete genome.|neighbours:ID:YP_009289419.1(1),ID:YP_009289421.1(1)|neighbour_genes:baseplate wedge,short tail fiber|
MTIETKTREGAKVNSRLAAFSEYRVDPQNIAVGNTAPIGSLTFEQMDLGVWYPNTEAAINDLMSLQSAEIGTIICNDTGISPQPAQQITRATFSGVVSLEPKEDGSVGDPVIIHILGLPIRIANGDDFAAVATRWYDKVKELEAVGKVVQQVTQSPATPQYVDIIHLDYQNHNFETYKKYGLTVEFTITSPAKAGYGQWDAIGNESKTFGANTFTFHYFRRMG
>ID:YP_009288846.1 |[Klebsiella phage vB_KpnM_KpV477]||_Klebsiella_phage_vB_KpnM_KpV477_.gbk|putative baseplate w..|672|NC_031087(168272):91283-91954:1 ^GeneID:29067150^ Klebsiella phage vB_KpnM_KpV477, complete genome.|neighbours:ID:YP_009288845.1(1),ID:YP_009288847.1(1)|neighbour_genes:putative baseplate w..,putative short tail ..|
MTIETKTREGAKVNSKLTAFSEYRVDPQNIAVGNKAPIGSLTFEQMDLGVWYPNAEAAINDLMSLQSAEIGTIICNDTGISPQPAQQITRATFSGVVSLEPKEDGSVGDPVIIHILGLPIRIANGDDFAAVATRWYDKVKELEAVGKVVQQVTQSPATPQYVDIIHLDYQNHNFETYKKYGLTVEFTVTSPAKAGYGQWDAIGNETKTFGANTFTFHYFRRMG
>ID:AUO78877.1 |[Klebsiella phage vB_Kpn_F48]||_Klebsiella_phage_vB_Kpn_F48.gbk|baseplate wedge subu..|654|MG746602(170764):148081-148734:-1 ^^ Klebsiella phage vB_Kpn_F48, complete genome.|neighbours:ID:AUO78876.1(-1),ID:AUO78878.1(-1)|neighbour_genes:straight tail fiber,baseplate wedge subu..|
MIFTKTREGAKVPSREANYLQFELDPEDISVGDQVPYGSVTLKQTQHGVWYPNIQAAIDDVRAMIPSDVGEVVTNVTGISPGKTQQITRAVFSGVVKLEDEVTEEIVEILGVAVKLKNGDTAEIAAAKWLNILESMVADKVAIAAVFSSASTQNIVDITHLDYQNHTFETFKWNGITVNFSVLSPAKQGYGSWNFLGSEDKVFASNTVRFHYFQRIS
>ID:ANM46464.1 |[Morganella phage vB_MmoM_MP1]||_Morganella_phage_vB_MmoM_MP1_.gbk|baseplate wedge subu..|636|KX078569(163201):83644-84279:1 ^^ Morganella phage vB_MmoM_MP1, complete genome.|neighbours:ID:ANM46405.1(1),ID:ANM46420.1(1)|neighbour_genes:baseplate wedge subu..,short tail fibers|
MNKTRGASMVPSRLADELEYRTSENTYSGNTNPLGTLDITQKSLNVTYPTIQGALDDLTATFLDVNSVITNTDGETPSGIAQVDSVKFSGFISTEDEITEIFGLPFKFELGDTAEEVAQKFVTQVNEYVTKNEFFTFAQVSSADPTVVDIRYIDFRYHPPYSKTVNGITVETTLSSPHKAGYGTWVKLGTSTVVLDSPADPLTLYYFKRIA
>ID:YP_009211601.1 |[Pectobacterium bacteriophage PM2]||_Pectobacterium_bacteriophage_PM2.gbk|baseplate wedge subu..|660|NC_028940(170286):93259-93918:1 ^GeneID:26638073^ Pectobacterium bacteriophage PM2, complete genome.|neighbours:ID:YP_009211600.1(1),ID:YP_009211602.1(1)|neighbour_genes:baseplate wedge subu..,short tail fiber pro..|
MITNIARNKAGVVSRFADFLQFITNPFKTNEVAGERPIGGVSATQTSKGVFYPTVQSAIDDLSGRCDLEINSVIVNTDGIVPGFVNQSDQIKFSGTVIGTGTKMIYVLGFPVIIDSSDTPEIIATKAEAVLIEAVINSIAIKSVSVDNTDASILNITYNDYQNHVFEEDVQHGVKITQTTVVSPRAGYGNWERLGTQSVTLTGGTVNGTITLYYFQRVS
>ID:QBP35501.1 |[Phage NC-G]||_Phage_NC-G.gbk|baseplate wedge tail..|666|MK310184(170164):31100-31765:1 ^^ Phage NC-G, complete genome.|neighbours:ID:QBP35500.1(1),ID:QBP35502.1(1)|neighbour_genes:baseplate wedge subu..,short tail fiber pro..|
MTLTEMKSGLKSRLADYLELSYTSDKPTAVADQRPIGGPSANQTQKGVYFPTVQSAIDDIAFRTELPVNSVIITTENRAPGFIQQSDKITFTGSISSGGELGDPVIIKVFGLPVEVLVGDSSVLVASKVNEVFLDAIANSYILAETAIDALDQSTLNIKYNDYQNHIFSPYKQSGCTISHTIVQQPRAGYGKWEYLGNSTQSLAGGTVNGTIPLYYYKRLY
>ID:AUM58475.1 |[Proteus phage phiP4-3]||_Proteus_phage_phiP4-3_.gbk|baseplate wedge subu..|621|MG696114(167849):78151-78771:-1 ^^ Proteus phage phiP4-3, complete genome.|neighbours:ID:AUM58474.1(-1),ID:AUM58476.1(-1)|neighbour_genes:short tail fibers pr..,baseplate wedge subu..|
MKNNNVSHSSPNSSEIYYEVHNDTLAGNRVPLGTQDTRQSSLNTYQPNVQAAIDDLKGSFLPLNTLIYNSDGENPQGASQVDFIDFSGTVEGTGPTIVQVFGLPVTVNGGDTASEVTAAFEKLAQDLVSKNQYFSFVQKETETRLTIKYIDYRDHDAINMYSNGINVSTELQSPAKYGYGTWVKLGVKNETLGDTELPVHIFKRIA
>ID:YP_009195563.1 |[Proteus phage vB_PmiM_Pm5461]||_Proteus_phage_vB_PmiM_Pm5461_.gbk|baseplate wedge subu..|621|NC_028762(161989):84538-85158:1 ^^ Proteus phage vB_PmiM_Pm5461, complete genome.|neighbours:ID:YP_009195562.1(1),ID:YP_009195564.1(1)|neighbour_genes:baseplate wedge subu..,short tail fibers pr..|
MKNNNVSHSSPNSSEIYYSVGNDTLSGNRVPLGTQDTRQSSLNVYQPNVQAALDDFKGAFLPLNALIYNTDGENPQGASQVDFVDFSGTVEGTGPVIVQIFGIPLQVTGGNTASEVREAFENLAQDLVAKNQYFSFVQKESETRLTVKYIDYRDHDAINTYSNGINISTEIQSPAKYGYGTWVKLGVKNETLGDTELPVYVFKRIA
>ID:ASD52071.1 |[Pseudomonas phage PspYZU05]||_Pseudomonas_phage_PspYZU05_.gbk|hypothetical protein|654|KY971610(166442):82833-83486:1 ^^ Pseudomonas phage PspYZU05, complete genome.|neighbours:ID:ASD52070.1(1),ID:ASD52072.1(1)|neighbour_genes:baseplate wedge,short tail fiber pro..|
MSILDQKASVRNRHASSVSFETVQDNTDVLGNQAYGTVTISQLAEGINYNNVQSAIEDIRNIAILDVDSIIINDSGVSPAGQPQVDTWKINGTITDTEGGVKTIDIFGVPVKVNVGDAGTEIAVKLLAAIQTIQVEVGHIFDTVSIDSGNPTMLNIRYTDNQKHILTPKTQYGVSVIQNIISPAKPGYGAWTRIGAQTLTFDGQPSPTTLHYFKRIA
>ID:YP_009615635.1 |[Salmonella phage Melville]||_Salmonella_phage_Melville_.gbk|baseplate wedge subu..|654|NC_042044(159323):81156-81809:1 ^GeneID:40092110^ Salmonella phage Melville, complete genome.|neighbours:ID:YP_009615634.1(1),ID:YP_009615636.1(1)|neighbour_genes:baseplate wedge subu..,short tail fibers pr..|
MSVMSTKAGVKSRYSDNIQFIPSPNNNDVMSKQPYGSLTISEYSKGIEFPNVQSAINDVRNFTIRPINSIEINTDGVSPEGISQTDTWTFAGTVVKPDGATGDAIISVFGFPVTVTVGDTAEEVTAKAKLVLEDAVLKNFIINTVSQGLTGAELTVSYIDNQTHVLKPETRFGITVSSTIISPAKPGYGAWTRIGTKTETLEGSADPVLLHYFKRLA
>ID:YP_007501188.1 |[Salmonella phage vB_SenM-S16]||_Salmonella_phage_S16_.gbk|baseplate wedge subu..|654|NC_020416(160221):79117-79770:1 ^GeneID:14675389^ Salmonella phage S16, complete genome.|neighbours:ID:YP_007501187.1(1),ID:YP_007501189.1(1)|neighbour_genes:baseplate wedge subu..,short tail fiber|
MSVMSTKAGVKSRYSDNIQFIPSPNNNDVMSKQPYGSLTISEYSKGIEFPNVQSAINDVRNFTIRPINSIEINTDGVSPEGISQTDTWTFAGTVVKPDGATGDAIISVFGFPVTVTVGDTAEEVTAKAKLVLEDAVLKNFIINTVSQGLTGAELTVSYIDNQTHVLKPETRFGITVSSTIVSPAKPGYGAWTRIGTKTETLEGSADPVLLHYFKRLA
>ID:YP_009148140.1 |[Salmonella phage STML-198]|STML-198|_Salmonella_phage_STML-198_.gbk|hypothetical protein|654|NC_027344(158099):121262-121915:1 ^GeneID:24629952^ Salmonella phage STML-198, complete genome.|neighbours:ID:YP_009148139.1(1),ID:YP_009148141.1(1)|neighbour_genes:baseplate wedge,hypothetical protein|
MSVMSTKAGVKSRYSDNIQFIPSPNNNDVMSKQPYGSLTISEYSKGIEFPNVQSAINDVRNFTIRPINSIEINTDGVSPEGISQTDTWTFAGTVVKPDGATGDAIISVFGFPVTVTVGDTAEEVTAKAKLVLEDAVLKNFIINTVSQGLTGAELTVSYIDNQTHVLKPETRFGITVSSTIISPAKPGYGAWTRIGTKTETLEGSADPVLLHYFKRLA
>ID:YP_009126353.1 |[Salmonella phage STP4-a]||_Salmonella_phage_STP4-a_.gbk|baseplate wedge subu..|654|NC_026607(159914):80196-80849:1 ^GeneID:23681163^ Salmonella phage STP4-a, complete genome.|neighbours:ID:YP_009126352.1(1),ID:YP_009126354.1(1)|neighbour_genes:baseplate wedge subu..,short tail fiber|
MSVMSTKAGVKSRYSDNIQFIPSPNNNDVMSKQPYGSLTISEYSKGIEFPNVQSAINDVRNFTIRPINSIEINTDGVSPEGISQTDTWTFAGTVVKPDGATGDAIISVFGFPVTVTVGDTAEEVTAKAKLVLEDAVLKNFIINTVSQGLTGAELTVSYIDNQTHVLKPETRFGITVSSTIVSPAKPGYGAWTRIGTKTETLEGSADPVLLHYFKRLA
>ID:YP_009286510.1 |[Salmonella phage vB_SnwM_CGG4-1]||_Salmonella_phage_vB_SnwM_CGG4-1_.gbk|baseplate wedge subu..|654|NC_031065(159878):76069-76722:1 ^^ Salmonella phage vB_SnwM_CGG4-1, complete genome.|neighbours:ID:YP_009286509.1(1),ID:YP_009286511.1(1)|neighbour_genes:baseplate wedge subu..,short tail fiber|
MSVMSTKAGVKSRYSDNIQFIPASANSDVMSKQPYGSLTISEYSKGIEFPNVQSAINDVRNFTIRPINSIEINTDGVSPEGVSQTDTWTFTGTVVKPDGGTGDAIISVFGFPVTATVGDTAEEFTAKAKLVLEDAVLKNFIINTVSQGSTGAELTVSYIDNQTHVLQPETHFGITVSSTIISPAKPGYGAWTRIGTKTETLEGSATPVLLHYFKRLA
>ID:YP_009030216.1 |[Serratia phage PS2]||_Serratia_phage_PS2_.gbk|baseplate wedge subu..|639|NC_024121(167266):88018-88656:1 ^GeneID:19485051^ Serratia phage PS2, complete genome.|neighbours:ID:YP_009030215.1(1),ID:YP_009030217.1(1)|neighbour_genes:baseplate wedge subu..,short tail fibers|
MSIYNSSTRSAARVTSRNATAIKYVPNGIPDIGGKRAVGQSNVRNTSEGVFYPNVQAAIDDLYGIATGSIGDGKITWQELPLAGNSQTQRLKFDGEARSDDGSDVLINVFGFPFVLKTGTKAVDIADIVSKEFTKYKNNSEYFNTVNVIGDGTTLEIQFTDNIQHDAFMFNQHGVTITGTITDNAHPGYGDWELVGQETKFGRTLYYYRRKA
>ID:APC45216.1 |[Shigella phage SH7]||_Shigella_phage_SH7_.gbk|baseplate wedge subu..|660|KX828711(164870):85114-85773:1 ^^ Shigella phage SH7, complete genome.|neighbours:ID:APC45061.1(1),ID:APC45051.1(1)|neighbour_genes:baseplate wedge subu..,short tail fibers pr..|
MSLLNNKAGVISRLADFLGFRTKKNDISVMNNQPVGAVTISQIAKGFYDPNVESAINDVRNMAEQQVGAVLINISGVSPTGVQQTDYWSFEGTVTDTSAKPGDPVIVNMFGIPVKATNGMTSIEFTSAVRIALQEMVAKFIAIDSFEDHPTIGNKIQVKYLDNQEHILEQYSDKGITFKQEIISPSKPGYGTWQLLGAQTVTLDSHTQPTVFYYFERIA
>ID:YP_009288523.1 |[Shigella phage SHBML-50-1]||_Shigella_phage_SHBML-50-1_.gbk|baseplate wedge subu..|660|NC_031085(166634):88562-89221:1 ^GeneID:29060613^ Shigella phage SHBML-50-1, complete genome.|neighbours:ID:YP_009288522.1(1),ID:YP_009288524.1(1)|neighbour_genes:baseplate wedge subu..,short tail fiber pro..|
MSLLNNKAGVISRLADFLGFRPKAGNIDVMNRQSVGSVTISQLAKGFYEPNVESAINDVHNFSIKDIGTIITNKTGVSPEGVSQTDYWAFSGTVTDDSLPPGSPVTVLVFGLPVSATTGMTAIEFVAKVRVALQEAIASFTAINSYKDHPTDGSKLEVTYLDNQKHVLSTYSTYGITISQEIISESKPGYGTWNLLGAQTVTLDNQQTPTVLYHFERTA
>ID:YP_009277531.1 |[Shigella phage SHFML-11]||_Shigella_phage_SHFML-11.gbk|baseplate wedge subu..|660|NC_030953(170650):35028-35687:1 ^GeneID:29056238^ Shigella phage SHFML-11, complete genome.|neighbours:ID:YP_009277530.1(1),ID:YP_009277532.1(1)|neighbour_genes:baseplate wedge subu..,short tail fiber pro..|
MSLLNNKAGVISRLADFLGFRTKKNDISVMNNQPVGAVTISQIAKGFYDPNVESAINDVRNMAEQQVGAVLVNISGVSPTGVQQTDYWSFEGTVTDTSAKPGDPVIVNMFGIPVKATNGMTSIEFTSAVRIALQEMVVKFIAIDSFEDHPTIGNKIQVKYLDNQEHILEQYSDKGITFKQEIISPSKPGYGTWQLLGAQTVTLDSHTQPTVFYYFERVA
>ID:YP_009279150.1 |[Shigella phage SHFML-26]||_Shigella_phage_SHFML-26_.gbk|baseplate wedge subu..|660|NC_031011(168993):152901-153560:1 ^GeneID:29062441^ Shigella phage SHFML-26, complete genome.|neighbours:ID:YP_009279149.1(1),ID:YP_009279151.1(1)|neighbour_genes:baseplate wedge subu..,short tail fiber pro..|
MSLLNNKAGVISRLADFLGFRTKKNDISVMNNQPVGAVTISQIAKGFYDSNVESAINDVRNMAEQQVGAVLINISGVSPTGVQQTDYWSFEGTVTDTSAKPGDPVIVNMFGIPVKATNGMTSIEFTSAVRTALQEMVVKFIAIDSFEDHPTIGNKIQVKYLDNQEHILEQYSDKGITFKQEIISPSKPGYGTWQLLGAQTVTLDSHTQPTVFYYFERIA
>ID:YP_009289123.1 |[Shigella phage SHSML-52-1]||_Shigella_phage_SHSML-52-1_.gbk|baseplate wedge subu..|660|NC_031090(169621):112258-112917:-1 ^GeneID:29067474^ Shigella phage SHSML-52-1, complete genome.|neighbours:ID:YP_009289122.1(-1),ID:YP_009289124.1(-1)|neighbour_genes:short tail fiber pro..,baseplate wedge subu..|
MTVLNTKAGVISRHADFLNYRKNPAQIDVLNNQAVGSVTISQLARGFYDANVESAINDVHNMARADIGTVVTNTSGVSPEGTAQVDYWTFSGDVLDDTLTTGTPVVINVFGLAVKATIGMTDNELTAQVRIALQEAIANQIAISSYKDHPSEGNKLQVTYLDNQRHVLPTYASFGVTISQEILSEAKSGYGTWNLLGAQTVTLDNHDTPTVFYHFVRAS
>ID:YP_003934795.1 |[Shigella phage SP18]||_Shigella_phage_SP18.gbk|gp11|666|NC_014595(170605):88136-88801:1 ^GeneID:9830536^ Shigella phage SP18, complete genome.|neighbours:ID:YP_003934794.1(1),ID:YP_003934796.1(1)|neighbour_genes:gp10,gp12|
MTTLTNKKASVISRHAGYLQFDYTTTDSTAVAGNRYIGGPSANQTNDGVFYPTVQSAIDDIAFRAELPVGSIITRHENTAPGFISQSDKIKFTGSISGENLGETVLIKVFGFPVEVIVGDSSVLVASKVNDVLLTAISQGMIISATAIDALDQSILNITYNDYQNHIFAPMTQYGCVMEQTIVQQPRAGYGQWEYLGLQDVTLQGGSVNGPTSLYYYKRVY
>ID:AUV63834.1 |[Shigella phage Sf20]||_Shigella_phage_Sf20_.gbk|baseplate wedge subu..|645|MF327006(163982):14822-15466:1 ^^ Shigella phage Sf20, complete genome.|neighbours:ID:AUV63833.1(1),ID:AUV63835.1(1)|neighbour_genes:baseplate wedge subu..,short tail fiber|
MISKTRSKASVFSSDAAFISYDPGSKDPVIGGSRPIGGVNVDQSRKGSYVNNVQSAIDDLYSLSMIRIGDVLVTTNSTPPQAAGQIETLSFSGSVNNQHNPDANKVLIDVLGYPFIVDVGSSGVSLCEKVTEKFTELMNKNIMFKEVKRKGSSNDQLEIHYIDSLEHPPTDINKYGITITGNVDSPARVGYGSWSRMGTEEKFGTTLYYFKRIA
>ID:YP_009618968.1 |[Shigella phage Sf21]||_Shigella_phage_Sf21_.gbk|baseplate wedge subu..|660|NC_042077(166002):86631-87290:1 ^GeneID:40095571^ Shigella phage Sf21, complete genome.|neighbours:ID:YP_009618967.1(1),ID:YP_009618969.1(1)|neighbour_genes:baseplate wedge subu..,short tail fiber|
MSLLNNKAGVISRLADFLGFRTKKNDISIMNNQPVGAVTISQISKGFYDSNVESAINDVRNMAEQPVGAVLVNISGVSPTGVQQTDYWSFEGTVTDTSVKSGDPVIVNMFGIPVKATNGMTSIEFTSAVRIALQEMVVKFIAIDSFEDHPTIGNKIQVKYLDNQEHILEQYSDKGITFKQEIISPSKPGYGTWQLLGAQTVTLDSHTQPTVFYYFERVA
>ID:YP_009614810.1 |[Shigella phage Sf22]||_Shigella_phage_Sf22_.gbk|baseplate wedge subu..|660|NC_042039(166283):32343-33002:1 ^GeneID:40091225^ Shigella phage Sf22, complete genome.|neighbours:ID:YP_009614809.1(1),ID:YP_009614811.1(1)|neighbour_genes:baseplate wedge subu..,gp59|
MSLLNNKAGVISRLADFLGFRPKAGNIDVMNRQSVGSVTISQLAKGFYEPNVESAINDVHNFSIKDVGTIITNKTGVSPEGVSQTDYWAFSGTVTDDSLPPGSPVTVLVFGLPVSATTGMTAIEFVAKVRVALQEAIASFTAINSYKDHPTDGSKLEVTYLDNQKHVLSTYSTYGITISQEIISESKPGYGTWNLLGAQTVTLDNQQTPTVFYHFERTA
>ID:ATE86417.1 |[Shigella phage Sf23]||_Shigella_phage_Sf23_.gbk|baseplate wedge subu..|660|MF158046(167678):9112-9771:1 ^^ Shigella phage Sf23, complete genome.|neighbours:ID:ATE86416.1(1),ID:ATE86418.1(1)|neighbour_genes:baseplate wedge subu..,short tail fiber|
MSLLNNKAGVISRLADFLGFRTKKNDISVMNNQPVGAVTISQIAKGFYDPNVESAINDVRNMAEQQVGAVLVNISGVSPTGVQQTDYWSFEGTVNDTSAKPGDTVIVNMFGIPVKATNGMTSIEFTSAVRTALQEMVAKFIAIDSFEDHPTIGNKIQVKYLDNQEHILEQYSDKGITFKQEIISPSKPGYGTWQLLGAQTVTLDSHTQPTVFYYFERIA
>ID:YP_009619092.1 |[Shigella phage Sf24]||_Shigella_phage_Sf24_.gbk|baseplate wedge subu..|660|NC_042078(168112):13270-13929:1 ^GeneID:40095707^ Shigella phage Sf24, complete genome.|neighbours:ID:YP_009619091.1(1),ID:YP_009619093.1(1)|neighbour_genes:baseplate wedge subu..,short tail fiber|
MSLLNNKAGVISRLADFLGFRPKAGNIDVMNRQSVGSVTISQLAKGFYEPNVESAINDVHNFSIKDIGTIITNKTGVSPEGVSQTDYWAFSGTVTDDSLPPGSPVTVLVFGLPVSATTGMTAIEFVAKVRVALQEAIASFTAINSYKDHPTDGSKLEVTYLDNQKHVLSTYSTYGITISQEIISESKPGYGTWNLLGAQTVTLDNQQTPTVLYHFERTA
>ID:AUV63294.1 |[Shigella phage Sf25]||_Shigella_phage_Sf25_.gbk|baseplate wedge subu..|660|MF327009(168573):13512-14171:1 ^^ Shigella phage Sf25, complete genome.|neighbours:ID:AUV63293.1(1),ID:AUV63295.1(1)|neighbour_genes:baseplate wedge subu..,short tail fiber|
MSLLNNKAGVISRLADFLGFRPKAGNIDVMNRQSVGSVTISQLAKGFYEPNVESAINDVHNFSIKDIGTIITNKTGVSPEGVSQTDYWAFSGTVTDDSLPPGSPVTVLVFGLPVSATTGMTAIEFVAKVRVALQEAIASFTAINSYKDHPTDGSKLEVTYLDNQKHVLSTYSTYGITISQEIISESKPGYGTWNLLGAQTVTLDNQQTPTVLYHFERTA
>ID:YP_004415052.1 |[Shigella phage Shfl2]||_Shigella_phage_Shfl2_.gbk|putative baseplate w..|660|NC_015457(165919):85566-86225:1 ^GeneID:10498915^ Shigella phage Shfl2, complete genome.|neighbours:ID:YP_004415051.1(1),ID:YP_004415053.1(1)|neighbour_genes:putative baseplate w..,putative short tail ..|
MSLLNNKAGVISRLADFLGFRPKAGNIDVMNRQSVGSVTISQLAKGFYEPNVESAINDVHNFSIKDVGTIITNKTGVSPEGVSQTDYWAFSGTVTDDSLPPGSPVTVLVFGLPVSATTGMTAIEFVAKVRVALQEAIASFTAINSYKDHPTDGSKLEVTYLDNQKHVLSTYSTYGITISQEIISESKPGYGTWNLLGAQTVTLDNQQTPIVLYHFERTA
>ID:YP_009110977.1 |[Shigella phage pSs-1]||_Shigella_phage_pSs-1_.gbk|hypothetical protein|660|NC_025829(164999):91148-91807:1 ^GeneID:22475243^ Shigella phage pSs-1, complete genome.|neighbours:ID:YP_009110976.1(1),ID:YP_009110978.1(1)|neighbour_genes:hypothetical protein,hypothetical protein|
MSLLNNKAGVISRLADFLGFRTKKNDISVMNNQPVGAVTISQIAKGFYDPNVESAINDVRNMAEQQVGAVLVNISGVSPTGVQQTDYWSFEGTVTDTSAKPGDPVIVNMFGIPVKATNGMTSIEFTSAVRTALQEMVAKFIAIDSFEDHPTIGNKIQVKYLDNQEHILEQYSDKGITFKQEIISPSKPGYGTWQLLGAQTVTLDSHTQPTVFYYFERIA
>ID:NP_899592.1 |[Vibrio phage KVP40]||_Vibrio_phage_KVP40_.gbk|11|705|NC_005083(244834):206246-206950:1 ^GeneID:2545821^ Vibrio phage KVP40, complete genome.|neighbours:ID:NP_899591.1(1),ID:NP_899593.1(1)|neighbour_genes:10,12-1|
MVKDCIMTTKARHASRVWSNDSRMKIFDQTAIDDSGLFPGGRFNFRGAVLGDSTIDEIQEGAWDPNVQAAIMQLAMAAILPVGTIISSTDATNPFNTNQFNETITFTGTSAVDNISLYGVSVQLTVGDSDNDIAEKVFTALHASNLFDTVPTDHVAPSNTFLLKHRSSRPHNPAYSTTFEDILDPEGSPTGIQAKSVVTGSSDGQKSLGYGEWELYHTDTTTFTDTVYYYRRIA
>ID:YP_009006274.1 |[Vibrio phage VH7D]||_Vibrio_phage_VH7D_.gbk|hypothetical protein|687|NC_023568(246964):142918-143604:1 ^GeneID:18499906^ Vibrio phage VH7D, complete genome.|neighbours:ID:YP_009006273.1(1),ID:YP_009006275.1(1)|neighbour_genes:baseplate structural..,hypothetical protein|
MTTKARHASQVWSNDSRMKVFDQDAISDSGLFPGDRFNFRGAVLGDSTVDEIQDGAWDPNVQAAIMQLAMAAIMPVGTIIASTDASNPFNTNQFNETITYNGTSGVEYITLYGVPVQLEVGDSDNDIAEKVFTALLESDLFDMVPTDHVPPSNTFLLKHRSSRPHNTAYTATFADILDPLGAPTGIQAKSVVTGTSDGQTSLGYGEWELYHTDSTTFTDPVYYYRRIA
>ID:QBX06127.1 |[Vibrio phage ValB1 HC]||_Vibrio_phage_ValB1_HC_.gbk|hypothetical protein|687|MK568540(247619):118731-119417:-1 ^^ Vibrio phage ValB1 HC, complete genome.|neighbours:ID:QBX06126.1(-1),ID:QBX06128.1(-1)|neighbour_genes:hypothetical protein,baseplate structural..|
MTTKARHASQVWSNDSRMKVFDQDAISDSGLFPGDRFNFRGAVLGDSTVDEIQDGAWDPNVQAAIMQLAMAAIMPVGTIIASTDASNPFNTNQFNETITYNGTSGVEYITLYGVPVQLEVGDSDNDIAEKVFTALLESDLFDMVPTDHVPPSNTFLLKHRSSRPHNTAYTATFADILDPLGAPTGIQAKSVVTGTSDGQTSLGYGEWELYHTDSTTFTDPVYYYRRIA
>ID:YP_009201401.1 |[Vibrio phage ValKK3]||_Vibrio_phage_ValKK3_.gbk|baseplate wedge subu..|687|NC_028829(248088):170073-170759:-1 ^GeneID:26628624^ Vibrio phage ValKK3, complete genome.|neighbours:ID:YP_009201400.1(-1),ID:YP_009201402.1(-1)|neighbour_genes:hypothetical protein,baseplate structural..|
MTTKARHASQVWSNDSRMKVFDQDAISDSGLFPGDRFNFRGAVLGDSTIDEIQDGAWDPNVQAAIMQLAMAAIMPVGTIIASTDASNPFNTNQFNETITYNGTSGVEYITLYGVPVQLEVGDSDNDIAEKVFTALLESDLFDMVPTDHVPPSNTFLLKHRSSRPHNTAYTATFADILDPLGAPTGIQAKSVVTGTSDGQTSLGYGEWELYHTDSTTFTDPVYYYRRIA
>ID:YP_008125168.2 |[Vibrio phage nt-1]||_Vibrio_phage_nt-1_.gbk|baseplate wedge subu..|687|NC_021529(247511):126803-127489:1 ^GeneID:15926464^ Vibrio phage nt-1, complete genome.|neighbours:ID:YP_008125167.1(1),ID:YP_008125169.1(1)|neighbour_genes:baseplate wedge subu..,short tail fibers|
MTSKARHASRVWSNDSRMKIFDQNAIGDSGLFPGDRFNFRGAVLGDSTIDEIQEGAWDPNVQAAIMQLAMAAIMPIGTIIPSTDSTNPFNTNQFNETITYSGTSTVDNISLYGVSVQLLVGDSDNDIAEKVFTALHASNLFDTDPTDHVPPSNTFVLKHRSSRPHNTAYSNTLTDILDPEGSPTGIQAQSVITGSSDGQRSLGYGEWELYYTDSTTFGDIVYYYRRIA
>ID:ALP47054.1 |[Vibrio phage phi-Grn1]||_Vibrio_phage_phi-Grn1_.gbk|baseplate wedge subu..|687|KT919972(248605):70820-71506:1 ^^ Vibrio phage phi-Grn1, complete genome.|neighbours:ID:ALP46963.1(1),ID:ALP46985.1(1)|neighbour_genes:baseplate wedge subu..,short tail fibers pr..|
MTTKARHASQVWSNDSRMKVFDQDAISDSGLFPGDRFNFRGAVLGDSTIDEIQDGAWDPNVQAAIMQLAMAAIMPVGTIIASTDASNPFNTNQFNETITYNGTSGVEYITLYGVPVQLEVGDSDNDIAEKVFTALLESELFDMVPTDHVPPSNTFLLKHRSSRPHNTAYTATFADILDPLGAPTGIQAKSVVTGTSDGQTSLGYGEWELYHTDSTTFTDPVYYYRRIA
>ID:ALP47435.1 |[Vibrio phage phi-ST2]||_Vibrio_phage_phi-ST2_.gbk|baseplate wedge subu..|687|KT919973(250485):130603-131289:1 ^^ Vibrio phage phi-ST2, complete genome.|neighbours:ID:ALP47343.1(1),ID:ALP47360.1(1)|neighbour_genes:baseplate wedge subu..,straight tail fiber|
MTTKARHASQVWSNDSRMKVFDQDAISDSGLFPGDRFNFRGAVLGDSTIDEIQDGAWDPNVQAAIMQLAMAAIMPVGTIIASTDASNPFNTNQFNETITYNGTSGVEYITLYGVPVQLEVGDSDNDIAEKVFTALLESDLFDMVPTDHVPPSNTFLLKHRSSRPHNTAYTATFADILDPLGAPTGIQAKSVVTGTSDGQTSLGYGEWELYHTDLTTFTDPVYYYRRIA
>ID:ALY07239.1 |[Vibrio phage vB_VmeM-32]||_Vibrio_phage_vB_VmeM-32_.gbk|baseplate wedge subu..|954|KU160494(199912):186820-187773:-1 ^^ Vibrio phage vB_VmeM-32, complete genome.|neighbours:ID:ALY07238.1(-1),ID:ALY07240.1(-1)|neighbour_genes:long tail fiber prox..,baseplate wedge subu..|
MITITSQSNALRIAKNDTITLFVEAISDVNNAVLSYSWKVKKNSVFQDVLNPSANTSNLEILPDAQEYGSYVFLCEIKELNEANQIISGKNSQEIQVTIFNNRVTGVAPSKARIIPKSDNIIIDSEYDLAGIFANGNEFGSPTLVDNRNRKNVESAIIDLASMQLLALPVGSLIKNRSGAQPMASTQESNVIVSGTVVVSESGGTVDANIFGQRVSIPDGTIDSQLTEIIFQILLKYDVDGIYINNVVRESPTRISFRYNDYKLYPEKEIELSGANISVVTTSEPSFVVGRWELLNSQEFIGVNDVNYTEFTWERVE
>ID:AFN37578.1 |[Vibriophage phi-pp2]||_Vibriophage_phi-pp2_.gbk|baseplate wedge subu..|687|JN849462(246421):207970-208656:1 ^^ Vibriophage phi-pp2, complete genome.|neighbours:ID:AFN37577.1(1),ID:AFN37579.1(1)|neighbour_genes:baseplate wedge subu..,hypothetical protein|
MTTKARHASRVWSNDSRMKIFDQTAIDDSGLFPGGRFNFRGAVLGDSTIDEIQEGAWDPNVQAAIMQLAMAAILPVGTIISSTDATNPFNTNQFNETITFTGTSAVDNISLYGVSVQLTVGDSDNDIAEKVFTALHASNLFDTVPTDHVAPSNTFLLKHRSSRPHNPAYSTTFEDILDPEGSPTGIQAKSVVTGSSDGQKSLGYGEWELYHTDTTTFTDTVYYYRRIA
>ID:YP_009153756.1 |[Yersinia phage PST]||_Yersinia_phage_PST_.gbk|baseplate wedge comp..|660|NC_027404(167785):86133-86792:1 ^GeneID:24677543^ Yersinia phage PST, complete genome.|neighbours:ID:YP_009153755.1(1),ID:YP_009153757.1(1)|neighbour_genes:baseplate wedge subu..,short tail fibers|
MSLLNNKAGVISRLADFLGFRPKTGDIDVMNRQSVGSVTISQLAKGFYEPNVESAINDVHNFSIKDVGTIITNKTGVSPEGVSQTDYWAFSGTVTDDSLPPGSPVTVLVFGLPVSATTGMTAIEFVAKVRVALQEAIASFTAINSYKDHPTDGSKLEVTYLDNQKHVLSTYSTYGITISQEIISESKPGYGTWNLLGAQTVTLDNQQTPTVFYHFERTA
>ID:VEV89770.1 |[Yersinia phage fPS-2]||_Yersinia_phage_fPS-2_.gbk|g154|660|LR215722(169060):88929-89588:1 ^^ Yersinia phage fPS-2 genome assembly, chromosome: I.|neighbours:ID:VEV89769.1(1),ID:VEV89771.1(1)|neighbour_genes:g153,g155|
MSLLNNKAGVISRLADFLGFRTKKNDISVMNNQPVGAVTISQIAKGFYDPNVESAINDVRNMAEQQVGAVLVNISGVSPTGVQQTDYWSFEGTVTDTSAKPGDPVIVNMFGIPVKATNGMTSIEFTSAVRTALQEMVAKFIAIDSFEDHPTIGNKIQVKYLDNQEHILEQYSDKGITFKQEIISPSKPGYGTWQLLGAQTVTLDSHTQPTVFYYFERIA
>ID:YP_009149402.1 |[Yersinia phage phiD1]||_Yersinia_phage_phiD1_.gbk|g163|660|NC_027353(167063):87461-88120:1 ^GeneID:24635599^ Yersinia phage phiD1 complete genome.|neighbours:ID:YP_009149401.1(1),ID:YP_009149403.1(1)|neighbour_genes:g162,g164|
MSLLNNKAGVISRLADFLGFRPKTGDIDVMNRQSVGSVTISQLAKGFYEPNVESAINDVHNFSIKDVGTIITNKTGVSPEGVSQTDYWAFSGTVTDDSLPPGSPVTVLVFGLPVSATTGMTAIEFVAKVRVALQEAIASFTAINSYKDHPTDGSKLEVTYLDNQKHVLSTYSTYGITISQEIISESKPGYGTWNLLGAQTVTLDNQQTPIVLYHFERTA
