# Supplementary material for: Influence of Non-canonical DNA Bases on the Genomic Diversity of Tevenvirinae
Source: Front Microbiol. 2021 Apr 6;12:632686. doi: 10.3389/fmicb.2021.632686 (PMC8056088; doi:10.3389/fmicb.2021.632686)
Supplement: Supplementary Data Sheet 1 — Clustering results (folders “first clusterisation,” “second clusterisation,” and “third clusterisation”): the number of pan-genome components in the individual genome (files “pan genome components of genomes”), the total number of all clusters and components of the pan-genome (files “pan genome components”), a list of clusters of the core genome (files “core list”), a list of clusters of the softcore genome (files “softcore list”). Clusters of the softcore genome (folders “softcore clusters”) are presented in the files which show regions in genomes, protein sequences, names of viruses which have these proteins A description of softcore clusters is also supplied (file “Softcore clusters description”). [file Data_Sheet_1.ZIP › Data sheet 1/first clusterisation/softcore_clusters/20021_12.faa]

>ID:YP_004300745.1 |[Acinetobacter virus 133]|Acj133|_Acinetobacter_phage_133_.gbk|12|1482|NC_015250(159801):87386-88867:1 ^GeneID:10323151^ Acinetobacter phage 133, complete genome.|neighbours:ID:YP_004300744.1(1),ID:YP_004300746.1(1)|neighbour_genes:11,wac|
MSNNTYKHTSDSARYKDFDPAGTAFPSTVTDVQSALAMAGPSVPASESVSGRIQIATLAEVDAGTDNTKAITPKTLEYRMQRPEATTTVRGVIRIGTTSEVQAGTINNVVVTPASLSGYFAFRTATETRNGTIRISNTAMAIAGTDDTTAMSPLKVKQAIASATAQIPSYAPATETTQGTVKLSTLGQLEQGLLREGVAVSPYSLSQLTGNLTRRGIVRAATSAQANTGTDDSLYISAKGFKEYVASATQVGTVKLTDSVKTGAGLALSGNAKVLALDGTSQSVAGTVNFTGTPQHNGSDLASEKYVDDTVMVGSMMMFFGSAIEGDLWQFADGGAMSKAAYPKLFALLGYKFGGAGDVFYKPDMRGLFARGAGVGKDILAARGVDLKNKPLLGNDVSGGDVGEVQKQQSRTHKHVVPWGESYGNSSFGQTATRHYVGSGKSDSNNPRFFTNEGLEVDAEAQRGDYNTLNTIESMGPETRPWNMSVNYIIKVK
>ID:AWY10264.1 |[Acinetobacter phage AM101]||_Acinetobacter_phage_AM101_.gbk|short tail fibers pr..|1527|MH165274(166487):72131-73657:-1 ^^ Acinetobacter phage AM101, complete genome.|neighbours:ID:AWY10263.1(-1),ID:AWY10265.1(-1)|neighbour_genes:fibritin,baseplate wedge prot..|
METPLNNTYKHIADAAQYISFNPTDTSFPATVVDVQAALALTSPTTYATATTAGVVKIATKDEVLAGVDNTKMVTPFTLNERMKYPDATTTVKGLVTLATNAEAQAGAITSNKAINPASLKYTLDWWWNNKLASESAQGVIKLSTQQAAQAGVDDSTAMTPLKVKQAIAAATAQIPQPVQATETAPGIVQLATIGQAQQGTLRDGYAISPYTLQRITGSLTTRGLVQAATLAQANTGTDDTLYISAKGFKTYNATTTNYGTVKLTDTLGTTGAGVVLSSNAKVLSTVSTGTQTVTGIVNFTETLQLQGQPVANQKFVKDSIPVGVMMEWLGDSAPPGGMWALCDGGAESKAARPELFAAIGYKFGGSGDTFYRPDMRGLYARGAGRGKDIIANTGYDEFNKPLLGNGVDGGVVGQVQKQQIREHKHIITWGENRRETPNFPFGGTQLSKYWGTAGKEDHDNGWMFSNDGTEFEPASVRTEYSTVNSKELIGTETRPWSMSVNYIIKVA
>ID:YP_004009532.1 |[Acinetobacter phage Ac42]|Ac42|_Acinetobacter_phage_Ac42_.gbk|12|1320|NC_014660(167716):98357-99676:1 ^GeneID:9925797^ Acinetobacter phage Ac42, complete genome.|neighbours:ID:YP_004009531.1(1),ID:YP_004009533.1(1)|neighbour_genes:11,wac|
MNNTFKHTSDDSQYKTFNPVGTKFASNITNVQAALAACAPFTIASETVFGSLKIATQSQVDAGVDDTTVVTPKKLAARLINPAATTTTPGLIRIATNVEADAGTVSNAAIVPSSLLYVFNTKTATEAKFGTIKIANNAAAIAGTDDTLAMTPLKVKQAIANATSQIPSPSTATETRQGIVQLATSGQVQQGTLRDGYAISPYALSQLTSNASRRGLSIASTLIQANAGTDDSVYISAKGFKTFTANLTNTGTVKLTDTLSSTFSAGVALSSNAKVLSLAGGTLTGDLTVNTNLDVKGAISVNSVPIVSRQELDDYVPIGTIIEWNEQNLPNSKWSWYSSGSTTSRVLIAKTVNYTGAWMTIPLASVLQSNESFLNTDLFTLIVNPEQPHEAWSIHRDVKEFRIQVFNRSGTNRIGYNGVISFVIYKNQASSSNKIIRVQ
>ID:YP_004009786.1 |[Acinetobacter phage Acj61]||_Acinetobacter_phage_Acj61_.gbk|12|1506|NC_014661(164093):99066-100571:1 ^GeneID:9926060^ Acinetobacter phage Acj61, complete genome.|neighbours:ID:YP_004009785.1(1),ID:YP_004009787.1(1)|neighbour_genes:11,wac|
MAQNNTFKHISDESKYSIFNPAGTQFPASVKNVQEALALTSPTSPATEQAYGVIKLSTLQQVMDGTDDTTAVTPLKLNQRLQYPDATTAQKGIIQVATNDEALAGTSTNKAIVASSLKYVNDWNFANRTSTENANGVLKLSTEAAAKAGTDHTTAMTPLRVHQAIAEATKLIPSYTTATETVAGLVQLATAGQVQQGTLRAGVAVSPYSLAQLTGNDTRRGIVQAATLAQANAGTDHGVYISAAGFRNFNATINTFGTVKLTDVPGQGGAGTALSSNAQVLRLAEGSQTVTGNVNINGALSENGKRLVNEDILDDHMPIGAVMMWTADTLPSSKWAICDGGSENKDTRAILFQRIGYKYGGGGNLFKRPDLRGLFVRGAGTGQDILDARGYDNKNKPLLGNGCDGGYLGQVQKQQIAEHKHATGWGERYTGNEARYGRSAGTGYYGSAKSDWDNFMYFTNDGYEIDADWQRSEVSTLNRKDLIGTEVRPWNMSLYYIIKVA
>ID:YP_004010306.1 |[Acinetobacter phage Acj9]||_Acinetobacter_phage_Acj9_.gbk|12|1524|NC_014663(169947):99706-101229:1 ^GeneID:9926603^ Acinetobacter phage Acj9, complete genome.|neighbours:ID:YP_004010305.1(1),ID:YP_004010307.1(1)|neighbour_genes:11,wac|
MAETPLNNTYKHISDEARYTSFDPTSTQFPESVVTVQDALNLTSPTSYSTTTKAGVITLATADEVIAGIDALKAVTPATLAARLQHPDASTTQKGVLFLATDVEAQTGTNTTKGIVPSSLKYTLDWNWDNRTALETRLGTIKISTSVAAIAGADDTTAMTPLKVKQAIAAATSNLPVPTPATEQAQGLVQLATIGQVQQGLLREGYAISPYTLMRTVGSLTNKGVVQAASQVAANLGVDDGLYISAKGFKTYSATIDNAGTVKLTKTISQAPGSALASNADVLFTTAMTQQTVTGPVNFTGQAQLNGSKIASEQHVMDSMPIGSTQMYLGDTDPVGGKWKIANGPQLSKAQYPEFFALIGYKFGGSGDVFYGPDMRGLFVRGVGEGRDILAARGVDSKNKPLLGNDVSGGAVGEVQKQQVIKHKHVTTWGESNRSGSGYTFGGTQGNRFMGDHNPADFDNSWMFTNDGTEIESDSIRREYSTLNSAELMGGENRPWNMSLNYIIKVA
>ID:AXY82734.1 |[Acinetobacter phage KARL-1]||_Acinetobacter_phage_KARL-1_.gbk|short tail fibers pr..|1527|MH713599(166560):88462-89988:-1 ^^ Acinetobacter phage KARL-1, complete genome.|neighbours:ID:AXY82733.1(-1),ID:AXY82735.1(-1)|neighbour_genes:fibritin neck whiske..,baseplate wedge subu..|
MATPLNNTYKHIADAAQYISFNPTGTSFPATVVDVQAALALTSPTTYATATTAGVVKIATKDEVLAGVDNTKMVTPFTLNERMKYPDATTTVKGLVTLATNAEAQAGAITTNKAINPASLKYTLDWWWNNKLASESAQGVIKLSTQQAAQAGVDDSTAMTPLKVKQAIAAATAQIPQPVQATETAPGIVQLATIGQAQQGTLRDGYAISPYTLQRITGSLTTRGLVQAATLAQANTGTDDTLYISAKGFKTYNATTTNYGTVKLTDTLGTAGAGVVLSSNAKVLSTVSTGTQTVTGIVNFTGTLQLQGQPVANQKFVKDSIPVGVMMEWLGDSAPPGGMWALCDGGAESKAARPELFAAIGYKFGGSGDTFYRPDMRGLYARGAGRGKDIIANTGYDEFNKPLLGNGVDGGVVGQVQKQQIREHKHIVSWGETRQETPNFPFGGTQLSKYWGTAGREDHDNGWMFSNDGTEFEPASVRTEYSTVNSKELIGTETRPWSMSVNYIIKVA
>ID:YP_006489142.1 |[Acinetobacter phage ZZ1]||_Acinetobacter_phage_ZZ1_.gbk|short tail fibers pr..|1533|NC_018087(166687):93345-94877:1 ^GeneID:18114118^ Acinetobacter phage ZZ1, complete genome.|neighbours:ID:YP_006489144.1(1),ID:YP_006489140.1(1)|neighbour_genes:baseplate wedge subu..,wac|
MAETPLNNTFKHISDESRYTYFDPTGTLFPATVKTVQEALALTSPTTYATTTQAGTIQLATQAEVTAGVNNTKAVTPATLAERLKYPDATTTVKGIVFLASNAEAQAGTVATNKVVNPAALKYTLDWWWANKRATETANGVLKLSTQAAAQAGVDDTTAMTPLKVKQAINSATSNLPVPVKATESVQGLVTLATVAQVTQGTLREGYAISPYTLMQLKGNLTRYGITRGATLAEANAGTADDLYISAKGFKTYNANDTNFGTVKTTTTVSPTAQAGTVLASNASVLGTNLTTQQTVTGPVNFNGIMKKGNVDVATTKNITDATPIGVIQMWLGDQAPTGGLWALCDGGAESKAARPDLFAVIGYKFGGSGDTFYRPDMRGLYARGAGRGKDIIANTGYDEFNKPLLGNGVDGGVVGQVQKQQIREHKHIVSWGETRQETPNFPFGGTQLSKYWGTAGREDHDNGWMFSNDGTEFEPASVRTEYSTVNSKELIGTETRPWSMSVNYIIKVA
>ID:AXF40735.1 |[Acinetobacter phage vB_ApiM_fHyAci03]||_Acinetobacter_phage_vB_ApiM_fHyAci03_.gbk|short tail fiber pro..|1527|MH460829(165975):93986-95512:1 ^^ Acinetobacter phage vB_ApiM_fHyAci03, complete genome.|neighbours:ID:AXF40734.1(1),ID:AXF40736.1(1)|neighbour_genes:base plate wedge com..,wac|
METPLNNTYKHIADAAQYISFNPTDTSFPATVVDVQAALALTSPTTYATATTAGVVKIATKDEVLAGVDNTKMVTPFTLNERMKYPDATTTVKGLVTLATNAEAQAGAITSNKAINPASLKYTLDWWWDNKLASESAQGVIKLSTQQAAQAGVDDSTAMTPLKVKQAIAAATAQIPQPVQATETAPGIVQLATIGQAQQGTLRDGYAISPYTLQRITGSLTTRGLVQAATLAQANTGADDTLYISAKGFKTYNATTTNYGTVKLTDTPGTTGAGVVLSSNAKVLSTVSTGTQTVTGIVNFTETLQLQGQPVANQKFVKDSIPIGVMMEWFGDSAPPGGMWALCDGGAESKAARPELFAVIGYKFGGSGDTFYRPDMRGLYARGAGRGKDIIANTGYDEFNKPLLGNGVDGGVVGQVQKQQIREHKHIVSWGENRRETPNFPFGGTQLSKYWGTAGKEDHDNGWMFSNDGTEFEPASVRTEYSTVNPKELIGTETRPWSMSVNYIIKVA
>ID:APU01485.1 |[Aeromonas phage 65.2]||_Aeromonas_phage_65.2_.gbk|tail fibers|1347|KY290955(236567):80286-81632:-1 ^SEED:fig|6666666.172300.peg.94^ Aeromonas phage 65.2, complete genome.|neighbours:ID:APU01484.1(-1),ID:APU01486.1(-1)|neighbour_genes:neck whiskers,baseplate protein|
MLNNTEQHISSKAESVELDPSSTNFPSNTTDVQKMANLIQPHAIGTYESMKASTTKMGILRIATEAEVLAGMVTDATVTPATLQAKWIRPDASDTVKGLVRYATVAERAEASASVSIGMNTAGVWDIVRNKSLGTTTKNGSVKLSTTAIGQIGTDNTTVTTPLVVKAMIDTFAITTNPAAATETTNGVVKISPSPVINSALHVGVAVSPKGFIETRATQSRVGTVVMATQAQANARTATDVALSPATLPIASSSQYGITALLDVAQSGATNKALSAHGATNLLSKITGGAISAPISANGMWSNVAQSLDPNALTRKDYVDGADANLQTQINNRIVNGSLFKKTNRVLTQLFNYNGGLPNGNFSLNDRWDNYDGIIFEGSGDDQYGFVTKSFDKTELTLLQQRVNYFVFSTDGIYWMGKFGSDGRTFFTSSENSRLWRVYGYKDVYAQA
>ID:YP_004300935.1 |[Aeromonas virus 65]||_Aeromonas_phage_65_.gbk|12|1347|NC_015251(235229):80291-81637:-1 ^GeneID:10323358^ Aeromonas phage 65, complete genome.|neighbours:ID:YP_004300934.1(-1),ID:YP_004300936.1(-1)|neighbour_genes:wac,11|
MLNNTEQHISSKAESVELDPSSTNFPSNTTDVQKMANLIQPHAIGTYESMKASTTKMGILRIATEAEVLAGMVTDATVTPATLQAKWIRPDASDTVKGLVRYATVAERAEASASVSIGMNTAGVWDIVRNKSLGTTTKNGSVKLSTTAIGQIGTDNTTVTTPLVVKAMIDTFAITTNPAAATETTNGVVKISPSPVINSALHVGVAVSPKGFIETRATQSRVGTVVMATQAQANARTATDVALSPATLPIASSSQYGITALLDVVQSGATNKALSAHGATNLLSKITGGAISAPISANGMWSNVAQSLDPNALTRKDYVDGADANLQTQINNRIVNGSLFKKTNRVLTQLFNYNGGLPNGNFSLNDRWDNYDGIIFEGSGDDQYGFVTKSFDKTELTLLQQRVNYFVFSTDGIYWMGKFGSDGRTFFTSSENSRLWRVYGYKDVYAQA
>ID:ATI17412.1 |[Aeromonas phage AS-szw]||_Aeromonas_phage_AS-szw_.gbk|short tail fibers pr..|1353|MF498773(229957):93332-94684:1 ^^ Aeromonas phage AS-szw, complete genome.|neighbours:ID:ATI17411.1(1),ID:ATI17413.1(1)|neighbour_genes:baseplate wedge subu..,fibritin neck whiske..|
MINNTEQHISSKAVDVVLDPSTTNFPATTNDVQKMAELIQPHAIGRYEDMKATETKMGILRIATESEVLAGTVSDAIVTPKTLQAKWVRPDASETVKGLVRYATNAERLESAASASIGINTIGLWDMFRTKAIGSTTKAGTLKLSTITIGQQGTDSTTATSPDVVKAMIDKFAVTANSGATELTSGIVKISPSPVINSALHNGVAVSPKGFIETRATQSRVGTVKMATQAESNARTATDVAISPATLPIGSSTQWGIVALTDTPVSGATNKALSSHGATSLVSKSGGTMTGALITPNLYLTNPQDGSPNAAVRFDWVSNSLQDKQNQIDNKTTKGSDVVFRRSDKQLIFNASPYGGLKSGDFNMTQPWWNFDGIIVISSGDDGRHMKSSYFSKTELSILQNNFSNGWWITDTDSTWWVGRFNANGTYFHTAGENCVIWHVWGVNDVYATT
>ID:ASU00184.1 |[Aeromonas phage AS-zj]||_Aeromonas_phage_AS-zj_.gbk|short tail fibers pr..|1353|MF448340(229929):198924-200276:1 ^^ Aeromonas phage AS-zj, complete genome.|neighbours:ID:ASU00185.1(1),ID:ASU00183.1(1)|neighbour_genes:baseplate wedge subu..,fibritin neck whiske..|
MINNTEQHISSKAVDVVLDPSTTNFPATTNDVQKMAELIQPHAIGRYEDMKATETKMGILRIATEAEVLAGTVADAIVTPKTLQAKWVRPDASETVKGLVRYATSAERLETAASASIGINTAGIWDIIRTKAIGSTTKAGTLKLSTITIGQQGTDSTTATSPDVVKAMIDKFAVTANSGATELTSGIVKISPSPVINAALHNGVAVSPKGFIETRATQSRVGTVKMATQAESNARTATDVAISPATLPIASSSQWGIVALTDVAVQGATNKALSSHGATTLVAKTGGTMTGALITPNIYLTNPQDGSPNAVVRYDWAVSAFDDKQNQINGKVNRGSAVTLNRTDKQLIFNAAPYGGHKSGDFNMSQPWWNYDGLIVVSSGDDGRHMKSNYISKAQISILQDNFANAWWIADTDSTWWIGRFNANGTYFHTTGDNCIIWHVWGVNDIYQTT
>ID:NP_944094.1 |[Aeromonas virus Aeh1]||_Aeromonas_phage_Aeh1_.gbk|gp12 short tail fibe..|1311|NC_005260(233234):139360-140670:1 ^GeneID:2657956^ Aeromonas phage Aeh1, complete genome.|neighbours:ID:NP_944093.1(1),ID:NP_944095.1(1)|neighbour_genes:11,wac|
MRTNNITQHISSKAGSVVFDPASAPAFDTTITDLQKLGNKIDAHATKPLPVASETVSGIAELATVDEVLLGNDKVRLVTPYTLQQKWARPNASDTVYGLVRYNTVAEREEAAAKVDVTVNTASLWDVVRNKSIATESKRGSVSISTLVAAKAGVDDTTAMTPAKVKAAIDTFAVTSVSGATETVTGTVKNSPALITNAALHTGYAVTPKGFIETRAAQARVGTVRMATQAEANARTLGDVAISPATLPIASDTQYGITALLHNAQSGVTNKALSAHGATLFINRNGDSMTGDLTVHNIFTANGQNGRGDSLTRKDYVDGLFNQKANISHTHGTPQESWTLIWQGPLDRGNFVTNQPWWNFDALVIESSRDGGSWFNTMEISRWQIEQMQAKYPNFNLVSAQEYYWFGKFRADGMYFDTHTENCYLWRIYGVNKTWS
>ID:AUE22741.1 |[Aeromonas phage Ah1]||_Aeromonas_phage_Ah1_.gbk|12_1|1167|MG250483(221116):127353-128519:1 ^^ Aeromonas phage Ah1, complete genome.|neighbours:ID:AUE22740.1(1),ID:AUE22742.1(1)|neighbour_genes:baseplate wedge subu..,wac_1|
MPVASETVSGIAELATVDEVLLGNDKTRLVTPFTLQQKWARPNASDTVYGLVRYATVAEREEAAAKVDITVNTSALWDVVRNKATSSESKRGSVSLSTLVAAKAGVDDTTAMTPAKVKAAIDTFAVTSISGATETVAGTVKNSPALVTNAALHTGFAVTPKGFIETRAAQNRVGTVRMATQAEANARTATDLAISPATLPIASDTQYGITALLHNAQSGVTNKALSAHGATLFINRNGDQMTGDLTVRGLFTLSPQGGSSNSFTRKDYVDGLINSRSPNGHQHGTPREVWTHLWQGPLDRGNFAINQPWWNFDALVIEGSRDGGHVFFTREVSRWQIEQMQNKYPNWDLVANEAYYWYGKFGGDGRTFYVTTENCYLWNIYGIKKYWS
>ID:QAX97852.1 |[Aeromonas phage Asswx_1]||_Aeromonas_phage_Asswx_1_.gbk|short tail fibers pr..|1353|MH791398(229103):101021-102373:1 ^^ UNVERIFIED: Aeromonas phage Asswx_1, complete genome.|neighbours:ID:QAX97851.1(1),ID:QAX97853.1(1)|neighbour_genes:baseplate wedge subu..,fibritin neck whiske..|
MINNTEQHISSKAVDVVLDPSTTNFPATTNDVQKMAELIQPHAIGRYEDMKATETKMGILRIATEAEVLAGTVADAIVTPKTLQAKWVRPDASETVKGLVRYATSAERLETAASASIGINTAGIWDIIRTKAIGSTTKAGTLKLSTITIGQQGTDSTTATSPDVVKAMIDKFAVTANSGATELTSGIVKISPSPVINAALHNGVAVSPKGFIETRATQSRVGTVKMATQAESNARTATDVAISPATLPIASSSQWGIVALTDVAVQGATNKALSSHGATTLVAKTGGTMTGALITPNIYLTNPQDGSPNAVVRYDWAVSAFDDKQNQINGKVNRGSAVTLNRTDKQLIFNAAPYGGHKSGDFNMSQPWWNYDGLIVVSSGDDGRHMKSNYISKAQISILQDNFANAWWIADTDSTWWIGRFNANGTYFHTTGDNCIIWHVWGVNDIYQTT
>ID:QAY01298.1 |[Aeromonas phage Aswh_1]||_Aeromonas_phage_Aswh_1_.gbk|short tail fibers pr..|1359|MH791414(229730):136093-137451:-1 ^^ UNVERIFIED: Aeromonas phage Aswh_1, complete genome.|neighbours:ID:QAY01297.1(-1),ID:QAY01299.1(-1)|neighbour_genes:fibritin neck whiske..,baseplate wedge subu..|
MINNTEQHISSKAVDVELDPSTTNFPPDTTDVQKMANLIQPHAIGNYEDMKATETKMGILRIATEQEVLDGLVPDAIVTPKTLQAKWVRPDASETVKGLVRFANSSERNEANASTSIGIHTSGIWDIIRNKAGGSTTKSGTLKLSTVAVGVLGLDSTTATTPAVVKAMIDTFAITTNPAGATETTSGVVKISPSPVVNAGLHNGVAVSPKGFIETRATTTRVGTTRMATQAEANARALSDVALSPATLPIGSTQQYGIVALSNVPVDGLFSHALTAHGAAQLMPKTGGAFTGPISAPSMYISSQVSNPDAVTRRDFVEGLFNSLNSVIATKTSKGSRVNFTSSERTILFDASGQGGLPTGNFWLSQPWWDFDSLIFEATGDSGREMTSYQMTRQQIINAQDYYYTYGYWVVHADSIWWLGRFDPNNGRFFQTIGENCRMWRVWGIKDVYTTT
>ID:YP_007010351.1 |[Aeromonas phage CC2]||_Aeromonas_phage_CC2_.gbk|short tail fibers|1356|NC_019538(231743):168736-170091:-1 ^GeneID:14016273^ Aeromonas phage CC2, complete genome.|neighbours:ID:YP_007010350.1(-1),ID:YP_007010352.1(-1)|neighbour_genes:wac,baseplate wedge subu..|
MMINNTEQHISSKAVDVVLDPSTTNFPATTKDVQKMAELIQPHAIGRYEDMKATETKMGILRIATEAEVLAGTVADAIVTPKTLQAKWVRPDASETVKGLVRYATSAERLETAASASIGINTAGIWDIIRTKAIGSTTKAGTLKLSTITIGQQGTDSTTATSPDVVKAMIDKFAVTANSGATELTSGIVKISPSPVINAALHNGVAVSPKGFIETRATQSRVGTVKMATQAESNARTATDVAISPATLPIASSSQWGIVALTDVAVQGATNKALSSHGATTLVAKTGGTMTGALITPNIYLTNPQDGSPNAVVRYDWAVGAFEDKQNQINGKVNRGSAVTLNRTDRQLIFNAAPYGGHKSGDFNMSQPWWNYDGLIVVSSGDDGRHMKSNYISKAQISILQDNFANAWWIADTDSTWWIGRFNANGTYFHTTGDNCIIWHVWGVNDIYQTT
>ID:YP_009011629.1 |[Aeromonas phage PX29]||_Aeromonas_phage_PX29_.gbk|12|1311|NC_023688(222006):125330-126640:1 ^GeneID:18560124^ Aeromonas phage PX29, complete genome.|neighbours:ID:YP_009011628.1(1),ID:YP_009011630.1(1)|neighbour_genes:11,wac|
MRTNNITQHISSKAGSVVFDPTKAAAFDNTITDLQKLGEKIDAHATKALPNATETASGIAELATVDEVLLGNDKTKIVTPFALNQKWIRPNASDTIYGLVRYNTVAEREEAAAKVDVTVNTTTLWDVVRNKATSSESKRGSVSLSTLVAAKAGVDDTTAMTPAKVKAAIDTFAVTSVSGATESVTGTVKNSSALITNAALHNGYAVTPKGFIETRAAQNRVGTVRMATQAESNARTATDVALAPATLPIASDTQYGITALLHNAQSGVTNKALSAHGATLFINRNGDTMAGDLVVRNIYTANGQNGRGDSLTRKDYVDGLINSRSPNGHEHGTPRETWTHLWAGPLDRGNFAINQPWWNFDALVIEGSRDGGHVFFTREISRYQIERMQAAYPNWDLVANEAYYWYGKFGGDGKTFYVTTENCYLWNIFGVNKYFS
>ID:YP_003969632.1 |[Aeromonas phage phiAS5]||_Aeromonas_phage_phiAS5_.gbk|short tail fibers pr..|1320|NC_014636(225268):223570-224889:1 ^GeneID:9861750^ Aeromonas phage phiAS5, complete genome.|neighbours:ID:YP_003969631.1(1),end()|neighbour_genes:baseplate wedge subu..,end()|
MSDIRTNNIAQHISSKAGSVVFDPTHAPAFDSTITDLQKLGNKIDAHATKALPIATETAQGIGELATVDEVLLGNDKTRLVTPYTLHQKWVRPNASDTIYGLVRYNTVAERAEASAKIDVAVNTATLWDVVRNQATSSESKRGSISISTLTAAKAGVDDTTAMTPAKVKAAIDTFAVTSVNGATESVAGIVKNSPALITNSALHNGYAVTPQGFIATRALENRVGTVRFATQAEANARTATDLAVSPARLPIASDTQFGITALLHNPQNGATNKALSAHGATLFINRNGDTMSGTLTVANILTNVGQNGAGNALTRKDYVDGLFNQKANLSHSHATPTETWTQIWGGPLDRGDFKTNQPWWNFDALVIESSRDGGSWFNTMEISKSQIQNMQNLYPNFNLVSAQEYYWFGKFAADGMYFHTHNENCYLWRIYGVNKSWS
>ID:YP_803101.1 |[Escherichia virus RB32]||_Bacteriophage_RB32_.gbk|12|1551|NC_008515(165890):88113-89663:1 ^GeneID:4405478^ Bacteriophage RB32, complete genome.|neighbours:ID:YP_803100.1(1),ID:YP_803102.1(1)|neighbour_genes:11,wac|
MSNNTYQHVSNESKYVKFDPVGSNFPDTVTTVQSALSKISNIGVNGIPDATMEVKGIAMIASEQEVLDGTNNSKIVTPATLATRLLYPNATETKYGLTRYSTNEETLEGSDNNSSITPQKLKYHTDDVFQNRYSSESSNGVIKISSTPAALAGVDDTTAMTPLKTQKLAIKLISQIAPSEDTASESVRGVVQLSTVAQTRQGTLREGYAISPYTFMNSVATQEYKGVIRLGTQSEINSNLGDVAVTGETLNGRGATSSMRGVVKLTTQAGIAPEGDGSGALAWNADVINTRGGQTINGSLNLDHLTANGIWSRGGMWKNGDQPVATERYASERVPVGTIMMFAGDSAPPGWIMCHGGTVSGDQYPDYRNTVGARFGGDWNNPGIPDMRGLFVRGAGTGGHILNQRGQDGYGKDRLGVGCDGMHVGGVQAQQMSYHKHAGGWGEYQRHEAPFGASVYQGYLGTRKYSDWDNASYFTNDGFELGGPRDALGTLNREGLIGYETRPWNISLNYIIKIHY
>ID:YP_009218801.1 |[Citrobacter phage IME-CF2]||_Citrobacter_phage_IME-CF2_.gbk|tail fibers|1248|NC_029013(177688):176410-177657:-1 ^GeneID:26645016,SEED:fig|1527524.5.peg.278^ Citrobacter phage IME-CF2, complete genome.|neighbours:ID:YP_009218800.1(-1),end()|neighbour_genes:neck whiskers,end()|
MPNAAPGVRGIAAIATEAMIDAGTDNETIVTPALLAYRLQNPHASQTVWGYTRYATDAEAVSVTNDLVSLTPRSVDVVFNTRHASETVWGSAKLSTTAQATAGTDDTTSMTPLKVKQAISALVPVQSNATESAFGLVQLATVAEVRAGTIRDGFAISPYTFIRLNATESDLGIVRLASQGDVNTGTDDTKAVTPLKLSNLKGSGSTFGLVKLSTEVNTGLANTALSAGANVVPSNRNSAITGGALYQGSVAPANKYQTHSDIEASLPIGCMMMAAFNSDYGNVYIANGRGLITTEYPELFARIGYTYGGSGNIFNLPDMRGVAARGFDAGRGLDPGRGFGTYQADMFAYHEHNLQMILLNGGNIPSSQAVYELKWAEKNDQRIYDLDPAYSKAKGVGGNETRMKNLAVNYVIRVR
>ID:YP_009195021.1 |[Citrobacter phage Margaery]||_Citrobacter_phage_Margaery_.gbk|short tail fiber pro..|1389|NC_028755(178182):118295-119683:1 ^^ Citrobacter phage Margaery, complete genome.|neighbours:ID:YP_009195020.1(1),ID:YP_009195022.1(1)|neighbour_genes:baseplate wedge subu..,fibritin neck whiske..|
MNNTINHVSDKSVYVTFDPAGTQWPSTFHNVQQALAAIGPWARTDVGLPNAAPGVRGIAAIATQAMIDAGTDTQTIVTPALLEYRLQNPHASQTVWGYTRYATDAESVTVTNDLVSLTPRSLNYVFNTRQAKENVWGSAKLSTTAQATSGTDDTTAMTPLKVKQAISALVPVQANATESSFGLVQLATVAEVRAGTIRDGFAISPYTFIRLTASESDLGLLRIATQAEVNAGTDNTKAITPQKLAAVKGSGSTFGMVKLTTDINTGLANTALSAGANVVPSNKNSAITGGALYQGSISADNKYQTKTDVDANIPIGCMMLAAFNADVGNLFICNGRAMNRNSNPELFARIGYTYGGSGDIFNLPDMRGLVARGFDGGRGVDTGRGFGTYQADMFAYHEHDLQMIYQNGGNLPKSQAVYELKGAEKNDQRVMHLNNDYSKALGTGGNETRMKNLAVNYVIRVR
>ID:AYJ73065.1 |[Citrobacter phage Maroon]||_Citrobacter_phage_Maroon_.gbk|short tail fibers pr..|1389|MH823906(178830):118710-120098:1 ^^ Citrobacter phage Maroon, complete genome.|neighbours:ID:AYJ73064.1(1),ID:AYJ73066.1(1)|neighbour_genes:baseplate wedge subu..,fibritin neck whiske..|
MNNTINHVSDKSVYVTFDPAGTQWPSTFHNVQQALAAIGPWARTDVGLPNAAPGVRGIAAIATQAMIDAGTDTQTIVTPALLEYRLQNPHASQTVWGYTRYATDAESVTVTNDLVSLTPRSLNYVFNTRQAKENVWGSAKLSTTAQATSGTDDTTAMTPLKVKQAISALVPVQANATESSFGLVQLATVAEVRAGTIRDGFAISPYTFIRLTASESDLGLLRIATQAEVNAGTDNTKAITPQKLAAVKGSGSTFGMVKLTTDINTGLANTALSAGANVVPSNKNSAITGGALYQGSISADNKYQTKTDVDANIPIGCMMLAAFNADVGNLFICNGRAMNRNSNPELFARIGYTYGGSGDIFNLPDMRGLVARGFDGGRGVDTGRGFGTYQADMFAYHEHDLQMIYQNGGNLPKSQAVYELKGAEKNDQRVMHLNNDYSKALGTGGNETRMKNLAVNYVIRVR
>ID:YP_009203897.1 |[Citrobacter phage Merlin]||_Citrobacter_phage_Merlin_.gbk|short tail fibers|1419|NC_028857(172733):91607-93025:1 ^GeneID:26648108^ Citrobacter phage Merlin, complete genome.|neighbours:ID:YP_009203896.1(1),ID:YP_009203898.1(1)|neighbour_genes:baseplate wedge subu..,fibritin neck whiske..|
MNNTNRHISDEAIYVRFDPAGSNFNSSVDNVQEALSLLSPDAVSGTPSATETVQGKIRIGTQEEVNNGILGDVAVTPKTLELRLQRPQATTDVFGVTRYATNDEALTGTATDRSIVASALKHVIDWTFTNRTSSESRNGVLKLSSTPAAQAGVDDTTAMTPLKTKQAIAAATALIPAYGPATESAQGVVRLATLAQLRDPNIREGFSASPFTLNQWQATESNIGAIKLASQANMDGSSNNTAVTPAKFNSQRATTNRVGTTLLANNIGDGSRALSGSAAVLPSDRAAVSTGGVYEGNTSPNQKYMTKGELDTTVPVGGMFMAAFNGDHGNLMIANGRWLPVSGYPTLFQRIGFTYGGNGSDHFALPDMRGVTARGFDAGRGVDPGRGFGTYQEDAQQRIWGNWTIDDQAAWSNYPPDGAYYADGWGSINYDAGSKDNRWTALRMHFDSSRVVRTANENRMKNVAINYVIRVK
>ID:YP_009097808.1 |[Citrobacter phage Miller]||_Citrobacter_phage_Miller_.gbk|short tail fiber pro..|1392|NC_025414(178171):119258-120649:1 ^InterPro:IPR011083^ Citrobacter phage Miller, complete genome.|neighbours:ID:YP_009097807.1(1),ID:YP_009097809.1(1)|neighbour_genes:baseplate wedge subu..,whisker protein|
MSNNTINHVSDASVYVTFDPAGTQWPSTFVNVQQALASIGPWARTDVGLPNAAPGMRGIAAIATEAMIDAGTDNETIVTPALLAYRLQNPHASQTVWGYTKYATDAEAVDVANDLVSLTPRSINVVFNTRHASETVWGSSKLSTTAQATAGTDDTTSMTPLKVKQAISALVPVQSNATESAFGLVQLATVSEVRAGTIRDGFAISPYTFIRLNATESDLGIVRLASQAEVNAGTDDTKAVTPLKLANLKGSGGSFGLVKLSTEVNAGLANTALSAGANVVPSNRDSAITGGALYQGSVAAANKYQTHSDIEASLPIGCMMMAAFNSDYGNLCIANGRGMYTYEYPELFARIGYTYGGSGNIFNLPDMRGVVARGFDAGRGLDPGRGFGTYQHHEVQSHEHPLQMIYQSGGNLPSWQCVYELRTAEKNDQKLYWPDPSLSKAMAVGGNETRMKNLAVNYVIRVR
>ID:YP_009146611.1 |[Citrobacter phage Moon]||_Citrobacter_phage_Moon.gbk|short tail fiber|1419|NC_027331(170341):90751-92169:1 ^GeneID:24721777,InterPro:IPR011083^ Citrobacter phage Moon, complete genome.|neighbours:ID:YP_009146610.1(1),ID:YP_009146612.1(1)|neighbour_genes:baseplate wedge subu..,fibritin neck whiske..|
MNNTNKHISDEAIYVRFDPTGTNFGADVKDVQSALGLLSPDAVLGTPLATETVPGKIRIGTQEEVDNGVLGDVVVTPKTLEVRLQRPQATTDVFGVTRFATNDEALTGLATDRTIVTSALKYVFDWTFTNRLAKETETGVIKLSTTPAAQAGVDDTTAMTPLKTKQAIAAATALIPSYGPATESAQGVVRLATLAQLRDPNIREGYSVSPFTLNQWQATEANIGAIKLASQANMDNSVANTAVTPAKFNSQRATTGRVGTTILADTIGDGSKALSGNARVLASDRVAVSSGGVYENNTNPNSKYITRDNLSSYMPVGAVIMTAFNSDHGNLFICNGRWLAVNDFRELFNRIGYTYGGNGSTHFAIPDARGVAVRGFDGGRGLDAGRGFGSYQEDTMQPITANWTMDDQAVTSNYPPSGACWADGWGSINYDAGSKDNVWRAFRMHFDSSRVARTSHETRMKNIAFNYAICVR
>ID:YP_009285740.1 |[Citrobacter phage vB_CfrM_CfP1]||_Citrobacter_phage_vB_CfrM_CfP1_.gbk|tail fibers protein|1392|NC_031057(180219):121223-122614:1 ^GeneID:29079600^ Citrobacter phage vB_CfrM_CfP1, complete genome.|neighbours:ID:YP_009285739.1(1),ID:YP_009285741.1(1)|neighbour_genes:wedge subunit tail p..,neck whiskers protei..|
MSNNTINHVSDASVYVTFDPAGTQWPSTFVNVQQALASIGPWARTDVGLPNAAPGMRGIAAIATEAMIDAGTDNETIVTPALLAYRLQNPHASQTVWGYTKYATDAEAVDVANDLVSLTPRSINVVFNTRHASETVWGSSKLSTTAQATAGTDDTTSMTPLKVKQAISALVPVQSNATESAFGLVQLATVSEVRAGTIRDGFAISPYTFIRLNATESDLGIVRLASQAEVNAGTDDTKAVTPLKLANLKGSGGSFGLVKLSTEVNAGLANTALSAGANVVPSNRDSAITGGALYQGSVAAANKYQTHSDIEASLPIGCMMMAAFNSDYGNLCIANGRGMYTYEYPELFARIGYTYGGSGNIFNLPDMRGVVARGFDAGRGLDPGRGFGTYQHHEVQSHEHPLQMIYQSGGNLPAWQCVYELRTAEKNDQKLYWPDPSLSKAMAVGGNETRMKNLAVNYVIRVR
>ID:SCN45854.1 |[Cronobacter phage Pet-CM3-4]||_Cronobacter_phage_Pet-CM3-4_.gbk|Phage long tail fibe..|882|LT614807(171975):93145-94026:1 ^^ Cronobacter phage Pet-CM3-4 genome assembly, chromosome: I.|neighbours:ID:SCN45853.1(1),ID:SCN45855.1(1)|neighbour_genes:Phage base plate wed..,Phage short tail fib..|
MATNTLNHISDESKYKTFNPAGTSFPANITNVQSALAALKPIAVNGVPDATETVKGIIRIATQQEVNDGDSANTVVTPKTLKERLGNPQASTTVIGLTRYATTAEATAGSIGNAAVVPTGLKASIDNAFATRISKESVLGVIKIATIGMAEAGTDDTSAMTPLKTQRAIAKATAVLPVYGPATESVSGTVRIATNGQVAQGTLRDGYAVSPSGLASLTATSSRRGLARSATIAEVNANTAGDIFVTPNGLNQRVGTTSTKGLVKLTTTVGSGDANTALAYNADVVHTRGGPTY
>ID:YP_006986475.1 |[Cronobacter phage vB_CsaM_GAP161]||_Cronobacter_phage_vB_CsaM_GAP161_.gbk|short tail fiber pro..|1389|NC_019398(178193):117917-119305:1 ^^ Cronobacter phage vB_CsaM_GAP161, complete genome.|neighbours:ID:YP_006986474.1(1),ID:YP_006986476.1(1)|neighbour_genes:baseplate wedge subu..,whisker protein|
MNNTINHVSDKSVYVTFDPAGTQWPSTYTNVQQALASIGSWARTDVGLPNAAPGVRGIAAIATQEMIDAGTDTQTIVTPALLEYRLQNPHASQTVWGYTRYATDAESITVTNDLVSLTPRSLNYVFNTRQSKENVWGSAKLSTTAQATSGTDDTTAMTPLKVKQAIAAMVPVQSNATESNFGLVQLATVAEVRAGTIRDGFAISPYTFIRLTATETDLGLLRIATQEEVNAGTDNTKAITPQKLAAVKGSGSAFGLVKLSTDVNTGLANTALSAGANVVPSNRNSAITGGALYQGSIVADNKYQTQSDVEVNIPIGCMMLSAFNSDYGNIFICNGRAMNRNTYPVLFSRIGYTYGGAGDIFNLPDMRGVAARGFDAGRGLDPGRGFGTYQDDMFKSHEHQLQMIYRNGGNLPSSEAIYELKNSEKNDQLIMQLNPAYTKAMATGGNETRMKNVAVNYVIRVR
>ID:AOG16331.1 |[Cronobacter phage vB_CsaM_leB]||_Cronobacter_phage_vB_CsaM_leB_.gbk|short tail fiber pro..|1389|KX431559(177907):117501-118889:1 ^^ Cronobacter phage vB_CsaM_leB, complete genome.|neighbours:ID:AOG16330.1(1),ID:AOG16332.1(1)|neighbour_genes:baseplate wedge subu..,fibritin neck whiske..|
MNNTINHVSDKSVYVTFDPAGTQWPSTFKNVQQALAAIGPWARTDVGLPNAAPGVRGIAAIATQAMIDAGTDTQTIVTPALLAYRLQNPHASQTVWGYTRYATDAESVTVTNDLVSLTPRSLNYVFNTRQAKENVWGSVKLSTTAQATSGTDDTTAMTPLKVKQAISALVPVQANATESSFGLVQLATVAEVRAGTIRDGFAISPYTFIRLTASESDLGLLRIATQAEVNAGTDNTKAITPQKLAAVKGSGSTFGMVKLTTDINTGLANTALSAGANVVPSNKNSAITGGALYQGSISADNKYQTKTDVDANIPIGCMMLAAFNADVGNLFICNGRAMNRNSNPELFARIGYTYGGSGDIFNLPDMRGLVARGFDGGRGMDAGRGFGTYQADMFAYHEHDIQMIYQNGGNLPKSQAVYELKGAEKNDQRVMHLNNDYSKALGTGGNETRMKNLAVNYVIRVR
>ID:AOG16615.1 |[Cronobacter phage vB_CsaM_leN]||_Cronobacter_phage_vB_CsaM_leN_.gbk|short tail fiber pro..|1389|KX431560(179516):118553-119941:1 ^^ Cronobacter phage vB_CsaM_leN, complete genome.|neighbours:ID:AOG16614.1(1),ID:AOG16616.1(1)|neighbour_genes:baseplate wedge subu..,whiskers protein|
MNNTINHVSDKSVYVTFDPAGTQWPSTFKNVQQALAAIGPWARTDVGLPNAAPGVRGIAAIATQAMIDAGTDTQTIVTPALLEYRLQNPHASQTVWGYTRYATDAESVTVTNDLVSLTPRSLNYVFNTRHAKENVWGSVKLSTTAQATSGTDDTTAMTPLKVKQAISALVPVQANATESSFGLVQLATVAEVRAGTIRDGFAISPYTFIRLTASESDLGLLRIATQAEVNAGTDNTKAITPQKLAAVKGSGSTFGMVKLTTDINTGLANTALSAGANVVPSNKNSAITGGALYQGSISADNKYQTKTDVDANIPIGCMMLAAFNADVGNLFICNGRAMNRNSNPELFARIGYTYGGSGDIFNLPDMRGLVARGFDGGRGMDAGRGFGTYQADMFAYHEHDIQMIYQNGGNLPKSQAVYELKGAEKNDQRVMHLNNDYSKALGTGGNETRMKNLAVNYVIRVR
>ID:YP_009005441.1 |[Enterobacter phage PG7]||_Enterobacter_phage_PG7_.gbk|short tail fibers pr..|1551|NC_023561(173276):94926-96476:1 ^GeneID:18502456^ Enterobacter phage PG7, complete genome.|neighbours:ID:YP_009005440.1(1),ID:YP_009005442.1(1)|neighbour_genes:base plate wedge com..,wac|
MATNTLNHISDESKYKTFNPAGTSFPANITNVQSALAALKPIAVNGVPDATETVKGIIRIATQQEVNDGDSANTVVTPKTLKERLGNPQASTTVIGLTRYATTAEATAGSIGNAAVVPTGLKASIDNAFATRISKESVLGVIKIATVAMAEAGTDDTSAMTPLKTQRAIAKATAVLPVYGPATESVSGTVRIATNGQVAQGTLRDGYAVSPSGLASLTATSSRRGLARSATIAEVNANTAGDIFVTPNGLNQRVGTTSTKGLVKLTTTVGSGDANTALAYNADVVHTRGGQTINGTTTFGAARVNGRLDVGSGFINNQQIATVNMLVDSVPIGTIIMWPGHNPPSSDWMHCHGALLNKGDAQYSTLYSIIGTIYGGDATRFALPDMRGMFPRGVGKSNIMNQYSGNDSKGKPGLGAGCGNASLGQSMPQSVRKHKHESGWGEHHKRNEARNGCTVRNGYVGSNRTDYDNYKWFTNDGSEVEAANIRDGFGTMNTEGLMGDENRPWSIALNFVIKVR
>ID:AVR55350.1 |[Enterobacter phage myPSH1140]||_Enterobacter_phage_myPSH1140_.gbk|short tail fiber pro..|1551|MG999954(172614):96019-97569:1 ^^ Enterobacter phage myPSH1140, complete genome.|neighbours:ID:AVR55349.1(1),ID:AVR55351.1(1)|neighbour_genes:baseplate wedge comp..,fibritin neck whiske..|
MSTNTLNHISDESKYKTFNPAGTSFPSNIVNVQDALAALNPIAVNGIPGSTETVPGIIRIATQQEVNAGDSANTVVTPKTLKERLGNPQASTTKIGLTRYATTAEAVQGTIDNAAVVPTGLKGAIDNAFTVRTAKENVLGVIQLATIPMAEAGMDDTSAMTPLKTQRAIAKATAVIPVYGPATESALGVVRIATNGQVAQGTLRDGYAVSPSGLASLTSNESRAGIARAATAAEVNANTSGAIFVTPNTLNQRVGTTSTKGLVKLTTVAGQGDGNTALAFNADVLNLRGGQTVNGTTGFGNINVNGNINAGSGYIAGQQIATVNMLVDSVPVGTIIMWPGQYPPNGNWMHCDGTWLGRNDSRFTTLFSILGTLYGGDANNFALPDMRGMFPRGVGKSNIMNQYSGNDSKGKPGLGYGCGDAYLGQSAPQAVRRHKHNIGWGEHHNRGDAYFGCTVRNGYLGNNKRDSDNYLYFTNEGDEVEDASIRDGFGTMNTEGLIQWENRPWSIALNFVIKVR
>ID:YP_009607122.1 |[Enterobacter phage phiEap-3]||_Enterobacter_phage_phiEap-3_.gbk|short tail fibers|1386|NC_041980(175814):118579-119964:1 ^GeneID:40083128^ Enterobacter phage phiEap-3, complete genome.|neighbours:ID:YP_009607121.1(1),ID:YP_009607123.1(1)|neighbour_genes:baseplate wedge subu..,fibritin neck whiske..|
MSNNTINHVSDKSIYVTFDPTGTDWPDTITNVQDALEKIGSWARTDTGLPIATTSVRGIAQIATEADIDAGTDNTKIVTPKLLAYRMQNPKASQTVWGYTKYSTDAESTTVTNDASSITPRSLNYVFNNRKGTESVWGSSKIATTAQAVAGTDNTVTMTPLKVKQAIASLVPVQSSATESSQGLVQLATVAQVQAGTIREGYAISPYTFIRLTATESNLGVIRIASQAETNAGTDDTKAITAKKLNNSRATGSQFGVVKLATTVGNAANTALSSNANVLPSDRNAVINGSLYENNAIYNNKYQTWTDLDWHFPVGAIIMTGFQTDHGSLYICDGRSLNKNNYPLLFERIGYTFGGGGDWFNLPDCRGVAVRGHDRGRGLNPNRGYGTYEGDMLGWHEHPLQLIYQNGGNIPKWQAVYELKSAEKNDQSARVFDASITKATGVGGEETRMKNIALNYVIRTQ
>ID:YP_009167975.1 |[Escherichia phage AR1]|AR1|_Enterobacteria_phage_AR1_DNA_.gbk|12|1551|NC_027983(167435):87821-89371:1 ^GeneID:26041906^ Enterobacteria phage AR1 DNA, complete genome.|neighbours:ID:YP_009167974.1(1),ID:YP_009167976.1(1)|neighbour_genes:11,wac|
MSNNTYQHVSNESKYVKFDPTGSNFPDTVTTVQSALSKISNIGVNGIPDATMEVKGIAMIASEQEVLDGTNNSKIVTPATLATRLLYPNATETKYGLTRYSTNEETLEGSDNNSSITPQKLKYHTDDVFQNRYSSESSNGVIKISSTPAALAGVDDTTAMTPLKTQKLAIKLISQIAPSEDTASESVRGVVQLSTVAQTRQGTLREGYAISPYTFMNSVATQEYKGVIRLGTQSEINSNLGDVAVTGETLNGRGATGSMRGVVKLTTQAGIAPEGDSSGALAWNADVINTRGGQTINGSLNLDHLTANGIWSRGGMWKNGDQPVATERYASERVPVGTIMMFAGDSAPPGWIMCHGGTVSGDQYPDYRNTVGTRFGGDWNNPGIPDMRGLFVRGAGTGGHILNQRGQDGYGKDRLGVGCDGMHVGGVQAQQMSYHKHAGGWGEYNRSEGPFGASVYQGYLGTRKYSDWDNASYFTNDGFELGGPRDALGTLNREGLIGYETRPWNISLNYIIKIHY
>ID:ANZ51038.1 |[Enterobacteria phage ATK47]||_Enterobacteria_phage_ATK47.gbk|short tail fiber pro..|1584|KT184309(170020):79507-81090:-1 ^^ Enterobacteria phage ATK47, complete genome.|neighbours:ID:ANZ51037.1(-1),ID:ANZ51039.1(-1)|neighbour_genes:head completion neck..,baseplate wedge subu..|
MSNNNTYQHVSNESIYVEFDPTGTNFPDTVTNVQAALAAISPSGVNGVPEATTTTPGIIQIATPQEVIDGLDNNKAVTPASLNARLQYPNATETQYGLTRYATEDEAVTGTIDDASITPLKLNQKIDNVFQTKVSTEATNGVIKISTSAAALAGSDDTTAMTPLKTQQLAIKLISQIAPNNSDATESITGVVRLATVAQAQQGTLREGYAISPYTFMNSVASETNKGVVKLGTQTEVNSNNSSVVVTGATLNGRGATTSLRGVVRLTTQAGSQSGGDGSSALAWNADVIHQRGGQTINGTLRINNTLTVGSGGANITGNVNMSGGYIQGNRIVTQNELDRILPVGAITMWAADSLPSSDWRFCHGGTVSASECPVYASRIGTRYGGSSSNPGLPDMRGLFVRGSGRGSHLTNPNVNGNDQFGKPRLGVGCTGGYVGEVQKQQMSYHKHAGGFGEHDDSGAFGNTRRSNFVGTRKGLDWDNRSYFTNDGYEIDPASQRNSKYTLNRPELIGNETRPWNISLNYIIKVK
>ID:ANZ50759.1 |[Enterobacteria phage Aplg8]||_Enterobacteria_phage_Aplg8_.gbk|short tail fibers pr..|1584|KT184308(168496):32668-34251:1 ^^ Enterobacteria phage Aplg8, complete genome.|neighbours:ID:ANZ50758.1(1),ID:ANZ50760.1(1)|neighbour_genes:baseplate wedge comp..,wac|
MSNNTYQHVSNESRYVKFDPTGTNFPEEITDVQAAIAAISPAGVNGVPDASSTTKGILFLATEQEVIDGTNNTKAVTPATLATRLSYPNATEEVYGLTRYSTDDEAVAGVNNESSITPAKFTTAINHIFDTRISSESSLGVIKLSSLPQALAGADDTTAMTPLKTQQLAIKLIAQIAPSETTATESDQGVVQLATVAQVRQGTLREGYAISPYTFMNSSATEEYKGVIKLGTQSEVNSNNASVAVTGATLNGRGSTTSMRGVVKLTTTAGSQSGGDASSALAWNADVIHQRGGQTINGTLRINNTLTIASGGANIIGTVNMTGGYIQGKRVVTQNEIDRTIPVGAIMMWAADSLPSDAWRFCHGGTVSASDCPLYASRIGTRYGGSSSNPGLPDMRGLFVRGSGRGSHLTNPNVNGNDQFGKPRLGVGCTGGYVGEVQKQQMSYHKHAGGFGEHDDSGAFGNTRRSNFVGTRKGLDWDNRSYFTNDGYEIDPASQRNSKYTLNRPELIGNETRPWNISLNYIIKVKE
>ID:YP_007004288.1 |[Enterobacteria phage Bp7]||_Enterobacteria_phage_Bp7_.gbk|short tail fibers|1527|NC_019500(168066):148703-150229:-1 ^GeneID:14007902^ Enterobacteria phage Bp7, complete genome.|neighbours:ID:YP_007004287.1(-1),ID:YP_007004289.1(-1)|neighbour_genes:wac,baseplate wedge subu..|
MSTNTLKHISDKSEFKSFDPTGSNFPPDITNVQEALATISLIGVTGNVPSATETSQGIIRLATTQEVMDGLDAYSAVTPATLKARLDIPTQATETYVGITRYATNAEAIAGTEPQAAIVATSLKAVMDYTFENRLSTENATGVIKISTTPAALAGTDDTTAMTPLKVSQAIGAATAALPVYSTATTTNEGLVRLATNAEVGNGSLSVGIAISPAGLATLTSTEARSGIIKLAGWDMVSNGTDHTAAVTPASLLARTGNTGRIGLVRLSTTVGQGDGNTALAYNANVISTSGGEIWGTLNVNGALRRNGVDVVTHDQLSDSVPVGTICMWGGNEGNIPGKWRACVGGTYTGGAYLNAVGGRWGWWGAIPDFRGLYPRGANMVGGYSEGEVNPHIAGNRGQDGKGKARLGNGVGSFPQSSVQAQALRYHKHAGGFGEHDNYGAFGNTANSGYVGTRKGLDWDNRSYYTNEGFETTDPWNRDGHTTLNSEGLIANETRPWTMSVLFIIKVE
>ID:YP_004010021.1 |[Enterobacter phage CC31]||_Enterobacteria_phage_CC31_.gbk|12|1551|NC_014662(165540):87490-89040:1 ^GeneID:9926317^ Enterobacteria phage CC31, complete genome.|neighbours:ID:YP_004010020.1(1),ID:YP_004010022.1(1)|neighbour_genes:11,wac|
MATNTLNHISDESKYKTFNPAGTSFPSNITNVQAALAALKPIAVNGVPDATETVKGIIRIATQQEVNDGDSANTVVTPKTLKERLGNPQATETTIGLTRYATTPEAIAGTVSTAAVVPTGLKGAIDNAFTTRTAKESVLGVIKLATIAMAEAGTDDTSAMTPLKTQRAIAKATAVLPVYGPATEAVSGTVRIATNGQVAQGTLRDGYAVSPSGLASLTATSSRRGIARSATIAEVNANTAGDIFVTPNGLNQRVGTTSTKGLVKLTTTVGSGDANTALAYNADVVHTRGGQTINGNTTFGTARVNGRLDMGSGFINNQQIATVNMLVDSVPIGTIIMWPGQNPPSSDWMHCNGALLNRSDPQFSTLFSIIGILYGGDATRFALPDMRGMFPRGVGKSNIMNQYSGNDSKGKPGLGAGCGGASLGQSMPQSVRKHKHESGWGEHYKRSDARNGCTVRNGYLGSNRSDYDNYKYFTNDGDEVEPANIRDSFGTMNTEGLMGDENRPWSIALNFVIKVR
>ID:YP_009118831.1 |[Enterobacteria phage GEC-3S]||_Enterobacteria_phage_GEC-3S_.gbk|Putative short tail ..|1401|NC_025425(163424):79871-81271:1 ^GeneID:23301187^ Enterobacteria phage GEC-3S complete genome.|neighbours:ID:YP_009118830.1(1),ID:YP_009118832.1(1)|neighbour_genes:Putative baseplate w..,wac|
MANNTINHVKDDAQYVKFNPVNDWPQSITNVQAALAAINGFAVNGLPDATEDTAGIAAIATQEEVNDGTVDNKIVTPKTLAVKMSRPDATKEVKGITRFATMEESLQESNENMAIGPDTLNHYFTTKKASESVQGTIKICSLEAAKIGSDDTMAVTPKKMHTAIAQIVPGLIPDQNTATESAQGLVQLATSAQVLQGQIREGFAISPYAFANARANENQAGTVKIASQSQMNAGSDDTVVVSAKKFASTKATTSQYGIVKLRDTVGSEANAALSANAKVLPSTGGTVSGNVYKGSNSDGNQFVTKNELANHAMPIGGIILSGFNADRGDFLICNGRSLNKNQYPQLFSAIGYTFGGSGDNFNLPDMRGLVARGCDHGRNLDPGRRFGSYQEDAMQRITGKFPVADRWRGWYGGAFTAQRGQWSTNYKNGGGDDWGTTVNFDSGRSVRTANETRVKSLALNYIIRVR
>ID:ANZ51584.1 |[Enterobacteria phage GiZh]||_Enterobacteria_phage_GiZh_.gbk|short tail fiber pro..|1584|KT184311(166514):137851-139434:1 ^^ Enterobacteria phage GiZh, complete genome.|neighbours:ID:ANZ51583.1(1),ID:ANZ51585.1(1)|neighbour_genes:baseplate wedge subu..,wac|
MSNNTYQHVSNESRYVKFDPTGTNFPEEITDVQAAIAAISPAGVNGVPDASSTTKGILFLATEQEVIDGTNNTKAVTPATLATRLSYPNATEEVYGLTRYSTDDEAVAGVNNESSITPAKFTTAINHIFDTRISSESSLGVIKLSSLPQALAGADDTTAMTPLKTQQLAIKLIAQIAPSETTATESDQGVVQLATVAQVRQGTLREGYAISPYTFMNSSATEEYKGVIKLGTQSEVNSNNASVAVTGATLNGRGSTTSMRGVVKLTTTAGSQSGGDASSALAWNADVIHQRGGQTINGTLRINNTLTIASGGANITGTVNMTGGYIQGKRVVTQNEIDRTIPVGAIMMWAADSLPSDAWRFCHGGTVSASDCPLYASRIGTRYGGSSSNPGLPDMRGLFVRGSGRGSHLTNPNVNGNDQFGKPRLGVGCTGGYVGEVQKQQMSYHKHAGGFGEHDDSGAFGNTRRSNFVGTRKGLDWDNRSYFTNDGYEIDPASQRNSKYTLNRPELIGNETRPWNISLNYIIKVKE
>ID:YP_003734300.1 |[Enterobacteria phage IME08]||_Enterobacteria_phage_IME08_.gbk|12|1533|NC_014260(172253):87527-89059:1 ^GeneID:9384460^ Enterobacteria phage IME08, complete genome.|neighbours:ID:YP_003734299.1(1),ID:YP_003734301.1(1)|neighbour_genes:11,wac|
MSTNTLKHISDKSEFKTFDPTGSNFDPSITNVQDALASISAIGVTGNIPSASETEQGIIRLATQQEVIDGTDTFSAVTPATLKGRLDIPTQATETYVGITRYATNDEAIAGTETQAAIVASSLKATIDYTFTNRLATENTTGVLKISTLPAALAGTDDTTAMTPLKTAQAIGAATSALPTYASATQTVEGIVRIATNAEVANGTLTNGVAISPSGLKSLTSTQGRAGIIRLATPQEASAGSDSNIALSPSTLLSRTGTTGRLGVVKLSTTVGSGDGNTALAYNANVISTTGGTINGTLNVNGNLRRNGRDVVTIDQLKDSVPIGTIVMWGGQINNIPAGWAVCDGGNSGEQGFRNVVGSKWGSTGARPDFRGLYPRGANQTNDGGLREWDANVRIRDAKGNDAKGKPRLGVGCGSYGHGTVQAQQLRFHKHAGGFGEHDNAGAFGNTVRSNFAGTRKGLDWDNRSYFTNEGYEIDGSGSRDSRTTLNSEGLIGNENRPWTMSILFIIKVA
>ID:YP_002922504.1 |[Escherichia phage JS10]||_Enterobacteria_phage_JS10_.gbk|12|1527|NC_012741(171451):87860-89386:1 ^GeneID:7943554^ Enterobacteria phage JS10, complete genome.|neighbours:ID:YP_002922503.1(1),ID:YP_002922505.1(1)|neighbour_genes:11,wac|
MSTNTLKHISDKSEFKSFDPTGSNFPPDITNVQEALATISLIGVTGNVPSATETSQGIIRLATTQEVMDGLDAYSAVTPATLKARLDIPTQATETYVGITRYATNAEAIAGTEPQAAIVATSLKAVMDYTFENRLSTENATGVIKISTTPAALAGTDDTTAMSPLKVSQAIGAATAALPVYSTATTTNEGLVRLATNAEVGNGSLSVGIAISPAGLATLTSTEARSGIIKLAGWDMVSNGTDHTAAVTPASLLARTGNTGRIGLVRLSTTVGQGDGNTALAYNANVISTSGGEIWGTLNVNGTLRRNGVDVVTHDQLSDSVPVGTICMWGGHEGNIPGKWRACVGGTYTGGAYLNAVGGRWGWWGAIPDFRGLYPRGANMVGGYSEGEVNPHIAGNRGEDGKGKARLGNGVGSFPQSSVQAQALRYHKHAGGFGEHDNYGAFGNTANSGYVGTRKGLDWDNRSYYTNEGFETTEPWNRDGHTTLNSEGLIANETRPWTMSVLFIIKVE
>ID:YP_001595287.1 |[Escherichia phage JS98]||_Enterobacteria_phage_JS98.gbk|gp12 short tail fibe..|1527|NC_010105(170523):88928-90454:1 ^^ Enterobacteria phage JS98, complete genome.|neighbours:ID:YP_001595286.1(1),ID:YP_001595288.1(1)|neighbour_genes:baseplate wedge subu..,fibritin|
MSTNTLKHISDKSEFKSFDPTGSNFPPDITNVQEALAAISLIGVTGNVPSATETSQGIIRLATTQEVMDGLDAYSAVTPATLKARLDIPTQATETYVGITRYATNAEAIAGTEPQAAIVATSLKAVMDYTFENRLSTENTTGVIKISTTPAALAGTDDTTAMTPLKVSQAIGAATAALPVYSTATTTNEGLVRLATNAEVGNGSLSVGIAISPAGLATLTSTEARSGIIKLAGWDMVSNGTDHTAAVTPASLLARTGNTGRIGLVRLTTTVGQGDGNTALAYNANVISTSGGEIWGTLNVNGALRRNGVDVVTHDQLSDSVPVGTICMWGGHEGNIPGKWRACVGGTYTGGAYLNAVGGRWGWWGAIPDFRGLYPRGANMVGGYSEGEVNPHIAGNRGEDGKGKARLGNGVGSFPQSSVQAQALRYHKHAGGFGEHDNYGAFGNTANSGYVGTRKGLDWDNRSYYTNEGFETTEPWNRDGHTTLNSEGLIANETRPWTMSVLFIIKVE
>ID:YP_002922222.1 |[Escherichia phage JSE]||_Enterobacteria_phage_JSE_.gbk|gp12 Short tail fibe..|1404|NC_012740(166418):82582-83985:1 ^GeneID:7943190^ Enterobacteria phage JSE, complete genome.|neighbours:ID:YP_002922221.1(1),ID:YP_002922223.1(1)|neighbour_genes:11,wac|
MNNTINHVKDDAQYVKFDPTGNWPSNIKNVQAALAAIQGFAIAGLPTATEETAGIAEIATQQEVDDGLDGTKIVTPKTLAVKLSRPDATKLVKGITRYANNDEAMGDTPNIAIGPDTLTHVFENKKATETVQGTIKICSMDAAKIGSDDTMAVTPKKMHAAIAQIVPGLIPEQNTATESREGLVRLATSQQTLAGTIREGFAVSPYAFSNARANENQAGTVKIASSQQMIDGNDNTVVVSAQKFANTKATTGQFGVVKLTDNPGSGEANTALSANARVLPLSGGVVTGDVYRHSGGDGNQFIIKNELDGLCMPIGGIILTAFNSFDHAQFKICNGQWLNKHQYPVLFSRIGFTYGGDGGDNFALPDMRGLVARGCDHGRGLDPGRGFGTYQDDTMQHMTGNFPVANRWRGWTGGVFAITGGQWSTNYKNGGGDDWGSIVNFDSARQVRTSGETRVKSLALNYMIRVQ
>ID:ANZ51783.1 |[Enterobacteria phage Kha5h]||_Enterobacteria_phage_Kha5h_.gbk|short tail fiber pro..|1584|KT184312(167318):112762-114345:1 ^^ Enterobacteria phage Kha5h, complete genome.|neighbours:ID:ANZ51782.1(1),ID:ANZ51784.1(1)|neighbour_genes:baseplate wedge subu..,wac|
MSNNTYQHVSNESRYVKFDPTDTNFPPEITDVQAAIAAISPAGVNGVPDASSTTKGILFLATEQEVIDGTNNTKAVTPATLATRLSYPNATETVYGLTRYSTNDEAIAGVNNESSITPAKFTVALNNAFETRVSTESSNGVIKISSLPQALAGADDTTAMTPLKTQQLAIKLIAQIAPSETTATESDQGVVQLATVAQVRQGTLREGYAISPYTFMNSSATEEYKGVIKLGTQSEVNSNNASVAVTGATLNGRGSTTSMRGVVRLTTTAGSQSGGDASSALAWNADVIHQRGGQTINGTLRINNTLTIASGGANITGTVNMTGGYIQGKRVVTQNEIDRTIPVGAIMMWAADSLPSDAWRFCHGGTVSASDCPLYASRIGTRYGGSSSNPGLPDMRGLFVRGSGRGSHLTNPNVNGNDQFGKPRLGVGCTGGYVGEVQKQQMSYHKHAGGFGEHDDSGAFGNTRRSNFVGTRKGLDWDNRSYFTNDGYEIDPASQRNSKYTLNRPELIGNETRPWNISLNYIIKVKE
>ID:YP_001469491.1 |[Escherichia phage Phi1]||_Enterobacteria_phage_Phi1_.gbk|12|1401|NC_009821(164270):79433-80833:1 ^GeneID:5602200^ Enterobacteria phage Phi1, complete genome.|neighbours:ID:YP_001469490.1(1),ID:YP_001469492.1(1)|neighbour_genes:11,wac|
MANNTINHVKDDAQYVKFNPVNDWPQSITNVQAALAAINGFAVNGLPDATEDTAGIAAIATQEEVNDGTVDNKIVTPKTLAVKMSRPDATKEVKGITRFATMEESLQESNENMAIGPDTLNHYFTTKKASESVQGTIKICSLEAAKIGSDDTMAVTPKKMHTAIAQIVPGLIPDQNTATESTQGLVQLATSAQVLQGQIREGFAISPYAFANARANENQAGTVKIANQSQMNAGSDDTVVVSAKKFASTKATTSQYGIVKLRDTVGSEANAALSANAKVLPSTGGTVSGNVYKGSNSDGNQFVTKNELANHAMPIGGIILSGFNADRGDFLICNGRSLNKNQYPQLFSAIGYTFGGSGDNFNIPDMRGLVARGCDHGRNLDPGRRFGSYQEDAMQRITGKFPVADRWRGWYGGAFTAQRGQWSTNYKNGGGDDWGTTVNFDSGRSVRTANETRVKSLALNYIIRVR
>ID:YP_009202892.1 |[Escherichia phage QL01]||_Enterobacteria_phage_QL01.gbk|short tail fibers pr..|1527|NC_028847(170527):87740-89266:1 ^GeneID:26629880^ Enterobacteria phage QL01, complete genome.|neighbours:ID:YP_009202891.1(1),ID:YP_009202893.1(1)|neighbour_genes:baseplate wedge subu..,fibritin neck whiske..|
MSTNTLKHISDKSEFKSFDPTGSNFPPDITNVQEALATISLIGVTGNVPSATETSQGIIRLATTQEVMDGLDAYSAVTPATLKARLDIPTQATETYVGITRYATNAEAIAGTEPQAAIVATSLKAVMDYTFENRLSTENATGVIKISTTPAALAGTDDTTAMTPLKVSQAIGAATAALPVYSTATTTNEGLVRLATNAEVGNGSLSVGIAISPAGLATLTSTEERSGIIKLAGWDMVSNGTDHTAAVTPASLLARTGNTGRIGLVRLSTTVGQGDGNTALAYNANVISTSGGEIWGTLNVNGALRRNGVDVVTHDQLSDSVPVGTICMWGGNEGNIPGKWRACVGGTYTGGAYLNAVGGRWGWWGAIPDFRGLYPRGANMVGGYSEGEVNPHIAGNRGEDGKGKARLGNGVGSFPQSSVQAQALRYHKHAGGFGEHDNYGAFGNTANSGYVGTRKGLDWDNRSYYTNEGFETTDPWNRDGHTTLNSEGLIANETRPWTMSVLFIIKVE
>ID:AIT74252.1 |[Enterobacteria phage RB10]||_Enterobacteria_phage_RB10_.gbk|short tail fiber|1557|KM606999(168401):86022-87578:1 ^^ Enterobacteria phage RB10, complete genome.|neighbours:ID:AIT74251.1(1),ID:AIT74253.1(1)|neighbour_genes:baseplate wedge subu..,wac|
MSNNTYQHVSNESKYVKFDPVGSNFPDTVTTVQSALSKISNIGVNGIPDATMEVKGIAMIASEQEVLDGTNNSKIVTPATLATRLLYPNATETKYGLTRYSTNEETLEGSDNNSSITPQKLKYHTDDVFQNRYSSESSNGVIKISSTPAALAGVDDTTAMTPLKTQKLAIKLISQIAPSEDTATESVRGVVQLSTVAQTRQGTLREGYAISPYTFMNSVATQEYKGVIRLGTQSEINSNLGDVAVTGETLNGRGATGSMRGVVKLTTQAGIAPEGDSSGALAWNADVINTRGGQTINGSLNLDHLTANGIWSRGGMWKNGDQPVATERYASERVPVGTIMMFAGDSAPPGWIMCHGGTVSGDQFPDYRNVVGTRFGGDWNNPGIPDMRGLFVRGAGTGGHILNQRGQDGYGKDRLGVGCDGMHVGGVQAQQMSYHKHAGAWGENGNNRGYAPFGASNGNGYLGNGRSADWDNHLFFTNDGFEMGGPRDSFGTLNREGLIGYETRPWNISLNYIIKIHY
>ID:YP_002854494.1 |[Escherichia virus RB14]||_Enterobacteria_phage_RB14_.gbk|12|1551|NC_012638(165429):86690-88240:1 ^GeneID:7803910^ Enterobacteria phage RB14, complete genome.|neighbours:ID:YP_002854493.1(1),ID:YP_002854495.1(1)|neighbour_genes:11,wac|
MSNNTYQHVSNESKYVKFDPTGSNFPDTVTTVQSALSKISNIGVNGIPDATMEVKGIAMIASEQEVLDGTNNSKIVTPATLATRLLYPNATETKYGLTRYSTNEETLEGSDNNSSITPQKLKYHTDDVFQNRYSSESSNGVIKISSTPAALAGVDDTTAMTPLKTQKLAIKLISQIAPSEDTASESVRGVVQLSTVAQTRQGTLREGYAISPYTFMNSVATQEYKGVIRLGTQSEINSNLGDVAVTGETLNGRGATGSMRGVVKLTTQAGIAPEGDSSGALAWNADVINTRGGQTINGSLNLDHLTANGIWSRGGMWKNGDQPVATERYASERIPVGTIMMFAGDSAPPGWIMCHGGTVSGDQFPDYRNVVGTRFGGDWNNPGIPDMRGLFVRGAGTGGHILNQRGQDGYGKDRLGVGCDGMHVGGVQAQQMSYHKHAGGWGEYNRSEGPFGASVYQGYLGTRKYSDWDNASYFTNDGFELGGPRDAHGTLNREGLIGYETRPWNISLNYIIKVHY
>ID:YP_003858499.1 |[Escherichia virus RB16]||_Enterobacteria_phage_RB16_.gbk|12|1392|NC_014467(176788):118425-119816:1 ^GeneID:9712940^ Enterobacteria phage RB16, complete genome.|neighbours:ID:YP_003858498.1(1),ID:YP_003858500.1(1)|neighbour_genes:11,wac|
MSNNTINHVSDASVYVTFDPAGTQWPSTFVNVQQALASIGPWARTDVGLPNAAPGMRGIAAIATEAMIDAGTDNETIVTPALLAYRLQNPHASQTVWGYTKYATDAEAVDVANDLVSLTPRSINVVFNTRHASETVWGSSKLSTTAQATAGTDDTTSMTPLKVKQAISALVPVQSNATESAFGLVQLATVSEVRAGTIRDGFAISPYTFIRLNATESDLGIVRLASQAEVNAGTDDTKAVTPLKLANLKGSGGSFGLVKLSTEVNAGLANTALSAGANVVPSNRDSAITGGALYQGSVAAANKYQTHSDIEASLPIGCMMMAAFNSDYGNLCIANGRGMYTYEYPELFARIGYTYGGSGNIFNLPDMRGVVARGFDAGRGLDPGRGFGTYQHHEVQSHEHPLQMIYQSGGNLPSWQCVYELRTAEKNDQKLYWPDPSLSKAMAVGGNETRMKNLAVNYVIRVR
>ID:AXF42468.1 |[Enterobacteria phage RB18]||_Enterobacteria_phage_RB18_.gbk|short tail fibers pr..|1584|MH553563(166677):87668-89251:1 ^^ Enterobacteria phage RB18, complete genome.|neighbours:ID:AXF42467.1(1),ID:AXF42469.1(1)|neighbour_genes:baseplate wedge subu..,fibritin|
MSNNTYQHVSNESRYVKFDPTDTNFPPEITDVQAAIAAISPAGVNGVPDASSTTKGILFLATEQEVIDGTNNTKAVTPATLATRLSYPNATETVYGLTRYSTNDEAIAGVNNESSITPAKFTVALNNAFETRVSTESSNGVIKISSLPQALAGADDTTAMTPLKTQQLAIKLIAQIAPSETTATESDQGVVQLATVAQVRQGTLREGYAISPYTFMNSSATEEYKGVIKLGTQSEVNSNNASVAVTGATLNGRGSTTSMRGVVRLTTTAGSQSGGDASSALAWNADVIHQRGGQTINGTLRINNTLTIASGGANITGTVNMTGGYIQGKRVVTQNEIDRTIPVGAIMMWAADSLPSDAWRFCHGGTVSASDCPLYASRIGTRYGGSSSNPGLPDMRGLFVRGSGRGSHLTNPNVNGNDQFGKPRLGVGCTGGYVGEVQKQQMSYHKHAGGFGEHDDSGAFGNTRRSNFVGTRKGLDWDNRSYFTNDGYEIDPASQRNSKYTLNRPELIGNETRPWNISLNYIIKVKE
>ID:YP_009102363.1 |[Enterobacteria phage RB27]||_Enterobacteria_phage_RB27_.gbk|short tail fiber|1551|NC_025448(165179):86394-87944:1 ^GeneID:22113147^ Enterobacteria phage RB27, complete genome.|neighbours:ID:YP_009102362.1(1),ID:YP_009102364.1(1)|neighbour_genes:baseplate wedge subu..,wac|
MSNNTYQHVSNESKYVKFDPTGSNFPDTVTTVQSALSKISNIGVNGIPDATMEVKGIAMIASEQEVLDGTNNSKIVTPATLATRLLYPNATETKYGLTRYSTNEETLEGSDNNSSITPQKLKYHTDDVFQNRYSSESSNGVIKISSTPAALAGVDDTTAMTPLKTQKLAIKLISQIAPSEDTASESVRGVVQLSTVAQTRQGTLREGYAISPYTFMNSVATQEYKGVIRLGTQSEINSNLGDVAVTGETLNGRGATGSMRGVVKLTTQAGIAPEGDSSGALAWNADVINTRGGQTINGSLNLDHLTANGIWSRGGMWKNGDQPVATERYASERVPVGTIMMFAGDSAPPGWIMCHGGTVSGDQYPDYRNTVGTRFGGDWNNPGIPDMRGLFVRGAGTGGHILNQRGQDGYGKDRLGVGCDGMHVGGVQAQQMSYHKHAGGWGEYNRSEGPFGASVYQGYLGTRKYSDWDNASYFTNDGFELGGPRDALGTLNREGLIGYETRPWNISLNYIIKIHY
>ID:AIT74798.1 |[Enterobacteria phage RB33]||_Enterobacteria_phage_RB33_.gbk|short tail fiber|1551|KM607001(166007):88232-89782:1 ^^ Enterobacteria phage RB33, complete genome.|neighbours:ID:AIT74797.1(1),ID:AIT74799.1(1)|neighbour_genes:baseplate wedge subu..,wac|
MSNNTYQHVSNESKYVKFDPVGSNFPDTVTTVQSALSKISNIGVNGIPDATMEVKGIAMIASEQEVLDGTNNSKIVTPATLATRLLYPNATETKYGLTRYSTNEETLEGSDNNSSITPQKLKYHTDDVFQNRYSSESSNGVIKISSTPAALAGVDDTTAMTPLKTQKLAIKLISQIAPSEDTASESVRGVVQLSTVAQTRQGTLREGYAISPYTFMNSVATQEYKGVIRLGTQSEINSNLGDVAVTGETLNGRGATSSMRGVVKLTTQAGIAPEGDGSGALAWNADVINTRGGQTINGSLNLDHLTANGIWSRGGMWKNGDQPVATERYASERVPVGTIMMFAGDSAPPGWIMCHGGTVSGDQYPDYRNTVGARFGGDWNNPGIPDMRGLFVRGAGTGGHILNQRGQDGYGKDRLGVGCDGMHVGGVQAQQMSYHKHAGGWGEYQRHEAPFGASVYQGYLGTRKYSDWDNASYFTNDGFELGGPRDALGTLNREGLIGYETRPWNISLNYIIKIHY
>ID:YP_009098543.1 |[Escherichia phage RB3]||_Enterobacteria_phage_RB3_.gbk|short tail fiber|1557|NC_025419(168402):86023-87579:1 ^GeneID:22113907^ Enterobacteria phage RB3, complete genome.|neighbours:ID:YP_009098542.1(1),ID:YP_009098544.1(1)|neighbour_genes:baseplate wedge subu..,wac|
MSNNTYQHVSNESKYVKFDPVGSNFPDTVTTVQSALSKISNIGVNGIPDATMEVKGIAMIASEQEVLDGTNNSKIVTPATLATRLLYPNATETKYGLTRYSTNEETLEGSDNNSSITPQKLKYHTDDVFQNRYSSESSNGVIKISSTPAALAGVDDTTAMTPLKTQKLAIKLISQIAPSEDTATESVRGVVQLSTVAQTRQGTLREGYAISPYTFMNSVATQEYKGVIRLGTQSEINSNLGDVAVTGETLNGRGATGSMRGVVKLTTQAGIAPEGDSSGALAWNADVINTRGGQTINGSLNLDHLTANGIWSRGGMWKNGDQPVATERYASERVPVGTIMMFAGDSAPPGWIMCHGGTVSGDQFPDYRNVVGTRFGGDWNNPGIPDMRGLFVRGAGTGGHILNQRGQDGYGKDRLGVGCDGMHVGGVQAQQMSYHKHAGAWGENGNNRGYAPFGASNGNGYLGNGRSADWDNHLFFTNDGFEMGGPRDSFGTLNREGLIGYETRPWNISLNYIIKIHY
>ID:YP_239188.1 |[Escherichia virus RB43]||_Enterobacteria_phage_RB43_.gbk|12|1392|NC_007023(180500):119783-121174:1 ^GeneID:3416289^ Enterobacteria phage RB43, complete genome.|neighbours:ID:YP_239187.1(1),ID:YP_239189.1(1)|neighbour_genes:11,wac|
MSNNTINHVSDASVYVTFDPAGTQWPSTFVNVQQALASIGPWARTDVGLPNAAPGMRGIAAIATEAMIDAGTDNETIVTPALLAYRLQNPHASQTVWGYTKYATDAEAVDVANDLVSLTPRSINVVFNTRHASETVWGSSKLSTTAQATAGTDDTTSMTPLKVKQAISALVPVQSNATESAFGLVQLATVSEVRAGTIRDGFAISPYTFIRLNATESDLGIVRLASQAEVNAGTDDTKAVTPLKLANLKGSGGSFGLVKLSTEVNAGLANTALSAGANVVPSNRDSAITGGALYQGSVAAANKYQTHSDIEASLPIGCMMMAAFNSDYGNLCIANGRGMYTYEYPELFALIGYTYGGSGNIFNLPDMRGVVARGFDAGRGLDPGRGFGTYQHHEVQSHEHPLQMIYQSGGNLPSWQCVYELRTAEKNDQQLYWPDPSLSKAMAVGGNETRMKNLAINYVIRVR
>ID:NP_891718.1 |[Escherichia phage RB49]||_Enterobacteria_phage_RB49_.gbk|gp12 Short tail fibe..|1401|NC_005066(164018):78691-80091:1 ^GeneID:1725381^ Enterobacteria phage RB49, complete genome.|neighbours:ID:NP_891717.1(1),ID:NP_891719.1(1)|neighbour_genes:11,wac|
MANNTINHVKDDAQYVKFNPVNDWPQSITNVQAALAAINGFAVNGLPDATEDTAGIAAIATQEEVNDGTVDNKIVTPKTLAVKMSRPDATKEVKGITRFATMEESLQESNENMAIGPDTLNHYFTTKKASESVQGTIKICSLEAAKIGSDDTMAVTPKKMHTAIAQIVPGLIPDQNTATESAQGLVQLATNAQVLQGQIREGFAISPYAFANARANENQAGTVKIASQSQMNAGSDDTVVVSAKKFASTKATTSQYGIVKLRDTVGSEANAALSANAKVLPSTGGTVSGNVYKGSNSDGNQFVTKNELANHAMPIGGIILSGFNADRGDFLICNGRSLNKNQYPQLFSAIGYTFGGSGDNFNLPDMRGLVARGCDHGRNLDPGRRFGSYQEDAMQRITGKFPVADRWRGWYGGAFTAQRGQWSTNYKNGGGDDWGTTVNFDSGRSVRTANETRVKSLALNYIIRVR
>ID:YP_002854116.1 |[Enterobacteria phage RB51]||_Enterobacteria_phage_RB51_.gbk|12|1557|NC_012635(168394):90043-91599:1 ^GeneID:7803422^ Enterobacteria phage RB51, complete genome.|neighbours:ID:YP_002854115.1(1),ID:YP_002854117.1(1)|neighbour_genes:11,wac|
MSNNTYQHVSNESKYVKFDPVGSNFPDTVTTVQSALSKISNIGVNGIPDATMEVKGIAMIASEQEVLDGTNNSKIVTPATLATRLLYPNATETKYGLTRYSTNEETLEGSDNNSSITPQKLKYHTDDVFQNRYSSESSNGVIKISSTPAALAGVDDTTAMTPLKTQKLAIKLISQIAPSEDTASESVRGVVQLSTVAQTRQGTLREGYAISPYTFMNSVATQEYKGVIRLGTQSEINSNLGDVAVTGETLNGRGATGSMRGVVKLTTQAGIAPEGDSSGALAWNADVINTRGGQTINGSLNLDHLTANGIWSRGGMWKNGDQPVATERYASERVPVGTIMMFAGDSAPPGWIMCHGGTVSGDQYPDYRNTVGTRFGGDWNNPGIPDMRGLFVRGAGTGGHILNQRGQDGYGKDRLGVGCDGMHVGGVQAQQISYHKHAGAWGENGNNRGYAPFGASNGNGYLGNGKSADWDNHLFFTNDGFEMGGPRDSFGTLNREGLIGYETRPWNISLNYIIKIHY
>ID:AIT75069.1 |[Enterobacteria phage RB55]||_Enterobacteria_phage_RB55_.gbk|short tail fiber|1584|KM607002(168896):90493-92076:1 ^^ Enterobacteria phage RB55, complete genome.|neighbours:ID:AIT75068.1(1),ID:AIT75070.1(1)|neighbour_genes:baseplate wedge subu..,wac|
MSNNTYQHVSNESRYVKFDPTDTNFPPEITDVQAAIAAISPAGVNGVPDASSTTKGILFLATEQEVIDGTNNTKAVTPATLATRLSYPNATETVYGLTRYSTNDEAIAGVNNESSITPAKFTVALNNAFETRVSTESSNGVIKISSLPQALAGADDTTAMTPLKTQQLAIKLIAQIAPSETTATESDQGVVQLATVAQVRQGTLREGYAISPYTFMNSSATEEYKGVIKLGTQSEVNSNNASVAVTGATLNGRGSTTSMRGVVKLTTTAGSQSGGDASSALAWNADVIHQRGGQIIYGTLRIEDTFTIANGGANITGTVRMTGGYIQGNRIVTQNEIDRTIPVGAIMMWAADSLPSDAWRFCHGGTVSASDCPLYASRIGTRYGGNPSNPGLPDMRGLFVRGSGRGSHLTNPNVNGNDQFGKPRLGVGCTGGYVGEVQKQQMSYHKHAGGFGEHDDSGAFGNTRRSNFVGTRKGLDWDNRSYFTNDGYEIDPESQRNSKYTLNRPELIGNETRPWNISLNYIIKVKE
>ID:AIT75342.1 |[Enterobacteria phage RB59]||_Enterobacteria_phage_RB59_.gbk|short tail fiber|1584|KM607003(168966):90506-92089:1 ^^ Enterobacteria phage RB59, complete genome.|neighbours:ID:AIT75341.1(1),ID:AIT75343.1(1)|neighbour_genes:baseplate wedge subu..,wac|
MSNNTYQHVSNESRYVKFDPTDTNFPPEITDVQAAIAAISPAGVNGVPDASSTTKGILFLATEQEVIDGTNNTKAVTPATLATRLSYPNATETVYGLTRYSTNDEAIAGVNNESSITPAKFTVALNNAFETRVSTESSNGVIKISSLPQALAGADDTTAMTPLKTQQLAIKLIAQIAPSETTATESDQGVVQLATVAQVRQGTLREGYAISPYTFMNSSATEEYKGVIKLGTQSEVNSNNASVAVTGATLNGRGSTTSMRGVVKLTTTAGSQSGGDASSALAWNADVIHQRGGQIIYGTLRIEDTFTIANGGANITGTVRMTGGYIQGNRIVTQNEIDRTIPVGAIMMWAADSLPSDAWRFCHGGTVSASDCPLYASRIGTRYGGNPSNPGLPDMRGLFVRGSGRGSHLTNPNVNGNDQFGKPRLGVGCTGGYVGEVQKQQMSYHKHAGGFGEHDDSGAFGNTRRSNFVGTRKGLDWDNRSYFTNDGYEIDPESQRNSKYTLNRPELIGNETRPWNISLNYIIKVKE
>ID:AIT73165.1 |[Enterobacteria phage RB5]||_Enterobacteria_phage_RB5_.gbk|short tail fiber|1557|KM606995(168394):86015-87571:1 ^^ Enterobacteria phage RB5, complete genome.|neighbours:ID:AIT73164.1(1),ID:AIT73166.1(1)|neighbour_genes:baseplate wedge subu..,wac|
MSNNTYQHVSNESKYVKFDPVGSNFPDTVTTVQSALSKISNIGVNGIPDATMEVKGIAMIASEQEVLDGTNNSKIVTPATLATRLLYPNATETKYGLTRYSTNEETLEGSDNNSSITPQKLKYHTDDVFQNRYSSESSNGVIKISSTPAALAGVDDTTAMTPLKTQKLAIKLISQIAPSEDTATESVRGVVQLSTVAQTRQGTLREGYAISPYTFMNSVATQEYKGVIRLGTQSEINSNLGDVAVTGETLNGRGATGSMRGVVKLTTQAGIAPEGDSSGALAWNADVINTRGGQTINGSLNLDHLTANGIWSRGGMWKNGDQPVATERYASERVPVGTIMMFAGDSAPPGWIMCHGGTVSGDQFPDYRNVVGTRFGGDWNNPGIPDMRGLFVRGAGTGGHILNQRGQDGYGKDRLGVGCDGMHVGGVQAQQMSYHKHAGAWGENGNNRGYAPFGASNGNGYLGNGRSADWDNHLFFTNDGFEMGGPRDSFGTLNREGLIGYETRPWNISLNYIIKIHY
>ID:YP_009167530.1 |[Enterobacteria phage RB68]||_Enterobacteria_phage_RB68_.gbk|short tail fiber|1557|NC_027979(168401):90043-91599:1 ^GeneID:26041640^ Enterobacteria phage RB68, complete genome.|neighbours:ID:YP_009167529.1(1),ID:YP_009167531.1(1)|neighbour_genes:baseplate wedge subu..,wac|
MSNNTYQHVSNESKYVKFDPVGSNFPDTVTTVQSALSKISNIGVNGIPDATMEVKGIAMIASEQEVLDGTNNSKIVTPATLATRLLYPNATETKYGLTRYSTNEETLEGSDNNSSITPQKLKYHTDDVFQNRYSSESSNGVIKISSTPAALAGVDDTTAMTPLKTQKLAIKLISQIAPSEDTASESVRGVVQLSTVAQTRQGTLREGYAISPYTFMNSVATQEYKGVIRLGTQSEINSNLGDVAVTGETLNGRGATGSMRGVVKLTTQAGIAPEGDSSGALAWNADVINTRGGQTINGSLNLDHLTANGIWSRGGMWKNGDQPVATERYASERVPVGTIMMFAGDSAPPGWIMCHGGTVSGDQYPDYRNTVGTRFGGDWNNPGIPDMRGLFVRGAGTGGHILNQRGQDGYGKDRLGVGCDGMHVGGVQAQQISYHKHAGAWGENGNNRGYAPFGASNGNGYLGNGKSADWDNHLFFTNDGFEMGGPRDSFGTLNREGLIGYETRPWNISLNYIIKIHY
>ID:NP_861863.1 |[Escherichia phage RB69]||_Enterobacteria_phage_RB69_.gbk|gp12 Short tail fibe..|1551|NC_004928(167560):93278-94828:1 ^GeneID:1494289^ Enterobacteria phage RB69, complete genome.|neighbours:ID:NP_861862.1(1),ID:NP_861864.1(1)|neighbour_genes:11,wac|
MSNNTYQHVSNESVYVEFDPTGSNFDSSITNVQAALASISAYGVKGVPDASEAEKGVIQLATEQEVLDGFNSTKAVTPATLNARLQYPNASETQYGVTKYATQEEAIAGTLDTVSITPLKLNQTIDNTFSTRYSTETTNGVIKIATQTAALAGSDDTTAMTPLKTQQLAIKLISQIAPNNDPASESITGVVRLATVAQTRQGTLREGYAISPYTFMNSVATQEYKGVIRLGTQAEINSNLGDVAVTGETLNGRGATGSMRGVVKLTTQAGVAPEGDSSGALAWNADVINTRGGQTINGSLNLDHLTANGIWSRGGMWKNGDQPVATERYASERVPVGTIQMFAGDSAPPGWVLCHGGTISGDQFPDYRNVVGTRFGGDWNNPGIPDMRGLFVRGAGTGSHILNNRGQDGYGKDRLGVGCDGMHVGGVQAQQMSYHKHAGGWGEFQRHEAPFGASVYQGYLGTRKYSDWDNASYFTNDGFELGGHRDATGTLNREGLIGYETRPWNISLNYIIKVHY
>ID:AIT73436.1 |[Enterobacteria phage RB6]||_Enterobacteria_phage_RB6_.gbk|short tail fiber|1557|KM606996(168394):86015-87571:1 ^^ Enterobacteria phage RB6, complete genome.|neighbours:ID:AIT73435.1(1),ID:AIT73437.1(1)|neighbour_genes:baseplate wedge subu..,wac|
MSNNTYQHVSNESKYVKFDPVGSNFPDTVTTVQSALSKISNIGVNGIPDATMEVKGIAMIASEQEVLDGTNNSKIVTPATLATRLLYPNATETKYGLTRYSTNEETLEGSDNNSSITPQKLKYHTDDVFQNRYSSESSNGVIKISSTPAALAGVDDTTAMTPLKTQKLAIKLISQIAPSEDTATESVRGVVQLSTVAQTRQGTLREGYAISPYTFMNSVATQEYKGVIRLGTQSEINSNLGDVAVTGETLNGRGATGSMRGVVKLTTQAGIAPEGDSSGALAWNADVINTRGGQTINGSLNLDHLTANGIWSRGGMWKNGDQPVATERYASERVPVGTIMMFAGDSAPPGWIMCHGGTVSGDQFPDYRNVVGTRFGGDWNNPGIPDMRGLFVRGAGTGGHILNQRGQDGYGKDRLGVGCDGMHVGGVQAQQMSYHKHAGAWGENGNNRGYAPFGASNGNGYLGNGRSADWDNHLFFTNDGFEMGGPRDSFGTLNREGLIGYETRPWNISLNYIIKIHY
>ID:AIT73707.1 |[Enterobacteria phage RB7]||_Enterobacteria_phage_RB7_.gbk|short tail fiber|1557|KM606997(168395):86016-87572:1 ^^ Enterobacteria phage RB7, complete genome.|neighbours:ID:AIT73706.1(1),ID:AIT73708.1(1)|neighbour_genes:baseplate wedge subu..,wac|
MSNNTYQHVSNESKYVKFDPVGSNFPDTVTTVQSALSKISNIGVNGIPDATMEVKGIAMIASEQEVLDGTNNSKIVTPATLATRLLYPNATETKYGLTRYSTNEETLEGSDNNSSITPQKLKYHTDDVFQNRYSSESSNGVIKISSTPAALAGVDDTTAMTPLKTQKLAIKLISQIAPSEDTATESVRGVVQLSTVAQTRQGTLREGYAISPYTFMNSVATQEYKGVIRLGTQSEINSNLGDVAVTGETLNGRGATGSMRGVVKLTTQAGIAPEGDSSGALAWNADVINTRGGQTINGSLNLDHLTANGIWSRGGMWKNGDQPVATERYASERVPVGTIMMFAGDSAPPGWIMCHGGTVSGDQFPDYRNVVGTRFGGDWNNPGIPDMRGLFVRGAGTGGHILNQRGQDGYGKDRLGVGCDGMHVGGVQAQQMSYHKHAGAWGENGNNRGYAPFGASNGNGYLGNGRSADWDNHLFFTNDGFEMGGPRDSFGTLNREGLIGYETRPWNISLNYIIKIHY
>ID:AIT73979.1 |[Enterobacteria phage RB9]||_Enterobacteria_phage_RB9.gbk|short tail fiber|1557|KM606998(168395):86016-87572:1 ^^ Enterobacteria phage RB9, complete genome.|neighbours:ID:AIT73978.1(1),ID:AIT73980.1(1)|neighbour_genes:baseplate wedge subu..,wac|
MSNNTYQHVSNESKYVKFDPVGSNFPDTVTTVQSALSKISNIGVNGIPDATMEVKGIAMIASEQEVLDGTNNSKIVTPATLATRLLYPNATETKYGLTRYSTNEETLEGSDNNSSITPQKLKYHTDDVFQNRYSSESSNGVIKISSTPAALAGVDDTTAMTPLKTQKLAIKLISQIAPSEDTATESVRGVVQLSTVAQTRQGTLREGYAISPYTFMNSVATQEYKGVIRLGTQSEINSNLGDVAVTGETLNGRGATGSMRGVVKLTTQAGIAPEGDSSGALAWNADVINTRGGQTINGSLNLDHLTANGIWSRGGMWKNGDQPVATERYASERVPVGTIMMFAGDSAPPGWIMCHGGTVSGDQFPDYRNVVGTRFGGDWNNPGIPDMRGLFVRGAGTGGHILNQRGQDGYGKDRLGVGCDGMHVGGVQAQQMSYHKHAGAWGENGNNRGYAPFGASNGNGYLGNGRSADWDNHLFFTNDGFEMGGPRDSFGTLNREGLIGYETRPWNISLNYIIKIHY
>ID:ADJ39877.1 |[Enterobacteria phage T4T]||_Enterobacteria_phage_T4T_.gbk|12|1584|HM137666(168920):90528-92111:1 ^^ Enterobacteria phage T4T, complete genome.|neighbours:ID:ADJ39876.1(1),ID:ADJ39878.1(1)|neighbour_genes:11,wac|
MSNNTYQHVSNESRYVKFDPTDTNFPPEITDVQAAIAAISPAGVNGVPDASSTTKGILFLATEQEVIDGTNNTKAVTPATLATRLSYPNATETVYGLTRYSTNDEAIAGVNNESSITPAKFTVALNNAFETRVSTESSNGVIKISSLPQALAGADDTTAMTPLKTQQLAIKLIAQIAPSETTATESDQGVVQLATVAQVRQGTLREGYAISPYTFMNSSATEEYKGVIKLGTQSEVNSNNASVAVTGATLNGRGSTTSMRGVVKLTTTAGSQSGGDASSALAWNADVIHQRGGQIIYGTLRIEDTFTIANGGANITGTVRMTGGYIQGNRIVTQNEIDRTIPVGAIMMWAADSLPSDAWRFCHGGTVSASDCPLYASRIGTRYGGNPSNPGLPDMRGLFVRGSGRGSHLTNPNVNGNDQFGKPRLGVGCTGGYVGEVQKQQMSYHKHAGGFGEHDDSGAFGNTRRSNFVGTRKGLDWDNRSYFTNDGYEIDPESQRNSKYTLNRPELIGNETRPWNISLNYIIKVKE
>ID:NP_049770.1 |[Escherichia virus T4]||_Enterobacteria_phage_T4_.gbk|12|1584|NC_000866(168903):90549-92132:1 ^GeneID:1258789^ Enterobacteria phage T4, complete genome.|neighbours:ID:NP_049769.1(1),ID:NP_049771.1(1)|neighbour_genes:11,wac|
MSNNTYQHVSNESRYVKFDPTDTNFPPEITDVHAAIAAISPAGVNGVPDASSTTKGILFIPTEQEVIDGTNNTKAVTPATLATRLSYPNATETVYGLTRYSTNDEAIAGVNNESSITPAKFTVALNNAFETRVSTESSNGVIKISSLPQALAGADDTTAMTPLKTQQLAIKLIAQIAPSETTATESDQGVVQLATVAQVRQGTLREGYAISPYTFMNSSSTEEYKGVIKLGTQSEVNSNNASVAVTGATLNGRGSTTSMRGVVKLTTTAGSQSGGDASSALAWNADVIQQRGGQIIYGTLRIEDTFTIANGGANITGTVRMTGGYIQGNRIVTQNEIDRTIPVGAIMMWAADSLPSDAWRFCHGGTVSASDCPLYASRIGTRYGGNPSNPGLPDMRGLFVRGSGRGSHLTNPNVNGNDQFGKPRLGVGCTGGYVGEVQIQQMSYHKHAGGFGEHDDLGAFGNTRRSNFVGTRKGLDWDNRSYFTNDGYEIDPESQRNSKYTLNRPELIGNETRPWNISLNYIIKVKE
>ID:AXN58192.1 |[Enterobacteria phage T6]||_Enterobacteria_phage_T6_.gbk|short tail fibers pr..|1584|MH550421(168706):85578-87161:1 ^^ Enterobacteria phage T6, complete genome.|neighbours:ID:AXN58191.1(1),ID:AXN58193.1(1)|neighbour_genes:baseplate wedge subu..,wac|
MSNNTYQHVSNESRYVKFDPTGTNFPAEITDVQAAIAAISPAGVNGVPDASSTTKGILFLATEQEVIDGTDNTKAVTPATLATRLSYPNATETVYGLTRYSTNDEAIAGVNNESSITPAKFTVALNNAFETRVSTESSNGVIKISSLPQALAGADDTTAMTPLKTQQLAIKLIAQIAPSETTATESDQGVVQLATVAQVRQGTLREGYAISPYTLMNSTATEEYKGVIKLGTQSEVNSNNASVAVTGATLNGRGSTTSMRGVVKLTTTAGSQSGGDASSALAWNADVIHQRGGQTINGTLRINNTLTIASGGANITGTVNMTGGYIQGKRVVTQNEIDRTIPVGAIMMWAADSLPSDAWRFCHGGTVSASDCPLYASRIGTRYGGSSSNPGLPDMRGLFVRGSGRGSHLTNPNVNGNDQFGKPRLGVGCTGGYVGEVQKQQMSYHKHAGGFGEHDDSGAFGNTRRSNFVGTRKGLDWDNRSYFTNDGYEIDPASQRNSKYTLNRPELIGNETRPWNISLNYIIKVKE
>ID:YP_004063855.1 |[Escherichia phage vB_EcoM_VR7]||_Enterobacteria_phage_vB_EcoM-VR7_.gbk|12|1536|NC_014792(169285):86175-87710:1 ^GeneID:10021399^ Enterobacteria phage vB_EcoM-VR7, complete genome.|neighbours:ID:YP_004063854.1(1),ID:YP_004063856.1(1)|neighbour_genes:11,wac|
MTTTNTLKHISDKSEYKTFDPTGTSFPPSVTNVQEALGALAPIAIDGFIPESTVAVPGIIRLATEQEVIDGIGNNTAVTPETLKARLNIPTQATETVVGITRYATNAEAIDGTVADAAIVPSSLKASIDNTFNTRTSTEDRNGVIKISTQAAALAGTDDTTAMTPLKVSLAIGAATAALPTYSTATTTVQGIVKIATPAEVQAGAMNNGVAVSPLGLISLTANASRRGLVQLASSAEAITGTDATKAITPQALHAKTGNTGRLGIVKLTTTVGSGDGNTALAYNANVISTTGGTINGTLNVNGTLRRNGQDVVTRNELKDSVPIGTIIMWGGQTGNIPSGWEICDGGNVGDAGFRNVVGSKWGATGNKPDFRGLFPRGSNSSNDGAMKEWETNINIRNAKGNDSKQKPKLGQGVGSYGHGTVQAQQLRFHKHAGGFGEHDNSGAFGNTVRSNYAGTRKGLDWDNRSYFTNEGYEIDGAGSRDSRTTLNSEGLIGNESRPWSMSILFIIKVR
>ID:YP_006986712.1 |[Escherichia phage vB_EcoM_ACG-C40]||_Enterobacteria_phage_vB_EcoM_ACG-C40_.gbk|short tail fibers|1551|NC_019399(167396):88207-89757:1 ^^ Enterobacteria phage vB_EcoM_ACG-C40, complete genome.|neighbours:ID:YP_006986711.1(1),ID:YP_006986713.1(1)|neighbour_genes:baseplate wedge comp..,fibritin neck whiske..|
MSNNTYQHVSNESKYVKFDPTGSNFPGTVTTVQSALSKISNIGVNGIPDATMEVKGIAMIASEQEVLDGTNNSKIVTPATLATRLLYPNATETKYGLTRYSTNEETLKGSDNNSSITPQKLKYHTDDVFKNRYSSESSNGVIKISSTPAALAGVDDTTAMTPLKTQKLAMKLISQIAPSEDTATESVRGVVQLSTVAQIRQGTLREGYAISPYTFMNSVATHEYRGVIRLGTQTEINNNLGGVAVTGETLNGRGATGSMRGVVKLTTQAGIAPEGDSSGALAWNADVINTRGGQTINGSLNLDHLTANGIWSRGGMWKNGDQPVATERYASERVPVGTIMMFAGDSAPPGWIMCHGGTVSGDQFPDYRNVVGTRFGGDWNNPGVPDMRGLFVRGAGTGGHILNQRGQDGYGKDRLGVGCDGMHVGGVQAQQMSYHKHAGGWGEYNRSEGPFGASVYQGYLGTRKYSDWDNSSYFTNDGFELGGPRDAHGTLNREGLIGYETRPWNISLNYIIKVHY
>ID:AWD91521.1 |[Enterobacteria phage vB_EcoM_IME339]||_Enterobacteria_phage_vB_EcoM_IME339_.gbk|short tail fibers|1584|MH051915(164366):79368-80951:-1 ^^ Enterobacteria phage vB_EcoM_IME339, complete genome.|neighbours:ID:AWD91520.1(-1),ID:AWD91522.1(-1)|neighbour_genes:neck whiskers protei..,baseplate wedge subu..|
MSNNTYQHVSNESRYVKFDPTGTNFPAEITDVQAAIAAISPAGVNGVPDASSTTKGILFLATEQEVIDGTDNTKAVTPATLATRLSYPNATETVYGLTRYSTDDEAIAGVNNESSITPAKFTVALNNAFETRVSTESSNGVIKISSLPQALAGADDTTAMTPLKTQQLAIKLIAQIAPSETTATESDQGVVQLATVAQVRQGTLREGYAISPYTFMNSSATEEYKGVIKLGTQSEVNSNNASVAVTGATLNGRGSTTSMRGVVKLTTTAGSQSGGDASSALAWNADVIHQRGGQTINGTLRINNTLTIASGGANITGTVNMTGGYIQGKRVVTQNEIDRTIPVGAIMMWAADSLPSDAWRFCHGGTVSASDCPLYASRIGTRYGGSSSNPGLPDMRGLFVRGSGRGSHLTNPNVNGNDQFGKPRLGVGCTGGYVGEVQKQQMSYHKHAGGFGEHDDSGAFGNTRRSNFVGTRKGLDWDNRSYFTNDGYEIDPASQRNSKYTLNRPELIGNETRPWNISLNYIIKVKE
>ID:AWD91777.1 |[Enterobacteria phage vB_EcoM_IME340]||_Enterobacteria_phage_vB_EcoM_IME340_.gbk|short tail fibers|1557|MH051916(165549):79684-81240:-1 ^^ Enterobacteria phage vB_EcoM_IME340, complete genome.|neighbours:ID:AWD91776.1(-1),ID:AWD91778.1(-1)|neighbour_genes:fibritin neck whiske..,baseplate wedge comp..|
MSNNTYQHVSNESKYVKFDPVGSNFPDTVTTVQSALSKISNIGVNGIPDATMEVKGIAMIASEQEVLDGTNNSKIVTPATLATRLLYPNATETKYGLTRYSTNEETLEGSDNNSSITPQKLKYHTDDVFQNRYSSESSNGVIKISSTPAALAGVDDTTAMTPLKTQKLAIKLISQIAPSEDTASESVRGVVQLSTVAQTRQGTLREGYAISPYTFMNSVATQEYKGVIRLGTQSEINSNLGDVAVTGETLNGRGATGSMRGVVKLTTQAGIAPEGDSSGALAWNADVINTRGGQTINGSLNLDHLTANGIWSRGGMWKNGDQPVATERYASERVPVGTIMMFAGDSAPPGWIMCHGGTVSGAQFPDYRNTVGTRFGGDWNNPGIPDMRGLFVRGAGTGSHILNQRGQDGYGKDRLGVGCDGMHVGGVQAQQMSYHKHAGAWGENGNNRGYAPFGASNGSGYLGNGRSADWDNHLFFTNDGFEMGGARDSFGTLNREGLIGYETRPWNISLNYIIKVHY
>ID:YP_009207351.1 |[Escherichia phage vB_EcoM_VR20]||_Enterobacteria_phage_vB_EcoM_VR20.gbk|short tail fibers pr..|1536|NC_028894(170336):89197-90732:1 ^GeneID:26633850^ Enterobacteria phage vB_EcoM_VR20, complete genome.|neighbours:ID:YP_009207350.1(1),ID:YP_009207352.1(1)|neighbour_genes:baseplate wedge subu..,wac|
MTTTNTLKHISDKSEYKTFDPAGTSFPPEVTNVQEALGALAPIAIDGFIPESTVTVPGIIRLATEQEVIDGLGNNTAVTPETLKARLAIPTQATETYIGITRYATDAEAIAGTVSTAAIVPSSLKASIDDTFNTRTSTEDRNGVIKISTQPAALAGTDDTTAMTPLKVSLAIGAATAALPTYSTATTTVQGIVKIATPAEVQQGTMNDGVAVSPLGLKQLVSTQGQNGLIRLATPTEAAAGSNSNIALSPSTLLSRTGTTGRLGVVKLTTTVGSGDGNTALAYNANVISTGGGTINGTLNVNGTLRRNGQDVVTRNELKDSVPIGTIIMWGGQTGNIPSGWEICDGGNVGDAGFRNVVGGKWGATGNKPDFRGLFPRGSNSSNDGAMKEWETNINIRNAKGNDSKQKPKLGQGVGSYGHGTVQAQQLRFHKHAGGFGEHDNAGAFGNTVRSNYAGTRKGLDWDNRSYFTNEGYEIDGAGNRDSRTTLNSEGLIGNESRPWSMSILFIIKVR
>ID:YP_009209917.1 |[Escherichia phage vB_EcoM_VR25]||_Enterobacteria_phage_vB_EcoM_VR25_.gbk|short tail fibers pr..|1536|NC_028925(170822):88376-89911:1 ^GeneID:26636337^ Enterobacteria phage vB_EcoM_VR25, complete genome.|neighbours:ID:YP_009209916.1(1),ID:YP_009209918.1(1)|neighbour_genes:baseplate wedge subu..,wac|
MTTTNTLKHISDKSEYKTFDPTGTSFPPSVTNVQEALGALAPIAIDGFIPESTVAVPGIIRLATEQEVIDGIGNNTAVTPETLKARLNIPTQATETVVGITRYATNAEAIDGTVTDAAIVPSSLKASIDNTFNTRTSTEDRNGVIKISTQAAALAGTDDTTAMTPLKVSLAIGAATAALPTYSTATTTIQGIVKIATPAEVQAGAMNNGVAVSPLGLISLTANASRRGLVQLASSAEAITGTDATKAITPQALQAKTGNTGRLGIVKLTTTVGSGDGNTALAYNANVISTTGGTINGTLNVNGTLRRNGQDVVTRNELKDSVPIGTIIMWGGQTGNIPSGWEICDGGNVGDAGFRNVVGSKWGATGNKPDFRGLFPRGSNSSNDGAMKEWETNINIRNAKGNDSKQKPKLGQGVGSYGHGTVQAQQLRFHKHAGGFGEHDNSGAFGNTVRSNYAGTRKGLDWDNRSYFTNEGYEIDGAGSRDSRTTLNSEGLIGNESRPWSMSILFIIKVR
>ID:YP_009214007.1 |[Escherichia phage vB_EcoM_VR26]||_Enterobacteria_phage_vB_EcoM_VR26_.gbk|short tail fiber pro..|1551|NC_028957(171541):86583-88133:1 ^GeneID:26640463^ Enterobacteria phage vB_EcoM_VR26, complete genome.|neighbours:ID:YP_009214006.1(1),ID:YP_009214008.1(1)|neighbour_genes:baseplate wedge subu..,wac|
MTMPNTLKHISDKSEYKSFDPAGTAFPSTVTNVQEALGSLNKIALDGFIPAASETTPGLIRLATTQEVLDGISPDSAVTPATLKARLDIPTQATETYVGITRYATDAEAIAGTVTDAAIVPSSLKATIDNVFTVRVGTENNLGVLRISTEDAALAGTDDTTAMSPLKVALAIGKATAALPTYSTATQTVSGLVRIATNAEVQAGTLGDGVAISPAGLNARTATQDRAGIIRLGNQSEINNSADGVAVTGATLNGRGATTDIRGVVRLTTQAGIAPGGDGAGALAWNADVINTRGGQRINGSLSLDYISTGNIDSTTAHMGGQLLSTQRYASERVPVGTVMMFAGDSAPPGWIMCHGGTVNGDQFPDYRNTVGARFGGDWNNPGVPDMRGLFVRGAGTGGHILNSRGQDGYGKDRLGVGCDGMHVGGVQAQQMSYHKHAGGWGEYQRNEAPFGASVYQGYLGTRKYSDWDNASYFTNDGFELGGGRDSLGTLNREGLIGYETRPWNMSLNYIIKVHY
>ID:YP_009205853.1 |[Escherichia phage vb_EcoM-VR5]||_Enterobacteria_phage_vB_EcoM_VR5.gbk|short tail fibers pr..|1527|NC_028881(170473):86368-87894:1 ^GeneID:26632466^ Enterobacteria phage vB_EcoM_VR5, complete genome.|neighbours:ID:YP_009205852.1(1),ID:YP_009205854.1(1)|neighbour_genes:baseplate wedge subu..,wac|
MSTNTLKHISDKSEFKSFDPTGSNFPPDITNVQEALATISLIGVTGNVPSATETSQGIIRLATTQEVMDGLDAYSAVTPATLKARLDIPTQATETYVGITRYATNAEAIAGTEPQAAIVATSLKAVMDYTFENRLSTENATGVIKISTTPAALAGTDDTTAMSPLKVSQAIGAATAALPVYSTATTTNEGLVRLATNGEVGNGNLSVGIAISPAGLATLTSTESRSGIIKLAGWDLVSNGTDHTAAVTPASLLARTGNTGRIGLVRLTTTVGQGDGNTALAYNANVISTSGGDIWGTLNVNGALRRNGVDVVTHDQLSDSVPVGTICMWGGNEGNIPGKWRACVGGTYTGGAYLNAVGGRWGWWGAIPDFRGLYPRGANMVGGYSEGEVNPHIAGNRGEDGKGKARLGNGVGSFPQSSVQAQALRYHKHAGGFGEHDNAGAFGNTANQGYAGTRKGLDWDNRSYYTNEGFETVDAWQRDGYTTLNSEGLIANETRPWTMSVLFIIKVE
>ID:AWD90308.1 |[Erwinia phage Cronus]||_Erwinia_phage_Cronus_.gbk|tail fibers protein|1335|MH059636(175774):89147-90481:1 ^^ Erwinia phage Cronus, complete genome.|neighbours:ID:AWD90307.1(1),ID:AWD90309.1(1)|neighbour_genes:baseplate wedge prot..,fibritin neck whiske..|
MSQNNLNHYSDLSKYKIFEPANTSWPEDVKDVQSALALIGDWARTDVGLPNATESVVGVSRLATQQEVNDGEIDDAIVTPKTLKVRLGNPVATTTVLGLTQYATNAEAAALTLDTRSITAASLGYVFNNVTANVSRFGTVKLTSSAQAQAGTDDTSATSPARVKEMIAKFAPVAPSYSTANETTLGLTRLSTIGQTQQGTLRDGFAVSPYSFVNSRANQTLVGTTRMATLSEVNAGNDTTIAVSPSTLMNARGAINKYGVVKLSNSYNGDGTTALASTAPVVYNNLQINGHPLTGNFNITSDDVWCWNRQQSDDRYLFKNQGGNWSRSYAANYVQGGNWMSYGTDVPVNTKMTIVISVKFQRNNDGETNRFFNFDVRVNGVTRFSDGINVYNSKGGKSGHSWRFEDYGTRHYETFDIPPGALIQIVPTNTYLVDYYGTSFTLSN
>ID:YP_009592797.1 |[Escherichia coli O157 typing phage 3]||_Escherichia_coli_O157_typing_phage_3_.gbk|short tail fiber pro..|1584|NC_041863(168733):57074-58657:-1 ^GeneID:40068291^ Escherichia coli O157 typing phage 3, complete genome.|neighbours:ID:YP_009592796.1(-1),ID:YP_009592798.1(-1)|neighbour_genes:hypothetical protein,baseplate wedge prot..|
MSNNNTYQHVSNESIYVEFDPTGSNFPDTVTNVQAALAAISPSGVNGVPEATTTTPGIIQIATPQEVIDGLDNSKAVTPASLNARLQYPNATETQYGLTRYATEDEAVTGTIDDASITPLKLNQKIDNVFQTKVSTEASNGVIKISTSAAALAGSDDTTAMTPLKTQQLAIKLISQIAPNNSDATESITGVVRLATVAQAQQGTLREGYAISPYTFMNSVASETNKGVVKLGTQTEVNSNNSSVVVTGATLNGRGATTSLRGVVRLTTQAGSQSGGDGSSALAWNADVIHQRGGQTINGTLRINNTLTVGSGGANITGNVNMTGGYIQGNRIVTQNELDRILPVGAITMWAADSLPSSDWRFCHGGTVSASECPVYASRIGTRYGGSSSNPGLPDMRGLFVRGSGRGSHLTNPNVNGNDQFGKPRLGVGCTGGYVGEVQKQQMSYHKHAGGFGEHDDSGAFGNTRRSNFVGTRKGLDWDNRSYFTNDGYEIDPASQRNSKYTLNRPELIGNETRPWNISLNYIIKVK
>ID:YP_009593159.1 |[Escherichia coli O157 typing phage 6]||_Escherichia_coli_O157_typing_phage_6_.gbk|short tail fiber pro..|1584|NC_041864(160570):101904-103487:1 ^GeneID:40068656^ Escherichia coli O157 typing phage 6, complete genome.|neighbours:ID:YP_009593158.1(1),ID:YP_009593160.1(1)|neighbour_genes:baseplate wedge prot..,hypothetical protein|
MSNNNTYQHVSNESIYVEFDPTGSNFPDTVTNVQAALAAISPSGVNGVPEATTTTPGIIQIATPQEVIDGLDNSKAVTPASLNARLQYPNATETQYGLTRYATEDEAVTGTIDDASITPLKLNQKIDNVFQTKVSTEASNGVIKISTSAAALAGSDDTTAMTPLKTQQLAIKLISQIAPNNSDATESITGVVRLATVAQAQQGTLREGYAISPYTFMNSVASETNKGVVKLGTQTEVNSNNSSVVVTGATLNGRGATTSLRGVVRLTTQAGSQSGGDGSSALAWNADVIHQRGGQTINGTLRINNTLTVGSGGANITGNVNMTGGYIQGNRIVTQNELDRILPVGAITMWAADSLPSSDWRFCHGGTVSASECPVYASRIGTRYGGSSSNPGLPDMRGLFVRGSGRGSHLTNPNVNGNDQFGKPRLGVGCTGGYVGEVQKQQMSYHKHAGGFGEHDDSGAFGNTRRSNFVGTRKGLDWDNRSYFTNDGYEIDPASQRNSKYTLNRPELIGNETRPWNISLNYIIKVK
>ID:YP_009225094.1 |[Escherichia phage APCEc01]||_Escherichia_phage_APCEc01_.gbk|putative short tail ..|1584|NC_029091(168771):90983-92566:-1 ^GeneID:26796047^ Escherichia phage APCEc01, complete genome.|neighbours:ID:YP_009225093.1(-1),ID:YP_009225095.1(-1)|neighbour_genes:fibritin,baseplate wedge subu..|
MSNNNTYQHVSNESIYVEFDPTGSNFPDTVTNVQAALAAISPSGVNGVPEATTTTPGIIQIATPQEVIDGLDNSKAVTPATLNARLQYPNATETQYGLTRYATGDEAVTGAIDDASITPLKLNQKIDNVFQTKVSTEATNGVIKISTSAAALAGSDDTTAMTPLKTQQLAIKLISQIAPNNGDATESITGVVRLATVAQAQQGTLREGYAISPYTFMNSVASETNKGVVKLGTQTEVNSNNSSVVVTGATLNGRGATTSLRGVVRLTTQAGSQSGGDGSSALAWNADVIHQRGGQTINGTLRINNTLTVGSGGANITGNVNMTGGYIQGNRIVTQNELDRILPVGAITMWAADSLPSSDWRFCHGGTVSASECPVYASRIGTRYGGSSSNPGLPDMRGLFVRGSGRGNHLTNPNVNGNDQFGKPRLAEGCTGGYVGEVQKQQMSYHKHAGGFGERDDSGAFGNTRRSNFVGTRKGLDWDNRSYFTNEGYEIDPASQRNSKYTMNRPELIGNETRPWNISLNYIIKVK
>ID:QAU03635.1 |[Escherichia phage AnYang]||_Escherichia_phage_AnYang_.gbk|short tail fibers pr..|1533|MK234886(169215):57082-58614:1 ^^ Escherichia phage AnYang, complete genome.|neighbours:ID:QAU03634.1(1),ID:QAU03636.1(1)|neighbour_genes:baseplate wedge subu..,fibritin neck whiske..|
MSTNTLKHISDKSEFKTFDPTGSNFDPSITNVQDALASISAIGVTGNIPSASETEQGIIRLATQQEVIDGTDTFSAVTPATLKGRLDIPTQATETYVGITRYATNAEAIAGTETQAAIVASSLKATIDYTFTNRLATENTTGVLKISTLPAALAGTDDTTAMTPLKTAQAIGAATSALPTYASATQTTEGIVRIATNAEVANGTLTNGVAISPSGLKSLTSTQGRAGIIRLATPQEASAGSDSNIALSPSTLLSRTGTTGRLGVVKLSTTVGSGDGNTALAYNANVISTTGGTINGTLNVNGTLRRNGRDVVTIDQLKDSVPIGTIVMWGGQINNIPAGWAVCDGGNSGEQGFRNVVGSKWGSTGARPDFRGLYPRGANQTNDGGLKEWDANVRIRDAKGNDAKGKPKLGVGCGSYGHGTVQAQQLRFHKHAGGFGEHDNAGAFGNTVRSNFAGTRKGLDWDNRSYFTNEGYEIDGSGSRDSRTTLNSEGLIGNENRPWTMSILFIIKVA
> |[Tevenvirinae Escherichia_phage_CF2]||_Escherichia_phage_CF2.gb|Phage straight tail ..|1551|NC_041919.1(168188):68728-70278:-1 ^RAST2:fig|1198136.52.peg.96^ Tevenvirinae Escherichia_phage_CF2|neighbours:(-1),(-1)|neighbour_genes:Phage fibritin (wac)..,baseplate wedge subu..|
MSNNTYQHVSNESKYVKFDPTGSNFPGTVTTVQSALSKISNIGVNGIPDATMEVKGIAMIASEQEVLDGTNNSKIVTPATLATRLLYPNATETKYGLTRYSTNEETLKGSDNNSSITPQKLKYHTDDVFKNRYSSESSNGVIKISSTPAALAGVDDTTAMTPLKTQKLAIKLISQIAPSEDTATESVRGVVQLSTVAQIRQGTLREGYAISPYTFMNSVATHEYKGVIRLGTQTEINNNLGGVAVTGETLNGRGATGSMRGVVKLTTQAGIAPEGDSSGALAWNADVINTRGGQTINGSLNLDHLTANGIWSRGGMWKNGDQPVATERYASERVPVGTIMMFAGDSAPPGWIMCHGGTVSGDQFPDYRNVVGTRFGGDWNNPGVPDMRGLFVRGAGTGGHILNQRGQDGYGKDRLGVGCDGMHVGGVQAQQMSYHKHAGGWGEYNRSEGPFGASVYQGYLGTRKYSDWDNASYFTNDGFELGGPRDAHGTLNREGLIGYETRPWNISLNYIIKVHY
>ID:QBO61168.1 |[Escherichia phage D5505]||_Escherichia_phage_D5505_.gbk|long tail fiber, pro..|1551|MK327929(168049):88530-90080:1 ^^ Escherichia phage D5505, complete genome.|neighbours:ID:QBO61167.1(1),ID:QBO61169.1(1)|neighbour_genes:putative baseplate w..,putative fibritin|
MSNNTYQHVSNESKYVKFDPTGSNFPGTVTTVQSALSKISNIGVNGIPDATMEVKGIAMIASEQEVLDGTNNSKIVTPATLATRLLYPNATETKYGLTRYSTNEETLKGSDNNSSITPQKLKYHTDDVFKNRYSSESSNGVIKISSTPAALAGVDDTTAMTPLKTQKLAIKLISQIAPSEDTATESVRGVVQLSTVAQIRQGTLREGYAISPYTFMNSVATHEYKGVIRLGTQTEINNNLGGVAVTGETLNGRGATGSMRGVVKLTTQAGIAPEGDSSGALAWNADVINTRGGQTINGSLNLDHLTANGIWSRGGMWKNGDQPVATERYASERVPVGTIMMFAGDSAPPGWIMCHGGTVSGDQFPDYRNVVGTRFGGDWNNPGVPDMRGLFVRGAGTGGHILNQRGQDGYGKDRLGVGCDGMHVGGVQAQQMSYHKHAGGWGEYNRSEGPFGASVYQGYLGTRKYSDWDNASYFTNDGFELGGPRDAHGTLNREGLIGYETRPWNISLNYIIKVHY
>ID:YP_009602109.1 |[Escherichia phage ECD7]||_Escherichia_phage_ECD7_.gbk|short tail fibers pr..|1401|NC_041936(164706):81075-82475:1 ^GeneID:40077963^ Escherichia phage ECD7, complete genome.|neighbours:ID:YP_009602108.1(1),ID:YP_009602110.1(1)|neighbour_genes:baseplate wedge subu..,wac|
MANNTINHVKDDAQYVKFNPVNDWPQNITNVQAALAAINGFAVNGLPDATEDTAGIAAIATQEEVNDGTVDNKIVTPKTLAVKMSRPDATKEVKGITRFATMEESLQESNENMAIGPDTLNHYFTTKKASESVQGTIKICSLEAAKIGSDDTMAVTPKKMHTAIAQIVPGLIPDQNTATESAQGLVQLATNAQVLQGQIREGFAISPYAFANARANENQAGTVKIASQSQMNAGSDDTVVVSAKKFASTKATTSQYGIVKLRDTVGSEANAALSANAKVLPSTGGTVSGNVYKGSNSDGNQFVTKNELANHAMPIGGIILSGFNADRGDFLICNGRSLNKNQYPQLFSAIGYTFGGSGDNFNIPDMRGLVARGCDHGRNLDPGRRFGSYQEDAMQRITGKFPVADRWRGWYGGAFTAQRGQWSTNYKNGGGDDWGSTVNFDSGRSVRTANETRVKSLALNYIIRVR
>ID:YP_009102630.1 |[Escherichia phage ECML-134]||_Escherichia_phage_ECML-134_.gbk|tail fiber protein|1551|NC_025449(166783):87552-89102:1 ^GeneID:22111813^ Escherichia phage ECML-134, complete genome.|neighbours:ID:YP_009102629.1(1),ID:YP_009102631.1(1)|neighbour_genes:baseplate wedge prot..,neck whiskers protei..|
MSNNTYQHVSNESKYVKFDPVGSNFPDTVTTVQSALSKISNIGVNGIPDATMEVKGIAMIASEQEVLDGTNNSKIVTPATLATRLLYPNATETKYGLTRYSTNEETLEGSDNNSSITPQKLKYHTDDVFQNRYSSESSNGVIKISSTPAALAGVDDTTAMTPLKTQKLAIKLISQIAPSEDTASESVRGVVQLSTVAQTRQGTLREGYAISPYTFMNSVATQEYKGVIRLGTQSEINSNLGDVAVTGETLNGRGATGSMRGVVKLTTQAGIAPEGDGSGALAWNADVINTRGGQTINGSLNLDHLTANGIWSRGGMWKNGDQPVATERYASERVPVGTIMMFAGDSAPPGWIMCHGGTVSGDQYPDYRNTVGARFGGDWNNPGIPDMRGLFVRGAGTGGHILNQRGQDGYGKDRLGVGCDGMHVGGVQAQQMSYHKHAGGWGEYQRHEAPFGASVYQGYLGTRKYSDWDNASYFTNDGFELGGPRDALGTLNREGLIGYETRPWNISLNYIIKIHY
>ID:QAY00195.1 |[Escherichia phage EcWhh-1]||_Escherichia_phage_EcWhh-1.gbk|short tail fibers pr..|1527|MH791409(170524):150640-152166:1 ^^ UNVERIFIED: Escherichia phage EcWhh-1, complete genome.|neighbours:ID:QAY00194.1(1),ID:QAY00196.1(1)|neighbour_genes:baseplate wedge subu..,fibritin neck whiske..|
MSTNTLKHISDKSEFKSFDPTGSNFPPDITNVQEALAAISLIGVTGNVPSATETSQGIIRLATTQEVMDGLDAYSAVTPATLKARLDIPTQATETYIGITRYATNAEAIAGTEPQAAIVATSLKAVMDYTFENRLSTENTTGVIKISTTPAALAGTDDTTAMTPLKVSQAIGAATAALPVYSTATTTNEGLVRLATNAEVGNGSLSVGIAISPAGLATLTSTEARSGIIKLAGWDMVSNGTDHTAAVTPASLLARTGNTGRIGLVRLTTTVGQGDGNTALAYNANVISTSGGEIWGTLNVNGALRRNGVDVVTHDQLSDSVPVGTICMWGGHEGNIPGKWRACVGGTYTGGAYLNAVGGRWGWWGAIPDFRGLYPRGANMVGGYSEGEVNPHIAGNRGEDGKGKARLGNGVGSFPQSSVQAQALRYHKHAGGFGEHDNYGAFGNTANSGYVGTRKGLDWDNRSYYTNEGFETTEPWNRDGHTTLNSEGLIANETRPWTMSVLFIIKVE
> |[Tevenvirinae Escherichia_phage_HP3]||_Escherichia_phage_HP3.gb|hypothetical protein|1584|NC_041920.1(170254):102266-103849:1 ^RAST2:fig|1198136.53.peg.195^ Tevenvirinae Escherichia_phage_HP3|neighbours:(1),(1)|neighbour_genes:baseplate wedge subu..,Phage fibritin (wac)..|
MSNNNTYQHVSNESIYVEFDPTGTNFPDTVTNVQAALAAISPSGVNGVPEATTTTPGIIQIATPQEVIDGLDNNKAVTPASLNARLQYPNATETQYGLTRYATEDEAVTGTIDDASITPLKLNQKIDNVFQTKVSTEATNGVIKISTSAAALAGSDDTTAMTPLKTQQLAIKLISQIAPNNSDATESITGVVRLATVAQAQQGTLREGYAISPYTFMNSVASETNKGVVKLGTQTEVNSNNSSVVVTGATLNGRGATTSLRGVVRLTTQAGSQSGGDGSSALAWNADVIHQRGGQTINGTLRINNTLTVGSGGANITGNVNMTGGYIQGNRIVTQNELDRILPVGAITMWAADSLPSSDWRFCHGGTVSASECPVYASRIGTRYGGSSSNPGLPDMRGLFVRGSGRGSHLTNPNVNGNDQFGKPRLGVGCTGGYVGEVQKQQMSYHKHAGGFGEHDDSGAFGNTRRSNFVGTRKGLDWDNRSYFTNDGYEIDPASQRNSKYTLNRPELIGNETRPWNISLNYIIKVK
>ID:YP_009148601.1 |[Escherichia phage HY01]||_Escherichia_phage_HY01_.gbk|putative short tail ..|1551|NC_027349(166977):87604-89154:1 ^GeneID:24722780^ Escherichia phage HY01, complete genome.|neighbours:ID:YP_009148600.1(1),ID:YP_009148602.1(1)|neighbour_genes:putative baseplate w..,putative fibritin ne..|
MSNNTYQHVSNESKYVKFDPTGSNFPDTVTTVQSALSKISNIGVNGIPDATMEVKGIAMIASEQEVLDGTNNSKIVTPATLATRLLYPNATETKYGLTRYSTNEETLEGSDNNSSITPQKLKYHTDDVFQNRYSSESSNGVIKISSTPAALAGVDDTTAMTPLKTQKLAIKLISQIAPSEDTASESVRGVVQLSTVAQTRQGTLREGYAISPYTFMNSVATQEYKGVIRLGTQSEINSNLGDVAVTGETLNGRGATGSMRGVVKLTTQAGIAPEGDSSGALAWNADVINTRGGQTINGSLNLDHLTANGIWSRGGMWKNGDQPVATERYASERVPVGTIMMFAGDSAPPGWIMCHGGTVSGDQYPDYRNTVGTRFGGDWNNPGIPDMRGLFVRGAGTGGHILNQRGQDGYGKDRLGVGCDGMHVGGVQAQQMSYHKHAGGWGEYQRHEAPFGASVYQGYLGTRKYADWDNASYFTNDGFELGGPRDALGTLNREGLIGYETRPWNISLNYIIKIHY
>ID:YP_009284019.1 |[Escherichia phage HY03]||_Escherichia_phage_HY03.gbk|hypothetical protein|1551|NC_031047(170770):19989-21539:1 ^GeneID:29078887^ Escherichia phage HY03, complete genome.|neighbours:ID:YP_009284018.1(1),ID:YP_009284020.1(1)|neighbour_genes:putative base plate ..,hypothetical protein|
MSNNTYQHVSNESKYVKFDPTGSNFPDTVTTVQSALSKISNIGVNGIPDATMEVKGIAMIASEQEVLDGTNNSKIVTPATLATRLLYPNATETKYGLTRYSTNEETLEGSDNNSSITPQKLKYHTDDVFQNRYSSESSNGVIKISSTPAALAGVDDTTAMTPLKTQKLAIKLISQIAPSEDTASESVRGVVQLSTVAQTRQGTLREGYAISPYTFMNSVATQEYKGVIRLGTQSEINSNLGDVAVTGETLNGRGATGSMRGVVKLTTQAGIAPEGDGSGALAWNADVINTRGGQTINGSLNLDHLTANGIWSRGGMWKNGDQPVATERYASERVPVGTIMMFAGDSAPPGWIMCHGGTVSGDQYPDYRNTVGTRFGGDWNNPGIPDMRGLFVRGAGTGGHILNQRGQDGYGKDRLGVGCDGMHVGGVQAQQMSYHKHAGGWGEYQRHEAPFGASVYQGYLGTRKYADWDNASYFTNDGFELGGPRDALGTLNREGLIGYETRPWNISLNYIIKIHY
>ID:BBG28676.1 |[Escherichia phage KIT03]||_Escherichia_phage_KIT03_.gbk|short tail fibers pr..|1551|AP018932(166848):88100-89650:1 ^^ Escherichia phage KIT03 DNA, complete sequence.|neighbours:ID:BBG28675.1(1),ID:BBG28677.1(1)|neighbour_genes:baseplate wedge subu..,fibritin neck whiske..|
MSNNTYQHVSNESKYVKFDPAGSNFPDTVTTVQSALSKISNIGVNGIPDATMEVKGIAMIASEQEVLDGTNNSKIVTPATLATRLLYPNATETKYGLTRYSTNEETLEGSDNNSSITPQKLKYHTDDVFQNRYSSESSNGVIKISSTPAALAGIDDTTAMTPLKTQKLAIKLISQIAPSEDTASESVRGVVQLSTVAQTRQGTLREGYAISPYTFMNSVATQEYKGVIRLGTQSEINSNLGDVAVTGETLNGRGATGSMRGVVKLTTQAGIAPEGDSSGALAWNADVINTRGGQTINGSLNLDHLTANGIWSRGGMWKNGDQPVATERYASERVPVGTIMMFAGDSAPPGWIMCHGGTVSGDQYPDYRNTVGTRFGGDWNNPGIPDMRGLFVRGAGTGGHILNQRGQDGYGKDRLGVGCDGMHVGGVQAQQMSYHKHAGGWGEYQRHEAPFGASVYQGYLGTRKYADWDNASYFTNDGFELGGPRDALGTLNREGLIGYETRPWNISLNYIIKIHY
>ID:YP_008060723.1 |[Escherichia phage Lw1]||_Escherichia_phage_Lw1_.gbk|short tail fiber pro..|1392|NC_021344(176227):116983-118374:1 ^GeneID:16205109^ Escherichia phage Lw1, complete genome.|neighbours:ID:YP_008060722.1(1),ID:YP_008060724.1(1)|neighbour_genes:baseplate wedge subu..,wac|
MSNNTINHVSDASVYVTFDPAGTQWPSTFTNVQQALASIGSWAREDVGLPNAAPGVRGIAAIATEAMIDAGTDTETIVTPALLAYRLQNPHASQTVWGYTRYATDAEATTITNDLVSVTPRSVDVIFNTRQATETVWGSAKLSTTAQATSGTDDTTAMTPLKVKQAISALVPVQSNATESSFGLVQLATVAEVRAGTIRDGFAISPYTFIRLNATESDLGIIRIASQGEVNTGADDTKAVTPLKLANLKGSGSAFGLVKLSTDVNTGLANTALSAGANVVPSNRDSAITGGALYQGSVTGANKYQTHSDVEANIPIGCMMLAAFNSDYGNLFIANGRAMNRNANPELFARIGYAYGGSGDIFNLPDMRGVAARGFDAGRGLDPGRGFGTYQADAFAYHEHNLQMILLNGGNIPSSQAVYELKWAKKNDQRIYDLDPNYSKAKGVGANETRMKNVAVNYVIRVR
>ID:YP_009324055.1 |[Escherichia phage MX01]||_Escherichia_phage_MX01_.gbk|short tail fibers pr..|1527|NC_031934(168929):88197-89723:1 ^GeneID:30308964^ Escherichia phage MX01, complete genome.|neighbours:ID:YP_009324054.1(1),ID:YP_009324056.1(1)|neighbour_genes:baseplate wedge subu..,fibritin neck whiske..|
MSTNTLKHISDKSEFKSFDPTGSNFPPDITNVQEALATISLIGVTGNVPSATETSQGIIRLATTQEVMDGLDAYSAVTPATLKARLDIPTQATETYVGITRYATNAEAIAGTEPQAAIVATSLKAVMDYTFENRLSTENATGVIKISTTPAALAGTDDTTAMTPLKVSQAIGAATAALPVYSTATTTNEGLVRLATNAEVGNGNLSVGIAISPAGLATLTSTEERSGIIKLAGWDMVSNGTDHTAAVTPASLLARTGNTGRIGLVRLSTTVGQGDGNTALAYNANVISTSGGEIWGTLNVNGALRRNGVDVVTHDQLSDSVPVGTICMWGGNEGNIPGKWRACVGGTYTGGAYLNAVGGRWGWWGAIPDFRGLYPRGANMVGGYSEGEVNPHIAGNRGQDGKGKARLGNGVGSFPQSSVQAQALRYHKHAGGFGEHDNYGAFGNTANSGYVGTRKGLDWDNRSYYTNEGFETTDPWNRDGHTTLNSEGLIANETRPWTMSVLFIIKVE
>ID:AYR04078.1 |[Escherichia phage OLB35]||_Escherichia_phage_OLB35_.gbk|short tail fibers pr..|1551|MH992122(169140):92800-94350:1 ^^ UNVERIFIED: Escherichia phage OLB35, complete genome.|neighbours:ID:AYR04077.1(1),ID:AYR04079.1(1)|neighbour_genes:baseplate wedge subu..,fibritin neck whiske..|
MSNNTYQHVSNESVYVEFDPAGSNFDSSITNVQAALASISAYGVKGVPDASEAEKGVIQLATEQEVLDGFNSTKAVTPATLNARLQYPNASETQYGVTKYATQEEAIAGTLDTVSITPLKLNQTIDNTFSTRYSTETTNGVIKIATQTAALAGSDDTTAMTPLKTQQLAIKLISQIAPNNDPASESITGVVRLATVAQTRQGTLREGYAISPYTFMNSVATQEYKGVIRLGTQAEINSNLGDVAVTGETLNGRGATGSMRGVVKLTSQAGVAPEGDSSGALAWNADVINTRGGQTINGSLNLDHLTANGIWSRGGMWKNGDQPVATERYASERVPVGTIQMFAGDSAPPGWVLCYGGTISGDQFPDYRNVVGTRFGGDWNNPGIPDMRGLFVRGAGTGSHILNNRGQDGYGKDRLGVGCDGMHVGGVQAQQMSYHKHAGGWGEYQRHEAPFGASVYQGYLGTRKYSDWDNASYFTNDGFELGGHRDATGTLNREGLIGYETRPWNISLNYIIKVHY
>ID:ANH49707.1 |[Escherichia phage PE37]||_Escherichia_phage_PE37_.gbk|short tail fiber pro..|1551|KU925172(166423):74757-76307:-1 ^^ Escherichia phage PE37, complete genome.|neighbours:ID:ANH49706.1(-1),ID:ANH49708.1(-1)|neighbour_genes:neck whiskers,baseplate wedge subu..|
MSNNTYQHVSNESKYVKFDPAGSNFPDTVTTVQSALSKISNIGVNGIPDATMEVKGIAMIASEQEVLDGTNNSKIVTPATLATRLLYPNATETKYGLTRYSTNEETLEGSDNNSSITPQKLKYHTDDVFQNRYSSESSNGVIKISSTPAALAGVDDTTAMTPLKTQKLAIKLISQIAPSEDTASESVRGVVQLSTVAQTRQGTLREGYAISPYTFMNSVATQEYKGVIRLGTQSEINSNLGDVAVTGETLNGRGATGSMRGVVKLTTQAGIAPEGDSSGALAWNADVINTRGGQTINGSLNLDHLTANGIWSRGGMWKNGDQPVATERYASERVPVGTIMMFAGDSAPPGWIMCHGGTVSGDQYPDYRNTVGTRFGGDWNNPGIPDMRGLFVRGAGTGGHILNQRGQDGYGKDRLGVGCDGMHVGGVQAQQMSYHKHAGGWGEYQRHEAPFGASVYQGYLGTRKYADWDNASYFTNDGFELGGPRDALGTLNREGLIGYETRPWNISLNYIIKIHY
>ID:BBC14495.1 |[Escherichia phage PP01]||_Escherichia_phage_PP01.gbk|12|1557|LC348379(167812):88178-89734:1 ^^ Escherichia phage PP01 DNA, complete sequence.|neighbours:ID:BBC14494.1(1),ID:BBC14496.1(1)|neighbour_genes:11,wac|
MSNNTYQHVSNESKYVKFDPVGSNFPDTVTTVQSALSKISNIGVNGIPDASMEVKGIAMIASEQEVLDGTNNSKIVTPATLATRLLYPNATETKYGLTRYSTNEETLEGSDNNSSITPQKLKYHTDDVFQNRYSSESSNGVIKISSTPAALAGVDDTTAMTPLKTQKLAIKLISQIAPSEDTASESVRGVVQLSTVAQTRQGTLREGYAISPYTFMNSVATQEYKGVIRLGTQSEINSNLGDVAVTGETLNGRGATGSMRGVVKLTTQAGIAPEGDSSGALAWNADVINTRGGQTINGSLNLDHLTANGIWSRGGMWKNGDQPVATERYASERVPVGTIMMFAGDSAPPGWIMCHGGTVSGDQYPDYRNTVGTRFGGDWNNPGIPDMRGLFVRGAGTGGHILNQRGQDGYGKDRLGVGCDGMHVGGVQAQQISYHKHAGAWGENGNNRGYAPFGASNGSGYLGNGRSADWDNHLFFTNDGFEMGGPRDSFGTLNREGLIGYETRPWNISLNYIIKIHY
>ID:AWY07835.1 |[Escherichia phage SF]||_Escherichia_phage_SF_.gbk|short tail fibers pr..|1551|MH359124(168695):27429-28979:-1 ^^ Escherichia phage SF, complete genome.|neighbours:ID:AWY07834.1(-1),ID:AWY07836.1(-1)|neighbour_genes:fibritin,baseplate wedge subu..|
MSNNTYQHVSNESVYVEFDPTGSNFDSSVTNVQTALASISAYGVKGVPDASETEKGVIQLATEQEVLDGFNSTKVVTPATLNARLQYPNASETQYGVTKYATQEEAIAGTLDTVSITPLKLDQTIDNTFSTRYSTETTNGVIKIATQTAALAGSDDTTAMTPLKTQQLAIKLISQIAPNNDPASESITGVVRLATVAQTRQGTLREGYSISPYTFMNSVATQEYKGVIRLGTQAEINSNLGDVAVTGETLNGRGATGSMRGVVKLTTQAGVAPEGDSSGALAWNADVINTRGGQTINGSLNLDHLTANGIWSRGGMWKNGDQPVATERYASERVPVGTIQMFAGDSAPPGWVLCHGGTISGDQFPDYRNVVGTRFGGDWNNPGIPDMRGLFVRGAGTGSHILNQRGQDGYGKDRLGVGCDGMHVGGVQAQQMSYHKHAGGWGEYQRHEAPFGASVYQGYLGTRKYSDWDNASYFTNDGFELGGPRDALGTLNREGLIGYETRPWNISLNYIIKVHY
>ID:YP_009608504.1 |[Escherichia phage ST0]||_Escherichia_phage_ST0.gbk|short tail fiber pro..|1584|NC_041990(170496):136629-138212:-1 ^GeneID:40084526^ Escherichia phage ST0, complete genome.|neighbours:ID:YP_009608503.1(-1),ID:YP_009608505.1(-1)|neighbour_genes:fibritin,baseplate wedge subu..|
MSNNNTYQHVSNESIYVEFDPTGTNFPDTVTNVQAALAAISPSGVNGVPEATTTTPGIIQIATPQEVIDGLDNNKAVTPASLNARLQYPNATETQYGLTRYATEDEAVTGTIDDASITPLKLNQKIDNVFQTKVSTEATNGVIKISTSAAALAGSDDTTAMTPLKTQQLAIKLISQIAPNNSDATESITGVVRLATVAQAQQGTLREGYAISPYTFMNSVASETNKGVVKLGTQTEVNSNNSSVVVTGATLNGRGATTSLRGVVRLTTQAGNQSGGDGSSALAWNADVIHQRGGQTINGTLRINNTLTIGSGGANITGNVNMSGGYIQGNRIVTQNELDRILPVGAITMWAADSLPSSDWRFCHGGTVSASECPVYASRIGTRYGGSSSNPGLPDMRGLFVRGSGRGSHLTNPNVNGNDQFGKPRLGVGCTGGYVGEVQKQQMSYHKHAGGFGEHDDSGAFGNTRRSNFVGTRKGLDWDNRSYFTNDGYEIDPASQRNSKYTLNRPELIGNETRPWNISLNYIIKVK
>ID:BBC14776.1 |[Escherichia phage T2]||_Escherichia_phage_T2.gbk|12|1584|LC348380(163825):86548-88131:1 ^^ Escherichia phage T2 DNA, complete sequence.|neighbours:ID:BBC14775.1(1),ID:BBC14777.1(1)|neighbour_genes:11,wac|
MSNNTYQHVSNESRYVKFDPTDTNFPPEITDVQAAIAAISPAGVNGVPDASSTTKGILFLATEQEVIDGTNNTKAVTPATLATRLSYPNATEAVYGLTRYSTDDEAIAGVNNESSITPAKFTVALNNVFETRVSTESSNGVIKISSLPQALAGADDTTAMTPLKTQQLAVKLIAQIAPSKNAATESEQGVIQLATVAQARQGTLREGYAISPYTFMNSTATEEYKGVIKLGTQSEVNSNNASVAVTGATLNGRGSTTSMRGVVKLTTTAGSQSGGDASSALAWNADVIHQRGGQTINGTLRINNTLTIASGGANITGTVNMTGGYIQGKRVVTQNEIDRTIPVGAIMMWAADSLPSDAWRFCHGGTVSASDCPLYASRIGTRYGGSSSNPGLPDMRGLFVRGSGRGSHLTNPNVNGNDQFGKPRLGVGCTGGYVGEVQKQQMSYHKHAGGFGEYDDSGAFGNTRRSNFVGTRKGLDWDNRSYFTNDGYEIDPASQRNSRYTLNRPELIGNETRPWNISLNYIIKVKE
>ID:YP_009281494.1 |[Escherichia phage UFV-AREG1]||_Escherichia_phage_UFV-AREG1_.gbk|putative short tail ..|1551|NC_031030(170788):87556-89106:1 ^GeneID:29063687^ Escherichia phage UFV-AREG1, complete genome.|neighbours:ID:YP_009281493.1(1),ID:YP_009281495.1(1)|neighbour_genes:baseplate wedge prot..,putative fibritin ne..|
MSNNTYQHVSNESKYVKFDPTGSNFPDTVTTVQSALSKISNIGVNGIPDATMEVKGIAMIASEQEVLDGTNNSKIVTPATLATRLLYPNATETKYGLTRYSTNEETLEGSDNNSSITPQKLKYHTDDVFQNRYSSESSNGVIKISSTPAALAGVDDTTAMTPLKTQKLAIKLISQIAPSEDTASESVRGVVQLSTVAQTRQGTLREGYAISPYTFMNSVATQEYKGVIRLGTQSEINSNLGDVAVTGETLNGRGATGSMRGVVKLTTQAGIAPEGDSSGALAWNADVINTRGGQTINGSLNLDHLTANGIWSRGGMWKNGDQPVATERYASERVPVGTIMMFAGDSAPPGWIMCHGGTVSGDQYPDYRNTVGTRFGGDWNNPGIPDMRGLFVRGAGTGGHILNQRGQDGYGKDRLGVGCDGMHVGGVQAQQMSYHKHAGGWGEYQRHEAPFGASVYQGYLGTRKYADWDNASYFTNDGFELGGPRDALGTLNREGLIGYETRPWNISLNYIIKIHY
>ID:YP_009323362.1 |[Escherichia phage WG01]||_Escherichia_phage_WG01_.gbk|short tail fibers pr..|1527|NC_031928(169936):88981-90507:1 ^GeneID:30308488^ Escherichia phage WG01, complete genome.|neighbours:ID:YP_009323361.1(1),ID:YP_009323363.1(1)|neighbour_genes:baseplate wedge subu..,fibritin neck whiske..|
MSTNTLKHISDKSEFKSFDPTGSNFPPDITNVQEALATISLIGVTGNVPSATETSQGIIRLATTQEVMDGLDAYSAVTPATLKARLDIPTQATETYVGITRYATNAEAIAGTEPQAAIVATSLKAVMDYTFENRLSTENATGVIKISTTPAALAGTDDTTAMTPLKVSQAIGAATAALPVYSTATTTNEGLVRLATNAEVGNGSLSVGIAISPAGLATLTSTEERSGIIKLAGWDMVSNGTDHTAAVTPASLLARTGNTGRIGLVRLSTTVGQGDGNTALAYNANVISTSGGEIWGTLNVNGALRRNGVDVVTHDQLSDSVPVGTICMWGGNEGNIPGKWRACVGGTYTGGAYLNAVGGRWGWWGAIPDFRGLYPRGANMVGGYSEGEVNPHIAGNRGEDGKGKARLGNGVGSFPQSSVQAQALRYHKHAGGFGEHDNYGAFGNTANSGYVGTRKGLDWDNRSYYTNEGFETTDPWNRDGHTTLNSEGLIANETRPWTMSVLFIIKVE
>ID:YP_009030767.1 |[Escherichia phage vB_EcoM_112]||_Escherichia_phage_e112_.gbk|short tail fibers pr..|1551|NC_024125(168470):89784-91334:1 ^GeneID:19485310^ Escherichia phage e11/2, complete genome.|neighbours:ID:YP_009030766.1(1),ID:YP_009030768.1(1)|neighbour_genes:baseplate wedge subu..,fibritin|
MSNNTYQHVSNESKYVKFDPVGSNFPDTVTTVQSALSKISNIGVNGIPDATMEVKGIAMIASEQEVLDGTNNSKIVTPATLATRLLYPNATETKYGLTRYSTNEETLEGSDNNSSITPQKLKYHTDDVFQNRYSSESSNGVIKISSTPAALAGVDDTTAMTPLKTQKLAIKLISQIAPSEDTATESVRGVVQLSTVAQTRQGTLREGYAISPYTFMNSVATQEYKGVIRLGTQAEINNNLGDVAVTGETLNGRGATGSMRGVVKLTTQAGIAPEGDSSGALAWNADVINTRGGQTINGSLNLDHLTANGIWSRGGMWKNGDQPVATERYASERVPVGTIMMFAGDSAPPGWIMCHGGTVSGDQYPDYRNTVGTRFGGDWNNPGIPDMRGLFVRGAGTGGHILNQRGQDGYGKDRLGVGCDGMHVGGVQAQQMSYHKHAGGWGEYNRSEGPFGASVYQGYLGTRKYADWDNASYFTNDGFELGGPRDALGTLNREGLIGYETRPWNISLNYIIKIHY
>ID:AYN56254.1 |[Escherichia phage p000v]||_Escherichia_phage_p000v_.gbk|short tail fiber pro..|1584|MK047717(167803):55960-57543:-1 ^^ Escherichia phage p000v, complete genome.|neighbours:ID:AYN56253.1(-1),ID:AYN56255.1(-1)|neighbour_genes:fibritin,baseplate wedge prot..|
MSNNNTYQHVSNESVYVEFDPTGSNFPDTVTNVQAALAAISPSGVNGVPEATTTTPGIIQIATPQEVIDGLDNSKAVTPATLNARLQYPNATETQYGLTRYATEDEAVAGVIDDASITPLKLNQKIDNVFQTKVSTEATNGVIKISTSAAALAGSDDTTAMTPLKTQQLAIKLISQIAPNNSDATESITGVVRLATVAQAQQGTLREGYAISPYTFMNSVASETNKGVVKLGTQTEVNSNNSSVVVTGATLNGRGATTSLRGVVRLTTQAGSQSGGDGSSALAWNADVIHQRGGQTINGTLRINNTLTVGSGGANITGNVNMTGGYIQGNRIVTQNELDRILPVGAITMWAADSLPSSDWRFCHGGTVSASECPVYASRIGTRYGGSSSNPGLPDMRGLFVRGSGRGNHLTNPNVNGNDQFGKPRLAVGCTGGYVGEVQKQQMSYHKHAGGFGEHDDSGAFGNTRRSNFVGTRKGLDWDNRSYFTNDGYEIDPASQRNSRYTMNRPELIGNETRPWNISLNYIIKVK
>ID:AYN56705.1 |[Escherichia phage p000y]||_Escherichia_phage_p000y_.gbk|short tail fiber pro..|1584|MK047718(169872):168147-169730:-1 ^^ Escherichia phage p000y, complete genome.|neighbours:ID:AYN56704.1(-1),end()|neighbour_genes:fibritin,end()|
MSNNNTYQHVSNESIYVEFDPTGSNFPDTVTNVQAALAAISPSGVNGVPEATTTTPGIIQIATPQEVIDGLDNSKAVTPASLNARLQYPNATETQYGLTRYATEDEAVTGTIDDASITPLKLNQKIDDVFQTKVSTEATNGVIKISTSAAALAGSDDTTAMTPLKTQQLAIKLISQIAPNNSDATESITGVVRLATVAQAQQGTLREGYAISPYTFMNSVASETNKGVVKLGTQTEVNSNNSSVVVTGATLNGRGATTSLRGVVRLTTQAGNQSGGDGSSALAWNADVIHQRGGQTINGTLRINNTLTVGSGGANITGNVNMTGGYIQGNRIVTQNELDRILPVGAITMWAADSLPSSDWRFCHGGTVSASECPVYASRIGTRYGGSSSNPGLPDMRGLFVRGSGRGSHLTNPNVNGNDQFGKPRLGVGCTGGYVGEVQKQQMSYHKHAGGFGEHDDSGAFGNTRRSNFVGTRKGLDWDNRSYFTNDGYEIDPASQRNSKYTLNRPELIGNETRPWNISLNYIIKVK
>ID:YP_009210345.1 |[Escherichia phage slur02]||_Escherichia_phage_slur02_.gbk|hypothetical protein|1584|NC_028927(167298):158053-159636:1 ^GOA:A0A0M7Q8R9,GeneID:26636878,InterPro:IPR011083,InterPro:IPR015173,InterPro:IPR023304,InterPro:IPR027448,UniProtKB/TrEMBL:A0A0M7Q8R9^ Escherichia phage slur02, complete genome.|neighbours:ID:YP_009210344.1(1),ID:YP_009210346.1(1)|neighbour_genes:putative baseplate w..,hypothetical protein|
MSNNTYQHVSNESRYVKFDPTGTNFPEEITDVQAAIAAISPAGVNGVPDASSTTKGILFLATEQEVIDGTNNTKAVTPATLATRLSYPNATETVYGLTRYSTNDEAIAGVNNESSITPAKFTTAINHIFDTRISSESSLGVIKLSSLPQALAGADDTTAMTPLKTQQLAIKLIAQIAPSETTATESDQGVVQLATVAQVRQGTLREGYAISPYTFMNSSATEEYKGVIKLGTQSEVNSNNASVAVTGATLNGRGSTTSMRGVVKLTTTAGSQSGGDASSALAWNADVIHQRGGQTINGTLRINNTLTIASGGANITGTVNMTGGYIQGKRVVTQNEIDRTIPVGAIMMWAADSLPSDAWRFCHGGTVSASDCPLYASRIGTRYGGSSSNPGLPDMRGLFVRGSGRGSHLTNPNVNGNDQFGKPRLGVGCTGGYVGEVQKQQMSYHKHAGGFGEHDDSGAFGNTRRSNFVGTRKGLDWDNRSYFTNDGYEIDPASQRNSKYTLNRPELIGNETRPWNISLNYIIKVKE
>ID:YP_009625090.1 |[Escherichia phage slur03]||_Escherichia_phage_slur03_.gbk|putative short tail ..|1584|NC_042129(167467):79726-81309:-1 ^GOA:A0A0M7QCV5,GeneID:40101972,InterPro:IPR011083,InterPro:IPR015173,InterPro:IPR023304,InterPro:IPR027448,UniProtKB/TrEMBL:A0A0M7QCV5^ Escherichia phage slur03, complete genome.|neighbours:ID:YP_009625089.1(-1),ID:YP_009625091.1(-1)|neighbour_genes:phage neck whiskers ..,putative baseplate w..|
MSNNTYQHVSNESRYVKFDPTGTNFPEEITDVQAAIAAISPAGVNGVPDASSTTKGILFLATEQEVIDGTNNTKAVTPATLATRLSYPNATEEVYGLTRYSTDDEAVAGVNNESSITPAKFTTAINHIFDTRISSESSLGVIKLSSLPQALAGADDTTAMTPLKTQQLAIKLIAQIAPSETTATESDQGVVQLATVAQVRQGTLREGYAISPYTFMNSSATEEYKGVIKLGTQSEVNSNNASVAVTGATLNGRGSTTSMRGVVKLTTTAGSQSGGDASSALAWNADVIHQRGGQTINGTLRINNTLTIASGGANITGTVNMTGGYIQGKRVVTQNEIDRTIPVGAIMMWAADSLPSDAWRFCHGGTVSASDCPLYASRIGTRYGGSSSNPGLPDMRGLFVRGSGRGSHLTNPNVNGNDQFGKPRLGVGCTGGYVGEVQKQQMSYHKHAGGFGEHDDSGAFGNTRRSNFVGTRKGLDWDNRSYFTNDGYEIDPASQRNSKYTLNRPELIGNETRPWNISLNYIIKVKE
>ID:YP_009625376.1 |[Escherichia phage slur04]||_Escherichia_phage_slur04_.gbk|Phage short tail fib..|1584|NC_042130(167298):72566-74149:1 ^GOA:A0A0M7QCL1,GeneID:40102277,InterPro:IPR011083,InterPro:IPR015173,InterPro:IPR023304,InterPro:IPR027448,UniProtKB/TrEMBL:A0A0M7QCL1^ Escherichia phage slur04, complete genome.|neighbours:ID:YP_009625375.1(1),ID:YP_009625377.1(1)|neighbour_genes:GP11 baseplate wedge..,hypothetical protein|
MSNNTYQHVSNESRYVKFDPTGTNFPEEITDVQAAIAAISPAGVNGVPDASSTTKGILFLATEQEVIDGTNNTKAVTPATLATRLSYPNATETVYGLTRYSTNDEAIAGVNNESSITPAKFTTAINHIFDTRISSESSLGVIKLSSLPQALAGADDTTAMTPLKTQQLAIKLIAQIAPSETTATESDQGVVQLATVAQVRQGTLREGYAISPYTFMNSSATEEYKGVIKLGTQSEVNSNNASVAVTGATLNGRGSTTSMRGVVKLTTTAGSQSGGDASSALAWNADVIHQRGGQTINGTLRINNTLTIASGGANITGTVNMTGGYIQGKRVVTQNEIDRTIPVGAIMMWAADSLPSDAWRFCHGGTVSASDCPLYASRIGTRYGGSSSNPGLPDMRGLFVRGSGRGSHLTNPNVNGNDQFGKPRLGVGCTGGYVGEVQKQQMSYHKHAGGFGEHDDSGAFGNTRRSNFVGTRKGLDWDNRSYFTNDGYEIDPASQRNSKYTLNRPELIGNETRPWNISLNYIIKVKE
>ID:YP_009197296.1 |[Escherichia phage slur07]||_Escherichia_phage_slur07_.gbk|Phage short tail fib..|1584|NC_028780(167124):73390-74973:-1 ^GOA:A0A0M7QAU4,GeneID:26624485,InterPro:IPR011083,InterPro:IPR015173,InterPro:IPR023304,InterPro:IPR027448,UniProtKB/TrEMBL:A0A0M7QAU4^ Escherichia phage slur07, complete genome.|neighbours:ID:YP_009197295.1(-1),ID:YP_009197297.1(-1)|neighbour_genes:hypothetical protein,GP11 baseplate wedge..|
MSNNTYQHVSNESRYVKFDPTDTNFPPEITDVQAAIAAISPAGVNGVPDASSTTKGILFLATEQEVIDGTNNTKAVTPATLATRLSYPNATETVYGLTRYSTNDEAIAGVNNESSITPAKFTVALNNAFETRVSTESSNGVIKISSLPQALAGADDTTAMTPLKTQQLAIKLIAQIAPSETTATESDQGVVQLATVAQVRQGTLREGYAISPYTFMNSSATEEYKGVIKLGTQSEVNSNNASVAVTGATLNGRGSTTSMRGVVRLTTTAGSQSGGDASSALAWNADVIHQRGGQTINGTLRINNTLTIASGGANITGTVNMTGGYIQGKRVVTQNEIDRTIPVGAIMMWAADSLPSDAWRFCHGGTVSASDCPLYASRIGTRYGGSSSNPGLPDMRGLFVRGSGRGSHLTNPNVNGNDQFGKPRLGVGCTGGYVGEVQKQQMSYHKHAGGFGEHDDSGAFGNTRRSNFVGTRKGLDWDNRSYFTNDGYEIDPASQRNSKYTLNRPELIGNETRPWNISLNYIIKVKE
>ID:CUL02634.1 |[Escherichia phage slur08]||_Escherichia_phage_slur08_.gbk|Phage short tail fib..|1584|LN881733(167467):76973-78556:-1 ^GOA:A0A0M7QBH4,InterPro:IPR011083,InterPro:IPR015173,InterPro:IPR023304,InterPro:IPR027448,UniProtKB/TrEMBL:A0A0M7QBH4^ Escherichia phage slur08, complete genome.|neighbours:ID:CUL02633.1(-1),ID:CUL02635.1(-1)|neighbour_genes:hypothetical protein,GP11 baseplate wedge..|
MSNNTYQHVSNESRYVKFDPTGTNFPEEITDVQAAIAAISPAGVNGVPDASSTTKGILFLATEQEVIDGTNNTKAVTPATLATRLSYPNATEEVYGLTRYSTDDEAVAGVNNESSITPAKFTTAINHIFDTRISSESSLGVIKLSSLPQALAGADDTTAMTPLKTQQLAIKLIAQIAPSETTATESDQGVVQLATVAQVRQGTLREGYAISPYTFMNSSATEEYKGVIKLGTQSEVNSNNASVAVTGATLNGRGSTTSMRGVVKLTTTAGSQSGGDASSALAWNADVIHQRGGQTINGTLRINNTLTIASGGANITGTVNMTGGYIQGKRVVTQNEIDRTIPVGAIMMWAADSLPSDAWRFCHGGTVSASDCPLYASRIGTRYGGSSSNPGLPDMRGLFVRGSGRGSHLTNPNVNGNDQFGKPRLGVGCTGGYVGEVQKQQMSYHKHAGGFGEHDDSGAFGNTRRSNFVGTRKGLDWDNRSYFTNDGYEIDPASQRNSKYTLNRPELIGNETRPWNISLNYIIKVKE
>ID:CUL02930.1 |[Escherichia phage slur11]||_Escherichia_phage_slur11_.gbk|Phage short tail fib..|1584|LN881734(167298):76112-77695:1 ^GOA:A0A0M7QC24,InterPro:IPR011083,InterPro:IPR015173,InterPro:IPR023304,InterPro:IPR027448,UniProtKB/TrEMBL:A0A0M7QC24^ Escherichia phage slur11, complete genome.|neighbours:ID:CUL02929.1(1),ID:CUL02931.1(1)|neighbour_genes:GP11 baseplate wedge..,hypothetical protein|
MSNNTYQHVSNESRYVKFDPTGTNFPEEITDVQAAIAAISPAGVNGVPDASSTTKGILFLATEQEVIDGTNNTKAVTPATLATRLSYPNATETVYGLTRYSTNDEAIAGVNNESSITPAKFTTAINHIFDTRISSESSLGVIKLSSLPQALAGADDTTAMTPLKTQQLAIKLIAQIAPSETTATESDQGVVQLATVAQVRQGTLREGYAISPYTFMNSSATEEYKGVIKLGTQSEVNSNNASVAVTGATLNGRGSTTSMRGVVKLTTTAGSQSGGDASSALAWNADVIHQRGGQTINGTLRINNTLTIASGGANITGTVNMTGGYIQGKRVVTQNEIDRTIPVGAIMMWAADSLPSDAWRFCHGGTVSASDCPLYASRIGTRYGGSSSNPGLPDMRGLFVRGSGRGSHLTNPNVNGNDQFGKPRLGVGCTGGYVGEVQKQQMSYHKHAGGFGEHDDSGAFGNTRRSNFVGTRKGLDWDNRSYFTNDGYEIDPASQRNSKYTLNRPELIGNETRPWNISLNYIIKVKE
>ID:CUL03716.1 |[Escherichia phage slur13]||_Escherichia_phage_slur13_.gbk|Phage short tail fib..|1584|LN881737(167299):97934-99517:1 ^GOA:A0A0M7QHQ8,InterPro:IPR011083,InterPro:IPR015173,InterPro:IPR023304,InterPro:IPR027448,UniProtKB/TrEMBL:A0A0M7QHQ8^ Escherichia phage slur13, complete genome.|neighbours:ID:CUL03715.1(1),ID:CUL03717.1(1)|neighbour_genes:GP11 baseplate wedge..,hypothetical protein|
MSNNTYQHVSNESRYVKFDPTGTNFPEEITDVQAAIAAISPAGVNGVPDASSTTKGILFLATEQEVIDGTNNTKAVTPATLATRLSYPNATETVYGLTRYSTNDEAIAGVNNESSITPAKFTTAINHIFDTRISSESSLGVIKLSSLPQALAGADDTTAMTPLKTQQLAIKLIAQIAPSETTATESDQGVVQLATVAQVRQGTLREGYAISPYTFMNSSATEEYKGVIKLGTQSEVNSNNASVAVTGATLNGRGSTTSMRGVVKLTTTAGSQSGGDASSALAWNADVIHQRGGQTINGTLRINNTLTIASGGANITGTVNMTGGYIQGKRVVTQNEIDRTIPVGAIMMWAADSLPSDAWRFCHGGTVSASDCPLYASRIGTRYGGSSSNPGLPDMRGLFVRGSGRGSHLTNPNVNGNDQFGKPRLGVGCTGGYVGEVQKQQMSYHKHAGGFGEHDDSGAFGNTRRSNFVGTRKGLDWDNRSYFTNDGYEIDPASQRNSKYTLNRPELIGNETRPWNISLNYIIKVKE
>ID:YP_009180660.1 |[Escherichia phage slur14]||_Escherichia_phage_slur14_.gbk|Phage short tail fib..|1584|NC_028448(167467):31031-32614:1 ^GOA:A0A0M7QGW4,GeneID:26227835,InterPro:IPR011083,InterPro:IPR015173,InterPro:IPR023304,InterPro:IPR027448,UniProtKB/TrEMBL:A0A0M7QGW4^ Escherichia phage slur14, complete genome.|neighbours:ID:YP_009180659.1(1),ID:YP_009180661.1(1)|neighbour_genes:GP11 baseplate wedge..,hypothetical protein|
MSNNTYQHVSNESRYVKFDPTGTNFPEEITDVQAAIAAISPAGVNGVPDASSTTKGILFLATEQEVIDGTNNTKAVTPATLATRLSYPNATEEVYGLTRYSTDDEAVAGVNNESSITPAKFTTAINHIFDTRISSESSLGVIKLSSLPQALAGADDTTAMTPLKTQQLAIKLIAQIAPSETTATESDQGVVQLATVAQVRQGTLREGYAISPYTFMNSSATEEYKGVIKLGTQSEVNSNNASVAVTGATLNGRGSTTSMRGVVKLTTTAGSQSGGDASSALAWNADVIHQRGGQTINGTLRINNTLTIASGGANITGTVNMTGGYIQGKRVVTQNEIDRTIPVGAIMMWAADSLPSDAWRFCHGGTVSASDCPLYASRIGTRYGGSSSNPGLPDMRGLFVRGSGRGSHLTNPNVNGNDQFGKPRLGVGCTGGYVGEVQKQQMSYHKHAGGFGEHDDSGAFGNTRRSNFVGTRKGLDWDNRSYFTNDGYEIDPASQRNSKYTLNRPELIGNETRPWNISLNYIIKVKE
>ID:AVH85988.1 |[Escherichia phage vB_EcoM-G28]||_Escherichia_phage_vB_EcoM-G28.gbk|putative tail fiber|1551|MG867727(170121):89244-90794:1 ^^ Escherichia phage vB_EcoM-G28, complete genome.|neighbours:ID:AVH85987.1(1),ID:AVH85989.1(1)|neighbour_genes:putative baseplate w..,putative fibritin|
MSNNTYQHVSNESKYVKFDPAGSNFPDTVTTVQSALSKISNIGVNGIPDATMEVKGIAMIASEQEVLDGTNNSKIVTPATLATRLLYPNATETKYGLTRYSTNEETLEGSDNNSSITPQKLKYHTDDVFQNRYSSESSNGVIKISSTPAALAGVDDTTAMTPLKTQKLAIKLISQIAPSEDTASESVRGVVQLSTVAQTRQGTLREGYAISPYTFMNSVATQEYKGVIRLGTQSEINSNLGDVAVTGETLNGRGATGSMRGVVKLTTQAGIAPEGDSSGALAWNADVINTRGGQTINGSLNLDHLTANGIWSRGGMWKNGDQPVATERYASERVPVGTIMMFAGDSAPPGWIMCHGGTVSGDQYPDYRNTVGTRFGGDWNNPGIPDMRGLFVRGAGTGGHILNQRGQDGYGKDRLGVGCDGMHVGGVQAQQMSYHKHAGGWGEYQRHEAPFGASVYQGYLGTRKYADWDNASYFTNDGFELGGPRDALGTLNREGLIGYETRPWNISLNYIIKIHY
>ID:QDF15184.1 |[Escherichia phage vB_EcoM-Sa45lw]||_Escherichia_phage_vB_EcoM-Sa45lw_.gbk|short tail fiber|1551|MK977694(167353):88191-89741:1 ^^ Escherichia phage vB_EcoM-Sa45lw, complete genome.|neighbours:ID:QDF15183.1(1),ID:QDF15185.1(1)|neighbour_genes:baseplate wedge subu..,fibritin neck whiske..|
MSNNTYQHVSNESKYVKFDPTGSNFPDTVTTVQSALSKISNIGVNGIPDATMEVKGIAMIASEQEVLDGTNNSKIVTPATLATRLLYPNATETKYGLTRYSTNEETLEGSDNNSSITPQKLKYHTDDVFQNRYSSESSNGVIKISSTPAALAGVDDTTAMTPLKTQKLAIKLISQIAPSEDTASESVRGVVQLSTVAQTRQGTLREGYAISPYTFMNSVATQEYKGVIRLGTQSEINSNLGDVAVTGETLNGRGATGSMRGVVKLTTQAGIAPEGDSSGALAWNADVINTRGGQTINGSLNLDHLTANGIWSRGGMWKNGDQPVATERYASERVPVGTIMMFAGDSAPPGWIMCHGGTVSGDQYPDYRNTVGTRFGGDWNNPGIPDMRGLFVRGAGTGGHILNQRGQDGYGKDRLGVGCDGMHVGGVQAQQMSYHKHAGGWGEYNRSEGPFGASVYQGYLGTRKYSDWDNASYFTNDGFELGGPRDALGTLNREGLIGYETRPWNISLNYIIKIHY
>ID:YP_009290427.1 |[Escherichia phage vB_EcoM-UFV13]||_Escherichia_phage_vB_EcoM-UFV13_.gbk|hypothetical protein|1584|NC_031103(165772):88089-89672:1 ^^ Escherichia phage vB_EcoM-UFV13, complete genome.|neighbours:ID:YP_009290426.1(1),ID:YP_009290428.1(1)|neighbour_genes:baseplate wedge subu..,hypothetical protein|
MSNNTYQHVSNESRYVKFDPTDTNFPPEITDVQAAIAAISPAGVNGVPDASSTTKGILFLATEQEVIDGTNNTKAVTPATLATRLSYPNATETVYGLTRYSTNDEAIAGVNNESSITPAKFTVALNNAFETRVSTESSNGVIKISSLPQALAGADDTTAMTPLKTQQLAIKLIAQIAPSETAATESAQGVVQLATVAQVRQGTLREGYAISPYTFMNSTATEEYKGVIKLGTQSEVNSNNASVAVTGATLNGRGSTTSMRGVVRLTTTAGSQSGGDASSALAWNADVIHQRGGQTINGTLRINNTLTIASGGANITGTVNMTGGYIQGKRVVTQNEIDRTIPVGAIMMWAADSLPSDAWRFCHGGTVSASDCPLYASRIGTRYGGSSSNPGLPDMRGLFVRGSGRGSHLTNPNVNGNDQFGKPRLGVGCTGGYVGEVQKQQMSYHKHAGGFGEWDDSGAFGNTRRSNFVGTRKGLDWDNRSYFTNDGYEIDPASQRNSRYTLNRPELIGNETRPWNISLNYIIKVKE
>ID:AUV61021.1 |[Escherichia phage vB_EcoM-fFiEco06]||_Escherichia_phage_vB_EcoM-fFiEco06_.gbk|short tail fiber pro..|1551|MG781190(167076):87295-88845:1 ^^ Escherichia phage vB_EcoM-fFiEco06, complete genome.|neighbours:ID:AUV61020.1(1),ID:AUV61022.1(1)|neighbour_genes:baseplate wedge subu..,wac|
MSNNTYQHVSNESKYVKFDPTGSNFPGTVTTVQSALSKISNIGVNGIPDATMEVKGIAMIASEQEVLDGTNNSKIVTPATLATRLLYPNATETKYGLTRYSTNEETLKGSDNNSSITPQKLKYHTDDVFKNRYSSESSNGVIKISSTPAALAGVDDTTAMTPLKTQKLAIKLISQIAPSEDTATESVRGVVQLSTVAQIRQGTLREGYAISPYTFMNSVATHEYKGVIRLGTQTEINNNLGGVAVTGETLNGRGATGSMRGVVKLTTQAGIAPEGDSSGALAWNADVINTRGGQTINGSLNLDHLTANGIWSRGGMWKNGDQPVATERYASERVPVGTIMMFAGDSAPPGWIMCHGGTVSGDQFPDYRNVVGTRFGGDWNNPGVPDMRGLFVRGAGTGGHILNQRGQDGYGKDRLGVGCDGMHVGGVQAQQMSYHKHAGGWGEYNRSEGPFGASVYQGYLGTRKYSDWDNASYFTNDGFELGGPRDAHGTLNREGLIGYETRPWNISLNYIIKVHY
>ID:AUV61294.1 |[Escherichia phage vB_EcoM-fHoEco02]||_Escherichia_phage_vB_EcoM-fHoEco02_.gbk|short tail fiber pro..|1551|MG781191(167064):87285-88835:1 ^^ Escherichia phage vB_EcoM-fHoEco02, complete genome.|neighbours:ID:AUV61293.1(1),ID:AUV61295.1(1)|neighbour_genes:baseplate wedge subu..,wac|
MSNNTYQHVSNESKYVKFDPTGSNFPGTVTTVQSALSKISNIGVNGIPDATMEVKGIAMIASEQEVLDGTNNSKIVTPATLATRLLYPNATETKYGLTRYSTNEETLKGSDNNSSITPQKLKYHTDDVFKNRYSSESSNGVIKISSTPAALAGVDDTTAMTPLKTQKLAIKLISQIAPSEDTATESVRGVVQLSTVAQIRQGTLREGYAISPYTFMNSVATHEYKGVIRLGTQTEINNNLGGVAVTGETLNGRGATGSMRGVVKLTTQAGIAPEGDSSGALAWNADVINTRGGQTINGSLNLDHLTANGIWSRGGMWKNGDQPVATERYASERVPVGTIMMFAGDSAPPGWIMCHGGTVSGDQFPDYRNVVGTRFGGDWNNPGVPDMRGLFVRGAGTGGHILNQRGQDGYGKDRLGVGCDGMHVGGVQAQQMSYHKHAGGWGEYNRSEGPFGASVYQGYLGTRKYSDWDNASYFTNDGFELGGPRDAHGTLNREGLIGYETRPWNISLNYIIKVHY
>ID:AYP69736.1 |[Escherichia phage vB_EcoM_DalCa]||_Escherichia_phage_vB_EcoM_DalCa_.gbk|short tail fiber|1551|MH992510(166040):87354-88904:1 ^^ Escherichia phage vB_EcoM_DalCa, complete genome.|neighbours:ID:AYP69786.1(1),ID:AYP69739.1(1)|neighbour_genes:baseplate wedge comp..,fibritin neck whiske..|
MSNNTYQHVSNESKYVKFDPTGSNFPGTVTTVQSALSKISNIGVNGIPDATMEVKGIAMIASEQEVLDGTNNSKIVTPATLATRLLYPNATETKYGLTRYSTNEETLKGSDNNSSITPQKLKYHTDDVFKNRYSSESSNGVIKISSTPAALAGVDDTTAMTPLKTQKLAIKLISQIAPSEDTATESVRGVVQLSTVAQIRQGTLREGYAISPYTFMNSVATHEYKGVIRLGTQTEINNNLGGVAVTGETLNGRGATGSMRGVVKLTTQAGIAPEGDSSGALAWNADVINTRGGQTINGSLNLDHLTANGIWSRGGMWKNGDQPVATERYASERVPVGTIMMFAGDSAPPGWIMCHGGTVSGDQFPDYRNVVGTRFGGDWNNPGVPDMRGLFVRGAGTGGHILNQRGQDGYGKDRLGVGCDGMHVGGVQAQQMSYHKHAGGWGEYNRSEGPFGASVYQGYLGTRKYSDWDNASYFTNDGFELGGPRDALGTLNREGLIGYETRPWNISLNYIIKVHY
>ID:QBO63675.1 |[Escherichia phage vB_EcoM_G10400]||_Escherichia_phage_vB_EcoM_G10400.gbk|putative long tail f..|1551|MK327937(170182):88327-89877:1 ^^ Escherichia phage vB_EcoM_G10400, complete genome.|neighbours:ID:QBO63674.1(1),ID:QBO63676.1(1)|neighbour_genes:putative baseplate w..,putative fibritin|
MSNNTYQHVSNESKYVKFDPVGSNFPDTVTTVQSALSKISNIGVNGIPDATMEVKGIAMIASEQEVLDGTNNSKIVTPATLATRLLYPNATETKYGLTRYSTNEETLEGSDNNSSITPQKLKYHTDDVFQNRYSSESSNGVIKISSTPAALAGVDDTTAMTPLKTQKLAIKLISQIAPSEDTASESVRGVVQLSTVAQTRQGTLREGYAISPYTFMNSVATQEYKGVIRLGTQSEINSNLGDVAVTGETLNGRGATGSMRGVVKLTTQAGIAPEGDGSGALAWNADVINTRGGQTINGSLNLDHLTANGIWSRGGMWKNGDQPVATERYASERVPVGTIMMFAGDSAPPGWIMCHGGTVSGDQYPDYRNTVGTRFGGDWNNPGIPDMRGLFVRGAGTGGHILNQRGQDGYGKDRLGVGCDGMHVGGVQAQQMSYHKHAGGWGEYQRHEAPFGASVYQGYLGTRKYADWDNASYFTNDGFELGGPRDALGTLNREGLIGYETRPWNISLNYIIKIHY
>ID:QBO62301.1 |[Escherichia phage vB_EcoM_G2248]||_Escherichia_phage_vB_EcoM_G2248.gbk|putative long tail f..|1404|MK327932(170678):81417-82820:1 ^^ Escherichia phage vB_EcoM_G2248, complete genome.|neighbours:ID:QBO62300.1(1),ID:QBO62302.1(1)|neighbour_genes:putative baseplate w..,hypothetical protein|
MNNTINHVKDDAQYVKFDPTGNWPSNIKNVQAALAAIQGFAIAGLPTATEETAGIAEIATQKEVDDGLDGTKIVTPKTLAVKLSRPDATKFVKGITRYANNDEAMGDTPNIAIGPDTLTHVFEKKKATETVQGTIKICSMDAAKIGSDDTMAVTPKKMHAAIAQIVPGLIPEQNTATESREGLVRLATSQQTLAGTIREGFAVSPYAFSNARANENQAGTVKIASSQQMIDGNDNTVVVSAQKFANTKATTGQFGVVKLTDNPGSGEANAALSANARVLPLSGGVVTGDVYRHSGGDGNQFTTKNEMDAWCMPIGAIILTAFNSNDHGAFKICNGQWLNKHQYPTLFARIGFTYGGDGGDHFAVPDMRGLVARGCDWGRGLDPGRGFGTYQDDTMQHMTGNFPVANRYRGWTGGAFTITGGQWSTNYKNGGGDDWGSIVNFDSARQVRTSGETRVKSLALNYVIRVQ
>ID:QBO62590.1 |[Escherichia phage vB_EcoM_G2285]||_Escherichia_phage_vB_EcoM_G2285_.gbk|putative long tail f..|1584|MK327933(166675):91041-92624:1 ^^ Escherichia phage vB_EcoM_G2285, complete genome.|neighbours:ID:QBO62589.1(1),ID:QBO62591.1(1)|neighbour_genes:putative baseplate w..,putative fibritin|
MSNNNTYQHVSNESIYVEFDPTGSNFPDTVTNVQAALAAISPSGVNGVPEATTTTPGIIQIATPQEVIDGLDNNKAVTPATLNARLQYPNATETQYGLTRYATEDEAVTGAIDDASITPLKLNQKIDNVFQTKVSTEATNGVIKISTSAAALAGSDDTTAMTPLKTQQLAIKLISQIAPNNSDATESITGVVRLATVAQAQQGTLREGYAISPYTFMNSVASETNKGVVKLGTQTEVNSNNSSVVVTGATLNGRGATTSLRGVVRLTTQAGSQSGGDGSSALAWNADVIHQRGGQTINGTLRINNTLTVGSGGANITGNVNMTGGYIQGNRIVTQNELDRILPVGAITMWAADSLPSSDWRFCHGGTVSASECPVYASRIGTRYGGSSSNPGLPDMRGLFVRGAGRGNHLTNPNVNGNDQFGKPRLAVGCTGGYVGEVQKQQMSYHKHAGGFGEHDDSGAFGNTRRSNFVGTRKGLDWDNRSYFTNEGYEIDPASQRNSKYTMNRPELIGNETRPWNISLNYIIKVK
>ID:QBO62861.1 |[Escherichia phage vB_EcoM_G2469]||_Escherichia_phage_vB_EcoM_G2469.gbk|putative long tail f..|1584|MK327934(170452):93229-94812:1 ^^ Escherichia phage vB_EcoM_G2469, complete genome.|neighbours:ID:QBO62860.1(1),ID:QBO62862.1(1)|neighbour_genes:putative baseplate w..,putative fibritin|
MSNNNTYQHVSNESIYVEFDPTGSNFPDTVTNVQAALAAISPSGVNGVPEATTTTPGIIQIATPQEVIDGLDNSKAVTPASLNARLQYPNATETQYGLTRYATEDEAVTGTIDDASITPLKLNQKIDDVFQTKVSTEATNGVIKISTSAAALAGSDDTTAMTPLKTQQLAIKLISQIAPNNSDATESITGVVRLATVAQAQQGTLREGYAISPYTFMNSVASETNKGVVKLGTQTEVNSNNSSVVVTGATLNGRGATTSLRGVVRLTTQVGSQSGGDGSSALAWNADVIHQRGGQTINGTLRINNTLTVGSGGANITGNVNMTGGYIQGNRIVTQNELDRILPVGAITMWAADSLPSSDWRFCHGGTVSASECPVYASRIGTRYGGSSSNPGLPDMRGLFVRGSGRGSHLTNPNVNGNDQFGKPRLGVGCTGGYVGEVQKQQMSYHKHAGGFGEHDDSGAFGNTRRSNFVGTRKGLDWDNRSYFTNDGYEIDPASQRNSKYTLNRPELIGNETRPWNISLNYIIKVK
>ID:QBO63110.1 |[Escherichia phage vB_EcoM_G2494]||_Escherichia_phage_vB_EcoM_G2494_.gbk|putative long tail f..|1404|MK327935(168327):79783-81186:1 ^^ Escherichia phage vB_EcoM_G2494, complete genome.|neighbours:ID:QBO63109.1(1),ID:QBO63111.1(1)|neighbour_genes:putative baseplate w..,putative fibritin|
MNNTINHVKDDAQYVKFDPTGNWPSNIKNVQAALAAIQGFAIAGLPTATEETAGIAEIATQKEVDDGLDGTKIVTPKTLAVKLSRPDATKLVKGITRYANNDEAMGDTPNIAIGPDTLTHVFEKKKATETVQGTIKICSMDAAKIGSDDTMAVTPKKMHAAIAQIVPGLIPEQNTASESREGLVRLATSQQTLAGTIREGFAVSPYAFSNARANENQAGTVKIASSQQMIDGNDNTVVVSAQKFANTKATTGQFGVVKLTDNPSSGEANAALSANARVLPLSGGVVTGDVYRHSGGDGNQFTTKNEMDAWCMPIGAIILTAFNSNDHGAFKICNGQWLNKHQYPVLFSRIGFTYGGDGGDNFALPDMRGLVARGCDHGRGLDPGRGFGTYQDDTMQHMTGNFPVANRWRGWTGGAFAITGGQWSTNYKNGGGDDWGSIVNFDSARQVRTSGETRVKSLALNYMIRVQ
>ID:QBO65565.1 |[Escherichia phage vB_EcoM_G2540-3]||_Escherichia_phage_vB_EcoM_G2540-3_.gbk|putative long tail f..|1551|MK327944(168654):86571-88121:1 ^^ Escherichia phage vB_EcoM_G2540-3, complete genome.|neighbours:ID:QBO65564.1(1),ID:QBO65566.1(1)|neighbour_genes:putative baseplate w..,putative fibritin|
MSNNTYQHVSNESKYVKFDPTGSNFPGTVTTVQSALSKISNIGVNGIPDATMEVKGIAMIASEQEVLDGTNNSKIVTPATLATRLLYPNATETKYGLTRYSTNEETLKGSDNNSSITPQKLKYHTDDVFQNRYSSESSNGVIKISSTPAALAGVDDTTAMTPLKTQKLAIKLISQIAPSEDTASESVRGVVQLSTVAQTRQGTLREGYAISPYTFMNSVATQEYKGVIRLGTQSEINSNLGDVAVTGETLNGRGATGSMRGVVKLTTQAGIAPEGDSSGALAWNADVINTRGGQTINGSLNLDHLTANGIWSRGGMWKNGDQPVATERYASERVPVGTIMMFAGDSAPPGWIMCHGGTVSGDQFPDYRNVVGTRFGGDWNNPGVPDMRGLFVRGAGTGGHILNQRGQDGYGKDRLGVGCDGMHVGGVQAQQMSYHKHAGGWGEYNRSEGPFGASVYQGYLGTRKYSDWDNASYFTNDGFELGGPRDALGTLNREGLIGYETRPWNISLNYIIKVHY
>ID:QBO63398.1 |[Escherichia phage vB_EcoM_G2540]||_Escherichia_phage_vB_EcoM_G2540_.gbk|putative long tail f..|1551|MK327936(168886):88389-89939:1 ^^ Escherichia phage vB_EcoM_G2540, complete genome.|neighbours:ID:QBO63397.1(1),ID:QBO63399.1(1)|neighbour_genes:putative baseplate w..,putative fibritin|
MSNNTYQHVSNESKYVKFDPVGSNFPDTVTTVQSALSKISNIGVNGIPDATMEVKGIAMIASEQEVLDGTNNSKIVTPATLATRLLYPNATETKYGLTRYSTNEEILEGSDNNSSITPQKLKYHTDDVFQNRYSSESSNGVIKISSTPAALAGVDDTTAMTPLKTQKLAIKLISQIAPSEDTATESVRGVVQLSTVAQTRQGTLREGYAISPYTFMNSVATQEYKGVIRLGTQAEINNNLGDVAVTGETLNGRGATGSMRGVVKLTTQAGIAPEGDSSGALAWNADVINTRGGQTINGSLNLDHLTANGIWSRGGMWKNGDQPVATERYASERVPVGTIMMFAGDSAPPGWIMCHGGTVSGDQYPDYRNTVGTRFGGDWNNPGIPDMRGLFVRGAGTGGHILNQRGQDGYGKDRLGVGCDGMHVGGVQAQQMSYHKHAGGWGEYNRSEGPFGASVYQGYLGTRKYADWDNASYFTNDGFELGGPRDALGTLNREGLIGYETRPWNISLNYIIKIHY
>ID:QBO64482.1 |[Escherichia phage vB_EcoM_G29]||_Escherichia_phage_vB_EcoM_G29_.gbk|putative long tail f..|1551|MK327940(168241):89406-90956:1 ^^ Escherichia phage vB_EcoM_G29, complete genome.|neighbours:ID:QBO64481.1(1),ID:QBO64483.1(1)|neighbour_genes:putative baseplate w..,putative fibritin|
MSNNTYQHVSNESKYVKFDPVGSNFPGTVTTVQSALSKISNIGVNGIPDATMEVKGIAMIASEQEVLDGTNNSKIVTPATLATRLLYPNATETKYGLTRYSTNEETLEGSDNNSSITPQKLKYHTDDVFRNRYSSESSNGVIKISSTPAALAGVDDTTAMTPLKTQKLAIKLISQIAPSEDTASESVRGVVQLSTVAQTRQGTLREGYAISPYTFMNSVATQEYKGVIRLGTQSEINSNLGDVAVTGETLNGRGATGSMRGVVKLTTQAGIAPEGDSSGALAWNADVINTRGGQTINGSLNLDHLTANGIWSRGGMWKNGDQPVATERYASERVPVGTIMMFAGDSAPPGWIMCHGGTVSGDQFPDYRNVVGTRFGGDWNNPGVPDMRGLFVRGAGTGGHILNQRGQDGYGKDRLGVGCDGMHVGGVQAQQMSYHKHAGGWGEYNRSEGPFGASVYQGYLGTRKYADWDNASYFTNDGFELGGPRDALGTLNREGLIGYETRPWNISLNYIIKVHY
>ID:QBO64745.1 |[Escherichia phage vB_EcoM_G37-3]||_Escherichia_phage_vB_EcoM_G37-3_.gbk|putative long tail f..|1404|MK327941(167832):80839-82242:1 ^^ Escherichia phage vB_EcoM_G37-3, complete genome.|neighbours:ID:QBO64744.1(1),ID:QBO64746.1(1)|neighbour_genes:putative baseplate w..,hypothetical protein|
MNNTINHVKDDAQYVKFDPTGNWPSNIKNVQAALAAIQGFAIAGLPTATEETAGIAEIATQQEVDDGLDGTKIVTPKTLAVKLSRPDATKLVKGITRYANNDEAMGDTPNIAIGPDTLTHVFENKKATETVQGTIKICSMDAAKIGSDDTMAVTPKKMHAAIAQIVPGLIPEQNTATESREGLVRLATSQQTLAGTIREGFAVSPYAFSNARANENQAGTVKIASSQQMIDGNDNTVVVSAQKFANTKATTGQFGVVKLTDNPGSGEANTALSANARVLPLSGGVVTGDVYRHSGGDGNQFIIKNELDGLCMPIGGIILTAFNSFDHAQFKICNGQWLNKHQYPVLFSRIGFTYGGDGGDNFALPDMRGLVARGCDHGRGLDPGRGFGTYQDDTMQHMTGNFPVANRWRGWTGGAFAITGGQWSTNYKNGGGDDWGSIVNFDSARQVRTSGETRVKSLALNYMIRVQ
>ID:QBO64203.1 |[Escherichia phage vB_EcoM_G4498]||_Escherichia_phage_vB_EcoM_G4498_.gbk|putative long tail f..|1551|MK327939(167826):88919-90469:1 ^^ Escherichia phage vB_EcoM_G4498, complete genome.|neighbours:ID:QBO64202.1(1),ID:QBO64204.1(1)|neighbour_genes:putative baseplate w..,putative fibritin|
MSNNTYQHVSNESKYVKFDPVGSNFPGTVTTVQSALSKISNIGVNGIPDATMEVKGIAMIASEQEVLDGTNNSKIVTPATLATRLLYPNATETKYGLTRYSTNEETLEGSDNNSSITPQKLKYHTDDVFRNRYSSESSNGVIKISSTPAALAGVDDTTAMTPLKTQKLAIKLISQIAPSEDTASESVRGVVQLSTVAQTRQGTLREGYAISPYTFMNSVATQEYKGVIRLGTQSEINSNLGDVAVTGETLNGRGATGSMRGVVKLTTQAGIAPEGDSSGALAWNADVINTRGGQTINGSLNLDHLTANGIWSRGGMWKNGDQPVATERYASERVPVGTIMMFAGDSAPPGWIMCHGGTVSGDQFPDYRNVVGTRFGGDWNNPGVPDMRGLFVRGAGTGGHILNQRGQDGYGKDRLGVGCDGMHVGGVQAQQMSYHKHAGGWGEYNRSEGPFGASVYQGYLGTRKYADWDNASYFTNDGFELGGPRDALGTLNREGLIGYETRPWNISLNYIIKVHY
>ID:QBO65854.1 |[Escherichia phage vB_EcoM_G4500]||_Escherichia_phage_vB_EcoM_G4500_.gbk|putative long tail f..|1551|MK327945(168363):89406-90956:1 ^^ Escherichia phage vB_EcoM_G4500, complete genome.|neighbours:ID:QBO65853.1(1),ID:QBO65855.1(1)|neighbour_genes:putative baseplate w..,putative fibritin|
MSNNTYQHVSNESKYVKFDPVGSNFPGTVTTVQSALSKISNIGVNGIPDATMEVKGIAMIASEQEVLDGTNNSKIVTPATLATRLLYPNATETKYGLTRYSTNEETLEGSDNNSSITPQKLKYHTDDVFRNRYSSESSNGVIKISSTPAALAGVDDTTAMTPLKTQKLAIKLISQIAPSEDTASESVRGVVQLSTVAQTRQGTLREGYAISPYTFMNSVATQEYKGVIRLGTQSEINSNLGDVAVTGETLNGRGATGSMRGVVKLTTQAGIAPEGDSSGALAWNADVINTRGGQTINGSLNLDHLTANGIWSRGGMWKNGDQPVATERYASERVPVGTIMMFAGDSAPPGWIMCHGGTVSGDQFPDYRNVVGTRFGGDWNNPGVPDMRGLFVRGAGTGGHILNQRGQDGYGKDRLGVGCDGMHVGGVQAQQMSYHKHAGGWGEYNRSEGPFGASVYQGYLGTRKYADWDNASYFTNDGFELGGPRDALGTLNREGLIGYETRPWNISLNYIIKVHY
>ID:QBO66128.1 |[Escherichia phage vB_EcoM_G4507]||_Escherichia_phage_vB_EcoM_G4507_.gbk|putative long tail f..|1551|MK327946(168828):88273-89823:1 ^^ Escherichia phage vB_EcoM_G4507, complete genome.|neighbours:ID:QBO66127.1(1),ID:QBO66129.1(1)|neighbour_genes:putative baseplate w..,putative fibritin|
MSNNTYQHVSNESKYVKFDPVGSNFPDTVTTVQSALSKISNIGVNGIPDATMEVKGIAMIASEQEVLDGTNNSKIVTPATLATRLLYPNATETKYGLTRYSTNEETLEGSDNNSSITPQKLKYHTDDVFQNRYSSESSNGVIKISSTPAALAGVDDTTAMTPLKTQKLAIKLISQIAPSEDTASESVRGVVQLSTVAQTRQGTLREGYAISPYTFMNSVATQEYKGVIRLGTQSEINSNLGDVAVTGETLNGRGATGSMRGVVKLTTQAGIAPEGDSSGALAWNADVINTRGGQTINGSLNLDHLTANGIWSRGGMWKNGDQPVATERYASERVPVGTIMMFAGDSAPPGWIMCHGGTVSGDQYPDYRNTVGTRFGGDWNNPGIPDMRGLFVRGAGTGGHILNQRGQDGYGKDRLGVGCDGMHVGGVQAQQMSYHKHAGGWGEYQRHEAPFGASVYQGYLGTRKYADWDNASYFTNDGFELGGPRDALGTLNREGLIGYETRPWNISLNYIIKIHY
>ID:QBO65030.1 |[Escherichia phage vB_EcoM_G50]||_Escherichia_phage_vB_EcoM_G50_.gbk|putative long tail f..|1584|MK327942(167728):88023-89606:1 ^^ Escherichia phage vB_EcoM_G50, complete genome.|neighbours:ID:QBO65029.1(1),ID:QBO65031.1(1)|neighbour_genes:putative baseplate w..,putative fibritin|
MSNNTYQHVSNESRYVKFDPTGTNFPAEITDVQAAIAAISPAGVNGVPDASSTTKGILFLATEQEVIDGTDNTKAVTPATLATRLSYPNATETVYGLTRYSTNDEAIAGVNNESSITPAKFTVALNNAFETRVSTESSNGVIKISSLPQALAGADDTTAMTPLKTQQLAIKLIAQIAPSETTATESDQGVVQLATVAQVRQGTLREGYAISPYTLMNSTATEEYKGVIKLGTQSEVNSNNASVAVTGATLNGRGSTTSMRGVVKLTTTAGSQSGGDASSALAWNADVIHQRGGQTINGTLRINNTLTIASGGANITGTVNMTGGYIQGKRVVTQNEIDRTIPVGAIMMWAADSLPSDAWRFCHGGTVSASDCPLYASRIGTRYGGSSSNPGLPDMRGLFVRGSGRGSHLTNPNVNGNDQFGKPRLGVGCTGGYVGEVQKQQMSYHKHAGGFGEHDDSGAFGNTRRSNFVGTRKGLDWDNRSYFTNDGYEIDPASQRNSKYTLNRPELIGNETRPWNISLNYIIKVKE
>ID:QBO66389.1 |[Escherichia phage vB_EcoM_G5211]||_Escherichia_phage_vB_EcoM_G5211_.gbk|putative long tail f..|1404|MK327947(164278):80433-81836:1 ^^ Escherichia phage vB_EcoM_G5211, complete genome.|neighbours:ID:QBO66388.1(1),ID:QBO66390.1(1)|neighbour_genes:putative baseplate w..,hypothetical protein|
MNNTINHVKDDAQYVKFDPTGNWPSNIKNVQAALAAIQGFAIAGLPTATEETAGIAEIATQQEVDDGLDGTKIVTPKTLAVKLSRPDATKLVKGITRYANNDEAMGDTPNIAIGPDTLTHVFENKKATETVQGTIKICSMDAAKIGSDDTMAVTPKKMHAAIAQIVPGLIPEQNTATESREGLVRLATSQQTLAGTIREGFAVSPYAFSNARANENQAGTVKIASSQQMIDGNDNTVVVSAQKFANTKATTGQFGVVKLTDNPGSGEANTALSANARVLPLSGGVVTGDVYRHSGGDGNQFIIKNELDGLCMPIGGIILTAFNSFDHAQFKICNGQWLNKHQYPVLFSRIGFTYGGDGGDNFALPDMRGLVARGCDHGRGLDPGRGFGTYQDDTMQHMTGNFPVANRWRGWTGGAFAITGGQWSTNYKNGGGDDWGSIVNFDSARQVRTSGETRVKSLALNYMIRVQ
>ID:QBO65307.1 |[Escherichia phage vB_EcoM_G53]||_Escherichia_phage_vB_EcoM_G53_.gbk|putative long tail f..|1584|MK327943(167834):91633-93216:1 ^^ Escherichia phage vB_EcoM_G53, complete genome.|neighbours:ID:QBO65306.1(1),ID:QBO65308.1(1)|neighbour_genes:putative baseplate w..,putative fibritin|
MSNNNTYQHVSNESIYVEFDPVGSNFPDTVTNVQAALAAISPSGVNGVPEATTTTPGIIQIATPQEVIDGLDNSKAVTPATLNARLQYPNATETQYGLTRYATEDEAVTGTIDDASITPLKLNQKIDNVFQTKVSTEATNGVIKISTSAAALAGSDDTTAMTPLKTQQLAIKLISQIAPNNGDATESITGVVRLATVAQAQQGTLREGYAISPYTFMNSVASETNKGVVKLGTQTEVNSNNSSVVVTGATLNGRGATTSLRGVVRLTTQAGSQSGGDGSSALAWNADVIHQRGGQTINGTLRINNTLTVGSGGANITGNVNMTGGYIQGNRIVTQNELDRILPVGAITMWAADSLPSSDWRFCHGGTVSASECPVYASRIGTRYGGSSSNPGLPDMRGLFVRGSGRGNHLTNPNVNGNDQFGKPRLAVGCTGGYVGEVQKQQMSYHKHAGGFGEHDDSGAFGNTRRSNFVGTRKGLDWDNRSYFTNEGYEIDPASQRNSKYTMNRPELIGNETRPWNISLNYIIKVK
>ID:QBQ80041.1 |[Escherichia phage vB_EcoM_G8]||_Escherichia_phage_vB_EcoM_G8_.gbk|putative long tail f..|1584|MK373787(169650):89454-91037:1 ^^ Escherichia phage vB_EcoM_G8, complete genome.|neighbours:ID:QBQ80040.1(1),ID:QBQ80042.1(1)|neighbour_genes:putative baseplate w..,putative fibritin|
MSNNTYQHVSNESRYVKFDPTDTNFPPEITDVQAAIAAISPAGVNGVPDASSTTKGILFLATEQEVIDGTNNTKAVTPATLATRLSYPNATETVYGLTRYSTNDEAIAGVNNESSITPAKFTVALNNAFETRVSTESSNGVIKISSLPQALAGADDTTAMTPLKTQQLAIKLIAQIAPSETTATESDQGVVQLATVAQVRQGTLREGYAISPYTFMNSSATEEYKGVIKLGTQSEVNSNNASVAVTGATLNGRGSTTSMRGVVKLTTTAGSQSGGDASSALAWNADVIHQRGGQTINGTLRINNTLTIASGGANITGTVNMTGGYIQGKRVVTQNEIDRTIPVGAIMMWAADSLPSDAWRFCHGGTVSASDCPLYASRIGTRYGGSSSNPGLPDMRGLFVRGSGRGSHLTNPNVNGNDQFGKPRLGVGCTGGYVGEVQKQQMSYHKHAGGFGEHDDSGAFGNTRRSNFVGTRKGLDWDNRSYFTNDGYEIDPESQRNSKYTLNRPELIGNETRPWNISLNYIIKVKE
>ID:QBQ77942.1 |[Escherichia phage vB_EcoM_G9062]||_Escherichia_phage_vB_EcoM_G9062_.gbk|putative long tail f..|1551|MK373779(168670):88394-89944:1 ^^ Escherichia phage vB_EcoM_G9062, complete genome.|neighbours:ID:QBQ77941.1(1),ID:QBQ77943.1(1)|neighbour_genes:putative baseplate w..,putative fibritin|
MSNNTYQHVSNESKYVKFDPTGSNFPGTVTTVQSALSKISNIGVNGIPDATMEVKGIAMIASEQEVLDGTNNSKIVTPATLATRLLYPNATETKYGLTRYSTNEETLKGSDNNSSITPQKLKYHTDDVFKNRYSSESSNGVIKISSTPAALAGVDDTTAMTPLKTQKLAIKLISQIAPSEDTATESVRGVVQLSTVAQIRQGTLREGYAISPYTFMNSVATHEYKGVIRLGTQTEINNNLGGVAVTGETLNGRGATGSMRGVVKLTTQAGIAPEGDSSGALAWNADVINTRGGQTINGSLNLDHLTANGIWSRGGMWKNGDQPVATERYASERVPVGTIMMFAGDSAPPGWIMCHGGTVSGDQFPDYRNVVGTRFGGDWNNPGVPDMRGLFVRGAGTGGHILNQRGQDGYGKDRLGVGCDGMHVGGVQAQQMSYHKHAGGWGEYNRSEGPFGASVYQGYLGTRKYSDWDNASYFTNDGFELGGPRDALGTLNREGLIGYETRPWNISLNYIIKVHY
>ID:AXC33996.1 |[Escherichia phage vB_EcoM_JB75]||_Escherichia_phage_vB_EcoM_JB75_.gbk|short tail fibers pr..|1551|MH355584(167208):76878-78428:-1 ^^ Escherichia phage vB_EcoM_JB75, complete genome.|neighbours:ID:AXC33999.1(-1),ID:AXC34048.1(-1)|neighbour_genes:fibritin neck whiske..,baseplate wedge comp..|
MSNNTYQHVSNESKYVKFDPVGSNFPGTVTTVQSALSKISNIGVNGIPDATMEVKGIAMIASEQEVLDGTNNSKIVTPATLATRLLYPNATETKYGLTRYSTNEETLKGSDNNSSITPQKLKYHTDDVFKNRYSSESSNGVIKISSTPAALAGVDDTTAMTPLKTQKLAIKLISQIAPSEDTATESVRGVVQLSTVAQIRQGTLREGYAISPYTFMNSVATHEYKGVIRLGTQTEINNNLGGVAVTGETLNGRGATGSMRGVVKLTTQAGIAPEGDSSGALAWNADVINTRGGQTINGSLNLDHLTANGIWSRGGMWKNGDQPVATERYASERVPVGTIMMFAGDSAPPGWIMCHGGTVSGDQFPDYRNVVGTRFGGDWNNPGVPDMRGLFVRGAGTGGHILNQRGQDGYGKDRLGVGCDGMHVGGVQAQQMSYHKHAGGWGEYNRSEGPFGASVYQGYLGTRKYSDWDNASYFTNDGFELGGPRDAHGTLNREGLIGYETRPWNISLNYIIKVHY
>ID:YP_009037335.2 |[Escherichia phage vB_EcoM_JS09]||_Escherichia_phage_vB_EcoM_JS09_.gbk|putative short tail ..|1674|NC_024124(169148):76275-77948:-1 ^GeneID:19524981^ Escherichia phage vB_EcoM_JS09, complete genome.|neighbours:ID:YP_009037598.2(-1),ID:YP_009037336.1(-1)|neighbour_genes:fibritin,baseplate wedge subu..|
MSNNNTYQHVSNESIYVEFDPTGSNFPDTVTNVQAALAAISPSGVNGVPEATTTTPGIIQIATPQEVIDGLDNSKAVTPASLNARLQYPNATETQYGLTRYATEDEAVAGAIDDASITPLKLNQKIDNVFQTKVSTEATNGVIKISTSAAALAGSDDTTAMTPLKTQQLAIKLISQIAPNNSDATESITGVVRLATVAQAQQGTLREGYAISPYTFMNSVASETNKGVVKLGTQTEVNSNNSSVVVTGATLNGRGATTSLRGVVRLTTQAGSQSGGDGSSALAWNADVIHQRGGQTINGTLRINNTLTVGSGGANITGNVNMTGGYIQGNRIVTQNELDRILPVGAITMWAADSLPSSDWRFCHGGTVSASECPVYASRIGTRYGGSSSNPGLPDMRGLFVRGSGRGNHLTNPNVNGNDQFGKPRLAVGCTGGYVGEVQKQQMSYHKHAGGFGEHGDAGAFGNTRRSNFVGTRKGLDWWDNRSYFTNDGYEIDPASQRNSKYTLNRPEDNRSYFTNDGYEIDPASQRNSKYTLNRPELIGNETRPWNISLNYIIKVK
>ID:QBQ78446.1 |[Escherichia phage vB_EcoM_KAW1E185]||_Escherichia_phage_vB_EcoM_KAW1E185_.gbk|putative long tail f..|1584|MK373781(164987):88268-89851:1 ^^ Escherichia phage vB_EcoM_KAW1E185, complete genome.|neighbours:ID:QBQ78445.1(1),ID:QBQ78447.1(1)|neighbour_genes:putative baseplate w..,putative fibritin|
MSNNTYQHVSNESRYVKFDPTDTNFPPEITDVQAAIAAISPAGVNGVPDASSTTKGILFLATEQEVIDGTNNTKAVTPATLATRLSYPNATETVYGLTRYSTNDEAIAGVNNESSITPAKFTVALNNAFETRVSTESSNGVIKISSLPQALAGADDTTAMTPLKTQQLAIKLIAQIAPSETTATESDQGVVQLATVAQVRQGTLREGYAISPYTFMNSSATEEYKGVIKLGTQSEVNSNNASVAVTGATLNGRGSTTSMRGVVRLTTTAGSQSGGDASSALAWNADVIHQRGGQTINGTLRINNTLTIASGGANITGTVNMTGGYIQGKRVVTQNEIDRTIPVGAIMMWAADSLPSDAWRFCHGGTVSASDCPLYASRIGTRYGGSSSNPGLPDMRGLFVRGSGRGSHLTNPNVNGNDQFGKPRLGVGCTGGYVGEVQKQQMSYHKHAGGFGEHDDSGAFGNTRRSNFVGTRKGLDWDNRSYFTNDGYEIDPASQRNSKYTLNRPELIGNETRPWNISLNYIIKVKE
>ID:QBQ78721.1 |[Escherichia phage vB_EcoM_KAW3E185]||_Escherichia_phage_vB_EcoM_KAW3E185.gbk|putative long tail f..|1584|MK373782(170187):91655-93238:1 ^^ Escherichia phage vB_EcoM_KAW3E185, complete genome.|neighbours:ID:QBQ78720.1(1),ID:QBQ78722.1(1)|neighbour_genes:putative baseplate w..,putative fibritin|
MSNNNTYQHVSNESIYVEFDPTGSNFPDTVTNVQAALAAISPSGVNGVPEATTTTPGIIQIATPQEVIDGLDNSKAVTPATLNARLQYPNATETQYGLTRYATEDEAVTGTIDDASITPLKLNQKIDNVFQTKVSTEATNGVIKISTSAAALAGSDDTTAMTPLKTQQLAIKLISQIAPNNGDATESITGVVRLATVAQAQQGTLREGYAISPYTFMNSVASETNKGVVKLGTQTEVNSNNSSVVVTGATLNGRGATTSLRGVVRLTTQAGSQSGGDGSSALAWNADVIHQRGGQTINGTLRINNTLTVGSGGANITGNVNMTGGYIQGNRIVTQNELDRILPVGAITMWAADSLPSSDWRFCHGGTVSASECPVYASRIGTRYGGSSSNPGLPDMRGLFVRGSGRGNHLTNPNVNGNDQFGKPRLAVGCTGGYVGEVQKQQMSYHKHAGGFGEHDDSGAFGNTRRSNFVGTRKGLDWDNRSYFTNEGYEIDPASQRNSKYTMNRPELIGNETRPWNISLNYIIKVK
>ID:QBQ79220.1 |[Escherichia phage vB_EcoM_MM02]||_Escherichia_phage_vB_EcoM_MM02_.gbk|putative long tail f..|1584|MK373784(169201):93609-95192:1 ^^ Escherichia phage vB_EcoM_MM02, complete genome.|neighbours:ID:QBQ79219.1(1),ID:QBQ79221.1(1)|neighbour_genes:putative baseplate w..,putative fibritin|
MSNNNTYQHVSNESIYVEFDPTGSNFPDTVTNVQAALAAISPSGVNGVPEATTTTPGIIQIATPQEVIDGLDNSKAVTPATLNARLQYPNATETQYGLTRYATEDEAVTGTIDDASITPLKLNQKIDNVFQTKVSTEATNGVIKISTSAAALAGSDDTTAMTPLKTQQLAIKLISQIAPNNGDATESITGVVRLATVAQAQQGTLREGYAISPYTFMNSVASETNKGVVKLGTQTEVNSNNSSVVVTGATLNGRGATTSLRGVVRLTTQAGSQSGGDGSSALAWNADVIHQRGGQTINGTLRINNTLTVGSGGANITGNVNMTGGYIQGNRIVTQNELDRILPVGAITMWAADSLPSSDWRFCHGGTVSASECPVYASRIGTRYGGSSSNPGLPDMRGLFVRGSGRGNHLTNPNVNGNDQFGKPRLAVGCTGGYVGEVQKQQMSYHKHAGGFGEHDDSGAFGNTRRSNFVGTRKGLDWDNRSYFTNEGYEIDPASQRNSKYTMNRPELIGNETRPWNISLNYIIKVK
>ID:QBQ79489.1 |[Escherichia phage vB_EcoM_OE5505]||_Escherichia_phage_vB_EcoM_OE5505_.gbk|putative long tail f..|1551|MK373785(168756):89721-91271:1 ^^ Escherichia phage vB_EcoM_OE5505, complete genome.|neighbours:ID:QBQ79488.1(1),ID:QBQ79490.1(1)|neighbour_genes:putative baseplate w..,putative fibritin|
MSNNTYQHVSNESKYVKFDPTGSNFPGTVTTVQSALSKISNIGVNGIPDATMEVKGIAMIASEQEVLDGTNNSKIVTPATLATRLLYPNATETKYGLTRYSTNEETLKGSDNNSSITPQKLKYHTDDVFKNRYSSESSNGVIKISSTPAALAGVDDTTAMTPLKTQKLAIKLISQIAPSEDTATESVRGVVQLSTVAQIRQGTLREGYAISPYTFMNSVATHEYKGVIRLGTQTEINNNLGGVAVTGETLNGRGATGSMRGVVKLTTQAGIAPEGDSSGALAWNADVINTRGGQTINGSLNLDHLTANGIWSRGGMWKNGDQPVATERYASERVPVGTIMMFAGDSAPPGWIMCHGGTVSGDQFPDYRNVVGTRFGGDWNNPGVPDMRGLFVRGAGTGGHILNQRGQDGYGKDRLGVGCDGMHVGGVQAQQMSYHKHAGGWGEYNRSEGPFGASVYQGYLGTKKYADWDNASYFTNDGFELGGPRDALGTLNREGLIGYETRPWNISLNYIIKVHY
>ID:YP_009056747.1 |[Escherichia phage vB_EcoM_PhAPEC2]||_Escherichia_phage_vB_EcoM_PhAPEC2_.gbk|short tail fibers|1551|NC_024794(167318):92244-93794:1 ^GeneID:20284311^ Escherichia phage vB_EcoM_PhAPEC2, complete genome.|neighbours:ID:YP_009056746.1(1),ID:YP_009056748.1(1)|neighbour_genes:baseplate wedge subu..,fibritin neck whiske..|
MSNNTYQHVSNESVYVEFDPVGSNFDSSITNVQAALASISAYGVKGVPDASEAEKGVIQLATEQEVLDGFNSTKAVTPATLNARLQYPNASETQYGVTKYATQEEAIAGTLDTVSITPLKLNQTIDNTFSTRYSTETTNGVIKIATQTAALAGSDDTTAMTPLKTQQLAIKLISQIAPNNDPASESITGVVRLATVAQTRQGTLREGYAISPYTFMNSVATQEYKGVIRLGTQTEINSNLGDVAVTGETLNGRGATGSMRGVVKLTTQAGVAPEGDSSGALAWNADVINTRGGQTINGSLNLDHLTANGIWSRGGMWKNGDQPVATERYASERVPVGTIQMFAGDSAPPGWVLCHGGTISGDQFPDYRNVVGTRFGGDWNNPGIPDMRGLFVRGAGTGSHILNNRGQDGYGKDRLGVGCDGMHVGGVQAQQMSYHKHAGGWGEYQRHEAPFGASVYQGYLGTRKYSDWDNASYFTNDGFELGGHRDATGTLNREGLIGYETRPWNISLNYIIKVHY
>ID:QBQ79772.1 |[Escherichia phage vB_EcoM_R5505]||_Escherichia_phage_vB_EcoM_R5505_.gbk|putative long tail f..|1584|MK373786(167317):88812-90395:1 ^^ Escherichia phage vB_EcoM_R5505, complete genome.|neighbours:ID:QBQ79771.1(1),ID:QBQ79773.1(1)|neighbour_genes:putative baseplate w..,putative fibritin|
MSNNTYQHVSNESRYVKFDPTDTNFPPEITDVQAAIAAISPAGVNGVPDASSTTKGILFLATEQEVIDGTNNTKAVTPATLATRLSYPNATETVYGLTRYSTNDEAIAGVNNESSITPAKFTVALNNAFETRVSTESSNGVIKISSLPQALAGADDTTAMTPLKTQQLAIKLIAQIAPSETTATESDQGVVQLATVAQVRQGTLREGYAISPYTFMNSSATEEYKGVIKLGTQSEVNSNNASVAVTGATLNGRGSTTSMRGVVKLTTTAGSQSGGDASSALAWNADVIHQRGGQTINGTLRINNTLTIASGGANITGTVNMTGGYIQGKRVVTQNEIDRTIPVGAIMMWAADSLPSDAWRFCHGGTVSASDCPLYASRIGTRYGGSSSNPGLPDMRGLFVRGSGRGSHLTNPNVNGNDQFGKPRLGVGCTGGYVGEVQKQQMSYHKHAGGFGEHDDSGAFGNTRRSNFVGTRKGLDWDNRSYFTNDGYEIDPASQRNSKYTLNRPELIGNETRPWNISLNYIIKVKE
>ID:QBQ77181.1 |[Escherichia phage vB_EcoM_WFK]||_Escherichia_phage_vB_EcoM_WFK_.gbk|putative long tail f..|1551|MK373775(164590):87554-89104:1 ^^ Escherichia phage vB_EcoM_WFK, complete genome.|neighbours:ID:QBQ77180.1(1),ID:QBQ77182.1(1)|neighbour_genes:putative baseplate w..,putative fibritin|
MSNNTYQHVSNESVYVEFDPVGSNFDSSITNVQAALASISAYGVKGVPDASETEKGVIQLATEQEVLDGFNSTKAVTPATLNARLQYPNASETQYGVTKYATQEEAIAGTLDTVSITPLKLNQTIDNTFSTRYSTETTNGVIKIASQTAALAGSDDTTAMTPLKTQQLAIKLISQIAPNNDPASESITGVVRLATVAQTRQGTLREGYAISPYTFMNSVATQEYKGVIRLGTQAEINSNLGDVAVTGETLNGRGATGSIRGVVKLTTQAGIAPEGDSSGALAWNADVINTRGGQTINGSLNLDHLTANGIWSRGGMWKNGDQPVATERYASERVPVGTIQMFAGDSAPPGWVLCHGGTISGDQFPDYRNVVGTRFGGDWNNPGIPDMRGLFVRGAGTGSHILNNRGQDGYGKDRLGVGCDGMHVGGVQAQQMSYHKHAGGWGELQRHEAPFGASVYQGYLGTRKYSDWDNASYFTNDGFELGGPRDALGTLNREGLIGYETRPWNISLNYIIKVHY
>ID:QBQ76920.1 |[Escherichia phage vB_EcoM_WFL6982]||_Escherichia_phage_vB_EcoM_WFL6982_.gbk|putative long tail f..|1551|MK373774(164279):87554-89104:1 ^^ Escherichia phage vB_EcoM_WFL6982, complete genome.|neighbours:ID:QBQ76919.1(1),ID:QBQ76921.1(1)|neighbour_genes:putative baseplate w..,putative fibritin|
MSNNTYQHVSNESVYVEFDPVGSNFDSSITNVQAALASISAYGVKGVPDASETEKGVIQLATEQEVLDGFNSTKAVTPATLNARLQYPNASETQYGVTKYATQEEAIAGTLDTVSITPLKLNQTIDNTFSTRYSTETTNGVIKIASQTAALAGSDDTTAMTPLKTQQLAIKLISQIAPNNDPASESITGVVRLATVAQTRQGTLREGYAISPYTFMNSVATQEYKGVIRLGTQAEINSNLGDVAVTGETLNGRGATGSIRGVVKLTTQAGIAPEGDSSGALAWNADVINTRGGQTINGSLNLDHLTANGIWSRGGMWKNGDQPVATERYASERVPVGTIQMFAGDSAPPGWVLCHGGTISGDQFPDYRNVVGTRFGGDWNNPGIPDMRGLFVRGAGTGSHILNNRGQDGYGKDRLGVGCDGMHVGGVQAQQMSYHKHAGGWGELQRHEAPFGASVYQGYLGTRKYSDWDNASYFTNDGFELGGPRDALGTLNREGLIGYETRPWNISLNYIIKVHY
>ID:QBQ77673.1 |[Escherichia phage vB_EcoM_WFbE185]||_Escherichia_phage_vB_EcoM_WFbE185.gbk|putative long tail f..|1584|MK373778(170429):92751-94334:1 ^^ Escherichia phage vB_EcoM_WFbE185, complete genome.|neighbours:ID:QBQ77672.1(1),ID:QBQ77674.1(1)|neighbour_genes:putative baseplate w..,putative fibritin|
MSNNNTYQHVSNESIYVEFDPTGSNFPDTVTNVQAALAAISPSGVNGVPEATTTTPGIIQIATPQEVIDGLDNSKAVTPASLNARLQYPNATEIQYGLTRYATEDEAVAGAIDDASITPLKLNQKIDNVFQTKVSTEATNGVIKISTSAAALAGSDDTTAMTPLKTQQLAIKLISQIAPNNSDATESITGVVRLATVAQAQQGTLREGYAISPYTFMNSVASETNKGVVKLGTQTEVNSNNSSVVVTGATLNGRGATTSLRGVVRLTTQAGSQSGGDGSSVLAWNADVIHQRGGQTINGTLRINNTLTVGSGGANITGNVNMTGGYIQGNRIVTQNELDRILPVGAITMWAADSLPSSDWRFCHGGTVSASECPVYASRIGTRYGGSSSNPGLPDMRGLFVRGSGRGSHLTNPNVNGNDQFGKPRLGVGCTGGYVGEVQKQQMSYHKHAGGFGEHDDSGAFGNTRRSNFVGTRKGLDWDNRSYFTNDGYEIDPASQRNSKYTLNRPELIGNETRPWNISLNYIIKVK
>ID:YP_007004901.1 |[Escherichia phage wV7]||_Escherichia_phage_wV7_.gbk|short tail fiber|1551|NC_019505(166452):87607-89157:1 ^GeneID:14010695^ Escherichia phage wV7, complete genome.|neighbours:ID:YP_007004900.1(1),ID:YP_007004902.1(1)|neighbour_genes:baseplate wedge subu..,fibritin neck whiske..|
MSNNTYQHVSNESKYVKFDPAGSNFPDTVTTVQSALSKISNIGVNGIPDATMEVKGIAMIASEQEVLDGTNNSKIVTPATLATRLLYPNATETKYGLTRYSTNEETLEGSDNNSSITPQKLKYHTDDVFQNRYSSESSNGVIKISSTPAALAGVDDTTAMTPLKTQKLAIKLISQIAPSEDTASESVRGVVQLSTVAQTRQGTLREGYAISPYTFMNSVATQEYKGVIRLGTQSEINSNLGDVAVTGETLNGRGATGSMRGVVKLTTQAGIAPEGDSSGALAWNADVINTRGGQTINGSLNLDHLTANGIWSRGGMWKNGDQPVATERYASERVPVGTIMMFAGDSAPPGWIMCHGGTVSGDQYPDYRNTVGTRFGGDWNNPGIPDMRGLFVRGAGTGGHILNQRGQDGYGKDRLGVGCDGMHVGGVQAQQMSYHKHAGGWGEYQRHEAPFGASVYQGYLGTRKYADWDNASYFTNDGFELGGPRDALGTLNREGLIGYETRPWNISLNYIIKIHY
>ID:AXF53184.1 |[Escherichia virus KFS-EC]||_Escherichia_virus_KFS-EC_.gbk|short tail fiber pro..|1404|MH560358(164715):23159-24562:1 ^^ Escherichia virus KFS-EC, complete genome.|neighbours:ID:AXF53183.1(1),ID:AXF53185.1(1)|neighbour_genes:baseplate wedge prot..,fibritin|
MNNTINHIKDDAQYVKFDPTGNWPSNIKNVQAALAAIQGFAIAGLPTATEETAGIAEIATQKEVDDGLDGTKIVTPKTLAVKLSRPDATKFVKGITRYANNDEAMGDTPNIAIGPDTLTHVFEKKKATETVQGTIKICSMDAAKIGSDDTMAVTPKKMHAAIAQIVPGLIPEQNTATESREGLVRLATSQQTLAGTIREGFAVSPYAFSNARANENQAGTVKIASSQQMIDGNDNTVVVSAQKFANTKATTGQFGVVKLTDNPGSGEANAALSANARVLPLSGGVVTGDVYRHSGGDGNQFTTKNEMDAWCMPIGAIILTAFNSNDHGAFKICNGQWLNKHQYPTLFARIGFTYGGDGGDHFAVPDMRGLVARGCDWGRGLDPGRGFGTYQDDTMQHMTGNFPVANRYRGWTGGAFTITGGQWSTNYKNGGGDDWGSIVNFDSARQVRTSGETRVKSLALNYVIRVQ
>ID:QDK04286.1 |[Escherichia virus VEc20]||_Escherichia_virus_VEc20_.gbk|vec20_156|1551|MN022785(167532):87014-88564:1 ^^ Escherichia virus VEc20, complete genome.|neighbours:ID:QDK04285.1(1),ID:QDK04287.1(1)|neighbour_genes:vec20_155,vec20_157|
MSNNTYQHVSNESKYVKFDPTGSNFPGTVTTVQSALSKISNIGVNGIPDATMEVKGIAMIASEQEVLDGTNNSKIVTPATLATRLLYPNATETKYGLTRYSTNEETLEGLDNNSSITPQKLKYHTDDVFQNRYSSESSNGVIKISSTPAALAGVDDTTAMTPLKTQKLAIKLISQIAPSEDTASESVRGVVQLSTVAQTRQGTLREGYAISPYTFMNSVATQEYKGVIRLGTQSEINSNLGDVAVTGETLNGRGATGSMRGVVKLTTQAGIAPEGDSSGALAWNADVINTRGGQTINGSLNLDHLTANGIWSRGGMWKNGDQPVATERYASERVPVGTIMMFAGDSAPPGWIMCHGGTVSGDQFPDYRNVVGTRFGGDWNNPGIPDMRGLFVRGAGTGGHILNQRGQDGYGKDRLGVGCDGMHVGGVQAQQMSYHKHAGGWGEYNRSEGPFGASVYQGYLGTRKYSDWDNASYFTNDGFELGGPRDAHGTLNREGLIGYETRPWNISLNYIIKVHY
>ID:VCU44409.1 |[Escherichia virus vB_Eco_mar005P1]|vB_Eco_mar005P1|_Escherichia_virus_vB_Eco_mar005P1_.gbk|putative short tail ..|1584|LR027390(167773):25780-27363:1 ^^ Escherichia virus vB_Eco_mar005P1 genome assembly, chromosome: 1.|neighbours:ID:VCU44407.1(1),ID:VCU44411.1(1)|neighbour_genes:baseplate wedge subu..,fibritin|
MSNNNTYQHVSNESIYVEFDPTGSNFPDTVTNVQAALAAISPSGVNGVPEATTTTPGIIQIATPQEVIDGLDNSKAVTPATLNARLQYPNATETQYGLTRYATEDEAVTGTIDDASITPLKLNQKIDNVFQTKVSTEATNGVIKISTSAAALAGSDDTTAMTPLKTQQLAIKLISQIAPNNSDATESITGVVRLATVAQAQQGTLREGYAISPYTFMNSVASETNKGVVKLGTQTEVNSNNSSVVVTGATLNGRGATTSLRGVVRLTTQAGSQSGGDGSSALAWNADVIHQRGGQTINGTLRINNTLTVGSGGANITGNVNMTGGYIQGNRIVTQNELDRILPVGAITMWAADSLPSSDWRFCHGGTVSASECPVYASRIGTRYGGSSSNPGLPDMRGLFVRGSGRGNHLTNPNVNGNDQFGKPRLAVGCTGGYVGEVQKQQMSYHKHAGGFGEHDDSGAFGNTRRSNFVGTRKGLDWDNRSYFTNEGYEIDPASQRNSKYTMNRPELIGNETRPWNISLNYIIKVK
>ID:VCU44416.1 |[Escherichia virus vB_Eco_mar005P1]|vB_Eco_mar006P2|_Escherichia_virus_vB_Eco_mar005P1_strain_vB_Eco_mar006P2_.gbk|putative short tail ..|1584|LR027387(167773):126675-128258:1 ^^ Escherichia virus vB_Eco_mar005P1 strain vB_Eco_mar006P2 genome assembly, chromosome: 1.|neighbours:ID:VCU44414.1(1),ID:VCU44418.1(1)|neighbour_genes:baseplate wedge subu..,fibritin|
MSNNNTYQHVSNESIYVEFDPTGSNFPDTVTNVQAALAAISPSGVNGVPEATTTTPGIIQIATPQEVIDGLDNSKAVTPATLNARLQYPNATETQYGLTRYATEDEAVTGTIDDASITPLKLNQKIDNVFQTKVSTEATNGVIKISTSAAALAGSDDTTAMTPLKTQQLAIKLISQIAPNNSDATESITGVVRLATVAQAQQGTLREGYAISPYTFMNSVASETNKGVVKLGTQTEVNSNNSSVVVTGATLNGRGATTSLRGVVRLTTQAGSQSGGDGSSALAWNADVIHQRGGQTINGTLRINNTLTVGSGGANITGNVNMTGGYIQGNRIVTQNELDRILPVGAITMWAADSLPSSDWRFCHGGTVSASECPVYASRIGTRYGGSSSNPGLPDMRGLFVRGSGRGNHLTNPNVNGNDQFGKPRLAVGCTGGYVGEVQKQQMSYHKHAGGFGEHDDSGAFGNTRRSNFVGTRKGLDWDNRSYFTNEGYEIDPASQRNSKYTMNRPELIGNETRPWNISLNYIIKVK
>ID:VCU43236.1 |[Escherichia virus vB_Eco_mar005P1]|vB_Eco_mar007P3|_Escherichia_virus_vB_Eco_mar005P1_strain_vB_Eco_mar007P3_.gbk|putative short tail ..|1584|LR027383(167651):48666-50249:1 ^^ Escherichia virus vB_Eco_mar005P1 strain vB_Eco_mar007P3 genome assembly, chromosome: 1.|neighbours:ID:VCU43235.1(1),ID:VCU43237.1(1)|neighbour_genes:baseplate wedge subu..,fibritin|
MSNNNTYQHVSNESIYVEFDPTGSNFPDTVTNVQAALAAISPSGVNGVPEATTTTPGIIQIATPQEVIDGLDNSKAVTPATLNARLQYPNATETQYGLTRYATEDEAVTGTIDDASITPLKLNQKIDNVFQTKVSTEATNGVIKISTSAAALAGSDDTTAMTPLKTQQLAIKLISQIAPNNSDATESITGVVRLATVAQAQQGTLREGYAISPYTFMNSVASETNKGVVKLGTQTEVNSNNSSVVVTGATLNGRGATTSLRGVVRLTTQAGSQSGGDGSSALAWNADVIHQRGGQTINGTLRINNTLTVGSGGANITGNVNMTGGYIQGNRIVTQNELDRILPVGAITMWAADSLPSSDWRFCHGGTVSASECPVYASRIGTRYGGSSSNPGLPDMRGLFVRGSGRGNHLTNPNVNGNDQFGKPRLAVGCTGGYVGEVQKQQMSYHKHAGGFGEHDDSGAFGNTRRSNFVGTRKGLDWDNRSYFTNEGYEIDPASQRNSKYTMNRPELIGNETRPWNISLNYIIKVK
>ID:VCU43944.1 |[Escherichia virus vB_Eco_mar005P1]|vB_Eco_mar008P4|_Escherichia_virus_vB_Eco_mar005P1_strain_vB_Eco_mar008P4_.gbk|putative short tail ..|1584|LR027386(167773):31447-33030:1 ^^ Escherichia virus vB_Eco_mar005P1 strain vB_Eco_mar008P4 genome assembly, chromosome: 1.|neighbours:ID:VCU43943.1(1),ID:VCU43945.1(1)|neighbour_genes:baseplate wedge subu..,fibritin|
MSNNNTYQHVSNESIYVEFDPTGSNFPDTVTNVQAALAAISPSGVNGVPEATTTTPGIIQIATPQEVIDGLDNSKAVTPATLNARLQYPNATETQYGLTRYATEDEAVTGTIDDASITPLKLNQKIDNVFQTKVSTEATNGVIKISTSAAALAGSDDTTAMTPLKTQQLAIKLISQIAPNNSDATESITGVVRLATVAQAQQGTLREGYAISPYTFMNSVASETNKGVVKLGTQTEVNSNNSSVVVTGATLNGRGATTSLRGVVRLTTQAGSQSGGDGSSALAWNADVIHQRGGQTINGTLRINNTLTVGSGGANITGNVNMTGGYIQGNRIVTQNELDRILPVGAITMWAADSLPSSDWRFCHGGTVSASECPVYASRIGTRYGGSSSNPGLPDMRGLFVRGSGRGNHLTNPNVNGNDQFGKPRLAVGCTGGYVGEVQKQQMSYHKHAGGFGEHDDSGAFGNTRRSNFVGTRKGLDWDNRSYFTNEGYEIDPASQRNSKYTMNRPELIGNETRPWNISLNYIIKVK
>ID:VCU44837.1 |[Escherichia virus vB_Eco_mar005P1]|vB_Eco_mar009P5|_Escherichia_virus_vB_Eco_mar005P1_strain_vB_Eco_mar009P5_.gbk|putative short tail ..|1584|LR027391(167658):96677-98260:-1 ^^ Escherichia virus vB_Eco_mar005P1 strain vB_Eco_mar009P5 genome assembly, chromosome: 1.|neighbours:ID:VCU44836.1(-1),ID:VCU44838.1(-1)|neighbour_genes:fibritin,baseplate wedge subu..|
MSNNNTYQHVSNESIYVEFDPTGSNFPDTVTNVQAALAAISPSGVNGVPEATTTTPGIIQIATPQEVIDGLDNSKAVTPATLNARLQYPNATETQYGLTRYATEDEAVTGTIDDASITPLKLNQKIDNVFQTKVSTEATNGVIKISTSAAALAGSDDTTAMTPLKTQQLAIKLISQIAPNNSDATESITGVVRLATVAQAQQGTLREGYAISPYTFMNSVASETNKGVVKLGTQTEVNSNNSSVVVTGATLNGRGATTSLRGVVRLTTQAGSQSGGDGSSALAWNADVIHQRGGQTINGTLRINNTLTVGSGGANITGNVNMTGGYIQGNRIVTQNELDRILPVGAITMWAADSLPSSDWRFCHGGTVSASECPVYASRIGTRYGGSSSNPGLPDMRGLFVRGSGRGNHLTNPNVNGNDQFGKPRLAVGCTGGYVGEVQKQQMSYHKHAGGFGEHDDSGAFGNTRRSNFVGTRKGLDWDNRSYFTNEGYEIDPASQRNSKYTMNRPELIGNETRPWNISLNYIIKVK
>ID:AUV57510.1 |[Klebsiella phage KP1]||_Klebsiella_phage_KP1_.gbk|straight tail fiber|1347|MG751100(167989):78750-80096:1 ^^ Klebsiella phage KP1, complete genome.|neighbours:ID:AUV57509.1(1),ID:AUV57511.1(1)|neighbour_genes:hypothetical protein,hypothetical protein|
MAQNNYNHYSDLAKYTIFDPTNTQWPVAIKDVQSALELIGSWARTDTGLPVASPTVAGVIRTATQAEVDAGTIGNAAVTPATLKSTVTRPEATTTVLGLTRYATNTEAAALTAGNRTITAAALGHVFKTVKAQENVDGTVRLTTAAQAQAGTDETTAVTPKRVVEMIGKFSVSPPSYTSATESNLGLVRVATQAQVAAGAVHDGYAVTPKTFMASKASDSVFGIVKFAKDSDVASATSNNLAVTPKSLQALKSTKDKYGLTRLSGSPTTDASLAAAATDAVFKTRRINGKTLDNDITITNNDINCYTRQESDGRYMPAGTRVGNVTWVEGQSWISRGATFTCNAPWEASSKLALNVNVKFERNNDGYDNRIFKFVLIVNGSQWGGELTLNIENTKGGRNGHSWRFEAYASSNFFFNNIPPNATVQIRPTEDSRIIFYDCMLTFCTNRP
>ID:APD20558.1 |[Klebsiella phage KPV15]|KPV15|_Klebsiella_phage_KPV15_.gbk|straight tail fiber ..|1128|KY000080(167034):99449-100576:1 ^^ Klebsiella phage KPV15, complete genome.|neighbours:ID:APD20557.1(1),ID:APD20559.1(1)|neighbour_genes:baseplate wedge subu..,neck whiskers protei..|
MAQNNYNHYSDLAKYTIFDPTNTQWPVAIKDVQSALELIGSWARTDTGLPVASPTVAGVIRTATQAEVDAGTIGNAAVTPATLKSTVTRPEATTTVLGLTRYATNTEAAALTAGNRTITAAALGHVFKTVKAQENVDGTVRLTTAAQAQAGTDETTAVTPKRVVEMIGKFSVSPPSYTSATESNLGLVRVATQAQVAAGAVHDGYAVTPKTFMASKASDSVFGIVKFAKDSDVASATSNNLAVTPKSLQALKSTKDKYGLTRLSGSPTTDASLAAAATDAVFKTRRINGKTLDNDITITNNDINCYTRQESDGRYMPAGTRVGNVTWVEGQSWISRGATFTCNAPWEASSRLALNVNVKLSVTTTDMTIVFSDLL
>ID:QDB71820.1 |[Klebsiella phage Marfa]||_Klebsiella_phage_Marfa_.gbk|short tail fiber|1356|MN044033(168532):87151-88506:1 ^^ Klebsiella phage Marfa, complete genome.|neighbours:ID:QDB71819.1(1),ID:QDB71821.1(1)|neighbour_genes:baseplate wedge subu..,wac-like neck fiber|
MAQNNFQHYSDLAEYTIFKPANTDWPASVDNVQKALSMIGDWSRTDVGLPVATPTTPGIVAIATQSEVDAGKVTNKFVSPATLKSVITRPDATTAVKGLTRYATNAEAAGFAIGNAAIVPSALGHVFTNVTATETRFGTIKRATYDMGQAGTDDTTAVTPKRVVEMIAAHSANPPSYTMATETNLGLVKLATSAQIQQGTLGDGYAISPKGLLGAKASESKFGVIRLSTASETAAGTLDSVAVSPKQLMALRGSTSQYGLVQLSGVPQSGQTAARADAVVFKTTTVNGKPLSGNITLSAGDVNAWSKGEADNRFMPKDRMVGNITRIEGATYLNYRGNNGSPDTWYCQSPWEGFSTVGMNVVCKFERNYDGGDNRIFQFYVRVNGQRQGGILTLNIENTKGGRNGHSWRFEAYASGNFRFGNIPPGARVDLEPVQWHRVLHVDVLATFCTN
>ID:YP_009194451.1 |[Klebsiella phage Matisse]||_Klebsiella_phage_Matisse_.gbk|short tail fiber pro..|1386|NC_028750(176081):119890-121275:1 ^GeneID:26613390^ Klebsiella phage Matisse, complete genome.|neighbours:ID:YP_009194450.1(1),ID:YP_009194452.1(1)|neighbour_genes:baseplate wedge subu..,whisker protein|
MSNNTINHVSDKSIYVTFDPTGTDWPDTITNVQDALEKIGSWARTDTGLPIATTSVRGIAQIATEADIDAGTDNNKIVTPKLLAYRMQNPKASQTVWGYTKYSTDAESTTVTNDASSITPRSLNYVFNNRKGTESVWGSSKIATTAQAVAGTDNTVTMTPLKVKQAIASLVPVQSSATESSQGLVQLATVAQVQAGTIREGYAISPYTFIRLTATESNLGVIRIASQAEANAGTDDTKAITAKKLINTRATGSQFGVVKLATTVGYVANTALSSNAAVLPSDRNAVINGSLYENSAIYNNKYQTWTDLDWHFPVGAIVMTGFQTDHGSLYICDGRSLNKNNYPLLFERIGYTFGGGGDWFNLPDCRGVAVRGHDRGRGLNPNRGYGTYEGDMLGWHEHPLQLIYQNGGNIPKWQAVYELKSAEKNDQSARVFDASITKATGVGGEETRMKNIALNYVIRTQ
>ID:AWY07059.1 |[Klebsiella phage Mineola]||_Klebsiella_phage_Mineola_.gbk|short tail fibers pr..|1347|MH333064(166130):87957-89303:1 ^^ Klebsiella phage Mineola, complete genome.|neighbours:ID:AWY07058.1(1),ID:AWY07060.1(1)|neighbour_genes:baseplate wedge subu..,fibritin neck whiske..|
MAQNNYNHYSDLAKYTIFDPTNTQWPVAIKDVQSALELIGSWARTDTGLPVASPTVAGVIRTATQAEVDAGTIGNAAVTPATLKSTVTRPEATTAVLGLTRYATNTEAAALTAGNRTITAAALGHVFKTVKAQENVDGTVRLTTAAQAQAGTDETTAVTPKRVVEMIGKFSVSPPSYTSATESNLGLVRVATQAQVAAGAVHDGYAVTPKTFMASKASDSVFGIVKFAKDSDVASATSNNLAVTPKSLQALKSTKDKYGLTRLSGSPTTDASLAAAATDAVFKTRRINGKTLDNDITITNNDINCYTRQESDGRYMPAGTRVGNVTWVEGQSWISRGATFTCNAPWEASSRLALNVNVKFERNNDGYDNRIFRFVVIVNGSQWGGELTLNIENTKGGRNGHSWRFEAYASSNFFFNNIPPNATVQIRPTEDSRIIFYDCMLTFCTNRP
>ID:YP_009607400.1 |[Klebsiella phage Miro]||_Klebsiella_phage_Miro_.gbk|short tail fiber pro..|1386|NC_041981(176055):120100-121485:1 ^GeneID:40083409^ Klebsiella phage Miro, complete genome.|neighbours:ID:YP_009607399.1(1),ID:YP_009607401.1(1)|neighbour_genes:baseplate to short t..,neck whisker protein|
MSNNTINHVSDKSIYVTFDPTGTDWPDTITNVQDALEKIGSWARTDTGLPIATTSVRGIAQIATEADIDAGTDNNKIVTPKLLAYRMQNPKASQTVWGYTKYSTDAESTTLTNDASSITPRSLNYVFNNRKGTESVWGSSKIATTAQAVAGTDNTVTMTPLKVKQAIASLVPVQSSATESSQGLVQLATVAQVQAGTIREGYAISPYTFIRLTATESNLGVIRIASQAEANAGTDDTKAITAKKLINTRATGSQFGVVKLATTVGYVANTALSSNAAVLPSDRNAVINGSLYENSAIYNNKYQTWTDLDWHFPVGAIVMTGFQTDHGSLYICDGRSLNKNNYPLLFERIGYTFGGGGDWFNLPDCRGVAVRGHDRGRGLNPNRGYGTYEGDMLGWHEHPLQLIYQNGGNIPKWQAVYELKSAEKNDQSARVFDASITKATGVGGEETRMKNIALNYVIRTQ
>ID:YP_009289421.1 |[Klebsiella phage PKO111]||_Klebsiella_phage_PKO111_.gbk|short tail fiber|1341|NC_031095(168758):22151-23491:1 ^GeneID:29080532^ Klebsiella phage PKO111, complete genome.|neighbours:ID:YP_009289420.1(1),ID:YP_009289422.1(1)|neighbour_genes:baseplate wedge subu..,fibritin|
MAQNNYNHYSDLAKYTIFDPTNTQWPVAIKDVQSALELIGSWARTDTGLPVASPTVAGVIRTATQAEVDAGTIGNAAVTPATLKSTVTRPEATTAVLGLTRYATNTEAAALTAGNRTITAAALGHVFKTVKAQENVDGTVRLTTAAQAQAGTDETTAVTPKRVVEMIGKFSVSPPSYTSATESNLGLVRVATQAQVAAGAVHDGYAVTPKTFMASKASDSVFGIVKFAKDSDVASATANNLAVTPKSLQALKSTKDKYGLTRLSGSPTTDASLAAAATDAVFKTRKINGKTLDNDITITNNDINCYTRPESDGRYMPAGTRVGNITWVEGGTYIPAGNWFGCNSPYEATSRLALTLTIKFQRNNDGYDNRIWRFRITVNGENRGEHTLNIENTKGGRNGHSWRFEGYATGSYIINDVPPNARVQIEPFENIRGDNYSASLTFCTNR
>ID:YP_009288847.1 |[Klebsiella phage vB_KpnM_KpV477]||_Klebsiella_phage_vB_KpnM_KpV477_.gbk|putative short tail ..|1341|NC_031087(168272):91954-93294:1 ^GeneID:29067151^ Klebsiella phage vB_KpnM_KpV477, complete genome.|neighbours:ID:YP_009288846.1(1),ID:YP_009288848.1(1)|neighbour_genes:putative baseplate w..,putative fibritin ne..|
MAQNNYNHYSDLAKYTIFDPANTQWPVATKDVQSALALIGSWARTDTGLPAASPTVAGIIRTATQAEVEAGTVGNAAVTPATLKSTITRPEATTAILGLTRYATNTEAAALTAANRTITAAALGHVFKTVKAQENVDGTVRLTTAAQAQAGTDETTAVTPKRVVEMIGKFSVNPPTYTSATESNLGLVRVATQAQVAAGAVHDGYAVTPKTFMASKASDSVFGIVKFAKDSDVASATANNLAVTPKSLQALKSTKDKYGLTRLSGSPTTDASLAAAATDAVFKTRKINGKTLDNDITITNNDINCYTRPESDGRYMPAGTRVGNITWVEGGTYIPAGNWFGCNSPYEATSRLALTLTIKFQRNNDGYDNRIWRFRITVNGENRGEHTLNIENTKGGRNGHSWRFEGYATGSYIINDVPPNARVQIEPFENIRGDNYSASLTFCTNR
>ID:AUO78876.1 |[Klebsiella phage vB_Kpn_F48]||_Klebsiella_phage_vB_Kpn_F48.gbk|straight tail fiber|1356|MG746602(170764):146726-148081:-1 ^^ Klebsiella phage vB_Kpn_F48, complete genome.|neighbours:ID:AUO78875.1(-1),ID:AUO78877.1(-1)|neighbour_genes:neck whiskers protei..,baseplate wedge subu..|
MAQNNFQHYSDLAEYTIFKPANTDWPDSVDNVQKALSMLGDWSRTDVGLPIASPTTPGIVAIATQPEVDAGVITNKFVSPATLKSVITRPDATTTVKGLTRYATNAEAAGFAIGNAAIVPSALGHVFTNVTANETRFGTIKRATYDMGQAGTDDTTAVTPKRVVEMIAAHSANPPSYTMATETNLGLVKLATSAQIQQGTLGDGYAISPKGLLGAKASESKFGVIRLSTASETAAGTLDSVAVSPKQLMALRGSTSQYGLVQLSGVPQSGQTAARADAVVFKTTTVNGKPLSGNITLGAGDVNAWSKGEADNRFMPKDRMVGNITRIEGATYLNYRGNNGSPDTWYCQSPWEGSSTVGMNVVCKFERNNDGGDNRIFQFYVRVNGQRQGGMLTLNIENTKGGRNGHSWRFEAYASGNFRFGNIPPGARVDIEPVQWHRVLHVDVLATFCTN
>ID:ANM46420.1 |[Morganella phage vB_MmoM_MP1]||_Morganella_phage_vB_MmoM_MP1_.gbk|short tail fibers|1317|KX078569(163201):84279-85595:1 ^^ Morganella phage vB_MmoM_MP1, complete genome.|neighbours:ID:ANM46464.1(1),ID:ANM46418.1(1)|neighbour_genes:baseplate wedge subu..,fibritin neck whiske..|
MQNTYKHISDKSLFVTFDPTGSGFPESVTNVQDALSKIGPWALSDNGLPKASETVEGIIRLSTQKEVDDGISDNTAVTPKTLAERLNHPEASETVLGLTQYATNTEALSGLLTNRSIVASSLDYVLNTRTSTESKTGTIKISTGLQAEAGEDDTTAMTPKKVKQAINKLTPSIGIATETNTGTVTLATAGIAQAGTAHDGVAISPKIFVSARATDTKVGTTKIANTTEAKDKSNNTVVLSPKALQEIKGSNTEFGLIKLSETISNDANTALSSKAQVVFKNFTVNGKPLQGNGITLTASDLNTWTKQEADARYMRSDSASMGVFFDVWPINKDYYRAYWRDFREIGRSTCPGKFRNLQFNLNITNSSDLRPLQMKIFKNGQQIHFYEYFAKYMNYAPIMPRIMIPGSYNSGDVISAQINCNSGNNMIMNITTCELIYS
>ID:YP_009211602.1 |[Pectobacterium bacteriophage PM2]||_Pectobacterium_bacteriophage_PM2.gbk|short tail fiber pro..|1563|NC_028940(170286):93918-95480:1 ^GeneID:26638074^ Pectobacterium bacteriophage PM2, complete genome.|neighbours:ID:YP_009211601.1(1),ID:YP_009211603.1(1)|neighbour_genes:baseplate wedge subu..,fibritin neck whiske..|
MSTNTIRHVSDESSYKIFNPAGTGFPPTITNVQDALASINPQAVNGIPNATQATIGISRFGTQAEIDAGVLTTVGVSPATLKSAVTRPPATTTVSGLTRYATSPESIAGTIDNAAIVPSGLKAALDNRTAIILNTQATELTMGVGKISTQVAALAGVDDLTIMTPKKVAIAIAAATATLPVYSNATTTNSGLVRIATSGEVQAGTLDTGVAVSPAGLRNFISTTARRGIIQLATLQEVSDGVNNDKAITPATLLGRTGSTIRLGVVKLTTTAGVGDSSTALAYNADVIHQRGGQTITGNLNIIGSLEIDRLIVHGSGEFTESLNVRGNLTQNSKQVVTIDMLGSAVPIGFIGMWGTNAPLEPGWRDLDGWAGYLGDPNYAKLQSLYPTGLPDARGLFMRGAGVGKHITDETGTDAKGKNKLGNGCGGGVVGTVQPQMLRKHKHIVPWGEHWGGPFGNSAYGGREGSHSTDHDNVWYFSNDGEEIEPAIHRGPGNTLNTEGLMGDENRPWNMSIRYIIKVQ
>ID:QBP35502.1 |[Phage NC-G]||_Phage_NC-G.gbk|short tail fiber pro..|1527|MK310184(170164):31765-33291:1 ^^ Phage NC-G, complete genome.|neighbours:ID:QBP35501.1(1),ID:QBP35503.1(1)|neighbour_genes:baseplate wedge tail..,neck whiskers protei..|
MSTNTLKHISDKSEFKSFDPTGSNFPPDITNVQEALAAISLIGVTGNVPSATETSQGIIRLATTQEVMDGLDAYSAVTPATLKARLDIPTQATETYVGITRYATNAEAIAGTEPQAAIVATSLKAVMDYTFENRLSTENATGVIKISTTPAALAGTDDTTAMTPLKVSQAIGAATAALPVYSTATTTNEGLVRLATNAEVGNGNLSVGIAISPAGLATLTSTESRSGIIKLAGWDMVSNGTDHTAAVTPASLLARTGNTGRIGLVRLTTTVGQGDGNTALAYNANVISTSGGEIWGTLNVNGALRRNGVDVVTHDQLSDSVPVGTICMWGGHEGNIPGKWRACVGGTYTGGAYLNAVGGRWGWWGAIPDFRGLYPRGANMVGGYSEGEVNPHIAGNRGEDGKGKARLGNGVGSFPQSSVQAQALRYHKHAGGFGEHDNYGAFGNTANSGYVGTRKGLDWDNRSYYTNEGFETTEPWNRDGHTTLNSEGLIANETRPWTMSVLFIIKVE
>ID:AUM58474.1 |[Proteus phage phiP4-3]||_Proteus_phage_phiP4-3_.gbk|short tail fibers pr..|1344|MG696114(167849):76808-78151:-1 ^^ Proteus phage phiP4-3, complete genome.|neighbours:ID:AUM58473.1(-1),ID:AUM58475.1(-1)|neighbour_genes:fibritin neck whiske..,baseplate wedge subu..|
MQNTYKHISDSSSFVTFNPANTQWDQSIKDVQTALSKIGSWAMIGKGLPISTETLNGIIRTATRDEVLKGLGSGAVTPKYLEERLAHPQATESVLGLTKYANNSETLAGSINNKAVVPTGLKHTLDSRTSTEGRTGLIKISSLAAAAQGIDDTTAMTPKKVKHAINQLSPSYGVATEKNSGTVNIASIGQVAQGQAHDGIAVSPKGFISTRATETQVGTTKIANVAQTKAMTDGTVVISPKNLAQLKASDSEFGLVKTTTTIGNSGANLALSPMAPVVPNTRTVNNKPLTGNISLNYDDVGAYSKSQVWTKTESDARYMPKTDIPKQSFYTYFDAWDLGGKYPIGRGGYWADIGQTRLPFGEYTRLQFNLTLKNTSDLRPFVLRIWQNGTLIKEHSRFIGYPNNYDFTDRLLINGKFKAGDIIRAEATANGGPNYRYNLSTWYLLFT
>ID:YP_009195564.1 |[Proteus phage vB_PmiM_Pm5461]||_Proteus_phage_vB_PmiM_Pm5461_.gbk|short tail fibers pr..|1344|NC_028762(161989):85158-86501:1 ^^ Proteus phage vB_PmiM_Pm5461, complete genome.|neighbours:ID:YP_009195563.1(1),ID:YP_009195565.1(1)|neighbour_genes:baseplate wedge subu..,fibritin neck whiske..|
MQNTYKHISDSSSFVTFNPVGTQWDQSIKDVQTALSKIGSWAMIGKGLPISTETLNGIIRTATRDEVLKGQGSGAVTPKYLEERLAHPQATETVLGLTKYANNSETLAGTLNNKAVVPTGLKHTLDSRTSTEGRTGLIKISSLSAAAQGVDDTTAMTPKKVKHAINQLSPSYGIATEKNSGTVNIASLGQVAQGQAHDGIAVSPKGFISTRASESQIGTTKIATVAQTKALSDASLVVSPKNLGQLKASESEFGLVKTTTTIGNTGANLALSPMAPVVPTSRTINNKPLTGNIVLNSDDVGSYSKSQVWTKSESDERYMPKTDIPKQSFYTYFDAWQLEGHYPIGRGGYWAELGKTRLPFGEYTRLQFNMTINNTRDLRPFVMKIYKNDEVIKEYSRFVGYPNNYSFTDRLLINGKFKAGDVIRAEATANGGPNYSYNFKTWYLLFT
>ID:ASD52072.1 |[Pseudomonas phage PspYZU05]||_Pseudomonas_phage_PspYZU05_.gbk|short tail fiber pro..|1524|KY971610(166442):83486-85009:1 ^^ Pseudomonas phage PspYZU05, complete genome.|neighbours:ID:ASD52071.1(1),ID:ASD52073.1(1)|neighbour_genes:hypothetical protein,fibritin neck whiske..|
MSNTIEHISDEAKYVEFNPNGTSFPISITNVQAALAALNPVAVQGVQLATTAVAGSIRIATQTEVDAGVSNSTAVTPSTLKSAILKPPASYTGAGVIRIATQTEANAGAIDTAVIVPKTMAVAISNAINVRATESVFGTIKLSNEAAAKAGVDDTTAMTPLKTRMAIAAATSILPAWGAASETVQGVVYLATAAQTAAGTLRDGYAVSPYGLAKLVASETKRGLAQIANSAEIAAGTDTTKYVTPSSLLLRTGNTSRIGLVKLSNVVGTGDANTALSPLADIMHTRGGQSVAGTTTLQTLNVTNINYNGKQVATTDMIKDSVPVGAIYIWPSASLPSIDYLICDGRTLSRLDYPDLFTRIGYTYGGSGLSFKIPDMRGMFVRGTGTSQAILDARATDNKGKEGLGVGCSGGNLGEVQSQQVRYHKHDSGWGEYPSNRSQARNGISMTRGFQGAKKHDWDNYKYFTNDGYEVDSEGTRDSIGTMNSRNLIGKENRPWNISMNYIIKVK
>ID:YP_009615636.1 |[Salmonella phage Melville]||_Salmonella_phage_Melville_.gbk|short tail fibers pr..|1425|NC_042044(159323):81809-83233:1 ^GeneID:40092111^ Salmonella phage Melville, complete genome.|neighbours:ID:YP_009615635.1(1),ID:YP_009615637.1(1)|neighbour_genes:baseplate wedge subu..,wac-like collar fibe..|
MQNNTLKHISDESKYVTFDPTNSGFNENITNVQDALSAISVDGISGVPQATETVAGKARIATQLEVDAGVSADTFITPATLSYRMQRPEASTTVLGVTQYATDEEAIAGTATNRTIVASSLKATIDNVFTVRTSTETSNGVLKISSTPAAQAGVDDTTAMTPLKTKQAIAAATALIPAWGPATESEQGVVRLATLSQLRDPNIRDGYSVSPFTLNQWQSTESNLGAIKLATSGHMDGGSDHTTAVTPYRFASTRATTGRAGTTILSNDLNGDGSKALSANSAVLPSNRAAVSAGVYEHDTAADNKYMTRNNLKAYLPVGTMTLAAYNYDTGNCLKCNGRWLNKHQWPELFAVIGFTYGGDWGDNFAIPDMRGLVPRGFDDGRGLDPGRGFGSYQEDTMQQITAGWTMDDQAVTSNYPPSGACEARDYGSVNYDAGSDDRKWRGFRMYFDSARQTRVSHETRQKNLALNYVIVAR
>ID:YP_007501189.1 |[Salmonella phage vB_SenM-S16]||_Salmonella_phage_S16_.gbk|short tail fiber|1425|NC_020416(160221):79770-81194:1 ^GeneID:14675390^ Salmonella phage S16, complete genome.|neighbours:ID:YP_007501188.1(1),ID:YP_007501190.1(1)|neighbour_genes:baseplate wedge subu..,fibritin neck whiske..|
MQNNTLKHISDESKYVTFDPTNSGFNENITNVQDALSAISVDGISGVPQATETVAGKARIATQLEVDAGVSADTFITPATLSYRMQRPEASTTVLGVTQYATDEEAIAGTATNRTIVASSLKATIDNVFTVRTSTETSNGVLKISSTPAAQAGVDDTTAMTPLKTKQAIAAATALIPAWGPATESEQGVVRLATLSQLRDPNIRDGYSVSPFTLNQWQSTESNLGAIKLATSGHMDGGSDHTTAVTPYRFASTRATTGRAGTTILSNDLNGDGSKALSANSAVLPSNRAAVSAGVYEHDTAADNKYMTRNNLKAYLPVGTMTLAAYNYDTGNCLKCNGRWLNKHQWPELFAVIGFTYGGDWGDNFAIPDMRGLVPRGFDDGRGLDPGRGFGSYQEDTMQQITAGWTMDDQAVTSNYPPSGACEARDYGSVNYDASSDDRKWRGFRMYFDSARQTRVSHETRQKNLALNYVIVAR
>ID:YP_009148141.1 |[Salmonella phage STML-198]|STML-198|_Salmonella_phage_STML-198_.gbk|hypothetical protein|1425|NC_027344(158099):121915-123339:1 ^GeneID:24629953^ Salmonella phage STML-198, complete genome.|neighbours:ID:YP_009148140.1(1),ID:YP_009148142.1(1)|neighbour_genes:hypothetical protein,hypothetical protein|
MQNNTLKHISDESKYVTFDPTNSGFNENITNVQDALSAISVDGISGVPQATETVAGKARIATQLEVDAGVSADTFITPATLSYRMQRPEASTTVLGVTQYATDEEAIAGTATNRTIVASSLKATIDNVFTVRTSTETSNGVLKISSTPAAQAGVDDTTAMTPLKTKQAIAAATALIPAWGPATESEQGVVRLATLSQLRDPNIRDGYSVSPFTLNQWQSTESNLGAIKLATSGHMDGGSDHTTAVTPYRFASTRATTGRAGTTILSNDLNGDDSKALSANSAVLPSNRAAVSAGVYEHDTAADNKYMTRNNLKAYLPVGTMTLAAYNYDTGNCLKCNGRWLNKHQWPELFAVIGFTYGGDWGDNFAIPDMRGLVPRGFDDGRGLDPGRGFGSYQEDTMQQITAGWTMDDQAVTSNYPPSGACEARDYGSVNYDAGSDDRKWRGFRMYFDSARQTRVSHETRQKNLALNYVIVAR
>ID:YP_009126354.1 |[Salmonella phage STP4-a]||_Salmonella_phage_STP4-a_.gbk|short tail fiber|1425|NC_026607(159914):80849-82273:1 ^GeneID:23681164^ Salmonella phage STP4-a, complete genome.|neighbours:ID:YP_009126353.1(1),ID:YP_009126355.1(1)|neighbour_genes:baseplate wedge subu..,fibritin neck whiske..|
MQNNTLKHISDESKYVTFDPTNSGFNENITNVQDALSAISVDGISGVPQATETVAGKARIATQLEVDAGVSADTFITPATLSYRMQRPEASTTVLGVTQYATDEEAIAGTATNRTIVASSLKATIDNVFTVRTSTETSNGVLKISSTPAAQAGVDDTTAMTPLKTKQAIAAATALIPAWGPATESEQGVVRLATLSQLRDPNIRDGYSVSPFTLNQWQSTESNLGAIKLATSGHMDGGSDHTTAVTPYRFASTRATTGRAGTTILSNDLNGDGSKALSANSAVLPSNRAAVSAGVYEHDTAADNKYMTRNNLKAYLPVGTMTLAAYNYDTGNCLKCNGRWLNKHQWPELFAVIGFTYGGDWGDNFAIPDMRGLVPRGFDDGRGLDPGRGFGSYQEDTMQQITAGWTMDDQAVTSNYPPSGACEARDYGSVNYDASSDDRKWRGFRMYFDSARQTRVSHETRQKNLALNYVIVAR
>ID:YP_009286511.1 |[Salmonella phage vB_SnwM_CGG4-1]||_Salmonella_phage_vB_SnwM_CGG4-1_.gbk|short tail fiber|1425|NC_031065(159878):76722-78146:1 ^^ Salmonella phage vB_SnwM_CGG4-1, complete genome.|neighbours:ID:YP_009286510.1(1),ID:YP_009286512.1(1)|neighbour_genes:baseplate wedge subu..,fibritin neck whiske..|
MQNNTLKHISDESKYVTFDPAGSGFNQTITNVQDALSAISADGITGVPLATETVAGKARIATQLEVDAGVSTDTIITPATLSYKLQRPEASTTVLGVTQYATDEEAIAGIATNRTIVASSLKATIDNVFTVRVATESANGVMKISSTPAAQAGVDDTTAMTPLKTKQAIAAATALIPAWGPATESEQGVVRLATLPQLRDPGIRDGYSVSPFTLNQWQATESNLGAIKLSNAGQMDAGNDHTTAVTPWRFASTRATTGRAGTTILSNDLNGDGSKALSANSAVLPSNRAAVSAGVYEHDTAADNKYMTRNNLKSYLPVGTMTLAAYNYDTGNCLKCNGRWLNRHQWPELFAVIGFTYGGDWGDNFAIPDMRGLVPRGFDDGRGLDPGRGFGSYQEDTMQRITAGWTMDDQAVTSNYPPSGACEARDYGSVNYDAGSDDRRWRGFRMYFDSARQTRVSHETRQKNLALNYVIVAR
>ID:YP_009030217.1 |[Serratia phage PS2]||_Serratia_phage_PS2_.gbk|short tail fibers|1347|NC_024121(167266):88656-90002:1 ^GeneID:19485153^ Serratia phage PS2, complete genome.|neighbours:ID:YP_009030216.1(1),ID:YP_009030218.1(1)|neighbour_genes:baseplate wedge subu..,wac|
MAMLNNTEQHVSDKAQWIEFDPTGSNFGPEVKDVQTALQLIDVTAIGGIPAASETVAGIIKIATPTEVSAGIVPDKAVTPATLKGYLVRPRATESIVGVTKLANEAETLGFADQTTAISPFRMSTIFSRVTSNETRFGTIKTSSQTQATGGTDNTTAMTPLRVKQAILANSSPIASASETTQGTVRLATKEQTAQGASRDLAVTPYGFANTNATESSFGTLKLAADQDVRNLSRRDVAITPGALSGLQATTTQRGLVKLTHMNADTTAALRADAPVVPNWTKINNKPLTNDIWISAGDVDAFSRAEIENNWVRQNAEKMPAYATADGGADGTEIYLQKWSANNSWYGHVCLDVNVVFNPIDGSGTKFFTAEIWKTINGAPGYQIGSIYIAMNQNKGGSRGHYWGYQVSRTKSVMIGGVPFGPADGLMVRPVNNNYVAEVNYKASWGGA
>ID:APC45051.1 |[Shigella phage SH7]||_Shigella_phage_SH7_.gbk|short tail fibers pr..|1551|KX828711(164870):85770-87320:1 ^^ Shigella phage SH7, complete genome.|neighbours:ID:APC45216.1(1),ID:APC45065.1(1)|neighbour_genes:baseplate wedge subu..,fibritin neck whiske..|
MSNNTYQHVSNESKYVKFDPVGSNFPDTVTTVQSALSKISNIGVNGIPDATMEVKGIAMIASEQEVLDGTNNSKIVTPATLATRLLYPNATETKYGLTRYSSNEETLEGSDNNSSITPQKLKYHTDDVFQNRYSSESSNGVIKISSTPAALAGVDDTTAMTPLKTQKLAIKLISQIAPSEDTATESVRGVVQLSTVAQTRQGTLREGYAISPYTFMNSVATQEYKGVIRLGTQAEINNNLGDVAVTGETLNGRGATGSMRGVVKLTTQAGIAPEGDSSGALAWNADVINTRGGQTINGSLNLDHLTANGIWSRGGMWKNGDQPVATERYASERVPVGTIMMFAGDSAPPGWIMCHGGTVSGDQYPDYRNTVGTRFGGDWNNPGIPDMRGLFVRGAGTGGHILNQRGQDGYGKDRLGVGCDGMHVGGVQAQQMSYHKHAGGWGEYNRSEGPFGASVYQGYLGTRKYSDWDNASYFTNDGFELGGPRDALGTLNREGLIGYETRPWNISLNYIIKIHY
>ID:YP_009288524.1 |[Shigella phage SHBML-50-1]||_Shigella_phage_SHBML-50-1_.gbk|short tail fiber pro..|1584|NC_031085(166634):89218-90801:1 ^GeneID:29060614^ Shigella phage SHBML-50-1, complete genome.|neighbours:ID:YP_009288523.1(1),ID:YP_009288525.1(1)|neighbour_genes:baseplate wedge subu..,fibritin (wac) prote..|
MSNNTYQHVSNESRYVKFDPTGTNFPEEITDVQAAIAAISPAGVNGVPDASSTTKGILFLATEQEVIDGTNNTKAVTPATLATRLSYPNATEEVYGLTRYSTDDEAVAGVNNESSITPAKFTTAINHIFDTRISSESSLGVIKLSSLPQALAGADDTTAMTPLKTQQLAIKLIAQIAPSETTATESDQGVVQLATVAQVRQGTLREGYAISPYTFMNSSATEEYKGVIKLGTQSEVNSNNASVAVTGATLNGRGSTTSMRGVVKLTTTAGSQSGGDASSALAWNADVIHQRGGQTINGTLRINNTLTIASGGANITGTVNMTGGYIQGKRVVTQNEIDRTIPVGAIMMWAADSLPSDAWRFCHGGTVSASDCPLYASRIGTRYGGSSSNPGLPDMRGLFVRGSGRGSHLTNPNVNGNDQFGKPRLGVGCTGGYVGEVQKQQMSYHKHAGGFGEHDDSGAFGNTRRSNFVGTRKGLDWDNRSYFTNDGYEIDPASQRNSKYTLNRPELIGNETRPWNISLNYIIKVKE
>ID:YP_009277532.1 |[Shigella phage SHFML-11]||_Shigella_phage_SHFML-11.gbk|short tail fiber pro..|1551|NC_030953(170650):35684-37234:1 ^GeneID:29056239^ Shigella phage SHFML-11, complete genome.|neighbours:ID:YP_009277531.1(1),ID:YP_009277533.1(1)|neighbour_genes:baseplate wedge subu..,neck whiskers protei..|
MSNNTYQHVSNESKYVKFDPTGSNFPGTVTTVQSALSKISNIGVNGIPDATMEVKGIAMIASEQEVLDGTNNSKIVTPATLATRLLYPNATETKYGLTRYSTNEETLKGSDNNSSITPQKLKYHTDDVFKNRYSSESSNGVIKISSTPAALAGVDDTTAMTPLKTQKLAIKLISQIAPSEDTATESVRGVVQLSTVAQIRQGTLREGYAISPYTFMNSVATHEYKGVIRLGTQTEINNNLGGVAVTGETLNGRGATGSMRGVVKLTTQAGIAPEGDSSGALAWNADVINTRGGQTINGSLNLDHLTANGIWSRGGMWKNGDQPVATERYASERIPVGTIMMFAGDSAPPGWLMCHGGTVSGDQFPDYRNVVGGRFGGDWNNPGIPDMRGLFVRGAGTGGHILNQRGQDGYGKDRLGVGCDGMHVGGVQAQQMSYHKHAGGWGEYNRSEGPFGASVYQGYLGTRKYSDWDNASYFTNDGFELGGPRDAHGTLNREGLIGYETRPWNISLNYIIKVHY
>ID:YP_009279151.1 |[Shigella phage SHFML-26]||_Shigella_phage_SHFML-26_.gbk|short tail fiber pro..|1557|NC_031011(168993):153557-155113:1 ^GeneID:29062442^ Shigella phage SHFML-26, complete genome.|neighbours:ID:YP_009279150.1(1),ID:YP_009279152.1(1)|neighbour_genes:baseplate wedge subu..,neck whiskers protei..|
MSNNTYQHVSNESKYVKFDPTGSNFPGTVTTVQSALSKISNIGVNGIPDATMEVKGIAMIASEQEVLDGTNNSKIVTPATLATRLLYPNATETKYGLTRYSTNEETLEGSDNNSSITPQKLKYHTDDVFRNRYSSESSNGVIKISSTPAALAGVDDTTAMTPLKTQKLAIKLISQIAPSEDTATESVRGVVQLSTVAQTRQGTLREGYAISPYTFMNSVATQEYKGVIRLGTQAEINNNLGDVAVTGETLNGRGATGSMRGVVKLTTQAGIAPEGDSSGALAWNADVINTRGGQTINGSLNLDHLTANGIWSRGGMWKNGDQPVATERYASERVPVGTIMMFAGDSAPPGWIMCHGGTVSGDQYPDYRNTVGTRFGGDWNNPGIPDMRGLFVRGAGTGGHILNQRGQDGYGKDRLGVGCDGMHVGGVQAQQISYHKHAGAWGENGNNRGYAPFGASNGNGYLGNGRSADWDNHLFFTNDGFEMGGPRDSFGTLNREGLIGYETRPWNISLNYIIKIHY
>ID:YP_009289122.1 |[Shigella phage SHSML-52-1]||_Shigella_phage_SHSML-52-1_.gbk|short tail fiber pro..|1584|NC_031090(169621):110678-112261:-1 ^GeneID:29067473^ Shigella phage SHSML-52-1, complete genome.|neighbours:ID:YP_009289121.1(-1),ID:YP_009289123.1(-1)|neighbour_genes:fibritin (wac) prote..,baseplate wedge subu..|
MSNNNTYQHVSNESIYVEFDPTGSNFPDTVTNVQAALAAISPSGVNGVPEATTTTPGIIQIATPQEVIDGLDNSKAVTPASLNARLQYPNATETQYGLTRYATEDEAVAGAIDDASITPLKLNQKIDNVFQTKVSTEATNGVIKISTSAAALAGSDDTTAMTPLKTQQLAIKLISQIAPNNSDATESITGVVRLATVAQAQQGTLREGYAISPYTFMNSVASETNKGVVKLGTQTEVNSNNSSVVVTGATLNGRGATTSLRGVVRLTTQAGNQSGGDGSSALAWNADVIHQRGGQTINGTLRINNTLTVGSGGANITGNVNMTGGYIQGNRIVTQNELDRILPVGAITMWAADSLPSSDWRFCHGGTVSASECPVYASRIGTRYGGSSSNPGLPDMRGLFVRGSGRGSHLTNPNVNGNDQFGKPRLGVGCTGGYVGEVQKQQMSYHKHAGGFGEHDDSGAFGNTRRSNFVGTRKGLDWDNRSYFTNDGYEIDPASQRNSKYTLNRPELIGNETRPWNISLNYIIKVK
>ID:YP_003934796.1 |[Shigella phage SP18]||_Shigella_phage_SP18.gbk|gp12|1533|NC_014595(170605):88801-90333:1 ^GeneID:9830537^ Shigella phage SP18, complete genome.|neighbours:ID:YP_003934795.1(1),ID:YP_003934797.1(1)|neighbour_genes:gp11,wac|
MTTTNTLKHISDKSEYKTFDPVGTSFPPSVTNVQEALGALAPIAIDGFIPESTVAVPGIIRLATEQEVIDGIGNNTAVTPETLKARLNIPTQATETVVGITRYATDVEAIDGTVTDAAIVPSSLKASIDNTFNTRTSTEDRNGVIKISTQAAALAGTDDTTAMTPLKVSLAIGAATAALPTYSTATTTVQGIVKIATPAEVQAGAMNNGVAVSPLGLISLTANASRRGLVQLASSAEAITGTDATKAITPQALQAKTGNTGRLGIVKLTTTVGSGDGNTALAYNANVISTTGGTITGTLNVNGTLRRNGQDVVTRNEIKDDVPIGTIIMWGGQTGNIPSGWEICDGGNVGDAGFRNVVGSKWGATGNKPDFRGLFPRGSNSSNDGAMKEWETNINIRNAKGNDSKQKPKLGQGVGSYGHGTVQAQQLRFHKHAGGFGEFSDDGSFGNSIRSNFVGTSKKIDWDNRSYYTNEGYEIDGNNRTPKSTLNSEGLIGNESRPWSMSILFIIKVR
>ID:AUV63835.1 |[Shigella phage Sf20]||_Shigella_phage_Sf20_.gbk|short tail fiber|1401|MF327006(163982):15478-16878:1 ^^ Shigella phage Sf20, complete genome.|neighbours:ID:AUV63834.1(1),ID:AUV63836.1(1)|neighbour_genes:baseplate wedge subu..,whisker neck fibers ..|
MANNTINHVKDDAQYVKFNPVNDWPQSITNVQAALAAINGFAVNGLPDATEDTAGIAAIATQEEVNDGTVDNKIVTPKTLAVKMSRPDATKEVKGITRFATMEESLQESNENMAIGPDTLNHYFTTKKASESVQGTIKICSLEAAKIGSDDTMAVTPKKMHTAIAQIVPGLIPDQNTATESAQGLVQLATNAQVLQGQIREGFAISPYAFANARANENQAGTVKIASQSQMNAGSDDTVVVSAKKFASTKATTSQYGIVKLRDTVGSEANAALSANAKVLPSTGGTVSGNVYKGSNSDGNQFVTKNELANHAMPIGGIILSGFNADRGDFLICNGRSLNKNQYPQLFSAIGYTFGGSGDNFNLPDMRGLVARGCDHGRNLDPGRRFGSYQEDAMQRITGKFPVADRWRGWYGGAFTAQRGQWSTNYKNGGGDDWGSTVNFDSGRSVRTANETRVKSLALNYIIRVR
>ID:YP_009618969.1 |[Shigella phage Sf21]||_Shigella_phage_Sf21_.gbk|short tail fiber|1551|NC_042077(166002):87287-88837:1 ^GeneID:40095572^ Shigella phage Sf21, complete genome.|neighbours:ID:YP_009618968.1(1),ID:YP_009618970.1(1)|neighbour_genes:baseplate wedge subu..,whisker neck fibers ..|
MSNNTYQHVSNESKYVKFDPTGSNFPGTVTTVQSALSKISNIGVNGIPDATMEVKGIAMIASEQEVLDGTNNSKIVTPATLATRLLYPNATETKYGLTRYSTNEETLKGSDNNSSITPQKLKYHTDDVFKNRYSSESSNGVIKISSTPAALAGVDDTTAMTPLKTQKLAIKLISQIAPSEDTATESVRGVVQLSTVAQIRQGTLREGYAISPYTFMNSVATHEYKGVIRLGTQTEINNNLGGVAVTGETLNGRGATGSMRGVVKLTTQAGIAPEGDSSGALAWNADVINTRGGQTINGSLNLDHLTANGIWSRGGMWKNGDQPVATERYASERVPVGTIMMFAGDSAPPGWIMCHGGTVSGDQFPDYRNVVGTRFGGDWNNPGVPDMRGLFVRGAGTGGHILNQRGQDGYGKDRLGVGCDGMHVGGVQAQQMSYHKHAGGWGEYNRSEGPFGASVYQGYLGTRKYSDWDNASYFTNDGFELGGPRDAHGTLNREGLIGYETRPWNISLNYIIKVHY
>ID:YP_009614811.1 |[Shigella phage Sf22]||_Shigella_phage_Sf22_.gbk|gp59|1584|NC_042039(166283):32999-34582:1 ^GeneID:40091226^ Shigella phage Sf22, complete genome.|neighbours:ID:YP_009614810.1(1),ID:YP_009614812.1(1)|neighbour_genes:baseplate wedge subu..,gp60|
MSNNTYQHVSNESRYVKFDPTDTNFPPEITDVQAAIAAISPAGVNGVPDASSTTKGILFLATEQEVIDGTNNTKAVTPATLATRLSYPNATETVYGLTRYSTNDEAIAGVNNESSITPAKFTVALNNAFETRVSTESSNGVIKISSLPQALAGADDTTAMTPLKTQQLAIKLIAQIAPSETTATESDQGVVQLATVAQVRQGTLREGYAISPYTFMNSSATEEYKGVIKLGTQSEVNSNNASVAVTGATLNGRGSTTSMRGVVRLTTTAGSQSGGDASSALAWNADVIHQRGGQTINGTLRINNTLTIASGGANITGTVNMTGGYIQGKRVVTQNEIDRTIPVGAIMMWAADSLPSDAWRFCHGGTVSASDCPLYASRIGTRYGGSSSNPGLPDMRGLFVRGSGRGSHLTNPNVNGNDQFGKPRLGVGCTGGYVGEVQKQQMSYHKHAGGFGEHDDSGAFGNTRRSNFVGTRKGLDWDNRSYFTNDGYEIDPASQRNSKYTLNRPELIGNETRPWNISLNYIIKVKE
>ID:ATE86418.1 |[Shigella phage Sf23]||_Shigella_phage_Sf23_.gbk|short tail fiber|1551|MF158046(167678):9768-11318:1 ^^ Shigella phage Sf23, complete genome.|neighbours:ID:ATE86417.1(1),ID:ATE86419.1(1)|neighbour_genes:baseplate wedge subu..,whisker neck fibers ..|
MSNNTYQHVSNESKYVKFDPTGSNFPDTVTTVQSALSKISNIGVNGIPDATMEVKGIAMIASEQEVLDGTNNSKIVTPATLATRLLYPNATETKYGLTRYSTNEETLEGSDNNSSITPQKLKYHTDDVFQNRYSSESSNGVIKISSTPAALAGVDDTTAMTPLKTQKLAIKLISQIAPSEDTASESVRGVVQLSTVAQTRQGTLREGYAISPYTFMNSVATQEYKGVIRLGTQSEINSNLGDVAVTGETLNGRGATGSMRGVVKLTTQAGIAPEGDSSGALAWNADVINTRGGQTINGSLNLDHLTANGIWSRGGMWKNGDQPVATERYASERVPVGTIMMFAGDSAPPGWIMCHGGTVSGDQYPDYRNTVGTRFGGDWNNPGIPDMRGLFVRGAGTGGHILNQRGQDGYGKDRLGVGCDGMHVGGVQAQQMSYHKHAGGWGEYNRSEGPFGASVYQGYLGTRKYSDWDNASYFTNDGFELGGPRDALGTLNREGLIGYETRPWNISLNYIIKIHY
>ID:YP_009619093.1 |[Shigella phage Sf24]||_Shigella_phage_Sf24_.gbk|short tail fiber|1584|NC_042078(168112):13926-15509:1 ^GeneID:40095708^ Shigella phage Sf24, complete genome.|neighbours:ID:YP_009619092.1(1),ID:YP_009619094.1(1)|neighbour_genes:baseplate wedge subu..,whisker neck fibers ..|
MSNNTYQHVSNESRYVKFDPTGTNFPEEITDVQAAIAAISPAGVNGVPDASSTTKGILFLATEQEVIDGTNNTKAVTPATLATRLSYPNATEEVYGLTRYSTDDEAVAGVNNESSITPAKFTTAINHIFDTRISSESSLGVIKLSSLPQALAGADDTTAMTPLKTQQLAIKLIAQIAPSETTATESDQGVVQLATVAQVRQGTLREGYAISPYTFMNSSATEEYKGVIKLGTQSEVNSNNASVAVTGATLNGRGSTTSMRGVVKLTTTAGSQSGGDASSALAWNADVIHQRGGQTINGTLRINNTLTIASGGANITGTVNMTGGYIQGKRVVTQNEIDRTIPVGAIMMWAADSLPSDAWRFCHGGTVSASDCPLYASRIGTRYGGSSSNPGLPDMRGLFVRGSGRGSHLTNPNVNGNDQFGKPRLGVGCTGGYVGEVQKQQMSYHKHAGGFGEHDDSGAFGNTRRSNFVGTRKGLDWDNRSYFTNDGYEIDPASQRNSKYTLNRPELIGNETRPWNISLNYIIKVKE
>ID:AUV63295.1 |[Shigella phage Sf25]||_Shigella_phage_Sf25_.gbk|short tail fiber|1584|MF327009(168573):14168-15751:1 ^^ Shigella phage Sf25, complete genome.|neighbours:ID:AUV63294.1(1),ID:AUV63296.1(1)|neighbour_genes:baseplate wedge subu..,whisker neck fibers ..|
MSNNTYQHVSNESRYVKFDPTGTNFPEEITDVQAAIAAISPAGVNGVPDASSTTKGILFLATEQEVIDGTNNTKAVTPATLATRLSYPNATEEVYGLTRYSTDDEAVAGVNNESSITPAKFTTAINHIFDTRISSESSLGVIKLSSLPQALAGADDTTAMTPLKTQQLAIKLIAQIAPSETTATESDQGVVQLATVAQVRQGTLREGYAISPYTFMNSSATEEYKGVIKLGTQSEVNSNNASVAVTGATLNGRGSTTSMRGVVKLTTTAGSQSGGDASSALAWNADVIHQRGGQTINGTLRINNTLTIASGGANITGTVNMTGGYIQGKRVVTQNEIDRTIPVGAIMMWAADSLPSDAWRFCHGGTVSASDCPLYASRIGTRYGGSSSNPGLPDMRGLFVRGSGRGSHLTNPNVNGNDQFGKPRLGVGCTGGYVGEVQKQQMSYHKHAGGFGEHDDSGAFGNTRRSNFVGTRKGLDWDNRSYFTNDGYEIDPASQRNSKYTLNRPELIGNETRPWNISLNYIIKVKE
>ID:YP_004415053.1 |[Shigella phage Shfl2]||_Shigella_phage_Shfl2_.gbk|putative short tail ..|1584|NC_015457(165919):86222-87805:1 ^GeneID:10498916^ Shigella phage Shfl2, complete genome.|neighbours:ID:YP_004415052.1(1),ID:YP_004415054.1(1)|neighbour_genes:putative baseplate w..,putative fibritin ne..|
MSNNTYQHVSNESRYVKFDPTGTNFPAEITDVQAAIAAISPAGVNGVPDASSTTKGILFLATEQEVIDGTDNTKAVTPATLATRLSYPNATETVYGLTRYSTDDEAIAGVNNESSITPAKFTVALNNAFETRVSTESSNGVIKISSLPQALAGADDTTAMTPLKTQQLAIKLIAQIAPSETTATESDQGVVQLATVAQVRQGTLREGYAISPYTLMNSTATEEYKGVIKLGTQSEVNSNNASVAVTGATLNGRGSTTSMRGVVKLTTTAGSQSGGDASSALAWNADVIHQRGGQTINGTLRINNTLTIASGGANITGTVNMTGGYIQGKRVVTQNEIDRTIPVGAIMMWAADSLPSDAWRFCHGGTVSASDCPLYASRIGTRYGGSSSNPGLPDMRGLFVRGSGRGSHLTNPNVNGNDQFGKPRLGVGCTGGYVGEVQKQQMSYHKHAGGFGEHDDSGAFGNTRRSNFVGTRKGLDWDNRSYFTNDGYEIDPASQRNSKYTLNRPELIGNETRPWNISLNYIIKVKE
>ID:YP_009110978.1 |[Shigella phage pSs-1]||_Shigella_phage_pSs-1_.gbk|hypothetical protein|1551|NC_025829(164999):91804-93354:1 ^GeneID:22475244^ Shigella phage pSs-1, complete genome.|neighbours:ID:YP_009110977.1(1),ID:YP_009110979.1(1)|neighbour_genes:hypothetical protein,hypothetical protein|
MSNNTYQHVSNESKYVKFDPTGSNFPDTVTTVQSALSKISNIGVNGIPDATMEVKGIAMIASEQEVLDGTNNSKIVTPATLATRLLYPNATETKYGLTRYSTNEETLEGSDNNSSITPQKLKYHTDDVFQNRYSSESSNGVIKISSTPAALAGVDDTTAMTPLKTQKLAIKLISQIAPSEDTASESVRGVVQLSTVAQTRQGTLREGYAISPYTFMNSVATQEYKGVIRLGTQSEINSNLGDVAVTGETLNGRGATGSMRGVVKLTTQAGIAPEGDGSGALAWNADVINTRGGQTINGSLNLDHLTANGIWSRGGMWKNGDQPVATERYASERVPVGTIMMFAGDSAPPGWIMCHGGTVSGDQYPDYRNTVGTRFGGDWNNPGIPDMRGLFVRGAGTGGHILNQRGQDGYGKDRLGVGCDGMHVGGVQAQQMSYHKHAGGWGEYQRHEAPFGASVYQGYLGTRKYADWDNASYFTNDGFELGGPRDALGTLNREGLIGYETRPWNISLNYIIKIHY
>ID:NP_899593.1 |[Vibrio phage KVP40]||_Vibrio_phage_KVP40_.gbk|12-1|1539|NC_005083(244834):206950-208488:1 ^GeneID:2545823^ Vibrio phage KVP40, complete genome.|neighbours:ID:NP_899592.1(1),ID:NP_899594.1(1)|neighbour_genes:11,12-2|
MSGTNIFTHASDEAKYVYLQPFTSPGSAFEAGGDVQSILEQIDPSALLPLPPLPYATPTEDGAVEYSTQAEANALDDLLTVLTPETLDGVDQFVSPATDTQLGNLLELRSSDLTRTYASSDASRLLSYRRLEEMMTTRNALADDTTNESQGFAQFATLAESLAYNPSRIISPMRTWNLIKKEIPNPWAQATETSTGVVRTVAPSDSLKSDASIAISVKGLNHVSATTSKRGAFKLTQNNYDRNASDANEYAITPGTIDNLLATSDKVGFFQLPATFTNDSTQATSAALGYELANKLGPDGGTITGTLQCDNIYSNIVTRQKQYSYGGSYYVNVRETREVFPNNQLDAKIGLAGRPVGSIFHCTENVDPNVVFGGVWYRIRAGQTMIGQGTGDDGVRRRYFSAGTYRDDDRVTLYERHLPSHSHKSWGETYSGSKSACVKYGTYRNPYGVTYYCKEYSYVDYWRFGKSGSRNNIGMGSTDRDNYMYYTSPVGGGQAHENMMPFYPVYIWRRVK
>ID:NP_899594.1 |[Vibrio phage KVP40]||_Vibrio_phage_KVP40_.gbk|12-2|1422|NC_005083(244834):208485-209906:1 ^GeneID:2545822^ Vibrio phage KVP40, complete genome.|neighbours:ID:NP_899593.1(1),ID:NP_899595.1(1)|neighbour_genes:12-1,wac|
MSKGTQIFNHVIDDAGTVTVEVAGTAFDGQTGGNDDLQTCLELIQDHAVQPLPDYPVASTTVAGITKLSDEAAVVDPLNTDSAVTPSSLDYWMQNHATATELQYGFVKLITESTIDTVAPSDPVEAAQKHAFTLKTLNYALNTRFYATESDPGAVRLATNAQATTTGTLSTTVAMTPQRVKEMLDVWANTTASDASETTKGLIRLANGTEVNSTLATEDNLAISPYRFNFRTATTTRKAGFYLPDATVANARASNEHAVTVGTLNLFSANSSRVGVAKIANNLTTNDPLQALSAAMGYKLNNEKIGDAGGTVTGTLKINNVQSVGGTQLMTNGLIESQAMLNMYPVGSVYMSLVSTSPATLFGGTWARLAQGRVLVSEGSYGGRTFAVRQTGGEYEVQLTEATIPAHKHAGWGEHYDGNGIGFGVAKQYGRNNPGSRRTDSDNYLYYTSPVGGNQAHNNVQPYYTVYMWERTA
>ID:YP_009006275.1 |[Vibrio phage VH7D]||_Vibrio_phage_VH7D_.gbk|hypothetical protein|1539|NC_023568(246964):143604-145142:1 ^GeneID:18499907^ Vibrio phage VH7D, complete genome.|neighbours:ID:YP_009006274.1(1),ID:YP_009006276.1(1)|neighbour_genes:hypothetical protein,short tail fiber pro..|
MSGTNIFTHASDAAQYVYLQPFTSPGSAFESGGDVQSIMELFDDSALAPLPSLPYATTTEAGIVEYATQTEANALDDLLTVITPASLDGVDQFVSPATSTQLGNLQELRNTDLTRTYSSSDASRLLSYRRLNEMMTTRNALADDTTNESQGFAEFANLSETLAYNPDRFISPLRTWNLIKAEIPNPWAQATETYTGVLRTVAERDGYKSDGSIAITVKGLNYVKATTSKRGAFKLTQNNYDRNASDSDEYAITPGTIDNLIATPTKHGFFELPSSYVNDSTKATSAALGVDLNTLLGPDGGTITGVLKCDNIYTNIISRQKQSSYGGTYYTTVREQREMFPNNQLDAKIGLEGRPVGSIFHCTSSVDPNEIFGGVWYKMRAGRTMMGQGIGDDGFTRRYYAAGSFSDIDRVQLYESNLPQHQHAGWGEAYTGSREGCIRYETHRSPYGVTYTCDEYNTVSYWRFGITGSRNNPGSKSTDRDNYMYYNEAVGGNEPHENMMPYYPVYIWRRVK
>ID:YP_009006276.1 |[Vibrio phage VH7D]||_Vibrio_phage_VH7D_.gbk|short tail fiber pro..|1428|NC_023568(246964):145139-146566:1 ^GeneID:18499908^ Vibrio phage VH7D, complete genome.|neighbours:ID:YP_009006275.1(1),ID:YP_009006277.1(1)|neighbour_genes:hypothetical protein,fibritin|
MSKGTQIFNHVIDDAGTVTVEVEGTSFDGLTGGNNDLQTCLELVQAHALQPLPDYPIASTSVAGITLLSDNAAVADELNNTSAVTPSALNYWMENHATATELQYGFVKLITNSTIDNIDPTAAVEEAQKHAFTLKTLNYALNTRFYATESSPGAVRLATYAQATTTGTLSNSVAMTPQRVKEMLDVWANTTASDATETTKGLIRLANATEVNSTSASENNLAISPYRFNERTATTTRKAGFYLPNSTVANARTSNDHAVTVGTLDLFTATSSRVGVAKLANNLTTNDATQALSAAMGYKLNNEKIGVSGGTVTGTLKIDDVQSVSGTQLMTNGLIESSAMLNMYPVGAIYMSLESTSPATLFGGTWSRIAEGRVLVSEGTHGGRTFNVRQTGGEYEVILTEETMPTHKHAGWGDRWTYGGNGLGFGVAYEYGRSNPGSGRTDNDNYLYYSSPEGGGQPHNNVQPYYTVYMWERTA
>ID:QBX06125.1 |[Vibrio phage ValB1 HC]||_Vibrio_phage_ValB1_HC_.gbk|short tail fiber pro..|1428|MK568540(247619):115769-117196:-1 ^^ Vibrio phage ValB1 HC, complete genome.|neighbours:ID:QBX06124.1(-1),ID:QBX06126.1(-1)|neighbour_genes:fibritin,hypothetical protein|
MSKGTQIFNHVIDDAGTVTVEVEGTSFDGLTGGNNDLQTCLELVQAHALQPLPDYPIASTSVAGITLLSDNAAVADELNNTSAVTPSALNYWMENHATATELQYGFVKLITNSTIDNIDPTSAVEEAQKHAFTLKTLNYALNTRFYATESSPGAVRLATYAQATTTGTLSNSVAMTPQRVKEMLDVWANTTASDATETTKGLIRLANATEVNSTSASENNLAISPYRFNERTATTTRKAGFYLPNSTVANARTSNDHAVTVGTLDLFTATSSRVGVAKLANNLTTNDATQALSAAMGYKLNNEKIGVSGGTVTGTLKIDDVQSVSGTQLMTNGLIESSAMLNMYPVGAIYMSLESTSPATLFGGTWSRIAEGRVLVSEGTHGGRTFNVRQTGGEYEVILTEETMPTHKHAGWGDRWTYGGNGLGFGVAYEYGRSNPGSGRTDNDNYLYYSSPEGGGQPHNNVQPYYTVYMWERTA
>ID:QBX06126.1 |[Vibrio phage ValB1 HC]||_Vibrio_phage_ValB1_HC_.gbk|hypothetical protein|1539|MK568540(247619):117193-118731:-1 ^^ Vibrio phage ValB1 HC, complete genome.|neighbours:ID:QBX06125.1(-1),ID:QBX06127.1(-1)|neighbour_genes:short tail fiber pro..,hypothetical protein|
MSGTNIFTHASDAAQYVYLQPFTSPGSAFESGGDVQSIMELFDDSALAPLPSLPYATTTEAGIVEYATQTEANALDDLLTVITPASLDGVDQFVSPATSTQLGNLQELRNTDLTRTYSSSDASRLLSYRRLNEMMTTRNALADDTTNESQGFAEFANLSETLAYNPDRFISPLRTWNLIKAEIPNPWAQATETYTGVLRTVAERDGYKSDGSIAITVKGLNYVKATTSKRGAFKLTQNNYDRNASDSDEYAITPGTIDNLIATPTKHGFFELPSSYVNDSTKATSAALGVDLNTLLGPDGGTITGVLKCDNIYTNIISRQKQSSYGGTYYTTVREQREMFPNNQLDAKIGLEGRPVGSIFHCTSSVDPNEIFGGVWYKMRAGRTMMGQGIGDDGFTRRYYAAGSFSDIDRVQLYESNLPQHQHAGWGEAYTGSREGCIRYETHRSPYGVTYTCDEYNTVSYWRFGITGSRNNPGSKSTDRDNYMYYNEAVGGNEPHENMMPYYPVYIWRRVK
>ID:YP_009201399.1 |[Vibrio phage ValKK3]||_Vibrio_phage_ValKK3_.gbk|short tail fiber pro..|1428|NC_028829(248088):167111-168538:-1 ^GeneID:26628622^ Vibrio phage ValKK3, complete genome.|neighbours:ID:YP_009201398.1(-1),ID:YP_009201400.1(-1)|neighbour_genes:fibritin,hypothetical protein|
MSKGTQIFNHVIDDAGTVTVEVEGTSFDGLTGGNNDLQTCLELVQAHALQPLPDYPIASTSVAGITLLSDNAAVADELNNTSAVTPSALNYWMENHATATELQYGFVKLITNSTIDNIDPTAAVEEAQKHAFTLKTLNYALNTRFYATESSPGAVRLATYAQATTTGTLSNSVAMTPQRVKEMLDVWANTTASDATETTKGLIRLANATEVNSTSASENNLAISPYRFNERTATTTRKAGFYLPNSTVANARTSNDHAVTVGTLDLFTATSSRVGVAKLANNLTTNDATQALSAAMGYKLNNEKIGVSGGTVTGTLKIDDVQSVSGTQLMTNGLIESSAMLNMYPVGAIYMSLESTSPATLFGGTWSRIAEGRVLVSEGTHGGRTFNVRQTGGEYEVILTEETMPTHKHAGWGDRWTYGGNGLGFGVAYEYGRSNPGSGRTDNDNYLYYSSPEGGGQPHNNVQPYYTVYMWERTA
>ID:YP_009201400.1 |[Vibrio phage ValKK3]||_Vibrio_phage_ValKK3_.gbk|hypothetical protein|1539|NC_028829(248088):168535-170073:-1 ^GeneID:26628623^ Vibrio phage ValKK3, complete genome.|neighbours:ID:YP_009201399.1(-1),ID:YP_009201401.1(-1)|neighbour_genes:short tail fiber pro..,baseplate wedge subu..|
MSGTNIFTHASDAAQYVYLQPFTSPGSAFESGGDVQSIMELFDDSALAPLPSLPYATTTEVGIVEYATQAEANALDDLLTVITPASLDGVDQFVSPATSTQLGNLQELRNTDLTRTYSSSDASRLLSYRRLNEMMTTRNALADDTTNESQGFAEFANLSETLAYNPDRFISPLRTWNLIKAEIPNPWAQATETYTGVLRTVAERDGYKSDGSIAITVKGLNYVKATTSKRGAFKLTQNNYDRNASDSDEYAITPGTIDNLIATPTKHGFFELPSSYVNDSTKATSAALGVDLNTLLGPDGGTITGVLKCDNIYTNIISRQKQSSYGGTYYTTVQEQREMFPNNQLDAKIGLEGRPVGSIFHCTSSVDPNEIFGGVWYKMRAGRTMMGQGIGDDGFTRRYYAAGSFSDIDRVQLYESNLPQHQHAGWGEAYTGSREGCIRYETHRSPYGVTYTCDEYNTVSYWRFGITGSRNNPGSKSTDRDNYMYYNEAVGGNEPHENMMPYYPVYIWRRVK
>ID:YP_008125169.1 |[Vibrio phage nt-1]||_Vibrio_phage_nt-1_.gbk|short tail fibers|1539|NC_021529(247511):127489-129027:1 ^GeneID:15926465^ Vibrio phage nt-1, complete genome.|neighbours:ID:YP_008125168.2(1),ID:YP_008125170.1(1)|neighbour_genes:baseplate wedge subu..,short tail fibers|
MSGTNIFTHISDEAQYVYLQPFVSPGAAFESGGDVQSIIAQINESALQPIPALPYATTSEDGAVEYSTQAEANGLSSLLTVLTPESLDWVDQFVSPATDTQLGNLQELSSGDLTRDYATSNASKLLSYRRLDEMMTVRAALTDDGTDQSRGFLEFANLSESLAYASDKFISPLRTWNLIKQEIPNPWSQATESAVGILRTVAPRDGKRSDPSIAITVGGLNHVDASTSKRGAFKLTSNNYNRTASDANEYVVTPGTISNLIATAGQVGFMQLPASYVNDPLLTTNAALGVDLATKLGPDGGTITGTLQCDNIQSRLTYRQKQTSYSGTYYTTVVEDREMFPSNQLDSKIGLAGRPVGSIFHCTANVDPNTVFGGVWYRVRAGQTMMGQGTGDDGARRRYFAAGAQRNDDTITLTQRNLPTHKHAGFGEAYKSVNGDCVRYTILRNPYGVSLYCTEYSRAEYWEFGSTGERNHRGMRKTDSDNYLYYNEPVGGGQAHENMMPYQAVYIWRRVK
>ID:YP_008125170.1 |[Vibrio phage nt-1]||_Vibrio_phage_nt-1_.gbk|short tail fibers|1422|NC_021529(247511):129024-130445:1 ^GeneID:15926466^ Vibrio phage nt-1, complete genome.|neighbours:ID:YP_008125169.1(1),ID:YP_008125171.2(1)|neighbour_genes:short tail fibers,wac|
MSKGTQIFNHVIDDAGTVTVEVAGTAFDGLTGGNDDLQTCLELIQDHALSAIPDYPIASTTVAGLTKLSGDAEVVDPLNNDSAVTPSALDYWFENHATATEAQFGFVKLITTSTIDTVNPTDPVEAAQKHAFTLKTLNYALNNRFHASETKAGVVRLATNAQATTTGTLSTTVAMTPQRVKEMLDVWANTTASNASETTKGLIRLANGTEVNSVLVAENDLAISPYRFNFRTATTTRKAGFYLPDSTVANARTSNDHAVTVGTLSLFSANSSRVGVARLANNLTTNDPLRALSAAMGYKLNNEKIGAAGGTITGTLKVDDIQSVGGTQLMSNGLIESTAMLNMYPVGSVYMSANSTSPATLFGGTWSRLAEGRVLVSEGTYAGRTFANGETGGEYEVTLTEDTMPTHKHAGWGEHHDGDGLGFGIAYQYGRNNRGSGKSDRDNYLYYSSPVGGGHAHNNIQPYYTVYMWERTA
>ID:ALP46985.1 |[Vibrio phage phi-Grn1]||_Vibrio_phage_phi-Grn1_.gbk|short tail fibers pr..|1425|KT919972(248605):71620-73044:1 ^^ Vibrio phage phi-Grn1, complete genome.|neighbours:ID:ALP47054.1(1),ID:ALP46984.1(1)|neighbour_genes:baseplate wedge subu..,putative minor struc..|
MELFDDSALAPLPSLPYATTTEVGIVEYATQAEANALDDLLTVITPASLDGVDQFVSPATSTQLGNLQELRNTDLTRTYSSSDASRLLSYRRLNEMMTTRNALADDTTNESQGFAEFANLSETLAYNPDRFISPLRTWNLIKAEIPNPWAQATETYTGVLRTVAERDGYKSDGSIAITVKGLNYVKATTSKRGAFKLTQNNYERNASDSDEYAITPGTIDNLIATPTKHGFFELPSSYVNDSTKATSAALGVDLNTLLGPDGGTITGVLKCDNIYTNIISRQKQSSYGGTYYTTVREQREMFPNNQLDAKIGLEGRPVGSIFHCTSSVDPNEIFGGVWYKMRAGRTMMGQGIGNDGFTRRYYAAGSFSDIDRVQLYESNLPQHQHAGWGEAYTGSREGCIRYETHRSPYGVTYTCDEYNTVSYWRFGITGSRNNPGSKSTDRDNYMYYNEAVGGNEPHENMMPYYPVYIWRRVK
>ID:ALP46984.1 |[Vibrio phage phi-Grn1]||_Vibrio_phage_phi-Grn1_.gbk|putative minor struc..|1428|KT919972(248605):73041-74468:1 ^^ Vibrio phage phi-Grn1, complete genome.|neighbours:ID:ALP46985.1(1),ID:ALP46974.1(1)|neighbour_genes:short tail fibers pr..,neck whiskers protei..|
MSKGTQIFNHVIDDAGTVTVEVEGTSFDGLTGGNNDLQTCLELVQAHALQPLPDYPIASTSVAGITLLSDNAAVADELNNTSAVTPSALNYWMENHATATELQYGFVKLITNSTIDNIDPTAAVEEAQKHAFTLKTLNYALNTRFYATESSPGAVRLATYAQATTTGTLSNSVAMTPQRVKEMLDVWANTTASDATETTKGLIRLANATEVNSTSASENNLAISPYRFNERTATTTRKAGFYLPNSTVANARTSNDHAVTVGTLDLFTATSSRVGVAKIANNLTTNDATQALSAAMGYKLNNEKIGVSGGTVTGTLKIDDVQSVSGTQLMTNGLIESSAMLNMYPVGAIYMSLESTSPATLFGGTWSRIAEGRVLVSEGTHGGRTFNVRQTGGEYEVILTEETMPTHKHAGWGDRWTYGGNGLGFGVAYEYGRSNPGSGRTDNDNYLYYSSPEGGGQPHNNVQPYYTVYMWERTA
>ID:ALP47360.1 |[Vibrio phage phi-ST2]||_Vibrio_phage_phi-ST2_.gbk|straight tail fiber|1539|KT919973(250485):131289-132827:1 ^^ Vibrio phage phi-ST2, complete genome.|neighbours:ID:ALP47435.1(1),ID:ALP47367.1(1)|neighbour_genes:baseplate wedge subu..,tail fiber protein|
MSGTNIFTHASDAAQYVYLQPFTSPGSAFESGGDVQSIMELFDDSALAPLPSLPYATTTEVGIVEYATQAEANALDDLLTVITPASLDGVDQFVSPATSTQLGNLQELRNTDLTRTYSSSDASRLLSYRRLNEMMTTRNALADDTTNESQGFAEFANLSETLAYNPDRFISPLRTWNLIKAEIPNPWAQATETYTGVLRTVAERDGYKSDGSIAITVKGLNYVKATTSKRGAFKLTQNNYDRNASDSDEYAITPGTIDNLIATPTKHGFFELPSSYVNDSTKATSAALGVDLNTLLGPDGGTITGVLKCDNIYTNIISRQKQSSYGGTYYTTVQEQREMFPNNQLDAKIGLEGRPVGSIFHCTSSVDPNEIFGGVWYKMRAGRTMMGQGIGDDGFTRRYYAAGSFSDIDRVQLYESNLPQHQHAGWGEAYTGSREGCIRYETHRSPYGVTYTCDEYNTVSYWRFGITGSRNNPGSKSTDRDNYMYYNEAVGGNEPHENMMPYYPVYIWRRVK
>ID:ALP47367.1 |[Vibrio phage phi-ST2]||_Vibrio_phage_phi-ST2_.gbk|tail fiber protein|1428|KT919973(250485):132824-134251:1 ^^ Vibrio phage phi-ST2, complete genome.|neighbours:ID:ALP47360.1(1),ID:ALP47355.1(1)|neighbour_genes:straight tail fiber,neck whiskers protei..|
MSKGTQIFNHVIDDAGTVTVEVEGTSFDGLTGGNNDLQTCLELVQAHALQPLPDYPIASTSVAGITLLSDNAAVADELNNTSAVTPSALNYWMENHATATELQYGFVKLITNSTIDNIDPTAAVEEAQKHAFTLKTLNYALNTRFYATESAPGAVRLATYAQATTTGTLSDSVAMTPQRVKEMLDVWANTTASDATETTKGLIRLANGTEVNSTSVSENNLAISPYRFNERTATTTRKAGFYLPNSTVANARTSNDHAVTVGTLDLFTATSSRVGVAKLANNLTTNDATQALSAAMGYKLNNEKIGVSGGTVTGTLKIDDVQSVSGTQLMTNGLIESSAMLNMYPVGAIYMSLESTSPATLFGGTWSRIAEGRVLVSEGTHGGRTFNVGQTGGEYEVILTEETMPTHKHAGWGDRWTYGGNGLGFGIAYEYGRSNPGSGRTDNDNYLYYSSPEGGGQPHNNVQPYYTVYMWERTA
>ID:ALY07238.1 |[Vibrio phage vB_VmeM-32]||_Vibrio_phage_vB_VmeM-32_.gbk|long tail fiber prox..|1347|KU160494(199912):185474-186820:-1 ^^ Vibrio phage vB_VmeM-32, complete genome.|neighbours:ID:ALY07237.1(-1),ID:ALY07239.1(-1)|neighbour_genes:fibritin,baseplate wedge subu..|
MRTNNTVNHISPFAENVLIDTNNSKFGESVKNLQQMLQNIDDMAVNGVPFATPTIAGITRIATEQEVLDGTNTFAYVTPKTLQEKWIRPLATENNIGTVQLASNSNRLYDNRSDLFVTSTSGLWDILRNKAEASVGVRGTLAVASSVQATNGTNDTAAMTPLKVKQAIDTFAVTEVPGANETIAGTVRHVANAAITADKHNGWTISPKNFLESNATESKNGTMKIATQAIANALTDNTRAITPARIPKASATQQGIVSLSDSPVAGGGNVALSAAGALNSVVIRNNGFAHDINIINSIDYRNSSNMNTTLWSQSWDVNRLKFHAGGNFATSIFEIDKSGVIRSGGNIIAFQYSDARKKRNSRKVLNALERVSNIDVRTYIQTDMEDQGTQLGVIAQTVEKNNPELIAKDADGFLKVNYSGLSALAIQAIKELNKKIVKLENEIEKFRK
>ID:AFN37579.1 |[Vibriophage phi-pp2]||_Vibriophage_phi-pp2_.gbk|hypothetical protein|1539|JN849462(246421):208656-210194:1 ^^ Vibriophage phi-pp2, complete genome.|neighbours:ID:AFN37578.1(1),ID:AFN37580.1(1)|neighbour_genes:baseplate wedge subu..,hypothetical protein|
MSGTNIFTHASDEAKYVYLQPFTSPGSAFEAGGDVQSILEQIDPSALLPLPPLPYATPTEDGAVEYSTQAEANALDDLLTVLTPETLDGVDQFVSPATDTQLGNLLELRSSDLTRTYASSDASRLLSYRRLEEMMTTRNALADDTTNESQGFAQFATLAESLAYNPSRIISPMRTWNLIKKEIPNPWAQATETSTGVVRTVAPSDSLKSDASIAISVKGLNHVSATTSKRGAFKLTQNNYDRNASDANEYAITPGTIDNLLATSDKVGFFQLPATFTNDSTQATSAALGYELASKLGPDGGTITGTLQCDNIYSNIVTRQKQYSYGGSYYVNVKETREVFPNNQLDAKIGLAGRPVGSIFHCTENVDPNVVFGGVWYRIRAGQTMIGQGTGDDGVRRRYFSAGTYGDDDRVTLYERHLPSHSHKSWGETYSGSKSSCVKYGTYRNPYGVTYYCKEYSYVDYWRFGYTGSRNNIGMGSTDRDNYMYYTSPVGGGQAHENMMPFYPVYIWRRVK
>ID:AFN37580.1 |[Vibriophage phi-pp2]||_Vibriophage_phi-pp2_.gbk|hypothetical protein|1422|JN849462(246421):210191-211612:1 ^^ Vibriophage phi-pp2, complete genome.|neighbours:ID:AFN37579.1(1),ID:AFN37581.1(1)|neighbour_genes:hypothetical protein,wac|
MSKGTQIFNHVIDDAGTVTVEVAGTAFDGQTGGNDDLQTCLELIQDHAVQPLPDYPVASTTVAGITKLSDEAAVIDPLNTDSAVTPSSLDYWMQNHATATELQYGFVKLITESTIDTVAPSDPVEAAQKHAFTLKTLNYALNTRFYATESDPGAVRLATNAQATTTGTLSTTVAMTPQRVKEMLDVWANTTASDASETTKGLIRLANGTEVNSTLATEDNLAISPYRFNFRTATTTRKAGFYLPDATVANARASNEHAVTVGTLNLFSANSSRVGVAKIANNLTTNDPLQALSAAMGYKLNNEKIGDAGGTVTGTLKINNVQSVGGTQLMTNGLIESRAMLNMYPVGSVYMSLVSTSPATLFGGTWARLAQGRVLVSEGSYGGRTFAVRQTGGEYEVQLTEATIPAHKHAGWGEHYDGNGIGFGVAKQYGRNNPGSRRTDSDNYLYYTSPVGGNQAHNNVQPYYTVYMWERTA
>ID:YP_009153757.1 |[Yersinia phage PST]||_Yersinia_phage_PST_.gbk|short tail fibers|1584|NC_027404(167785):86789-88372:1 ^^ Yersinia phage PST, complete genome.|neighbours:ID:YP_009153756.1(1),ID:YP_009153758.1(1)|neighbour_genes:baseplate wedge comp..,wac|
MSNNTYQHVSNESRYVKFDPTDTNFPPEITDVQAAIAAISPAGVNGVPDASSTTKGILFLATEQEVIDGTNNTKAVTPATLATRLSYPNATETVYGLTRYSTNDEAIAGVNNESSITPAKFTVALNNAFETRVSTESSNGVIKISSLPQALAGADDTTAMTPLKTQQLAIKLIAQIAPSETTATESDQGVVQLATVAQVRQGTLREGYAISPYTLMNSTATEEYKGVIKLGTQSEVNSNNASVAVTGATLNGRGSTTSMRGVVKLTTTAGSQSGGDASSALAWNADVIHQRGGQTINGTLRINNTLTIASGGANITGTVNMTGGYIQGKRVVTQNEIDRTIPVGAIMMWAADSLPSDAWRFCHGGTVSASDCPLYASRIGTRYGGSSSNPGLPDMRGLFVRGSGRGSHLTNPNVNGNDQFGKPRLGVGCTGGYVGEVQKQQMSYHKHAGGFGEWDDSGAFGNTRRSNFVGTRKGLDWDNRSYFTNDGYEIDPASQRNSRYTLNRPELIGNETRPWNISLNYIIKVKE
>ID:VEV89771.1 |[Yersinia phage fPS-2]||_Yersinia_phage_fPS-2_.gbk|g155|1551|LR215722(169060):89585-91135:1 ^^ Yersinia phage fPS-2 genome assembly, chromosome: I.|neighbours:ID:VEV89770.1(1),ID:VEV89772.1(1)|neighbour_genes:g154,g156|
MSNNTYQHVSNESKYVKFDPTGSNFPDTVTTVQSALSKISNIGVNGIPDATMEVKGIAMIASEQEVLDGTNNSKIVTPATLATRLLYPNATETKYGLTRYSTNEETLEGSDNNSSITPQKLKYHTDDVFQNRYSSESSNGVIKISSTPAALAGVDDTTAMTPLKTQKLAIKLISQIAPSEDIASESVRGVVQLSTVAQTRQGTLREGYAISPYTFMNSVATQEYKGVIRLGTQSEINSNLGDVAVTGETLNGRGATGSMRGVVKLTTQAGIAPEGDSSGALAWNADVINTRGGQTINGSLNLDHLTANGIWSRGGMWKNGDQPVATERYASERVPVGTIMMFAGDSAPPGWIMCHGGTVSGDQYPDYRNTVGTRFGGDWNNPGIPDMRGLFVRGAGTGGHILNQRGQDGYGKDRLGVGCDGMHVGGVQAQQMSYHKHAGGWGEYQRHEAPFGASVYQGYLGTRKYADWDNASYFTNDGFELGGPRDALGTLNREGLIGYETRPWNISLNYIIKIHY
>ID:YP_009149403.1 |[Yersinia phage phiD1]||_Yersinia_phage_phiD1_.gbk|g164|1584|NC_027353(167063):88117-89700:1 ^GeneID:24635600^ Yersinia phage phiD1 complete genome.|neighbours:ID:YP_009149402.1(1),ID:YP_009149404.1(1)|neighbour_genes:g163,g165|
MSNNTYQHVSNESRYVKFDPTGTNFPAEITDVQAAIAAISPAGVNGVPDASSTTKGILFLATEQEVIDGTDNTKAVTPATLATRLSYPNATETVYGLTRYSTDDEAIAGVNNESSITPAKFTVALNNAFETRVSTESSNGVIKISSLPQALAGADDTTAMTPLKTQQLAIKLIAQIAPSETTATESDQGVVQLATVAQVRQGTLREGYAISPYTLMNSTATEEYKGVIKLGTQSEVNSNNASVAVTGATLNGRGSTTSMRGVVKLTTTAGSQSGGDASSALAWNADVIHQRGGQTINGTLRINNTLTIASGGANITGTVNMTGGYIQGKRVVTQNEIDRTIPVGAIMMWAADSLPSDAWRFCHGGTVSASDCPLYASRIGTRYGGSSSNPGLPDMRGLFVRGSGRGSHLTNPNVNGNDQFGKPRLGVGCTGGYVGEVQKQQMSYHKHAGGFGEHDDSGAFGNTRRSNFVGTRKGLDWDNRSYFTNDGYEIDPASQRNSKYTLNRPELIGNETRPWNISLNYIIKVKE
