# Supplementary material for: Influence of Non-canonical DNA Bases on the Genomic Diversity of Tevenvirinae
Source: Front Microbiol. 2021 Apr 6;12:632686. doi: 10.3389/fmicb.2021.632686 (PMC8056088; doi:10.3389/fmicb.2021.632686)
Supplement: Supplementary Data Sheet 1 — Clustering results (folders “first clusterisation,” “second clusterisation,” and “third clusterisation”): the number of pan-genome components in the individual genome (files “pan genome components of genomes”), the total number of all clusters and components of the pan-genome (files “pan genome components”), a list of clusters of the core genome (files “core list”), a list of clusters of the softcore genome (files “softcore list”). Clusters of the softcore genome (folders “softcore clusters”) are presented in the files which show regions in genomes, protein sequences, names of viruses which have these proteins A description of softcore clusters is also supplied (file “Softcore clusters description”). [file Data_Sheet_1.ZIP › Data sheet 1/first clusterisation/softcore_clusters/20022_wac.faa]

>ID:YP_004300746.1 |[Acinetobacter virus 133]|Acj133|_Acinetobacter_phage_133_.gbk|wac|1191|NC_015250(159801):88868-90058:1 ^GeneID:10323152^ Acinetobacter phage 133, complete genome.|neighbours:ID:YP_004300745.1(1),ID:YP_004300747.1(1)|neighbour_genes:12,13|
MLPHVDGLPVGPEQTRINWIKNGDFLEGAKTSLTNEGNLNAAGVQLQQNIVYLHTRMELEGTSFGSRLTHLENIVDESLSLNVVETLNRHTVEIETLNNTQTVQDNQISLNRIDIDKHTEMLGLPTNNPSGRNITEDVQWVKVELGNYPEQDINGMPEPGALSTGLKRRVLDNTAQSVQNRNDIATIRQEINDADLGTLRNDVEDLRDDVGTNTQNKTVFSQLDEHSIKLAEDAQSILKIKQDIGAGDGLTINERMGNQETAFADLKQIVQAPDTGLVDKVVDVQEQSDLTDVKVQENSTEIGTLKTTVGDSTTGLVKDMTDVKTKIGFGSNPSVDSLEYRFNALQALQNDTSIQLQDLQTEVGTASTGLTGDVRQLQAQLLALTARVEQLEQAGP
>ID:AWY10263.1 |[Acinetobacter phage AM101]||_Acinetobacter_phage_AM101_.gbk|fibritin|1875|MH165274(166487):70257-72131:-1 ^^ Acinetobacter phage AM101, complete genome.|neighbours:ID:AWY10262.1(-1),ID:AWY10264.1(-1)|neighbour_genes:neck protein,short tail fibers pr..|
MTTKLKLPYVDGIPEDGQRRLSWIRDGELLEGAKSRYGSEGNLNLMQKQLQENIVVIANEIDNANASNAIIEDELEKIKEILADVGNTSLIEQVNENKNNIDDLKDSLDTLDEYSKGVEQSVTDLKSLVGSPIQFVDGNLTAFENLHFIKSVIGNEKDFDVNGDSAPNNPESGLIAKINSAITQTIENKGKIDNIEAELAEANLSELEAKISNIRSELGGTPNGKTIYSRLNAIEDNEVEVDSRIDKINESIGPESVTKRIDSVNVEISDIKTEISGTNGIKASISKLDDTVFTKDTGLVSRVSSVENTSNALNSTVNDPESGLVKAIENISSTIGLSDSSPNTILGRINTLELNTGNTATTVQDMQVTLGDGSSGLVADVNASSKSLYGNAEAEDPVDKAGVVAATKTVYNGLNTTNAAVKGLYDRLKYSGLTFSSLSDATYTDNAEQISSILNMSLAKSVKVNAGVALISQQNDFQDAIKSDVILINIGTYDYAFNTVLGTIADAVDDFSGSATFYSELYSLLSKVSTATSKSRVFVTNGYRTTQFTNGVKYPNKNTEGKTLEDYSKAILDVASIFGIPVIDTNNELGIHVKNSGLFLNTTGFTVDGSKRFVNLVTGFINSK
>ID:YP_004009533.1 |[Acinetobacter phage Ac42]|Ac42|_Acinetobacter_phage_Ac42_.gbk|wac|1170|NC_014660(167716):99676-100845:1 ^GeneID:9925798^ Acinetobacter phage Ac42, complete genome.|neighbours:ID:YP_004009532.1(1),ID:YP_004009534.1(1)|neighbour_genes:12,13|
MKILPFVNSVPNDGQQRIQWIRNGDALMGASTKFGSDGNLNIATTQVQANVVVLDENLQELNLGFDANTQKIQEIEALLEASGSLDLVQVVQTNTTDIVQLKADSEDAKTRLTSVETTVRENKTMLGEAGPNFVGTVNSEIEFLKARIGNNTNETVNGTPSPGTSATGIKLSINNVILELNAVKEDNLELNTKLDLFDVPSIKQDIVQIRRELGQTPVSQPTVYERLNSLNNDSNTFSTDIEAIKVKINFDNPIDIAPRVFTLETNYSTLDNVINGPNGITTKVTVLESEMALVKPAVDTLELQVDTINSTLDGASGLTTQVQEIKTYIGIVPNGTPVPPTSLEGRFITLQGIQNNTASTVQDLQVEVQDLRSQLTALTARVAALESNP
>ID:YP_004009787.1 |[Acinetobacter phage Acj61]||_Acinetobacter_phage_Acj61_.gbk|wac|1251|NC_014661(164093):100572-101822:1 ^GeneID:9926061^ Acinetobacter phage Acj61, complete genome.|neighbours:ID:YP_004009786.1(1),ID:YP_004009788.1(1)|neighbour_genes:12,13|
MIALHKIPFVTGLPDDGQKSITWVRNGELLEGASTKKGHDGVLNAAGVQIQENVVVLDENLRLISGTLDVSNEKIEKIEEILAVTGNLDLVEQVKKNTESIEGINFHLEQTNERVDRISADSSQLVLDVGTRTISSGTRTIFDDLVFVKSTIGQNTGEDINGNTVPGNEATGLTRKVLDVTKQSLKNKDDVAIVSAIVESADLPQLIANDAQIRAELGTKPVDPNVPPIYFRINTLENSHIENKDKIAEISTEIGLGARHIGTEVTSNTTRILALEGTINTPSTGLKPRVEVLEATIATPGTGLSDRVAKNTLDISTINTKIDTELTTNIKNVSDFVGYGTVPAPKTSLAGKLDTLTALHNDTAASVQDLQVEIGNNSSGMKADIKKLQDSVAAQALEIKAIDARLKLVEDKVANL
>ID:YP_004010307.1 |[Acinetobacter phage Acj9]||_Acinetobacter_phage_Acj9_.gbk|wac|1830|NC_014663(169947):101230-103059:1 ^GeneID:9926604^ Acinetobacter phage Acj9, complete genome.|neighbours:ID:YP_004010306.1(1),ID:YP_004010308.1(1)|neighbour_genes:12,13|
MTTILKELPFVDGLPGEGQARLAWIANGVLLTGTETKYGNEGVANRFGVQLQKNIVILSENISLLAGENAASNVEIEKIKEDLAALGESGVIDTINLHTSEIAAINEKNAAQDGILQVLGQSNDEILARLGDTDDVPIHDSLEHLKNTVGNKANEDINGLPSPGTPSSGLISRLESATSQTVKNRDDISVINSRLDAADLSGMHIESSKVRHELGVSPPEGTPSIYTRLGTVETVSSANVASIAEIKLAIGPGSITTRVETNTSNISKLDTQINGASGVVDDLIEIDQRVDTLSDGVAQVKLDVATVASKADINTLAIESIKTEIGGASPAPTSILGRLSEHDTQLELNSSAIQEIQVVLGSSTTGLQGSVASHSKTLNGDSTAVDPVDKAGLILSTKALRTELTQTNSAINTIIARMPYTGKSFSSLSDGTFTSTDVQIVSKLNALQGKSVKSSAGISEIASHTDFAEAIKSDVILINVGPWDYGTDTTLGAIEDTSGTTFYAELHKLLSLVVTPTSKSRVFITTGYKSTKFADHNRYPAADANGVKYEQFVTAIKEVSAKFAVPVINTDSESGIIPLNATLFLDETGFTADGITRFATLVSGTINSK
>ID:AXY82733.1 |[Acinetobacter phage KARL-1]||_Acinetobacter_phage_KARL-1_.gbk|fibritin neck whiske..|1875|MH713599(166560):86588-88462:-1 ^^ Acinetobacter phage KARL-1, complete genome.|neighbours:ID:AXY82732.1(-1),ID:AXY82734.1(-1)|neighbour_genes:neck protein,short tail fibers pr..|
MTTKLKLPYVDGIPEDGQRRLSWIRDGELLEGAKSRYGSEGNLNLMQKQLQENIVVIANEIDSANASNAIIEDELEKIKEILADVGNTSLIEQVNENKNNIDDLKDSLDTLDEYSKGVEQSVTDLKSLVGSPIQFVDGNLTAFENLHFIKSVIGNEKDFDVNGDSAPNTPESGLIAKINSAITQTIENKDKIDNIEAELAEANLSELESKVSNIRSELGGTPNGKTIYSRLNAIEDNEVEVDSRIDKINESIGTESVTKRIDSVNVEISDIKTEISGTNGIKASISKLDDTIFTKDTGLVSRVSSVENTSNALNSTVNDPESGLVKAIENISSTIGLSDSSPNTILGRINTLELNTGNTATTVQDMQVTLGYGSSGLVADVNASSKSLYGNAEAEDPVDKAGVVAATKTVYNGLNTTNAAVKGLYDRLKYSGLTFSSLSDATYTDNAEQISSILNMSLAKSVKVNAGVALISQQNDFQDAIKSDVILINIGTYDYAFNTVLGTIADAVDDFSGSATFYSELYSLLSKVSTATSKSRVFVTNGYRTTQFTNGVKYPNKNTEGKALEDYSKAILDVASIFGIPVIDTNNELGIHVKNSGLFLNTTGFTVDGSKRFVNLVTGFINSK
>ID:YP_006489140.1 |[Acinetobacter phage ZZ1]||_Acinetobacter_phage_ZZ1_.gbk|wac|1806|NC_018087(166687):94877-96682:1 ^GeneID:13165230^ Acinetobacter phage ZZ1, complete genome.|neighbours:ID:YP_006489142.1(1),ID:YP_006489139.1(1)|neighbour_genes:short tail fibers pr..,neck protein|
MTTKVDFLPYVDGIPTDGQHRLSWIRNGDLLNGSDTKYGNEGNLNAFGVELQKNIVFLAENIDVLESNANITQEELEKIKEILGEVGTGSIVEKVNANTENIELINKTVETLTTSFNESKLILNQAVTDIGIRTELNGPNNIFTDLGFIKSRIGNNENEDISGLPSDGNPASGIILKILDQGKQINKNLSDLEELNTKFNDSDISGLSQNIDKLRLELGQSPEPNTPTVYARLNTLESSDRSVKEHLDEIDNKIGSGNISEKVEINTGIKKSIEDLKQNQDTLLTDLAKTNESLENVATKSNTNETNIGTLNDTVGINNDSPNTLLQRTANLETVQQNQTTTIQDMEVILGTSTTGLQGDVQNLKKALDGDSSASDPVAQAGLKAISSALIDKTNALQETQDRIVAAGAFSSKSFVLLGDATTNVVASDIAKVSLVRALPLMTKGVNGANSISILPDYVSAKSADVILVNIGTYDYLFDRELGTLADAKDGTEADTFYADVYKLFADLTAGTSRVLTCTGFRSKGFKDSVVSYPNNNGVNTSYDKYVLAVTEVADIFGIPVIPTHHELGISAKNIDLFANSDGLTKLGIDRFSILVAQSLR
>ID:AXF40736.1 |[Acinetobacter phage vB_ApiM_fHyAci03]||_Acinetobacter_phage_vB_ApiM_fHyAci03_.gbk|wac|1866|MH460829(165975):95512-97377:1 ^^ Acinetobacter phage vB_ApiM_fHyAci03, complete genome.|neighbours:ID:AXF40735.1(1),ID:AXF40737.1(1)|neighbour_genes:short tail fiber pro..,neck protein|
MTTKLKLPYVDGIPEDGQRRLSWIRDGELLEGAKSRYGSEGNLNLMQKQLQENIVVIANEIDNANVSNAIIEDELEKIKEILADVGNTSLIEQVNENKNNIDDLKDSLDEYSKGVEQSVTDLKSLVGSPIQFVDGNLTAFENLHFIKSVIGNEKDFDVNGDSAPNTPESGLIAKINSAITQTIENKGKIVNIEAELAEANLSGLESKVSNIRSELGGTPNGKTIYSRLNAIEDNEVEVDSRIDKINESIGPESVTKRIDSVNVEISDIKTEISGTNGIKASISKLDDTVFTKDTGLVSRVASVENTSNALNSTVNDPESGLVKAIENISSTIGLSDSSPNTILGRINTLELNTGNTATTVQDMQVTLGDGSSGLVADVNASSKSLYGNAEAEDPVDKAGVVAATKTVYNGLNTTNAAVKGLYDRLKYSGLTFSSLSDATYTDNAEQISSILNMSLAKSVKVNAGVALISQQNDFQDAIKSDVVLINIGTYDYAFNTVLGTIADAVDDFSGSATFYSELYSLLSKVSTATSKSRVFVTNGYRTTQFTNGVKYPNKNTEGKTLEDYSKAILDVASIFGIPVIDTNNELGIHVKNSGLFLNTTGFTVDGSKRFVNLVTGFINSK
>ID:APU01484.1 |[Aeromonas phage 65.2]||_Aeromonas_phage_65.2_.gbk|neck whiskers|3126|KY290955(236567):77122-80247:-1 ^SEED:fig|6666666.172300.peg.93^ Aeromonas phage 65.2, complete genome.|neighbours:ID:APU01483.1(-1),ID:APU01485.1(-1)|neighbour_genes:hypothetical protein,tail fibers|
MEIIKPILDDLKYTTEVPVAGSGQQQIDWVKNGERSVGADPTIVGDKSGVINRTSVQVSTNVDILDKNQDTMLETVNEIITKVNIHDEIINSGDGLDLYERVDALEDITTTHSNEITILKDVDTVTEVKIKSISDNIGVGDPSMRYRTLREDDLHIKRMIGNYTDFNIDGDPAPGVTANGVKGQVERNYNSLVNQGSRITALEKWWDDSTPASLMEEVNQIRSELGDSNGNPETIYNRIDSLESSEETNTPIVENLVTHTGLDEFPLQYLDVETETYIDIDTLIDYSKNNKKDIDYIADITKQSANKIDDIDRSLGSPADSTLNPSAWGKINDLGLRVATNEIILGASPLDGLQGKVGAIDIREAGHFTDLDNRVGNLTETVNVEYRTAISDLQKTVSDPNTGLYVKMEGSKKPSDVDFVKKGVYLSSKEMYDGMFQEYQSGNGYATNPTDQVTRSAWAREYDGTKWDWRNIFKTDFLLGEDNKIKAADDTNVLSYTLGSDGKYIPTIGHNGTTKVRVLGELIGNVYLEQTSDIIKFGQILFGSTDRTVSVGQLDKSFVISGKNNSSLKYLTSNGEYEVLHVGNYNSYISDINPENGFTLDQDSKIGYAGADFIKLVGSDFVLGSAQTTMTIDSNINKLVLDPMGSIKFNVGIDTERTVVSQSSNKIIFGDADAQNVLSTDFYVQGPASTLYKVWHQGMDAPSDGSFYARKNNQWEVITSGSGGSGNIPEVPQSGKAYARVNDDGVGAWQEVGGRDIQLGTNVAIRATTNGGVVNAISVDSASVTTHIGAASGFVKLEGVVNDFVLNRKISTALGSVIDRGASSLVIGDATNVVPVYSTGALYVGLVGSASKVWTDADDAPNDTNFYARKGKQWTLIHDGVDPNKDVVINSTKAYKIGTYDVAKVETVGVDKLMKIGDNTTFLEFAGKVTQMKITEVGANNSFGISTTISGQSVNMLSISQPTIEKFIQLGDSTVPIRVNATQMTINGDEILTKNEFEAPDDGNKYVRQDGEWTRAYYYGDFATDAPATPKEGDLFFEFIN
>ID:YP_004300934.1 |[Aeromonas virus 65]||_Aeromonas_phage_65_.gbk|wac|3126|NC_015251(235229):77127-80252:-1 ^GeneID:10323357^ Aeromonas phage 65, complete genome.|neighbours:ID:YP_004300933.1(-1),ID:YP_004300935.1(-1)|neighbour_genes:hypothetical protein,12|
MEIIKPILDDLKYTTEVPVAGSGQQQIDWVKNGERSVGADPTIVGDKSGVINRTSVQVSTNVDILDKNQDTMLETVNEIITKVNIHDEIINSGDGLDLYERVDALEDITTTHSNEITILKDVDTVTEVKIKSISDNIGVGDPSMRYRTLREDDLHIKRMIGNYTDFNIDGDPAPGVTANGVKGQVERNYNSLVNQGSRITALEKWWDDSTPASLMEEVNQIRSELGDSNGNPETIYNRIDSLESSEETNTPIVENLVTHTGLDEFPLQYLDVETETYIDIDTLIDYSKNNKKDIDYIADITKQSANKIDDIDRSLGSPADSTLNPSAWGKINDLGLRVATNEIILGASPLDGLQGKVGAIDIREAGHFTDLDNRVGNLTETVNVEYRTAISDLQKTVSDPNTGLYVKMEGSKKPSDVDFVKKGVYLSSKEMYDGMFQEYQSGNGYATNPTDQVTRSAWAREYDGTKWDWRNIFKTDFLLGEDNKIKAADDTNVLSYTLGSDGKYIPTIGHNGTTKVRVLGELIGNVYLEQTSDIIKFGQILFGSTDRTVSVGQLDKSFVISGKNNSSLKYLTSNGEYEVLHVGNYNSYISDINPENGFTLDQDSKIGYAGADFIKLVGSDFVLGSAQTTMTIDSNINKLVLDPMGSIKFNVGIDTERTVVSQSSNKIIFGDADAQNVLSTDFYVQGPASTLYKVWHQGMDAPSDGSFYARKNNQWEVITSGSGGSGNIPEVPQSGKAYARVNDDGVGAWQEVGGRDIQLGTNVAIRATTNGGVVNAISVDSASVTTHIGAASGFVKLEGVVNDFVLNRKISTALGSVIDRGASSLVIGDATNVVPVYSTGALYVGLVGSASKVWTDADDAPNDTNFYARKGKQWTLIHDGVDPNKDVVINSTKAYKIGTYDVAKVETVGVDKLMKIGDNTTFLEFAGKVTQMKITEVGANNSFGISTTISGQSVNMLSISQPTIEKFIQLGDSTVPIRVNATQMTINGDEILTKNEFEAPDDGNKYVRQDGEWTRAYYYRDFATDAPATPKEGDLFFEFIN
>ID:ATI17413.1 |[Aeromonas phage AS-szw]||_Aeromonas_phage_AS-szw_.gbk|fibritin neck whiske..|3126|MF498773(229957):94719-97844:1 ^^ Aeromonas phage AS-szw, complete genome.|neighbours:ID:ATI17412.1(1),ID:ATI17414.1(1)|neighbour_genes:short tail fibers pr..,hypothetical protein|
MEIIKPVLDDLKYTSDMPVAGSGQKQVEWIKNGEQLQGADPTIVGDKGGVLNRPSTQISANVETLDKNQETILSKMSEVIDKVNIHDDIINAGDGRDLYQRVGDLETEMDVHSGILEDIKETDVILDAKIQSISDNIGVGDPSLRFRTLRADDLHIKKMLGNYKDFDIDGVPSPGSLSSGVKGQIERNYNTGVNLDVRVTSLEKWWEDSTPASLREEVNQIRTELGQDPDPTRNIYSRIGDLEMADETNSPLVQELVEHTGYGEFPLQYLDVQTDSYQTVGNLYDYSLHVKKDVDYISGIAKQTEGLSDDLARSLGSASDSTLDTTAWGRINDLRVRMENNEGILGSSPLDGLQGKVKEVDQREKEHFEDLDGRVSSISTTVNVEYRTSIEDLQNTVGNPNTGLVIKVEGTKNVADDDYRRIGSYQASKDMYEQMYRDYKNGAGYIPNPTETRLGAVWSREYDGANWVWRDLFTTNFVVGDNNKITAIDGTTLVSYSTGSDGKYIPTFGHNGTTKLRIVGDIIGNISLDTTSDIRKYGKTILGSTDQTIKVGQSDKNIVMVGKDIDSFKYNTPTGEFDVLHIGNYKKYITDVNPENGFTLNQNAVIGYAGADVIKLDNTTINIGSANTNLAFKGNVSELIMDQDKAFKMNVGMGKHLNVVNNFGGILTYGDIETTNVFATDLYIQGTGVDRFKVWHQGMDAPADGSFYARKNNQWMVVEQGDSGTGIIGDAPQSGLAYARVNDDGVGFWQAVGERNITLAENVSIMAKTNSGTITAFTVDSATVTTRIGGTTGKINLRGTVSDFKLESKISTSYGSLLESTQTKIVIGDTTTPVNVYSTGNLFVGVGSDAKKVWTDAHDAPNNANFYARKGGQWTLIHDGIDPSKDVSVGETSDFIIGGYNVAKVDTVGVDKLMVIGDSRTFMKFDGKVTNLKLAEVGANNSFGITTQVNNVDKNIISISQPSTEKFIAIGDTDLPVRITASEVTINNDKVLTKDSFEAPADGNKYVRQDGQWTRAYYYGDFATDAPTSPKEGDVFFEFIN
>ID:ASU00183.1 |[Aeromonas phage AS-zj]||_Aeromonas_phage_AS-zj_.gbk|fibritin neck whiske..|3126|MF448340(229929):200311-203436:1 ^^ Aeromonas phage AS-zj, complete genome.|neighbours:ID:ASU00184.1(1),ID:ASU00182.1(1)|neighbour_genes:short tail fibers pr..,hypothetical protein|
MEIIKPVLDDLKYTSDMPVAGSGQKQVEWIKNGEQPQGADPYIVGDKGGVLNRPSTQISANVETLDKNQEKILSKMSEVIDKVNIHDDIINAGDGRDLYQRVGDLETEMDVHSGILEDIKETDVILDAKIQSISDNIGVGDPSLRFRTLRADDLHIKKMLGNYKDFDIDGVPSPGSLSSGVKGQIERNYNTGVNLDVRVTSLEKWWEDSTPASLREEVNQIRTELGQDPDPTRNIYSRIGDLEMADETNSPLVQELVEHTGYGEFPLQYLDVQTDSYQTVDNLYDYSLHVKKDVDYISGIAKQTEGLSDDLARSLGSASDSTLDTTAWGRINDLRVRMENNEGILGSSPLDGLQGKVKEVDQREKEHFEDLDGRVSSISTTVNVEYRTSIEDLQNTVGNPNTGLVIKVEGTKNVADDDYRRIGSYQASKDMYEQMYRDYKNGAGYIPNPTETRLGAVWSREYDGANWVWRDLFTTNFVVGDNNKITAIDGTTLVSYSTGSDGKYIPTFGHNGTTKLRIVGDIIGNISLDTTSDIRKYGKTILGSTDQTIKVGQSDKNIVMVGKDIDSFKYNTPTGEFDVLHIGNYKKYITDVNPENGFTLNQNAVIGYAGADVIKLDNTTINIGSANTNLAFKGNVGELIMDQDKAFKMNVGMGKHLNVVNNFGGILTYGDIETTNVFATDLYIQGTGVDRFKVWHQGMDAPADGSFYARKNNQWMVVEQGGSGTGIIGDAPQSGLAYARVNDDGVGFWQAVGERNITLAENVSIMAKTNSGTITAFTVDSATVTTRIGGTTGKINLRGTVSDFKLESKISTSYGSLLESTQTKIVIGDTTTPVNVYSTGNLFVGVGSDAKKVWTDAHDAPNNANFYARKGGQWTLIHDGIDPTKDVSVGETSDFIIGGYNVAKVDTVGVDKLMVIGDSRTFMKFDGKVTNLKLAEVGANNSFGITTQVNNVDKNIISISQPSTEKFIAIGDTDLPVRITASEVTINNDKVLTKDSFEAPADGNKYVRQDGQWTRAYYYGDFATDAPTSPKEGDVFFEFIN
>ID:NP_944095.1 |[Aeromonas virus Aeh1]||_Aeromonas_phage_Aeh1_.gbk|wac|3108|NC_005260(233234):140714-143821:1 ^GeneID:2658192^ Aeromonas phage Aeh1, complete genome.|neighbours:ID:NP_944094.1(1),ID:NP_944096.1(1)|neighbour_genes:gp12 short tail fibe..,hypothetical protein|
MAIEKVSQSQLPFVDGVPAVGQTRIDWIQNGEYTDGAVSATDNGGALNRASVKVQKNVDTINQELNKTKDSLSKVIDLAETHDRILNAQGDGTNLYDRVTAVEVVNKAQQDRLAKIETDEIEHVAGQEAINKRITDTVDPQITNIKKMLGNYKGFDQDGNPDINAPGLGVKGQVERNWENVVQHDNRIKSLESFWQGDTPDVLIRNTRDLRAEMGPSSEKTDKTIYQRVKESEDHVTTANKHLTDIDTAIGKIEFPAKYVTSTGTEVTAKDIWEYTKLVRGDVGANQNALNTAINDILLNKSDIKTMKEFDTSSGAKITNLESLVGLQPTDGMRGDIKALDLRESNNATRLEGMVKTVTDVVNLETTPAVRNLQEDMTKAKPDIYGTNVDTDTPIVKLGIKSTNKTMYEEMYLPFKSGSGFILDTSDQNVDSSFVRRYVDGKWEWKNLFSEDLVIGSNKSVRSFDGQRAVSFALRIDKPPVTVFGDDNTEIEIRGKITNEIDITGLKYKTSSVVHFTDTQDTFGKGQPVQFKVDGENALTVTYGGTVGTIVHSANIKNYVADIDPRTGFRLNRDTSVSAEVSIGNVNVIGTSFINKTVKLSDEGMTTQIEGEVSKIRMAIDAKYTGYSAGNILMNELGVSRYVANDYVEVGDSKASAALRTRGDDLKSVKVVAGTGNTLYTVWHDGLDAPKDDAMYARKNGVWTAFNPGGTGGGLADDAPDNGMPHVRVSTNGNAVWEALGSKDINLSPNIGIKFNTTDHGLVSAFSPLATGAISIGYDNSKSPITFKGRVQAFTLGNEQALMGLTTSDEVRTIVKVDFENDIMIGDENTAVYFGRQPFVDFNGSSHRVWHDGIDAPSDGSYYARNNGTWQKVFNGVDPTADVNTTGAFKSRGMNIGFTEQVGTDYIVQLGQSNQYTKLNGKVMDIMLAQPVDNGQTSIKGMLKGAELNVIAIKDNVAGNNHVIVGDASAEMRINCKEAYINGNTVITSAFDVPTDDKRYSRRNGKWIQSYYYGNFATNAPATPVEGDVFFEFVN
>ID:AUE22742.1 |[Aeromonas phage Ah1]||_Aeromonas_phage_Ah1_.gbk|wac_1|2649|MG250483(221116):128563-131211:1 ^^ Aeromonas phage Ah1, complete genome.|neighbours:ID:AUE22741.1(1),ID:AUE22743.1(1)|neighbour_genes:12_1,wac_2|
MAIEKPTQSQLPFVDGVPAVGQTRIDWIQNGEYTDGAVSATDNGGALNRASVKVQKNVNAINVELNKTKDSLSKVIDLAETHDRILNAQGDGTNLYDRMTAVETVNKTQQDILKRIEDDEIEHVAKTEAINKRITDTVDPQIVNIKKMLGNYKGFDQDGNPDVNAPGLGVKGQVERNWESSVQHENRIKSLESFWQGDTPDILIRNVRDIRSEIGPSSDKTDKTLYQRMKSSEDHVAEANKHLDDIDLSTGKIEFPIKYVNQAGTEITVNNIWEYTKLVRGDVGANQNLLNTTVNTVTKHTTDIKTLQDFDVSSDQRLDALESIVGVQPTDGLRGDVRALDLREANNASRLEGMVKTVTDLVNLETTPAVRDLQEDVAKLNPDVYGTGVDTDSDIVKLGIKTTNQRMYTEMYTPFKTGSGFILDTSDQNIDASFVRRYINNKWEWRNLFDSDLVIGSNRSLRNFDGQSAVSFNLRPGLAPVTIFGQENSEIEIKGTVLNEIDIPGVKFKTQEVIKFGDVRHIIGNNKPIEFKIDTGSSLVVRFGTNVGTVIHSLNLKDYVADIDPRTGFRLNRDVGITADTTLGNKNVIKSGFLNKTVTVSDEGMLTEFAGEVSKIRLAIGANYTGYTDANVLINEVGASVFATKDYVEVGDTKASPALRTFGDDLRSVKVVAGSANTLYTVWHDGLDAPKDGAFYARKDGAWTAFNPGGNGQGLADDAPNNGLPHVRVTTNGNSVWEALGSKNINLSPNVAINFNTTDHGLVSAFAPLATGAISIGYDNSKSPITFKGRVQSFTMGNEQALLGLTTSDEIRTIVKVDFENNIVLGDETPQFISVNSRLLISITDLTKYGMTVSMHLAIKNTMHVVTATGQKCSTVLTQMPM
>ID:QAX98460.1 |[Aeromonas phage AsFcp_2]||_Aeromonas_phage_AsFcp_2_.gbk|fibritin neck whiske..|3108|MH791401(219171):76308-79415:1 ^^ UNVERIFIED: Aeromonas phage AsFcp_2, complete genome.|neighbours:ID:QAX98459.1(1),ID:QAX98461.1(1)|neighbour_genes:baseplate wedge subu..,hypothetical protein|
MAIEKPTQSVLPYVDGVPAVGQTRIDWIQNGEYTDGAVSATDNGGALNRASVKVQKNVEKINVELNKSKDSLGKTIDLVEAHDRIINAQGDGTNLYDRVTAVENINKTQQDRLTKIEQDEITHVAGHEAINKRITETVDPQIVNIKKMLGNYKGFNQDGDPDVNAPGLGVKGQVERNWENVVKHENRLSSLEQYWQGDTPDILIRNTRDLRAEIGPSAEKTDKTIYQRVKTAEDHVGGANKHLGDLDIATGKIDFPIKYVTQSGTEVTVNNIWEYTKVVRGDVGANQNILNQTVNDVTANKADIKKLKDDGVTLDSRLDNMETIVGLQPTDGMRGDIKALDLRETNNTTRLEGLVKTVTDTLNLETTPTVRDLQEDAAKLKPDVYGTNVEADPAVTKLGIKSTNKSMYEEMYIPFKTGSGFILDTDDQNVDAAFVRRYVDNKWIWKNVFSDDLVIGSNRGLRSFDGQRAVSFSLRLDKPPVTVLGQENTDVEIRGKVNNEIDVAGLKYGTKTVAKFGDAQDTFGKGVPVKFLIDDAASLTVDYAGKTGTVVHSLNIKDFVSDIDPRVGFRLNRDKKIMGETAVGDINIIGSSFIDKTVRISQDGAVTSIDGEVNKIRLAIDAKYTGYTFGNILVNQIGATRYSANDYVEVGDTKTRTALRTNGDDLKSIKVVSGTSNTLYTVWHDGLDAPKDDAMYARKNGVWTAFNVGGAGGGLADDAPNNGLPHVRVSTNGNATWEALGSKDIAMSSNMGIKFNTTDHGLVYALNPMSTGAIAIGYDNSKSPIIFKGRLQTMTLGNEQALVGLTTSDEARTIVKVDFENDIVLGDENTAVYFERQPFVGFNAKSYRVWHDGIDAPSDGEYYARRQGNWQKVFNGVDPDSDVNTKKAFKSNDINVGSAELVGVDYIVHVGQSNQYTKIEGKVLDFKLAQPVQNGQTAITGMLKGAEVNVIAIKDNVAGNSHVVLGDATTEVRINCVDAYVNGNKVVTSAFDVPENGTRYSRRNGAWVQSYYYGDFATNAPANPIEGDVFFEFVN
>ID:QAX97853.1 |[Aeromonas phage Asswx_1]||_Aeromonas_phage_Asswx_1_.gbk|fibritin neck whiske..|3126|MH791398(229103):102408-105533:1 ^^ UNVERIFIED: Aeromonas phage Asswx_1, complete genome.|neighbours:ID:QAX97852.1(1),ID:QAX97854.1(1)|neighbour_genes:short tail fibers pr..,hypothetical protein|
MEIIKPVLDDLKYTSDMPVAGSGQKQVEWIKNGEQPQGADPYIVGDKGGVLNRPSTQISANVETLDKNQEKILSKMSEVIDKVNIHDDIINAGDGRDLYQRVGDLETEMDVHSGILEDIKETDVILDAKIQSISDNIGVGDPSLRFRTLRADDLHIKKMLGNYKDFDIDGVPSPGSLSSGVKGQIERNYNTGVNLDVRVTSLEKWWEDSTPASLREEVNQIRTELGQDPDPTRNIYSRIGDLEMADETNSPLVQELVEHTGYGEFPLQYLDVQTDSYQTVDNLYDYSLHVKKDVDYISGIAKQTEGLSDDLARSLGSASDSTLDTTAWGRINDLRVRMENNEGILGSSPLDGLQGKVKEVDQREKEHFEDLDGRVSSISTTVNVEYRTSIEDLQNTVGNPNTGLVIKVEGTKNVADDDYRRIGSYQASKDMYEQMYRDYKNGAGYIPNPTETRLGAVWSREYDGANWVWRDLFTTNFVVGDNNKITAIDGTTLVSYSTGSDGKYIPTFGHNGTTKLRIVGDIIGNISLDTTSDIRKYGKTILGSTDQTIKVGQSDKNIVMVGKDIDSFKYNTPTGEFDVLHIGNYKKYITDVNPENGFTLNQNAVIGYAGADVIKLDNTTINIGSANTNLAFKGNISELVMDQDKAFKMNVGMGKHLNVVNNFGGILTYGDIETTNVFATDLYIQGTGVDRFKVWHQGMDAPADGSFYARKNNQWMVVEQGGSGTGIIGDAPQSGLAYARVNDDGVGFWQAVGERNITLAENVSIMAKTNSGTITAFTVDSATVTTRIGGTTGKINLRGTVSDFKLESKISTSYGSLLESTQTKIVIGDTTTPVNVYSTGNLFVGVGSDAKKVWTDAHDAPNNANFYARKGGQWTLIHDGIDPTKDVSVGETSDFIIGGYNVAKVDTVGVDKLMVIGDSRTFMKFDGKVTNLKLAEVGANNSFGITTQVNNVDKNIISISQPSTEKFIAIGDTDLPVRITTSEVTINNDKVLTKDSFEAPADGNKYVRQDGQWTRAYYYGDFATDAPTSPKEGDVFFEFIN
>ID:QAY01297.1 |[Aeromonas phage Aswh_1]||_Aeromonas_phage_Aswh_1_.gbk|fibritin neck whiske..|3123|MH791414(229730):132932-136054:-1 ^^ UNVERIFIED: Aeromonas phage Aswh_1, complete genome.|neighbours:ID:QAY01296.1(-1),ID:QAY01298.1(-1)|neighbour_genes:hypothetical protein,short tail fibers pr..|
MGIIKPSLDDLKFKSDVPPAGSGQQQVDWIKNGENPEGANPLIVGDKGGNLNRPSVQIEENVEILDLNQDKMLTKVNEIIDKVNIHDEIINAGDGMDLYERVDVLEGKATSHDQEIATIKETDILLDAQIRSISDNIGVGDPSLRFRTLRADDLHIKQMLGNYSGFDIDGMPSPGTLASGVKGQVERNYNTGVNLDVRVTSLEKWWEDSTPASLREEVNQIRIELGDDYDPTRTIYGRLSKLEFADEINTPLVEELSIHTGYGEFPLQYIDVETDTYVTVPNLYEYVIHTKKDIDYIGNMSKQTSNLADDLHRSLGSASDSNLDTTAWGRINDLRIRVSKNEQVLGGSPLDGLQGKVKEIDQREAEHFSNLDGRVSGISDTVNVEYRTAIEDLQNTVGNPSTGLYVKVEGTNSPADEEFRKKGVYRAAKEMFDGMYSEYKNGVGYVSNPSSQQLGAVWSREFDGTNWFWRDLFTTNFVVGDSKKITAIDGTALVSYSTGSDGNYIPTFGHTGATKIRIVGDIIGNLSLDTTSDLRKYGKILLGATDQTVKLGQNDKNTVLIGKDVNALKFGNGVDEYDVLHIGNYKSYITDINPEKGFTLEQDAKIGYAGADVIKLTSGKIQFGSSNANISFLSKIDNLIMDQSTSIKMNVGMGVNYSVVSNTSDSLIFGDTNCTNILAKDFYVQGPGVEKYRVWHQGMDAPADGSFYARKNNQWMVVTDGGGGGGTGGIDDAPQSGLPYVRVNDDGTGFWQAVGERDFTLAENVSILARTNGGVVTAMTVDAATVTTKIGANTGKLSLRGTVSNFLLDSKISTANGVLIEYKSPTGINIGDATSPKPVNVYGSLTVNSSRVWTDAIDAPNDANFYARKGGQWTLIHDGIDPDKDVSVNLNSDFIIGGYNVAKIDTVGADKLMTIGDSRVFVELAGKVTTIKLAEVGANRSFGISTTINNVSKNIISIEQPDTEKHIALGDSTLPTRISATEVTINNDKVLTAQSFEAPNDGNKYVRQSGQWVRAYYYGDFATDAPATPKEGDVFFEFIN
>ID:YP_007010350.1 |[Aeromonas phage CC2]||_Aeromonas_phage_CC2_.gbk|wac|3126|NC_019538(231743):165577-168702:-1 ^GeneID:14016550^ Aeromonas phage CC2, complete genome.|neighbours:ID:YP_007010349.1(-1),ID:YP_007010351.1(-1)|neighbour_genes:hypothetical protein,short tail fibers|
MEIIKPVLDDLKYTSDMPVAGSGQKQVEWIKNGEQPQGADPTIVGDKGGVLNRPSTQISANVETLDKNQETILSKMSEVIDKVNIHDDIINAGDGRDLYQRVGDLETEMDVHSGILEDIKETDVILDAKIQSISDNIGVGDPSLRFRTLRADDLHIKKMLGNYKDFDIDGVPSPGSLSSGVKGQIERNYNTGVNLDVRVTSLEKWWEDSTPASLREEVNQIRTELGQDPDPTRNIYSRISDLEMADETNSPLVQELVEHTGYGEFPLQYLDVQTDSYQTVGNLYDYSLHVKKDVDYISGIAKQTEGLSDDLARSLGSASDSTLDTTAWGRINDLRVRMENNEGILGSSPLDGLQGKVKEVDQREKEHFEDLDGRVSSISTTVNVEYRTSIEDLQNTVGNPNTGLVIKVEGTKNVADDDYRRIGSYQASKDMYEQMYRDYKNGAGYIPNPTETRLGSVWSREYDGANWVWRDLFTTNFVVGDNNKITAIDGTTLVSYSTGSDGKYIPTFGHNGTTKLRIVGDIIGNISLDTTSDIRKYGKTILGSTDQTIKVGQSDKNIVMVGKDIDSFKYNTPTGEFDVLHIGNYKKYITDVNPENGFTLNQNAVIGYAGADVIKLDNTTINIGSANTNLAFKGKVSELVMDQDKAFKMNVGMGKHLNVVNNFGGILTYGDVETTNVFATDLYIQGTGVDRFKVWHQGMDAPADGSFYARKNNQWMVVEQGGSGTGIIGDAPQSGLAYARVNDDGVGFWQAVGERNITLAENVSIMAKTNSGTITAFTVDSATVTTRIGGTTGKINLRGTVSDFKLESKISTSYGSLLESTQTKIVIGDTATPVSVYSTGNLFVGVGSDAKKVWTDAHDAPNNANFYARKGGQWTLIHDGIDPTKDVSVGETSDFIIGGYNVAKVDTVGVDKLMVIGDSRTFMKFDGKVTNLKLAEVGANNSFGITTRVNNVDKNIISISQPSTEKFIAIGDTGLPVRITASEVTINNDKVLTKDSFEAPADGNKYVRQDGQWTRAYYYGDFATDAPTSPKEGDVFFEFIN
>ID:YP_009011630.1 |[Aeromonas phage PX29]||_Aeromonas_phage_PX29_.gbk|wac|3108|NC_023688(222006):126683-129790:1 ^GeneID:18560125^ Aeromonas phage PX29, complete genome.|neighbours:ID:YP_009011629.1(1),ID:YP_009011631.1(1)|neighbour_genes:12,hypothetical protein|
MAIEKPTQSVLPYVDGVPAVGQTRIDWIQNGEYTDGAVSATDNGGALNRASVKVQKNVEKINVELNKSKDSLGKTIDLVEAHDRIINAQGDGTNLYDRVTAVENINKTQQDRLTKIEQDEITHVAGHEAINKRITETVDPQIVNIKKMLGNYKGFNQDGDPDVNAPGLGVKGQVERNWENVVKHENRLSSLEQYWQGDTPDILIRNTRDLRAEIGPSAEKTDKTIYQRVKTAEDHVGGANKHLGDLDIATGKIDFPIKYVTQSGTEVTVNNIWEYTKVVRGDVGANQNILNQTVNDVTANKADIKKLKDDGVTLDSRLDNMETIVGLQPTDGMRGDIKALDLRETNNTTRLEGLVKTVTDTLNLETTPAVRDLQEDAAKLKPDVYGTNVEADPAVTKLGIKSTNKSMYEEMYIPFKTGSGFILDTDDQNVDAAFVRRYVDNKWIWKNLFSDDLVIGSNRGLRSFDGQRAVSFSLRLDKPPVTVLGQENTDVEIRGKVNNEIDVAGLKYGTKTVAKFGDAQDTFGKGVPVKFLIDDAASLTVDYAGKTGTVVHSLNIKDFVSDIDPRVGFRLNRDKKIMGETAVGDINIIGSSFIDKTVRISQDGAVTSIDGEVNKIRLAIDAKYTGYTFGNILVNQIGATRYSANDYVEVGDTKTRTALRTNGDDLKSIKVVSGTSNTLYTVWHDGLDAPKDDAMYARKNGVWTAFNVGGAGGGLADDAPNNGLPHVRVSTNGNATWEALGSKDIAMSSNMGIKFNTTDHGLVYALNPMSTGAIAIGYDNSKSPIIFKGRLQTMTLGNEQALTGLTTSDEARTIVKVDFENDIVLGDENTAVYFGRQPFVDFNAKSYRVWHDGIDAPSDGEYYARRQGNWQKVFNGVDPDSDVNTKKAFKSNDINVGSAELVGVDYIVHVGQSNQYTKIEGKVLDFKLAQPVQNGQTAITGMLKGAEVNVIAIKDNVAGNSHVVLGDATTEVRINCVDAYVNGNKVVTSAFDVPKNGTRYSRRNGAWVQSYYYGDFATNAPANPIEGDVFFEFVN
>ID:YP_003969290.1 |[Aeromonas phage phiAS5]||_Aeromonas_phage_phiAS5_.gbk|Wac fibritin neck wh..|2772|NC_014636(225268):2-2773:1 ^GeneID:9861751^ Aeromonas phage phiAS5, complete genome.|neighbours:start(),ID:YP_003969291.1(1)|neighbour_genes:start(),hypothetical protein|
MAKIEADEIEHVAKTEAINKRITDTVDPQITNIKKMLGNYKGFDQDGNPEVNAPGLGVKGQVERNWESVVQHDNRLKSLESFWQGDTPDILIRNVRDIRAEIGPSAEKTDKTIYQRVKTSEEHVDVANKHLEDIDKSIGKIEFPIKYVTQAGTEVTVNNIWEYTKLVRGDVGANQNLLNTTVNQVNTNKTDIIAMKELDTQHGSRLDNVESLVGLQPTDGMRGDIKALDLRESNNTSRLEGMVKTVTDVVNLETTPAVRNLQEDMTKAKPDIYGTNVDTDIPVVKLGIKATNKLMYEEMYVPFKSGSGFILDTSDQNIDSSFVRKFVNGKWEWKNLFGEDLVIGSNKSVRSFDGQRAVSFNLRLDKPPVTIFGDDNTDVEIRGKIGNEIDVPGLKYKTITVAQFTDTQDTFGKDKPIQFKIDGENSLTVAYGGSVGTVIHSANIKNYVADIDPRTGFRLNRDTAISADVSLGNKNVIGTSFINKTIKISDEGMITEIDGEVSKIRMAIDAKYTGYSAGNILMTELGVSRYLTNDYVEVGDSKASAALRTRGDDMRSVKVVVGTGNTLYTVWHDGLDAPKDGAMYARKDGIWTAFNPGGAGGGLADDAPDNGMPHVRVSTNGNAVWEALGSKDINLSPNIGIKFNTTDHGLVSAFTPLSTGAISIGYDNSKSPITFKGRVQGFTLGNEQALMGLTTSDEVRTIVKVDFENDIMIGDENTAVYFGRQPFVDFGGASHRVWHDGIDAPSDGSYYARNNGAWQRVFNGVDPTADVNTTGAFKSRGMNIGFAEQVGVDYIVQIGQSNQYTKLNGKVMDITLAQPVENGQTSIKGMLKGAELNVIAIKDNVAGNSHVVVGDASTELRMNCKEAYINGNTVVTSAFDVLTDDKRYSRRNGEWVQSYYYGNFATNAPATPVEGDVFFEFVN
>ID:YP_803102.1 |[Escherichia virus RB32]||_Bacteriophage_RB32_.gbk|wac|1458|NC_008515(165890):89673-91130:1 ^GeneID:4405479^ Bacteriophage RB32, complete genome.|neighbours:ID:YP_803101.1(1),ID:YP_803103.1(1)|neighbour_genes:12,13|
MIELKDLPFVDSVPGEGQERISWIKNGEEILGASTKYGNDGSMNRPTVSVFKNVEVLDENVGILKTAIETSQKDIKTIQGVLDVSGDIEALSQISVNKNDISNLKTLTNEHTDILTGTNNTVDKIIADIGPFNDEENSVYRTIRNDLLWIKQELGQYSGQDINGLPVVGNASTGMKHRIITNSTLLSSQGIRLSELENKFTESDVGSLTVEVGKLRDELGNKPVDFGPNIYNRLNTIDDKQTLINSDIAEIKSSIGYPENVSIITEINNNKSSIESINNELNQSEGVKQRLTAIETSIGSDDIPSSIKGKIKNHTTSIESLNGIVGENTSSGLRANVSWLNQIVGTDSSGGQPSPSGSLLNKVSVLEGEVSVLNNNVQNIQVEIGNNRTGIKGQVIELTSLINGNNPDGSTVEERGLTNSVKTNETNIAAVTHEVNTAKDNISSLQSSVQALQEAGYIPEAPKDGQAYVRKDGEWVLLSTFLSPA
>ID:YP_009218800.1 |[Citrobacter phage IME-CF2]||_Citrobacter_phage_IME-CF2_.gbk|neck whiskers|2289|NC_029013(177688):174109-176397:-1 ^GeneID:26645015,SEED:fig|1527524.5.peg.277^ Citrobacter phage IME-CF2, complete genome.|neighbours:ID:YP_009218799.1(-1),ID:YP_009218801.1(-1)|neighbour_genes:head completion neck..,tail fibers|
MISKLNPLPKIPFVDGVPSDTTQTPINWIINGETLDGAKTKVTNEGSLNRCGVLVQKNAVQLETNTITQTAKINEVIDQVNLISENLAAISDESVIDKLDQVVADVEVLKVDMTAVQGSTASNTLKIQDLDKEIGTWDASTDPKHRTIRKDIIFLKGEMGAYPGFNENGDVDPTSTGSGMKYKIMTNAQAISIHEGRITRLEDDWANSDVGHLTDEVTDLRNEMGPKHLATFESVYVRLNTIGTEITGINSELTSINQYIGRTGTGGTGSISARMTTAESNIATLQTQMNDSATGVLPRVISLENAVGNSQIPGSIRYDISAIKRDIGDINMIVGESSDDGLRGEMAQVMTDIGTDSQPTSIKGRLLNVENTQRDDHQKLIDVESVVGNTSSGLVAANIAMGKAVYGDATSSDPFLKDGIQKTARDSKAAIGVNTTGSETGIYKLISDLTARVAALESGTGGELEQRVSDLETNKASHQDVANALVPYITEAEADVKYEPKKIPLSFTQNLVGRGDYIEGDDISFMVTVTGGKLPYVYQWKKGTADVGTNASSILIQSITSADAGVYKVVVTDADNTVITSDEVTVAVYPVPQFDTNLADKSVVDGDPLTLEVVYSGGKPPYTYEWFKDNSVISGETSATFTKSAVTSADAGEYYVSVTDAMNNQNDSVKATVTVTPRPALAFTTDLSATKSYSTGANMDLAVVVTGGKTPYTYKWFKDTAEISGQTGASLTTVAEDGVYKVEVTDALTTKITSTECTVTVA
>ID:YP_009195022.1 |[Citrobacter phage Margaery]||_Citrobacter_phage_Margaery_.gbk|fibritin neck whiske..|2289|NC_028755(178182):119696-121984:1 ^^ Citrobacter phage Margaery, complete genome.|neighbours:ID:YP_009195021.1(1),ID:YP_009195023.1(1)|neighbour_genes:short tail fiber pro..,neck protein|
MISKLNPLPKIPFVDGVPTDTTQTQINWIVNGETLDGAKTKTTNEGSLNRCGVLVQKNAVQLEANTTTQTSKINEVIDQVNLITENLAAISDDSVIDKLDKVVADVDVLKVDMSAVQATTASHTLKIQDIEKEIGVWDASTDPKHRTIRKDIIFLKDELGAYPGFNEDGDVDPSSTGSGVKYKVMANAQAVSIHEARITKLEDDWVNSDVGHLTDEVTDLRNEMGPKHLATFESVYVRLNGIGGDITGINTELSNINTYIGRTGSGGSGSIDSRMETAETNITTLQTQMNDPVVGVLPRVILLESAVGNSQVPGSIRYDISTMKRSISDLNMIVGETSDDGLRGEMAQVMTDIGTDSQPTSIKGRLLNVENTQRDDHQALIDVTAIVGNTSTGLVAANIAMGKAVYGDATSSDPFLKDGIQKTARDNKTAIGVNTTGSETGIYKLISDLTARVAALEAGGGGNVEQRLDDLEQNKASHQDVTDALVPYITEVEADNKYEAKKVPLSFTQNLVGRNDYIEGDDISLTVTVTGGKLPYVYQWKKGTENIGTDSPSVMIQNITTSDSGVYKVVVTDAENTVITSDELDITVHTVPQFDTNLSDISVVDGDPLTLEVVFSGGKTPYTYVWHKDGSVLTGETGSSIVKSAATSADAGDYYVTVTDAMNSTNDSATATVTVTTRPALAFTTDLPATKSYTTGDNMDLAVVVTGGKTPYTYKWFKDTVEVAGETGASLATVAEAGVYKVEVTDALSTKITSAECTVTVA
>ID:AYJ73066.1 |[Citrobacter phage Maroon]||_Citrobacter_phage_Maroon_.gbk|fibritin neck whiske..|2289|MH823906(178830):120111-122399:1 ^^ Citrobacter phage Maroon, complete genome.|neighbours:ID:AYJ73065.1(1),ID:AYJ73067.1(1)|neighbour_genes:short tail fibers pr..,neck protein|
MISKLNPLPKIPFVDGVPTDTTQTQINWIVNGETLDGAKTKTTNEGSLNRCGVLVQKNAVQLEANTTTQTSKINEVIDQVNLITENLAAISDDSVIDKLDKVVADVDVLKVDMSAVQATTASHTLKIQDIEKEIGVWDASTDPKHRTIRKDIIFLKDELGAYPGFNEDGDVDPSSTGSGVKYKVMANAQAVSIHEARITKLEDDWVNSDVGHLTDEVTDLRNEMGPKHLATFESVYVRLNGIGGDITGINTELSNINTYIGRTGSGGSGSIDSRMETAETNITTLQTQMNDPVVGVLPRVILLESAVGNSQVPGSIRYDISTMKRSISDLNMIVGETSDDGLRGEMAQVMTDIGTDSQPTSIKGRLLNVENTQRDDHQALIDVTAIVGNTSTGLVAANIAMGKAVYGDATSSDPFLKDGIQKTARDNKTAIGVNTTGSETGIYKLISDLTARVAALEAGGGGNVEQRLDDLEQNKASHQDVTDALVPYITEVEADNKYEAKKVPLSFTQNLVGRNDYIEGDDISLTVTVTGGKLPYVYQWKKGTENIGTDSPSVMIQNITTSDSGVYKVVVTDAENTVITSDELDITVHTVPQFDTNLSDISVVDGDPLTLEVVFSGGKTPYTYVWHKDGSVLTGETGSSIVKSAATSADAGDYYVTVTDAMNSTNDSATATVTVTTRPALAFTTDLPATKSYTTGDNMDLAVVVTGGKTPYTYKWFKDTVEVAGETGASLATVAEAGVYKVEVTDALSTKITSAECTVTVA
>ID:YP_009203898.1 |[Citrobacter phage Merlin]||_Citrobacter_phage_Merlin_.gbk|fibritin neck whiske..|1392|NC_028857(172733):93036-94427:1 ^GeneID:26648109^ Citrobacter phage Merlin, complete genome.|neighbours:ID:YP_009203897.1(1),ID:YP_009203899.1(1)|neighbour_genes:short tail fibers,neck protein|
MELKDLPYVNGLPAEGQQRINWIKDGEPLNGASTKYGFDGQLNRGPNQVQMNVVVLDENIRLVAEATNKHTAEIETINSILAVSENIDAMTQIGKNTESIERIDTTLAENKVSLTDLDNRVDSIETDIGTYNPSLDTFYRPVRGDLYWIKKEMGQYPGQDINGQSVQGTEATGMKRRIIDNSSAISRTIERVGILEDQFNDSDVGSLTIEVTNLRKELGPRSSSTVDNVYTRLNRMNASINGVSLSMEDVMDSIGMNDGVSNINALVQTNITSINLINNKLSGQNGVIPRLDSIEQQIGVPSAPLTINGKIKTNTDSIATLQQIVGADTSSGLRGQVAWINQVVGIVPEGTQPPQTSLIFKMTAMEQQQSTMNDSIQDLQVEIGNNNEGLKGQVLRLSNQMNGTNPNSPNIETAGVLNTLNKHQTRINQLESAAVTYIPEAPRDGKAYVRKDGAWVDLETLLP
>ID:YP_009097809.1 |[Citrobacter phage Miller]||_Citrobacter_phage_Miller_.gbk|whisker protein|2289|NC_025414(178171):120662-122950:1 ^InterPro:IPR003599,InterPro:IPR007110,InterPro:IPR012284,InterPro:IPR012473,InterPro:IPR013783^ Citrobacter phage Miller, complete genome.|neighbours:ID:YP_009097808.1(1),ID:YP_009097810.1(1)|neighbour_genes:short tail fiber pro..,neck protein|
MISKLNPLPKIPFVDGVPSDTTQTPINWIINGETLDGAKTKVTNEGSLNRCGVLVQKNAVQLETNTITQTAKINEVIDQVNLISENLAAISDESVIDKLDQVVADVEVLKVDMTAVQGSTASNTLKIQDLDKEIGTWDASTDPKHRTIRKDIIFLKGEMGAYPGFNENGDVDPTSTGSGMKYKIMTNAQAISIHEGRITRLEDDWANSDVGHLTDEVTDLRNEMGPKHLATFESVYVRLNTIGTEITGINSELTSINQYIGRTGTGGTGSISARMTTAESNIATLQTQMNDSATGVLPRVISLENAVGNSQIPGSIRYDISAIKRDIGDINMIVGESSDDGLRGEMAQVMTDIGTDSQPTSIKGRLLNVENTQRDDHQKLIDVESVVGNTSSGLVAANIAMGKAVYGDATSSDPFLKDGIQKTARDSKAAIGVNTTGSETGIYKLISDLTARVAALESGTGGELEQRVSDLETNKASHQDVANALVPYITEAEADVKYEPKKIPLSFTQNLVGRGDYIEGDDISFMVTVTGGKLPYVYQWKKGTADVGTNASSILIQSITSADAGVYKVVVTDADNTVITSDEVTVAVYPVPQFDTNLADKSVVDGDPLTLEVVYSGGKPPYTYEWFKDNSVISGETSATFTKSAVTSADAGEYYVSVTDAMNNQNDSVKATVTVTPRPALAFTTDLSATKSYSTGANMDLAVVVTGGKTPYTYKWFKDTAEISGQTGASLTTVAEDGVYKVEVTDALTTKITSTECTVTVA
>ID:YP_009146612.1 |[Citrobacter phage Moon]||_Citrobacter_phage_Moon.gbk|fibritin neck whiske..|1392|NC_027331(170341):92180-93571:1 ^GeneID:24721778,InterPro:IPR012284,InterPro:IPR012473^ Citrobacter phage Moon, complete genome.|neighbours:ID:YP_009146611.1(1),ID:YP_009146613.1(1)|neighbour_genes:short tail fiber,neck protein|
MELKDLPYVNGLPDEGQQRINWIKDGEPLKGASTKYGFDGDLNRGPNQVQSNVVVLDENIRLVATEVVKHTAEIETINSVLAVSGNVDALAQIGKNTQDIKSIELKMTDFKTSVVDLDVRVTKIEKDIGTFNPLVDTLYRPVRDDLLWIKREMGQYPGQDINGQSLQGSIATGMKRRIIDNSTAINRTINRLTTLENQFTNSDVGALSIEVSNLRSEMGPRGSATADSVYTRLSRMNTSVNGLLISMEDVMDSIGLNEGVPSLITLVRKNTTDIATNNNKISGPNGAIPRIESIEQQIGVPSAPTTINGKIKTNTDSIGNLYSIVGGDTSSGLRGQVAWINQVVGIVPEGTQPPQSSLIFRMNSMEQQQSVMNDSIQDIQVEIGNNNEGLKGQVLRLSNQMNGTNPNSPNIETAGVLNTLNKHQTRITQLETTAATYIPEAPRDGKAYVRKDGSWVDLETLLP
>ID:YP_009285741.1 |[Citrobacter phage vB_CfrM_CfP1]||_Citrobacter_phage_vB_CfrM_CfP1_.gbk|neck whiskers protei..|2289|NC_031057(180219):122627-124915:1 ^GeneID:29079550^ Citrobacter phage vB_CfrM_CfP1, complete genome.|neighbours:ID:YP_009285740.1(1),ID:YP_009285742.1(1)|neighbour_genes:tail fibers protein,head completion prot..|
MISKLNPLPKIPFVDGVPSDTTQTPINWIINGETLDGAKTKVTNEGSLNRCGVLVQKNAVQLETNTITQTAKINEVIDQVNLISENLAAISDESVIDKLDQVVADVEVLKVDMTAVQGSTASNTLKIQDLDKEIGTWDASTDPKHRTIRKDIIFLKGEMGAYPGFNENGDVDPTSTGSGMKYKIMTNAQAISIHEGRITRLEDDWANSDVGHLTDEVTDLRNEMGPKHLATFESVYVRLNTIGTEITGINSELTSINQYIGRTGTGGTGSISARMTTAESNIATLQTQMNDSATGVLPRVISLENAVGNSQIPGSIRYDISAIKRDIGDINMIVGESSDDGLRGEMAQVMTDIGTDSQPTSIKGRLLNVENTQRDDHQKLIDVESVVGNTSSGLVAANIAMGKAVYGDATSSDPFLKDGIQKTARDSKAAIGVNTTGSETGIYKLISDLTARVAALESGTGGELEQRVSDLETNKASHQDVANALVPYITEAEADVKYEPKKIPLSFTQNLVGRGDYIEGDDISFMVTVTGGKLPYVYQWKKGTADVGTNASSILIQSITSADAGVYKVVVTDADNTVITSDEVTVAVYPVPQFDTNLADKSVVDGDPLTLEVVYSGGKPPYTYEWFKDNSVISGETSATFTKSAVTSADAGEYYVSVTDAMNNQNDSVKATVTVTPRPALAFTTDLSATKSYSTGANMDLAVVVTGGKTPYTYKWFKDTAEISGQTGASLTTVAEDGVYKVEVTDALTTKITSTECTVTVA
>ID:SCN45856.1 |[Cronobacter phage Pet-CM3-4]||_Cronobacter_phage_Pet-CM3-4_.gbk|Phage fibritin neck ..|1434|LT614807(171975):94705-96138:1 ^^ Cronobacter phage Pet-CM3-4 genome assembly, chromosome: I.|neighbours:ID:SCN45855.1(1),ID:SCN45857.1(1)|neighbour_genes:Phage short tail fib..,T4-like phage head c..|
MSTIDLTPLPYVNGLPDEGQSRVNWIKNGEELTGASTKNGVDGNLNRGPVQVQQNVEVLDGNIVVVRNSLEQSNVRIKNVEDALGVIGDVDVVKQIGLNTSAIKVLQSDTEGLKTTSDDHGLRITHIEEDVGEYDPSRDSVYRPVREDLLWIKTELGAYPGQDINGMSIPMAPALGLKKRVIDTAKAVNDNSIRITNIEKQFNDSDVGSLTIEVQNLRNEMGPRASAGIDNVYVRLNKMNGTISTLAMDMENVLDSIGYNNGVINLYGLVVINRDAIAEVNRKLSDPTVGLIPRVDLIESAIGKDSQPSSINGRIKINRDEITALKSIVGADTSSGLRGQVAWINQVVGINESGTPAPSNSLIGQINTLTTMQNQMANTIQDIQVDIGNNNEGLKGQVIRLNSLVMGTNPNGATVEERGLLNVAKAQDTDISNIKTEIQNLIPEAPRDGKAYVRKDGAWVDLDTILNPPAPEPGPEA
>ID:YP_006986476.1 |[Cronobacter phage vB_CsaM_GAP161]||_Cronobacter_phage_vB_CsaM_GAP161_.gbk|whisker protein|2040|NC_019398(178193):119318-121357:1 ^^ Cronobacter phage vB_CsaM_GAP161, complete genome.|neighbours:ID:YP_006986475.1(1),ID:YP_006986477.1(1)|neighbour_genes:short tail fiber pro..,neck protein|
MISKLNPLPKIPFVDGVPTDTTQTQINWIVNGETLDGAKTKTTNEGSLNRCGVLVQKNAVQLEANTTTQTSKINEVIDQVNLITENLAAISDESVIDKLDKVVADADVLKVDMSSVQATTASHTLKIQDIEKEIGVWDATTDPKHRTIRKDIIFLKGELGAYPGFNEDGDVDPSSTGSGVKYKVMANAQAVSIHEARITKLEDDWVNSDVGHLTDEVTDLRNEMGPKHLATFESVYVRLNHIGDDITGINTELSNINTYIGRTGTGGSGSIDSRMKAAETNIVTLQTQMNDPVVGVLPRVILLESAVGNSQVPGSIRYDISTMKRSISDLNMIVGETSDDGLRGEMAQVMTDIGTDSQPTSIKGRLLNVENTQRDDHQVLVDLTSIVGNTSSGLVAANIAMGKAVYGDATSSDPFLKDGIQKTASDNKTAIGVKTAGSETGIYKLIADLTTRVAALEAAGGGGNVEQRLNDLEQNKASHQDVADSLVPYITEVEADAKYEAKKIPLSFTQNLVGRTDYIEGDDISLSVAVTGGKLPYVYQWKKGTENIGTDSQSVMIQNITSSDSAVYKVVVTDAENTVITSDELDITVYPVPKFDTNLSDVSVVEGDPLTLEVVFSGGKTPYTYVWHKDGSVLTGQTGSSIVKSAATSADAGDYYVTVTDAMNSTNDSATATVTVTVA
>ID:AOG16332.1 |[Cronobacter phage vB_CsaM_leB]||_Cronobacter_phage_vB_CsaM_leB_.gbk|fibritin neck whiske..|2289|KX431559(177907):118902-121190:1 ^^ Cronobacter phage vB_CsaM_leB, complete genome.|neighbours:ID:AOG16331.1(1),ID:AOG16333.1(1)|neighbour_genes:short tail fiber pro..,neck protein|
MISKLNPLPKIPFVDGVPTDTTQTQINWIVNGETLDGAKTKTTNEGSLNRCGVLVQKNAVQLEANTTTQTSKINEVIDQVNLITENLAAISDDSVIDKLDKVVADVDVLKVDMSAVQATTASNTLKIQDIEKEIGVWDASTDPKHRTIRKDIIFLKDELGAYPGFNEDGDVDPSSTGSGVKYKVMANAQAVSIHEARITKLEDDWVNSDVGHLTDEVTDLRNEMGPKHLATFESVYVRLNGIGGDITGINTELSNINTYIGRTGSGGSGSIDSRMETAETNITTLQTQMNDPVVGVLPRVILLESAVGNSQVPGSIRYDISTMKRSISDLNMIVGETSDDGLRGEMAQVMTDIGTDSQPTSIKGRLLNVENTQRDDHQALVDVTAIVGNTSTGLVAANIAMGKAVYGDATSSDPFLKDGIQKTARDNKTAIGVNTTGSETGIYKLISDLTARVAALEAGGGGNVEQRLDDLEQNKASRQDVADALVPYITEVEADNKYEAKKVPLSFTQNLVGRNDYIEGDDISLSVTVTGGKLPYVYQWKKGTANIGTDSPSVMIQNITTSDSGVYKVVVTDAENTVITSDELDIAVHTVPQFDTNLSDISVVDGDPLTLEVVFSGGKTPYTYVWHKDGSVLTGETGSSIVKSAATSADAGDYYVTVTDAMNSTNDSATATVTVTTRPALAFTTDLPATKSYTTGDNMDLAVVVTGGKTPYTYKWFKDTVEVTGETGASLATVAEAGVYKVEVTDALSTKITSAECTVTVA
>ID:AOG16616.1 |[Cronobacter phage vB_CsaM_leN]||_Cronobacter_phage_vB_CsaM_leN_.gbk|whiskers protein|2289|KX431560(179516):119954-122242:1 ^^ Cronobacter phage vB_CsaM_leN, complete genome.|neighbours:ID:AOG16615.1(1),ID:AOG16617.1(1)|neighbour_genes:short tail fiber pro..,neck protein|
MISKLNPLPKIPFVDGVPTDTTQTQINWIVNGETLDGAKTKTTNEGSLNRCGVLVQKNAVQLEANTTTQTSKINEVIDQVNLITENLAAISDDSVIDKLDKVVADVDVLKVDMSAVQATTASNTLKIQDIEKEIGVWDASTDPKHRTIRKDIIFLKDELGAYPGFNEDGDVDPSSTGSGVKYKVMANAQAVSIHEARITKLEDDWVNSDVGHLTDEVTDLRNEMGPKHLATFESVYVRLNGIGGDITGINTELSNINTYIGRTGSGGSGSIDSRMETAETNITTLQTQMNDPVVGVLPRVILLESAVGNSQVPGSIRYDISTMKRSISDLNMIVGETSDDGLRGEMAQVMTDIGTDSQPTSIKGRLLNVENTQRDDHQALVDVTAIVGNTSTGLVAANIAMGKAVYGDATSSDPFLKDGIQKTARDNKTAIGVNTTGSETGIYKLISDLTARVAALEAGGGGNVEQRLDDLEQNKASRQDVADALVPYITEVEADNKYEAKKVPLSFTQNLVGRNDYIEGDDISLSVTVTGGKLPYVYQWKKGTANIGTDSPSVMIQNITTSDSGVYKVVVTDAENTVITSDELDIAVHTVPQFDTNLSDISVVDGDPLTLEVVFSGGKTPYTYVWHKDGSVLTGETGSSIVKSAATSADAGDYYVTVTDAMNSTNDSATATVTVTTRPALAFTTDLPATKSYTTGDNMDLAVVVTGGKTPYTYKWFKDTVEVTGETGASLATVAEAGVYKVEVTDALSTKITSAECTVTVA
>ID:YP_009005442.1 |[Enterobacter phage PG7]||_Enterobacter_phage_PG7_.gbk|wac|1413|NC_023561(173276):96485-97897:1 ^GeneID:18502457^ Enterobacter phage PG7, complete genome.|neighbours:ID:YP_009005441.1(1),ID:YP_009005443.1(1)|neighbour_genes:short tail fibers pr..,neck protein|
MSTIDLTPLPYVNGLPDEGQSRVNWIKNGEELTGASTKNGVDGNLNRGPVQVQQNVEVLDGNIVVVRDSLEQSNVRIKNVEDALGVIGDVDVVKQIGINTSAIKVLQSDTEGLKTTSDDHGLRITHIEEDVGEYDPSRDSVYRPVREDLLWIKTELGAYPGQDINGMSIPMAPALGLKKRVIDTAKVVNDNSIRIANIEKQFNDSDVGSLTIEVQNLRNEMGSRASAGIDSVYVRLNKMNGTISTLAMDMENVLDSIGYNNGVIDLYHKVVINRDAITEVNRKLSDPTIGLIPRVDLIESAIGKDSQPSSINGRIKINRDEITALKSIVGADTSSGLRGQVAWINQVVGINESGTPAPSNSLIGQINTLTTMQNQMANTIQDIQVDIGNNNEGLKGQVIRLNSIVMGTNPNGATVEERGLLNVAKTQDTDISNIKTELQNLIPEAPRDGKAYVRKDGAWVDLDTILNPTP
>ID:AVR55351.1 |[Enterobacter phage myPSH1140]||_Enterobacter_phage_myPSH1140_.gbk|fibritin neck whiske..|1413|MG999954(172614):97578-98990:1 ^^ Enterobacter phage myPSH1140, complete genome.|neighbours:ID:AVR55350.1(1),ID:AVR55352.1(1)|neighbour_genes:short tail fiber pro..,neck protein|
MSTIDLTPLPYVNGLPDEGQSRVNWIKNGEELTGASTKNGVDGNLNRGPVQVQQNVEVLDGNIVVVRDSLEQSNVRIKNVEDALGVIGDVDVVKQIGINTSAIKVLQTDTGELKTTSEDHGLRITHIEEDVGEYDPSRDSVYRPVREDLLWIKTELGAYPGQDINGMSVQMAPGSGLKKRVIDTATATNENTIRINELEQQFNDSDVGSLTVEVQRLRSELGPRASATVDNVYVRLGRMNNSIGSLASDMENVLDSIGYTSGVTNLYGRVTANQTAITEINRKLSDSTVGLIPRVDLIESAIGKDSQPATINGRIKINRDEITSLKAIVGADTSSGLRGQVAWINQVVGITESGQPAPSGSLIGQVKTLTTMQNQMANTIQDIQVDIGKNNEGLKGQVIRLNSIVMGTNPNGTTVEERGLLATAKIHDSDIDQIKIAQNNFIPEAPNDGKAYVRKGKAWVDLDTILNPTP
>ID:YP_009607123.1 |[Enterobacter phage phiEap-3]||_Enterobacter_phage_phiEap-3_.gbk|fibritin neck whiske..|1752|NC_041980(175814):119975-121726:1 ^GeneID:40083129^ Enterobacter phage phiEap-3, complete genome.|neighbours:ID:YP_009607122.1(1),ID:YP_009607124.1(1)|neighbour_genes:short tail fibers,neck protein|
MIIDKLNPLPKIPFVDGVPDDATTQTKILWIKNGETLDGSPDKVSNTGSLNRTGVNIQQNAVQLEQNTITHNNKINEVIDQVNLITENIDAIGDESVIKKVNQLDQDVQALTLSNTQTQNKVAQLTLSVNAQNDEIGEYDPEKDPKHRTIRNDIIYIKKEVGSYPGFNVDGDVDPSSTGTGLKYRVLSNQRAISMQETRITKLEDDWALSEVGQLTEEVKELRAEMGDSGLATTRSIYARIKILEDGSVVMQNELDAINSYIGRTSGSTSSINDRVNSLENSVSSLATQINDPVTGITAQIATINGQIGTVSAQGSIRYDIAENKRRLMDMEMILGESGDEGLQGQVAILTGDIGEDSDPTSIKGRLSVVEGELRTNTSALWELQGVVGNSSSGLVATSQQVNKEIYGDGVSADPVTRAGLKTTTRNLFTQVGDNAEGNETGIYALIADLNKRVEDLEALNIAQALADRVTIEDLNAKLALYIKEADADLRYESKNPPLAFGTNLTGDTEYTTGDPLSLSVTMTGGVSPLSYQWTKNGVNVGTDANTFTIDSLQPSDSGTYKVTVTDASHKVIVSDELAITVA
>ID:YP_009167976.1 |[Escherichia phage AR1]|AR1|_Enterobacteria_phage_AR1_DNA_.gbk|wac|1458|NC_027983(167435):89381-90838:1 ^GeneID:26041907^ Enterobacteria phage AR1 DNA, complete genome.|neighbours:ID:YP_009167975.1(1),ID:YP_009167977.1(1)|neighbour_genes:12,13|
MIELKELPFVDSVPGEGQERISWIKNGEEILGASTKYGNDGSMNRPTVSVFKNVEVLDENIGILKTALETSQEDIKTIQGILDVSGDIEALSQISINKKDITDLKTLTSEHTEILNGTNNTVDSILADIGPFNSQANSVYRTIRNDLLWIKRELGQYAGQDINGLPVVGNSSTGMKHRIINNTDAITSQGIRLSDLEEKFIESDVGSLTIEVGNLRQELGQRPSSFSESIYSRVHNLDQSQINLSSEIKSIKTSIGYPGNTSIITDVNVNSQEISALNDELNKSGGVKQRLTVIETSIGSDDIPSSIKGQIKDNTTSIESLNGIVGENTSSGLRANVSWLNQIVGTDSSGGQPSPPGSLLNRVSTVETSVNRLNNDVQNLQVEIGNNNSGIKGQVVTLNKLVNGTNPNGSTVEERGLTNSIKANETNISSINQEIRSIKGNVSSLQRDVQTLQEAGYIPEAPKDGQAYVRKDGEWVLLSTFLSPA
>ID:ANZ50760.1 |[Enterobacteria phage Aplg8]||_Enterobacteria_phage_Aplg8_.gbk|wac|1464|KT184308(168496):34248-35711:1 ^^ Enterobacteria phage Aplg8, complete genome.|neighbours:ID:ANZ50759.1(1),ID:ANZ50761.1(1)|neighbour_genes:short tail fibers pr..,head completion neck..|
MTDIVLNDLPFVDGPPAEGQSRISWIKNGEEILGADTQYGSEGSMNRPTVSVLRNVEVLDKNIGILKTSLETANSDIKTIQGILDVSGDIEALAQISINKKDISDLKTLTSEHTEILNGTNSTVDNILADIGPFNSEANSVYRTIRNDLLWIKRELGQYTGQDINGLPVVGNPSSGMKHRIINNTDVITSQGIRLSELETKFIESDVGSLTIEVGNLREELGPKPPSFSQTVYSRLNEIDTKQTTVESDISAIKTSIGYPGNNSIITSVNTNTDNIASINLELNQSGGIKQRLTVIETSIGSDDIPSSIKGQIKDNTTSIESLNGIVGENTSSGLRANVSWLNQIVGTDSSGGQPSPPGSLLNRVSTIETSVSGLNNDVQNLQVEIGNNSTGIKGQVVALNTLVNGTNPNGSTVEERGLTNSIKANETNIASVTQEVNTAKGSISSLQGDVQALQEAGYIPEAPKDGQAYVRKDGEWVLLSTFLSPA
>ID:YP_007004287.1 |[Enterobacteria phage Bp7]||_Enterobacteria_phage_Bp7_.gbk|wac|1590|NC_019500(168066):147104-148693:-1 ^GeneID:14007901^ Enterobacteria phage Bp7, complete genome.|neighbours:ID:YP_007004286.1(-1),ID:YP_007004288.1(-1)|neighbour_genes:neck protein,short tail fibers|
MINKLELSELPFVDGVPDAPQKRIQWIREGDCMSAAKTKYGNEGNLNAAALGVQKNVEALDANDLKTADKVNELVENVNNINDALEMATDISVIQQIEKNRVDIVELKRVEGETTTGLNNLTINLDHLKEDVGYHDPLQDGPYLTVRENIVLLKTEIGHYENQDINGNPLPPGETSEATGMKRRIIDNTTQLVDHRLRIDTLERNYEDSDVGQLGIKLNEIRAELGPHSDTVGKQQAYTRISVLETAAINFNTSIDEIKTNIDFSGMPIKDRVTTLESKTLTLENSVNVDLKPRVTSIETQIGSESTPTSINGRLSGLRTDVNDLKTIVGVSSSDGLRFQVTDINRRLGSEVSPAAGTINKRLNDVIIQANQSTSSIQDIQVEIGNNQSGIKGTLLKLTNKVDGTNPNGTTVEERGLINAVTSLETRMLGKLNDAPSDGKLYARRNATWTEVPNVSTEIGTVKADLVVTDGNVAALTSRVTTAEDKITALETELAKRPPVAPVADGLPYVLVDNAWVLLSDFVTLNPAP
>ID:YP_004010022.1 |[Enterobacter phage CC31]||_Enterobacteria_phage_CC31_.gbk|wac|1413|NC_014662(165540):89049-90461:1 ^GeneID:9926318^ Enterobacteria phage CC31, complete genome.|neighbours:ID:YP_004010021.1(1),ID:YP_004010023.1(1)|neighbour_genes:12,13|
MSTIDLTPLPYVNGLPDEGQSRVNWIKNGEELTGASTKNGVDGNLNRGPVQVQQNVEVLDGNIVVVRDSLEQSNVRIKNVEDALGVIGDVDVVKQIGINTAAIKVLQTDTGELKTTSEDHGLRITHIEEDVGEYDPSRDSVYRPVREDLLWIKTELGAYPGQDINGMSVPMAPGRGLKKRVIDTAKATNDNSVRITELEKQFSDSDVGALTIEVQRLREEMGPRASAGIDSVYIRLNKMGNSIGSLASDMENVLDSIGYTNGVTNLYQKVVINENGITEINRKLSDQTVGLIPRVDLIESAIGKDSQPSTINGRIKINSNEITALKSIVGADTSSGLRGQVAWINQVVGITESGQPAPTNSLIGQINTLTTMQNQMANTIQDIQVDIGNNNEGLKGQVIRLNSIVMGTNPNGSTVEERGLLSTVKTHDTDIASIKLAQNNFISEAPKDGKAYVRKDGAWVDLDTILNPTP
>ID:YP_009118832.1 |[Enterobacteria phage GEC-3S]||_Enterobacteria_phage_GEC-3S_.gbk|wac|1770|NC_025425(163424):81271-83040:1 ^GeneID:23301188^ Enterobacteria phage GEC-3S complete genome.|neighbours:ID:YP_009118831.1(1),ID:YP_009118833.1(1)|neighbour_genes:Putative short tail ..,Putative neck protei..|
MIEQLNIHEIPHVDGVPSEGQHRIIWIKNGECLSAATTQTGNDGTLNRAPVAIQENVARVNENAKSTVAKVNEVVTAVNDIKTTLGVISDGSIIDVVNQTVAKVESVEENLGETARTLQTTVDAVSEINIKIGDRPAADPSTRTIYDDISFIKQEMGSYPNFNINGSPDAGSSGSGIKYRVIQNTAALNDHGRRIVQLENDWQDSDVGELTRQVNKMRSEIGDTSLATQENVYVRLRTNARNIANISNEVLEVKKAILFDSIPDIGTKVTTLGTNYELLNNDVNGVDSGIRPRLLAVENKIGTPQSAGSIDYRLTNTEREFLDLKQVVGVSGADGLRGEVVRLSNEIGTDSDRHTLAGRLKVVENTQGRLEASVQDMEQIVGDRESGLTAGVIKLSSDIYGDDGSEDPFTQKGVIKIVKELQTSNGNKVDDVPDDGFHYLRKRGEWVQVAYAAGAFKNTADITVELDEQDVYKPIPLNDMAAEVNARQMVKSESVVTVQDKGLFRCVFRCAVQAQHNATFTVAIFKNGQMVYEAKNGHYGTDELISYSTSAFLNIEKGDQINIRIKGVSAEAVAQPVQIKEFLFGISPV
>ID:ANZ51585.1 |[Enterobacteria phage GiZh]||_Enterobacteria_phage_GiZh_.gbk|wac|1464|KT184311(166514):139431-140894:1 ^^ Enterobacteria phage GiZh, complete genome.|neighbours:ID:ANZ51584.1(1),ID:ANZ51586.1(1)|neighbour_genes:short tail fiber pro..,head completion neck..|
MTDIVLNDLPFVDGPPAEGQSRISWIKNGEEILGADTQYGSEGSMNRPTVSVLRNVEVLDKNIGILKTSLETANSDIKTIQGILDVSGDIEALAQISINKKDISDLKTLTSEHTEILNGTNSTVDNILADIGPFNSEANSVYRTIRNDLLWIKRELGQYTGQDINGLPVVGNPSSGMKHRIINNTDVITSQGIRLSELETKFIESDVGSLTIEVGNLREELGPKPPSFSQTVYSRLNEIDTKQTTVESDISAIKTSIGYPGNNSIITSVNTNTDNIASINLELNQSGGIKQRLTVIETSIGSDDIPSSIKGQIKDNTTSIESLNGIVGENTSSGLRANVSWLNQIVGTDSSGGQPSPPGSLLNRVSTIETSVSGLNNDVQNLQVEIGNNSTGIKGQVVALNTLVNGTNPNGSTVEERGLTNSIKANETNIASVTQEVNTAKGNISSLQGDVQALQEAGYIPEAPKDGQAYVRKDGEWVLLSTFLSPA
>ID:YP_003734301.1 |[Enterobacteria phage IME08]||_Enterobacteria_phage_IME08_.gbk|wac|2469|NC_014260(172253):89001-91469:1 ^GeneID:9384461^ Enterobacteria phage IME08, complete genome.|neighbours:ID:YP_003734300.1(1),ID:YP_003734302.1(1)|neighbour_genes:12,13|
MVTKTVLGLCPSYSLLKLLKEIKMIDKLSIKELPFVDGVPDASQERIRWIRNGECIEGATTKYGHDGNLNAPALGVQTNVVRLEENSIASKDKINELVDNVNLINEALDISTDTAVIQQIEKNRVDILAVDEKASETKQELGDLTVNFNFLEEDVGYYGPSLDGPYLTVRENINLLKSEIGHYANQDINSQPLPPGETSEATGMKRRIMDNTSAIVDHSQRIDTLEKNYEDSDVGQLGLKINEIREELGPHIDTVGKQPAYTRISALETAAESFNESIDSIKTSIGFDKGSIDTRVSTLETKTSTLENTVNNGLVPRVTAVETAIGTADTPTSINGRLGGLRTDVNELKNIVGDSSSEGLRFQVSDIDRKIGADVSPAAGTINKRLNDLTTQGNTSASTIQDLQAEIGNNQTGIKGSILKITNQIEGTNPNGSTVEERGLINSVKGLEAQMPTKLGEAPADGKLYGRKDSAWSEIIDGTTEIDAVKASLLVTDGKVSALTARVDSNDTSISSLDTRTGALNTSVGEIKADIVLLKSKDTEQDSRITALEESDVTVNGKITALESKTDTTDSDVTALALDVSSIESQLTPIKADITKNKGDIVTLTGRVAANEGEITDIKLDTAKIAPLTTRVTTAEGKIATLETGLAAVKVESDKVAGINTRLGTAEGKITTLETGLDDVKVESDKVAGIDTRLGVVEVESGKVAGINTRLGVVEGEVSTLETGLAAVKVESDKVAGINTRLGTVEGKVGTLETGLAAVKVESDKVADLGTRLTAAEGKITALETELAKRPPVAPAADGLPYVLVDNAWVLLSDFVTLNSAP
>ID:YP_002922505.1 |[Escherichia phage JS10]||_Enterobacteria_phage_JS10_.gbk|wac|2400|NC_012741(171451):89396-91795:1 ^GeneID:7943555^ Enterobacteria phage JS10, complete genome.|neighbours:ID:YP_002922504.1(1),ID:YP_002922506.1(1)|neighbour_genes:12,13|
MINKLELSELPFVDGVPDAPQKRIQWIREGDCMSAAKTKYGNEGNLNAAALGVQKNVEALDANDLKTADKVNELIENVNNINDALEMSTDISIIQQIEKNRVDIVDLKKVTEDTTEKLDTLTTNFDFLREDVGYHDPLQDGPYLTVRENIVLLKTEIGHYENQDINGNPLPPGETNEATGIKRRIMDNTTELVDHRLRLDTLERNYEDSDVGQLGIKLNEIRAELGPHSDTVGKQPAYTRISVLETAAVNFNTAIDEIKDNIDFSGMPIKDRVTTLESKTFTLENSVNVDLKPRVTSIETQIGSESAPASINGRLSGLRTDVNDLKTVVGVSSSDGLRFQVTDINRRLGSEVSPAAGTINKRLNDVIIQANQSTSSIQDIQVKIGNNQSGIKGTLLKLTDKVDGTNPNGATVEERGLINAVTSLETQMQGKLGDAPSDGKLYARRNAAWAEVVNNSTEIETVKADLVVTDGKVTALTSRVDGNDTSISSLDTRTGALNTSVGEIKADIVSIKAKDDEQDGRLTALESSDVTINGKIAALETKTDTTDDDVTALALDVSSLENQLTPIKADITKNKGDIVALTGRVASTEGEINAIKVDTAKIAPLTTRVTTAEGKITTLETGLAAVKVESDKVAGINTRLSTAEGDIGTLKTGLAEVKGESDKVAAIDTRLGVVEVESGKVAGIDARLGDVEGEVSTLETGLAAVKVESDKVAGINTRLGTVEGKVGTLETGLAAVKVESDKVADLGTRLTAAEGKITALETELSKRPPVAPAADGLPYVLVDNAWVLLSDFVTLNSAP
>ID:YP_001595288.1 |[Escherichia phage JS98]||_Enterobacteria_phage_JS98.gbk|fibritin|2256|NC_010105(170523):90464-92719:1 ^^ Enterobacteria phage JS98, complete genome.|neighbours:ID:YP_001595287.1(1),ID:YP_001595289.1(1)|neighbour_genes:gp12 short tail fibe..,neck protein|
MINKLELSELPFVDGVPDAPQKRIQWIREGDCMSAAKTKYGNEGNLNAAALGVQKNVEALDANDLKTADKVNELIENVNNINDALEMSTDISIIQQIEKNRVDIVDLKKVTEDTTEKLDTLTTNFDFLREDVGYHDPLQDGPYLTVRENIVLLKNEIGHYEDQDINGNPLPPGETSEATGIKRRIMDNTTELVDHRLRIDTLERNYEDSDVGQLGIKLNEIRAELGPHSDTVGKQPAYTRISVLETAAVNFNTAIDEIKDNIDFSGMPIKDRVTTLESKTFTLENSVNVDLKPRVTSIETQIGSESAPASINGRLSGLRTDVNDLKTVVGNSSSEGLRFQVSDINRRLGSEVSPAAGTINKRLNDVIIQANQSTSSIQDIQVEIGNNQSGIKGTLLKLTNKVDGTNPNGATVEERGLINAVTSLETQMQGKLGDAPSDGKLYARRNAAWAEVVNNSTEIETVKADLVVTNGKVTALTSRVDDNDTSISSLNTRTTALNTSVGEIKADIVTIKAKDVEQDGRLTSLEEADVTINGKIAALETKTDTTDDDVTALALDVSSLENQLTPIKADITKNKGDIVALTGRVASTEGEITAIKVDTAKIAPLTTRVTTAEGKITTLETGLAAVKVESDKVAGINTRLGTAEGDIGTLKTGLAEVKGESDKVAAIDTRLGVVEGEVGTLETGLAAVKVESDKVADLGTRLTAAEGKITALETELSKRPPVAPAADGLPYVLVDNAWVLLSDFVTLNSAP
>ID:YP_002922223.1 |[Escherichia phage JSE]||_Enterobacteria_phage_JSE_.gbk|wac|1770|NC_012740(166418):83985-85754:1 ^GeneID:7943191^ Enterobacteria phage JSE, complete genome.|neighbours:ID:YP_002922222.1(1),ID:YP_002922224.1(1)|neighbour_genes:gp12 Short tail fibe..,13|
MIEQLNIRKIPNVDGVPGEGQHSISWIKNGECLSAATTETGHEGTLNRAPYAIQENIVRLDENSKTTVTKVNEVVTAVNDIKTTLGAVADGSIIDIVNQTIAKVDSVEENLGETSRILQTTVDELAETGKKIGVRPAADPSTRTIYDDISFIKQELGAFPNFNINGSPDPGSSGSGIKYRVIQNTEALNNHGQRIRQLENDWQDSDVGELTKQVNKMRSELGDTSLATQDNVYLRLRTNTRNIASISNEVQEVKKAILFESIPDIGTKVTKLQSDYTQLNDEVNGVDAGIRPRLTLLENNIGNPQAAGSIDYRLTNQEREFVDLKSVVGVSGADGLRGEVARISNTVGTDSERHTIAGRLKIVENTQGRLEASVQDIEQMIGDRDSGLTAGVIKLSSDMYGNPEGSTQLEQDGIVKTVKELSTSNASKVTDVPDDGFHYLRKHGEWVQVAWAAGAFKNTAQIDITLDGQDQYKGIPLNDMTEEVPARGMVKSESLVTVNDKGLFRCDFRCSVNAAHNATFVVGIAKNGLIVHEVRNGHYGPDDLISYSTSAFLNIEKGDRIDIRIKGVSEEALAQQLQIKEFLFGISPV
>ID:ANZ51784.1 |[Enterobacteria phage Kha5h]||_Enterobacteria_phage_Kha5h_.gbk|wac|1464|KT184312(167318):114342-115805:1 ^^ Enterobacteria phage Kha5h, complete genome.|neighbours:ID:ANZ51783.1(1),ID:ANZ51785.1(1)|neighbour_genes:short tail fiber pro..,head completion neck..|
MTDIVLNDLPFVDGPPAEGQSRISWIKNGEEILGADTQYGSEGSMNRPTVSVLRNVEVLDKNIGILKTSLETANSDIKTIQGILDVSGDIEALAQISINKKDISDLKTLTSEHTEILNGTNSTVDNILADIGPFNSEANSVYRTIRNDLLWIKRELGQYTGQDINGLPVVGNPSSGMKHRIINNTDVITSQGIRLSELETKFIESDVGSLTIEVGNLREELGPKPPSFSQTVYSRLNEIDTKQTTVESDISAIKTSIGYPGNNSIITSVNTNTDNIASINLELNQSGGIKQRLTVIETSIGSDDIPSSIKGQIKDNTTSIESLNGIVGENTSSGLRANVSWLNQIVGTDSSGGQPSPPGSLLNRVSTIETSVSGLNNDVQNLQVEIGNNSTGIKGQVVALNTLVNGTNPNGSTVEERGLTNSIKANETNIASVTQEVNTAKGNISSLQDDVQALQEAGYIPEAPKDGQAYIRKDGEWVLLSTFLSPA
>ID:YP_001469492.1 |[Escherichia phage Phi1]||_Enterobacteria_phage_Phi1_.gbk|wac|1770|NC_009821(164270):80833-82602:1 ^GeneID:5602274^ Enterobacteria phage Phi1, complete genome.|neighbours:ID:YP_001469491.1(1),ID:YP_001469493.1(1)|neighbour_genes:12,13|
MIEQLNIHEIPHVDGVPSEGQHRIIWIKNGECLSAATTQTGNDGTLNRAPVAIQENVARVNENAKSTVAKVNEVVTAVNDIKTTLGVISDGSIIDVVNQTVAKVESVEENLGETARTLQTTVDAVSELNIKIGDRPAADPSTRTIYDDISFIKQEMGSYPNFNINGSPDAGSSGSGIKYRVIQNTAALNDHGRRIVQLENDWQDSDVGELTRQVNKMRSEIGDTSLATQENVYVRLRTNARNIANISNEVLEVKKAILFDSIPDIGTKVTTLGTNYELLNNDVNGVDSGIRPRLLAVENKIGTPQSAGSIDYRLTNTEREFLDLKQVVGVSGADGLRGEVVRLSNEIGTDSDRHTLAGRLKVVENTQGRLEASVQDMEQIVGDRESGLTAGVIKLSSDIYGDDGSEDPFTQKGVIKIVKELQTSNGNKVDDVPDDGFHYLRKRGEWVQVAYAAGAFKNTADITVELDEQDVYKPIPLNDMAAEVNARQMVKSESVVTVQDKGLFRCVFRCAVQAQHNATFIVAIFKNGQMVYEAKNGHYGTDELISYSTSAFLNIEKGDQINIRIKGVSVEAVAQPVQIKEFLFGISPV
>ID:YP_009202893.1 |[Escherichia phage QL01]||_Enterobacteria_phage_QL01.gbk|fibritin neck whiske..|1590|NC_028847(170527):89276-90865:1 ^GeneID:26629881^ Enterobacteria phage QL01, complete genome.|neighbours:ID:YP_009202892.1(1),ID:YP_009202894.1(1)|neighbour_genes:short tail fibers pr..,neck protein|
MINKLELSELPFVDGVPDAPQKRIQWIREGDCMSAAKTKYGNEGNLNAAALGVQKNVEALDANDLKTADKVNELVENVNNINDALEMATDISVIQQIEKNRVDIVELKRVEGETTTGLNNLTINLDHLKEDVGYHDPLQDGPYLTVRENIVLLKTEIGHYENQDINGNPLPPGETSEATGMKRRIIDNTTQLVDHRLRIDTLERNYEDSDVGQLGIKLNEIRAELGPHSDTVGKQQAYTRISVLETAAINFNTSIDEIKTNIDFSGMPIKDRVTTLESKTLTLENSVNVDLKPRVTSIETQIGSESTPTSINGRLSGLRTDVNDLKTIVGVSSSDGLRFQVTDINRRLGSEVSPAAGTINKRLNDVIIQANQSTSSIQDIQVEIGNNQSGIKGTLLKLTNKVDGTNPNGTTVEERGLINAVTSLETQMLGKLNDAPSDGKLYARRNATWTEVPNVSTEIGTVKADLVVTDGNVAALTSRVTTAEDKITALETELAKRPPVAPVADGLPYVLVDNAWVLLSDFVTLNPAP
>ID:AIT74253.1 |[Enterobacteria phage RB10]||_Enterobacteria_phage_RB10_.gbk|wac|1458|KM606999(168401):87588-89045:1 ^^ Enterobacteria phage RB10, complete genome.|neighbours:ID:AIT74252.1(1),ID:AIT74254.1(1)|neighbour_genes:short tail fiber,neck protein|
MIELKELPFVDSVPGEGQERISWIKNGEEILGASTKYGNDGSMNRPIVSVFKNVEVLDENVGILKTAIETSQKDIKTIQGVLDVSGDIEALSQISVNKNDISNLKTLTNEHTDILTGTNNTVDKIIADIGPFNDEENSVYRTIRNDLLWIKQELGQYSGQDINGLPVVGNASTGMKHRIITNSTLLSSQGIRLSELENKFTESDVGSLTVEVGKLRDELGNKPVDFGPNIYNRLSIIDDKQSLINSDIAEIKSSIGYPENVSIITEINNNKSSIEAINNELNQSEGVKQRLTSIETSIGSDDIPSSIKGKIKNHTTSIESLNGIVGENTSSGLRANVSWLNQIVGTDSSGGQPSPSGSLLNKVSVIEGEVSVLNNNVQNIQVEIGNNKTGIKVQVIELTSLINGNNPDGSTVEERGLTNSVKTNETNIAAVTHEVNTAKDNISSLQSSVQALQEAGYIPEAPKDGQAYVRKDGEWVLLSTFLSPA
>ID:YP_002854495.1 |[Escherichia virus RB14]||_Enterobacteria_phage_RB14_.gbk|wac|1458|NC_012638(165429):88250-89707:1 ^GeneID:7803911^ Enterobacteria phage RB14, complete genome.|neighbours:ID:YP_002854494.1(1),ID:YP_002854496.1(1)|neighbour_genes:12,13|
MIELKELPFVDSVPDEGQERISWIKNGEEILGASTKYGNDGSMNRPIVSVFKNVEVLDENVGILKTAIETSQKDIKTIQGVLDVSGDIEALSQISVNKNDISNLKTLTSEHTDILTGTNNTVDKIIADIGPFNDEENSVYRTIRNDLLWIKQELGQYSGQDINGLPVVGNASTGMKHRIITNSTLLSSQGIRLSELENKFTESDVGSLTVEVGKLRDELGNKPVDFGPNIYNRLNTIDDKQTLINSDIAEIKSSIGYPENVSIITEINNNKSSIEAINNELNQSEGVKQRLTAIETSIGSDDIPSSIKGKIKNHTTSIESLNGIVGENTSSGLRANVSWLNQIVGTDSSGGQPSPSGSLLNKVSVLEGEVSVLNNNVQNIQVEIGNNRTGIKGQVIELTSLINGNNPDGSTVEERGLTNSVKTNETNIAAVTHEVNTAKDNISSLQSSVQALQEAGYIPEAPKDGQAYVRKDGEWVLLSTFLSPA
>ID:YP_003858500.1 |[Escherichia virus RB16]||_Enterobacteria_phage_RB16_.gbk|wac|2289|NC_014467(176788):119829-122117:1 ^GeneID:9712941^ Enterobacteria phage RB16, complete genome.|neighbours:ID:YP_003858499.1(1),ID:YP_003858501.1(1)|neighbour_genes:12,13|
MISKLNPLPKIPFVDGVPSDTTQTPINWIINGETLDGAKTKVTNEGSLNRCGVLVQKNAVQLETNTITQTAKINEVIDQVNLISENLAAISDESVIDKLDQVVADVEVLKVDMTAVQGSTASNTLKIQDLDKEIGTWDASTDPKHRTIRKDIIFLKGEMGAYPGFNENGDVDPTSTGSGMKYKIMTNAQAISIHEGRITRLEDDWANSDVGHLTDEVTDLRNEMGPKHLATFESVYVRLNIIGTEITGINSELTSINQYIGRTGTGGTGSISARMTTAESNIATLQTQMNDSATGVLPRVISLENAVGNSQIPGSIRYDISAIKRDIGDINMIVGESSDDGLRGEMAQVMTDIGTDSQPTSIKGRLLNVENTQRDDHQKLIDVESVVGNTSSGLVAANIAMGKAVYGDATSSDPFLKDGIQKTARDSKAAIGVNTTGSETGIYKLISDLTARVAALESGTGGELEQRVSDLETNKASHQDVANALVPYITEAEADVKYEPKKIPLSFTQNLVRRGDYIEGDDISFMVTVTGGKLPYVYQWKKGTADVGTNASSILIQSITSADAGVYKVVVTDADNTVITSDEVTVAVYPVPQFDTNLADKSVVDGDPLTLEVVYSGGKPPYTYEWFKDNSVISGETSATFTKSAVTSADAGEYYVSVTDAMNNQNDSVKATVTVTPRPALAFTTDLSATKSYSTGANMDLAVVVTGGKTPYTYKWFKDTAEISGQTGASLTTVAEDGVYKVEVTDALTTKITSTECTVTVA
>ID:AXF42469.1 |[Enterobacteria phage RB18]||_Enterobacteria_phage_RB18_.gbk|fibritin|1464|MH553563(166677):89248-90711:1 ^^ Enterobacteria phage RB18, complete genome.|neighbours:ID:AXF42468.1(1),ID:AXF42470.1(1)|neighbour_genes:short tail fibers pr..,neck protein|
MTDIVLNDLPFVDGPPAEGQSRISWIKNGEEILGADTQYGSEGSMNRPTVSVLRNVEVLDKNIGILKTSLETANSDIKTIQGVLDVSGDIEALAQISINKKDISDLKTLTSEHTEILNGTNSTVDSILADIGPFNSEANSVYRTIRNDLLWIKRELGQYTGQDINGLPVVGNPSSGMKHRIINNTDVITSQGIRLSELETKFIESDVGSLTIEVGNLREELGPKPPSFSQNVYSRLNEIDTKQTTVESDISAIKTSIGYPGNNSIITSVNTNTDNIASINLELNQSGGIKQRLTVIETSIGSDDIPSSIKGQIKDNTTSIESLNGIVGENTSSGLRANVSWLNQIVGTDSSGGQPSPPGSLLNRVSTIETSVSGLNNDVQNLQVEIGNNSTGIKGQVVALNTLVNGTNPNGSTVEERGLTNSIKANETNIASVTQEVNTAKGSISSLQGDVQALQEAGYIPEAPRDGQAYVRKDGEWVLLSTFLSPA
>ID:YP_009102364.1 |[Enterobacteria phage RB27]||_Enterobacteria_phage_RB27_.gbk|wac|1458|NC_025448(165179):87954-89411:1 ^GeneID:22113148^ Enterobacteria phage RB27, complete genome.|neighbours:ID:YP_009102363.1(1),ID:YP_009102365.1(1)|neighbour_genes:short tail fiber,neck protein|
MIELKELPFVDSVPGEGQERISWIKNGEEILGASTKYGNDGSMNRPTVSVFKNVEVLDENIGILKTALETSQEDIKTIQGILDVSGDIEALSQISINKKDITDLKTLTSEHTEILNGTNNTVDSILADIGPFNSQANSVYRTIRNDLLWIKRELGQYAGQDINGLPVVGNSSTGMKHRIINNTDAITSQGIRLSDLEEKFIESDVGSLTIEVGNLRQELGQRPSSFSESIYSRVHNLDQSQINLSSEIKSIKTSIGYPGNTSIITDVNTNTREISALNDELNKSGGIKQRLTVIETSIGSDDIPSSIKGQIKDNTTSIEFLNGIVGENTSSGLRANVSWLNQIVGTDSSGGQPSPPGSLLNRVSTIETSVNRLNNDVQNLQVEIGNNNSGIKGQVVALNKLVNGTNPNGSTVEEHGLTNSIKANETNIASINQEMRSIKSNVSSLQGDVQTLQEAGYIPEAPKDGQAYVRKDGEWVLLSTFLSPA
>ID:AIT74799.1 |[Enterobacteria phage RB33]||_Enterobacteria_phage_RB33_.gbk|wac|1458|KM607001(166007):89792-91249:1 ^^ Enterobacteria phage RB33, complete genome.|neighbours:ID:AIT74798.1(1),ID:AIT74800.1(1)|neighbour_genes:short tail fiber,neck protein|
MIELKDLPFVDSVPGEGQERISWIKNGEEILGASTKYGNDGSMNRPTVSVFKNVEVLDENVGILKTAIETSQKDIKTIQGVLDVSGDIEALSQISVNKNDISNLKTLTNEHTDILTGTNNTVDKIIADIGPFNDEENSVYRTIRNDLLWIKQELGQYSGQDINGLPVVGNASTGMKHRIITNSTLLSSQGIRLSELENKFTESDVGSLTVEVGKLRDELGNKPVDFGPNIYNRLNTIDDKQTLINSDIAEIKSSIGYPENVSIITEINNNKSSIESINNELNQSEGVKQRLTAIETSIGSDDIPSSIKGKIKNHTTSIESLNGIVGENTSSGLRANVSWLNQIVGTDSSGGQPSPSGSLLNKVSVLEGEVSVLNNNVQNIQVEIGNNRTGIKGQVIELTSLINGNNPDGSTVEERGLTNSVKTNETNIAAVTHEVNTAKDNISSLQSSVQALQEAGYIPEAPKDGQAYVRKDGEWVLLSTFLSPA
>ID:YP_009098544.1 |[Escherichia phage RB3]||_Enterobacteria_phage_RB3_.gbk|wac|1458|NC_025419(168402):87589-89046:1 ^GeneID:22113908^ Enterobacteria phage RB3, complete genome.|neighbours:ID:YP_009098543.1(1),ID:YP_009098545.1(1)|neighbour_genes:short tail fiber,neck protein|
MIELKELPFVDSVPGEGQERISWIKNGEEILGASTKYGNDGSMNRPIVSVFKNVEVLDENVGILKTAIETSQKDIKTIQGVLDVSGDIEALSQISVNKNDISNLKTLTNEHTDILTGTNNTVDKIIADIGPFNDEENSVYRTIRNDLLWIKQELGQYSGQDINGLPVVGNASTGMKHRIITNSTLLSSQGIRLSELENKFTESDVGSLTVEVGKLRDELGNKPVDFGPNIYNRLSIIDDKQSLINSDIAEIKSSIGYPENVSIITEINNNKSSIEAINNELNQSEGVKQRLTSIETSIGSDDIPSSIKGKIKNHTTSIESLNGIVGENTSSGLRANVSWLNQIVGTDSSGGQPSPSGSLLNKVSVIEGEVSVLNNNVQNIQVEIGNNKTGIKVQVIELTSLINGNNPDGSTVEERGLTNSVKTNETNIAAVTHEVNTAKDNISSLQSSVQALQEAGYIPEAPKDGQAYVRKDGEWVLLSTFLSPA
>ID:YP_239189.1 |[Escherichia virus RB43]||_Enterobacteria_phage_RB43_.gbk|wac|2289|NC_007023(180500):121187-123475:1 ^GeneID:3416290^ Enterobacteria phage RB43, complete genome.|neighbours:ID:YP_239188.1(1),ID:YP_239190.1(1)|neighbour_genes:12,13|
MISKLNPLPKIPFVDGVPSDTTQTPINWIINGETLDGAKTKVTNEGSLNRCGVLVQKNAVQLETNTITQTAKINEVIDQVNLISENLAAISDESVIDKLDQVVADVEVLKVDMTAVQGSTASNTLKIQDLDKEIGTWDASTDPKHRTIRKDIIFLKGEMGAYPGFNENGDVDPTSTGSGMKYKIMTNAQAISIHEGRITRLEDDWANSDVGHLTDEVTDLRNEMGPKHLATFESVYVRLNTIGTEITGINSELTSINQYIGRTGTGGTGSISARMTTAESNIATLQTQMNDSATGVLPRVISLENAVGNSQIPGSIRYDISAIKRDIGDINMIVGESSDDGLRGEMAQVMTDIGTDSQPTSIKGRLLNVENTQRDDHQKLIDVESVVGNTSSGLVAANIAMGKAVYGDATSSDPFLKDGIQKTARDSKAAIGVNTTGSETGIYKLISDLTARVAALESGTGGELEQRVSDLETNKASHQDVANALVPYITEAEADVKYEPKKIPLSFTQNLVGRGDYIEGDDISFMVTVTGGKLPYVYQWKKGTADVGTNASSILIQSITSADAGVYKVVVTDADNTVITSDEVTVAVYPVPQFDTNLADKSVVDGDPLTLEVVYSGGKPPYTYEWFKDNSVISGETSATFTKSAVTSADAGEYYVSVTDAMNNQNDSVKATVTVTPRPALAFTTDLSATKSYSTGANMDLAVVVTGGKTPYTYKWFKDTAEISGQTGASLTTVAEDGVYKVEVTDALTTKITSTECTVTVA
>ID:NP_891719.1 |[Escherichia phage RB49]||_Enterobacteria_phage_RB49_.gbk|wac|1770|NC_005066(164018):80091-81860:1 ^GeneID:1725310^ Enterobacteria phage RB49, complete genome.|neighbours:ID:NP_891718.1(1),ID:NP_891720.1(1)|neighbour_genes:gp12 Short tail fibe..,13|
MIEQLNIHEIPHVDGVPSEGQHRIIWIKNGECLSAATTQTGNDGTLNRAPVAIQENVARVNENAKSTVAKVNEVVTAVNDIKTTLGVISDGSIIDVVNQTVAKVESVEENLGETARTLQTTVDAVSELNIKIGDRPAADPSTRTIYDDISFIKQEMGSYPNFNINGSPDAGSSGSGIKYRVIQNTAALNDHGRRIVQLENDWQDSDVGELTRQVNKMRSEIGDTSLATQENVYVRLRTNARNIANLSNEVLEVKKAILFDSIPDIGTKVTTLGTNYELLNNDVNGVDSGIRPRLLAVENKIGTPQSAGSIDYRLTNTEREFLDLKQVVGVSGADGLRGEVVRLSNEIGTDSDRHTLAGRIKVVENTQGRLEASVQDMEQIVGDRESGLTAGVIKLSSDIYGDDGSEDPFTQKGVIKIVKELQTSNGNKVDDVPDDGFHYLRKRGEWVQVAYAAGAFKNTADITVELDEQDVYKPIPLNDMAEEVNARQMVKSESVVTVQDKGLFRCVFRCAVQAQHNATFIVAIFKNGQMVHEAKNGHYGTDELISYSTSAFLNIENGDQINIRIKGVSAEAVAQPVQIKEFLFGISPV
>ID:YP_002854117.1 |[Enterobacteria phage RB51]||_Enterobacteria_phage_RB51_.gbk|wac|1458|NC_012635(168394):91609-93066:1 ^GeneID:7803423^ Enterobacteria phage RB51, complete genome.|neighbours:ID:YP_002854116.1(1),ID:YP_002854118.1(1)|neighbour_genes:12,13|
MIELKELPFVDSVPGEGQERISWIKNGEEILGASTKYGNDGSMNRPTVSVFKNVEVLDENVGILKTAVETSQEDIKTIQGILDVSGDIEALSQISVNKNDISNLKTLTSEHTDILNGTNTTVDNILSDIGPFNSQANSVYRTIRNDLLWIKRELGQYAGQDINGLPVVGNSSTGMKHRIINNTDAITSQGIRLSDLEEKFIESDVGSLTIEVGNLRQELGQRPSSFSESIYSRMHNLDQSQINLSSEIKSIKTSIGYPGNTSIITDVNVNSQEISALNDELNKSGGVKQRLTVIETSIGSDDIPSSIKGQIKDNTTSIESLNGIVGENTSSGLRANVSWLNQIVGTDSSGGQPSPPGSLLNRVSTVETSVNRLNNDVQNLQVEIGNNNSGIKGQVVTLNKLVNGTNPNGSTVEERGLTNSIKANETNISSINQEIRSIKGNVSSLQRDVQTLQEADYIPEAPKDGQAYVRKDGEWVLLSTFLSPA
>ID:AIT75070.1 |[Enterobacteria phage RB55]||_Enterobacteria_phage_RB55_.gbk|wac|1464|KM607002(168896):92073-93536:1 ^^ Enterobacteria phage RB55, complete genome.|neighbours:ID:AIT75069.1(1),ID:AIT75071.1(1)|neighbour_genes:short tail fiber,neck protein|
MTDIVLNDLPFVDGPPAEGQSRISWIKNGEEILGADTQYGSEGSMNRPTVSVLRNVEVLDKNIGILKTSLETANSDIKTIQGILDVSGDIEALTQIGINKKDISDLKTLTSEHTEILNGTNNTVDSILADIGPFNAEANSVYRTIRNDLLWIKRELGQYTGQDINGLPVVGNPSSGMKHRIINNTDVITSQGIRLSELETKFIESDVGSLTIEVGNLREELGPKPPSFSQNVYSRLNEIDTKQTTVESDISAIKTSIGYPGNNSIITSVNTNTDNIASINLELNQSGGIKQRLTVIETSIGSDDIPSSIKGQIKDNTTSIESLNGIVGENTSSGLRANVSWLNQIVGTDSSGGQPSPPGSLLNRVSTIETSVSGLNNDVQNLQVEIGNNSTGIKGQVVALNTLVNGTNPNGSTVEERGLTNSIKANETNIASVTQEVNTAKGNISSLQGDVQALQEAGYIPEAPRDGQAYVRKDGEWVLLSTFLSPA
>ID:AIT75343.1 |[Enterobacteria phage RB59]||_Enterobacteria_phage_RB59_.gbk|wac|1464|KM607003(168966):92086-93549:1 ^^ Enterobacteria phage RB59, complete genome.|neighbours:ID:AIT75342.1(1),ID:AIT75344.1(1)|neighbour_genes:short tail fiber,neck protein|
MTDIVLNDLPFVDGPPAEGQSRISWIKNGEEILGADTQYGSEGSMNRPTVSVLRNVEVLDKNIGILKTSLETANSDIKTIQGILDVSGDIEALAQIGINKKDISDLKTLTSEHTEILNGTNNTVDSILADIGPFNAEANSVYRTIRNDLLWIKRELGQYTGQDINGLPVVGNPSSGMKHRIINNTDVITSQGIRLSELETKFIESDVGSLTIEVGNLREELGPKPPSFSQNVYSRLNEIDTKQTTVESDISAIKTSIGYPGNNSIITSVNTNTDNIASINLELNQSGGIKQRLTVIETSIGSDDIPSSIKGQIKDNTTSIESLNGIVGENTSSGLRANVSWLNQIVGTDSSGGQPSPPGSLLNRVSTIETSVSGLNNDVQNLQVEIGNNSTGIKGQVVALNTLVNGTNPNGSTVEERGLTNSIKANETNIASVTQEVNTAKGNISSLQGDVQALQEAGYIPEAPRDGQAYVRKDGEWVLLSTFLSPA
>ID:AIT73166.1 |[Enterobacteria phage RB5]||_Enterobacteria_phage_RB5_.gbk|wac|1458|KM606995(168394):87581-89038:1 ^^ Enterobacteria phage RB5, complete genome.|neighbours:ID:AIT73165.1(1),ID:AIT73167.1(1)|neighbour_genes:short tail fiber,neck protein|
MIELKELPFVDSVPGEGQERISWIKNGEEILGASTKYGNDGSMNRPIVSVFKNVEVLDENVGILKTAIETSQKDIKTIQGVLDVSGDIEALSQISVNKNDISNLKTLTNEHTDILTGTNNTVDKIIADIGPFNDEENSVYRTIRNDLLWIKQELGQYSGQDINGLPVVGNASTGMKHRIITNSTLLSSQGIRLSELENKFTESDVGSLTVEVGKLRDELGNKPVDFGPNIYNRLSIIDDKQSLINSDIAEIKSSIGYPENVSIITEINNNKSSIEAINNELNQSEGVKQRLTSIETSIGSDDIPSSIKGKIKNHTTSIESLNGIVGENTSSGLRANVSWLNQIVGTDSSGGQPSPSGSLLNKVSVIEGEVSVLNNNVQNIQVEIGNNKTGIKVQVIELTSLINGNNPDGSTVEERGLTNSVKTNETNIAAVTHEVNTAKDNISSLQSSVQALQEAGYIPEAPKDGQAYVRKDGEWVLLSTFLSPA
>ID:YP_009167531.1 |[Enterobacteria phage RB68]||_Enterobacteria_phage_RB68_.gbk|wac|1458|NC_027979(168401):91609-93066:1 ^GeneID:26041641^ Enterobacteria phage RB68, complete genome.|neighbours:ID:YP_009167530.1(1),ID:YP_009167532.1(1)|neighbour_genes:short tail fiber,neck protein|
MIELKELPFVDSVPGEGQERISWIKNGEEILGASTKYGNDGSMNRPTVSVFKNVEVLDENVGILKTAVETSQEDIKTIQGILDVSGDIEALSQISVNKNDISNLKTLTSEHTDILNGTNTTVDNILSDIGPFNSQANSVYRTIRNDLLWIKRELGQYAGQDINGLPVVGNSSTGMKHRIINNTDAITSQGIRLSDLEEKFIESDVGSLTIEVGNLRQELGQRPSSFSESIYSRMHNLDQSQINLSSEIKSIKTSIGYPGNTSIITDVNVNSQEISALNDELNKSGGVKQRLTVIETSIGSDDIPSSIKGQIKDNTTSIESLNGIVGENTSSGLRANVSWLNQIVGTDSSGGQPSPPGSLLNRVSTVETSVNRLNNDVQNLQVEIGNNNSGIKGQVVTLNKLVNGTNPNGSTVEERGLTNSIKANETNISSINQEIRSIKGNVSSLQRDVQTLQEAGYIPEAPKDGQAYVRKDGEWVLLSTFLSPA
>ID:NP_861864.1 |[Escherichia phage RB69]||_Enterobacteria_phage_RB69_.gbk|wac|1443|NC_004928(167560):94838-96280:1 ^GeneID:1494290^ Enterobacteria phage RB69, complete genome.|neighbours:ID:NP_861863.1(1),ID:NP_861865.1(1)|neighbour_genes:gp12 Short tail fibe..,13|
MIELKSLPYVDGPPDEGQKRLNWIKNSEEITGADTLYGSEGVMNRPITEVQRNVETINDNVKTIAESLDTANADIVTIKSILDVSGDVDALAQIGHNTDDIEVLKHTVNSHGVDILNTEEKLDDTIANIGVVNPETDSVYRTVRNDLLWIKTELGQYTGQDINGVPTEGNESTGMKRRIITNSSVLVDQGVRLTELENKFADSDVGALTTEVENLRQEIGPRPSLTVPVYTRLSGIDSSISIQTRDIAALKDFVGYPNSTAIKTQVEANRLSISTINSDINSPGGIKPRLTTLETTIGSPDLPTTLQGKIKLNTDSISGINTVLGVDSSSGLRFNVAWLNQVVGVDSNGGQPEPAGSLLYRTRILETGVTDLGNNIQNVQTELGTNSSGIKGQVTSLNKLISGTNPNGQTIEERGILPTVKNHDTSIMALTTRVTTLETDLAAAEAEIQALKEAGYIEDAPSDGKFYVRKDGAWVELPTA
>ID:AIT73437.1 |[Enterobacteria phage RB6]||_Enterobacteria_phage_RB6_.gbk|wac|1458|KM606996(168394):87581-89038:1 ^^ Enterobacteria phage RB6, complete genome.|neighbours:ID:AIT73436.1(1),ID:AIT73438.1(1)|neighbour_genes:short tail fiber,neck protein|
MIELKELPFVDSVPGEGQERISWIKNGEEILGASTKYGNDGSMNRPIVSVFKNVEVLDENVGILKTAIETSQKDIKTIQGVLDVSGDIEALSQISVNKNDISNLKTLTNEHTDILTGTNNTVDKIIADIGPFNDEENSVYRTIRNDLLWIKQELGQYSGQDINGLPVVGNASTGMKHRIITNSTLLSSQGIRLSELENKFTESDVGSLTVEVGKLRDELGNKPVDFGPNIYNRLSIIDDKQSLINSDIAEIKSSIGYPENVSIITEINNNKSSIEAINNELNQSEGVKQRLTSIETSIGSDDIPSSIKGKIKNHTTSIESLNGIVGENTSSGLRANVSWLNQIVGTDSSGGQPSPSGSLLNKVSVIEGEVSVLNNNVQNIQVEIGNNKTGIKVQVIELTSLINGNNPDGSTVEERGLTNSVKTNETNIAAVTHEVNTAKDNISSLQSSVQALQEAGYIPEAPKDGQAYVRKDGEWVLLSTFLSPA
>ID:AIT73708.1 |[Enterobacteria phage RB7]||_Enterobacteria_phage_RB7_.gbk|wac|1458|KM606997(168395):87582-89039:1 ^^ Enterobacteria phage RB7, complete genome.|neighbours:ID:AIT73707.1(1),ID:AIT73709.1(1)|neighbour_genes:short tail fiber,neck protein|
MIELKELPFVDSVPGEGQERISWIKNGEEILGASTKYGNDGSMNRPIVSVFKNVEVLDENVGILKTAIETSQKDIKTIQGVLDVSGDIEALSQISVNKNDISNLKTLTNEHTDILTGTNNTVDKIIADIGPFNDEENSVYRTIRNDLLWIKQELGQYSGQDINGLPVVGNASTGMKHRIITNSTLLSSQGIRLSELENKFTESDVGSLTVEVGKLRDELGNKPVDFGPNIYNRLSIIDDKQSLINSDIAEIKSSIGYPENVSIITEINNNKSSIEAINNELNQSEGVKQRLTSIETSIGSDDIPSSIKGKIKNHTTSIESLNGIVGENTSSGLRANVSWLNQIVGTDSSGGQPSPSGSLLNKVSVIEGEVSVLNNNVQNIQVEIGNNKTGIKVQVIELTSLINGNNPDGSTVEERGLTNSVKTNETNIAAVTHEVNTAKDNISSLQSSVQALQEAGYIPEAPKDGQAYVRKDGEWVLLSTFLSPA
>ID:AIT73980.1 |[Enterobacteria phage RB9]||_Enterobacteria_phage_RB9.gbk|wac|1458|KM606998(168395):87582-89039:1 ^^ Enterobacteria phage RB9, complete genome.|neighbours:ID:AIT73979.1(1),ID:AIT73981.1(1)|neighbour_genes:short tail fiber,neck protein|
MIELKELPFVDSVPGEGQERISWIKNGEEILGASTKYGNDGSMNRPIVSVFKNVEVLDENVGILKTAIETSQKDIKTIQGVLDVSGDIEALSQISVNKNDISNLKTLTNEHTDILTGTNNTVDKIIADIGPFNDEENSVYRTIRNDLLWIKQELGQYSGQDINGLPVVGNASTGMKHRIITNSTLLSSQGIRLSELENKFTESDVGSLTVEVGKLRDELGNKPVDFGPNIYNRLSIIDDKQSLINSDIAEIKSSIGYPENVSIITEINNNKSSIEAINNELNQSEGVKQRLTSIETSIGSDDIPSSIKGKIKNHTTSIESLNGIVGENTSSGLRANVSWLNQIVGTDSSGGQPSPSGSLLNKVSVIEGEVSVLNNNVQNIQVEIGNNKTGIKVQVIELTSLINGNNPDGSTVEERGLTNSVKTNETNIAAVTHEVNTAKDNISSLQSSVQALQEAGYIPEAPKDGQAYVRKDGEWVLLSTFLSPA
>ID:ADJ39878.1 |[Enterobacteria phage T4T]||_Enterobacteria_phage_T4T_.gbk|wac|1464|HM137666(168920):92108-93571:1 ^^ Enterobacteria phage T4T, complete genome.|neighbours:ID:ADJ39877.1(1),ID:ADJ39879.1(1)|neighbour_genes:12,13|
MTDIVLNDLPFVDGPPAEGQSRISWIKNGEEILGADTQYGSEGSMNRPTVSVLRNVEVLDKNIGILKTSLETANSDIKTIQGILDVSGDIEALAQIGINKKDISDLKTLTSEHTEILNGTNNTVDSILADIGPFNAEANSVYRTIRNDLLWIKRELGQYTGQDINGLPVVGNPSSGMKHRIINNTDVITSQGIRLSELETKFIESDVGSLTIEVGNLREELGPKPPSFSQNVYSRLNEIDTKQTTVESDISAIKTSIGYPGNNSIITSVNTNTDNIASINLELNQSGGIKQRLTVIETSIGSDDIPSSIKGQIKDNTTSIESLNGIVGENTSSGLRANVSWLNQIVGTDSSGGQPSPPGSLLNRVSTIETSVSGLNNDVQNLQVEIGNNSTGIKGQVVALNTLVNGTNPNGSTVEERGLTNSIKANETNIASVTQEVNTAKGNISSLQGDVQALQEAGYIPEAPRDGQAYVRKDGEWVLLSTFLSPA
>ID:NP_049771.1 |[Escherichia virus T4]||_Enterobacteria_phage_T4_.gbk|wac|1464|NC_000866(168903):92129-93592:1 ^GeneID:1258630^ Enterobacteria phage T4, complete genome.|neighbours:ID:NP_049770.1(1),ID:NP_049772.1(1)|neighbour_genes:12,13|
MTDIVLNDLPFVDGPPAEGQSRISWIKNGEEILGADTQYGSEGSMNRPTVSVLRNVEVLDKNIGILKTSLETANSDIKTIQGILDVSGDIEALAQIGINKKDISDLKTLTSEHTEILNGTNNTVDSILADIGPFNAEANSVYRTIRNDLLWIKRELGQYTGQDINGLPVVGNPSSGMKHRIINNTDVITSQGIRLSELETKFIESDVGSLTIEVGNLREELGPKPPSFSQNVYSRLNEIDTKQTTVESDISAIKTSIGYPGNNSIITSVNTNTDNIASINLELNQSGGIKQRLTVIETSIGSDDIPSSIKGQIKDNTTSIESLNGIVGENTSSGLRANVSWLNQIVGTDSSGGQPSPPGSLLNRVSTIETSVSGLNNAVQNLQVEIGNNSAGIKGQVVALNTLVNGTNPNGSTVEERGLTNSIKANETNIASVTQEVNTAKGNISSLQGDVQALQEAGYIPEAPRDGQAYVRKDGEWVFLSTFLSPA
>ID:AXN58193.1 |[Enterobacteria phage T6]||_Enterobacteria_phage_T6_.gbk|wac|1464|MH550421(168706):87158-88621:1 ^^ Enterobacteria phage T6, complete genome.|neighbours:ID:AXN58192.1(1),ID:AXN58194.1(1)|neighbour_genes:short tail fibers pr..,neck protein|
MTDIVLNDLPFVDGPPAEGQSRISWIKNGEEILGADTQYGSEGSMNRPTVSVLRNVEVLDKNIGILKTSLESANSDIKTIQGILDVSGDIEALAQISINKKDISDLKTLTSEHTEILNGTNSTVDSILADIGPFNSEANSVYRTIRNDLLWIKRELGQYTGQDINGLPVVGNPSTGMKHRIINNTDVITSQGIRLSELETKFIESDVGSLTIEVGNLREELGPKPPSFSQNIYSRLNEIDTKQTTVESDISAIKTSIGYPGNNSIITSVNTNTDNIASINLELNQSGGIKQRLTVIETSIGSDDIPSSIKGQIKDNTTSIEALNGIVGENTSSGLRANVSWLNQIVGTDSSGGQPSPPGSLLNRVSTIETSVSGLNNDVQNLQVEIGNNSTGIKGQVVALNTLVNGTNPNGSTVEERGLTNSIKANETNIASVTQEVNTAKGNISSLQGDVQALQEAGYIPEAPRDGQAYVRKDGEWVLLSTFLSPA
>ID:YP_004063856.1 |[Escherichia phage vB_EcoM_VR7]||_Enterobacteria_phage_vB_EcoM-VR7_.gbk|wac|1587|NC_014792(169285):87720-89306:1 ^GeneID:10021400^ Enterobacteria phage vB_EcoM-VR7, complete genome.|neighbours:ID:YP_004063855.1(1),ID:YP_004063857.1(1)|neighbour_genes:12,13|
MINKLELANLPFVDGVPEPDQKRIEWIRNGDCLTAATTKYGHDGALNAAALGVQTNVETLEKNDATTKDKVNEIVDSVNQIKEALDISTDASVIQQIETNRINIVSLQTGLAETDIALLDTSTNLGELQEDVGYYNPLEDGPYLTVRANINRIKREMGHYANQDINGDPLPEGETNDATGMKRIIIDNSTAIATTQHRLTVLEDNYNDSDVGGLTIKLNEMREELGPRTEGIGKSPVYTRLTAVEAKAETNETDVSNIKAAIGFDQGQSIANRVGTLETKATNLENTTSAMNTRLSTVETDIGTDAEPTSINGRLKTLRDDMTGVRVVIGENTSSGLQGQVVALNVAVGISDSPAPTSLIPRMREVETSSRANAAAIQDIQAEIGNNQSGIKGSILTIKSQIDGTNPNGSTVVEKGILPTVETLNNEMPTKISDAPSDTKIYGRRDAAWVEIATGGDVSALTLRVDGIETRTGEAETKITELEGKVSALETELSKRPPVAPAADGLPYVLVDNAWVLLSTFVTLNPVP
>ID:YP_006986713.1 |[Escherichia phage vB_EcoM_ACG-C40]||_Enterobacteria_phage_vB_EcoM_ACG-C40_.gbk|fibritin neck whiske..|1458|NC_019399(167396):89767-91224:1 ^^ Enterobacteria phage vB_EcoM_ACG-C40, complete genome.|neighbours:ID:YP_006986712.1(1),ID:YP_006986714.1(1)|neighbour_genes:short tail fibers,neck protein|
MIELKELPFVDSVPDEGQERISWIKNGEEILGASTKYGNDGSMNRPIVSVFKNVEVLDENVGILKTAIETSQKDIKTIQGVLDVSGDIEALSQISVNKNDISNLKTLTSEHTDILTGTNNTVDKIIADIGPFNDEENSVYRTIRNDLLWIKQELGQYSGQDINGLPVVGNASTGMKHRIITNSTLLSSQGIRLSELENKFTESDVGSLTVEVGKLRDELGNKPVDFGPNIYNRLNTIDDKQTLIISDIAEIKSSIGYPENVSIITEINNNKSSIEAINNELNQSEGVKQRLTAIETSIGSDDIPSSIKGKIKNHTTSIESLNGIVGENTSSGLRANVSWLNQIVGTDSSGGQPSPSGSLLNKVSVLEGEVSVLNNNVQNIQVEIGNNRTGIKGQVIELTSLINGNNPDGSTVEERGLTNSIKTNETNIAAVTHEVNTAKDNISSLQSSVQALQEAGYIPEAPKDGQAYVRKDGEWVLLSTFLSPA
>ID:AWD91520.1 |[Enterobacteria phage vB_EcoM_IME339]||_Enterobacteria_phage_vB_EcoM_IME339_.gbk|neck whiskers protei..|1464|MH051915(164366):77908-79371:-1 ^^ Enterobacteria phage vB_EcoM_IME339, complete genome.|neighbours:ID:AWD91519.1(-1),ID:AWD91521.1(-1)|neighbour_genes:neck protein,short tail fibers|
MTDIVLNDLPFVDGPPAEGQSRISWIKNGEEILGADTQYGSEGSMNRPTVSILRNVEVLDKNIGILKTSLETANSDIKTIQGILDVSGDIEALAQISINKKDISDLKTLTSEHTEILNGTNSTVDSILADIGPFNSEANSVYRTIRNDLLWIKRELGQYTGQDINGLPVVGNPSTGMKHRIINNTDVITSQGIRLSELETKFIESDVGSLTIEVGNLREELGPKPPSFSQTVYSRLNEIDTKQTTVESDISAIKTSIGYPGNNSIITSVNTNTDNIASINLELNQSGGIKQRLTVIETSIGSDDIPSSIKGQIKDNTTSIEALNGIVGENTSSGLRANVSWLNQIVGTDSSGGQPSPPGSLLNRVSTIETSVSSLNNDVQNLQVEIGNNSAGIKGQVVALNTLVNGTNPNGSTVEERGLTNSIKANETNIASVTQEVNTAKGSISSLQGDVQALQEAGYIPEAPKDGQAYVRKDGEWVLLSTFLSPA
>ID:AWD91776.1 |[Enterobacteria phage vB_EcoM_IME340]||_Enterobacteria_phage_vB_EcoM_IME340_.gbk|fibritin neck whiske..|1458|MH051916(165549):78217-79674:-1 ^^ Enterobacteria phage vB_EcoM_IME340, complete genome.|neighbours:ID:AWD91775.1(-1),ID:AWD91777.1(-1)|neighbour_genes:neck protein,short tail fibers|
MIELKELPFVDSVPGEGQERISWIKNGEEILGASTKYGNDGSMNRPTVSVFKNVEVLDENVGILKTAIETSQEDIKTIQGILDVSGDIEALSQISINKNDISNLKTLTNEHTDILNGTNTTVDNILSDIGPFNSQANSVYRTIRNDLLWIKRELGQYAGQDINGLPVVGNSSTGMKHRIINNTDAITSQGIRLSDLEEKFIESDVGSLTIEVGNLRQELGQRPSSFSESIYSRVHNLDQSQINLSSEIKSIKTSIGYPGNTSIITDVNTNTREVSALNDELNKSGGIKQRLTVIETSIGSDDIPSSIKGRIKDNTTSIEFLNGIVGENTSSGLRANVSWLNQIVGTDSSGGQPSPPGSLLNRVSTVETSVNRLNNDVQNLQVEIGNNTTGIKGQVVALNKLVSGTNPNGSTVEERGLTNSIKANETNISSINQEMRSIKSNVSSLQGDVQTLQEAGYIPEAPKDGQAYVRKDGEWVLLSTFLSPA
>ID:YP_009207352.1 |[Escherichia phage vB_EcoM_VR20]||_Enterobacteria_phage_vB_EcoM_VR20.gbk|wac|1578|NC_028894(170336):90742-92319:1 ^GeneID:26633851^ Enterobacteria phage vB_EcoM_VR20, complete genome.|neighbours:ID:YP_009207351.1(1),ID:YP_009207353.1(1)|neighbour_genes:short tail fibers pr..,neck protein|
MINKLELANLPFVDGVPEADQKRIEWIRNGDCLTAATTKYGHDGALNAAAFGVQTNVETLEKNDTTTKDKVNEIVDSVNQIKEALDISTDASVIQQIETNRLNIVSLQTDLAETDIALLDTSTNLGELQEDVGYYNPLEDGPYLTVRANINRIKREMGHYANQDINGDPLPEGETNDATGMKRIIIDNSTAIATTQRRLTILEENYNDSDVGGLTIKLNEMREELGPRTEGIGKSPVYTRLTVVEAKAETNETDIENIKTAIGYGQGQSIANRVGTLETKATNLENTTSGMNTRLSKVETDIGTDAEPTSINGRLKTLRDDMTGVRVVIGENTSSGLQGQVVALNVAVGISDSPAPTSLIPRMREVETSSRANAAAIQDIQAEIGNNQSGIKGSILTIKSQIDGTNPNGSTVAEKGILPTVEGLVNEMPTKLSDAPSDTKIYGRQDGAWAEIVGGDIPALVSRVDGIESRTSGAEILITELEGKVSALETELAKRPPVAPTADGLPYVLVDNAWVLLSTFVTVGP
>ID:YP_009209918.1 |[Escherichia phage vB_EcoM_VR25]||_Enterobacteria_phage_vB_EcoM_VR25_.gbk|wac|1587|NC_028925(170822):89921-91507:1 ^GeneID:26636338^ Enterobacteria phage vB_EcoM_VR25, complete genome.|neighbours:ID:YP_009209917.1(1),ID:YP_009209919.1(1)|neighbour_genes:short tail fibers pr..,neck protein|
MINKLELANLPFVDGVPEADQKRIEWIRNGDCLTAATTKYGHDGALNAAALGVQTNVETLEKNDTTTKDKVNEIVDSVNQIKEALDISTDASVIQQIETNRINIVSLQTGLAETDIALLDTSTNLGELQEDVGYYNPLEDGPYLTVRANINRIKREMGHYANQDINGDPLPEGETNDATGMKRIIIDNSTAIATTQRRLTILEDNYNDSDVGGLTIKLNEMREELGPRTEGIGKSPVYTRLTAVEAKAETNETDVSNIKAAIGFDQGQSIANRVGTLETKATNLENTTSGMNTRLSTVETDIGTDAEPTSINGRLKTLRDDMTGVRVVIGENTSSGLQGQVVALNVAVGISDSPAPTSLIPRMREVETSSRANTAAIQDIQAEIGNNQSGIKGSILTIKSQIDGTNPNGSTVAEKGILPTVETLNNEMPTKISDAPSDTKIYGRRDAAWVEIATGGDVSALTLRVDGIETRTGEAETKITELEGKVSALETELSKRPPVAPAADGLPYVLVDNAWVLLSTFVTLNPAP
>ID:YP_009214008.1 |[Escherichia phage vB_EcoM_VR26]||_Enterobacteria_phage_vB_EcoM_VR26_.gbk|wac|2169|NC_028957(171541):88142-90310:1 ^GeneID:26640464^ Enterobacteria phage vB_EcoM_VR26, complete genome.|neighbours:ID:YP_009214007.1(1),ID:YP_009214009.1(1)|neighbour_genes:short tail fiber pro..,neck protein|
MINKLSLKELPYSIGIPDEGQQRIRWIQNGDCMTAASTKYGHDGNLNAAAVGVQTNVDTLDDNSNTSKEKINEIIDNVNNIQEALDITTNTEVVKQIEKNRTDILDLDERQFNTELLSSETSEGLKTLKEDVGVYDPLTDSYYRTVRNDLVWIKNELGQYVDQDINGLQVIGNPSRGMKRRIIDNSSAIVAHGVRIKTLEDNYHDSDVGSLNVKVIKIREELGESTLAVGKPAVFVRLNTLDDKVVEIDKDIANIQEDIGFGTGLAITTRVENLGGRVSVNETDIANIKPRLTKVEADIGTALEPLTINGRISALRSDVNGLQAVVGQDSSSGLRGTTAWLSQRIGTEQSPEPNTITYKLNATTALANETVSGLQDVQAEIGTNSTGMKGSILTLTSQMNGTNPNGATVAERGVLPVVINLDMLMASKLNDAPLDNKLYGRKQGAWSEIIDSTTEVDAVKASLVTTDGRVTTLTGRVDDNDTTISSLDTRYGALNTSVTNVKADVLALQNKDTEQDGRITALETKDTTVDGKITALETKTSTTDDDVTALALDVSNVEGELVTIKANIETNKGGLVTLTGRMTSAEGEITAIKLDTAKITPLTARVSSSENEITAIKLDTAKIAPLDERVTTAEDEINTIKIDTAKIAPLTTRVTTLEGTVTPLPGRLDAAETKITTLEGKVSALETELAKRPPVAPVADGLPYVLVDNAWVLLSTFVTVGP
>ID:YP_009205854.1 |[Escherichia phage vb_EcoM-VR5]||_Enterobacteria_phage_vB_EcoM_VR5.gbk|wac|2307|NC_028881(170473):87904-90210:1 ^GeneID:26632467^ Enterobacteria phage vB_EcoM_VR5, complete genome.|neighbours:ID:YP_009205853.1(1),ID:YP_009205855.1(1)|neighbour_genes:short tail fibers pr..,neck protein|
MINKLELSELPFVDGVPEAPQKRIQWIREGDCMSAAKTKYGNEGNLNAAALGVQKNVEALDANDLKTADKVNELIENVNIINDALEVSTDISVIQQIEKNRVDIVNLKKVTEDTTEKLDTLTTNFDFLREDVGYHDPLQDGPYLTVRENIVLLKNEIGHYENQDINGNPLPPGETNEATGIKRRIMDNTTELVDHRLRIDTLERNYEDSDVGQLGIKLNEIRSELGPHSDTVGKQPAYTRISVLETAAVNFNTAIDEIKDNIDFSGMPIKDRVTTLESKTLTLENSVNVDLKPRVTSIETQIGSEATPASINGRLSGLRTDVNDLKTIVGNSSSEGLRFQVSDINRRLGSEVSPAAGTLNKRLNDVIIQANQSTSSIQDIQVEIGNNQSGIKGTLLKLTNKVDGTNPNGATVEERGLINAVTSLETQMQGKLGDAPSDGKLYARRNAAWAEVVNNSMEIESVKADLVVTNGKVTTLTSRVDGNDTSISSLDTRTGALNTSVGEIKADIVLLKSKDTDQDNRITALEESDVTINGKITALETKTDTTDSDVTALALDVSSIESQLIPIKADITKNKGDIVTLTGRVAANEGEITDIKLDTAKIAPLTTRVTTAEGKISTLETGLAAVKVESDKVAGIDTRLGTAEGDIGTLKTGLAAVKVESDKVAAIDTRLGVVEVESGKVAGIDTRLATVEGEVSTLETGLAAVKVESDKVSGIDTRLSAAEAKITALETELGKRPPVAPAADGLPYVLVDNAWVLLSDFVTLNPAP
>ID:AWD90309.1 |[Erwinia phage Cronus]||_Erwinia_phage_Cronus_.gbk|fibritin neck whiske..|1773|MH059636(175774):90491-92263:1 ^^ Erwinia phage Cronus, complete genome.|neighbours:ID:AWD90308.1(1),ID:AWD90310.1(1)|neighbour_genes:tail fibers protein,neck protein|
MITDLTLLKMPFTDGVPEDVEQKRIDWIKNGDKLTAASTKYGSDGRLNSAAYGINKNVETNTANDILIAAKINELTDGVNNINSALEVSSDADIVKQIGINKTNIETLQTSTAKTEDDVETLQINADHTSEDIGVFNPELDSVYRTLRGDLLWIKTEMGKYPAQDINGLTVIDGPASGMKARIMSNTDQLVKTTNRLTDLEQKVTDSDVGTLTNNVAIIRTELGPTSLATQRNVYQRLNDGETDIASVKLDAASVKVAIGFTNSKTINTRVTDLETSNTKVTTTLYSDDGVVNSLEKLTVEVGSTSDPLSLTGKVATNQNDITSIYAIIGKDTSSGMRSDIAWINQQIGVTQEGGNPTPGSILNRLDVLTANGNQIASTVQDVQSEIGNNTEGLKGSVNTLSTQMNGTGASTTTIEGVGVFNFSKSLSTKIETKIDEAPNDGRVYARKSKAWVSRPSSVARFVKDTYTFDLSGGSSNVPFASLTASALNSGLTVGSTSLTIVDAGVFNIKLLAEVSTVTQNVKFEVKVNGTTVFSNDPLVATLFTSGAVVRVDDIVKLAVNDVITIAVSSVAGDTNVVLNNLKITLTPTA
>ID:YP_009592796.1 |[Escherichia coli O157 typing phage 3]||_Escherichia_coli_O157_typing_phage_3_.gbk|hypothetical protein|1449|NC_041863(168733):55626-57074:-1 ^GeneID:40068290^ Escherichia coli O157 typing phage 3, complete genome.|neighbours:ID:YP_009592795.1(-1),ID:YP_009592797.1(-1)|neighbour_genes:hypothetical protein,short tail fiber pro..|
MADITLVDLPYVDGPPDAGQSRIEWIKNDEEITGADTKYGSEGVMNRPIVEVQRNVEALDVNIKTIASSLNTANEDIKAIQGILDVSGDVDALAQIGQNTQDIDVIKVTVQTHASELNDLNEHIDANTDDIGVYNQEKDSVYRTVRNDLLWIKNELGQYTGQDINGVPTPGNDSTGMKRRIMTNSSVIVDHGVRLTDLETKFADSDVGSLTTEVEHLREEMGPRTSFTTPVFSRLSSIDLTLSRQNADLDGIKQSIGYPNTTSIITTTNANSSAINDINLELNQSGGIKPRLTTVETAIGADDLPTTIQGRIKLNTDAIGALNTVVGSDSSSGLRFNVSWLNNVVGVDASGGKPEPDGSLLYRTRELEGTISGMSNDIQNIQTDVGTTSTGIKGSVNTLNTLINGTNPNGSTVEERGILPTVKSHDTTINGLTSRIATLETDLAAAEAEIQTLKDAGYIEDAPSDGKFYVRKDGAWVELPTA
>ID:YP_009593160.1 |[Escherichia coli O157 typing phage 6]||_Escherichia_coli_O157_typing_phage_6_.gbk|hypothetical protein|1449|NC_041864(160570):103487-104935:1 ^GeneID:40068657^ Escherichia coli O157 typing phage 6, complete genome.|neighbours:ID:YP_009593159.1(1),ID:YP_009593161.1(1)|neighbour_genes:short tail fiber pro..,hypothetical protein|
MADITLVDLPYVDGPPDAGQSRIEWIKNDEEITGADTKYGSEGVMNRPIVEVQRNVEALDVNIKTIASSLNTANEDIKAIQGILDVSGDVDALAQIGQNTQDIDVIKVTVQTHASELNDLNEHIDANTDDIGVYNQEKDSVYRTVRNDLLWIKNELGQYTGQDINGVPTPGNDSTGMKRRIMTNSSVIVDHGVRLTDLETKFADSDVGSLTTEVEHLREEMGPRTSFTTPVFSRLSSIDLTLSRQNADLDGIKQSIGYPNTTSIITTTNANSSAINDINLELNQSGGIKPRLTTVETAIGADDLPTTIQGRIKLNTDAIGALNTVVGSDSSSGLRFNVSWLNNVVGVDASGGKPEPDGSLLYRTRELEGTISGMSNDIQNIQTDVGTTSTGIKGSVNTLNTLINGTNPNGSTVEERGILPTVKSHDTTINGLTSRIATLETDLAAAEAEIQTLKDAGYIEDAPSDGKFYVRKDGAWVELPTA
>ID:YP_009225093.1 |[Escherichia phage APCEc01]||_Escherichia_phage_APCEc01_.gbk|fibritin|1449|NC_029091(168771):89535-90983:-1 ^GeneID:26796046^ Escherichia phage APCEc01, complete genome.|neighbours:ID:YP_009225092.1(-1),ID:YP_009225094.1(-1)|neighbour_genes:neck protein,putative short tail ..|
MSDITLVDLPYVDGPPDAGQSRIEWIKNDEEITGADTKYGSEGVMNRPIVEVQRNVEALDVNIKTIASSLNTANEDIKVIQGILDVSGDVDALAQIGQNTQDIDVIKVTVQTHASELNDLNEHIDANTDDIGVYNQETDSVYRTVRNDLLWIKNELGQYTGQDINGVPTPGNDSTGMKRRIMTNSSVIVDHGVRLTDLETKFADSDVGSLTIEVEHLREEMGPRTSFTTPVFSRLSGIDLTLSRQNADLDGIKQSIGYPNTTSIITTTNANSSAINDINLELNQSGGIKPRLTTVETAIGADDLPTTIQGRIKLNTDAIGALNTVVGSDSSSGLRFNVSWLNNVVGVDASGGKPEPDGSLLYRTRELEGTISGMSNDIQSIQTDVGTNSTGIKGSVNTLNTLINGTNPNCSTVEERGILPTVKSHDMTINGLTSRIATLETDLAAAEAEIQTLKDAGYIEDAPSDGKFYVRKDGAWVELPTA
>ID:QAU03636.1 |[Escherichia phage AnYang]||_Escherichia_phage_AnYang_.gbk|fibritin neck whiske..|1545|MK234886(169215):58625-60169:1 ^^ Escherichia phage AnYang, complete genome.|neighbours:ID:QAU03635.1(1),ID:QAU03637.1(1)|neighbour_genes:short tail fibers pr..,neck protein|
MIDKLSIKELPFVDGVPDASQERIRWIRNGECIEGATTKYGHDGNLNAPALGVQTNVVRLEENSIASKDKINELVDNVNLINEALDISTDTGVIQQIEKNRVDILAVDEKASETKQELGDLTVNFNFLEEDVGYYDPSLDGPYLTVRENINLLKSEIGHYANQDINSQPLPPGETSEATGMKRRIMDNTSAIVDHSQRIDTLEKNYEDSDVGQLGLKINEIREELGPHIDTIGKQPAYTRISTLETAAVSFNESIDSIKTSIGFNKGPIDTRVTTLETKTSTLENTVNNGLTPRVTAVETAIGAADTPTSINGRLGGLRTDVNELKTIVGASSSEGLRFQISDIDRKIGADVSPAAGTINKRLNDLTTQGNTSASTIQDLQAEIGNNQTGIKGSILKITNQIEGTNPNGSTVEERGLINSVKGLEAQMPTKLGDAPADGKLYGRKDAAWAEILGTTEIDTVKASLLVAEGKITALETELAKRPPVAPVADGLPYVLVNNAWVLLSDFVTLNPAP
> |[Tevenvirinae Escherichia_phage_CF2]||_Escherichia_phage_CF2.gb|Phage fibritin (wac)..|1458|NC_041919.1(168188):67261-68718:-1 ^RAST2:fig|1198136.52.peg.95^ Tevenvirinae Escherichia_phage_CF2|neighbours:(-1),(-1)|neighbour_genes:Phage neck protein,Phage straight tail ..|
MIELKELPFVDSVPDEGQERISWIKNGEEILGASTKYGNDGSMNRPIVSVFKNVEVLDENVGILKTAIETSQKDIKTIQGVLDVSGDIEALSQISVNKNDISNLKTLTSEHTDILTGTNNTVDKIIADIGPFNDEENSVYRTIRNDLLWIKQELGQYSGQDINGLPVVGNASTGMKHRIITNSTLLSSQGIRLSELENKFTESDVGSLTVEVGKLRDELGNKPVDFGPNIYNRLNTIDDKQTLIISDIAEIKSSIGYPENVSIITEINNNKSSIEAINNELNQSEGVKQRLTAIETSIGSDDIPSSIKGKIKNHTTSIESLNGIVGENTSSGLRANVSWLNQIVGTDSSGGQPSPSGSLLNKVSVLEGEVSVLNNNVQNIQVEIGNNRTGIKGQVIELTSLINGNNPDGSTVEERGLTNSIKTNETNIAVVTHEVNTAKDNISSLQSSVQALQEAGYIPEAPKDGQAYVRKDGEWVLLSTFLSPA
>ID:QBO61169.1 |[Escherichia phage D5505]||_Escherichia_phage_D5505_.gbk|putative fibritin|1458|MK327929(168049):90090-91547:1 ^^ Escherichia phage D5505, complete genome.|neighbours:ID:QBO61168.1(1),ID:QBO61170.1(1)|neighbour_genes:long tail fiber, pro..,putative neck protei..|
MIELKELPFVDSVPDEGQERISWIKNGEEILGASTKYGNDGSMNRPIVSVFKNVEVLDENVGILKTAIETSQKDIKTIQGVLDVSGDIEALSQISVNKNDISNLKTLTSEHTDILTGTNNTVDKIIADIGPFNDEENSVYRTIRNDLLWIKQELGQYSGQDINGLPVVGNASTGMKHRIITNSTLLSSQGIRLSELENKFTESDVGSLTVEVGKLRDELGNKPVDFGPNIYNRLNTIDDKQTLINSDIAEIKSSIGYPENVSIITEINNNKSSIEAINNELNQSEGVKQRLTAIETSIGSDDIPSSIKGKIKNHTTSIESLNGIVGENTSSGLRANVSWLNQIVGTDSSGGQPSPSGSLLNKVSVLEGEVSVLNNNVQNIQVEIGNNRTGIKGQVIELTSLINGNNPDGSTVEERGLTNSVKTNETNIAAVTHEVNTAKDNISSLQSSVQALQEAGYIPEAPKDGQAYVRKDGEWVLLSTFLSPA
>ID:YP_009602110.1 |[Escherichia phage ECD7]||_Escherichia_phage_ECD7_.gbk|wac|1770|NC_041936(164706):82475-84244:1 ^GeneID:40077964^ Escherichia phage ECD7, complete genome.|neighbours:ID:YP_009602109.1(1),ID:YP_009602111.1(1)|neighbour_genes:short tail fibers pr..,neck protein|
MIEQLNIHEIPHVDGVPSEGQHRINWIKNGECLSAATTQTGNDGTLNRAPVAIQENVARVNENAKSTVAKVNEVVTAVNDIKTTLGVISDGSIIDVVNQTVAKVESVEENLGETARTLQTTVDAVSELNIKIGDRPAADPSTRTIYDDISFIKQEMGSYPNFNINGSPDAGSSGSGIKYRVIQNTAALNDHGRRIIQLENDWQDSDVGELTRQVNKMRSEIGDTSLATQENVYVRLRTNARNIANLSNEVLEVKKAILFDSIPDIGTKVTTLGTNYERLNNDVNGVDSGIRPRLLAVENKIGTPQSAGSIDYRLTNTEREFLDLKQVVGVSGADGLRGEVVRLSNEIGTDSDRHTLAGRIKVVENTQGRLEASVQDMEQIVGDRESGLTAGVIKLSSDIYGDDGSEDPFTQKGVIKIVKELQTSNGNKVDDVPDDGFHYLRKRGEWVQVAYAAGAFKNTADITVELDEQDVYKPIPLNDMTEEVPARGMVKSESLVTVNDKGLFRCDFRCSVNAAHNATFVVGIAKNGLIVHEVRNGHYGADDLISYSTSAFLNIEKGDRIDIRIKGVSEEALAQQLQIKEFLFGISPV
>ID:YP_009102631.1 |[Escherichia phage ECML-134]||_Escherichia_phage_ECML-134_.gbk|neck whiskers protei..|1458|NC_025449(166783):89112-90569:1 ^GeneID:22111814^ Escherichia phage ECML-134, complete genome.|neighbours:ID:YP_009102630.1(1),ID:YP_009102632.1(1)|neighbour_genes:tail fiber protein,neck protein|
MIELKDLPFVDSVPGEGQERISWIKNGEEILGASTKYGNDGSMNRPTVSVFKNVEVLDENVGILKTAIETSQKDIKTIQGVLDVSGDIEALSQISVNKNDISNLKTLTNEHTDILTGTNNTVDKIIADIGPFNDEENSVYRTIRNDLLWIKQELGQYSGQDINGLPVVGNASTGMKHRIITNSTLLSSQGIRLSELENKFTESDVGSLTVEVGKLRDELGNKPVDFGPNIYNRLNTIDDKQTLINSDIAEIKSSIGYPENVSIITEINNNKSSIESINNELNQSEGVKQRLTAIETSIGSDDIPSSIKGKIKNHTTSIESLNGIVGENTSSGLRANVSWLNQIVGTDSSGGQPSPSGSLLNKVSVLEGEVSVLNNNVQNIQVEIGNNRTGIKGQVIELTSLINGNNPDGSTVEERGLTNSVKTNETNIAAVTHEVNTAKDNISSLQSSVQALQEAGYIPEAPKDGQAYVRKDGEWVLLSTFLSPA
>ID:QAY00196.1 |[Escherichia phage EcWhh-1]||_Escherichia_phage_EcWhh-1.gbk|fibritin neck whiske..|2307|MH791409(170524):152176-154482:1 ^^ UNVERIFIED: Escherichia phage EcWhh-1, complete genome.|neighbours:ID:QAY00195.1(1),ID:QAY00197.1(1)|neighbour_genes:short tail fibers pr..,neck protein|
MINKLELSELPFVDGVPDAPQKRIQWIREGDCMSAAKTKYGNEGNLNAAALGVQKNVEALDANDLKTADKVNELIENVNNINDALEMSTDISIIQQIEKNRVDIVDLKKVTEDTTEKLDTLTTNFDFLREDVGYHDPLQDGPYLTVRENIVLLKNEIGHYEDQDINGNPLPPGETSEATGIKRRIMDNTTELVDHRLRIDTLERNYEDSDVGQLGIKLNEIRAELGPHSDTVGKQPAYTRISVLETAAVNFNTAIDEIKDNIDFSGMPIKDRVTTLESKTFTLENSVNVDLKPRVTSIETQIGSESAPASINGRLSGLRTDVNDLKTVVGNSSSEGLRFQVSDINRRLGSEVSPAAGTINKRLNDVIIQANQSTSSIQDIQVEIGNNQSGIKGTLLKLTDKVDGTNPNGATVEERGLINAVTSLETQIQGKLGDAPSDGKLYARRNAAWAEVVNNSTEIETVKADLVVTDGKVTALTSRVDGNDTSISSLDTRTGALNTSVGEIKADIVSIKAKDDEQDGRLTALESSDVTINGKIAALETKTDTTDDDVTALALDVSSLENQLTPIKADITKNKGDIVALTGRVASTEGEINAIKVDTAKIAPLTTRVTTAEGKITTLETGLASVKVESDKVAGINTRLSTAEGDIGTLKTGLAEVKGESDKVAAIDTRLGVVEVESGKVAGIDARLGDVEGEVSTLETGLAAVKVESDKVADLGTRLTAAEGKITALETELSKRPPVAPAADGLPYVLVDNAWVLLSDFVTLNSAP
> |[Tevenvirinae Escherichia_phage_HP3]||_Escherichia_phage_HP3.gb|Phage fibritin (wac)..|1449|NC_041920.1(170254):103849-105297:1 ^RAST2:fig|1198136.53.peg.196^ Tevenvirinae Escherichia_phage_HP3|neighbours:(1),(1)|neighbour_genes:hypothetical protein,Phage neck protein|
MADISLVDLPYVDGPPDAGQSRIEWIKNDEEITGADTKYGSEGVMNRPIVEVQRNVEALDVNIKTIASSLNTANEDIKVIQGILDVSGDVDALAQIGQNTQDIDVIKVTVQTHASELNDLNEHIDANTDDIGVYNQETDSVYRTVRNDLLWIKNELGQYTGQDINGVPTPGNDSTGMKRRIMTNSSVIVDHGVRLTDLETKFADSDVGSLTIEVERLREEMGPRTSFTTPVFSRLSGIDLTLSRQNADLDGIKQSIGYPNTTSIITTTNANSSAINDINLELNQSGGIKPRLTTVETAIGADDLPTTIQGRIKLNTDAIGALNTVVGSDSSSGLRFNVSWLNNVVGVDASGGKPEPAGSLLYRTRELEGTISGMSNDIQNIQTDVGTTTTGIKGSVNTLNTLINGTNPNGSTVEERGILPTVKSHDTTINSLTSRIATLETDLAAAEAEIQTLKEAGYIEDAPSDGKFYVRKDGAWVELPTA
>ID:YP_009148602.1 |[Escherichia phage HY01]||_Escherichia_phage_HY01_.gbk|putative fibritin ne..|1458|NC_027349(166977):89164-90621:1 ^GeneID:24722781^ Escherichia phage HY01, complete genome.|neighbours:ID:YP_009148601.1(1),ID:YP_009148603.1(1)|neighbour_genes:putative short tail ..,putative neck protei..|
MIELKELPFVDSVPGEGQERISWIKNGEEILGASTKYGNDGSMNRPTVSVFKNVEVLDENVGILKTAIETSQEDIKTIQGILDVSGDIEALSQISINKNDISNLKTLTNEHTDILNGTNTTVDNILSDIGPFNSQANSVYRTIRNDLLWIKRELGQYAGQDINGLPVVGNSSTGMKHRIINNTDAITSQGIRLSDLEEKFIESDVGSLTIEVGNLRQELGQRPSSFSESIYSRVHNLDQSQINLSSEIKSIKTSIGYPGNTSIITDVNTNTREISALNDELNKSGGIKQRLTVIETSIGSDDIPSSIKGQIKDNTTSIEFLNGIVGENTSSGLRANVSWLNQIVGTDSSGGQPSPPGSLLNRVSTVETSVNRLNNDVQNLQVEIGNNTTGIKGQVVALNKLVSGTNPNGSTVEERGLTNSIKANETNISSINQEMRSIKSNVSSLQGDVQTLQEAGYIPEAPKDGQAYVRKDGEWVLLSTFLSPA
>ID:YP_009284020.1 |[Escherichia phage HY03]||_Escherichia_phage_HY03.gbk|hypothetical protein|1458|NC_031047(170770):21549-23006:1 ^GeneID:29078888^ Escherichia phage HY03, complete genome.|neighbours:ID:YP_009284019.1(1),ID:YP_009284021.1(1)|neighbour_genes:hypothetical protein,putative neck protei..|
MIELKELPFVDSVPGEGQERISWIKNGEEILGASTKYGNDGSMNRPTVSVFKNVEVLDENVGILKTAIETSQEDIKTIQGILDVSGDIEALSQISVNKNDISSLKTLTSEHTDILNGTNTTVDNILSDIGPFNSQANSVYRTIRNDLLWIKRELGQYAGQDINGLPVVGNSSTGMKHRIINNTDAITSQGIRLSDLEEKFIESDVGSLTIEVGNLRQELGQRPPSFSESIYSRVHNLDQSQINLNSEIKSIKTSIGYPGNTSIITDVNTNTREISALTDELNKSGGVKQRLTVIETSIGSDDIPSSIKGKIKDNTTSIEFLNGIVGENTSSGLRANVSWLNQIVGTDSSGGQPSPPGSLLNRVSTVETSVNRLNNDVQNLQVEIGNNNSGIKGQVVTLNKLVNGTNPNGSTVEERGLTNSIKANETNISSINQEMRSIKSNVSSLQADVQTLQEAGYIPEAPKDGQAYVRKDGEWVLLSTFLSPA
>ID:BBG28677.1 |[Escherichia phage KIT03]||_Escherichia_phage_KIT03_.gbk|fibritin neck whiske..|1458|AP018932(166848):89660-91117:1 ^^ Escherichia phage KIT03 DNA, complete sequence.|neighbours:ID:BBG28676.1(1),ID:BBG28678.1(1)|neighbour_genes:short tail fibers pr..,neck protein|
MIELKDLPFVDSVPDEGQERISWIKNGEEILGASTKYGNDGSMNRPTVSVFKNVEVLDENIGILKTVVETSQEDIKTIQGILDVSGDIEALSQISVNKNDISNLKALTNEHTDILNGTNAAVDRILSDIGPFNEHANSVYRTVRNDLLWIKRELGQYAGQDINGLPVVGNSSTGMKHRIINNTDAITSQGIRLSDLEEKFIESDVGSLTIEVGNLRQELGQRPSSFSESIYSRVHNLDQSQINLSSEIKSIKTSIGYPGNTSIITDVNVNSQEISALNDELNKSGGVKQRLTVIETSIGSDDIPSSIKGQIKDNTTSIESLNGIVGENTSSGLRANVSWLNQIVGTDSSGGQPSPPGSLLNRVSTVETSVNRLNNDVQNLQVEIGNNNSGIKGQVVTLNKLVNGTNPNGSTVEERGLTNSIKANETNISSINQEIRSIKGNVSSLQRDVQTLQEAGYIPEAPKDGQAYVRKDGEWVLLSTFLSPA
>ID:YP_008060724.1 |[Escherichia phage Lw1]||_Escherichia_phage_Lw1_.gbk|wac|2289|NC_021344(176227):118387-120675:1 ^GeneID:16205168^ Escherichia phage Lw1, complete genome.|neighbours:ID:YP_008060723.1(1),ID:YP_008060725.1(1)|neighbour_genes:short tail fiber pro..,head completion prot..|
MISKLNPLPKIPFVDGVPSDTTQTPISWILNGETLDGAKTKVTSEGSLNRCGVLVQKNAVQLETNTITQTAKINEVIDQVNLISENLAAISDESVIEKLDQVVADVEVLKVDMTAVQGSTASNTLKIQDLDKDIGTWDATTDPKHRTIRKDIIFLKGEMGAYPGFNQDGDVDPTSTGSGMKYKIMTNAQAISIHEGRITRLEDDWANSDVGHLTDEVTDLRNEMGPKHLATFESVYVRLNKIGTDITGINTELTEINQYIGRTGTGGSGSISARMTTAETNIVTLQTQMNDSSVGVLPRVISLENQVGNSQVPGSIRYDISNIKRDISDLNMVVGESSDEGLRGEMAQVMSDIGTDSQPTSIKGRLLNVENTQRDDHQRLIDVESIVGNTSSGLVAANIAMGKAVYGDATSSDPFLKDGIQKTTRDSKTAIGVNTTGSETGIYKLISDLTARVAALESGSGSDLEQRVSDLEVNKASHQDVTNALVPYITETEADIKYEPKKIPLAFTQNLVGRNDYIEGDDISLMVTVSGGKVPYAYQWKKDNANVGTNASSLMIQTITSANAGVYKVEVTDADNTVITSNELTIAVYPVPQFDTNLADKSVVDGDPLTLEVVYSGGKPSYTYEWFKDNSVISGATSATFTKSAVTSADAGEYYVSVTDSMNNQNDSVKANVTVTPRPALAFTTDLSSTKSYSTGADMDLAVVVTGGKTPYTYKWFKDTAEISGQTGASLTTVAEDGVYKVEVTDALTTKITSTECTVTVA
>ID:YP_009324056.1 |[Escherichia phage MX01]||_Escherichia_phage_MX01_.gbk|fibritin neck whiske..|2163|NC_031934(168929):89733-91895:1 ^GeneID:30308965^ Escherichia phage MX01, complete genome.|neighbours:ID:YP_009324055.1(1),ID:YP_009324057.1(1)|neighbour_genes:short tail fibers pr..,neck protein|
MINKLELSELPFVDGVPDAPQKRIQWIREGDCMSAAKTKYGNEGNLNAAALGVQKNVEALDANDLKTADKVNELVENVNNINDALEMATDISVIQQIEKNRVDIVELKRVEGETTTGLNNLTINLDHLKEDVGYHDPLQDGPYLTLRENIVLLKTEIGHYENQDINGNPLPPGETSEATGMKRRIIDNTTQLVDHRLRIDTLERNYEDSDVGQLGIKLNEIRAELGPHSDTVGKQQAYTRISVLETAAINFNTSIDEIKADIDFSGMPIKDRVTTLESKTLTLENSVNVDLKPRVTSIETQIGSESTPTSINGRLSGLRTDVNDLKTIVGVSSSDGLRFQVTDINRRLGSEVSPAAGTINKRLNDVIIQANQSTSSIQDIQVEIGNNQSGIKGTLLKLTNKVDGTNPNGATVEERGLINAVTSLETQMLGKLNEAPSDGKLYARRNATWTEVINNSTEIESVKADLVVTDGKVTALTSRVDTNDTSISSLDTRTGALNTSVGEIKADIVTIKAKDLEQDGRLTALESSDVTVNGKISALESKTDTTDSDVTALALDVSSIESQLIPIKADITKNKGDIVTLTGRVAANEGEIADIKLDTAKIAPLATRVTTAEGKITTLETGLAAVKVESDKVAGINTRLGTVEGKVGTLETGLAAVKVESDKVADLGTRLTAAEGKITALETELAKRPPVAPVADGLPYVLVDNAWVLLSDFVTLNSAP
>ID:AYR04079.1 |[Escherichia phage OLB35]||_Escherichia_phage_OLB35_.gbk|fibritin neck whiske..|1443|MH992122(169140):94360-95802:1 ^^ UNVERIFIED: Escherichia phage OLB35, complete genome.|neighbours:ID:AYR04078.1(1),ID:AYR04080.1(1)|neighbour_genes:short tail fibers pr..,neck protein|
MIELKSLPYVDGPPDEGQKRLNWIKNSEEITGADTLYGSEGVMNRPITEVQRNVETINDNVKTIAESLDTANADIDTIKSILDVSGDVDALAQIGHNTDDIEVLKHTVNSHGVDILNTEEKLDDTIANIGVVNPETDSVYRTVRNDLLWIKTELGQYTGQDINGVPTEGNESTGMKRRIITNSSVLVDQGVRLTELENKFADSDVGALTTEVENLRQEIGPRPSLTVPVYTRLSGIDSSISIQTRDIAALKDFVGYPNSTAIKTQVEANSLSISTINSVINSTGGIKPRLTTLETTIGSPDLPTTLQGKIKLNTDSISGINTVLGVDSSSGLRFNVAWLNQVVGVDSNGGQPEPAGSLLYRTRILETGVTDLGNNIQNVQTELGTNSSGIKGQVTSLNKLISGTNPNGQTIEERGILPTVKNHDTTITDLTTRVTTLETDLAAAEAEIQALEEAGYIEDAPSDGKFYVRKDGAWVELPTA
>ID:ANH49706.1 |[Escherichia phage PE37]||_Escherichia_phage_PE37_.gbk|neck whiskers|1458|KU925172(166423):73290-74747:-1 ^^ Escherichia phage PE37, complete genome.|neighbours:ID:ANH49705.1(-1),ID:ANH49707.1(-1)|neighbour_genes:head completion, nec..,short tail fiber pro..|
MIELKDLPFVDSVPGEGQERISWIKNGEEILGASTKYGNDGSMNRPIVSVFKNVEVLDENIGILKTAVETSQEDIKTIQGILDVSGDIEALSQISVNKNDISNLKTLTNEHTDILNGTNATVDRILSDIGPFNEHANSVYRTVRNDLLWIKRELGQYAGQDINGLPVVGNSSTGMKHRIINNTDAITSQGIRLSDLEEKFIESDVGSLTIEVGNLRQELGQRPSSFSESIYSRVHNLDQSQINLSSEIKSIKTSIGYPGNTSIITDVNVNSQEISALNDELNKSGGVKQRLTVIETSIGSDDIPSSIKGQIKDNTTSIESLNGIVGENTSSGLRANVSWLNQIVGTDSNGGQPSPPGSLLNRVSTVETSVNRLNNDVQNLQVEIGNNNSGIKGQVVTLNKLVNGTNPNGSTVEERGLTNSIKANETNISSINQEIRSIKGNVSSLQRDVQTLQEAGYIPEAPKDGQAYVRKDGEWVLLSTFLSPA
>ID:BBC14496.1 |[Escherichia phage PP01]||_Escherichia_phage_PP01.gbk|wac|1458|LC348379(167812):89744-91201:1 ^^ Escherichia phage PP01 DNA, complete sequence.|neighbours:ID:BBC14495.1(1),ID:BBC14497.1(1)|neighbour_genes:12,13|
MIELKDLPFVDSVPGEGQERISWIKNGEEILGASTKYGNDGSMNRPTVSVFKNVEVLDENVGILKTAVETSQEDIKTIQGILDVSGDIEALSQISVNKNDISNLKTLTNEHTDILNGTNTTVDRILSDIGPFNEQANSVYRTIRNDLLWIKRELGQYAGQDINGLPVVGNSSTGMKHRIINNTDAITSQGIRLSDLEEKFIESDVGSLTIEVGNLRQELGQRPSSFSESIYSRVHNLDQSQINLSSEIKSIKTSIGYPGNTSIITDVNVNSQEISALNDELNKSGGVKQRLTIIETSIGSDDIPSSIKGRIKDNTTSIESLNGIVGENTSSGLRANVSWLNQIVGTDSSGGQPSPPGSLLNRISTVETSVNRLNNDVQNLQVEIGNNNSGIKGQVVALNKLVNGTNPNGSTVEERGLTNSIKANETNIASINQEIRSIKSDVSSLQRDVQTLQEAGYIPEAPRDGQAYVRKDGEWVLLSTFLSPA
>ID:AWY07834.1 |[Escherichia phage SF]||_Escherichia_phage_SF_.gbk|fibritin|1443|MH359124(168695):25977-27419:-1 ^^ Escherichia phage SF, complete genome.|neighbours:ID:AWY07833.1(-1),ID:AWY07835.1(-1)|neighbour_genes:neck protein,short tail fibers pr..|
MIELKSLPYVDGPPDEGQKRLNWIKNSEEITGADTLYGSEGVMNRPISEVQRNVETINDNVKTIAESLDTANADIVTIKSILDVSGDVDALAQIGNNTDDIEVLKHTVNSHGVDILNTEEKLDDTIANIGVVNPETDSVYRTVRNDLLWIKTELGQYTGQDINGVPTEGNESTGMKRRIITNSSVLVDQGVRLTELENKFADSDVGALTTEVENLRQEIGPRPSLTVPVYTRLSGIDSSISIQTRDIAALKDFVGYPNSTAIKTQVEANRLSISTINSDINSPGGIKPRLTTLETTIGSPDLPTTLQGKIKLNTDSISGINTVLGVDSSSGLRFNVAWLNQVVGVDSNGGQPEPAGSLLYRTRILETDVTDLGNNIQNVQTELGTNSSGIKGQVTSLNKLISGTNPNGSTVEERGILPTVKNHDTTINGLTSRIATLETDLAAAEAEIQTLKDAGYIEDAPSDGKFYVRKDGAWVELPTA
>ID:YP_009608503.1 |[Escherichia phage ST0]||_Escherichia_phage_ST0.gbk|fibritin|1449|NC_041990(170496):135181-136629:-1 ^GeneID:40084525^ Escherichia phage ST0, complete genome.|neighbours:ID:YP_009608502.1(-1),ID:YP_009608504.1(-1)|neighbour_genes:head completion, nec..,short tail fiber pro..|
MTDITLVDLPYVDGPPDAGQSRIEWIKNDEEITGADTKYGSEGVMNRPIVEVQRNVEALDVNIKTIASSLNTANEDIKAIQGILDVSGDVDALAQIGQNTKDIDVIKVTVQTHASELNDLNEHIDANTDDIGVYNQETDSVYRTVRNDLLWIKNELGQYTGQDINGVPTPGNDSTGMKRRIMTNSSVIVDHGVRLTDLETKFADSDVGSLTNEVEHLREEMGPRTSFTTPVFSRLSGIDLTLSRQNADLDGIKQSIGYPNTTSIITTTNANSSAINDINLELNQSGGIKPRLTTVETAIGTDDLPTTIQGRIKLNTDAIGALNTVVGSDSSSGLRFNVSWLNNVVGVDASGGKPEPDGSLLYRTRALEGSIGEMSNDIQNIQTDVGTNATGIKGSINTLNTLINGTNPNGSTVEERGILPTVKSHDTTINGLTSRIATLETDLAAAEAEIQTLKDAGYIGDAPSDGKFYVRKDGAWVELPTA
>ID:BBC14777.1 |[Escherichia phage T2]||_Escherichia_phage_T2.gbk|wac|1464|LC348380(163825):88128-89591:1 ^^ Escherichia phage T2 DNA, complete sequence.|neighbours:ID:BBC14776.1(1),ID:BBC14778.1(1)|neighbour_genes:12,13|
MTDIVLNDLPFVDGPPAEGQSRISWIKNGEEILGADTQYGSEGSMNRPTVSVLRNVEVLDKNIGILKTSLETANSDIKTIQGILDVSGDIEALAQIGINKKDISDLKTLTSEHTEILNGPNSTVDNILADIGPFNSEANSVYRTIRNDLLWIKRELGQYAGQDINGLPVVGNPSSGMKHRIINNTDAITSQGIRLSELETKFIESDVGSLTIEVGNLREELGPKPPSFSQNVYSRLNEIDTKQTTFESDISAIKTSIGYPGNNSIITSVNTNTDNIASINLELNQSGGIKQRLTVIETSIGSDDIPSSIKGQIKDNTTLIESLNGIVGENTSSGLRANVSWLNKIVGTDSSGGQPSPSGSLLNRVSTIETSVSGLNNDVQNLQVEIGNNSAGIKGQVVALNTLVNGTNPNGSTVEERGLTNSIKANETNIASVTQEVNTAKGNISSLQSGVQALQEAGYIPEAPRDGQAYVRKDGEWVLLSTFLSPA
>ID:YP_009281495.1 |[Escherichia phage UFV-AREG1]||_Escherichia_phage_UFV-AREG1_.gbk|putative fibritin ne..|1458|NC_031030(170788):89116-90573:1 ^GeneID:29063688^ Escherichia phage UFV-AREG1, complete genome.|neighbours:ID:YP_009281494.1(1),ID:YP_009281496.1(1)|neighbour_genes:putative short tail ..,putative neck protei..|
MIELKELPFVDSVPGEGQERISWIKNGEEILGASTKYGNDGSMNRPTVSVFKNVEVLDENVGILKTAIETSQEDIKTIQGILDVSGDIEALSQISINKNDISNLKTLTNEHTDILNGTNTTVDNILSDIGPFNSQANSVYRTIRNDLLWIKRELGQYAGQDINGLPVVGNSSTGMKHRIINNTDAITSQGIRLSDLEEKFIESDVGSLTIEVGNLRQELGQRPSSFSESIYSRVHNLDQSQINLSSEIKSIKTSIGYPGNTSIITDVNTNTREVSALNDELNKSGGIKQRLTVIETSIGSDDIPSSIKGRIKDNTTSIEFLNGIVGENTSSGLRANVSWLNQIVGTDSSGGQPSPPGSLLNRVSTIETSVNRLNNDVQNLQVEIGNNTTGIKGQVVALNKLVSGTNPNGSTVEERGLTNSIKANETNISSINQEMRSIKSNVSSLQGDVQTLQEAGYIPEAPKDGQAYVRKDGEWVLLSTFLSPA
>ID:YP_009323363.1 |[Escherichia phage WG01]||_Escherichia_phage_WG01_.gbk|fibritin neck whiske..|1590|NC_031928(169936):90517-92106:1 ^GeneID:30308489^ Escherichia phage WG01, complete genome.|neighbours:ID:YP_009323362.1(1),ID:YP_009323364.1(1)|neighbour_genes:short tail fibers pr..,neck protein|
MINKLELSELPFVDGVPDAPQKRIQWIREGDCMSAAKTKYGNEGNLNAAALGVQKNVEALDANDLKTADKVNELVENVNNINDALEMATDISVIQQIEKNRVDIVELKRVEGETTTGLNNLTINLDHLKEDVGYHDPLQDGPYLTVRENIVLLKTEIGHYENQDINGNPLPPGETSEATGMKRRIIDNTTQLVDHRLRIDTLERNYEDSDVGQLGIKLNEIRAELGPHSDTVGKQQAYTRISVLETAAINFNTSIDEIKTNIDFSGMPIKDRVTTLESKTLTLENSVNVDLKPRVTSIETQIGSESTPTSINGRLSGLRTDVNDLKTIVGVSSSDGLRFQVTDINRRLGSEVSPAAGTINKRLNDVIIQANQSTSSIQDIQVEIGNNQSGIKGTLLKLTNKVDGTNPNGTTVEERGLINAVTSLETRMLGKLNDAPSDGKLYARRNATWTEVPNVSTEIGTVKADLVVTDGNVAALTSRVTTAEDKITALETELAKRPPVAPVADGLPYVLVNNAWVLLSDFVTLNPAP
>ID:YP_009030768.1 |[Escherichia phage vB_EcoM_112]||_Escherichia_phage_e112_.gbk|fibritin|1458|NC_024125(168470):91344-92801:1 ^GeneID:19485311^ Escherichia phage e11/2, complete genome.|neighbours:ID:YP_009030767.1(1),ID:YP_009030769.1(1)|neighbour_genes:short tail fibers pr..,neck protein|
MIELKDLPFVDSVPGEGQERISWIKNGEEILGASTKYGNDGSMNRPTVSVFKNVEVLDENVGILKTAVETSQEDIKTIQGILDVSGDIEALSQISVNKNDISNLKTLTNEHTDILNGTNTTVDRILSDIGPFNEQANSVYRTIRNDLLWIKRELGQYAGQDINGLPVVGNNSTGMKHRIINNTDAITSQGIRLSDLEEKFIESDVGSLTIEVGNLRQELGQRPSSFSESIYSRVHNLDQAQIDLNSEIKFIKTSIGYPGNTSIITDVNVNSQEISALNDELNKSGGVKQRLTIIETSIGSDDIPSSIKGRIKDNTTSIESLNGIVGENTSSGLRANVSWLNQIVGTDSSGGQPSPPGSLLNRISTVETSVNRLNNDVQNLQVEIGNNNSGIKGQVVALNKLVNGTNPNGSTVEERGLTNSIKANETNIASINQEIRSIKSDVSSLQRDVQTLQEAGYIPEAPRDGQAYVRKDGEWVLLSTFLSPA
>ID:AYN56253.1 |[Escherichia phage p000v]||_Escherichia_phage_p000v_.gbk|fibritin|1449|MK047717(167803):54512-55960:-1 ^^ Escherichia phage p000v, complete genome.|neighbours:ID:AYN56252.1(-1),ID:AYN56254.1(-1)|neighbour_genes:neck protein,short tail fiber pro..|
MADITLVDLPYVDGPPDAGQSRIEWIKNDEEITGADTKYGSEGVMNRPIVEVQRNVEALDVNIKTIASSLNTANEDIKVIQGILDVSGDVDALAQIGQNTQDIDVIKVTVQTHASELNDLNEHIDANTADIGVYNQETDSVYRTVRNDLLWIKNELGQYTGQDINGVPTPGNDSTGMKRRIMTNSSVIVDHGVRLTDLETKFADSDVGSLTIEVEHLREEMGPRTSFTTPVFSRLSGIDLTLSRQNADLDGIKQSIGYPNTTSIITTTNANSSAINDINLELNQSGGIKPRLTTVETAIGADDLPTTIQGRIKLNTDAIGALNTVVGSDSSSGLRFNVSWLNNVVGVDASGGKPEPDGSLLYRTRELEGTISGMSNDIQNIQTDVGTNSTGIKGSVNTLNTLINGTNPNGSTVEERGILPTVKSHDTTINSLTSRIATLETDLAAAEAEIQTLKEAGYIEDAPSDGKFYVRKDGAWVELPTA
>ID:AYN56704.1 |[Escherichia phage p000y]||_Escherichia_phage_p000y_.gbk|fibritin|1449|MK047718(169872):166699-168147:-1 ^^ Escherichia phage p000y, complete genome.|neighbours:ID:AYN56703.1(-1),ID:AYN56705.1(-1)|neighbour_genes:neck protein,short tail fiber pro..|
MADITLVDLPYVDGPPDAGQSRIEWIKNDEEITGADTKYGSEGVMNRPIVEVQRNVEALDVNIKTIASSLNTANEDIKVIQGILDVSGDVDALAQIGQNTQDIDIIKVTVQTHASELNDLNEHIDANTDDIGVYNQETDSVYRTVRNDLLWIKNELGQYTGQDINGVPTPGNDSTGMKRRIMTNSSVIVDHGVRLTDLETKFADSDVGSLTIEVEHLREEMGPRTSFTTPVFSRLSSIDLTLSRQNADLDGIKQSIGYPNTTSIITTTNANSSAINDINLELNQSGGIKPRLTTVETAIGADDLPTTIQGRIKLNTDAIGALNTVVGSDSSSGLRFNVSWLNNVVGVDASGGKPEPDGSLLYRTRELEGTISGMSNDIQNIQTDVGTNSTGIKGSVNTLNTLINGTNPNGSTVEERGILPTVKSHDMTINGLTSRIATLETDLAAAEAEIQTLKDAGYIEDAPSDGKFYVRKDGAWVELPTA
>ID:YP_009210346.1 |[Escherichia phage slur02]||_Escherichia_phage_slur02_.gbk|hypothetical protein|1464|NC_028927(167298):159633-161096:1 ^GeneID:26636879,InterPro:IPR012284,InterPro:IPR012473,UniProtKB/TrEMBL:A0A0M7QD31^ Escherichia phage slur02, complete genome.|neighbours:ID:YP_009210345.1(1),ID:YP_009210347.1(1)|neighbour_genes:hypothetical protein,hypothetical protein|
MTDIVLNDLPFVDGPPTEGQSRISWIKNGEEILGADTQYGSEGSMNRPTVSVLRNVEVLDKNIGILKTSLETANSDIKTIQGILDVSGDIEALAQISINKKDISDLKTLTSEHTEILNGTNSTVDSILVDIGPFNSEANSVYRTIRNDLLWIKRELGQYTGQDINGLPVVGNPSSGMKHRIINNTDVITSQGIRLSELETKFIESDVGSLTIEVGNLREELGPKPPSFSQNIYSRLNEIDTKQTTVESDISAIKTSIGYPGNNSIITSVNTNTDNIASINLELNQSGGIKQRLTVIETSIGSDDIPSSIKGQIKDNTTSIESLNGIVGENTSSGLRANVSWLNQIVGTDSSGGQPSPPGSLLNRVSTIETSVSGLNNDVQNLQVEIGNNSTGIKGQVVALNTLVNGTNPNGSTVEERGLTNSIKANETNIASVTQEVNTAKGNISSLQGDVQALQEAGYIPEAPKDGQAYVRKDGEWVLLSTFLSPA
>ID:YP_009625089.1 |[Escherichia phage slur03]||_Escherichia_phage_slur03_.gbk|phage neck whiskers ..|1464|NC_042129(167467):78266-79729:-1 ^GeneID:40101971,InterPro:IPR012284,InterPro:IPR012473,UniProtKB/TrEMBL:A0A0M9JDJ6^ Escherichia phage slur03, complete genome.|neighbours:ID:YP_009625088.1(-1),ID:YP_009625090.1(-1)|neighbour_genes:putative neck protei..,putative short tail ..|
MTDIVLNDLPFVDGPPAEGQSRISWIKNGEEILGADTQYGSEGSMNRPTVSVLRNVEVLDKNIGILKTSLETANSDIKTIQGILDVSGDIEALAQISINKKDISDLKTLTSEHTEILNGTNNTVDSILADIGPFNSEANSVYRTIRNDLLWIKRELGQYTGQDINGLPVVGNPSTGMKHRIINNTDVITSQGIRLSELETKFIESDVGSLTIEVGNLREELGPKPPSFSQNIYSRLNEIDTKQTTFESDISAIKTSIGYPGNNSIITSVNTNTDNIASINLELNQSGGIKQRLTVIETSIGSDDIPSSIKGQIKDNTTSIESLNGIVGENTSSGLRANVSWLNQIVGTDSSGGQPSPPGSLLNRVSTIETSVSGLNNDVQNLQVEIGNNSTGIKGQVVALNTLVNGTNPNGSTVEERGLTNSIKANETNIASVTQEVNTAKGSISSLQGDVQALQEAGYIPEAPKDGQAYVRKDGEWVLLSTFLSPA
>ID:YP_009625377.1 |[Escherichia phage slur04]||_Escherichia_phage_slur04_.gbk|hypothetical protein|1464|NC_042130(167298):74146-75609:1 ^GeneID:40102278,InterPro:IPR012284,InterPro:IPR012473,UniProtKB/TrEMBL:A0A0M7QB79^ Escherichia phage slur04, complete genome.|neighbours:ID:YP_009625376.1(1),ID:YP_009625378.1(1)|neighbour_genes:Phage short tail fib..,hypothetical protein|
MTDIVLNDLPFVDGPPTEGQSRISWIKNGEEILGADTQYGSEGSMNRPTVSVLRNVEVLDKNIGILKTSLETANSDIKTIQGILDVSGDIEALAQISINKKDISDLKTLTSEHTEILNGTNSTVDSILVDIGPFNSEANSVYRTIRNDLLWIKRELGQYTGQDINGLPVVGNPSSGMKHRIINNTDVITSQGIRLSELETKFIESDVGSLTIEVGNLREELGPKPPSFSQNIYSRLNEIDTKQTTVESDISAIKTSIGYPGNNSIITSVNTNTDNIASINLELNQSGGIKQRLTVIETSIGSDDIPSSIKGQIKDNTTSIESLNGIVGENTSSGLRANVSWLNQIVGTDSSGGQPSPPGSLLNRVSTIETSVSGLNNDVQNLQVEIGNNSTGIKGQVVALNTLVNGTNPNGSTVEERGLTNSIKANETNIASVTQEVNTAKGNISSLQGDVQALQEAGYIPEAPKDGQAYVRKDGEWVLLSTFLSPA
>ID:YP_009197295.1 |[Escherichia phage slur07]||_Escherichia_phage_slur07_.gbk|hypothetical protein|1464|NC_028780(167124):71930-73393:-1 ^GeneID:26624484,InterPro:IPR012284,InterPro:IPR012473,UniProtKB/TrEMBL:A0A0M7QC26^ Escherichia phage slur07, complete genome.|neighbours:ID:YP_009197294.1(-1),ID:YP_009197296.1(-1)|neighbour_genes:hypothetical protein,Phage short tail fib..|
MTDIVLNDLPFVDGPPAEGQSRISWIKNGEEILGADTQYGSEGSMNRPTVSVLRNVEVLDKNIGILKTSLETANSDIKTIQGILDVSGDIEALAQISINKNDISDLKTLTSEHTEILNGTNSTVDSILADIGPFNSEANSVYRTIRNDLLWIKRELGQYTGQDINGLPVVGNPSSGMKHRIINNTDVITSQGIRLSELETKFIESDVGSLTIEVGNLREELGPKPPSFSQNVYSRLNEIDTKQTTVESDISAINTSIGYPGNNSIITSVNTNTDNIASINLELNQSGGIKQRLTVIETSIGSDDIPSSIKGQIKDNTTSIESLNGIVGENTSSGLRANVSWLNQIVGTDSSGGQPSPPGSLLNRVSTIETSVSGLNNDVQNLQVEIGNNSTGIKGQVVALNTLVNGTNPNGSTVEERGLTNSIKANETNIASVTQEVNTAKGNISSLQGDVQALQEAGYIPEAPRDGQAYVRKDGEWVLLSTFLSPA
>ID:CUL02633.1 |[Escherichia phage slur08]||_Escherichia_phage_slur08_.gbk|hypothetical protein|1464|LN881733(167467):75513-76976:-1 ^InterPro:IPR012284,InterPro:IPR012473,UniProtKB/TrEMBL:A0A0M7QCW5^ Escherichia phage slur08, complete genome.|neighbours:ID:CUL02632.1(-1),ID:CUL02634.1(-1)|neighbour_genes:hypothetical protein,Phage short tail fib..|
MTDIVLNDLPFVDGPPAEGQSRISWIKNGEEILGADTQYGSEGSMNRPTVSVLRNVEVLDKNIGILKTSLETANSDIKTIQGILDVSGDIEALAQISINKKDISDLKTLTSEHTEILNGTNNTVDSILADIGPFNSEANSVYRTIRNDLLWIKRELGQYTGQDINGLPVVGNPSTGMKHRIINNTDVITSQGIRLSELETKFIESDVGSLTIEVGNLREELGPKPPSFSQNIYSRLNEIDTKQTTFESDISAIKTSIGYPGNNSIITSVNTNTDNIASINLELNQSGGIKQRLTVIETSIGSDDIPSSIKGQIKDNTTSIESLNGIVGENTSSGLRANVSWLNQIVGTDSSGGQPSPPGSLLNRVSTIETSVSGLNNDVQNLQVEIGNNSTGIKGQVVALNTLVNGTNPNGSTVEERGLTNSIKANETNIASVTQEVNTAKGSISSLQGDVQALQEAGYIPEAPKDGQAYVRKDGEWVLLSTFLSPA
>ID:CUL02931.1 |[Escherichia phage slur11]||_Escherichia_phage_slur11_.gbk|hypothetical protein|1464|LN881734(167298):77692-79155:1 ^InterPro:IPR012284,InterPro:IPR012473,UniProtKB/TrEMBL:A0A0M7QC83^ Escherichia phage slur11, complete genome.|neighbours:ID:CUL02930.1(1),ID:CUL02932.1(1)|neighbour_genes:Phage short tail fib..,hypothetical protein|
MTDIVLNDLPFVDGPPTEGQSRISWIKNGEEILGADTQYGSEGSMNRPTVSVLRNVEVLDKNIGILKTSLETANSDIKTIQGILDVSGDIEALAQISINKKDISDLKTLTSEHTEILNGTNSTVDSILVDIGPFNSEANSVYRTIRNDLLWIKRELGQYTGQDINGLPVVGNPSSGMKHRIINNTDVITSQGIRLSELETKFIESDVGSLTIEVGNLREELGPKPPSFSQNIYSRLNEIDTKQTTVESDISAIKTSIGYPGNNSIITSVNTNTDNIASINLELNQSGGIKQRLTVIETSIGSDDIPSSIKGQIKDNTTSIESLNGIVGENTSSGLRANVSWLNQIVGTDSSGGQPSPPGSLLNRVSTIETSVSGLNNDVQNLQVEIGNNSTGIKGQVVALNTLVNGTNPNGSTVEERGLTNSIKANETNIASVTQEVNTAKGNISSLQGDVQALQEAGYIPEAPKDGQAYVRKDGEWVLLSTFLSPA
>ID:CUL03717.1 |[Escherichia phage slur13]||_Escherichia_phage_slur13_.gbk|hypothetical protein|1464|LN881737(167299):99514-100977:1 ^InterPro:IPR012284,InterPro:IPR012473,UniProtKB/TrEMBL:A0A0M7QGL4^ Escherichia phage slur13, complete genome.|neighbours:ID:CUL03716.1(1),ID:CUL03718.1(1)|neighbour_genes:Phage short tail fib..,hypothetical protein|
MTDIVLNDLPFVDGPPTEGQSRISWIKNGEEILGADTQYGSEGSMNRPTVSVLRNVEVLDKNIGILKTSLETANSDIKTIQGILDVSGDIEALAQISINKKDISDLKTLTSEHTEILNGTNSTVDSILVDIGPFNSEANSVYRTIRNDLLWIKRELGQYTGQDINGLPVVGNPSSGMKHRIINNTDVITSQGIRLSELETKFIESDVGSLTIEVGNLREELGPKPPSFSQNIYSRLNEIDTKQTTVESDISAIKTSIGYPGNNSIITSVNTNTDNIASINLELNQSGGIKQRLTVIETSIGSDDIPSSIKGQIKDNTTSIESLNGIVGENTSSGLRANVSWLNQIVGTDSSGGQPSPPGSLLNRVSTIETSVSGLNNDVQNLQVEIGNNSTGIKGQVVALNTLVNGTNPNGSTVEERGLTNSIKANETNIASVTQEVNTAKGNISSLQGDVQALQEAGYIPEAPKDGQAYVRKDGEWVLLSTFLSPA
>ID:YP_009180661.1 |[Escherichia phage slur14]||_Escherichia_phage_slur14_.gbk|hypothetical protein|1464|NC_028448(167467):32611-34074:1 ^GeneID:26227836,InterPro:IPR012284,InterPro:IPR012473,UniProtKB/TrEMBL:A0A0M7QFM9^ Escherichia phage slur14, complete genome.|neighbours:ID:YP_009180660.1(1),ID:YP_009180662.1(1)|neighbour_genes:Phage short tail fib..,hypothetical protein|
MTDIVLNDLPFVDGPPAEGQSRISWIKNGEEILGADTQYGSEGSMNRPTVSVLRNVEVLDKNIGILKTSLETANSDIKTIQGILDVSGDIEALAQISINKKDISDLKTLTSEHTEILNGTNNTVDSILADIGPFNSEANSVYRTIRNDLLWIKRELGQYTGQDINGLPVVGNPSTGMKHRIINNTDVITSQGIRLSELETKFIESDVGSLTIEVGNLREELGPKPPSFSQNIYSRLNEIDTKQTTFESDISAIKTSIGYPGNNSIITSVNTNTDNIASINLELNQSGGIKQRLTVIETSIGSDDIPSSIKGQIKDNTTSIESLNGIVGENTSSGLRANVSWLNQIVGTDSSGGQPSPPGSLLNRVSTIETSVSGLNNDVQNLQVEIGNNSTGIKGQVVALNTLVNGTNPNGSTVEERGLTNSIKANETNIASVTQEVNTAKGSISSLQGDVQALQEAGYIPEAPKDGQAYVRKDGEWVLLSTFLSPA
>ID:AVH85989.1 |[Escherichia phage vB_EcoM-G28]||_Escherichia_phage_vB_EcoM-G28.gbk|putative fibritin|1458|MG867727(170121):90804-92261:1 ^^ Escherichia phage vB_EcoM-G28, complete genome.|neighbours:ID:AVH85988.1(1),ID:AVH85990.1(1)|neighbour_genes:putative tail fiber,putative neck protei..|
MIELKDLPFVDSVPDEGQERISWIKNGEEILGASTKYGNDGSMNRPTVSVFKNVEVLDENIGILKTAVETSQEDIKTIQGILDVSGDIEALSQISVNKNDISNLKTLTNEHTDILNGTNATVDRILSDIGPFNEHANSVYRTVRNDLLWIKRELGQYAGQDINGLPVVGNSSTGMKHRIINNTDAITSQGIRLSDLEEKFIESDVGSLTIEVGNLRQELGQRPSSFSESIYSRMHNLDQSQINLSSEIKSIKTSIGYPGNTSIITDVNVNSQEISALNDELNKSGGVKQRLTVIETSIGSDDIPSSIKGQIKDNTTSIESLNGIVGENTSSGLRANVSWLNQIVGTDSSGGQPSPPGSLLNRVSTVETSVNRLNNDVQNLQVEIGNNNSGIKGQVVTLNKLVNGTNPNGSTVEERGLTNSIKANETNISSINQEIRSIKGNVSSLQRDVQTLQEAGYIPEAPKDGQAYVRKDGEWVLLSTFLSPA
>ID:QDF15185.1 |[Escherichia phage vB_EcoM-Sa45lw]||_Escherichia_phage_vB_EcoM-Sa45lw_.gbk|fibritin neck whiske..|1458|MK977694(167353):89751-91208:1 ^^ Escherichia phage vB_EcoM-Sa45lw, complete genome.|neighbours:ID:QDF15184.1(1),ID:QDF15186.1(1)|neighbour_genes:short tail fiber,neck protein|
MIELKELPFVDSVPGEGQERISWIKNGEEILGASTKYGNDGSMNRPTVSVFKNVEVLDENIGILKTALETSQEDIKTIQGILDVSDDIEALSQISINKKDITDLKTLTSEHTEILNGTNNTVDSILADIGPFNSQANSVYRTIRNDLLWIKRELGQYAGQDINGLPVVGNSSTGMKHRIINNTDAITSQGIRLSDLEEKFIESDVGSLTIEVGNLRQELGQRPSSFSESIYSRVHNLDQSQINLSSEIKSIKTSIGYPGNTSIITDVNTNTREISALNDELNKSGGIKQRLTVIETSIGSDDIPSSIKGQIKDNTTSIEFLNGIVGENTSSGLRANVSWLNQIVGTDSSGGQPSPPGSLLNRVSTVETSVNRLNNDVQNLQVEIGNNNSGIKGQVVTLNKLVNGTNPNGSTVEERGLTNSIKANETNISSINQEIRSIKGNVSSLQRDVQTLQEAGYIPEAPKDGQAYVRKDGEWVLLSTFLSPA
>ID:YP_009290428.1 |[Escherichia phage vB_EcoM-UFV13]||_Escherichia_phage_vB_EcoM-UFV13_.gbk|hypothetical protein|1464|NC_031103(165772):89669-91132:1 ^^ Escherichia phage vB_EcoM-UFV13, complete genome.|neighbours:ID:YP_009290427.1(1),ID:YP_009290429.1(1)|neighbour_genes:hypothetical protein,head completion, nec..|
MTDIVLNDLPFVDGPPAEGQSRISWIKNGEEILGADTQYGSEGSMNRPTVSVLRNVEVLDKNIGILKTSLETANSDIKTIQGILDVSGDIEALAQIGINKKDISDLKTLTSEHTEILNGTNSTVDSILADIGPFNSEANSVYRTIRNDLLWIKRELGQYTGQDINGLPVVGNPSSGMKHRIINNTDVITSQGIRLSELETKFIESDVGSLTIEVGNLREELGPKPPSFSQTVYSRLNEIDTKQTTVESDISVIKTSIGYPGNNSIITSVNINTDNIASINLELNQSGGIKQRLTAIETSIGSDDIPSSIKGQIKDNTTSIEALNGIVGENTSSGLRANVSWLNQIVGTDSSGGQPSPPGSLLNRVSTIETSVSGLNNDVQNLQVEIGNNSTGIKGQVVALNTLVNGTNPNGSTVEERGLTNSIKANETNIASVTQEVNTAKGSISSLQSDVQALQEAGYIPEAPKDGQAYVRKDGEWVLLSTFLSPA
>ID:AUV61022.1 |[Escherichia phage vB_EcoM-fFiEco06]||_Escherichia_phage_vB_EcoM-fFiEco06_.gbk|wac|1458|MG781190(167076):88855-90312:1 ^^ Escherichia phage vB_EcoM-fFiEco06, complete genome.|neighbours:ID:AUV61021.1(1),ID:AUV61023.1(1)|neighbour_genes:short tail fiber pro..,neck protein|
MIELKELPFVDSVPDEGQERISWIKNGEEILGASTKYGNDGSMNRPIVSVFKNVEVLDENVGILKTAIETSQKDIKTIQGVLDVSGDIEALSQISVNKNDISNLKTLTSEHTDILTGTNNTVDKIIADIGPFNDEENSVYRTIRNDLLWIKQELGQYSGQDINGLPVVGNASTGMKHRIITNSTLLSSQGIRLSELENKFTESDVGSLTVEVGKLRDELGNKPVDFGPNIYNRLNTIDDKQTLIISDIAEIKSSIGYPENVSIITEINNNKSSIEAINNELNQSEGVKQRLTAIETSIGSDDIPSSIKGKIKNHTTSIESLNGIVGENTSSGLRANVSWLNQIVGTDSSGGQPSPSGSLLNKVSVLEGEVSVLNNNVQNIQVEIGNNRTGIKGQVIELTSLINGNNPDGSTVEERGLTNSIKTNETNIAAVTHEVNTAKDNISSLQSSVQALQEAGYIPEAPKDGQAYVRKDGEWVLLSTFLSPA
>ID:AUV61295.1 |[Escherichia phage vB_EcoM-fHoEco02]||_Escherichia_phage_vB_EcoM-fHoEco02_.gbk|wac|1458|MG781191(167064):88845-90302:1 ^^ Escherichia phage vB_EcoM-fHoEco02, complete genome.|neighbours:ID:AUV61294.1(1),ID:AUV61296.1(1)|neighbour_genes:short tail fiber pro..,neck protein|
MIELKELPFVDSVPDEGQERISWIKNGEEILGASTKYGNDGSMNRPIVSVFKNVEVLDENVGILKTAIETSQKDIKTIQGVLDVSGDIEALSQISVNKNDISNLKTLTSEHTDILTGTNNTVDKIIADIGPFNDEENSVYRTIRNDLLWIKQELGQYSGQDINGLPVVGNASTGMKHRIITNSTLLSSQGIRLSELENKFTESDVGSLTVEVGKLRDELGNKPVDFGPNIYNRLNTIDDKQTLIISDIAEIKSSIGYPENVSIITEINNNKSSIEAINNELNQSEGVKQRLTAIETSIGSDDIPSSIKGKIKNHTTSIESLNGIVGENTSSGLRANVSWLNQIVGTDSSGGQPSPSGSLLNKVSVLEGEVSVLNNNVQNIQVEIGNNRTGIKGQVIELTSLINGNNPDGSTVEERGLTNSIKTNETNIAAVTHEVNTAKDNISSLQSSVQALQEAGYIPEAPKDGQAYVRKDGEWVLLSTFLSPA
>ID:AYP69739.1 |[Escherichia phage vB_EcoM_DalCa]||_Escherichia_phage_vB_EcoM_DalCa_.gbk|fibritin neck whiske..|1506|MH992510(166040):88914-90419:1 ^^ Escherichia phage vB_EcoM_DalCa, complete genome.|neighbours:ID:AYP69736.1(1),ID:AYP69763.1(1)|neighbour_genes:short tail fiber,neck protein|
MIELKDLPFVDSVPDEGQERISWIKNGEEILGASTKYGNDGSMNRPIVSVFKNVEVLDENVGILKTAIETSQKDIKTIQGVLDVSGDIEALSQISVNKNDISNLKTLTNEHTDILTGTNNTVDKIIADIGPFNDEENSVYRTIRNDLLWIKQELGQYSGQDINGLPVVGNASTGMKHRIITNSTLLSSQGIRLSELENKFTESDVGSLTVEVGKLRDELGNKPVDFGPNIYNRLNTIDDKQTLINSDIAEIKSSIGYPENVSIITEINNNIGYPENVSIITEINNNKSSIEAINNELNQSEGVKQRLTSIETSIGSDDIPSSIKGKIKNHTTSIESLNGIVGENTSSGLRANVSWLNQIVGTDSSGGQPSPSGSLLNKVSVIEGEVSVLNNNVQNIQVEIGNNKTGIKGQVIELTSLINGNNPDGSTVEERGLTNSIKTNETNIAAVTQEVNTAKDDISSLQSSVQSLQEAGYIPEAPRDGQAYVRKDGEWVLLSTFLSPA
>ID:QBO63676.1 |[Escherichia phage vB_EcoM_G10400]||_Escherichia_phage_vB_EcoM_G10400.gbk|putative fibritin|1458|MK327937(170182):89887-91344:1 ^^ Escherichia phage vB_EcoM_G10400, complete genome.|neighbours:ID:QBO63675.1(1),ID:QBO63677.1(1)|neighbour_genes:putative long tail f..,putative neck protei..|
MIELKELPFVDSVPGEGQERISWIKNGEEILGASTKYGNDGSMNRPTVSVFKNVEVLDENVGILKTAIETSQEDIKTIQGILDVSGDIEALSQISVNKNDISSLKTLTSEHTDILNGTNTTVDNILSDIGPFNSQANSVYRTIRNDLLWIKRELGQYAGQDINGLPVVGNTSTGMKHRIINNTDAITSQGIRLSDLEEKFIESDVGSLTIEVGNLRQELGQRPPSFSESIYSRVHNLDQSQINLSSEIKSIKTSIGYPGNTSIITDVNTNTREISALNDELNKSGGVKQRLTVIETSIGSDDIPSSIKGQIKDNTTSIESLNGIVGENTSSGLRANVSWLNQIVGTDSSGGQPSPPGSLLNRVSTVETSVNRLNNDVQNLQVEIGNNNSGIKGQVVTLNKLVNGTNPNGSTVEERGLTNSIKANETNISSINQEIRSIKGNVSSLQRDVQTLQEAGYIPEAPKDGQAYVRKDGEWVLLSTFLSPA
>ID:QBO62302.1 |[Escherichia phage vB_EcoM_G2248]||_Escherichia_phage_vB_EcoM_G2248.gbk|hypothetical protein|1770|MK327932(170678):82820-84589:1 ^^ Escherichia phage vB_EcoM_G2248, complete genome.|neighbours:ID:QBO62301.1(1),ID:QBO62303.1(1)|neighbour_genes:putative long tail f..,putative neck protei..|
MIEQLNIRKIPNVDGVPGEGQHSISWIKNGECLSAATTETGHEGTLNRAPYAIQENIVRLDENSKTTVTKVNEVVTAVNDIKTTLGAVADGSIIDIVNQTIAKVESVEENLGETSRTLQTTVDELAETGKKIGVRPAADPSTRTIYDDISFIKQELGAFPNFNINGYPDPGSSGSGIKYRVIQNTEALNNHGQRIRQLENDWQDSDVGELTKQVNKMRSELGDPSLATQDNVYLRLRTNTRNIASISNEVQEVKKAILFESIPDIGTKVTKLQSDYTQLNDEVNGVDAGIRPRLTRLENKIGNPQSAGSIDYRLTNQEREFVDLKSIVGVSGADGLRGEVARITNTVGTDNERHTIAGRLKIVENTQGRLEANVQDIEQMIGNRDSGLIAGVIKLSSDMYGNPEGSTQFEQDGIVKTVKALSTSNESKITDVPDDGFHYLRKHGEWVQVAWAAGAFKNTTQIDLTLDEQDQYKGIPLTDMTAEVPVRGLVKSESLVTVNDKGLFRCVFRCSVHAAHNATFVVGIAKNGQIVHEVRNGHYGTDELISYSTSAFLNIEKGDRIDIRIKGVSVEALAQPLQIKEFLFGISPV
>ID:QBO62591.1 |[Escherichia phage vB_EcoM_G2285]||_Escherichia_phage_vB_EcoM_G2285_.gbk|putative fibritin|1449|MK327933(166675):92624-94072:1 ^^ Escherichia phage vB_EcoM_G2285, complete genome.|neighbours:ID:QBO62590.1(1),ID:QBO62592.1(1)|neighbour_genes:putative long tail f..,putative neck protei..|
MADITLVDLPYVDGPPDAGQSRIEWIKNDEEITGADTKYGSEGVMNRPIVEVQRNVEALDVNIKTIASSLNTANEDIKVIQGILDVSGDVDALAQIGQNTQDIDVIKVTVQTHASELNDLNEHIDANTDDIGVYNQETDSVYRTVRNDLLWIKNELGQYTGQDINGVPTPGNDSTGMKRRIMTNSSVIVDHGVRLTDLETKFADSDVGSLTIEVEHLREEMGPRTSFTTPVFSRLSGIDLTLSRQNADLDGIKQSIGYPNTTSIITTTNANSSAINDINLELNQSGGIKPRLTTVETAIGADDLPTTIQGRIKLNTDAIGALNTVVGSDSSSGLRFNVSWLNNVVGVDASGGKPEPEGSLLYRTRALEGSIGEMSNDIQNIQTDVGTNTTGVKGSVNTLNTLINGTNPNGSTVEERGILPTVKSHDTTINGLTSRIATLETDLAAAEAEIQTLKDAGYIEDAPSDGKFYVRKDGAWVELPTA
>ID:QBO62862.1 |[Escherichia phage vB_EcoM_G2469]||_Escherichia_phage_vB_EcoM_G2469.gbk|putative fibritin|1449|MK327934(170452):94812-96260:1 ^^ Escherichia phage vB_EcoM_G2469, complete genome.|neighbours:ID:QBO62861.1(1),ID:QBO62863.1(1)|neighbour_genes:putative long tail f..,putative neck protei..|
MADITLVDLPYVDGPPDAGQSRIEWIKNDEEITGADTKYGSEGVMNRPIVEVQRNVEALDVNIKTIASSLNTANEDIKAIQGILDVSGDVDALAQIGQNTQDIDVIKVTVQTHASELNDLNEHIDANTDDIGVYNQETDSVYRTVRNDLLWIKNELGQYTGQDINGVPTPGNDSTGMKRRIMTNSSVIVDHGVRLTDLETKFADSDVGSLTIEVEHLREEMGPRTSFTTPVFSRLSSIDLTLSRQNADLDGIKQSIGYPNTTSIITTTNANSSAINDINLELNQSGGIKPRLTTVETAIGADDLPTTIQGRIKLNTDAIGALNTVVGSDSSSGLRFNVSWLNNVVGVDASGGKPEPDGSLLYRTRELEGTIGGLSNDIQNIQTDVGTNSTGIKGSVNTLNTLINGTNPNGSTVEERGILPTVKSHDTTINSLTSRIATLETDLAAAEAEIQTLKDAGYIEDAPSDGKFYVRKDGAWVELPTA
>ID:QBO63111.1 |[Escherichia phage vB_EcoM_G2494]||_Escherichia_phage_vB_EcoM_G2494_.gbk|putative fibritin|1770|MK327935(168327):81186-82955:1 ^^ Escherichia phage vB_EcoM_G2494, complete genome.|neighbours:ID:QBO63110.1(1),ID:QBO63112.1(1)|neighbour_genes:putative long tail f..,putative neck protei..|
MIEQLNIRKIPNVDGVPGEGQHSISWIKNGECLSAATTETGHEGTLNRAPYAIQENIVRLDENSKTTVTKVNEVVTAVNDIKTTLGAVADGSIIDIVNQTIAKVESVEENLGETSRTLQTTVDELAETGKKIGVRPAADPSTRTIYDDISFIKQELGAFPNFTINGSPDPGSSGSGIKYRVIQNTEALNNHDQRIRQLENDWQDSDVGELTKQVNKIRSELGDTSLATQDNVYLRLRTNTSNIASISNEVQEVKKAILFESIPDIGTKVTKLQSDYTQLNDEVNGFDAGIRPRLTLLENTIGNPQAAGSIDYRLTNQEREFVDLKSIVGVSGADGLRGEVARISNTVGTDSERHTIAGRLKIVENTQGRLEASVQDIEQMIGDRDSGLTAGVIKLSSDMYGNPEGSTQLEQDGVVKTVKELSTSNASKVTDVPDDGFHYLRKHGEWVQVAWAAGTFKNTAQIDITLDGQDQYKGIPLNDMTEEVPARGMVKSESLVTVNDKGLFRCDFRCSVHAANNATFVVGIAKNGLIVHEVRNGHYGTDDLISYSTSAFLNIEKGDRIDIRIKGVSEEALAQQLQIKEFLFGISPV
>ID:QBO65566.1 |[Escherichia phage vB_EcoM_G2540-3]||_Escherichia_phage_vB_EcoM_G2540-3_.gbk|putative fibritin|1458|MK327944(168654):88131-89588:1 ^^ Escherichia phage vB_EcoM_G2540-3, complete genome.|neighbours:ID:QBO65565.1(1),ID:QBO65567.1(1)|neighbour_genes:putative long tail f..,putative neck protei..|
MIELKDLPFVDSVPDEGQERISWIKNGEEILGASTKYGNDGSMNRPIVSVFKNVEVLDENVGILKTAIETSQKDIKTIQGVLDVSGDIEALSQISVNKNDISNLKTLTNEHTDILTGTNNTVDKIIADIGPFNDEENSVYRTIRNDLLWIKQELGQYSDQDINGLPVVGNASTGMKHRIITNSTLLSSQGIRLSELENKFTESDVGSLTVEVGKLRDELGNKPVDFGPNIYNRLNTIDDKQTLINSDIAEIKSSIGYPENVSIITEINNNKSSIEAINNELNQSEGVKQRLTSIETSIGSDDIPSSIKGKIKNHTTSIESLNGIVGENTSSGLRANVSWLNQIVGTDSSGGQPSPSGSLLNKVSVLEGEVSVLNNNVQNIQVEIGNNRTGIKGQVIELTSLINGNNPDGSTVEERGLTNSIKTNETNIAAVTQEVNTAKDDISSLQSSVQSLQEAGYIPEAPRDGQAYVRKDGEWVLLSTFLSPA
>ID:QBO63399.1 |[Escherichia phage vB_EcoM_G2540]||_Escherichia_phage_vB_EcoM_G2540_.gbk|putative fibritin|1458|MK327936(168886):89949-91406:1 ^^ Escherichia phage vB_EcoM_G2540, complete genome.|neighbours:ID:QBO63398.1(1),ID:QBO63400.1(1)|neighbour_genes:putative long tail f..,putative neck protei..|
MIELKDLPFVDSVPGEGQERISWIKNGEEILGASTKYGNDGSMNRPTVSVFKNVEVLDENVGILKTAVETSQEDIKTIQGILDVSGDIEALSQISVNKNDISNLKTLTNEHTDILNGTNTTVDRILSDIGPFNEQANSVYRTIRNDLLWIKRELGQYAGQDINGLPVVGNNSTGMKHRIINNTDAITSQGIRLSDLEEKFIESDVGSLTIEVGNLRQELGQRPSSFSESIYSRVHNLDQAQIDLNSEIKFIKTSIGYPGNTSIITDVNVNSQEISALNDELNKSGGVKQRLTIIETSIGSDDIPSSIKGRIKDNTTSIESLNGIVGENTSSGLRANVSWLNQIVGTDSSGGQPSPPGSLLNRISTVETSVNRLNNDVQNLQVEIGNNNSGIKGQVVALNKLVNGTNPNGSTVEERGLTNSIKANETNIASINQEIRSIKSDVSSLQRDVQTLQEAGYIPEAPRDGQAYVRKDGEWVLLSTFLSPA
>ID:QBO64483.1 |[Escherichia phage vB_EcoM_G29]||_Escherichia_phage_vB_EcoM_G29_.gbk|putative fibritin|1458|MK327940(168241):90966-92423:1 ^^ Escherichia phage vB_EcoM_G29, complete genome.|neighbours:ID:QBO64482.1(1),ID:QBO64484.1(1)|neighbour_genes:putative long tail f..,putative neck protei..|
MIELKDLPFVDSVPDEGQERISWIKNGEEILGASTKYGNDGSMNRPIVSVFKNVEVLDENIGILKTAIETSQKDIKTIQGVLDVSGDIEALSQISVNKNDISNLKTLTNEHTDILTGTNNTVDKIIADIGPFNDEENSVYRTIRNDLLWIKQELGQYSGQDINGLPVVGNASTGMKHRIITNSTLLSSQGIRLSELENKFTESDVGSLTVEVGKLRDELGNKPVDFGPNIYNRLNTIDDKQTLINSDIAEIKSSIGYPENVSIITEINNNKSSIESINNELNQSEGVKQRLTAIETSIGSDDIPSSIKGKIKNHTTSIESLNGIVGENTSSGLRANVSWLNQIVGTDSSGGQPSPSGSLLNKVSVLEGEVSVLNNNVQNIQVEIGNNRTGIKGQVIELTSLINGNNPDGSTVEERGLTNSIKTNETNIAAVTHEVNTAKDNISSLQSSVQALQEAGYIPEAPKDGQAYVRKDGEWVLLSTFLSPA
>ID:QBO64746.1 |[Escherichia phage vB_EcoM_G37-3]||_Escherichia_phage_vB_EcoM_G37-3_.gbk|hypothetical protein|1770|MK327941(167832):82242-84011:1 ^^ Escherichia phage vB_EcoM_G37-3, complete genome.|neighbours:ID:QBO64745.1(1),ID:QBO64747.1(1)|neighbour_genes:putative long tail f..,putative neck protei..|
MIEQLNIRKIPNVDGVPGEGQHSISWIKNGECLSAATTETGHEGTLNRAPYAIQENIVRLDENSKTTVTKVNEVVTAVNDIKTTLGAVADGSIIDIVNQTIAKVESVEENLGETSRTLQTTVDELAETGKKIGVRPAADPSTRTIYDDISFIKQELGAFPNFNINGSPDPGSSGSGIKYRVIQNTEALNNHGQRIRQLENDWQDSDVGELTKQVNKMRSELGDTSLATQDNVYLRLRTNTRNIASISNEVQEVKKAILFESIPDIGTKVTKLQSDYTQLNDEVNGVDAGIRPRLTLLENNIGNPQAAGSIDYRLTNQERECVDLKSVVGVSGADGLRGEVARISNTVGTDSERHTIAGRLKIVENTQGRLEASVQDIEQMIGDRDSGLTAGVIKLSSDMYGNPEGSTQLEQDGIVKTVKELSTSNASKVTDVPDDGFHYLRKHGEWVQVAWAAGAFKNTAQIDITLDGQDQYKGIPLNDMTEEVPARGMVKSESIVTVNDKGLFRCVFRCSVHAAHNATFVVGIAKNGQIVHEVRNGQYGTDDLISYSTSAFLNIEKGDRIDIRIKGVSEETLAQQLQIKEFLFGISPV
>ID:QBO64204.1 |[Escherichia phage vB_EcoM_G4498]||_Escherichia_phage_vB_EcoM_G4498_.gbk|putative fibritin|1458|MK327939(167826):90479-91936:1 ^^ Escherichia phage vB_EcoM_G4498, complete genome.|neighbours:ID:QBO64203.1(1),ID:QBO64205.1(1)|neighbour_genes:putative long tail f..,putative neck protei..|
MIELKDLPFVDSVPDEGQERISWIKNGEEILGASTKYGNDGSMNRPIVSVFKNVEVLDENIGILKTAIETSQKDIKTIQGVLDVSGDIEALSQISVNKNDISNLKTLTNEHTDILTGTNNTVDKIIADIGPFNDEENSVYRTIRNDLLWIKQELGQYSGQDINGLPVVGNASTGMKHRIITNSTLLSSQGIRLSELENKFTESDVGSLTVEVGKLRDELGNKPVDFGPNIYNRLNTIDDKQTLINSDIAEIKSSIGYPENVSIITEINNNKSSIESINNELNQSEGVKQRLTAIETSIGSDDIPSSIKGKIKNHTTSIESLNGIVGENTSSGLRANVSWLNQIVGTDSSGGQPSPSGSLLNKVSVLEGEVSVLNNNVQNIQVEIGNNRTGIKGQVIELTSLINGNNPDGSTVEERGLTNSIKTNETNIAAVTHEVNTAKDNISSLQSSVQALQEAGYIPEAPKDGQAYVRKDGEWVLLSTFLSPA
>ID:QBO65855.1 |[Escherichia phage vB_EcoM_G4500]||_Escherichia_phage_vB_EcoM_G4500_.gbk|putative fibritin|1458|MK327945(168363):90966-92423:1 ^^ Escherichia phage vB_EcoM_G4500, complete genome.|neighbours:ID:QBO65854.1(1),ID:QBO65856.1(1)|neighbour_genes:putative long tail f..,putative neck protei..|
MIELKDLPFVDSVPDEGQERISWIKNGEEILGASTKYGNDGSMNRPIVSVFKNVEVLDENIGILKTAIETSQKDIKTIQGVLDVSGDIEALSQISVNKNDISNLKTLTNEHTDILTGTNNTVDKIIADIGPFNDEENSVYRTIRNDLLWIKQELGQYSGQDINGLPVVGNASTGMKHRIITNSTLLSSQGIRLSELENKFTESDVGSLTVEVGKLRDELGNKPVDFGPNIYNRLNTIDDKQTLINSDIAEIKSSIGYPENVSIITEINNNKSSIESINNELNQSEGVKQRLTAIETSIGSDDIPSSIKGKIKNHTTSIESLNGIVGENTSSGLRANVSWLNQIVGTDSSGGQPSPSGSLLNKVSVLEGEVSVLNNNVQNIQVEIGNNRTGIKGQVIELTSLINGNNPDGSTVEERGLTNSIKTNETNIAAVTHEVNTAKDNISSLQSSVQALQEAGYIPEAPKDGQAYVRKDGEWVLLSTFLSPA
>ID:QBO66129.1 |[Escherichia phage vB_EcoM_G4507]||_Escherichia_phage_vB_EcoM_G4507_.gbk|putative fibritin|1458|MK327946(168828):89833-91290:1 ^^ Escherichia phage vB_EcoM_G4507, complete genome.|neighbours:ID:QBO66128.1(1),ID:QBO66130.1(1)|neighbour_genes:putative long tail f..,putative neck protei..|
MIELKDLPFVDSVPDEGQERISWIKNGEEILGASTKYGNDGSMNRPTVSVFKNVEVLDENIGILKTAVETSQEDIKTIQGILDVSGDIEALSQISVNKNDISNLKTLTNEHTDILNGTNATVDRILSDIGPFNEHANSVYRTVRNDLLWIKRELGQYAGQDINGLPVVGNSSTGMKHRIINNTDAITSQGIRLSDLEEKFIESDVGSLTIEVGNLRQELGQRPSSFSESIYSRMHNLDQSQINLSSEIKSIKTSIGYPGNTSIITDVNVNSQEISALNDELNKSGGVKQRLTVIETSIGSDDIPSSIKGQIKDNTTSIESLNGIVGENTSSGLRANVSWLNQIVGTDSSGGQPSPPGSLLNRVSTVETSVNRLNNDVQNLQVEIGNNNSGIKGQVVTLNKLVNGTNPNGSTVEERGLTNSIKANETNISSINQEIRSIKGNVSSLQRDVQTLQEAGYIPEAPKDGQAYVRKDGEWVLLSTFLSPA
>ID:QBO65031.1 |[Escherichia phage vB_EcoM_G50]||_Escherichia_phage_vB_EcoM_G50_.gbk|putative fibritin|1464|MK327942(167728):89603-91066:1 ^^ Escherichia phage vB_EcoM_G50, complete genome.|neighbours:ID:QBO65030.1(1),ID:QBO65032.1(1)|neighbour_genes:putative long tail f..,putative neck protei..|
MTDIVLNDLPFVDGPPAEGQSRISWIKNGEEILGADTQYGSEGSMNRPTVSVLRNVEVLDKNIGILKTSLETANSDIKTIQGILDVSGDIEALAQISINKKDISDLKTLTSEHTEILNGTNSTVDSILADIGPFNSEANSVYRTIRNDLLWIKRELGQYTGQDINGLPVVGNPSTGMKHRIINNTDVITSQGIRLSELETKFIESDVGSLTIEVGNLREELGPKPPSFSQTVYSRLNEIDTKQTTVESDISAIKTSIGYPGNTSIITNVNTNTDNIASINLELNQSGGIKQRLTVIETSIGSDDIPSSIKGQIKDNTTSIEALNGIVGENTSSGLRANVSWLNQIVGTDSSGGQPSPPGSLLNRVSTIETSVSSLNNDVQNLQVEIGNNSAGIKGQVVALNTLVNGTNPNGSTVEERGLTNSIKANETNIASVTQEVNTAKGSISSLQGDVQALQEAGYIPEAPKDGQAYVRKDGEWVLLSTFLSPA
>ID:QBO66390.1 |[Escherichia phage vB_EcoM_G5211]||_Escherichia_phage_vB_EcoM_G5211_.gbk|hypothetical protein|1770|MK327947(164278):81836-83605:1 ^^ Escherichia phage vB_EcoM_G5211, complete genome.|neighbours:ID:QBO66389.1(1),ID:QBO66391.1(1)|neighbour_genes:putative long tail f..,putative neck protei..|
MIEQLNIRKIPNVDGVPGEGQHSISWIKNGECLSAATTETGHEGTLNRAPYAIQENIVRLDENSKTTVTKVNEVVTAVNDIKTTLGAVADGSIIDIVNQTIAKVESVEENLGETSRTLQTTVDELAETGKKIGVRPAADPSTRTIYDDISFIKQELGAFPNFNINGSPDPGSSGSGIKYRVIQNTEALNNHGQRIRQLENDWQDSDVGELTKQVNKMRSELGDTSLATQDNVYLRLRTNTRNIASISNEVQEVKKAILFESIPDIGTKVTKLQSDYTQLNDEVNGVDAGIRPRLTLLENNIGNPQAAGSIDYRLTNQERECVDLKSVVGVSGADGLRGEVARISNTVGTDSERHTIAGRLKIVENTQGRLEASVQDIEQMIGDRDSGLTAGVIKLSSDMYGNPEGSTQLEQDGIVKTVKELSTSNASKVTDVPDDGFHYLRKHGEWVQVAWAAGAFKNTAQIDITLDGQDQYKGIPLNDMTEEVPARGMVKSESIVTVNDKGLFRCVFRCSVHAAHNATFVVGIAKNGQIVHEVRNGQYGTDDLISYSTSAFLNIEKGDRIDIRIKGVSEETLAQQLQIKEFLFGISPV
>ID:QBO65308.1 |[Escherichia phage vB_EcoM_G53]||_Escherichia_phage_vB_EcoM_G53_.gbk|putative fibritin|1449|MK327943(167834):93216-94664:1 ^^ Escherichia phage vB_EcoM_G53, complete genome.|neighbours:ID:QBO65307.1(1),ID:QBO65309.1(1)|neighbour_genes:putative long tail f..,putative neck protei..|
MTDITLVDLPYVDGPPDAGQSRIEWIKNDEEITGADTKYGSEGVMNRPIVEVQRNVEALDVNIKTIASSLNTANEDIKVIQGILDVSGDVDALAQIGQNTQDIDVIKVTVQTHASELNDLNEHIDANTDDIGVYNQETDSVYRTVRNDLLWIKNELGQYTGQDINGVPTPGNDSTGMKRRIMTNSSVIVDHGVRLTDLETKFADSDVGSLTIEVEHLREEMGPRTSFTTPVFSRLSGIDLTLSRQNADLDGIKQSIGYPNTTSIITTTNANSSAINDINLELNQSGGIKPRLTTVETAIGADDLPTTIQGRIKLNTDAIGALNTVVGSDSSSGLRFNVSWLNNVVGVDASGGKPEPDGSLLYRTRELEGTISGMSNDIQNIQTDVGTNSTGIKGSVNTLNTLINGTNPNGSTVEERGILPTVKSHDMTINGLTSRIATLETDLAAAEAEIQTLKDAGYIEDAPSDGKFYVRKDGAWVELPTA
>ID:QBQ80042.1 |[Escherichia phage vB_EcoM_G8]||_Escherichia_phage_vB_EcoM_G8_.gbk|putative fibritin|1464|MK373787(169650):91034-92497:1 ^^ Escherichia phage vB_EcoM_G8, complete genome.|neighbours:ID:QBQ80041.1(1),ID:QBQ80043.1(1)|neighbour_genes:putative long tail f..,putative neck protei..|
MTDIVLNDLPFVDGPPAKGQSRISWIKNGEEILGADTQYGSEGSMNRPTVSVLRNVEVLDKNIGILKTSLETANSDIKTIQGILDVSGDIEALAQIGINKKDISDLKTLTSEHTEILNGTNSTVDSILADIGPFNSEANSVYRTIRNDLLWIKRELGQYTGQDINGLPVVGNPSSGMKHRIINNTDAITSQGIRLSELETKFIESDVGSLTIEVGNLREELGPKPPSFSQNVYSRLNEIDTKQTTVESDISAIKTSIGYPGNNSIITSVNTNTDNIASINLELNQSGGIKQRLTVIETSIGSDDIPSSIKGQIKDNTTSIESLNGIVGENTSSGLRANVSWLNQIVGTDSSGGQPSPPGSLLNRVSTIETSVSGLNNDVQNLQVEIGNNSTGIKGQVVALNTLVNGTNPNGSTVEERGLTNSIKANETNIASVTQEVNTAKGNISSLQGDVQALQEAGYIPEAPRDGQAYVRKDGEWVLLSTFLSPA
>ID:QBQ77943.1 |[Escherichia phage vB_EcoM_G9062]||_Escherichia_phage_vB_EcoM_G9062_.gbk|putative fibritin|1446|MK373779(168670):89954-91399:1 ^^ Escherichia phage vB_EcoM_G9062, complete genome.|neighbours:ID:QBQ77942.1(1),ID:QBQ77944.1(1)|neighbour_genes:putative long tail f..,putative neck protei..|
MIELKDLPFVDSVPDEGQERISWIKNGEEILGASTKYGNDGSMNRPIVSVFKNVEVLDENVGILKTAIETSQKDIKTIQGVLDVSGDIEALSQISVNKNDISNLKTLTNEHTDILTGVDKIIADIGPFNDEENSVYRTIRNDLLWIKQELGQYSGQDINGLPVVGNASTGMKHRIITNSTLLSSQGIRLSELENKFTESDVGSLTVEVGKLRDELGNKPVDFGPNIYNRLNTIDDKQTLINSDIAEIKSSIGYPENVSIITEINNNKSSIESINNELNQSEGVKQRLTAIETSIGSDDIPSSIKGKIKNHTTSIESLNGIVGENTSSGLRANVSWLNQIVGTDSSGGQPSPSGSLLNKVSVLEGEVSVLNNNVQNIQVEIGNNRTGIKGQVIELTSLINGNNPDGSTVEERGLTNSIKTNETNIAAVTHEVNTAKDNISSLQSSVQALQEAGYIPEAPKDGQAYVRKDGEWVLLSTFLSPA
>ID:AXC33999.1 |[Escherichia phage vB_EcoM_JB75]||_Escherichia_phage_vB_EcoM_JB75_.gbk|fibritin neck whiske..|1458|MH355584(167208):75411-76868:-1 ^^ Escherichia phage vB_EcoM_JB75, complete genome.|neighbours:ID:AXC34024.1(-1),ID:AXC33996.1(-1)|neighbour_genes:neck protein,short tail fibers pr..|
MIELKELPFVDSVPDEGQERISWIKNGEEILGASTKYGNDGSMNRPIVSVFKNVEVLDENVGILKTAIETSQKDIKTIQGVLDVSGDIEALSQISVNKNDISNLKTLTSEHTDILTGTNNTVDKIIADIGPFNDEENSVYRTIRNDLLWIKQELGQYSGQDINGLPVVGNASTGMKHRIITNSTLLSSQGIRLSELENKFTESDVGSLTVEVGKLRDELGNKPVDFGPNIYNRLNTIDDKQTLINSDIAEIKSSIGYPENVSIITEINNNKSSIEAINNELNQSEGVKQRLTAIETSIGSDDIPSSIKGKIKNHTTSIESLNGIVGENTSSGLRANVSWLNQIVGTDSSGGQPSPSGSLLNKVSVIEGEVSVLNNNVQNIQVEIGNNRTGIKGQVIELTSLINGNNPDGSTVEERGLTNSVKTNETNIAAVTQEVNTAKDDISSLQSSVQSLQEAGYIPEAPRDGQAYVRKDGEWVLLSTFLSPA
>ID:YP_009037598.2 |[Escherichia phage vB_EcoM_JS09]||_Escherichia_phage_vB_EcoM_JS09_.gbk|fibritin|1449|NC_024124(169148):74827-76275:-1 ^GeneID:19524719^ Escherichia phage vB_EcoM_JS09, complete genome.|neighbours:ID:YP_009037597.1(-1),ID:YP_009037335.2(-1)|neighbour_genes:neck protein,putative short tail ..|
MTDITLVDLPYVDGPPDAGQSRIEWIKNDEEITGADTKYGSEGVMNRPIVEVQRNVEALDVNIKTIASSLNTANEDIKAIQGILDVSGDVDALAQIGQNTQDIDVIKVTVQTHASELNDLNEHIDANTDDIGVYNQETDSVYRTVRNDLLWIKNELGQYTGQDINGVPTPGNDSTGMKRRIMTNSSVIVDHGVRLTDLETKFADSDVGSLTVEVEHLREEMGPRTSFTTPVFSRLSGIDLTLSRQNADLDGIKQSIGYPNTTSIITTTNANSSAINDINLELNQSGGIKPRLTTVETAIGADDLPTTIQGRIKLNTDAIGALNTVVGSDSSSGLRFNVSWLNNVVGVDASGGKPEPDGSLLYRTRELEGTISGLSNDIQNIQTDVGTNSTGIKGSVNTLNTLINGTNPNGSTVEERGILPTVKSHDTTINGLTSRIATLETDLAAAEAEIQTLKEAGYIEDAPSDGKFYVRKDGAWVELPTA
>ID:QBQ78447.1 |[Escherichia phage vB_EcoM_KAW1E185]||_Escherichia_phage_vB_EcoM_KAW1E185_.gbk|putative fibritin|1464|MK373781(164987):89848-91311:1 ^^ Escherichia phage vB_EcoM_KAW1E185, complete genome.|neighbours:ID:QBQ78446.1(1),ID:QBQ78448.1(1)|neighbour_genes:putative long tail f..,putative neck protei..|
MTDIVLNDLPFVDGPPAEGQSRISWIKNGEEILGADTQYGSEGSMNRPTVSVLRNVEVLDKNIGILKTSLETANSDIKTIQGILDVSGDIEALAQISINKNDISDLKTLTSEHTEILNGTNSTVDSILADIGPFNSEANSVYRTIRNDLLWIKRELGQYTGQDINGLPVVGNPSSGMKHRIINNTDVITSQGIRLSELETKFIESDVGSLTIEVGNLREELGPKPPSFSQNVYSRLNEIDTKQTTVESDISAIKTSIGYPGNNSIITSVNTNTDNIASINLELNQSGGIKQRLTVIETSIGSDDIPSSIKGQIKDNTTSIESLNGIVGENTSSGLRANVSWLNQIVGTDSSGGQPSPPGSLLNRVSTIETSVSGLNNDVQNLQVEIGNNSTGIKGQVVALNTLVNGTNPNGSTVEERGLTNSIKANETNIASVTQEVNTAKGNISSLQDDVQALQEASYIPEAPRDGQAYVRKDGEWVLLSTFLSPA
>ID:QBQ78722.1 |[Escherichia phage vB_EcoM_KAW3E185]||_Escherichia_phage_vB_EcoM_KAW3E185.gbk|putative fibritin|1449|MK373782(170187):93238-94686:1 ^^ Escherichia phage vB_EcoM_KAW3E185, complete genome.|neighbours:ID:QBQ78721.1(1),ID:QBQ78723.1(1)|neighbour_genes:putative long tail f..,putative neck protei..|
MADITLVDLPYVDGPPDAGQSRIEWIKNDEEITGADTKYGSEGVMNRPIVEVQRNVEALDVNIKTIASSLNTANEDIKVIQGILDVSGDVDALAQIGQNTQDIDVIKVTVQTHASELNDLNEHIDANTDDIGVYNQETDSVYRTVRNDLLWIKNELGQYTGQDINGVPTPGNDSTGMKRRIMTNSSVIVDHGVRLTDLETKFADSDVGSLTIEVEHLREEMGPRTSFTTPVFSRLSGIDLTLSRQNADLDGIKQSIGYPNTTSIITTTNANSSAINDINLELNQSGGIKPRLTTVETAIGADDLPTTIQGRIKLNTDAIGALNTVVGSDSSSGLRFNVSWLNNVVGVDASGGKPEPDGSLLYRTRELEGTIGGMSNDIQNIQTDVGTNSTGIKGSVNTLNTLINGTNPNGSTVEERGILPTVKSHDMTINGLTSRIATLETDLAAAEAEIQTLKDAGYIEDAPSDGKFYVRKDGAWVELPTA
>ID:QBQ79221.1 |[Escherichia phage vB_EcoM_MM02]||_Escherichia_phage_vB_EcoM_MM02_.gbk|putative fibritin|1449|MK373784(169201):95192-96640:1 ^^ Escherichia phage vB_EcoM_MM02, complete genome.|neighbours:ID:QBQ79220.1(1),ID:QBQ79222.1(1)|neighbour_genes:putative long tail f..,putative neck protei..|
MADITLVDLPYVDGPPDAGQSRIEWIKNDEEITGADTKYGSEGVMNRPIVEVQRNVEALDVNIKTIASSLNTANEDIKVIQGILDVSGDVDALAQIGQNTQDIDVIKVTVQTHASELNDLNEHIDANTDDIGVYNQETDSVYRTVRNDLLWIKNELGQYTGQDINGVPTPGNDSTGMKRRIMTNSSVIVDHGVRLTDLETKFADSDVGSLTIEVEHLREEMGPRTSFTTPVFSRLSSIDLTLSRQNADLDGIKQSIGYPNTTSIITTTNANSSAINDINLELNQSGGIKPRLTTVETAIGADDLPTTIQGRIKLNTDAIGALNTVVGSDSSSGLRFNVSWLNNVVGVDASGGKPEPDGSLLYRTRELEGTISGMSNDIQNIQTDVGTNSTGIKGSVNTLNTLINGTNPNGSTVEERGILPTVKSHDTTINGLTSRIATLETDLAAAEAEIQTLKDAGYIEDAPSDGKFYVRKDGAWVELPTA
>ID:QBQ79490.1 |[Escherichia phage vB_EcoM_OE5505]||_Escherichia_phage_vB_EcoM_OE5505_.gbk|putative fibritin|1458|MK373785(168756):91281-92738:1 ^^ Escherichia phage vB_EcoM_OE5505, complete genome.|neighbours:ID:QBQ79489.1(1),ID:QBQ79491.1(1)|neighbour_genes:putative long tail f..,putative neck protei..|
MIELKDLPFVDSVPDEGQERISWIKNGEEILGASTKYGNDGSMNRPIVSVFKNVEVLDENVGILKTAIETSQKDIKTIQGVLDVSGDIEVLAQISVNKNDISNLKTLTNEHTDILTGTNNTVDKIIADIGPFNDEENSVYRTIRNDLLWIKQELGQYSGQDINGLPVVGNASTGMKYRIITNSTLLSSQGIRLSELENKFTESDVGSLTVEVGKLRDELGNKPVDFGPNIYNRLNTIDDKQTLINSDIAEIKSSIGYPENVSIITEINNNKSSIESINNELNQSEGVKQRLTAIETSIGSDDIPSSIKGKIKNHTTSIESLNGIVGENTSSGLRANVSWLNQIVGTDSSGGQPSPSGSLLNKVSVLEGEVSVLNNNVQNIQVEIGNNRTGIKGQVIELTSLINGNNPDGSTVEERGLTNSIKTNETNIAAVTHEVNTAKDNISSLQSSVQALQEAGYIPEAPKDGQAYVRKDGEWVLLSTFLSPA
>ID:YP_009056748.1 |[Escherichia phage vB_EcoM_PhAPEC2]||_Escherichia_phage_vB_EcoM_PhAPEC2_.gbk|fibritin neck whiske..|1443|NC_024794(167318):93804-95246:1 ^GeneID:20284312^ Escherichia phage vB_EcoM_PhAPEC2, complete genome.|neighbours:ID:YP_009056747.1(1),ID:YP_009056749.1(1)|neighbour_genes:short tail fibers,neck protein|
MIELKSLPYVDGPPDEGQKRLNWIKNSEEITGADTLYGSEGVMNRPITEVQRNVETINDNVKTIAESLDTANADIVTIKSILDVSGDVDALAQIGHNTDDIEVLKHTVNSHGVDILNTEEKLDDTIANIGVVNPETDSVYRTVRNDLLWIKTELGQYTGQDINGVPTEGNESTGMKRRIITNSSVLVDQGVRLTELENKFADSDVGALTTEVENLRQEIGPRPSLTVPIYTRLSGIDSSISIQTRDIAALKDFVGYPNSTASKTQVEANRLSISTINSDINSPGGIKPRLTTLETTIGSPDLPTTLQGKIKLNTDSISGINTVLGVDSSSGLRFNVAWLNQVVGVDSNGGQPEPAGSLLYRTRILETGVTDLGNNIQNVQTELGTNSSGIKGQVTSLNKLISGTNPNGQTIEERGILPTVKNHDTTIMALTTRVTTLETDLAAAEAEIQALKEAGYIEDAPSDGKFYVRKDGAWVELPTA
>ID:QBQ79773.1 |[Escherichia phage vB_EcoM_R5505]||_Escherichia_phage_vB_EcoM_R5505_.gbk|putative fibritin|1464|MK373786(167317):90392-91855:1 ^^ Escherichia phage vB_EcoM_R5505, complete genome.|neighbours:ID:QBQ79772.1(1),ID:QBQ79774.1(1)|neighbour_genes:putative long tail f..,putative neck protei..|
MTDIVLNDLPFVDGPPAEGQSRISWIKNGEEILGADTQYGSEGSMNRPTVSVLRNVEVLDKNIGILKTSLETANSDIKTIQGILDVSGDIEALAQISINKNDISDLKTLTSEHTEILNGTNNTVDSILADIGPFNSEANSVYRTIRNDLLWIKRELGQYTGQDINGLPVVGNPSSGMKHRIINNTDVITSQGIRLSELETKFIESDVGSLTIEVGNLREELGPKPPSFSQNVYSRLNEIDTKQTTVESDISAIKTSIGYPGNNSIITSVNTNTDNIASINLELNQSGGIKQRLTVIETSIGSDDIPSSIKGQIKDNTTSIESLNGIVGENTSSGLRANVSWLNQIVGTDSSGGQPSPPGSLLNRVSTIETSVSGLNNDVQNLQVEIGNNSTGIKGQVVALNTLVNGTNPNGSTVEERGLINSIKANETNIASVTQEVNTAKGNISSLQGDVQALQEAGYIPEAPRDGQAYVRKDGEWVLLSTFLSPA
>ID:QBQ77182.1 |[Escherichia phage vB_EcoM_WFK]||_Escherichia_phage_vB_EcoM_WFK_.gbk|putative fibritin|1443|MK373775(164590):89114-90556:1 ^^ Escherichia phage vB_EcoM_WFK, complete genome.|neighbours:ID:QBQ77181.1(1),ID:QBQ77183.1(1)|neighbour_genes:putative long tail f..,putative neck protei..|
MIELKSLPYVDGPPDEGQKRLNWIKNSEEITGADTLYGSEGVMNRPITEVQRNVETINDNVKTIAESLDTANADIATIKGILDVSGDVDALAQIGHNTDDIEVLKHTVNSHSVDILNTEEKLDDTIANIGVVNPETDSVYRTVRNDLLWIKTELGQYTGQDINGVPTEGNESTGMKRRIITNSSVLVDQGVRLTELENKFADSDVGALTTEVENLRQEMGPRPSLTVPVYTRLSGIDSSISIQTRDIAALKDFVGYPNSTAIKTQVEANRLSISTINSDINSPGGIKPRLTTLETTIGSPDLPTTLQGKIKLNTDSISGINTVLGVDSSSGLRFNVAWLNQVVGVDSNGGQPEPAGSLLYRTRILETGVTDLGNNIQNVQTELGTNSSGIKGQVTSLNKLISGTNPNGQTIEERGILPTVKNHDTTITDLTTRVTTLETDLAAAEAEIQALKEAGYIEDAPSDGKFYVRKDGAWVELPTA
>ID:QBQ76921.1 |[Escherichia phage vB_EcoM_WFL6982]||_Escherichia_phage_vB_EcoM_WFL6982_.gbk|putative fibritin|1443|MK373774(164279):89114-90556:1 ^^ Escherichia phage vB_EcoM_WFL6982, complete genome.|neighbours:ID:QBQ76920.1(1),ID:QBQ76922.1(1)|neighbour_genes:putative long tail f..,putative neck protei..|
MIELKSLPYVDGPPDEGQKRLNWIKNSEEITGADTLYGSEGVMNRPITEVQRNVETINDNVKTIAESLDTANADIATIKGILDVSGDVDALAQIGHNTDDIEVLKHTVNSHSVDILNTEEKLDDTIANIGVVNPETDSVYRTVRNDLLWIKTELGQYTGQDINGVPTEGNESTGMKRRIITNSSVLVDQGVRLTELENKFADSDVGALTTEVENLRQEMGPRPSLTVPVYTRLSGIDSSISIQTRDIAALKDFVGYPNSTAIKTQVEANRLSISTINSDINSPGGIKPRLTTLETTIGSPDLPTTLQGKIKLNTDSISGINTVLGVDSSSGLRFNVAWLNQVVGVDSNGGQPEPAGSLLYRTRILETGVTDLGNNIQNVQTELGTNSSGIKGQVTSLNKLISGTNPNGQTIEERGILPTVKNHDTTITDLTTRVTTLETDLAAAEAEIQALKEAGYIEDAPSDGKFYVRKDGAWVELPTA
>ID:QBQ77674.1 |[Escherichia phage vB_EcoM_WFbE185]||_Escherichia_phage_vB_EcoM_WFbE185.gbk|putative fibritin|1449|MK373778(170429):94334-95782:1 ^^ Escherichia phage vB_EcoM_WFbE185, complete genome.|neighbours:ID:QBQ77673.1(1),ID:QBQ77675.1(1)|neighbour_genes:putative long tail f..,putative neck protei..|
MADITLVDLPYVDGPPDAGQSRIEWIKNDEEITGADTKYGSEGVMNRPIVEVQRNVEALDVNIKTIASSLNTANEDIKVIQGILDVSGDVDALAQIGQNTQDIDVIKVTVQTHASELNDLNEHIDANTDDIGVYNQETDSVYRTVRNDLLWIKNELGQYTGQDINGVPTPGNDSTGMKRRIMTNSSVIVDHGVRLTDLETKFADSDVGSLTIEVEHLREEMGPRTSFTTPVFSRLSSIDLTLSRQNADLDGIKQSIGYPNTTSIITTTNANSSAINDINLELNQSGGIKPRLTTVETAIGADDLPTTIQGRIKLNTDAIRALNTVVGSGSSSGLRFNVSWLNNVVGVDASGGKPEPDGSLLYRTRELEGTIGGMSNDIQNIQTDVGTNSTGIKGSVITLNTLINGTNPNGSTVEERGILPTVKSHDTTINGLTSRIATLETDLAAAEAEIQTLKDAGYIEDAPSDGKFYVRKDGSWVELPTA
>ID:YP_007004902.1 |[Escherichia phage wV7]||_Escherichia_phage_wV7_.gbk|fibritin neck whiske..|1458|NC_019505(166452):89167-90624:1 ^GeneID:14010696^ Escherichia phage wV7, complete genome.|neighbours:ID:YP_007004901.1(1),ID:YP_007004903.1(1)|neighbour_genes:short tail fiber,neck protein|
MIELKDLPFVDSVPGEGQERISWIKNGEEILGASTKYGNDGSMNRPTVSVFKNVEVLDENIGILKTAVETSQEDIKTIQGILDVSGDIEALSQISVNKNDISNLKTLTNEHTDILNGTNTTVDNILSDIGPFNSQANSVYRTIRNDLLWIKRELGQYAGQDINGLPVVGNSSTGMKHRIINNTDAITSQGIRLSDLEEKFIESDVGSLTIEVGNLRQELGQRPSSFSESIYSRVHNLDQSQINLSSEIKSIKTSIGYPGNTSIITDVNVNSQEISALNDELNKSGGVKQRLTVIETSIGSDDIPSSIKGQIKDNTTSIESLNGIVGENTSSGLRANVSWLNQIVGTDSSGGQPSPPGSLLNRVSTVETSVNRLNNDVQNLQVEIGNNNSGIKGQVVTLNKLVNGTNPNGSTVEERGLTNSIKANETNISSINQEIRSIKGNVSSLQRDVQTLQEAGYIPEAPKDGQAYVRKDGEWVLLSTFLSPA
>ID:AXF53185.1 |[Escherichia virus KFS-EC]||_Escherichia_virus_KFS-EC_.gbk|fibritin|1770|MH560358(164715):24562-26331:1 ^^ Escherichia virus KFS-EC, complete genome.|neighbours:ID:AXF53184.1(1),ID:AXF53186.1(1)|neighbour_genes:short tail fiber pro..,neck protein|
MIEQLNIRKIPNVDGVPGEGQHSISWIKNGECLSAATTETGHEGTLNRAPYAIQENIVRLDENSKTTVTKVNEVVTAVNDIKTTLGAVADGSIIDIVNQTIAKVESVEENLGETSRTLQTTVDELAETGKKIGVRPAADPSTRTIYDDISFIKQELGAFPNFNINGYPDPGSSGSGIKYRVIQNTEALNNHGQRIRQLENDWQDSDVGELTKQVNKMRSELGDPSLATQDNVYLRLRTNTRNIASISNEVQEVKKAILFESIPDIGTKVTKLQSDYTQLNDEVNGVDAGIRPRLTRLENKIGNPQSAGSIDYRLTNQEREFVDLKSIVGFSGADGLRGEVARITNTVGTDNERHTIAGRLKIVENTQGRLEANVQDIEQMIGNRDSGLIAGVIKLSSDMYGNPEGSTQFEQDGIVKTVKALSTSNESKVTDVPDDGFHYLRKHGEWVQVAWAAGAFKNTTQIDLTLDEQDQYKGIPLTDMTAEVPVRGLVKSESLVTVNDKGLFRCVFRCSVHAAHNATFVVGIAKNGQIVHEVRNGHYGTDELISYSTSAFLNIEKGDRIDIRIKGVSVEALAQPLQIKEFLFGISPV
>ID:QDK04287.1 |[Escherichia virus VEc20]||_Escherichia_virus_VEc20_.gbk|vec20_157|1458|MN022785(167532):88574-90031:1 ^^ Escherichia virus VEc20, complete genome.|neighbours:ID:QDK04286.1(1),ID:QDK04288.1(1)|neighbour_genes:vec20_156,vec20_158|
MIELKDLPFVDSVPDEGQERISWIKNGEEILGASTKYGNDGSMNRPIVSVFKNVEVLDENVGILKTAIETSQKDIKTIQGVLDVSGDIEALSQISVNKNDISNLKTLTNEHTDILTGTNNTVDKIIADIGPFNDEENSVYRTIRNDLLWIKQELGQYSGQDINGLPVVGNASTGMKHRIITNSTLLSSQGIRLSELENKFTESDVGSLTVEVGKLRDELGNKPVDFGPNIYNRLSIIDDKQSLINSDIAEIKSSIGYPENVSIITEINNNKSSIEAINNELNQSEGVKQRLTAIETSIGSDDIPSSIKGKIKNHTTSIESLNGIVGENTSSGLRANVSWLNQIVGTDSSGGQPSPSGSLLNKVSVIEGEVSVLNNNVQNIQVEIGNNRTGIKGQVIELTSLINGNNPDGSTVEERGLTNSVKTNETNIAAVTQEVNTAKDDISSLQSSVQSLQEAGYIPEAPRDGQAYVRKDGEWVLLSTFLSPA
>ID:VCU44411.1 |[Escherichia virus vB_Eco_mar005P1]|vB_Eco_mar005P1|_Escherichia_virus_vB_Eco_mar005P1_.gbk|fibritin|1449|LR027390(167773):27363-28811:1 ^^ Escherichia virus vB_Eco_mar005P1 genome assembly, chromosome: 1.|neighbours:ID:VCU44409.1(1),ID:VCU44413.1(1)|neighbour_genes:putative short tail ..,13|
MTDITLVDLPYVDGPPDAGQSRIEWIKNDEEITGADTKYGSEGVMNRPIVEVQRNVEALDVNIKTIASSLNTANEDIKVIQGILDVSGDVDALAQIGQNTQDIDVIKVTVQTHASELNDLNEHIDANTDDIGVYNQETDSVYRTVRNDLLWIKNELGQYTGQDINGVPTPGNDSTGMKRRIMTNSSVIVDHGVRLTDLETKFADSDVGSLTIEVEHLREEMGPRTSFTTPVFSRLSGIDLTLSRQNADLDGIKQSIGYPNTTSIITTTNANSSAINDINLELNQSGGIKPRLTTVETAIGADDLPTTIQGRIKLNTDAIGALNTVVGSDSSSGLRFNVSWLNNVVGVDASGGKPEPDGSLLYRTRELEGTISGMSNDIQNIQTDVGTNSTGIKGSVNTLNTLINGTNPNGSTVEERGILPTVKSHDMTINGLTSRIATLETDLAAAEAEIQTLKDAGYIEDAPSDGKFYVRKDGAWVELPTA
>ID:VCU44418.1 |[Escherichia virus vB_Eco_mar005P1]|vB_Eco_mar006P2|_Escherichia_virus_vB_Eco_mar005P1_strain_vB_Eco_mar006P2_.gbk|fibritin|1449|LR027387(167773):128258-129706:1 ^^ Escherichia virus vB_Eco_mar005P1 strain vB_Eco_mar006P2 genome assembly, chromosome: 1.|neighbours:ID:VCU44416.1(1),ID:VCU44420.1(1)|neighbour_genes:putative short tail ..,13|
MTDITLVDLPYVDGPPDAGQSRIEWIKNDEEITGADTKYGSEGVMNRPIVEVQRNVEALDVNIKTIASSLNTANEDIKVIQGILDVSGDVDALAQIGQNTQDIDVIKVTVQTHASELNDLNEHIDANTDDIGVYNQETDSVYRTVRNDLLWIKNELGQYTGQDINGVPTPGNDSTGMKRRIMTNSSVIVDHGVRLTDLETKFADSDVGSLTIEVEHLREEMGPRTSFTTPVFSRLSGIDLTLSRQNADLDGIKQSIGYPNTTSIITTTNANSSAINDINLELNQSGGIKPRLTTVETAIGADDLPTTIQGRIKLNTDAIGALNTVVGSDSSSGLRFNVSWLNNVVGVDASGGKPEPDGSLLYRTRELEGTISGMSNDIQNIQTDVGTNSTGIKGSVNTLNTLINGTNPNGSTVEERGILPTVKSHDMTINGLTSRIATLETDLAAAEAEIQTLKDAGYIEDAPSDGKFYVRKDGAWVELPTA
>ID:VCU43237.1 |[Escherichia virus vB_Eco_mar005P1]|vB_Eco_mar007P3|_Escherichia_virus_vB_Eco_mar005P1_strain_vB_Eco_mar007P3_.gbk|fibritin|1449|LR027383(167651):50249-51697:1 ^^ Escherichia virus vB_Eco_mar005P1 strain vB_Eco_mar007P3 genome assembly, chromosome: 1.|neighbours:ID:VCU43236.1(1),ID:VCU43238.1(1)|neighbour_genes:putative short tail ..,13|
MTDITLVDLPYVDGPPDAGQSRIEWIKNDEEITGADTKYGSEGVMNRPIVEVQRNVEALDVNIKTIASSLNTANEDIKVIQGILDVSGDVDALAQIGQNTQDIDVIKVTVQTHASELNDLNEHIDANTDDIGVYNQETDSVYRTVRNDLLWIKNELGQYTGQDINGVPTPGNDSTGMKRRIMTNSSVIVDHGVRLTDLETKFADSDVGSLTIEVEHLREEMGPRTSFTTPVFSRLSGIDLTLSRQNADLDGIKQSIGYPNTTSIITTTNANSSAINDINLELNQSGGIKPRLTTVETAIGADDLPTTIQGRIKLNTDAIGALNTVVGSDSSSGLRFNVSWLNNVVGVDASGGKPEPDGSLLYRTRELEGTISGMSNDIQNIQTDVGTNSTGIKGSVNTLNTLINGTNPNGSTVEERGILPTVKSHDMTINGLTSRIATLETDLAAAEAEIQTLKDAGYIEDAPSDGKFYVRKDGAWVELPTA
>ID:VCU43945.1 |[Escherichia virus vB_Eco_mar005P1]|vB_Eco_mar008P4|_Escherichia_virus_vB_Eco_mar005P1_strain_vB_Eco_mar008P4_.gbk|fibritin|1449|LR027386(167773):33030-34478:1 ^^ Escherichia virus vB_Eco_mar005P1 strain vB_Eco_mar008P4 genome assembly, chromosome: 1.|neighbours:ID:VCU43944.1(1),ID:VCU43946.1(1)|neighbour_genes:putative short tail ..,13|
MTDITLVDLPYVDGPPDAGQSRIEWIKNDEEITGADTKYGSEGVMNRPIVEVQRNVEALDVNIKTIASSLNTANEDIKVIQGILDVSGDVDALAQIGQNTQDIDVIKVTVQTHASELNDLNEHIDANTDDIGVYNQETDSVYRTVRNDLLWIKNELGQYTGQDINGVPTPGNDSTGMKRRIMTNSSVIVDHGVRLTDLETKFADSDVGSLTIEVEHLREEMGPRTSFTTPVFSRLSGIDLTLSRQNADLDGIKQSIGYPNTTSIITTTNANSSAINDINLELNQSGGIKPRLTTVETAIGADDLPTTIQGRIKLNTDAIGALNTVVGSDSSSGLRFNVSWLNNVVGVDASGGKPEPDGSLLYRTRELEGTISGMSNDIQNIQTDVGTNSTGIKGSVNTLNTLINGTNPNGSTVEERGILPTVKSHDMTINGLTSRIATLETDLAAAEAEIQTLKDAGYIEDAPSDGKFYVRKDGAWVELPTA
>ID:VCU44836.1 |[Escherichia virus vB_Eco_mar005P1]|vB_Eco_mar009P5|_Escherichia_virus_vB_Eco_mar005P1_strain_vB_Eco_mar009P5_.gbk|fibritin|1449|LR027391(167658):95229-96677:-1 ^^ Escherichia virus vB_Eco_mar005P1 strain vB_Eco_mar009P5 genome assembly, chromosome: 1.|neighbours:ID:VCU44835.1(-1),ID:VCU44837.1(-1)|neighbour_genes:13,putative short tail ..|
MTDITLVDLPYVDGPPDAGQSRIEWIKNDEEITGADTKYGSEGVMNRPIVEVQRNVEALDVNIKTIASSLNTANEDIKVIQGILDVSGDVDALAQIGQNTQDIDVIKVTVQTHASELNDLNEHIDANTDDIGVYNQETDSVYRTVRNDLLWIKNELGQYTGQDINGVPTPGNDSTGMKRRIMTNSSVIVDHGVRLTDLETKFADSDVGSLTIEVEHLREEMGPRTSFTTPVFSRLSGIDLTLSRQNADLDGIKQSIGYPNTTSIITTTNANSSAINDINLELNQSGGIKPRLTTVETAIGADDLPTTIQGRIKLNTDAIGALNTVVGSDSSSGLRFNVSWLNNVVGVDASGGKPEPDGSLLYRTRELEGTISGMSNDIQNIQTDVGTNSTGIKGSVNTLNTLINGTNPNGSTVEERGILPTVKSHDMTINGLTSRIATLETDLAAAEAEIQTLKDAGYIEDAPSDGKFYVRKDGAWVELPTA
>ID:AUV57511.1 |[Klebsiella phage KP1]||_Klebsiella_phage_KP1_.gbk|hypothetical protein|1767|MG751100(167989):80105-81871:1 ^^ Klebsiella phage KP1, complete genome.|neighbours:ID:AUV57510.1(1),ID:AUV57512.1(1)|neighbour_genes:straight tail fiber,unclassified head-ta..|
MTKLVDSLPFVDGIPDDFQQRINWIKNTEPLNGASTRYGNDGELNRASVQIQKNVVQVHNDLNNVGTAVENIQVDVDQIKKSLEITGSSDAIEQVYINKKNIEKHDGQILKLEEDTEKLRTDLDFLEEDVGVYDSSKDDYYRTVRDNIVWVKREIGAYPGQDINGQPKQDSPGSGMKYRIINNASAIVKHDERIQALEDAYNDSDVGSLTIEVNDLRKEVGPKSGATSASIYARLVNNADAISAANNEIFAINQAIDFTNPVKIGARTTRLENDYRIVDATLNSAQTGLVPRVNNIDARLGSSDKPDTIEGKISSLSTDQGYISDVVGRDTSSGLQGQVAWINQQVGIVPGGQPIPPGSILARMTNVEGMQNSQQSAIQDIQVELGNNSEGLKGSVFTLQTQMNGDFSSENPVQRDGVYATVVELQDKFVTAVTDVEQDGAYLRKRGEWFKKPSSIGEFSKEDFTVDLSSDALVNPNSLVAASFNAGIRIVDDIIVDDDGVFCVETDTVIEASDSDKAVKIVVLVNNIEVFTYSLGVKAVTGEQLLKTKKLIKFSSGDAIKIVYRAASEESKVPVSIKSLDITIHPAV
>ID:APD20559.1 |[Klebsiella phage KPV15]|KPV15|_Klebsiella_phage_KPV15_.gbk|neck whiskers protei..|1266|KY000080(167034):100803-102068:1 ^^ Klebsiella phage KPV15, complete genome.|neighbours:ID:APD20558.1(1),ID:APD20560.1(1)|neighbour_genes:straight tail fiber ..,hypothetical protein|
MTKLVDSLPFVDGIPDDFQQRINWIKNTEPLNGASTRYGNDGELNRASVQIQKNVVQVHNDLNNVGTAVENIQVDVDQIKKSLEITGSSDAIEQVYINKKNIEKHDGQILKLEEDTEKLRTDLDFLEEDVGVYDSSKDDYYRTVRDNIVWVKREIGAYPGQDVNGQPKQDAPGSGMKYRIINNASAIVKHDERIQALEDAYNDSDVGSLTIEVNDLRKEVGPKSGATSASIYARLVNNADAISAANNEIFAINQAIDFTNPVKIGARTTRLENDYRIVDATLNSAQTGLVPRVNNIDARLGSSDKPDTIEGKISSLSTDQGYISDVVGRDTSSGLQGQVAWINQQVGIVPSEQPIPPGSILARMTNVEGMQNSQQSAIQDIQVELGNNNEGLKGSVFTLQTQMNGDFSSETQFNVMVYTLL
>ID:QDB71821.1 |[Klebsiella phage Marfa]||_Klebsiella_phage_Marfa_.gbk|wac-like neck fiber|1767|MN044033(168532):88516-90282:1 ^^ Klebsiella phage Marfa, complete genome.|neighbours:ID:QDB71820.1(1),ID:QDB71822.1(1)|neighbour_genes:short tail fiber,neck protein|
MIIKLETLPNVTKDPGESQKRIAWIKNGEPLNAASTRYGHEGELNRVGVQLQENIEFVHHEVERTVEQLNKNSTEIESIKESLEITTDVDAVTQVYKNRDDIVLVNSELDLHEQEIASLKESSTKLTAEVGVYNPNLDPRHRTIRGDIVFIKDEIGSYPGQNKNGEVDLDSSGSGMKLRIISNSDAISKVTARVQDLEDNFIDSDVGALSGRIDEIRTEIGPKTLANGTSIYSRIIKADQDISLLKSAQEDISAAINLSGPETISSRVSNLESRTLSIDATVNSAGTGLVDKVGAIEVKIGSASEPYSILGRLDAIQTTQDEIKTVVGEDASSGMRGQIAWIQQKTGIVGPGETPDPSSIEGRLTEVIGVQSQQQSSIQDIQAEIGNGTNGITGQLNEVRKTVYGNSSSADPIEKSGLLESVKKINSDYVQDVTDLNAYLRTKDQWIKKSMAMGSFKGKDLSADLTGDDFEYSFGPGLVAADFNNQIRVINSEIVINDSAIYEVTASAIIEKAHADKVLDLVFYVDDVSVDVNSVGVKTVAGYQVISFSWLGQLEETDRLRVAIKAVEPASQVVLNVEAVDITVVPAR
>ID:YP_009194452.1 |[Klebsiella phage Matisse]||_Klebsiella_phage_Matisse_.gbk|whisker protein|1752|NC_028750(176081):121286-123037:1 ^GeneID:26613391^ Klebsiella phage Matisse, complete genome.|neighbours:ID:YP_009194451.1(1),ID:YP_009194453.1(1)|neighbour_genes:short tail fiber pro..,neck protein|
MIIDKLNPLPKIPFVDGVPDDATTQTKIIWIKNGETLDGSPDKVSNTGSLNRTGVNIQQNAVQLEQNTITHNDKINEVIDQVNLITENIDAIGDESVIKKVNQLDQDVRALTLSNTQTQNKVAQLTLSVNAQNDEIGEYDPEKDPKHRTIRNDIIYIKKEVGSYPGFNVDGDVDPSSTGTGLKYRVLSNQRAISMQETRITKLEDDWALSEVGQLTEEVKELRAEMGDSGLATTRSIYARIKILEDGSIVMQNELDAINSYIGRTSSSTSSINDRVNSLENSVSSLATQINDPVTGITAQIATINGQIGTASAQGSIRYDIAETKRRLMDMEMILGESGDDGLQGQVAILTGDVGEDSDPTSIKGRLSVVEGELRTNTSALWELQGVVGNSSSGLVATSQQVNKEIYGDGVSSDPVTRAGLKTTTRNLFTQVGDNAEGNETGIYALIADLNKRVEDLEALNIAQALADRVTIEDLNAKLALYIKEADADLRYESKNPPLSFGTNLTGDTEYTTGDPLSLSVTMTGGVSPLSYQWTKNGVNVGTNANTFTIDSLQPSDSGTYKVTVTDASHKVIVSDELAITVA
>ID:AWY07060.1 |[Klebsiella phage Mineola]||_Klebsiella_phage_Mineola_.gbk|fibritin neck whiske..|1767|MH333064(166130):89312-91078:1 ^^ Klebsiella phage Mineola, complete genome.|neighbours:ID:AWY07059.1(1),ID:AWY07061.1(1)|neighbour_genes:short tail fibers pr..,neck protein|
MTKLVDSLPFVDGIPDDFQQRINWIKNTEPLNGASTRYGNDGELNRASVQIQKNVVQVHNDLNNVGTAVENIQVDVDQIKKSLEITGSSDAIEQVYINKKNIEKHDGQILKLEEDTEKLRTDLDFLEEDVGVYDSSKDDYYRTVRDNIVWVKREIGAYPGQDVNGQPKQDAPGSGMKYRIINNASAIVKHDERIQALEDAYNDSDVGSLTIEVNDLRKEVGPKSGATSASIYARLVNNADAISAANNEIFAINQAIDFTNPVKIGARTTRLENDYRIVDATLNSAQTGLVPRVNNIDARLGSSDKPDTIEGKISSLSTDQGYISDVVGRDTSSGLQGQVAWINQQVGIVPGGQPIPPGSILARMTNVEGMQNSQQSAIQDIQVELGNNSEGLKGSVFTLQTQMNGDFSSENPVQRDGVYATVVELQDKFVTAVTDVEQDGAYLRKRGEWFKKPSSIGEFSKEDFTVDLSSDALVNPNSLVAASFNAGIRIVDDIIVDDDGVFCVETDTVIEASDSDKAVQIVILVNNIEVFTYSLGVKAVTGEQLLKTKKLIKFSSGDAIKIVYRAASEESKVPVSIKSLDITIHPAV
>ID:YP_009607401.1 |[Klebsiella phage Miro]||_Klebsiella_phage_Miro_.gbk|neck whisker protein|1752|NC_041981(176055):121496-123247:1 ^GeneID:40083410^ Klebsiella phage Miro, complete genome.|neighbours:ID:YP_009607400.1(1),ID:YP_009607402.1(1)|neighbour_genes:short tail fiber pro..,neck protein|
MIIDKLNPLPKIPFVDGVPDDATTQTKIIWIKNGETLDGSPDKVSNTGSLNRTGVNIQQNAVQLEQNTITHNDKINEVIDQVNLITENIDAIGDESVIKKVNQLDQDVRALTLSNTQTQNKVAQLTLSVNAQNDEIGEYDPEKDPKHRTIRNDIIYIKKEVGSYPGFNVDGDVDPSSTGTGLKYRVLSNQRAISMQETRITKLEDDWALSEVGQLTEEVKELRAEMGDSGLATTRSIYARIKILEDGSIVMQNELDAINSYIGRTSGSTSSINDRVNSLENSVSSLATQINDPVTGITAQIATINGQIGTASAQGSIRYDIAETKRRLMDMEMILGESGDDGLQGQVAILTGDVGEDSDPTSIKGRLSVVEGELRTNTSALWELQGIVGNSSSGLVATSQQINKEIYGDGVSSDPVTRAGLKKTTRNLFTQVGDNAEGNETGIYALIADLNKRVEDLEALNIAQALADRVTIEDLNAKLALYIKEADADLRYESKNPPLSFGTNLTGDTEYTTGDPLSLSVTMTGGVSPLSYQWTKNGVNVGTNANTFTIDSLQPSDSGTYKVTVTDASHKVIVSDELAITVA
>ID:YP_009289422.1 |[Klebsiella phage PKO111]||_Klebsiella_phage_PKO111_.gbk|fibritin|1767|NC_031095(168758):23500-25266:1 ^GeneID:29080533^ Klebsiella phage PKO111, complete genome.|neighbours:ID:YP_009289421.1(1),ID:YP_009289423.1(1)|neighbour_genes:short tail fiber,head completion prot..|
MTKLVDSLPFVDGIPEDFQQRINWIKNTEPLNGASTRYGNDGELNRASVQIQKNVVQVHSDLNRVGAVVENVQVDVDQIKKSLEITGSSDAIEQVYINKKNIEKHDGQILKLEEDTEKLRTDLDFLEEDVGVYDSSKDDYYRTVRDNIVWVKREIGAYPGQDINGQPKQDSPGSGMKYRIINNASAIVKHDERIQALEDAYNDSDVGSLTIEVNDLRKEVGPKSGATSASIYARLVNNADAISAANNEIFAINQAIDFTNPVKIGARTTRLENDYRIVDATLNSAQTGLVPRVNNIDARLGSSDKPDTIEGKISSLSTDQGYISDVVGRDTSSGLQGQVAWINQQVGIVPGGQPIPPGSILARMTNVEGMQNSQQSAIQDIQVELGNNSEGLKGSVFTLQTQMNGDFSSENPVQRDGVYATVVELQDKFVTAVTDVEQDGAYLRKRGEWFKKPSSIGEFSKEDFTVDLSSDALVNPNSLVAASFNAGIRIVDDIIVDDDGVFCVETDTVIEASDSDKAVQIVILVNNIEVFTYSLGVKAVTGEQLLKTKKLIEFSSGDAIKIVYRAASEESKVPVSIKSLDITIHPAV
>ID:YP_009288848.1 |[Klebsiella phage vB_KpnM_KpV477]||_Klebsiella_phage_vB_KpnM_KpV477_.gbk|putative fibritin ne..|1767|NC_031087(168272):93303-95069:1 ^GeneID:29067152^ Klebsiella phage vB_KpnM_KpV477, complete genome.|neighbours:ID:YP_009288847.1(1),ID:YP_009288849.1(1)|neighbour_genes:putative short tail ..,putative neck protei..|
MTKLVDSLPFVDGIPEDFQQRIGWIRNTEPLNGASTRYGNDGELNRASVQIQKNIVQVHNDLSNVGTVVETIQVDVDQIKKSLEITGSSDAIEQVYINKKNIEKHDGQILKLEEDTTKIRTDLDFLEEDVGVYDSSKDDYYRTVRDNIVWVKREIGAYPGQDINGQPKQDAPGSGMKYRIINNASAIVKHDERIQALEDAYNDSDVGSLTIEVNDLRKEVGPKSGATSASIYARLVNNADAISAANNEIFAINQAIDFTNPVKIGARTTRLENDYRIVDATLNSAQTGLVPRVNNIDARLGSSDKPDTIEGKISSLSTDQGYISDVVGRDTSSGLQGQVAWINQQVGIVPGGQPIPPGSILARMTNVEGMQNSQQSAIQDIQVELGNNSEGLKGSVFTLQTQMNGDFSSENPVQRDGVYATVVELQDKFVTAVTDVEQAGAYLRKQGEWFKKPSSIGEFSKEDFTVDLSSDALINPNSLVAASFNAGIRIVDDIVVDDDGVFCVETDTVIEASDSDKGVKIVILVNNIEVFSYGLGVKAVTGEQLIKTKKLVEFSSGDAIKIVYRAASEESQVLVKIKSLDITIHPAV
>ID:AUO78875.1 |[Klebsiella phage vB_Kpn_F48]||_Klebsiella_phage_vB_Kpn_F48.gbk|neck whiskers protei..|1767|MG746602(170764):144950-146716:-1 ^^ Klebsiella phage vB_Kpn_F48, complete genome.|neighbours:ID:AUO78874.1(-1),ID:AUO78876.1(-1)|neighbour_genes:head completion, nec..,straight tail fiber|
MIIKLETLPNVTNEPGDSQKRIAWIKNGEPLNAASTRYGHEGELNRVGVQLQENIEFVHHEVERTVEQLNKNSTEIESIKESLEITTDVDAVTQVYKNRDDIILVNSELDLHEQEIASLKESSTKLTAEVGVYNPNLDPKHRTVRGDIVFIKDEIGSYPGQNKNGEVDLDSSGSGMKLRIISNSDAISKVTSRVQDLEDNFIDSDVGALSGRIDEIRTEIGPKTLANGTSIYSRIIKVDQDISLLKTTQENISAAINLTGPETISSRVSNLESRTLSIDATVNSAGTGLVDKVGVIEVKIGSASEPYSILGRLDAIQTTQDEIKTVVGADASSGIRGQIAWIQQKTGIVGPGETPDPSSIEGRLTEVIGVQSQQQSSIQDIQAEIGNGTTGITGQLNEVRKTVYGNSGATDPIEKSGLLESVKKINSDYVQDVTDLNAYLRTKDQWIKKSMAMGSFKGKDLSADLTSDGFEYSFGPGLVAADFNNQIRVINSEIVIDDTAIYSISASVIIEKAHADKVLDLVFYVDDVSVDVNSVGVKTVAGYQVVSFDWLGQLEETDRLRLAIKAVEPASQVVLNVEAVDITVVPAR
>ID:ANM46418.1 |[Morganella phage vB_MmoM_MP1]||_Morganella_phage_vB_MmoM_MP1_.gbk|fibritin neck whiske..|1356|KX078569(163201):85607-86962:1 ^^ Morganella phage vB_MmoM_MP1, complete genome.|neighbours:ID:ANM46420.1(1),ID:ANM46522.1(1)|neighbour_genes:short tail fibers,fibritin neck whiske..|
MIEKIELKTIPFVDGVPAKGQESISWLVNKKDCLSGAAKQGDNDGNLNRTGVQIQKNIKSVKSDVDDIGVKLNETIGVVNTMSEALNISEETDLVKTINETKERVDIHEIHIQNAEDDIGVLERRTADIELKLGQKSDLDVNDKTVFDDLYWIKREMGSYPGQDINGQQTPGTLGTGMKRRIIDVSTETRDNTVRLTRLEDKWQESNIGTLDLTVEKIRSEIGPETEQTDETIYERLSGLEEQDKTHDLAIEDINNRIGQNNIANEITDTNNRVNVLETEVLKPNGLKSRVSTIESKIGDNNTPGTMMSDISNLKIDLKNTNDIVGHNTSSGLRGSVAWIEAQVGLVDDPAEGSIVSKIEVLTDTTNELAGSIQGLHAEIGTSKTGLKGSVAKNTKTLNGTNINGTTVDEIGVTEATKRSYAYTQAAIELPPEDGLTYICRQKSGFQLVLR
>ID:YP_009211603.1 |[Pectobacterium bacteriophage PM2]||_Pectobacterium_bacteriophage_PM2.gbk|fibritin neck whiske..|1374|NC_028940(170286):95490-96863:1 ^GeneID:26638075^ Pectobacterium bacteriophage PM2, complete genome.|neighbours:ID:YP_009211602.1(1),ID:YP_009211604.1(1)|neighbour_genes:short tail fiber pro..,head completion, nec..|
MTVEHLELKELPYVDSAPDVDQKRIPWIRNGEALTGAETRYGSEGLLNAAPYGIQKNVERLEENAFSTQEKINVLVDNVNIINDALIIDTNIEVVQQVGKNKENIEILQVHMQFAENDIGELQYDSEYLKTEIGVYNPEEDSVYRTIRNDLQFVKTEMGQYPDQDINGLQVIGNESKGMKRRIIDNSSEIVRHSIRIQTLEDNYSDSDVGSLNLKIDEIREELGSHSSSIGKSPIYVRLTSLETDNTDTLSAVSSIKTLIDFTNPISISTRVTSLETNYGTLERSINAPITGTNARLTSVETSIGTNAQPLTINGRLSSLRTDHTALSNIVGADTSSGLRGQVAWINQTLGPAVSPPADTVQGRLNSVIILSNETASIVQDIQVEIGTNTLGLKGQVLTLGRQMNGTNPNGTTVEERGVLPVVKQLDANAANLIPEAPNDGKAYVRRNKAWVDITTL
>ID:QBP35503.1 |[Phage NC-G]||_Phage_NC-G.gbk|neck whiskers protei..|2256|MK310184(170164):33301-35556:1 ^^ Phage NC-G, complete genome.|neighbours:ID:QBP35502.1(1),ID:QBP35504.1(1)|neighbour_genes:short tail fiber pro..,head completion, nec..|
MINKLELSELPFVDGVPDAPQKRIQWIREGDCMSAAKTKYGNEGNLNAAALGVQKNVEALDANDLKTADKVNELIENVNNINDALEMSTDISIIQQIEKNRVDIVDLKKVTEDTTEKLDTLTTNFDFLREDVGYHDPLQDGPYLTVRENIVLLKNEIGHYENQDINGNPLPPGETSEATGIKRRIMDNTTELVDHRLRIDTLERNYEDSDVGQLGIKLNEIRAELGPHSDTVGKQPAYTRISVLETAAVNFNTAIDEIKDNIDFSGMPIKDRVTTLESKTLTLENSVNVDLKPRVTSIETQIGSESAPASINGRLSGLRTDVNDLKTVVGNSSSEGLRFQVSDINRRLGSEVSPAAGTINKRLNDVIIQANQSTSSIQDIQVEIGNNQSGIKGTLLKLTNKVDGTNPNGATVEERGLINAVTSLETQMQGKLGDAPSDGKLYARRNAAWAEVVNNSTEIETVKADLVVTNGKVTALTSRVDDNDTSISSLNTHTTALNTSVGEIKADIVTIKAKDVEQDGRLTSLEEADVAINGKIAALETKTDTTDDDVTALALDVSSLENQLTPIKADITKNKGDIVALTGRVASTEGEITAIKVDTAKIAPLTTRVTTAEGKITTLETGLAAVKVESDKVAGINTRLGTAEDDIGTLETGLAAVKVESDKVAGINTRLGTVEGKVGTLETGLAAVKVESDKVADLGTRLTAAEGKITALETELSKRPPVAPAADGLPYVLVDNAWVLLSDFVTLNSAP
>ID:AUM58473.1 |[Proteus phage phiP4-3]||_Proteus_phage_phiP4-3_.gbk|fibritin neck whiske..|1737|MG696114(167849):75062-76798:-1 ^^ Proteus phage phiP4-3, complete genome.|neighbours:ID:AUM58472.1(-1),ID:AUM58474.1(-1)|neighbour_genes:neck protein,short tail fibers pr..|
MDKIELLPLPFVDGPIKDQTQIEWILNKKECLTGASKYGKSDGVLNRVPAQLYENIKTLEENDSLLHGQVNELIDSVDTINESLEIGNNKDLIKTIIETKERADIFESVIQSNSDDIFSLDEDIVDLKGEVGIHNPIDTVKRTLRDDTLWIKREMGSYPGQDINGQNSQESLGSGMKRRIIDTATQTVDNTKRISALEKTWSDSDVGSLTIEVGKLRTELGNSSDQEYLSVYKRLSVIEDNVDKGSEVISDIMTKIGSGNISEAVNENSSEITKLNEEVLGTSGVKTRVSRIETKIGNDTTPFTILYDISKNTEGLKDLNTTVGADTSSGLRGQVAWIQTQVGLGDEPPAPGTVLSKIDLLTNSTNELSIDVQNLQSEVGNNKTGIKGTVIQLVKAIEGTDPEGTTVKEIGIQKATEDMYEVYDKGMPLPPEDGKAYICRYKTWYAIPTSLGVFTANYNKTVEEGLNDVAITDTVITKLCELTDGKISIFDTGYYEIDFESLIPKEFSERKIKFSLFKNEEAFFETSDLISTNNSNVFKESTIVEIAENDNISIKVESLDSDFSEITFGIKIQVKPLI
>ID:YP_009195565.1 |[Proteus phage vB_PmiM_Pm5461]||_Proteus_phage_vB_PmiM_Pm5461_.gbk|fibritin neck whiske..|1737|NC_028762(161989):86511-88247:1 ^^ Proteus phage vB_PmiM_Pm5461, complete genome.|neighbours:ID:YP_009195564.1(1),ID:YP_009195566.1(1)|neighbour_genes:short tail fibers pr..,neck protein|
MDKIELLPLPFVDGPIKDQTQIEWILNKKECLTGASKYGKSDGVLNRVPAQLYENIKTLHENDTLINGQVNELIDSVDTINESLEIGNNKDLIKTIIETKDRADIFESVIQSNSDDIFELDEDIKELKDEVGVHNPVDTVKRTLRDDTLWIKKEIGSYPGQDINGQTSQESLGSGMKRRIIDVATQTVDNTKRIGVLEKTWADSDVGSLTIEVGKLREELGKSSDQEYLSVYKRLSVIEDNVDKGSEVISDIMTKIGPGNVSETVSINTQEISKLNEEVLGTSGLKTRVSRIESKLGDETSPFTILYDISKNKEGLKDLNTIVGADTSSGLRGQVTWIQSQVGLGDEPPAPGTVLSKIDLLTNSTNELSIDVQNLQSEIGNNKTGIKGTVIQLVKAIEGTDPEGSTVKEIGIQKATEDMYEVYDKGMPLPPEDGKAYICRYKTWTPIPTSLGVFTAKYAKALEEGLNDVDISETLISKLCELTDGKVSVFDSGHYEIDFESLIPKEFKDRKIKFSIFKNDEVFFETSDLISTNNSNVFKESTIVEISENDQIHVKVESTDSDFSEISFGIKLQIKPLI
>ID:ASD52073.1 |[Pseudomonas phage PspYZU05]||_Pseudomonas_phage_PspYZU05_.gbk|fibritin neck whiske..|1392|KY971610(166442):85017-86408:1 ^^ Pseudomonas phage PspYZU05, complete genome.|neighbours:ID:ASD52072.1(1),ID:ASD52074.1(1)|neighbour_genes:short tail fiber pro..,hypothetical protein|
MDKILLSPLPYVDGLPNEGQIRINWAKNGEDFTAASTINGNDGVLNRAGVSIQKNVVALQVNQVLVGDKVNELVDNVNTINNALNILDNEDIIAQVTINKTDISKIKLKQADIIQATSDLQLKVTEMDDSLGVYDPLEDSVYRTVRDDLFWIKKEMGQYPGQDINGQSVDGNDSTGMKRRIMSTSFVVNQQGERLTILEQKFHDSDVGSLTAEVESMRNELGNKSFSTPTPIYLRLRGMDTNLGTINQQLFTISESIGLTSGVSSLYQDVSSNTTRISILEDKSNDADTRLDLIEEAIGTNSIPTSINGRIKTNADSIISINGILGADTSSGLRGQVAWINQVVGIVPEGQPAPQDSILGELSVIQSSVGTLQNTVQDIQVEIGNNNEGIKGQILRLTNITFGTNPNGATVEERGLLDTVKSHDAKLFGISQAIGEAPKDGNFYVRKDGTWVLLSDALAALQP
>ID:YP_009615637.1 |[Salmonella phage Melville]||_Salmonella_phage_Melville_.gbk|wac-like collar fibe..|1392|NC_042044(159323):83244-84635:1 ^GeneID:40092112^ Salmonella phage Melville, complete genome.|neighbours:ID:YP_009615636.1(1),ID:YP_009615638.1(1)|neighbour_genes:short tail fibers pr..,neck protein|
MELKPLPFVNGLPEEGQQRINWIKNGEELTGASTKFGTDGELNRGPNQVQANVVVLDENVRKIGTASTEMSAQIKTINSILEVSDNTEALSKIGKNTTDIGLLKQSVTTIQDGVLELDTRTTFIEEDIGVFNSSLDSVHRPIRDDLYWIKKEIGQYPGQDINGQAVTGNEATGMKRRIINNSSAINNNNERLSKLEKSFSDSDVGSLTSEVTSIRAELGPKPTGTIDPIYSRLTKMNGSIGGLAINMEDVMDSIGYNSGVTSIIGLVNTNTSDIVGINGKLSNSTTGVIPRLDIVEAKIGDDASTNSINGRIKTNTNSINNLNQIVGADTSSGLRGQVAWINQTVGIVPSGSSPSPTSVIYRVDHLETQQDATNSSIQDLQIEIGNNTEGLKGQVIRLNTTINGTSSGGTVEQKGLLPTVKEHEESIDKINLDMQNLIPEAPMDGKAYVRRDGAWVDITTLTP
>ID:YP_007501190.1 |[Salmonella phage vB_SenM-S16]||_Salmonella_phage_S16_.gbk|fibritin neck whiske..|1392|NC_020416(160221):81205-82596:1 ^GeneID:14675391^ Salmonella phage S16, complete genome.|neighbours:ID:YP_007501189.1(1),ID:YP_007501191.1(1)|neighbour_genes:short tail fiber,neck protein|
MELKPLPFVNGLPEEGQQRINWIKNGEELGAASTKFGTDGELNRGPNQVQSNVVVIDENVRKLAEASTEMSAQISTINSVLEVSGNTEALSQIGKNTTDIGLLKQSTTTIQDGVLELDTRVSFIEEDVGVFNPSLDTLQRPIRDDLYWIKKEMGQYPGQDINGQAVTGNEATGMKRRIINNSSAINNNNERLSKLEKSFSDSDVGSLTSEVTSIRAELGPKPTGTIDPIYSRLTKMNGSIGGLAINMEDVMDSIGYNSGVTSIIGLVNTNTSDIVSINGKLSNSTTGVIPRLDIVEAKIGDDASTNSINGRIKTNTNSINNLNQIVGADTSSGLRGQVAWINQTVGIVPSGSSPSPTSVIYRVDHLETQQDATNSSIQDLQIEIGNNTEGLKGQVIRLNTTINGTSSGGTVEQKGLLPTVKEHEESINKINLDMQNLIPEAPMDGKAYVRRDGAWVDITTLTP
>ID:YP_009148142.1 |[Salmonella phage STML-198]|STML-198|_Salmonella_phage_STML-198_.gbk|hypothetical protein|1392|NC_027344(158099):123350-124741:1 ^GeneID:24629954^ Salmonella phage STML-198, complete genome.|neighbours:ID:YP_009148141.1(1),ID:YP_009148143.1(1)|neighbour_genes:hypothetical protein,head completion, nec..|
MELKPLPFVNGLPEEGQQRINWIKNGEELTGASTKFGTDGELNRGPNQVQANVVVLDENVRKIGTASTEMSAQIKTINSILEVSDNTEALSQIGKNTTDIGLLKQSVTTIQDGVLELDTRTTFIEEDIGVFNSSLDSVHRPIRDDLYWIKKEIGQYPGQDINGQAVTGNEATGMKRRIINNSSAINNNNERLSKLEKSFSDSDVGSLTSEVTSIRAELGPKPTGTIDPIYSRLTKMNGSIGGLAINMEDVMDSIGYNSGVTSIIGLVNTNTSDIVGINGKLSNSTTGVIPRLDIVEAKIGDDASTNSINGRIKTNTNSINNLNQIVGADTSSGLRGQVAWINQTVGIVPSGSSPSPTSVIYRVDHLETQQDATNSSIQDLQIEIGNNTEGLKGQVIRLNTTINGTSSGGTVEQKGLLPTVKEHEESIDKINLDMQNLIPEAPMDGKAYVRRDGAWVDITTLTP
>ID:YP_009126355.1 |[Salmonella phage STP4-a]||_Salmonella_phage_STP4-a_.gbk|fibritin neck whiske..|1392|NC_026607(159914):82284-83675:1 ^GeneID:23681165^ Salmonella phage STP4-a, complete genome.|neighbours:ID:YP_009126354.1(1),ID:YP_009126356.1(1)|neighbour_genes:short tail fiber,neck protein|
MELKPLPFVNGLPEEGQQRINWIKNGEELGAASTKFGTDGELNRGPNQVQSNVVVIDENVRKLAEASTEMSAQISTINSVLEVSGNTEALSQIGKNTTDIGLLKQSTTTIQDGVLELDTRVSFIEEDVGVFNPSLDTLQRPIRDDLYWIKKEMGQYPGQDINGQAVTGNEATGMKRRIINNSSAINNNNERLSKLEKSFSDSDVGSLTSEVTSIREELGPKPTGTIDPIYSRLTKMNGSIGGLAINMEDVMDSIGYNSGVTSIIGLVNTNTSDIVSINGKLSNSTTGVIPRLDIVEAKIGDDASTNSINGRIKTNTNSINNLNQIVGADTSSGLRGQVAWINQTVGIVPSGSSPSPTSVIYRVDHLETQQDATNSSIQDLQIEIGNNTEGLKGQVIRLNTTINGTSSGGTVEQKGLLPTVKEHEESINKINLDMQNLIPEAPMDGKAYVRRDGAWVDITTLTP
>ID:YP_009286512.1 |[Salmonella phage vB_SnwM_CGG4-1]||_Salmonella_phage_vB_SnwM_CGG4-1_.gbk|fibritin neck whiske..|1395|NC_031065(159878):78157-79551:1 ^^ Salmonella phage vB_SnwM_CGG4-1, complete genome.|neighbours:ID:YP_009286511.1(1),ID:YP_009286513.1(1)|neighbour_genes:short tail fiber,neck protein I|
MELKPLPFVNGLPEEGQQRINWIKNGEELTGASTKFGTDGELNRGPNQVQANVVVLDENVRKIGTASTEMSAQIKTINSILEVSGNTEALSQIGKNTTDIGLLKQSVTTIQDGVLELDTRTTFIEEDIGVFNSSLDSVHRPIRDDLYWIKKEIGQYPGQDINGQAVTGNEATGMKRRIIDNSSAINNNTTRLSKLEKSFSDSDVGSLTAEVNSLRAEIGPKPTGAIDPVYTRLTRMNGSIGGLATNMEDVMDSIGFNTGITSIITLVNKNTADIVGVNGKLSNPTTGVIPRLDIVEAKIGDSASPSSINGRIKLNTDSINSLNLIVGADTSSGLRGQVAWINQTVGIVPSGSSPAPTSVIYRVDHLETQQDSINGSIQNLQIEIGNNTEGGLKGQVIRLNTIINGTSSGGTVEQKGLLPTVKEHEVSINKLNLDIQTLVPEAPMDGKAYVRRDGAWVDITTLTP
>ID:YP_009030218.1 |[Serratia phage PS2]||_Serratia_phage_PS2_.gbk|wac|1788|NC_024121(167266):90002-91789:1 ^GeneID:19485158^ Serratia phage PS2, complete genome.|neighbours:ID:YP_009030217.1(1),ID:YP_009030219.1(1)|neighbour_genes:short tail fibers,neck protein|
MISDLTLRKKIYVDGTPSEGQMRIGWLLNGERPCGAETKYDHGGSLNRPGVHINTNLDIAFDNADVTADKVNVIINQVNEIKENLGVISSGSIVQKINDLSDASDKHETQIEVIASDIIYVNNAIDDLRANTGEWDPAEDNTFRTLRDDDLFLKKELGNYDGFDFNGNIAQGNASSGVKGRVMAAIGGVKQNELRIDRLEKSWEDSDVGKVVIALEQQRKEIGPTSMATSQNIYERFDSVVAEQTRQSSEMAELKINIGYDSANPIKERLSRVETNYQIMDQKLSGPYGIERRLQDVELIVGEADDPGSLVSDNNLNKKNITSLQTIVGITGSDGLQGSVAELNTTVGIGDPTNTSKMYGKLEANVRQTGLNTQDLVGIKETLNGSPTQGGVVPAMNKIIMDFYGNDPANSQPLPNDVPVREAVRELMKGHDDQYVSDVPKDGLNYVRTNGQWVQIPIAAGRFQAETAFNIDLSADNPHIISTTALKAADWTRQISVQNNSQLSIADQGPLKFEVDARIGSDLADKKIELQIYVNGTRHQEDEFTSIVGSTGSLLLSLNTVINIPKSAVVEFYLYSPEYNGVVDIQNLTCTVQPI
>ID:APC45065.1 |[Shigella phage SH7]||_Shigella_phage_SH7_.gbk|fibritin neck whiske..|1458|KX828711(164870):87330-88787:1 ^^ Shigella phage SH7, complete genome.|neighbours:ID:APC45051.1(1),ID:APC45199.1(1)|neighbour_genes:short tail fibers pr..,neck protein|
MIELKELPFVDSVPGEGQERISWIKNGEEILGASTKYGNDGSMNRPTVSVFKNVEVLDENIGILKTALETSQEDIKTIQGILDVSGDIEALSQISINKKDITDLKTLTSEHTEILNGTNNTVDSILADIGPFNSQANSVYRTIRNDLLWIKRELGQYAGQDINGLPVVGNSSTGMKHRIINNTDAITSQGMRLSDLEEKFIESDVGSLTIEVGNLRQELGQRPSSFSESIYSRVHNLDQSQINLSSEIKSIKTSIGYPGNTSIITDVNTNTREISALNDELNKSGGVKQRLTIIETSIGSDDIPSSIKGQIKDNTTSIEFLNGIVGENTSSGLRANVSWLNQIVGTDSSGGQPSPPGSLLNRISTVETSVNRLNNDVQNLQVEIGNNNSGIKGQVVALNKLVNGTNPNGSTVEERGLTNSIKANETNIASINQEIRSIKSDVSSLQRDVQTLQEAGYIPEAPRDGQAYVRKDGEWVLLSTFLSPA
>ID:YP_009288525.1 |[Shigella phage SHBML-50-1]||_Shigella_phage_SHBML-50-1_.gbk|fibritin (wac) prote..|1464|NC_031085(166634):90798-92261:1 ^GeneID:29060615^ Shigella phage SHBML-50-1, complete genome.|neighbours:ID:YP_009288524.1(1),ID:YP_009288526.1(1)|neighbour_genes:short tail fiber pro..,head completion, nec..|
MTDIVLNDLPFVDGPPAEGQSRISWIKNGEEILGADTQYGSEGSMNRPTVSVLRNVEVLDKNIGILKTSLETANSDIKTIQGILDVSGDIEALAQISINKKDISDLKTLTSEHTEILNGTNSTVDSILADIGPFNSEANSVYRTIRNDLLWIKRELGQYTGQDINGLPVVGNPSTGMKHRIINNTDVITSQGIRLSELETKFIESDVGSLTIEVGNLREELGPKPPSFSQTVYSRLNEIDTKQTTVESDISVIKTSIGYPGNNSIITSVNTNTDNIASINLELNQSGGIKQRLTVIETSIGSDDIPSSIKGQIKDNTTSIEALNGIVGENTSSGLRANVSWLNQIVGTDSSGGQPSPPGSLLNRVSTIETSVSGLNNDVQNLQVEIGNNSTGIKGQVVALNTLVNGTNPNGSTVEERGLTNSIKANETNIASVTQEVNTAKGSISSLQGDVQALQEAGYIPEAPKDGQAYVRKDGEWVLLSTFLSPA
>ID:YP_009277533.1 |[Shigella phage SHFML-11]||_Shigella_phage_SHFML-11.gbk|neck whiskers protei..|1458|NC_030953(170650):37244-38701:1 ^GeneID:29056240^ Shigella phage SHFML-11, complete genome.|neighbours:ID:YP_009277532.1(1),ID:YP_009277534.1(1)|neighbour_genes:short tail fiber pro..,head completion, nec..|
MIELKELPFVDSVPDEGQERISWIKNGEEILGASTKYGNDGSMNRPIVSVFKNVEVLDENIGILKTAIETSQKDIKTIQGVLDVSGDIEALSQISVNKNDISNLKTLTNEHTDILTGTNNTVDKIIADIGPFNDEENSVYRTIRNDLLWIKQELGQYSGQDINGLPVVGNASTGMKHRIITNSTLLSSQGIRLSELENKFTESDVGSLTVEVGKLRDELGNKPVDFGPNIYNRLNTIDDKQTLINSDIAEIKSSIGYPENVSIITEINNNKSSIESINNELNQSEGVKQRLTAIETSIGSDDIPSSIKGKIKNHTTSIESLNGIVGENTSSGLRANVSWLNQIVGTDSSGGQPSPSGSLLNKVSVLEGEVSVLNNNVQNIQVEIGNNRTGIKGQVIELTSLINGNNPDGSTVEERGLTNSVKTNETNIAAVTQEVNTVKENISSLQSSVQDLQEAGYIPEAPKDGQAYVRKDGEWVLLSTFLSPA
>ID:YP_009279152.1 |[Shigella phage SHFML-26]||_Shigella_phage_SHFML-26_.gbk|neck whiskers protei..|1458|NC_031011(168993):155123-156580:1 ^GeneID:29062443^ Shigella phage SHFML-26, complete genome.|neighbours:ID:YP_009279151.1(1),ID:YP_009279153.1(1)|neighbour_genes:short tail fiber pro..,head completion, nec..|
MIELKDLPFVDSVPGEGQERISWIKNGEEILGASTKYGNDGSMNRPTVSVFKNVEVLDENVGILKTAIETSQKDIKTIQGVLDVSGDIEALSQISVNKNDISNLKTLTNEHTDILTGTNNTVDKIIADIGPFNDEENSVYRTIRNDLLWIKQELGQYSGQDINGLPVVGNASTGMKHRIITNSTLLSSQGIRLSELENKFTESDVGSLTVEVGKLRDELGNKPVDFGPNIYNRLSIIDDKQSLINSDIAEIKSSIGYPENVSIITEINNNKSSIESINNELNQSEGVKQRLTAIETSIGSDDIPSSIKGKIKNHTTSIESLNGIVGENTSSGLRANVSWLNQIVGTDSSGGQPSPSGSLLNKVSVLEGEVSVLNNNVQNIQVEIGNNRTGIKGQVIELTSLINGNNPDGSTVEERGLTNSIKTNETNIAAVTQEVNTVKDDISSLQSSVQSLQEAGYIPEAPRDGQAYVRKDGEWVLLSTFLSPA
>ID:YP_009289121.1 |[Shigella phage SHSML-52-1]||_Shigella_phage_SHSML-52-1_.gbk|fibritin (wac) prote..|1449|NC_031090(169621):109230-110678:-1 ^GeneID:29067472^ Shigella phage SHSML-52-1, complete genome.|neighbours:ID:YP_009289120.1(-1),ID:YP_009289122.1(-1)|neighbour_genes:head completion, nec..,short tail fiber pro..|
MADITLVDLPYVDGPPDAGQSRIEWIKNDEEITGADTKYGSEGVMNRPIVEVQRNVEALDVNIKTIASSLNTANEDIKVIQGILDVSGDVDALAQIGQNTQDIDVIKVTVQTHASELNDLNEHIDANTDDIGVYNQEKDSVYRTVRNDLLWIKNELGQYTGQDINGVPTPGNDSTGMKRRIMTNSSVIVDHGVRLTDLETKFADSDVGSLTTEVEHLREEMGPRTSFTTPVFSRLSGIDLTLSRQNADLDGIKQSIGYPNTTSIITTTNANSSAINDINLELNQSGGIKPRLTTVETAIGADDLPTTIQGRIKLNTDAIGALNTVVGSDSSSGLRFNVSWLNNVVGVDASGGKPEPDGSLLYRTRELEGTISGMSNDIQNIQTDVGTNSTGIKGSVNTLNTLINGTNPNGSTVEERGILPTVKSHDTTINGLTSRIATLETDLAAAEAEIQTLKDAGYIEDAPSDGKFYVRKDGAWVELPTA
>ID:YP_003934797.1 |[Shigella phage SP18]||_Shigella_phage_SP18.gbk|wac|1578|NC_014595(170605):90343-91920:1 ^GeneID:9830538^ Shigella phage SP18, complete genome.|neighbours:ID:YP_003934796.1(1),ID:YP_003934798.1(1)|neighbour_genes:gp12,gp13|
MINKLELANLPFVDGVPEADQKRIEWIRNGDCLTAATTKYGHDGALNAAAFGVQTNVETLEKNDTTTKDKVNEIVDSVNQIKEALDISTDASVIQQIETNRLNIVSLQTGLAETDIALLDTSTNLGELQEDVGYYNPLEDGPYLTVRANINRIKHEMGHYANQDINGDPLPEGETNDATGMKRIIIDNSTAIATTQRRLTILEENYNDSDVGGLTIKLNEIREELGPRTEGIGKSPVYTRLTAVEAKAGTNETDIGNIKTAIGFGQGQSIANRVGTLETKATNLENTTSGMNTRLSKVETDIGTDAEPTSINGRLKTLRDDMTGVRVVIGENTSSGLQGQVVALNVAVGISDSPAPTSLIPRMREVETSSRANAAAIQDIQAEIGNNQSGIKGSILTIKSQIDGTNPNGSTVAEKGILPTVEGLVNEMLTKLSDAPSDTKIYGRQDGAWAEIVGGDIPALVSRVDGIESRTSGAEILITELEGKVSALETELAKRPPVAPTTDGLPYVLVDNAWVPLSTFVTVGP
>ID:AUV63836.1 |[Shigella phage Sf20]||_Shigella_phage_Sf20_.gbk|whisker neck fibers ..|1770|MF327006(163982):16878-18647:1 ^^ Shigella phage Sf20, complete genome.|neighbours:ID:AUV63835.1(1),ID:AUV63837.1(1)|neighbour_genes:short tail fiber,neck or collar prote..|
MIEQLNIHEIPHVDGVPGEGQHRIIWIKNGECLSAATTQTGNDGTLNRAPVAIQENVARVNENAKSTVAKVNEVVTAVNDIKTTLGVISDGSIIDVVNQTVAKVESVEENLGETARTLQTTVDAVSELNIKIGDRPAADPSTRTIYDDISFIKQEMGSYPNFNINGSPDAGSSGSGIKYRVIQNTAALNDHGRRIVQLENDWQDSDVGELTRQVNKMRSEIGDTSLATQENVYVRLRTNARNIANLSNEVLEVKKAILFDSIPDIGTKVTTLGTNYERLNNDVNGVDSGIRPRLLAVENKIGTPQSAGSIDYRLTNTEREFLDLKQVVGVSGADGLRGEVVRLSNEIGTDSDRHTLAGRLKVVENTQGRLEASVQDMEQIVGDRESGLTAGVIKLSSDIYGDDGSEDPFTQKGVIKIVKELQTSNGNKVDDVPDDGFHYLRKRGEWVQVAYAAGAFKNTADITVELDEQDVYKPIPLNDMAEEVNARQMVKSESVVTVQDKGLFRCVFRCDVQAQHNATFIVAIFKNGQMVHEAKNGHYGTDELISYSTSAFLNIETGDQINIRIKGVSAEAVAQPVQIKEFLFGISPV
>ID:YP_009618970.1 |[Shigella phage Sf21]||_Shigella_phage_Sf21_.gbk|whisker neck fibers ..|1458|NC_042077(166002):88847-90304:1 ^GeneID:40095573^ Shigella phage Sf21, complete genome.|neighbours:ID:YP_009618969.1(1),ID:YP_009618971.1(1)|neighbour_genes:short tail fiber,neck or collar prote..|
MIELKELPFVDSVPDEGQERISWIKNGEEILGASTKYGNDGSMNRPIVSVFKNVEVLDENVGILKTAIETSQKDIKTIQGVLDVSGDIEALSQISVNKNDISNLKTLTSEHTDILTGTNNTVDKIIADIGPFNDEENSVYRTIRNDLLWIKQELGQYSGQDINGLPVVGNASTGMKHRIITNSTLLSSQGIRLSELENKFTESDVGSLTVEVGKLRDELGNKPVDFGPNIYNRLNTIDDKQTLINSDIAEIKSSIGYPENVSIITEINNNKSSIEAINNELNQSEGVKQRLTAIETSIGSDDIPSSIKGKIKNHTTSIESLNGIVGENTSSGLRANVSWLNQIVGTDSSGGQPSPSGSLLNKVSVLEGEVSVLNNNVQNIQVEIGNNRTGIKGQVIELTSLINGNNPDGSTVEERGLTNSVKTNETNIAAVTHEVNTAKDNISSLQSSVQALQEAGYIPEAPKDGQAYVRKDGEWVLLSTFLSPA
>ID:YP_009614812.1 |[Shigella phage Sf22]||_Shigella_phage_Sf22_.gbk|gp60|1464|NC_042039(166283):34579-36042:1 ^GeneID:40091227^ Shigella phage Sf22, complete genome.|neighbours:ID:YP_009614811.1(1),ID:YP_009614813.1(1)|neighbour_genes:gp59,gp61|
MTDIVLNDLPFVDGPPAEGQSRISWIKNGEEILGADTQYGSEGSMNRPTVSVLRNVEVLDKNIGILKTSLETANSDIKTIQGILDVSGDIEALAQISINKKDISDLKTLTSEHTEILNGTNSTVDNILADIGPFNSEANSVYRTIRNDLLWIKRELGQYTGQDINGLPVVGNPSSGMKHRIINNTDVITSQGIRLSELETKFIESDVGSLTIEVGNLREELGPKPPSFSQTVYSRLNEIDTKQTTVESDISAIKTSIGYPGNNSIITSVNTNTDNIASINLELNQSGGIKQRLTVIETSIGSDDIPSSIKGQIKDNTTSIEALNGIVGENTSSGLRANVSWLNQIVGTDSSGGQPSPPGSLLNRVSTIETSVSGLNNDVQNLQVEIGNNSTGIKGQVVALNTLVNGTNPNGSTVEERGLTNSIKANETNIASVTQEVNTAKGNISSLQDDVQALQEAGYIPEAPKDGQAYVRKDGEWVLLSTFLSPA
>ID:ATE86419.1 |[Shigella phage Sf23]||_Shigella_phage_Sf23_.gbk|whisker neck fibers ..|1458|MF158046(167678):11328-12785:1 ^^ Shigella phage Sf23, complete genome.|neighbours:ID:ATE86418.1(1),ID:ATE86420.1(1)|neighbour_genes:short tail fiber,neck or collar prote..|
MIELKELPFVDSVPGEGQERISWIKNGEEILGASTKYGNDGSMNRPTVSVFKNVEVLDENIGILKTALETSQEDIKTIQGILDVSGDIEALSQISINKKDITDLKTLTSEHTEILNGTNNTVDSILADIGPFNSQANSVYRTIRNDLLWIKRELGQYAGQDINGLPVVGNSSTGMKHRIINNTDAITSQGIRLSDLEEKFIESDVGSLTIEVGNLRQELGQRPSSFSESIYSRVHNLDQSQINLSSEIKSIKTSIGYPGNTSIITDVNVNSQEISALNDELNKSGGVKQRLTVIETSIGSDDIPSSIKGQIKDNTTSIESLNGIVGENTSSGLRANVSWLNQIVGTDSSGGQPSPPGSLLNRVSTVETSVNRLNNDVQNLQVEIGNNNSGIKGQVVTLNKLVNGTNPNGSTVEERGLTNSIKANETNISSINQEIRSIKGNVSSLQRDVQTLQEAGYIPEAPKDGQAYVRKDGEWVLLSTFLSPA
>ID:YP_009619094.1 |[Shigella phage Sf24]||_Shigella_phage_Sf24_.gbk|whisker neck fibers ..|1464|NC_042078(168112):15506-16969:1 ^GeneID:40095709^ Shigella phage Sf24, complete genome.|neighbours:ID:YP_009619093.1(1),ID:YP_009619095.1(1)|neighbour_genes:short tail fiber,neck or collar prote..|
MTDIVLNDLPFVDGPPQEGQSRISWIKNGEEILGADTQYGSEGSMNRPTVSVLRNVEVLDKNIGILKTSLETANSDIKTIQGILDVSGDIEALAQISINKKDISDLKTLTSEHTEILNGTNSTVDNILADIGPFNSEANSVYRTIRNDLLWIKRELGQYTGQDINGLPVVGNPSSGMKHRIINNTDVITSQGIRLSELETKFIESDVGSLTIEVGNLREELGPKPPSFSQNIYSRLNEIDTKQTTVESDISAIKTSIGYPGNNSIITSVNTNTDNIASINLELNQSGGIKQRLTVIETSIGSDDIPSSIKGQIKDNTTSIESLNGIVGENTSSGLRANVSWLNQIVGTDSSGGQPSPPGSLLNRVSTIETSVSGLNNDVQNLQVEIGNNSTGIKGQVVALNTLVNGTNPNGSTVEERGLTNSIKANETNIASVTQEVNTAKGNISSLQDDVQALQEAGYIPEAPKDGQAYVRKDGEWVLLSTFLSPA
>ID:AUV63296.1 |[Shigella phage Sf25]||_Shigella_phage_Sf25_.gbk|whisker neck fibers ..|1464|MF327009(168573):15748-17211:1 ^^ Shigella phage Sf25, complete genome.|neighbours:ID:AUV63295.1(1),ID:AUV63297.1(1)|neighbour_genes:short tail fiber,neck or collar prote..|
MTDIVLNDLPFVDGPPQEGQSRISWIKNGEEILGADTQYGSEGSMNRPTVSVLRNVEVLDKNIGILKTSLETANSDIKTIQGILDVSGDIEALAQISINKKDISDLKTLTSEHTEILNGTNSTVDNILADIGPFNSEANSVYRTIRNDLLWIKRELGQYTGQDINGLPVVGNPSSGMKHRIINNTDVITSQGIRLSELETKFIESDVGSLTIEVGNLREELGPKPPSFSQNIYSRLNEIDTKQTTVESDISAIKTSIGYPGNNSIITSVNTNTDNIASINLELNQSGGIKQRLTVIETSIGSDDIPSSIKGQIKDNTTSIESLNGIVGENTSSGLRANVSWLNQIVGTDSSGGQPSPPGSLLNRVSTIETSVSGLNNDVQNLQVEIGNNSTGIKGQVVALNTLVNGTNPNGSTVEERGLTNSIKANETNIASVTQEVNTAKGNISSLQDDVQALQEAGYIPEAPKDGQAYVRKDGEWVLLSTFLSPA
>ID:YP_004415054.1 |[Shigella phage Shfl2]||_Shigella_phage_Shfl2_.gbk|putative fibritin ne..|1464|NC_015457(165919):87802-89265:1 ^GeneID:10498917^ Shigella phage Shfl2, complete genome.|neighbours:ID:YP_004415053.1(1),ID:YP_004415055.1(1)|neighbour_genes:putative short tail ..,putative neck protei..|
MTDIVLNDLPFVDGPPAEGQSRISWIKNGEEILGADTQYGSEGSMNRPTVSVLRNVEVLDKNIGILKTSLETANSDIKTIQGILDVSGDIEALAQIGINKKDISDLKTLTSEHTEILNGTNSTVDSILADIGPFNSEANSVYRTIRNDLLWIKRELGQYTGQDINGLPVVGNPSTGMKHRIINNTDAITSQGIRLSELETKFIESDVGSLTIEVGNLREELGPKPPSFSQTVYSRLNEIDTKQTTVESDISAIKTSIGYPGNNSIITSVNTNTDNIASINLELNQSGGIKQRLTAIETSIGSDDIPSSIKGQIKDNTTSIEALNGIVGENTSSGLRANVSWLNQIVGTDSSGGQPSPPGSLLNRVSTIETSVSGLNNDVQNLQVEIGNNSTGIKGQVVALNTLVNGTNPNGSTVEERGLTNSIKANETNIASVTQEVNTAKGNISSLQGDVQALQEAGYIPEAPKDGQAYVRKDGEWVLLSTFLSPA
>ID:YP_009110979.1 |[Shigella phage pSs-1]||_Shigella_phage_pSs-1_.gbk|hypothetical protein|1458|NC_025829(164999):93364-94821:1 ^GeneID:22475245^ Shigella phage pSs-1, complete genome.|neighbours:ID:YP_009110978.1(1),ID:YP_009110980.1(1)|neighbour_genes:hypothetical protein,hypothetical protein|
MIELKELPFVDSVPGEGQERISWIKNGEEILGASTKYGNDGSMNRPTVSVFKNVEVLDENVGILKTAIETSQEDIKTIQGILDVSGDIEALSQISVNKNDISSLKTLTSEHTDILNGTNTTVDNILSDIGPFNSQANSVYRTIRNDLLWIKRELGQYAGQDINGLPVVGNSSTGMKHRIINNTDAITSQGIRLSDLEEKFIESDVGSLTIEVGNLRQELGQRPPSFSESIYSRVHNLDQSQINLNSEIKSIKTSIGYPGNTSIITDVNTNTREISALTDELNKSGGVKQRLTVIETSIGSDDIPSSIKGKIKDNTTSIEFLNGIVGENTSSGLRANVSWLNQIVGTDSSGGQPSPPGSLLNRVSTVETSVNRLNNDVQNLQVEIGNNNSGIKGQVVTLNKLVNGTNPNGSTVEERGLTNSIKANETNISSINQEMRSIKSNVSSLQADVQTLQEAGYIPEAPKDGQAYVRKDGEWVLLSTFLSPA
>ID:NP_899595.1 |[Vibrio phage KVP40]||_Vibrio_phage_KVP40_.gbk|wac|1680|NC_005083(244834):210205-211884:1 ^GeneID:2546022^ Vibrio phage KVP40, complete genome.|neighbours:ID:NP_899594.1(1),ID:NP_899596.1(1)|neighbour_genes:12-2,13|
MTIQKPIITELRYVNGQPDPSQRPDQTRINWAKNGESINGASGDTVSDGVLNRAGVQIQENVLNTHYNTKAQQTTIEELVDTVNELTGGGDANLGARVSQTEFDIDVLENQVDDLQDNVGVPSTIDVMATGLYRRAEDIEADIGVRNPNDIPNDVENNDTIRKDLYFIKRRIGNDRNYDVNGNSSPSTNPTGMKYQIEDLYNKTATINAEIGENTIPLTINGRLYELEQNSQVGDVAELRSEIGDSQDADPARTIYLRLDDAESAISDNSSDINLLQQEIETPTTGLIVRVSANETAISDGQTQITANAQSINDITTDLGSYSVGDVYAGTVKARLSTFNDDISNLWSRLGATDAETGTVSYRVAGLEASLGDRDSPVEFTAWYTIQENRGLIDSAQSDVDGLLTVVGQSDTEVGTLRARVLELEANLDYAMLTSDTPNTASLTTTPTDMFSLFNVESDVSGFTYTGGVLTRTGLGIKKPIMLNWVVVSPTTTTLTIKIDIVNPSGSVTIEKTRTLRAGAVTPINIVHVADIEDTGDISILASTAANVTIEHESFFMQL
>ID:YP_009006277.1 |[Vibrio phage VH7D]||_Vibrio_phage_VH7D_.gbk|fibritin|1683|NC_023568(246964):146864-148546:1 ^GeneID:18499909^ Vibrio phage VH7D, complete genome.|neighbours:ID:YP_009006276.1(1),ID:YP_009006278.1(1)|neighbour_genes:short tail fiber pro..,neck protein|
MTIQKPIIEELRYVNGQPDPSQRPDQTRINWAKNGESINGASGDTTSDGVLNRAGVQIQENVLNSHYNTKAQQSAIEELVDTVNELTGGGDANLGSRVSQNEFDIDVLEGQMTNVIDDIGVPSSVDVLATGLHKGIEDVEADIGVRNSLDIPNEVENNDTVRKDLYFIKRRIGNDRNYDVNGNPSPSTNPTGMKYQIEDLYNKTATINAEIGENAIPLSINGRLYELEQNSQVGSVDQIRDELGETADADPARPVYLRLDDAESSISDNASDIALLQQEVETPTTGLLDRVSANEVTIADNQSQIGSVTNLFIEMSTDIGSYAVDDVYSGSMKARLSTFNDDINRLWGRLGATDAETGTVSYRVSQLESSLGERTNPVEFTAWYTIQENRGLVESAQADVDGLLTVVGQSDSEVGTLRARVLELEAQLDHALLSSDTPSTVDLTTTPTDVFSLFNLETDVSGYTYAGGVLTRNGLSLSKTMSIHWVVVSPVNTTITIRIDFDHDNGTSSSIEKTRTLRANQVTPVTITNVANLDDLSEIRVLASTAANVTIDHESFVLKV
>ID:QBX06124.1 |[Vibrio phage ValB1 HC]||_Vibrio_phage_ValB1_HC_.gbk|fibritin|1683|MK568540(247619):113789-115471:-1 ^^ Vibrio phage ValB1 HC, complete genome.|neighbours:ID:QBX06123.1(-1),ID:QBX06125.1(-1)|neighbour_genes:neck protein,short tail fiber pro..|
MTIQKPIIEELRYVNGQPDPSQRPDQTRINWAKNGESINGASGDTTSDGVLNRAGVQIQENVLNSHYNTKAQQSAIEELVDTVNELTGGGDANLGSRVSQNEFDIDVLEGQMTNVIDDIGVPSSVDVLATGLHKGIEDVEADIGVRNSLDIPNEVENNDTVRKDLYFIKRRIGNDRNYDVNGNPSPSTNPTGMKYQIEDLYNKTATINAEIGENAIPLSINGRLYELEQNSQVGSVDQIRDELGETADADSGRPVYLRLDDAESSISDNASDIALLQQEVETPTTGLLDRVSANEVTIADNQSQIGSVTNLFIEMSTDIGSYAVDDVYSGSMKARLSTFNDDINSLWGRLGATDAETGTVSYRVSQLESSLGERTNPVEFTAWYTIQENRGLVESAQADVDGLLAVVGQSDSEVGTLRARVLELEAQLDHALLSSDTPSTVDLTTTPTDVFSLFNLETDVSGYTYAGGVLTRNGLSLSKTMSIHWVVVSPVNTTITIRIDFDHDNGTSSSIEKTRTLRANQVTPVTITNVANLDDLSEIRVLASTAANVTIDHESFVLKV
>ID:YP_009201398.1 |[Vibrio phage ValKK3]||_Vibrio_phage_ValKK3_.gbk|fibritin|1683|NC_028829(248088):165130-166812:-1 ^GeneID:26628621^ Vibrio phage ValKK3, complete genome.|neighbours:ID:YP_009201397.1(-1),ID:YP_009201399.1(-1)|neighbour_genes:neck protein,short tail fiber pro..|
MTIQKPIIEELRYVNGQPDPSQRPDQTRINWAKNGESINGASGDTTSDGVLNRAGVQIQENVLNSHYNTKAQQSAIEELVDTVNELTGGGDANLGSRVSQNEFDIDVLEGQMTNVIDDIGVPSSVDVLATGLHKGIEDVEADIGVRNSLDIPNEVENNDTVRKDLYFIKRRIGNDRNYDVNGNPSPSTNPTGMKYQIEDLYNKTATINAEIGENAIPLSINGRLYELEQNSQVGSVDQIRDELGETADADPARPVYLRLDDAESSISDNASDIALLQQEVETPTTGLLDRVSANEVTIADNQSQIGAVTNLYIEVSTDIGSYAVGDVYSGSMKARLSTFNDDINSLWGRLGATDAETGTVSYRVSQLESSLGERTNPVEFTAWYTIQENRGLVDSAQADVDGLLAVVGQSDSEVGTLRARVLELESQLDHALLTSDTPSTVDLTTTPTDVFSLFNVDTDVSGYTYAGGVLTRNGLSLSKTMSIHWVVVSPINTTITIRIDFDHDNGTSSSIEKTRTLRANQVTPVTITNVANLDDLSEIRVLASTAANVTIDHESFVLKV
>ID:YP_008125171.2 |[Vibrio phage nt-1]||_Vibrio_phage_nt-1_.gbk|wac|1713|NC_021529(247511):130704-132416:1 ^GeneID:15926467^ Vibrio phage nt-1, complete genome.|neighbours:ID:YP_008125170.1(1),ID:YP_008125172.1(1)|neighbour_genes:short tail fibers,neck protein|
MFIYNTKGTKMTIQKPIITELRYVNGQPDPNLRPDQTRINWAKNGESLNGASGDTVSDGVLNRAGVEIQENVLNSHNNTKSQQAIIEELVDTVNDLTGGGDANLGARVTQTEFDIDVLDGQVSDLQDDVGVAGSIDVLATGLHKSVEDIEDDIGVRNSNDIPNEVENNDTVRKDLYFIKRRIGNDRNYDVNGNPSPSTNPTGIKFQIEDLYNKTATINTEIGENAIPLSINGRLYELEQNSQVGDVAELRSEIGDPLDADPGRSIYLRLDDAESTITDNTTDITALQGTIDTPTTGLVDRVASSEQSIIDTNTQVTTNTSDISSIVTDLGSYSVGDVYAGTVKARLSDFNDDFTSLWNRVGATDADTGTISFRVAGLEASLGDRDNPVAFTAWYSIQENRGLVDSAQADVDGLLTVVGQSDDEVGTLRARVLELEARSDYALITSDTPVTVVMPTTPTDVFSLFNSTSDTAGFTFTGGVITREGLDFKKPIVINWIMVSPSATDVTIRVDILHDDMSNESSESTRTLRAGAVTPITIPVMADLHDLSEIRIYAHTSDAVTIEHESFMLKL
>ID:ALP46974.1 |[Vibrio phage phi-Grn1]||_Vibrio_phage_phi-Grn1_.gbk|neck whiskers protei..|1683|KT919972(248605):74767-76449:1 ^^ Vibrio phage phi-Grn1, complete genome.|neighbours:ID:ALP46984.1(1),ID:ALP47018.1(1)|neighbour_genes:putative minor struc..,head completion neck..|
MTIQKPIIEELRYVNGQPDPSQRPDQTRINWAKNGESINGASGDTTSDGVLNRAGVQIQENVLNSHYNTKAQQSAIEELVDTVNELTGGGDANLGSRVSQNEFDIDVLEGQMTNVIDDIGVPSSVDVLATGLHKGIEDVEADIGVRNSLDIPNEVENNDTVRKDLYFIKRRIGNDRNYDVNGNPSPSTNPTGMKYQIEDLYNKTATINAEIGENAIPLSINGRLYELEQNSQVGSVDQIRDELGETADADPGRPVYLRLDDAESSISDNASDIALLQQEVETPTTGLLDRVSANEVTIADNQSQIGSVTNLFIEMSTDIGSYAVDDVYSGSMKARLSTFNDDINSLWGRLGATDAETGTVSYRVSQLESSLGERTNPVEFTAWYTIQENRGLVDSAQADVDGLLAVVGQSDSEVGTLRARVLELESQLDHALLTSDTPSTVDLTTTPTDVFSLFNVDTDVSGYTYAGGVLTRNGLSLSKTMSIHWVVVSPINTTITIRIDFDHDNGTSSSIEKTRTLRANQVTPVTITNVANLDDLSEIRVLASTAANVTIDHESFVLKV
>ID:ALP47355.1 |[Vibrio phage phi-ST2]||_Vibrio_phage_phi-ST2_.gbk|neck whiskers protei..|1683|KT919973(250485):134551-136233:1 ^^ Vibrio phage phi-ST2, complete genome.|neighbours:ID:ALP47367.1(1),ID:ALP47398.1(1)|neighbour_genes:tail fiber protein,head completion neck..|
MTIQKPIIEELRYVNGQPDPSQRPDQTRINWAKNGESINGASGDTTSDGVLNRAGVQIQENVLNSHYNTKAQQSAIEELVDTVNELTGGGDANLGSRVSQNEFDIDVLEGQMTNVIDDIGVPSSVDVLATGLHKGIEDVEADIGVRNSLDIPNEVENNDTVRKDLYFIKRRIGNDRNYDVNGNPSPSTNPTGMKYQIEDLYNKTATINAEIGENAIPLSINGRLYELEQNSQVGSVDQIRDELGETADADPARPVYLRLDDAESSISDNASDIALLQQEVETPTTGLLDRVSANEVTIADNQSQIGSVTNLFIEMSTDIGSYAVDDVYSGSMKARLSTFNDDINRLWGRLGATDAETGTVSYRVSQLESSLGERTNPVEFTAWYTIQENRGLVESAQADVDGLLTVVGQSDSEVGTLRARVLELEAQLDHALLSSDTPSTVDLTTTPTDVFSLFNLETDVSGYTYAGGVLTRNGLSLSKTMSIHWVVVSPVNTTITIRIDFDHDNGTSSSIEKTRTLRANQVTPVTITNVANLDDLSEIRVLASTAANVTIDHESFVLKV
>ID:ALY07237.1 |[Vibrio phage vB_VmeM-32]||_Vibrio_phage_vB_VmeM-32_.gbk|fibritin|3372|KU160494(199912):182031-185402:-1 ^^ Vibrio phage vB_VmeM-32, complete genome.|neighbours:ID:ALY07236.1(-1),ID:ALY07238.1(-1)|neighbour_genes:hypothetical protein,long tail fiber prox..|
MADNNHVNLNHIPFVDGTPTVSEQSRIDWIQNGEFPDGAKSLYNNEGSLNRAGVKIQQNIATIDANTHTLKTALNQLKDLVQTHSDILGEGTDGIFERVAELETQILQLDELSQTDDNLQQQINNIKADIGQVAGGVIRTIRGELGFLKGTIGNYPNFDSDGLPKTGEKGRGLKGELQTTINTVNTHGNRIQKLEQDWQSSDVSELTERIAHIREEIGARSNAKSDNMYKRLNDVEISSTQATQNIANLQSFVGTNSYPYISKLTGDVLTNIDELVMLLDENSRLIYNDLLVSFQYTLYMWDRMGDADGETPNTIEFELKRNRESNDELREIIGDTDSEGLRKAVIDTQQLSNSTSERVDTLETNFQTDVLNVLNRNNNELFSGPTGAVSQPQGIVALSRGTDVNASIGDEFNKVGTIRASKYIYEKFIEGDGFASELSPNTHTDDVAYARIMNVVNDSPIYSWINLDTRNYRVSSERFLITPQNKPVISVDVSNNIVLGNVDDNLVINSKISGNVNISNSYQIDSVNVISQDDTLISFGNSDRTFNIISNGDNIKVNSETIIHTGNVSEYALTDLGKSDIELDDNVTIKYHNDKIISKDNNTLIVGEEMNRVLISRQATINVIDDSIIRHDDVPLFVYNNERYRLGRSDKSLHFISQQEITANVNGVPTSIWTSATHDVPNDGRSYVRKNGEWSNATLSDVDGSVQSDTINIVGVSFSGFAKVDAISGVPAYGSATETNVQGAELVSINWNDATGESKFEVVLKGTIRPDGNFKLFKRDYVDGSGLTQSVIYDSRDAVKIVVGDITRFQWDTKDLAEIPDVGESFDFVLTDAFDFSGGIDHAINDGHDYVSRDGSWKRFGEIDVNLVNDAVIKTNGQHTIGLVSDEIVLGNVNTDLVIDSLIKTASFERIKNSRGDTVLHDNGTDVIMSNVTFDVAPTVAGEAIWGDFNAPGIGNDTDYWAIKNGQWEKIFNGVDVDSDMIINSPNKYAYNVEGDIKRLAEFIGETHVLFDSSTKTQFKGKVSELNLDVNTKIKHDNVDVIGVQNNDIVIGDTIVKPKIDIQSDDVSINDDKVLTQNDYEAPLDGGRYVRRNGVWVPAYYYGDEQDMPTNPVDGDLFFEFLN
>ID:AFN37581.1 |[Vibriophage phi-pp2]||_Vibriophage_phi-pp2_.gbk|wac|1680|JN849462(246421):211911-213590:1 ^^ Vibriophage phi-pp2, complete genome.|neighbours:ID:AFN37580.1(1),ID:AFN37582.1(1)|neighbour_genes:hypothetical protein,phage neck protein|
MTIQKPIITELRYVNGQPDPSQRPDQTRINWAKNGESINGASGDTVSDGVLNRAGVQIQENVLNTHYNTKAQQTTIEELVDTVNELTGGGDANLGARVSQTEFDIDVLENQVDDLQDNVGVPSTIDVMATGLYRRAEDIEADIGVRNPNDIPNDVENNDTIRKDLYFIKRRIGNDRNYDVNGNSSPSTNPTGMKYQIEDLYNKTATINAEIGENAIPLTINGRLYELEQNSQVGDVAEIRSEIGDSQDADPARTIYLRLDDAESAISDNSSDINLLQQEIETPTTGLIDRVSANETAISDGQTQITANAQSITDITTDLGSYSVGDVYAGTVKARLSTFNDDISNLWSRLGATDAETGTVSYRVAGLEASLGDRDSPVEFTAWYTIQENRGLIDSAQSEVDGLLTVVGQSDTEVGTLRARVLELEANLDYAMLTSDTPNTASLTTTPTDMFSLFNVESDVSGFTYTGGVLTRTGLDIKKPIMLNWVVVSPTTTTLTIKIDIVNPSGSVTIEKTRTLRAGLVTPINIVHVADIEDTGDITILASTAANVTIEHESFFMQL
>ID:YP_009153758.1 |[Yersinia phage PST]||_Yersinia_phage_PST_.gbk|wac|1464|NC_027404(167785):88369-89832:1 ^GeneID:24677545^ Yersinia phage PST, complete genome.|neighbours:ID:YP_009153757.1(1),ID:YP_009153759.1(1)|neighbour_genes:short tail fibers,neck protein|
MTDIVLNDLPFVDGPPAEGQSRISWIKNGEEILGADTQYGSEGSMNRPTVSVLRNVEVLDKNIGILKTSLETANSDIKTIQGILDVSGDIEALAQIGINKKDISDLKTLTSEHTEILNGTNNTVDSILADIGPFNSEANSVYRTIRNDLLWIKRELGQYTCQDINGLPVVGNPSSGMKHRIINNTDVITSQGIRLSELETKFIESDVGSLTIEVGNLREELGPKPPSFSQNVYSRLNEIDTKQTTFESDISAIKTSIGYPGNNSIITSVNTNTDNIASINLELNQSGGIKQRLTVIETSIGSDDIPSSIKGQIKDNTTSIESLNGIVGENTSSGLRANVSWLNQIVGTDSSGGQPSPPGSLLNRVSTIETSVSGLNNDVQNLQVEIGNNSTGIKGQVVALNTLVNGTNPNGSTVEERGLTNSIKANETNIASVTQEVNTAKGNISSLQGDVQALQEAGYIPEAPRDGQAYVRKDGEWVLLSTFLSPA
>ID:VEV89772.1 |[Yersinia phage fPS-2]||_Yersinia_phage_fPS-2_.gbk|g156|1458|LR215722(169060):91145-92602:1 ^^ Yersinia phage fPS-2 genome assembly, chromosome: I.|neighbours:ID:VEV89771.1(1),ID:VEV89773.1(1)|neighbour_genes:g155,g157|
MIELKDLPFVDSVPDEGQERISWIKNGEEILGASTKYGNDGSMNRPTVSVFKNVEVLDENIGILKTAVETSQEDIKTIQGILDVSGDIEALSQISVNKNDISNLKTLTNEHTDILNGTNATVDRILSDIGPFNEHANSVYRTVRNDLLWIKRELGQYAGQDINGLPVVGNSSTGMKHRIINNTDAITSQGIRLSDLEEKFIESDVGSLTIEVGNLRQELGQRPSSFSESIYSRMHNLDQSQINLSSEIKSIKTSIGYPGNTSIITDVNVNSQEISALNDELNKSGGVKQRLTVIETSIGSDDIPSSIKGQIKDNTTSIESLNGIVGENTSSGLRANVSWLNQIVGTDSSGGQPSPPGSLLNRVSTVETSVNRLNNDVQNLQVEIGNNNSGIKGQVVALNKLVNGTNPNGSTLEERGLTNSIKANETNISSINQEIRSIKGNVSSLQRDVQTLQEAGYIPEAPKDGQAYVRKDGEWVLLSTFLSPA
>ID:YP_009149404.1 |[Yersinia phage phiD1]||_Yersinia_phage_phiD1_.gbk|g165|1464|NC_027353(167063):89697-91160:1 ^GeneID:24635601^ Yersinia phage phiD1 complete genome.|neighbours:ID:YP_009149403.1(1),ID:YP_009149405.1(1)|neighbour_genes:g164,g166|
MTDIVLNDLPFVDGPPAEGQSRISWIKNGEEILGADTQYGSEGSMNRPTVSVLRNVEVLDKNIGILKTSLESANSDIKTIQGILDVSGDIEALAQISINKKDISDLKTLTSEHTEILNGTNSTVDSILADIGPFNSEANSVYRTIRNDLLWIKRELGQYTGQDINGLPVVGNPSTGMKHRIINNTDVITSQGIRLSELETKFIESDVGSLTIEVGNLREELGPKPPSFSQNIYSRLNEIDTKQTTVESDISAIKTSIGYPGNNSIITSVNTNTDNIASINLELNQSGGIKQRLTVIETSIGSDDIPSSIKGQIKDNTTSIEALNGIVGENTSSGLRANVSWLNQIVGTDSSGGQPSPPGSLLNRVSTIETSVSSLNNDVQNLQVEIGNNSTGIKGQVVALNTLVNGTNPNGSTVEERGLTNSIKANETNIASVTQEVNTAKGSISSLQGDVQALQEAGYIPEAPKDGQAYVRKDGEWVLXSTFLSPA
