# Supplementary material for: Influence of Non-canonical DNA Bases on the Genomic Diversity of Tevenvirinae
Source: Front Microbiol. 2021 Apr 6;12:632686. doi: 10.3389/fmicb.2021.632686 (PMC8056088; doi:10.3389/fmicb.2021.632686)
Supplement: Supplementary Data Sheet 1 — Clustering results (folders “first clusterisation,” “second clusterisation,” and “third clusterisation”): the number of pan-genome components in the individual genome (files “pan genome components of genomes”), the total number of all clusters and components of the pan-genome (files “pan genome components”), a list of clusters of the core genome (files “core list”), a list of clusters of the softcore genome (files “softcore list”). Clusters of the softcore genome (folders “softcore clusters”) are presented in the files which show regions in genomes, protein sequences, names of viruses which have these proteins A description of softcore clusters is also supplied (file “Softcore clusters description”). [file Data_Sheet_1.ZIP › Data sheet 1/first clusterisation/softcore_clusters/20024_14.faa]

>ID:YP_004300748.1 |[Acinetobacter virus 133]|Acj133|_Acinetobacter_phage_133_.gbk|14|756|NC_015250(159801):90999-91754:1 ^GeneID:10323154^ Acinetobacter phage 133, complete genome.|neighbours:ID:YP_004300747.1(1),ID:YP_004300749.1(1)|neighbour_genes:13,15|
MLDSTLFAKLGNGTGYDNTNVANILNPYVNFHNHANTQSLADTLVAESIQMRGVECYYLPREFVDLDLVFGEDPSSKFTKAWKFAAYLESFEGYEGANTFFSKYGMSVQDEINISINPGLFKHQTNGTEPKEGDLIYFKMDNSLFEIKWVEPYNPFYQVGRNAIRKINAAKFVYSGEEIQPDLQRNEGIYIDDHADLDLEPLKNLDGMFDILDKPFEEVKTINTEAKAYVEPYVVQNNRGEGQTSPFDDDF
>ID:AWY10261.1 |[Acinetobacter phage AM101]||_Acinetobacter_phage_AM101_.gbk|neck protein|765|MH165274(166487):68540-69304:-1 ^^ Acinetobacter phage AM101, complete genome.|neighbours:ID:AWY10430.1(-1),ID:AWY10262.1(-1)|neighbour_genes:tail terminator,neck protein|
MTTFDSSLFAKLEDGTGYDKTNTSEVLNPYVNFYHHENTQTLQDVLVAESIQMRGVECYYLPSEFVNKDELFGEDPSRKFNKAWKFAAYLDSFEGYSGGNSFFSKFGMTVNDEVTITINPNLFKHQVNGQEPKEGDLFYFAMDKSLFEITWVEPYNPFYQVGSNAMRRITAQKFVYSGEEIKPVLQYNEGINIPEFSELDLDPVHALNDLHDIKTTQYIETDAINDEGKEIIEPYVVVNNKGIMGDGSPFDDFV
>ID:YP_004009535.1 |[Acinetobacter phage Ac42]|Ac42|_Acinetobacter_phage_Ac42_.gbk|14|603|NC_014660(167716):101953-102555:1 ^GeneID:9925800^ Acinetobacter phage Ac42, complete genome.|neighbours:ID:YP_004009534.1(1),ID:YP_004009536.1(1)|neighbour_genes:13,15|
MRGIDCFFLPREYVNLDLLFGEDPESKFTKAWPFAAYLDSFEGYSGGNSFFSKFGMQVNDEITLTINPNLFKYQTNNTEPKEGDLIYFKMDKSLFEIVWVQPYDPFYQVGQNAMRKITAQKFVYSGEKLAPELQHNEGINIPEFSELDLEPISNLDGIVDTNIDQFEEVKAIRAEAKTFVEPHIVVQNKGPGIASPFDDF
>ID:YP_004009789.1 |[Acinetobacter phage Acj61]||_Acinetobacter_phage_Acj61_.gbk|14|768|NC_014661(164093):102788-103555:1 ^GeneID:9926063^ Acinetobacter phage Acj61, complete genome.|neighbours:ID:YP_004009788.1(1),ID:YP_004009790.1(1)|neighbour_genes:13,15|
MNTYDSSLFAKLGNDTGYNQTNVHNILNPYVNFHKFENTQTLQDALVAESVQMRGVECYYLPREFANLDLLFGEDPQSKFNKAWKFAAYLQSFENYSGSNTFFGKFGMQVNDEVTLAINPNLFKHQCNGKEPIEGDLIYFAMDNSLFEITWVEPYDPFYQVGKNAIRRITAQKFIYSGEEIKPELQRNEGIHIPEFDELELNPIHNLNGRADIYEDEFQESKLLQKESSEFVQPHVVINNRGTEATPFDDDFMSM
>ID:YP_004010309.1 |[Acinetobacter phage Acj9]||_Acinetobacter_phage_Acj9_.gbk|14|774|NC_014663(169947):104013-104786:1 ^GeneID:9926606^ Acinetobacter phage Acj9, complete genome.|neighbours:ID:YP_004010308.1(1),ID:YP_004010310.1(1)|neighbour_genes:13,Mob-like putative ho..|
MTTFDSSLFAKLEDGTGYNKTNSTEVLNPYVNFYNYANTQTLQDALVAESIQMRGVECYYMPSEWKNKDVLFGEDPMRSFSKTWKFAAYLDSFEQYGGSNTFFSKFGMQVEDEITLIVNPNLFKYQVNGSEPLEGDLIYFEMDKSLFEIVWVEPYNPFYQVGSNAMRRITAKKFIYSGEKINPVLQRNDDINIPEFSELDLAPIAEVNGRHDINEHQYEESNDINIEGQEIIEPYEVVNNRGVMGHTSPFDNDFMSE
>ID:AXY82731.1 |[Acinetobacter phage KARL-1]||_Acinetobacter_phage_KARL-1_.gbk|neck protein|765|MH713599(166560):84871-85635:-1 ^^ Acinetobacter phage KARL-1, complete genome.|neighbours:ID:AXY82730.1(-1),ID:AXY82732.1(-1)|neighbour_genes:tail sheath stabiliz..,neck protein|
MTTFDSSLFAKLEDGTGYDKTNVSEVLNPYVNFYHHENTQTLQDVLVAESIQMRGVECYYLPSEFVNKDELFGEDPSRKFNKAWKFAAYLDSFEGYSGGNSVFSKFGMTVNDEVTITINPNLFKHQVNGQEPKEGDLFYFAMDKSLFEITWVEPYNPFYQVGSNAMRRITAQKFVYSGEEIKPVLQYNEGINIPEFSELDLDPVHALNDLHDIKTTQYVETDAINDEGKEIIEPYVVVNNKGIMGDGSPFDDFV
>ID:YP_006489138.1 |[Acinetobacter phage ZZ1]||_Acinetobacter_phage_ZZ1_.gbk|neck protein|774|NC_018087(166687):97602-98375:1 ^GeneID:13165229^ Acinetobacter phage ZZ1, complete genome.|neighbours:ID:YP_006489139.1(1),ID:YP_008992065.1(1)|neighbour_genes:neck protein,Mob-like putative ho..|
MTTFDNRLFAKLENGTGYNQTNEESVLNPYVNFYQFENVQTLQDALVAESIQMRGVECYYMPSHFVNKDELFGEDVQRKFDKAWKFAAYLDSFEGYSGANTFFSKFGMQVEDEITLTVNPNLFKYQVNNQEPKEGDLIYFKMDNSLFEITWVEPYNPFYQVGTNAMRRITAQKFIYSGEEVKPVLQRNPGIHIPEFDELDLEPVNALNDVHDIKTPQYVEVDQINKEGEEVIEPYVVINNRGIMGDGSPFDDDFLDD
>ID:AXF40738.1 |[Acinetobacter phage vB_ApiM_fHyAci03]||_Acinetobacter_phage_vB_ApiM_fHyAci03_.gbk|neck protein|765|MH460829(165975):98330-99094:1 ^^ Acinetobacter phage vB_ApiM_fHyAci03, complete genome.|neighbours:ID:AXF40737.1(1),ID:AXF40739.1(1)|neighbour_genes:neck protein,proximal tail sheath..|
MTTFDSSLFAKLEDGTGYDKTNVSEVLNPYVNFYHHENTQTLQDVLVAESIQMRGVECYYLPSEFVNKDELFGEDPSRKFNKAWKFAAYLDSFEGYSGGNSFFSKFGMTVNDEVTITINPNLFKHQVNGQEPKEGDLFYFAMDKSLFEITWVEPYNPFYQVGSNAMRRITAQKFVYSGEEIKPVLQYNEGINIPEFSELDLDPVHALNDLHDIKTTQYVETDAINDEGKEIIEPYVVVNNKGIMGGGSPFDDFV
>ID:APU01480.1 |[Aeromonas phage 65.2]||_Aeromonas_phage_65.2_.gbk|head completion, nec..|801|KY290955(236567):73661-74461:-1 ^SEED:fig|6666666.172300.peg.89^ Aeromonas phage 65.2, complete genome.|neighbours:ID:APU01479.1(-1),ID:APU01481.1(-1)|neighbour_genes:proximal tail sheath..,head completion, nec..|
MFNENLFARLENGTGYEDDTNKKEILNPHMNNYQYGYSQAFARQLISESIQMKGIEVYYMRREFVKLDLLFGEDMQSKFNKAYRVAMYLDSFEGYEGRQEFFSKFGMSVNDEAQFTISPELFNRQADGDKAREGDLIYFPMNNAIFEVTWVEPNNPFFQMGQETQYKITAQKFIYSGEELKPEFNPSDFVMDSGLDPIRNLDKRVDTSIIEYEEDDFIADEAEDFIDDFDTIIGTGLPIATAPFTPWVEYKPQDPCEDKQKDWGFD
>ID:ATI17417.1 |[Aeromonas phage AS-szw]||_Aeromonas_phage_AS-szw_.gbk|neck protein|792|MF498773(229957):100505-101296:1 ^^ Aeromonas phage AS-szw, complete genome.|neighbours:ID:ATI17416.1(1),ID:ATI17418.1(1)|neighbour_genes:neck protein,tail sheath stabiliz..|
MYDSNLFARLEDGSGYEDSTNKKEVLNPHVNNYGHGYTQAFARHLMSEAIQMKGIEVFYIRRELVKLDLLYGEDMQSKFNNAFRVAMYLENFEGYQGRQEFFSKFGMSVNDEAEFSVSPELFNRQGDGEKAREGDLIYFPMNNALFEVTWVEPNNPFYQNGQETLYKITAQKFIYSGEEIQPEFSPSDYIMNPALDPVRKLDKRVDTSILEYEEDDFVSDEADDFVEEFDVLIGTGAPVAEAPYQPFVNGQTNKDPFSDLDFR
>ID:ASU00179.1 |[Aeromonas phage AS-zj]||_Aeromonas_phage_AS-zj_.gbk|neck protein|792|MF448340(229929):206097-206888:1 ^^ Aeromonas phage AS-zj, complete genome.|neighbours:ID:ASU00180.1(1),ID:ASU00178.1(1)|neighbour_genes:neck protein,tail sheath stabiliz..|
MYDSNLFARLEDGSGYEDSTNKKEVLNPHVNNYGHGYTQAFARHLMSEAIQMKGIEVFYIRRELVKLDLLYGEDMQSKFNNAFRVAMYLENFEGYQGRQEFFSKFGMSVNDEAEFSVSPELFNRQGDGEKAREGDLIYFPMNNALFEVTWVEPNNPFYQNGQETLYKITAQKFIYSGEEIQPEFSPSDYIMNPALDPVRKLDKRVDTSILEYEEDDFVSDEADDFVEEFDVLIGTGAPVAEAPYQPFVNGQTNKDPFSDLDFR
>ID:NP_944101.1 |[Aeromonas virus Aeh1]||_Aeromonas_phage_Aeh1_.gbk|14|789|NC_005260(233234):147389-148177:1 ^GeneID:2658033^ Aeromonas phage Aeh1, complete genome.|neighbours:ID:NP_944100.1(1),ID:NP_944102.1(-1)|neighbour_genes:13,hypothetical protein|
MFARNQSMFAQLETGAGYNKTYQTNVLNPYVNKHEYEPTLSLHEMLVAESIQMTGVEMYYIRREFVNFDRIFGEDMQSKFKKTYKVAMYLESFDEYSGQRDFFSKFGMQVNDEITMSVSPKLFETQADGDRVKEGDLIYFPLNNSLFEVTWVEPSSPVVKREQLAKYKVTAQKFIYSGEEIKPEFDPNRYVLGEDDPLSQIKALDGRADISLDEFAEDDAFNEEAEDFVVEFDNIIGNGTPIAEHKPTKPAPVSAFDDLESF
>ID:AUE22749.1 |[Aeromonas phage Ah1]||_Aeromonas_phage_Ah1_.gbk|neck protein|789|MG250483(221116):135238-136026:1 ^^ Aeromonas phage Ah1, complete genome.|neighbours:ID:AUE22748.1(1),ID:AUE22750.1(-1)|neighbour_genes:neck protein,hypothetical protein|
MFARNQSMFAQLETGAGYSKTYQNEVLNPYVNKHEYEPTLSLHEMLVAESIQMTGVEMYYIRREFVNFDRIFGEDMQSKFKKAYKVAMYLESFDEYSGQRDFFSKFGMQVNDEITLSVSPKLFQIQADGERVKEGDLIYFPLNNSLFEVTWVEPSSPVVNREQLAKYKVTAQKFIYSGEEIKPEFDPNRYVLGDDDPLSQINALDGRADISVDEFAEDDAFNEESEDFVVEFDNIIGNGAPIAEHKQINPAPVSAFDDLESF
>ID:QAX98466.1 |[Aeromonas phage AsFcp_2]||_Aeromonas_phage_AsFcp_2_.gbk|neck protein|792|MH791401(219171):83667-84458:1 ^^ UNVERIFIED: Aeromonas phage AsFcp_2, complete genome.|neighbours:ID:QAX98465.1(1),ID:QAX98467.1(-1)|neighbour_genes:putative homing endo..,hypothetical protein|
MFARNKSMFAQLETGAGYNKTYQDSVLNPYVNKHEYGPTLSLQEMLVAESVQMNGVEVYYIRREFVNFDRIFGEDMQSKFKKAYKVAMYLESFDEYSGQRDFFSKFGMQVNDEVSFTVSPMLFEHQTDGQRAKEGDLIYFPLNNSLFEVTWVEPISPMVKRERLAKYRITAQKFIYSGEEIKPEFDPNRYILGDDDPLAQIKALDHRVDVSLDEFAEDDAFNEESETFVEEFENIIGTGSPIATHQKPDANDASDPFDDMESF
>ID:QAX97857.1 |[Aeromonas phage Asswx_1]||_Aeromonas_phage_Asswx_1_.gbk|neck protein|792|MH791398(229103):108194-108985:1 ^^ UNVERIFIED: Aeromonas phage Asswx_1, complete genome.|neighbours:ID:QAX97856.1(1),ID:QAX97858.1(1)|neighbour_genes:neck protein,tail sheath stabiliz..|
MYDSNLFARLEDGSGYEDSTNKKEVLNPHVNNYGHGYTQAFARHLMSEAIQMKGIEVFYIRRELVKLDLLYGEDMQSKFNNAFRVAMYLENFEGYQGRQEFFSKFGMSVNDEAEFSVSPELFNRQGDGEKAREGDLIYFPMNNALFEVTWVEPNNPFYQNGQETLYKITAQKFIYSGEEIQPEFSPSDYIMNPALDPVRKLDKRVDTSILEYEEDDFVSDEADDFVEEFDVLIGTGAPVAEAPYQPFVNGQTNKDPFSDLDFR
>ID:QAY01293.1 |[Aeromonas phage Aswh_1]||_Aeromonas_phage_Aswh_1_.gbk|neck protein|807|MH791414(229730):129471-130277:-1 ^^ UNVERIFIED: Aeromonas phage Aswh_1, complete genome.|neighbours:ID:QAY01292.1(-1),ID:QAY01294.1(-1)|neighbour_genes:tail sheath stabiliz..,neck protein|
MIMFDENLFARLEDGSGYEDNTNKKHVLNPYVNNYAYGYSQAFARHLVSESVQMKGVEVFYIRRELVKLDLLFGEDMQSKFNNAFKVAMYLDTFEDYQGRQEFFSKFGMSVNDEAEFTISPELFNRQGDGEKAREGDLIYFPMNNAIFEITWVEPNNPFYQNGQETQYKITAQKFIYSGEEIQPDFDPTSFILGNESGLDKVRNLDKRVDTSIIEYEEDDFVANEADSFVDEFDVIIGTGTPKATAPFNPFNDPTVQEDPFKDFGGID
>ID:YP_007010346.1 |[Aeromonas phage CC2]||_Aeromonas_phage_CC2_.gbk|neck protein|792|NC_019538(231743):162125-162916:-1 ^GeneID:14016271^ Aeromonas phage CC2, complete genome.|neighbours:ID:YP_007010345.1(-1),ID:YP_007010347.1(-1)|neighbour_genes:tail sheath stabiliz..,neck protein|
MYDSNLFARLEDGSGYEDSTNKKEVLNPHVNNYGCGYTQAFARHLMSEAIQMKGIEVFYIRRELVKLDLLYGEDMQSKFNNAFRVAMYLENFEGYQGRQEFFSKFGMSVNDEAEFSVSPELFNRQGDGEKAREGDLIYFPMNNALFEVTWVEPNNPFYQNGQETLYKITAQKFIYSGEEIQPEFSPSDYIMNPALDPVRKLDKRVDTSILEYEEDDFVSDEADDFVEEFDVLIGTGAPVAEAPYQPFVKGQTNKDPFSDLDFR
>ID:YP_009011636.1 |[Aeromonas phage PX29]||_Aeromonas_phage_PX29_.gbk|14|795|NC_023688(222006):134059-134853:1 ^GeneID:18560131^ Aeromonas phage PX29, complete genome.|neighbours:ID:YP_009011635.1(1),ID:YP_009011637.1(-1)|neighbour_genes:probable homing endo..,hypothetical protein|
MMFARNKSMFAQLETGAGYNKTYQDSVLNPYVNKHEYGPTLSLQEMLVAESVQMNGVEVYYIRREFVNFDRIFGEDMQSKFKKAYKVAMYLESFDEYSGQRDFFSKFGMQVNDEVSFTVSPMLFEHQTDGQRAKEGDLIYFPLNNSLFEVTWVEPISPMVKRERLAKYRITAQKFIYSGEEIKPEFDPNRYILGDDDPLAQIKALDHRVDVSLDEFAEDDAFNEESETFVEEFENIIGTGSPIATHQKPDANDASDPFDDMESF
>ID:YP_003969296.1 |[Aeromonas phage phiAS5]||_Aeromonas_phage_phiAS5_.gbk|neck protein|798|NC_014636(225268):6339-7136:1 ^GeneID:9861414^ Aeromonas phage phiAS5, complete genome.|neighbours:ID:YP_003969295.1(1),ID:YP_003969297.1(-1)|neighbour_genes:neck protein,hypothetical protein|
MFARNQSMFAQLETGAGYNKTYQESVLNPYVNKHDYDPTLTLQEMLVAESVQMNGVEVYYIRRQFVKLDQLFGEDLQSKFKKAYKVAMYLESFEEYSGQRDFFSKFGMQVNDEVSFTVSPKLFEHQTDGERAKEGDLIYFPMNNSLFEITWVEPTSPMIKRERLAKYRITAQKFIYSGEEIKPEFDPNRYVLDDTDPFAQVKALDGRMDINLDEFEEDDAIDVEADTFIEEFENIIGTGTPIAEHNKPAPAPVDMKNVFDDLESF
>ID:YP_803104.1 |[Escherichia virus RB32]||_Bacteriophage_RB32_.gbk|14|771|NC_008515(165890):92094-92864:1 ^GeneID:4405481^ Bacteriophage RB32, complete genome.|neighbours:ID:YP_803103.1(1),ID:YP_803105.1(1)|neighbour_genes:13,15|
MATYDKNLFAKLENHTGYSQTNETEILNPYVNFNHYKNSQILADVLVAESIQMRGVECYYVPREYVSPDLIFGEDLKNKFTKAWKFAAYLNSFEGYEGAKSFFSNFGMQVQDEVTLSINPNLFKHQVNGKEPKEGDLIYFPMDNSLFEINWVEPYDPFYQLGQNAIRKITAGKFIYSGEEINPVLQKNEGINIPEFSELELNPVRNLNGIHDINIDQYAEVDQINSEAKEYVEPYVVVNNRGKSFESSPFDNDFMD
>ID:YP_009218798.1 |[Citrobacter phage IME-CF2]||_Citrobacter_phage_IME-CF2_.gbk|head completion neck..|747|NC_029013(177688):172395-173141:-1 ^GeneID:26645013,SEED:fig|1527524.5.peg.275^ Citrobacter phage IME-CF2, complete genome.|neighbours:ID:YP_009218797.1(-1),ID:YP_009218799.1(-1)|neighbour_genes:proximal tail sheath..,head completion neck..|
MQNWDESLFAQLSTGEGVDRNLKDQVTNPYVNWYKYNPTQQLHDSLTAESIQMKSPDMYYVRREFVNIDKILGEDRESKFTKSWKIAAYIESYANYEGQRDFFSKFGLSSNDEMTLVLNPRLFAHQTDGGIPVLGDLVYFPMDNSLFEITWVEADPFYQFGDRPQRKINLAKFIYTGEELAPELQRNEGIHIEPDAELDLEPIRNLDGLADINIEQYEEDKEFEREGDEFIESFDVVNGRGSPFATLP
>ID:YP_009195024.1 |[Citrobacter phage Margaery]||_Citrobacter_phage_Margaery_.gbk|neck protein|747|NC_028755(178182):122953-123699:1 ^^ Citrobacter phage Margaery, complete genome.|neighbours:ID:YP_009195023.1(1),ID:YP_009195025.1(1)|neighbour_genes:neck protein,tail sheath stabiliz..|
MQNWDESLFAQLSTGEGVDRNLKDQVTNPYVNWYKYNPTQQLHDSLTAESIQMKSPDMYYVRRDFVNIDKILGEDRESKFTKSWKIAAYIESYANYEGQRDFFSKFGLSSNDEMTLVINPRLFAHQTDGGIPVLGDLVYFPMDNSLFEITWVEADPFYQFGDRPQRKINLAKFIYTGEELAPELQRNEGIHIEPDAELDLEPIRNLDGLADINIEQYEEDKEFEREGDEFIESFDVVNGRGSPFASLP
>ID:AYJ73068.1 |[Citrobacter phage Maroon]||_Citrobacter_phage_Maroon_.gbk|neck protein|747|MH823906(178830):123368-124114:1 ^^ Citrobacter phage Maroon, complete genome.|neighbours:ID:AYJ73067.1(1),ID:AYJ73069.1(1)|neighbour_genes:neck protein,tail sheath stabiliz..|
MQNWDESLFAQLSTGEGVDRNLKDQVTNPYVNWYKYNPTQQLHDSLTAESIQMKSPDMYYVRRDFVNIDKILGEDRESKFTKSWKIAAYIESYANYEGQRDFFSKFGLSSNDEMTLVINPRLFAHQTDGGIPVLGDLVYFPMDNSLFEITWVEADPFYQFGDRPQRKINLAKFIYTGEELAPELQRNEGIHIEPDAELDLEPIRNLDGLADINIEQYEEDKEFEREGDEFIESFDVVNGRGSPFASLP
>ID:YP_009203900.1 |[Citrobacter phage Merlin]||_Citrobacter_phage_Merlin_.gbk|neck protein|771|NC_028857(172733):95385-96155:1 ^GeneID:26648111^ Citrobacter phage Merlin, complete genome.|neighbours:ID:YP_009203899.1(1),ID:YP_009203901.1(1)|neighbour_genes:neck protein,tail sheath stabiliz..|
MMNNKLFAKLENRSGYEKTNVANILNPYVNFNGHENTQSLADTLVAEAIQMRGVECYFIPREYVKPDQLFGEDLQNKFTKAWLFAAYLNSFEGYEGANSFFSKFGMQVSDEVTLTINPGLFKHQCDGSEPREGDLIYFKMDNSLFEINWVEPYDPFYQVGRNATRKITAGKFIYSGEQLKPELQRNAGIQIPEFSELDLEPVKNLDGLADISKVQYEEVDAINAEASEFVEDFIVINGRGVNDPEKTSPFDDNFMS
>ID:YP_009097811.1 |[Citrobacter phage Miller]||_Citrobacter_phage_Miller_.gbk|head completion prot..|747|NC_025414(178171):123918-124664:1 ^InterPro:IPR021674^ Citrobacter phage Miller, complete genome.|neighbours:ID:YP_009097810.1(1),ID:YP_009097812.1(1)|neighbour_genes:neck protein,MobE mobile endonucl..|
MQNWDESLFAQLSTGEGVDRNLKDQVTNPYVNWYKYNPTQQLHDSLTAESIQMKSPDMYYVRREFVNIDKILGEDRESKFTKSWKIAAYIESYANYEGQRDFFSKFGLSSNDEMTLVLNPRLFAHQTDGGIPVLGDLVYFPMDNSLFEITWVEADPFYQFGDRPQRKINLAKFIYTGEELAPELQRNEGIHIEPDAELDLEPIRNLDGLADINIEQYEEDKEFEREGDEFIESFDVVNGRGSPFATLP
>ID:YP_009146614.1 |[Citrobacter phage Moon]||_Citrobacter_phage_Moon.gbk|neck protein|771|NC_027331(170341):94529-95299:1 ^GeneID:24721780,InterPro:IPR021674^ Citrobacter phage Moon, complete genome.|neighbours:ID:YP_009146613.1(1),ID:YP_009146615.1(1)|neighbour_genes:neck protein,tail sheath stabiliz..|
MMNNKLFAKLENRSGYEKTNVANILNPYVNFNGHENTQSLADTLVAEAIQMRGVECYFIPREYVKPDQLFGEDLQNKFTKAWLFAAYLNSFEGYEGANSFFSKFGMQVSDEVTLTINPGLFKHQCDGSEPREGDLIYFKMDNSLFEINWVEPYDPFYQVGRNATRKITAGKFIYSGEQLQPELQRNAGIQIPEFSELDLEPVKNLDGLADISKIQYEEVDAINAEASEFVEDYIVINGRGVNDPEKTSPFDDGFMS
>ID:YP_009285743.1 |[Citrobacter phage vB_CfrM_CfP1]||_Citrobacter_phage_vB_CfrM_CfP1_.gbk|head completion prot..|747|NC_031057(180219):125883-126629:1 ^GeneID:29079573^ Citrobacter phage vB_CfrM_CfP1, complete genome.|neighbours:ID:YP_009285742.1(1),ID:YP_009285744.1(1)|neighbour_genes:head completion prot..,tail sheath|
MQNWDESLFAQLSTGEGVDRNLKDQVTNPYVNWYKYNPTQQLHDSLTAESIQMKSPDMYYVRREFVNIDKILGEDRESKFTKSWKIAAYIESYANYEGQRDFFSKFGLSSNDEMTLVLNPRLFAHQTDGGIPVLGDLVYFPMDNSLFEITWVEADPFYQFGDRPQRKINLAKFIYTGEELAPELQRNEGIHIEPDAELDLEPIRNLDGLADINIEQYEEDKEFEREGDEFIESFDVVNGRGSPFATLP
>ID:SCN45858.1 |[Cronobacter phage Pet-CM3-4]||_Cronobacter_phage_Pet-CM3-4_.gbk|T4-like phage head c..|798|LT614807(171975):97104-97901:1 ^^ Cronobacter phage Pet-CM3-4 genome assembly, chromosome: I.|neighbours:ID:SCN45857.1(1),ID:SCN45859.1(1)|neighbour_genes:T4-like phage head c..,Proximal tail sheath..|
MMNKNLFAKLEDKSGYSRTNEEEVLNPYVNFHNHFNTQALFDTLVAESIQMRGVKCYYVPREYVKPDYVFGEDLQSKFTKAWQFAAYINSFEGYEGANTFYSKFGMQVNDEVTLSINPGLFKHQVNGQEPKEGDLIYFPMDNSLFEISWVEPYDPFYQAGRNAIRKITAEKFIYSGEQLKPELQRNDGINIPEFSELDLDPIHELDGLSDINEVPYQEVDQMNDEADKDVKQYEVVNGTGSPKVEPPRNRPPANHTSPFDDGFML
>ID:YP_006986478.1 |[Cronobacter phage vB_CsaM_GAP161]||_Cronobacter_phage_vB_CsaM_GAP161_.gbk|neck protein|747|NC_019398(178193):122326-123072:1 ^^ Cronobacter phage vB_CsaM_GAP161, complete genome.|neighbours:ID:YP_006986477.1(1),ID:YP_006986479.1(1)|neighbour_genes:neck protein,tail sheath stabiliz..|
MQNWDESLFAQLSTGEGVDRNLKDQVTNPYVNWYKYNPTQQLHDSLTAESIQMKSPDMYYVRRDFVNIDKILGEDRESKFTKSWKIAAYIESYANYEGQRDFFSKFGLNSNDEMTLVINPRLFAHQTDGGIPVLGDLIYFPMDNSLFEVTWVEADPFYQFGDRPQRKINLAKFIYTGEELAPELQRNEGIHIEPDAELDLEPIRNLDGLADINIEQYEEDKEFEREGDEFIESFDVVNGRGSPFASLP
>ID:AOG16334.1 |[Cronobacter phage vB_CsaM_leB]||_Cronobacter_phage_vB_CsaM_leB_.gbk|neck protein|747|KX431559(177907):122159-122905:1 ^^ Cronobacter phage vB_CsaM_leB, complete genome.|neighbours:ID:AOG16333.1(1),ID:AOG16335.1(1)|neighbour_genes:neck protein,tail sheath stabiliz..|
MQNWDESLFAQLSTGEGVDRNLKDQVTNPYVNWYKYNPTQQLHDSLTAESIQMKSPDMYYVRRDFVNIDKILGEDRESKFTKSWKIAAYIESYANYEGQRDFFSKFGLSSNDEMTLVINPRLFAHQTDGGIPVLGDLVYFPMDNSLFEITWVEADPFYQFGDRPQRKINLAKFIYTGEELAPELQRNEGIHIEPDAELDLEPIRNLDGLADINIEQYEEDKEFEREGDEFIESFDVVNGRGSPFASLP
>ID:AOG16618.1 |[Cronobacter phage vB_CsaM_leN]||_Cronobacter_phage_vB_CsaM_leN_.gbk|neck protein|747|KX431560(179516):123211-123957:1 ^^ Cronobacter phage vB_CsaM_leN, complete genome.|neighbours:ID:AOG16617.1(1),ID:AOG16619.1(1)|neighbour_genes:neck protein,tail sheath stabiliz..|
MQNWDESLFAQLSTGEGVDRNLKDQVTNPYVNWYKYNPTQQLHDSLTAESIQMKSPDMYYVRRDFVNIDKILGEDRESKFTKSWKIAAYIESYANYEGQRDFFSKFGLSSNDEMTLVINPRLFAHQTDGGIPVLGDLVYFPMDNSLFEITWVEADPFYQFGDRPQRKINLAKFIYTGEELAPELQRNEGIHIEPDAELDLEPIRNLDGLADINIEQYEEDKEFEREGDEFIESFDVVNGRGSPFASLP
>ID:YP_009005444.1 |[Enterobacter phage PG7]||_Enterobacter_phage_PG7_.gbk|neck protein|801|NC_023561(173276):98863-99663:1 ^GeneID:18502459^ Enterobacter phage PG7, complete genome.|neighbours:ID:YP_009005443.1(1),ID:YP_009005445.1(1)|neighbour_genes:neck protein,tail sheath stabiliz..|
MMNKNLFAKLENKSGYSRTNEEEVLNPYVNFHNHFNTQALFDTLVAESIQMRGVKCYYVPREYVKPDYVFGEDLQSKFTKAWQFAAYINSFEGYEGANTFYSKFGMQVNDEVTLSINPGLFKHQVNGQEPKEGDLIYFPMDNSLFEISWVEPYDPFYQAGRNAIRKITAEKFIYSGEQLKPELQRNDGINIPEFSELDLDPIHELDGLSDINEVPYQEVDQMNDEADKDVKQYEVVNGTGSPKVEPPRNRPPANHVASPFDDGFML
>ID:AVR55353.1 |[Enterobacter phage myPSH1140]||_Enterobacter_phage_myPSH1140_.gbk|neck protein|801|MG999954(172614):99956-100756:1 ^^ Enterobacter phage myPSH1140, complete genome.|neighbours:ID:AVR55352.1(1),ID:AVR55354.1(1)|neighbour_genes:neck protein,tail sheath stabiliz..|
MMNKNLFAKLENKSGYSRTNEEEVLNPYVNFHNHFNTQALFDTLVAESIQMRGVKCYYVPREYVKPDYVFGEDLQSKFTKAWQFAAYINSFEGYEGANTFYSKFGMQVNDEVTLSINPGLFKHQVNGQEPKEGDLIYFPMDNSLFEISWVEPYDPFYQAGRNAIRKITAEKFIYSGEQLKPELQRNDGINIPEFSELDLDPIHELDGLSDINEVPYQEVDQMNDEADKDVKQYEVVNGTGSPKVEPPRNRPPANHVASPFDDGFML
>ID:YP_009607125.1 |[Enterobacter phage phiEap-3]||_Enterobacter_phage_phiEap-3_.gbk|neck protein|747|NC_041980(175814):122701-123447:1 ^GeneID:40083131^ Enterobacter phage phiEap-3, complete genome.|neighbours:ID:YP_009607124.1(1),ID:YP_009607126.1(1)|neighbour_genes:neck protein,tail sheath stabiliz..|
MQNWDESLFAQLEDGSGVDRNLRQEVTNPYVNWYKYNPTQQLHDSLTAEAIQMKSPDMYYVRREFVNIDKILGEDRESKFTKSWKIAAYIDSYANYEGQRDFYSKFGMMSNDEMTLVINPRLFAHQTDGGIPVLGDLIYFPMDNSLFEITWIEFDPFFQFGDRPQRKINLVKFIYTGEELDPKLQRNEGINLAPDADLDLEPIRNLDGLADTNIEQYEEDQAFEDEGDEFIESFDVVNGRGSPFAQFP
>ID:YP_009167978.1 |[Escherichia phage AR1]|AR1|_Enterobacteria_phage_AR1_DNA_.gbk|14|771|NC_027983(167435):91801-92571:1 ^GeneID:26041908^ Enterobacteria phage AR1 DNA, complete genome.|neighbours:ID:YP_009167977.1(1),ID:YP_009167979.1(1)|neighbour_genes:13,15|
MATYDKNLFAKLENRTGYSQTNETEILNPYVNFNHYQNSQILADVLVAESIQMRGVECYYVPREYVSPDLVFGEDLKNKFTKAWKFAAYLNSFEGYEGAKSFFGNFGMQVQDEVTLSINPNLFKHQVNGKEPKEGDLIYFPMDNSLFEINWVEPYDPFYQLGQNAIRKITAGKFIYSGEEINPVLQKNEGINIPEFSELELNPVRNLNGIHDINIDQYAEVDQINSEAKEYVEPYVVVNNRGKSFESSPFDNDFMD
>ID:ANZ51036.1 |[Enterobacteria phage ATK47]||_Enterobacteria_phage_ATK47.gbk|head completion neck..|765|KT184309(170020):76334-77098:-1 ^^ Enterobacteria phage ATK47, complete genome.|neighbours:ID:ANZ51035.1(-1),ID:ANZ51037.1(-1)|neighbour_genes:proximal tail sheath..,head completion neck..|
MATYDKNLFAKLENRGGYSQTNETEILNPFVNFNNYENSQTLADVLVAESIQMRGIECFYVPREYVAVDLIFGEDLKNKFTKAWKFAAYLNSFEGYEGAKSFFSNFGMQVQDEVTLSINPGLFKHQVNNQEPKEGDLIYFPMDNSLFEINWVEPYDPFYQVGKNAIRKITAGKFIYSGEEINPVLQKNEGINIPEFSDLELNPVRNLDGIHDINIDEYSEVEQINSEASEYVEPYVVVNNRGRQNSPFDDGFMN
>ID:ANZ51160.1 |[Enterobacteria phage ATK48]||_Enterobacteria_phage_ATK48.gbk|head completion neck..|765|KT184310(169729):4838-5602:-1 ^^ Enterobacteria phage ATK48, complete genome.|neighbours:ID:ANZ51159.1(-1),ID:ANZ51161.1(-1)|neighbour_genes:tail sheath stabiliz..,head completion neck..|
MATYDKNLFAKLENRGGYSQTNETEILNPFVNFNNYENSQTLADVLVAESIQMRGIECFYVPREYVAVDLIFGEDLKNKFTKAWKFAAYLNSFEGYEGAKSFFSNFGMQVQDEVTLSINPGLFKHQVNNQEPKEGDLIYFPMDNSLFEINWVEPYDPFYQVGKNAIRKITAGKFIYSGEEINPVLQKNEGINIPEFSDLELNPVRNLDGIHDINIDEYSEVEQINSEASEYVEPYVVVNNRGRQNSPFDDGFMN
>ID:ANZ50762.1 |[Enterobacteria phage Aplg8]||_Enterobacteria_phage_Aplg8_.gbk|head completion neck..|771|KT184308(168496):36675-37445:1 ^^ Enterobacteria phage Aplg8, complete genome.|neighbours:ID:ANZ50761.1(1),ID:ANZ50763.1(1)|neighbour_genes:head completion neck..,tail sheath stabiliz..|
MATYDKNLFAKLENRTGYSQTNETEILNPYVNFNHYKNSQILADVLVAESIQMRGVECYYVPREYVSPDLVFGEDLKNKFTKAWKFAAYLNSFEGYEGAKSFFSNFGMQVQDEVTLSINPNLFKHQVNGKEPKEGDLIYFPMDNSLFEINWVEPYDPFYQLGQNAIRKITAGKFIYSGEEINPVLQKNEGINIPEFSELELNPVRNLNGIYDINIDQYAEVDQINSEAKEYVEPYVVVNNRGKSFESSPFDNDFMD
>ID:YP_007004285.1 |[Enterobacteria phage Bp7]||_Enterobacteria_phage_Bp7_.gbk|neck protein|774|NC_019500(168066):145338-146111:-1 ^GeneID:14007899^ Enterobacteria phage Bp7, complete genome.|neighbours:ID:YP_007004284.1(-1),ID:YP_007004286.1(-1)|neighbour_genes:tail sheath stabiliz..,neck protein|
MATFDSSLFAKLENNTGYANTNETEIMNPFVNFYKHENTQTLADALVAESIQMRGIELYYIPREYVNPDQLFGEDLQNKFTKAWKFAGYLDSFEGYSGDNTYFSKFGMMVNDEVTITINPNLFKHQCNGTEPVSGDLIYFPMDNSLFEINWVQPYDPFYQVGANVQRRITATKFIYNGEELRPELQRNEGINIPEFSELDLMPVKNIDGLADISDIQYEEVNEINAEAAEFVHPYVVINGRGEDAPPTAFDDAFLDD
>ID:YP_004010024.1 |[Enterobacter phage CC31]||_Enterobacteria_phage_CC31_.gbk|14|801|NC_014662(165540):91427-92227:1 ^GeneID:9926320^ Enterobacteria phage CC31, complete genome.|neighbours:ID:YP_004010023.1(1),ID:YP_004010025.1(1)|neighbour_genes:13,15|
MMNKNLFAKLENKSGYSRTNEEEVLNPYVNFHNHFNTQALFDTLVAESIQMRGVKCYYVPREYVKPDYVFGEDLQSKFTKAWQFAAYINSFEGYEGANTFYSKFGMQVNDEVTLSINPGLFKHQVNGQEPKEGDLIYFPMDNSLFEISWVEPYDPFYQAGRNAIRKITAEKFIYSGEQLKPELQRNDGINIPEFSELDLDPIHELDGLSDINEVPYQEVDQMNDEADKDVKQYEVVNGTGSPKVEPPRNRPPANHVASPFDDGFML
>ID:YP_009118834.1 |[Enterobacteria phage GEC-3S]||_Enterobacteria_phage_GEC-3S_.gbk|Putative neck protei..|741|NC_025425(163424):84056-84796:1 ^GeneID:23301189^ Enterobacteria phage GEC-3S complete genome.|neighbours:ID:YP_009118833.1(1),ID:YP_009118835.1(1)|neighbour_genes:Putative neck protei..,Putative tail sheath..|
MFNNTLFARLESQKDYENTRQTEILNPYVNFHKYTNTQTLADVMVAEAIQMRGVELYYIPREFVKPDMIFGEDVQSKFTKAWKFAAYINSFDGYEGAGNFFSSFGYQANDELTFTVNPNLFKHQVDGQEPKSGDLIYIPMSNDLFEINYVEPYQPFFQAGKNAMRKIIAEKFVYSGEELRPELQRNEGINVDEFADLDLAPITNLDGLTDINLDQYKEDKQFRSEGQDFIDQFDPINGKGSPFADF
>ID:ANZ51587.1 |[Enterobacteria phage GiZh]||_Enterobacteria_phage_GiZh_.gbk|head completion neck..|771|KT184311(166514):141857-142627:1 ^^ Enterobacteria phage GiZh, complete genome.|neighbours:ID:ANZ51586.1(1),ID:ANZ51588.1(1)|neighbour_genes:head completion neck..,tail sheath stabiliz..|
MATYDKNLFAKLENRTGYSQTNETEILNPYVNFNHYKNSQILADVLVAESIQMRGVECYYIPREYVSPDLIFGEDLKNKFTKAWKFAAYLNSFEGYEGAKSFFSNFGMQVQDEVTLSINPNLFKHQVNGKEPKEGDLIYFPMDNSLFEINWVEPYDPFYQLGQNAIRKITAGKFIYSGEEINPVLQKNEGINIPEFSELELNPVRNLNGIHDINIDQYAEVDQINSEAKEYVEPYVVVNNRGKSFESSPFDNDFMD
>ID:YP_003734303.1 |[Enterobacteria phage IME08]||_Enterobacteria_phage_IME08_.gbk|14|819|NC_014260(172253):92414-93232:1 ^GeneID:9384463^ Enterobacteria phage IME08, complete genome.|neighbours:ID:YP_003734302.1(1),ID:YP_003734304.1(1)|neighbour_genes:13,15|
MRFTRPTNTYFNWIIMATFDSSLFAKLEDNTGYANTNETEIMNPFVNFYKHENTQTLADALVAESIQMRGIELYYIPREYVKPDQLFGEDLQNKFTKAWKFAGYLDSFEGYSGDNTYFSKFGMMVNDEVTITINPNLFKHQCNGTEPVSGDLIYFPMDNSLFEINWVQPYDPFYQVGANVQRRITATKFIYNGEELRPELQRNEGINIPEFSELDLMPVKNIDGLADISDIQYEEVNEINAEAAEFVHPYVVINGRGEDAPPTAFDDAFLDD
>ID:YP_002922507.1 |[Escherichia phage JS10]||_Enterobacteria_phage_JS10_.gbk|14|774|NC_012741(171451):92788-93561:1 ^GeneID:7943557^ Enterobacteria phage JS10, complete genome.|neighbours:ID:YP_002922506.1(1),ID:YP_002922508.1(1)|neighbour_genes:13,15|
MATFDSSLFAKLENNTGYANTNETEIMNPFVNFYRHENTQTLADALVAESIQMRGIELYYIPREYVNPDQLFGEDLQNKFTKAWKFAGYLDSFEGYSGDNTYFSKFGMMVNDEVTITINPNLFKHQCNGTEPVSGDLIYFPMDNSLFEINWVQPYDPFYQVGTNVQRRITATKFIYNGEELRPELQRNEGINIPEFSELDLMPVKNIDGLADISDIQYEEVNEINAEAAEFVHPYVVLNGRGEDAPPTAFDDAFLDD
>ID:YP_001595290.1 |[Escherichia phage JS98]||_Enterobacteria_phage_JS98.gbk|neck protein|774|NC_010105(170523):93712-94485:1 ^^ Enterobacteria phage JS98, complete genome.|neighbours:ID:YP_001595289.1(1),ID:YP_001595291.1(1)|neighbour_genes:neck protein,tail sheath stabiliz..|
MATFDSSLFAKLENNTGYANTNETEIMNPFVNFYRHENTQTLADALVAESIQMRGIELYYIPREYVNPDQLFGEDLQNKFTKAWKFAGYLDSFEGYSGDNTYFSKFGMMVNDEVTITINPNLFKHQCNGTEPVSGDLIYFPMDNSLFEINWVQPYDPFYQVGTNVQRRITATKFIYNGEELRPELQRNEGINIPEFSELDLMPVKNIDGLADISDIQYEEVNEINAEAAEFVHPYVVINGRGEDAPPTAFDDAFLDD
>ID:YP_002922225.1 |[Escherichia phage JSE]||_Enterobacteria_phage_JSE_.gbk|14|741|NC_012740(166418):86770-87510:1 ^GeneID:7943193^ Enterobacteria phage JSE, complete genome.|neighbours:ID:YP_002922224.1(1),ID:YP_002922226.1(1)|neighbour_genes:13,Homing endonuclease|
MFNNTLFARLESQKDYENTRQTEILNPYVNFNRHTNTQTLADVMVAEAIQMRGVELYYIPREFVKPDMIFGEDVQSKFTKAWKFAAYINSFDGYEGAGNFFQSMGYTANDELTFTVNPNLFKHQVDDQEPKSGDLIYIPMSNDLFEINYVEPYQPFFQAGKNAMRKIIAEKFVYSGEELRPELQRNEGINVDEFADLDLAPITNLDGLTDINLDQYKEDKQFRSEGQDFIDPFDPINGKGSPFSDF
>ID:ANZ51786.1 |[Enterobacteria phage Kha5h]||_Enterobacteria_phage_Kha5h_.gbk|head completion neck..|771|KT184312(167318):116768-117538:1 ^^ Enterobacteria phage Kha5h, complete genome.|neighbours:ID:ANZ51785.1(1),ID:ANZ51787.1(1)|neighbour_genes:head completion neck..,proximal tail sheath..|
MATYDKNLFAKLENRTGYSQTNETEILNPYVNFNHYKNSQILADVLVAESIQMRGVECYYVPREYVSPDLVFGEDLKNKFTKAWKFAAYLNSFEGYEGAKSFFSNFGMQVQDEVTLSINPNLFKHQVNGKEPKEGDLIYFPMDNSLFEINWVEPYDPFYQLGQNAIRKITAGKFIYSGEEINPVLQKNEGINIPEFSELELNPVRNLNGIHDINIDQYAEVDQINSEAKEYVEPYVVVNNRGKSFESSPFDNDFMD
>ID:YP_001469495.1 |[Escherichia phage Phi1]||_Enterobacteria_phage_Phi1_.gbk|14|741|NC_009821(164270):84224-84964:1 ^GeneID:5602161^ Enterobacteria phage Phi1, complete genome.|neighbours:ID:YP_001469494.1(1),ID:YP_001469496.1(1)|neighbour_genes:segC,15|
MFDSTLFARLESQKDYENTRQTEILNPYVNFNSHTNTQTLADIMVAESIQMRGVEMYYIPREFVKPDMIFGEDVQSKFTKAWKFAAYINSFDGYEGAGNFFQSFGYTANDELTITINPNLFKHQVDNKEPKSGDLFYIPMSNDLFEISYVEPYQPFFQAGKNAMRKIIAEKFVYSGEELRPELQRNEGINVDEFADLDLAPITNLDGLTDINLDQYKEDKQFRSEGQDFIDPFDPINGKGSPFADF
>ID:YP_009202895.1 |[Escherichia phage QL01]||_Enterobacteria_phage_QL01.gbk|neck protein|774|NC_028847(170527):91858-92631:1 ^GeneID:26629883^ Enterobacteria phage QL01, complete genome.|neighbours:ID:YP_009202894.1(1),ID:YP_009202896.1(1)|neighbour_genes:neck protein,tail sheath stabiliz..|
MATFDSSLFAKLENNTGYANTNETEIMNPFVNFYKHENTQTLADALVAESIQMRGIELYYIPREYVNPDQLFGEDLQNKFTKAWKFAGYLDSFEGYSGDNTYFSKFGMMVNDEVTITINPNLFKHQCNGTEPVSGDLIYFPMDNSLFEINWVQPYDPFYQVGANVQRRITATKFIYNGEELRPELQRNEGINIPEFSELDLMPVKNIDGLADISDIQYEEVNEINAEAAEFVHPYVVINGRGEDAPPTAFDDAFLDD
>ID:AIT74255.1 |[Enterobacteria phage RB10]||_Enterobacteria_phage_RB10_.gbk|neck protein|771|KM606999(168401):90008-90778:1 ^^ Enterobacteria phage RB10, complete genome.|neighbours:ID:AIT74254.1(1),ID:AIT74256.1(1)|neighbour_genes:neck protein,tail sheath stabiliz..|
MATYDKNLFAKLENRTGYSQTNETEILNPYVNFNHYKNSQILADVLVAESIQMRGVECYYVPREYVSPDLVFGEDLKNKFTKAWKFAAYLNSFEGYEGAKSFFGNFGMQVQDEVTLSINPNLFKHQVNGKEPKEGDLIYFPMDNSLFEINWVEPYDPFYQLGQNAIRKITAGKFIYSGEEINPVLQKNEGINIPEFSELELNPVRNLNGIHDINIDQYAEVDQINSEAKEYVEPYVVVNNRGKSFESSPFDNDFMD
>ID:YP_002854497.1 |[Escherichia virus RB14]||_Enterobacteria_phage_RB14_.gbk|14|771|NC_012638(165429):90670-91440:1 ^GeneID:7803913^ Enterobacteria phage RB14, complete genome.|neighbours:ID:YP_002854496.1(1),ID:YP_002854498.1(1)|neighbour_genes:13,15|
MATYDKNLFAKLENRTGYSQTNENEILNPYVNFNHYKNSQILADVLVAESIQMRGVECYYVPREYVSPDLIFGEDLKNKFTKAWKFAAYLNSFEGYEGAKSFFSNFGMQVQDEVTLSINPNLFKHQVNGKEPKEGDLIYFPMDNSLFEINWVEPYDPFYQLGQNAIRKITAGKFIYSGEEINPVLQKNEGINIPEFSELELNPVRNLNGIHDINIDQYAEVDQINSEAKEYVEPYVVVNNRGKSFESSPFDNDFMD
>ID:YP_003858502.1 |[Escherichia virus RB16]||_Enterobacteria_phage_RB16_.gbk|14|747|NC_014467(176788):123085-123831:1 ^GeneID:9712943^ Enterobacteria phage RB16, complete genome.|neighbours:ID:YP_003858501.1(1),ID:YP_003858503.1(1)|neighbour_genes:13,hypothetical protein|
MQNWDESLFAQLSTGEGVDRNLKDQVTNPYVNWYKYNPTQQLHDSLTAESIQMKSPDMYYVRREFVNIDKILGEDRESKFTKSWKIAAYIESYANYEGQRDFFRKFGLSSNDEMTLVLNPRLFAHQTDGGIPVLGDLVYFPMDNSLFEITWVEADPFYQFGDRPQRKINLAKFIYTGEELAPELQRNEGIHIEPDAELDLEPIRNLDGLADINIEQYEEDKEFEREGDEFIESFDVVNGRGSPFASLP
>ID:AXF42471.1 |[Enterobacteria phage RB18]||_Enterobacteria_phage_RB18_.gbk|neck protein|771|MH553563(166677):91674-92444:1 ^^ Enterobacteria phage RB18, complete genome.|neighbours:ID:AXF42470.1(1),ID:AXF42472.1(1)|neighbour_genes:neck protein,tail sheath stabiliz..|
MATYDKNLFAKLENRTGYSQTNETEILNPYVNFNHYKNSQILADVLVAESIQMRGVECYYVPREYVSPDLIFGEDLKNKFTKAWKFAAYLNSFEGYEGAKSFFSNFGMQVQDEVTLSINPNLFKHQVNGKEPKEGDLIYFPMDNSLFEINWVEPYDPFYQLGQNAIRKITAGKFIYSGEEINPVLQKNEGINIPEFSELELNPVRNLNGIHDINIDQYAEVDQINSEAKEYVEPYVVVNNRGKSFESSPFDNDFMD
>ID:YP_009102366.1 |[Enterobacteria phage RB27]||_Enterobacteria_phage_RB27_.gbk|neck protein|771|NC_025448(165179):90374-91144:1 ^GeneID:22113150^ Enterobacteria phage RB27, complete genome.|neighbours:ID:YP_009102365.1(1),ID:YP_009102367.1(1)|neighbour_genes:neck protein,tail sheath stabiliz..|
MATYDKNLFAKLENRTGYSQTNETEILNPYVNFNHYKNSQILADVLVAESIQMRGVECYYVPREYVSPDLVFGEDLKNKFTKAWKFAAYLNSFEGYEGAKSFFSNFGMQVQDEVTLSINPNLFKHQVNGKEPKEGDLIYFPMDNSLFEINWVEPYDPFYQLGQNAIRKITAGKFIYSGEEINPVLQKNEGINIPEFSELELNPVRNLNGIHDINIDQYAEVDQINSEAKKYVEPYVVVNNRGKSFESSPFDNDFMD
>ID:AIT74801.1 |[Enterobacteria phage RB33]||_Enterobacteria_phage_RB33_.gbk|neck protein|771|KM607001(166007):92213-92983:1 ^^ Enterobacteria phage RB33, complete genome.|neighbours:ID:AIT74800.1(1),ID:AIT74802.1(1)|neighbour_genes:neck protein,tail sheath stabiliz..|
MATYDKNLFAKLENHTGYSQTNETEILNPYVNFNHYKNSQILADVLVAESIQMRGVECYYVPREYVSPDLIFGEDLKNKFTKAWKFAAYLNSFEGYEGAKSFFSNFGMQVQDEVTLSINPNLFKHQVNGKEPKEGDLIYFPMDNSLFEINWVEPYDPFYQLGQNAIRKITAGKFIYSGEEINPVLQKNEGINIPEFSELELNPVRNLNGIHDINIDQYAEVDQINSEAKEYVEPYVVVNNRGKSFESSPFDNDFMD
>ID:YP_009098546.1 |[Escherichia phage RB3]||_Enterobacteria_phage_RB3_.gbk|neck protein|771|NC_025419(168402):90009-90779:1 ^GeneID:22113910^ Enterobacteria phage RB3, complete genome.|neighbours:ID:YP_009098545.1(1),ID:YP_009098547.1(1)|neighbour_genes:neck protein,tail sheath stabiliz..|
MATYDKNLFAKLENRTGYSQTNETEILNPYVNFNHYKNSQILADVLVAESIQMRGVECYYVPREYVSPDLVFGEDLKNKFTKAWKFAAYLNSFEGYEGAKSFFGNFGMQVQDEVTLSINPNLFKHQVNGKEPKEGDLIYFPMDNSLFEINWVEPYDPFYQLGQNAIRKITAGKFIYSGEEINPVLQKNEGINIPEFSELELNPVRNLNGIHDINIDQYAEVDQINSEAKEYVEPYVVVNNRGKSFESSPFDNDFMD
>ID:YP_239191.1 |[Escherichia virus RB43]||_Enterobacteria_phage_RB43_.gbk|14|747|NC_007023(180500):124443-125189:1 ^GeneID:3416360^ Enterobacteria phage RB43, complete genome.|neighbours:ID:YP_239190.1(1),ID:YP_239192.1(1)|neighbour_genes:13,mobE|
MQNWDESLFAQLSTGEGVDRNLKDQVTNPYVNWYKYNPTQQLHDSLTAESIQMKSPDMYYVRREFVNIDKILGEDRESKFTKSWKIAAYIESYANYEGQRDFFSKFGLSSNDEMTLVLNPRLFAHQTDGGIPVLGDLVYFPMDNSLFEITWVEADPFYQFGDRPQRKINLAKFIYTGEELAPELQRNEGIHIEPDAELDLEPIRNLDGLADINIEQYEEDKEFEREGDEFIESFDVVNGRGSPFATLP
>ID:NP_891721.1 |[Escherichia phage RB49]||_Enterobacteria_phage_RB49_.gbk|14|741|NC_005066(164018):82876-83616:1 ^GeneID:1725307^ Enterobacteria phage RB49, complete genome.|neighbours:ID:NP_891720.1(1),ID:NP_891722.1(1)|neighbour_genes:13,15|
MFNNTLFARLESQKDYENTRQTEILNPYVNFHKYTNTQTLADVMVAEAIQMRGVELYYIPREFVKPDMIFGEDVQSKFTKAWKFAAYINSFDGYEGAGNFFSSFGYQANDELTFTVNPNLFKHQVDDQEPKSGDLIYIPMSNDLFEINYVEPYQPFFQAGKNAMRKIIAEKFVYSGEELRPELQRNEGINVDEFADLDLAPITNLDGLTDINLDQYKEDKQFRSEGQDFIDPFDPINGKGSPFADF
>ID:YP_002854119.1 |[Enterobacteria phage RB51]||_Enterobacteria_phage_RB51_.gbk|14|771|NC_012635(168394):94029-94799:1 ^GeneID:7803425^ Enterobacteria phage RB51, complete genome.|neighbours:ID:YP_002854118.1(1),ID:YP_002854120.1(1)|neighbour_genes:13,15|
MATYDKNLFAKLENHTGYSQTNETEILNPYVNFNHYKNSQILADVLVAESIQMRGVECYYVPREYVSPDLIFGEDLKNKFTKAWKFAAYLNSFEGYEGAKSFFGNFGMQVQDEVTLSINPNLFKHQVNGKEPKEGDLIYFPMDNSLFEINWVEPYDPFYQLGQNAIRKITAGKFIYSGEEINPVLQKNEGINIPEFSELELNPVRNLNGIHDINIDQYAEVDQINSEAKEYVEPYVVVNNRGKSFESSPFDNDFMD
>ID:AIT75072.1 |[Enterobacteria phage RB55]||_Enterobacteria_phage_RB55_.gbk|neck protein|771|KM607002(168896):94499-95269:1 ^^ Enterobacteria phage RB55, complete genome.|neighbours:ID:AIT75071.1(1),ID:AIT75073.1(1)|neighbour_genes:neck protein,tail sheath stabiliz..|
MATYDKNLFAKLENRTGYSQTNETEILNPYVNFNHYKNSQILADVLVAESIQMRGVECYYVPREYVSPDLIFGEDLKNKFTKAWKFAAYLNSFEGYEGAKSFFSNFGMQVQDEVTLSINPNLFKHQVNGKEPKEGDLIYFPMDNSLFEINWVEPYDPFYQLGQNAIRKITAGKFIYSGEEINPVLQKNEGINIPEFSELELNPVRNLNGIHDINIDQYAEVDQINSEAKEYVEPYVVVNNRGKSFESSPFDNDFMD
>ID:AIT75345.1 |[Enterobacteria phage RB59]||_Enterobacteria_phage_RB59_.gbk|neck protein|771|KM607003(168966):94512-95282:1 ^^ Enterobacteria phage RB59, complete genome.|neighbours:ID:AIT75344.1(1),ID:AIT75346.1(1)|neighbour_genes:neck protein,tail sheath stabiliz..|
MATYDKNLFAKLENRTGYSQTNETEILNPYVNFNHYKNSQILADVLVAESIQMRGVECYYVPREYVSPDLIFGEDLKNKFTKAWKFAAYLNSFEGYEGAKSFFSNFGMQVQDEVTLSINPNLFKHQVNGKEPKEGDLIYFPMDNSLFEINWVEPYDPFYQLGQNAIRKITAGKFIYSGEEINPVLQKNEGINIPEFSELELNPVRNLNGIHDINIDQYAEVDQINSEAKEYVEPYVVVNNRGKSFESSPFDNDFMD
>ID:AIT73168.1 |[Enterobacteria phage RB5]||_Enterobacteria_phage_RB5_.gbk|neck protein|771|KM606995(168394):90001-90771:1 ^^ Enterobacteria phage RB5, complete genome.|neighbours:ID:AIT73167.1(1),ID:AIT73169.1(1)|neighbour_genes:neck protein,tail sheath stabiliz..|
MATYDKNLFAKLENRTGYSQTNETEILNPYVNFNHYKNSQILADVLVAESIQMRGVECYYVPREYVSPDLVFGEDLKNKFTKAWKFAAYLNSFEGYEGAKSFFGNFGMQVQDEVTLSINPNLFKHQVNGKEPKEGDLIYFPMDNSLFEINWVEPYDPFYQLGQNAIRKITAGKFIYSGEEINPVLQKNEGINIPEFSELELNPVRNLNGIHDINIDQYAEVDQINSEAKEYVEPYVVVNNRGKSFESSPFDNDFMD
>ID:YP_009167533.1 |[Enterobacteria phage RB68]||_Enterobacteria_phage_RB68_.gbk|neck protein|771|NC_027979(168401):94029-94799:1 ^GeneID:26041643^ Enterobacteria phage RB68, complete genome.|neighbours:ID:YP_009167532.1(1),ID:YP_009167534.1(1)|neighbour_genes:neck protein,tail sheath stabiliz..|
MATYDKNLFAKLENHTGYSQTNETEILNPYVNFNHYKNSQILADVLVAESIQMRGVECYYVPREYVSPDLIFGEDLKNKFTKAWKFAAYLNSFEGYEGAKSFFGNFGMQVQDEVTLSINPNLFKHQVNGKEPKEGDLIYFPMDNSLFEINWVEPYDPFYQLGQNAIRKITAGKFIYSGEEINPVLQKNEGINIPEFSELELNPVRNLNGIHDINIDQYAEVDQINSEAKEYVEPYVVVNNRGKSFESSPFDNDFMD
>ID:NP_861866.1 |[Escherichia phage RB69]||_Enterobacteria_phage_RB69_.gbk|14|765|NC_004928(167560):97241-98005:1 ^GeneID:1494292^ Enterobacteria phage RB69, complete genome.|neighbours:ID:NP_861865.1(1),ID:NP_861867.1(1)|neighbour_genes:13,15|
MATYDKNLFAKLENRGGYSQTNETEILNPFVNFNNYENSQTLADVLVAESIQMRGIECFYVPREYVAVDLIFGEDLKNKFTKAWKFAAYLNSFEGYEGAKSFFSNFGMQVQDEVTLSINPGLFKHQVNNQEPKEGDLIYFPMDNSLFEINWVEPYDPFYQVGKNAIRKITAGKFIYSGEEINPVLQKNEGINIPEFSDLELNPVRNLDGIHDINIDEYSEVEQINSEASEYVEPYVVVNNRGRQNSPFDDGFMN
>ID:AIT73439.1 |[Enterobacteria phage RB6]||_Enterobacteria_phage_RB6_.gbk|neck protein|771|KM606996(168394):90001-90771:1 ^^ Enterobacteria phage RB6, complete genome.|neighbours:ID:AIT73438.1(1),ID:AIT73440.1(1)|neighbour_genes:neck protein,tail sheath stabiliz..|
MATYDKNLFAKLENRTGYSQTNETEILNPYVNFNHYKNSQILADVLVAESIQMRGVECYYVPREYVSPDLVFGEDLKNKFTKAWKFAAYLNSFEGYEGAKSFFGNFGMQVQDEVTLSINPNLFKHQVNGKEPKEGDLIYFPMDNSLFEINWVEPYDPFYQLGQNAIRKITAGKFIYSGEEINPVLQKNEGINIPEFSELELNPVRNLNGIHDINIDQYAEVDQINSEAKEYVEPYVVVNNRGKSFESSPFDNDFMD
>ID:AIT73710.1 |[Enterobacteria phage RB7]||_Enterobacteria_phage_RB7_.gbk|neck protein|771|KM606997(168395):90002-90772:1 ^^ Enterobacteria phage RB7, complete genome.|neighbours:ID:AIT73709.1(1),ID:AIT73711.1(1)|neighbour_genes:neck protein,tail sheath stabiliz..|
MATYDKNLFAKLENRTGYSQTNETEILNPYVNFNHYKNSQILADVLVAESIQMRGVECYYVPREYVSPDLVFGEDLKNKFTKAWKFAAYLNSFEGYEGAKSFFGNFGMQVQDEVTLSINPNLFKHQVNGKEPKEGDLIYFPMDNSLFEINWVEPYDPFYQLGQNAIRKITAGKFIYSGEEINPVLQKNEGINIPEFSELELNPVRNLNGIHDINIDQYAEVDQINSEAKEYVEPYVVVNNRGKSFESSPFDNDFMD
>ID:AIT73982.1 |[Enterobacteria phage RB9]||_Enterobacteria_phage_RB9.gbk|neck protein|771|KM606998(168395):90002-90772:1 ^^ Enterobacteria phage RB9, complete genome.|neighbours:ID:AIT73981.1(1),ID:AIT73983.1(1)|neighbour_genes:neck protein,tail sheath stabiliz..|
MATYDKNLFAKLENRTGYSQTNETEILNPYVNFNHYKNSQILADVLVAESIQMRGVECYYVPREYVSPDLVFGEDLKNKFTKAWKFAAYLNSFEGYEGAKSFFGNFGMQVQDEVTLSINPNLFKHQVNGKEPKEGDLIYFPMDNSLFEINWVEPYDPFYQLGQNAIRKITAGKFIYSGEEINPVLQKNEGINIPEFSELELNPVRNLNGIHDINIDQYAEVDQINSEAKEYVEPYVVVNNRGKSFESSPFDNDFMD
>ID:ADJ39880.1 |[Enterobacteria phage T4T]||_Enterobacteria_phage_T4T_.gbk|14|771|HM137666(168920):94534-95304:1 ^^ Enterobacteria phage T4T, complete genome.|neighbours:ID:ADJ39879.1(1),ID:ADJ39881.1(1)|neighbour_genes:13,15|
MATYDKNLFAKLENRTGYSQTNETEILNPYVNFNHYKNSQILADVLVAESIQMRGVECYYVPREYVSPDLIFGEDLKNKFTKAWKFAAYLNSFEGYEGAKSFFSNFGMQVQDEVTLSINPNLFKHQVNGKEPKEGDLIYFPMDNSLFEINWVEPYDPFYQLGQNAIRKITAGKFIYSGEEINPVLQKNEGINIPEFSELELNPVRNLNGIHDINIDQYAEVDQINSEAKEYVEPYVVVNNRGKSFESSPFDNDFMD
>ID:NP_049773.1 |[Escherichia virus T4]||_Enterobacteria_phage_T4_.gbk|14|771|NC_000866(168903):94555-95325:1 ^GeneID:1258695^ Enterobacteria phage T4, complete genome.|neighbours:ID:NP_049772.1(1),ID:NP_049774.1(1)|neighbour_genes:13,15|
MATYDKNLFAKLENRTGYSQTNETEILNPYVNFNHYKNSQILADVLVAESIQMRGVECYYVPREYVSPDLIFGEDLKNKFTKAWKFAAYLNSFEGYEGAKSFFSNFGMQVQDEVTLSINPNLFKHQVNGKEPKEGDLIYFPMDNSLFEINWVEPYDPFYQLGQNAIRKITAGKFIYSGEEINPVLQKNEGINIPEFSELELNAVRNLNGIHDINIDQYAEVDQINSEAKEYVEPYVVVNNRGKSFESSPFDNDFMD
>ID:AXN58196.1 |[Enterobacteria phage T6]||_Enterobacteria_phage_T6_.gbk|neck protein|771|MH550421(168706):90393-91163:1 ^^ Enterobacteria phage T6, complete genome.|neighbours:ID:AXN58195.1(1),ID:AXN58197.1(1)|neighbour_genes:hypothetical protein,tail sheath stabiliz..|
MATYDKNLFAKLENRTGYSQTNETEILNPYVNFNHYKNSQILADVLVAESIQMRGVECYYVPREYVSPDLIFGEDLKNKFTKAWKFAAYLNSFEGYEGAKSFFSNFGMQVQDEVTLSINPNLFKHQVNGKEPKEGDLIYFPMDNSLFEINWVEPYDPFYQLGQNAIRKITAGKFIYSGEEINPVLQKNEGINIPEFSELELNPVRNLNGIHDINIDQYAEVDQINSEAKEYVEPYVVVNNRGKSFESSPFDNDFMD
>ID:YP_004063858.1 |[Escherichia phage vB_EcoM_VR7]||_Enterobacteria_phage_vB_EcoM-VR7_.gbk|14|786|NC_014792(169285):90297-91082:1 ^GeneID:10021402^ Enterobacteria phage vB_EcoM-VR7, complete genome.|neighbours:ID:YP_004063857.1(1),ID:YP_004063859.1(1)|neighbour_genes:13,15|
MATYDANLFARLEDGTGYDNTNATEILNPYVNFMHHENTQTLADAIVAESIQMRGMSLYYIPRQFVKPDLLFGEDLQSKFDKAWKFAGYLDTFDAYQGDGSIFSKFGMTVNDEITVSINPNLFKHQCNGTEPIAGDLIYFPLDNSLFEITWVQPYDPFYQVGQNAIRKITASKYIYSGEELKPELQRNEGINIPEFSELDLQPIHNIDGLTDISDIPYAESDEINAEAAEYVKPYFVQNGRGLESPPKAKQDSFDDSFFDE
>ID:YP_006986715.1 |[Escherichia phage vB_EcoM_ACG-C40]||_Enterobacteria_phage_vB_EcoM_ACG-C40_.gbk|neck protein|771|NC_019399(167396):92187-92957:1 ^^ Enterobacteria phage vB_EcoM_ACG-C40, complete genome.|neighbours:ID:YP_006986714.1(1),ID:YP_006986716.1(1)|neighbour_genes:neck protein,tail sheath stabiliz..|
MATYDKNLFAKLENHTGYSQTNETEILNPYVNFNHYKNSQILADALVAESIQMRGVECYYVPREYVSPDLVFGEDLKNKFTKAWKFAAYLNSFEGYEGAKSFFGNFGMQVQDEVTLSINPNLFKHQVNGKEPKEGDLIYFPMDNSLFEINWVEPYDPFYQLGQNAIRKITAGKFIYSGEEINPVLQKNEGINIPEFSELELNPVRNLNGIHDINIDQYAEVDQINSEAKEYVEPYVVVNNRGKSFESSPFDNDFMD
>ID:AWD91518.1 |[Enterobacteria phage vB_EcoM_IME339]||_Enterobacteria_phage_vB_EcoM_IME339_.gbk|neck protein|771|MH051915(164366):76174-76944:-1 ^^ Enterobacteria phage vB_EcoM_IME339, complete genome.|neighbours:ID:AWD91517.1(-1),ID:AWD91519.1(-1)|neighbour_genes:proximal tail sheath..,neck protein|
MATYDKNLFAKLENRTGYSQTNETEILNPYVNFNHYKNSQILADVLVAESIQMRGVECYYVPREYVSPDLIFGEDLKNKFTKAWKFAAYLNSFEGYEGAKSFFSNFGMQVQDEVTLSINPNLFKHQVNGKEPKEGDLIYFPMDNSLFEINWVEPYDPFYQLGQNAIRKITAGKFIYSGEEINPVLQKNEGINIPEFSELELNPVRNLNGIHDINIDQYAEVDQINSEAKEYVEPYVVVNNRGKSFESSPFDNDFMD
>ID:AWD91774.1 |[Enterobacteria phage vB_EcoM_IME340]||_Enterobacteria_phage_vB_EcoM_IME340_.gbk|neck protein|771|MH051916(165549):76484-77254:-1 ^^ Enterobacteria phage vB_EcoM_IME340, complete genome.|neighbours:ID:AWD91773.1(-1),ID:AWD91775.1(-1)|neighbour_genes:tail sheath stabiliz..,neck protein|
MTTYDKNLFAKLENRTGYSQTNETEILNPYVNFNHYKNSQILADVLVAESIQMRGVECYYVPREYVSPDLVFGEDLKNKFTKAWKFAAYLNSFEGYEGAKSFFGNFGMQVQDEVTLSINPNLFKHQVNGKEPKEGDLIYFPMDNSLFEINWVEPYDPFYQLGQNAIRKITAGKFIYSGEEINPVLQKNEGINIPEFSELELNPVRNLNGIHDINIDQYAEVDQINSEAKEYVEPYVVVNNRGKSFESSPFDNDFMD
>ID:YP_009207354.1 |[Escherichia phage vB_EcoM_VR20]||_Enterobacteria_phage_vB_EcoM_VR20.gbk|neck protein|786|NC_028894(170336):93309-94094:1 ^GeneID:26633853^ Enterobacteria phage vB_EcoM_VR20, complete genome.|neighbours:ID:YP_009207353.1(1),ID:YP_009207355.1(1)|neighbour_genes:neck protein,tail sheath stabiliz..|
MATYDSRLFARLEDGTGYDNTNATEILNPYVNFMHHENTQTLADAIVAESIQMRGMSLYYIPRQFVKPDLLFGEDLQSKFDKAWKFAGYLDTFDAYQGDGSIFSKFGMSVNDEITISINPNLFKHQCNGTEPIAGDLIYFPLDNSLFEITWVQPYDPFYQVGQNAIRKITASKYIYSGEELKPELQRNEGINIPEFSELDLQPIHNIDGLTDISDIPYAESDEINAEAAEYVKPYFVQNGRGLESPPKAKQDSFDDSFFDE
>ID:YP_009209920.1 |[Escherichia phage vB_EcoM_VR25]||_Enterobacteria_phage_vB_EcoM_VR25_.gbk|neck protein|786|NC_028925(170822):92498-93283:1 ^GeneID:26636340^ Enterobacteria phage vB_EcoM_VR25, complete genome.|neighbours:ID:YP_009209919.1(1),ID:YP_009209921.1(1)|neighbour_genes:neck protein,tail sheath stabiliz..|
MTTYDARLFARLEDGTGYDNTNATEILNPYVNFMHHENTQTLADAIVAESIQMRGMSLYYIPRQFVKPDLLFGEDLQSKFDKAWKFAGYLDTFDAYQGDGSIFSKFGMTVNDEITVSINPNLFKHQCNGTEPIAGDLIYFPLDNSLFEITWVQPYDPFYQVGQNAIRKITASKYIYSGEELKPELQRNEGINIPEFSELDLQPIHNIDGLTDISDIPYAESDEINAEAAEYVKPYFVQNGRGLESPPKAKQDSFDDSFFDE
>ID:YP_009214011.1 |[Escherichia phage vB_EcoM_VR26]||_Enterobacteria_phage_vB_EcoM_VR26_.gbk|neck protein|789|NC_028957(171541):91928-92716:1 ^GeneID:26640467^ Enterobacteria phage vB_EcoM_VR26, complete genome.|neighbours:ID:YP_009214010.1(1),ID:YP_009214012.1(1)|neighbour_genes:putative endonucleas..,tail sheath stabiliz..|
MRNSYDASLFARLEDGTGYDNTNSSEILNQYVNFMHHENTQTLADVIVAESIQMRGMSLYYIPRQFVKPDLLFGEDLQSKFDKAWKFAGYLDTFDAYQGDGSIFSKFGMTVNDEITVSINPNLFKHQCNGTEPIAGDLIYFPLDNSLFEITWVQPYDPFYQVGQNAIRKITASKYIYSGEELKPELQRNEGINIPEFSELDLQPIHNIDGLTDISDIPYAESDEINAEAAEYVKPYFVQNGRGIESPPKAKQDSFDDSFFDE
>ID:YP_009205856.1 |[Escherichia phage vb_EcoM-VR5]||_Enterobacteria_phage_vB_EcoM_VR5.gbk|neck protein|774|NC_028881(170473):91203-91976:1 ^GeneID:26632469^ Enterobacteria phage vB_EcoM_VR5, complete genome.|neighbours:ID:YP_009205855.1(1),ID:YP_009205857.1(1)|neighbour_genes:neck protein,tail sheath stabiliz..|
MATFDSSLFAKLENNTGYATTNETEIMNPFVNFYRHENTQTLADALVAESIQMRGIELYYIPREYVKPDQLFGEDLQNKFTKAWKFAGYLDSFEGYSGDNTYFSKFGMMVNDEVTITINPNLFKHQCNGTEPASGDLIYFPMDNSLFEINWVQPYDPFYQVGTNVQRRITATKFIYNGEELRPELQRNEGINIPEFSELDLMPVKNIDGLADISDIQYEEVNEINAEAAEFVHPYVVINGRGASSPPTAFDDAFLDD
>ID:AWD90311.1 |[Erwinia phage Cronus]||_Erwinia_phage_Cronus_.gbk|head completion, nec..|774|MH059636(175774):93251-94024:1 ^^ Erwinia phage Cronus, complete genome.|neighbours:ID:AWD90310.1(1),ID:AWD90312.1(1)|neighbour_genes:neck protein,proximal tail sheath..|
MINDTGLFAKLENNTGYDNTNEVNILNPYVNFNNYQNVQSLADVLVAESIQMRGIELYYIPREYVNPDLLFGEDLQSKFTKAWKFAGYLNSFEGYEGANSFYSKFGLQVSDEVTITVNPRLFKHQVNDKEPQSGDLIYFPMDNSLFEINWVQPYDPFYQVGQNAMRRITAGKFIYSGEQLQPELQRNEGIVIPEFSDLDLNPVRNIDGLADINDDQYSEVDQINNEAKEYVHPFVVINGRGTDTPPASTFDDDFMNQ
>ID:YP_009592794.1 |[Escherichia coli O157 typing phage 3]||_Escherichia_coli_O157_typing_phage_3_.gbk|virus neck protein|765|NC_041863(168733):53901-54665:-1 ^GeneID:40068288^ Escherichia coli O157 typing phage 3, complete genome.|neighbours:ID:YP_009592793.1(-1),ID:YP_009592795.1(-1)|neighbour_genes:hypothetical protein,hypothetical protein|
MATYDKNLFAKLENRGGYSKTNETEILNKYVNFNNYENSQTLADVLVAESIQMRGIECFYVPREYVAVDLIFGEDLKNKFTKAWKFAAYLNSFEGYEGAKSFFSNFGMQVQDEVTLSINPGLFKHQVNNQEPKEGDLIYFPMDNSLFEINWVEPYDPFYQVGKNAIRKITAGKFIYSGEEINPVLQKNEGINIPEFSDLELNPVRNLDGIHDINIDEYSEVEQINSEASEYVEPYVVVNNRGRQNSPFDDGFMN
>ID:YP_009593162.1 |[Escherichia coli O157 typing phage 6]||_Escherichia_coli_O157_typing_phage_6_.gbk|virus neck protein|765|NC_041864(160570):105896-106660:1 ^GeneID:40068659^ Escherichia coli O157 typing phage 6, complete genome.|neighbours:ID:YP_009593161.1(1),ID:YP_009593163.1(1)|neighbour_genes:hypothetical protein,hypothetical protein|
MATYDKNLFAKLENRGGYSKTNETEILNKYVNFNNYENSQTLADVLVAESIQMRGIECFYVPREYVAVDLIFGEDLKNKFTKAWKFAAYLNSFEGYEGAKSFFSNFGMQVQDEVTLSINPGLFKHQVNNQEPKEGDLIYFPMDNSLFEINWVEPYDPFYQVGKNAIRKITAGKFIYSGEEINPVLQKNEGINIPEFSDLELNPVRNLDGIHDINIDEYSEVEQINSEASEYVEPYVVVNNRGRQNSPFDDGFMN
>ID:YP_009225091.1 |[Escherichia phage APCEc01]||_Escherichia_phage_APCEc01_.gbk|neck protein|765|NC_029091(168771):87810-88574:-1 ^GeneID:26796044^ Escherichia phage APCEc01, complete genome.|neighbours:ID:YP_009225090.1(-1),ID:YP_009225092.1(-1)|neighbour_genes:tail sheath stabiliz..,neck protein|
MATYDKNLFAKLENRGGYSQTNETEILNPFVNFNNYENSQTLADVLVAESIQMRGIECFYVPREYVAVDLIFGEDLKNKFTKAWKFAAYLNSFEGYEGAKSFFSNFGMQVQDEVTLSINPGLFKHQVNNQEPKEGDLIYFPMDNSLFEINWVEPYDPFYQVGKNAIRKITAGKFIYSGEEINPVLQKNEGINIPEFSDLELNPVRNLDGIHDINIDEYSEVEQINSEASEYVEPYVVVNNRGRQNSPFDDGFMN
>ID:QAU03638.1 |[Escherichia phage AnYang]||_Escherichia_phage_AnYang_.gbk|neck protein|774|MK234886(169215):61160-61933:1 ^^ Escherichia phage AnYang, complete genome.|neighbours:ID:QAU03637.1(1),ID:QAU03639.1(1)|neighbour_genes:neck protein,tail sheath stabiliz..|
MATFDSSLFAKLEDNTGYANTNETEIMNPFVNFYKHENTQTLADALVAESIQMRGIELYYIPREYVKPDQLFGEDLQNKFTKAWKFAGYLDSFEGYSGDNTYFSKFGMMVNDEVTITINPNLFKHQCNGTEPVSGDLIYFPMDNSLFEINWVQPYDPFYQVGANVQRRITATKFIYNGEELRPELQRNEGINIPEFSELDLMPVKNIDGLADISDIQYEEVNEINAEAAEFVHPYVVINGRGEDAPPTAFDDAFLDD
> |[Tevenvirinae Escherichia_phage_CF2]||_Escherichia_phage_CF2.gb|Phage neck protein|771|NC_041919.1(168188):65528-66298:-1 ^RAST2:fig|1198136.52.peg.93^ Tevenvirinae Escherichia_phage_CF2|neighbours:(-1),(-1)|neighbour_genes:tail sheath stabiliz..,Phage neck protein|
MATYDKNLFAKLENRTGYSQTNETEILNPYVNFNHYKNSQILADVLVAESIQMRGVECYYVPREYVSPDLIFGEDLKNKFTKAWKFAAYLNSFEGYEGAKSFFSNFGMQVQDEVTLSINPNLFKHQVNGKEPKEGDLIYFPMDNSLFEINWVEPYDPFYQLGQNAIRKITAGKFIYSGEEINPVLQKNEGINIPEFSELELNPVRNLNGIHDINIDQYAEVDQINSEAKEYVEPYVVVNNRGKSFESSPFDNDFMD
>ID:QBO61171.1 |[Escherichia phage D5505]||_Escherichia_phage_D5505_.gbk|putative neck protei..|771|MK327929(168049):92510-93280:1 ^^ Escherichia phage D5505, complete genome.|neighbours:ID:QBO61170.1(1),ID:QBO61172.1(1)|neighbour_genes:putative neck protei..,putative tail sheath..|
MATYDKNLFAKLENRTGYSQTNETEILNPYVNFNHYKNSQILADVLVAESIQMRGVECYYVPREYVSPDLVFGEDLKNKFTKAWKFAAYLNSFEGYEGAKSFFGNFGMQVQDEVTLSINPNLFKHQVNGKEPKEGDLIYFPMDNSLFEINWVEPYDPFYQLGQNAIRKITAGKFIYSGEEINPVLQKNEGINIPEFSELELNPVRNLNGIHDINIDQYAEVDQINSEAKEYVEPYVVVNNRGKSFESSPFDNDFMD
>ID:YP_009602113.1 |[Escherichia phage ECD7]||_Escherichia_phage_ECD7_.gbk|neck protein|753|NC_041936(164706):85867-86619:1 ^GeneID:40077967^ Escherichia phage ECD7, complete genome.|neighbours:ID:YP_009602112.1(1),ID:YP_009602114.1(1)|neighbour_genes:segC,tail sheath stabiliz..|
MFDSTLFARLESQKDYENTRQTEILNPYVNFNSHTNTQTLADIMVAESIQMRGVEMYYIPREFVKPDMIFGEDVQSKFTKAWKFAAYINSFDGYEGAGNFFQSFGYTANDELTITINPNLFKHQVDNQEPKSGDLFYIPMSNDLFEISYVEPYQPFFQAGKNAMRKIIAEKFVYSGEELRPELQRNDGINVDEFADLDLAPITNLDGLTDINLDQYKEDKQFRSEGQDFIDPFDPINARVHLSPIFDKYS
>ID:YP_009102633.1 |[Escherichia phage ECML-134]||_Escherichia_phage_ECML-134_.gbk|neck protein|771|NC_025449(166783):91532-92302:1 ^GeneID:22111816^ Escherichia phage ECML-134, complete genome.|neighbours:ID:YP_009102632.1(1),ID:YP_009102634.1(1)|neighbour_genes:neck protein,hypothetical protein|
MATYDKNLFAKLENHTGYSQTNETEILNPYVNFNHYKNSQILADALVAESIQMRGVECYYVPREYVSPDLVFGEDLKNKFTKAWKFAAYLNSFEGYEGAKSFFGNFGMQVQDEVTLSINPNLFKHQVNGKEPKEGDLIYFPMDNSLFEINWVEPYDPFYQLGQNAIRKITAGKFIYSGEEINPVLQKNEGINIPEFSELELNPVRNLNGIHDINIDQYAEVDQINSEAKEYVEPYVVVNNRGKSFESSPFDNDFMD
>ID:QAY00198.1 |[Escherichia phage EcWhh-1]||_Escherichia_phage_EcWhh-1.gbk|neck protein|774|MH791409(170524):155475-156248:1 ^^ UNVERIFIED: Escherichia phage EcWhh-1, complete genome.|neighbours:ID:QAY00197.1(1),ID:QAY00199.1(1)|neighbour_genes:neck protein,tail sheath stabiliz..|
MATFDSSLFAKLENNTGYANTNETEIMNPFVNFYRHENTQTLADALVAESIQMRGIELYYIPREYVNPDQLFGEDLQNKFTKAWKFAGYLDSFEGYSGDNTYFSKFGMMVNDEVTITINPNLFKHQCNGTEPVSGDLIYFPMDNSLFEINWVQPYDPFYQVGTNVQRRITATKFIYNGEELRPELQRNEGINIPEFSELDLMPVKNIDGLADISDIQYEEVNEINAEAAEFVHPYVVINGRGEDAPPTAFDDAFLDD
> |[Tevenvirinae Escherichia_phage_HP3]||_Escherichia_phage_HP3.gb|Phage neck protein|765|NC_041920.1(170254):106880-107644:1 ^RAST2:fig|1198136.53.peg.199^ Tevenvirinae Escherichia_phage_HP3|neighbours:(1),(1)|neighbour_genes:homing endonuclease,Phage tail completio..|
MSTYNSNLFAKLETREGYSKTNETEILNKYVNFNKYENSQTLADVLVAESIQMRGIECFYVPREYVAVDLIFGEDLKNKFTKAWKFAAYLNSFEGYEGAKSFFSNFGMQVQDEVTLSINPGLFKHQVNNQEPKEGDLIYFPMDNSLFEINWVEPYDPFYQVGKNAIRKITAGKFIYSGEEINPVLQKNEGINIPEFSDLELNPVRNLDGIHDINIDEYSEVEQINSEASEYVEPYVVVNNRGRQNSPFDDGFMN
>ID:YP_009148604.1 |[Escherichia phage HY01]||_Escherichia_phage_HY01_.gbk|putative neck protei..|771|NC_027349(166977):91585-92355:1 ^GeneID:24722783^ Escherichia phage HY01, complete genome.|neighbours:ID:YP_009148603.1(1),ID:YP_009148605.1(1)|neighbour_genes:putative neck protei..,putative tail sheath..|
MATYDKNLFAKLENHTGYSQTNETEILNPYVNFNHYKNSQILADALVAESIQMRGVECYYVPREYVSPDLIFGEDLKNKFTKAWKFAAYLNSFEGYEGAKSFFGNFGMQVQDEVTLSINPNLFKHQVNGKEPKEGDLIYFPMDNSLFEINWVEPYDPFYQLGQNAIRKITAGKFIYSGEEINPVLQKNEGINIPEFSELELNPVRNLNGIHDINIDQYAEVDQINSEAKEYVEPYVVVNNRGKSFESSPFDNDFMD
>ID:YP_009284022.1 |[Escherichia phage HY03]||_Escherichia_phage_HY03.gbk|putative neck protei..|771|NC_031047(170770):23970-24740:1 ^GeneID:29078890^ Escherichia phage HY03, complete genome.|neighbours:ID:YP_009284021.1(1),ID:YP_009284023.1(1)|neighbour_genes:putative neck protei..,tail sheath stabiliz..|
MATYDKNLFAKLENRTGYSQTNETEILNPYVNFNHYKNSQILADVLVAESIQMRGVECYYVPREYVSPDLIFGEDLKNKFTKAWKFAAYLNSFEGYEGAKSFFSNFGMQVQDEVTLSINPNLFKHQVNGKEPKEGDLIYFPMDNSLFEINWVEPYDPFYQLGQNAIRKITAGKFIYSGEEINPVLQKNEGINIPEFSELELNPVRNLNGIHDINIDQYAEVDQINSEAKEYVEPYVVVNNRGKSFESSPFDNDFMD
>ID:BBG28679.1 |[Escherichia phage KIT03]||_Escherichia_phage_KIT03_.gbk|neck protein|771|AP018932(166848):92080-92850:1 ^^ Escherichia phage KIT03 DNA, complete sequence.|neighbours:ID:BBG28678.1(1),ID:BBG28680.1(1)|neighbour_genes:neck protein,tail sheath stabiliz..|
MATYDKNLFAKLENRTGYSQTNETEILNPYVNFNHYQNSQILADVLVAESIQMRGVECYYVPREYVSPDLVFGEDLKNKFTKAWKFAAYLNSFEGYEGAKSFFSNFGMQVQDEVTLSINPNLFKHQVNGKEPKEGDLIYFPMDNSLFEINWVEPYDPFYQLGQNAIRKITAGKFIYSGEEINPVLQKNEGINIPEFSELELNPVRNLNGIHDINIDQYSEVDQINSEAKEYVEPYVVVNNRGKSFESSPFDNDFMD
>ID:YP_008060726.1 |[Escherichia phage Lw1]||_Escherichia_phage_Lw1_.gbk|head completion prot..|747|NC_021344(176227):121643-122389:1 ^GeneID:16205042^ Escherichia phage Lw1, complete genome.|neighbours:ID:YP_008060725.1(1),ID:YP_008060727.1(1)|neighbour_genes:head completion prot..,hypothetical protein|
MQNWDESLFAQLSTGEGVDRNLKDQVTNPYVNWYKYNPTQQLHDSLTAESIQMKSPDMYYVRREFVNIDKILGEDRESKFTKSWKIAAYIESYANYEGQRDFFSKFGLSSNDEMTLVLNPRLFAHQTDGGIPVLGDLIYFPMDNSLFEITWVEADPFYQFGDRPQRKINLAKFIYTGEELAPELQRNEGIHIEPDAELDLEPIRNLDGLADINIEQYEEDKEFEKESDEFIDSFDVVNGRGSPFATLP
>ID:YP_009324059.1 |[Escherichia phage MX01]||_Escherichia_phage_MX01_.gbk|neck protein|774|NC_031934(168929):93501-94274:1 ^GeneID:30308968^ Escherichia phage MX01, complete genome.|neighbours:ID:YP_009324058.1(1),ID:YP_009324060.1(1)|neighbour_genes:putative endonucleas..,hypothetical protein|
MSTFDSSLFAKLENNTGYANTNEAEILNPFVNFYKHENTQTLADALVAESIQMRGIELYYIPREYVNPDQLFGEDLQNKFTKAWKFAGYLDSFEGYSGDNTYFSKFGMMVNDEVTITINPNLFKHQCNGTEPVSGDLIYFPMDNSLFEINWVQPYDPFYQVGANVQRRITATKFIYNGEELRPELQRNEGINIPEFSELDLMPVKNIDGLADISDIQYEEVNEINAEAAEFVHPYVVINGRGEDAPPTAFDDAFLDD
>ID:AYR04081.1 |[Escherichia phage OLB35]||_Escherichia_phage_OLB35_.gbk|neck protein|765|MH992122(169140):96763-97527:1 ^^ UNVERIFIED: Escherichia phage OLB35, complete genome.|neighbours:ID:AYR04080.1(1),ID:AYR04082.1(1)|neighbour_genes:neck protein,tail sheath stabiliz..|
MATYDKNLFAKLENRGGYSKTNETEILNKYVNFNKYENSQTLADVLVAESIQMRGIECFYVPREYVAVDLIFGEDLKNKFTKAWKFAAYLNSFEGYEGAKSFFSNFGMQVQDEVTLSINPGLFKHQVNNQEPKEGDLIYFPMDNSLFEINWVEPYDPFYQVGKNAIRKITAGKFIYSGEEINPVLQKNEGINIPEFSDLELNPVRNLDGIHDINIDEYSEVEQINSEASEYVEPYVVVNNRGRQNSPFDDGFMN
>ID:ANH49704.1 |[Escherichia phage PE37]||_Escherichia_phage_PE37_.gbk|head completion, nec..|771|KU925172(166423):71557-72327:-1 ^^ Escherichia phage PE37, complete genome.|neighbours:ID:ANH49703.1(-1),ID:ANH49705.1(-1)|neighbour_genes:tail sheath stabiliz..,head completion, nec..|
MATYDKNLFAKLENRTGYSQTNETEILNPYVNFNHYQNSQILADVLVAESIQMRGVECYYVPREYVSPDLVFGEDLKNKFTKAWKFAAYLNSFEGYEGAKSFFGNFGMQVQDEVTLSINPNLFKHQVNGKEPKEGDLIYFPMDNSLFEINWVEPYDPFYQLGQNAIRKITAGKFIYSGEEINPVLQKNEGINIPEFSELELNPVRNLNGIHDINIDQYAEVDQINSEAKEYVEPYVVVNNRGKSFESSPFDNDFMD
>ID:BBC14498.1 |[Escherichia phage PP01]||_Escherichia_phage_PP01.gbk|14|771|LC348379(167812):92164-92934:1 ^^ Escherichia phage PP01 DNA, complete sequence.|neighbours:ID:BBC14497.1(1),ID:BBC14499.1(1)|neighbour_genes:13,15|
MATYDKNLFAKLENRTGYSQTNETEILNPYVNFNHYKNSQILADVLVAESIQMRGVECYYVPREYVSPDLVFGEDLKNKFTKAWKFAAYLNSFEGYEGAKSFFGNFGMQVQDEVTLSINPNLFKHQVNGKEPKEGDLIYFPMDNSLFEINWVEPYDPFYQLGQNAIRKITAGKFIYSGEEINPVLQKNEGINIPEFSELELNPVRNLNGIHDINIDQYAEVDQINSEAKEYVEPYVVVNNRGKSFESSPFDNDFMD
>ID:AWY07832.1 |[Escherichia phage SF]||_Escherichia_phage_SF_.gbk|neck protein|765|MH359124(168695):24252-25016:-1 ^^ Escherichia phage SF, complete genome.|neighbours:ID:AWY07830.1(-1),ID:AWY07833.1(-1)|neighbour_genes:tail sheath stabiliz..,neck protein|
MATYDKNLFAKLENRGGYSQTNETEILNPFVNFNNYENSQTLADVLVAESIQMRGIECFYVPREYVAVDLIFGEDLKNKFTKAWKFAAYLNSFEGYEGAKSFFSNFGMQVQDEVTLSINPGLFKHQVNNQEPKEGDLIYFPMDNSLFEINWVEPYDPFYQVGKNAIRKITAGKFIYSGEEINPVLQKNEGINIPEFSDLELNPVRNLDGIHDINIDEYSEVEQINSEASEYVEPYVVVNNRGRQNSPFDDGFMN
>ID:YP_009608501.1 |[Escherichia phage ST0]||_Escherichia_phage_ST0.gbk|head completion, nec..|609|NC_041990(170496):133456-134064:-1 ^GeneID:40084523^ Escherichia phage ST0, complete genome.|neighbours:ID:YP_009608500.1(-1),ID:YP_009608502.1(-1)|neighbour_genes:tail sheath stabiliz..,head completion, nec..|
MRGIECFYVPREYVAVDLIFGEDLKNKFTKAWKFAAYLNSFEGYEGAKSFFSNFGMQVQDEVTLSINPGLFKHQVNNQEPKEGDLIYFPMDNSLFEINWVEPYDPFYQVGKNAIRKITAGKFIYSGEEINPVLQKNEGINIPEFSDLELNPVRNLDGIHDINIDEYSEVEQINSEASEYVEPYVVVNNRGRQNSPFDDGFMN
>ID:BBC14779.1 |[Escherichia phage T2]||_Escherichia_phage_T2.gbk|14|771|LC348380(163825):90554-91324:1 ^^ Escherichia phage T2 DNA, complete sequence.|neighbours:ID:BBC14778.1(1),ID:BBC14780.1(1)|neighbour_genes:13,15|
MATYDKNLFAKLENRTGYSQTNETEILNPYVNFNHYKNSQILADVLVAESIQMRGVECYYVPREYVSPDLIFGEDLKNKFTKAWKFAAYLNSFEGYEGAKSFFSNFGMQVQDEVTLSINPNLFKHQVNGKEPKEGDLIYFPMDNSLFEINWVEPYDPFYQLGQNAIRKITAGKFIYSGEEINPVLQKNEGINIPEFSELELNPVRNLNGIHDINIDQYAEVDQINSEAKEYVEPYVVVNNRGKSFESSPFDNDFMD
>ID:YP_009281497.1 |[Escherichia phage UFV-AREG1]||_Escherichia_phage_UFV-AREG1_.gbk|neck protein|771|NC_031030(170788):91537-92307:1 ^GeneID:29063690^ Escherichia phage UFV-AREG1, complete genome.|neighbours:ID:YP_009281496.1(1),ID:YP_009281498.1(1)|neighbour_genes:putative neck protei..,tail completion prot..|
MATYDKNLFAKLENRTGYSQTNETEILNPYVNFNHYKNSQILADVLVAESIQMRGVECYYVPREYVSPDLIFGEDLKNKFTKAWKFAAYLNSFEGYEGAKSFFSNFGMQVQDEVTLSINPNLFKHQVNGKEPKEGDLIYFPMDNSLFEINWVEPYDPFYQLGQNAIRKITAGKFIYSGEEINPVLQKNEGINIPEFSELELNPVRNLNGIHDINIDQYAEVDQINSEAKEYVEPYVVVNNRGKSFESSPFDNDFMD
>ID:YP_009323365.1 |[Escherichia phage WG01]||_Escherichia_phage_WG01_.gbk|neck protein|774|NC_031928(169936):93099-93872:1 ^GeneID:30308491^ Escherichia phage WG01, complete genome.|neighbours:ID:YP_009323364.1(1),ID:YP_009323366.1(1)|neighbour_genes:neck protein,tail sheath stabiliz..|
MATFDSSLFAKLENNTGYANTNETEIMNPFVNFYKHENTQTLADALVAESIQMRGIELYYIPREYVNPDQLFGEDLQNKFTKAWKFAGYLDSFEGYSGDNTYFSKFGMMVNDEVTITINPNLFKHQCNGTEPVSGDLIYFPMDNSLFEINWVQPYDPFYQVGANVQRRITATKFIYNGEELRPELQRNEGINIPEFSELDLMPVKNIDGLADISDIQYEEVNEINAEAAEFVHPYVVINGRGEDAPPTAFDDAFLDD
>ID:YP_009030770.1 |[Escherichia phage vB_EcoM_112]||_Escherichia_phage_e112_.gbk|neck protein|771|NC_024125(168470):93764-94534:1 ^GeneID:19485313^ Escherichia phage e11/2, complete genome.|neighbours:ID:YP_009030769.1(1),ID:YP_009030771.1(1)|neighbour_genes:neck protein,tail sheath stabiliz..|
MATYDKNLFAKLENRTGYSQTNETEILNPYVNFNHYKNSQILADVLVAESIQMRGVECYYVPREYVSPDLVFGEDLKNKFTKAWKFAAYLNSFEGYEGAKSFFSNFGMQVQDEVTLSINPNLFKHQVNGKEPKEGDLIYFPMDNSLFEINWVEPYDPFYQLGQNAIRKITAGKFIYSGEEINPVLQKNEGINIPEFSELELNPVRNLNGIHDINIDQYAEVDQINSEAKEYVEPYVVVNNRGKSFESSPFDNDFMD
>ID:AYN56251.1 |[Escherichia phage p000v]||_Escherichia_phage_p000v_.gbk|neck protein|765|MK047717(167803):52787-53551:-1 ^^ Escherichia phage p000v, complete genome.|neighbours:ID:AYN56250.1(-1),ID:AYN56252.1(-1)|neighbour_genes:tail completion prot..,neck protein|
MATYDKNLFAKLENRGGYSQTNETEILNPFVNFNNYENGQTLADVLVAESIQMRGIECFYVPREYVAVDLIFGEDLKNKFTKAWKFAAYLNSFEGYEGAKSFFSNFGMQVQDEVTLSINPGLFKHQVNNQEPKEGDLIYFPMDNSLFEINWVEPYDPFYQVGKNAIRKITAGKFIYSGEEINPVLQKNEGINIPEFSDLELNPVRNLDGIHDINIDEYSEVEQINSEASEYIEPYVVVNNRGRQNSPFDDGFMN
>ID:AYN56702.1 |[Escherichia phage p000y]||_Escherichia_phage_p000y_.gbk|neck protein|765|MK047718(169872):164974-165738:-1 ^^ Escherichia phage p000y, complete genome.|neighbours:ID:AYN56701.1(-1),ID:AYN56703.1(-1)|neighbour_genes:tail completion prot..,neck protein|
MATYDKNLFAKLENRGGYSQTNETEILNPFVNFNNYENSQTLADVLVAESIQMRGIECFYVPREYVAVDLIFGEDLKNKFTKAWKFAAYLNSFEGYEGAKSFFSNFGMQVQDEVTLSINPGLFKHQVNNQEPKEGDLIYFPMDNSLFEINWVEPYDPFYQVGKNAIRKITAGKFIYSGEEINPVLQKNEGINIPEFSDLELNPVRNLDGIHDINIDEYSEVEQINSEASEYVEPYVVVNNRGRQNSPFDDGFMN
>ID:YP_009210348.1 |[Escherichia phage slur02]||_Escherichia_phage_slur02_.gbk|hypothetical protein|771|NC_028927(167298):162059-162829:1 ^GeneID:26636881,InterPro:IPR021674,UniProtKB/TrEMBL:A0A0M7Q8B2^ Escherichia phage slur02, complete genome.|neighbours:ID:YP_009210347.1(1),ID:YP_009210349.1(1)|neighbour_genes:hypothetical protein,hypothetical protein|
MATYDKNLFAKLENRTGYSQTNETEILNPYVNFNHYKNSQILADVLVAESIQMRGVECYYVPREYVSPDLVFGEDLKNKFTKAWKFAAYLNSFEGYEGAKSFFSNFGMQVQDEVTLSINPNLFKHQVNGKEPKEGDLIYFPMDNSLFEINWVEPYDPFYQLGQNAIRKITAGKFIYSGEEINPVLQKNEGINIPEFSELELNPVRNLNGIHDINIDQYAEVDQINSEAKEYVEPYVVVNNRGKSFESSPFDNDFMD
>ID:YP_009625087.1 |[Escherichia phage slur03]||_Escherichia_phage_slur03_.gbk|phage neck protein [..|771|NC_042129(167467):76532-77302:-1 ^GeneID:40101969,InterPro:IPR021674,UniProtKB/TrEMBL:A0A0M7QAD4^ Escherichia phage slur03, complete genome.|neighbours:ID:YP_009625086.1(-1),ID:YP_009625088.1(-1)|neighbour_genes:tail sheath stabiliz..,putative neck protei..|
MATYDKNLFAKLENRTGYSQTNETEILNPYVNFNHYKNSQILADVLVAESIQMRGVECYYVPREYVSPDLIFGEDLKNKFTKAWKFAAYLNSFEGYEGAKSFFSNFGMQVQDEVTLSINPNLFKHQVNGKEPKEGDLIYFPMDNSLFEINWVEPYDPFYQLGQNAIRKITAGKFIYSGEEINPVLQKNEGINIPEFSELELNPVRNLNGIHDINIDQYAEVDQINSEAKEYVEPYVVVNNRGKSFESSPFDNDFMD
>ID:YP_009625379.1 |[Escherichia phage slur04]||_Escherichia_phage_slur04_.gbk|Virus neck protein|771|NC_042130(167298):76572-77342:1 ^GeneID:40102280,InterPro:IPR021674,UniProtKB/TrEMBL:A0A0M9JDS0^ Escherichia phage slur04, complete genome.|neighbours:ID:YP_009625378.1(1),ID:YP_009625380.1(1)|neighbour_genes:hypothetical protein,hypothetical protein|
MATYDKNLFAKLENRTGYSQTNETEILNPYVNFNHYKNSQILADVLVAESIQMRGVECYYVPREYVSPDLVFGEDLKNKFTKAWKFAAYLNSFEGYEGAKSFFSNFGMQVQDEVTLSINPNLFKHQVNGKEPKEGDLIYFPMDNSLFEINWVEPYDPFYQLGQNAIRKITAGKFIYSGEEINPVLQKNEGINIPEFSELELNPVRNLNGIHDINIDQYAEVDQINSEAKEYVEPYVVVNNRGKSFESSPFDNDFMD
>ID:YP_009197293.1 |[Escherichia phage slur07]||_Escherichia_phage_slur07_.gbk|Virus neck protein|771|NC_028780(167124):70197-70967:-1 ^GeneID:26624482,InterPro:IPR021674,UniProtKB/TrEMBL:A0A0M7QAN0^ Escherichia phage slur07, complete genome.|neighbours:ID:YP_009197292.1(-1),ID:YP_009197294.1(-1)|neighbour_genes:hypothetical protein,hypothetical protein|
MATYDKNLFAKLENRTGYSQTNETEILNPYVNFNHYKNSQILADVLVAESIQMRGVECYYVPREYVSPDLVFGEDLKNKFTKAWKFAAYLNSFEGYEGAKSFFSNFGMQVQDEVTLSINPNLFKHQVNGKEPKEGDLIYFPMDNSLFEINWVEPYDPFYQLGQNAIRKITAGKFIYSGEEINPVLQKNEGINIPEFSELELNPVHNLNGIHDINIDQYAEVDQINSEAKEYVEPYVVVNNRGKSFESSPFDNDFMD
>ID:CUL02631.1 |[Escherichia phage slur08]||_Escherichia_phage_slur08_.gbk|Virus neck protein|771|LN881733(167467):73779-74549:-1 ^InterPro:IPR021674,UniProtKB/TrEMBL:A0A0M7QBF1^ Escherichia phage slur08, complete genome.|neighbours:ID:CUL02630.1(-1),ID:CUL02632.1(-1)|neighbour_genes:hypothetical protein,hypothetical protein|
MATYDKNLFAKLENRTGYSQTNETEILNPYVNFNHYKNSQILADVLVAESIQMRGVECYYVPREYVSPDLIFGEDLKNKFTKAWKFAAYLNSFEGYEGAKSFFSNFGMQVQDEVTLSINPNLFKHQVNGKEPKEGDLIYFPMDNSLFEINWVEPYDPFYQLGQNAIRKITAGKFIYSGEEINPVLQKNEGINIPEFSELELNPVRNLNGIHDINIDQYAEVDQINSEAKEYVEPYVVVNNRGKSFESSPFDNDFMD
>ID:CUL02933.1 |[Escherichia phage slur11]||_Escherichia_phage_slur11_.gbk|Virus neck protein|771|LN881734(167298):80118-80888:1 ^InterPro:IPR021674,UniProtKB/TrEMBL:A0A0M7QDN0^ Escherichia phage slur11, complete genome.|neighbours:ID:CUL02932.1(1),ID:CUL02934.1(1)|neighbour_genes:hypothetical protein,hypothetical protein|
MATYDKNLFAKLENRTGYSQTNETEILNPYVNFNHYKNSQILADVLVAESIQMRGVECYYVPREYVSPDLVFGEDLKNKFTKAWKFAAYLNSFEGYEGAKSFFSNFGMQVQDEVTLSINPNLFKHQVNGKEPKEGDLIYFPMDNSLFEINWVEPYDPFYQLGQNAIRKITAGKFIYSGEEINPVLQKNEGINIPEFSELELNPVRNLNGIHDINIDQYAEVDQINSEAKEYVEPYVVVNNRGKSFESSPFDNDFMD
>ID:CUL03719.1 |[Escherichia phage slur13]||_Escherichia_phage_slur13_.gbk|Virus neck protein|771|LN881737(167299):101940-102710:1 ^InterPro:IPR021674,UniProtKB/TrEMBL:A0A0M7QIF7^ Escherichia phage slur13, complete genome.|neighbours:ID:CUL03718.1(1),ID:CUL03720.1(1)|neighbour_genes:hypothetical protein,hypothetical protein|
MATYDKNLFAKLENRTGYSQTNETEILNPYVNFNHYKNSQILADVLVAESIQMRGVECYYVPREYVSPDLVFGEDLKNKFTKAWKFAAYLNSFEGYEGAKSFFSNFGMQVQDEVTLSINPNLFKHQVNGKEPKEGDLIYFPMDNSLFEINWVEPYDPFYQLGQNAIRKITAGKFIYSGEEINPVLQKNEGINIPEFSELELNPVRNLNGIHDINIDQYAEVDQINSEAKEYVEPYVVVNNRGKSFESSPFDNDFMD
>ID:YP_009180663.1 |[Escherichia phage slur14]||_Escherichia_phage_slur14_.gbk|Virus neck protein|771|NC_028448(167467):35038-35808:1 ^GeneID:26227838,InterPro:IPR021674,UniProtKB/TrEMBL:A0A0M7QHL9^ Escherichia phage slur14, complete genome.|neighbours:ID:YP_009180662.1(1),ID:YP_009180664.1(1)|neighbour_genes:hypothetical protein,hypothetical protein|
MATYDKNLFAKLENRTGYSQTNETEILNPYVNFNHYKNSQILADVLVAESIQMRGVECYYVPREYVSPDLIFGEDLKNKFTKAWKFAAYLNSFEGYEGAKSFFSNFGMQVQDEVTLSINPNLFKHQVNGKEPKEGDLIYFPMDNSLFEINWVEPYDPFYQLGQNAIRKITAGKFIYSGEEINPVLQKNEGINIPEFSELELNPVRNLNGIHDINIDQYAEVDQINSEAKEYVEPYVVVNNRGKSFESSPFDNDFMD
>ID:AVH85991.1 |[Escherichia phage vB_EcoM-G28]||_Escherichia_phage_vB_EcoM-G28.gbk|putative neck protei..|771|MG867727(170121):93225-93995:1 ^^ Escherichia phage vB_EcoM-G28, complete genome.|neighbours:ID:AVH85990.1(1),ID:AVH85992.1(1)|neighbour_genes:putative neck protei..,putative tail sheath..|
MATYDKNLFAKLENHTGYSQTNETEILNPYVNFNHYKNSQILADVLVAESIQMRGVECYYVPREYVSPDLVFGEDLKNKFTKAWKFAAYLNSFEGYEGAKSFFSNFGMQVQDEVTLSINPNLFKHQVNGKEPKEGDLIYFPMDNSLFEINWVEPYDPFYQLGQNAIRKITAGKFIYSGEEINPVLQKNEGINIPEFSELELNPVRNLNGIHDINIDQYAEVDQINSEAKEYVEPYVVVNNRGKSFESSPFDNDFMD
>ID:QDF15187.1 |[Escherichia phage vB_EcoM-Sa45lw]||_Escherichia_phage_vB_EcoM-Sa45lw_.gbk|neck protein|771|MK977694(167353):92171-92941:1 ^^ Escherichia phage vB_EcoM-Sa45lw, complete genome.|neighbours:ID:QDF15186.1(1),ID:QDF15188.1(1)|neighbour_genes:neck protein,tail sheath stabiliz..|
MATYDKNLFAKLENRTGYSQTNETEILNPYVNFNHYQNSQILADVLVAESIQMRGVECYYVPREYVSPDLVFGEDLKNKFTKAWKFAAYLNSFEGYEGAKSFFGNFGMQVQDEVTLSINPNLFKHQVNGKEPKEGDLIYFPMDNSLFEINWVEPYDPFYQLGQNAIRKITAGKFIYSGEEINPVLQKNEGINIPEFSELELNPVRNLNGIHDINIDQYAEVDQINSEAKEYVEPYVVVNNRGKSFESSPFDNDFMD
>ID:YP_009290430.1 |[Escherichia phage vB_EcoM-UFV13]||_Escherichia_phage_vB_EcoM-UFV13_.gbk|head completion, nec..|771|NC_031103(165772):92096-92866:1 ^^ Escherichia phage vB_EcoM-UFV13, complete genome.|neighbours:ID:YP_009290429.1(1),ID:YP_009290431.1(1)|neighbour_genes:head completion, nec..,tail sheath stabiliz..|
MATYDKNLFAKLENRTGYSQTNETEILNPYVNFNHYKNSQILADVLVAESIQMRGVECYYVPREYVSPDLVFGEDLKNKFTKAWKFAAYLNSFEGYEGAKSFFSNFGMQVQDEVTLSINPNLFKHQVNGKEPKEGDLIYFPMDNSLFEINWVEPYDPFYQLGQNAIRKITAGKFIYSGEEINPVLQKNEGINIPEFSELELNPVRNLNGIHDINIDQYAEVDQINSEAKEYVEPYVVVNNRGKSFESSPFDNDFMD
>ID:AUV61024.1 |[Escherichia phage vB_EcoM-fFiEco06]||_Escherichia_phage_vB_EcoM-fFiEco06_.gbk|neck protein|771|MG781190(167076):91275-92045:1 ^^ Escherichia phage vB_EcoM-fFiEco06, complete genome.|neighbours:ID:AUV61023.1(1),ID:AUV61025.1(1)|neighbour_genes:neck protein,proximal tail sheath..|
MATYDKNLFAKLENHTGYSQTNETEILNPYVNFNHYKNSQILADVLVAESIQMRGVECYYVPREYVSPDLVFGEDLKNKFTKAWKFAAYLNSFEGYEGAKSFFGNFGMQVQDEVTLSINPNLFKHQVNGKEPKEGDLIYFPMDNSLFEINWVEPYDPFYQLGQNAIRKITAGKFIYSGEEINPVLQKNEGINIPEFSELELNPVRNLNGIHDINIDQYAEVDQINSEAKEYVEPYVVVNNRGKSFESSPFDNDFMD
>ID:AUV61297.1 |[Escherichia phage vB_EcoM-fHoEco02]||_Escherichia_phage_vB_EcoM-fHoEco02_.gbk|neck protein|771|MG781191(167064):91265-92035:1 ^^ Escherichia phage vB_EcoM-fHoEco02, complete genome.|neighbours:ID:AUV61296.1(1),ID:AUV61298.1(1)|neighbour_genes:neck protein,proximal tail sheath..|
MATYDKNLFAKLENHTGYSQTNETEILNPYVNFNHYKNSQILADVLVAESIQMRGVECYYVPREYVSPDLVFGEDLKNKFTKAWKFAAYLNSFEGYEGAKSFFGNFGMQVQDEVTLSINPNLFKHQVNGKEPKEGDLIYFPMDNSLFEINWVEPYDPFYQLGQNAIRKITAGKFIYSGEEINPVLQKNEGINIPEFSELELNPVRNLNGIHDINIDQYAEVDQINSEAKEYVEPYVVVNNRGKSFESSPFDNDFMD
>ID:AYP69778.1 |[Escherichia phage vB_EcoM_DalCa]||_Escherichia_phage_vB_EcoM_DalCa_.gbk|hypothetical protein|771|MH992510(166040):91382-92152:1 ^^ Escherichia phage vB_EcoM_DalCa, complete genome.|neighbours:ID:AYP69763.1(1),ID:AYP69775.1(1)|neighbour_genes:neck protein,tail sheath stabiliz..|
MATYDKNLFAKLENRTGYSQTNETEILNPYVNFNHYKNSQILADVLVAESIQMRGVECYYVPREYVSPDLVFGEDLKNKFTKAWKFAAYLNSFEGYEGAKSFFGNFGMQVQDEVTLSINPNLFKHQVNGKEPKEGDLIYFPMDNSLFEINWVEPYDPFYQLGQNAIRKITAGKFIYSGEEINPVLQKNEGINIPEFSELELNPVRNLNGIHDINIDQYAEVDQINSEAKEYVEPYVVVNNRGKSFESSPFDNDFMD
>ID:QBO63678.1 |[Escherichia phage vB_EcoM_G10400]||_Escherichia_phage_vB_EcoM_G10400.gbk|putative neck protei..|771|MK327937(170182):92307-93077:1 ^^ Escherichia phage vB_EcoM_G10400, complete genome.|neighbours:ID:QBO63677.1(1),ID:QBO63679.1(1)|neighbour_genes:putative neck protei..,putative tail sheath..|
MATYDKNLFAKLENRTGYSQTNETEILNPYVNFNHYKNSQILADVLVAESIQMRGVECYYVPREYVSPDLIFGEDLKNKFTKAWKFAAYLNSFEGYEGAKSFFSNFGMQVQDEVTLSINPNLFKHQVNGKEPKEGDLIYFPMDNSLFEINWVEPYDPFYQLGQNAIRKITAGKFIYSGEEINPVLQKNEGINIPEFSELELNPVRNLNGIHDINIDQYAEVDQINSEAKEYVEPYVVVNNRGKSFESSPFDNDFMD
>ID:QBO62304.1 |[Escherichia phage vB_EcoM_G2248]||_Escherichia_phage_vB_EcoM_G2248.gbk|putative neck protei..|741|MK327932(170678):85605-86345:1 ^^ Escherichia phage vB_EcoM_G2248, complete genome.|neighbours:ID:QBO62303.1(1),ID:QBO62305.1(1)|neighbour_genes:putative neck protei..,putative tail sheath..|
MFNNTLFARLESQKDYENTRQTEILNPYVNFHKYTNTQTLADVMVAEAIQMRGVELYYIPREFVKPDMIFGEDVQSKFTKAWKFAAYINSFDGYEGAGNFFSSFGYQANDELTFTVNPNLFKHQVDDQEPKSGDLIYIPMSNDLFEISYVEPYQPFFQAGKNAMRKIIAEKFVYSGEELRPELQRNEGINVDEFADLDLAPITNLDGLTDINLEQYKEDKQFRSEGQDFIDPFDPINGKGSPFANF
>ID:QBO62593.1 |[Escherichia phage vB_EcoM_G2285]||_Escherichia_phage_vB_EcoM_G2285_.gbk|putative neck protei..|765|MK327933(166675):95033-95797:1 ^^ Escherichia phage vB_EcoM_G2285, complete genome.|neighbours:ID:QBO62592.1(1),ID:QBO62594.1(1)|neighbour_genes:putative neck protei..,putative tail sheath..|
MATYDKNLFAKLENRGGYSQTNETEILNKYVNFNKYENSQTLADVLVAESIQMRGIECFYVPREYVAVDLIFGEDLKNKFTKAWKFAAYLNSFEGYEGAKSFFSNFGMQVQDEVTLSINPGLFKHQVNNQEPKEGDLIYFPMDNSLFEINWVEPYDPFYQVGKNAIRKITAGKFIYSGEEINPVLQKNEGINIPEFSDLELNPVRNLDGIHDINIDEYSEVEQINSEASEYVEPYVVVNNRGRQNSPFDDGFMN
>ID:QBO62864.1 |[Escherichia phage vB_EcoM_G2469]||_Escherichia_phage_vB_EcoM_G2469.gbk|putative neck protei..|765|MK327934(170452):97221-97985:1 ^^ Escherichia phage vB_EcoM_G2469, complete genome.|neighbours:ID:QBO62863.1(1),ID:QBO62865.1(1)|neighbour_genes:putative neck protei..,putative tail sheath..|
MATYDKNLFAKLENRGGYSQTNETEILNPFVNFNNYENSQTLADVLVAESIQMRGIECFYVPREYVAVDLIFGEDLKNKFTKAWKFAAYLNSFEGYEGAKSFFSNFGMQVQDEVTLSINPGLFKHQVNNQEPKEGDLIYFPMDNSLFEINWVEPYDPFYQVGKNAIRKITAGKFIYSGEEINPVLQKNEGINIPEFSDLELNPVRNLDGIHDINIDEYSEVEQINSEASEYVEPYVVVNNHGRQNSPFDDVFMN
>ID:QBO63113.1 |[Escherichia phage vB_EcoM_G2494]||_Escherichia_phage_vB_EcoM_G2494_.gbk|putative neck protei..|741|MK327935(168327):83971-84711:1 ^^ Escherichia phage vB_EcoM_G2494, complete genome.|neighbours:ID:QBO63112.1(1),ID:QBO63114.1(1)|neighbour_genes:putative neck protei..,group I intron endon..|
MFNNTLFARLESQKDYENTRQTEILNPYVNFHKYTNTQTLADVMVAEAIQMRGVELYYIPREFVKPDMIFGEDVQSKFTKAWKFAAYINSFDGYEGAGNFFSSFGYQANDELTFTVNPNLFKHQVDDQEPKSGDLIYIPMSNDLFEINYVEPYQPFFQAGKNAMRKIIAEKFVYSGEELRPELQRNEGINVDEFADLDLAPITNLDGLTDINLDQYKEDKQFRSEGQDFIDPFDPINGKGSPFADF
>ID:QBO65569.1 |[Escherichia phage vB_EcoM_G2540-3]||_Escherichia_phage_vB_EcoM_G2540-3_.gbk|putative neck protei..|771|MK327944(168654):91360-92130:1 ^^ Escherichia phage vB_EcoM_G2540-3, complete genome.|neighbours:ID:QBO65568.1(1),ID:QBO65570.1(1)|neighbour_genes:hypothetical protein,putative tail sheath..|
MATYDKNLFAKLENRTGYSQTNETEILNPYVNFNHYKNSQILADVLVAESIQMRGVECYYVPREYVSPDLIFGEDLKNKFTKAWKFAAYLNSFEGYEGAKSFFSNFGMQVQDEVTLSINPNLFKHQVNGKEPKEGDLIYFPMDNSLFEINWVEPYDPFYQLGQNAIRKITAGKFIYSGEEINPVLQKNEGINIPEFSELELNPVRNLNGIHDINIDQYAEVDQINSEAKEYVEPYVVVNNRGKSFESSPFDNDFMD
>ID:QBO63401.1 |[Escherichia phage vB_EcoM_G2540]||_Escherichia_phage_vB_EcoM_G2540_.gbk|putative neck protei..|771|MK327936(168886):92370-93140:1 ^^ Escherichia phage vB_EcoM_G2540, complete genome.|neighbours:ID:QBO63400.1(1),ID:QBO63402.1(1)|neighbour_genes:putative neck protei..,putative tail sheath..|
MATYDKNLFAKLENHTGYSQTNETEILNPYVNFNHYKNSQILADVLVAESIQMRGVECYYVPREYVSPDLVFGEDLKNKFTKAWKFAAYLNSFEGYEGAKSFFSNFGMQVQDEVTLSINPNLFKHQVNGKEPKEGDLIYFPMDNSLFEINWVEPYDPFYQLGQNAIRKITAGKFIYSGEEINPVLQKNEGINIPEFSELELNPVRNLNGIHDINIDQYAEVDQINSEAKEYVEPYVVVNNRGKSFESSPFDNDFMD
>ID:QBO64485.1 |[Escherichia phage vB_EcoM_G29]||_Escherichia_phage_vB_EcoM_G29_.gbk|putative neck protei..|771|MK327940(168241):93386-94156:1 ^^ Escherichia phage vB_EcoM_G29, complete genome.|neighbours:ID:QBO64484.1(1),ID:QBO64486.1(1)|neighbour_genes:putative neck protei..,putative tail sheath..|
MATYDKNLFAKLENRTGYSQTNETEILNPYVNFNHYKNSQILADVLVAESIQMRGVECYYVPREYVSPDLIFGEDLKNKFTKAWKFAAYLNSFEGYEGAKSFFSNFGMQVQDEVTLSINPNLFKHQVNGKEPKEGDLIYFPMDNSLFEINWVEPYDPFYQLGQNAIRKITAGKFIYSGEEINPVLQKNEGINIPEFSELELNPVRNLNGIHDINIDQYAEVDQINSEAKEYVEPYVVVNNRGKSFESSPFDNDFMD
>ID:QBO64749.1 |[Escherichia phage vB_EcoM_G37-3]||_Escherichia_phage_vB_EcoM_G37-3_.gbk|putative neck protei..|747|MK327941(167832):85639-86385:1 ^^ Escherichia phage vB_EcoM_G37-3, complete genome.|neighbours:ID:QBO64748.1(1),ID:QBO64750.1(1)|neighbour_genes:putative group I int..,putative tail sheath..|
MIQYNSNLFARLENGSGYDKTYATEILNPWVNFNSHTNTQTLADVMVAEAIQMRGVELYYIPREFVKPDMIFGEDVQSKFTKAWKFAAYINSFDGYEGAGNFFSSFGYQANDELTFTVNPNLFKHQVDDQEPKSGDLIYIPMSNDLFEISYVEPYQPFFQAGKNAMRKIIAEKFVYSGEELRPELQRNEGINVDEFADLDLAPITNLDGLTDINLEQYKEDKQFRSEGQDFIDPFDPINGKGSPFANF
>ID:QBO64206.1 |[Escherichia phage vB_EcoM_G4498]||_Escherichia_phage_vB_EcoM_G4498_.gbk|putative neck protei..|771|MK327939(167826):92899-93669:1 ^^ Escherichia phage vB_EcoM_G4498, complete genome.|neighbours:ID:QBO64205.1(1),ID:QBO64207.1(1)|neighbour_genes:putative neck protei..,putative tail sheath..|
MATYDKNLFAKLENRTGYSQTNETEILNPYVNFNHYKNSQILADVLVAESIQMRGVECYYVPREYVSPDLIFGEDLKNKFTKAWKFAAYLNSFEGYEGAKSFFSNFGMQVQDEVTLSINPNLFKHQVNGKEPKEGDLIYFPMDNSLFEINWVEPYDPFYQLGQNAIRKITAGKFIYSGEEINPVLQKNEGINIPEFSELELNPVRNLNGIHDINIDQYAEVDQINSEAKEYVEPYVVVNNRGKSFESSPFDNDFMD
>ID:QBO65857.1 |[Escherichia phage vB_EcoM_G4500]||_Escherichia_phage_vB_EcoM_G4500_.gbk|putative neck protei..|771|MK327945(168363):93386-94156:1 ^^ Escherichia phage vB_EcoM_G4500, complete genome.|neighbours:ID:QBO65856.1(1),ID:QBO65858.1(1)|neighbour_genes:putative neck protei..,putative tail sheath..|
MATYDKNLFAKLENRTGYSQTNETEILNPYVNFNHYKNSQILADVLVAESIQMRGVECYYVPREYVSPDLIFGEDLKNKFTKAWKFAAYLNSFEGYEGAKSFFSNFGMQVQDEVTLSINPNLFKHQVNGKEPKEGDLIYFPMDNSLFEINWVEPYDPFYQLGQNAIRKITAGKFIYSGEEINPVLQKNEGINIPEFSELELNPVRNLNGIHDINIDQYAEVDQINSEAKEYVEPYVVVNNRGKSFESSPFDNDFMD
>ID:QBO66131.1 |[Escherichia phage vB_EcoM_G4507]||_Escherichia_phage_vB_EcoM_G4507_.gbk|putative neck protei..|771|MK327946(168828):92253-93023:1 ^^ Escherichia phage vB_EcoM_G4507, complete genome.|neighbours:ID:QBO66130.1(1),ID:QBO66132.1(1)|neighbour_genes:putative neck protei..,putative tail sheath..|
MATYDKNLFAKLENRTGYSQTNETEILNPYVNFNHYKNSQILADVLVAESIQMRGVECYYVPREYVSPDLVFGEDLKNKFTKAWKFAAYLNSFEGYEGAKSFFSNFGMQVQDEVTLSINPNLFKHQVNGKEPKEGDLIYFPMDNSLFEINWVEPYDPFYQLGQNAIRKITAGKFIYSGEEINPVLQKNEGINIPEFSELELNPVRNLNGIHDINIDQYSEVDQINSEAKEYVEPYVVVNNRGKSFESSPFDNDFMD
>ID:QBO65033.1 |[Escherichia phage vB_EcoM_G50]||_Escherichia_phage_vB_EcoM_G50_.gbk|putative neck protei..|771|MK327942(167728):92030-92800:1 ^^ Escherichia phage vB_EcoM_G50, complete genome.|neighbours:ID:QBO65032.1(1),ID:QBO65034.1(1)|neighbour_genes:putative neck protei..,putative tail sheath..|
MATYDKNLFAKLENRTGYSQTNETEILNPYVNFNHYKNSQILADVLVAESIQMRGVECYYVPREYVSPDLIFGEDLKNKFTKAWKFAAYLNSFEGYEGAKSFFSNFGMQVQDEVTLSINPNLFKHQVNGKEPKEGDLIYFPMDNSLFEINWVEPYDPFYQLGQNAIRKITAGKFIYSGEEINPVLQKNEGINIPEFSELELNPVRNLNGIHDINIDQYAEVDQINSEAKEYVEPYVVVNNRGKSFESSPFDNDFMD
>ID:QBO66393.1 |[Escherichia phage vB_EcoM_G5211]||_Escherichia_phage_vB_EcoM_G5211_.gbk|putative neck protei..|747|MK327947(164278):85233-85979:1 ^^ Escherichia phage vB_EcoM_G5211, complete genome.|neighbours:ID:QBO66392.1(1),ID:QBO66394.1(1)|neighbour_genes:putative group I int..,putative tail sheath..|
MIQYNSNLFARLENGSGYDKTYATEILNPWVNFNSHTNTQTLADVMVAEAIQMRGVELYYIPREFVKPDMIFGEDVQSKFTKAWKFAAYINSFDGYEGAGNFFSSFGYQANDELTFTVNPNLFKHQVDDQEPKSGDLIYIPMSNDLFEISYVEPYQPFFQAGKNAMRKIIAEKFVYSGEELRPELQRNEGINVDEFADLDLAPITNLDGLTDINLEQYKEDKQFRSEGQDFIDPFDPINGKGSPFANF
>ID:QBO65310.1 |[Escherichia phage vB_EcoM_G53]||_Escherichia_phage_vB_EcoM_G53_.gbk|putative neck protei..|765|MK327943(167834):95625-96389:1 ^^ Escherichia phage vB_EcoM_G53, complete genome.|neighbours:ID:QBO65309.1(1),ID:QBO65311.1(1)|neighbour_genes:putative neck protei..,putative tail sheath..|
MATYDKNLFAKLENRGGYSQTNETEILNPFVNFNNYENSQTLADVLVAESIQMRGIECFYVPREYVAVDLIFGEDLKNKFTKAWKFAAYLNSFEGYEGAKSFFSNFGMQVQDEVTLSINPGLFKHQVNNQEPKEGDLIYFPMDNSLFEINWVEPYDPFYQVGKNAIRKITAGKFIYSGEEINPVLQKNEGINIPEFSDLELNPVRNLDGIHDINIDEYSEVEQINSEASEYVEPYVVVNNRGRQNSPFDDGFMN
>ID:QBQ80044.1 |[Escherichia phage vB_EcoM_G8]||_Escherichia_phage_vB_EcoM_G8_.gbk|putative neck protei..|771|MK373787(169650):93460-94230:1 ^^ Escherichia phage vB_EcoM_G8, complete genome.|neighbours:ID:QBQ80043.1(1),ID:QBQ80045.1(1)|neighbour_genes:putative neck protei..,putative tail sheath..|
MATYDKNLFAKLENRTGYSQTNETEILNPYVNFNHYKNSQILADVLVAESIQMRGVECYYVPREYVSPDLVFGEDLKNKFTKAWKFAAYLNSFEGYEGAKSFFSNFGMQVQDEVTLSINPNLFKHQVNGKEPKEGDLIYFPMDNSLFEINWVEPYDPFYQLGQNAIRKITAGKFIYSGEEINPVLQKNEGINIPEFSELELNPVRNLNGIHDINIDQYAEVDQINSEAKEYVEPYVVVNNRGKSFESSPFDNDFMD
>ID:QBQ77946.1 |[Escherichia phage vB_EcoM_G9062]||_Escherichia_phage_vB_EcoM_G9062_.gbk|putative neck protei..|558|MK373779(168670):93171-93728:1 ^^ Escherichia phage vB_EcoM_G9062, complete genome.|neighbours:ID:QBQ77945.1(1),ID:QBQ77947.1(1)|neighbour_genes:hypothetical protein,putative tail sheath..|
MATYDKNLFAKLENRTGYSQTNETEILNPYVNFNHYKNSQILADVLVAESIQMRGVECYYVPREYVSPDLIFGEDLKNKFTKAWKFAAYLNSFEGYEGAKSFFSNFGMQVQDEVTLSINPNLFKHQVNGKEPKEGDLIYFPMDNSLFEINWVEPYDPFYQLGQNAIRKITAGKFIYSGDRSKRYS
>ID:AXC34039.1 |[Escherichia phage vB_EcoM_JB75]||_Escherichia_phage_vB_EcoM_JB75_.gbk|neck protein|771|MH355584(167208):73678-74448:-1 ^^ Escherichia phage vB_EcoM_JB75, complete genome.|neighbours:ID:AXC34035.1(-1),ID:AXC34024.1(-1)|neighbour_genes:tail sheath stabiliz..,neck protein|
MATYDKNLFAKLENRTGYSQTNETEILNPYVNFNHYKNSQILADVLVAESIQMRGVECYYVPREYVSPDLVFGEDLKNKFTKAWKFAAYLNSFEGYEGAKSFFGNFGMQVQDEVTLSINPNLFKHQVNGKEPKEGDLIYFPMDNSLFEINWVEPYDPFYQLGQNAIRKITAGKFIYSGEEINPVLQKNEGINIPEFSELELNPVRNLNGIHDINIDQYAEVDQINSEAKEYVEPYVVVNNRGKSFESSPFDNDFMD
>ID:YP_009030629.1 |[Escherichia phage vB_EcoM_JS09]||_Escherichia_phage_vB_EcoM_JS09_.gbk|neck protein|765|NC_024124(169148):73102-73866:-1 ^GeneID:19484891^ Escherichia phage vB_EcoM_JS09, complete genome.|neighbours:ID:YP_009030628.1(-1),ID:YP_009037597.1(-1)|neighbour_genes:tail sheath stabiliz..,neck protein|
MTTYDKNLFAKLENRGGYSQTNETEILNPFVNFNNYENSQTLADVLVAESIQMRGIECFYVPREYVAVDLIFGEDLKNKFTKAWKFAAYLNSFEGYEGAKSFFSNFGMQVQDEVTLSINPGLFKHQVNNQEPKEGDLIYFPMDNSLFEINWVEPYDPFYQVGKNAIRKITAGKFIYSGEEINPVLQKNEGINIPEFSDLELNPVRNLDGIHDINIDEYSEVEQINSEASEYVEPYVVVNNRGRQNSPFDDGFMN
>ID:QBQ78449.1 |[Escherichia phage vB_EcoM_KAW1E185]||_Escherichia_phage_vB_EcoM_KAW1E185_.gbk|putative neck protei..|771|MK373781(164987):92274-93044:1 ^^ Escherichia phage vB_EcoM_KAW1E185, complete genome.|neighbours:ID:QBQ78448.1(1),ID:QBQ78450.1(1)|neighbour_genes:putative neck protei..,putative tail sheath..|
MATYDKNLFAKLENRTGYSQTNETEILNPYVNFNHYKNSQILADVLVAESIQMRGVECYYVPREYVSPDLVFGEDLKNKFTKAWKFAAYLNSFEGYEGAKSFFSNFGMQVQDEVTLSINPNLFKHQVNGKEPKEGDLIYFPMDNSLFEINWVEPYDPFYQLGQNAIRKITAGKFIYSGEEINPVLQKNEGINIPEFSELELNPVRNLNGIHDINIDQYAEVDQINSEAKEYVEPYVVVNNRGKSFESSPFDNDFMD
>ID:QBQ78724.1 |[Escherichia phage vB_EcoM_KAW3E185]||_Escherichia_phage_vB_EcoM_KAW3E185.gbk|putative neck protei..|765|MK373782(170187):95647-96411:1 ^^ Escherichia phage vB_EcoM_KAW3E185, complete genome.|neighbours:ID:QBQ78723.1(1),ID:QBQ78725.1(1)|neighbour_genes:putative neck protei..,putative tail sheath..|
MATYDKNLFAKLENRGGYSKTNETEILNKYVNFNKYENSQTLADVLVAESIQMRGIECFYVPREYVAVDLIFGEDLKNKFTKAWKFAAYLNSFEGYEGAKSFFSNFGMQVQDEVTLSINPGLFKHQVNNQEPKEGDLIYFPMDNSLFEINWVEPYDPFYQVGKNAIRKITAGKFIYSGEEINPVLQKNEGINIPEFSDLELNPVRNLDGIHDINIDEYSEVEQINSEASEYVEPYVVVNNRGRQNSPFDDGFMN
>ID:QBQ79223.1 |[Escherichia phage vB_EcoM_MM02]||_Escherichia_phage_vB_EcoM_MM02_.gbk|putative neck protei..|765|MK373784(169201):97601-98365:1 ^^ Escherichia phage vB_EcoM_MM02, complete genome.|neighbours:ID:QBQ79222.1(1),ID:QBQ79224.1(1)|neighbour_genes:putative neck protei..,putative tail sheath..|
MATYDKNLFAKLENRGGYSQTNETEILNPFVNFNNYENSQTLADVLVAESIQMRGIECFYVPREYVAVDLIFGEDLKNKFTKAWKFAAYLNSFEGYEGAKSFFSNFGMQVQDEVTLSINPGLFKHQVNNQEPKEGDLIYFPMDNSLFEINWVEPYDPFYQVGKNAIRKITAGKFIYSGEEINPVLQKNEGINIPEFSDLELNPVRNLDGIHDINIDEYSEVEQINSEASEYVEPYVVVNNRGRQNSPFDDGFMN
>ID:QBQ79492.1 |[Escherichia phage vB_EcoM_OE5505]||_Escherichia_phage_vB_EcoM_OE5505_.gbk|putative neck protei..|771|MK373785(168756):93701-94471:1 ^^ Escherichia phage vB_EcoM_OE5505, complete genome.|neighbours:ID:QBQ79491.1(1),ID:QBQ79493.1(1)|neighbour_genes:putative neck protei..,putative tail sheath..|
MATYDKNLFAKLENRTGYSQTNETEILNPYVNFNHYKNSQILADVLVAESIQMRGVECYYVPREYVSPDLIFGEDLKNKFTKAWKFAAYLNSFEGYEGAKSFFSNFGMQVQDEVTLSINPNLFKHQVNGKEPKEGDLIYFPMDNSLFEINWVEPYDPFYQLGQNAIRKITAGKFIYSGEEINPVLQKNEGINIPEFSELELNPVRNLNGIHDINIDQYAEVDQINSEAKEYVEPYVVVNNRGKSFESSPFDNDFMD
>ID:YP_009056750.1 |[Escherichia phage vB_EcoM_PhAPEC2]||_Escherichia_phage_vB_EcoM_PhAPEC2_.gbk|neck protein|765|NC_024794(167318):96207-96971:1 ^GeneID:20284314^ Escherichia phage vB_EcoM_PhAPEC2, complete genome.|neighbours:ID:YP_009056749.1(1),ID:YP_009056751.1(1)|neighbour_genes:neck protein,tail sheath stabiliz..|
MATYDKNLFAKLENRGGYSQTNETEILNPFVNFNNYENSQTLADVLVAESIQMRGIECFYVPREYVAVDLIFGEDLKNKFTKAWKFAAYLNSFEGYEGAKSFFSNFGMQVQDEVTLSINPGLFKHQVNNQEPKEGDLIYFPMDNSLFEINWVEPYDPFYQVGKNAIRKITAGKFIYSGEEINPVLQKNEGINIPEFSDLELNPVRNLDGIHDINIDEYSEVEQINSEASEYVEPYVVVNNRGRQNSPFDDGFMN
>ID:QBQ79775.1 |[Escherichia phage vB_EcoM_R5505]||_Escherichia_phage_vB_EcoM_R5505_.gbk|putative neck protei..|771|MK373786(167317):92818-93588:1 ^^ Escherichia phage vB_EcoM_R5505, complete genome.|neighbours:ID:QBQ79774.1(1),ID:QBQ79776.1(1)|neighbour_genes:putative neck protei..,putative tail sheath..|
MATYDKNLFAKLENRTGYSQTNETEILNPYVNFNHYKNSQILADVLVAESIQMRGVECYYVPREYVSPDLIFGEDLKNKFTKAWKFAAYLNSFEGYEGAKSFFSNFGMQVQDEVTLSINPNLFKHQVNGKEPKEGDLIYFPMDNSLFEINWVEPYDPFYQLGQNAIRKITAGKFIYSGEEINPVLQKNEGINIPEFSELELNPVRNLNGIHDINIDQYAEVDQINSEAKEYVEPYVVVNNRGKSFESSPFDNDFMD
>ID:QBQ77184.1 |[Escherichia phage vB_EcoM_WFK]||_Escherichia_phage_vB_EcoM_WFK_.gbk|putative neck protei..|765|MK373775(164590):91517-92281:1 ^^ Escherichia phage vB_EcoM_WFK, complete genome.|neighbours:ID:QBQ77183.1(1),ID:QBQ77185.1(1)|neighbour_genes:putative neck protei..,putative tail sheath..|
MATYDKNLFAKLENRGGYSQTNETEILNPFVNFNNYENSQTLADVLVAESIQMRGIECFYVPREYVAVDLIFGEDLKNKFTKAWKFAAYLNSFEGYEGAKSFFSNFGMQVQDEVTLSINPGLFKHQVNNQEPKEGDLIYFPMDNSLFEINWVEPYDPFYQVGKNAIRKITAGKFIYSGEEINPVLQKNEGINIPEFSDLELNPVRNLDGIHDINIDEYSEVEQINSEASEYVEPYVVVNNRGRQNSPFDDGFMN
>ID:QBQ76923.1 |[Escherichia phage vB_EcoM_WFL6982]||_Escherichia_phage_vB_EcoM_WFL6982_.gbk|putative neck protei..|765|MK373774(164279):91517-92281:1 ^^ Escherichia phage vB_EcoM_WFL6982, complete genome.|neighbours:ID:QBQ76922.1(1),ID:QBQ76924.1(1)|neighbour_genes:putative neck protei..,putative tail sheath..|
MATYDKNLFAKLENRGGYSQTNETEILNPFVNFNNYENSQTLADVLVAESIQMRGIECFYVPREYVAVDLIFGEDLKNKFTKAWKFAAYLNSFEGYEGAKSFFSNFGMQVQDEVTLSINPGLFKHQVNNQEPKEGDLIYFPMDNSLFEINWVEPYDPFYQVGKNAIRKITAGKFIYSGEEINPVLQKNEGINIPEFSDLELNPVRNLDGIHDINIDEYSEVEQINSEASEYVEPYVVVNNRGRQNSPFDDGFMN
>ID:QBQ77676.1 |[Escherichia phage vB_EcoM_WFbE185]||_Escherichia_phage_vB_EcoM_WFbE185.gbk|putative neck protei..|765|MK373778(170429):96743-97507:1 ^^ Escherichia phage vB_EcoM_WFbE185, complete genome.|neighbours:ID:QBQ77675.1(1),ID:QBQ77677.1(1)|neighbour_genes:putative neck protei..,putative tail sheath..|
MATYDKNLFAKLENRGGYSQTNETEILNPFVNFNNYENSQTLADVLVAESIQMRGIECFYVPREYVAVDLIFGEDLKNKFTKAWKFAAYLNSFEGYEGAKSFFSNFGMQVQDEVTLSINPGLFKHQVNNQEPKEGDLIYFPMDNSLFEINWVEPYDPFYQVGKNAIRKITAGKFIYSGEEINPVLQKNEGINIPEFSDLELNPVRNLDGIHDINIDEYSEVEQINSEASEYVEPYVVVNNRGRQNSPFDDGFMN
>ID:YP_007004904.1 |[Escherichia phage wV7]||_Escherichia_phage_wV7_.gbk|neck protein|771|NC_019505(166452):91586-92356:1 ^GeneID:14010698^ Escherichia phage wV7, complete genome.|neighbours:ID:YP_007004903.1(1),ID:YP_007004905.1(1)|neighbour_genes:neck protein,tail sheath stabiliz..|
MATYDKNLFAKLENRTGYSQTNETEILNPYVNFNHYQNSQILADVLVAESIQMRGVECYYVPREYVSPDLVFGEDLKNKFTKAWKFAAYLNSFEGYEGAKSFFGNFGMQVQDEVTLSINPNLFKHQVNGKEPKEGDLIYFPMDNSLFEINWVEPYDPFYQLGQNAIRKITAGKFIYSGEEINPVLQKNEGINIPEFSELELNPVRNLNGIHDINIDQYAEVDQINSEAKEYVEPYVVVNNRGKSFESSPFDNDFMD
>ID:AXF53188.1 |[Escherichia virus KFS-EC]||_Escherichia_virus_KFS-EC_.gbk|neck protein|741|MH560358(164715):28216-28956:1 ^^ Escherichia virus KFS-EC, complete genome.|neighbours:ID:AXF53187.1(1),ID:AXF53189.1(1)|neighbour_genes:hypothetical protein,tail completion prot..|
MFNNTLFARLESQKDYENTRQTEILNPWVNFNSHTNTQTLADVMVAEAIQMRGVELYYIPREFVKPDMIFGEDVQSKFTKAWKFAAYINSFDGYEGAGNFFSSFGYQANDELTFTVNPNLFKHQVDDQEPKSGDLIYIPMSNDLFEINYVEPYQPFFQAGKNAMRKIIAEKFVYSGEELRPELQRNEGINVDEFADLDLAPITNLDGLTDINLEQYKEDKQFRSEGQDFIDPFDPINGKGSPFANF
>ID:QDK04289.1 |[Escherichia virus VEc20]||_Escherichia_virus_VEc20_.gbk|vec20_159|771|MN022785(167532):90994-91764:1 ^^ Escherichia virus VEc20, complete genome.|neighbours:ID:QDK04288.1(1),ID:QDK04290.1(1)|neighbour_genes:vec20_158,vec20_160|
MATYDKNLFAKLENRTGYSQTNETEILNPYVNFNHYKNSQILADVLVAESIQMRGVECYYVPREYVSPDLIFGEDLKNKFTKAWKFAAYLNSFEGYEGAKSFFGNFGMQVQDEVTLSINPNLFKHQVNGKEPKEGDLIYFPMDNSLFEINWVEPYDPFYQLGQNAIRKITAGKFIYSGEEINPVLQKNEGINIPEFSELELNPVRNLNGIHDINIDQYAEVDQINSEAKEYVEPYVVVNNRGKSFESSPFDNDFMD
>ID:VCU44415.1 |[Escherichia virus vB_Eco_mar005P1]|vB_Eco_mar005P1|_Escherichia_virus_vB_Eco_mar005P1_.gbk|14|765|LR027390(167773):29772-30536:1 ^^ Escherichia virus vB_Eco_mar005P1 genome assembly, chromosome: 1.|neighbours:ID:VCU44413.1(1),ID:VCU44417.1(1)|neighbour_genes:13,tail sheath stabiliz..|
MATYDKNLFAKLENRGGYSQTNETEILNPFVNFNNYENSQTLADVLVAESIQMRGIECFYVPREYVAVDLIFGEDLKNKFTKAWKFAAYLNSFEGYEGAKSFFSNFGMQVQDEVTLSINPGLFKHQVNNQEPKEGDLIYFPMDNSLFEINWVEPYDPFYQVGKNAIRKITAGKFIYSGEEINPVLQKNEGINIPEFSDLELNPVRNLDGIHDINIDEYSEVEQINSEASEYVEPYVVVNNRGRQNSPFDDGFMN
>ID:VCU44422.1 |[Escherichia virus vB_Eco_mar005P1]|vB_Eco_mar006P2|_Escherichia_virus_vB_Eco_mar005P1_strain_vB_Eco_mar006P2_.gbk|14|765|LR027387(167773):130667-131431:1 ^^ Escherichia virus vB_Eco_mar005P1 strain vB_Eco_mar006P2 genome assembly, chromosome: 1.|neighbours:ID:VCU44420.1(1),ID:VCU44424.1(1)|neighbour_genes:13,tail sheath stabiliz..|
MATYDKNLFAKLENRGGYSQTNETEILNPFVNFNNYENSQTLADVLVAESIQMRGIECFYVPREYVAVDLIFGEDLKNKFTKAWKFAAYLNSFEGYEGAKSFFSNFGMQVQDEVTLSINPGLFKHQVNNQEPKEGDLIYFPMDNSLFEINWVEPYDPFYQVGKNAIRKITAGKFIYSGEEINPVLQKNEGINIPEFSDLELNPVRNLDGIHDINIDEYSEVEQINSEASEYVEPYVVVNNRGRQNSPFDDGFMN
>ID:VCU43239.1 |[Escherichia virus vB_Eco_mar005P1]|vB_Eco_mar007P3|_Escherichia_virus_vB_Eco_mar005P1_strain_vB_Eco_mar007P3_.gbk|14|765|LR027383(167651):52658-53422:1 ^^ Escherichia virus vB_Eco_mar005P1 strain vB_Eco_mar007P3 genome assembly, chromosome: 1.|neighbours:ID:VCU43238.1(1),ID:VCU43240.1(1)|neighbour_genes:13,tail sheath stabiliz..|
MATYDKNLFAKLENRGGYSQTNETEILNPFVNFNNYENSQTLADVLVAESIQMRGIECFYVPREYVAVDLIFGEDLKNKFTKAWKFAAYLNSFEGYEGAKSFFSNFGMQVQDEVTLSINPGLFKHQVNNQEPKEGDLIYFPMDNSLFEINWVEPYDPFYQVGKNAIRKITAGKFIYSGEEINPVLQKNEGINIPEFSDLELNPVRNLDGIHDINIDEYSEVEQINSEASEYVEPYVVVNNRGRQNSPFDDGFMN
>ID:VCU43947.1 |[Escherichia virus vB_Eco_mar005P1]|vB_Eco_mar008P4|_Escherichia_virus_vB_Eco_mar005P1_strain_vB_Eco_mar008P4_.gbk|14|765|LR027386(167773):35439-36203:1 ^^ Escherichia virus vB_Eco_mar005P1 strain vB_Eco_mar008P4 genome assembly, chromosome: 1.|neighbours:ID:VCU43946.1(1),ID:VCU43948.1(1)|neighbour_genes:13,tail sheath stabiliz..|
MATYDKNLFAKLENRGGYSQTNETEILNPFVNFNNYENSQTLADVLVAESIQMRGIECFYVPREYVAVDLIFGEDLKNKFTKAWKFAAYLNSFEGYEGAKSFFSNFGMQVQDEVTLSINPGLFKHQVNNQEPKEGDLIYFPMDNSLFEINWVEPYDPFYQVGKNAIRKITAGKFIYSGEEINPVLQKNEGINIPEFSDLELNPVRNLDGIHDINIDEYSEVEQINSEASEYVEPYVVVNNRGRQNSPFDDGFMN
>ID:VCU44834.1 |[Escherichia virus vB_Eco_mar005P1]|vB_Eco_mar009P5|_Escherichia_virus_vB_Eco_mar005P1_strain_vB_Eco_mar009P5_.gbk|14|765|LR027391(167658):93504-94268:-1 ^^ Escherichia virus vB_Eco_mar005P1 strain vB_Eco_mar009P5 genome assembly, chromosome: 1.|neighbours:ID:VCU44833.1(-1),ID:VCU44835.1(-1)|neighbour_genes:tail sheath stabiliz..,13|
MATYDKNLFAKLENRGGYSQTNETEILNPFVNFNNYENSQTLADVLVAESIQMRGIECFYVPREYVAVDLIFGEDLKNKFTKAWKFAAYLNSFEGYEGAKSFFSNFGMQVQDEVTLSINPGLFKHQVNNQEPKEGDLIYFPMDNSLFEINWVEPYDPFYQVGKNAIRKITAGKFIYSGEEINPVLQKNEGINIPEFSDLELNPVRNLDGIHDINIDEYSEVEQINSEASEYVEPYVVVNNRGRQNSPFDDGFMN
>ID:AUV57513.1 |[Klebsiella phage KP1]||_Klebsiella_phage_KP1_.gbk|head completion, nec..|777|MG751100(167989):82873-83649:1 ^^ Klebsiella phage KP1, complete genome.|neighbours:ID:AUV57512.1(1),ID:AUV57514.1(1)|neighbour_genes:unclassified head-ta..,tail completion prot..|
MTTFNSSLFARLEDYRGYNKTNETEILNPYVNFYNHRNSQTLADVLSAEAIQMRGIEFYFLPREYNNPDLLFGEDPSSKFTKAWKFAAYLDSFDGYSGDNTFFSKFGMMVNDEVNLTINPNLFKHQTNNSEPKAGDLIYFPMDNSLFEINWVQPYDPFYQLGQNVQRKITAQKYIYSGEQLQPELQRNEGIIIPEFSELDLEPIKNIDSLADISDVQYAESDAINKEASEYVHPYYVNNGRGLESPPKADSFDDGFFE
>ID:APD20563.1 |[Klebsiella phage KPV15]|KPV15|_Klebsiella_phage_KPV15_.gbk|head completion, nec..|777|KY000080(167034):103587-104363:1 ^^ Klebsiella phage KPV15, complete genome.|neighbours:ID:APD20562.1(1),ID:APD20564.1(1)|neighbour_genes:head completion, nec..,proximal tail sheath..|
MTTFNSSLFARLEDYRGYNKTNETEILNPYVNFYNHRNSQTLADVLSAEAIQMRGIEFYFLPREYNNPDLLFGEDPSSKFTKAWKFAAYLDSFDGYSGDNTFFSKFGMMVNDEVNLTINPNLFKHQTNNSEPKAGDLIYFPMDNSLFEINWVQPYDPFYQLGQNVQRKITAQKYIYSGEQLQPELQRNEGIIIPEFSELDLEPIKNIDSLADISDVQYAESEAINKEASEYVHPYYVNNGRGLESPPKADSFDDGFFE
>ID:QDB71823.1 |[Klebsiella phage Marfa]||_Klebsiella_phage_Marfa_.gbk|neck protein|780|MN044033(168532):91291-92070:1 ^^ Klebsiella phage Marfa, complete genome.|neighbours:ID:QDB71822.1(1),ID:QDB71824.1(1)|neighbour_genes:neck protein,tail sheath stabiliz..|
MSTYNSNLFAKLEDRSGYAKTNETEILNPFVNFNKYTNTQTLADVLVAESIQMRGIELYYLPRQFNNPDLLFGEDPQSSFNKAWMFAAYLNSFDGYSGDNTFFSKFGMSVNDEVTFTINPRLFKHQADGKEPIAGDLVYFPMDNSLFEITWVEPYDPFYQVGQNAMRKITAQKYVYSGEEMQPELQRNEGINIPEFSELDLQPIKNIDGLADINNDQYAETEEINAEAAQYVEPFYVNNGRGNYVPPKSSPFDDGFLDD
>ID:YP_009194454.1 |[Klebsiella phage Matisse]||_Klebsiella_phage_Matisse_.gbk|neck protein|747|NC_028750(176081):124012-124758:1 ^GeneID:26613393^ Klebsiella phage Matisse, complete genome.|neighbours:ID:YP_009194453.1(1),ID:YP_009194455.1(1)|neighbour_genes:neck protein,tail sheath stabiliz..|
MQNWDESLFAQLEDGSGVDRNLRQEVTNPYVNWYKYNPTQQLHDSLTAEAIQMKSPDMYYVRREFVNIDKILGEDRESKFTKSWKIAAYIDSYANYEGQRDFYSKFGMMSNDEMTLVINPRLFAHQTDGGIPVLGDLIYFPMDNSLFEITWIEFDPFFQFGDRPQRKINLVKFIYTGEELDPKLQRNEGINLAPDADLDLEPIRNLDGLADTNIEQYEEDQAFEDEGDEFIESFDVVNGRGSPFAQFP
>ID:AWY07062.1 |[Klebsiella phage Mineola]||_Klebsiella_phage_Mineola_.gbk|neck protein|777|MH333064(166130):92080-92856:1 ^^ Klebsiella phage Mineola, complete genome.|neighbours:ID:AWY07061.1(1),ID:AWY07063.1(1)|neighbour_genes:neck protein,tail sheath stabiliz..|
MTTFNSSLFARLEDYRGYNKTNETEILNPYVNFYNHRNSQTLADVLSAEAIQMRGIEFYFLPREYNNPDLLFGEDPSSKFTKAWKFAAYLDSFDGYSGDNTFFSKFGMMVNDEVNLTINPNLFKHQTNNSEPKAGDLIYFPMDNSLFEINWVQPYDPFYQLGQNVQRKITAQKYIYSGEQLQPELQRNEGIIIPEFSELDLEPIKNIDSLADISDVQYAESDAINKEASEYVHPYYVNNGRGLESPPKADSFDDGFFE
>ID:YP_009607403.1 |[Klebsiella phage Miro]||_Klebsiella_phage_Miro_.gbk|neck protein|747|NC_041981(176055):124222-124968:1 ^GeneID:40083412^ Klebsiella phage Miro, complete genome.|neighbours:ID:YP_009607402.1(1),ID:YP_009607404.1(1)|neighbour_genes:neck protein,tail sheath stabiliz..|
MQNWDESLFAQLEDGSGVDRNLRQEVTNPYVNWYKYNPTQQLHDSLTAEAIQMKSPDMYYVRREFVNIDKILGEDRESKFTKSWKIAAYIDSYANYEGQRDFYSKFGMMSNDEMTLVINPRLFAHQTDGGIPVLGDLIYFPMDNSLFEITWIEFDPFFQFGDRPQRKINLVKFIYTGEELDPKLQRNEGINLAPDADLDLEPIRNLDGLADTNIEQYEEDQAFEDEGDEFIESFDVVNGRGSPFAQFP
>ID:YP_009289424.1 |[Klebsiella phage PKO111]||_Klebsiella_phage_PKO111_.gbk|neck protein|777|NC_031095(168758):26268-27044:1 ^GeneID:29080535^ Klebsiella phage PKO111, complete genome.|neighbours:ID:YP_009289423.1(1),ID:YP_009289425.1(1)|neighbour_genes:head completion prot..,tail sheath stabiliz..|
MTTFNSSLFARLEDYRGYNKTNETEILNPYVNFYNHRNSQTLADVLSAEAIQMRGIEFYFLPREYNNPDLLFGEDPSSKFTKAWKFAAYLDSFDGYSGDNTFFSKFGMMVNDEVNLTINPNLFKHQTNNSEPKAGDLIYFPMDNSLFEINWVQPYDPFYQLGQNVQRKITAQKYIYSGEQLQPELQRNEGINIPEFSELDLEPIKNIDALADISDIQYAESDEINKEASEYVHPYYVNNGRGLESPPKADSFDDGFFE
>ID:YP_009288850.1 |[Klebsiella phage vB_KpnM_KpV477]||_Klebsiella_phage_vB_KpnM_KpV477_.gbk|putative neck protei..|777|NC_031087(168272):96071-96847:1 ^GeneID:29067154^ Klebsiella phage vB_KpnM_KpV477, complete genome.|neighbours:ID:YP_009288849.1(1),ID:YP_009288851.1(1)|neighbour_genes:putative neck protei..,Mob-like putative ho..|
MSTFDSRLFAKLEDYRGYNKTNETEILNPYVNFYNHRNSQTLADALSAEAIQMRGIEFYFLPREYNNPDLLFGEDPSSKFTKAWKFAAYLDSFEGYSGDNTFFSKFGMMVNDEVNLTINPNLFKHQTNNSEPKAGDLIYFPMDNSLFEINWVQPYDPFYQLGQNVQRKITAQKYIYSGEQLQPELQRNEGINIPEFSELDLEPIKNIDALADISDVQYAESDAINKEAAEYVHPYYVNNGRGLESPPKADSFDDGFFE
>ID:AUO78873.1 |[Klebsiella phage vB_Kpn_F48]||_Klebsiella_phage_vB_Kpn_F48.gbk|head completion, nec..|780|MG746602(170764):143161-143940:-1 ^^ Klebsiella phage vB_Kpn_F48, complete genome.|neighbours:ID:AUO78872.1(-1),ID:AUO78874.1(-1)|neighbour_genes:homing endonuclease,head completion, nec..|
MSTYNSNLFAKLEDRSGYAKTNETEILNPFVNFNKYTNTQTLADVLVAESIQMRGIELYYLPRQFNNPDLLFGEDPQSSFNKAWMFAAYLNSFDGYSGDNTFFSKFGMSVNDEVTFTINPRLFKHQADGKEPIAGDLVYFPMDNSLFEITWVEPYDPFYQVGQNAMRKITAQKYVYSGEEMQPELQRNEGINIPEFSELDLQPIKNIDGLADINIDQYAETEEINAEAAQYVEPFYVNNGRGNYVPPKSSPFDDGFLDD
>ID:ANM46451.1 |[Morganella phage vB_MmoM_MP1]||_Morganella_phage_vB_MmoM_MP1_.gbk|neck protein|741|KX078569(163201):88313-89053:1 ^^ Morganella phage vB_MmoM_MP1, complete genome.|neighbours:ID:ANM46436.1(1),ID:ANM46444.1(1)|neighbour_genes:neck protein,tail sheath stabiliz..|
MDSSLFARLENDTGYHKTNKTEVLNPYVNFMKHENTQQLADVLVQETIQMRGLEFYYIPREYVKPDMLFGEDLQNYFDKAWKFAAYLETYDEYTGNNSFFSKFGMEVNDEINVIVNPSLFKYQVNNKEPQPGDLIYFPMDNSLFEINWVEPYKPFYQVGKNAQRRIVAQKFIYSGEEINPELQFNDDINISELSALDLEPVRNLDGISDNNIEQYEEPKAINKEASEYVHDYYVGNGRGSPFSTFE
>ID:YP_009211605.1 |[Pectobacterium bacteriophage PM2]||_Pectobacterium_bacteriophage_PM2.gbk|head completion, nec..|774|NC_028940(170286):97857-98630:1 ^GeneID:26638077^ Pectobacterium bacteriophage PM2, complete genome.|neighbours:ID:YP_009211604.1(1),ID:YP_009211606.1(1)|neighbour_genes:head completion, nec..,tail sheath stabiliz..|
MSTYDSSLFAKLENNTGYNKTNESRILNPYVNWNNYSNVQTLADSLVAESVQMRGIELYYIPRQYVNPDIIFGEDTESKFDKAWQFAGYLDSFEGYSGDNTYFSKFGMMVNDEVTITINPNLFKHQTNGTEPKAGDLIYFKMDNSLFEINWVQPYDPFYQLGQNAMRKITATKFIYSGEELKPELQRNEGIVIPEFSELDLMPIHNIDSLADINDEQYEESKAFNIEAGKYVEPFVVLNGKGLDAPPKSPFDDDFMS
>ID:QBP35505.1 |[Phage NC-G]||_Phage_NC-G.gbk|head completion, nec..|771|MK310184(170164):36549-37319:1 ^^ Phage NC-G, complete genome.|neighbours:ID:QBP35504.1(1),ID:QBP35506.1(1)|neighbour_genes:head completion, nec..,proximal tail sheath..|
MATFDSSLFAKLENNTGYANTNETEIMNPFVNFYRHENTQTLADALVAESIQMRGIELYYIPREYVNPDQLFGEDLQNKFTKAWKFAGYLDSFEGYSGDNTYFSKFGMMVNDEVTITINPNLFKHQCNGTEPVSGDLIYFPMDNSLFEINWVQPYDPFYQVGTNVQRRITATKFIYNGEELRPELQRNEGINIPEFSELDLMPVKNIDGLADISDIQYEEVNEINAEAAEFVHPYVVINGRGEDAPTAFDDAFLDD
>ID:AUM58471.1 |[Proteus phage phiP4-3]||_Proteus_phage_phiP4-3_.gbk|neck protein|744|MG696114(167849):73352-74095:-1 ^^ Proteus phage phiP4-3, complete genome.|neighbours:ID:AUM58470.1(-1),ID:AUM58472.1(-1)|neighbour_genes:tail sheath stabiliz..,neck protein|
MYDSSLFAKLENDSGYHKTNESQILNPYVNFMKHGNTQELADVLVQETIQMRGLELYYIPREYANLDLLFGEDPNSKFTKAWKFAAYLDSYEGYSGDNSFISSFGYQVNDQVKFIINPSLFKHQVNGKEPIEGDLIYFPMDNSLFEINWVEPYTPFYQVGKNAQRQIVAEKFIYSGEELNPELQRNEGIEIDEFSVLDLEPVKNLDGLADITSDEYSEVKQINSEAKEFVQPYYVGTGRGTPFDDFE
>ID:YP_009195567.1 |[Proteus phage vB_PmiM_Pm5461]||_Proteus_phage_vB_PmiM_Pm5461_.gbk|neck protein|744|NC_028762(161989):89214-89957:1 ^^ Proteus phage vB_PmiM_Pm5461, complete genome.|neighbours:ID:YP_009195566.1(1),ID:YP_009195568.1(1)|neighbour_genes:neck protein,tail sheath stabiliz..|
MYDSSLFAKLESNEGYHKTNETQILNPYVNFMKHGNTQELADVLVQETIQMRGLELYYIPREYANLDLLFGEDPNSKFTKAWKFAAYLDSFEGYSGDNSFISSFGYQVNDQVKFIINPSLFKHQVNGKEPIEGDLIYFPMDNSLFEINWVEPYTPFYQVGKNAQRQIVAEKFIYSGEELNPELQKNQGIEIDEFSVLDLEPVKNLDGLADITSDEYSEVKQINKEAKEFVQPYYVGNGRGTPFEDFE
>ID:ASD52075.1 |[Pseudomonas phage PspYZU05]||_Pseudomonas_phage_PspYZU05_.gbk|head completion prot..|783|KY971610(166442):87390-88172:1 ^^ Pseudomonas phage PspYZU05, complete genome.|neighbours:ID:ASD52074.1(1),ID:ASD52076.1(1)|neighbour_genes:hypothetical protein,tail sheath stabiliz..|
MATYNSSLFARLENNTGYSKTNESEILNPYVNFHEYANAHTLADSLIAESIQMRGVRCYFIPREFVKPDMLFGEDLQNKFTKAWAFAAYLDSFEGYSGSNSFFSKFGMQVNDEITLSINPGLFKHQTNGTEPKEGDLIYFQMDNSLFEITWVEPYNPFYQVGQNGIRKITAQKFIYSGEEIKPELQVNDGIHIPEFFGLELDPVNNLDGLSDIDITPYAETDEINSESDEFIKAFDVVNAGASLDDPRGVAKDENPFDDF
>ID:YP_009615639.1 |[Salmonella phage Melville]||_Salmonella_phage_Melville_.gbk|neck protein|771|NC_042044(159323):85613-86383:1 ^GeneID:40092114^ Salmonella phage Melville, complete genome.|neighbours:ID:YP_009615638.1(1),ID:YP_009615640.1(1)|neighbour_genes:neck protein,tail sheath stabiliz..|
MMNNNLFAKLENKNGYEKTNVANILNPYVNFNGHKNTQSLADTLVAESIQMRGVECYYIPREYVKPDQLFGEDLQNKFTKAWMFAAYVNSFEGYEGANSFFSKFGMQVSDEITLSINPGLFKHQTNGTEPKEGDLIYFKMDNSLFEINWVEPYDPFYQVGTNSIRKITAGKFIYSGEELNPELQKNTGIEIPEFSELDLSPVKNLDGLADIGEIQYEEVDQINKEASEFVKEYVVINGRGINDPQNASPFDDGFMS
>ID:YP_007501192.1 |[Salmonella phage vB_SenM-S16]||_Salmonella_phage_S16_.gbk|neck protein|771|NC_020416(160221):83574-84344:1 ^GeneID:14675393^ Salmonella phage S16, complete genome.|neighbours:ID:YP_007501191.1(1),ID:YP_007501193.1(1)|neighbour_genes:neck protein,tail sheath stabiliz..|
MMNNNLFAKLENKNGYEKTNVANILNPYVNFNGHKNTQSLADTLVAESIQMRGVECYYIPREYVKPDQLFGEDLQNKFTKAWMFAAYVNSFEGYEGANSFFSKFGMQVSDEITLSINPGLFKHQTNGTEPKEGDLIYFKMDNSLFEINWVEPYDPFYQVGTNSIRKITAGKFIYSGEELNPELQKNPGIEIPEFSELDLSPVKNLDGLADIGEIQYEEVDQINKEASEFVKEYVVINGRGINDPQNTSPFDDGFMS
>ID:YP_009148144.1 |[Salmonella phage STML-198]|STML-198|_Salmonella_phage_STML-198_.gbk|head completion, nec..|771|NC_027344(158099):125719-126489:1 ^GeneID:24629956^ Salmonella phage STML-198, complete genome.|neighbours:ID:YP_009148143.1(1),ID:YP_009148145.1(1)|neighbour_genes:head completion, nec..,proximal tail sheath..|
MMNNNLFAKLENKNGYEKTNVANILNPYVNFNGHKNTQSLADTLVAESIQMRGVECYYIPREYVKPDQLFGEDLQNKFTKAWMFAAYVNSFEGYEGANSFFSKFGMQVSDEITLSINPGLFKHQTNGTEPKEGDLIYFKMDNSLFEINWVEPYDPFYQVGTNSIRKITAGKFIYSGEELNPELQKNPGIEIPEFSELDLSPVKNLDGLADIGEIQYEEVDQINKEASEFVKEYVVINGRGINDPQNASPFDDGFMS
>ID:YP_009126357.1 |[Salmonella phage STP4-a]||_Salmonella_phage_STP4-a_.gbk|neck protein|771|NC_026607(159914):84653-85423:1 ^GeneID:23681167^ Salmonella phage STP4-a, complete genome.|neighbours:ID:YP_009126356.1(1),ID:YP_009126358.1(1)|neighbour_genes:neck protein,tail sheath stabiliz..|
MMNNNLFAKLENKNGYEKTNVANILNPYVNFNGHKNTQSLADTLVAESIQMRGVECYYIPREYVKPDQLFGEDLQNKFTKAWMFAAYVNSFEGYEGANSFFSKFGMQVSDEITLSINPGLFKHQTNGTEPKEGDLIYFKMDNSLFEINWVEPYDPFYQVGTNSIRKITAGKFIYSGEELNPELQKNPGIEIPEFSELDLSPVKNLDGLADIGEIQYEEVDQINKEASEFVKEYVVINGRGINDPQNTSPFDDGFMS
>ID:YP_009286514.1 |[Salmonella phage vB_SnwM_CGG4-1]||_Salmonella_phage_vB_SnwM_CGG4-1_.gbk|neck protein II|771|NC_031065(159878):80530-81300:1 ^^ Salmonella phage vB_SnwM_CGG4-1, complete genome.|neighbours:ID:YP_009286513.1(1),ID:YP_009286515.1(1)|neighbour_genes:neck protein I,tail sheath stabiliz..|
MMNNNLFAKLENRSGYEKTNAVNILNPYVNFNGHKNTQSLADTLVAESIQMRGVECYYIPREYVKPDQLFGEDLQNKFTKAWMFAAYVNSFEGYEGANSFFSKFGMQVSDEITLSVNPGLFKHQTNGTEPKEGDLIYFKMDNSLFEINWVEPYDPFYQVGTNSIRKITAGKFIYSGEELNPELQKNPGIEIPEFSELDLAPIKNLDGLADISEIQYEEVDQINKEASEFVQDYIVINGRGTNDPQKTSPFDDGFMS
>ID:YP_009030220.1 |[Serratia phage PS2]||_Serratia_phage_PS2_.gbk|neck protein|783|NC_024121(167266):92756-93538:1 ^GeneID:19485054^ Serratia phage PS2, complete genome.|neighbours:ID:YP_009030219.1(1),ID:YP_009030221.1(1)|neighbour_genes:neck protein,tail sheath stabiliz..|
MNLNPHMYAQLEDGSGYQHTYSSEVLNPYVNFFGCSGAQNLQDGLVAEAIQMRGVKLYYIPRQFVKPDMLFGEDLQNKFTKAWMFSAYVNTFDSYEGQGEFFSKFGYTANDEFTISINPSLFKHQCNGTEPLNGDLIYLPMDNSLFEINWVEPYDPFYQNGVNSIRKIIAQKFVYSGEEIKPQLQRNEGINIPEFSELELDPVSSLDGLADTNIEQYKETKEINLEAHEFIEERAVVNGEGDNVSHRYEPDIDDLFGQAF
>ID:APC45205.1 |[Shigella phage SH7]||_Shigella_phage_SH7_.gbk|neck protein|771|KX828711(164870):89750-90520:1 ^^ Shigella phage SH7, complete genome.|neighbours:ID:APC45199.1(1),ID:APC45008.1(1)|neighbour_genes:neck protein,tail sheath stabiliz..|
MATYDKNLFAKLENRTGYSQTNETEILNPYVNFNHYKNSQILADVLVAESIQMRGVECYYVPREYVSPDLVFGEDLKNKFTKAWKFAAYLNSFEGYEGAKSFFGNFGMQVQDEVTLSINPNLFKHQVNGKEPKEGDLIYFPMDNSLFEINWVEPYDPFYQLGQNAIRKITAGKFIYSGEEINPVLQKNEGINIPEFSELELNPVRNLNGIHDINIDQYAEVDQINSEAKEYVEPYVVVNNRGKSFESSPFDNDFMD
>ID:YP_009288527.1 |[Shigella phage SHBML-50-1]||_Shigella_phage_SHBML-50-1_.gbk|head completion, nec..|771|NC_031085(166634):93225-93995:1 ^GeneID:29060617^ Shigella phage SHBML-50-1, complete genome.|neighbours:ID:YP_009288526.1(1),ID:YP_009288528.1(1)|neighbour_genes:head completion, nec..,proximal tail sheath..|
MATYDKNLFAKLENRTGYSQTNETEILNPYVNFNHYKNSQILADVLVAESIQMRGVECYYVPREYVSPDLIFGEDLKNKFTKAWKFAAYLNSFEGYEGAKSFFSNFGMQVQDEVTLSINPNLFKHQVNGKEPKEGDLIYFPMDNSLFEINWVEPYDPFYQLGQNAIRKITAGKFIYSGEEINPVLQKNEGINIPEFSELELNPVRNLNGIHDINIDQYAEVDQINSEAKEYVEPYVVVNNRGKSFESSPFDNDFMD
>ID:YP_009277535.1 |[Shigella phage SHFML-11]||_Shigella_phage_SHFML-11.gbk|head completion, nec..|771|NC_030953(170650):39664-40434:1 ^GeneID:29056242^ Shigella phage SHFML-11, complete genome.|neighbours:ID:YP_009277534.1(1),ID:YP_009277536.1(1)|neighbour_genes:head completion, nec..,proximal tail sheath..|
MATYDKNLFAKLENRTGYSQTNETEILNPYVNFNHYKNSQILADVLVAESIQMRGVECYYVPREYVSPDLIFGEDLKNKFTKAWKFAAYLNSFEGYEGAKSFFSNFGMQVQDEVTLSINPNLFKHQVNGKEPKEGDLIYFPMDNSLFEINWVEPYDPFYQLGQNAIRKITAGKFIYSGEEINPVLQKNEGINIPEFSELELNPVRNLNGIHDINIDQYAEVDQINSEAKEYVEPYVVVNNRGKSFESSPFDNDFMD
>ID:YP_009279156.1 |[Shigella phage SHFML-26]||_Shigella_phage_SHFML-26_.gbk|head completion, nec..|771|NC_031011(168993):158351-159121:1 ^GeneID:29062447^ Shigella phage SHFML-26, complete genome.|neighbours:ID:YP_009279155.1(1),ID:YP_009279157.1(1)|neighbour_genes:hypothetical protein,proximal tail sheath..|
MATYDKNLFAKLENRTGYSQTNETEILNPYVNFNHYKNSQILADVLVAESIQMRGVECYYVPREYVSPDLIFGEDLKNKFTKAWKFAAYLNSFEGYEGAKSFFSNFGMQVQDEVTLSINPNLFKHQVNGKEPKEGDLIYFPMDNSLFEINWVEPYDPFYQLGQNAIRKITAGKFIYSGEEINPVLQKNEGINIPEFSELELNPVRNLNGIHDINIDQYAEVDQINSEAKEYVEPYVVVNNRGKSFESSPFDNDFMD
>ID:YP_009289119.1 |[Shigella phage SHSML-52-1]||_Shigella_phage_SHSML-52-1_.gbk|head completion, nec..|765|NC_031090(169621):107505-108269:-1 ^GeneID:29067470^ Shigella phage SHSML-52-1, complete genome.|neighbours:ID:YP_009289118.1(-1),ID:YP_009289120.1(-1)|neighbour_genes:proximal tail sheath..,head completion, nec..|
MATYDKNLFAKLENRDGYSQTNETEILNKYVNFNKYENSQTLADVLVAESIQMRGIECFYVPREYVAVDLIFGEDLKNKFTKAWKFAAYLNSFEGYEGAKSFFSNFGMQVQDEVTLSINPGLFKHQVNNQEPKEGDLIYFPMDNSLFEINWVEPYDPFYQVGKNAIRKITAGKFIYSGEEINPVLQKNEGINIPEFSDLELNPVRNLDGIHDINIDEYSEVEQINSEASEYVEPYVVVNNRGRQNSPFDDGFMN
>ID:YP_003934800.1 |[Shigella phage SP18]||_Shigella_phage_SP18.gbk|gp14|687|NC_014595(170605):93644-94330:1 ^GeneID:9830541^ Shigella phage SP18, complete genome.|neighbours:ID:YP_003934799.1(1),ID:YP_003934801.1(1)|neighbour_genes:segC,gp15|
MHHENTQTLADAIVAESIQMRGMSLYYIPRQFVKPDLLFGEDLQSKFDKAWKFAGYLDTFDAYQGDGSIFSKWGMSVNDEITISINPNLFKHQCNGTEPIAGDLIYFPLDNSLFEITWVQPYDPFYQVGQNAIRKITASKYIYSGEELKPELQRNEGINISEFSELDLQPIHNIDGLTDISDIPYAESDEINAEAAEYVKPYFVQNGRGLESPPKAKQDSFDDSFFDE
>ID:AUV63838.1 |[Shigella phage Sf20]||_Shigella_phage_Sf20_.gbk|neck or collar prote..|741|MF327006(163982):19663-20403:1 ^^ Shigella phage Sf20, complete genome.|neighbours:ID:AUV63837.1(1),ID:AUV63839.1(1)|neighbour_genes:neck or collar prote..,tail sheath stabiliz..|
MFNNTLFARLESQKDYENTRQTEILNPYVNFNRHTNTQTLADVMVAEAIQMRGVELYYIPREFVKPDMIFGEDVQSKFTKAWKFAAYINSFDGYEGAGNFFSSFGYQANDELTFTVNPNLFKHQVDDQEPKSGDLIYIPMSNDLFEINYVEPYQPFFQAGKNAMRKIIAEKFVYSGEELRPELQRNEGINVDEFADLDLAPITNLDGLTDINLDQYKEDKQFRSEGQDFIDPFDPINGKGSPFADF
>ID:YP_009618972.1 |[Shigella phage Sf21]||_Shigella_phage_Sf21_.gbk|neck or collar prote..|771|NC_042077(166002):91268-92038:1 ^GeneID:40095575^ Shigella phage Sf21, complete genome.|neighbours:ID:YP_009618971.1(1),ID:YP_009618973.1(1)|neighbour_genes:neck or collar prote..,tail sheath stabiliz..|
MATYDKNLFAKLENHTGYSQTNETEILNPYVNFNHYQNSQILADVLVAESIQMRGVECYYVPREYVSPDLIFGEDLKNKFTKAWKFAAYLNSFEGYEGAKSFFSNFGMQVQDEVTLSINPNLFKHQVNGKEPKEGDLIYFPMDNSLFEINWVEPYDPFYQLGQNAIRKITAGKFIYSGEEINPVLQKNEGINIPEFSELELNPVRNLNGIHDINIDQYAEVDQINSEAKEYVEPYVVVNNRGKSFESSPFDNDFMD
>ID:YP_009614814.1 |[Shigella phage Sf22]||_Shigella_phage_Sf22_.gbk|gp62|771|NC_042039(166283):37006-37776:1 ^GeneID:40091229^ Shigella phage Sf22, complete genome.|neighbours:ID:YP_009614813.1(1),ID:YP_009614815.1(1)|neighbour_genes:gp61,gp63|
MATYDKNLFAKLENRTGYSQTNETEILNPYVNFNHYKNSQILADVLVAESIQMRGVECYYVPREYVSPDLVFGEDLKNKFTKAWKFAAYLNSFEGYEGAKSFFSNFGMQVQDEVTLSINPNLFKHQVNGKEPKEGDLIYFPMDNSLFEINWVEPYDPFYQLGQNAIRKITAGKFIYSGEEINPVLQKNEGINIPEFSELELNPVRNLNGIYDINIDQYAEVDQINSEAKEYVEPYVVVNNRGKSFESSPFDNDFMD
>ID:ATE86421.1 |[Shigella phage Sf23]||_Shigella_phage_Sf23_.gbk|neck or collar prote..|771|MF158046(167678):13748-14518:1 ^^ Shigella phage Sf23, complete genome.|neighbours:ID:ATE86420.1(1),ID:ATE86422.1(1)|neighbour_genes:neck or collar prote..,tail sheath stabiliz..|
MATYDKNLFAKLENRTGYSQTNETEILNPYVNFNHYQNSQILADVLVAESIQMRGVECYYVPREYVSPDLVFGEDLKNKFTKAWKFAAYLNSFEGYEGAKSFFGNFGMQVQDEVTLSINPNLFKHQVNGKEPKEGDLIYFPMDNSLFEINWVEPYDPFYQLGQNAIRKITAGKFIYSGEEINPVLQKNEGINIPEFSELELNPVRNLNGIHDINIDQYAEVDQINSEAKEYVEPYVVVNNRGKSFESSPFDNDFMD
>ID:YP_009619096.1 |[Shigella phage Sf24]||_Shigella_phage_Sf24_.gbk|neck or collar prote..|771|NC_042078(168112):17933-18703:1 ^GeneID:40095711^ Shigella phage Sf24, complete genome.|neighbours:ID:YP_009619095.1(1),ID:YP_009619097.1(1)|neighbour_genes:neck or collar prote..,tail sheath stabiliz..|
MATYDKNLFAKLENRTGYSQTNETEILNPYVNFNHYKNSQILADVLVAESIQMRGVECYYVPREYVSPDLVFGEDLKNKFTKAWKFAAYLNSFEGYEGAKSFFSNFGMQVQDEVTLSINPNLFKHQVNGKEPKEGDLIYFPMDNSLFEINWVEPYDPFYQLGQNAIRKITAGKFIYSGEEINPVLQKNEGINIPEFSELELNPVRNLNGIHDINIDQYAEVDQINSEAKEYVEPYVVVNNRGKSFESSPFDNDFMD
>ID:AUV63298.1 |[Shigella phage Sf25]||_Shigella_phage_Sf25_.gbk|neck or collar prote..|771|MF327009(168573):18175-18945:1 ^^ Shigella phage Sf25, complete genome.|neighbours:ID:AUV63297.1(1),ID:AUV63299.1(1)|neighbour_genes:neck or collar prote..,tail sheath stabiliz..|
MATYDKNLFAKLENRTGYSQTNETEILNPYVNFNHYKNSQILADVLVAESIQMRGVECYYVPREYVSPDLVFGEDLKNKFTKAWKFAAYLNSFEGYEGAKSFFSNFGMQVQDEVTLSINPNLFKHQVNGKEPKEGDLIYFPMDNSLFEINWVEPYDPFYQLGQNAIRKITAGKFIYSGEEINPVLQKNEGINIPEFSELELNPVRNLNGIHDINIDQYAEVDQINSEAKEYVEPYVVVNNRGKSFESSPFDNDFMD
>ID:YP_004415056.1 |[Shigella phage Shfl2]||_Shigella_phage_Shfl2_.gbk|putative head comple..|771|NC_015457(165919):90228-90998:1 ^GeneID:10498919^ Shigella phage Shfl2, complete genome.|neighbours:ID:YP_004415055.1(1),ID:YP_004415057.1(1)|neighbour_genes:putative neck protei..,putative tail sheath..|
MATYDKNLFAKLENRTGYSQTNETEILNPYVNFNHYKNSQILADILVAESIQMRGVECYYVPREYVSPDLIFGEDLKNKFTKAWKFAAYLNSFEGYEGAKSFFSNFGMQVQDEVTLSINPNLFKHQVNGKEPKEGDLIYFPMDNSLFEINWVEPYDPFYQLGQNAIRKITAGKFIYSGEEINPVLQKNEGINIPEFSELELNPVRNLNGIHDINIDQYAEVDQINSEAKEYVEPYVVVNNRGKSFESSPFDNDFMD
>ID:YP_009110981.1 |[Shigella phage pSs-1]||_Shigella_phage_pSs-1_.gbk|hypothetical protein|771|NC_025829(164999):95785-96555:1 ^GeneID:22475247^ Shigella phage pSs-1, complete genome.|neighbours:ID:YP_009110980.1(1),ID:YP_009110982.1(1)|neighbour_genes:hypothetical protein,hypothetical protein|
MATYDKNLFAKLENRTGYSQTNETEILNPYVNFNHYKNSQILADVLVAESIQMRGVECYYVPREYVSPDLIFGEDLKNKFTKAWKFAAYLNSFEGYEGAKSFFGNFGMQVQDEVTLSINPNLFKHQVNGKEPKEGDLIYFPMDNSLFEINWVEPYDPFYQLGQNAIRKITAGKFIYSGEEINPVLQKNEGINIPEFSELELNPVRNLNGIHDINIDQYAEVDQINSEAKEYVEPYVVVNNRGKSFESSPFDNDFMD
>ID:NP_899597.1 |[Vibrio phage KVP40]||_Vibrio_phage_KVP40_.gbk|14|837|NC_005083(244834):212822-213658:1 ^GeneID:2545699^ Vibrio phage KVP40, complete genome.|neighbours:ID:NP_899596.1(1),ID:NP_899598.1(1)|neighbour_genes:13,15|
MGAYDTNTGGMFAKLESQKGYDQIYNNHLVNPYFNWVNHTNEQNLTDMLVAESIINRGVECVYLRREMEKVDLVFGEDPMSKFTQNFRMSLYVESFEGWDGDGDWYSKFGFQVNDEMNVCINPKLFAQQGDGKQPLMGDLIYFPLANSLFEISWIEREDPWYMNGVLPMRKMKMTKFVYSGEEINLEKPEAVIDSIDDILNFGEDTDEMIDIDKINALDGRWDIGIEQGAEITQIEDEVDKFYESEQVVPSGSDVQPTDPRNATIGFNVNNSNPFDSF
>ID:YP_009006279.1 |[Vibrio phage VH7D]||_Vibrio_phage_VH7D_.gbk|neck protein|840|NC_023568(246964):149490-150329:1 ^GeneID:18499911^ Vibrio phage VH7D, complete genome.|neighbours:ID:YP_009006278.1(1),ID:YP_009006280.1(1)|neighbour_genes:neck protein,tail connector prote..|
MGAYDDNTGGMFAKLESQKGFDKIYNDHLVNPYFNWVNHTNEQNLTDMLVAESIINRGVECVYIRREMQNVDLVFGEDPLSKFTKNFRMALYVESFDGWDGDGDWYSKFGFQVNDEMNVCINPKLFAQQGDGNQPLMGDLIYFPLANSLFEISWVEREDPWYMNGVLPMRKMKMTKFVYSGEEINLEKPDAVVDSIDDILNFGQDTDEMIDIDKINSLDGRWDIGIEQGDEITQIEDEVEKYYESEQVVPQGSDVKPTDPRQEAPVGFSVNNSNPFDSF
>ID:QBX06122.1 |[Vibrio phage ValB1 HC]||_Vibrio_phage_ValB1_HC_.gbk|neck protein|840|MK568540(247619):112006-112845:-1 ^^ Vibrio phage ValB1 HC, complete genome.|neighbours:ID:QBX06121.1(-1),ID:QBX06123.1(-1)|neighbour_genes:tail assembly protei..,neck protein|
MGAYDDNTGGMFAKLESQKGFDKIYNDHLVNPYFNWVNHTNEQNLTDMLVAESIINRGVECVYIRREMQNVDLVFGEDPLSKFTKNFRMALYVESFDGWDGDGDWYSKFGFQVNDEMNVCINPKLFAQQGDGNQPLMGDLIYFPLANSLFEISWVEREDPWYMNGVLPMRKMKMTKFVYSGEEINLEKPDAVVDSIDDILNFGQDTDEMIDIDKINSLDGRWDIGIEQGDEITQIEDEVEKYYESEQVVPQGSDVKPTDPRQEAPVGFSVNNSNPFDSF
>ID:YP_009201396.1 |[Vibrio phage ValKK3]||_Vibrio_phage_ValKK3_.gbk|neck protein|840|NC_028829(248088):163347-164186:-1 ^GeneID:26628619^ Vibrio phage ValKK3, complete genome.|neighbours:ID:YP_009201395.1(-1),ID:YP_009201397.1(-1)|neighbour_genes:tail sheath stabiliz..,neck protein|
MGAYDDNTGGMFAKLESQKGFDKIYNDHLVNPYFNWVNHTNEQNLTDMLVAESIINRGVECVYIRREMQNVDLVFGEDPLSKFTKNFRMALYVESFDGWDGDGDWYSKFGFQVNDEMNVCINPKLFAQQGDGNQPLMGDLIYFPLANSLFEISWVEREDPWYMNGVLPMRKMKMTKFVYSGEEINLEKPDAVVDSIDDILNFGQDTDEMIDIDKINSLDGRWDIGIEQGDEITQIEDEVEKYYESEQVVPQGSDVKPTDPRQEAPVGFSVNNSNPFDSF
>ID:YP_008125173.2 |[Vibrio phage nt-1]||_Vibrio_phage_nt-1_.gbk|neck protein|837|NC_021529(247511):133350-134186:1 ^GeneID:15926469^ Vibrio phage nt-1, complete genome.|neighbours:ID:YP_008125172.1(1),ID:YP_008125174.2(1)|neighbour_genes:neck protein,tail sheath stabiliz..|
MGAYDDNTGGMFAKLESQKGFDKIYNEHLVNPYFNWVKHTNEQNLTDMLVAESIINRGVECIYLRRELQNVDLVFGEDPLSKFTQNFRMALYVESFDGWDGDGDWYSKFGFQVSDEMNVCINPKLFEQQGDGNKPQMGDLIYFPLANSLFEITWIEREDPWYMNGVLPMRKMKMTKFVYSGEEINLEKPDAVIDSIDDLLNFGSDTDEMIEIDKINALDGRWDIGIEQGEEITQIEDEVEKFYQGEQVAPNGSDIKPEDPRNTTIGFGVNNSNPFDNF
>ID:ALP47034.1 |[Vibrio phage phi-Grn1]||_Vibrio_phage_phi-Grn1_.gbk|head completion neck..|840|KT919972(248605):77393-78232:1 ^^ Vibrio phage phi-Grn1, complete genome.|neighbours:ID:ALP47018.1(1),ID:ALP47013.1(1)|neighbour_genes:head completion neck..,tail assembly protei..|
MGAYDDNTGGMFAKLESQKGFDKIYNDHLVNPYFNWVNHTNEQNLTDMLVAESIINRGVECVYIRREMQNVDLVFGEDPLSKFTKNFRMALYVESFDGWDGDGDWYSKFGFQVNDEMNVCINPKLFAQQGDGNQPLMGDLIYFPLANSLFEISWVEREDPWYMNGVLPMRKMKMTKFVYSGEEINLEKPDAVVDSIDDILNFGQDTDEMIDIDKINSLDGRWDIGIEQGDEITQIEDEVEKYYESEQVVPQGSDVKPTDPRQEAPVGFSVNNSNPFDSF
>ID:ALP47413.1 |[Vibrio phage phi-ST2]||_Vibrio_phage_phi-ST2_.gbk|head completion neck..|840|KT919973(250485):137177-138016:1 ^^ Vibrio phage phi-ST2, complete genome.|neighbours:ID:ALP47398.1(1),ID:ALP47383.1(1)|neighbour_genes:head completion neck..,tail assembly protei..|
MGAYDDNTGGMFAKLESQKGFDKIYNDHLVNPYFNWVNHTNEQNLTDMLVAESIINRGVECVYIRREMQNVDLVFGEDPLSKFTKNFRMALYVESFDGWDGDGDWYSKFGFQVNDEMNVCINPKLFAQQGDGNQPLMGDLIYFPLANSLFEISWVEREDPWYMNGVLPMRKMKMTKFVYSGEEINLEKPDAVVDSIDDILNFGQDTDEMIDIDKINSLDGRWDIGIEQGDEITQIEDEVEKYYESEQVVPQGSDVKPTDPRQEAPVGFSVNNSNPFDSF
>ID:ALY07233.1 |[Vibrio phage vB_VmeM-32]||_Vibrio_phage_vB_VmeM-32_.gbk|putative neck protei..|771|KU160494(199912):178819-179589:-1 ^^ Vibrio phage vB_VmeM-32, complete genome.|neighbours:ID:ALY07232.1(1),ID:ALY07234.1(-1)|neighbour_genes:hypothetical protein,putative neck protei..|
MFAQLETNKKTGILNPYVNFQSIESQNLHSVLVRECIQMRGVECYYIRRSIVKLDRIFGEDVNSRFDNAYRFATYINNYDSYEAQNEFFSKFGVQANDELTIVVEPTLFKEQTDGDFPKEGDLFFFKTDNALFEITYVDKNKPFLQYGNNAVLTITAQKFIYSGEKLSDVSFTNQDEELNDFLNGIRDLDGMTDISKTPYAESDQIDEEAEAISELDNLSVDCTVANSIDFDIDSESDEIEIGIDDDLNIDVELSN
>ID:AFN37583.1 |[Vibriophage phi-pp2]||_Vibriophage_phi-pp2_.gbk|neck protein|837|JN849462(246421):214528-215364:1 ^^ Vibriophage phi-pp2, complete genome.|neighbours:ID:AFN37582.1(1),ID:AFN37584.1(1)|neighbour_genes:phage neck protein,tail sheath stabiliz..|
MGAYDTNTGGMFAKLESQKGYDQIYNNHLVNPYFNWVNHTNEQNLTDMLVAESIINRGVECVYLRREMEKVDLVFGEDPMSKFTQNFRMSLYVESFEGWDGDGDWYSKFGFQVNDEMNVCINPKLFAQQGDGKQPLMGDLIYFPLANSLFEISWIEREDPWYMNGVLPMRKMKMTKFVYSGEEINLEKPEAVIDSIDDILNFGEDTDEMIDIDKINALDGRWDIGIEQGAEITQIEDEVDKFYESEQVVPSGSDVQPTDPRNATIGFNVNNSNPFDSF
>ID:YP_009153760.1 |[Yersinia phage PST]||_Yersinia_phage_PST_.gbk|neck protein|771|NC_027404(167785):90795-91565:1 ^GeneID:24677546^ Yersinia phage PST, complete genome.|neighbours:ID:YP_009153759.1(1),ID:YP_009153761.1(1)|neighbour_genes:neck protein,tail sheath stabiliz..|
MATYDKNLFAKLENRTGYSQTNETEILNPYVNFNHYKNSQILADVLVAESIQMRGVECYYVPREYVSPDLIFGEDLKNKFTKAWKFAAYLNSFEGYEGAKSFFSNFGMQVQDEVTLSINPNLFKHQVNGKEPKEGDLIYFPMDNSLFEINWVEPYDPFYQLGQNAIRKITAGKFIYSGEEINPVLQKNEGINIPEFSELELNPVRNLNGIHDINIDQYAEVDQINSEAKEYVEPYVVVNNRGKSFESSPFDNDFMD
>ID:VEV89775.1 |[Yersinia phage fPS-2]||_Yersinia_phage_fPS-2_.gbk|g159|771|LR215722(169060):94374-95144:1 ^^ Yersinia phage fPS-2 genome assembly, chromosome: I.|neighbours:ID:VEV89774.1(1),ID:VEV89776.1(1)|neighbour_genes:g158,g160|
MATYDKNLFAKLENRTGYSQTNETEILNPYVNFNHYKNSQILADVLVAESIQMRGVECYYVPREYVSPDLVFGEDLKNKFTKAWKFAAYLNSFEGYEGAKSFFSNFGMQVQDEVTLSINPNLFKHQVNGKEPKEGDLIYFPMDNSLFEINWVEPYDPFYQLGQNAIRKITAGKFIYSGEEINPVLQKNEGINIPEFSELELNPVRNLNGIHDINIDQYAEVDQINSEAKEYVEPYVVVNNRGKSFESSPFDNDFMD
>ID:YP_009149406.1 |[Yersinia phage phiD1]||_Yersinia_phage_phiD1_.gbk|g167|771|NC_027353(167063):92124-92894:1 ^GeneID:24635603^ Yersinia phage phiD1 complete genome.|neighbours:ID:YP_009149405.1(1),ID:YP_009149407.1(1)|neighbour_genes:g166,g168|
MATYDKNLFAKLENRTGYSQTNETEILNPYVNFNHYKNSQILADVLVAESIQMRGVECYYVPREYVSPDLVFGEDLKNKFTKAWKFAAYLNSFEGYEGAKSFFSNFGMQVQDEVTLSINPNLFKHQVNGKEPKEGDLIYFPMDNSLFEINWVEPYDPFYQLGQNAIRKITAGKFIYSGEEINPVLQKNEGINIPEFSELELNPVRNLNGIHDINIDQYAEVDQINSEAKEYVEPYVVVNNRGKSFESSPFDNDFMD
