# Supplementary material for: Influence of Non-canonical DNA Bases on the Genomic Diversity of Tevenvirinae
Source: Front Microbiol. 2021 Apr 6;12:632686. doi: 10.3389/fmicb.2021.632686 (PMC8056088; doi:10.3389/fmicb.2021.632686)
Supplement: Supplementary Data Sheet 1 — Clustering results (folders “first clusterisation,” “second clusterisation,” and “third clusterisation”): the number of pan-genome components in the individual genome (files “pan genome components of genomes”), the total number of all clusters and components of the pan-genome (files “pan genome components”), a list of clusters of the core genome (files “core list”), a list of clusters of the softcore genome (files “softcore list”). Clusters of the softcore genome (folders “softcore clusters”) are presented in the files which show regions in genomes, protein sequences, names of viruses which have these proteins A description of softcore clusters is also supplied (file “Softcore clusters description”). [file Data_Sheet_1.ZIP › Data sheet 1/first clusterisation/softcore_clusters/20025_15.faa]

>ID:YP_004300749.1 |[Acinetobacter virus 133]|Acj133|_Acinetobacter_phage_133_.gbk|15|831|NC_015250(159801):91764-92594:1 ^GeneID:10323155^ Acinetobacter phage 133, complete genome.|neighbours:ID:YP_004300748.1(1),ID:YP_004300750.1(1)|neighbour_genes:14,16|
MHGNFYNSSFRRYIVLMGDLFSRIEVERRRGDKTHWQRVPVTYASKEHFVAKLESKFSINTENGDVPKIDTILPRMNLHMVDVTYNAQKKTGMLNRKIVQNQHKPGELVSQYNPVPVKMIFELGIYTRHQNDMFQIVEQIIPYFQPHFTTTIKEFNGHDLVIDRDINITWQSIAVDEDLQGDKQSVRRLEWSMMFEVDGWIYPPVAEIRGEIRTIYLDFFSGEREFTDKAEFESVDFQVDPADISIDEWDKLGRPHVESETSNTPIPVEPIPPGVR
>ID:AWY10430.1 |[Acinetobacter phage AM101]||_Acinetobacter_phage_AM101_.gbk|tail terminator|777|MH165274(166487):67685-68461:-1 ^^ Acinetobacter phage AM101, complete genome.|neighbours:ID:AWY10429.1(-1),ID:AWY10261.1(-1)|neighbour_genes:terminase small subu..,neck protein|
MGDLFSHVQVMRKRDNGKIELIKVPISFSSKERFIEKLDTVTSVNNDGPVAKVETILPRMCLNLVDIIYNGQYKTALTNRNVKSPAGGTDMVSQYNPVPVKFLFELGVYTRHQDDMFQIIEQIWPYFQPHFSTKMRELFGNDIEFERNIRVVLQSLSFDNQVETDKTTRRRLQTDFIFEVNGWLYPPVAEIKGEIRTIYLDLFANEKTLDHEGVFESVDTQVRPVDATIDNWSGTSEQSISAGIPIPKAPEEPHLRRN
>ID:YP_004009536.1 |[Acinetobacter phage Ac42]|Ac42|_Acinetobacter_phage_Ac42_.gbk|15|828|NC_014660(167716):102567-103394:1 ^GeneID:9925801^ Acinetobacter phage Ac42, complete genome.|neighbours:ID:YP_004009535.1(1),ID:YP_004009537.1(1)|neighbour_genes:14,16|
MHGGFYNSSFRRYIVMMGDLFSRTMVERRRDDKSYWQTVPITYGSKEHFVQKLTSKINSINSDLDIAKVETILPRMNLHLVDIMYQPDVKTNMLNRKLIQNPGNSSQMVSLYNPTPVKMIFELGIYTRHQNDMYQIVEQIIPYFQPHFVVKMKEISGGEAPIEIERDINVVWSTTSIDENMDAGTDTRRRIEWSFIFEVTGYIYPPVAEIKGEIRTVYLDFFANEQSASEAVFESFDLAVDPVEIPINDWEALNKPTVESMTINTRIPDPPGGVR
>ID:YP_004009790.1 |[Acinetobacter phage Acj61]||_Acinetobacter_phage_Acj61_.gbk|15|828|NC_014661(164093):103606-104433:1 ^GeneID:9926064^ Acinetobacter phage Acj61, complete genome.|neighbours:ID:YP_004009789.1(1),ID:YP_004009791.1(1)|neighbour_genes:14,16|
MFGYWYNSAMRRYIVMMGDLFSHVQVMRRRDDKIELQRVPITYASKERFVEKLRAITSVNSEMPIAKVETILPRMSLHLVDIVYNAPYKTNIQNRLVRNKPGSIETISQYNPTPVKMIFELGIFTRHQDDMFQIIEQIFPYFQPHFNVKMTELHQNDIKIDRDIRVVLQSTAIDEMIETDNLTRRRLEWTLIFEVNGWIYPPVADIEGEIRTIYLDFFSNEKELSPEGSFESVDFQVDPVDSSREEWEKNRKVITSQSAGKPIPQDPEPPHVREP
>ID:YP_004010311.1 |[Acinetobacter phage Acj9]||_Acinetobacter_phage_Acj9_.gbk|15|780|NC_014663(169947):105466-106245:1 ^GeneID:9926608^ Acinetobacter phage Acj9, complete genome.|neighbours:ID:YP_004010310.1(1),ID:YP_004010312.1(1)|neighbour_genes:Mob-like putative ho..,16|
MGDLFSHVQVMRKQDDGKLELIRVPITYASKERFAMKLDSITSVNKDGPVAKLETILPRMCLNMVDIVYNAPYKTALTNRTLANEKESTKLISQYNPVPVRMIFELGIYTRHQDDMFQIIEQIWPYFQPHFSTQMKELFGNDIVFDRNIRVVLQSLALDNQLETDNTTRRRLETNFIFEVNGWLYPPVAEIKGEIHTIYIDLFANEKTLDNSGATFESIDTQVAPPDSTREDWQGEILQTQSENVKIPTGTEPSAPRRN
>ID:AXY82730.1 |[Acinetobacter phage KARL-1]||_Acinetobacter_phage_KARL-1_.gbk|tail sheath stabiliz..|747|MH713599(166560):84016-84762:-1 ^^ Acinetobacter phage KARL-1, complete genome.|neighbours:ID:AXY82729.1(-1),ID:AXY82731.1(-1)|neighbour_genes:terminase DNA packag..,neck protein|
MRKRDNGKIELIKVPISFSSKERFIEKLDTVTSVNNDGPVAKVETILPRMCLNLVDIIYNGQYKTALTNRNVKSPAGGTDMVSQYNPVPVKFLFELGVYTRHQDDMFQIIEQIWPYFQPHFSTKMRELFGNDIEFERNIRVVLQSLSFDNQIETDKTTRRRLQTDFIFEVNGWLYPPVAEIKGEIRTIYLDLFANEKTLDHEGVFESVDTQVRPVDATIDNWSGTSEQSISAGIPIPKAPEEPHLRRN
>ID:YP_006489136.1 |[Acinetobacter phage ZZ1]||_Acinetobacter_phage_ZZ1_.gbk|tail sheath stabiliz..|756|NC_018087(166687):99085-99840:1 ^GeneID:13165225^ Acinetobacter phage ZZ1, complete genome.|neighbours:ID:YP_008992065.1(1),ID:YP_006489135.1(1)|neighbour_genes:Mob-like putative ho..,terminase DNA packag..|
MYKVMRRREGDKIELIKVPITFASKERFIMKLDAKTSVNNGDGSMAKVETILPRMCLSLVDLVYNPTYKTNITNRTIRNPASKTSLISQYNPVPVKMIFELSVYTRHQDDMFQIIEQIWPYFQPHFSTQMKELHGNDITFDRNIRVTMQSVALDNQLETDKTTRRRLETAFIFEVNGWLYPPVAEIAGEIRTIYIDLFANEKELNASGRFESVDTQVSPEDIDYNDWDGNLIQSVSANVPIPVAPEPPHPR
>ID:AXF40739.1 |[Acinetobacter phage vB_ApiM_fHyAci03]||_Acinetobacter_phage_vB_ApiM_fHyAci03_.gbk|proximal tail sheath..|747|MH460829(165975):99203-99949:1 ^^ Acinetobacter phage vB_ApiM_fHyAci03, complete genome.|neighbours:ID:AXF40738.1(1),ID:AXF40740.1(1)|neighbour_genes:neck protein,terminase DNA packag..|
MRKRDNGKIELIKVPISFSSKERFIEKLDTVTSVNNDGPVAKVETILPRMCLNLVDIIYNGQYKTALTNRNVKSPAGGTDMVSQYNPVPVKFLFELGVYTRHQDDMFQIIEQIWPYFQPHFSTKMRELFGNDIEFERNIRVVLQSLSFDNQIETDKTTRRRLQTDFIFEVNGWLYPPVAEIKGEIRTIYLDLYANEKTLDHEGVFESVDTQVRPVDATIDNWSGTSEQSISAGIPIPKAPEEPHLRRN
>ID:APU01479.1 |[Aeromonas phage 65.2]||_Aeromonas_phage_65.2_.gbk|proximal tail sheath..|825|KY290955(236567):72786-73610:-1 ^SEED:fig|6666666.172300.peg.88^ Aeromonas phage 65.2, complete genome.|neighbours:ID:APU01478.1(-1),ID:APU01480.1(-1)|neighbour_genes:terminase small subu..,head completion, nec..|
MFGYNYNSSMRRYSILLMELLSGVQVERERDGIKYYNKVPLTYASKERFVTKINSEFNNMRDGEIARGETILPRIGVHMVDMNYNGQMKTAMNVRNINKKCGKSYMIFNPVPYKFMYEVSIMTRYETDMLTIVEQILPYFQPNFVCKMTELYDKATPIDRDIQITFQSVAMEESVEGDRSERRRLEWTLIFELDGWLYANFADLKGEIRTTYLDFNGNMKQLPTDDSYFESADSQVVPVDVLKSDWDGSYIETMSHSIPIPVEPNPPEPRENNP
>ID:YP_004300931.1 |[Aeromonas virus 65]||_Aeromonas_phage_65_.gbk|15|825|NC_015251(235229):72789-73613:-1 ^GeneID:10323353^ Aeromonas phage 65, complete genome.|neighbours:ID:YP_004300930.1(-1),ID:YP_004300932.1(-1)|neighbour_genes:16,13|
MFGYNYNSSMRRYSILLMELLSGVQVERERDGIKYYNKVPLTYASKERFVTKINSEFNNMRDGEIARGETILPRIGVHMVDMNYNGQMKTAMNVRNINKKCGKSYMIFNPVPYKFMYEVSIMTRYETDMLTIVEQILPYFQPNFVCKMTELYDKATPIDRDIQITFQSVAMEESVEGDRSERRRLEWTLIFELDGWLYANFADLKGEIRTTYLDFNGNMKQLPTDDSYFESADSQVVPVDVLKSDWDGSYIETMSHSIPIPVEPNPPEPRENNP
>ID:ATI17418.1 |[Aeromonas phage AS-szw]||_Aeromonas_phage_AS-szw_.gbk|tail sheath stabiliz..|813|MF498773(229957):101359-102171:1 ^^ Aeromonas phage AS-szw, complete genome.|neighbours:ID:ATI17417.1(1),ID:ATI17419.1(1)|neighbour_genes:neck protein,terminase DNA packag..|
MFGYFYNSSMRRYTVLLMDLLSGVQVERTRGDQKFYNKVPITNASKERFIIKLNNAFSNNYDGEMARGETILPRINIHMVDMMYNSQYKTGMQGRQASDQNNKSYNIFNPVPWKFTFEVSIHTRYETDMHTIVEQILPYFQPNFPCKIVELHDGKTPVNRDIQITIQSVSMSEELEGDRGERRRLEWTLFFELDGWMYANFADLKGEIKTTYLDFFGNMKRLPVEAYESVDAQVVPFDSTPNTWNGDYIETCSAGVPIPVDPEPSKPREN
>ID:ASU00178.1 |[Aeromonas phage AS-zj]||_Aeromonas_phage_AS-zj_.gbk|tail sheath stabiliz..|762|MF448340(229929):207002-207763:1 ^^ Aeromonas phage AS-zj, complete genome.|neighbours:ID:ASU00179.1(1),ID:ASU00177.1(1)|neighbour_genes:neck protein,terminase DNA packag..|
MDLLSGVQVERTRGDQKFYNKVPITNASKERFIIKLNNAFSNNYDGEMARGETILPRINIHMVDMMYNSQYKTGMQGRQASDQNNKSYNIFNPVPWKFTFEVSIHTRYETDMHTIVEQILPYFQPNFPCKIVELHDGKTPVNRDIQITIQSVSMSEELEGDRGERRRLEWTLFFELDGWMYANFADLKGEIKTTYLDFFGNMKRLPVEAYESVDSQVVPFDSTPNTWNGDYIETCSAGVPIPVDPEPSKPREN
>ID:NP_944103.1 |[Aeromonas virus Aeh1]||_Aeromonas_phage_Aeh1_.gbk|15|828|NC_005260(233234):148962-149789:1 ^GeneID:2658162^ Aeromonas phage Aeh1, complete genome.|neighbours:ID:NP_944102.1(-1),ID:NP_944104.1(1)|neighbour_genes:hypothetical protein,16|
MFGYFYNSISRRYIVLMGQLFNGIQVARERDGKVSYQKVPITYASKERFTAKLNSVNSNIDENGVARIETILPRMNLELLDMVYNPMFKTGVNVRSQSLGAGASVSRNNPVPYKYLFGLSIATRFEDDMFQIIEQIIPYFQPNFTTKITELHDSLTPIDRDIQITIQGVSISEDLEGAPTERRRIQWDITFELDGWLYPPIANLKGEIKTIYIDFFSNKTELKSSEDNFESVDFEVDPRTATKEEWDGKYIETASENIPIPRDPNKPGPRGKKLK
>ID:AUE22751.1 |[Aeromonas phage Ah1]||_Aeromonas_phage_Ah1_.gbk|tail sheath stabiliz..|831|MG250483(221116):136811-137641:1 ^^ Aeromonas phage Ah1, complete genome.|neighbours:ID:AUE22750.1(-1),ID:AUE22752.1(1)|neighbour_genes:hypothetical protein,terminase DNA packag..|
MFGYFYNSISRRYIVLMGQLFNGVQVARERDGKVSYQKVPITYASKERFTMKLNSVNSNIDEHGVARIETILPRMNLELIDMVYNPMFKTGVNVRSQSLGAGTSVSRNNPVPYKYMFNLSIATRFEDDMFQIVEQILPYFQPNFTTKITELHDSLTPVDRDIQITIQGLSISEDLEGASTERRRIQWDITFELDGWLYPPIANLKGEIKTIYLDFYSNKTELKTSEENFESVDFEVDPRTTTKENWDGKYIQTTSENIPIPKEPTKPGPRGLKHNE
>ID:QAX98468.1 |[Aeromonas phage AsFcp_2]||_Aeromonas_phage_AsFcp_2_.gbk|tail sheath stabiliz..|825|MH791401(219171):85257-86081:1 ^^ UNVERIFIED: Aeromonas phage AsFcp_2, complete genome.|neighbours:ID:QAX98467.1(-1),ID:QAX98469.1(1)|neighbour_genes:hypothetical protein,terminase DNA packag..|
MFGYFYNSVSRRYIVLMGQLFNGVQVARERDGKVSYQKVPITYASKERFAMKLNSINSNIDEHGIARIETILPRMNLQMLDMVYNPMFKTGVNVRSQSLGAGTVSRNNPVPYKYLFELSIATRFEDDMFQIVEQILPYFQPNFTTKITELHDSLTPVDRDIQITIQGVSISEELEGPATERRRIQWDITFELDGWLYPPVNNLKGEIKTIYLDFFSNKTELKTGEDNFESVDFEVDPRAATKENWDGKYKETMSENIPIPTAPDGPGPRGLKHT
>ID:QAX97858.1 |[Aeromonas phage Asswx_1]||_Aeromonas_phage_Asswx_1_.gbk|tail sheath stabiliz..|813|MH791398(229103):109048-109860:1 ^^ UNVERIFIED: Aeromonas phage Asswx_1, complete genome.|neighbours:ID:QAX97857.1(1),ID:QAX97859.1(1)|neighbour_genes:neck protein,terminase DNA packag..|
MFGYFYNSSMRRYTVLLMDLLSGVQVERTRGDQKFYNKVPITNASKERFIIKLNNAFSNNYDGEMARGETILPRINIHMVDMMYNSQYKTGMQGRQASDQNNKSYNIFNPVPWKFTFEVSIHTRYETDMHTIVEQILPYFQPNFPCKIVELHDGKTPVNRDIQITIQSVSMSEELEGDRGERRRLEWTLFFELDGWMYANFADLKGEIKTTYLDFFGNMKRLPVEAYESVDSQVVPFDSTPNTWNGDYIETCSAGVPIPVDPEPSKPREN
>ID:QAY01292.1 |[Aeromonas phage Aswh_1]||_Aeromonas_phage_Aswh_1_.gbk|tail sheath stabiliz..|819|MH791414(229730):128607-129425:-1 ^^ UNVERIFIED: Aeromonas phage Aswh_1, complete genome.|neighbours:ID:QAY01291.1(-1),ID:QAY01293.1(-1)|neighbour_genes:terminase DNA packag..,neck protein|
MFGYYYNSSIRRYIILLMDLLSGVQVERERDGKKYYNKVPITYASKERFIAKINNAFSNMSDGDVARAETILPRIGVQMVDMIYNEQMKTGMTVRQASDKNNKTYLIYNPVPWKMMFEVSIFTRFETDMHTIIEQILPYFQPNFVCRITELHDKLTPIDRDIQITLQSVIMAEDLEGDKGERRRLEWTLVFEVDGWMYANFSDLKGEIKTSYIDFWGNTKQLPKDLYESDDLQVVPLDSTPNTWDGTYIETRSEGIPIPVDPNPPKPRENLT
>ID:YP_007010345.1 |[Aeromonas phage CC2]||_Aeromonas_phage_CC2_.gbk|tail sheath stabiliz..|813|NC_019538(231743):161250-162062:-1 ^GeneID:14016270^ Aeromonas phage CC2, complete genome.|neighbours:ID:YP_007010344.1(-1),ID:YP_007010346.1(-1)|neighbour_genes:terminase DNA packag..,neck protein|
MFGYFYNSSMRRYTVLLMDLLSGVQVERTRGDQKFYNKVPITNASKERFIIKLNNAFSNNYDGEMARGETILPRINIHMVDMMYNSQYKTGMQGRQASDQNNKSYNIFNPVPWKFTFEVSIHTRYETDMHTIVEQILPYFQPNFPCKIVELHDGKTPVDRDIQITIQSVSMSEELEGDRGERRRLEWTLFFELDGWMYANFADLKGEIKTTYLDFFGNMKRLPIEAYESVDSQVVPFDSTPNTWNGDYIETCSAGVPIPVDPEPSKPREN
>ID:YP_009011638.1 |[Aeromonas phage PX29]||_Aeromonas_phage_PX29_.gbk|15|777|NC_023688(222006):135700-136476:1 ^GeneID:18560133^ Aeromonas phage PX29, complete genome.|neighbours:ID:YP_009011637.1(-1),ID:YP_009011639.1(1)|neighbour_genes:hypothetical protein,16|
MGQLFNGVQVARERDGKVSYQKVPITYASKERFAMKLNSINSNIDEHGIARIETILPRMNLQMLDMVYNPMFKTGVNVRSQSLGAGTVSRNNPVPYKYLFELSIATRFEDDMFQIVEQILPYFQPNFTTKITELHDSLTPVDRDIQITIQGVSISEELEGPATERRRIQWDITFELDGWLYPPVNNLKGEIKTIYLDFFSNKTELKTGEDNFESVDFEVDPRTATKENWDGKYKETMSENIPIPTAPDGPGPRGLKHT
>ID:YP_003969298.1 |[Aeromonas phage phiAS5]||_Aeromonas_phage_phiAS5_.gbk|tail sheath stabiliz..|822|NC_014636(225268):7934-8755:1 ^GeneID:9861416^ Aeromonas phage phiAS5, complete genome.|neighbours:ID:YP_003969297.1(-1),ID:YP_003969299.1(1)|neighbour_genes:hypothetical protein,terminase DNA packag..|
MFGYFYNSITRRYIVLMAQLFNGVQVARERDGKVSYNKVPITYASKERFVSKLNSVNSNMDENGIARVETILPRMNLTLVDMVYNPLFKTGVNVRSQSLGAGMSVSRQNPVPYKYLFELSIATRFEDDMLQIVEQILPYFQPNFTTKITELHESLTPIDRDIQVTIQGLSMSEDLEGPSSERRRLQWDITFELDGWLYPPVSNLKGEIKTIYLDFFSNKTELKTSEENFESVDFEVDPRTANKETWDGKYIETASQNIPIPKDPEKPGPRGKK
>ID:YP_803105.1 |[Escherichia virus RB32]||_Bacteriophage_RB32_.gbk|15|819|NC_008515(165890):92906-93724:1 ^GeneID:4405482^ Bacteriophage RB32, complete genome.|neighbours:ID:YP_803104.1(1),ID:YP_803106.1(1)|neighbour_genes:14,16|
MFGYFYNSSFRRYATLMGDLFSNIQIKRQLESGDKFIRVPITYASKEHFMMKLNKWTSINSQEDVAKVETILPRINLHLVDFSYNAPFKTNILNQNLLQKGATSVVSQYNPSPIKMIYELSIFTRYEDDMFQIVEQILPYFQPHFNTTMYEQFGNDIPFKRDIKIVLMSAAIDESIDGDNLSRRRIEWSLTFEVNGWMYPPVDDAEGLIRTTYTDFHANTRDLPDGEGVFESVDNEVVPRDINPEDWDGTVKQTFTSNVNRPTPPEPPGPRT
>ID:YP_009218797.1 |[Citrobacter phage IME-CF2]||_Citrobacter_phage_IME-CF2_.gbk|proximal tail sheath..|825|NC_029013(177688):171491-172315:-1 ^GeneID:26645012,SEED:fig|1527524.5.peg.274^ Citrobacter phage IME-CF2, complete genome.|neighbours:ID:YP_009218796.1(-1),ID:YP_009218798.1(-1)|neighbour_genes:terminase small subu..,head completion neck..|
MFGYWYNSSLRNYIVLMGALFNHVQVKRVRGEQEKFIKVPITYASKEKFLASMNKLNYTLSQENVAKTETILPRMNLSLVDLQYNAIRKTSIAVNQKMTQLQTPRKTITQFNPVPYRLIFELGVYTRYEDDMFQIAEQILPYFQPHFNCKITELHKNEIKVDRDIKISLQSVAPDTTFEGDVNQRRHVEWSFMFELQGYLYPPVTDVKGEIRTVYTDFFANMNPLDKDNFESVDSQVDPVDLPLQDYTDEEYIQTYSRNTPIPSGDEPPKPRGT
>ID:YP_009195025.1 |[Citrobacter phage Margaery]||_Citrobacter_phage_Margaery_.gbk|tail sheath stabiliz..|822|NC_028755(178182):123758-124579:1 ^^ Citrobacter phage Margaery, complete genome.|neighbours:ID:YP_009195024.1(1),ID:YP_009195026.1(1)|neighbour_genes:neck protein,terminase small subu..|
MFGYWYNSSLRNYIVLMGALFNHVQVKRVRGDQEKYIKVPITYASKEKFLASMNKFNYTLSQENVAKTETILPRMNLSLVDLQYNAIRKTSIAVNQKMTQLATPRKTITQFNPVPYRLIFELGVYTRYEDDMFQIAEQILPYFQPHFNCKITELHKNEITVDRDIKISLQSVAPDTTFEGDTNQRRHVEWSFMFELQGYLYPPVTDVRGEIRTVYTDFFSNMNPLDKDNFESVDSQADPVDLPMQDYTGEEYIQTYSHDKPIPSGDEPPKPRE
>ID:AYJ73069.1 |[Citrobacter phage Maroon]||_Citrobacter_phage_Maroon_.gbk|tail sheath stabiliz..|822|MH823906(178830):124173-124994:1 ^^ Citrobacter phage Maroon, complete genome.|neighbours:ID:AYJ73068.1(1),ID:AYJ73070.1(1)|neighbour_genes:neck protein,terminase small subu..|
MFGYWYNSSLRNYIVLMGALFNHVQVKRVRGDQEKYIKVPITYASKEKFLASMNKFNYTLSQENVAKTETILPRMNLSLVDLQYNAIRKTSIAVNQKMTQLATPRKTITQFNPVPYRLIFELGVYTRYEDDMFQIAEQILPYFQPHFNCKITELHKNEITVDRDIKISLQSVAPDTTFEGDANQRRHVEWSFMFELQGYLYPPVTDVRGEIRTVYTDFFSNMNPLDKDNFESVDSQADPVDLPMQDYTGEEYIQTYSHDKPIPSGDEPPKPRE
>ID:YP_009203901.1 |[Citrobacter phage Merlin]||_Citrobacter_phage_Merlin_.gbk|tail sheath stabiliz..|819|NC_028857(172733):96199-97017:1 ^GeneID:26648112^ Citrobacter phage Merlin, complete genome.|neighbours:ID:YP_009203900.1(1),ID:YP_009203902.1(1)|neighbour_genes:neck protein,terminase small subu..|
MFGHFYHSSFRRYALLMGDLFSNIQVARTREDTGTRFIKVPITYASKEHFMMKLNKWTSINSQDDVAKVETILPRMNLHLVDVMYNGTYKTNIVNRTAIQNGQSAMISQFNPTPYKMIYELGIFTRYEDDMYQIVEQILPYFQPHFNTTMTEQYGEDIEFSRDIRVVFQSISVDEQIDGDNISRRRLEWSIMFEVQGWMYPPQNDIKGEIRTVYLDFHANSKVLEPEGVFESVDSEVEPRDVEIQDWDGSSKQTYTADIPIPVAPVPPGPRT
>ID:YP_009097813.1 |[Citrobacter phage Miller]||_Citrobacter_phage_Miller_.gbk|tail sheath stabiliz..|777|NC_025414(178171):125402-126178:1 ^^ Citrobacter phage Miller, complete genome.|neighbours:ID:YP_009097812.1(1),ID:YP_009097814.1(1)|neighbour_genes:MobE mobile endonucl..,terminase small subu..|
MGALFNHVQVKRVRGEQEKFIKVPITYASKEKFLASMNKLNYTLSQENVAKTETILPRMNLSLVDLQYNAIRKTSIAVNQKMTQLQTPRKTITQFNPVPYRLIFELGVYTRYEDDMFQIAEQILPYFQPHFNCKITELHKNEIKVDRDIKISLQSVAPDTTFEGDVNQRRHVEWSFMFELQGYLYPPVTDVKGEIRTVYTDFFANMNPLDKDNFESVDSQVDPVDLPLQDYTGEEYIQTYSRNTPIPSGDEPPKPRGT
>ID:YP_009146615.1 |[Citrobacter phage Moon]||_Citrobacter_phage_Moon.gbk|tail sheath stabiliz..|837|NC_027331(170341):95343-96179:1 ^GeneID:24721781^ Citrobacter phage Moon, complete genome.|neighbours:ID:YP_009146614.1(1),ID:YP_009146616.1(1)|neighbour_genes:neck protein,terminase small subu..|
MFGHFYHSSFRRYALLMGDLFSNIQVARTREDTGTRFIKVPITYASKEHFMMKLNKWTSVNSQDDVAKVETILPRMNLHLVDVMYNGTYKTNIANRTAIQNGQSAMISQFNPTPYKMIYELGIFTRYEDDMYQIVEQILPYFQPHFNTTMTEQYGEDIEFSRDIRVVFQSISVDEQIDGDNISRRRLEWSIMFEVQGWMYPPQNDIKGEIRTVYLDFHANSKVLEPEGVFESVDSEVEPRDVEIQDWDGKTEQTYSQDIPIPVAPVPPGPRSAPRIKP
>ID:YP_009285744.1 |[Citrobacter phage vB_CfrM_CfP1]||_Citrobacter_phage_vB_CfrM_CfP1_.gbk|tail sheath|825|NC_031057(180219):126709-127533:1 ^GeneID:29079589^ Citrobacter phage vB_CfrM_CfP1, complete genome.|neighbours:ID:YP_009285743.1(1),ID:YP_009285745.1(1)|neighbour_genes:head completion prot..,terminase small subu..|
MFGYWYNSSLRNYIVLMGALFNHVQVKRVRGEQEKFIKVPITYASKEKFLASMNKLNYTLSQENVAKTETILPRMNLSLVDLQYNAIRKTSIAVNQKMTQLQTPRKTITQFNPVPYRLIFELGVYTRYEDDMFQIAEQILPYFQPHFNCKITELHKNEIKVDRDIKISLQSVAPDTTFEGDVNQRRHVEWSFMFELQGYLYPPVTDVKGEIRTVYTDFFANMNPLDKDNFESVDSQVDPVDLPLQDYTDEEYIQTYSRNTPIPSGDEPPKPRGT
>ID:SCN45859.1 |[Cronobacter phage Pet-CM3-4]||_Cronobacter_phage_Pet-CM3-4_.gbk|Proximal tail sheath..|786|LT614807(171975):97992-98777:1 ^^ Cronobacter phage Pet-CM3-4 genome assembly, chromosome: I.|neighbours:ID:SCN45858.1(1),ID:SCN45860.1(1)|neighbour_genes:T4-like phage head c..,Phage terminase, sma..|
MLGDLFSNIQVQRVREDIGKTYIRVPITYASKEHFMMKLNKWTSVNNEDGPAKVETILPRINLHLVDMMYNPTYKTGQLNRSAMSNPNSKTGTISQYNPTPIKMIFELGIFTRHQDDMFQIVEQIMPYFQPHFNTTMTELFENEITFERDIRITFQSISRDEQIEGEKQSRRRLEWAIMFEVNGWLYPPAFDLSGEIRTIYLDFHANSRELVNEGVFESVDSEVDPRDVEIEDWDGKSIQKYDSDSTPIPKEPEPSGPRGV
>ID:YP_006986479.1 |[Cronobacter phage vB_CsaM_GAP161]||_Cronobacter_phage_vB_CsaM_GAP161_.gbk|tail sheath stabiliz..|822|NC_019398(178193):123131-123952:1 ^^ Cronobacter phage vB_CsaM_GAP161, complete genome.|neighbours:ID:YP_006986478.1(1),ID:YP_006986480.1(1)|neighbour_genes:neck protein,terminase DNA packag..|
MFGYWYNSSLRNYIVLMGALFNHVQVKRVRGDQEKYIKVPITYASKEKFLASMNKLNYTLSQENVAKTETILPRMNLSLVDLQYNAIRKTSIAVNQKMTQLATPRKTITQFNPVPYRLIFELGVYTRYEDDMFQIAEQILPYFQPHFNCKITELHKNEITVDRDIKISLQSVAPDTTFEGDTNQRRHVEWSFMFELQGYLYPPVTDVKGEIRTVYTDFFSNMNPLDKDNFESVDSQADPVDLPIQDYTGEEYIQTYSHDKPIPSGDEPPKPRE
>ID:AOG16335.1 |[Cronobacter phage vB_CsaM_leB]||_Cronobacter_phage_vB_CsaM_leB_.gbk|tail sheath stabiliz..|822|KX431559(177907):122964-123785:1 ^^ Cronobacter phage vB_CsaM_leB, complete genome.|neighbours:ID:AOG16334.1(1),ID:AOG16336.1(1)|neighbour_genes:neck protein,small terminase subu..|
MFGYWYNSSLRNYIVLMGALFNHVQVKRVRGDQEKYIKVPITYASKEKFLASMNKLNYTLSQENVAKTETILPRMNLSLVDLQYNAIRKTSIAVNQKMTQLATPRKTITQFNPVPYRLIFELGVYTRYEDDMFQIAEQILPYFQPHFNCKITELHKNDITVDRDIKISLQSVAPDTTFEGDANQRRHVEWSFMFELQGYLYPPVTDVKGEIRTVYTDFFANMNPLDKDNFESVDSQADPVDLPMQDYTGEEYIQTYSHDKPIPSGDELPKPRE
>ID:AOG16619.1 |[Cronobacter phage vB_CsaM_leN]||_Cronobacter_phage_vB_CsaM_leN_.gbk|tail sheath stabiliz..|822|KX431560(179516):124016-124837:1 ^^ Cronobacter phage vB_CsaM_leN, complete genome.|neighbours:ID:AOG16618.1(1),ID:AOG16620.1(1)|neighbour_genes:neck protein,terminase DNA packag..|
MFGYWYNSSLRNYIVLMGALFNHVQVKRVRGDQEKYIKVPITYASKEKFLASMNKLNYTLSQENVAKTETILPRMNLSLVDLQYNAIRKTSIAVNQKMTQLATPRKTITQFNPVPYRLIFELGVYTRYEDDMFQIAEQILPYFQPHFNCKITELHKNDITVDRDIKISLQSVAPDTTFEGDANQRRHVEWSFMFELQGYLYPPVTDVKGEIRTVYTDFFANMNPLDKDNFESVDSQADPVDLPMQDYTGEEYIQTYSHDKPIPSGDEPPKPRE
>ID:YP_009005445.1 |[Enterobacter phage PG7]||_Enterobacter_phage_PG7_.gbk|tail sheath stabiliz..|786|NC_023561(173276):99755-100540:1 ^GeneID:18502460^ Enterobacter phage PG7, complete genome.|neighbours:ID:YP_009005444.1(1),ID:YP_009005446.1(1)|neighbour_genes:neck protein,small terminase prot..|
MLGDLFSNIQVQRVREDIGKTYIRVPITYASKEHFMMKLNKWTSVNNEDGPAKVETILPRINLHLVDMMYNPTYKTGQLNRSAMSNPNSKTGTISQYNPTPIKMIFELGIFTRHQDDMFQIVEQIMPYFQPHFNTTMTELFENEITFERDIRITFQSISIDEQIDGDKQSRRRLEWSIMFEVNGWLYPPAFDLSGEIRTIYLDFHANSRELVNEGVFESVDSEVDPRDVEIEDWDGKSIQKYDSDSTPIPKESEPPGPRGV
>ID:AVR55354.1 |[Enterobacter phage myPSH1140]||_Enterobacter_phage_myPSH1140_.gbk|tail sheath stabiliz..|786|MG999954(172614):100847-101632:1 ^^ Enterobacter phage myPSH1140, complete genome.|neighbours:ID:AVR55353.1(1),ID:AVR55355.1(1)|neighbour_genes:neck protein,large terminase prot..|
MLGDLFSNIQVQRVREDIGKTYIRVPITYASKEHFMMKLNKWTSVNNEDGPAKVETILPRINLHLVDMMYNPTYKTGQLNRSAMSNPNSKTGTISQYNPTPIKMIFELGIFTRHQDDMFQIVEQIMPYFQPHFNTTMTELFENEITFERDIRITFQSISIDEQIEGEKQSRRRLEWAIMFEVNGWLYPPAFDLSGEIRTIYLDFHANSRELVNEGVFESVDSEVDPRDVEIQDWDGKSIQKYDSDSTPIPKEPEPPGPRGV
>ID:YP_009607126.1 |[Enterobacter phage phiEap-3]||_Enterobacter_phage_phiEap-3_.gbk|tail sheath stabiliz..|825|NC_041980(175814):123528-124352:1 ^GeneID:40083132^ Enterobacter phage phiEap-3, complete genome.|neighbours:ID:YP_009607125.1(1),ID:YP_009607127.1(1)|neighbour_genes:neck protein,small terminase prot..|
MFGYWYNSSLRNYIVLMGCLFNHVQVKRIRGEQEKFIKVPITYASKEKFLASMNKLNYAYSQENVAKTETILPRMNLSLVDLQYNAIRKTGIAVNQKMTQLRAPGKTVTQFNPAPYRLMFELGVYTRYEDDVFQIIEQILPYFQPHFNCRITELHKNDIKIDRDIKISLQSVSPDTSFEGDATTRRHIEWSLMFELQGYLYPPVNEIKGEIRTVYTDFFSNMNPLDKDNFESVDAQVDPVDMPIQDYTGEEYIKTYANDIPIPSGDQPPKPRGQ
>ID:YP_009167979.1 |[Escherichia phage AR1]|AR1|_Enterobacteria_phage_AR1_DNA_.gbk|15|819|NC_027983(167435):92613-93431:1 ^GeneID:26041909^ Enterobacteria phage AR1 DNA, complete genome.|neighbours:ID:YP_009167978.1(1),ID:YP_009167980.1(1)|neighbour_genes:14,16|
MFGYFYNSSFRRYATLMGDLFSNIQIKRQLESGDKFIRVPITYASKEHFMMKLNKWTSINSQEDVAKVETILPRINLHLVDFSYNAPFKTNILNQNLLQKGTTSVVSQYNPSPIKMIYELSIFTRYEDDMFQIVEQILPYFQPHFNTTMYEQFGNDIPFKRDIKIVLMSAAIDEAIDGDNLSRRRIEWSLTFEVNGWMYPPVDDAEGLIRTTYTDFHANTRDLPDGEGVFESVDNEVVPRDIDPEDWDGTVKQTFTNNVNRPTPPEPPGPRT
>ID:ANZ51035.1 |[Enterobacteria phage ATK47]||_Enterobacteria_phage_ATK47.gbk|proximal tail sheath..|822|KT184309(170020):75460-76281:-1 ^^ Enterobacteria phage ATK47, complete genome.|neighbours:ID:ANZ51034.1(-1),ID:ANZ51036.1(-1)|neighbour_genes:terminase small subu..,head completion neck..|
MFGYFYNSSFRRYITMMGDLFSNIQVNRQLSTGNKLIRVPITYASKEHFMMKLNKWTSINSQEDVAKVETILPRINLQMVDFVYNPTFKTNILNNSLLSKSTKDIVDQYNPSPIKMIFELSIFTRYEDDMFQIVEQIIPYFQPHFNTTMIEQYGQDIPFERDIKVVWMAAAMDEQIDGDNLSRRRLEWSLTFEVNGWMYPPVGAAEGLIKTTYLDFHANERDLQTAASVFESVDTEIKPRDVEAQDWNGEVEQTYTHDIPIPTPPTPPGPRKQ
>ID:ANZ51159.1 |[Enterobacteria phage ATK48]||_Enterobacteria_phage_ATK48.gbk|tail sheath stabiliz..|822|KT184310(169729):3964-4785:-1 ^^ Enterobacteria phage ATK48, complete genome.|neighbours:ID:ANZ51158.1(-1),ID:ANZ51160.1(-1)|neighbour_genes:terminase small subu..,head completion neck..|
MFGYFYNSSFRRYITMMGDLFSNIQVNRQLSTGNKLIRVPITYASKEHFMMKLNKWTSINSQEDVAKVETILPRINLQMVDFVYNPTFKTNILNNSLLSKSTKDIVDQYNPSPIKMIFELSIFTRYEDDMFQIVEQIIPYFQPHFNTTMIEQYGQDIPFERDIKVVWMAAAMDEQIDGDNLSRRRLEWSLTFEVNGWMYPPVGAAEGLIKTTYLDFHANERDLQTAASVFESVDTEIKPRDVEAQDWNGEVEQTYTHDIPIPTPPTPPGPRKQ
>ID:ANZ50763.1 |[Enterobacteria phage Aplg8]||_Enterobacteria_phage_Aplg8_.gbk|tail sheath stabiliz..|819|KT184308(168496):37487-38305:1 ^^ Enterobacteria phage Aplg8, complete genome.|neighbours:ID:ANZ50762.1(1),ID:ANZ50764.1(1)|neighbour_genes:head completion neck..,terminase DNA packag..|
MFGYFYNSSFRRYATLMGDLFSNIQIKRQLESGDKFIRVPITYASKEHFMMKLNKWTSINSQEDVAKVETILPRINLHLVDFSYNAPFKTNILNQNLLQKGATSVVSQYNPSPIKMIYELSIFTRYEDDMFQIVEQILPYFQPHFNTTMYEQFGNDIPFKRDIKIVLMSAAIDEAIDGDNLSRRRIEWSLTFEVNGWMYPPVDDAEGLIRTTYTDFHANTRDLPDGEGVFESVDSEVVPRDIDPEDWDGTVKQTFTSNVNRPTPPEPPGPRT
>ID:YP_007004284.1 |[Enterobacteria phage Bp7]||_Enterobacteria_phage_Bp7_.gbk|tail sheath stabiliz..|819|NC_019500(168066):144430-145248:-1 ^GeneID:14007898^ Enterobacteria phage Bp7, complete genome.|neighbours:ID:YP_007004283.1(-1),ID:YP_007004285.1(-1)|neighbour_genes:terminase DNA packag..,neck protein|
MGDLFSHVQVARQREDTGLKFIKVPITYASKERFMANLGKWTAVQNIPNPNMTAKERAEQKAKVETVLPRMNLQMVDMLYNSQYKTALQNRTQIQFENGDPRKRVSQYSPTPVKMIFELGIYTRTQDDMFQIVEQIMPYFQPHFNTTITELYTNEIKFDRDIRIVFQSIAMDEQLEGDTTSRRRLEWSMMFEVNGWLYPPVKEMEGEIKTIYLDFFANSKELAPEGNFESVDSEVVPRGVEEKEWDGSSVQTYSQDIPVPVEPAPPAPRRNP
>ID:YP_004010025.1 |[Enterobacter phage CC31]||_Enterobacteria_phage_CC31_.gbk|15|786|NC_014662(165540):92318-93103:1 ^GeneID:9926321^ Enterobacteria phage CC31, complete genome.|neighbours:ID:YP_004010024.1(1),ID:YP_004010026.1(1)|neighbour_genes:14,16|
MLGDLFSNIQVQRVREDIGKTYIRVPITYASKEHFMMKLNKWTSVNNEDGPAKVETILPRINLHLVDMMYNPTYKTGQLNRSAMSNPNSKTGTISQYNPTPIKMIFELGIFTRHQDDMFQIVEQIMPYFQPHFNTTMTELFENEITFERDIRITFQSISIDEQIEGEKQSRRRLEWAIMFEVNGWLYPPAFDLSGEIRTIYLDFHANSRELVNEGVFESVDSEVDPRDVEIQDWDGKSIQKYDSDSTPIPKEPEPPGPRGV
>ID:YP_009118835.1 |[Enterobacteria phage GEC-3S]||_Enterobacteria_phage_GEC-3S_.gbk|Putative tail sheath..|834|NC_025425(163424):84823-85656:1 ^GeneID:23301190^ Enterobacteria phage GEC-3S complete genome.|neighbours:ID:YP_009118834.1(1),ID:YP_009118836.1(1)|neighbour_genes:Putative neck protei..,Putative terminase D..|
MFGWHYNSSIRRYIVLLGNLFSGVQIKRVRSDGERFIKVPITYAKKEKFMMSLDKYNNISSEEDVAKVETILPRMCLSLIDMTYAQNFKTNIANKTVPKYTADGIRSVTQYNPVPYKFTFELGIYTRNEDDMFQIIEQILPYFQPHFNCKIKELHGNDVWIDRDIQVTISSITPDEQVGEDKFSRRRLEWTIMFEFIGFIYPPATDVKGEIRTIYLDFHANSRELNPSGNFESVDHEVVKRDVEQEDWDGTIKESYSSDIPIPVAPTPPGPRIVREF
>ID:ANZ51588.1 |[Enterobacteria phage GiZh]||_Enterobacteria_phage_GiZh_.gbk|tail sheath stabiliz..|819|KT184311(166514):142669-143487:1 ^^ Enterobacteria phage GiZh, complete genome.|neighbours:ID:ANZ51587.1(1),ID:ANZ51589.1(1)|neighbour_genes:head completion neck..,terminase DNA packag..|
MFGYFYNSSFRRYATLMGDLFSNIQIKRQLESGDKFIRVPITYASKEHFMMKLNKWTSINSQEDVAKVETILPRINLHLVDFSYNAPFKTNILNQNLLQKGATSVVSQYNPSPIKMIYELSIFTRYEDDMFQIVEQILPYFQPHFNTTMYEQFGNDIPFKRDIKIVLMSAAIDEAIDGDNLSRRRIEWSLTFEVNGWMYPPVDDAEGLIRTTYTDFHANTRDLPDGEGVFESVDNEVVPRDIDPEDWDGTVKQTFTSNVNRPTPPEPPGPRT
>ID:YP_003734304.1 |[Enterobacteria phage IME08]||_Enterobacteria_phage_IME08_.gbk|15|891|NC_014260(172253):93247-94137:1 ^GeneID:9384464^ Enterobacteria phage IME08, complete genome.|neighbours:ID:YP_003734303.1(1),ID:YP_003734305.1(1)|neighbour_genes:14,16|
MVRHLGGLMFGHWYNSSLRRYIVLMGDLFSHVQVARQREDTGLKFIKVPITYASKERFMANLGKWTAVQNIPNPNMSPKERAEQKAKVETVLPRMNLQMVDMLYNSQYKTALQNRTQIQFENGDPRKRVSQYSPTPVKMIFELGIYTRTQDDMFQIVEQIMPYFQPHFNTTITELYTNEIKFDRDIRIVFQSIAMDEQLEGDTASRRRLEWSMMFEVNGWLYPPVKEMEGEIKTIYLDFFANSKELAPEGNFESVDSEVVPRGVEQTEWDGSSVQTYSQDIPVPVEPAPPAPRRNP
>ID:YP_002922508.1 |[Escherichia phage JS10]||_Enterobacteria_phage_JS10_.gbk|15|867|NC_012741(171451):93601-94467:1 ^GeneID:7943558^ Enterobacteria phage JS10, complete genome.|neighbours:ID:YP_002922507.1(1),ID:YP_002922509.1(1)|neighbour_genes:14,16|
MFGHWYNSSLRRYIVLMGDLFSHVQVARQREDTGLKFIKVPITYASKERFMANLGKWTAVQNIPNPNMTPKERAEQKAKVETVLPRMNLQMVDMLYNSQYKTALQNRTQIQFENGDPRKRVSQYSPTPVKMIFELGIYTRTQDDMFQIVEQIMPYFQPHFNTTITELYTNEIKFDRDIRIVFQSIAMDEQLEGDTTSRRRLEWSMMFEVNGWLYPPVKEMEGEIKTIYLDFFANSKELAPEGNFESVDSEVVPRDVEQAEWDGSSVQTYSQDIPVPVEPAPPAPRRNP
>ID:YP_001595291.1 |[Escherichia phage JS98]||_Enterobacteria_phage_JS98.gbk|tail sheath stabiliz..|867|NC_010105(170523):94525-95391:1 ^^ Enterobacteria phage JS98, complete genome.|neighbours:ID:YP_001595290.1(1),ID:YP_001595292.1(1)|neighbour_genes:neck protein,small terminase prot..|
MFGHWYNSSLRRYIVLMGDLFSHVQVARQREDTGLKFIKVPITYASKERFMANLGKWTAVQNIPNPNMTPKERAEQKAKVETVLPRMNLQMVDMLYNSQYKTALQNRTQIQFENGDPRKRVSQYSPTPVKMIFELGIYTRTQDDMFQIVEQIMPYFQPHFNTTITELYTNEIKFDRDIRIVFQSIAMDEQLEGDTTSRRRLEWSMMFEVNGWLYPPVKEMEGEIKTIYLDFFANSKELAPEGNFESVDSEVVPRGVEEKEWDGKSIQTYSQDIPVPVEPEPPAPRRNP
>ID:YP_002922227.1 |[Escherichia phage JSE]||_Enterobacteria_phage_JSE_.gbk|15|834|NC_012740(166418):88307-89140:1 ^GeneID:7943195^ Enterobacteria phage JSE, complete genome.|neighbours:ID:YP_002922226.1(1),ID:YP_002922228.1(1)|neighbour_genes:Homing endonuclease,16|
MFSHFYNSSIRRYIVLLGNLFSGVQIKRVRSDGERFIKVPITYAKKEKFMMSLDKYNNILSEEDVAKVETILPRMCLSLIDMTYAQNFKTNIANKTVPKYTADGIRSVTQYNPVPYKFTFELGIYTRNEDDMFQIIEQILPYFQPHFNCKIKELHGNDVWIDRDIQVTISSITPDEQVGEDKFSRRRLEWTIMFEFIGFIYPPATDVKGEIRTIYLDFHANSRELNPSGNFESVDHEVVKRDVEQEEWDGTIKESYSSDIPIPVAPTPPGPRIVREF
>ID:ANZ51787.1 |[Enterobacteria phage Kha5h]||_Enterobacteria_phage_Kha5h_.gbk|proximal tail sheath..|819|KT184312(167318):117580-118398:1 ^^ Enterobacteria phage Kha5h, complete genome.|neighbours:ID:ANZ51786.1(1),ID:ANZ51788.1(1)|neighbour_genes:head completion neck..,terminase DNA packag..|
MFGYFYNSSFRRYATLMGDLFSNIQIKRQLESGDKFIRVPITYASKEHFMMKLNKWTSINSQEDVAKVETILPRINLHLVDFSYNAPFKTNILNQNLLQKGATSVVSQYNPSPIKMIYELSIFTRYEDDMFQIVEQILPYFQPHFNTTMYEQFGNDIPFKRDIKIVLMSAAIDEAIDGDNLSRRRIEWSLTFEVNGWMYPPVDDAEGLIRTTYTDFHANTRDLPDGEGVFESVDNEVVPRDIDPEDWDGTVKQTFTSNVNRPTPPEPPGPRT
>ID:YP_001469496.1 |[Escherichia phage Phi1]||_Enterobacteria_phage_Phi1_.gbk|15|834|NC_009821(164270):84991-85824:1 ^GeneID:5602322^ Enterobacteria phage Phi1, complete genome.|neighbours:ID:YP_001469495.1(1),ID:YP_001469497.1(1)|neighbour_genes:14,16|
MFGWHYNSSIRRYIVLLGNLFSGVQIKRVRSDGERFIKVPITYAKKEKFMMSLDKYNNISSEEDVAKVETILPRMCLSLIDMTYAQNFKTNIANKTVPKYTADGIRSVTQYNPVPYKFTFELGIYTRNEDDMFQIIEQILPYFQPHFNCKIKELHGNDVWIDRDIQVTISSITPDEQVGEDKFSRRRLEWTIMFEFIGFIYPPATDVKGEIRTIYLDFHANSRELNPSGNFESVDHEVVKRDVEQEDWDGTIKESYSSDIPIPVAPTPPGPRIVREF
>ID:YP_009202896.1 |[Escherichia phage QL01]||_Enterobacteria_phage_QL01.gbk|tail sheath stabiliz..|867|NC_028847(170527):92670-93536:1 ^GeneID:26629884^ Enterobacteria phage QL01, complete genome.|neighbours:ID:YP_009202895.1(1),ID:YP_009202897.1(1)|neighbour_genes:neck protein,terminase DNA packag..|
MFGHWYNSSLRRYIVLMGDLFSHVQVARQREDTGLKFIKVPITYASKERFMANLGKWTAVQNIPNPNMTAKERAEQKAKVETVLPRMNLQMVDMLYNSQYKTALQNRTQIQFENGDPRKRVSQYSPTPVKMIFELGIYTRTQDDMFQIVEQIMPYFQPHFNTTITELYTNEIKFDRDIRIVFQSIAMDEQLEGDTTSRRRLEWSMMFEVNGWLYPPVKEMEGEIKTIYLDFFANSKELAPEGNFESVDSEVVPRGVEEKEWDGKSIQTYSQDIPVPVEPAPPAPRRNP
>ID:AIT74256.1 |[Enterobacteria phage RB10]||_Enterobacteria_phage_RB10_.gbk|tail sheath stabiliz..|819|KM606999(168401):90820-91638:1 ^^ Enterobacteria phage RB10, complete genome.|neighbours:ID:AIT74255.1(1),ID:AIT74257.1(1)|neighbour_genes:neck protein,terminase small subu..|
MFGYFYNSSFRRYATLMGDLFSNIQIKRQLESGDKFIRVPITYASKEHFMMKLNKWTSINSQEDVAKVETILPRINLHLVDFSYNAPFKTNILNQNLLQKGATSVVSQYNPSPIKMIYELSIFTRYEDDMFQIVEQILPYFQPHFNTTMYEQFGNDIPFKRDIKIVLMSAAIDEAIDGDNLSRRRIEWSLTFEVNGWMYPPVDDAEGLIRTTYTDFHANTRDLPDGEGVFESVDNEVVPRDINPEDWDGTVKQTFTSNVNRPTPPEPPGPRT
>ID:YP_002854498.1 |[Escherichia virus RB14]||_Enterobacteria_phage_RB14_.gbk|15|819|NC_012638(165429):91482-92300:1 ^GeneID:7803914^ Enterobacteria phage RB14, complete genome.|neighbours:ID:YP_002854497.1(1),ID:YP_002854499.1(1)|neighbour_genes:14,16|
MFGYFYNSSFRRYATLMGDLFSNIQIKRQLESGDKFIRVPITYASKEHFMMKLNKWTSINSQEDVAKVETILPRINLHLVDFSYNAPFKTNILNQNLLQKGATSVVSQYNPSPIKMIYELSIFTRYEDDMFQIVEQILPYFQPHFNTTMYEQFGNDIPFKRDIKIVLMSAAIDEAIDGDNLSRRRIEWSLTFEVNGWMYPPVDDAEGLIRTTYTDFHANTRDLPDGEGVFESVDNEIVPRDINPEDWDGTVKQTFTSNVNRPTPPEPPGPRT
>ID:YP_003858504.1 |[Escherichia virus RB16]||_Enterobacteria_phage_RB16_.gbk|15|822|NC_014467(176788):124617-125438:1 ^GeneID:9712945^ Enterobacteria phage RB16, complete genome.|neighbours:ID:YP_003858503.1(1),ID:YP_003858505.1(1)|neighbour_genes:hypothetical protein,16|
MFGYWYNSSLRNYIVLMGQLFNHVQVKRVRGDQEKFIKVPITYASKEKFLASMNKLNYAYSQENVAKTETILPRMNLSLVDLQYNAIRKTSIAVNQKMTQLQSPRKTITQFNPVPYRLIFELGVYTRYEDDMFQIAEQILPYFQPHFNCKITELHKNEITVDRDIKISLQSVAPDTTFEGEASQRRHVEWSFMFELQGYLYPPVTDVKGEIRTVYTDFFANMNPLDKDNFESVDSQADPVDLPLQDYTGEEYIQTYSHDKPIPSGDEPPKPRE
>ID:AXF42472.1 |[Enterobacteria phage RB18]||_Enterobacteria_phage_RB18_.gbk|tail sheath stabiliz..|819|MH553563(166677):92486-93304:1 ^^ Enterobacteria phage RB18, complete genome.|neighbours:ID:AXF42471.1(1),ID:AXF42473.1(1)|neighbour_genes:neck protein,small terminase prot..|
MFGYFYNSSFRRYATLMGDLFSNIQIKRQLESGDKFIRVPITYASKEHFMMKLNKWTSINSQEDVAKVETILPRINLHLVDFSYNAPFKTNILNQNLLQKGATSVVSQYNPSPIKMIYELSIFTRYEDDMFQIVEQILPYFQPHFNTTMYEQFGNDIPFKRDIKIVLMSAAIDEAIDGDNLSRRRIEWSLTFEVNGWMYPPVDDAEGLIRTTYTDFHANTRDLPDGEGVFESVDNEVVPRDIDPEDWDGTVKQTFTSNVNRPTPPEPPGPRT
>ID:YP_009102367.1 |[Enterobacteria phage RB27]||_Enterobacteria_phage_RB27_.gbk|tail sheath stabiliz..|819|NC_025448(165179):91186-92004:1 ^GeneID:22113151^ Enterobacteria phage RB27, complete genome.|neighbours:ID:YP_009102366.1(1),ID:YP_009102368.1(1)|neighbour_genes:neck protein,terminase small subu..|
MFGYFYNSSFRRYATLMGDLFSNIQIKRQLESGDKFIRVPITYASKEHFMMKLNKWTSINSQEDVAKVETILPRINLHLVDFSYNAPFKTNILNQNLLQKGTTSVVSQYNPSPIKMIYELSIFTRYEDDMFQIVEQILPYFQPHFNTTMYEQFGNDIPFKRDIKIVLMSAAIDEAIDGDNLSRRRIEWSLTFEVNGWMYPPVDDAEGLIRTTYTDFHANTRDLPDGEGVFESVDNEVVPRDINPEDWDGTVKQTFTSNVNRPTPPEPPGPRT
>ID:AIT74802.1 |[Enterobacteria phage RB33]||_Enterobacteria_phage_RB33_.gbk|tail sheath stabiliz..|819|KM607001(166007):93025-93843:1 ^^ Enterobacteria phage RB33, complete genome.|neighbours:ID:AIT74801.1(1),ID:AIT74803.1(1)|neighbour_genes:neck protein,terminase small subu..|
MFGYFYNSSFRRYATLMGDLFSNIQIKRQLESGDKFIRVPITYASKEHFMMKLNKWTSINSQEDVAKVETILPRINLHLVDFSYNAPFKTNILNQNLLQKGATSVVSQYNPSPIKMIYELSIFTRYEDDMFQIVEQILPYFQPHFNTTMYEQFGNDIPFKRDIKIVLMSAAIDESIDGDNLSRRRIEWSLTFEVNGWMYPPVDDAEGLIRTTYTDFHANTRDLPDGEGVFESVDNEVVPRDINPEDWDGTVKQTFTSNVNRPTPPEPPGPRT
>ID:YP_009098547.1 |[Escherichia phage RB3]||_Enterobacteria_phage_RB3_.gbk|tail sheath stabiliz..|819|NC_025419(168402):90821-91639:1 ^GeneID:22113911^ Enterobacteria phage RB3, complete genome.|neighbours:ID:YP_009098546.1(1),ID:YP_009098548.1(1)|neighbour_genes:neck protein,terminase small subu..|
MFGYFYNSSFRRYATLMGDLFSNIQIKRQLESGDKFIRVPITYASKEHFMMKLNKWTSINSQEDVAKVETILPRINLHLVDFSYNAPFKTNILNQNLLQKGATSVVSQYNPSPIKMIYELSIFTRYEDDMFQIVEQILPYFQPHFNTTMYEQFGNDIPFKRDIKIVLMSAAIDEAIDGDNLSRRRIEWSLTFEVNGWMYPPVDDAEGLIRTTYTDFHANTRDLPDGEGVFESVDNEVVPRDINPEDWDGTVKQTFTSNVNRPTPPEPPGPRT
>ID:YP_239193.1 |[Escherichia virus RB43]||_Enterobacteria_phage_RB43_.gbk|15|741|NC_007023(180500):125964-126704:1 ^GeneID:3416362^ Enterobacteria phage RB43, complete genome.|neighbours:ID:YP_239192.1(1),ID:YP_239194.1(1)|neighbour_genes:mobE,16|
MRGEQEKFIKVPITYASKEKFLASMNKLNYTLSQENVAKTETILPRMNLSLVDLQYNAIRKTSIAVNQKMSQLQAPRKTITQFNPVPYRLIFELGVYTRYEDDMFQIAEQILPYFQPHFNCKITELHKNEIKVDRDIKISLQSVAPDTTFEGDVTQRRHVEWSFMFELQGYLYPPVTDVKGEIRTVYTDFFANMNPLDKDNFESVDSQADPVDLPLQDYTGEEYIQTYSRNTPIPSGDEPPKPRGT
>ID:NP_891722.1 |[Escherichia phage RB49]||_Enterobacteria_phage_RB49_.gbk|15|834|NC_005066(164018):83643-84476:1 ^GeneID:1725389^ Enterobacteria phage RB49, complete genome.|neighbours:ID:NP_891721.1(1),ID:NP_891723.1(1)|neighbour_genes:14,16|
MFGWHYNSSIRRYIVLLGNLFSGVQIKRVRSDGERFIKVPITYAKKEKFMMSLDKYNNISSEEDVAKVETILPRMCLSLIDMTYAQNFKTNIANKTVPKYTADGIRSVTQYNPVPYKFTFELGIYTRNEDDMFQIIEQILPYFQPHFNCKIKELHGNDVWIDRDIQVTISSITPDEQVGEDKFSRRRLEWTIMFEFIGFIYPPATDVKGEIRTIYLDFHANSRELNPSGNFESVDHEVVKRDVEQEDWDGTIKESYSSDIPIPVAPTPPGPRIVREF
>ID:YP_002854120.1 |[Enterobacteria phage RB51]||_Enterobacteria_phage_RB51_.gbk|15|819|NC_012635(168394):94841-95659:1 ^GeneID:7803426^ Enterobacteria phage RB51, complete genome.|neighbours:ID:YP_002854119.1(1),ID:YP_002854121.1(1)|neighbour_genes:14,16|
MFGYFYNSSFRRYATLMGDLFSNIQIKRQLESGDKFIRVPITYASKEHFMMKLNKWTSINSQEDVAKVETILPRINLHLVDFSYNAPFKTNILNQNLLQKGTTSVVSQYNPSPIKMIYELSIFTRYEDDMFQIVEQILPYFQPHFNTTMYEQFGNDIPFKRDIKIVLMSAAIDEAIDGDNLSRRRIEWSLTFEVNGWMYPPVDDAEGLIRTTYTDFHANTRDLPDGEGVFESVDNEVVPRDIDPEDWDGTVKQTFTNNVNRPTPPEPPGPRT
>ID:AIT75073.1 |[Enterobacteria phage RB55]||_Enterobacteria_phage_RB55_.gbk|tail sheath stabiliz..|819|KM607002(168896):95311-96129:1 ^^ Enterobacteria phage RB55, complete genome.|neighbours:ID:AIT75072.1(1),ID:AIT75074.1(1)|neighbour_genes:neck protein,terminase small subu..|
MFGYFYNSSFRRYATLMGDLFSNIQIKRQLESGDKFIRVPITYASKEHFMMKLNKWTSINSQEDVAKVETILPRINLHLVDFSYNAPFKTNILNQNLLQKGATSVVSQYNPSPIKMIYELSIFTRYEDDMFQIVEQILPYFQPHFNTTMYEQFGNDIPFKRDIKIVLMSAAIDEAIDGDNLSRRRIEWSLTFEVNGWMYPPVDDAEGLIRTTYTDFHANTRDLPDGEGVFESVDSEVVPRDIDPEDWDGTVKQTFTSNVNRPTPPEPPGPRT
>ID:AIT75346.1 |[Enterobacteria phage RB59]||_Enterobacteria_phage_RB59_.gbk|tail sheath stabiliz..|819|KM607003(168966):95324-96142:1 ^^ Enterobacteria phage RB59, complete genome.|neighbours:ID:AIT75345.1(1),ID:AIT75347.1(1)|neighbour_genes:neck protein,terminase small subu..|
MFGYFYNSSFRRYATLMGDLFSNIQIKRQLESGDKFIRVPITYASKEHFMMKLNKWTSINSQEDVAKVETILPRINLHLVDFSYNAPFKTNILNQNLLQKGATSVVSQYNPSPIKMIYELSIFTRYEDDMFQIVEQILPYFQPHFNTTMYEQFGNDIPFKRDIKIVLMSAAIDEAIDGDNLSRRRIEWSLTFEVNGWMYPPVDDAEGLIRTTYTDFHANTRDLPDGEGVFESVDSEVVPRDIDPEDWDGTVKQTFTSNVNRPTPPEPPGPRT
>ID:AIT73169.1 |[Enterobacteria phage RB5]||_Enterobacteria_phage_RB5_.gbk|tail sheath stabiliz..|819|KM606995(168394):90813-91631:1 ^^ Enterobacteria phage RB5, complete genome.|neighbours:ID:AIT73168.1(1),ID:AIT73170.1(1)|neighbour_genes:neck protein,terminase small subu..|
MFGYFYNSSFRRYATLMGDLFSNIQIKRQLESGDKFIRVPITYASKEHFMMKLNKWTSINSQEDVAKVETILPRINLHLVDFSYNAPFKTNILNQNLLQKGATSVVSQYNPSPIKMIYELSIFTRYEDDMFQIVEQILPYFQPHFNTTMYEQFGNDIPFKRDIKIVLMSAAIDEAIDGDNLSRRRIEWSLTFEVNGWMYPPVDDAEGLIRTTYTDFHANTRDLPDGEGVFESVDNEVVPRDINPEDWDGTVKQTFTSNVNRPTPPEPPGPRT
>ID:YP_009167534.1 |[Enterobacteria phage RB68]||_Enterobacteria_phage_RB68_.gbk|tail sheath stabiliz..|819|NC_027979(168401):94841-95659:1 ^GeneID:26041644^ Enterobacteria phage RB68, complete genome.|neighbours:ID:YP_009167533.1(1),ID:YP_009167535.1(1)|neighbour_genes:neck protein,terminase small subu..|
MFGYFYNSSFRRYATLMGDLFSNIQIKRQLESGDKFIRVPITYASKEHFMMKLNKWTSINSQEDVAKVETILPRINLHLVDFSYNAPFKTNILNQNLLQKGTTSVVSQYNPSPIKMIYELSIFTRYEDDMFQIVEQILPYFQPHFNTTMYEQFGNDIPFKRDIKIVLMSAAIDEAIDGDNLSRRRIEWSLTFEVNGWMYPPVDDAEGLIRTTYTDFHANTRDLPDGEGVFESVDNEVVPRDIDPEDWDGTVKQTFTNNVNRPTPPEPPGPRT
>ID:NP_861867.1 |[Escherichia phage RB69]||_Enterobacteria_phage_RB69_.gbk|15|777|NC_004928(167560):98103-98879:1 ^GeneID:1494293^ Enterobacteria phage RB69, complete genome.|neighbours:ID:NP_861866.1(1),ID:NP_861868.1(1)|neighbour_genes:14,16|
MMGDLFSNIQVNRQLSTGNKLIRVPITYASKEHFMMKLNKWTSINSQEDVAKVETILPRINLQMVDFVYNPTFKTNILNNSLLSKSTKDIVDQYNPSPIKMIFELSIFTRYEDDMFQIVEQIIPYFQPHFNTTMIEQYGQDIPFERDIKVVWMAAAMDEQIDGDNLSRRRLEWSLTFEVNGWMYPPVGAAEGLIKTTYLDFHANERDLQTAASVFESVDTEIKPRDVEAQDWNGEVEQTYTHDIPIPTPPTPPGPRKQ
>ID:AIT73440.1 |[Enterobacteria phage RB6]||_Enterobacteria_phage_RB6_.gbk|tail sheath stabiliz..|819|KM606996(168394):90813-91631:1 ^^ Enterobacteria phage RB6, complete genome.|neighbours:ID:AIT73439.1(1),ID:AIT73441.1(1)|neighbour_genes:neck protein,terminase small subu..|
MFGYFYNSSFRRYATLMGDLFSNIQIKRQLESGDKFIRVPITYASKEHFMMKLNKWTSINSQEDVAKVETILPRINLHLVDFSYNAPFKTNILNQNLLQKGATSVVSQYNPSPIKMIYELSIFTRYEDDMFQIVEQILPYFQPHFNTTMYEQFGNDIPFKRDIKIVLMSAAIDEAIDGDNLSRRRIEWSLTFEVNGWMYPPVDDAEGLIRTTYTDFHANTRDLPDGEGVFESVDNEVVPRDINPEDWDGTVKQTFTSNVNRPTPPEPPGPRT
>ID:AIT73711.1 |[Enterobacteria phage RB7]||_Enterobacteria_phage_RB7_.gbk|tail sheath stabiliz..|819|KM606997(168395):90814-91632:1 ^^ Enterobacteria phage RB7, complete genome.|neighbours:ID:AIT73710.1(1),ID:AIT73712.1(1)|neighbour_genes:neck protein,terminase small subu..|
MFGYFYNSSFRRYATLMGDLFSNIQIKRQLESGDKFIRVPITYASKEHFMMKLNKWTSINSQEDVAKVETILPRINLHLVDFSYNAPFKTNILNQNLLQKGATSVVSQYNPSPIKMIYELSIFTRYEDDMFQIVEQILPYFQPHFNTTMYEQFGNDIPFKRDIKIVLMSAAIDEAIDGDNLSRRRIEWSLTFEVNGWMYPPVDDAEGLIRTTYTDFHANTRDLPDGEGVFESVDNEVVPRDINPEDWDGTVKQTFTSNVNRPTPPEPPGPRT
>ID:AIT73983.1 |[Enterobacteria phage RB9]||_Enterobacteria_phage_RB9.gbk|tail sheath stabiliz..|819|KM606998(168395):90814-91632:1 ^^ Enterobacteria phage RB9, complete genome.|neighbours:ID:AIT73982.1(1),ID:AIT73984.1(1)|neighbour_genes:neck protein,terminase small subu..|
MFGYFYNSSFRRYATLMGDLFSNIQIKRQLESGDKFIRVPITYASKEHFMMKLNKWTSINSQEDVAKVETILPRINLHLVDFSYNAPFKTNILNQNLLQKGATSVVSQYNPSPIKMIYELSIFTRYEDDMFQIVEQILPYFQPHFNTTMYEQFGNDIPFKRDIKIVLMSAAIDEAIDGDNLSRRRIEWSLTFEVNGWMYPPVDDAEGLIRTTYTDFHANTRDLPDGEGVFESVDNEVVPRDINPEDWDGTVKQTFTSNVNRPTPPEPPGPRT
>ID:ADJ39881.1 |[Enterobacteria phage T4T]||_Enterobacteria_phage_T4T_.gbk|15|819|HM137666(168920):95346-96164:1 ^^ Enterobacteria phage T4T, complete genome.|neighbours:ID:ADJ39880.1(1),ID:ADJ39882.1(1)|neighbour_genes:14,16|
MFGYFYNSSFRRYATLMGDLFSNIQIKRQLESGDKFIRVPITYASKEHFMMKLNKWTSINSQEDVAKVETILPRINLHLVDFSYNAPFKTNILNQNLLQKGATSVVSQYNPSPIKMIYELSIFTRYEDDMFQIVEQILPYFQPHFNTTMYEQFGNDIPFKRDIKIVLMSAAIDEAIDGDNLSRRRIEWSLTFEVNGWMYPPVDDAEGLIRTTYTDFHANTRDLPDGEGVFESVDSEVVPRDIDPEDWDGTVKQTFTSNVNRPTPPEPPGPRT
>ID:NP_049774.1 |[Escherichia virus T4]||_Enterobacteria_phage_T4_.gbk|15|819|NC_000866(168903):95367-96185:1 ^GeneID:1258573^ Enterobacteria phage T4, complete genome.|neighbours:ID:NP_049773.1(1),ID:NP_049775.1(1)|neighbour_genes:14,16|
MFGYFYNSSFRRYATLMGDLFSNIQIKRQLESGDKFIRVPITYASKEHFMMKLNKWTSINSQEDVAKVETILPRINLHLVDFSYNAPFKTNILNQNLLQKGATSVVSQYNPSPIKMIYELSIFTRYEDDMFQIVEQILPYFQPHFNTTMYEQFGNDIPFKRDIKIVLMSAAIDEAIDGDNLSRRRIEWSLTFEVNGWMYPPVDDAEGLIRTTYTDFHANTRDLPDGEGVFESVDSEVVPRDIDPEDWDGTVKQTFTSNVNRPTPPEPPGPRT
>ID:AHY83531.1 |[Escherichia virus T4]|wild|_Enterobacteria_phage_T4_strain_wild.gbk|tail sheath stabiliz..|819|KJ477684(168922):95348-96166:1 ^^ Enterobacteria phage T4 strain wild, complete genome.|neighbours:ID:AHY83544.1(1),ID:AHY83568.1(1)|neighbour_genes:baseplate wedge subu..,small terminase prot..|
MFGYFYNSSFRRYATLMGDLFSNIQIKRQLESGDKFIRVPITYASKEHFMMKLNKWTSINSQEDVAKVETILPRINLHLVDFSYNAPFKTNILNQNLLQKGATSVVSQYNPSPIKMIYELSIFTRYEDDMFQIVEQILPYFQPHFNTTMYEQFGNDIPFKRDIKIVLMSAAIDEAIDGDNLSRRRIEWSLTFEVNGWMYPPVDDAEGLIRTTYTDFHANTRDLPDGEGVFESVDSEVVPRDIDPEDWDGTVKQTFTSNVNRPTPPEPPGPRT
>ID:AXN58197.1 |[Enterobacteria phage T6]||_Enterobacteria_phage_T6_.gbk|tail sheath stabiliz..|819|MH550421(168706):91205-92023:1 ^^ Enterobacteria phage T6, complete genome.|neighbours:ID:AXN58196.1(1),ID:AXN58198.1(1)|neighbour_genes:neck protein,small terminase prot..|
MFGYFYNSSFRRYATLMGDLFSNIQIKRQLESGDKFIRVPITYASKEHFMMKLNKWTSINSQEDVAKVETILPRINLHLVDFSYNAPFKTNILNQNLLQKGATSVVSQYNPSPIKMIYELSIFTRYEDDMFQIVEQILPYFQPHFNTTMYEQFGNDIPFKRDIKIVLMSAAIDEAIDGDNLSRRRIEWSLTFEVNGWMYPPVDDAEGLIRTTYTDFHANTRDLPDGEGVFESVDSEVVPRDINPEDWDGTVKQTFTSNVNRPTSPEPPGPRT
>ID:YP_004063859.1 |[Escherichia phage vB_EcoM_VR7]||_Enterobacteria_phage_vB_EcoM-VR7_.gbk|15|876|NC_014792(169285):91126-92001:1 ^GeneID:10021403^ Enterobacteria phage vB_EcoM-VR7, complete genome.|neighbours:ID:YP_004063858.1(1),ID:YP_004063860.1(1)|neighbour_genes:14,16|
MFGHFYNSSLRRYIVLMGDLFSHVQVARTREDTGLKYIKVPISYASKEKFMMQLGKWTAIQNTPTPDMSPQERAAQKAKIETVLPRMNLHLVDLMYNGQYKTALQNHTQARFANNDPRKQISQYSPVPVKMIFELGIYTRHQDDMFQIIEQIMPYFQPHFNTTITELYTNEITFERDIRIVLQSIAMDEQIEGDAMTRRRLEWSIMFEVNGWLYPPVKEVAGEIRTIYLDFFANSRELAPEGNFESVDSEAVPRDVDQEDWQGESIQTYSQDIPVPVDPAPPAPRKNRVPL
>ID:YP_006986716.1 |[Escherichia phage vB_EcoM_ACG-C40]||_Enterobacteria_phage_vB_EcoM_ACG-C40_.gbk|tail sheath stabiliz..|819|NC_019399(167396):92999-93817:1 ^^ Enterobacteria phage vB_EcoM_ACG-C40, complete genome.|neighbours:ID:YP_006986715.1(1),ID:YP_006986717.1(1)|neighbour_genes:neck protein,terminase DNA packag..|
MFGYFYNSSFRRYATLMGDLFSNIQIKRQLESGDKFIRVPITYASKEHFMMKLNKWTSINSQEDVAKVETILPRINLHLVDFSYNAPFKTNILNQNLLQKGATSVVSQYNPSPIKMIYELSIFTRYEDDMFQIVEQILPYFQPHFNTTMYEQFGNDIPFKRDIKIVLMSAAIDEAIDGDNLSRRRIEWSLTFEVNGWMYPPVDDAEGLIRTTYTDFHANTRDLPDGEGVFESVDSEVVPRDINPEDWDGTVKQTFTSNVNRPTPPEPPGPRT
>ID:AWD91517.1 |[Enterobacteria phage vB_EcoM_IME339]||_Enterobacteria_phage_vB_EcoM_IME339_.gbk|proximal tail sheath..|819|MH051915(164366):75314-76132:-1 ^^ Enterobacteria phage vB_EcoM_IME339, complete genome.|neighbours:ID:AWD91516.1(-1),ID:AWD91518.1(-1)|neighbour_genes:terminase small subu..,neck protein|
MFGYFYNSSFRRYATLMGDLFSNIQIKRQLESGDKFIRVPITYASKEHFMMKLNKWTSINSQEDVAKVETILPRINLHLVDFSYNAPFKTNILNQNLLQKGTTSVVSQYNPSPIKMIYELSIFTRYEDDMFQIVEQILPYFQPHFNTTMYEQFGNDIPFKRDIKIVLMSAAIDESIDGDNLSRRRIEWSLTFEVNGWMYPPVDDAEGLIRTTYTDFHANTRDLPDGEGVFESVDNEVVPRDINPEDWDGTVKQTFTSNVNRPTPPEPPGPRT
>ID:AWD91773.1 |[Enterobacteria phage vB_EcoM_IME340]||_Enterobacteria_phage_vB_EcoM_IME340_.gbk|tail sheath stabiliz..|819|MH051916(165549):75624-76442:-1 ^^ Enterobacteria phage vB_EcoM_IME340, complete genome.|neighbours:ID:AWD91772.1(-1),ID:AWD91774.1(-1)|neighbour_genes:putative terminase D..,neck protein|
MFGYFYNSSFRRYATLMGDLFSNIQIKRQLESGDKFIRVPITYASKEHFMMKLNKWTSINSQEDVAKVETILPRINLHLVDFSYNAPFKTNILNQNLLQKGATSVVSQYNPSPIKMIYELSIFTRYEDDMFQIVEQILPYFQPHFNTTMYEQFGNDIPFKRDIKIVLMSAAIDEAIDGDNLSRRRIEWSLTFEVNGWMYPPVDDAEGLIRTTYTDFHANTRDLPDGEGVFESVDSEVVPRDINPEDWDGTVKQTFTSNVNRPTPPEPPGPRT
>ID:YP_009207355.1 |[Escherichia phage vB_EcoM_VR20]||_Enterobacteria_phage_vB_EcoM_VR20.gbk|tail sheath stabiliz..|876|NC_028894(170336):94138-95013:1 ^GeneID:26633854^ Enterobacteria phage vB_EcoM_VR20, complete genome.|neighbours:ID:YP_009207354.1(1),ID:YP_009207356.1(1)|neighbour_genes:neck protein,small terminase prot..|
MFGHFYNSSLRRYIVLMGDLFSHVQVARTREDTGLKYIKVPISYASKEKFMMQLGKWTAIQNTPTPDMSPQERAAQKAKIETVLPRMNLHMVDLMYNGQYKTALQNHTQARFANNDPRKQISQYSPVPVKMIFELGIYTRHQDDMFQIIEQIMPYFQPHFNTTITELYTNEITFERDIRIVLQSIAMDEQIEGDAMTRRRLEWSIMFEVNGWLYPPVKEVAGEIRTIYLDFFANSRELAPEGNFESVDSEAVPRDVDQEDWQGESVQTYSQDIPVPVDPAPPAPRKNRVPL
>ID:YP_009209921.1 |[Escherichia phage vB_EcoM_VR25]||_Enterobacteria_phage_vB_EcoM_VR25_.gbk|tail sheath stabiliz..|876|NC_028925(170822):93327-94202:1 ^GeneID:26636341^ Enterobacteria phage vB_EcoM_VR25, complete genome.|neighbours:ID:YP_009209920.1(1),ID:YP_009209922.1(1)|neighbour_genes:neck protein,small terminase prot..|
MFGHFYNSSLRRYIVLMGDLFSHVQVARTREDTGLKYIKVPISYASKEKFMMQLGKWTAIQNTPTPDMSPQERAAQKAKIETVLPRMNLHLVDLMYNGQYKTALQNHTQARFANNDPRKQISQYSPVPVKMIFELGIYTRHQDDMFQIIEQIMPYFQPHFNTTITELYTNEITFERDIRIVLQSIAMDEQIEGDAMTRRRLEWSIMFEVNGWLYPPVKEVAGEIRTIYLDFFANSRELAPEGNFESVDSEAVPRDVDQEDWQGESVQTYSQDIPVPVDPAPPAPRKNRVPL
>ID:YP_009214012.1 |[Escherichia phage vB_EcoM_VR26]||_Enterobacteria_phage_vB_EcoM_VR26_.gbk|tail sheath stabiliz..|876|NC_028957(171541):92760-93635:1 ^GeneID:26640468^ Enterobacteria phage vB_EcoM_VR26, complete genome.|neighbours:ID:YP_009214011.1(1),ID:YP_009214013.1(1)|neighbour_genes:neck protein,small terminase prot..|
MFGHFYNSSLRRYIVLMGDLFSHVQVARTREDTGLKYIKVPISYASKEKFMMQLGKWTAIQNTPTPDMTPQERAAQKAKIETVLPRMNLHLVDLMYNGQYKTALQNHTQARFANNDPRKQISQYSPVPVKMIFELGIYTRHQDDMFQIIEQIMPYFQPHFNTTITELYTNEITFERDIRIVLQSIAMDEQIEGDAMTRRRLEWSIMFEVNGWLYPPVKEVAGEIRTIYLDFFANSRELAPEGNFESVDSEAVPRDVDQEDWQGESIQTYSQDIPVPVDPVPPAPRQNKVPL
>ID:YP_009205857.1 |[Escherichia phage vb_EcoM-VR5]||_Enterobacteria_phage_vB_EcoM_VR5.gbk|tail sheath stabiliz..|867|NC_028881(170473):92016-92882:1 ^GeneID:26632470^ Enterobacteria phage vB_EcoM_VR5, complete genome.|neighbours:ID:YP_009205856.1(1),ID:YP_009205858.1(1)|neighbour_genes:neck protein,small terminase subu..|
MFGHWYNSSLRRYIVLMGDLFSHVQVARQREDTGLKFIKVPITYASKERFMANLGKWTAVQNIPNPNMSPKERAEQKAKVETVLPRMNLQMVDMLYNSQYKTALQNRTQIQFENGDPRKRVSQYSPTPVKMIFELGIYTRTQDDMFQIVEQIMPYFQPHFNTTITELYTNEIKFDRDIRIVFQSIAMDEQLEGDTSSRRRLEWSMMFEVNGWLYPPVKEMEGEIKTIYLDFFANSKELAPEGNFESVDSEVVPRGVEEKEWDGKSIQTYSQDIPVPVEPEPPAPRRNS
>ID:AWD90312.1 |[Erwinia phage Cronus]||_Erwinia_phage_Cronus_.gbk|proximal tail sheath..|780|MH059636(175774):94119-94898:1 ^^ Erwinia phage Cronus, complete genome.|neighbours:ID:AWD90311.1(1),ID:AWD90313.1(1)|neighbour_genes:head completion, nec..,terminase small subu..|
MGDLFSHIQVARKREDTGTKFIRVPITYASKEHFMMQLNKITAIQSQENKAKIETILPRMNLHLVDLVYNPTYKTAQQNRITASKNDSTKTVSQYSPTPVKMMFELGIFTRHQDDMYQIVEQIMPYFQPHFNTTMTELFGNEITFERDIRIVLQSISQDEQLEGDNISRRRLEWSIIFEVNGWIYPPVTEIDGEIRTIYLDFFANAKELSAQGNFESVDAQVVPVNVESQEWDGSIYSTYSQDIDIPVDPEAPSPRKNK
>ID:YP_009592793.1 |[Escherichia coli O157 typing phage 3]||_Escherichia_coli_O157_typing_phage_3_.gbk|hypothetical protein|822|NC_041863(168733):53027-53848:-1 ^GeneID:40068287^ Escherichia coli O157 typing phage 3, complete genome.|neighbours:ID:YP_009592792.1(-1),ID:YP_009592794.1(-1)|neighbour_genes:terminase DNA packag..,virus neck protein|
MFGYFYNSSFRRYITMMGDLFSNIQVNRQLSTGNKLIRVPITYASKEHFMMKLNKWTSINSQEDVAKVETILPRINLQMVDFVYNPTFKTNILNNSLLSKSTKDIVDQYNPSPIKMIFELSIFTRYEDDMFQIVEQIIPYFQPHFNTTMIEQYGQDIPFERDIKVVWMAAAMDEQIDGDNLSRRRLEWSLTFEVNGWMYPPVGAAEGLIKTTYLDFHANERDLQTAESVFESVDTEIKPRDVEVQDWNGEVEQTYTHDIPIPTPPTPPGPRKQ
>ID:YP_009593163.1 |[Escherichia coli O157 typing phage 6]||_Escherichia_coli_O157_typing_phage_6_.gbk|hypothetical protein|822|NC_041864(160570):106713-107534:1 ^GeneID:40068660^ Escherichia coli O157 typing phage 6, complete genome.|neighbours:ID:YP_009593162.1(1),ID:YP_009593164.1(1)|neighbour_genes:virus neck protein,terminase DNA packag..|
MFGYFYNSSFRRYITMMGDLFSNIQVNRQLSTGNKLIRVPITYASKEHFMMKLNKWTSINSQEDVAKVETILPRINLQMVDFVYNPTFKTNILNNSLLSKSTKDIVDQYNPSPIKMIFELSIFTRYEDDMFQIVEQIIPYFQPHFNTTMIEQYGQDIPFERDIKVVWMAAAMDEQIDGDNLSRRRLEWSLTFEVNGWMYPPVGAAEGLIKTTYLDFHANERDLQTAESVFESVDTEIKPRDVEVQDWNGEVEQTYTHDIPIPTPPTPPGPRKQ
>ID:YP_009225090.1 |[Escherichia phage APCEc01]||_Escherichia_phage_APCEc01_.gbk|tail sheath stabiliz..|822|NC_029091(168771):86936-87757:-1 ^GeneID:26796043^ Escherichia phage APCEc01, complete genome.|neighbours:ID:YP_009225089.1(-1),ID:YP_009225091.1(-1)|neighbour_genes:small terminase prot..,neck protein|
MFGYFYNSSFRRYITMMGDLFSNIQVNRQLSTGNKLIRVPITYASKEHFMMKLNKWTSINSQEDVAKVETILPRINLQMVDFVYNPTFKTNILNNSLLSKSTKDIVDQYNPSPIKMIFELSIFTRYEDDMFQIVEQIIPYFQPHFNTTMIEQYGQDIPFERDIKVVWMAAAMDEQIDGDNLSRRRLEWSLTFEVNGWMYPPVGAAEGLIKTTYLDFHANERDLQTAASVFESVDTEIKPRDVEAQDWNGEVEQTYTHDIPIPTPPTPPGPRKQ
>ID:QAU03639.1 |[Escherichia phage AnYang]||_Escherichia_phage_AnYang_.gbk|tail sheath stabiliz..|891|MK234886(169215):61948-62838:1 ^^ Escherichia phage AnYang, complete genome.|neighbours:ID:QAU03638.1(1),ID:QAU03640.1(1)|neighbour_genes:neck protein,terminase DNA packag..|
MVRHLGGLMFGHWYNSSLRRYIVLMGDLFSHVQVARQREDTGLKFIKVPITYASKERFMANLGKWTAVQNIPNPNMSPKERAEQKAKVETVLPRMNLQMVDMLYNSQYKTALQNRTQIQFENGDPRKRVSQYSPTPVKMIFELGIYTRTQDDMFQIVEQIMPYFQPHFNTTITELYTNEIKFDRDIRIVFQSIAMDEQLEGDTTSRRRLEWSMMFEVNGWLYPPVKEMEGEIKTIYLDFFANSKELAPEGNFESVDSEVVPRGVEQTEWDGSSVQTYSQDIPVPVEPAPPAPRRNP
> |[Tevenvirinae Escherichia_phage_CF2]||_Escherichia_phage_CF2.gb|tail sheath stabiliz..|819|NC_041919.1(168188):64668-65486:-1 ^RAST2:fig|1198136.52.peg.92^ Tevenvirinae Escherichia_phage_CF2|neighbours:(-1),(-1)|neighbour_genes:Phage terminase, sma..,Phage neck protein|
MFGYFYNSSFRRYATLMGDLFSNIQIKRQLESGDKFIRVPITYASKEHFMMKLNKWTSINSQEDVAKVETILPRINLHLVDFSYNAPFKTNILNQNLLQKGATSVVSQYNPSPIKMIYELSIFTRYEDDMFQIVEQILPYFQPHFNTTMYEQFGNDIPFKRDIKIVLMSAAIDEAIDGDNLSRRRIEWSLTFEVNGWMYPPVDDAEGLIRTTYTDFHANTRDLPDGEGVFESVDSEVVPRDINPEDWDGTVKQTFTSNVNRPTPPEPPGPRT
>ID:QBO61172.1 |[Escherichia phage D5505]||_Escherichia_phage_D5505_.gbk|putative tail sheath..|819|MK327929(168049):93322-94140:1 ^^ Escherichia phage D5505, complete genome.|neighbours:ID:QBO61171.1(1),ID:QBO61173.1(1)|neighbour_genes:putative neck protei..,putative small termi..|
MFGYFYNSSFRRYATLMGDLFSNIQIKRQLESGDKFIRVPITYASKEHFMMKLNKWTSINSQEDVAKVETILPRINLHLVDFSYNAPFKTNILNQNLLQKGATSVVSQYNPSPIKMIYELSIFTRYEDDMFQIVEQILPYFQPHFNTTMYEQFGNDIPFKRDIKIVLMSAAIDEAIDGDNLSRRRIEWSLTFEVNGWMYPPVDDAEGLIRTTYTDFHANTRDLPDGEGVFESVDSEVVPRDINPEDWDGTVKQTFTSNVNRPTPPEPPGPRT
>ID:YP_009602114.1 |[Escherichia phage ECD7]||_Escherichia_phage_ECD7_.gbk|tail sheath stabiliz..|834|NC_041936(164706):86633-87466:1 ^GeneID:40077968^ Escherichia phage ECD7, complete genome.|neighbours:ID:YP_009602113.1(1),ID:YP_009602115.1(1)|neighbour_genes:neck protein,terminase DNA packag..|
MFGWHYNSSIRRYIVLLGNLFSGVQIKRVRSDGERFIKVPITYAKKEKFMMSLDKYNNISSEEDVAKVETILPRMCLSLIDMTYAQNFKTNIANKTVPKYTADGIRSITQYNPVPYKFTFELGIYTRNEDDMFQIIEQILPYFQPHFNCKIKELHGNDVWIDRDIQVTISSITPDEQVGEDKFSRRRLEWTIMFEFIGFIYPPATDVKGEIRTIYLDFHANSRELNPSGNFESVDHEVVKRDVEQEEWDGTIKESYSSDIPIPVAPTPPGPRIVREF
>ID:YP_009102634.1 |[Escherichia phage ECML-134]||_Escherichia_phage_ECML-134_.gbk|hypothetical protein|819|NC_025449(166783):92344-93162:1 ^GeneID:22111817^ Escherichia phage ECML-134, complete genome.|neighbours:ID:YP_009102633.1(1),ID:YP_009102635.1(1)|neighbour_genes:neck protein,terminase small subu..|
MFGYFYNSSFRRYATLMGDLFSNIQIKRQLESGDKFIRVPITYASKEHFMMKLNKWTSINSQEDVAKVETILPRINLHLVDFSYNAPFKTNILNQNLLQKGATSVVSQYNPSPIKMIYELSIFTRYEDDMFQIVEQILPYFQPHFNTTMYEQFGNDIPFKRDIKIVLMSAAIDESIDGDNLSRRRIEWSLTFEVNGWMYPPVDDAEGLIRTTYTDFHANTRDLPDGEGVFESVDNEVVPRDINPEDCDGTVKQTFTSNVNRPTPPEPPGPRT
>ID:QAY00199.1 |[Escherichia phage EcWhh-1]||_Escherichia_phage_EcWhh-1.gbk|tail sheath stabiliz..|867|MH791409(170524):156288-157154:1 ^^ UNVERIFIED: Escherichia phage EcWhh-1, complete genome.|neighbours:ID:QAY00198.1(1),ID:QAY00200.1(1)|neighbour_genes:neck protein,terminase DNA packag..|
MFGHWYNSSLRRYIVLMGDLFSHVQVARQREDTGLKFIKVPITYASKERFMANLGKWTAVQNIPNPNMTPKERAEQKAKVETVLPRMNLQMVDMLYNSQYKTALQNRTQIQFENGDPRKRVSQYSPTPVKMIFELGIYTRTQDDMFQIVEQIMPYFQPHFNTTITELYTNEIKFDRDIRIVFQSIAMDEQLEGDTTSRRRLEWSMMFEVNGWLYPPVKEMEGEIKTIYLDFFANSKELAPEGNFESVDSEVVPRGVEEKEWDGKSIQTYSQDIPVPVEPEPPAPRRNP
> |[Tevenvirinae Escherichia_phage_HP3]||_Escherichia_phage_HP3.gb|Phage tail completio..|822|NC_041920.1(170254):107697-108518:1 ^RAST2:fig|1198136.53.peg.200^ Tevenvirinae Escherichia_phage_HP3|neighbours:(1),(1)|neighbour_genes:Phage neck protein,Phage terminase, sma..|
MFGYFYNSSFRRYITMMGDLFSNIQVNRQLSTGNKLIRVPITYASKEHFMMKLNKWTSINSQEDVAKVETILPRINLQMVDFVYNPTFKTNILNNSLLSKSTKDIVDQYNPSPIKMIFELSIFTRYEDDMFQIVEQIIPYFQPHFNTTMIEQYGQDIPFERDIKVVWMAAAMDEQIDGDNLSRRRLEWSLTFEVNGWMYPPVGAAEGLIKTTYLDFHANERDLQTAASVFESVDTEIKPRDVEAQDWNGEVEQTYTHDIPIPTPPTPPGPRKQ
>ID:YP_009148605.1 |[Escherichia phage HY01]||_Escherichia_phage_HY01_.gbk|putative tail sheath..|819|NC_027349(166977):92397-93215:1 ^GeneID:24722784^ Escherichia phage HY01, complete genome.|neighbours:ID:YP_009148604.1(1),ID:YP_009148606.1(1)|neighbour_genes:putative neck protei..,terminase DNA packag..|
MFGYFYNSSFRRYATLMGDLFSNIQIKRQLESGDKFIRVPITYASKEHFMMKLNKWTSINSQEDVAKVETILPRINLHLVDFSYNAPFKTNILNQNLLQKGATSVVSQYNPSPIKMIYELSIFTRYEDDMFQIVEQILPYFQPHFNTTMYEQFGNDIPFKRDIKIVLMSAAIDEAIDGDNLSRRRIEWSLTFEVNGWMYPPVDDAEGLIRTTYTDFHANTRDLPDGEGVFESVDSEVVPRDINPEDWDGTAKQTFTSNVNRPTPPEPPGPRT
>ID:YP_009284023.1 |[Escherichia phage HY03]||_Escherichia_phage_HY03.gbk|tail sheath stabiliz..|819|NC_031047(170770):24782-25600:1 ^GeneID:29078891^ Escherichia phage HY03, complete genome.|neighbours:ID:YP_009284022.1(1),ID:YP_009284024.1(1)|neighbour_genes:putative neck protei..,terminase DNA packag..|
MFGYFYNSSFRRYATLMGDLFSNIQIKRQLESGDKFIRVPITYASKEHFMMKLNKWTSINSQEDVAKVETILPRINLHLVDFSYNAPFKTNILNQNLLQKGATSVVSQYNPSPIKMIYELSIFTRYEDDMFQIVEQILPYFQPHFNTTMYEQFGNDIPFKRDIKIVLMSAAIDESIDGDNLSRRRIEWSLTFEVNGWMYPPVDDAEGLIRTTYTDFHANTRDLPDGEGVFESVDSEVVPRDINPEDWDGTVKQTFTSNVNRPTPPEPPGPRT
>ID:BBG28680.1 |[Escherichia phage KIT03]||_Escherichia_phage_KIT03_.gbk|tail sheath stabiliz..|819|AP018932(166848):92892-93710:1 ^^ Escherichia phage KIT03 DNA, complete sequence.|neighbours:ID:BBG28679.1(1),ID:BBG28681.1(1)|neighbour_genes:neck protein,terminase DNA packag..|
MFGYFYNSSFRRYATLMGDLFSNIQIKRQLESGDKFIRVPITYASKEHFMMKLNKWTSINSQEDVAKVETILPRINLHLVDFSYNAPFKTNILNQNLLQKGATSVVSQYNPSPIKMIYELSIFTRYEDDMFQIVEQILPYFQPHFNTTMYEQFGNDIPFKRDIKIVLMSAAIDEAIDGDNLSRRRIEWSLTFEVNGWMYPPVDDAEGLIRTTYTDFHANTRDLPDGEGVFESVDNEVVPRDIDPEDWDGTVKQTFTSNVNRPTPPEPPGPRT
>ID:YP_008060728.1 |[Escherichia phage Lw1]||_Escherichia_phage_Lw1_.gbk|tail sheath stabiliz..|822|NC_021344(176227):123175-123996:1 ^GeneID:16205191^ Escherichia phage Lw1, complete genome.|neighbours:ID:YP_008060727.1(1),ID:YP_008060729.1(1)|neighbour_genes:hypothetical protein,terminase DNA packag..|
MFGYWYNSSLRNYIVLMGQLFNHVQVKRVRGDQEKFIKVPITYASKEKFLASMNKLNYAYSQENVAKTETILPRMNLSLVDLQYNAIRKTSIAVNQKMTQLQSPRKTITQFNPVPYRLIFELGVYTRYEDDMFQIAEQILPYFQPHFNCKITELHKNEITVDRDIKISLQSVAPDTTFEGEASQRRHVEWSFMFELQGYLYPPVTDVKGEIRTVYTDFFANMNPLDKDNFESVDSQADPVDLPLQDYTGEEYIQTYSHDKPIPSGDEPPKPRE
>ID:YP_009324060.1 |[Escherichia phage MX01]||_Escherichia_phage_MX01_.gbk|hypothetical protein|819|NC_031934(168929):94364-95182:1 ^GeneID:30308969^ Escherichia phage MX01, complete genome.|neighbours:ID:YP_009324059.1(1),ID:YP_009324061.1(1)|neighbour_genes:neck protein,terminase DNA packag..|
MGDLFSHVQVARQREDTGLKFIKVPITYASKERFMANLGKWTAVQNIPNPNMSPKERAEQKAKVETVLPRMNLQMVDMLYNSQYKTALQNRTQIQFENGDPRKRVSQYSPTPVKMIFELGIYTRTQDDMFQIVEQIMPYFQPHFNTTITELYTNEIKFDRDIRIVFQSIAMDEQLEGDTTSRRRLEWSMMFEVNGWLYPPVKEMEGEIKTIYLDFFANSKELAPEGNFESVDSEVVPRGVEQTEWDGSSVQTYSQDIPVPVEPAPPAPRRNP
>ID:AYR04082.1 |[Escherichia phage OLB35]||_Escherichia_phage_OLB35_.gbk|tail sheath stabiliz..|822|MH992122(169140):97580-98401:1 ^^ UNVERIFIED: Escherichia phage OLB35, complete genome.|neighbours:ID:AYR04081.1(1),ID:AYR04083.1(1)|neighbour_genes:neck protein,small terminase prot..|
MFGYFYNSSFRRYITMMGDLFSNIQVNRQLTTGNKLIRVPITYASKEHFMMKLNKWTSINSQEDVAKVETILPRINLQMVDFVYNPTFKTNILNNSLLSKSTKDIVDQYNPSPIKMIFELSIFTRYEDDMFQIVEQIIPYFQPHFNTTMIEQYGQDIPFERDIKVVWMAAAMDEQIDGDNLSRRRLEWSLTFEVNGWMYPPVGAAEGLIKTTYLDFHANERDLQTAASVFESVDTEIKPRDVEAQDWNGEVEQTYTHDIPIPTPPTPPGPRKQ
>ID:ANH49703.1 |[Escherichia phage PE37]||_Escherichia_phage_PE37_.gbk|tail sheath stabiliz..|819|KU925172(166423):70697-71515:-1 ^^ Escherichia phage PE37, complete genome.|neighbours:ID:ANH49702.1(-1),ID:ANH49704.1(-1)|neighbour_genes:terminase small subu..,head completion, nec..|
MFGYFYNSSFRRYATLMGDLFSNIQIKRQLESGDKFIRVPITYASKEHFMMKLNKWTSINSQEDVAKVETILPRINLHLVDFSYNAPFKTNILNQNLLQKGATSVVSQYNPSPIKMIYELSIFTRYEDDMFQIVEQILPYFQPHFNTTMYEQFGNDIPFKRDIKIVLMSAAIDEAIDGDNLSRRRIEWSLTFEVNGWMYPPVDDAEGLIRTTYTDFHANTRDLPDGEGVFESVDSEVVPRDINPEDWDGTVKQTFTSNVNRPTPPEPPGPRT
>ID:BBC14499.1 |[Escherichia phage PP01]||_Escherichia_phage_PP01.gbk|15|819|LC348379(167812):92976-93794:1 ^^ Escherichia phage PP01 DNA, complete sequence.|neighbours:ID:BBC14498.1(1),ID:BBC14500.1(1)|neighbour_genes:14,16|
MFGYFYNSSFRRYATLMGDLFSNIQIKRQLESGDKFIRVPITYASKEHFMMKLNKWTSINSQEDVAKVETILPRINLHLVDFSYNAPFKTNILNQNLLQKGATSVVSQYNPSPIKMIYELSIFTRYEDDMFQIVEQILPYFQPHFNTTMYEQFGNDIPFKRDIKIVLMSAAIDEAIDGDNLSRRRIEWSLTFEVNGWMYPPVDDAEGLIRTTYTDFHANTRDLPDGEGVFESVDSEVVPRDIDPEDWDETVKQTFTSNVNRPTPPEPPGPRT
>ID:AWY07830.1 |[Escherichia phage SF]||_Escherichia_phage_SF_.gbk|tail sheath stabiliz..|777|MH359124(168695):23378-24154:-1 ^^ Escherichia phage SF, complete genome.|neighbours:ID:AWY07829.1(-1),ID:AWY07832.1(-1)|neighbour_genes:small terminase prot..,neck protein|
MMGDLFSNIQVNRQLSTGNKLIRVPITYASKEHFMMKLNKWTSINSQEDVAKVETILPRINLQMVDFVYNPTFKTNILNNSLLSKSTKDIVDQYNPSPIKMIFELSIFTRYEDDMFQIVEQIIPYFQPHFNTTMIEQYGQDIPFERDIKVVWMAAAMDEQIDGDNLSRRRLEWSLTFEVNGWMYPPVGAAEGLIKTTYLDFHANERDLQTAASVFESVDTEIKPRDVEAQDWNGEVEQTYTHDIPIPTPPTPPGPRKQ
>ID:YP_009608500.1 |[Escherichia phage ST0]||_Escherichia_phage_ST0.gbk|tail sheath stabiliz..|825|NC_041990(170496):132582-133406:-1 ^GeneID:40084522^ Escherichia phage ST0, complete genome.|neighbours:ID:YP_009608499.1(-1),ID:YP_009608501.1(-1)|neighbour_genes:terminase small subu..,head completion, nec..|
MMFGYFYNSSFRRYITMMGDLFSNIQVNRQLSTGNKLIRVPITYASKEHFMMKLNKWTSINSQEDVAKVETILPRINLQMVDFVYNPTFKTNILNNSLLSKSTKDIVDQYNPSPIKMIFELSIFTRYEDDMFQIVEQIIPYFQPHFNTTMIEQYGQDIPFERDIKVVWMAASMDEQIDGDNLSRRRLEWSLTFEVNGWMYPPVGAAEGLIKTTYLDFHANERDLQTAASVFESVDTEIKPRDVEAQDWNGEVEQTYTHDIPIPTPPTPPGPRKQ
>ID:BBC14780.1 |[Escherichia phage T2]||_Escherichia_phage_T2.gbk|15|819|LC348380(163825):91366-92184:1 ^^ Escherichia phage T2 DNA, complete sequence.|neighbours:ID:BBC14779.1(1),ID:BBC14781.1(1)|neighbour_genes:14,16|
MFGYFYNSSFRRYATLMGDLFSNIQIKRQLESGDKFIRVPITYASKEHFMMKLNKWTSINSQEDVAKVETILPRINLHLVDFSYNAPFKTNILNQNLLQKGATSVVSQYNPSPIKMIYELSIFTRYEDDMFQIVEQILPYFQPHFNTTMYEQFGNDIPFKRDIKIVLMSAAIDEAIDGDNLSRRRIEWSLTFEVNGWMYPPVDDAEGLIRTTYTDFHANTRDLPDGEGVFESVDSEVVPRDINPEDWDGTVKQTFTSNVNRPTPPEPPGPRT
>ID:YP_009281498.1 |[Escherichia phage UFV-AREG1]||_Escherichia_phage_UFV-AREG1_.gbk|tail completion prot..|819|NC_031030(170788):92349-93167:1 ^GeneID:29063691^ Escherichia phage UFV-AREG1, complete genome.|neighbours:ID:YP_009281497.1(1),ID:YP_009281499.1(1)|neighbour_genes:neck protein,terminase small subu..|
MFGYFYNSSFRRYATLMGDLFSNIQIKRQLESGDKFIRVPITYASKEHFMMKLNKWTSINSQEDVAKVETILPRINLHLVDFSYNAPFKTNILNQNLLQKGATSVVSQYNPSPIKMIYELSIFTRYEDDMFQIVEQILPYFQPHFNTTMYEQFGNDIPFKRDIKIVLMSAAIDESIDGDNLSRRRIEWSLTFEVNGWMYPPVDDAEGLIRTTYTDFHANTRDLPDGEGVFESVDSEVVPRDIDPEDWDGTVKQTFTSNVNRPTPPEPPGPRT
>ID:YP_009323366.1 |[Escherichia phage WG01]||_Escherichia_phage_WG01_.gbk|tail sheath stabiliz..|867|NC_031928(169936):93912-94778:1 ^GeneID:30308492^ Escherichia phage WG01, complete genome.|neighbours:ID:YP_009323365.1(1),ID:YP_009323367.1(1)|neighbour_genes:neck protein,terminase DNA packag..|
MFGHWYNSSLRRYIVLMGDLFSHVQVARQREDTGLKFIKVPITYASKERFMANLGKWTAVQNIPNPNMTAKERAEQKAKVETVLPRMNLQMVDMLYNSQYKTALQNRTQIQFENGDPRKRVSQYSPTPVKMIFELGIYTRTQDDMFQIVEQIMPYFQPHFNTTITELYTNEIKFDRDIRIVFQSIAMDEQLEGDTTSRRRLEWSMMFEVNGWLYPPVKEMEGEIKTIYLDFFANSKELAPEGNFESVDSEVVPRGVEEKEWDGKSIQTYSQDIPVPVEPAPPAPRRNP
>ID:YP_009030771.1 |[Escherichia phage vB_EcoM_112]||_Escherichia_phage_e112_.gbk|tail sheath stabiliz..|819|NC_024125(168470):94585-95403:1 ^GeneID:19485314^ Escherichia phage e11/2, complete genome.|neighbours:ID:YP_009030770.1(1),ID:YP_009030772.1(1)|neighbour_genes:neck protein,terminase DNA packag..|
MFGYFYNSSFRRYATLMGDLFSNIQIKRQLESGDKFIRVPITYASKEHFMMKLNKWTSINSQEDVAKVETILPRINLHLVDFSYNAPFKTNILNQNLLQKGATSVVSQYNPSPIKMIYELSIFTRYEDDMFQIVEQILPYFQPHFNTTMYEQFGNDIPFKRDIKIVLMSAAIDEAIDGDNLSRRRIEWSLTFEVNGWMYPPVDDAEGLIRTTYTDFHANTRDLPDGEGVFESVDSEVVPRDIDPEDWDGTVKQTFTSNVNRPTPPEPPGPRT
>ID:AYN56250.1 |[Escherichia phage p000v]||_Escherichia_phage_p000v_.gbk|tail completion prot..|822|MK047717(167803):51913-52734:-1 ^^ Escherichia phage p000v, complete genome.|neighbours:ID:AYN56249.1(-1),ID:AYN56251.1(-1)|neighbour_genes:terminase small subu..,neck protein|
MFGYFYNSSFRRYITMMGDLFSNIQVNRQLSTGNKLIRVPITYASKEHFMMKLNKWTSINSQEDVAKVETILPRINLQMVDFVYNPTFKTNILNNSLLSKSTKDIVDQYNPSPIKMIFELSIFTRYEDDMFQIVEQIIPYFQPHFNTTMIEQYGQDIPFERDIKVVWMAAAMDEQIDGDNLSRRRLEWSLTFEVNGWMYPPVGAAEGLIKTTYLDFHANERDLQTAASVFESVDTEIKPRDVEAQDWNGEVEQTYTHDIPIPTPPTPPGPRKQ
>ID:AYN56701.1 |[Escherichia phage p000y]||_Escherichia_phage_p000y_.gbk|tail completion prot..|822|MK047718(169872):164100-164921:-1 ^^ Escherichia phage p000y, complete genome.|neighbours:ID:AYN56700.1(-1),ID:AYN56702.1(-1)|neighbour_genes:terminase small subu..,neck protein|
MFGYFYNSSFRRYITMMGDLFSNIQVNRQLSTGNKLIRVPITYASKEHFMMKLNKWTSINSQEDVAKVETILPRINLQMVDFVYNPTFKTNILNNSLLSKSTKDIVDQYNPSPIKMIFELSIFTRYEDDMFQIVEQIIPYFQPHFNTTMIEQYGQDIPFERDIKVVWMAAAMDEQIDGDNLSRRRLEWSLTFEVNGWMYPPVGAAEGLIKTTYLDFHANERDLQTAASVFESVDTEIKPRDVEAQDWNGEVEQTYTHDIPIPTPPTPPGPRKQ
>ID:YP_009210349.1 |[Escherichia phage slur02]||_Escherichia_phage_slur02_.gbk|hypothetical protein|819|NC_028927(167298):162871-163689:1 ^GeneID:26636882,InterPro:IPR031997,UniProtKB/TrEMBL:A0A0M7QB39^ Escherichia phage slur02, complete genome.|neighbours:ID:YP_009210348.1(1),ID:YP_009210350.1(1)|neighbour_genes:hypothetical protein,terminase DNA packag..|
MFGYFYNSSFRRYATLMGDLFSNIQIKRQLESGDKFIRVPITYASKEHFMMKLNKWTSINSQEDVAKVETILPRINLHLVDFSYNAPFKTNILNQNLLQKGATSVVSQYNPSPIKMIYELSIFTRYEDDMFQIVEQILPYFQPHFNTTMYEQFGNDIPFKRDIKIVLMSAAIDEAIDGDNLSRRRIEWSLTFEVNGWMYPPVDDAEGLIRTTYTDFHANTRDLPDGEGVFESVDSEVVPRDIDPEDWDGTVKQTFTSNVNRPTPPEPPGPRT
>ID:YP_009625086.1 |[Escherichia phage slur03]||_Escherichia_phage_slur03_.gbk|tail sheath stabiliz..|819|NC_042129(167467):75672-76490:-1 ^GeneID:40101968,InterPro:IPR031997,UniProtKB/TrEMBL:A0A0M7QBW3^ Escherichia phage slur03, complete genome.|neighbours:ID:YP_009625085.1(-1),ID:YP_009625087.1(-1)|neighbour_genes:terminase DNA packag..,phage neck protein [..|
MFGYFYNSSFRRYATLMGDLFSNIQIKRQLESGDKFIRVPITYASKEHFMMKLNKWTSINSQEDVAKVETILPRINLHLVDFSYNAPFKTNILNQNLLQKGATSVVSQYNPSPIKMIYELSIFTRYEDDMFQIVEQILPYFQPHFNTTMYEQFGNDIPFKRDIKIVLMSAAIDEAIDGDNLSRRRIEWSLTFEVNGWMYPPVDDAEGLIRTTYTDFHANTRDLPDGEGVFESVDSEVVPRDIDPEDWDGTVKQTFTSNVNRPTPPEPPGPRT
>ID:YP_009625380.1 |[Escherichia phage slur04]||_Escherichia_phage_slur04_.gbk|hypothetical protein|819|NC_042130(167298):77384-78202:1 ^GeneID:40102281,InterPro:IPR031997,UniProtKB/TrEMBL:A0A0M7QDL5^ Escherichia phage slur04, complete genome.|neighbours:ID:YP_009625379.1(1),ID:YP_009625381.1(1)|neighbour_genes:Virus neck protein,Terminase DNA packag..|
MFGYFYNSSFRRYATLMGDLFSNIQIKRQLESGDKFIRVPITYASKEHFMMKLNKWTSINSQEDVAKVETILPRINLHLVDFSYNAPFKTNILNQNLLQKGATSVVSQYNPSPIKMIYELSIFTRYEDDMFQIVEQILPYFQPHFNTTMYEQFGNDIPFKRDIKIVLMSAAIDEAIDGDNLSRRRIEWSLTFEVNGWMYPPVDDAEGLIRTTYTDFHANTRDLPDGEGVFESVDSEVVPRDIDPEDWDGTVKQTFTSNVNRPTPPEPPGPRT
>ID:YP_009197292.1 |[Escherichia phage slur07]||_Escherichia_phage_slur07_.gbk|hypothetical protein|819|NC_028780(167124):69337-70155:-1 ^GeneID:26624481,InterPro:IPR031997,UniProtKB/TrEMBL:A0A0M7QAM1^ Escherichia phage slur07, complete genome.|neighbours:ID:YP_009197291.1(-1),ID:YP_009197293.1(-1)|neighbour_genes:Terminase DNA packag..,Virus neck protein|
MFGYFYNSSFRRYATLMGDLFSNIQIKRQLESGDKFIRVPITYASKEHFMMKLNKWTSINSQEDVAKVETILPRINLHLVDFSYNAPFKTNILNQNLLQKGATSVVSQYNPSPIKMIYELSIFTRYEDDMFQIVEQILPYFQPHFNTTMYEQFGNDIPFKRDIKIVLMSAAIDEAIDGDNLSRRRIEWSLTFEVNGWMYPPVDDAEGLIRTTYTDFHANTRDLPDGEGVFESVDSEVVPRDIDPEDWDGTVKQTFTSNVNRPTPPEPPGPRT
>ID:CUL02630.1 |[Escherichia phage slur08]||_Escherichia_phage_slur08_.gbk|hypothetical protein|819|LN881733(167467):72919-73737:-1 ^InterPro:IPR031997,UniProtKB/TrEMBL:A0A0M7QB91^ Escherichia phage slur08, complete genome.|neighbours:ID:CUL02629.1(-1),ID:CUL02631.1(-1)|neighbour_genes:Terminase DNA packag..,Virus neck protein|
MFGYFYNSSFRRYATLMGDLFSNIQIKRQLESGDKFIRVPITYASKEHFMMKLNKWTSINSQEDVAKVETILPRINLHLVDFSYNAPFKTNILNQNLLQKGATSVVSQYNPSPIKMIYELSIFTRYEDDMFQIVEQILPYFQPHFNTTMYEQFGNDIPFKRDIKIVLMSAAIDEAIDGDNLSRRRIEWSLTFEVNGWMYPPVDDAEGLIRTTYTDFHANTRDLPDGEGVFESVDSEVVPRDIDPEDWDGTVKQTFTSNVNRPTPPEPPGPRT
>ID:CUL02934.1 |[Escherichia phage slur11]||_Escherichia_phage_slur11_.gbk|hypothetical protein|819|LN881734(167298):80930-81748:1 ^InterPro:IPR031997,UniProtKB/TrEMBL:A0A0M7QC71^ Escherichia phage slur11, complete genome.|neighbours:ID:CUL02933.1(1),ID:CUL02935.1(1)|neighbour_genes:Virus neck protein,Terminase DNA packag..|
MFGYFYNSSFRRYATLMGDLFSNIQIKRQLESGDKFIRVPITYASKEHFMMKLNKWTSINSQEDVAKVETILPRINLHLVDFSYNAPFKTNILNQNLLQKGATSVVSQYNPSPIKMIYELSIFTRYEDDMFQIVEQILPYFQPHFNTTMYEQFGNDIPFKRDIKIVLMSAAIDEAIDGDNLSRRRIEWSLTFEVNGWMYPPVDDAEGLIRTTYTDFHANTRDLPDGEGVFESVDSEVVPRDIDPEDWDGTVKQTFTSNVNRPTPPEPPGPRT
>ID:CUL03720.1 |[Escherichia phage slur13]||_Escherichia_phage_slur13_.gbk|hypothetical protein|819|LN881737(167299):102752-103570:1 ^InterPro:IPR031997,UniProtKB/TrEMBL:A0A0M7QE38^ Escherichia phage slur13, complete genome.|neighbours:ID:CUL03719.1(1),ID:CUL03721.1(1)|neighbour_genes:Virus neck protein,Terminase DNA packag..|
MFGYFYNSSFRRYATLMGDLFSNIQIKRQLESGDKFIRVPITYASKEHFMMKLNKWTSINSQEDVAKVETILPRINLHLVDFSYNAPFKTNILNQNLLQKGATSVVSQYNPSPIKMIYELSIFTRYEDDMFQIVEQILPYFQPHFNTTMYEQFGNDIPFKRDIKIVLMSAAIDEAIDGDNLSRRRIEWSLTFEVNGWMYPPVDDAEGLIRTTYTDFHANTRDLPDGEGVFESVDSEVVPRDIDPEDWDGTVKQTFTSNVNRPTPPEPPGPRT
>ID:YP_009180664.1 |[Escherichia phage slur14]||_Escherichia_phage_slur14_.gbk|hypothetical protein|819|NC_028448(167467):35850-36668:1 ^GeneID:26227839,InterPro:IPR031997,UniProtKB/TrEMBL:A0A0M7QD16^ Escherichia phage slur14, complete genome.|neighbours:ID:YP_009180663.1(1),ID:YP_009180665.1(1)|neighbour_genes:Virus neck protein,Terminase DNA packag..|
MFGYFYNSSFRRYATLMGDLFSNIQIKRQLESGDKFIRVPITYASKEHFMMKLNKWTSINSQEDVAKVETILPRINLHLVDFSYNAPFKTNILNQNLLQKGATSVVSQYNPSPIKMIYELSIFTRYEDDMFQIVEQILPYFQPHFNTTMYEQFGNDIPFKRDIKIVLMSAAIDEAIDGDNLSRRRIEWSLTFEVNGWMYPPVDDAEGLIRTTYTDFHANTRDLPDGEGVFESVDSEVVPRDIDPEDWDGTVKQTFTSNVNRPTPPEPPGPRT
>ID:AVH85992.1 |[Escherichia phage vB_EcoM-G28]||_Escherichia_phage_vB_EcoM-G28.gbk|putative tail sheath..|819|MG867727(170121):94037-94855:1 ^^ Escherichia phage vB_EcoM-G28, complete genome.|neighbours:ID:AVH85991.1(1),ID:AVH85993.1(1)|neighbour_genes:putative neck protei..,putative small termi..|
MFGYFYNSSFRRYATLMGDLFSNIQIKRQLESGDKFIRVPITYASKEHFMMKLNKWTSINSQEDVAKVETILPRINLHLVDFSYNAPFKTNILNQNLLQKGATSVVSQYNPSPIKMIYELSIFTRYEDDMFQIVEQILPYFQPHFNTTMYEQFGNDIPFKRDIKIVLMSAAIDEAIDGDNLSRRRIEWSLTFEVNGWMYPPVDDAEGLIRTTYTDFHANTRDLPDGEGVFESVDSEVVPRDIDPEDWDGTVKQTFTSNVNRPTPPEPPGPRT
>ID:QDF15188.1 |[Escherichia phage vB_EcoM-Sa45lw]||_Escherichia_phage_vB_EcoM-Sa45lw_.gbk|tail sheath stabiliz..|819|MK977694(167353):92983-93801:1 ^^ Escherichia phage vB_EcoM-Sa45lw, complete genome.|neighbours:ID:QDF15187.1(1),ID:QDF15189.1(1)|neighbour_genes:neck protein,terminase DNA packag..|
MFGYFYNSSFRRYATLMGDLFSNIQIKRQLESGDKFIRVPITYASKEHFMMKLNKWTSINSQEDVAKVETILPRINLHLVDFSYNAPFKTNILNQNLLQKGATSVVSQYNPSPIKMIYELSIFTRYEDDMFQIVEQILPYFQPHFNTTMYEQFGNDIPFKRDIKIVLMSAAIDEAIDGDNLSRRRIEWSLTFEVNGWMYPPVDDAEGLIRTTYTDFHANTRDLPDGEGVFESVDNEVVPRDIDPEDWDGTVKQTFTNNVNRPTPPEPPGPRT
>ID:YP_009290431.1 |[Escherichia phage vB_EcoM-UFV13]||_Escherichia_phage_vB_EcoM-UFV13_.gbk|tail sheath stabiliz..|819|NC_031103(165772):92908-93726:1 ^^ Escherichia phage vB_EcoM-UFV13, complete genome.|neighbours:ID:YP_009290430.1(1),ID:YP_009290432.1(1)|neighbour_genes:head completion, nec..,terminase small subu..|
MFGYFYNSSFRRYATLMGDLFSNIQIKRQLESGDKFIRVPITYASKEHFMMKLNKWTSINSQEDVAKVETILPRINLHLVDFSYNAPFKTNILNQNLLQKGATSVVSQYNPSPIKMIYELSIFTRYEDDMFQIVEQILPYFQPHFNTTMYEQFGNDIPFKRDIKIVLMSAAIDEAIDGDNLSRRRIEWSLTFEVNGWMYPPVDDAEGLIRTTYTDFHANTRDLPDGEGVFESVDSEVVPRDIDPEDWDGTVKQTFTSNVNRPTPPEPPGPRT
>ID:AUV61025.1 |[Escherichia phage vB_EcoM-fFiEco06]||_Escherichia_phage_vB_EcoM-fFiEco06_.gbk|proximal tail sheath..|819|MG781190(167076):92087-92905:1 ^^ Escherichia phage vB_EcoM-fFiEco06, complete genome.|neighbours:ID:AUV61024.1(1),ID:AUV61026.1(1)|neighbour_genes:neck protein,small terminase prot..|
MFGYFYNSSFRRYATLMGDLFSNIQIKRQLESGDKFIRVPITYASKEHFMMKLNKWTSINSQEDVAKVETILPRINLHLVDFSYNAPFKTNILNQNLLQKGATSVVSQYNPSPIKMIYELSIFTRYEDDMFQIVEQILPYFQPHFNTTMYEQFGNDIPFKRDIKIVLMSAAIDESIDGDNLSRRRIEWSLTFEVNGWMYPPVDDAEGLIRTTYTDFHANTRDLPDGEGVFESVDSEVVPRDINPEDWDGTVKQTFTSNVNRPTPPEPPGPRT
>ID:AUV61298.1 |[Escherichia phage vB_EcoM-fHoEco02]||_Escherichia_phage_vB_EcoM-fHoEco02_.gbk|proximal tail sheath..|819|MG781191(167064):92077-92895:1 ^^ Escherichia phage vB_EcoM-fHoEco02, complete genome.|neighbours:ID:AUV61297.1(1),ID:AUV61299.1(1)|neighbour_genes:neck protein,small terminase prot..|
MFGYFYNSSFRRYATLMGDLFSNIQIKRQLESGDKFIRVPITYASKEHFMMKLNKWTSINSQEDVAKVETILPRINLHLVDFSYNAPFKTNILNQNLLQKGATSVVSQYNPSPIKMIYELSIFTRYEDDMFQIVEQILPYFQPHFNTTMYEQFGNDIPFKRDIKIVLMSAAIDESIDGDNLSRRRIEWSLTFEVNGWMYPPVDDAEGLIRTTYTDFHANTRDLPDGEGVFESVDSEVVPRDINPEDWDGTVKQTFTSNVNRPTPPEPPGPRT
>ID:AYP69775.1 |[Escherichia phage vB_EcoM_DalCa]||_Escherichia_phage_vB_EcoM_DalCa_.gbk|tail sheath stabiliz..|819|MH992510(166040):92194-93012:1 ^^ Escherichia phage vB_EcoM_DalCa, complete genome.|neighbours:ID:AYP69778.1(1),ID:AYP69818.1(1)|neighbour_genes:hypothetical protein,terminase small subu..|
MFGYFYNSSFRRYATLMGDLFSNIQIKRQLESGDKFIRVPITYASKEHFMMKLNKWTSINSQEDVAKVETILPRINLHLVDFSYNAPFKTNILNQNLLQKGATSVVSQYNPSPIKMIYELSIFTRYEDDMFQIVEQILPYFQPHFNTTMYEQFGNDIPFKRDIKIVLMSAAIDEAIDGDNLSRRRIEWSLTFEVNGWMYPPVDDAEGLIRTTYTDFHANTRDLPDGEGVFESVDSEVVPRDINPEDWDGTVKQTFTSNVNRPTPPEPPGPRT
>ID:QBO63679.1 |[Escherichia phage vB_EcoM_G10400]||_Escherichia_phage_vB_EcoM_G10400.gbk|putative tail sheath..|819|MK327937(170182):93119-93937:1 ^^ Escherichia phage vB_EcoM_G10400, complete genome.|neighbours:ID:QBO63678.1(1),ID:QBO63680.1(1)|neighbour_genes:putative neck protei..,small terminase prot..|
MFGYFYNSSFRRYATLMGDLFSNIQIKRQLESGDKFIRVPITYASKEHFMMKLNKWTSINSQEDVAKVETILPRINLHLVDFSYNAPFKTNILNQNLLQKGTTSVVSQYNPSPIKMIYELSIFTRYEDDMFQIVEQILPYFQPHFNTTMYEQFGNDIPFKRDIKIVLMSAAIDEAIDGDNLSRRRIEWSLTFEVNGWMYPPVDDAEGLIRTTYTDFHANTRDLPDGEGVFESVDSEVVPRDINPEDWDGTVKQTFTSNVNRPTPPEPPGPRT
>ID:QBO62305.1 |[Escherichia phage vB_EcoM_G2248]||_Escherichia_phage_vB_EcoM_G2248.gbk|putative tail sheath..|834|MK327932(170678):86372-87205:1 ^^ Escherichia phage vB_EcoM_G2248, complete genome.|neighbours:ID:QBO62304.1(1),ID:QBO62306.1(1)|neighbour_genes:putative neck protei..,putative small termi..|
MFGWHYNSSIRRYIVLLGNLFSGVQIKRVRSDGERFIKVPITYAKKEKFMMTLDKYNNISSEEDVAKVETILPRMCLSLIDMTYAQNFKTNIANKTVPKYTADGIRSVTQYNPVPYKFTFELGIYTRNEDDMFQIIEQILPYFQPHFNCKIKELHGNDVWIDRDIQVTISSITPDEQVGEDKFSRRRLEWTIMFEFIGFIYPPATDVKGEIRTIYLDFHANSRELNPSGNFESVDHEVVKRDVEQEEWDGTIKESYSSDIPIPVAPTPPGPRIVREF
>ID:QBO62594.1 |[Escherichia phage vB_EcoM_G2285]||_Escherichia_phage_vB_EcoM_G2285_.gbk|putative tail sheath..|822|MK327933(166675):95850-96671:1 ^^ Escherichia phage vB_EcoM_G2285, complete genome.|neighbours:ID:QBO62593.1(1),ID:QBO62595.1(1)|neighbour_genes:putative neck protei..,small terminase prot..|
MFGYFYNSSFRRYITMMGDLFSNIQVNRQLSTGNKLIRVPITYASKEHFMMKLNKWTSINSQEDVAKVETILPRINLQMVDFVYNPTFKTNILNNSLLSKSTKDIVDQYNPSPIKMIFELSIFTRYEDDMFQIVEQIIPYFQPHFNTTMIEQYGQDIPFERDIKVVWMAAAMDEQIDGDNLSRRRLEWSLTFEVNGWMYPPVGAAEGLIKTTYLDFHANERDLQSAASVFESVDTEIKPRDVEAQDWNGEVEQTYTHDIPIPTPPTPPGPRKQ
>ID:QBO62865.1 |[Escherichia phage vB_EcoM_G2469]||_Escherichia_phage_vB_EcoM_G2469.gbk|putative tail sheath..|822|MK327934(170452):98038-98859:1 ^^ Escherichia phage vB_EcoM_G2469, complete genome.|neighbours:ID:QBO62864.1(1),ID:QBO62866.1(1)|neighbour_genes:putative neck protei..,small terminase prot..|
MFGYFYNSSFRRYITMMGDLFSNIQVNRQLSTGNKLIRVPITYASKEHFMMKLNKWTSINSQEDVAKVETILPRINLQMVDFVYNPTFKTNILNNSLLSKSTKDIVDQYNPSPIKMIFELSIFTRYEDDMFQIVEQIIPYFQPHFNTTMIEQYGQDIPFERDIKVVWMAAAMDEQIDGDNLSRRRLEWSLTFEVNGWMYPPVGAAEGLIKTTYLDFHANERDLQTAASVFESVDTEIKPRDVEAQDWNGEVEQTYTHDIPIPTPPTPPGPRKQ
>ID:QBO63115.1 |[Escherichia phage vB_EcoM_G2494]||_Escherichia_phage_vB_EcoM_G2494_.gbk|putative tail sheath..|390|MK327935(168327):85508-85897:1 ^^ Escherichia phage vB_EcoM_G2494, complete genome.|neighbours:ID:QBO63114.1(1),ID:QBO63116.1(1)|neighbour_genes:group I intron endon..,putative tail sheath..|
MFSHFYNSSIRRYIVLLGNLFSGVQIKRVRSDGERFIKVPITYAKKEKFMMSLDKYNNISSEEDVAKVETILPRMCLSLIDMTYAQNFKTNIANKTVPKYTADGIRSVTQYNPVPYKFTFELGIYTRTI
>ID:QBO63116.1 |[Escherichia phage vB_EcoM_G2494]||_Escherichia_phage_vB_EcoM_G2494_.gbk|putative tail sheath..|441|MK327935(168327):85956-86396:1 ^^ Escherichia phage vB_EcoM_G2494, complete genome.|neighbours:ID:QBO63115.1(1),ID:QBO63117.1(1)|neighbour_genes:putative tail sheath..,small terminase prot..|
MFQIIEQILPYFQPHFNCKIKELHGNDVWIDRDIQVTISSITPDEQVGEDKFSRRRLEWTIMFEFIGFIYPPATDVKGEIRTIYLDFHANSRELNPSGNFESVDHEVVKRDVEQEDWDGTIKESYSSDIPIPVAPTPPGPRIVREF
>ID:QBO65570.1 |[Escherichia phage vB_EcoM_G2540-3]||_Escherichia_phage_vB_EcoM_G2540-3_.gbk|putative tail sheath..|819|MK327944(168654):92172-92990:1 ^^ Escherichia phage vB_EcoM_G2540-3, complete genome.|neighbours:ID:QBO65569.1(1),ID:QBO65571.1(1)|neighbour_genes:putative neck protei..,small terminase prot..|
MFGYFYNSSFRRYATLMGDLFSNIQIKRQLESGDKFIRVPITYASKEHFMMKLNKWTSINSQEDVAKVETILPRINLHLVDFSYNAPFKTNILNQNLLQKGTTSVVSQYNPSPIKMIYELSIFTRYEDDMFQIVEQILPYFQPHFNTTMYEQFGNDIPFKRDIKIVLMSAAIDEAIDGDNLSRRRIEWSLTFEVNGWMYPPVDDAEGLIRTTYTDFHANTRDLPDGEGVFESVDSEVVPRDINPEDWDGTVKQTFTSNVNRPTPPEPPGPRT
>ID:QBO63402.1 |[Escherichia phage vB_EcoM_G2540]||_Escherichia_phage_vB_EcoM_G2540_.gbk|putative tail sheath..|819|MK327936(168886):93182-94000:1 ^^ Escherichia phage vB_EcoM_G2540, complete genome.|neighbours:ID:QBO63401.1(1),ID:QBO63403.1(1)|neighbour_genes:putative neck protei..,small terminase prot..|
MFGYFYNSSFRRYATLMGDLFSNIQIKRQLESGDKFIRVPITYASKEHFMMKLNKWTSINSQEDVAKVETILPRINLHLVDFSYNAPFKTNILNQNLLQKGATSVVSQYNPSPIKMIYELSIFTRYEDDMFQIVEQILPYFQPHFNTTMYEQFGNDIPFKRDIKIVLMSAAIDEAIDGDNLSRRRIEWSLTFEVNGWMYPPVDDAEGLIRTTYTDFHANTRDLPDGEGVFESVDNEVVPRDIDPEDWDGTVKQTFTSNVNRPTPPEPPGPRT
>ID:QBO64486.1 |[Escherichia phage vB_EcoM_G29]||_Escherichia_phage_vB_EcoM_G29_.gbk|putative tail sheath..|819|MK327940(168241):94198-95016:1 ^^ Escherichia phage vB_EcoM_G29, complete genome.|neighbours:ID:QBO64485.1(1),ID:QBO64487.1(1)|neighbour_genes:putative neck protei..,small terminase prot..|
MFGYFYNSSFRRYATLMGDLFSNIQIKRQLESGDKFIRVPITYASKEHFMMKLNKWTSINSQEDVAKVETILPRINLHLVDFSYNAPFKTNILNQNLLQKGTTSVVSQYNPSPIKMIYELSIFTRYEDDMFQIVEQILPYFQPHFNTTMYEQFGNDIPFKRDIKIVLMSAAIDEAIDGDNLSRRRIEWSLTFEVNGWMYPPVDDAEGLIRTTYTDFHANTRDLPDGEGVFESVDSEVVPRDINPEDWDGTVKQTFTSNVNRPTPPEPPGPRT
>ID:QBO64750.1 |[Escherichia phage vB_EcoM_G37-3]||_Escherichia_phage_vB_EcoM_G37-3_.gbk|putative tail sheath..|834|MK327941(167832):86412-87245:1 ^^ Escherichia phage vB_EcoM_G37-3, complete genome.|neighbours:ID:QBO64749.1(1),ID:QBO64751.1(1)|neighbour_genes:putative neck protei..,putative small termi..|
MFGWHYNSSIRRYIVLLGNLFSGVQIKRVRSDGERFIKVPITYAKKEKFMMSLDKYNNISSEEDVAKVETILPRMCLSLIDMTYAQNFKTNIANKTVPKYTADGIRSVTQYNPVPYKFTFELGIYTRNEDDMFQIIEQILPYFQPHFNCKIKELHGNDVWIDRDIQVTISSITPDEQVGEDKFSRRRLEWTIMFEFIGFIYPPATDVKGEIRTIYLDFHANSRELNPSGNFESVDHEVVKRDVEQEEWDGTIKESYSSDIPIPVAPTPPGPRIVREF
>ID:QBO64207.1 |[Escherichia phage vB_EcoM_G4498]||_Escherichia_phage_vB_EcoM_G4498_.gbk|putative tail sheath..|819|MK327939(167826):93711-94529:1 ^^ Escherichia phage vB_EcoM_G4498, complete genome.|neighbours:ID:QBO64206.1(1),ID:QBO64208.1(1)|neighbour_genes:putative neck protei..,small terminase prot..|
MFGYFYNSSFRRYATLMGDLFSNIQIKRQLESGDKFIRVPITYASKEHFMMKLNKWTSINSQEDVAKVETILPRINLHLVDFSYNAPFKTNILNQNLLQKGTTSVVSQYNPSPIKMIYELSIFTRYEDDMFQIVEQILPYFQPHFNTTMYEQFGNDIPFKRDIKIVLMSAAIDEAIDGDNLSRRRIEWSLTFEVNGWMYPPVDDAEGLIRTTYTDFHANTRDLPDGEGVFESVDSEVVPRDINPEDWDGTVKQTFTSNVNRPTPPEPPGPRT
>ID:QBO65858.1 |[Escherichia phage vB_EcoM_G4500]||_Escherichia_phage_vB_EcoM_G4500_.gbk|putative tail sheath..|819|MK327945(168363):94198-95016:1 ^^ Escherichia phage vB_EcoM_G4500, complete genome.|neighbours:ID:QBO65857.1(1),ID:QBO65859.1(1)|neighbour_genes:putative neck protei..,small terminase prot..|
MFGYFYNSSFRRYATLMGDLFSNIQIKRQLESGDKFIRVPITYASKEHFMMKLNKWTSINSQEDVAKVETILPRINLHLVDFSYNAPFKTNILNQNLLQKGTTSVVSQYNPSPIKMIYELSIFTRYEDDMFQIVEQILPYFQPHFNTTMYEQFGNDIPFKRDIKIVLMSAAIDEAIDGDNLSRRRIEWSLTFEVNGWMYPPVDDAEGLIRTTYTDFHANTRDLPDGEGVFESVDSEVVPRDINPEDWDGTVKQTFTSNVNRPTPPEPPGPRT
>ID:QBO66132.1 |[Escherichia phage vB_EcoM_G4507]||_Escherichia_phage_vB_EcoM_G4507_.gbk|putative tail sheath..|819|MK327946(168828):93065-93883:1 ^^ Escherichia phage vB_EcoM_G4507, complete genome.|neighbours:ID:QBO66131.1(1),ID:QBO66133.1(1)|neighbour_genes:putative neck protei..,small terminase prot..|
MFGYFYNSSFRRYATLMGDLFSNIQIKRQLESGDKFIRVPITYASKEHFMMKLNKWTSINSQEDVAKVETILPRINLHLVDFSYNAPFKTNILNQNLLQKGATSVVSQYNPSPIKMIYELSIFTRYEDDMFQIVEQILPYFQPHFNTTMYEQFGNDIPFKRDIKIVLMSAAIDEAIDGDNLSRRRIEWSLTFEVNGWMYPPVDDAEGLIRTTYTDFHANTRDLPDGEGVFESVDSEVVPRDIDPEDWDGTVKQTFTSNVNRPTPPEPPGPRT
>ID:QBO65034.1 |[Escherichia phage vB_EcoM_G50]||_Escherichia_phage_vB_EcoM_G50_.gbk|putative tail sheath..|819|MK327942(167728):92842-93660:1 ^^ Escherichia phage vB_EcoM_G50, complete genome.|neighbours:ID:QBO65033.1(1),ID:QBO65035.1(1)|neighbour_genes:putative neck protei..,small terminase prot..|
MFGYFYNSSFRRYATLMGDLFSNIQIKRQLESGDKFIRVPITYASKEHFMMKLNKWTSINSQEDVAKVETILPRINLHLVDFSYNAPFKTNILNQNLLQKGATSVVSQYNPSPIKMIYELSIFTRYEDDMFQIVEQILPYFQPHFNTTMYEQFGNDIPFKRDIKIVLMSAAIDESIDGDNLSRRRIEWSLTFEVNGWMYPPVDDAEGLIRTTYTDFHANTRDLPDGEGVFESVDSEVVPRDINPEDWDGTVKQTFTSNVNRPTPPEPPGPRT
>ID:QBO66394.1 |[Escherichia phage vB_EcoM_G5211]||_Escherichia_phage_vB_EcoM_G5211_.gbk|putative tail sheath..|834|MK327947(164278):86006-86839:1 ^^ Escherichia phage vB_EcoM_G5211, complete genome.|neighbours:ID:QBO66393.1(1),ID:QBO66395.1(1)|neighbour_genes:putative neck protei..,putative small termi..|
MFGWHYNSSIRRYIVLLGNLFSGVQIKRVRSDGERFIKVPITYAKKEKFMMSLDKYNNISSEEDVAKVETILPRMCLSLIDMTYAQNFKTNIANKTVPKYTADGIRSVTQYNPVPYKFTFELGIYTRNEDDMFQIIEQILPYFQPHFNCKIKELHGNDVWIDRDIQVTISSITPDEQVGEDKFSRRRLEWTIMFEFIGFIYPPATDVKGEIRTIYLDFHANSRELNPSGNFESVDHEVVKRDVEQEEWDGTIKESYSSDIPIPVAPTPPGPRIVREF
>ID:QBO65311.1 |[Escherichia phage vB_EcoM_G53]||_Escherichia_phage_vB_EcoM_G53_.gbk|putative tail sheath..|822|MK327943(167834):96442-97263:1 ^^ Escherichia phage vB_EcoM_G53, complete genome.|neighbours:ID:QBO65310.1(1),ID:QBO65312.1(1)|neighbour_genes:putative neck protei..,small terminase prot..|
MFGYFYNSSFRRYITMMGDLFSNIQVNRQLSTGNKLIRVPITYASKEHFMMKLNKWTSINSQEDVAKVETILPRINLQMVDFVYNPTFKTNILNNSLLSKSTKDIVDQYNPSPIKMIFELSIFTRYEDDMFQIVEQIIPYFQPHFNTTMIEQYGQDIPFERDIKVVWMAAAMDEQIDGDNLSRRRLEWSLTFEVNGWMYPPVGAAEGLIKTTYLDFHANERDLQTAASVFESVDTEIKPRDVEAQDWNGEVEQTYTHDIPIPTPPTPPGPRKQ
>ID:QBQ80045.1 |[Escherichia phage vB_EcoM_G8]||_Escherichia_phage_vB_EcoM_G8_.gbk|putative tail sheath..|819|MK373787(169650):94272-95090:1 ^^ Escherichia phage vB_EcoM_G8, complete genome.|neighbours:ID:QBQ80044.1(1),ID:QBQ80046.1(1)|neighbour_genes:putative neck protei..,small terminase prot..|
MFGYFYNSSFRRYATLMGDLFSNIQIKRQLESGDKFIRVPITYASKEHFMMKLNKWTSINSQEDVAKVETILPRINLHLVDFSYNAPFKTNILNQNLLQKGATSVVSQYNPSPIKMIYELSIFTRYEDDMFQIVEQILPYFQPHFNTTMYEQFGNDIPFKRDIKIVLMSAAIDEAIDGDNLSRRRIEWSLTFEVNGWMYPPVDDAEGLIRTTYTDFHANTRDLPDGEGVFESVDNEVVPRDIDPEDWDGTVKQTFTSNVNRPTPPEPPGPRT
>ID:QBQ77947.1 |[Escherichia phage vB_EcoM_G9062]||_Escherichia_phage_vB_EcoM_G9062_.gbk|putative tail sheath..|819|MK373779(168670):94038-94856:1 ^^ Escherichia phage vB_EcoM_G9062, complete genome.|neighbours:ID:QBQ77946.1(1),ID:QBQ77948.1(1)|neighbour_genes:putative neck protei..,small terminase prot..|
MFGYFYNSSFRRYATLMGDLFSNIQIKRQLESGDKFIRVPITYASKEHFMMKLNKWTSINSQEDVAKVETILPRINLHLVDFSYNAPFKTNILNQNLLQKGTTSVVSQYNPSPIKMIYELSIFTRYEDDMFQIVEQILPYFQPHFNTTMYEQFGNDIPFKRDIKIVLMSAAIDEAIDGDNLSRRRIEWSLTFEVNGWMYPPVDDAEGLIRTTYTDFHANTRDLPDGEGVFESVDSEVVPRDINPEDWDGTVKQTFTSNVNRPTPPEPPGPRT
>ID:AXC34035.1 |[Escherichia phage vB_EcoM_JB75]||_Escherichia_phage_vB_EcoM_JB75_.gbk|tail sheath stabiliz..|819|MH355584(167208):72818-73636:-1 ^^ Escherichia phage vB_EcoM_JB75, complete genome.|neighbours:ID:AXC34080.1(-1),ID:AXC34039.1(-1)|neighbour_genes:terminase small subu..,neck protein|
MFGYFYNSSFRRYATLMGDLFSNIQIKRQLESGDKFIRVPITYASKEHFMMKLNKWTSINSQEDVAKVETILPRINLHLVDFSYNAPFKTNILNQNLLQKGATSVVSQYNPSPIKMIYELSIFTRYEDDMFQIVEQILPYFQPHFNTTMYEQFGNDIPFKRDIKIVLMSAAIDEAIDGDNLSRRRIEWSLTFEVNGWMYPPVDDAEGLIRTTYTDFHANTRDLPDGEGVFESVDSEVVPRDINPEDWDGTVKQTFTSNVNRPTPPEPPGPRT
>ID:YP_009030628.1 |[Escherichia phage vB_EcoM_JS09]||_Escherichia_phage_vB_EcoM_JS09_.gbk|tail sheath stabiliz..|777|NC_024124(169148):72228-73004:-1 ^GeneID:19484890^ Escherichia phage vB_EcoM_JS09, complete genome.|neighbours:ID:YP_009030627.1(-1),ID:YP_009030629.1(-1)|neighbour_genes:small terminase prot..,neck protein|
MMGDLFSNIQVNRQLSTGNKLIRVPITYASKEHFMMKLNKWTSINSQEDVAKVETILPRINLQMVDFVYNPTFKTNILNNSLLSKSTKDIVDQYNPSPIKMIFELSIFTRYEDDMFQIVEQIIPYFQPHFNTTMIEQYGQDIPFERDIKVVWMAAAMDEQIDGDNLSRRRLEWSLTFEVNGWMYPPVGAAEGLIKTTYLDFHANERDLQTAASVFESVDTEIKPRDVEAQDWNGEVEQTYTHDIPIPTPPTPPGPRKQ
>ID:QBQ78450.1 |[Escherichia phage vB_EcoM_KAW1E185]||_Escherichia_phage_vB_EcoM_KAW1E185_.gbk|putative tail sheath..|819|MK373781(164987):93086-93904:1 ^^ Escherichia phage vB_EcoM_KAW1E185, complete genome.|neighbours:ID:QBQ78449.1(1),ID:QBQ78451.1(1)|neighbour_genes:putative neck protei..,small terminase prot..|
MFGYFYNSSFRRYATLMGDLFSNIQIKRQLESGDKFIRVPITYASKEHFMMKLNKWTSINSQEDVAKVETILPRINLHLVDFSYNAPFKTNILNQNLLQKGATSVVSQYNPSPIKMIYELSIFTRYEDDMFQIVEQILPYFQPHFNTTMYEQFGNDIPFKRDIKIVLMSAAIDEAIDGDNLSRRRIEWSLTFEVNGWMYPPVDDAEGLIRTTYTDFHANTRDLPDGEGVFESVDSEVVPRDINPEDWDGTVKQTFTSNVNRPTPPEPPGPRT
>ID:QBQ78725.1 |[Escherichia phage vB_EcoM_KAW3E185]||_Escherichia_phage_vB_EcoM_KAW3E185.gbk|putative tail sheath..|822|MK373782(170187):96464-97285:1 ^^ Escherichia phage vB_EcoM_KAW3E185, complete genome.|neighbours:ID:QBQ78724.1(1),ID:QBQ78726.1(1)|neighbour_genes:putative neck protei..,small terminase prot..|
MFGYFYNSSFRRYITMMGDLFSNIQVNRQLSTGNKLIRVPITYASKEHFMMKLNKWTSINSQEDVAKVETILPRINLQMVDFVYNPTFKTNILNNSLLSKSTKDIVDQYNPSPIKMIFELSIFTRYEDDMFQIVEQIIPYFQPHFNTTMIEQYGQDIPFERDIKVVWMAAAMDEQIDGDNLSRRRLEWSLTFEVNGWMYPPVGAAEGLIKTTYLDFHANERDLQTAASVFESVDTEIKPRDVEAQDWNGEVEQTYTHDIPIPTPPTPPGPRKQ
>ID:QBQ79224.1 |[Escherichia phage vB_EcoM_MM02]||_Escherichia_phage_vB_EcoM_MM02_.gbk|putative tail sheath..|822|MK373784(169201):98418-99239:1 ^^ Escherichia phage vB_EcoM_MM02, complete genome.|neighbours:ID:QBQ79223.1(1),ID:QBQ79225.1(1)|neighbour_genes:putative neck protei..,small terminase prot..|
MFGYFYNSSFRRYITMMGDLFSNIQVNRQLSTGNKLIRVPITYASKEHFMMKLNKWTSINSQEDVAKVETILPRINLQMVDFVYNPTFKTNILNNSLLSKSTKDIVDQYNPSPIKMIFELSIFTRYEDDMFQIVEQIIPYFQPHFNTTMIEQYGQDIPFERDIKVVWMAAAMDEQIDGDNLSRRRLEWSLTFEVNGWMYPPVGAAEGLIKTTYLDFHANERDLQTAASVFESVDTEIKPRDVEAQDWNGEVEQTYTHDIPIPTPPTPPGPRKQ
>ID:QBQ79493.1 |[Escherichia phage vB_EcoM_OE5505]||_Escherichia_phage_vB_EcoM_OE5505_.gbk|putative tail sheath..|819|MK373785(168756):94513-95331:1 ^^ Escherichia phage vB_EcoM_OE5505, complete genome.|neighbours:ID:QBQ79492.1(1),ID:QBQ79494.1(1)|neighbour_genes:putative neck protei..,small terminase prot..|
MFGYFYNSSFRRYATLMGDLFSNIQIKRQLESGDKFIRVPITYASKEHFMMKLNKWTSINSQEDVAKVETILPRINLHLVDFSYNAPFKTNILNQNLLQKGTTSVVSQYNPSPIKMIYELSIFTRYEDDMFQIVEQILPYFQPHFNTTMYEQFGNDIPFKRDIKIVLMSAAIDEAIDGDNLSRRRIEWSLTFEVNGWMYPPVDDAEGLIRTTYTDFHANTRDLPDGEGVFESVDSEVVPRDINPEDWDGTVKQTFTSNVNRPTPPEPPGPRT
>ID:YP_009056751.1 |[Escherichia phage vB_EcoM_PhAPEC2]||_Escherichia_phage_vB_EcoM_PhAPEC2_.gbk|tail sheath stabiliz..|825|NC_024794(167318):97021-97845:1 ^GeneID:20284315^ Escherichia phage vB_EcoM_PhAPEC2, complete genome.|neighbours:ID:YP_009056750.1(1),ID:YP_009056752.1(1)|neighbour_genes:neck protein,terminase DNA packag..|
MMFGYFYNSSFRRYITMMGDLFSNIQVNRQLSTGNKLIRVPITYASKEHFMMKLNKWTSINSQEDVAKVETILPRINLQMVDFVYNPTFKTNILNNSLLSKSTKDIVDQYNPSPIKMIFELSIFTRYEDDMFQIVEQIIPYFQPHFNTTMIEQYGQDIPFERDIKVVWMAAAMDEQIDGDNLSRRRLEWSLTFEVNGWMYPPVGAAEGLIKTTYLDFHANERDLQTAASVFESVDTEIKPRDVEAQDWNGEVEQTYTHDIPIPTPPTPPGPRKQ
>ID:QBQ79776.1 |[Escherichia phage vB_EcoM_R5505]||_Escherichia_phage_vB_EcoM_R5505_.gbk|putative tail sheath..|819|MK373786(167317):93630-94448:1 ^^ Escherichia phage vB_EcoM_R5505, complete genome.|neighbours:ID:QBQ79775.1(1),ID:QBQ79777.1(1)|neighbour_genes:putative neck protei..,small terminase prot..|
MFGYFYNSSFRRYATLMGDLFSNIQIKRQLESGDKFIRVPITYASKEHFMMKLNKWTSINSQEDVAKVETILPRINLHLVDFSYNAPFKTNILNQNLLQKGATSVVSQYNPSPIKMIYELSIFTRYEDDMFQIVEQILPYFQPHFNTTMYEQFGNDIPFKRDIKIVLMSAAIDEAIDGDNLSRRRIEWSLTFEVNGWMYPPVDDAEGLIRTTYTDFHANTRDLPDGEGVFESVDSEVVPRDIDPEDWDGTVKQTFTSNVNRPTPPEPPGPRT
>ID:QBQ77185.1 |[Escherichia phage vB_EcoM_WFK]||_Escherichia_phage_vB_EcoM_WFK_.gbk|putative tail sheath..|822|MK373775(164590):92334-93155:1 ^^ Escherichia phage vB_EcoM_WFK, complete genome.|neighbours:ID:QBQ77184.1(1),ID:QBQ77186.1(1)|neighbour_genes:putative neck protei..,small terminase prot..|
MFGYFYNSSFRRYITMMGDLFSNIQVNRQLSTGNKLIRVPITYASKEHFMMKLNKWTSINSQEDVAKVETILPRINLQMVDFVYNPTFKTNILNNSLLSKSTKDIVDQYNPSPIKMIFELSIFTRYEDDMFQIVEQIIPYFQPHFNTTMIEQYGQDIPFERDIKVVWMAAAMDEQIDGDNLSRRRLEWSLTFEVNGWMYPPVGAAEGLIKTTYLDFHANERDLQTAARVFESVDTEIKPRDVEAQDWNGEVEQTYTHDIPIPTPPTPPGPRKQ
>ID:QBQ76924.1 |[Escherichia phage vB_EcoM_WFL6982]||_Escherichia_phage_vB_EcoM_WFL6982_.gbk|putative tail sheath..|822|MK373774(164279):92334-93155:1 ^^ Escherichia phage vB_EcoM_WFL6982, complete genome.|neighbours:ID:QBQ76923.1(1),ID:QBQ76925.1(1)|neighbour_genes:putative neck protei..,small terminase prot..|
MFGYFYNSSFRRYITMMGDLFSNIQVNRQLSTGNKLIRVPITYASKEHFMMKLNKWTSINSQEDVAKVETILPRINLQMVDFVYNPTFKTNILNNSLLSKSTKDIVDQYNPSPIKMIFELSIFTRYEDDMFQIVEQIIPYFQPHFNTTMIEQYGQDIPFERDIKVVWMAAAMDEQIDGDNLSRRRLEWSLTFEVNGWMYPPVGAAEGLIKTTYLDFHANERDLQTAARVFESVDTEIKPRDVEAQDWNGEVEQTYTHDIPIPTPPTPPGPRKQ
>ID:QBQ77677.1 |[Escherichia phage vB_EcoM_WFbE185]||_Escherichia_phage_vB_EcoM_WFbE185.gbk|putative tail sheath..|822|MK373778(170429):97560-98381:1 ^^ Escherichia phage vB_EcoM_WFbE185, complete genome.|neighbours:ID:QBQ77676.1(1),ID:QBQ77678.1(1)|neighbour_genes:putative neck protei..,small terminase prot..|
MFGYFYNSSFRRYITMMGDLFSNIQVNRQLSTGNKLIRVPITYASKEHFMMKLNKWTSINSQEDVAKVETILPRINLQMVDFVYNPTFKTNILNNSLLSKSTKDIVDQYNPSPIKMIFELSIFTRYEDDMFQIVEQIIPYFQPHFNTTMIEQYGQDIPFERDIKVVWMAAAMDEQIDGDNLSRRRLEWSLTFEVNGWMYPPVGAAEGLIKTTYLDFHANERDLQTAASVFESVDTEIKPRDVEAQDWNGEVEQTYTHDIPIPTPPTPPGPRKQ
>ID:YP_007004905.1 |[Escherichia phage wV7]||_Escherichia_phage_wV7_.gbk|tail sheath stabiliz..|819|NC_019505(166452):92398-93216:1 ^GeneID:14010699^ Escherichia phage wV7, complete genome.|neighbours:ID:YP_007004904.1(1),ID:YP_007004906.1(1)|neighbour_genes:neck protein,terminase DNA packag..|
MFGYFYNSSFRRYATLMGDLFSNIQIKRQLESGDKFIRVPITYASKEHFMMKLNKWTSINSQEDVAKVETILPRINLHLVDFSYNAPFKTNILNQNLLQKGTTSVVSQYNPSPIKMIYELSIFTRYEDDMFQIVEQILPYFQPHFNTTMYEQFGNDIPFKRDIKIVLMSAAIDEAIDGDNLSRRRIEWSLTFEVNGWMYPPVDDAEGLIRTTYTDFHANTRDLPDGEGVFESVDNEVVPRDIDPEDWDGTVKQTFTNNVNRPTPPEPPGPRT
>ID:AXF53189.1 |[Escherichia virus KFS-EC]||_Escherichia_virus_KFS-EC_.gbk|tail completion prot..|834|MH560358(164715):28983-29816:1 ^^ Escherichia virus KFS-EC, complete genome.|neighbours:ID:AXF53188.1(1),ID:AXF53190.1(1)|neighbour_genes:neck protein,terminase small subu..|
MFGWHYNSSIRRYIVLLGNLFSGVQIKRVRSDGERFIKVPITYAKKEKFMMSLDKYNNISSEEDVAKVETILPRMCLSLIDMTYAQNFKTNIANKTVPKYTADGIRSVTQYNPVPYKFTFELGIYTRNEDDMFQIIEQILPYFQPHFNCKIKELHGNDVWIDRDIQVTISSITPDEQVGEDKFSRRRLEWTIMFEFIGFIYPPATDVKGEIRTIYLDFHANSRELNPSGNFESVDHEVVKRDVEQEEWDGTVKESYSSDIPIPVAPTPPGPRIVREF
>ID:QDK04290.1 |[Escherichia virus VEc20]||_Escherichia_virus_VEc20_.gbk|vec20_160|819|MN022785(167532):91806-92624:1 ^^ Escherichia virus VEc20, complete genome.|neighbours:ID:QDK04289.1(1),ID:QDK04291.1(1)|neighbour_genes:vec20_159,vec20_161|
MFGYFYNSSFRRYATLMGDLFSNIQIKRQLESGDKFIRVPITYASKEHFMMKLNKWTSINSQEDVAKVETILPRINLHLVDFSYNAPFKTNILNQNLLQKGATSVVSQYNPSPIKMIYELSIFTRYEDDMFQIVEQILPYFQPHFNTTMYEQFGNDIPFKRDIKIVLMSAAIDEAIDGDNLSRRRIEWSLTFEVNGWMYPPVDDAEGLIRTTYTDFHANTRDLPDGEGVFESVDSEVVPRDIDPEDWDGTVKQTFTSNVNRPTPPEPPGPRT
>ID:VCU44417.1 |[Escherichia virus vB_Eco_mar005P1]|vB_Eco_mar005P1|_Escherichia_virus_vB_Eco_mar005P1_.gbk|tail sheath stabiliz..|822|LR027390(167773):30589-31410:1 ^^ Escherichia virus vB_Eco_mar005P1 genome assembly, chromosome: 1.|neighbours:ID:VCU44415.1(1),ID:VCU44419.1(1)|neighbour_genes:14,small terminase prot..|
MFGYFYNSSFRRYITMMGDLFSNIQVNRQLSTGNKLIRVPITYASKEHFMMKLNKWTSINSQEDVAKVETILPRINLQMVDFVYNPTFKTNILNNSLLSKSTKDIVDQYNPSPIKMIFELSIFTRYEDDMFQIVEQIIPYFQPHFNTTMIEQYGQDIPFERDIKVVWMAAAMDEQIDGDNLSRRRLEWSLTFEVNGWMYPPVGAAEGLIKTTYLDFHANERDLQTAASVFESVDTEIKPRDVEAQDWNGEVEQTYTHDIPIPTPPTPPGPRKQ
>ID:VCU44424.1 |[Escherichia virus vB_Eco_mar005P1]|vB_Eco_mar006P2|_Escherichia_virus_vB_Eco_mar005P1_strain_vB_Eco_mar006P2_.gbk|tail sheath stabiliz..|822|LR027387(167773):131484-132305:1 ^^ Escherichia virus vB_Eco_mar005P1 strain vB_Eco_mar006P2 genome assembly, chromosome: 1.|neighbours:ID:VCU44422.1(1),ID:VCU44426.1(1)|neighbour_genes:14,small terminase prot..|
MFGYFYNSSFRRYITMMGDLFSNIQVNRQLSTGNKLIRVPITYASKEHFMMKLNKWTSINSQEDVAKVETILPRINLQMVDFVYNPTFKTNILNNSLLSKSTKDIVDQYNPSPIKMIFELSIFTRYEDDMFQIVEQIIPYFQPHFNTTMIEQYGQDIPFERDIKVVWMAAAMDEQIDGDNLSRRRLEWSLTFEVNGWMYPPVGAAEGLIKTTYLDFHANERDLQTAASVFESVDTEIKPRDVEAQDWNGEVEQTYTHDIPIPTPPTPPGPRKQ
>ID:VCU43240.1 |[Escherichia virus vB_Eco_mar005P1]|vB_Eco_mar007P3|_Escherichia_virus_vB_Eco_mar005P1_strain_vB_Eco_mar007P3_.gbk|tail sheath stabiliz..|822|LR027383(167651):53475-54296:1 ^^ Escherichia virus vB_Eco_mar005P1 strain vB_Eco_mar007P3 genome assembly, chromosome: 1.|neighbours:ID:VCU43239.1(1),ID:VCU43241.1(1)|neighbour_genes:14,small terminase prot..|
MFGYFYNSSFRRYITMMGDLFSNIQVNRQLSTGNKLIRVPITYASKEHFMMKLNKWTSINSQEDVAKVETILPRINLQMVDFVYNPTFKTNILNNSLLSKSTKDIVDQYNPSPIKMIFELSIFTRYEDDMFQIVEQIIPYFQPHFNTTMIEQYGQDIPFERDIKVVWMAAAMDEQIDGDNLSRRRLEWSLTFEVNGWMYPPVGAAEGLIKTTYLDFHANERDLQTAASVFESVDTEIKPRDVEAQDWNGEVEQTYTHDIPIPTPPTPPGPRKQ
>ID:VCU43948.1 |[Escherichia virus vB_Eco_mar005P1]|vB_Eco_mar008P4|_Escherichia_virus_vB_Eco_mar005P1_strain_vB_Eco_mar008P4_.gbk|tail sheath stabiliz..|822|LR027386(167773):36256-37077:1 ^^ Escherichia virus vB_Eco_mar005P1 strain vB_Eco_mar008P4 genome assembly, chromosome: 1.|neighbours:ID:VCU43947.1(1),ID:VCU43949.1(1)|neighbour_genes:14,small terminase prot..|
MFGYFYNSSFRRYITMMGDLFSNIQVNRQLSTGNKLIRVPITYASKEHFMMKLNKWTSINSQEDVAKVETILPRINLQMVDFVYNPTFKTNILNNSLLSKSTKDIVDQYNPSPIKMIFELSIFTRYEDDMFQIVEQIIPYFQPHFNTTMIEQYGQDIPFERDIKVVWMAAAMDEQIDGDNLSRRRLEWSLTFEVNGWMYPPVGAAEGLIKTTYLDFHANERDLQTAASVFESVDTEIKPRDVEAQDWNGEVEQTYTHDIPIPTPPTPPGPRKQ
>ID:VCU44833.1 |[Escherichia virus vB_Eco_mar005P1]|vB_Eco_mar009P5|_Escherichia_virus_vB_Eco_mar005P1_strain_vB_Eco_mar009P5_.gbk|tail sheath stabiliz..|822|LR027391(167658):92630-93451:-1 ^^ Escherichia virus vB_Eco_mar005P1 strain vB_Eco_mar009P5 genome assembly, chromosome: 1.|neighbours:ID:VCU44832.1(-1),ID:VCU44834.1(-1)|neighbour_genes:small terminase prot..,14|
MFGYFYNSSFRRYITMMGDLFSNIQVNRQLSTGNKLIRVPITYASKEHFMMKLNKWTSINSQEDVAKVETILPRINLQMVDFVYNPTFKTNILNNSLLSKSTKDIVDQYNPSPIKMIFELSIFTRYEDDMFQIVEQIIPYFQPHFNTTMIEQYGQDIPFERDIKVVWMAAAMDEQIDGDNLSRRRLEWSLTFEVNGWMYPPVGAAEGLIKTTYLDFHANERDLQTAASVFESVDTEIKPRDVEAQDWNGEVEQTYTHDIPIPTPPTPPGPRKQ
>ID:AUV57514.1 |[Klebsiella phage KP1]||_Klebsiella_phage_KP1_.gbk|tail completion prot..|825|MG751100(167989):83691-84515:1 ^^ Klebsiella phage KP1, complete genome.|neighbours:ID:AUV57513.1(1),ID:AUV57515.1(1)|neighbour_genes:head completion, nec..,terminase small subu..|
MFGHWYNSSLRRYIVLLGDLFSHIQIARWREDTGLKYIKVPITYASKEKFLSQLGKWTAIQSTENKAKIETVLPRMNLHLVDMQYNAMYKTSQLNRTKSYKTPSKITSQYNPTPIKMIFELGIYTRNQDDMYQIIEQIVPYFQPHFNTTITELYDKDTSFNRDVRIVLQSFSPDEAVDGDNITRRRLEWSLMFEVNGWLYPPVAEVDGEIRTIYLDFFANSKELTPEGNFESVDSEVTPRDVQQENWDGSSKQTYSHDIPIPVNPEAPGPRGEK
>ID:APD20564.1 |[Klebsiella phage KPV15]|KPV15|_Klebsiella_phage_KPV15_.gbk|proximal tail sheath..|825|KY000080(167034):104405-105229:1 ^^ Klebsiella phage KPV15, complete genome.|neighbours:ID:APD20563.1(1),ID:APD20565.1(1)|neighbour_genes:head completion, nec..,terminase small subu..|
MFGHWYNSSLRRYIVLLGDLFSHIQIARWREDTGLKYIKVPITYASKEKFLSQLGKWTAVQSTENKAKIETVLPRMNLHLVDMQYNAMYKTSQLNRTKSYKTPSKITSQYNPTPIKMIFELGIYTRNQDDMYQIIEQIVPYFQPHFNTTITELYDKDTSFNRDVRIVLQSFSPDEAVDGDNITRRRLEWSLMFEVNGWLYPPVAEVDGEIRTIYLDFFANSKELTPEGNFESVDSEVTPRDVQQENWDGSSKQTYSHDIPIPVNPEAPGPRGEK
>ID:QDB71824.1 |[Klebsiella phage Marfa]||_Klebsiella_phage_Marfa_.gbk|tail sheath stabiliz..|828|MN044033(168532):92111-92938:1 ^^ Klebsiella phage Marfa, complete genome.|neighbours:ID:QDB71823.1(1),ID:QDB71825.1(1)|neighbour_genes:neck protein,small terminase prot..|
MFGFWYNSSLRRYIVLMGDLFSHVQVARLRKDQGLKYIKVPISYASKEKFMLQLNKWTAVQSTEDKAKIETILPRMNLHLVDMQYNAAFKTSQLNRTKSQTQDGKTPVSQYNPTPIKMIFELGIYTRHQDDMYQIVEQILPYFQPHFNTTIHELYPNNIQFKRDIKIVLQSIAPDEQVDGDANSRRRLEWSIMFEVNGWLYPPVAELEGEIKTIYLDFFANSKELSYNDNFESVDTEVVPRHIESAEWDGSYEQSYSQNIPIPSGDVPPGVRRNE
>ID:YP_009194455.1 |[Klebsiella phage Matisse]||_Klebsiella_phage_Matisse_.gbk|tail sheath stabiliz..|825|NC_028750(176081):124838-125662:1 ^GeneID:26613394^ Klebsiella phage Matisse, complete genome.|neighbours:ID:YP_009194454.1(1),ID:YP_009194456.1(1)|neighbour_genes:neck protein,terminase small subu..|
MFGFWYNSSLRNYIVLMGCLFNHVQVKRVRGEQEKFIKVPITYASKEKFLASMNKLNYAYSQENVAKTETILPRMNLSLVDLQYNAIRKTGIAVNQKMTQLRAPGKTVTQFNPAPYRLMFELGVYTRYEDDVFQIIEQILPYFQPHFNCRITELHKNDIKIDRDIKISLQSVSPDTTFEGDTTTRRHIEWSLMFELQGYLYPPVNEIKGEIRTVYTDFFSNMNPLDKDNFESVDAQVDPVDMPIQDYTGEEYIQTYANDIPIPSGDQPPKPRGQ
>ID:AWY07063.1 |[Klebsiella phage Mineola]||_Klebsiella_phage_Mineola_.gbk|tail sheath stabiliz..|825|MH333064(166130):92898-93722:1 ^^ Klebsiella phage Mineola, complete genome.|neighbours:ID:AWY07062.1(1),ID:AWY07064.1(1)|neighbour_genes:neck protein,small terminase subu..|
MFGHWYNSSLRRYIVLLGDLFSHIQIARWREDTGLKYIKVPITYASKEKFLSQLGKWTAVQSTENKAKIETVLPRMNLHLVDMQYNAMYKTSQLNRTKSYKTPSKITSQYNPTPIKMIFELGIYTRNQDDMYQIIEQIVPYFQPHFNTTITELYDKDTSFNRDVRIVLQSFSPDEAVDGDNITRRRLEWSLMFEVNGWLYPPVAEVDGEIRTIYLDFFANSKELTPEGNFESVDSEVTPRDVQQENWDGSSKQTYSHDIPIPVNPEAPGPRGEK
>ID:YP_009607404.1 |[Klebsiella phage Miro]||_Klebsiella_phage_Miro_.gbk|tail sheath stabiliz..|825|NC_041981(176055):125048-125872:1 ^GeneID:40083413^ Klebsiella phage Miro, complete genome.|neighbours:ID:YP_009607403.1(1),ID:YP_009607405.1(1)|neighbour_genes:neck protein,terminase small subu..|
MFGFWYNSSLRNYIVLMGCLFNHVQVKRVRGEQEKFIKVPITYASKEKFLASMNKLNYAYSQENVAKTETILPRMNLSLVDLQYNAIRKTGIAVNQKMTQLRAPGKTVTQFNPAPYRLMFELGVYTRYEDDVFQIIEQILPYFQPHFNCRITELHKNDIKIDRDIKISLQSVSPDTTFEGDTTTRRHIEWSLMFELQGYLYPPVNEIKGEIRTVYTDFFSNMNPLDKDNFESVDAQVDPVDMPIQDYTGEEYVQTYANDIPIPSGDQPPKPRGQ
>ID:YP_009289425.1 |[Klebsiella phage PKO111]||_Klebsiella_phage_PKO111_.gbk|tail sheath stabiliz..|825|NC_031095(168758):27086-27910:1 ^GeneID:29080536^ Klebsiella phage PKO111, complete genome.|neighbours:ID:YP_009289424.1(1),ID:YP_009289426.1(1)|neighbour_genes:neck protein,terminase small subu..|
MFGHWYNSSLRRYIVLLGDLFSHVQIARWREDTGLKYIKVPITYASKEKFLSQLGKWTAIQSTENKAKIETVLPRMNLHLVDMQYNAMYKTSQLNRTKSYKTPSKITSQYNPTPIKMIFELGIYTRNQDDMYQIIEQIVPYFQPHFNTTITELYDKDTSFNRDVRIVLQSFSPDEAVDGDNITRRRLEWSLMFEVNGWLYPPVAEVDGEIRTIYLDFFANSKELTPEGNFESVDSEVTPRDVQQENWDGSSKQTYSHDIPIPVNPEAPGPRGEK
>ID:YP_009288852.1 |[Klebsiella phage vB_KpnM_KpV477]||_Klebsiella_phage_vB_KpnM_KpV477_.gbk|putative tail sheath..|780|NC_031087(168272):97502-98281:1 ^GeneID:29067156^ Klebsiella phage vB_KpnM_KpV477, complete genome.|neighbours:ID:YP_009288851.1(1),ID:YP_009288853.1(1)|neighbour_genes:Mob-like putative ho..,putative terminase s..|
MLGDLFSHVQIARWREDTGLKYIKVPITYASKEKFLSQLGKWTAIQSTENKAKIETVLPRMNLHLVDMQYNAMYKTSQLNRTKSYKTPSKITSQYNPTPIKMIFELGIYTRNQDDMYQIIEQIVPYFQPHFNTTITELYDKDTSFNRDVRIVLQSFSQDEAVDGDNITRRRLEWSLMFEVNGWLYPPVAEIDGEIRTIYLDFFANSKELTPEGNFESVDSEVTPRDVQQEDWDGSSKQTYSHDIPIPVNPEAPGPRGEK
>ID:AUO78871.1 |[Klebsiella phage vB_Kpn_F48]||_Klebsiella_phage_vB_Kpn_F48.gbk|proximal tail sheath..|780|MG746602(170764):141718-142497:-1 ^^ Klebsiella phage vB_Kpn_F48, complete genome.|neighbours:ID:AUO78870.1(-1),ID:AUO78872.1(-1)|neighbour_genes:terminase small subu..,homing endonuclease|
MGDLFSHVQVARLRNDQGLKYIKVPISYASKEKFMMQLNKWTAVQSTEDKAKIETILPRMNLHLVDMQYNAAFKTSQLNRTKSQTQDGKTPVSQYNPTPIKMIFELGIYTRHQDDMYQIVEQILPYFQPHFNTTIHELYPNNIQFKRDIKIVLQSIAPDEQVDGDANSRRRLEWSIMFEVNGWLYPPVAELEGEIKTIYLDFFANSKELSHNDNFESVDTEAVPRHIESADWDGSYEQSYSQNIPIPSGDIPPGVRRNE
>ID:ANM46444.1 |[Morganella phage vB_MmoM_MP1]||_Morganella_phage_vB_MmoM_MP1_.gbk|tail sheath stabiliz..|822|KX078569(163201):89063-89884:1 ^^ Morganella phage vB_MmoM_MP1, complete genome.|neighbours:ID:ANM46451.1(1),ID:ANM46502.1(1)|neighbour_genes:neck protein,terminase small subu..|
MFGHFYNSSLRRYIVLMGDLFSRITVARQRRDGINYIKVPISYTTKEKFAQILKKYNSITSTEDVTKVETILPRMNLQLVDMMYNPTYKTQQNIRSQMVKDEKRIVSQYNPTPYKMIFELGIYTRYEDDVFQIIEQILPYFQPHFNTTITELHENIDPIERDIRIVYQSISPDESSDGDRYTRRHIEWSIMFEVNGWIYPPVAEINGEIRTIYLNFSNERVELTPDGDFTEFESVDHQVDPYDVDEKDWDGKTISTYSRNTPIPTDPEKPGPR
>ID:YP_009211606.1 |[Pectobacterium bacteriophage PM2]||_Pectobacterium_bacteriophage_PM2.gbk|tail sheath stabiliz..|864|NC_028940(170286):98675-99538:1 ^GeneID:26638078^ Pectobacterium bacteriophage PM2, complete genome.|neighbours:ID:YP_009211605.1(1),ID:YP_009211607.1(1)|neighbour_genes:head completion, nec..,terminase DNA packag..|
MFGHWYNSSLRRYIVLMGDLFSHVQISRTREDTGVKYIKVPISYASKEHFMAQLGKFTAVQNIPSPDMSPEEFSKQKAKIETILPRMNLHLVDIVYNGQYKTALQNRTAAQYQNNDPRKPISQFSPTPMKMMFELGIYTRNQDDMYQIIEQIMPYFQPHFTTTINELYTNEIQFERDVRIVLQSLAIDETIEGDNLSRRRLEWSIVFEVNGWLYPPVKNLGSEIRTVYLDFFATSRELNPEGNFESVDTQVIPEDVEREDWTGDSKQTYSHDVPIPTGDDDPTPRGK
>ID:QBP35506.1 |[Phage NC-G]||_Phage_NC-G.gbk|proximal tail sheath..|867|MK310184(170164):37359-38225:1 ^^ Phage NC-G, complete genome.|neighbours:ID:QBP35505.1(1),ID:QBP35507.1(1)|neighbour_genes:head completion, nec..,terminase small subu..|
MFGHWYNSSLRRYIVLMGDLFSHVQVARQREDTGLKFIKVPITYASKERFMANLGKWTAVQNIPNPNMTPKERAEQKAKVETVLPRMNLQMVDMLYNSQYKTALQNRTQIQFENGDPRKRVSQYSPTPVKMIFELGIYTRTQDDMFQIVEQIMPYFQPHFNTTITELYTNEIKFDRDIRIVFQSIAMDEQLEGDTTSRRRLEWSMMFEVNGWLYPPVKEMEGEIKTIYLDFFANSKELAPEGNFESVDSEVVPRGVEEKEWDGKSIQTYSQDIPVPVEPEPPAPRRNP
>ID:AUM58470.1 |[Proteus phage phiP4-3]||_Proteus_phage_phiP4-3_.gbk|tail sheath stabiliz..|786|MG696114(167849):72481-73266:-1 ^^ Proteus phage phiP4-3, complete genome.|neighbours:ID:AUM58469.1(-1),ID:AUM58471.1(-1)|neighbour_genes:terminase small subu..,neck protein|
MGDLFSHVSVARIRDDKIKYIRVPITYKSKERFVQVLNKYTNPSSQENIAKVETVLPRMNLNLVDMMYNSGYKTSQANRTMSRENGLRTYSQYAPTAFKMIFELGIYTRNQDDMFQIVEQILPYFQPHFNTTITEMHTNPIKKFDRDIRIAFQSVAIDETPDGDVNTRRHIEWSIMFEVNGWIYPPVADIKGEIKTVYVNFFNEKVELTPEGEFEEFEEFESVDHQVVPDDVQEADWDGESVTTYSRNKPIPVDPDKPKPR
>ID:YP_009195568.1 |[Proteus phage vB_PmiM_Pm5461]||_Proteus_phage_vB_PmiM_Pm5461_.gbk|tail sheath stabiliz..|834|NC_028762(161989):89980-90813:1 ^^ Proteus phage vB_PmiM_Pm5461, complete genome.|neighbours:ID:YP_009195567.1(1),ID:YP_009195569.1(1)|neighbour_genes:neck protein,terminase small subu..|
MFGHWYNSSLRRYIVLMGDLFSHISVARMRDNKVNYIKVPITYKSKERFVQVLNKYTNPSSQENIAKVETVLPRMNLNLVDMMYNSGYKTSQANRTMSRDNGIRTYSQYAPTAFKMIFELGIYTRNQDDMFQIVEQILPYFQPHFNTTITEMHTNPIKQFDRDIRIAFQSVAIDETPDGDVNTRRHIEWSIMFEVNGWIYPPVADIKGEIKTVYVNFFNEKVELTPEGEFEDLEEFESVDHQVVPKDVQEADWDGESITTYSRNKPIPVDPDAPKPR
>ID:ASD52076.1 |[Pseudomonas phage PspYZU05]||_Pseudomonas_phage_PspYZU05_.gbk|tail sheath stabiliz..|723|KY971610(166442):88244-88966:1 ^^ Pseudomonas phage PspYZU05, complete genome.|neighbours:ID:ASD52075.1(1),ID:ASD52077.1(1)|neighbour_genes:head completion prot..,terminase DNA packag..|
MGDLFSRVQVKKERSDGVRLIKVPITYASKEHFMMKLNKLNSINSTENVAKVETILPRMYLNLVDMMYNPTYKTNILNRTANKGSGVGTISQYNPTPIKMIFEMGIFTRNQDDMFQIIEQIIPYFQPHFNTTITELYPNDITFDRDIRIVLQSILIDEQLEGENTSRRTLQWTLNFEVNGWLYPPVADVKGEIRSIYLNFDGSAVDVTDSYSDVEKVNTHVVPIDVPEEDWDGSYVQEYK
>ID:YP_009615640.1 |[Salmonella phage Melville]||_Salmonella_phage_Melville_.gbk|tail sheath stabiliz..|840|NC_042044(159323):86431-87270:1 ^GeneID:40092115^ Salmonella phage Melville, complete genome.|neighbours:ID:YP_009615639.1(1),ID:YP_009615641.1(1)|neighbour_genes:neck protein,terminase small subu..|
MFGHFYNSSFRRYILLMGDLFSNIQVARTREDTGTRYIKVPVTYASKEHFMMKLNKWTSVNSQQDVAKVETILPRINLHLVDVMYNGTYKTNISNRTALQQADPKPTTISQFNPTPYKMIFELGIFTRYEDDMYQIVEQILPYFQPHFNTTMTEQFGDEIEFERDIRIVFQSISVDEQIDGDNISRRRLEWSIMFEVQGWMYPPQRDIKGEIRTVYLDFHANTRELVPEGIFESVDSEVEPRDVNVQDWNGDSKQTYSSNIPIPTPPAPPGPRIIKEDD
>ID:YP_007501193.1 |[Salmonella phage vB_SenM-S16]||_Salmonella_phage_S16_.gbk|tail sheath stabiliz..|792|NC_020416(160221):84440-85231:1 ^GeneID:14675394^ Salmonella phage S16, complete genome.|neighbours:ID:YP_007501192.1(1),ID:YP_007501194.1(1)|neighbour_genes:neck protein,small terminase prot..|
MGDLFSNIQVARTREDTGTRYIKVPVTYASKEHFMMKLNKWTSVNSQQDVAKVETILPRINLHLVDVMYNGTYKTNISNRTALQQADPKPTTISQFNPTPYKMIFELGIFTRYEDDMYQIVEQILPYFQPHFNTTMTEQFGDEIEFERDIRIVFQSISVDEQIDGDNISRRRLEWSIMFEVQGWMYPPQRDIKGEIRTVYLDFHANTRELVPEGIFESVDSEVEPRDVNVQDWNGDSKQTYSSNIPIPTPPAPPGPRIVKEDD
>ID:YP_009148145.1 |[Salmonella phage STML-198]|STML-198|_Salmonella_phage_STML-198_.gbk|proximal tail sheath..|840|NC_027344(158099):126537-127376:1 ^GeneID:24629957^ Salmonella phage STML-198, complete genome.|neighbours:ID:YP_009148144.1(1),ID:YP_009148146.1(1)|neighbour_genes:head completion, nec..,terminase, small sub..|
MFGHFYNSSFRRYILLMGDLFSNIQVARTREDTGTRYIKVPVTYASKEHFMMKLNKWTSVNSQQDVAKVETILPRINLHLVDVMYNGTYKTNISNRTALQQADPKPTTISQFNPTPYKMIFELGIFTRYEDDMYQIVEQILPYFQPHFNTTMTEQFGDEIEFERDIRIVFQSISVDEQIDGDNISRRRLEWSIMFEVQGWMYPPQRDIKGEIRTVYLDFHANTRELVPEGIFESVDSEVEPRDVNVQDWNGDSKQTYSSNIPIPTPPAPPGPRIIKEDD
>ID:YP_009126358.1 |[Salmonella phage STP4-a]||_Salmonella_phage_STP4-a_.gbk|tail sheath stabiliz..|792|NC_026607(159914):85519-86310:1 ^GeneID:23681168^ Salmonella phage STP4-a, complete genome.|neighbours:ID:YP_009126357.1(1),ID:YP_009126359.1(1)|neighbour_genes:neck protein,small terminase prot..|
MGDLFSNIQVARTREDTGTRYIKVPVTYASKEHFMMKLNKWTSVNSQQDVAKVETILPRINLHLVDVMYNGTYKTNISNRTALQQADPKPTTISQFNPTPYKMIFELGIFTRYEDDMYQIVEQILPYFQPHFNTTMTEQFGDEIEFERDIRIVFQSISVDEQIDGDNISRRRLEWSIMFEVQGWMYPPQRDIKGEIRTVYLDFHANTRELVPEGIFESVDSEVEPRDVNVQDWNGDSKQTYSSNIPIPTPPAPPGPRIVKEDD
>ID:YP_009286515.1 |[Salmonella phage vB_SnwM_CGG4-1]||_Salmonella_phage_vB_SnwM_CGG4-1_.gbk|tail sheath stabiliz..|810|NC_031065(159878):81396-82205:1 ^^ Salmonella phage vB_SnwM_CGG4-1, complete genome.|neighbours:ID:YP_009286514.1(1),ID:YP_009286516.1(1)|neighbour_genes:neck protein II,terminase small subu..|
MGDLFSNIQVARTREDTGTRYIKVPVTYASKEHFMMKLNKWTSVNSQQDVAKVETILPRINLHLVDVMYNGTYKTNISNRTALQQANPKPTTISQFNPTPYKMIFELGIFTRYEDDMYQIVEQILPYFQPHFNTTMTEQFGDEIEFERDIRIVFQSISVDEQIDGDNISRRRLEWSIMFEVQGWMYPPQHNIKGEIRTVYLDFHANTRELVPEGIFESVDSEVEPRDVNVQDWNGDSKQTYSSNIPVPTPPTPPGPRSDVEGSQSARKK
>ID:YP_009030221.1 |[Serratia phage PS2]||_Serratia_phage_PS2_.gbk|tail sheath stabiliz..|846|NC_024121(167266):93582-94427:1 ^GeneID:19485055^ Serratia phage PS2, complete genome.|neighbours:ID:YP_009030220.1(1),ID:YP_009030222.1(1)|neighbour_genes:neck protein,terminase DNA packag..|
MGEQMFGHFYNSSLRRYIVLMGDLFSNINVARKRSDGLKYIKVPITYTTKERFMQALDKINNIRNENGPAKIETIFPRMTLQLVDMQYNEMFKTGELQKSFGVKSHKPGKDIVRQYSPVPYKMIFELGIHTRYEDDMLQIVEQILPYFQPNFVCRIKELHENEIILERDVQITYQSISIDEAPEGDKITRRRLEWSLMFEVDGWLYPPLKDMPGIIRTVYTDFHAVDKSLDEEGSQFESVDAQVDPADVEYPDWDGSVKETISENIPIPTGDQPSKPRENK
>ID:APC45008.1 |[Shigella phage SH7]||_Shigella_phage_SH7_.gbk|tail sheath stabiliz..|819|KX828711(164870):90562-91380:1 ^^ Shigella phage SH7, complete genome.|neighbours:ID:APC45205.1(1),ID:APC45245.1(1)|neighbour_genes:neck protein,terminase DNA packag..|
MFGYFYNSSFRRYATLMGDLFSNIQIKRQLESGDKFIRVPITYASKEHFMMKLNKWTSINSQEDVAKVETILPRINLHLVDFSYNAPFKTNILNQNLLQKGATSVVSQYNPSPIKMIYELSIFTRYEDDMFQIVEQILPYFQPHFNTTMYEQFGNDIPFKRDIKIVLMSAAIDEAIDGDNLSRRRIEWSLTFEVNGWMYPPVDDAEGLIRTTYTDFHANTRDLPDGEGVFESVDSEVVPRDIDPEDWDGTVKQTFTSNVNRPTPPEPPGPRT
>ID:YP_009288528.1 |[Shigella phage SHBML-50-1]||_Shigella_phage_SHBML-50-1_.gbk|proximal tail sheath..|819|NC_031085(166634):94037-94855:1 ^GeneID:29060618^ Shigella phage SHBML-50-1, complete genome.|neighbours:ID:YP_009288527.1(1),ID:YP_009288529.1(1)|neighbour_genes:head completion, nec..,terminase small subu..|
MFGYFYNSSFRRYATLMGDLFSNIQIKRQLESGDKFIRVPITYASKEHFMMKLNKWTSINSQEDVAKVETILPRINLHLVDFSYNAPFKTNILNQNLLQKGATSVVSQYNPSPIKMIYELSIFTRYEDDMFQIVEQILPYFQPHFNTTMYEQFGNDIPFKRDIKIVLMSAAIDEAIDGDNLSRRRIEWSLTFEVNGWMYPPVDDAEGLIRTTYTDFHANTRDLPDGEGVFESVDNEVVPRDIDPEDWDGTVKQTFTSNVNRPKPPEPPGPRT
>ID:YP_009277536.1 |[Shigella phage SHFML-11]||_Shigella_phage_SHFML-11.gbk|proximal tail sheath..|819|NC_030953(170650):40476-41294:1 ^GeneID:29056243^ Shigella phage SHFML-11, complete genome.|neighbours:ID:YP_009277535.1(1),ID:YP_009277537.1(1)|neighbour_genes:head completion, nec..,terminase small subu..|
MFGYFYNSSFRRYATLMGDLFSNIQIKRQLESGDKFIRVPITYASKEHFMMKLNKWTSINSQEDVAKVETILPRINLHLVDFSYNAPFKTNILNQNLLQKGATSVVSQYNPSPIKMIYELSIFTRYEDDMFQIVEQILPYFQPHFNTTMYEQFGNDIPFKRDIKIVLMSAAIDEAIDGDNLSRRRIEWSLTFEVNGWMYPPVDDAEGLIRTTYTDFHANTRDLPDGEGVFESVDNEVVPRDINPEDWDGTVKQTFTSNVNRPTPPEPPGPRT
>ID:YP_009279157.1 |[Shigella phage SHFML-26]||_Shigella_phage_SHFML-26_.gbk|proximal tail sheath..|819|NC_031011(168993):159163-159981:1 ^GeneID:29062448^ Shigella phage SHFML-26, complete genome.|neighbours:ID:YP_009279156.1(1),ID:YP_009279158.1(1)|neighbour_genes:head completion, nec..,terminase small subu..|
MFGYFYNSSFRRYATLMGDLFSNIQIKRQLESGDKFIRVPITYASKEHFMMKLNKWTSINSQEDVAKVETILPRINLHLVDFSYNAPFKTNILNQNLLQKGATSVVSQYNPSPIKMIYELSIFTRYEDDMFQIVEQILPYFQPHFNTTMYEQFGNDIPFKRDIKIVLMSAAIDEAIDGDNLSRRRIEWSLTFEVNGWMYPPVDDAEGLIRTTYTDFHANTRDLPDGEGVFESVDSEVVPRDIDPEDWDGTVKQTFTSSVNRPTPPEPPGPRT
>ID:YP_009289118.1 |[Shigella phage SHSML-52-1]||_Shigella_phage_SHSML-52-1_.gbk|proximal tail sheath..|777|NC_031090(169621):106631-107407:-1 ^GeneID:29067469^ Shigella phage SHSML-52-1, complete genome.|neighbours:ID:YP_009289117.1(-1),ID:YP_009289119.1(-1)|neighbour_genes:terminase small subu..,head completion, nec..|
MMGDLFSNIQVNRQLSTGNKLIRVPITYASKEHFMMKLNKWTSINSQEDVAKVETILPRINLQMVDFVYNPTFKTNILNNSLLSKSTKDIVDQYNPSPIKMIFELSIFTRYEDDMFQIVEQIIPYFQPHFNTTMIEQYGQDIPFERDIKVVWMAAAMDEQIDGDNLSRRRLEWSLTFEVNGWMYPPVGAAEGLIKTTYLDFHANERDLQTAASVFESVDTEIKPRDVEAQDWNGEVEQTYTHDIPIPTPPTPPGPRKQ
>ID:YP_003934801.1 |[Shigella phage SP18]||_Shigella_phage_SP18.gbk|gp15|828|NC_014595(170605):94422-95249:1 ^GeneID:9830542^ Shigella phage SP18, complete genome.|neighbours:ID:YP_003934800.1(1),ID:YP_003934802.1(1)|neighbour_genes:gp14,gp16|
MGDLFSHVQVARTREDTGLKYIKVPISYASKEKFMMQLGKWTAIQNTPTPDMSPQERAAQKAKIETVLPRMNLHMVDLMYNGQYKTALQNHTQARFANNDPRKQISQYSPVPVKMIFELGIYTRHQDDMFQIIEQIMPYFQPHFNTTITELYTNEITFERDIRIVLQSIAMDEQIEGDAMTRRRLEWSIMFEVNGWLYPPVKEVAGEIRTIYLDFFANSRELAPEGNFESVDSEAVPRDVDQEDWQGESVQTYSQDIPVPVDPAPPAPRKNRVPL
>ID:AUV63839.1 |[Shigella phage Sf20]||_Shigella_phage_Sf20_.gbk|tail sheath stabiliz..|834|MF327006(163982):20430-21263:1 ^^ Shigella phage Sf20, complete genome.|neighbours:ID:AUV63838.1(1),ID:AUV63840.1(1)|neighbour_genes:neck or collar prote..,terminase small subu..|
MFGWHYNSSIRRYIVLLGNLFSGVQIKRVRSDGERFIKVPITYAKKEKFMMSLDKYNNISSEEDVAKVETILPRMCLSLIDMTYAQNFKTNIANKTVPKYTADGIRSVTQYNPVPYKFTFELGIYTRNEDDMFQIIEQILPYFQPHFNCKIKELHGNDVWIDRDIQVTISSITPDEQVGEDKFSRRRLEWTIMFEFIGFIYPPATDVKGEIRTIYLDFHANSRELNPSGNFESVDHEVVKRDVEQEDWDGTIKESYSSDIPIPVAPTPPGPRSVREF
>ID:YP_009618973.1 |[Shigella phage Sf21]||_Shigella_phage_Sf21_.gbk|tail sheath stabiliz..|819|NC_042077(166002):92080-92898:1 ^GeneID:40095576^ Shigella phage Sf21, complete genome.|neighbours:ID:YP_009618972.1(1),ID:YP_009618974.1(1)|neighbour_genes:neck or collar prote..,terminase small subu..|
MFGYFYNSSFRRYATLMGDLFSNIQIKRQLESGDKFIRVPITYASKEHFMMKLNKWTSINSQEDVAKVETILPRINLHLVDFSYNAPFKTNILNQNLLQKGATSVVSQYNPSPIKMIYELSIFTRYEDDMFQIVEQILPYFQPHFNTTMYEQFGNDIPFKRDIKIVLMSAAIDEAIDGDNLSRRRIEWSLTFEVNGWMYPPVDDAEGLIRTTYTDFHANTRDLPDGEGVFESVDSEVVPRDINPEDWDGTVKQTFTSNVNRPTPPEPPGPRT
>ID:YP_009614815.1 |[Shigella phage Sf22]||_Shigella_phage_Sf22_.gbk|gp63|819|NC_042039(166283):37818-38636:1 ^GeneID:40091230^ Shigella phage Sf22, complete genome.|neighbours:ID:YP_009614814.1(1),ID:YP_009614816.1(1)|neighbour_genes:gp62,gp64|
MFGYFYNSSFRRYATLMGDLFSNIQIKRQLESGDKFIRVPITYASKEHFMMKLNKWTSINSQEDVAKVETILPRINLHLVDFSYNAPFKTNILNQNLLQKGATSVVSQYNPSPIKMIYELSIFTRYEDDMFQIVEQILPYFQPHFNTTMYEQFGNDIPFKRDIKIVLMSAAIDEAIDGDNLSRRRIEWSLTFEVNGWMYPPVDDAEGLIRTTYTDFHANTRDLPDGEGVFESVDSEVVPRDIDPEDWDGTVKQTFTSNVNRPTPPEPPGPRT
>ID:ATE86422.1 |[Shigella phage Sf23]||_Shigella_phage_Sf23_.gbk|tail sheath stabiliz..|819|MF158046(167678):14560-15378:1 ^^ Shigella phage Sf23, complete genome.|neighbours:ID:ATE86421.1(1),ID:ATE86423.1(1)|neighbour_genes:neck or collar prote..,terminase small subu..|
MFGYFYNSSFRRYATLMGDLFSNIQIKRQLESGDKFIRVPITYASKEHFMMKLNKWTSINSQEDVAKVETILPRINLHLVDFSYNAPFKTNILNQNLLQKGTTSVVSQYNPSPIKMIYELSIFTRYEDDMFQIVEQILPYFQPHFNTTMYEQFGNDIPFKRDIKIVLMSAAIDEAIDGDNLSRRRIEWSLTFEVNGWMYPPVDDAEGLIRTTYTDFHANTRDLPDGEGVFESVDNEVVPRDIDPEDWDGTVKQTFTNNVNRPTPPEPPGPRT
>ID:YP_009619097.1 |[Shigella phage Sf24]||_Shigella_phage_Sf24_.gbk|tail sheath stabiliz..|819|NC_042078(168112):18745-19563:1 ^GeneID:40095712^ Shigella phage Sf24, complete genome.|neighbours:ID:YP_009619096.1(1),ID:YP_009619098.1(1)|neighbour_genes:neck or collar prote..,terminase small subu..|
MFGYFYNSSFRRYATLMGDLFSNIQIKRQLESGDKFIRVPITYASKEHFMMKLNKWTSINSQEDVAKVETILPRINLHLVDFSYNAPFKTNILNQNLLQKGATSVVSQYNPSPIKMIYELSIFTRYEDDMFQIVEQILPYFQPHFNTTMYEQFGNDIPFKRDIKIVLMSAAIDEAIDGDNLSRRRIEWSLTFEVNGWMYPPVDDAEGLIRTTYTDFHANTRDLPDGEGVFESVDSEVVPRDINPEDWDGTVKQTFTSNVNRPTPPEPPGPRT
>ID:AUV63299.1 |[Shigella phage Sf25]||_Shigella_phage_Sf25_.gbk|tail sheath stabiliz..|819|MF327009(168573):18987-19805:1 ^^ Shigella phage Sf25, complete genome.|neighbours:ID:AUV63298.1(1),ID:AUV63300.1(1)|neighbour_genes:neck or collar prote..,terminase small subu..|
MFGYFYNSSFRRYATLMGDLFSNIQIKRQLESGDKFIRVPITYASKEHFMMKLNKWTSINSQEDVAKVETILPRINLHLVDFSYNAPFKTNILNQNLLQKGATSVVSQYNPSPIKMIYELSIFTRYEDDMFQIVEQILPYFQPHFNTTMYEQFGNDIPFKRDIKIVLMSAAIDEAIDGDNLSRRRIEWSLTFEVNGWMYPPVDDAEGLIRTTYTDFHANTRDLPDGEGVFESVDSEVVPRDINPEDWDGTVKQTFTSNVNRPTPPEPPGPRT
>ID:YP_004415057.1 |[Shigella phage Shfl2]||_Shigella_phage_Shfl2_.gbk|putative tail sheath..|819|NC_015457(165919):91040-91858:1 ^GeneID:10498920^ Shigella phage Shfl2, complete genome.|neighbours:ID:YP_004415056.1(1),ID:YP_004415058.1(1)|neighbour_genes:putative head comple..,putative terminase D..|
MFGYFYNSSFRRYATLMGDLFSNIQIKRQLESGDKFIRVPITYASKEHFMMKLNKWTSINSQEDVAKVETILPRINLHLVDFSYNAPFKTNILNQNLLQKGATSVVSQYNPSPIKMIYELSIFTRYEDDMFQIVEQILPYFQPHFNTTMYEQFGNDIPFKRDIKIVLMSAAIDESIDGDNLSRRRIEWSLTFEVNGWMYPPVDDAEGLIRTTYTDFHANTRDLPDGEGVFESVDNEVVPRDINPEDWDGTVKQTFTSNVNRPTPPEPPGPRT
>ID:YP_009110982.1 |[Shigella phage pSs-1]||_Shigella_phage_pSs-1_.gbk|hypothetical protein|819|NC_025829(164999):96597-97415:1 ^GeneID:22475248^ Shigella phage pSs-1, complete genome.|neighbours:ID:YP_009110981.1(1),ID:YP_009110983.1(1)|neighbour_genes:hypothetical protein,hypothetical protein|
MFGYFYNSSFRRYATLMGDLFSNIQIKRQLESGDKFIRVPITYASKEHFMMKLNKWTSINSQEDVAKVETILPRINLHLVDFSYNAPFKTNILNQNLLQKGATSVVSQYNPSPIKMIYELSIFTRYEDDMFQIVEQILPYFQPHFNTTMYEQFGNDIPFKRDIKIVLMSAAIDEAIDGDNLSRRRIEWSLTFEVNGWMYPPVDDAEGLIRTTYTDFHANTRDLPDGEGVFESVDSEVVPRDINPEDWDGTVKQTFTSNVNRPTPPEPPGPRT
>ID:NP_899598.1 |[Vibrio phage KVP40]||_Vibrio_phage_KVP40_.gbk|15|1353|NC_005083(244834):213668-215020:1 ^GeneID:2545708^ Vibrio phage KVP40, complete genome.|neighbours:ID:NP_899597.1(1),ID:NP_899599.1(1)|neighbour_genes:14,hypothetical protein|
MKGYFYHRSIRKYVLLMGNLFSNIYVSRGDGYRKVPITVSSKEHFVASLNSQELNGDGSVANVATLLPRIGLDMVSCTYDATRKTNIANRKLTRDFTGDRPKSNKLFNPVPYDFEFEVSVYTRHQDDAFQIIEQILPYFQPQFNTMIKELDENEVVVDQRDIPIILESAVPETTFEGAAGDMRHIEWTLNLRMKGWLYPPTNAQFGEIRTIYLNFQDEEQTIIHAEREAVTSSYDILWKVRSEVEALTTFGWRHSVDSLYGLVWNTRGDIVSDLEIDWNRRFSITDALQIDWSTRSSASSELLVDWNIRDVVGRDYDVDWYNRQIIESTYDSPWGVSPIASNELAIDWDTREFVELNTDIQWSEGAIAESSLDVDWNRSQYVEAVSDIDWSTRAVVTSVNDIDWSTRSELSASTDINYNMSSQVTSSYEMYYLPGELAWNFTDVTYNIEN
>ID:YP_009006280.1 |[Vibrio phage VH7D]||_Vibrio_phage_VH7D_.gbk|tail connector prote..|960|NC_023568(246964):150441-151400:1 ^GeneID:18499912^ Vibrio phage VH7D, complete genome.|neighbours:ID:YP_009006279.1(1),ID:YP_009006281.1(1)|neighbour_genes:neck protein,hypothetical protein|
MPITVSSKEQFVASLNSQELNGDNSVANVATLLPRIGLDMVSCTYDATRKTNVSNRKLTRDYTGDRPKSNKLFNSVPYDFEFEVSVYTRHQDDAFQIIEQILPYFQPQFNTMIKELDENEVVVDERDIPIILESAVPEATFEGAAGDMRHIEWTLNLRLKGWLYPPTNAQFGEIRTIYLNFQDEEQSIIHAEREAVSSSCDIDWSVRSQVDAASSISWRYRIESSYDVDWNIRSDISSDLDVDWSRRFSTSGNIDVEYSTYSSVSASSEFDWSTRSTIDSDYNIYWYNRDEVGASYGVVWDHSREAVISSTDVTYNIEN
>ID:QBX06121.1 |[Vibrio phage ValB1 HC]||_Vibrio_phage_ValB1_HC_.gbk|tail assembly protei..|960|MK568540(247619):110935-111894:-1 ^^ Vibrio phage ValB1 HC, complete genome.|neighbours:ID:QBX06120.1(-1),ID:QBX06122.1(-1)|neighbour_genes:hypothetical protein,neck protein|
MPITVSSKEQFVASLNSQELNGDGSVANVATLLPRIGLDMVSCTYDATRKTNVSNRKLTRDYTGDRPKSNKLFNSVPYDFEFEVSVYTRHQDDAFQIIEQILPYFQPQFNTMIKELDENEVVVDERDIPIILESAVPEATFEGAAGDMRHIEWTLNLRLKGWLYPPTNAQFGEIRTIYLNFQDEEQSIIHAEREAVSSSCDIDWSVRSQVDAASSISWRYRIESSYDVDWNIRSDISSDLDVDWSRRFSTSGNIDVEYSTYSSVSASSEFDWSTRSTIDSDYNIYWYNRDEVGASYGVVWDHSRESVISSTDVTYNIEN
>ID:YP_009201395.1 |[Vibrio phage ValKK3]||_Vibrio_phage_ValKK3_.gbk|tail sheath stabiliz..|960|NC_028829(248088):162276-163235:-1 ^GeneID:26628618^ Vibrio phage ValKK3, complete genome.|neighbours:ID:YP_009201394.1(-1),ID:YP_009201396.1(-1)|neighbour_genes:hypothetical protein,neck protein|
MPITVSSKEQFVASLNSQELNGDGSVANVATLLPRIGLDMVSCTYDATRKTNVSNRKLTRDYTGDRPKSNKLFNSVPYDFEFEVSVYTRHQDDAFQIIEQILPYFQPQFNTMIKELDENEVVVDERDIPIILESAVPEATFEGAAGDMRHIEWTLNLRLKGWLYPPTNSQFGEIRTIYLNFQDEEQSIIHAEREAVSSSCDIDWSVRSQVDAASSISWRYRIESSYDVDWNIRSDISSDLDVDWSRRFSTSGNIDVEYSTYSSVSASSEFDWSTRSTIDSDYNIYWYNRDEVGASYGVVWDHSRESVISSTDVTYNIEN
>ID:YP_008125174.2 |[Vibrio phage nt-1]||_Vibrio_phage_nt-1_.gbk|tail sheath stabiliz..|1137|NC_021529(247511):134244-135380:1 ^GeneID:15926470^ Vibrio phage nt-1, complete genome.|neighbours:ID:YP_008125173.2(1),ID:YP_008125175.1(1)|neighbour_genes:neck protein,hypothetical protein|
MGNLFSNIYVSRGDSYRKVPITVSSKEHFIASLNSQELNGNGSVANVATLLPRIGLDMVSCTYDATRKTNIANRKLTRDFSGDRPKSNKLFNPVPYDFEFEVSIYTRHQDDAFQIIEQILPYFQPQFNTMIKELDENEVIVDQRDIPIILESAVPETTFEGSAGDMRHIEWTLNLRMKGWLYPPTNAQFGEIRTIYLDFNEEEQVIIKAERDTVESSLESAWGVRASVDGVLESIWRYGVDSLLEAPWDVREIIESNYVSTWDSRVSIEDSLDIDYYSHVMVDTSLDIDYESRNGVEIDYSLDFVMTEYAISELQTDWVSTSYVDTSLDTNWETRASAELDLITSWESRNEVEYDYSSSWDIKDQVDSSIEVTFNIEN
>ID:ALP47013.1 |[Vibrio phage phi-Grn1]||_Vibrio_phage_phi-Grn1_.gbk|tail assembly protei..|960|KT919972(248605):78344-79303:1 ^^ Vibrio phage phi-Grn1, complete genome.|neighbours:ID:ALP47034.1(1),ID:ALP47087.1(1)|neighbour_genes:head completion neck..,hypothetical protein|
MPITVSSKEQFVASLNSQELNGDGSVANVATLLPRIGLDMVSCTYDATRKTNVSNRKLTRDYTGDRPKSNKLFNSVPYDFEFEVSVYTRHQDDAFQIIEQILPYFQPQFNTMIKELDENEVVVDERDIPIILESAVPEATFEGAAGDMRHIEWTLNLRLKGWLYPPTNAQFGEIRTIYLNFQDEEQSIIHAEREAVSSSCDIDWSVRSQVDAASSISWRYRIESSYDVDWNIRSDISSDLDVDWSRRFSTSGNIDVEYSTYSSVSASSEFDWSTRSTIDSDYNIYWYNRDEVGASYGVVWDHSRESVISSTDVTYNIEN
>ID:ALP47383.1 |[Vibrio phage phi-ST2]||_Vibrio_phage_phi-ST2_.gbk|tail assembly protei..|1062|KT919973(250485):138026-139087:1 ^^ Vibrio phage phi-ST2, complete genome.|neighbours:ID:ALP47413.1(1),ID:ALP47468.1(1)|neighbour_genes:head completion neck..,hypothetical protein|
MKGYFYHRSIRKYVLLMGNLFSNIYVSRGDTYRKVPITVSSKEQFVASLNSQELNGDGSVANVATLLPRIGLDMVSCTYDATRKTNVSNRKLTRDYTGDRPKSNKLFNSVPYDFEFEVSVYTRHQDDAFQIIEQILPYFQPQFNTMIKELDENEVVVDERDIPIILESAVPEATFEGAAGDMRHIEWTLNLRLKGWLYPPTNAQFGEIRTIYLNFQDEEQSIIHAEREAVSSSCDIDWSVRSQVDSASSISWRYRIESSYDVDWNIRSDISSDLDVDWSRRFSTSGNIDVEYSTYSSVSASSEFDWSTRSTIDSDYNIYWYNRDEVGASYGVVWDHSREAVISSTDVTYNIEN
>ID:ALY07099.1 |[Vibrio phage vB_VmeM-32]||_Vibrio_phage_vB_VmeM-32_.gbk|tail sheath stabiliz..|738|KU160494(199912):81580-82317:-1 ^^ Vibrio phage vB_VmeM-32, complete genome.|neighbours:ID:ALY07098.1(-1),ID:ALY07100.1(-1)|neighbour_genes:small terminase prot..,hypothetical protein|
MNYNGTIRKMIVLFGSVFNDIRIATYDKDGEVNGDKKIPITYSSKEKFIARLNSNNTNAIDNETVKIETILPRMCYNLIDMQYNSQFKTASNNFTVIKGLKKFNAVPYKFMFELSIFTRKQSDMFEILENILPYFGPNFCTRLKEFIGTELHFERDINITVSSISPDLQVEGDFKERRRIEWTIMFEMDGWLSAKPTENVGEIRSIILDFKGSETAVEYDKATIDVEPIDVIKEDWKGLRTIKYE
>ID:AFN37584.1 |[Vibriophage phi-pp2]||_Vibriophage_phi-pp2_.gbk|tail sheath stabiliz..|1134|JN849462(246421):215593-216726:1 ^^ Vibriophage phi-pp2, complete genome.|neighbours:ID:AFN37583.1(1),ID:AFN37585.1(1)|neighbour_genes:neck protein,hypothetical protein|
MVSCTYDATRKTNIANRKLTRDFTGDRPKSNKLFNPVPYDFEFEVSVYTRHQDDAFQIIEQILPYFQPQFNTMIKELDENEVVVDQRDIPIILESAVPETTFEGAAGDMRHIEWTLNLRMKGWLYPPTNAQFGEIRTIYLNFQDEEQTIIHAEREAVTSSYDILWKVRSEVEALNTFGWRHSVDSLYGLVWNTRGDIVSDLEIDWNRRFSITDALQIDWSTRSSASSELLVDWNIRDVVGRDYDVDWYNRQIIESTYESPWGVSPIASNELAIDWDTREFVELNTDIQWSEGAIAESSLDVDWNRSQYVEAVSDIDWSTRAVVTSVNDIDWSTRSELSASTDINYNMSSQVTSSYVMYYLPGELAWNFTDVTYNIEN
>ID:YP_009153761.1 |[Yersinia phage PST]||_Yersinia_phage_PST_.gbk|tail sheath stabiliz..|819|NC_027404(167785):91607-92425:1 ^GeneID:24677547^ Yersinia phage PST, complete genome.|neighbours:ID:YP_009153760.1(1),ID:YP_009153762.1(1)|neighbour_genes:neck protein,terminase DNA packag..|
MFGYFYNSSFRRYATLMGDLFSNIQIKRQLESGDKFIRVPITYASKEHFMMKLNKWTSINSQEDVAKVETILPRINLHLVDFSYNAPFKTNILNQNLLQKGATSVVSQYNPSPIKMIYELSIFTRYEDDMFQIVEQILPYFQPHFNTTMYEQFGNDIPFKRDIKIVLMSAAIDEAIDGDNLSRRRIEWSLTFEVNGWMYPPVDDAEGLIRTTYTDFHANTRDLPDGEGVFESVDSEVVPRDIDPEDWDGTVKQTFTSNVNRPTPPEPPGPRT
>ID:VEV89776.1 |[Yersinia phage fPS-2]||_Yersinia_phage_fPS-2_.gbk|g160|819|LR215722(169060):95186-96004:1 ^^ Yersinia phage fPS-2 genome assembly, chromosome: I.|neighbours:ID:VEV89775.1(1),ID:VEV89777.1(1)|neighbour_genes:g159,g161|
MFGYFYNSSFRRYATLMGDLFSNIQIKRQLESGDKFIRVPITYASKEHFMMKLNKWTSINSQEDVAKVETILPRINLHLVDFSYNAPFKTNILNQNLLQKGATSVVSQYNPSPIKMIYELSIFTRYEDDMFQIVEQILPYFQPHFNTTMYEQFGNDIPFKRDIKIVLMSAAIDEAIDGDNLSRRRIEWSLTFEVNGWMYPPVDDAEGLIRTTYTDFHANTRDLPDGEGVFESVDSEVVPRDIDPEDWDGTVKQTFTSNVNRPTPPEPPGPRT
>ID:YP_009149407.1 |[Yersinia phage phiD1]||_Yersinia_phage_phiD1_.gbk|g168|771|NC_027353(167063):92984-93754:1 ^GeneID:24635604^ Yersinia phage phiD1 complete genome.|neighbours:ID:YP_009149406.1(1),ID:YP_009149408.1(1)|neighbour_genes:g167,g169|
MGDLFSNIQIKRQLESGDKFIRVPITYASKEHFMMKLNKWTSINSQEDVAKVETILPRINLHLVDFSYNAPFKTNILNQNLLQKGATSVVSQYNPSPIKMIYELSIFTRYEDDMFQIVEQILPYFQPHFNTTMYEQFGNDIPFKRDIKIVLMSAAIDEAIDGDNLSRRRIEWSLTFEVNGWMYPPVDDAEGLIRTTYTDFHANTRDLPDGEGVFESVDSEVVPRDINPEDWDGTVKQTFTSNVNRPTPPEPPGPRT
