# Supplementary material for: Influence of Non-canonical DNA Bases on the Genomic Diversity of Tevenvirinae
Source: Front Microbiol. 2021 Apr 6;12:632686. doi: 10.3389/fmicb.2021.632686 (PMC8056088; doi:10.3389/fmicb.2021.632686)
Supplement: Supplementary Data Sheet 1 — Clustering results (folders “first clusterisation,” “second clusterisation,” and “third clusterisation”): the number of pan-genome components in the individual genome (files “pan genome components of genomes”), the total number of all clusters and components of the pan-genome (files “pan genome components”), a list of clusters of the core genome (files “core list”), a list of clusters of the softcore genome (files “softcore list”). Clusters of the softcore genome (folders “softcore clusters”) are presented in the files which show regions in genomes, protein sequences, names of viruses which have these proteins A description of softcore clusters is also supplied (file “Softcore clusters description”). [file Data_Sheet_1.ZIP › Data sheet 1/first clusterisation/softcore_clusters/20026_16.faa]

>ID:YP_004300750.1 |[Acinetobacter virus 133]|Acj133|_Acinetobacter_phage_133_.gbk|16|501|NC_015250(159801):92594-93094:1 ^GeneID:10323156^ Acinetobacter phage 133, complete genome.|neighbours:ID:YP_004300749.1(1),ID:YP_004300751.1(1)|neighbour_genes:15,17|
MELDMAKLLSLNDVPGAAQDDEVQESPHPTLELVTVESHPANRPADIDTDYAIVRQNMHFQQQMIFDMAKICLENAKNSESPRFVDTFSNLMGQYTSINEKMLKMHKDMKDISEAKSTEDKPTVNIENANVYMSPTELMASHGDAFDAKEKIRHEALEEHNEPDQV
>ID:AWY10429.1 |[Acinetobacter phage AM101]||_Acinetobacter_phage_AM101_.gbk|terminase small subu..|483|MH165274(166487):67203-67685:-1 ^^ Acinetobacter phage AM101, complete genome.|neighbours:ID:AWY10428.1(-1),ID:AWY10430.1(-1)|neighbour_genes:putative DNA packagi..,tail terminator|
MDIMQQILDCTDLPGMEGEELVVYQPLVLEEVQSNPTNRTPDLESDYAIVRKNLHFQQQMLMDAAKIFLETAKNADSPRHMEVFSTLMGQMTSTNKEILKVHKEMKDITNESVTAAKPKETGSVNIETAQVFVGGPAEIMERYGDAFETKTRNLEVVDEQ
>ID:YP_004009537.1 |[Acinetobacter phage Ac42]|Ac42|_Acinetobacter_phage_Ac42_.gbk|16|495|NC_014660(167716):103394-103888:1 ^GeneID:9925802^ Acinetobacter phage Ac42, complete genome.|neighbours:ID:YP_004009536.1(1),ID:YP_004009538.1(1)|neighbour_genes:15,17|
MDKLDMAQLLDLSDVPGIDGEEVKVYEPLQLIEIKSNPKERTQDLETDYELVRKNMHYQQQMLFDMSKICLENAKNSESPRFVEVFASLMGQYTTSNKELLKLHKDMKDITDEKVPTTGAGQGTVNINSANVFVGGPADLMDELGDAMDEKERIRLSTLEHSNE
>ID:YP_004009791.1 |[Acinetobacter phage Acj61]||_Acinetobacter_phage_Acj61_.gbk|16|486|NC_014661(164093):104430-104915:1 ^GeneID:9926065^ Acinetobacter phage Acj61, complete genome.|neighbours:ID:YP_004009790.1(1),ID:YP_004009792.1(1)|neighbour_genes:15,17|
MTDVLDMNELLNITDLPGVDGEELVVYEPLELTTVDSNPQNRTVDLEDDYTVVRKNLHFQQQMIFDAAKIFLETAKNADSPRHMEVFSTLMGQMTNTNKEILKLHREMKDITNEQTNVSKDQPAPGSVNIQNAQVFLGGPSDLMDQEGDAFDAANKVVATS
>ID:YP_004010312.1 |[Acinetobacter phage Acj9]||_Acinetobacter_phage_Acj9_.gbk|16|489|NC_014663(169947):106245-106733:1 ^GeneID:9926609^ Acinetobacter phage Acj9, complete genome.|neighbours:ID:YP_004010311.1(1),ID:YP_004010313.1(1)|neighbour_genes:15,hypothetical protein|
MDDDQILAEILDTTDLPGLDGDTIEVYQPTVLNEITSNPTNRTPDLESDYSVVRKNLHYQQQMLFEAGKIFLETAKNADSPRHMEVFATLMGQMTTTNKEILKLHKEMKEITTETITAGKQGDTTNNQVNIAQATFVGGPTDLMDQVGDAFETKNKSIVSEQ
>ID:AXY82729.1 |[Acinetobacter phage KARL-1]||_Acinetobacter_phage_KARL-1_.gbk|terminase DNA packag..|483|MH713599(166560):83534-84016:-1 ^^ Acinetobacter phage KARL-1, complete genome.|neighbours:ID:AXY82728.1(-1),ID:AXY82730.1(-1)|neighbour_genes:hypothetical protein,tail sheath stabiliz..|
MDIMQQILDCTDLPGMEGEELVVYQPLVLEEVQSNPTNRTPDLESDYAIVRKNLHFQQQMLMDAAKIFLETAKNADSPRHMEVFSTLMGQMTSTNKEILKVHKEMKDITNESVTATKPKETGSVNIETAQVFVGGPAEIMERYGDAFETKTRNLEVVDEQ
>ID:YP_006489135.1 |[Acinetobacter phage ZZ1]||_Acinetobacter_phage_ZZ1_.gbk|terminase DNA packag..|489|NC_018087(166687):99846-100334:1 ^GeneID:13165224^ Acinetobacter phage ZZ1, complete genome.|neighbours:ID:YP_006489136.1(1),ID:YP_006489134.1(1)|neighbour_genes:tail sheath stabiliz..,hypothetical protein|
MSNTQNFLDQIMDFTDLPGVGGEELVVYKPLELTDVESNPQDRTIDLNEDYAKVRKTLDHQQQMLFDAAKVMLETAKNADSPRHMEVFATLMGQMTTTSKEILKLHKEMKDITSENVSTQNPGDNSGVNIQNAQVFVGGPTELMDKLGDAFETKNLNVVDEQ
>ID:AXF40740.1 |[Acinetobacter phage vB_ApiM_fHyAci03]||_Acinetobacter_phage_vB_ApiM_fHyAci03_.gbk|terminase DNA packag..|483|MH460829(165975):99949-100431:1 ^^ Acinetobacter phage vB_ApiM_fHyAci03, complete genome.|neighbours:ID:AXF40739.1(1),ID:AXF40741.1(1)|neighbour_genes:proximal tail sheath..,hypothetical protein|
MDIMQQILDCTDLPGMEGEELVVYQPLVLEEVQSNPTNRTPDLESDYAIVRKNLHFQQQMLMDAAKIFLETAKNADSPRHMEVFSTLMGQMTSTNKEILKVHKEMKDITNESVTAAKPKETGSVNIETAQVFVGGPAEIMERYGDAFETKTRNLEVVDEQ
>ID:APU01478.1 |[Aeromonas phage 65.2]||_Aeromonas_phage_65.2_.gbk|terminase small subu..|507|KY290955(236567):72283-72789:-1 ^SEED:fig|6666666.172300.peg.87^ Aeromonas phage 65.2, complete genome.|neighbours:ID:APU01477.1(-1),ID:APU01479.1(-1)|neighbour_genes:hypothetical protein,proximal tail sheath..|
MRDLDIKSLLDTTGLPGFDGGDVVVYEPTVLVDVVSNPVERVQDLADDYSLARKSINQQQQMMMAMAAIALENAKNSESPNQVNAFVSLMTAMTANTKEILRLHKEMDAITSEKTKAGTPTKKEDSINIENATVFVGTPSELMMKEGTQTQAKSLIIEGESEEVNDGS
>ID:YP_004300930.1 |[Aeromonas virus 65]||_Aeromonas_phage_65_.gbk|16|507|NC_015251(235229):72286-72792:-1 ^GeneID:10323352^ Aeromonas phage 65, complete genome.|neighbours:ID:YP_004300929.1(-1),ID:YP_004300931.1(-1)|neighbour_genes:hypothetical protein,15|
MRGLDIKSLLDTTGLPGFDGGDVVVYEPTVLVDVVSNPVERVQDLADDYNLARKSINQQQQMMMAMAAIALENAKNSESPNQVNAFVSLMTAMTANTKEILRLHKEMDAITSEKTKAGTPTKKEDSINIENATVFVGTPSELMMKEGTQTQAKSLIIEGESEEVNDGS
>ID:ATI17419.1 |[Aeromonas phage AS-szw]||_Aeromonas_phage_AS-szw_.gbk|terminase DNA packag..|513|MF498773(229957):102173-102685:1 ^^ Aeromonas phage AS-szw, complete genome.|neighbours:ID:ATI17418.1(1),ID:ATI17420.1(1)|neighbour_genes:tail sheath stabiliz..,hypothetical protein|
MSELDMKSLLDVSGLPGFDGGEVVVYEPTVLLPVESNPLDRAKDLSDDYSLARQALNQQQQMIMAMAAIALENAKNSESPNQVNAFTQLMGTWTANTKEILKLHKEMDAITAEKTKTGGNKPETPSPSMNIENATVFMGTPAELMLREGTQTQAQSLVIDGESEEVKNAN
>ID:ASU00177.1 |[Aeromonas phage AS-zj]||_Aeromonas_phage_AS-zj_.gbk|terminase DNA packag..|513|MF448340(229929):207765-208277:1 ^^ Aeromonas phage AS-zj, complete genome.|neighbours:ID:ASU00178.1(1),ID:ASU00176.1(1)|neighbour_genes:tail sheath stabiliz..,hypothetical protein|
MSELDMKSLLDVSGLPGFDGGEVVVYEPTVLLPVESNPLDRAKDLSDDYSLARQALNQQQQMIMAMAAIALENAKNSESPNQVNAFTQLMGTWTANTKEILKLHKEMDAITAEKTKTGGNKPETPSPSMNIENATVFMGTPAELMLREGTQTQAQSLVIDGESEEVKNAN
>ID:NP_944104.1 |[Aeromonas virus Aeh1]||_Aeromonas_phage_Aeh1_.gbk|16|519|NC_005260(233234):149786-150304:1 ^GeneID:2657940^ Aeromonas phage Aeh1, complete genome.|neighbours:ID:NP_944103.1(1),ID:NP_944105.1(1)|neighbour_genes:15,17|
MNDLNMNQLLDMSGIPGMSFDDTMPVVYEPTVLEPVDSHPAERAKDLETDYDLVRQTLNYQQQMLMAMGKIALENAKNSESPKHVDAFVNLMNSMTNVSKEILKVHKEMGAITNETTKTKDAPQQQQPSMNIENATVFVGTPAELMAREGTQSESISRSKTVIEGDSNVVDA
>ID:AUE22752.1 |[Aeromonas phage Ah1]||_Aeromonas_phage_Ah1_.gbk|terminase DNA packag..|519|MG250483(221116):137634-138152:1 ^^ Aeromonas phage Ah1, complete genome.|neighbours:ID:AUE22751.1(1),ID:AUE22753.1(1)|neighbour_genes:tail sheath stabiliz..,terminase DNA packag..|
MNDLNMQQLLDVSGIPGMSFDDTMPVVYEPTVLEPIESHPAERSKDLESDYDLVRQTLNFQQQMLMAMGKIALENAKNSESPKHVDAFVNLMNSMTSVSKEILKVHKEMNSITNETTKTKEAPAQQQPSMNIENATVFVGTPAELMAREGTQSESISRSKTVIEGESDVVDA
>ID:QAX98469.1 |[Aeromonas phage AsFcp_2]||_Aeromonas_phage_AsFcp_2_.gbk|terminase DNA packag..|519|MH791401(219171):86078-86596:1 ^^ UNVERIFIED: Aeromonas phage AsFcp_2, complete genome.|neighbours:ID:QAX98468.1(1),ID:QAX98470.1(1)|neighbour_genes:tail sheath stabiliz..,terminase DNA packag..|
MNDLNMQQLLDVTGIPGMSFDDTMPVVYEPTVLEPVDSHPAERSKDLESDYDLVRQTLNFQQQMLMAMGKIALENAKNSESPKHVDAFVNLMNSMTNVSKEILKVHKEMGAITNETTKTKDAPQQAAPSMNIEHATVFVGTPAELMAQEGTQSEALSRSKQVIEGESDVVDA
>ID:QAX97859.1 |[Aeromonas phage Asswx_1]||_Aeromonas_phage_Asswx_1_.gbk|terminase DNA packag..|513|MH791398(229103):109862-110374:1 ^^ UNVERIFIED: Aeromonas phage Asswx_1, complete genome.|neighbours:ID:QAX97858.1(1),ID:QAX97860.1(1)|neighbour_genes:tail sheath stabiliz..,hypothetical protein|
MSELDMKSLLDVSGLPGFDGGEVVVYEPTVLLPVESNPLDRAKDLSDDYSLARQALNQQQQMIMAMAAIALENAKNSESPNQVNAFTQLMGTWTANTKEILKLHKEMDAITAEKTKTGGNKPETPSPSMNIENATVFMGTPAELMLREGTQTQAQSLVIDGESEEVKNAN
>ID:QAY01291.1 |[Aeromonas phage Aswh_1]||_Aeromonas_phage_Aswh_1_.gbk|terminase DNA packag..|507|MH791414(229730):128104-128610:-1 ^^ UNVERIFIED: Aeromonas phage Aswh_1, complete genome.|neighbours:ID:QAY01290.1(-1),ID:QAY01292.1(-1)|neighbour_genes:hypothetical protein,tail sheath stabiliz..|
MSDELNMKNLLDVSGLPVFDENSMPVVYEPTVLKEVVSNPANRAQDLQDDYSFARQSINQQQQMMMAMAAIALENAKNSESPNQLNSFVQLMAAMTSNTKEILKIHKEMDAITSEKTKANTETPKEQPSMNIENATVFVGTPSELMMKEGTQTQAKSLIIDGESEEVS
>ID:YP_007010344.1 |[Aeromonas phage CC2]||_Aeromonas_phage_CC2_.gbk|terminase DNA packag..|513|NC_019538(231743):160736-161248:-1 ^GeneID:14016547^ Aeromonas phage CC2, complete genome.|neighbours:ID:YP_007010343.1(-1),ID:YP_007010345.1(-1)|neighbour_genes:hypothetical protein,tail sheath stabiliz..|
MSELDMKSLLDVSGLPGFDGGEVVVYEPTVLLPVESNPLDRAKDLSDDYSLARQALNQQQQMIMAMAAIALENAKNSESPNQVNAFTQLMGTWTANTKEILKLHKEMDAITAEKTKTGGNKPETPSPSMNIENATVFMGTPAELMLREGTQTQAQSLVIDGESEEVKNAT
>ID:YP_009011639.1 |[Aeromonas phage PX29]||_Aeromonas_phage_PX29_.gbk|16|519|NC_023688(222006):136473-136991:1 ^GeneID:18560134^ Aeromonas phage PX29, complete genome.|neighbours:ID:YP_009011638.1(1),ID:YP_009011640.1(1)|neighbour_genes:15,17A|
MNDLNMQQLLDVTGIPGMSFDDTMPVVYEPTVLEPVDSHPAERSKDLESDYDLVRQTLNFQQQMLMAMGKIALENAKNSESPKHVDAFVNLMNSMTNVSKEILKVHKEMGAITNETTKTKDAPQQAAPSMNIEHATVFVGTPAELMAQEGTQSEALSRSKQVIEGESDVVDA
>ID:YP_003969299.1 |[Aeromonas phage phiAS5]||_Aeromonas_phage_phiAS5_.gbk|terminase DNA packag..|522|NC_014636(225268):8752-9273:1 ^GeneID:9861417^ Aeromonas phage phiAS5, complete genome.|neighbours:ID:YP_003969298.1(1),ID:YP_003969300.1(1)|neighbour_genes:tail sheath stabiliz..,terminase DNA packag..|
MSDMDMGKLLDLSGLPGMNFDDSMPVVFEPTVLEPVESHPAERSKDLESDYDLVRQTLNFQQQMLMAMGKIALENAKNSESPKHVDAFVNLMNSMTNVSKEILKVHKEMGAITNETTKTKDAPSEQKPTMNIENATVFVGTPAELMAIEGSQSEALSRDKQVIEGESENVVDA
>ID:YP_803106.1 |[Escherichia virus RB32]||_Bacteriophage_RB32_.gbk|16|495|NC_008515(165890):93733-94227:1 ^GeneID:4405483^ Bacteriophage RB32, complete genome.|neighbours:ID:YP_803105.1(1),ID:YP_803107.1(1)|neighbour_genes:15,17|
MEGLDINKLLDISDLPGIDGEEIKVYEPLQLVEVKSNPQNRTPDLEDDYGVVRRNMHFQQQMLMDAAKIFLETAKNADSPRHMEVFATLMGQMTTTNREILKLHKDMKDITSEQVGTKGAVPTGQMNIQNATVFMGSPTELMDEIGDAYEAQEAREKVINGTTD
>ID:YP_009218796.1 |[Citrobacter phage IME-CF2]||_Citrobacter_phage_IME-CF2_.gbk|terminase small subu..|540|NC_029013(177688):170952-171491:-1 ^GeneID:26645011,SEED:fig|1527524.5.peg.273^ Citrobacter phage IME-CF2, complete genome.|neighbours:ID:YP_009218795.1(-1),ID:YP_009218797.1(-1)|neighbour_genes:terminase large subu..,proximal tail sheath..|
MENLNLQELLNIDSLPGGVESGEDVVVYEKLELKPVESHPADRKPDLEEDYSLARRTAHYMNQMIMDMAEIALHNAKNSESPRHVEVFTGLMNQLNSSNMGLMKIHKEMREITEEKTTTSPGEKSGGGEMNIENATVFVGSPTELMQKYGSAYDPKEGFIDGEVVEVNSDGNGTDDRSE
>ID:YP_009195026.1 |[Citrobacter phage Margaery]||_Citrobacter_phage_Margaery_.gbk|terminase small subu..|540|NC_028755(178182):124582-125121:1 ^^ Citrobacter phage Margaery, complete genome.|neighbours:ID:YP_009195025.1(1),ID:YP_009195027.1(1)|neighbour_genes:tail sheath stabiliz..,terminase large subu..|
MDEKLDLQQLLNIDSLPGGVESGEDVVVYEKLELVDVQSHPADRKPDLEEDYTLARKTAHHMNQMIMDMAQIALHNAKNSESPRHVEVFTSLMNQLNVSNIGLMKIHKEMREITEETTKPGAEKGGSNEMNIENATVFVGSPTELMQKYGSAYEPKEGFINGEAVEVNPDGNGTDDRSE
>ID:AYJ73070.1 |[Citrobacter phage Maroon]||_Citrobacter_phage_Maroon_.gbk|terminase small subu..|540|MH823906(178830):124997-125536:1 ^^ Citrobacter phage Maroon, complete genome.|neighbours:ID:AYJ73069.1(1),ID:AYJ73071.1(1)|neighbour_genes:tail sheath stabiliz..,terminase large subu..|
MDEKLDLQQLLNIDSLPGGVESGEDVVVYEKLELVDVQSHPADRKPDLEEDYTLARKTAHHMNQMIMDMAQIALHNAKNSESPRHVEVFTSLMNQLNVSNIGLMKIHKEMREITEETTKPGAEKGGSNEMNIENATVFVGSPTELMQKYGSAYEPKEGFINGEAVEVNPDGNGTDDRSE
>ID:YP_009203902.1 |[Citrobacter phage Merlin]||_Citrobacter_phage_Merlin_.gbk|terminase small subu..|498|NC_028857(172733):97020-97517:1 ^GeneID:26648113^ Citrobacter phage Merlin, complete genome.|neighbours:ID:YP_009203901.1(1),ID:YP_009203903.1(1)|neighbour_genes:tail sheath stabiliz..,terminase large subu..|
MTDQLDIAKLLDIGDLPGIGGEEIPVYEKLELVEVKSNPNDRKPDLEDDYTVVRKNMHFQQQMLMDAAKIFLETAKNADSPRHMEVFATLMGQMTTTNKEILKLHKEMKEITAENVGTQGGNQTNNIENATIFMSSPTDLMDELGDSYESQERQEKIVNGTDSAV
>ID:YP_009097814.1 |[Citrobacter phage Miller]||_Citrobacter_phage_Miller_.gbk|terminase small subu..|540|NC_025414(178171):126178-126717:1 ^InterPro:IPR020342^ Citrobacter phage Miller, complete genome.|neighbours:ID:YP_009097813.1(1),ID:YP_009097815.1(1)|neighbour_genes:tail sheath stabiliz..,terminase large subu..|
MENLNLQELLNIDSLPGGVESGEDVVVYEKLELKPVESHPADRKPDLEEDYSLARRTAHYMNQMIMDMAEIALHNAKNSESPRHVEVFTGLMNQLNSSNIGLMKIHKEMREITEEKTTTSPGEKSGGGEMNIENATVFVGSPTELMQKYGSAYDPKEGFIDGEVVEVNSDGNGTDDRSE
>ID:YP_009146616.1 |[Citrobacter phage Moon]||_Citrobacter_phage_Moon.gbk|terminase small subu..|498|NC_027331(170341):96176-96673:1 ^GeneID:24721782,InterPro:IPR020342^ Citrobacter phage Moon, complete genome.|neighbours:ID:YP_009146615.1(1),ID:YP_009146617.1(1)|neighbour_genes:tail sheath stabiliz..,terminase large subu..|
MTDQLDIAKLLDIGDLPGIGGEEIPVYEKLELVEVKSNPNDRKPDLEDDYTVVRKNMHFQQQMLMDAAKIFLETAKNADSPRHMEVFATLMGQMTTTNKEILKLHKEMKEITAENVGTQGGNQTNNIENATIYMSSPTDLMDELGDSYEAQEREEKLVNGTDAAV
>ID:YP_009285745.1 |[Citrobacter phage vB_CfrM_CfP1]||_Citrobacter_phage_vB_CfrM_CfP1_.gbk|terminase small subu..|540|NC_031057(180219):127533-128072:1 ^GeneID:29079585^ Citrobacter phage vB_CfrM_CfP1, complete genome.|neighbours:ID:YP_009285744.1(1),ID:YP_009285746.1(1)|neighbour_genes:tail sheath,terminase large subu..|
MENLNLQELLNIDSLPGGVESGEDVVVYEKLELKPVESHPADRKPDLEEDYSLARRTAHYMNQMIMDMAEIALHNAKNSESPRHVEVFTGLMNQLNSSNMGLMKIHKEMREITEEKTTTSPGEKSGGGEMNIENATVFVGSPTELMQKYGSAYDPKEGFIDGEVVEVNSDGNGTDDRSE
>ID:SCN45860.1 |[Cronobacter phage Pet-CM3-4]||_Cronobacter_phage_Pet-CM3-4_.gbk|Phage terminase, sma..|498|LT614807(171975):98777-99274:1 ^^ Cronobacter phage Pet-CM3-4 genome assembly, chromosome: I.|neighbours:ID:SCN45859.1(1),ID:SCN45861.1(1)|neighbour_genes:Proximal tail sheath..,Phage terminase, lar..|
MSEQLDITKLLDIGDLPGITGEEVLAYEPLQLVPVESHPQNRTPDLEDDYTIVRRNMHHQSQMLMDAAKIFLETAKNSDSPRHMEVFSTLIGQMTSTNKELLRLHKEMKEITNENTNTKGAGNQAVNINNATVFVGSPSDMMDEYGDAYEAQEAREEKVINGTAS
>ID:YP_006986480.1 |[Cronobacter phage vB_CsaM_GAP161]||_Cronobacter_phage_vB_CsaM_GAP161_.gbk|terminase DNA packag..|540|NC_019398(178193):123955-124494:1 ^^ Cronobacter phage vB_CsaM_GAP161, complete genome.|neighbours:ID:YP_006986479.1(1),ID:YP_006986481.1(1)|neighbour_genes:tail sheath stabiliz..,terminase subunit, n..|
MDEKLDLQQLLNIDSLPGGVESGEDVVVYEKLELVDVQSHPADRKPDLEEDYTLARKTAHHMNQMIMDMAQIALHNAKNSESPRHVEVFTSLMNQLNVSNIGLMKIHKEMREITEETTKPGAEKGGGDGLNIENATVFVGSPTELMQKYGSAYEPKEGFINGEAVEVNPDGNGTDDRSE
>ID:AOG16336.1 |[Cronobacter phage vB_CsaM_leB]||_Cronobacter_phage_vB_CsaM_leB_.gbk|small terminase subu..|543|KX431559(177907):123788-124330:1 ^^ Cronobacter phage vB_CsaM_leB, complete genome.|neighbours:ID:AOG16335.1(1),ID:AOG16337.1(1)|neighbour_genes:tail sheath stabiliz..,large terminase subu..|
MDEKLDLQQLLNIDSLPGGVESGEDVVVYEKLELVDVQSHPADRKPDLEEDYTLARKTAHHMNQMIMDMAQIALHNAKNSESPRHVEVFTSLMNQLNVSNIGLMKIHKEMREITEETTKPGAEKGGGGSEMNIENATVFVGSPTELMQKYGSAYEPKEGFINGEAVEVNPDGNGTDDRSE
>ID:AOG16620.1 |[Cronobacter phage vB_CsaM_leN]||_Cronobacter_phage_vB_CsaM_leN_.gbk|terminase DNA packag..|543|KX431560(179516):124840-125382:1 ^^ Cronobacter phage vB_CsaM_leN, complete genome.|neighbours:ID:AOG16619.1(1),ID:AOG16621.1(1)|neighbour_genes:tail sheath stabiliz..,terminase large subu..|
MDEKLDLQQLLNIDSLPGGVESGEDVVVYEKLELVDVQSHPADRKPDLEEDYTLARKTAHHMNQMIMDMAQIALHNAKNSESPRHVEVFTSLMNQLNVSNIGLMKIHKEMREITEETTKPGAEKGGGGSEMNIENATVFVGSPTELMQKYGSAYEPKEGFINGEAVEVNPDGNGTDDRSE
>ID:YP_009005446.1 |[Enterobacter phage PG7]||_Enterobacter_phage_PG7_.gbk|small terminase prot..|498|NC_023561(173276):100540-101037:1 ^GeneID:18502461^ Enterobacter phage PG7, complete genome.|neighbours:ID:YP_009005445.1(1),ID:YP_009005447.1(1)|neighbour_genes:tail sheath stabiliz..,large terminase prot..|
MSEQLDITKLLDIGDLPGITGEEVLAYEPLQLIPVESHPQNRTPDLEDDYTIVRRNMHHQSQMLMDAAKIFLETAKNSDSPRHMEVFSTLIGQMTSTNKELLRLHKEMKEITNENTNTKGAGNQAVNINNATVFVGSPSDMMDEYGDAYEAQEAREEKVINGTAS
>ID:AVR55355.1 |[Enterobacter phage myPSH1140]||_Enterobacter_phage_myPSH1140_.gbk|large terminase prot..|498|MG999954(172614):101632-102129:1 ^^ Enterobacter phage myPSH1140, complete genome.|neighbours:ID:AVR55354.1(1),ID:AVR55356.1(1)|neighbour_genes:tail sheath stabiliz..,large terminase prot..|
MSEQLDITKLLDIGDLPGITGEEVLAYEPLQLIPVESHPQNRTPDLEDDYTIVRRNMHHQSQMLMDAAKIFLETAKNSDSPRHMEVFSTLIGQMTSTNKELLRLHKEMKEITNENTNTKGAGNQAVNINNATVFVGSPSDMMDEYGDAYEAQEAREEKVINGTAS
>ID:YP_009607127.1 |[Enterobacter phage phiEap-3]||_Enterobacter_phage_phiEap-3_.gbk|small terminase prot..|540|NC_041980(175814):124352-124891:1 ^GeneID:40083133^ Enterobacter phage phiEap-3, complete genome.|neighbours:ID:YP_009607126.1(1),ID:YP_009607128.1(1)|neighbour_genes:tail sheath stabiliz..,large terminase prot..|
MEEFSVKQLLDLENLPGAETGEEMVVYEKLELVDVESHPADRKPDLEEDYALARKTAHYMNQMIMDMAQIALHNAKNSESPRHVEVFTTLMNQLNNSNQGLMKIHKEMREITEETTKPGSEKGNGGGNEMNIENATVFVGSPTELMQKYGSAYEPKEGFINGEAVEVNPDGNGTDDRSE
>ID:YP_009167980.1 |[Escherichia phage AR1]|AR1|_Enterobacteria_phage_AR1_DNA_.gbk|16|495|NC_027983(167435):93440-93934:1 ^GeneID:26041910^ Enterobacteria phage AR1 DNA, complete genome.|neighbours:ID:YP_009167979.1(1),ID:YP_009167981.1(1)|neighbour_genes:15,17|
MEGLDINKLLDISDLPGIDGEEIKVYEPLQLVEVKSNPQNRTPDLEDDYGVVRRNMHFQQQMLMDAAKIFLETAKNADSPRHMEVFATLMGQMTTTNREILKLHKDMKDITSEQVGTKGAVPTGQMNIQNATVFMGSPTELMDEIGDAYEAQEAREKVINGTTD
>ID:ANZ51034.1 |[Enterobacteria phage ATK47]||_Enterobacteria_phage_ATK47.gbk|terminase small subu..|495|KT184309(170020):74956-75450:-1 ^^ Enterobacteria phage ATK47, complete genome.|neighbours:ID:ANZ51033.1(-1),ID:ANZ51035.1(-1)|neighbour_genes:terminase large subu..,proximal tail sheath..|
MEGLDINKLLDISDLPGISGEEVEVYAPLQLVEVQSNPQNRTPDLEDDYSVVRKNMHFQQQMLMDAAKIFLETAKNADSPRHMEVFATLMGQMTTTNKEILKLHKDMKEITSEQVGTKSTAPSSQMNIQNATVFMGSPTELMEEVGDAYEAQEAREKVINGTAN
>ID:ANZ51158.1 |[Enterobacteria phage ATK48]||_Enterobacteria_phage_ATK48.gbk|terminase small subu..|495|KT184310(169729):3460-3954:-1 ^^ Enterobacteria phage ATK48, complete genome.|neighbours:start(),ID:ANZ51159.1(-1)|neighbour_genes:start(),tail sheath stabiliz..|
MEGLDINKLLDISDLPGISGEEVEVYAPLQLVEVQSNPQNRTPDLEDDYSVVRKNMHFQQQMLMDAAKIFLETAKNADSPRHMEVFATLMGQMTTTNKEILKLHKDMKEITSEQVGTKSTAPSSQMNIQNATVFMGSPTELMEEVGDAYEAQEAREKVINGTAN
>ID:ANZ50764.1 |[Enterobacteria phage Aplg8]||_Enterobacteria_phage_Aplg8_.gbk|terminase DNA packag..|495|KT184308(168496):38314-38808:1 ^^ Enterobacteria phage Aplg8, complete genome.|neighbours:ID:ANZ50763.1(1),ID:ANZ50765.1(1)|neighbour_genes:tail sheath stabiliz..,tail sheath monomer|
MEGLDINKLLDISDLPGIDGEEIKVYEPLQLVEVKSNPQNRTPDLEDDYGVVRRNMHFQQQMLMDAAKIFLETAKNADSPRHMEVFATLMGQMTTTNREILKLHKDMKDITSEQVGTKGAIPTGQMNIQNATVFMGSPTELMDEIGDAYEAQEAREKVIDGTTD
>ID:YP_007004283.1 |[Enterobacteria phage Bp7]||_Enterobacteria_phage_Bp7_.gbk|terminase DNA packag..|492|NC_019500(168066):143942-144433:-1 ^GeneID:14007897^ Enterobacteria phage Bp7, complete genome.|neighbours:ID:YP_007004282.1(-1),ID:YP_007004284.1(-1)|neighbour_genes:terminase DNA packag..,tail sheath stabiliz..|
MSDLDINKLMDITDLPGLTGEEVTAYEPLVLKEVESNPQNRTPDLEDDYSVVRRNLHFQQQMLMDAGKIFLEAAKNAESPRHMEVFAALMGQMTTTNKELLKLHKEMKDITAEQIGTKGGEPTQTNIQNATIFMGSPTDLMDEVGDAYEAQEEREKVINGTTS
>ID:YP_004010026.1 |[Enterobacter phage CC31]||_Enterobacteria_phage_CC31_.gbk|16|498|NC_014662(165540):93103-93600:1 ^GeneID:9926322^ Enterobacteria phage CC31, complete genome.|neighbours:ID:YP_004010025.1(1),ID:YP_004010027.1(1)|neighbour_genes:15,17|
MSEQLDITKLLDIGDLPGINGEEVITYEPLQLIPVESHPQNRTPDLEDDYTIVRRNMHHQSQMLMDAAKIFLETAKNSDSPRHMEVFSTLIGQMTSTNKELLRLHKEMKEITNENTNTKGAGNQAVNINNATVFVGSPSDMMDEYGDAYEAQEAREEKVINGTTS
>ID:YP_009118836.1 |[Enterobacteria phage GEC-3S]||_Enterobacteria_phage_GEC-3S_.gbk|Putative terminase D..|498|NC_025425(163424):85670-86167:1 ^GeneID:23301191^ Enterobacteria phage GEC-3S complete genome.|neighbours:ID:YP_009118835.1(1),ID:YP_009118837.1(1)|neighbour_genes:Putative tail sheath..,Putative terminase D..|
MSDLGLDMKQLMNFESLGLPGSFDAEEDRVSYDPLVLTPVESHPEDRNIDLQRDYNEARQNIHFQNQMMMDAAKIYLELAKNSESPRFLQAFNGLMQQMSNNNKELLNIHKDMKKITEQAGEKKKDNTPAAPVNIQNATVFMGSPSDLMDEIEDEEARVIEGETV
>ID:ANZ51589.1 |[Enterobacteria phage GiZh]||_Enterobacteria_phage_GiZh_.gbk|terminase DNA packag..|495|KT184311(166514):143496-143990:1 ^^ Enterobacteria phage GiZh, complete genome.|neighbours:ID:ANZ51588.1(1),ID:ANZ51590.1(1)|neighbour_genes:tail sheath stabiliz..,terminase large subu..|
MEGLDINKLLDISDLPGIDGEEIKVYEPLQLVEVKSNPQNRTPDLEDDYGVVRRNMHFQQQMLMDAAKIFLETAKNADSPRHMEVFATLMGQMTTTNREILKLHKDMKDITSEQVGTKGAVPTGQMNIQNATVFMGSPTELMDEIGDAYEAQEAREKVINGTTD
>ID:YP_003734305.1 |[Enterobacteria phage IME08]||_Enterobacteria_phage_IME08_.gbk|16|576|NC_014260(172253):94050-94625:1 ^GeneID:9384465^ Enterobacteria phage IME08, complete genome.|neighbours:ID:YP_003734304.1(1),ID:YP_003734306.1(1)|neighbour_genes:15,17|
MGWKFRSNIFTRYSSACRASASSTKEKPMSDLDINKLMDITDLPGVTGEEVTAYEPIVLKEVESNPQNRTPDLEDDYSVVRRNLHFQQQMLMDAGKIFLEVAKNAESPRHMEVFATLMGQMTTTNKELLKLHKEMKDITAEQIGTKGGEPNQTNIQNATIFMGSPTDLMDEVGDAYEAQEEREKVINGTTS
>ID:YP_002922509.1 |[Escherichia phage JS10]||_Enterobacteria_phage_JS10_.gbk|16|492|NC_012741(171451):94464-94955:1 ^GeneID:7943559^ Enterobacteria phage JS10, complete genome.|neighbours:ID:YP_002922508.1(1),ID:YP_002922510.1(1)|neighbour_genes:15,17|
MSDLDINKLMDITDLPGLTGEEVTAYEPIVLKEVESNPQNRTPDLEDDYSVVRRNLHFQQQMLMDAGKIFLEVAKNAESPRHMEVFATLMGQMTTTNKELLKLHKEMKDITAEQIGTKGGEPNQTNIQNATIFMGSPTDLMDEVGDAYEAQEEREKVINGTTS
>ID:YP_001595292.1 |[Escherichia phage JS98]||_Enterobacteria_phage_JS98.gbk|small terminase prot..|492|NC_010105(170523):95388-95879:1 ^^ Enterobacteria phage JS98, complete genome.|neighbours:ID:YP_001595291.1(1),ID:YP_001595293.1(1)|neighbour_genes:tail sheath stabiliz..,large terminase prot..|
MSDLDINKLMDITDLPGLTGEEVTAYEPIVLKEVESNPQNRTPDLEDDYSVVRRNLHFQQQMLMDAGKIFLEVAKNAESPRHMEVFATLMGQMTTTNKELLKLHKEMKDITAEQIGTKGGEPNQTNIQNATIFMGSPTDLMDEVGDAYEAQEEREKVINGTTS
>ID:YP_002922228.1 |[Escherichia phage JSE]||_Enterobacteria_phage_JSE_.gbk|16|498|NC_012740(166418):89154-89651:1 ^GeneID:7943196^ Enterobacteria phage JSE, complete genome.|neighbours:ID:YP_002922227.1(1),ID:YP_002922229.1(1)|neighbour_genes:15,17|
MSDLGLDMKQLMNFESLGLPGSFDAEEDRVSYDPLVLTPVESHPEDRNIDLQRDYNEARQNIHFQNQMMMDAAKIYLELAKNSESPRFLQAFNGLMQQMSNNNKELLNIHKDMKKITEQAGEKKKDNTPAAPVNIQNATVFMGSPSDLMDEIEDEEARVIEGETV
>ID:ANZ51788.1 |[Enterobacteria phage Kha5h]||_Enterobacteria_phage_Kha5h_.gbk|terminase DNA packag..|495|KT184312(167318):118407-118901:1 ^^ Enterobacteria phage Kha5h, complete genome.|neighbours:ID:ANZ51787.1(1),ID:ANZ51789.1(1)|neighbour_genes:proximal tail sheath..,terminase DNA packag..|
MEGLDINKLLDISDLPGIDGEEIKVYEPLQLVEVKSNPQNRTPDLEDDYGVVRRNMHFQQQMLMDAAKIFLETAKNADSPRHMEVFATLMGQMTTTNREILKLHKDMKDITSEQVGTKGAVPTGQMNIQNATVFMGSPTELMDEIGDAYEAQEAREKVINGTTD
>ID:YP_001469497.1 |[Escherichia phage Phi1]||_Enterobacteria_phage_Phi1_.gbk|16|498|NC_009821(164270):85838-86335:1 ^GeneID:5602124^ Enterobacteria phage Phi1, complete genome.|neighbours:ID:YP_001469496.1(1),ID:YP_001469498.1(1)|neighbour_genes:15,17|
MSDLGLDMKQLMNFESLGLPGSFDAEEDRVSYDPLVLTPVESHPEDRNIDLQRDYNEARQNIHFQNQMMMDAAKIYLELAKNSESPRFLQAFNGLMQQMSNNNKELLNIHKDMKKITEQAGEKKKDNTPAAPVNIQNATVFMGSPSDLMDEIEDEEARVIEGETV
>ID:YP_009202897.1 |[Escherichia phage QL01]||_Enterobacteria_phage_QL01.gbk|terminase DNA packag..|492|NC_028847(170527):93533-94024:1 ^GeneID:26629885^ Enterobacteria phage QL01, complete genome.|neighbours:ID:YP_009202896.1(1),ID:YP_009202898.1(1)|neighbour_genes:tail sheath stabiliz..,terminase DNA packag..|
MSDLDISKLMDITDLPGLSGEEVTAYEPLVLKEVESNPQNRTPDLEDDYSVVRRNLHFQQQMLMDAGKIFLEAAKNAESPRHMEVFATLMGQMTTTNKELLKLHKEMKDITAEQIGTKGGEPNQTNIQNATIFMGSPTDLMDEVGDAYEAQEEREKVINGTTS
>ID:AIT74257.1 |[Enterobacteria phage RB10]||_Enterobacteria_phage_RB10_.gbk|terminase small subu..|495|KM606999(168401):91647-92141:1 ^^ Enterobacteria phage RB10, complete genome.|neighbours:ID:AIT74256.1(1),ID:AIT74258.1(1)|neighbour_genes:tail sheath stabiliz..,large terminase prot..|
MEGLDINKLLDISDLPGIDGEEIKVYEPLQLVEVKSNPQNRTPDLEDDYGVVRRNMHFQQQMLMDAAKIFLETAKNADSPRHMEVFATLMGQMTTTNREILKLHKDMKDITSEQVGTKGAVPTGQMNIQNATVFMGSPTELMDEIGDAYEAQEAREKVIDGTTD
>ID:YP_002854499.1 |[Escherichia virus RB14]||_Enterobacteria_phage_RB14_.gbk|16|495|NC_012638(165429):92309-92803:1 ^GeneID:7803915^ Enterobacteria phage RB14, complete genome.|neighbours:ID:YP_002854498.1(1),ID:YP_002854500.1(1)|neighbour_genes:15,17|
MEGLDINKLLDISDLPGIDGEEIKVYEPLQLVEVKSNPQNRTPDLEDDYGVVRRNMHFQQQMLMDAAKIFLETAKNADSPRHMEVFATLMGQMTTTNREILKLHKDMKDITSEQVGTKGAVPTGQMNIQNATVFMGSPTELMDEIGDAYEAQEAREKVINGTTD
>ID:YP_003858505.1 |[Escherichia virus RB16]||_Enterobacteria_phage_RB16_.gbk|16|540|NC_014467(176788):125441-125980:1 ^GeneID:9712946^ Enterobacteria phage RB16, complete genome.|neighbours:ID:YP_003858504.1(1),ID:YP_003858506.1(1)|neighbour_genes:15,17|
MDDKLNLQELLNIDALPGGVESGEDVVVYEKLELKPVESHPADRKPDLEEDYSLARTTAHYMNQMIMDMAEIALHNAKNSESPRHVEVFTSLMNQLNVSNIGLMKIHKEMREITEEKTTTSSKESKGGEMNIENATVFVGSPTELMQKYGSAYEPKEGFIDGEVVEVNNDGNGTDDRSE
>ID:AXF42473.1 |[Enterobacteria phage RB18]||_Enterobacteria_phage_RB18_.gbk|small terminase prot..|495|MH553563(166677):93313-93807:1 ^^ Enterobacteria phage RB18, complete genome.|neighbours:ID:AXF42472.1(1),ID:AXF42474.1(1)|neighbour_genes:tail sheath stabiliz..,large terminase prot..|
MEGLDINKLLDISDLPGIDGEEIKVYEPLQLVEVKSNPQNRTPDLEDDYGVVRRNMHFQQQMLMDAAKIFLETAKNADSPRHMEVFATLMGQMTTTNREILKLHKDMKDITSEQVGTKGAVPTGQMNIQNATVFMGSPTELMDEIGDAYEAQEAREKVINGTTD
>ID:YP_009102368.1 |[Enterobacteria phage RB27]||_Enterobacteria_phage_RB27_.gbk|terminase small subu..|423|NC_025448(165179):92132-92554:1 ^GeneID:22113152^ Enterobacteria phage RB27, complete genome.|neighbours:ID:YP_009102367.1(1),ID:YP_009102369.1(1)|neighbour_genes:tail sheath stabiliz..,large terminase prot..|
MYEPLQLVEVKSNPQNRTPDLEDDYGVVRRNMHFQQQMLMDAAKIFLETAKNADSPRHMEVFATLMGQMTTTNREILKLHKDMKDITSEQVGTKGAVPTGQMNIQNATVFMGSPTELMDEIGDAYEAQEAREKVINGTTD
>ID:AIT74803.1 |[Enterobacteria phage RB33]||_Enterobacteria_phage_RB33_.gbk|terminase small subu..|495|KM607001(166007):93852-94346:1 ^^ Enterobacteria phage RB33, complete genome.|neighbours:ID:AIT74802.1(1),ID:AIT74804.1(1)|neighbour_genes:tail sheath stabiliz..,large terminase prot..|
MEGLDINKLLDISDLPGIDGEEIKVYEPLQLVEVKSNPQNRTPDLEDDYGVVRRNMHFQQQMLMDAAKIFLETAKNADSPRHMEVFATLMGQMTTTNREILKLHKDMKDITSEQVGTKGAVPTGQMNIQNATVFMGSPTELMDEIGDAYEAQEAREKVINGTTD
>ID:YP_009098548.1 |[Escherichia phage RB3]||_Enterobacteria_phage_RB3_.gbk|terminase small subu..|495|NC_025419(168402):91648-92142:1 ^GeneID:22113912^ Enterobacteria phage RB3, complete genome.|neighbours:ID:YP_009098547.1(1),ID:YP_009098549.1(1)|neighbour_genes:tail sheath stabiliz..,large terminase prot..|
MEGLDINKLLDISDLPGIDGEEIKVYEPLQLVEVKSNPQNRTPDLEDDYGVVRRNMHFQQQMLMDAAKIFLETAKNADSPRHMEVFATLMGQMTTTNREILKLHKDMKDITSEQVGTKGAVPTGQMNIQNATVFMGSPTELMDEIGDAYEAQEAREKVIDGTTD
>ID:YP_239194.1 |[Escherichia virus RB43]||_Enterobacteria_phage_RB43_.gbk|16|537|NC_007023(180500):126704-127240:1 ^GeneID:3416363^ Enterobacteria phage RB43, complete genome.|neighbours:ID:YP_239193.1(1),ID:YP_239195.1(1)|neighbour_genes:15,17|
MENLNLQELLNIDALPGGVESGEDVVIYEKLELKPVESHPADRKPDLEEDYSLARRTAHYMNQMIMDMAEIALHNAKNSESPRHVEVFTGLMNQLNSSNMGLMKIHKEMREITEEKTTTTPTDKTNEKVNIENATVFVGSPTELMQKYGSAYEPKEGFIDGEVVEVNDDGNGTNDRSE
>ID:NP_891723.1 |[Escherichia phage RB49]||_Enterobacteria_phage_RB49_.gbk|16|498|NC_005066(164018):84490-84987:1 ^GeneID:1725347^ Enterobacteria phage RB49, complete genome.|neighbours:ID:NP_891722.1(1),ID:NP_891724.1(1)|neighbour_genes:15,17|
MSDLGLDMKQLMNFESLGLPGSFDAEEDRVSYDPLVLTPVESHPEDRNIDLQRDYNEARQNIHFQNQMMMDAAKIYLELAKNSESPRFLQAFNGLMQQMSNNNKELLNIHKDMKKITEQAGEKKKDNTPAAPVNIQNATVFMGSPSDLMDEIEDEEARVIEGETV
>ID:YP_002854121.1 |[Enterobacteria phage RB51]||_Enterobacteria_phage_RB51_.gbk|16|495|NC_012635(168394):95668-96162:1 ^GeneID:7803427^ Enterobacteria phage RB51, complete genome.|neighbours:ID:YP_002854120.1(1),ID:YP_002854122.1(1)|neighbour_genes:15,17|
MEGLDINKLLDISDLPGIDGEEIKVYEPLQLVEVKSNPQNRTPDLEDDYGVVRRNMHFQQQMLMDAAKIFLETAKNADSPRHMEVFATLMGQMTTTNREILKLHKDMKDITSEQVGTKGAVPTGQMNIQNATVFMGSPTELMDEIGDAYEAQEAREKVINGTTD
>ID:AIT75074.1 |[Enterobacteria phage RB55]||_Enterobacteria_phage_RB55_.gbk|terminase small subu..|495|KM607002(168896):96138-96632:1 ^^ Enterobacteria phage RB55, complete genome.|neighbours:ID:AIT75073.1(1),ID:AIT75075.1(1)|neighbour_genes:tail sheath stabiliz..,large terminase prot..|
MEGLDINKLLDISDLPGIDGEEIKVYEPLQLVEVKSNPQNRTPDLEDDYGVVRRNMHFQQQMLMDAAKIFLETAKNADSPRHMEVFATLMGQMTTTNREILKLHKDMKDITSEQVGTKGAVPTGQMNIQNATVFMGSPTELMDEIGDAYEAQEAREKVINGTTD
>ID:AIT75347.1 |[Enterobacteria phage RB59]||_Enterobacteria_phage_RB59_.gbk|terminase small subu..|495|KM607003(168966):96151-96645:1 ^^ Enterobacteria phage RB59, complete genome.|neighbours:ID:AIT75346.1(1),ID:AIT75348.1(1)|neighbour_genes:tail sheath stabiliz..,large terminase prot..|
MEGLDINKLLDISDLPGIDGEEIKVYEPLQLVEVKSNPQNRTPDLEDDYGVVRRNMHFQQQMLMDAAKIFLETAKNADSPRHMEVFATLMGQMTTTNREILKLHKDMKDITSEQVGTKGAVPTGQMNIQNATVFMGSPTELMDEIGDAYEAQEAREKVINGTTD
>ID:AIT73170.1 |[Enterobacteria phage RB5]||_Enterobacteria_phage_RB5_.gbk|terminase small subu..|495|KM606995(168394):91640-92134:1 ^^ Enterobacteria phage RB5, complete genome.|neighbours:ID:AIT73169.1(1),ID:AIT73171.1(1)|neighbour_genes:tail sheath stabiliz..,large terminase prot..|
MEGLDINKLLDISDLPGIDGEEIKVYEPLQLVEVKSNPQNRTPDLEDDYGVVRRNMHFQQQMLMDAAKIFLETAKNADSPRHMEVFATLMGQMTTTNREILKLHKDMKDITSEQVGTKGAVPTGQMNIQNATVFMGSPTELMDEIGDAYEAQEAREKVIDGTTD
>ID:YP_009167535.1 |[Enterobacteria phage RB68]||_Enterobacteria_phage_RB68_.gbk|terminase small subu..|495|NC_027979(168401):95668-96162:1 ^GeneID:26041645^ Enterobacteria phage RB68, complete genome.|neighbours:ID:YP_009167534.1(1),ID:YP_009167536.1(1)|neighbour_genes:tail sheath stabiliz..,large terminase prot..|
MEGLDINKLLDISDLPGIDGEEIKVYEPLQLVEVKSNPQNRTPDLEDDYGVVRRNMHFQQQMLMDAAKIFLETAKNADSPRHMEVFATLMGQMTTTNREILKLHKDMKDITSEQVGTKGAVPTGQMNIQNATVFMGSPTELMDEIGDAYEAQEAREKVINGTTD
>ID:NP_861868.1 |[Escherichia phage RB69]||_Enterobacteria_phage_RB69_.gbk|16|495|NC_004928(167560):98889-99383:1 ^GeneID:1494294^ Enterobacteria phage RB69, complete genome.|neighbours:ID:NP_861867.1(1),ID:NP_861869.1(1)|neighbour_genes:15,17|
MEGLDINKLLDISDLPGISGEEVEVYAPLQLVEVQSNPQNRTPDLEDDYSVVRKNMHFQQQMLMDAAKIFLETAKNADSPRHMEVFATLMGQMTTTNKEILKLHKDMKEITSEQVGTKSAAPSSQMNIQNATVFMGSPTELMEEVGDAYEAQEAREKVINGTTN
>ID:AIT73441.1 |[Enterobacteria phage RB6]||_Enterobacteria_phage_RB6_.gbk|terminase small subu..|495|KM606996(168394):91640-92134:1 ^^ Enterobacteria phage RB6, complete genome.|neighbours:ID:AIT73440.1(1),ID:AIT73442.1(1)|neighbour_genes:tail sheath stabiliz..,large terminase prot..|
MEGLDINKLLDISDLPGIDGEEIKVYEPLQLVEVKSNPQNRTPDLEDDYGVVRRNMHFQQQMLMDAAKIFLETAKNADSPRHMEVFATLMGQMTTTNREILKLHKDMKDITSEQVGTKGAVPTGQMNIQNATVFMGSPTELMDEIGDAYEAQEAREKVIDGTTD
>ID:AIT73712.1 |[Enterobacteria phage RB7]||_Enterobacteria_phage_RB7_.gbk|terminase small subu..|495|KM606997(168395):91641-92135:1 ^^ Enterobacteria phage RB7, complete genome.|neighbours:ID:AIT73711.1(1),ID:AIT73713.1(1)|neighbour_genes:tail sheath stabiliz..,large terminase prot..|
MEGLDINKLLDISDLPGIDGEEIKVYEPLQLVEVKSNPQNRTPDLEDDYGVVRRNMHFQQQMLMDAAKIFLETAKNADSPRHMEVFATLMGQMTTTNREILKLHKDMKDITSEQVGTKGAVPTGQMNIQNATVFMGSPTELMDEIGDAYEAQEAREKVIDGTTD
>ID:AIT73984.1 |[Enterobacteria phage RB9]||_Enterobacteria_phage_RB9.gbk|terminase small subu..|495|KM606998(168395):91641-92135:1 ^^ Enterobacteria phage RB9, complete genome.|neighbours:ID:AIT73983.1(1),ID:AIT73985.1(1)|neighbour_genes:tail sheath stabiliz..,large terminase prot..|
MEGLDINKLLDISDLPGIDGEEIKVYEPLQLVEVKSNPQNRTPDLEDDYGVVRRNMHFQQQMLMDAAKIFLETAKNADSPRHMEVFATLMGQMTTTNREILKLHKDMKDITSEQVGTKGAVPTGQMNIQNATVFMGSPTELMDEIGDAYEAQEAREKVIDGTTD
>ID:ADJ39882.1 |[Enterobacteria phage T4T]||_Enterobacteria_phage_T4T_.gbk|16|495|HM137666(168920):96173-96667:1 ^^ Enterobacteria phage T4T, complete genome.|neighbours:ID:ADJ39881.1(1),ID:ADJ39883.1(1)|neighbour_genes:15,17|
MEGLDINKLLDISDLPGIDGEEIKVYEPLQLVEVKSNPQNRTPDLEDDYGVVRRNMHFQQQMLMDAAKIFLETAKNADSPRHMEVFATLMGQMTTTNREILKLHKDMKDITSEQVGTKGAVPTGQMNIQNATVFMGSPTELMDEIGDAYEAQEAREKVINGTTD
>ID:NP_049775.1 |[Escherichia virus T4]||_Enterobacteria_phage_T4_.gbk|16|495|NC_000866(168903):96194-96688:1 ^GeneID:1258811^ Enterobacteria phage T4, complete genome.|neighbours:ID:NP_049774.1(1),ID:NP_049776.1(1)|neighbour_genes:15,17|
MEGLDINKLLDISDLPGIDGEEIKVYEPLQLVEVKSNPQNRTPDLEDDYGVVRRNMHFQQQMLMDAAKIFLETAKNADSPRHMEVFATLMGQMTTTNREILKLHKDMKDITSEQVGTKGAVPTGQMNIQNATVFMGSPTELMDEIGDAYEAQEAREKVINGTTD
>ID:AHY83568.1 |[Escherichia virus T4]|wild|_Enterobacteria_phage_T4_strain_wild.gbk|small terminase prot..|495|KJ477684(168922):96175-96669:1 ^^ Enterobacteria phage T4 strain wild, complete genome.|neighbours:ID:AHY83531.1(1),ID:AHY83505.1(1)|neighbour_genes:tail sheath stabiliz..,large terminase prot..|
MEGLDINKLLDISDLPGIDGEEIKVYEPLQLVEVKSNPQNRTPDLEDDYGVVRRNMHFQQQMLMDAAKIFLETAKNADSPRHMEVFATLMGQMTTTNREILKLHKDMKDITSEQVGTKGAVPTGQMNIQNATVFMGSPTELMDEIGDAYEAQEAREKVINGTTD
>ID:AXN58198.1 |[Enterobacteria phage T6]||_Enterobacteria_phage_T6_.gbk|small terminase prot..|495|MH550421(168706):92032-92526:1 ^^ Enterobacteria phage T6, complete genome.|neighbours:ID:AXN58197.1(1),ID:AXN58199.1(1)|neighbour_genes:tail sheath stabiliz..,large terminase prot..|
MEGLDINKLLDISDLPGIDGEEIKVYEPLQLVEVKSNPQNRTPDLEDDYGVVRRNMHFQQQMLMDAAKIFLETAKNADSPRHMEVFATLMGQMTTTNREILKLHKDMKDITSEQVGTKGAVPTGQMNIQNATVFMGSPTELMDEIGDAYEAQEAREKVINGTTD
>ID:YP_004063860.1 |[Escherichia phage vB_EcoM_VR7]||_Enterobacteria_phage_vB_EcoM-VR7_.gbk|16|492|NC_014792(169285):91998-92489:1 ^GeneID:10021404^ Enterobacteria phage vB_EcoM-VR7, complete genome.|neighbours:ID:YP_004063859.1(1),ID:YP_004063861.1(1)|neighbour_genes:15,17|
MSELDINKLMDITDLPGIAGEEVTAYEPLVLKEVESNPNNRTPDLEDDYSVVRKNLHFQQQMLMDAGKIFLEAAKNAESPRHMEVFATLMGQMTTTNKELLKLHKEMKEITAEQIGTKGGAPSQTNIENATIFMGSPADLMDEVGDSYEAQERQEKIINGTAG
>ID:YP_006986717.1 |[Escherichia phage vB_EcoM_ACG-C40]||_Enterobacteria_phage_vB_EcoM_ACG-C40_.gbk|terminase DNA packag..|495|NC_019399(167396):93826-94320:1 ^^ Enterobacteria phage vB_EcoM_ACG-C40, complete genome.|neighbours:ID:YP_006986716.1(1),ID:YP_006986718.1(1)|neighbour_genes:tail sheath stabiliz..,terminase DNA packag..|
MEGLDINKLLDISDLPGIDGEEIKVYEPLQLVEVKSNPQNRTPDLEDDYGVVRRNMHFQQQMLMDAAKIFLETAKNADSPRHMEVFATLMGQMTTTNREILKLHKDMKDITSEQVGTKGAVPTGQMNIQNATVFMGSPTELMDEIGDAYEAQEAREKVINGTTD
>ID:AWD91516.1 |[Enterobacteria phage vB_EcoM_IME339]||_Enterobacteria_phage_vB_EcoM_IME339_.gbk|terminase small subu..|495|MH051915(164366):74811-75305:-1 ^^ Enterobacteria phage vB_EcoM_IME339, complete genome.|neighbours:ID:AWD91515.1(-1),ID:AWD91517.1(-1)|neighbour_genes:terminase large subu..,proximal tail sheath..|
MEGLDINKLLDISDLPGIDGEEIKVYEPLQLVEVKSNPQNRTPDLEDDYGVVRRNMHFQQQMLMDAAKIFLETAKNADSPRHMEVFATLMGQMTTTNREILKLHKDMKDITSEQVGTKGAVPTGQMNIQNATVFMGSPTELMDEIGDAYEAQEAREKVINGTTD
>ID:AWD91772.1 |[Enterobacteria phage vB_EcoM_IME340]||_Enterobacteria_phage_vB_EcoM_IME340_.gbk|putative terminase D..|495|MH051916(165549):75121-75615:-1 ^^ Enterobacteria phage vB_EcoM_IME340, complete genome.|neighbours:ID:AWD91771.1(-1),ID:AWD91773.1(-1)|neighbour_genes:putative terminase D..,tail sheath stabiliz..|
MEGLDINKLLDISDLPGIDGEEIKVYEPLQLVEVKSNPQNRTPDLEDDYGVVRRNMHFQQQMLMDAAKIFLETAKNADSPRHMEVFATLMGQMTTTNREILKLHKDMKDITSEQVGTKGAVPTGQMNIQNATVFMGSPTELMDEIGDAYEAQEAREKVINGTTD
>ID:YP_009207356.1 |[Escherichia phage vB_EcoM_VR20]||_Enterobacteria_phage_vB_EcoM_VR20.gbk|small terminase prot..|492|NC_028894(170336):95010-95501:1 ^GeneID:26633855^ Enterobacteria phage vB_EcoM_VR20, complete genome.|neighbours:ID:YP_009207355.1(1),ID:YP_009207357.1(1)|neighbour_genes:tail sheath stabiliz..,large terminase prot..|
MSELDINKLMDITDLPGIAGEEVTAYEPLVLKEVESNPNNRTPDLEDDYSVVRKNLHFQQQMLMDAGKIFLEAAKNAESPRHMEVFATLMGQMTTTNKELLKLHKEMKEITAEQIGTKGGAPSQTNIENATIFMGSPADLMDEVGDSYEAQERQEKIINGTAG
>ID:YP_009209922.1 |[Escherichia phage vB_EcoM_VR25]||_Enterobacteria_phage_vB_EcoM_VR25_.gbk|small terminase prot..|492|NC_028925(170822):94199-94690:1 ^GeneID:26636342^ Enterobacteria phage vB_EcoM_VR25, complete genome.|neighbours:ID:YP_009209921.1(1),ID:YP_009209923.1(1)|neighbour_genes:tail sheath stabiliz..,large terminase prot..|
MSELDINKLMDITDLPGIAGEEVTAYEPLVLKEVESNPNNRTPDLEDDYSVVRKNLHFQQQMLMDAGKIFLEAAKNAESPRHMEVFATLMGQMTTTNKELLKLHKEMKEITAEQIGTKGGAPSQTNIENATIFMGSPADLMDEVGDSYEAQERQEKIINGTAG
>ID:YP_009214013.1 |[Escherichia phage vB_EcoM_VR26]||_Enterobacteria_phage_vB_EcoM_VR26_.gbk|small terminase prot..|492|NC_028957(171541):93632-94123:1 ^GeneID:26640469^ Enterobacteria phage vB_EcoM_VR26, complete genome.|neighbours:ID:YP_009214012.1(1),ID:YP_009214014.1(1)|neighbour_genes:tail sheath stabiliz..,large terminase prot..|
MSELDINKLMDITDLPGIAGEEVTAYEPLVLKEVESNPNNRTPDLEDDYSVVRKNLHFQQQMLMDAGKIFLEAAKNAESPRHMEVFATLMGQMTTTNKELLKLHKEMKEITAEQIGTKGGAPSQTNIENATIFMGSPADLMDEVGDSYEAQERQEKIINGTAG
>ID:YP_009205858.1 |[Escherichia phage vb_EcoM-VR5]||_Enterobacteria_phage_vB_EcoM_VR5.gbk|small terminase subu..|492|NC_028881(170473):92879-93370:1 ^GeneID:26632471^ Enterobacteria phage vB_EcoM_VR5, complete genome.|neighbours:ID:YP_009205857.1(1),ID:YP_009205859.1(1)|neighbour_genes:tail sheath stabiliz..,large terminase subu..|
MSDLDINKLMDITDLPGLSGDEVVPYEPIVLKEVESNPQNRTPDLEDDYSVVRKNLHFQQQMLMDAGKIFLEVAKNAESPRHMEVFATLMGQMTTTNKELLKLHKEMKDITAEQIGTKGGEPNQTNIQNATIFMGSPTDLMDEVGDAYEAQEEREKVINGTTS
>ID:AWD90313.1 |[Erwinia phage Cronus]||_Erwinia_phage_Cronus_.gbk|terminase small subu..|504|MH059636(175774):94895-95398:1 ^^ Erwinia phage Cronus, complete genome.|neighbours:ID:AWD90312.1(1),ID:AWD90314.1(1)|neighbour_genes:proximal tail sheath..,terminase large subu..|
MSDQPLDFNKLMDIGDLPGLTGEEVAVYEPLLLQEVKSNPQNRTPDLEDDYSVVRKNMHFQQQMLMDAAKIFLETAKNADSPRHMEVFATLMGQMTTTNKEILKLHKEMKDITAEQIGTKGQQSSTMNIENATVYMSSPTDMMEELGDSYESQERQEKVVNGTESTV
>ID:YP_009592792.1 |[Escherichia coli O157 typing phage 3]||_Escherichia_coli_O157_typing_phage_3_.gbk|terminase DNA packag..|495|NC_041863(168733):52523-53017:-1 ^GeneID:40068286^ Escherichia coli O157 typing phage 3, complete genome.|neighbours:ID:YP_009592791.1(-1),ID:YP_009592793.1(-1)|neighbour_genes:terminase-like famil..,hypothetical protein|
MEGLDINKLLDISDLPGISGEEVEVYAPLQLVEVQSNPQNRTPDLEDDYSVVRKNMHFQQQMLMDAAKIFLETAKNADSPRHMEVFATLMGQMTTTNKEILKLHKDMKEITSEQVGTKSAAPSSQMNIQNATVFMGSPTELMEEVGDAYEAQEAREKVINGPAS
>ID:YP_009593164.1 |[Escherichia coli O157 typing phage 6]||_Escherichia_coli_O157_typing_phage_6_.gbk|terminase DNA packag..|495|NC_041864(160570):107544-108038:1 ^GeneID:40068661^ Escherichia coli O157 typing phage 6, complete genome.|neighbours:ID:YP_009593163.1(1),ID:YP_009593165.1(1)|neighbour_genes:hypothetical protein,terminase-like famil..|
MEGLDINKLLDISDLPGISGEEVEVYAPLQLVEVQSNPQNRTPDLEDDYSVVRKNMHFQQQMLMDAAKIFLETAKNADSPRHMEVFATLMGQMTTTNKEILKLHKDMKEITSEQVGTKSAAPSSQMNIQNATVFMGSPTELMEEVGDAYEAQEAREKVINGPAS
>ID:YP_009225089.1 |[Escherichia phage APCEc01]||_Escherichia_phage_APCEc01_.gbk|small terminase prot..|495|NC_029091(168771):86432-86926:-1 ^GeneID:26796042^ Escherichia phage APCEc01, complete genome.|neighbours:ID:YP_009225088.1(-1),ID:YP_009225090.1(-1)|neighbour_genes:large terminase prot..,tail sheath stabiliz..|
MEGLDINKLLDISDLPGISGEEVEVYAPLQLVEVQSNPQNRTPDLEDDYSVVRKNMHFQQQMLMDAAKIFLETAKNADSPRHMEVFATLMGQMTTTNKEILKLHKDMKEITSEQVGTKSTAPSSQMNIQNATVFMGSPTELMEEVGDAYEAQEAREKVINGTAN
>ID:QAU03640.1 |[Escherichia phage AnYang]||_Escherichia_phage_AnYang_.gbk|terminase DNA packag..|576|MK234886(169215):62751-63326:1 ^^ Escherichia phage AnYang, complete genome.|neighbours:ID:QAU03639.1(1),ID:QAU03641.1(1)|neighbour_genes:tail sheath stabiliz..,terminase DNA packag..|
MGRKFRSNIFTRYSSACRASASSPKEKPMSDLDINKLMDITDLPGLTGEEVTAYEPLVLKEVESNPQNRTPDLEDDYSVVRRNLHFQQQMLMDAGKIFLEAAKNAESPRHMEVFATLMGQMTTTNKELLKLHKEMKDITAEQIGTKGGEPNQTNIQNATIFMGSPTDLMDEVGDAYEAQEEREKVINGTTS
> |[Tevenvirinae Escherichia_phage_CF2]||_Escherichia_phage_CF2.gb|Phage terminase, sma..|495|NC_041919.1(168188):64165-64659:-1 ^RAST2:fig|1198136.52.peg.91^ Tevenvirinae Escherichia_phage_CF2|neighbours:(-1),(-1)|neighbour_genes:Phage terminase, lar..,tail sheath stabiliz..|
MEGLDINKLLDISDLPGIDGEEIKVYEPLQLVEVKSNPQNRTPDLEDDYGVVRRNMHFQQQMLMDAAKIFLETAKNADSPRHMEVFATLMGQMTTTNREILKLHKDMKDITSEQVGTKGAVPTGQMNIQNATVFMGSPTELMDEIGDAYEAQEAREKVINGTTD
>ID:QBO61173.1 |[Escherichia phage D5505]||_Escherichia_phage_D5505_.gbk|putative small termi..|495|MK327929(168049):94149-94643:1 ^^ Escherichia phage D5505, complete genome.|neighbours:ID:QBO61172.1(1),ID:QBO61174.1(1)|neighbour_genes:putative tail sheath..,putative large termi..|
MEGLDINKLLDISDLPGIDGEEIKVYEPLQLVEVKSNPQNRTPDLEDDYGVVRRNMHFQQQMLMDAAKIFLETAKNADSPRHMEVFATLMGQMTTTNREILKLHKDMKDITSEQVGTKGAVPTGQMNIQNATVFMGSPTELMDEIGDAYEAQEAREKVINGTTD
>ID:YP_009602115.1 |[Escherichia phage ECD7]||_Escherichia_phage_ECD7_.gbk|terminase DNA packag..|498|NC_041936(164706):87480-87977:1 ^GeneID:40077969^ Escherichia phage ECD7, complete genome.|neighbours:ID:YP_009602114.1(1),ID:YP_009602116.1(1)|neighbour_genes:tail sheath stabiliz..,terminase DNA packag..|
MSDLGLDMKQLMNFESLGLPGSFDAEEDRVSYDPLVLTPVESHPEDRNIDLQRDYNEARQNIHFQNQMMMDAAKIYLELAKNSESPRFLQAFNGLMQQMSNNNKELLNIHKDMKKITEQAGDKKKDNTPAAPVNIQNATVFMGSPSDLMDEIEDEEARVIEGETV
>ID:YP_009102635.1 |[Escherichia phage ECML-134]||_Escherichia_phage_ECML-134_.gbk|terminase small subu..|495|NC_025449(166783):93171-93665:1 ^GeneID:22111818^ Escherichia phage ECML-134, complete genome.|neighbours:ID:YP_009102634.1(1),ID:YP_009102636.1(1)|neighbour_genes:hypothetical protein,terminase large subu..|
MEGLDINKLLDISDLPGIDGEEIKVYEPLQLVEVKSNPQNRTPDLEDDYGVVRRNMHFQQQMLMDAAKIFLETAKNADSPRHMEVFATLMGQMTTTNREILKLHKDMKDITSEQVGTKGAVPTGQMNIQNATVFMGSPTELMDEIGDAYEAQEAREKVINGTTD
>ID:QAY00200.1 |[Escherichia phage EcWhh-1]||_Escherichia_phage_EcWhh-1.gbk|terminase DNA packag..|492|MH791409(170524):157151-157642:1 ^^ UNVERIFIED: Escherichia phage EcWhh-1, complete genome.|neighbours:ID:QAY00199.1(1),ID:QAY00201.1(1)|neighbour_genes:tail sheath stabiliz..,terminase DNA packag..|
MSDLDISKLMDITDLPGLTGEEVTAYEPIVLKEVESNPQNRTPDLEDDYSVVRRNLHFQQQMLMDAGKIFLEVAKNAESPRHMEVFATLMGQMTTTNKELLKLHKEMKDITAEQIGTKGGEPNQTNIQNATIFMGSPTDLMDEVGDAYEAQEEREKVINGTSS
> |[Tevenvirinae Escherichia_phage_HP3]||_Escherichia_phage_HP3.gb|Phage terminase, sma..|495|NC_041920.1(170254):108528-109022:1 ^RAST2:fig|1198136.53.peg.201^ Tevenvirinae Escherichia_phage_HP3|neighbours:(1),(1)|neighbour_genes:Phage tail completio..,Phage terminase, lar..|
MEGLDINKLLDISDLPGISGEEVEVYAPLQLVEVQSNPQNRTPDLEDDYSVVRKNMHFQQQMLMDAAKIFLETAKNADSPRHMEVFATLMGQMTTTNKEILKLHKDMKEITSEQVGTKSAAPSSQMNIQNATVFMGSPTELMEEVGDAYEAQEAREKVINGTAS
>ID:YP_009148606.1 |[Escherichia phage HY01]||_Escherichia_phage_HY01_.gbk|terminase DNA packag..|495|NC_027349(166977):93224-93718:1 ^GeneID:24722785^ Escherichia phage HY01, complete genome.|neighbours:ID:YP_009148605.1(1),ID:YP_009148607.1(1)|neighbour_genes:putative tail sheath..,putative terminase D..|
MEGLDINKLLDISDLPGIDGEEIKVYEPLQLVEVKSNPQNRTPDLEDDYGVVRRNMHFQQQMLMDAAKIFLETAKNADSPRHMEVFATLMGQMTTTNREILKLHKDMKDITSEQVGTKGAVPTGQMNIQNATVFMGSPTELMDEIGDAYEAQEAREKVINGTTD
>ID:YP_009284024.1 |[Escherichia phage HY03]||_Escherichia_phage_HY03.gbk|terminase DNA packag..|495|NC_031047(170770):25609-26103:1 ^GeneID:29078892^ Escherichia phage HY03, complete genome.|neighbours:ID:YP_009284023.1(1),ID:YP_009284025.1(1)|neighbour_genes:tail sheath stabiliz..,putative terminase D..|
MEGLDINKLLDISDLPGIDGEEIKVYEPLQLVEVKSNPQNRTPDLEDDYGVVRRNMHFQQQMLMDAAKIFLETAKNADSPRHMEVFATLMGQMTTTNREILKLHKDMKDITSEQVGTKGAVPTGQMNIQNATVFMGSPTELMDEIGDAYEAQEAREKVINGTTD
>ID:BBG28681.1 |[Escherichia phage KIT03]||_Escherichia_phage_KIT03_.gbk|terminase DNA packag..|495|AP018932(166848):93719-94213:1 ^^ Escherichia phage KIT03 DNA, complete sequence.|neighbours:ID:BBG28680.1(1),ID:BBG28682.1(1)|neighbour_genes:tail sheath stabiliz..,terminase large subu..|
MEGLDINKLLDISDLPGIDGEEIKVYEPLQLVEVKSNPQNRTPDLEDDYGVVRRNMHFQQQMLMDAAKIFLETAKNADSPRHMEVFATLMGQMTTTNREILKLHKDMKDITSEQVGTKGAVPTGQMNIQNATVFMGSPTELMDEIGDAYEAQEAREKVINGTTD
>ID:YP_008060729.1 |[Escherichia phage Lw1]||_Escherichia_phage_Lw1_.gbk|terminase DNA packag..|540|NC_021344(176227):123999-124538:1 ^GeneID:16205038^ Escherichia phage Lw1, complete genome.|neighbours:ID:YP_008060728.1(1),ID:YP_008060730.1(1)|neighbour_genes:tail sheath stabiliz..,terminase subunit nu..|
MNDKLNLQELLNIDALPGGVESGEDVVVYEKLELKPVESHPADRKPDLEEDYSLARTTAHYMNQMIMDMAEIALHNAKNSESPRHVEVFTSLMNQLNVSNIGLMKIHKEMREITEEKTTTSSKESKGGEMNIENATVFVGSPTELMQKYGSAYEPKEGFIDGEVVEVNNDGNGTDDRSE
>ID:YP_009324061.1 |[Escherichia phage MX01]||_Escherichia_phage_MX01_.gbk|terminase DNA packag..|492|NC_031934(168929):95179-95670:1 ^GeneID:30308970^ Escherichia phage MX01, complete genome.|neighbours:ID:YP_009324060.1(1),ID:YP_009324062.1(1)|neighbour_genes:hypothetical protein,terminase DNA packag..|
MSDLDINKLMDITDLPGLTGEEVTAYEPIVLKEVESNPQNRTPDLEDDYSVVRRNLHFQQQMLMDAGKIFLEVAKNAESPRHMEVFATLMGQMTTTNKELLKLHKEMKDITAEQIGTKGGEPNQTNIQNATIFMGSPTDLMDEVGDAYEAQEEREKVINGTTS
>ID:AYR04083.1 |[Escherichia phage OLB35]||_Escherichia_phage_OLB35_.gbk|small terminase prot..|495|MH992122(169140):98411-98905:1 ^^ UNVERIFIED: Escherichia phage OLB35, complete genome.|neighbours:ID:AYR04082.1(1),ID:AYR04084.1(1)|neighbour_genes:tail sheath stabiliz..,large terminase prot..|
MEGLDINKLLDISDLPGISGEEVEVYAPLQLVEVQSNPQNRTPDLEDDYSVVRKNMHFQQQMLMDAAKIFLETAKNADSPRHMEVFATLMGQMTTTNKEILKLHKDMKEITSEQVGTKSATPSSQMNIQNATVFMGSPTELMEEVGDAYEAQEAREKVINGTTN
>ID:ANH49702.1 |[Escherichia phage PE37]||_Escherichia_phage_PE37_.gbk|terminase small subu..|495|KU925172(166423):70194-70688:-1 ^^ Escherichia phage PE37, complete genome.|neighbours:ID:ANH49701.1(-1),ID:ANH49703.1(-1)|neighbour_genes:terminase large subu..,tail sheath stabiliz..|
MEGLDINKLLDISDLPGIDGEEIKVYEPLQLVEVKSNPQNRTPDLEDDYGVVRRNMHFQQQMLMDAAKIFLETAKNADSPRHMEVFATLMGQMTTTNREILKLHKDMKDITSEQVGTKGAVPTGQMNIQNATVFMGSPTELMDEIGDAYEAQEAREKVINGTTD
>ID:BBC14500.1 |[Escherichia phage PP01]||_Escherichia_phage_PP01.gbk|16|495|LC348379(167812):93803-94297:1 ^^ Escherichia phage PP01 DNA, complete sequence.|neighbours:ID:BBC14499.1(1),ID:BBC14501.1(1)|neighbour_genes:15,17|
MEGLDINKLLDISDLPGIDGEEIKVYEPLQLVEVKSNPQNRTPDLEDDYGVVRRNMHFQQQMLMDAAKIFLETAKNADSPRHMEVFATLMGQMTTTNREILKLHKDMKDITSEQVGTKGAVPTGQMNIQNATVFMGSPTELMDEIGDAYEAQEAREKVINGTTD
>ID:AWY07829.1 |[Escherichia phage SF]||_Escherichia_phage_SF_.gbk|small terminase prot..|495|MH359124(168695):22874-23368:-1 ^^ Escherichia phage SF, complete genome.|neighbours:ID:AWY07828.1(-1),ID:AWY07830.1(-1)|neighbour_genes:terminase DNA packag..,tail sheath stabiliz..|
MEGLDINKLLDISDLPGISGEEVEVYAPLQLVEVQSNPQNRTPDLEDDYSVVRKNMHFQQQMLMDAAKIFLETAKNADSPRHMEVFATLMGQMTTTNKEILKLHKDMKEITSEQVGTKSTAPSSQMNIQNATVFMGSPTELMEEVGDAYEAQEAREKVINGTAS
>ID:YP_009608499.1 |[Escherichia phage ST0]||_Escherichia_phage_ST0.gbk|terminase small subu..|495|NC_041990(170496):132078-132572:-1 ^GeneID:40084521^ Escherichia phage ST0, complete genome.|neighbours:ID:YP_009608498.1(-1),ID:YP_009608500.1(-1)|neighbour_genes:terminase large subu..,tail sheath stabiliz..|
MEGLDINKLLDISDLPGISGEVVEVYAPLQLVEVQSNPQNRTPDLEDDYSVVRKNMHFQQQMLMDAAKIFLETAKNADSPRHMEVFATLMGQMTTTNKEILKLHKDMKEITSEQVGTKNAAPSSQMNIQNATVFMGSPTELMEEVGDAYEAQEAREKVINGTAS
>ID:BBC14781.1 |[Escherichia phage T2]||_Escherichia_phage_T2.gbk|16|495|LC348380(163825):92193-92687:1 ^^ Escherichia phage T2 DNA, complete sequence.|neighbours:ID:BBC14780.1(1),ID:BBC14782.1(1)|neighbour_genes:15,17|
MEGLDINKLLDISDLPGIDGEEIKVYEPLQLVEVKSNPQNRTPDLEDDYGVVRRNMHFQQQMLMDAAKIFLETAKNADSPRHMEVFATLMGQMTTTNREILKLHKDMKDITSEQVGTKGAVPTGQMNIQNATVFMGSPTELMDEIGDAYEAQEAREKVINGTTN
>ID:YP_009281499.1 |[Escherichia phage UFV-AREG1]||_Escherichia_phage_UFV-AREG1_.gbk|terminase small subu..|495|NC_031030(170788):93176-93670:1 ^GeneID:29063692^ Escherichia phage UFV-AREG1, complete genome.|neighbours:ID:YP_009281498.1(1),ID:YP_009281500.1(1)|neighbour_genes:tail completion prot..,terminase subunit|
MEGLDINKLLDISDLPGIDGEEIKVYEPLQLVEVKSNPQNRTPDLEDDYGVVRRNMHFQQQMLMDAAKIFLETAKNADSPRHMEVFATLMGQMTTTNREILKLHKDMKDITSEQVGTKGAVPTGQMNIQNATVFMGSPTELMDEIGDAYEAQEAREKVINGTTD
>ID:YP_009323367.1 |[Escherichia phage WG01]||_Escherichia_phage_WG01_.gbk|terminase DNA packag..|492|NC_031928(169936):94775-95266:1 ^GeneID:30308493^ Escherichia phage WG01, complete genome.|neighbours:ID:YP_009323366.1(1),ID:YP_009323368.1(1)|neighbour_genes:tail sheath stabiliz..,terminase DNA packag..|
MSDLDIGKLMDITDLPGLTGDEVVPYEPLVLKEVESNPQNRTPDLEDDYSVVRRNLHFQQQMLMDAGKIFLEAAKNAESPRHMEVFATLMGQMTTTNKELLKLHKEMKDITAEQIGTKGGEPNQTNIQNATIFMGSPTDLMDEVGDAYEAQEEREKVINGTTS
>ID:YP_009030772.1 |[Escherichia phage vB_EcoM_112]||_Escherichia_phage_e112_.gbk|terminase DNA packag..|495|NC_024125(168470):95412-95906:1 ^GeneID:19485315^ Escherichia phage e11/2, complete genome.|neighbours:ID:YP_009030771.1(1),ID:YP_009030773.1(1)|neighbour_genes:tail sheath stabiliz..,terminase DNA packag..|
MEGLDINKLLDISDLPGIDGEEIKVYEPLQLVEVKSNPQNRTPDLEDDYGVVRRNMHFQQQMLMDAAKIFLETAKNADSPRHMEVFATLMGQMTTTNREILKLHKDMKDITSEQVGTKGAVPTGQMNIQNATVFMGSPTELMDEIGDAYEAQEAREKVINGTTD
>ID:AYN56249.1 |[Escherichia phage p000v]||_Escherichia_phage_p000v_.gbk|terminase small subu..|495|MK047717(167803):51409-51903:-1 ^^ Escherichia phage p000v, complete genome.|neighbours:ID:AYN56248.1(-1),ID:AYN56250.1(-1)|neighbour_genes:terminase large subu..,tail completion prot..|
MEGLDINKLLDISDLPGISGEEVEVYAPLQLVEVQSNPQNRTPDLEDDYSVVRKNMHFQQQMLMDAAKIFLETAKNADSPRHMEVFATLMGQMTTTNKEILKLHKDMKEITSEQVGTKSAAPSSQMNIQNATVFMGSPTELMEEVGDAYEAQEAREKVINGTTS
>ID:AYN56700.1 |[Escherichia phage p000y]||_Escherichia_phage_p000y_.gbk|terminase small subu..|495|MK047718(169872):163596-164090:-1 ^^ Escherichia phage p000y, complete genome.|neighbours:ID:AYN56699.1(-1),ID:AYN56701.1(-1)|neighbour_genes:terminase large subu..,tail completion prot..|
MEGLDINKLLDISDLPGISGEEVEVYAPLQLVEVQSNPQNRTPDLEDDYSVVRKNMHFQQQMLMDAAKIFLETAKNADSPRHMEVFATLMGQMTTTNKEILKLHKDMKEITSEQVGTKSTAPSSQMNIQNATVFMGSPTELMEEVGDAYEAQEAREKVINGTAN
>ID:YP_009210350.1 |[Escherichia phage slur02]||_Escherichia_phage_slur02_.gbk|terminase DNA packag..|495|NC_028927(167298):163698-164192:1 ^GeneID:26636883,InterPro:IPR020342,UniProtKB/TrEMBL:A0A0M7Q9L4^ Escherichia phage slur02, complete genome.|neighbours:ID:YP_009210349.1(1),ID:YP_009210351.1(1)|neighbour_genes:hypothetical protein,putative terminase s..|
MEGLDINKLLDISDLPGIDGEEIKVYEPLQLVEVKSNPQNRTPDLEDDYGVVRRNMHFQQQMLMDAAKIFLETAKNADSPRHMEVFATLMGQMTTTNREILKLHKDMKDITSEQVGTKGAIPTGQMNIQNATVFMGSPTELMDEIGDAYEAQEAREKVIDGTTD
>ID:YP_009625085.1 |[Escherichia phage slur03]||_Escherichia_phage_slur03_.gbk|terminase DNA packag..|495|NC_042129(167467):75169-75663:-1 ^GeneID:40101967,InterPro:IPR020342,UniProtKB/TrEMBL:A0A0M7Q927^ Escherichia phage slur03, complete genome.|neighbours:ID:YP_009625084.1(-1),ID:YP_009625086.1(-1)|neighbour_genes:putative terminase s..,tail sheath stabiliz..|
MEGLDINKLLDISDLPGIDGEEIKVYEPLQLVEVKSNPQNRTPDLEDDYGVVRRNMHFQQQMLMDAAKIFLETAKNADSPRHMEVFATLMGQMTTTNREILKLHKDMKDITSEQVGTKGAIPTGQMNIQNATVFMGSPTELMDEIGDAYEAQEAREKVIDGTTD
>ID:YP_009625381.1 |[Escherichia phage slur04]||_Escherichia_phage_slur04_.gbk|Terminase DNA packag..|495|NC_042130(167298):78211-78705:1 ^GeneID:40102282,InterPro:IPR020342,UniProtKB/TrEMBL:A0A0M7QCA3^ Escherichia phage slur04, complete genome.|neighbours:ID:YP_009625380.1(1),ID:YP_009625382.1(1)|neighbour_genes:hypothetical protein,Terminase-like famil..|
MEGLDINKLLDISDLPGIDGEEIKVYEPLQLVEVKSNPQNRTPDLEDDYGVVRRNMHFQQQMLMDAAKIFLETAKNADSPRHMEVFATLMGQMTTTNREILKLHKDMKDITSEQVGTKGAIPTGQMNIQNATVFMGSPTELMDEIGDAYEAQEAREKVIDGTTD
>ID:YP_009197291.1 |[Escherichia phage slur07]||_Escherichia_phage_slur07_.gbk|Terminase DNA packag..|495|NC_028780(167124):68834-69328:-1 ^GeneID:26624480,InterPro:IPR020342,UniProtKB/TrEMBL:A0A0M7QFD4^ Escherichia phage slur07, complete genome.|neighbours:ID:YP_009197290.1(-1),ID:YP_009197292.1(-1)|neighbour_genes:Terminase-like famil..,hypothetical protein|
MEGLDINKLLDISDLPGIDGEEIKVYEPLQLVEVKSNPQNRTPDLEDDYGVVRRNMHFQQQMLMDAAKIFLETAKNADSPRHMEVFATLMGQMTTTNREILKLHKDMKDITSEQVGTKGAVPTGQMNIQNATVFMGSPTELMDEIGDAYEAQEAREKVINGTTD
>ID:CUL02629.1 |[Escherichia phage slur08]||_Escherichia_phage_slur08_.gbk|Terminase DNA packag..|495|LN881733(167467):72416-72910:-1 ^InterPro:IPR020342,UniProtKB/TrEMBL:A0A0M7QG09^ Escherichia phage slur08, complete genome.|neighbours:ID:CUL02628.1(-1),ID:CUL02630.1(-1)|neighbour_genes:Terminase-like famil..,hypothetical protein|
MEGLDINKLLDISDLPGIDGEEIKVYEPLQLVEVKSNPQNRTPDLEDDYGVVRRNMHFQQQMLMDAAKIFLETAKNADSPRHMEVFATLMGQMTTTNREILKLHKDMKDITSEQVGTKGAIPTGQMNIQNATVFMGSPTELMDEIGDAYEAQEAREKVIDGTTD
>ID:CUL02935.1 |[Escherichia phage slur11]||_Escherichia_phage_slur11_.gbk|Terminase DNA packag..|495|LN881734(167298):81757-82251:1 ^InterPro:IPR020342,UniProtKB/TrEMBL:A0A0M9JDX1^ Escherichia phage slur11, complete genome.|neighbours:ID:CUL02934.1(1),ID:CUL02936.1(1)|neighbour_genes:hypothetical protein,Terminase-like famil..|
MEGLDINKLLDISDLPGIDGEEIKVYEPLQLVEVKSNPQNRTPDLEDDYGVVRRNMHFQQQMLMDAAKIFLETAKNADSPRHMEVFATLMGQMTTTNREILKLHKDMKDITSEQVGTKGAIPTGQMNIQNATVFMGSPTELMDEIGDAYEAQEAREKVIDGTTD
>ID:CUL03721.1 |[Escherichia phage slur13]||_Escherichia_phage_slur13_.gbk|Terminase DNA packag..|495|LN881737(167299):103579-104073:1 ^InterPro:IPR020342,UniProtKB/TrEMBL:A0A0M7QE49^ Escherichia phage slur13, complete genome.|neighbours:ID:CUL03720.1(1),ID:CUL03722.1(1)|neighbour_genes:hypothetical protein,Terminase-like famil..|
MEGLDINKLLDISDLPGIDGEEIKVYEPLQLVEVKSNPQNRTPDLEDDYGVVRRNMHFQQQMLMDAAKIFLETAKNADSPRHMEVFATLMGQMTTTNREILKLHKDMKDITSEQVGTKGAIPTGQMNIQNATVFMGSPTELMDEIGDAYEAQEAREKVIDGTTD
>ID:YP_009180665.1 |[Escherichia phage slur14]||_Escherichia_phage_slur14_.gbk|Terminase DNA packag..|495|NC_028448(167467):36677-37171:1 ^GeneID:26227840,InterPro:IPR020342,UniProtKB/TrEMBL:A0A0M7QD75^ Escherichia phage slur14, complete genome.|neighbours:ID:YP_009180664.1(1),ID:YP_009180666.1(1)|neighbour_genes:hypothetical protein,Terminase-like famil..|
MEGLDINKLLDISDLPGIDGEEIKVYEPLQLVEVKSNPQNRTPDLEDDYGVVRRNMHFQQQMLMDAAKIFLETAKNADSPRHMEVFATLMGQMTTTNREILKLHKDMKDITSEQVGTKGAIPTGQMNIQNATVFMGSPTELMDEIGDAYEAQEAREKVIDGTTD
>ID:AVH85993.1 |[Escherichia phage vB_EcoM-G28]||_Escherichia_phage_vB_EcoM-G28.gbk|putative small termi..|495|MG867727(170121):94864-95358:1 ^^ Escherichia phage vB_EcoM-G28, complete genome.|neighbours:ID:AVH85992.1(1),ID:AVH85994.1(1)|neighbour_genes:putative tail sheath..,putative large termi..|
MEGLDINKLLDISDLPGIDGEEIKVYEPLQLVEVKSNPQNRTPDLEDDYGVVRRNMHFQQQMLMDAAKIFLETAKNADSPRHMEVFATLMGQMTTTNREILKLHKDMKDITSEQVGTKGAVPTGQMNIQNATVFMGSPTELMDEIGDAYEAQEAREKVINGTTD
>ID:QDF15189.1 |[Escherichia phage vB_EcoM-Sa45lw]||_Escherichia_phage_vB_EcoM-Sa45lw_.gbk|terminase DNA packag..|495|MK977694(167353):93810-94304:1 ^^ Escherichia phage vB_EcoM-Sa45lw, complete genome.|neighbours:ID:QDF15188.1(1),ID:QDF15190.1(1)|neighbour_genes:tail sheath stabiliz..,terminase DNA packag..|
MEGLDINKLLDISDLPGIDGEEIKVYEPLQLVEVKSNPQNRTPDLEDDYGVVRRNMHFQQQMLMDAAKIFLETAKNADSPRHMEVFATLMGQMTTTNREILKLHKDMKDITSEQVGTKGAVPTGQMNIQNATVFMGSPTELMDEIGDAYEAQEAREKVINGTTD
>ID:YP_009290432.1 |[Escherichia phage vB_EcoM-UFV13]||_Escherichia_phage_vB_EcoM-UFV13_.gbk|terminase small subu..|495|NC_031103(165772):93735-94229:1 ^^ Escherichia phage vB_EcoM-UFV13, complete genome.|neighbours:ID:YP_009290431.1(1),ID:YP_009290433.1(1)|neighbour_genes:tail sheath stabiliz..,terminase large subu..|
MEGLDINKLLDISDLPGIDGEEIKVYEPLQLVEVKSNPQNRTPDLEDDYGVVRRNMHFQQQMLMDAAKIFLETAKNADSPRHMEVFATLMGQMTTTNREILKLHKDMKDITSEQVGTKGAVPTGQMNIQNATVFMGSPTELMDEIGDAYEAQEAREKVINGTTD
>ID:AUV61026.1 |[Escherichia phage vB_EcoM-fFiEco06]||_Escherichia_phage_vB_EcoM-fFiEco06_.gbk|small terminase prot..|495|MG781190(167076):92914-93408:1 ^^ Escherichia phage vB_EcoM-fFiEco06, complete genome.|neighbours:ID:AUV61025.1(1),ID:AUV61027.1(1)|neighbour_genes:proximal tail sheath..,large terminase prot..|
MEGLDINKLLDISDLPGIDGEEIKVYEPLQLVEVKSNPQNRTPDLEDDYGVVRRNMHFQQQMLMDAAKIFLETAKNADSPRHMEVFATLMGQMTTTNREILKLHKDMKDITSEQVGTKGAVPTGQMNIQNATVFMGSPTELMDEIGDAYEAQEAREKVINGTTD
>ID:AUV61299.1 |[Escherichia phage vB_EcoM-fHoEco02]||_Escherichia_phage_vB_EcoM-fHoEco02_.gbk|small terminase prot..|495|MG781191(167064):92904-93398:1 ^^ Escherichia phage vB_EcoM-fHoEco02, complete genome.|neighbours:ID:AUV61298.1(1),ID:AUV61300.1(1)|neighbour_genes:proximal tail sheath..,large terminase prot..|
MEGLDINKLLDISDLPGIDGEEIKVYEPLQLVEVKSNPQNRTPDLEDDYGVVRRNMHFQQQMLMDAAKIFLETAKNADSPRHMEVFATLMGQMTTTNREILKLHKDMKDITSEQVGTKGAVPTGQMNIQNATVFMGSPTELMDEIGDAYEAQEAREKVINGTTD
>ID:AYP69818.1 |[Escherichia phage vB_EcoM_DalCa]||_Escherichia_phage_vB_EcoM_DalCa_.gbk|terminase small subu..|495|MH992510(166040):93021-93515:1 ^^ Escherichia phage vB_EcoM_DalCa, complete genome.|neighbours:ID:AYP69775.1(1),ID:AYP69728.1(1)|neighbour_genes:tail sheath stabiliz..,terminase large subu..|
MEGLDINKLLDISDLPGIDGEEIKVYEPLQLVEVKSNPQNRTPDLEDDYGVVRRNMHFQQQMLMDAAKIFLETAKNADSPRHMEVFATLMGQMTTTNREILKLHKDMKDITSEQVGTKGAVPTGQMNIQNATVFMGSPTELMDEIGDAYEAQEAREKVINGTTD
>ID:QBO63680.1 |[Escherichia phage vB_EcoM_G10400]||_Escherichia_phage_vB_EcoM_G10400.gbk|small terminase prot..|495|MK327937(170182):93946-94440:1 ^^ Escherichia phage vB_EcoM_G10400, complete genome.|neighbours:ID:QBO63679.1(1),ID:QBO63681.1(1)|neighbour_genes:putative tail sheath..,large terminase prot..|
MEGLDINKLLDISDLPGIDGEEIKVYEPLQLVEVKSNPQNRTPDLEDDYGVVRRNMHFQQQMLMDAAKIFLETAKNADSPRHMEVFATLMGQMTTTNREILKLHKDMKDITSEQVGTKGAVPTGQMNIQNATVFMGSPTELMDEIGDAYEAQEAREKVINGTTD
>ID:QBO62306.1 |[Escherichia phage vB_EcoM_G2248]||_Escherichia_phage_vB_EcoM_G2248.gbk|putative small termi..|498|MK327932(170678):87219-87716:1 ^^ Escherichia phage vB_EcoM_G2248, complete genome.|neighbours:ID:QBO62305.1(1),ID:QBO62307.1(1)|neighbour_genes:putative tail sheath..,putative large termi..|
MSDLGLDMKQLMNFESLGLPGSFDAEEDRVSYDPLVLTPVESHPEDRNIDLQRDYNEARQNIHFQNQMMMDAAKIYLELAKNSESPRFLQAFNGLMQQMSNNNKELLNIHKDMKKITEQAGEKKKDNTPAAPVNIQNATVFMGSPSDLMDEIEDEEARVIEGETV
>ID:QBO62595.1 |[Escherichia phage vB_EcoM_G2285]||_Escherichia_phage_vB_EcoM_G2285_.gbk|small terminase prot..|495|MK327933(166675):96681-97175:1 ^^ Escherichia phage vB_EcoM_G2285, complete genome.|neighbours:ID:QBO62594.1(1),ID:QBO62596.1(1)|neighbour_genes:putative tail sheath..,large terminase prot..|
MEGLDINKLLDISDLPGISGEEVEVYAPLQLVEVQSNPQNRTPDLEDDYSVVRKNMHFQQQMLMDAAKIFLETAKNADSPRHMEVFATLMGQMTTTNKEILKLHKDMKEITSEQVGTKSAAPPSQMNIQNATVFMGSPTELMEEVGDAYEAQEAREKVINGTAS
>ID:QBO62866.1 |[Escherichia phage vB_EcoM_G2469]||_Escherichia_phage_vB_EcoM_G2469.gbk|small terminase prot..|495|MK327934(170452):98869-99363:1 ^^ Escherichia phage vB_EcoM_G2469, complete genome.|neighbours:ID:QBO62865.1(1),ID:QBO62867.1(1)|neighbour_genes:putative tail sheath..,large terminase prot..|
MEGLDINKLLDISDLPGISGEEVEVYAPLQLVEVQSNPQNRTPDLEDDYSVVRKNMHFQQQMLMDAAKIFLETAKNADSPRHMEVFATLMGQMTTTNKEILKLHKDMKEITSEQVGTKSTAPSSQMNIQNATVFMGSPTELMEEVGDAYEAQEAREKVINGTAS
>ID:QBO63117.1 |[Escherichia phage vB_EcoM_G2494]||_Escherichia_phage_vB_EcoM_G2494_.gbk|small terminase prot..|498|MK327935(168327):86410-86907:1 ^^ Escherichia phage vB_EcoM_G2494, complete genome.|neighbours:ID:QBO63116.1(1),ID:QBO63118.1(1)|neighbour_genes:putative tail sheath..,putative tail sheath..|
MSDLGLDMKQLMNFESLGLPGSFDAEEDRVSYDPLVLTPVESHPEDRNIDLQRDYNEARQNIHFQNQMMMDAAKIYLELAKNSESPRFLQAFNGLMQQMSNNNKELLNIHKDMKKITEQAGEKKKDNTPAAPVNIQNATVFMGSPSDLMDEIEDEEARIIEGETV
>ID:QBO65571.1 |[Escherichia phage vB_EcoM_G2540-3]||_Escherichia_phage_vB_EcoM_G2540-3_.gbk|small terminase prot..|495|MK327944(168654):92999-93493:1 ^^ Escherichia phage vB_EcoM_G2540-3, complete genome.|neighbours:ID:QBO65570.1(1),ID:QBO65572.1(1)|neighbour_genes:putative tail sheath..,large terminase prot..|
MEGLDINKLLDISDLPGIDGEEIKVYEPLQLVEVKSNPQNRTPDLEDDYGVVRRNMHFQQQMLMDAAKIFLETAKNADSPRHMEVFATLMGQMTTTNREILKLHKDMKDITSEQVGTKGAVPTGQMNIQNATVFMGSPTELMDEIGDAYEAQEAREKVINGTTD
>ID:QBO63403.1 |[Escherichia phage vB_EcoM_G2540]||_Escherichia_phage_vB_EcoM_G2540_.gbk|small terminase prot..|495|MK327936(168886):94009-94503:1 ^^ Escherichia phage vB_EcoM_G2540, complete genome.|neighbours:ID:QBO63402.1(1),ID:QBO63404.1(1)|neighbour_genes:putative tail sheath..,large terminase prot..|
MEGLDINKLLDISDLPGIDGEEIKVYEPLQLVEVKSNPQNRTPDLEDDYGVVRRNMHFQQQMLMDAAKIFLETAKNADSPRHMEVFATLMGQMTTTNREILKLHKDMKDITSEQVGTKGAVPTGQMNIQNATVFMGSPTELMDEIGDAYEAQEAREKVIDGTTD
>ID:QBO64487.1 |[Escherichia phage vB_EcoM_G29]||_Escherichia_phage_vB_EcoM_G29_.gbk|small terminase prot..|495|MK327940(168241):95025-95519:1 ^^ Escherichia phage vB_EcoM_G29, complete genome.|neighbours:ID:QBO64486.1(1),ID:QBO64488.1(1)|neighbour_genes:putative tail sheath..,large terminase prot..|
MEGLDINKLLDISDLPGIDGEEIKVYEPLQLVEVKSNPQNRTPDLEDDYGVVRRNMHFQQQMLMDAAKIFLETAKNADSPRHMEVFATLMGQMTTTNREILKLHKDMKDITSEQVGTKGAVPTGQMNIQNATVFMGSPTELMDEIGDAYEAQEAREKVINGTTD
>ID:QBO64751.1 |[Escherichia phage vB_EcoM_G37-3]||_Escherichia_phage_vB_EcoM_G37-3_.gbk|putative small termi..|498|MK327941(167832):87259-87756:1 ^^ Escherichia phage vB_EcoM_G37-3, complete genome.|neighbours:ID:QBO64750.1(1),ID:QBO64752.1(1)|neighbour_genes:putative tail sheath..,putative large termi..|
MSDLGLDMKQLMNFESLGLPGSFDAEEDRVSYDPLVLTPVESHPEDRNIDLQRDYNEARQNIHFQNQMMMDAAKIYLELAKNSESPRFLQAFNGLMQQMSNNNKELLNIHKDMKKITEQAGEKKKDNTPAAPVNIQNATVFMGSPSDLMDEIEDEEARVIEGETV
>ID:QBO64208.1 |[Escherichia phage vB_EcoM_G4498]||_Escherichia_phage_vB_EcoM_G4498_.gbk|small terminase prot..|495|MK327939(167826):94538-95032:1 ^^ Escherichia phage vB_EcoM_G4498, complete genome.|neighbours:ID:QBO64207.1(1),ID:QBO64209.1(1)|neighbour_genes:putative tail sheath..,large terminase prot..|
MEGLDINKLLDISDLPGIDGEEIKVYEPLQLVEVKSNPQNRTPDLEDDYGVVRRNMHFQQQMLMDAAKIFLETAKNADSPRHMEVFATLMGQMTTTNREILKLHKDMKDITSEQVGTKGAVPTGQMNIQNATVFMGSPTELMDEIGDAYEAQEAREKVINGTTD
>ID:QBO65859.1 |[Escherichia phage vB_EcoM_G4500]||_Escherichia_phage_vB_EcoM_G4500_.gbk|small terminase prot..|495|MK327945(168363):95025-95519:1 ^^ Escherichia phage vB_EcoM_G4500, complete genome.|neighbours:ID:QBO65858.1(1),ID:QBO65860.1(1)|neighbour_genes:putative tail sheath..,large terminase prot..|
MEGLDINKLLDISDLPGIDGEEIKVYEPLQLVEVKSNPQNRTPDLEDDYGVVRRNMHFQQQMLMDAAKIFLETAKNADSPRHMEVFATLMGQMTTTNREILKLHKDMKDITSEQVGTKGAVPTGQMNIQNATVFMGSPTELMDEIGDAYEAQEAREKVINGTTD
>ID:QBO66133.1 |[Escherichia phage vB_EcoM_G4507]||_Escherichia_phage_vB_EcoM_G4507_.gbk|small terminase prot..|495|MK327946(168828):93892-94386:1 ^^ Escherichia phage vB_EcoM_G4507, complete genome.|neighbours:ID:QBO66132.1(1),ID:QBO66134.1(1)|neighbour_genes:putative tail sheath..,large terminase prot..|
MEGLDINKLLDISDLPGIDEEEIKVYEPLQLVEVKSNPQNRTPDLEDDYGVVRRNMHFQQQMLMDAAKIFLETAKNADSPRHMEVFATLMGQMTTTNREILKLHKDMKDITSEQVGTKGAVPTGQMNIQNATVFMGSPTELMDEIGDAYEAQEAREKVINGTTD
>ID:QBO65035.1 |[Escherichia phage vB_EcoM_G50]||_Escherichia_phage_vB_EcoM_G50_.gbk|small terminase prot..|495|MK327942(167728):93669-94163:1 ^^ Escherichia phage vB_EcoM_G50, complete genome.|neighbours:ID:QBO65034.1(1),ID:QBO65036.1(1)|neighbour_genes:putative tail sheath..,large terminase prot..|
MEGLDINKLLDISDLPGIDGEEIKVYEPLQLVEVKSNPQNRTPDLEDDYGVVRRNMHFQQQMLMDAAKIFLETAKNADSPRHMEVFATLMGQMTTTNREILKLHKDMKDITSEQVGTKGAVPTGQMNIQNATVFMGSPTELMDEIGDAYEAQEAREKVINGTTD
>ID:QBO66395.1 |[Escherichia phage vB_EcoM_G5211]||_Escherichia_phage_vB_EcoM_G5211_.gbk|putative small termi..|498|MK327947(164278):86853-87350:1 ^^ Escherichia phage vB_EcoM_G5211, complete genome.|neighbours:ID:QBO66394.1(1),ID:QBO66396.1(1)|neighbour_genes:putative tail sheath..,large terminase prot..|
MSDLGLDMKQLMNFESLGLPGSFDAEEDRVSYDPLVLTPVESHPEDRNIDLQRDYNEARQNIHFQNQMMMDAAKIYLELAKNSESPRFLQAFNGLMQQMSNNNKELLNIHKDMKKITEQAGEKKKDNTPAAPVNIQNATVFMGSPSDLMDEIEDEEARVIEGETV
>ID:QBO65312.1 |[Escherichia phage vB_EcoM_G53]||_Escherichia_phage_vB_EcoM_G53_.gbk|small terminase prot..|495|MK327943(167834):97273-97767:1 ^^ Escherichia phage vB_EcoM_G53, complete genome.|neighbours:ID:QBO65311.1(1),ID:QBO65313.1(1)|neighbour_genes:putative tail sheath..,large terminase prot..|
MEGLDINKLLDISDLPGISGEEVEVYAPLQLVEVQSNPQNRTPDLEDDYSVVRKNMHFQQQMLMDAAKIFLETAKNADSPRHMEVFATLMGQMTTTNKEILKLHKDMKEITSEQVGTKSAAPSSQMNIQNATVFMGSPTELMEEVGDAYEAQEAREKVINGTAS
>ID:QBQ80046.1 |[Escherichia phage vB_EcoM_G8]||_Escherichia_phage_vB_EcoM_G8_.gbk|small terminase prot..|495|MK373787(169650):95099-95593:1 ^^ Escherichia phage vB_EcoM_G8, complete genome.|neighbours:ID:QBQ80045.1(1),ID:QBQ80047.1(1)|neighbour_genes:putative tail sheath..,large terminase prot..|
MEGLDINKLLDISDLPGIDGEEIKVYEPLQLVEVKSNPQNRTPDLEDDYGVVRRNMHFQQQMLMDAAKIFLETAKNADSPRHMEVFATLMGQMTTTNREILKLHKDMKDITSEQVGTKGAVPTGQMNIQNATVFMGSPTELMDEIGDAYEAQEAREKVINGTTD
>ID:QBQ77948.1 |[Escherichia phage vB_EcoM_G9062]||_Escherichia_phage_vB_EcoM_G9062_.gbk|small terminase prot..|495|MK373779(168670):94865-95359:1 ^^ Escherichia phage vB_EcoM_G9062, complete genome.|neighbours:ID:QBQ77947.1(1),ID:QBQ77949.1(1)|neighbour_genes:putative tail sheath..,large terminase prot..|
MEGLDINKLLDISDLPGIDGEEIKVYEPLQLVEVKSNPQNRTPDLEDDYGVVRRNMHFQQQMLMDAAKIFLETAKNADSPRHMEVFATLMGQMTTTNREILKLHKDMKDITSEQVGTKGAVPTGQMNIQNATVFMGSPTELMDEIGDAYEAQEAREKVINGTTD
>ID:AXC34080.1 |[Escherichia phage vB_EcoM_JB75]||_Escherichia_phage_vB_EcoM_JB75_.gbk|terminase small subu..|495|MH355584(167208):72315-72809:-1 ^^ Escherichia phage vB_EcoM_JB75, complete genome.|neighbours:ID:AXC33988.1(-1),ID:AXC34035.1(-1)|neighbour_genes:terminase large subu..,tail sheath stabiliz..|
MEGLDINKLLDISDLPGIDGEEIKVYEPLQLVEVKSNPQNRTPDLEDDYGVVRRNMHFQQQMLMDAAKIFLETAKNADSPRHMEVFATLMGQMTTTNREILKLHKDMKDITSEQVGTKGAVPTGQMNIQNATVFMGSPTELMDEIGDAYEAQEAREKVINGTTD
>ID:YP_009030627.1 |[Escherichia phage vB_EcoM_JS09]||_Escherichia_phage_vB_EcoM_JS09_.gbk|small terminase prot..|495|NC_024124(169148):71724-72218:-1 ^GeneID:19484889^ Escherichia phage vB_EcoM_JS09, complete genome.|neighbours:ID:YP_009030626.1(-1),ID:YP_009030628.1(-1)|neighbour_genes:large terminase prot..,tail sheath stabiliz..|
MEGLDINKLLDISDLPGISGEEVEVYAPLQLVEVQSNPQNRTPDLEDDYSVVRKNMHFQQQMLMDAAKIFLETAKNADSPRHMEVFATLMGQMTTTNKEILKLHKDMKEITSEQVGTKSTAPSSQMNIQNATVFMGSPTELMEEVGDAYEAQEAREKVINGTAN
>ID:QBQ78451.1 |[Escherichia phage vB_EcoM_KAW1E185]||_Escherichia_phage_vB_EcoM_KAW1E185_.gbk|small terminase prot..|495|MK373781(164987):93913-94407:1 ^^ Escherichia phage vB_EcoM_KAW1E185, complete genome.|neighbours:ID:QBQ78450.1(1),ID:QBQ78452.1(1)|neighbour_genes:putative tail sheath..,large terminase prot..|
MEGLDINKLLDISDLPGIDGEEIKVYEPLQLVEVKSNPQNRTPDLEDDYGVVRRNMHFQQQMLMDAAKIFLETAKNADSPRHMEVFATLMGQMTTTNREILKLHKDMKDITSEQVGTKGAVPTGQMNIQNATVFMGSPTELMDEIGDAYEAQEAREKVINGTTD
>ID:QBQ78726.1 |[Escherichia phage vB_EcoM_KAW3E185]||_Escherichia_phage_vB_EcoM_KAW3E185.gbk|small terminase prot..|495|MK373782(170187):97295-97789:1 ^^ Escherichia phage vB_EcoM_KAW3E185, complete genome.|neighbours:ID:QBQ78725.1(1),ID:QBQ78727.1(1)|neighbour_genes:putative tail sheath..,large terminase prot..|
MEGLDINKLLDISDLPGISGEEVEVYAPLQLVEVQSNPQNRTPDLEDDYSVVRKNMHFQQQMLMDAAKIFLETAKNADSPRHMEVFATLMGQMTTTNKEILKLHKDMKEITSEQVGTKSAAPSGQMNIQNATVFMGSPTELMEEVGDAYEAQEAREKVINGTAS
>ID:QBQ79225.1 |[Escherichia phage vB_EcoM_MM02]||_Escherichia_phage_vB_EcoM_MM02_.gbk|small terminase prot..|495|MK373784(169201):99249-99743:1 ^^ Escherichia phage vB_EcoM_MM02, complete genome.|neighbours:ID:QBQ79224.1(1),ID:QBQ79226.1(1)|neighbour_genes:putative tail sheath..,large terminase prot..|
MEGLDINKLLDISDLPGISGEEVEVYAPLQLVEVQSNPQNRTPDLEDDYSVVRKNMHFQQQMLMDAAKIFLETAKNADSPRHMEVFATLMGQMTTTNKEILKLHKDMKEITSEQVGTKSTAPSSQMNIQNATVFMGSPTELMEEVGDAYEAQEAREKVINGTAN
>ID:QBQ79494.1 |[Escherichia phage vB_EcoM_OE5505]||_Escherichia_phage_vB_EcoM_OE5505_.gbk|small terminase prot..|495|MK373785(168756):95340-95834:1 ^^ Escherichia phage vB_EcoM_OE5505, complete genome.|neighbours:ID:QBQ79493.1(1),ID:QBQ79495.1(1)|neighbour_genes:putative tail sheath..,large terminase prot..|
MEGLDINKLLDISDLPGIDGEEIKVYEPLQLVEVKSNPQNRTPDLEDDYGVVRRNMHFQQQMLMDAAKIFLETAKNADSPRHMEVFATLMGQMTTTNREILKLHKDMKDITSEQVGTKGAVPTGQMNIQNATVFMGSPTELMDEIGDAYEAQEAREKVINGTTD
>ID:YP_009056752.1 |[Escherichia phage vB_EcoM_PhAPEC2]||_Escherichia_phage_vB_EcoM_PhAPEC2_.gbk|terminase DNA packag..|495|NC_024794(167318):97855-98349:1 ^GeneID:20284316^ Escherichia phage vB_EcoM_PhAPEC2, complete genome.|neighbours:ID:YP_009056751.1(1),ID:YP_009056753.1(1)|neighbour_genes:tail sheath stabiliz..,terminase DNA packag..|
MEGLDINKLLDISDLPGISGEEVEVYAPLQLVEVQSNPQNRTPDLEDDYSVVRKNMHFQQQMLMDAAKIFLETAKNADSPRHMEVFATLMGQMTTTNKEILKLHKDMKEITSEQVGTKSSAPSSQMNIQNATVFMGSPTELMEEVGDAYEAQEAREKVINGTAN
>ID:QBQ79777.1 |[Escherichia phage vB_EcoM_R5505]||_Escherichia_phage_vB_EcoM_R5505_.gbk|small terminase prot..|495|MK373786(167317):94457-94951:1 ^^ Escherichia phage vB_EcoM_R5505, complete genome.|neighbours:ID:QBQ79776.1(1),ID:QBQ79778.1(1)|neighbour_genes:putative tail sheath..,large terminase prot..|
MEGLDINKLLDISDLPGIDGEEIKVYEPLQLVEVKSNPQNRTPDLEDDYGVVRRNMHFQQQMLMDAAKIFLETAKNADSPRHMEVFATLMGQMTTTNREILKLHKDMKDITSEQVGTKGAVPTGQMNIQNATVFMGSPTELMDEIGDAYEAQEAREKVINGTTD
>ID:QBQ77186.1 |[Escherichia phage vB_EcoM_WFK]||_Escherichia_phage_vB_EcoM_WFK_.gbk|small terminase prot..|495|MK373775(164590):93165-93659:1 ^^ Escherichia phage vB_EcoM_WFK, complete genome.|neighbours:ID:QBQ77185.1(1),ID:QBQ77187.1(1)|neighbour_genes:putative tail sheath..,large terminase prot..|
MEGLDINKLLDISDLPGISGEEVEVYAPLQLVEVQSNPQNRTPDLEDDYSVVRKNMHFQQQMLMDAAKIFLETAKNADSPRHMEVFATLMGQMTTTNKEILKLHKDMKEITSEQVGTKSTAPSSQMNIQNATVFMGSPTELMEEVGDAYEAQEAREKVINGTAS
>ID:QBQ76925.1 |[Escherichia phage vB_EcoM_WFL6982]||_Escherichia_phage_vB_EcoM_WFL6982_.gbk|small terminase prot..|495|MK373774(164279):93165-93659:1 ^^ Escherichia phage vB_EcoM_WFL6982, complete genome.|neighbours:ID:QBQ76924.1(1),ID:QBQ76926.1(1)|neighbour_genes:putative tail sheath..,large terminase prot..|
MEGLDINKLLDISDLPGISGEEVEVYAPLQLVEVQSNPQNRTPDLEDDYSVVRKNMHFQQQMLMDAAKIFLETAKNADSPRHMEVFATLMGQMTTTNKEILKLHKDMKEITSEQVGTKSTAPSSQMNIQNATVFMGSPTELMEEVGDAYEAQEAREKVINGTAS
>ID:QBQ77678.1 |[Escherichia phage vB_EcoM_WFbE185]||_Escherichia_phage_vB_EcoM_WFbE185.gbk|small terminase prot..|495|MK373778(170429):98391-98885:1 ^^ Escherichia phage vB_EcoM_WFbE185, complete genome.|neighbours:ID:QBQ77677.1(1),ID:QBQ77679.1(1)|neighbour_genes:putative tail sheath..,large terminase prot..|
MEGLDINKLLDISDLPGISGEEVEVYAPLQLVEVQSNPQNRTPDLEDDYSVVRKNMHFQQQMLMDAAKIFLETAKNADSPRHMEVFATLMGQMTTTNKEILKLHKDMKEITSEQVGTKSTAPSSQMNIQNATVFMGSPTELMEEVGDAYEAQEAREKVINGTAS
>ID:YP_007004906.1 |[Escherichia phage wV7]||_Escherichia_phage_wV7_.gbk|terminase DNA packag..|495|NC_019505(166452):93225-93719:1 ^GeneID:14010700^ Escherichia phage wV7, complete genome.|neighbours:ID:YP_007004905.1(1),ID:YP_007004907.1(1)|neighbour_genes:tail sheath stabiliz..,terminase DNA packag..|
MEGLDINKLLDISDLPGIDGEEIKVYEPLQLVEVKSNPQNRTPDLEDDYGVVRRNMHFQQQMLMDAAKIFLETAKNADSPRHMEVFATLMGQMTTTNREILKLHKDMKDITSEQVGTKGAVPTGQMNIQNATVFMGSPTELMDEIGDAYEAQEAREKVINGTTD
>ID:AXF53190.1 |[Escherichia virus KFS-EC]||_Escherichia_virus_KFS-EC_.gbk|terminase small subu..|498|MH560358(164715):29830-30327:1 ^^ Escherichia virus KFS-EC, complete genome.|neighbours:ID:AXF53189.1(1),ID:AXF53191.1(1)|neighbour_genes:tail completion prot..,terminase large subu..|
MSDLGLDMKQLMNFESLGLPGSFDAEEDRVSYDPLVLTPVESHPEDRNIDLQRDYNEARQNIHFQNQMMMDAAKIYLELAKNSESPRFLQAFNGLMQQMSNNNKELLNIHKDMKKITEQAGEKKKDNTPAAPVNIQNATVFMGSPSDLMDEIEDEEARVIEGETV
>ID:QDK04291.1 |[Escherichia virus VEc20]||_Escherichia_virus_VEc20_.gbk|vec20_161|495|MN022785(167532):92633-93127:1 ^^ Escherichia virus VEc20, complete genome.|neighbours:ID:QDK04290.1(1),ID:QDK04292.1(1)|neighbour_genes:vec20_160,vec20_162|
MEGLDINKLLDISDLPGIDGEEIKVYEPLQLVEVKSNPQNRTPDLEDDYGVVRRNMHFQQQMLMDAAKIFLETAKNADSPRHMEVFATLMGQMTTTNREILKLHKDMKDITSEQVGTKGAVPTGQMNIQNATVFMGSPTELMDEIGDAYEAQEAREKVINGTTD
>ID:VCU44419.1 |[Escherichia virus vB_Eco_mar005P1]|vB_Eco_mar005P1|_Escherichia_virus_vB_Eco_mar005P1_.gbk|small terminase prot..|495|LR027390(167773):31420-31914:1 ^^ Escherichia virus vB_Eco_mar005P1 genome assembly, chromosome: 1.|neighbours:ID:VCU44417.1(1),ID:VCU44421.1(1)|neighbour_genes:tail sheath stabiliz..,17|
MEGLDINKLLDISDLPGISGEEVEVYAPLQLVEVQSNPQNRTPDLEDDYSVVRKNMHFQQQMLMDAAKIFLETAKNADSPRHMEVFATLMGQMTTTNKEILKLHKDMKEITSEQVGTKSTAPSSQMNIQNATVFMGSPTELMEEVGDAYEAQEAREKVINGTAN
>ID:VCU44426.1 |[Escherichia virus vB_Eco_mar005P1]|vB_Eco_mar006P2|_Escherichia_virus_vB_Eco_mar005P1_strain_vB_Eco_mar006P2_.gbk|small terminase prot..|495|LR027387(167773):132315-132809:1 ^^ Escherichia virus vB_Eco_mar005P1 strain vB_Eco_mar006P2 genome assembly, chromosome: 1.|neighbours:ID:VCU44424.1(1),ID:VCU44428.1(1)|neighbour_genes:tail sheath stabiliz..,17|
MEGLDINKLLDISDLPGISGEEVEVYAPLQLVEVQSNPQNRTPDLEDDYSVVRKNMHFQQQMLMDAAKIFLETAKNADSPRHMEVFATLMGQMTTTNKEILKLHKDMKEITSEQVGTKSTAPSSQMNIQNATVFMGSPTELMEEVGDAYEAQEAREKVINGTAN
>ID:VCU43241.1 |[Escherichia virus vB_Eco_mar005P1]|vB_Eco_mar007P3|_Escherichia_virus_vB_Eco_mar005P1_strain_vB_Eco_mar007P3_.gbk|small terminase prot..|495|LR027383(167651):54306-54800:1 ^^ Escherichia virus vB_Eco_mar005P1 strain vB_Eco_mar007P3 genome assembly, chromosome: 1.|neighbours:ID:VCU43240.1(1),ID:VCU43242.1(1)|neighbour_genes:tail sheath stabiliz..,17|
MEGLDINKLLDISDLPGISGEEVEVYAPLQLVEVQSNPQNRTPDLEDDYSVVRKNMHFQQQMLMDAAKIFLETAKNADSPRHMEVFATLMGQMTTTNKEILKLHKDMKEITSEQVGTKSTAPSSQMNIQNATVFMGSPTELMEEVGDAYEAQEAREKVINGTAN
>ID:VCU43949.1 |[Escherichia virus vB_Eco_mar005P1]|vB_Eco_mar008P4|_Escherichia_virus_vB_Eco_mar005P1_strain_vB_Eco_mar008P4_.gbk|small terminase prot..|495|LR027386(167773):37087-37581:1 ^^ Escherichia virus vB_Eco_mar005P1 strain vB_Eco_mar008P4 genome assembly, chromosome: 1.|neighbours:ID:VCU43948.1(1),ID:VCU43950.1(1)|neighbour_genes:tail sheath stabiliz..,17|
MEGLDINKLLDISDLPGISGEEVEVYAPLQLVEVQSNPQNRTPDLEDDYSVVRKNMHFQQQMLMDAAKIFLETAKNADSPRHMEVFATLMGQMTTTNKEILKLHKDMKEITSEQVGTKSTAPSSQMNIQNATVFMGSPTELMEEVGDAYEAQEAREKVINGTAN
>ID:VCU44832.1 |[Escherichia virus vB_Eco_mar005P1]|vB_Eco_mar009P5|_Escherichia_virus_vB_Eco_mar005P1_strain_vB_Eco_mar009P5_.gbk|small terminase prot..|495|LR027391(167658):92126-92620:-1 ^^ Escherichia virus vB_Eco_mar005P1 strain vB_Eco_mar009P5 genome assembly, chromosome: 1.|neighbours:ID:VCU44831.1(-1),ID:VCU44833.1(-1)|neighbour_genes:17,tail sheath stabiliz..|
MEGLDINKLLDISDLPGISGEEVEVYAPLQLVEVQSNPQNRTPDLEDDYSVVRKNMHFQQQMLMDAAKIFLETAKNADSPRHMEVFATLMGQMTTTNKEILKLHKDMKEITSEQVGTKSTAPSSQMNIQNATVFMGSPTELMEEVGDAYEAQEAREKVINGTAN
>ID:AUV57515.1 |[Klebsiella phage KP1]||_Klebsiella_phage_KP1_.gbk|terminase small subu..|510|MG751100(167989):84512-85021:1 ^^ Klebsiella phage KP1, complete genome.|neighbours:ID:AUV57514.1(1),ID:AUV57516.1(1)|neighbour_genes:tail completion prot..,terminase large subu..|
MSDLQLDMAKLLDIEGIPGIEGQEIPVYEKLELVEVKSNPNDRKPDLEDDYSVVRKNMHFQQQMLMDAAKIFLETAKNADSPRHMEVFATLMGQMTTTNKEILKLHKEMKDITSEQVSTGKGANPQQGMNIQNATVFVGSTADMMDEFGDAYEAQEAREKIVNGTDSTV
>ID:APD20565.1 |[Klebsiella phage KPV15]|KPV15|_Klebsiella_phage_KPV15_.gbk|terminase small subu..|510|KY000080(167034):105226-105735:1 ^^ Klebsiella phage KPV15, complete genome.|neighbours:ID:APD20564.1(1),ID:APD20566.1(1)|neighbour_genes:proximal tail sheath..,terminase large subu..|
MSDLQLDMAKLLDIEGIPGIEGQEIPVYEKLELVEVKSNPNDRKPDLEDDYSVVRKNMHFQQQMLMDAAKIFLETAKNADSPRHMEVFATLMGQMTTTNKEILKLHKEMKDITSEQVSTGKGANPQQGMNIQNATVFVGSTADMMDEFGDAYEAQEAREKIVNGTDSTV
>ID:QDB71825.1 |[Klebsiella phage Marfa]||_Klebsiella_phage_Marfa_.gbk|small terminase prot..|486|MN044033(168532):92931-93416:1 ^^ Klebsiella phage Marfa, complete genome.|neighbours:ID:QDB71824.1(1),ID:QDB71826.1(1)|neighbour_genes:tail sheath stabiliz..,large terminase prot..|
MSEVLDMSKLLDIDSLPGIEGEEIPVYEKLELVEVKSNPNNRKPDLEDDYSVVRKNLHFQQQMLMDAGKIFLETAKNADSPRHMEVFATLMGQMTATNKEILKLHKEMKEITDEKVDTKGKGGQQTTNIENATIFMGSPSDLMDELGDSYEAQERLEKQVN
>ID:YP_009194456.1 |[Klebsiella phage Matisse]||_Klebsiella_phage_Matisse_.gbk|terminase small subu..|540|NC_028750(176081):125662-126201:1 ^GeneID:26613395^ Klebsiella phage Matisse, complete genome.|neighbours:ID:YP_009194455.1(1),ID:YP_009194457.1(1)|neighbour_genes:tail sheath stabiliz..,terminase large subu..|
MEEFSVKQLLDLENLPGAETGEEMVVYEKLELVDVESHPADRKPDLEEDYALARKTAHYMNQMIMDMAQIALHNAKNSESPRHVEVFTTLMNQLNNSNQGLMKIHKEMREITEETTKPGSEKGNGGGNEMNIENATVFVGSPTELMQKYGSAYEPKEGFINGEAVEVNPDGNGTDDRSE
>ID:AWY07064.1 |[Klebsiella phage Mineola]||_Klebsiella_phage_Mineola_.gbk|small terminase subu..|510|MH333064(166130):93719-94228:1 ^^ Klebsiella phage Mineola, complete genome.|neighbours:ID:AWY07063.1(1),ID:AWY07065.1(1)|neighbour_genes:tail sheath stabiliz..,large terminase subu..|
MSDLQLDMAKLLDIEGIPGIEGQEIPVYEKLELVEVKSNPNDRKPDLEDDYSVVRKNMHFQQQMLMDAAKIFLETAKNADSPRHMEVFATLMGQMTTTNKEILKLHKEMKDITSEQVSTGKGANPQQGMNIQNATVFVGSTADMMDEFGDAYEAQEAREKIVNGTDSTV
>ID:YP_009607405.1 |[Klebsiella phage Miro]||_Klebsiella_phage_Miro_.gbk|terminase small subu..|498|NC_041981(176055):125872-126369:1 ^GeneID:40083414^ Klebsiella phage Miro, complete genome.|neighbours:ID:YP_009607404.1(1),ID:YP_009607406.1(1)|neighbour_genes:tail sheath stabiliz..,terminase large subu..|
MEEFSVKQLLDLENLPGAETGEEMVVYEKLELVDVESHPADRKPDLEEDYALARKTAHYMNQMIMDMAQIALHNAKNSESPRHVEVFTTLMNQLNNSNQGLMKIHKEMREITEEKTTTTPLPEQKDKGVNIENATVFVGSPTELMAMKGSSYDAKDAIAGECEEV
>ID:YP_009289426.1 |[Klebsiella phage PKO111]||_Klebsiella_phage_PKO111_.gbk|terminase small subu..|510|NC_031095(168758):27907-28416:1 ^GeneID:29080537^ Klebsiella phage PKO111, complete genome.|neighbours:ID:YP_009289425.1(1),ID:YP_009289427.1(1)|neighbour_genes:tail sheath stabiliz..,large terminase|
MSDLQLDMAKLLDIEGIPGIEGQEIPVYEKLELVEVKSNPNDRKPDLEDDYSVVRKNMHFQQQMLMDAAKIFLETAKNADSPRHMEVFATLMGQMTTTNKEILKLHKEMKDITSDQVSTGKGANPQQGMNIQNATVFVGSTADMMDEFGDAYEAQEAREKIVNGTDSTV
>ID:YP_009288853.1 |[Klebsiella phage vB_KpnM_KpV477]||_Klebsiella_phage_vB_KpnM_KpV477_.gbk|putative terminase s..|510|NC_031087(168272):98278-98787:1 ^GeneID:29067157^ Klebsiella phage vB_KpnM_KpV477, complete genome.|neighbours:ID:YP_009288852.1(1),ID:YP_009288854.1(1)|neighbour_genes:putative tail sheath..,putative terminase l..|
MSELQLDMAKLLDIEGIPGIEGQEIPVYEKLELVEVKSNPNNRKPDLEDDYSVVRKNMHFQQQMLMDAAKIFLETAKNADSPRHMEVFATLMGQMTTTNKEILKLHKEMKDITSEQVGTGKGANPHQGMNIQNATVFVGSTADMMDEFGDAYEAQEAREKIVNGTDSTV
>ID:AUO78870.1 |[Klebsiella phage vB_Kpn_F48]||_Klebsiella_phage_vB_Kpn_F48.gbk|terminase small subu..|468|MG746602(170764):141240-141707:-1 ^^ Klebsiella phage vB_Kpn_F48, complete genome.|neighbours:ID:AUO78869.1(-1),ID:AUO78871.1(-1)|neighbour_genes:terminase large subu..,proximal tail sheath..|
MSKLLDIDSLPGIEGEEIPVYEKLELVEVKSNPNDRKPDLEDDYSVVRKNLHFQQQMLMDAGKIFLETAKNADSPRHMEVFATLMGQMTTTNKEILKLHKEMKEITDEKVDTKGQGGQQTTNIENATIFMGSPADLMDEIGDSYEAQERLEKQVN
>ID:ANM46502.1 |[Morganella phage vB_MmoM_MP1]||_Morganella_phage_vB_MmoM_MP1_.gbk|terminase small subu..|471|KX078569(163201):89887-90357:1 ^^ Morganella phage vB_MmoM_MP1, complete genome.|neighbours:ID:ANM46444.1(1),ID:ANM46406.1(1)|neighbour_genes:tail sheath stabiliz..,terminase large subu..|
MTQELNLEKMLDISDLPNIEGDEVLVYPPLVLEKVESNPNNRQPDLEADYSLARQTLHNQQQMIMDAAKIFLETAKNADSPRHMEVFATLMSQVTNSSKELLKLHKEMKDITNETTATKGGSVNIENANIVMGSPTEMLEQYGDSYEAKEHARKNN
>ID:YP_009211607.1 |[Pectobacterium bacteriophage PM2]||_Pectobacterium_bacteriophage_PM2.gbk|terminase DNA packag..|492|NC_028940(170286):99538-100029:1 ^GeneID:26638079^ Pectobacterium bacteriophage PM2, complete genome.|neighbours:ID:YP_009211606.1(1),ID:YP_009211608.1(1)|neighbour_genes:tail sheath stabiliz..,terminase DNA packag..|
METLDISKLLDITDLPGISGEEIPVYEKLELVEVKSNPQNRTPDLEDDYGVVRKNMHFQQQMLMDAAKIFLETAKNADSPRHMEVFATLMGQMTTTNKEILKLHKEMKDITAEQVGTKNTQQPQMNIENATVFLGSPSDLMDEVGDSYEAQERLEKQVNGTTI
>ID:QBP35507.1 |[Phage NC-G]||_Phage_NC-G.gbk|terminase small subu..|492|MK310184(170164):38222-38713:1 ^^ Phage NC-G, complete genome.|neighbours:ID:QBP35506.1(1),ID:QBP35508.1(1)|neighbour_genes:proximal tail sheath..,terminase large subu..|
MSDLDISKLMDITDLPGLTGEEVTAYEPIVLKEVESNPQNRTPDLEDDYSVVRRNLHFQQQMLMDAGKIFLEVAKNAESPRHMEVFATLMGQMTTTNKELLKLHKEMKDITAEQIGTKGGEPNQTNIQNATIFMGSPTDLMDEVGDAYEAQEEREKVINGTTS
>ID:AUM58469.1 |[Proteus phage phiP4-3]||_Proteus_phage_phiP4-3_.gbk|terminase small subu..|480|MG696114(167849):71999-72478:-1 ^^ Proteus phage phiP4-3, complete genome.|neighbours:ID:AUM58468.1(-1),ID:AUM58470.1(-1)|neighbour_genes:terminase large subu..,tail sheath stabiliz..|
MSELNMTQLLDISDLPGVTGEEILVYPPLELKEVVSNPTNRNIDLEEDYKQTRQTLHHQQQMIMDAAKIFLETAKNADSPRHMEVFATLMSQVTNSSKELLKIHKEMKDITNETTNTKGSQQVNIENANIVMTSPTDLLEEFGDSYETKENAKNSGPSS
>ID:YP_009195569.1 |[Proteus phage vB_PmiM_Pm5461]||_Proteus_phage_vB_PmiM_Pm5461_.gbk|terminase small subu..|480|NC_028762(161989):90816-91295:1 ^^ Proteus phage vB_PmiM_Pm5461, complete genome.|neighbours:ID:YP_009195568.1(1),ID:YP_009195570.1(1)|neighbour_genes:tail sheath stabiliz..,terminase large subu..|
MSELNMTQLLDISDLPGVTGEEILVYPPLELKEVVSNPENRNIDLEEDYKQTRQTLHHQQQMIMDAAKIFLETAKNADSPRHMEVFATLMSQVTNSSKELLRIHKEMKDITNETTSTKNSQNVNIENANIVMASPTDLLEEFGDSYETKENAKNSRPSS
>ID:ASD52077.1 |[Pseudomonas phage PspYZU05]||_Pseudomonas_phage_PspYZU05_.gbk|terminase DNA packag..|486|KY971610(166442):88963-89448:1 ^^ Pseudomonas phage PspYZU05, complete genome.|neighbours:ID:ASD52076.1(1),ID:ASD52078.1(1)|neighbour_genes:tail sheath stabiliz..,terminase large subu..|
MMQELNMSALLDIGDLPGINGEEVVTYEPLELVEVSSNPNNRKPDLEDDYTVVRKNMHFQSQMLMDAAKIFLETAKNSDSPRHMEVFSNLIGQMTNTNKELLRLHKEMKEITDEKVAPSAPPSGQMNIQNATVFVGSPSDMMDEFGDAYEAQEKQEKLING
>ID:YP_009615641.1 |[Salmonella phage Melville]||_Salmonella_phage_Melville_.gbk|terminase small subu..|498|NC_042044(159323):87280-87777:1 ^GeneID:40092116^ Salmonella phage Melville, complete genome.|neighbours:ID:YP_009615640.1(1),ID:YP_009615642.1(1)|neighbour_genes:tail sheath stabiliz..,terminase large subu..|
MSEQLDITKLLDIGDLPGIDGEETPVYEKLELVEVKSNPNDRKPDLEDDYTVVRKNMHFQQQMLMDAAKIFLETAKNADSPRHMEVFATLMGQMTTTNKEILKLHKEMKEITAENVGTQGGNQTNNIENATFYMSSPTDLMDELGDSYESQERQEKLVNGTDSTV
>ID:YP_007501194.1 |[Salmonella phage vB_SenM-S16]||_Salmonella_phage_S16_.gbk|small terminase prot..|498|NC_020416(160221):85241-85738:1 ^GeneID:14675395^ Salmonella phage S16, complete genome.|neighbours:ID:YP_007501193.1(1),ID:YP_007501195.1(1)|neighbour_genes:tail sheath stabiliz..,large terminase prot..|
MSEQLDITKLLDIGEIPGIDGEEIPVYEKLELVEVKSNPNDRKPDLEDDYTVVRKNMHFQQQMLMDAAKIFLETAKNADSPRHMEVFATLMGQMTTTNKEILKLHKEMKEITAENVGTQGGNQTNNIENATFYMSSPTDLMDELGDSYESQERQEKLVNGTDSTV
>ID:YP_009148146.1 |[Salmonella phage STML-198]|STML-198|_Salmonella_phage_STML-198_.gbk|terminase, small sub..|498|NC_027344(158099):127386-127883:1 ^GeneID:24629958^ Salmonella phage STML-198, complete genome.|neighbours:ID:YP_009148145.1(1),ID:YP_009148147.1(1)|neighbour_genes:proximal tail sheath..,terminase, large sub..|
MSEQLDITKLLDIGDLPGIDGEETPVYEKLELVEVKSNPNDRKPDLEDDYTVVRKNMHFQQQMLMDAAKIFLETAKNADSPRHMEVFATLMGQMTTTNKEILKLHKEMKEITAENVGTQGGNQTNNIENATFYMSSPTDLMDELGDSYESQERQEKLVNGTDSTV
>ID:YP_009126359.1 |[Salmonella phage STP4-a]||_Salmonella_phage_STP4-a_.gbk|small terminase prot..|498|NC_026607(159914):86320-86817:1 ^GeneID:23681169^ Salmonella phage STP4-a, complete genome.|neighbours:ID:YP_009126358.1(1),ID:YP_009126360.1(1)|neighbour_genes:tail sheath stabiliz..,large terminase prot..|
MSEQLDITKLLDIGDLPGIDGEETPVYEKLELVEVKSNPNDRKPDLEDDYTVVRKNMHFQQQMLMDAAKIFLETAKNADSPRHMEVFATLMGQMTTTNKEILKLHKEMKEITAENVGTQGGNQTNNIENATFYMSSPTDLMDELGDSYESQERQEKLVDGTDSTV
>ID:YP_009286516.1 |[Salmonella phage vB_SnwM_CGG4-1]||_Salmonella_phage_vB_SnwM_CGG4-1_.gbk|terminase small subu..|498|NC_031065(159878):82202-82699:1 ^^ Salmonella phage vB_SnwM_CGG4-1, complete genome.|neighbours:ID:YP_009286515.1(1),ID:YP_009286517.1(1)|neighbour_genes:tail sheath stabiliz..,terminase large subu..|
MSEQLDITKLLDIGEIPGVDGEEIPVYEKLELVEVKSNPNDRKPDLEDDYTVVRKNMHFQQQMLMDAAKIFLETAKNADSPRHMEVFATLMGQMTTTNKEILKLHKEMKEITAENIGTQGGNQTNNIENATFYMSSPTDLMDELGDSYESQERQEKIVDGTDSTV
>ID:YP_009030222.1 |[Serratia phage PS2]||_Serratia_phage_PS2_.gbk|terminase DNA packag..|522|NC_024121(167266):94424-94945:1 ^GeneID:19485056^ Serratia phage PS2, complete genome.|neighbours:ID:YP_009030221.1(1),ID:YP_009030223.1(1)|neighbour_genes:tail sheath stabiliz..,large terminase prot..|
MSEQIDIAKLLDITDLPGLTGEEIQVYEKLELKEVQSNPANRAPDLEDDYTVVRRNMHFQSQMLMDAATIFLETAKNADSPRHMEVFSTLMGQMTKTNTELLKMHKEMKDITAEQVGTKGNQNQAPSMNIQNATVFMGSPTELMDEVGDAYEAQEENERRHAAIDGESERISG
>ID:APC45245.1 |[Shigella phage SH7]||_Shigella_phage_SH7_.gbk|terminase DNA packag..|495|KX828711(164870):91389-91883:1 ^^ Shigella phage SH7, complete genome.|neighbours:ID:APC45008.1(1),ID:APC45202.1(1)|neighbour_genes:tail sheath stabiliz..,terminase large subu..|
MEGLDINKLLDISDLPGIDGEEIKVYEPLQLVEVKSNPQNRTPDLEDDYGVVRRNMHFQQQMLMDAAKIFLETAKNADSPRHMEVFATLMGQMTTTNREILKLHKDMKDITSEQVGTKGAVPTGQMNIQNATVFMGSPTELMDEIGDAYEAQEAREKVINGTTD
>ID:YP_009288529.1 |[Shigella phage SHBML-50-1]||_Shigella_phage_SHBML-50-1_.gbk|terminase small subu..|495|NC_031085(166634):94864-95358:1 ^GeneID:29060619^ Shigella phage SHBML-50-1, complete genome.|neighbours:ID:YP_009288528.1(1),ID:YP_009288530.1(1)|neighbour_genes:proximal tail sheath..,terminase large subu..|
MEGLDINKLLDISDLPGIDGEEIKVYEPLQLVEVKSNPQNRTPDLEDDYGVVRRNMHFQQQMLMDAAKIFLETAKNADSPRHMEVFATLMGQMTTTNREILKLHKDMKDITSEQVGTKGAVPTGQMNIQNATVFMGSPTELMDEIGDAYEAQEAREKVINGTTD
>ID:YP_009277537.1 |[Shigella phage SHFML-11]||_Shigella_phage_SHFML-11.gbk|terminase small subu..|495|NC_030953(170650):41303-41797:1 ^GeneID:29056244^ Shigella phage SHFML-11, complete genome.|neighbours:ID:YP_009277536.1(1),ID:YP_009277538.1(1)|neighbour_genes:proximal tail sheath..,terminase large subu..|
MEGLDINKLLDISDLPGIDGEEIKVYEPLQLVEVKSNPQNRTPDLEDDYGVVRRNMHFQQQMLMDAAKIFLETAKNADSPRHMEVFATLMGQMTTTNREILKLHKDMKDITSEQVGTKGAVPTGQMNIQNATVFMGSPTELMDEIGDAYEAQEAREKVINGTTD
>ID:YP_009279158.1 |[Shigella phage SHFML-26]||_Shigella_phage_SHFML-26_.gbk|terminase small subu..|495|NC_031011(168993):159990-160484:1 ^GeneID:29062449^ Shigella phage SHFML-26, complete genome.|neighbours:ID:YP_009279157.1(1),ID:YP_009279159.1(1)|neighbour_genes:proximal tail sheath..,terminase large subu..|
MEGLDINKLLDISDLPGIDGEEIKVYEPLQLVEVKSNPQNRTPDLEDDYGVVRRNMHFQQQMLMDAAKIFLETAKNADSPRHMEVFATLMGQMTTTNREILKLHKDMKDITSEQVGTKGAVPTGQMNIQNATVFMGSPTELMDEIGDAYEAQEAREKVINGTTD
>ID:YP_009289117.1 |[Shigella phage SHSML-52-1]||_Shigella_phage_SHSML-52-1_.gbk|terminase small subu..|495|NC_031090(169621):106127-106621:-1 ^GeneID:29067468^ Shigella phage SHSML-52-1, complete genome.|neighbours:ID:YP_009289116.1(-1),ID:YP_009289118.1(-1)|neighbour_genes:terminase large subu..,proximal tail sheath..|
MEGLDINKLLDISDLPGISGEEVEVYAPLQLVEVQSNPQNRTPDLEDDYSVVRKNMHFQQQMLMDAAKIFLETAKNADSPRHMEVFATLMGQMTTTNKEILKLHKDMKEITSEQVGTKSAAPSSQMNIQNATVFMGSPTELMEEVGDAYEAQEAREKVINGTAS
>ID:YP_003934802.1 |[Shigella phage SP18]||_Shigella_phage_SP18.gbk|gp16|492|NC_014595(170605):95246-95737:1 ^GeneID:9830543^ Shigella phage SP18, complete genome.|neighbours:ID:YP_003934801.1(1),ID:YP_003934803.1(1)|neighbour_genes:gp15,gp17|
MSELDINKLMDITDLPGIAGEEVTAYEPLVLKEVESNPNNRTPDLEDDYSVVRKNLHFQQQMLMDAGKIFLEAAKNAESPRHMEVFATLMGQMTTTNKELLKLHKEMKEITAEQIGTKGGAPSQTNIENATIFMGSPADLMDEVGDSYEAQERQEKIINGTAG
>ID:AUV63840.1 |[Shigella phage Sf20]||_Shigella_phage_Sf20_.gbk|terminase small subu..|498|MF327006(163982):21277-21774:1 ^^ Shigella phage Sf20, complete genome.|neighbours:ID:AUV63839.1(1),ID:AUV63841.1(1)|neighbour_genes:tail sheath stabiliz..,terminase large subu..|
MSDLGLDMKQLMNFESLGLPGSFDAEEDRVSYDPLVLTPVESHPEDRNIDLQRDYNEARQNIHFQNQMMMDAAKIYLELAKNSESPRFLQAFNGLMQQMSNNNKELLNIHKDMKKITEQAGEKKKDNTPAAPVNIQNATVFMGSPSDLMDEIEDEEARIIEGETV
>ID:YP_009618974.1 |[Shigella phage Sf21]||_Shigella_phage_Sf21_.gbk|terminase small subu..|495|NC_042077(166002):92907-93401:1 ^GeneID:40095577^ Shigella phage Sf21, complete genome.|neighbours:ID:YP_009618973.1(1),ID:YP_009618975.1(1)|neighbour_genes:tail sheath stabiliz..,terminase large subu..|
MEGLDINKLLDISDLPGIDGEEIKVYEPLQLVEVKSNPQNRTPDLEDDYGVVRRNMHFQQQMLMDAAKIFLETAKNADSPRHMEVFATLMGQMTTTNREILKLHKDMKDITSEQVGTKGAVPTGQMNIQNATVFMGSPTELMDEIGDAYEAQEAREKVINGTTD
>ID:YP_009614816.1 |[Shigella phage Sf22]||_Shigella_phage_Sf22_.gbk|gp64|495|NC_042039(166283):38645-39139:1 ^GeneID:40091231^ Shigella phage Sf22, complete genome.|neighbours:ID:YP_009614815.1(1),ID:YP_009614817.1(1)|neighbour_genes:gp63,gp65|
MEGLDINKLLDISDLPGIDGEEIKVYEPLQLVEVKSNPQNRTPDLEDDYGVVRRNMHFQQQMLMDAAKIFLETAKNADSPRHMEVFATLMGQMTTTNREILKLHKDMKDITSEQVGTKGAIPTGQMNIQNATVFMGSPTELMDEIGDAYEAQEAREKVIDGTTD
>ID:ATE86423.1 |[Shigella phage Sf23]||_Shigella_phage_Sf23_.gbk|terminase small subu..|495|MF158046(167678):15387-15881:1 ^^ Shigella phage Sf23, complete genome.|neighbours:ID:ATE86422.1(1),ID:ATE86424.1(1)|neighbour_genes:tail sheath stabiliz..,terminase large subu..|
MEGLDINKLLDISDLPGIDGEEIKVYEPLQLVEVKSNPQNRTPDLEDDYGVVRRNMHFQQQMLMDAAKIFLETAKNADSPRHMEVFATLMGQMTTTNREILKLHKDMKDITSEQVGTKGAVPTGQMNIQNATVFMGSPTELMDEIGDAYEAQEAREKVINGTTD
>ID:YP_009619098.1 |[Shigella phage Sf24]||_Shigella_phage_Sf24_.gbk|terminase small subu..|495|NC_042078(168112):19572-20066:1 ^GeneID:40095713^ Shigella phage Sf24, complete genome.|neighbours:ID:YP_009619097.1(1),ID:YP_009619099.1(1)|neighbour_genes:tail sheath stabiliz..,terminase large subu..|
MEGLDINKLLDISDLPGIDGEEIKVYEPLQLVEVKSNPQNRTPDLEDDYGVVRRNMHFQQQMLMDAAKIFLETAKNADSPRHMEVFATLMGQMTTTNREILKLHKDMKDITSEQVGTKGAIPTGQMNIQNATVFMGSPTELMDEIGDAYEAQEAREKVINGTTD
>ID:AUV63300.1 |[Shigella phage Sf25]||_Shigella_phage_Sf25_.gbk|terminase small subu..|495|MF327009(168573):19814-20308:1 ^^ Shigella phage Sf25, complete genome.|neighbours:ID:AUV63299.1(1),ID:AUV63301.1(1)|neighbour_genes:tail sheath stabiliz..,terminase large subu..|
MEGLDINKLLDISDLPGIDGEEIKVYEPLQLVEVKSNPQNRTPDLEDDYGVVRRNMHFQQQMLMDAAKIFLETAKNADSPRHMEVFATLMGQMTTTNREILKLHKDMKDITSEQVGTKGAIPTGQMNIQNATVFMGSPTELMDEIGDAYEAQEAREKVINGTTD
>ID:YP_004415058.1 |[Shigella phage Shfl2]||_Shigella_phage_Shfl2_.gbk|putative terminase D..|495|NC_015457(165919):91867-92361:1 ^GeneID:10498921^ Shigella phage Shfl2, complete genome.|neighbours:ID:YP_004415057.1(1),ID:YP_004415059.1(1)|neighbour_genes:putative tail sheath..,putative terminase s..|
MEGLDINKLLDISDLPGIDGEEIKVYEPLQLVEVKSNPQNRTPDLEDDYGVVRRNMHFQQQMLMDAAKIFLETAKNADSPRHMEVFATLMGQMTTTNREILKLHKDMKDITSEQVGTKGAAPTGQMNIQNATVFMGSPTELMDEIGDAYEAQEAREKVINGTTD
>ID:YP_009110983.1 |[Shigella phage pSs-1]||_Shigella_phage_pSs-1_.gbk|hypothetical protein|495|NC_025829(164999):97424-97918:1 ^GeneID:22475249^ Shigella phage pSs-1, complete genome.|neighbours:ID:YP_009110982.1(1),ID:YP_009110984.1(1)|neighbour_genes:hypothetical protein,hypothetical protein|
MEGLDINKLLDISDLPGIDGEEIKVYEPLQLVEVKSNPQNRTPDLEDDYGVVRRNMHFQQQMLMDAAKIFLETAKNADSPRHMEVFATLMGQMTTTNREILKLHKDMKDITSEQVGTKGAVPTGQMNIQNATVFMGSPTELMDEIGDAYEAQEAREKVINGTTD
>ID:NP_899600.1 |[Vibrio phage KVP40]||_Vibrio_phage_KVP40_.gbk|16|534|NC_005083(244834):215750-216283:1 ^GeneID:2545701^ Vibrio phage KVP40, complete genome.|neighbours:ID:NP_899599.1(1),ID:NP_899601.1(1)|neighbour_genes:hypothetical protein,17|
MQQLQALTQVDGLDLPGAIEAPEPEEFQPPVIKEVESHPTERVKDLEADYATVRDNAHFQQQLLRMAALKAFENASMSDAPRMMEVFATLMTQMTNNNKQILDIQKQMKDITQQEIASPQGGGGGTVQSINAETAVFVGNARDLLNEVGSRQEYLRNKKEEEIIDVEPEEKVQEKDD
>ID:YP_009006282.1 |[Vibrio phage VH7D]||_Vibrio_phage_VH7D_.gbk|DNA-packaging protei..|549|NC_023568(246964):152112-152660:1 ^GeneID:18499914^ Vibrio phage VH7D, complete genome.|neighbours:ID:YP_009006281.1(1),ID:YP_009006283.1(1)|neighbour_genes:hypothetical protein,large terminase prot..|
MNDELMKQLQALTQVDELDLPGAIEAEEPEEFQPPVIKEVESHPSERVKDLESDYATVRDNAHFQQQLLRMAAMKAFENASMSDAPRMMEVFATLMTQMTNNNKQILDIQKQMKDITQQEIATAQGGSGGTVQSINAETAVFVGNSRDLLNEVGSRQEYLRSKREEEIIDVEPEEKVQEKDD
>ID:QBX06119.1 |[Vibrio phage ValB1 HC]||_Vibrio_phage_ValB1_HC_.gbk|DNA-packaging protei..|549|MK568540(247619):109675-110223:-1 ^^ Vibrio phage ValB1 HC, complete genome.|neighbours:ID:QBX06118.1(-1),ID:QBX06120.1(-1)|neighbour_genes:large terminase prot..,hypothetical protein|
MNDELMKQLQALTQVDELDLPGAIEAEEPEEFQPPVIKEVESHPSERVKDLESDYATVRDNAHFQQQLLRMAAMKAFENASMSDAPRMMEVFATLMTQMTNNNKQILDIQKQMKDITQQEIATAQGGSGGTVQSINAETAVFVGNSRDLLNEVGSRQEYLRSKREEEIIDVEPEEKVQEKDD
>ID:YP_009201393.1 |[Vibrio phage ValKK3]||_Vibrio_phage_ValKK3_.gbk|terminase DNA packag..|549|NC_028829(248088):161016-161564:-1 ^GeneID:26628616^ Vibrio phage ValKK3, complete genome.|neighbours:ID:YP_009201392.1(-1),ID:YP_009201394.1(-1)|neighbour_genes:large terminase prot..,hypothetical protein|
MNDELMKQLQALTQVDELDLPGAIEAEEPEEFQPPVIKEVESHPSERVKDLESDYATVRDNAHFQQQLLRMAAMKAFENASMSDAPRMMEVFATLMTQMTNNNKQILDIQKQMKDITQQEIATAQGGSGGTVQSINAETAVFVGNSRDLLNEVGSRQEYLRSKREEEIIDVEPEEKVQEKDD
>ID:YP_008125176.2 |[Vibrio phage nt-1]||_Vibrio_phage_nt-1_.gbk|terminase DNA packag..|546|NC_021529(247511):136092-136637:1 ^GeneID:15926472^ Vibrio phage nt-1, complete genome.|neighbours:ID:YP_008125175.1(1),ID:YP_008125177.1(1)|neighbour_genes:hypothetical protein,terminase DNA packag..|
MNDEMLQQLMALTQVDELEIPGAIEAPEPEEFQPPVIKEVQSHPSERVKDLESDYATVRDNAHFQQQLLRMAAMKAFENASMSDAPRMMEVFATLMTQMTNNNKQILDIQKQMKDITQQEIATAQGGGGTVQSINAETAVFVGNSRDLLNEVGSRQEYLRSQREEEIIDVEPEEKVQKEDD
>ID:ALP47086.1 |[Vibrio phage phi-Grn1]||_Vibrio_phage_phi-Grn1_.gbk|terminase small subu..|549|KT919972(248605):80015-80563:1 ^^ Vibrio phage phi-Grn1, complete genome.|neighbours:ID:ALP47087.1(1),ID:ALP46971.1(1)|neighbour_genes:hypothetical protein,terminase large subu..|
MNDELMKQLQALTQVDELDLPGAIEAEEPEEFQPPVIKEVESHPSERVKDLESDYATVRDNAHFQQQLLRMAAMKAFENASMSDAPRMMEVFATLMTQMTNNNKQILDIQKQMKDITQQEIATAQGGSGGTVQSINAETAVFVGNSRDLLNEVGSRQEYLRSKREEEIIDVEPEEKVQEKDD
>ID:ALP47467.1 |[Vibrio phage phi-ST2]||_Vibrio_phage_phi-ST2_.gbk|terminase small subu..|549|KT919973(250485):139799-140347:1 ^^ Vibrio phage phi-ST2, complete genome.|neighbours:ID:ALP47468.1(1),ID:ALP47351.1(1)|neighbour_genes:hypothetical protein,terminase large subu..|
MNDELMKQLQALTQVDELDLPGAIEAEEPEEFQPPVIKEVESHPSERVKDLESDYATVRDNAHFQQQLLRMAAMKAFENASMSDAPRMMEVFATLMTQMTNNNKQILDIQKQMKDITQQEIATAQGGSGGTVQSINAETAVFVGNSRDLLNEVGSRQEYLRSKREEEIIDVEPEEKVQEKDD
>ID:ALY07098.1 |[Vibrio phage vB_VmeM-32]||_Vibrio_phage_vB_VmeM-32_.gbk|small terminase prot..|510|KU160494(199912):81078-81587:-1 ^^ Vibrio phage vB_VmeM-32, complete genome.|neighbours:ID:ALY07097.1(-1),ID:ALY07099.1(-1)|neighbour_genes:hypothetical protein,tail sheath stabiliz..|
MSNELDIKSLMNVSGIGLSLYGDSGSDEETATHEPLVLSDVESSHDLEHRENDLKTDYEIARKNIHYQQQMILNMATIALENAKNSESPRFVDSFTNLMNQMGKTNADLIKLHQELNKALGKEIKSSKTNDKPSGNVTVNGDATVFVGTPQELMERERDIVDGDYNEIG
>ID:AFN37586.1 |[Vibriophage phi-pp2]||_Vibriophage_phi-pp2_.gbk|phage terminase smal..|549|JN849462(246421):217441-217989:1 ^^ Vibriophage phi-pp2, complete genome.|neighbours:ID:AFN37585.1(1),ID:AFN37587.1(1)|neighbour_genes:hypothetical protein,phage terminase larg..|
MNDELMQQLQALTQVDGLDLPGAIEAPEPEEFQPPVIKEVESHPTERVKDLEADYATVRDNAHFQQQLLRMAALKAFENASMSDAPRMMEVFATLMTQMTNNNKQILDIQKQMKDITQQEIASPQGGGGGTVQSINAETAVFVGNARDLLNEVGSRQEYLRNKKEEEIIDVEPEEKVQEKDD
>ID:YP_009153762.1 |[Yersinia phage PST]||_Yersinia_phage_PST_.gbk|terminase DNA packag..|495|NC_027404(167785):92434-92928:1 ^GeneID:24677548^ Yersinia phage PST, complete genome.|neighbours:ID:YP_009153761.1(1),ID:YP_009153763.1(1)|neighbour_genes:tail sheath stabiliz..,terminase DNA packag..|
MEGLDINKLLDISDLPGIDGEEIKVYEPLQLVEVKSNPQNRTPDLEDDYGVVRRNMHFQQQMLMDAAKIFLETAKNADSPRHMEVFATLMGQMTTTNREILKLHKDMKDITSEQVGTKGAVPTGQMNIQNATVFMGSPTELMDEIGDAYEAQEAREKVINGTTD
>ID:VEV89777.1 |[Yersinia phage fPS-2]||_Yersinia_phage_fPS-2_.gbk|g161|495|LR215722(169060):96013-96507:1 ^^ Yersinia phage fPS-2 genome assembly, chromosome: I.|neighbours:ID:VEV89776.1(1),ID:VEV89778.1(1)|neighbour_genes:g160,g162|
MEGLDINKLLDISDLPGIDGEEIKVYEPLQLVEVKSNPQNRTPDLEDDYGVVRRNMHFQQQMLMDAAKIFLETAKNADSPRHMEVFATLMGQMTTTNREILKLHKDMKDITSEQVGTKGAVPTGQMNIQNATVFMGSPTELMDEIGDAYEAQEAREKVINGTTD
>ID:YP_009149408.1 |[Yersinia phage phiD1]||_Yersinia_phage_phiD1_.gbk|g169|495|NC_027353(167063):93763-94257:1 ^GeneID:24635605^ Yersinia phage phiD1 complete genome.|neighbours:ID:YP_009149407.1(1),ID:YP_009149409.1(1)|neighbour_genes:g168,g170|
MEGLDINKLLDISDLPGIDGEEIKVYEPLQLVEVKSNPQNRTPDLEDDYGVVRRNMHFQQQMLMDAAKIFLETAKNADSPRHMEVFATLMGQMTTTNREILKLHKDMKDITSEQVGTKGAVPTGQMNIQNATVFMGSPTELMDEIGDAYEAQEAREKVINGTTD
