# Supplementary material for: Influence of Non-canonical DNA Bases on the Genomic Diversity of Tevenvirinae
Source: Front Microbiol. 2021 Apr 6;12:632686. doi: 10.3389/fmicb.2021.632686 (PMC8056088; doi:10.3389/fmicb.2021.632686)
Supplement: Supplementary Data Sheet 1 — Clustering results (folders “first clusterisation,” “second clusterisation,” and “third clusterisation”): the number of pan-genome components in the individual genome (files “pan genome components of genomes”), the total number of all clusters and components of the pan-genome (files “pan genome components”), a list of clusters of the core genome (files “core list”), a list of clusters of the softcore genome (files “softcore list”). Clusters of the softcore genome (folders “softcore clusters”) are presented in the files which show regions in genomes, protein sequences, names of viruses which have these proteins A description of softcore clusters is also supplied (file “Softcore clusters description”). [file Data_Sheet_1.ZIP › Data sheet 1/first clusterisation/softcore_clusters/20027_17.faa]

>ID:YP_004300751.1 |[Acinetobacter virus 133]|Acj133|_Acinetobacter_phage_133_.gbk|17|1821|NC_015250(159801):93075-94895:1 ^GeneID:10323157^ Acinetobacter phage 133, complete genome.|neighbours:ID:YP_004300750.1(1),ID:YP_004300752.1(1)|neighbour_genes:16,18|
MSQIKYEDHPLNLHVDTIKSPLELETKIQDGIKFFKSQWDQKWYPEKYDDYLRLNAPVKVTLQSTNPKEFKTYKDKSNRRSRYLGLPNLKRSNVRTPYTREMIEEWKKCRDDILYFAETYCAITHIDHGTIKVKLRDYQRDMLQLMDSGRLTCAKLSRQLGKTAAVAIFLAHYVCFNESKSVGILAHKGSMSEEVLFRTKQAIELLPDFLQPGIVEWNKRSIELDNGSSIGAFASSPDAVRGNSFSLIYIDETAFVQNWDDCWLAIQPVISSGRHSKIIMTTTPNGMNHFYDLWQGAINGTSGFRPYEATWVSVKDRLYNEADTFDDGWEFSARAIGSSSIEQFLQEHLGNFAGGSNTLIDGTKLAVLFGQERIADQHEFIEFKPPVAGRKYIATLDSAEGRGQDYHALHIIDVTDEQWEQAGVLHSNKISHLILADIIFLYLTRYNEAPVYIELNSTGVSIAKTLYIDLEYEYVICDSYQDLGMKQTKRSKAVGCSTLKDLIEKNKLKLNHIQTIKELRTFVTKGISWAAEDGYHDDLVMGLVIFAWLTTQPKFVELMDKDDLRLASELFRAEMEGMCEEYAPVVLVDDGTITDFTPSFGLSAII
>ID:AWY10436.1 |[Acinetobacter phage AM101]||_Acinetobacter_phage_AM101_.gbk|terminase large subu..|1818|MH165274(166487):64961-66778:-1 ^^ Acinetobacter phage AM101, complete genome.|neighbours:ID:AWY10260.1(-1),ID:AWY10428.1(-1)|neighbour_genes:tail sheath protein,putative DNA packagi..|
MTIDELIRSHPLNGHTIAIKHPSMLDRKVEDNITYVKSQWDDKWYPEKFSDYLKHNQIVKIKLQGEDPHNFKTFKDKNNRRSRYLGLPNLKRANIKIQWSQEMVNEWIRCRDDIVYFAETYCAITHIDYGTIKVQLRDYQKDMLKIMAENRMSVSKLSRQLGKTTVVAIFLAWFACFNKDKNIGILAHKGSMSAEVLDRTKQAIELLPDFLQPGIVEWNKGSIELDNGSAISAYASSPDAVRGNSFSLIYIDECAFIPNFHDSWLAIQPVISSGRHSKIIITTTPNGMNHFYDIWTAAIDGKSGFVPYEAEWNAVKERLYNDNDEFDDGWHFSFTTIGGSSIEQFRQEHIGVFAGGSGTLISGMKLAILDWKTPINVGDSTFYKYKEPEPGRKYIATLDSAEGRGQDYHCLNIIDVTDNVWEQVAVLHSNSISHLILPDIILKHLIDYNEAPIYIELNATGGGIAKTLYSDLEYEGVICDSFTDLGMKQTKRTKAIGCSTLKDLVEKDKLIINHKQTIQELRTFIEKGVSWAAEDGFHDDCVMSLVIFAWLTTQQKFSEYIDKDDLRLASDIFRRELEDMNDDYAPVVIVDSGETVEYSAGISFI
>ID:YP_004009538.1 |[Acinetobacter phage Ac42]|Ac42|_Acinetobacter_phage_Ac42_.gbk|17|1860|NC_014660(167716):103881-105740:1 ^GeneID:9925803^ Acinetobacter phage Ac42, complete genome.|neighbours:ID:YP_004009537.1(1),ID:YP_004009539.1(1)|neighbour_genes:16,18|
MNEKIDQALDEKLAQEFDELIKDHPLNVHMLSIKPPVMLETKIENGLKFFKSQWDGKWYPEKFDDYIRLNQPEKVMLQGNDPTNFRTFKDKSNKRSRYMGLPNLKRANIKTSWTKEMLSEWKKCRDDIVYFAETYCAITHIDYGTIKVKLRDYQRDMLQLMDGGRLTCCKLSRQLGKTAAVAIFLAHYVCFNKSKSAGILAHKGSMSEEVLFRAKQAIELLPDFLQPGIVEWNKRSIELDNGSSIGAYASSPDAVRGNSFALIYIDETAFIQNWEDCWLAIQPVISSGRHSKIIMTTTPNGMNHFYDLWQGAIKGKSGFRPYEATWVSVKERLYTEAGDFDDGWEFSYRAIGSSSLEQFLQEHLGNFSGGSNTLIAGPKLVLLEGKKIIPDSYGFYQFETPNPERKYIATLDSAEGRGQDYHALNIIDVTDQTWRQVGVLHSNTISHLILPDIVLSYLNKYNEAPIYIELNSTGVSIAKSLYLDLEYENVICDSFVDLGMKQTKRSKAMGCSTLKDMIEKDKLIINHVKTIEELRVFTTKGVSWAAEEGYNDDLVMSLVIFAWLTTQAKFNEFIDKDDVRLASDIFRTELEGMDDEYAPVVILDSVETVDMSHMGVSMV
>ID:YP_004009792.1 |[Acinetobacter phage Acj61]||_Acinetobacter_phage_Acj61_.gbk|17|1836|NC_014661(164093):104912-106747:1 ^GeneID:9926066^ Acinetobacter phage Acj61, complete genome.|neighbours:ID:YP_004009791.1(1),ID:YP_004009793.1(1)|neighbour_genes:16,18|
MKIDAKLEELIKSHPLNSHAQEILPTCMLEHKVEDGMEFFKSQWDNKWYPKNFNDYLKLNSIVKIKLQGEDPTLFATFKDRNNRRSRYLGLPNLKRANIKIMWTQEMIDEWKRCRDDVVYFAERYCAITHIDYGVIKVQLRDYQKDMLRIMSGNRMSVSKLSRQLGKTTAVAIFLAHYVCFNKAKSVGILAHKGSMSAEVLDRTKQAIELLPDFLQPGIVEWNKGNITLDNGSSIGAYASSPDAVRGNSFSLIYIDEVAFVQNWEDCWLAIQPVISSGRHSKIVMTTTPNGMNHFYTIWTAAVGKKSGFIPYESEWNAVKERLYDDNDEFDDGWSFSSKAIYGSSVEQFRQEHKGVFSGGSGTLISGMKLSVLDHSEPININDDNTFFKFKEPSPERKYIATLDSAEGRGQDYHSLNIIDVTDDQWEQVAVLHSNTISHLILPDIILKHLIEYNEAPIYIELNSTGVSIAKTLYSDLEYENVICDSFNDLGMKQTKRTKAVGCSVLKDLIEKDKLKIHFRKTIEELRTFIVKGVSWAAEDGYHDDLVMGLVIFAWLSTQQKFSEYADKDDHRLASDVFRNELQEMNDDYAPVVILDTTETVEYTHGIASLV
>ID:YP_004010314.1 |[Acinetobacter phage Acj9]||_Acinetobacter_phage_Acj9_.gbk|17|1830|NC_014663(169947):107192-109021:1 ^GeneID:9926611^ Acinetobacter phage Acj9, complete genome.|neighbours:ID:YP_004010313.1(1),ID:YP_004010315.1(1)|neighbour_genes:hypothetical protein,18|
MTTTNLQQELAKNHPLNAHSLTIKHPSALEMKVEDGIKFFKSQWDEKWYPEKFSDYQRLNPIVKIRLQGEDPSNFTTFKDKSNKRSRYLGLPNLKRANIKIQWNQDMISEWIRCRDDIVYFAETYCAITHIDYGTIKVQLRDYQKDMLKIMAENRMSVSKLSRQLGKTTVVAIFLAWFACFNKDKNIGILAHKGSMSAEVLDRTKQAIELLPDFLQPGIVEWNKGSIELDNGSAISAYAASPDAVRGNSFSLIYIDECAFIPNFNDAWLAIQPVISSGRHSKIIITTTPNGMNHFYDIWTAAVEGISGFVPYESEWNAVKERLYDDKDVFDDGWHFSFTTIGGSSVEQFRQEHVGVFAGGQGTLSLRHETCNLKLETPINVGDSTFYKYKEPDPTRKYIATLDSAEGRGQDYHCMNIIDVTDEQWEQVAVLHSNTISHLILPDIILKHLLDYNEAPIYIELNSTGVSIAKTLYSDLEYENVICDSFVDLGMKQTKRTKAVGCSTLKDLIEKDKLLLNHRKTVQELRVFIEKGVSWAAEDGFHDDCVMSLVIFAWLSTQQKFSEFTDRDDIRLAFDVFRQELEDMNDDYAPVVFVDNGVGEPESHGVSFV
>ID:AXY82727.1 |[Acinetobacter phage KARL-1]||_Acinetobacter_phage_KARL-1_.gbk|terminase DNA packag..|1818|MH713599(166560):81293-83110:-1 ^^ Acinetobacter phage KARL-1, complete genome.|neighbours:ID:AXY82726.1(-1),ID:AXY82728.1(-1)|neighbour_genes:tail sheath protein,hypothetical protein|
MTIDELIRSHPLNGHTIAIKHPSMLDRKVEDNITYVKSQWDDKWYPEKFSDYLKHNQIVKIKLQGEDPHNFKTFKDKNNRRSRYLGLPNLKRANIKIQWTQEMVNEWIRCRDDIVYFAETYCAITHIDYGTIKVQLRDYQKDMLKIMAENRMSVSKLSRQLGKTTVVAIFLAWFACFNKDKNIGILAHKGSMSAEVLDRTKQAIELLPDFLQPGIVEWNKGSIELDNGSAISAYASSPDAVRGNSFSLIYIDECAFIPNFHDSWLAIQPVISSGRHSKIIITTTPNGMNHFYDIWTAAIDGKSGFVPYEAEWNAVKERLYNDNDEFDDGWHFSFTTIGGSSIEQFRQEHIGVFAGGSGTLISGMKLAILDWKTPINVGDSTFYKYKEPEPGRKYIATLDSAEGRGQDYHCLNIIDVTDNVWEQVAVLHSNSISHLILPDIILKHLIDYNEAPIYIELNATGGGIAKTLYSDLEYEGVICDSFTDLGMKQTKRTKAIGCSTLKDLVEKDKLIINHKQTIQELRTFIEKGVSWAAEDGFHDDCVMSLVIFAWLTTQQKFSEYIDKDDLRLASDIFRRELEDMNDDYAPVVIVDSGETVEYSAGISFI
>ID:YP_006489130.1 |[Acinetobacter phage ZZ1]||_Acinetobacter_phage_ZZ1_.gbk|terminase DNA packag..|1842|NC_018087(166687):100776-102617:1 ^GeneID:13165222^ Acinetobacter phage ZZ1, complete genome.|neighbours:ID:YP_006489134.1(1),ID:YP_006489127.1(1)|neighbour_genes:hypothetical protein,tail sheath protein|
MHNFEELLKEHPLNGHGQVNIKHPLMLDTKVEDGLKYIKSQWDNKWYPEKFDDYLKLNQIVKIKLQADDPANFKTFKDKNNRRSRYLGLPNLKRSNIKIQWSQDMINEWIRCRDDILYFAETYCAITHIDYGTIKVQLRDYQKDMLKIMAENRMSVSKLSRQLGKTTVVAIFLAWFACFNKDKNIGILAHKGSMSAEVLDRTKQAIELLPDFLQPGIVEWNKGNITLDNGSAISAYAASPDAVRGNSFSLIYIDECAFIPNFNEAWLAIQPVISSGRHSKIIITTTPNGMNHFYDIWTGAVEKNSAGKSKNGFVPYEAQWDAVKSRLYNDDDIFDDGWEFSSNAIGGSSLEQFRQEHVGVFAGGQGTLISGMKLAIMLWKQHLNSDDSTFYKYKEPQAGRKYIATLDSAEGRGQDYHCLNIIDVTDDVWEQVAVLHSNTISHLILPDIILKHLLDYNEAPIYIELNSTGAGIAKTLYTDLEYEGVICDSFVDLGMKQTKRTKAVGCSTLKDLIERDKLIINHKQTIQELRVFIEKGVSWAAEDGFNDDCVMSLVIFAWLTTQQKFSEFIDKDEHRLASDIFRRELEDMNDDYAPVVIVDSIDATDYSAGISFV
>ID:AXF40742.1 |[Acinetobacter phage vB_ApiM_fHyAci03]||_Acinetobacter_phage_vB_ApiM_fHyAci03_.gbk|terminase DNA packag..|1749|MH460829(165975):100924-102672:1 ^^ Acinetobacter phage vB_ApiM_fHyAci03, complete genome.|neighbours:ID:AXF40741.1(1),ID:AXF40743.1(1)|neighbour_genes:hypothetical protein,tail sheath protein|
MLDRKVEDNITYVKSQWDDKWYPEKFSDYLKHNQIVKIKLQGEDPHNFKTFKDKNNRRSRYLGLPNLKRANIKIQWTQEMVNEWIRCRDDIVYFAETYCAITHIDYGTIKVQLRDYQKDMLKIMAENRMSVSKLSRQLGKTTVVAIFLAWFACFNKDKNIGILAHKGSMSAEVLDRTKQAIELLPDFLQPGIVEWNKGSIELDNGSAISAYASSPDAVRGNSFSLIYIDECAFIPNFHDSWLAIQPVISSGRHSKIIITTTPNGMNHFYDIWTAAIDGKSGFVPYEAEWNAVKERLYNDNDEFDDGWHFSFTTIGGSSIEQFRQEHIGVFAGGSGTLISGMKLAILDWKTPINVGDSTFYKYKEPEPGRKYIATLDSAEGRGQDYHCLNIIDVTDNVWEQVAVLHSNSISHLILPDIILKHLIDYNEAPIYIELNATGGGIAKTLYSDLEYEGVICDSFTDLGMKQTKRTKAIGCSTLKDLVEKDKLIINHKQTIQELRTFIEKGVSWAAEDGFHDDCVMSLVIFAWLTTQQKFSEYIDKDDLRLASDIFRRELEDMNDDYAPVVIVDSGETVEYSAGISFI
>ID:APU01476.1 |[Aeromonas phage 65.2]||_Aeromonas_phage_65.2_.gbk|terminase large subu..|1929|KY290955(236567):70057-71985:-1 ^SEED:fig|6666666.172300.peg.85^ Aeromonas phage 65.2, complete genome.|neighbours:ID:APU01475.1(-1),ID:APU01477.1(-1)|neighbour_genes:tail sheath monomer,hypothetical protein|
MAHLPEEMIPFADLKKKVVTFDKPYEELFGTDKAVYVQQPHGVLNILDERGDKIIKSISSCKYYKSQHDDTWYPERYEYYYEQSRFRKIKIQGTNKKDYKTYKNRFDKKSRYLGLPNLKKANVQTTWSQEMVEEWKKCRDDILYFAKYCAIIHLDHGVIGINLRPYQKDMLRIMSEKRMSIHNLSRQLGKTTATSVYLAHYVTFNEAKNVGILAHKASMSREVLERTKQIIELLPDFLQPGIVEWNKGSIELENGCAISAYSSDPDAVRGNSFALIYVDECGFVEAWEDCWKAILPVISSGRNSKIVLTSTPNGMNHWYDLWQSAINGKSGFEPYEANWSAVKERLYHSETDSFDDGISWTTNQIGSSSVEAFLQEHAGQFMGSAGTLITGFKLSKMTWTDIEATENLYRFKQPEVGHKYFACVDPAEGRGQDYSTIQIIDVTKYPYEQVAVYHSNKISHIMFPRIIQRLAMEYNEAYVYIELNSVGLSVAKDLYMDLEYENMIIDSSRDLGMKQTKTTKAMGCSTLKDLIEKDKLRINHKQTVIELRTFVEDGLSWSAAKDNHDDLVMALVIFAYLTTQDRFAEFLDMDEHSLAHDIFQDELESMNDDFNFSVFFNDGLNTIEINSASGYNNHEDNYTFAT
>ID:YP_004300928.1 |[Aeromonas virus 65]||_Aeromonas_phage_65_.gbk|17|1929|NC_015251(235229):70060-71988:-1 ^GeneID:10323350^ Aeromonas phage 65, complete genome.|neighbours:ID:YP_004300927.1(-1),ID:YP_004300929.1(-1)|neighbour_genes:18,hypothetical protein|
MAHLPEEMIPFADLKKKVVTFDKPYEELFGTDKAVYVQQPHGVLNILDERGDKIIKSISSCKYYKSQHDDTWYPERYEYYYEQSRFRKIKIQGTNKKDYKTYKNRFDKKSRYLGLPNLKKANVQTTWSQEMVEEWKKCRDDILYFAKYCAIIHLDHGVIGINLRPYQKDMLRIMSEKRMSIHNLSRQLGKTTATSVYPCHYVTFNEAKNVGILAHKASMSREVLERTKQIIELLPDFLQPGIVEWNKGSIELENGCAISAYSSDPDAVRGNSFALIYVDECGFVEAWEDCWKAILPVISSGRNSKIVLTSTPNGMNHWYDLWQSAINGKSGFEPYEANWSAVKERLYHSETDSFDDGISWTTNQIGSSSVEAFLQEHAGQFMGSAGTLITGFKLSKMTWTDIEATENLYRFKQPEVGHKYFACVDPAEGRGQDYSTIQIIDVTKYPYEQVAVYHSNKISHIMFPRIIQRLAMEYNEAYVYIELNSVGLSVAKDLYMDLEYENMIIDSSRDLGMKQTKTTKAMGCSTLKDLIEKDKLRINHKQTVIELRTFVEDGLSWSAAKDNHDDLVMALVIFAYLTTQDRFAEFLDMDEHSLAHDIFQDELESMNDDFNFSVFFNDGLNTIEINSASGYNNHEDNYTFAT
>ID:ATI17421.1 |[Aeromonas phage AS-szw]||_Aeromonas_phage_AS-szw_.gbk|terminase DNA packag..|1920|MF498773(229957):102984-104903:1 ^^ Aeromonas phage AS-szw, complete genome.|neighbours:ID:ATI17420.1(1),ID:ATI17422.1(1)|neighbour_genes:hypothetical protein,tail sheath protein|
MIGNPEEMKDLEDLKTKKITFDLPYEHWFGKDKAVYEQQPAGVLEIKDERGERVIKRISGCTYYKSQHDDTWYPEKYEYYYEQSRFKKIKIQGTNPNEFRTYKARFDKKTRYLGLPNLKKANVQTKWTQEMIDEWKKCRDDILYFAKYCAIVHLDHGIIQISLRPYQQDMLKIMSDDRMSMHNLTRQLGKTTATSIYLAHFVCFNEAKNVGVLAHKASMSREVLERTKQIIELLPDFLQPGIVEWNKGSIELENGCAIGAFSSDPDAVRGNSFALIYVDECGFIDAWEDTWKAILPVISSGRNSKIVLTSTPNGMNHWYDLWQNALNGKSGFVPYEAGWSSVKERLYRAKDDTFDDGKSWAISQVGSSSLEAFLQEHCGQFMGSAGTLISGYKLTKLISEEVICNEGLYRYHHPKEGHRYFACVDPAEGRGQDYSVIQIIDVTKYPYQQVAVYHSNKISPILFPRIIQRLATEYNEAYVYIELNSVGMQVAKDLYMDLEYENMICDSSRDLGMKQTKASKALGCSTLKDLIEKNKLHVRDKNTISELRTFVEDGLSWAAAKDKHDDLVMGLVIFSYLTTQDRFAEFIDTDDHSLAHDIFQDELDSMNDDFEFTVFYDDGVNTIEINSSTGIVDHYTFAT
>ID:ASU00175.1 |[Aeromonas phage AS-zj]||_Aeromonas_phage_AS-zj_.gbk|terminase DNA packag..|1920|MF448340(229929):208576-210495:1 ^^ Aeromonas phage AS-zj, complete genome.|neighbours:ID:ASU00176.1(1),ID:ASU00174.1(1)|neighbour_genes:hypothetical protein,tail sheath protein|
MIGNPEEMKDLEDLKTKKITFDLPYEHWFGKDKAVYEQQPAGVLEIKDERGERVIKLISGCTYYKSQHDDTWYPEKYEYYYEQSRFKKIKIQGTNPNEFRTYKARFDKKTRYLGLPNLKKANVQTKWTQEMIDEWKKCRDDILYFAKYCAIVHLDHGIIQISLRPYQQDMLKIMSDDRMSMHNLTRQLGKTTATSIYLAHFVCFNEAKNVGVLAHKASMSREVLERTKQIIELLPDFLQPGIVEWNKGSIELENGCAIGAFSSDPDAVRGNSFALIYVDECGFIDAWEDTWKAILPVISSGRNSKIVLTSTPNGMNHWYDLWQNALNGKSGFVPYEAGWSSVKERLYRAKDDTFDDGKSWAISQVGSSSLEAFLQEHCGQFMGSAGTLISGYKLTKLISEEVICNEGLYRYHHPKEGHRYFACVDPAEGRGQDYSVIQIIDVTKYPYQQVAVYHSNKISPILFPRIIQRLATEYNEAYVYIELNSVGMQVAKDLYMDLEYENMICDSSRDLGMKQTKASKALGCSTLKDLIEKNKLHVRDKNTISELRTFVEDGLSWAAAKDKHDDLVMGLVIFSYLTTQDRFAEFIDTDDHSLAHDIFQDELDSMNDDFEFTVFYDDGVNTIEINSSTGIVDHYTFAT
>ID:NP_944105.1 |[Aeromonas virus Aeh1]||_Aeromonas_phage_Aeh1_.gbk|17|1902|NC_005260(233234):150288-152189:1 ^GeneID:2658038^ Aeromonas phage Aeh1, complete genome.|neighbours:ID:NP_944104.1(1),ID:NP_944106.1(1)|neighbour_genes:16,18|
MSLMPDEMTPVDQLERKVVSFDQPLDVFGEDEAVYAQQPDGELVIYDDRREKVIRKLKSCVYYKSQHDGRWYPETYDIYSELKRVQKMNLQGKDPSDFKSFKDRFNKRTRYLGLPNLKRANVPTKWTREMVEEWKRCRDDIVYFAETYCSIIHIDWGVIKVQLRDYQKDMLRIMASERMSMHNLPRQLGKTTATAIFLTHFVVFNEAKAVGVLAHKGDMSKEVLERTKQSIELLPDFLQPGIVEWNKGNIELENGCSIGAYASSPDAVRGNSFALIYVDECAFIEGFEDTWKAILPVISSGRQSRIILTSTPNGINHWYDLWEVSLKSDKGFKPYTTTWITVKERLYDGSDAYDDGFEWASKQINSSSVEAFQQEHLCRFMGTSGTLINGFKLSKMTWKEVIADDNFYQIEKPVEGNKYIATVDPAEGRGQDYSTIQIIDVTSYPYRQVAVYHSNKISPLLLPSVIMRYAMEYNNAWVYIELNSIGNMVAKSLFIDLEYENVIVDSSKDLGMKQTKVTKAVGCSTLKDLIEKDKLIVSHKGTIQEFRTFVEKGVSWAAQDGFHDDLVMSLCIFAYLTTQERFGDFIDATRNIGADVFQSEMEEMLEDFCVGAIIDDGINTYEVDNRDMTLFAS
>ID:AUE22753.1 |[Aeromonas phage Ah1]||_Aeromonas_phage_Ah1_.gbk|terminase DNA packag..|1902|MG250483(221116):138136-140037:1 ^^ Aeromonas phage Ah1, complete genome.|neighbours:ID:AUE22752.1(1),ID:AUE22754.1(1)|neighbour_genes:terminase DNA packag..,tail sheath protein|
MSLMPDEMIPVAKLERKVVSFDQPLDVFGEDEAVYAQQPDGMLVIYDDRREKVIRKLKSCVYYKSQHDGRWYPETYDIYSELKRVQKMNLQGKDPSDFKSFKDRFNKRTRYLGLPNLKRANVPTKWTREMVEEWKRCRDDIVYFAETYCSIIHIDWGVIKVQLRDYQKDMLRIMASERMSMHNLPRQLGKTTATAIFLTHFVVFNEAKAVGVLAHKGDMSKEVLERTKQSIELLPDFLQPGIVEWNKGNIELENGCSIGAYASSPDAVRGNSFALIYVDECAFIEGFEDTWKAILPVISSGRQSRIILTSTPNGINHWYDLWEVSLKSDKGFKPYTTTWITVKERLYDGSDAYDDGFEWASKQINSSSVEAFQQEHLCRFMGTSGTLINGFKLSKMTWKEVIAEDNFYQLEKPEEGHKYIATVDPAEGRGQDYSTIQIIDVTSYPYKQVAVYHSNKISPLLLPSVIMRYAMEYNNAWVYIELNSIGNMVAKSLFIDLEYENVIVDSSKDLGMKQTKMTKAIGCSTLKDLIEKDKLIVSHKGTIQEFRTFVEKGVSWAAQDGFHDDLVMSLCIFAYLTTQERFGDFIDATRNIGADVFQSEMEEMLEDFCVGAIIDDGINTYEVDNRDMTLFTS
>ID:QAX98470.1 |[Aeromonas phage AsFcp_2]||_Aeromonas_phage_AsFcp_2_.gbk|terminase DNA packag..|1230|MH791401(219171):86580-87809:1 ^^ UNVERIFIED: Aeromonas phage AsFcp_2, complete genome.|neighbours:ID:QAX98469.1(1),ID:QAX98471.1(1)|neighbour_genes:terminase DNA packag..,tail sheath protein|
MSLMPEEMKPVEQLERKVVSFDMPLDVFGEDEAVYTQQPDGVLVIKDERGEKVVRTLKECVYYKSQHDDRWYPESYDIYSELKRIQKMNLQGKDPSDFRTFKDRFNKRTRYLGIPNLKRANVPTKWTREMVEEWKRCRDDIVYFAETYCSIIHIDWGVIKVQLRDYQKDMLRIMATERMSIHNLPRQLGKTTATAIFLTHFVVFNEAKAVGVLAHKGDMSKEVLERTKQSIELLPDFLQPGIVEWNKGNIELENGCSIGAYASSPDAVRGNSFALIYLDEAAFIENFDDTWKAILPVISSGRKSRIILTSTPNGINHWYDLWEVSINSDKGFKPYTTTWITVKERLYNGADMYDDGFEWSTKQINSSSIEAFQQEHCLIGTTRVDVMIDNQEKNMSVEELWNTYRSRIA
>ID:QAX97861.1 |[Aeromonas phage Asswx_1]||_Aeromonas_phage_Asswx_1_.gbk|terminase DNA packag..|1920|MH791398(229103):110673-112592:1 ^^ UNVERIFIED: Aeromonas phage Asswx_1, complete genome.|neighbours:ID:QAX97860.1(1),ID:QAX97862.1(1)|neighbour_genes:hypothetical protein,tail sheath protein|
MIGNPEEMKDLEDLKTKKITFDLPYEHWFGKDKAVYEQQPAGVLEIKDERGERVIKRISGCTYYKSQHDDTWYPEKYEYYYEQSRFKKIKIQGTNPNEFRTYKARFDKKTRYLGLPNLKKANVQTKWTQEMIDEWKKCRDDILYFAKYCAIVHLDHGIIQISLRPYQQDMLKIMSDDRMSMHNLTRQLGKTTATSIYLAHFVCFNEAKNVGVLAHKASMSREVLERTKQIIELLPDFLQPGIVEWNKGSIELENGCAIGAFSSDPDAVRGNSFALIYVDECGFIDAWEDTWKAILPVISSGRNSKIVLTSTPNGMNHWYDLWQNALNGKSGFVPYEAGWSSVKERLYRAKDDTFDDGKSWAISQVGSSSLEAFLQEHCGQFMGSAGTLISGYKLTKLISEEVICNEGLYRYHHPKEGHRYFACVDPAEGRGQDYSVIQIIDVTKYPYQQVAVYHSNKISPILFPRIIQRLATEYNEAYVYIELNSVGMQVAKDLYMDLEYENMICDSSRDLGMKQTKASKALGCSTLKDLIEKNKLHVRDKNTISELRTFVEDGLSWAAAKDKHDDLVMGLVIFSYLTTQDRFAEFIDTDDHSLAHDIFQDELDSMNDDFEFTVFYDDGVNTIEINSSTGIVDHYTFAT
>ID:QAY01289.1 |[Aeromonas phage Aswh_1]||_Aeromonas_phage_Aswh_1_.gbk|terminase DNA packag..|1929|MH791414(229730):125859-127787:-1 ^^ UNVERIFIED: Aeromonas phage Aswh_1, complete genome.|neighbours:ID:QAY01288.1(-1),ID:QAY01290.1(-1)|neighbour_genes:tail sheath protein,hypothetical protein|
MSSGLPEDMIPLGELQTKRITFDLPYEHWFGDDKAVYVQQPAGVLNIYDERGDSIIKSITSCRYYKSQHDDTWYPEKYEYYYEQSRFKKIKIQGTKPHEFKTYKARFDKRTRYLGLPNLKKANVPTKWTQEMVDEWKRCRDDILYFAKYCAIVHLDHGIVQVNLRPYQKDMLKIMSENRMSQHNLSRQTGKTTATSIYLAHYVTFNEAKNVGILAHKASMSREVLERTKQILELLPDFLQPGIVEWNKGSIELENGCAIGAFSSDPDAVRGNSFALIYVDECGFIDAWEDTWKAILPVISSGRNSKIVLTSTPNGMNHWYDLWQSALTGKSGFIPYEATWSCVKERLYHSETDKFDDGFAWATNQVGSSSVEAFLQEHAGKFMGSAGTLISGFKLSKMDWVDIEAKENFYQFKKPEEGHVYIAAVDPAEGRGQDYSVIQIIDVTKYPYEQVAVYHSNRIGHIQFPHVVARLATEYNEAYVYVELNSVGLSIAKDLYMGLEYENMITDSFKDLGMKQTKSSKALGCSTLKDLIEKNKLLIRHKDTVSELRTFVEDGVSWAASKGNHDDLVMGLVIFAYLTTQERFSDFVDLDDRSLARDLFQDEIDGMDEEFELTVIYNDGVNTIEINSSTGYNSEESYTFAT
>ID:YP_007010342.1 |[Aeromonas phage CC2]||_Aeromonas_phage_CC2_.gbk|terminase DNA packag..|1920|NC_019538(231743):158518-160437:-1 ^GeneID:14016268^ Aeromonas phage CC2, complete genome.|neighbours:ID:YP_007010341.1(-1),ID:YP_007010343.1(-1)|neighbour_genes:tail sheath protein,hypothetical protein|
MIGNPEEMKDLEDLKTKKITFDLPYEHWFGKDKAVYEQQPAGVLEIKDERGERVIKRISGCTYYKSQHDDTWYPEKYEYYYEQSRFKKIKIQGTNPNEFRTYKARFDKKTRYLGLPNLKKANVQTKWTQEMIDEWKKCRDDILYFAKYCAIVHLDHGIIQISLRPYQQDMLKIMSDDRMSMHNLTRQLGKTTATSIYLAHFVCFNEAKNVGVLAHKASMSREVLERTKQIIELLPDFLQPGIVEWNKGSIELENGCAIGAFSSDPDAVRGNSFALIYVDECGFIDAWEDTWKAILPVISSGRNSKIVLTSTPNGMNHWYDLWQNALNGKSGFVPYEAGWSSVKERLYRAKDDTFDDGKSWAISQVGSSSLEAFLQEHCGQFMGSAGTLISGYKLTKLISEEVICNEGLYRYHHPKEGHRYFACVDPAEGRGQDYSVIQIIDVTKYPYQQAAVYHSNKISPILFPRIIQRLATEYNEAYVYVELNSVGMQVAKDLYMDLEYENMICDSSRDLGMKQTKASKALGCSTLKDLIEKNKLHVRDKNTISELRTFVEDGLSWAAAKEKHDDLVMGLVIFSYLTTQDRFAEFIDTDDHSLAHDIFQDELDSMNDDFEFTVFYDDGVNTIEINSSTGIVDHYTFAT
>ID:YP_009011640.1 |[Aeromonas phage PX29]||_Aeromonas_phage_PX29_.gbk|17A|1221|NC_023688(222006):136984-138204:1 ^GeneID:18560135^ Aeromonas phage PX29, complete genome.|neighbours:ID:YP_009011639.1(1),ID:YP_009011641.1(1)|neighbour_genes:16,17B|
MPEEMKPVEQLERKVVSFDMPLDVFGEDEAVYTQQPDGVLVIKDERGEKVVRTLKECVYYKSQHDDRWYPESYDIYSELKRIQKMNLQGKDPSDFRTFKDRFNKRTRYLGIPNLKRANVPTKWTREMVEEWKRCRDDIVYFAETYCSIIHIDWGVIKVQLRDYQKDMLRIMATERMSIHNLPRQLGKTTATAIFLTHFVVFNEAKAVGVLAHKGDMSKEVLERTKQSIELLPDFLQPGIVEWNKGNIELENGCSIGAYASSPDAVRGNSFALIYLDEAAFIENFDDTWKAILPVISSGRKSRIILTSTPNGINHWYDLWEVSINSDKGFKPYTTTWITVKERLYNGADMYDDGFEWSTKQINSSSIEAFQQEHCLIGTTRVDVMIDNQEKNMSVEELWNTYRSRIA
>ID:YP_003969300.1 |[Aeromonas phage phiAS5]||_Aeromonas_phage_phiAS5_.gbk|terminase DNA packag..|1902|NC_014636(225268):9257-11158:1 ^GeneID:9861418^ Aeromonas phage phiAS5, complete genome.|neighbours:ID:YP_003969299.1(1),ID:YP_003969301.1(1)|neighbour_genes:terminase DNA packag..,tail sheath protein|
MSLMPEEMLPPEKLKSMVVSFDMPLDIFGDDEAIYKQQPNGELIIYDDRRERVIRKIKECVYYKSQHDNRWYPESYDIYSELNRIQKMNLQGKDSTDFRTFKDRFNKRTRYLGLPNLKRANVPTKWTKEMVEEWKRCRDDIVYFAENYCSIVHIDWGVIKVQLRDYQKDMLRIMSTERMSMHNLPRQLGKTTATAIFLTHFVVFNEAKAVGVLAHKGDMSREVLERTKQCIELLPDFLQPGIVEWNKGNIELENGCSIGAYASSPDAVRGNSFALIYVDECAFIEGFEDTWKAILPVISSGRKSRIILTSTPNGINHWYDLWEVSLNSDKGFKPYTTTWITVKERLYNGADKYDDGFEWATKQINSSSIEAFRQEHCCVFMGTAGTLINGFKLTKMIWDEVNNEDGFYCLEKPEPDHKYIATVDPAEGRGQDYSTMQIIDVTVYPYRQVAVYHSNKISPLLLPSVIMKYAMEYNNAWVYVELNSIGNMVAKSLFIDLEYENVIVDSSKDLGMKQTKTTKAVGCSTLKDLIEKDKLIVKHKGTIQEFRTFVEKGVSWAAQDGFHDDLVMSLCIFAYLTTQDRFGDFIDASRNIGADVFQKEMEDMLEDFMVGAIIDDGINTYEVDNRDMSLFAS
>ID:YP_803107.1 |[Escherichia virus RB32]||_Bacteriophage_RB32_.gbk|17|1833|NC_008515(165890):94211-96043:1 ^GeneID:4405484^ Bacteriophage RB32, complete genome.|neighbours:ID:YP_803106.1(1),ID:YP_803108.1(1)|neighbour_genes:16,18|
MEQPINALNDFHPLNEAGKILIKHPSLAERKDEDGIHWIKSQWDGKWYPEKFSDYLRLHKIVKIPNNSDKPELFQTYKDKNNKRSRYMGLPNLKRANIKTQWTREMVEEWKKCRDDIVYFAETYCAITHIDYGVIKVQLRDYQRDMLKIMSSKRMTVCNLSRQLGKTTVVAIFLAHFVCFNKDKAVGILAHKGSMSAEVLDRTKQAIELLPDFLQPGIVEWNKGSIELDNGSSIGAYASSPDAVRGNSFAMIYIDECAFIPNFHDSWLAIQPVISSGRRSKIIITTTPNGLNHFYDIWTAAVEGKSGFEPYTAIWNSVKERLYNDEDIFDDGWQWSIQTINGSTLAQFRQEHTAAFEGTSGTLISGMKLAIMDFIEVTPDDHGFHRFKKPEPDRKYIATLDCSEGRGQDYHALHIIDVTDDVWEQVGVLHSNTISHLILPDIVMRYLVEYNECPVYIELNSTGVSVAKSLYMDLEYEGVICDSYTDLGMKQTKRTKAVGCSTLKDLIEKDKLIIHHRATIQEFRTFSEKGVSWAAEEGYHDDLVMSLVIFGWLSTQSKFIDYADKDDMRLASEVFSKELQDMSDDYAPVIFVDSVHSAEYVPVSHGMSMV
>ID:YP_009218794.1 |[Citrobacter phage IME-CF2]||_Citrobacter_phage_IME-CF2_.gbk|terminase large subu..|1515|NC_029013(177688):169155-170669:-1 ^GeneID:26645009,SEED:fig|1527524.5.peg.271^ Citrobacter phage IME-CF2, complete genome.|neighbours:ID:YP_009218793.1(-1),ID:YP_009218795.1(-1)|neighbour_genes:tail sheath monomer,terminase large subu..|
MEWVRCRDDIVYFAETYCAITHIDYGTIKVQLRDYQKEMLIEMHKNRMVACNLSRQLGKTTVVAIFLAHFVCFNEDKFVGVLAHKASMSAEVLDRTKQAIELLPDFLQPGIVEWNKGSIELDNKCKIGAFASSPDAVRGNAFAMIYIDECAFIPNFQDAWLAIQPVISSGRKSKILITTTPNGLNHFYDIWNAAVEGKSGFVPYTAIWTSVKERLYTDGDDGVFDDGYSWSAKMIAGSSKEAFLQEHCAEFMGTNGTLISGWKLSKMSWIDIDETETNFYQYKKPVEGHKYVAVLDPAEGRGQDYHAMHIIDITTLPFEQVAVYHSNKTSHLILPDILLRYLNMYNEAWIYIELNSTGHSVAKSLFSELEYENVICDSYNDLGMKQTKRSKAMGCSTLKDLIEKDKLIINNKKTILEFRTFSEKGVSWAAEEGFHDDLVMSLACFGWLTTQMKFAEFCEKDDLRLANEVFAREREQLYEDALCPVIVTSGDETISVGSHGISFI
>ID:YP_009195027.1 |[Citrobacter phage Margaery]||_Citrobacter_phage_Margaery_.gbk|terminase large subu..|1830|NC_028755(178182):125090-126919:1 ^^ Citrobacter phage Margaery, complete genome.|neighbours:ID:YP_009195026.1(1),ID:YP_009195028.1(1)|neighbour_genes:terminase small subu..,tail sheath protein|
MEMEPTIDPSKESDHPIGLMHPKYLKKKIDEFGMEWTQSEHDKKWYPTTFSDYLKINGIQKVDIQSKDSSNFATYKNKGNKKTRYNGNPNLKRAYIQTKWTQQMLMEWVKCRDDIVYFAETYCAITHIDYGTIKVQLRDYQREMLIEMHKNRMVACNLSRQLGKTTVVAIFLAHFVCFNEDKYVGVLAHKASMSAEVLDRTKQAIELLPDFLQPGIVEWNKGSIELDNKCKIGAFASSPDAVRGNSFAMIYIDECAFIPNFVDAWLAIQPVISSGRKSKILITTTPNGLNHFYDIWNAAIEGKSGFVPYTAIWTSVKERLYTDGDNGTFDDGYSWSAKMIAGSSKEAFLQEHCAEFMGTSGTLIAGWKLSKLTWIDIDETETNFYQYKRPVEGHKYVAVLDPAEGRGQDYHAMHIIDITTMPFEQVAVYHSNKTSHLILPDILLRYLNMYNEAWIYIELNSTGHSVAKSLFSELEYENVICDSYNDLGMKQTKRSKAMGCSTLKDLIEKDKLIINNKKTILEFRTFSEKGVSWAAEEGYHDDLVMSLACFGWLTTQMKFAEFCEKDDLRLANEVFAREREQLYEDALCPVIVTSGDETISVGSHGISFI
>ID:AYJ73071.1 |[Citrobacter phage Maroon]||_Citrobacter_phage_Maroon_.gbk|terminase large subu..|1830|MH823906(178830):125505-127334:1 ^^ Citrobacter phage Maroon, complete genome.|neighbours:ID:AYJ73070.1(1),ID:AYJ73072.1(1)|neighbour_genes:terminase small subu..,tail sheath protein|
MEMEPTIDPSKESDHPIGLMHPKYLKKKIDEFGMEWTQSEHDKKWYPTTFSDYLKINGIQKVDIQSKDSSNFATYKNKGNKKTRYNGNPNLKRAYIQTKWTQQMLMEWVKCRDDIVYFAETYCAITHIDYGTIKVQLRDYQREMLIEMHKNRMVACNLSRQLGKTTVVAIFLAHFVCFNEDKYVGVLAHKASMSAEVLDRTKQAIELLPDFLQPGIVEWNKGSIELDNKCKIGAFASSPDAVRGNSFAMIYIDECAFIPNFVDAWLAIQPVISSGRKSKILITTTPNGLNHFYDIWNAAIEGKSGFVPYTAIWTSVKERLYTDGDNGTFDDGYSWSAKMIAGSSKEAFLQEHCAEFMGTSGTLIAGWKLSKLTWIDIDETETNFYQYKRPVEGHKYVAVLDPAEGRGQDYHAMHIIDITTMPFEQVAVYHSNKTSHLILPDILLRYLNMYNEAWIYIELNSTGHSVAKSLFSELEYENVICDSYNDLGMKQTKRSKAMGCSTLKDLIEKDKLIINNKKTILEFRTFSEKGVSWAAEEGYHDDLVMSLACFGWLTTQMKFAEFCEKDDLRLANEVFAREREQLYEDALCPVIVTSGDETISVGSHGISFI
>ID:YP_009203903.1 |[Citrobacter phage Merlin]||_Citrobacter_phage_Merlin_.gbk|terminase large subu..|1845|NC_028857(172733):97495-99339:1 ^GeneID:26648114^ Citrobacter phage Merlin, complete genome.|neighbours:ID:YP_009203902.1(1),ID:YP_009203904.1(1)|neighbour_genes:terminase small subu..,tail sheath protein|
MEQTQPYNVLADTHPLNTTNKIIIRPPGELERKVDQGINWIKSQWDDKWYPEKFDDYLRINKIVKIKLQGENPELFQTFKNKNVKRSRYMGLPNLKRANVKVNYTAEMIAEWKKCRDDIVYFAEKYCAITHIDYGTIKVQLRDYQRDMLKIMHSKRMTVCNLSRQLGKTTVVAIFLAHFACFNKDKAIGILAHKGSMSAEVLDRTKQAIELLPDFLQPGIVEWNKGSIELDNGSSIGAYASSPDAVRGNSFAMIYIDECAFIPNFIDAWLAIQPVISSGRRSKIIITTTPNGLNHFYDIWDAAITGKSGFAPYTAIWNSVKERLYDDNDMFDDGWQWSSQTISASSLEQFKQEHCAEFHGTSGTLISGMKLANMDWIEVTPDSNGFTKFKEPEEGHKYIAALDCSEGRGQDYHAMHIIDITNSTWEQVAVFHNNTTSHLILPDIVMRYLIEYNEAPIYIELNSTGVSVAKSLYMDLEYEGVICDSFVDLGMKQTKRTKAVGCSALKDLIEKDKLVLHHKATIQEFRTFSEKGVSWAAEEGYHDDLVMSLVIFSWLSTQSKFVEYAEKDDMRLAAEVFGRELEDMNDDYAPVVILDAVNGAEYNTESFDRGVSFV
>ID:YP_009097815.1 |[Citrobacter phage Miller]||_Citrobacter_phage_Miller_.gbk|terminase large subu..|1830|NC_025414(178171):126686-128515:1 ^InterPro:IPR004921,InterPro:IPR027417^ Citrobacter phage Miller, complete genome.|neighbours:ID:YP_009097814.1(1),ID:YP_009097816.1(1)|neighbour_genes:terminase small subu..,tail sheath protein|
MEMEPTIDPSKESDHPIGLMHPDYLKKKIDEAGMEWTQSEHDKKWYPTTFSDYLKVNAIHKVDLQSKDRSNFATYKDKSNKRSRYNGNPNLKRAYVQTKWTKEMLMEWVRCRDDIVYFAETYCAITHIDYGTIKVQLRDYQKEMLIEMHKNRMVACNLSRQLGKTTVVAIFLAHFVCFNEDKFVGVLAHKASMSAEVLDRTKQAIELLPDFLQPGIVEWNKGSIELDNKCKIGAFASSPDAVRGNAFAMIYIDECAFIPNFQDAWLAIQPVISSGRKSKILITTTPNGLNHFYDIWNAAVEGKSGFVPYTAIWTSVKERLYTDGDDGVFDDGYSWSAKMIAGSSKEAFLQEHCAEFMGTNGTLISGWKLSKMSWIDIDETETNFYQYKKPVEGHKYVAVLDPAEGRGQDYHAMHIIDITTLPFEQVAVYHSNKTSHLILPDILLRYLNMYNEAWIYIELNSTGHSVAKSLFSELEYENVICDSYNDLGMKQTKRSKAMGCSTLKDLIEKDKLIINNKKTILEFRTFSEKGVSWAAEEGFHDDLVMSLACFGWLTTQMKFAEFCEKDDLRLANEVFAREREQLYEDALCPVIVTSGDETISVGSHGISFI
>ID:YP_009146617.1 |[Citrobacter phage Moon]||_Citrobacter_phage_Moon.gbk|terminase large subu..|1845|NC_027331(170341):96651-98495:1 ^GeneID:24721783,InterPro:IPR004921,InterPro:IPR027417^ Citrobacter phage Moon, complete genome.|neighbours:ID:YP_009146616.1(1),ID:YP_009146618.1(1)|neighbour_genes:terminase small subu..,tail sheath protein|
MEQTQPYNVLADSHPLNTANKIAIRPPGELERKVDQDINWIKSQWDDKWYPEKFDDYLRINKIVKIKLQGEHPELFQTFKNKNVKRSRYMGLPNLKRANVKVNYTNEMILEWKKCRDDIVYFAEKYCAITHIDYGTIKVQLRDYQRDMLKIMHAKRMTVCNLSRQLGKTTVVAIFLAHFACFNKDKAIGILAHKGSMSAEVLDRTKQAIELLPDFLQPGIVEWNKGSIELDNGSSIGAYASSPDAVRGNSFAMIYIDECAFIPNFIDAWLAIQPVISSGRRSKIIITTTPNGLNHFYDIWDAAITGKSGFAPYTAIWNSVKERLYDDNDMFDDGWQWSSQTISASSLEQFKQEHCAEFHGTSGTLISGMKLANMDWIEVTPDSNGFTKFKEPEEGHKYIAALDCSEGRGQDYHAMHIIDVTNSTWEQVGVFHNNTTSHLILPDIIMRYLVEYNEAPIYMELNSTGVSVAKSLYMDLEYEGVICDSFVDLGMKQTKRSKAVGCSALKDLIEKDKLIIHHKATIQEFRTFSEKGVSWAAEEGYHDDLVMSLVIFSWLSTQSKFVEYAEKDDMRLAAEVFGRELEDMNDDYAPVVILDAVNGAEYNTESFDRGMSFV
>ID:YP_009285746.1 |[Citrobacter phage vB_CfrM_CfP1]||_Citrobacter_phage_vB_CfrM_CfP1_.gbk|terminase large subu..|1830|NC_031057(180219):128041-129870:1 ^GeneID:29079626^ Citrobacter phage vB_CfrM_CfP1, complete genome.|neighbours:ID:YP_009285745.1(1),ID:YP_009285747.1(1)|neighbour_genes:terminase small subu..,tail sheath|
MEMEPTIDPSKESDHPIGLMHPDYLKKKIDEAGMEWTQSEHDKKWYPTTFSDYLKVNAIHKVDLQSKDRSNFATYKDKSNKRSRYNGNPNLKRAYVQTKWTKEMLMEWVRCRDDIVYFAETYCAITHIDYGTIKVQLRDYQKEMLIEMHKNRMVACNLSRQLGKTTVVAIFLAHFVCFNEDKFVGVLAHKASMSAEVLDRTKQAIELLPDFLQPGIVEWNKGSIELDNKCKIGAFASSPDAVRGNAFAMIYIDECAFIPNFQDAWLAIQPVISSGRKSKILITTTPNGLNHFYDIWNAAVEGKSGFVPYTAIWTSVKERLYTDGDDGVFDDGYSWSAKMIAGSSKEAFLQEHCAEFMGTNGTLISGWKLSKMSWIDIDETETNFYQYKKPVEGHKYVAVLDPAEGRGQDYHAMHIIDITTLPFEQVAVYHSNKTSHLILPDILLRYLNMYNEAWIYIELNSTGHSVAKSLFSELEYENVICDSYNDLGMKQTKRSKAMGCSTLKDLIEKDKLIINNKKTILEFRTFSEKGVSWAAEEGFHDDLVMSLACFGWLTTQMKFAEFCEKDDLRLANEVFAREREQLYEDALCPVIVTSGDETISVGSHGISFI
>ID:SCN45861.1 |[Cronobacter phage Pet-CM3-4]||_Cronobacter_phage_Pet-CM3-4_.gbk|Phage terminase, lar..|660|LT614807(171975):99258-99917:1 ^^ Cronobacter phage Pet-CM3-4 genome assembly, chromosome: I.|neighbours:ID:SCN45860.1(1),ID:SCN45862.1(1)|neighbour_genes:Phage terminase, sma..,Phage terminase, lar..|
MEQPLNVLNDYHPLNEGQKIVIRPPGSLEKKVEDGITFFKSQWDEKWYPEKFEDYLRIHQIVKIRLQGEDPTNFGTFKDKNNKRSRYMGLPNLKRANIKTNWTREMVQEWKKCRDDIVYFAEKYCAITHIDYGTIKVQLRDYQRDMLRIMSSKRMTCCNLSRQLGKTTVVAIFLAHFVCFNKDKAVGILAHKGSMSAEVLDRTKQAIELLPDFLQPGYS
>ID:SCN45862.1 |[Cronobacter phage Pet-CM3-4]||_Cronobacter_phage_Pet-CM3-4_.gbk|Phage terminase, lar..|1083|LT614807(171975):100009-101091:1 ^^ Cronobacter phage Pet-CM3-4 genome assembly, chromosome: I.|neighbours:ID:SCN45861.1(1),ID:SCN45863.1(1)|neighbour_genes:Phage terminase, lar..,Phage tail sheath mo..|
MIYIDECAFIPNFIDAWLAIQPVISSGRRSKIIITTTPNGLNHFYDIWDAALSGKSGFEPYTAIWNSVKERLYNDQDMFDDGWQWSSQTISASSLEQFKQEHCAEFHGTSGTLISGMKLANMDWTEVTPDNHGFYKFKEAQPERKYIAALDCSEGRGQDYHALHIIDITEPQWEQVGVLHSNSISHLILPDIVHKYLMEYNEAPVYIELNSTGVSVAKSLYMDLEYENVICDSMVDLGMKQTKRTKAIGCSTLKDLIEKDKLIIHHKATVQEFRTFSEKGVSWAAEEGYHDDLIMGLVIFAWLTTQTKFADYADKDDLRLASEVFRNELEDMNDDYAPVVLVDDGRDVTDYTPTHGVSFI
>ID:YP_006986481.1 |[Cronobacter phage vB_CsaM_GAP161]||_Cronobacter_phage_vB_CsaM_GAP161_.gbk|terminase subunit, n..|1830|NC_019398(178193):124463-126292:1 ^^ Cronobacter phage vB_CsaM_GAP161, complete genome.|neighbours:ID:YP_006986480.1(1),ID:YP_006986482.1(1)|neighbour_genes:terminase DNA packag..,tail sheath protein|
MEMEPTIDPSKESDHPIGMMHPKYLKKKIDELGMEWTQSEHDKKWYPTTFSDYLKINGIQKVDIQSKDSSNFATYKNKGNKKTRYNGNPNLKRAYIQTKWTQQMLMEWVKCRDDIVYFAETYCAITHIDYGTIKVQLRDYQREMLIEMHKNRMVACNLSRQLGKTTVVAIFLAHFVCFNEDKYVGVLAHKASMSAEVLDRTKQAIELLPDFLQPGIVEWNKGSIELDNKCKIGAFASSPDAVRGNSFAMIYIDECAFIPNFVDAWLAIQPVISSGRKSKILITTTPNGLNHFYDIWNAAIEGKSGFVPYTAIWTSVKERLYTDGDNGVFDDGYSWSAKMIAGSSKEAFLQEHCAEFMGTSGTLIAGWKLSKLSWIDIDETETNFYQYKRPVEGHKYVAVLDPAEGRGQDYHAMHIIDITTMPFEQVAVYHSNKTSHLILPDILLRYLNMYNEAWIYIELNSTGHSVAKSLFSELEYENVICDSYNDLGMKQTKRSKAMGCSTLKDLVEKDKLIINNKKTILEFRTFSEKGVSWAAEEGYHDDLVMSLACFGWLTTQMKFAEFCEKDDLRLANEVFAREREQLYEDALCPVIVTSGDETISVGSHGISFI
>ID:AOG16337.1 |[Cronobacter phage vB_CsaM_leB]||_Cronobacter_phage_vB_CsaM_leB_.gbk|large terminase subu..|1830|KX431559(177907):124299-126128:1 ^^ Cronobacter phage vB_CsaM_leB, complete genome.|neighbours:ID:AOG16336.1(1),ID:AOG16338.1(1)|neighbour_genes:small terminase subu..,tail sheath protein|
MEMEPTIDPSKESDHPIGLMHPKYLKKKIDELGMEWTQSEHDKKWYPTTFSDYLKINGIQKVDIQSKDSSNFATYKNKGNKKTRYNGNPNLKRAYIQTKWTQQMLMEWVKCRDDIVYFAETYCAITHIDYGTIKVQLRDYQREMLIEMHKNRMVACNLSRQLGKTTVVAIFLAHFVCFNEDKYVGVLAHKASMSAEVLDRTKQAIELLPDFLQPGIVEWNKGSIELDNKCKIGAFASSPDAVRGNSFAMIYIDECAFIPNFVDAWLAIQPVISSGRKSKILITTTPNGLNHFYDIWNAAIEGKSGFVPYTAIWTSVKERLYTDGDNGTFDDGYSWSAKMIAGSSKEAFLQEHCAEFMGTSGTLIAGWKLSKLTWIDIDETETNFYQYKRPVEGHKYVAVLDPAEGRGQDYHAMHIIDITTMPFEQVAVYHSNKTSHLILPDILLRYLNMYNEAWIYIELNSTGHSVAKSLFSELEYENVICDSYNDLGMKQTKRSKAMGCSTLKDLIEKDKLIINNKKTILEFRTFSEKGVSWAAEEGYHDDLVMSLACFGWLTTQMKFAEFCEKDDLRLANEVFAREREQLYEDALCPVIVTSGDETISVGSHGISFI
>ID:AOG16621.1 |[Cronobacter phage vB_CsaM_leN]||_Cronobacter_phage_vB_CsaM_leN_.gbk|terminase large subu..|1830|KX431560(179516):125351-127180:1 ^^ Cronobacter phage vB_CsaM_leN, complete genome.|neighbours:ID:AOG16620.1(1),ID:AOG16622.1(1)|neighbour_genes:terminase DNA packag..,tail sheath protein|
MEMEPTIDPSKESDHPIGLMHPKYLKKKIDELGMEWTQSEHDKKWYPTTFSDYLKINGIQKVDIQSKDSSNFATYKNKGNKKTRYNGNPNLKRAYIQTKWTQQMLMEWVKCRDDIVYFAETYCAITHIDYGTIKVQLRDYQREMLIEMHKNRMVACNLSRQLGKTTVVAIFLAHFVCFNEDKYVGVLAHKASMSAEVLDRTKQAIELLPDFLQPGIVEWNKGSIELDNKCKIGAFASSPDAVRGNSFAMIYIDECAFIPNFVDAWLAIQPVISSGRKSKILITTTPNGLNHFYDIWNAAIEGKSGFVPYTAIWTSVKERLYTDGDNGTFDDGYSWSAKMIAGSSKEAFLQEHCAEFMGTSGTLIAGWKLSKLTWIDIDETETNFYQYKRPVEGHKYVAVLDPAEGRGQDYHAMHIIDITTMPFEQVAVYHSNKTSHLILPDILLRYLNMYNEAWIYIELNSTGHSVAKSLFSELEYENVICDSYNDLGMKQTKRSKAMGCSTLKDLIEKDKLIINNKKTILEFRTFSEKGVSWAAEEGYHDDLVMSLACFGWLTTQMKFAEFCEKDDLRLANEVFAREREQLYEDALCPVIVTSGDETISVGSHGISFI
>ID:YP_009005447.1 |[Enterobacter phage PG7]||_Enterobacter_phage_PG7_.gbk|large terminase prot..|1833|NC_023561(173276):101021-102853:1 ^GeneID:18502462^ Enterobacter phage PG7, complete genome.|neighbours:ID:YP_009005446.1(1),ID:YP_009005448.1(1)|neighbour_genes:small terminase prot..,tail sheath protein|
MEQPLNVLNDYHPLNEGQKIVIRPPGSLEKKVEDGITFFKSQWDEKWYPEKFEDYLRIHQIVKIRLQGEDPTNFGTFKDKNNKRSRYMGLPNLKRANIKTNWTREMVQEWKKCRDDIVYFAEKYCAITHIDYGTIKVQLRDYQRDMLRIMSSKRMTCCNLSRQLGKTTVVAIFLAHFVCFNKDKAVGILAHKGSMSAEVLDRTKQAIELLPDFLQPGIVEWNKGSIELDNGSSIGAYASSPDAVRGNSFAMIYIDECAFIPNFIDAWLAIQPVISSGRRSKIIITKTPNGLNHFYDIWDAALSGKSGFEPYTAIWNSVKERLYNDQDMFDDGWQWSSQTISASSLEQFKQEHCAEFHGTSGTLISGMKLANMDWTEVTPDNHGFYKFKEAQPERKYIAALDCSEGRGQDYHALHIIDITEPQWEQVGVLHSNSISHLILPDIVHKYLMEYNEAPVYIELNSTGVSVAKSLYMDLEYENVICDSMVDLGMKQTKRTKAVGCSTLKDLIEKDKLIIHHKATVQEFRTFSEKGVSWAAEEGYHDDLIMGLVIFAWLTTQTKFADYADKDDLRLASEVFRNELEDMNDDYAPVVLVDDGRDVTDYTPTHGVSFI
>ID:AVR55356.1 |[Enterobacter phage myPSH1140]||_Enterobacter_phage_myPSH1140_.gbk|large terminase prot..|1833|MG999954(172614):102113-103945:1 ^^ Enterobacter phage myPSH1140, complete genome.|neighbours:ID:AVR55355.1(1),ID:AVR55357.1(1)|neighbour_genes:large terminase prot..,tail sheath protein|
MEQPLNVLNDYHPLNEGQKIVIRPPGSLEKKVEDGITFFKSQWDEKWYPEKFEDYLRIHQIVKIRLQGEDPTNFGTFKDKNNKRSRYMGLPNLKRANIKTNWTKEMVQEWKKCRDDIVYFAEKYCAITHIDYGTIKVQLRDYQRDMLRIMSSKRMTCCNLSRQLGKTTVVAIFLAHFVCFNKDKAVGILAHKGSMSAEVLDRTKQAIELLPDFLQPGIVEWNKGSIELDNGSSIGAYASSPDAVRGNSFAMIYIDECAFIPNFIDAWLAIQPVISSGRRSKIIITTTPNGLNHFYDIWDAALSGKSGFEPYTAIWNSVKERLYNDQDMFDDGWQWSSQTISASSLEQFKQEHCAEFHGTSGTLISGMKLANMDWTEVTPDNHGFYKFKEAQPERKYIAALDCSEGRGQDYHALHIIDITEPQWEQVGVLHSNSISHLILPDIVHKYLMEYNEAPVYIELNSTGVSVAKSLYMDLEYENVICDSMVDLGMKQTKRTKAVGCSTLKDLIEKDKLIIHHKATVQEFRTFSEKGVSWAAEEGYHDDLIMGLVIFAWLTTQTKFADYADKDDLRLASEVFRNELEDMNDDYAPVVLVDDGRDVTDYTPTHGVSFI
>ID:YP_009607128.1 |[Enterobacter phage phiEap-3]||_Enterobacter_phage_phiEap-3_.gbk|large terminase prot..|1830|NC_041980(175814):124860-126689:1 ^GeneID:40083134^ Enterobacter phage phiEap-3, complete genome.|neighbours:ID:YP_009607127.1(1),ID:YP_009607129.1(1)|neighbour_genes:small terminase prot..,tail sheath protein|
MEMEPTIDPSKESDHPIGLMHPDYLKKKIDEFGMEWTQSEHDKKWYPTKFSDYLKINGIQKVDIQAKDSSNFATYKNKGNKKTRYNGNPNLKRAYIQTKWTQQMLMEWVKCRDDIVYFAETYCAITHIDYGTIKVQLRDYQREMLIEMHKNRMVACNLSRQLGKTTVVAIFLAHFVCFNEDKYVGVLAHKASMSAEVLDRTKQAIELLPDFLQPGIVEWNKGSIELDNKCKIGAFASSPDAVRGNSFAMIYIDECAFIPNFIDAWLAIQPVISSGRKSKILITTTPNGLNHFYDIWNAAIEGKSGFVPYTAIWTSVKERLYTDGDDGVFDDGYSWSSKMIASSSKEAFLQEHCAEFMGTNGTLIAGWKLSKLSWVDTDETETNFYQYKAPVEGHKYIAVLDPAEGRGQDYHAMHIIDITSMPFEQVAVYHSNKTSHLILPDVLLRYLMMYNEAWVYIELNSTGHSVAKSLFSELDYDNVICDSYNDLGMKQSKRSKAIGCSTLKDLIEKDKLIINNKKTILEFRTFSEKGVSWAAEEGFHDDLVMALVCFAWLTTQMKFAEFCEKDDLRLANEVFARERELLYEDMLCPVIVTSGDETISVGQHGISFI
>ID:YP_009167981.1 |[Escherichia phage AR1]|AR1|_Enterobacteria_phage_AR1_DNA_.gbk|17|1833|NC_027983(167435):93918-95750:1 ^GeneID:26041911^ Enterobacteria phage AR1 DNA, complete genome.|neighbours:ID:YP_009167980.1(1),ID:YP_009167982.1(1)|neighbour_genes:16,18|
MEQPINALNDFHPLNEAGKILIKHPSLAERKDEDGIHWIKSQWDGKWYPEKFSDYLRLHKIVKIPNNSDKPELFQTYKDKNNKRSRYMGLPNLKRANIKTQWTREMVEEWKKCRDDIVYFAETYCAITHIDYGVIKVQLRDYQRDMLKIMSSKRMTVCNLSRQLGKTTVVAIFLAHFVCFNKDKAVGILAHKGSMSAEVLDRTKQAIELLPDFLQPGIVEWNKGSIELDNGSSIGAYASSPDAVRGNSFAMIYIDECAFIPNFHDSWLAIQPVISSGRRSKIIITTTPNGLNHFYDIWTAAVEGKSGFEPYTAIWNSVKERLYNDEDIFDDGWQWSIQTINGSTLAQFRQEHTAAFEGTSGTLISGMKLAVMDFIEVTPDDHGFHRFKSPEPDRKYIATLDCSEGRGQDYHALHIIDVTDDVWEQVGVLHSNTISHLILPDIVMRYLVEYNECPVYIELNSTGVSVAKSLYMDLEYEGVICDSYTDLGMKQTKRTKAVGCSTLKDLIEKDKLIIHHRATIQEFRTFSEKGVSWAAEEGYHDDLVMSLVIFGWLSTQSKFIDYADKDDMRLASEVFSKELQDMGDEYAPVIFVDSVHSAEYVPVSHGMSMV
>ID:ANZ51033.1 |[Enterobacteria phage ATK47]||_Enterobacteria_phage_ATK47.gbk|terminase large subu..|1836|KT184309(170020):73137-74972:-1 ^^ Enterobacteria phage ATK47, complete genome.|neighbours:ID:ANZ51032.1(-1),ID:ANZ51034.1(-1)|neighbour_genes:tail sheath monomer,terminase small subu..|
MEQPINTLNDNHPLNEGDKVVILPPHLAERKEEDGIHWIKSQWDGKWYPEKFSDYLRINKIVKIPNNSDKPELFQTYKDKNNKRTRYMGLPNLKRANIKTQWTYEMVAEWKKCRDDIVYFAETYCAITHIDYGTIKVQLRDYQRDMLKIMSSKRMTVCNLSRQLGKTTVVAIFLAHFVCFNKDKAVGILAHKGSMSAEVLDRTKQAIELLPDFLQPGIVEWNKGSIQLDNGSSIGAYASSPDAVRGNSFAMIYIDECAFIPNFIDSWLAIQPVISSGRRSKIIITTTPNGLNHFYDIWTAAVEGKSGFEPYTAIWNSVKERLYNDEDIFDDGWQWSKQTISASSLSQFRQEHTAAFEGTSGTLISGMKLAILDYIEVTPDSHGFHQFKKPEEGHKYIATLDCSEGRGQDYHAMHIIDVTTDKWEQVGVLHSNTISHLILPDIVFKYLMEYNECPIYIELNSTGVSVAKSLYMDLEYENVICDSMNDLGMKQSRRTKPVGCSTLKDLIEKDKLKINHRATIQEFRTFSEKGVSWAAEEGYHDDLVMSLVIFGWLTTQQKFADYADKDDMRLASEVFSRELQDMNDDYAPVIFVDCASNSAEYNPSAHGLSMV
>ID:YP_007004282.1 |[Enterobacteria phage Bp7]||_Enterobacteria_phage_Bp7_.gbk|terminase DNA packag..|1836|NC_019500(168066):142123-143958:-1 ^GeneID:14007896^ Enterobacteria phage Bp7, complete genome.|neighbours:ID:YP_007004281.1(-1),ID:YP_007004283.1(-1)|neighbour_genes:tail sheath protein,terminase DNA packag..|
MEQPVNVLSDDHPLNEGKTIVIKPPGSLERKTEEGINWIKSQWDDKWYPEKFSDYLRIHKIVKIPNNGDRPNEFQTFKDKMNKRTRYMGLPNLKRANIKTQWTREMVGEWKKCRDDIVYFAETYCAITHIDYGTIKVQLRDYQRDMLKIMSKNRMTTCNLSRQLGKTTVVAIFLAHFVCFNKDKAVGILAHKGSMSAEVLDRTKQAIELLPDFLQPGIVEWNKGSIELDNGSSIGAYASSPDAVRGNSFAMIYIDECAFIPNFLDSWLAIQPVISSGRRSKIIITTTPNGLNHFYDIWTAAVEGKSGFAPYTAIWNSVKERLYNDADIFDDGWEWSSQTISASSLAQFRQEHCAEFQGTSGTLISGMKLAIMDWVEVTPENGYFYRFHEPDPTHKYIASLDCSEGRGQDYHALHIIDVTTDEWEQVAVLHSNEISHMILPDIVYKYLMEYNEAPVYIELNSTGVSVAKSLYMDLEYENVICDSMQDLGMKQTRRTKPVGCSTLKDLIEKDKLKLNHKQTIMEFRTFSQNKLSWAAEDGFHDDLVMSLVIFAWLTTQQKFADFIDRDEMRLASEVFSRELEDMNEEYNPVVFVDAGDNSYEYSPLNHGISFI
>ID:YP_004010027.1 |[Enterobacter phage CC31]||_Enterobacteria_phage_CC31_.gbk|17|1833|NC_014662(165540):93584-95416:1 ^GeneID:9926323^ Enterobacteria phage CC31, complete genome.|neighbours:ID:YP_004010026.1(1),ID:YP_004010028.1(1)|neighbour_genes:16,18|
MEQPLNVLNDYHPLNEGQKIVIRPPGSLEKKIEDGITFFKSQWDEKWYPEKFEDYLRIHQIVKIRLQGEDPTNFGTFKDKNNKRSRYMGLPNLKRANIKTNWTKEMVQEWKKCRDDIVYFAEKYCAITHIDYGTIKVQLRDYQRDMLRIMSSKRMTCCNLSRQLGKTTVVAIFLAHFVCFNKDKAVGILAHKGSMSAEVLDRTKQAIELLPDFLQPGIVEWNKGSIELDNGSSIGAYASSPDAVRGNSFAMIYIDECAFIPNFIDAWLAIQPVISSGRRSKIIITTTPNGLNHFYDIWDAALSGKSGFEPYTAIWNSVKERLYNDQDMFDDGWQWSSQTISASSLEQFKQEHCAEFHGTSGTLISGMKLANMDWTEVTPDNHGFYKFKEAQPERKYIAALDCSEGRGQDYHALHIIDITEPQWEQVGVLHSNSISHLILPDIVHKYLMEYNEAPVYIELNSTGVSVAKSLYMDLEYENVICDSMVDLGMKQTKRTKAVGCSTLKDLIEKDKLIIHHKATVQEFRTFSEKGVSWAAEEGYHDDLIMGLVIFAWLTTQTKFADYADKDDLRLASEVFRNELEDMNDDYAPVVLVDDGRDVTDYTPTHGVSFI
>ID:YP_009118837.1 |[Enterobacteria phage GEC-3S]||_Enterobacteria_phage_GEC-3S_.gbk|Putative terminase D..|1824|NC_025425(163424):86164-87987:1 ^GeneID:23301192^ Enterobacteria phage GEC-3S complete genome.|neighbours:ID:YP_009118836.1(1),ID:YP_009118838.1(1)|neighbour_genes:Putative terminase D..,Putative tail sheath..|
MSVIEGINAMATDEHPLHLAHPSTLETKIDSNGIEWILSKHDDKWYPKKFSDYLKLNRPQKIRMQSTDPTNYKFFKDSDNIRTRYMRLKNLRRANIKTQYTPEMIAEWKRCRKDIVYFAETYCAITHIDYGTIKVQLRDYQKDMLKIMHENRMSAHKLSRQLGKTTAVAIFLAHYVCFNKDKAVGILAHKGSMAVEVLERTKQAIELLPDFLQPGIVEWNKKSIVLENGSSIGAYASSPDAVRGNSFSFIYIDECAFIQNWTDCFLAIQPVISSGRESKMIMTTTPNGLNHFYDIWQSAIDGKSGYVPYEAVWHSVKERLYNKADIFDDGYEWSSQAIAGSSLEQFLQEHNAEFFGSSGTLIRATTLSRLSFIDVVNDNGFYQFEKPKEGRKYVATLDCSEGRGQDYHALQIIDITEFPYKQVAVYHSNTTSHFILPDIVFKYLMMYNECPVYIELNSTGVSIAKSLAMDLEYDNIICDSFIDLGMKQSKRSKAMGCSALKDLIEKDKLIINHKGTIQELRTFSEKGVSWAAEEGFHDDLVMSLVIFGWLTTQEKFAEYAGKDEMRIASEIFRKELDELGEEYAPVVIYDGANGIEEYRPREGLTMI
>ID:ANZ51590.1 |[Enterobacteria phage GiZh]||_Enterobacteria_phage_GiZh_.gbk|terminase large subu..|1833|KT184311(166514):143974-145806:1 ^^ Enterobacteria phage GiZh, complete genome.|neighbours:ID:ANZ51589.1(1),ID:ANZ51591.1(1)|neighbour_genes:terminase DNA packag..,tail sheath monomer|
MEQPINALNDFHPLNEAGKILIKHPSLAERKDEDGIHWIKSQWDGKWYPEKFSDYLRLHKIVKIPNNSDKPELFQTYKDKNNKRSRYMGLPNLKRANIKTQWTREMVEEWKKCRDDIVYFAETYCAITHIDYGVIKVQLRDYQRDMLKIMSSKRMTVCNLSRQLGKTTVVAIFLAHFVCFNKDKAVGILAHKGSMSAEVLDRTKQAIELLPDFLQPGIVEWNKGSIELDNGSSIGAYASSPDAVRGNSFAMIYIDECAFIPNFHDSWLAIQPVISSGRRSKIIITTTPNGLNHFYDIWTAAVEGKSGFEPYTAIWNSVKERLYNDEDIFDDGWQWSIQTINGSSLAQFRQEHTAAFEGTSGTLISGMKLAVMDFIEVTPDDHGFHQFKKPEPDRKYIATLDCSEGRGQDYHALHIIDVTDTVWEQVGVLHSNTISHLILPDIVMRYLVEYNECPVYIELNSTGVSVAKSLYMDLEYEGVICDSYTDLGMKQTKRTKAVGCSTLKDLIEKDKLIIHHRATIQEFRTFSEKGVSWAAEEGYHDDLVMSLVIFGWLSTQSKFIDYADKDDMRLASEVFSKELQDMSDDYAPVIFVDSVHSAEYVPVSHGMSMV
>ID:YP_003734306.1 |[Enterobacteria phage IME08]||_Enterobacteria_phage_IME08_.gbk|17|1836|NC_014260(172253):94609-96444:1 ^GeneID:9384466^ Enterobacteria phage IME08, complete genome.|neighbours:ID:YP_003734305.1(1),ID:YP_003734307.1(1)|neighbour_genes:16,18|
MEQPVNVLSDDHPLNEGKTIVIKPPGSLERKTEEGINWIKSQWDDKWYPEKFSDYLRIHKIVKIPNNGDRPNEFQTFKDKMNKRTRYMGLPNLKRANIKTQWSREMVSEWKKCRDDIVYFAETYCAITHIDYGTIKVQLRDYQRDMLKIMSKNRMTTCNLSRQLGKTTVVAIFLAHFVCFNKDKAVGILAHKGSMSAEVLDRTKQAIELLPDFLQPGIVEWNKGSIELDNGSSIGAYASSPDAVRGNSFAMIYIDECAFIPNFLDSWLAIQPVISSGRRSKIIITTTPNGLNHFYDIWTAAVEGKSGFAPYTAIWNSVKERLYNDADIFDDGWEWSSQTISASSLAQFRQEHCAEFQGTSGTLISGMKLAIMDWKEVIPENGYFYRFHEPDPTHKYIASLDCSEGRGQDYHALHIIDVTTDEWEQVAVLHSNEISHMILPDIVYKYLMEYNEAPVYIELNSTGVSVAKSLYMDLEYENVICDSMQDLGMKQTRRTKPVGCSTLKDLIEKDKLKLNHKQTIMEFRTFSQNKLSWAAEDGFHDDLVMSLVIFAWLTTQQKFADFIDRDEMRLASEVFSRELEDMNEEYNPVVFVDAGDNSYEYSPLNHGISFI
>ID:YP_002922510.1 |[Escherichia phage JS10]||_Enterobacteria_phage_JS10_.gbk|17|1836|NC_012741(171451):94939-96774:1 ^GeneID:7943560^ Enterobacteria phage JS10, complete genome.|neighbours:ID:YP_002922509.1(1),ID:YP_002922511.1(1)|neighbour_genes:16,18|
MEQPVNVLSDDHPLNEGKTIVIKPPGSLERKTEEGINWIKSQWDDKWYPEKFSDYLRIHKIVKIPNNGDRPNEFQTFKDKMNKRTRYMGLPNLKRANIKTQWTREMVSEWKKCRDDIVYFAETYCAITHIDYGTIKVQLRDYQRDMLKIMSKNRMTTCNLSRQLGKTTVVAIFLAHFVCFNKDKAVGILAHKGSMSAEVLDRTKQAIELLPDFLQPGIVEWNKGSIELDNGSSIGAYASSPDAVRGNSFAMIYIDECAFIPNFLDSWLAIQPVISSGRRSKIIITTTPNGLNHFYDIWTAAVEGKSGFAPYTAIWNSVKERLYNDADIFDDGWEWSSQTISASSLAQFRQEHCAEFQGTSGTLISGMKLAIMDWKEVIPENGYFYRFHEPDPTHKYIASLDCSEGRGQDYHALHIIDVTTDEWEQVAVLHSNEISHMILPDIVYKYLMEYNEAPVYIELNSTGVSVAKSLYMDLEYENVICDSMQDLGMKQTRRTKPVGCSTLKDLIEKDKLKLNHKQTIMEFRTFSQNKLSWAAEDGFHDDLVMSLVIFAWLTTQQKFADFIDRDEMRLASEVFSRELEDMNEEYNPVVFVDAGDNSYEYSPLNHGISFI
>ID:YP_001595293.1 |[Escherichia phage JS98]||_Enterobacteria_phage_JS98.gbk|large terminase prot..|1836|NC_010105(170523):95863-97698:1 ^^ Enterobacteria phage JS98, complete genome.|neighbours:ID:YP_001595292.1(1),ID:YP_001595294.1(1)|neighbour_genes:small terminase prot..,tail sheath protein|
MEQPVNVLSDDHPLNEGKTIVIKPPGSLERKTEEGINWIKSQWDDKWYPEKFSDYLRIHKIVKIPNNGDRPDEFQTFKDKMNKRTRYMGLPNLKRANIKTQWTREMVSEWKKCRDDIVYFAETYCAITHIDYGTIKVQLRDYQRDMLKIMSKNRMTTCNLSRQLGKTTVVAIFLAHFVCFNKDKAVGILAHKGSMSAEVLDRTKQAIELLPDFLQPGIVEWNKGSIELDNGSSIGAYASSPDAVRGNSFAMIYIDECAFIPNFLDSWLAIQPVISSGRRSKIIITTTPNGLNHFYDIWTAAVEGKSGFAPYTAIWNSVKERLYNDADIFDDGWEWSSQTISASSLAQFRQEHCAEFQGTSGTLISGMKLAIMDWKEVIPENGYFYRFHEPDPTHKYIASLDCSEGRGQDYHALHIIDVTTDEWEQVAVLHSNEISHMILPDIVYKYLMEYNEAPVYIELNSTGVSVAKSLYMDLEYENVICDSMQDLGMKQTRRTKPVGCSTLKDLIEKDKLKLNHKQTIMEFRTFSQNKLSWAAEDGFHDDLVMSLVIFAWLTTQQKFADFIDRDEMRLASEVFSRELEDMNEEYNPVVFVDAGDNSYEYSPLNHGISFI
>ID:YP_002922229.1 |[Escherichia phage JSE]||_Enterobacteria_phage_JSE_.gbk|17|1824|NC_012740(166418):89648-91471:1 ^GeneID:7943197^ Enterobacteria phage JSE, complete genome.|neighbours:ID:YP_002922228.1(1),ID:YP_002922230.1(1)|neighbour_genes:16,18|
MSVIEGINAMATDEHPLHLAHPSTLETKIDSNGIEWILSKHDDKWYPKKFSDYLKLNRPQKIRMQSTDPTNYKFFKDSDNIRTRYMRLKNLRRANIKTQYTPEMIAEWKRCRKDIVYFAETYCAITHIDYGTIKVQLRDYQKDMLKIMHENRMSAHKLSRQLGKTTAVAIFLAHYVCFNKDKAVGILAHKGSMAVEVLERTKQAIELLPDFLQPGIVEWNKKSIVLENGSSIGAYASSPDAVRGNSFSFIYIDEAAFISAWQDAWLAIQPVISSGRESKLIMTTTPNGLNHFYDIWQSAIDGKSGYVPYEAVWHSVKERLYNKADIFDDGYEWSSQAIAGSSLEQFLQEHNAEFFGSSGTLIRATTLSRLSFIDVVNDNGFYQFEKPKEGRKYVATLDCSEGRGQDYHALQIIDITEFPYKQVAVYHSNTTSHFILPDIVFKYLMMYNECPVYIELNSTGVSIAKSLAMDLEYDNIICDSFIDLGMKQSKRSKAMGCSALKDLIEKDKLIINHKGTIQELRTFSEKGVSWAAEEGFHDDLVMSLVIFGWLTTQEKFAEYAGKDEMRIASEIFRKELDELGEEYAPVVIYDGANGIEEYRPREGLTMI
>ID:ANZ51789.1 |[Enterobacteria phage Kha5h]||_Enterobacteria_phage_Kha5h_.gbk|terminase DNA packag..|1833|KT184312(167318):118885-120717:1 ^^ Enterobacteria phage Kha5h, complete genome.|neighbours:ID:ANZ51788.1(1),ID:ANZ51790.1(1)|neighbour_genes:terminase DNA packag..,tail sheath monomer|
MEQPINALNDFHPLNEAGKILIKHPSLAERKDEDGIHWIKSQWDGKWYPEKFSDYLRLHKIVKIPNNSDKPELFQTYKDKNNKRSRYMGLPNLKRANIKTQWTREMVEEWKKCRDDIVYFAETYCAITHIDYGVIKVQLRDYQRDMLKIMSSKRMTVCNLSRQLGKTTVVAIFLAHFVCFNKDKAVGILAHKGSMSAEVLDRTKQAIELLPDFLQPGIVEWNKGSIELDNGSSIGAYASSPDAVRGNSFAMIYIDECAFIPNFHDSWLAIQPVISSGRRSKIIITTTPNGLNHFYDIWTAAVEGKSGFEPYTAIWNSVKERLYNDEDIFDDGWQWSIQTINGSTLAQFRQEHTAAFEGTSGTLISGMKLAVMDFIEVTPDDHGFHRFKKPEPDRKYIATLDCSEGRGQDYHALHIIDVTDDVWEQVGVLHSNTISHLILPDIVMRYLVEYNECPVYIELNSTGVSVAKSLYMDLEYEGVICDSYTDLGMKQTKRTKAVGCSTLKDLIEKDKLIIHHRATIQEFRTFSEKGVSWAAEEGYHDDLVMSLVIFGWLSTQSKFIDYADKDDMRLASEVFSKELQDMSDDYAPVIFVDSVHSAEYVPVSHGMSMV
>ID:YP_001469498.1 |[Escherichia phage Phi1]||_Enterobacteria_phage_Phi1_.gbk|17|1824|NC_009821(164270):86332-88155:1 ^GeneID:5602125^ Enterobacteria phage Phi1, complete genome.|neighbours:ID:YP_001469497.1(1),ID:YP_001469499.1(1)|neighbour_genes:16,18|
MSVIEGINAMATDEHPLHLAHPSTLETKIDSNGIEWILSKHDDKWYPKKFSDYLKLNRPQKIRMQSTDPTNYKVFKDSDNIRTRYMRLKNLRRANIKTQYTPEMIAEWKRCRKDIVYFAETYCAITHIDYGTIKVQLRDYQKDMLKIMHENRMSAHKLSRQLGKTTAVAIFLAHYVCFNKDKAVGILAHKGSMAVEVLERTKQAIELLPDFLQPGIVEWNKKSIVLENGSSIGAYASSPDAVRGNSFSFIYIDECAFIQNWTDCFLAIQPVISSGRESKMIMTTTPNGLNHFYDIWQSAIDGKSGYVPYEAVWHSVKERLYNKADIFDDGYEWSSQAIAGSSLEQFLQEHNAEFFGSSGTLIRATTLSRLSFIDVVNDNGFYQFEKPKEGRKYVATLDCSEGRGQDYHALQIIDITEFPYKPVAVYHSNTTSHFILPDIVFKYLMMYNECPVYIELNSTGVSIAKSLAMDLEYDNIICDSFIDLGMKQSKRSKAMGCSALKDLIEKDKLIINHKGTIQELRTFSEKGVSWAAEEGFHDDLVMSLVIFGWLTTQEKFAEYAGKDEMRIASEIFRKELDELGEEYAPVVIYDGANGIEEYRPREGLTMI
>ID:YP_009202898.1 |[Escherichia phage QL01]||_Enterobacteria_phage_QL01.gbk|terminase DNA packag..|1836|NC_028847(170527):94008-95843:1 ^GeneID:26629886^ Enterobacteria phage QL01, complete genome.|neighbours:ID:YP_009202897.1(1),ID:YP_009202899.1(1)|neighbour_genes:terminase DNA packag..,tail sheath protein|
MEQPVNVLSDDHPLNEGKTIVIKPPGSLERKTEEGINWIKSQWDDKWYPEKFSDYLRIHKIVKIPNNGDRPNEFQTFKDKMNKRTRYMGLPNLKRANIKTQWTREMVGEWKKCRDDIVYFAETYCAITHIDYGTIKVQLRDYQRDMLKIMSKNRMTTCNLSRQLGKTTVVAIFLAHFVCFNKDKAVGILAHKGSMSAEVLDRTKQAIELLPDFLQPGIVEWNKGSIELDNGSSIGAYASSPDAVRGNSFAMIYIDECAFIPNFLDSWLAIQPVISSGRRSKIIITTTPNGLNHFYDIWTAAVEGKSGFAPYTAIWNSVKERLYNDADIFDDGWEWSSQTISASSLAQFRQEHCAEFQGTSGTLISGMKLAIMDWVEVTPENGYFYRFHEPDPTHKYIASLDCSEGRGQDYHALHIIDVTTDEWEQVAVLHSNEISHMILPDIVYKYLMEYNEAPVYIELNSTGVSVAKSLYMDLEYENVICDSMQDLGMKQTRRTKPVGCSTLKDLIEKDKLKLNHKQTIMEFRTFSQNKLSWAAEDGFHDDLVMSLVIFAWLTTQQKFADFIDRDEMRLASEVFSRELEDMNEEYNPVVFVDAGDNSYEYSPLNHGISFI
>ID:AIT74258.1 |[Enterobacteria phage RB10]||_Enterobacteria_phage_RB10_.gbk|large terminase prot..|1833|KM606999(168401):92125-93957:1 ^^ Enterobacteria phage RB10, complete genome.|neighbours:ID:AIT74257.1(1),ID:AIT74259.1(1)|neighbour_genes:terminase small subu..,tail sheath protein|
MEQPINALNDFHPLNEAGKILIKHPSLAERKDEDGIHWIKSQWDGKWYPEKFSDYLRLHKIVKIPNNSDKPELFQTYKDKNNKRSRYMGLPNLKRANIKTQWTREMVEEWKKCRDDIVYFAETYCAITHIDYGVIKVQLRDYQRDMLKIMSSKRMTVCNLSRQLGKTTVVAIFLAHFVCFNKDKAVGILAHKGSMSAEVLDRTKQAIELLPDFLQPGIVEWNKGSIELDNGSSIGAYASSPDAVRGNSFAMIYIDECAFIPNFHDSWLAIQPVISSGRRSKIIITTTPNGLNHFYDIWTAAVEGKSGFEPYTAIWNSVKERLYNDEDIFDDGWQWSIQTINGSTLAQFRQEHTAAFEGTSGTLISGMKLAIMDFIEVTPDDHGFHRFKNPEPDRKYIATLDCSEGRGQDYHALHIIDVTDDVWEQVGVLHSNTISHLILPDIVMRYLVEYNECPVYIELNSTGVSVAKSLYMDLEYEGVICDSYTDLGMKQTKRTKAVGCSTLKDLIEKDKLIIHHRATIQEFRTFSEKGVSWAAEEGYHDDLVMSLVIFGWLSTQSKFIDYADKDDMRLASEVFSKELQDMSDDYAPVIFVDSVHSAEYVPVSHGMSMV
>ID:YP_002854500.1 |[Escherichia virus RB14]||_Enterobacteria_phage_RB14_.gbk|17|1833|NC_012638(165429):92787-94619:1 ^GeneID:7803916^ Enterobacteria phage RB14, complete genome.|neighbours:ID:YP_002854499.1(1),ID:YP_002854501.1(1)|neighbour_genes:16,18|
MEQPINALNDFHPLNEAGKILIKHPSLAERKDEDGIHWIKSQWDGKWYPEKFSDYLRLHKIVKIPNNSDKPELFQTYKDKNNKRSRYMGLPNLKRANIKTQWTREMVEEWKKCRDDIVYFAETYCAITHIDYGVIKVQLRDYQRDMLKIMSSKRMTVCNLSRQLGKTTVVAIFLAHFVCFNKDKAVGILAHKGSMSAEVLDRTKQAIELLPDFLQPGIVEWNKGSIELDNGSSIGAYASSPDAVRGNSFAMIYIDECAFIPNFHDSWLAIQPVISSGRRSKIIITTTPNGLNHFYDIWTAAVEGKSGFEPYTAIWNSVKERLYNDEDIFDDGWQWSIQTINGSSLAQFRQEHTAAFEGTSGTLISGMKLAIMDFIEVTPDDHGFHRFKSPEPDRKYIATLDCSEGRGQDYHALHIIDVTDDVWEQVGVLHSNTISHLILPDIVMRYLVEYNECPVYIELNSTGVSVAKSLYMDLEYEGVICDSYTDLGMKQTKRTKAVGCSTLKDLIEKDKLIIHHRATIQEFRTFSEKGVSWAAEEGYHDDLVMSLVIFGWLSTQSKFIDYADKDDMRLASEVFSKELQDMGDEYAPVIFVDSVHSAEYVPVSHGMSMV
>ID:YP_003858506.1 |[Escherichia virus RB16]||_Enterobacteria_phage_RB16_.gbk|17|1830|NC_014467(176788):125949-127778:1 ^GeneID:9712947^ Enterobacteria phage RB16, complete genome.|neighbours:ID:YP_003858505.1(1),ID:YP_003858507.1(1)|neighbour_genes:16,18|
MEMEPTIDPSKESDHPIGLMNPQYLKRKIDEAGMEWIQSQHDNKWYPYTFSDYLKVNAIHKVDLQSTDRTKFATYKDKTNKRGRYNGNPNLKRAFVQTKWTQQMLIEWVKCRDDIVYFAETYCAITHIDYGTIKVQLRDYQKEMLIEMHKNRMVACNLSRQLGKTTVVAIFLAHFVCFNEDKFVGVLAHKASMSAEVLDRTKQAIELLPDFLQPGIVEWNKGSIELDNKCKIGAFASSPDAVRGNAFAMIYIDECAFIPNFQDAWLAIQPVISSGRKSKILITTTPNGLNHFYDIWNAAVEGKSGFVPYTAIWTSVKERLYTDGDDGVFDDGYSWSAKMIAGSSKEAFLQEHCAEFMGTNGTLISGWKLSKMSWIDIDETETNFYQYKKPIEGHKYVAVLDPAEGRGQDYHAMHIIDISAMPFEQVAVYHSNRTSHLILPDILLRYLNMYNEAWIYIELNSTGHSVAKSLFSELEYENVICDSYNDLGMKQTKRSKAMGCSTLKDLIEKDKLIINNKKTILEFRTFSEKGVSWAAEEGFHDDLVMSLACFGWLTTQMKFAEFCEKDDLRLANEVFAREREQLYEDALCPVIVTSGDETISVGSHGISFI
>ID:AXF42474.1 |[Enterobacteria phage RB18]||_Enterobacteria_phage_RB18_.gbk|large terminase prot..|1833|MH553563(166677):93791-95623:1 ^^ Enterobacteria phage RB18, complete genome.|neighbours:ID:AXF42473.1(1),ID:AXF42475.1(1)|neighbour_genes:small terminase prot..,tail sheath protein|
MEQPINALNDFHPLNEAGKILIKHPSLAERKDEDGIHWIKSQWDGKWYPEKFSDYLRLHKIVKIPNNSDKPELFQTYKDKNNKRSRYMGLPNLKRANIKTQWTREMVEEWKKCRDDIVYFAETYCAITHIDYGVIKVQLRDYQRDMLKIMSSKRMTVCNLSRQLGKTTVVAIFLAHFVCFNKDKAVGILAHKGSMSAEVLDRTKQAIELLPDFLQPGIVEWNKGSIELDNGSSIGAYASSPDAVRGNSFAMIYIDECAFIPNFHDSWLAIQPVISSGRRSKIIITTTPNGLNHFYDIWTAAVEGKSGFEPYTAIWNSVKERLYNDEDIFDDGWQWSIQTINGSTLAQFRQEHTAAFEGTSGTLISGMKLAVMDFIEVTPDDHGFHRFKSPEPDRKYIATLDCSEGRGQDYHALHIIDVTDDVWEQVGVLHSNTISHLILPDIVMRYLVEYNECPVYIELNSTGVSVAKSLYMDLEYEGVICDSYTDLGMKQTKRTKAVGCSTLKDLIEKDKLIIHHRATIQEFRTFSEKGVSWAAEEGYHDDLVMSLVIFGWLSTQSKFIDYADKDDMRLASEVFSKELQDMGDEYAPVIFVDSVHSAEYVPVSQGMSMV
>ID:YP_009102369.1 |[Enterobacteria phage RB27]||_Enterobacteria_phage_RB27_.gbk|large terminase prot..|1833|NC_025448(165179):92538-94370:1 ^GeneID:22113153^ Enterobacteria phage RB27, complete genome.|neighbours:ID:YP_009102368.1(1),ID:YP_009102370.1(1)|neighbour_genes:terminase small subu..,tail sheath protein|
MEQPINALNDFHPLNEAGKILIKHPSLAERKDEDGIHWIKSQWDGKWYPEKFSDYLRLHKIVKIPNNSDKPELFQTYKDKNNKRSRYMGLPNLKRANIKTQWTREMVEEWKKCRDDIVYFAETYCAITHIDYGVIKVQLRDYQRDMLKIMSSKRMTVCNLSRQLGKTTVVAIFLAHFVCFNKDKAVGILAHKGSMSAEVLDRTKQAIELLPDFLQPGIVEWNKGSIELDNGSSIGAYASSPDAVRGNSFAMIYIDECAFIPNFHDSWLAIQPVISSGRRSKIIITTTPNGLNHFYDIWTAAVEGKSGFEPYTAIWNSVKERLYNDEDIFDDGWQWSIQTINGSTLAQFRQEHTAAFEGTSGTLISGMKLAVMDFIEVTPDDHGFHQFKKPEPDRKYIATLDCSEGRGQDYHALHIIDVTDAVWEQVGVLHSNTISHLILPDIVMRYLVEYNECPVYIELNSTGVSVAKSLYMDLEYEGVICDSYTDLGMKQTKRTKAVGCSTLKDLIEKDKLIIHHRATIQEFRTFSEKGVSWAAEEGYHDDLVMSLVIFGWLSTQSKFIDYADKDDMRLASEVFSKELQDMSDDYAPVIFVDSVHSAEYVPVSHGMSMV
>ID:AIT74804.1 |[Enterobacteria phage RB33]||_Enterobacteria_phage_RB33_.gbk|large terminase prot..|1833|KM607001(166007):94330-96162:1 ^^ Enterobacteria phage RB33, complete genome.|neighbours:ID:AIT74803.1(1),ID:AIT74805.1(1)|neighbour_genes:terminase small subu..,tail sheath protein|
MEQPINALNDFHPLNEAGKILIKHPSLAERKDEDGIHWIKSQWDGKWYPEKFSDYLRLHKIVKIPNNSDKPELFQTYKDKNNKRSRYMGLPNLKRANIKTQWTREMVEEWKKCRDDIVYFAETYCAITHIDYGVIKVQLRDYQRDMLKIMSSKRMTVCNLSRQLGKTTVVAIFLAHFVCFNKDKAVGILAHKGSMSAEVLDRTKQAIELLPDFLQPGIVEWNKGSIELDNGSSIGAYASSPDAVRGNSFAMIYIDECAFIPNFHDSWLAIQPVISSGRRSKIIITTTPNGLNHFYDIWTAAVEGKSGFEPYTAIWNSVKERLYNDEDIFDDGWQWSIQTINGSTLAQFRQEHTAAFEGTSGTLISGMKLAIMDFIEVTPDDHGFHRFKKPEPDRKYIATLDCSEGRGQDYHALHIIDVTDDVWEQVGVLHSNTISHLILPDIVMRYLVEYNECPVYIELNSTGVSVAKSLYMDLEYEGVICDSYTDLGMKQTKRTKAVGCSTLKDLIEKDKLIIHHRATIQEFRTFSEKGVSWAAEEGYHDDLVMSLVIFGWLSTQSKFIDYADKDDMRLASEVFSKELQDMSDDYAPVIFVDSVHSAEYVPVSHGMSMV
>ID:YP_009098549.1 |[Escherichia phage RB3]||_Enterobacteria_phage_RB3_.gbk|large terminase prot..|1833|NC_025419(168402):92126-93958:1 ^GeneID:22113913^ Enterobacteria phage RB3, complete genome.|neighbours:ID:YP_009098548.1(1),ID:YP_009098550.1(1)|neighbour_genes:terminase small subu..,tail sheath protein|
MEQPINALNDFHPLNEAGKILIKHPSLAERKDEDGIHWIKSQWDGKWYPEKFSDYLRLHKIVKIPNNSDKPELFQTYKDKNNKRSRYMGLPNLKRANIKTQWTREMVEEWKKCRDDIVYFAETYCAITHIDYGVIKVQLRDYQRDMLKIMSSKRMTVCNLSRQLGKTTVVAIFLAHFVCFNKDKAVGILAHKGSMSAEVLDRTKQAIELLPDFLQPGIVEWNKGSIELDNGSSIGAYASSPDAVRGNSFAMIYIDECAFIPNFHDSWLAIQPVISSGRRSKIIITTTPNGLNHFYDIWTAAVEGKSGFEPYTAIWNSVKERLYNDEDIFDDGWQWSIQTINGSTLAQFRQEHTAAFEGTSGTLISGMKLAIMDFIEVTPDDHGFHRFKNPEPDRKYIATLDCSEGRGQDYHALHIIDVTDDVWEQVGVLHSNTISHLILPDIVMRYLVEYNECPVYIELNSTGVSVAKSLYMDLEYEGVICDSYTDLGMKQTKRTKAVGCSTLKDLIEKDKLIIHHRATIQEFRTFSEKGVSWAAEEGYHDDLVMSLVIFGWLSTQSKFIDYADKDDMRLASEVFSKELQDMSDDYAPVIFVDSVHSAEYVPVSHGMSMV
>ID:YP_239195.1 |[Escherichia virus RB43]||_Enterobacteria_phage_RB43_.gbk|17|1830|NC_007023(180500):127209-129038:1 ^GeneID:3416364^ Enterobacteria phage RB43, complete genome.|neighbours:ID:YP_239194.1(1),ID:YP_239196.1(1)|neighbour_genes:16,18|
MEMEPTIDPSKESDHPIGLMHPDYLKRKIDEAGMEWVQSEHDKKWYPYTFSDYLKINGIHKVELQGKNPAEFATYKNKSNKKSRYNGNPNLKRAYVQTKWTKEMLMEWVKCRDDIVYFAETYCAITHIDYGTIKVQLRDYQKEMLIEMHKNRMVTCNLSRQLGKTTVVAIFLAHFVCFNEDKYVGVLAHKASMSAEVLDRTKQAIELLPDFLQPGIVEWNKGSIELDNKCKIGAFASSPDAVRGNSFAMIYIDECAFIPNFTDAWLAIQPVISSGRKSKILITTTPNGLNHFYDIWNAAVEGKSGFVPYTAIWTSVKERLYTDGDNGVFDDGYSWSAKMIAGSSKEAFLQEHCAEFMGTNGTLISGWKLSKMSWIDIDETETNFYQYKKPEEGHKYVAVLDPAEGRGQDYHAMHIIDITTLPFEQVAVYHSNRTSHLILPDILLRYLTMYNEAWIYIELNSTGHSVAKSLFSELEYENVICDSYNDLGMKQTKRSKAIGCSTLKDLIEKDKLIINNKKTILEFRTFSEKGVSWAAEEGFHDDLVMSLACFGWLTTQLKFAEFCEKDDLRLANEVFAREREQLYEDALCPVIVTSGDETISVGSHGISFI
>ID:NP_891724.1 |[Escherichia phage RB49]||_Enterobacteria_phage_RB49_.gbk|17|1824|NC_005066(164018):84984-86807:1 ^GeneID:1725332^ Enterobacteria phage RB49, complete genome.|neighbours:ID:NP_891723.1(1),ID:NP_891725.1(1)|neighbour_genes:16,18|
MSVIEGINAMATDEHPLHLAHPSTLETKIDSNGIEWILSKHDDKWYPKKFSDYLKLNRPQKIRMQSTDPTNYKFFKDSDNIRTRYMRLKNLRRANIKTQYTPEMIAEWKRCRKDIVYFAETYCAITHIDYGTIKVQLRDYQKDMLKIMHENRMSAHKLSRQLGKTTAVAIFLAHYVCFNKDKAVGILAHKGSMAVEVLERTKQAIELLPDFLQPGIVEWNKKSIVLENGSSIGAYASSPDAVRGNSFSFIYIDECAFIQNWTDCFLAIQPVISSGRESKMIMTTTPNGLNHFYDIWQSAIDGKSGYVPYEAVWHSVKERLYNKADIFDDGYEWSSQAIAGSSLEQFLQEHNAEFFGSSGTLIRATTLSRLSFIDVVNDNGFYQFEKPKEGRKYVATLDCSEGRGQDYHALQIIDITEFPYKQVAVYHSNTTSHFILPDIVFKYLMMYNECPVYIELNSTGVSIAKSLAMDLEYDNIICDSFIDLGMKQSKRSKAMGCSALKDLIEKDKLIINHKGTIQELRTFSEKGVSWAAEEGFHDDLVMSLVIFGWLTTQEKFAEYAGKDEMRIASEIFRKELDELGEEYAPVVIYDGANGIEEYRPREGLTMI
>ID:YP_002854122.1 |[Enterobacteria phage RB51]||_Enterobacteria_phage_RB51_.gbk|17|1833|NC_012635(168394):96146-97978:1 ^GeneID:7803428^ Enterobacteria phage RB51, complete genome.|neighbours:ID:YP_002854121.1(1),ID:YP_002854123.1(1)|neighbour_genes:16,18|
MEQPINALNDFHPLNEAGKILIKHPSLAERKDEDGIHWIKSQWDGKWYPEKFSDYLRLHKIVKIPNNSDKPELFQTYKDKNNKRSRYMGLPNLKRANIKTQWTREMVEEWKKCRDDIVYFAETYCAITHIDYGVIKVQLRDYQRDMLKIMSSKRMTVCNLSRQLGKTTVVAIFLAHFVCFNKDKAVGILAHKGSMSAEVLDRTKQAIELLPDFLQPGIVEWNKGSIELDNGSSIGAYASSPDAVRGNSFAMIYIDECAFIPNFHDSWLAIQPVISSGRRSKIIITTTPNGLNHFYDIWTAAVEGKSGFEPYTAIWNSVKERLYNDEDIFDDGWQWSIQTINGSTLAQFRQEHTAAFEGTSGTLISGMKLAVMDFIEVTPDDHGFHRFKSPEPDRKYIATLDCSEGRGQDYHALHIIDVTDDVWEQVGVLHSNTISHLILPDIVMRYLVEYNECPVYIELNSTGVSVAKSLYMDLEYEGVICDSYTDLGMKQTKRTKAVGCSTLKDLIEKDKLIIHHRATIQEFRTFSEKGVSWAAEEGYHDDLVMSLVIFGWLSTQSKFIDYADKNDMRLASEVFSKELQDMGDEYAPVIFVDSVHSAEYVPVSHGMSMV
>ID:AIT75075.1 |[Enterobacteria phage RB55]||_Enterobacteria_phage_RB55_.gbk|large terminase prot..|1833|KM607002(168896):96616-98448:1 ^^ Enterobacteria phage RB55, complete genome.|neighbours:ID:AIT75074.1(1),ID:AIT75076.1(1)|neighbour_genes:terminase small subu..,tail sheath protein|
MEQPINVLNDFHPLNEAGKILIKHPSLAERKDEDGIHWIKSQWDGKWYPEKFSDYLRLHKIVKIPNNSDKPELFQTYKDKNNKRSRYMGLPNLKRANIKTQWTREMVEEWKKCRDDIVYFAETYCAITHIDYGVIKVQLRDYQRDMLKIMSSKRMTVCNLSRQLGKTTVVAIFLAHFVCFNKDKAVGILAHKGSMSAEVLDRTKQAIELLPDFLQPGIVEWNKGSIELDNGSSIGAYASSPDAVRGNSFAMIYIDECAFIPNFHDSWLAIQPVISSGRRSKIIITTTPNGLNHFYDIWTAAVEGKSGFEPYTAIWNSVKERLYNDEDIFDDGWQWSIQTINGSSLAQFRQEHTAAFEGTSGTLISGMKLAVMDFIEVTPDDHGFHQFKKPEPDRKYIATLDCSEGRGQDYHALHIIDVTDDVWEQVGVLHSNTISHLILPDIVMRYLVEYNECPVYIELNSTGVSVAKSLYMDLEYEGVICDSYTDLGMKQTKRTKAVGCSTLKDLIEKDKLIIHHRATIQEFRTFSEKGVSWAAEEGYHDDLVMSLVIFGWLSTQSKFIDYADKDDMRLASEVFSKELQDMSDDYAPVIFVDSVHSAEYVPVSHGMSMV
>ID:AIT75348.1 |[Enterobacteria phage RB59]||_Enterobacteria_phage_RB59_.gbk|large terminase prot..|1833|KM607003(168966):96629-98461:1 ^^ Enterobacteria phage RB59, complete genome.|neighbours:ID:AIT75347.1(1),ID:AIT75349.1(1)|neighbour_genes:terminase small subu..,tail sheath protein|
MEQPINVLNDFHPLNEAGKILIKHPSLAERKDEDGIHWIKSQWDGKWYPEKFSDYLRLHKIVKIPNNSDKPELFQTYKDKNNKRSRYMGLPNLKRANIKTQWTREMVEEWKKCRDDIVYFAETYCAITHIDYGVIKVQLRDYQRDMLKIMSSKRMTVCNLSRQLGKTTVVAIFLAHFVCFNKDKAVGILAHKGSMSAEVLDRTKQAIELLPDFLQPGIVEWNKGSIELDNGSSIGAYASSPDAVRGNSFAMIYIDECAFIPNFHDSWLAIQPVISSGRRSKIIITTTPNGLNHFYDIWTAAVEGKSGFEPYTAIWNSVKERLYNDEDIFDDGWQWSIQTINGSSLAQFRQEHTAAFEGTSGTLISGMKLAVMDFIEVTPDDHGFHQFKKPEPDRKYIATLDCSEGRGQDYHALHIIDVTDDVWEQVGVLHSNTISHLILPDIVMRYLVEYNECPVYIELNSTGVSVAKSLYMDLEYEGVICDSYTDLGMKQTKRTKAVGCSTLKDLIEKDKLIIHHRATIQEFRTFSEKGVSWAAEEGYHDDLVMSLVIFGWLSTQSKFIDYADKDDMRLASEVFSKELQDMSDDYAPVIFVDSVHSAEYVPVSHGMSMV
>ID:AIT73171.1 |[Enterobacteria phage RB5]||_Enterobacteria_phage_RB5_.gbk|large terminase prot..|1833|KM606995(168394):92118-93950:1 ^^ Enterobacteria phage RB5, complete genome.|neighbours:ID:AIT73170.1(1),ID:AIT73172.1(1)|neighbour_genes:terminase small subu..,tail sheath protein|
MEQPINALNDFHPLNEAGKILIKHPSLAERKDEDGIHWIKSQWDGKWYPEKFSDYLRLHKIVKIPNNSDKPELFQTYKDKNNKRSRYMGLPNLKRANIKTQWTREMVEEWKKCRDDIVYFAETYCAITHIDYGVIKVQLRDYQRDMLKIMSSKRMTVCNLSRQLGKTTVVAIFLAHFVCFNKDKAVGILAHKGSMSAEVLDRTKQAIELLPDFLQPGIVEWNKGSIELDNGSSIGAYASSPDAVRGNSFAMIYIDECAFIPNFHDSWLAIQPVISSGRRSKIIITTTPNGLNHFYDIWTAAVEGKSGFEPYTAIWNSVKERLYNDEDIFDDGWQWSIQTINGSTLAQFRQEHTAAFEGTSGTLISGMKLAIMDFIEVTPDDHGFHRFKNPEPDRKYIATLDCSEGRGQDYHALHIIDVTDDVWEQVGVLHSNTISHLILPDIVMRYLVEYNECPVYIELNSTGVSVAKSLYMDLEYEGVICDSYTDLGMKQTKRTKAVGCSTLKDLIEKDKLIIHHRATIQEFRTFSEKGVSWAAEEGYHDDLVMSLVIFGWLSTQSKFIDYADKDDMRLASEVFSKELQDMSDDYAPVIFVDSVHSAEYVPVSHGMSMV
>ID:YP_009167536.1 |[Enterobacteria phage RB68]||_Enterobacteria_phage_RB68_.gbk|large terminase prot..|1833|NC_027979(168401):96146-97978:1 ^GeneID:26041646^ Enterobacteria phage RB68, complete genome.|neighbours:ID:YP_009167535.1(1),ID:YP_009167537.1(1)|neighbour_genes:terminase small subu..,tail sheath protein|
MEQPINALNDFHPLNEAGKILIKHPSLAERKDEDGIHWIKSQWDGKWYPEKFSDYLRLHKIVKIPNNSDKPELFQTYKDKNNKRSRYMGLPNLKRANIKTQWTREMVEEWKKCRDDIVYFAETYCAITHIDYGVIKVQLRDYQRDMLKIMSSKRMTVCNLSRQLGKTTVVAIFLAHFVCFNKDKAVGILAHKGSMSAEVLDRTKQAIELLPDFLQPGIVEWNKGSIELDNGSSIGAYASSPDAVRGNSFAMIYIDECAFIPNFHDSWLAIQPVISSGRRSKIIITTTPNGLNHFYDIWTAAVEGKSGFEPYTAIWNSVKERLYNDEDIFDDGWQWSIQTINGSTLAQFRQEHTAAFEGTSGTLISGMKLAVMDFIEVTPDDHGFHRFKSPEPDRKYIATLDCSEGRGQDYHALHIIDVTDDVWEQVGVLHSNTISHLILPDIVMRYLVEYNECPVYIELNSTGVSVAKSLYMDLEYEGVICDSYTDLGMKQTKRTKAVGCSTLKDLIEKDKLIIHHRATIQEFRTFSEKGVSWAAEEGYHDDLVMSLVIFGWLSTQSKFIDYADKNDMRLASEVFSKELQDMGDEYAPVIFVDSVHSAEYVPVSHGMSMV
>ID:NP_861869.1 |[Escherichia phage RB69]||_Enterobacteria_phage_RB69_.gbk|17|1836|NC_004928(167560):99367-101202:1 ^GeneID:1494295^ Enterobacteria phage RB69, complete genome.|neighbours:ID:NP_861868.1(1),ID:NP_861870.1(1)|neighbour_genes:16,18|
MEQPINALNDNHPLNEGDKVVILPPHLAERKEEDGIHWIKSQWDGKWYPEKFSDYLRINKIVKIPNNSDKPELFQTYKDKNNKRTRYMGLPNLKRANIKTQWTYEMVAEWKKCRDDIVYFAETYCAITHIDYGTIKVQLRDYQRDMLKIMSSKRMTVCNLSRQLGKTTVVAIFLAHFVCFNKDKAVGILAHKGSMSAEVLDRTKQAIELLPDFLQPGIVEWNKGSIQLDNGSSIGAYASSPDAVRGNSFAMIYIDECAFIPNFIDSWLAIQPVISSGRRSKIIITTTPNGLNHFYDIWTAAVEGKSGFEPYTAIWNSVKERLYNDEDIFDDGWQWSKQTISASSLTQFRQEHTAAFEGTSGTLISGMKLAILDYIEVTPDSHGFHQFKKPEEGHKYIATLDCSEGRGQDYHAMHIIDVTTDKWEQVGVLHSNTISHLILPDIVFKYLMEYNECPIYIELNSTGVSVAKSLYMDLEYENVICDSMNDLGMKQSRRTKPVGCSTLKDLIEKDKLKINHRATIQEFRTFSEKGVSWAAEEGYHDDLVMGLVIFGWLSTQQKFADYADKDDMRLASEVFSRELQDMNDDYAPVIFVDCASNSAEYNPSAHGLSMV
>ID:AIT73442.1 |[Enterobacteria phage RB6]||_Enterobacteria_phage_RB6_.gbk|large terminase prot..|1833|KM606996(168394):92118-93950:1 ^^ Enterobacteria phage RB6, complete genome.|neighbours:ID:AIT73441.1(1),ID:AIT73443.1(1)|neighbour_genes:terminase small subu..,tail sheath protein|
MEQPINALNDFHPLNEAGKILIKHPSLAERKDEDGIHWIKSQWDGKWYPEKFSDYLRLHKIVKIPNNSDKPELFQTYKDKNNKRSRYMGLPNLKRANIKTQWTREMVEEWKKCRDDIVYFAETYCAITHIDYGVIKVQLRDYQRDMLKIMSSKRMTVCNLSRQLGKTTVVAIFLAHFVCFNKDKAVGILAHKGSMSAEVLDRTKQAIELLPDFLQPGIVEWNKGSIELDNGSSIGAYASSPDAVRGNSFAMIYIDECAFIPNFHDSWLAIQPVISSGRRSKIIITTTPNGLNHFYDIWTAAVEGKSGFEPYTAIWNSVKERLYNDEDIFDDGWQWSIQTINGSTLAQFRQEHTAAFEGTSGTLISGMKLAIMDFIEVTPDDHGFHRFKNPEPDRKYIATLDCSEGRGQDYHALHIIDVTDDVWEQVGVLHSNTISHLILPDIVMRYLVEYNECPVYIELNSTGVSVAKSLYMDLEYEGVICDSYTDLGMKQTKRTKAVGCSTLKDLIEKDKLIIHHRATIQEFRTFSEKGVSWAAEEGYHDDLVMSLVIFGWLSTQSKFIDYADKDDMRLASEVFSKELQDMSDDYAPVIFVDSVHSAEYVPVSHGMSMV
>ID:AIT73713.1 |[Enterobacteria phage RB7]||_Enterobacteria_phage_RB7_.gbk|large terminase prot..|1833|KM606997(168395):92119-93951:1 ^^ Enterobacteria phage RB7, complete genome.|neighbours:ID:AIT73712.1(1),ID:AIT73714.1(1)|neighbour_genes:terminase small subu..,tail sheath protein|
MEQPINALNDFHPLNEAGKILIKHPSLAERKDEDGIHWIKSQWDGKWYPEKFSDYLRLHKIVKIPNNSDKPELFQTYKDKNNKRSRYMGLPNLKRANIKTQWTREMVEEWKKCRDDIVYFAETYCAITHIDYGVIKVQLRDYQRDMLKIMSSKRMTVCNLSRQLGKTTVVAIFLAHFVCFNKDKAVGILAHKGSMSAEVLDRTKQAIELLPDFLQPGIVEWNKGSIELDNGSSIGAYASSPDAVRGNSFAMIYIDECAFIPNFHDSWLAIQPVISSGRRSKIIITTTPNGLNHFYDIWTAAVEGKSGFEPYTAIWNSVKERLYNDEDIFDDGWQWSIQTINGSTLAQFRQEHTAAFEGTSGTLISGMKLAIMDFIEVTPDDHGFHRFKNPEPDRKYIATLDCSEGRGQDYHALHIIDVTDDVWEQVGVLHSNTISHLILPDIVMRYLVEYNECPVYIELNSTGVSVAKSLYMDLEYEGVICDSYTDLGMKQTKRTKAVGCSTLKDLIEKDKLIIHHRATIQEFRTFSEKGVSWAAEEGYHDDLVMSLVIFGWLSTQSKFIDYADKDDMRLASEVFSKELQDMSDDYAPVIFVDSVHSAEYVPVSHGMSMV
>ID:AIT73985.1 |[Enterobacteria phage RB9]||_Enterobacteria_phage_RB9.gbk|large terminase prot..|1833|KM606998(168395):92119-93951:1 ^^ Enterobacteria phage RB9, complete genome.|neighbours:ID:AIT73984.1(1),ID:AIT73986.1(1)|neighbour_genes:terminase small subu..,tail sheath protein|
MEQPINALNDFHPLNEAGKILIKHPSLAERKDEDGIHWIKSQWDGKWYPEKFSDYLRLHKIVKIPNNSDKPELFQTYKDKNNKRSRYMGLPNLKRANIKTQWTREMVEEWKKCRDDIVYFAETYCAITHIDYGVIKVQLRDYQRDMLKIMSSKRMTVCNLSRQLGKTTVVAIFLAHFVCFNKDKAVGILAHKGSMSAEVLDRTKQAIELLPDFLQPGIVEWNKGSIELDNGSSIGAYASSPDAVRGNSFAMIYIDECAFIPNFHDSWLAIQPVISSGRRSKIIITTTPNGLNHFYDIWTAAVEGKSGFEPYTAIWNSVKERLYNDEDIFDDGWQWSIQTINGSTLAQFRQEHTAAFEGTSGTLISGMKLAIMDFIEVTPDDHGFHRFKNPEPDRKYIATLDCSEGRGQDYHALHIIDVTDDVWEQVGVLHSNTISHLILPDIVMRYLVEYNECPVYIELNSTGVSVAKSLYMDLEYEGVICDSYTDLGMKQTKRTKAVGCSTLKDLIEKDKLIIHHRATIQEFRTFSEKGVSWAAEEGYHDDLVMSLVIFGWLSTQSKFIDYADKDDMRLASEVFSKELQDMSDDYAPVIFVDSVHSAEYVPVSHGMSMV
>ID:ADJ39883.1 |[Enterobacteria phage T4T]||_Enterobacteria_phage_T4T_.gbk|17|1833|HM137666(168920):96651-98483:1 ^^ Enterobacteria phage T4T, complete genome.|neighbours:ID:ADJ39882.1(1),ID:ADJ39884.1(1)|neighbour_genes:16,17'A|
MEQPINVLNDFHPLNEAGKILIKHPSLAERKDEDGIHWIKSQWDGKWYPEKFSDYLRLHKIVKIPNNSDKPELFQTYKDKNNKRSRYMGLPNLKRANIKTQWTREMVEEWKKCRDDIVYFAETYCAITHIDYGVIKVQLRDYQRDMLKIMSSKRMTVCNLSRQLGKTTVVAIFLAHFVCFNKDKAVGILAHKGSMSAEVLDRTKQAIELLPDFLQPGIVEWNKGSIELDNGSSIGAYASSPDAVRGNSFAMIYIDECAFIPNFHDSWLAIQPVISSGRRSKIIITTTPNGLNHFYDIWTAAVEGKSGFEPYTAIWNSVKERLYNDEDIFDDGWQWSIQTINGSSLAQFRQEHTAAFEGTSGTLISGMKLAVMDFIEVTPDDHGFHQFKKPEPDRKYIATLDCSEGRGQDYHALHIIDVTDDVWEQVGVLHSNTISHLILPDIVMRYLVEYNECPVYIELNSTGVSVAKSLYMDLEYEGVICDSYTDLGMKQTKRTKAVGCSTLKDLIEKDKLIIHHRATIQEFRTFSEKGVSWAAEEGYHDDLVMSLVIFGWLSTQSKFIDYADKDDMRLASEVFSKELQDMSDDYAPVIFVDSVHSAEYVPVSHGMSMV
>ID:ADJ39884.1 |[Enterobacteria phage T4T]||_Enterobacteria_phage_T4T_.gbk|17'A|1572|HM137666(168920):96912-98483:1 ^^ Enterobacteria phage T4T, complete genome.|neighbours:ID:ADJ39883.1(1),ID:ADJ39885.1(1)|neighbour_genes:17,17'B|
MGLPNLKRANIKTQWTREMVEEWKKCRDDIVYFAETYCAITHIDYGVIKVQLRDYQRDMLKIMSSKRMTVCNLSRQLGKTTVVAIFLAHFVCFNKDKAVGILAHKGSMSAEVLDRTKQAIELLPDFLQPGIVEWNKGSIELDNGSSIGAYASSPDAVRGNSFAMIYIDECAFIPNFHDSWLAIQPVISSGRRSKIIITTTPNGLNHFYDIWTAAVEGKSGFEPYTAIWNSVKERLYNDEDIFDDGWQWSIQTINGSSLAQFRQEHTAAFEGTSGTLISGMKLAVMDFIEVTPDDHGFHQFKKPEPDRKYIATLDCSEGRGQDYHALHIIDVTDDVWEQVGVLHSNTISHLILPDIVMRYLVEYNECPVYIELNSTGVSVAKSLYMDLEYEGVICDSYTDLGMKQTKRTKAVGCSTLKDLIEKDKLIIHHRATIQEFRTFSEKGVSWAAEEGYHDDLVMSLVIFGWLSTQSKFIDYADKDDMRLASEVFSKELQDMSDDYAPVIFVDSVHSAEYVPVSHGMSMV
>ID:ADJ39885.1 |[Enterobacteria phage T4T]||_Enterobacteria_phage_T4T_.gbk|17'B|1518|HM137666(168920):96966-98483:1 ^^ Enterobacteria phage T4T, complete genome.|neighbours:ID:ADJ39884.1(1),ID:ADJ39886.1(1)|neighbour_genes:17'A,17''|
MVEEWKKCRDDIVYFAETYCAITHIDYGVIKVQLRDYQRDMLKIMSSKRMTVCNLSRQLGKTTVVAIFLAHFVCFNKDKAVGILAHKGSMSAEVLDRTKQAIELLPDFLQPGIVEWNKGSIELDNGSSIGAYASSPDAVRGNSFAMIYIDECAFIPNFHDSWLAIQPVISSGRRSKIIITTTPNGLNHFYDIWTAAVEGKSGFEPYTAIWNSVKERLYNDEDIFDDGWQWSIQTINGSSLAQFRQEHTAAFEGTSGTLISGMKLAVMDFIEVTPDDHGFHQFKKPEPDRKYIATLDCSEGRGQDYHALHIIDVTDDVWEQVGVLHSNTISHLILPDIVMRYLVEYNECPVYIELNSTGVSVAKSLYMDLEYEGVICDSYTDLGMKQTKRTKAVGCSTLKDLIEKDKLIIHHRATIQEFRTFSEKGVSWAAEEGYHDDLVMSLVIFGWLSTQSKFIDYADKDDMRLASEVFSKELQDMSDDYAPVIFVDSVHSAEYVPVSHGMSMV
>ID:ADJ39886.1 |[Enterobacteria phage T4T]||_Enterobacteria_phage_T4T_.gbk|17''|1251|HM137666(168920):97233-98483:1 ^^ Enterobacteria phage T4T, complete genome.|neighbours:ID:ADJ39885.1(1),ID:ADJ39887.1(1)|neighbour_genes:17'B,18|
MSAEVLDRTKQAIELLPDFLQPGIVEWNKGSIELDNGSSIGAYASSPDAVRGNSFAMIYIDECAFIPNFHDSWLAIQPVISSGRRSKIIITTTPNGLNHFYDIWTAAVEGKSGFEPYTAIWNSVKERLYNDEDIFDDGWQWSIQTINGSSLAQFRQEHTAAFEGTSGTLISGMKLAVMDFIEVTPDDHGFHQFKKPEPDRKYIATLDCSEGRGQDYHALHIIDVTDDVWEQVGVLHSNTISHLILPDIVMRYLVEYNECPVYIELNSTGVSVAKSLYMDLEYEGVICDSYTDLGMKQTKRTKAVGCSTLKDLIEKDKLIIHHRATIQEFRTFSEKGVSWAAEEGYHDDLVMSLVIFGWLSTQSKFIDYADKDDMRLASEVFSKELQDMSDDYAPVIFVDSVHSAEYVPVSHGMSMV
>ID:NP_049776.1 |[Escherichia virus T4]||_Enterobacteria_phage_T4_.gbk|17|1833|NC_000866(168903):96672-98504:1 ^GeneID:1258647^ Enterobacteria phage T4, complete genome.|neighbours:ID:NP_049775.1(1),ID:NP_049777.1(1)|neighbour_genes:16,17|
MEQPINVLNDFHPLNEAGKILIKHPSLAERKDEDGIHWIKSQWDGKWYPEKFSDYLRLHKIVKIPNNSDKPELFQTYKDKNNKRSRYMGLPNLKRANIKTQWTREMVEEWKKCRDDIVYFAETYCAITHIDYGVIKVQLRDYQRDMLKIMSSKRMTVCNLSRQLGKTTVVAIFLAHFVCFNKDKAVGILAHKGSMSAEVLDRTKQAIELLPDFLQPGIVEWNKGSIELDNGSSIGAYASSPDAVRGNSFAMIYIDECAFIPNFHDSWLAIQPVISSGRRSKIIITTTPNGLNHFYDIWTAAVEGKSGFEPYTAIWNSVKERLYNDEDIFDDGWQWSIQTINGSSLAQFRQEHTAAFEGTSGTLISGMKLAVMDFIEVTPDDHGFHQFKKPEPDRKYIATLDCSEGRGQDYHALHIIDVTDDVWEQVGVLHSNTISHLILPDIVMRYLVEYNECPVYIELNSTGVSVAKSLYMDLEYEGVICDSYTDLGMKQTKRTKAVGCSTLKDLIEKDKLIIHHRATIQEFRTFSEKGVSWAAEEGYHDDLVMSLVIFGWLSTQSKFIDYADKDDMRLASEVFSKELQDMSDDYAPVIFVDSVHSAEYVPVSHGMSMV
>ID:NP_049777.1 |[Escherichia virus T4]||_Enterobacteria_phage_T4_.gbk|17|1572|NC_000866(168903):96933-98504:1 ^GeneID:1258675^ Enterobacteria phage T4, complete genome.|neighbours:ID:NP_049776.1(1),ID:NP_049778.1(1)|neighbour_genes:17,17|
MGLPNLKRANIKTQWTREMVEEWKKCRDDIVYFAETYCAITHIDYGVIKVQLRDYQRDMLKIMSSKRMTVCNLSRQLGKTTVVAIFLAHFVCFNKDKAVGILAHKGSMSAEVLDRTKQAIELLPDFLQPGIVEWNKGSIELDNGSSIGAYASSPDAVRGNSFAMIYIDECAFIPNFHDSWLAIQPVISSGRRSKIIITTTPNGLNHFYDIWTAAVEGKSGFEPYTAIWNSVKERLYNDEDIFDDGWQWSIQTINGSSLAQFRQEHTAAFEGTSGTLISGMKLAVMDFIEVTPDDHGFHQFKKPEPDRKYIATLDCSEGRGQDYHALHIIDVTDDVWEQVGVLHSNTISHLILPDIVMRYLVEYNECPVYIELNSTGVSVAKSLYMDLEYEGVICDSYTDLGMKQTKRTKAVGCSTLKDLIEKDKLIIHHRATIQEFRTFSEKGVSWAAEEGYHDDLVMSLVIFGWLSTQSKFIDYADKDDMRLASEVFSKELQDMSDDYAPVIFVDSVHSAEYVPVSHGMSMV
>ID:NP_049778.1 |[Escherichia virus T4]||_Enterobacteria_phage_T4_.gbk|17|1518|NC_000866(168903):96987-98504:1 ^GeneID:1258545^ Enterobacteria phage T4, complete genome.|neighbours:ID:NP_049777.1(1),ID:NP_049779.1(1)|neighbour_genes:17,17|
MVEEWKKCRDDIVYFAETYCAITHIDYGVIKVQLRDYQRDMLKIMSSKRMTVCNLSRQLGKTTVVAIFLAHFVCFNKDKAVGILAHKGSMSAEVLDRTKQAIELLPDFLQPGIVEWNKGSIELDNGSSIGAYASSPDAVRGNSFAMIYIDECAFIPNFHDSWLAIQPVISSGRRSKIIITTTPNGLNHFYDIWTAAVEGKSGFEPYTAIWNSVKERLYNDEDIFDDGWQWSIQTINGSSLAQFRQEHTAAFEGTSGTLISGMKLAVMDFIEVTPDDHGFHQFKKPEPDRKYIATLDCSEGRGQDYHALHIIDVTDDVWEQVGVLHSNTISHLILPDIVMRYLVEYNECPVYIELNSTGVSVAKSLYMDLEYEGVICDSYTDLGMKQTKRTKAVGCSTLKDLIEKDKLIIHHRATIQEFRTFSEKGVSWAAEEGYHDDLVMSLVIFGWLSTQSKFIDYADKDDMRLASEVFSKELQDMSDDYAPVIFVDSVHSAEYVPVSHGMSMV
>ID:NP_049779.1 |[Escherichia virus T4]||_Enterobacteria_phage_T4_.gbk|17|1251|NC_000866(168903):97254-98504:1 ^GeneID:1258656^ Enterobacteria phage T4, complete genome.|neighbours:ID:NP_049778.1(1),ID:NP_049780.1(1)|neighbour_genes:17,18|
MSAEVLDRTKQAIELLPDFLQPGIVEWNKGSIELDNGSSIGAYASSPDAVRGNSFAMIYIDECAFIPNFHDSWLAIQPVISSGRRSKIIITTTPNGLNHFYDIWTAAVEGKSGFEPYTAIWNSVKERLYNDEDIFDDGWQWSIQTINGSSLAQFRQEHTAAFEGTSGTLISGMKLAVMDFIEVTPDDHGFHQFKKPEPDRKYIATLDCSEGRGQDYHALHIIDVTDDVWEQVGVLHSNTISHLILPDIVMRYLVEYNECPVYIELNSTGVSVAKSLYMDLEYEGVICDSYTDLGMKQTKRTKAVGCSTLKDLIEKDKLIIHHRATIQEFRTFSEKGVSWAAEEGYHDDLVMSLVIFGWLSTQSKFIDYADKDDMRLASEVFSKELQDMSDDYAPVIFVDSVHSAEYVPVSHGMSMV
>ID:AHY83505.1 |[Escherichia virus T4]|wild|_Enterobacteria_phage_T4_strain_wild.gbk|large terminase prot..|1833|KJ477684(168922):96653-98485:1 ^^ Enterobacteria phage T4 strain wild, complete genome.|neighbours:ID:AHY83568.1(1),ID:AHY83509.1(1)|neighbour_genes:small terminase prot..,large terminase prot..|
MEQPINVLNDFHPLNEAGKILIKHPSLAERKDEDGIHWIKSQWDGKWYPEKFSDYLRLHKIVKIPNNSDKPELFQTYKDKNNKRSRYMGLPNLKRANIKTQWTREMVEEWKKCRDDIVYFAETYCAITHIDYGVIKVQLRDYQRDMLKIMSSKRMTVCNLSRQLGKTTVVAIFLAHFVCFNKDKAVGILAHKGSMSAEVLDRTKQAIELLPDFLQPGIVEWNKGSIELDNGSSIGAYASSPDAVRGNSFAMIYIDECAFIPNFHDSWLAIQPVISSGRRSKIIITTTPNGLNHFYDIWTAAVEGKSGFEPYTAIWNSVKERLYNDEDIFDDGWQWSIQTINGSSLAQFRQEHTAAFEGTSGTLISGMKLAVMDFIEVTPDDHGFHQFKKPEPDRKYIATLDCSEGRGQDYHALHIIDVTDDVWEQVGVLHSNTISHLILPDIVMRYLVEYNECPVYIELNSTGVSVAKSLYMDLEYEGVICDSYTDLGMKQTKRTKAVGCSTLKDLIEKDKLIIHHRATIQEFRTFSEKGVSWAAEEGYHDDLVMSLVIFGWLSTQSKFIDYADKDDMRLASEVFSKELQDMSDDYAPVIFVDSVHSAEYVPVSHGMSMV
>ID:AHY83509.1 |[Escherichia virus T4]|wild|_Enterobacteria_phage_T4_strain_wild.gbk|large terminase prot..|1572|KJ477684(168922):96914-98485:1 ^^ Enterobacteria phage T4 strain wild, complete genome.|neighbours:ID:AHY83505.1(1),ID:AHY83510.1(1)|neighbour_genes:large terminase prot..,large terminase prot..|
MGLPNLKRANIKTQWTREMVEEWKKCRDDIVYFAETYCAITHIDYGVIKVQLRDYQRDMLKIMSSKRMTVCNLSRQLGKTTVVAIFLAHFVCFNKDKAVGILAHKGSMSAEVLDRTKQAIELLPDFLQPGIVEWNKGSIELDNGSSIGAYASSPDAVRGNSFAMIYIDECAFIPNFHDSWLAIQPVISSGRRSKIIITTTPNGLNHFYDIWTAAVEGKSGFEPYTAIWNSVKERLYNDEDIFDDGWQWSIQTINGSSLAQFRQEHTAAFEGTSGTLISGMKLAVMDFIEVTPDDHGFHQFKKPEPDRKYIATLDCSEGRGQDYHALHIIDVTDDVWEQVGVLHSNTISHLILPDIVMRYLVEYNECPVYIELNSTGVSVAKSLYMDLEYEGVICDSYTDLGMKQTKRTKAVGCSTLKDLIEKDKLIIHHRATIQEFRTFSEKGVSWAAEEGYHDDLVMSLVIFGWLSTQSKFIDYADKDDMRLASEVFSKELQDMSDDYAPVIFVDSVHSAEYVPVSHGMSMV
>ID:AHY83510.1 |[Escherichia virus T4]|wild|_Enterobacteria_phage_T4_strain_wild.gbk|large terminase prot..|1518|KJ477684(168922):96968-98485:1 ^^ Enterobacteria phage T4 strain wild, complete genome.|neighbours:ID:AHY83509.1(1),ID:AHY83515.1(1)|neighbour_genes:large terminase prot..,large terminase prot..|
MVEEWKKCRDDIVYFAETYCAITHIDYGVIKVQLRDYQRDMLKIMSSKRMTVCNLSRQLGKTTVVAIFLAHFVCFNKDKAVGILAHKGSMSAEVLDRTKQAIELLPDFLQPGIVEWNKGSIELDNGSSIGAYASSPDAVRGNSFAMIYIDECAFIPNFHDSWLAIQPVISSGRRSKIIITTTPNGLNHFYDIWTAAVEGKSGFEPYTAIWNSVKERLYNDEDIFDDGWQWSIQTINGSSLAQFRQEHTAAFEGTSGTLISGMKLAVMDFIEVTPDDHGFHQFKKPEPDRKYIATLDCSEGRGQDYHALHIIDVTDDVWEQVGVLHSNTISHLILPDIVMRYLVEYNECPVYIELNSTGVSVAKSLYMDLEYEGVICDSYTDLGMKQTKRTKAVGCSTLKDLIEKDKLIIHHRATIQEFRTFSEKGVSWAAEEGYHDDLVMSLVIFGWLSTQSKFIDYADKDDMRLASEVFSKELQDMSDDYAPVIFVDSVHSAEYVPVSHGMSMV
>ID:AHY83515.1 |[Escherichia virus T4]|wild|_Enterobacteria_phage_T4_strain_wild.gbk|large terminase prot..|1251|KJ477684(168922):97235-98485:1 ^^ Enterobacteria phage T4 strain wild, complete genome.|neighbours:ID:AHY83510.1(1),ID:AHY83569.1(1)|neighbour_genes:large terminase prot..,tail tube protein|
MSAEVLDRTKQAIELLPDFLQPGIVEWNKGSIELDNGSSIGAYASSPDAVRGNSFAMIYIDECAFIPNFHDSWLAIQPVISSGRRSKIIITTTPNGLNHFYDIWTAAVEGKSGFEPYTAIWNSVKERLYNDEDIFDDGWQWSIQTINGSSLAQFRQEHTAAFEGTSGTLISGMKLAVMDFIEVTPDDHGFHQFKKPEPDRKYIATLDCSEGRGQDYHALHIIDVTDDVWEQVGVLHSNTISHLILPDIVMRYLVEYNECPVYIELNSTGVSVAKSLYMDLEYEGVICDSYTDLGMKQTKRTKAVGCSTLKDLIEKDKLIIHHRATIQEFRTFSEKGVSWAAEEGYHDDLVMSLVIFGWLSTQSKFIDYADKDDMRLASEVFSKELQDMSDDYAPVIFVDSVHSAEYVPVSHGMSMV
>ID:AXN58199.1 |[Enterobacteria phage T6]||_Enterobacteria_phage_T6_.gbk|large terminase prot..|1833|MH550421(168706):92510-94342:1 ^^ Enterobacteria phage T6, complete genome.|neighbours:ID:AXN58198.1(1),ID:AXN58200.1(1)|neighbour_genes:small terminase prot..,tail sheath protein|
MEQPINALNDFHPLNEAGKILIKHPSLAERKDEDGIHWIKSQWDGKWYPEKFSDYLRLHKIVKIPNNSDKPELFQTYKDKNNKRSRYMGLPNLKRANIKTQWTREMVEEWKKCRDDIVYFAETYCAITHIDYGVIKVQLRDYQRDMLKIMSSKRMTVCNLSRQLGKTTVVAIFLAHFVCFNKDKAVGILAHKGSMSAEVLDRTKQAIELLPDFLQPGIVEWNKGSIELDNGSSIGAYASSPDAVRGNSFAMIYIDECAFIPNFHDSWLAIQPVISSGRRSKIIITTTPNGLNHFYDIWTAAVEGKSGFEPYTAIWNSVKERLYNDEDIFDDGWQWSIQTINGSTLAQFRQEHTAAFEGTSGTLISGMKLAVMDFIEVTPDDHGFHRFKSPEPDRKYIATLDCSEGRGQDYHALHIIDVTDDVWEQVGVLHSNTISHLILPDIVMRYLVEYNECPVYIELNSTGVSVAKSLYMDLEYEGVICDSYTDLGMKQTKRTKAVGCSTLKDLIEKDKLIIHHRATIQEFRTFSEKGVSWAAEEGYHDDLVMSLVIFGWLSTQSKFIDYADKDDMRLASEVFSKELQDMSDDYAPVIFVDSVHSAEYVPVSHGMSMV
>ID:YP_004063861.1 |[Escherichia phage vB_EcoM_VR7]||_Enterobacteria_phage_vB_EcoM-VR7_.gbk|17|1833|NC_014792(169285):92473-94305:1 ^GeneID:10021405^ Enterobacteria phage vB_EcoM-VR7, complete genome.|neighbours:ID:YP_004063860.1(1),ID:YP_004063862.1(1)|neighbour_genes:16,18|
MEQPVNVLSDDHPLNIGDNIAIRPPGSLETKVEDGIHWIKSQWDGKWYPERFDEYLKINKIVKIPSNADKPELFQTFKDKNNPRTRYNAFPNLKRANIKIKWTKEMVQEWKRCRDDIVYFAETYCAITHIDYGTIKVQLRDYQRDMLEIMHKKRMTVCNLSRQLGKTTVVAIFLAHFVCFNKDKAVGILAHKGSMSAEVLDRTKQAIELLPDFLQPGISEWNKGNITLDNGSTIGAYASSPDAVRGNSFAMIYIDECAFIPNFVDAWLAIQPVISSGRRSKIIITTTPNGLNHFYDIWTAAIEKKSGFEPYTAIWNSVKERLYNDEDIFDDGWQWSKQTISASTLEQFNQEHGAQFQGTSGTLISGMKLAIMDWIRSMPENGYFYRYKKPDPERKYIASLDCSEGRGQDYHALHIIDVTDEKWEQVAVLHSNEISHMILPDIVYKYLMEYNEAPVYIELNSTGVSVAKSLYMDLEYENVICDSMIDLGMKQTRRTKPVGCSTLKDLIEKDKLKINHKPTILEFRTFSQNKLSWAAEDGFHDDLVMSLVIFAWLTTQQKFADYVDKEDLRLASEVFGRELEDMNDDYAPVVFVDSGDLSAEYAPAHGLSFI
>ID:YP_006986718.1 |[Escherichia phage vB_EcoM_ACG-C40]||_Enterobacteria_phage_vB_EcoM_ACG-C40_.gbk|terminase DNA packag..|1833|NC_019399(167396):94304-96136:1 ^^ Enterobacteria phage vB_EcoM_ACG-C40, complete genome.|neighbours:ID:YP_006986717.1(1),ID:YP_006986719.1(1)|neighbour_genes:terminase DNA packag..,tail sheath monomer|
MEQPINALNDFHPLNEAGKILIKHPSLAERKDEDGIHWIKSQWDGKWYPEKFSDYLRLHKIVKIPNNSDKPELFQTYKDKNNKRSRYMGLPNLKRANIKTQWTREMVEEWKKCRDDIVYFAETYCAITHIDYGVIKVQLRDYQRDMLKIMSSKRMTVCNLSRQLGKTTVVAIFLAHFVCFNKDKAVGILAHKGSMSAEVLDRTKQAIELLPDFLQPGIVEWNKGSIELDNGSSIGAYASSPDAVRGNSFAMIYIDECAFIPNFHDSWLAIQPVISSGRRSKIIITTTPNGLNHFYDIWTAAVEGKSGFEPYTAIWNSVKERLYNDEDIFDDGWQWSIQTINGSTLAQFRQEHTAAFEGTSGTLISGMKLAVMDFIEVTPDDHGFHRFKGPEPDRKYIATLDCSEGRGQDYHALHIIDVTDDVWEQVGVLHSNTISHLILPDIVMRYLVEYNECPVYIELNSTGVSVAKSLYMDLEYEGVICDSYTDLGMKQTKRTKAVGCSTLKDLIEKDKLIIHHRATIQEFRTFSEKGVSWAAEEGYHDDLVMSLVIFGWLSTQSKFIDYADKDDMRLASEVFSKELQDMGDEYAPVIFVDSVHSAEYVPVSHGMSMV
>ID:AWD91515.1 |[Enterobacteria phage vB_EcoM_IME339]||_Enterobacteria_phage_vB_EcoM_IME339_.gbk|terminase large subu..|1833|MH051915(164366):72995-74827:-1 ^^ Enterobacteria phage vB_EcoM_IME339, complete genome.|neighbours:ID:AWD91514.1(-1),ID:AWD91516.1(-1)|neighbour_genes:tail sheath monomer,terminase small subu..|
MEQPINALNDFHPLNEAGKILIKHPSLAERKDEDGIHWIKSQWDGKWYPEKFSDYLRLHKIVKIPNNSDKPELFQTYKDKNNKRSRYMGLPNLKRANIKTQWTREMVEEWKKCRDDIVYFAETYCAITHIDYGVIKVQLRDYQRDMLKIMSSKRMTVCNLSRQLGKTTVVAIFLAHFVCFNKDKAVGILAHKGSMSAEVLDRTKQAIELLPDFLQPGIVEWNKGSIELDNGSSIGAYASSPDAVRGNSFAMIYIDECAFIPNFHDSWLAIQPVISSGRRSKIIITTTPNGLNHFYDIWTAAVEGKSGFEPYTAIWNSVKERLYNDEDIFDDGWQWSIQTINGSTLAQFRQEHTAAFEGTSGTLISGMKLAVMDFIEVTPDDHGFHRFKSPEPDRKYIATLDCSEGRGQDYHALHIIDVTDDVWEQVGVLHSNTISHLILPDIVMRYLVEYNECPVYIELNSTGVSVAKSLYMDLEYEGVICDSYTDLGMKQTKRTKAVGCSTLKDLIEKDKLIIHHRATIQEFRTFSEKGVSWAAEEGYHDDLVMSLVIFGWLSTQSKFIDYADKDDMRLASEVFSKELQDMGDEYAPVIFVDSVHSAEYVPVSHGMSMV
>ID:AWD91771.1 |[Enterobacteria phage vB_EcoM_IME340]||_Enterobacteria_phage_vB_EcoM_IME340_.gbk|putative terminase D..|1833|MH051916(165549):73305-75137:-1 ^^ Enterobacteria phage vB_EcoM_IME340, complete genome.|neighbours:ID:AWD91770.1(-1),ID:AWD91772.1(-1)|neighbour_genes:tail sheath protein,putative terminase D..|
MEQPINALNDFHPLNEAGKILIKHPSLAERKDEDGIHWIKSQWDGKWYPEKFSDYLRLHKIVKIPNNSDKPELFQTYKDKNNKRSRYMGLPNLKRANIKTQWTREMVEEWKKCRDDIVYFAETYCAITHIDYGVIKVQLRDYQRDMLKIMSSKRMTVCNLSRQLGKTTVVAIFLAHFVCFNKDKAVGILAHKGSMSAEVLDRTKQAIELLPDFLQPGIVEWNKGSIELDNGSSIGAYASSPDAVRGNSFAMIYIDECAFIPNFHDSWLAIQPVISSGRRSKIIITTTPNGLNHFYDIWTAAVEGKSGFEPYTAIWNSVKERLYNDEDIFDDGWQWSIQTINGSTLAQFRQEHTAAFEGTSGTLISGMKLAVMDFIEVTPDDHGFHQFKKPEPDRKYIATLDCSEGRGQDYHALHIIDVTDDVWEQVGVLHSNTISHLILPDIVMRYLVEYNECPVYIELNSTGVSVAKSLYMDLEYEGVICDSYTDLGMKQTKRTKAVGCSTLKDLIEKDKLIIHHRATIQEFRTFSEKGVSWAAEEGYHDDLVMSLVIFGWLSTQSKFIDYADKDDMRLASEVFSKELQDMGDEYAPVIFVDSVHSAEYVPVSHGMSMV
>ID:YP_009207357.1 |[Escherichia phage vB_EcoM_VR20]||_Enterobacteria_phage_vB_EcoM_VR20.gbk|large terminase prot..|1833|NC_028894(170336):95485-97317:1 ^GeneID:26633856^ Enterobacteria phage vB_EcoM_VR20, complete genome.|neighbours:ID:YP_009207356.1(1),ID:YP_009207358.1(1)|neighbour_genes:small terminase prot..,tail sheath protein|
MEQPVNVLSDDHPLNIGDNIAIRPPGSLETKVEDGIHWIKSQWDGKWYPEKFDEYLKINKIVKIPSNADKPELFQTFKDKNNPRTRYNAFPNLKRANIKIKWTKEMVHEWKKCRDNIVYFAETYCAITHIDYGTIKVQLRDYQRDMLEIMHKKRMTVCNLSRQLGKTTVVAIFLAHFVCFNKDKAVGILAHKGSMSAEVLDRTKQAIELLPDFLQPGISEWNKGNITLDNGSTIGAYASSPDAVRGNSFAMIYIDECAFIPNFVDAWLAIQPVISSGRRSKIIITTTPNGLNHFYDIWTAAIEKKSGFEPYTAIWNSVKERLYNDEDIFDDGWQWSKQTISASTLEQFNQEHGAQFQGTSGTLISGMKLAIMDWIEVMPENGYFYRYKKPDPERKYIASLDCSEGRGQDYHALHIIDVTDEKWEQVAVLHSNEISHMILPDIVYKYLMEYNEAPVYIELNSTGVSVAKSLYMDLEYENVICDSMIDLGMKQTRRTKPVGCSTLKDLIEKDKLKINHKPTILEFRTFSQNKLSWAAEDGFHDDLVMSLVIFAWLTTQQKFADYVDKEDLRLASEVFGRELEDMNDDYAPVVFVDSGDLSAEYAPAHGLSFI
>ID:YP_009209923.1 |[Escherichia phage vB_EcoM_VR25]||_Enterobacteria_phage_vB_EcoM_VR25_.gbk|large terminase prot..|1833|NC_028925(170822):94674-96506:1 ^GeneID:26636343^ Enterobacteria phage vB_EcoM_VR25, complete genome.|neighbours:ID:YP_009209922.1(1),ID:YP_009209924.1(1)|neighbour_genes:small terminase prot..,tail sheath protein|
MEQPVNVLSDDHPLNIGDNIAIRPPGSLETKVEDGIHWIKSQWDGKWYPERFDEYLKINKIVKIPSNADKPELFQTFKDKNNPRTRYNAFPNLKRANIKIKWTKEMVQEWKRCRDDIVYFAETYCAITHIDYGTIKVQLRDYQRDMLEIMHKKRMTVCNLSRQLGKTTVVAIFLAHFVCFNKDKAVGILAHKGSMSAEVLDRTKQAIELLPDFLQPGISEWNKGNITLDNGSTIGAYASSPDAVRGNSFAMIYIDECAFIPNFVDAWLAIQPVISSGRRSKIIITTTPNGLNHFYDIWTAAIEKKSGFEPYTAIWNSVKERLYNDEDIFDDGWQWSKQTISASTLEQFNQEHGAQFQGTSGTLISGMKLAIMDWIEVMPENGYFYRYKKPDPERKYIASLDCSEGRGQDYHALHIIDVTDEKWEQVAVLHSNEISHMILPDIVYKYLMEYNEAPVYIELNSTGVSVAKSLYMDLEYENVICDSMIDLGMKQTRRTKPVGCSTLKDLIEKDKLKINHKPTILEFRTFSQNKLSWAAEDGFHDDLVMSLVIFAWLTTQQKFADYVDKEDLRLASEVFGRELEDMNDDYAPVVFVDSGDLSAEYAPAHGLSFI
>ID:YP_009214014.1 |[Escherichia phage vB_EcoM_VR26]||_Enterobacteria_phage_vB_EcoM_VR26_.gbk|large terminase prot..|1833|NC_028957(171541):94107-95939:1 ^GeneID:26640470^ Enterobacteria phage vB_EcoM_VR26, complete genome.|neighbours:ID:YP_009214013.1(1),ID:YP_009214015.1(1)|neighbour_genes:small terminase prot..,tail sheath protein|
MEQPVNVLSDDHPLNIGDNIAIRPPGSLETKVEDGIHWIKSQWDGKWYPERFDEYLKINKIVKIPSNADKPELFQTFKDKNNPRTRYNAFPNLKRANIKIKWTKEMVQEWKRCRDDIVYFAETYCAITHIDYGTIKVQLRDYQRDMLEIMHKKRMTVCNLSRQLGKTTVVAIFLAHFVCFNKDKAVGILAHKGSMSAEVLDRTKQAIELLPDFLQPGISEWNKGNITLDNGSTIGAYASSPDAVRGNSFAMIYIDECAFIPNFVDAWLAIQPVISSGRRSKIIITTTPNGLNHFYDIWTAAIEKKSGFEPYTAIWNSVKERLYNDEDIFDDGWQWSKQTISASTLEQFNQEHGAQFQGTSGTLISGMKLAIMDWIEVMPENGYFYRYKKPDPERKYIASLDCSEGRGQDYHALHIIDVTDEKWEQVAVLHSNEISHMILPDIVYKYLMEYNEAPVYIELNSTGVSVAKSLYMDLEYENVICDSMIDLGMKQTRRTKPVGCSTLKDLIEKDKLKINHKPTIMEFRTFSQNKLSWAAEDGFHDDLVMSLVIFAWLTTQQKFADYVDKEDLRLASEVFGRELEDMNDDYAPVVFVDSGDLSAEYAPAHGLSFI
>ID:YP_009205859.1 |[Escherichia phage vb_EcoM-VR5]||_Enterobacteria_phage_vB_EcoM_VR5.gbk|large terminase subu..|1836|NC_028881(170473):93354-95189:1 ^GeneID:26632472^ Enterobacteria phage vB_EcoM_VR5, complete genome.|neighbours:ID:YP_009205858.1(1),ID:YP_009205860.1(1)|neighbour_genes:small terminase subu..,tail sheath protein|
MEQPVNVLSDDHPLNEGKTIVIKPPGSLERKTEEGINWIKSQWDDKWYPEKFSDYLRIHKIVKIPNNGDRPNEFQTFKDKMNKRTRYMGLPNLKRANIKTQWTREMVQEWKKCRDDIVYFAETYCAITHIDYGTIKVQLRDYQRDMLKIMSKNRMTTCNLSRQLGKTTVVAIFLAHFVCFNKDKAVGILAHKGSMSAEVLDRTKQAIELLPDFLQPGIVEWNKGSIELDNGSSIGAYASSPDAVRGNSFAMIYIDECAFIPNFLDSWLAIQPVISSGRRSKIIITTTPNGLNHFYDIWTAAVEGKSGFAPYTAIWNSVKERLYNDADIFDDGWEWSSQTISASSLAQFRQEHCAEFQGTSGTLISGMKLAIMDWMDITPENGYFYRFHEPDPTHKYIASLDCSEGRGQDYHALHIIDVTTDEWEQVAVFHSNEISHMILPDLVYKYLMEYNEAPVYIELNSTGVSVAKSLYMDLEYENVICDSMQDLGMKQTRRTKPVGCSTLKDLIEKDKLKLNHKQTIMEFRTFSQNKLSWAAEDGFHDDLVMSLVIFAWLTTQQKFADFIDRDEMRLASEVFSRELEDMNEEYNPVVFVDAGDNSFEYSPLNHGISFV
>ID:AWD90314.1 |[Erwinia phage Cronus]||_Erwinia_phage_Cronus_.gbk|terminase large subu..|1833|MH059636(175774):95376-97208:1 ^^ Erwinia phage Cronus, complete genome.|neighbours:ID:AWD90313.1(1),ID:AWD90315.1(1)|neighbour_genes:terminase small subu..,tail sheath protein|
MELNQPFNVLSDSHPLNTLDKILIKSPGSLERKQEDGINWIRSQWDDKWYPEKFSDYLHINKIVKIRLQGEDEANFQTFKNKNAKRSRYMGLPNLKRANIKTNYTREMIIEWKRCRDDIVYFAEKYCAITHIDYGTIKVQLRDYQRDMLKIMHAKRMTVCNLSRQLGKTTVVAIFLAHFACFNKDKAIGILAHKGSMSAEVLDRTKQAIELLPDFLQPGIVEWNKGSIELDNGSSIGAYASSPDAVRGNSFAMIYIDECAFIPNFIDAWLAIQPVISSGRRSKIIITTTPNGLNHFYDIWDAAISGKSGFAPYTAIWNSVKERLYDDNDMFDDGWQWSAQTISASSLEQFKQEHGAEFHGTSGTLISGMKLANMEWIEVDADNYGMNQFKLPDPERKYVATLDSAEGRGQDYHALNIIDVTDEQWEQVAVLHNNTTSHLILPDVVYKYLMDYNEAPIYIELNSTGASIAKSLLIDLEYENVICDSSLDLGFKQTKRSKAVGCSTLKDLIEKDKLIVHHRATIQEFRTFSEKKKSWEAEEGYHDDLIMSLVGFAWLSTQQKFADYAEKDELRLASEVFRRELEDMNDDLAPVVFVDSGDDTPAYSHGMSFV
>ID:YP_009592791.1 |[Escherichia coli O157 typing phage 3]||_Escherichia_coli_O157_typing_phage_3_.gbk|terminase-like famil..|1836|NC_041863(168733):50704-52539:-1 ^GeneID:40068285^ Escherichia coli O157 typing phage 3, complete genome.|neighbours:ID:YP_009592790.1(-1),ID:YP_009592792.1(-1)|neighbour_genes:tail sheath protein,terminase DNA packag..|
MDQPVNALNDNHPLNEGDKVVILPPHLAERKEEDGIYWIKSQWDGKWYPEKFSDYLRINKIVKIPNNSDKPELFQTYKDKNNKRTRYMGLPNLKRANIKTQWTYEMVAEWKKCRDDIVYFAETYCAITHIDYGTIKVQLRDYQRDMLKIMSSKRMTVCNLSRQLGKTTVVAIFLAHFVCFNKDKAVGILAHKGSMSAEVLDRTKQAIELLPDFLQPGIVEWNKGSIQLDNGSSIGAYASSPDAVRGNSFAMIYIDECAFIPNFIDSWLAIQPVISSGRRSKIIITTTPNGLNHFYDIWTAAVEGKSGFEPYTAIWNSVKERLYNDEDIFDDGWQWSKQTISASSLTQFRQEHTAAFEGTSGTLISGMKLAILDYIEVTPDSHGFHRFKKPEEGHKYIATLDCSEGRGQDYHAMHIIDVTTDKWEQVGVLHSNTISHLILPDIVFKYLMEYNECPIYIELNSTGVSVAKSLYMDLEYENVICDSMNDLGMKQSRRTKPVGCSTLKDLIEKDKLKINHRATIQEFRTFSEKGVSWAAEEGYHDDLVMGLVIFGWLTTQQKFADYADKDDMRLASEVFSRELQDMNDDYAPVIFVDCASNSAEYNPSAHGLSMV
>ID:YP_009593165.1 |[Escherichia coli O157 typing phage 6]||_Escherichia_coli_O157_typing_phage_6_.gbk|terminase-like famil..|1836|NC_041864(160570):108022-109857:1 ^GeneID:40068662^ Escherichia coli O157 typing phage 6, complete genome.|neighbours:ID:YP_009593164.1(1),ID:YP_009593166.1(1)|neighbour_genes:terminase DNA packag..,tail sheath protein|
MDQPVNALNDNHPLNEGDKVVILPPHLAERKEEDGIYWIKSQWDGKWYPEKFSDYLRINKIVKIPNNSDKPELFQTYKDKNNKRTRYMGLPNLKRANIKTQWTYEMVAEWKKCRDDIVYFAETYCAITHIDYGTIKVQLRDYQRDMLKIMSSKRMTVCNLSRQLGKTTVVAIFLAHFVCFNKDKAVGILAHKGSMSAEVLDRTKQAIELLPDFLQPGIVEWNKGSIQLDNGSSIGAYASSPDAVRGNSFAMIYIDECAFIPNFIDSWLAIQPVISSGRRSKIIITTTPNGLNHFYDIWTAAVEGKSGFEPYTAIWNSVKERLYNDEDIFDDGWQWSKQTISASSLTQFRQEHTAAFEGTSGTLISGMKLAILDYIEVTPDSHGFHRFKKPEEGHKYIATLDCSEGRGQDYHAMHIIDVTTDKWEQVGVLHSNTISHLILPDIVFKYLMEYNECPIYIELNSTGVSVAKSLYMDLEYENVICDSMNDLGMKQSRRTKPVGCSTLKDLIEKDKLKINHRATIQEFRTFSEKGVSWAAEEGYHDDLVMGLVIFGWLTTQQKFADYADKDDMRLASEVFSRELQDMNDDYAPVIFVDCASNSAEYNPSAHGLSMV
>ID:YP_009225088.1 |[Escherichia phage APCEc01]||_Escherichia_phage_APCEc01_.gbk|large terminase prot..|1836|NC_029091(168771):84613-86448:-1 ^GeneID:26796041^ Escherichia phage APCEc01, complete genome.|neighbours:ID:YP_009225087.1(-1),ID:YP_009225089.1(-1)|neighbour_genes:tail sheath protein,small terminase prot..|
MEQPINALNDNHPLNEGDKVVILPPHLAERKEEDGIHWIKSQWDGKWYPEKFSDYLRINKIVKIPNNSDKPELFQTYKDKNNKRTRYMGLPNLKRANIKTQWTYEMVAEWKKCRDDIVYFAETYCAITHIDYGTIKVQLRDYQRDMLKIMSSKRMTVCNLSRQLGKTTVVAIFLAHFVCFNKDKAVGILAHKGSMSAEVLDRTKQAIELLPDFLQPGIVEWNKGSIQLDNGSSIGAYASSPDAVRGNSFAMIYIDECAFIPNFIDSWLAIQPVISSGRRSKIIITTTPNGLNHFYDIWTAAVEGKSGFEPYTAIWNSVKERLYNDEDIFDDGWQWSKQTISASSLSQFRQEHTAAFEGTSGTLISGMKLAILDYVEVTPDSHGFHRFKKPEEGHKYIATLDCSEGRGQDYHAMHIIDVTTDKWEQVGVLHSNTISHLILPDIVFKYLMEYNECPIYIELNSTGVSVAKSLYMDLEYENVICDSMNDLGMKQSRRTKPVGCSTLKDLIEKDKLKINHRATIQEFRTFSEKGVSWAAEEGYHDDLVMGLVIFGWLTTQQKFADYADKDDMRLASEVFSRELQDMNDDYAPVIFVDCASNSAEYNPSAHGLSMV
>ID:QAU03641.1 |[Escherichia phage AnYang]||_Escherichia_phage_AnYang_.gbk|terminase DNA packag..|1836|MK234886(169215):63310-65145:1 ^^ Escherichia phage AnYang, complete genome.|neighbours:ID:QAU03640.1(1),ID:QAU03642.1(1)|neighbour_genes:terminase DNA packag..,tail sheath protein|
MEQPVNVLSDDHPLNEGKTIVIKPPGSLERKTEEGINWIKSQWDDKWYPEKFSDYLRIHKIVKIPNNGDRPNEFQTFKDKMNKRTRYMGLPNLKRANIKTQWSREMVSEWKKCRDDIVYFAETYCAITHIDYGTIKVQLRDYQRDMLKIMSKNRMTTCNLSRQLGKTTVVAIFLAHFVCFNKDKAVGILAHKGSMSAEVLDRTKQAIELLPDFLQPGIVEWNKGSIELDNGSSIGAYASSPDAVRGNSFAMIYIDECAFIPNFLDSWLAIQPVISSGRRSKIIITTTPNGLNHFYDIWTAAVEGKSGFAPYTAIWNSVKERLYNDADIFDDGWEWSSQTISASSLAQFRQEHCAEFQGTSGTLISGMKLAIMDWVEVTPENGYFYRFHEPDPTHKYIASLDCSEGRGQDYHALHIIDVTTDEWEQVAVLHSNEISHMILPDIVYKYLMEYNEAPVYIELNSTGVSVAKSLYMDLEYENVICDSMQDLGMKQTRRTKPVGCSTLKDLIEKDKLKLNHKQTIMEFRTFSQNKLSWAAEDGFHDDLVMSLVIFAWLTTQQKFADFIDRDEMRLASEVFSRELEDMNEEYNPVVFVDAGDNSYEYSPLNHGISFI
> |[Tevenvirinae Escherichia_phage_CF2]||_Escherichia_phage_CF2.gb|Phage terminase, lar..|1833|NC_041919.1(168188):62349-64181:-1 ^RAST2:fig|1198136.52.peg.90^ Tevenvirinae Escherichia_phage_CF2|neighbours:(-1),(-1)|neighbour_genes:Phage tail sheath,Phage terminase, sma..|
MEQPINALNDFHPLNEAGKILIKHPSLAERKDEDGIHWIKSQWDGKWYPEKFSDYLRLHKIVKIPNNSDKPELFQTYKDKNNKRSRYMGLPNLKRANIKTQWTREMVEEWKKCRDDIVYFAETYCAITHIDYGVIKVQLRDYQRDMLKIMSSKRMTVCNLSRQLGKTTVVAIFLAHFVCFNKDKAVGILAHKGSMSAEVLDRTKQAIELLPDFLQPGIVEWNKGSIELDNGSSIGAYASSPDAVRGNSFAMIYIDECAFIPNFHDSWLAIQPVISSGRRSKIIITTTPNGLNHFYDIWTAAVEGKSGFEPYTAIWNSVKERLYNDEDIFDDGWQWSIQTINGSTLAQFRQEHTAAFEGTSGTLISGMKLAVMDFIEVTPDDHGFHRFKSPEPDRKYIATLDCSEGRGQDYHALHIIDVTDDVWEQVGVLHSNTISHLILPDIVMRYLVEYNECPVYIELNSTGVSVAKSLYMDLEYEGVICDSYTDLGMKQTKRTKAVGCSTLKDLIEKDKLIIHHRATIQEFRTFSEKGVSWAAEEGYHDDLVMSLVIFGWLSTQSKFIDYADKDDMRLASEVFSKELQDMGDEYAPVIFVDSVHSAEYVPVSHGMSMV
>ID:QBO61174.1 |[Escherichia phage D5505]||_Escherichia_phage_D5505_.gbk|putative large termi..|1833|MK327929(168049):94627-96459:1 ^^ Escherichia phage D5505, complete genome.|neighbours:ID:QBO61173.1(1),ID:QBO61175.1(1)|neighbour_genes:putative small termi..,putative tail sheath..|
MEQPINVLNDFHPLNEAGKILIKHPSLAERKDEDGIHWIKSQWDGKWYPEKFSDYLRLHKIVKIPNNSDKPELFQTYKDKNNKRSRYMGLPNLKRANIKTQWTREMVEEWKKCRDDIVYFAETYCAITHIDYGVIKVQLRDYQRDMLKIMSSKRMTVCNLSRQLGKTTVVAIFLAHFVCFNKDKAVGILAHKGSMSAEVLDRTKQAIELLPDFLQPGIVEWNKGSIELDNGSSIGAYASSPDAVRGNSFAMIYIDECAFIPNFHDSWLAIQPVISSGRRSKIIITTTPNGLNHFYDIWTAAVEGKSGFEPYTAIWNSVKERLYNDEDIFDDGWQWSIQTINGSTLAQFRQEHTAAFEGTSGTLISGMKLAVMDFIEVTPDDHGFHRFKGPEPDRKYIATLDCSEGRGQDYHALHIIDVTDDVWEQVGVLHSNTISHLILPDIVMRYLVEYNECPVYIELNSTGVSVAKSLYMDLEYEGVICDSYTDLGMKQTKRTKAVGCSTLKDLIEKDKLIIHHRATIQEFRTFSEKGVSWAAEEGYHDDLVMSLVIFGWLSTQSKFIDYADKDDMRLASEVFSKELQDMGDEYAPVIFVDSVHSAEYVPVSHGMSMV
>ID:YP_009602116.1 |[Escherichia phage ECD7]||_Escherichia_phage_ECD7_.gbk|terminase DNA packag..|2817|NC_041936(164706):87974-90790:1 ^GeneID:40077970^ Escherichia phage ECD7, complete genome.|neighbours:ID:YP_009602115.1(1),ID:YP_009602117.1(1)|neighbour_genes:terminase DNA packag..,tail sheath protein|
MSVIEGINAMATDEHPLHLAHPSTLETKIDSNGIEWILSKHDDKWYPKKFSDYLKLNRPQKIRMQSTDPTNYKFFKDSDNIRTRYMRLKNLRRANIKTQYTPEMIAEWKRCRKDIVYFAETYCAITHIDYGTIKVQLRDYQKDMLKIMHENRMSAHKLSRQLGKALDVNTPIPTSDGFKRMGDIKEGDQIYAPNGRLVNVVYATEYQYDRKCYEVVLDTGAKVVADADHIWTVYEKVGNKHVKRDVTTQEMVDKGITTKGQSRFKIAKTKPIKGETKVLPVDPYTLGYWLGDGHTDAARITHHKDDSGILTHLNEQGYHTYTFADKRNSNVLTTSAHGLWEGLKTAGVAGNKHIPMEYQFADIDQRTALLQGIMDSDGCINKNGYAEITLKLKPLIDDIYSLLCGLGFKPKMKEKVVKGTVYYRISFNAYADKGVCPVRIKRKKANLINSCEDTRTDFLFIREINPVESRPVKCIQVDSEDKLYLCGREFIPTHNTTAVAIFLAHYVCFNKDKAVGILAHKGSMSVEVLERTKQAIELLPDFLQPGIVEWNKKSIVLENGSSIGAYASSPDAVRGNSFSFIYIDEAAFISAWQDAWLAIQPVISSGRESKLIMTTTPNGLNHFYDIWQSAIDGKSGYVPYEAVWHSVKERLYNKADIFDDGYEWSSQAIAGSSLEQFLQEHNAEFFGSSGTLIRATTLSRLSFIDVVNDNGFYQFEKPKEGRKYVATLDCSEGRGQDYHALQIIDITEFPYKQVAVYHSNTTSHFILPDIVFKYLMMYNECPVYIELNSTGVSIAKSLAMDLEYDNIICDSFIDLGMKQSKRSKAMGCSALKDLIEKDKLIINHKGTIQELRTFSEKGVSWAAEEGFHDDLVMSLVIFGWLTTQEKFAEYAGKDEMRIASEIFRKELDELGEEYAPVVIYDGANGIEEYRPREGLTMI
>ID:YP_009102636.1 |[Escherichia phage ECML-134]||_Escherichia_phage_ECML-134_.gbk|terminase large subu..|1833|NC_025449(166783):93649-95481:1 ^GeneID:22111819^ Escherichia phage ECML-134, complete genome.|neighbours:ID:YP_009102635.1(1),ID:YP_009102637.1(1)|neighbour_genes:terminase small subu..,tail sheath monomer|
MEQPINALNDFHPLNEAGKILIKHPSLAERKDEDGIHWIKSQWDGKWYPEKFSDYLRLHKIVKIPNNSDKPELFQTYKDKNNKRSRYMGLPNLKRANIKTQWTREMVEEWKKCRDDIVYFAETYCAITHIDYGVIKVQLRDYQRDMLKIMSSKRMTVCNLSRQLGKTTVVAIFLAHFVCFNKDKAVGILAHKGSMSAEVLDRTKQAIELLPDFLQPGIVEWNKGSIELDNGSSIGAYASSPDAVRGNSFAMIYIDECAFIPNFHDSWLAIQPVISSGRRSKIIITTTPNGLNHFYDIWTAAVEGKSGFEPYTAIWNSVKERLYNDEDIFDDGWQWSIQTINGSTLAQFRQEHTAAFEGTSGTLISGMKLAIMDFIEVTPDDHGFHRFKSPEPDRKYIATLDCSEGRGQDYHALHIIDVTDDVWEQVGVLHSNTISHLILPDIVMRYLVEYNECPVYIELNSTGVSVAKSLYMDLEYEGVICDSYTDLGMKQTKRTKAVGCSTLKDLIEKDKLIIHHRATIQEFRTFSEKGVSWAAEEGYHDDLVMSLVIFGWLSTQSKFIDYADKDDMRLASEVFSKELQDMSDDYAPVIFVDSVHSAEYVPVSHGMSMV
>ID:QAY00201.1 |[Escherichia phage EcWhh-1]||_Escherichia_phage_EcWhh-1.gbk|terminase DNA packag..|1836|MH791409(170524):157626-159461:1 ^^ UNVERIFIED: Escherichia phage EcWhh-1, complete genome.|neighbours:ID:QAY00200.1(1),ID:QAY00202.1(1)|neighbour_genes:terminase DNA packag..,tail sheath protein|
MEHPVNVLSDDHPLNEGKTIVIKPPGSLERKTEEGINWIKSQWDDKWYPEKFSDYLRIHKIVKIPNNGDRPDEFQTFKDKMNKRTRYMGLPNLKRANIKTQWTREMVSEWKKCRDDIVYFAETYCAITHIDYGTIKVQLRDYQRDMLKIMSKNRMTTCNLSRQLGKTTVVAIFLAHFVCFNKDKAVGILAHKGSMSAEVLDRTKQAIELLPDFLQPGIVEWNKGSIELDNGSSIGAYASSPDAVRGNSFAMIYIDECAFIPNFLDSWLAIQPVISSGRRSKIIITTTPNGLNHFYDIWTAAVEGKSGFAPYTAIWNSVKERLYNDADIFDDGWEWSSQTISASSLAQFRQEHCAEFQGTSGTLISGMKLAIMDWKEVIPENGYFYRFHEPDPTHKYIASLDCSEGRGQDYHALHIIDVTTDEWEQVAVLHSNEISHMILPDIVYKYLMEYNEAPVYIELNSTGVSVAKSLYMDLEYENVICDSMQDLGMKQTRRTKPVGCSTLKDLIEKDKLKLNHKQTIMEFRTFSQNKLSWAAEDGFHDDLVMSLVIFAWLTTQQKFADFIDRDEMRLASEVFSRELEDMNEEYNPVVFVDAGDNSYEYSPLNHGISFI
> |[Tevenvirinae Escherichia_phage_HP3]||_Escherichia_phage_HP3.gb|Phage terminase, lar..|1836|NC_041920.1(170254):109006-110841:1 ^RAST2:fig|1198136.53.peg.202^ Tevenvirinae Escherichia_phage_HP3|neighbours:(1),(1)|neighbour_genes:Phage terminase, sma..,Phage tail sheath|
MEQPVNALNDNHPLNEGDKVVILPPHLAERKEEDGIHWIKSQWDGKWYPEKFSDYLRINKIVKIPNNSDKPELFQTYKDKNNKRTRYMGLPNLKRANIKTQWTYEMVAEWKKCRDDIVYFAETYCAITHIDYGTIKVQLRDYQRDMLKIMSSKRMTVCNLSRQLGKTTVVAIFLAHFVCFNKDKAVGILAHKGSMSAEVLDRTKQAIELLPDFLQPGIVEWNKGSIQLDNGSSIGAYASSPDAVRGNSFAMIYIDECAFIPNFIDSWLAIQPVISSGRRSKIIITTTPNGLNHFYDIWTAAVEGKSGFEPYTAIWNSVKERLYNDEDIFDDGWQWSKQTISASSLSQFRQEHTAAFEGTSGTLISGMKLAILDYIEVTPDSHGFHRFKKPEEGHKYIATLDCSEGRGQDYHAMHIIDVTTDKWEQVGVLHSNTISHLILPDIVFKYLMEYNECPIYIELNSTGVSVAKSLYMDLEYENVICDSMNDLGMKQSRRTKPVGCSTLKDLIEKDKLKINHRATIQEFRTFSEKGVSWAAEEGYHDDLVMGLVIFGWLTTQQKFADYADKDDMRLASEVFSRELQDMNDDYAPVIFVDCASNSAEYNPSAHGLSMV
>ID:YP_009148607.1 |[Escherichia phage HY01]||_Escherichia_phage_HY01_.gbk|putative terminase D..|1833|NC_027349(166977):93702-95534:1 ^GeneID:24722786^ Escherichia phage HY01, complete genome.|neighbours:ID:YP_009148606.1(1),ID:YP_009148608.1(1)|neighbour_genes:terminase DNA packag..,putative tail sheath..|
MEQPINVLNDFHPLNEAGKILIKHPSLAERKDEDGIHWIKSQWDGKWYPEKFSDYLRLHKIVKIPNNSDKPELFQTYKDKNNKRSRYMGLPNLKRANIKTQWTREMVEEWKKCRDDIVYFAETYCAITHIDYGVIKVQLRDYQRDMLKIMSSKRMTVCNLSRQLGKTTVVAIFLAHFVCFNKDKAVGILAHKGSMSAEVLDRTKQAIELLPDFLQPGIVEWNKGSIELDNGSSIGAYASSPDAVRGNSFAMIYIDECAFIPNFHDSWLAIQPVISSGRRSKIIITTTPNGLNHFYDIWTAAVEGKSGFEPYTAIWNSVKERLYNDEDIFDDGWQWSIQTINGSTLAQFRQEHTAAFEGTSGTLISGMKLAVMDFIEVTPDDHGFHQFKKPEPDRKYIATLDCSEGRGQDYHALHIIDVTDDVWEQVGVLHSNTISHLILPDIVMRYLVEYNECPVYIELNSTGVSVAKSLYMDLEYEGVICDSYTDLGMKQTKRTKAVGCSTLKDLIEKDKLIIHHRATIQEFRTFSEKGVSWAAEEGYHDDLVMSLVIFGWLSTQSKFIDYADKDDMRLASEVFSKELQDMGDEYAPVIFVDSVHSAEYVPVSHGMSMV
>ID:YP_009284025.1 |[Escherichia phage HY03]||_Escherichia_phage_HY03.gbk|putative terminase D..|894|NC_031047(170770):26087-26980:1 ^GeneID:29078893^ Escherichia phage HY03, complete genome.|neighbours:ID:YP_009284024.1(1),ID:YP_009284026.1(1)|neighbour_genes:terminase DNA packag..,hypothetical protein|
MEQPINVLNDFHPLNEAGKILIKHPSLAERKDEDGIHWIKSQWDGKWYPEKFSDYLRLHKIVKIPNNSDKPELFQTYKDKNNKRSRYMGLPNLKRANIKTQWTREMVEEWKKCRDDIVYFAETYCAITHIDYGVIKVQLRDYQRDMLKIMSSKRMTVCNLSRQLGKTTVVAIFLAHFVCFNKDKAVGILAHKGSMSAEVLDRTKQAIELLPDFLQPGIVEWNKGSIELDNGSSIGAYASSPDAVRGNSFAMIYIDECVAKDTKVTIRCKATGEIKEMTMLEVKALAITQKEAKDAQK
>ID:YP_009284027.1 |[Escherichia phage HY03]||_Escherichia_phage_HY03.gbk|terminase large subu..|1386|NC_031047(170770):27554-28939:1 ^GeneID:29078895^ Escherichia phage HY03, complete genome.|neighbours:ID:YP_009284026.1(1),ID:YP_009284028.1(1)|neighbour_genes:hypothetical protein,putative long tail f..|
MQFLELDGYEVLTDDGFKDFNGIKCTFGLIWRTCFDDGSHLDSSDGHLIKMKNGKFKKAKNIKVGDITSTGLKVTSCDEFLEQDELFDLTNVADGYHYKTNNVESHNCAFIPNFHDSWLAIQPVISSGRRSKIIITTTPNGLNHFYDIWTAAVEGKSGFEPYTAIWNSVKERLYNDEDIFDDGWQWSIQTINGSTLAQFRQEHTAAFEGTSGTLISGMKLAVMDFIEVTPDDHGFHRFKGPEPDRKYIATLDCSEGRGQDYHALHIIDVTDDVWEQVGVLHSNTISHLILPDIVMRYLVEYNECPVYIELNSTGVSVAKSLYMDLEYEGVICDSYTDLGMKQTKRTKAVGCSTLKDLIEKDKLIIHHRATIQEFRTFSEKGVSWAAEEGYHDDLVMSLVIFGWLSTQSKFIDYADKDDMRLASEVFSKELQDMGDEYAPVIFVDSVHSAEYVPVSHGMSMV
>ID:BBG28682.1 |[Escherichia phage KIT03]||_Escherichia_phage_KIT03_.gbk|terminase large subu..|1833|AP018932(166848):94197-96029:1 ^^ Escherichia phage KIT03 DNA, complete sequence.|neighbours:ID:BBG28681.1(1),ID:BBG28683.1(1)|neighbour_genes:terminase DNA packag..,tail sheath monomer|
MEQPINALNDFHPLNEAGKILIKHPSLAERKDEDGIHWIKSQWDGKWYPEKFSDYLRLHKIVKIPNNSDKPELFQTYKDKNNKRSRYMGLPNLKRANIKTQWTREMVEEWKKCRDDIVYFAETYCAITHIDYGVIKVQLRDYQRDMLKIMSSKRMTVCNLSRQLGKTTVVAIFLAHFVCFNKDKAVGILAHKGSMSAEVLDRTKQAIELLPDFLQPGIVEWNKGSIELDNGSSIGAYASSPDAVRGNSFAMIYIDECAFIPNFHDSWLAIQPVISSGRRSKIIITTTPNGLNHFYDIWTAAVEGKSGFEPYTAIWNSVKERLYNDEDIFDDGWQWSIQTINGSTLAQFRQEHTAAFEGTSGTLISGMKLAVMDFIEVTPDDHGFHRFKSPEPDRKYIATLDCSEGRGQDYHALHIIDVTDDVWEQVGVLHSNTISHLILPDIVMRYLVEYNECPVYIELNSTGVSVAKSLYMDLEYEGVICDSYTDLGMKQTKRTKAVGCSTLKDLIEKDKLIIHHRATIQEFRTFSEKGVSWAAEEGYHDDLVMSLVIFGWLSTQSKFIDYADKDDMRLASEVFSKELQDMGDEYAPVIFVDSVHSAEYVPVSHGMSMV
>ID:YP_008060730.1 |[Escherichia phage Lw1]||_Escherichia_phage_Lw1_.gbk|terminase subunit nu..|1830|NC_021344(176227):124507-126336:1 ^GeneID:16205009^ Escherichia phage Lw1, complete genome.|neighbours:ID:YP_008060729.1(1),ID:YP_008060731.1(1)|neighbour_genes:terminase DNA packag..,tail sheath protein|
MEMEPTIDPSKESDHPIGLMNPQYLKRKIDEAGMEWIQSQHDNKWYPYTFSDYLKVNAIHKVDLQSTDRTKFATYKDKTNKRGRYNGNPNLKRAFVQTKWTQQMLIEWVKCRDDIVYFAETYCAITHIDYGTIKVQLRDYQKEMLIEMHKNRMVACNLSRQLGKTTVVAIFLAHFVCFNEDKFVGVLAHKASMSAEVLDRTKQAIELLPDFLQPGIVEWNKGSIELDNKCKIGAFASSPDAVRGNSFAMIYIDECAFIPNFQDAWLAIQPVISSGRKSKILITTTPNGLNHFYDIWNAAVEGKSGFVPYTAIWTSVKERLYTDGDDGVFDDGYSWSAKMIAGSSKEAFLQEHCAEFMGTNGTLISGWKLSKMSWIDIDETETNFYQYKKPIEGHKYVAVLDPAEGRGQDYHAMHIIDISAMPFEQVAVYHSNRTSHLILPDILLRYLNMYNEAWIYIELNSTGHSVAKSLFSELEYENVICDSYNDLGMKQTKRSKAMGCSTLKDLIEKDKLIINNKKTILEFRTFSEKGVSWAAEEGFHDDLVMSLACFGWLTTQMKFAEFCEKDDLRLANEVFAREREQLYEDALCPVIVTSGDETISVGSHGISFI
>ID:YP_009324062.1 |[Escherichia phage MX01]||_Escherichia_phage_MX01_.gbk|terminase DNA packag..|1836|NC_031934(168929):95654-97489:1 ^GeneID:30308971^ Escherichia phage MX01, complete genome.|neighbours:ID:YP_009324061.1(1),ID:YP_009324063.1(1)|neighbour_genes:terminase DNA packag..,tail sheath protein|
MEQPVNVLSDDHPLNEGKTIVIKPPGSLERKTEEGINWIKSQWDDKWYPEKFSDYLRIHKIVKIPNNGDRPNEFQTFKDKMNKRTRYMGLPNLKRANIKTQWSREMVSEWKKCRDDIVYFAETYCAITHIDYGTIKVQLRDYQRDMLKIMSKNRMTTCNLSRQLGKTTVVAIFLAHFVCFNKDKAVGILAHKGSMSAEVLDRTKQAIELLPDFLQPGIVEWNKGSIELDNGSSIGAYASSPDAVRGNSFAMIYIDECAFIPNFLDSWLAIQPVISSGRRSKIIITTTPNGLNHFYDIWTAAVEGKSGFAPYTAIWNSVKERLYNDADIFDDGWEWSSQTISASSLAQFRQEHCAEFQGTSGTLISGMKLAIMDWLEVTPENGYFYRFHEPDPTHKYIASLDCSEGRGQDYHALHIIDVTTDEWEQVAVLHSNEISHMILPDIVYKYLMEYNEAPVYIELNSTGVSVAKSLYMDLEYENVICDSMQDLGMKQTRRTKPVGCSTLKDLIEKDKLKLNHKQTIMEFRTFSQNKLSWAAEDGFHDDLVMSLVIFAWLTTQQKFADFIDRDEMRLASEVFSRELEDMNEEYNPVVFVDAGDNSYEYSPLNHGISFI
>ID:AYR04084.1 |[Escherichia phage OLB35]||_Escherichia_phage_OLB35_.gbk|large terminase prot..|1836|MH992122(169140):98889-100724:1 ^^ UNVERIFIED: Escherichia phage OLB35, complete genome.|neighbours:ID:AYR04083.1(1),ID:AYR04085.1(1)|neighbour_genes:small terminase prot..,tail sheath protein|
MEQPINALNDNHPLNEGDKVVILPPHLAERKEEDGIHWIKSQWDGKWYPEKFSDYLRINKIVKIPNNSDKPELFQTYKDKNNKRTRYMGLPNLKRANIKTQWTYEMVAEWKKCRDDIVYFAETYCAITHIDYGTIKVQLRDYQRDMLKIMSSKRMTVCNLSRQLGKTTVVAIFLAHFVCFNKDKAVGILAHKGSMSAEVLDRTKQAIELLPDFLQPGIVEWNKGSIQLDNGSSIGAYASSPDAVRGNSFAMIYIDECAFIPNFIDSWLAIQPVISSGRRSKIIITTTPNGLNHFYDIWTAAVEGKSGFEPYTAIWNSVKERLYNDEDIFDDGWQWSKQTISASSLTQFRQEHTAAFEGTSGTLISGMKLAILDYIEVTPDSHGFHRFKKPEEGHKYIATLDCSEGRGQDYHAMHIIDVTTDKWEQVGVLHSNTISHLILPDIVFKYLMEYNECPIYIELNSTGVSVAKSLYMDLEYENVICDSMNDLGMKQSRRTKPVGCSTLKDLIEKDKLKINHRATIQEFRTFSEKGVSWAAEEGYHDDLVMGLVIFGWLSTQQKFADYADKDDMRLASEVFSRELQDMNDDYAPVIFVDCASNSAEYNPSAHGLSMV
>ID:ANH49701.1 |[Escherichia phage PE37]||_Escherichia_phage_PE37_.gbk|terminase large subu..|1833|KU925172(166423):68378-70210:-1 ^^ Escherichia phage PE37, complete genome.|neighbours:ID:ANH49700.1(-1),ID:ANH49702.1(-1)|neighbour_genes:tail sheath monomer,terminase small subu..|
MEQPINALNDFHPLNEAGKILIKHPSLAERKDEDGIHWIKSQWDGKWYPEKFSDYLRLHKIVKIPNNSDKPELFQTYKDKNNKRSRYMGLPNLKRANIKTQWTREMVEEWKKCRDDIVYFAETYCAITHIDYGVIKVQLRDYQRDMLKIMSSKRMTVCNLSRQLGKTTVVAIFLAHFVCFNKDKAVGILAHKGSMSAEVLDRTKQAIELLPDFLQPGIVEWNKGSIELDNGSSIGAYASSPDAVRGNSFAMIYIDECAFIPNFHDSWLAIQPVISSGRRSKIIITTTPNGLNHFYDIWTAAVEGKSGFEPYTAIWNSVKERLYNDEDIFDDGWQWSIQTINGSTLAQFRQEHTAAFEGTSGTLISGMKLAVMDFIEVTPDDHGFHRFKSPEPDRKYIATLDCSEGRGQDYHALHIIDVTDDVWEQVGVLHSNTISHLILPDIVMRYLVEYNECPVYIELNSTGVSVAKSLYMDLEYEGVICDSYTDLGMKQTKRTKAVGCSTLKDLIEKDKLIIHHRATIQEFRTFSEKGVSWAAEEGYHDDLVMSLVIFGWLSTQSKFIDYADKDDMRLASEVFSKELQDMGDEYAPVIFVDSVHSAEYVPVSQGMSMV
>ID:BBC14501.1 |[Escherichia phage PP01]||_Escherichia_phage_PP01.gbk|17|1833|LC348379(167812):94281-96113:1 ^^ Escherichia phage PP01 DNA, complete sequence.|neighbours:ID:BBC14500.1(1),ID:BBC14502.1(1)|neighbour_genes:16,17_1|
MEQPINALNDFHPLNEAGKILIKHPSLAERKDEDGIHWIKSQWDGKWYPEKFSDYLRLHKIVKIPNNSDKPELFQTYKDKNNKRSRYMGLPNLKRANIKTQWTREMVEEWKKCRDDIVYFAETYCAITHIDYGVIKVQLRDYQRDMLKIMSSKRMTVCNLSRQLGKTTVVAIFLAHFVCFNKDKAVGILAHKGSMSAEVLDRTKQAIELLPDFLQPGIVEWNKGSIELDNGSSIGAYASSPDAVRGNSFAMIYIDECAFIPNFHDSWLAIQPVISSGRRSKIIITTTPNGLNHFYDIWTAAVEGKSGFEPYTAIWNSVKERLYNDEDIFDDGWQWSIQTINGSTLAQFRQEHTAAFEGTSGTLISGMKLAVMDFIEVTPDDHGFHRFKSPEPDRKYIATLDCSEGRGQDYHALHIIDVTDDVWEQVGVLHSNTISHLILPDIVMRYLVEYNECPVYIELNSTGVSVAKSLYMDLEYEGVICDSYTDLGMKQTKRTKAVGCSTLKDLIEKDKLIIHHRATIQEFRTFSEKGVSWAAEEGYHDDLVMSLVIFGWLSTQSKFIDYADKDDMRLASEVFSKELQDMSDDYAPVIFVDSVHSAEYVPVSHGMSMV
>ID:BBC14502.1 |[Escherichia phage PP01]||_Escherichia_phage_PP01.gbk|17_1|1572|LC348379(167812):94542-96113:1 ^^ Escherichia phage PP01 DNA, complete sequence.|neighbours:ID:BBC14501.1(1),ID:BBC14503.1(1)|neighbour_genes:17,17_2|
MGLPNLKRANIKTQWTREMVEEWKKCRDDIVYFAETYCAITHIDYGVIKVQLRDYQRDMLKIMSSKRMTVCNLSRQLGKTTVVAIFLAHFVCFNKDKAVGILAHKGSMSAEVLDRTKQAIELLPDFLQPGIVEWNKGSIELDNGSSIGAYASSPDAVRGNSFAMIYIDECAFIPNFHDSWLAIQPVISSGRRSKIIITTTPNGLNHFYDIWTAAVEGKSGFEPYTAIWNSVKERLYNDEDIFDDGWQWSIQTINGSTLAQFRQEHTAAFEGTSGTLISGMKLAVMDFIEVTPDDHGFHRFKSPEPDRKYIATLDCSEGRGQDYHALHIIDVTDDVWEQVGVLHSNTISHLILPDIVMRYLVEYNECPVYIELNSTGVSVAKSLYMDLEYEGVICDSYTDLGMKQTKRTKAVGCSTLKDLIEKDKLIIHHRATIQEFRTFSEKGVSWAAEEGYHDDLVMSLVIFGWLSTQSKFIDYADKDDMRLASEVFSKELQDMSDDYAPVIFVDSVHSAEYVPVSHGMSMV
>ID:BBC14503.1 |[Escherichia phage PP01]||_Escherichia_phage_PP01.gbk|17_2|1518|LC348379(167812):94596-96113:1 ^^ Escherichia phage PP01 DNA, complete sequence.|neighbours:ID:BBC14502.1(1),ID:BBC14504.1(1)|neighbour_genes:17_1,17_3|
MVEEWKKCRDDIVYFAETYCAITHIDYGVIKVQLRDYQRDMLKIMSSKRMTVCNLSRQLGKTTVVAIFLAHFVCFNKDKAVGILAHKGSMSAEVLDRTKQAIELLPDFLQPGIVEWNKGSIELDNGSSIGAYASSPDAVRGNSFAMIYIDECAFIPNFHDSWLAIQPVISSGRRSKIIITTTPNGLNHFYDIWTAAVEGKSGFEPYTAIWNSVKERLYNDEDIFDDGWQWSIQTINGSTLAQFRQEHTAAFEGTSGTLISGMKLAVMDFIEVTPDDHGFHRFKSPEPDRKYIATLDCSEGRGQDYHALHIIDVTDDVWEQVGVLHSNTISHLILPDIVMRYLVEYNECPVYIELNSTGVSVAKSLYMDLEYEGVICDSYTDLGMKQTKRTKAVGCSTLKDLIEKDKLIIHHRATIQEFRTFSEKGVSWAAEEGYHDDLVMSLVIFGWLSTQSKFIDYADKDDMRLASEVFSKELQDMSDDYAPVIFVDSVHSAEYVPVSHGMSMV
>ID:BBC14504.1 |[Escherichia phage PP01]||_Escherichia_phage_PP01.gbk|17_3|1251|LC348379(167812):94863-96113:1 ^^ Escherichia phage PP01 DNA, complete sequence.|neighbours:ID:BBC14503.1(1),ID:BBC14505.1(1)|neighbour_genes:17_2,18|
MSAEVLDRTKQAIELLPDFLQPGIVEWNKGSIELDNGSSIGAYASSPDAVRGNSFAMIYIDECAFIPNFHDSWLAIQPVISSGRRSKIIITTTPNGLNHFYDIWTAAVEGKSGFEPYTAIWNSVKERLYNDEDIFDDGWQWSIQTINGSTLAQFRQEHTAAFEGTSGTLISGMKLAVMDFIEVTPDDHGFHRFKSPEPDRKYIATLDCSEGRGQDYHALHIIDVTDDVWEQVGVLHSNTISHLILPDIVMRYLVEYNECPVYIELNSTGVSVAKSLYMDLEYEGVICDSYTDLGMKQTKRTKAVGCSTLKDLIEKDKLIIHHRATIQEFRTFSEKGVSWAAEEGYHDDLVMSLVIFGWLSTQSKFIDYADKDDMRLASEVFSKELQDMSDDYAPVIFVDSVHSAEYVPVSHGMSMV
>ID:AWY07828.1 |[Escherichia phage SF]||_Escherichia_phage_SF_.gbk|terminase DNA packag..|1836|MH359124(168695):21055-22890:-1 ^^ Escherichia phage SF, complete genome.|neighbours:ID:AWY07831.1(-1),ID:AWY07829.1(-1)|neighbour_genes:tail sheath protein,small terminase prot..|
MEQPVNALNDNHPLNEGDKVVILPPHLAERKEEDGIHWIKSQWDGKWYPEKFSDYLRINKIVKIPNNSDKPELFQTYKDKNNKRTRYMGLPNLKRANIKTQWTYEMVAEWKKCRDDIVYFAETYCAITHIDYGTIKVQLRDYQRDMLKIMSSKRMTVCNLSRQLGKTTVVAIFLAHFVCFNKDKAVGILAHKGSMSAEVLDRTKQAIELLPDFLQPGIVEWNKGSIQLDNGSSIGAYASSPDAVRGNSFAMIYIDECAFIPNFIDSWLAIQPVISSGRRSKIIITTTPNGLNHFYDIWTAAVEGKSGFEPYTAIWNSVKERLYNDEDIFDDGWQWSKQTISASSLTQFRQEHTAAFEGTSGTLISGMKLAILDYIEVTPDSHGFHRFKKPEEGHKYIATLDCSEGRGQDYHAMHIIDVTTDKWEQVGVLHSNTISHLILPDIVFKYLMEYNECPIYIELNSTGVSVAKSLYMDLEYENVICDSMNDLGMKQSRRTKPVGCSTLKDLIEKDKLKINHRATIQEFRTFSEKGVSWAAEEGYHDDLVMGLVIFGWLTTQQKFADYADKDDMRLASEVFSRELQDMNDDYAPVIFVDCASNSAEYNPSAHGLSMV
>ID:YP_009608498.1 |[Escherichia phage ST0]||_Escherichia_phage_ST0.gbk|terminase large subu..|1836|NC_041990(170496):130259-132094:-1 ^GeneID:40084520^ Escherichia phage ST0, complete genome.|neighbours:ID:YP_009608497.1(-1),ID:YP_009608499.1(-1)|neighbour_genes:tail sheath protein,terminase small subu..|
MEQPVNALNDNHPLNEGDKVVILPPHLAERKEEDGIYWIKSQWDGKWYPEKFSDYLRINKIVKIPNNSDKPELFQTYKDKNNKRTRYMGLPNLKRANIKTQWTYEMVAEWKKCRDDIVYFAETYCAITHIDYGTIKVQLRDYQRDMLKIMSSKRMTVCNLSRQLGKTTVVAIFLAHFVCFNKDKAVGILAHKGSMSAEVLDRTKQAIELLPDFLQPGIVEWNKGSIQLDNGSSIGAYASSPDAVRGNSFAMIYIDECAFIPNFIDSWLAIQPVISSGRRSKIIITTTPNGLNHFYDIWTAAVEGKSGFEPYTAIWNSVKERLYNDEDIFDDGWQWSKQTISASSLSQFRQEHTAAFEGTSGTLISGMKLAILDYIEVTPDSHGFHQFKKPEEGHKYIATLDCSEGRGQDYHAMHIIDVTTDKWEQVGVLHSNTISHLILPDIVFKYLMEYNECPIYIELNSTGVSVAKSLYMDLEYENVICDSMNDLGMKQSRRTKPVGCSTLKDLIEKDKLKINHRATIQEFRTFSEKGVSWAAEEGYHDDLVMSLVIFGWLTTQQKFADYADKDDMRLASEVFSRELQDMNDDYAPVIFVDCASNPAEYNPSAHGLSMV
>ID:BBC14782.1 |[Escherichia phage T2]||_Escherichia_phage_T2.gbk|17|1833|LC348380(163825):92671-94503:1 ^^ Escherichia phage T2 DNA, complete sequence.|neighbours:ID:BBC14781.1(1),ID:BBC14783.1(1)|neighbour_genes:16,17_1|
MEQPINALNDFHPLNEAGKILIKHPSLAERKDEDGIHWIKSQWDGKWYPEKFSDYLRLHKIVKIPNNSDKPELFQTYKDKNNKRSRYMGLPNLKRANIKTQWTREMVEEWKKCRDDIVYFAETYCAITHIDYGVIKVQLRDYQRDMLKIMSSKRMTVCNLSRQLGKTTVVAIFLAHFVCFNKDKAVGILAHKGSMSAEVLDRTKQAIELLPDFLQPGIVEWNKGSIELDNGSSIGAYASSPDAVRGNSFAMIYIDECAFIPNFHDSWLAIQPVISSGRRSKIIITTTPNGLNHFYDIWTAAVEGKSGFEPYTAIWNSVKERLYNDEDIFDDGWQWSIQTINGSTLAQFRQEHTAAFEGTSGTLISGMKLAIMDFIEVTPDDHGFHRFKSPEPDRKYIATLDCSEGRGQDYHALHIIDVTDDVWEQVGVLHSNTISHLILPDIVMRYLVEYNECPVYIELNSTGVSVAKSLYMDLEYEGVICDSYTDLGMKQTKRTKAVGCSTLKDLIEKDKLIIHHRATIQEFRTFSEKGVSWAAEEGYHDDLVMSLVIFGWLSTQSKFIDYADKDDTRLASEVFSKELQDMSDDYAPVIFVDSVHSAEYVPVSHGMSMV
>ID:BBC14783.1 |[Escherichia phage T2]||_Escherichia_phage_T2.gbk|17_1|1572|LC348380(163825):92932-94503:1 ^^ Escherichia phage T2 DNA, complete sequence.|neighbours:ID:BBC14782.1(1),ID:BBC14784.1(1)|neighbour_genes:17,17_2|
MGLPNLKRANIKTQWTREMVEEWKKCRDDIVYFAETYCAITHIDYGVIKVQLRDYQRDMLKIMSSKRMTVCNLSRQLGKTTVVAIFLAHFVCFNKDKAVGILAHKGSMSAEVLDRTKQAIELLPDFLQPGIVEWNKGSIELDNGSSIGAYASSPDAVRGNSFAMIYIDECAFIPNFHDSWLAIQPVISSGRRSKIIITTTPNGLNHFYDIWTAAVEGKSGFEPYTAIWNSVKERLYNDEDIFDDGWQWSIQTINGSTLAQFRQEHTAAFEGTSGTLISGMKLAIMDFIEVTPDDHGFHRFKSPEPDRKYIATLDCSEGRGQDYHALHIIDVTDDVWEQVGVLHSNTISHLILPDIVMRYLVEYNECPVYIELNSTGVSVAKSLYMDLEYEGVICDSYTDLGMKQTKRTKAVGCSTLKDLIEKDKLIIHHRATIQEFRTFSEKGVSWAAEEGYHDDLVMSLVIFGWLSTQSKFIDYADKDDTRLASEVFSKELQDMSDDYAPVIFVDSVHSAEYVPVSHGMSMV
>ID:BBC14784.1 |[Escherichia phage T2]||_Escherichia_phage_T2.gbk|17_2|1518|LC348380(163825):92986-94503:1 ^^ Escherichia phage T2 DNA, complete sequence.|neighbours:ID:BBC14783.1(1),ID:BBC14785.1(1)|neighbour_genes:17_1,17_3|
MVEEWKKCRDDIVYFAETYCAITHIDYGVIKVQLRDYQRDMLKIMSSKRMTVCNLSRQLGKTTVVAIFLAHFVCFNKDKAVGILAHKGSMSAEVLDRTKQAIELLPDFLQPGIVEWNKGSIELDNGSSIGAYASSPDAVRGNSFAMIYIDECAFIPNFHDSWLAIQPVISSGRRSKIIITTTPNGLNHFYDIWTAAVEGKSGFEPYTAIWNSVKERLYNDEDIFDDGWQWSIQTINGSTLAQFRQEHTAAFEGTSGTLISGMKLAIMDFIEVTPDDHGFHRFKSPEPDRKYIATLDCSEGRGQDYHALHIIDVTDDVWEQVGVLHSNTISHLILPDIVMRYLVEYNECPVYIELNSTGVSVAKSLYMDLEYEGVICDSYTDLGMKQTKRTKAVGCSTLKDLIEKDKLIIHHRATIQEFRTFSEKGVSWAAEEGYHDDLVMSLVIFGWLSTQSKFIDYADKDDTRLASEVFSKELQDMSDDYAPVIFVDSVHSAEYVPVSHGMSMV
>ID:BBC14785.1 |[Escherichia phage T2]||_Escherichia_phage_T2.gbk|17_3|1251|LC348380(163825):93253-94503:1 ^^ Escherichia phage T2 DNA, complete sequence.|neighbours:ID:BBC14784.1(1),ID:BBC14786.1(1)|neighbour_genes:17_2,18|
MSAEVLDRTKQAIELLPDFLQPGIVEWNKGSIELDNGSSIGAYASSPDAVRGNSFAMIYIDECAFIPNFHDSWLAIQPVISSGRRSKIIITTTPNGLNHFYDIWTAAVEGKSGFEPYTAIWNSVKERLYNDEDIFDDGWQWSIQTINGSTLAQFRQEHTAAFEGTSGTLISGMKLAIMDFIEVTPDDHGFHRFKSPEPDRKYIATLDCSEGRGQDYHALHIIDVTDDVWEQVGVLHSNTISHLILPDIVMRYLVEYNECPVYIELNSTGVSVAKSLYMDLEYEGVICDSYTDLGMKQTKRTKAVGCSTLKDLIEKDKLIIHHRATIQEFRTFSEKGVSWAAEEGYHDDLVMSLVIFGWLSTQSKFIDYADKDDTRLASEVFSKELQDMSDDYAPVIFVDSVHSAEYVPVSHGMSMV
>ID:YP_009281500.1 |[Escherichia phage UFV-AREG1]||_Escherichia_phage_UFV-AREG1_.gbk|terminase subunit|1833|NC_031030(170788):93654-95486:1 ^GeneID:29063693^ Escherichia phage UFV-AREG1, complete genome.|neighbours:ID:YP_009281499.1(1),ID:YP_009281501.1(1)|neighbour_genes:terminase small subu..,tail sheath protein|
MEQPINALNDFHPLNEAGKILIKHPSLAERKDEDGIHWIKSQWDGKWYPEKFSDYLRLHKIVKIPNNSDKPELFQTYKDKNNKRSRYMGLPNLKRANIKTQWTREMVEEWKKCRDDIVYFAETYCAITHIDYGVIKVQLRDYQRDMLKIMSSKRMTVCNLSRQLGKTTVVAIFLAHFVCFNKDKAVGILAHKGSMSAEVLDRTKQAIELLPDFLQPGIVEWNKGSIELDNGSSIGAYASSPDAVRGNSFAMIYIDECAFIPNFHDSWLAIQPVISSGRRSKIIITTTPNGLNHFYDIWTAAVEGKSGFEPYTAIWNSVKERLYNDEDIFDDGWQWSIQTINGSSLAQFRQEHTAAFEGTSGTLISGMKLAIMDFIEVTPDDHGFHRFKNPEPDRKYIATLDCSEGRGQDYHALHIIDVTDDVWEQVGVLHSNTISHLILPDIVMRYLVEYNECPVYIELNSTGVSVAKSLYMDLEYEGVICDSYTDLGMKQTKRTKAVGCSTLKDLIEKDKLIIHHRATIQEFRTFSEKGVSWAAEEGYHDDLVMSLVIFGWLSTQSKFIDYADKDDMRLASEVFSKELQDMGDEYAPVIFVDSVHSAEYVPVSHGMSMV
>ID:YP_009323368.1 |[Escherichia phage WG01]||_Escherichia_phage_WG01_.gbk|terminase DNA packag..|1836|NC_031928(169936):95250-97085:1 ^GeneID:30308494^ Escherichia phage WG01, complete genome.|neighbours:ID:YP_009323367.1(1),ID:YP_009323369.1(1)|neighbour_genes:terminase DNA packag..,tail sheath protein|
MEQPVNVLSDDHPLNEGKTIVIKPPGSLERKTEEGINWIKSQWDDKWYPEKFSDYLRIHKIVKIPNNGDRPNEFQTFKDKMNKRTRYMGLPNLKRANIKTQWTREMVGEWKKCRDDIVYFAETYCAITHIDYGTIKVQLRDYQRDMLKIMSKNRMTTCNLSRQLGKTTVVAIFLAHFVCFNKDKAVGILAHKGSMSAEVLDRTKQAIELLPDFLQPGIVEWNKGSIELDNGSSIGAYASSPDAVRGNSFAMIYIDECAFIPNFLDSWLAIQPVISSGRRSKIIITTTPNGLNHFYDIWTAAVEGKSGFAPYTAIWNSVKERLYNDADIFDDGWEWSSQTISASSLAQFRQEHCAEFQGTSGTLISGMKLAIMDWVEVTPENGYFYRFHEPDPTHKYIASLDCSEGRGQDYHALHIIDVTTDEWEQVAVLHSNEISHMILPDIVYKYLMEYNEAPVYIELNSTGVSVAKSLYMDLEYENVICDSMQDLGMKQTRRTKPVGCSTLKDLIEKDKLKLNHKQTIMEFRTFSQNKLSWAAEDGFHDDLVMSLVIFAWLTTQQKFADFIDRDEMRLASEVFSRELEDMNEEYNPVVFVDAGDNSYEYSPLNHGISFI
>ID:YP_009030773.1 |[Escherichia phage vB_EcoM_112]||_Escherichia_phage_e112_.gbk|terminase DNA packag..|1833|NC_024125(168470):95890-97722:1 ^GeneID:19485316^ Escherichia phage e11/2, complete genome.|neighbours:ID:YP_009030772.1(1),ID:YP_009030774.1(1)|neighbour_genes:terminase DNA packag..,tail tube protein|
MEQPINALNDFHPLNEAGKILIKHPSLAERKDEDGIHWIKSQWDGKWYPEKFSDYLRLHKIVKIPNNSDKPELFQTYKDKNNKRSRYMGLPNLKRANIKTQWTREMVEEWKKCRDDIVYFAETYCAITHIDYGVIKVQLRDYQRDMLKIMSSKRMTVCNLSRQLGKTTVVAIFLAHFVCFNKDKAVGILAHKGSMSAEVLDRTKQAIELLPDFLQPGIVEWNKGSIELDNGSSIGAYASSPDAVRGNSFAMIYIDECAFIPNFHDSWLAIQPVISSGRRSKIIITTTPNGLNHFYDIWTAAVEGKSGFEPYTAIWNSVKERLYNDEDIFDDGWQWSIQTINGSTLAQFRQEHTAAFEGTSGTLISGMKLAIMDFIEVTPDDHGFHRFKKPEPDRKYIATLDCSEGRGQDYHALHIIDVTDDVWEQVGVLHSNTISHLILPDIVMRYLVEYNECPVYIELNSTGVSVAKSLYMDLEYEGVICDSYTDLGMKQTKRTKAVGCSTLKDLIEKDKLIIHHRATIQEFRTFSEKGVSWAAEEGYHDDLVMSLVIFGWLSTQSKFIDYADKDDMRLASEVFSKELQDMSDDYAPVIFVDSVHSAEYVPVSHGMSMV
>ID:AYN56248.1 |[Escherichia phage p000v]||_Escherichia_phage_p000v_.gbk|terminase large subu..|1836|MK047717(167803):49590-51425:-1 ^^ Escherichia phage p000v, complete genome.|neighbours:ID:AYN56247.1(-1),ID:AYN56249.1(-1)|neighbour_genes:tail sheath protein,terminase small subu..|
MEQPVNALNDNHPLNEGDKVVILPPHLAERKEEDGINWIKSQWDGKWYPEKFSDYLRINKIVKIPNNSDKPELFQTYKDKNNKRTRYMGLPNLKRANIKTQWTYEMVAEWKKCRDDIVYFAETYCAITHIDYGTIKVQLRDYQRDMLKIMSSKRMTVCNLSRQLGKTTVVAIFLAHFVCFNKDKAVGILAHKGSMSAEVLDRTKQAIELLPDFLQPGIVEWNKGSIQLDNGSSIGAYASSPDAVRGNSFAMIYIDECAFIPNFIDSWLAIQPVISSGRRSKIIITTTPNGLNHFYDIWTAAVEGKSGFEPYTAIWNSVKERLYNDEDIFDDGWQWSKQTISASSLTQFRQEHTAAFEGTSGTLISGMKLAILDYIEVTPDSHGFHRFKKPEEGHKYIATLDCSEGRGQDYHAMHIIDVTTDKWEQVGVLHSNTISHLILPDIVFKYLMEYNECPIYIELNSTGVSVAKSLYMDLEYENVICDSMNDLGMKQSRRTKPVGCSTLKDLIEKDKLKINHRATIQEFRTFSEKGVSWAAEEGYHDDLVMGLVIFGWLTTQQKFADYADKDDMRLASEVFSRELQDMNDDYAPVIFVDCASNSAEYNPSAHGLSMV
>ID:AYN56699.1 |[Escherichia phage p000y]||_Escherichia_phage_p000y_.gbk|terminase large subu..|1836|MK047718(169872):161777-163612:-1 ^^ Escherichia phage p000y, complete genome.|neighbours:ID:AYN56698.1(-1),ID:AYN56700.1(-1)|neighbour_genes:tail sheath protein,terminase small subu..|
MEQPINTLNDNHPLNEGDKVVILPPHLAERKEEDGIHWIKSQWDGKWYPEKFSDYLRINKIVKIPNNSDKPELFQTYKDKNNKRTRYMGLPNLKRANIKTQWTYEMVAEWKKCRDDIVYFAETYCAITHIDYGTIKVQLRDYQRDMLKIMSSKRMTVCNLSRQLGKTTVVAIFLAHFVCFNKDKAVGILAHKGSMSAEVLDRTKQAIELLPDFLQPGIVEWNKGSIQLDNGSSIGAYASSPDAVRGNSFAMIYIDECAFIPNFIDSWLAIQPVISSGRRSKIIITTTPNGLNHFYDIWTAAVEGKSGFEPYTAIWNSVKERLYNDEDIFDDGWQWSKQTISASSLSQFRQEHTAAFEGTSGTLISGMKLAILDYIEVTPDSHGFHQFKKPEEGHKYIATLDCSEGRGQDYHAMHIIDVTTDKWEQVGVLHSNTISHLILPDIVFKYLMEYNECPIYIELNSTGVSVAKSLYMDLEYENVICDSMNDLGMKQSRRTKPVGCSTLKDLIEKDKLKINHRATIQEFRTFSEKGVSWAAEEGYHDDLVMSLVIFGWLTTQQKFADYADKDDMRLASEVFSRELQDMNDDYAPVIFVDCASNPAEYNPSAHGLSMV
>ID:YP_009210351.1 |[Escherichia phage slur02]||_Escherichia_phage_slur02_.gbk|putative terminase s..|1833|NC_028927(167298):164176-166008:1 ^GeneID:26636884,InterPro:IPR004921,InterPro:IPR027417,UniProtKB/TrEMBL:A0A0M7Q8G5^ Escherichia phage slur02, complete genome.|neighbours:ID:YP_009210350.1(1),end()|neighbour_genes:terminase DNA packag..,end()|
MEQPINALNDFHPLNEAGKILIKHPSLAERKDEDGIHWVKSQWDGKWYPEKFSDYLRLHKIVKIPNNSDKPELFQTYKDKNNKRSRYMGLPNLKRANIKTQWTREMVEEWKKCRDDIVYFAETYCAITHIDYGVIKVQLRDYQRDMLKIMSSKRMTVCNLSRQLGKTTVVAIFLAHFVCFNKDKAVGILAHKGSMSAEVLDRTKQAIELLPDFLQPGIVEWNKGSIELDNGSSIGAYASSPDAVRGNSFAMIYIDECAFIPNFHDSWLAIQPVISSGRRSKIIITTTPNGLNHFYDIWTAAVEGKSGFEPYTAIWNSVKERLYNDEDIFDDGWQWSIQTINGSTLAQFRQEHTAAFEGTSGTLISGMKLAVMDFIEVTPDDHGFHRFKSPEPDRKYIATLDCSEGRGQDYHALHIIDVTDDVWEQVGVLHSNTISHLILPDIVMRYLVEYNECPVYIELNSTGVSVAKSLYMDLEYEGVICDSYTDLGMKQTKRTKAVGCSTLKDLIEKDKLIIHHRATIQEFRTFSEKGVSWAAEEGYHDDLVMSLVIFGWLSTQSKFIDYADKDDMRLASEVFSKELQDMGDEYAPVIFVDSVHSAEYVPVSHGMSMV
>ID:YP_009625084.1 |[Escherichia phage slur03]||_Escherichia_phage_slur03_.gbk|putative terminase s..|1833|NC_042129(167467):73353-75185:-1 ^GeneID:40101966,InterPro:IPR004921,InterPro:IPR027417,UniProtKB/TrEMBL:A0A0M7Q955^ Escherichia phage slur03, complete genome.|neighbours:ID:YP_009625083.1(-1),ID:YP_009625085.1(-1)|neighbour_genes:tail tube protein [E..,terminase DNA packag..|
MEQPINALNDFHPLNEAGKILIKHPSLAERKDEDGIHWIKSQWDGKWYPEKFSDYLRLHKIVKIPNNSDKPELFQTYKDKNNKRSRYMGLPNLKRANIKTQWTREMVEEWKKCRDDIVYFAETYCAITHIDYGVIKVQLRDYQRDMLKIMSSKRMTVCNLSRQLGKTTVVAIFLAHFVCFNKDKAVGILAHKGSMSAEVLDRTKQAIELLPDFLQPGIVEWNKGSIELDNGSSIGAYASSPDAVRGNSFAMIYIDECAFIPNFHDSWLAIQPVISSGRRSKIIITTTPNGLNHFYDIWTAAVEGKSGFEPYTAIWNSVKERLYNDEDIFDDGWQWSIQTINGSTLAQFRQEHTAAFEGTSGTLISGMKLAIMDFIEVTPDDHGFHRFKSPEPDRKYIATLDCSEGRGQDYHALHIIDVTDDVWEQVGVLHSNTISHLILPDIVMRYLVEYNECPVYIELNSTGVSVAKSLYMDLEYEGVICDSYTDLGMKQTKRTKAVGCSTLKDLIEKDKLIIHHRATIQEFRTFSEKGVSWAAEEGYHDDLVMSLVIFGWLSTQSKFIDYADKDDMRLASEVFSKELQDMGDEYAPVIFVDSVHSAEYVPVSHGMSMV
>ID:YP_009625382.1 |[Escherichia phage slur04]||_Escherichia_phage_slur04_.gbk|Terminase-like famil..|1833|NC_042130(167298):78689-80521:1 ^GeneID:40102283,InterPro:IPR004921,InterPro:IPR027417,UniProtKB/TrEMBL:A0A0M7QA81^ Escherichia phage slur04, complete genome.|neighbours:ID:YP_009625381.1(1),ID:YP_009625383.1(1)|neighbour_genes:Terminase DNA packag..,Phage tail sheath pr..|
MEQPINALNDFHPLNEAGKILIKHPSLAERKDEDGIHWVKSQWDGKWYPEKFSDYLRLHKIVKIPNNSDKPELFQTYKDKNNKRSRYMGLPNLKRANIKTQWTREMVEEWKKCRDDIVYFAETYCAITHIDYGVIKVQLRDYQRDMLKIMSSKRMTVCNLSRQLGKTTVVAIFLAHFVCFNKDKAVGILAHKGSMSAEVLDRTKQAIELLPDFLQPGIVEWNKGSIELDNGSSIGAYASSPDAVRGNSFAMIYIDECAFIPNFHDSWLAIQPVISSGRRSKIIITTTPNGLNHFYDIWTAAVEGKSGFEPYTAIWNSVKERLYNDEDIFDDGWQWSIQTINGSTLAQFRQEHTAAFEGTSGTLISGMKLAVMDFIEVTPDDHGFHRFKSPEPDRKYIATLDCSEGRGQDYHALHIIDVTDDVWEQVGVLHSNTISHLILPDIVMRYLVEYNECPVYIELNSTGVSVAKSLYMDLEYEGVICDSYTDLGMKQTKRTKAVGCSTLKDLIEKDKLIIHHRATIQEFRTFSEKGVSWAAEEGYHDDLVMSLVIFGWLSTQSKFIDYADKDDMRLASEVFSKELQDMGDEYAPVIFVDSVHSAEYVPVSHGMSMV
>ID:YP_009197290.1 |[Escherichia phage slur07]||_Escherichia_phage_slur07_.gbk|Terminase-like famil..|1833|NC_028780(167124):67018-68850:-1 ^GeneID:26624479,InterPro:IPR004921,InterPro:IPR027417,UniProtKB/TrEMBL:A0A0M7QB22^ Escherichia phage slur07, complete genome.|neighbours:ID:YP_009197289.1(-1),ID:YP_009197291.1(-1)|neighbour_genes:Phage tail sheath pr..,Terminase DNA packag..|
MEQPINALNDFHPLNEAGKILIKHPSLAERKDEDGIHWIKSQWDGKWYPEKFSDYLRLHKIVKIPNNSDKPELFQTYKDKNNKRSRYMGLPNLKRANIKTQWTREMVEEWKKCRDDIVYFAETYCAITHIDYGVIKVQLRDYQRDMLKIMSSKRMTVCNLSRQLGKTTVVAIFLAHFVCFNKDKAVGILAHKGSMSAEVLDRTKQAIELLPDFLQPGIVEWNKGSIELDNGSSIGAYASSPDAVRGNSFAMIYIDECAFIPNFHDSWLAIQPVISSGRRSKIIITTTPNGLNHFYDIWTAAVEGKSGFEPYTAIWNSVKERLYNDEDIFDDGWQWSIQTINGSTLAQFRQEHTAAFEGTSGTLISGMKLAVMDFIEVTPDDHGFHRFKSPEPDRKYIATLDCSEGRGQDYHALHIIDVTDDVWEQVGVLHSNTISHLILPDIVMRYLVEYNECPVYIELNSTGVSVAKSLYMDLEYEGVICDSYTDLGMKQTKRTKAVGCSTLKDLIEKDKLIIHHRATIQEFRTFSEKGVSWAAEEGYHDDLVMSLVIFGWLSTQSKFIDYADKDDMRLASEVFSKELQDMGDEYAPVIFVDSVHSAEYVPVSHGMSMV
>ID:CUL02628.1 |[Escherichia phage slur08]||_Escherichia_phage_slur08_.gbk|Terminase-like famil..|1833|LN881733(167467):70600-72432:-1 ^InterPro:IPR004921,InterPro:IPR027417,UniProtKB/TrEMBL:A0A0M7QBP1^ Escherichia phage slur08, complete genome.|neighbours:ID:CUL02627.1(-1),ID:CUL02629.1(-1)|neighbour_genes:Phage tail sheath pr..,Terminase DNA packag..|
MEQPINALNDFHPLNEAGKILIKHPSLAERKDEDGIHWIKSQWDGKWYPEKFSDYLRLHKIVKIPNNSDKPELFQTYKDKNNKRSRYMGLPNLKRANIKTQWTREMVEEWKKCRDDIVYFAETYCAITHIDYGVIKVQLRDYQRDMLKIMSSKRMTVCNLSRQLGKTTVVAIFLAHFVCFNKDKAVGILAHKGSMSAEVLDRTKQAIELLPDFLQPGIVEWNKGSIELDNGSSIGAYASSPDAVRGNSFAMIYIDECAFIPNFHDSWLAIQPVISSGRRSKIIITTTPNGLNHFYDIWTAAVEGKSGFEPYTAIWNSVKERLYNDEDIFDDGWQWSIQTINGSTLAQFRQEHTAAFEGTSGTLISGMKLAIMDFIEVTPDDHGFHRFKSPEPDRKYIATLDCSEGRGQDYHALHIIDVTDDVWEQVGVLHSNTISHLILPDIVMRYLVEYNECPVYIELNSTGVSVAKSLYMDLEYEGVICDSYTDLGMKQTKRTKAVGCSTLKDLIEKDKLIIHHRATIQEFRTFSEKGVSWAAEEGYHDDLVMSLVIFGWLSTQSKFIDYADKDDMRLASEVFSKELQDMGDEYAPVIFVDSVHSAEYVPVSHGMSMV
>ID:CUL02936.1 |[Escherichia phage slur11]||_Escherichia_phage_slur11_.gbk|Terminase-like famil..|1833|LN881734(167298):82235-84067:1 ^InterPro:IPR004921,InterPro:IPR027417,UniProtKB/TrEMBL:A0A0M7QFX4^ Escherichia phage slur11, complete genome.|neighbours:ID:CUL02935.1(1),ID:CUL02937.1(1)|neighbour_genes:Terminase DNA packag..,Phage tail sheath pr..|
MEQPINALNDFHPLNEAGKILIKHPSLAERKDEDGIHWVKSQWDGKWYPEKFSDYLRLHKIVKIPNNSDKPELFQTYKDKNNKRSRYMGLPNLKRANIKTQWTREMVEEWKKCRDDIVYFAETYCAITHIDYGVIKVQLRDYQRDMLKIMSSKRMTVCNLSRQLGKTTVVAIFLAHFVCFNKDKAVGILAHKGSMSAEVLDRTKQAIELLPDFLQPGIVEWNKGSIELDNGSSIGAYASSPDAVRGNSFAMIYIDECAFIPNFHDSWLAIQPVISSGRRSKIIITTTPNGLNHFYDIWTAAVEGKSGFEPYTAIWNSVKERLYNDEDIFDDGWQWSIQTINGSTLAQFRQEHTAAFEGTSGTLISGMKLAVMDFIEVTPDDHGFHRFKSPEPDRKYIATLDCSEGRGQDYHALHIIDVTDDVWEQVGVLHSNTISHLILPDIVMRYLVEYNECPVYIELNSTGVSVAKSLYMDLEYEGVICDSYTDLGMKQTKRTKAVGCSTLKDLIEKDKLIIHHRATIQEFRTFSEKGVSWAAEEGYHDDLVMSLVIFGWLSTQSKFIDYADKDDMRLASEVFSKELQDMGDEYAPVIFVDSVHSAEYVPVSHGMSMV
>ID:CUL03722.1 |[Escherichia phage slur13]||_Escherichia_phage_slur13_.gbk|Terminase-like famil..|1833|LN881737(167299):104057-105889:1 ^InterPro:IPR004921,InterPro:IPR027417,UniProtKB/TrEMBL:A0A0M7QGQ9^ Escherichia phage slur13, complete genome.|neighbours:ID:CUL03721.1(1),ID:CUL03723.1(1)|neighbour_genes:Terminase DNA packag..,Phage tail sheath pr..|
MEQPINALNDFHPLNEAGKILIKHPSLAERKDEDGIHWVKSQWDGKWYPEKFSDYLRLHKIVKIPNNSDKPELFQTYKDKNNKRSRYMGLPNLKRANIKTQWTREMVEEWKKCRDDIVYFAETYCAITHIDYGVIKVQLRDYQRDMLKIMSSKRMTVCNLSRQLGKTTVVAIFLAHFVCFNKDKAVGILAHKGSMSAEVLDRTKQAIELLPDFLQPGIVEWNKGSIELDNGSSIGAYASSPDAVRGNSFAMIYIDECAFIPNFHDSWLAIQPVISSGRRSKIIITTTPNGLNHFYDIWTAAVEGKSGFEPYTAIWNSVKERLYNDEDIFDDGWQWSIQTINGSTLAQFRQEHTAAFEGTSGTLISGMKLAVMDFIEVTPDDHGFHRFKSPEPDRKYIATLDCSEGRGQDYHALHIIDVTDDVWEQVGVLHSNTISHLILPDIVMRYLVEYNECPVYIELNSTGVSVAKSLYMDLEYEGVICDSYTDLGMKQTKRTKAVGCSTLKDLIEKDKLIIHHRATIQEFRTFSEKGVSWAAEEGYHDDLVMSLVIFGWLSTQSKFIDYADKDDMRLASEVFSKELQDMGDEYAPVIFVDSVHSAEYVPVSHGMSMV
>ID:YP_009180666.1 |[Escherichia phage slur14]||_Escherichia_phage_slur14_.gbk|Terminase-like famil..|1833|NC_028448(167467):37155-38987:1 ^GeneID:26227841,InterPro:IPR004921,InterPro:IPR027417,UniProtKB/TrEMBL:A0A0M7QFT2^ Escherichia phage slur14, complete genome.|neighbours:ID:YP_009180665.1(1),ID:YP_009180667.1(1)|neighbour_genes:Terminase DNA packag..,Phage tail sheath pr..|
MEQPINALNDFHPLNEAGKILIKHPSLAERKDEDGIHWIKSQWDGKWYPEKFSDYLRLHKIVKIPNNSDKPELFQTYKDKNNKRSRYMGLPNLKRANIKTQWTREMVEEWKKCRDDIVYFAETYCAITHIDYGVIKVQLRDYQRDMLKIMSSKRMTVCNLSRQLGKTTVVAIFLAHFVCFNKDKAVGILAHKGSMSAEVLDRTKQAIELLPDFLQPGIVEWNKGSIELDNGSSIGAYASSPDAVRGNSFAMIYIDECAFIPNFHDSWLAIQPVISSGRRSKIIITTTPNGLNHFYDIWTAAVEGKSGFEPYTAIWNSVKERLYNDEDIFDDGWQWSIQTINGSTLAQFRQEHTAAFEGTSGTLISGMKLAIMDFIEVTPDDHGFHRFKSPEPDRKYIATLDCSEGRGQDYHALHIIDVTDDVWEQVGVLHSNTISHLILPDIVMRYLVEYNECPVYIELNSTGVSVAKSLYMDLEYEGVICDSYTDLGMKQTKRTKAVGCSTLKDLIEKDKLIIHHRATIQEFRTFSEKGVSWAAEEGYHDDLVMSLVIFGWLSTQSKFIDYADKDDMRLASEVFSKELQDMGDEYAPVIFVDSVHSAEYVPVSHGMSMV
>ID:AVH85994.1 |[Escherichia phage vB_EcoM-G28]||_Escherichia_phage_vB_EcoM-G28.gbk|putative large termi..|1833|MG867727(170121):95342-97174:1 ^^ Escherichia phage vB_EcoM-G28, complete genome.|neighbours:ID:AVH85993.1(1),ID:AVH85995.1(1)|neighbour_genes:putative small termi..,putative tail sheath..|
MEQPINALNDFHPLNEAGKILIKHPSLAERKDEDGIHWIKSQWDGKWYPEKFSDYLRLHKIVKIPNNSDKPELFQTYKDKNNKRSRYMGLPNLKRANIKTQWTREMVEEWKKCRDDIVYFAETYCAITHIDYGVIKVQLRDYQRDMLKIMSSKRMTVCNLSRQLGKTTVVAIFLAHFVCFNKDKAVGILAHKGSMSAEVLDRTKQAIELLPDFLQPGIVEWNKGSIELDNGSSIGAYASSPDAVRGNSFAMIYIDECAFIPNFHDSWLAIQPVISSGRRSKIIITTTPNGLNHFYDIWTAAVEGKSGFEPYTAIWNSVKERLYNDEDIFDDGWQWSIQTINGSSLAQFRQEHTAAFEGTSGTLISGMKLAIMDFIEVTPDDHGFHRFKSPEPDRKYIATLDCSEGRGQDYHALHIIDVTDDVWEQVGVLHSNTISHLILPDIVMRYLVEYNECPVYIELNSTGVSVAKSLYMDLEYEGVICDSYTDLGMKQTKRTKAVGCSTLKDLIEKDKLIIHHRATIQEFRTFSEKGVSWAAEEGYHDDLVMSLVIFGWLSTQSKFIDYADKDDMRLASEVFSKELQDMSDDYAPVIFVDSVHSAEYVPVSHGMSMV
>ID:QDF15190.1 |[Escherichia phage vB_EcoM-Sa45lw]||_Escherichia_phage_vB_EcoM-Sa45lw_.gbk|terminase DNA packag..|1833|MK977694(167353):94288-96120:1 ^^ Escherichia phage vB_EcoM-Sa45lw, complete genome.|neighbours:ID:QDF15189.1(1),ID:QDF15191.1(1)|neighbour_genes:terminase DNA packag..,tail sheath protein|
MEQPINALNDFHPLNEAGKILIKHPSLAERKDEDGIHWIKSQWDGKWYPEKFSDYLRLHKIVKIPNNSDKPELFQTYKDKNNKRSRYMGLPNLKRANIKTQWTREMVEEWKKCRDDIVYFAETYCAITHIDYGVIKVQLRDYQRDMLKIMSSKRMTVCNLSRQLGKTTVVAIFLAHFVCFNKDKAVGILAHKGSMSAEVLDRTKQAIELLPDFLQPGIVEWNKGSIELDNGSSIGAYASSPDAVRGNSFAMIYIDECAFIPNFHDSWLAIQPVISSGRRSKIIITTTPNGLNHFYDIWTAAVEGKSGFEPYTAIWNSVKERLYNDEDIFDDGWQWSIQTINGSTLAQFRQEHTAAFEGTSGTLISGMKLAVMDFIEVTPDDHGFHRFKSPEPDRKYIATLDCSEGRGQDYHALHIIDVTDDVWEQVGVLHSNTISHLILPDIVMRYLVEYNECPVYIELNSTGVSVAKSLYMDLEYEGVICDSYTDLGMKQTKRTKAVGCSTLKDLIEKDKLIIHHRATIQEFRTFSEKGVSWAAEEGYHDDLVMSLVIFGWLSTQSKFIDYADKDDMRLASEVFSKELQDMGDEYAPVIFVDSVHSAEYVPVSHGMSMV
>ID:YP_009290433.1 |[Escherichia phage vB_EcoM-UFV13]||_Escherichia_phage_vB_EcoM-UFV13_.gbk|terminase large subu..|1833|NC_031103(165772):94213-96045:1 ^^ Escherichia phage vB_EcoM-UFV13, complete genome.|neighbours:ID:YP_009290432.1(1),ID:YP_009290434.1(1)|neighbour_genes:terminase small subu..,tail sheath monomer|
MEQPINALNDFHPLNEAGKILIKHPSLAERKDEDGIHWIKSQWDGKWYPEKFSDYLRLHKIVKIPNNSDKPELFQTYKDKNNKRSRYMGLPNLKRANIKTQWTREMVEEWKKCRDDIVYFAETYCAITHIDYGVIKVQLRDYQRDMLKIMSSKRMTVCNLSRQLGKTTVVAIFLAHFVCFNKDKAVGILAHKGSMSAEVLDRTKQAIELLPDFLQPGIVEWNKGSIELDNGSSIGAYASSPDAVRGNSFAMIYIDECAFIPNFHDSWLAIQPVISSGRRSKIIITTTPNGLNHFYDIWTAAVEGKSGFEPYTAIWNSVKERLYNDEDIFDDGWQWSIQTINGSSLAQFRQEHTAAFEGTSGTLISGMKLAVMDFIEVTPDDHGFHQFKKPEPDRKYIATLDCSEGRGQDYHALHIIDVTDAVWEQVGVLHSNTISHLILPDIVMRYLVEYNECPVYIELNSTGVSVAKSLYMDLEYEGVICDSYTDLGMKQTKRTKAVGCSTLKDLIEKDKLIIHHRATIQEFRTFSEKGVSWAAEEGYHDDLVMSLVIFGWLSTQSKFIDYADKDDMRLASEVFSKELQDMSDDYAPVIFVDSVHSAEYVPVSHGMSMV
>ID:AUV61027.1 |[Escherichia phage vB_EcoM-fFiEco06]||_Escherichia_phage_vB_EcoM-fFiEco06_.gbk|large terminase prot..|1833|MG781190(167076):93392-95224:1 ^^ Escherichia phage vB_EcoM-fFiEco06, complete genome.|neighbours:ID:AUV61026.1(1),ID:AUV61028.1(1)|neighbour_genes:small terminase prot..,tail sheath monomer|
MEQPINALNDFHPLNEAGKILIKHPSLAERKDEDGIHWIKSQWDGKWYPEKFSDYLRLHKIVKIPNNSDKPELFQTYKDKNNKRSRYMGLPNLKRANIKTQWTREMVEEWKKCRDDIVYFAETYCAITHIDYGVIKVQLRDYQRDMLKIMSSKRMTVCNLSRQLGKTTVVAIFLAHFVCFNKDKAVGILAHKGSMSAEVLDRTKQAIELLPDFLQPGIVEWNKGSIELDNGSSIGAYASSPDAVRGNSFAMIYIDECAFIPNFHDSWLAIQPVISSGRRSKIIITTTPNGLNHFYDIWTAAVEGKSGFEPYTAIWNSVKERLYNDEDIFDDGWQWSIQTINGSTLAQFRQEHTAAFEGTSGTLISGMKLAVMDFIEVTPDDHGFHRFKSPEPDRKYIATLDCSEGRGQDYHALHIIDVTDDVWEQVGVLHSNTISHLILPDIVMRYLVEYNECPVYIELNSTGVSVAKSLYMDLEYEGVICDSYTDLGMKQTKRTKAVGCSTLKDLIEKDKLIIHHRATIQEFRTFSEKGVSWAAEEGYHDDLVMSLVIFGWLSTQSKFIDYADKDDMRLASEVFSKELQDMGDEYAPVIFVDSVHSAEYVPVSHGMSMV
>ID:AUV61300.1 |[Escherichia phage vB_EcoM-fHoEco02]||_Escherichia_phage_vB_EcoM-fHoEco02_.gbk|large terminase prot..|1833|MG781191(167064):93382-95214:1 ^^ Escherichia phage vB_EcoM-fHoEco02, complete genome.|neighbours:ID:AUV61299.1(1),ID:AUV61301.1(1)|neighbour_genes:small terminase prot..,tail sheath monomer|
MEQPINALNDFHPLNEAGKILIKHPSLAERKDEDGIHWIKSQWDGKWYPEKFSDYLRLHKIVKIPNNSDKPELFQTYKDKNNKRSRYMGLPNLKRANIKTQWTREMVEEWKKCRDDIVYFAETYCAITHIDYGVIKVQLRDYQRDMLKIMSSKRMTVCNLSRQLGKTTVVAIFLAHFVCFNKDKAVGILAHKGSMSAEVLDRTKQAIELLPDFLQPGIVEWNKGSIELDNGSSIGAYASSPDAVRGNSFAMIYIDECAFIPNFHDSWLAIQPVISSGRRSKIIITTTPNGLNHFYDIWTAAVEGKSGFEPYTAIWNSVKERLYNDEDIFDDGWQWSIQTINGSTLAQFRQEHTAAFEGTSGTLISGMKLAVMDFIEVTPDDHGFHRFKSPEPDRKYIATLDCSEGRGQDYHALHIIDVTDDVWEQVGVLHSNTISHLILPDIVMRYLVEYNECPVYIELNSTGVSVAKSLYMDLEYEGVICDSYTDLGMKQTKRTKAVGCSTLKDLIEKDKLIIHHRATIQEFRTFSEKGVSWAAEEGYHDDLVMSLVIFGWLSTQSKFIDYADKDDMRLASEVFSKELQDMGDEYAPVIFVDSVHSAEYVPVSHGMSMV
>ID:AYP69728.1 |[Escherichia phage vB_EcoM_DalCa]||_Escherichia_phage_vB_EcoM_DalCa_.gbk|terminase large subu..|1833|MH992510(166040):93499-95331:1 ^^ Escherichia phage vB_EcoM_DalCa, complete genome.|neighbours:ID:AYP69818.1(1),ID:AYP69727.1(1)|neighbour_genes:terminase small subu..,tail sheath protein|
MEQPINALNDFHPLNEAGKILIKHPSLAERKDEDGIHWIKSQWDGKWYPEKFSDYLRLHKIVKIPNNSDKPELFQTYKDKNNKRSRYMGLPNLKRANIKTQWTREMVEEWKKCRDDIVYFAETYCAITHIDYGVIKVQLRDYQRDMLKIMSSKRMTVCNLSRQLGKTTVVAIFLAHFVCFNKDKAVGILAHKGSMSAEVLDRTKQAIELLPDFLQPGIVEWNKGSIELDNGSSIGAYASSPDAVRGNSFAMIYIDECAFIPNFHDSWLAIQPVISSGRRSKIIITTTPNGLNHFYDIWTAAVEGKSGFEPYTAIWNSVKERLYNDEDIFDDGWQWSIQTINGSTLAQFRQEHTAAFEGTSGTLISGMKLAVMDFIEVTPDDHGFHRFKSPEPDRKYIATLDCSEGRGQDYHALHIIDVTDDVWEQVGVLHSNTISHLILPDIVMRYLVEYNECPVYIELNSTGVSVAKSLYMDLEYEGVICDSYTDLGMKQTKRTKAVGCSTLKDLIEKDKLIIHHRATIQEFRTFSEKGVSWAAEEGYHDDLVMSLVIFGWLSTQSKFIDYADKDDMRLASEVFSKELQDMGDEYAPVIFVDSVHSAEYVPVSHGMSMV
>ID:QBO63681.1 |[Escherichia phage vB_EcoM_G10400]||_Escherichia_phage_vB_EcoM_G10400.gbk|large terminase prot..|1833|MK327937(170182):94424-96256:1 ^^ Escherichia phage vB_EcoM_G10400, complete genome.|neighbours:ID:QBO63680.1(1),ID:QBO63682.1(1)|neighbour_genes:small terminase prot..,putative tail sheath..|
MEQPINALNDFHPLNEAGKILIKHPSLAERKDEDGIHWIKSQWDGKWYPEKFSDYLRLHKIVKIPNNSDKPELFQTYKDKNNKRSRYMGLPNLKRANIKTQWTREMVEEWKKCRDDIVYFAETYCAITHIDYGVIKVQLRDYQRDMLKIMSSKRMTVCNLSRQLGKTTVVAIFLAHFVCFNKDKAVGILAHKGSMSAEVLDRTKQAIELLPDFLQPGIVEWNKGSIELDNGSSIGAYASSPDAVRGNSFAMIYIDECAFIPNFHDSWLAIQPVISSGRRSKIIITTTPNGLNHFYDIWTAAVEGKSGFEPYTAIWNSVKERLYNDEDIFDDGWQWSIQTINGSTLAQFRQEHTAAFEGTSGTLISGMKLAVMDFIEVTPDDHGFHRFKGPEPDRKYIATLDCSEGRGQDYHALHIIDVTDDVWEQVGVLHSNTISHLILPDIVMRYLVEYNECPVYIELNSTGVSVAKSLYMDLEYEGVICDSYTDLGMKQTKRTKAVGCSTLKDLIEKDKLIIHHRATIQEFRTFSEKGVSWAAEEGYHDDLVMSLVIFGWLSTQSKFIDYADKDDMRLASEVFSKELQDMGDEYAPVIFVDSVHSAEYVPVSHGMSMV
>ID:QBO62307.1 |[Escherichia phage vB_EcoM_G2248]||_Escherichia_phage_vB_EcoM_G2248.gbk|putative large termi..|1824|MK327932(170678):87713-89536:1 ^^ Escherichia phage vB_EcoM_G2248, complete genome.|neighbours:ID:QBO62306.1(1),ID:QBO62308.1(1)|neighbour_genes:putative small termi..,putative tail sheath..|
MSVIEGINAMATDEHPLHLAHPSTLETKIDSNGIEWILSKHDDKWYPKKFSDYLKLNRPQKIRMQSTDPTNYKFFKDSDNIRTRYMRLKNLRRANIKTQYTPEMIAEWKRCRKDIVYFAETYCAITHIDYGTIKVQLRDYQKDMLKIMHENRMSAHKLSRQLGKTTAVAIFLAHYVCFNKDKAVGILAHKGSMAVEVLERTKQAIELLPDFLQPGIVEWNKKSIVLENGSSIGAYASSPDAVRGNSFSFIYIDECAFIQNWTDCFLAIQPVISSGRESKMIMTTTPNGLNHFYDIWQSAIDGKSGYVPYEAVWHSVKERLYNKADIFDDGYEWSSQAIAGSSLEQFLQEHNAEFFGSSGTLIRATTLSRLSFIDVVNDNGFYQFEKPKEGRKYVATLDCSEGRGQDYHAMQIIDITEFPYKQVAVYHSNTTSHFILPDIVFKYLMMYNECPVYIELNSTGVSIAKSLAMDLEYDNIICDSFIDLGMKQSKRSKAMGCSAIKDLIEKDKLIINHKGTIQELRTFSEKGVSWAAEEGFHDDLVMSLVIFGWLTTQEKFAEYAGKDEMRIASEIFRKELDELGDEYAPVVIYDGANGIEEYRPREGLTMI
>ID:QBO62596.1 |[Escherichia phage vB_EcoM_G2285]||_Escherichia_phage_vB_EcoM_G2285_.gbk|large terminase prot..|1836|MK327933(166675):97159-98994:1 ^^ Escherichia phage vB_EcoM_G2285, complete genome.|neighbours:ID:QBO62595.1(1),ID:QBO62597.1(1)|neighbour_genes:small terminase prot..,putative tail sheath..|
MEQPVNALNDNHPLNEGDKVVILPPHLAERKEEDGIHWIKSQWDGKWYPEKFSDYLRINKIVKIPNNSDKPELFQTYKDKNNKRTRYMGLPNLKRANIKTQWTYEMVAEWKKCRDDIVYFAETYCAITHIDYGTIKVQLRDYQRDMLKIMSSKRMTVCNLSRQLGKTTVVAIFLAHFVCFNKDKAVGILAHKGSMSAEVLDRTKQAIELLPDFLQPGIVEWNKGSIQLDNGSSIGAYASSPDAVRGNSFAMIYIDECAFIPNFIDSWLAIQPVISSGRRSKIIITTTPNGLNHFYDIWTAAVEGKSGFEPYTAIWNSVKERLYNDEDIFDDGWQWSKQTISASSLTQFRQEHTAAFEGTSGTLISGMKLAILDYIEVTPDSHGFHQFKKPEEGHKYIATLDCSEGRGQDYHAMHIIDVTTDKWEQVGVLHSNTISHLILPDIVFKYLMEYNECPIYIELNSTGVSVAKSLYMDLEYENVICDSMNDLGMKQSRRTKPVGCSTLKDLIEKDKLKINHRATIQEFRTFSEKGVSWAAEEGYHDDLVMSLVIFGWLTTQQKFADYADKDDMRLASEVFSRELQDMNDDYAPVIFVDCASNPAEYNPSAHGLSMV
>ID:QBO62867.1 |[Escherichia phage vB_EcoM_G2469]||_Escherichia_phage_vB_EcoM_G2469.gbk|large terminase prot..|1836|MK327934(170452):99347-101182:1 ^^ Escherichia phage vB_EcoM_G2469, complete genome.|neighbours:ID:QBO62866.1(1),ID:QBO62868.1(1)|neighbour_genes:small terminase prot..,putative tail sheath..|
MEQPVNALNDNHPLNEGDKVVILPPHLAERKEEDGIHWIKSQWDGKWYPEKFSDYLRINKIVKIPNNSDKPELFQTYKDKNNKRTRYMGLPNLKRANIKTQWTYEMVAEWKKCRDDIVYFAETYCAITHIDYGTIKVQLRDYQRDMLKIMSSKRMTVCNLSRQLGKTTVVAIFLAHFVCFNKDKAVGILAHKGSMSAEVLDRTKQAIELLPDFLQPGIVEWNKGSIQLDNGSSIGAYASSPDAVRGNSFAMIYIDECAFIPNFIDSWLAIQPVISSGRRSKIIITTTPNGLNHFYDIWTAAVEGKSGFEPYTAIWNSVKERLYNDEDIFDDGWQWSKQTISASSLSQFRQEHTAAFEGTSGTLISGMKLAILDYIEVTPDSHGFHRFKKPEEGHKYIATLDCSEGRGQDYHAMHIIDVTTDKWEQVGVLHSNTISHLILPDIVFKYLMEYNECPIYIELNSTGVSVAKSLYMDLEYENVICDSMNDLGMKQSRRTKPVGCSTLKDLIEKDKLKINHRATIQEFRTFSEKGVSWAAEEGYHDDLVMGLVIFGWLTTQQKFADYADKDDMRLASEVFSRELQDMNDDYAPVIFVDCASNSAEYNPSAHGLSMV
>ID:QBO65572.1 |[Escherichia phage vB_EcoM_G2540-3]||_Escherichia_phage_vB_EcoM_G2540-3_.gbk|large terminase prot..|1833|MK327944(168654):93477-95309:1 ^^ Escherichia phage vB_EcoM_G2540-3, complete genome.|neighbours:ID:QBO65571.1(1),ID:QBO65573.1(1)|neighbour_genes:small terminase prot..,putative tail sheath..|
MEQPINALNDFHPLNEAGKILIKHPSLAERKDEDGIHWIKSQWDGKWYPEKFSDYLRLHKIVKIPNNSDKPELFQTYKDKNNKRSRYMGLPNLKRANIKTQWTREMVEEWKKCRDDIVYFAETYCAITHIDYGVIKVQLRDYQRDMLKIMSSKRMTVCNLSRQLGKTTVVAIFLAHFVCFNKDKAVGILAHKGSMSAEVLDRTKQAIELLPDFLQPGIVEWNKGSIELDNGSSIGAYASSPDAVRGNSFAMIYIDECAFIPNFHDSWLAIQPVISSGRRSKIIITTTPNGLNHFYDIWTAAVEGKSGFEPYTAIWNSVKERLYNDEDIFDDGWQWSIQTINGSTLAQFRQEHTAAFEGTSGTLISGMKLAVMDFIEVTPDDHGFHRFKSPEPDRKYIATLDCSEGRGQDYHALHIIDVTDDVWEQVGVLHSNTISHLILPDIVMRYLVEYNECPVYIELNSTGVSVAKSLYMDLEYEGVICDSYTDLGMKQTKRTKAVGCSTLKDLIEKDKLIIHHRATIQEFRTFSEKGVSWAAEEGYHDDLVMSLVIFGWLSTQSKFIDYADKDDMRLASEVFSKELQDMGDEYAPVIFVDSVHSAEYVPVSHGMSMV
>ID:QBO63404.1 |[Escherichia phage vB_EcoM_G2540]||_Escherichia_phage_vB_EcoM_G2540_.gbk|large terminase prot..|1833|MK327936(168886):94487-96319:1 ^^ Escherichia phage vB_EcoM_G2540, complete genome.|neighbours:ID:QBO63403.1(1),ID:QBO63405.1(1)|neighbour_genes:small terminase prot..,putative tail sheath..|
MEQPINALNDFHPLNEAGKILIKHPSLAERKDEDGIHWIKSQWDGKWYPEKFSDYLRLHKIVKIPNNSDKPELFQTYKDKNNKRSRYMGLPNLKRANIKTQWTREMVEEWKKCRDDIVYFAETYCAITHIDYGVIKVQLRDYQRDMLKIMSSKRMTVCNLSRQLGKTTVVAIFLAHFVCFNKDKAVGILAHKGSMSAEVLDRTKQAIELLPDFLQPGIVEWNKGSIELDNGSSIGAYASSPDAVRGNSFAMIYIDECAFIPNFHDSWLAIQPVISSGRRSKIIITTTPNGLNHFYDIWTAAVEGKSGFEPYTAIWNSVKERLYNDEDIFDDGWQWSIQTINGSSLAQFRQEHTAAFEGTSGTLISGMKLAIMDFIEVTPDDHGFHRFKSPEPDRKYIATLDCSEGRGQDYHALHIIDVTDDVWEQVGVLHSNTISHLILPDIVMRYLVEYNECPVYIELNSTGVSVAKSLYMDLEYEGVICDSYTDLGMKQTKRTKAVGCSTLKDLIEKDKLIIHHRATIQEFRTFSEKGVSWAAEEGYHDDLVMSLVIFGWLSTQSKFIDYADKDDMRLASEVFSKELQDMSDDYAPVIFVDSVHSAEYVPVSHGMSMV
>ID:QBO64488.1 |[Escherichia phage vB_EcoM_G29]||_Escherichia_phage_vB_EcoM_G29_.gbk|large terminase prot..|1833|MK327940(168241):95503-97335:1 ^^ Escherichia phage vB_EcoM_G29, complete genome.|neighbours:ID:QBO64487.1(1),ID:QBO64489.1(1)|neighbour_genes:small terminase prot..,putative tail sheath..|
MEQPINALNDFHPLNEAGKILIKHPSLAERKDEDGIHWIKSQWDGKWYPEKFSDYLRLHKIVKIPNNSDKPELFQTYKDKNNKRSRYMGLPNLKRANIKTQWTREMVEEWKKCRDDIVYFAETYCAITHIDYGVIKVQLRDYQRDMLKIMSSKRMTVCNLSRQLGKTTVVAIFLAHFVCFNKDKAVGILAHKGSMSAEVLDRTKQAIELLPDFLQPGIVEWNKGSIELDNGSSIGAYASSPDAVRGNSFAMIYIDECAFIPNFHDSWLAIQPVISSGRRSKIIITTTPNGLNHFYDIWTAAVEGKSGFEPYTAIWNSVKERLYNDEDIFDDGWQWSIQTINGSTLAQFRQEHTAAFEGTSGTLISGMKLAVMDFIEVTPDDHGFHRFKGPEPDRKYIATLDCSEGRGQDYHALHIIDVTDDVWEQVGVLHSNTISHLILPDIVMRYLVEYNECPVYIELNSTGVSVAKSLYMDLEYEGVICDSYTDLGMKQTKRTKAVGCSTLKDLIEKDKLIIHHRATIQEFRTFSEKGVSWAAEEGYHDDLVMSLVIFGWLSTQSKFIDYADKDDMRLASEVFSKELQDMGDEYAPVIFVDSVHSAEYVPVSHGMSMV
>ID:QBO64752.1 |[Escherichia phage vB_EcoM_G37-3]||_Escherichia_phage_vB_EcoM_G37-3_.gbk|putative large termi..|1824|MK327941(167832):87753-89576:1 ^^ Escherichia phage vB_EcoM_G37-3, complete genome.|neighbours:ID:QBO64751.1(1),ID:QBO64753.1(1)|neighbour_genes:putative small termi..,putative tail sheath..|
MSVIEGINAMATDEHPLHLAHPSTLETKIDSNGIEWILSKHDDKWYPKKFSDYLKLNRPQKIRMQSTDPTNYKFFKDSDNIRTRYMRLKNLRRANIKTQYTPEMIAEWKRCRKDIVYFAETYCAITHIDYGTIKVQLRDYQKDMLKIMHENRMSAHKLSRQLGKTTAVAIFLAHYVCFNKDKAVGILAHKGSMAVEVLERTKQAIELLPDFLQPGIVEWNKKSIVLENGSSIGAYASSPDAVRGNSFSFIYIDECAFIQNWTDCFLAIQPVISSGRESKMIMTTTPNGLNHFYDIWQSAIDGKSGYVPYEAVWHSVKERLYNKADIFDDGYEWSSQAIAGSNLEQFLQEHNAEFFGSSGTLIRATTLSRLSFIDVVNDNGFYQFEKPKEGRKYVATLDCSEGRGQDYHALQIIDITEFPYKQVAVYHSNTTSHFILPDIVFKYLMMYNECPVYIELNSTGVSIAKSLAMDLEYDNIICDSFIDLGMKQSKRSKAMGCSALKDLIEKDKLIINHKGTIQELRTFSEKGVSWAAEEGFHDDLVMSLVIFGWLTTQEKFAEYAGKDEMRIASEIFRKELDELGEEYAPVVIYDGANGIEEYRPREGLTMI
>ID:QBO64209.1 |[Escherichia phage vB_EcoM_G4498]||_Escherichia_phage_vB_EcoM_G4498_.gbk|large terminase prot..|1833|MK327939(167826):95016-96848:1 ^^ Escherichia phage vB_EcoM_G4498, complete genome.|neighbours:ID:QBO64208.1(1),ID:QBO64210.1(1)|neighbour_genes:small terminase prot..,putative tail sheath..|
MEQPINALNDFHPLNEAGKILIKHPSLAERKDEDGIHWIKSQWDGKWYPEKFSDYLRLHKIVKIPNNSDKPELFQTYKDKNNKRSRYMGLPNLKRANIKTQWTREMVEEWKKCRDDIVYFAETYCAITHIDYGVIKVQLRDYQRDMLKIMSSKRMTVCNLSRQLGKTTVVAIFLAHFVCFNKDKAVGILAHKGSMSAEVLDRTKQAIELLPDFLQPGIVEWNKGSIELDNGSSIGAYASSPDAVRGNSFAMIYIDECAFIPNFHDSWLAIQPVISSGRRSKIIITTTPNGLNHFYDIWTAAVEGKSGFEPYTAIWNSVKERLYNDEDIFDDGWQWSIQTINGSTLAQFRQEHTAAFEGTSGTLISGMKLAVMDFIEVTPDDHGFHRFKGPEPDRKYIATLDCSEGRGQDYHALHIIDVTDDVWEQVGVLHSNTISHLILPDIVMRYLVEYNECPVYIELNSTGVSVAKSLYMDLEYEGVICDSYTDLGMKQTKRTKAVGCSTLKDLIEKDKLIIHHRATIQEFRTFSEKGVSWAAEEGYHDDLVMSLVIFGWLSTQSKFIDYADKDDMRLASEVFSKELQDMGDEYAPVIFVDSVHSAEYVPVSHGMSMV
>ID:QBO65860.1 |[Escherichia phage vB_EcoM_G4500]||_Escherichia_phage_vB_EcoM_G4500_.gbk|large terminase prot..|1833|MK327945(168363):95503-97335:1 ^^ Escherichia phage vB_EcoM_G4500, complete genome.|neighbours:ID:QBO65859.1(1),ID:QBO65861.1(1)|neighbour_genes:small terminase prot..,putative tail sheath..|
MEQPINALNDFHPLNEAGKILIKHPSLAERKDEDGIHWIKSQWDGKWYPEKFSDYLRLHKIVKIPNNSDKPELFQTYKDKNNKRSRYMGLPNLKRANIKTQWTREMVEEWKKCRDDIVYFAETYCAITHIDYGVIKVQLRDYQRDMLKIMSSKRMTVCNLSRQLGKTTVVAIFLAHFVCFNKDKAVGILAHKGSMSAEVLDRTKQAIELLPDFLQPGIVEWNKGSIELDNGSSIGAYASSPDAVRGNSFAMIYIDECAFIPNFHDSWLAIQPVISSGRRSKIIITTTPNGLNHFYDIWTAAVEGKSGFEPYTAIWNSVKERLYNDEDIFDDGWQWSIQTINGSTLAQFRQEHTAAFEGTSGTLISGMKLAVMDFIEVTPDDHGFHRFKGPEPDRKYIATLDCSEGRGQDYHALHIIDVTDDVWEQVGVLHSNTISHLILPDIVMRYLVEYNECPVYIELNSTGVSVAKSLYMDLEYEGVICDSYTDLGMKQTKRTKAVGCSTLKDLIEKDKLIIHHRATIQEFRTFSEKGVSWAAEEGYHDDLVMSLVIFGWLSTQSKFIDYADKDDMRLASEVFSKELQDMGDEYAPVIFVDSVHSAEYVPVSHGMSMV
>ID:QBO66134.1 |[Escherichia phage vB_EcoM_G4507]||_Escherichia_phage_vB_EcoM_G4507_.gbk|large terminase prot..|1833|MK327946(168828):94370-96202:1 ^^ Escherichia phage vB_EcoM_G4507, complete genome.|neighbours:ID:QBO66133.1(1),ID:QBO66135.1(1)|neighbour_genes:small terminase prot..,putative tail sheath..|
MEQPINALNDFHPLNEAGKILIKHPSLAERKDEDGIHWIKSQWDGKWYPEKFSDYLRLHKIVKIPNNSDKPELFQTYKDKNNKRSRYMGLPNLKRANIKTQWTREMVEEWKKCRDDIVYFAETYCAITHIDYGVIKVQLRDYQRDMLKIMSSKRMTVCNLSRQLGKTTVVAIFLAHFVCFNKDKAVGILAHKGSMSAEVLDRTKQAIELLPDFLQPGIVEWNKGSIELDNGSSIGAYASSPDAVRGNSFAMIYIDECAFIPNFHDSWLAIQPVISSGRRSKIIITTTPNGLNHFYDIWTAAVEGKSGFEPYTAIWNSVKERLYNDEDIFDDGWQWSIQTINGSTLAQFRQEHTAAFEGTSGTLISGMKLAVMDFIEVTPDDHGFHRFKSPEPDRKYIATLDCSEGRGQDYHALHIIDVTDDVWEQVGVLHSNTISHLILPDIVMRYLVEYNECPVYIELNSTGVSVAKSLYMDLEYEGVICDSYTDLGMKQTKRTKAVGCSTLKDLIEKDKLIIHHRATIQEFRTFSEKGVSWAAEEGYHDDLVMSLVIFGWLSTQSKFIDYADKDDMRLASEVFSKELQDMGDEYAPVIFVDSVHSAEYVPVSHGMSMV
>ID:QBO65036.1 |[Escherichia phage vB_EcoM_G50]||_Escherichia_phage_vB_EcoM_G50_.gbk|large terminase prot..|1833|MK327942(167728):94147-95979:1 ^^ Escherichia phage vB_EcoM_G50, complete genome.|neighbours:ID:QBO65035.1(1),ID:QBO65037.1(1)|neighbour_genes:small terminase prot..,putative tail sheath..|
MEQPINALNDFHPLNEAGKILIKHPSLAERKDEDGIHWIKSQWDGKWYPEKFSDYLRLHKIVKIPNNSDKPELFQTYKDKNNKRSRYMGLPNLKRANIKTQWTREMVEEWKKCRDDIVYFAETYCAITHIDYGVIKVQLRDYQRDMLKIMSSKRMTVCNLSRQLGKTTVVAIFLAHFVCFNKDKAVGILAHKGSMSAEVLDRTKQAIELLPDFLQPGIVEWNKGSIELDNGSSIGAYASSPDAVRGNSFAMIYIDECAFIPNFHDSWLAIQPVISSGRRSKIIITTTPNGLNHFYDIWTAAVEGKSGFEPYTAIWNSVKERLYNDEDIFDDGWQWSIQTINGSTLAQFRQEHTAAFEGTSGTLISGMKLAVMDFIEVTPDDHGFHRFKSPEPDRKYIATLDCSEGRGQDYHALHIIDVTDDVWEQVGVLHSNTISHLILPDIVMRYLVEYNECPVYIELNSTGVSVAKSLYMDLEYEGVICDSYTDLGMKQTKRTKAVGCSTLKDLIEKDKLIIHHRATIQEFRTFSEKGVSWAAEEGYHDDLVMSLVIFGWLSTQSKFIDYADKDDMRLASEVFSKELQDMGDEYAPVIFVDSVHSAEYVPVSHGMSMV
>ID:QBO66396.1 |[Escherichia phage vB_EcoM_G5211]||_Escherichia_phage_vB_EcoM_G5211_.gbk|large terminase prot..|1824|MK327947(164278):87347-89170:1 ^^ Escherichia phage vB_EcoM_G5211, complete genome.|neighbours:ID:QBO66395.1(1),ID:QBO66397.1(1)|neighbour_genes:putative small termi..,putative tail sheath..|
MSVIEGINAMATDEHPLHLAHPSTLETKIDSNGIEWILSKHDDKWYPKKFSDYLKLNRPQKIRMQSTDPTNYKFFKDSDNIRTRYMRLKNLRRANIKTQYTPEMIAEWKRCRKDIVYFAETYCAITHIDYGTIKVQLRDYQKDMLKIMHENRMSAHKLSRQLGKTTAVAIFLAHYVCFNKDKAVGILAHKGSMAVEVLERTKQAIELLPDFLQPGIVEWNKKSIVLENGSSIGAYASSPDAVRGNSFSFIYIDECAFIQNWTDCFLAIQPVISSGRESKMIMTTTPNGLNHFYDIWQSAIDGKSGYVPYEAVWHSVKERLYNKADIFDDGYEWSSQAIAGSNLEQFLQEHNAEFFGSSGTLIRATTLSRLSFIDVVNDNGFYQFEKPKEGRKYVATLDCSEGRGQDYHALQIIDITEFPYKQVAVYHSNTTSHFILPDIVFKYLMMYNECPVYIELNSTGVSIAKSLAMDLEYDNIICDSFIDLGMKQSKRSKAMGCSALKDLIEKDKLIINHKGTIQELRTFSEKGVSWAAEEGFHDDLVMSLVIFGWLTTQEKFAEYAGKDEMRIASEIFRKELDELGEEYAPVVIYDGANGIEEYRPREGLTMI
>ID:QBO65313.1 |[Escherichia phage vB_EcoM_G53]||_Escherichia_phage_vB_EcoM_G53_.gbk|large terminase prot..|1836|MK327943(167834):97751-99586:1 ^^ Escherichia phage vB_EcoM_G53, complete genome.|neighbours:ID:QBO65312.1(1),ID:QBO65314.1(1)|neighbour_genes:small terminase prot..,putative tail sheath..|
MEQPVNALNDNHPLNEGDKVVILPPHLAERKEEDGIYWIKSQWDGKWYPEKFSDYLRINKIVKIPNNSDKPELFQTYKDKNNKRTRYMGLPNLKRANIKTQWTYEMVAEWKKCRDDIVYFAETYCAITHIDYGTIKVQLRDYQRDMLKIMSSKRMTVCNLSRQLGKTTVVAIFLAHFVCFNKDKAVGILAHKGSMSAEVLDRTKQAIELLPDFLQPGIVEWNKGSIQLDNGSSIGAYASSPDAVRGNSFAMIYIDECAFIPNFIDSWLAIQPVISSGRRSKIIITTTPNGLNHFYDIWTAAVEGKSGFEPYTAIWNSVKERLYNDEDIFDDGWQWSKQTISASSLSQFRQEHTAAFEGTSGTLISGMKLAILDYIEVTPDSHGFHRFKKPEEGHKYIATLDCSEGRGQDYHAMHIIDVTTDKWEQVGVLHSNTISHLILPDIVFKYLMEYNECPIYIELNSTGVSVAKSLYMDLEYENVICDSMNDLGMKQSRRTKPVGCSTLKDLIEKDKLKINHRATIQEFRTFSEKGVSWAAEEGYHDDLVMGLVIFGWLTTQQKFADYADKDDMRLASEVFSRELQDMNDDYAPVIFVDCASNSAEYNPSAHGLSMV
>ID:QBQ80047.1 |[Escherichia phage vB_EcoM_G8]||_Escherichia_phage_vB_EcoM_G8_.gbk|large terminase prot..|1833|MK373787(169650):95577-97409:1 ^^ Escherichia phage vB_EcoM_G8, complete genome.|neighbours:ID:QBQ80046.1(1),ID:QBQ80048.1(1)|neighbour_genes:small terminase prot..,putative tail sheath..|
MEQPINALNDFHPLNEAGKILIKHPSLAERKDEDGIHWIKSQWDGKWYPEKFSDYLRLHKIVKIPNNSDKPELFQTYKDKNNKRSRYMGLPNLKRANIKTQWTREMVEEWKKCRDDIVYFAETYCAITHIDYGVIKVQLRDYQRDMLKIMSSKRMTVCNLSRQLGKTTVVAIFLAHFVCFNKDKAVGILAHKGSMSAEVLDRTKQAIELLPDFLQPGIVEWNKGSIELDNGSSIGAYASSPDAVRGNSFAMIYIDECAFIPNFHDSWLAIQPVISSGRRSKIIITTTPNGLNHFYDIWTAAVEGKSGFEPYTAIWNSVKERLYNDEDIFDDGWQWSIQTINGSTLAQFRQEHTAAFEGTSGTLISGMKLAVMDFIEVTPDDHGFHRFKSPEPDRKYIATLDCSEGRGQDYHALHIIDVTDDVWEQVGVLHSNTISHLILPDIVMRYLVEYNECPVYIELNSTGVSVAKSLYMDLEYEGVICDSYTDLGMKQTKRTKAVGCSTLKDLIEKDKLIIHHRATIQEFRTFSEKGVSWAAEEGYHDDLVMSLVIFGWLSTQSKFIDYADKDDMRLASEVFSKELQDMGDEYAPVIFVDSVHSAEYVPVSHGMSMV
>ID:QBQ77949.1 |[Escherichia phage vB_EcoM_G9062]||_Escherichia_phage_vB_EcoM_G9062_.gbk|large terminase prot..|1833|MK373779(168670):95343-97175:1 ^^ Escherichia phage vB_EcoM_G9062, complete genome.|neighbours:ID:QBQ77948.1(1),ID:QBQ77950.1(1)|neighbour_genes:small terminase prot..,putative tail sheath..|
MEQPINALNDFHPLNEAGKILIKHPSLAERKDEDGIHWIKSQWDGKWYPEKFSDYLRLHKIVKIPNNSDKPELFQTYKDKNNKRSRYMGLPNLKRANIKTQWTREMVEEWKKCRDDIVYFAETYCAITHIDYGVIKVQLRDYQRDMLKIMSSKRMTVCNLSRQLGKTTVVAIFLAHFVCFNKDKAVGILAHKGSMSAEVLDRTKQAIELLPDFLQPGIVEWNKGSIELDNGSSIGAYASSPDAVRGNSFAMIYIDECAFIPNFHDSWLAIQPVISSGRRSKIIITTTPNGLNHFYDIWTAAVEGKSGFEPYTAIWNSVKERLYNDEDIFDDGWQWSIQTINGSTLAQFRQEHTAAFEGTSGTLISGMKLAVMDFIEVTPDDHGFHRFKSPEPDRKYIATLDCSEGRGQDYHALHIIDVTDDVWEQVGVLHSNTISHLILPDIVMRYLVEYNECPVYIELNSTGVSVAKSLYMDLEYEGVICDSYTDLGMKQTKRTKAVGCSTLKDLIEKDKLIIHHRATIQEFRTFSEKGVSWAAEEGYHDDLVMSLVIFGWLSTQSKFIDYADKDDMRLASEVFSKELQDMGDEYAPVIFVDSVHSAEYVPVSHGMSMV
>ID:AXC33988.1 |[Escherichia phage vB_EcoM_JB75]||_Escherichia_phage_vB_EcoM_JB75_.gbk|terminase large subu..|1833|MH355584(167208):70499-72331:-1 ^^ Escherichia phage vB_EcoM_JB75, complete genome.|neighbours:ID:AXC33987.1(-1),ID:AXC34080.1(-1)|neighbour_genes:tail sheath monomer,terminase small subu..|
MEQPINALNDFHPLNEAGKILIKHPSLAERKDEDGIHWIKSQWDGKWYPEKFSDYLRLHKIVKIPNNSDKPELFQTYKDKNNKRSRYMGLPNLKRANIKTQWTREMVEEWKKCRDDIVYFAETYCAITHIDYGVIKVQLRDYQRDMLKIMSSKRMTVCNLSRQLGKTTVVAIFLAHFVCFNKDKAVGILAHKGSMSAEVLDRTKQAIELLPDFLQPGIVEWNKGSIELDNGSSIGAYASSPDAVRGNSFAMIYIDECAFIPNFHDSWLAIQPVISSGRRSKIIITTTPNGLNHFYDIWTAAVEGKSGFEPYTAIWNSVKERLYNDEDIFDDGWQWSIQTINGSTLAQFRQEHTAAFEGTSGTLISGMKLAVMDFIEVTPDDHGFHRFKGPEPDRKYIATLDCSEGRGQDYHALHIIDVTDDVWEQVGVLHSNTISHLILPDIVMRYLVEYNECPVYIELNSTGVSVAKSLYMDLEYEGVICDSYTDLGMKQTKRTKAVGCSTLKDLIEKDKLIIHHRATIQEFRTFSEKGVSWAAEEGYHDDLVMSLVIFGWLSTQSKFIDYADKDDMRLASEVFSKELQDMSDDYAPVIFVDSVHSAEYVPVSHGMSMV
>ID:YP_009030626.1 |[Escherichia phage vB_EcoM_JS09]||_Escherichia_phage_vB_EcoM_JS09_.gbk|large terminase prot..|1836|NC_024124(169148):69905-71740:-1 ^GeneID:19484888^ Escherichia phage vB_EcoM_JS09, complete genome.|neighbours:ID:YP_009030625.1(-1),ID:YP_009030627.1(-1)|neighbour_genes:tail sheath protein,small terminase prot..|
MEQPINTLNDNHPLNEGDKVVILPPHLAERKEEDGIHWIKSQWDGKWYPEKFSDYLRINKIVKIPNNSDKPELFQTYKDKNNKRTRYMGLPNLKRANIKTQWTYEMVAEWKKCRDDIVYFAETYCAITHIDYGTIKVQLRDYQRDMLKIMSSKRMTVCNLSRQLGKTTVVAIFLAHFVCFNKDKAVGILAHKGSMSAEVLDRTKQAIELLPDFLQPGIVEWNKGSIQLDNGSSIGAYASSPDAVRGNSFAMIYIDECAFIPNFIDSWLAIQPVISSGRRSKIIITTTPNGLNHFYDIWTAAVEGKSGFEPYTAIWNSVKERLYNDEDIFDDGWQWSKQTISASSLSQFRQEHTAAFEGTSGTLISGMKLAILDYIEVTPDSHGFHRFKKPEEGHKYIATLDCSEGRGQDYHAMHIIDVTTDKWEQVGVLHSNTISHLILPDIVFKYLMEYNECPIYIELNSTGVSVAKSLYMDLEYENVICDSMNDLGMKQSRRTKPVGCSTLKDLIEKDKLKINHRATIQEFRTFSEKGVSWAAEEGYHDDLVMGLVIFGWLTTQQKFADYADKDDMRLASEVFSRELQDMNDDYAPVIFVDCASNSAEYNPSAHGLSMV
>ID:QBQ78452.1 |[Escherichia phage vB_EcoM_KAW1E185]||_Escherichia_phage_vB_EcoM_KAW1E185_.gbk|large terminase prot..|1833|MK373781(164987):94391-96223:1 ^^ Escherichia phage vB_EcoM_KAW1E185, complete genome.|neighbours:ID:QBQ78451.1(1),ID:QBQ78453.1(1)|neighbour_genes:small terminase prot..,putative tail sheath..|
MEQPINALNDFHPLNEAGKILIKHPSLAERKDEDGIHWIKSQWDGKWYPEKFSDYLRLHKIVKIPNNSDKPELFQTYKDKNNKRSRYMGLPNLKRANIKTQWTREMVEEWKKCRDDIVYFAETYCAITHIDYGVIKVQLRDYQRDMLKIMSSKRMTVCNLSRQLGKTTVVAIFLAHFVCFNKDKAVGILAHKGSMSAEVLDRTKQAIELLPDFLQPGIVEWNKGSIELDNGSSIGAYASSPDAVRGNSFAMIYIDECAFIPNFHDSWLAIQPVISSGRRSKIIITTTPNGLNHFYDIWTAAVEGKSGFEPYTAIWNSVKERLYNDEDIFDDGWQWSIQTINGSTLAQFRQEHTAAFEGTSGTLISGMKLAIMDFIEVTPDDHGFHRFKSPEPDRKYIATLDCSEGRGQDYHALHIIDVTDDVWEQVGVLHSNTISHLILPDIVMRYLVEYNECPVYIELNSTGVSVAKSLYMDLEYEGVICDSYTDLGMKQTKRTKAVGCSTLKDLIEKDKLIIHHRATIQEFRTFSEKGVSWAAEEGYHDDLVMSLVIFGWLSTQSKFIDYADKDDMRLASEVFSKELQDMSDDYAPVIFVDSVHSAEYVPVSHGMSMV
>ID:QBQ78727.1 |[Escherichia phage vB_EcoM_KAW3E185]||_Escherichia_phage_vB_EcoM_KAW3E185.gbk|large terminase prot..|1836|MK373782(170187):97773-99608:1 ^^ Escherichia phage vB_EcoM_KAW3E185, complete genome.|neighbours:ID:QBQ78726.1(1),ID:QBQ78728.1(1)|neighbour_genes:small terminase prot..,putative tail sheath..|
MEQPVNALNDNHPLNEGDKVVILPPHLAERKEEDGIYWIKSQWDGKWYPEKFSDYLRINKIVKIPNNSDKPELFQTYKDKNNKRTRYMGLPNLKRANIKTQWTYEMVAEWKKCRDDIVYFAETYCAITHIDYGTIKVQLRDYQRDMLKIMSSKRMTVCNLSRQLGKTTVVAIFLAHFVCFNKDKAVGILAHKGSMSAEVLDRTKQAIELLPDFLQPGIVEWNKGSIQLDNGSSIGAYASSPDAVRGNSFAMIYIDECAFIPNFIDSWLAIQPVISSGRRSKIIITTTPNGLNHFYDIWTAAVEGKSGFEPYTAIWNSVKERLYNDEDIFDDGWQWSKQTISASSLSQFRQEHTAAFEGTSGTLISGMKLAILDYVEVTPDSHGFHRFKKPEEGHKYIATLDCSEGRGQDYHAMHIIDVTTDKWEQVGVLHSNTISHLILPDIVFKYLMEYNECPIYIELNSTGVSVAKSLYMDLEYENVICDSMNDLGMKQSRRTKPVGCSTLKDLIEKDKLKINHRATIQEFRTFSEKGVSWAAEEGYHDDLVMGLVIFGWLTTQQKFADYADKDDMRLASEVFSRELQDMNDDYAPVIFVDCASNSAEYNPSAHGLSMV
>ID:QBQ79226.1 |[Escherichia phage vB_EcoM_MM02]||_Escherichia_phage_vB_EcoM_MM02_.gbk|large terminase prot..|1836|MK373784(169201):99727-101562:1 ^^ Escherichia phage vB_EcoM_MM02, complete genome.|neighbours:ID:QBQ79225.1(1),ID:QBQ79227.1(1)|neighbour_genes:small terminase prot..,putative tail sheath..|
MEQPINALNDNHPLNEGDKVVILPPHLAERKEEDGIHWIKSQWDGKWYPEKFSDYLRINKIVKIPNNSDKPELFQTYKDKNNKRTRYMGLPNLKRANIKTQWTYEMVAEWKKCRDDIVYFAETYCAITHIDYGTIKVQLRDYQRDMLKIMSSKRMTVCNLSRQLGKTTVVAIFLAHFVCFNKDKAVGILAHKGSMSAEVLDRTKQAIELLPDFLQPGIVEWNKGSIQLDNGSSIGAYASSPDAVRGNSFAMIYIDECAFIPNFIDSWLAIQPVISSGRRSKIIITTTPNGLNHFYDIWTAAVEGKSGFEPYTAIWNSVKERLYNDEDIFDDGWQWSKQTISASSLSQFRQEHTAAFEGTSGTLISGMKLAILDYVEVTPDSHGFHRFKKPEEGHKYIATLDCSEGRGQDYHAMHIIDVTTDKWEQVGVLHSNTISHLILPDIVFKYLMEYNECPIYIELNSTGVSVAKSLYMDLEYENVICDSMNDLGMKQSRRTKPVGCSTLKDLIEKDKLKINHRATIQEFRTFSEKGVSWAAEEGYHDDLVMGLVIFGWLTTQQKFADYADKDDMRLASEVFSRELQDMNDDYAPVIFVDCASNSAEYNPSAHGLSMV
>ID:QBQ79495.1 |[Escherichia phage vB_EcoM_OE5505]||_Escherichia_phage_vB_EcoM_OE5505_.gbk|large terminase prot..|1833|MK373785(168756):95818-97650:1 ^^ Escherichia phage vB_EcoM_OE5505, complete genome.|neighbours:ID:QBQ79494.1(1),ID:QBQ79496.1(1)|neighbour_genes:small terminase prot..,putative tail sheath..|
MEQPINALNDFHPLNEAGKILIKHPSLAERKDEDGIHWIKSQWDGKWYPEKFSDYLRLHKIVKIPNNSDKPELFQTYKDKNNKRSRYMGLPNLKRANIKTQWTREMVEEWKKCRDDIVYFAETYCAITHIDYGVIKVQLRDYQRDMLKIMSSKRMTVCNLSRQLGKTTVVAIFLAHFVCFNRDKAVGILAHKGSMSAEVLDRTKQAIELLPDFLQPGIVEWNKGSIELDNGSSIGAYASSPDAVRGNSFAMIYIDECAFIPNFHDSWLAIQPVISSGRRSKIIITTTPNGLNHFYDIWTAAVEGKSGFEPYTAIWNSVKERLYNDEDIFDDGWQWSIQTINGSTLAQFRQEHTAAFEGTSGTLISGMKLAVMDFIEVTPDDHGFHRFKGPEPDRKYIATLDCSEGRGQDYHALHIIDVTDDVWEQVGVLHSNTISHLILPDIVMRYLVEYNECPVYIELNSTGVSVAKSLYMDLEYEGVICDSYTDLGMKQTKRTKAVGCSTLKDLIEKDKLIIHHRATIQEFRTFSEKGVSWAAEEGYHDDLVMSLVIFGWLSTQSKFIDYADKDDMRLASEVFSKELQDMGDEYAPVIFVDSVHSAEYVPVSHGMSMV
>ID:YP_009056753.1 |[Escherichia phage vB_EcoM_PhAPEC2]||_Escherichia_phage_vB_EcoM_PhAPEC2_.gbk|terminase DNA packag..|1836|NC_024794(167318):98333-100168:1 ^GeneID:20284317^ Escherichia phage vB_EcoM_PhAPEC2, complete genome.|neighbours:ID:YP_009056752.1(1),ID:YP_009056754.1(1)|neighbour_genes:terminase DNA packag..,tail sheath protein|
MEQPINALNDNHPLNEGDKVVILPPHLAERKEEDGIHWIKSQWDGKWYPEKFSDYLRINKIVKIPNNSDKPELFQTYKDKNNKRTRYMGLPNLKRANIKTQWTYEMVAEWKKCRDDIVYFAETYCAITHIDYGTIKVQLRDYQRDMLKIMSSKRMTVCNLSRQLGKTTVVAIFLAHFVCFNKDKAVGILAHKGSMSAEVLDRTKQAIELLPDFLQPGIVEWNKGSIQLDNGSSIGAYASSPDAVRGNSFAMIYIDECAFIPNFIDSWLAIQPVISSGRRSKIIITTTPNGLNHFYDIWTAAVEGKSGFEPYTAIWNSVKERLYNDEDIFDDGWQWSKQTISASSLTQFRQEHTAAFEGTSGTLISGMKLAILDYIEVTPDSHGFHQFKKPEEGHKYIATLDCSEGRGQDYHAMHIIDVTTDKWEQVGVLHSNTISHLILPDIVFKYLMEYNECPIYIELNSTGVSVAKSLYMDLEYENVICDSMNDLGMKQSRRTKPVGCSTLKDLIEKDKLKINHRATIQEFRTFSEKGVSWAAEEGYHDDLVMGLVIFGWLTTQQKFADYADKDDMRLASEVFSRELQDMNDDYAPVIFVDCASNSAEYNPSAHGLSMV
>ID:QBQ79778.1 |[Escherichia phage vB_EcoM_R5505]||_Escherichia_phage_vB_EcoM_R5505_.gbk|large terminase prot..|1833|MK373786(167317):94935-96767:1 ^^ Escherichia phage vB_EcoM_R5505, complete genome.|neighbours:ID:QBQ79777.1(1),ID:QBQ79779.1(1)|neighbour_genes:small terminase prot..,putative tail sheath..|
MEQPINALNDFHPLNEAGKILIKHPSLAERKDEDGIHWIKSQWDGKWYPEKFSDYLRLHKIVKIPNNSDKPELFQTYKDKNNKRSRYMGLPNLKRANIKTQWTREMVEEWKKCRDDIVYFAETYCAITHIDYGVIKVQLRDYQRDMLKIMSSKRMTVCNLSRQLGKTTVVAIFLAHFVCFNKDKAVGILAHKGSMSAEVLDRTKQAIELLPDFLQPGIVEWNKGSIELDNGSSIGAYASSPDAVRGNSFAMIYIDECAFIPNFHDSWLAIQPVISSGRRSKIIITTTPNGLNHFYDIWTAAVEGKSGFEPYTAIWNSVKERLYNDEDIFDDGWQWSIQTINGSSLAQFRQEHTAAFEGTSGTLISGMKLAVMDFIEVTPDDHGFHQFKKPEPDRKYIATLDCSEGRGQDYHALHIIDVTDAVWEQVGVLHSNTISHLILPDIVMRYLVEYNECPVYIELNSTGVSVAKSLYMDLEYEGVICDSYTDLGMKQTKRTKAVGCSTLKDLIEKDKLIIHHRATIQEFRTFSEKGVSWAAEEGYHDDLVMSLVIFGWLSTQSKFIDYADKDDMRLASEVFSKELQDMSDDYAPVIFVDSVHSAEYVPVSHGMSMV
>ID:QBQ77187.1 |[Escherichia phage vB_EcoM_WFK]||_Escherichia_phage_vB_EcoM_WFK_.gbk|large terminase prot..|1836|MK373775(164590):93643-95478:1 ^^ Escherichia phage vB_EcoM_WFK, complete genome.|neighbours:ID:QBQ77186.1(1),ID:QBQ77188.1(1)|neighbour_genes:small terminase prot..,putative tail sheath..|
MEQPVNALNDNHPLNEGDKVVILPPHLAERKEEDGIHWIKSQWDGKWYPEKFSDYLRINKIVKIPNNSDKPELFQTYKDKNNKRTRYMGLPNLKRANIKTQWTYEMVAEWKKCRDDIVYFAETYCAITHIDYGTIKVQLRDYQRDMLKIMSSKRMTVCNLSRQLGKTTVVAIFLAHFVCFNKDKAVGILAHKGSMSAEVLDRTKQAIELLPDFLQPGIVEWNKGSIQLDNGSSIGAYASSPDAVRGNSFAMIYIDECAFIPNFIDSWLAIQPVISSGRRSKIIITTTPNGLNHFYDIWTAAVEGKSGFEPYTAIWNSVKERLYNDEDIFDDGWQWSKQTISASSLTQFRQEHTAAFEGTSGTLISGMKLAILDYIEVTPDSHGFHQFKKPEEGHKYIATLDCSEGRGQDYHAMHIIDVTTDKWEQVGVLHSNTISHLILPDIVFKYLMEYNECPIYIELNSTGVSVAKSLYMDLEYENVICDSMNDLGMKQSRRTKPVGCSTLKDLIEKDKLKINHRATIQEFRTFSEKGVSWAAEEGYHDDLVMGLVIFGWLTTQQKFADYADKDDMRLASEVFSRELQDMNDDYAPVIFVDCASNSAEYNPSAHGLSMV
>ID:QBQ76926.1 |[Escherichia phage vB_EcoM_WFL6982]||_Escherichia_phage_vB_EcoM_WFL6982_.gbk|large terminase prot..|1836|MK373774(164279):93643-95478:1 ^^ Escherichia phage vB_EcoM_WFL6982, complete genome.|neighbours:ID:QBQ76925.1(1),ID:QBQ76927.1(1)|neighbour_genes:small terminase prot..,putative tail sheath..|
MEQPVNALNDNHPLNEGDKVVILPPHLAERKEEDGIHWIKSQWDGKWYPEKFSDYLRINKIVKIPNNSDKPELFQTYKDKNNKRTRYMGLPNLKRANIKTQWTYEMVAEWKKCRDDIVYFAETYCAITHIDYGTIKVQLRDYQRDMLKIMSSKRMTVCNLSRQLGKTTVVAIFLAHFVCFNKDKAVGILAHKGSMSAEVLDRTKQAIELLPDFLQPGIVEWNKGSIQLDNGSSIGAYASSPDAVRGNSFAMIYIDECAFIPNFIDSWLAIQPVISSGRRSKIIITTTPNGLNHFYDIWTAAVEGKSGFEPYTAIWNSVKERLYNDEDIFDDGWQWSKQTISASSLTQFRQEHTAAFEGTSGTLISGMKLAILDYIEVTPDSHGFHQFKKPEEGHKYIATLDCSEGRGQDYHAMHIIDVTTDKWEQVGVLHSNTISHLILPDIVFKYLMEYNECPIYIELNSTGVSVAKSLYMDLEYENVICDSMNDLGMKQSRRTKPVGCSTLKDLIEKDKLKINHRATIQEFRTFSEKGVSWAAEEGYHDDLVMGLVIFGWLTTQQKFADYADKDDMRLASEVFSRELQDMNDDYAPVIFVDCASNSAEYNPSAHGLSMV
>ID:QBQ77679.1 |[Escherichia phage vB_EcoM_WFbE185]||_Escherichia_phage_vB_EcoM_WFbE185.gbk|large terminase prot..|1836|MK373778(170429):98869-100704:1 ^^ Escherichia phage vB_EcoM_WFbE185, complete genome.|neighbours:ID:QBQ77678.1(1),ID:QBQ77680.1(1)|neighbour_genes:small terminase prot..,putative tail sheath..|
MEQPVNALNDNHPLNEGDKVVILPPHLAERKEEDGIHWIKSQWDGKWYPEKFSDYLRINKIVKIPNNSDKPELFQTYKDKNNKRTRYMGLPNLKRANIKTQWTYEMVAEWKKCRDDIVYFAETYCAITHIDYGTIKVQLRDYQRDMLKIMSSKRMTVCNLSRQLGKTTVVAIFLAHFVCFNKDKAVGILAHKGSMSAEVLDRTKQAIELLPDFLQPGIVEWNKGSIQLDNGSSIGAYASSPDAVRGNSFAMIYIDECAFIPNFIDSWLAIQPVISSGRRSKIIITTTPNGLNHFYDIWTAAVEGKSGFEPYTAIWNSVKERLYNDEDIFDDGWQWSKQTISASSLSQFRQEHTAAFEGTSGTLISGMKLAILDYIEVTPDSHGFHRFKKPEEGHKYIATLDCSEGRGQDYHAMHIIDVTTDKWEQVGVLHSNTISHLILPDIVFKYLMEYNECPIYIELNSTGVSVAKSLYMDLEYENVICDSMNDLGMKQSRRTKPVGCSTLKDLIEKDKLKINHRATIQEFRTFSEKGVSWAAEEGYHDDLVMGLVIFGWLTTQQKFADYADKDDMRLASEVFSRELQDMNDDYAPVIFVDCASNSAEYNPSAHGLSMV
>ID:YP_007004907.1 |[Escherichia phage wV7]||_Escherichia_phage_wV7_.gbk|terminase DNA packag..|1833|NC_019505(166452):93703-95535:1 ^GeneID:14010701^ Escherichia phage wV7, complete genome.|neighbours:ID:YP_007004906.1(1),ID:YP_007004908.1(1)|neighbour_genes:terminase DNA packag..,tail sheath protein|
MEQPINALNDFHPLNEAGKILIKHPSLAERKDEDGIHWIKSQWDGKWYPEKFSDYLRLHKIVKIPNNSDKPELFQTYKDKNNKRSRYMGLPNLKRANIKTQWTREMVEEWKKCRDDIVYFAETYCAITHIDYGVIKVQLRDYQRDMLKIMSSKRMTVCNLSRQLGKTTVVAIFLAHFVCFNKDKAVGILAHKGSMSAEVLDRTKQAIELLPDFLQPGIVEWNKGSIELDNGSSIGAYASSPDAVRGNSFAMIYIDECAFIPNFHDSWLAIQPVISSGRRSKIIITTTPNGLNHFYDIWTAAVEGKSGFEPYTAIWNSVKERLYNDEDIFDDGWQWSIQTINGSTLAQFRQEHTAAFEGTSGTLISGMKLAVMDFIEVTPDDHGFHRFKSPEPDRKYIATLDCSEGRGQDYHALHIIDVTDDVWEQVGVLHSNTISHLILPDIVMRYLVEYNECPVYIELNSTGVSVAKSLYMDLEYEGVICDSYTDLGMKQTKRTKAVGCSTLKDLIEKDKLIIHHRATIQEFRTFSEKGVSWAAEEGYHDDLVMSLVIFGWLSTQSKFIDYADKDDMRLASEVFSKELQDMGDEYAPVIFVDSVHSAEYVPVSHGMSMV
>ID:AXF53191.1 |[Escherichia virus KFS-EC]||_Escherichia_virus_KFS-EC_.gbk|terminase large subu..|1824|MH560358(164715):30324-32147:1 ^^ Escherichia virus KFS-EC, complete genome.|neighbours:ID:AXF53190.1(1),ID:AXF53192.1(1)|neighbour_genes:terminase small subu..,tail sheath protein|
MSVIEGINAMATDEHPLHLAHPSTLETKIDSNSIEWILSNHDDKWYPKKFSDYLKLNRPQKIRMQSTDPTNYKFFKDSDNIRTRYMRLKNLRRANIKTQYTPEMIAEWKRCRKDIVYFAETYCAITHIDYGTIKVQLRDYQKDMLKIMHENRMSAHKLSRQLGKTTAVAIFLAHYVCFNKDKAVGILAHKGSMAVEVLERTKQAIELLPDFLQPGIVEWNKKSIVLENGSSIGAYASSPDAVRGNSFSFIYIDECAFIQNWTDCFLAIQPVISSGRESKMIMTTTPNGLNHFYDIWQSAIDGKSGYVPYEAVWHSVKERLYNKADIFDDGYEWSSQAIAGSSLEQFLQEHNAEFFGSSGTLIRATTLSRLSFIDVVNDNGFYQFEKPKEGRKYVATLDCSEGRGQDYHALQIIDITEFPYKQVAVYHSNTTSHFILPDIVFKYLMMYNECPVYIELNSTGVSIAKSLAMDLEYDNIICDSFIDLGMKQSKRSKAMGCSALKDLIEKDKLIINHKGTIQELRTFSEKGVSWAAEEGFHDDLVMSLVIFGWLTTQEKFAEYAGKDEMRIASEIFRKELDELGEEYAPVVIYDGANGIEEYRPREGLTMI
>ID:QDK04292.1 |[Escherichia virus VEc20]||_Escherichia_virus_VEc20_.gbk|vec20_162|1833|MN022785(167532):93111-94943:1 ^^ Escherichia virus VEc20, complete genome.|neighbours:ID:QDK04291.1(1),ID:QDK04293.1(1)|neighbour_genes:vec20_161,vec20_163|
MEQPINALNDFHPLNEAGKILIKHPSLAERKDEDGIHWIKSQWDGKWYPEKFSDYLRLHKIVKIPNNSDKPELFQTYKDKNNKRSRYMGLPNLKRANIKTQWTREMVEEWKKCRDDIVYFAETYCAITHIDYGVIKVQLRDYQRDMLKIMSSKRMTVCNLSRQLGKTTVVAIFLAHFVCFNKDKAVGILAHKGSMSAEVLDRTKQAIELLPDFLQPGIVEWNKGSIELDNGSSIGAYASSPDAVRGNSFAMIYIDECAFIPNFHDSWLAIQPVISSGRRSKIIITTTPNGLNHFYDIWTAAVEGKSGFEPYTAIWNSVKERLYNDEDIFDDGWQWSIQTINGSSLAQFRQEHTAAFEGTSGTLISGMKLAIMDFIEVTPDDHGFHRFKSPEPDRKYIATLDCSEGRGQDYHALHIIDVTDDVWEQVGVLHSNTISHLILPDIVMRYLVEYNECPVYIELNSTGVSVAKSLYMDLEYEGVICDSYTDLGMKQTKRTKAVGCSTLKDLIEKDKLIIHHRATIQEFRTFSEKGVSWAAEEGYHDDLVMSLVIFGWLSTQSKFIDYADKDDMRLASEVFSKELQDMSDDYAPVIFVDSVHSAEYVPVSHGMSMV
>ID:VCU44421.1 |[Escherichia virus vB_Eco_mar005P1]|vB_Eco_mar005P1|_Escherichia_virus_vB_Eco_mar005P1_.gbk|17|1836|LR027390(167773):31898-33733:1 ^^ Escherichia virus vB_Eco_mar005P1 genome assembly, chromosome: 1.|neighbours:ID:VCU44419.1(1),ID:VCU44423.1(1)|neighbour_genes:small terminase prot..,18|
MEQPINALNDNHPLNEGDKVVILPPHLAERKEEDGIHWIKSQWDGKWYPEKFSDYLRINKIVKIPNNSDKPELFQTYKDKNNKRTRYMGLPNLKRANIKTQWTYEMVAEWKKCRDDIVYFAETYCAITHIDYGTIKVQLRDYQRDMLKIMSSKRMTVCNLSRQLGKTTVVAIFLAHFVCFNKDKAVGILAHKGSMSAEVLDRTKQAIELLPDFLQPGIVEWNKGSIQLDNGSSIGAYASSPDAVRGNSFAMIYIDECAFIPNFIDSWLAIQPVISSGRRSKIIITTTPNGLNHFYDIWTAAVEGKSGFEPYTAIWNSVKERLYNDEDIFDDGWQWSKQTISASSLPQFRQEHTAAFEGTSGTLISGMKLAILDYIEVTPDSHGFHRFKKPEEGHKYIATLDCSEGRGQDYHAMHIIDVTTDKWEQVGVLHSNTISHLILPDIVFKYLMEYNECPIYIELNSTGVSVAKSLYMDLEYENVICDSMNDLGMKQSRRTKPVGCSTLKDLIEKDKLKINHRATIQEFRTFSEKGVSWAAEEGYHDDLVMGLVIFGWLTTQQKFADYADKDDMRLASEVFSRELQDMNDDYAPVIFVDCASNSAEYNPSAHGLSMV
>ID:VCU44428.1 |[Escherichia virus vB_Eco_mar005P1]|vB_Eco_mar006P2|_Escherichia_virus_vB_Eco_mar005P1_strain_vB_Eco_mar006P2_.gbk|17|1836|LR027387(167773):132793-134628:1 ^^ Escherichia virus vB_Eco_mar005P1 strain vB_Eco_mar006P2 genome assembly, chromosome: 1.|neighbours:ID:VCU44426.1(1),ID:VCU44430.1(1)|neighbour_genes:small terminase prot..,18|
MEQPINALNDNHPLNEGDKVVILPPHLAERKEEDGIHWIKSQWDGKWYPEKFSDYLRINKIVKIPNNSDKPELFQTYKDKNNKRTRYMGLPNLKRANIKTQWTYEMVAEWKKCRDDIVYFAETYCAITHIDYGTIKVQLRDYQRDMLKIMSSKRMTVCNLSRQLGKTTVVAIFLAHFVCFNKDKAVGILAHKGSMSAEVLDRTKQAIELLPDFLQPGIVEWNKGSIQLDNGSSIGAYASSPDAVRGNSFAMIYIDECAFIPNFIDSWLAIQPVISSGRRSKIIITTTPNGLNHFYDIWTAAVEGKSGFEPYTAIWNSVKERLYNDEDIFDDGWQWSKQTISASSLPQFRQEHTAAFEGTSGTLISGMKLAILDYIEVTPDSHGFHRFKKPEEGHKYIATLDCSEGRGQDYHAMHIIDVTTDKWEQVGVLHSNTISHLILPDIVFKYLMEYNECPIYIELNSTGVSVAKSLYMDLEYENVICDSMNDLGMKQSRRTKPVGCSTLKDLIEKDKLKINHRATIQEFRTFSEKGVSWAAEEGYHDDLVMGLVIFGWLTTQQKFADYADKDDMRLASEVFSRELQDMNDDYAPVIFVDCASNSAEYNPSAHGLSMV
>ID:VCU43242.1 |[Escherichia virus vB_Eco_mar005P1]|vB_Eco_mar007P3|_Escherichia_virus_vB_Eco_mar005P1_strain_vB_Eco_mar007P3_.gbk|17|1836|LR027383(167651):54784-56619:1 ^^ Escherichia virus vB_Eco_mar005P1 strain vB_Eco_mar007P3 genome assembly, chromosome: 1.|neighbours:ID:VCU43241.1(1),ID:VCU43243.1(1)|neighbour_genes:small terminase prot..,18|
MEQPINALNDNHPLNEGDKVVILPPHLAERKEEDGIHWIKSQWDGKWYPEKFSDYLRINKIVKIPNNSDKPELFQTYKDKNNKRTRYMGLPNLKRANIKTQWTYEMVAEWKKCRDDIVYFAETYCAITHIDYGTIKVQLRDYQRDMLKIMSSKRMTVCNLSRQLGKTTVVAIFLAHFVCFNKDKAVGILAHKGSMSAEVLDRTKQAIELLPDFLQPGIVEWNKGSIQLDNGSSIGAYASSPDAVRGNSFAMIYIDECAFIPNFIDSWLAIQPVISSGRRSKIIITTTPNGLNHFYDIWTAAVEGKSGFEPYTAIWNSVKERLYNDEDIFDDGWQWSKQTISASSLPQFRQEHTAAFEGTSGTLISGMKLAILDYIEVTPDSHGFHRFKKPEEGHKYIATLDCSEGRGQDYHAMHIIDVTTDKWEQVGVLHSNTISHLILPDIVFKYLMEYNECPIYIELNSTGVSVAKSLYMDLEYENVICDSMNDLGMKQSRRTKPVGCSTLKDLIEKDKLKINHRATIQEFRTFSEKGVSWAAEEGYHDDLVMGLVIFGWLTTQQKFADYADKDDMRLASEVFSRELQDMNDDYAPVIFVDCASNSAEYNPSAHGLSMV
>ID:VCU43950.1 |[Escherichia virus vB_Eco_mar005P1]|vB_Eco_mar008P4|_Escherichia_virus_vB_Eco_mar005P1_strain_vB_Eco_mar008P4_.gbk|17|1836|LR027386(167773):37565-39400:1 ^^ Escherichia virus vB_Eco_mar005P1 strain vB_Eco_mar008P4 genome assembly, chromosome: 1.|neighbours:ID:VCU43949.1(1),ID:VCU43951.1(1)|neighbour_genes:small terminase prot..,18|
MEQPINALNDNHPLNEGDKVVILPPHLAERKEEDGIHWIKSQWDGKWYPEKFSDYLRINKIVKIPNNSDKPELFQTYKDKNNKRTRYMGLPNLKRANIKTQWTYEMVAEWKKCRDDIVYFAETYCAITHIDYGTIKVQLRDYQRDMLKIMSSKRMTVCNLSRQLGKTTVVAIFLAHFVCFNKDKAVGILAHKGSMSAEVLDRTKQAIELLPDFLQPGIVEWNKGSIQLDNGSSIGAYASSPDAVRGNSFAMIYIDECAFIPNFIDSWLAIQPVISSGRRSKIIITTTPNGLNHFYDIWTAAVEGKSGFEPYTAIWNSVKERLYNDEDIFDDGWQWSKQTISASSLPQFRQEHTAAFEGTSGTLISGMKLAILDYIEVTPDSHGFHRFKKPEEGHKYIATLDCSEGRGQDYHAMHIIDVTTDKWEQVGVLHSNTISHLILPDIVFKYLMEYNECPIYIELNSTGVSVAKSLYMDLEYENVICDSMNDLGMKQSRRTKPVGCSTLKDLIEKDKLKINHRATIQEFRTFSEKGVSWAAEEGYHDDLVMGLVIFGWLTTQQKFADYADKDDMRLASEVFSRELQDMNDDYAPVIFVDCASNSAEYNPSAHGLSMV
>ID:VCU44831.1 |[Escherichia virus vB_Eco_mar005P1]|vB_Eco_mar009P5|_Escherichia_virus_vB_Eco_mar005P1_strain_vB_Eco_mar009P5_.gbk|17|1836|LR027391(167658):90307-92142:-1 ^^ Escherichia virus vB_Eco_mar005P1 strain vB_Eco_mar009P5 genome assembly, chromosome: 1.|neighbours:ID:VCU44830.1(-1),ID:VCU44832.1(-1)|neighbour_genes:18,small terminase prot..|
MEQPINALNDNHPLNEGDKVVILPPHLAERKEEDGIHWIKSQWDGKWYPEKFSDYLRINKIVKIPNNSDKPELFQTYKDKNNKRTRYMGLPNLKRANIKTQWTYEMVAEWKKCRDDIVYFAETYCAITHIDYGTIKVQLRDYQRDMLKIMSSKRMTVCNLSRQLGKTTVVAIFLAHFVCFNKDKAVGILAHKGSMSAEVLDRTKQAIELLPDFLQPGIVEWNKGSIQLDNGSSIGAYASSPDAVRGNSFAMIYIDECAFIPNFIDSWLAIQPVISSGRRSKIIITTTPNGLNHFYDIWTAAVEGKSGFEPYTAIWNSVKERLYNDEDIFDDGWQWSKQTISASSLPQFRQEHTAAFEGTSGTLISGMKLAILDYIEVTPDSHGFHRFKKPEEGHKYIATLDCSEGRGQDYHAMHIIDVTTDKWEQVGVLHSNTISHLILPDIVFKYLMEYNECPIYIELNSTGVSVAKSLYMDLEYENVICDSMNDLGMKQSRRTKPVGCSTLKDLIEKDKLKINHRATIQEFRTFSEKGVSWAAEEGYHDDLVMGLVIFGWLTTQQKFADYADKDDMRLASEVFSRELQDMNDDYAPVIFVDCASNSAEYNPSAHGLSMV
>ID:AUV57516.1 |[Klebsiella phage KP1]||_Klebsiella_phage_KP1_.gbk|terminase large subu..|1839|MG751100(167989):84999-86837:1 ^^ Klebsiella phage KP1, complete genome.|neighbours:ID:AUV57515.1(1),ID:AUV57517.1(1)|neighbour_genes:terminase small subu..,tail sheath protein|
MEQTQPFNVLSDAHPLNDGKQVVIRHPSEMETKIENGVRFFKSQWDDKWYPEKFEDYLKLHGIVKIRLQGEDPAHFQTFKDKNNKRTRYMGLPNLKRANIKMQLTREIVAEWKKCRDDIVYFAETYCAITHIDYGTIKVQLRDYQRDMLEIMAAKRMTCCNLSRQLGKTTVVAIFLAHFVCFNKDKAVGILAHKGSMSAEVLDRTKQAIELLPDFLQPGIVEWNKGSIELDNGSSIGAYASSPDAVRGNSFAMIYIDECAFIPNFIDAWLAIQPVISSGRRSKIIITTTPSGLNHFYDIWTAAVEGKSGFTPYTAIWNSVKERLYNDEDMFDDGWQWSLQTISASSLEQFKQEHCAEFHGTSGTLISGMKLANMDWIEVTPDSHGFYKFKEAEADHKYIATLDSAEGRGQDYHALNIIDVTTSEWEQVGVLHSNTISHLILPDIVIKYLMEYNEAPIYIELNSTGVSVAKSLYMDLEYENVICDSIVDLGMKQTKRSKAVGCSALKDLIEKDKLIIHHRATVQEFRTFSEKGVSWAAEDGYHDDLIMSLVIFAWLTTQQKFADFVDKDEMRLASEVFKRELEDMNDDYAPVVFVDAVNSAEYAPQEHGLSFV
>ID:APD20566.1 |[Klebsiella phage KPV15]|KPV15|_Klebsiella_phage_KPV15_.gbk|terminase large subu..|1839|KY000080(167034):105713-107551:1 ^^ Klebsiella phage KPV15, complete genome.|neighbours:ID:APD20565.1(1),ID:APD20567.1(1)|neighbour_genes:terminase small subu..,tail sheath monomer|
MEQTQPFNVLSDAHPLNDGKQVVIRHPSEMETKIENGVRFFKSQWDDKWYPEKFEDYLKLHGIVKIRLQGEDPAHFQTFKDKNNKRTRYMGLPNLKRANIKMQLTREIVAEWKKCRDDIVYFAETYCAITHIDYGTIKVQLRDYQRDMLEIMAAKRMTCCNLSRQLGKTTVVAIFLAHFVCFNKDKAVGILAHKGSMSAEVLDRTKQAIELLPDFLQPGIVEWNKGSIELDNGSSIGAYASSPDAVRGNSFAMIYIDECAFIPNFIDAWLAIQPVISSGRRSKIIITTTPSGLNHFYDIWTAAVEGKSGFTPYTAIWNSVKERLYNDEDMFDDGWQWSLQTISASSLEQFKQEHCAEFHGTSGTLISGMKLANMDWIEVTPDSHGFYKFKEAEADHKYIATLDSAEGRGQDYHALNIIDVTTSEWEQVGVLHSNTISHLILPDIVIKYLMEYNEAPIYIELNSTGVSVAKSLYMDLEYENVICDSIVDLGMKQTKRSKAVGCSALKDLIEKDKLIIHHRATVQEFRTFSEKGVSWAAEDGYHDDLIMSLVIFAWLTTQQKFADFVDKDEMRLASEVFKRELEDMNDDYAPVVFVDAVNSAEYAPQEHGLSFV
>ID:QDB71826.1 |[Klebsiella phage Marfa]||_Klebsiella_phage_Marfa_.gbk|large terminase prot..|1836|MN044033(168532):93416-95251:1 ^^ Klebsiella phage Marfa, complete genome.|neighbours:ID:QDB71825.1(1),ID:QDB71827.1(1)|neighbour_genes:small terminase prot..,tail sheath protein|
MEQPVNVFNDDHPLNVGDNIVIKPPSSMAVKTEGGIRFFQSQWDQKWYPESFDDYLRINGIVKIRLQGEDPTNFRTFKDKNNKRTRYNALPNLKRANIKTAWTKEMVQEWKKCRDDIVYFAETYCAITHIDYGTIKVQLRDYQRDMLKIMSTKRMTTCNLSRQLGKTTVVAIFLAHFVCFNKDKAVGVLAHKRSMSEEVLDRTKQAIELLPDFLQPGISEWNKGNIELDNGSSIGAYASSPDAVRGNSFAMIYIDECAFIPNFIDAWLAIQPVISSGRRSKIIITTTPNGLNHFYDIWTAAVEGKSGFEPYTAIWNSVKERLYDENDRFDDGWQWSRQTISGSSLEQFRQEHMAEFQGTSGTLISGMKLAVMEWIETVPEQNYFYRFKQPEEGHKYIAALDCSEGRGQDYHAMHIIDVTSDTWEQVAVLHSNEISHLILPDIVHKYLMEYNEAPVYIELNSTGVSVAKSLYMDLEYENVICDSMVDLGMKQTTKTKAVGCSTLKDLIEKDKLIIHHKSTIMEFRTFSQKKLSWAAEEGFHDDLVMSLVIFAWLSTQQKFADYADKDDMRLASEVFSRELEDMNDEYAPVVFVDAADNSASYAPAEPGISFV
>ID:YP_009194457.1 |[Klebsiella phage Matisse]||_Klebsiella_phage_Matisse_.gbk|terminase large subu..|1830|NC_028750(176081):126170-127999:1 ^GeneID:26613396^ Klebsiella phage Matisse, complete genome.|neighbours:ID:YP_009194456.1(1),ID:YP_009194458.1(1)|neighbour_genes:terminase small subu..,tail sheath protein|
MEMEPTIDPSKESDHPIGLMHPDYLKKKIDEFGMEWTQSEHDKKWYPTKFSDYLKINGIHKVDIQAKDSSNFATYKNKGNKKTRYNGNPNLKRAYIQTKWTQQMLMEWVKCRDDIVYFAETYCAITHIDYGTIKVQLRDYQREMLIEMHKNRMVACNLSRQLGKTTVVAIFLAHFVCFNEDKYVGVLAHKASMSAEVLDRTKQAIELLPDFLQPGIVEWNKGSIELDNKCKIGAFASSPDAVRGNSFAMIYIDECAFIPNFIDAWLAIQPVISSGRKSKILITTTPNGLNHFYDIWNAAIEGKSGFVPYTAIWTSVKERLYTDGDDGVFDDGYSWSSKMIASSSKEAFLQEHCAEFMGTNGTLIAGWKLSKLSWVDTDETETNFYQYKAPVEGHKYIAVLDPAEGRGQDYHAMHIIDITSMPFEQVAVYHSNKTSHLILPDVLLRYLMMYNEAWVYIELNSTGHSVAKSLFSELDYDNVICDSYSDLGMKQSKRSKAIGCSTLKDLIEKDKLIINNKKTILEFRTFSEKGVSWAAEEGFHDDLVMALVCFAWLTTQMKFAEFCEKDDLRLANEVFARERELLYEDMLCPVIVTSGDETISVGQHGISFI
>ID:AWY07065.1 |[Klebsiella phage Mineola]||_Klebsiella_phage_Mineola_.gbk|large terminase subu..|1839|MH333064(166130):94206-96044:1 ^^ Klebsiella phage Mineola, complete genome.|neighbours:ID:AWY07064.1(1),ID:AWY07066.1(1)|neighbour_genes:small terminase subu..,tail sheath protein|
MEQTQPFNVLSDAHPLNDGKQVVIRHPSEMETKIENGVRFFKSQWDDKWYPEKFEDYLKLHGIVKIRLQGEDPAHFQTFKDKNNKRTRYMGLPNLKRANIKMQLTREIVAEWKKCRDDIVYFAETYCAITHIDYGTIKVQLRDYQRDMLEIMAAKRMTCCNLSRQLGKTTVVAIFLAHFVCFNKDKAVGILAHKGSMSAEVLDRTKQAIELLPDFLQPGIVEWNKGSIELDNGSSIGAYASSPDAVRGNSFAMIYIDECAFIPNFIDAWLAIQPVISSGRRSKIIITTTPSGLNHFYDIWTAAVEGKSGFTPYTAIWNSVKERLYNDEDMFDDGWQWSLQTISASSLEQFKQEHCAEFHGTSGTLISGMKLANMDWIEVTPDSHGFYKFKEAEADHKYIATLDSAEGRGQDYHALNIIDVTTSEWEQVGVLHSNTISHLILPDIVIKYLMEYNEAPIYIELNSTGVSVAKSLYMDLEYENVICDSIVDLGMKQTKRSKAVGCSALKDLIEKDKLIIHHRATVQEFRTFSEKGVSWAAEDGYHDDLIMSLVIFAWLTTQQKFADFVDKDEMRLASEVFKRELEDMNDDYAPVVFVDAVNSAEYAPQEHGLSFV
>ID:YP_009607406.1 |[Klebsiella phage Miro]||_Klebsiella_phage_Miro_.gbk|terminase large subu..|1821|NC_041981(176055):126366-128186:1 ^GeneID:40083415^ Klebsiella phage Miro, complete genome.|neighbours:ID:YP_009607405.1(1),ID:YP_009607407.1(1)|neighbour_genes:terminase small subu..,tail sheath protein|
MTEPVMNPEKESDHPLNMMHPKYLKRKIEDGMEWVQSNHDGKWYPKTFKDYLKINGIEKVTLQAKDKKNFATFKDKGNKRSRYMGIPNLKRAYVQTQWTNEMVTEWVKCRDDIIYFAETYCAITHIDYGTIKVKLRDYQRDMLKEMVSNRFFIAKLSRQLGKSTCTAIFFAHFVCFNNDKDVGILAHKLSMASEVLDRVKQAIELLPDFLQPGIVEWNKGSIELDNGCSIGAFASSPDSVRGNSFALVYLDEAAFIQQWEDVWLALKPIISSGRKSKIFLTTTPNGMNYFYDLWNASLEGKSGFTTYESNWTSVKERLYNDKTDEFDDGYSWSANDIGAGSREAFAQEHEGAFNGSNGTLISGWKLSKMSWIDIEETESNFYQYKAPEEGHKYIAVLDPAEGRGQDYHAMHIIDITSMPFEQVAVYHSNKTSHLILPDVLLRYLMMYNEAWVYIELNSTGHSVAKSLFSELDYDNVICDSYSDLGMKQSKRSKAIGCSTLKDLIEKDKLIINNKKTILEFRTFSEKGVSWAAEEGFHDDLVMALVCFAWLTTQMKFAEFCEKDDLRLANEVFARERELLYEDMLCPVIVTSGDETISVGQHGISFI
>ID:YP_009289427.1 |[Klebsiella phage PKO111]||_Klebsiella_phage_PKO111_.gbk|large terminase|1839|NC_031095(168758):28394-30232:1 ^GeneID:29080538^ Klebsiella phage PKO111, complete genome.|neighbours:ID:YP_009289426.1(1),ID:YP_009289428.1(1)|neighbour_genes:terminase small subu..,tail sheath protein|
MEQTQPFNVLSDAHPLNDGKQVIIRHPSEIETKIENGVRFFKSQWDDKWYPEKFEDYLKLHGIVKIRLQGEDPAHFQTFKDKNNKRTRYMGLPNLKRANIKMQLTREIVAEWKRCRDDIVYFAETYCAITHIDYGTIKVQLRDYQRDMLEIMAAKRMTCCNLSRQLGKTTVVAIFLAHFVCFNKDKAVGILAHKGSMSAEVLDRTKQAIELLPDFLQPGIVEWNKGSIELDNGSSIGAYASSPDAVRGNSFAMIYIDECAFIPNFIDAWLAIQPVISSGRRSKIIITTTPSGLNHFYDIWTAAVEGKSGFTPYTAIWNSVKERLYNDEDMFDDGWQWSLQTISASSLEQFKQEHCAEFHGTSGTLISGMKLANMDWIEVTPDSHGFYKFKEAEADHKYIATLDSAEGRGQDYHALNIIDVTTSEWEQVGVLHSNTISHLILPDIVIKYLMEYNEAPIYIELNSTGVSVAKSLYMDLEYENVICDSIVDLGMKQTKRSKAVGCSALKDLIEKDKLIIHHRATVQEFRTFSEKGVSWAAEDGYHDDLIMSLVIFAWLTTQQKFADFVDKDEMRLASEVFKRELEDMNDDYAPVVFVDAVNSAEYAPQEHGLSFV
>ID:YP_009288854.1 |[Klebsiella phage vB_KpnM_KpV477]||_Klebsiella_phage_vB_KpnM_KpV477_.gbk|putative terminase l..|1839|NC_031087(168272):98765-100603:1 ^GeneID:29067158^ Klebsiella phage vB_KpnM_KpV477, complete genome.|neighbours:ID:YP_009288853.1(1),ID:YP_009288855.1(1)|neighbour_genes:putative terminase s..,putative tail sheath..|
MEQTQPFNVLSDAHPLNDGKLTVIRHPSEMETKIENGVRFFKSQWDDKWYPEKFEDYLKLHGIVKIRLQGEDPAHFQTFKDKNNKRTRYMGLPNLKRANIKMQLTREIVAEWKRCRDDIVYFAETYCAITHIDYGTIKVQLRDYQRDMLEIMAAKRMTCCNLSRQLGKTTVVAIFLAHFVCFNKDKAVGILAHKGSMSAEVLDRTKQAIELLPDFLQPGIVEWNKGSIELDNGSSIGAYASSPDAVRGNSFAMIYIDECAFIPNFIDAWLAIQPVISSGRRSKIIITTTPSGLNHFYDIWTAAVEGKSGFTPYTAIWNSVKERLYNDEDMFDDGWQWSLQTISASSLEQFKQEHCAEFHGTSGTLISGMKLANMDWIEVTPDSHGFYKFKEAEADHKYIATLDSAEGRGQDYHALNIIDVTTSEWEQVGVLHSNTISHLILPDIVIKYLMEYNEAPIYIELNSTGVSVAKSLYMDLEYENVICDSIVDLGMKQTKRSKAVGCSALKDLIEKDKLIIHHRATVQEFRTFSEKGVSWAAEDGYHDDLIMSLVIFAWLTTQQKFADFVDKDEMRLASEVFKRELEDMNDDYAPVVFVDAVNSAEYAPQEHGLSFV
>ID:AUO78869.1 |[Klebsiella phage vB_Kpn_F48]||_Klebsiella_phage_vB_Kpn_F48.gbk|terminase large subu..|1836|MG746602(170764):139405-141240:-1 ^^ Klebsiella phage vB_Kpn_F48, complete genome.|neighbours:ID:AUO78868.1(-1),ID:AUO78870.1(-1)|neighbour_genes:tail sheath monomer,terminase small subu..|
MEQPVNVFNEDHPLNVGDNIVIKPPSSMAVKTEDGIKFFQSQWDQKWYPESFDDYLRINGIVKIRLQGEDPTNFRTFKDKNNKRTRYNALPNLKRANIKTAWTKEMVQEWKKCRDDIVYFAETYCAITHIDYGTIKVQLRDYQRDMLKIMSSKRMTTCNLSRQLGKTTVVAIFLAHFVCFNKDKAVGVLAHKRSMSEEVLDRTKQAIELLPDFLQPGISEWNKGNIELDNGSSIGAYASSPDAVRGNSFAMIYIDECAFIPNFIDAWLAIQPVISSGRRSKIIITTTPNGLNHFYDIWTAAVEGKSGFEPYTAIWNSVKERLYDDNDHFDDGWQWSRQTISGSSLEQFRQEHMAEFQGTSGTLISGMKLAIMEWIETIPEQNYFYRFKQPEEGHKYIAALDCSEGRGQDYHAMHIIDVTSDTWEQVAVLHSNEISHLILPDIVHKYLMEYNEAPVYIELNSTGVSVAKSLYMDLEYENVICDSMVDLGMKQTTKTKAVGCSTLKDLIEKDKLILHHKPTIMEFRTFSQKKLSWAAEEGFHDDLVMSLVIFAWLSTQQKFADYADKDDMRLASEVFSRELEDMNDEYAPVVFVDAADNSASYAPAEPGISFV
>ID:ANM46406.1 |[Morganella phage vB_MmoM_MP1]||_Morganella_phage_vB_MmoM_MP1_.gbk|terminase large subu..|1800|KX078569(163201):90338-92137:1 ^^ Morganella phage vB_MmoM_MP1, complete genome.|neighbours:ID:ANM46502.1(1),ID:ANM46402.1(1)|neighbour_genes:terminase small subu..,tail sheath protein|
MQERIIDHPLGEAIKSPDTLERKIENDIEFIKSQWDDKWYPVKFDDYLEINKIRKVDIQSINPEDFKTFKDKDNKRTRYMGLPNLKRANIKTGWTKEMIAEWLKCRDDILYFAEKYCAITHIDYGTIAVQLRDYQKDMLEIMDKNRMTVCNLSRQLGKTTVVAIFLAHFVCFNKDKFVGILAHKGSMSAEVLDRTKQAIALLPDFLQPGIVEWNKGSIELDNGSKIGAFASSPDAVRGNSFALIYIDECAFIPNFLEAWLAIQPVISSGRRSKIIITTTPNGLNHFYDIWTSAVEGKSGFAPYTAIWNSVKERLYNNNDIFDDGWEWSAQTIAGSSLEQFKQEHCAEFQGTSGTLISGMKLANMDWKEVIPENHFYKYKDPVEGRKYIATLDPAEGRGQDYHALHIFDITEMPYEQVAVFHSNETSHLILPNIIFNYLTMYNEAPIYIELNSTGVSIARSLYAELEYENVICDSYIDLGMKQTKRSKAVGCSTLKDLIEKDKLIINNKNTVFEFRTFSEKGVSWAAEDGYHDDLVMGLVIFAWLTTQQKFSDYSESDSRLAVDIFRKEIEDMDEDYAPVVIYDSGDTTHEIEYSNPVIV
>ID:YP_009211608.1 |[Pectobacterium bacteriophage PM2]||_Pectobacterium_bacteriophage_PM2.gbk|terminase DNA packag..|1836|NC_028940(170286):100013-101848:1 ^GeneID:26638080^ Pectobacterium bacteriophage PM2, complete genome.|neighbours:ID:YP_009211607.1(1),ID:YP_009211609.1(1)|neighbour_genes:terminase DNA packag..,tail sheath protein|
MEQPYNVLNDNHPLNQGENILIRPPSMLEEKVENGIRFIKSQWDSKWYPEKFDDYLRIHGIIKIRHQGEDPNEFRTFKDKNNKRSRYNALPNLKRANIKTAWTREMVQEWKKCRDDIVYFAETYCAITHIDYGTIKVQLRDYQRDMLRIMSTKRMTTCNLSRQLGKTTVVAIFLAHFVCFNKDKAVGVLAHKKSMSEEVLDRTKQAIELLPDFLQPGISEWNKGNITLDNGSSIGAYASSPDAVRGNSFAMIYIDECAFIPNFTDAWLAIQPVISSGRRSKIIITTTPNGLNHFYDIWTAAVEGKSGFVPYTALWNSVKERLYNDEDLFDDGWQWSRQTISGSSLEQFRQEHMAEFQGTSGTLISGMKLAILDWLETVPENNYFHRFKKADPERKYIATLDCSEGRGQDYHAMHIIDITEKQWEQVAVLHSNEISHLILPDIVHKYLLEYNEAPVYIELNSTGVSVAKSLYMDLEYENVICDSMIDLGMKQTTKTKAVGCSTLKDLIEKDKLKLNHKQTIMEFRTFSQKKLSWAAEDGFHDDLVMSLVIFAWLTTQQKFADYADKDEMRLASEVFGRELEDMNDDYAPVVFVDSGDNSAEYAPKEHGMSFV
>ID:QBP35508.1 |[Phage NC-G]||_Phage_NC-G.gbk|terminase large subu..|1836|MK310184(170164):38697-40532:1 ^^ Phage NC-G, complete genome.|neighbours:ID:QBP35507.1(1),ID:QBP35509.1(1)|neighbour_genes:terminase small subu..,tail sheath monomer|
MEQPVNVLSDDHPLNEGKTIVIKPPGSLERKTEEGINWIKSQWDDKWYPEKFSDYLRIHKIVKIPNNGDRPNEFQTFKDKMNKRTRYMGLPNLKRANIKTQWTREMVSEWKKCRDDIVYFAETYCAITHIDYGTIKVQLRDYQRDMLKIMSKNRMTTCNLSRQLGKTTVVAIFLAHFVCFNKDKAVGILAHKGSMSAEVLDRTKQAIELLPDFLQPGIVEWNKGSIELDNGSSIGAYASSPDAVRGNSFAMIYIDECAFIPNFLDSWLAIQPVISSGRRSKIIITTTPNGLNHFYDIWTAAVEGKSGFAPYTAIWNSVKERLYNDADIFDDGWEWSSQTISASSLAQFRQEHCAEFQGTSGTLISGMKLAIMDWKEVIPENGYFYRFHEPDPTHKYIASLDCSEGRGQDYHALHIIDVTTDEWEQVAVLHSNEISHMILPDIVYKYLMEYNEAPIYIELNSTGVSVAKSLYMDLEYENVICDSMQDLGMKQTRRTKPVGCSTLKDLIEKDKLKLNHKQTIMEFRTFSQNKLSWAAEDGFHDDLVMSLVIFAWLTTQQKFADFIDRDEMRLASEVFSRELEDMNEEYNPVVFVDAGDNSYEYSPLNHGISFI
>ID:AUM58468.1 |[Proteus phage phiP4-3]||_Proteus_phage_phiP4-3_.gbk|terminase large subu..|1800|MG696114(167849):70228-72027:-1 ^^ Proteus phage phiP4-3, complete genome.|neighbours:ID:AUM58467.1(-1),ID:AUM58469.1(-1)|neighbour_genes:tail sheath protein,terminase small subu..|
MQKILDHPLNEEIKNPDTLETKIEDGIKFIKSQWDDKWYPEKFSDYLKIHKIRKVNIQSTKPEEFKTFKDKDNKRSRYMGLPNLKRANIKTGWTIEMIQEWKKCRDNILYFAEKYCAITHIDYGTIAVQLRDYQKDMLDIMDNNRMTVCNLSRQLGKTTVVAIFLAHFVCFNKDKFVGILAHKGSMSAEVLDRTKQAIALLPDFLQPGIVEWNKGSIELDNGSKIGAFASSPDAVRGNSFALIYIDECAFIPNFLDAWLAIQPVISSGRRSKIIITTTPNGLNHFYDIWTSAVEGKSGFAPYTAIWNAVKERLYNSNDIFDDGWEWSAQTISGSSLEQFKQEHMANFMGTSGTLISGMKLANLDWIELVPENNFYQYKAPIEGHKYVATLDSAEGRGQDYHALNIIDITQMPYEQVAVYHSNTTSHLILPDIILKYLIMYNEAPIYIELNSTGATVAKSLLIDLEYENIICDSYTDLGVKQNKRTKAIGCSTLKDLIEKDKLIIHHKPTVFELRVFSEKGVSWAAEEGYHDDLVMSLVIFAWLTTQQKFTEYTENDIRLANEVFRAELEDMGDEYIPVVIIDAGETTSEFDFSSPSIIA
>ID:YP_009195570.1 |[Proteus phage vB_PmiM_Pm5461]||_Proteus_phage_vB_PmiM_Pm5461_.gbk|terminase large subu..|1800|NC_028762(161989):91267-93066:1 ^^ Proteus phage vB_PmiM_Pm5461, complete genome.|neighbours:ID:YP_009195569.1(1),ID:YP_009195571.1(1)|neighbour_genes:terminase small subu..,tail sheath protein|
MQKILDHPLNDIIKNPDTLETKIEDGIKFIKSQWDDKWYPEKFSDYLKINKIRKVNIQSTKPEEFKTFKDKDNKRSRYMGLPNLKRANIKTGWTREMIEEWKKCRDNILYFAEKYCAITHIDYGTIAVQLRDYQKDMLEIMDNNRMTVCNLSRQLGKTTVVAIFLAHFVCFNKDKFVGILAHKGSMSAEVLDRTKQAIALLPDFLQPGIVEWNKGSIELDNGSKIGAFASSPDAVRGNSFALIYIDECAFIPNFLDAWLAIQPVISSGRRSKIIITTTPNGLNHFYDIWTAAVEGKSGFAPYTAIWNSVKERLYNSKDIFDDGWEWSAQTISGSSLEQFKQEHMAEFQGTSGTLISGMKLANLDWIELVPENNFYQYKAPEEGHKYIATLDSAEGRGQDYHALNIIDITQMPYEQVAVYHSNTTSHLILPDIILKYLIAYNEAPIYIELNSTGATVAKSLLTDLEYENIICDSYTDLGVKQNKRTKAIGCSTLKDLIEKDKLIIHHKPTVFELRVFSEKGVSWAAEEGYHDDLVMSLVIFAWLTTQQKFTDYTENDIRLANEVFRSELEDMGDEYTPVVIIDAGESTTEFDFSSPSIIG
>ID:ASD52078.1 |[Pseudomonas phage PspYZU05]||_Pseudomonas_phage_PspYZU05_.gbk|terminase large subu..|888|KY971610(166442):89441-90328:1 ^^ Pseudomonas phage PspYZU05, complete genome.|neighbours:ID:ASD52077.1(1),ID:ASD52079.1(1)|neighbour_genes:terminase DNA packag..,hypothetical protein|
MDNEEILHPLNDNMKKMIKHVSELETELRDGIKFIRSQWDSKWYPEKFSDYLKLNGIVKINIQSHDQTNFRTFKDKDNKRSRYLGLPNLKRSNIKTAWTQEMVSEWKKCRDDIIYFAENYCAITHIDYGVIRVQLRDYQKDMLRMMSDGRMSVHKLSRQLGKTTAVAIYLAHFVCFNKAKAVGILAHKGSMSAEVLDRTKQAIELLPDFLQPGIVEWNKGNIQLDNGSSIGAYASSPDAVRGNAFSMIYIDECVAKDTKVTLRCKATGKVKEMTMLEVKALAWAQKEAKAANEKK
>ID:ASD52080.1 |[Pseudomonas phage PspYZU05]||_Pseudomonas_phage_PspYZU05_.gbk|terminase large subu..|1374|KY971610(166442):90902-92275:1 ^^ Pseudomonas phage PspYZU05, complete genome.|neighbours:ID:ASD52079.1(1),ID:ASD52081.1(1)|neighbour_genes:hypothetical protein,tail sheath protein ..|
MQFIELEGYEVLTENGFKDFNGIKCTFGLIWKTCFDDGSHLDSSDGHLIKMASGEFVKAKDIKIGDVTSTGLTVISSDEFIEQDELFDLTNVQDGYHYTTNNVESHNCAFIPNFADAWLAIQPVISSGRRSKIIITTTPNGLNHFYDIWTAAVENKSGFKHYEAGWNSVKERLYTDDDIFDDGFEWSAKTIYGSSVEQFRQEHLGEFHGTSGTLISGMKLAIMDFMDIAPDDNRFYMFKAPEEGRKYIATLDSAEGRGQDYHALNIIDVTDEQWEQVGVLHSNTISHLVLPDIVYHYLNKYYEPPIYIELNSTGLSVAKSLFFDLDYENVIFDSYQDPGMKQTKRSKAVGCSTLKDLIEKDKLIIHHRSTVAEFRTFSEKGVSWAAEDGYNDDLIMSLVIFAWLSTQEKFSEFRDVETRLANEIFRKEIEDMSDEYAPVVIMTTSTEEINTLGMSFV
>ID:YP_009615642.1 |[Salmonella phage Melville]||_Salmonella_phage_Melville_.gbk|terminase large subu..|1839|NC_042044(159323):87755-89593:1 ^GeneID:40092117^ Salmonella phage Melville, complete genome.|neighbours:ID:YP_009615641.1(1),ID:YP_009615643.1(1)|neighbour_genes:terminase small subu..,tail sheath protein|
MEQTQPYNVLNDAHPLNDANKIVIKHPGQLERMVDQGINWIKSQWDDKWYPEKFDDYLRINKIVKIKLQGEDPDNFQTFKNKNVKRSRYMGLPNLKRSNIKVNYTKEMILEWKKCRDDIVYFAETYCAITHIDYGTIKVQLRDYQRDMLRIMHKKRMTVCNLSRQLGKTTVVAIFLAHFACFNKDKAIGILAHKGSMSAEVLDRTKQAIELLPDFLQPGIVEWNKGSIELDNGSSIGAYASSPDAVRGNSFAMIYIDECAFIPNFIDAWLAIQPVISSGRRSKIIITTTPNGLNHFYDIWDAAITGKSGFEPYTAIWNSVKERLYDDNDVFDDGWQWSSQTISASSLEQFKQEHCAEFHGTSGTLISGMKLANMEWTEVTPDSYGFSKFKEPEEGHKYIATLDSAEGRGQDYHALHIIDITNPIWEQVGVLHSNSISHLILPDIIMRYLIEYNEAPIYIELNSTGVSVAKSLYMDLEYEGVICDSMQDLGMKQTRRTKPVGCSALKDLIEKDKLILHHKATIQEFRTFSEKGVSWAAEDGYHDDLVMSLVIFAWLSTQTKFTEYAEKDDMRLASEVFSRELEDMNDDYAPVVFLDAVAGAEYNPTEHGLSFV
>ID:YP_007501195.1 |[Salmonella phage vB_SenM-S16]||_Salmonella_phage_S16_.gbk|large terminase prot..|1839|NC_020416(160221):85716-87554:1 ^GeneID:14675396^ Salmonella phage S16, complete genome.|neighbours:ID:YP_007501194.1(1),ID:YP_007501196.1(1)|neighbour_genes:small terminase prot..,tail sheath protein|
MEQTQPYNVLNDAHPLNDANKIVIKHPGQLERMVDQGINWIKSQWDDKWYPEKFDDYLRINKIVKIKLQGEDPDNFQTFKNKNVKRSRYMGLPNLKRSNIKVNYTKEMILEWKKCRDDIVYFAETYCAITHIDYGTIKVQLRDYQRDMLRIMHKKRMTVCNLSRQLGKTTVVAIFLAHFACFNKDKAIGILAHKGSMSAEVLDRTKQAIELLPDFLQPGIVEWNKGSIELDNGSSIGAYASSPDAVRGNSFAMIYIDECAFIPNFIDAWLAIQPVISSGRRSKIIITTTPNGLNHFYDIWDAAITGKSGFEPYTAIWNSVKERLYDDNDVFDDGWQWSSQTISASSLEQFKQEHCAEFHGTSGTLISGMKLANMEWTEVTPDSYGFSKFKEPEEGHKYIATLDSAEGRGQDYHALHIIDITNPIWEQVGVLHSNSISHLILPDIIMRYLIEYNEAPIYIELNSTGVSVAKSLYMDLEYEGVICDSMQDLGMKQTRRTKPVGCSALKDLIEKDKLILHHKATIQEFRTFSEKGVSWAAEDGYHDDLVMSLVIFAWLSTQTKFTEYAEKDDMRLASEVFSRELEDMNDDYAPVVFLDAVAGAEYNPTEHGLSFV
>ID:YP_009148147.1 |[Salmonella phage STML-198]|STML-198|_Salmonella_phage_STML-198_.gbk|terminase, large sub..|1839|NC_027344(158099):127861-129699:1 ^GeneID:24629959^ Salmonella phage STML-198, complete genome.|neighbours:ID:YP_009148146.1(1),ID:YP_009148148.1(1)|neighbour_genes:terminase, small sub..,tail sheath monomer|
MEQTQPYNVLNDAHPLNDANKIVIKHPGQLERMVDQGINWIKSQWDDKWYPEKFDDYLRINKIVKIKLQGEDPDNFQTFKNKNVKRSRYMGLPNLKRSNIKVNYTKEMILEWKKCRDDIVYFAETYCAITHIDYGTIKVQLRDYQRDMLRIMHKKRMTVCNLSRQLGKTTVVAIFLAHFACFNKDKAIGILAHKGSMSAEVLDRTKQAIELLPDFLQPGIVEWNKGSIELDNGSSIGAYASSPDAVRGNSFAMIYIDECAFIPNFIDAWLAIQPVISSGRRSKIIITTTPNGLNHFYDIWDAAITGKSGFEPYTAIWNSVKERLYDDNDVFDDGWQWSSQTISASSLEQFKQEHCAEFHGTSGTLISGMKLANMEWTEVTPDSYGFSKFKEPEEGHKYIATLDSAEGRGQDYHALHIIDITNPIWEQVGVLHSNSISHLILPDIIMRYLIEYNEAPIYIELNSTGVSVAKSLYMDLEYEGVICDSMQDLGMKQTRRTKPVGCSALKDLIEKDKLILHHKATIQEFRTFSEKGVSWAAEDGYHDDLVMSLVIFAWLSTQTKFTEYAEKDDMRLASEVFSRELEDMNDDYAPVVFLDAVAGAEYNPTEHGLSFV
>ID:YP_009126360.1 |[Salmonella phage STP4-a]||_Salmonella_phage_STP4-a_.gbk|large terminase prot..|1839|NC_026607(159914):86795-88633:1 ^GeneID:23681170^ Salmonella phage STP4-a, complete genome.|neighbours:ID:YP_009126359.1(1),ID:YP_009126361.1(1)|neighbour_genes:small terminase prot..,tail sheath protein|
MEQTQPYNVLNDAHPLNDANKIVIKHPGQLERMVDQGINWIKSQWDDKWYPEKFDDYLRINKIVKIKLQGEDPDNFQTFKNKNVKRSRYMGLPNLKRSNIKVNYTKEMILEWKKCRDDIVYFAETYCAITHIDYGTIKVQLRDYQRDMLRIMHKKRMTVCNLSRQLGKTTVVAIFLAHFACFNKDKAIGILAHKGSMSAEVLDRTKQAIELLPDFLQPGIVEWNKGSIELDNGSSIGAYASSPDAVRGNSFAMIYIDECAFIPNFIDAWLAIQPVISSGRRSKIIITTTPNGLNHFYDIWDAAITGKSGFEPYTAIWNSVKERLYDDNDVFDDGWQWSSQTISASSLEQFKQEHCAEFHGTSGTLISGMKLANMEWTEVTPDSYGFSKFKEPEEGHKYIATLDSAEGRGQDYHALHIIDITNPIWEQVGVLHSNSISHLILPDIIMRYLIEYNEAPIYIELNSTGVSVAKSLYMDLEYEGVICDSMQDLGMKQTRRTKPVGCSALKDLIEKDKLILHHKATIQEFRTFSEKGVSWAAEDGYHDDLVMSLVIFAWLSTQTKFTEYAEKDDMRLASEVFSRELEDMNDDYAPVVFLDAVAGAEYNPTEHGLSFV
>ID:YP_009286517.1 |[Salmonella phage vB_SnwM_CGG4-1]||_Salmonella_phage_vB_SnwM_CGG4-1_.gbk|terminase large subu..|1839|NC_031065(159878):82677-84515:1 ^^ Salmonella phage vB_SnwM_CGG4-1, complete genome.|neighbours:ID:YP_009286516.1(1),ID:YP_009286518.1(1)|neighbour_genes:terminase small subu..,tail sheath protein|
MEQTQPFNVIADNHPLNNSNKIVIKHPGQLERMVDQGINWIKSQWDDKWYPEKFDDYLRINKIVKIKLQGEDPDNFQTFKNKNVKRSRYMGLPNLKRSNIKVNYTKEMILEWKKCRDDIVYFAETYCAITHIDYGTIKVQLRDYQRDMLRIMHKKRMTVCNLSRQLGKTTVVAIFLAHFACFNKDKAIGILAHKGSMSAEVLDRTKQAIELLPDFLQPGIVEWNKGSIELDNGSSIGAYASSPDAVRGNSFAMIYIDECAFIPNFIDAWLAIQPVISSGRRSKIIITTTPNGLNHFYDIWDAAISGKSGFEPYTAIWNSVKERLYDDNDMFDDGWQWSSQTISASSLEQFKQEHCAEFHGTSGTLISGMKLANMEWIEVTPDHQGFSKFKEPEEGHKYIATLDSAEGRGQDYHAMHIIDITNSVWEQVAVLHSNSISHLILPDIIMRCLNEYNEAPIYIELNSTGVSVAKSLYMDLEYEGVICDSMQDLGMKQTRRTKPVGCSILKDLIEKDKLILHHKATVQEFRTFSEKGVSWAAEDGYHDDLVMSLVIFAWLSTQTKFTEYIEKDDMRLASEVFSRELEDMNDDYAPVVFLDAVAGAEYNPSERGLSFV
>ID:YP_009030223.1 |[Serratia phage PS2]||_Serratia_phage_PS2_.gbk|large terminase prot..|1845|NC_024121(167266):94893-96737:1 ^GeneID:19485057^ Serratia phage PS2, complete genome.|neighbours:ID:YP_009030222.1(1),ID:YP_009030224.1(1)|neighbour_genes:terminase DNA packag..,tail sheath protein|
MSEDTLQSTENLNVLADDAHPLGDWIKAPSALETKIEDGVKFFRSQWDDKWYPEKFSDYLRLHGIVKVALQGEDPSKFQTFKDKNNKRTRYLGLPNLKRANIKTAWTAEMVKEWKKCRDDIVYFAETYCAITHIDYGVIKVQLRDYQRDMLKIMARDRMVTCNLSRQLGKTTVVAIFLAHFVCFNRAKAVGILAHKGSMSAEVLDRTKQAIELLPDFLQPGIVEWNKGSIELDNGSSIGAYASSPDAVRGNSFALIYIDECAFIPNFHDAWLAIQPVISSGRRSKIIITTTPNGLNHFYDIWTAAVEGTSGFTPYNAIWNSVKERLYDKDDMFDDGWQWSAQTIFASSLEQFKQEHCAEFHGTSGTLISGLKLGGMTWTEIVPEQGFYRFKDPEEGHKYIATLDSAEGRGQDYHAMHIIDVTNFPFEQVAVFHNNTTSHLILPDVLMRYLNEYNEAAIYVELNSTGVSVAKSLYMDLEYENVICDSYQDLGMKQTKRTKAVGCSTLKDLIEKDKLIIHHRPTIAEFRTFSEKGVSWAAEDGYHDDLVMGLVIFAWLSTQQKFADFLGKDELRIANEVFRKELEDMDDDYAPVIIVDNAQGAYEVEPSSHGLSFV
>ID:APC45202.1 |[Shigella phage SH7]||_Shigella_phage_SH7_.gbk|terminase large subu..|1833|KX828711(164870):91867-93699:1 ^^ Shigella phage SH7, complete genome.|neighbours:ID:APC45245.1(1),ID:APC45125.1(1)|neighbour_genes:terminase DNA packag..,tail sheath monomer|
MEQPINALNDFHPLNEAGKILIKHPSLAERKDEDGIHWIKSQWDGKWYPEKFSDYLRLHKIVKIPNNSDKPELFQTYKDKNNKRSRYMGLPNLKRANIKTQWTREMVEEWKKCRDDIVYFAETYCAITHIDYGVIKVQLRDYQRDMLKIMSSKRMTVCNLSRQLGKTTVVAIFLAHFVCFNKDKAVGILAHKGSMSAEVLDRTKQAIELLPDFLQPGIVEWNKGSIELDNGSSIGAYASSPDAVRGNSFAMIYIDECAFIPNFHDSWLAIQPVISSGRRSKIIITTTPNGLNHFYDIWTAAVEGKSGFEPYTAIWNSVKERLYNDEDIFDDGWQWSIQTINGSTLAQFRQEHTAAFEGTSGTLISGMKLAIMDFIEVTPDDHGFHRFKKPEPDRKYIATLDCSEGRGQDYHALHIIDVTDDVWEQVGVLHSNTISHLILPDIVMRYLVEYNECPVYIELNSTGVSVAKSLYMDLEYEGVICDSYTDLGMKQTKRTKAVGCSTLKDLIEKDKLIIHHRATIQEFRTFSEKGVSWAAEEGYHDDLVMSLVIFGWLSTQSKFIDYADKDDMRLASEVFSKELQDMSDDYAPVIFVDSVHSAEYVPVSHGMSMV
>ID:YP_009288530.1 |[Shigella phage SHBML-50-1]||_Shigella_phage_SHBML-50-1_.gbk|terminase large subu..|1833|NC_031085(166634):95342-97174:1 ^GeneID:29060620^ Shigella phage SHBML-50-1, complete genome.|neighbours:ID:YP_009288529.1(1),ID:YP_009288531.1(1)|neighbour_genes:terminase small subu..,tail sheath monomer|
MEQPINALNDFHPLNEAGKILIKHPSLAERKDEDGIHWIKSQWDGKWYPEKFSDYLRLHKIVKIPNNSDKPELFQTYKDKNNKRSRYMGLPNLKRANIKTQWTREMVEEWKKCRDDIVYFAETYCAITHIDYGVIKVQLRDYQRDMLKIMSSKRMTVCNLSRQLGKTTVVAIFLAHFVCFNKDKAVGILAHKGSMSAEVLDRTKQAIELLPDFLQPGIVEWNKGSIELDNGSSIGAYASSPDAVRGNSFAMIYIDECAFIPNFHDSWLAIQPVISSGRRSKIIITTTPNGLNHFYDIWTAAVEGKSGFEPYTAIWNSVKERLYNDEDIFDDGWQWSIQTINGSSLAQFRQEHTAAFEGTSGTLISGMKLAVMDFIEVTPDDHGFHQFKKPEPDRKYIATLDCSEGRGQDYHALHIIDVTDAVWEQVGVLHSNTISHLILPDIVMRYLVEYNECPVYIELNSTGVSVAKSLYMDLEYEGVICDSYTDLGMKQTKRTKAVGCSTLKDLIEKDKLIIHHRATIQEFRTFSEKGVSWAAEEGYHDDLVMSLVIFGWLSTQSKFIDYADKDDMRLASEVFSKELQDMSDDYAPVIFVDSVHSAEYVPVSHGMSMV
>ID:YP_009277538.1 |[Shigella phage SHFML-11]||_Shigella_phage_SHFML-11.gbk|terminase large subu..|1833|NC_030953(170650):41781-43613:1 ^GeneID:29056245^ Shigella phage SHFML-11, complete genome.|neighbours:ID:YP_009277537.1(1),ID:YP_009277539.1(1)|neighbour_genes:terminase small subu..,tail sheath monomer|
MEQPINALNDFHPLNEAGKILIKHPSLAERKDEDGIHWIKSQWDGKWYPEKFSDYLRLHKIVKIPNNSDKPELFQTYKDKNNKRSRYMGLPNLKRANIKTQWTREMVEEWKKCRDDIVYFAETYCAITHIDYGVIKVQLRDYQRDMLKIMSSKRMTVCNLSRQLGKTTVVAIFLAHFVCFNKDKAVGILAHKGSMSAEVLDRTKQAIELLPDFLQPGIVEWNKGSIELDNGSSIGAYASSPDAVRGNSFAMIYIDECAFIPNFHDSWLAIQPVISSGRRSKIIITTTPNGLNHFYDIWTAAVEGKSGFEPYTAIWNSVKERLYNDEDIFDDGWQWSIQTINGSTLAQFRQEHTAAFEGTSGTLISGMKLAVMDFIEVTPDDHGFHRFKSPEPDRKYIATLDCSEGRGQDYHALHIIDVTDDVWEQVGVLHSNTISHLILPDIVMRYLVEYNECPVYIELNSTGVSVAKSLYMDLEYEGVICDSYTDLGMKQTKRTKAVGCSTLKDLIEKDKLIIHHRATIQEFRTFSEKGVSWAAEEGYHDDLVMSLVIFGWLSTQSKFIDYADKDDMRLASEVFSKELQDMGDEYAPVIFVDSVHSAEYVPVSHGMSMV
>ID:YP_009279159.1 |[Shigella phage SHFML-26]||_Shigella_phage_SHFML-26_.gbk|terminase large subu..|1833|NC_031011(168993):160468-162300:1 ^GeneID:29062450^ Shigella phage SHFML-26, complete genome.|neighbours:ID:YP_009279158.1(1),ID:YP_009279160.1(1)|neighbour_genes:terminase small subu..,tail sheath monomer|
MEQPINALNDFHPLNEAGKILIKHPSLAERKDEDGIHWIKSQWDGKWYPEKFSDYLRLHKIVKIPNNSDKPELFQTYKDKNNKRSRYMGLPNLKRANIKTQWTREMVEEWKKCRDDIVYFAETYCAITHIDYGVIKVQLRDYQRDMLKIMSSKRMTVCNLSRQLGKTTVVAIFLAHFVCFNKDKAVGILAHKGSMSAEVLDRTKQAIELLPDFLQPGIVEWNKGSIELDNGSSIGAYASSPDAVRGNSFAMIYIDECAFIPNFHDSWLAIQPVISSGRRSKIIITTTPNGLNHFYDIWTAAVEGKSGFEPYTAIWNSVKERLYNDEDIFDDGWQWSIQTINGSSLAQFRQEHTAAFEGTSGTLISGMKLAIMDFIEVTPDDHGFHRFKSPEPDRKYIATLDCSEGRGQDYHALHIIDVTDDVWEQVGVLHSNTISHLILPDIVMRYLVEYNECPVYIELNSTGVSVAKSLYMDLEYEGVICDSYTDLGMKQTKRTKAVGCSTLKDLIEKDKLIIHHRATIQEFRTFSEKGVSWAAEEGYHDDLVMSLVIFGWLSTQSKFIDYADKDDMRLASEVFSKELQDMSDDYAPVIFVDSVHSAEYVPVSHGMSMV
>ID:YP_009289116.1 |[Shigella phage SHSML-52-1]||_Shigella_phage_SHSML-52-1_.gbk|terminase large subu..|1836|NC_031090(169621):104308-106143:-1 ^GeneID:29067467^ Shigella phage SHSML-52-1, complete genome.|neighbours:ID:YP_009289115.1(-1),ID:YP_009289117.1(-1)|neighbour_genes:tail sheath monomer,terminase small subu..|
MEQPVNALNDNHPLNEGDKVVILPPHLAERKEEDGIHWIKSQWDGKWYPEKFSDYLRINKIVKIPNNSDKPELFQTYKDKNNKRTRYMGLPNLKRANIKTQWTYEMVAEWKKCRDDIVYFAETYCAITHIDYGTIKVQLRDYQRDMLKIMSSKRMTVCNLSRQLGKTTVVAIFLAHFVCFNKDKAVGILAHKGSMSAEVLDRTKQAIELLPDFLQPGIVEWNKGSIQLDNGSSIGAYASSPDAVRGNSFAMIYIDECAFIPNFIDSWLAIQPVISSGRRSKIIITTTPNGLNHFYDIWTAAVEGKSGFEPYTAIWNSVKERLYNDEDIFDDGWQWSKQTISASSLSQFRQEHTAAFEGTSGTLISGMKLAILDYIEVTPDSHGFHRFKKPEEGHKYIATLDCSEGRGQDYHAMHIIDVTTDKWEQVGVLHSNTISHLILPDIVFKYLMEYNECPIYIELNSTGVSVAKSLYMDLEYENVICDSMNDLGMKQSRRTKPVGCSTLKDLIEKDKLKINHRATIQEFRTFSEKGVSWAAEEGYHDDLVMGLVIFGWLTTQQKFADYADKDDMRLASEVFSRELQDMNDDYAPVIFVDCASNSAEYNPSAHGLSMV
>ID:YP_003934803.1 |[Shigella phage SP18]||_Shigella_phage_SP18.gbk|gp17|1833|NC_014595(170605):95721-97553:1 ^GeneID:9830544^ Shigella phage SP18, complete genome.|neighbours:ID:YP_003934802.1(1),ID:YP_003934804.1(1)|neighbour_genes:gp16,gp18|
MEQPVNVLSDDHPLNIGDNIAIRPPGSLETKVEDGIHWIKSQWDGKWYPEKFDEYLKINKIVKIPSNADKPELFQTFKDKNNPRTRYNAFPNLKRANIKIKWTKEMVQEWKKCRDDIVYFAETYCAITHIDYGTIKVQLRDYQRDMLEIMHKKRMTVCNLSRQLGKTTVVAIFLAHFVCFNKDKAVGILAHKGSMSAEVLDRTKQAIELLPDFLQPGISEWNKGNITLDNGSTIGAYASSPDAVRGNSFAMIYIDECAFIPNFVDAWLAIQPVISSGRRSKIIITTTPNGLNHFYDIWTAAIEKKSGFEPYTAIWNSVKERLYNDEDIFDDGWQWSKQTISASTLEQFNQEHGAQFQGTSGTLISGMKLAIMDWIEVMPENGYFYRYKKPDPERKYIASLDCSEGRGQDYHALHIIDVTDEKWEQVAVLHSNEISHMILPDIVYKYLMEYNEAPVYIELNSTGVSVAKSLYMDLEYENVICDSMIDLGMKQTRRTKPVGCSTLKDLIEKDKLKINHKPTILEFRTFSQNKLSWAAEDGFHDDLVMSLVIFAWLTTQQKFADYVDKEDLRLASEVFGRELEDMNDDYAPVVFVDSGDLSAEYAPAHGLSFI
>ID:AUV63841.1 |[Shigella phage Sf20]||_Shigella_phage_Sf20_.gbk|terminase large subu..|1824|MF327006(163982):21771-23594:1 ^^ Shigella phage Sf20, complete genome.|neighbours:ID:AUV63840.1(1),ID:AUV63842.1(1)|neighbour_genes:terminase small subu..,tail sheath protein|
MSVIEGINAMATDEHPLHLAHPSTLETKIDSNGIEWILSKHDDKWYPKKFSDYLKLNRPQKIRMQSTDPTNYKFFKDSDNIRTRYMRLKNLRRANIKTQYTPEMIAEWKRCRKDIVYFAETYCAITHIDYGTIKVQLRDYQKDMLKIMHENRMSAHKLSRQLGKTTAVAIFLAHYVCFNKDKAVGILAHKGSMAVEVLERTKQAIELLPDFLQPGIVEWNKKSIVLENGSSIGAYASSPDAVRGNSFSFIYIDECAFIQNWTDCFLAIQPVISSGRESKMIMTTTPNGLNHFYDIWQSAIDGKSGYVPYEAVWHSVKERLYNKADIFDDGYEWSSQAIAGSSLEQFLQEHNAEFFGSSGTLIRATTLSRLSFIDVVNDNGFYQFEKPKEGRKYVATLDCSEGRGQDYHALQIIDITEFPYKQVAVYHSNTTSHFILPDIVFKYLMMYNECPVYIELNSTGVSIAKSLAMDLEYDNIICDSFIDLGMKQSKRSKAMGCSALKDLIEKDKLIINHKGTIQELRTFSEKGVSWAAEEGFHDDLVMSLVIFGWLTTQEKFAEYAGKDEMRIASEIFRKELDELGEEYAPVVIYDGANGIEEYRPREGLTMI
>ID:YP_009618975.1 |[Shigella phage Sf21]||_Shigella_phage_Sf21_.gbk|terminase large subu..|1833|NC_042077(166002):93385-95217:1 ^GeneID:40095578^ Shigella phage Sf21, complete genome.|neighbours:ID:YP_009618974.1(1),ID:YP_009618976.1(1)|neighbour_genes:terminase small subu..,tail sheath protein|
MEQPINVLNDFHPLNEAGKILIKHPSLAERKDEDGIHWIKSQWDGKWYPEKFSDYLRLHKIVKIPNNSDKPELFQTYKDKNNKRSRYMGLPNLKRANIKTQWTREMVEEWKKCRDDIVYFAETYCAITHIDYGVIKVQLRDYQRDMLKIMSSKRMTVCNLSRQLGKTTVVAIFLAHFVCFNKDKAVGILAHKGSMSAEVLDRTKQAIELLPDFLQPGIVEWNKGSIELDNGSSIGAYASSPDAVRGNSFAMIYIDECAFIPNFHDSWLAIQPVISSGRRSKIIITTTPNGLNHFYDIWTAAVEGKSGFEPYTAIWNSVKERLYNDEDIFDDGWQWSIQTINGSTLAQFRQEHTAAFEGTSGTLISGMKLAVMDFIEVTPDDHGFHRFKGPEPDRKYIATLDCSEGRGQDYHALHIIDVTDDVWEQVGVLHSNTISHLILPDIVMRYLVEYNECPVYIELNSTGVSVAKSLYMDLEYEGVICDSYTDLGMKQTKRTKAVGCSTLKDLIEKDKLIIHHRATIQEFRTFSEKGVSWAAEEGYHDDLVMSLVIFGWLSTQSKFIDYADKDDMRLASEVFSKELQDMGDEYAPVIFVDSVHSAEYVPVSHGMSMV
>ID:YP_009614817.1 |[Shigella phage Sf22]||_Shigella_phage_Sf22_.gbk|gp65|1833|NC_042039(166283):39123-40955:1 ^GeneID:40091232^ Shigella phage Sf22, complete genome.|neighbours:ID:YP_009614816.1(1),ID:YP_009614818.1(1)|neighbour_genes:gp64,gp66|
MEQPINALNDFHPLNEAGKILIKHPSLAERKDEDGIHWIKSQWDGKWYPEKFSDYLRLHKIVKIPNNSDKPELFQTYKDKNNKRSRYMGLPNLKRANIKTQWTREMVEEWKKCRDDIVYFAETYCAITHIDYGVIKVQLRDYQRDMLKIMSSKRMTVCNLSRQLGKTTVVAIFLAHFVCFNKDKAVGILAHKGSMSAEVLDRTKQAIELLPDFLQPGIVEWNKGSIELDNGSSIGAYASSPDAVRGNSFAMIYIDECAFIPNFHDSWLAIQPVISSGRRSKIIITTTPNGLNHFYDIWTAAVEGKSGFEPYTAIWNSVKERLYNDEDIFDDGWQWSIQTINGSSLAQFRQEHTAAFEGTSGTLISGMKLAVMDFIEVTPDDHGFHQFKKPEPDRKYIATLDCSEGRGQDYHALHIIDVTDAVWEQVGVLHSNTISHLILPDIVMRYLVEYNECPVYIELNSTGVSVAKSLYMDLEYEGVICDSYTDLGMKQTKRTKAVGCSTLKDLIEKDKLIIHHRATIQEFRTFSEKGVSWAAEEGYHDDLVMSLVIFGWLSTQSKFIDYADKDDMRLASEVFSKELQDMSDDYAPVIFVDSVHSAEYVPVSHGMSMV
>ID:ATE86424.1 |[Shigella phage Sf23]||_Shigella_phage_Sf23_.gbk|terminase large subu..|1833|MF158046(167678):15865-17697:1 ^^ Shigella phage Sf23, complete genome.|neighbours:ID:ATE86423.1(1),ID:ATE86425.1(1)|neighbour_genes:terminase small subu..,tail sheath protein|
MEQPINALNDFHPLNEAGKILIKHPSLAERKDEDGIHWIKSQWDGKWYPEKFSDYLRLHKIVKIPNNSDKPELFQTYKDKNNKRSRYMGLPNLKRANIKTQWTREMVEEWKKCRDDIVYFAETYCAITHIDYGVIKVQLRDYQRDMLKIMSSKRMTVCNLSRQLGKTTVVAIFLAHFVCFNKDKAVGILAHKGSMSAEVLDRTKQAIELLPDFLQPGIVEWNKGSIELDNGSSIGAYASSPDAVRGNSFAMIYIDECAFIPNFHDSWLAIQPVISSGRRSKIIITTTPNGLNHFYDIWTAAVEGKSGFEPYTAIWNSVKERLYNDEDIFDDGWQWSIQTINGSTLAQFRQEHTAAFEGTSGTLISGMKLAVMDFIEVTPDDHGFHRFKSPEPDRKYIATLDCSEGRGQDYHALHIIDVTDDVWEQVGVLHSNTISHLILPDIVMRYLVEYNECPVYIELNSTGVSVAKSLYMDLEYEGVICDSYTDLGMKQTKRTKAVGCSTLKDLIEKDKLIIHHRATIQEFRTFSEKGVSWAAEEGYHDDLVMSLVIFGWLSTQSKFIDYADKDDMRLASEVFSKELQDMGDEYAPVIFVDSVHSAEYVPVSHGMSMV
>ID:YP_009619099.1 |[Shigella phage Sf24]||_Shigella_phage_Sf24_.gbk|terminase large subu..|1833|NC_042078(168112):20050-21882:1 ^GeneID:40095714^ Shigella phage Sf24, complete genome.|neighbours:ID:YP_009619098.1(1),ID:YP_009619100.1(1)|neighbour_genes:terminase small subu..,tail sheath protein|
MEQPINALNDFHPLNEAGKILIKHPSLAERKDEDGIHWIKSQWDGKWYPEKFSDYLRLHKIVKIPNNSDKPELFQTYKDKNNKRSRYMGLPNLKRANIKTQWTREMVEEWKKCRDDIVYFAETYCAITHIDYGVIKVQLRDYQRDMLKIMSSKRMTVCNLSRQLGKTTVVAIFLAHFVCFNKDKAVGILAHKGSMSAEVLDRTKQAIELLPDFLQPGIVEWNKGSIELDNGSSIGAYASSPDAVRGNSFAMIYIDECAFIPNFHDSWLAIQPVISSGRRSKIIITTTPNGLNHFYDIWTAAVEGKSGFEPYTAIWNSVKERLYNDEDIFDDGWQWSIQTINGSTLAQFRQEHTAAFEGTSGTLISGMKLAVMDFIEVTPDDHGFHRFKSPEPDRKYIATLDCSEGRGQDYHALHIIDVTDDVWEQVGVLHSNTISHLILPDIVMRYLVEYNECPVYIELNSTGVSVAKSLYMDLEYEGVICDSYTDLGMKQTKRTKAVGCSTLKDLIEKDKLIIHHRATIQEFRTFSEKGVSWAAEEGYHDDLVMSLVIFGWLSTQSKFIDYADKDDMRLASEVFSKELQDMGDEYAPVIFVDSVHSAEYVPVSHGMSMV
>ID:AUV63301.1 |[Shigella phage Sf25]||_Shigella_phage_Sf25_.gbk|terminase large subu..|1833|MF327009(168573):20292-22124:1 ^^ Shigella phage Sf25, complete genome.|neighbours:ID:AUV63300.1(1),ID:AUV63302.1(1)|neighbour_genes:terminase small subu..,tail sheath protein|
MEQPINALNDFHPLNEAGKILIKHPSLAERKDEDGIHWIKSQWDGKWYPEKFSDYLRLHKIVKIPNNSDKPELFQTYKDKNNKRSRYMGLPNLKRANIKTQWTREMVEEWKKCRDDIVYFAETYCAITHIDYGVIKVQLRDYQRDMLKIMSSKRMTVCNLSRQLGKTTVVAIFLAHFVCFNKDKAVGILAHKGSMSAEVLDRTKQAIELLPDFLQPGIVEWNKGSIELDNGSSIGAYASSPDAVRGNSFAMIYIDECAFIPNFHDSWLAIQPVISSGRRSKIIITTTPNGLNHFYDIWTAAVEGKSGFEPYTAIWNSVKERLYNDEDIFDDGWQWSIQTINGSTLAQFRQEHTAAFEGTSGTLISGMKLAVMDFIEVTPDDHGFHRFKSPEPDRKYIATLDCSEGRGQDYHALHIIDVTDDVWEQVGVLHSNTISHLILPDIVMRYLVEYNECPVYIELNSTGVSVAKSLYMDLEYEGVICDSYTDLGMKQTKRTKAVGCSTLKDLIEKDKLIIHHRATIQEFRTFSEKGVSWAAEEGYHDDLVMSLVIFGWLSTQSKFIDYADKDDMRLASEVFSKELQDMGDEYAPVIFVDSVHSAEYVPVSHGMSMV
>ID:YP_004415059.1 |[Shigella phage Shfl2]||_Shigella_phage_Shfl2_.gbk|putative terminase s..|1833|NC_015457(165919):92345-94177:1 ^GeneID:10498922^ Shigella phage Shfl2, complete genome.|neighbours:ID:YP_004415058.1(1),ID:YP_004415060.1(1)|neighbour_genes:putative terminase D..,putative tail sheath..|
MEQPINALNDFHPLNEAGKILIKHPSLAERKDEDGIHWIKSQWDGKWYPEKFSDYLRLHKIVKIPNNSDKPELFQTYKDKNNKRSRYMGLPNLKRANIKTQWTREMVEEWKKCRDDIVYFAETYCAITHIDYGVIKVQLRDYQRDMLKIMSSKRMTVCNLSRQLGKTTVVAIFLAHFVCFNKDKAVGILAHKGSMSAEVLDRTKQAIELLPDFLQPGIVEWNKGSIELDNGSSIGAYASSPDAVRGNSFAMIYIDECAFIPNFHDSWLAIQPVISSGRRSKIIITTTPNGLNHFYDIWTAAVEGKSGFEPYTAIWNSVKERLYNDEDIFDDGWQWSIQTINGSTLAQFRQEHTAAFEGTSGTLISGMKLAVMDFIEVTPDDHGFHRFKSPEPDRKYIATLDCSEGRGQDYHALHIIDVTDDVWEQVGVLHSNTISHLILPDIVMRYLVEYNECPVYIELNSTGVSVAKSLYMDLEYEGVICDSYTDLGMKQTKRTKAVGCSTLKDLIEKDKLIIHHRATIQEFRTFSEKGVSWAAEEGYHDDLVMSLVIFGWLSTQSKFIDYADKDDMRLASEVFSKELQDMGDEYAPVIFVDSVHSAEYVPVSHGMSMV
>ID:YP_009110984.1 |[Shigella phage pSs-1]||_Shigella_phage_pSs-1_.gbk|hypothetical protein|1833|NC_025829(164999):97902-99734:1 ^GeneID:22475250^ Shigella phage pSs-1, complete genome.|neighbours:ID:YP_009110983.1(1),ID:YP_009110985.1(1)|neighbour_genes:hypothetical protein,hypothetical protein|
MEQPINALNDFHPLNEAGKILIKHPSLAERKDEDGIHWIKSQWDGKWYPEKFSDYLRLHKIVKIPNNSDKPELFQTYKDKNNKRSRYMGLPNLKRANIKTQWTREMVEEWKKCRDDIVYFAETYCAITHIDYGVIKVQLRDYQRDMLKIMSSKRMTVCNLSRQLGKTTVVAIFLAHFVCFNKDKAVGILAHKGSMSAEVLDRTKQAIELLPDFLQPGIVEWNKGSIELDNGSSIGAYASSPDAVRGNSFAMIYIDECAFIPNFHDSWLAIQPVISSGRRSKIIITTTPNGLNHFYDIWTAAVEGKSGFEPYTAIWNSVKERLYNDEDIFDDGWQWSIQTINGSTLAQFRQEHTAAFEGTSGTLISGMKLAVMDFIEVTPDDHGFHRFKSPEPDRKYIATLDCSEGRGQDYHALHIIDVTDDVWEQVGVLHSNTISHLILPDIVMRYLVEYNECPVYIELNSTGVSVAKSLYMDLEYEGVICDSYTDLGMKQTKRTKAVGCSTLKDLIEKDKLIIHHRATIQEFRTFSEKGVSWAAEEGYHDDLVMSLVIFGWLSTQSKFIDYADKDDMRLASEVFSKELQDMGDEYAPVIFVDSVHSAEYVPVSHGMSMV
>ID:NP_899601.1 |[Vibrio phage KVP40]||_Vibrio_phage_KVP40_.gbk|17|1803|NC_005083(244834):216243-218045:1 ^GeneID:2546011^ Vibrio phage KVP40, complete genome.|neighbours:ID:NP_899600.1(1),ID:NP_899602.1(1)|neighbour_genes:16,18|
MSSQKKKFKKKTINGIKYVQSNEDMQWYPRYLDDWKVLNRMDKAHKLRIQSTDPSDFKTYKDKGNRRSRYMNIPNLRRANAPIRFGAPLSEIKAEFQKCRDDIVYFAENYCSIVHIDLGNIKMVPRPYQKEMLEVADRSRFSIFLLPRQLGKTTIMGIFLAHYLVFNEDKEAGILAHKGSMSMEVLERVKNVIENLPDFLQPGIEEWNKGNITFDNGCKLGAYASGSDAVRGKSFSMIYVDECAFVPGFDDFWKATFPVISSGEESKVVLTSTPNGLNHYHDMWNAAVQGISTFEPYTTTWRAVQNRLYKDGEFDDGEAFKRETIGNTSREAFSQEHLCNFLGTAGTLINGFKLSKMKGIDVVKDSDGWCVYKKPEEGHKYILTVDTSEGRGQDYHALHMIDVTSYPFEQVAVFHDNKTSHLLLPAIIMKQAYRYNEAYVYCEIASTGELVMNELFRDLEYENVIMEERASGGRRGLGLKPNKKTKAIGCSTLKDLIEKDQLKINHIPTLKEFHTFVEKGKSWEAEEGFHDDLVMSLTLLAYLSTQDRFSDFVEKEYNVSYDIFKQEVHDMMDDDVPFLMIADGIENYGTDFSTNSFGMF
>ID:YP_009006283.1 |[Vibrio phage VH7D]||_Vibrio_phage_VH7D_.gbk|large terminase prot..|1731|NC_023568(246964):152692-154422:1 ^GeneID:18499915^ Vibrio phage VH7D, complete genome.|neighbours:ID:YP_009006282.1(1),ID:YP_009006284.1(1)|neighbour_genes:DNA-packaging protei..,tail sheath protein|
MQWYPRYLDDWKVLNRMDKPHKLRIQSTDPSDFKTYKDKGNRRSRYMNIPNLRRANAPIRFGASMQDIKAEFQKCRDDIVYFAENYCSIVHIDLGNIKMVPRPYQKEMLEVADRSRFSIFLLPRQLGKTTIMGIFLAHYLVFNEDKEAGILAHKGSMSMEVLERVKNVIENLPDFLQPGIEEWNKGNITFDNGCKLGAYASGSDAVRGKSFSMIYVDECAFVPGFDDFWKATFPVISSGEESKVVLTSTPNGLNHYHDMWNAAVAGVSTFEPYTTTWRAVQNRLYKDGEFDDGEAFKSETIGNTSREAFSQEHLCNFLGTAGTLINGFKLSKMKGQDIVKDHDGWYVYKQPEENHKYILTVDTSEGRGQDYHALHMIDVTSYPFEQVAVFHDNKTSHLLLPAIIMKQAYRYNEAYVYCEIASTGELVMNELFRDLEYENVIMEERASGGRRGLGLKPNKKTKAIGCSTLKDLIEKDQLKINHIPTLKEFHTFVEKGKSWEAEEGFHDDLVMSLTLLAYLSTQDRFSDFVDKEYNVSYDIFKQEVHDMMDDDVPFIMIADGVDNYGTDFSMNGFGMF
>ID:QBX06118.1 |[Vibrio phage ValB1 HC]||_Vibrio_phage_ValB1_HC_.gbk|large terminase prot..|1803|MK568540(247619):107913-109715:-1 ^^ Vibrio phage ValB1 HC, complete genome.|neighbours:ID:QBX06117.1(-1),ID:QBX06119.1(-1)|neighbour_genes:tail sheath protein,DNA-packaging protei..|
MSSQKKKFKKKTINGIKYVQSNEDMQWYPRYLDDWKVLNRMDKPHKLRIQSTDPSDFKTYKDKGNRRSRYMNIPNLRRANAPIRFGASMQDIKAEFQKCRDDIVYFAENYCSIVHIDLGNIKMVPRPYQKEMLEVADRSRFSIFLLPRQLGKTTIMGIFLAHYLVFNEDKEAGILAHKGSMSMEVLERVKNVIENLPDFLQPGIEEWNKGNITFDNGCKLGAYASGSDAVRGKSFSMIYVDECAFVPGFDDFWKATFPVISSGEESKVVLTSTPNGLNHYHDMWNAAVAGVSTFEPYTTTWRAVQNRLYKDGEFDDGEAFKSETIGNTSREAFSQEHLCNFLGTAGTLINGFKLSKMKGQDIVKDHDGWYVYKQPEENHKYILTVDTSEGRGQDYHALHMIDVTSYPFEQVAVFHDNKTSHLLLPAIIMKQAYRYNEAYVYCEIASTGELVMNELFRDLEYENVIMEERASGGRRGLGLKPNKKTKAIGCSTLKDLIEKDQLKINHIPTLKEFHTFVEKGKSWEAEEGFHDDLVMSLTLLAYLSTQDRFSDFVDKEYNVSYDIFKQEVHDMMDDDVPFIMIADGVDNYGTDFSMNGFGMF
>ID:YP_009201392.1 |[Vibrio phage ValKK3]||_Vibrio_phage_ValKK3_.gbk|large terminase prot..|1803|NC_028829(248088):159254-161056:-1 ^GeneID:26628615^ Vibrio phage ValKK3, complete genome.|neighbours:ID:YP_009201391.1(-1),ID:YP_009201393.1(-1)|neighbour_genes:tail sheath protein,terminase DNA packag..|
MSSQKKKFKKKTINGIKYVQSNEDMQWYPRYLDDWKVLNRMDKPHKLRIQSTDPSDFKTYKDKGNRRSRYMNIPNLRRANAPIRFGASMQDIKAEFQKCRDDIVYFAENYCSIVHIDLGNIKMVPRPYQKEMLEVADRSRFSIFLLPRQLGKTTIMGIFLAHYLVFNEDKEAGILAHKGSMSMEVLERVKNVIENLPDFLQPGIEEWNKGNITFDNGCKLGAYASGSDAVRGKSFSMIYVDECAFVPGFDDFWKATFPVISSGEESKVVLTSTPNGLNHYHDMWNAAVAGVSTFEPYTTTWRAVQNRLYKDGEFDDGEAFKSETIGNTSREAFSQEHLCNFLGTAGTLINGFKLSKMKGQDIVKDHDGWYVYKQPEENHKYILTVDTSEGRGQDYHALHMIDVTSYPFEQVAVFHDNKTSHLLLPAIIMKQAYRYNEAYVYCEIASTGELVMNELFRDLEYENVIMEERASGGRRGLGLKPNKKTKAIGCSTLKDLIEKDQLKINHIPTLKEFHTFVEKGKSWEAEEGFHDDLVMSLTLLAYLSTQDRFSDFVDKEYNVSYDIFKQEVHDMMDDDVPFIMIADGVDNYGTDFSMNGFGMF
>ID:YP_008125177.1 |[Vibrio phage nt-1]||_Vibrio_phage_nt-1_.gbk|terminase DNA packag..|1803|NC_021529(247511):136597-138399:1 ^GeneID:15926473^ Vibrio phage nt-1, complete genome.|neighbours:ID:YP_008125176.2(1),ID:YP_008125178.1(1)|neighbour_genes:terminase DNA packag..,tail sheath protein|
MSNQKKKFKKKTINGIKYVQSNEDMQWYPRYLDDWKVLNRMDRAHKLKIQSTDPSDFKTYKDKSNRRSRYMNIPNLRRANAPIRFGASLDVIKAEYKKCRDDIVYFAENYCSIVHIDLGNIKMVPRPYQKEMLEVADRSRFSIFLLPRQLGKTTIMGIFLAHYLVFNEDKEAGILAHKGSMSMEVLERVKNVIENLPDFLQPGIEEWNKGNITFDNGCKLGAYASGSDAVRGKSFSMIYVDECAFVPGFDDFWKATFPVISSGEESKVVLTSTPNGLNHYHDMWNAAVAGVSTFEPYTTTWRAVQNRLYKDGEFDDGEAFKNETIGNTSREAFSQEHLCNFLGTAGTLINGFKLSKMQGIDVVKDHDGWYVYKKPEENHKYILTVDTSEGRGQDYHALHMIDVTTYPFEQVAVYHDNKTSHLLLPAIIMKQAYRYNEAYVYCEIASTGELVMNELFRDLEYENVIMEERASGGRRGLGLKPNKKTKAIGCSTLKDLIEKDQLKINHIPTLKEFHTFVEKGKSWEAEEGFHDDLVMSLTLLAYLSTQDRFGDFVDKEYNVSYDIFKQEVHDMMDDDVPFLMIADGIENYGTDFGTNSFGMF
>ID:ALP46971.1 |[Vibrio phage phi-Grn1]||_Vibrio_phage_phi-Grn1_.gbk|terminase large subu..|1803|KT919972(248605):80523-82325:1 ^^ Vibrio phage phi-Grn1, complete genome.|neighbours:ID:ALP47086.1(1),ID:ALP46967.1(1)|neighbour_genes:terminase small subu..,tail sheath monomer|
MSSQKKKFKKKTINGIKYVQSNEDMQWYPRYLDDWKVLNRMDKPHKLRIQSTDPSDFKTYKDKGNRRSRYMNIPNLRRANAPIRFGASMQDIKAEFQKCRDDIVYFAENYCSIVHIDLGNIKMVPRPYQKEMLEVADRSRFSIFLLPRQLGKTTIMGIFLAHYLVFNEDKEAGILAHKGSMSMEVLERVKNVIENLPDFLQPGIEEWNKGNITFDNGCKLGAYASGSDAVRGKSFSMIYVDECAFVPGFDDFWKATFPVISSGEESKVVLTSTPNGLNHYHDMWNAAVAGVSTFEPYTTTWRAVQNRLYKDGEFDDGEAFKSETIGNTSREAFSQEHLCNFLGTAGTLINGFKLSKMKGQDIVKDHDGWYVYKQPEENHKYILTVDTSEGRGQDYHALHMIDVTSYPFEQVAVFHDNKTSHLLLPAIIMKQAYRYNEAYVYCEIASTGELVMNELFRDLEYENVIMEERASGGRRGLGLKPNKKTKAIGCSTLKDLIEKDQLKINHIPTLKEFHTFVEKGKSWEAEEGFHDDLVMSLTLLAYLSTQDRFSDFVDKEYNVSYDIFKQEVHDMMDDDVPFIMIADGVDNYGTDFSMNGFGMF
>ID:ALP47351.1 |[Vibrio phage phi-ST2]||_Vibrio_phage_phi-ST2_.gbk|terminase large subu..|1803|KT919973(250485):140307-142109:1 ^^ Vibrio phage phi-ST2, complete genome.|neighbours:ID:ALP47467.1(1),ID:ALP47347.1(1)|neighbour_genes:terminase small subu..,tail sheath monomer|
MSSQKKKFKKKTINGIKYVQSNEDMQWYPRYLDDWKVLNRMDKPHKLRIQSTDPSDFKTYKDKGNRRSRYMNIPNLRRANAPIRFGASMQDIKAEFQKCRDDIVYFAENYCSIVHIDLGNIKMVPRPYQKEMLEVADRSRFSIFLLPRQLGKTTIMGIFLAHYLVFNEDKEAGILAHKGSMSMEVLERVKNVIENLPDFLQPGIEEWNKGNITFDNGCKLGAYASGSDAVRGKSFSMIYVDECAFVPGFDDFWKATFPVISSGEESKVVLTSTPNGLNHYHDMWNAAVAGVSTFEPYTTTWRAVQNRLYKDGEFDDGEAFKSETIGNTSREAFSQEHLCNFLGTAGTLINGFKLSKMKGQDIVKDHDGWYVYKQPEENHKYILTVDTSEGRGQDYHALHMIDVTSYPFEQVAVFHDNKTSHLLLPAIIMKQAYRYNEAYVYCEIASTGELVMNELFRDLEYENVIMEERASGGRRGLGLKPNKKTKAIGCSTLKDLIEKDQLKINHIPTLKEFHTFVEKGKSWEAEEGFHDDLVMSLTLLAYLSTQDRFSDFVDKEYNVSYDIFKQEVHDMMDDDVPFIMIADGVDNYGTDFSMNGFGMF
>ID:ALY06997.1 |[Vibrio phage vB_VmeM-32]||_Vibrio_phage_vB_VmeM-32_.gbk|putative terminase l..|2115|KU160494(199912):1102-3216:1 ^^ Vibrio phage vB_VmeM-32, complete genome.|neighbours:start(),ID:ALY06998.1(1)|neighbour_genes:start(),tail sheath protein|
MNDKFLEINPCNDEWEVLSTDDGWVDVLYSNKTVEYESWFLKLDNGLELNCADTHLVFTDDNTAKPVCGLKVGDSIITQFGPSKVAIIERSNLYENMYDLTVNNSKHSYLTNNIASHNTTVTAILLAHYVIFNESKAVGVLAHLGSMSREVLDRIKQAIEMLPDFLQPGIVEWNKGSIALENGSSIAAYASSPDAVRGNSFSMIYVDECVSGDTMVTVRDTTTDEILKVTIEELNKMIVKDKMIQLKGRLFENRYEILTSNGMKSFDGVKRVVSKAMRIVLDDGRELTGSYNHKVLSGNRYVSLCNLRVGSFVDGGKITHIEDCGEMSLYDALNVADGNHYTTNGIESHNCAFIENFTETWKAILPVVSSGRNSKILLTSTPNGMNHWYDLWQTAIKDNTKGFIPYSADWTSVKERLYNGADIFDDGYEWAIVQIESSTIENFRQEHMTVFVGASNTLINGFKLSKITAVDVDSPDSAFYKFEEPQENRKYVFTVDVSEGRGQDYSVIQMIDVTEYPYKQVGLYRNNRISHLLLPSVIKRYAEMYNDAYVYIELNSVGGTVAKTLYVDLEYENVICDSSIDLGMKQTKTTKQIGCSTLKDLIEKDKLIIRDKHTISELRTFVEHGKSWAAQKGFHDDCVMGLVIFAYLTTQPRFYDYIDEDRNIGIDLFEEELDELYGDFSIGLIISNADGDIDVDNQQDNAWF
>ID:ALY07096.1 |[Vibrio phage vB_VmeM-32]||_Vibrio_phage_vB_VmeM-32_.gbk|hypothetical protein|678|KU160494(199912):79947-80624:-1 ^^ Vibrio phage vB_VmeM-32, complete genome.|neighbours:ID:ALY07095.1(1),ID:ALY07097.1(-1)|neighbour_genes:hypothetical protein,hypothetical protein|
MSGLMPDDMKKINELPRKRINFDMSYEDAFGDDIAIYRQCIGGLKILDANRIRHVKTIREMNFFKSQHDDTWYPETFEAYSELTAFRKVKLQGTNPEQFATFKNKFDKKTRYMGLPNLKRANVPIAWTQEMINEWKKCKDDPIYFGENYCTIVHIDHGTILPTMRPYQKEMLDIMYKNRLTIANLSRQLGKCVTGDTKITVRNKRTGEIKEMSIKDFHETTKKPA
>ID:AFN37587.1 |[Vibriophage phi-pp2]||_Vibriophage_phi-pp2_.gbk|phage terminase larg..|1803|JN849462(246421):217949-219751:1 ^^ Vibriophage phi-pp2, complete genome.|neighbours:ID:AFN37586.1(1),ID:AFN37588.1(1)|neighbour_genes:phage terminase smal..,tail sheath protein|
MSSQKKKFKKKTINGIKYVQSNEDMQWYPRYLDDWKVLNRMDKAHKLRIQSTDPSDFKTYKDKGNRRSRYMNIPNLRRANAPIRFGAPLSEIKAEFQKCRDDIVYFAENYCSIVHIDLGNIKMVPRPYQKEMLEVADRSRFSIFLLPRQLGKTTIMGIFLAHYLVFNEDKEAGILAHKGSMSMEVLERVKNVIENLPDFLQPGIEEWNKGNITFDNGCKLGAYASGSDAVRGKSFSMIYVDECAFVPGFDDFWKATFPVISSGEESKVVLTSTPNGLNHYHDMWNAAVQGISTFEPYTTTWRAVQNRLYKDGEFDDGEAFKRETIGNTSREAFSQEHLCNFLGTAGTLINGFKLSKMQGIDVVKDSDGWCVYKKPEEGHKYILTVDTSEGRGQDYHALHMIDVTSYPFEQVAVFHDNKTSHLLLPAIIMKQAYRYNEAYVYCEIASTGELVMNELFRDLEYENVIMEERASGGRRGLGLKPNKKTKAIGCSTLKDLIEKDQLKINHIPTLKEFHTFVEKGKSWEAEEGFHDDLVMSLTLLAYLSTQDRFSDFVEKEYNVSYDIFKQEVHDMMDDDVPFLMIADGIENYGTDFSTNSFGMF
>ID:YP_009153763.1 |[Yersinia phage PST]||_Yersinia_phage_PST_.gbk|terminase DNA packag..|1833|NC_027404(167785):92912-94744:1 ^GeneID:24677549^ Yersinia phage PST, complete genome.|neighbours:ID:YP_009153762.1(1),ID:YP_009153764.1(1)|neighbour_genes:terminase DNA packag..,tail sheath protein|
MEQPINALNDFHPLNEAGKILIKHPSLAERKDEDGIHWIKSQWDGKWYPEKFSDYLRLHKIVKIPNNSDKPELFQTYKDKNNKRSRYMGLPNLKRANIKTQWTREMVEEWKKCRDDIVYFAETYCAITHIDYGVIKVQLRDYQRDMLKIMSSKRMTVCNLSRQLGKTTVVAIFLAHFVCFNKDKAVGILAHKGSMSAEVLDRTKQAIELLPDFLQPGIVEWNKGSIELDNGSSIGAYASSPDAVRGNSFAMIYIDECAFIPNFHDSWLAIQPVISSGRRSKIIITTTPNGLNHFYDIWTAAVEGKSGFEPYTAIWNSVKERLYNDEDIFDDGWQWSIQTINGSSLAQFRQEHTAAFEGTSGTLISGMKLAVMDFIEVTPDDHGFHQFKKPEPDRKYIATLDCSEGRGQDYHALHIIDVTDAVWEQVGVLHSNTISHLILPDIVMRYLVEYNECPVYIELNSTGVSVAKSLYMDLEYEGVICDSYTDLGMKQTKRTKAVGCSTLKDLIEKDKLIIHHRATIQEFRTFSEKGVSWAAEEGYHDDLVMSLVIFGWLSTQSKFIDYADKDDMRLASEVFSKELQDMSDDYAPVIFVDSVHSAEYVPVSHGMSMV
>ID:VEV89778.1 |[Yersinia phage fPS-2]||_Yersinia_phage_fPS-2_.gbk|g162|1833|LR215722(169060):96491-98323:1 ^^ Yersinia phage fPS-2 genome assembly, chromosome: I.|neighbours:ID:VEV89777.1(1),ID:VEV89779.1(1)|neighbour_genes:g161,g163|
MEQPINALNDFHPLNEAGKILIKHPSLAERKDEDGIHWIKSQWDGKWYPEKFSDYLRLHKIVKIPNNSDKPELFQTYKDKNNKRSRYMGLPNLKRANIKTQWTREMVEEWKKCRDDIVYFAETYCAITHIDYGVIKVQLRDYQRDMLKIMSSKRMTVCNLSRQLGKTTVVAIFLAHFVCFNKDKAVGILAHKGSMSAEVLDRTKQAIELLPDFLQPGIVEWNKGSIELDNGSSIGAYASSPDAVRGNSFAMIYIDECAFIPNFHDSWLAIQPVISSGRRSKIIITTTPNGLNHFYDIWTAAVEGKSGFEPYTAIWNSVKERLYNDEDIFDDGWQWSIQTINGSTLAQFRQEHTAAFEGTSGTLISGMKLAIMDFIEVTPDDHGFHRFKSPEPDRKYIATLDCSEGRGQDYHALHIIDITDDVWEQVGVLHSNTISHLILPDIVMRYLVEYNECPVYIELNSTGVSVAKSLYMDLEYEGVICDSYTDLGMKQTKRTKAVGCSTLKDLIEKDKLIIHHRATIQEFRTFSEKGVSWAAEEGYHDDLVMSLVIFGWLSTQSKFIDYADKDDMRLASEVFSKELQDMSDDYAPVIFVDSVHSAEYVPVSHGMSMV
>ID:YP_009149409.1 |[Yersinia phage phiD1]||_Yersinia_phage_phiD1_.gbk|g170|1833|NC_027353(167063):94241-96073:1 ^GeneID:24635606^ Yersinia phage phiD1 complete genome.|neighbours:ID:YP_009149408.1(1),ID:YP_009149410.1(1)|neighbour_genes:g169,g171|
MEQPINALNDFHPLNEAGKILIKHPSLAERKDEDGIHWIKSQWDGKWYPEKFSDYLRLHKIVKIPNNSDKPELFQTYKDKNNKRSRYMGLPNLKRANIKTQWTREMVEEWKKCRDDIVYFAETYCAITHIDYGVIKVQLRDYQRDMLKIMSSKRMTVCNLSRQLGKTTVVAIFLAHFVCFNKDKAVGILAHKGSMSAEVLDRTKQAIELLPDFLQPGIVEWNKGSIELDNGSSIGAYASSPDAVRGNSFAMIYIDECAFIPNFHDSWLAIQPVISSGRRSKIIITTTPNGLNHFYDIWTAAVEGKSGFEPYTAIWNSVKERLYNDEDIFDDGWQWSIQTINGSSLAQFRQEHTAAFEGTSGTLISGMKLAIMDFIEVTPDDHGFHRFKSPEPDRKYIATLDCSEGRGQDYHALHIIDVTDDVWEQVGVLHSNTISHLILPDIVMRYLVEYNECPVYIELNSTGVSVAKSLYMDLEYEGVICDSYTDLGMKQTKRTKAVGCSTLKDLIEKDKLIIHHRATIQEFRTFSEKGVSWAAEEGYHDDLVMSLVIFGWLSTQSKFIDYADKDDMRLASEVFSKELQDMSDDYAPVIFVDSVHSAEYVPVSHGMSMV
