# Supplementary material for: Influence of Non-canonical DNA Bases on the Genomic Diversity of Tevenvirinae
Source: Front Microbiol. 2021 Apr 6;12:632686. doi: 10.3389/fmicb.2021.632686 (PMC8056088; doi:10.3389/fmicb.2021.632686)
Supplement: Supplementary Data Sheet 1 — Clustering results (folders “first clusterisation,” “second clusterisation,” and “third clusterisation”): the number of pan-genome components in the individual genome (files “pan genome components of genomes”), the total number of all clusters and components of the pan-genome (files “pan genome components”), a list of clusters of the core genome (files “core list”), a list of clusters of the softcore genome (files “softcore list”). Clusters of the softcore genome (folders “softcore clusters”) are presented in the files which show regions in genomes, protein sequences, names of viruses which have these proteins A description of softcore clusters is also supplied (file “Softcore clusters description”). [file Data_Sheet_1.ZIP › Data sheet 1/first clusterisation/softcore_clusters/20031_18.faa]

>ID:YP_004300752.1 |[Acinetobacter virus 133]|Acj133|_Acinetobacter_phage_133_.gbk|18|1983|NC_015250(159801):94924-96906:1 ^GeneID:10323158^ Acinetobacter phage 133, complete genome.|neighbours:ID:YP_004300751.1(1),ID:YP_004300753.1(1)|neighbour_genes:17,19|
MTLLSPGIELKENSTQSTIVQNATGRAAMVGKFQWGPAFKQIQITNEVELTEALGYPDVQTADYFMSAANFLNYGNDLRVVRAVNVETARNSSPLVTNINWTITAGGSNYAVGDTIKVKYMQTTVEDQGKVTEVDTDGRIVSIFIPSGKIVDYARSIGQYPQLSDSWVVEIESVSSGISGAVSVTDIITDSGIVLTSTDKAAMEIQKQTFQDKLKKYHMPAIAAAYPGELGDQIEIEIVSKKHYDTSMTVPLNIYPAGGTRLATTKAVFGYGPQTENQYAFIVRRNGAIVEQYILSTSREERDMYGSNIFINDYFQRGASRYIFASALNWPAGFSGIIRLGGGTSANASVTTGDLMQAWDKFADRESLYVNLMIAGAVAGESVETATTVQKYASSIGEIRKDCLVLISPPRETVVGLDTTVAVDNIIDWRTAQGSYELNNMNISSTYSFIDGNYKYQYDKYNDVNRWVPLAADIAGLCARTDTVANPWMSPAGYNRGQILNCIGLALETREAQRDRMYQESINPVVGSDGEGYVLLGDKTATKVPTPFDRVNVRRLFNMLKKNIGSNAKYKLFEINSAFTRNSFTMETTQYLDGIEALGGMYDSFVICDETNNTPSVIDRNEFVGTMMIKPARSINFITLNFVATSTGADFQELVGGALV
>ID:AWY10260.1 |[Acinetobacter phage AM101]||_Acinetobacter_phage_AM101_.gbk|tail sheath protein|1977|MH165274(166487):62954-64930:-1 ^^ Acinetobacter phage AM101, complete genome.|neighbours:ID:AWY10259.1(-1),ID:AWY10436.1(-1)|neighbour_genes:tail tube protein,terminase large subu..|
MALLSPGIELKENTTQSTVVQNATGRAAMAGKFQWGPAYQVIQVTNEVELVNLFGQPNNITSEYFMSAANFLQYGNDLRLVRVVNEDAARNSSPIAGNVKFTISSAGNNYKVGDKILIKYTSTEIESNARVTSVDADGKIKGIFIPTDKIIAYAKSIGQYPALSDAWTAEVVSSTGIQGAINLGEIETDSGIILTDPNNASAKMTSTKFQESLAKYGMPGVVALYPGETGDQLEVEIVSKADYDKGSPVLNIYPSGGTRASVAKGVFGYGPQTDDQYAFIVRRNGEVVESYILSTKEGEKDMYGSNIFLDDYFARGSSNYIFATSTGFPKGFSGIIRLNGGLSANEAVTAGDLMLGWDKFADAEALHVNLLIAGSCAGEDAEVASTVQKHVVSIADERKDCLVLISPPRETIVNIGLPIAVDNLIAWRQGTGAYDTANMNISSTYAFIDGNYKYQYDKYNDVNRWVPLAGDIAGLCARTDDISQPWMSPAGYQRGQLLNVVKLAIEPRKAQRDRMYQDAINPVIGANGGDGFVLFGDKTATKVPSPFDRVNVRRLFNMLKKNIGDASKFRLFEINDAFTRSAFRMETSQYLSGIRSLGGVYDFRVVCNETNNTPAVIDRNEFVATFYIKPARSINFIQLNFVATATSADFDELIGKQQ
>ID:YP_004009539.1 |[Acinetobacter phage Ac42]|Ac42|_Acinetobacter_phage_Ac42_.gbk|18|1986|NC_014660(167716):105772-107757:1 ^GeneID:9925804^ Acinetobacter phage Ac42, complete genome.|neighbours:ID:YP_004009538.1(1),ID:YP_004009540.1(1)|neighbour_genes:17,19|
MTLLSPGIELKENSTQSTVVQNATGRAAMVGKFQWGPAFQAFQVTNEVELVEMVGSPDNSTADYFMSAANFLQYGNDLRVVRAINEDVAKNSSPLANNIDYQIVAAGSNYEVGDKVRVKYLQTVVEDNGLVTGVDQDGKITSVFIPSAQIINYARSIDQYPALSDSWTVELVSVSSGISGNIALKPIITDSGILIKNTDTAPEDISNLSFQTAVKRYNMPAIAALYPGETGDQLEVEIISKAAYAKGSAEMLTVYPYGTKRTSTARAVFGFGPQTDNQYAFIVRRNDAIVEQFVLSTEPGETDVYGSNIFMDDYFQRGASRYLFGTSQNFPKGFAGIIRLGGGLSANDQVSAGDLMQAWDEFSDREALHVNLMIAGAVAGESDEVSATVQKYVVSIADERQDCLVLISPPRSAVVNIKPIRAVDNLVDWREGSGAYTDANMNISSTYAFIDGNYKYQYDKYNDVNRWVPLAADIAGLCARTDNVSQPWMSPAGYNRGQILNCIKLAIEARQSQRDRLYEVAINPVIGSRAGAGFVLYGDKTATQVPSPFDRVNVRRLFNMIKKNIGDSSNYRLFEMNDNFTRNSFRMETSQYLSGIKSLGGVYDFRVICDTTNNTPTVIDSNSFVATFYLKPARSINYITLNFVATPTGADFDEIVGPIQQ
>ID:YP_004009793.1 |[Acinetobacter phage Acj61]||_Acinetobacter_phage_Acj61_.gbk|18|1983|NC_014661(164093):106783-108765:1 ^GeneID:9926067^ Acinetobacter phage Acj61, complete genome.|neighbours:ID:YP_004009792.1(1),ID:YP_004009794.1(1)|neighbour_genes:17,hypothetical protein|
MPLLSPGVELKENTTQSTVVQNATGRAAMAGKFQWGPAFQVIQVTNEVELVEMFGQPDTHTSDYFLSASNFLAYGNDLRIVRVVNVETAKNASPLTGNLNWTITAGGSNYAVGDTVRVKYLTTVVEPAGKVTKVDRDGKILSVFIPSAKISQYAKSISQFPALSDSWTVEIVSTGSGISGAITVGEVVTDSGIILTDPDTSLETVNSTKFQTAIKKYEMPSIVALYPGETGDQLEVEVISKDGYEAGAGKELNIYPDGGTRTSTAKAVFGYGPQTENQYALIVRRNDAIVESVVLSTVRGEKDVYGNNIFMDDYFAKGSSNFIFASSMNWPKGFSGIVKLRGGVSANDKVTAGDLMLGWDKFVDREALFVNLLIAGSCAGESDEVASTVQKHVVAIADERQDVLALVSPPCGTIVNVPLIRAVDNLIDWRTGQGTYDTANMNIGSTYVEIDGNYKYQYDKYNDVNRWVPLAADIAGLCARTDNVSQPWMSPAGYNRGQILNCIKLAIEPRQAQRDRLYQEGINPVTGFSGGDGFILFGDKTATKAPTPFDRINVRRLFNMLKKNIGDASKYRLFEMNDAFTRSSFRMETSQYLSGIKALGGIYDFRVVCDTTNNTPAVIDRNEFVATFYIKPARSINYITLNFVATATSADFDELIGTNN
>ID:YP_004010315.1 |[Acinetobacter phage Acj9]||_Acinetobacter_phage_Acj9_.gbk|18|1977|NC_014663(169947):109051-111027:1 ^GeneID:9926612^ Acinetobacter phage Acj9, complete genome.|neighbours:ID:YP_004010314.1(1),ID:YP_004010316.1(1)|neighbour_genes:17,19|
MTLLSPGIELKENTTQSTVVQNATGRAAIAGKFQWGPAFQVIQVTNEVELVDIFGLPDNQTSDYFMSAANFLQYGNDLRVVRAVNEDVAKNASPIAGNVKTTITAPGSNYEVGDKVTIKYTSIVVEDAGTVTAVDKDGKILRVFVPSEKIIAYAKSIGQYPALGDSWTAEITSAASGISGAINVGSIETDSGILLTDPDNSDEVVQSVEFQSKLKAYNMPGVVALYPGETGDQLEIEIVSKASYTSTEPLQIYPNGGTRPSIARAVLGYGPQTDDQYAFIVRRNGEVVETHTVSTKRDDKDMYSNNIFMDDYFARGSSRYIFGTALGFPKGFSGIIRLSGGISANADVTAGDLMQAWDHFADSETLHVNLMIAGACAGETDEIASTVQKHVVSIADERRDCLVLISPPRGTIVNIGLTRAVDNLVDWREGTGAYTTANMNINSTYAFIDGNYKYQYDKYNDVNRWVPLAADIAGLCARTDDIAQPWMPPAGYNRGQILNVVKLAIEPRKSHRDRMFQLAINPVIGSTGGSGFILYGDKTATNTPTPFDRVNVRRLFNMIKKNIGESSKYRLWEINDAFTRSSFRMETTQYLQGIQALGGVYGFRVVCDETNNTPAVIDRNEFVATFYIKPARAINFITLNFVATATGADFDEIIGRQQ
>ID:AXY82726.1 |[Acinetobacter phage KARL-1]||_Acinetobacter_phage_KARL-1_.gbk|tail sheath protein|1977|MH713599(166560):79286-81262:-1 ^^ Acinetobacter phage KARL-1, complete genome.|neighbours:ID:AXY82725.1(-1),ID:AXY82727.1(-1)|neighbour_genes:tail tube protein,terminase DNA packag..|
MALLSPGIELKENTTQSTVVQNATGRAAMAGKFQWGPAYQVIQVTNEVELVNLFGQPNNITSEYFMSAANFLQYGNDLRLVRVVNEDAARNSSPIAGNVKFTISSAGNNYKVGDKILIKYTSTEIESNARVTSVDADGKIKGIFIPTDKIIAYAKSIGQYPALSDAWAAEVVSSTGIQGAINLGEIETDSGIILTDPNNASAKMTSTKFQESLAKYGMPGVVALYPGETGDQLEVEIVSKADYDKGSPVLNIYPSGGTRASVAKGVFGYGPQTDDQYAFIVRRNGEVVESYILSTKEGEKDMYGSNIFLDDYFARGSSNYIFATSTGFPKGFSGIIRLNGGLSANEAVTAGDLMLGWDKFADAEALHVNLLIAGSCAGEDAEVASTVQKHVVSIADERKDCLVLISPPRETIVNIGLPIAVDNLIAWRQGTGAYDTANMNISSTYAFIDGNYKYQYDKYNDVNRWVPLAGDIAGLCARTDNISQPWMSPAGYQRGQLLNVVKLAIEPRKAQRDRMYQDAINPVIGANGGDGFVLFGDKTATKVPSPFDRVNVRRLFNMLKKNIGDSSKFRLFEINDAFTRSSFRMETSQYLSGIRSLGGVYDFRVVCNETNNTPAVIDRNEFVATFFIKPARSINFIQLNFVATATSADFDELIGKQQ
>ID:YP_006489127.1 |[Acinetobacter phage ZZ1]||_Acinetobacter_phage_ZZ1_.gbk|tail sheath protein|1980|NC_018087(166687):102647-104626:1 ^GeneID:13165221^ Acinetobacter phage ZZ1, complete genome.|neighbours:ID:YP_006489130.1(1),ID:YP_006489125.1(1)|neighbour_genes:terminase DNA packag..,tail tube protein|
MALLSPGIELKENTTQSTVVQNATGRAAMAGKFQWGPAFQVIQVTNEVELVDLFGQPDNATADYFMSAANFLQYGNDLRLVRVVNEDSAKNSSPIAGHLKTTITASGSNYAVNDKVIIKYNTTTIEDAGVVTAVDKDGKILKIFVPSEKIIAYAKSIGQYPALSDSWTAEVVSVASGISGAINVDSIETDSGILLTDPENADEKITSVAFQAKLAAYAMPGVVALYPGSTGDQLEVEIVSKETYDKGTAVPLTIYPNGGSRTSLAKAIFGYGPQNDNEYAFIVRRNGEVVESYVLSTERGAKDMYGSNIFLDDYFARGSSNYIFATAQGFPKGFSGIIRLSGGISANDAVTAGDLMQGWDKFADSEALHVNLMIAGSCAGEDAEVASTVQKHVVALADERMDCLALISPPRETIVNIGLTRAVDNLIAWREGTGAYEAANMNISSTYAFIDGNYKYQYDKYNDVNRWVPLAADIAGLCARTDDISQPWMSPAGYVRGQILNCIKLAIEPRKAQRDRLYQDSINPVIGAQGGDGFLLFGDKTATKVPSPFDRVNVRRLFNMLKKNIGDASKFRLFEINDAFTRSSFRMETTAYLAGIKSLGGVYDFRVVCDETNNTPAVIDRNEFVATFYIKPARAINFIQLNFVATATGADFDEIIGRQ
>ID:AXF40743.1 |[Acinetobacter phage vB_ApiM_fHyAci03]||_Acinetobacter_phage_vB_ApiM_fHyAci03_.gbk|tail sheath protein|1977|MH460829(165975):102703-104679:1 ^^ Acinetobacter phage vB_ApiM_fHyAci03, complete genome.|neighbours:ID:AXF40742.1(1),ID:AXF40744.1(1)|neighbour_genes:terminase DNA packag..,tail tube protein|
MALLSPGIELKENTTQSTVVQNATGRAAMAGKFQWGPAYQVIQVTNEVELVNLFGQPNNITSEYFMSAANFLQYGNDLRLVRVVNEDAAKNSSPIAGNVKFTISSAGNNYKVGDKILIKYTSSEIESNARVTSVDADGKIKGIFIPTDKIIAYAKSIGQYPALSDAWTAEVVSSTGIQGAINLGSIETDSGIILTDPNNASAKMTSTKFQESLAKYGMPGVVALYPGETGDQLEVEIVSKADYDKGSPVLNIYPSGGTRASVAKGVFGYGPQTDDQYAFIVRRNGEVVESYILSTKEGEKDMYGSNIFLDDYFARGSSNYIFATSTGFPKGFSGIIRLNGGLSANEAVTAGDLMLGWDKFADAEALHVNLLIAGSCAGEDAEVASTVQKHVVSIADERKDCLVLISPPRETIVNIGLPNAVDNLIAWRQGTGAYDTANMNISSTYAFIDGNYKYQYDKYNDVNRWVPLAGDIAGLCARTDDISQPWMSPAGYQRGQLLNVVKLAIEPRKAQRDRMYQDAINPVIGANGGDGFVLFGDKTATKVPSPFDRVNVRRLFNMLKKNIGDSSKFRLFEINDAFTRSSFRMETSQYLSGIRSLGGVYDFRVVCNETNNTPAVIDRNEFVATFYIKPARSINFIQLNFVATATSADFDELIGKQQ
>ID:APU01475.1 |[Aeromonas phage 65.2]||_Aeromonas_phage_65.2_.gbk|tail sheath monomer|2037|KY290955(236567):68008-70044:-1 ^SEED:fig|6666666.172300.peg.84^ Aeromonas phage 65.2, complete genome.|neighbours:ID:APU01474.1(-1),ID:APU01476.1(-1)|neighbour_genes:tail fibers,terminase large subu..|
MALLSPGVEAKEMNMQVTIARSSTGRAALAGKFQWGPAYQISQVVSEPDLIDRFGRPDNQTADSVFSGINFLNYGNDLRLVRILDSVNARNSSPLFDTVDFTITSPGVDYRIGDDVKILQNGVTVTTGKVTAVNSTGGVEFVTFKSAEIVAKAKELNDYPDLQNGWQMQFTSGGPGAGQSATGVLNGISQDSNIYIPNDEYARESLLRRDQNSDTYIDMCEKYKIPVVASRYAGDKGDNIQVAFIAYKDYYKFGVDGKPTTVNTVNLDTFPSGLKFGNITPSSYLEYGPQTKDQFAMIVFMGGSAVESRVLSTKPSDRDIYGSSIHIDEFFVNGYSTFVQGVSESWPAEFSGILTFGGGTSGNDSASAGDWITGWDMFSDREHVDVNLFIAGSCAGEGAETASTVQKSVAAICDERQDCLGWISPPREYMINLPVATAVAKVVEWRKGLTNSGAVVDNNMNIGTTYSSAAANYKYQYDKYNDTNRWIPLSADLAGLCARTDTVSQPWMSPAGFNRGQIMNVRKLAIETRQSHRDELYQNSLNAVVGFPGQGFILYGDKTMSLAPTPFDRINVRRLFNLLKKSISESAKYKLFENNDAFTRSSFRSEVNSYLDSIKSLGGIYDFLVICDETNNTPSVIDRNEFVATIMIKPARSINFVTLNFSAVGTGTDFAELVGAPV
>ID:YP_004300927.1 |[Aeromonas virus 65]||_Aeromonas_phage_65_.gbk|18|2037|NC_015251(235229):68011-70047:-1 ^GeneID:10323349^ Aeromonas phage 65, complete genome.|neighbours:ID:YP_004300926.1(-1),ID:YP_004300928.1(-1)|neighbour_genes:19,17|
MALLSPGVEAKEMNMQVTIARSSTGRAALAGKFQWGPAYQISQVVSEPDLIDRFGRPDNQTADSVFSGINFLNYGNDLRLVRILDSVNARNSSPLFDTVDFTITSPGVDYRIGDDVKILQNGVTVTTGKVTAVNSTGGVEFVTFKSAEIVAKAKELNDYPDLQNGWQMQFTSGGPGAGQSATGVLNGISQDSNIYIPNDEYARESLLRRDQNSDTYIDMCEKYKIPVVASRYAGDKGDNIQVAFIAYKDYYKFGVDGKPTTVNTVNLDTFPSGLKFGNITPSSYLEYGPQTKDQFAMIVFMGGSAVESRVLSTKPSDRDIYGSSIHIDEFFVNGYSTFVQGVSESWPAEFSGILTFGGGTSGNDSASAGDWITGWDMFSDREHVDVNLFIAGSCAGEGAETASTVQKSVAAICDERQDCLGWISPPREYMINLPVATAVAKVVEWRKGLTNSGAVVDNNMNIGTTYSSAAANYKYQYDKYNDTNRWIPLSADLAGLCARTDTVSQPWMSPAGFNRGQIMNVRKLAIETRQSHRDELYQNSLNAVVGFPGQGFILYGDKTMSLAPTPFDRINVRRLFNLLKKSISESAKYKLFENNDAFTRSSFRSEVNSYLDSIKSLGGIYDFLVICDETNNTPSVIDRNEFVATIMIKPARSINFVTLNFSAVGTGTDFAELVGAPV
>ID:ATI17422.1 |[Aeromonas phage AS-szw]||_Aeromonas_phage_AS-szw_.gbk|tail sheath protein|2037|MF498773(229957):104917-106953:1 ^^ Aeromonas phage AS-szw, complete genome.|neighbours:ID:ATI17421.1(1),ID:ATI17423.1(1)|neighbour_genes:terminase DNA packag..,tail tube protein|
MALLSPGVEAKENNMQTTIARSSTGRAALAGKFQWGPAYQISQLVSETDLIDRFGRPDNQTADSVLSAINFLKYGNDLRTVRILDEDTARNSSPFFETIDYTITSPGVDYRIGDDVKILQNGATITTGKVSALNSVGGITFVRFSTAEVVKKAKELNDYPALQNGWQIQFTSGGPGSGQSATAVLNGIRQDSKIYIRNDEYSRESLLRRDETTETYIDMCESYGIPVVASRYAGLTGDNIQVAFIAYKDYYKFGVDGKISSVNTVNLKTFPSGLSFGNITPSSYLEYGPQTKDQFAMIVFVGGSAVESRVLSVKENDRDIYGSSIYVDEFFINGYSTFIQGVAESWPTEYSGILTFGGGNSGNSTASAGDWIEGWDMFSDREHVDVNLFIAGSCAGEGVEIASTVQKSVAAICDERQDCLGWISPPREYMVNLPVATSVKKMVEWRRGVTDSGVVVDDNMNIGTTYSSTSANYKLQYDKYNDTNRWIPLSADMAGLCARTDTVAQPWMSPAGFNRGQILDVRKLAIETRQAHRDELYQNSMNPVVGFPGQGFILYGDKTMSLQPTPFDRINVRRLFNLLKKSISESAKYKLFENNDAFTRNSFRSEVNSYLDSIKSLGGIYDFRVVCDETNNTPAVIDRNEFVATILIKPARSINYVSLNFSAVGTSANFDELVGPQN
>ID:ASU00174.1 |[Aeromonas phage AS-zj]||_Aeromonas_phage_AS-zj_.gbk|tail sheath protein|2037|MF448340(229929):210508-212544:1 ^^ Aeromonas phage AS-zj, complete genome.|neighbours:ID:ASU00175.1(1),ID:ASU00173.1(1)|neighbour_genes:terminase DNA packag..,hypothetical protein|
MALLSPGVEAKENNMQTTIARSSTGRAALAGKFQWGPAYQISQLVSETDLIDRFGRPDNQTADSVLSAINFLKYGNDLRTVRILDEDTARNSSPFFETIDYTITSPGVDYRIGDDVKILQNGATITTGKVSALNSVGGITFVRFSTAEVVKKAKELNDYPALQNGWQIQFTSGGPGSGQSATAVLNGIRQDSKIYIRNDEYSRESLLRRDETTETYIDMCESYGIPVVASRYAGLTGDNIQVAFIAYKDYYKFGVDGKISSVNTVNLKTFPSGLSFGNITPSSYLEYGPQTKDQFAMIVFVGGSAVESRVLSVKENDRDIYGSSIYVDEFFINGYSTFIQGVAESWPTEYSGILTFGGGNSGNSTASAGDWIEGWDMFSDREHVDVNLFIAGSCAGEGVEIASTVQKSVAAICDERQDCLGWISPPREYMVNLPVATSVKKMVEWRRGVTDSGVVVDDNMNIGTTYSSTSANYKLQYDKYNDTNRWIPLSADMAGLCARTDTVAQPWMSPAGFNRGQILDVRKLAIETRQAHRDELYQNSMNPVVGFPGQGFILYGDKTMSLQPTPFDRINVRRLFNLLKKSISESAKYKLFENNDAFTRNSFRSEVNSYLDSIKSLGGIYDFRVVCDETNNTPAVIDRNEFVATILIKPARSINYVSLNFSAVGTSANFDELVGPQN
>ID:NP_944106.1 |[Aeromonas virus Aeh1]||_Aeromonas_phage_Aeh1_.gbk|18|2040|NC_005260(233234):152199-154238:1 ^GeneID:2658188^ Aeromonas phage Aeh1, complete genome.|neighbours:ID:NP_944105.1(1),ID:NP_944107.1(1)|neighbour_genes:17,19|
MTLLSPGVETKEINLQTTIARSSTGRAALVGKFNWGPAYQISQVVSEVDLVDKFGRPDDQTADSFFSGVNFLNYGNDLRLVRVLNETKSRNSSALYQSLSYTITSPGVDYKVGDVVNVLQGGNVIATGKVTVVNASGGIVAFYVPTAAIIDKAKSLNDYPALDNAWQIQFAAGGPGAGQAATATVVGINLDSTIFVPNDEYAMSAISERSETKRTFIDICEEMKVPAIVARYAGTYGDNIKVLMIAYKDYYKFNEAGKIVSVNTINPKVFPTGLDYGNVTPSSYLEFGPQNESQFAFIVFNNGVAVESKILSTKPGDRDIYGTSIYINEYFGNGYSSFVQGVAESWPVGYTGVLAFGGGQSSNTDISAAEFMKGWDMFADREHTDVNLFIAGAVAGEGAQIASTVQKAVVAIADERRDCLVLISPPREYMINQPAASVVRKLVDWRRGVNQAGISLDDNMNIGTTYASVDGNYKYQYDKYNDVNRWIPLAADIAGLCARTDTVGQPWQSPAGFNRGQIVNVIKLAVDTRQAHRDEMYTNGINPIVGFAGQGYILYGDKTASQAPTPFDRINVRRLFNLLKKSISESAKYKLFELNDAFTRSSFRSEVGSYLDTIRSLGGIYDFRVVCDESNNTPAVIDRNEFVATILIKPARSINYITLSFVATSTGADFDELVGSFQQ
>ID:AUE22754.1 |[Aeromonas phage Ah1]||_Aeromonas_phage_Ah1_.gbk|tail sheath protein|2040|MG250483(221116):140047-142086:1 ^^ Aeromonas phage Ah1, complete genome.|neighbours:ID:AUE22753.1(1),ID:AUE22755.1(1)|neighbour_genes:terminase DNA packag..,tail tube protein|
MALLSPGVETKEINLQTTIARSSTGRAALVGKFNWGPAYQISQVVSEVDLVDKFGRPDDQTADSFFSGVNFLNYGNDLRLVRVLNETKSRNSSALYESLSYTITSPGVDYKVGDVVNVLQGGNVIASGKVTVVSSSGGIVAFYVPTAAIITRAKAINDYPALDNAWQIQFAAGGPGSGQAATATVVGINLDSTIFVPNDEYAMAAISERSETKRTFIDICEEMKVPAIAARYAGTYGDNIKVLLIAYKDYYKFNEAGKIVSVNTINPKVFPSGLDYGNVTPSSYLEFGPQNKNQFAFIVFNNGVAVESKVLSTKPGDRDIYGTSIFIDEYFGNGYSAFVQGVSESWPVGYTGVLALGGGQSANTDITAAEFMKGWDMFADREHTDVNLFIAGAVAGEGAKIASTVQKAVVAIADERRDCLVLISPPREYMINQPAASVVRKLVDWRRGVNQAGISLDDNMNIGTTYAFIDGNYKYQYDKYNDVNRWIPLAADIAGLCARTDTVGQPWQSPAGFNRGQIVNVIKLAVDTRQAHRDEMYTNGINPIVGFAGQGYILYGDKTASQAPTPFDRVNVRRLFNLLKKSISESAKYKLFELNDAFTRSSFRSEVGSYLDTIRSLGGIYDFRVVCDESNNTPAIIDRNEFVATILIKPARSINYITLSFVATSTGADFDELVGSFQQ
>ID:QAX98471.1 |[Aeromonas phage AsFcp_2]||_Aeromonas_phage_AsFcp_2_.gbk|tail sheath protein|2040|MH791401(219171):89589-91628:1 ^^ UNVERIFIED: Aeromonas phage AsFcp_2, complete genome.|neighbours:ID:QAX98470.1(1),ID:QAX98472.1(1)|neighbour_genes:terminase DNA packag..,tail tube protein|
MTLLSPGVETKEINLQTTIARSSTGRAALVGKFNWGPAYQISQTVSEVDLVDKFGRPDDQTADSFFSGVNFLNYGNDLRVVRVLNETKSRNSSALFESLSYNITSPGVDYKVGGVVNVLQGGNVIASGKITVVNASGGIVAFYVPTNAIISKAKALNDYPALDNAWQIQFAAGGPGSGQAATATVVGINLNSSIYVPNDEYAMSAISERSELKRTFIDICEEMKVPAIAARYAGTFGDNLNVLIIAYKDYYKFNEAGKIVGVNTINPKVFPSGLDYGNVTPSSYLEFGPQSESQFAFIVFNNGVAVESKVLSVKPGERDIYGSSIHINEYFGNGYSAFVQGVAESWPVGYTGVLNFGGGQSANADITAGEWMKGWDMFADREHTDVNLLIAGSVAGEGAKIASTVQKAVVAISDERRDCLVLISPPREYMINQPAATVVRKLVDWRRGVTQAGVALDDNMNIGTTYASIDGNYKYQYDKYNDVNRWVPLAADIAGLCARTDTIGQPWQSPAGFNRGQIVNVIKLAVDTRQAHRDEMYTNGINPVVGFAGQGYTLYGDKTASQAPTPFDRINVRRLFNLLKKSISESAKYKLFELNDAFTRASFRSEVGSYLDTIRSLGGIYDFRVVCDESNNTAGVIDRNEFVATILIKPARSINYITLNFVATSTGADFDELVGSFQQ
>ID:QAX97862.1 |[Aeromonas phage Asswx_1]||_Aeromonas_phage_Asswx_1_.gbk|tail sheath protein|2037|MH791398(229103):112605-114641:1 ^^ UNVERIFIED: Aeromonas phage Asswx_1, complete genome.|neighbours:ID:QAX97861.1(1),ID:QAX97863.1(1)|neighbour_genes:terminase DNA packag..,tail tube protein|
MALLSPGVEAKENNMQTTIARSSTGRAALAGKFQWGPAYQISQLVSETDLIDRFGRPDNQTADSVLSAINFLKYGNDLRTVRILDEDTARNSSPFFETIDYTITSPGVDYRIGDDVKILQNGATITTGKVSALNSVGGITFVRFSTAEVVKKAKELNDYPALQNGWQIQFTSGGPGSGQSATAVLNGIRQDSKIYIRNDEYSRESLLRRDETTETYIDMCESYGIPVVASRYAGLTGDNIQVAFIAYKDYYKFGVDGKISSVNTVNLKTFPSGLSFGNITPSSYLEYGPQTKDQFAMIVFVGGSAVESRVLSVKENDRDIYGSSIYVDEFFINGYSTFIQGVAESWPTEYSGILTFGGGNSGNSTASAGDWIEGWDMFSDREHVDVNLFIAGSCAGEGVEIASTVQKSVAAICDERQDCLGWISPPREYMVNLPVATSVKKMVEWRRGVTDSGVVVDDNMNIGTTYSSTSANYKLQYDKYNDTNRWIPLSADMAGLCARTDTVAQPWMSPAGFNRGQILDVRKLAIETRQAHRDELYQNSMNPVVGFPGQGFILYGDKTMSLQPTPFDRINVRRLFNLLKKSISESAKYKLFENNDAFTRNSFRSEVNSYLDSIKSLGGIYDFRVVCDETNNTPAVIDRNEFVATILIKPARSINYVSLNFSAVGTSANFDELVGPQN
>ID:QAY01288.1 |[Aeromonas phage Aswh_1]||_Aeromonas_phage_Aswh_1_.gbk|tail sheath protein|2037|MH791414(229730):123810-125846:-1 ^^ UNVERIFIED: Aeromonas phage Aswh_1, complete genome.|neighbours:ID:QAY01287.1(-1),ID:QAY01289.1(-1)|neighbour_genes:tail tube protein,terminase DNA packag..|
MTLLSPGVEAKEINMQTTIARSSTGRAALAGKFQWGPAYQIAQIVSETDLIDRFGRPDNQTADSVLSAINFLKYGNDLRTVRILDEDTARNSSPFFQTIDYTITSPGVDYRIGDDVKILQNGTTITTGKVSALNSVGGVTFVKFSTAEVVAKAKELNDYPALQNGWQIQFSSGGPGSGQSATAVLNGIRQDSEIYIRNDEYAREALLRRDENSDTYIDMCESYGIPVVASRYAGQKGDNLQVAFIAYKDYYNFGTDGKPTTVKTVNLKTFPSGSSFGNITPSSYLEYGPQTKDQFAMIVFLGGSAVESRVLSTKEGDRDIYGSSIYVDEFFINGYSTFIQGVAESWPAEYSGILTFGGGASGNEAASAGDWITGWDLFADREHVDVNLFIAGTCAGEGVAIASTVQKSVAAICDERQDCLGWISPPREYMINLPVATAVSKIVEWRRGVTSSGAVVDDNMNVGTTYSSCGGNYKLQYDKYNDTNRWIPLSADLAGLCARTDTVSQPWMSPAGFNRGQILDVRKLAIETRQSHRDELYQNSINPIVGFPGQGFILYGDKTMSLAPTPFDRINVRRLFNLLKKSITESAKYKLFENNDAFTRSSFRSEVNAYLDSIKSLGGIYDFRVVCDETNNTPAVIDRNEFVATILIKPARSINYVSLTFAATATSANFDELVGVQN
>ID:YP_007010341.1 |[Aeromonas phage CC2]||_Aeromonas_phage_CC2_.gbk|tail sheath protein|2037|NC_019538(231743):156469-158505:-1 ^GeneID:14016267^ Aeromonas phage CC2, complete genome.|neighbours:ID:YP_007010340.1(-1),ID:YP_007010342.1(-1)|neighbour_genes:tail tube protein,terminase DNA packag..|
MALLSPGVESKENNMQTTIARSSTGRAALAGKFQWGPAYQISQLVSETDLIDRFGRPDNQTADSVLSAINFLKYGNDLRTVRILDEDTARNSSPFFETIDYTITSPGVDYRIGDDVKILQNGATITTGKVSALNSVGGITFVRFSTAEVVKKAKELNDYPALQNGWQIQFTSGGPGSGQSATAVLNGIRQDSKIYIRNDEYSRESLLRRDETTETYIDMCESYGIPVVASRYAGLTGDNIQVAFIAYKDYYKFGVDGKISSVNTVNLKTFPSGLSFGNITPSSYLEYGPQTKDQFAMIVFVGGSAVESRILSVKENDRDIYGSSIYVDEFFINGYSTFIQGVAESWPTEYSGILTFGGGNSGNSTASAGDWIEGWDMFSDREHVDVNLFIAGSCAGEGVEIASTVQKSVAAICDERQDCLGWISPPREYMVNLPVATAVKKMVEWRRGVTDSGVVVDDNMNIGTTYSSTSANYKLQYDKYNDTNRWIPLSADMAGLCARTDTVAQPWMSPAGFNRGQILDVRKLAIETRQAHRDELYQNSMNPVVGFPGQGFILYGDKTMSLQPTPFDRINVRRLFNLLKKSISESAKYKLFENNDAFTRNSFRSEVNSYLDSIKSLGGIYDFRVVCDETNNTPAVIDRNEFVATILIKPARSINYVSLNFSAVGTSANFDELVGPQN
>ID:YP_009011642.1 |[Aeromonas phage PX29]||_Aeromonas_phage_PX29_.gbk|18|2040|NC_023688(222006):139984-142023:1 ^GeneID:18560137^ Aeromonas phage PX29, complete genome.|neighbours:ID:YP_009011641.1(1),ID:YP_009011643.1(1)|neighbour_genes:17B,19|
MTLLSPGVETKEINLQTTIARSSTGRAALVGKFNWGPAYQISQTVSEVDLVDKFGRPDDQTADSFFSGVNFLNYGNDLRVVRVLNETKSRNSSALFESLSYNITSPGVDYKVGDVVNVLQGGNVIASGKITVVNASGGIVAFYVPTNAIISKAKALNDYPALDNAWQIQFAAGGPGSGQAATATVVGINLDSSIYVPNDEYAMSAISERSELKRTFIDICEEMKVPAIAARYAGTFGDNLNVLIIAYKDYYKFNEAGKIVGVNTINPKVFPSGLDYGNVTPSSYLEFGPQSESQFAFIVFNNGVAVESKVLSVKPGERDIYGSSIHINEYFGNGYSAFVQGVAESWPVGYTGVLNFGGGQSANADITAGEWMKGWDMFADREHTDVNLLIAGSVAGEGAKIASTVQKAVVAISDERRDCLVLISPPREYMINQPAATVVRKLVDWRRGVTQAGVALDDNMNIGTTYASIDGNYKYQYDKYNDVNRWVPLAADIAGLCARTDTIGQPWQSPAGFNRGQIVNVIKLAVDTRQAHRDEMYTNGINPVVGFAGQGYTLYGDKTASQAPTPFDRINVRRLFNLLKKSISESAKYKLFELNDAFTRASFRSEVGSYLDTIRSLGGIYDFRVVCDESNNTAGVIDRNEFVATILIKPARSINYITLNFVATSTGADFDELVGSFQQ
>ID:YP_003969301.1 |[Aeromonas phage phiAS5]||_Aeromonas_phage_phiAS5_.gbk|tail sheath protein|2040|NC_014636(225268):11169-13208:1 ^GeneID:9861419^ Aeromonas phage phiAS5, complete genome.|neighbours:ID:YP_003969300.1(1),ID:YP_003969302.1(1)|neighbour_genes:terminase DNA packag..,tail tube protein|
MTLLSPGVETKEINLQTTIARSSTGRAALVGKFNWGPAYQILQTVSEVDLVDKFGRPDDQTADSFFSGVNFLNYGNDLRIVRILNETSSRNSSPLFGTLSYNITSPGVDYKVGDVVNVLQGGAVVATGKVTVVSASGGIVAFYVPTAAIIEKAKTLNDYPALDNAWQIQFAAGGPGSGQAATATVVGINEDSNIFVPNDEYAFSALSERSETKRTFIDVCEEQKIPAIAARYAGKFGDNLKVAIIAYKDYYKFNEAKQNIGVNTLNPIVYPSGLSYGNITPSSFLEFGPQNENQFAFIVFNDGVAVESRVLSTKPGDRDIYGSSIHVNEYFGNGYSSFVQGIAESWPVGFTGVLAFGGGTSSNQAITAGEWMKGWDMFADREHTDVNLLIAGSVAGEGAKVASTVQKAVVAIADERRDCLVLISPPREYMINQPVATVVRKMVDWRRGVTQAGVALDDNMNVGTTYSSIDGNYKYQYDKYNDVNRWVPLSADIAGLCARTDTVGQPWQSPAGFNRGQIMNVIKLAIDTRQAHRDEMYQNGINPVVGFAGQGYILYGDKTASQAPTPFDRINVRRLFNLLKKSISESAKYKLFELNDAFTRASFRSEVSAYLDTIRSLGGIYDFRVVCDESNNTASVIDRNEFVATILIKPARSINYITLNFVATGTGADFDELVGSFQQ
>ID:YP_803108.1 |[Escherichia virus RB32]||_Bacteriophage_RB32_.gbk|18|1980|NC_008515(165890):96075-98054:1 ^GeneID:4405485^ Bacteriophage RB32, complete genome.|neighbours:ID:YP_803107.1(1),ID:YP_803109.1(1)|neighbour_genes:17,19|
MTLLSPGIELKETTVQSTVVNNSTGTAALAGKFQWGPAFQIKQVTNEVDLVNTFGQPTAETADYFMSAMNFLQYGNDLRVVRAVDRDTAKNSSPIAGNIEYTISTPGSNYAVGDKITVKYVSDAIETEGKITEVDTDGKIKKINIPTAKIIAKAKEVGEYPTLGSNWTAEISSSSSGLAAVITLGKIITDSGILLAEIENAEAAMTAVDFQANLKKYGIPGVVALYPGELGDKIEIEIVSKADYAKGASALLPIYPGGGTRASTAKAVFGYGPQTDSQYAIIVRRNDAIVQSVVLSTKRGEKDIYDSNIYIDDFFAKGGSEYIFATAQNWPEGFSGILTLSGGLSSNAEVTAGDLMEAWDFFADRESVDVQLFIAGSCAGESLETASTVQKHVVSIGDARQDCLVLCSPPRETVVGIPVTRAVDNLVNWRTAAGSYTDNNFNISSTYAAIDGNYKYQYDKYNDVNRWVPLAADIAGLCARTDNVSQTWMSPAGYNRGQILNVIKLAIETRQAQRDRLYQEAINPVTGTGGDGYVLYGDKTATSVPSPFDRINVRRLFNMLKTNIGRSSKYRLFELNNAFTRSSFRTETAQYLQGIKALGGIYEYRVVCDTTNNTPSVIDRNEFVATFYIQPARSINYITLNFVATATGADFDELTGLAG
>ID:YP_009218793.1 |[Citrobacter phage IME-CF2]||_Citrobacter_phage_IME-CF2_.gbk|tail sheath monomer|1992|NC_029013(177688):167145-169136:-1 ^GeneID:26645008,SEED:fig|1527524.5.peg.270^ Citrobacter phage IME-CF2, complete genome.|neighbours:ID:YP_009218792.1(-1),ID:YP_009218794.1(-1)|neighbour_genes:tail fibers,terminase large subu..|
MALQSPGIETKETSVQSTVVRNSTGRAAIVGKFSWGPAYQIRQISNEVELVNYFGSPDNLTADYFMSAVNFLQYGNDLRVVRVVDKDAAKNASAIFNQIKTTIASQGSNYTVGDVIKVKYSNTVVEENGKVSKVDSNGKILAVVIPSEKIVARAKQIGTYPDISTGWTTEIVSQSSGVSASITIDGIESDSGITLLNLDIAKETIQGTSFQTLTQKYQIPSVVALYPGELGSTVQVEIISKAAYDSGAMISGFPSGISVKNSGRSVMTYGPQTDNQYAFVVRRGGIVQESFIVSTEKTDKDIYGVNIYMDDFFANGGSQYVFGTSMNWPKGFSGILEFGGGLSSNDTVGADELMNGWDMFADREALHVPLLIAGACAGESVEISSTVQKHVISIGDERQDCTVFVSPPRSLLVNIPLAQAVDNIVEWRMGYTISGNTPVDNNLNVSSSYGFLDGNYKYQYDKYNDVNRWVPLAGDIAGLCVYTDSVANPWMSPAGYNRGQIRNCIKLAIEPRTAHRDAMYQVQINPVTGFAGGSGFVLYGDKTLTSVPSPFDRINVRRLFNMIKKDIGDNAKYKLFENNDDFTRASFRMDTGQYMTNIRALGGCYDYRVICDTTNNTSDVIDRNEFVATVYVKPPRSINYITLNFVATSTGADFDELVGPQAV
>ID:YP_009195028.1 |[Citrobacter phage Margaery]||_Citrobacter_phage_Margaery_.gbk|tail sheath protein|1992|NC_028755(178182):126938-128929:1 ^^ Citrobacter phage Margaery, complete genome.|neighbours:ID:YP_009195027.1(1),ID:YP_009195029.1(1)|neighbour_genes:terminase large subu..,tail tube protein|
MALQSPGIETKETSVQSTVVRNSTGRAAIVGKFSWGPAYQIRQISNEVEMVNYFGSPDNLTADYFMSAVNFLQYGNDLRVVRVVDKDAAKNASAIFNQIKTTIASQGSNYTVNDVIKVKYNSVVVEENGKVSKVDSNGKILAVVIPSEKIVARAKQIGTYPDISTGWTTEIVSQSSGVSASITIDGIESDSGITLLNLDIAKETIQGTAFQTLTQKYQIPSVVALYPGELGSTVQVEIISKAAYDSGAMISGFPSGVSVKNSGRSVMTYGPQTDNQYAFVVRRGGIVQESFIVSTEKTDKDIYGVNIFMDDFFANGGSQYVYGTSLNWPKGFSGILEFGGGLSSNDTVGADELMTGWDMFADREALHVPLLIAGACAGETVEIMSTVQKHVISIGDERQDCTVFVSPPRSLMVNIPLATAVDNIVEWRTGYKLSGGTPVDNNLNVSSSYGFLDGNYKYQYDKYNDVNRWVPLAGDIAGLCVYTDSVAQPWMSPAGYNRGQIRNCIKLAIEPRTAHRDAMYQVQINPVTGFAGGSGFVLFGDKTLTNVPSPFDRINVRRLFNMIKKDIGDNAKYKLFENNDDFTRSSFRMDTGQYMTNIRALGGCYDYRVICDTTNNTPDVIDRNEFVATIYVKPPRSINYITLNFVATSTGADFDELVGPQAV
>ID:AYJ73072.1 |[Citrobacter phage Maroon]||_Citrobacter_phage_Maroon_.gbk|tail sheath protein|1992|MH823906(178830):127353-129344:1 ^^ Citrobacter phage Maroon, complete genome.|neighbours:ID:AYJ73071.1(1),ID:AYJ73073.1(1)|neighbour_genes:terminase large subu..,tail tube protein|
MALQSPGIETKETSVQSTVVRNSTGRAAIVGKFSWGPAYQIRQISNEVEMVNYFGSPDNLTADYFMSAVNFLQYGNDLRVVRVVDKDAAKNASAIFNQIKTTIASQGSNYTVNDVIKVKYNSVVVEENGKVSKVDSNGKILAVVIPSEKIVARAKQIGTYPDISTGWTTEIVSQSSGVSASITIDGIESDSGITLLNLDIAKETIQGTAFQTLTQKYQIPSVVALYPGELGSTVQVEIISKAAYDSGAMISGFPSGVSVKNSGRSVMTYGPQTDNQYAFVVRRGGIVQESFIVSTEKTDKDIYGVNIFMDDFFANGGSQYVYGTSLNWPKGFSGILEFGGGLSSNDTVGADELMTGWDMFADREALHVPLLIAGACAGETVEIMSTVQKHVISIGDERQDCTVFVSPPRSLMVNIPLATAVDNIVEWRTGYKLSGGTPVDNNLNVSSSYGFLDGNYKYQYDKYNDVNRWVPLAGDIAGLCVYTDSVAQPWMSPAGYNRGQIRNCIKLAIEPRTAHRDAMYQVQINPVTGFAGGSGFVLFGDKTLTNVPSPFDRINVRRLFNMIKKDIGDNAKYKLFENNDDFTRSSFRMDTGQYMTNIRALGGCYDYRVICDTTNNTPDVIDRNEFVATIYVKPPRSINYITLNFVATSTGADFDELVGPQAV
>ID:YP_009203904.1 |[Citrobacter phage Merlin]||_Citrobacter_phage_Merlin_.gbk|tail sheath protein|1977|NC_028857(172733):99373-101349:1 ^GeneID:26648115^ Citrobacter phage Merlin, complete genome.|neighbours:ID:YP_009203903.1(1),ID:YP_009203905.1(1)|neighbour_genes:terminase large subu..,tail tube protein|
MALLSPGVELKETSVQSTIVNNATGRAAIAGKFQWGPAYQMIQVTNEVELVDLFGTPNSETADYFMSAMNFLQYGNDLRIVRAVNRDVAKNSSPIAENIETTISAAGSNYAVGDTIRVKYNQTVVETAGKVTEVDTQGQIKAIYIPTGKIVAYAKSTNQYPDLGPNWTAEVTSASSGVAGAISVGKIITDSGILLTEPENADAAMTATEFQANLKKYGLPGVVALYPGEIGSQLEIEIVSKSQYEKGASAELPIYPAGGTRASTARAVFGYGPQTDDQYAIIVRRDGAIVESVVLSTKPGEKDVYSNNIFMDDYFAKGSSNYIFGTSVGWPKGFSGIVKLNGGVSANSSVTAGDLMQAWDLFADRESIAVQLFIAGACAGEGLEFASTVQKHVSAIGDERQDCLVLISPPRETIVNIPLTRAIDNLVDWRTATGTYTDNNMNISSTYSFIDGNYKYQYDKYNDVNRWVPLAADIAGLCARTDNIAQPWMSPAGYNRGQILNVIKLAIEARQSQRDRLYQEAINPVTGTGGEGFVLFGDKTATKVPTPFDRVNVRRLFNMLKSNIGNASKYRLFEMNDNFTRSSFRMETSQYLQGIKALGGMYDFRVVCDTTNNTPAVIDRNEFVASFYIKPARSINYITLNFVATATGADFDELIGPQ
>ID:YP_009097816.1 |[Citrobacter phage Miller]||_Citrobacter_phage_Miller_.gbk|tail sheath protein|1992|NC_025414(178171):128534-130525:1 ^InterPro:IPR007067^ Citrobacter phage Miller, complete genome.|neighbours:ID:YP_009097815.1(1),ID:YP_009097817.1(1)|neighbour_genes:terminase large subu..,tail tube protein|
MALQSPGIETKETSVQSTVVRNSTGRAAIVGKFSWGPAYQIRQISNEVELVNYFGSPDNLTADYFMSAVNFLQYGNDLRVVRVVDKDAAKNASAIFNQIKTTIASQGSNYTVGDVIKVKYSNTVVEENGKVSKVDSNGKILAVVIPSEKIVARAKQIGTYPDISTGWTTEIVSQSSGVSASITIDGIESDSGITLLNLDIAKETIQGTSFQTLTQKYQIPSVVALYPGELGSTVQVEIISKAAYDSGAMISGFPSGISVKNSGRSVMTYGPQTDNQYAFVVRRGGIVQESFIVSTEKTDKDIYGVNIYMDDFFANGGSQYVFGTSMNWPKGFSGILEFGGGLSSNDTVGADELMNGWDMFADREALHVPLLIAGACAGESVEISSTVQKHVISIGDERQDCTVFVSPPRSLLVNIPLAQAVDNIVEWRMGYTISGNTPVDNNLNVSSSYGFLDGNYKYQYDKYNDVNRWVPLAGDIAGLCVYTDSVANPWMSPAGYNRGQIRNCIKLAIEPRTAHRDAMYQVQINPVTGFAGGSGFVLYGDKTLTSVPSPFDRINVRRLFNMIKKDIGDNAKYKLFENNDDFTRASFRMDTGQYMTNIRALGGCYDYRVICDTTNNTSDVIDRNEFVATVYVKPPRSINYITLNFVATSTGADFDELVGPQAV
>ID:YP_009146618.1 |[Citrobacter phage Moon]||_Citrobacter_phage_Moon.gbk|tail sheath protein|1977|NC_027331(170341):98529-100505:1 ^GeneID:24721784,InterPro:IPR007067^ Citrobacter phage Moon, complete genome.|neighbours:ID:YP_009146617.1(1),ID:YP_009146619.1(1)|neighbour_genes:terminase large subu..,tail tube protein|
MALLSPGVELKETSVQNTIVNNATGRAAIAGKFQWGPAYQMIQVTNEVELVDLFGTPNSETADYFMSAMNFLQYGNDLRIVRAVNRDVAKNSSPIAENIETTISAAGSNYAVGDTIRVKYNQTVVETAGKVTAVDTQGQIKQIYIPTGKIVAYAKSTNQYPDLGPNWTAEVTSVSSGVAGAISVGKIITDSGILLTEPENADEAMTNVKFQEKLKKYGLPGIVALYPGEIGSQLEIEIVSKSQYEKGASAELPIYPSGGTRASTARAVFGYGPQTDDQYAIIVRRDGAIVESVVLSTKPGEKDVYSNNIYMDDYFAKGSSNYIFGTSVGWPKGFSGIIKLNGGVSANSSVTAGDLMQAWDLFADRESISVQLFIAGACAGEGLEFASTVQKHVSAIGDERQDCLVLISPPRETIVNIPLTRAIDNLVDWRVASGTYTDNNMNINSTYSFIDGNYKYQYDKYNDINRWVPLAADIAGLCARTDNIAQPWMSPAGYNRGQILNVIKLAIEARQSQRDRLYQEAINPVTGTGGEGFVLFGDKTATKVPTPFDRVNVRRLFNMLKSNIGNASKYRLFEMNDNFTRSSFRMETSQYLQGIKALGGMYDFRVVCDTTNNTPAVIDRNEFVASFYVKPARSINYITLNFVATATGADFDELIGPQ
>ID:YP_009285747.1 |[Citrobacter phage vB_CfrM_CfP1]||_Citrobacter_phage_vB_CfrM_CfP1_.gbk|tail sheath|1992|NC_031057(180219):129889-131880:1 ^GeneID:29079536^ Citrobacter phage vB_CfrM_CfP1, complete genome.|neighbours:ID:YP_009285746.1(1),ID:YP_009285748.1(1)|neighbour_genes:terminase large subu..,tail tube protein|
MALQSPGIETKETSVQSTVVRNSTGRAAIVGKFSWGPAYQIRQISNEVELVNYFGSPDNLTADYFMSAVNFLQYGNDLRVVRVVDKDAAKNASAIFNQIKTTIASQGSNYTVGDVIKVKYSNTVVEENGKVSKVDSNGKILSVVIPSEKIVARAKQIGTYPDISTGWTTEIVSQSSGVSASITIDGIESDSGITLLNLDIAKETIQGTSFQTLTQKYQIPSVVALYPGELGSTVQVEIISKAAYDSGAMISGFPSGISVKNSGRSVMTYGPQTDNQYAFVVRRGGIVQESFIVSTEKTDKDIYGVNIYMDDFFANGGSQYVFGTSMNWPKGFSGILEFGGGLSSNDTVGADELMNGWDMFADREALHVPLLIAGACAGESVEISSTVQKHVISIGDERQDCTVFVSPPRSLLVNIPLAQAVDNIVEWRMGYTISGNTPVDNNLNVSSSYGFLDGNYKYQYDKYNDVNRWVPLAGDIAGLCVYTDSVANPWMSPAGYNRGQIRNCIKLAIEPRTAHRDAMYQVQINPVTGFAGGSGFVLYGDKTLTSVPSPFDRINVRRLFNMIKKDIGDNAKYKLFENNDDFTRASFRMDTGQYMTNIRALGGCYDYRVICDTTNNTSDVIDRNEFVATVYVKPPRSINYITLNFVATSTGADFDELVGPQAV
>ID:SCN45863.1 |[Cronobacter phage Pet-CM3-4]||_Cronobacter_phage_Pet-CM3-4_.gbk|Phage tail sheath mo..|1983|LT614807(171975):101125-103107:1 ^^ Cronobacter phage Pet-CM3-4 genome assembly, chromosome: I.|neighbours:ID:SCN45862.1(1),ID:SCN45864.1(1)|neighbour_genes:Phage terminase, lar..,Phage tail fibers|
MALLSPGVELKETSVQSTIVNNATGRAALAGKFQWGPVGQVVQVTNEVELVDIFGTPDSETADYFMSAMNFLQYGNDLRISRAVNREVAKNSSPIAGNVEITISAAGSNYAVGDTVRVKYNVNVIESAGKVTAVDGNGGIVSVSVPSAKIIAYAKSINQYPGLGANWTAEVTSASSGVAATLAVGKIVTDSGVLLTEPETATEQMTSVAFQTALKTYGMPGVAALYPGELGSQLELEIVSKAGFEQGAATQLPIYPAGGTRVSTARAVFGYGPQSDDQYCIIVRRDGAIVESFVLSTAKGSKDVYGNNIFIDDFFSKGSSNYIFATAEGWPTGFSGIVQLSGGVSANESVTAGDVMQAWDLFADREALHVNLLIAGACAGEDDEFASTVQKHVVSIADERQDCLALISPPRSVLVNIPLTRAIDNLVDWRTGQGTYADANMNISSTYASIDGNYKYQYDKYNDVNRWVPLAADMAGLCARTDNISQPWMSPAGYNRGQILNVIKLAIEPRQSQRDRLYQEAINPVTGTGGDGFVLFGDKTATKVPTPFDRINVRRLFNMLKTNIGNASKYRLFEMNDNFTRSSFRMETSQYLSGIKSLGGVYEFRVVCDTTNNTPAVIDRNEFVASFYIKPARSINYITLNFVATATGADFDELIGPQAQ
>ID:YP_006986482.1 |[Cronobacter phage vB_CsaM_GAP161]||_Cronobacter_phage_vB_CsaM_GAP161_.gbk|tail sheath protein|1992|NC_019398(178193):126311-128302:1 ^^ Cronobacter phage vB_CsaM_GAP161, complete genome.|neighbours:ID:YP_006986481.1(1),ID:YP_006986483.1(1)|neighbour_genes:terminase subunit, n..,tail tube protein|
MALQSPGIETKETSVQSTVVRNSTGRAAIVGKFSWGPAYQIRQISNEVELVNYFGSPDNLTADYFMSAVNFLQYGNDLRVVRVVDKDAAKNASAIFNQIKTTIASQGSNYTVNDTIKVKYNSVVVEEKGKVSKVDSNGKILSVIIPSEKIVARAKQIGTYPDISTGWTTEIVSQSSGVSASITIDGIESDSGITLLNLDIAKETIQGTAFQTLTQKYQLPSVVALYPGELGSTVQVEIISKAAYDSGAMISGYPSGVSVKNSGRSVMTYGPQTDNQYAFVVRRGGIVQESFIVSTEKTDKDIYGVNIFMDDFFANGGSQYVYGTSLNWPKGFSGILEFGGGLSSNDTVGADELMNGWDMFADREALHVPLLIAGACAGETVEIMSTVQKHVISIGDERQDCTVFVSPPRSLLVNIPLATAVDNMIEWRTGYKLSGGAAVDNNLNVSSSYGFLDGNYKYQYDKYNDVNRWVPLAGDIAGLCVYTDSVSQPWMSPAGYNRGQIRNCIKLAIEPRTAHRDAMYQVQINPVTGFAGGSGFVLFGDKTLTNVPSPFDRINVRRLFNMIKKDIGDNAKYKLFENNDDFTRSSFRMDTGQYMTNIRALGGCYDYRVICDTTNNTPDVIDRNEFVATVYVKPPRSINYITLNFVATSTGADFDELVGPQAV
>ID:AOG16338.1 |[Cronobacter phage vB_CsaM_leB]||_Cronobacter_phage_vB_CsaM_leB_.gbk|tail sheath protein|1992|KX431559(177907):126147-128138:1 ^^ Cronobacter phage vB_CsaM_leB, complete genome.|neighbours:ID:AOG16337.1(1),ID:AOG16339.1(1)|neighbour_genes:large terminase subu..,tail tube protein|
MALQSPGIETKETSVQSTVVRNSTGRAAIVGKFSWGPAYQIRQISNEVEMVNYFGSPDNLTADYFMSAVNFLQYGNDLRVVRVVDKDAAKNASAIFNQIKTTIASQGSNYTVNDVIKVKYNSVVVEENGKVSKVDSNGKILAVIIPSEKIVARAKQIGTYPDISTGWTTEIVSQSSGVSASITIDGIESDSGITLLNLDIAKETIQGTAFQTLTQKYQIPSVVALYPGELGSTVQVEIISKAAYDSGAMISGYPSGVSVKNSGRSVMTYGPQTDNQYAFVVRRGGIVQESFIVSTEKTDKDIYGVNIFMDDFFANGGSQYVYGTSLNWPKGFSGILEFGGGLSSNDTVGADELMTGWDMFADREALHVPLLIAGACAGETVEIMSTVQKHVISIGDERQDCTVFVSPPRSLMVNIPLATAVDNIIEWRTGYKLSGGTPVDNNLNVSSSYGFLDGNYKYQYDKYNDVNRWVPLAGDIAGLCVYTDSVAQPWMSPAGYNRGQIRNCIKLAIEPRTAHRDAMYQVQINPVTGFAGGSGFVLFGDKTLTNVPSPFDRINVRRLFNMIKKDIGDNAKYKLFENNDDFTRSSFRMDTGQYMTNIRALGGCYDYRVICDTTNNTPDVIDRNEFVATIYVKPPRSINYITLNFVATSTGADFDELVGPQAV
>ID:AOG16622.1 |[Cronobacter phage vB_CsaM_leN]||_Cronobacter_phage_vB_CsaM_leN_.gbk|tail sheath protein|1992|KX431560(179516):127199-129190:1 ^^ Cronobacter phage vB_CsaM_leN, complete genome.|neighbours:ID:AOG16621.1(1),ID:AOG16623.1(1)|neighbour_genes:terminase large subu..,tail tube protein|
MALQSPGIETKETSVQSTVVRNSTGRAAIVGKFSWGPAYQIRQISNEVEMVNYFGSPDNLTADYFMSAVNFLQYGNDLRVVRVVDKDAAKNASAIFNQIKTTIASQGSNYTVNDVIKVKYNSVVVEENGKVSEVDSNGKILAVIIPSEKIVARAKQIGTYPDISTGWTTEIVSQSSGVSASITIDGIESDSGITLLNLDIAKETIQGTSFQTLTQKYQIPSVVALYPGELGSTVQVEIISKAAYDSGAMISGFPSGISVKNSGRSVMTYGPQTDNQYAFVVRRGGIVQESFIVSTEKTDKDIYGVNIYMDDFFANGGSQYVFGTSMNWPKGFSGILEFGGGLSSNDTVGADELMNGWDMFADREALHVPLLIAGACAGESVEISSTVQKHVISIGDERQDCTVFVSPPRSLMVNIPLATAVDNIIEWRTGYKLSGGTPVDNNLNVSSSYGFLDGNYKYQYDKYNDVNRWVPLAGDIAGLCVYTDSVAQPWMSPAGYNRGQIRNCIKLAIEPRTAHRDAMYQVQINPVTGFAGGSGFVLFGDKTLTNVPSPFDRINVRRLFNMIKKDIGDNAKYKLFENNDDFTRSSFRMDTGQYMTNIRALGGCYDYRVICDTTNNTPDVIDRNEFVATIYVKPPRSINYITLNFVATSTGADFDELVGPQAV
>ID:YP_009005448.1 |[Enterobacter phage PG7]||_Enterobacter_phage_PG7_.gbk|tail sheath protein|1983|NC_023561(173276):102887-104869:1 ^GeneID:18502463^ Enterobacter phage PG7, complete genome.|neighbours:ID:YP_009005447.1(1),ID:YP_009005449.1(1)|neighbour_genes:large terminase prot..,tail tube protein|
MALLSPGVELKETSVQSTIVNNATGRAALAGKFQWGPVGQVVQVTNEVELVDIFGTPDSETADYFMSAMNFLQYGNDLRISRAVNREVAKNSSPIAGNVEITISAAGSNYAVGDTVRVKYNVNVIESAGKVTVVDGNGGIVSVSVPSAKIIAYAKSINQYPGLGANWTAEVTSASSGVAATLAVGKIVTDSGVLLTEPETATEQMTSVEFQAALKTYGMPGIAALYPGELGSQLEIEIVSKAGFEQGASAQLQIYPAGGTRVSTARAVFGYGPQSDDQYCIIVRRDGAIVESFVLSTKRGSKDVYGNNIFIDDFFSKGSSNYIFATAEGWPTGFSGIVQLSGGVSANESVTAGDVMQAWDLFADREALHVNLLIAGACAGEDDEFASTVQKHVVSIADERQDCLALISPPRSVLVNIPLTRAIDNLVDWRTGTGTYADANMNISSTYASIDGNYKYQYDKYNDVNRWVPLAADMAGLCARTDNVSQPWMSPAGYNRGQILNVIKLAIEPRQSQRDRLYQEAINPVTGTGGDGFVLFGDKTATKVPTPFDRINVRRLFNMLKTNIGNASKYRLFEMNDNFTRSSFRMETSQYLSGIKSLGGVYEFRVVCDTTNNTPAVIDRNEFVASFYIKPARSINYITLNFVATATGADFDELIGPQAQ
>ID:AVR55357.1 |[Enterobacter phage myPSH1140]||_Enterobacter_phage_myPSH1140_.gbk|tail sheath protein|1983|MG999954(172614):103979-105961:1 ^^ Enterobacter phage myPSH1140, complete genome.|neighbours:ID:AVR55356.1(1),ID:AVR55358.1(1)|neighbour_genes:large terminase prot..,tail tube protein|
MALLSPGVELKETSVQSTIVNNATGRAALAGKFQWGPVGQVVQVTNEVELVDIFGTPDSQTADYFMSAMNFLQYGNDLRISRAVNREVAKNSSPIAGNVQITISAAGSNYAVGDTVRVKYNVNIIESSGKVTQVDGNGGIVAVSVPSAKIIAYAKSINQYPDLGSNWTAEVTSASSGVAATLAVGKIVTDSGVLLTEPETATEQMTSVAFQTALKTYGMPGIAALYPGELGSQLELEIVSKAGFEQGAATQLPIYPAGGTRVSTARAVFGYGPQSDDQYCIIVRRDGAIVESFVLSTAKGSKDVYGNNIYIDDFFSKGSSNYIFATAQGWPAGFSGIVQLSGGVSANESVTAGDVMQAWDLFADREALHVNLLIAGACAGEDQEFASTVQKHVVSIADERQDCLALISPPRSVLVNIPLTRAIDNLVDWRTGQGTYTDANMNISSTYASIDGNYKYQYDKYNDVNRWVPLAADMAGLCARTDNISQPWMSPAGYNRGQILNVIKLAIEPRQSQRDRLYQEAINPVTGTGGDGFVLFGDKTATKVPTPFDRINVRRLFNMLKTNIGNASKYRLFEMNDNFTRSSFRMETSQYLSGIKSLGGVYEFRVVCDTTNNTPAVIDRNEFVASFYIKPARSINYIVLNFVATATGADFDELIGPQAQ
>ID:YP_009607129.1 |[Enterobacter phage phiEap-3]||_Enterobacter_phage_phiEap-3_.gbk|tail sheath protein|1992|NC_041980(175814):126709-128700:1 ^GeneID:40083135^ Enterobacter phage phiEap-3, complete genome.|neighbours:ID:YP_009607128.1(1),ID:YP_009607130.1(1)|neighbour_genes:large terminase prot..,tail tube protein|
MALISPGIETKETSVQSTVVRNSTGRAAIVGKFSWGPAYQIRQISNEVELVNYFGSPDNDTADYFMNAVNFLQFGQDLRVVRVVDKEAAKNATAIYNQIKTTITAAGSNYAVDDQIKVKHNNVVIEEDGAVTSVDDQGKILSVFIPSTKIIEHAKQVGVYPDLSSGWTTEIISSSSGVSATITIDGVEVDSGITLLNLDTAKETIQATDFQELCTKYQLPSVIAIYPGEMGSTVTVEILSKAAYDSSAVIKSYPSGKSGKNSGRSSMNFGPQNDNQYAFIVRRGGIIQETFIVSTAKGDKDIYGSTIYMDDFFANGGSQYLYGTSLNWPVGFSGVLELGGGTSANATVGADELMAGWDMFADRESLHVPLLIAGACAGETAEISSTVQKHAVSIGETRSDCVVFVSPPRSALVNIPLAQAVDNLVEWRTGYKIGNTTPVDNNMNVSSSYAFIDGNYKFQYDKYNDVNRWIPLAGDMAGLCVYTDQVSQPWMSPAGYNRGQLRNCIKLAIEPTNAHRDSMYQVQINAVTGFSGGAGYILYGDKTATTVPSPFDRINVRRLFNMIKKDIGDNAKYKLFENNDDFTRSSFRMDAGQYMSNVRALGGVYDYRVVCDTTNNTPDVIDRNEFIASIYVKPARSINYITLNFVATSTGADFDELIGSTSV
>ID:YP_009167982.1 |[Escherichia phage AR1]|AR1|_Enterobacteria_phage_AR1_DNA_.gbk|18|1980|NC_027983(167435):95782-97761:1 ^GeneID:26041912^ Enterobacteria phage AR1 DNA, complete genome.|neighbours:ID:YP_009167981.1(1),ID:YP_009167983.1(1)|neighbour_genes:17,19|
MTLLSPGIELKETTVQSTVVNNSTGTAALAGKFQWGPAFQIKQVTNEVDLVNTFGQPTAETADYFMSAMNFLQYGNDLRVVRAVDRDTAKNSSPIAGNIEYTISTPGSNYAVGDKITVKYVSDDIETEGKITEVDADGKIKKINIPTAKIIAKAKEVGEYPTLGSNWTAEISSSSSGLAAVITLGKIITDSGILLAEIESAETAMTAVDFQANLEKYGIPGVVALYPGELGDKIEIEIVSKADYAKGASALLPIYPGGGTRASTAKAVFGYGPQTDSQYAIIVRRNDAIVQSVVLSTKRGEKDIYDSNIYIDDFFAKGGSEYIFATAQNWPEGFSGILTLSGGLSSNAEVTAGDLMEAWDFFADRESVDVQLFIAGSCAGESLETASTVQKHVVSIGDARQDCLVLCSPPRETVVGIPVTRAVDNLVNWRTAAGSYTDNNFNISSTYAAIDGNYKYQYDKYNDVNRWVPLAADIAGLCARTDNVSQTWMSPAGYNRGQILNVIKLAIETRQAQRDRLYQEAINPVTGTGGDGYVLYGDKTATSVPSPFDRINVRRLFNMLKTNIGRSSKYRLFELNNAFTRSSFRTETAQYLQGIKALGGIYEYRVVCDTTNNTPSVIDRNEFVATFYIQPARSINYIQLNFVATATGADFDELTGLAG
>ID:ANZ51032.1 |[Enterobacteria phage ATK47]||_Enterobacteria_phage_ATK47.gbk|tail sheath monomer|1983|KT184309(170020):71124-73106:-1 ^^ Enterobacteria phage ATK47, complete genome.|neighbours:ID:ANZ51031.1(-1),ID:ANZ51033.1(-1)|neighbour_genes:tail fibers protein,terminase large subu..|
MALLSPGVELKETTVQSTVVNNSTGTAALAGKFQWGPAFQIKQITDEVALVDMFGTPNTDTADYFMSAMNFLQYGNDLRVVRAVDRDTAKNSSPVAGNIEFTISAAGSNYAVGDKIIVKYLTETVEADGYVTSVDVDGKILNIYIPTGKIIARAKEINEYPALGSNWTAEVASSSSGLSGVITIGSIVTDSGILLTEVETSEEAITSVTFQESIKKYGVPGVVALYPGELGDQLEIEIVSKADYDKGASAQLKIYPDGGTRASTAKAIFGYGPQTDDQYAIIVRRNDAVVQSVVLSTKRGERDIYGSNIFIDDFFAKGASNYIFATAQGWPKGFSGVIKLSGGLSSNETVDAGDLMEAWDLFADRESVNAQLFIAGSCAGESLEVASTVQKHVVAIGDSRQDCLVLCSPPRSTIVGIPVNRAVDNLVDWRTASGTYTDNNFNVSSTYAAIDGNYKYQYDKYNDVNRWVPLAADIAGLCARTDNISQPWMSPAGYNRGQILNVIKLAIETRQPQRDRLYQEAINPVTGTGGDGYVLYGDKTATSVPSPFDRINVRRLFNMVKTNIGSASKYRLFELNNAFTRSSFRTETSQYLQGIKALGGVYNFKVVCDTTNNTPAVIDRNEFVATFYLQPARSINYITLNFVATATGADFDELIGAVGG
>ID:ANZ50765.1 |[Enterobacteria phage Aplg8]||_Enterobacteria_phage_Aplg8_.gbk|tail sheath monomer|1980|KT184308(168496):40656-42635:1 ^^ Enterobacteria phage Aplg8, complete genome.|neighbours:ID:ANZ50764.1(1),ID:ANZ50766.1(1)|neighbour_genes:terminase DNA packag..,tail tube monomer|
MTLLSPGIELKETTVQSTVVNNSTGTAALAGKFQWGPAFQIKQVTNEVDLVNTFGQPTAETADYFMSAMNFLQYGNDLRVVRAVDRDTAKNSSPIAGNIEYTISTPGSNYAVGDKITVKYVSEDVETEGKITEVDADGKIKKINIPTAKIIAKAKEVGEYPALGSNWTAEISSSSSGLAAVITLGKIITDSGILLAEIENAEAAMTAVDFQANLEKYGIPGVVALYPGELGDKIEIEIVSKADYAKGASALLPIYPGGGTRASTAKAVFGYGPQTDSQYAIIVRRNDAIVQSVVLSTKRGEKDIYDSNIYIDDFFAKGGSEYIFATAQNWPEGFSGILTLSGGLSSNAEVTAGDLMEAWDFFADRESVDVQLFIAGSCAGESLETASTVQKHVVSIGDARQDCLVLCSPPRETVVGIPVTRAVDNLVNWRTAAGSYTDNNFNISSTYAAIDGNYKYQYDKYNDVNRWVPLAADIAGLCARTDNVSQTWMSPAGYNRGQILNVIKLAIETRQAQRDRLYQEAINPVTGTGGDGYVLYGDKTATSVPSPFDRINVRRLFNMLKTNIGRSSKYRLFELNNAFTRSSFRTETAQYLQGIKALGGIYEYRVVCDTTNNTPSVIDRNEFVATFYIQPARSINYIQLNFVATATGADFDELTGLAG
>ID:YP_007004281.1 |[Enterobacteria phage Bp7]||_Enterobacteria_phage_Bp7_.gbk|tail sheath protein|1983|NC_019500(168066):140108-142090:-1 ^GeneID:14007919^ Enterobacteria phage Bp7, complete genome.|neighbours:ID:YP_007004280.1(-1),ID:YP_007004282.1(-1)|neighbour_genes:hypothetical protein,terminase DNA packag..|
MSLLSPGIELKETSVQSTVVRNATGRAALVGKFQWGPAFQVTQITNEVELVDLFGGPNNEVADYFMSGMNFLQYGNDLRTVRVVNREFAKNASPVAGNVQTTITTAGSNYAVGDKINIKYNQTVVESEGRVTSVDTDGKILSVFIPTGKIISYARSVNQYPNLGPAWTAEVTSASSGVSGTITVGKIVTDSGILLTEAENSEEVITSLEFQASLKQFGMPGVVALYPGEIGSTLEVEIVSKAAYDAGSTKMLDIYPNGGTRASIAKAVFNYGPQTDDQYAIIVRRDGAIVESVVLSTKEGEKDVYGNNIYLDDYFAKGTSNYIFATSLNWPAGFSGIINLMGGVSANDQVTAGDLMQGWDLFADREALHINLLIAGAVAGEGDEVASTVQKHVVSIADERQDCLAFISPPKGLLVNVPLTRAVDNLIDWRTGAGTFDANNMNISTTYAAIDGNYKYQYDKYNDVNRWVPLAADMAGLCARTDDVSQPWMSPAGYNRGQILNVLKLAIEPRQAQRDRMYQEAINPVVGFAGGDGFVLFGDKTATKVPSPMDHINVRRLFNMLKKNIGDASKYKLFELNDNFTRSSFRMEVSQYLDGIKALGGIYEGRVVCDTTVNTPAVIDRNEFIANIYVKPARSINYITLNFVATSTGADFDELIGPLV
>ID:YP_004010028.1 |[Enterobacter phage CC31]||_Enterobacteria_phage_CC31_.gbk|18|1983|NC_014662(165540):95450-97432:1 ^GeneID:9926324^ Enterobacteria phage CC31, complete genome.|neighbours:ID:YP_004010027.1(1),ID:YP_004010029.1(1)|neighbour_genes:17,19|
MALLSPGVELKETSVQSTIVNNATGRAALAGKFQWGPVGQVVQVTNEVELVDIFGTPDSQTADYFMSAMNFLQYGNDLRISRAVNREVAKNSSPIAGNVQITISAAGSNYAVGDTVRVKYNVNIIESAGKVTQVDGNGGILAVSVPSAKIIAYAKSINQYPDLGSNWTAEVTSASSGVAATLAVGKIVTDSGVLLTEPETATEQMTSVAFQTALKTYGMPGVAALYPGELGSQLELEIVSKAGFEQGAATQLPIYPAGGTRVSTARAVFGYGPQSDDQYCIIVRRDGAIVESFVLSTEKGSKDVYGNNIYIDDFFSKGSSNYIFATAQGWPAGFSGIVQLSGGVSANESVTAGDVMQAWDLFADREALHVNLLIAGACAGEDQEFASTVQKHVVSIADERQDCLALISPPRSVLVNIPLTRAIDNLVDWRTGQGTYTDANMNISSTYASIDGNYKYQYDKYNDVNRWVPLAADMAGLCARTDNISQPWMSPAGYNRGQILNVIKLAIEPRQSQRDRLYQEAINPVTGTGGDGFVLFGDKTATKVPTPFDRINVRRLFNMLKTNIGNASKYRLFEMNDNFTRSSFRMETSQYLSGIKSLGGVYEFRVVCDTTNNTPAVIDRNEFVASFYIKPARSINYITLNFVATATGADFDELIGPQAQ
>ID:YP_009118838.1 |[Enterobacteria phage GEC-3S]||_Enterobacteria_phage_GEC-3S_.gbk|Putative tail sheath..|2001|NC_025425(163424):88022-90022:1 ^GeneID:23301193^ Enterobacteria phage GEC-3S complete genome.|neighbours:ID:YP_009118837.1(1),ID:YP_009118839.1(1)|neighbour_genes:Putative terminase D..,Putative tail tube p..|
MTLLSPGFETKETTLSTTIVQSATGRAALVGKFQWGPAFQIIQVTNEVELVNKFGQPDNNTADYFMSGANFLQYGNDLRVVRVLNKEKAKNATALAGNVEFEITNEGSNYEVGDTIKIKHNRQDIETAGKVTKVDGDGKVKGVFIPTGKIIAHAKAIGVYPELGGDWTAEFTSSSGNGSAALSITKIVTDSGLLLTDLETSRANITNQTFLTKLQKYDMPAVSAIYAGEIGNSLEVEILARSAFKNTAPDLTMYPYGGERTAARNLIPYAPQNDNQYAFIVRRDGVVVESYVLSTLKGDKDVYGNSIYMDDFFGRGSSQYIYATAQGWVDGFSGIISLAGGVSANEATTGGVGADPFIGAMMQGWDLFAERESIHVNLLIAGACAGEGDAFSTVQKHAVSIGDERQDCLVMVSPPRSTVVNIPVTTAIDNLIAWREGSGNYNENNMNINTTYAVIDGNYKYQYDKYNDVNRWVPLAADIAGLCARTDAVSQPWMSPAGYNRGQIMNVVKLAIEPRKAHRDRLYQAAINPVIGAGGEGFILMGDKTATTVPSPFDRINVRRLFNMLKKNIGDSSKYKLFENNDNFTRASFRMEVSQYLSTIRSLGGIYDFRVQCDTTNNTPDVIDRNEFVASMFIKPAKSINYIMLNFTAVATGSDFDEIIGPANQA
>ID:ANZ51591.1 |[Enterobacteria phage GiZh]||_Enterobacteria_phage_GiZh_.gbk|tail sheath monomer|1980|KT184311(166514):145838-147817:1 ^^ Enterobacteria phage GiZh, complete genome.|neighbours:ID:ANZ51590.1(1),ID:ANZ51592.1(1)|neighbour_genes:terminase large subu..,putative tail tube m..|
MTLLSPGIELKETTVQSTVVNNSTGTAALAGKFQWGPAFQIKQVTNEVDLVNTFGQPTAETADYFMSAMNFLQYGNDLRVVRAVDRDTAKNSSPIAGNIEYTISTPGSNYAVGDKITVKYVSEDVETEGKITEVDADGKIKKINIPTAKIIAKAKEVGEYPALGSNWTAEISSSSSGLAAVITLGKIITDSGILLAEIENAEAAMTAVDFQANLEKYGIPGVVALYPGELGDKIEIEIVSKADYAKGASALLPIYPGGGTRASTAKAVFGYGPQTDSQYAIIVRRNDAIVQSVVLSTKRGEKDIYDSNIYIDDFFAKGGSEYIFATAQNWPEGFSGILTLSGGLSSNAEVTAGDLMEAWDFFADRESVDVQLFIAGSCAGESLETASTVQKHVVSIGDARQDCLVLCSPPRETVVGIPVTRAVDNLVNWRTATGSYTDNNFNISSTYAAIDGNYKYQYDKYNDVNRWVPLAADIAGLCARTDNVSHTWMSPAGYNRGQILNVIKLAIETRQAQRDRLYQEAINPVTGTGGDGYVLYGDKTATSVPSPFDRINVRRLFNMLKTNIGRSSKYRLFELNNAFTRSSFRTETAQYLQGIKALGGIYEYRVVCDTTNNTPSVIDRNEFVATFYIQPARSINYITLNFVATATGADFDELTGLAG
>ID:YP_003734307.1 |[Enterobacteria phage IME08]||_Enterobacteria_phage_IME08_.gbk|18|1983|NC_014260(172253):96477-98459:1 ^GeneID:9384467^ Enterobacteria phage IME08, complete genome.|neighbours:ID:YP_003734306.1(1),ID:YP_003734308.1(1)|neighbour_genes:17,19|
MALLSPGIELKETSVQSTVVRNATGRAALVGKFQWGPAFQVTQITNEVELVDLFGGPNNEVADYFMSGMNFLQYGNDLRTVRVVSREFAKNASPVAGNIETTITTAGSNYAVGDKINIKYNQTVIESEGRVTSVDTDGKILSVFIPSAKIIAYARSLNQYPTLGPAWTAEVTSASSGVSGTITVGKIVTDSGILLTEAENSEEAITSLEFQASLKQFAMPGVVALYPGEIGSTLEVEIVSKAAYDAGSTKMLDIYPNGGTRASVAKAVFNYGPQSEDQYAIIVRRDGAIVESVVLSTKEGEKDVYGNNIYLDDYFAKGTSNYIFATSLNWPKGFSGIINLMGGVSANDKVTAGDLMQGWDLFADREALHINLLIAGAVAGEGDEVASTVQKHVVSIADERQDCLAFISPPKGLLVNVPLTRAVDNLIDWRTGSGNFDTNNMNISTTYAAIDGNYKYQYDKYNDVNRWVPLAADMAGLCARTDDVSQPWMSPAGYNRGQILNVLKLAIEPRQAQRDRMYQEAINPVVGFAGGDGFVLFGDKTATKVPSPMDHINVRRLFNMLKKNIGDASKYKLFELNDNFTRSSFRMEVSQYLDGIKALGGIYEGRVVCDTTVNTPAVIDRNEFIANIYIKPARSINYITLNFVATSTGADFDELIGPLV
>ID:YP_002922511.1 |[Escherichia phage JS10]||_Enterobacteria_phage_JS10_.gbk|18|1983|NC_012741(171451):96807-98789:1 ^GeneID:7943561^ Enterobacteria phage JS10, complete genome.|neighbours:ID:YP_002922510.1(1),ID:YP_002922512.1(1)|neighbour_genes:17,19|
MALLSPGIELKETSVQSTVVRNATGRAALVGKFQWGPAFQVTQITNEVELVDLFGGPNNEVADYFMSGMNFLQYGNDLRTVRVVSREFAKNASPIAGNIETTITTAGSNYAVGDKINIKYNQTVVESEGRVTSVDTDGKILSVFIPSAKIIAYARSLNQYPTLGPAWTAEVTSASSGVSGTITVGKIVTDSGILLTEAENSEEAITSLEFQAALKKFAMPGVVALYPGEIGSTLEVEIVSKAAYEAGSSKMLDVYPGGGTRASIAKAVFNYGPQTDDQYAIIVRRDGAIVESVVLSTKEGEKDVYGNNIYLDDYFAKGTSNYIYATSLNWPKGFSGIINLSGGISANDKVTAGDLMQGWDLFADREALHINLLIAGAVAGEGDEVASTVQKHVVSIADERQDCLAFISPPKGLLVNVPLTRAVDNLIDWRTGAGTFDANNMNISTTYAAIDGNYKYQYDKYNDVNRWVPLAADLAGLCARTDDVSQPWMSPAGYNRGQILNVLKLAIEPRQAQRDRMYQEAINPVVGFAGGDGFVLFGDKTATKVPSPMDHINVRRLFNMLKKNIGDASKYKLFELNDNFTRSSFRMEVSQYLDGIKALGGIYEGRVVCDTTVNTPAVIDRNEFIANIYVKPARSINYITLNFVATSTGADFDELIGPLV
>ID:YP_001595294.1 |[Escherichia phage JS98]||_Enterobacteria_phage_JS98.gbk|tail sheath protein|1983|NC_010105(170523):97731-99713:1 ^^ Enterobacteria phage JS98, complete genome.|neighbours:ID:YP_001595293.1(1),ID:YP_001595295.1(1)|neighbour_genes:large terminase prot..,tail tube protein|
MALLSPGIELKETSVQSTVVRNATGRAALVGKFQWGPAFQVTQITNEVELVDLFGGPNNEVADYFMSGMNFLQYGNDLRTVRVVSREFAKNASPIAGNIETTITTAGSNYAVGDKINIKYNQTVVESEGRVTSVDTDGKILSVFIPSAKIIAYARSLNQYPTLGPAWTAEVTSASSGVSGTITVGKIVTDSGILLTEAENSEEAITSLEFQAALKKFAMPGVVALYPGEIGSTLEVEIVSKAAYEAGSSKMLDVYPGGGTRASIAKAVFNYGPQTDDQYAIIVRRDGAIVESVVLSTKEGEKDVYGNNIYLDDYFAKGTSNYIYATSLNWPKGFSGIINLSGGISANDKVTAGDLMQGWDLFADREALHINLLIAGAVAGEGDEVASTVQKHVVSIADERQDCLAFISPPKGLLVNVPLTRAVDNLIDWRTGAGTFDANNMNISTTYAAIDGNYKYQYDKYNDVNRWVPLAADLAGLCARTDDVSQPWMSPAGYNRGQILNVLKLAIEPRQAQRDRMYQEAINPVVGFAGGDGFVLFGDKTATKVPSPMDHINVRRLFNMLKKNIGDASKYKLFELNDNFTRSSFRMEVSQYLDGIKALGGIYEGRVVCDTTVNTPAVIDRNEFIANIYVKPARSINYITLNFVATSTGADFDELIGPLV
>ID:YP_002922230.1 |[Escherichia phage JSE]||_Enterobacteria_phage_JSE_.gbk|18|2004|NC_012740(166418):91506-93509:1 ^GeneID:7943198^ Enterobacteria phage JSE, complete genome.|neighbours:ID:YP_002922229.1(1),ID:YP_002922231.1(1)|neighbour_genes:17,19|
MTLLSPGFETKETTLSTTIVQSATGRAALVGKFQWGPAFQIVQVTNEVELVNKFGQPDNNTADYFMSGANFLQYGNDLRVVRVLNKEKAKNATALAGNVEFEITNEGSNYEVGDTIKIKHNRQDIETAGKVTKVDGDGKVKGVFIPTGKIIAHAKAIGVYPELDGGWTAEFTSSSGNGSAALSVTKIVTDSGLLLTDLETSRANITNQDFLTKLKKYDMPAVSAIYAGEIGNSLEVEILARSSFSGAVAPELTMYPFGGTRAAARNLIPYAPQNDNQYAFIVRRDGVVVESYVLSTLKGDKDVYGNSIYMDDFFARGSSQYIYATAQGWVDGFSGIISLAGGVSANEASTGDRGNDPFIGAMMQGWDLFAERESIHVNLLIAGACAGEGDAFSTVQKHAVSIGDERQDCLVMVSPPRSTVVNIPVTTAIDNLIAWREGNSNYSDNNMNINTTYAVIDGNYKYQYDKYNDVNRWVPLAADIAGLCARTDAVSQPWMSPAGYNRGQIMNVVKLAIEPRKAHRDRLYQAAINPVIGAGGEGFILMGDKTATTVPSPFDRINVRRLFNMLKKNIGDSSKYKLFENNDNFTRASFRMEVSQYLSTIRSLGGIYDFRVQCDTTNNTPDVIDRNEFVASMFIKPAKSINYIMLNFTAVATGADFDEIIGPANQA
>ID:ANZ51790.1 |[Enterobacteria phage Kha5h]||_Enterobacteria_phage_Kha5h_.gbk|tail sheath monomer|1980|KT184312(167318):120749-122728:1 ^^ Enterobacteria phage Kha5h, complete genome.|neighbours:ID:ANZ51789.1(1),ID:ANZ51791.1(1)|neighbour_genes:terminase DNA packag..,tail tube monomer|
MTLLSPGIELKETTVQSTVVNNSTGTAALAGKFQWGPAFQIKQVTNEVDLVNTFGQPTAETADYFMSAMNFLQYGNDLRVVRAVDRDTAKNSSPIAGNIEYTISTPGSNYAVGDKITVKYVSDDIETEGKITEVDADGKIKKINIPTAKIIAKAKEVGEYPTLGSNWTAEISSSSSGLAAVITLGKIITDSGILLAEIENAEAAMTAVDFQANLEKYGIPGVVALYPGELGDKIEIEIVSKADYAKGASALLPIYPGGGTRASTAKAVFGYGPQTDSQYAIIVRRNDAIVQSIVLSTKRGEKDIYDSNIYIDDFFAKGGSEYIFATAQNWPEGFSGILTLSGGLSSNAEVTAGDLMEAWDFFADRESVDVQLFIAGSCAGESLETASTVQKHVVSIGDARQDCLVLCSPPRETVVGIPVTRAVDNLVNWRTAAGSYTDNNFNISSTYAAIDGNYKYQYDKYNDVNRWVPLAADIAGLCARTDNVSQTWMSPAGYNRGQILNVIKLAIETRQAQRDRLYQEAINPVTGTGGDGYVLYGDKTATSVPSPFDRINVRRLFNMLKTNIGRSSKYRLFELNNAFTRSSFRTETAQYLQGIKALGGIYEYRVVCDTTNNTPSVIDRNEFVATFYIQPARSINYITLNFVATATGADFDELTGLAG
>ID:YP_001469499.1 |[Escherichia phage Phi1]||_Enterobacteria_phage_Phi1_.gbk|18|2001|NC_009821(164270):88190-90190:1 ^GeneID:5602117^ Enterobacteria phage Phi1, complete genome.|neighbours:ID:YP_001469498.1(1),ID:YP_001469500.1(1)|neighbour_genes:17,19|
MTLLSPGFETKETTLSTTIVQSATGRAALVGKFQWGPAFQIIQVTNEVELVNKFGQPDNNTADYFMSGANFLQYGNDLRVVRVLNKEKAKNATALAGNIEFEITNEGSNYEVGDTIKIKHNRQDIETAGKVTKVDGDGKVKGVFIPTGKIIAHAKAIGVYPELDGDWTAEFTSSSGNGSAALSVTKIVTDSGLLLTDLETSRANITNQTFLTKLQKYDMPAVSAIYAGEIGNSLEVEILARSAFKNTAPDLTMYPYGGERTAARNLIPYAPQNDNQYAFIVRRDGVVVESYVLSTLKGDKDVYGNSIYMDDFFGRGSSQYIYATAQGWVDGFSGIISLAGGVSANEATTGGVGADPFIGAMMQGWGLFAERESIHVNLLIAGACAGEGDAFSTVQKHAVSIGDERQDCLVMVSPPRSTVVNIPVTTAIDNLIAWREGSGNYNENNMNINTTYAVIDGNYKYQYDKYNDVNRWVPLAADIAGLCARTDAVSQPWMSPAGYNRGQIMNVVKLAIEPRKAHRDRLYQAAINPVIGAGGEGFILMGDKTATTVPSPFDRINVRRLFNMLKKNIGDSSKYKLFENNDNFTRASFRMEVSQYLSTIRSLGGIYDFRVQCDTTNNTPDVIDRNEFVASMFIKPAKSINYIMLNFTAVATGSDFDEIIGPVNQA
>ID:YP_009202899.1 |[Escherichia phage QL01]||_Enterobacteria_phage_QL01.gbk|tail sheath protein|1983|NC_028847(170527):95876-97858:1 ^GeneID:26629887^ Enterobacteria phage QL01, complete genome.|neighbours:ID:YP_009202898.1(1),ID:YP_009202900.1(1)|neighbour_genes:terminase DNA packag..,hypothetical protein|
MALLSPGIELKETSVQSTVVRNATGRAALVGKFQWGPAFQVTQITNEVELVDLFGGPNNEVADYFMSGMNFLQYGNDLRTVRVVNREFAKNASPVAGNVQTTITTAGSNYAVGDKINIKYNQTVVESEGRVTSVDTDGKILSVFIPSAKIIAYARSLNQYPNLGPAWTAEVTSASSGVSGTITVGKIVTDSGILLTEAENSEEAITSLEFQASLKQFGMPGVVALYPGEIGSTLEVEIVSKAAYDVGSSKMLDIYPGGGTRASIAKAVFNYGPQTDDQYAIIVRRDGAIVESVVLSTKEGEKDVYGNNIYLDDYFAKGTSNYIFATSLNWPKGFSGIINLMGGVSANDQVTASDLMQGWDLFADREALHINLLIAGAVAGEGDEVASTVQKHVVSIADERQDCLAFISPPKGLLVNVPLTRAVDNLIDWRTGAGTFDTNNMNISTTYAAIDGNYKYQYDKYNDVNRWVPLAADMAGLCARTDDVSQPWMSPAGYNRGQILNVLKLAIEPRQAQRDRMYQEAINPVVGFAGGDGFVLFGDKTATKVPSPMDHINVRRLFNMLKKNIGDASKYKLFELNDNFTRSSFRMEVSQYLDGIKALGGIYEGRVVCDTTVNTPAVIDRNEFIANIYIKPARSINYITLNFVATSTGADFDELIGPLV
>ID:AIT74259.1 |[Enterobacteria phage RB10]||_Enterobacteria_phage_RB10_.gbk|tail sheath protein|1980|KM606999(168401):93989-95968:1 ^^ Enterobacteria phage RB10, complete genome.|neighbours:ID:AIT74258.1(1),ID:AIT74260.1(1)|neighbour_genes:large terminase prot..,tail tube protein|
MTLLSPGIELKETTVQSTVVNNSTGTAALAGKFQWGPAFQIKQVTNEVDLVNTFGQPTAETADYFMSAMNFLQYGNDLRVVRAVDRDTAKNSSPIAGNIEYTISTPGSNYAVGDKITVKYVSDDIETEGKITEVDADGKIKKINIPTAKIIAKAKEVGEYPALGSNWTAEISSSSSGLAAVITLGKIITDSGILLAEIENAEAAMTAVDFQASLEKYGIPGVVALYPGELGDKIEIEIVSKADYAKGASALLPIYPGGGTRASTAKAVFGYGPQTDSQYAIIVRRNDAIVQSVVLSTKRGEKDIYDSNIYIDDFFAKGGSEYIFATAQNWPEGFSGILTLSGGLSSNAEVTAGDLMEAWDFFADRESVDVQLFIAGSCAGESLETASTVQKHVVSIGDARQDCLVLCSPPRETVVGIPVTRAVDNLVNWRTATGSYTDNNFNISSTYAAIDGNYKYQYDKYNDVNRWVPLAADIAGLCARTDNVSQTWMSPAGYNRGQILNVIKLAIETRQAQRDRLYQEAINPVTGTGGDGYVLYGDKTATSVPSPFDRINVRRLFNMLKTNIGRSSKYRLFELNNAFTRSSFRTETAQYLQGIKALGGIYEYRVVCDTTNNTPSVIDRNEFVATFYIQPARSINYITLNFVATATGADFDELTGLAG
>ID:YP_002854501.1 |[Escherichia virus RB14]||_Enterobacteria_phage_RB14_.gbk|18|1980|NC_012638(165429):94651-96630:1 ^GeneID:7803917^ Enterobacteria phage RB14, complete genome.|neighbours:ID:YP_002854500.1(1),ID:YP_002854502.1(1)|neighbour_genes:17,19|
MTLLSPGIELKETTVQSTVVNNSTGTAALAGKFQWGPAFQIKQVTNEVDLVNTFGQPTAETADYFMSAMNFLQYGNDLRVVRAVDRDTAKNSSPIAGNIEYTISTPGSNYAVGDKITVKYVSDDIETEGKITEVDADGKIKKINIPTAKIIAKAKEVGEYPELGSNWTAEISSSSSGLAAVITLGKIITDSGILLAEIENAEAAMTAVDFQANLEKYGIPGVVALYPGELGDKIEIEIVSKADYAKGASALLPIYPGGGTRASTAKAVFGYGPQTDSQYAIIVRRNDAIVQSVVLSTKRGEKDIYDSNIYIDDFFAKGGSEYIFATAQNWPEGFSGILTLSGGLSSNAEVTAGDLMEAWDFFADRESVDVQLFIAGSCAGESLETASTVQKHVVSIGDARQDCLVLCSPPRETVVGIPVTRAVDNLVNWRTATGSYTDNNFNISSTYAAIDGNYKYQYDKYNDVNRWVPLAADIAGLCARTDNVSQTWMSPAGYNRGQILNVIKLAIETRQAQRDRLYQEAINPVTGTGGDGYVLYGDKTATSVPSPFDRINVRRLFNMLKTNIGRSSKYRLFELNNAFTRSSFRTETAQYLQGIKALGGIYEYRVVCDTTNNTPSVIDRNEFVATFYIQPARSINYIQLNFVATATGADFDELTGLAG
>ID:YP_003858507.1 |[Escherichia virus RB16]||_Enterobacteria_phage_RB16_.gbk|18|1992|NC_014467(176788):127797-129788:1 ^GeneID:9712948^ Enterobacteria phage RB16, complete genome.|neighbours:ID:YP_003858506.1(1),ID:YP_003858508.1(1)|neighbour_genes:17,19|
MALQSPGIETKETSVQSTVVRNSTGRAAIVGKFSWGPAYQIRQISNEVELVNYFGSPDNLTADYFMSAVNFLQYGNDLRVVRVVDKDAAKNASAIFNQIKTTIASQGSNYTVGDVIKVKYSNNVVEENGKVSKVDSNGKILAVVIPSEKIVARAKQIGTYPDISTGWTTEIVSQSSGVSASITIDGIESDSGITLLNLDIAKETIQGTAFQTLTQKYQIPSVVALYPGELGSTVQVEIISKAAYDSGAMISGFPSGISVKNSGRSVMTYGPQTENQYAFVVRRGGIVQESFIVSTEKTDKDIYGVNIYMDDFFANGGSQYVFGTSMNWPKGFSGILEFGGGLSSNDTVGADELMTGWDMFADREALHVPLLIAGACAGETVEVMSTVQKHVISIGDERQDCTVFVSPPRSLLVNIPLAQAVDNIIEWRMGYTISGNTPVDNNLNVSSSYGFLDGNYKYQYDKYNDVNRWVPLAGDIAGLCVYTDSVAQPWMSPAGYNRGQIRNCIKLAIEPRTAHRDAMYQVQINPVTGFAGGSGFVLFGDKTLTNVPSPFDRINVRRLFNMIKKDIGDNAKYKLFENNDDFTRASFRMDTGQYMTNIRALGGCYDYRVICDITNNTPDVIDRNEFVATVYVKPPRSINYITLNFVATSTGADFDELVGPQAV
>ID:AXF42475.1 |[Enterobacteria phage RB18]||_Enterobacteria_phage_RB18_.gbk|tail sheath protein|1980|MH553563(166677):95655-97634:1 ^^ Enterobacteria phage RB18, complete genome.|neighbours:ID:AXF42474.1(1),ID:AXF42476.1(1)|neighbour_genes:large terminase prot..,tail tube protein|
MTLLSPGIELKETTVQSTVVNNSTGTAALAGKFQWGPAFQIKQVTNEVDLVNTFGQPTAETADYFMSAMNFLQYGNDLRVVRAVDRDTAKNSSPIAGNIEYTISTPGSNYAVGDKITVKYVSDDIETEGKITEVDADGKIKKINIPTAKIIAKAKEVGEYPTLGSNWTAEISSSSSGLAAVITLGKIITDSGILLAEIENAEAAMTAVDFQANLEKYGIPGVVALYPGELGDKIEIEIVSKADYAKGASALLPIYPGGGTRASTAKAVFGYGPQTDSQYAIIVRRNDAIVQSVVLSTKRGEKDIYDSNIYIDDFFAKGGSEYIFATAQNWPEGFSGILTLSGGLSSNAEVTAGDLMEAWDFFADRESVDVQLFIAGSCAGESLETASTVQKHVVSIGDARQDCLVLCSPPRETVVGIPVTRAVDNLVNWRTAAGSYTDNNFNISSTYAAIDGNYKYQYDKYNDVNRWVPLAADIAGLCARTDNVSQTWMSPAGYNRGQILNVIKLAIETRQAQRDRLYQEAINPVTGTGGDGYVLYGDKTATSVPSPFDRINVRRLFNMLKTNIGRSSKYRLFELNNAFTRSSFRTETAQYLQGIKALGGIYEYRVVCDTTNNTPSVIDRNEFVATFYIQPARSINYITLNFVATATGADFDELTGLAG
>ID:YP_009102370.1 |[Enterobacteria phage RB27]||_Enterobacteria_phage_RB27_.gbk|tail sheath protein|1980|NC_025448(165179):94402-96381:1 ^GeneID:22113154^ Enterobacteria phage RB27, complete genome.|neighbours:ID:YP_009102369.1(1),ID:YP_009102371.1(1)|neighbour_genes:large terminase prot..,tail tube protein|
MTLLSPGIELKETTVQSTVVNNSTGTAALAGKFQWGPAFQIKQVTNEVDLVNTFGQPTAETADYFMSAMNFLQYGNDLRVVRAVDRDTAKNSSPIAGNIEYTISTPGSNYAVGDKITVKYVSDDIETEGKITEVDADGKIKKINIPTTKIIAKAKEVGEYPELGSNWTAEISSSSSGLAAVITLGKIITDSGILLAEIENAEAAMTAVDFQANLEKYGIPGVVALYPGELGDKIEIEIVSKADYAKGASALLPIYPGGGTRASTAKAVFGYGPQTDSQYAIIVRRNDAIVQSVVLSTKRGEKDIYDSNIYIDDFFAKGGSEYIFATAQNWPEGFSGILTLSGGLSSNAEVTAGDLMEAWDFFADRESVDVQLFIAGSCAGESLETASTVQKHVVSIGDARQDCLVLCSPPRETVVGIPVTRAVDNLVNWRTATGSYTDNNFNISSTYAAIDGNYKYQYDKYNDVNRWVPLAADIAGLCARTDNVSQTWMSPAGYNRGQILNVIKLAIETRQAQRDRLYQEAINPVTGTGGDGYVLYGDKTATSVPSPFDRINVRRLFNMLKTNIGRSSKYRLFELNNAFTRSSFRTETAQYLQGIKALGGIYEYRVVCDTTNNTPSVIDRNEFVATFYIQPARSINYITLNFVATATGADFDELTGLAG
>ID:AIT74805.1 |[Enterobacteria phage RB33]||_Enterobacteria_phage_RB33_.gbk|tail sheath protein|1980|KM607001(166007):96194-98173:1 ^^ Enterobacteria phage RB33, complete genome.|neighbours:ID:AIT74804.1(1),ID:AIT74806.1(1)|neighbour_genes:large terminase prot..,tail tube protein|
MTLLSPGIELKETTVQSTVVNNSTGTAALAGKFQWGPAFQIKQVTNEVDLVNTFGQPTAETADYFMSAMNFLQYGNDLRVVRAVDRDTAKNSSPIAGNIEYTISTPGSNYAVGDKITVKYVSDAIETEGKITEVDTDGKIKKINIPTAKIIAKAKEVGEYPTLGSNWTAEISSSSSGLAAVITLGKIITDSGILLAEIENAEAAMTAVDFQANLKKYGIPGVVALYPGELGDKIEIEIVSKADYAKGASALLPIYPGGGTRASTAKAVFGYGPQTDSQYAIIVRRNDAIVQSVVLSTKRGEKDIYDSNIYIDDFFAKGGSEYIFATAQNWPEGFSGILTLSGGLSSNAEVTAGDLMEAWDFFADRESVDVQLFIAGSCAGESLETASTVQKHVVSIGDARQDCLVLCSPPRETVVGIPVTRAVDNLVNWRTAAGSYTDNNFNISSTYAAIDGNYKYQYDKYNDVNRWVPLAADIAGLCARTDNVSQTWMSPAGYNRGQILNVIKLAIETRQAQRDRLYQEAINPVTGTGGDGYVLYGDKTATSVPSPFDRINVRRLFNMLKTNIGRSSKYRLFELNNAFTRSSFRTETAQYLQGIKALGGIYEYRVVCDTTNNTPSVIDRNEFVATFYIQPARSINYITLNFVATATGADFDELTGLAG
>ID:YP_009098550.1 |[Escherichia phage RB3]||_Enterobacteria_phage_RB3_.gbk|tail sheath protein|1980|NC_025419(168402):93990-95969:1 ^GeneID:22113914^ Enterobacteria phage RB3, complete genome.|neighbours:ID:YP_009098549.1(1),ID:YP_009098551.1(1)|neighbour_genes:large terminase prot..,hypothetical protein|
MTLLSPGIELKETTVQSTVVNNSTGTAALAGKFQWGPAFQIKQVTNEVDLVNTFGQPTAETADYFMSAMNFLQYGNDLRVVRAVDRDTAKNSSPIAGNIEYTISTPGSNYAVGDKITVKYVSDDIETEGKITEVDADGKIKKINIPTAKIIAKAKEVGEYPALGSNWTAEISSSSSGLAAVITLGKIITDSGILLAEIENAEAAMTAVDFQASLEKYGIPGVVALYPGELGDKIEIEIVSKADYAKGASALLPIYPGGGTRASTAKAVFGYGPQTDSQYAIIVRRNDAIVQSVVLSTKRGEKDIYDSNIYIDDFFAKGGSEYIFATAQNWPEGFSGILTLSGGLSSNAEVTAGDLMEAWDFFADRESVDVQLFIAGSCAGESLETASTVQKHVVSIGDARQDCLVLCSPPRETVVGIPVTRAVDNLVNWRTATGSYTDNNFNISSTYAAIDGNYKYQYDKYNDVNRWVPLAADIAGLCARTDNVSQTWMSPAGYNRGQILNVIKLAIETRQAQRDRLYQEAINPVTGTGGDGYVLYGDKTATSVPSPFDRINVRRLFNMLKTNIGRSSKYRLFELNNAFTRSSFRTETAQYLQGIKALGGIYEYRVVCDTTNNTPSVIDRNEFVATFYIQPARSINYITLNFVATATGADFDELTGLAG
>ID:YP_239196.1 |[Escherichia virus RB43]||_Enterobacteria_phage_RB43_.gbk|18|1995|NC_007023(180500):129056-131050:1 ^GeneID:3416365^ Enterobacteria phage RB43, complete genome.|neighbours:ID:YP_239195.1(1),ID:YP_239197.1(1)|neighbour_genes:17,19|
MALQSPGIETKETSVQSTVVRNSTGRAAIVGKFSWGPAYQIRQISNEVELVNYFGAPDNLTADYFMSAVNFLQYGNDLRLVRVVDKDAAKNASAIFNQIKTTIASQGSNYNVGDVIKVKYSNTVVEENGKVTQVDSNGKILAVTIPKRKKSLLVLNRSVLTQIFLLVGTTEIVSQSSGVSASITIDGIESDSGITLLNLDIAKETIQGTSFQTLTQKYQIPSVVALYPGELGSTVQVEIISKAAYDTGAMISGYPSGISVKNSGRSVMTYGPQTDNQYAFVVRRGGIVQESFIVSTDKTDKDIYGVNIYMDDFFANGGSQYVFGTSMNWPKGFSGILEFGGGLSSNDTVGADELMTGWDMFADREALHVPLLIAGGCAGESVEIASTVQKHVISIGDERQDCTVFVSPPRSLLVNIPLATAVDNIVEWRTGYKISGGTPVDNNLNVSSSYGFLDGNYKYQYDKYNDVNRWVPLAGDIAGLCVYTDSVANPWMSPAGYNRGQIRNCIKLAIEPRTAHRDAMYQVQINPVTGFAGGSGFVLYGDKTLTSVPSPFDRINVRRLFNMIKKDIGDNAKYKLFENNDDFTRASFRMDTGQYMTNIRALGGCYDYRVICDTTNNTPDVIDRNEFVATVYVKPPRSINYITLNFVATSTGADFDELVGPQAV
>ID:NP_891725.1 |[Escherichia phage RB49]||_Enterobacteria_phage_RB49_.gbk|18|2001|NC_005066(164018):86842-88842:1 ^GeneID:1725344^ Enterobacteria phage RB49, complete genome.|neighbours:ID:NP_891724.1(1),ID:NP_891726.1(1)|neighbour_genes:17,19|
MTLLSPGFETKETTLSTTIVQSETGRAALVGKFQWGPAFQIIQVTNEVELVNKFGQPDNNTADYFMSGANFLQYGNDLRVVRVLNKEKAKNATALAGNVEFEITNEGSNYEVGDTIKIKHNRQDIETAGKVTKVDGDGKVKGVFIPTGKIIAHAKAIGVYPELDGGWTAEFTSSSGNGSAALSVTKIVTDSGLLLTDLETSRANITNQTFLTKLKKYDMPAVSAIYAGEIGNSLEVEILARSAFKNTAPDLTMYPYGGERTAARNLIPYAPQNDNQYAFIVRRDGVVVESYVLSTLKGDKDVYGNSIYMDDFFARGSSQYIYATAQGWVDGFSGIISLAGGVSANEATTGGVGADPFIGAMMQGWDLFAERESIHVNLLIAGACAGEGDAFSTVQKHAVSIGDERQDCLVMVSPPRSTVVNIPVTTAIDNLIAWREGSGNYNENNMNINTTYAVIDGNYKYQYDKYNDVNRWVPLAADIAGLCARTDAVSQPWMSPAGYNRGQIMNVVKLAIEPRKAHRDRLYQAAINPVIGAGGEGFILMGDKTATTVPSPFDRINVRRLFNMLKKNIGDSSKYKLFENNDNFTRASFRMEVSQYLSTIRSLGGIYDFRVQCDTTNNTPDVIDRNEFVASMFIKPAKSINYIMLNFTAVATGSDFDEIIGPANQA
>ID:YP_002854123.1 |[Enterobacteria phage RB51]||_Enterobacteria_phage_RB51_.gbk|18|1980|NC_012635(168394):98010-99989:1 ^GeneID:7803429^ Enterobacteria phage RB51, complete genome.|neighbours:ID:YP_002854122.1(1),ID:YP_002854124.1(1)|neighbour_genes:17,19|
MTLLSPGIELKETTVQSTVVNNSTGTAALAGKFQWGPAFQIKQVTNEVDLVNTFGQPTAETADYFMSAMNFLQYGNDLRVVRAVDRDTAKNSSPIAGNIEYTISTPGSNYAVGDKITVKYVSDDIETEGKITEVDADGKIKKINIPTAKIIAKAKEVGEYPTLGSNWTAEISSSSSGLAAVITLGKIITDSGILLAEIESAETAMTAVNFQENLEKYGIPGVVALYPGELGDKIEIEIVSKADYAKGASALLPIYPGGGTRASTAKAVFGYGPQTDSQYAIIVRRNDAIVQSVVLSTKRGEKDIYDSNIYIDDFFAKGGSEYIFATAQNWPEGFSGILTLSGGLSSNAEVTAGDLMEAWDFFADRESVDVQLFIAGSCAGESLETASTVQKHVVSIGDARQDCLVLCSPPRETVVGIPVTRAVDNLVNWRTAAGSYTDNNFNISSTYAAIDGNYKYQYDKYNDVNRWVPLAADIAGLCARTDNVSQTWMSPAGYNRGQILNVIKLAIETRQAQRDRLYQEAINPVTGTGGDGYVLYGDKTATSVPSPFDRINVRRLFNMLKTNIGRSSKYRLFELNNAFTRSSFRTETAQYLQGIKALGGIYEYRVVCDTTNNTPSVIDRNEFVATFYIQPARSINYIQLNFVATATGADFDELTGLAG
>ID:AIT75076.1 |[Enterobacteria phage RB55]||_Enterobacteria_phage_RB55_.gbk|tail sheath protein|1980|KM607002(168896):98480-100459:1 ^^ Enterobacteria phage RB55, complete genome.|neighbours:ID:AIT75075.1(1),ID:AIT75077.1(1)|neighbour_genes:large terminase prot..,tail tube protein|
MTLLSPGIELKETTVQSTVVNNSTGTAALAGKFQWGPAFQIKQVTNEVDLVNTFGQPTAETADYFMSAMNFLQYGNDLRVVRAVDRDTAKNSSPIAGNIEYTISTPGSNYAVGDKITVKYVSDDIETEGKITEVDADGKIKKINIPTAKIIAKAKEVGEYPTLGSNWTAEISSSSSGLAAVITLGKIITDSGILLAEIENAEAAMTAVDFQANLKKYGIPGVVALYPGELGDKIEIEIVSKADYAKGASALLPIYPGGGTRASTAKAVFGYGPQTDSQYAIIVRRNDAIVQSVVLSTKRGEKDIYDSNIYIDDFFAKGGSEYIFATAQNWPEGFSGILTLSGGLSSNAEVTAGDLMEAWDFFADRESVDVQLFIAGSCAGESLETASTVQKHVVSIGDARQDCLVLCSPPRETVVGIPVTRAVDNLVNWRTAAGSYTDNNFNISSTYAAIDGNYKYQYDKYNDVNRWVPLAADIAGLCARTDNVSQTWMSPAGYNRGQILNVIKLAIETRQAQRDRLYQEAINPVTGTGGDGYVLYGDKTATSVPSPFDRINVRRLFNMLKTNIGRSSKYRLFELNNAFTRSSFRTETAQYLQGIKALGGIYEYRVVCDTTNNTPSVIDRNEFVATFYIQPARSINYITLNFVATATGADFDELTGLAG
>ID:AIT75349.1 |[Enterobacteria phage RB59]||_Enterobacteria_phage_RB59_.gbk|tail sheath protein|1980|KM607003(168966):98493-100472:1 ^^ Enterobacteria phage RB59, complete genome.|neighbours:ID:AIT75348.1(1),ID:AIT75350.1(1)|neighbour_genes:large terminase prot..,tail tube protein|
MTLLSPGIELKETTVQSTVVNNSTGTAALAGKFQWGPAFQIKQVTNEVDLVNTFGQPTAETADYFMSAMNFLQYGNDLRVVRAVDRDTAKNSSPIAGNIEYTISTPGSNYAVGDKITVKYVSDDIETEGKITEVDADGKIKKINIPTAKIIAKAKEVGEYPTLGSNWTAEISSSSSGLAAVITLGKIITDSGILLAEIENAEAAMTAVDFQANLKKYGIPGVVALYPGELGDKIEIEIVSKADYAKGASALLPIYPGGGTRASTAKAVFGYGPQTDSQYAIIVRRNDAIVQSVVLSTKRGEKDIYDSNIYIDDFFAKGGSEYIFATAQNWPEGFSGILTLSGGLSSNAEVTAGDLMEAWDFFADRESVDVQLFIAGSCAGESLETASTVQKHVVSIGDARQDCLVLCSPPRETVVGIPVTRAVDNLVNWRTAAGSYTDNNFNISSTYAAIDGNYKYQYDKYNDVNRWVPLAADIAGLCARTDNVSQTWMSPAGYNRGQILNVIKLAIETRQAQRDRLYQEAINPVTGTGGDGYVLYGDKTATSVPSPFDRINVRRLFNMLKTNIGRSSKYRLFELNNAFTRSSFRTETAQYLQGIKALGGIYEYRVVCDTTNNTPSVIDRNEFVATFYIQPARSINYITLNFVATATGADFDELTGLAG
>ID:AIT73172.1 |[Enterobacteria phage RB5]||_Enterobacteria_phage_RB5_.gbk|tail sheath protein|1980|KM606995(168394):93982-95961:1 ^^ Enterobacteria phage RB5, complete genome.|neighbours:ID:AIT73171.1(1),ID:AIT73173.1(1)|neighbour_genes:large terminase prot..,tail tube protein|
MTLLSPGIELKETTVQSTVVNNSTGTAALAGKFQWGPAFQIKQVTNEVDLVNTFGQPTAETADYFMSAMNFLQYGNDLRVVRAVDRDTAKNSSPIAGNIEYTISTPGSNYAVGDKITVKYVSDDIETEGKITEVDADGKIKKINIPTAKIIAKAKEVGEYPALGSNWTAEISSSSSGLAAVITLGKIITDSGILLAEIENAEAAMTAVDFQASLEKYGIPGVVALYPGELGDKIEIEIVSKADYAKGASALLPIYPGGGTRASTAKAVFGYGPQTDSQYAIIVRRNDAIVQSVVLSTKRGEKDIYDSNIYIDDFFAKGGSEYIFATAQNWPEGFSGILTLSGGLSSNAEVTAGDLMEAWDFFADRESVDVQLFIAGSCAGESLETASTVQKHVVSIGDARQDCLVLCSPPRETVVGIPVTRAVDNLVNWRTATGSYTDNNFNISSTYAAIDGNYKYQYDKYNDVNRWVPLAADIAGLCARTDNVSQTWMSPAGYNRGQILNVIKLAIETRQAQRDRLYQEAINPVTGTGGDGYVLYGDKTATSVPSPFDRINVRRLFNMLKTNIGRSSKYRLFELNNAFTRSSFRTETAQYLQGIKALGGIYEYRVVCDTTNNTPSVIDRNEFVATFYIQPARSINYITLNFVATATGADFDELTGLAG
>ID:YP_009167537.1 |[Enterobacteria phage RB68]||_Enterobacteria_phage_RB68_.gbk|tail sheath protein|1980|NC_027979(168401):98010-99989:1 ^GeneID:26041647^ Enterobacteria phage RB68, complete genome.|neighbours:ID:YP_009167536.1(1),ID:YP_009167538.1(1)|neighbour_genes:large terminase prot..,tail tube protein|
MTLLSPGIELKETTVQSTVVNNSTGTAALAGKFQWGPAFQIKQVTNEVDLVNTFGQPTAETADYFMSAMNFLQYGNDLRVVRAVDRDTAKNSSPIAGNIEYTISTPGSNYAVGDKITVKYVSDDIETEGKITEVDADGKIKKINIPTAKIIAKAKEVGEYPTLGSNWTAEISSSSSGLAAVITLGKIITDSGILLAEIESAETAMTAVNFQENLEKYGIPGVVALYPGELGDKIEIEIVSKADYAKGASALLPIYPGGGTRASTAKAVFGYGPQTDSQYAIIVRRNDAIVQSVVLSTKRGEKDIYDSNIYIDDFFAKGGSEYIFATAQNWPEGFSGILTLSGGLSSNAEVTAGDLMEAWDFFADRESVDVQLFIAGSCAGESLETASTVQKHVVSIGDARQDCLVLCSPPRETVVGIPVTRAVDNLVNWRTAAGSYTDNNFNISSTYAAIDGNYKYQYDKYNDVNRWVPLAADIAGLCARTDNVSQTWMSPAGYNRGQILNVIKLAIETRQAQRDRLYQEAINPVTGTGGDGYVLYGDKTATSVPSPFDRINVRRLFNMLKTNIGRSSKYRLFELNNAFTRSSFRTETAQYLQGIKALGGIYEYRVVCDTTNNTPSVIDRNEFVATFYIQPARSINYIQLNFVATATGADFDELTGLAG
>ID:NP_861870.1 |[Escherichia phage RB69]||_Enterobacteria_phage_RB69_.gbk|18|1983|NC_004928(167560):101233-103215:1 ^GeneID:1494296^ Enterobacteria phage RB69, complete genome.|neighbours:ID:NP_861869.1(1),ID:NP_861871.1(1)|neighbour_genes:17,19|
MALLSPGVELKETTVQSTVVNNSTGTAALAGKFQWGPAFQIKQITDEVALVDMFGTPNTDTADYFMSAMNFLQYGNDLRVVRAVDRDTAKNSSPVAGNINFTISSAGTNYRVGDKVVVKYSTDIIEPDGEVTSVDSDGKILNIFIPSGKIIAKAKEIGEYPELGSNWTAEMSGSSSGLSAVITIDSVVMDSGILLTEVETSEEAITSLTFQESIKKYGVPGVVALYPGELGDQLEIEIVSKADYDKGASAQLKIYPDGGTRYSTAKAIFGYGPQTDDQYAIIVRRNDSVVQSVVLSTKRGERDIYGSNIFIDDFFAKGASNYIFATAQGWPKGFSGVIKLNGGLSSNETVEAGDLMEAWDLFADRESVNAQLFIAGSCAGESLEVASTVQKHVVAIGDSRQDCLVLCSPPRAAVVGIPVNRAVDNLVDWRTASGTYTDNNFNISSTYAAIDGNYKYQYDKYNDVNRWVPLAADIAGLCARTDNISQPWMSPAGYNRGQILNVIKLAIETRQAQRDRLYQEAINPVTGTGGDGYVLYGDKTATSVPSPFDRINVRRLFNMVKTNIGSASKYRLFELNNAFTRSSFRTETSQYLQGIKALGGVYNFKVVCDTTNNTPAVIDRNEFVATFYLQPARSINYITLNFVATATGADFDELIGAVGG
>ID:AIT73443.1 |[Enterobacteria phage RB6]||_Enterobacteria_phage_RB6_.gbk|tail sheath protein|1980|KM606996(168394):93982-95961:1 ^^ Enterobacteria phage RB6, complete genome.|neighbours:ID:AIT73442.1(1),ID:AIT73444.1(1)|neighbour_genes:large terminase prot..,tail tube protein|
MTLLSPGIELKETTVQSTVVNNSTGTAALAGKFQWGPAFQIKQVTNEVDLVNTFGQPTAETADYFMSAMNFLQYGNDLRVVRAVDRDTAKNSSPIAGNIEYTISTPGSNYAVGDKITVKYVSDDIETEGKITEVDADGKIKKINIPTAKIIAKAKEVGEYPALGSNWTAEISSSSSGLAAVITLGKIITDSGILLAEIENAEAAMTAVDFQASLEKYGIPGVVALYPGELGDKIEIEIVSKADYAKGASALLPIYPGGGTRASTAKAVFGYGPQTDSQYAIIVRRNDAIVQSVVLSTKRGEKDIYDSNIYIDDFFAKGGSEYIFATAQNWPEGFSGILTLSGGLSSNAEVTAGDLMEAWDFFADRESVDVQLFIAGSCAGESLETASTVQKHVVSIGDARQDCLVLCSPPRETVVGIPVTRAVDNLVNWRTATGSYTDNNFNISSTYAAIDGNYKYQYDKYNDVNRWVPLAADIAGLCARTDNVSQTWMSPAGYNRGQILNVIKLAIETRQAQRDRLYQEAINPVTGTGGDGYVLYGDKTATSVPSPFDRINVRRLFNMLKTNIGRSSKYRLFELNNAFTRSSFRTETAQYLQGIKALGGIYEYRVVCDTTNNTPSVIDRNEFVATFYIQPARSINYITLNFVATATGADFDELTGLAG
>ID:AIT73714.1 |[Enterobacteria phage RB7]||_Enterobacteria_phage_RB7_.gbk|tail sheath protein|1980|KM606997(168395):93983-95962:1 ^^ Enterobacteria phage RB7, complete genome.|neighbours:ID:AIT73713.1(1),ID:AIT73715.1(1)|neighbour_genes:large terminase prot..,tail tube protein|
MTLLSPGIELKETTVQSTVVNNSTGTAALAGKFQWGPAFQIKQVTNEVDLVNTFGQPTAETADYFMSAMNFLQYGNDLRVVRAVDRDTAKNSSPIAGNIEYTISTPGSNYAVGDKITVKYVSDDIETEGKITEVDADGKIKKINIPTAKIIAKAKEVGEYPALGSNWTAEISSSSSGLAAVITLGKIITDSGILLAEIENAEAAMTAVDFQASLEKYGIPGVVALYPGELGDKIEIEIVSKADYAKGASALLPIYPGGGTRASTAKAVFGYGPQTDSQYAIIVRRNDAIVQSVVLSTKRGEKDIYDSNIYIDDFFAKGGSEYIFATAQNWPEGFSGILTLSGGLSSNAEVTAGDLMEAWDFFADRESVDVQLFIAGSCAGESLETASTVQKHVVSIGDARQDCLVLCSPPRETVVGIPVTRAVDNLVNWRTATGSYTDNNFNISSTYAAIDGNYKYQYDKYNDVNRWVPLAADIAGLCARTDNVSQTWMSPAGYNRGQILNVIKLAIETRQAQRDRLYQEAINPVTGTGGDGYVLYGDKTATSVPSPFDRINVRRLFNMLKTNIGRSSKYRLFELNNAFTRSSFRTETAQYLQGIKALGGIYEYRVVCDTTNNTPSVIDRNEFVATFYIQPARSINYITLNFVATATGADFDELTGLAG
>ID:AIT73986.1 |[Enterobacteria phage RB9]||_Enterobacteria_phage_RB9.gbk|tail sheath protein|1980|KM606998(168395):93983-95962:1 ^^ Enterobacteria phage RB9, complete genome.|neighbours:ID:AIT73985.1(1),ID:AIT73987.1(1)|neighbour_genes:large terminase prot..,tail tube protein|
MTLLSPGIELKETTVQSTVVNNSTGTAALAGKFQWGPAFQIKQVTNEVDLVNTFGQPTAETADYFMSAMNFLQYGNDLRVVRAVDRDTAKNSSPIAGNIEYTISTPGSNYAVGDKITVKYVSDDIETEGKITEVDADGKIKKINIPTAKIIAKAKEVGEYPALGSNWTAEISSSSSGLAAVITLGKIITDSGILLAEIENAEAAMTAVDFQASLEKYGIPGVVALYPGELGDKIEIEIVSKADYAKGASALLPIYPGGGTRASTAKAVFGYGPQTDSQYAIIVRRNDAIVQSVVLSTKRGEKDIYDSNIYIDDFFAKGGSEYIFATAQNWPEGFSGILTLSGGLSSNAEVTAGDLMEAWDFFADRESVDVQLFIAGSCAGESLETASTVQKHVVSIGDARQDCLVLCSPPRETVVGIPVTRAVDNLVNWRTATGSYTDNNFNISSTYAAIDGNYKYQYDKYNDVNRWVPLAADIAGLCARTDNVSQTWMSPAGYNRGQILNVIKLAIETRQAQRDRLYQEAINPVTGTGGDGYVLYGDKTATSVPSPFDRINVRRLFNMLKTNIGRSSKYRLFELNNAFTRSSFRTETAQYLQGIKALGGIYEYRVVCDTTNNTPSVIDRNEFVATFYIQPARSINYITLNFVATATGADFDELTGLAG
>ID:ADJ39887.1 |[Enterobacteria phage T4T]||_Enterobacteria_phage_T4T_.gbk|18|1980|HM137666(168920):98515-100494:1 ^^ Enterobacteria phage T4T, complete genome.|neighbours:ID:ADJ39886.1(1),ID:ADJ39888.1(1)|neighbour_genes:17'',19|
MTLLSPGIELKETTVQSTVVNNSTGTAALAGKFQWGPAFQIKQVTNEVDLVNTFGQPTAETADYFMSAMNFLQYGNDLRVVRAVDRDTAKNSSPIAGNIEYTISTPGSNYAVGDKITVKYVSDDIETEGKITEVDADGKIKKINIPTAKIIAKAKEVGEYPTLGSNWTAEISSSSSGLAAVITLGKIITDSGILLAEIENAEAAMTAVDFQANLKKYGIPGVVALYPGELGDKIEIEIVSKADYAKGASALLPIYPGGGTRASTAKAVFGYGPQTDSQYAIIVRRNDAIVQSVVLSTKRGEKDIYDSNIYIDDFFAKGGSEYIFATAQNWPEGFSGILTLSGGLSSNAEVTAGDLMEAWDFFADRESVDVQLFIAGSCAGESLETASTVQKHVVSIGDARQDCLVLCSPPRETVVGIPVTRAVDNLVNWRTAAGSYTDNNFNISSTYAAIDGNYKYQYDKYNDVNRWVPLAADIAGLCARTDNVSQTWMSPAGYNRGQILNVIKLAIETRQAQRDRLYQEAINPVTGTGGDGYVLYGDKTATSVPSPFDRINVRRLFNMLKTNIGRSSKYRLFELNNAFTRSSFRTETAQYLQGIKALGGIYEYRVVCDTTNNTPSVIDRNEFVATFYIQPARSINYITLNFVATATGADFDELTGLAG
>ID:NP_049780.1 |[Escherichia virus T4]||_Enterobacteria_phage_T4_.gbk|18|1980|NC_000866(168903):98536-100515:1 ^GeneID:1258597^ Enterobacteria phage T4, complete genome.|neighbours:ID:NP_049779.1(1),ID:NP_049781.1(1)|neighbour_genes:17,19|
MTLLSPGIELKETTVQSTVVNNSTGTAALAGKFQWGPAFQIKQVTNEVDLVNTFGQPTAETADYFMSAMNFLQYGNDLRVVRAVDRDTAKNSSPIAGNIDYTISTPGSNYAVGDKITVKYVSDDIETEGKITEVDADGKIKKINIPTGKNYAKAKEVGEYPTLGSNWTAEISSSSSGLAAVITLGKIITDSGILLAEIENAEAAMTAVDFQANLKKYGIPGVVALYPGELGDKIEIEIVSKADYAKGASALLPIYPGGGTRASTAKAVFGYGPQTDSQYAIIVRRNDAIVQSVVLSTKRGEKDIYDSNIYIDDFFAKGGSEYIFATAQNWPEGFSGILTLSGGLSSNAEVTAGDLMEAWDFFADRESVDVQLFIAGSCAGESLETASTVQKHVVSIGDARQDCLVLCSPPRETVVGIPVTRAVDNLVNWRTAAGSYTDNNFNISSTYAAIDGNHKYQYDKYNDVNRWVPLAADIAGLCARTDNVSQTWMSPAGYNRGQILNVIKLAIETRQAQRDRLYQEAINPVTGTGGDGYVLYGDKTATSVPSPFDRINVRRLFNMLKTNIGRSSKYRLFELNNAFTRSSFRTETAQYLQGNKALGGIYEYRVVCDTTNNTPSVIDRNEFVATFYIQPARSINYITLNFVATATGADFDELTGLAG
>ID:AXN58200.1 |[Enterobacteria phage T6]||_Enterobacteria_phage_T6_.gbk|tail sheath protein|1980|MH550421(168706):94374-96353:1 ^^ Enterobacteria phage T6, complete genome.|neighbours:ID:AXN58199.1(1),ID:AXN58201.1(1)|neighbour_genes:large terminase prot..,hypothetical protein|
MTLLSPGIELKETTVQSTVVNNSTGTAALAGKFQWGPAFQIKQVTNEVDLVNTFGQPTAETADYFMSAMNFLQYGNDLRVVRAVDRDTAKNSSPIAGNIEYTISTPGSNYAVGDKITVKYVSDDIETEGKITEVDADGKIKKINIPTAKIIAKAKEVGEYPALGSNWTAEISSSSSGLAAVITLGKIITDSGILLAEIENAETAMTAVDFQANLEKYGIPGVVALYPGELGDKIEIEIVSKADYAKGASALLPIYPGGGTRASTAKAVFGYGPQTDSQYAIIVRRNDAIVQSVVLSTKRGEKDIYDSNIYIDDFFAKGGSEYIFATAQNWPEGFSGILTLSGGLSSNAEVTAGDLMEAWDFFADRESVDVQLFIAGSCAGESLETASTVQKHVVSIGDARQDCLVLCSPPRETVVGIPVTRAVDNLVNWRTAAGSYTDNNFNISSTYAAIDGNYKYQYDKYNDVNRWVPLAADIAGLCARTDNVSQTWMSPAGYNRGQILNVIKLAIETRQAQRDRLYQEAINPVTGTGGDGYVLYGDKTATSVPSPFDRINVRRLFNMLKTNIGRSSKYRLFELNNAFTRSSFRTETAQYLQGIKALGGIYEYRVVCDTTNNTPSVIDRNEFVATFYIQPARSINYIQLNFVATATGADFDELTGLAG
>ID:YP_004063862.1 |[Escherichia phage vB_EcoM_VR7]||_Enterobacteria_phage_vB_EcoM-VR7_.gbk|18|1980|NC_014792(169285):94338-96317:1 ^GeneID:10021406^ Enterobacteria phage vB_EcoM-VR7, complete genome.|neighbours:ID:YP_004063861.1(1),ID:YP_004063863.1(1)|neighbour_genes:17,19.1|
MALLSPGIELKETTVQSTVVRNATGRAALVGKFQWGPAFQVTQITNEVELVDLFGGPNNITADYFMSGMNFLQYGNDLRTVRVVNRDHAKNASPVAGNIESTIATAGSNYAVGDVIQVKHNQTVVETSGRITKVDVDGKILAVFIPSDKIIAFAKSVNQYPDLGPAWTAEILTTSSGVSGTITLGKIVTDSGILLTEAENSEEAITSLEFQASLQKYAMPGVVALYPGEIGSTLEVEIVSKAAYDVGASKMLDIYPNGGSRASVARAVFNYGPQTDDQYAIIVRRDGAIVENVVLSTKEGDKDVYGNNIYLDDYFAKGTSNYIYATSLNWPKGFAGIINLMGGISANDQVTAGDLMQGWDLFADREALHINLLIAGAVAGEGDATASTVQKHVVSIADERQDCLAFISPPKGLLVNVPLTRAVDNLIDWRTGGGSFDTDNMNISTTYAAIDGNYKYQYDKYNDVNRWVPLAADMAGLCARTDDVSQPWMSPPGYNRGQILNVLKLAIEPRQTQRDRMYQEAINPVVGFAGGDGFVLYGDKTATKVPSPMDHINVRRLTNMLKKNIGDASKYKLFELNDNFTRASFRMETSQYLDGIRALGGIYEGRVVCDTTNNTPSVIDRNEFVASIYYKPARSINYIVLNFVATSTGADFDELIGVQ
>ID:YP_006986719.1 |[Escherichia phage vB_EcoM_ACG-C40]||_Enterobacteria_phage_vB_EcoM_ACG-C40_.gbk|tail sheath monomer|1980|NC_019399(167396):96168-98147:1 ^^ Enterobacteria phage vB_EcoM_ACG-C40, complete genome.|neighbours:ID:YP_006986718.1(1),ID:YP_006986720.1(1)|neighbour_genes:terminase DNA packag..,tail tube protein|
MTLLSPGIELKETTVQSTVVNNSTGTAALAGKFQWGPAFQIKQVTNEVDLVNTFGQPTAETADYFMSAMNFLQYGNDLRVVRAVDRDTAKNSSPIAGNIEYTISTPGSNYAVGDKITVKYVSEDVETEGKITEVDADGKIKKINIPTAKIIAKAKEVGEYPTLGSNWTAEISSSSSGLAAVITLGKIITDSGILLAEIENAEAAMTEVDFQANLEKYGIPGVVALYPGELGDKIEIEIVSKADYAKGASALLPIYPGGGTRASTAKAVFGYGPQTDSQYAIIVRRNDAIVQSVVLSTKRGEKDIYDSNIYIDDFFAKGGSEYIFATAQNWPEGFSGILTLSGGLSSNAEVTAGDLMEAWDFFADRESVDVQLFIAGSCAGESLETASTVQKHVVSIGDARQDCLVLCSPPRETVVGIPVTRAVDNLVNWRTAAGSYTDNNFNISSTYAAIDGNYKYQYDKYNDVNRWVPLAADIAGLCARTDNVSQTWMSPAGYNRGQILNVIKLAIETRQAQRDRLYQEAINPVTGTGGDGYVLYGDKTATSVPSPFDRINVRRLFNMLKTNIGRSSKYRLFELNNAFTRSSFRTETAQYLQGIKALGGIYEYRVVCDTTNNTPSVIDRNEFVATFYIQPARSINYIQLNFVATATGADFDELTGLAG
>ID:AWD91514.1 |[Enterobacteria phage vB_EcoM_IME339]||_Enterobacteria_phage_vB_EcoM_IME339_.gbk|tail sheath monomer|1980|MH051915(164366):70984-72963:-1 ^^ Enterobacteria phage vB_EcoM_IME339, complete genome.|neighbours:ID:AWD91513.1(-1),ID:AWD91515.1(-1)|neighbour_genes:tail tube protein,terminase large subu..|
MTLLSPGIELKETTVQSTVVNNSTGTAALAGKFQWGPAFQIKQVTNEVDLVNTFGQPTAETADYFMSAMNFLQYGNDLRVVRAVDRDTAKNSSPIAGNIEYTISTPGSNYAVGDKITVKYVSEDIETECKVTEVDADGKIKKINIPTAKIIAKAKEVGEYPELGSNWTAEISSSSSGLAAVITLGKIITDSGILLAEIENAEAAMTAVDFQANLEKYGIPGVVALYPGELGDKIEIEIVSKADYAKGASALLPIYPGGGTRASTAKAVFGYGPQTDSQYAIIVRRNDAIVQSVVLSTKRGEKDIYDSNIYIDDFFAKGGSEYIFATAQNWPEGFSGILTLSGGLSSNAEVTAGDLMEAWDFFADRESVDVQLFIAGSCAGESLETASTVQKHVVSIGDARQDCLVLCSPPRETVVGIPVTRAVDNLVNWRTATGSYTDNNFNISSTYAAIDGNYKYQYDKYNDVNRWVPLAADIAGLCARTDNVSQTWMSPAGYNRGQILNVIKLAIETRQAQRDRLYQEAINPVTGTGGDGYVLYGDKTATSVPSPFDRINVRRLFNMLKTNIGRSSKYRLFELNNAFTRSSFRTETAQYLQGIKALGGIYEYRVVCDTTNNTPSVIDRNEFVATFYIQPARSINYITLNFVATATGADFDELTGLAG
>ID:AWD91770.1 |[Enterobacteria phage vB_EcoM_IME340]||_Enterobacteria_phage_vB_EcoM_IME340_.gbk|tail sheath protein|1980|MH051916(165549):71294-73273:-1 ^^ Enterobacteria phage vB_EcoM_IME340, complete genome.|neighbours:ID:AWD91769.1(-1),ID:AWD91771.1(-1)|neighbour_genes:tail tube protein,putative terminase D..|
MTLLSPGIELKETTVQSTVVNNSTGTAALAGKFQWGPAFQIKQVTNEVDLVNTFGQPTAETADYFMSAMNFLQYGNDLRVVRAVDRDTAKNSSPIAGNIEYTISAPGSNYAVGDKITVKYVSDDIETEGKITEVDADGKIKKINIPTAKIIAKAKEVGEYPTLGSNWTAEISSSSSGLAAVITLGKIITDSGILLAEIENAEAAVTAVEFQANLEKYGIPGVVALYPGELGDKIEIEIVSKADYAKGASALLPIYPGGGTRASTAKAVFGYGPQTDSQYAIIVRRNDAIVQSVVLSTKRGEKDIYDSNIYIDDFFAKGGSEYIFATAQNWPEGFSGILTLSGGLSSNAEVTAGDLMEAWDFFADRESVDVQLFIAGSCAGESLETASTVQKHVVSIGDARQDCLVLCSPPRETVVGIPVTRAVDNLVNWRTAAGSYTDNNFNISSTYAAIDGNYKYQYDKYNDVNRWVPLAADIAGLCARTDNVSQTWMSPAGYNRGQILNVIKLAIETRQAQRDRLYQEAINPVTGTGGDGYVLYGDKTATSVPSPFDRINVRRLFNMLKTNIGRSSKYRLFELNNAFTRSSFRTETAQYLQGIKALGGIYEYRVVCDTTNNTPSVIDRNEFVATFYIQPARSINYITLNFVATATGADFDELTGLAG
>ID:YP_009207358.1 |[Escherichia phage vB_EcoM_VR20]||_Enterobacteria_phage_vB_EcoM_VR20.gbk|tail sheath protein|1980|NC_028894(170336):97350-99329:1 ^GeneID:26633857^ Enterobacteria phage vB_EcoM_VR20, complete genome.|neighbours:ID:YP_009207357.1(1),ID:YP_009207359.1(1)|neighbour_genes:large terminase prot..,tail tube protein|
MALLSPGIELKETTVQSTVVRNATGRAALVGKFQWGPAFQVTQITNEVELVDLFGGPNNITADYFMSGMNFLQYGNDLRTVRVVNREFAKNASPVAGNIESTIATAGSNYAVGDAIQVKYNQTVVETSGRITKVDVDGKILAVFIPSDKIIAFAKSVNQYPALGPAWTAEILTTSSGVSGTITLGKIVTDSGILLTEAENSEEAITSLEFQASLQKYAMPGVVALYPGEIGSTLEVEIVSKAAYDAGASKMLDIYPNGGSRASVARAVFNYGPQSDDQYAIIVRRDGAIVENVVLSTKEGDKDVYGNNIYLDDYFAKGTSNYIYATSLNWPKGFAGIINLMGGISANDQVTAGDLMQGWDLFADREALHINLLIAGACAGEGDATASTVQKHVVSIADERQDCLAFISPPKGLLVNVPLTRAVDNLIDWRTGSGAFDTDNMNISTTYAAIDGNYKYQYDKYNDVNRWVPLAADMAGLCARTDDVSQPWMSPAGYNRGQILNVLKLAVEPRQTQRDRMYQEAINPVVGFAGGDGFVLYGDKTATKVPSPMDHINVRRLTNMLKKNIGDASKYKLFELNDNFTRASFRMETSQYLDGIRALGGIYEGRVVCDTTNNTPSVIDRNEFVASIYFKPARSINYITLNFVATSTGADFDELIGPQ
>ID:YP_009209924.1 |[Escherichia phage vB_EcoM_VR25]||_Enterobacteria_phage_vB_EcoM_VR25_.gbk|tail sheath protein|1980|NC_028925(170822):96539-98518:1 ^GeneID:26636344^ Enterobacteria phage vB_EcoM_VR25, complete genome.|neighbours:ID:YP_009209923.1(1),ID:YP_009209925.1(1)|neighbour_genes:large terminase prot..,tail tube protein|
MALLSPGIELKETTVQSTVVRNATGRAALVGKFQWGPAFQVTQITNEVELVDLFGGPNNITADYFMSGMNFLQYGNDLRTVRVVNRDHAKNASPVAGNIESTIATAGSNYAVGDVIQVKHNQTVVETSGRITKVDVDGKILAVFIPSDKIIAFAKSVNQYPDLGPAWTAEILTTSSGVSGTITLGKIVTDSGILLTEAENSEEAITSLEFQASLQKYAMPGVVALYPGEIGSTLEVEIVSKAAYDVGASKMLDIYPNGGSRASVARAVFNYGPQTDDQYAIIVRRDGAIVENVVLSTKEGDKDVYGNNIYLDDYFAKGTSNYIYATSLNWPKGFAGIINLMGGISANDQVTAGDLMQGWDLFADREALHINLLIAGAVAGEGDATASTVQKHVVSIADERQDCLAFISPPKGLLVNVPLTRAVDNLIDWRTGGGSFDTDNMNISTTYAAIDGNYKYQYDKYNDVNRWVPLAADMAGLCARTDDVSQPWMSPAGYNRGQILNVLKLAIEPRQTQRDRMYQEAINPVVGFAGGDGFVLYGDKTATKVPSPMDHINVRRLTNMLKKNIGDASKYKLFELNDNFTRASFRMETSQYLDGIRALGGIYEGRVVCDTTNNTPSVIDRNEFVASIYFKPARSINYITLNFVATSTGADFDELIGPQ
>ID:YP_009214015.1 |[Escherichia phage vB_EcoM_VR26]||_Enterobacteria_phage_vB_EcoM_VR26_.gbk|tail sheath protein|1980|NC_028957(171541):95972-97951:1 ^GeneID:26640471^ Enterobacteria phage vB_EcoM_VR26, complete genome.|neighbours:ID:YP_009214014.1(1),ID:YP_009214016.1(1)|neighbour_genes:large terminase prot..,hypothetical protein|
MALLSPGIELKETTVQSTVVRNATGRAALVGKFQWGPAFQVTQITNEVELVDLFGGPNNETADYFMSGMNFLQYGNDLRTVRVVNRDEAKNASPVAGNIETTIVTAGTNYAVGDVIQVKHNQTVVEPAGRVTKVDVDGKILAIFIPTNKIIAFAKTINQYPNLGSAWTAEVTTTSSGVSGTITVGKIVTDSGILLTEAENSEEAITSLEFQASLAKYAMPGVVALYPGEIGSTLEVEIVSKAEFEKGATTNLDIFPGGGTRASVARAVFNYGPQSENQYAIIVRRDGAIVENVVLSTKQGEKDVYGNNIYLDDYFAKGTSNYIYATSRNWPVGFSGIINLSGGISANDKITAGDLMQGWDLFADREALHINLLIAGAVAGEGDATASTVQKHVVSIADERQDCLAFISPPKGLLVNVPLTRAVDNLIDWRTGGGTFDTDNMNISTTYAAIDGNYKYQYDKYNDVNRWVPLAADMAGLCARTDDVSQPWMSPAGYNRGQILNVLKLAVEPRQTQRDRMYQEAINPVVGFAGGDGFVLYGDKTATKVPSPMDHINVRRLTNMLKKNIGDASKYKLFELNDNFTRASFRMETSQYLDGIRALGGIYEGRVVCDTTNNTPSVIDRNEFVASIYYKPARSINYIVLNFVATSTGADFDELIGVQ
>ID:YP_009205860.1 |[Escherichia phage vb_EcoM-VR5]||_Enterobacteria_phage_vB_EcoM_VR5.gbk|tail sheath protein|1983|NC_028881(170473):95222-97204:1 ^GeneID:26632473^ Enterobacteria phage vB_EcoM_VR5, complete genome.|neighbours:ID:YP_009205859.1(1),ID:YP_009205861.1(1)|neighbour_genes:large terminase subu..,tail tube protein|
MALLSPGIELKETSVQSTVVRNATGRAALVGKFQWGPAFQVTQITNEVELVDLFGGPNNEVADYFMSGMNFLQYGNDLRTVRVVSRDHAKNASPVAGNIETTITTAGSNYAVGDKINIKYNQTVVESEGRVTSVDTDGKILSVFIPSAKIIAYARSLNQYPTLGPAWTAEVTSASSGVSGTITVGKIVTDSGILLTEAENSEEAITSLEFQAALKKFAMPGVVALYPGEIGSTLEVEIVSKAAYDAGSSKMLDIYPNGGTRASIAKAVFNYGPQTDDQYAIIVRRDGAIVESVVLSTKEGEKDVYGNNIYLDDYFAKGTSNYIFATSLNWPKGFSGIINLMGGVSANDQVTAGDLMQGWDLFADREALHINLLIAGAVAGEGDEVASTVQKHVVSIADERQDCLAFISPPKGLLVNVPLTRAVDNLIDWRTGGGTFDTNNMNISTTYAAIDGNYKYQYDKYNDVNRWVPLAADMAGLCARTDDVAQPWMSPAGYNRGQILNVLKLAIEPRQAQRDRMYQEAINPVVGFAGGDGFVLFGDKTATKVPSPMDHINVRRLFNMLKKNIGDASKYKLFELNDNFTRSSFRMEVSQYLDGIKALGGIYEGRVVCDTTVNTPAVIDRNEFIANIYVKPARSINYITLNFVATSTGADFDELIGPLV
>ID:AWD90315.1 |[Erwinia phage Cronus]||_Erwinia_phage_Cronus_.gbk|tail sheath protein|1986|MH059636(175774):97243-99228:1 ^^ Erwinia phage Cronus, complete genome.|neighbours:ID:AWD90314.1(1),ID:AWD90316.1(1)|neighbour_genes:terminase large subu..,tail fibers protein|
MALLSPGVELKESSVQSTIVNNATGRAAIVGKFQWGPAFQVTQVTNEVELVDNFGEPNNDTADYFMSGMNFLQYGNDLRVVRAVNRDIAKNASPIAGNISSTITAAGANYAVGDTIAVKYLTTTVETAGKITKVDTDGKILAIFIPTAKIIAYAKTINQYPQLGTGWTAEVSSSSSGVSAAITLGSIVTDSGILLTESETSVSKITATDFQALLAKYALPGVVAVYPGEIGSQIEVEIVSKASYAKGASLTLPIYPNGGSRASTARAVFGYGPQTDNQYGIIVRRNGEVVESVVLSTAKGEKDVYGNNIYMDDYFAKGSSNYIFATAIGWPAGFSGILTLSGGLSANDSVTAGDIIEGWDLFADREALAVNLLIAGAVAGEGVTFASTVQKHASALADERQDCLCLISPPRDTIVNIPLTRAVDNLVNWRTAQGAYDTDNMNISSTYAAIDGNYKYQYDKYNDVNRWVPLAGDIAGLCARTDSVSQPWMSPAGYNRGQLLNCIKLAIEPRQSHRDSMYQEAINPVTGFSGGDGFVLFGDKTATNTPSPFDRINVRRLFNMLKKNIGDSSKYRLFENNDNFTRSSFRMETSQYLAGIKALGGVYDYRVVCDTTNNTGAVIDRNEFVASIYVKPARSINYITLNLVATSTSADFDELIGTASS
>ID:YP_009592790.1 |[Escherichia coli O157 typing phage 3]||_Escherichia_coli_O157_typing_phage_3_.gbk|tail sheath protein|1983|NC_041863(168733):48691-50673:-1 ^GeneID:40068284^ Escherichia coli O157 typing phage 3, complete genome.|neighbours:ID:YP_009592789.1(-1),ID:YP_009592791.1(-1)|neighbour_genes:tail tube protein,terminase-like famil..|
MSLLSPGVELKETTVQSTVVNNSTGTAALAGKFQWGPAFQIKQITDEVALVDMFGTPNTDTADYFMSAMNFLQYGNDLRVVRAVDRDTAKNSSPVAGNIEFTISAAGSNYAVGDKIIVKYLTETVEADGYVTSVDVDGKILNIYIPTGKIIARAKEINEYPALGSNWTAEVASSSSGLSGVITIGSIVTDSGILLTEVETSEEAITSLTFQESIKKYGVPGVVALYPGELGDQLEIEIVSKADYDKGASAQLKIYPDGGTRASTAKAIFGYGPQTDDQYAIIVRRNDAVVQSVVLSTKRGERDIYGSNIFIDDFFAKGASNYIFATAQGWPKGFSGVIKLGGGLSSNETVDAGDLMEAWDLFADRESVNAQLFIAGSCAGESLEVASTVQKHVVAIGDSRQDCLVLCSPPRSTIVGIPVNRAVDNLVDWRTASGTYTDNNFNVSSTYAAIDGNYKYQYDKYNDVNRWVPLAADIAGLCARTDNISQPWMSPAGYNRGQILNVIKLAIETRQPQRDRLYQEAINPVTGTGGDGYVLYGDKTATSVPSPFDRINVRRLFNMVKTNIGSASKYRLFELNNAFTRSSFRTETSQYLQGIKALGGVYNFKVVCDTTNNTPAVIDRNEFVATFYLQPARSINYITLNFVATATGADFDELIGAVGG
>ID:YP_009593166.1 |[Escherichia coli O157 typing phage 6]||_Escherichia_coli_O157_typing_phage_6_.gbk|tail sheath protein|1983|NC_041864(160570):109888-111870:1 ^GeneID:40068663^ Escherichia coli O157 typing phage 6, complete genome.|neighbours:ID:YP_009593165.1(1),ID:YP_009593167.1(1)|neighbour_genes:terminase-like famil..,tail tube protein|
MSLLSPGVELKETTVQSTVVNNSTGTAALAGKFQWGPAFQIKQITDEVALVDMFGTPNTDTADYFMSAMNFLQYGNDLRVVRAVDRDTAKNSSPVAGNIEFTISAAGSNYAVGDKIIVKYLTETVEADGYVTSVDVDGKILNIYIPTGKIIARAKEINEYPALGSNWTAEVASSSSGLSGVITIGSIVTDSGILLTEVETSEEAITSLTFQESIKKYGVPGVVALYPGELGDQLEIEIVSKADYDKGASAQLKIYPDGGTRASTAKAIFGYGPQTDDQYAIIVRRNDAVVQSVVLSTKRGERDIYGSNIFIDDFFAKGASNYIFATAQGWPKGFSGVIKLGGGLSSNETVDAGDLMEAWDLFADRESVNAQLFIAGSCAGESLEVASTVQKHVVAIGDSRQDCLVLCSPPRSTIVGIPVNRAVDNLVDWRTASGTYTDNNFNVSSTYAAIDGNYKYQYDKYNDVNRWVPLAADIAGLCARTDNISQPWMSPAGYNRGQILNVIKLAIETRQPQRDRLYQEAINPVTGTGGDGYVLYGDKTATSVPSPFDRINVRRLFNMVKTNIGSASKYRLFELNNAFTRSSFRTETSQYLQGIKALGGVYNFKVVCDTTNNTPAVIDRNEFVATFYLQPARSINYITLNFVATATGADFDELIGAVGG
>ID:YP_009225087.1 |[Escherichia phage APCEc01]||_Escherichia_phage_APCEc01_.gbk|tail sheath protein|1980|NC_029091(168771):82603-84582:-1 ^GeneID:26796040^ Escherichia phage APCEc01, complete genome.|neighbours:ID:YP_009225086.1(-1),ID:YP_009225088.1(-1)|neighbour_genes:tail tube protein,large terminase prot..|
MSLLSPGVELKETTVQSTVVNNSTGTAALAGKFQWGPAFQIKQITDEVALVDMFGTPNTDTADYFMSAMNFLQYGNDLRVVRAVDRDTAKNSSPVAGNIEFTISAAGSNYAVGDKIIVKYLTETVEADGYVTSVDVDGKILNIYIPTGKIIARAKEINEYPALGSNWTAEVASSSGLSGVITIGSIVTDSGILLTEVETSEEAITSLTFQESIKKYGVPGVVALYPGELGDQLEIEIVSKADYDKGASAQLKIYPDGGTRASTAKAIFGYGPQTDDQYAIIVRRNDAVVQSVVLSTKRGERDIYGSNIFIDDFFAKGASNYIFATAQGWPKGFSGVIKLGGGLSSNETVDAGDLMEAWDLFADRESVNAQLFIAGSCAGESLEVASTVQKHVVAIGDSRQDCLVLCSPPRATIVGIPVNRAVDNLVDWRTASGTYTDNNFNVSSTYAAIDGNYKYQYDKYNDVNRWVPLAADIAGLCARTDNISQPWMSPAGYNRGQILNVIKLAIETRQPQRDRLYQEAINPVTGTGGDGYVLYGDKTVTSVPSPFDRINVRRLFNMVKTNIGSASKYRLFELNNAFTRSSFRTETSQYLQGIKALGGVYNFKVVCDTTNNTPAVIDRNEFVATFYLQPARSINYITLNFVATATGADFDELIGAVGG
>ID:QAU03642.1 |[Escherichia phage AnYang]||_Escherichia_phage_AnYang_.gbk|tail sheath protein|1983|MK234886(169215):65178-67160:1 ^^ Escherichia phage AnYang, complete genome.|neighbours:ID:QAU03641.1(1),ID:QAU03643.1(1)|neighbour_genes:terminase DNA packag..,tail tube protein|
MSLLSPGIELKETSVQSTVVRNATGRAALVGKFQWGPAFQVTQITNEVELVDLFGGPNNEVADYFMSGMNFLQYGNDLRTVRVVNREFAKNASPIAGNIETTITTAGSNYAVGDKINIKYNQTVVESEGRVTSVDTDGKILSVFIPSAKIIAYARSLNQYPTLGPAWTAEVTSASSGVSGTITVGKIVTDSGILLTEAENSEEAITSLEFQASLKQFAMPGVVALYPGEIGSTLEVEIVSKAAYDAGSTKMLDIYPNGGSRASIAKAVFNYGPQTDDQYAIIVRRDGAIVESVVLSTKEGEKDVYGNNIYLDDYFAKGTSNYIFATSLNWPKGFSGIINLMGGVSANDKVTAGDLMQGWDLFADREALHINLLIAGAVAGEGDEVASTVQKHVVSIADERQDCLAFISPPKGLLVNVPLTRAVDNLIDWRTGAGTFDANNMNISTTYAAIDGNYKYQYDKYNDVNRWVPLAADMAGLCARTDDVSQPWMSPAGYNRGQILNVLKLAIEPRQAQRDRMYQEAINPVVGFAGGDGFVLFGDKTATKVPSPMDHINVRRLFNMLKKNIGDASKYKLFELNDNFTRSSFRMEVSQYLDGIKALGGIYEGRVVCDTTVNTPAVIDRNEFIANIYVKPSRSINYITLNFVATSTGADFDELIGPLV
> |[Tevenvirinae Escherichia_phage_CF2]||_Escherichia_phage_CF2.gb|Phage tail sheath|1980|NC_041919.1(168188):60338-62317:-1 ^RAST2:fig|1198136.52.peg.89^ Tevenvirinae Escherichia_phage_CF2|neighbours:(-1),(-1)|neighbour_genes:gp19.1 hypothetical ..,Phage terminase, lar..|
MTLLSPGIELKETTVQSTVVNNSTGTAALAGKFQWGPAFQIKQVTNEVDLVNTFGQPTAETADYFMSAMNFLQYGNDLRVVRAVDRDTAKNSSPIAGNIEYTISTPGSNYAVGDKITVKYVSEDVETEGKITEVDADGKIKKINIPTAKIIAKAKEVGEYPTLGSNWTAEISSSSSGLAAVITLGKIITDSGILLAEIESAETAMTAVDFQANLEKYGIPGVVALYPGELGDKIEIEIVSKADYAKGASALLPIYPGGGTRASTAKAVFGYGPQTDSQYAIIVRRNDAIVQSVVLSTKRGEKDIYDSNIYIDDFFAKGGSEYIFATAQNWPEGFSGILTLSGGLSSNAEVTAGDLMEAWDFFADRESVDVQLFIAGSCAGESLETASTVQKHVVSIGDARQDCLVLCSPPRETVVGIPVTRAVDNLVNWRTAAGSYTDNNFNISSTYAAIDGNYKYQYDKYNDVNRWVPLAADIAGLCARTDNVSQTWMSPAGYNRGQILNVIKLAIETRQAQRDRLYQEAINPVTGTGGDGYVLYGDKTATSVPSPFDRINVRRLFNMLKTNIGRSSKYRLFELNNAFTRSSFRTETAQYLQGIKALGGIYEYRVVCDTTNNTPSVIDRNEFVATFYIQPARSINYITLNFVATATGADFDELTGLAG
>ID:QBO61175.1 |[Escherichia phage D5505]||_Escherichia_phage_D5505_.gbk|putative tail sheath..|1980|MK327929(168049):96491-98470:1 ^^ Escherichia phage D5505, complete genome.|neighbours:ID:QBO61174.1(1),ID:QBO61176.1(1)|neighbour_genes:putative large termi..,putative tail tube p..|
MTLLSPGIELKETTVQSTVVNNSTGTAALAGKFQWGPAFQIKQVTNEVDLVNTFGQPTAETADYFMSAMNFLQYGNDLRVVRAVDRDTAKNSSPIAGNIEYTISTPGSNYAVGDKITVKYVSEDVETEGKITEVDADGKIKKINIPTAKIIAKAKEVGEYPTLGSNWTAEISSSSSGLAAVITLGKIITDSGILLAEIESAETAMTAVDFQANLEKYGIPGVVALYPGELGDKIEIEIVSKADYAKGASALLPIYPGGGTRASTAKAVFGYGPQTDSQYAIIVRRNDAIVQSVVLSTKRGEKDIYDSNIYIDDFFAKGGSEYIFATAQNWPEGFSGILTLSGGLSSNAEVTAGDLMEAWDFFADRESVDVQLFIAGSCAGESLETASTVQKHVVSIGDARQDCLVLCSPPRETVVGIPVTRAVDNLVNWRTAAGSYTDNNFNISSTYAAIDGNYKYQYDKYNDVNRWVPLAADIAGLCARTDNVSQTWMSPAGYNRGQILNVIKLAIETRQAQRDRLYQEAINPVTGTGGDGYVLYGDKTATSVPSPFDRINVRRLFNMLKTNIGRSSKYRLFELNNAFTRSSFRTETAQYLQGIKALGGIYEYRVVCDTTNNTPSVIDRNEFVATFYIQPARSINYITLNFVATATGADFDELTGLAG
>ID:YP_009602117.1 |[Escherichia phage ECD7]||_Escherichia_phage_ECD7_.gbk|tail sheath protein|2001|NC_041936(164706):90825-92825:1 ^GeneID:40077971^ Escherichia phage ECD7, complete genome.|neighbours:ID:YP_009602116.1(1),ID:YP_009602118.1(1)|neighbour_genes:terminase DNA packag..,tail tube protein|
MTLLSPGFETKETTLSTTIVQSATGRAALVGKFQWGPAFQIIQVTNEVELVNKFGQPDNNTADYFMSGANFLQYGNDLRVVRVLNKEKAKNATALAGNVEFEITNEGSNYEVGDTIKIKHNRQDIETAGKVTKVDGDGKVKGVFIPTGKIIAHAKAIGVYPELDGDWTAEFTSSSGNGSAALSVTKIVTDSGLLLTDLETSRANITNQTFLTKLKKYDMPAVSAIYAGEIGNSLEVEILARSAFKNTAPELTMYPYGGERTAARNLIPYAPQNDNQYAFIVRRDGVVVESYVLSTLKGDKDVYGNSIYMDDFFGRGSSQYIYATAQGWVDGFSGIISLAGGVSANEATTGGVGADPFIGAMMQGWDLFAERESIHVNLLIAGACAGEGDAFSTVQKHAVSIGDERQDCLVMVSPPRSTVVNIPVTTAIDNLIAWREGSGNYNENNMNINTTYAVIDGNYKYQYDKYNDVNRWVPLAADIAGLCARTDAVSQPWMSPAGYNRGQIMNVVKLAIEPRKAHRDRLYQAAINPVIGAGGEGFILMGDKTATTVPSPFDRINVRRLFNMLKKNIGDSSKYKLFENNDNFTRASFRMEVSQYLSTIRSLGGIYDFRVQCDTTNNTPDVIDRNEFVASMFIKPAKSINYIMLNFTAVATGSDFDEIIGPVNQA
>ID:YP_009102637.1 |[Escherichia phage ECML-134]||_Escherichia_phage_ECML-134_.gbk|tail sheath monomer|1980|NC_025449(166783):95513-97492:1 ^GeneID:22111820^ Escherichia phage ECML-134, complete genome.|neighbours:ID:YP_009102636.1(1),ID:YP_009102638.1(1)|neighbour_genes:terminase large subu..,hypothetical protein|
MTLLSPGIELKETTVQSTVVNNSTGTAALAGKFQWGPAFQIKQVTNEVDLVNTFGQPTAETADYFMSAMNFLQYGNDLRVVRAVDRDTAKNSSPIAGNIEYTISTPGSNYAVGDKITVKYVSDDIETEGKITEVDADGKIKKINIPTAKIIAKAKEVGEYPELGSNWTAEISSSSSGLAAVITLGKIITDSGILLAEIENAEAAMTAVDFQANLEKYGIPGVVALYPGELGDKIEIEIVSKADYAKGASALLPIYPGGGTRASTAKAVFGYGPQTDSQYAIIVRRNDAIVQSVVLSTKRGEKDIYDSNIYIDDFFAKGGSEYIFATAQNWPEGFSGILTLSGGLSSNAEVTAGDLMEAWDFFADRESVDVQLFIAGSCAGESLETASTVQKHVVSIGDARQDCLVLCSPPRETVVGIPVTRAVDNLVNWRTAAGSYTDNNFNISSTYAAIDGNYKYQYDKYNDVNRWVPLAADIAGLCARTDNVSQTWMSPAGYNRGQILNVIKLAIETRQAQRDRLYQEAINPVTGTGGDGYVLYGDKTATSVPSPFDRINVRRLFNMLKTNIGRSSKYRLFELNNAFTRSSFRTETAQYLQGIKALGGIYEYRVVCDTTNNTPSVIDRNEFVATFYIQPARSINYIQLNFVATATGADFDELTGLAG
>ID:QAY00202.1 |[Escherichia phage EcWhh-1]||_Escherichia_phage_EcWhh-1.gbk|tail sheath protein|1983|MH791409(170524):159494-161476:1 ^^ UNVERIFIED: Escherichia phage EcWhh-1, complete genome.|neighbours:ID:QAY00201.1(1),ID:QAY00203.1(1)|neighbour_genes:terminase DNA packag..,tail tube protein|
MALLSPGIELKETSVQSTVVRNATGRAALVGKFQWGPAFQVTQITNEVELVDLFGGPNNEVADYFMSGMNFLQYGNDLRTVRVVSREFAKNASPIAGNIETTITTAGSNYAVGDKINIKYNQTVVESEGRVTSVDTDGKILSVFIPSAKIIAYARSLNQYPTLGPAWTAEVTSASSGVSGTITVGRIVTDSGILLTEAENSEEAITSLEFQAALKKFAMPGVVALYPGEIGSTLEVEIVSKAAYEAGSSKMLDVYPGGGTRASIAKAVFNYGPQTDDQYAIIVRRDGAIVESVVLSTKEGEKDVYGNNIYLDDYFAKGTSNYIYATSLNWPKGFSGIINLSGGISANDKVTAGDLMQGWDLFADREALHINLLIAGAVAGEGDEVASTVQKHVVSIADERQDCLAFISPPKGLLVNVPLTRAVDNLIDWRTGAGNFDANNMNISTTYAAIDGNYKYQYDKYNDVNRWVPLAADLAGLCARTDDVSQPWMSPAGYNRGQILNVLKLAIEPRQAQRDRMYQEAINPVVGFAGGDGFVLFGDKTATKVPSPMDHINVRRLFNMLKKNIGDASKYKLFELNDNFTRSSFRMEVSQYLDGIKALGGIYEGRVVCDTTVNTPAVIDRNEFIANIYVKPARSINYITLNFVATSTGADFDELIGPLV
> |[Tevenvirinae Escherichia_phage_HP3]||_Escherichia_phage_HP3.gb|Phage tail sheath|1983|NC_041920.1(170254):110872-112854:1 ^RAST2:fig|1198136.53.peg.203^ Tevenvirinae Escherichia_phage_HP3|neighbours:(1),(1)|neighbour_genes:Phage terminase, lar..,Phage tail tube|
MSLLSPGVELKETTVQSTVVNNSTGTAALAGKFQWGPAFQIKQITDEVALVDMFGTPNTDTADYFMSAMNFLQYGNDLRVVRAVDRDTAKNSSPVAGNIEFTISAAGSNYAVGDKIIVKYLTETVEADGYVTSVDVDGKILNIYIPTGKIIARAKEINEYPALGSNWTAEVASSSSGLSGVITIGSIVTDSGILLTEVETSEEAITSLTFQESIKKYGVPGVVALYPGELGDQLEIEIVSKADYDKGASAQLKIYPDGGTRASTAKAIFGYGPQTDDQYAIIVRRNDAVVQSVVLSTKRGERDIYGSNIFIDDFFAKGASNYIFATAQGWPKGFSGVIKLGGGLSSNETVDAGDLMEAWDLFADRESVNAQLFIAGSCAGESLEVASTVQKHVVAIGDSRQDCLVLCSPPRATIVGIPVNRAVDNLVDWRTASGTYTDNNFNVSSTYAAIDGNYKYQYDKYNDVNRWVPLAADIAGLCARTDNISQPWMSPAGYNRGQILNVIKLAIETRQAQRDRLYQEAINPVTGTGGDGYVLYGDKTATSVPSPFDRINVRRLFNMVKTNIGSASKYRLFELNNAFTRSSFRTETSQYLQGIKALGGVYNFKVVCDTTNNTPAVIDRNEFVATFYLQPARSINYITLNFVATATGADFDELIGAVGG
>ID:YP_009148608.1 |[Escherichia phage HY01]||_Escherichia_phage_HY01_.gbk|putative tail sheath..|1980|NC_027349(166977):95566-97545:1 ^GeneID:24722787^ Escherichia phage HY01, complete genome.|neighbours:ID:YP_009148607.1(1),ID:YP_009148609.1(1)|neighbour_genes:putative terminase D..,tail tube protein|
MTLLSPGIELKETTVQSTVVNNSTGTAALAGKFQWGPAFQIKQVTNEVDLVNTFGQPTAETADYFMSAMNFLQYGNDLRVVRAVDRDTAKNSSPIAGNIEYTISTPGSNYAVGDKITVKYVSEDVETECKVTEVDADGKIKKINIPTAKIIAKAKEVGEYPALGSNWTAEISSSSSGLAAVITLGKIITDSGILLAEIENAEAAMTAVDFQANLEKYGIPGVVALYPGELGDKIEIEIVSKADYAKGASALLPIYPGGGTRASTAKAVFGYGPQTDSQYAIIVRRNDAIVQSVVLSTKRGEKDIYDSNIYIDDFFAKGGSEYIFATAQNWPEGFSGILTLSGGLSSNAEVTAGDLMEAWDFFADRESVDVQLFIAGSCAGESLETASTVQKHVVSIGDARQDCLVLCSPPRETVVGIPVTRAVDNLVNWRTAAGSYTDNNFNISSTYAAIDGNYKYQYDKYNDVNRWVPLAADIAGLCARTDNVSQTWMSPAGYNRGQILNVIKLAIETRQAQRDRLYQEAINPVTGTGGDGYVLYGDKTATSVPSPFDRINVRRLFNMLKTNIGRSSKYRLFELNNAFTRSSFRTETSQYLQGIKALGGIYEYRVVCDTTNNTPSVIDRNEFVATFYIQPARSINYITLNFVATATGADFDELTGLAG
>ID:YP_009284028.1 |[Escherichia phage HY03]||_Escherichia_phage_HY03.gbk|putative long tail f..|1980|NC_031047(170770):28971-30950:1 ^GeneID:29078896^ Escherichia phage HY03, complete genome.|neighbours:ID:YP_009284027.1(1),ID:YP_009284029.1(1)|neighbour_genes:terminase large subu..,hypothetical protein|
MTLLSPGIELKETTVQSTVVNNSTGTAALAGKFQWGPAFQIKQVTNEVDLVNTFGQPTAETADYFMSAMNFLQYGNDLRVVRAVDRDTAKNSSPIAGNIEYTISTPGSNYAVGDKITVKYVSEDVETEGKITEVDADGKIKKINIPTAKIIAKAKEVGEYPTLGSNWTAEISSSSSGLAAVITLGKIITDSGILLAEIESAETAMTAVDFQANLEKYGIPGVVALYPGELGDKIEIEIVSKADYAKGASALLPIYPGGGTRASTAKAVFGYGPQTDSQYAIIVRRNDAIVQSVVLSTKRGEKDIYDSNIYIDDFFAKGGSEYIFATAQNWPEGFSGILTLSGGLSSNAEVTAGDLMEAWDFFADRESVDVQLFIAGSCAGESLETASTVQKHVVSIGDARQDCLVLCSPPRETVVGIPVTRAVDNLVNWRTAAGSYTDNNFNISSTYAAIDGNYKYQYDKYNDVNRWVPLAADIAGLCARTDNVSQTWMSPAGYNRGQILNVIKLAIETRQAQRDRLYQEAINPVTGTGGDGYVLYGDKTATSVPSPFDRINVRRLFNMLKTNIGRSSKYRLFELNNAFTRSSFRTETAQYLQGIKALGGIYEYRVVCDTTNNTPSVIDRNEFVATFYIQPARSINYITLNFVATATGADFDELTGLAG
>ID:BBG28683.1 |[Escherichia phage KIT03]||_Escherichia_phage_KIT03_.gbk|tail sheath monomer|1980|AP018932(166848):96061-98040:1 ^^ Escherichia phage KIT03 DNA, complete sequence.|neighbours:ID:BBG28682.1(1),ID:BBG28684.1(1)|neighbour_genes:terminase large subu..,tail tube monomer|
MTLLSPGIELKETTVQSTVVNNSTGTAALAGKFQWGPAFQIKQVTNEVDLVNTFGQPTAETADYFMSAMNFLQYGNDLRVVRAVDRDTAKNSSPIAGNIEYTISTPGSNYAVGDKITVKYVSDDIETEGKITEVDADGKIKKINIPTAKIIAKAKEVGEYPALGSNWTAEISSSSSGLAAVITLGKIITDSGILLAEIESAETAMTAVDFQANLEKYGIPGVVALYPGELGDKIEIEIVSKADYAKGASALLPIYPGGGTRASTAKAVFGYGPQTDSQYAIIVRRNDAIVQSVVLSTKRGEKDIYDSNIYIDDFFAKGGSEYIFATAQNWPEGFSGILTLSGGLSSNAEVTAGDLMEAWDFFADRESVDVQLFIAGSCAGESLETASTVQKHVVSIGDARQDCLVLCSPPRETVVGIPVTRAVDNLVNWRTAAGSYTDNNFNISSTYAAIDGNYKYQYDKYNDVNRWVPLAADIAGLCARTDNVSQTWMSPAGYNRGQILNVIKLAIETRQAQRDRLYQEAINPVTGTGGDGYVLYGDKTATSVPSPFDRINVRRLFNMLKTNIGRSSKYRLFELNNAFTRSSFRTETAQYLQGIKALGGIYEYRVVCDTTNNTPSVIDRNEFVATFYIQPARSINYIQLNFVATATGADFDELTGLAG
>ID:YP_008060731.1 |[Escherichia phage Lw1]||_Escherichia_phage_Lw1_.gbk|tail sheath protein|1992|NC_021344(176227):126355-128346:1 ^GeneID:16205084^ Escherichia phage Lw1, complete genome.|neighbours:ID:YP_008060730.1(1),ID:YP_008060732.1(1)|neighbour_genes:terminase subunit nu..,tail tube protein|
MALQSPGIETKETSVQSTVVRNSTGRAAIVGKFSWGPAYQIRQISNEVELVNYFGSPDNLTADYFMSAVNFLQYGNDLRVVRVVDKDAAKNASAIFNQIKTTIASQGSNYTVGDVIKVKYSNNVVEENGKVSKVDSNGKILAVVIPSEKIVARAKQIGTYPDISTGWTTEIVSQSSGVSASITIDGIESDSGITLLNLDIAKETIQGTAFQTLTQKYQIPSVVALYPGELGSTVEVEIISKAAYDSGAMISGFPSGISVKNSGRSVMTYGPQTENQYAFVVRRGGIVQESFIVSTEKTDKDIYGVNIYMDDFFANGGSQYVFGTSMNWPKGFSGILEFGGGLSSNDTVGADELMTGWDMFADREALHVPLLIAGACAGETVEVMSTVQKHVISIGDERQDCTVFVSPPRSLLVNIPLAQAVDNIVEWRMGYTISGNTPVDNNLNVSSSYGFLDGNYKYQYDKYNDVNRWVPLAGDIAGLCVYTDSVAQPWMSPAGYNRGQIRNCIKLAIEPRTAHRDAMYQVQINPVTGFAGGSGFVLFGDKTLTNVPSPFDRINVRRLFNMIKKDIGDNAKYKLFENNDDFTRASFRMDTGQYMTNIRALGGCYDYRVICDTTNNTPDVIDRNEFVATIYVKPPRSINYITLNFVATSTGADFDELVGPQAV
>ID:YP_009324063.1 |[Escherichia phage MX01]||_Escherichia_phage_MX01_.gbk|tail sheath protein|1983|NC_031934(168929):97522-99504:1 ^GeneID:30308972^ Escherichia phage MX01, complete genome.|neighbours:ID:YP_009324062.1(1),ID:YP_009324064.1(1)|neighbour_genes:terminase DNA packag..,tail tube protein|
MALLSPGIELKETSVQSTVVRNATGRAALVGKFQWGPAFQVTQITNEVELVDLFGGPNNEVADYFMSGMNFLQYGNDLRTVRVVNREFAKNASPVAGNVQTTITTAGSNYAVGDKINIKYNQTVVESEGRVTSVDTDGKIMSVFIPTGKIISYARSVNQYPDLGAAWTAEVTSASSGVSGTITVGKIVTDSGILLTEAENSEEAITSLEFQASLKQFGMPGVVALYPGEIGSTLEVEIVSKAAYDAGSTKMLDIYPNGGTRASVAKAVFNYGPQTDNQYAIIVRRDGAIVESVVLSTKEGEKDVYGNNIYLDDYFAKGTSNYIFATSLNWPAGFSGIINLMGGVSANDQVTAGDLMQGWDLFADREALHINLLIAGAVAGEGDEVASTVQKHVVSIADERQDCLAFISPPKGLLVNVPLTRAVDNLIDWRTGAGTFDANNMNISTTYAAIDGNYKYQYDKYNDVNRWVPLAADMAGLCARTDDVSQPWMSPAGYNRGQILNVLKLAIEPRQAQRDRMYQEAINPVVGFAGGDGFVLFGDKTATKVPSPMDHINVRRLFNMLKKNIGDASKYKLFELNDNFTRSSFRMEVSQYLDGIKALGGIYEGRVVCDTTVNTPAVIDRNEFIANIYVKPSRSINYITLNFVATSTGADFDELIGPLV
>ID:AYR04085.1 |[Escherichia phage OLB35]||_Escherichia_phage_OLB35_.gbk|tail sheath protein|1983|MH992122(169140):100755-102737:1 ^^ UNVERIFIED: Escherichia phage OLB35, complete genome.|neighbours:ID:AYR04084.1(1),ID:AYR04086.1(1)|neighbour_genes:large terminase prot..,tail tube protein|
MALLSPGVELKETTVQSTVVNNSTGTAALAGKFQWGPAFQIKQITDEVALVDMFGTPNTDTADYFMSAMNFLQYGNDLRVVRAVDRDTAKNSSPVAGNIEFTISAAGSNYAVGDKIIVKYLSETVEADGYVTSVDVDGKILNIYIPTGKIIARAKEINEYPALGSNWTAEVAGSSSGLSGVITIGSIVTDSGILLTEVETSEEAITSLTFQESIKKYGVPGVVALYPGELGDRLEIEIVSKADYDKGASAQLKIYPDGGTRASTAKAIFGYGPQTDDQYAIIVRRNDAVVQSVVLSTKRGERDIYGSNIFIDDFFAKGASNYIFATAQGWPKGFSGVIKLSGGLSSNETVDAGDLMEAWDLFADRESVNAQLFIAGSCAGESLEVASTVQKHVVAIGDSRQDCLVLCSPPRATIVGIPVNRAVDNLVDWRTASGSYTDNNFNVSSTYAAIDGNYKYQYDKYNDVNRWVPLAADIAGLCARTDNISQPWMSPAGYNRGQILNVIKLAIETRQPQRDRLYQEAINPVTGTGGDGYVLYGDKTATSVPSPFDRINVRRLFNMVKTNIGSASKYRLFELNNAFTRSSFRTETSQYLQGIKALGGVYNFKVVCDTTNNTPAVIDRNEFVATFYLQPARSINYITLNFVATATGADFDELIGAVGG
>ID:ANH49700.1 |[Escherichia phage PE37]||_Escherichia_phage_PE37_.gbk|tail sheath monomer|1980|KU925172(166423):66367-68346:-1 ^^ Escherichia phage PE37, complete genome.|neighbours:ID:ANH49699.1(-1),ID:ANH49701.1(-1)|neighbour_genes:tail fibers protein,terminase large subu..|
MTLLSPGIELKETTVQSTVVNNSTGTAALAGKFQWGPAFQIKQVTNEVDLVNTFGQPTAETADYFMSAMNFLQYGNDLRVVRAVDRDTAKNSSPIAGNIEYTISTPGSNYAVGDKITVKYVSDDIETEGKITEVDADGKIKKINIPTAKIIAKAKEVGEYPTLGSNWTAEISSSSSGLAAVITLGKIITDSGILLAEIENAEAAMTAVDFQANLEKYGIPGVVALYPGELGDKIEIEIVSKADYAKGASALLPIYPGGGTRASTAKAVFGYGPQTDSQYAIIVRRNDAIVQSVVLSTKRGEKDIYDSNIYIDDFFAKGGSEYIFATAQNWPEGFSGILTLSGGLSSNAEVTAGDLMEAWDFFADRESVDVQLFIAGSCAGESLETASTVQKHVVSIGDARQDCLVLCSPPRETVVGIPVTRAVDNLVNWRTAAGSYTDNNFNISSTYAAIDGNYKYQYDKYNDVNRWVPLAADIAGLCARTDNVSQTWMSPAGYNRGQILNVIKLAIETRQAQRDRLYQEAINPVTGTGGDGYVLYGDKTATSVPSPFDRINVRRLFNMLKTNIGRSSKYRLFELNNAFTRSSFRTETAQYLQGIKALGGIYEYRVVCDTTNNTPSVIDRNEFVATFYIQPARSINYITLNFVATATGADFDELTGLAG
>ID:BBC14505.1 |[Escherichia phage PP01]||_Escherichia_phage_PP01.gbk|18|1980|LC348379(167812):96145-98124:1 ^^ Escherichia phage PP01 DNA, complete sequence.|neighbours:ID:BBC14504.1(1),ID:BBC14506.1(1)|neighbour_genes:17_3,hypothetical protein|
MTLLSPGIELKETTVQSTVVNNSTGTAALAGKFQWGPAFQIKQVTNEVDLVNTFGQPTAETADYFMSAMNFLQYGNDLRVVRAVDRDTAKNSSPIAGNIEYTISTPGSNYAVGDKITVKYVSDDIETEGKITEVDADGKIKKINIPTAKIIAKAKEVGEYPTLGSNWTAEISSSSSGLAAVITLGKIITDSGILLAEIENAEAAMTAVDFQANLEKYGIPGVVALYPGELGDKIEIEIVSKADYAKGASALLPIYPGGGTRASTAKAVFGYGPQTDSQYAIIVRRNDAIVQSVVLSTKRGEKDIYDSNIYIDDFFAKGGSEYIFATAQNWPEGFSGILTLSGGLSSNAEVTAGDLMEAWDFFADRESVDVQLFIAGSCAGESLETASTVQKHVVSIGDARQDCLVLCSPPRETVVGIPVTRAVDNLVNWRTAAGSYTDNNFNISSTYAAIDGNYKYQYDKYNDVNRWVPLAADIAGLCARTDNVSQTWMSPAGYNRGQILNVIKLAIETRQAQRDRLYQEAINPVTGTGGDGYVLYGDKTATSVPSPFDRINVRRLFNMLKTNIGRSSKYRLFELNNAFTRSSFRTETAQYLQGIKALGGIYEYRVVCDTTNNTPSVIDRNEFVATFYIQPARSINYIQLNFVATATGADFDELTGLAG
>ID:AWY07831.1 |[Escherichia phage SF]||_Escherichia_phage_SF_.gbk|tail sheath protein|1983|MH359124(168695):19042-21024:-1 ^^ Escherichia phage SF, complete genome.|neighbours:ID:AWY07827.1(-1),ID:AWY07828.1(-1)|neighbour_genes:tail tube protein,terminase DNA packag..|
MALLSPGVELKETTVQSTVVNNSTGTAALAGKFQWGPAFQIKQITDEVALVDMFGTPNTDTADYFMSAMNFLQYGNDLRVVRAVDRDTAKNSSPVAGNIEFTISAAGSNYAVGDKIIVKYLTETVEADGYVTSVDADGKILNIYIPTGKIIARAKEINEYPALGSNWTAEVASSSSGLSGVITIGSIVTDSGILLTEVETSEEAITSLTFQESIKKYGVPGVVALYPGELGDQLEIEIVSKADYDKGASAQLKIYPDGGTRASTAKAVFGYGPQTDDQYAIIVRRNDAVVQSVILSTKRGERDIYGSNIFIDDFFAKGASNYIFATAQGWPKGFSGVIKLNGGLSSNETVDAGDLMEAWDLFADRESVNAQLFIAGSCAGESLEVASTVQKHVVAIGDSRQDCLVLCSPPRATIVGIPVNRAVDNLVDWRTASGTYTDNNFNISSTYAAIDGNYKYQYDKYNDVNRWVPLAADIAGLCARTDNISQPWMSPAGYNRGQILNVIKLAIETRQPQRDRLYQEAINPVTGTGGDGYVLYGDKTATSVPSPFDRINVRRLFNMVKTNIGSASKYRLFELNNAFTRSSFRTETSQYLQGIKALGGVYNFKVVCDTTNNTPAVIDRNEFVATFYLQPARSINYITLNFVATATGADFDELIGTVSG
>ID:YP_009608497.1 |[Escherichia phage ST0]||_Escherichia_phage_ST0.gbk|tail sheath protein|1983|NC_041990(170496):128246-130228:-1 ^GeneID:40084519^ Escherichia phage ST0, complete genome.|neighbours:ID:YP_009608496.1(-1),ID:YP_009608498.1(-1)|neighbour_genes:tail tube protein,terminase large subu..|
MALLSPGVELKETTVQSTVVNNSTGTAALAGKFQWGPAFQIKQITDEVALVDMFGTPNTDTADYFMSAMNFLQYGNDLRVVRAVDRDTAKNSSPVAGNIEFTISAAGSNYAVGDKIIVKYLTETVEADGYVTSVDVDGKILNIYIPTGKIIARAKEINEYPALGSNWTAEVASSSSGLSGVITIGSIVTDSGILLTEVETSEEAITSLTFQESIKKYGVPGVVALYPGELGDQLEIEIVSKADYDKGASAQLKIYPDGGTRASTAKAIFGYGPQTDDQYAIIVRRNDAVVQSVILSTKRGERDIYGSNIFIDDFFAKGASNYIFATAQGWPKGFSGVIKLGGGLSSNETVDAGDLMEAWDLFADRESVNAQLFIAGSCAGESLEVASTVQKHVVAIGDSRQDCLVLCSPPRATIVGIPVNRAVDNLVDWRTASGTYTDNNFNVSSTYAAIDGNYKYQYDKYNDVNRWVPLAADIAGLCARTDNISQPWMSPAGYNRGQILNVIKLAIETRQPQRDRLYQEAINPVTGTGGDGYVLYGDKTATSVPSPFDRINVRRLFNMVKTNIGSASKYRLFELNNAFTRSSFRTETSQYLQGIKALGGVYNFKVVCDTTNNTPAVIDRNEFVATFYLQPARSINYITLNFVATATGADFDELIGAVGG
>ID:BBC14786.1 |[Escherichia phage T2]||_Escherichia_phage_T2.gbk|18|1980|LC348380(163825):94535-96514:1 ^^ Escherichia phage T2 DNA, complete sequence.|neighbours:ID:BBC14785.1(1),ID:BBC14787.1(1)|neighbour_genes:17_3,19|
MTLLSPGIELKETTVQSTVVNNSTGTAALAGKFQWGPAFQIKQVTNEVDLVNTFGQPTAETADYFMSAMNFLQYGNDLRVVRAVDRDTAKNSSPIAGNIEYTISTPGSNYAVGDKITVKYVSDDIETEGKITEVDADGKIKKINIPTAKIIAKAKEVGEYPTLGSNWTAEISSSSSGLAAVITLGKIITDSGILLAEIENAEAAMTAVDFQANLKKYGIPGVVALYPGELGDKIEIEIVSKADYAKGASALLPIYPGGGTRASTAKAVFGYGPQTDSQYAIIVRRNDAIVQSVVLSTKRGEKDIYDSNIYIDDFFAKGGSEYIFATAQNWPEGFSGILTLSGGLSSNAEVTAGDLMEAWDFFADRESVDVQLFIAGSCAGESLETASTVQKHVVSIGDARQDCLVLCSPPRETVVGIPVTRAVDNLVNWRTAAGSYTDNNFNISSTYAAIDGNYKYQYDKYNDVNRWVPLAADIAGLCARTDNVSQTWMSPAGYNRGQILNVIKLAIETRQAQRDRLYQEAINPVTGTGGDGYVLYGDKTATSVPSPFDRINVRRLFNMLKTNIGRSSKYRLFELNNAFTRSSFRTETAQYLQGIKALGGIYEYRVVCDTTNNTPSVIDRNEFVATFYIQPARSINYITLNFVATATGADFDELTGLAG
>ID:YP_009281501.1 |[Escherichia phage UFV-AREG1]||_Escherichia_phage_UFV-AREG1_.gbk|tail sheath protein|1980|NC_031030(170788):95518-97497:1 ^GeneID:29063694^ Escherichia phage UFV-AREG1, complete genome.|neighbours:ID:YP_009281500.1(1),ID:YP_009281502.1(1)|neighbour_genes:terminase subunit,tail fiber protein|
MTLLSPGIELKETTVQSTVVNNSTGTAALAGKFQWGPAFQIKQVTNEVDLVNTFGQPTAETADYFMSAMNFLQYGNDLRVVRAVDRDTAKNSSPIAGNIEYTISTPGSNYAVGDKITVKYVSEDIETEGKITEVDADGKIKKINIPTAKIIAKAKEVGEYPTLGSNWTAEISSSSSGLAAVITLGKIITDSGILLAEIENAEAAITAVDFQENLKKYGIPGVVALYPGELGDKIEIEIVSKADYAKGASALLPIYPGGGTRASTAKAVFGYGPQTDSQYAIIVRRNDAIVQSVVLSTKRGEKDIYDSNIYIDDFFAKGGSEYIFATAQNWPEGFSGILTLSGGLSSNAEVTAGDLMEAWDFFADRESVDVQLFIAGSCAGESLETASTVQKHVVSIGDARQDCLVLCSPPRETVVGIPVTRAVDNLVNWRTAAGSYTDNNFNISSTYAAIDGNYKYQYDKYNDVNRWVPLAADIAGLCARTDNVSHTWMSPAGYNRGQILNVIKLAIETRQAQRDRLYQEAINPVTGTGGDGYVLYGDKTATSVPSPFDRINVRRLFNMLKTNIGRSSKYRLFELNNAFTRSSFRTETAQYLQGIKALGGIYEYRVVCDTTNNTPSVIDRNEFVATFYIQPARSINYITLNFVATATGADFDELTGLAG
>ID:YP_009323369.1 |[Escherichia phage WG01]||_Escherichia_phage_WG01_.gbk|tail sheath protein|1983|NC_031928(169936):97118-99100:1 ^GeneID:30308495^ Escherichia phage WG01, complete genome.|neighbours:ID:YP_009323368.1(1),ID:YP_009323370.1(1)|neighbour_genes:terminase DNA packag..,hypothetical protein|
MSLLSPGIELKETSVQSTVVRNATGRAALVGKFQWGPAFQVTQITNEVELVDLFGGPNNEVADYFMSGMNFLQYGNDLRTVRVVNREFAKNASPVAGNVQTTITTAGSNYAVGDKINIKYNQTVVESEGRVTSVDTDGKILSVFIPTGKIISYARSVNQYPNLGPAWTAEVTSASSGVSGTITVGKIVTDSGILLTEAENSEEAITSLEFQASLKQFGMPGVVALYPGEIGSTLEVEIVSKAAYDAGSTKMLDIYPNGGTRASVAKAVFNYGPQTDDQYAIIVRRDGAIVESVVLSTKEGEKDVYGNNIYLDDYFAKGTSNYIFATSLNWPKGFSGIINLMGGVSANDQVTASDLMQGWDLFADREALHINLLIAGAVAGEGDEVASTVQKHVVSIADERQDCLAFISPPKGLLVNVPLTRAVDNLIDWRTGAGTFDTNNMNISTTYAAIDGNYKYQYDKYNDVNRWVPLAADMAGLCARTDDVSQPWMSPAGYNRGQILNVLKLAIEPRQAQRDRMYQEAINPVVGFAGGDGFVLFGDKTATKVPSPMDHINVRRLFNMLKKNIGDASKYKLFELNDNFTRSSFRMEVSQYLDGIKALGGIYEGRVVCDTTVNTPAVIDRNEFIANIYVKPARSINYITLNFVATSTGADFDELIGPLV
>ID:YP_009030774.1 |[Escherichia phage vB_EcoM_112]||_Escherichia_phage_e112_.gbk|tail tube protein|1980|NC_024125(168470):97754-99733:1 ^GeneID:19485317^ Escherichia phage e11/2, complete genome.|neighbours:ID:YP_009030773.1(1),ID:YP_009030775.1(1)|neighbour_genes:terminase DNA packag..,tail tube protein|
MTLLSPGIELKETTVQSTVVNNSTGTAALAGKFQWGPAFQIKQVTNEVDLVNTFGQPTAETADYFMSAMNFLQYGNDLRVVRAVDRDTAKNSSPIAGNIEYTISTPGSNYAVGDKITVKYVSDDIETEGKITEVDADGKIKKINIPTAKIIAKAKEVGEYPELGSNWTAEISSSSSGLAAVITLGKIITDSGILLAEIENAEAAMTAVDFQANLEKYGIPGVVALYPGELGDKIEIEIVSKADYAKGASALLPIYPGGGTRASTAKAVFGYGPQTDSQYAIIVRRNDAIVQSVVLSTKRGEKDIYDSNIYIDDFFAKGGSEYIFATAQNWPEGFSGILTLSGGLSSNAEVTAGDLMEAWDFFADRESVDVQLFIAGSCAGESLETASTVQKHVVSIGDARQDCLVLCSPPRETVVGIPVTRAVDNLVNWRTAAGSYTDNNFNISSTYAAIDGNYKYQYDKYNDVNRWVPLAADIAGLCARTDNVSQTWMSPAGYNRGQILNVIKLAIETRQAQRDRLYQEAINPVTGTGGDGYVLYGDKTATSVPSPFDRINVRRLFNMLKTNIGRSSKYRLFELNNAFTRSSFRTETAQYLQGIKALGGIYEYRVVCDTTNNTPSVIDRNEFVATFYIQPARSINYIQLNFVATATGADFDELTGLAG
>ID:AYN56247.1 |[Escherichia phage p000v]||_Escherichia_phage_p000v_.gbk|tail sheath protein|1983|MK047717(167803):47577-49559:-1 ^^ Escherichia phage p000v, complete genome.|neighbours:ID:AYN56246.1(-1),ID:AYN56248.1(-1)|neighbour_genes:tail tube protein,terminase large subu..|
MALLSPGVELKETTVQSTVVNNSTGTAALAGKFQWGPAFQIKQITDEVALVDMFGTPNTDTADYFMSAMNFLQYGNDLRVVRAVDRDTAKNSSPVAGNIEFTISAAGSNYAVGDKIIVKYLTETVEADGYVTSVDVDGKILNIYIPTGKIIARAKEINEYPALGSNWTAEVASSSSGLSGVITIGSIVTDSGILLTEVETSEEAITSLTFQESIKKYGVPGVVALYPGELGDQLEIEIVSKADYDKGASAQLKIYPDGGTRASTAKAIFGYGPQTDDQYAIIVRRNDAVVQSVVLSTKRGERDIYGSNIFIDDFFAKGASNYIFATAQGWPKGFSGVIKLGGGLSSNETVDAGDLMEAWDLFADRESVNAQLFIAGSCAGESLEVASTVQKHVVAIGDSRQDCLVLCSPPRSTIVGIPVNRAVDNLVDWRTASGTYTDNNFNVSSTYAAIDGNYKYQYDKYNDVNRWVPLAADIAGLCARTDNISQPWMSPAGYNRGQILNVIKLAIETRQPQRDRLYQEAINPVTGTGGDGYVLYGDKTATSVPSPFDRINVRRLFNMVKTNIGSASKYRLFELNNAFTRSSFRTETSQYLQGIKALGGVYNFKVVCDTTNNTPAVIDRNEFVATFYLQPARSINYITLNFVATATGADFDELIGAVGG
>ID:AYN56698.1 |[Escherichia phage p000y]||_Escherichia_phage_p000y_.gbk|tail sheath protein|1983|MK047718(169872):159764-161746:-1 ^^ Escherichia phage p000y, complete genome.|neighbours:ID:AYN56697.1(-1),ID:AYN56699.1(-1)|neighbour_genes:tail tube protein,terminase large subu..|
MSLLSPGVELKETTVQSTVVNNSTGTAALAGKFQWGPAFQIKQITDEVALVDMFGTPNTDTADYFMSAMNFLQYGNDLRVVRAVDRDTAKNSSPVAGNIEFTISAAGSNYAVGDKIIVKYLTETVEADGYVTSVDVDGKILNVYIPTGKIIARAKEINEYPALGSNWTAEVASSSSGLSGVITIGSIVTDSGILLTEVETSEEAITSLTFQESIKKYGVPGVVALYPGELGDQLEIEIVSKADYDKGASAQLKIYPDGGTRASTAKAIFGYGPQTDDQYAIIVRRNDAVVQSVILSTKRGERDIYGSNIFIDDFFAKGASNYIFATAQGWPKGFSGVIKLGGGLSSNETVDAGDLMEAWDLFADRESVNAQLFIAGSCAGESLEVASTVQKHVVAIGDSRQDCLVLCSPPRATIVGIPVNRAVDNLVDWRTASGTYTDNNFNVSSTYAAIDGNYKYQYDKYNDVNRWVPLAADIAGLCARTDNISQPWMSPAGYNRGQILNVIKLAIETRQPQRDRLYQEAINPVTGTGGDGYVLYGDKTATSVPSPFDRINVRRLFNMVKTNIGSASKYRLFELNNAFTRSSFRTETSQYLQGIKALGGVYNFKVVCDTTNNTPAVIDRNEFVATFYLQPARSINYITLNFVATATGADFDELIGAVGG
>ID:YP_009625083.1 |[Escherichia phage slur03]||_Escherichia_phage_slur03_.gbk|tail tube protein [E..|1980|NC_042129(167467):71342-73321:-1 ^GeneID:40101965,InterPro:IPR007067,UniProtKB/TrEMBL:A0A0M7QDU1^ Escherichia phage slur03, complete genome.|neighbours:ID:YP_009625082.1(-1),ID:YP_009625084.1(-1)|neighbour_genes:tail tube protein [E..,putative terminase s..|
MTLLSPGIELKETTVQSTVVNNSTGTAALAGKFQWGPAFQIKQVTNEVDLVNTFGQPTAETADYFMSAMNFLQYGNDLRVVRAVDRDTAKNSSPIAGNIEYTISTPGSNYAVGDKITVKYVSDDIETEGKITEVDADGKIKKINIPTAKIIAKAKEVGEYPALGSNWTAEISSSSSGLAAVITLGKIITDSGILLAEIENAEAAMTAVDFQTNLKKYGIPGVVALYPGELGDKIEIEIVSKADYAKGASALLPIYPGGGTRASTAKAVFGYGPQTDSQYAIIVRRNDAIVQSVVLSTKRGEKDIYDSNIYIDDFFAKGGSEYIFATAQNWPEGFSGILTLSGGLSSNAEVTAGDLMEAWDFFADRESVDVQLFIAGSCAGESLETASTVQKHVVSIGDARQDCLVLCSPPRETVVGIPVTRAVDNLVNWRTAAGSYTDNNFNISSTYAAIDGNYKYQYDKYNDVNRWVPLAADIAGLCARTDNVSQTWMSPAGYNRGQILNVIKLAIETRQAQRDRLYQEAINPVTGTGGDGYVLYGDKTATSVPSPFDRINVRRLFNMLKTNIGRSSKYRLFELNNAFTRSSFRTETAQYLQGIKALGGIYEYRVVCDTTNNTPSVIDRNEFVATFYIQPARSINYITLNFVATATGADFDELTGLAG
>ID:YP_009625383.1 |[Escherichia phage slur04]||_Escherichia_phage_slur04_.gbk|Phage tail sheath pr..|1980|NC_042130(167298):80553-82532:1 ^GeneID:40102284,InterPro:IPR007067,UniProtKB/TrEMBL:A0A0M7QEK0^ Escherichia phage slur04, complete genome.|neighbours:ID:YP_009625382.1(1),ID:YP_009625384.1(1)|neighbour_genes:Terminase-like famil..,T4-like virus tail t..|
MTLLSPGIELKETTVQSTVVNNSTGTAALAGKFQWGPAFQIKQVTNEVDLVNTFGQPTAETADYFMSAMNFLQYGNDLRVVRAVDRDTAKNSSPIAGNIEYTISTPGSNYAVGDKITVKYVSEDVETEGKITEVDADGKIKKINIPTAKIIAKAKEVGEYPALGSNWTAEISSSSSGLAAVITLGKIITDSGILLAEIENAEAAMTAVDFQANLEKYGIPGVVALYPGELGDKIEIEIVSKADYAKGASALLPIYPGGGTRASTAKAVFGYGPQTDSQYAIIVRRNDAIVQSVVLSTKRGEKDIYDSNIYIDDFFAKGGSEYIFATAQNWPEGFSGILTLSGGLSSNAEVTAGDLMEAWDFFADRESVDVQLFIAGSCAGESLETASTVQKHVVSIGDARQDCLVLCSPPRETVVGIPVTRAVDNLVNWRTAAGSYTDNNFNISSTYAAIDGNYKYQYDKYNDVNRWVPLAADIAGLCARTDNVSQTWMSPAGYNRGQILNVIKLAIETRQAQRDRLYQEAINPVTGTGGDGYVLYGDKTATSVPSPFDRINVRRLFNMLKTNIGRSSKYRLFELNNAFTRSSFRTETSQYLQGIKALGGIYEYRVVCDTTNNTPSVIDRNEFVATFYIQPARSINYITLNFVATATGADFDELTGLAG
>ID:YP_009197289.1 |[Escherichia phage slur07]||_Escherichia_phage_slur07_.gbk|Phage tail sheath pr..|1980|NC_028780(167124):65007-66986:-1 ^GeneID:26624478,InterPro:IPR007067,UniProtKB/TrEMBL:A0A0M7QD40^ Escherichia phage slur07, complete genome.|neighbours:ID:YP_009197288.1(-1),ID:YP_009197290.1(-1)|neighbour_genes:T4-like virus tail t..,Terminase-like famil..|
MTLLSPGIELKETTVQSTVVNNSTGTAALAGKFQWGPAFQIKQVTNEVDLVNTFGQPTAETADYFMSAMNFLQYGNDLRVVRAVDRDTAKNSSPIAGNIEYTISTPGSNYAVGDKITVKYVSEDVETEGKITEVDADGKIKKINIPTAKIIAKAKEVGEYPALGSNWTAEISSSSSGLAAVITLGKIITDSGILLAEIENAEAAMTAVDFQANLEKYGIPGVVALYPGELGDKIEIEIVSKADYAKGASALLPIYPGGGTRASTAKAVFGYGPQTDSQYAIIVRRNDAIVQSVVLSTKRGEKDIYDSNIYIDDFFAKGGSEYIFATAQNWPEGFSGILTLSGGLSSNAEVTAGDLMEAWDFFADRESVDVQLFIAGSCAGESLETASTVQKHVVSIGDARQDCLVLCSPPRETVVGIPVTRAVDNLVNWRTAAGSYTDNNFNISSTYAAIDGNYKYQYDKYNDVNRWVPLAADIAGLCARTDNVSQTWMSPAGYNRGQILNVIKLAIETRQAQRDRLYQEAINPVTGTGGDGYVLYGDKTATSVPSPFDRINVRRLFNMLKTNIGRSSKYRLFELNNAFTRSSFRTETAQYLQGIKALGGIYEYRVVCDTTNNTPSVIDRNEFVATFYIQPARSINYITLNFVATATGADFDELTGLAG
>ID:CUL02627.1 |[Escherichia phage slur08]||_Escherichia_phage_slur08_.gbk|Phage tail sheath pr..|1980|LN881733(167467):68589-70568:-1 ^InterPro:IPR007067,UniProtKB/TrEMBL:A0A0M7QDW4^ Escherichia phage slur08, complete genome.|neighbours:ID:CUL02626.1(-1),ID:CUL02628.1(-1)|neighbour_genes:T4-like virus tail t..,Terminase-like famil..|
MTLLSPGIELKETTVQSTVVNNSTGTAALAGKFQWGPAFQIKQVTNEVDLVNTFGQPTAETADYFMSAMNFLQYGNDLRVVRAVDRDTAKNSSPIAGNIEYTISTPGSNYAVGDKITVKYVSDDIETEGKITEVDADGKIKKINIPTAKIIAKAKEVGEYPALGSNWTAEISSSSSGLAAVITLGKIITDSGILLAEIENAEAAMTAVDFQTNLKKYGIPGVVALYPGELGDKIEIEIVSKADYAKGASALLPIYPGGGTRASTAKAVFGYGPQTDSQYAIIVRRNDAIVQSVVLSTKRGEKDIYDSNIYIDDFFAKGGSEYIFATAQNWPEGFSGILTLSGGLSSNAEVTAGDLMEAWDFFADRESVDVQLFIAGSCAGESLETASTVQKHVVSIGDARQDCLVLCSPPRETVVGIPVTRAVDNLVNWRTAAGSYTDNNFNISSTYAAIDGNYKYQYDKYNDVNRWVPLAADIAGLCARTDNVSQTWMSPAGYNRGQILNVIKLAIETRQAQRDRLYQEAINPVTGTGGDGYVLYGDKTATSVPSPFDRINVRRLFNMLKTNIGRSSKYRLFELNNAFTRSSFRTETAQYLQGIKALGGIYEYRVVCDTTNNTPSVIDRNEFVATFYIQPARSINYITLNFVATATGADFDELTGLAG
>ID:CUL02937.1 |[Escherichia phage slur11]||_Escherichia_phage_slur11_.gbk|Phage tail sheath pr..|1980|LN881734(167298):84099-86078:1 ^InterPro:IPR007067,UniProtKB/TrEMBL:A0A0M7QEP6^ Escherichia phage slur11, complete genome.|neighbours:ID:CUL02936.1(1),ID:CUL02938.1(1)|neighbour_genes:Terminase-like famil..,T4-like virus tail t..|
MTLLSPGIELKETTVQSTVVNNSTGTAALAGKFQWGPAFQIKQVTNEVDLVNTFGQPTAETADYFMSAMNFLQYGNDLRVVRAVDRDTAKNSSPIAGNIEYTISTPGSNYAVGDKITVKYVSEDVETEGKITEVDADGKIKKINIPTAKIIAKAKEVGEYPALGSNWTAEISSSSSGLAAVITLGKIITDSGILLAEIENAEAAMTAVDFQANLEKYGIPGVVALYPGELGDKIEIEIVSKADYAKGASALLPIYPGGGTRASTAKAVFGYGPQTDSQYAIIVRRNDAIVQSVVLSTKRGEKDIYDSNIYIDDFFAKGGSEYIFATAQNWPEGFSGILTLSGGLSSNAEVTAGDLMEAWDFFADRESVDVQLFIAGSCAGESLETASTVQKHVVSIGDARQDCLVLCSPPRETVVGIPVTRAVDNLVNWRTAAGSYTDNNFNISSTYAAIDGNYKYQYDKYNDVNRWVPLAADIAGLCARTDNVSQTWMSPAGYNRGQILNVIKLAIETRQAQRDRLYQEAINPVTGTGGDGYVLYGDKTATSVPSPFDRINVRRLFNMLKTNIGRSSKYRLFELNNAFTRSSFRTETSQYLQGIKALGGIYEYRVVCDTTNNTPSVIDRNEFVATFYIQPARSINYITLNFVATATGADFDELTGLAG
>ID:CUL03723.1 |[Escherichia phage slur13]||_Escherichia_phage_slur13_.gbk|Phage tail sheath pr..|1980|LN881737(167299):105921-107900:1 ^InterPro:IPR007067,UniProtKB/TrEMBL:A0A0M7QFM4^ Escherichia phage slur13, complete genome.|neighbours:ID:CUL03722.1(1),ID:CUL03724.1(1)|neighbour_genes:Terminase-like famil..,T4-like virus tail t..|
MTLLSPGIELKETTVQSTVVNNSTGTAALAGKFQWGPAFQIKQVTNEVDLVNTFGQPTAETADYFMSAMNFLQYGNDLRVVRAVDRDTAKNSSPIAGNIEYTISTPGSNYAVGDKITVKYVSEDVETEGKITEVDADGKIKKINIPTAKIIAKAKEVGEYPALGSNWTAEISSSSSGLAAVITLGKIITDSGILLAEIENAEAAMTAVDFQANLEKYGIPGVVALYPGELGDKIEIEIVSKADYAKGASALLPIYPGGGTRASTAKAVFGYGPQTDSQYAIIVRRNDAIVQSVVLSTKRGEKDIYDSNIYIDDFFAKGGSEYIFATAQNWPEGFSGILTLSGGLSSNAEVTAGDLMEAWDFFADRESVDVQLFIAGSCAGESLETASTVQKHVVSIGDARQDCLVLCSPPRETVVGIPVTRAVDNLVNWRTAAGSYTDNNFNISSTYAAIDGNYKYQYDKYNDVNRWVPLAADIAGLCARTDNVSQTWMSPAGYNRGQILNVIKLAIETRQAQRDRLYQEAINPVTGTGGDGYVLYGDKTATSVPSPFDRINVRRLFNMLKTNIGRSSKYRLFELNNAFTRSSFRTETSQYLQGIKALGGIYEYRVVCDTTNNTPSVIDRNEFVATFYIQPARSINYITLNFVATATGADFDELTGLAG
>ID:YP_009180667.1 |[Escherichia phage slur14]||_Escherichia_phage_slur14_.gbk|Phage tail sheath pr..|1980|NC_028448(167467):39019-40998:1 ^GeneID:26227842,InterPro:IPR007067,UniProtKB/TrEMBL:A0A0M7QEQ9^ Escherichia phage slur14, complete genome.|neighbours:ID:YP_009180666.1(1),ID:YP_009180668.1(1)|neighbour_genes:Terminase-like famil..,T4-like virus tail t..|
MTLLSPGIELKETTVQSTVVNNSTGTAALAGKFQWGPAFQIKQVTNEVDLVNTFGQPTAETADYFMSAMNFLQYGNDLRVVRAVDRDTAKNSSPIAGNIEYTISTPGSNYAVGDKITVKYVSDDIETEGKITEVDADGKIKKINIPTAKIIAKAKEVGEYPALGSNWTAEISSSSSGLAAVITLGKIITDSGILLAEIENAEAAMTAVDFQTNLKKYGIPGVVALYPGELGDKIEIEIVSKADYAKGASALLPIYPGGGTRASTAKAVFGYGPQTDSQYAIIVRRNDAIVQSVVLSTKRGEKDIYDSNIYIDDFFAKGGSEYIFATAQNWPEGFSGILTLSGGLSSNAEVTAGDLMEAWDFFADRESVDVQLFIAGSCAGESLETASTVQKHVVSIGDARQDCLVLCSPPRETVVGIPVTRAVDNLVNWRTAAGSYTDNNFNISSTYAAIDGNYKYQYDKYNDVNRWVPLAADIAGLCARTDNVSQTWMSPAGYNRGQILNVIKLAIETRQAQRDRLYQEAINPVTGTGGDGYVLYGDKTATSVPSPFDRINVRRLFNMLKTNIGRSSKYRLFELNNAFTRSSFRTETAQYLQGIKALGGIYEYRVVCDTTNNTPSVIDRNEFVATFYIQPARSINYITLNFVATATGADFDELTGLAG
>ID:AVH85995.1 |[Escherichia phage vB_EcoM-G28]||_Escherichia_phage_vB_EcoM-G28.gbk|putative tail sheath..|1980|MG867727(170121):97206-99185:1 ^^ Escherichia phage vB_EcoM-G28, complete genome.|neighbours:ID:AVH85994.1(1),ID:AVH85996.1(1)|neighbour_genes:putative large termi..,tail tube protein|
MTLLSPGIELKETTVQSTVVNNSTGTAALAGKFQWGPAFQIKQVTNEVDLVNTFGQPTAETADYFMSAMNFLQYGNDLRVVRAVDRDTAKNSSPIAGNIEYTISTPGSNYAVGDKITVKYVSDDIETEGKITEVDADGKIKKINIPTAKIIAKAKEVGEYPELGSNWTAEISSSSSGLAAVITLGKIITDSGILLAEIENAEAAMTAVDFQANLEKYGIPGVVALYPGELGDKIEIEIVSKADYAKGASALLPIYPGGGTRASTAKAVFGYGPQTDSQYAIIVRRNDAIVQSVVLSTKRGEKDIYDSNIYIDDFFAKGGSEYIFATAQNWPEGFSGILTLSGGLSSNAEVTAGDLMEAWDFFADRESVDVQLFIAGSCAGESLETASTVQKHVVSIGDARQDCLVLCSPPRETVVGIPVTRAVDNLVNWRTAAGSYTDNNFNISSTYAAIDGNYKYQYDKYNDVNRWVPLAADIAGLCARTDNVSQTWMSPAGYNRGQILNVIKLAIETRQAQRDRLYQEAINPVTGTGGDGYVLYGDKTATSVPSPFDRINVRRLFNMLKTNIGRSSKYRLFELNNAFTRSSFRTETAQYLQGIKALGGIYEYRVVCDTTNNTPSVIDRNEFVATFYIQPARSINYIQLNFVATATGADFDELTGLAG
>ID:QDF15191.1 |[Escherichia phage vB_EcoM-Sa45lw]||_Escherichia_phage_vB_EcoM-Sa45lw_.gbk|tail sheath protein|1980|MK977694(167353):96152-98131:1 ^^ Escherichia phage vB_EcoM-Sa45lw, complete genome.|neighbours:ID:QDF15190.1(1),ID:QDF15192.1(1)|neighbour_genes:terminase DNA packag..,tail tube protein|
MTLLSPGIELKETTVQSTVVNNSTGTAALAGKFQWGPAFQIKQVTNEVDLVNTFGQPTAETADYFMSAMNFLQYGNDLRVVRAVDRDTAKNSSPIAGNIEYTISTPGSNYAVGDKITVKYVSDDIETEGKITEVDADGKIKKINIPTAKIIAKAKEVGEYPTLGSNWTAEISSSSSGLAAVITLGKIITDSGILLAEIESAETAMTAVNFQENLEKYGIPGVVALYPGELGDKIEIEIVSKADYAKGASALLPIYPGGGTRASTAKAVFGYGPQTDSQYAIIVRRNDAIVQSVVLSTKRGEKDIYDSNIYIDDFFAKGGSEYIFATAQNWPEGFSGILTLSGGLSSNAEVTAGDLMEAWDFFADRESVDVQLFIAGSCAGESLETASTVQKHVVSIGDARQDCLVLCSPPRETVVGIPVTRAVDNLVNWRTAAGSYTDNNFNISSTYAAIDGNYKYQYDKYNDVNRWVPLAADIAGLCARTDNVSQTWMSPAGYNRGQILNVIKLAIETRQAQRDRLYQEAINPVTGTGGDGYVLYGDKTATSVPSPFDRINVRRLFNMLKTNIGRSSKYRLFELNNAFTRSSFRTETAQYLQGIKALGGIYEYRVVCDTTNNTPSVIDRNEFVATFYIQPARSINYITLNFVATATGADFDELTGLAG
>ID:YP_009290434.1 |[Escherichia phage vB_EcoM-UFV13]||_Escherichia_phage_vB_EcoM-UFV13_.gbk|tail sheath monomer|1980|NC_031103(165772):96077-98056:1 ^^ Escherichia phage vB_EcoM-UFV13, complete genome.|neighbours:ID:YP_009290433.1(1),ID:YP_009290435.1(1)|neighbour_genes:terminase large subu..,tail fibers protein|
MTLLSPGIELKETTVQSTVVNNSTGTAALAGKFQWGPAFQIKQVTNEVDLVNTFGQPTAETADYFMSAMNFLQYGNDLRVVRAVDRDTAKNSSPIAGNIEYTISTPGSNYAVGDKITVKYVSDDIETEGKITEVDADGKIKKINIPTAKIIAKAKEVGEYPTLGSNWTAEISSSSSGLAAVITLGKIITDSGILLAEIENAEAAMTAVDFQANLEKYGIPGVVALYPGELGDKIEIEIVSKADYAKGASALLPIYPGGGTRASTAKAVFGYGPQTDSQYAIIVRRNDAIVQSVVLSTKRGEKDIYDSNIYIDDFFAKGGSEYIFATAQNWPEGFSGILTLSGGLSSNAEVTAGDLMEAWDFFADRESVDVQLFIAGSCAGESLETASTVQKHVVSIGDARQDCLVLCSPPRETVVGIPVTRAVDNLVNWRTATGSYTDNNFNISSTYAAIDGNYKYQYDKYNDVNRWVPLAADIAGLCARTDNVSQTWMSPAGYNRGQILNVIKLAIETRQAQRDRLYQEAINPVTGTGGDGYVLYGDKTATSVPSPFDRINVRRLFNMLKTNIGRSSKYRLFELNNAFTRSSFRTETAQYLQGIKALGGIYEYRVVCDTTNNTPSVIDRNEFVATFYIQPARSINYITLNFVATATGADFDELTGLAG
>ID:AUV61028.1 |[Escherichia phage vB_EcoM-fFiEco06]||_Escherichia_phage_vB_EcoM-fFiEco06_.gbk|tail sheath monomer|1980|MG781190(167076):95256-97235:1 ^^ Escherichia phage vB_EcoM-fFiEco06, complete genome.|neighbours:ID:AUV61027.1(1),ID:AUV61029.1(1)|neighbour_genes:large terminase prot..,hypothetical protein|
MTLLSPGIELKETTVQSTVVNNSTGTAALAGKFQWGPAFQIKQVTNEVDLVNTFGQPTAETADYFMSAMNFLQYGNDLRVVRAVDRDTAKNSSPIAGNIEYTISTPGSNYAVGDKITVKYVSDDIETEGKITEVDADGKIKKINIPTAKIIAKAKEVGEYPELGSNWTAEISSSSSGLAAVITLGKIITDSGILLAEIENAEAAMTAVDFQANLEKYGIPGVVALYPGELGDKIEIEIVSKADYAKGASALLPIYPGGGTRASTAKAVFGYGPQTDSQYAIIVRRNDAIVQSVVLSTKCGEKDIYDSNIYIDDFFAKGGSEYIFATAQNWPEGFSGILTLSGGLSSNAEVTAGDLMEAWDFFADRESVDVQLFIAGSCAGESLETASTVQKHVVSIGDARQDCLVLCSPPRETVVGIPVTRAVDNLVNWRTAAGSYTDNNFNISSTYAAIDGNYKYQYDKYNDVNRWVPLAADIAGLCARTDNVSQTWMSPAGYNRGQILNVIKLAIETRQAQRDRLYQEAINPVTGTGGDGYVLYGDKTATSVPSPFDRINVRRLFNMLKTNIGRSSKYRLFELNNAFTRSSFRTETAQYLQGIKALGGIYEYRVVCDTTNNTPSVIDRNEFVATFYIQPARSINYIQLNFVATATGADFDELTGLAG
>ID:AUV61301.1 |[Escherichia phage vB_EcoM-fHoEco02]||_Escherichia_phage_vB_EcoM-fHoEco02_.gbk|tail sheath monomer|1980|MG781191(167064):95246-97225:1 ^^ Escherichia phage vB_EcoM-fHoEco02, complete genome.|neighbours:ID:AUV61300.1(1),ID:AUV61302.1(1)|neighbour_genes:large terminase prot..,hypothetical protein|
MTLLSPGIELKETTVQSTVVNNSTGTAALAGKFQWGPAFQIKQVTNEVDLVNTFGQPTAETADFFMSAMNFLQYGNDLRVVRAVDRDTAKNSSPIAGNIEYTISTPGSNYAVGDKITVKYVSDDIETEGKITEVDADGKIKKINIPTAKIIAKAKEVGEYPELGSNWTAEISSSSSGLAAVITLGKIITDSGILLAEIENAEAAMTAVDFQANLEKYGIPGVVALYPGELGDKIEIEIVSKADYAKGASALLPIYPGGGTRASTAKAVFGYGPQTDSQYAIIVRRNDAIVQSVVLSTKCGEKDIYDSNIYIDDFFAKGGSEYIFATAQNWPEGFSGILTLSGGLSSNAEVTAGDLMEAWDFFADRESVDVQLFIAGSCAGESLETASTVQKHVVSIGDARQDCLVLCSPPRETVVGIPVTRAVDNLVNWRTAAGSYTDNNFNISSTYAAIDGNYKYQYDKYNDVNRWVPLAADIAGLCARTDNVSQTWMSPAGYNRGQILNVIKLAIETRQAQRDRLYQEAINPVTGTGGDGYVLYGDKTATSVPSPFDRINVRRLFNMLKTNIGRSSKYRLFELNNAFTRSSFRTETAQYLQGIKALGGIYEYRVVCDTTNNTPSVIDRNEFVATFYIQPARSINYIQLNFVATATGADFDELTGLAG
>ID:AYP69727.1 |[Escherichia phage vB_EcoM_DalCa]||_Escherichia_phage_vB_EcoM_DalCa_.gbk|tail sheath protein|1980|MH992510(166040):95363-97342:1 ^^ Escherichia phage vB_EcoM_DalCa, complete genome.|neighbours:ID:AYP69728.1(1),ID:AYP69820.1(1)|neighbour_genes:terminase large subu..,tail tube protein|
MTLLSPGIELKETTVQSTVVNNSTGTAALAGKFQWGPAFQIKQVTNEVDLVNTFGQPTAETADYFMSAMNFLQYGNDLRVVRAVDRDTAKNSSPIAGNIEYTISTPGSNYAVGDKITVKYVSDDIETEGKITEVDADGKIKKINIPTAKIIAKAKEVGEYPELGSNWTAEISSSSSGLAAVITLGKIITDSGILLAEIENAEAAMTAVDFQANLKKYGIPGVVALYPGELGDKIEIEIVSKADYAKGASALLPIYPGGGTRASTAKAVFGYGPQTDSQYAIIVRRNDAIVQSIVLSTKRGEKDIYDSNIYIDDFFAKGGSEYIFATAQNWPEGFSGILTLSGGLSSNAEVTAGDLMEAWDFFADRESVDVQLFIAGSCAGESLETASTVQKHVVSIGDARQDCLVLCSPPRETVVGIPVTRAVDNLVNWRTAAGSYTDNNFNISSTYAAIDGNYKYQYDKYNDVNRWVPLAADIAGLCARTDNVSQTWMSPAGYNRGQILNVIKLAIETRQAQRDRLYQEAINPVTGTGGDGYVLYGDKTATSVPSPFDRINVRRLFNMLKTNIGRSSKYRLFELNNAFTRSSFRTETAQYLQGIKALGGIYEYRVVCDTTNNTPSVIDRNEFVATFYIQPARSINYITLNFVATATGADFDELTGLAG
>ID:QBO63682.1 |[Escherichia phage vB_EcoM_G10400]||_Escherichia_phage_vB_EcoM_G10400.gbk|putative tail sheath..|1980|MK327937(170182):96288-98267:1 ^^ Escherichia phage vB_EcoM_G10400, complete genome.|neighbours:ID:QBO63681.1(1),ID:QBO63683.1(1)|neighbour_genes:large terminase prot..,hypothetical protein|
MTLLSPGIELKETTVQSTVVNNSTGTAALAGKFQWGPAFQIKQVTNEVDLVNTFGQPTAETADYFMSAMNFLQYGNDLRVVRAVDRDTAKNSSPIAGNIEYTISTPGSNYAVGDKITVKYVSDDIETEGKITEVDADGKIKKINIPTAKIIAKAKEVGEYPALGSNWTAEISSSSSGLAAVITLGKIITDSGILLAEIESAETAMTAVDFQANLEKYGIPGVVALYPGELGDKIEIEIVSKADYAKGASALLPIYPGGGTRASTAKAVFGYGPQTDSQYAIIVRRNDAIVQSVVLSTKRGEKDIYDSNIYIDDFFAKGGSEYIFATAQNWPEGFSGILTLSGGLSSNAEVTAGDLMEAWDFFADRESVDVQLFIAGSCAGESLETASTVQKHVVSIGDARQDCLVLCSPPRETVVGIPVTRAVDNLVNWRTAAGSYTDNNFNISSTYAAIDGNYKYQYDKYNDVNRWVPLAADIAGLCARTDNVSQTWMSPAGYNRGQILNVIKLAIETRQAQRDRLYQEAINPVTGTGGDGYVLYGDKTATSVPSPFDRINVRRLFNMLKTNIGRSSKYRLFELNNAFTRSSFRTETAQYLQGIKALGGIYEYRVVCDTTNNTPSVIDRNEFVATFYIQPARSINYIQLNFVATATGADFDELTGLAG
>ID:QBO62308.1 |[Escherichia phage vB_EcoM_G2248]||_Escherichia_phage_vB_EcoM_G2248.gbk|putative tail sheath..|1998|MK327932(170678):89571-91568:1 ^^ Escherichia phage vB_EcoM_G2248, complete genome.|neighbours:ID:QBO62307.1(1),ID:QBO62309.1(1)|neighbour_genes:putative large termi..,putative tail tube p..|
MTLLSPGFETKETTLSTTIVQSATGRAALVGKFQWGPAFQIVQVTNEVELVNKFGQPDNNTADYFMSGANFLQYGNDLRVVRVLNKAKAKNATALAGNVEFNITNEGSNYKVGDTIKVKYKNTDVETGGKVTKISTEGKIKGIFIPTRKIISLAKSIGVYPNLDGFTVEITSSTGNSTAAITISKIVTDSGLLLTDLETSRANITNQEFLTKLKKYDMPAVSAIYAGEIGDSLEVEILARSAFKNTAPELTMYPYGGTRTAARNLIPYAPQNDNQYAFIVRRDGVVVESYVLSTLKGDKDVYGNSIYMDDFFARGASQYIYATAQGWVDGFSGIISLAGGVSANEASTSDRENDPFIGAMMQGWDLFAERESIHVNLLIAGACAGESDAFSTVQKHAVSIGDERQDCLVMVSPPRSTVVNIPVTTAIDNLIAWREGKSNYSDNNMNINTTYAVIDGNYKYQYDKYNDVNRWVPLAADIAGLCARTDVVSQPWMSPAGYNRGQIMNVVKLAIEPRKAHRDRLYQAAINPVIGAGGEGFILMGDKTATTVPSPFDRINVRRLFNMLKKNIGDSSKYKLFENNDNFTRASFRMEVSQYLSTIRSLGGIYDFRVQCDTTNNTPDVIDRNEFVASMFIKPAKSINYIMLNFTAVATGADFDEIIGPANQA
>ID:QBO62597.1 |[Escherichia phage vB_EcoM_G2285]||_Escherichia_phage_vB_EcoM_G2285_.gbk|putative tail sheath..|1983|MK327933(166675):99025-101007:1 ^^ Escherichia phage vB_EcoM_G2285, complete genome.|neighbours:ID:QBO62596.1(1),ID:QBO62598.1(1)|neighbour_genes:large terminase prot..,putative tail tube p..|
MALLSPGVELKETTVQSTVVNNSTGTAALAGKFQWGPAFQIKQITDEVALVDMFGTPNTDTADYFMSAMNFLQYGNDLRVVRAVDRDTAKNSSPVAGNIEFTISAAGSNYAVGDKIIVKYLTETVEADGYVTSVDVDGKILNIYIPTGKIIARAKEINEYPALGSNWTAEVASSSSGLSGVITIGSIVTDSGILLTEVETSEEAITSLTFQESIKKYGVPGVVALYPGELGDQLEIEIVSKADYDKGASAQLKIYPDGGTRASTAKAIFGYGPQTDDQYAIIVRRNDAVVQSVVLSTKRGERDIYGSNIFIDDFFAKGASNYIFATAQGWPKGFSGVIKLGGGLSSNETVDAGDLMEAWDLFADRESVNAQLFIAGSCAGESLEVASTVQKHVVAIGDSRQDCLVLCSPPRSTIVGIPVNRAVDNLVDWRTASGTYTDNNFNVSSTYAAIDGNYKYQYDKYNDVNRWVPLAADIAGLCARTDNISQPWMSPAGYNRGQILNVIKLAIETRQPQRDRLYQEAINPVTGTGGDGYVLYGDKTATSVPSPFDRINVRRLFNMVKTNIGSASKYRLFELNNAFTRSSFRTETSQYLQGIKALGGVYNFKVVCDTTNNTPAVIDRNEFVATFYLQPARSINYITLNFVATATGADFDELIGAVGS
>ID:QBO62868.1 |[Escherichia phage vB_EcoM_G2469]||_Escherichia_phage_vB_EcoM_G2469.gbk|putative tail sheath..|1983|MK327934(170452):101213-103195:1 ^^ Escherichia phage vB_EcoM_G2469, complete genome.|neighbours:ID:QBO62867.1(1),ID:QBO62869.1(1)|neighbour_genes:large terminase prot..,putative tail tube p..|
MSLLSPGVELKETTVQSTVVNNSTGTAALAGKFQWGPAFQIKQITDEVALVDMFGTPNTDTADYFMSAMNFLQYGNDLRVVRAVDRDTAKNSSPVAGNIEFTISAAGSNYAVGDKIIVKYLTETVEADGYVTSVDVDGKILNIYIPTGKIIARAKEINEYPALGSNWTAEVASSSSGLSGVITIGSIVTDSGILLTEVETSEEAITSLTFQESIKKYGVPGVVALYPGELGDQLEIEIVSKADYDKGASAQLKIYPDGGTRASTAKAIFGYGPQTDDQYAIIVRRNDAVVQSVVLSTKRGERDIYGSNIFIDDFFAKGASNYIFATAQGWPKGFSGVIKLGGGLSSNETVDAGDLMEAWDLFADRESVNAQLFIAGSCAGESLEVASTVQKHVVAIGDSRQDCLVLCSPPRATIVGIPVNRAVDNLVDWRTASGTYTDNNFNVSSTYAAIDGNYKYQYDKYNDVNRWVPLAADIAGLCARTDNISQPWMSPAGYNRGQILNVIKLAIETRQAQRDRLYQEAINPVTGTGGDGYVLYGDKTATSVPSPFDRINVRRLFNMVKTNIGSASKYRLFELNNAFTRSSFRTETSQYLQGIKALGGVYNFKVVCDTTNNTPAVIDRNEFVATFYLQPARSINYITLNFVATATGADFDELIGAVGG
>ID:QBO63118.1 |[Escherichia phage vB_EcoM_G2494]||_Escherichia_phage_vB_EcoM_G2494_.gbk|putative tail sheath..|2004|MK327935(168327):90050-92053:1 ^^ Escherichia phage vB_EcoM_G2494, complete genome.|neighbours:ID:QBO63117.1(1),ID:QBO63119.1(1)|neighbour_genes:small terminase prot..,putative tail tube p..|
MTLLSPGFETKETTLSTTIVQSASGRAAMVGKFQWGPAFQIVQVTNEVELVNKFGQPDNNTADYFMSGANFLQYGNDLRVVRVLNKEKAKNATALAGNVEFEITNEGSNYEVGDTIKIKHNRQDIETAGKVTKVDGDGKVKGVFIPTGKIIAHAKAIGVYPELDGGWTAEFTSSSGNGSAALSVTKIVTDSGLLLTDLETSRANITNQTFLTKLQKYDMPAVSAIYAGEIGNSLEVEILARSSFSGAVAPELTMYPFGGTRSAARNLIPYAPQNDNQYAFIVRRDGVVVESYVLSTLKGDKDVYGNSIYMDDFFARGSSQYIYATAQGWVDGFSGIISLAGGVSANEATTGGVGSDPFIGAMMQGWDLFAERESIHVNLLIAGACAGEGDAFSTVQKHAVSIGDERQDCLVIVSPPRSTVVNIPVTTAIDNLIAWREGSGNYNENNMNINTTYAVIDGNYKYQYDKYNDVNRWVPLAADIAGLCARTDAVSQPWMSPAGYNRGQIMNVVKLAIEPRKAHRDRLYQAAINPVIGAGGEGFILMGDKTATTVPSPFDRINVRRLFNMLKKNIGDSSKYKLFENNDNFTRASFRMEVSQYLSTIRSLGGIYDFRVQCDTTNNTPDVIDRNEFVASMFIKPAKSINYIMLNFTAVATGSDFDEIIGPANQA
>ID:QBO65573.1 |[Escherichia phage vB_EcoM_G2540-3]||_Escherichia_phage_vB_EcoM_G2540-3_.gbk|putative tail sheath..|1980|MK327944(168654):95341-97320:1 ^^ Escherichia phage vB_EcoM_G2540-3, complete genome.|neighbours:ID:QBO65572.1(1),ID:QBO65574.1(1)|neighbour_genes:large terminase prot..,hypothetical protein|
MTLLSPGIELKETTVQSTVVNNSTGTAALAGKFQWGPAFQIKQVTNEVDLVNTFGQPTAETADYFMSAMNFLQYGNDLRVVRAVDRDTAKNSSPIAGNIEYTISTPGSNYAVGDKITVKYVSEDIETEGKITEVDADGKIKKINIPTAKIIAKAKEVGEYPALGSNWTAEISSSSSGLAAVITLGKIITDSGILLAEIENAEAAMTAVEFQTNLEKYGIPGVVALYPGELGDKIEIEIVSKADYAKGASALLPIYPGGGTRASTAKAVFGYGPQTDSQYAIIVRRNDAIVQSVVLSTKRGEKDIYDSNIYIDDFFAKGGSEYIFATAQNWPEGFSGILTLSGGLSSNAEVTAGDLMEAWDFFADRESVDVQLFIAGSCAGESLETASTVQKHVVSIGDARQDCLVLCSPPRETIVGIPVTRAVDNLVNWRTATGSYTDNNFNISSTYAAIDGNYKYQYDKYNDVNRWVPLAADIAGLCARTDNVSQTWMSPAGYNRGQILNVIKLAIETRQAQRDRLYQEAINPVTGTGGDGYVLYGDKTATSVPSPFDRINVRRLFNMLKTNIGRSSKYRLFELNNAFTRSSFRTETAQYLQGIKALGGIYEYRVVCDTTNNTPSVIDRNEFVATFYIQPARSINYITLNFVATATGADFDELTGLAG
>ID:QBO63405.1 |[Escherichia phage vB_EcoM_G2540]||_Escherichia_phage_vB_EcoM_G2540_.gbk|putative tail sheath..|1980|MK327936(168886):96351-98330:1 ^^ Escherichia phage vB_EcoM_G2540, complete genome.|neighbours:ID:QBO63404.1(1),ID:QBO63406.1(1)|neighbour_genes:large terminase prot..,putative tail tube p..|
MTLLSPGIELKETTVQSTVVNNSTGTAALAGKFQWGPAFQIKQVTNEVDLVNTFGQPTAETADYFMSAMNFLQYGNDLRVVRAVDRDTAKNSSPIAGNIEYTISTPGSNYAVGDKITVKYVSDDIETEGKITEVDADGKIKKINIPTAKIIAKAKEVGEYPELGSNWTAEISSSSSGLAAVITLGKIITDSGILLAEIENAEAAMTAVDFQANLEKYGIPGVVALYPGELGDKIEIEIVSKADYAKGASALLPIYPGGGTRASTAKAVFGYGPQTDSQYAIIVRRNDAIVQSVVLSTKRGEKDIYDSNIYIDDFFAKGGSEYIFATAQNWPEGFSGILTLSGGLSSNAEVTAGDLMEAWDFFADRESVDVQLFIAGSCAGESLETASTVQKHVVSIGDARQDCLVLCSPPRETVVGIPVTRAVDNLVNWRTAAGSYTDNNFNISSTYAAIDGNYKYQYDKYNDVNRWVPLAADIAGLCARTDNVSQTWMSPAGYNRGQILNVIKLAIETRQAQRDRLYQEAINPVTGTGGDGYVLYGDKTATSVPSPFDRINVRRLFNMLKTNIGRSSKYRLFELNNAFTRSSFRTETAQYLQGIKALGGIYEYRVVCDTTNNTPSVIDRNEFVATFYIQPARSINYITLNFVATATGADFDELTGLAG
>ID:QBO64489.1 |[Escherichia phage vB_EcoM_G29]||_Escherichia_phage_vB_EcoM_G29_.gbk|putative tail sheath..|1980|MK327940(168241):97367-99346:1 ^^ Escherichia phage vB_EcoM_G29, complete genome.|neighbours:ID:QBO64488.1(1),ID:QBO64490.1(1)|neighbour_genes:large terminase prot..,putative tail tube p..|
MTLLSPGIELKETTVQSTVVNNSTGTAALAGKFQWGPAFQIKQVTNEVDLVNTFGQPTAETADYFMSAMNFLQYGNDLRVVRAVDRDTAKNSSPIAGNIEYTISTPGSNYAVGDKITVKYVSEDVETEGKITEVDADGKIKKINIPTAKIIAKAKEVGEYPTLGSNWTAEISSSSSGLAAVITLGKIITDSGILLAEIESAETAMTAVDFQANLEKYGIPGVVALYPGELGDKIEIEIVSKADYAKGASALLPIYPGGGTRASTAKAVFGYGPQTDSQYAIIVRRNDAIVQSVVLSTKRGEKDIYDSNIYIDDFFAKGGSEYIFATAQNWPEGFSGILTLSGGLSSNAEVTAGDLMEAWDFFADRESVDVQLFIAGSCAGESLETASTVQKHVVSIGDARQDCLVLCSPPRETVVGIPVTRAVDNLVNWRTAAGSYTDNNFNISSTYAAIDGNYKYQYDKYNDVNRWVPLAADIAGLCARTDNVSQTWMSPAGYNRGQILNVIKLAIETRQAQRDRLYQEAINPVTGTGGDGYVLYGDKTATSVPSPFDRINVRRLFNMLKTNIGRSSKYRLFELNNAFTRSSFRTETAQYLQGIKALGGIYEYRVVCDTTNNTPSVIDRNEFVATFYIQPARSINYITLNFVATATGADFDELTGLAG
>ID:QBO64753.1 |[Escherichia phage vB_EcoM_G37-3]||_Escherichia_phage_vB_EcoM_G37-3_.gbk|putative tail sheath..|1998|MK327941(167832):89611-91608:1 ^^ Escherichia phage vB_EcoM_G37-3, complete genome.|neighbours:ID:QBO64752.1(1),ID:QBO64754.1(1)|neighbour_genes:putative large termi..,putative tail tube p..|
MTLLSPGFETKETTLSTTIVQSATGRAALVGKFQWGPAFQIVQVTNEVELVNKFGQPDNNTADYFMSGANFLQYGNDLRVVRVLNKEKAKNATVLAGNVEFEITNEGSNYKVGDSIKVKYNRQDVETAGKVTKVDTEGKIKGIFIPTGKIISLAKSIGVYPNLDGFTVEITSGTGNSTAAITISKIVTDSGLLLTDLETSRANITNQTFLTKLKKYDMPAVSAIYAGEIGDSLEVEILARSAFKNTAPDLTMYPYGGTRTAARNLIPYAPQNDNQYAFIVRRDGVVVESYVLSTLKGDKDVYGNSIYMDDFFARGSSQYIYATAQGWVDGFSGIISLAGGVSANEATIGGVGADPFIGAMMQGWDLFAERESIHVNLLIAGACAGEGDAFSTVQKHAVSIGDERQDCLVMVSPPRSTVVNIPVTTAIDNLIAWREGSGNYNENNMNINTTYAVIDGNYKYQYDKYNDVNRWVPLAADIAGLCARTDAVSQPWMSPAGYNRGQIMNVVKLAIEPRKAHRDRLYQAAINPVIGAGGEGFILMGDKTATTVPSPFDRINVRRLFNMLKKNIGDSSKYKLFENNDNFTRASFRMEVSQYLSTIRSLGGIYDFRVQCDTTNNTPDVIDRNEFVASMFIKPAKSINYIMLNFTAVATGSDFDEIIGPANQA
>ID:QBO64210.1 |[Escherichia phage vB_EcoM_G4498]||_Escherichia_phage_vB_EcoM_G4498_.gbk|putative tail sheath..|1980|MK327939(167826):96880-98859:1 ^^ Escherichia phage vB_EcoM_G4498, complete genome.|neighbours:ID:QBO64209.1(1),ID:QBO64211.1(1)|neighbour_genes:large terminase prot..,putative tail tube p..|
MTLLSPGIELKETTVQSTVVNNSTGTAALAGKFQWGPAFQIKQVTNEVDLVNTFGQPTAETADYFMSAMNFLQYGNDLRVVRAVDRDTAKNSSPIAGNIEYTISTPGSNYAVGDKITVKYVSEDVETEGKITEVDADGKIKKINIPTAKIIAKAKEVGEYPTLGSNWTAEISSSSSGLAAVITLGKIITDSGILLAEIESAETAMTAVDFQANLEKYGIPGVVALYPGELGDKIEIEIVSKADYAKGASALLPIYPGGGTRASTAKAVFGYGPQTDSQYAIIVRRNDAIVQSVVLSTKRGEKDIYDSNIYIDDFFAKGGSEYIFATAQNWPEGFSGILTLSGGLSSNAEVTAGDLMEAWDFFADRESVDVQLFIAGSCAGESLETASTVQKHVVSIGDARQDCLVLCSPPRETVVGIPVTRAVDNLVNWRTAAGSYTDNNFNISSTYAAIDGNYKYQYDKYNDVNRWVPLAADIAGLCARTDNVSQTWMSPAGYNRGQILNVIKLAIETRQAQRDRLYQEAINPVTGTGGDGYVLYGDKTATSVPSPFDRINVRRLFNMLKTNIGRSSKYRLFELNNAFTRSSFRTETAQYLQGIKALGGIYEYRVVCDTTNNTPSVIDRNEFVATFYIQPARSINYITLNFVATATGADFDELTGLAG
>ID:QBO65861.1 |[Escherichia phage vB_EcoM_G4500]||_Escherichia_phage_vB_EcoM_G4500_.gbk|putative tail sheath..|1980|MK327945(168363):97367-99346:1 ^^ Escherichia phage vB_EcoM_G4500, complete genome.|neighbours:ID:QBO65860.1(1),ID:QBO65862.1(1)|neighbour_genes:large terminase prot..,putative tail tube p..|
MTLLSPGIELKETTVQSTVVNNSTGTAALAGKFQWGPAFQIKQVTNEVDLVNTFGQPTAETADYFMSAMNFLQYGNDLRVVRAVDRDTAKNSSPIAGNIEYTISTPGSNYAVGDKITVKYVSEDVETEGKITEVDADGKIKKINIPTAKIIAKAKEVGEYPTLGSNWTAEISSSSSGLAAVITLGKIITDSGILLAEIESAETAMTAVDFQANLEKYGIPGVVALYPGELGDKIEIEIVSKADYAKGASALLPIYPGGGTRASTAKAVFGYGPQTDSQYAIIVRRNDAIVQSVVLSTKRGEKDIYDSNIYIDDFFAKGGSEYIFATAQNWPEGFSGILTLSGGLSSNAEVTAGDLMEAWDFFADRESVDVQLFIAGSCAGESLETASTVQKHVVSIGDARQDCLVLCSPPRETVVGIPVTRAVDNLVNWRTAAGSYTDNNFNISSTYAAIDGNYKYQYDKYNDVNRWVPLAADIAGLCARTDNVSQTWMSPAGYNRGQILNVIKLAIETRQAQRDRLYQEAINPVTGTGGDGYVLYGDKTATSVPSPFDRINVRRLFNMLKTNIGRSSKYRLFELNNAFTRSSFRTETAQYLQGIKALGGIYEYRVVCDTTNNTPSVIDRNEFVATFYIQPARSINYITLNFVATATGADFDELTGLAG
>ID:QBO66135.1 |[Escherichia phage vB_EcoM_G4507]||_Escherichia_phage_vB_EcoM_G4507_.gbk|putative tail sheath..|1980|MK327946(168828):96234-98213:1 ^^ Escherichia phage vB_EcoM_G4507, complete genome.|neighbours:ID:QBO66134.1(1),ID:QBO66136.1(1)|neighbour_genes:large terminase prot..,hypothetical protein|
MTLLSPGIELKETTVQSTVVNNSTGTAALAGKFQWGPAFQIKQVTNEVDLVNTFGQPTAETADYFMSAMNFLQYGNDLRVVRAVDRDTAKNSSPIAGNIEYTISTPGSNYAVGDKITVKYVSDDIETEGKITEVDADGKIKKINIPTAKIIAKAKEVGEYPALGSNWTAEISSSSSGLAAVITLGKIITDSGILLAEIESAETAMTAVDFQANLEKYGIPGVVALYPGELGDKIEIEIVSKADYAKGASALLPIYPGGGTRASTAKAVFGYGPQTDSQYAIIVRRNDAIVQSVVLSTKRGEKDIYDSNIYIDDFFAKGGSEYIFATAQNWPEGFSGILTLSGGLSSNAEVTAGDLMEAWDFFADRESVDVQLFIAGSCAGESLETASTVQKHVVSIGDARQDCLVLCSPPRETVVGIPVTRAVDNLVNWRTAAGSYTDNNFNISSTYAAIDGNYKYQYDKYNDVNRWVPLAADIAGLCARTDNVSQTWMSPAGYNRGQILNVIKLAIETRQAQRDRLYQEAINPVTGTGGDGYVLYGDKTATSVPSPFDRINVRRLFNMLKTNIGRSSKYRLFELNNAFTRSSFRTETAQYLQGIKALGGIYEYRVVCDTTNNTPSVIDRNEFVATFYIQPARSINYIQLNFVATATGADFDELTGLAG
>ID:QBO65037.1 |[Escherichia phage vB_EcoM_G50]||_Escherichia_phage_vB_EcoM_G50_.gbk|putative tail sheath..|1980|MK327942(167728):96011-97990:1 ^^ Escherichia phage vB_EcoM_G50, complete genome.|neighbours:ID:QBO65036.1(1),ID:QBO65038.1(1)|neighbour_genes:large terminase prot..,putative tail tube p..|
MTLLSPGIELKETTVQSTVVNNSTGTAALAGKFQWGPAFQIKQVTNEVDLVNTFGQPTAETADYFMSAMNFLQYGNDLRVVRAVDRDTAKNSSPIAGNIEYTISTPGSNYAVGDKITVKYVSEDIETEGKITEVDADGKIKKINIPTAKIIAKAKEVGEYPALGSNWTAEISSSSSGLAAVITLGKIITDSGILLAEIENAEAAMTAVEFQTNLEKYGIPGVVALYPGELGDKIEIEIVSKADYAKGASALLPIYPGGGTRASTAKAVFGYGPQTDSQYAIIVRRNDAIVQSVVLSTKRGEKDIYDSNIYIDDFFAKGGSEYIFATAQNWPEGFSGILTLSGGLSSNAEVTAGDLMEAWDFFADRESVDVQLFIAGSCAGESLETASTVQKHVVSIGDARQDCLVLCSPPRETVVGIPVTRAVDNLVNWRTAAGSYTDNNFNISSTYAAIDGNYKYQYDKYNDVNRWVPLAADIAGLCARTDNVSQTWMSPAGYNRGQILNVIKLAIETRQAQRDRLYQEAINPVTGTGGDGYVLYGDKTATSVPSPFDRINVRRLFNMLKTNIGRSSKYRLFELNNAFTRSSFRTETAQYLQGIKALGGIYEYRVVCDTTNNTPSVIDRNEFVATFYIQPARSINYITLNFVATATGADFDELTGLAG
>ID:QBO66397.1 |[Escherichia phage vB_EcoM_G5211]||_Escherichia_phage_vB_EcoM_G5211_.gbk|putative tail sheath..|1998|MK327947(164278):89205-91202:1 ^^ Escherichia phage vB_EcoM_G5211, complete genome.|neighbours:ID:QBO66396.1(1),ID:QBO66398.1(1)|neighbour_genes:large terminase prot..,putative tail tube p..|
MTLLSPGFETKETTLSTTIVQSATGRAALVGKFQWGPAFQIVQVTNEVELVNKFGQPDNNTADYFMSGANFLQYGNDLRVVRVLNKEKAKNATVLAGNVEFEITNEGSNYKVGDSIKVKYNRQDVETAGKVTKVDTEGKIKGIFIPTGKIISLAKSIGVYPNLDGFTVEITSGTGNSTAAITISKIVTDSGLLLTDLETSRANITNQTFLTKLKKYDMPAVSAIYAGEIGDSLEVEILARSAFKNTAPDLTMYPYGGTRTAARNLIPYAPQNDNQYAFIVRRDGVVVESYVLSTLKGDKDVYGNSIYMDDFFARGSSQYIYATAQGWVDGFSGIISLAGGVSANEATIGGVGADPFIGAMMQGWDLFAERESIHVNLLIAGACAGEGDAFSTVQKHAVSIGDERQDCLVMVSPPRSTVVNIPVTTAIDNLIAWREGSGNYNENNMNINTTYAVIDGNYKYQYDKYNDVNRWVPLAADIAGLCARTDAVSQPWMSPAGYNRGQIMNVVKLAIEPRKAHRDRLYQAAINPVIGAGGEGFILMGDKTATTVPSPFDRINVRRLFNMLKKNIGDSSKYKLFENNDNFTRASFRMEVSQYLSTIRSLGGIYDFRVQCDTTNNTPDVIDRNEFVASMFIKPAKSINYIMLNFTAVATGSDFDEIIGPANQA
>ID:QBO65314.1 |[Escherichia phage vB_EcoM_G53]||_Escherichia_phage_vB_EcoM_G53_.gbk|putative tail sheath..|1983|MK327943(167834):99617-101599:1 ^^ Escherichia phage vB_EcoM_G53, complete genome.|neighbours:ID:QBO65313.1(1),ID:QBO65315.1(1)|neighbour_genes:large terminase prot..,putative tail tube p..|
MALLSPGVELKETTVQSTVVNNSTGTAALAGKFQWGPAFQIKQITDEVALVDMFGTPNTDTADYFMSAMNFLQYGNDLRVVRAVDRDAAKNSSPVAGNIEFTISAAGSNYAVGDKIIVKYLTETVEADGYVTSVDVDGKILNIYIPTGKIIARAKEINEYPALGSNWTAEVASSSSGLSGVITIGSIVTDSGILLTEVETSEEAITSLTFQESIKKYGVPGVVALYPGELGDQLEIEIVSKADYDKGASAQLKIYPDGGTRASTAKAIFGYGPQTDDQYAIIVRRNDAVVQSVVLSTKRGERDIYGSNIFIDDFFAKGASNYIFATAQGWPKGFSGVIKLGGGLSSNETVDAGDLMEAWDLFADRESVNAQLFIAGSCAGESLEVASTVQKHVVAIGDSRQDCLVLCSPPRATIVGIPVNRAVDNLVDWRTASGTYTDNNFNVSSTYAAIDGNYKYQYDKYNDVNRWVPLAADIAGLCARTDNISQPWMSPAGYNRGQILNVIKLAIETRQAQRDRLYQEAINPVTGTGGDGYVLYGDKTATSVPSPFDRINVRRLFNMVKTNIGSASKYRLFELNNAFTRSSFRTETSQYLQGIKALGGVYNFKVVCDTTNNTPAVIDRNEFVATFYLQPARSINYITLNFVATATGADFDELIGAVGA
>ID:QBQ80048.1 |[Escherichia phage vB_EcoM_G8]||_Escherichia_phage_vB_EcoM_G8_.gbk|putative tail sheath..|1980|MK373787(169650):97441-99420:1 ^^ Escherichia phage vB_EcoM_G8, complete genome.|neighbours:ID:QBQ80047.1(1),ID:QBQ80049.1(1)|neighbour_genes:large terminase prot..,putative tail tube p..|
MTLLSPGIELKETTVQSTVVNNSTGTAALAGKFQWGPAFQIKQVTNEVDLVNTFGQPTAETADYFMSAMNFLQYGNDLRVVRAVDRDTAKNSSPIAGNIEYTISTPGSNYAVGDKITVKYVSDDIETEGKITEVDADGKIKKINIPTAKIIAKAKEVGEYPTLGSNWTAEISSSSSGLAAVITLGKIITDSGILLAEIENAEAAMTAVDFQASLEKYGIPGVVALYPGELGDKIEIEIVSKADYAKGASALLPIYPGGGTRASTAKAVFGYGPQTDSQYAIIVRRNDAIVQSVVLSTKRGEKDIYDSNIYIDDFFAKGGSEYIFATAQNWPEGFSGILTLSGGLSSNAEVTAGDLMEAWDFFADRESVDVQLFIAGSCAGESLETASTVQKHVVSIGDARQDCLVLCSPPRETVVGIPVTRAVDNLVNWRTAAGSYTDNNFNISSTYAAIDGNYKYQYDKYNDVNRWVPLAADIAGLCARTDNVSQTWMSPAGYNRGQILNVIKLAIETRQAQRDRLYQEAINPVTGTGGDGYVLYGDKTATSVPSPFDRINVRRLFNMLKTNIGRSSKYRLFELNNAFTRSSFRTETAQYLQGIKALGGIYEYRVVCDTTNNTPSVIDRNEFVATFYIQPARSINYIQLNFVATATGADFDELTGLAG
>ID:QBQ77950.1 |[Escherichia phage vB_EcoM_G9062]||_Escherichia_phage_vB_EcoM_G9062_.gbk|putative tail sheath..|1980|MK373779(168670):97207-99186:1 ^^ Escherichia phage vB_EcoM_G9062, complete genome.|neighbours:ID:QBQ77949.1(1),ID:QBQ77951.1(1)|neighbour_genes:large terminase prot..,putative tail tube p..|
MTLLSPGIELKETTVQSTVVNNSTGTAALAGKFQWGPAFQIKQVTNEVDLVNTFGQPTAETADYFMSAMNFLQYGNDLRVVRAVDRDTAKNSSPIAGNIEYTISTPGSNYAVGDKITVKYVSEDVETEGKITEVDADGKIKKINIPTAKIIAKAKEVGEYPTLGSNWTAEISSSSSGLAAVITLGKIITDSGILLAEIESAETAMTAVDFQANLEKYGIPGVVALYPGELGDKIEIEIVSKADYAKGASALLPIYPGGGTRASTAKAVFGYGPQTDSQYAIIVRRNDAIVQSVVLSTKRGEKDIYDSNIYIDDFFAKGGSEYIFATAQNWPEGFSGILTLSGGLSSNAEVTAGDLMEAWDFFADRESVDVQLFIAGSCAGESLETASTVQKHVVSIGDARQDCLVLCSPPRETVVGIPVTRAVDNLVNWRTAAGSYTDNNFNISSTYAAIDGNYKYQYDKYNDVNRWVPLAADIAGLCARTDNVSQTWMSPAGYNRGQILNVIKLAIETRQAQRDRLYQEAINPVTGTGGDGYVLYGDKTATSVPSPFDRINVRRLFNMLKTNIGRSSKYRLFELNNAFTRSSFRTETAQYLQGIKALGGIYEYRVVCDTTNNTPSVIDRNEFVATFYIQPARSINYITLNFVATATGADFDELTGLAG
>ID:AXC33987.1 |[Escherichia phage vB_EcoM_JB75]||_Escherichia_phage_vB_EcoM_JB75_.gbk|tail sheath monomer|1980|MH355584(167208):68488-70467:-1 ^^ Escherichia phage vB_EcoM_JB75, complete genome.|neighbours:ID:AXC34082.1(-1),ID:AXC33988.1(-1)|neighbour_genes:tail tube protein,terminase large subu..|
MTLLSPGIELKETTVQSTVVNNSTGTAALAGKFQWGPAFQIKQVTNEVDLVNTFGQPTAETADYFMSAMNFLQYGNDLRVVRAVDRDTAKNSSPIAGNIEYTISTPGSNYAVGDKITVKYVSEDVETEGKITEVDADGKIKKINIPTAKIIAKAKEVGEYPTLGSNWTAEISSSSSGLAAVITLGKIITDSGILLAEIESAETAMTAVDFQANLEKYGIPGVVALYPGELGDKIEIEIVSKADYAKGASALLPIYPGGGTRASTAKAVFGYGPQTDSQYAIIVRRNDAIVQSVVLSTKRGEKDIYDSNIYIDDFFAKGGSEYIFATAQNWPEGFSGILTLSGGLSSNAEVTAGDLMEAWDFFADRESVDVQLFIAGSCAGESLETASTVQKHVVSIGDARQDCLVLCSPPRETVVGIPVTRAVDNLVNWRTAAGSYTDNNFNISSTYAAIDGNYKYQYDKYNDVNRWVPLAADIAGLCARTDNVSQTWMSPAGYNRGQILNVIKLAIETRQAQRDRLYQEAINPVTGTGGDGYVLYGDKTATSVPSPFDRINVRRLFNMLKTNIGRSSKYRLFELNNAFTRSSFRTETAQYLQGIKALGGIYEYRVVCDTTNNTPSVIDRNEFVATFYIQPARSINYITLNFVATATGADFDELTGLAG
>ID:YP_009030625.1 |[Escherichia phage vB_EcoM_JS09]||_Escherichia_phage_vB_EcoM_JS09_.gbk|tail sheath protein|1983|NC_024124(169148):67892-69874:-1 ^GeneID:19484887^ Escherichia phage vB_EcoM_JS09, complete genome.|neighbours:ID:YP_009030624.1(-1),ID:YP_009030626.1(-1)|neighbour_genes:tail tube protein,large terminase prot..|
MALLSPGVELKETTVQSTVVNNSTGTAALAGKFQWGPAFQIKQITDEVALVDMFGTPNTDTADYFMSAMNFLQYGNDLRVVRAVDRDTAKNSSPVAGNIEFTISAAGSNYAVGDKIIVKYLTETVEADGYVTSVDVDGKILNIYIPTGKIIARAKEINEYPALGSNWTAEVASSSSGLSGVITIGSIVTDSGILLTEVETSEEAITSLTFQESIKKYGVPGVVALYPGELGDQLEIEIVSKADYDKGASAQLKIYPDGGTRASTAKAIFGYGPQTDDQYAIIVRRNDAVVQSVILSTKRGERDIYGSNIFIDDFFAKGASNYIFATAQGWPKGFSGVIKLGGGLSSNETVDAGDLMEAWDLFADRESVNAQLFIAGSCAGESLEVASTVQKHVVAIGDSRQDCLVLCSPPRATIVGIPVNRAVDNLVDWRTASGTYTDNNFNVSSTYAAIDGNYKYQYDKYNDVNRWVPLAADIAGLCARTDNISQPWMSPAGYNRGQILNVIKLAIETRQPQRDRLYQEAINPVTGTGGDGYVLYGDKTATSVPSPFDRINVRRLFNMVKTNIGSASKYRLFELNNAFTRSSFRTETSQYLQGIKALGGVYNFKVVCDTTNNTPAVIDRNEFVATFYLQPARSINYITLNFVATATGADFDELIGAVGG
>ID:QBQ78453.1 |[Escherichia phage vB_EcoM_KAW1E185]||_Escherichia_phage_vB_EcoM_KAW1E185_.gbk|putative tail sheath..|1980|MK373781(164987):96255-98234:1 ^^ Escherichia phage vB_EcoM_KAW1E185, complete genome.|neighbours:ID:QBQ78452.1(1),ID:QBQ78454.1(1)|neighbour_genes:large terminase prot..,putative tail tube p..|
MTLLSPGIELKETTVQSTVVNNSTGTAALAGKFQWGPAFQIKQVTNEVDLVNTFGQPTAETADYFMSAMNFLQYGNDLRVVRAVDRDTAKNSSPIAGNIEYTISTPGSNYAVGDKITVKYVSDDIETEGKITEVDADGKIKKINIPTAKIIAKAKEVGEYPALGSNWTAEISSSSSGLAAVITLGKIITDSGILLAEIENAEAAMTAVDFQASLEKYGIPGVVALYPGELGDKIEIEIVSKADYAKGASALLPIYPGGGTRASTAKAVFGYGPQTDSQYAIIVRRNDAIVQSVVLSTKRGEKDIYDSNIYIDDFFAKGGSEYIFATAQNWPEGFSGILTLSGGLSSNAEVTAGDLMEAWDFFADRESVDVQLFIAGSCAGESLETASTVQKHVVSIGDARQDCLVLCSPPRETVVGIPVTRAVDNLVNWRTAAGSYTDNNFNISSTYAAIDGNYKYQYDKYNDVNRWVPLAADIAGLCARTDNVSQTWMSPAGYNRGQILNVIKLAIETRQAQRDRLYQEAINPVTGTGGDGYVLYGDKTATSVPSPFDRINVRRLFNMLKTNIGRSSKYRLFELNNAFTRSSFRTETSQYLQGIKALGGIYEYRVVCDTTNNTPSVIDRNEFVATFYIQPARSINYITLNFVATATGADFDELTGLAG
>ID:QBQ78728.1 |[Escherichia phage vB_EcoM_KAW3E185]||_Escherichia_phage_vB_EcoM_KAW3E185.gbk|putative tail sheath..|1983|MK373782(170187):99639-101621:1 ^^ Escherichia phage vB_EcoM_KAW3E185, complete genome.|neighbours:ID:QBQ78727.1(1),ID:QBQ78729.1(1)|neighbour_genes:large terminase prot..,putative tail tube p..|
MSLLSPGVELKETTVQSTVVNNSTGTAALAGKFQWGPAFQIKQITDEVALVDMFGTPNTDTADYFMSAMNFLQYGNDLRVVRAVDRDTAKNSSPVAGNIEFTISAAGSNYAVGDKIIVKYLTETVEADGYVTSVDVDGKILNIYIPTGKIIARAKEINEYPALGSNWTAEVASSSSGLSGVITIGSIVTDSGILLTEVETSEEAITSLTFQESIKKYGVPGVVALYPGELGDQLEIEIVSKADYDKGASAQLKIYPDGGTRASTAKAIFGYGPQTDDQYAIIVRRNDAVVQSVVLSTKRGERDIYGSNIFIDDFFAKGASNYIFATAQGWPKGFSGVIKLGGGLSSNETVDAGDLMEAWDLFADRESVNAQLFIAGSCAGESLEVASTVQKHVVAIGDSRQDCLVLCSPPRATIVGIPVNRAVDNLVDWRTASGSYTDNNFNVSSTYAAIDGNYKYQYDKYNDVNRWVPLAADIAGLCARTDNISQPWMSPAGYNRGQILNVIKLAIETRQPQRDRLYQEAINPVTGTGGDGYVLYGDKTATSVPSPFDRINVRRLFNMVKTNIGSASKYRLFELNNAFTRSSFRTETSQYLQGIKALGGVYNFKVVCDTTNNTPAVIDRNEFVATFYLQPARSINYITLNFVATATGADFDELIGAVGG
>ID:QBQ79227.1 |[Escherichia phage vB_EcoM_MM02]||_Escherichia_phage_vB_EcoM_MM02_.gbk|putative tail sheath..|1983|MK373784(169201):101593-103575:1 ^^ Escherichia phage vB_EcoM_MM02, complete genome.|neighbours:ID:QBQ79226.1(1),ID:QBQ79228.1(1)|neighbour_genes:large terminase prot..,putative tail tube p..|
MSLLSPGVELKETTVQSTVVNNSTGTAALAGKFQWGPAFQIKQITDEVALVDMFGTPNTDTADYFMSAMNFLQYGNDLRVVRAVDRDTAKNSSPVAGNIEFTISAAGSNYAVGDKIIVKYLTETVEADGYVTSVDVDGKILNIYIPTGKIIARAKEINEYPALGSNWTAEVASSSSGLSGVITIGSIVTDSGILLTEVETSEEAITSLTFQESIKKYGVPGVVALYPGELGDQLEIEIVSKADYDKGASAQLKIYPDGGTRASTAKAIFGYGPQTDDQYAIIVRRNDAVVQSVVLSTKRGERDIYGSNIFIDDFFAKGASNYIFATAQGWPKGFSGVIKLGGGLSSNETVDAGDLMEAWDLFADRESVNAQLFIAGSCAGESLEVASTVQKHVVAIGDSRQDCLVLCSPPRATIVGIPVNRAVDNLVDWRTASGTYTDNNFNVSSTYAAIDGNYKYQYDKYNDVNRWVPLAADIAGLCARTDNISQPWMSPAGYNRGQILNVIKLAIETRQPQRDRLYQEAINPVTGTGGDGYVLYGDKTATSVPSPFDRINVRRLFNMVKTNIGSASKYRLFELNNAFTRSSFRTETSQYLQGIKALGGVYNFKVVCDTTNNTPAVIDRNEFVATFYLQPARSINYITLNFVATATGADFDELIGAVGG
>ID:QBQ79496.1 |[Escherichia phage vB_EcoM_OE5505]||_Escherichia_phage_vB_EcoM_OE5505_.gbk|putative tail sheath..|1980|MK373785(168756):97682-99661:1 ^^ Escherichia phage vB_EcoM_OE5505, complete genome.|neighbours:ID:QBQ79495.1(1),ID:QBQ79497.1(1)|neighbour_genes:large terminase prot..,putative tail tube p..|
MTLLSPGIELKETTVQSTVVNNSTGTAALAGKFQWGPAFQIKQVTNEVDLVNTFGQPTAETADYFMSAMNFLQYGNDLRVVRAVDRDTAKNSSPIAGNIEYTISTPGSNYAVGDKITVKYVSEDVETEGKITEVDDDGKIKKINIPTAKIIAKAKEVGEYPALGSNWTAEISSSSSGLAAVITLGKIITDSGILLAEIENAEAAMTAVDFQANLEKYGIPGVVALYPGELGDKIEIEIVSKADYAKGASALLPIYPGGGTRASTAKAVFGYGPQTDSQYAIIVRRNDAIVQSVVLSTKRGEKDIYDSNIYIDDFFAKGGSEYIFATAQNWPEGFSGILTLSGGLSSNAEVTAGDLMEAWDFFADRESVDVQLFIAGSCAGESLETASTVQKHVVSIGDARQDCLVLCSPPRETVVGIPVTRAVDNLVNWRTASGSYTDNNFNISSTYAAIDGNYKYQYDKYNDVNRWVPLAADIAGLCARTDNVSQTWMSPAGYNRGQILNVIKLAIETRQAQRDRLYQEAINPVTGTGGDGYVLYGDKTATSVPSPFDHINVRRLFNMLKTNIGRSSKYRLFELNNAFTRSSFRTETAQYLQGIKALGGIYEYRVVCDTTNNTPSVIDRNEFVATFYIQPARSINYITLNFVATATGADFDELTGLTG
>ID:YP_009056754.1 |[Escherichia phage vB_EcoM_PhAPEC2]||_Escherichia_phage_vB_EcoM_PhAPEC2_.gbk|tail sheath protein|1983|NC_024794(167318):100199-102181:1 ^GeneID:20284318^ Escherichia phage vB_EcoM_PhAPEC2, complete genome.|neighbours:ID:YP_009056753.1(1),ID:YP_009056755.1(1)|neighbour_genes:terminase DNA packag..,tail tube protein|
MALLSPGVELKETTVQSTVVNNSTGTAALAGKFQWGPAFQIKQITDEVALVDMFGTPNTDTADYFMSAMNFLQYGNDLRVVRAVDRDTAKNSSPVAGNIEFTISATGSNYAVGDKIIVKYLTETVEADGYVTSVDVDGKILNIYIPTGKIIAKAKEIGEYPELGSNWTAEVASSSSGLSGVITIGSIVTDSGILLTEVETSEEAITSLTFQESIKKYGVPGVVALYPGELGDQLEIEIVSKAEYDKGASAQLKIYPDGGTRASTAKAIFGYGPQTDDQYAIIVRRNDAVVQSVVLSTKRGERDIYGSNIFIDDFFAKGASNYIFATAQGWPKGFSGVIKLNGGLSSNETVEAGDLMEAWDLFADRESVNAQLFIAGSCAGESLEVASTVQKHVVAIGDSRQDCLVLCSPPRATIVGIPVNRAVDNLVDWRTASGTYTDNNFNISSTYAAIDGNYKYQYDKYNDVNRWVPLAADIAGLCARTDNISQPWMSPAGYNRGQILNVIKLAIETRQAQRDRLYQEAINPVTGTGGDGYVLYGDKTATSVPSPFDRINVRRLFNMVKTNIGSASKYRLFELNNAFTRSSFRTETSQYLQGIKALGGVYNFKVVCDTTNNTPAVIDRNEFVATFYLQPARSINYITLNFVATATGADFDELIGAVGG
>ID:QBQ79779.1 |[Escherichia phage vB_EcoM_R5505]||_Escherichia_phage_vB_EcoM_R5505_.gbk|putative tail sheath..|1980|MK373786(167317):96799-98778:1 ^^ Escherichia phage vB_EcoM_R5505, complete genome.|neighbours:ID:QBQ79778.1(1),ID:QBQ79780.1(1)|neighbour_genes:large terminase prot..,hypothetical protein|
MTLLSPGIELKETTVQSTVVNNSTGTAALAGKFQWGPAFQIKQVTNEVDLVNTFGQPTAETADYFMSAMNFLQYGNDLRVVRAVDRDTAKNSSPIAGNIEYTISTPGSNYAVGDKITVKYVSDDIETEGKITEVDADGKIKKINIPTAKIIAKAKEVGEYPALGSNWTAEISSSSSGLAAVITLGKIITDSGILLAEIENAEAAITAVDFQANLEKYGIPGVVALYPGELGDKIEIEIVSKADYAKGASALLPIYPGGGTRASTAKAVFGYGPQTDSQYAIIVRRNDAIVQSVVLSTKRGEKDIYDSNIYIDDFFAKGGSEYIFATAQNWPEGFSGILTLSGGLSSNAEVTAGDLMEAWDFFADRESVDVQLFIAGSCAGESLETASTVQKHVVSIGDARQDCLVLCSPPRETVVGIPVTRAVDNLVNWRTAAGSYTDNNFNISSTYAAIDGNYKYQYDKYNDVNRWVPLAADIAGLCARTDNVSQTWMSPAGYNRGQILNVIKLAIETRQAQRDRLYQEAINPVTGTGGDGYVLYGDKTATSVPSPFDRINVRRLFNMLKTNIGRSSKYRLFELNNAFTRSSFRTETAQYLQGIKALGGIYEYRVVCDTTNNTPSVIDRNEFVATFYIQPARSINYITLNFVATATGADFDELTGLAG
>ID:QBQ77188.1 |[Escherichia phage vB_EcoM_WFK]||_Escherichia_phage_vB_EcoM_WFK_.gbk|putative tail sheath..|1983|MK373775(164590):95509-97491:1 ^^ Escherichia phage vB_EcoM_WFK, complete genome.|neighbours:ID:QBQ77187.1(1),ID:QBQ77189.1(1)|neighbour_genes:large terminase prot..,putative tail tube p..|
MALLSPGVELKETTVQSTVVNNSTGTAALAGKFQWGPAFQIKQITDEVALVDMFGTPNTDTADYFMSAMNFLQYGNDLRVVRAVDRDTAKNSSPVAGNINFTISSAGTNYRVGDKVVVKYSTDIIEPDGEVTSVDSDGKILNIFIPSGKIIAKAKEIGEYPELGSNWTAEMSGSSSGLSAVITIDSVIMDSGILLTEVETSEEAITSLTFQESIKKYGVPGIVALYPGELGDQLEIEIVSKADYDKGASAQLKIYPDGGTRASTAKAIFGYGPQTDDQYAIIVRRNDAVVQSVVLSTKRGERDIYGSNIFIDDFFAKGASNYIFATAQGWPKGFSGVIKLNGGLSSNETVEAGDLMEAWDLFADRESVNAQLFIAGSCAGESLEVASTVQKHVVAIGDSRQDCLVLCSPPRAAVVGIPVNRAVDNLVDWRTASGTYTDNNFNISSTYAAIDGNYKYQYDKYNDVNRWVPLAADIAGLCARTDNISQPWMSPAGYNRGQILNVIKLAIETRQAQRDRLYQEAINPVTGTGGDGYVLYGDKTATSVPSPFDRINVRRLFNMVKTNIGSASKYRLFELNNAFTRSSFRTETSQYLQGIKALGGVYNFKVVCDTTNNTPAVIDRNEFVATFYLQPARSINYITLNFVATATGADFDELIGAVGG
>ID:QBQ76927.1 |[Escherichia phage vB_EcoM_WFL6982]||_Escherichia_phage_vB_EcoM_WFL6982_.gbk|putative tail sheath..|1983|MK373774(164279):95509-97491:1 ^^ Escherichia phage vB_EcoM_WFL6982, complete genome.|neighbours:ID:QBQ76926.1(1),ID:QBQ76928.1(1)|neighbour_genes:large terminase prot..,putative tail tube p..|
MALLSPGVELKETTVQSTVVNNSTGTAALAGKFQWGPAFQIKQITDEVALVDMFGTPNTDTADYFMSAMNFLQYGNDLRVVRAVDRDTAKNSSPVAGNINFTISSAGTNYRVGDKVVVKYSTDIIEPDGEVTSVDSDGKILNIFIPSGKIIAKAKEIGEYPELGSNWTAEMSGSSSGLSAVITIDSVIMDSGILLTEVETSEEAITSLTFQESIKKYGVPGIVALYPGELGDQLEIEIVSKADYDKGASAQLKIYPDGGTRASTAKAIFGYGPQTDDQYAIIVRRNDAVVQSVVLSTKRGERDIYGSNIFIDDFFAKGASNYIFATAQGWPKGFSGVIKLNGGLSSNETVEAGDLMEAWDLFADRESVNAQLFIAGSCAGESLEVASTVQKHVVAIGDSRQDCLVLCSPPRAAVVGIPVNRAVDNLVDWRTASGTYTDNNFNISSTYAAIDGNYKYQYDKYNDVNRWVPLAADIAGLCARTDNISQPWMSPAGYNRGQILNVIKLAIETRQAQRDRLYQEAINPVTGTGGDGYVLYGDKTATSVPSPFDRINVRRLFNMVKTNIGSASKYRLFELNNAFTRSSFRTETSQYLQGIKALGGVYNFKVVCDTTNNTPAVIDRNEFVATFYLQPARSINYITLNFVATATGADFDELIGAVGG
>ID:QBQ77680.1 |[Escherichia phage vB_EcoM_WFbE185]||_Escherichia_phage_vB_EcoM_WFbE185.gbk|putative tail sheath..|1983|MK373778(170429):100735-102717:1 ^^ Escherichia phage vB_EcoM_WFbE185, complete genome.|neighbours:ID:QBQ77679.1(1),ID:QBQ77681.1(1)|neighbour_genes:large terminase prot..,putative tail tube p..|
MSLLSPGVELKETTVQSTVVNNSTGTAALAGKFQWGPAFQIKQITDEVALVDMFGTPNTDTADYFMSAMNFLQYGNDLRVVRAVDRDTAKNSSPVAGNIEFTISAAGSNYAVGDKIIVKYLTETVEADGYVTSVDVDGKILNIYIPTGKIIARAKEINEYPALGSNWTAEVASSSSGLSGVITIGSIVTDSGILLTEVETSEEAITSLTFQESIKKYGVPGVVALYPGELGDQLEIEIVSKADYDKGASAQLKIYPDGGTRASTAKAIFGYGPQTDDQYAIIVRRNDAVVQSVILSTKRGERDIYGSNIFIDDFFAKGASNYIFATAQGWPKGFSGVIKLGGGLSSNETVDAGDLMEAWDLFADRESVNAQLFIAGSCAGESLEVASTVQKHVVAIGDSRQDCLVLCSPPRATIVGIPVNRAVDNLVDWRTASGTYTDNNFNVSSTYAAIDGNYKYQYDKYNDVNRWVPLAADIAGLCARTDNISQPWMSPAGYNRGQILNVIKLAIETRQPQRDRLYQEAINPVTGTGGDGYVLYGDKTATSVPSPFDRINVRRLFNMVKTNIGSASKYRLFELNNAFTRSSFRTETSQYLQGIKALGGVYNFKVVCDTTNNTPAVIDRNEFVATFYLQPARSINYITLNFVATATGADFDELIGAVGG
>ID:YP_007004908.1 |[Escherichia phage wV7]||_Escherichia_phage_wV7_.gbk|tail sheath protein|1980|NC_019505(166452):95567-97546:1 ^GeneID:14010702^ Escherichia phage wV7, complete genome.|neighbours:ID:YP_007004907.1(1),ID:YP_007004909.1(1)|neighbour_genes:terminase DNA packag..,tail tube protein|
MTLLSPGIELKETTVQSTVVNNSTGTAALAGKFQWGPAFQIKQVTNEVDLVNTFGQPTAETADYFMSAMNFLQYGNDLRVVRAVDRDTAKNSSPIAGNIEYTISTPGSNYAVGDKITVKYVSDDIETEGKITEVDADGKIKKINIPTAKIIAKAKEVGEYPTLGSNWTAEISSSSSGLAAVITLGKIITDSGILLAEIESAETAMTAVDFQANLEKYGIPGVVALYPGELGDKIEIEIVSKADYAKGASALLPIYPGGGTRASTAKAVFGYGPQTDSQYAIIVRRNDAIVQSVVLSTKRGEKDIYDSNIYIDDFFAKGGSEYIFATAQNWPEGFSGILTLSGGLSSNAEVTAGDLMEAWDFFADRESVDVQLFIAGSCAGESLETASTVQKHVVSIGDARQDCLVLCSPPRETVVGIPVTRAVDNLVNWRTAAGSYTDNNFNISSTYAAIDGNYKYQYDKYNDVNRWVPLAADIAGLCARTDNVSQTWMSPAGYNRGQILNVIKLAIETRQAQRDRLYQEAINPVTGTGGDGYVLYGDKTATSVPSPFDRINVRRLFNMLKTNIGRSSKYRLFELNNAFTRSSFRTETAQYLQGIKALGGIYEYRVVCDTTNNTPSVIDRNEFVATFYIQPARSINYIQLNFVATATGADFDELTGLAG
>ID:AXF53192.1 |[Escherichia virus KFS-EC]||_Escherichia_virus_KFS-EC_.gbk|tail sheath protein|2004|MH560358(164715):32182-34185:1 ^^ Escherichia virus KFS-EC, complete genome.|neighbours:ID:AXF53191.1(1),ID:AXF53193.1(1)|neighbour_genes:terminase large subu..,tail tube protein|
MTLLSPGFETKETTLSTTIVQSATGRAALVGKFQWGPAFQIIQVTNEVELVNKFGQPDNNTADYFMSGANFLQYGNDLRVVRVLNKEKAKNATALAGNVEFEITNEGSNYEVGDTIKIKHNRQDIETAGKVTKVDGDGKVKGVFIPTGKIIAHAKAIGVYPELDGGWTAEFTSSSGNGSAALSVTKIVTDSGLLLTDLETSRANITNQTFLTKLQKYDMPAVSAIYAGEIGNSLEVEILARSAFSGAVAPELTMYPFGGTRAAARNLIPYAPQNDNQYAFIVRRDGVVVESYVLSTLKGDKDVYGNSIYMDDFFARGSSQYIYATAQGWVDGFSGIISLAGGVSANEATTGGVGADPFIGAMMQGWDLFAERESIHVNLLIAGACAGEGDAFSTVQKHAVSIGDERQDCLVMVSPPRSTVVNIPVTTAIDNLIAWREGSGNYNENNMNINTTYAVIDGNYKYQYDKYNDVNRWVPLAADIAGLCARTDAVSQPWMSPAGYNRGQIMNVVKLAIEPRKAHRDRLYQAAINPVIGAGGEGFILMGDKTATTVPSPFDRINVRRLFNMLKKNIGDSSKYKLFENNDNFTRASFRMEVSQYLSTIRSLGGIYDFRVQCDTTNNTPDVIDRNEFVASMFIKPAKSINYIMLNFTAVATGSDFDEIIGPANQA
>ID:QDK04293.1 |[Escherichia virus VEc20]||_Escherichia_virus_VEc20_.gbk|vec20_163|1980|MN022785(167532):94975-96954:1 ^^ Escherichia virus VEc20, complete genome.|neighbours:ID:QDK04292.1(1),ID:QDK04294.1(1)|neighbour_genes:vec20_162,vec20_164|
MTLLSPGIELKETTVQSTVVNNSTGTAALAGKFQWGPAFQIKQVTNEVDLVNTFGQPTAETADYFMSAMNFLQYGNDLRVVRAVDRDTAKNSSPIAGNIEYTISTPGSNYAVGDKITVKYVSEDVETEGKITEVDADGKIKKINIPTAKIIAKAKEVGEYPTLGSNWTAEISSSSSGLAAVITLGKIITDSGILLAEIENAEAAMTAVDFQANLEKYGIPGVVALYPGELGDKIEIEIVSKADYAKGASALLPIYPGGGTRASTAKAVFGYGPQTDSQYAIIVRRNDAIVQSVVLSTKRGEKDIYDSNIYIDDFFAKGGSEYIFATAQNWPEGFSGILTLSGGLSSNAEVTAGDLMEAWDFFADRESVDVQLFIAGSCAGESLETASTVQKHVVSIGDARQDCLVLCSPPRETVVGIPVTRAVDNLVNWRTAAGSYTDNNFNISSTYAAIDGNYKYQYDKYNDVNRWVPLAADIAGLCARTDNVSQTWMSPAGYNRGQILNVIKLAIETRQAQRDRLYQEAINPVTGTGGDGYVLYGDKTATSVPSPFDRINVRRLFNMLKTNIGRSSKYRLFELNNAFTRSSFRTETAQYLQGIKALGGIYEYRVVCDTTNNTPSVIDRNEFVATFYIQPARSINYIQLNFVATATGADFDELTGLAG
>ID:VCU44423.1 |[Escherichia virus vB_Eco_mar005P1]|vB_Eco_mar005P1|_Escherichia_virus_vB_Eco_mar005P1_.gbk|18|1983|LR027390(167773):33764-35746:1 ^^ Escherichia virus vB_Eco_mar005P1 genome assembly, chromosome: 1.|neighbours:ID:VCU44421.1(1),ID:VCU44425.1(1)|neighbour_genes:17,19|
MSLLSPGVELKETTVQSTVVNNSTGTAALAGKFQWGPAFQIKQITDEVALVDMFGTPNTDTADYFMSAMNFLQYGNDLRVVRAVDRDTAKNSSPVAGNIEFTISAAGSNYAVGDKIIVKYLTETVEADGYVTSVDVDGKILNIYIPTGKIIARAKEINEYPALGSNWTAEVASSSSGLSGVITIGSIVTDSGILLTEVETSEEAITSLTFQESIKKYGVPGVVALYPGELGDQLEIEIVSKADYDKGASAQLKIYPDGGTRASTAKAIFGYGPQTDDQYAIIVRRNDAVVQSVVLSTKRGERDIYGSNIFIDDFFAKGASNYIFATAQGWPKGFSGVIKLGGGLSSNETVDAGDLMEAWDLFADRESVNAQLFIAGSCAGESLEVASTVQKHVVAIGDSRQDCLVLCSPPRATIVGIPVNRAVDNLVDWRTASGTYTDNNFNVSSTYAAIDGNYKYQYDKYNDVNRWVPLAADIAGLCARTDNISQPWMSPAGYNRGQILNVIKLAIETRQAQRDRLYQEAINPVTGTGGDGYVLYGDKTATSVPSPFDRINVRRLFNMVKTNIGSASKYRLFELNNAFTRSSFRTETSQYLQGIKALGGVYNFKVVCDTTNNTPAVIDRNEFVATFYLQPARSINYITLNFVATATGADFDELIGAVGG
>ID:VCU44430.1 |[Escherichia virus vB_Eco_mar005P1]|vB_Eco_mar006P2|_Escherichia_virus_vB_Eco_mar005P1_strain_vB_Eco_mar006P2_.gbk|18|1983|LR027387(167773):134659-136641:1 ^^ Escherichia virus vB_Eco_mar005P1 strain vB_Eco_mar006P2 genome assembly, chromosome: 1.|neighbours:ID:VCU44428.1(1),ID:VCU44432.1(1)|neighbour_genes:17,19|
MSLLSPGVELKETTVQSTVVNNSTGTAALAGKFQWGPAFQIKQITDEVALVDMFGTPNTDTADYFMSAMNFLQYGNDLRVVRAVDRDTAKNSSPVAGNIEFTISAAGSNYAVGDKIIVKYLTETVEADGYVTSVDVDGKILNIYIPTGKIIARAKEINEYPALGSNWTAEVASSSSGLSGVITIGSIVTDSGILLTEVETSEEAITSLTFQESIKKYGVPGVVALYPGELGDQLEIEIVSKADYDKGASAQLKIYPDGGTRASTAKAIFGYGPQTDDQYAIIVRRNDAVVQSVVLSTKRGERDIYGSNIFIDDFFAKGASNYIFATAQGWPKGFSGVIKLGGGLSSNETVDAGDLMEAWDLFADRESVNAQLFIAGSCAGESLEVASTVQKHVVAIGDSRQDCLVLCSPPRATIVGIPVNRAVDNLVDWRTASGTYTDNNFNVSSTYAAIDGNYKYQYDKYNDVNRWVPLAADIAGLCARTDNISQPWMSPAGYNRGQILNVIKLAIETRQAQRDRLYQEAINPVTGTGGDGYVLYGDKTATSVPSPFDRINVRRLFNMVKTNIGSASKYRLFELNNAFTRSSFRTETSQYLQGIKALGGVYNFKVVCDTTNNTPAVIDRNEFVATFYLQPARSINYITLNFVATATGADFDELIGAVGG
>ID:VCU43243.1 |[Escherichia virus vB_Eco_mar005P1]|vB_Eco_mar007P3|_Escherichia_virus_vB_Eco_mar005P1_strain_vB_Eco_mar007P3_.gbk|18|1983|LR027383(167651):56650-58632:1 ^^ Escherichia virus vB_Eco_mar005P1 strain vB_Eco_mar007P3 genome assembly, chromosome: 1.|neighbours:ID:VCU43242.1(1),ID:VCU43244.1(1)|neighbour_genes:17,19|
MSLLSPGVELKETTVQSTVVNNSTGTAALAGKFQWGPAFQIKQITDEVALVDMFGTPNTDTADYFMSAMNFLQYGNDLRVVRAVDRDTAKNSSPVAGNIEFTISAAGSNYAVGDKIIVKYLTETVEADGYVTSVDVDGKILNIYIPTGKIIARAKEINEYPALGSNWTAEVASSSSGLSGVITIGSIVTDSGILLTEVETSEEAITSLTFQESIKKYGVPGVVALYPGELGDQLEIEIVSKADYDKGASAQLKIYPDGGTRASTAKAIFGYGPQTDDQYAIIVRRNDAVVQSVVLSTKRGERDIYGSNIFIDDFFAKGASNYIFATAQGWPKGFSGVIKLGGGLSSNETVDAGDLMEAWDLFADRESVNAQLFIAGSCAGESLEVASTVQKHVVAIGDSRQDCLVLCSPPRATIVGIPVNRAVDNLVDWRTASGTYTDNNFNVSSTYAAIDGNYKYQYDKYNDVNRWVPLAADIAGLCARTDNISQPWMSPAGYNRGQILNVIKLAIETRQAQRDRLYQEAINPVTGTGGDGYVLYGDKTATSVPSPFDRINVRRLFNMVKTNIGSASKYRLFELNNAFTRSSFRTETSQYLQGIKALGGVYNFKVVCDTTNNTPAVIDRNEFVATFYLQPARSINYITLNFVATATGADFDELIGAVGG
>ID:VCU43951.1 |[Escherichia virus vB_Eco_mar005P1]|vB_Eco_mar008P4|_Escherichia_virus_vB_Eco_mar005P1_strain_vB_Eco_mar008P4_.gbk|18|1983|LR027386(167773):39431-41413:1 ^^ Escherichia virus vB_Eco_mar005P1 strain vB_Eco_mar008P4 genome assembly, chromosome: 1.|neighbours:ID:VCU43950.1(1),ID:VCU43952.1(1)|neighbour_genes:17,19|
MSLLSPGVELKETTVQSTVVNNSTGTAALAGKFQWGPAFQIKQITDEVALVDMFGTPNTDTADYFMSAMNFLQYGNDLRVVRAVDRDTAKNSSPVAGNIEFTISAAGSNYAVGDKIIVKYLTETVEADGYVTSVDVDGKILNIYIPTGKIIARAKEINEYPALGSNWTAEVASSSSGLSGVITIGSIVTDSGILLTEVETSEEAITSLTFQESIKKYGVPGVVALYPGELGDQLEIEIVSKADYDKGASAQLKIYPDGGTRASTAKAIFGYGPQTDDQYAIIVRRNDAVVQSVVLSTKRGERDIYGSNIFIDDFFAKGASNYIFATAQGWPKGFSGVIKLGGGLSSNETVDAGDLMEAWDLFADRESVNAQLFIAGSCAGESLEVASTVQKHVVAIGDSRQDCLVLCSPPRATIVGIPVNRAVDNLVDWRTASGTYTDNNFNVSSTYAAIDGNYKYQYDKYNDVNRWVPLAADIAGLCARTDNISQPWMSPAGYNRGQILNVIKLAIETRQAQRDRLYQEAINPVTGTGGDGYVLYGDKTATSVPSPFDRINVRRLFNMVKTNIGSASKYRLFELNNAFTRSSFRTETSQYLQGIKALGGVYNFKVVCDTTNNTPAVIDRNEFVATFYLQPARSINYITLNFVATATGADFDELIGAVGG
>ID:VCU44830.1 |[Escherichia virus vB_Eco_mar005P1]|vB_Eco_mar009P5|_Escherichia_virus_vB_Eco_mar005P1_strain_vB_Eco_mar009P5_.gbk|18|1983|LR027391(167658):88294-90276:-1 ^^ Escherichia virus vB_Eco_mar005P1 strain vB_Eco_mar009P5 genome assembly, chromosome: 1.|neighbours:ID:VCU44829.1(-1),ID:VCU44831.1(-1)|neighbour_genes:19,17|
MSLLSPGVELKETTVQSTVVNNSTGTAALAGKFQWGPAFQIKQITDEVALVDMFGTPNTDTADYFMSAMNFLQYGNDLRVVRAVDRDTAKNSSPVAGNIEFTISAAGSNYAVGDKIIVKYLTETVEADGYVTSVDVDGKILNIYIPTGKIIARAKEINEYPALGSNWTAEVASSSSGLSGVITIGSIVTDSGILLTEVETSEEAITSLTFQESIKKYGVPGVVALYPGELGDQLEIEIVSKADYDKGASAQLKIYPDGGTRASTAKAIFGYGPQTDDQYAIIVRRNDAVVQSVVLSTKRGERDIYGSNIFIDDFFAKGASNYIFATAQGWPKGFSGVIKLGGGLSSNETVDAGDLMEAWDLFADRESVNAQLFIAGSCAGESLEVASTVQKHVVAIGDSRQDCLVLCSPPRATIVGIPVNRAVDNLVDWRTASGTYTDNNFNVSSTYAAIDGNYKYQYDKYNDVNRWVPLAADIAGLCARTDNISQPWMSPAGYNRGQILNVIKLAIETRQAQRDRLYQEAINPVTGTGGDGYVLYGDKTATSVPSPFDRINVRRLFNMVKTNIGSASKYRLFELNNAFTRSSFRTETSQYLQGIKALGGVYNFKVVCDTTNNTPAVIDRNEFVATFYLQPARSINYITLNFVATATGADFDELIGAVGG
>ID:AUV57517.1 |[Klebsiella phage KP1]||_Klebsiella_phage_KP1_.gbk|tail sheath protein|1974|MG751100(167989):86871-88844:1 ^^ Klebsiella phage KP1, complete genome.|neighbours:ID:AUV57516.1(1),ID:AUV57518.1(1)|neighbour_genes:terminase large subu..,tail tube protein|
MPLVSPGIELKETSVQSTVVLNATGRAAIVGKFQWGPAYQVTQITNEVELVDMFGGPNNQTADYFMSAMNFLQYGNDLRTVRVVNREAAKNASPLVDNIEWEITTAGSNYEVGDKITVKYADQVVDDTGSVTEVDSDGKIKSVFIPTSKIIAYAKSINQYPDLGSSWTTTITSQSSGVSAVITLGKIISDSTVLLTEPETAHEEMTKTEFQTALAKYKMPGIVAAYPGELGNQLEIEIVSKAAFDKGEQLTIYPAGGKRASTAKAVFGYGPQTDTQYAIIVRRDGAVVESAVLSTSRQDKDIYGNNIFMDDYFSKGSSRYIFATAQGWPEGFAGVIRLGGGVSANESVTAGDLIQGWDLFGDREALRVNLLIAGACAGETDEIASTVQKHVSSIADERQDCLALISPPRSTIVNIPLTRAVDNLIDWRQGEGSYDSANMNINTTYAAIDGNYKYQYDKYNDVNRWVPLAADIAGLCARTDDVAQPWMSPAGYRRGQILNCIKLAIEPRQAHRDRMYQAGINPVTGQGTGDGFILFGDKTATTVPTPFDRINVRRLFNMLKNNIGDSSKWQLFELNDNFTRSSFRMETSQYLAGIKALGGVYDFRVVCDTTNNTPAVIDRNEFVASFYIKPARSINYITLNFVATATGADFDELIGPQ
>ID:APD20568.1 |[Klebsiella phage KPV15]|KPV15|_Klebsiella_phage_KPV15_.gbk|tail sheath monomer|1362|KY000080(167034):108196-109557:1 ^^ Klebsiella phage KPV15, complete genome.|neighbours:ID:APD20567.1(1),ID:APD20569.1(1)|neighbour_genes:tail sheath monomer,tail fibers protein|
MTKTEFQTALAKYKMPGIVAAYPGELGNQLEIEIVSKAAFDKGEQLTIYPAGGKRASTAKAVFGYGPQTDTQYAIIVRRDGAVVESAVLSTSRQDKDIYGNNIFMDDYFSKGSSRYIFATAQGWPEGFAGVIRLGGGVSANESVTAGDLIQGWDLFGDREALRVNLLIAGACAGETDEIASTVQKHVSSIADERQDCLALISPPRSTIVNIPLTRAVDNLIDWRQGEGSYDSANMNINTTYAAIDGNYKYQYDKYNDVNRWVPLAADIAGLCARTDDVAQPWMSPAGYRRGQILNCIKLAIEPRQAHRDRMYQAGINPVTGQGTGDGFILFGDKTATTVPTPFDRINVRRLFNMLKNNIGDSSKWQLFELNDNFTRSSFRMETSQYLAGIKALGGVYDFRVVCDTTNNTPAVIDRNEFVASFYIKPARSINYITLNFVATATGADFDELIGPQ
>ID:QDB71827.1 |[Klebsiella phage Marfa]||_Klebsiella_phage_Marfa_.gbk|tail sheath protein|1983|MN044033(168532):95285-97267:1 ^^ Klebsiella phage Marfa, complete genome.|neighbours:ID:QDB71826.1(1),ID:QDB71828.1(1)|neighbour_genes:large terminase prot..,tail tube protein|
MALISPGIELKETSVQSTVVINATGRAALVGKFQWGPAYQVTQVTNEVELVDLFGGPNNQTADYFMSGMNFLQYGNDLRTVRVVNEEAAKNASPIAGNIEWTIDTAGTNYSVGDKLTVKYLTTDVETEGRITKVDTDGKILSVFIPTAKIIAYAKSINQYPDLGSSWTVEIAGTSAGVSGGISLGKIIVDSGILLTDTETADEKITNTTFQTALSKYGMPGVVAIYPGEIGSTLEVEIVSKATYDANAVSLLDMYPGGGTRASTAKSVFGYGPQTPDQYAIIVRRDGTLVENVILSTKRGDKDMYGNNIFMDDYFANGSSKFIFATSEGWPKDFSGIIQLNGGVSANESVTAADLMKGWDLFGDREALRVNLLIAGACAGEEAEVSSTVQKHVVSIGDERQDCLVLISPPRSALVNVPLTRAVDNLIDWREGTGSYTDSNMNINTTYATIDGNYKYQYDKYNDVNRWVPLAADIAGLCARTDTTSQPWMSPAGYRRGQILNCIKLAIEPRQSARDRMYQVGINPVIGQGTGEGFILFGDKTATTVPTPFDRINVRRLFNMLKTNIGDSSKYQIFELNDNFTRSSFRMETGQYLANIKALGGVYDFRVVCDTTNNTPAVIDRNEFVASFYIKPARSINFITLNFVATATGADFDELIGVQQ
>ID:YP_009194458.1 |[Klebsiella phage Matisse]||_Klebsiella_phage_Matisse_.gbk|tail sheath protein|1992|NC_028750(176081):128019-130010:1 ^GeneID:26613397^ Klebsiella phage Matisse, complete genome.|neighbours:ID:YP_009194457.1(1),ID:YP_009194459.1(1)|neighbour_genes:terminase large subu..,tail tube protein|
MALISPGIETKETSVQSTVVRNSTGRAAIVGKFSWGPAYQIRQISNEVELVNYFGSPDNDTADYFMNAVNFLQFGQDLRVVRVVDKEAAKNATAIYNQIKTTITAAGSNYAVDDQIKVKHNNVVIEEDGVVTSVDDQGKVLSVFIPSTKIIAHAKQVGVYPDLSSGWTTEIVSSSSGVSATITIDGVEVDPGITLLNLDTAKETIQATAFQKLCTKYKLPSVIAIYPGEMGSTVTVEILSKAAYDSSAVIKSYPSGKSGKNSGRSSMNFGPQNDNQYAFIVRRGGIIQETFIVSTAKGDKDIYGSTIYMDDFFANGGSQYLYGTSLNWPVGFSGVLELGGGTSANSTVGADELMAGWDMFADRESLHVPLLIAGACAGETAEISSTVQKHAVSIGETRSDCVVFVSPPRSALVNIPLAQAVDNLVEWRTGYKIGNTTPVDNNMNVSSSYAFIDGNYKFQYDKYNDVNRWIPLAGDMAGLCVYTDQVSQPWMSPAGYNRGQLRNCIKLAIEPTNAHRDSMYQVQINAVTGFSGGAGYILYGDKTATTVPSPFDRINVRRLFNMIKKDIGDNAKYKLFENNDDFTRSSFRMDAGQYMSNVRALGGVYDYRVVCDTTNNTPDVIDRNEFIASIYVKPARSINYITLNFVATSTGADFDELIGSTSV
>ID:AWY07066.1 |[Klebsiella phage Mineola]||_Klebsiella_phage_Mineola_.gbk|tail sheath protein|1974|MH333064(166130):96078-98051:1 ^^ Klebsiella phage Mineola, complete genome.|neighbours:ID:AWY07065.1(1),ID:AWY07067.1(1)|neighbour_genes:large terminase subu..,tail tube protein|
MPLVSPGIELKETSVQSTVVLNATGRAAIVGKFQWGPAYQVTQITNEVELVDMFGGPNNQTADYFMSAMNFLQYGNDLRTVRVVNREAAKNASPLVDNIEWEITTAGSNYEVGDKITVKYADQVVDDTGSVTEVDSDGKIKSVFIPTSKIIAYAKSINQYPDLGSSWTTTITSQSSGVSAVITLGKIISDSTVLLTEPETAHEEMTKTEFQTALAKYKMPGIVAAYPGELGNQLEIEIVSKAAFDKGEQLTIYPAGGKRASTAKAVFGYGPQTDTQYAIIVRRDGAVVESAVLSTSRQDKDIYGNNIFMDDYFSKGSSRYIFATAQGWPEGFAGVIRLGGGVSANESVTAGDLIQGWDLFGDREALRVNLLIAGACAGETDEIASTVQKHVSSIADERQDCLALISPPRSTIVNIPLTRAVDNLIDWRQGEGSYDSANMNINTTYAAIDGNYKYQYDKYNDVNRWVPLAADIAGLCARTDDVAQPWMSPAGYRRGQILNCIKLAIEPRQAHRDRMYQAGINPVTGQGTGDGFILFGDKTATTVPTPFDRINVRRLFNMLKNNIGDSSKWQLFELNDNFTRSSFRMETSQYLAGIKALGGVYDFRVVCDTTNNTPAVIDRNEFVASFYIKPARSINYITLNFVATATGADFDELIGPQ
>ID:YP_009607407.1 |[Klebsiella phage Miro]||_Klebsiella_phage_Miro_.gbk|tail sheath protein|1992|NC_041981(176055):128206-130197:1 ^GeneID:40083416^ Klebsiella phage Miro, complete genome.|neighbours:ID:YP_009607406.1(1),ID:YP_009607408.1(1)|neighbour_genes:terminase large subu..,tail tube protein|
MALISPGIETKETSVQSTVVRNSTGRAAIVGKFSWGPAYQIRQISNEVELVNYFGSPDNDTADYFMNAVNFLQFGQDLRVVRVVDKEAAKNATAIYNQIKTTITAAGSNYAVDDQIKVKHNNVVIEEDGVVTSVDDQGKILSVFIPSTKIIAHAKQVGVYPDLSSGWTTEIVSSSSGVSATITIDGVEVDPGITLLNLDTAKETIQATAFQELCTKYQLPSVIAIYPGEMGSTVTVEILSKAAYDSSAVIKSYPSGKSGKNSGRSSMNFGPQNDNQYAFIVRRGGIIQETFIVSTAKGDKDIYGSTIYMDDFFANGGSQYLYGTSLNWPVGFSGVLELGGGTSANSTVGADELMAGWDMFADRESLHVPLLIAGACAGETAEISSTVQKHAVSIGETRSDCVVFVSPPRSALVNIPLAQAVDNLVEWRTGYKIGNTTPVDNNMNVSSSYAFIDGNYKFQYDKYNDVNRWIPLAGDMAGLCVYTDQVSQPWMSPAGYNRGQLRNCIKLAIEPTNAHRDSMYQVQINAVTGFSGGAGYILYGDKTATTVPSPFDRINVRRLFNMIKKDIGDNAKYKLFENNDDFTRSSFRMDAGQYMSNVRALGGVYDYRVVCDTTNNTPDVIDRNEFIASIYVKPARSINYITLNFVATSTGADFDELIGSTSV
>ID:YP_009289428.1 |[Klebsiella phage PKO111]||_Klebsiella_phage_PKO111_.gbk|tail sheath protein|1974|NC_031095(168758):30266-32239:1 ^GeneID:29080539^ Klebsiella phage PKO111, complete genome.|neighbours:ID:YP_009289427.1(1),ID:YP_009289429.1(1)|neighbour_genes:large terminase,hypothetical protein|
MPLVSPGIELKETSVQSTVVLNATGRAAIVGKFQWGPAYQVTQITNEVELVDMFGGPNNQTADYFMSAMNFLQYGNDLRTVRVVNREAAKNASPLVDNIEWTITTAGSNYEVGDKITVKYADQVVDDTGSVTEVDSDGKIKSVFIPTSKIIAYAKSINQYPDLGSSWTTTITSQSSGVSAVITLGKIISDSTVLLTEPETAHEEMTKTEFQTALAKYKMPGIVAAYPGELGNQLEIEIVSKAAFDKGEQLTIYPSGGQRASTAKAVFGYGPQTDTQYAIIVRRDGAVVESTVLSTSRHDKDIYGNNIFMDDYFSKGSSRYIFATAQGWPEGFAGVIRLGGGVSANESVTAGDLIQGWDLFGDREALRVNLLIAGACAGETDEIASTVQKHVSSIADERQDCLALISPPRSTIVNIPLTRAVDNLIDWRQGEGSYDSANMNINTTYAAIDGNYKYQYDKYNDVNRWVPLAADIAGLCARTDDVAQPWMSPAGYRRGQILNCIKLAIEPRQAHRDRMYQAGINPVTGQGTGDGFILFGDKTATTVPTPFDRINVRRLFNMLKNNIGDSSKWQLFELNDNFTRSSFRMETSQYLAGIKALGGVYDFRVVCDTTNNTPAVIDRNEFVASFYIKPARSINYITLNFVATATGADFDELIGPQ
>ID:YP_009288855.1 |[Klebsiella phage vB_KpnM_KpV477]||_Klebsiella_phage_vB_KpnM_KpV477_.gbk|putative tail sheath..|1974|NC_031087(168272):100637-102610:1 ^GeneID:29067159^ Klebsiella phage vB_KpnM_KpV477, complete genome.|neighbours:ID:YP_009288854.1(1),ID:YP_009288856.1(1)|neighbour_genes:putative terminase l..,putative tail tube p..|
MPLVSPGIELKETSVQSTVVLNATGRAAIVGKFQWGPAYQVTQITNEVELVDMFGSPNNQTADYFMSAMNFLQYGNDLRTVRVVNREAAKNASPLVDNIEWEITTAGSNYEVGDKITVKYADQTVDDTGLVTEVDSDGKIMSVFIPTSKIIAYAKSINQYPDLGSSWTTTVTSQSSGVSAVITLGKIISESTVLLTEHETAHEEMTKTEFQTALAQYKMPGIVAAYPGELGNQLEIEIVSKAAFDKGEQLTIYPSGGQRASTAKAVFGYGPQTDTQYAIIVRRDGAVVESTVLSTSRQDKDIYGNNIFMDDYFSKGSSRYIFATAQGWPEGFSGVIRLGGGVSANESVTAGDLIQGWDLFGDREALRVNLLIAGACAGETDEIASTVQKHVSSIADERQDCLALISPPRSTIVNIPLTRAVDNLIDWRQGDGTYDSANMNINTTYAAIDGNYKYQYDKYNDVNRWVPLAADIAGLCARTDDIAQPWMSPAGYRRGQILNCIKLAIEPRQAHRDRMYQAGINPVTGQGTGEGFILFGDKTATTVPTPFDRINVRRLFNMLKNNIGDSSKWQLFELNDNFTRSSFRMETSQYLAGIKALGGVYDFRVVCDTTNNTPAVIDRNEFVASFYIKPARSINYITLNFVATATGADFDELIGPQ
>ID:AUO78868.1 |[Klebsiella phage vB_Kpn_F48]||_Klebsiella_phage_vB_Kpn_F48.gbk|tail sheath monomer|1983|MG746602(170764):137389-139371:-1 ^^ Klebsiella phage vB_Kpn_F48, complete genome.|neighbours:ID:AUO78867.1(-1),ID:AUO78869.1(-1)|neighbour_genes:tail fibers protein,terminase large subu..|
MALISPGIELKETSVQSTVVINATGRAALVGKFQWGPAYQVTQVTNEVELVDLFGGPNNQTADYFMSGMNFLQYGNDLRTVRVVNEEAAKNASPIAGNIEWTIDTAGTNYSVGDKLTVKYLTTDVETEGRITKVDTDGKILSVFIPTAKIIAYAKSINQYPDLGSSWTVEIAGTSAGVSGGITLGKIVVDSGILLTDTETADEKITNTTFQTALSKYGMPGVVAVYPGEIGSTLEVEIVSKATYDANAVSLLDMYPGGGTRASTAKSVFGYGPQTADQYAIIVRRDGTLVENIILSTKRGDKDMYGNNIFMDDYFANGSSKFIFATSEGWPKDFSGIIQLDGGASANESVTAADLMKGWDLFGDREALRVNLLIAGACAGEEAEVSSTVQKHVVSIGDERQDCLVLISPPRSALVNVPLTRAVDNLIDWREGDGSYTDSNMNINTTYAAIDGNYKYQYDKYNDVNRWVPLAADIAGLCARTDTTSQPWMSPAGYRRGQILNCIKLAIEPRQAARDRMYQVGINPVIGQGTGEGFVLFGDKTATTVPTPFDRINVRRLFNMLKTNIGDSSKYQIFELNDNFTRSSFRMETGQYLANIKALGGMYDFRVVCDTTNNTPAVIDRNEFVASFYIKPARSINFITLNFVATATGADFDELIGVQQ
>ID:ANM46402.1 |[Morganella phage vB_MmoM_MP1]||_Morganella_phage_vB_MmoM_MP1_.gbk|tail sheath protein|1989|KX078569(163201):92160-94148:1 ^^ Morganella phage vB_MmoM_MP1, complete genome.|neighbours:ID:ANM46406.1(1),ID:ANM46495.1(1)|neighbour_genes:terminase large subu..,tail tube protein|
MTLLSPGIELKETSVQSTIVRGATGRACIAIKGSWGPAYQVTQITNEVELVDKFGSPNNDTADYFISCMNFLQYGNDLRVVRTVNRDFAKNASPLYHNIESTIVSGGSNYAVGDKVVVKYNNRVIEDKGLVTKVSADSKKIEAIFIPSTKIIAQAKAINTYPLLGAGWTAEVSMSTSGVAASITLGKIITDSGILLTEAETSLEDITNEEFQTLMKKYGMPSLVAVYPGERGSNIEVEVVSYDSYQKNGTVKVFPDGTERASTARQIFQYGPQNENQVGLIVRIDGAIHENIILSTKRGDKDVYGNNIFMDDYFSKGSSNYLFGTSLNWPKGFSGVIKLGGGTSANNMITAGDLMQAWDFFGDRESLHINLMIAGACAGETEEIASTVQKHVVSLADERQDCLALLSPPKSLIVNVPLTKAISNIVQWRRGVDGKGEAVDNNMNVNSTYCALDGNYKYQYDKYNDVNRWVPLAGDIAGLCARTDAVAQPWMSPAGYVRGQILNCIKLAIEPRQAHRDELYQLGINPVTGFAGGEGFVLFGDKTTTTVPSPFDHINVRRLFNMLKKNIGDSAKYKLFEINDDFTRKSFRMEVSQYLNHLKALGAMYDFRVVCDTTNNTPDVIDRGEFVGSIYIKPARSINYITLNFVATSTGADFDELIGPQQ
>ID:YP_009211609.1 |[Pectobacterium bacteriophage PM2]||_Pectobacterium_bacteriophage_PM2.gbk|tail sheath protein|1983|NC_028940(170286):101881-103863:1 ^GeneID:26638081^ Pectobacterium bacteriophage PM2, complete genome.|neighbours:ID:YP_009211608.1(1),ID:YP_009211610.1(1)|neighbour_genes:terminase DNA packag..,tail tube protein|
MALLSPGVELKETSVQSTVVRNATGRAALVGKFQWGPAYQVIQITNEVELVDQFGGPNNEVADYFMSGMNFLQYGNDLRVVRVVNRDVAKNASPVAGNIETTINTAGSNYKVGDTIRVKYLQTIVEDSGKITKVDTDGKILSVFIPSGKIISYARTVNQYPNLGQAWTAEISTSSSGVSGTISIGGIVTDSGILLTEAENSEGTIESLEFQESLAKYSMPGVVALYPGEIGSTLEVEIVSKADYDKGNALQLQIYPTGGTRASVAKSVFNYGPQSDTQFGFIVRRDGVIVENVILSTKQGEKDIYGNNIYMDDYFSKGTSNYIYATSLNWPKDFSGIIHLQGGLSANDQITAGNLMQGWDLFADREALHVNLLIAGACSGEGDAVASTVQKYVASIADERQDCLAFISPPKGLLVNVPLQRAVDNLIDWRGATGAFDTDNMNISTTYAAIDGNYKYQYDKYNDVNRWVPLAADMAGLCARTDDISQPWMSPAGYNRGQILNVLKLAIEPRQSHRDRMYQDAINPVVGFSGGDGFVLFGDKTATKVPSPMDHINVRRLMNMLKKNIGDASKYKLFELNDNFTRSSFRMETSQYLEGIRSLGGIYEGRVVCDTTNNTPSVIDRNEFVASIYVKPARSINYITLNFVATSTGANFDELIGPVQ
>ID:QBP35509.1 |[Phage NC-G]||_Phage_NC-G.gbk|tail sheath monomer|1983|MK310184(170164):40565-42547:1 ^^ Phage NC-G, complete genome.|neighbours:ID:QBP35508.1(1),ID:QBP35510.1(1)|neighbour_genes:terminase large subu..,tail fibers protein|
MALLSPGIELKETSVQSTVVRNATGRAALVGKFQWGPAFQVTQITNEVELVDLFGGPNNEVADYFMSGMNFLQYGNDLRTVRVVSREFAKNASPIAGNIETTITTAGSNYAVGDKINIKYNQTVVESEGRVTSVDTDGKILSVFIPSAKIIAYARSLNQYPTLGPAWTAEVTSASSGVSGTITVGKIVTDSGILLTEAENSEEAITSLEFQAALKKFAMPGVVALYPGEIGSTLEVEIVSKAAYEAGSSKMLDVYPGGGTRASIAKAVFNYGPQTDDQYAIIVRRDGAIVESVVLSTKEGEKDVYGNNIYLDDYFAKGTSNYIYATSLNWPKGFSGIINLSGGISANDKVTAGDLMQGWDLFADREALHINLLIAGAVAGEGDEVASTVQKHVVSIADERQDCLAFISPPKGLLVNVPLTRAVDNLIDWRTGAGTFDANNMNISTTYAAIDGNYKYQYDKYNDVNRWVPLAADLAGLCARTDDVSQPWMSPAGYNRGQILNVLKLAIEPRQAQRDRMYQEAINPVVGFAGGDGFVLFGDKTATKVPSPMDHINVRRLFNMLKKNIGDASKYKLFELNDNFTRSSFRMEVSQYLDGIKALGGIYEGRVVCDTTVNTPAVIDRNEFIANIYVKPARSINYITLNFVATSTGADFDELIGPLV
>ID:AUM58467.1 |[Proteus phage phiP4-3]||_Proteus_phage_phiP4-3_.gbk|tail sheath protein|1998|MG696114(167849):68200-70197:-1 ^^ Proteus phage phiP4-3, complete genome.|neighbours:ID:AUM58466.1(-1),ID:AUM58468.1(-1)|neighbour_genes:tail tube protein,terminase large subu..|
MASTLLSPGVESRETSVQSTIVRNATGRAALAGKFAWGPAFQVVQITNEVELVDTFGGPNNDTADYFISAMNFLQYGNDLRVVRAVDTKNAKNASPLFGQIKSKIVSGGSNYTVGDKVVVKYNNKTIEEDGIVTQVASDTKKIEKIFIPSAKIIAHSKAIGTYPQLGAGWTAEVSKSTSGVAGSITLDSIIVDSGILLTESDSANSIITSEEYMEQIKAYSLPAIAAVYPGERGSNIEVEIVSKESYEKNTTINQYPDGGEKQTSGPLVFQYGPQNEDQYGIIVRVDGIIQESMILSVKRGDKDVYGSNIFMDDYFSKGSSKFIYASSMNWPKGFSGFIKLGGGLSSNKTVSAGDLMQAWDHFADRESLHVNLLIAGSCAGESEEIASTVQKHVISIADERQDCLALISPPRELLVNVPLAKAVSNITSWRKGRSSSGEALDNNMNVNSTYFEIDGNYKYQYDKYNDVNRWVPLAADIAGLCARTDSVAQPWASPAGYNRGQIMNCIKLAIEPRQSHRDELYQLGINPVAGFAGGDGFILFGDKTGALAPTPFDHINVRRLFNMLKKNIGDSAKYKLFEINDDFTRKSFRMEVSQYLAGLKSLGAMYDFRVVCDTTNNTPAVIDRGEFVASIYIKPARSINYITLNFIATNTGADFDELIGPQQQ
>ID:YP_009195571.1 |[Proteus phage vB_PmiM_Pm5461]||_Proteus_phage_vB_PmiM_Pm5461_.gbk|tail sheath protein|1995|NC_028762(161989):93096-95090:1 ^^ Proteus phage vB_PmiM_Pm5461, complete genome.|neighbours:ID:YP_009195570.1(1),ID:YP_009195572.1(1)|neighbour_genes:terminase large subu..,tail tube protein|
MSSTLLSPGVESRETSVQSTIVRNATGRAALAGKFAWGPAFQVVQITNEVELVDTFGGPNNDTADYFISAMNFLQYGNDLRIVRAVDKENAKNASPLFGQIKSKIVSGGSNYTVGDKVVVKYNNKIIEEDGIVTQVASDTKKIEKIFIPSAKIIAHSKAIGTYPQLGAGWTAEVSKSTSGVAGSITLDSIIVDSGILLTESDSANSIITSEEYMEQIKAYSLPAIAAIYPGERGSNIEVEIISKESYEKNTTLNQYPEGGEKQTSGPLVFQYGPQNEDQYGIIVRVDGVIQESMILSVKRGDKDVYGSNIFMDDYFSKGSSKFIYASSMNWPKGFSGFIKLGGGVSSNKTVSAGDLMQAWDHFADRESLHVNLLIAGSCAGESEEIASTVQKHVISIADERQDCLALVSPPRELVVNVPLAKAVSNITSWRKGRNSSGEALDNNMNVNSTYFEIDGNYKYQYDKYNDVNRWVPLAADIAGLCARTDSVAQPWASPAGYNRGQIMNCIKLAIEPRQSHRDELYQLGINPVAGFAGGDGFILFGDKTGALSPTPFDHINVRRLFNMLKKNIGDSAKYKLFEINDDFTRKSFRMEVSQYLSGLKSLGAMYDFRVVCDTTNNTPAVIDRGEFVASIYIKPARSINYITLNFIATNTGADFDELIGPQQ
>ID:ASD52081.1 |[Pseudomonas phage PspYZU05]||_Pseudomonas_phage_PspYZU05_.gbk|tail sheath protein ..|1968|KY971610(166442):92319-94286:1 ^^ Pseudomonas phage PspYZU05, complete genome.|neighbours:ID:ASD52080.1(1),ID:ASD52082.1(1)|neighbour_genes:terminase large subu..,tail tube protein|
MLSPGYEARESTVQSTVVNNSTGRAALAGKFRWGPAYQVIQITDEVELVDIFGSPNDETADYFMSGMNFLQYGNDLRVVRAINEKFAKNASPIVDNIKSTISAAGSNYKVNDKIRVKYLQNVVEENGVVTSVDTDGKILSVFIPTTKIIAYAKAIGQYPALGSSWTAEVTSASSGVSATITLGAIETDSKILLTNAETALMQMTDSDFVTSVAAYNMPAVAALYPGELGSQLEVEIVSKAAYDANRALTVYPYGGTVSSSARSVMSYGPATDDQYVFIVRRSGVVVENVVLSTKQGDKDVYRNNIYLDDYFSKGASRYIFASANGFPKGFSGVIKLGGGLSANTQVTAGDLMSAWDLFADRESLIVNSLIAGSCAGETPEFSSTVQKHVVSIADERRDCLVLISPPRATMVNIPLIRAIDNIIDWRTGQGAFDAANMNISTTYAFIDGNYKYQYDKYNDVNRWVPLAADIAGLCARTDTIAQPWMSPAGYNRGQILNCIKLAIEPKQSHRDRLYQEAINPIVGFSGGDGFVLFGDKTATKVQSPFDRVNVRRLFNKLKIDIGGTSKYKLFENNDDFTRSSFRMDTSQYLGMIKALGGVYGFRVVCDTTNNTPQIIDSNSFVASFYVKPARSINYIILNFVATETGADFDEIIGPV
>ID:YP_009615643.1 |[Salmonella phage Melville]||_Salmonella_phage_Melville_.gbk|tail sheath protein|1977|NC_042044(159323):89627-91603:1 ^GeneID:40092118^ Salmonella phage Melville, complete genome.|neighbours:ID:YP_009615642.1(1),ID:YP_009615644.1(1)|neighbour_genes:terminase large subu..,tail tube protein|
MALLSPGVELKETSVQSTIVNNATGRAAIAGKFQWGPAFQVIQVTNEVELVDLFGTPNSETADYFMSAMNFLQYGNDLRVARAVNRDVAKNSSPIAENIETTISAAGSNYAVGDVIRVRHNMDVIETAGKVTRVDADGKILGVYIPTGKIIAYAKSTNQYPDLGPNWTAEIASSSSGVSGTITLGKIITDSGILLTEPENAYEAIRNTTFQNNLKKYGMPGVVALYPGEIGSQLEIEIVSKATYEKGAASELSIYPTGGTRVTTARAVFGYGPQTDDQYAIIVRRDGAIVESSVLSTKEGEKDIYGNNIYMDDYFAKGSSNYIFGTAIGWPKGFSGIIKLNGGISANSAVTAGDVMQAWDLFADREALHVNLLIAGASAGESLEFASTVQKHVVSIADERQDCLALISPPREIIVNIPLTRAIDNLVNWRTATAAYTDDNMNISSTYAFIDGNYKYQYDKYNDVNRWVPLSADMAGLCARTDNVSQPWMSPAGYNRGQILNVIKLAVEARQPQRDRLYQEAINPVTGTGGDGFVLFGDKTATKVPTPFDRVNVRRLFNMLKTNIGNSSKYRLFEINDNFTRSSFRMETSQYLQGIKALGGMYEYRVVCDTTNNTPSVIDRNEFVASFYIKPARSINFITLNFVATATGADFDELVGPQ
>ID:YP_007501196.1 |[Salmonella phage vB_SenM-S16]||_Salmonella_phage_S16_.gbk|tail sheath protein|1977|NC_020416(160221):87588-89564:1 ^GeneID:14675397^ Salmonella phage S16, complete genome.|neighbours:ID:YP_007501195.1(1),ID:YP_007501197.1(1)|neighbour_genes:large terminase prot..,hypothetical protein|
MALLSPGVELKETSVQSTIVNNATGRAAIAGKFQWGPAFQVIQVTNEVELVDLFGTPNSETADYFMSAMNFLQYGNDLRVARAVNRDVAKNSSPIAENIETTISAAGSNYTVGDVIRVRHNMDVIETAGKVTRVDADGKILGVYIPTGKIIAYAKSTNQYPDLGPNWTAEIASSSSGVSGTITLGKIITDSGILLTEPENAYEAIRNTTFQNNLKKYGMPGVVALYPGEIGSQLEIEIVSKATYEKGAASELSIYPTGGTRVTTARAVFGYGPQTDDQYAIIVRRDGAIVESAVLSTKEGEKDIYGNNIYMDDYFAKGSSNYIFGTAIGWPKGFSGIIKLNGGISANSAVTAGDVMQAWDLFADREALHVNLLIAGASAGESLEFASTVQKHVVSIADERQDCLALISPPREIIVNIPLTRAIDNLVNWRTASAAYTDDNMNISSTYAFIDGNYKYQYDKYNDVNRWVPLSADMAGLCARTDNVSQPWMSPAGYNRGQILNVIKLAVEARQPQRDRLYQEAINPVTGTGGDGFVLFGDKTATKVPTPFDRVNVRRLFNMLKTNIGNSSKYRLFEINDNFTRSSFRMETSQYLQGIKALGGMYEYRVVCDTTNNTPSVIDRNEFVASFYVKPARSINYITLNFVATATGADFDELIGPQ
>ID:YP_009148148.1 |[Salmonella phage STML-198]|STML-198|_Salmonella_phage_STML-198_.gbk|tail sheath monomer|1977|NC_027344(158099):129733-131709:1 ^GeneID:24629960^ Salmonella phage STML-198, complete genome.|neighbours:ID:YP_009148147.1(1),ID:YP_009148149.1(1)|neighbour_genes:terminase, large sub..,tail fibers protein|
MALLSPGVELKETSVQSTIVNNATGRAAIAGKFQWGPAFQVIQVTNEVELVDLFGTPNSETADYFMSAMNFLQYGNDLRVARAVNRDVAKNSSPIAENIETTISAAGSNYAVGDVIRVRHNMDVIETAGKVTRVDADGKILGVYIPTGKIIAYAKSTNQYPDLGPNWTAEIASSSSGVSGTITLGKIITDSGILLTEPENAYEAIRNTTFQNNLKKYGMPGVVALYPGEIGSQLEIEIVSKATYEKGAASELSIYPTGGTRVTTARAVFGYGPQTDDQYAIIVRRDGAIVESSVLSTKEGEKDIYGNNIYMDDYFAKGSSNYIFGTAIGWPKGFSGIIKLNGGISANSAVTAGDVMQAWDLFADREALHVNLLIAGASAGESLEFASTVQKHVVSIADERQDCLALISPPREIIVNIPLTRAIDNLVNWRTATAAYTDDNMNISSTYAFIDGNYKYQYDKYNDVNRWVPLSADMAGLCARTDNVSQPWMSPAGYNRGQILNVIKLAVEARQPQRDRLYQEAINPVTGTGGDGFVLFGDKTATKVPTPFDRVNVRRLFNMLKTNIGNSSKYRLFEINDNFTRSSFRMETSQYLQGIKALGGMYEYRVVCDTTNNTPSVIDRNEFVASFYIKPARSINFITLNFVATATGADFDELVGPQ
>ID:YP_009126361.1 |[Salmonella phage STP4-a]||_Salmonella_phage_STP4-a_.gbk|tail sheath protein|1977|NC_026607(159914):88667-90643:1 ^GeneID:23681171^ Salmonella phage STP4-a, complete genome.|neighbours:ID:YP_009126360.1(1),ID:YP_009126362.2(1)|neighbour_genes:large terminase prot..,hypothetical protein|
MALLSPGVELKETSVQSTIVNNATGRAAIAGKFQWGPAFQVIQVTNEVELVDLFGTPNSETADYFMSAMNFLQYGNDLRVARAVNRDVAKNSSPIAENIETTISAAGSNYAVGDVIRVRHNMDVIETAGKVTRVDADGKILGVYIPTGKIIAYAKSTNQYPDLGPNWTAEIASSSSGVSGTITLGKIITDSGILLTEPENAYEAIRNTTFQNNLKKYGMPGVVALYPGEIGSQLEIEIVSKVTYEKGAASELSIYPTGGTRVTTARAVFGYGPQTDDQYAIIVRRDGAIVESAVLSTKEGEKDIYGNNIYMDDYFAKGSSNYIFGTAIGWPKGFSGIIKLNGGISANSAVTAGDVMQAWDLFADREALHVNLLIAGASAGESLEFASTVQKHVVSIADERQDCLALISPPREIIVNIPLTRAIDNLVNWRTASAAYTDDNMNISSTYAFIDGNYKYQYDKYNDVNRWVPLSADMAGLCARTDNVSQPWMSPAGYNRGQILNVIKLAVEARQPQRDRLYQEAINPVTGTGGDGFVLFGDKTATKVPTPFDRVNVRRLFNMLKTNIGNSSKYRLFEINDNFTRSSFRMETSQYLQGIKALGGMYEYRVVCDTTNNTPSVIDRNEFVASFYVKPARSINYITLNFVATATGADFDELIGPQ
>ID:YP_009286518.1 |[Salmonella phage vB_SnwM_CGG4-1]||_Salmonella_phage_vB_SnwM_CGG4-1_.gbk|tail sheath protein|1977|NC_031065(159878):84549-86525:1 ^^ Salmonella phage vB_SnwM_CGG4-1, complete genome.|neighbours:ID:YP_009286517.1(1),ID:YP_009286519.1(1)|neighbour_genes:terminase large subu..,tail tube protein|
MALLSPGVELKETSVQSTIVNNATGRAAIAGKFQWGPAFQVIQVTNEVELVDLFGTPNSETADYFMSAMNFLQYGNDLRVARAVNRDVAKNSSPIAENIETTISAAGSNYAVGDVIRVRHNMDVIETAGKVTRVDADGKILGVYIPTGKIIAYAKSTNQYPALGPNWTAEITSSSSGVSGTITLGKIITDSGILLTEPENAYEAIRNTIFQDSLKKYGMPGVVALYPGEIGSQLEIEIVSKAAYEKGAATELSIYPTGGSRVTTARAVFGYGPQTDDQYAIIVRRDGAIVESVVLSTKEGEKDIYGNNIYMDDYFAKGSSNYIFGTAMNWPKGFSGIIKLNGGLSANTAVTAGDVMQAWDLFADREALHVNLLIAGACAGEGLEFASTVQKHVSSIADERQDCLALISPPRETIVNIPLTRAIDNLVNWRTAATTFIDNNMNISSTYSFIDGNYKYQYDKYNDVNRWVPLAADIAGLCARTDNISQPWMSPAGYNRGQILNVIKLAIEARQPQRDRLYQEAINPVTGTGGDGFVLFGDKTATKVPTPFDRVNVRRLFNMLKTNIGNSSKYRLFEINDNFTRSSFRMETSQYLQGIKALGGMYEYRVVCDTTNNTPAVIDRNEFVASFYIKPARSINYITLNFVATATGADFDELIGPQ
>ID:YP_009030224.1 |[Serratia phage PS2]||_Serratia_phage_PS2_.gbk|tail sheath protein|1992|NC_024121(167266):96766-98757:1 ^GeneID:19485154^ Serratia phage PS2, complete genome.|neighbours:ID:YP_009030223.1(1),ID:YP_009030225.1(1)|neighbour_genes:large terminase prot..,tail tube protein|
MTLLSPGVESKETTVQATIVRSSTGRAAMVGKFAWGPAYQVAQVVDEPALVSRFGEPNDATADYFFSASNFLSYGNDLRLVRAVARDYAKNASPVAGFLKVDITTAGSNYKVGDKIVVTQAAETIEDEGRVIQVSADGQIQKVFIPSAKIVAHATKINDLGFLSQWEVTMASGGSSGITAAMSITGVETDSGILLTEPEHSAEVIKGDAFQKLVAAHNLPAFAALYPGELGNTFEIEIVSYADWDSTKDLTVYPTGEKRQQTARRSLQYGPQSPDQYAIVVRRNGEMAESVVLSTKPGSKDVYGNSIYMDAYFAKGSSAYMFGTAVGFPEGFTGVLKLGGGLSANDKVTAGDMMLAWDLFADRESQDINLMIAGACAGEGAEFASTVEKYAASIADDRQEVLNHITPPRELIVNVPLQKAIDNLVEWRKGIGGSVDANMNISTTYSEIHGNYKYQYDKYNDVNRWIPLAGDIAGLCARTDSISQPWMSPAGYNRGQILNCIKLAIEPRQAQRDVLYQLGINPVTGFQGGEGFVLFGDKTATTAPSPTDRINVRRLMNMLKKNIGNASKYRLFENNDNFTRTSFALECGQYLSGIKALGGVYDYRVICDTSNNTPAVIDRNEFVSTFWIKPARSINFITLNWVTTDTGADFDELIGRQSAPFNA
>ID:APC45125.1 |[Shigella phage SH7]||_Shigella_phage_SH7_.gbk|tail sheath monomer|1980|KX828711(164870):93731-95710:1 ^^ Shigella phage SH7, complete genome.|neighbours:ID:APC45202.1(1),ID:APC45231.1(1)|neighbour_genes:terminase large subu..,tail tube monomer|
MTLLSPGIELKETTVQSTVVNNSTGTAALAGKFQWGPAFQIKQVTNEVDLVNTFGQPTAETADYFMSAMNFLQYGNDLRVVRAVDRDTAKNSSPIAGNIEYTISTPGSNYAVGDKITVKYVSDDIETEGKITEVDADGKIKKINIPTAKIIAKAKEVGEYPTLGSNWTAEISSSSSGLAAVITLGKIITDSGILLAEIENAEAAVTAVDFQANLEKYGIPGVVALYPGELGDKIEIEIVSKTDYAKGASALLPIYPGGGTRASTAKAVFGYGPQTDSQYAIIVRRNDAIVQSVVLSTKRGEKDIYDSNIYIDDFFAKGGSEYIFATAQNWPEGFSGILTLSGGLSSNAEVTAGDLMEAWDFFADRESVDVQLFIAGSCAGESLETASTVQKHVVSIGDARQDCLVLCSPPRETVVGIPVTRAVDNLVNWRTAAGSYTDNNFNISSTYAAIDGNYKYQYDKYNDVNRWVPLAADIAGLCARTDNVSQTWMSPAGYNRGQILNVIKLAIETRQAQRDRLYQEAINPVTGTGGDGYVLYGDKTATSVPSPFDRINVRRLFNMLKTNIGRSSKYRLFELNNAFTRSSFRTETAQYLQGIKALGGIYEYRVVCDTTNNTPSVIDRNEFVATFYIQPARSINYITLNFVATATGADFDELTGLAG
>ID:YP_009288531.1 |[Shigella phage SHBML-50-1]||_Shigella_phage_SHBML-50-1_.gbk|tail sheath monomer|1980|NC_031085(166634):97206-99185:1 ^GeneID:29060621^ Shigella phage SHBML-50-1, complete genome.|neighbours:ID:YP_009288530.1(1),ID:YP_009288532.1(1)|neighbour_genes:terminase large subu..,hypothetical protein|
MTLLSPGIELKETTVQSTVVNNSTGTAALAGKFQWGPAFQIKQVTNEVDLVNTFGQPTAETADYFMSAMNFLQYGNDLRVVRAVDRDTAKNSSPIAGNIEYTISTPGSNYAVGDKITVKYVSDDIETEGKITEVDADGKIKKINIPTAKIIAKAKEVGEYPALGSNWTAEISSSSSGLAAVITLGKIITDSGILLAEIENAEAAMTAVDFQANLEKYGIPGVVALYPGELGDKIEIEIVSKADYAKGASALLPIYPGGGTRASTAKAVFGYGPQTDSQYAIIVRRNDAIVQSVVLSTKRGEKDIYDSNIYIDDFFAKGGSEYIFATAQNWPEGFSGILTLSGGLSSNAEVTAGDLMEAWDFFADRESVDVQLFIAGSCAGESLETASTVQKHVVSIGDARQDCLVLCSPPRETVVGIPVTRAVDNLVNWRTATGSYTDNNFNISSTYAAIDGNYKYQYDKYNDVNRWVPLAADIAGLCARTDNVSQTWMSPAGYNRGQILNVIKLAIETRQAQRDRLYQEAINPVTGTGGDGYVLYGDKTATSVPSPFDRINVRRLFNMLKTNIGRSSKYRLFELNNAFTRSSFRTETAQYLQGIKALGGIYEYRVVCDTTNNTPSVIDRNEFVATFYIQPARSINYITLNFVATATGADFDELTGLAG
>ID:YP_009277539.1 |[Shigella phage SHFML-11]||_Shigella_phage_SHFML-11.gbk|tail sheath monomer|1980|NC_030953(170650):43645-45624:1 ^GeneID:29056246^ Shigella phage SHFML-11, complete genome.|neighbours:ID:YP_009277538.1(1),ID:YP_009277540.1(1)|neighbour_genes:terminase large subu..,tail fibers protein|
MTLLSPGIELKETTVQSTVVNNSTGTAALAGKFQWGPAFQIKQVTNEVDLVNTFGQPTAETADYFMSAMNFLQYGNDLRVVRAVDRDTAKNSSPIAGNIEYTISTPGSNYAVGDKITVKYVSEDVETEGKITEVDADGKIKKINIPTAKIIAKAKEVGEYPTLGSNWTAEISSSSSGLAAVITLGKIITDSGILLAEIESAEAAITAVDFQANLEKYGIPGVVALYPGELGDKIEIEIVSKADYAKGASALLPIYPGGGTRASTAKAVFGYGPQTDSQYAIIVRRNDAIVQSVVLSTKRGEKDIYDSNIYIDDFFAKGGSEYIFATAQNWPEGFSGILTLSGGLSSNAEVTAGDLMEAWDFFADRESVDVQLFIAGSCAGESLETASTVQKHVVSIGDARQDCLVLCSPPRETVVGIPVTRAVDNLVNWRTAAGSYTDNNFNISSTYAAIDGNYKYQYDKYNDVNRWVPLAADIAGLCARTDNVSQTWMSPAGYNRGQILNVIKLAIETRQAQRDRLYQEAINPVTGTGGDGYVLYGDKTATSVPSPFDRINVRRLFNMLKTNIGRSSKYRLFELNNAFTRSSFRTETAQYLQGIKALGGIYEYRVVCDTTNNTPSVIDRNEFVATFYIQPARSINYIQLNFVATATGADFDELTGLAG
>ID:YP_009279160.1 |[Shigella phage SHFML-26]||_Shigella_phage_SHFML-26_.gbk|tail sheath monomer|1980|NC_031011(168993):162332-164311:1 ^GeneID:29062451^ Shigella phage SHFML-26, complete genome.|neighbours:ID:YP_009279159.1(1),ID:YP_009279161.1(1)|neighbour_genes:terminase large subu..,tail fibers protein|
MTLLSPGIELKETTVQSTVVNNSTGTAALAGKFQWGPAFQIKQVTNEVDLVNTFGQPTAETADYFMSAMNFLQYGNDLRVVRAVDRDTAKNSSPIAGNIEYTISTPGSNYAVGDKITVKYVSDDIETEGKITEVDADGKIKKINIPTAKIIAKAKEVGEYPTLGSNWTAEISSSSSGLAAVITLGKIITDSGILLAEIENAEAAITAVDFQANLEKYGIPGVVALYPGELGDKIEIEIVSKADYAKGASALLPIYPGGGTRASTAKAVFGYGPQTDSQYAIIVRRNDAIVQSIVLSTKRGEKDIYDSNIYIDDFFAKGGSEYIFATAQNWPEGFSGILTLSGGLSSNAEVTAGDLMEAWDFFADRESVDVQLFIAGSCAGESLETASTVQKHVVSIGDARQDCLVLCSPPRETVVGIPVTRAVDNLVNWRTAAGSYTDNNFNISSTYAAIDGNYKYQYDKYNDVNRWVPLAADIAGLCARTDNVSQTWMSPAGYNRGQILNVIKLAIETRQAQRDRLYQEAINPVTGTGGDGYVLYGDKTATSVPSPFDRINVRRLFNMLKTNIGRSSKYRLFELNNAFTRSSFRTETAQYLQGIKALGGIYEYRVVCDTTNNTPSVIDRNEFVATFYIQPARSINYITLNFVATATGADFDELTGLAG
>ID:YP_009289115.1 |[Shigella phage SHSML-52-1]||_Shigella_phage_SHSML-52-1_.gbk|tail sheath monomer|1983|NC_031090(169621):102295-104277:-1 ^GeneID:29067466^ Shigella phage SHSML-52-1, complete genome.|neighbours:ID:YP_009289114.1(-1),ID:YP_009289116.1(-1)|neighbour_genes:tail fibers protein,terminase large subu..|
MSLLSPGVELKETTVQSTVVNNSTGTAALAGKFQWGPAFQIKQITDEVALVDMFGTPNTDTADYFMSAMNFLQYGNDLRVVRAVDRDTAKNSSPVAGNIEFTISAAGSNYAVGDKIIVKYLTETVEADGYVTSVDVDGKILNIYIPTGKIIARAKEINEYPALGSNWTAEVASSSSGLSGVITIGSIVTDSGILLTEVETSEEAITSLTFQESIKKYGVPGVVALYPGELGDQLEIEIVSKADYDKGASAQLKIYPDGGTRASTAKAIFGYGPQTDDQYAIIVRRNDAVVQSVVLSTKRGERDIYGSNIFIDDFFAKGASNYIFATAQGWPKGFSGVIKLGGGLSSNETVDAGDLMEAWDLFADRESVNAQLFIAGSCAGESLEVASTVQKHVVAIGDSRQDCLVLCSPPRATIVGIPVNRAVDNLVDWRTASGTYTDNNFNVSSTYAAIDGNYKYQYDKYNDVNRWVPLAADIAGLCARTDNISQPWMSPAGYNRGQILNVIKLAIETRQAQRDRLYQEAINPVTGTGGDGYVLYGDKTATSVPSPFDRINVRRLFNMVKTNIGSASKYRLFELNNAFTRSSFRTETSQYLQGIKALGGVYNFKVVCDTTNNTPAVIDRNEFVATFYLQPARSINYITLNFVATATGADFDELIGAVGG
>ID:YP_003934804.1 |[Shigella phage SP18]||_Shigella_phage_SP18.gbk|gp18|1980|NC_014595(170605):97586-99565:1 ^GeneID:9830545^ Shigella phage SP18, complete genome.|neighbours:ID:YP_003934803.1(1),ID:YP_003934805.1(1)|neighbour_genes:gp17,gp19|
MALLSPGIELKETTVQSTVVRNATGRAALVGKFQWGPAFQVTQITNEVELVDLFGGPNNITADYFMSGMNFLQYGNDLRTVRVVNRDHAKNASPVAGNIESTIATAGSNYAVGDAIQVKYNQTVVETSGRITKVDVDGKILAVFIPSDKIISFAKSVNQYPALGSAWTAEILTTSSGVSGTITLGKIVTDSGILLTEAENSEEAITSLEFQASLQKYAMPGVVALYPGEIGSTLEVEIVSKAAYDAGSSKMLDIYPNGGSRASVARAVFNYGPQSDDQYAIIVRRDGDIVENVVLSTKEGDKDVYGNNIYLDDYFAKGTSNYIYATSLNWPKGFAGIINLMGGISANDQVTAGDLMQGWDLFADREALHINLLIAGACAGEGDATASTVQKHVVSIADERQDCLAFISPPKGLLVNVPLTRAVDNLIDWRTGSGAFDTDNMNISTTYAAIDGNYKYQYDKYNDVNRWVPLAADMAGLCARTDDVSQPWMSPAGYNRGQILNVLKLAIEPRQTQRDRMYQEAINPVVGFAGGDGFVLYGDKTATKVPSPMDHINVRRLTNMLKKNIGDASKYKLFELNDNFTRASFRMETSQYLDGIRALGGIYEGRVVCDTTNNTPAVIDRNEFVASIYYKPARSINYIQLNFVATSTGADFDELIGPQ
>ID:AUV63842.1 |[Shigella phage Sf20]||_Shigella_phage_Sf20_.gbk|tail sheath protein|2004|MF327006(163982):23629-25632:1 ^^ Shigella phage Sf20, complete genome.|neighbours:ID:AUV63841.1(1),ID:AUV63843.1(1)|neighbour_genes:terminase large subu..,inner tail tube prot..|
MTLLSPGFETKETTLSTTIVQSATGRAALVGKFQWGPAFQIIQVTNEVELVNKFGQPDNNTADYFMSGANFLQYGNDLRVVRVLNKEKAKNATALAGNVEFEITNEGSNYEVGDTIKIKHNRQDIETAGKVTKVDGDGKVKGVFIPTGKIIAHAKAIGVYPELDGGWTAEFTSSSGNGSAALSVTKIVTDSGLLLTDLETSRANITNQTFLTKLQKYDMPAVSAIYAGEIGNSLEVEILARSAFSGAVAPELTMYPFGGTRAAARNLIPYAPQNDNQYAFIVRRDGVVVESYVLSTLKGDKDVYGNSIYMDDFFARGSSQYIYATAQGWVDGFSGIISLAGGVSANEATTGGVGADPFIGAMMQGWDLFAERESIHVNLLIAGACAGEGDAFSTVQKHAVSIGDERQDCLVMVSPPRSTVVNIPVTTAIDNLIAWREGSGNYNENNMNINTTYAVIDGNYKYQYDKYNDVNRWVPLAADIAGLCARTDAVSQPWMSPAGYNRGQIMNVVKLAIEPRKAHRDRLYQAAINPVIGAGGEGFILMGDKTATTVPSPFDRINVRRLFNMLKKNIGDSSKYKLFENNDNFTRASFRMEVSQYLSTIRSLGGIYDFRVQCDTTNNTPDVIDRNEFVASMFIKPAKSINYIMLNFTAVATGSDFDEIIGPANQA
>ID:YP_009618976.1 |[Shigella phage Sf21]||_Shigella_phage_Sf21_.gbk|tail sheath protein|1980|NC_042077(166002):95249-97228:1 ^GeneID:40095579^ Shigella phage Sf21, complete genome.|neighbours:ID:YP_009618975.1(1),ID:YP_009618977.1(1)|neighbour_genes:terminase large subu..,inner tail tube prot..|
MTLLSPGIELKETTVQSTVVNNSTGTAALAGKFQWGPAFQIKQVTNEVDLVNTFGQPTAETADYFMSAMNFLQYGNDLRVVRAVDRDTAKNSSPIAGNIEYTISTPGSNYAVGDKITVKYVSEDVETEGKITEVDADGKIKKINIPTAKIIAKAKEVGEYPTLGSNWTAEISSSSSGLAAVITLGKIITDSGILLAEIESAETAMTAVDFQANLEKYGIPGVVALYPGELGDKIEIEIVSKADYAKGASALLPIYPGGGTRASTAKAVFGYGPQTDSQYAIIVRRNDAIVQSVVLSTKRGEKDIYDSNIYIDDFFAKGGSEYIFATAQNWPEGFSGILTLSGGLSSNAEVTAGDLMEAWDFFADRESVDVQLFIAGSCAGESLETASTVQKHVVSIGDARQDCLVLCSPPRETVVGIPVTRAVDNLVNWRTAAGSYTDNNFNISSTYAAIDGNYKYQYDKYNDVNRWVPLAADIAGLCARTDNVSQTWMSPAGYNRGQILNVIKLAIETRQAQRDRLYQEAINPVTGTGGDGYVLYGDKTATSVPSPFDRINVRRLFNMLKTNIGRSSKYRLFELNNAFTRSSFRTETAQYLQGIKALGGIYEYRVVCDTTNNTPSVIDRNEFVATFYIQPARSINYITLNFVATATGADFDELTGLAG
>ID:YP_009614818.1 |[Shigella phage Sf22]||_Shigella_phage_Sf22_.gbk|gp66|1980|NC_042039(166283):40987-42966:1 ^GeneID:40091233^ Shigella phage Sf22, complete genome.|neighbours:ID:YP_009614817.1(1),ID:YP_009614819.1(1)|neighbour_genes:gp65,gp67|
MTLLSPGIELKETTVQSTVVNNSTGTAALAGKFQWGPAFQIKQVTNEVDLVNTFGQPTAETADYFMSAMNFLQYGNDLRVVRAVDRDTAKNSSPIAGNIEYTISTPGSNYAVGDKITVKYVSDDIETEGKITEVDADGKIKKINIPTAKIIAKAKEVGEYPELGSNWTAEISSSSSGLAAVITLGKIITDSGILLAEIENAEAAMTAVDFQASLEKYGIPGVVALYPGELGDKIEIEIVSKADYAKGASALLPIYPGGGTRASTAKAVFGYGPQTDSQYAIIVRRNDAIVQSVVLSTKRGEKDIYDSNIYIDDFFAKGGSEYIFATAQNWPEGFSGILTLSGGLSSNAEVTAGDLMEAWDFFADRESVDVQLFIAGSCAGESLETASTVQKHVVSIGDARQDCLVLCSPPRETVVGIPVTRAVDNLVNWRTAAGSYTDNNFNISSTYAAIDGNYKYQYDKYNDVNRWVPLAADIAGLCARTDNVSQTWMSPAGYNRGQILNVIKLAIETRQAQRDRLYQEAINPVTGTGGDGYVLYGDKTATSVPSPFDRINVRRLFNMLKTNIGRSSKYRLFELNNAFTRSSFRTETSQYLQGIKALGGIYEYRVVCDTTNNTPSVIDRNEFVATFYIQPARSINYITLNFVATATGADFDELTGLAG
>ID:ATE86425.1 |[Shigella phage Sf23]||_Shigella_phage_Sf23_.gbk|tail sheath protein|1980|MF158046(167678):17729-19708:1 ^^ Shigella phage Sf23, complete genome.|neighbours:ID:ATE86424.1(1),ID:ATE86426.1(1)|neighbour_genes:terminase large subu..,inner tail tube prot..|
MTLLSPGIELKETTVQSTVVNNSTGTAALAGKFQWGPAFQIKQVTNEVDLVNTFGQPTAETADYFMSAMNFLQYGNDLRVVRAVDRDTAKNSSPIAGNIEYTISTPGSNYAVGDKITVKYVSDDIETEGKITEVDADGKIKKINIPTAKIIAKAKEVGEYPTLGSNWTAEISSSSSGLAAVITLGKIITDSGILLAEIESAETAMTAVNFQENLEKYGIPGVVALYPGELGDKIEIEIVSKADYAKGASALLPIYPGGGTRASTAKAVFGYGPQTDSQYAIIVRRNDAIVQSVVLSTKRGEKDIYDSNIYIDDFFAKGGSEYIFATAQNWPEGFSGILTLSGGLSSNAEVTAGDLMEAWDFFADRESVDVQLFIAGSCAGESLETASTVQKHVVSIGDARQDCLVLCSPPRETVVGIPVTRAVDNLVNWRTAAGSYTDNNFNISSTYAAIDGNYKYQYDKYNDVNRWVPLAADIAGLCARTDNVSQTWMSPAGYNRGQILNVIKLAIETRQAQRDRLYQEAINPVTGTGGDGYVLYGDKTATSVPSPFDRINVRRLFNMLKTNIGRSSKYRLFELNNAFTRSSFRTETAQYLQGIKALGGIYEYRVVCDTTNNTPSVIDRNEFVATFYIQPARSINYIQLNFVATATGADFDELTGLAG
>ID:YP_009619100.1 |[Shigella phage Sf24]||_Shigella_phage_Sf24_.gbk|tail sheath protein|1980|NC_042078(168112):21914-23893:1 ^GeneID:40095715^ Shigella phage Sf24, complete genome.|neighbours:ID:YP_009619099.1(1),ID:YP_009619101.1(1)|neighbour_genes:terminase large subu..,inner tail tube prot..|
MTLLSPGIELKETTVQSTVVNNSTGTAALAGKFQWGPAFQIKQVTNEVDLVNTFGQPTAETADYFMSAMNFLQYGNDLRVVRAVDRDTAKNSSPIAGNIEYTISTPGSNYAVGDKITVKYVSEDVETEGKITEVDADGKIKKINIPTAKIIAKAKEVGEYPTLGSNWTAEISSSSSGLAAVITLGKIITDSGILLAEIENAEAAMTAVDFQANLEKYGIPGVVALYPGELGDKIEIEIVSKADYAKGASALLPIYPGGGTRASTAKAVFGYGPQTDSQYAIIVRRNDAIVQSVVLSTKRGEKDIYDSNIYIDDFFAKGGSEYIFATAQNWPEGFSGILTLSGGLSSNAEVTAGDLMEAWDFFADRESVDVQLFIAGSCAGESLETASTVQKHVVSIGDARQDCLVLCSPPRETVVGIPVTRAVDNLVNWRTAAGSYTDNNFNISSTYAAIDGNYKYQYDKYNDVNRWVPLAADIAGLCARTDNVSQTWMSPAGYNRGQILNVIKLAIETRQAQRDRLYQEAINPVTGTGGDGYVLYGDKTATSVPSPFDRINVRRLFNMLKTNIGRSSKYRLFELNNAFTRSSFRTETSQYLQGIKALGGIYEYRVVCDTTNNTPSVIDRNEFVATFYIQPARSINYITLNFVATATGADFDELTGLAG
>ID:AUV63302.1 |[Shigella phage Sf25]||_Shigella_phage_Sf25_.gbk|tail sheath protein|1980|MF327009(168573):22156-24135:1 ^^ Shigella phage Sf25, complete genome.|neighbours:ID:AUV63301.1(1),ID:AUV63303.1(1)|neighbour_genes:terminase large subu..,inner tail tube prot..|
MTLLSPGIELKETTVQSTVVNNSTGTAALAGKFQWGPAFQIKQVTNEVDLVNTFGQPTAETADYFMSAMNFLQYGNDLRVVRAVDRDTAKNSSPIAGNIEYTISTPGSNYAVGDKITVKYVSEDVETEGKITEVDADGKIKKINIPTAKIIAKAKEVGEYPTLGSNWTAEISSSSSGLAAVITLGKIITDSGILLAEIENAEAAMTAVDFQANLEKYGIPGVVALYPGELGDKIEIEIVSKADYAKGASALLPIYPGGGTRASTAKAVFGYGPQTDSQYAIIVRRNDAIVQSVVLSTKRGEKDIYDSNIYIDDFFAKGGSEYIFATAQNWPEGFSGILTLSGGLSSNAEVTAGDLMEAWDFFADRESVDVQLFIAGSCAGESLETASTVQKHVVSIGDARQDCLVLCSPPRETVVGIPVTRAVDNLVNWRTAAGSYTDNNFNISSTYAAIDGNYKYQYDKYNDVNRWVPLAADIAGLCARTDNVSQTWMSPAGYNRGQILNVIKLAIETRQAQRDRLYQEAINPVTGTGGDGYVLYGDKTATSVPSPFDRINVRRLFNMLKTNIGRSSKYRLFELNNAFTRSSFRTETSQYLQGIKALGGIYEYRVVCDTTNNTPSVIDRNEFVATFYIQPARSINYITLNFVATATGADFDELTGLAG
>ID:YP_004415060.1 |[Shigella phage Shfl2]||_Shigella_phage_Shfl2_.gbk|putative tail sheath..|1980|NC_015457(165919):94209-96188:1 ^GeneID:10498923^ Shigella phage Shfl2, complete genome.|neighbours:ID:YP_004415059.1(1),ID:YP_004415061.1(1)|neighbour_genes:putative terminase s..,putative tail tube m..|
MTLLSPGIELKETTVQSTVVNNSTGTAALAGKFQWGPAFQIKQVTNEVDLVNTFGQPTAETADYFMSAMNFLQYGNDLRVVRAVDRDTAKNSSPIAGNIEYTISTPGSNYAVGDKITVKYVSEDIETECKVTEVDADGKIKKINIPTAKIIAKAKEVGEYPALGSNWTAEISSSSSGLAAVITLGKIITDSGILLAEIENAEAAMTAVDFQANLEKYGIPGVVALYPGELGDKIEIEIVSKADYAKGASALLPIYPGGGTRASTAKAVFGYGPQTDSQYAIIVRRNDAIVQSVVLSTKRGEKDIYDSNIYIDDFFAKGGSEYIFATAQNWPEGFSGILTLSGGLSSNAEVTAGDLMEAWDFFADRESVDVQLFIAGSCAGESLETASTVQKHVVSIGDARQDCLVLCSPPRETVVGIPVTRAVDNLVNWRTAAGSYTDNNFNISSTYAAIDGNYKYQYDKYNDVNRWVPLAADIAGLCARTDNVSQTWMSPAGYNRGQILNVIKLAIETRQAQRDRLYQEAINPVTGTGGDGYVLYGDKTATSVPSPFDRINVRRLFNMLKTNIGRSSKYRLFELNNAFTRSSFRTETSQYLQGIKALGGIYEYRVVCDTTNNTPSVIDRNEFVATFYIQPARSINYITLNFVATATGADFDELTGLAG
>ID:YP_009110985.1 |[Shigella phage pSs-1]||_Shigella_phage_pSs-1_.gbk|hypothetical protein|1980|NC_025829(164999):99766-101745:1 ^GeneID:22475251^ Shigella phage pSs-1, complete genome.|neighbours:ID:YP_009110984.1(1),ID:YP_009110986.1(1)|neighbour_genes:hypothetical protein,hypothetical protein|
MTLLSPGIELKETTVQSTVVNNSTGTAALAGKFQWGPAFQIKQVTNEVDLVNTFGQPTAETADYFMSAMNFLQYGNDLRVVRAVDRDTAKNSSPIAGNIEYTISTPGSNYAVGDKITVKYVSEDVETEGKITEVDADGKIKKINIPTAKIIAKAKEVGEYPALGSNWTAEISSSSSGLAAVITLGKIITDSGILLAEIENAEAAMTAVDFQANLEKYGIPGVVALYPGELGDKIEIEIVSKADYAKGASALLPIYPGGGTRASTAKAVFGYGPQTDSQYAIIVRRNDAIVQSVVLSTKRGEKDIYDSNIYIDDFFAKGGSEYIFATAQNWPEGFSGILTLSGGLSSNAEVTAGDLMEAWDFFADRESVDVQLFIAGSCAGESLETASTVQKHVVSIGDARQDCLVLCSPPRETVVGIPVTRAVDNLVNWRTAAGSYTDNNFNISSTYAAIDGNYKYQYDKYNDVNRWVPLAADIAGLCARTDNVSQTWMSPAGYNRGQILNVIKLAIETRQAQRDRLYQEAINPVTGTGGDGYVLYGDKTATSVPSPFDRINVRRLFNMLKTNIGRSSKYRLFELNNAFTRSSFRTETSQYLQGIKALGGIYEYRVVCDTTNNTPSVIDRNEFVATFYIQPARSINYITLNFVATATGADFDELTGLAG
>ID:NP_899602.1 |[Vibrio phage KVP40]||_Vibrio_phage_KVP40_.gbk|18|2016|NC_005083(244834):218092-220107:1 ^GeneID:2545776^ Vibrio phage KVP40, complete genome.|neighbours:ID:NP_899601.1(1),ID:NP_899603.1(1)|neighbour_genes:17,19|
MTLLSPGIENKEINLASAIGRAATGRAAMVGKFEWGPAYSITQVTSESDLVTIFGRPNDYTAASFMTANNFLKYGNDLRLVRICDATTAQNATPLYNAVEYTIGASNGCVVGDDITITYSGVGALTAKGKVLEVDAGNNNAASKIFLPSAEIVAAAKSDGNYPSVGTITLQPTQGDIALTNIEIIDTGSVYFPNIELAFDALTAIETEGGALKYADLIEKQGFPRLSARYVGDFGDAISVEIINYADYQTAFAFAAGHTLGDIELPIYPDGGTRSINLSSYFTFGPSNSNQYAVIVRVSGEVEEAFIVSTNPGDKDVNGQSIFIDEYFENSGSAYITAIAEGWKTESGAYNFGGGSDANAGADDWMFGLDMLSDPEVLYTNLVIAGNAAAEEVSIASTVQKYAIDSVGNVRQDCVVFVSPPQSLIVNKQAGTAVANIQGWRTGIDPTNGQAVVDNLNVSTTYAVIDGNYKYQYDKYNDRNRWVPLAGDIAGLCAYTDQVSQPWMSPAGFNRGQIKGVNRLAVDLRRAHRDALYQIGINPVVGFAGQGFVLYGDKTATQQASAFDRINVRRLFNLLKKAISDAAKYRLFELNDEFTRSSFKSEIDAYLTNIQDLGGVYDFRVVCDETNNPGSVIDRNEFVASIYVKPAKSINFITLNFVATSTDADFAEIIG
>ID:YP_009006284.1 |[Vibrio phage VH7D]||_Vibrio_phage_VH7D_.gbk|tail sheath protein|2016|NC_023568(246964):154469-156484:1 ^GeneID:18499916^ Vibrio phage VH7D, complete genome.|neighbours:ID:YP_009006283.1(1),ID:YP_009006285.1(1)|neighbour_genes:large terminase prot..,tail tube protein|
MTLLSPGVENKEINLASAIGRASTGRAAMVGKFEWGPAYSITQVTSESDLVTIFGRPNDYTAASFMTANNFLKYGNDLRLVRICDESSAQNATALYNAVEYTLGASNGCVVGDEITITYSGVGPLTEKGKVLEVDAGNNNAATKIFLPSAEIVAAAKADGNYPGVGTVTLQPTQGDIALSAIEIIDTGSVYFPNIELSTGALTEIETEGGALKYADLIEKQGFSRIAARYVGSYGDNISVEVINYADYQTAFAFAAGHTLGDIDLPIYPDGGTRSINLASYFTFGPANSNQYAVIVRVSGEVEEAFIVSTNPGDKDVNGQSIFIDEYFENSGSAYITAIAEGWNTGSGAYNLGGGYDANAGADDWMLGLDMLSDPEVLYTNLIIAGNAAAEELSIASTVQKYAIDSVGNVRQDCVVFVSPPGVHVINKQAHVAVANIQGWRTGIDPTNGQPVTDNLNVSTTYAVVDGNYKYQYDKYSDRNRWVPLAGDIAGLCAYTDQVSQPWMSPAGFNRGQIKGVNRLAVDLRRAHRDALYQIGINPVVGFAGQGFVLYGDKTATQQASAFDRINVRRLFNLLKKAISDAAKYRLFELNDEFTRSSFKSEIDAYLTNIQDLGGIYDFRVVCDETNNPGSVIDRNEFVASIYVKPAKSINYITLNFVATSTDADFAEIIG
>ID:QBX06117.1 |[Vibrio phage ValB1 HC]||_Vibrio_phage_ValB1_HC_.gbk|tail sheath protein|2016|MK568540(247619):105851-107866:-1 ^^ Vibrio phage ValB1 HC, complete genome.|neighbours:ID:QBX06116.1(-1),ID:QBX06118.1(-1)|neighbour_genes:tail tube protein,large terminase prot..|
MTLLSPGVENKEINLASAIGRASTGRAAMVGKFEWGPAYSITQVTSESDLVTIFGRPNDYTAASFMTANNFLKYGNDLRLVRICDESSAQNATALYNAVEYTLGASNGCVVGDEITITYSGVGPLTEKGKVLEVDAGNNNAATKIFLPSAEIVAAAKADGNYPGVGTVTLQPTQGDIALSAIEIIDTGSVYFPNIELSTGALTEIETEGGALKYADLIEKQGFSRIAARYVGSYGDNISVEVINYADYQTAFAFAAGHTLGDIDLPIYPDGGTRSINLASYFTFGPANSNQYAVIVRVSGEVEEAFIVSTNPGDKDVNGQSIFIDEYFENSGSAYITAIAEGWNTGSGAYNLSGGYDANAGADDWMLGLDMLSDPEVLYTNLIIAGNAAAEELSIASTVQKYAIDSVGNVRQDCVVFVSPPGVHVINKQAHVAVANIQGWRTGIDPTNGQPVTDNLNVSTTYAVVDGNYKYQYDKYSDRNRWVPLAGDIAGLCAYTDQVSQPWMSPAGFNRGQIKGVNRLAVDLRRAHRDALYQIGINPVVGFAGQGFVLYGDKTATQQASAFDRINVRRLFNLLKKAISDAAKYRLFELNDEFTRSSFKSEIDAYLTNIQDLGGIYDFRVVCDETNNPGSVIDRNEFVASIYVKPAKSINYITLNFVATSTDADFAEIIG
>ID:YP_009201391.1 |[Vibrio phage ValKK3]||_Vibrio_phage_ValKK3_.gbk|tail sheath protein|2016|NC_028829(248088):157192-159207:-1 ^GeneID:26628614^ Vibrio phage ValKK3, complete genome.|neighbours:ID:YP_009201390.1(-1),ID:YP_009201392.1(-1)|neighbour_genes:tail tube protein,large terminase prot..|
MTLLSPGVENKEINLASAIGRASTGRAAMVGKFEWGPAYSITQVTSESDLVTIFGRPNDYTAASFMTANNFLKYGNDLRLVRICDESSAQNATALYNAVEYTLGASNGCVVGDEITITYSGVGSLTEKGKVLEVDAGNNNAATKIFLPSAEIVAAAKADGNYPGVGTVTLQPTQGDIALSAIEIIDTGSVYFPNIELSTGALTEIETEGGALKYADLIEKQGFSRIAARYVGSYGDNISVEVINYSDYQTAFAFAAGHTLGDIDLPIYPDGGTRSINLASYFTFGPANSNQYAVIVRVSGEVEEAFIVSTNPGDKDVNGQSIFIDEYFENSGSAYITAIAEGWNTGSGAYNLGGGYDANAGADDWMLGLDMLSDPEVLYTNLIIAGNAAAEELSIASTVQKYAIDSVGNVRQDCVVFVSPPGVHVINKQAHVAVANIQGWRTGIDPTNGQPVTDNLNVSTTYAVVDGNYKYQYDKYSDRNRWVPLAGDIAGLCAYTDQVSQPWMSPAGFNRGQIKGVNRLAVDLRRAHRDALYQIGINPVVGFAGQGFVLYGDKTATQQASAFDRINVRRLFNLLKKAISDAAKYRLFELNDEFTRSSFKSEIDAYLTNIQDLGGIYDFRVVCDETNNPGSVIDRNEFVASIYVKPAKSINYITLNFVATSTDADFAEIIG
>ID:YP_008125178.1 |[Vibrio phage nt-1]||_Vibrio_phage_nt-1_.gbk|tail sheath protein|2016|NC_021529(247511):138446-140461:1 ^GeneID:15926474^ Vibrio phage nt-1, complete genome.|neighbours:ID:YP_008125177.1(1),ID:YP_008125179.1(1)|neighbour_genes:terminase DNA packag..,tail tube protein|
MALLSPGIENKEINLASAIGRAATGRAAMVGKFEWGPAYKITQVTSESDLVTIFGRPNDYTAASFMTANNFLKYGNDLRLVRICDEATAKNATPLYNAVEYTIGASNGCIVGDEITITYSGVGPLTEKGVVLEVDAGNNNAASKIYLPSAEIVAAAKADGNYPGVGSITLQPTQGDIALTNIEIIDDGSVYFPNIEFAFGALTEIETEGGDLKYADLIEKQGFPRLSARYVGDFGDAISVEIINYADYQNAFAYAAGHTLGDIELPIYPDGGTRSINLTSYFTFGPANSNQYAVIVRVSGEVEEAFIVSTSAGDKDVNGQSIYVDEYFENSGSAYITAIAEGWKTESGAYNFGGGSDANAGADDWIFGLDMLSDPEVLYTNLVIAGNAAAEDVAIASTVQKYAIDSVGNVRQDCVVFVSPPASLVINKQASTAVANIQGWRTGIDPTNGQAVVDNLNVSTTYAVIDGNYKYQYDKYSDRNRWVPLAGDIAGLCAYTDQVSQPWMSPAGFNRGQIKGVNRLAIDLRRAHRDALYQLGINPVVGFAGQGFVLYGDKTATQQASAFDRINVRRLFNLLKKAISDAAKYRLFELNDEFTRSSFKSEIDAYLTNIQDLGGVYDFRVVCDETNNPGSVIDRNEFVASIYVKPAKSINYITLNFVATSTDADFAEIIG
>ID:ALP46967.1 |[Vibrio phage phi-Grn1]||_Vibrio_phage_phi-Grn1_.gbk|tail sheath monomer|2016|KT919972(248605):82372-84387:1 ^^ Vibrio phage phi-Grn1, complete genome.|neighbours:ID:ALP46971.1(1),ID:ALP47103.1(1)|neighbour_genes:terminase large subu..,tail tube monomer|
MTLLSPGVENKEINLASAIGRASTGRAAMVGKFEWGPAYSITQVTSESDLVTIFGRPNDYTAASFMTANNFLKYGNDLRLVRICDESSAQNATALYNAVEYTLGASNGCVVGDEITITYSGVGSLTEKGKVLEVDAGNNNAATKIFLPSAEIVAAAKADGNYPGVGTVTLQPTQGDIALSAIEIIDTGSVYFPNIELSTGALTEIETEGGALKYADLIEKQGFSRIAARYVGSYGDNISVEVINYSDYQTAFAFAAGHTLGDIDLPIYPDGGTRSINLASYFTFGPANSNQYAVIVRVSGEVEEAFIVSTNPGDKDVNGQSIFIDEYFENSGSAYITAIAEGWNTGSGAYNLGGGYDANAGADDWMLGLDMLSDPEVLYTNLIIAGNAAAEELSIASTVQKYAIDSVGNVRQDCVVFVSPPGVHVINKQAHVAVANIQGWRTGIDPTNGQPVTDNLNVSTTYAVVDGNYKYQYDKYSDRNRWVPLAGDIAGLCAYTDQVSQPWMSPAGFNRGQIKGVNRLAVDLRRAHRDALYQIGINPVVGFAGQGFVLYGDKTATQQASAFDRINVRRLFNLLKKAISDAAKYRLFELNDEFTRSSFKSEIDAYLTNIQDLGGIYDFRVVCDETNNPGSVIDRNEFVASIYVKPAKSINYITLNFVATSTDADFAEIIG
>ID:ALP47347.1 |[Vibrio phage phi-ST2]||_Vibrio_phage_phi-ST2_.gbk|tail sheath monomer|2016|KT919973(250485):142156-144171:1 ^^ Vibrio phage phi-ST2, complete genome.|neighbours:ID:ALP47351.1(1),ID:ALP47486.1(1)|neighbour_genes:terminase large subu..,tail tube monomer|
MTLLSPGVENKEINLASAIGRASTGRAAMVGKFEWGPAYSITQVTSESDLVTIFGRPNDYTAASFMTANNFLKYGNDLRLVRICDESSAQNATALYNAVEYTLGASNGCVVGDEITITYSGVGPLTEKGKVLEVDAGNNNAATKIFLPSAEIVAAAKADGNYPGVGTVTLQPTQGDIALSAIEIIDTGSVYFPNIELSTGALTEIETEGGALKYADLIEKQGFSRIAARYVGSYGDNISVEVINYADYQTAFAFAAGHTLGDIDLPIYPDGGTRSINLASYFTFGPANSNQYAVIVRVSGEVEEAFIVSTNPGDKDVNGQSIFIDEYFENSGSAYITAIAEGWNTGSGAYNLGGGYDANAGADDWMLGLDMLSDPEVLYTNLIIAGNAAAEELSIASTVQKYAIDSVGNVRQDCVVFVSPPGVHVINKQAHVAVANIQGWRTGIDPTNGQPVTDNLNVSTTYAVVDGNYKYQYDKYSDRNRWVPLAGDIAGLCAYTDQVSQPWMSPAGFNRGQIKGVNRLAVDLRRAHRDALYQIGINPVVGFAGQGFVLYGDKTATQQASAFDRINVRRLFNLLKKAISDAAKYRLFELNDEFTRSSFKSEIDAYLTNIQDLGGIYDFRVVCDETNNPGSVIDRNEFVASIYVKPAKSINYITLNFVATSTDADFAEIIG
>ID:ALY06998.1 |[Vibrio phage vB_VmeM-32]||_Vibrio_phage_vB_VmeM-32_.gbk|tail sheath protein|2028|KU160494(199912):3262-5289:1 ^^ Vibrio phage vB_VmeM-32, complete genome.|neighbours:ID:ALY06997.1(1),ID:ALY06999.1(1)|neighbour_genes:putative terminase l..,hypothetical protein|
MEQLSPGVVSNEISLQTTVERVGTGRAAAVGKFNWGPVNTILQIVSEPELVRRLGQPDDKTADSFFTAANFFSYGNDLRLVRVCDMNAARNSSPVFETVNIQIQSAGSGYMLNDIVTVTNGAFSTTGAVTKVNSTGGIESVFVPSNQIVNRAKEIRDYPDLNDGGWVVSNTSVNGGGATLSLRDIQTDSTIVFTNDEYARSELEKRDIVNDTFIDKCEYFNIPVIASKYPSHLGDDITVIVVDYKDYYKFSSDGTRIIGNNTINPKVFPTGLNYGNITPASLFQFGPENEHQFALIVVRSGTVVESKILSRKMGDRDIYNNSIFIDEYFENGGSQFIQGTATSWPDKFTGALRMGGGNAGNDSVTAGDWVAGWDLFADKETVDVNILAAGSCAGEGAALASTVQKAVVALAEERKDVLATISPPREYLVNKPAGDATAAIVAWRNGVTVQGDVLENNFNVSSSYMMIDGNYKYQYDKYNDKYRWVPLSGDIAGLCAATPQTWLSPAGYTRGQIRNIIKFAIDTRKPHRDSMYSVGINPCLGQAGKGYVLFGDKTGTTVPTPFDRVNVRRLFNMIKTAISRTADYKLFENNDAFTRSSFRIETSAYLDTIRTLGGMYDFRVICDESNNTPEIIDRNQFVATILIKPARSINFITISFVATSTGADLNEIVGSANLG
>ID:AFN37588.1 |[Vibriophage phi-pp2]||_Vibriophage_phi-pp2_.gbk|tail sheath protein|2016|JN849462(246421):219798-221813:1 ^^ Vibriophage phi-pp2, complete genome.|neighbours:ID:AFN37587.1(1),ID:AFN37589.1(1)|neighbour_genes:phage terminase larg..,tail tube protein|
MTLLSPGIENKEINLASAIGRAATGRAAMVGKFEWGPAYSITQVTSESDLVTIFGRPNDYTAASFMTANNFLKYGNDLRLVRICDATTAQNATPLYNAVEYTIGASNGCVVGDDITITYSGVGALTAKGKVLEVDAGNNNAASKIFLPSAEIVAAAKADGNYPSVGTITLQPTQGDIALTNIEIIDTGSVYFPNIELAFDALTAIETEGGALKYADLIEKQGFPRLSARYVGDFGDAISVEIINYADYQTAFAFAAGHTLGDIELPIYPDGGTRSINLSSYFTFGPSNSNQYAVIVRVSGEVEEAFIVSTNPGDKDVNGQSIFIDEYFENSGSAYITAIAEGWKTESGAYNFGGGSDANAGADDWMFGLDMLSDPEVLYTNLVIAGNAAAEEVSIASTVQKYAIDSVGNVRQDCVVFVSPPQSLIVNKQAGTAVANIQGWRTGIDPTNGQAVVDNLNVSTTYAVIDGNYKYQYDKYNDRNRWVPLAGDIAGLCAYTDQVSQPWMSPAGFNRGQIKGVNRLAVDLRRAHRDALYQIGINPVVGFAGQGFVLYGDKTATQQASAFDRINVRRLFNLLKKAISDAAKYRLFELNDEFTRSSFKSEIDAYLTNIQDLGGVYDFRVVCDETNNPGSVIDRNEFVASIYVKPAKSINFITLNFVATSTDADFAEIIG
>ID:YP_009153764.1 |[Yersinia phage PST]||_Yersinia_phage_PST_.gbk|tail sheath protein|1980|NC_027404(167785):94776-96755:1 ^GeneID:24677550^ Yersinia phage PST, complete genome.|neighbours:ID:YP_009153763.1(1),ID:YP_009153765.1(1)|neighbour_genes:terminase DNA packag..,hypothetical protein|
MTLLSPGIELKETTVQSTVVNNSTGTAALAGKFQWGPAFQIKQVTNEVDLVNTFGQPTAETADYFMSAMNFLQYGNDLRVVRAVDRDTAKNSSPIAGNIEYTISTPGSNYAVGDKITVKYVSDDIETEGKITEVDADGKIKKINIPTAKIIAKAKEVGEYPALGSNWTAEISSSSSGLAAVITLGKIITDSGILLAKIENAETAMTAVDFQANLEKYGIPGVVALYPGELGDKIEIEIVSKADYAKGASALLPIYPGGGTRASTAKAVFGYGPQTDSQYAIIVRRNDAIVQSVVLSTKRGEKDIYDSNIYIDDFFAKGGSEYIFATAQNWPEGFSGILTLSGGLSSNAEVTAGDLMEAWDFFADRESVDVQLFIAGSCAGESLETASTVQKHVVSIGDARQDCLVLCSPPRETVVGIPVTRAVDNLVNWRTAAGSYTDNNFNISSTYAAIDGNYKYQYDKYNDVNRWVPLAADIAGLCARTDNVSQTWMSPAGYNRGQILNVIKLAIETRQAQRDRLYQEAINPVTGTGGDGYVLYGDKTATSVPSPFDRINVRRLFNMLKTNIGRSSKYRLFELNNAFTRSSFRTETAQYLQGIKALGGIYEYRVVCDTTNNTPSVIDRNEFVATFYIQPARSINYIQLNFVATATGADFDELTGLAG
>ID:VEV89779.1 |[Yersinia phage fPS-2]||_Yersinia_phage_fPS-2_.gbk|g163|1980|LR215722(169060):98355-100334:1 ^^ Yersinia phage fPS-2 genome assembly, chromosome: I.|neighbours:ID:VEV89778.1(1),ID:VEV89780.1(1)|neighbour_genes:g162,g164|
MTLLSPGIELKETTVQSTVVNNSTGTAALAGKFQWGPAFQIKQVTNEVDLVNTFGQPTAETADYFMSAMNFLQYGNDLRVVRAVDRDTAKNSSPIAGNIEYTISTPGSNYAVGDKITVKYVSDDIETEGKITEVDADGKIKKINIPTAKIIAKAKEVGEYPELGSNWTAEISSSSSGLAAVITLGKIITDSGILLAEIENAEAAMTAVDFQANLKKYGIPGVVALYPGELGDKIEIEIVSKADYAKGASALLPIYPGGGTRASTAKAVFGYGPQTDSQYAIIVRRNDAIVQSVVLSTKRGEKDIYDSNIYIDDFFAKGGSEYIFATAQNWPEGFSGILTLSGGLSSNAEVTAGDLMEAWDFFADRESVDVQLFIAGSCAGESLETASTVQKHVVSIGDARQDCLVLCSPPRETVVGIPVTRAVDNLVNWRTAAGSYTDNNFNISSTYAAIDGNYKYQYDKYNDVNRWVPLAADIAGLCARTDNVSQTWMSPAGYNRGQILNVIKLAIETRQAQRDRLYQEAINPVTGTGGDGYVLYGDKTATSVPSPFDRINVRRLFNMLKTNIGRSSKYRLFELNNAFTRSSFRTETAQYLQGIKALGGIYEYRVVCDTTNNTPSVIDRNEFVATFYIQPARSINYITLNFVATATGADFDELTGLAG
>ID:YP_009149410.1 |[Yersinia phage phiD1]||_Yersinia_phage_phiD1_.gbk|g171|1980|NC_027353(167063):96105-98084:1 ^GeneID:24635607^ Yersinia phage phiD1 complete genome.|neighbours:ID:YP_009149409.1(1),ID:YP_009149411.1(1)|neighbour_genes:g170,g172|
MTLLSPGIELKETTVQSTVVNNSTGTAALAGKFQWGPAFQIKQVTNEVDLVNTFGQPTAETADYFMSAMNFLQYGNDLRVVRAVDRDTAKNSSPIAGNIEYTISTPGSNYAVGDKITVKYVSDDIETEGKITEVDADGKIKKINIPTAKIIAKAKEVGEYPTLGSNWTAEISSSSSGLAAVITLGKIITDSGILLAEIENAEAAMTAVDFQASLEKYGIPGVVALYPGELGDKIEIEIVSKADYAKGASALLPIYPGGGTRASTAKAVFGYGPQTDSQYAIIVRRNDAIVQSVVLSTKRGEKDIYDSNIYIDDFFAKGGSEYIFATAQNWPEGFSGILTLSGGLSSNAEVTAGDLMEAWDFFADRESVDVQLFIAGSCAGESLETASTVQKHVVSIGDARQDCLVLCSPPRETVVGIPVTRAVDNLVNWRTAAGSYTDNNFNISSTYAAIDGNYKYQYDKYNDVNRWVPLAADIAGLCARTDNVSQTWMSPAGYNRGQILNVIKLAIETRQAQRDRLYQEAINPVTGTGGDGYVLYGDKTATSVPSPFDRINVRRLFNMLKTNIGRSSKYRLFELNNAFTRSSFRTETAQYLQGIKALGGIYEYRVVCDTTNNTPSVIDRNEFVATFYIQPARSINYITLNFVATATGADFDELTGLAG
