# Supplementary material for: Influence of Non-canonical DNA Bases on the Genomic Diversity of Tevenvirinae
Source: Front Microbiol. 2021 Apr 6;12:632686. doi: 10.3389/fmicb.2021.632686 (PMC8056088; doi:10.3389/fmicb.2021.632686)
Supplement: Supplementary Data Sheet 1 — Clustering results (folders “first clusterisation,” “second clusterisation,” and “third clusterisation”): the number of pan-genome components in the individual genome (files “pan genome components of genomes”), the total number of all clusters and components of the pan-genome (files “pan genome components”), a list of clusters of the core genome (files “core list”), a list of clusters of the softcore genome (files “softcore list”). Clusters of the softcore genome (folders “softcore clusters”) are presented in the files which show regions in genomes, protein sequences, names of viruses which have these proteins A description of softcore clusters is also supplied (file “Softcore clusters description”). [file Data_Sheet_1.ZIP › Data sheet 1/first clusterisation/softcore_clusters/20032_19.faa]

>ID:YP_004300753.1 |[Acinetobacter virus 133]|Acj133|_Acinetobacter_phage_133_.gbk|19|495|NC_015250(159801):96938-97432:1 ^GeneID:10323159^ Acinetobacter phage 133, complete genome.|neighbours:ID:YP_004300752.1(1),ID:YP_004300754.1(1)|neighbour_genes:18,20|
MADLTDITRGFESGDFARSNLFMVEIPYLGENFTFKCKAAPLPPAQVDKIPVSFLNRKYNVAGDRTFDDWTVTIYGDDKHVTRQAILDWQSLAHGQGNEITGAAPADYKKTAVIRQYARNGKTITKEHTIYGLWPTLVGEVAMDWDTNNEVQTFETTFCYDWWL
>ID:AWY10259.1 |[Acinetobacter phage AM101]||_Acinetobacter_phage_AM101_.gbk|tail tube protein|492|MH165274(166487):62426-62917:-1 ^^ Acinetobacter phage AM101, complete genome.|neighbours:ID:AWY10258.1(-1),ID:AWY10260.1(-1)|neighbour_genes:portal vertex protei..,tail sheath protein|
MELTDLLRAFESGDFARPNLFEVEIPFLGKNFSFKCKAAAMPPANVDKIAVGFQNRKLHVAGDRTFDDWSVTIYSDDKHETRQAILDWQNLCHGQGAEISGATPADYKKTAIIRQFGRDGKTITKEYTIYGIWPTLVGEVQLDWDQNSEVETFETTFALDYWL
>ID:YP_004009540.1 |[Acinetobacter phage Ac42]|Ac42|_Acinetobacter_phage_Ac42_.gbk|19|492|NC_014660(167716):107793-108284:1 ^GeneID:9925805^ Acinetobacter phage Ac42, complete genome.|neighbours:ID:YP_004009539.1(1),ID:YP_004009541.1(1)|neighbour_genes:18,20|
MDLTDLTRAFESGDFARSNLFEVEIPYLGKNFSFKCRAAPMPAGQVDKIPVSYQNRKYNVGGDRTFDDWTVTIYGDDAHRTRQDLIDWQSLVHGQGNEITGATPAEYKKTATIRQFARDAKTITKEYTLYGAWPSLVGEVQMDWDQNNEVQTFETTFVYDWWL
>ID:YP_004009795.1 |[Acinetobacter phage Acj61]||_Acinetobacter_phage_Acj61_.gbk|19|492|NC_014661(164093):109412-109903:1 ^GeneID:9926069^ Acinetobacter phage Acj61, complete genome.|neighbours:ID:YP_004009794.1(1),ID:YP_004009796.1(1)|neighbour_genes:hypothetical protein,20|
MELTDLTRAFESGDFARPNLFEVEIPYLGKNFSFKCKAAAMPAANVDKIAVGYMNRKLNVAGDRTFDDWNCTIYSDDKHETRQAILDWQNMAHGQGNEITGATPAEYKKQAIVRQFARDGKTITKEYTIYGLWPTVVGEVQLDWDTNSEVETFESTFALDWWL
>ID:YP_004010316.1 |[Acinetobacter phage Acj9]||_Acinetobacter_phage_Acj9_.gbk|19|492|NC_014663(169947):111064-111555:1 ^GeneID:9926613^ Acinetobacter phage Acj9, complete genome.|neighbours:ID:YP_004010315.1(1),ID:YP_004010317.1(1)|neighbour_genes:18,20|
MELTDILRAFESGDFARPNLFLVELPYLGQNFSFKCKAAPIPPATVDQIPVGFQNKKIKVAGDRTFDDWTITIYGDDAHETRQQMLDWQNICHAQGPEITGGKPSEYKKTATVKQYARDGKTVSKEHTLYGIWPTLVGEIALDWDTNNEVETFETTFAVDYHL
>ID:AXY82725.1 |[Acinetobacter phage KARL-1]||_Acinetobacter_phage_KARL-1_.gbk|tail tube protein|492|MH713599(166560):78758-79249:-1 ^^ Acinetobacter phage KARL-1, complete genome.|neighbours:ID:AXY82724.1(-1),ID:AXY82726.1(-1)|neighbour_genes:portal head vertex p..,tail sheath protein|
MELTDLLRAFESGDFARPNLFEVEIPFLGKNFSFKCKAAAMPPANVDKIAVGFQNRKLHVAGDRTFDDWSVTIYSDDKHQTRQDILDWQNLCHGQGAEISGATPADYKKTAIIRQFGRDGKTITKEYTIYGLWPTLVGEVQLDWDQNSEVETFETTFALDYWL
>ID:YP_006489125.1 |[Acinetobacter phage ZZ1]||_Acinetobacter_phage_ZZ1_.gbk|tail tube protein|492|NC_018087(166687):104668-105159:1 ^GeneID:13165220^ Acinetobacter phage ZZ1, complete genome.|neighbours:ID:YP_006489127.1(1),ID:YP_008992066.1(1)|neighbour_genes:tail sheath protein,portal head vertex p..|
MEITDILRAFESGDFARPNLFQLEIPYLGKNFTFKAKATAMPPGQVDKIAIGFMNRKFNIGGDRTFDDWSCTIYNDDAHDTRQQILDWQALVHGQGAEITGSTPAEYKKTAIIRQYGRDGKTITKEHTIYGLWPTLVGEVALDWDTNSEVETFECTFALDYWI
>ID:AXF40744.1 |[Acinetobacter phage vB_ApiM_fHyAci03]||_Acinetobacter_phage_vB_ApiM_fHyAci03_.gbk|tail tube protein|492|MH460829(165975):104717-105208:1 ^^ Acinetobacter phage vB_ApiM_fHyAci03, complete genome.|neighbours:ID:AXF40743.1(1),ID:AXF40745.1(1)|neighbour_genes:tail sheath protein,portal vertex protei..|
MELTDLLRAFESGDFARPNLFEVEIPFLGKNFSFKCKAAAMPPANVDKIAVGFQNRKLHVAGDRTFDDWTVTIYSDDKHQTRQDILDWQNLCHGQGAEISGATPADYKKTAIIRQFGRDGKTITKEYTIYGLWPTLVGEVQLDWDQNSEVETFETTFALDYWL
>ID:APU01474.1 |[Aeromonas phage 65.2]||_Aeromonas_phage_65.2_.gbk|tail fibers|489|KY290955(236567):67464-67952:-1 ^SEED:fig|6666666.172300.peg.83^ Aeromonas phage 65.2, complete genome.|neighbours:ID:APU01473.1(-1),ID:APU01475.1(-1)|neighbour_genes:portal vertex of the..,tail sheath monomer|
MDLTDVTRAFGNGDLARPNLFEVEIPFMGDSLRFKVKAASMPAATVEPVILGYQNKKMKLAGDRTFDDWTITVYNDPEHNTRQQFIEWQNLAQALGRNINGEAPATYKKEATVHQLDRAGNRTRSYTIFGLWPSQISELALDWDTGSEVEMFEVVTTLDWWE
>ID:YP_004300926.1 |[Aeromonas virus 65]||_Aeromonas_phage_65_.gbk|19|489|NC_015251(235229):67467-67955:-1 ^GeneID:10323348^ Aeromonas phage 65, complete genome.|neighbours:ID:YP_004300925.1(-1),ID:YP_004300927.1(-1)|neighbour_genes:20,18|
MDLTDVTRAFGNGDLARPNLFEVEIPFMGDSLRFKVKAASMPAATVEPVILGYQNKKMKLAGDRTFDDWTITVYNDPEHNTRQQFIEWQNLAQALGRNINGEAPATYKKEATVHQLDRAGNRTRSYTIFGLWPSQISELALDWDTGSEVEMFEVVTTLDWWE
>ID:ATI17423.1 |[Aeromonas phage AS-szw]||_Aeromonas_phage_AS-szw_.gbk|tail tube protein|489|MF498773(229957):107022-107510:1 ^^ Aeromonas phage AS-szw, complete genome.|neighbours:ID:ATI17422.1(1),ID:ATI17424.1(1)|neighbour_genes:tail sheath protein,portal vertex protei..|
MDLTDVSRAFSNGDLARPNLFEIEIPFMGQDFSFKCKAASMPGATVEPVILGYQNKKLKLAGDRTFDDWTLTVYNDTEHNTRQQFIEWQNIAQSLGRNINGEVPTVYKKEATVHQLDRTGKRTRSYTVYGTWPTQISELALDWDTGSEVEMFEVIMALDWWE
>ID:ASU00172.1 |[Aeromonas phage AS-zj]||_Aeromonas_phage_AS-zj_.gbk|tail tube protein|489|MF448340(229929):213331-213819:1 ^^ Aeromonas phage AS-zj, complete genome.|neighbours:ID:ASU00173.1(1),ID:ASU00171.1(1)|neighbour_genes:hypothetical protein,portal vertex protei..|
MDLTDVSRAFSNGDLARPNLFEIEIPFMGQDFSFKCKAASMPGATVEPVILGYQNKKLKLAGDRTFDDWTLTVYNDTEHNTRQQFIEWQNIAQSLGRNINGEVPTVYKKEATVHQLDRTGKRTRSYTVYGTWPTQISELALDWDTGSEVEMFEVIMALDWWE
>ID:NP_944107.1 |[Aeromonas virus Aeh1]||_Aeromonas_phage_Aeh1_.gbk|19|489|NC_005260(233234):154288-154776:1 ^GeneID:2657917^ Aeromonas phage Aeh1, complete genome.|neighbours:ID:NP_944106.1(1),ID:NP_944108.1(1)|neighbour_genes:18,20|
MELTDISRAYSNGDFARPNLFEVEIPFMGKDFKFKCKGASMPPGVVEPVPVSYQNKKMKLAGDRTFEDWTITVYNDEAHNTRQQFIEWQNLAQALDRNILGEAPASYKKEATVRQLDRKGKQTRQYTVYGAWPTNIAEIALSWDQNNEVETFEVTLSIDWWQ
>ID:AUE22755.1 |[Aeromonas phage Ah1]||_Aeromonas_phage_Ah1_.gbk|tail tube protein|489|MG250483(221116):142139-142627:1 ^^ Aeromonas phage Ah1, complete genome.|neighbours:ID:AUE22754.1(1),ID:AUE22756.1(1)|neighbour_genes:tail sheath protein,portal vertex protei..|
MELTDITRAYSNGDFARPNLFEVEIPFMGKDFKFKCKGASMPPGVVEPVPVSYQNKKMKLAGDRTFEDWTITVYNDEAHNTRQQFIEWQNLAQALDRNILGEAPASYKKEATVRQLDRKGRQTRQYTVYGAWPTNIAEIALSWDQNNEVETFEVTLSIDWWQ
>ID:QAX98472.1 |[Aeromonas phage AsFcp_2]||_Aeromonas_phage_AsFcp_2_.gbk|tail tube protein|489|MH791401(219171):91691-92179:1 ^^ UNVERIFIED: Aeromonas phage AsFcp_2, complete genome.|neighbours:ID:QAX98471.1(1),ID:QAX98473.1(1)|neighbour_genes:tail sheath protein,portal vertex protei..|
MELTDISRAFSNGDFARPNLFEVEIPFLGKDFKFKCKGASMPPGVVEPVPVSYQNKKMKLAGDRTFEDWTITVYNDEAHNTRQQFIEWQNLAQALDRNILGEAPASYKKEATVRQLDRKGKQTRQYTAYGIWPTNIAEIALSWDQNNEVETFEVTLSLDWWQ
>ID:QAX97863.1 |[Aeromonas phage Asswx_1]||_Aeromonas_phage_Asswx_1_.gbk|tail tube protein|489|MH791398(229103):114710-115198:1 ^^ UNVERIFIED: Aeromonas phage Asswx_1, complete genome.|neighbours:ID:QAX97862.1(1),ID:QAX97864.1(1)|neighbour_genes:tail sheath protein,portal vertex protei..|
MDLTDVSRAFSNGDLARPNLFEIEIPFMGQDFSFKCKAASMPGATVEPVILGYQNKKLKLAGDRTFDDWTLTVYNDTEHNTRQQFIEWQNIAQSLGRNINGEVPTVYKKEATVHQLDRTGKRTRSYTVYGTWPTQISELALDWDTGSEVEMFEVIMALDWWE
>ID:QAY01287.1 |[Aeromonas phage Aswh_1]||_Aeromonas_phage_Aswh_1_.gbk|tail tube protein|489|MH791414(229730):123258-123746:-1 ^^ UNVERIFIED: Aeromonas phage Aswh_1, complete genome.|neighbours:ID:QAY01286.1(-1),ID:QAY01288.1(-1)|neighbour_genes:portal vertex protei..,tail sheath protein|
MDLTDVSRAFSQGDLARPNLFEVEIPFMGQDLRFKCKAASMPGATVEPVVLGYQNKKMKLAGDRTFDDWTITVYNDTQHNTRQQFIDWQNIAQSLGRNINGEVPTVYKKEATVHQLDRAGNRTRSYTVYGCWPTQISELALDWDTGSEVEMFEIILSLDWWE
>ID:YP_007010340.1 |[Aeromonas phage CC2]||_Aeromonas_phage_CC2_.gbk|tail tube protein|489|NC_019538(231743):155913-156401:-1 ^GeneID:14016266^ Aeromonas phage CC2, complete genome.|neighbours:ID:YP_007010339.1(-1),ID:YP_007010341.1(-1)|neighbour_genes:portal vertex protei..,tail sheath protein|
MDLTDVSRAFSNGDLARPNLFEIEIPFMGQDFSFKCKAASMPGATVEPVILGYQNKKLKLAGDRTFDDWTLTVYNDTEHNTRQQFIEWQNIAQSLGRNINGEVPTVYKKEATVHQLDRTGKRTRSYTVYGTWPTQISELALDWDTGSEVEMFEVIMALDWWE
>ID:YP_009011643.1 |[Aeromonas phage PX29]||_Aeromonas_phage_PX29_.gbk|19|489|NC_023688(222006):142086-142574:1 ^GeneID:18560138^ Aeromonas phage PX29, complete genome.|neighbours:ID:YP_009011642.1(1),ID:YP_009011644.1(1)|neighbour_genes:18,20|
MELTDISRAFSNGDFARPNLFEVEIPFLGKDFKFKCKGASMPPGVVEPVPVSYQNKKMKLAGDRTFEDWTITVYNDEAHNTRQQFIEWQNLAQALDRNILGEAPASYKKEATVRQLDRKGKQTRQYTAYGIWPTNIAEIALSWDQNNEVETFEVTLSLDWWQ
>ID:YP_003969302.1 |[Aeromonas phage phiAS5]||_Aeromonas_phage_phiAS5_.gbk|tail tube protein|489|NC_014636(225268):13260-13748:1 ^GeneID:9861420^ Aeromonas phage phiAS5, complete genome.|neighbours:ID:YP_003969301.1(1),ID:YP_003969303.1(1)|neighbour_genes:tail sheath protein,portal vertex protei..|
MELTDITKAYSNGDFARPNLFEVEIPFMGKDFKFKCKGASMPPGVVEPVPVSYQNKKMKLAGDRTFEDWTITVYNDEAHNTRQQFIEWQNLAQALDRNILGEAPASYKKEATVRQLDRKGKSTRQYTAYGVWPTNIAEVALSWDQNNEVETFEVTLSLDWWQ
>ID:YP_803109.1 |[Escherichia virus RB32]||_Bacteriophage_RB32_.gbk|19|492|NC_008515(165890):98171-98662:1 ^GeneID:4405486^ Bacteriophage RB32, complete genome.|neighbours:ID:YP_803108.1(1),ID:YP_803110.1(1)|neighbour_genes:18,20|
MFVDDVTRAFESGDFARPNLFQVEISYLGQNFTFQCKATALPAGIVEKIPVGFMNRKINVAGDRTFDDWTITVMNDEAHDARQKFVDWQSIAAGQGNEITGGKPAEYKKSAIVRQYARDAKTVTKEVEIKGLWPTNVGELQLDWDSNNEIQTFEVTLALDYWE
>ID:YP_009218792.1 |[Citrobacter phage IME-CF2]||_Citrobacter_phage_IME-CF2_.gbk|tail fibers|336|NC_029013(177688):166763-167098:-1 ^GeneID:26645007,SEED:fig|1527524.5.peg.269^ Citrobacter phage IME-CF2, complete genome.|neighbours:ID:YP_009218791.1(-1),ID:YP_009218793.1(-1)|neighbour_genes:portal vertex of the..,tail sheath monomer|
MLTDILRAFESGDFARPNLFEVEIPYLGKNFRFKCKAATMPAATVEKVPVGYQNRKINVAGDRTYDDWTITVYNDDAHVTRDALVAWSNMMHGMGDQISGDIPANYKKTLR
>ID:YP_009195029.1 |[Citrobacter phage Margaery]||_Citrobacter_phage_Margaery_.gbk|tail tube protein|486|NC_028755(178182):128975-129460:1 ^^ Citrobacter phage Margaery, complete genome.|neighbours:ID:YP_009195028.1(1),ID:YP_009195030.1(1)|neighbour_genes:tail sheath protein,portal protein|
MLTDILRAFESGDFARPNLFEVEIPYLGKNFKFKCKAATMPAATVEKVPVGYQNRKINVAGDRTYDDWTITIYNDDAHNTRDALVAWSNMMHGMGDQISGDIPANYKKTATVKQKNRNDEITADHTIHGLFPTNVGEVTLDWDSNNEVSTFEVTFALDWWE
>ID:AYJ73073.1 |[Citrobacter phage Maroon]||_Citrobacter_phage_Maroon_.gbk|tail tube protein|486|MH823906(178830):129390-129875:1 ^^ Citrobacter phage Maroon, complete genome.|neighbours:ID:AYJ73072.1(1),ID:AYJ73074.1(1)|neighbour_genes:tail sheath protein,portal protein|
MLTDILRAFESGDFARPNLFEVEIPYLGKNFKFKCKAATMPAATVEKVPVGYQNRKINVAGDRTYDDWTITIYNDDAHNTRDALVAWSNMMHGMGDQISGDIPANYKKTATVKQKNRNDEITAEHTIHGLFPTNVGEVTLDWDSNNEVSTFEVTFALDWWE
>ID:YP_009203905.1 |[Citrobacter phage Merlin]||_Citrobacter_phage_Merlin_.gbk|tail tube protein|492|NC_028857(172733):101473-101964:1 ^GeneID:26648116^ Citrobacter phage Merlin, complete genome.|neighbours:ID:YP_009203904.1(1),ID:YP_009203906.1(1)|neighbour_genes:tail sheath protein,portal vertex protei..|
MFLDDMTRAFESGDLARPNLFEVEIPYLGRNFSFKCKAAPMPAGIVEKVPVGYMNRKINLAGDRTFDDWTVTIYNDDAHTTRQQIVDWQGICHGQGNEITGGTPAEYKKTAIVRQYHRDGKTVTKEVTITGLWPTNVGEVQMDWDSNNEVETFEVTFAMDWWL
>ID:YP_009097817.1 |[Citrobacter phage Miller]||_Citrobacter_phage_Miller_.gbk|tail tube protein|486|NC_025414(178171):130572-131057:1 ^InterPro:IPR010667^ Citrobacter phage Miller, complete genome.|neighbours:ID:YP_009097816.1(1),ID:YP_009097818.1(1)|neighbour_genes:tail sheath protein,portal protein|
MLTDILRAFESDDFARPNLFEVEIPYLGKNFRFKCKAATMPAATVEKVPVGYQNRKINVAGDRTYDDWTITVYNDDAHVTRDALVAWSNMMHGMGDQISGDIPANYKKTATVKQKNRNDEVTAEHTIHGLFPTNVGEVTLDWDSNNEISTFECTFALDWWE
>ID:YP_009146619.1 |[Citrobacter phage Moon]||_Citrobacter_phage_Moon.gbk|tail tube protein|492|NC_027331(170341):100629-101120:1 ^GeneID:24721785,InterPro:IPR010667^ Citrobacter phage Moon, complete genome.|neighbours:ID:YP_009146618.1(1),ID:YP_009146620.1(1)|neighbour_genes:tail sheath protein,hypothetical protein|
MFLDDMTRAFESGDLARPNLFEVEIPYLGRNFSFKCKAAPMPAGIVEKVPVGYMNRKINLAGDRTFDDWTVTIYNDDAHTTRQEIVDWQGICHGQGNEITGGTPAEYKKTAIVRQYHRDGKTVTKEVTITGLWPTNVGEVQMDWDSNNEIETFEVTFAMDWWL
>ID:YP_009285748.1 |[Citrobacter phage vB_CfrM_CfP1]||_Citrobacter_phage_vB_CfrM_CfP1_.gbk|tail tube protein|486|NC_031057(180219):131927-132412:1 ^GeneID:29079533^ Citrobacter phage vB_CfrM_CfP1, complete genome.|neighbours:ID:YP_009285747.1(1),ID:YP_009285749.1(1)|neighbour_genes:tail sheath,portal protein|
MLTDILRAFESGDFARPNLFEVEIPYLGKNFRFKCKAATMPAATVEKVPVGYQNRKINVAGDRTYDDWTITVYNDDAHVTRDALVAWSNMMHGMGDQISGDIPANYKKTATVKQKNRNDEVTAEHTIHGLFPTNVGEVTLDWDSNNEISTFECTFALDWWE
>ID:SCN45864.1 |[Cronobacter phage Pet-CM3-4]||_Cronobacter_phage_Pet-CM3-4_.gbk|Phage tail fibers|492|LT614807(171975):103225-103716:1 ^^ Cronobacter phage Pet-CM3-4 genome assembly, chromosome: I.|neighbours:ID:SCN45863.1(1),ID:SCN45865.1(1)|neighbour_genes:Phage tail sheath mo..,Phage portal vertex ..|
MELTDLTRAFESGDFARPNLFEVEIPYLGKNFSFKCKAAPLPAGIVEKIPVGYMNRKLNVAGDRTFDDWTVTIYNDDAHNTRQAIVEWQGIAAGQGNEITGGSPAEYKKKAIVRQFARDSKTITREIEITGVWPTNVGEVQLDWDSNNEVETFEVTFCLDWWL
>ID:YP_006986483.1 |[Cronobacter phage vB_CsaM_GAP161]||_Cronobacter_phage_vB_CsaM_GAP161_.gbk|tail tube protein|486|NC_019398(178193):128348-128833:1 ^^ Cronobacter phage vB_CsaM_GAP161, complete genome.|neighbours:ID:YP_006986482.1(1),ID:YP_006986484.1(1)|neighbour_genes:tail sheath protein,portal vertex protei..|
MLTDILRAFESGDFARPNLFEVEIPYLGKNFKFKCKAATMPAATVEKVPVGYQNRKINVAGDRTYDDWTITIYNDDAHNTRDALVAWSNMMHGMGDQISGDIPANYKKTATVKQKNRNDEITADHTIHGLFPTNVGEVTLDWDSNNEVSTFEVTFALDWWE
>ID:AOG16339.1 |[Cronobacter phage vB_CsaM_leB]||_Cronobacter_phage_vB_CsaM_leB_.gbk|tail tube protein|486|KX431559(177907):128184-128669:1 ^^ Cronobacter phage vB_CsaM_leB, complete genome.|neighbours:ID:AOG16338.1(1),ID:AOG16340.1(1)|neighbour_genes:tail sheath protein,portal vertex protei..|
MLTDILRAFESGDFARPNLFEVEIPYLGKNFKFKCKAATMPAATVEKVPVGYQNRKINVAGDRTYDDWTITIYNDDAHNTRDALVAWSNMMHGMGDQISGDIPANYKKTATVKQKNRNDEITAEHTIHGLFPTNVGEVTLDWDSNNEVSTFEVTFALDWWE
>ID:AOG16623.1 |[Cronobacter phage vB_CsaM_leN]||_Cronobacter_phage_vB_CsaM_leN_.gbk|tail tube protein|486|KX431560(179516):129236-129721:1 ^^ Cronobacter phage vB_CsaM_leN, complete genome.|neighbours:ID:AOG16622.1(1),ID:AOG16624.1(1)|neighbour_genes:tail sheath protein,portal vertex protei..|
MLTDILRAFESGDFARPNLFEVEIPYLGKNFKFKCKAATMPAATVEKVPVGYQNRKINVAGDRTYDDWTITIYNDDAHNTRDALVAWSNMMHGMGDQISGDIPANYKKTATVKQKNRNDEITAEHTIHGLFPTNVGEVTLDWDSNNEVSTFEVTFALDWWE
>ID:YP_009005449.1 |[Enterobacter phage PG7]||_Enterobacter_phage_PG7_.gbk|tail tube protein|453|NC_023561(173276):104987-105439:1 ^GeneID:18502464^ Enterobacter phage PG7, complete genome.|neighbours:ID:YP_009005448.1(1),ID:YP_009005450.1(1)|neighbour_genes:tail sheath protein,portal vertex protei..|
MELTDLTRAFESGDFARPNLFEVEIPYLGKNFSFKCKAAPLPAGIVEKIPVGYMNRKLNVAGDRTFDDWTVTIYNDDAHNTRQAIVEWQGIAAGQGNEITGGSPAEYKKKAIVRQFARDSKTITREIEITGVWPTNVGEVQLDWDSNKRS
>ID:AVR55358.1 |[Enterobacter phage myPSH1140]||_Enterobacter_phage_myPSH1140_.gbk|tail tube protein|492|MG999954(172614):106743-107234:1 ^^ Enterobacter phage myPSH1140, complete genome.|neighbours:ID:AVR55357.1(1),ID:AVR55359.1(1)|neighbour_genes:tail sheath protein,portal vertex protei..|
MELTDLTRAFESGDFARPNLFEVEIPYLGKNFSFKCKAAPLPAGIVEKIPVGYMNRKLNVAGDRTFDDWTVTIYNDDAHNTRQAIVEWQGIAAGQGNEITGGSPAEYKKKAIVRQFARDSKTITREIEITGVWPTNVGEVQLDWDSNNEVETFEVTFCLDWWL
>ID:YP_009607130.1 |[Enterobacter phage phiEap-3]||_Enterobacter_phage_phiEap-3_.gbk|tail tube protein|486|NC_041980(175814):128749-129234:1 ^GeneID:40083136^ Enterobacter phage phiEap-3, complete genome.|neighbours:ID:YP_009607129.1(1),ID:YP_009607131.1(1)|neighbour_genes:tail sheath protein,portal vertex protei..|
MLTDIVRAFESGDFARPNLFEVEIPYLGKNFKLKCKAATMPASTVEKVPVGYMNRKINVAGDRTYDDWTITVYNDDAHTTRDAIVAWSNMLHGMGEDITGDIPANYKKTATVKQKNRNDEVTAEHTIYGLFPTNVGEVTLDWDSNNEVSTFECTFALDWWV
>ID:YP_009167983.1 |[Escherichia phage AR1]|AR1|_Enterobacteria_phage_AR1_DNA_.gbk|19|492|NC_027983(167435):97878-98369:1 ^GeneID:26041913^ Enterobacteria phage AR1 DNA, complete genome.|neighbours:ID:YP_009167982.1(1),ID:YP_009167984.1(1)|neighbour_genes:18,20|
MFVDDVTRAFESGDFARPNLFQVEISYLGQNFTFQCKATALPAGIVEKIPVGFMNRKINVAGDRTFDDWTVTVMNDEAHDARQKFVDWQSIAAGQGNEITGGKPAEYKKSAIVRQYARDAKTVTKEIEIKGLWPTNVGELQLDWDSNNEIQTFEVTLALDYWE
>ID:ANZ51031.1 |[Enterobacteria phage ATK47]||_Enterobacteria_phage_ATK47.gbk|tail fibers protein|492|KT184309(170020):70520-71011:-1 ^^ Enterobacteria phage ATK47, complete genome.|neighbours:ID:ANZ51030.1(-1),ID:ANZ51032.1(-1)|neighbour_genes:portal vertex of the..,tail sheath monomer|
MFVDDVTRAFESGDFARPNLFEVEISYLGQNFSFQCRATALPAAIVEKVPVSYMNRKINVAGDRTFDDWTITVMNDDAHSIRQKFVDWQGIAAGQGNEITGGKPAEYKKSAIVRQFARDAKTVTKEVEIVGLWPTNVGEVSLDWDSNNEIETFEVTLALDWWE
>ID:ANZ51375.1 |[Enterobacteria phage ATK48]||_Enterobacteria_phage_ATK48.gbk|tail tube protein|492|KT184310(169729):168754-169245:-1 ^^ Enterobacteria phage ATK48, complete genome.|neighbours:ID:ANZ51374.1(-1),end()|neighbour_genes:portal vertex of the..,end()|
MFVDDVTRAFESGDFARPNLFEVEISYLGQNFSFQCRATALPAAIVEKVPVSYMNRKINVAGDRTFDDWTITVMNDDAHSIRQKFVDWQGIAAGQGNEITGGKPAEYKKSAIVRQFARDAKTVTKEVEIVGLWPTNVGEVSLDWDSNNEIETFEVTLALDWWE
>ID:ANZ50766.1 |[Enterobacteria phage Aplg8]||_Enterobacteria_phage_Aplg8_.gbk|tail tube monomer|492|KT184308(168496):43388-43879:1 ^^ Enterobacteria phage Aplg8, complete genome.|neighbours:ID:ANZ50765.1(1),ID:ANZ50767.1(1)|neighbour_genes:tail sheath monomer,portal vertex protei..|
MFVDDVTRAFESGDFARPNLFQVEISYLGQNFTFQCKATALPAGIVEKIPVGFMNRKINVAGDRTFDDWTVTVMNDEAHDARQKFVDWQSIAAGQGNEITGGKPAEYKKSAVVRQYARDAKTVTKEVEIKGLWPTNVGELQLDWDSNNEIQTFEVTLALDYWE
>ID:YP_007004279.1 |[Enterobacteria phage Bp7]||_Enterobacteria_phage_Bp7_.gbk|tail tube protein|492|NC_019500(168066):138726-139217:-1 ^GeneID:14007893^ Enterobacteria phage Bp7, complete genome.|neighbours:ID:YP_007004278.1(-1),ID:YP_007004280.1(-1)|neighbour_genes:hypothetical protein,hypothetical protein|
MELTDITRAFESGDFARPNLFEVEIPFLGKNFSFKCKAAPMPAGIVEKVPVGYMNRKINVAGDRTFDDWTITIYNDDAHDTRQAIVDWQNLCHGMTNEITGAAPAEYKKQAVVRQFHRDGKTVTKEVTIYGLWPTNVGEVQMDWDSNNEVETFESTFAIDWWE
>ID:YP_004010029.1 |[Enterobacter phage CC31]||_Enterobacteria_phage_CC31_.gbk|19|492|NC_014662(165540):97550-98041:1 ^GeneID:9926325^ Enterobacteria phage CC31, complete genome.|neighbours:ID:YP_004010028.1(1),ID:YP_004010030.1(1)|neighbour_genes:18,20|
MELTDLTRAFESGDFARPNLFEVEIPYLGKNFSFKCKAAPLPAGIVEKIPVGYMNRKLNVAGDRTFDDWTVTIYNDDAHNTRQAIVEWQGIAAGQGNEITGGSPAEYKKKAIVRQFARDSKTITREIEITGVWPTNVGEVQLDWDSNNEVETFEVTFCLDWWL
>ID:YP_009118839.1 |[Enterobacteria phage GEC-3S]||_Enterobacteria_phage_GEC-3S_.gbk|Putative tail tube p..|495|NC_025425(163424):90096-90590:1 ^GeneID:23301194^ Enterobacteria phage GEC-3S complete genome.|neighbours:ID:YP_009118838.1(1),ID:YP_009118840.1(1)|neighbour_genes:Putative tail sheath..,Putative portal vert..|
MALDLNDITRGFESGDFARPNLFEVEIPYLGQNFKLMCKAATVPAATVEKIAIGYQNRKINIAGDRVYDDWTITVFNDDAHKIRDAIVAWSDQTHGTGSAITGATPAQYKKQAIVRQLNRNTESTSEKTLYGIFPTNVGEVTLDWEQNNEVETFEVTFAIDWVE
>ID:ANZ51592.1 |[Enterobacteria phage GiZh]||_Enterobacteria_phage_GiZh_.gbk|putative tail tube m..|492|KT184311(166514):147934-148425:1 ^^ Enterobacteria phage GiZh, complete genome.|neighbours:ID:ANZ51591.1(1),ID:ANZ51593.1(1)|neighbour_genes:tail sheath monomer,portal vertex of the..|
MFVDDVTRAFESGDFARPNLFQVEISYLGQNFTFQCKATALPAGIVEKIPVGFMNRKINVAGDRTFDDWTVTVMNDEAHDARQKFVDWQSIAAGQGNEITGGKPAEYKKSAIVRQYARDAKTVTKEIEIKGLWPTNVGELQLDWDSNNEIQTFEVTLALDYWE
>ID:YP_003734308.1 |[Enterobacteria phage IME08]||_Enterobacteria_phage_IME08_.gbk|19|504|NC_014260(172253):98633-99136:1 ^GeneID:9384468^ Enterobacteria phage IME08, complete genome.|neighbours:ID:YP_003734307.1(1),ID:YP_003734309.1(1)|neighbour_genes:18,20|
MRHPMELTDITRAFESGDFARPNLFEVEIPFLGKNFSFKCKAAPMPAGIVEKVPVGYMNRKINVAGDRTFDDWTITIYNDDAHDTRQAIVDWQNLCHGMTNEITGAAPAEYKKQAVVRQFHRDGKTVTKEVTIYGLWPTNVGEVQMDWDSNNEVETFESTFAIDWWE
>ID:YP_002922512.1 |[Escherichia phage JS10]||_Enterobacteria_phage_JS10_.gbk|19|492|NC_012741(171451):98975-99466:1 ^GeneID:7943562^ Enterobacteria phage JS10, complete genome.|neighbours:ID:YP_002922511.1(1),ID:YP_002922513.1(1)|neighbour_genes:18,20|
MELTDITRAFESGDFARPNLFEVEIPFLGKNFSFKCKAAPMPAGIVEKVPVGYMNRKINVAGDRTFDDWTITIYNDDAHDTRQAIVDWQNLCHGMTNEITGAAPAEYKKQAVVRQFHRDGKTVTKEVTIYGLWPTNVGEVQMDWDSNNEVETFESTFAIDWWE
>ID:YP_001595295.1 |[Escherichia phage JS98]||_Enterobacteria_phage_JS98.gbk|tail tube protein|492|NC_010105(170523):99899-100390:1 ^^ Enterobacteria phage JS98, complete genome.|neighbours:ID:YP_001595294.1(1),ID:YP_001595296.1(1)|neighbour_genes:tail sheath protein,portal vertex protei..|
MELTDITRAFESGDFARPNLFEVEIPFLGKNFSFKCKAAPMPAGIVEKVPVGYMNRKINVAGDRTFDDWTITIYNDDAHDTRQAIVDWQNLCHGMTNEITGAAPAEYKKQAVVRQFHRDGKTVTKEVTIYGLWPTNVGEVQMDWDSNNEVETFESTFAIDWWE
>ID:YP_002922231.1 |[Escherichia phage JSE]||_Enterobacteria_phage_JSE_.gbk|19|495|NC_012740(166418):93583-94077:1 ^GeneID:7943199^ Enterobacteria phage JSE, complete genome.|neighbours:ID:YP_002922230.1(1),ID:YP_002922232.1(1)|neighbour_genes:18,20|
MALDLNDITRGFESGDFARPNLFEVEIPYLGQNFKLMCKAATVPAATVEKIAVGYQNRKINIAGDRVYDDWTITVFNDDAHKIRDAIVAWSDQTHGTGSAITGATPAQYKKQAIVRQLNRNTESTSEKTLYGIFPTNVGEVTLDWEQNNEVETFEVTFAIDWVE
>ID:ANZ51791.1 |[Enterobacteria phage Kha5h]||_Enterobacteria_phage_Kha5h_.gbk|tail tube monomer|492|KT184312(167318):122845-123336:1 ^^ Enterobacteria phage Kha5h, complete genome.|neighbours:ID:ANZ51790.1(1),ID:ANZ51792.1(1)|neighbour_genes:tail sheath monomer,portal vertex of the..|
MFVDDVTRAFESGDFARPNLFQVEISYLGQNFTFQCKATALPAGIVEKIPVGFMNRKINVAGDRTFDDWTVTVMNDEAHDARQKFVDWQSIAAGQGNEITGGKPAEYKKSAIVRQYARDAKTVTKEIEIKGLWPTNVGELQLDWDSNNEIQTFEVTLALDYWE
>ID:YP_001469500.1 |[Escherichia phage Phi1]||_Enterobacteria_phage_Phi1_.gbk|19|495|NC_009821(164270):90264-90758:1 ^GeneID:5602118^ Enterobacteria phage Phi1, complete genome.|neighbours:ID:YP_001469499.1(1),ID:YP_001469501.1(1)|neighbour_genes:18,20|
MALDLNDITRGFESGDFARPNLFEVEIPYLGQNFKLMCKAATVPAATVEKIAIGYQNRKINIAGDRVYDDWTITVFNDDAHKIRDAIVAWSDQTHGTGSAITGATPAQYKKQAIVRQLNRNTESTSEKTLYGIFPTNVGEVTLDWEQNNEVETFEVTFAIDWVE
>ID:YP_009202901.1 |[Escherichia phage QL01]||_Enterobacteria_phage_QL01.gbk|hypothetical protein|492|NC_028847(170527):98748-99239:1 ^GeneID:26629889^ Enterobacteria phage QL01, complete genome.|neighbours:ID:YP_009202900.1(1),ID:YP_009202902.1(1)|neighbour_genes:hypothetical protein,hypothetical protein|
MELTDITRAFESGDFARPNLFEVEIPFLGKNFSFKCKAAPMPAGIVEKVPVGYMNRKINVAGDRTFDDWTITIYNDDAHDTRQAIVDWQNLCHGMTNEITGAAPAEYKKQAVVRQFHRDGKTVTKEVTIYGLWPTNVGEVQMDWDSNNEVETFESTFAIDWWE
>ID:AIT74260.1 |[Enterobacteria phage RB10]||_Enterobacteria_phage_RB10_.gbk|tail tube protein|492|KM606999(168401):96732-97223:1 ^^ Enterobacteria phage RB10, complete genome.|neighbours:ID:AIT74259.1(1),ID:AIT74261.1(1)|neighbour_genes:tail sheath protein,portal vertex of the..|
MFVDDVTRAFESGDFARPNLFQVEISYLGQNFTFQCKATALPAGIVEKIPVGFMNRKINVAGDRTFDDWTVTVMNDEAHDARQKFVDWQSIAAGQGNEITGGKPAEYKKSAIVRQYARDAKTVTKEIEIKGLWPTNVGELQLDWDSNNEIQTFEVTLALDYWE
>ID:YP_002854502.1 |[Escherichia virus RB14]||_Enterobacteria_phage_RB14_.gbk|19|492|NC_012638(165429):96747-97238:1 ^GeneID:7803918^ Enterobacteria phage RB14, complete genome.|neighbours:ID:YP_002854501.1(1),ID:YP_002854503.1(1)|neighbour_genes:18,20|
MFVDDVTRAFESGDFARPNLFQVEISYLGQNFTFQCKATALPAGIVEKIPVGFMNRKINVAGDRTFDDWTVTVMNDEAHDARQKFVDWQSIAAGQGNEITGGKPAEYKKSAIVRQYARDAKTVTKEIEIKGLWPTNVGELQLDWDSNNEIQTFEVTLALDYWE
>ID:YP_003858508.1 |[Escherichia virus RB16]||_Enterobacteria_phage_RB16_.gbk|19|486|NC_014467(176788):129833-130318:1 ^GeneID:9712949^ Enterobacteria phage RB16, complete genome.|neighbours:ID:YP_003858507.1(1),ID:YP_003858509.1(1)|neighbour_genes:18,20|
MLTDILRAFESGDFARPNLFEVEIPYLGKNFKFKCKAATMPAATVEKVPVGYQNRKINLAGDRTYDDWTITIYNDDAHNTRNALVAWSNMLHGMGDQISGDIPANYKKTATVKQKNRNEEITADHTIHGLFPTNVGEVTLDWDSNNEVSTFECTFALDWWE
>ID:AXF42476.1 |[Enterobacteria phage RB18]||_Enterobacteria_phage_RB18_.gbk|tail tube protein|492|MH553563(166677):97751-98242:1 ^^ Enterobacteria phage RB18, complete genome.|neighbours:ID:AXF42475.1(1),ID:AXF42477.1(1)|neighbour_genes:tail sheath protein,portal vertex protei..|
MFVDDVTRAFESGDFARPNLFQVEISYLGQNFTFQCKATALPAGIVEKIPVGFMNRKINVAGDRTFDDWTVTVMNDEAHDARQKFVDWQSIAAGQGNEITGGKPAEYKKSAIVRQYARDAKTVTKEIEIKGLWPTNVGELQLDWDSNNEIQTFEVTLALDYWE
>ID:YP_009102371.1 |[Enterobacteria phage RB27]||_Enterobacteria_phage_RB27_.gbk|tail tube protein|492|NC_025448(165179):96498-96989:1 ^GeneID:22113155^ Enterobacteria phage RB27, complete genome.|neighbours:ID:YP_009102370.1(1),ID:YP_009102372.1(1)|neighbour_genes:tail sheath protein,portal vertex of the..|
MFVDDVTRAFESGDFARPNLFQVEISYLGQNFTFQCKATALPAGIVEKIPVGFMNRKINVAGDRTFDDWTVTVMNDEAHDARQKFVDWQSIAAGQGNEITGGKPAEYKKSAIVRQYARDAKTVTKEIEIKGLWPTNVGELQLDWDSNNEIQTFEVTLALDYWE
>ID:AIT74806.1 |[Enterobacteria phage RB33]||_Enterobacteria_phage_RB33_.gbk|tail tube protein|492|KM607001(166007):98290-98781:1 ^^ Enterobacteria phage RB33, complete genome.|neighbours:ID:AIT74805.1(1),ID:AIT74807.1(1)|neighbour_genes:tail sheath protein,portal vertex of the..|
MFVDDVTRAFESGDFARPNLFQVEISYLGQNFTFQCKATALPAGIVEKIPVGFMNRKINVAGDRTFDDWTITVMNDEAHDARQKFVDWQSIAAGQGNEITGGKPAEYKKSAIVRQYARDAKTVTKEVEIKGLWPTNVGELQLDWDSNNEIQTFEVTLALDYWE
>ID:YP_009098552.1 |[Escherichia phage RB3]||_Enterobacteria_phage_RB3_.gbk|tail tube protein|492|NC_025419(168402):96733-97224:1 ^GeneID:22113916^ Enterobacteria phage RB3, complete genome.|neighbours:ID:YP_009098551.1(1),ID:YP_009098553.1(1)|neighbour_genes:hypothetical protein,portal vertex of the..|
MFVDDVTRAFESGDFARPNLFQVEISYLGQNFTFQCKATALPAGIVEKIPVGFMNRKINVAGDRTFDDWTVTVMNDEAHDARQKFVDWQSIAAGQGNEITGGKPAEYKKSAIVRQYARDAKTVTKEIEIKGLWPTNVGELQLDWDSNNEIQTFEVTLALDYWE
>ID:YP_239197.1 |[Escherichia virus RB43]||_Enterobacteria_phage_RB43_.gbk|19|486|NC_007023(180500):131097-131582:1 ^GeneID:3416366^ Enterobacteria phage RB43, complete genome.|neighbours:ID:YP_239196.1(1),ID:YP_239198.1(1)|neighbour_genes:18,20|
MLTDILRAFESGDFARPNLFEVEIPYLGKNFRFKCKAATMPAATVEKVPVGYQNRKINVAGDRTYDDWTITIYNDDAHNTRDALVAWSNMMHGMGDQISGDIPANYKKTATVKQKNRNDEITAEHTIHGLFPTNVGEVTLDWDSNNEISTFECTFALDWWE
>ID:NP_891726.1 |[Escherichia phage RB49]||_Enterobacteria_phage_RB49_.gbk|19|495|NC_005066(164018):88916-89410:1 ^GeneID:1725319^ Enterobacteria phage RB49, complete genome.|neighbours:ID:NP_891725.1(1),ID:NP_891727.1(1)|neighbour_genes:18,20|
MALDLNDITRGFESGDFARPNLFEVEIPYLGQNFKLMCKAATVPAATVEKIAIGYQNRKINIAGDRVYDDWTITVFNDDAHKIRDAIVAWSDQTHGTGSAITGATPAQYKKQAIVRQLNRNTESTSEKTLYGIFPTNVGEVTLDWEQNNEVETFEVTFAIDWVE
>ID:YP_002854124.1 |[Enterobacteria phage RB51]||_Enterobacteria_phage_RB51_.gbk|19|492|NC_012635(168394):100106-100597:1 ^GeneID:7803430^ Enterobacteria phage RB51, complete genome.|neighbours:ID:YP_002854123.1(1),ID:YP_002854125.1(1)|neighbour_genes:18,20|
MFVDDVTRAFESGDFARPNLFQVEISYLGQNFTFQCKATALPAGIVEKIPVGFMNRKINVAGDRTFDDWTVTVMNDEAHDARQKFVDWQSIAAGQGNEITGGKPAEYKKSAIVRQYARDAKTVTKEIEIKGLWPTNVGELQLDWDSNNEIQTFEVTLALDYWE
>ID:AIT75077.1 |[Enterobacteria phage RB55]||_Enterobacteria_phage_RB55_.gbk|tail tube protein|492|KM607002(168896):100576-101067:1 ^^ Enterobacteria phage RB55, complete genome.|neighbours:ID:AIT75076.1(1),ID:AIT75078.1(1)|neighbour_genes:tail sheath protein,portal vertex of the..|
MFVDDVTRAFESGDFARPNLFQVEISYLGQNFTFQCKATALPAGIVEKIPVGFMNRKINVAGDRTFDDWTVTVMNDEAHDARQKFVDWQSIAAGQGNEITGGKPAEYKKSAIVRQYARDAKTVTKEIEIKGLWPTNVGELQLDWDSNNEIQTFEVTLALDYWE
>ID:AIT75350.1 |[Enterobacteria phage RB59]||_Enterobacteria_phage_RB59_.gbk|tail tube protein|492|KM607003(168966):100589-101080:1 ^^ Enterobacteria phage RB59, complete genome.|neighbours:ID:AIT75349.1(1),ID:AIT75351.1(1)|neighbour_genes:tail sheath protein,portal vertex of the..|
MFVDDVTRAFESGDFARPNLFQVEISYLGQNFTFQCKATALPAGIVEKIPVGFMNRKINVAGDRTFDDWTVTVMNDEAHDARQKFVDWQSIAAGQGNEITGGKPAEYKKSAIVRQYARDAKTVTKEIEIKGLWPTNVGELQLDWDSNNEIQTFEVTLALDYWE
>ID:AIT73173.1 |[Enterobacteria phage RB5]||_Enterobacteria_phage_RB5_.gbk|tail tube protein|492|KM606995(168394):96725-97216:1 ^^ Enterobacteria phage RB5, complete genome.|neighbours:ID:AIT73172.1(1),ID:AIT73174.1(1)|neighbour_genes:tail sheath protein,portal vertex of the..|
MFVDDVTRAFESGDFARPNLFQVEISYLGQNFTFQCKATALPAGIVEKIPVGFMNRKINVAGDRTFDDWTVTVMNDEAHDARQKFVDWQSIAAGQGNEITGGKPAEYKKSAIVRQYARDAKTVTKEIEIKGLWPTNVGELQLDWDSNNEIQTFEVTLALDYWE
>ID:YP_009167538.1 |[Enterobacteria phage RB68]||_Enterobacteria_phage_RB68_.gbk|tail tube protein|492|NC_027979(168401):100106-100597:1 ^GeneID:26041648^ Enterobacteria phage RB68, complete genome.|neighbours:ID:YP_009167537.1(1),ID:YP_009167539.1(1)|neighbour_genes:tail sheath protein,portal vertex of the..|
MFVDDVTRAFESGDFARPNLFQVEISYLGQNFTFQCKATALPAGIVEKIPVGFMNRKINVAGDRTFDDWTVTVMNDEAHDARQKFVDWQSIAAGQGNEITGGKPAEYKKSAIVRQYARDAKTVTKEIEIKGLWPTNVGELQLDWDSNNEIQTFEVTLALDYWE
>ID:NP_861871.1 |[Escherichia phage RB69]||_Enterobacteria_phage_RB69_.gbk|19|492|NC_004928(167560):103328-103819:1 ^GeneID:1494297^ Enterobacteria phage RB69, complete genome.|neighbours:ID:NP_861870.1(1),ID:NP_861872.1(1)|neighbour_genes:18,20|
MFVDDVTRAFESGDFARPNLFEVEISYLGQNFSFQCRATALPAAIVEKVPVSYMNRKINVAGDRTFDDWTITVMNDDAHSIRQKFVDWQGIAAGQGNEITGGKPAEYKKSAIVRQFARDAKTVTKEVEIVGLWPTNVGEVSLDWDSNNEIETFEVTLALDWWE
>ID:AIT73444.1 |[Enterobacteria phage RB6]||_Enterobacteria_phage_RB6_.gbk|tail tube protein|492|KM606996(168394):96725-97216:1 ^^ Enterobacteria phage RB6, complete genome.|neighbours:ID:AIT73443.1(1),ID:AIT73445.1(1)|neighbour_genes:tail sheath protein,portal vertex of the..|
MFVDDVTRAFESGDFARPNLFQVEISYLGQNFTFQCKATALPAGIVEKIPVGFMNRKINVAGDRTFDDWTVTVMNDEAHDARQKFVDWQSIAAGQGNEITGGKPAEYKKSAIVRQYARDAKTVTKEIEIKGLWPTNVGELQLDWDSNNEIQTFEVTLALDYWE
>ID:AIT73715.1 |[Enterobacteria phage RB7]||_Enterobacteria_phage_RB7_.gbk|tail tube protein|492|KM606997(168395):96726-97217:1 ^^ Enterobacteria phage RB7, complete genome.|neighbours:ID:AIT73714.1(1),ID:AIT73716.1(1)|neighbour_genes:tail sheath protein,portal vertex of the..|
MFVDDVTRAFESGDFARPNLFQVEISYLGQNFTFQCKATALPAGIVEKIPVGFMNRKINVAGDRTFDDWTVTVMNDEAHDARQKFVDWQSIAAGQGNEITGGKPAEYKKSAIVRQYARDAKTVTKEIEIKGLWPTNVGELQLDWDSNNEIQTFEVTLALDYWE
>ID:AIT73987.1 |[Enterobacteria phage RB9]||_Enterobacteria_phage_RB9.gbk|tail tube protein|492|KM606998(168395):96726-97217:1 ^^ Enterobacteria phage RB9, complete genome.|neighbours:ID:AIT73986.1(1),ID:AIT73988.1(1)|neighbour_genes:tail sheath protein,portal vertex of the..|
MFVDDVTRAFESGDFARPNLFQVEISYLGQNFTFQCKATALPAGIVEKIPVGFMNRKINVAGDRTFDDWTVTVMNDEAHDARQKFVDWQSIAAGQGNEITGGKPAEYKKSAIVRQYARDAKTVTKEIEIKGLWPTNVGELQLDWDSNNEIQTFEVTLALDYWE
>ID:ADJ39888.1 |[Enterobacteria phage T4T]||_Enterobacteria_phage_T4T_.gbk|19|492|HM137666(168920):100611-101102:1 ^^ Enterobacteria phage T4T, complete genome.|neighbours:ID:ADJ39887.1(1),ID:ADJ39889.1(1)|neighbour_genes:18,20|
MFVDDVTRAFESGDFARPNLFQVEISYLGQNFTFQCKATALPAGIVEKIPVGFMNRKINVAGDRTFDDWTVTVMNDEAHDARQKFVDWQSIAAGQGNEITGGKPAEYKKSAIVRQYARDAKTVTKEIEIKGLWPTNVGELQLDWDSNNEIQTFEVTLALDYWE
>ID:NP_049781.1 |[Escherichia virus T4]||_Enterobacteria_phage_T4_.gbk|19|492|NC_000866(168903):100632-101123:1 ^GeneID:1258727^ Enterobacteria phage T4, complete genome.|neighbours:ID:NP_049780.1(1),ID:NP_049782.1(1)|neighbour_genes:18,20|
MFVDDVTRAFESGDFARPNLFQVEISYLGQNFTFQCKATALPAGIVEKIPVGFMNRKINVAGDRTFDDWTVTVMNDEAHDARQKFVDWQSIAAGQGNEITGGKPAEYKKSAIVRQYARDAKTVTKEIEIKGLWPTNVGELQLDWDSNNEIQTFEVTLALDYWE
>ID:AHY83569.1 |[Escherichia virus T4]|wild|_Enterobacteria_phage_T4_strain_wild.gbk|tail tube protein|492|KJ477684(168922):100613-101104:1 ^^ Enterobacteria phage T4 strain wild, complete genome.|neighbours:ID:AHY83515.1(1),ID:AHY83508.1(1)|neighbour_genes:large terminase prot..,portal vertex protei..|
MFVDDVTRAFESGDFARPNLFQVEISYLGQNFTFQCKATALPAGIVEKIPVGFMNRKINVAGDRTFDDWTVTVMNDEAHDARQKFVDWQSIAAGQGNEITGGKPAEYKKSAIVRQYARDAKTVTKEIEIKGLWPTNVGELQLDWDSNNEIQTFEVTLALDYWE
>ID:AXN58202.1 |[Enterobacteria phage T6]||_Enterobacteria_phage_T6_.gbk|tail tube protein|492|MH550421(168706):97106-97597:1 ^^ Enterobacteria phage T6, complete genome.|neighbours:ID:AXN58201.1(1),ID:AXN58203.1(1)|neighbour_genes:hypothetical protein,portal vertex protei..|
MFVDDVTRAFESGDFARPNLFQVEISYLGQNFTFQCKATALPAGIVEKIPVGFMNRKINVAGDRTFDDWTVTVMNDEAHDARQKFVDWQSIAAGQGNEITGGKPAEYKKSAVVRQYARDAKTVTKEVEIKGLWPTNVGELQLDWDSNNEIQTFEVTLALDYWE
>ID:YP_004063864.1 |[Escherichia phage vB_EcoM_VR7]||_Enterobacteria_phage_vB_EcoM-VR7_.gbk|19|492|NC_014792(169285):97186-97677:1 ^GeneID:10021408^ Enterobacteria phage vB_EcoM-VR7, complete genome.|neighbours:ID:YP_004063863.1(1),ID:YP_004063865.1(1)|neighbour_genes:19.1,20|
MELTDITRAFESGDFARPNLFEVEIPFLGKNFAFHCKAAPMPAGIVEKVPVGYMNRKINVAGDRTFDDWTITIYNDDAHKVRQAIVDWQNMCHGMTNEITGAAPADYKKTATVRQFHRDGKTITKEVVITGMWPTNVGEVQMDWDSNNEIETFETTFAIDWWE
>ID:YP_006986720.1 |[Escherichia phage vB_EcoM_ACG-C40]||_Enterobacteria_phage_vB_EcoM_ACG-C40_.gbk|tail tube protein|492|NC_019399(167396):98264-98755:1 ^^ Enterobacteria phage vB_EcoM_ACG-C40, complete genome.|neighbours:ID:YP_006986719.1(1),ID:YP_006986721.1(1)|neighbour_genes:tail sheath monomer,portal vertex protei..|
MFVDDVTRAFESGDFARPNLFQVEISYLGQNFTFQCKATALPAGIVEKIPVGFMNRKINVAGDRTFDDWTVTVMNDEAHDARQKFVDWQSIAAGQGNEITGGKPAEYKKSAIVRQYARDAKTVTKEIEIKGLWPTNVGELQLDWDSNNEIQTFEVTLALDYWE
>ID:AWD91513.1 |[Enterobacteria phage vB_EcoM_IME339]||_Enterobacteria_phage_vB_EcoM_IME339_.gbk|tail tube protein|492|MH051915(164366):70384-70875:-1 ^^ Enterobacteria phage vB_EcoM_IME339, complete genome.|neighbours:ID:AWD91512.1(-1),ID:AWD91514.1(-1)|neighbour_genes:portal vertex of the..,tail sheath monomer|
MFVDDVTRAFESGDFARPNLFQVEISYLGQNFTFQCKATALPAGIVEKIPVGFMNRKINVAGDRTFDDWTITVMNDEAHDARQKFVDWQSIAAGQGNEITGGKPAEYKKSAIVRQYARDAKTVTKEVEIKGLWPTNVGELQLDWDSNNEIQTFEVTLALDYWE
>ID:AWD91769.1 |[Enterobacteria phage vB_EcoM_IME340]||_Enterobacteria_phage_vB_EcoM_IME340_.gbk|tail tube protein|492|MH051916(165549):70686-71177:-1 ^^ Enterobacteria phage vB_EcoM_IME340, complete genome.|neighbours:ID:AWD91768.1(-1),ID:AWD91770.1(-1)|neighbour_genes:portal vertex of the..,tail sheath protein|
MFVDDVTRAFESGDFARPNLFQVEISYLGQNFTFQCKATALPAGIVEKIPVGFMNRKINVAGDRTFDDWTITVMNDEAHDARQKFVDWQSIAAGQGNEITGGKPAEYKKSAIVRQYARDAKTVTKEVEIKGLWPTNVGELQLDWDSNNEIQTFEVTLALDYWE
>ID:YP_009207359.1 |[Escherichia phage vB_EcoM_VR20]||_Enterobacteria_phage_vB_EcoM_VR20.gbk|tail tube protein|492|NC_028894(170336):99534-100025:1 ^GeneID:26633858^ Enterobacteria phage vB_EcoM_VR20, complete genome.|neighbours:ID:YP_009207358.1(1),ID:YP_009207360.1(1)|neighbour_genes:tail sheath protein,portal vertex protei..|
MELTDITRAFESGDFARPNLFEVEIPFLGKNFAFHCKAAPMPAGIVEKVPVGYMNRKINVAGDRTFDDWTITIYNDDAHKVRQAIVDWQNLCHGMTNEITGAAPADYKKTATVRQFHRDGKTVTKEVVITGMWPTNVGEVQMDWDSNNEIETFEATFAIDWWE
>ID:YP_009209925.1 |[Escherichia phage vB_EcoM_VR25]||_Enterobacteria_phage_vB_EcoM_VR25_.gbk|tail tube protein|492|NC_028925(170822):98721-99212:1 ^GeneID:26636345^ Enterobacteria phage vB_EcoM_VR25, complete genome.|neighbours:ID:YP_009209924.1(1),ID:YP_009209926.1(1)|neighbour_genes:tail sheath protein,portal vertex protei..|
MELTDITRAFESGDFARPNLFEVEIPFLGKNFAFHCKAAPMPAGIVEKVPVGYMNRKINVAGDRTFDDWTITIYNDDAHKVRQAIVDWQNMCHGMTNEITGAAPADYKKTATVRQFHRDGKTITKEVVITGMWPTNVGEVQMDWDSNNEIETFETTFAIDWWE
>ID:YP_009214017.1 |[Escherichia phage vB_EcoM_VR26]||_Enterobacteria_phage_vB_EcoM_VR26_.gbk|tail tube protein|492|NC_028957(171541):98845-99336:1 ^GeneID:26640473^ Enterobacteria phage vB_EcoM_VR26, complete genome.|neighbours:ID:YP_009214016.1(1),ID:YP_009214018.1(1)|neighbour_genes:hypothetical protein,portal vertex protei..|
MELTDITRAFESGDFARPNLFEVEIPFLGKNFAFHCKAAPMPAGIVEKVPVGYMNRKINVAGDRTFDDWTITIYNDDAHKVRQAIVDWQNMCHGMTNEITGAAPADYKKTATVRQFHRDGKTVTKEVVITGMWPTNVGEVQMDWDSNNEIETFETTFAIDWWE
>ID:YP_009205861.1 |[Escherichia phage vb_EcoM-VR5]||_Enterobacteria_phage_vB_EcoM_VR5.gbk|tail tube protein|492|NC_028881(170473):97391-97882:1 ^GeneID:26632474^ Enterobacteria phage vB_EcoM_VR5, complete genome.|neighbours:ID:YP_009205860.1(1),ID:YP_009205862.1(1)|neighbour_genes:tail sheath protein,portal vertex protei..|
MELTDITRAFESGDFARPNLFEVEIPFLGKNFSFKCKAAPMPAGIVEKVPVGYMNRKINVAGDRTFDDWTITIYNDDAHDTRQAIVDWQNLCHGMTNEITGAAPAEYKKQAIVRQFHRDGKTVTKEVTIYGLWPTNVGEVQMDWDSNNEVETFESTFAIDWWE
>ID:AWD90316.1 |[Erwinia phage Cronus]||_Erwinia_phage_Cronus_.gbk|tail fibers protein|492|MH059636(175774):99345-99836:1 ^^ Erwinia phage Cronus, complete genome.|neighbours:ID:AWD90315.1(1),ID:AWD90317.1(1)|neighbour_genes:tail sheath protein,portal vertex protei..|
MELQDITRAFESGDFARPNLFEVEIPYLGRNFSFKCKAAPMPAGIVEKVPVGYQNRKINVAGDRTYDDWTVTIYNDDAHLTRQAIVDWQNIAHAMGNEITGGSPADYKKQAVVRQFHRDGKTITKEVTITGLWPTNVGEVQMDWDSNNEVETFETTFALDWWE
>ID:YP_009592789.1 |[Escherichia coli O157 typing phage 3]||_Escherichia_coli_O157_typing_phage_3_.gbk|tail tube protein|492|NC_041863(168733):48087-48578:-1 ^GeneID:40068283^ Escherichia coli O157 typing phage 3, complete genome.|neighbours:ID:YP_009592788.1(-1),ID:YP_009592790.1(-1)|neighbour_genes:capsid assembly prot..,tail sheath protein|
MFVDDVTRAFESGDFARPNLFEVEISYLGQNFSFQCRATALPAAIVEKVPVSYMNRKINVAGDRTFDDWTITVMNDDAHSIRQKFVDWQGIAAGQGNEITGGKPAEYKKTAIVRQFARDAKTVTKEVEIVGLWPTNVGEVSLDWDSNNEIETFEVTLALDWWE
>ID:YP_009593167.1 |[Escherichia coli O157 typing phage 6]||_Escherichia_coli_O157_typing_phage_6_.gbk|tail tube protein|492|NC_041864(160570):111983-112474:1 ^GeneID:40068664^ Escherichia coli O157 typing phage 6, complete genome.|neighbours:ID:YP_009593166.1(1),ID:YP_009593168.1(1)|neighbour_genes:tail sheath protein,capsid assembly prot..|
MFVDDVTRAFESGDFARPNLFEVEISYLGQNFSFQCRATALPAAIVEKVPVSYMNRKINVAGDRTFDDWTITVMNDDAHSIRQKFVDWQGIAAGQGNEITGGKPAEYKKTAIVRQFARDAKTVTKEVEIVGLWPTNVGEVSLDWDSNNEIETFEVTLALDWWE
>ID:YP_009225086.1 |[Escherichia phage APCEc01]||_Escherichia_phage_APCEc01_.gbk|tail tube protein|492|NC_029091(168771):81999-82490:-1 ^GeneID:26796039^ Escherichia phage APCEc01, complete genome.|neighbours:ID:YP_009225085.1(-1),ID:YP_009225087.1(-1)|neighbour_genes:portal vertex protei..,tail sheath protein|
MFVDDVTRAFESGDFARPNLFEVEISYLGQNFSFQCRATALPAAIVEKVPVSYMNRKINVAGDRTFDDWTITVMNDDAHSIRQKFVDWQGIAAGQGNEITGGKPAEYKKSAIVRQFARDAKTVTKEVEIVGLWPTNVGEVSLDWDSNNEIETFEVTLALDWWE
>ID:QAU03643.1 |[Escherichia phage AnYang]||_Escherichia_phage_AnYang_.gbk|tail tube protein|504|MK234886(169215):67334-67837:1 ^^ Escherichia phage AnYang, complete genome.|neighbours:ID:QAU03642.1(1),ID:QAU03644.1(1)|neighbour_genes:tail sheath protein,portal vertex protei..|
MRHPMELTDITRAFESGDFARPNLFEVEIPFLGKNFSFKCKAAPMPAGIVEKVPVGYMNRKINVAGDRTFDDWTITIYNDDAHDTRQAIVDWQNLCHGMTNEITGAAPAEYKKQAVVRQFHRDGKTVTKEVTIYGLWPTNVGEVQMDWDSNNEVETFESTFAIDWWE
> |[Tevenvirinae Escherichia_phage_CF2]||_Escherichia_phage_CF2.gb|Phage tail tube prot..|492|NC_041919.1(168188):59083-59574:-1 ^RAST2:fig|1198136.52.peg.87^ Tevenvirinae Escherichia_phage_CF2|neighbours:(-1),(-1)|neighbour_genes:Phage portal (connec..,gp19.1 hypothetical ..|
MFVDDVTRAFESGDFARPNLFQVEISYLGQNFTFQCKATALPAGIVEKIPVGFMNRKINVAGDRTFDDWTVTVMNDEAHDARQKFVDWQSIAAGQGNEITGGKPAEYKKSAIVRQYARDAKTVTKEIEIKGLWPTNVGELQLDWDSNNEIQTFEVTLALDYWE
>ID:QBO61176.1 |[Escherichia phage D5505]||_Escherichia_phage_D5505_.gbk|putative tail tube p..|492|MK327929(168049):98587-99078:1 ^^ Escherichia phage D5505, complete genome.|neighbours:ID:QBO61175.1(1),ID:QBO61177.1(1)|neighbour_genes:putative tail sheath..,putative portal vert..|
MFVDDVTRAFESGDFARPNLFQVEISYLGQNFTFQCKATALPAGIVEKIPVGFMNRKINVAGDRTFDDWTVTVMNDEAHDARQKFVDWQSIAAGQGNEITGGKPAEYKKSAIVRQYARDAKTVTKEIEIKGLWPTNVGELQLDWDSNNEIQTFEVTLALDYWE
>ID:YP_009602118.1 |[Escherichia phage ECD7]||_Escherichia_phage_ECD7_.gbk|tail tube protein|495|NC_041936(164706):92899-93393:1 ^GeneID:40077972^ Escherichia phage ECD7, complete genome.|neighbours:ID:YP_009602117.1(1),ID:YP_009602119.1(1)|neighbour_genes:tail sheath protein,portal vertex protei..|
MALDLNDITRGFESGDFARPNLFEVEIPYLGQNFKLMCKAATVPAATVEKIAIGYQNRKINIAGDRVYDDWTITVFNDDAHKIRDAIVAWSDQTHGTGSAITGATPAQYKKQAIVRQLNRNTESTSEKTLYGIFPTNVGEVTLDWEQNNEVETFEVTFAIDWVE
>ID:YP_009102639.1 |[Escherichia phage ECML-134]||_Escherichia_phage_ECML-134_.gbk|phage tail fiber pro..|492|NC_025449(166783):98244-98735:1 ^GeneID:22111822^ Escherichia phage ECML-134, complete genome.|neighbours:ID:YP_009102638.1(1),ID:YP_009102640.1(1)|neighbour_genes:hypothetical protein,hypothetical protein|
MFVDDVTRAFESGDFARPNLFQVEISYLGQNFTFQCKATALPAGIVEKIPVGFMNRKINVAGDRTFDDWTITVMNDEAHDARQKFVDWQSIAAGQGNEITGGKPAEYKKSAIVRQYARDAKTVTKEVEIKGLWPTNVGELQLDWDSNNEIQTFEVTLALDYWE
>ID:QAY00203.1 |[Escherichia phage EcWhh-1]||_Escherichia_phage_EcWhh-1.gbk|tail tube protein|492|MH791409(170524):161662-162153:1 ^^ UNVERIFIED: Escherichia phage EcWhh-1, complete genome.|neighbours:ID:QAY00202.1(1),ID:QAY00204.1(1)|neighbour_genes:tail sheath protein,portal vertex protei..|
MELTDITRAFESGDFARPNLFEVEIPFLGKNFSFKCKAAPMPAGIVEKVPVGYMNRKINVAGDRTFDDWTITIYNDDAHDTRQAIVDWQNLCHGMTNEITGAAPAEYKKQAVVRQFHRDGKTVTKEVTIYGLWPTNVGEVQMDWDSNNEVETFESTFAIDWWE
> |[Tevenvirinae Escherichia_phage_HP3]||_Escherichia_phage_HP3.gb|Phage tail tube|492|NC_041920.1(170254):112967-113458:1 ^RAST2:fig|1198136.53.peg.204^ Tevenvirinae Escherichia_phage_HP3|neighbours:(1),(1)|neighbour_genes:Phage tail sheath,hypothetical protein|
MFVDDVTRAFESGDFARPNLFEVEISYLGQNFSFQCRATALPAAIVEKVPVSYMNRKINVAGDRTFDDWTITVMNDDAHSIRQKFVDWQGIAAGQGNEITGGKPAEYKKTAIVRQFARDAKTVTKEVEIVGLWPTNVGEVSLDWDSNNEIETFEVTLALDWWE
>ID:YP_009148609.1 |[Escherichia phage HY01]||_Escherichia_phage_HY01_.gbk|tail tube protein|492|NC_027349(166977):97662-98153:1 ^GeneID:24722788^ Escherichia phage HY01, complete genome.|neighbours:ID:YP_009148608.1(1),ID:YP_009148610.1(1)|neighbour_genes:putative tail sheath..,portal vertex protei..|
MFVDDVTRAFESGDFARPNLFQVEISYLGQNFTFQCKATALPAGIVEKIPVGFMNRKINVAGDRTFDDWTVTVMNDEAHDARQKFVDWQSIAAGQGNEITGGKPAEYKKSAIVRQYARDAKTVTKEVEIKGLWPTNVGELQLDWDSNNEIQTFEVTLALDYWE
>ID:YP_009284030.1 |[Escherichia phage HY03]||_Escherichia_phage_HY03.gbk|putative tail tube p..|492|NC_031047(170770):31715-32206:1 ^GeneID:29078898^ Escherichia phage HY03, complete genome.|neighbours:ID:YP_009284029.1(1),ID:YP_009284031.1(1)|neighbour_genes:hypothetical protein,putative portal vert..|
MFVDDVTRAFESGDFARPNLFQVEISYLGQNFTFQCKATALPAGIVEKIPVGFMNRKINVAGDRTFDDWTVTVMNDEAHDARQKFVDWQSIAAGQGNEITGGKPAEYKKSAIVRQYARDAKTVTKEIEIKGLWPTNVGELQLDWDSNNEIQTFEVTLALDYWE
>ID:BBG28684.1 |[Escherichia phage KIT03]||_Escherichia_phage_KIT03_.gbk|tail tube monomer|492|AP018932(166848):98157-98648:1 ^^ Escherichia phage KIT03 DNA, complete sequence.|neighbours:ID:BBG28683.1(1),ID:BBG28685.1(1)|neighbour_genes:tail sheath monomer,portal vertex protei..|
MFVDDVTRAFESGDFARPNLFQVEISYLGQNFTFQCKATALPAGIVEKIPVGFMNRKINVAGDRTFDDWTVTVMNDEAHDARQKFVDWQSIAAGQGNEITGGKPAEYKKSAIVRQYARDAKTVTKEIEIKGLWPTNVGELQLDWDSNNEIQTFEVTLALDYWE
>ID:YP_008060732.1 |[Escherichia phage Lw1]||_Escherichia_phage_Lw1_.gbk|tail tube protein|486|NC_021344(176227):128391-128876:1 ^GeneID:16204982^ Escherichia phage Lw1, complete genome.|neighbours:ID:YP_008060731.1(1),ID:YP_008060733.1(1)|neighbour_genes:tail sheath protein,portal vertex protei..|
MLTDILRAFESGDFARPNLFEVEIPYLGKNFKFKCKAATMPAATVEKVPVGYQNRKINVAGDRTYDDWTITIYNDDAHNTRNALVAWSNMLHGMGDQISGDIPANYKKTATVKQKNRNEEITAEHTIHGLFPTNVGEVTLDWDSNNEVSTFECTFALDWWE
>ID:YP_009324064.1 |[Escherichia phage MX01]||_Escherichia_phage_MX01_.gbk|tail tube protein|492|NC_031934(168929):99690-100181:1 ^GeneID:30308973^ Escherichia phage MX01, complete genome.|neighbours:ID:YP_009324063.1(1),ID:YP_009324065.1(1)|neighbour_genes:tail sheath protein,hypothetical protein|
MELTDITRAFESGDFARPNLFEVEIPFLGKNFSFKCKAAPMPAGIVEKVPVGYMNRKINVAGDRTFDDWTITIYNDDAHDTRQAIVDWQNLCHGMTNEITGAAPAEYKKQAVVRQFHRDGKTVTKEVTIYGLWPTNVGEVQMDWDSNNEVETFESTFAIDWWE
>ID:AYR04086.1 |[Escherichia phage OLB35]||_Escherichia_phage_OLB35_.gbk|tail tube protein|492|MH992122(169140):102850-103341:1 ^^ UNVERIFIED: Escherichia phage OLB35, complete genome.|neighbours:ID:AYR04085.1(1),ID:AYR04087.1(1)|neighbour_genes:tail sheath protein,portal vertex protei..|
MFVDDVTRAFESGDFARPNLFEVEISYLGQNFSFQCRATALPAAIVEKVPVSYMNRKINVAGDRTFDDWTITVMNDDAHSIRQKFVDWQGIAAGQGNEITGGKPAEYKKTAIVRQFARDAKTVTKEVEIVGLWPTNVGEVSLDWDSNNEIETFEVTLALDWWE
>ID:ANH49699.1 |[Escherichia phage PE37]||_Escherichia_phage_PE37_.gbk|tail fibers protein|492|KU925172(166423):65759-66250:-1 ^^ Escherichia phage PE37, complete genome.|neighbours:ID:ANH49698.1(-1),ID:ANH49700.1(-1)|neighbour_genes:portal vertex of the..,tail sheath monomer|
MFVDDVTRAFESGDFARPNLFQVEISYLGQNFTFQCKATALPAGIVEKIPVGFMNRKINVAGDRTFDDWTVTVMNDEAHDARQKFVDWQSIAAGQGNEITGGKPAEYKKSAIVRQYARDAKTVTKEIEIKGLWPTNVGELQLDWDSNNEIQTFEVTLALDYWE
>ID:BBC14507.1 |[Escherichia phage PP01]||_Escherichia_phage_PP01.gbk|19|492|LC348379(167812):98876-99367:1 ^^ Escherichia phage PP01 DNA, complete sequence.|neighbours:ID:BBC14506.1(1),ID:BBC14508.1(1)|neighbour_genes:hypothetical protein,20|
MFVDDVTRAFESGDFARPNLFQVEISYLGQNFTFQCKATALPAGIVEKIPVGFMNRKINVAGDRTFDDWTVTVMNDEAHDARQKFVDWQSIAAGQGNEITGGKPAEYKKSAIVRQYARDAKTVTKEIEIKGLWPTNVGELQLDWDSNNEIQTFEVTLALDYWE
>ID:AWY07827.1 |[Escherichia phage SF]||_Escherichia_phage_SF_.gbk|tail tube protein|492|MH359124(168695):18438-18929:-1 ^^ Escherichia phage SF, complete genome.|neighbours:ID:AWY07826.1(-1),ID:AWY07831.1(-1)|neighbour_genes:portal vertex protei..,tail sheath protein|
MFVDDVTRAFESGDFARPNLFEVEISYLGQNFSFQCRATALPAAIVEKVPVSYMNRKINVAGDRTFDDWTITVMNDDAHSIRQKFVDWQGIAAGQGNEITGGKPAEYKKTAIVRQFARDAKTVTKEVEIVGLWPTNVGEVSLDWDSNNEIETFEVTLALDWWE
>ID:YP_009608496.1 |[Escherichia phage ST0]||_Escherichia_phage_ST0.gbk|tail tube protein|492|NC_041990(170496):127642-128133:-1 ^GeneID:40084518^ Escherichia phage ST0, complete genome.|neighbours:ID:YP_009608495.1(-1),ID:YP_009608497.1(-1)|neighbour_genes:portal vertex protei..,tail sheath protein|
MFVDDVTRAFESGDFARPNLFEVEISYLGQNFSFQCRATALPAAIVEKVPVSYMNRKINVAGDRTFDDWTITVMNDDAHSIRQKFVDWQGIAAGQGNEITGGKPAEYKKSAIVRQFARDAKTVTKEVEIVGLWPTNVGEVSLDWDSNNEIETFEVTLALDWWE
>ID:BBC14787.1 |[Escherichia phage T2]||_Escherichia_phage_T2.gbk|19|492|LC348380(163825):96631-97122:1 ^^ Escherichia phage T2 DNA, complete sequence.|neighbours:ID:BBC14786.1(1),ID:BBC14788.1(1)|neighbour_genes:18,20|
MFVDDVTRAFESGDFARPNLFQVEISYLGQNFTFQCKATALPAGIVEKIPVGFMNRKINVAGDRTFDDWTVTVMNDEAHDARQKFVDWQSIAAGQGNEITGGKPAEYKKSAIVRQYARDAKTVTKEIEIKGLWPTNVGELQLDWDSNNEIQTFEVTLALDYWE
>ID:YP_009281502.1 |[Escherichia phage UFV-AREG1]||_Escherichia_phage_UFV-AREG1_.gbk|tail fiber protein|492|NC_031030(170788):97614-98105:1 ^GeneID:29063695^ Escherichia phage UFV-AREG1, complete genome.|neighbours:ID:YP_009281501.1(1),ID:YP_009281503.1(1)|neighbour_genes:tail sheath protein,portal vertex protei..|
MFVDDVTRAFESGDFARPNLFQVEISYLGQNFTFQCKATALPAGIVEKIPVGFMNRKINVAGDRTFDDWTITVMNDEAHDARQKFVDWQSIAAGQGNEITGGKPAEYKKSAIVRQYARDAKTVTKEVEIKGLWPTNVGELQLDWDSNNEIQTFEVTLALDYWE
>ID:YP_009323370.1 |[Escherichia phage WG01]||_Escherichia_phage_WG01_.gbk|hypothetical protein|492|NC_031928(169936):99286-99777:1 ^GeneID:30308496^ Escherichia phage WG01, complete genome.|neighbours:ID:YP_009323369.1(1),ID:YP_009323371.1(1)|neighbour_genes:tail sheath protein,hypothetical protein|
MELTDITRAFESGDFARPNLFEVEIPFLGKNFSFKCKAAPMPAGIVEKVPVGYMNRKINVAGDRTFDDWTITIYNDDAHDTRQAIVDWQNLCHGMTNEITGAAPAEYKKQAVVRQFHRDGKTVTKEVTIYGLWPTNVGEVQMDWDSNNEVETFESTFAIDWWE
>ID:YP_009030775.1 |[Escherichia phage vB_EcoM_112]||_Escherichia_phage_e112_.gbk|tail tube protein|492|NC_024125(168470):99850-100341:1 ^GeneID:19485318^ Escherichia phage e11/2, complete genome.|neighbours:ID:YP_009030774.1(1),ID:YP_009030776.1(1)|neighbour_genes:tail tube protein,portal vertex protei..|
MFVDDVTRAFESGDFARPNLFQVEISYLGQNFTFQCKATALPAGIVEKIPVGFMNRKINVAGDRTFDDWTVTVMNDEAHDARQKFVDWQSIAAGQGNEITGGKPAEYKKSAIVRQYARDAKTVTKEIEIKGLWPTNVGELQLDWDSNNEIQTFEVTLALDYWE
>ID:AYN56246.1 |[Escherichia phage p000v]||_Escherichia_phage_p000v_.gbk|tail tube protein|492|MK047717(167803):46973-47464:-1 ^^ Escherichia phage p000v, complete genome.|neighbours:ID:AYN56245.1(-1),ID:AYN56247.1(-1)|neighbour_genes:portal protein,tail sheath protein|
MFVDDVTRAFESGDFARPNLFEVEISYLGQNFSFQCRATALPAAIVEKVPVSYMNRKINVAGDRTFDDWTITVMNDDAHSIRQKFVDWQGIAAGQGNEITGGKPAEYKKTAIVRQFARDAKTVTKEVEIVGLWPTNVGEVSLDWDSNNEIETFEVTLALDWWE
>ID:AYN56697.1 |[Escherichia phage p000y]||_Escherichia_phage_p000y_.gbk|tail tube protein|492|MK047718(169872):159159-159650:-1 ^^ Escherichia phage p000y, complete genome.|neighbours:ID:AYN56696.1(-1),ID:AYN56698.1(-1)|neighbour_genes:portal protein,tail sheath protein|
MFVDDVTRAFESGDFARPNLFEVEISYLGQNFSFQCRATALPAAIVEKVPVSYMNRKINVAGDRTFDDWTITVMNDDAHSIRQKFVDWQGIAAGQGNEITGGKPAEYKKTAIVRQFARDAKTVTKEVEIVGLWPTNVGEVSLDWDSNNEIETFEVTLALDWWE
>ID:YP_009210087.1 |[Escherichia phage slur02]||_Escherichia_phage_slur02_.gbk|hypothetical protein|492|NC_028927(167298):965-1456:1 ^GOA:A0A0M7Q7Q1,GeneID:26636620,InterPro:IPR010667,UniProtKB/TrEMBL:A0A0M7Q7Q1^ Escherichia phage slur02, complete genome.|neighbours:ID:YP_009210086.1(1),ID:YP_009210088.1(1)|neighbour_genes:putative tail sheath..,putative portal vert..|
MFVDDVTRAFESGDFARPNLFQVEISYLGQNFTFQCKATALPAGIVEKIPVGFMNRKINVAGDRTFDDWTVTVMNDEAHDARQKFVDWQSIAAGQGNEITGGKPAEYKKSAIVRQYARDAKTVTKEIEIKGLWPTNVGELQLDWDSNNEIQTFEVTLALDYWE
>ID:YP_009625082.1 |[Escherichia phage slur03]||_Escherichia_phage_slur03_.gbk|tail tube protein [E..|492|NC_042129(167467):70734-71225:-1 ^GOA:A0A0M7Q9H4,GeneID:40101964,InterPro:IPR010667,UniProtKB/TrEMBL:A0A0M7Q9H4^ Escherichia phage slur03, complete genome.|neighbours:ID:YP_009625081.1(-1),ID:YP_009625083.1(-1)|neighbour_genes:putative portal vert..,tail tube protein [E..|
MFVDDVTRAFESGDFARPNLFQVEISYLGQNFTFQCKATALPAGIVEKIPVGFMNRKINVAGDRTFDDWTVTVMNDEAHDARQKFVDWQSIAAGQGNEITGGKPAEYKKSAIVRQYARDAKTVTKEIEIKGLWPTNVGELQLDWDSNNEIQTFEVTLALDYWE
>ID:YP_009625384.1 |[Escherichia phage slur04]||_Escherichia_phage_slur04_.gbk|T4-like virus tail t..|492|NC_042130(167298):82649-83140:1 ^GOA:A0A0M7Q9U3,GeneID:40102285,InterPro:IPR010667,UniProtKB/TrEMBL:A0A0M7Q9U3^ Escherichia phage slur04, complete genome.|neighbours:ID:YP_009625383.1(1),ID:YP_009625385.1(1)|neighbour_genes:Phage tail sheath pr..,Bacteriophage T4-lik..|
MFVDDVTRAFESGDFARPNLFQVEISYLGQNFTFQCKATALPAGIVEKIPVGFMNRKINVAGDRTFDDWTVTVMNDEAHDARQKFVDWQSIAAGQGNEITGGKPAEYKKSAIVRQYARDAKTVTKEIEIKGLWPTNVGELQLDWDSNNEIQTFEVTLALDYWE
>ID:YP_009197288.1 |[Escherichia phage slur07]||_Escherichia_phage_slur07_.gbk|T4-like virus tail t..|492|NC_028780(167124):64399-64890:-1 ^GOA:A0A0M7QEI6,GeneID:26624477,InterPro:IPR010667,UniProtKB/TrEMBL:A0A0M7QEI6^ Escherichia phage slur07, complete genome.|neighbours:ID:YP_009197287.1(-1),ID:YP_009197289.1(-1)|neighbour_genes:Bacteriophage T4-lik..,Phage tail sheath pr..|
MFVDDVTRAFESGDFARPNLFQVEISYLGQNFTFQCKATALPAGIVEKIPVGFMNRKINVAGDRTFDDWTVTVMNDEAHDARQKFVDWQSIAAGQGNEITGGKPAEYKKSAIVRQYARDAKTVTKEIEIKGLWPTNVGELQLDWDSNNEIQTFEVTLALDYWE
>ID:CUL02626.1 |[Escherichia phage slur08]||_Escherichia_phage_slur08_.gbk|T4-like virus tail t..|492|LN881733(167467):67981-68472:-1 ^GOA:A0A0M7QF73,InterPro:IPR010667,UniProtKB/TrEMBL:A0A0M7QF73^ Escherichia phage slur08, complete genome.|neighbours:ID:CUL02625.1(-1),ID:CUL02627.1(-1)|neighbour_genes:Bacteriophage T4-lik..,Phage tail sheath pr..|
MFVDDVTRAFESGDFARPNLFQVEISYLGQNFTFQCKATALPAGIVEKIPVGFMNRKINVAGDRTFDDWTVTVMNDEAHDARQKFVDWQSIAAGQGNEITGGKPAEYKKSAIVRQYARDAKTVTKEIEIKGLWPTNVGELQLDWDSNNEIQTFEVTLALDYWE
>ID:CUL02938.1 |[Escherichia phage slur11]||_Escherichia_phage_slur11_.gbk|T4-like virus tail t..|492|LN881734(167298):86195-86686:1 ^GOA:A0A0M7QCF4,InterPro:IPR010667,UniProtKB/TrEMBL:A0A0M7QCF4^ Escherichia phage slur11, complete genome.|neighbours:ID:CUL02937.1(1),ID:CUL02939.1(1)|neighbour_genes:Phage tail sheath pr..,Bacteriophage T4-lik..|
MFVDDVTRAFESGDFARPNLFQVEISYLGQNFTFQCKATALPAGIVEKIPVGFMNRKINVAGDRTFDDWTVTVMNDEAHDARQKFVDWQSIAAGQGNEITGGKPAEYKKSAIVRQYARDAKTVTKEIEIKGLWPTNVGELQLDWDSNNEIQTFEVTLALDYWE
>ID:CUL03724.1 |[Escherichia phage slur13]||_Escherichia_phage_slur13_.gbk|T4-like virus tail t..|492|LN881737(167299):108017-108508:1 ^GOA:A0A0M7QED3,InterPro:IPR010667,UniProtKB/TrEMBL:A0A0M7QED3^ Escherichia phage slur13, complete genome.|neighbours:ID:CUL03723.1(1),ID:CUL03725.1(1)|neighbour_genes:Phage tail sheath pr..,Bacteriophage T4-lik..|
MFVDDVTRAFESGDFARPNLFQVEISYLGQNFTFQCKATALPAGIVEKIPVGFMNRKINVAGDRTFDDWTVTVMNDEAHDARQKFVDWQSIAAGQGNEITGGKPAEYKKSAIVRQYARDAKTVTKEIEIKGLWPTNVGELQLDWDSNNEIQTFEVTLALDYWE
>ID:YP_009180668.1 |[Escherichia phage slur14]||_Escherichia_phage_slur14_.gbk|T4-like virus tail t..|492|NC_028448(167467):41115-41606:1 ^GOA:A0A0M7QDA4,GeneID:26227843,InterPro:IPR010667,UniProtKB/TrEMBL:A0A0M7QDA4^ Escherichia phage slur14, complete genome.|neighbours:ID:YP_009180667.1(1),ID:YP_009180669.1(1)|neighbour_genes:Phage tail sheath pr..,Bacteriophage T4-lik..|
MFVDDVTRAFESGDFARPNLFQVEISYLGQNFTFQCKATALPAGIVEKIPVGFMNRKINVAGDRTFDDWTVTVMNDEAHDARQKFVDWQSIAAGQGNEITGGKPAEYKKSAIVRQYARDAKTVTKEIEIKGLWPTNVGELQLDWDSNNEIQTFEVTLALDYWE
>ID:AVH85996.1 |[Escherichia phage vB_EcoM-G28]||_Escherichia_phage_vB_EcoM-G28.gbk|tail tube protein|492|MG867727(170121):99302-99793:1 ^^ Escherichia phage vB_EcoM-G28, complete genome.|neighbours:ID:AVH85995.1(1),ID:AVH85997.1(1)|neighbour_genes:putative tail sheath..,putative portal vert..|
MFVDDVTRAFESGDFARPNLFQVEISYLGQNFTFQCKATALPAGIVEKIPVGFMNRKINVAGDRTFDDWTVTVMNDEAHDARQKFVDWQSIAAGQGNEITGGKPAEYKKSAIVRQYARDAKTVTKEIEIKGLWPTNVGELQLDWDSNNEIQTFEVTLALDYWE
>ID:QDF15192.1 |[Escherichia phage vB_EcoM-Sa45lw]||_Escherichia_phage_vB_EcoM-Sa45lw_.gbk|tail tube protein|492|MK977694(167353):98248-98739:1 ^^ Escherichia phage vB_EcoM-Sa45lw, complete genome.|neighbours:ID:QDF15191.1(1),ID:QDF15193.1(1)|neighbour_genes:tail sheath protein,portal protein|
MFVDDVTRAFESGDFARPNLFQVEISYLGQNFTFQCKATALPAGIVEKIPVGFMNRKINVAGDRTFDDWTVTVMNDEAHDARQKFVDWQSIAAGQGNEITGGKPAEYKKSAIVRQYARDAKTVTKEIEIKGLWPTNVGELQLDWDSNNEIQTFEVTLALDYWE
>ID:YP_009290435.1 |[Escherichia phage vB_EcoM-UFV13]||_Escherichia_phage_vB_EcoM-UFV13_.gbk|tail fibers protein|492|NC_031103(165772):98173-98664:1 ^^ Escherichia phage vB_EcoM-UFV13, complete genome.|neighbours:ID:YP_009290434.1(1),ID:YP_009290436.1(1)|neighbour_genes:tail sheath monomer,portal vertex of the..|
MFVDDVTRAFESGDFARPNLFQVEISYLGQNFTFQCKATALPAGIVEKIPVGFMNRKINVAGDRTFDDWTVTVMNDEAHDARQKFVDWQSIAAGQGNEITGGKPAEYKKSAIVRQYARDAKTVTKEIEIKGLWPTNVGELQLDWDSNNEIQTFEVTLALDYWE
>ID:AUV61030.1 |[Escherichia phage vB_EcoM-fFiEco06]||_Escherichia_phage_vB_EcoM-fFiEco06_.gbk|tail tube protein|492|MG781190(167076):97988-98479:1 ^^ Escherichia phage vB_EcoM-fFiEco06, complete genome.|neighbours:ID:AUV61029.1(1),ID:AUV61031.1(1)|neighbour_genes:hypothetical protein,portal vertex protei..|
MFVDDVTRAFESGDFARPNLFQVEISYLGQNFTFQCKATALPAGIVEKIPVGFMNRKINVAGDRTFDDWTVTVMNDEAHDARQKFVDWQSIAAGQGNEITGGKPAEYKKSAIVRQYARDAKTVTKEIEIKGLWPTNVGELQLDWDSNNEIQTFEVTLALDYWE
>ID:AUV61303.1 |[Escherichia phage vB_EcoM-fHoEco02]||_Escherichia_phage_vB_EcoM-fHoEco02_.gbk|tail tube protein|492|MG781191(167064):97978-98469:1 ^^ Escherichia phage vB_EcoM-fHoEco02, complete genome.|neighbours:ID:AUV61302.1(1),ID:AUV61304.1(1)|neighbour_genes:hypothetical protein,portal vertex protei..|
MFVDDVTRAFESGDFARPNLFQVEISYLGQNFTFQCKATALPAGIVEKIPVGFMNRKINVAGDRTFDDWTVTVMNDEAHDARQKFVDWQSIAAGQGNEITGGKPAEYKKSAIVRQYARDAKTVTKEIEIKGLWPTNVGELQLDWDSNNEIQTFEVTLALDYWE
>ID:AYP69820.1 |[Escherichia phage vB_EcoM_DalCa]||_Escherichia_phage_vB_EcoM_DalCa_.gbk|tail tube protein|492|MH992510(166040):97459-97950:1 ^^ Escherichia phage vB_EcoM_DalCa, complete genome.|neighbours:ID:AYP69727.1(1),ID:AYP69735.1(1)|neighbour_genes:tail sheath protein,portal vertex of the..|
MFVDDVTRAFESGDFARPNLFQVEISYLGQNFTFQCKATALPAGIVEKIPVGFMNRKINVAGDRTFDDWTVTVMNDEAHDARQKFVDWQSIAAGQGNEITGGKPAEYKKSAIVRQYARDAKTVTKEIEIKGLWPTNVGELQLDWDSNNEIQTFEVTLALDYWE
>ID:QBO63684.1 |[Escherichia phage vB_EcoM_G10400]||_Escherichia_phage_vB_EcoM_G10400.gbk|putative tail tube p..|492|MK327937(170182):99020-99511:1 ^^ Escherichia phage vB_EcoM_G10400, complete genome.|neighbours:ID:QBO63683.1(1),ID:QBO63685.1(1)|neighbour_genes:hypothetical protein,putative portal vert..|
MFVDDVTRAFESGDFARPNLFQVEISYLGQNFTFQCKATALPAGIVEKIPVGFMNRKINVAGDRTFDDWTVTVMNDEAHDARQKFVDWQSIAAGQGNEITGGKPAEYKKSAIVRQYARDAKTVTKEIEIKGLWPTNVGELQLDWDSNNEIQTFEVTLALDYWE
>ID:QBO62309.1 |[Escherichia phage vB_EcoM_G2248]||_Escherichia_phage_vB_EcoM_G2248.gbk|putative tail tube p..|495|MK327932(170678):91642-92136:1 ^^ Escherichia phage vB_EcoM_G2248, complete genome.|neighbours:ID:QBO62308.1(1),ID:QBO62310.1(1)|neighbour_genes:putative tail sheath..,putative portal vert..|
MALDLNDITRGFESGDFARPNLFEVEIPYLGQNFKLMCKAATVPAATVEKIAIGYQNRKINIAGDRVYDDWTITVFNDDAHKIRDAIVAWSDQTHGTGSAITGATPAQYKKQAIVRQLNRNTESTSEKTLYGIFPTNVGEVTLDWEQNNEVETFEVTFAIDWVE
>ID:QBO62598.1 |[Escherichia phage vB_EcoM_G2285]||_Escherichia_phage_vB_EcoM_G2285_.gbk|putative tail tube p..|492|MK327933(166675):101120-101611:1 ^^ Escherichia phage vB_EcoM_G2285, complete genome.|neighbours:ID:QBO62597.1(1),ID:QBO62599.1(1)|neighbour_genes:putative tail sheath..,putative portal vert..|
MFVDDVTRAFESGDFARPNLFEVEISYLGQNFSFQCRATALPAAIVEKVPVSYMNRKINVAGDRTFDDWTITVMNDDAHSIRQKFVDWQGIAAGQGNEITGGKPAEYKKSAIVRQFARDAKTVTKEVEIVGLWPTNVGEVSLDWDSNNEIETFEVTLALDWWE
>ID:QBO62869.1 |[Escherichia phage vB_EcoM_G2469]||_Escherichia_phage_vB_EcoM_G2469.gbk|putative tail tube p..|492|MK327934(170452):103308-103799:1 ^^ Escherichia phage vB_EcoM_G2469, complete genome.|neighbours:ID:QBO62868.1(1),ID:QBO62870.1(1)|neighbour_genes:putative tail sheath..,putative portal vert..|
MFVDDVTRAFESGDFARPNLFEVEISYLGQNFSFQCRATALPAAIVEKVPVSYMNRKINVAGDRTFDDWTITVMNDDAHSIRQKFVDWQGIAAGQGNEITGGKPAEYKKSAIVRQFARDAKTVTKEVEIVGLWPTNVGEVSLDWDSNNEIETFEVTLALDWWE
>ID:QBO63119.1 |[Escherichia phage vB_EcoM_G2494]||_Escherichia_phage_vB_EcoM_G2494_.gbk|putative tail tube p..|495|MK327935(168327):92127-92621:1 ^^ Escherichia phage vB_EcoM_G2494, complete genome.|neighbours:ID:QBO63118.1(1),ID:QBO63120.1(1)|neighbour_genes:putative tail sheath..,putative portal vert..|
MALDLNDITRGFESGDFARPNLFEVEIPYLGQNFKLMCKAATVPAATVEKIAVGYQNRKINIAGDRVYDDWTITVFNDDAHKIRDAIVAWSDQTHGTGSAITGATPAQYKKQAIVRQLNRNTESTSEKTLYGIFPTNVGEVTLDWEQNNEVETFEVTFAIDWVE
>ID:QBO65575.1 |[Escherichia phage vB_EcoM_G2540-3]||_Escherichia_phage_vB_EcoM_G2540-3_.gbk|putative tail tube p..|492|MK327944(168654):98085-98576:1 ^^ Escherichia phage vB_EcoM_G2540-3, complete genome.|neighbours:ID:QBO65574.1(1),ID:QBO65576.1(1)|neighbour_genes:hypothetical protein,putative portal vert..|
MFVDDVTRAFESGDFARPNLFQVEISYLGQNFTFQCKATALPAGIVEKIPVGFMNRKINVAGDRTFDDWTITVMNDEAHDARQKFVDWQSIAAGQGNEITGGKPAEYKKSAIVRQYARDAKTVTKEVEIKGLWPTNVGELQLDWDSNNEIQTFEVTLALDYWE
>ID:QBO63406.1 |[Escherichia phage vB_EcoM_G2540]||_Escherichia_phage_vB_EcoM_G2540_.gbk|putative tail tube p..|492|MK327936(168886):98447-98938:1 ^^ Escherichia phage vB_EcoM_G2540, complete genome.|neighbours:ID:QBO63405.1(1),ID:QBO63407.1(1)|neighbour_genes:putative tail sheath..,putative portal vert..|
MFVDDVTRAFESGDFARPNLFQVEISYLGQNFTFQCKATALPAGIVEKIPVGFMNRKINVAGDRTFDDWTVTVMNDEAHDARQKFVDWQSIAAGQGNEITGGKPAEYKKSAIVRQYARDAKTVTKEIEIKGLWPTNVGELQLDWDSNNEIQTFEVTLALDYWE
>ID:QBO64490.1 |[Escherichia phage vB_EcoM_G29]||_Escherichia_phage_vB_EcoM_G29_.gbk|putative tail tube p..|492|MK327940(168241):99463-99954:1 ^^ Escherichia phage vB_EcoM_G29, complete genome.|neighbours:ID:QBO64489.1(1),ID:QBO64491.1(1)|neighbour_genes:putative tail sheath..,putative portal vert..|
MFVDDVTRAFESGDFARPNLFQVEISYLGQNFTFQCKATALPAGIVEKIPVGFMNRKINVAGDRTFDDWTVTVMNDEAHDARQKFVDWQSIAAGQGNEITGGKPAEYKKSAIVRQYARDAKTVTKEIEIKGLWPTNVGELQLDWDSNNEIQTFEVTLALDYWE
>ID:QBO64754.1 |[Escherichia phage vB_EcoM_G37-3]||_Escherichia_phage_vB_EcoM_G37-3_.gbk|putative tail tube p..|495|MK327941(167832):91682-92176:1 ^^ Escherichia phage vB_EcoM_G37-3, complete genome.|neighbours:ID:QBO64753.1(1),ID:QBO64755.1(1)|neighbour_genes:putative tail sheath..,putative portal vert..|
MALDLNDITRGFESGDFARPNLFEVEIPYLGQNFKLMCKAATVPAATVEKIAVGYQNRKINIAGDRVYDDWTITVFNDDAHKIRDAIVAWSDQTHGTGSAITGATPAQYKKQAIVRQLNRNTESTSEKTLYGIFPTNVGEVTLDWEQNNEVETFEVTFAIDWVE
>ID:QBO64211.1 |[Escherichia phage vB_EcoM_G4498]||_Escherichia_phage_vB_EcoM_G4498_.gbk|putative tail tube p..|492|MK327939(167826):98976-99467:1 ^^ Escherichia phage vB_EcoM_G4498, complete genome.|neighbours:ID:QBO64210.1(1),ID:QBO64212.1(1)|neighbour_genes:putative tail sheath..,putative portal vert..|
MFVDDVTRAFESGDFARPNLFQVEISYLGQNFTFQCKATALPAGIVEKIPVGFMNRKINVAGDRTFDDWTVTVMNDEAHDARQKFVDWQSIAAGQGNEITGGKPAEYKKSAIVRQYARDAKTVTKEIEIKGLWPTNVGELQLDWDSNNEIQTFEVTLALDYWE
>ID:QBO65862.1 |[Escherichia phage vB_EcoM_G4500]||_Escherichia_phage_vB_EcoM_G4500_.gbk|putative tail tube p..|492|MK327945(168363):99463-99954:1 ^^ Escherichia phage vB_EcoM_G4500, complete genome.|neighbours:ID:QBO65861.1(1),ID:QBO65863.1(1)|neighbour_genes:putative tail sheath..,putative portal vert..|
MFVDDVTRAFESGDFARPNLFQVEISYLGQNFTFQCKATALPAGIVEKIPVGFMNRKINVAGDRTFDDWTVTVMNDEAHDARQKFVDWQSIAAGQGNEITGGKPAEYKKSAIVRQYARDAKTVTKEIEIKGLWPTNVGELQLDWDSNNEIQTFEVTLALDYWE
>ID:QBO66137.1 |[Escherichia phage vB_EcoM_G4507]||_Escherichia_phage_vB_EcoM_G4507_.gbk|putative tail tube p..|492|MK327946(168828):98966-99457:1 ^^ Escherichia phage vB_EcoM_G4507, complete genome.|neighbours:ID:QBO66136.1(1),ID:QBO66138.1(1)|neighbour_genes:hypothetical protein,putative portal vert..|
MFVDDVTRAFESGDFARPNLFQVEISYLGQNFTFQCKATALPAGIVEKIPVGFMNRKINVAGDRTFDDWTVTVMNDEAHDARQKFVDWQSIAAGQGNEITGGKPAEYKKSAIVRQYARDAKTVTKEIEIKGLWPTNVGELQLDWDSNNEIQTFEVTLALDYWE
>ID:QBO65038.1 |[Escherichia phage vB_EcoM_G50]||_Escherichia_phage_vB_EcoM_G50_.gbk|putative tail tube p..|492|MK327942(167728):98107-98598:1 ^^ Escherichia phage vB_EcoM_G50, complete genome.|neighbours:ID:QBO65037.1(1),ID:QBO65039.1(1)|neighbour_genes:putative tail sheath..,putative portal vert..|
MFVDDVTRAFESGDFARPNLFQVEISYLGQNFTFQCKATALPAGIVEKIPVGFMNRKINVAGDRTFDDWTVTVMNDEAHDARQKFVDWQSIAAGQGNEITGGKPAEYKKSAVVRQYARDAKTVTKEVEIKGLWPTNVGELQLDWDSNNEIQTFEVTLALDYWE
>ID:QBO66398.1 |[Escherichia phage vB_EcoM_G5211]||_Escherichia_phage_vB_EcoM_G5211_.gbk|putative tail tube p..|495|MK327947(164278):91276-91770:1 ^^ Escherichia phage vB_EcoM_G5211, complete genome.|neighbours:ID:QBO66397.1(1),ID:QBO66399.1(1)|neighbour_genes:putative tail sheath..,putative portal vert..|
MALDLNDITRGFESGDFARPNLFEVEIPYLGQNFKLMCKAATVPAATVEKIAVGYQNRKINIAGDRVYDDWTITVFNDDAHKIRDAIVAWSDQTHGTGSAITGATPAQYKKQAIVRQLNRNTESTSEKTLYGIFPTNVGEVTLDWEQNNEVETFEVTFAIDWVE
>ID:QBO65315.1 |[Escherichia phage vB_EcoM_G53]||_Escherichia_phage_vB_EcoM_G53_.gbk|putative tail tube p..|492|MK327943(167834):101712-102203:1 ^^ Escherichia phage vB_EcoM_G53, complete genome.|neighbours:ID:QBO65314.1(1),ID:QBO65316.1(1)|neighbour_genes:putative tail sheath..,putative portal vert..|
MFVDDVTRAFESGDFARPNLFEVEISYLGQNFSFQCRATALPAAIVEKVPVSYMNRKINVAGDRTFDDWTITVMNDDAHSIRQKFVDWQGIAAGQGNEITGGKPAEYKKSAIVRQFARDAKTVTKEVEIVGLWPTNVGEVSLDWDSNNEIETFEVTLALDWWE
>ID:QBQ80049.1 |[Escherichia phage vB_EcoM_G8]||_Escherichia_phage_vB_EcoM_G8_.gbk|putative tail tube p..|492|MK373787(169650):99537-100028:1 ^^ Escherichia phage vB_EcoM_G8, complete genome.|neighbours:ID:QBQ80048.1(1),ID:QBQ80050.1(1)|neighbour_genes:putative tail sheath..,putative portal vert..|
MFVDDVTRAFESGDFARPNLFQVEISYLGQNFTFQCKATALPAGIVEKIPVGFMNRKINVAGDRTFDDWTVTVMNDEAHDARQKFVDWQSIAAGQGNEITGGKPAEYKKSAIVRQYARDAKTVTKEIEIKGLWPTNVGELQLDWDSNNEIQTFEVTLALDYWE
>ID:QBQ77951.1 |[Escherichia phage vB_EcoM_G9062]||_Escherichia_phage_vB_EcoM_G9062_.gbk|putative tail tube p..|492|MK373779(168670):99303-99794:1 ^^ Escherichia phage vB_EcoM_G9062, complete genome.|neighbours:ID:QBQ77950.1(1),ID:QBQ77952.1(1)|neighbour_genes:putative tail sheath..,putative portal vert..|
MFVDDVTRAFESGDFARPNLFQVEISYLGQNFTFQCKATALPAGIVEKIPVGFMNRKINVAGDRTFDDWTVTVMNDEAHDARQKFVDWQSIAAGQGNEITGGKPAEYKKSAIVRQYARDAKTVTKEIEIKGLWPTNVGELQLDWDSNNEIQTFEVTLALDYWE
>ID:AXC34082.1 |[Escherichia phage vB_EcoM_JB75]||_Escherichia_phage_vB_EcoM_JB75_.gbk|tail tube protein|492|MH355584(167208):67880-68371:-1 ^^ Escherichia phage vB_EcoM_JB75, complete genome.|neighbours:ID:AXC33994.1(-1),ID:AXC33987.1(-1)|neighbour_genes:portal vertex of the..,tail sheath monomer|
MFVDDVTRAFESGDFARPNLFQVEISYLGQNFTFQCKATALPAGIVEKIPVGFMNRKINVAGDRTFDDWTVTVMNDEAHDARQKFVDWQSIAAGQGNEITGGKPAEYKKSAIVRQYARDAKTVTKEIEIKGLWPTNVGELQLDWDSNNEIQTFEVTLALDYWE
>ID:YP_009030624.1 |[Escherichia phage vB_EcoM_JS09]||_Escherichia_phage_vB_EcoM_JS09_.gbk|tail tube protein|492|NC_024124(169148):67288-67779:-1 ^GeneID:19484886^ Escherichia phage vB_EcoM_JS09, complete genome.|neighbours:ID:YP_009030623.1(-1),ID:YP_009030625.1(-1)|neighbour_genes:portal vertex protei..,tail sheath protein|
MFVDDVTRAFESGDFARPNLFEVEISYLGQNFSFQCRATALPAAIVEKVPVSYMNRKINVAGDRTFDDWTITVMNDDAHSIRQKFVDWQGIAAGQGNEITGGKPAEYKKTAIVRQFARDAKTVTKEVEIVGLWPTNVGEVSLDWDSNNEIETFEVTLALDWWE
>ID:QBQ78454.1 |[Escherichia phage vB_EcoM_KAW1E185]||_Escherichia_phage_vB_EcoM_KAW1E185_.gbk|putative tail tube p..|492|MK373781(164987):98351-98842:1 ^^ Escherichia phage vB_EcoM_KAW1E185, complete genome.|neighbours:ID:QBQ78453.1(1),ID:QBQ78455.1(1)|neighbour_genes:putative tail sheath..,putative portal vert..|
MFVDDVTRAFESGDFARPNLFQVEISYLGQNFTFQCKATALPAGIVEKIPVGFMNRKINVAGDRTFDDWTVTVMNDEAHDARQKFVDWQSIAAGQGNEITGGKPAEYKKSAIVRQYARDAKTVTKEIEIKGLWPTNVGELQLDWDSNNEIQTFEVTLALDYWE
>ID:QBQ78729.1 |[Escherichia phage vB_EcoM_KAW3E185]||_Escherichia_phage_vB_EcoM_KAW3E185.gbk|putative tail tube p..|492|MK373782(170187):101734-102225:1 ^^ Escherichia phage vB_EcoM_KAW3E185, complete genome.|neighbours:ID:QBQ78728.1(1),ID:QBQ78730.1(1)|neighbour_genes:putative tail sheath..,putative portal vert..|
MFVDDVTRAFESGDFARPNLFEVEISYLGQNFSFQCRATALPAAIVEKVPVSYMNRKINVAGDRTFDDWTITVMNDDAHSIRQKFVDWQGIAAGQGNEITGGKPAEYKKTAIVRQFARDAKTVTKEVEIVGLWPTNVGEVSLDWDSNNEIETFEVTLALDWWE
>ID:QBQ79228.1 |[Escherichia phage vB_EcoM_MM02]||_Escherichia_phage_vB_EcoM_MM02_.gbk|putative tail tube p..|492|MK373784(169201):103688-104179:1 ^^ Escherichia phage vB_EcoM_MM02, complete genome.|neighbours:ID:QBQ79227.1(1),ID:QBQ79229.1(1)|neighbour_genes:putative tail sheath..,putative portal vert..|
MFVDDVTRAFESGDFARPNLFEVEISYLGQNFSFQCRATALPAAIVEKVPVSYMNRKINVAGDRTFDDWTITVMNDDAHSIRQKFVDWQGIAAGQGNEITGGKPAEYKKSAIVRQFARDAKTVTKEVEIVGLWPTNVGEVSLDWDSNNEIETFEVTLALDWWE
>ID:QBQ79497.1 |[Escherichia phage vB_EcoM_OE5505]||_Escherichia_phage_vB_EcoM_OE5505_.gbk|putative tail tube p..|492|MK373785(168756):99778-100269:1 ^^ Escherichia phage vB_EcoM_OE5505, complete genome.|neighbours:ID:QBQ79496.1(1),ID:QBQ79498.1(1)|neighbour_genes:putative tail sheath..,putative portal vert..|
MFVDDVTRAFESGDFARPNLFQVEISYLGQNFTFQCKATALPAGIVEKIPVGFMNRKINVAGDRTFDDWTVTVMNDEAHDARQKFVDWQSIAAGQGNEITGGKPAEYKKSAVVRQYARDAKTVTKEVEIKGLWPTNVGELQLDWDSNNEIQTFEVTLALDYWE
>ID:YP_009056755.1 |[Escherichia phage vB_EcoM_PhAPEC2]||_Escherichia_phage_vB_EcoM_PhAPEC2_.gbk|tail tube protein|492|NC_024794(167318):102294-102785:1 ^GeneID:20284319^ Escherichia phage vB_EcoM_PhAPEC2, complete genome.|neighbours:ID:YP_009056754.1(1),ID:YP_009056756.1(1)|neighbour_genes:tail sheath protein,portal vertex protei..|
MFVDDVTRAFESGDFARPNLFEVEISYLGQNFSFQCRATALPAAIVEKVPVSYMNRKINVAGDRTFDDWTITVMNDDAHSIRQKFVDWQGIAAGQGNEITGGKPAEYKKSAIVRQFARDAKTVTKEVEIVGLWPTNVGEVSLDWDSNNEIETFEVTLALDWWE
>ID:QBQ79781.1 |[Escherichia phage vB_EcoM_R5505]||_Escherichia_phage_vB_EcoM_R5505_.gbk|putative tail tube p..|492|MK373786(167317):99542-100033:1 ^^ Escherichia phage vB_EcoM_R5505, complete genome.|neighbours:ID:QBQ79780.1(1),ID:QBQ79782.1(1)|neighbour_genes:hypothetical protein,putative portal vert..|
MFVDDVTRAFESGDFARPNLFQVEISYLGQNFTFQCKATALPAGIVEKIPVGFMNRKINVAGDRTFDDWTVTVMNDEAHDARQKFVDWQSIAAGQGNEITGGKPAEYKKSAIVRQYARDAKTVTKEIEIKGLWPTNVGELQLDWDSNNEIQTFEVTLALDYWE
>ID:QBQ77189.1 |[Escherichia phage vB_EcoM_WFK]||_Escherichia_phage_vB_EcoM_WFK_.gbk|putative tail tube p..|492|MK373775(164590):97604-98095:1 ^^ Escherichia phage vB_EcoM_WFK, complete genome.|neighbours:ID:QBQ77188.1(1),ID:QBQ77190.1(1)|neighbour_genes:putative tail sheath..,putative portal vert..|
MFVDDVTRAFESGDFARPNLFEVEISYLGQNFSFQCRATALPAAIVEKVPVSYMNRKINVAGDRTFDDWTITVMNDDAHSIRQKFVDWQGIAAGQGNEITGGKPAEYKKSAIVRQFARDAKTVTKEVEIVGLWPTNVGEVSLDWDSNNEIETFEVTLALDWWE
>ID:QBQ76928.1 |[Escherichia phage vB_EcoM_WFL6982]||_Escherichia_phage_vB_EcoM_WFL6982_.gbk|putative tail tube p..|492|MK373774(164279):97604-98095:1 ^^ Escherichia phage vB_EcoM_WFL6982, complete genome.|neighbours:ID:QBQ76927.1(1),ID:QBQ76929.1(1)|neighbour_genes:putative tail sheath..,putative portal vert..|
MFVDDVTRAFESGDFARPNLFEVEISYLGQNFSFQCRATALPAAIVEKVPVSYMNRKINVAGDRTFDDWTITVMNDDAHSIRQKFVDWQGIAAGQGNEITGGKPAEYKKSAIVRQFARDAKTVTKEVEIVGLWPTNVGEVSLDWDSNNEIETFEVTLALDWWE
>ID:QBQ77681.1 |[Escherichia phage vB_EcoM_WFbE185]||_Escherichia_phage_vB_EcoM_WFbE185.gbk|putative tail tube p..|492|MK373778(170429):102830-103321:1 ^^ Escherichia phage vB_EcoM_WFbE185, complete genome.|neighbours:ID:QBQ77680.1(1),ID:QBQ77682.1(1)|neighbour_genes:putative tail sheath..,putative portal vert..|
MFVDDVTRAFESGDFARPNLFEVEISYLGQNFSFQCRATALPAAIVEKVPVSYMNRKINVAGDRTFDDWTITVMNDDAHSIRQKFVDWQGIAAGQGNEITGGKPAEYKKSAIVRQFARDAKTVTKEVEIVGLWPTNVGEVSLDWDSNNEIETFEVTLALDWWE
>ID:YP_007004909.1 |[Escherichia phage wV7]||_Escherichia_phage_wV7_.gbk|tail tube protein|492|NC_019505(166452):97663-98154:1 ^GeneID:14010703^ Escherichia phage wV7, complete genome.|neighbours:ID:YP_007004908.1(1),ID:YP_007004910.1(1)|neighbour_genes:tail sheath protein,portal vertex protei..|
MFVDDVTRAFESGDFARPNLFQVEISYLGQNFTFQCKATALPAGIVEKIPVGFMNRKINVAGDRTFDDWTVTVMNDEAHDARQKFVDWQSIAAGQGNEITGGKPAEYKKSAIVRQYARDAKTVTKEIEIKGLWPTNVGELQLDWDSNNEIQTFEVTLALDYWE
>ID:AXF53193.1 |[Escherichia virus KFS-EC]||_Escherichia_virus_KFS-EC_.gbk|tail tube protein|495|MH560358(164715):34259-34753:1 ^^ Escherichia virus KFS-EC, complete genome.|neighbours:ID:AXF53192.1(1),ID:AXF53194.1(1)|neighbour_genes:tail sheath protein,portal protein|
MALDLNDITRGFESGDFARPNLFEVEIPYLGQNFKLMCKAATVPAATVEKIAIGYQNRKINIAGDRVYDDWTITVFNDDAHKIRDAIVAWSDQTHGTGSAITGATPAQYKKQAIVRQLNRNTESTSEKTLYGIFPTNVGEVTLDWEQNNEVETFEVTFAIDWVE
>ID:QDK04295.1 |[Escherichia virus VEc20]||_Escherichia_virus_VEc20_.gbk|vec20_165|492|MN022785(167532):97707-98198:1 ^^ Escherichia virus VEc20, complete genome.|neighbours:ID:QDK04294.1(1),ID:QDK04296.1(1)|neighbour_genes:vec20_164,vec20_166|
MFVDDVTRAFESGDFARPNLFQVEISYLGQNFTFQCKATALPAGIVEKIPVGFMNRKINVAGDRTFDDWTVTVMNDEAHDARQKFVDWQSIAAGQGNEITGGKPAEYKKSAIVRQYARDAKTVTKEIEIKGLWPTNVGELQLDWDSNNEIQTFEVTLALDYWE
>ID:VCU44425.1 |[Escherichia virus vB_Eco_mar005P1]|vB_Eco_mar005P1|_Escherichia_virus_vB_Eco_mar005P1_.gbk|19|492|LR027390(167773):35859-36350:1 ^^ Escherichia virus vB_Eco_mar005P1 genome assembly, chromosome: 1.|neighbours:ID:VCU44423.1(1),ID:VCU44427.1(1)|neighbour_genes:18,20|
MFVDDVTRAFESGDFARPNLFEVEISYLGQNFSFQCRATALPAAIVEKVPVSYMNRKINVAGDRTFDDWTITVMNDDAHSIRQKFVDWQGIAAGQGNEITGGKPAEYKKSAIVRQFARDAKTVTKEVEIVGLWPTNVGEVSLDWDSNNEIETFEVTLALDWWE
>ID:VCU44432.1 |[Escherichia virus vB_Eco_mar005P1]|vB_Eco_mar006P2|_Escherichia_virus_vB_Eco_mar005P1_strain_vB_Eco_mar006P2_.gbk|19|492|LR027387(167773):136754-137245:1 ^^ Escherichia virus vB_Eco_mar005P1 strain vB_Eco_mar006P2 genome assembly, chromosome: 1.|neighbours:ID:VCU44430.1(1),ID:VCU44434.1(1)|neighbour_genes:18,20|
MFVDDVTRAFESGDFARPNLFEVEISYLGQNFSFQCRATALPAAIVEKVPVSYMNRKINVAGDRTFDDWTITVMNDDAHSIRQKFVDWQGIAAGQGNEITGGKPAEYKKSAIVRQFARDAKTVTKEVEIVGLWPTNVGEVSLDWDSNNEIETFEVTLALDWWE
>ID:VCU43244.1 |[Escherichia virus vB_Eco_mar005P1]|vB_Eco_mar007P3|_Escherichia_virus_vB_Eco_mar005P1_strain_vB_Eco_mar007P3_.gbk|19|492|LR027383(167651):58745-59236:1 ^^ Escherichia virus vB_Eco_mar005P1 strain vB_Eco_mar007P3 genome assembly, chromosome: 1.|neighbours:ID:VCU43243.1(1),ID:VCU43245.1(1)|neighbour_genes:18,20|
MFVDDVTRAFESGDFARPNLFEVEISYLGQNFSFQCRATALPAAIVEKVPVSYMNRKINVAGDRTFDDWTITVMNDDAHSIRQKFVDWQGIAAGQGNEITGGKPAEYKKSAIVRQFARDAKTVTKEVEIVGLWPTNVGEVSLDWDSNNEIETFEVTLALDWWE
>ID:VCU43952.1 |[Escherichia virus vB_Eco_mar005P1]|vB_Eco_mar008P4|_Escherichia_virus_vB_Eco_mar005P1_strain_vB_Eco_mar008P4_.gbk|19|492|LR027386(167773):41526-42017:1 ^^ Escherichia virus vB_Eco_mar005P1 strain vB_Eco_mar008P4 genome assembly, chromosome: 1.|neighbours:ID:VCU43951.1(1),ID:VCU43953.1(1)|neighbour_genes:18,20|
MFVDDVTRAFESGDFARPNLFEVEISYLGQNFSFQCRATALPAAIVEKVPVSYMNRKINVAGDRTFDDWTITVMNDDAHSIRQKFVDWQGIAAGQGNEITGGKPAEYKKSAIVRQFARDAKTVTKEVEIVGLWPTNVGEVSLDWDSNNEIETFEVTLALDWWE
>ID:VCU44829.1 |[Escherichia virus vB_Eco_mar005P1]|vB_Eco_mar009P5|_Escherichia_virus_vB_Eco_mar005P1_strain_vB_Eco_mar009P5_.gbk|19|492|LR027391(167658):87690-88181:-1 ^^ Escherichia virus vB_Eco_mar005P1 strain vB_Eco_mar009P5 genome assembly, chromosome: 1.|neighbours:ID:VCU44828.1(-1),ID:VCU44830.1(-1)|neighbour_genes:20,18|
MFVDDVTRAFESGDFARPNLFEVEISYLGQNFSFQCRATALPAAIVEKVPVSYMNRKINVAGDRTFDDWTITVMNDDAHSIRQKFVDWQGIAAGQGNEITGGKPAEYKKSAIVRQFARDAKTVTKEVEIVGLWPTNVGEVSLDWDSNNEIETFEVTLALDWWE
>ID:AUV57518.1 |[Klebsiella phage KP1]||_Klebsiella_phage_KP1_.gbk|tail tube protein|492|MG751100(167989):88972-89463:1 ^^ Klebsiella phage KP1, complete genome.|neighbours:ID:AUV57517.1(1),ID:AUV57519.1(1)|neighbour_genes:tail sheath protein,portal vertex of the..|
MELTDITRAFESGDFARPNLFEVEIPYLGRNFSFKCKAAPMPAGIVEKVPVGYMNRKINVAGDRTYDDWTVTIYNDDKHEVRKAIIAWQAQAHAQGNDISGMTPADYKKVATVRQFSRDGKTITNEHTITGLWPTNVGEVQMDWDSNNEVETFETTFAIDWWE
>ID:APD20569.1 |[Klebsiella phage KPV15]|KPV15|_Klebsiella_phage_KPV15_.gbk|tail fibers protein|492|KY000080(167034):109685-110176:1 ^^ Klebsiella phage KPV15, complete genome.|neighbours:ID:APD20568.1(1),ID:APD20570.1(1)|neighbour_genes:tail sheath monomer,portal vertex of the..|
MELTDITRAFESGDFARPNLFEVEIPYLGRNFSFKCKAAPMPAGIVEKVPVGYMNRKINVAGDRTYDDWTVTIYNDDKHEVRKAIIAWQAQAHAQGNDISGMTPADYKKVATVRQFSRDGKTITNEHTITGLWPTNVGEVQMDWDSNNEVETFETTFAIDWWE
>ID:QDB71828.1 |[Klebsiella phage Marfa]||_Klebsiella_phage_Marfa_.gbk|tail tube protein|492|MN044033(168532):97448-97939:1 ^^ Klebsiella phage Marfa, complete genome.|neighbours:ID:QDB71827.1(1),ID:QDB71829.1(1)|neighbour_genes:tail sheath protein,prohead core protein|
MELTDITRAFESGDFARPNLFEVEIPFLGRNFSFQCKAATMPAGIVEKVPVGYMNRKINIAGDRTFDDWTITIYNDDAHEVRKAIIAWAAMAHSQGNEITGSTPAEYKKTAKVRQFSRDGKTVTNEHEIVGLWPTNVGEVALDWDSNNEVETFEATFALDWWL
>ID:YP_009194459.1 |[Klebsiella phage Matisse]||_Klebsiella_phage_Matisse_.gbk|tail tube protein|486|NC_028750(176081):130059-130544:1 ^GeneID:26613398^ Klebsiella phage Matisse, complete genome.|neighbours:ID:YP_009194458.1(1),ID:YP_009194460.1(1)|neighbour_genes:tail sheath protein,portal protein|
MLTDIVRAFESGDFARPNLFEVEIPYLGKNFKLKCKAATMPASTVEKVPVGYMNRKINVAGDRTYDDWTITVYNDDAHTTRDAIVAWSNMLHGMGEDITGDIPANYKKTATVKQKNRNDEVTAEHTIYGLFPTNVGEVTLDWDSNNEVSTFECTFALDWWV
>ID:AWY07067.1 |[Klebsiella phage Mineola]||_Klebsiella_phage_Mineola_.gbk|tail tube protein|492|MH333064(166130):98179-98670:1 ^^ Klebsiella phage Mineola, complete genome.|neighbours:ID:AWY07066.1(1),ID:AWY07068.1(1)|neighbour_genes:tail sheath protein,portal vertex protei..|
MELTDITRAFESGDFARPNLFEVEIPYLGRNFSFKCKAAPMPAGIVEKVPVGYMNRKINVAGDRTYDDWTVTIYNDDKHEVRKAIIAWQAQAHAQGNDISGMTPADYKKVATVRQFSRDGKTITNEHTITGLWPTNVGEVQMDWDSNNEVETFETTFAIDWWE
>ID:YP_009607408.1 |[Klebsiella phage Miro]||_Klebsiella_phage_Miro_.gbk|tail tube protein|486|NC_041981(176055):130246-130731:1 ^GeneID:40083417^ Klebsiella phage Miro, complete genome.|neighbours:ID:YP_009607407.1(1),ID:YP_009607409.1(1)|neighbour_genes:tail sheath protein,portal protein|
MLTDIVRAFESGDFARPNLFEVEIPYLGKNFKLKCKAATMPASTVEKVPVGYMNRKINVAGDRTYDDWTITVYNDDAHTTRDAIVAWSNMLHGMGEDITGDIPANYKKTATVKQKNRNDEVTAEHTIYGLFPTNVGEVTLDWDSNNEVSTFECTFALDWWV
>ID:YP_009289430.1 |[Klebsiella phage PKO111]||_Klebsiella_phage_PKO111_.gbk|tail tube protein|492|NC_031095(168758):33053-33544:1 ^GeneID:29080541^ Klebsiella phage PKO111, complete genome.|neighbours:ID:YP_009289429.1(1),ID:YP_009289431.1(1)|neighbour_genes:hypothetical protein,portal vertex of the..|
MELTDITRAFESGDFARPNLFEVEIPYLGRNFSFKCKAAPMPAGIVEKVPVGYMNRKINVAGDRTYDDWTVTIYNDDKHEVRKAIIAWQAQAHAQGNDISGMTPADYKKVATVRQFSRDGKTITNEHTITGLWPTNVGEVQMDWDSNNEVETFETTFAIDWWE
>ID:YP_009288856.1 |[Klebsiella phage vB_KpnM_KpV477]||_Klebsiella_phage_vB_KpnM_KpV477_.gbk|putative tail tube p..|492|NC_031087(168272):102738-103229:1 ^GeneID:29067160^ Klebsiella phage vB_KpnM_KpV477, complete genome.|neighbours:ID:YP_009288855.1(1),ID:YP_009288857.1(1)|neighbour_genes:putative tail sheath..,putative portal vert..|
MELTDITRAFESGDFARPNLFEVEIPYLGRNFSFKCKAAPMPAGIVEKVPVGYMNRKINVAGDRTYDDWTVTIYNDDKHEVRKAIIAWQAQAHAQGNDISGMTPADYKKVATVRQFSRDGKTVTNEHTITGLWPTNVGEVQMDWDSNNEVETFETTFAIDWWE
>ID:AUO78867.1 |[Klebsiella phage vB_Kpn_F48]||_Klebsiella_phage_vB_Kpn_F48.gbk|tail fibers protein|492|MG746602(170764):136717-137208:-1 ^^ Klebsiella phage vB_Kpn_F48, complete genome.|neighbours:ID:AUO78866.1(-1),ID:AUO78868.1(-1)|neighbour_genes:portal vertex of the..,tail sheath monomer|
MELTDITRAFESGDFARPNLFEVEIPFLGRNFSFQCKAATMPAGIVEKVPVGYMNRKINIAGDRTFDDWTITIYNDDAHEVRKAIIAWAAMAHSQGNEITGSTPAEYKKTAKVRQFSRDGKTVTNEHEITGLWPTNVGEVALDWDSNNEVETFEATFALDWWL
>ID:ANM46495.1 |[Morganella phage vB_MmoM_MP1]||_Morganella_phage_vB_MmoM_MP1_.gbk|tail tube protein|492|KX078569(163201):94187-94678:1 ^^ Morganella phage vB_MmoM_MP1, complete genome.|neighbours:ID:ANM46402.1(1),ID:ANM46411.1(1)|neighbour_genes:tail sheath protein,portal vertex of hea..|
MNLTDITQAFESGDFARPNLFEVEIPYLGKTFKLKCKAATMPASTVEKVPVGYMNRKLNIAGDRIYDDWTITVYNDDAHDTRKALLNWSNQAHGRGDAITGETPAQYKKTALVRQFHRNGQTVTHEETIQGLWPTNIGELQYDWDSNNEVSTFECTFAIDWVD
>ID:YP_009211610.1 |[Pectobacterium bacteriophage PM2]||_Pectobacterium_bacteriophage_PM2.gbk|tail tube protein|492|NC_028940(170286):103968-104459:1 ^GeneID:26638082^ Pectobacterium bacteriophage PM2, complete genome.|neighbours:ID:YP_009211609.1(1),ID:YP_009211611.1(1)|neighbour_genes:tail sheath protein,hypothetical protein|
MDLTDITRAFESGDFARPNLFEVEIPYLGKNFAFKCKAAPMPAGIVEKVPVGYMNRKINVAGDRTFDDWTITIYNDDAHDTRQAIVDWQNLCHGMTNEISGAAPADYKKTAIVRQFHRDGKTVTKEVTITGLWPTNVGEVQMDWDSNNEVETFEVTFVIDWWE
>ID:QBP35510.1 |[Phage NC-G]||_Phage_NC-G.gbk|tail fibers protein|492|MK310184(170164):42733-43224:1 ^^ Phage NC-G, complete genome.|neighbours:ID:QBP35509.1(1),ID:QBP35511.1(1)|neighbour_genes:tail sheath monomer,portal vertex of the..|
MELTDITRAFESGDFARPNLFEVEIPFLGKNFSFKCKAAPMPAGIVEKVPVGYMNRKINVAGDRTFDDWTITIYNDDAHDTRQAIVDWQNLCHGMTNEITGAAPAEYKKQAIVRQFHRDGKTVTKEVTIYGLWPTNVGEVQMDWDSNNEVETFESTFAIDWWE
>ID:AUM58466.1 |[Proteus phage phiP4-3]||_Proteus_phage_phiP4-3_.gbk|tail tube protein|492|MG696114(167849):67671-68162:-1 ^^ Proteus phage phiP4-3, complete genome.|neighbours:ID:AUM58465.1(-1),ID:AUM58467.1(-1)|neighbour_genes:portal vertex of hea..,tail sheath protein|
MNLTDLTRAFESGDFARPNLFEVEIPFLGNNFKLKCKAATMPPSVVEKIPVGYMNRKLNIAGDRTYDDWTITVYNDDAHSTRQKILDWSHLTHGRGDEISGASPAEYKKTALIRQFHRNGKDVTHEETVQGIWPTNVGEVQLDWDSNNEVETFEVTFSVDWTE
>ID:YP_009195572.1 |[Proteus phage vB_PmiM_Pm5461]||_Proteus_phage_vB_PmiM_Pm5461_.gbk|tail tube protein|492|NC_028762(161989):95127-95618:1 ^^ Proteus phage vB_PmiM_Pm5461, complete genome.|neighbours:ID:YP_009195571.1(1),ID:YP_009195573.1(1)|neighbour_genes:tail sheath protein,portal vertex of hea..|
MNLTDLTRAFESGDFARPNLFEVEIPFLGNNFKLKCKAATMPPSIVEKIPVGYMNRKLNIAGDRTYDDWTITVYNDDAHSTRQKLLDWSHMTHGRGDEISGSSPAEYKKTALVRQFHRNGKDVTHEETVQGIWPTNVGEVQLDWDSNNEVETFEVTFSVDWTE
>ID:ASD52082.1 |[Pseudomonas phage PspYZU05]||_Pseudomonas_phage_PspYZU05_.gbk|tail tube protein|492|KY971610(166442):94326-94817:1 ^^ Pseudomonas phage PspYZU05, complete genome.|neighbours:ID:ASD52081.1(1),ID:ASD52083.1(1)|neighbour_genes:tail sheath protein ..,portal vertex protei..|
MFLDDITRAFESGDFARPNLFEVEIPHMGRNFSFKCKAAAMPAGVVEKIPVGYMNRKVNIAGDRIYDDWTVTIYNDDKHDVRQDLSDWQSIAHGGGNEITGGTPAQYKKPAIVRQFSRDGKTITKEITISGVWPTNVGEVVLDWDSNNEVQTFETTFAIDWWE
>ID:YP_009615644.1 |[Salmonella phage Melville]||_Salmonella_phage_Melville_.gbk|tail tube protein|492|NC_042044(159323):91723-92214:1 ^GeneID:40092119^ Salmonella phage Melville, complete genome.|neighbours:ID:YP_009615643.1(1),ID:YP_009615645.1(1)|neighbour_genes:tail sheath protein,portal vertex protei..|
MFLDDMTRAFESGDLARPNLFEVEIPYLGRNFSFKCKAAPMPAGIVEKVPVGYMNRKINLAGDRTFDDWTVTIYNDDAHTTRQAIVDWQAICHGQGNEITGGTPAEYKKTAVVRQYHRDGKTVTKEVTITGLWPTNVGEVQMDWDSNNEIETFEVTFAMDWWL
>ID:YP_007501198.1 |[Salmonella phage vB_SenM-S16]||_Salmonella_phage_S16_.gbk|tail tube protein|492|NC_020416(160221):90344-90835:1 ^GeneID:14675399^ Salmonella phage S16, complete genome.|neighbours:ID:YP_007501197.1(1),ID:YP_007501199.1(1)|neighbour_genes:hypothetical protein,portal vertex protei..|
MFLDDMTRAFESGDLARPNLFEVEIPYLGRNFSFKCKAAPMPAGIVEKVPVGYMNRKINLAGDRTFDDWTVTIYNDDAHTTRQAIVDWQAICHGQGNEITGGTPAEYKKTAVVRQYHRDGKTVTKEVTITGLWPTNVGEVQMDWDSNNEIETFEVTFAMDWWL
>ID:YP_009148149.1 |[Salmonella phage STML-198]|STML-198|_Salmonella_phage_STML-198_.gbk|tail fibers protein|492|NC_027344(158099):131829-132320:1 ^GeneID:24629961^ Salmonella phage STML-198, complete genome.|neighbours:ID:YP_009148148.1(1),ID:YP_009148150.1(1)|neighbour_genes:tail sheath monomer,portal vertex of the..|
MFLDDMTRAFESGDLARPNLFEVEIPYLGRNFSFKCKAAPMPAGIVEKVPVGYMNRKINLAGDRTFDDWTVTIYNDDAHTTRQAIVDWQAICHGQGNEITGGTPAEYKKTAVVRQYHRDGKTVTKEVTITGLWPTNVGEVQMDWDSNNEIETFEVTFAMDWWL
>ID:YP_009126363.1 |[Salmonella phage STP4-a]||_Salmonella_phage_STP4-a_.gbk|tail tube protein|492|NC_026607(159914):91423-91914:1 ^GeneID:23681173^ Salmonella phage STP4-a, complete genome.|neighbours:ID:YP_009126362.2(1),ID:YP_009126364.1(1)|neighbour_genes:hypothetical protein,portal vertex protei..|
MFLDDMTRAFESGDLARPNLFEVEIPYLGRNFSFKCKAAPMPAGIVEKVPVGYMNRKINLAGDRTFDDWTVTIYNDDAHTTRQAIVDWQAICHGQGNEITGGTPAEYKKTAVVRQYHRDGKTVTKEVTITGLWPTNVGEVQMDWDSNNEIETFEVTFAMDWWL
>ID:YP_009286519.1 |[Salmonella phage vB_SnwM_CGG4-1]||_Salmonella_phage_vB_SnwM_CGG4-1_.gbk|tail tube protein|492|NC_031065(159878):86644-87135:1 ^^ Salmonella phage vB_SnwM_CGG4-1, complete genome.|neighbours:ID:YP_009286518.1(1),ID:YP_009286520.1(1)|neighbour_genes:tail sheath protein,portal vertex protei..|
MFLDDMTRAFESGDLARPNLFEVEIPYLGRNFSFKCKAAPMPAGIVEKVPVGYMNRKINLAGDRTFDDWTVTIYNDDAHTTRQAIVDWQAICHGQGNEITGGTPAEYKKTAVVRQYHRDGKTVTKEVTITGLWPTNVGEVQMDWDSNNEVETFEVTFAMDWWL
>ID:YP_009030225.1 |[Serratia phage PS2]||_Serratia_phage_PS2_.gbk|tail tube protein|492|NC_024121(167266):98802-99293:1 ^GeneID:19485155^ Serratia phage PS2, complete genome.|neighbours:ID:YP_009030224.1(1),ID:YP_009030226.1(1)|neighbour_genes:tail sheath protein,portal vertex protei..|
MELTDIMRAFESGDFARSNLFEVEIPYLGKNFKFKCKAATLPSATVEKVPVGYMNRKINVAGDRTYDDWTITVYNDDAHKTRQEIVDWQKKAAGMGNTISGESPAEYKKTGIIRAFHRDGVTVTKEYTVVGIFPTLVAEVAQDWDTNNEVQTFEATFALDWWE
>ID:APC45231.1 |[Shigella phage SH7]||_Shigella_phage_SH7_.gbk|tail tube monomer|492|KX828711(164870):95827-96318:1 ^^ Shigella phage SH7, complete genome.|neighbours:ID:APC45125.1(1),ID:APC45197.1(1)|neighbour_genes:tail sheath monomer,portal vertex protei..|
MFVDDVTRAFESGDFARPNLFQVEISYLGQNFTFQCKATALPAGIVEKIPVGFMNRKINVAGDRTFDDWTVTVMNDEAHDARQKFVDWQSIAAGQGNEITGGKPAEYKKSAIVRQYARDAKTVTKEIEIKGLWPTNVGELQLDWDSNNEIQTFEVTLALDYWE
>ID:YP_009288533.1 |[Shigella phage SHBML-50-1]||_Shigella_phage_SHBML-50-1_.gbk|tail fibers protein|492|NC_031085(166634):99949-100440:1 ^GeneID:29060623^ Shigella phage SHBML-50-1, complete genome.|neighbours:ID:YP_009288532.1(1),ID:YP_009288534.1(1)|neighbour_genes:hypothetical protein,portal vertex of the..|
MFVDDVTRAFESGDFARPNLFQVEISYLGQNFTFQCKATALPAGIVEKIPVGFMNRKINVAGDRTFDDWTVTVMNDEAHDARQKFVDWQSIAAGQGNEITGGKPAEYKKSAVVRQYARDAKTVTKEVEIKGLWPTNVGELQLDWDSNNEIQTFEVTLALDYWE
>ID:YP_009277540.1 |[Shigella phage SHFML-11]||_Shigella_phage_SHFML-11.gbk|tail fibers protein|492|NC_030953(170650):45741-46232:1 ^GeneID:29056247^ Shigella phage SHFML-11, complete genome.|neighbours:ID:YP_009277539.1(1),ID:YP_009277541.1(1)|neighbour_genes:tail sheath monomer,portal vertex of the..|
MFVDDVTRAFESGDFARPNLFQVEISYLGQNFTFQCKATALPAGIVEKIPVGFMNRKINVAGDRTFDDWTVTVMNDEAHDARQKFVDWQSIAAGQGNEITGGKPAEYKKSAVVRQYARDAKTVTKEVEIKGLWPTNVGELQLDWDSNNEIQTFEVTLALDYWE
>ID:YP_009279161.1 |[Shigella phage SHFML-26]||_Shigella_phage_SHFML-26_.gbk|tail fibers protein|492|NC_031011(168993):164428-164919:1 ^GeneID:29062452^ Shigella phage SHFML-26, complete genome.|neighbours:ID:YP_009279160.1(1),ID:YP_009279162.1(1)|neighbour_genes:tail sheath monomer,portal vertex of the..|
MFVDDVTRAFESGDFARPNLFQVEISYLGQNFTFQCKATALPAGIVEKIPVGFMNRKINVAGDRTFDDWTVTVMNDEAHDARQKFVDWQSIAAGQGNEITGGKPAEYKKSAVVRQYARDAKTVTKEVEIKGLWPTNVGELQLDWDSNNEIQTFEVTLALDYWE
>ID:YP_009289114.1 |[Shigella phage SHSML-52-1]||_Shigella_phage_SHSML-52-1_.gbk|tail fibers protein|492|NC_031090(169621):101691-102182:-1 ^GeneID:29067465^ Shigella phage SHSML-52-1, complete genome.|neighbours:ID:YP_009289113.1(-1),ID:YP_009289115.1(-1)|neighbour_genes:portal vertex of the..,tail sheath monomer|
MFVDDVTRAFESGDFARPNLFEVEISYLGQNFSFQCRATALPAAIVEKVPVSYMNRKINVAGDRTFDDWTITVMNDDAHSIRQKFVDWQGIAAGQGNEITGGKPAEYKKTAIVRQFARDAKTVTKEVEIVGLWPTNVGEVSLDWDSNNEIETFEVTLALDWWE
>ID:YP_003934805.1 |[Shigella phage SP18]||_Shigella_phage_SP18.gbk|gp19|492|NC_014595(170605):99771-100262:1 ^GeneID:9830546^ Shigella phage SP18, complete genome.|neighbours:ID:YP_003934804.1(1),ID:YP_003934806.1(1)|neighbour_genes:gp18,gp20|
MELTDITRAFESGDFARPNLFEVEIPFLGKNFAFHCKAAPMPAGIVEKVPVGYMNRKINVAGDRTFDDWTITIYNDDAHKVRQAIVDWQNLCHGMTNEITGAAPADYKKTATVRQFHRDGKTITKEVVITGMWPTNVGEVQMDWDSNNEIETFETTFAIDWWE
>ID:AUV63843.1 |[Shigella phage Sf20]||_Shigella_phage_Sf20_.gbk|inner tail tube prot..|495|MF327006(163982):25706-26200:1 ^^ Shigella phage Sf20, complete genome.|neighbours:ID:AUV63842.1(1),ID:AUV63844.1(1)|neighbour_genes:tail sheath protein,portal vertex protei..|
MALDLNDITRGFESGDFARPNLFEVEIPYLGQNFKLMCKAATVPAATVEKIAIGYQNRKINIAGDRVYDDWTITVFNDDAHKIRDAIVAWSDQTHGTGSAITGATPAQYKKQAIVRQLNRNTESTSEKTLYGIFPTNVGEVTLDWEQNNEVETFEVTFAIDWVE
>ID:YP_009618977.1 |[Shigella phage Sf21]||_Shigella_phage_Sf21_.gbk|inner tail tube prot..|492|NC_042077(166002):97345-97836:1 ^GeneID:40095580^ Shigella phage Sf21, complete genome.|neighbours:ID:YP_009618976.1(1),ID:YP_009618978.1(1)|neighbour_genes:tail sheath protein,portal vertex protei..|
MFVDDVTRAFESGDFARPNLFQVEISYLGQNFTFQCKATALPAGIVEKIPVGFMNRKINVAGDRTFDDWTVTVMNDEAHDARQKFVDWQSIAAGQGNEITGGKPAEYKKSAIVRQYARDAKTVTKEIEIKGLWPTNVGELQLDWDSNNEIQTFEVTLALDYWE
>ID:YP_009614820.1 |[Shigella phage Sf22]||_Shigella_phage_Sf22_.gbk|gp68|492|NC_042039(166283):43730-44221:1 ^GeneID:40091235^ Shigella phage Sf22, complete genome.|neighbours:ID:YP_009614819.1(1),ID:YP_009614821.1(1)|neighbour_genes:gp67,gp69|
MFVDDVTRAFESGDFARPNLFQVEISYLGQNFTFQCKATALPAGIVEKIPVGFMNRKINVAGDRTFDDWTVTVMNDEAHDARQKFVDWQSIAAGQGNEITGGKPAEYKKSAIVRQYARDAKTVTKEIEIKGLWPTNVGELQLDWDSNNEIQTFEVTLALDYWE
>ID:ATE86426.1 |[Shigella phage Sf23]||_Shigella_phage_Sf23_.gbk|inner tail tube prot..|492|MF158046(167678):19825-20316:1 ^^ Shigella phage Sf23, complete genome.|neighbours:ID:ATE86425.1(1),ID:ATE86427.1(1)|neighbour_genes:tail sheath protein,portal vertex protei..|
MFVDDVTRAFESGDFARPNLFQVEISYLGQNFTFQCKATALPAGIVEKIPVGFMNRKINVAGDRTFDDWTVTVMNDEAHDARQKFVDWQSIAAGQGNEITGGKPAEYKKSAIVRQYARDAKTVTKEIEIKGLWPTNVGELQLDWDSNNEIQTFEVTLALDYWE
>ID:YP_009619101.1 |[Shigella phage Sf24]||_Shigella_phage_Sf24_.gbk|inner tail tube prot..|492|NC_042078(168112):24010-24501:1 ^GeneID:40095716^ Shigella phage Sf24, complete genome.|neighbours:ID:YP_009619100.1(1),ID:YP_009619102.1(1)|neighbour_genes:tail sheath protein,portal vertex protei..|
MFVDDVTRAFESGDFARPNLFQVEISYLGQNFTFQCKATALPAGIVEKIPVGFMNRKINVAGDRTFDDWTVTVMNDEAHDARQKFVDWQSIAAGQGNEITGGKPAEYKKSAVVRQYARDAKTVTKEVEIKGLWPTNVGELQLDWDSNNEIQTFEVTLALDYWE
>ID:AUV63303.1 |[Shigella phage Sf25]||_Shigella_phage_Sf25_.gbk|inner tail tube prot..|492|MF327009(168573):24252-24743:1 ^^ Shigella phage Sf25, complete genome.|neighbours:ID:AUV63302.1(1),ID:AUV63304.1(1)|neighbour_genes:tail sheath protein,portal vertex protei..|
MFVDDVTRAFESGDFARPNLFQVEISYLGQNFTFQCKATALPAGIVEKIPVGFMNRKINVAGDRTFDDWTVTVMNDEAHDARQKFVDWQSIAAGQGNEITGGKPAEYKKSAVVRQYARDAKTVTKEVEIKGLWPTNVGELQLDWDSNNEIQTFEVTLALDYWE
>ID:YP_004415061.1 |[Shigella phage Shfl2]||_Shigella_phage_Shfl2_.gbk|putative tail tube m..|492|NC_015457(165919):96305-96796:1 ^GeneID:10498924^ Shigella phage Shfl2, complete genome.|neighbours:ID:YP_004415060.1(1),ID:YP_004415062.1(1)|neighbour_genes:putative tail sheath..,putative portal vert..|
MFVDDVTRAFESGDFARPNLFQVEISYLGQNFTFQCKATALPAGIVEKIPVGFMNRKINVAGDRTFDDWTVTVMNDEAHDARQKFVDWQSIAAGQGNEITGGKPAEYKKSAVVRQYARDAKTVTKEVEIKGLWPTNVGELQLDWDSNNEIQTFEVTLALDYWE
>ID:YP_009110987.1 |[Shigella phage pSs-1]||_Shigella_phage_pSs-1_.gbk|hypothetical protein|492|NC_025829(164999):102510-103001:1 ^GeneID:22475253^ Shigella phage pSs-1, complete genome.|neighbours:ID:YP_009110986.1(1),ID:YP_009110988.1(1)|neighbour_genes:hypothetical protein,hypothetical protein|
MFVDDVTRAFESGDFARPNLFQVEISYLGQNFTFQCKATALPAGIVEKIPVGFMNRKINVAGDRTFDDWTVTVMNDEAHDARQKFVDWQSIAAGQGNEITGGKPAEYKKSAVVRQYARDAKTVTKEVEIKGLWPTNVGELQLDWDSNNEIQTFEVTLALDYWE
>ID:NP_899603.1 |[Vibrio phage KVP40]||_Vibrio_phage_KVP40_.gbk|19|501|NC_005083(244834):220158-220658:1 ^GeneID:2545785^ Vibrio phage KVP40, complete genome.|neighbours:ID:NP_899602.1(1),ID:NP_899604.1(1)|neighbour_genes:18,20|
MALNVDNIKRAFSNGDFARPNLFEVEIPYLGQNFKFQCRASSMPPGSVEKVEVSYQNRKYNIAGDRTFDDWNVTVYNDETHDIRKAIMAWQARAVGLGKDISGETPDQYKRTGTITQLDRNGDPTTSATVYGIFPTVVGEVALDWDSNNEIETFEVTFSLDYFTLD
>ID:YP_009006285.1 |[Vibrio phage VH7D]||_Vibrio_phage_VH7D_.gbk|tail tube protein|501|NC_023568(246964):156536-157036:1 ^GeneID:18499917^ Vibrio phage VH7D, complete genome.|neighbours:ID:YP_009006284.1(1),ID:YP_009006286.1(1)|neighbour_genes:tail sheath protein,structural protein o..|
MALNVDNIKRAFSNGDFARPNLFEVEIPYLGQNFKFQCRASSMPPGSVEKLEVSYQNRKYNIAGDRTFDDWNVTVYNDENHDIRKAILAWQARAVGLGKDISGETPDQYKRTGTITQLDRNGDPTTSATVFGIFPTMVGEVALDWDSNNEIETFEVTFSLDYFTMD
>ID:QBX06116.1 |[Vibrio phage ValB1 HC]||_Vibrio_phage_ValB1_HC_.gbk|tail tube protein|501|MK568540(247619):105299-105799:-1 ^^ Vibrio phage ValB1 HC, complete genome.|neighbours:ID:QBX06115.1(-1),ID:QBX06117.1(-1)|neighbour_genes:structural protein o..,tail sheath protein|
MALNVDNIKRAFSNGDFARPNLFEVEIPYLGQNFKFQCRASSMPPGSVEKLEVSYQNRKYNIAGDRTFDDWNVTVYNDENHDIRKAILAWQARAVGLGKDISGETPDQYKRTGTITQLDRNGDPTTSATVFGIFPTMVGEVALDWDSNNEIETFEVTFSLDYFTMD
>ID:YP_009201390.1 |[Vibrio phage ValKK3]||_Vibrio_phage_ValKK3_.gbk|tail tube protein|501|NC_028829(248088):156640-157140:-1 ^GeneID:26628613^ Vibrio phage ValKK3, complete genome.|neighbours:ID:YP_009201389.1(-1),ID:YP_009201391.1(-1)|neighbour_genes:capsid assembly prot..,tail sheath protein|
MALNVDNIKRAFSNGDFARPNLFEVEIPYLGQNFKFQCRASSMPPGSVEKLEVSYQNRKYNIAGDRTFDDWNVTVYNDENHDIRKAILAWQARAVGLGKDISGETPDQYKRTGTITQLDRNGDPTTSATVFGIFPTMVGEVALDWDSNNEIETFEVTFSLDYFTMD
>ID:YP_008125179.1 |[Vibrio phage nt-1]||_Vibrio_phage_nt-1_.gbk|tail tube protein|501|NC_021529(247511):140514-141014:1 ^GeneID:15926475^ Vibrio phage nt-1, complete genome.|neighbours:ID:YP_008125178.1(1),ID:YP_008125180.1(1)|neighbour_genes:tail sheath protein,portal vertex protei..|
MALNVDNIKRAFSNGDFARPNLFEVEIPYLGQNFKFQCRASSMPPGNVEKLEVSYQNRKYNIAGDRTFDDWNVTVYNDENHDIRRAIIAWQARAAGLGKDISGEAPEQYKRTGTITQLDRNGDPTTTATVYGIFPTVVGEVSLDWDSNNEIETFEVTFSLDYFTIE
>ID:ALP47103.1 |[Vibrio phage phi-Grn1]||_Vibrio_phage_phi-Grn1_.gbk|tail tube monomer|501|KT919972(248605):84440-84940:1 ^^ Vibrio phage phi-Grn1, complete genome.|neighbours:ID:ALP46967.1(1),ID:ALP46975.1(1)|neighbour_genes:tail sheath monomer,portal vertex of the..|
MALNVDNIKRAFSNGDFARPNLFEVEIPYLGQNFKFQCRASSMPPGSVEKLEVSYQNRKYNIAGDRTFDDWNVTVYNDENHDIRKAILAWQARAVGLGKDISGETPDQYKRTGTITQLDRNGDPTTSATVFGIFPTMVGEVALDWDSNNEIETFEVTFSLDYFTMD
>ID:ALP47486.1 |[Vibrio phage phi-ST2]||_Vibrio_phage_phi-ST2_.gbk|tail tube monomer|501|KT919973(250485):144223-144723:1 ^^ Vibrio phage phi-ST2, complete genome.|neighbours:ID:ALP47347.1(1),ID:ALP47358.1(1)|neighbour_genes:tail sheath monomer,portal vertex of the..|
MALNVDNIKRAFSNGDFARPNLFEVEIPYLGQNFKFQCRASSMPPGSVEKLEVSYQNRKYNIAGDRTFDDWNVTVYNDENHDIRKAILAWQARAVGLGKDISGETPDQYKRTGTITQLDRNGDPTTSATVFGIFPTMVGEVALDWDSNNEIETFEVTFSLDYFTMD
>ID:ALY07000.1 |[Vibrio phage vB_VmeM-32]||_Vibrio_phage_vB_VmeM-32_.gbk|tail tube protein|489|KU160494(199912):6498-6986:1 ^^ Vibrio phage vB_VmeM-32, complete genome.|neighbours:ID:ALY06999.1(1),ID:ALY07001.1(1)|neighbour_genes:hypothetical protein,putative portal vert..|
MEVTDITRAFQSGDFARSNLFEVEIPLLGSDFKFKCKAAALPGAAVEAIPVSYQNKKIKIAGDRTFEDWNISVYNDDEHDTRQSFLDWQALAQSQNREISGETPETYKKLGIIRQLNRKGVVTKTYTINGIWPTNVQEVQLDWDTNNEVQVFEVTLSVDWWE
>ID:AFN37589.1 |[Vibriophage phi-pp2]||_Vibriophage_phi-pp2_.gbk|tail tube protein|501|JN849462(246421):221864-222364:1 ^^ Vibriophage phi-pp2, complete genome.|neighbours:ID:AFN37588.1(1),ID:AFN37590.1(1)|neighbour_genes:tail sheath protein,portal vertex protei..|
MALNVDNIKRAFSNGDFARPNLFEVEIPYLGQNFKFQCRASSMPPGSVEKVEVSYQNRKYNIAGDRTFDDWNVTVYNDETHDIRKAIMAWQARAVGLGKDISGETPDQYKRTGTITQLDRNGDPTTSATVYGIFPTVVGEVALDWDSNNEIETFEVTFSLDYFTLD
>ID:YP_009153766.1 |[Yersinia phage PST]||_Yersinia_phage_PST_.gbk|tail tube protein|492|NC_027404(167785):97508-97999:1 ^GeneID:24677552^ Yersinia phage PST, complete genome.|neighbours:ID:YP_009153765.1(1),ID:YP_009153767.1(1)|neighbour_genes:hypothetical protein,portal vertex protei..|
MFVDDVTRAFESGDFARPNLFQVEISYLGQNFTFQCKATALPAGIVEKIPVGFMNRKINVAGDRTFDDWTVTVMNDEAHDARQKFVDWQSIAAGQGNEITGGKPAEYKKSAVVRQYARDAKTVTKEVEIKGLWPTNVGELQLDWDSNNEIQTFEVTLALDYWE
>ID:VEV89780.1 |[Yersinia phage fPS-2]||_Yersinia_phage_fPS-2_.gbk|g164|492|LR215722(169060):100451-100942:1 ^^ Yersinia phage fPS-2 genome assembly, chromosome: I.|neighbours:ID:VEV89779.1(1),ID:VEV89781.1(1)|neighbour_genes:g163,g165|
MFVDDVTRAFESGDFARPNLFQVEISYLGQNFTFQCKATALPAGIVEKIPVGFMNRKINVAGDRTFDDWTVTVMNDEAHDARQKFVDWQSIAAGQGNEITGGKPAEYKKSAIVRQYARDAKTVTKEIEIKGLWPTNVGELQLDWDSNNEIQTFEVTLALDYWE
>ID:YP_009149411.1 |[Yersinia phage phiD1]||_Yersinia_phage_phiD1_.gbk|g172|492|NC_027353(167063):98201-98692:1 ^GeneID:24635608^ Yersinia phage phiD1 complete genome.|neighbours:ID:YP_009149410.1(1),ID:YP_009149412.1(1)|neighbour_genes:g171,g173|
MFVDDVTRAFESGDFARPNLFQVEISYLGQNFTFQCKATALPAGIVEKIPVGFMNRKINVAGDRTFDDWTVTVMNDEAHDARQKFVDWQSIAAGQGNEITGGKPXEYKKSAIVRQYARDAKTVTKEIEIKGLWPTNVGELQLDWDSNNEIQTFEVTLALDYWE
