# Supplementary material for: Influence of Non-canonical DNA Bases on the Genomic Diversity of Tevenvirinae
Source: Front Microbiol. 2021 Apr 6;12:632686. doi: 10.3389/fmicb.2021.632686 (PMC8056088; doi:10.3389/fmicb.2021.632686)
Supplement: Supplementary Data Sheet 1 — Clustering results (folders “first clusterisation,” “second clusterisation,” and “third clusterisation”): the number of pan-genome components in the individual genome (files “pan genome components of genomes”), the total number of all clusters and components of the pan-genome (files “pan genome components”), a list of clusters of the core genome (files “core list”), a list of clusters of the softcore genome (files “softcore list”). Clusters of the softcore genome (folders “softcore clusters”) are presented in the files which show regions in genomes, protein sequences, names of viruses which have these proteins A description of softcore clusters is also supplied (file “Softcore clusters description”). [file Data_Sheet_1.ZIP › Data sheet 1/first clusterisation/softcore_clusters/20033_20.faa]

>ID:YP_004300754.1 |[Acinetobacter virus 133]|Acj133|_Acinetobacter_phage_133_.gbk|20|1554|NC_015250(159801):97488-99041:1 ^GeneID:10323160^ Acinetobacter phage 133, complete genome.|neighbours:ID:YP_004300753.1(1),ID:YP_004300755.1(1)|neighbour_genes:19,67|
MNFPDLNSLKFWKREDERIFKQEMSDKIESVAPPDRDDGATEIEVSAHGGMQQSLLSSQEIQARNTKDLINQYRGLLSNYEVDNAVQEIVNDAIVYEDHHDVVRLILDDTDFSESTRTRITEEFDVVLNTLSFQRKGAEHFKRWYVDSRIYFHKIINPDKPKEGIIEMRRLDPRRTQFIRELMVDDSQGVRVVKGYRDYFLYQTGSETYNAGGFYYGPGSLVKIPASAVTYAHSGLQDGCGDNIVGYLHRAVKPANQLKLMEDALVIYRITRAPDRRVFYIDTGQMASRKATQFMTSIMNSMKNRVTYDVATGQVKNKQNNITLTEDIWLQRRDGKNVTEVDTLPSLSGMSDMDDVRYFRKAFYMALRVPLSRIPDEQNGGVLVDNGSQVTRDELGFSKFIRTLQHNFGPVLLDPLRANLLLKGLVSEEEWDRNINNIKLNFHRDSYFTEMKELEIAERRAAIVDQLVPITGKYYSNERIMKEYLHMSEEDIKQERELIKAEMKDPIYKEEDDDQNE
>ID:AWY10258.1 |[Acinetobacter phage AM101]||_Acinetobacter_phage_AM101_.gbk|portal vertex protei..|1554|MH165274(166487):60812-62365:-1 ^^ Acinetobacter phage AM101, complete genome.|neighbours:ID:AWY10257.1(-1),ID:AWY10259.1(-1)|neighbour_genes:prohead core protein,tail tube protein|
MQDVNDLKMFAFWQKVDTAEYDQIINNKAESITAPKFDDGATEIESTDAAYNGVFRQLYGNQDPNVTSTKELINTYRSMLNNYEVDNAVQEIVSDAVVYEDGYDVVSLDLDQTKFSENIREKILEEFNEVLNMLKFQRKGSDHFRRWYVDSRIFFHKIINPSRPKDGIIELRRLDPRQVQFIREIETVTEKGVKVVKGYREYFIYDTQNDSYNCGGQHFAAGTKVKIPYSAMVYAHSGLTDCCGKNIIGYLHRAVKPANQLKLLEDAMMIYRLTRAPDRRVFYIDTGNMPARKAAQYMQHIMNSHRNRISYDASTGKIKNQANMMALTEDYWLQRRDGKAVTEVDTLPGMSGMNEMDDVLYFRKALYMALRVPLSRIPDEQSQNVFDMSTAISRDELRFDKFIMELQHKFEEVFLNPLKSNLLLKRIIDEDEWENEINNIKVVFHKNSYFTEMKDMEILERRVNALNLVEPYVGKYISNQTAMKQFLHMSDEEIAAERKIIDEELKDKVYNPPEEEL
>ID:YP_004009541.1 |[Acinetobacter phage Ac42]|Ac42|_Acinetobacter_phage_Ac42_.gbk|20|1572|NC_014660(167716):108338-109909:1 ^GeneID:9925806^ Acinetobacter phage Ac42, complete genome.|neighbours:ID:YP_004009540.1(1),ID:YP_004009542.1(1)|neighbour_genes:19,67|
MAFDNVLRMFKFWQSVDDKVNSENLKAHADSVTGPKFDDGALETEVPINTTTYGGVSQHALNNLEIDAKTTRELINTYRSLMSYYEVDNAVQEIVTSAIVYENGHQVVGLDLDATAFTQATKDKILEEFNSILNALSFQRKGTDHFRRWYVDSRVFFHKIIDPNDLSKGIIELRRLDPRNVTFVREIITDIQEGGVKVVRGYQDYFVYDTGQDTYSFSGKYYAPGTKLKIPASAIVYSHSGLVDGCGKNIIGYLHRAVKPSNQLKIMEDALVIYRITRAPDRRIFYIDTGNMPSRKASEHMQHIMNTMRNRVVYDASTGKVKNQQNSMPLTEDYWLQRRDGKAVTEVDTLPGMSGMSDMDDIRYFRKALYMALRVPLSRIPDDQNGQIQFDAGSSITRDELSFSTFIKDLQHKFDPVLLEPLKTNLMLKGILDSNDWEAEINNIKVVFHENSYFAELKDIELLERRANALSQFDPYIGKYISNNRAMKQILKMTDEEIEQERKIIKDELKDPIYKEPEEEGTF
>ID:YP_004009796.1 |[Acinetobacter phage Acj61]||_Acinetobacter_phage_Acj61_.gbk|20|1566|NC_014661(164093):109967-111532:1 ^GeneID:9926070^ Acinetobacter phage Acj61, complete genome.|neighbours:ID:YP_004009795.1(1),ID:YP_004009797.1(1)|neighbour_genes:19,67|
MLGDQNVLKMFSFWQKVDTTEYDNLINNNSESITAPKFDDGAQEIESGSVEAAYTGVMQQLYGGTDSNAKSTRELIDVYRSLMNNYEVDNAVQEIVSDAVVYEEGHNPVSIGLDQTGFSANIKDKILEEFNVILNSLNFQRKGADHFRRWYVDSRVFFHKIIDPKRPKDGILELRRLDPRNVQFIREIVTENEAGVKVVKGYKEYFIYDTANESYACGAQIFAPGTKIKIPYSAMVYAHSGLVDCCGKNIIGYLHRAIKPANQLKMLEDAMVIYRITRAPDRRIFYIDTGNMPSKKAAQHMQHIMNSMRNRVVYDAATGKIKNNQNNMALTEDYWLQRRDGKAVTEVDTLPGMTGMNEMDDILYFRKALYMALRVPLSRIPDEQTQSMFDAGTTISRDELQFDKFIASLQHKFEEIFLNPLKSNLLLKRIITDDEWKDEINNIKIVFHKDSYFAELKDVELDERRINILSLAEPYVGKYISHQTAMRKYLRMSDEDIETEQKLIKEELSNKIFNPPDEEEI
>ID:YP_004010317.1 |[Acinetobacter phage Acj9]||_Acinetobacter_phage_Acj9_.gbk|20|1557|NC_014663(169947):111620-113176:1 ^GeneID:9926614^ Acinetobacter phage Acj9, complete genome.|neighbours:ID:YP_004010316.1(1),ID:YP_004010318.1(1)|neighbour_genes:19,67|
MQDLSNLKMFSYWQGLDDTVYDKVINDKAESITAPKNDDGATEIESSDAAYNGVFQQLYGSQDPNATSTTELINTYRSMLNNYEVDNAVQEIVSDAIVYETGYDVVSLDLDQTNFTQNTKDRILTEFSEVLNLLNFERKGSDHFKRWYVDSRVFFHKIINPKRPKDGIVELRRLDPRNVQFIREVETYMEAGVKVVKGYREYFIYDTKNEFYQCGTQNFAPGTKVKIPYTAMVYAHSGLTDCCGKNIIGYLHRAVKPANQLKLLEDAMMIYRITRAPDRRVFYIDTGNMPARKAAQHMQHIINSHRNRVSYDARTGKVKNQQNMMALTEDYWLQRRDGKAVTEVDTLPGMTGMNEMDDILYFRKALYMALRVPLSRIPDEQTQNVFDMSTAISRDELNFDKFIHDLQHKFDEVFTNPLRSNLALRNILTEDEWNDEINNIKIVFHKNSYFTEMKQTELMERRINSLTLVEPYIGKYISNETAMKEYLHMSEEEIRAERKLIDSELSDKIYNPPEPEEI
>ID:AXY82724.1 |[Acinetobacter phage KARL-1]||_Acinetobacter_phage_KARL-1_.gbk|portal head vertex p..|1554|MH713599(166560):77144-78697:-1 ^^ Acinetobacter phage KARL-1, complete genome.|neighbours:ID:AXY82723.1(-1),ID:AXY82725.1(-1)|neighbour_genes:prohead core protein,tail tube protein|
MQDVNDLKMFAFWQKVDTAEYDQIINNKAESITAPKFDDGATEIESTDAAYNGVFRQLYGNQDPNVTSTKELINTYRSMLNNYEVDNAVQEIVSDAVVYEDGYDVVSLDLDQTKFSENIREKILEEFNEVLNMLKFQRKGSDHFRRWYVDSRIFFHKIINPSRPKDGIIELRRLDPRQVQFIREIETVTEKGVKVVKGYREYFIYDTQNDSYNCGGQHFAAGAKVKIPYSAMVYAHSGLTDCCGKNIIGYLHRAVKPANQLKLLEDAMMIYRLTRAPDRRVFYIDTGNMPARKAAQYMQHIMNSHRNRISYDASTGKIKNQANMMALTEDYWLQRRDGKAVTEVDTLPGMSGMNEMDDVLYFRKALYMALRVPLSRIPDEQSQNVFDMSTAISRDELRFDKFIMELQHKFEEVFLNPLKSNLLLKRIIDEDEWENEINNIKVVFHKNSYFTEMKDMEILERRVNALNLVEPYVGKYISNQTAMKQFLHMSDEEIAAERKIIDEELKDKVYNPPEEEL
>ID:YP_008992066.1 |[Acinetobacter phage ZZ1]||_Acinetobacter_phage_ZZ1_.gbk|portal head vertex p..|1557|NC_018087(166687):105224-106780:1 ^GeneID:13165216^ Acinetobacter phage ZZ1, complete genome.|neighbours:ID:YP_006489125.1(1),ID:YP_006489121.1(1)|neighbour_genes:tail tube protein,prohead core protein|
MLADSDLKMFAFWHKVDDTEYDKIINDKAESITAPKFDDGATEVDSQDIAYNGVFQKLYGSQDPTATSTRELINTYRSLLNNYEVDNAVQEIVSDAIVYEEGFDVVSIDLDQTAFTENIRNLISDEFNSVLNMLNFQRKGSDHFKRWYVDSRVFFHKIINPNRPKDGIIELRRLDPRNVQFVRELDTKMENGVKVVKGYREYFLYDTELESYQCGHQHFAAGTKIKIPYSAMVYAHSGLVDCCGKNIIGYLHRAVKPANQLKLLEDAMMIYRITRAPDRRVFYIDTGNMPARKAAQHMQHIMNSHRNRISYDARTGKVKNQANMMALTEDYWLQRRDGKAVTEVETLPGMTGMNEMDDILYFRKALYMALRVPLSRIPDEQTQNVFDMSTAISRDELSFDKFISELQHKFEEIFLSPLKSNLLLKRVITEDEWEAELNNIKIVFHKNSYFSEMKTIEITERRVNVLSLMEPYIGKYISNHTAMKDFLQMSDEDIAAERKLIDEELSDKIFNPPEPEEI
>ID:AXF40745.1 |[Acinetobacter phage vB_ApiM_fHyAci03]||_Acinetobacter_phage_vB_ApiM_fHyAci03_.gbk|portal vertex protei..|1554|MH460829(165975):105269-106822:1 ^^ Acinetobacter phage vB_ApiM_fHyAci03, complete genome.|neighbours:ID:AXF40744.1(1),ID:AXF40746.1(1)|neighbour_genes:tail tube protein,prohead core protein|
MQDVNDLKMFAFWQKVDTAEYDQIINNKAESITAPKFDDGATEIESTDAAYNGVFRQLYGNQDPNVTSTKELINTYRSMLNNYEVDNAVQEIVSDAVVYEDGYDVVSLDLDQTKFSENIREKILEEFNEVLNMLKFQRKGSDHFRRWYVDSRIFFHKIINPSRPKDGIIELRRLDPRQVQFIREIETVTEKGVKVVKGYREYFIYDTQNDSYNCGGQHFAAGTKVKIPYSAMVYAHSGLTDCCGKNIIGYLHRAVKPANQLKLLEDAMMIYRLTRAPDRRVFYIDTGNMPARKAAQYMQHIMNSHRNRISYDASTGKIKNQANMMALTEDYWLQRRDGKAVTEVDTLPGMSGMNEMDDVLYFRKALYMALRVPLSRIPDEQSQNVFDMSTAISRDELRFDKFIMELQHKFEEVFLNPLKSNLLLKRIIDEDEWENEINNIKVVFHKNSYFTEMKEMEIMERRVNALNLVEPYVGKYISNQTAMKQFLHMSDEEIAAERKIIDEELKDKVYNPPEEEL
>ID:APU01473.1 |[Aeromonas phage 65.2]||_Aeromonas_phage_65.2_.gbk|portal vertex of the..|1575|KY290955(236567):65800-67374:-1 ^SEED:fig|6666666.172300.peg.82^ Aeromonas phage 65.2, complete genome.|neighbours:ID:APU01472.1(-1),ID:APU01474.1(-1)|neighbour_genes:hypothetical protein,tail fibers|
MANGYFNMLSFLKPWSKSEDKELKQELTSGIDSFAAPDNPDGANSIDRNDVSAPNKAYQAYAFGTNPQIQNTRQLINQYRSLTNYHEVDNAIDEIINDAIVQEDEKECVSINLDSTKWNERVKNLVQEEFKEVLRLLNFEKEGKRLYRRWYVDSRIYFHKMIDPNDKKKGIVELRLLDPRTVQFHRENFREDENGSQVYKGYREYFTYSGTDNFLFNNINTSNNNQITIPKSAMTYAHSGKVSCDGRSIIGYLHAAIKPANQLKMLEDAMVIYRVTRAPERRIFYIDVGNMQPKKATEHVNKVMQGFKNRVVYDSSTGKVKTASNNLSMTEDFWLMRRDGKATTEISTLPGAQSMGEMDDVRWFNRKLFEAMKIPLSRLPMESGGVTFSSGGDITRDELLFSKIVRGMQRQFDVIFYDPLITNLILKGVMTQEEWDVEKENIRIVYAKDSYYEELKDLEILERRINIISMMAQNQITGKYISHDTVMKNILKMTDQQIEEERSKIDEELKDVIYKPTPDELEDF
>ID:YP_004300925.1 |[Aeromonas virus 65]||_Aeromonas_phage_65_.gbk|20|1575|NC_015251(235229):65803-67377:-1 ^GeneID:10323347^ Aeromonas phage 65, complete genome.|neighbours:ID:YP_004300924.1(-1),ID:YP_004300926.1(-1)|neighbour_genes:67,19|
MANGYFNMLSFLKPWSKSEDKELKQELTSGIDSFAAPDNPDGANSIDRNDVSAPNKAYQAYAFGTNPQIQNTRQLINQYRSLTNYHEVDNAIDEIINDAIVQEDEKECVSINLDSTKWNERVKNLVQEEFKEVLRLLKFEKEGKRLYRRWYVDSRIYFHKMIDPNDKKKGIVELRLLDPRTVQFHRENFREDENGSQVYKGYREYFTYSGTDNFLFNNINTSNNNQITIPKSAMTYAHSGKVSCDGRSIIGYLHAAIKPANQLKMLEDAMVIYRVTRAPERRIFYIDVGNMQPKKATEHVNKVMQGFKNRVVYDSSTGKVKTASNNLSMTEDFWLMRRDGKATTEISTLPGAQSMGEMDDVRWFNRKLFEAMKIPLSRLPMESGGVTFSSGGDITRDELLFSKIVRGMQRQFDVIFYDPLITNLILKGVMTQEEWDVEKENIRIVYAKDSYYEELKDLEILERRINIISMMAQNQITGKYISHDTVMKNILKMTDQQIEEERSKIDEELKDVIYKPTPDELEDF
>ID:ATI17424.1 |[Aeromonas phage AS-szw]||_Aeromonas_phage_AS-szw_.gbk|portal vertex protei..|1578|MF498773(229957):107592-109169:1 ^^ Aeromonas phage AS-szw, complete genome.|neighbours:ID:ATI17423.1(1),ID:ATI17425.1(1)|neighbour_genes:tail tube protein,prohead core protein|
MFNGRFTVPSFLRPWAKDDDKELDIELKSGIDSFSAPDNPDGANSIDRTDTSAPSRAYQAYAYGTEQKINSTRQLIDQYRALTNYHEVDNAIDEIVNDAIVQEDEKNTVSLDLDATKWNKSIKDRVQEEFEEILSLLNFEKEGKRLYRRWYVDSRIYFHKMIDPKRQKEGIKELRLLDPRAVYYHRENFKEVEGGNSIYKGHREYFTYSGTECSTYNINQANTNHIVIPRDAMVYAHSGKVSCDGRSIIGHLHAAIKPANILKMLEDALVIYRVSRAPERRIFYIDVGNMQPKKATEHVNKVMQGFKNRVIYDSSTGKVKTAANNLSMTEDFWLMRRDGKASTEISTLPGAQSIGEMDDVRWFNRKVYEAMKLPLSRLPMESGGVTFSNGGEISRDELLFSKLVRGMQRQFDPIFYDPLVTNLILKGIMSQEEWDEEKNNIKIVYAKDSYYEELKDIEILQRRVDVVSSLIQNNIVGKYMSHNTIMKDIMKMTDKQIEEEAKKIEEEMKSEILNPPNPEDGLADF
>ID:ASU00171.1 |[Aeromonas phage AS-zj]||_Aeromonas_phage_AS-zj_.gbk|portal vertex protei..|1578|MF448340(229929):213901-215478:1 ^^ Aeromonas phage AS-zj, complete genome.|neighbours:ID:ASU00172.1(1),ID:ASU00170.1(1)|neighbour_genes:tail tube protein,prohead core protein|
MFNGRFTVPSFLRPWAKDDDKELDIELKSGIDSFSAPDNPDGANSIDRTDTSAPSRAYQAYAYGTEQKINSTRQLIDQYRALTNYHEVDNAIDEIVNDAIVQEDEKNTVSLDLDATKWNKSIKDRVQEEFEEILSLLNFEKEGKRLYRRWYVDSRIYFHKMIDPKRQKEGIKELRLLDPRAVYYHRENFKEVEGGNSIYKGHREYFTYSGTECSTYNINQANTNHIVIPRDAMVYAHSGKVSCDGRSIIGHLHAAIKPANILKMLEDALVIYRVSRAPERRIFYIDVGNMQPKKATEHVNKVMQGFKNRVIYDSSTGKVKTAANNLSMTEDFWLMRRDGKASTEISTLPGAQSIGEMDDVRWFNRKVYEAMKLPLSRLPMESGGVTFSNGGEISRDELLFSKLVRGMQRQFDPIFYDPLVTNLILKGIMSQEEWDEEKNNIKIVYAKDSYYEELKDIEILQRRVDVVSSLIQNNIVGKYMSHNTIMKDIMKMTDKQIEEEAKKIEEEMKSEILNPPNPEDGLADF
>ID:NP_944108.1 |[Aeromonas virus Aeh1]||_Aeromonas_phage_Aeh1_.gbk|20|1566|NC_005260(233234):154853-156418:1 ^GeneID:2658030^ Aeromonas phage Aeh1, complete genome.|neighbours:ID:NP_944107.1(1),ID:NP_944109.1(1)|neighbour_genes:19,hypothetical protein|
MNPIFLKLLQPWMKDDEKRVQSDLSDRIDSFAVPDTADGAIEVDKQIDTTAPKTAIVQSVLGYAPKIQNTKDLINQYRSLSKYHEVDNAIDEIINDAIVQEDNRDTVYLDLDKTDWNESVKEMVREEFRTILKLLKFEREGKRHFRRWYVDSRIYFHKMIDPARPKDGIKELRLLDPRNVEYYRVNLKSNENGNDVYKGVKEFFTYGATEDNRYNISGNSNNLVQIPIDAIVYSHSGKVDIDGKTIVGYLHNVIKPANQLKMLEDAMVIYRITRAPERRVFYIDVGTMPNKKATQHLNNVMQGLKNRVVYDSSTGKVKNSSNNLAMTEDYWLMRRDGKATTEVSTLPGAQSMGEMDDVRWFNRKLYESMKIPLSRLPQEGAGVTFGAGNDITRDELQFTKYIRGLQQQFEPIFLNPLRTNLMLKGKMSVSEWEEQAENIKVVFSKDSYYEEIKDVEILERRVNLVQTLASAEVTGKYLSHEYVMKNILRMSDEDIKTEREKIDGELKDSVYKNPEDPMEEF
>ID:AUE22756.1 |[Aeromonas phage Ah1]||_Aeromonas_phage_Ah1_.gbk|portal vertex protei..|1566|MG250483(221116):142706-144271:1 ^^ Aeromonas phage Ah1, complete genome.|neighbours:ID:AUE22755.1(1),ID:AUE22757.1(1)|neighbour_genes:tail tube protein,hypothetical protein|
MNTIFLKLLQPWMKDDEKRVQSDISDRIDSFAVPDNADGAIEVDKQIDTTAPKTAIVQSVLGYAPKIQNTKDLINQYRSLSKYHEVDNAIDEIINDAIVQEDNRDTVYLDLDKTDWNESVKEMVREEFRTILKLLKFEREGKRHFRRWYVDSRIYFHKMIDPARPKDGIKELRLLDPRNVEYYRVNLKSNENGNDVYKGVKEFFTYGATEDNRYNISGNSNNLVQIPIDAIVYAHSGKVDIDGKTIVGYLHNVIKPANQLKMLEDAMVIYRITRAPERRVFYIDVGNMPNKKATQHLNNVMQGLKNRVVYDSSTGKVKNSSNNLSMTEDYWLMRRDGKATTEVSTLPGAQSMGEMDDVRWFNRKLYESMKIPLSRLPQEGAGVTFGSGNDITRDELQFTKFIRGLQQQFEPIFLNPLKTNLMLKGKMSDLEWEEQAENIKVVFSKDSYYEEIKDVEILERRVNLVQTLASAEVTGKYLSHEYVMKNILRMSDEDIKTEREKIDGELKDSVYKNPDDPMEEF
>ID:QAX98473.1 |[Aeromonas phage AsFcp_2]||_Aeromonas_phage_AsFcp_2_.gbk|portal vertex protei..|1566|MH791401(219171):92253-93818:1 ^^ UNVERIFIED: Aeromonas phage AsFcp_2, complete genome.|neighbours:ID:QAX98472.1(1),ID:QAX98474.1(1)|neighbour_genes:tail tube protein,prohead core protein|
MNELFLKLLSPWTKDDQKRVETDISDRIDSFAVPDNADGAIEFDRQIDTTAPKMALVQSVIGYAPKIQNTKELINQYRSLSKYHEVDNAIDEIINDAVVQEDNRDTVYLDLDKTEWTEAVKEMVREEFRTILKLLKFEREGKRHFRRWYVDSRIYFHKMIDPEKPKDGIKELRLLDPRNVEYYRVNLKSNEKGRDVYKGVKEFFTYGASEDARYNIQGSTNSLVNIPLNAIVYAHSGKVDIDGKTIVGYLHNVIKPANQLKMLEDAMVIYRITRAPERRVFYIDVGTMPNKKATQHLNNVMQGLKNRVVYDSATGKVKNSSNNLAMTEDYWLMRRDGKATTEVSTLPGAQSMGEMDDVRWFNRKLYESMKIPLSRLPQEGAGMTFGAGSDITRDELQFTKYVRGLQQQFEPIFLNPLKTNLLLKGKMSEMEWDDEAENIRVVFSKDSYYEEIKDVEILERRVNLVQTLASAEVTGKYLSHEYVMKNILRMSDEDIKTEREKIDVEKDDSVYKNPEDPMEEF
>ID:QAX97864.1 |[Aeromonas phage Asswx_1]||_Aeromonas_phage_Asswx_1_.gbk|portal vertex protei..|1578|MH791398(229103):115280-116857:1 ^^ UNVERIFIED: Aeromonas phage Asswx_1, complete genome.|neighbours:ID:QAX97863.1(1),ID:QAX97865.1(1)|neighbour_genes:tail tube protein,prohead core protein|
MFNGRFTVPSFLRPWAKDDDKELDIELKSGIDSFSAPDNPDGANSIDRTDTSAPSRAYQAYAYGTEQKINSTRQLIDQYRALTNYHEVDNAIDEIVNDAIVQEDEKNTVSLDLDATKWNKSIKDRVQEEFEEILSLLNFEKEGKRLYRRWYVDSRIYFHKMIDPKRQKEGIKELRLLDPRAVYYHRENFKEVEGGNSIYKGHREYFTYSGTECSTYNINQANTNHIVIPRDAMVYAHSGKVSCDGRSIIGHLHAAIKPANILKMLEDALVIYRVSRAPERRIFYIDVGNMQPKKATEHVNKVMQGFKNRVIYDSSTGKVKTAANNLSMTEDFWLMRRDGKASTEISTLPGAQSIGEMDDVRWFNRKVYEAMKLPLSRLPMESGGVTFSNGGEISRDELLFSKLVRGMQRQFDPIFYDPLVTNLILKGIMSQEEWDEEKNNIKIVYAKDSYYEELKDIEILQRRVDVVSSLIQNNIVGKYMSHNTIMKDIMKMTDKQIEEEAKKIEEEMKSEILNPPNPEDGLADF
>ID:QAY01286.1 |[Aeromonas phage Aswh_1]||_Aeromonas_phage_Aswh_1_.gbk|portal vertex protei..|1581|MH791414(229730):121597-123177:-1 ^^ UNVERIFIED: Aeromonas phage Aswh_1, complete genome.|neighbours:ID:QAY01285.1(-1),ID:QAY01287.1(-1)|neighbour_genes:prohead core protein,tail tube protein|
MFTSNGFGIPNFLKLWAKSEDKELKDELSSGIDSFAAPDNPDGANSIDRMDTSAPTRAYQAYTFGTNPQILNTRQLINQYRSLTNYHEVDNAIDEIVNDSIVQEDEKNCVSLDLDSTKWGDRVKKLVQEEFAEVLRLLHFEKEGKRLYRRWYVDSRIYFHKMIDPKKPKEGIKEMRLLDPRAVEFVRENFKENQEGEGIYKGYREYFVYSGVENINYNLNSTNNNRIIIPRDAMTYAHSGKVSCDGRSIIGYLHAAIKPANQLKMLEDALVIYRVSRAPERRVFYIDVAGIPPKKAAEHVNKVMQGFKNRVIYDTSTGKVKTASNNLSMTEDFWLMRRDGKASTEISTLPGAQSLGEMDDVRWFNRKLYEAMKIPLSRLPAESGGVTFSNGGDISRDELLFTKIVRGMQKQFDAVFYDPLITNLILKGIMSKEDWDLEKENIRIVYAKDSYYEELKDIEILERRIRVVGDMMNNQIIGRYYSNDFVMKNIMKMTDQQIEEEIKKIEEESKSTIFNPPNPEDGLDDF
>ID:YP_007010339.1 |[Aeromonas phage CC2]||_Aeromonas_phage_CC2_.gbk|portal vertex protei..|1578|NC_019538(231743):154254-155831:-1 ^GeneID:14016214^ Aeromonas phage CC2, complete genome.|neighbours:ID:YP_007010338.1(-1),ID:YP_007010340.1(-1)|neighbour_genes:prohead core protein,tail tube protein|
MFNGRFTVPSFLRPWAKDDDKELDIELKSGIDSFSAPDNPDGANSIDRTDTSAPSRAYQAYAYGTEQKINSTRQLIDQYRALTNYHEVDNAIDEIVNDAIVQEDEKNTVSLDLDATKWNKSIKDRVQEEFEEILSLLNFEKEGKRLYRRWYVDSRIYFHKMIDPKHQKEGIKELRLLDPRAVYYHRENFKEVEGGNSIYKGHREYFTYSGTECSTYNINQANTNHIVIPRDAMVYAHSGKVSCDGRSIIGHLHAAIKPANILKMLEDALVIYRVSRAPERRIFYIDVGNMQPKKATEHVNKVMQGFKNRVIYDSSTGKVKTAANNLSMTEDFWLMRRDGKASTEISTLPGAQSIGEMDDVRWFNRKVYEAMKLPLSRLPMESGGVTFSNGGEISRDELLFAKLVRGMQRQFDPIFYDPLVTNLILKGIMSQEEWDEEKNNIKIVYAKDSYYEELKDIEILQRRIDVVSSLIQNNIVGKYMSHNTIMKDIMKMTDKQIEEEAKKIEEEMKSEILNPPNPEDGLADF
>ID:YP_009011644.1 |[Aeromonas phage PX29]||_Aeromonas_phage_PX29_.gbk|20|1566|NC_023688(222006):142648-144213:1 ^GeneID:18560139^ Aeromonas phage PX29, complete genome.|neighbours:ID:YP_009011643.1(1),ID:YP_009011645.1(1)|neighbour_genes:19,hypothetical protein|
MNELFLKLLSPWTKDDQKRVETDISDRIDSFAVPDNADGAIEFDRQIDTTAPKMALVQSVIGYAPKIQNTKELINQYRSLSKYHEVDNAIDEIINDAVVQEDNRDTVYLDLDKTEWTEAVKEMVREEFRTILKLLKFEREGKRHFRRWYVDSRIYFHKMIDPEKPKDGIKELRLLDPRNVEYYRVNLKSNEKGHDVYKGVKEFFTYGASEDARYNIQGSTNSLVNIPLNAIVYAHSGKVDIDGKTIVGYLHNVIKPANQLKMLEDAMVIYRITRAPERRVFYIDVGTMPNKKATQHLNNVMQGLKNRVVYDSATGKVKNSSNNLAMTEDYWLMRRDGKATTEVSTLPGAQSMGEMDDVRWFNRKLYESMKIPLSRLPQEGAGMTFGAGSDITRDELQFTKYVRGLQQQFEPIFLNPLKTNLLLKGKMSEMEWDDEAENIRVIFSKDSYYEEIKDVEILERRVNLVQTLASAEVTGKYLSHEYVMKNILRMSDEDIKTEREKIDVEKDDSVYKNPEDPMEEF
>ID:YP_003969303.1 |[Aeromonas phage phiAS5]||_Aeromonas_phage_phiAS5_.gbk|portal vertex protei..|1566|NC_014636(225268):13824-15389:1 ^GeneID:9861421^ Aeromonas phage phiAS5, complete genome.|neighbours:ID:YP_003969302.1(1),ID:YP_003969304.1(1)|neighbour_genes:tail tube protein,hypothetical protein|
MNQFLLKLLQPWAKSDEKKVEIDISDRIDSFAVPDNADGAIEVDKLIDTTAPKTAVIQSVIGYVPKIQNTKDLINQYRSLSKYHEVDNAIDEIINDAIVQEDNRDTVYLDLDKSKWSESVKEMVREEFREILNLLKFEREGKRHFRRWYVDSRIYFHKMIDPERPKEGIKELRLLDPRNVEYYRVNLKSNEAGTSVYKGVKEYFTYAAQDDNRYAIGNNSNSHVNIPVNAIVYAHSGKVDIDGKTIVGYLHNVIKPANQLKMLEDAMVIYRITRAPERRVFYIDVGTMPNKKATQHLNNVMQGLKNRVVYDSATGKVKNSSNNLAMTEDYWLMRRDGKATTEVSTLPGAQSMGEMDDVRWFNRKLYESMKIPLSRLPQEGAGVTFGAGSDITRDELQFTKFIRGLQQQFEPIFLNPLKTNLILKGKMSEAEWDSEVENIKVVFAKDSYYEEIKDVEILERRVNLVQTLSSAEVTGKYLSHEYVMKNILRMSDEDIKSEREKIDEEKSDSNYKNPDDPMEEF
>ID:YP_803110.1 |[Escherichia virus RB32]||_Bacteriophage_RB32_.gbk|20|1575|NC_008515(165890):98746-100320:1 ^GeneID:4405487^ Bacteriophage RB32, complete genome.|neighbours:ID:YP_803109.1(1),ID:YP_803111.1(1)|neighbour_genes:19,67|
MKFNVLSLFAPWAKMDERNFKDQEKEDLVSITAPKLDDGAREFEVSSNEAASPYNAAFQTIFGSYEPGMKTTRELIDTYRNLMNNYEVDNAVSEIVSDAIVYEDDTEVVALNLDKSKFSPKIKNMMLDEFNDVLNHLSFQRKGSDHFRRWYVDSRIFFHKIIDPKRPKEGIKELRRLDPRQVQYVREIITETEAGTKIVKGYKEYFIYDTAHESYACDGRMYEAGTKIKIPKAAIVYAHSGLVDCCGKNIIGYLHRAVKPANQLKLLEDAVVIYRITRAPDRRVWYVDTGNMPARKAAEHMQHVMNTMKNRVVYDASTGKIKNQQHNMSMTEDYWLQRRDGKAVTEVDTLPGADNTGNMEDVRWFRQALYMALRVPLSRIPQDQQGGVMFDSGTSITRDELTFAKFIRELQHKFEEVFLDPLKTNLLLKGIITEDEWNDEINNIKIEFHRDSYFTELKEAEILERRINMLTMAEPFIGKYISHRTAMKDILQMTDEEIEQEAKQIEEESKEARFQDPDQEQEDF
>ID:YP_009218791.1 |[Citrobacter phage IME-CF2]||_Citrobacter_phage_IME-CF2_.gbk|portal vertex of the..|1575|NC_029013(177688):164986-166560:-1 ^GeneID:26645006,SEED:fig|1527524.5.peg.268^ Citrobacter phage IME-CF2, complete genome.|neighbours:ID:YP_009218790.1(-1),ID:YP_009218792.1(-1)|neighbour_genes:prohead core protein,tail fibers|
MNFMGLGNVLSFFKNFAREDEIELEQQLKNDTGSVAPPKNNDGAYEIETDLNNQKYAGVFQQFYSGQDPAIQNKEQLINTYRGIMSYPEVENAVSEIIDDAIVNEQGKDIITMDLAKTGFSKAIQDKIVEEFDNVLNIYDFDNMGARLFRDWYVDSRIYFHKIMHKDETKGIRELRQLDPRCMELIRESITETLDGGVKVFRGYREFFVYSAPKAGYTYNGQIYQANQKIKIPRSAIVYAHSGLEDCSNNIIGYLHRAVKPANQLRLLEDAMVIYRITRAPERRVFYIDVGQMGGNKATQYVNNIAQGLKNRVVYDARTGTVKNQQNNLSMTEDYWLMRRDGKAITEVSTLPGGQNFSDMDDIKWFNRKLYEALRVPLSRMPRDDGGMQIGGGGEITRDELKFSKFIRTLQIQFSPVLADPLKTNLIAKKIITEEEWEENVSKISFVFQQDSYYAEVKDIEILERRLNLMSQVEGVVGKYVSHKYIMKEILRMSDEDIDEQAKLIEEESKEERFKNPEAEEENF
>ID:YP_009195030.1 |[Citrobacter phage Margaery]||_Citrobacter_phage_Margaery_.gbk|portal protein|1575|NC_028755(178182):129514-131088:1 ^^ Citrobacter phage Margaery, complete genome.|neighbours:ID:YP_009195029.1(1),ID:YP_009195031.1(1)|neighbour_genes:tail tube protein,prohead core protein|
MNFLGFGNVLSFFKNFAREDEIELEQQLKNDTGSIAPPKNNDGAYEIETDLTNQKYASVFQQFYSGQDPAIQNKEQLINTYRGIMSYPEVENAVSEIIDDAIVNEQGKDIITLDLAKTDFSKAIQDKIVEEFDNILNIYDFDNMGARLFRDWYVDSRIYFHKIMHKDESKGIRELRQLDPRSMELIRESITETLDGGVKVFRGYREFFVYSAPKSGYTYNGQIYQHNQKVKIPRSAIVYAHSGLEDCSNNIIGYLHRAVKPANQLRLLEDAMVIYRITRAPERRVFYIDVGQMGGNKATQYVNNIAQGLKNRVVYDAKTGTVKNQQNNLSMTEDYWLMRRDGKAITEVDTLPGGANFSDMDDIKWFNRKLYEALRVPLSRMPRDDGGMQIGGGGEITRDELKFSKFIRTLQIQFSPVLADPLKTNLIAKKIITEEEWEENVSKISFIFQQDSYYAEVKDIEIMERRLTLMSQVEGVVGKYVSHKYIMKEILRMSDEDIDEQAKLIEEESKEERFKNPEEEEENF
>ID:AYJ73074.1 |[Citrobacter phage Maroon]||_Citrobacter_phage_Maroon_.gbk|portal protein|1575|MH823906(178830):129929-131503:1 ^^ Citrobacter phage Maroon, complete genome.|neighbours:ID:AYJ73073.1(1),ID:AYJ73075.1(1)|neighbour_genes:tail tube protein,prohead core protein|
MNFLGFGNVLSFFKNFAREDEIELEQQLKNDAGSIAPPKNNDGAYEIETDLTNQKYASVFQQFYSGQDPAIQNKEQLINTYRGIMSYPEVENAVSEIIDDAIVNEQGKDIITLDLAKTDFSKAIQDKIVEEFDNILNIYDFDNMGARLFRDWYVDSRIYFHKIMHKDESKGIRELRQLDPRSMELIRESITETLDGGVKVFRGYREFFVYSAPKNGYTYNGQIYQHNQKVKIPRSAIVYAHSGLEDCSNNIIGYLHRAVKPANQLRLLEDAMVIYRITRAPERRVFYIDVGQMGGNKATQYVNNIAQGLKNRVVYDAKTGTVKNQQNNLSMTEDYWLMRRDGKAITEVDTLPGGANFSDMDDIKWFNRKLYEALRVPLSRMPRDDGGMQIGGGGEITRDELKFSKFIRTLQIQFSPVLADPLKTNLIAKKIITEEEWEENVSKISFIFQQDSYYAEVKDIEIMERRLTLMSQVEGVVGKYVSHKYIMKEILRMSDEDIDEQAKLIEEESKEERFKNPEEEEENF
>ID:YP_009203906.1 |[Citrobacter phage Merlin]||_Citrobacter_phage_Merlin_.gbk|portal vertex protei..|1563|NC_028857(172733):102039-103601:1 ^GeneID:26648117^ Citrobacter phage Merlin, complete genome.|neighbours:ID:YP_009203905.1(1),ID:YP_009203907.1(1)|neighbour_genes:tail tube protein,prohead core protein|
MNYDILSLFAPWAKEDERNYKEQLNNDLESITAPKFDDGANEIESSVNEASSGFFQKMLGNHEPGMKTTRELINTYRNLMNNYEVDNAVQEIVMDSIVYEDDHDVVALDLDATEFSQKIKDRMLEEFDGVLNTLNFQRKGADHFQRWYVDSRIFFHKIINPHKPKEGIKELRRLDPRNIQYVREIVTEMEKGVKIVKGYKEYFIYDTGHESYQCDGRIYDAGTKIKIPKAAVVYAHSGLVDCTGQNIVGYLHRAVKPANQLKLMEDALVIYRITRAPDRRVFYIDTGNMPSRKAAQHMQNIMNTMKNRVVYDATTGKIKNQQHNMSMTEDYWLQRRDGKAVTEIDTLPGMQGMSDMDDVRWFRNALYMALRVPLSRIPNDQQGGVQFDAGTSITRDELTFAKFIRGLQHKFEEIFLDPLKTNLVLKGVITEDEWNDEINNIKISFHRDSYFTELKDAEIMERRINMLQMAEPFIGKYISHQTAMKDILHMNDDEIDKEAKQIELESKEARYQDPENQEDF
>ID:YP_009097818.1 |[Citrobacter phage Miller]||_Citrobacter_phage_Miller_.gbk|portal protein|1575|NC_025414(178171):131112-132686:1 ^InterPro:IPR010823^ Citrobacter phage Miller, complete genome.|neighbours:ID:YP_009097817.1(1),ID:YP_009097819.1(1)|neighbour_genes:tail tube protein,hypothetical protein|
MNFMGLGNVLSFFKNFAREDEIELEQQLKNDTGSVAPPKNNDGAYEIETDLNNQKYAGVFQQFYSGQDPAIQNKEQLINTYRGIMSYPEVENAVSEIIDDAIVNEQGKDIITMDLAKTGFSKAIQDKIVEEFDNVLNIYDFDNMGARLFRDWYVDSRIYFHKIMHKDETKGIRELRQLDPRCMELIRESITETLDGGVKVFRGYREFFVYSAPKAGYTYNGQIYQANQKIKIPRSAIVYAHSGLEDCSNNIIGYLHRAVKPANQLRLLEDAMVIYRITRAPERRVFYIDVGQMGGNKATQYVNNIAQGLKNRVVYDARTGTVKNQQNNLSMTEDYWLMRRDGKAITEVSTLPGGQNFSDMDDIKWFNRKLYEALRVPLSRMPRDDGGMQIGGGGEITRDELKFSKFIRTLQIQFSPVLADPLKTNLIAKKIITEEEWEENVSKISFVFQQDSYYAEVKDIEILERRLNLMSQVEGVVGKYVSHKYIMKEILRMSDEDIDEQTKLIEEESKEERFKNPEAEEENF
>ID:YP_009146621.1 |[Citrobacter phage Moon]||_Citrobacter_phage_Moon.gbk|portal vertex protei..|1563|NC_027331(170341):101766-103328:1 ^GeneID:24721787,InterPro:IPR010823^ Citrobacter phage Moon, complete genome.|neighbours:ID:YP_009146620.1(1),ID:YP_009146622.1(1)|neighbour_genes:hypothetical protein,prohead core protein|
MNYDILSLFAPWAKEDERNYKEQLNNDLESITAPKFDDGANEIESSVNEAASGFFQKMLGSHEPGMKTTRELINTYRNLMNNYEVDNAVQEIVMDSIVYEDDHDVVALDLDATEFSQNIKDRMLEEFDKVLNNLNFQRKGADHFRRWYVDSRIFFHKIINPHKPKEGIQELRRLDPRNIQYVREVITELEKGVKIVKGYKEYFIYDTGHESYQCDGRMYDAGTKIKIPKAAVVYAHSGLVDCSGQNIIGYLHRAVKPANQLKLMEDALVIYRITRAPDRRVFYIDTGNMPSRKAAQHMQNIMNTMKNRVVYDATTGKIKNQQHNMSMTEDYWLQRRDGKAVTEIDTLPGMQGMSDMDDVRWFRNALYMALRVPLSRIPNDQQGGVQFDAGTTITRDELTFAKFIRELQHKFEEIFLDPLRTNLVLKGVITEDEWNAEINNIKISFHRDSYFTELKDAEIMERRINMLQMAEPFIGKYISHQTAMKDILHMNDDEIDKEAKQIELESKEARYQDPENQEDF
>ID:YP_009285749.1 |[Citrobacter phage vB_CfrM_CfP1]||_Citrobacter_phage_vB_CfrM_CfP1_.gbk|portal protein|1575|NC_031057(180219):132467-134041:1 ^GeneID:29079642^ Citrobacter phage vB_CfrM_CfP1, complete genome.|neighbours:ID:YP_009285748.1(1),ID:YP_009285750.1(1)|neighbour_genes:tail tube protein,prohead protein|
MNFMGLGNVLSFFKNFAREDEIELEQQLKNDTGSVAPPKNNDGAYEIETDLNNQKYAGVFQQFYSGQDPAIQNKEQLINTYRGIMSYPEVENAVSEIIDDAIVNEQGKDIITMDLAKTGFSKAIQDKIVEEFDNVLNIYDFDNMGARLFRDWYVDSRIYFHKIMHKDETKGIRELRQLDPRCMELIRESITETLDGGVKVFRGYREFFVYSAPKAGYTYNGQIYQANQKIKIPRSAIVYAHSGLEDCSNNIIGYLHRAVKPANQLRLLEDAMVIYRITRAPERRVFYIDVGQMGGNKATQYVNNIAQGLKNRVVYDARTGTVKNQQNNLSMTEDYWLMRRDGKAITEVSTLPGGQNFSDMDDIKWFNRKLYEALRVPLSRMPRDDGGMQIGGGGEITRDELKFSKFIRTLQIQFSPVLADPLKTNLIAKKIITEEEWEENVSKISFVFQQDSYYAEVKDIEILERRLNLMSQVEGVVGKYVSHKYIMKEILRMSDEDIDEQTKLIEEESKEERFKNPEAEEENF
>ID:SCN45865.1 |[Cronobacter phage Pet-CM3-4]||_Cronobacter_phage_Pet-CM3-4_.gbk|Phage portal vertex ..|1569|LT614807(171975):103777-105345:1 ^^ Cronobacter phage Pet-CM3-4 genome assembly, chromosome: I.|neighbours:ID:SCN45864.1(1),ID:SCN45866.1(1)|neighbour_genes:Phage tail fibers,Phage prohead core p..|
MKFDVLSLFAPWAKVDEQEYDQQLNNNLESITAPKFDDGATEIESERGDIAGAGLFQRMYGQNEPGMKNTRELIDTYRQLMNNYEVDNAVQEIVLDAIVYEDDHPVVSLDLDNTDFSPAIKDRLQEEFNEVLTCLNFERKGLDHFRRWYVDSRIFFHKIINPKNPKEGIQELRRLDPRNVQFVREVITDTEAGVKIVKGYKEYFVYNTGHESYQCDGRIYDAGAKIRIPKSAVVYAHSGLVDCSGRNIIGYLHRAVKPANQLKLLEDAMVIYRITRAPDRRVFYIDTGNMPSRKAAAHMKHIMNTMKNRVVYDASTGKIKNQQHNMSMTEDYWLQRRDGKAVTEIDNMPGASGMNEMDDVRWFKNNLYQALRVPLSRIPNDQQGGVQFDAGTGITRDELQFAKFIRELQHKFEEIFLDPLKTNLILKGVMSEDDWKDEINNIKIVFHRDSYFTELKDAEVTERRFNMLQMAEPFIGKYISHQTAMKTILQMTDEQIDQEAKQIELESKEARFQDPDQEQEDF
>ID:YP_006986484.1 |[Cronobacter phage vB_CsaM_GAP161]||_Cronobacter_phage_vB_CsaM_GAP161_.gbk|portal vertex protei..|1575|NC_019398(178193):128887-130461:1 ^^ Cronobacter phage vB_CsaM_GAP161, complete genome.|neighbours:ID:YP_006986483.1(1),ID:YP_006986485.1(1)|neighbour_genes:tail tube protein,prohead core protein|
MNFLGFGNVLSFFKNFAREDELDLEQQLKNDTGSVAPPKNNDGAYEIETDLTNQKYASVFQQFYSGQDPAIQNKEQLINTYRGIMSYPEVENAVSEIIDDAIVNEQGKDIITLDLAKTDFSKAIQDKIVEEFDNVLNIYDFDNMGARLFRDWYVDSRIYFHKIMHKDESKGIRELRQLDPRSMELIRESITETLDGGVKVFRGYREFFVYSAPKSGYTYNGQIYQHNQKVKIPRSAIVYAHSGLEDCSNNIIGYLHRAVKPANQLRLLEDAMVIYRITRAPERRVFYIDVGQMGGTKATQYVNNIAQGLKNRVVYDAKTGTVKNQQNNLSMTEDYWLMRRDGKAITEVDTLPGGANFSDMDDIKWFNRKLYESLRVPLSRMPRDDGGMQIGGGGEITRDELKFSKFIRTLQIQFSPVLSDPLKTNLIAKKIITEEEWEENVSKISFIFQQDSYYAEVKDIEIMERRLTLMSQVEGVVGKYVSHKYIMKEILRMSDEDIDEQAKLIKEESKEERFKNPEEEEENF
>ID:AOG16340.1 |[Cronobacter phage vB_CsaM_leB]||_Cronobacter_phage_vB_CsaM_leB_.gbk|portal vertex protei..|1575|KX431559(177907):128723-130297:1 ^^ Cronobacter phage vB_CsaM_leB, complete genome.|neighbours:ID:AOG16339.1(1),ID:AOG16341.1(1)|neighbour_genes:tail tube protein,prohead core protein|
MNFLGFGNVLSFFKNFAREDELDLEQQLKNDTGSVAPPKNNDGAYEIETDLTNQKYASVFQQFYSGQDPAIQNKEQLINTYRGIMSYPEVENAVSEIIDDAIVNEQGKDIITLDLAKTDFSKAIQDKIVEEFDNVLNIYDFDNMGARLFRDWYVDSRIYFHKIMHKDESKGIRELRQLDPRSMELIRESITETLDGGVKVFRGYREFFVYSAPKNGYTYNGQIYQHNQKVKIPRSAIVYAHSGLEDCSNNIIGYLHRAVKPANQLRLLEDAMVIYRITRAPERRVFYIDVGQMGGNKATQYVNNIAQGLKNRVVYDAKTGTVKNQQNNLSMTEDYWLMRRDGKAITEVDTLPGGANFSDMDDIKWFNRKLYEALRVPLSRMPRDDGGMQIGGGGEITRDELKFSKFIRTLQIQFSPVLSDPLKTNLIAKKIITEEEWEENVSKISFIFQQDSYYAEVKDIEIMERRLTLMSQVEGVVGKYVSHKYIMKEILRMSDEDIDEQAKLIEEESKEERFKNPEEEEENF
>ID:AOG16624.1 |[Cronobacter phage vB_CsaM_leN]||_Cronobacter_phage_vB_CsaM_leN_.gbk|portal vertex protei..|1575|KX431560(179516):129775-131349:1 ^^ Cronobacter phage vB_CsaM_leN, complete genome.|neighbours:ID:AOG16623.1(1),ID:AOG16625.1(1)|neighbour_genes:tail tube protein,prohead core protein|
MNFLGFGNVLSFFKNFAREDEIELEQQLKNDAGSIAPPKNNDGAYEIETDLTNQKYASVFQQFYSGQDPAIQNKEQLINTYRGIMSYPEVENAVSEIIDDAIVNEQGKDIITLDLAKTDFSKAIQDKIVEEFDNVLNIYDFDNMGARLFRDWYVDSRIYFHKIMHKDESKGIRELRQLDPRSMELIRESITETLDGGVKVFRGYREFFVYSAPKNGYTYNGQIYQHNQKVKIPRSAIVYAHSGLEDCSNNIIGYLHRAVKPANQLRLLEDAMVIYRITRAPERRVFYIDVGQMGGNKATQYVNNIAQGLKNRVVYDAKTGTVKNQQNNLSMTEDYWLMRRDGKAITEVDTLPGGANFSDMDDIKWFNRKLYEALRVPLSRMPRDDGGMQIGGGGEITRDELKFSKFIRTLQIQFSPVLSDPLKTNLIAKKIITEEEWEENVSKISFIFQQDSYYAEVKDIEIMERRLTLMSQVEGVVGKYVSHKYIMKEILRMSDEDIDEQAKLIEEESKEERFKNPEEEEENF
>ID:YP_009005450.1 |[Enterobacter phage PG7]||_Enterobacter_phage_PG7_.gbk|portal vertex protei..|1464|NC_023561(173276):105647-107110:1 ^GeneID:18502465^ Enterobacter phage PG7, complete genome.|neighbours:ID:YP_009005449.1(1),ID:YP_009005451.1(1)|neighbour_genes:tail tube protein,prohead core protein|
MMTARTEIESERGDIAGAGLFQRMYGQNEPGMKNTRELIDTYRQLMNNYEVDNAVQEIVLDAIVYEDDHPVVSLDLDNTDFSQAIKDRLQEEFNEVLTCLNFERKGLDHFRRWYVDSRIFFHKIINPKKPKEGIQELRRLDPRNIQFVREVITDTEAGVKIVKGYKEYFVYNTGHESYQCDGRIYDAGTKIKIPKAAVVYAHSGLVDCSGRNIIGYLHRAVKPANQLKLLEDAMVIYRITRAPDRRVFYIDTGNMPSRKAAAHMQHIMNTMKNRVVYDASTGKIKNQQHNMSMTEDYWLQRRDGKAVTEIDNMPGASGMNEMDDVRWFKNNLYQALRVPLSRIPNDQQSGVQFDAGTGITRDELQFAKFIRELQHKFEEIFLDPLKTNLILKGVMSEDDWKDEINNIKIVFHRDSYFTELKDAEVTERRFNMLQMAEPFIGKYISHQTAMKTILQMTDEQIDQEAKQIELESKEARFQDPDQEQEDF
>ID:AVR55359.1 |[Enterobacter phage myPSH1140]||_Enterobacter_phage_myPSH1140_.gbk|portal vertex protei..|1569|MG999954(172614):107880-109448:1 ^^ Enterobacter phage myPSH1140, complete genome.|neighbours:ID:AVR55358.1(1),ID:AVR55360.1(1)|neighbour_genes:tail tube protein,prohead core protein|
MKFDVLSLFAPWAKVDEQEYDQQLNNNLESITAPKFDDGATEIESERGDIAGAGLFQRMYGQNEPGMKNTRELIDTYRQLMNNYEVDNAVQEIVLDAIVYEDEHPVVALDLDKTNFSPAIKDRLQEEFNEVLTCLNFERKGLDHFRRWYVDSRIFFHKIINPKKPKEGIQELRRLDPRNIQFVREVITDTEAGVKIVKGYKEYFVYNTGHESYQCDGRIYDAGTKIKIPKAAVVYAHSGLVDCSGRNIIGYLHRAVKPANQLKLLEDAMVIYRITRAPDRRVFYIDTGNMPSRKAAAHMQHIMNTMKNRVVYDASTGKIKNQQHNMSMTEDYWLQRRDGKAVTEIDNMPGATGMNEMDDVRWFKNNLYQALRVPLSRIPNDQQGGVQFDAGTGITRDELQFAKFIRELQHKFEEIFLDPLRTNLVLKGVMSEDDWKDEINNIKIVFHRDSYFTELKDAEVTERRFNMLQMAEPFIGKYISHQTAMKTILQMTDEQIEQEAKQIELESKEARFQDPDQEQEDF
>ID:YP_009607131.1 |[Enterobacter phage phiEap-3]||_Enterobacter_phage_phiEap-3_.gbk|portal vertex protei..|1575|NC_041980(175814):129290-130864:1 ^GeneID:40083137^ Enterobacter phage phiEap-3, complete genome.|neighbours:ID:YP_009607130.1(1),ID:YP_009607132.1(1)|neighbour_genes:tail tube protein,prohead core protein|
MNFFGLDNVLGFFKNFAKQDEMEFEAQLKDDTGSIAPPKNNDGAHEIETDLSNQRYSSVFQQFYSGQDPRIQNKTQLINTYRGIMTYPEVENAVSEIINEAIVNEQGKDIVTMDLTKTNFSKNIQDKIMEELDTVMNIHDFDNRGSRLFRDWYVDSRIYFHKIMHKNEADGIKELRQLDPRCMELIRESVTETLPGGVKIFRGYREYFVYTAPKNGYSYNGQIYSHNDKVKIPRSAIVYAHSGLEDCDNNIIGYLHRAVKPANQLRLLEDAMVIYRITRAPERRVFYIDVGQMGGPKATQYVNNIAQGLKNRVVYDASTGKVKNQQNNLSMTEDYWLMRRDGKAVTEVSTLPGGTAFSDIDDVKWFNRKLYEALRIPLSRMPRDDGGIQLGNDGGITRDELNFSKFIRELQIQFNPVLADPLKTNLIAKKIITEDEWDENVSKIAFVYQQDSYYSEIKDIEILERRLNLMGQLEGVVGKYISHKYVMKEVLRMSDEEIQSEAKQIEEESKEERFKNPEAEEENF
>ID:YP_009167984.1 |[Escherichia phage AR1]|AR1|_Enterobacteria_phage_AR1_DNA_.gbk|20|1575|NC_027983(167435):98453-100027:1 ^GeneID:26041914^ Enterobacteria phage AR1 DNA, complete genome.|neighbours:ID:YP_009167983.1(1),ID:YP_009167985.1(1)|neighbour_genes:19,67|
MKFNVLSLFAPWAKMDERNFKDQEKEDLVSITAPKLDDGAREFEVSSNEAASPYNAAFQTIFGSYEPGMKTTRELIDTYRNLMNNYEVDNAVSEIVSDAIVYEDDTEVVALNLDKSKFSPKIKNMMLDEFSDVLNHLSFQRKGSDHFRRWYVDSRIFFHKIIDPKRPKEGIKELRRLDPRQVQYVREIITETEAGTKIVKGYKEYFIYDTAHESYACDGRMYEAGTKIKIPKAAVVYAHSGLVDCCGKNIIGYLHRAVKPANQLKLLEDAVVIYRITRAPDRRVWYVDTGNMPARKAAEHMQHVMNTMKNRVVYDASTGKIKNQQHNMSMTEDYWLQRRDGKAVTEVDTLPGADNTGNMEDIRWFRQALYMALRVPLSRIPQDQQGGVMFDSGTSITRDELTFAKFIRELQHKFEEVFLDPLKTNLLLKGIITEDEWNDEINNIKIEFHRDSYFAELKEAEILERRINMLTMAEPFIGKYISHRTAMKDILQMTDEEIEQEAKQIEEESKEARFQDPDQEQEDF
>ID:ANZ51030.1 |[Enterobacteria phage ATK47]||_Enterobacteria_phage_ATK47.gbk|portal vertex of the..|1572|KT184309(170020):68864-70435:-1 ^^ Enterobacteria phage ATK47, complete genome.|neighbours:ID:ANZ51029.1(-1),ID:ANZ51031.1(-1)|neighbour_genes:prohead core protein,tail fibers protein|
MKFNILSLFAPWAKMDERDYKDQEKENLESITSPKLDDGAKEYEVSENEAQQTYNAMFQRMFGSQEPGLKSTRELIDTYRNLMTNYEVDNAVSEIVSDAIVYEDDTEVVSINLDNTKFSPNIKSMMLDEFNEVLNHLSFQRKGSDHFRRWYVDSRIFFHKIIDPKRPKEGIKELRRLDPRQVQYVREVITTTEAGVKIVKGYKEYFIYDTSHESYACDGRIYEAGTKIKIPKAAIVYAHSGLVDCCGKNIIGYLHRAIKPANQLKLLEDAVVIYRITRAPDRRVWYVDTGNMPSRKAAEHMQHVMNTMKNRIAYDATTGKIKNQQHIMSMTEDYWLQRRDGKAVTEVDTLPGADNTGNMEDVRWFRNALYMALRIPITRIPSDQGGIQFDAGTSITRDELSFGKFIRELQHKFEEIFLDPLKTNLILKGIITEDEWNDEINNIKIKFHRDSYFSELKDAEILERRINMLQMAEPFIGKYISHRTAMKDILQMSDEEIEQEAKQIEEESKEARFQDPDQEQEDF
>ID:ANZ51374.1 |[Enterobacteria phage ATK48]||_Enterobacteria_phage_ATK48.gbk|portal vertex of the..|1572|KT184310(169729):167098-168669:-1 ^^ Enterobacteria phage ATK48, complete genome.|neighbours:ID:ANZ51373.1(-1),ID:ANZ51375.1(-1)|neighbour_genes:prohead core protein,tail tube protein|
MKFNILSLFAPWAKMDERDYKDQEKENLESITSPKLDDGAKEYEVSENEAQQTYNAMFQRMFGSQEPGLKSTRELIDTYRNLMTNYEVDNAVSEIVSDAIVYEDDTEVVSINLDNTKFSPNIKSMMLDEFNEVLNHLSFQRKGSDHFRRWYVDSRIFFHKIIDPKRPKEGIKELRRLDPRQVQYVREVITTTEAGVKIVKGYKEYFIYDTSHESYACDGRIYEAGTKIKIPKAAIVYAHSGLVDCCGKNIIGYLHRAIKPANQLKLLEDAVVIYRITRAPDRRVWYVDTGNMPSRKAAEHMQHVMNTMKNRIAYDATTGKIKNQQHIMSMTEDYWLQRRDGKAVTEVDTLPGADNTGNMEDVRWFRNALYMALRIPITRIPSDQGGIQFDAGTSITRDELSFGKFIRELQHKFEEIFLDPLKTNLILKGIITEDEWNDEINNIKIKFHRDSYFSELKDAEILERRINMLQMAEPFIGKYISHRTAMKDILQMSDEEIEQEAKQIEEESKEARFQDPDQEQEDF
>ID:ANZ50767.1 |[Enterobacteria phage Aplg8]||_Enterobacteria_phage_Aplg8_.gbk|portal vertex protei..|1575|KT184308(168496):43963-45537:1 ^^ Enterobacteria phage Aplg8, complete genome.|neighbours:ID:ANZ50766.1(1),ID:ANZ50768.1(1)|neighbour_genes:tail tube monomer,prohead core protein|
MKFNVLSLFAPWAKMDERNFKDQEKEDLVSITAPKLDDGAREFEVSSNEAASPYNAAFQTIFGSYEPGMKTTRELIDTYRNLMNNYEVDNAVSEIVSDAIVYEDDTEVVALNLDKSKFSPKIKNMMLDEFSDILNHLSFQRKGSDHFRRWYVDSRIFFHKIIDPKRPKEGIKELRRLDPRQVQYVREIITETEAGTKIVKGYKEYFIYDTAHESYACDGRMYEAGTKIKIPKAAVVYAHSGLVDCCGKNIIGYLHRAVKPANQLKLLEDAVVIYRITRAPDRRVWYVDTGNMPARKAAEHMQHVMNTMKNRVVYDASTGKIKNQQHNMSMTEDYWLQRRDGKAVTEVDTLPGADNTGNMEDIRWFRQALYMALRVPLSRIPQDQQGGVMFDSGTSITRDELTFAKFIRELQHKFEEVFLDPLKTNLLLKGIITEDEWNDEINNIKIEFHRDSYFAELKEAEILERRINMLTMAEPFIGKYISHRTAMKDILQMTDEEIEQEAKQIEEESKEARFQDPDQEQEDF
>ID:YP_007004276.1 |[Enterobacteria phage Bp7]||_Enterobacteria_phage_Bp7_.gbk|portal vertex protei..|1245|NC_019500(168066):136446-137690:-1 ^GeneID:14007890^ Enterobacteria phage Bp7, complete genome.|neighbours:ID:YP_007004275.1(-1),ID:YP_007004277.1(-1)|neighbour_genes:prohead core protein..,portal vertex protei..|
MNLDGTEFSQAIKDKILAEFSEVLNLLNFQRKGTDHFQRWYVDSRIFFHKIINPKKMKDGVQELRRLDPRQVQYIREIVTRMEDGVKVVDGYREFFVYDTGHESYCADGRIYSAGTKVKIPRAAVVYAHSGLLDCCGKNIIGYLQRAIKPANQLKLMEDAMVIYRITRAPDRRVFYIDTGNMPSRKAAAQMQHIMNTMKNRVVYDASTGKIKNQQHNMSMTEDYWLQRRDGKAVTEVDTMPGATGMSDMDDVLYFRTALYRALRVPESRIPSESNSGVMFDAGTAITRDELKFSKWIRQLQNKFEEIFLDPLKTNLILKKIITEDEWEKEINNIKVTFNRDSYFSEMKDAEIMERRINMLTMAEPFIGKYISHQTAMKDFLQMTDEEINQEAKQIEEESKEARFQNPDEEEEDF
>ID:YP_004010030.1 |[Enterobacter phage CC31]||_Enterobacteria_phage_CC31_.gbk|20|1569|NC_014662(165540):98102-99670:1 ^GeneID:9926326^ Enterobacteria phage CC31, complete genome.|neighbours:ID:YP_004010029.1(1),ID:YP_004010031.1(1)|neighbour_genes:19,67|
MKFDVLSLFAPWAKVDEQEYDQQLNNNLESITAPKFDDGATEIESERGDIAGAGLFQRMYGQNEPGMKNTRELIDTYRQLMNNYEVDNAVQEIVLDAIVYEDEHPVVALDLDKTNFSPAIKDRLQEEFNEVLTCLNFERKGLDHFRRWYVDSRIFFHKIINPKNPKEGIQELRRLDPRNIQFVREVITDTEAGVKIVKGYKEYFVYNTGHESYQCDGRIYDAGTKIKIPKAAVVYAHSGLVDCSGRNIIGYLHRAVKPANQLKLLEDAMVIYRITRAPDRRVFYIDTGNMPSRKAAAHMQHIMNTMKNRVVYDASTGKIKNQQHNMSMTEDYWLQRRDGKAVTEIDNMPGATGMNEMDDVRWFKNNLYQALRVPLSRIPNDQQGGVQFDAGTGITRDELQFAKFIRELQHKFEEIFLDPLRTNLVLKGVMSEDDWKDEINNIKIVFHRDSYFTELKDAEVTERRFNMLQMAEPFIGKYISHQTAMKTILQMTDEQIEQEAKQIELESKEARFQDPDQEQEDF
>ID:YP_009118840.1 |[Enterobacteria phage GEC-3S]||_Enterobacteria_phage_GEC-3S_.gbk|Putative portal vert..|1566|NC_025425(163424):90649-92214:1 ^GeneID:23301195^ Enterobacteria phage GEC-3S complete genome.|neighbours:ID:YP_009118839.1(1),ID:YP_009118841.1(1)|neighbour_genes:Putative tail tube p..,Putative prohead cor..|
MFSRLKMLARWADFDNDKYEEQIKDKAESIAAPKNNDGATEVEINDNLPASAWNSLTQQFYSTDQKISTTKQLVNTYRGLMNNHEVENAVQNIVNDAIVFEEGHEVVSLNLEATGFSESVKERIHEEFKDLLNTIQFDRRGQDMFRRWYVDSRIFFHKIIGKNPKDGIVELRQLDPRNLEYVREIITEDTPEGKIYKATKEYFIYTVGNSSYCAGGQVFSPNSRVKIPRSAITYAHSGLMDCDDKYIIGYLHRAVKPANQLKLLEDAMVVYRITRAPERRVFFIDTGNMNNRKAAQHMNSVAQSFKNRVVYDASTGKLKNQQANLSMTEDYWLQRRDGKAITDVTTLPGASGMSDIDDIRYFNRKLYEALRVPLSRSNLSDANMVIGGDGSEITRDELEFSKFIRTLQSQFSEVLRDPLKYNLILKNVITEDDWDREINNIKVVFHRDSYYTEVKDAEILERRIGLIERITPYIGKYFSNQTVMRDILKYTDDQMDTEKKQIEEEANDPRFKQTPDEIEDF
>ID:ANZ51593.1 |[Enterobacteria phage GiZh]||_Enterobacteria_phage_GiZh_.gbk|portal vertex of the..|1575|KT184311(166514):148509-150083:1 ^^ Enterobacteria phage GiZh, complete genome.|neighbours:ID:ANZ51592.1(1),ID:ANZ51594.1(1)|neighbour_genes:putative tail tube m..,prohead core protein|
MKFNVLSLFAPWAKMDERNFKDQEKEDLVSITAPKLDDGAREFEVSSNEAASPYNAAFQTIFGSYEPGMKTTRELIDTYRNLMNNYEVDNAVSEIVSDAIVYEDDTEVVALNLDKSKFSPKIKNMMLDEFSDVLNHLSFQRKGSDHFRRWYVDSRIFFHKIIDPKRPKEGIKELRRLDPRQVQYVREIITETEAGTKIVKGYKEYFIYDTAHESYACDGRMYEAGTKIKIPKAAVVYAHSGLVDCCGKNIIGYLHRAVKPANQLKLLEDAVVIYRITRAPDRRVWYVDTGNMPARKAAEHMQHVMNTMKNRVVYDASTGKIKNQQHNMSMTEDYWLQRRDGKAVTEVDTLPGADNTGNMEDVRWFRQALYMALRVPLSRIPQDQQGGVMFDSGTSITRDELTFAKFIRELQHKFEEVFLDPLKTNLLLKGIITEDEWNDEINNIKIEFHRDSYFAELKEAEILERRINMLTMAEPFIGKYISHRTAMKDILQMTDEEIEQEAKQIEEESKEARFQDPDQEQEDF
>ID:YP_003734309.1 |[Enterobacteria phage IME08]||_Enterobacteria_phage_IME08_.gbk|20|1626|NC_014260(172253):99143-100768:1 ^GeneID:9384469^ Enterobacteria phage IME08, complete genome.|neighbours:ID:YP_003734308.1(1),ID:YP_003734310.1(1)|neighbour_genes:19,67|
MELSRSFGSLSHSSETLMANFNTILSFLKPWANEDEKEYKQQINNNLESVTAPKLDDGAREIETQEQNIPYNALMQQMFGSNEPEVKNTRELIDTYRNLMNNYEVDNAVQEIVSDAIVYEDDKEVVALNLDGTEFSQAIKDKILAEFSEVLNLLNFQRKGTDHFQRWYVDSRIFFHKIINPKKMKDGVQELRRLDPRQVQYIREIVTRMEDGVKIVDGYREFFVYDTGHESYCADGRIYSAGTKVKIPRAAVVYAHSGLLDCCGKNIIGYLQRAIKPANQLKLMEDAMVIYRITRAPDRRVFYIDTGNMPSRKAAAQMQHIMNTMKNRVVYDASTGKIKNQQHNMSMTEDYWLQRRDGKAVTEVDTMPGATGMSDMDDVLYFRTALYRALRIPESRIPSESNSGVMFDAGTAITRDELKFAKWIRQLQNKFEEIFLDPLKTNLILKKIITEDEWEREINNIKVTFNRDSYFSEMKDAEIMERRINMLTMAEPFIGKYISHQTAMKDFLQMTDEEINQEAKQIEEESKEARFQNPDEEEEDF
>ID:YP_002922513.1 |[Escherichia phage JS10]||_Enterobacteria_phage_JS10_.gbk|20|1578|NC_012741(171451):99524-101101:1 ^GeneID:7943563^ Enterobacteria phage JS10, complete genome.|neighbours:ID:YP_002922512.1(1),ID:YP_002922514.1(1)|neighbour_genes:19,67|
MANFNTILSFLKPWANEDEKEYKQQLNNNLESVTAPKLDDGAREIETQEQNIPYNALMQQMFGSNEPEVKNTRELIDTYRNLMNNYEVDNAVQEIVSDAIVYEDDKEVVALNLDGTDFSQSIKDKILAEFSEVLNLLNFQRKGTDHFQRWYVDSRIFFHKIINPKKMKDGVQELRRLDPRQVQYIREIVTRMEDGVKIVDGYREFFVYDTGHESYCADGRIYSAGTKVKIPRAAVVYAHSGLLDCCGKNIIGYLQRAIKPANQLKLMEDAMVIYRITRAPDRRVFYIDTGNMPSRKAAAQMQHIMNTMKNRVVYDASTGKIKNQQHNMSMTEDYWLQRRDGKAVTEVDTMPGATGMSDMDDVLYFRTALYRALRIPESRIPSESNSGVMFDAGTAITRDELKFAKWIRQLQNKFEEIFLDPLKTNLILKKIITEDEWEREINNIKVTFNRDSYFSEMKDAEIMERRINMLTMAEPFIGKYISHQTAMKDFLQMTDEEINQEAKQIEEESKEARFQNPDEEEEEDF
>ID:YP_001595296.1 |[Escherichia phage JS98]||_Enterobacteria_phage_JS98.gbk|portal vertex protei..|1575|NC_010105(170523):100448-102022:1 ^^ Enterobacteria phage JS98, complete genome.|neighbours:ID:YP_001595295.1(1),ID:YP_001595297.1(1)|neighbour_genes:tail tube protein,prohead core protein|
MANFNTILSFLKPWANEDEKEYKQQINNNLESVTAPKLDDGAREIETQEQNIPYNALMQQMFGSNEPEVKNTRELIDTYRNLMNNYEVDNAVQEIVSDAIVYEDDKEVVALNLDGTDFSQSIKDKILAEFSEVLNLLNFQRKGTDHFQRWYVDSRIFFHKIINPKKMKDGVQELRRLDPRQVQYIREIVTRMEDGVKIVDGYREFFVYDTGHESYCADGRIYSAGTKVKIPRAAVVYAHSGLLDCCGKNIIGYLQRAIKPANQLKLMEDAMVIYRITRAPDRRVFYIDTGNMPSRKAAAQMQHIMNTMKNRVVYDASTGKIKNQQHNMSMTEDYWLQRRDGKAVTEVDTMPGATGMSDMDDVLYFRTALYRALRIPESRIPSESNSGVMFDAGTAITRDELKFAKWIRQLQNKFEEIFLDPLKTNLILKKIITEDEWEREINNIKVTFNRDSYFSEMKDAEIMERRINMLTMAEPFIGKYISHQTAMKDFLQMTDEEINQEAKQIEEESKEARFQNPDEEEEDF
>ID:YP_002922232.1 |[Escherichia phage JSE]||_Enterobacteria_phage_JSE_.gbk|20|1548|NC_012740(166418):94154-95701:1 ^GeneID:7943200^ Enterobacteria phage JSE, complete genome.|neighbours:ID:YP_002922231.1(1),ID:YP_002922233.1(1)|neighbour_genes:19,67|
MLARWADFDNDKYEEQIKDKAESIAAPKNNDGATEVEINDNSPASAWNSITQQFYSTDQKISTTKQLVNTYRGLMNNHEVENAVQNIVNDAIVFEEGHEVVSLNLEATGFSESVKERIHEEFKDLLNTIQFDKRGQDMFRRWYVDSRIFFHKIIGKNPKDGIVELRQLDPRNLEYVREIITEDTPEGKIYKATKEYFIYTVGNSSYCAGGQVFSPNSRVKIPRSAITYAHSGLMDCDDKYIIGYLHRAVKPANQLKLLEDAMVVYRITRAPERRVFFIDTGNMNNRKAAQHMNSVAQSFKNRVVYDASTGKLKNQQANLSMTEDYWLQRRDGKAITDVTTLPGASGMSDIDDIRYFNRKLYEALRVPLSRSNLSDANMVIGGDGSEITRDELEFSKFIRTLQSQFSEVLRDPLKYNLILKNVITEDDWDREINNIKVVFHRDSYYTEVKDAEILERRIGLIERITPYIGKYFSNQTVMRDILKYTDDQMDTEKKQIEEEANDPRFKQTPDEIEDF
>ID:ANZ51792.1 |[Enterobacteria phage Kha5h]||_Enterobacteria_phage_Kha5h_.gbk|portal vertex of the..|1575|KT184312(167318):123420-124994:1 ^^ Enterobacteria phage Kha5h, complete genome.|neighbours:ID:ANZ51791.1(1),ID:ANZ51793.1(1)|neighbour_genes:tail tube monomer,prohead core protein|
MKFNVLSLFAPWAKMDERNFKDQEKEDLVSITAPKLDDGAREFEVSSNEAASPYNAAFQTIFGSYEPGMKTTRELIDTYRNLMNNYEVDNAVSEIVSDAIVYEDDTEVVALNLDKSKFSPKIKNMMLDEFSDILNHLSFQRKGSDHFRRWYVDSRIFFHKIIDPKRPKEGIKELRRLDPRQVQYVREIITETEAGTKIVKGYKEYFIYDTAHESYACDGRMYEAGTKIKIPKAAVVYAHSGLVDCCGKNIIGYLHRAVKPANQLKLLEDAVVIYRITRAPDRRVWYVDTGNMPARKAAEHMQHVMNTMKNRVVYDASTGKIKNQQHNMSMTEDYWLQRRDGKAVTEVDTLPGADNTGNMEDVRWFRQALYMALRVPLSRIPQDQQGGVMFDSGTSITRDELTFAKFIRELQHKFEEVFLDPLKTNLLLKGIITEDEWNDEINNIKIEFHRDSYFTELKEAEILERRINMLTMAEPFIGKYISHRTAMKDILQMTDEEIEQEAKQIEEESKEARFQDPDQEQEDF
>ID:YP_001469501.1 |[Escherichia phage Phi1]||_Enterobacteria_phage_Phi1_.gbk|20|1566|NC_009821(164270):90817-92382:1 ^GeneID:5602316^ Enterobacteria phage Phi1, complete genome.|neighbours:ID:YP_001469500.1(1),ID:YP_001469502.1(1)|neighbour_genes:19,67|
MFSRLKMLARWADFDNDKYEEQIKDKAESIAAPKNNDGATEVEINDNLPASAWNSLTQQFYSTDQKISTTKQLVNTYRGLMNNHEVENAVQNIVNDAIVFEEGHEVVSLNLEATGFSESVKERIHEEFKDLLNTIQFDRRGQDMFRRWYVDSRIFFHKIIGKNPKDGIVELRQLDPRNLEYVREIITEDTPEGKIYKATKEYFIYTVGNSSYCAGGQVFSPNSRVKIPRSAITYAHSGLMDCDDKYIIGYLHRAVKPANQLKLLEDAMVVYRITRAPERRVFFIDTGNMNNRKAAQHMNSVAQSFKNRVVYDASTGKLKNQQANLSMTEDYWLQRRDGKAITDVTTLPGASGMSDIDDIRYFNRKLYEALRVPLSRSNLSDANMVIGGDGSEITRDELEFSKFIRTRQSQFSEVLRDPLKYNLILKNVITEDDWDREINNIKVVFHRDSYYTEVKDAEILERRIGLIERITPYIGKYFSNQTVMRDILKYTDDQMDTEKKQIEEEANDPRFKQTPDEIEDF
>ID:YP_009202903.1 |[Escherichia phage QL01]||_Enterobacteria_phage_QL01.gbk|hypothetical protein|1575|NC_028847(170527):99946-101520:1 ^GeneID:26629891^ Enterobacteria phage QL01, complete genome.|neighbours:ID:YP_009202902.1(1),ID:YP_009202904.1(1)|neighbour_genes:hypothetical protein,prohead core protein..|
MANFNTILSFLKPWANEDEKEYKQQINNNLESVTAPKLDDGAREIETQEQNIPYNALMQQMFGSNEPEVKNTRELIDTYRNLMNNYEVDNAVQEIVSDAIVYEDDKEVVALNLDGTEFSQAIKDKILAEFSEVLNLLNFQRKGTDHFQRWYVDSRIFFHKIINPKKMKDGVQELRRLDPRQVQYIREIVTRMEDGVKVVDGYREFFVYDTGHESYCADGRIYSAGTKVKIPRAAVVYAHSGLLDCCGKNIIGYLQRAIKPANQLKLMEDAMVIYRITRAPDRRVFYIDTGNMPSRKAAAQMQHIMNTMKNRVVYDASTGKIKNQQHNMSMTEDYWLQRRDGKAVTEVDTMPGATGMSDMDDVLYFRTALYRALRVPESRIPSESNSGVMFDAGTAITRDELKFSKWIRQLQNKFEEIFLDPLKTNLILKKIITEDEWEKEINNIKVTFNRDSYFSEMKDAEIMERRINMLTMAEPFIGKYISHQTAMKDFLQMTDEEINQEAKQIEEESKEARFQNPDEEEEDF
>ID:AIT74261.1 |[Enterobacteria phage RB10]||_Enterobacteria_phage_RB10_.gbk|portal vertex of the..|1575|KM606999(168401):97307-98881:1 ^^ Enterobacteria phage RB10, complete genome.|neighbours:ID:AIT74260.1(1),ID:AIT74262.1(1)|neighbour_genes:tail tube protein,prohead core protein|
MKFNVLSLFAPWAKMDERNFKDQEKEDLVSITAPKLDDGAREFEVSSNEAASPYNAAFQTIFGSYEPGMKTTRELIDTYRNLMNNYEVDNAVSEIVSDAIVYEDDTEVVALNLDKSKFSPKIKNMMLDEFSDVLNHLSFQRKGSDHFRRWYVDSRIFFHKIIDPKRPKEGIKELRRLDPRQVQYVREIITETEAGTKIVKGYKEYFIYDTAHESYACDGRMYEAGTKIKIPKAAVVYAHSGLVDCCGKNIIGYLHRAVKPANQLKLLEDAVVIYRITRAPDRRVWYVDTGNMPARKAAEHMQHVMNTMKNRVVYDASTGKIKNQQHNMSMTEDYWLQRRDGKAVTEVDTLPGADNTGNMEDVRWFRQALYMALRVPLSRIPQDQQGGVMFDSGTSITRDELTFAKFIRELQHKFEEVFLDPLKTNLLLKGIITEDEWNDEINNIKIEFHRDSYFAELKEAEILERRINMLTMAEPFIGKYISHRTAMKDILQMTDEEIEQEAKQIEEESKEARFQDPDQEQEDF
>ID:YP_002854503.1 |[Escherichia virus RB14]||_Enterobacteria_phage_RB14_.gbk|20|1575|NC_012638(165429):97322-98896:1 ^GeneID:7803919^ Enterobacteria phage RB14, complete genome.|neighbours:ID:YP_002854502.1(1),ID:YP_002854504.1(1)|neighbour_genes:19,67|
MKFNVLSLFAPWAKMDERNFKDQEKEDLVSITAPKLDDGAREFEVSSNEAASPYNAAFQTIFGSYEPGMKTTRELIDTYRNLMNNYEVDNAVSEIVSDAIVYEDDTEVVALNLDKSKFSPKIKNMMLDEFSDVLNHLSFQRKGSDHFRRWYVDSRIFFHKIIDPKRPKEGIKELRRLDPRQVQYVREIITETEAGTKIVKGYKEYFIYDTAHESYACDGRMYEAGTKIKIPKAAIVYAHSGLVDCCGKNIIGYLHRAVKPANQLKLLENAVVIYRITRAPDRRVWYVDTGNMPARKAAEHMQHVMNTMKNRVVYDASTGKIKNQQHNMSMTEDYWLQRRDGKAVTEVDTLPGADNTGNMEDVRWFRQALYMALRVPLSRIPQDQQGGVMFDSGTSITRDELTFAKFIRELQHKFEEVFLDPLKTNLLLKGIITEDEWNDEINNIKIEFHRDSYFAELKEAEILERRINMLTMAEPFIGKYISHRTAMKDILQMTDEEIEQEAKQIEEESKEARFQDPDQEQEDF
>ID:YP_003858509.1 |[Escherichia virus RB16]||_Enterobacteria_phage_RB16_.gbk|20|1575|NC_014467(176788):130373-131947:1 ^GeneID:9712950^ Enterobacteria phage RB16, complete genome.|neighbours:ID:YP_003858508.1(1),ID:YP_003858510.1(1)|neighbour_genes:19,67|
MNFLGFGNVLSFFKNFAREDEIELEQQLKNDTGSVAPPKNNDGAYEIETDLNNQKYAGVFQQFYSGQDPAIQNKEQLINTYRGIMSYPEVENAVSEIIDDAIVNEQGKDIITLDLAKTNFSKAIQDKIVEEFDNVLNIYDFDNMGARLFRDWYVDSRIYFHKIMHKDETKGIRELRQLDPRCMELIRESITETLDGGVKVFRGYREFFVYSAPKAGYTYNGQIYQANQKIKIPRSAIVYAHSGLEDCSNNIIGYLHRAVKPANQLRLLEDAMVIYRITRAPERRVFYIDVGQMGGNKATQYVNNIAQGLKNRVVYDARTGTVKNQQNNLSMTEDYWLMRRDGKAITEVSTLPGGQNFSDMDDIKWFNRKLYEALRVPLSRMPRDDGGMQIGGGGEITRDELKFNKFIRTLQIQFSPVLSDPLKTNLIAKKVITEDEWDENVSKISFIFQQDSYYAEVKDIEIMERRLTLMSQVEGVVGKYVSHKYIMKEILRMSDEDIDEQAKLIEEESKEERFKNPEAEEENF
>ID:AXF42477.1 |[Enterobacteria phage RB18]||_Enterobacteria_phage_RB18_.gbk|portal vertex protei..|1575|MH553563(166677):98326-99900:1 ^^ Enterobacteria phage RB18, complete genome.|neighbours:ID:AXF42476.1(1),ID:AXF42478.1(1)|neighbour_genes:tail tube protein,prohead core protein|
MKFNVLSLFAPWAKMDERNFKDQEKEDLVSITAPKLDDGAREFEVSSNEAASPYNAAFQTIFGSYEPGMKTTRELIDTYRNLMNNYEVDNAVSEIVSDAIVYEDDTEVVALNLDKSKFSPKIKNMMLDEFSDILNHLSFQRKGSDHFRRWYVDSRIFFHKIIDPKHPKEGIKELRRLDPRQVQYVREIITETEAGTKIVKGYKEYFIYDTAHESYACDGRMYEAGTKIKIPKAAVVYAHSGLVDCCGKNIIGYLHRAVKPANQLKLLEDAVVIYRITRAPDRRVWYVDTGNMPARKAAEHMQHVMNTMKNRVVYDASTGKIKNQQHNMSMTEDYWLQRRDGKAVTEVDTLPGADNTGNMEDIRWFRQALYMALRVPLSRIPQDQQGGVMFDSGTSITRDELTFAKFIRELQHKFEEVFLDPLKTNLLLKGIITEDEWNDEINNIKIEFHRDSYFAELKEAEILERRINMLTMAEPFIGKYISHRTAMKDILQMTDEEIEQEAKQIEEESKEARFQDPDQEQEDF
>ID:YP_009102372.1 |[Enterobacteria phage RB27]||_Enterobacteria_phage_RB27_.gbk|portal vertex of the..|1575|NC_025448(165179):97073-98647:1 ^GeneID:22113156^ Enterobacteria phage RB27, complete genome.|neighbours:ID:YP_009102371.1(1),ID:YP_009102373.1(1)|neighbour_genes:tail tube protein,prohead core protein|
MKFNVLSLFAPWAKMDERNFKDQEKEDLVSITAPKLDDGAREFEVSANEAASPYNAAFQTIFGSHEPGMKTTRELIDTYRNLMNNYEVDNAVSEIVSDAIVYEDDTEVVALNLDKSKFSPKIKNMMLDEFSDVLNHLSFQRKGSDHFRRWYVDSRIFFHKIIDPKRPKEGIKELRRLDPRQVQYVREIITENEAGTKIVKGYKEYFIYDTAHESYACDGRMYEAGTKIKIPKAAVVYAHSGLVDCCGKNIIGYLHRAVKPANQLKLLEDAVVIYRITRAPDRRVWYVDTGNMPARKAAEHMQHVMNTMKNRVVYDASTGKIKNQQHNMSMTEDYWLQRRDGKAVTEVDTLPGADNTGNMEDIRWFRQALYMALRVPLSRIPQDQQGGVMFDSGTSITRDELTFAKFIRELQHKFEEVFLDPLKTNLLLKGIITEDEWNDEINNIKIEFHRDSYFAELKEAEILERRINMLTMAEPFIGKYISHRTAMKDILQMTDEEIEQEAKQIEEESKEARFQDPDQEQEDF
>ID:AIT74807.1 |[Enterobacteria phage RB33]||_Enterobacteria_phage_RB33_.gbk|portal vertex of the..|1575|KM607001(166007):98865-100439:1 ^^ Enterobacteria phage RB33, complete genome.|neighbours:ID:AIT74806.1(1),ID:AIT74808.1(1)|neighbour_genes:tail tube protein,prohead core protein|
MKFNVLSLFAPWAKMDERNFKDQEKEDLVSITAPKLDDGAREFEVSSNEAASPYNAAFQTIFGSYEPGMKTTRELIDTYRNLMNNYEVDNAVSEIVSDAIVYEDDTEVVALNLDKSKFSPKIKNMMLDEFNDVLNHLSFQRKGSDHFRRWYVDSRIFFHKIIDPKRPKEGIKELRRLDPRQVQYVREIITETEAGTKIVKGYKEYFIYDTAHESYACDGRMYEAGTKIKIPKAAIVYAHSGLVDCCGKNIIGYLHRAVKPANQLKLLEDAVVIYRITRAPDRRVWYVDTGNMPARKAAEHMQHVMNTMKNRVVYDASTGKIKNQQHNMSMTEDYWLQRRDGKAVTEVDTLPGADNTGNMEDVRWFRQALYMALRVPLSRIPQDQQGGVMFDSGTSITRDELTFAKFIRELQHKFEEVFLDPLKTNLLLKGIITEDEWNDEINNIKIEFHRDSYFTELKEAEILERRINMLTMAEPFIGKYISHRTAMKDILQMTDEEIEQEAKQIEEESKEARFQDPDQEQEDF
>ID:YP_009098553.1 |[Escherichia phage RB3]||_Enterobacteria_phage_RB3_.gbk|portal vertex of the..|1575|NC_025419(168402):97308-98882:1 ^GeneID:22113917^ Enterobacteria phage RB3, complete genome.|neighbours:ID:YP_009098552.1(1),ID:YP_009098554.1(1)|neighbour_genes:tail tube protein,prohead core protein|
MKFNVLSLFAPWAKMDERNFKDQEKEDLVSITAPKLDDGAREFEVSSNEAASPYNAAFQTIFGSYEPGMKTTRELIDTYRNLMNNYEVDNAVSEIVSDAIVYEDDTEVVALNLDKSKFSPKIKNMMLDEFSDVLNHLSFQRKGSDHFRRWYVDSRIFFHKIIDPKRPKEGIKELRRLDPRQVQYVREIITETEAGTKIVKGYKEYFIYDTAHESYACDGRMYEAGTKIKIPKAAVVYAHSGLVDCCGKNIIGYLHRAVKPANQLKLLEDAVVIYRITRAPDRRVWYVDTGNMPARKAAEHMQHVMNTMKNRVVYDASTGKIKNQQHNMSMTEDYWLQRRDGKAVTEVDTLPGADNTGNMEDVRWFRQALYMALRVPLSRIPQDQQGGVMFDSGTSITRDELTFAKFIRELQHKFEEVFLDPLKTNLLLKGIITEDEWNDEINNIKIEFHRDSYFAELKEAEILERRINMLTMAEPFIGKYISHRTAMKDILQMTDEEIEQEAKQIEEESKEARFQDPDQEQEDF
>ID:YP_239198.1 |[Escherichia virus RB43]||_Enterobacteria_phage_RB43_.gbk|20|1575|NC_007023(180500):131637-133211:1 ^GeneID:3416367^ Enterobacteria phage RB43, complete genome.|neighbours:ID:YP_239197.1(1),ID:YP_239199.1(1)|neighbour_genes:19,67|
MNFLGFGNVLSFFKNFAREDEIELEQQLKNDTGSVAPPKNNDGAYEIETDLNNQKYAGVFQQFYSGQDPAIQNKEQLINTYRGIMSYPEVENAVSEIIDDAIVNEQGKDIITMDLAKTNFSKAIQDKIVEEFDNVLNIYDFDNMGARLFRDWYVDSRIYFHKIMHKDESKGIRELRQLDPRCMELIRESITETLDGGVKVFRGYREFFVYSAPKAGYTYNGQIYQANQKIKIPRSAIVYAHSGLEDCSNNIIGYLHRAVKPANQLRLLEDAMVIYRITRAPERRVFYIDVGQMGGNKATQYVNNIAQGLKNRVVYDARTGTVKNQQNNLSMTEDYWLMRRDGKAITEVSTLPGGQNFSDMDDIKWFNRKLYEALRVPLSRMPRDDGGMQIGGGGEITRDELKFSKFIRTLQIQFSPVLSDPLKTNLIAKKIITEDEWEENVSKISFVFQQDSYYAEVKDIEILERRLNLMSQVEGVVGKYVSHKYIMKEILRMSDEDIDEQAKLIEEESKEERFKNPEAEEENF
>ID:NP_891727.1 |[Escherichia phage RB49]||_Enterobacteria_phage_RB49_.gbk|20|1566|NC_005066(164018):89469-91034:1 ^GeneID:1725288^ Enterobacteria phage RB49, complete genome.|neighbours:ID:NP_891726.1(1),ID:NP_891728.1(1)|neighbour_genes:19,67|
MFSRLKMLARWADFDNDKYEEQIKDKAESIAAPKNNDGATEVEINDNSPASSWNSLTQQFYSTDQKISTTKQLVNTYRGLMNNHEVENAVQNIVNDAIVFEEGHEVVSLNLEATGFSESVKERIHEEFKDLLNTIQFDRRGQDMFRRWYVDSRIFFHKIIGKNPKDGIVELRQLDPRNLEYVREIITEDTPEGKIYKATKEYFIYTVGNSSYCAGGQVFSPNSRVKIPRSAITYAHSGLMDCDDKYIIGYLHRAVKPANQLKLLEDAMVVYRITRAPERRVFFIDTGNMNNRKAAQHMNSVAQSFKNRVVYDASTGKLKNQQANLSMTEDYWLQRRDGKAITDVTTLPGASGMSDIDDIRYFNRKLYEALRVPLSRSNLSDANMVIGGDGSEITRDELEFSKFIRTLQSQFSEVLRDPLKYNLILKNVITEDDWDREINNIKVVFHRDSYYTEVKDAEILERRIGLIERITPYIGKYFSNQTVMRDILKYTDDQMDTEKKQIEEEANDPRFKQTPDEIEDF
>ID:YP_002854125.1 |[Enterobacteria phage RB51]||_Enterobacteria_phage_RB51_.gbk|20|1575|NC_012635(168394):100681-102255:1 ^GeneID:7803431^ Enterobacteria phage RB51, complete genome.|neighbours:ID:YP_002854124.1(1),ID:YP_002854126.1(1)|neighbour_genes:19,67|
MKFNVLSLFAPWAKMDERNFKDQEKEDLVSITAPKLDDGAREFEVSSNEAASPYNAAFQTIFGSYEPGMKTTRELIDTYRNLMNNYEVDNAVSEIVSDAIVYEDDTEVVALNLDKSKFSPKIKNMMLDEFSDVLNHLSFQRKGSDHFRRWYVDSRIFFHKIIDPKRPKEGIKELRRLDPRQVQYVREIITETEAGTKIVKGYKEYFIYDTAHESYACDGRMYEAGTKIKIPKAAVVYAHSGLVDCCGKNIIGYLHRAVKPANQLKLLEDAVVIYRITRAPDRRVWYVDTGNMPARKAAEHMQHVMNTMKNRVVYDASTGKIKNQQHNMSMTEDYWLQRRDGKAVTEVDTLPGADNTGNMEDIRWFRQALYMALRVPLSRIPQDQQGGVMFDSGTSITRDELTFAKFIRELQHKFEEVFLDPLKTNLLLKGIITEDEWNDEINNIKIEFHRDSYFAELKEAEILERRINMLTMAEPFIGKYISHRTAMKDILQMTDEEIEQEAKQIEEESKEARFQDPDQEQEDF
>ID:AIT75078.1 |[Enterobacteria phage RB55]||_Enterobacteria_phage_RB55_.gbk|portal vertex of the..|1575|KM607002(168896):101151-102725:1 ^^ Enterobacteria phage RB55, complete genome.|neighbours:ID:AIT75077.1(1),ID:AIT75079.1(1)|neighbour_genes:tail tube protein,prohead core protein|
MKFNVLSLFAPWAKMDERNFKDQEKEDLVSITAPKLDDGAREFEVSSNEAASPYNAAFQTIFGSYEPGMKTTRELIDTYRNLMNNYEVDNAVSEIVSDAIVYEDDTEVVALNLDKSKFSPKIKNMMLDEFSDVLNHLSFQRKGSDHFRRWYVDSRIFFHKIIDPKRPKEGIKELRRLDPRQVQYVREIITETEAGTKIVKGYKEYFIYDTAHESYACDGRMYEAGTKIKIPKAAVVYAHSGLVDCCGKNIIGYLHRAVKPANQLKLLEDAVVIYRITRAPDRRVWYVDTGNMPARKAAEHMQHVMNTMKNRVVYDASTGKIKNQQHNMSMTEDYWLQRRDGKAVTEVDTLPGADNTGNMEDIRWFRQALYMALRVPLSRIPQDQQGGVMFDSGTSITRDELTFAKFIRELQHKFEEVFLDPLKTNLLLKGIITEDEWNDEINNIKIEFHRDSYFAELKEAEILERRINMLTMAEPFIGKYISHRTAMKDILQMTDEEIEQEAKQIEEESKEARFQDPDQEQEDF
>ID:AIT75351.1 |[Enterobacteria phage RB59]||_Enterobacteria_phage_RB59_.gbk|portal vertex of the..|1575|KM607003(168966):101164-102738:1 ^^ Enterobacteria phage RB59, complete genome.|neighbours:ID:AIT75350.1(1),ID:AIT75352.1(1)|neighbour_genes:tail tube protein,prohead core protein|
MKFNVLSLFAPWAKMDERNFKDQEKEDLVSITAPKLDDGAREFEVSSNEAASPYNAAFQTIFGSYEPGMKTTRELIDTYRNLMNNYEVDNAVSEIVSDAIVYEDDTEVVALNLDKSKFSPKIKNMMLDEFSDVLNHLSFQRKGSDHFRRWYVDSRIFFHKIIDPKRPKEGIKELRRLDPRQVQYVREIITETEAGTKIVKGYKEYFIYDTAHESYACDGRMYEAGTKIKIPKAAVVYAHSGLVDCCGKNIIGYLHRAVKPANQLKLLEDAVVIYRITRAPDRRVWYVDTGNMPARKAAEHMQHVMNTMKNRVVYDASTGKIKNQQHNMSMTEDYWLQRRDGKAVTEVDTLPGADNTGNMEDIRWFRQALYMALRVPLSRIPQDQQGGVMFDSGTSITRDELTFAKFIRELQHKFEEVFLDPLKTNLLLKGIITEDEWNDEINNIKIEFHRDSYFAELKEAEILERRINMLTMAEPFIGKYISHRTAMKDILQMTDEEIEQEAKQIEEESKEARFQDPDQEQEDF
>ID:AIT73174.1 |[Enterobacteria phage RB5]||_Enterobacteria_phage_RB5_.gbk|portal vertex of the..|1575|KM606995(168394):97300-98874:1 ^^ Enterobacteria phage RB5, complete genome.|neighbours:ID:AIT73173.1(1),ID:AIT73175.1(1)|neighbour_genes:tail tube protein,prohead core protein|
MKFNVLSLFAPWAKMDERNFKDQEKEDLVSITAPKLDDGAREFEVSSNEAASPYNAAFQTIFGSYEPGMKTTRELIDTYRNLMNNYEVDNAVSEIVSDAIVYEDDTEVVALNLDKSKFSPKIKNMMLDEFSDVLNHLSFQRKGSDHFRRWYVDSRIFFHKIIDPKRPKEGIKELRRLDPRQVQYVREIITETEAGTKIVKGYKEYFIYDTAHESYACDGRMYEAGTKIKIPKAAVVYAHSGLVDCCGKNIIGYLHRAVKPANQLKLLEDAVVIYRITRAPDRRVWYVDTGNMPARKAAEHMQHVMNTMKNRVVYDASTGKIKNQQHNMSMTEDYWLQRRDGKAVTEVDTLPGADNTGNMEDVRWFRQALYMALRVPLSRIPQDQQGGVMFDSGTSITRDELTFAKFIRELQHKFEEVFLDPLKTNLLLKGIITEDEWNDEINNIKIEFHRDSYFAELKEAEILERRINMLTMAEPFIGKYISHRTAMKDILQMTDEEIEQEAKQIEEESKEARFQDPDQEQEDF
>ID:YP_009167539.1 |[Enterobacteria phage RB68]||_Enterobacteria_phage_RB68_.gbk|portal vertex of the..|1575|NC_027979(168401):100681-102255:1 ^GeneID:26041649^ Enterobacteria phage RB68, complete genome.|neighbours:ID:YP_009167538.1(1),ID:YP_009167540.1(1)|neighbour_genes:tail tube protein,prohead core protein|
MKFNVLSLFAPWAKMDERNFKDQEKEDLVSITAPKLDDGAREFEVSSNEAASPYNAAFQTIFGSYEPGMKTTRELIDTYRNLMNNYEVDNAVSEIVSDAIVYEDDTEVVALNLDKSKFSPKIKNMMLDEFSDVLNHLSFQRKGSDHFRRWYVDSRIFFHKIIDPKRPKEGIKELRRLDPRQVQYVREIITETEAGTKIVKGYKEYFIYDTAHESYACDGRMYEAGTKIKIPKAAVVYAHSGLVDCCGKNIIGYLHRAVKPANQLKLLEDAVVIYRITRAPDRRVWYVDTGNMPARKAAEHMQHVMNTMKNRVVYDASTGKIKNQQHNMSMTEDYWLQRRDGKAVTEVDTLPGADNTGNMEDIRWFRQALYMALRVPLSRIPQDQQGGVMFDSGTSITRDELTFAKFIRELQHKFEEVFLDPLKTNLLLKGIITEDEWNDEINNIKIEFHRDSYFAELKEAEILERRINMLTMAEPFIGKYISHRTAMKDILQMTDEEIEQEAKQIEEESKEARFQDPDQEQEDF
>ID:NP_861872.1 |[Escherichia phage RB69]||_Enterobacteria_phage_RB69_.gbk|20|1572|NC_004928(167560):103904-105475:1 ^GeneID:1494298^ Enterobacteria phage RB69, complete genome.|neighbours:ID:NP_861871.1(1),ID:NP_861873.1(1)|neighbour_genes:19,67|
MKFNILSLFAPWAKMDERDYKDQEKENLESITSPKLDDGAKEYEVSENEAQQTYNAMFQRMFGSQEPGLKSTRELIDTYRNLMTNYEVDNAVSEIVSDAIVYEDDTEVVSINLDNTKFSPNIKSMMLDEFNEVLNHLSFQRKGSDHFRRWYVDSRIFFHKIIDPKRPKEGIKELRRLDPRQVQYVREVITTTEAGVKIVKGYKEYFIYDTSHESYACDGRIYEAGTKIKIPKAAIVYAHSGLVDCCGKNIIGYLHRAIKPANQLKLLEDAVVIYRITRAPDRRVWYVDTGNMPSRKAAEHMQHVMNTMKNRIAYDATTGKIKNQQHIMSMTEDYWLQRRDGKAVTEVDTLPGADNTGNMEDVRWFRNALYMALRIPITRIPSDQGGIQFDAGTSITRDELSFGKFIRELQHKFEEIFLDPLKTNLILKGIITEDEWNDEINNIKIKFHRDSYFSELKDAEILERRINMLQMAEPFIGKYISHRTAMKDILQMSDEEIEQEAKQIEEESKEARFQDPDQEQEDF
>ID:AIT73445.1 |[Enterobacteria phage RB6]||_Enterobacteria_phage_RB6_.gbk|portal vertex of the..|1575|KM606996(168394):97300-98874:1 ^^ Enterobacteria phage RB6, complete genome.|neighbours:ID:AIT73444.1(1),ID:AIT73446.1(1)|neighbour_genes:tail tube protein,prohead core protein|
MKFNVLSLFAPWAKMDERNFKDQEKEDLVSITAPKLDDGAREFEVSSNEAASPYNAAFQTIFGSYEPGMKTTRELIDTYRNLMNNYEVDNAVSEIVSDAIVYEDDTEVVALNLDKSKFSPKIKNMMLDEFSDVLNHLSFQRKGSDHFRRWYVDSRIFFHKIIDPKRPKEGIKELRRLDPRQVQYVREIITETEAGTKIVKGYKEYFIYDTAHESYACDGRMYEAGTKIKIPKAAVVYAHSGLVDCCGKNIIGYLHRAVKPANQLKLLEDAVVIYRITRAPDRRVWYVDTGNMPARKAAEHMQHVMNTMKNRVVYDASTGKIKNQQHNMSMTEDYWLQRRDGKAVTEVDTLPGADNTGNMEDVRWFRQALYMALRVPLSRIPQDQQGGVMFDSGTSITRDELTFAKFIRELQHKFEEVFLDPLKTNLLLKGIITEDEWNDEINNIKIEFHRDSYFAELKEAEILERRINMLTMAEPFIGKYISHRTAMKDILQMTDEEIEQEAKQIEEESKEARFQDPDQEQEDF
>ID:AIT73716.1 |[Enterobacteria phage RB7]||_Enterobacteria_phage_RB7_.gbk|portal vertex of the..|1575|KM606997(168395):97301-98875:1 ^^ Enterobacteria phage RB7, complete genome.|neighbours:ID:AIT73715.1(1),ID:AIT73717.1(1)|neighbour_genes:tail tube protein,prohead core protein|
MKFNVLSLFAPWAKMDERNFKDQEKEDLVSITAPKLDDGAREFEVSSNEAASPYNAAFQTIFGSYEPGMKTTRELIDTYRNLMNNYEVDNAVSEIVSDAIVYEDDTEVVALNLDKSKFSPKIKNMMLDEFSDVLNHLSFQRKGSDHFRRWYVDSRIFFHKIIDPKRPKEGIKELRRLDPRQVQYVREIITETEAGTKIVKGYKEYFIYDTAHESYACDGRMYEAGTKIKIPKAAVVYAHSGLVDCCGKNIIGYLHRAVKPANQLKLLEDAVVIYRITRAPDRRVWYVDTGNMPARKAAEHMQHVMNTMKNRVVYDASTGKIKNQQHNMSMTEDYWLQRRDGKAVTEVDTLPGADNTGNMEDVRWFRQALYMALRVPLSRIPQDQQGGVMFDSGTSITRDELTFAKFIRELQHKFEEVFLDPLKTNLLLKGIITEDEWNDEINNIKIEFHRDSYFAELKEAEILERRINMLTMAEPFIGKYISHRTAMKDILQMTDEEIEQEAKQIEEESKEARFQDPDQEQEDF
>ID:AIT73988.1 |[Enterobacteria phage RB9]||_Enterobacteria_phage_RB9.gbk|portal vertex of the..|1575|KM606998(168395):97301-98875:1 ^^ Enterobacteria phage RB9, complete genome.|neighbours:ID:AIT73987.1(1),ID:AIT73989.1(1)|neighbour_genes:tail tube protein,prohead core protein|
MKFNVLSLFAPWAKMDERNFKDQEKEDLVSITAPKLDDGAREFEVSSNEAASPYNAAFQTIFGSYEPGMKTTRELIDTYRNLMNNYEVDNAVSEIVSDAIVYEDDTEVVALNLDKSKFSPKIKNMMLDEFSDVLNHLSFQRKGSDHFRRWYVDSRIFFHKIIDPKRPKEGIKELRRLDPRQVQYVREIITETEAGTKIVKGYKEYFIYDTAHESYACDGRMYEAGTKIKIPKAAVVYAHSGLVDCCGKNIIGYLHRAVKPANQLKLLEDAVVIYRITRAPDRRVWYVDTGNMPARKAAEHMQHVMNTMKNRVVYDASTGKIKNQQHNMSMTEDYWLQRRDGKAVTEVDTLPGADNTGNMEDVRWFRQALYMALRVPLSRIPQDQQGGVMFDSGTSITRDELTFAKFIRELQHKFEEVFLDPLKTNLLLKGIITEDEWNDEINNIKIEFHRDSYFAELKEAEILERRINMLTMAEPFIGKYISHRTAMKDILQMTDEEIEQEAKQIEEESKEARFQDPDQEQEDF
>ID:ADJ39889.1 |[Enterobacteria phage T4T]||_Enterobacteria_phage_T4T_.gbk|20|1575|HM137666(168920):101186-102760:1 ^^ Enterobacteria phage T4T, complete genome.|neighbours:ID:ADJ39888.1(1),ID:ADJ39890.1(1)|neighbour_genes:19,67|
MKFNVLSLFAPWAKMDERNFKDQEKEDLVSITAPKLDDGAREFEVSSNEAASPYNAAFQTIFGSYEPGMKTTRELIDTYRNLMNNYEVDNAVSEIVSDAIVYEDDTEVVALNLDKSKFSPKIKNMMLDEFSDVLNHLSFQRKGSDHFRRWYVDSRIFFHKIIDPKRPKEGIKELRRLDPRQVQYVREIITETEAGTKIVKGYKEYFIYDTAHESYACDGRMYEAGTKIKIPKAAVVYAHSGLVDCCGKNIIGYLHRAVKPANQLKLLEDAVVIYRITRAPDRRVWYVDTGNMPARKAAEHMQHVMNTMKNRVVYDASTGKIKNQQHNMSMTEDYWLQRRDGKAVTEVDTLPGADNTGNMEDIRWFRQALYMALRVPLSRIPQDQQGGVMFDSGTSITRDELTFAKFIRELQHKFEEVFLDPLKTNLLLKGIITEDEWNDEINNIKIEFHRDSYFAELKEAEILERRINMLTMAEPFIGKYISHRTAMKDILQMTDEEIEQEAKQIEEESKEARFQDPDQEQEDF
>ID:NP_049782.1 |[Escherichia virus T4]||_Enterobacteria_phage_T4_.gbk|20|1575|NC_000866(168903):101207-102781:1 ^GeneID:1258582^ Enterobacteria phage T4, complete genome.|neighbours:ID:NP_049781.1(1),ID:NP_049783.1(1)|neighbour_genes:19,67|
MKFNVLSLFAPWAKMDERNFKDQEKEDLVSITAPKLDDGAREFEVSSNEAASPYNAAFQTIFGSYEPGMKTTRELIDTYRNLMNNYEVDNAVSEIVSDAIVYEDDTEVVALNLDKSKFSPKIKNMMLDEFSDVLNHLSFQRKGSDHFRRWYVDSRIFFHKIIDPKRPKEGIKELRRLDPRQVQYVREIITETEAGTKIVKGYKEYFIYDTAHESYACDGRMYEAGTKIKIPKAAVVYAHSGLVDCCGKNIIGYLHRAVKPANQLKLLEDAVVIYRITRAPDRRVWYVDTGNMPARKAAEHMQHVMNTMKNRVVYDASTGKIKNQQHNMSMTEDYWLQRRDGKAVTEVDTLPGADNTGNMEDIRWFRQALYMALRVPLSRIPQDQQGGVMFDSGTSITRDELTFAKFIRELQHKFEEVFLDPLKTNLLLKGIITEDEWNDEINNIKIEFHRDSYFAELKEAEILERRINMLTMAEPFIGKYISHRTAMKDILQMTDEEIEQEAKQIEEESKEARFQDPDQEQEDF
>ID:AHY83508.1 |[Escherichia virus T4]|wild|_Enterobacteria_phage_T4_strain_wild.gbk|portal vertex protei..|1575|KJ477684(168922):101188-102762:1 ^^ Enterobacteria phage T4 strain wild, complete genome.|neighbours:ID:AHY83569.1(1),ID:AHY83650.1(1)|neighbour_genes:tail tube protein,prohead core protein|
MKFNVLSLFAPWAKMDERNFKDQEKEDLVSITAPKLDDGAREFEVSSNEAASPYNAAFQTIFGSYEPGMKTTRELIDTYRNLMNNYEVDNAVSEIVSDAIVYEDDTEVVALNLDKSKFSPKIKNMMLDEFSDVLNHLSFQRKGSDHFRRWYVDSRIFFHKIIDPKRPKEGIKELRRLDPRQVQYVREIITETEAGTKIVKGYKEYFIYDTAHESYACDGRMYEAGTKIKIPKAAVVYAHSGLVDCCGKNIIGYLHRAVKPANQLKLLEDAVVIYRITRAPDRRVWYVDTGNMPARKAAEHMQHVMNTMKNRVVYDASTGKIKNQQHNMSMTEDYWLQRRDGKAVTEVDTLPGADNTGNMEDIRWFRQALYMALRVPLSRIPQDQQGGVMFDSGTSITRDELTFAKFIRELQHKFEEVFLDPLKTNLLLKGIITEDEWNDEINNIKIEFHRDSYFAELKEAEILERRINMLTMAEPFIGKYISHRTAMKDILQMTDEEIEQEAKQIEEESKEARFQDPDQEQEDF
>ID:AXN58203.1 |[Enterobacteria phage T6]||_Enterobacteria_phage_T6_.gbk|portal vertex protei..|1575|MH550421(168706):97681-99255:1 ^^ Enterobacteria phage T6, complete genome.|neighbours:ID:AXN58202.1(1),ID:AXN58204.1(1)|neighbour_genes:tail tube protein,prohead core protein|
MKFNVLSLFAPWAKMDERNFKDQEKEDLVSITAPKLDDGAREFEVSSNEAASPYNAAFQTIFGSYEPGMKTTRELIDTYRNLMNNYEVDNAVSEIVSDAIVYEDDTEVVALNLDKSKFSPKIKNMMLDEFSDVLNHLSFQRKGSDHFRRWYVDSRIFFHKIIDPKRPKEGIKELRRLDPRQVQYVREIITETEAGTKIVKGYKEYFIYDTAHESYACDGRMYEAGTKIKIPKAAVVYAHSGLVDCCGKNIIGYLHRAVKPANQLKLLEDAVVIYRITRAPDRRVWYVDTGNMPARKAAEHMQHVMNTMKNRVVYDASTGKIKNQQHNMSMTEDYWLQRRDGKAVTEVDTLPGADNTGNMEDVRWFRQALYMALRVPLSRIPQDQQGGVMFDSGTSITRDELTFAKFIRELQHKFEEVFLDPLKTNLLLKGIITEDEWNDEINNIKIEFHRDSYFTELKEAEILERRINMLTMAEPFIGKYISHRTAMKDILQMTDEEIEQEAKQIEEESKEARFQDPDQEQEDF
>ID:YP_004063865.1 |[Escherichia phage vB_EcoM_VR7]||_Enterobacteria_phage_vB_EcoM-VR7_.gbk|20|1575|NC_014792(169285):97735-99309:1 ^GeneID:10021409^ Enterobacteria phage vB_EcoM-VR7, complete genome.|neighbours:ID:YP_004063864.1(1),ID:YP_004063866.1(1)|neighbour_genes:19,67|
MAGFNTILNFLKPWAKEDEQEYKQQEKNNLESMTGPKFDDGAREIESQEQNVPYNALMQQMFGSNEPEVKNTRELIDTYRNLLNNYEVDNAVQEIVSDAIVFEDGKDVVALNLDATEFSQKIKDRILEEFSEVNNLLNFERKGSDHFKRWYVDSRIFFHKIINPSKLKEGVQELRRLDPRQIQFIREIVTRMENGTKIVDGYREYFVYDTGHESYCADGRIYEAGTKIKIPRAAIVYAHSGLLDCCGKNIIGYLQRAIKPANQLKLLEDALVIYRITRAPDRRVFYIDTGNMPSRKAAAHMQHIMNTMKNRVVYDATTGKIKNQQHNMSMTEDYWLQRRDGKAVTEVDTLPGAQGMSDMDDVRWFKNNLYQALRIPLSRIPNDQNSGVMFDAGATITRDELNFSKWIRQLQNKFEEVFLDPLKTNLILKKVISEEEWDKELNNIKVTFNRDSYFTEMKDAEIMERRINMLTMAEPFIGKYISHQTAMKDFLQMSDEEINQEAKQIELESKEARFQNPEEEEEDF
>ID:YP_006986721.1 |[Escherichia phage vB_EcoM_ACG-C40]||_Enterobacteria_phage_vB_EcoM_ACG-C40_.gbk|portal vertex protei..|1575|NC_019399(167396):98839-100413:1 ^^ Enterobacteria phage vB_EcoM_ACG-C40, complete genome.|neighbours:ID:YP_006986720.1(1),ID:YP_006986722.1(1)|neighbour_genes:tail tube protein,prohead core protein|
MKFNVLSLFAPWAKMDERNFKDQEKEDLVSITAPKLDDGAREFEVSSNEAASPYNAAFQTIFGSYEPGMKTTRELIDTYRNLMNNYEVDNAVSEIVSDAIVYEDDTEVVALNLDKSKFSPKIKNMMLDEFSDVLNHLSFQRKGSDHFRRWYVDSRIFFHKIIDPKRPKEGIKELRRLDPRQVQYVREIITETEAGTKIVKGYKEYFIYDTAHESYACDGRMYEAGTKIKIPKAAVVYAHSGLVDCCGKNIIGYLHRAVKPANQLKLLEDAVVIYRITRAPDRRVWYVDTGNMPARKAAEHMQHVMNTMKNRVVYDASTGKIKNQQHNMSMTEDYWLQRRDGKAVTEVDTLPGADNTGNMEDIRWFRQALYMALRVPLSRIPQDQQGGVMFDSGTSITRDELTFAKFIRELQHKFEEVFLDPLKTNLLLKGIITEDEWNDEINNIKIEFHRDSYFAELKEAEILERRINMLTMAEPFIGKYISHRTAMKDILQMTDEEIEQEAKQIEEESKEARFQDPDQEQEDF
>ID:AWD91512.1 |[Enterobacteria phage vB_EcoM_IME339]||_Enterobacteria_phage_vB_EcoM_IME339_.gbk|portal vertex of the..|1575|MH051915(164366):68726-70300:-1 ^^ Enterobacteria phage vB_EcoM_IME339, complete genome.|neighbours:ID:AWD91511.1(-1),ID:AWD91513.1(-1)|neighbour_genes:prohead core protein,tail tube protein|
MKFNVLSLFAPWAKMDERNFKDQEKEDLVSITAPKLDDGAREFEVSSNEAASPYNAAFQTIFGSYEPGMKTTRELIDTYRNLMNNYEVDNAVSEIVSDAIVYEDDTEVVALNLDKSKFSPKIKNMMLDEFSDVLNHLSFQRKGSDHFRRWYVDSRIFFHKIIDPKRPKEGIKELRRLDPRQVQYVREIITETEAGTKIVKGYKEYFIYDTAHESYACDGRMYEAGTKIKIPKAAVVYAHSGLVDCCGKNIIGYLHRAVKPANQLKLLEDAVVIYRITRAPDRRVWYVDTGNMPARKAAEHMQHVMNTMKNRVVYDASTGKIKNQQHNMSMTEDYWLQRRDGKAVTEVDTLPGADNTGNMEDVRWFRQALYMALRVPLSRIPQDQQGGVMFDSGTSITRDELTFAKFIRELQHKFEEVFLDPLKTNLLLKGIITEDEWNDEINNIKIEFHRDSYFTELKEAEILERRINMLTMAEPFIGKYISHRTAMKDILQMTDEEIEQEAKQIEEESKEARFQDPDQEQEDF
>ID:AWD91768.1 |[Enterobacteria phage vB_EcoM_IME340]||_Enterobacteria_phage_vB_EcoM_IME340_.gbk|portal vertex of the..|1575|MH051916(165549):69028-70602:-1 ^^ Enterobacteria phage vB_EcoM_IME340, complete genome.|neighbours:ID:AWD91767.1(-1),ID:AWD91769.1(-1)|neighbour_genes:prohead core protein,tail tube protein|
MKFNVLSLFAPWAKMDERNFKDQEKEDLVSITAPKLDDGAREFEVSSNEAASPYNAAFQTIFGSYEPGMKTTRELIDTYRNLMNNYEVDNAVSEIVSDAIVYEDDTEVVALNLDKSKFSPKIKNMMLDEFNDVLNHLSFQRKGSDHFRRWYVDSRIFFHKIIDPKRPKEGIKELRRLDPRQVQYVREIITETEAGTKIVKGYKEYFIYDTAHESYACDGRMYEAGTKIKIPKAAIVYAHSGLVDCCGKNIIGYLHRAVKPANQLKLLEDAVVIYRITRAPDRRVWYVDTGNMPARKAAEHMQHVMNTMKNRVVYDASTGKIKNQQHNMSMTEDYWLQRRDGKAVTEVDTLPGADNTGNMEDVRWFRQALYMALRVPLSRIPQDQQGGVMFDSGTSITRDELTFAKFIRELQHKFEEVFLDPLKTNLLLKGIITEDEWNDEINNIKIEFHRDSYFTELKEAEILERRINMLTMAEPFIGKYISHRTAMKDILQMTDEEIEQEAKQIEEESKEARFQDPDQEQEDF
>ID:YP_009207360.1 |[Escherichia phage vB_EcoM_VR20]||_Enterobacteria_phage_vB_EcoM_VR20.gbk|portal vertex protei..|1575|NC_028894(170336):100083-101657:1 ^GeneID:26633859^ Enterobacteria phage vB_EcoM_VR20, complete genome.|neighbours:ID:YP_009207359.1(1),ID:YP_009207361.1(1)|neighbour_genes:tail tube protein,prohead core protein|
MAGFNTILNFLKPWAKEDEQEYKQQEKNNLESMTGPKFDDGAREIESQEQNVPYNALMQQMFGSNEPEVKNTRELIDTYRNLLNNYEVDNAVQEIVSDAIVFEDGKDVVALNLDATEFSQKIKDRILEEFLEVNNLLNFERKGSDHFKRWYVDSRIFFHKIINPSKLKDGVQELRRLDPRQIQFIREIVTRMENGTKIVDGYREYFVYDTGHESYCADGRIYEAGTKIKIPRAAIVYAHSGLLDCCGKNIIGYLQRAIKPANQLKLLEDALVIYRITRAPDRRVFYIDTGNMPSRKAAAHMQHIMNTMKNRVVYDATTGKIKNQQHNMSMTEDYWLQRRDGKAVTEVDTLPGAQGMSDMDDVRWFKNNLYQALRIPLSRIPNDQNSGVMFDAGATITRDELNFAKWIRQLQNKFEEVFLDPLKTNLILKKIISEEEWEKELNNIKVTFNRDSYFTEMKDAEIMERRINMLTMAEPFIGKYISHQTAMKDFLQMSDEEINQEAKQIELESKEARFQNPEEEEEDF
>ID:YP_009209926.1 |[Escherichia phage vB_EcoM_VR25]||_Enterobacteria_phage_vB_EcoM_VR25_.gbk|portal vertex protei..|1575|NC_028925(170822):99270-100844:1 ^GeneID:26636346^ Enterobacteria phage vB_EcoM_VR25, complete genome.|neighbours:ID:YP_009209925.1(1),ID:YP_009209927.1(1)|neighbour_genes:tail tube protein,prohead core protein|
MAGFNTILNFLKPWAKEDEQEYKQQEKNNLESMTGPKFDDGAREIESQEQNVPYNALMQQMFGSNEPEVKNTRELIDTYRNLLNNYEVDNAVQEIVSDAIVFEDGKDVVALNLDATEFSQKIKDRILEEFSEVNNLLNFERKGSDHFKRWYVDSRIFFHKIINPSKLKEGVQELRRLDPRQIQFIREIVTRMENGTKIVDGYREYFVYDTGHESYCADGRIYEAGTKIKIPRAAIVYAHSGLLDCCGKNIIGYLQRAIKPANQLKLLEDALVIYRITRAPDRRVFYIDTGNMPSRKAAAHMQHIMNTMKNRVVYDATTGKIKNQQHNMSMTEDYWLQRRDGKAVTEVDTLPGAQGMSDMDDVRWFKNNLYQALRIPLSRIPNDQNSGVMFDAGATITRDELNFSKWIRQLQNKFEEVFLDPLKTNLILKKVISEEEWDKELNNIKVTFNRDSYFTEMKDAEIMERRINMLTMAEPFIGKYISHQTAMKDFLQMSDEEINQEAKQIELESKEARFQNPEEEEEDF
>ID:YP_009214018.1 |[Escherichia phage vB_EcoM_VR26]||_Enterobacteria_phage_vB_EcoM_VR26_.gbk|portal vertex protei..|1575|NC_028957(171541):99394-100968:1 ^GeneID:26640474^ Enterobacteria phage vB_EcoM_VR26, complete genome.|neighbours:ID:YP_009214017.1(1),ID:YP_009214019.1(1)|neighbour_genes:tail tube protein,prohead core protein|
MAGFNTILNFLKPWAKEDEQEYKQQEKNNLESMTGPKFDDGAREIESQEQNVPYNALMQQMFGSNEPEVKNTRELIDTYRNLLNNYEVDNAVQEIVSDAIVFEDGKDVVALNLDATEFSQKIKDRILEEFSEVNNLLNFERKGSDHFKRWYVDSRIFFHKIINPSKLKEGVQELRRLDPRQIQFIREIVTRMENGTKIVDGYREYFVYDTGHESYCADGRIYEAGTKIKIPRAAIVYAHSGLLDCCGKNIIGYLQRAIKPANQLKLLEDALVIYRITRAPDRRVFYIDTGNMPSRKAAAHMQHIMNTMKNRVVYDATTGKIKNQQHNMSMTEDYWLQRRDGKAVTEVDTLPGAQGMSDMDDVRWFKNNLYQALRIPLSRIPNDQNSGVMFDAGATITRDELNFSKWIRQLQNKFEEVFLDPLKTNLILKKVISEEEWDKELNNIKVTFNRDSYFTEMKDAEIMERRINMLTMAEPFIGKYISHQTAMKDFLQMSDEEINQEAKQIELESKEARFQNPEEEEEDF
>ID:YP_009205862.1 |[Escherichia phage vb_EcoM-VR5]||_Enterobacteria_phage_vB_EcoM_VR5.gbk|portal vertex protei..|1575|NC_028881(170473):97940-99514:1 ^GeneID:26632475^ Enterobacteria phage vB_EcoM_VR5, complete genome.|neighbours:ID:YP_009205861.1(1),ID:YP_009205863.1(1)|neighbour_genes:tail tube protein,prohead core protein|
MANFNTILSFLKPWANEDEKEYKQQLNNNLESVTAPKLDDGAREIETQEQNIPYNALMQQMFGSNEPEVKNTRELIDTYRNLMNNYEVDNAVQEIVSDAIVYEDDKEVVALNLDGTDFSQGIKDKILDEFSEVLNLLNFQRKGTDHFQRWYVDSRIFFHKIINPKKMKDGVQELRRLDPRQLQYIREIVTRMEDGVKIVDGYREFFVYDTGHESYCADGRVYSAGTKVKIPRAAVVYAHSGLLDCCGKNIIGYLQRAIKPANQLKLMEDAMVIYRITRAPDRRVFYIDTGNMPSRKAAAQMQHIMNTMKNRVVYDASTGKIKNQQHNMSMTEDYWLQRRDGKAVTEVDTMPGATGMSDMDDVLYFRTALYRALRIPESRIPSESNSGVMFDAGTAITRDELKFAKWIRQLQNKFEEIFLDPLKTNLILKKIITEDEWEREINNIKVTFNRDSYFSEMKDAEIMERRINMLTMAEPFIGKYISHQTAMKDFLQMTDEEINQEAKQIEEESKEARFQNPDEEEEDF
>ID:AWD90317.1 |[Erwinia phage Cronus]||_Erwinia_phage_Cronus_.gbk|portal vertex protei..|1569|MH059636(175774):99891-101459:1 ^^ Erwinia phage Cronus, complete genome.|neighbours:ID:AWD90316.1(1),ID:AWD90318.1(1)|neighbour_genes:tail fibers protein,putative prohead pro..|
MAFNILKMFTGWQQRDEYEFKQNQNENLESITAPKLDDGAREIEVSENEHPYNTLMQTMFGAQDPGIKSTTELINTYRNLMTNYEVENAVDEIISDAVVYEDDHDVVSIDLDSTKFSPALKDRIQEEFNDVLLALSFQRKGTDHFKRWYVDSRIFFHKIVNINKMRDGIKEMRRLDPRNVQFVREVITKDQAGVKVVTGYRDFFIYDTGNESYNDGTQVYAAGTKIKIPRAAITYAHSGLVDCCGHNIIGYLHRAVKPANQLKLLEDAMVIYRITRAPDRRIFYVDTGNMPSRKAAQHMQTIMNTMKNRVVYDASTGKIKNQQHNMSMTEDYWLQRRDGKAVTEVDTLPGASGMNEMDDVRWFKRCLYEALRIPLSRIPNDQGGGVQFDAGTAITRDEIKFDTFIRQLQHKFEEILLDPLKTNLILKKIIAEDEWNDEINNIKIVFHRNSYFTEAKDAEIMERRINMLTMAEPFIGKYISHQTAMKDFLKMSDEEIDQEAKQIELESKEARFKDPEEPEEAF
>ID:YP_009592788.1 |[Escherichia coli O157 typing phage 3]||_Escherichia_coli_O157_typing_phage_3_.gbk|capsid assembly prot..|1572|NC_041863(168733):46431-48002:-1 ^GeneID:40068282^ Escherichia coli O157 typing phage 3, complete genome.|neighbours:ID:YP_009592787.1(-1),ID:YP_009592789.1(-1)|neighbour_genes:hypothetical protein,tail tube protein|
MKFNILSLFAPWAKMDERDYKDQEKENLESITAPKLDDGAKEYEVSENEAQQTYNAMFQRMFGSQEPGLKSTRELIDTYRNLMTNYEVDNAVSEIVSDAIVYEDDTEVVSINLDNTKFSPNIKSMMLDEFNEVLNHLSFQRKGSDHFRRWYVDSRIFFHKIIDPKRPKEGIKELRRLDPRQVQYVREVITTTEAGVKIVKGYKEYFIYDTSHESYACDGRIYEAGTKIKIPKAAIVYAHSGLVDCCGKNIIGYLHRAIKPANQLKLLEDAVVIYRITRAPDRRVWYVDTGNMPSRKAAEHMQHVMNTMKNRIAYDATTGKIKNQQHIMSMTEDYWLQRRDGKAVTEVDTLPGADNTGNMEDVRWFRNALYMALRIPITRIPSDQGGIQFDAGTSITRDELSFGKFIRELQHKFEEIFLDPLKTNLILKGIITEDEWNDEINNIKIKFHRDSYFSELKDAEILERRINMLQMAEPFIGKYISHRTAMKDILQMSDEEIEQEAKQIEEESKEARFQDPDQEQEDF
>ID:YP_009593168.1 |[Escherichia coli O157 typing phage 6]||_Escherichia_coli_O157_typing_phage_6_.gbk|capsid assembly prot..|1572|NC_041864(160570):112559-114130:1 ^GeneID:40068665^ Escherichia coli O157 typing phage 6, complete genome.|neighbours:ID:YP_009593167.1(1),ID:YP_009593169.1(1)|neighbour_genes:tail tube protein,hypothetical protein|
MKFNILSLFAPWAKMDERDYKDQEKENLESITAPKLDDGAKEYEVSENEAQQTYNAMFQRMFGSQEPGLKSTRELIDTYRNLMTNYEVDNAVSEIVSDAIVYEDDTEVVSINLDNTKFSPNIKSMMLDEFNEVLNHLSFQRKGSDHFRRWYVDSRIFFHKIIDPKRPKEGIKELRRLDPRQVQYVREVITTTEAGVKIVKGYKEYFIYDTSHESYACDGRIYEAGTKIKIPKAAIVYAHSGLVDCCGKNIIGYLHRAIKPANQLKLLEDAVVIYRITRAPDRRVWYVDTGNMPSRKAAEHMQHVMNTMKNRIAYDATTGKIKNQQHIMSMTEDYWLQRRDGKAVTEVDTLPGADNTGNMEDVRWFRNALYMALRIPITRIPSDQGGIQFDAGTSITRDELSFGKFIRELQHKFEEIFLDPLKTNLILKGIITEDEWNDEINNIKIKFHRDSYFSELKDAEILERRINMLQMAEPFIGKYISHRTAMKDILQMSDEEIEQEAKQIEEESKEARFQDPDQEQEDF
>ID:YP_009225085.1 |[Escherichia phage APCEc01]||_Escherichia_phage_APCEc01_.gbk|portal vertex protei..|1572|NC_029091(168771):80343-81914:-1 ^GeneID:26796038^ Escherichia phage APCEc01, complete genome.|neighbours:ID:YP_009225084.1(-1),ID:YP_009225086.1(-1)|neighbour_genes:prohead core protein,tail tube protein|
MKFNILSLFAPWAKMDERDYKDQEKENLESITAPKLDDGAKEYEVSENEAQQTYNAMFQRMFGSQEPGLKSTRELIDTYRNLMTNYEVDNAVSEIVSDAIVYEDDTEVVSINLDNTKFSPNIKSMMLDEFNEVLNHLSFQRKGSDHFRRWYVDSRIFFHKIIDPKRPKEGIKELRRLDPRQVQYVREVITTTEAGVKIVKGYKEYFIYDTSHESYACDGRIYEAGTKIKIPKAAIVYAHSGLVDCCGKNIIGYLHRAIKPANQLKLLEDAVVIYRITRAPDRRVWYVDTGNMPSRKAAEHMQHVMNTMKNRIAYDATTGKIKNQQHIMSMTEDYWLQRRDGKAVTEVDTLPGADNTGNMEDVRWFRNALYMALRIPITRIPSDQGGIQFDAGTSITRDELSFGKFIRELQHKFEEIFLDPLKTNLILKGIITEDEWNDEINNIKIKFHRDSYFSELKDAEILERRINMLQMAEPFIGKYISHRTAMKDILQMSDEEIEQEAKQIEEESKEARFQDPDQEQEDF
>ID:QAU03644.1 |[Escherichia phage AnYang]||_Escherichia_phage_AnYang_.gbk|portal vertex protei..|1575|MK234886(169215):67895-69469:1 ^^ Escherichia phage AnYang, complete genome.|neighbours:ID:QAU03643.1(1),ID:QAU03645.1(1)|neighbour_genes:tail tube protein,prohead core protein|
MANFNTILSFLKPWANEDEKEYKQQINNNLESVTAPKLDDGAREIETQEQNIPYNALMQQMFGSNEPEVKNTRELIDTYRNLMNNYEVDNAVQEIVSDAIVYEDDKEVVALNLDGTEFSQAIKDKILAEFSEVLNLLNFQRKGTDHFQRWYVDSRIFFHKIINPKKMKEGVQELRRLDPRQVQYIREIVTRMEDGVKIVDGYREFFVYDTGHESYCADGRVYSAGTKVKIPRAAVVYAHSGLLDCCGKNIIGYLQRAIKPANQLKLMEDAMVIYRITRAPDRRVFYIDTGNMPSRKAAAQMQHIMNTMKNRVVYDASTGKIKNQQHNMSMTEDYWLQRRDGKAVTEVDTMPGATGMSDMDDVLYFRTALYRALRVPESRIPSESNSGVMFDAGTAITRDELKFSKWIRQLQNKFEEIFLDPLKTNLILKKIITEDEWEKEINNIKVTFNRDSYFSEMKDAEIMERRINMLTMAEPFIGKYISHQTAMKDFLQMTDEEINQEAKQIEEESKEARFQNPDEEEEDF
> |[Tevenvirinae Escherichia_phage_CF2]||_Escherichia_phage_CF2.gb|Phage portal (connec..|1575|NC_041919.1(168188):57425-58999:-1 ^RAST2:fig|1198136.52.peg.86^ Tevenvirinae Escherichia_phage_CF2|neighbours:(-1),(-1)|neighbour_genes:Phage prohead core p..,Phage tail tube prot..|
MKFNVLSLFAPWAKMDERNFKDQEKEDLVSITAPKLDDGAREFEVSSNEAASPYNAAFQTIFGSYEPGMKTTRELIDTYRNLMNNYEVDNAVSEIVSDAIVYEDDTEVVALNLDKSKFSPKIKNMMLDEFSDVLNHLSFQRKGSDHFRRWYVDSRIFFHKIIDPKRPKEGIKELRRLDPRQVQYVREIITETEAGTKIVKGYKEYFIYDTAHESYACDGRMYEAGTKIKIPKAAVVYAHSGLVDCCGKNIIGYLHRAVKPANQLKLLEDAVVIYRITRAPDRRVWYVDTGNMPARKAAEHMQHVMNTMKNRVVYDASTGKIKNQQHNMSMTEDYWLQRRDGKAVTEVDTLPGADNTGNMEDIRWFRQALYMALRVPLSRIPQDQQGGVMFDSGTSITRDELTFAKFIRELQHKFEEVFLDPLKTNLLLKGIITEDEWNDEINNIKIEFHRDSYFAELKEAEILERRINMLTMAEPFIGKYISHRTAMKDILQMTDEEIEQEAKQIEEESKEARFQDPDQEQEDF
>ID:QBO61177.1 |[Escherichia phage D5505]||_Escherichia_phage_D5505_.gbk|putative portal vert..|1575|MK327929(168049):99162-100736:1 ^^ Escherichia phage D5505, complete genome.|neighbours:ID:QBO61176.1(1),ID:QBO61178.1(1)|neighbour_genes:putative tail tube p..,putative prohead cor..|
MKFNVLSLFAPWAKMDERNFKDQEKEDLVSITAPKLDDGAREFEVSSNEAASPYNAAFQTIFGSYEPGMKTTRELIDTYRNLMNNYEVDNAVSEIVSDAIVYEDDTEVVALNLDKSKFSPKIKNMMLDEFSDVLNHLSFQRKGSDHFRRWYVDSRIFFHKIIDPKRPKEGIKELRRLDPRQVQYVREIITETEAGTKIVKGYKEYFIYDTAHESYACDGRMYEAGTKIKIPKAAVVYAHSGLVDCCGKNIIGYLHRAVKPANQLKLLEDAVVIYRITRAPDRRVWYVDTGNMPARKAAEHMQHVMNTMKNRVVYDASTGKIKNQQHNMSMTEDYWLQRRDGKAVTEVDTLPGADNTGNMEDIRWFRQALYMALRVPLSRIPQDQQGGVMFDSGTSITRDELTFAKFIRELQHKFEEVFLDPLKTNLLLKGIITEDEWNDEINNIKIEFHRDSYFAELKEAEILERRINMLTMAEPFIGKYISHRTAMKDILQMTDEEIEQEAKQIEEESKEARFQDPDQEQEDF
>ID:YP_009602119.1 |[Escherichia phage ECD7]||_Escherichia_phage_ECD7_.gbk|portal vertex protei..|1566|NC_041936(164706):93452-95017:1 ^GeneID:40077973^ Escherichia phage ECD7, complete genome.|neighbours:ID:YP_009602118.1(1),ID:YP_009602120.1(1)|neighbour_genes:tail tube protein,putative prohead cor..|
MFSRLKMLARWADFDNDKYEEQIKDKAESIAAPKNNDGATEVEINDNLPASAWNSLTQQFYSTDQKISTTKQLVNTYRGLMNNHEVENAVQNIVNDAIVFEEGHEVVSLNLEATGFSESVKERIHEEFKDLLNTIQFDRRGQDMFRRWYVDSRIFFHKIIGKNPKDGIVELRQLDPRNLEYVREIITEDTPEGKIYKATKEYFIYTVGNSSYCAGGQVFSPNSRVKIPRSAITYAHSGLMDCDDKYIIGYLHRAVKPANQLKLLEDAMVVYRITRAPERRVFFIDTGNMNNRKAAQHMNSVAQSFKNRVVYDASTGKLKNQQANLSMTEDYWLQRRDGKAITDVTTLPGASGMSDIDDIRYFNRKLYEALRVPLSRSNLSDANMVIGGDGSEITRDELEFSKFIRTLQSQFSEVLRDPLKYNLILKNVITEDDWDREINNIKVVFHRDSYYTEVKDAEILERRIGLIERITPYIGKYFSNQTVMRDILKYTDDQMDTEKKQIEEEANDPRFKQTPDEIEDF
>ID:YP_009102640.1 |[Escherichia phage ECML-134]||_Escherichia_phage_ECML-134_.gbk|hypothetical protein|1575|NC_025449(166783):98819-100393:1 ^GeneID:22111823^ Escherichia phage ECML-134, complete genome.|neighbours:ID:YP_009102639.1(1),ID:YP_009102641.1(1)|neighbour_genes:phage tail fiber pro..,hypothetical protein|
MKFNVLSLFAPWAKMDERNFKDQEKEDLVSITAPKLDDGAREFEVSSNEAASPYNAAFQTIFGSYEPGMKSTRELIDTYRNLMNNYEVDNAVSEIVSDAIVYEDDTEVVALNLDKSKFSPKIKNMMLDEFSDVLNHLSFQRKGSDHFRRWYVDSRIFFHKIIDPKRPKEGIKELRRLDPRQVQYVREIITETEAGTKIVKGYKEYFIYDTAHESYACDGRMYEAGTKIKIPKAAVVYAHSGLVDCCGKNIIGYLHRAVKPANQLKLLEDAVVIYRITRAPDRRVWYVDTGNMPARKAAEHMQHVMNTMKNRVVYDASTGKIKNQQHNMSMTEDYWLQRRDGKAVTEVDTLPGADNTGNMEDIRWFRQALYMALRVPLSRIPQDQQGGVMFDSGTSITRDELTFAKFIRELQHKFEEVFLDPLKTNLLLKGIITEDEWNDEINNIKIEFHRDSYFTELKEAEILERRINMLTMAEPFIGKYISHRTAMKDILQMTDEEIEQEAKQIEEESKEARFQDPDQEQEDF
>ID:QAY00204.1 |[Escherichia phage EcWhh-1]||_Escherichia_phage_EcWhh-1.gbk|portal vertex protei..|1575|MH791409(170524):162211-163785:1 ^^ UNVERIFIED: Escherichia phage EcWhh-1, complete genome.|neighbours:ID:QAY00203.1(1),ID:QAY00205.1(1)|neighbour_genes:tail tube protein,prohead core protein|
MANFNTILSFLKPWANEDEKEYKQQINNNLESVTAPKLDDGAREIETQEQNIPYNALMQQMFGSNEPEVKNTRELIDTYRNLMNNYEVDNAVQEIVSDAIVYEDDKEVVALNLDGTEFSQSIKDKILAEFSEVLNLLNFQRKGTDHFQRWYVDSRIFFHKIINPKKMKDGVQELRRLDPRQVQYIREIVTRMEDGVKIVDGYREFFVYDTGHESYCADGRIYSAGTKVKIPRAAVVYAHSGLLDCCGKNIIGYLQRAIKPANQLKLMEDAMVIYRITRAPDRRVFYIDTGNMPSRKAAAQMQHIMNTMKNRVVYDASTGKIKNQQHNMSMTEDYWLQRRDGKAVTEVDTMPGATGMSDMDDVLYFRTALYRALRIPESRIPSESNSGVMFDAGTAITRDELKFAKWIRQLQNKFEEIFLDPLKTNLILKKIITEDEWEREINNIKVTFNRDSYFSEMKDAEIMERRINMLTMAEPFIGKYISHQTAMKDFLQMTDEEINQEAKQIEEESKEARFQNPDEEEEDF
> |[Tevenvirinae Escherichia_phage_HP3]||_Escherichia_phage_HP3.gb|putative portal vert..|1572|NC_041920.1(170254):113543-115114:1 ^RAST2:fig|1198136.53.peg.206^ Tevenvirinae Escherichia_phage_HP3|neighbours:(1),(1)|neighbour_genes:hypothetical protein,Phage prohead core p..|
MKFNILSLFAPWAKMDERDYKDQEKENLESITTPKLDDGAKEYEVSENEAQQTYNAMFQRMFGSQEPGLKSTRELIDTYRNLMTNYEVDNAVSEIVSDAIVYEDDTEVVSINLDNTKFSPNIKSMMLDEFNEVLNHLSFQRKGSDHFRRWYVDSRIFFHKIIDPKRPKEGIKELRRLDPRQVQYVREVITTTEAGVKIVKGYKEYFIYDTSHESYACDGRIYEAGTKIKIPKAAIVYAHSGLVDCCGKNIIGYLHRAIKPANQLKLLEDAVVIYRITRAPDRRVWYVDTGNMPSRKAAEHMQHVMNTMKNRIAYDATTGKIKNQQHIMSMTEDYWLQRRDGKAVTEVDTLPGADNTGNMEDVRWFRNALYMALRIPITRIPSDQGGIQFDAGTSITRDELSFGKFIRELQHKFEEIFLDPLKTNLILKGIITEDEWNDEINNIKIKFHRDSYFSELKDAEILERRINMLQMAEPFIGKYISHRTAMKDILQMSDEEIEQEAKQIEEESKEARFQDPDQEQEDF
>ID:YP_009148610.1 |[Escherichia phage HY01]||_Escherichia_phage_HY01_.gbk|portal vertex protei..|1575|NC_027349(166977):98237-99811:1 ^GeneID:24722789^ Escherichia phage HY01, complete genome.|neighbours:ID:YP_009148609.1(1),ID:YP_009148611.1(1)|neighbour_genes:tail tube protein,prohead core protein|
MKFNVLSLFAPWAKMDERNFKDQEKEDLVSITAPKLDDGAREFEVSSNEAASPYNAAFQTIFGSYEPGMKTTRELIDTYRNLMNNYEVDNAVSEIVSDAIVYEDDTEVVALNLDKSKFSPKIKNMMLDEFSDVLNHLSFQRKGSDHFRRWYVDSRIFFHKIIDPKRPKEGIKELRRLDPRQVQYVREIITETEAGTKIVKGYKEYFIYDTAHESYACDGRMYEAGTKIKIPKAAVVYAHSGLVDCCGKNIIGYLHRAVKPANQLKLLEDAVVIYRITRAPDRRVWYVDTGNMPARKAAEHMQHVMNTMKNRVVYDASTGKIKNQQHNMSMTEDYWLQRRDGKAVTEVDTLPGADNTGNMEDVRWFRQALYMALRVPLSRIPQDQQGGVMFDSGTSITRDELTFAKFIRELQHKFEEVFLDPLKTNLLLKGIITEDEWNDEINNIKIEFHRDSYFTELKEAEILERRINMLTMAEPFIGKYISHRTAMKDILQMTDEEIEQEAKQIEEESKEARFQDPDQEQEDF
>ID:YP_009284031.1 |[Escherichia phage HY03]||_Escherichia_phage_HY03.gbk|putative portal vert..|1575|NC_031047(170770):32290-33864:1 ^GeneID:29078899^ Escherichia phage HY03, complete genome.|neighbours:ID:YP_009284030.1(1),ID:YP_009284032.1(1)|neighbour_genes:putative tail tube p..,putative long tail f..|
MKFNVLSLFAPWAKMDERNFKDQEKEDLVSITAPKLDDGAREFEVSSNEAASPYNAAFQTIFGSYEPGMKTTRELIDTYRNLMNNYEVDNAVSEIVSDAIVYEDDTEVVALNLDKSKFSPKIKNMMLDEFSDVLNHLSFQRKGSDHFRRWYVDSRIFFHKIIDPKRPKEGIKELRRLDPRQVQYVREIITETEAGTKIVKGYKEYFIYDTAHESYACDGRMYEAGTKIKIPKAAVVYAHSGLVDCCGKNIIGYLHRAVKPANQLKLLEDAVVIYRITRAPDRRVWYVDTGNMPARKAAEHMQHVMNTMKNRVVYDASTGKIKNQQHNMSMTEDYWLQRRDGKAVTEVDTLPGADNTGNMEDIRWFRQALYMALRVPLSRIPQDQQGGVMFDSGTSITRDELTFAKFIRELQHKFEEVFLDPLKTNLLLKGIITEDEWNDEINNIKIEFHRDSYFAELKVAEILERRINMLTMAEPFIGKYISHRTAMKDILQMTDEEIEQEAKQIEEESKEARFQDPDQEQEDF
>ID:BBG28685.1 |[Escherichia phage KIT03]||_Escherichia_phage_KIT03_.gbk|portal vertex protei..|1575|AP018932(166848):98732-100306:1 ^^ Escherichia phage KIT03 DNA, complete sequence.|neighbours:ID:BBG28684.1(1),ID:BBG28686.1(1)|neighbour_genes:tail tube monomer,prohead core protein|
MKFNVLSLFAPWAKMDERNFKDQEKEDLVSITAPKLDDGAREFEVSSNEAASPYNAAFQTIFGSYEPGMKTTRELIDTYRNLMNNYEVDNAVSEIVSDAIVYEDDTEVVALNLDKSKFSPKIKNMMLDEFSDILNHLSFQRKGSDHFRRWYVDSRIFFHKIIDPKRPKEGIKELRRLDPRQVQYVREIITETEAGTKIVKGYKEYFIYDTAHESYACDGRMYEAGTKIKIPKAAVVYAHSGLVDCCGKNIIGYLHRAVKPANQLKLLEDAVVIYRITRAPDRRVWYVDTGNMPARKAAEHMQHVMNTMKNRVVYDASTGKIKNQQHNMSMTEDYWLQRRDGKAVTEVDTLPGADNTGNMEDIRWFRQALYMALRVPLSRIPQDQQGGVMFDSGTSITRDELTFAKFIRELQHKFEEVFLDPLKTNLLLKGIITEDEWNDEINNIKIEFHRDSYFAELKEAEILERRINMLTMAEPFIGKYISHRTAMKDILQMTDEEIEQEAKQIEEESKEARFQDPDQEQEDF
>ID:YP_008060733.1 |[Escherichia phage Lw1]||_Escherichia_phage_Lw1_.gbk|portal vertex protei..|1575|NC_021344(176227):128931-130505:1 ^GeneID:16205050^ Escherichia phage Lw1, complete genome.|neighbours:ID:YP_008060732.1(1),ID:YP_008060734.1(1)|neighbour_genes:tail tube protein,prohead core protein|
MNFLGFGNVLSFFKNFAREDEIELEQQLKNDTGSVAPPKNNDGAYEIETDLNNQKYAGVFQQFYSGQDPAIQNKEQLINTYRGIMSYPEVENAVSEIIDDAIVNEQGKDIITLDLAKTNFSKAIQDKIVEEFDNVLNIYDFDNMGARLFRDWYVDSRIYFHKIMHKDETKGIRELRQLDPRCMELIRESITETLDGGVKVFRGYREFFVYSAPKAGYTYNGQIYQANQKIKIPRSAIVYAHSGLEDCSNNIIGYLHRAVKPANQLRLLEDAMVIYRITRAPERRVFYIDVGQMGGNKATQYVNNIAQGLKNRVVYDARTGTVKNQQNNLSMTEDYWLMRRDGKAITEVSTLPGGQNFSDMDDIKWFNRKLYEALRVPLSRMPRDDGGMQIGGGGEITRDELKFNKFIRTLQIQFSPVLSDPLKTNLIAKKVITEDEWDENVSKISFIFQQDSYYAEVKDIEIMERRLTLMSQVEGVVGKYVSHKYIMKEILRMSDEDIDEQAKLIEEESKEERFKNPEAEEENF
>ID:YP_009324065.1 |[Escherichia phage MX01]||_Escherichia_phage_MX01_.gbk|hypothetical protein|1575|NC_031934(168929):100239-101813:1 ^GeneID:30308974^ Escherichia phage MX01, complete genome.|neighbours:ID:YP_009324064.1(1),ID:YP_009324066.1(1)|neighbour_genes:tail tube protein,prohead core protein..|
MANFNTILSFLKPWANEDEKEYKQQINNNLESVTAPKLDDGAREIETQEQNIPYNALMQQMFGSNEPEVKNTRELIDTYRNLMNNYEVDNAVQEIVSDAIVYEDDKEVVALNLDGTEFSQAIKDKILAEFSEVLNLLNFQRKGTDHFQRWYVDSRIFFHKIINPKKMKDGVQELRRLDPRQVQYIREIVTRMEDGVKVVDGYREFFVYDTGHESYCADGRIYSAGTKVKIPRAAVVYAHSGLLDCCGKNIIGYLQRAIKPANQLKLMEDAMVIYRITRAPDRRVFYIDTGNMPSRKAAAQMQHIMNTMKNRVVYDASTGKIKNQQHNMSMTEDYWLQRRDGKAVTEVDTMPGATGMSDMDDVLYFRTALYRALRVPESRIPSESNSGVMFDAGTAITRDELKFSKWIRQLQNKFEEIFLDPLKTNLILKKIITEDEWEKEINNIKVTFNRDSYFSEMKDAEIMERRINMLTMAEPFIGKYISHQTAMKDFLQMTDEEINQEAKQIEEESKEARFQNPDEEEEDF
>ID:AYR04087.1 |[Escherichia phage OLB35]||_Escherichia_phage_OLB35_.gbk|portal vertex protei..|1572|MH992122(169140):103426-104997:1 ^^ UNVERIFIED: Escherichia phage OLB35, complete genome.|neighbours:ID:AYR04086.1(1),ID:AYR04088.1(1)|neighbour_genes:tail tube protein,prohead core protein|
MKFNILSLFAPWAKMDERDYKDQEKENLESITTPKLDDGAKEYEVSENEAQQTYNAMFQRMFGSQEPGLKSTRELIDTYRNLMTNYEVDNAVSEIVSDAIVYEDDTEVVSINLDNTKFSPNIKSMMLDEFNEVLNHLSFQRKGSDHFRRWYVDSRIFFHKIIDPKRPKEGIKELRRLDPRQVQYVREVITTTEAGVKIVKGYKEYFIYDTSHESYACDGRIYEAGTKIKIPKAAIVYAHSGLVDCCGKNIIGYLHRAIKPANQLKLLEDAVVIYRITRAPDRRVWYVDTGNMPSRKAAEHMQHVMNTMKNRIAYDATTGKIKNQQHIMSMTEDYWLQRRDGKAVTEVDTLPGADNTGNMEDVRWFRNALYMALRIPITRIPSDQGGIQFDAGTSITRDELSFGKFIRELQHKFEEIFLDPLKTNLILKGIITEDEWNDEINNIKIKFHRDSYFSELKDAEILERRINMLQMAEPFIGKYISHRTAMKDILQMSDEEIEQEAKQIEEESKEARFQDPDQEQEDF
>ID:ANH49698.1 |[Escherichia phage PE37]||_Escherichia_phage_PE37_.gbk|portal vertex of the..|1575|KU925172(166423):64101-65675:-1 ^^ Escherichia phage PE37, complete genome.|neighbours:ID:ANH49697.1(-1),ID:ANH49699.1(-1)|neighbour_genes:prohead core protein,tail fibers protein|
MKFNVLSLFAPWAKMDERNFKDQEKEDLVSITAPKLDDGAREFEVSSNEAASPYNAAFQTIFGSYEPGMKTTRELIDTYRNLMNNYEVDNAVSEIVSDAIVYEDDTEVVALNLDKSKFSPKIKNMMLDEFSDVLNHLSFQRKGSDHFRRWYVDSRIFFHKIIDPKRPKEGIKELRRLDPRQVQYVREIITETEAGTKIVKGYKEYFIYDTAHESYACDGRMYEAGTKIKIPKAAVVYAHSGLVDCCGKNIIGYLHRAVKPANQLKLLEDAVVIYRITRAPDRRVWYVDTGNMPARKAAEHMQHVMNTMKNRVVYDASTGKIKNQQHNMSMTEDYWLQRRDGKAVTEVDTLPGADNTGNMEDVRWFRQALYMALRVPLSRIPQDQQGGVMFDSGTSITRDELTFAKFIRELQHKFEEVFLDPLKTNLLLKGIITEDEWNDEINNIKIEFHRDSYFAELKEAEILERRINMLTMAEPFIGKYISHRTAMKDILQMTDEEIEQEAKQIEEESKEARFQDPDQEQEDF
>ID:BBC14508.1 |[Escherichia phage PP01]||_Escherichia_phage_PP01.gbk|20|1575|LC348379(167812):99451-101025:1 ^^ Escherichia phage PP01 DNA, complete sequence.|neighbours:ID:BBC14507.1(1),ID:BBC14509.1(1)|neighbour_genes:19,67|
MKFNVLSLFAPWAKMDERNFKDQEKEDLVSITAPKLDDGAREFEVSSNEAASPYNAAFQTIFGSYEPGMKTTRELIDTYRNLMNNYEVDNAVSEIVSDAIVYEDDTEVVALNLDKSKFSPKIKNMMLDEFSDVLNHLSFQRKGSDHFRRWYVDSRIFFHKIIDPKRPKEGIKELRRLDPRQVQYVREIITETEAGTKIVKGYKEYFIYDTAHESYACDGRMYEAGTKIKIPKAAVVYAHSGLVDCCGKNIIGYLHRAVKPANQLKLLEDAVVIYRITRAPDRRVWYVDTGNMPARKAAEHMQHVMNTMKNRVVYDASTGKIKNQQHNMSMTEDYWLQRRDGKAVTEVDTLPGADNTGNMEDIRWFRQALYMALRVPLSRIPQDQQGGVMFDSGTSITRDELTFAKFIRELQHKFEEVFLDPLKTNLLLKGIITEDEWNDEINNIKIEFHRDSYFAELKEAEILERRINMLTMAEPFIGKYISHRTAMKDILQMTDEEIEQEAKQIEEESKEARFQDPDQEQEDF
>ID:AWY07826.1 |[Escherichia phage SF]||_Escherichia_phage_SF_.gbk|portal vertex protei..|1572|MH359124(168695):16782-18353:-1 ^^ Escherichia phage SF, complete genome.|neighbours:ID:AWY07825.1(-1),ID:AWY07827.1(-1)|neighbour_genes:prohead core protein,tail tube protein|
MKFNILSLFAPWAKMDERDYKDQEKENLESITSPKLDDGAKEYEVSENEAQQTYNAMFQRMFGSQEPGLKSTRELIDTYRNLMTNYEVDNAVSEIVSDAIVYEDDTEVVSINLDNTKFSPNIKSMMLDEFNEVLNHLSFQRKGSDHFRRWYVDSRIFFHKIIDPKRPKEGIKELRRLDPRQVQYVREVITTTEAGVKIVKGYKEYFIYDTSHESYACDGRIYEAGTKIKIPKAAIVYAHSGLVDCCGKNIIGYLHRAIKPANQLKLLEDAVVIYRITRAPDRRVWYVDTGNMPSRKAAEHMQHVMNTMKNRIAYDATTGKIKNQQHIMSMTEDYWLQRRDGKAVTEVDTLPGADNTGNMEDVRWFRNALYMALRIPITRIPSDQGGIQFDAGTSITRDELSFGKFIRELQHKFEEIFLDPLKTNLILKGIITEDEWNDEINNIKIKFHRDSYFSELKDAEILERRINMLQMAEPFIGKYISHRTAMKDILQMSDEEIEQEAKQIEEESKEARFQDPDQEQEDF
>ID:YP_009608495.1 |[Escherichia phage ST0]||_Escherichia_phage_ST0.gbk|portal vertex protei..|1572|NC_041990(170496):125986-127557:-1 ^GeneID:40084517^ Escherichia phage ST0, complete genome.|neighbours:ID:YP_009608494.1(-1),ID:YP_009608496.1(-1)|neighbour_genes:hypothetical protein,tail tube protein|
MKFNILSLFAPWAKMDERDYKDQEKENLESITTPKLDDGAKEYEVSENEAQQTYNAMFQRMFGSQEPGLKSTRELIDTYRNLMTNYEVDNAVSEIVSDAIVYEDDTEVVSINLDNTKFSPNIKSMMLDEFNEVLNHLSFQRKGSDHFRRWYVDSRIFFHKIIDPKRPKEGIKELRRLDPRQVQYVREVITTTEAGVKIVKGYKEYFIYDTSHESYACDGRIYEAGTKIKIPKAAIVYAHSGLVDCCGKNIIGYLHRAIKPANQLKLLEDAVVIYRITRAPDRRVWYVDTGNMPSRKAAEHMQHVMNTMKNRIAYDATTGKIKNQQHIMSMTEDYWLQRRDGKAVTEVDTLPGADNTGNMEDVRWFRNALYMALRIPITRIPSDQGGIQFDAGTSITRDELSFGKFIRELQHKFEEIFLDPLKTNLILKGIITEDEWNDEINNIKIKFHRDSYFSELKDAEILERRINMLQMAEPFIGKYISHRTAMKDILQMSDEEIEQEAKQIEEESKEARFQDPDQEQEDF
>ID:BBC14788.1 |[Escherichia phage T2]||_Escherichia_phage_T2.gbk|20|1575|LC348380(163825):97206-98780:1 ^^ Escherichia phage T2 DNA, complete sequence.|neighbours:ID:BBC14787.1(1),ID:BBC14789.1(1)|neighbour_genes:19,67|
MKFNVLSLFAPWAKMDERNFKDQEKEDLVSITAPKLDDGAREFEVSSNEAASPYNAAFQTIFGSYEPGMKTTRELIDTYRNLMNNYEVDNAVSEIVSDAIVYEDDTEVVALNLDKSKFSPKIKNMMLDEFSDILNHLSFQRKGSNHFRRWYVDSRIFFHKIIDPKRPKEGIKELRRLDPRRVQYVREIITETEAGTKIVKGYKEYFIYDTAHESYACDGRMYEAGTKIKIPKAAVVYAHSGLVDCCGKNIIGYLHRAVKPANQLKLLEDAVVIYRITRAPDRRVWYVDTGNMPARKAAEHMQHVMNTMKNRVVYDASTGKIKNQQHNMSMTEDYWLQRRDGKAVTEVDTLPGADNTGNMEDIRWFRQALYMALRVPLSRIPQDQQGGVMFDSGTSITRDELTFAKFIRELQHKFEEVFLDPLKTNLLLKGIITEDEWNDEINNIKIEFHRDSYFAELKEAEILERRINMLTMAEPFIGKYISHRTAMKDILQMTDEEIEQEAKQIEEESKEARFQDPDQEQEDF
>ID:YP_009281503.1 |[Escherichia phage UFV-AREG1]||_Escherichia_phage_UFV-AREG1_.gbk|portal vertex protei..|1575|NC_031030(170788):98189-99763:1 ^GeneID:29063696^ Escherichia phage UFV-AREG1, complete genome.|neighbours:ID:YP_009281502.1(1),ID:YP_009281504.1(1)|neighbour_genes:tail fiber protein,prohead core protein..|
MKFNVLSLFAPWAKMDERNFKDQEKEDLVSITAPKLDDGAREFEVSANEAASPYNAAFQTIFGSHEPGMKTTRELIDTYRNLMNNYEVDNAVSEIVSDAIVYEDDTEVVALNLDKSKFSPKIKNMMLDEFSDVLNHLSFQRKGSDHFRRWYVDSRIFFHKIIDPKRPKEGIKELRRLDPRQVQYVREIITETEAGTKIVKGYKEYFIYDTAHESYACDGRMYEAGTKIKIPKAAVVYAHSGLVDCCGKNIIGYLHRAVKPANQLKLLEDAVVIYRITRAPDRRVWYVDTGNMPARKAAEHMQHVMNTMKNRVVYDASTGKIKNQQHNMSMTEDYWLQRRDGKAVTEVDTLPGADNTGNMEDVRWFRQALYMALRVPLSRIPQDQQGGVMFDSGTSITRDELTFAKFIRELQHKFEEVFLDPLKTNLLLKGIITEDEWNDEINNIKIEFHRDSYFTELKEAEILERRINMLTMAEPFIGKYISHRTAMKDILQMTDEEIEQEAKQIEEESKEARFQDPDQEQEDF
>ID:YP_009323371.1 |[Escherichia phage WG01]||_Escherichia_phage_WG01_.gbk|hypothetical protein|1575|NC_031928(169936):99835-101409:1 ^GeneID:30308497^ Escherichia phage WG01, complete genome.|neighbours:ID:YP_009323370.1(1),ID:YP_009323372.1(1)|neighbour_genes:hypothetical protein,prohead core protein..|
MANFNTILSFLKPWANEDEKEYKQQINNNLESVTAPKLDDGAREIETQEQNIPYNALMQQMFGSNEPEVKNTRELIDTYRNLMNNYEVDNAVQEIVSDAIVYEDDKEVVALNLDGTEFSQAIKDKILAEFSEVLNLLNFQRKGTDHFQRWYVDSRIFFHKIINPKKMKDGVQELRRLDPRQVQYIREIVTRMEDGVKVVDGYREFFVYDTGHESYCADGRIYSAGTKVKIPRAAVVYAHSGLLDCCGKNIIGYLQRAIKPANQLKLMEDAMVIYRITRAPDRRVFYIDTGNMPSRKAAAQMQHIMNTMKNRVVYDASTGKIKNQQHNMSMTEDYWLQRRDGKAVTEVDTMPGATGMSDMDDVLYFRTALYRALRVPESRIPSESNSGVMFDAGTAITRDELKFSKWIRQLQNKFEEIFLDPLKTNLILKKIITEDEWEKEINNIKVTFNRDSYFSEMKDAEIMERRINMLTMAEPFIGKYISHQTAMKDFLQMTDEEINQEAKQIEEESKEARFQNPDEEEEDF
>ID:YP_009030776.1 |[Escherichia phage vB_EcoM_112]||_Escherichia_phage_e112_.gbk|portal vertex protei..|1575|NC_024125(168470):100425-101999:1 ^GeneID:19485319^ Escherichia phage e11/2, complete genome.|neighbours:ID:YP_009030775.1(1),ID:YP_009030777.1(1)|neighbour_genes:tail tube protein,prohead core protein..|
MKFNVLSLFAPWAKMDERNFKDQEKEDLVSITAPKLDDGAREFEVSANEAASPYNAAFQTIFGSHEPGMKTTRELIDTYRNLMNNYEVDNAVSEIVSDAIVYEDDTEVVALNLDKSKFSPKIKNMMLDEFSDILNHLSFQRKGSDHFRRWYVDSRIFFHKIIDPKRPKEGIKELRRLDPRQVQYVREIITETEAGTKIVKGYKEYFIYDTAHESYACDGRMYEAGTKIKIPKAAVVYAHSGLVDCCGKNIIGYLHRAVKPANQLKLLEDAVVIYRITRAPDRRVWYVDTGNMPARKAAEHMQHVMNTMKNRVVYDASTGKIKNQQHNMSMTEDYWLQRRDGKAVTEVDTLPGADNTGNMEDIRWFRQALYMALRVPLSRIPQDQQGGVMFDSGTSITRDELTFAKFIRELQHKFEEVFLDPLKTNLLLKGIITEDEWNDEINNIKIEFHRDSYFAELKEAEILERRINMLTMAEPFIGKYISHRTAMKDILQMTDEEIEQEAKQIEEESKEARFQDPDQEQEDF
>ID:AYN56245.1 |[Escherichia phage p000v]||_Escherichia_phage_p000v_.gbk|portal protein|1572|MK047717(167803):45317-46888:-1 ^^ Escherichia phage p000v, complete genome.|neighbours:ID:AYN56244.1(-1),ID:AYN56246.1(-1)|neighbour_genes:hypothetical protein,tail tube protein|
MKFNILSLFAPWAKMDERDYKDQEKENLESITTPKLDDGAKEYEVSENEAQQTYNAMFQRMFGSQEPGLKSTRELIDTYRNLMTNYEVDNAVSEIVSDAIVYEDDTEVVSINLDNTKFSPNIKSMILDEFNEVLNHLSFQRKGSDHFRRWYVDSRIFFHKIIDPKRPKEGIKELRRLDPRQVQYVREVITTTEAGVKIVKGYKEYFIYDTSHESYACDGRIYEAGTKIKIPKAAIVYAHSGLVDCCGKNIIGYLHRAIKPANQLKLLEDAVVIYRITRAPDRRVWYVDTGNMPSRKAAEHMQHVMNTMKNRIAYDATTGKIKNQQHIMSMTEDYWLQRRDGKAVTEVDTLPGADNTGNMEDVRWFRNALYMALRIPITRIPSDQGGIQFDAGTSITRDELSFGKFIRELQHKFEEIFLDPLKTNLILKGIITEDEWNDEINNIKIKFHRDSYFSELKDAEILERRINMLQMAEPFIGKYISHRTAMKDILQMSDEEIEQEAKQIEEESKEARFQDPDQEQEDF
>ID:AYN56696.1 |[Escherichia phage p000y]||_Escherichia_phage_p000y_.gbk|portal protein|1572|MK047718(169872):157503-159074:-1 ^^ Escherichia phage p000y, complete genome.|neighbours:ID:AYN56695.1(-1),ID:AYN56697.1(-1)|neighbour_genes:hypothetical protein,tail tube protein|
MKFNILSLFAPWAKMDERDYKDQEKENLESITTPKLDDGAKEYEVSENEAQQTYNAMFQRMFGSQEPGLKSTRELIDTYRNLMTNYEVDNAVSEIVSDAIVYEDDTEVVSINLDNTKFSPNIKSMMLDEFNEVLNHLSFQRKGSDHFRRWYVDSRIFFHKIIDPKRPKEGIKELRRLDPRQVQYVREVITTTEAGVKIVKGYKEYFIYDTSHESYACDGRIYEAGTKIKIPKAAIVYAHSGLVDCCGKNIIGYLHRAIKPANQLKLLEDAVVIYRITRAPDRRVWYVDTGNMPSRKAAEHMQHVMNTMKNRIAYDATTGKIKNQQHIMSMTEDYWLQRRDGKAVTEVDTLPGADNTGNMEDVRWFRNALYMALRIPITRIPSDQGGIQFDAGTSITRDELSFGKFIRELQHKFEEIFLDPLKTNLILKGIITEDEWNDEINNIKIKFHRDSYFSELKDAEILERRINMLQMAEPFIGKYISHRTAMKDILQMSDEEIEQEAKQIEEESKEARFQDPDQEQEDF
>ID:YP_009210088.1 |[Escherichia phage slur02]||_Escherichia_phage_slur02_.gbk|putative portal vert..|1575|NC_028927(167298):1540-3114:1 ^GeneID:26636621,InterPro:IPR010823,UniProtKB/TrEMBL:A0A0M7Q7Q9^ Escherichia phage slur02, complete genome.|neighbours:ID:YP_009210087.1(1),ID:YP_009210089.1(1)|neighbour_genes:hypothetical protein,hypothetical protein|
MKFNVLSLFAPWAKMDERNFKDQEKEDLVSITAPKLDDGAREFEVSSNEAASPYNAAFQTIFGSYEPGMKTTRELIDTYRNLMNNYEVDNAVSEIVSDAIVYEDDTEVVALNLDKSKFSPKIKNMMLDEFSDVLNHLSFQRKGSDHFRRWYVDSRIFFHKIIDPKRPKEGIKELRRLDPRQVQYVREIITETEAGTKIVKGYKEYFIYDTAHESYACDGRMYEAGTKIKIPKAAVVYAHSGLVDCCGKNIIGYLHRAVKPANQLKLLEDAVVIYRITRAPDRRVWYVDTGNMPARKAAEHMQHVMNTMKNRVVYDASTGKIKNQQHNMSMTEDYWLQRRDGKAVTEVDTLPGADNTGNMEDVRWFRQALYMALRVPLSRIPQDQQGGVMFDSGTSITRDELTFAKFIRELQHKFEEVFLDPLKTNLLLKGIITEDEWNDEINNIKIEFHRDSYFTELKEAEILERRINMLTMAEPFIGKYISHRTAMKDILQMTDEEIEQEAKQIEEESKEARFQDPDQEQEDF
>ID:YP_009625081.1 |[Escherichia phage slur03]||_Escherichia_phage_slur03_.gbk|putative portal vert..|1575|NC_042129(167467):69076-70650:-1 ^GeneID:40101963,InterPro:IPR010823,UniProtKB/TrEMBL:A0A0M7QBK5^ Escherichia phage slur03, complete genome.|neighbours:ID:YP_009625080.1(-1),ID:YP_009625082.1(-1)|neighbour_genes:phage prohead core p..,tail tube protein [E..|
MKFNVLSLFAPWAKMDERNFKDQEKEDLVSITAPKLDDGAREFEVSSNEAASPYNAAFQTIFGSYEPGMKTTRELIDTYRNLMNNYEVDNAVSEIVSDAIVYEDDTEVVALNLDKSKFSPKIKNMMLDEFSDVLNHLSFQRKGSDHFRRWYVDSRIFFHKIIDPKRPKEGIKELRRLDPRQVQYVREIITETEAGTKIVKGYKEYFIYDTAHESYACDGRMYEAGTKIKIPKAAVVYAHSGLVDCCGKNIIGYLHRAVKPANQLKLLEDAVVIYRITRAPDRRVWYVDTGNMPARKAAEHMQHVMNTMKNRVVYDASTGKIKNQQHNMSMTEDYWLQRRDGKAVTEVDTLPGADNTGNMEDVRWFRQALYMALRVPLSRIPQDQQGGVMFDSGTSITRDELTFAKFIRELQHKFEEVFLDPLKTNLLLKGIITEDEWNDEINNIKIEFHRDSYFTELKEAEILERRINMLTMAEPFIGKYISHRTAMKDILQMTDEEIEQEAKQIEEESKEARFQDPDQEQEDF
>ID:YP_009625385.1 |[Escherichia phage slur04]||_Escherichia_phage_slur04_.gbk|Bacteriophage T4-lik..|1575|NC_042130(167298):83224-84798:1 ^GeneID:40102286,InterPro:IPR010823,UniProtKB/TrEMBL:A0A0M7Q9S1^ Escherichia phage slur04, complete genome.|neighbours:ID:YP_009625384.1(1),ID:YP_009625386.1(1)|neighbour_genes:T4-like virus tail t..,hypothetical protein|
MKFNVLSLFAPWAKMDERNFKDQEKEDLVSITAPKLDDGAREFEVSSNEAASPYNAAFQTIFGSYEPGMKTTRELIDTYRNLMNNYEVDNAVSEIVSDAIVYEDDTEVVALNLDKSKFSPKIKNMMLDEFSDVLNHLSFQRKGSDHFRRWYVDSRIFFHKIIDPKRPKEGIKELRRLDPRQVQYVREIITETEAGTKIVKGYKEYFIYDTAHESYACDGRMYEAGTKIKIPKAAVVYAHSGLVDCCGKNIIGYLHRAVKPANQLKLLEDAVVIYRITRAPDRRVWYVDTGNMPARKAAEHMQHVMNTMKNRVVYDASTGKIKNQQHNMSMTEDYWLQRRDGKAVTEVDTLPGADNTGNMEDVRWFRQALYMALRVPLSRIPQDQQGGVMFDSGTSITRDELTFAKFIRELQHKFEEVFLDPLKTNLLLKGIITEDEWNDEINNIKIEFHRDSYFTELKEAEILERRINMLTMAEPFIGKYISHRTAMKDILQMTDEEIEQEAKQIEEESKEARFQDPDQEQEDF
>ID:YP_009197287.1 |[Escherichia phage slur07]||_Escherichia_phage_slur07_.gbk|Bacteriophage T4-lik..|1575|NC_028780(167124):62741-64315:-1 ^GeneID:26624476,InterPro:IPR010823,UniProtKB/TrEMBL:A0A0M9JDQ9^ Escherichia phage slur07, complete genome.|neighbours:ID:YP_009197286.1(-1),ID:YP_009197288.1(-1)|neighbour_genes:hypothetical protein,T4-like virus tail t..|
MKFNVLSLFAPWAKMDERNFKDQEKEDLVSITAPKLDDGAREFEVSANEAASPYNAAFQTIFGSYEPGMKTTRELIDTYRNLMNNYEVDNAVSEIVSDAIVYEDDTEVVALNLDKSKFSPKIKNMMLDEFSDVLNHLSFQRKGSDHFRRWYVDSRIFFHKIIDPKRPKEGIKELRRLDPRQVQYVREIITETEAGTKIVKGYKEYFIYDTAHESYACDGRMYEAGTKIKIPKAAVVYAHSGLVDCCGKNIIGYLHRAVKPANQLKLLEDAVVIYRITRAPDRRVWYVDTGNMPARKAAEHMQHVMNTMKNRVVYDASTGKIKNQQHNMSMTEDYWLQRRDGKAVTEVDTLPGADNTGNMEDVRWFRQALYMALRVPLSRIPQDQQGGVMFDSGTSITRDELTFAKFIRELQHKFEEVFLDPLKTNLLLKGIITEDEWNDEINNIKIEFHRDSYFAELKEAEILERRINMLTMAEPFIGKYISHRTAMKDILQMTDEEIEQEAKQIEEESKEARFQDPDQEQEDF
>ID:CUL02625.1 |[Escherichia phage slur08]||_Escherichia_phage_slur08_.gbk|Bacteriophage T4-lik..|1575|LN881733(167467):66323-67897:-1 ^InterPro:IPR010823,UniProtKB/TrEMBL:A0A0M9JDU5^ Escherichia phage slur08, complete genome.|neighbours:ID:CUL02624.1(-1),ID:CUL02626.1(-1)|neighbour_genes:hypothetical protein,T4-like virus tail t..|
MKFNVLSLFAPWAKMDERNFKDQEKEDLVSITAPKLDDGAREFEVSSNEAASPYNAAFQTIFGSYEPGMKTTRELIDTYRNLMNNYEVDNAVSEIVSDAIVYEDDTEVVALNLDKSKFSPKIKNMMLDEFSDVLNHLSFQRKGSDHFRRWYVDSRIFFHKIIDPKRPKEGIKELRRLDPRQVQYVREIITETEAGTKIVKGYKEYFIYDTAHESYACDGRMYEAGTKIKIPKAAVVYAHSGLVDCCGKNIIGYLHRAVKPANQLKLLEDAVVIYRITRAPDRRVWYVDTGNMPARKAAEHMQHVMNTMKNRVVYDASTGKIKNQQHNMSMTEDYWLQRRDGKAVTEVDTLPGADNTGNMEDVRWFRQALYMALRVPLSRIPQDQQGGVMFDSGTSITRDELTFAKFIRELQHKFEEVFLDPLKTNLLLKGIITEDEWNDEINNIKIEFHRDSYFTELKEAEILERRINMLTMAEPFIGKYISHRTAMKDILQMTDEEIEQEAKQIEEESKEARFQDPDQEQEDF
>ID:CUL02939.1 |[Escherichia phage slur11]||_Escherichia_phage_slur11_.gbk|Bacteriophage T4-lik..|1575|LN881734(167298):86770-88344:1 ^InterPro:IPR010823,UniProtKB/TrEMBL:A0A0M7QGR9^ Escherichia phage slur11, complete genome.|neighbours:ID:CUL02938.1(1),ID:CUL02940.1(1)|neighbour_genes:T4-like virus tail t..,hypothetical protein|
MKFNVLSLFAPWAKMDERNFKDQEKEDLVSITAPKLDDGAREFEVSSNEAASPYNAAFQTIFGSYEPGMKTTRELIDTYRNLMNNYEVDNAVSEIVSDAIVYEDDTEVVALNLDKSKFSPKIKNMMLDEFSDVLNHLSFQRKGSDHFRRWYVDSRIFFHKIIDPKRPKEGIKELRRLDPRQVQYVREIITETEAGTKIVKGYKEYFIYDTAHESYACDGRMYEAGTKIKIPKAAVVYAHSGLVDCCGKNIIGYLHRAVKPANQLKLLEDAVVIYRITRAPDRRVWYVDTGNMPARKAAEHMQHVMNTMKNRVVYDASTGKIKNQQHNMSMTEDYWLQRRDGKAVTEVDTLPGADNTGNMEDVRWFRQALYMALRVPLSRIPQDQQGGVMFDSGTSITRDELTFAKFIRELQHKFEEVFLDPLKTNLLLKGIITEDEWNDEINNIKIEFHRDSYFTELKEAEILERRINMLTMAEPFIGKYISHRTAMKDILQMTDEEIEQEAKQIEEESKEARFQDPDQEQEDF
>ID:CUL03725.1 |[Escherichia phage slur13]||_Escherichia_phage_slur13_.gbk|Bacteriophage T4-lik..|1575|LN881737(167299):108592-110166:1 ^InterPro:IPR010823,UniProtKB/TrEMBL:A0A0M9JE53^ Escherichia phage slur13, complete genome.|neighbours:ID:CUL03724.1(1),ID:CUL03726.1(1)|neighbour_genes:T4-like virus tail t..,hypothetical protein|
MKFNVLSLFAPWAKMDERNFKDQEKEDLVSITAPKLDDGAREFEVSSNEAASPYNAAFQTIFGSYEPGMKTTRELIDTYRNLMNNYEVDNAVSEIVSDAIVYEDDTEVVALNLDKSKFSPKIKNMMLDEFSDVLNHLSFQRKGSDHFRRWYVDSRIFFHKIIDPKRPKEGIKELRRLDPRQVQYVREIITETEAGTKIVKGYKEYFIYDTAHESYACDGRMYEAGTKIKIPKAAVVYAHSGLVDCCGKNIIGYLHRAVKPANQLKLLEDAVVIYRITRAPDRRVWYVDTGNMPARKAAEHMQHVMNTMKNRVVYDASTGKIKNQQHNMSMTEDYWLQRRDGKAVTEVDTLPGADNTGNMEDVRWFRQALYMALRVPLSRIPQDQQGGVMFDSGTSITRDELTFAKFIRELQHKFEEVFLDPLKTNLLLKGIITEDEWNDEINNIKIEFHRDSYFTELKEAEILERRINMLTMAEPFIGKYISHRTAMKDILQMTDEEIEQEAKQIEEESKEARFQDPDQEQEDF
>ID:YP_009180669.1 |[Escherichia phage slur14]||_Escherichia_phage_slur14_.gbk|Bacteriophage T4-lik..|1575|NC_028448(167467):41690-43264:1 ^GeneID:26227844,InterPro:IPR010823,UniProtKB/TrEMBL:A0A0M9JE07^ Escherichia phage slur14, complete genome.|neighbours:ID:YP_009180668.1(1),ID:YP_009180670.1(1)|neighbour_genes:T4-like virus tail t..,hypothetical protein|
MKFNVLSLFAPWAKMDERNFKDQEKEDLVSITAPKLDDGAREFEVSSNEAASPYNAAFQTIFGSYEPGMKTTRELIDTYRNLMNNYEVDNAVSEIVSDAIVYEDDTEVVALNLDKSKFSPKIKNMMLDEFSDVLNHLSFQRKGSDHFRRWYVDSRIFFHKIIDPKRPKEGIKELRRLDPRQVQYVREIITETEAGTKIVKGYKEYFIYDTAHESYACDGRMYEAGTKIKIPKAAVVYAHSGLVDCCGKNIIGYLHRAVKPANQLKLLEDAVVIYRITRAPDRRVWYVDTGNMPARKAAEHMQHVMNTMKNRVVYDASTGKIKNQQHNMSMTEDYWLQRRDGKAVTEVDTLPGADNTGNMEDVRWFRQALYMALRVPLSRIPQDQQGGVMFDSGTSITRDELTFAKFIRELQHKFEEVFLDPLKTNLLLKGIITEDEWNDEINNIKIEFHRDSYFTELKEAEILERRINMLTMAEPFIGKYISHRTAMKDILQMTDEEIEQEAKQIEEESKEARFQDPDQEQEDF
>ID:AVH85997.1 |[Escherichia phage vB_EcoM-G28]||_Escherichia_phage_vB_EcoM-G28.gbk|putative portal vert..|1575|MG867727(170121):99877-101451:1 ^^ Escherichia phage vB_EcoM-G28, complete genome.|neighbours:ID:AVH85996.1(1),ID:AVH85998.1(1)|neighbour_genes:tail tube protein,putative prohead cor..|
MKFNVLSLFAPWAKMDERNFKDQEKEDLVSITAPKLDDGAREFEVSSNEAASPYNAAFQTIFGSYEPGMKTTRELIDTYRNLMNNYEVDNAVSEIVSDAIVYEDDTEVVALNLDKSKFSPKIKNMMLDEFSDVLNHLSFQRKGSDHFRRWYVDSRIFFHKIIDPKRPKEGIKELRRLDPRQVQYVREIITETEAGTKIVKGYKEYFIYDTAHESYACDGRMYEAGTKIKIPKAAVVYAHSGLVDCCGKNIIGYLHRAVKPANQLKLLEDAVVIYRITRAPDRRVWYVDTGNMPARKAAEHMQHVMNTMKNRVVYDASTGKIKNQQHNMSMTEDYWLQRRDGKAVTEVDTLPGADNTGNMEDVRWFRQALYMALRVPLSRIPQDQQGGVMFDSGTSITRDELTFAKFIRELQHKFEEVFLDPLKTNLLLKGIITEDEWNDEINNIKIEFHRDSYFTELKEAEILERRINMLTMAEPFIGKYISHRTAMKDILQMTDEEIEQEAKQIEEESKEARFQDPDQEQEDF
>ID:QDF15193.1 |[Escherichia phage vB_EcoM-Sa45lw]||_Escherichia_phage_vB_EcoM-Sa45lw_.gbk|portal protein|1575|MK977694(167353):98823-100397:1 ^^ Escherichia phage vB_EcoM-Sa45lw, complete genome.|neighbours:ID:QDF15192.1(1),ID:QDF15194.1(1)|neighbour_genes:tail tube protein,prohead core protein|
MKFNVLSLFAPWAKMDERNFKDQEKEDLVSITAPKLDDGAREFEVSSNEAASPYNAAFQTIFGSYEPGMKTTRELIDTYRNLMNNYEVDNAVSEIVSDAIVYEDDTEVVALNLDKSKFSPKIKNMMLDEFSDVLNHLSFQRKGSDHFRRWYVDSRIFFHKIIDPKRPKEGIKELRRLDPRQVQYVREIITETEAGTKIVKGYKEYFIYDTAHESYACDGRMYEAGTKIKIPKAAVVYAHSGLVDCCGKNIIGYLHRAVKPANQLKLLEDAVVIYRITRAPDRRVWYVDTGNMPARKAAEHMQHVMNTMKNRVVYDASTGKIKNQQHNMSMTEDYWLQRRDGKAVTEVDTLPGADNTGNMEDVRWFRQALYMALRVPLSRIPQDQQGGVMFDSGTSITRDELTFAKFIRELQHKFEEVFLDPLKTNLLLKGIITEDEWNDEINNIKIEFHRDSYFAELKEAEILERRINMLTMAEPFIGKYISHRTAMKDILQMTDEEIEQEAKQIEEESKEARFQDPDQEQEDF
>ID:YP_009290436.1 |[Escherichia phage vB_EcoM-UFV13]||_Escherichia_phage_vB_EcoM-UFV13_.gbk|portal vertex of the..|1575|NC_031103(165772):98748-100322:1 ^^ Escherichia phage vB_EcoM-UFV13, complete genome.|neighbours:ID:YP_009290435.1(1),ID:YP_009290437.1(1)|neighbour_genes:tail fibers protein,prohead core protein|
MKFNVLSLFAPWAKMDERNFKDQEKEDLVSITAPKLDDGAREFEVSSNEAASPYNAAFQTIFGSYEPGMKTTRELIDTYRNLMNNYEVDNAVSEIVSDAIVYEDDTEVVALNLDKSKFSPKIKNMMLDEFSDILNHLSFQRKGSDHFRRWYVDSRIFFHKIIDPKRPKEGIKELRRLDPRQVQYVREIITETEAGTKIVKGYKEYFIYDTAHESYACDGRMYEAGTKIKIPKAAVVYAHSGLVDCCGKNIIGYLHRAVKPANQLKLLEDAVVIYRITRAPDRRVWYVDTGNMPARKAAEHMQHVMNTMKNRVVYDASTGKIKNQQHNMSMTEDYWLQRRDGKAVTEVDTLPGADNTGNMEDVRWFRQALYMALRVPLSRIPQDQQGGVMFDSGTSITRDELTFAKFIRELQHKFEEVFLDPLKTNLLLKGIITEDEWNDEINNIKIEFHRDSYFAELKEAEILERRINMLTMAEPFIGKYISHRTAMKDILQMTDEEIEQEAKQIEEESKEARFQDPDQEQEDF
>ID:AUV61031.1 |[Escherichia phage vB_EcoM-fFiEco06]||_Escherichia_phage_vB_EcoM-fFiEco06_.gbk|portal vertex protei..|1575|MG781190(167076):98563-100137:1 ^^ Escherichia phage vB_EcoM-fFiEco06, complete genome.|neighbours:ID:AUV61030.1(1),ID:AUV61032.1(1)|neighbour_genes:tail tube protein,prohead core protein|
MKFNVLSLFAPWAKMDERNFKDQEKEDLVSITAPKLDDGAREFEVSSNEAASPYNAAFQTIFGSYEPGMKTTRELIDTYRNLMNNYEVDNAVSEIVSDAIVYEDDTEVVALNLDKSKFSPKIKNMMLDEFSDVLNHLSFQRKGSDHFRRWYVDSRIFFHKIIDPKRPKEGIKELRRLDPRQVQYVREIITETEAGTKIVKGYKEYFIYDTAHESYACDGRMYEAGTKIKIPKAAVVYAHSGLVDCCGKNIIGYLHRAVKPANQLKLLEDAVVIYRITRAPDRRVWYVDTGNMPARKAAEHMQHVMNTMKNRVVYDASTGKIKNQQHNMSMTEDYWLQRRDGKAVTEVDTLPGADNTGNMEDIRWFRQALYMALRVPLSRIPQDQQGGVMFDSGTSITRDELTFAKFIRELQHKFEEVFLDPLKTNLLLKGIITEDEWNDEINNIKIEFHRDSYFAELKEAEILERRINMLTMAEPFIGKYISHRTAMKDILQMTDEEIEQEAKQIEEESKEARFQDPDQEQEDF
>ID:AUV61304.1 |[Escherichia phage vB_EcoM-fHoEco02]||_Escherichia_phage_vB_EcoM-fHoEco02_.gbk|portal vertex protei..|1575|MG781191(167064):98553-100127:1 ^^ Escherichia phage vB_EcoM-fHoEco02, complete genome.|neighbours:ID:AUV61303.1(1),ID:AUV61305.1(1)|neighbour_genes:tail tube protein,prohead core protein|
MKFNVLSLFAPWAKMDERNFKDQEKEDLVSITAPKLDDGAREFEVSSNEAASPYNAAFQTIFGSYEPGMKTTRELIDTYRNLMNNYEVDNAVSEIVSDAIVYEDDTEVVALNLDKSKFSPKIKNMMLDEFSDVLNHLSFQRKGSDHFRRWYVDSRIFFHKIIDPKRPKEGIKELRRLDPRQVQYVREIITETEAGTKIVKGYKEYFIYDTAHESYACDGRMYEAGTKIKIPKAAVVYAHSGLVDCCGKNIIGYLHRAVKPANQLKLLEDAVVIYRITRAPDRRVWYVDTGNMPARKAAEHMQHVMNTMKNRVVYDASTGKIKNQQHNMSMTEDYWLQRRDGKAVTEVDTLPGADNTGNMEDIRWFRQALYMALRVPLSRIPQDQQGGVMFDSGTSITRDELTFAKFIRELQHKFEEVFLDPLKTNLLLKGIITEDEWNDEINNIKIEFHRDSYFAELKEAEILERRINMLTMAEPFIGKYISHRTAMKDILQMTDEEIEQEAKQIEEESKEARFQDPDQEQEDF
>ID:AYP69735.1 |[Escherichia phage vB_EcoM_DalCa]||_Escherichia_phage_vB_EcoM_DalCa_.gbk|portal vertex of the..|1575|MH992510(166040):98034-99608:1 ^^ Escherichia phage vB_EcoM_DalCa, complete genome.|neighbours:ID:AYP69820.1(1),ID:AYP69915.1(1)|neighbour_genes:tail tube protein,prohead core protein|
MKFNVLSLFAPWAKMDERNFKDQEKEDLVSITAPKLDDGAREFEVSSNEAASPYNAAFQTIFGSYEPGMKTTRELIDTYRNLMNNYEVDNAVSEIVSDAIVYEDDTEVVALNLDKSKFSPKIKNMMLDEFSDVLNHLSFQRKGSDHFRRWYVDSRIFFHKIIDPKRPKEGIKELRRLDPRQVQYVREIITETEAGTKIVKGYKEYFIYDTAHESYACDGRMYEAGTKIKIPKAAVVYAHSGLVDCCGKNIIGYLHRAVKPANQLKLLEDAVVIYRITRAPDRRVWYVDTGNMPARKAAEHMQHVMNTMKNRVVYDASTGKIKNQQHNMSMTEDYWLQRRDGKAVTEVDTLPGADNTGNMEDIRWFRQALYMALRVPLSRIPQDQQGGVMFDSGTSITRDELTFAKFIRELQHKFEEVFLDPLKTNLLLKGIITEDEWNDEINNIKIEFHRDSYFAELKEAEILERRINMLTMAEPFIGKYISHRTAMKDILQMTDEEIEQEAKQIEEESKEARFQDPDQEQEDF
>ID:QBO63685.1 |[Escherichia phage vB_EcoM_G10400]||_Escherichia_phage_vB_EcoM_G10400.gbk|putative portal vert..|1575|MK327937(170182):99595-101169:1 ^^ Escherichia phage vB_EcoM_G10400, complete genome.|neighbours:ID:QBO63684.1(1),ID:QBO63686.1(1)|neighbour_genes:putative tail tube p..,putative prohead cor..|
MKFNVLSLFAPWAKMDERNFKDREKEDLVSITAPKLDDGAREFEVSSNEAASPYNAAFQTIFGSYEPGMKTTRELIDTYRNLMNNYEVDNAVSEIVSDAIVYEDDTEVVALNLDKSKFSPKIKNMMLDEFSDVLNHLSFQRKGSDHFRRWYVDSRIFFHKIIDPKRPKEGIKELRRLDPRQVQYVREIITETEAGTKIVKGYKEYFIYDTAHESYACDGRMYEAGTKIKIPKAAVVYAHSGLVDCCGKNIIGYLHRAVKPANQLKLLEDAVVIYRITRAPDRRVWYVDTGNMPARKAAEHMQHVMNTMKNRVVYDASTGKIKNQQHNMSMTEDYWLQRRDGKAVTEVDTLPGADNTGNMEDIRWFRQALYMALRVPLSRIPQDQQGGVMFDSGTSITRDELTFAKFIRELQHKFEEVFLDPLKTNLLLKGIITEDEWNDEINNIKIEFHRDSYFAELKEAEILERRINMLTMAEPFIGKYISHRTAMKDILQMTDEEIEQEAKQIEEESKEARFQDPDQEQEDF
>ID:QBO62310.1 |[Escherichia phage vB_EcoM_G2248]||_Escherichia_phage_vB_EcoM_G2248.gbk|putative portal vert..|1566|MK327932(170678):92195-93760:1 ^^ Escherichia phage vB_EcoM_G2248, complete genome.|neighbours:ID:QBO62309.1(1),ID:QBO62311.1(1)|neighbour_genes:putative tail tube p..,putative prohead cor..|
MFSRLKMLARWADFDNDKYEEQIKDKAESIAAPKNNDGATEVEINDNSPASAWNSLTQQFYSTDQKISTTKQLVNTYRGLMNNHEVENAVQNIVNDAIVFEDGHDVVSLNLEATGFSESVKERIHEEFKDLLNTIQFDRRGQDMFRRWYVDSRIFFHKIIGKNPKDGIVELRQLDPRNLEYVREIITEDTPEGKIYKATKEYFIYTVVNSSYCAGGQVFSPNSRVKIPRSAITYAHSGLMDCDDKYIIGYLHRAVKPANQLKLLEDAMVVYRITRAPERRVFFIDTGNMNNRKAAQHMNSVAQSFKNRVVYDASTGKLKNQQANLSMTEDYWLQRRDGKAITDVTTLPGASGMSDIDDIRYFNRKLYEALRVPLSRSNLSDANMVIGGDGSEITRDELEFSKFIRTLQTQFSEVLRDPLKYNLILKNVITEDDWDREINNIKVVFHRDSYYTEVKDAEILERRIGLIERIAPYIGKYFSNQTVMRDILKYTDDQMDTEKKQIEEEANDPRFKQTPDEIEDF
>ID:QBO62599.1 |[Escherichia phage vB_EcoM_G2285]||_Escherichia_phage_vB_EcoM_G2285_.gbk|putative portal vert..|1536|MK327933(166675):101696-103231:1 ^^ Escherichia phage vB_EcoM_G2285, complete genome.|neighbours:ID:QBO62598.1(1),ID:QBO62600.1(1)|neighbour_genes:putative tail tube p..,putative portal vert..|
MKFNILSLFAPWAKMDERDYKDQEKENLESITAPKLDDGAKEYEVSENEAQQTYNAMFQRMFGSQEPGLKSTRELIDTYRNLMTNYEVDNAVSEIVSDAIVYEDDTEVVSINLDNTKFSPNIKSMMLDEFNEVLNHLSFQRKGSDHFRRWYVDSRIFFHKIIDPKRPKEGIKELRRLDPRQVQYVREVITTTEAGVKIVKGYKEYFIYDTSHESYACDGRIYEAGTKIKIPKAAIVYAHSGLVDCCGKNIIGYLHRAIKPANQLKLLEDAVVIYRITRAPDRRVWYVDTGNMPSRKAAEHMQHVMNTMKNRIAYDATTGKIKNQQHIMSMTEDYWLQRRDGKAVTEVDTLPGADNTGNMEDVRWFRNALYMALRIPITRIPSDQGGIQFDAGTSITRDELTFGKFIRELQHKFEEIFLDPLKTNLILKGIITEDEWNDEINNIKIKFHRDSYFSELKDAEILERRINMLQMAEPFIGKYISHRTAMKDILQMSDEEIEQEAKQIEGYSSDV
>ID:QBO62870.1 |[Escherichia phage vB_EcoM_G2469]||_Escherichia_phage_vB_EcoM_G2469.gbk|putative portal vert..|1572|MK327934(170452):103884-105455:1 ^^ Escherichia phage vB_EcoM_G2469, complete genome.|neighbours:ID:QBO62869.1(1),ID:QBO62871.1(1)|neighbour_genes:putative tail tube p..,putative prohead cor..|
MKFNILSLFAPWAKMDERDYKDQEKENLESITTPKLDDGAKEYEVSENEAQQTYNAMFQRMFGSQEPGLKSTRELIDTYRNLMTNYEVDNAVSEIVSDAIVYEDDTEVVSINLDNTKFSPNIKSMMLDEFNEVLNHLSFQRKGSDHFRRWYVDSRIFFHKIIDPKRPKEGIKELRRLDPRQVQYVREVITTTEAGVKIVKGYKEYFIYDTSHESYACDGRIYEAGTKIKIPKAAIVYAHSGLVDCCGKNIIGYLHRAIKPANQLKLLEDAVVIYRITRAPDRRVWYVDTGNMPSRKAAEHMQHVMNTMKNRIAYDATTGKIKNQQHIMSMTEDYWLQRRDGKAVTEVDTLPGADNTGNMEDVRWFRNALYMALRIPITRIPSDQGGIQFDAGTSITRDELSFGKFIRELQHKFEEIFLDPLKTNLILKGIITEDEWNDEINNIKIKFHRDSYFSELKDAEILERRINMLQMAEPFIGKYISHRTAMKDILQMSDEEIEQEAKQIEEESKEARFQDPDQEQEDF
>ID:QBO63120.1 |[Escherichia phage vB_EcoM_G2494]||_Escherichia_phage_vB_EcoM_G2494_.gbk|putative portal vert..|1566|MK327935(168327):92680-94245:1 ^^ Escherichia phage vB_EcoM_G2494, complete genome.|neighbours:ID:QBO63119.1(1),ID:QBO63121.1(1)|neighbour_genes:putative tail tube p..,putative prohead cor..|
MFSRLKMLARWADFDNDKYEEQIKDKAESIAAPKNNDGATEVEINDNLPASAWNSLTQQFYSTDQKISTTKQLVNTYRGLMNNHEVENAVQNIVNDAIVFEEGHEVVSLNLEETGFSESVKERIHEEFKDLLNTIQFDRRGQDMFRRWYVDSRIFFHKIIGKNPKDGIVELRQLDPRNLEYVREIITEDTPEGKIYKATKEYFIYTVGNSSYCAGGQVFSPNSRVKIPRSAITYAHSGLMDCDDKYIIGYLHRAVKPANQLKLLEDAMVVYRITRAPERRVFFIDTGNMNNRKAAQHMNSVAQSFKNRVVYDASTGKLKNQQANLSMTEDYWLQRRDGKAITDVTTLPGASGMSDIDDIRYFNRKLYEALRVPLSRSNLSDANMVIGGDGSEITRDELEFSKFIRTLQSQFSEVLRDPLKYNLILKNVITEDDWDREINNIKVVFHRDSYYTEVKDAEILERRIGLIERIAPYIGKYFSNQTVMRDILKYTDDQMDTEKKQIEEEANDPRFKQTPDEIEDF
>ID:QBO65576.1 |[Escherichia phage vB_EcoM_G2540-3]||_Escherichia_phage_vB_EcoM_G2540-3_.gbk|putative portal vert..|1575|MK327944(168654):98660-100234:1 ^^ Escherichia phage vB_EcoM_G2540-3, complete genome.|neighbours:ID:QBO65575.1(1),ID:QBO65577.1(1)|neighbour_genes:putative tail tube p..,putative prohead cor..|
MKFNVLSLFAPWAKMDERNFKDQEKEDLVSITAPKLDDGAREFEVSSNEAASPYNAAFQTIFGSYEPGMKTTRELIDTYRNLMNNYEVDNAVSEIVSDAIVYEDDTEVVALNLDKSKFSPKIKNMMLDEFSDVLNHLSFQRKGSDHFRRWYVDSRIFFHKIIDPKRPKEGIKELRRLDPRQVQYVREIITETEAGTKIVKGYKEYFIYDTAHESYACDGRMYEAGTKIKIPKAAVVYAHSGLVDCCGKNIIGYLHRAVKPANQLKLLEDAVVIYRITRAPDRRVWYVDTGNMPARKAAEHMQHVMNTMKNRVVYDASTGKIKNQQHNMSMTEDYWLQRRDGKAVTEVDTLPGADNTGNMEDIRWFRQALYMALRVPLSRIPQDQQGGVMFDSGTSITRDELTFAKFIRELQHKFEEVFLDPLKTNLLLKGIITEDEWNDEINNIKIEFHRDSYFAELKEAEILERRINMLTMAEPFIGKYISHRTAMKDILQMTDEEIEQEAKQIEEESKEARFQDPDQEQEDF
>ID:QBO63407.1 |[Escherichia phage vB_EcoM_G2540]||_Escherichia_phage_vB_EcoM_G2540_.gbk|putative portal vert..|1575|MK327936(168886):99022-100596:1 ^^ Escherichia phage vB_EcoM_G2540, complete genome.|neighbours:ID:QBO63406.1(1),ID:QBO63408.1(1)|neighbour_genes:putative tail tube p..,putative prohead cor..|
MKFNVLSLFAPWAKMDERNFKDQEKEDLVSITAPKLDDGAREFEVSSNEAASPYNAAFQTIFGSYEPGMKTTRELIDTYRNLMNNYEVDNAVSEIVSDAIVYEDDTEVVALNLDKSKFSPKIKNMMLDEFSDVLNHLSFQRKGSDHFRRWYVDSRIFFHKIIDPKRPKEGIKELRRLDPRQVQYVREIITETEAGTKIVKGYKEYFIYDTAHESYACDGRMYEAGTKIKIPKAAVVYAHSGLVDCCGKNIIGYLHRAVKPANQLKLLEDAVVIYRITRAPDRRVWYVDTGNMPARKAAEHMQHVMNTMKNRVVYDASTGKIKNQQHNMSMTEDYWLQRRDGKAVTEVDTLPGADNTGNMEDIRWFRQALYMALRVPLSRIPQDQQGGVMFDSGTSITRDELTFAKFIRELQHKFEEVFLDPLKTNLLLKGIITEDEWNDEINNIKIEFHRDSYFAELKEAEILERRINMLTMAEPFIGKYISHRTAMKDILQMTDEEIEQEAKQIEEESKEARFQDPDQEQEDF
>ID:QBO64491.1 |[Escherichia phage vB_EcoM_G29]||_Escherichia_phage_vB_EcoM_G29_.gbk|putative portal vert..|1575|MK327940(168241):100038-101612:1 ^^ Escherichia phage vB_EcoM_G29, complete genome.|neighbours:ID:QBO64490.1(1),ID:QBO64492.1(1)|neighbour_genes:putative tail tube p..,putative prohead cor..|
MKFNVLSLFAPWAKMDERNFKDQEKEDLVSITAPKLDDGAREFEVSSNEAASPYNAAFQTIFGSYEPGMKTTRELIDTYRNLMNNYEVDNAVSEIVSDAIVYEDDTEVVALNLDKSKFSPKIKNMMLDEFSDVLNHLSFQRKGSDHFRRWYVDSRIFFHKIIDPKRPKEGIKELRRLDPRQVQYVREIITETEAGTKIVKGYKEYFIYDTAHESYACDGRMYEAGTKIKIPKAAVVYAHSGLVDCCGKNIIGYLHRAVKPANQLKLLEDAVVIYRITRAPDRRVWYVDTGNMPARKAAEHMQHVMNTMKNRVVYDASTGKIKNQQHNMSMTEDYWLQRRDGKAVTEVDTLPGADNTGNMEDIRWFRQALYMALRVPLSRIPQDQQGGVMFDSGTSITRDELTFAKFIRELQHKFEEVFLDPLKTNLLLKGIITEDEWNDEINNIKIEFHRDSYFAELKEAEILERRINMLTMAEPFIGKYISHRTAMKDILQMTDEEIEQEAKQIEEESKEARFQDPDQEQEDF
>ID:QBO64755.1 |[Escherichia phage vB_EcoM_G37-3]||_Escherichia_phage_vB_EcoM_G37-3_.gbk|putative portal vert..|1566|MK327941(167832):92235-93800:1 ^^ Escherichia phage vB_EcoM_G37-3, complete genome.|neighbours:ID:QBO64754.1(1),ID:QBO64756.1(1)|neighbour_genes:putative tail tube p..,putative prohead cor..|
MFSRLKMLARWADFDNDKYEEQIKDKAESIAAPKNNDGATEVEINDNSPASSWNSLTQQFYSTDQKISTTKQLVNTYRGLMNNHEVENAVQNIVNDAIVFEEGHEVVSLNLEATGFSESVKERIHEEFKDLLNTIQFDRRGQDMFRRWYVDSRIFFHKIIGKNPKDGIIELRQLDPRNLEYVREIITEDTPEGKIYKATKEYFIYTVGNSSYCAGGQVFSPNSRVKIPRSAITYAHSGLMDCDDKYIIGYLHRAVKPANQLKLLEDAMVVYRITRAPERRVFFIDTGNMNNRKAAQHMNSVAQSFKNRVVYDASTGKLKNQQANLSMTEDYWLQRRDGKAITDVTTLPGASGMSDIDDIRYFNRKLYEALRVPLSRSNLSDANMVIGGDGSEITRDELEFSKFIRTLQSQFSEVLRDPLKYNLILKNVITEDDWDREINNIKVVFHRDSYYTEVKDAEILERRIGLIERITPYIGKYFSNQTVMRDILKYTDDQMDTEKKQIEEEANDPRFKQTPDEIEDF
>ID:QBO64212.1 |[Escherichia phage vB_EcoM_G4498]||_Escherichia_phage_vB_EcoM_G4498_.gbk|putative portal vert..|1575|MK327939(167826):99551-101125:1 ^^ Escherichia phage vB_EcoM_G4498, complete genome.|neighbours:ID:QBO64211.1(1),ID:QBO64213.1(1)|neighbour_genes:putative tail tube p..,putative prohead cor..|
MKFNVLSLFAPWAKMDERNFKDQEKEDLVSITAPKLDDGAREFEVSSNEAASPYNAAFQTIFGSYEPGMKTTRELIDTYRNLMNNYEVDNAVSEIVSDAIVYEDDTEVVALNLDKSKFSPKIKNMMLDEFSDVLNHLSFQRKGSDHFRRWYVDSRIFFHKIIDPKRPKEGIKELRRLDPRQVQYVREIITETEAGTKIVKGYKEYFIYDTAHESYACDGRMYEAGTKIKIPKAAVVYAHSGLVDCCGKNIIGYLHRAVKPANQLKLLEDAVVIYRITRAPDRRVWYVDTGNMPARKAAEHMQHVMNTMKNRVVYDASTGKIKNQQHNMSMTEDYWLQRRDGKAVTEVDTLPGADNTGNMEDIRWFRQALYMALRVPLSRIPQDQQGGVMFDSGTSITRDELTFAKFIRELQHKFEEVFLDPLKTNLLLKGIITEDEWNDEINNIKIEFHRDSYFAELKEAEILERRINMLTMAEPFIGKYISHRTAMKDILQMTDEEIEQEAKQIEEESKEARFQDPDQEQEDF
>ID:QBO65863.1 |[Escherichia phage vB_EcoM_G4500]||_Escherichia_phage_vB_EcoM_G4500_.gbk|putative portal vert..|1575|MK327945(168363):100038-101612:1 ^^ Escherichia phage vB_EcoM_G4500, complete genome.|neighbours:ID:QBO65862.1(1),ID:QBO65864.1(1)|neighbour_genes:putative tail tube p..,putative prohead cor..|
MKFNVLSLFAPWAKMDERNFKDQEKEDLVSITAPKLDDGAREFEVSSNEAASPYNAAFQTIFGSYEPGMKTTRELIDTYRNLMNNYEVDNAVSEIVSDAIVYEDDTEVVALNLDKSKFSPKIKNMMLDEFSDVLNHLSFQRKGSDHFRRWYVDSRIFFHKIIDPKRPKEGIKELRRLDPRQVQYVREIITETEAGTKIVKGYKEYFIYDTAHESYACDGRMYEAGTKIKIPKAAVVYAHSGLVDCCGKNIIGYLHRAVKPANQLKLLEDAVVIYRITRAPDRRVWYVDTGNMPARKAAEHMQHVMNTMKNRVVYDASTGKIKNQQHNMSMTEDYWLQRRDGKAVTEVDTLPGADNTGNMEDIRWFRQALYMALRVPLSRIPQDQQGGVMFDSGTSITRDELTFAKFIRELQHKFEEVFLDPLKTNLLLKGIITEDEWNDEINNIKIEFHRDSYFAELKEAEILERRINMLTMAEPFIGKYISHRTAMKDILQMTDEEIEQEAKQIEEESKEARFQDPDQEQEDF
>ID:QBO66138.1 |[Escherichia phage vB_EcoM_G4507]||_Escherichia_phage_vB_EcoM_G4507_.gbk|putative portal vert..|1575|MK327946(168828):99541-101115:1 ^^ Escherichia phage vB_EcoM_G4507, complete genome.|neighbours:ID:QBO66137.1(1),ID:QBO66139.1(1)|neighbour_genes:putative tail tube p..,putative prohead cor..|
MKFNVLSLFAPWAKMDERNFKDQEKEDLVSITAPKLDDGAREFEVSSNEAASPYNAAFQTIFGSYEPGMKTTRELIDTYRNLMNNYEVDNAVSEIVSDAIVYEDDTEVVALNLDKSKFSPKIKNMMLDEFSDVLNHLSFQRKGSDHFRRWYVDSRIFFHKIIDPKRPKEGIKELRRLDPRQVQYVREIITETEAGTKIVKGYKEYFIYDTAHESYACDGRMYEAGTKIKIPKAAVVYAHSGLVDCCGKNIIGYLHRAVKPANQLKLLEDAVVIYRITRAPDRRVWYVDTGNMPARKAAEHMQHVMNTMKNRVVYDASTGKIKNQQHNMSMTEDYWLQRRDGKAVTEVDTLPGADNTGNMEDIRWFRQALYMALRVPLSRIPQDQQGGVMFDSGTSITRDELTFAKFIRELQHKFEEVFLDPLKTNLLLKGIITEDEWNDEINNIKIEFHRDSYFAELKEAEILERRINMLTMAEPFIGKYISHRTAMKDILQMTDEEIEQEAKQIEEESKEARFQDPDQEQEDF
>ID:QBO65039.1 |[Escherichia phage vB_EcoM_G50]||_Escherichia_phage_vB_EcoM_G50_.gbk|putative portal vert..|1575|MK327942(167728):98682-100256:1 ^^ Escherichia phage vB_EcoM_G50, complete genome.|neighbours:ID:QBO65038.1(1),ID:QBO65040.1(1)|neighbour_genes:putative tail tube p..,putative prohead cor..|
MKFNVLSLFAPWAKMDERNFKDQEKEDLVSITAPKLDDGAREFEVSSNEAASPYNAAFQTIFGSYEPGMKTTRELIDTYRNLMNNYEVDNAVSEIVSDAIVYEDDTEVVALNLDKSKFSPKIKNMMLDEFNDVLNHLSFQRKGSDHFRRWYVDSRIFFHKIIDPKRPKEGIKELRRLDPRQVQYVREIITETEAGTKIVKGYKEYFIYDTAHESYACDGRMYEAGTKIKIPKAAVVYAHSGLVDCCGKNIIGYLHRAVKPANQLKLLEDAVVIYRITRAPDRRVWYVDTGNMPARKAAEHMQHVMNTMKNRVVYDASTGKIKNQQHNMSMTEDYWLQRRDGKAVTEVDTLPGADNTGNMEDVRWFRQALYMALRVPLSRIPQDQQGGVMFDSGTSITRDELTFAKFIRELQHKFEEVFLDPLKTNLLLKGIITEDEWNDEINNIKIEFHRDSYFTELKEAEILERRINMLTMAEPFIGKYISHRTAMKDILQMTDEEIEQEAKQIEEESKEARFQDPDQEQEDF
>ID:QBO66399.1 |[Escherichia phage vB_EcoM_G5211]||_Escherichia_phage_vB_EcoM_G5211_.gbk|putative portal vert..|1566|MK327947(164278):91829-93394:1 ^^ Escherichia phage vB_EcoM_G5211, complete genome.|neighbours:ID:QBO66398.1(1),ID:QBO66400.1(1)|neighbour_genes:putative tail tube p..,putative prohead cor..|
MFSRLKMLARWADFDNDKYEEQIKDKAESIAAPKNNDGATEVEINDNSPASSWNSLTQQFYSTDQKISTTKQLVNTYRGLMNNHEVENAVQNIVNDAIVFEEGHEVVSLNLEATGFSESVKERIHEEFKDLLNTIQFDRRGQDMFRRWYVDSRIFFHKIIGKNPKDGIIELRQLDPRNLEYVREIITEDTPEGKIYKATKEYFIYTVGNSSYCAGGQVFSPNSRVKIPRSAITYAHSGLMDCDDKYIIGYLHRAVKPANQLKLLEDAMVVYRITRAPERRVFFIDTGNMNNRKAAQHMNSVAQSFKNRVVYDASTGKLKNQQANLSMTEDYWLQRRDGKAITDVTTLPGASGMSDIDDIRYFNRKLYEALRVPLSRSNLSDANMVIGGDGSEITRDELEFSKFIRTLQSQFSEVLRDPLKYNLILKNVITEDDWDREINNIKVVFHRDSYYTEVKDAEILERRIGLIERITPYIGKYFSNQTVMRDILKYTDDQMDTEKKQIEEEANDPRFKQTPDEIEDF
>ID:QBO65316.1 |[Escherichia phage vB_EcoM_G53]||_Escherichia_phage_vB_EcoM_G53_.gbk|putative portal vert..|1572|MK327943(167834):102288-103859:1 ^^ Escherichia phage vB_EcoM_G53, complete genome.|neighbours:ID:QBO65315.1(1),ID:QBO65317.1(1)|neighbour_genes:putative tail tube p..,putative prohead cor..|
MKFNILSLFAPWAKMDERDYKDQEKENLESITAPKLDDGAKEYEVSENEAQQTYNAMFQRMFGSQEPGLKSTRELIDTYRNLMTNYEVDNAVSEIVSDAIVYEDDTEVVSINLDNTKFSPNIKSMMLDEFNEVLNHLSFQRKGSDHFRRWYVDSRIFFHKIIDPKRPKEGIKELRRLDPRQVQYVREVITTTEAGVKIVKGYKEYFIYDTSHESYACDGRIYEAGTKIKIPKAAIVYAHSGLVDCCGKNIIGYLHRAIKPANQLKLLEDAVVIYRITRAPDRRVWYVDTGNMPSRKAAEHMQHVMNTMKNRIAYDATTGKIKNQQHIMSMTEDYWLQRRDGKAVTEVDTLPGADNTGNMEDVRWFRNALYMALRIPITRIPSDQGGIQFDAGTSITRDELSFGKFIRELQHKFEEIFLDPLKTNLILKGIITEDEWNDEINNIKIKFHRDSYFSELKDAEILERRINMLQMAEPFIGKYISHRTAMKDILQMSDEEIEQEAKQIEEESKEARFQDPDQEQEDF
>ID:QBQ80050.1 |[Escherichia phage vB_EcoM_G8]||_Escherichia_phage_vB_EcoM_G8_.gbk|putative portal vert..|1575|MK373787(169650):100112-101686:1 ^^ Escherichia phage vB_EcoM_G8, complete genome.|neighbours:ID:QBQ80049.1(1),ID:QBQ80051.1(1)|neighbour_genes:putative tail tube p..,putative prohead cor..|
MKFNVLSLFAPWAKMDERNFKDQEKEDLVSITAPKLDDGAREFEVSANEAASPYNAAFQTIFGSHEPGMKTTRELIDTYRNLMNNYEVDNAVSEIVSDAIVYEDDTEVVALNLDKSKFSPKIKNMMLDEFSDILNHLSFQRKGSDHFRRWYVDSRIFFHKIIDPKRPKEGIKELRRLDPRQVQYVREIITETEAGTKIVKGYKEYFIYDTAHESYACDGRMYEAGTKIKIPKAAVVYAHSGLVDCCGKNIIGYLHRAVKPANQLKLLEDAVVIYRITRAPDRRVWYVDTGNMPARKAAEHMQHVMNTMKNRVVYDASTGKIKNQQHNMSMTEDYWLQRRDGKAVTEVDTLPGADNTGNMEDIRWFRQALYMALRVPLSRIPQDQQGGVMFDSGTSITRDELTFAKFIRELQHKFEEVFLDPLKTNLLLKGIITEDEWNDEINNIKIEFHRDSYFTELKEAEILERRINMLTMAEPFIGKYISHRTAMKDILQMTDEEIEQEAKQIEEESKEARFQDPDQEQEDF
>ID:QBQ77952.1 |[Escherichia phage vB_EcoM_G9062]||_Escherichia_phage_vB_EcoM_G9062_.gbk|putative portal vert..|1575|MK373779(168670):99878-101452:1 ^^ Escherichia phage vB_EcoM_G9062, complete genome.|neighbours:ID:QBQ77951.1(1),ID:QBQ77953.1(1)|neighbour_genes:putative tail tube p..,putative prohead cor..|
MKFNVLSLFAPWAKMDERNFKDQEKEDLVSITAPKLDDGAREFEVSSNEAASPYNAAFQTIFGSYEPGMKTTRELIDTYRNLMNNYEVDNAVSEIVSDAIVYEDDTEVVALNLDKSKFSPKIKNMMLDEFSDVLNHLSFQRKGSDHFRRWYVDSRIFFHKIIDPKRPKEGIKELRRLDPRQVQYVREIITETEAGTKIVKGYKEYFIYDTAHESYACDGRMYEAGTKIKIPKAAVVYAHSGLVDCCGKNIIGYLHRAVKPANQLKLLEDAVVIYRITRAPDRRVWYVDTGNMPARKAAEHMQHVMNTMKNRVVYDASTGKIKNQQHNMSMTEDYWLQRRDGKAVTEVDTLPGADNTGNMEDIRWFRQALYMALRVPLSRIPQDQQGGVMFDSGTSITRDELTFAKFIRELQHKFEEVFLDPLKTNLLLKGIITEDEWNDEINNIKIEFHRDSYFAELKEAEILERRINMLTMAEPFIGKYISHRTAMKDILQMTDEEIEQEAKQIEEESKEARFQDPDQEQEDF
>ID:AXC33994.1 |[Escherichia phage vB_EcoM_JB75]||_Escherichia_phage_vB_EcoM_JB75_.gbk|portal vertex of the..|1575|MH355584(167208):66222-67796:-1 ^^ Escherichia phage vB_EcoM_JB75, complete genome.|neighbours:ID:AXC34180.1(-1),ID:AXC34082.1(-1)|neighbour_genes:prohead core protein,tail tube protein|
MKFNVLSLFAPWAKMDERNFKDQEKEDLVSITAPKLDDGAREFEVSSNEAASPYNAAFQTIFGSYEPGMKTTRELIDTYRNLMNNYEVDNAVSEIVSDAIVYEDDTEVVALNLDKSKFSPKIKNMMLDEFSDVLNHLSFQRKGSDHFRRWYVDSRIFFHKIIDPKRPKEGIKELRRLDPRQVQYVREIITETEAGTKIVKGYKEYFIYDTAHESYACDGRMYEAGTKIKIPKAAVVYAHSGLVDCCGKNIIGYLHRAVKPANQLKLLEDAVVIYRITRAPDRRVWYVDTGNMPARKAAEHMQHVMNTMKNRVVYDASTGKIKNQQHNMSMTEDYWLQRRDGKAVTEVDTLPGADNTGNMEDVRWFRQALYMALRVPLSRIPQDQQGGVMFDSGTSITRDELTFAKFIRELQHKFEEVFLDPLKTNLLLKGIITEDEWNDEINNIKIEFHRDSYFAELKEAEILERRINMLTMAEPFIGKYISHRTAMKDILQMTDEEIEQEAKQIEEESKEARFQDPDQEQEDF
>ID:YP_009030623.1 |[Escherichia phage vB_EcoM_JS09]||_Escherichia_phage_vB_EcoM_JS09_.gbk|portal vertex protei..|1572|NC_024124(169148):65632-67203:-1 ^GeneID:19484885^ Escherichia phage vB_EcoM_JS09, complete genome.|neighbours:ID:YP_009030622.1(-1),ID:YP_009030624.1(-1)|neighbour_genes:prohead core protein,tail tube protein|
MKFNILSLFAPWAKMDERDYKDQEKENLESITTPKLDDGAKEYEVSENEAQQTYNAMFQRMFGSQEPGLKSTRELIDTYRNLMTNYEVDNAVSEIVSDAIVYEDDTEVVSINLDNTKFSPNIKSMMLDEFNEVLNHLSFQRKGSDHFRRWYVDSRIFFHKIIDPKRPKEGIKELRRLDPRQVQYVREVITTTEAGVKIVKGYKEYFIYDTSHESYACDGRIYEAGTKIKIPKAAIVYAHSGLVDCCGKNIIGYLHRAIKPANQLKLLEDAVVIYRITRAPDRRVWYVDTGNMPSRKAAEHMQHVMNTMKNRIAYDATTGKIKNQQHIMSMTEDYWLQRRDGKAVTEVDTLPGADNTGNMEDVRWFRNALYMALRIPITRIPSDQGGIQFDAGTSITRDELSFGKFIRELQHKFEEIFLDPLKTNLILKGIITEDEWNDEINNIKIKFHRDSYFSELKDAEILERRINMLQMAEPFIGKYISHRTAMKDILQMSDEEIEQEAKQIEEESKEARFQDPDQEQEDF
>ID:QBQ78455.1 |[Escherichia phage vB_EcoM_KAW1E185]||_Escherichia_phage_vB_EcoM_KAW1E185_.gbk|putative portal vert..|1575|MK373781(164987):98926-100500:1 ^^ Escherichia phage vB_EcoM_KAW1E185, complete genome.|neighbours:ID:QBQ78454.1(1),ID:QBQ78456.1(1)|neighbour_genes:putative tail tube p..,putative prohead cor..|
MKFNVLSLFAPWAKMDERNFKDQEKEDLVSITAPKLDDGAREFEVSSNEAASPYNAAFQTIFGSYEPGMKTTRELIDTYRNLMNNYEVDNAVSEIVSDAIVYEDDTEVVALNLDKSKFSPKIKNMMLDEFSDVLNHLSFQRKGSDHFRRWYVDSRIFFHKIIDPKRPKEGIKELRRLDPRQVQYVREIITETEAGTKIVKGYKEYFIYDTAHESYACDGRMYEAGTKIKIPKAAVVYAHSGLVDCCGKNIIGYLHRAVKPANQLKLLEDAVVIYRITRAPDRRVWYVDTGNMPARKAAEHMQHVMNTMKNRVVYDASTGKIKNQQHNMSMTEDYWLQRRDGKAVTEVDTLPGADNTGNMEDVRWFRQALYMALRVPLSRIPQDQQGGVMFDSGTSITRDELTFAKFIRELQHKFEEVFLDPLKTNLLLKGIITEDEWNDEINNIKIEFHRDSYFTELKEAEILERRINMLTMAEPFIGKYISHRTAMKDILQMTDEEIEQEAKQIEEESKEARFQDPDQEQEDF
>ID:QBQ78730.1 |[Escherichia phage vB_EcoM_KAW3E185]||_Escherichia_phage_vB_EcoM_KAW3E185.gbk|putative portal vert..|1572|MK373782(170187):102310-103881:1 ^^ Escherichia phage vB_EcoM_KAW3E185, complete genome.|neighbours:ID:QBQ78729.1(1),ID:QBQ78731.1(1)|neighbour_genes:putative tail tube p..,putative prohead cor..|
MKFNILSLFAPWAKMDERDYKDQEKENLESITTPKLDDGAKEYEVSENEAQQTYNAMFQRMFGSQEPGLKSTRELIDTYRNLMTNYEVDNAVSEIVSDAIVYEDDTEVVSINLDNTKFSPNIKSMMLDEFNEVLNHLSFQRKGSDHFRRWYVDSRIFFHKIIDPKRPKEGIKELRRLDPRQVQYVREVITTTEAGVKIVKGYKEYFIYDTSHESYACDGRIYEAGTKIKIPKAAIVYAHSGLVDCCGKNIIGYLHRAIKPANQLKLLEDAVVIYRITRAPDRRVWYVDTGNMPSRKAAEHMQHVMNTMKNRIAYDATTGKIKNQQHIMSMTEDYWLQRRDGKAVTEVDTLPGADNTGNMEDVRWFRNALYMALRIPITRIPSDQGGIQFDAGTSITRDELSFGKFIRELQHKFEEIFLDPLKTNLILKGIITEDEWNDEINNIKIKFHRDSYFSELKDAEILERRINMLQMAEPFIGKYISHRTAMKDILQMSDEEIEQEAKQIEEESKEARFQDPDQEQEDF
>ID:QBQ79229.1 |[Escherichia phage vB_EcoM_MM02]||_Escherichia_phage_vB_EcoM_MM02_.gbk|putative portal vert..|1572|MK373784(169201):104264-105835:1 ^^ Escherichia phage vB_EcoM_MM02, complete genome.|neighbours:ID:QBQ79228.1(1),ID:QBQ79230.1(1)|neighbour_genes:putative tail tube p..,putative prohead cor..|
MKFNILSLFAPWAKMDERDYKDQEKENLESITAPKLDDGAKEYEVSENEAQQTYNAMFQRMFGSQEPGLKSTRELIDTYRNLMTNYEVDNAVSEIVSDAIVYEDDTEVVSINLDNTKFSPNIKSMMLDEFNEVLNHLSFQRKGSDHFRRWYVDSRIFFHKIIDPKRPKEGIKELRRLDPRQVQYVREVITTTEAGVKIVKGYKEYFIYDTSHESYACDGRIYEAGTKIKIPKAAIVYAHSGLVDCCGKNIIGYLHRAIKPANQLKLLEDAVVIYRITRAPDRRVWYVDTGNMPSRKAAEHMQHVMNTMKNRIAYDATTGKIKNQQHIMSMTEDYWLQRRDGKAVTEVDTLPGADNTGNMEDVRWFRNALYMALRIPITRIPSDQGGIQFDAGTSITRDELSFGKFIRELQHKFEEIFLDPLKTNLILKGIITEDEWNDEINNIKIKFHRDSYFSELKDAEILERRINMLQMAEPFIGKYISHRTAMKDILQMSDEEIEQEAKQIEEESKEARFQDPDQEQEDF
>ID:QBQ79498.1 |[Escherichia phage vB_EcoM_OE5505]||_Escherichia_phage_vB_EcoM_OE5505_.gbk|putative portal vert..|1575|MK373785(168756):100353-101927:1 ^^ Escherichia phage vB_EcoM_OE5505, complete genome.|neighbours:ID:QBQ79497.1(1),ID:QBQ79499.1(1)|neighbour_genes:putative tail tube p..,putative prohead cor..|
MKFNVLSLFAPWAKMDERNFKDQEKEDLVSITAPKLDDGAREFEVSSNEAASPYNAAFQTIFGSYEPGMKTTRELIDTYRNLMNNYEVDNAVSEIVSDAIVYEDDTEVVALNLDKSKFSPKIKNMMLDEFSDVLNHLSFQRKGSDHFRRWYVDSRIFFHKIIDPKRPKEGIKELRRLDPRQVQYVREIITETEAGTKIVKGYKEYFIYDTAHESYACDGRMYEAGTKIKIPKAAVVYAHSGLVDCCGKNIIGYLHRAVKPANQLKLLEDAVVIYRITRAPDRRVWYVDTGNMPARKAAEHMQHVMNTMKNRVVYDASTGKIKNQQHNMSMTEDYWLQRRDGKAVTEVDTLPGADNTGNMEDIRWFRQALYMALRVPLSRIPQDQQGGVMFDSGTSITRDELTFAKFIRELQHKFEEVFLDPLKTNLLLKGIITEDEWNDEINNIKIEFHRDSYFTELKEAEILERRINMLTMAEPFIGKYISHRTAMKDILQMTDEEIEQEAKQIEEESKEARFQDPDQEQEDF
>ID:YP_009056756.1 |[Escherichia phage vB_EcoM_PhAPEC2]||_Escherichia_phage_vB_EcoM_PhAPEC2_.gbk|portal vertex protei..|1572|NC_024794(167318):102870-104441:1 ^GeneID:20284320^ Escherichia phage vB_EcoM_PhAPEC2, complete genome.|neighbours:ID:YP_009056755.1(1),ID:YP_009056757.1(1)|neighbour_genes:tail tube protein,prohead core protein|
MKFNILSLFAPWAKMDERDYKDQEKENLESITSPKLDDGAKEYEVSENEAQQTYNAMFQRMFGSQEPGLKSTRELIDTYRNLMTNYEVDNAVSEIVSDAIVYEDDTEVVSINLDNTKFSPNIKSMVLDEFNEVLNHLSFQRKGSDHFRRWYVDSRIFFHKIIDPKRPKEGIKELRRLDPRQVQYVREVITTTEAGVKIVKGYKEYFIYDTSHESYACDGRIYEAGTKIKIPKAAIVYAHSGLVDCCGKNIIGYLHRAIKPANQLKLLEDAVVIYRITRAPDRRVWYVDTGNMPSRKAAEHMQHVMNTMKNRIAYDATTGKIKNQQHIMSMTEDYWLQRRDGKAVTEVDTLPGADNTGNMEDVRWFRNALYMALRIPITRIPSDQGGIQFDAGTSITRDELTFGKFIRELQHKFEEIFLDPLKTNLILKGIITEDEWNDEINNIKIKFHRDSYFSELKDAEILERRINMLQMAEPFIGKYISHRTAMKDILQMSDEEIEQEAKQIEEESKEARFQDPDQEQEDF
>ID:QBQ79782.1 |[Escherichia phage vB_EcoM_R5505]||_Escherichia_phage_vB_EcoM_R5505_.gbk|putative portal vert..|1575|MK373786(167317):100117-101691:1 ^^ Escherichia phage vB_EcoM_R5505, complete genome.|neighbours:ID:QBQ79781.1(1),ID:QBQ79783.1(1)|neighbour_genes:putative tail tube p..,putative prohead cor..|
MKFNVLSLFAPWAKMDERNFKDQEKEDLVSITAPKLDDGAREFEVSSNEAASPYNAAFQTIFGSYEPGMKTTRELIDTYRNLMNNYEVDNAVSEIVSDAIVYEDDTEVVALNLDKSKFSPKIKNMMLDEFSDVLNHLSFQRKGSDHFRRWYVDSRIFFHKIIDPKRPKEGIKELRRLDPRQVQYVREIITETEAGTKIVKGYKEYFIYDTAHESYACDGRMYEAGTKIKIPKAAVVYAHSGLVDCCGKNIIGYLHRAVKPANQLKLLEDAVVIYRITRAPDRRVWYVDTGNMPARKAAEHMQHVMNTMKNRVVYDASTGKIKNQQHNMSMTEDYWLQRRDGKAVTEVDTLPGADNTGNMEDVRWFRQALYMALRVPLSRIPQDQQGGVMFDSGTSITRDELTFAKFIRELQHKFEEVFLDPLKTNLLLKGIITEDEWNDEINNIKIEFHRDSYFTELKEAEILERRINMLTMAEPFIGKYISHRTAMKDILQMTDEEIEQEAKQIEEESKEARFQDPDQEQEDF
>ID:QBQ77190.1 |[Escherichia phage vB_EcoM_WFK]||_Escherichia_phage_vB_EcoM_WFK_.gbk|putative portal vert..|1572|MK373775(164590):98180-99751:1 ^^ Escherichia phage vB_EcoM_WFK, complete genome.|neighbours:ID:QBQ77189.1(1),ID:QBQ77191.1(1)|neighbour_genes:putative tail tube p..,putative prohead cor..|
MKFNILSLFAPWAKMDERDYKDQEKENLESITAPKLDDGAKEYEVSENEAQQTYNAMFQRMFGSQEPGLKSTRELIDTYRNLMTNYEVDNAVSEIVSDAIVYEDDTEVVSINLDNTKFSPNIKSMMLDEFNEVLNHLSFQRKGSDHFRRWYVDSRIFFHKIIDPKRPKEGIKELRRLDPRQVQYVREVITTTEAGVKIVKGYKEYFIYDTSHESYACDGRIYEAGTKIKIPKAAIVYAHSGLVDCCGKNIIGYLHRAIKPANQLKLLEDAVVIYRITRAPDRRVWYVDTGNMPSRKAAEHMQHVMNTMKNRIAYDATTGKIKNQQHIMSMTEDYWLQRRDGKAVTEVDTLPGADNTGNMEDVRWFRNALYMALRIPITRIPSDQGGIQFDAGTSITRDELSFGKFIRELQHKFEEIFLDPLKTNLILKGIITEDEWNDEINNIKIKFHRDSYFSELKDAEILERRINMLQMAEPFIGKYISHRTAMKDILQMSDEEIEQEAKQIEEESKEARFQDPDQEQEDF
>ID:QBQ76929.1 |[Escherichia phage vB_EcoM_WFL6982]||_Escherichia_phage_vB_EcoM_WFL6982_.gbk|putative portal vert..|1572|MK373774(164279):98180-99751:1 ^^ Escherichia phage vB_EcoM_WFL6982, complete genome.|neighbours:ID:QBQ76928.1(1),ID:QBQ76930.1(1)|neighbour_genes:putative tail tube p..,putative prohead cor..|
MKFNILSLFAPWAKMDERDYKDQEKENLESITAPKLDDGAKEYEVSENEAQQTYNAMFQRMFGSQEPGLKSTRELIDTYRNLMTNYEVDNAVSEIVSDAIVYEDDTEVVSINLDNTKFSPNIKSMMLDEFNEVLNHLSFQRKGSDHFRRWYVDSRIFFHKIIDPKRPKEGIKELRRLDPRQVQYVREVITTTEAGVKIVKGYKEYFIYDTSHESYACDGRIYEAGTKIKIPKAAIVYAHSGLVDCCGKNIIGYLHRAIKPANQLKLLEDAVVIYRITRAPDRRVWYVDTGNMPSRKAAEHMQHVMNTMKNRIAYDATTGKIKNQQHIMSMTEDYWLQRRDGKAVTEVDTLPGADNTGNMEDVRWFRNALYMALRIPITRIPSDQGGIQFDAGTSITRDELSFGKFIRELQHKFEEIFLDPLKTNLILKGIITEDEWNDEINNIKIKFHRDSYFSELKDAEILERRINMLQMAEPFIGKYISHRTAMKDILQMSDEEIEQEAKQIEEESKEARFQDPDQEQEDF
>ID:QBQ77682.1 |[Escherichia phage vB_EcoM_WFbE185]||_Escherichia_phage_vB_EcoM_WFbE185.gbk|putative portal vert..|1572|MK373778(170429):103406-104977:1 ^^ Escherichia phage vB_EcoM_WFbE185, complete genome.|neighbours:ID:QBQ77681.1(1),ID:QBQ77683.1(1)|neighbour_genes:putative tail tube p..,putative prohead cor..|
MKFNILSLFAPWAKMDERDYKDQEKENLESITTPKLDDGAKEYEVSENEAQQTYNAMFQRMFGSQEPGLKSTRELIDTYRNLMTNYEVDNAVSEIVSDAIVYEDDTEVVSINLDNTKFSPNIKSMMLDEFNEVLNHLSFQRKGSDHFRRWYVDSRIFFHKIIDPKRPKEGIKELRRLDPRQVQYVREVITTTEAGVKIVKGYKEYFIYDTSHESYACDGRIYEAGTKIKIPKAAIVYAHSGLVDCCGKNIIGYLHRAIKPANQLKLLEDAVVIYRITRAPDRRVWYVDTGNMPSRKAAEHMQHVMNTMKNRIAYDATTGKIKNQQHIMSMTEDYWLQRRDGKAVTEVDTLPGADNTGNMEDVRWFRNALYMALRIPITRIPSDQGGIQFDAGTSITRDELSFGKFIRELQHKFEEIFLDPLKTNLILKGIITEDEWNDEINNIKIKFHRDSYFSELKDAEILERRINMLQMAEPFIGKYISHRTAMKDILQMSDEEIEQEAKQIEEESKEARFQDPDQEQEDF
>ID:YP_007004910.1 |[Escherichia phage wV7]||_Escherichia_phage_wV7_.gbk|portal vertex protei..|1575|NC_019505(166452):98238-99812:1 ^GeneID:14010704^ Escherichia phage wV7, complete genome.|neighbours:ID:YP_007004909.1(1),ID:YP_007004911.1(1)|neighbour_genes:tail tube protein,prohead core protein|
MKFNVLSLFAPWAKMDERNFKDQEKEDLVSITAPKLDDGAREFEVSSNEAASPYNAAFQTIFGSYEPGMKTTRELIDTYRNLMNNYEVDNAVSEIVSDAIVYEDDTEVVALNLDKSKFSPKIKNMMLDEFSDVLNHLSFQRKGSDHFRRWYVDSRIFFHKIIDPKRPKEGIKELRRLDPRQVQYVREIITETEAGTKIVKGYKEYFIYDTAHESYACDGRMYEAGTKIKIPKAAVVYAHSGLVDCCGKNIIGYLHRAVKPANQLKLLEDAVVIYRITRAPDRRVWYVDTGNMPARKAAEHMQHVMNTMKNRVVYDASTGKIKNQQHNMSMTEDYWLQRRDGKAVTEVDTLPGADNTGNMEDIRWFRQALYMALRVPLSRIPQDQQGGVMFDSGTSITRDELTFAKFIRELQHKFEEVFLDPLKTNLLLKGIITEDEWNDEINNIKIEFHRDSYFAELKEAEILERRINMLTMAEPFIGKYISHRTAMKDILQMTDEEIEQEAKQIEEESKEARFQDPDQEQEDF
>ID:AXF53194.1 |[Escherichia virus KFS-EC]||_Escherichia_virus_KFS-EC_.gbk|portal protein|1566|MH560358(164715):34812-36377:1 ^^ Escherichia virus KFS-EC, complete genome.|neighbours:ID:AXF53193.1(1),ID:AXF53195.1(1)|neighbour_genes:tail tube protein,hypothetical protein|
MFSRLKMLARWADFDNDKYEEQIKDKAESIAAPKNNDGATEVEINDNLPASAWNSLTQQFYSTDQKISTTKQLVNTYRGLMNNHEVENAVQNIVNDAIVFEEGHEVVSLNLEATGFSESVKERIHEEFKDLLNTIQFDRRGQDMFRRWYVDSRIFFHKIIGKNPKDGIVELRQLDPRNLEYVREIITEDTPEGKIYKATKEYFIYTVGNSSYCAGGQVFSPNSRVKIPRSAITYAHSGLMDCDDKYIIGYLHRAVKPANQLKLLEDAMVVYRITRAPERRVFFIDTGNMNNRKAAQHMNSVAQSFKNRVVYDASTGKLKNQQANLSMTEDYWLQRRDGKAITDVTTLPGASGMSDIDDIRYFNRKLYEALRVPLSRSNLSDANMVIGGDGSEITRDELEFSKFIRTLQSQFSEVLRDPLKYNLILKNVITEDDWDREINNIKVVFHRDSYYTEVKDAEILERRIGLIERITPYIGKYFSNQTVMRDILKYTDDQMDTEKKQIEEEANDPRFKQTPDEIEDF
>ID:QDK04296.1 |[Escherichia virus VEc20]||_Escherichia_virus_VEc20_.gbk|vec20_166|1575|MN022785(167532):98282-99856:1 ^^ Escherichia virus VEc20, complete genome.|neighbours:ID:QDK04295.1(1),ID:QDK04297.1(1)|neighbour_genes:vec20_165,vec20_167|
MKFNVLSLFAPWAKMDERNFKDQEKEDLVSITAPKLDDGAREFEVSSNEAASPYNAAFQTIFGSYEPGMKTTRELIDTYRNLMNNYEVDNAVSEIVSDAIVYEDDTEVVALNLDKSKFSPKIKNMMLDEFSDVLNHLSFQRKGSDHFRRWYVDSRIFFHKIIDPKRPKEGIKELRRLDPRQVQYVREIITETEAGTKIVKGYKEYFIYDTAHESYACDGRMYEAGTKIKIPKAAVVYAHSGLVDCCGKNIIGYLHRAVKPANQLKLLEDAVVIYRITRAPDRRVWYVDTGNMPARKAAEHMQHVMNTMKNRVVYDASTGKIKNQQHNMSMTEDYWLQRRDGKAVTEVDTLPGADNTGNMEDIRWFRQALYMALRVPLSRIPQDQQGGVMFDSGTSITRDELTFAKFIRELQHKFEEVFLDPLKTNLLLKGIITEDEWNDEINNIKIEFHRDSYFAELKEAEILERRINMLTMAEPFIGKYISHRTAMKDILQMTDEEIEQEAKQIEEESKEARFQDPDQEQEDF
>ID:VCU44427.1 |[Escherichia virus vB_Eco_mar005P1]|vB_Eco_mar005P1|_Escherichia_virus_vB_Eco_mar005P1_.gbk|20|1572|LR027390(167773):36435-38006:1 ^^ Escherichia virus vB_Eco_mar005P1 genome assembly, chromosome: 1.|neighbours:ID:VCU44425.1(1),ID:VCU44429.1(1)|neighbour_genes:19,67|
MKFNILSLFAPWAKMDERDYKDQEKENLESITAPKLDDGAKEYEVSENEAQQTYNAMFQRMFGSQEPGLKSTRELIDTYRNLMTNYEVDNAVSEIVSDAIVYEDDTEVVSINLDNTKFSPNIKSMMLDEFNEVLNHLSFQRKGSDHFRRWYVDSRIFFHKIIDPKRPKEGIKELRRLDPRQVQYVREVITTTEAGVKIVKGYKEYFIYDTSHESYACDGRIYEAGTKIKIPKAAIVYAHSGLVDCCGKNIIGYLHRAIKPANQLKLLEDAVVIYRITRAPDRRVWYVDTGNMPSRKAAEHMQHVMNTMKNRIAYDATTGKIKNQQHIMSMTEDYWLQRRDGKAVTEVDTLPGADNTGNMEDVRWFRNALYMALRIPITRIPSDQGGIQFDAGTSITRDELSFGKFIRELQHKFEEIFLDPLKTNLILKGIITEDEWNDEINNIKIKFHRDSYFSELKDAEILERRINMLQMAEPFIGKYISHRTAMKDILQMSDEEIEQEAKQIEEESKEARFQDPDQEQEDF
>ID:VCU44434.1 |[Escherichia virus vB_Eco_mar005P1]|vB_Eco_mar006P2|_Escherichia_virus_vB_Eco_mar005P1_strain_vB_Eco_mar006P2_.gbk|20|1572|LR027387(167773):137330-138901:1 ^^ Escherichia virus vB_Eco_mar005P1 strain vB_Eco_mar006P2 genome assembly, chromosome: 1.|neighbours:ID:VCU44432.1(1),ID:VCU44435.1(1)|neighbour_genes:19,67|
MKFNILSLFAPWAKMDERDYKDQEKENLESITAPKLDDGAKEYEVSENEAQQTYNAMFQRMFGSQEPGLKSTRELIDTYRNLMTNYEVDNAVSEIVSDAIVYEDDTEVVSINLDNTKFSPNIKSMMLDEFNEVLNHLSFQRKGSDHFRRWYVDSRIFFHKIIDPKRPKEGIKELRRLDPRQVQYVREVITTTEAGVKIVKGYKEYFIYDTSHESYACDGRIYEAGTKIKIPKAAIVYAHSGLVDCCGKNIIGYLHRAIKPANQLKLLEDAVVIYRITRAPDRRVWYVDTGNMPSRKAAEHMQHVMNTMKNRIAYDATTGKIKNQQHIMSMTEDYWLQRRDGKAVTEVDTLPGADNTGNMEDVRWFRNALYMALRIPITRIPSDQGGIQFDAGTSITRDELSFGKFIRELQHKFEEIFLDPLKTNLILKGIITEDEWNDEINNIKIKFHRDSYFSELKDAEILERRINMLQMAEPFIGKYISHRTAMKDILQMSDEEIEQEAKQIEEESKEARFQDPDQEQEDF
>ID:VCU43245.1 |[Escherichia virus vB_Eco_mar005P1]|vB_Eco_mar007P3|_Escherichia_virus_vB_Eco_mar005P1_strain_vB_Eco_mar007P3_.gbk|20|1572|LR027383(167651):59321-60892:1 ^^ Escherichia virus vB_Eco_mar005P1 strain vB_Eco_mar007P3 genome assembly, chromosome: 1.|neighbours:ID:VCU43244.1(1),ID:VCU43246.1(1)|neighbour_genes:19,67|
MKFNILSLFAPWAKMDERDYKDQEKENLESITAPKLDDGAKEYEVSENEAQQTYNAMFQRMFGSQEPGLKSTRELIDTYRNLMTNYEVDNAVSEIVSDAIVYEDDTEVVSINLDNTKFSPNIKSMMLDEFNEVLNHLSFQRKGSDHFRRWYVDSRIFFHKIIDPKRPKEGIKELRRLDPRQVQYVREVITTTEAGVKIVKGYKEYFIYDTSHESYACDGRIYEAGTKIKIPKAAIVYAHSGLVDCCGKNIIGYLHRAIKPANQLKLLEDAVVIYRITRAPDRRVWYVDTGNMPSRKAAEHMQHVMNTMKNRIAYDATTGKIKNQQHIMSMTEDYWLQRRDGKAVTEVDTLPGADNTGNMEDVRWFRNALYMALRIPITRIPSDQGGIQFDAGTSITRDELSFGKFIRELQHKFEEIFLDPLKTNLILKGIITEDEWNDEINNIKIKFHRDSYFSELKDAEILERRINMLQMAEPFIGKYISHRTAMKDILQMSDEEIEQEAKQIEEESKEARFQDPDQEQEDF
>ID:VCU43953.1 |[Escherichia virus vB_Eco_mar005P1]|vB_Eco_mar008P4|_Escherichia_virus_vB_Eco_mar005P1_strain_vB_Eco_mar008P4_.gbk|20|1572|LR027386(167773):42102-43673:1 ^^ Escherichia virus vB_Eco_mar005P1 strain vB_Eco_mar008P4 genome assembly, chromosome: 1.|neighbours:ID:VCU43952.1(1),ID:VCU43954.1(1)|neighbour_genes:19,67|
MKFNILSLFAPWAKMDERDYKDQEKENLESITAPKLDDGAKEYEVSENEAQQTYNAMFQRMFGSQEPGLKSTRELIDTYRNLMTNYEVDNAVSEIVSDAIVYEDDTEVVSINLDNTKFSPNIKSMMLDEFNEVLNHLSFQRKGSDHFRRWYVDSRIFFHKIIDPKRPKEGIKELRRLDPRQVQYVREVITTTEAGVKIVKGYKEYFIYDTSHESYACDGRIYEAGTKIKIPKAAIVYAHSGLVDCCGKNIIGYLHRAIKPANQLKLLEDAVVIYRITRAPDRRVWYVDTGNMPSRKAAEHMQHVMNTMKNRIAYDATTGKIKNQQHIMSMTEDYWLQRRDGKAVTEVDTLPGADNTGNMEDVRWFRNALYMALRIPITRIPSDQGGIQFDAGTSITRDELSFGKFIRELQHKFEEIFLDPLKTNLILKGIITEDEWNDEINNIKIKFHRDSYFSELKDAEILERRINMLQMAEPFIGKYISHRTAMKDILQMSDEEIEQEAKQIEEESKEARFQDPDQEQEDF
>ID:VCU44828.1 |[Escherichia virus vB_Eco_mar005P1]|vB_Eco_mar009P5|_Escherichia_virus_vB_Eco_mar005P1_strain_vB_Eco_mar009P5_.gbk|20|1572|LR027391(167658):86034-87605:-1 ^^ Escherichia virus vB_Eco_mar005P1 strain vB_Eco_mar009P5 genome assembly, chromosome: 1.|neighbours:ID:VCU44827.1(-1),ID:VCU44829.1(-1)|neighbour_genes:67,19|
MKFNILSLFAPWAKMDERDYKDQEKENLESITAPKLDDGAKEYEVSENEAQQTYNAMFQRMFGSQEPGLKSTRELIDTYRNLMTNYEVDNAVSEIVSDAIVYEDDTEVVSINLDNTKFSPNIKSMMLDEFNEVLNHLSFQRKGSDHFRRWYVDSRIFFHKIIDPKRPKEGIKELRRLDPRQVQYVREVITTTEAGVKIVKGYKEYFIYDTSHESYACDGRIYEAGTKIKIPKAAIVYAHSGLVDCCGKNIIGYLHRAIKPANQLKLLEDAVVIYRITRAPDRRVWYVDTGNMPSRKAAEHMQHVMNTMKNRIAYDATTGKIKNQQHIMSMTEDYWLQRRDGKAVTEVDTLPGADNTGNMEDVRWFRNALYMALRIPITRIPSDQGGIQFDAGTSITRDELSFGKFIRELQHKFEEIFLDPLKTNLILKGIITEDEWNDEINNIKIKFHRDSYFSELKDAEILERRINMLQMAEPFIGKYISHRTAMKDILQMSDEEIEQEAKQIEEESKEARFQDPDQEQEDF
>ID:AUV57519.1 |[Klebsiella phage KP1]||_Klebsiella_phage_KP1_.gbk|portal vertex of the..|1569|MG751100(167989):89568-91136:1 ^^ Klebsiella phage KP1, complete genome.|neighbours:ID:AUV57518.1(1),ID:AUV57520.1(1)|neighbour_genes:tail tube protein,prohead assembly (sc..|
MAFHILDLFAPWEKRDEAEYKQQINNDLESITAPKFDDGAREVESNENEIQYNSFNQMMFGSNEPGMKTTADLINTYRSLMNNYEVDNAVEEIVSDAVVYEDGHPVVSLDLDSTDFSQAIKDRILEEFNTVLTCLNFERKGADHFRRWYVDSRIFFHKIVNTKKMKDGIQELRRLDPRNLQFIREIVTADDAGTKIVKGYKEYFIYDTGKESYYADGRLYSAGTKIKIPRDAIVYAHSGLVDCSGQNIIGYLHRAVKPANQLKLLEDALVIYRITRAPDRRVFYIDTGNMPSRKAAAHMQHIMNTMKNRVVYDASTGKIKNQQHNMSMTEDYWLQRRDGKAVTEVDTLPGMSGMSDMDDVRYFRTALYMALRVPLSRMPDANNQGGVQFDAGTSITRDELDFAKFIRRLQHKFEEIMLDPLRTNLILKKVLSKDEWEDEINNIKIVFHKDSYFTELKDAEVMERRINMLTMAEPFIGKYISHKTAMKDFLQMSDEEIEQEAKQIELESKEARFQDQENEEDF
>ID:APD20570.1 |[Klebsiella phage KPV15]|KPV15|_Klebsiella_phage_KPV15_.gbk|portal vertex of the..|1569|KY000080(167034):110281-111849:1 ^^ Klebsiella phage KPV15, complete genome.|neighbours:ID:APD20569.1(1),ID:APD20571.1(1)|neighbour_genes:tail fibers protein,prohead core protein|
MAFHILDLFAPWEKRDEAEYKQQINNDLESITAPKFDDGAREVESNENEIQYNSFNQMMFGSNEPGMKTTADLINTYRSLMNNYEVDNAVEEIVSDAVVYEDGHPVVSLDLDSTDFSQAIKDRILEEFNTVLTCLNFERKGADHFRRWYVDSRIFFHKIVNTKKMKDGIQELRRLDPRNLQFIREIVTADDAGTKIVKGYKEYFIYDTGKESYYADGRLYSAGTKIKIPRDAIVYAHSGLVDCSGQNIIGYLHRAVKPANQLKLLEDALVIYRITRAPDRRVFYIDTGNMPSRKAAAHMQHIMNTMKNRVVYDASTGKIKNQQHNMSMTEDYWLQRRDGKAVTEVDTLPGMSGMSDMDDVRYFRTALYMALRVPLSRMPDANNQGGVQFDAGTAITRDELDFAKFIRRLQHKFEEIMLDPLRTNLILKKVLSKDEWEDEINNIKIVFHKDSYFTELKDAEVMERRINMLTMAEPFIGKYISHKTAMKDFLQMSDEEIEQEAKQIELESKEARFQDQENEEDF
>ID:YP_009194460.1 |[Klebsiella phage Matisse]||_Klebsiella_phage_Matisse_.gbk|portal protein|1575|NC_028750(176081):130600-132174:1 ^GeneID:26613399^ Klebsiella phage Matisse, complete genome.|neighbours:ID:YP_009194459.1(1),ID:YP_009194461.1(1)|neighbour_genes:tail tube protein,prohead core protein|
MNFFGLDNVLGFFKNFAKQDEMEFEAQLKDDTGSIAPPKNNDGAHEIETDLSNQRYSSVFQQFYSGQDPRIQNKTQLINTYRGIMTYPEVENAVSEIINEAIVNEQGKDIVTMDLTKTNFSKNIQDKIMEELDTVMNIHDFDNRGSRLFRDWYVDSRIYFHKIMHKNEADGIKELRQLDPRCMELIRESVTETLPGGVKIFRGYREYFVYTAPKNGYSYNGQIYSHNDKVKIPRSAIVYAHSGLEDCDNNIIGYLHRAVKPANQLRLLEDAMVIYRITRAPERRVFYIDVGQMGGPKATQYVNNIAQGLKNRVVYDASTGKVKNQQNNLSMTEDYWLMRRDGKAVTEVSTLPGGTAFSDIDDVKWFNRKLYEALRIPLSRMPRDDGGIQLGNDGGITRDELNFSKFIRELQIQFNPVLADPLKTNLIAKKIITEDEWDENVSKIAFVYQQDSYYSEIKDIEILERRLNLMGQLEGVVGKYISHKYVMKEVLRMSDEEIQSEAKQIEEESKEERFKNPEAEEENF
>ID:AWY07068.1 |[Klebsiella phage Mineola]||_Klebsiella_phage_Mineola_.gbk|portal vertex protei..|1569|MH333064(166130):98775-100343:1 ^^ Klebsiella phage Mineola, complete genome.|neighbours:ID:AWY07067.1(1),ID:AWY07069.1(1)|neighbour_genes:tail tube protein,prehead core compone..|
MAFHILDLFAPWEKRDEAEYKQQINNDLESITAPKFDDGAREVESNENEIQYNSFNQMMFGSNEPGMKTTADLINTYRSLMNNYEVDNAVEEIVSDAVVYEDGHPVVSLDLDSTDFSQAIKDRILEEFNTVLTCLNFERKGADHFRRWYVDSRIFFHKIVNTKKMKDGIQELRRLDPRNLQFIREIVTADDAGTKIVKGYKEYFIYDTGKESYYADGRLYSAGTKIKIPRDAIVYAHSGLVDCSGQNIIGYLHRAVKPANQLKLLEDALVIYRITRAPDRRVFYIDTGNMPSRKAAAHMQHIMNTMKNRVVYDASTGKIKNQQHNMSMTEDYWLQRRDGKAVTEVDTLPGMSGMSDMDDVRYFRTALYMALRVPLSRMPDANNQGGVQFDAGTAITRDELDFAKFIRRLQHKFEEIMLDPLRTNLILKKVLSKDEWEDEINNIKIVFHKDSYFTELKDAEVMERRINMLTMAEPFIGKYISHKTAMKDFLQMSDEEIEQEAKQIELESKEARFQDQENEEDF
>ID:YP_009607409.1 |[Klebsiella phage Miro]||_Klebsiella_phage_Miro_.gbk|portal protein|1575|NC_041981(176055):130787-132361:1 ^GeneID:40083418^ Klebsiella phage Miro, complete genome.|neighbours:ID:YP_009607408.1(1),ID:YP_009607410.1(1)|neighbour_genes:tail tube protein,prohead core protein|
MNFFGLDNVLGFFKNFAKQDEMEFEAQLKDDTGSIAPPKNNDGAHEIETDLSNQRYSSVFQQFYSGQDPRIQNKTQLINTYRGIMTYPEVENAVSEIINEAIVNEQGKDIVTMDLTKTNFSKNIQDKIMEELDTVMNIHDFDNRGSRLFRDWYVDSRIYFHKIMHKNEADGIKELRQLDPRCMELIRESVTETLPGGVKIFRGYREYFVYTAPKNGYSYNGQIYSHNDKVKIPRSAIVYAHSGLEDCDNNIIGYLHRAVKPANQLRLLEDAMVIYRITRAPERRVFYIDVGQMGGPKATQYVNNIAQGLKNRVVYDASTGKVKNQQNNLSMTEDYWLMRRDGKAVTEVSTLPGGTAFSDIDDVKWFNRKLYEALRIPLSRMPRDDGGIQLGNDGGITRDELNFSKFIRELQIQFNPVLADPLKTNLIAKKIITEDEWDENVSKIAFVYQQDSYYSEIKDIEILERRLNLMGQLEGVVGKYISHKYVMKEVLRMSDEEIQSEAKQIEEESKEERFKNPEAEEENF
>ID:YP_009289431.1 |[Klebsiella phage PKO111]||_Klebsiella_phage_PKO111_.gbk|portal vertex of the..|1569|NC_031095(168758):33649-35217:1 ^GeneID:29080542^ Klebsiella phage PKO111, complete genome.|neighbours:ID:YP_009289430.1(1),ID:YP_009289432.1(1)|neighbour_genes:tail tube protein,hypothetical protein|
MAFHILDLFAPWEKRDEAEYKQQINNDLESITAPKFDDGAREVESNENEIQYNSFNQMMFGSNEPGMKTTADLINTYRSLMNNYEVDNAVEEIVSDAVVYEDGHPVVSLDLDSTDFSQAIKDRILEEFNTVLTCLNFERKGADHFRRWYVDSRIFFHKIVNTKKMKDGIQELRRLDPRNLQFIREIVTADDAGTKIVKGYKEYFIYDTGKESYYADGRLYSAGTKIKIPRDAIVYAHSGLVDCSGQNIIGYLHRAVKPANQLKLLEDALVIYRITRAPDRRVFYIDTGNMPSRKAAAHMQHIMNTMKNRVVYDASTGKIKNQQHNMSMTEDYWLQRRDGKAVTEVDTLPGMSGMSDMDDVRYFRTALYMALRVPLSRMPDANNQGGVQFDAGTAITRDELDFAKFIRRLQHKFEEIMLDPLRTNLILKKVLSKDEWEDEINNIKIVFHKDSYFTELKDAEVMERRINMLTMAEPFIGKYISHKTAMKDFLQMSDEEIEQEAKQIELESKEARFQDQENEEDF
>ID:YP_009288857.1 |[Klebsiella phage vB_KpnM_KpV477]||_Klebsiella_phage_vB_KpnM_KpV477_.gbk|putative portal vert..|1569|NC_031087(168272):103334-104902:1 ^GeneID:29067161^ Klebsiella phage vB_KpnM_KpV477, complete genome.|neighbours:ID:YP_009288856.1(1),ID:YP_009288858.1(1)|neighbour_genes:putative tail tube p..,putative prohead cor..|
MAFHILDLFAPWEKRDEAEYKQQINNDLESITAPKFDDGAREVESNENEIQYNSFNQMMFGFNEPGMKTTADLINTYRSLMNNYEVDNAVEEIVSDAVVYEDGHPVVSLDLDSTDFSQAIKDRILEEFNTVLTCLNFERKGADHFRRWYVDSRIFFHKIVNTKKMKDGIQELRRLDPRNLQFIREIVTADDAGTKIVKGYKEYFIYDTGKESYYADGRLYSAGTKIKIPRDAIVYAHSGLVDCSGQNIIGYLHRAVKPANQLKLLEDALVIYRITRAPDRRVFYIDTGNMPSRKAAAHMQHIMNTMKNRVVYDASTGKIKNQQHNMSMTEDYWLQRRDGKAVTEVDTLPGMSGMSDMDDVRYFRTALYMALRVPLSRMPDANNQGGVQFDAGTAITRDELDFAKFIRRLQHKFEEIMLDPLRTNLILKKVLSKDEWEDEINNIKIVFHKDSYFTELKDAEVMERRINMLTMAEPFIGKYISHKTAMKDFLQMSDEEIEQEAKQIELESKEARFQDQENEEDF
>ID:AUO78866.1 |[Klebsiella phage vB_Kpn_F48]||_Klebsiella_phage_vB_Kpn_F48.gbk|portal vertex of the..|1569|MG746602(170764):135049-136617:-1 ^^ Klebsiella phage vB_Kpn_F48, complete genome.|neighbours:ID:AUO78865.1(-1),ID:AUO78867.1(-1)|neighbour_genes:prohead core protein,tail fibers protein|
MNFNILSLFAPWEKHDEFEYKRQIRDDLESITGPKFDDGAHEVETNEHDAPYNAFNQMMFGTQLPGMKTTRELIDTYRSLMNNYEVDNAVQDIISDSIVYEDGHDVVSLNLDSTDFSTNIKERMMDEFKEVLNCLDFERKGNDHFRRWYVDSRIFFHKIIDLKRPKDGIKELRRLDPRNLQYVRELITKEEAGVKVIKGYKEYFIYDTANESYCVNNKVYSANTKIKIPRSAITYAHSGLVDCCGKSIIGYLHRAVKPANQLKLLEDALVIYRITRAPDRRIFYIDTGNMPSRKAAAHMQHIMNTMKNRVVYDASTGKIKNQQHNMSMTEDYWLQRRDGKAVTEVDTLPGATNMSDMDDVRYFRAALYMALRVPLSRMPDLNNQGGVQFDAGTGITREELDFRKFIRDLQHKFEEILLDPLKTNLLLKKVITEDEWNKEINNIKVVFHQDSYFTEMKDAEVMERRINMLTMAEPFIGKYISHQYAMKTFLQMSDEQIDQEAKQIELESKEARFQDPENVEDF
>ID:ANM46411.1 |[Morganella phage vB_MmoM_MP1]||_Morganella_phage_vB_MmoM_MP1_.gbk|portal vertex of hea..|1560|KX078569(163201):94728-96287:1 ^^ Morganella phage vB_MmoM_MP1, complete genome.|neighbours:ID:ANM46495.1(1),ID:ANM46631.1(1)|neighbour_genes:tail tube protein,prohead core protein|
MIDTLKMLFPWAKADDMETKENMAQNHDSISAPKFDDGAIEIETNDLTPKQNVLMQHFFGSNINPEIKNSAELIDTYRNLVNIPEVDNAVDEIVDDAIVYEDNQDVVSVDLDGTNFSSAIKERILEEFNETLKILNFETKGSDHFRRWYVDSRIYFHKVINYKNPKNGVVELRRLNPKNMQFVREVITEDENGIKVVKGYKEFFIYDTGSQGLYGTQMSFAPNTKVKLPKSSIVYAHSGLVDECGKNIIGYLHRAIKPANQLKMLEDAMVIYRLTRAPEKRIFYIDTGNMPNRKASQYMNSIMNGTKNRVVYDAATGQVKNQQRNMAMTEDYWLQRRDGKAVTDVQTLPSASGMNEIEDIKWMNSKLYQALRIPLSRMPNENGQQMVGFATEITRDELKFSKFIRKLQHKFSPIILDPLETNLVLKKIITKEEWEENKNNIKLVFNRDSYFSEIKDVEILERRINILQLAEPFIGKYYSHRTAMKDILKMTDEEIEQESKLIEEESKDPRFTPQGEEEF
>ID:YP_009211612.1 |[Pectobacterium bacteriophage PM2]||_Pectobacterium_bacteriophage_PM2.gbk|portal vertex protei..|1575|NC_028940(170286):105130-106704:1 ^GeneID:26638084^ Pectobacterium bacteriophage PM2, complete genome.|neighbours:ID:YP_009211611.1(1),ID:YP_009211613.1(1)|neighbour_genes:hypothetical protein,putative prohead cor..|
MLGFNNVLSIFAPWAKVDEEEYKEQMRNDLESFTAPKFDDGAQEVETNDRELPYNALMQQMFGNNEPQFKNTRELIDTYRNLMNNYEVDNAVANIVSDAIVYEDDHDVVSLNLDGTSFSQNIKDRILEEFAEILTCLNFQRKGADHFQRWYVDSRIFFHKIINPKKPKDGIQELRRLDPRQVQFVREIITKNEAGVKIVDGYREYFIYDTGHESYCADGRIYEAGTKIKIPRSAIVYAHSGLLSCCGRSIIGYLNRAIKPANQLKLLEDALVIYRITRAPDRRVFYIDTGNMPSRKAAAHMQHIMNTMKNRVVYDATTGKIKNQQHNMSMTEDYWLQRRDGKAVTEVDTMPGATGMSDMDDVRWFKNNLYQALRIPLSRIPNDQNSGVMFDAGATITRDELQFAKWIRQLQNKFEEIFLDPLKTNLMLKRIITEEEWEKEINNIKVVFNRDSYFTEMKDAEIMERRINMLTMAEPFIGKYISHQTAMKDFLQMSDQEINQEAKQIELESTEARFQNPDEEEEEF
>ID:QBP35511.1 |[Phage NC-G]||_Phage_NC-G.gbk|portal vertex of the..|1575|MK310184(170164):43282-44856:1 ^^ Phage NC-G, complete genome.|neighbours:ID:QBP35510.1(1),ID:QBP35512.1(1)|neighbour_genes:tail fibers protein,prohead core protein|
MANFNTILSFLKPWANEDEKEYKQQLNNNLESVTAPKLDDGAREIETQEQNIPYNALMQQMFGSNEPEVKNTRELIDTYRNLMNNYEVDNAVQEIVSDAIVYEDDKEVVALNLDGTDFSQAIKDKILAEFSEVLNLLNFQRKGTDHFQRWYVDSRIFFHKIINPKKMKDGIQELRRLDPRQLQYIREIVTRMEDGVKIVDGYREFFVYDTGHESYCADGRIYSAGTKVKIPRAAVVYAHSGLLDCCGKNIIGYLQRAIKPANQLKLMEDAMVIYRITRAPDRRVFYIDTGNMPSRKAAAQMQHIMNTMKNRVVYDASTGKIKNQQHNMSMTEDYWLQRRDGKAVTEVDTMPGATGMSDMDDVLYFRTALYRALRIPESRIPSESNSGVMFDAGTAITRDELKFAKWIRQLQNKFEEIFLDPLKTNLILKKIITEDEWEREINNIKVTFNRDSYFSEMKDAEIMERRINMLTMAEPFIGKYISHQTAMKDFLQMTDEEINQEAKQIEEESKEARFQNPDEEEEDF
>ID:AUM58465.1 |[Proteus phage phiP4-3]||_Proteus_phage_phiP4-3_.gbk|portal vertex of hea..|1551|MG696114(167849):66063-67613:-1 ^^ Proteus phage phiP4-3, complete genome.|neighbours:ID:AUM58464.1(-1),ID:AUM58466.1(-1)|neighbour_genes:prohead core protein,tail tube protein|
MFETLKMFSPWAKEDQSTYNQIINNNNDSITAPKFDDGAIEYESDSSSYNVLMQQFFGSNISPEVKNTTDLIKTYRALVNIHEVDNAVSEIVNDAIVFDDDEEVVSINLDSTSFSDSIKTKIQEEFDSVLNILDFRRRAQDHFRRWYIDSRIYFHKVIDVNNPKKGIMELRRLNPFNVQYVREIITETENNVKVVKGYKESFIYDTGNESYTIGGRIYGPNTKISIPKSAIVYAHSGLVDECGKNIIGYLHRAVKPANQLKLLEDAMVIYRITRSPERRVFYIDTGNMPNKKATQHMNNIMNGLKNRVVYDATTGKIKNQQHNMAMTEDYWLQRRDGKAVTDVTSLPGATGMNEIEDVRWFNQKLYEALRIPLSRIPNPQGGVNFGMGSEITRDEVNFFKFIKILRHQFEAILSDPLKSNLILKKIITEEEWNEERNNIKIIFNNDSYFTELKDAEILERRLNMLQMVEPFIGKYYSNRSVMKDILKMTDEQIEQEFKQIELESKDSKFNDEPEEF
>ID:YP_009195573.1 |[Proteus phage vB_PmiM_Pm5461]||_Proteus_phage_vB_PmiM_Pm5461_.gbk|portal vertex of hea..|1551|NC_028762(161989):95676-97226:1 ^GeneID:26622954^ Proteus phage vB_PmiM_Pm5461, complete genome.|neighbours:ID:YP_009195572.1(1),ID:YP_009195574.1(1)|neighbour_genes:tail tube protein,prohead core protein|
MFETLKMFSPWAKEDQSTYNQIINNNNDSITGPKFDDGAIEYESDSSSYNVLMQQFFGSNISPEVKNTTDLIKTYRALVNIHEVDNAVSEIVNDAIVFDDDEEVVSINLDSTSFSDSIKTKIQEEFDSVLNILDFRRRAQDHFRRWYIDSRIYFHKVIDVNNPKKGIMELRRLNPFNVQYVREIITETENNVKIVKGYKESFIYDTGNESYTIGGRIYGPNTKISIPKSAIVYAHSGLVDECGKNIIGYLHRAVKPANQLKLLEDAMVIYRITRSPERRVFYIDTGNMPNKKATQHMNNIMNGLKNRVVYDATTGKIKNQQHNMAMTEDYWLQRRDGKAVTDVTSLPGATGMNEIEDVRWFNQKLYEALRIPLSRIPNPQGGVNFGMGSEITRDELNFFKFIKILRHQFEAILSDPLKSNLILKKIITEDEWNEERNNIKIVFNNDSYFTELKDAEILERRLNMLQMVEPFIGKYYSNRSVMKDILKMTDEQIEQEFKQIELESKDSKFNNEPEEF
>ID:ASD52083.1 |[Pseudomonas phage PspYZU05]||_Pseudomonas_phage_PspYZU05_.gbk|portal vertex protei..|1557|KY971610(166442):94879-96435:1 ^^ Pseudomonas phage PspYZU05, complete genome.|neighbours:ID:ASD52082.1(1),ID:ASD52084.1(1)|neighbour_genes:tail tube protein,prohead core protein|
MVNNILNMFMPWHLRDQKEYQKDINDGIESITSPKLDDGATEIESNFQMGALSGFFQQMYGSHDTKLKNTAELINTYRNLLNNYEVDNAVQEIVSDAIVYERGHDTVSLDLDQTEFSESIKEKILDEFKTVESLLDFQRKGSDHFKRWYVDSRIFFHKIINPKKLSDGVLEVRRLDPKSIEFVREIKTDMEKGIKVVKGIKEYFIYDTGRESYQIGSQVYTPGTRVQIPKSAMVYSHSGLVDCEGKNIIGYLHRAVKPANQLKLLEDAMVIYRITRAPDRRVFYIDTGNMNSRKSNEHMQHVMNTFKNRVVYDATTGKIKNQQHNMSMTEDYWLQRRDGKAVTSVETLPGATGMNEMDDVRWFRSALYMALRIPLSRIPSDSQGIQFDAGNTISRDELQFSKFIRELQNKFEEIFMDLLRTNLVLKKIITEDEWVQERNNILIVFHKDSYFTEIRDAEIQERRINLFNTAESVIGKYISRRTAMKDFLLMSDEDIDAEIKQIELENKMSIYKDPEEEF
>ID:YP_009615645.1 |[Salmonella phage Melville]||_Salmonella_phage_Melville_.gbk|portal vertex protei..|1566|NC_042044(159323):92363-93928:1 ^GeneID:40092120^ Salmonella phage Melville, complete genome.|neighbours:ID:YP_009615644.1(1),ID:YP_009615646.1(1)|neighbour_genes:tail tube protein,prohead core protein|
MNFNILSLFAPWAKEDEQNYKEQIKNDLESITAPKLDDGAHEIESSANEASYNGLFQKMLGSHEPGMKNTRELINTYRNLMNNYEVDNAVQEIVMDSIVYEDGHEVVAIELDTTDFSQRIKDRIIEEFNEVLNCLNFQRKGADHFRRWYIDSRIFFHKIINPKNVKEGIQELRRLDPRNVQYIREVVTDMEQGVKIVKGYKEYFIYDTGNESYQCDGRMYDAGTKIKIPKSAVVYAHSGLVDCTGQNIIGYLHRAVKPANQLKLMEDALVIYRITRAPDRRVFYIDTGNMPSRKAAQHMQNIMNTMKNRVVYDASTGKIKNQQHNMSMTEDYWLQRRDGKAVTEIDTLPGMSGMSDMDDVRWFRNALYMALRVPLSRIPNDQQGGVQFDAGTSITRDELSFTKFIRELQHKFEEIFLDPLKTNLILKGVITEDEWNDEINNIKISFHRDSYFSELKDAEIMERRINMLQMAEPFIGKYISHRSAMKDILHMSDEEIEQEAKQIEQESKEARYQDPENQEDF
>ID:YP_007501199.1 |[Salmonella phage vB_SenM-S16]||_Salmonella_phage_S16_.gbk|portal vertex protei..|1566|NC_020416(160221):90984-92549:1 ^GeneID:14675400^ Salmonella phage S16, complete genome.|neighbours:ID:YP_007501198.1(1),ID:YP_007501200.1(1)|neighbour_genes:tail tube protein,prohead core protein|
MNFNILSLFAPWAKEDEQNYKEQIKNDLESITAPKLDDGAHEIESSANEASYNGLFQKMLGSHEPGMKNTRELINTYRNLMNNYEVDNAVQEIVMDSIVYEDGHEVVAIELDTTDFSQRIKDRIIEEFNEVLNCLNFQRKGADHFRRWYIDSRIFFHKIINPKNVKEGIQELRRLDPRNVQYIREVVTDMEQGVKIVKGYKEYFIYDTGNESYQCDGRTYDAGTKIKIPKSAVVYAHSGLVDCTGQNIIGYLHRAVKPANQLKLMEDALVIYRITRAPDRRVFYIDTGNMPSRKAAQHMQNIMNTMKNRVVYDASTGKIKNQQHNMSMTEDYWLQRRDGKAVTEIDTLPGMSGMSDMDDVRWFRNALYMALRVPLSRIPNDQQGGVQFDAGTSITRDELSFTKFIRELQHKFEEIFLDPLKTNLILKGVITEDEWNDEINNIKISFHRDSYFSELKDAEIMERRINMLQMAEPFIGKYISHRSAMKDILHMSDEEIEQEAKQIEQESKEARYQDPENQEDF
>ID:YP_009148150.1 |[Salmonella phage STML-198]|STML-198|_Salmonella_phage_STML-198_.gbk|portal vertex of the..|1566|NC_027344(158099):132469-134034:1 ^GeneID:24629962^ Salmonella phage STML-198, complete genome.|neighbours:ID:YP_009148149.1(1),ID:YP_009148151.1(1)|neighbour_genes:tail fibers protein,prohead core protein|
MNFNILSLFAPWAKEDEQNYKEQIKNDLESITAPKLDDGAHEIESSANEASYNGLFQKMLGSHEPGMKNTRELINTYRNLMNNYEVDNAVQEIVMDSIVYEDGHEVVAIELDTTDFSQRIKDRIIEEFNEVLNCLNFQRKGADHFRRWYIDSRIFFHKIINPKNVKEGIQELRRLDPRNVQYIREVVTDMEQGVKIVKGYKEYFIYDTGNESYQCDGRIYDAGTKIKIPKSAVVYAHSGLVDCTGQNIIGYLHRAVKPANQLKLMEDALVIYRITRAPDRRVFYIDTGNMPSRKAAQHMQNIMNTMKNRVVYDASTGKIKNQQHNMSMTEDYWLQRRDGKAVTEIDTLPGMSGMSDMDDVRWFRNALYMALRVPLSRIPNDQQGGVQFDAGTSITRDELSFTKFIRELQHKFEEIFLDPLKTNLILKGVITEDEWNDEINNIKISFHRDSYFSELKDAEIMERRINMLQMAEPFIGKYISHRSAMKDILHMSDEEIEQEAKQIEQESKEARYQDPENQEDF
>ID:YP_009126364.1 |[Salmonella phage STP4-a]||_Salmonella_phage_STP4-a_.gbk|portal vertex protei..|1566|NC_026607(159914):92063-93628:1 ^GeneID:23681174^ Salmonella phage STP4-a, complete genome.|neighbours:ID:YP_009126363.1(1),ID:YP_009126365.1(1)|neighbour_genes:tail tube protein,prohead core protein|
MNFNILSLFAPWAKEDEQNYKEQIKNDLESITAPKLDDGAHEIESSANEASYNGLFQKMLGSHEPGMKNTRELINTYRNLMNNYEVDNAVQEIVMDSIVYEDGHEVVAIELDTTDFSQRIKDRIIEEFNEVLNCLNFQRKGADHFRRWYIDSRIFFHKIINPKNVKEGIQELRRLDPRNVQYIREVVTDMEQGVKIVKGYKEYFIYDTGNESYQCDGRTYDAGTKIKIPKSAVVYAHSGLVDCTGQNIIGYLHRAVKPANQLKLMEDALVIYRITRAPDRRVFYIDTGNMPSRKAAQHMQNIMNTMKNRVVYDASTGKIKNQQHNMSMTEDYWLQRRDGKAVTEIDTLPGMSGMSDMDDVRWFRNALYMALRVPLSRIPNDQQGGVQFDAGTSITRDELSFTKFIRELQHKFEEIFLDPLKTNLILKGVITEDEWNDEINNIKISFHRDSYFSELKDAEIMERRINMLQMAEPFIGKYISHRSAMKDILHMSDEEIEQEAKQIEQESKEARYQDPENQEDF
>ID:YP_009286520.1 |[Salmonella phage vB_SnwM_CGG4-1]||_Salmonella_phage_vB_SnwM_CGG4-1_.gbk|portal vertex protei..|1566|NC_031065(159878):87280-88845:1 ^^ Salmonella phage vB_SnwM_CGG4-1, complete genome.|neighbours:ID:YP_009286519.1(1),ID:YP_009286521.1(1)|neighbour_genes:tail tube protein,prohead core protein..|
MNFNILSLFAPWAKEDEQNYKEQIKNDLESITAPKLDDGAHEIESSANEASYNGLFQKMLGSHEPGMKNTRELINTYRNLMNNYEVDNAVQEIVMDSIVYEDGHEVVAIELDTTDFSQRIKDRIIEEFNEVLNCLNFQRKGTDHFRRWYIDSRIFFHKIINPKKIKEGIQELRRLDPRNVQYIREVVTDTEQGVKIVKGYKEYFIYDTGHESYQCDGRMYDAGTKIKIPKSAVVYAHSGLVDCTGQNIIGYLHRAVKPANQLKLMEDALVIYRITRAPDRRVFYIDTGNMPSRKAAQHMQNIMNTMKNRVVYDASTGKIKNQQHNMSMTEDYWLQRRDGKAVTEIDTLPGMSGMSDMDDVRWFRNALYMALRVPLSRIPNDQQGGVQFDAGTSITRDELSFTKFIRELQHKFEEIFLDPLKTNLILKGVITEDEWNNEINNIKISFHRDSYFSELKDAEIMERRINMLQMAEPFIGKYISHRSAMKDILHMSDEEIEQEAKQIEQESKEARYQDPENQEDF
>ID:YP_009030226.1 |[Serratia phage PS2]||_Serratia_phage_PS2_.gbk|portal vertex protei..|1554|NC_024121(167266):99361-100914:1 ^GeneID:19485058^ Serratia phage PS2, complete genome.|neighbours:ID:YP_009030225.1(1),ID:YP_009030227.1(1)|neighbour_genes:tail tube protein,prohead core protein|
MEFTLKQFIPWAKSDQNDFKAREKQNLESIAAPSFDDGAREVEVQDNANYSGVVQNMFGSQDVEIKNTAQLINTYRGLMNNFEVDNAVQQIVDDAIVYEDDNPVVSLDLDGTHFSQRIKDLLFEELDVILSSLKFHRKGADHFRRWYIDSRIFFHKIVDPKKPKNGIVELRRLDPRNLEFIREVITAEEGGTKIIKGYKEYFLYSVTNESYNWAGRQFAIGTKIRIPREAITYAHSGLISDCGRNIIGYLHRAVKPANQLKLLEDALVIYRITRAPERRVFYIDTGNMPNRKASQHMQNIMNSLKNRVVYDSSTGKVKNQQHNMSMTEDYYLQRRDGKSVTEVSSLPGADSLGQIEDVRWFKRNLYEALRVPLTRIPNMDQSPQFSNGTEITRDEISFSKFIRALQHKFEEVILDPLRTNCYLKGILSKEEFDDEINNIKIVFNRDSYFEEMKDAEIMERRINMLSMADPYIGKYISHQTAMKKFLQMTDEEIKQEAKLIEEESKEDRFQDKEEEEF
>ID:APC45197.1 |[Shigella phage SH7]||_Shigella_phage_SH7_.gbk|portal vertex protei..|1575|KX828711(164870):96402-97976:1 ^^ Shigella phage SH7, complete genome.|neighbours:ID:APC45231.1(1),ID:APC45066.1(1)|neighbour_genes:tail tube monomer,prohead core protein|
MKFNVLSLFAPWAKMDERNFKDQEKEDLVSITAPKLDDGAREFEVSSNEAASPYNAAFQTIFGSYEPGMKTTRELIDTYRNLMNNYEVDNAVSEIVSDAIVYEDDTEVVALNLDKSKFSPKIKNMMLDEFSDVLNHLSFQRKGSDHFRRWYVDSRIFFHKIIDPKRPKEGIKELRRLDPRQVQYVREIITETEAGTKIVKGYKEYFIYDTAHESYACDGRMYEAGTKIKIPKAAVVYAHSGLVDCCGKNIIGYLHRAVKPANQLKLLEDAVVIYRITRAPDRRVWYVDTGNMPARKAAEHMQHVMNTMKNRVVYDASTGKIKNQQHNMSMTEDYWLQRRDGKAVTEVDTLPGADNTGNMEDVRWFRQALYMALRVPLSRIPQDQQGGVMFDSGTSITRDELTFAKFIRELQHKFEEVFLDPLKTNLLLKGIITEDEWNDEINNIKIEFHRDSYFAELKEAEILERRINMLTMAEPFIGKYISHRTAMKDILQMTDEEIEQEAKQIEEESKEARFQDPDQEQEDF
>ID:YP_009288534.1 |[Shigella phage SHBML-50-1]||_Shigella_phage_SHBML-50-1_.gbk|portal vertex of the..|1575|NC_031085(166634):100524-102098:1 ^GeneID:29060624^ Shigella phage SHBML-50-1, complete genome.|neighbours:ID:YP_009288533.1(1),ID:YP_009288535.1(1)|neighbour_genes:tail fibers protein,prohead core protein|
MKFNVLSLFAPWAKMDERNFKDQEKEDLVSITAPKLDDGAREFEVSSNEAASPYNAAFQTIFGSYEPGMKTTRELIDTYRNLMNNYEVDNAVSEIVSDAIVYEDDTEVVALNLDKSKFSPKIKNMMLDEFSDVLNHLSFQRKGSDHFRRWYVDSRIFFHKIIDPKRPKEGIKELRRLDPRQVQYVREIITETEAGTKIVKGYKEYFIYDTAHESYACDGRMYEAGTKIKIPKAAVVYAHSGLVDCCGKNIIGYLHRAVKPANQLKLLEDAVVIYRITRAPDRRVWYVDTGNMPARKAAEHMQHVMNTMKNRVVYDASTGKIKNQQHNMSMTEDYWLQRRDGKAVTEVDTLPGADNTGNMEDVRWFRQALYMALRVPLSRIPQDQQGGVMFDSGTSITRDELTFAKFIRELQHKFEEVFLDPLKTNLLLKGIITEDEWNDEINNIKIEFHRDSYFTELKEAEILERRINMLTMAEPFIGKYISHRTAMKDILQMTDEEIEQEAKQIEEESKEARFQDPDQEQEDF
>ID:YP_009277541.1 |[Shigella phage SHFML-11]||_Shigella_phage_SHFML-11.gbk|portal vertex of the..|1575|NC_030953(170650):46316-47890:1 ^GeneID:29056248^ Shigella phage SHFML-11, complete genome.|neighbours:ID:YP_009277540.1(1),ID:YP_009277542.1(1)|neighbour_genes:tail fibers protein,prohead core protein|
MKFNVLSLFAPWAKMDERNFKDQEKEDLVSITAPKLDDGAREFEVSSNEAASPYNAAFQTIFGSYEPGMKTTRELIDTYRNLMNNYEVDNAVSEIVSDAIVYEDDTEVVALNLDKSKFSPKIKNMMLDEFNDVLNHLSFQRKGSDHFRRWYVDSRIFFHKIIDPKRPKEGIKELRRLDPRQVQYVREIITETEAGTKIVKGYKEYFIYDTAHESYACDGRMYEAGTKIKIPKAAVVYAHSGLVDCCGKNIIGYLHRAVKPANQLKLLEDAVVIYRITRAPDRRVWYVDTGNMPARKAAEHMQHVMNTMKNRVVYDASTGKIKNQQHNMSMTEDYWLQRRDGKAVTEVDTLPGADNTGNMEDVRWFRQALYMALRVPLSRIPQDQQGGVMFDSGTSITRDELTFAKFIRELQHKFEEVFLDPLKTNLLLKGIITEDEWNDEINNIKIEFHRDSYFTELKEAEILERRINMLTMAEPFIGKYISHRTAMKDILQMTDEEIEQEAKQIEEESKEARFQDPDQEQEDF
>ID:YP_009279162.1 |[Shigella phage SHFML-26]||_Shigella_phage_SHFML-26_.gbk|portal vertex of the..|1575|NC_031011(168993):165003-166577:1 ^GeneID:29062453^ Shigella phage SHFML-26, complete genome.|neighbours:ID:YP_009279161.1(1),ID:YP_009279163.1(1)|neighbour_genes:tail fibers protein,prohead core protein|
MKFNVLSLFAPWAKMDERNFKDQEKEDLVSITAPKLDDGAREFEVSSNEAASPYNAAFQTIFGSYEPGMKTTRELIDTYRNLMNNYEVDNAVSEIVSDAIVYEDDTEVVALNLDKSKFSPKIKNMMLDEFNDVLNHLSFQRKGSDHFRRWYVDSRIFFHKIIDPKRPKEGIKELRRLDPRQVQYVREIITETEAGTKIVKGYKEYFIYDTAHESYACDGRMYEAGTKIKIPKAAVVYAHSGLVDCCGKNIIGYLHRAVKPANQLKLLEDAVVIYRITRAPDRRVWYVDTGNMPARKAAEHMQHVMNTMKNRVVYDASTGKIKNQQHNMSMTEDYWLQRRDGKAVTEVDTLPGADNTGNMEDVRWFRQALYMALRVPLSRIPQDQQGGVMFDSGTSITRDELTFAKFIRELQHKFEEVFLDPLKTNLLLKGIITEDEWNDEINNIKIEFHRDSYFTELKEAEILERRINMLTMAEPFIGKYISHRTAMKDILQMTDEEIEQEAKQIEEESKEARFQDPDQEQEDF
>ID:YP_009289113.1 |[Shigella phage SHSML-52-1]||_Shigella_phage_SHSML-52-1_.gbk|portal vertex of the..|1572|NC_031090(169621):100035-101606:-1 ^GeneID:29067464^ Shigella phage SHSML-52-1, complete genome.|neighbours:ID:YP_009289112.1(-1),ID:YP_009289114.1(-1)|neighbour_genes:prohead core protein,tail fibers protein|
MKFNILSLFAPWAKMDERDYKDQEKENLESITTPKLDDGAKEYEVSENEAQQTYNAMFQRMFGSQEPGLKSTRELIDTYRNLMTNYEVDNAVSEIVSDAIVYEDDTEVVSINLDNTKFSPNIKSMMLDEFNEVLNHLSFQRKGSDHFRRWYVDSRIFFHKIIDPKRPKEGIKELRRLDPRQVQYVREVITTTEAGVKIVKGYKEYFIYDTSHESYACDGRIYEAGTKIKIPKAAIVYAHSGLVDCCGKNIIGYLHRAIKPANQLKLLEDAVVIYRITRAPDRRVWYVDTGNMPSRKAAEHMQHVMNTMKNRIAYDATTGKIKNQQHIMSMTEDYWLQRRDGKAVTEVDTLPGADNTGNMEDVRWFRNALYMALRIPITRIPSDQGGIQFDAGTSITRDELSFGKFIRELQHKFEEIFLDPLKTNLILKGIITEDEWNDEINNIKIKFHRDSYFSELKDAEILERRINMLQMAEPFIGKYISHRTAMKDILQMSDEEIEQEAKQIEEESKEARFQDPDQEQEDF
>ID:YP_003934806.1 |[Shigella phage SP18]||_Shigella_phage_SP18.gbk|gp20|1575|NC_014595(170605):100320-101894:1 ^GeneID:9830547^ Shigella phage SP18, complete genome.|neighbours:ID:YP_003934805.1(1),ID:YP_003934807.1(1)|neighbour_genes:gp19,gp67|
MAGFNTILNFLKPWAKEDEQEYKQQEKNNLESMTGPKFDDGAREIESQEQNVPYNALMQQMFGSNEPEVKNTRELIDTYRNLLNNYEVDNAVQEIVSDAIVFEDGKDVVALNLDATEFSQKIKDRILEEFAEVNNLLNFERKGSDHFKRWYVDSRIFFHKIINPSKLKDGVQELRRLDPRQIQFIREIVTRMENGTKIVDGYREYFVYDTGHESYCADGRIYEAGTKIKIPRAAIVYAHSGLLDCCGKNIIGYLQRAIKPANQLKLLEDALVIYRITRAPDRRVFYIDTGNMPSRKAAAHMQHIMNTMKNRVVYDATTGKIKNQQHNMSMTEDYWLQRRDGKAVTEVDTLPGAQGMSDMDDIRWFKNNLYQALRIPLSRIPNDQNSGVMFDAGATITRDELNFSKWIRQLQNKFEEVFLDPLKTNLILKKIISEEEWEKELNNIKVTFNRDSYFTEMKDAEIMERRINMLTMAEPFIGKYISHQTAMKDFLQMSDEEINQEAKQIELESKEARFQNPEEEEEDF
>ID:AUV63844.1 |[Shigella phage Sf20]||_Shigella_phage_Sf20_.gbk|portal vertex protei..|1566|MF327006(163982):26259-27824:1 ^^ Shigella phage Sf20, complete genome.|neighbours:ID:AUV63843.1(1),ID:AUV63845.1(1)|neighbour_genes:inner tail tube prot..,prohead core protein|
MFSRLKMLARWADFDNDKYEEQIKDKAESIAAPKNNDGATEVEINDNSPASSWNSLTQQFYSTDQKISTTKQLVNTYRGLMNNHEVENAVQNIVNDAIVFEEGHEVVSLNLEATGFSESVKERIHEEFKDLLNTIQFDRRGQDMFRRWYVDSRIFFHKIIGKNPKDGIVELRQLDPRNLEYVREIITEDTPEGKIYKATKEYFIYTVGNSSYCAGGQVFSPNSRVKIPRSAITYAHSGLMDCDDKYIIGYLHRAVKPANQLKLLEDAMVVYRITRAPERRVFFIDTGNMNNRKAAQHMNSVAQSFKNRVVYDASTGKLKNQQANLSMTEDYWLQRRDGKAITDVTTLPGASGMSDIDDIRYFNRKLYEALRVPLSRSNLSDANMVIGGDGSEITRDELEFSKFIRTLQSQFSEVLRDPLKYNLILKNVITEDDWDREINNIKVVFHRDSYYTEVKDAEILERRIGLIERITPYIGKYFSNQTVMRDILKYTDDQMDTEKKQIEEEANDPRFKQTPDEIEDF
>ID:YP_009618978.1 |[Shigella phage Sf21]||_Shigella_phage_Sf21_.gbk|portal vertex protei..|1575|NC_042077(166002):97920-99494:1 ^GeneID:40095581^ Shigella phage Sf21, complete genome.|neighbours:ID:YP_009618977.1(1),ID:YP_009618979.1(1)|neighbour_genes:inner tail tube prot..,prohead core scaffol..|
MKFNVLSLFAPWAKMDERNFKDQEKEDLVSITAPKLDDGAREFEVSSNEAASPYNAAFQTIFGSYEPGMKTTRELIDTYRNLMNNYEVDNAVSEIVSDAIVYEDDTEVVALNLDKSKFSPKIKNMMLDEFSDVLNHLSFQRKGSDHFRRWYVDSRIFFHKIIDPKRPKEGIKELRRLDPRQVQYVREIITETEAGTKIVKGYKEYFIYDTAHESYACDGRMYEAGTKIKIPKAAVVYAHSGLVDCCGKNIIGYLHRAVKPANQLKLLEDAVVIYRITRAPDRRVWYVDTGNMPARKAAEHMQHVMNTMKNRVVYDASTGKIKNQQHNMSMTEDYWLQRRDGKAVTEVDTLPGADNTGNMEDIRWFRQALYMALRVPLSRIPQDQQGGVMFDSGTSITRDELTFAKFIRELQHKFEEVFLDPLKTNLLLKGIITEDEWNDEINNIKIEFHRDSYFAELKEAEILERRINMLTMAEPFIGKYISHRTAMKDILQMTDEEIEQEAKQIEEESKEARFQDPDQEQEDF
>ID:YP_009614821.1 |[Shigella phage Sf22]||_Shigella_phage_Sf22_.gbk|gp69|1575|NC_042039(166283):44305-45879:1 ^GeneID:40091236^ Shigella phage Sf22, complete genome.|neighbours:ID:YP_009614820.1(1),ID:YP_009614822.1(1)|neighbour_genes:gp68,gp70|
MKFNVLSLFAPWAKMDERNFKDQEKEDLVSITAPKLDDGAREFEVSSNEAASPYNAAFQTIFGSYEPGMKTTRELIDTYRNLMNNYEVDNAVSEIVSDAIVYEDDTEVVALNLDKSKFSPKIKNMMLDEFSDILNHLSFQRKGSDHFRRWYVDSRIFFHKIIDPKRPKEGIKELRRLDPRQVQYVREIITETEAGTKIVKGYKEYFIYDTAHESYACDGRMYEAGTKIKIPKAAVVYAHSGLVDCCGKNIIGYLHRAVKPANQLKLLEDAVVIYRITRAPDRRVWYVDTGNMPARKAAEHMQHVMNTMKNRVVYDASTGKIKNQQHNMSMTEDYWLQRRDGKAVTEVDTLPGADNTGNMEDIRWFRQALYMALRVPLSRIPQDQQGGVMFDSGTSITRDELTFAKFIRELQHKFEEVFLDPLKTNLLLKGIITEDEWNDEINNIKIEFHRDSYFAELKEAEILERRINMLTMAEPFIGKYISHRTAMKDILQMTDEEIEQEAKQIEEESKEARFQDPDQEQEDF
>ID:ATE86427.1 |[Shigella phage Sf23]||_Shigella_phage_Sf23_.gbk|portal vertex protei..|1575|MF158046(167678):20400-21974:1 ^^ Shigella phage Sf23, complete genome.|neighbours:ID:ATE86426.1(1),ID:ATE86428.1(1)|neighbour_genes:inner tail tube prot..,prohead core protein|
MKFNVLSLFAPWAKMDERNFKDQEKEDLVSITAPKLDDGAREFEVSSNEAASPYNAAFQTIFGSYEPGMKTTRELIDTYRNLMNNYEVDNAVSEIVSDAIVYEDDTEVVALNLDKSKFSPKIKNMMLDEFSDVLNHLSFQRKGSDHFRRWYVDSRIFFHKIIDPKRPKEGIKELRRLDPRQVQYVREIITETEAGTKIVKGYKEYFIYDTAHESYACDGRMYEAGTKIKIPKAAVVYAHSGLVDCCGKNIIGYLHRAVKPANQLKLLEDAVVIYRITRAPDRRVWYVDTGNMPARKAAEHMQHVMNTMKNRVVYDASTGKIKNQQHNMSMTEDYWLQRRDGKAVTEVDTLPGADNTGNMEDIRWFRQALYMALRVPLSRIPQDQQGGVMFDSGTSITRDELTFAKFIRELQHKFEEVFLDPLKTNLLLKGIITEDEWNDEINNIKIEFHRDSYFAELKEAEILERRINMLTMAEPFIGKYISHRTAMKDILQMTDEEIEQEAKQIEEESKEARFQDPDQEQEDF
>ID:YP_009619102.1 |[Shigella phage Sf24]||_Shigella_phage_Sf24_.gbk|portal vertex protei..|1575|NC_042078(168112):24585-26159:1 ^GeneID:40095717^ Shigella phage Sf24, complete genome.|neighbours:ID:YP_009619101.1(1),ID:YP_009619103.1(1)|neighbour_genes:inner tail tube prot..,prohead core scaffol..|
MKFNVLSLFAPWAKMDERNFKDQEKEDLVSITAPKLDDGAREFEVSSNEAASPYNAAFQTIFGSYEPGMKTTRELIDTYRNLMNNYEVDNAVSEIVSDAIVYEDDTEVVALNLDKSKFSPKIKNMMLDEFSDILNHLSFQRKGSDHFRRWYVDSRIFFHKIIDPKRPKEGIKELRRLDPRQVQYVREIITETEAGTKIVKGYKEYFIYDTAHESYACDGRMYEAGTKIKIPKAAVVYAHSGLVDCCGKNIIGYLHRAVKPANQLKLLEDAVVIYRITRAPDRRVWYVDTGNMPARKAAEHMQHVMNTMKNRVVYDASTGKIKNQQHNMSMTEDYWLQRRDGKAVTEVDTLPGADNTGNMEDVRWFRQALYMALRVPLSRIPQDQQGGVMFDSGTSITRDELTFAKFIRELQHKFEEVFLDPLKTNLLLKGIITEDEWNDEINNIKIEFHRDSYFTELKEAEILERRINMLTMAEPFIGKYISHRTAMKDILQMTDEEIEQEAKQIEEESKEARFQDPDQEQEDF
>ID:AUV63304.1 |[Shigella phage Sf25]||_Shigella_phage_Sf25_.gbk|portal vertex protei..|1575|MF327009(168573):24827-26401:1 ^^ Shigella phage Sf25, complete genome.|neighbours:ID:AUV63303.1(1),ID:AUV63305.1(1)|neighbour_genes:inner tail tube prot..,prohead core scaffol..|
MKFNVLSLFAPWAKMDERNFKDQEKEDLVSITAPKLDDGAREFEVSSNEAASPYNAAFQTIFGSYEPGMKTTRELIDTYRNLMNNYEVDNAVSEIVSDAIVYEDDTEVVALNLDKSKFSPKIKNMMLDEFSDVLNHLSFQRKGSDHFRRWYVDSRIFFHKIIDPKRPKEGIKELRRLDPRQVQYVREIITETEAGTKIVKGYKEYFIYDTAHESYACDGRMYEAGTKIKIPKAAVVYAHSGLVDCCGKNIIGYLHRAVKPANQLKLLEDAVVIYRITRAPDRRVWYVDTGNMPARKAAEHMQHVMNTMKNRVVYDASTGKIKNQQHNMSMTEDYWLQRRDGKAVTEVDTLPGADNTGNMEDVRWFRQALYMALRVPLSRIPQDQQGGVMFDSGTSITRDELTFAKFIRELQHKFEEVFLDPLKTNLLLKGIITEDEWNDEINNIKIEFHRDSYFTELKEAEILERRINMLTMAEPFIGKYISHRTAMKDILQMTDEEIEQEAKQIEEESKEARFQDPDQEQEDF
>ID:YP_004415062.1 |[Shigella phage Shfl2]||_Shigella_phage_Shfl2_.gbk|putative portal vert..|1575|NC_015457(165919):96880-98454:1 ^GeneID:10498925^ Shigella phage Shfl2, complete genome.|neighbours:ID:YP_004415061.1(1),ID:YP_004415063.1(1)|neighbour_genes:putative tail tube m..,putative prohead cor..|
MKFNVLSLFAPWAKMDERNFKDQEKEDLVSITAPKLDDGAREFEVSSNEAASPYNAAFQTIFGSYEPGMKTTRELIDTYRNLMNNYEVDNAVSEIVSDAIVYEDDTEVVALNLDKSKFSPKIKNMMLDEFSDVLNHLSFQRKGSDHFRRWYVDSRIFFHKIIDPKRPKEGIKELRRLDPRQVQYVREIITETEAGTKIVKGYKEYFIYDTAHESYACDGRMYEAGTKIKIPKAAVVYAHSGLVDCCGKNIIGYLHRAVKPANQLKLLEDAVVIYRITRAPDRRVWYVDTGNMPARKAAEHMQHVMNTMKNRVVYDASTGKIKNQQHNMSMTEDYWLQRRDGKAVTEVDTLPGADNTGNMEDVRWFRQALYMALRVPLSRIPQDQQGGVMFDSGTSITRDELTFAKFIRELQHKFEEVFLDPLKTNLLLKGIITEDEWNDEINNIKIEFHRDSYFTELKEAEILERRINMLTMAEPFIGKYISHRTAMKDILQMTDEEIEQEAKQIEEESKEARFQDPDQEQEDF
>ID:YP_009110988.1 |[Shigella phage pSs-1]||_Shigella_phage_pSs-1_.gbk|hypothetical protein|1575|NC_025829(164999):103085-104659:1 ^GeneID:22475254^ Shigella phage pSs-1, complete genome.|neighbours:ID:YP_009110987.1(1),ID:YP_009110989.1(1)|neighbour_genes:hypothetical protein,hypothetical protein|
MKFNVLSLFAPWAKMDERNFKDQEKEDLVSITAPKLDDGAREFEVSSNEAASPYNAAFQTIFGSYEPGMKTTRELIDTYRNLMNNYEVDNAVSEIVSDAIVYEDDTEVVALNLDKSKFSPKIKNMMLDEFSDVLNHLSFQRKGSDHFRRWYVDSRIFFHKIIDPKRPKEGIKELRRLDPRQVQYVREIITETEAGTKIVKGYKEYFIYDTAHESYACDGRMYEAGTKIKIPKAAIVYAHSGLVDCCGKNIIGYLHRAVKPANQLKLLEDAVVIYRITRAPDRRVWYVDTGNMPARKAAEHMQHVMNTMKNRVVYDASTGKIKNQQHNMSMTEDYWLQRRDGKAVTEVDTLPGADNTGNMEDVRWFRQALYMALRVPLSRIPQDQQGGVMFDSGTSITRDELTFAKFIRELQHKFEEVFLDPLKTNLLLKGIITEDEWNDEINNIKIEFHRDSYFTELKEAEILERRINMLTMAEPFIGKYISHRTAMKDILQMTDEEIEQEAKQIEEESKEARFQDPDQEQEDF
>ID:NP_899604.1 |[Vibrio phage KVP40]||_Vibrio_phage_KVP40_.gbk|20|1536|NC_005083(244834):220710-222245:1 ^GeneID:2546036^ Vibrio phage KVP40, complete genome.|neighbours:ID:NP_899603.1(1),ID:NP_899605.1(1)|neighbour_genes:19,67|
MKFWTKEEEQDIQKIEKNPVRSFSAPDNVDGAKEIHTNLLAPQLGHAIIPSDAQSEGTIPVKELIKSYRALAEYHEVDDAIQEIVDEAIVYENDKEVVWLNLDNTDFSENIKAKINEEFDRVVSLLQMRKHGYKWFRKWYVDSRIYFHKILDKDNNIIELRPLNPMKMELVREIQKETIDGVEVVKGTLEYYVYKQSDYKMPSWMSATNRAQTSFRIPKDAIVFAHSGLMRGCADDPYIIGYLDRAIKPANQLKMLEDALVIYRLARAPERRVFYVDVGNLPTQKAQQYVNGIMQNVKNRVVYDTQTGQVKNTTNAMSMLEDYYLPRREGSKGTEVSTLPGGQSLGDIEDVLYFNRKLYKAMRIPTSRAASEDQTGGINFGQGAEITRDELKFTKFVKRLQTKFETVITDPLKHQLIVNNIITEEEWDANHEKLYVVFNQDSYFEEAKELEILNSRMNAMRDIQDYAGKYYSHKYIQKNILRLSDDQITAMQSEIDEEETNPRFQQDDQGF
>ID:YP_009006286.1 |[Vibrio phage VH7D]||_Vibrio_phage_VH7D_.gbk|structural protein o..|1551|NC_023568(246964):157076-158626:1 ^GeneID:18499918^ Vibrio phage VH7D, complete genome.|neighbours:ID:YP_009006285.1(1),ID:YP_009006287.1(1)|neighbour_genes:tail tube protein,hypothetical protein|
MLEFMKFWAKEEEQEIQQIDKNPVRSFSAPDNVDGAKEIHTNLLAPQMGTNFIPTDGQSAQGTVPVKELIKGYRALAEYHEVDDAIQEIVDEAIVYENDKEVVWLNLDNTDFSENIKTKINEEFDRVVGLLQMRKHGYKWFRKWYVDSRIYFHKILDKEDNIIELRPLDPTKMELVREIQKETIDGVEVVKGTLEYYVYKQSDYKMPSWMSGSSRSQSSFRIPKDAIVFAHSGLMKGCADEPYIIGYLDRAIKPANQLKMLEDALVIYRLARAPERRVFYVDVGNLPTQKAQQYVNGIMQNVKNRIVYDTSTGKVKNTTNAMSMLEDYYLPRREGSKGTEVSTLPGGQSLGDIEDVLYFNRKLYKAMRIPTSRAATEDQNGGINFGQGTEISRDELKFTKFVKRLQTKFETVITDPLKHQLIVNNIITEEEWDANHEKLYVVFNQDSYFEEAKELEILNSRMNAMRDVQEYAGKYYSHKYIQKNILRLSDDQITAMQSEIDEEETNPRFQQDDHGF
>ID:QBX06115.1 |[Vibrio phage ValB1 HC]||_Vibrio_phage_ValB1_HC_.gbk|structural protein o..|1551|MK568540(247619):103709-105259:-1 ^^ Vibrio phage ValB1 HC, complete genome.|neighbours:ID:QBX06114.1(-1),ID:QBX06116.1(-1)|neighbour_genes:hypothetical protein,tail tube protein|
MLEFMKFWAKEEEQEIQQIDKNPVRSFSAPDNVDGAKEIHTNLLAPQMGTNFIPTDGQSAQGTVPVKELIKGYRALAEYHEVDDAIQEIVDEAIVYENDKEVVWLNLDNTDFSENIKTKINEEFDRVVGLLQMRKHGYKWFRKWYVDSRIYFHKILDKEDNIIELRPLDPTKMELVREIQKETIDGVEVVKGTLEYYVYKQSDYKMPSWMSGSSRSQSSFRIPKDAIVFAHSGLMKGCADEPYIIGYLDRAIKPANQLKMLEDALVIYRLARAPERRVFYVDVGNLPTQKAQQYVNGIMQNVKNRIVYDTSTGKVKNTTNAMSMLEDYYLPRREGSKGTEVSTLPGGQSLGDIEDVLYFNRKLYKAMRIPTSRAATEDQNGGINFGQGTEISRDELKFTKFVKRLQTKFETVITDPLKHQLIVNNIITEEEWDANHEKLYVVFNQDSYFEEAKELEILNSRMNAMRDVQEYAGKYYSHKYIQKNILRLSDDQITAMQSEIDEEETNPRFQQDDHGF
>ID:YP_009201389.1 |[Vibrio phage ValKK3]||_Vibrio_phage_ValKK3_.gbk|capsid assembly prot..|1551|NC_028829(248088):155050-156600:-1 ^GeneID:26628612^ Vibrio phage ValKK3, complete genome.|neighbours:ID:YP_009201388.1(-1),ID:YP_009201390.1(-1)|neighbour_genes:hypothetical protein,tail tube protein|
MLEFMKFWAKEEEQEIQQIDKNPVRSFSAPDNVDGAKEIHTNLLAPQMGTNFIPTDGQSAQGTVPVKELIKGYRALAEYHEVDDAIQEIVDEAIVYENDKEVVWLNLDNTDFSENIKTKINEEFDRVVGLLQMRKHGYKWFRKWYVDSRIYFHKILDKEDNIIELRPLDPTKMELVREIQKETIDGVEVVKGTLEYYVYKQSDYKMPSWMSGSSRSQSSFRIPKDAIVFAHSGLMKGCADEPYIIGYLDRAIKPANQLKMLEDALVIYRLARAPERRVFYVDVGNLPTQKAQQYVNGIMQNVKNRIVYDTSTGKVKNTTNAMSMLEDYYLPRREGSKGTEVSTLPGGQSLGDIEDVLYFNRKLYKAMRIPTSRAATEDQNGGINFGQGTEISRDELKFTKFVKRLQTKFETVITDPLKHQLIVNNIITEEEWDANHEKLYVVFNQDSYFEEAKELEILNSRMNAMRDVQEYAGKYYSHKYIQKNILRLSDDQITAMQSEIDEEETNPRFQQDDHGF
>ID:YP_008125180.1 |[Vibrio phage nt-1]||_Vibrio_phage_nt-1_.gbk|portal vertex protei..|1548|NC_021529(247511):141051-142598:1 ^GeneID:15926476^ Vibrio phage nt-1, complete genome.|neighbours:ID:YP_008125179.1(1),ID:YP_008125181.1(1)|neighbour_genes:tail tube protein,hypothetical protein|
MLEFMKFWAKEEEQDIQQIEKHPVRSFSAPDNVDGAKEIHTNLLAPQLGHAAIPTDAQGEGAIPTKELIKGYRALAEYHEVDDAIQEIVDEAIVYENDKEVVWLNLDNTDFSESIKAKINEEFDRVVSLLQMRKHGYKLFRKWYVDSRIYFHKILDKENNIIELRPLDPMKMELVREIQKETVEGVEVVNGTLEYYVYKQSDYKMPSWMSATNRAQTSFRIPKEAIVFAHSGLMRGCADEPYIIGYLDRAIKPANQLKMLEDALVIYRLARAPERRVFYVDVGNLPTQKAQQYVNGIMQNVKNRIVYDTSTGKVKNTTNAMSMLEDYYLPRREGSKGTEVSTLPGGQSLGDIEDVLYFNRKLYKAMRIPTSRAASEDQGGGINFGQGAEISRDELKFTKFVKRLQTKFETVITDPLKHQLIVNNIITEEEWDSNHEKIYVVFNQDSYFEESKELEILNSRMNAMRDLQEYAGKYYSHKYIQKNILRLSDDQITAMQSEIDEEETNPRFQQDDQGF
>ID:ALP46975.1 |[Vibrio phage phi-Grn1]||_Vibrio_phage_phi-Grn1_.gbk|portal vertex of the..|1551|KT919972(248605):84980-86530:1 ^^ Vibrio phage phi-Grn1, complete genome.|neighbours:ID:ALP47103.1(1),ID:ALP47323.1(1)|neighbour_genes:tail tube monomer,prohead core protein|
MLEFMKFWAKEEEQEIQQIDKNPVRSFSAPDNVDGAKEIHTNLLAPQMGTNFIPTDGQSAQGTVPVKELIKGYRALAEYHEVDDAIQEIVDEAIVYENDKEVVWLNLDNTDFSENIKTKINEEFDRVVGLLQMRKHGYKWFRKWYVDSRIYFHKILDKEDNIIELRPLDPTKMELVREIQKETIDGVEVVKGTLEYYVYKQSDYKMPSWMSGSSRSQSSFRIPKDAIVFAHSGLMKGCADEPYIIGYLDRAIKPANQLKMLEDALVIYRLARAPERRVFYVDVGNLPTQKAQQYVNGIMQNVKNRIVYDTSTGKVKNTTNAMSMLEDYYLPRREGSKGTEVSTLPGGQSLGDIEDVLYFNRKLYKAMRIPTSRAATEDQNGGINFGQGTEISRDELKFTKFVKRLQTKFETVITDPLKHQLIVNNIITEEEWDANHEKLYVVFNQDSYFEEAKELEILNSRMNAMRDVQEYAGKYYSHKYIQKNILRLSDDQITAMQSEIDEEETNPRFQQDDHGF
>ID:ALP47358.1 |[Vibrio phage phi-ST2]||_Vibrio_phage_phi-ST2_.gbk|portal vertex of the..|1551|KT919973(250485):144763-146313:1 ^^ Vibrio phage phi-ST2, complete genome.|neighbours:ID:ALP47486.1(1),ID:ALP47702.1(1)|neighbour_genes:tail tube monomer,prohead core protein|
MLEFMKFWAKEEEQEIQQIDKNPVRSFSAPDNVDGAKEIHTNLLAPQMGTNFIPTDGQSAQGTVPVKELIKGYRALAEYHEVDDAIQEIVDEAIVYENDKEVVWLNLDNTDFSENIKTKINEEFDRVVGLLQMRKHGYKWFRKWYVDSRIYFHKILDKEDNIIELRPLDPTKMELVREIQKETIDGVEVVKGTLEYYVYKQSDYKMPSWMSGSSRSQSSFRIPKDAIVFAHSGLMKGCADEPYIIGYLDRAIKPANQLKMLEDALVIYRLARAPERRVFYVDVGNLPTQKAQQYVNGIMQNVKNRIVYDTSTGKVKNTTNAMSMLEDYYLPRREGSKGTEVSTLPGGQSLGDIEDVLYFNRKLYKAMRIPTSRAATEDQNGGINFGQGTEISRDELKFTKFVKRLQTKFETVITDPLKHQLIVNNIITEEEWDANHEKLYVVFNQDSYFEEAKELEILNSRMNAMRDVQEYAGKYYSHKYIQKNILRLSDDQITAMQSEIDEEETNPRFQQDDHGF
>ID:ALY07001.1 |[Vibrio phage vB_VmeM-32]||_Vibrio_phage_vB_VmeM-32_.gbk|putative portal vert..|1554|KU160494(199912):7077-8630:1 ^^ Vibrio phage vB_VmeM-32, complete genome.|neighbours:ID:ALY07000.1(1),ID:ALY07002.1(1)|neighbour_genes:tail tube protein,prohead core protein|
MKLLDFFKFFNKDEHQNTRDSIIDGIDSFTPDNSLDGAIDVDRPVWDASAPETAFAQSFYDVPMATNSKQLINQYRALENYHEVDNAIDEIINDCVVYEDDNSAVSLNLDKTSFSESTKKKILEEFENVLRLLDFKNKGHYFFRRWFVDGKIYFHKMINPEKTNEGIHELRLLDARNIEYIRENYVDSKDGADVYKGKREYFVYNASIANDYRYSMFRNGKIKIPRGAIVYAHSGKLATDGRTVIGRLNAVVKPANQLKMLEDAMVIYRITRAPERRIFYIDVDNMPPKKATEYVNNVMQSMKNRVVYDTATGKVKTTSNNLSMTEDYWLQRRNGKAVTDVSTLPGAQSLGELDDLKWFKRSVYEALKLPLSRMPNDNGGVQFGGGSEITRDELQFSKYKRRLRNEFAGVLIDPLRTNCILKKIMNSEEWEKEAQNINLVWNQDSIYEELKDIEILERRLQTLNQLGVQNIVGTYLSHEYIMKTILRLTDEQIKEQSELIANEKSDPRFKPEDLEEF
>ID:AFN37590.1 |[Vibriophage phi-pp2]||_Vibriophage_phi-pp2_.gbk|portal vertex protei..|1548|JN849462(246421):222404-223951:1 ^^ Vibriophage phi-pp2, complete genome.|neighbours:ID:AFN37589.1(1),ID:AFN37591.1(1)|neighbour_genes:tail tube protein,hypothetical protein|
MLEFMKFWTKEEEQDIQKIEKNPVRSFSAPDNVDGAKEIHTNLLAPQLGHAIIPSDAQSEGTIPVKELIKSYRALAEYHEVDDAIQEIVDEAIVYENDKEVVWLNLDNTDFSENIKAKINEEFDRVVSLLQMRKHGYKWFRKWYVDSRIYFHKILDKDNNIIELRPLNPMKMELVREIQKETIDGVEVVKGTLEYYVYKQSDYKMPSWMSATNRAQTSFRIPKDAIVFAHSGLMRGCADDPYIIGYLDRAIKPANQLKMLEDALVIYRLARAPERRVFYVDVGNLPTQKAQQYVNGIMQNVKNRVVYDTQTGQVKNTTNAMSMLEDYYLPRREGSKGTEVSTLPGGQSLGDIEDVLYFNRKLYKAMRIPTSRAASEDQTGGINFGQGAEITRDELKFTKFVKRLQTKFETVITDPLKHQLIVNNIITEEEWDANHEKLYVVFNQDSYFEEAKELEILNSRMNAMRDIQDYAGKYYSHKYIQKNILRLSDDQITAMQSEIDEEETNPRFQQDDQGF
>ID:YP_009153767.1 |[Yersinia phage PST]||_Yersinia_phage_PST_.gbk|portal vertex protei..|1575|NC_027404(167785):98083-99657:1 ^GeneID:24677553^ Yersinia phage PST, complete genome.|neighbours:ID:YP_009153766.1(1),ID:YP_009153768.1(1)|neighbour_genes:tail tube protein,prohead core protein|
MKFNVLSLFAPWAKMDERNFKDQEKEDLVSITAPKLDDGAREFEVSSNEAASPYNAAFQTIFGSYEPGMKTTRELIDTYRNLMNNYEVDNAVSEIVSDAIVYEDDTEVVALNLDKSKFSPKIKNMMLDEFSDVLNHLSFQRKGSDHFRRWYVDSRIFFHKIIDPKRPKEGIKELRRLDPRQVQYVREIITETEAGTKIVKGYKEYFIYDTAHESYACDGRMYEAGTKIKIPKAAVVYAHSGLVDCCGKNIIGYLHRAVKPANQLKLLEDAVVIYRITRAPDRRVWYVDTGNMPARKAAEHMQHVMNTMKNRVVYDASTGKIKNQQHNMSMTEDYWLQRRDGKAVTEVDTLPGADNTGNMEDIRWFRQALYMALRVPLSRIPQDQQGGVMFDSGTSITRDELTFAKFIRELQHKFEEVFLDPLKTNLLLKGIITEDEWNDEINNIKIEFHRDSYFTELKEAEILERRINMLTMAEPFIGKYISHRTAMKDILQMTDEEIEQEAKQIEEESKEARFQDPDQEQEDF
>ID:VEV89781.1 |[Yersinia phage fPS-2]||_Yersinia_phage_fPS-2_.gbk|g165|1575|LR215722(169060):101026-102600:1 ^^ Yersinia phage fPS-2 genome assembly, chromosome: I.|neighbours:ID:VEV89780.1(1),ID:VEV89782.1(1)|neighbour_genes:g164,g166|
MKFNVLSLFAPWAKMDERNFKDQEKEDLVSITAPKLDDGAREFEVSSNEAASPYNAAFQTVFGSYEPGMKTTRELIDTYRNLMNNYEVDNAVSEIVSDAIVYEDDTEVVALNLDKSKFSPKIKNMMLDEFSDVLNHLSFQRKGSDHFRRWYVDSRIFFHKIIDPKRPKEGIKELRRLDPRQVQYVREIITETEAGTKIVKGYKEYFIYDTAHESYACDGRMYEAGTKIKIPKAAVVYAHSGLVDCCGKNIIGYLHRAVKPANQLKLLEDAVVIYRITRAPDRRVWYVDTGNMPARKAAEHMQHVMNTMKNRVVYDASTGKIKNQQHNMSMTEDYWLQRRDGKAVTEVDTLPGADNTGNMEDVRWFRQALYMALRVPLSRIPQDQQGGVMFDSGTSITRDELTFAKFIRELQHKFEEVFLDPLKTNLLLKGIITEDEWNDEINNIKIEFHRDSYFTELKEAEILERRINMLTMAEPFIGKYISHRTAMKDILQMTDEEIEQEAKQIEEESKEARFQDPDQEQEDF
>ID:YP_009149412.1 |[Yersinia phage phiD1]||_Yersinia_phage_phiD1_.gbk|g173|1575|NC_027353(167063):98776-100350:1 ^GeneID:24635609^ Yersinia phage phiD1 complete genome.|neighbours:ID:YP_009149411.1(1),ID:YP_009149413.1(1)|neighbour_genes:g172,g174|
MKFNVLSLFAPWAKMDERNFKDQEKEDLVSITAPKLDDGAREFEVSSNEAASPYNAAFQTIFGSYEPGMKTTRELIDTYRNLMNNYEVDNAVSEIVSDAIVYEDDTEVVALNLDKSKFSPKIKNMMLDEFSDVLNHLSFQRKGSDHFRRWYVDSRIFFHKIIDPKRPKEGIKELRRLDPRQVQYVREIITETEAGTKIVKGYKEYFIYDTAHESYACDGRMYEAGTKIKIPKAAVVYAHSGLVDCCGKNIIGYLHRAVKPANQLKLLEDAVVIYRITRAPDRRVWYVDTGNMPARKAAEHMQHVMNTMKNRVVYDASTGKIKNQQHNMSMTEDYWLQRRDGKAVTEVDTLPGADNTGNMEDVRWFRQALYMALRVPLSRIPQDQQGGVMFDSGTSITRDELTFAKFIRELQHKFEEVFLDPLKTNLLLKGIITEDEWNDEINNIKIEFHRDSYFTELKEAEILERRINMLTMAEPFIGKYISHRTAMKDILQMTDEEIEQEAKQIEEESKEARFQDPDQEQEDF
