# Supplementary material for: Influence of Non-canonical DNA Bases on the Genomic Diversity of Tevenvirinae
Source: Front Microbiol. 2021 Apr 6;12:632686. doi: 10.3389/fmicb.2021.632686 (PMC8056088; doi:10.3389/fmicb.2021.632686)
Supplement: Supplementary Data Sheet 1 — Clustering results (folders “first clusterisation,” “second clusterisation,” and “third clusterisation”): the number of pan-genome components in the individual genome (files “pan genome components of genomes”), the total number of all clusters and components of the pan-genome (files “pan genome components”), a list of clusters of the core genome (files “core list”), a list of clusters of the softcore genome (files “softcore list”). Clusters of the softcore genome (folders “softcore clusters”) are presented in the files which show regions in genomes, protein sequences, names of viruses which have these proteins A description of softcore clusters is also supplied (file “Softcore clusters description”). [file Data_Sheet_1.ZIP › Data sheet 1/first clusterisation/softcore_clusters/20036_21.faa]

>ID:YP_004300757.1 |[Acinetobacter virus 133]|Acj133|_Acinetobacter_phage_133_.gbk|21|639|NC_015250(159801):99689-100327:1 ^GeneID:10323163^ Acinetobacter phage 133, complete genome.|neighbours:ID:YP_004300756.1(1),ID:YP_004300758.1(1)|neighbour_genes:68,22|
MELLIEQWGQPGGTDIKTSHILEESTEGKPGLYIEGIFLQADVVNRNKRLYPKSVLEPAVAKYIKEQVNSHQALGELNHPPRANVDPNLAAIIIEDMWWEGSNVMGRARVIEGDNGPGDKLAANIKAGWVPGVSSRGLGSVTKSTRGHNVVNEGFKLTVGVDVVWGPSAPDAWVKPRIVEATEEKQEPAIIPKNDNAFKKLVENLRINNIED
>ID:AWY10254.1 |[Acinetobacter phage AM101]||_Acinetobacter_phage_AM101_.gbk|prohead core scaffol..|648|MH165274(166487):59540-60187:-1 ^^ Acinetobacter phage AM101, complete genome.|neighbours:ID:AWY10253.1(-1),ID:AWY10256.1(-1)|neighbour_genes:prohead core scaffol..,prohead core protein|
MSNEPQLLIEHWGQASEINDVSAFQLDESTGKGLPPGLYIEGIFLQANVVNRNKRYYPKAVLEKAVDKYIKEQVSTNQALGELNHPPRANVDPMQAAIIIEDMWWSGNNVMGRARIIEGDQGAGDKLAALIRSGWKPGVSSRGLGSVKDSGRGYNIVQDGFRLTVGVDVVWGPSAPDAWVKPLEITESVNEDANVAQPQNADSAFKTLINNLSAL
>ID:YP_004009544.1 |[Acinetobacter phage Ac42]|Ac42|_Acinetobacter_phage_Ac42_.gbk|21|657|NC_014660(167716):110524-111180:1 ^GeneID:9925809^ Acinetobacter phage Ac42, complete genome.|neighbours:ID:YP_004009543.1(1),ID:YP_004009545.1(1)|neighbour_genes:68,22|
MTVELLIEHWGLPSDGGSDSKPMLESYDSKDPSKPGLYIEGIFLQADVVNRNKRLYPKSVLEKAVSQYIKEQVDTKQALGELNHPPRAMVDPMQAAIIIEEMWWKGNDVYGRARVIEGDHGPGDKLAANIRAGWLPGVSSRGLGSVKSSGRGHNIVQEGFRLTVGVDVVWGPSAPDAWVKPKQINENTKKEPEVPLVEEKTDKAAFMKLIENMRYKYY
>ID:YP_004009799.1 |[Acinetobacter phage Acj61]||_Acinetobacter_phage_Acj61_.gbk|21|645|NC_014661(164093):112175-112819:1 ^GeneID:9926073^ Acinetobacter phage Acj61, complete genome.|neighbours:ID:YP_004009798.1(1),ID:YP_004009800.1(1)|neighbour_genes:68,22|
MTQELQLLVEHWGQPYDVSEIKATQLDESSSTGLRPGLYIEGIFLQANVVNRNKRMYPKSILEQAIDRYMTEQVKTCQALGELNHPPRAMVDPMQAAIIIEDMWWEGDNVYGRARVVEGDNGAGDKLAALIRAGWKPGVSSRGLGQVKSSGRGYNIVQEGFRLTVGVDVVWGPSAPDAWVTPKEITESVVEDTVVTKPSADSAFNSLIENMNAL
>ID:YP_004010320.1 |[Acinetobacter phage Acj9]||_Acinetobacter_phage_Acj9_.gbk|21|630|NC_014663(169947):113829-114458:1 ^GeneID:9926617^ Acinetobacter phage Acj9, complete genome.|neighbours:ID:YP_004010319.1(1),ID:YP_004010321.1(1)|neighbour_genes:68,22|
MTEQLLVEHWGQPTEVTDVPSTQLQESDSDLPPGLYIEGIFLQADVVNRNRRLYPKTILEAAVDKYIVEQVHSNQALGELNHPPRANVDPMQAAIIIEDMWWEGKNVMGRARVIEGDNGPGDKLAANIRAGWKPGVSSRGLGSVKDSGRGYTIVQEGYRLTVGVDVVWGPSAPDAWVKPRQINESVEDVPEVKAGPNFDAFFANLSKYK
>ID:AXY82721.1 |[Acinetobacter phage KARL-1]||_Acinetobacter_phage_KARL-1_.gbk|prohead core scaffol..|648|MH713599(166560):75869-76516:-1 ^^ Acinetobacter phage KARL-1, complete genome.|neighbours:ID:AXY82720.1(-1),ID:AXY82722.1(-1)|neighbour_genes:prohead core scaffol..,prohead core protein|
MSNEPQLLIEHWGQASEINDVSAFQLDESTGKGLPPGLYIEGIFLQANVVNRNKRYYPKAVLEKAVDKYIKEQVSTNQALGELNHPPRANVDPMQAAIIIEDMWWSGNNVMGRARIIEGDQGAGDKLAALIRSGWKPGVSSRGLGSVKDSGRGYNIVQDGFRLTVGVDVVWGPSAPDAWVKPLEITESVNEDANVAQPQNADSAFKTLIGNLSAL
>ID:YP_006489118.1 |[Acinetobacter phage ZZ1]||_Acinetobacter_phage_ZZ1_.gbk|prohead core scaffol..|645|NC_018087(166687):107459-108103:1 ^GeneID:18114116^ Acinetobacter phage ZZ1, complete genome.|neighbours:ID:YP_006489120.1(1),ID:YP_006489117.1(1)|neighbour_genes:prohead core protein,prohead core scaffol..|
MTEEMLLIEHWGQPATVNDVTPTMISESANGKLKPGLYIEGVFLQAEVVNRNKRLYPKRILETAVDKYIKEQVVTMQALGELNHPARAHVDPMQAAIIIEDMWWEGNNVMGRARIIEGDNGPGDKLAANIRAGWIPGVSSRGLGSIKSSGRGYNIVQEGFRLTVGVDAVWGPSAPDAFVTPKQITESVEPAEEPVKSSSADSAFKTLIGNLKAL
>ID:AXF40748.1 |[Acinetobacter phage vB_ApiM_fHyAci03]||_Acinetobacter_phage_vB_ApiM_fHyAci03_.gbk|prohead core scaffol..|648|MH460829(165975):107447-108094:1 ^^ Acinetobacter phage vB_ApiM_fHyAci03, complete genome.|neighbours:ID:AXF40747.1(1),ID:AXF40749.1(1)|neighbour_genes:prohead core protein,prohead core scaffol..|
MSNEPQLLIEHWGQASEINDVSAFQLDESTGKGLPPGLYIEGIFLQANVVNRNKRYYPKAVLEKAVDKYIKEQVSTNQALGELNHPPRANVDPMQAAIIIEDMWWSGNNVMGRARIIEGDQGAGDKLAALIRSGWKPGVSSRGLGSVKDSGRGYNIVQDGFRLTVGVDVVWGPSAPDAWVKPLEITESVNEDANVAQPQNADSAFKTLINNLSAL
>ID:APU01470.1 |[Aeromonas phage 65.2]||_Aeromonas_phage_65.2_.gbk|prohead assembly (sc..|726|KY290955(236567):64394-65119:-1 ^SEED:fig|6666666.172300.peg.79^ Aeromonas phage 65.2, complete genome.|neighbours:ID:APU01469.1(-1),ID:APU01471.1(-1)|neighbour_genes:prohead assembly (sc..,capsid and scaffold ..|
MFENILVENWEGRDNGVQSNPMLLIEHWSNEYRTPNETLTEKSVSDIPYKGQYLVESFDDKSTGNLYIEGIFLQAEVPNGNGRIYPKAIMEKAVDKYIKEQVASKQSLGELNHPGDRSYPDPSKSALVIEKLWWKGNDVYGRARIVEGDHAHGDKVAALIRAGWVPGVSSRGLGSLKKNSRGLNEVQEGYKLTVGVDVVWGPSAPNAYTNAYRVNESKTQENSTLNNSDKAVIALIEALKN
>ID:YP_004300922.1 |[Aeromonas virus 65]||_Aeromonas_phage_65_.gbk|21|726|NC_015251(235229):64397-65122:-1 ^GeneID:10323344^ Aeromonas phage 65, complete genome.|neighbours:ID:YP_004300921.1(-1),ID:YP_004300923.1(-1)|neighbour_genes:hypothetical protein,68|
MFENILVENWEGRDNGVQSNPMLLIEHWSNEYRTPNETLTEKSVSDIPYKGQYLVESFDDKSTGNLYIEGIFLQAEVPNGNGRIYPKAIMEKAVDKYIKEQVASKQSLGELNHPGDRSYPDPSKSALVIEKLWWKGNDVYGRARIVEGDHAHGDKVAALIRAGWVPGVSSRGLGSLKKNSRGLNEVQEGYKLTVGVDVVWGPSAPNAYTNAYRVNESKTQENSTLNNSDKAVIALIEALKN
>ID:ATI17427.1 |[Aeromonas phage AS-szw]||_Aeromonas_phage_AS-szw_.gbk|prohead core scaffol..|726|MF498773(229957):109858-110583:1 ^^ Aeromonas phage AS-szw, complete genome.|neighbours:ID:ATI17426.1(1),ID:ATI17428.1(1)|neighbour_genes:essential prohead co..,prohead core scaffol..|
MYENILVENWEGRDNGEPSKNMLLIEHWSTEYRTDTNLTEKNESGVPNKECYLIESVDDKGTGNLYIEGIFLQAEVPNGNGRIYPKRVMEKAVERYIKDQVASKQSLGELNHPGDRSYPDPSKSALVIEKLWWKGNDVYGRARIVEGDHAEGDKVAALIRAGWIPGVSSRGLGSLKRNSRGLNEVQEGYRLTVGVDVVWGPSAPNAYTNAYRVNESKTDQKPTLNNTDDAKILKLIEALKS
>ID:ASU00168.1 |[Aeromonas phage AS-zj]||_Aeromonas_phage_AS-zj_.gbk|prohead core scaffol..|726|MF448340(229929):216167-216892:1 ^^ Aeromonas phage AS-zj, complete genome.|neighbours:ID:ASU00169.1(1),ID:ASU00167.1(1)|neighbour_genes:essential prohead co..,prohead core scaffol..|
MYENILVENWEGRDNGEPSKNMLLIEHWSTEYRTDTNLTEKNESGVPNKECYLIESVDDKGTGNLYIEGIFLQAEVPNGNGRIYPKRVMEKAVERYIKDQVASKQSLGELNHPGDRSYPDPSKSALVIEKLWWKGNDVYGRARIVEGDHAEGDKVAALIRAGWIPGVSSRGLGSLKRNSRGLNEVQEGYRLTVGVDVVWGPSAPNAYTNAYRVNESKTDQKPTLNNTDDAKILKLIEALKS
>ID:NP_944111.1 |[Aeromonas virus Aeh1]||_Aeromonas_phage_Aeh1_.gbk|21|630|NC_005260(233234):157102-157731:1 ^GeneID:2658186^ Aeromonas phage Aeh1, complete genome.|neighbours:ID:NP_944110.1(1),ID:NP_944112.1(1)|neighbour_genes:68,22|
MTEPYLLTEDWGQPGKVGDANVVVESIESNGKLYIEGIFMQSEVVNGNKRMYPKKVLQEAVTKYIKEQVDTRQALGELNHPARANVDPLHAAIIIEKLEMRGNDVWGRARIIEGDYAEGDKTAALIRAGWIPGVSSRGLGTVKANRYGINEVQEGFKLTVGVDVVWGPSAPNAYVKPVVESLAAHIEEKKKVSNDDAFLALAEALKNLN
>ID:AUE22759.1 |[Aeromonas phage Ah1]||_Aeromonas_phage_Ah1_.gbk|prohead core scaffol..|630|MG250483(221116):144954-145583:1 ^^ Aeromonas phage Ah1, complete genome.|neighbours:ID:AUE22758.1(1),ID:AUE22760.1(1)|neighbour_genes:prohead core protein,prohead core scaffol..|
MTEPYLLTEDWGQPGRVGDANVVVESIESDGKLYIEGIFMQSEVVNGNKRMYPKKVLQEAVAKYIKEQVDTKQALGELNHPARANVDPLHAAIIIEKLEMRGNDVWGRARVIEGDYAEGDKTAALIRAGWIPGVSSRGLGTVKANRYGINEVQEGFRLTVGVDVVWGPSAPNAYVKPVVESLSAHIEEKEKVSNNEAFLALAEALKNLN
>ID:QAX98475.1 |[Aeromonas phage AsFcp_2]||_Aeromonas_phage_AsFcp_2_.gbk|prohead core scaffol..|651|MH791401(219171):94505-95155:1 ^^ UNVERIFIED: Aeromonas phage AsFcp_2, complete genome.|neighbours:ID:QAX98474.1(1),ID:QAX98476.1(1)|neighbour_genes:prohead core protein,prohead core scaffol..|
MGPQDILVENGGSLLVENWGCVGNLGEPNIVAESIERDGKLYIEGTFMQAEVINGNKRLYPKKVLQEAVAKYIKEQVNTKQALGELNHPARANVDPLHAAIIIEKLEMRGNDVWGRARIIEGDFAEGDKTAALIRAGWIPGVSSRGLGSVKANAYGINEVQEGFRLTVGVDVVWGPSAPNAYVKPVVESVSVQPEEKKIDNNTSFLALAEALKNLN
>ID:QAX97867.1 |[Aeromonas phage Asswx_1]||_Aeromonas_phage_Asswx_1_.gbk|prohead core scaffol..|726|MH791398(229103):117546-118271:1 ^^ UNVERIFIED: Aeromonas phage Asswx_1, complete genome.|neighbours:ID:QAX97866.1(1),ID:QAX97868.1(1)|neighbour_genes:prohead core protein,prohead core scaffol..|
MYENILVENWEGRDNGEPSKNMLLIEHWSTEYRTDTNLTEKNESGVPNKECYLIESVDDKGTGNLYIEGIFLQAEVPNGNGRIYPKRVMEKAVERYIKDQVASKQSLGELNHPGDRSYPDPSKSALVIEKLWWKGNDVYGRARIVEGDHAEGDKVAALIRAGWIPGVSSRGLGSLKRNSRGLNEVQEGYRLTVGVDVVWGPSAPNAYTNAYRVNESKTDQKPTLNNTDDAKILKLIEALKS
>ID:QAY01283.1 |[Aeromonas phage Aswh_1]||_Aeromonas_phage_Aswh_1_.gbk|prohead core scaffol..|681|MH791414(229730):120232-120912:-1 ^^ UNVERIFIED: Aeromonas phage Aswh_1, complete genome.|neighbours:ID:QAY01282.1(-1),ID:QAY01284.1(-1)|neighbour_genes:prohead core scaffol..,prohead core protein|
MDTINETWEGRDSGKPSDVKLLIENWGCPEGVSESNGKGLLVESYNDKDTGNLYIEGIFLQAEIPNGNGRIYPKKILEKAVDKYIKEQVNIKQSIGELNHPGNRSYPDPKHAALVIEKLWWKGNDVWGKARIVEGDGAEGDKVAALIRAGWVPGVSSRGLGSLKRNSKGLNEVQEGYKLTVGVDVVWGPSAPSAYTNAYRMNESKNEPLNNTDDEAIKNLIEALKS
>ID:YP_007010336.1 |[Aeromonas phage CC2]||_Aeromonas_phage_CC2_.gbk|prohead core scaffol..|726|NC_019538(231743):152839-153564:-1 ^GeneID:14016264^ Aeromonas phage CC2, complete genome.|neighbours:ID:YP_007010335.1(-1),ID:YP_007010337.1(-1)|neighbour_genes:prohead core scaffol..,essential prohead co..|
MYENILVENWEGRDNGEPSKNMLLIEHWSTEYRTDNNLTEKNESGVPNKEYYLIESVDDKGTGNLYIEGIFLQAEVPNGNGRIYPKRVMEKAVERYVKDQVESKQSLGELNHPGDRSYPDPSKSALVIEKLWWKGNDVYGRARIVEGDHAEGDKVAALIRAGWIPGVSSRGLGSLKRNSRGLNEVQEGYRLTVGVDVVWGPSAPNAYTNAYRVNESKTDQKSTLNNTDDAKILKLIEALKS
>ID:YP_009011647.1 |[Aeromonas phage PX29]||_Aeromonas_phage_PX29_.gbk|21|651|NC_023688(222006):144900-145550:1 ^GeneID:18560142^ Aeromonas phage PX29, complete genome.|neighbours:ID:YP_009011646.1(1),ID:YP_009011648.1(1)|neighbour_genes:68,22|
MGPQDILVENGGSLLVENWGCVGNLGEPNIVAESIERDGKLYIEGTFMQAEVINGNKRLYPKKVLQEAVAKYIKEQVNTKQALGELNHPARANVDPLHAAIIIEKLEMRGNDVWGRARIIEGDFAEGDKTAALIRAGWIPGVSSRGLGSVKANAYGINEVQEGFRLTVGVDVVWGPSAPNAYVKPVVESVSVQPEEKKIDNNTSFLALAEALKNLN
>ID:YP_003969306.1 |[Aeromonas phage phiAS5]||_Aeromonas_phage_phiAS5_.gbk|prohead core scaffol..|621|NC_014636(225268):16079-16699:1 ^GeneID:9861424^ Aeromonas phage phiAS5, complete genome.|neighbours:ID:YP_003969305.1(1),ID:YP_003969307.1(1)|neighbour_genes:prohead core-like pr..,prohead core scaffol..|
MSVELLVEDWGQPGQPGDVGVVVESIESDGKLYIEGTFMQSEVVNGNGRMYPRKVLAEAVAKYIKEQVNTRQALGELNHPPRANVDPLHAAIIIEKLEMRGNDVWGRARIIEGDYAEGDKTAALIRAGWIPGVSSRGLGAVKRNSYGINEVQEGFKLTVGVDVVWGPSAPNAYVKPVVESTTVEPVKKANQNSAFLALAEALENLN
>ID:YP_803113.1 |[Escherichia virus RB32]||_Bacteriophage_RB32_.gbk|21|654|NC_008515(165890):100987-101640:1 ^GeneID:4405490^ Bacteriophage RB32, complete genome.|neighbours:ID:YP_803112.1(1),ID:YP_803114.1(1)|neighbour_genes:68,22|
MNEPQLLIETWGQPGEIIDGVPMLESHDGKDLGLKPGLYIEGIFMQAEVVNRNKRLYPKRILEKAVKDYINEQVLTKQALGELNHPPRANVDPMQAAIIIEDMWWKGNDVYGRARVIEGDHGPGDKLAANIRAGWIPGVSSRGLGSLTDTNKGYRIVNEGFKLTVGVDAVWGPSAPDAWVTPKEITESQTAEADTSADDAYMALAEAMKKSVINIII
>ID:YP_009218788.1 |[Citrobacter phage IME-CF2]||_Citrobacter_phage_IME-CF2_.gbk|prohead assembly (sc..|648|NC_029013(177688):163665-164312:-1 ^GeneID:26645003,SEED:fig|1527524.5.peg.265^ Citrobacter phage IME-CF2, complete genome.|neighbours:ID:YP_009218787.1(-1),ID:YP_009218789.1(-1)|neighbour_genes:prohead assembly (sc..,capsid and scaffold ..|
MNESQLNENGDMLLIEEWGLPCADISDSILESVGTSKDGKLRIEGIFLQAEKVNRNKRLYPKKVLEEAVNDYIRTQVNTRQALGEMNHPPRPNVDPRNACILIEKMWWKGNDVWGRAVVVEGDNGDGDKLAALIRAGWVPGVSSRGLGKLADSGKGYGIVQEGFKLAVGVDVVWGPSAPDAYVKPIAESQQTQPLVENISADDAFRKLSERLKGL
>ID:YP_009195033.1 |[Citrobacter phage Margaery]||_Citrobacter_phage_Margaery_.gbk|prohead core and pro..|660|NC_028755(178182):131765-132424:1 ^^ Citrobacter phage Margaery, complete genome.|neighbours:ID:YP_009195032.1(1),ID:YP_009195034.1(1)|neighbour_genes:prohead core protein,prohead core scaffol..|
MNESQLNENGDMLLIEEWGLPCADISDSILESVGESKKDGKLRIEGIFLQAEKVNRNKRLYPKKVLEEAVNDYIRTQVNPRQALGEMNHPPRPNVDPRNACILIEKLWWKGNDVWGRAVVVEGDNGDGDKLAALIRAGWVPGVSSRGLGKLSDSGKGYGIVQEGFKLAVGVDVVWGPSAPDAYVKPITESQSSKTLVENNSADDDAFRKLSERLKSLYK
>ID:AYJ73077.1 |[Citrobacter phage Maroon]||_Citrobacter_phage_Maroon_.gbk|prohead core scaffol..|660|MH823906(178830):132180-132839:1 ^^ Citrobacter phage Maroon, complete genome.|neighbours:ID:AYJ73076.1(1),ID:AYJ73078.1(1)|neighbour_genes:prohead core protein,capsid assembly scaf..|
MNESQLNENGDMLLIEEWGLPCADISDSILESVGESKKDGKLRIEGIFLQAEKVNRNKRLYPKKVLEEAVNDYIRTQVNTRQALGEMNHPPRPNVDPRNACILIEKLWWKGNDVWGRAVVVEGDNGDGDKLAALIRAGWVPGVSSRGLGKLSDSGKGYGIVQEGFKLAVGVDVVWGPSAPDAYVKPITESQSSKTLVENNSADDDAFRKLSERLKSLYK
>ID:YP_009203909.1 |[Citrobacter phage Merlin]||_Citrobacter_phage_Merlin_.gbk|prohead core scaffol..|645|NC_028857(172733):104238-104882:1 ^GeneID:26648120^ Citrobacter phage Merlin, complete genome.|neighbours:ID:YP_009203908.1(1),ID:YP_009203910.1(1)|neighbour_genes:prohead core protein,prohead core scaffol..|
MNEPQLLIEHWGQPGECIDGVPMLESHDGTDSGLAPGLYIEGIFMQAEVVNRNKRLYPKRILEKAVSNYIKEQVVTKQALGELNHPPRANVDPMQAAIIIEDMWWKGNDVYGRARIIEGDHGPGDKLAANIRAGWIPGVSSRGLGSLTETNKGYKIVNEGFKLTVGVDAVWGPSAPDAWVTPKQISESHEAAPAVAKKSADEAFKALTESLKAL
>ID:YP_009097821.1 |[Citrobacter phage Miller]||_Citrobacter_phage_Miller_.gbk|prohead protease|648|NC_025414(178171):133360-134007:1 ^InterPro:IPR005082^ Citrobacter phage Miller, complete genome.|neighbours:ID:YP_009097820.1(1),ID:YP_009097822.1(1)|neighbour_genes:prohead core protein,prohead core scaffol..|
MNESQLNENGDMLLIEEWGLPCADISDSILESVGTSKDGKLRIEGIFLQAEKVNRNKRLYPKKVLEEAVNDYIRTQVNTRQALGEMNHPPRPNVDPRNACILIEKMWWKGNDVWGRAVVVEGDNGDGDKLAALIRAGWVPGVSSRGLGKLADSGKGYGIVQEGFKLAVGVDVVWGPSAPDAYVKPITESQQTKPLVENISADDAFRKLSERLKGL
>ID:YP_009146624.1 |[Citrobacter phage Moon]||_Citrobacter_phage_Moon.gbk|prohead core scaffol..|645|NC_027331(170341):103968-104612:1 ^GeneID:24721790,InterPro:IPR005082^ Citrobacter phage Moon, complete genome.|neighbours:ID:YP_009146623.1(1),ID:YP_009146625.1(1)|neighbour_genes:prohead core protein,prohead core scaffol..|
MNEPQLLIEHWGQPGECIDGVPMLESHDGTDSGLAPGLYIEGIFMQAEVVNRNKRLYPKRILEKAVSNYIKEQVVTKQALGELNHPPRANVDPMQAAIIIEDMWWKGNDVYGRARIIEGDHGPGDKLAANIRAGWIPGVSSRGLGSLTETNKGYKIVNEGFKLTVGVDAVWGPSAPDAWVTPKQISESHEAAPAVAKKSADEAFKALTESLKAL
>ID:YP_009285752.1 |[Citrobacter phage vB_CfrM_CfP1]||_Citrobacter_phage_vB_CfrM_CfP1_.gbk|prohead assembly (sc..|648|NC_031057(180219):134715-135362:1 ^GeneID:29079657^ Citrobacter phage vB_CfrM_CfP1, complete genome.|neighbours:ID:YP_009285751.1(1),ID:YP_009285753.1(1)|neighbour_genes:prohead core protein,prohead assembly (sc..|
MNESQLNENGDMLLIEEWGLPCADISDSILESVGTSKDGKLRIEGIFLQAEKVNRNKRLYPKKVLEEAVNDYIRTQVNTRQALGEMNHPPRPNVDPRNACILIEKMWWKGNDVWGRAVVVEGDNGDGDKLAALIRAGWVPGVSSRGLGKLADSGKGYGIVQEGFKLAVGVDVVWGPSAPDAYVKPIAESQQTQPLVENISADDAFRKLSERLKGL
>ID:SCN45868.1 |[Cronobacter phage Pet-CM3-4]||_Cronobacter_phage_Pet-CM3-4_.gbk|Phage prohead assemb..|642|LT614807(171975):106022-106663:1 ^^ Cronobacter phage Pet-CM3-4 genome assembly, chromosome: I.|neighbours:ID:SCN45867.1(1),ID:SCN45869.1(1)|neighbour_genes:Phage capsid and sca..,Phage prohead core s..|
MNEPQLLIEHWGQPGEILNGVPMLESYDGSDAGLKPGLYIEGVFMQAEVVNRNKRLYPKRVLEKAVANYIKEQVSTKQALGELNHPPRANVDPMQAAIIIEDMWWKGNDVYGRARIIEGDHGPGDKLAANIRAGWIPGVSSRGLGSLTETNKGYRIVNEGFKLTVGVDAVWGPSAPDAWVTPKQISESAEAQVAKKNDDESFKALVESLEKAL
>ID:YP_006986487.1 |[Cronobacter phage vB_CsaM_GAP161]||_Cronobacter_phage_vB_CsaM_GAP161_.gbk|prohead core and pro..|660|NC_019398(178193):131138-131797:1 ^^ Cronobacter phage vB_CsaM_GAP161, complete genome.|neighbours:ID:YP_006986486.1(1),ID:YP_006986488.1(1)|neighbour_genes:prohead core protein,prohead core protein|
MNESQLNENGDMLLIEEWGLPCADISDSILESVGESKKDGKLRIEGIFLQAEKVNRNKRLYPKKVLEEAVNDYIRTQVNTRQALGEMNHPPRPNVDPRNACILIEKLWWKGNDVWGRAVVVEGDNGDGDKLAALIRAGWVPGVSSRGLGKLSDSGKGYGIVQEGFKLAVGVDVVWGPSAPDAYVKPITESQSSKTLVENNSADDDAFRKLSERLKSLYK
>ID:AOG16343.1 |[Cronobacter phage vB_CsaM_leB]||_Cronobacter_phage_vB_CsaM_leB_.gbk|prohead core and pro..|660|KX431559(177907):130974-131633:1 ^^ Cronobacter phage vB_CsaM_leB, complete genome.|neighbours:ID:AOG16342.1(1),ID:AOG16344.1(1)|neighbour_genes:prohead core protein,prohead core scaffol..|
MNESQLNENGDMLLIEEWGLPCADISDSILESVGESKKDGKLRIEGIFLQAEKVNRNKRLYPKKVLEEAVNDYIRTQVNTRQALGEMNHPPRPNVDPRNACILIEKLWWKGNDVWGRAVVVEGDNGDGDKLAALIRAGWVPGVSSRGLGKLSDSGKGYGIVQEGFKLAVGVDVVWGPSAPDAYVKPITESQSSKTLVENNSADDDAFRKLSERLKSLYK
>ID:AOG16627.1 |[Cronobacter phage vB_CsaM_leN]||_Cronobacter_phage_vB_CsaM_leN_.gbk|prohead core scaffol..|660|KX431560(179516):132026-132685:1 ^^ Cronobacter phage vB_CsaM_leN, complete genome.|neighbours:ID:AOG16626.1(1),ID:AOG16628.1(1)|neighbour_genes:prohead core protein,prohead core protein|
MNESQLNENGDMLLIEEWGLPCADISDSILESVGESKKDGKLRIEGIFLQAEKVNRNKRLYPKKVLEEAVNDYIRTQVNTRQALGEMNHPPRPNVDPRNACILIEKLWWKGNDVWGRAVVVEGDNGDGDKLAALIRAGWVPGVSSRGLGKLSDSGKGYGIVQEGFKLAVGVDVVWGPSAPDAYVKPITESQSSKTLVENNSADDDAFRKISERLKSLYK
>ID:YP_009005453.1 |[Enterobacter phage PG7]||_Enterobacter_phage_PG7_.gbk|prohead core scaffol..|642|NC_023561(173276):107787-108428:1 ^GeneID:18502468^ Enterobacter phage PG7, complete genome.|neighbours:ID:YP_009005452.1(1),ID:YP_009005454.1(1)|neighbour_genes:prohead core protein,prohead core protein|
MNEPQLLIEHWGQPGEILNGVPMLESYDGSDAGLKPGLYIEGVFMQAEVVNRNKRLYPKRVLEKAVANYIKEQVSTKQALGELNHPPRANVDPMQAAIIIEDMWWKGNDVYGRARIIEGDHGPGDKLAANIRAGWIPGVSSRGLGSLTETNKGYRIVNEGFKLTVGVDAVWGPSAPDAWVTPKQISESAEAQVAKKNDDESFKALVESLEKAL
>ID:AVR55361.1 |[Enterobacter phage myPSH1140]||_Enterobacter_phage_myPSH1140_.gbk|prohead core protein|642|MG999954(172614):110122-110763:1 ^^ Enterobacter phage myPSH1140, complete genome.|neighbours:ID:AVR55360.1(1),ID:AVR55362.1(1)|neighbour_genes:prohead core protein,prohead core protein|
MNEPQLLIEHWGQPGEILNGVPMLESHDGSEAGLKPGLYIEGVFMQAEVVNRNKRLYPKRVLEKAVANYIKEQVSTKQALGELNHPPRANVDPMQAAIIIEDMWWNGNDVMGRARIIEGDHGPGDKLAANIRAGWIPGVSSRGLGSLTETNKGYRIVNEGFKLTVGVDAVWGPSAPDAWVTPKQISESAEAHVAKKNDDESFKALVESLEKAL
>ID:YP_009607134.1 |[Enterobacter phage phiEap-3]||_Enterobacter_phage_phiEap-3_.gbk|prohead core and pro..|648|NC_041980(175814):131523-132170:1 ^GeneID:40083140^ Enterobacter phage phiEap-3, complete genome.|neighbours:ID:YP_009607133.1(1),ID:YP_009607135.1(1)|neighbour_genes:prohead core protein,prohead core protein|
MNESQINENGDMLLIEEWGLPCGDVSESILESVGESKDGKLRIEGIFLQAEKVNRNRRLYPKNVLEEAVNDYIRTQVNTRQALGEMNHPPRPNVDPRNACILIEKLWWKGNDVWGRAVVVEGDGGDGDKLAALIRAGWVPGVSSRGLGKLSDSGKGYGVVQKGFKLAVGVDVVWGPSAPDAYVKPIVENQQSKPLVENNSADDAFRELSERLKGL
>ID:YP_009167987.1 |[Escherichia phage AR1]|AR1|_Enterobacteria_phage_AR1_DNA_.gbk|21|639|NC_027983(167435):100688-101326:1 ^GeneID:26041991^ Enterobacteria phage AR1 DNA, complete genome.|neighbours:ID:YP_009167986.1(1),ID:YP_009167988.1(1)|neighbour_genes:68,22|
MNEPQLLIETWGQPGEIIDGVPMLESHDGKDLGLKPGLYIEGIFMQAEVVNRNKRLYPKRILEKAVKDYINEQVLTKQALGELNHPPRANVDPMQAAIIIEDMWWKGNDVYGRARVIEGDHGPGDKLAANIRAGWIPGVSSRGLGSLTDTNKGYRIVNEGFKLTVGVDAVWGPSAPDAWVTPKEITESQTAEADTSADDAYMALAEAMKKAL
>ID:ANZ51027.1 |[Enterobacteria phage ATK47]||_Enterobacteria_phage_ATK47.gbk|prohead core scaffol..|648|KT184309(170020):67553-68200:-1 ^^ Enterobacteria phage ATK47, complete genome.|neighbours:ID:ANZ51026.1(-1),ID:ANZ51028.1(-1)|neighbour_genes:prohead assembly (sc..,prohead core protein|
MNKPELLIETWGQPGEIIDGVPMLESHDGKDSGLKPGLYIEGIFLQAEVVNRNKRLYPKRVLEKAVSDYIKEQVATKQALGELNHPPRANVDPMQAAIIIEDMWWKGNDVYGRARIIEGDHGPGDKLAANIRAGWIPGVSSRGLGSLTDTNKGYRIVNEGFKLTVGVDAVWGPSAPDAWVTPKQISESESENSVEITKNSADEAFKALAESLKAL
>ID:ANZ51371.1 |[Enterobacteria phage ATK48]||_Enterobacteria_phage_ATK48.gbk|prohead core scaffol..|648|KT184310(169729):165787-166434:-1 ^^ Enterobacteria phage ATK48, complete genome.|neighbours:ID:ANZ51370.1(-1),ID:ANZ51372.1(-1)|neighbour_genes:prohead assembly (sc..,capsid and scaffold ..|
MNKPELLIETWGQPGEIIDGVPMLESHDGKDSGLKPGLYIEGIFLQAEVVNRNKRLYPKRVLEKAVSDYIKEQVATKQALGELNHPPRANVDPMQAAIIIEDMWWKGNDVYGRARIIEGDHGPGDKLAANIRAGWIPGVSSRGLGSLTDTNKGYRIVNEGFKLTVGVDAVWGPSAPDAWVTPKQISESESENSVEITKNSADEAFKALAESLKAL
>ID:ANZ50770.1 |[Enterobacteria phage Aplg8]||_Enterobacteria_phage_Aplg8_.gbk|prohead core scaffol..|639|KT184308(168496):46207-46845:1 ^^ Enterobacteria phage Aplg8, complete genome.|neighbours:ID:ANZ50769.1(1),ID:ANZ50771.1(1)|neighbour_genes:capsid and scaffold ..,prohead assembly (sc..|
MNEPQLLIETWGQPGEIIDGVPMLESHDGKDLGLKPGLYIEGIFMQAEVVNRNKRLYPKRILEKAVKDYINEQVLTKQALGELNHPPRANVDPMQAAIIIEDMWWKGNDVYGRARVIEGDHGPGDKLAANIRAGWIPGVSSRGLGSLTDTNKGYRIVNEGFKLTVGVDAVWGPSAPDAWVTPKEITESQTAEADTSADDAYMALAEAMKKAL
>ID:YP_007004273.1 |[Enterobacteria phage Bp7]||_Enterobacteria_phage_Bp7_.gbk|prohead core scaffol..|636|NC_019500(168066):135138-135773:-1 ^GeneID:14007887^ Enterobacteria phage Bp7, complete genome.|neighbours:ID:YP_007004272.1(-1),ID:YP_007004274.1(-1)|neighbour_genes:prohead core scaffol..,prohead core protein|
MKPELLIEHWGQPGEIIDGVPMLESHDGKNSGLAPGLYIEGIFMQAEVVNRNKRLYPKPILEKAVADYMAEQVATKQALGELNHPPRANVDPMQAAIIIEDMWWKGNDVYGRARIIEGDHGPGDKLAANIRAGWVPGVSSRGLGSLTETNKGYKRVNEGYKLTVGVDAVWGPSAPDAYVTPKQITESQTVETDTSADDAFMALAEAMKKAL
>ID:YP_004010033.1 |[Enterobacter phage CC31]||_Enterobacteria_phage_CC31_.gbk|21|642|NC_014662(165540):100353-100994:1 ^GeneID:9926329^ Enterobacteria phage CC31, complete genome.|neighbours:ID:YP_004010032.1(1),ID:YP_004010034.1(1)|neighbour_genes:68,22|
MNEPQLLIEHWGQPGEILNGVPMLESYDGSDAGLKPGLYIEGVFMQAEVVNRNKRLYPKRVLEKAVANYIKEQVSTKQALGELNHPPRANVDPMQAAIIIEDMWWKGNDVYGRARIIEGDHGPGDKLAANIRAGWIPGVSSRGLGSLTETNKGYRIVNEGFKLTVGVDAVWGPSAPDAWVTPKQISESAEAQVAKKNDDESFKALVESLEKAL
>ID:YP_009118843.1 |[Enterobacteria phage GEC-3S]||_Enterobacteria_phage_GEC-3S_.gbk|Putative prohead cor..|696|NC_025425(163424):92889-93584:1 ^GeneID:23301198^ Enterobacteria phage GEC-3S complete genome.|neighbours:ID:YP_009118842.1(1),ID:YP_009118844.1(1)|neighbour_genes:Putative prohead cor..,Putative prohead cor..|
MEKNELLIEQWGVPCARGSSSLLESFDDKATGNLYIQGIFLQAETVNRNKRWYPRSVLENAVTKYIHEQVETHQALGELNHPARAMPDPSNACIIIEKLWWEGNNVMGKARVIEGDKGAGDKLAALIRAGWIPGVSSRGLGRLKDSGRGYNIVQEGFVLTVGVDVVWGPSAPDAWVTPVVESTDSDSSASDAPESDKTEKVTNPTASQQNIVESNNSAFMALAEALSKRYK
>ID:ANZ51596.1 |[Enterobacteria phage GiZh]||_Enterobacteria_phage_GiZh_.gbk|prohead assembly (sc..|639|KT184311(166514):150747-151385:1 ^^ Enterobacteria phage GiZh, complete genome.|neighbours:ID:ANZ51595.1(1),ID:ANZ51597.1(1)|neighbour_genes:prohead core protein,prohead assembly (sc..|
MNEPQLLIETWGQPGEIIDGVPMLESHDGKDLGLKPGLYIEGIFMQAEVVNRNKRLYPKRILEKAVKDYINEQVLTKQALGELNHPPRANVDPMQAAIIIEDMWWKGNDVYGRARVIEGDHGPGDKLAANIRAGWIPGVSSRGLGSLTDTNKGYRIVNEGFKLTVGVDAVWGPSAPDAWVTPKEITESQTAEADTSADDAYMALAEAMKKAL
>ID:YP_003734312.1 |[Enterobacteria phage IME08]||_Enterobacteria_phage_IME08_.gbk|21|636|NC_014260(172253):101465-102100:1 ^GeneID:9384472^ Enterobacteria phage IME08, complete genome.|neighbours:ID:YP_003734311.1(1),ID:YP_003734313.1(1)|neighbour_genes:68,22|
MKPELLIEHWGQPGEIIDGVPMLESHDGKDSGLAPGLYIEGIFMQAEVVNRNKRLYPKPILEKAVADYMAEQVATKQALGELNHPPRANVDPMQAAIIIEDMWWKGNDVYGRARIIEGDHGPGDKLAANIRAGWVPGVSSRGLGSLTETNKGYKRVNEGYKLTVGVDAVWGPSAPDAYVTPKQITESQTVETDTSADDAFMALAEAMKKAL
>ID:YP_002922516.1 |[Escherichia phage JS10]||_Enterobacteria_phage_JS10_.gbk|21|636|NC_012741(171451):101804-102439:1 ^GeneID:7943566^ Enterobacteria phage JS10, complete genome.|neighbours:ID:YP_002922515.1(1),ID:YP_002922517.1(1)|neighbour_genes:68,22|
MKPELLIEHWGQPGEIIDGVPMLESHDGKDSGLAPGLYIEGIFMQAEVVNRNKRLYPKPILEKAVADYMAEQVATKQALGELNHPPRANVDPMQAAIIIEDMWWKGNDVYGRARIIEGDHGPGDKLAANIRAGWVPGVSSRGLGSLTETNKGYKRVNEGYKLTVGVDAVWGPSAPDAYVTPKQITESQTVDTDTSADDAFMALAEAMKKAL
>ID:YP_001595299.1 |[Escherichia phage JS98]||_Enterobacteria_phage_JS98.gbk|prohead core scaffol..|636|NC_010105(170523):102725-103360:1 ^^ Enterobacteria phage JS98, complete genome.|neighbours:ID:YP_001595298.1(1),ID:YP_001595300.1(1)|neighbour_genes:prohead core protein,prohead core protein|
MKPELLIEHWGQPGEIIDGVPMLESHDGKDSGLAPGLYIEGIFMQAEVVNRNKRLYPKPILEKAVADYMAEQVATKQALGELNHPPRANVDPMQAAIIIEDMWWKGNDVYGRARIIEGDHGPGDKLAANIRAGWVPGVSSRGLGSLTETNKGYKRVNEGYKLTVGVDAVWGPSAPDAYVTPKQITESQTVDTDTSADDAFMALAEAMKKAL
>ID:YP_002922235.1 |[Escherichia phage JSE]||_Enterobacteria_phage_JSE_.gbk|21|696|NC_012740(166418):96376-97071:1 ^GeneID:7943203^ Enterobacteria phage JSE, complete genome.|neighbours:ID:YP_002922234.1(1),ID:YP_002922236.1(1)|neighbour_genes:68,22|
MEKNELLIEQWGVPCARGSSSLLESFDDKATGNLYIQGIFLQAETVNRNKRWYPRSVLENAVTKYIHEQVETHQALGELNHPARAMPDPSNACIIIEKLWWEGNNVMGKARVIEGDKGAGDKLAALIRAGWIPGVSSRGLGRLKDSGRGYNIVQEGFVLTVGVDVVWGPSAPDAWVTPVVESTDSDSSASDAPESDKTEKVTNPTASQQNIVESNNSAFMALAEALSKRYK
>ID:ANZ51795.1 |[Enterobacteria phage Kha5h]||_Enterobacteria_phage_Kha5h_.gbk|prohead assembly (sc..|639|KT184312(167318):125676-126314:1 ^^ Enterobacteria phage Kha5h, complete genome.|neighbours:ID:ANZ51794.1(1),ID:ANZ51796.1(1)|neighbour_genes:prohead core protein,prohead assembly (sc..|
MNEPQLLIETWGQPGEIIDGVPMLESHDGKDLGLKPGLYIEGIFMQAEVVNRNKRLYPKRILEKAVKDYINEQVLTKQALGELNHPPRANVDPMQAAIIIEDMWWKGNDVYGRARVIEGDHGPGDKLAANIRAGWIPGVSSRGLGSLTDTNKGYRIVNEGFKLTVGVDAVWGPSAPDAWVTPKEITESQTAEADTSADDAYMALAEAMKKAL
>ID:YP_001469504.1 |[Escherichia phage Phi1]||_Enterobacteria_phage_Phi1_.gbk|21|696|NC_009821(164270):93054-93749:1 ^GeneID:5602095^ Enterobacteria phage Phi1, complete genome.|neighbours:ID:YP_001469503.1(1),ID:YP_001469505.1(1)|neighbour_genes:68,22|
MEKNELLIEQWGVPCARGSSSLLESFDDKATGNLYIQGIFLQAETVNRNKRWYPRSVLENAVTKYIHEQVETHQALGELNHPARAMPDPSNACIIIEKLWWEGNNVMGKARVIEGDKGAGDKLAALIRAGWIPGVSSRGLGRLKDSGRGYNIVQEGFVLTVGVDVVWGPSAPDAWVTPVVESTDSDSSASDAPESDKTEKVTNPTASQQNIVESNNSAFMALAEALSKRYK
>ID:YP_009202906.1 |[Escherichia phage QL01]||_Enterobacteria_phage_QL01.gbk|prohead core scaffol..|636|NC_028847(170527):102193-102828:1 ^GeneID:26629894^ Enterobacteria phage QL01, complete genome.|neighbours:ID:YP_009202905.1(1),ID:YP_009202907.1(1)|neighbour_genes:prohead core protein,prohead core scaffol..|
MKPELLIEHWGQPGEIIDGVPMLESHDGKNSGLAPGLYIEGIFMQAEVVNRNKRLYPKPILEKAVADYMAEQVATKQALGELNHPPRANVDPMQAAIIIEDMWWKGNDVYGRARIIEGDHGPGDKLAANIRAGWVPGVSSRGLGSLTETNKGYKRVNEGYKLTVGVDAVWGPSAPDAYVTPKQITESQTVETDTSADDAFMALAEAMKKAL
>ID:AIT74264.1 |[Enterobacteria phage RB10]||_Enterobacteria_phage_RB10_.gbk|prohead core scaffol..|639|KM606999(168401):99551-100189:1 ^^ Enterobacteria phage RB10, complete genome.|neighbours:ID:AIT74263.1(1),ID:AIT74265.1(1)|neighbour_genes:prohead core protein,scaffold prohead cor..|
MNEPQLLIETWGQPGEIIDGVPMLESHDGKDLGLKPGLYIEGIFMQAEVVNRNKRLYPKRILEKAVKDYINEQVLTKQALGELNHPPRANVDPMQAAIIIEDMWWKGNDVYGRARVIEGDHGPGDKLAANIRAGWIPGVSSRGLGSLTDTNKGYRIVNEGFKLTVGVDAVWGPSAPDAWVTPKEITESQTAEADTSADDAYMALAEAMKKAL
>ID:YP_002854506.1 |[Escherichia virus RB14]||_Enterobacteria_phage_RB14_.gbk|21|639|NC_012638(165429):99560-100198:1 ^GeneID:7803922^ Enterobacteria phage RB14, complete genome.|neighbours:ID:YP_002854505.1(1),ID:YP_002854507.1(1)|neighbour_genes:68,22|
MNEPQLLIETWGQPGEIIDGVPMLESHDGKDLGLKPGLYIEGIFMQAEVVNRNKRLYPKRILEKAVKDYINEQVLTKQALGELNHPPRANVDPMQAAIIIEDMWWKGNDVYGRARVIEGDHGPGDKLAANIRAGWIPGVSSRGLGSLTDTNKGYRIVNEGFKLTVGVDAVWGPSAPDAWVTPKEITESQTAEADTSADDAYMALAEAMKKAL
>ID:YP_003858512.1 |[Escherichia virus RB16]||_Enterobacteria_phage_RB16_.gbk|21|648|NC_014467(176788):132615-133262:1 ^GeneID:9712953^ Enterobacteria phage RB16, complete genome.|neighbours:ID:YP_003858511.1(1),ID:YP_003858513.1(1)|neighbour_genes:68,22|
MNESQLNENGDMLLIEEWGLPCADISDSILESVGASKDGKLRIEGIFLQAEKVNHNKRLYPKKVLEEAVNDYIRTQVNTRQALGEMNHPPRPNVDPRNACILIEKMWWKGNDVWGRAVVVEGDNADGDKLAALIRAGWVPGVSSRGLGKLADSGKGYGIVQEGFKLAVGVDVVWGPSAPDAYVKPITESQQTKPLVENISADDAFRKLSERLKGL
>ID:AXF42480.1 |[Enterobacteria phage RB18]||_Enterobacteria_phage_RB18_.gbk|prohead core scaffol..|639|MH553563(166677):100570-101208:1 ^^ Enterobacteria phage RB18, complete genome.|neighbours:ID:AXF42479.1(1),ID:AXF42481.1(1)|neighbour_genes:prohead core protein,prohead core protein|
MNEPQLLIETWGQPGEIIDGVPMLESHDGKDLGLKPGLYIEGIFMQAEVVNRNKRLYPKRILEKAVKDYINEQVLTKQALGELNHPPRANVDPMQAAIIIEDMWWKGNDVYGRARVIEGDHGPGDKLAANIRAGWIPGVSSRGLGSLTDTNKGYRIVNEGFKLTVGVDAVWGPSAPDAWVTPKEITESQTAEADTSADDAYMALAEAMKKAL
>ID:YP_009102375.1 |[Enterobacteria phage RB27]||_Enterobacteria_phage_RB27_.gbk|prohead core scaffol..|639|NC_025448(165179):99320-99958:1 ^GeneID:22113159^ Enterobacteria phage RB27, complete genome.|neighbours:ID:YP_009102374.1(1),ID:YP_009102376.1(1)|neighbour_genes:prohead core protein,scaffold prohead cor..|
MNEPQLLIETWGQPGEIIDGVPMLESHDGKDLGLKPGLYIEGIFMQAEVVNRNKRLYPKRILEKAVKDYINEQVLTKQALGELNHPPRANVDPMQAAIIIEDMWWKGNDVYGRARVIEGDHGPGDKLAANIRAGWIPGVSSRGLGSLTDTNKGYRIVNEGFKLTVGVDAVWGPSAPDAWVTPKEITESQTAEADTSADDAYMALAEAMKKAL
>ID:AIT74810.1 |[Enterobacteria phage RB33]||_Enterobacteria_phage_RB33_.gbk|prohead core scaffol..|639|KM607001(166007):101106-101744:1 ^^ Enterobacteria phage RB33, complete genome.|neighbours:ID:AIT74809.1(1),ID:AIT74811.1(1)|neighbour_genes:prohead core protein,scaffold prohead cor..|
MNEPQLLIETWGQPGEIIDGVPMLESHDGKDLGLKPGLYIEGIFMQAEVVNRNKRLYPKRILEKAVKDYINEQVLTKQALGELNHPPRANVDPMQAAIIIEDMWWKGNDVYGRARVIEGDHGPGDKLAANIRAGWIPGVSSRGLGSLTDTNKGYRIVNEGFKLTVGVDAVWGPSAPDAWVTPKEITESQTAEADTSADDAYMALAEAMKKAL
>ID:YP_009098556.1 |[Escherichia phage RB3]||_Enterobacteria_phage_RB3_.gbk|prohead core scaffol..|639|NC_025419(168402):99552-100190:1 ^GeneID:22113920^ Enterobacteria phage RB3, complete genome.|neighbours:ID:YP_009098555.1(1),ID:YP_009098557.1(1)|neighbour_genes:prohead core protein,scaffold prohead cor..|
MNEPQLLIETWGQPGEIIDGVPMLESHDGKDLGLKPGLYIEGIFMQAEVVNRNKRLYPKRILEKAVKDYINEQVLTKQALGELNHPPRANVDPMQAAIIIEDMWWKGNDVYGRARVIEGDHGPGDKLAANIRAGWIPGVSSRGLGSLTDTNKGYRIVNEGFKLTVGVDAVWGPSAPDAWVTPKEITESQTAEADTSADDAYMALAEAMKKAL
>ID:YP_239201.1 |[Escherichia virus RB43]||_Enterobacteria_phage_RB43_.gbk|21|648|NC_007023(180500):133882-134529:1 ^GeneID:3416370^ Enterobacteria phage RB43, complete genome.|neighbours:ID:YP_239200.1(1),ID:YP_239202.1(1)|neighbour_genes:68,22|
MNESQLNENGDMLLIEEWGLPCADISDSILESVGTSKDGKLRIEGIFLQAEKVNRNKRLYPKKVLEEAVNDYIRTQVNTRQALGEMNHPPRPNVDPRNACILIEKMWWKGNDVWGRAVVVEGDNGDGDKLAALIRAGWVPGVSSRGLGKLADSGKGYGIVQEGFKLAVGVDVVWGPSAPDAYVKPITESQQTKPLVENISADDAFRKLSERLKGL
>ID:NP_891730.1 |[Escherichia phage RB49]||_Enterobacteria_phage_RB49_.gbk|21|696|NC_005066(164018):91697-92392:1 ^GeneID:1725320^ Enterobacteria phage RB49, complete genome.|neighbours:ID:NP_891729.1(1),ID:NP_891731.1(1)|neighbour_genes:68,22|
MEKNELLIEQWGVPCARGSSSLLESFDDKATGNLYIQGIFLQAETVNRNKRWYPRSVLENAVTKYIHEQVETHQALGELNHPARAMPDPSNACIIIEKLWWEGNNVMGKARVIEGDKGAGDKLAALIRAGWIPGVSSRGLGRLKDSGRGYNIVQEGFVLTVGVDVVWGPSAPDAWVTPVVESMDSDSSASDAPESDKTEKVTNPTASQQNIVESNNSAFMALAEALSKRYK
>ID:YP_002854128.1 |[Enterobacteria phage RB51]||_Enterobacteria_phage_RB51_.gbk|21|639|NC_012635(168394):102916-103554:1 ^GeneID:7803434^ Enterobacteria phage RB51, complete genome.|neighbours:ID:YP_002854127.1(1),ID:YP_002854129.1(1)|neighbour_genes:68,22|
MNEPQLLIETWGQPGEIIDGVPMLESHDGKDLGLKPGLYIEGIFMQAEVVNRNKRLYPKRILEKAVKDYINEQVLTKQALGELNHPPRANVDPMQAAIIIEDMWWKGNDVYGRARVIEGDHGPGDKLAANIRAGWIPGVSSRGLGSLTDTNKGYRIVNEGFKLTVGVDAVWGPSAPDAWVTPKEITESQTAEADTSADDAYMALAEAMKKAL
>ID:AIT75081.1 |[Enterobacteria phage RB55]||_Enterobacteria_phage_RB55_.gbk|prohead core scaffol..|639|KM607002(168896):103392-104030:1 ^^ Enterobacteria phage RB55, complete genome.|neighbours:ID:AIT75080.1(1),ID:AIT75082.1(1)|neighbour_genes:prohead core protein,prohead core scaffol..|
MNEPQLLIETWGQPGEIIDGVPMLESHDGKDLGLKPGLYIEGIFMQAEVVNRNKRLYPKRILEKAVKDYINEQVLTKQALGELNHPPRANVDPMQAAIIIEDMWWKGNDVYGRARVIEGDHGPGDKLAANIRAGWIPGVSSRGLGSLTDTNKGYRIVNEGFKLTVGVDAVWGPSAPDAWVTPKEITESQTAEADTSADDAYMALAEAMKKAL
>ID:AIT75354.1 |[Enterobacteria phage RB59]||_Enterobacteria_phage_RB59_.gbk|prohead core scaffol..|639|KM607003(168966):103405-104043:1 ^^ Enterobacteria phage RB59, complete genome.|neighbours:ID:AIT75353.1(1),ID:AIT75355.1(1)|neighbour_genes:prohead core protein,prohead core scaffol..|
MNEPQLLIETWGQPGEIIDGVPMLESHDGKDLGLKPGLYIEGIFMQAEVVNRNKRLYPKRILEKAVKDYINEQVLTKQALGELNHPPRANVDPMQAAIIIEDMWWKGNDVYGRARVIEGDHGPGDKLAANIRAGWIPGVSSRGLGSLTDTNKGYRIVNEGFKLTVGVDAVWGPSAPDAWVTPKEITESQTAEADTSADDAYMALAEAMKKAL
>ID:AIT73177.1 |[Enterobacteria phage RB5]||_Enterobacteria_phage_RB5_.gbk|prohead core scaffol..|639|KM606995(168394):99544-100182:1 ^^ Enterobacteria phage RB5, complete genome.|neighbours:ID:AIT73176.1(1),ID:AIT73178.1(1)|neighbour_genes:prohead core protein,scaffold prohead cor..|
MNEPQLLIETWGQPGEIIDGVPMLESHDGKDLGLKPGLYIEGIFMQAEVVNRNKRLYPKRILEKAVKDYINEQVLTKQALGELNHPPRANVDPMQAAIIIEDMWWKGNDVYGRARVIEGDHGPGDKLAANIRAGWIPGVSSRGLGSLTDTNKGYRIVNEGFKLTVGVDAVWGPSAPDAWVTPKEITESQTAEADTSADDAYMALAEAMKKAL
>ID:YP_009167542.1 |[Enterobacteria phage RB68]||_Enterobacteria_phage_RB68_.gbk|prohead core scaffol..|639|NC_027979(168401):102916-103554:1 ^GeneID:26041652^ Enterobacteria phage RB68, complete genome.|neighbours:ID:YP_009167541.1(1),ID:YP_009167543.1(1)|neighbour_genes:prohead core protein,prohead core scaffol..|
MNEPQLLIETWGQPGEIIDGVPMLESHDGKDLGLKPGLYIEGIFMQAEVVNRNKRLYPKRILEKAVKDYINEQVLTKQALGELNHPPRANVDPMQAAIIIEDMWWKGNDVYGRARVIEGDHGPGDKLAANIRAGWIPGVSSRGLGSLTDTNKGYRIVNEGFKLTVGVDAVWGPSAPDAWVTPKEITESQTAEADTSADDAYMALAEAMKKAL
>ID:NP_861875.1 |[Escherichia phage RB69]||_Enterobacteria_phage_RB69_.gbk|21|642|NC_004928(167560):106136-106777:1 ^GeneID:1494301^ Enterobacteria phage RB69, complete genome.|neighbours:ID:NP_861874.1(1),ID:NP_861876.1(1)|neighbour_genes:68,22|
MNKPELLIETWGQPGEIIDGVPMLESHDGKDSGLKPGLYIEGIFLQAEVVNRNKRLYPKRVLEKAVSDYIKEQVATKQALGELNHPPRANVDPMQAAIIIEDMWWKGNDVYGRARIIEGDHGPGDKLAANIRAGWIPGVSSRGLGSLTDTNKGYRIVNEGFKLTVGVDAVWGPSAPDAWVTPKQISESENSVEITKNSADEAFKALAESLKAL
>ID:AIT73448.1 |[Enterobacteria phage RB6]||_Enterobacteria_phage_RB6_.gbk|prohead core scaffol..|639|KM606996(168394):99544-100182:1 ^^ Enterobacteria phage RB6, complete genome.|neighbours:ID:AIT73447.1(1),ID:AIT73449.1(1)|neighbour_genes:prohead core protein,scaffold prohead cor..|
MNEPQLLIETWGQPGEIIDGVPMLESHDGKDLGLKPGLYIEGIFMQAEVVNRNKRLYPKRILEKAVKDYINEQVLTKQALGELNHPPRANVDPMQAAIIIEDMWWKGNDVYGRARVIEGDHGPGDKLAANIRAGWIPGVSSRGLGSLTDTNKGYRIVNEGFKLTVGVDAVWGPSAPDAWVTPKEITESQTAEADTSADDAYMALAEAMKKAL
>ID:AIT73719.1 |[Enterobacteria phage RB7]||_Enterobacteria_phage_RB7_.gbk|prohead core scaffol..|639|KM606997(168395):99545-100183:1 ^^ Enterobacteria phage RB7, complete genome.|neighbours:ID:AIT73718.1(1),ID:AIT73720.1(1)|neighbour_genes:prohead core protein,scaffold prohead cor..|
MNEPQLLIETWGQPGEIIDGVPMLESHDGKDLGLKPGLYIEGIFMQAEVVNRNKRLYPKRILEKAVKDYINEQVLTKQALGELNHPPRANVDPMQAAIIIEDMWWKGNDVYGRARVIEGDHGPGDKLAANIRAGWIPGVSSRGLGSLTDTNKGYRIVNEGFKLTVGVDAVWGPSAPDAWVTPKEITESQTAEADTSADDAYMALAEAMKKAL
>ID:AIT73991.1 |[Enterobacteria phage RB9]||_Enterobacteria_phage_RB9.gbk|prohead core scaffol..|639|KM606998(168395):99545-100183:1 ^^ Enterobacteria phage RB9, complete genome.|neighbours:ID:AIT73990.1(1),ID:AIT73992.1(1)|neighbour_genes:prohead core protein,scaffold prohead cor..|
MNEPQLLIETWGQPGEIIDGVPMLESHDGKDLGLKPGLYIEGIFMQAEVVNRNKRLYPKRILEKAVKDYINEQVLTKQALGELNHPPRANVDPMQAAIIIEDMWWKGNDVYGRARVIEGDHGPGDKLAANIRAGWIPGVSSRGLGSLTDTNKGYRIVNEGFKLTVGVDAVWGPSAPDAWVTPKEITESQTAEADTSADDAYMALAEAMKKAL
>ID:ADJ39892.1 |[Enterobacteria phage T4T]||_Enterobacteria_phage_T4T_.gbk|21|639|HM137666(168920):103427-104065:1 ^^ Enterobacteria phage T4T, complete genome.|neighbours:ID:ADJ39891.1(1),ID:ADJ39893.1(1)|neighbour_genes:68,21'|
MNEPQLLIETWGQPGEIIDGVPMLESHDGKDLGLKPGLYIEGIFMQAEVVNRNKRLYPKRILEKAVKDYINEQVLTKQALGELNHPPRANVDPMQAAIIIEDMWWKGNDVYGRARVIEGDHGPGDKLAANIRAGWIPGVSSRGLGSLTDTNKGYRIVNEGFKLTVGVDAVWGPSAPDAWVTPKEITESQTAEADTSADDAYMALAEAMKKAL
>ID:ADJ39893.1 |[Enterobacteria phage T4T]||_Enterobacteria_phage_T4T_.gbk|21'|573|HM137666(168920):103493-104065:1 ^^ Enterobacteria phage T4T, complete genome.|neighbours:ID:ADJ39892.1(1),ID:ADJ39894.1(1)|neighbour_genes:21,22|
MLESHDGKDLGLKPGLYIEGIFMQAEVVNRNKRLYPKRILEKAVKDYINEQVLTKQALGELNHPPRANVDPMQAAIIIEDMWWKGNDVYGRARVIEGDHGPGDKLAANIRAGWIPGVSSRGLGSLTDTNKGYRIVNEGFKLTVGVDAVWGPSAPDAWVTPKEITESQTAEADTSADDAYMALAEAMKKAL
>ID:NP_049785.1 |[Escherichia virus T4]||_Enterobacteria_phage_T4_.gbk|21|639|NC_000866(168903):103448-104086:1 ^GeneID:1258771^ Enterobacteria phage T4, complete genome.|neighbours:ID:NP_049784.1(1),ID:NP_813810.1(1)|neighbour_genes:68,21|
MNEPQLLIETWGQPGEIIDGVPMLESHDGKDLGLKPGLYIEGIFMQAEVVNRNKRLYPKRILEKAVKDYINEQVLTKQALGELNHPPRANVDPMQAAIIIEDMWWKGNDVYGRARVIEGDHGPGDKLAANIRAGWIPGVSSRGLGSLTDTNEGYRIVNEGFKLTVGVDAVWGPSAPDAWVTPKEITESQTAEADTSADDAYMALAEAMKKAL
>ID:NP_813810.1 |[Escherichia virus T4]||_Enterobacteria_phage_T4_.gbk|21|573|NC_000866(168903):103514-104086:1 ^GeneID:1258621^ Enterobacteria phage T4, complete genome.|neighbours:ID:NP_049785.1(1),ID:NP_049786.1(1)|neighbour_genes:21,22|
MLESHDGKDLGLKPGLYIEGIFMQAEVVNRNKRLYPKRILEKAVKDYINEQVLTKQALGELNHPPRANVDPMQAAIIIEDMWWKGNDVYGRARVIEGDHGPGDKLAANIRAGWIPGVSSRGLGSLTDTNEGYRIVNEGFKLTVGVDAVWGPSAPDAWVTPKEITESQTAEADTSADDAYMALAEAMKKAL
>ID:AXN58206.1 |[Enterobacteria phage T6]||_Enterobacteria_phage_T6_.gbk|prohead core scaffol..|639|MH550421(168706):99937-100575:1 ^^ Enterobacteria phage T6, complete genome.|neighbours:ID:AXN58205.1(1),ID:AXN58207.1(1)|neighbour_genes:prohead core protein,prohead core protein|
MNEPQLLIETWGQPGEIIDGVPMLESHDGKDLGLKPGLYIEGIFMQAEVVNRNKRLYPKRILEKAVKDYINEQVLTKQALGELNHPPRANVDPMQAAIIIEDMWWKGNDVYGRARVIEGDHGPGDKLAANIRAGWIPGVSSRGLGSLTDTNKGYRIVNEGFKLTVGVDAVWGPSAPDAWVTPKEITESQTAEADTSADDAYMALAEAMKKAL
>ID:YP_004063868.1 |[Escherichia phage vB_EcoM_VR7]||_Enterobacteria_phage_vB_EcoM-VR7_.gbk|21|639|NC_014792(169285):99994-100632:1 ^GeneID:10021412^ Enterobacteria phage vB_EcoM-VR7, complete genome.|neighbours:ID:YP_004063867.1(1),ID:YP_004063869.1(1)|neighbour_genes:68,22|
MEQKPELLIEHWGQPGEIKDGVPMLESHDGSSSGLKPGLYIEGIFLQAEVVNRNKRLYPKRILEKAVADYIAEQVETKQSLGELNHPPRANVDPMQAAIIIEEMWWKGNDVYGRARIIEGDHGPGDKLAANIRAGWIPGVSSRGLGSLTKSAKGYNIVNEGFKLTVGVDAVWGPSAPDAWVKPKQITESQTAEADTSADDAFMALAEALKTL
>ID:YP_006986724.1 |[Escherichia phage vB_EcoM_ACG-C40]||_Enterobacteria_phage_vB_EcoM_ACG-C40_.gbk|prohead core scaffol..|639|NC_019399(167396):101077-101715:1 ^^ Enterobacteria phage vB_EcoM_ACG-C40, complete genome.|neighbours:ID:YP_006986723.1(1),ID:YP_006986725.1(1)|neighbour_genes:prohead core protein,prohead core scaffol..|
MNEPQLLIETWGQPGEIIDGVPMLESHDGKDLGLKPGLYIEGIFMQAEVVNRNKRLYPKRILEKAVKDYINEQVLTKQALGELNHPPRANVDPMQAAIIIEDMWWKGNDVYGRARVIEGDHGPGDKLAANIRAGWIPGVSSRGLGSLTDTNKGYRIVNEGFKLTVGVDAVWGPSAPDAWVTPKEITESQTAEADTSADDAYMALAEAMKKAL
>ID:AWD91509.1 |[Enterobacteria phage vB_EcoM_IME339]||_Enterobacteria_phage_vB_EcoM_IME339_.gbk|prohead core scaffol..|639|MH051915(164366):67421-68059:-1 ^^ Enterobacteria phage vB_EcoM_IME339, complete genome.|neighbours:ID:AWD91508.1(-1),ID:AWD91510.1(-1)|neighbour_genes:prohead assembly (sc..,capsid and scaffold ..|
MNEPQLLIETWGQPGEIIDGVPMLESHDGKDLGLKPGLYIEGIFMQAEVVNRNKRLYPKRILEKAVKDYINEQVLTKQALGELNHPPRANVDPMQAAIIIEDMWWKGNDVYGRARVIEGDHGPGDKLAANIRAGWIPGVSSRGLGSLTDTNKGYRIVNEGFKLTVGVDAVWGPSAPDAWVTPKEITESQTAEADTSADDAYMALAEAMKKAL
>ID:AWD91765.1 |[Enterobacteria phage vB_EcoM_IME340]||_Enterobacteria_phage_vB_EcoM_IME340_.gbk|prohead core scaffol..|639|MH051916(165549):67717-68355:-1 ^^ Enterobacteria phage vB_EcoM_IME340, complete genome.|neighbours:ID:AWD91764.1(-1),ID:AWD91766.1(-1)|neighbour_genes:scaffold prohead cor..,capsid and scaffold ..|
MNEPQLLIETWGQPGEIIDGVPMLESHDGKDLGLKPGLYIEGIFMQAEVVNRNKRLYPKRILEKAVKDYINEQVLTKQALGELNHPPRANVDPMQAAIIIEDMWWKGNDVYGRARVIEGDHGPGDKLAANIRAGWIPGVSSRGLGSLTDTNKGYRIVNEGFKLTVGVDAVWGPSAPDAWVTPKEITESQTAEADTSADDAYMALAEAMKKAL
>ID:YP_009207363.1 |[Escherichia phage vB_EcoM_VR20]||_Enterobacteria_phage_vB_EcoM_VR20.gbk|prohead core scaffol..|639|NC_028894(170336):102345-102983:1 ^GeneID:26633862^ Enterobacteria phage vB_EcoM_VR20, complete genome.|neighbours:ID:YP_009207362.1(1),ID:YP_009207364.1(1)|neighbour_genes:prohead core protein,prohead core protein|
MEQKPELLIEHWGQPGEIKDGVPMLESHDGSSSGLKPGLYIEGIFLQAEVVNRNKRLYPKHILEKAVADYIAEQVETKQSLGELNHPPRANVDPMQAAIIIEEMWWKGNDVYGRARIIEGDHGPGDKLAANIRAGWIPGVSSRGLGSLTKSAKGYSIVNEGFKLTVGVDAVWGPSAPDAWVKPKQITESQTAVADTSADDAFMALAEALKTL
>ID:YP_009209929.1 |[Escherichia phage vB_EcoM_VR25]||_Enterobacteria_phage_vB_EcoM_VR25_.gbk|prohead core scaffol..|639|NC_028925(170822):101526-102164:1 ^GeneID:26636349^ Enterobacteria phage vB_EcoM_VR25, complete genome.|neighbours:ID:YP_009209928.1(1),ID:YP_009209930.1(1)|neighbour_genes:prohead core protein,prohead core protein|
MEQKPELLIEHWGQPGEIKDGVPMLESHDGSSSGLKPGLYIEGIFLQAEVVNRNKRLYPKRILEKAVADYIAEQVETKQSLGELNHPPRANVDPMQAAIIIEEMWWKGNDVYGRARIIEGDHGPGDKLAANIRAGWIPGVSSRGLGSLTKSAKGYNIVNEGFKLTVGVDAVWGPSAPDAWVKPKQITESQTAEADTSADDAFMALAEALKTL
>ID:YP_009214021.1 |[Escherichia phage vB_EcoM_VR26]||_Enterobacteria_phage_vB_EcoM_VR26_.gbk|prohead core scaffol..|639|NC_028957(171541):101659-102297:1 ^GeneID:26640477^ Enterobacteria phage vB_EcoM_VR26, complete genome.|neighbours:ID:YP_009214020.1(1),ID:YP_009214022.1(1)|neighbour_genes:prohead core protein,prohead core protein|
MEQKPELLIEHWGQPGEIKDGVPMLESHDGSGSGLKPGLYIEGIFLQAEVVNRNKRLYPKHILEKAVADYIAEQVETKQSLGELNHPPRANVDPMQAAIIIEEMWWKGNDVYGRARIIEGDHGPGDKLAANIRAGWIPGVSSRGLGSLTKSAKGYSIVNEGFKLTVGVDAVWGPSAPDAWVKPKQITESQTAVADTSADDAFMALAEALKTL
>ID:YP_009205865.1 |[Escherichia phage vb_EcoM-VR5]||_Enterobacteria_phage_vB_EcoM_VR5.gbk|prohead core scaffol..|636|NC_028881(170473):100208-100843:1 ^GeneID:26632478^ Enterobacteria phage vB_EcoM_VR5, complete genome.|neighbours:ID:YP_009205864.1(1),ID:YP_009205866.1(1)|neighbour_genes:prohead core protein,prohead core protein|
MKPELLIEHWGQPGEIIDGVPMLESHDGKNSGLAPGLYIEGIFMQAEVVNRNKRLYPKPILEKAVANYMAEQVATKQALGELNHPPRANVDPMQAAIIIEDMWWKGNDVYGRARIIEGDHGPGDKLAANIRAGWVPGVSSRGLGSLTETNKGYKRVNEGYKLTVGVDAVWGPSAPDAYVTPKQITESQTVETDTSADDAFMALAEAMKKAL
>ID:AWD90320.1 |[Erwinia phage Cronus]||_Erwinia_phage_Cronus_.gbk|prohead core protein..|660|MH059636(175774):102145-102804:1 ^^ Erwinia phage Cronus, complete genome.|neighbours:ID:AWD90319.1(1),ID:AWD90321.1(1)|neighbour_genes:capsid and scaffold ..,prohead core scaffol..|
MNEPQLLIEHWGQPGEMVGDKPMLESFEIQLNEDKKLKPGLYIEGIFMQADVVNRNKRLYPKKILEAAVNRYITEQVDTHQALGELNHPPRANVDPMQAAIIIEELRWEGSNVIGRARIIEGDHGPGDKLAANIRAGWVPGVSSRGLGALKDSGRGYNIVQEGYRLTVGVDAVWGPSAPDAWVQPKQILENTQEASVPIKNGADQAFIKLTESLKKHNK
>ID:YP_009592785.1 |[Escherichia coli O157 typing phage 3]||_Escherichia_coli_O157_typing_phage_3_.gbk|prohead core protein..|642|NC_041863(168733):45135-45776:-1 ^GeneID:40068279^ Escherichia coli O157 typing phage 3, complete genome.|neighbours:ID:YP_009592784.1(-1),ID:YP_009592786.1(-1)|neighbour_genes:hypothetical protein,hypothetical protein|
MNKPELLIETWGQPGEIIDGVPMLESHDGKDSGLKPGLYIEGIFLQAEVVNRNKRLYPKRVLEKAVSDYIKEQVATKQALGELNHPPRANVDPMQAAIIIEDMWWKGNDVYGRARIIEGDHGPGDKLAANIRAGWIPGVSSRGLGSLTDTNKGYRIVNEGFKLTVGVDAVWGPSAPDAWVTPKQISESENSVEITKNSADEAFKALAESLKAL
>ID:YP_009593171.1 |[Escherichia coli O157 typing phage 6]||_Escherichia_coli_O157_typing_phage_6_.gbk|prohead core protein..|642|NC_041864(160570):114785-115426:1 ^GeneID:40068668^ Escherichia coli O157 typing phage 6, complete genome.|neighbours:ID:YP_009593170.1(1),ID:YP_009593172.1(1)|neighbour_genes:hypothetical protein,hypothetical protein|
MNKPELLIETWGQPGEIIDGVPMLESHDGKDSGLKPGLYIEGIFLQAEVVNRNKRLYPKRVLEKAVSDYIKEQVATKQALGELNHPPRANVDPMQAAIIIEDMWWKGNDVYGRARIIEGDHGPGDKLAANIRAGWIPGVSSRGLGSLTDTNKGYRIVNEGFKLTVGVDAVWGPSAPDAWVTPKQISESENSVEITKNSADEAFKALAESLKAL
>ID:YP_009225082.1 |[Escherichia phage APCEc01]||_Escherichia_phage_APCEc01_.gbk|prohead core scaffol..|642|NC_029091(168771):79038-79679:-1 ^GeneID:26796035^ Escherichia phage APCEc01, complete genome.|neighbours:ID:YP_009225081.1(-1),ID:YP_009225083.1(-1)|neighbour_genes:prohead core protein,prohead core protein|
MNKPELLIETWGQPGEIIDGVPMLESHDGKDSGLKPGLYIEGIFLQAEVVNRNKRLYPKRVLEKAVSDYIKEQVATKQALGELNHPPRANVDPMQAAIIIEDMWWKGNDVYGRARIIEGDHGPGDKLAANIRAGWIPGVSSRGLGSLTDTNKGYRIVNEGFKLTVGVDAVWGPSAPDAWVTPKQISESENSVEITKNSADEAFKALAESLKAL
>ID:QAU03647.1 |[Escherichia phage AnYang]||_Escherichia_phage_AnYang_.gbk|prohead core scaffol..|636|MK234886(169215):70163-70798:1 ^^ Escherichia phage AnYang, complete genome.|neighbours:ID:QAU03646.1(1),ID:QAU03648.1(1)|neighbour_genes:prohead core protein,prohead core scaffol..|
MKPELLIEHWGQPGEIIDGVPMLESHDGKNSGLAPGLYIEGIFMQAEVVNRNKRLYPKPILEKAVADYMAEQVATKQALGELNHPPRANVDPMQAAIIIEDMWWKGNDVYGRARIIEGDHGPGDKLAANIRAGWVPGVSSRGLGSLTETNKGYKRVNEGYKLTVGVDAVWGPSAPDAYVTPKQITESQTVETDTSADDAFMALAEAMKKAL
> |[Tevenvirinae Escherichia_phage_CF2]||_Escherichia_phage_CF2.gb|Phage prohead assemb..|639|NC_041919.1(168188):56123-56761:-1 ^RAST2:fig|1198136.52.peg.83^ Tevenvirinae Escherichia_phage_CF2|neighbours:(-1),(-1)|neighbour_genes:Phage prohead assemb..,Phage capsid and sca..|
MNEPQLLIETWGQPGEIIDGVPMLESHDGKDLGLKPGLYIEGIFMQAEVVNRNKRLYPKRILEKAVKDYINEQVLTKQALGELNHPPRANVDPMQAAIIIEDMWWKGNDVYGRARVIEGDHGPGDKLAANIRAGWIPGVSSRGLGSLTDTNKGYRIVNEGFKLTVGVDAVWGPSAPDAWVTPKEITESQTAEADTSADDAYMALAEAMKKAL
>ID:QBO61180.1 |[Escherichia phage D5505]||_Escherichia_phage_D5505_.gbk|putative prohead cor..|639|MK327929(168049):101400-102038:1 ^^ Escherichia phage D5505, complete genome.|neighbours:ID:QBO61179.1(1),ID:QBO61181.1(1)|neighbour_genes:putative prohead cor..,putative prohead cor..|
MNEPQLLIETWGQPGEIIDGVPMLESHDGKDLGLKPGLYIEGIFMQAEVVNRNKRLYPKRILEKAVKDYINEQVLTKQALGELNHPPRANVDPMQAAIIIEDMWWKGNDVYGRARVIEGDHGPGDKLAANIRAGWIPGVSSRGLGSLTDTNKGYRIVNEGFKLTVGVDAVWGPSAPDAWVTPKEITESQTAEADTSADDAYMALAEAMKKAL
>ID:YP_009602123.1 |[Escherichia phage ECD7]||_Escherichia_phage_ECD7_.gbk|prohead core scaffol..|696|NC_041936(164706):95691-96386:1 ^GeneID:40077977^ Escherichia phage ECD7, complete genome.|neighbours:ID:YP_009602122.1(1),ID:YP_009602124.1(1)|neighbour_genes:prohead core protein,prohead core scaffol..|
MEKNELLIEQWGVPCARGSSSLLESFDDKATGNLYIQGIFLQAETVNRNKRWYPRSVLENAVTKYIHEQVETHQALGELNHPARAMPDPSNACIIIEKLWWEGNNVMGKARVIEGDKGAGDKLAALIRAGWIPGVSSRGLGRLKDSGRGYNIVQEGFVLTVGVDVVWGPSAPDAWVTPVVESTDSDSSASDAPESDKTEKVTNPTASQQNIVESNNSAFMALAEALSKRYK
>ID:YP_009102643.1 |[Escherichia phage ECML-134]||_Escherichia_phage_ECML-134_.gbk|prohead core scaffol..|639|NC_025449(166783):101066-101704:1 ^GeneID:22111826^ Escherichia phage ECML-134, complete genome.|neighbours:ID:YP_009102642.1(1),ID:YP_009102644.1(1)|neighbour_genes:phage capsid and sca..,scaffold prohead cor..|
MNEPQLLIETWGQPGEIIDGVPMLESHDGKDLGLKPGLYIEGIFMQAEVVNRNKRLYPKRILEKAVKDYINEQVLTKQALGELNHPPRANVDPMQAAIIIEDMWWKGNDVYGRARVIEGDHGPGDKLAANIRAGWIPGVSSRGLGSLTDTNKGYRIVNEGFKLTVGVDAVWGPSAPDAWVTPKEITESQTAEADTSADDAYMALAEAMKKAL
>ID:QAY00207.1 |[Escherichia phage EcWhh-1]||_Escherichia_phage_EcWhh-1.gbk|prohead core scaffol..|636|MH791409(170524):164479-165114:1 ^^ UNVERIFIED: Escherichia phage EcWhh-1, complete genome.|neighbours:ID:QAY00206.1(1),ID:QAY00208.1(1)|neighbour_genes:prohead core protein,prohead core scaffol..|
MKPELLIEHWGQPGEIIDGVPMLESHDGKDSGLAPGLYIEGIFMQAEVVNRNKRLYPKPILEKAVADYMAEQVATKQALGELNHPPRANVDPMQAAIIIEDMWWKGNDVYGRARIIEGDHGPGDKLAANIRAGWVPGVSSRGLGSLTETNKGYKRVNEGYKLTVGVDAVWGPSAPDAYVTPKQITESQTVDTDTSADDAFMALAEAMKKAL
> |[Tevenvirinae Escherichia_phage_HP3]||_Escherichia_phage_HP3.gb|Phage prohead assemb..|648|NC_041920.1(170254):115775-116422:1 ^RAST2:fig|1198136.53.peg.209^ Tevenvirinae Escherichia_phage_HP3|neighbours:(1),(1)|neighbour_genes:Phage capsid and sca..,Phage prohead assemb..|
MNKPELLIETWGQPGEIIDGVPMLESHDGKDSGLKPGLYIEGIFLQAEVVNRNKRLYPKRVLEKAVSDYIKEQVATKQALGELNHPPRANVDPMQAAIIIEDMWWKGNDVYGRARIIEGDHGPGDKLAANIRAGWIPGVSSRGLGSLTDTNKGYRIVNEGFKLTVGVDAVWGPSAPDAWVTPKQISESESENSVEITKNSADEAFKALAESLKAL
>ID:YP_009148613.1 |[Escherichia phage HY01]||_Escherichia_phage_HY01_.gbk|prohead core scaffol..|639|NC_027349(166977):100484-101122:1 ^GeneID:24722792^ Escherichia phage HY01, complete genome.|neighbours:ID:YP_009148612.1(1),ID:YP_009148614.1(1)|neighbour_genes:prohead core protein,putative prohead cor..|
MNEPQLLIETWGQPGEIIDGVPMLESHDGKDLGLKPGLYIEGIFMQAEVVNRNKRLYPKRILEKAVKDYINEQVLTKQALGELNHPPRANVDPMQAAIIIEDMWWKGNDVYGRARVIEGDHGPGDKLAANIRAGWIPGVSSRGLGSLTDTNKGYRIVNEGFKLTVGVDAVWGPSAPDAWVTPKEITESQTAEADTSADDAYMALAEAMKKAL
>ID:YP_009284034.1 |[Escherichia phage HY03]||_Escherichia_phage_HY03.gbk|putative prohead cor..|639|NC_031047(170770):34528-35166:1 ^GeneID:29078902^ Escherichia phage HY03, complete genome.|neighbours:ID:YP_009284033.1(1),ID:YP_009284035.1(1)|neighbour_genes:putative prohead cor..,prohead core scaffol..|
MNEPQLLIETWGQPGEIIDGVPMLESHDGKDLGLKPGLYIEGIFMQAEVVNRNKRLYPKRILEKAVKDYINEQVLTKQALGELNHPPRANVDPMQAAIIIEDMWWKGNDVYGRARVIEGDHGPGDKLAANIRAGWIPGVSSRGLGSLTDTNKGYRIVNEGFKLTVGVDAVWGPSAPDAWVTPKEITESQTAEADTSADDAYMALAEAMKKAL
>ID:BBG28688.1 |[Escherichia phage KIT03]||_Escherichia_phage_KIT03_.gbk|prohead core scaffol..|639|AP018932(166848):100976-101614:1 ^^ Escherichia phage KIT03 DNA, complete sequence.|neighbours:ID:BBG28687.1(1),ID:BBG28689.1(1)|neighbour_genes:prohead core protein,prohead core scaffol..|
MNEPQLLIETWGQPGEIIDGVPMLESHDGKDLGLKPGLYIEGIFMQAEVVNRNKRLYPKRILEKAVKDYINEQVLTKQALGELNHPPRANVDPMQAAIIIEDMWWKGNDVYGRARVIEGDHGPGDKLAANIRAGWIPGVSSRGLGSLTDTNKGYRIVNEGFKLTVGVDAVWGPSAPDAWVTPKEITESQTAEADTSADDAYMALAEAMKKAL
>ID:YP_008060736.1 |[Escherichia phage Lw1]||_Escherichia_phage_Lw1_.gbk|prohead core and pro..|648|NC_021344(176227):131173-131820:1 ^GeneID:16205156^ Escherichia phage Lw1, complete genome.|neighbours:ID:YP_008060735.1(1),ID:YP_008060737.1(1)|neighbour_genes:prohead core protein,prohead core protein|
MNESQLNENGDMLLIEEWGLPCADISDSILESVGASKDGKLRIEGIFLQAEKVNRNKRLYPKKVLEEAVNDYIRTQVNTRQALGEMNHPPRPNVDPRNACILIEKMWWKGNDVWGRAVVVEGDNADGDKLAALIRAGWVPGVSSRGLGKLADSGKGYGIVQEGFKLAVGVDVVWGPSAPDAYVKPITESQQTKPLVENISADDAFRKLSERLKGL
>ID:YP_009324068.1 |[Escherichia phage MX01]||_Escherichia_phage_MX01_.gbk|prohead core scaffol..|636|NC_031934(168929):102486-103121:1 ^GeneID:30308977^ Escherichia phage MX01, complete genome.|neighbours:ID:YP_009324067.1(1),ID:YP_009324069.1(1)|neighbour_genes:prohead core protein,prohead core scaffol..|
MKPELLIEHWGQPGEIIDGVPMLESHDGKNSGLAPGLYIEGIFMQAEVVNRNKRLYPKPILEKAVSDYMAEQVATKQALGELNHPPRANVDPMQAAIIIEDMWWKGNDVYGRARIIEGDHGPGDKLAANIRAGWVPGVSSRGLGSLTETNKGYKRVNEGYKLTVGVDAVWGPSAPDAYVTPKQITESQTVETDTSADDAFMALAEAMKKAL
>ID:AYR04090.1 |[Escherichia phage OLB35]||_Escherichia_phage_OLB35_.gbk|prohead core scaffol..|642|MH992122(169140):105661-106302:1 ^^ UNVERIFIED: Escherichia phage OLB35, complete genome.|neighbours:ID:AYR04089.1(1),ID:AYR04091.1(1)|neighbour_genes:prohead core protein,prohead core protein|
MNKPELLIETWGQPGEIIDGVPMLESHDGKDSGLKPGLYIEGIFLQAEVVNRNKRLYPKRVLEKAVSDYIKEQVATKQALGELNHPPRANVDPMQAAIIIEDMWWKGNDVYGRARIIEGDHGPGDKLAANIRAGWIPGVSSRGLGSLTDTNKGYHIVNEGFKLTVGVDAVWGPSAPDAWVTPKQISESENSVEITKNSADEAFKALAESLKAL
>ID:ANH49695.1 |[Escherichia phage PE37]||_Escherichia_phage_PE37_.gbk|prohead assembly pro..|639|KU925172(166423):62803-63441:-1 ^^ Escherichia phage PE37, complete genome.|neighbours:ID:ANH49694.1(-1),ID:ANH49696.1(-1)|neighbour_genes:prohead assembly pro..,capsid and scaffold ..|
MNEPQLLIETWGQPGEIIDGVPMLESHDGKDLGLKPGLYIEGIFMQAEVVNRNKRLYPKRILEKAVKDYINEQVLTKQALGELNHPPRANVDPMQAAIIIEDMWWKGNDVYGRARVIEGDHGPGDKLAANIRAGWIPGVSSRGLGSLTDTNKGYRIVNEGFKLTVGVDAVWGPSAPDAWVTPKEITESQTAEADTSADDAYMALAEAMKKAL
>ID:BBC14511.1 |[Escherichia phage PP01]||_Escherichia_phage_PP01.gbk|21|639|LC348379(167812):101689-102327:1 ^^ Escherichia phage PP01 DNA, complete sequence.|neighbours:ID:BBC14510.1(1),ID:BBC14512.1(1)|neighbour_genes:68,21_1|
MNEPQLLIETWGQPGEIIDGVPMLESHDGKDLGLKPGLYIEGIFMQAEVVNRNKRLYPKRILEKAVKDYINEQVLTKQALGELNHPPRANVDPMQAAIIIEDMWWKGNDVYGRARVIEGDHGPGDKLAANIRAGWIPGVSSRGLGSLTDTNKGYRIVNEGFKLTVGVDAVWGPSAPDAWVTPKEITESQTAEADTSADDAYMALAEAMKKAL
>ID:BBC14512.1 |[Escherichia phage PP01]||_Escherichia_phage_PP01.gbk|21_1|573|LC348379(167812):101755-102327:1 ^^ Escherichia phage PP01 DNA, complete sequence.|neighbours:ID:BBC14511.1(1),ID:BBC14513.1(1)|neighbour_genes:21,22|
MLESHDGKDLGLKPGLYIEGIFMQAEVVNRNKRLYPKRILEKAVKDYINEQVLTKQALGELNHPPRANVDPMQAAIIIEDMWWKGNDVYGRARVIEGDHGPGDKLAANIRAGWIPGVSSRGLGSLTDTNKGYRIVNEGFKLTVGVDAVWGPSAPDAWVTPKEITESQTAEADTSADDAYMALAEAMKKAL
>ID:AWY07823.1 |[Escherichia phage SF]||_Escherichia_phage_SF_.gbk|prohead core scaffol..|642|MH359124(168695):15486-16127:-1 ^^ Escherichia phage SF, complete genome.|neighbours:ID:AWY07822.1(-1),ID:AWY07824.1(-1)|neighbour_genes:prohead core protein,prohead core protein|
MNKPELLIETWGQPGEIIDGVPMLESHDGKDSGLKPGLYIEGIFLQAEVVNRNKRLYPKRVLEKAVSDYIKEQVVTKQALGELNHPPRANVDPMQAAIIIEDMWWKGNDVYGRARIIEGDHGPGDKLAANIRAGWIPGVSSRGLGSLTDTNKGYRIVNEGFKLTVGVDAVWGPSAPDAWVTPKQISESENSVEITKNSADEAFKALAESLKAL
>ID:YP_009608492.1 |[Escherichia phage ST0]||_Escherichia_phage_ST0.gbk|prohead core scaffol..|642|NC_041990(170496):124690-125331:-1 ^GeneID:40084514^ Escherichia phage ST0, complete genome.|neighbours:ID:YP_009608491.1(-1),ID:YP_009608493.1(-1)|neighbour_genes:prohead core protein,prohead core protein|
MNKPELLIETWGQPGEIIDGVPMLESHDGKDSGLKPGLYIEGIFLQAEVVNRNKRLYPKRVLEKAVSDYIKEQVATKQALGELNHPPRANVDPMQAAIIIEDMWWKGNDVYGRARIIEGDHGPGDKLAANIRAGWIPGVSSRGLGSLTDTNKGYRIVNEGFKLTVGVDAVWGPSAPDAWVTPKQISESENSVEITKNSADEAFKALAESLKAL
>ID:BBC14791.1 |[Escherichia phage T2]||_Escherichia_phage_T2.gbk|21|639|LC348380(163825):99438-100076:1 ^^ Escherichia phage T2 DNA, complete sequence.|neighbours:ID:BBC14790.1(1),ID:BBC14792.1(1)|neighbour_genes:68,21_1|
MNEPQLLIETWGQPGEIIDGVPMLESHDGKDLGLKPGLYIEGIFMQAEVVNRNKRLYPKRILEKAVKDYINEQVLTKQALGELNHPPRANVDPMQAAIIIEDMWWKGNDVYGRARVIEGDHGPGDKLAANIRAGWIPGVSSRGLGSLTDTNKGYRIVNEGFKLTVGVDAVWGPSAPDAWVTPKEITESQTAEADTSADDAYMALAEAMKKAL
>ID:BBC14792.1 |[Escherichia phage T2]||_Escherichia_phage_T2.gbk|21_1|573|LC348380(163825):99504-100076:1 ^^ Escherichia phage T2 DNA, complete sequence.|neighbours:ID:BBC14791.1(1),ID:BBC14793.1(1)|neighbour_genes:21,22|
MLESHDGKDLGLKPGLYIEGIFMQAEVVNRNKRLYPKRILEKAVKDYINEQVLTKQALGELNHPPRANVDPMQAAIIIEDMWWKGNDVYGRARVIEGDHGPGDKLAANIRAGWIPGVSSRGLGSLTDTNKGYRIVNEGFKLTVGVDAVWGPSAPDAWVTPKEITESQTAEADTSADDAYMALAEAMKKAL
>ID:YP_009281506.1 |[Escherichia phage UFV-AREG1]||_Escherichia_phage_UFV-AREG1_.gbk|prohead core scaffol..|639|NC_031030(170788):100427-101065:1 ^GeneID:29063699^ Escherichia phage UFV-AREG1, complete genome.|neighbours:ID:YP_009281505.1(1),ID:YP_009281507.1(1)|neighbour_genes:prohead assembly pro..,putative prohead cor..|
MNEPQLLIETWGQPGEIIDGVPMLESHDGKDLGLKPGLYIEGIFMQAEVVNRNKRLYPKRILEKAVKDYINEQVLTKQALGELNHPPRANVDPMQAAIIIEDMWWKGNDVYGRARVIEGDHGPGDKLAANIRAGWIPGVSSRGLGSLTDTNKGYRIVNEGFKLTVGVDAVWGPSAPDAWVTPKEITESQTAEADTSADDAYMALAEAMKKAL
>ID:YP_009323374.1 |[Escherichia phage WG01]||_Escherichia_phage_WG01_.gbk|prohead core scaffol..|636|NC_031928(169936):102082-102717:1 ^GeneID:30308500^ Escherichia phage WG01, complete genome.|neighbours:ID:YP_009323373.1(1),ID:YP_009323375.1(1)|neighbour_genes:prohead core protein,prohead core scaffol..|
MKPELLIEHWGQPGEIIDGVPMLESHDGKNSGLAPGLYIEGIFMQAEVVNRNKRLYPKPILEKAVADYMAEQVATKQALGELNHPPRANVDPMQAAIIIEDMWWKGNDVYGRARIIEGDHGPGDKLAANIRAGWVPGVSSRGLGSLTETNKGYKRVNEGYKLTVGVDAVWGPSAPDAYVTPKQITESQTVETDTSADDAFMALAEAMKKAL
>ID:YP_009030779.1 |[Escherichia phage vB_EcoM_112]||_Escherichia_phage_e112_.gbk|prohead core protein..|639|NC_024125(168470):102639-103277:1 ^GeneID:19485322^ Escherichia phage e11/2, complete genome.|neighbours:ID:YP_009030778.1(1),ID:YP_009030780.1(1)|neighbour_genes:prohead core protein,prohead core scaffol..|
MNEPQLLIETWGQPGEIIDGVPMLESHDGKDLGLKPGLYIEGIFMQAEVVNRNKRLYPKRILEKAVKDYINEQVLTKQALGELNHPPRANVDPMQAAIIIEDMWWKGNDVYGRARVIEGDHGPGDKLAANIRAGWIPGVSSRGLGSLTDTNKGYRIVNEGFKLTVGVDAVWGPSAPDAWVTPKEITESQTAEADTSADDAYMALAEAMKKAL
>ID:AYN56242.1 |[Escherichia phage p000v]||_Escherichia_phage_p000v_.gbk|hypothetical protein|642|MK047717(167803):44015-44656:-1 ^^ Escherichia phage p000v, complete genome.|neighbours:ID:AYN56241.1(-1),ID:AYN56243.1(-1)|neighbour_genes:capsid assembly scaf..,prohead assembly pro..|
MNKPELLIETWGQPGEIIDGVPMLESHDGKDSGLKPGLYIEGIFLQAEVVNRNKRLYPKRVLEKAVSDYIKEQVATKQALGELNHPPRANVDPMQAAIIIEDMWWKGNDVYGRARIIEGDHGPGDKLAANIRAGWIPGVSSRGLGSLTDTNKGYRIVNEGFKLTVGVDAVWGPSAPDAWVTPKQISESENSVEITKNSADEAFKALAESLKAL
>ID:AYN56693.1 |[Escherichia phage p000y]||_Escherichia_phage_p000y_.gbk|hypothetical protein|642|MK047718(169872):156201-156842:-1 ^^ Escherichia phage p000y, complete genome.|neighbours:ID:AYN56692.1(-1),ID:AYN56694.1(-1)|neighbour_genes:capsid assembly scaf..,prohead assembly pro..|
MNKPELLIETWGQPGEIIDGVPMLESHDGKDSGLKPGLYIEGIFLQAEVVNRNKRLYPKRVLEKAVSDYIKEQVATKQALGELNHPPRANVDPMQAAIIIEDMWWKGNDVYGRARIIEGDHGPGDKLAANIRAGWIPGVSSRGLGSLTDTNKGYRIVNEGFKLTVGVDAVWGPSAPDAWVTPKQISESENSVETTKNSADEAFKALAESLKAL
>ID:YP_009210091.1 |[Escherichia phage slur02]||_Escherichia_phage_slur02_.gbk|protease [Shigella p..|639|NC_028927(167298):3787-4425:1 ^GOA:A0A0M7Q7W6,GeneID:26636624,InterPro:IPR005082,UniProtKB/TrEMBL:A0A0M7Q7W6^ Escherichia phage slur02, complete genome.|neighbours:ID:YP_009210090.1(1),ID:YP_009210092.1(1)|neighbour_genes:putative prohead cor..,hypothetical protein|
MNEPQLLIETWGQPGEIIDGVPMLESHDGKDLGLKPGLYIEGIFMQAEVVNRNKRLYPKRILEKAVKDYINEQVLTKQALGELNHPPRANVDPMQAAIIIEDMWWKGNDVYGRARVIEGDHGPGDKLAANIRAGWIPGVSSRGLGSLTDTNKGYRIVNEGFKLTVGVDAVWGPSAPDAWVTPKEITESQTAEADTSADDAYMALAEAMKKAL
>ID:YP_009625078.1 |[Escherichia phage slur03]||_Escherichia_phage_slur03_.gbk|putative prohead cor..|639|NC_042129(167467):67765-68403:-1 ^GOA:A0A0M7Q984,GeneID:40101960,InterPro:IPR005082,UniProtKB/TrEMBL:A0A0M7Q984^ Escherichia phage slur03, complete genome.|neighbours:ID:YP_009625077.1(-1),ID:YP_009625079.1(-1)|neighbour_genes:prohead core scaffol..,putative prohead cor..|
MNEPQLLIETWGQPGEIIDGVPMLESHDGKDLGLKPGLYIEGIFMQAEVVNRNKRLYPKRILEKAVKDYINEQVLTKQALGELNHPPRANVDPMQAAIIIEDMWWKGNDVYGRARVIEGDHGPGDKLAANIRAGWIPGVSSRGLGSLTDTNKGYRIVNEGFKLTVGVDAVWGPSAPDAWVTPKEITESQTAEADTSADDAYMALAEAMKKAL
>ID:YP_009625388.1 |[Escherichia phage slur04]||_Escherichia_phage_slur04_.gbk|Prohead core protein..|639|NC_042130(167298):85471-86109:1 ^GOA:A0A0M7Q9Y6,GeneID:40102289,InterPro:IPR005082,UniProtKB/TrEMBL:A0A0M7Q9Y6^ Escherichia phage slur04, complete genome.|neighbours:ID:YP_009625387.1(1),ID:YP_009625389.1(1)|neighbour_genes:hypothetical protein,hypothetical protein|
MNEPQLLIETWGQPGEIIDGVPMLESHDGKDLGLKPGLYIEGIFMQAEVVNRNKRLYPKRILEKAVKDYINEQVLTKQALGELNHPPRANVDPMQAAIIIEDMWWKGNDVYGRARVIEGDHGPGDKLAANIRAGWIPGVSSRGLGSLTDTNKGYRIVNEGFKLTVGVDAVWGPSAPDAWVTPKEITESQTAEADTSADDAYMALAEAMKKAL
>ID:YP_009197284.1 |[Escherichia phage slur07]||_Escherichia_phage_slur07_.gbk|Prohead core protein..|639|NC_028780(167124):61430-62068:-1 ^GOA:A0A0M7QDG0,GeneID:26624473,InterPro:IPR005082,UniProtKB/TrEMBL:A0A0M7QDG0^ Escherichia phage slur07, complete genome.|neighbours:ID:YP_009197283.1(-1),ID:YP_009197285.1(-1)|neighbour_genes:hypothetical protein,hypothetical protein|
MNEPQLLIETWGQPGEIIDGVPMLESHDGKDLGLKPGLYIEGIFMQAEVVNRNKRLYPKRILEKAVKDYINEQVLTKQALGELNHPPRANVDPMQAAIIIEDMWWKGNDVYGRARVIEGDHGPGDKLAANIRAGWIPGVSSRGLGSLTDTNKGYRIVNEGFKLTVGVDAVWGPSAPDAWVTPKEITESQTAEADTSADDAYMALAEAMKKAL
>ID:CUL02622.1 |[Escherichia phage slur08]||_Escherichia_phage_slur08_.gbk|Prohead core protein..|639|LN881733(167467):65012-65650:-1 ^GOA:A0A0M7QE34,InterPro:IPR005082,UniProtKB/TrEMBL:A0A0M7QE34^ Escherichia phage slur08, complete genome.|neighbours:ID:CUL02621.1(-1),ID:CUL02623.1(-1)|neighbour_genes:hypothetical protein,hypothetical protein|
MNEPQLLIETWGQPGEIIDGVPMLESHDGKDLGLKPGLYIEGIFMQAEVVNRNKRLYPKRILEKAVKDYINEQVLTKQALGELNHPPRANVDPMQAAIIIEDMWWKGNDVYGRARVIEGDHGPGDKLAANIRAGWIPGVSSRGLGSLTDTNKGYRIVNEGFKLTVGVDAVWGPSAPDAWVTPKEITESQTAEADTSADDAYMALAEAMKKAL
>ID:CUL02942.1 |[Escherichia phage slur11]||_Escherichia_phage_slur11_.gbk|Prohead core protein..|639|LN881734(167298):89017-89655:1 ^GOA:A0A0M7QEV4,InterPro:IPR005082,UniProtKB/TrEMBL:A0A0M7QEV4^ Escherichia phage slur11, complete genome.|neighbours:ID:CUL02941.1(1),ID:CUL02943.1(1)|neighbour_genes:hypothetical protein,hypothetical protein|
MNEPQLLIETWGQPGEIIDGVPMLESHDGKDLGLKPGLYIEGIFMQAEVVNRNKRLYPKRILEKAVKDYINEQVLTKQALGELNHPPRANVDPMQAAIIIEDMWWKGNDVYGRARVIEGDHGPGDKLAANIRAGWIPGVSSRGLGSLTDTNKGYRIVNEGFKLTVGVDAVWGPSAPDAWVTPKEITESQTAEADTSADDAYMALAEAMKKAL
>ID:CUL03728.1 |[Escherichia phage slur13]||_Escherichia_phage_slur13_.gbk|Prohead core protein..|639|LN881737(167299):110839-111477:1 ^GOA:A0A0M7QEB7,InterPro:IPR005082,UniProtKB/TrEMBL:A0A0M7QEB7^ Escherichia phage slur13, complete genome.|neighbours:ID:CUL03727.1(1),ID:CUL03729.1(1)|neighbour_genes:hypothetical protein,hypothetical protein|
MNEPQLLIETWGQPGEIIDGVPMLESHDGKDLGLKPGLYIEGIFMQAEVVNRNKRLYPKRILEKAVKDYINEQVLTKQALGELNHPPRANVDPMQAAIIIEDMWWKGNDVYGRARVIEGDHGPGDKLAANIRAGWIPGVSSRGLGSLTDTNKGYRIVNEGFKLTVGVDAVWGPSAPDAWVTPKEITESQTAEADTSADDAYMALAEAMKKAL
>ID:YP_009180672.1 |[Escherichia phage slur14]||_Escherichia_phage_slur14_.gbk|Prohead core protein..|639|NC_028448(167467):43937-44575:1 ^GOA:A0A0M7QDF6,GeneID:26227847,InterPro:IPR005082,UniProtKB/TrEMBL:A0A0M7QDF6^ Escherichia phage slur14, complete genome.|neighbours:ID:YP_009180671.1(1),ID:YP_009180673.1(1)|neighbour_genes:hypothetical protein,hypothetical protein|
MNEPQLLIETWGQPGEIIDGVPMLESHDGKDLGLKPGLYIEGIFMQAEVVNRNKRLYPKRILEKAVKDYINEQVLTKQALGELNHPPRANVDPMQAAIIIEDMWWKGNDVYGRARVIEGDHGPGDKLAANIRAGWIPGVSSRGLGSLTDTNKGYRIVNEGFKLTVGVDAVWGPSAPDAWVTPKEITESQTAEADTSADDAYMALAEAMKKAL
>ID:AVH86000.1 |[Escherichia phage vB_EcoM-G28]||_Escherichia_phage_vB_EcoM-G28.gbk|prohead core scaffol..|639|MG867727(170121):102121-102759:1 ^^ Escherichia phage vB_EcoM-G28, complete genome.|neighbours:ID:AVH85999.1(1),ID:AVH86001.1(1)|neighbour_genes:prohead core protein,putative prohead cor..|
MNEPQLLIETWGQPGEIIDGVPMLESHDGKDLGLKPGLYIEGIFMQAEVVNRNKRLYPKRILEKAVKDYINEQVLTKQALGELNHPPRANVDPMQAAIIIEDMWWKGNDVYGRARVIEGDHGPGDKLAANIRAGWIPGVSSRGLGSLTDTNKGYRIVNEGFKLTVGVDAVWGPSAPDAWVTPKEITESQTAEADTSADDAYMALAEAMKKAL
>ID:QDF15196.1 |[Escherichia phage vB_EcoM-Sa45lw]||_Escherichia_phage_vB_EcoM-Sa45lw_.gbk|prohead core scaffol..|639|MK977694(167353):101052-101690:1 ^^ Escherichia phage vB_EcoM-Sa45lw, complete genome.|neighbours:ID:QDF15195.1(1),ID:QDF15197.1(1)|neighbour_genes:prohead core protein,prohead core scaffol..|
MNEPQLLIETWGQPGEIIDGVPMLESHDGKDLGLKPGLYIEGIFMQAEVVNRNKRLYPKRILEKAVKDYINEQVLTKQALGELNHPPRANVDPMQAAIIIEDMWWKGNDVYGRARVIEGDHGPGDKLAANIRAGWIPGVSSRGLGSLTDTNKGYRIVNEGFKLTVGVDAVWGPSAPDAWVTPKEITESQTAEADTSADDAYMALAEAMKKAL
>ID:YP_009290439.1 |[Escherichia phage vB_EcoM-UFV13]||_Escherichia_phage_vB_EcoM-UFV13_.gbk|prohead assembly (sc..|639|NC_031103(165772):100986-101624:1 ^^ Escherichia phage vB_EcoM-UFV13, complete genome.|neighbours:ID:YP_009290438.1(1),ID:YP_009290440.1(1)|neighbour_genes:capsid and scaffold ..,prohead assembly (sc..|
MNEPQLLIETWGQPGEIIDGVPMLESHDGKDLGLKPGLYIEGIFMQAEVVNRNKRLYPKRILEKAVKDYINEQVLTKQALGELNHPPRANVDPMQAAIIIEDMWWKGNDVYGRARVIEGDHGPGDKLAANIRAGWIPGVSSRGLGSLTDTNKGYRIVNEGFKLTVGVDAVWGPSAPDAWVTPKEITESQTAEADTSADDAYMALAEAMKKAL
>ID:AUV61034.1 |[Escherichia phage vB_EcoM-fFiEco06]||_Escherichia_phage_vB_EcoM-fFiEco06_.gbk|prohead core scaffol..|639|MG781190(167076):100801-101439:1 ^^ Escherichia phage vB_EcoM-fFiEco06, complete genome.|neighbours:ID:AUV61033.1(1),ID:AUV61035.1(1)|neighbour_genes:prohead core protein,prohead core scaffol..|
MNEPQLLIETWGQPGEIIDGVPMLESHDGKDLGLKPGLYIEGIFMQAEVVNRNKRLYPKRILEKAVKDYINEQVLTKQALGELNHPPRANVDPMQAAIIIEDMWWKGNDVYGRARVIEGDHGPGDKLAANIRAGWIPGVSSRGLGSLTDTNKGYRIVNEGFKLTVGVDAVWGPSAPDAWVTPKEITESQTAEADTSADDAYMALAEAMKKAL
>ID:AUV61307.1 |[Escherichia phage vB_EcoM-fHoEco02]||_Escherichia_phage_vB_EcoM-fHoEco02_.gbk|prohead core scaffol..|639|MG781191(167064):100791-101429:1 ^^ Escherichia phage vB_EcoM-fHoEco02, complete genome.|neighbours:ID:AUV61306.1(1),ID:AUV61308.1(1)|neighbour_genes:prohead core protein,prohead core scaffol..|
MNEPQLLIETWGQPGEIIDGVPMLESHDGKDLGLKPGLYIEGIFMQAEVVNRNKRLYPKRILEKAVKDYINEQVLTKQALGELNHPPRANVDPMQAAIIIEDMWWKGNDVYGRARVIEGDHGPGDKLAANIRAGWIPGVSSRGLGSLTDTNKGYRIVNEGFKLTVGVDAVWGPSAPDAWVTPKEITESQTAEADTSADDAYMALAEAMKKAL
>ID:AYP69791.1 |[Escherichia phage vB_EcoM_DalCa]||_Escherichia_phage_vB_EcoM_DalCa_.gbk|prohead core scaffol..|639|MH992510(166040):100272-100910:1 ^^ Escherichia phage vB_EcoM_DalCa, complete genome.|neighbours:ID:AYP69838.1(1),ID:AYP69776.1(1)|neighbour_genes:capsid and scaffold ..,prohead core scaffol..|
MNEPQLLIETWGQPGEIIDGVPMLESHDGKDLGLKPGLYIEGIFMQAEVVNRNKRLYPKRILEKAVKDYINEQVLTKQALGELNHPPRANVDPMQAAIIIEDMWWKGNDVYGRARVIEGDHGPGDKLAANIRAGWIPGVSSRGLGSLTDTNKGYRIVNEGFKLTVGVDAVWGPSAPDAWVTPKEITESQTAEADTSADDAYMALAEAMKKAL
>ID:QBO63688.1 |[Escherichia phage vB_EcoM_G10400]||_Escherichia_phage_vB_EcoM_G10400.gbk|putative prohead cor..|639|MK327937(170182):101833-102471:1 ^^ Escherichia phage vB_EcoM_G10400, complete genome.|neighbours:ID:QBO63687.1(1),ID:QBO63689.1(1)|neighbour_genes:putative prohead cor..,putative prohead cor..|
MNEPQLLIETWGQPGEIIDGVPMLESHDGKDLGLKPGLYIEGIFMQAEVVNRNKRLYPKRILEKAVKDYINEQVLTKQALGELNHPPRANVDPMQAAIIIEDMWWKGNDVYGRARVIEGDHGPGDKLAANIRAGWIPGVSSRGLGSLTDTNKGYRIVNEGFKLTVGVDAVWGPSAPDAWVTPKEITESQTAEADTSADDAYMALAEAMKKAL
>ID:QBO62313.1 |[Escherichia phage vB_EcoM_G2248]||_Escherichia_phage_vB_EcoM_G2248.gbk|putative prohead cor..|696|MK327932(170678):94414-95109:1 ^^ Escherichia phage vB_EcoM_G2248, complete genome.|neighbours:ID:QBO62312.1(1),ID:QBO62314.1(1)|neighbour_genes:putative prohead cor..,putative prohead cor..|
MEKNELLIEQWGVPCARGSSSLLESFDDKATGNLYIQGIFLQAETVNRNKRWYPRSVLENAVTKYIHEQVETHQALGELNHPARAMPDPSNACIIIEKLWWEGNNVMGKARVIEGDKGAGDKLAALIRAGWIPGVSSRGLGRLKDSGRGYNIVQEGFVLTVGVDVVWGPSAPDAWVTPVVESTDSDSSASDAPESDKTEKVTNPTASQQNIVESNNSAFMALAEALSKRYK
>ID:QBO62603.1 |[Escherichia phage vB_EcoM_G2285]||_Escherichia_phage_vB_EcoM_G2285_.gbk|putative prohead cor..|642|MK327933(166675):103974-104615:1 ^^ Escherichia phage vB_EcoM_G2285, complete genome.|neighbours:ID:QBO62602.1(1),ID:QBO62604.1(1)|neighbour_genes:putative prohead cor..,putative prohead cor..|
MNKPELLIETWGQPGEIIDGVPMLESHDGKDSGLKPGLYIEGIFLQAEVVNRNKRLYPKRVLEKAVSDYIKEQVATKQALGELNHPPRANVDPMQAAIIIEDMWWKGNDVYGRARIIEGDHGPGDKLAANIRAGWIPGVSSRGLGSLTDTNKGYRIVNEGFKLTVGVDAVWGPSAPDAWVTPKQISESENSVEITKNSADEAFKALAESLKAL
>ID:QBO62873.1 |[Escherichia phage vB_EcoM_G2469]||_Escherichia_phage_vB_EcoM_G2469.gbk|putative prohead cor..|642|MK327934(170452):106110-106751:1 ^^ Escherichia phage vB_EcoM_G2469, complete genome.|neighbours:ID:QBO62872.1(1),ID:QBO62874.1(1)|neighbour_genes:putative prohead cor..,putative prohead cor..|
MNKPELLIETWGQPGEIIDGVPMLESHDGKDSGLKPGLYIEGIFLQAEVVNRNKRLYPKRVLEKAVSDYIKEQVATKQALGELNHPPRANVDPMQAAIIIEDMWWKGNDVYGRARIIEGDHGPGDKLAANIRAGWIPGVSSRGLGSLTDTNKGYRIVNEGFKLTVGVDAVWGPSAPDAWVTPKQISESENSVEITKNSADEAFKALAESLKAL
>ID:QBO63123.1 |[Escherichia phage vB_EcoM_G2494]||_Escherichia_phage_vB_EcoM_G2494_.gbk|putative prohead cor..|696|MK327935(168327):94917-95612:1 ^^ Escherichia phage vB_EcoM_G2494, complete genome.|neighbours:ID:QBO63122.1(1),ID:QBO63124.1(1)|neighbour_genes:putative prohead cor..,putative prohead cor..|
MEKNELLIEQWGVPCARGSSSLLESFDDKATGNLYIQGIFLQAETVNRNKRWYPRSVLENAVTKYIHEQVETHQALGELNHPARAMPDPSNACIIIEKLWWEGNNVMGKARVIEGDKGAGDKLAALIRAGWIPGVSSRGLGRLKDSGRGYNIVQEGFVLTVGVDVVWGPSAPDAWVTPVVESTDSDSSASDAPESDKTEKVINPTASQQNIVESNNSAFMALAEALSKRYK
>ID:QBO65579.1 |[Escherichia phage vB_EcoM_G2540-3]||_Escherichia_phage_vB_EcoM_G2540-3_.gbk|putative prohead cor..|639|MK327944(168654):100901-101539:1 ^^ Escherichia phage vB_EcoM_G2540-3, complete genome.|neighbours:ID:QBO65578.1(1),ID:QBO65580.1(1)|neighbour_genes:putative prohead cor..,putative prohead cor..|
MNEPQLLIETWGQPGEIIDGVPMLESHDGKDLGLKPGLYIEGIFMQAEVVNRNKRLYPKRILEKAVKDYINEQVLTKQALGELNHPPRANVDPMQAAIIIEDMWWKGNDVYGRARVIEGDHGPGDKLAANIRAGWIPGVSSRGLGSLTDTNKGYRIVNEGFKLTVGVDAVWGPSAPDAWVTPKEITESQTAEADTSADDAYMALAEAMKKAL
>ID:QBO63410.1 |[Escherichia phage vB_EcoM_G2540]||_Escherichia_phage_vB_EcoM_G2540_.gbk|putative prohead cor..|639|MK327936(168886):101266-101904:1 ^^ Escherichia phage vB_EcoM_G2540, complete genome.|neighbours:ID:QBO63409.1(1),ID:QBO63411.1(1)|neighbour_genes:putative prohead cor..,putative prohead cor..|
MNEPQLLIETWGQPGEIIDGVPMLESHDGKDLGLKPGLYIEGIFMQAEVVNRNKRLYPKRILEKAVKDYINEQVLTKQALGELNHPPRANVDPMQAAIIIEDMWWKGNDVYGRARVIEGDHGPGDKLAANIRAGWIPGVSSRGLGSLTDTNKGYRIVNEGFKLTVGVDAVWGPSAPDAWVTPKEITESQTAEADTSADDAYMALAEAMKKAL
>ID:QBO64494.1 |[Escherichia phage vB_EcoM_G29]||_Escherichia_phage_vB_EcoM_G29_.gbk|putative prohead cor..|639|MK327940(168241):102276-102914:1 ^^ Escherichia phage vB_EcoM_G29, complete genome.|neighbours:ID:QBO64493.1(1),ID:QBO64495.1(1)|neighbour_genes:putative prohead cor..,putative prohead cor..|
MNEPQLLIETWGQPGEIIDGVPMLESHDGKDLGLKPGLYIEGIFMQAEVVNRNKRLYPKRILEKAVKDYINEQVLTKQALGELNHPPRANVDPMQAAIIIEDMWWKGNDVYGRARVIEGDHGPGDKLAANIRAGWIPGVSSRGLGSLTDTNKGYRIVNEGFKLTVGVDAVWGPSAPDAWVTPKEITESQTAEADTSADDAYMALAEAMKKAL
>ID:QBO64758.1 |[Escherichia phage vB_EcoM_G37-3]||_Escherichia_phage_vB_EcoM_G37-3_.gbk|putative prohead cor..|696|MK327941(167832):94475-95170:1 ^^ Escherichia phage vB_EcoM_G37-3, complete genome.|neighbours:ID:QBO64757.1(1),ID:QBO64759.1(1)|neighbour_genes:putative prohead cor..,putative prohead cor..|
MEKNELLIEQWGVPGARGSSSLLESFDDKATGNLYIQGIFLQAETVNRNKRWYPRSVLENAVTKYIHEQVETHQALGELNHPARAMPDPSNACIIIEKLWWEGNNVMGKARVIEGDKGAGDKLAALIRAGWIPGVSSRGLGRLKDSGRGYNIVQEGFVLTVGVDVVWGPSAPDAWVTPVVESTDSDSSASDAPEIDKTEKVTNPTASQQNIVELNNSAFMALAEALSKRYK
>ID:QBO64215.1 |[Escherichia phage vB_EcoM_G4498]||_Escherichia_phage_vB_EcoM_G4498_.gbk|putative prohead cor..|639|MK327939(167826):101789-102427:1 ^^ Escherichia phage vB_EcoM_G4498, complete genome.|neighbours:ID:QBO64214.1(1),ID:QBO64216.1(1)|neighbour_genes:putative prohead cor..,putative prohead cor..|
MNEPQLLIETWGQPGEIIDGVPMLESHDGKDLGLKPGLYIEGIFMQAEVVNRNKRLYPKRILEKAVKDYINEQVLTKQALGELNHPPRANVDPMQAAIIIEDMWWKGNDVYGRARVIEGDHGPGDKLAANIRAGWIPGVSSRGLGSLTDTNKGYRIVNEGFKLTVGVDAVWGPSAPDAWVTPKEITESQTAEADTSADDAYMALAEAMKKAL
>ID:QBO65866.1 |[Escherichia phage vB_EcoM_G4500]||_Escherichia_phage_vB_EcoM_G4500_.gbk|putative prohead cor..|639|MK327945(168363):102276-102914:1 ^^ Escherichia phage vB_EcoM_G4500, complete genome.|neighbours:ID:QBO65865.1(1),ID:QBO65867.1(1)|neighbour_genes:putative prohead cor..,putative prohead cor..|
MNEPQLLIETWGQPGEIIDGVPMLESHDGKDLGLKPGLYIEGIFMQAEVVNRNKRLYPKRILEKAVKDYINEQVLTKQALGELNHPPRANVDPMQAAIIIEDMWWKGNDVYGRARVIEGDHGPGDKLAANIRAGWIPGVSSRGLGSLTDTNKGYRIVNEGFKLTVGVDAVWGPSAPDAWVTPKEITESQTAEADTSADDAYMALAEAMKKAL
>ID:QBO66141.1 |[Escherichia phage vB_EcoM_G4507]||_Escherichia_phage_vB_EcoM_G4507_.gbk|putative prohead cor..|639|MK327946(168828):101779-102417:1 ^^ Escherichia phage vB_EcoM_G4507, complete genome.|neighbours:ID:QBO66140.1(1),ID:QBO66142.1(1)|neighbour_genes:putative prohead cor..,putative prohead cor..|
MNEPQLLIETWGQPGEIIDGVPMLESHDGKDLGLKPGLYIEGIFMQAEVVNRNKRLYPKRILEKAVKDYINEQVLTKQALGELNHPPRANVDPMQAAIIIEDMWWKGNDVYGRARVIEGDHGPGDKLAANIRAGWIPGVSSRGLGSLTDTNKGYRIVNEGFKLTVGVDAVWGPSAPDAWVTPKEITESQTAEADTSADDAYMALAEAMKKAL
>ID:QBO65042.1 |[Escherichia phage vB_EcoM_G50]||_Escherichia_phage_vB_EcoM_G50_.gbk|putative prohead cor..|639|MK327942(167728):100926-101564:1 ^^ Escherichia phage vB_EcoM_G50, complete genome.|neighbours:ID:QBO65041.1(1),ID:QBO65043.1(1)|neighbour_genes:putative prohead cor..,putative prohead cor..|
MNEPQLLIETWGQPGEIIDGVPMLESHDGKDLGLKPGLYIEGIFMQAEVVNRNKRLYPKRILEKAVKDYINEQVLTKQALGELNHPPRANVDPMQAAIIIEDMWWKGNDVYGRARVIEGDHGPGDKLAANIRAGWIPGVSSRGLGSLTDTNKGYRIVNEGFKLTVGVDAVWGPSAPDAWVTPKEITESQTAEADTSADDAYMALAEAMKKAL
>ID:QBO66402.1 |[Escherichia phage vB_EcoM_G5211]||_Escherichia_phage_vB_EcoM_G5211_.gbk|putative prohead cor..|696|MK327947(164278):94069-94764:1 ^^ Escherichia phage vB_EcoM_G5211, complete genome.|neighbours:ID:QBO66401.1(1),ID:QBO66403.1(1)|neighbour_genes:putative prohead cor..,putative prohead cor..|
MEKNELLIEQWGVPGARGSSSLLESFDDKATGNLYIQGIFLQAETVNRNKRWYPRSVLENAVTKYIHEQVETHQALGELNHPARAMPDPSNACIIIEKLWWEGNNVMGKARVIEGDKGAGDKLAALIRAGWIPGVSSRGLGRLKDSGRGYNIVQEGFVLTVGVDVVWGPSAPDAWVTPVVESTDSDSSASDAPEIDKTEKVTNPTASQQNIVELNNSAFMALAEALSKRYK
>ID:QBO65319.1 |[Escherichia phage vB_EcoM_G53]||_Escherichia_phage_vB_EcoM_G53_.gbk|putative prohead cor..|642|MK327943(167834):104520-105161:1 ^^ Escherichia phage vB_EcoM_G53, complete genome.|neighbours:ID:QBO65318.1(1),ID:QBO65320.1(1)|neighbour_genes:putative prohead cor..,putative prohead cor..|
MNKPELLIETWGQPGEIIDGVPMLESHDGKDSGLKPGLYIEGIFLQAEVVNRNKRLYPKRVLEKAVSDYIKEQVATKQALGELNHPPRANVDPMQAAIIIEDMWWKGNDVYGRARIIEGDHGPGDKLAANIRAGWIPGVSSRGLGSLTDTNKGYRIVNEGFKLTVGVDAVWGPSAPDAWVTPKQISESENSVETTKNSADEAFKALAESLKTL
>ID:QBQ80053.1 |[Escherichia phage vB_EcoM_G8]||_Escherichia_phage_vB_EcoM_G8_.gbk|putative prohead cor..|639|MK373787(169650):102350-102988:1 ^^ Escherichia phage vB_EcoM_G8, complete genome.|neighbours:ID:QBQ80052.1(1),ID:QBQ80054.1(1)|neighbour_genes:putative prohead cor..,putative prohead cor..|
MNEPQLLIETWGQPGEIIDGVPMLESHDGKDLGLKPGLYIEGIFMQAEVVNRNKRLYPKRILEKAVKDYINEQVLTKQALGELNHPPRANVDPMQAAIIIEDMWWKGNDVYGRARVIEGDHGPGDKLAANIRAGWIPGVSSRGLGSLTDTNKGYRIVNEGFKLTVGVDAVWGPSAPDAWVTPKEITESQTAEADTSADDAYMALAEAMKKAL
>ID:QBQ77955.1 |[Escherichia phage vB_EcoM_G9062]||_Escherichia_phage_vB_EcoM_G9062_.gbk|putative prohead cor..|639|MK373779(168670):102115-102753:1 ^^ Escherichia phage vB_EcoM_G9062, complete genome.|neighbours:ID:QBQ77954.1(1),ID:QBQ77956.1(1)|neighbour_genes:putative prohead cor..,putative prohead cor..|
MNEPQLLIETWGQPGEIIDGVPMLESHDGKDLGLKPGLYIEGIFMQAEVVNRNKRLYPKRILEKAVKDYINEQVLTKQALGELNHPPRANVDPMQAAIIIEDMWWKGNDVYGRARVIEGDHGPGDKLAANIRAGWIPGVSSRGLGSLTDTNKGYRIVNEGFKLTVGVDAVWGPSAPDAWVTPKEITESQTAEADTSADDAYMALAEAMKKAL
>ID:AXC34052.1 |[Escherichia phage vB_EcoM_JB75]||_Escherichia_phage_vB_EcoM_JB75_.gbk|prohead core scaffol..|639|MH355584(167208):64920-65558:-1 ^^ Escherichia phage vB_EcoM_JB75, complete genome.|neighbours:ID:AXC34036.1(-1),ID:AXC34101.1(-1)|neighbour_genes:prohead core scaffol..,prohead core protein|
MNEPQLLIETWGQPGEIIDGVPMLESHDGKDLGLKPGLYIEGIFMQAEVVNRNKRLYPKRILEKAVKDYINEQVLTKQALGELNHPPRANVDPMQAAIIIEDMWWKGNDVYGRARVIEGDHGPGDKLAANIRAGWIPGVSSRGLGSLTDTNKGYRIVNEGFKLTVGVDAVWGPSAPDAWVTPKEITESQTAEADTSADDAYMALAEAMKKAL
>ID:YP_009037596.1 |[Escherichia phage vB_EcoM_JS09]||_Escherichia_phage_vB_EcoM_JS09_.gbk|prohead core scaffol..|642|NC_024124(169148):64330-64971:-1 ^GeneID:19524748^ Escherichia phage vB_EcoM_JS09, complete genome.|neighbours:ID:YP_009037595.1(-1),ID:YP_009030621.1(-1)|neighbour_genes:prohead core protein,prohead core protein|
MNKPELLIETWGQPGEIIDGVPMLESHDGKDSGLKPGLYIEGIFLQAEVVNRNKRLYPKRVLEKAVSDYIKEQVATKQALGELNHPPRANVDPMQAAIIIEDMWWKGNDVYGRARIIEGDHGPGDKLAANIRAGWIPGVSSRGLGSLTDTNKGYRIVNEGFKLTVGVDAVWGPSAPDAWVTPKQISESENSVETTKNSADEAFKALAESLKAL
>ID:QBQ78458.1 |[Escherichia phage vB_EcoM_KAW1E185]||_Escherichia_phage_vB_EcoM_KAW1E185_.gbk|putative prohead cor..|639|MK373781(164987):101173-101811:1 ^^ Escherichia phage vB_EcoM_KAW1E185, complete genome.|neighbours:ID:QBQ78457.1(1),ID:QBQ78459.1(1)|neighbour_genes:putative prohead cor..,putative prohead cor..|
MNEPQLLIETWGQPGEIIDGVPMLESHDGKDLGLKPGLYIEGIFMQAEVVNRNKRLYPKRILEKAVKDYINEQVLTKQALGELNHPPRANVDPMQAAIIIEDMWWKGNDVYGRARVIEGDHGPGDKLAANIRAGWIPGVSSRGLGSLTDTNKGYRIVNEGFKLTVGVDAVWGPSAPDAWVTPKEITESQTAEADTSADDAYMALAEAMKKAL
>ID:QBQ78733.1 |[Escherichia phage vB_EcoM_KAW3E185]||_Escherichia_phage_vB_EcoM_KAW3E185.gbk|putative prohead cor..|648|MK373782(170187):104542-105189:1 ^^ Escherichia phage vB_EcoM_KAW3E185, complete genome.|neighbours:ID:QBQ78732.1(1),ID:QBQ78734.1(1)|neighbour_genes:putative prohead cor..,putative prohead cor..|
MNKPELLIETWGQPGEIIDGVPMLESHDGKDSGLKPGLYIEGIFLQAEVVNRNKRLYPKRVLEKAVSDYIKEQVATKQALGELNHPPRANVDPMQAAIIIEDMWWKGNDVYGRARIIEGDHGPGDKLAANIRAGWIPGVSSRGLGSLTDTNKGYRIVNEGFKLTVGVDAVWGPSAPDAWVTPKQISESESENSVEITKNSADEAFKALAESLKAL
>ID:QBQ79232.1 |[Escherichia phage vB_EcoM_MM02]||_Escherichia_phage_vB_EcoM_MM02_.gbk|putative prohead cor..|642|MK373784(169201):106490-107131:1 ^^ Escherichia phage vB_EcoM_MM02, complete genome.|neighbours:ID:QBQ79231.1(1),ID:QBQ79233.1(1)|neighbour_genes:putative prohead cor..,putative prohead cor..|
MNKPELLIETWGQPGEIIDGVPMLESHDGKDSGLKPGLYIEGIFLQAEVVNRNKRLYPKRVLEKAVSDYIKEQVATKQALGELNHPPRANVDPMQAAIIIEDMWWKGNDVYGRARIIEGDHGPGDKLAANIRAGWIPGVSSRGLGSLTDTNKGYRIVNEGFKLTVGVDAVWGPSAPDAWVTPKQISESENSVEITKNSADEAFKALAESLKAL
>ID:QBQ79501.1 |[Escherichia phage vB_EcoM_OE5505]||_Escherichia_phage_vB_EcoM_OE5505_.gbk|putative prohead cor..|639|MK373785(168756):102591-103229:1 ^^ Escherichia phage vB_EcoM_OE5505, complete genome.|neighbours:ID:QBQ79500.1(1),ID:QBQ79502.1(1)|neighbour_genes:putative prohead cor..,putative prohead cor..|
MNEPQLLIETWGQPGEIIDGVPMLESHDGKDLGLKPGLYIEGIFMQAEVVNRNKRLYPKRILEKAVKDYINEQVLTKQALGELNHPPRANVDPMQAAIIIEDMWWKGNDVYGRARVIEGDHGPGDKLAANIRAGWIPGVSSRGLGSLTDTNKGYRIVNEGFKLTVGVDAVWGPSAPDAWVTPKEITESQTAEADTSADDAYMALAEAMKKAL
>ID:YP_009056759.1 |[Escherichia phage vB_EcoM_PhAPEC2]||_Escherichia_phage_vB_EcoM_PhAPEC2_.gbk|prohead core protein..|642|NC_024794(167318):105099-105740:1 ^GeneID:20284323^ Escherichia phage vB_EcoM_PhAPEC2, complete genome.|neighbours:ID:YP_009056758.1(1),ID:YP_009056760.1(1)|neighbour_genes:prohead core protein,prohead core scaffol..|
MNKPELLIETWGQPGEIIDGVPMLESHDGKDSGLKPGLYIEGIFLQAEVVNRNKRLYPKRVLEKAVSDYIKEQVATKQALGELNHPPRANVDPMQAAIIIEDMWWKGNDVYGRARIIEGDHGPGDKLAANIRAGWIPGVSSRGLGSLTDTNKGYRIVNEGFKLTVGVDAVWGPSAPDAWVTPKQISESENSVEITKNSADEAFKALAESLKAL
>ID:QBQ79785.1 |[Escherichia phage vB_EcoM_R5505]||_Escherichia_phage_vB_EcoM_R5505_.gbk|putative prohead cor..|639|MK373786(167317):102364-103002:1 ^^ Escherichia phage vB_EcoM_R5505, complete genome.|neighbours:ID:QBQ79784.1(1),ID:QBQ79786.1(1)|neighbour_genes:putative prohead cor..,putative prohead cor..|
MNEPQLLIETWGQPGEIIDGVPMLESHDGKDLGLKPGLYIEGIFMQAEVVNRNKRLYPKRILEKAVKDYINEQVLTKQALGELNHPPRANVDPMQAAIIIEDMWWKGNDVYGRARVIEGDHGPGDKLAANIRAGWIPGVSSRGLGSLTDTNKGYRIVNEGFKLTVGVDAVWGPSAPDAWVTPKEITESQTAEADTSADDAYMALAEAMKKAL
>ID:QBQ77193.1 |[Escherichia phage vB_EcoM_WFK]||_Escherichia_phage_vB_EcoM_WFK_.gbk|putative prohead cor..|642|MK373775(164590):100412-101053:1 ^^ Escherichia phage vB_EcoM_WFK, complete genome.|neighbours:ID:QBQ77192.1(1),ID:QBQ77194.1(1)|neighbour_genes:putative prohead cor..,putative prohead cor..|
MNKPELLIETWGQPGEIIDGVPMLESHDGKDSGLKPGLYIEGIFLQAEVVNRNKRLYPKRVLEKAVSDYIKEQVATKQALGELNHPPRANVDPMQAAIIIEDMWWKGNDVYGRARIIEGDHGPGDKLAANIRAGWIPGVSSRGLGSLTDTNKGYRIVNEGFKLTVGVDAVWGPSAPDAWVTPKQISESENSVEITKNSADEAFKALAESLKAL
>ID:QBQ76932.1 |[Escherichia phage vB_EcoM_WFL6982]||_Escherichia_phage_vB_EcoM_WFL6982_.gbk|putative prohead cor..|642|MK373774(164279):100412-101053:1 ^^ Escherichia phage vB_EcoM_WFL6982, complete genome.|neighbours:ID:QBQ76931.1(1),ID:QBQ76933.1(1)|neighbour_genes:putative prohead cor..,putative prohead cor..|
MNKPELLIETWGQPGEIIDGVPMLESHDGKDSGLKPGLYIEGIFLQAEVVNRNKRLYPKRVLEKAVSDYIKEQVATKQALGELNHPPRANVDPMQAAIIIEDMWWKGNDVYGRARIIEGDHGPGDKLAANIRAGWIPGVSSRGLGSLTDTNKGYRIVNEGFKLTVGVDAVWGPSAPDAWVTPKQISESENSVEITKNSADEAFKALAESLKAL
>ID:QBQ77685.1 |[Escherichia phage vB_EcoM_WFbE185]||_Escherichia_phage_vB_EcoM_WFbE185.gbk|putative prohead cor..|642|MK373778(170429):105632-106273:1 ^^ Escherichia phage vB_EcoM_WFbE185, complete genome.|neighbours:ID:QBQ77684.1(1),ID:QBQ77686.1(1)|neighbour_genes:putative prohead cor..,putative prohead cor..|
MNKPELLIETWGQPGEIIDGVPMLESHDGKDSGLKPGLYIEGIFLQAEVVNRNKRLYPKRVLEKAVSDYIKEQVATKQALGELNHPPRANVDPMQAAIIIEDMWWKGNDVYGRARIIEGDHGPGDKLAANIRAGWIPGVSSRGLGSLTDTNKGYRIVNEGFKLTVGVDAVWGPSAPDAWVTPKQISESENSVETTKNSADEAFKALAESLKAL
>ID:YP_007004913.1 |[Escherichia phage wV7]||_Escherichia_phage_wV7_.gbk|prohead core scaffol..|639|NC_019505(166452):100473-101111:1 ^GeneID:14010707^ Escherichia phage wV7, complete genome.|neighbours:ID:YP_007004912.1(1),ID:YP_007004914.1(1)|neighbour_genes:prohead core protein,prohead core scaffol..|
MNEPQLLIETWGQPGEIIDGVPMLESHDGKDLGLKPGLYIEGIFMQAEVVNRNKRLYPKRILEKAVKDYINEQVLTKQALGELNHPPRANVDPMQAAIIIEDMWWKGNDVYGRARVIEGDHGPGDKLAANIRAGWIPGVSSRGLGSLTDTNKGYRIVNEGFKLTVGVDAVWGPSAPDAWVTPKEITESQTAEADTSADDAYMALAEAMKKAL
>ID:AXF53197.1 |[Escherichia virus KFS-EC]||_Escherichia_virus_KFS-EC_.gbk|prohead core protein..|696|MH560358(164715):37049-37744:1 ^^ Escherichia virus KFS-EC, complete genome.|neighbours:ID:AXF53196.1(1),ID:AXF53198.1(1)|neighbour_genes:prohead assembly pro..,capsid assembly scaf..|
MEKNELLIEQWGVPCARGSSSLLESFDDKATGNLYIQGIFLQAETVNRNKRWYPRSVLENAVTKYIHEQVETHQALGELNHPARAMPDPSNACIIIEKLWWEGNNVMGKARVIEGDKGAGDKLAALIRAGWIPGVSSRGLGRLKDSGRGYNIVQEGFVLTVGVDVVWGPSAPDAWVTPVVESTDSDSSASDAPESDKTEKVTNPTASQQNIVELNNSAFMALAEALSKRYK
>ID:QDK04299.1 |[Escherichia virus VEc20]||_Escherichia_virus_VEc20_.gbk|vec20_169|639|MN022785(167532):100520-101158:1 ^^ Escherichia virus VEc20, complete genome.|neighbours:ID:QDK04298.1(1),ID:QDK04300.1(1)|neighbour_genes:vec20_168,vec20_170|
MNEPQLLIETWGQPGEIIDGVPMLESHDGKDLGLKPGLYIEGIFMQAEVVNRNKRLYPKRILEKAVKDYINEQVLTKQALGELNHPPRANVDPMQAAIIIEDMWWKGNDVYGRARVIEGDHGPGDKLAANIRAGWIPGVSSRGLGSLTDTNKGYRIVNEGFKLTVGVDAVWGPSAPDAWVTPKEITESQTAEADTSADDAYMALAEAMKKAL
>ID:VCU44433.1 |[Escherichia virus vB_Eco_mar005P1]|vB_Eco_mar005P1|_Escherichia_virus_vB_Eco_mar005P1_.gbk|21|642|LR027390(167773):38667-39308:1 ^^ Escherichia virus vB_Eco_mar005P1 genome assembly, chromosome: 1.|neighbours:ID:VCU44431.1(1),ID:VCU44436.1(1)|neighbour_genes:68,22|
MNKPELLIETWGQPGEIIDGVPMLESHDGKDSGLKPGLYIEGIFLQAEVVNRNKRLYPKRVLEKAVSDYIKEQVATKQALGELNHPPRANVDPMQAAIIIEDMWWKGNDVYGRARIIEGDHGPGDKLAANIRAGWIPGVSSRGLGSLTDTNKGYRIVNEGFKLTVGVDAVWGPSAPDAWVTPKQISESENSVEITKNSADEAFKALAESLKAL
>ID:VCU44439.1 |[Escherichia virus vB_Eco_mar005P1]|vB_Eco_mar006P2|_Escherichia_virus_vB_Eco_mar005P1_strain_vB_Eco_mar006P2_.gbk|21|642|LR027387(167773):139562-140203:1 ^^ Escherichia virus vB_Eco_mar005P1 strain vB_Eco_mar006P2 genome assembly, chromosome: 1.|neighbours:ID:VCU44437.1(1),ID:VCU44441.1(1)|neighbour_genes:68,22|
MNKPELLIETWGQPGEIIDGVPMLESHDGKDSGLKPGLYIEGIFLQAEVVNRNKRLYPKRVLEKAVSDYIKEQVATKQALGELNHPPRANVDPMQAAIIIEDMWWKGNDVYGRARIIEGDHGPGDKLAANIRAGWIPGVSSRGLGSLTDTNKGYRIVNEGFKLTVGVDAVWGPSAPDAWVTPKQISESENSVEITKNSADEAFKALAESLKAL
>ID:VCU43248.1 |[Escherichia virus vB_Eco_mar005P1]|vB_Eco_mar007P3|_Escherichia_virus_vB_Eco_mar005P1_strain_vB_Eco_mar007P3_.gbk|21|642|LR027383(167651):61553-62194:1 ^^ Escherichia virus vB_Eco_mar005P1 strain vB_Eco_mar007P3 genome assembly, chromosome: 1.|neighbours:ID:VCU43247.1(1),ID:VCU43249.1(1)|neighbour_genes:68,22|
MNKPELLIETWGQPGEIIDGVPMLESHDGKDSGLKPGLYIEGIFLQAEVVNRNKRLYPKRVLEKAVSDYIKEQVATKQALGELNHPPRANVDPMQAAIIIEDMWWKGNDVYGRARIIEGDHGPGDKLAANIRAGWIPGVSSRGLGSLTDTNKGYRIVNEGFKLTVGVDAVWGPSAPDAWVTPKQISESENSVEITKNSADEAFKALAESLKAL
>ID:VCU43956.1 |[Escherichia virus vB_Eco_mar005P1]|vB_Eco_mar008P4|_Escherichia_virus_vB_Eco_mar005P1_strain_vB_Eco_mar008P4_.gbk|21|642|LR027386(167773):44334-44975:1 ^^ Escherichia virus vB_Eco_mar005P1 strain vB_Eco_mar008P4 genome assembly, chromosome: 1.|neighbours:ID:VCU43955.1(1),ID:VCU43957.1(1)|neighbour_genes:68,22|
MNKPELLIETWGQPGEIIDGVPMLESHDGKDSGLKPGLYIEGIFLQAEVVNRNKRLYPKRVLEKAVSDYIKEQVATKQALGELNHPPRANVDPMQAAIIIEDMWWKGNDVYGRARIIEGDHGPGDKLAANIRAGWIPGVSSRGLGSLTDTNKGYRIVNEGFKLTVGVDAVWGPSAPDAWVTPKQISESENSVEITKNSADEAFKALAESLKAL
>ID:VCU44825.1 |[Escherichia virus vB_Eco_mar005P1]|vB_Eco_mar009P5|_Escherichia_virus_vB_Eco_mar005P1_strain_vB_Eco_mar009P5_.gbk|21|642|LR027391(167658):84732-85373:-1 ^^ Escherichia virus vB_Eco_mar005P1 strain vB_Eco_mar009P5 genome assembly, chromosome: 1.|neighbours:ID:VCU44824.1(-1),ID:VCU44826.1(-1)|neighbour_genes:22,68|
MNKPELLIETWGQPGEIIDGVPMLESHDGKDSGLKPGLYIEGIFLQAEVVNRNKRLYPKRVLEKAVSDYIKEQVATKQALGELNHPPRANVDPMQAAIIIEDMWWKGNDVYGRARIIEGDHGPGDKLAANIRAGWIPGVSSRGLGSLTDTNKGYRIVNEGFKLTVGVDAVWGPSAPDAWVTPKQISESENSVEITKNSADEAFKALAESLKAL
>ID:AUV57522.1 |[Klebsiella phage KP1]||_Klebsiella_phage_KP1_.gbk|prohead assembly (sc..|651|MG751100(167989):91782-92432:1 ^^ Klebsiella phage KP1, complete genome.|neighbours:ID:AUV57521.1(1),ID:AUV57523.1(1)|neighbour_genes:capsid and scaffold ..,prohead assembly (sc..|
MENLNEQLLIEHWGQPGDVIDGKPMLESIIVEGENESGLKPGLYIEGVFMQAEVVNRNKRLYPKRILETAVSRYIKEQVATRQALGELNHPPRANVDPMQAAIIIEDMWWKGNDVYGRARIIEGDHGPGDKLAANIRAGWIPGVSSRGLGSLKDSGKGYNIVQEGFRLTVGVDAVWGPSAPDAWVQPKQISENTSAQVANSADDAFMALAEKLKAL
>ID:APD20573.1 |[Klebsiella phage KPV15]|KPV15|_Klebsiella_phage_KPV15_.gbk|prohead assembly (sc..|651|KY000080(167034):112498-113148:1 ^^ Klebsiella phage KPV15, complete genome.|neighbours:ID:APD20572.1(1),ID:APD20574.1(1)|neighbour_genes:capsid and scaffold ..,prohead assembly (sc..|
MENLNEQLLIEHWGQPGDVIDGKPMLESIIVEGENESGLKPGLYIEGVFMQAEVVNRNKRLYPKRILETAVSRYIKEQVATRQALGELNHPPRANVDPMQAAIIIEDMWWKGNDVYGRARIIEGDHGPGDKLAANIRAGWIPGVSSRGLGSLKDSGKGYNIVQEGFRLTVGVDAVWGPSAPDAWVQPKQISENTSAQVANSADDAFMALAEKLKAL
>ID:QDB71831.1 |[Klebsiella phage Marfa]||_Klebsiella_phage_Marfa_.gbk|prohead core scaffol..|666|MN044033(168532):100291-100956:1 ^^ Klebsiella phage Marfa, complete genome.|neighbours:ID:QDB71830.1(1),ID:QDB71832.1(1)|neighbour_genes:prohead core protein,prohead core protein|
MSNVNEQLLIENWGIPGEIIDGKPMLESFEQPSDGSSGLKPGLYIEGIFLQAEVVNRNKRLYPKAVLERAIDRYITEQVKTKQSLGELNHPPRANVDPMQAAIIIEDMWWKGNNVYGRARVIEGDNGPGDKLAANIRAGWIPGVSSRGLGTLKDSGKGYNIVQEGFRLTVGVDAVWGPSAPDAFVAPREIRESTEKVEETAKMNADKAFTALIESLEKHYK
>ID:YP_009194463.1 |[Klebsiella phage Matisse]||_Klebsiella_phage_Matisse_.gbk|prohead core scaffol..|648|NC_028750(176081):132832-133479:1 ^GeneID:26613402^ Klebsiella phage Matisse, complete genome.|neighbours:ID:YP_009194462.1(1),ID:YP_009194464.1(1)|neighbour_genes:prohead core protein,prohead core scaffol..|
MNESQINENGDMLLIEEWGLPCGDVSESILESVGESKDGKLRIEGIFLQAEKVNRNRRLYPKNVLEEAVNDYIRTQVNTRQALGEMNHPPRPNVDPRNACILIEKLWWKGNDVWGRAVVVEGDGGDGDKLAALIRAGWVPGVSSRGLGKLSDSGKGYGVVQKGFKLAVGVDVVWGPSAPDAYVKPIVENQQSKPLVENNSADDAFRELSERLKGL
>ID:AWY07071.1 |[Klebsiella phage Mineola]||_Klebsiella_phage_Mineola_.gbk|prohead core scaffol..|651|MH333064(166130):100989-101639:1 ^^ Klebsiella phage Mineola, complete genome.|neighbours:ID:AWY07070.1(1),ID:AWY07072.1(1)|neighbour_genes:prohead assembly pro..,prohead core protein|
MENLNEQLLIEHWGQPGDVIDGKPMLESIIVEGENESGLKPGLYIEGVFMQAEVVNRNKRLYPKRILETAVSRYIKEQVATRQALGELNHPPRANVDPMQAAIIIEDMWWKGNDVYGRARIIEGDHGPGDKLAANIRAGWIPGVSSRGLGSLKDSGKGYNIVQEGFRLTVGVDAVWGPSAPDAWVQPKQISENTSAQVANSADDAFMALAEKLKAL
>ID:YP_009607412.1 |[Klebsiella phage Miro]||_Klebsiella_phage_Miro_.gbk|prohead core protein..|648|NC_041981(176055):133019-133666:1 ^GeneID:40083421^ Klebsiella phage Miro, complete genome.|neighbours:ID:YP_009607411.1(1),ID:YP_009607413.1(1)|neighbour_genes:prohead core protein,hypothetical protein|
MNESQINENGDMLLIEEWGLPCGDVSESILESVGESKDGKLRIEGIFLQAEKVNRNRRLYPKNVLEEAVNDYIRTQVNTRQALGEMNHPPRPNVDPRNACILIEKLWWKGNDVWGRAVVVEGDGGDGDKLAALIRAGWVPGVSSRGLGKLSDSGKGYGVVQKGFKLAVGVDVVWGPSAPDAYVKPIVENQQSKPLVENNNADDAFRELSERLKGL
>ID:YP_009289434.1 |[Klebsiella phage PKO111]||_Klebsiella_phage_PKO111_.gbk|prohead core scaffol..|651|NC_031095(168758):35863-36513:1 ^GeneID:29080545^ Klebsiella phage PKO111, complete genome.|neighbours:ID:YP_009289433.1(1),ID:YP_009289435.1(1)|neighbour_genes:prohead core protein,head protein|
MENLNEQLLIEHWGQPGDVIDGKPMLESIIVEGENESGLKPGLYIEGVFMQAEVVNRNKRLYPKRILETAVSRYIKEQVATRQALGELNHPPRANVDPMQAAIIIEDMWWKGNDVYGRARIIEGDHGPGDKLAANIRAGWIPGVSSRGLGSLKDSGKGYNIVQEGFRLTVGVDAVWGPSAPDAWVQPKQISENTSAQVANSADDAFMALAEKLKAL
>ID:YP_009288860.1 |[Klebsiella phage vB_KpnM_KpV477]||_Klebsiella_phage_vB_KpnM_KpV477_.gbk|putative prohead cor..|651|NC_031087(168272):105551-106201:1 ^GeneID:29067164^ Klebsiella phage vB_KpnM_KpV477, complete genome.|neighbours:ID:YP_009288859.1(1),ID:YP_009288861.1(1)|neighbour_genes:putative capsid and ..,putative prohead cor..|
MENLNEQLLIEHWGQPGDVIDGKPMLESIIVEGENESGLKPGLYIEGVFMQAEVVNRNKRLYPKRILETAVSRYIKEQVATRQALGELNHPPRANVDPMQAAIIIEDMWWKGNDVYGRARIIEGDHGPGDKLAANIRAGWIPGVSSRGLGSLKDSGKGYNIVQEGFRLTVGVDAVWGPSAPDAWVQPKQISENTSAQVANSADDAFMALAEKLKAL
>ID:AUO78863.1 |[Klebsiella phage vB_Kpn_F48]||_Klebsiella_phage_vB_Kpn_F48.gbk|prohead assembly (sc..|666|MG746602(170764):133716-134381:-1 ^^ Klebsiella phage vB_Kpn_F48, complete genome.|neighbours:ID:AUO78862.1(-1),ID:AUO78864.1(-1)|neighbour_genes:prohead assembly (sc..,capsid and scaffold ..|
MSNINEQLLIENWGIPGEIIDGKPMLESFEQPSDGSSGLKPGLYIEGIFLQAEVVNRNKRLYPKAVLERAIDRYITEQVKTKQSLGELNHPPRANVDPMQAAIIIEDMWWKGNDVYGRARIIEGDHGPGDKLAANIRAGWIPGVSSRGLGTLKDSGKGYNIVQEGFRLTVGVDAVWGPSAPDAFVAPREIRESTETVEATAKMNADKAFTALIESLEKHYK
>ID:ANM46465.1 |[Morganella phage vB_MmoM_MP1]||_Morganella_phage_vB_MmoM_MP1_.gbk|prohead core scaffol..|630|KX078569(163201):96927-97556:1 ^^ Morganella phage vB_MmoM_MP1, complete genome.|neighbours:ID:ANM46525.1(1),ID:ANM46446.1(1)|neighbour_genes:prohead core protein,prohead core scaffol..|
MEQLLIENWGLPGECINEVPMVESRQSEEGALYIEGIFLQAEVVNRNNRLYPKKILEKAVDKYIKEQVNSRQALGEFNHPSRAHLDPTQAAILIEKLWWDGNNVRGRARVIEGDYGPGDKLAANIRAGWVPGVSSRGLGSLKASGKGYNVVQEGYRLTVGVDVVWGPSAPDATVTPIRMSESTEINNVEEDKKSADLAFSKLTERLQAL
>ID:YP_009211615.1 |[Pectobacterium bacteriophage PM2]||_Pectobacterium_bacteriophage_PM2.gbk|prohead core scaffol..|633|NC_028940(170286):107353-107985:1 ^GeneID:26638087^ Pectobacterium bacteriophage PM2, complete genome.|neighbours:ID:YP_009211614.1(1),ID:YP_009211616.1(1)|neighbour_genes:prohead core protein,prohead core scaffol..|
MNEPQLLIEHWGQPGEIVNGVPMLESYDGKDSGLAPGLYIEGVFLQAEVVNRNKRLYPKRILEKAVKDYMAEQVATKQALGELNHPPRANVDPMQAAIIIEDMWWKGNDVYGRARIIEGDHGPGDKLAANIRAGWIPGVSSRGLGSLTKSPKGYNIVNEGYRLTVGVDAVWGPSAPDAWVKPKQITESVVDNVDSADDAYLALAERLKAL
>ID:QBP35514.1 |[Phage NC-G]||_Phage_NC-G.gbk|prohead assembly (sc..|636|MK310184(170164):45556-46191:1 ^^ Phage NC-G, complete genome.|neighbours:ID:QBP35513.1(1),ID:QBP35515.1(1)|neighbour_genes:capsid and scaffold ..,prohead assembly (sc..|
MKPELLIEHWGQPGEIIDGVPMLESHDGKDSGLAPGLYIEGIFMQAEVVNRNKRLYPKPILEKAVADYMAEQVATKQALGELNHPPRANVDPMQAAIIIEDMWWKGNDVYGRARIIEGDHGPGDKLAANIRAGWVPGVSSRGLGSLTETNKGYKRVNEGYKLTVGVDAVWGPSAPDAYVTPKQITESQTVDTDTSADDAFMALAEAMKKAL
>ID:AUM58462.1 |[Proteus phage phiP4-3]||_Proteus_phage_phiP4-3_.gbk|prohead core scaffol..|627|MG696114(167849):64778-65404:-1 ^^ Proteus phage phiP4-3, complete genome.|neighbours:ID:AUM58461.1(-1),ID:AUM58463.1(-1)|neighbour_genes:prohead core scaffol..,prohead core protein|
MSEILLIEDWGLPGETLNGTPLIESSESDGALYIEGIFMQAEVVNRNKRLYPKKILEQAVSKYIKEQVNSKQALGELNHPPRASVDPMQAAILIEKLWWEGNNVYGRARVIEGDYGPGDKLAANIRAGWIPGVSSRGLGSLKSSGKGYNVVQEGYRLTVGVDVVWGPSAPDAMVTPKRIQESVDIPKNMENSADKAFSLLSQRLKQAL
>ID:YP_009195576.1 |[Proteus phage vB_PmiM_Pm5461]||_Proteus_phage_vB_PmiM_Pm5461_.gbk|prohead core scaffol..|627|NC_028762(161989):97880-98506:1 ^GeneID:26622702^ Proteus phage vB_PmiM_Pm5461, complete genome.|neighbours:ID:YP_009195575.1(1),ID:YP_009195577.1(1)|neighbour_genes:prohead core protein,prohead core scaffol..|
MSEMLLIEDWGLPGETLNGTPLIESSESDGTLYIEGIFMQAEVVNRNKRLYPKKILEQAVDKYIKEQVNSKQALGELNHPPRASVDPMQAAILIEKLWWEGNNVYGRARVIEGDYGPGDKLAANIRAGWIPGVSSRGLGSLKSSGKGYNIVQEGYRLTVGVDVVWGPSAPDAMVTPKRIQESTDIPKNIENSADKAFSLLSKRLKETL
>ID:ASD52086.1 |[Pseudomonas phage PspYZU05]||_Pseudomonas_phage_PspYZU05_.gbk|prohead core scaffol..|630|KY971610(166442):97077-97706:1 ^^ Pseudomonas phage PspYZU05, complete genome.|neighbours:ID:ASD52085.1(1),ID:ASD52087.1(1)|neighbour_genes:putative prohead cor..,prohead core scaffol..|
MEDMLLVEDWGLPGAPGESLLTIVESTNSRNLKPGLYIEGVFLQANVVNGNKRLYPRVVLEKAVSKYITEQVSRRQALGELNHPARANVDPNLAAILIEEMWWEGDNVMGRARVIEGDNGPGDKLAANIRAGWVPGVSSRGLGKVVDSGRGYSIVQEGFRLTVGVDAVWGPSAPDAYVSSIEINESVVNEQKQENPFVALMENMRSRAV
>ID:YP_009615648.1 |[Salmonella phage Melville]||_Salmonella_phage_Melville_.gbk|prohead core scaffol..|645|NC_042044(159323):94595-95239:1 ^GeneID:40092123^ Salmonella phage Melville, complete genome.|neighbours:ID:YP_009615647.1(1),ID:YP_009615649.1(1)|neighbour_genes:prohead core protein,prohead core protein|
MNEPQLLIENWGQPGEVIDGVPMLESHDGSSSGLKPGLYIEGIFLQAEVVNRNKRLYPKRILEKAVANYMKEQVQTKQALGELNHPPRANVDPMQAAIIIEDMWWKGNDVYGRARIIEGDHGPGDKLAANIRAGWIPGVSSRGLGSLTETNKGYKIVNEGFKLTVGVDAVWGPSAPDAWVTPKQISEGTQDSAPAAKKSADEAFKTLAESLKAL
>ID:YP_007501203.1 |[Salmonella phage vB_SenM-S16]||_Salmonella_phage_S16_.gbk|prohead core scaffol..|642|NC_020416(160221):93793-94434:1 ^GeneID:14675404^ Salmonella phage S16, complete genome.|neighbours:ID:YP_007501202.1(1),ID:YP_007501204.1(1)|neighbour_genes:I-TevIII-like protei..,prohead core protein|
MEEQLLIENWGLPGEIKEGKPLIESVDSNGEKLPPGLYIEGIFLQAEVVNRNKRLYPKRILEKAVANYMKEQVQTKQALGELNHPPRANVDPMQAAIIIEDMWWKGNDVYGRARIIEGDHGPGDKLAANIRAGWIPGVSSRGLGSLTETNKGYKIVNEGFKLTVGVDAVWGPSAPDAWVTPKQISEGTQDSAPAAKKSADEAFKTLAESLKAL
>ID:YP_009148153.1 |[Salmonella phage STML-198]|STML-198|_Salmonella_phage_STML-198_.gbk|prohead assembly (sc..|645|NC_027344(158099):134701-135345:1 ^GeneID:24629965^ Salmonella phage STML-198, complete genome.|neighbours:ID:YP_009148152.1(1),ID:YP_009148154.1(1)|neighbour_genes:capsid and scaffold ..,prohead assembly (sc..|
MNEPQLLIENWGQPGEVIDGVPMLESHDGSSSGLKPGLYIEGIFLQAEVVNRNKRLYPKRILEKAVANYMKEQVQTKQALGELNHPPRANVDPMQAAIIIEDMWWKGNDVYGRARIIEGDHGPGDKLAANIRAGWIPGVSSRGLGSLTETNKGYKIVNEGFKLTVGVDAVWGPSAPDAWVTPKQISEGTQDSAPAAKKSADEAFKTLAESLKAL
>ID:YP_009126368.1 |[Salmonella phage STP4-a]||_Salmonella_phage_STP4-a_.gbk|prohead protein|642|NC_026607(159914):94878-95519:1 ^GeneID:23681178^ Salmonella phage STP4-a, complete genome.|neighbours:ID:YP_009126367.1(1),ID:YP_009126369.1(1)|neighbour_genes:I-Tevlll-like protei..,prohead core protein|
MEEQLLIENWGLPGEIKEGKPLIESVDSNGEKLPPGLYIEGIFLQAEVVNRNKRLYPKRILEKAVANYMKEQVQTKQALGELNHPPRANVDPMQAAIIIEDMWWKGNDVYGRARIIEGDHGPGDKLAANIRAGWIPGVSSRGLGSLTETNKGYKIVNEGFKLTVGVDAVWGPSAPDAWVTPKQISEGTQDSAPAAKKSADEAFKTLAESLKAL
>ID:YP_009286523.1 |[Salmonella phage vB_SnwM_CGG4-1]||_Salmonella_phage_vB_SnwM_CGG4-1_.gbk|prohead core scaffol..|645|NC_031065(159878):89539-90183:1 ^^ Salmonella phage vB_SnwM_CGG4-1, complete genome.|neighbours:ID:YP_009286522.1(1),ID:YP_009286524.1(1)|neighbour_genes:prohead core protein..,prohead core scaffol..|
MNEPQLLIENWGQPGEIIDGVPMLESHNGKESGLTPGLYIEGIFMQAEVVNRNKRLYPKRILEKAVSNYMKEQVYTKQALGELNHPPRANVDPMQAAIIIEDMWWKGNDVYGRARIIEGDHGPGDKLAANIRAGWIPGVSSRGLGSLTETNKGYKIVNEGFKLTVGVDAVWGPSAPDAWVTPKQISEGAQDSAPAAKKSADEAFKTLAESLKAL
>ID:YP_009030229.1 |[Serratia phage PS2]||_Serratia_phage_PS2_.gbk|prohead core scaffol..|618|NC_024121(167266):101617-102234:1 ^GeneID:19485061^ Serratia phage PS2, complete genome.|neighbours:ID:YP_009030228.1(1),ID:YP_009030230.1(1)|neighbour_genes:prohead core protein,prohead core scaffol..|
MAEQLLIEHWGQPGEFIDGQPMLESKSSESGALYIEGIFMQAEVVNRNKRLYPKQILEKAVADYVRTQVNTHQALGELNHPPRAMVDPMQAAIIIEKLEWKGNNVVGRARIIEGDGGAGDKLAALIRAGWVPGVSSRGLGSVKDSGKGYNIVQENFRLTVGVDVVWGPSAPDAMVKAVVESVEPPKLEESAEEAFALLADRLKAL
>ID:APC45116.1 |[Shigella phage SH7]||_Shigella_phage_SH7_.gbk|prohead core scaffol..|639|KX828711(164870):98658-99296:1 ^^ Shigella phage SH7, complete genome.|neighbours:ID:APC45006.1(1),ID:APC45193.1(1)|neighbour_genes:prohead core protein,prohead core scaffol..|
MNEPQLLIETWGQPGEIIDGVPMLESHDGKDLGLKPGLYIEGIFMQAEVVNRNKRLYPKRILEKAVKDYINEQVLTKQALGELNHPPRANVDPMQAAIIIEDMWWKGNDVYGRARVIEGDHGPGDKLAANIRAGWIPGVSSRGLGSLTDTNKGYRIVNEGFKLTVGVDAVWGPSAPDAWVTPKEITESQTAEADTSADDAYMALAEAMKKAL
>ID:YP_009288537.1 |[Shigella phage SHBML-50-1]||_Shigella_phage_SHBML-50-1_.gbk|prohead assembly (sc..|639|NC_031085(166634):102765-103403:1 ^GeneID:29060627^ Shigella phage SHBML-50-1, complete genome.|neighbours:ID:YP_009288536.1(1),ID:YP_009288538.1(1)|neighbour_genes:capsid and scaffold ..,prohead assembly (sc..|
MNEPQLLIETWGQPGEIIDGVPMLESHDGKDLGLKPGLYIEGIFMQAEVVNRNKRLYPKRILEKAVKDYINEQVLTKQALGELNHPPRANVDPMQAAIIIEDMWWKGNDVYGRARVIEGDHGPGDKLAANIRAGWIPGVSSRGLGSLTDTNKGYRIVNEGFKLTVGVDAVWGPSAPDAWVTPKEITESQTAEADTSADDAYMALAEAMKKAL
>ID:YP_009277544.1 |[Shigella phage SHFML-11]||_Shigella_phage_SHFML-11.gbk|prohead assembly (sc..|639|NC_030953(170650):48563-49201:1 ^GeneID:29056251^ Shigella phage SHFML-11, complete genome.|neighbours:ID:YP_009277543.1(1),ID:YP_009277545.1(1)|neighbour_genes:capsid and scaffold ..,prohead assembly (sc..|
MNEPQLLIETWGQPGEIIDGVPMLESHDGKDLGLKPGLYIEGIFMQAEVVNRNKRLYPKRILEKAVKDYINEQVLTKQALGELNHPPRANVDPMQAAIIIEDMWWKGNDVYGRARVIEGDHGPGDKLAANIRAGWIPGVSSRGLGSLTDTNKGYRIVNEGFKLTVGVDAVWGPSAPDAWVTPKEITESQTAEADTSADDAYMALAEAMKKAL
>ID:YP_009279165.1 |[Shigella phage SHFML-26]||_Shigella_phage_SHFML-26_.gbk|prohead assembly (sc..|639|NC_031011(168993):167241-167879:1 ^GeneID:29062456^ Shigella phage SHFML-26, complete genome.|neighbours:ID:YP_009279164.1(1),ID:YP_009279166.1(1)|neighbour_genes:capsid and scaffold ..,prohead assembly (sc..|
MNEPQLLIETWGQPGEIIDGVPMLESHDGKDLGLKPGLYIEGIFMQAEVVNRNKRLYPKRILEKAVKDYINEQVLTKQALGELNHPPRANVDPMQAAIIIEDMWWKGNDVYGRARVIEGDHGPGDKLAANIRAGWIPGVSSRGLGSLTDTNKGYRIVNEGFKLTVGVDAVWGPSAPDAWVTPKEITESQTAEADTSADDAYMALAEAMKKAL
>ID:YP_009289110.1 |[Shigella phage SHSML-52-1]||_Shigella_phage_SHSML-52-1_.gbk|prohead assembly (sc..|642|NC_031090(169621):98733-99374:-1 ^GeneID:29067461^ Shigella phage SHSML-52-1, complete genome.|neighbours:ID:YP_009289109.1(-1),ID:YP_009289111.1(-1)|neighbour_genes:prohead assembly (sc..,capsid and scaffold ..|
MNKPELLIETWGQPGEIIDGVPMLESHDGKDSGLKPGLYIEGIFLQAEVVNRNKRLYPKRVLEKAVSDYIKEQVATKQALGELNHPPRANVDPMQAAIIIEDMWWKGNDVYGRARIIEGDHGPGDKLAANIRAGWIPGVSSRGLGSLTDTNKGYRIVNEGFKLTVGVDAVWGPSAPDAWVTPKQISESENSVEITKNSADEAFKALAESLKAL
>ID:YP_003934809.1 |[Shigella phage SP18]||_Shigella_phage_SP18.gbk|gp21|639|NC_014595(170605):102573-103211:1 ^GeneID:9830550^ Shigella phage SP18, complete genome.|neighbours:ID:YP_003934808.1(1),ID:YP_003934810.1(1)|neighbour_genes:gp68,gp22|
MEQKPELLIEHWGQPGEIKDGVPMLESHDGSSSGLKPGLYIEGIFLQAEVVNRNKRLYPKHILEKAVADYIAEQVETKQSLGELNHPPRANVDPMQAAIIIEDMWWKGNDVYGRARIIEGDHGPGDKLAANIRAGWIPGVSSRGLGSLTKSAKGYSIVNEGFKLTVGVDAVWGPSAPDAWVKPKQITESQTAVADTSADDAFMALAEALKTL
>ID:AUV63847.1 |[Shigella phage Sf20]||_Shigella_phage_Sf20_.gbk|prohead core scaffol..|696|MF327006(163982):28496-29191:1 ^^ Shigella phage Sf20, complete genome.|neighbours:ID:AUV63846.1(1),ID:AUV63848.1(1)|neighbour_genes:prohead core protein,prohead core scaffol..|
MEKNELLIEQWGVPCARGSSSLLESFDDKATGNLYIQGIFLQAETVNRNKRWYPRSVLENAVTKYIHEQVETHQALGELNHPARAMPDPSNACIIIEKLWWEGNNVMGKARVIEGDKGAGDKLAALIRAGWIPGVSSRGLGRLKDSGRGYNIVQEGFVLTVGVDVVWGPSAPDAWVTPVVESTDSDSSASDAPEIDKTEKVTNPTASQQNIVESNNSAFMALAEALSKRYK
>ID:YP_009618981.1 |[Shigella phage Sf21]||_Shigella_phage_Sf21_.gbk|prohead core scaffol..|639|NC_042077(166002):100164-100802:1 ^GeneID:40095584^ Shigella phage Sf21, complete genome.|neighbours:ID:YP_009618980.1(1),ID:YP_009618982.1(1)|neighbour_genes:prohead core scaffol..,prohead core scaffol..|
MNEPQLLIETWGQPGEIIDGVPMLESHDGKDLGLKPGLYIEGIFMQAEVVNRNKRLYPKRILEKAVKDYINEQVLTKQALGELNHPPRANVDPMQAAIIIEDMWWKGNDVYGRARVIEGDHGPGDKLAANIRAGWIPGVSSRGLGSLTDTNKGYRIVNEGFKLTVGVDAVWGPSAPDAWVTPKEITESQTAEADTSADDAYMALAEAMKKAL
>ID:YP_009614824.1 |[Shigella phage Sf22]||_Shigella_phage_Sf22_.gbk|gp72|639|NC_042039(166283):46552-47190:1 ^GeneID:40091239^ Shigella phage Sf22, complete genome.|neighbours:ID:YP_009614823.1(1),ID:YP_009614825.1(1)|neighbour_genes:gp71,gp73|
MNEPQLLIETWGQPGEIIDGVPMLESHDGKDLGLKPGLYIEGIFMQAEVVNRNKRLYPKRILEKAVKDYINEQVLTKQALGELNHPPRANVDPMQAAIIIEDMWWKGNDVYGRARVIEGDHGPGDKLAANIRAGWIPGVSSRGLGSLTDTNKGYRIVNEGFKLTVGVDAVWGPSAPDAWVTPKEITESQTAEADTSADDAYMALAEAMKKAL
>ID:ATE86430.1 |[Shigella phage Sf23]||_Shigella_phage_Sf23_.gbk|prohead core scaffol..|639|MF158046(167678):22635-23273:1 ^^ Shigella phage Sf23, complete genome.|neighbours:ID:ATE86429.1(1),ID:ATE86431.1(1)|neighbour_genes:prohead core protein,prohead core scaffol..|
MNEPQLLIETWGQPGEIIDGVPMLESHDGKDLGLKPGLYIEGIFMQAEVVNRNKRLYPKRILEKAVKDYINEQVLTKQALGELNHPPRANVDPMQAAIIIEDMWWKGNDVYGRARVIEGDHGPGDKLAANIRAGWIPGVSSRGLGSLTDTNKGYRIVNEGFKLTVGVDAVWGPSAPDAWVTPKEITESQTAEADTSADDAYMALAEAMKKAL
>ID:YP_009619105.1 |[Shigella phage Sf24]||_Shigella_phage_Sf24_.gbk|prohead core scaffol..|639|NC_042078(168112):26841-27479:1 ^GeneID:40095720^ Shigella phage Sf24, complete genome.|neighbours:ID:YP_009619104.1(1),ID:YP_009619106.1(1)|neighbour_genes:prohead core scaffol..,prohead core scaffol..|
MNEPQLLIETWGQPGEIIDGVPMLESHDGKDLGLKPGLYIEGIFMQAEVVNRNKRLYPKRILEKAVKDYINEQVLTKQALGELNHPPRANVDPMQAAIIIEDMWWKGNDVYGRARVIEGDHGPGDKLAANIRAGWIPGVSSRGLGSLTDTNKGYRIVNEGFKLTVGVDAVWGPSAPDAWVTPKEITESQTAEADTSADDAYMALAEAMKKAL
>ID:AUV63307.1 |[Shigella phage Sf25]||_Shigella_phage_Sf25_.gbk|prohead core scaffol..|639|MF327009(168573):27083-27721:1 ^^ Shigella phage Sf25, complete genome.|neighbours:ID:AUV63306.1(1),ID:AUV63308.1(1)|neighbour_genes:prohead core scaffol..,prohead core scaffol..|
MNEPQLLIETWGQPGEIIDGVPMLESHDGKDLGLKPGLYIEGIFMQAEVVNRNKRLYPKRILEKAVKDYINEQVLTKQALGELNHPPRANVDPMQAAIIIEDMWWKGNDVYGRARVIEGDHGPGDKLAANIRAGWIPGVSSRGLGSLTDTNKGYRIVNEGFKLTVGVDAVWGPSAPDAWVTPKEITESQTAEADTSADDAYMALAEAMKKAL
>ID:YP_004415065.1 |[Shigella phage Shfl2]||_Shigella_phage_Shfl2_.gbk|putative prohead cor..|639|NC_015457(165919):99112-99750:1 ^GeneID:10498928^ Shigella phage Shfl2, complete genome.|neighbours:ID:YP_004415064.1(1),ID:YP_004415066.1(1)|neighbour_genes:putative prohead cor..,putative prohead cor..|
MNEPQLLIETWGQPGEIIDGVPMLESHDGKDLGLKPGLYIEGIFMQAEVVNRNKRLYPKRILEKAVKDYINEQVLTKQALGELNHPPRANVDPMQAAIIIEDMWWKGNDVYGRARVIEGDHGPGDKLAANIRAGWIPGVSSRGLGSLTDTNKGYRIVNEGFKLTVGVDAVWGPSAPDAWVTPKEITESQTAEADTSADDAYMALAEAMKKAL
>ID:YP_009110991.1 |[Shigella phage pSs-1]||_Shigella_phage_pSs-1_.gbk|hypothetical protein|639|NC_025829(164999):105341-105979:1 ^GeneID:22475257^ Shigella phage pSs-1, complete genome.|neighbours:ID:YP_009110990.1(1),ID:YP_009110992.1(1)|neighbour_genes:hypothetical protein,hypothetical protein|
MNEPQLLIETWGQPGEIIDGVPMLESHDGKDLGLKPGLYIEGIFMQAEVVNRNKRLYPKRILEKAVKDYINEQVLTKQALGELNHPPRANVDPMQAAIIIEDMWWKGNDVYGRARVIEGDHGPGDKLAANIRAGWIPGVSSRGLGSLTDTNKGYRIVNEGFKLTVGVDAVWGPSAPDAWVTPKEITESQTAEADTSADDAYMALAEAMKKAL
>ID:NP_899607.1 |[Vibrio phage KVP40]||_Vibrio_phage_KVP40_.gbk|21|642|NC_005083(244834):222919-223560:1 ^GeneID:2546026^ Vibrio phage KVP40, complete genome.|neighbours:ID:NP_899606.1(1),ID:NP_899608.1(1)|neighbour_genes:68,22|
MELQLLIEDWGVSSYATAETGEKPLVEAKMPAEKGGDLYIEGIFMQSNVVNRNGRRYPKKVMENAVSKYIQEQVKTNQALGELNHPSRSNVDPAEAAIRITELWWDGDNVMGKAIVLNTPKGQIVRGLIEGGWVPGVSSRGLGSVKQVDGINEVQDFRLTVGVDVVWGPSAPAAYVKPVTESNEAAKSVKTEEITESNDAEFAKLAETLKTLL
>ID:YP_009006289.1 |[Vibrio phage VH7D]||_Vibrio_phage_VH7D_.gbk|prohead core protein..|642|NC_023568(246964):159302-159943:1 ^GeneID:18499921^ Vibrio phage VH7D, complete genome.|neighbours:ID:YP_009006288.1(1),ID:YP_009006290.1(1)|neighbour_genes:prohead core protein..,major prohead-scaffo..|
MELQLLIEDWGLSSGCADSFGEKPLVEAKMPTEKGGDLYIEGIFMQSNVVNRNGRRYPKKVMENAVSKYMKEQVNTNQALGELNHPSRSNVDPAEAAIRITELWWDGDNVMGKAIVLNTPKGQIVRGLIEGGWVPGVSSRGLGSVKQVDGINEVQDFRLTVGVDVVWGPSAPAAYVKPVTESNEAAKSVKTEEITESNDAEFAKLAETLKTLL
>ID:QBX06112.1 |[Vibrio phage ValB1 HC]||_Vibrio_phage_ValB1_HC_.gbk|prohead core protein..|642|MK568540(247619):102392-103033:-1 ^^ Vibrio phage ValB1 HC, complete genome.|neighbours:ID:QBX06111.1(-1),ID:QBX06113.1(-1)|neighbour_genes:major prohead-scaffo..,prohead core protein..|
MELQLLIEDWGLSSGCADSFGEKPLVEAKMPTEKGGDLYIEGIFMQSNVVNRNGRRYPKKVMENAVSKYMKEQVNTNQALGELNHPSRSNVDPAEAAIRITELWWDGDNVMGKAIVLNTPKGQIVRGLIEGGWVPGVSSRGLGSVKQVDGINEVQDFRLTVGVDVVWGPSAPAAYVKPVTESNEAAKSVKTEEITESNDAEFAKLAETLKTLL
>ID:YP_009201386.1 |[Vibrio phage ValKK3]||_Vibrio_phage_ValKK3_.gbk|prohead core protein..|642|NC_028829(248088):153733-154374:-1 ^GeneID:26628609^ Vibrio phage ValKK3, complete genome.|neighbours:ID:YP_009201385.1(-1),ID:YP_009201387.1(-1)|neighbour_genes:major prohead-scaffo..,prohead core protein|
MELQLLIEDWGLSSGCADSFGEKPLVEAKMPTEKGGDLYIEGIFMQSNVVNRNGRRYPKKVMENAVSKYMKEQVNTNQALGELNHPSRSNVDPAEAAIRITELWWDGDNVMGKAIVLNTPKGQIVRGLIEGGWVPGVSSRGLGSVKQVDGINEVQDFRLTVGVDVVWGPSAPAAYVKPVTESNEAAKSVKTEEITESNDAEFAKLAETLKTLL
>ID:YP_009046846.1 |[Vibrio phage nt-1]||_Vibrio_phage_nt-1_.gbk|prohead core scaffol..|642|NC_021529(247511):143267-143908:1 ^GeneID:15926479^ Vibrio phage nt-1, complete genome.|neighbours:ID:YP_008125182.1(1),ID:YP_009046847.1(1)|neighbour_genes:prohead core protein,prohead core scaffol..|
MELQLLIEDWGLSSGLAESHGEKPLVEAKLPKEKGGDLYIEGIFMQSNVVNRNGRRYPKKVMESAVSKYIQEQVTTNQALGELNHPSRSNVDPAEAAIRITELWWDGDNVMGKAIVLNTPKGQIVRGLIEGGWVPGVSSRGLGSVKQVDGINEVQDFRLTVGVDVVWGPSAPSAYVKPVTESNEPAKSVKTVEITESNDAEFAKLAETLKTLL
>ID:ALP47062.1 |[Vibrio phage phi-Grn1]||_Vibrio_phage_phi-Grn1_.gbk|prohead assembly (sc..|642|KT919972(248605):87206-87847:1 ^^ Vibrio phage phi-Grn1, complete genome.|neighbours:ID:ALP47109.1(1),ID:ALP47031.1(1)|neighbour_genes:capsid and scaffold ..,prohead assembly (sc..|
MELQLLIEDWGLSSGCADSFGEKPLVEAKMPTEKGGDLYIEGIFMQSNVVNRNGRRYPKKVMENAVSKYMKEQVNTNQALGELNHPSRSNVDPAEAAIRITELWWDGDNVMGKAIVLNTPKGQIVRGLIEGGWVPGVSSRGLGSVKQVDGINEVQDFRLTVGVDVVWGPSAPAAYVKPVTESNEAAKSVKTEEITESNDAEFAKLAETLKTLL
>ID:ALP47442.1 |[Vibrio phage phi-ST2]||_Vibrio_phage_phi-ST2_.gbk|prohead assembly (sc..|642|KT919973(250485):146989-147630:1 ^^ Vibrio phage phi-ST2, complete genome.|neighbours:ID:ALP47491.1(1),ID:ALP47410.1(1)|neighbour_genes:capsid and scaffold ..,prohead assembly (sc..|
MELQLLIEDWGLSSGCADSFGEKPLVEAKMPTEKGGDLYIEGIFMQSNVVNRNGRRYPKKVMENAVSKYMKEQVNTNQALGELNHPSRSNVDPAEAAIRITELWWDGDNVMGKAIVLNTPKGQIVRGLIEGGWVPGVSSRGLGSVKQVDGINEVQDFRLTVGVDVVWGPSAPAAYVKPVTESNEAAKSVKTEEITESNDAEFAKLAETLKTLL
>ID:ALY07004.1 |[Vibrio phage vB_VmeM-32]||_Vibrio_phage_vB_VmeM-32_.gbk|prohead core scaffol..|636|KU160494(199912):9217-9852:1 ^^ Vibrio phage vB_VmeM-32, complete genome.|neighbours:ID:ALY07003.1(1),ID:ALY07005.1(1)|neighbour_genes:prohead core protein,prohead core protein|
MAVNNDSRELLVEDWGSVSNFQNSSRLIEYITSESGDVYIEGIFMQAEKINGNRRLYPKHILAKAVDKYIREQINTKQSIGELNHPPRAKPDPLHAAILIEKLWWEGNNVMGRAKVITGDGAEGDKTAALLRAGWIPGVSSRGLGSVKQVNGVNVVQEGYELTVAVDVVWGPSAPDAYVKPVFEQKQEEVKHNLDSQFLALSESLQKTFTK
>ID:AFN37593.1 |[Vibriophage phi-pp2]||_Vibriophage_phi-pp2_.gbk|prohead core scaffol..|642|JN849462(246421):224625-225266:1 ^^ Vibriophage phi-pp2, complete genome.|neighbours:ID:AFN37592.1(1),ID:AFN37594.1(1)|neighbour_genes:prohead core protein,prohead core protein|
MELQLLIEDWGVSSYATAETGEKPLVEAKMPAEKGGDLYIEGIFMQSNVVNRNGRRYPKKVMENAVSKYIQEQVKTNQALGELNHPSRSNVDPAEAAIRITELWWDGDNVMGKAIVLNTPKGQIVRGLIEGGWVPGVSSRGLGSVKQVDGINEVQDFRLTVGVDVVWGPSAPAAYVKPVTESNEAAKSVKTEEITESNDAEFAKLAETLKTLL
>ID:YP_009153770.1 |[Yersinia phage PST]||_Yersinia_phage_PST_.gbk|prohead core scaffol..|639|NC_027404(167785):100327-100965:1 ^GeneID:24677556^ Yersinia phage PST, complete genome.|neighbours:ID:YP_009153769.1(1),ID:YP_009153771.1(1)|neighbour_genes:prohead core protein,prohead core scaffol..|
MNEPQLLIETWGQPGEIIDGVPMLESHDGKDLGLKPGLYIEGIFMQAEVVNRNKRLYPKRILEKAVKDYINEQVLTKQALGELNHPPRANVDPMQAAIIIEDMWWKGNDVYGRARVIEGDHGPGDKLAANIRAGWIPGVSSRGLGSLTDTNKGYRIVNEGFKLTVGVDAVWGPSAPDAWVTPKEITESQTAEADTSADDAYMALAEAMKKAL
>ID:VEV89784.1 |[Yersinia phage fPS-2]||_Yersinia_phage_fPS-2_.gbk|g168|639|LR215722(169060):103264-103902:1 ^^ Yersinia phage fPS-2 genome assembly, chromosome: I.|neighbours:ID:VEV89783.1(1),ID:VEV89785.1(1)|neighbour_genes:g167,g169|
MNEPQLLIETWGQPGEIIDGVPMLESHDGKDLGLKPGLYIEGIFMQAEVVNRNKRLYPKRILEKAVKDYINEQVLTKQALGELNHPPRANVDPMQAAIIIEDMWWKGNDVYGRARVIEGDHGPGDKLAANIRAGWIPGVSSRGLGSLTDTNKGYRIVNEGFKLTVGVDAVWGPSAPDAWVTPKEITESQTAEADTSADDAYMALAEAMKKAL
>ID:YP_009149415.1 |[Yersinia phage phiD1]||_Yersinia_phage_phiD1_.gbk|g176|639|NC_027353(167063):101014-101652:1 ^GeneID:24635612^ Yersinia phage phiD1 complete genome.|neighbours:ID:YP_009149414.1(1),ID:YP_009149416.1(1)|neighbour_genes:g175,g177|
MNEPQLLIETWGQPGEIIDGVPMLESHDGKDLGLKPGLYIEGIFMQAEVVNRNKRLYPKRILEKAVKDYINEQVLTKQALGELNHPPRANVDPMQAAIIIEDMWWKGNDVYGRARVIEGDHGPGDKLAANIRAGWIPGVSSRGLGSLTDTNKGYRIVNEGFKLTVGVDAVWGPSAPDAWVTPKEITESQTAEADTSADDAYMALAEAMKKAL
