# Supplementary material for: Influence of Non-canonical DNA Bases on the Genomic Diversity of Tevenvirinae
Source: Front Microbiol. 2021 Apr 6;12:632686. doi: 10.3389/fmicb.2021.632686 (PMC8056088; doi:10.3389/fmicb.2021.632686)
Supplement: Supplementary Data Sheet 1 — Clustering results (folders “first clusterisation,” “second clusterisation,” and “third clusterisation”): the number of pan-genome components in the individual genome (files “pan genome components of genomes”), the total number of all clusters and components of the pan-genome (files “pan genome components”), a list of clusters of the core genome (files “core list”), a list of clusters of the softcore genome (files “softcore list”). Clusters of the softcore genome (folders “softcore clusters”) are presented in the files which show regions in genomes, protein sequences, names of viruses which have these proteins A description of softcore clusters is also supplied (file “Softcore clusters description”). [file Data_Sheet_1.ZIP › Data sheet 1/first clusterisation/softcore_list.txt]

19865_rIIA.faa
19867_60.faa
19878_dexA.faa
19881_dda.faa
19897_61.faa
19898_61.1.faa
19903_41.faa
19905_uvsX.faa
19908_42.faa
19911_43.faa
19912_regA.faa
19913_62.faa
19914_44.faa
19915_45.faa
19918_46.faa
19921_47.faa
19927_a-gt.4.faa
19929_55.faa
19936_nrdH.faa
19959_nrdC.11.faa
19976_vs.1.faa
20001_57B.faa
20003_1.faa
20004_3.faa
20005_2.faa
20006_4.faa
20007_53.faa
20008_5.faa
20015_6.faa
20016_7.faa
20017_8.faa
20018_9.faa
20019_10.faa
20020_11.faa
20021_12.faa
20022_wac.faa
20023_13.faa
20024_14.faa
20025_15.faa
20026_16.faa
20027_17.faa
20031_18.faa
20032_19.faa
20033_20.faa
20035_68.faa
20036_21.faa
20038_22.faa
20039_23.faa
20041_24.faa
20046_inh.faa
20048_uvsW.faa
20051_uvsY.faa
20052_25.faa
20053_26.faa
20059_48.faa
20060_54.faa
20066_30.faa
20078_31.faa
20081_cd.faa
20087_pseT.faa
20092_rnlA.faa
20094_nrdB.faa
20098_nrdA.faa
20103_frd.faa
20107_32.faa
20109_59.faa
20110_33.faa
20111_dsbA.faa
20112_rnh.faa
20113_34.faa
20128_52.faa
20142_rIIB.faa
