# Supplementary material for: Influence of Non-canonical DNA Bases on the Genomic Diversity of Tevenvirinae
Source: Front Microbiol. 2021 Apr 6;12:632686. doi: 10.3389/fmicb.2021.632686 (PMC8056088; doi:10.3389/fmicb.2021.632686)
Supplement: Supplementary Data Sheet 1 — Clustering results (folders “first clusterisation,” “second clusterisation,” and “third clusterisation”): the number of pan-genome components in the individual genome (files “pan genome components of genomes”), the total number of all clusters and components of the pan-genome (files “pan genome components”), a list of clusters of the core genome (files “core list”), a list of clusters of the softcore genome (files “softcore list”). Clusters of the softcore genome (folders “softcore clusters”) are presented in the files which show regions in genomes, protein sequences, names of viruses which have these proteins A description of softcore clusters is also supplied (file “Softcore clusters description”). [file Data_Sheet_1.ZIP › Data sheet 1/second clusterisation/core_list.txt]

21068_rIIA.faa
21073_39.faa
21081_dexA.faa
21084_dda.faa
21100_61.faa
21106_41.faa
21114_43.faa
21117_44.faa
21118_45.faa
21121_46.faa
21124_47.faa
21130_a-gt.4.faa
21132_55.faa
21139_nrdH.faa
21179_vs.1.faa
21206_1.faa
21207_3.faa
21208_2.faa
21209_4.faa
21210_53.faa
21211_5.faa
21218_6.faa
21219_7.faa
21220_8.faa
21222_10.faa
21223_11.faa
21226_13.faa
21227_14.faa
21228_15.faa
21229_16.faa
21230_17.faa
21234_18.faa
21235_19.faa
21236_20.faa
21238_68.faa
21239_21.faa
21241_22.faa
21242_23.faa
21244_24.faa
21251_uvsW.faa
21255_25.faa
21256_26.faa
21262_48.faa
21263_54.faa
21269_30.faa
21281_31.faa
21290_pseT.faa
21295_rnlA.faa
21297_nrdB.faa
21301_nrdA.faa
21304_td.faa
21306_frd.faa
21310_32.faa
21312_59.faa
21314_dsbA.faa
21315_rnh.faa
21316_34.faa
