# Supplementary material for: Influence of Non-canonical DNA Bases on the Genomic Diversity of Tevenvirinae
Source: Front Microbiol. 2021 Apr 6;12:632686. doi: 10.3389/fmicb.2021.632686 (PMC8056088; doi:10.3389/fmicb.2021.632686)
Supplement: Supplementary Data Sheet 1 — Clustering results (folders “first clusterisation,” “second clusterisation,” and “third clusterisation”): the number of pan-genome components in the individual genome (files “pan genome components of genomes”), the total number of all clusters and components of the pan-genome (files “pan genome components”), a list of clusters of the core genome (files “core list”), a list of clusters of the softcore genome (files “softcore list”). Clusters of the softcore genome (folders “softcore clusters”) are presented in the files which show regions in genomes, protein sequences, names of viruses which have these proteins A description of softcore clusters is also supplied (file “Softcore clusters description”). [file Data_Sheet_1.ZIP › Data sheet 1/second clusterisation/softcore_clusters/21073_39.faa]

> |[Tevenvirinae _Acinetobacter_phage_133]||_Acinetobacter_phage_133.gb|Phage DNA topoisomer..|1836|NC_015250.1(159801):3596-5431:-1 ^RAST2:fig|1198136.113.peg.7^ Tevenvirinae _Acinetobacter_phage_133|neighbours:(-1),(-1)|neighbour_genes:hypothetical protein,putative N-acetylmur..|
MIENKITSLDDREHCLALPGMYVGSTAREAQELFIDGVYGPQVFCTGLIKLVEETYINSLDEAIRTNFKFANKIAINMTETVATIQDNGRGLPQNIVVDKDGAELPGAVVAYTVVKAGGNFGLDDRKTAGMHGMGGSLANIFAKDFKAVTCNGENEISLHCTDNMSNIDWTQKKAKYKGTKVEFEPDFERFDCTGFTEIDMAIIRNQLQTLAVVYPQIEFKFNGQKIQGNFKTYAKQYDESVLTSVTDNIQLGLARSEDGFRHLSYVNSIHTKVGGSHVDYIMDELSNELIPKIKRKYKITVNKARIKECLTLLLFIKDMSNLRFDSQTKERLTSPTGEVKKHVDIDIGKLANSFMKNETILMPIIEAALAKQLAAEKSAKTKADNAAKKAKVAKHIKANLYGKPAETTLFLTEGDSAIGYLLSTRDQELHGGYPLRGKVLNTWGKTYPQMMANKELFDICAITGLKLGDKAENLNYKYIAIFVDSDFDGLGSIYPSLLAFFSNWPELFEQGRIRLCKAPVTIAVKGKEELFFYSMSEYNKVRDTLKGYKVSYIKGLGTLTEDNYSRVINNPVYDTIVLPPDYKEQFEMLFGKDPDPRKEWMLNPVGEPNV
> |[Tevenvirinae _Acinetobacter_phage_AM101]||_Acinetobacter_phage_AM101.gb|Phage DNA topoisomer..|1818|MH165274.1(166487):159339-161156:1 ^RAST2:fig|1198136.62.peg.254^ Tevenvirinae _Acinetobacter_phage_AM101|neighbours:(1),(1)|neighbour_genes:Phage lysozyme R (EC..,hypothetical protein|
MSTEIKMLSDREHVLKRPGMYVGSTTSENHDRFLFGKFQTLKYVPALVKIIDEIIDNSLDEAIRTDFAFANKIEVKISGNQITVKDNGRGIPQAMITTPEGTQLPGAVACWTRTKAGGNFGDDATRKTAGLNGVGSSLTNIFSKEFIGTTCDGENTIAVKCSDNMSNIDWKTKAGGKQGTEVSFVPDFSLLDCDGIDSTIEQIVEDRLQILAVIYPDIQFKFNNVRVLGNFKKYAKMYDEDAIIMETDNVQLAIGRSDDGFRHLSFVNAIHTKVGGSHIDYVIDELANELIPQIKRRHKVEVNKARIKECLTMLLFIKNMPNMRFDSQTKERLTSPWGEVKAHIDIDIKKLARMLIANESILMPIIEAVLAKLLAAEKAANTRAAKKAAKAKVAKHIKANKYGDDTVETTLFLTEGDSAIGYLISTRDRELHGGYPLRGKVMNTWGMTPAEMLKNKEIFDICAITGLTIGEPAENLNYRNIAIMTDADVDGTGSIYPSLLAFFSNWPELFEQGRIKFVKTPVAICQKGKDQKWYYTIDEYEADKPNLKGYSFRYIKGLGSLEMEEYEKVIREPHFDVVKLPENWKAQFEMLFGNDAQLRKDWMSA
> |[Tevenvirinae _Acinetobacter_phage_Ac42]||_Acinetobacter_phage_Ac42.gb|Phage DNA topoisomer..|1827|NC_014660.1(167716):8623-10449:-1 ^RAST2:fig|1198136.114.peg.17^ Tevenvirinae _Acinetobacter_phage_Ac42|neighbours:(-1),(-1)|neighbour_genes:Phage protein,putative N-acetylmur..|
MSQDKITMLTDREHALQKPAMYIGSTVIEPHERFVFGEYKTVEYVPGLIKIISELIDNSLDEAIRTDFEYANKISVDITGTSVTIKDNGRGIPQDNVITPEGITIPGPVAAWTRTKAGSNFGNDATRKTIGTNGVGSSLANIFSKKFTGHTCNGKTTIQVDCSENMLNVDWKTGVGTRKGTTVTIEPDLERFGVTEIGKNEIDLIHDQLQTLAVIYPKIKISFNGTILQGNFKKFVTQFEEDPIILESDTFSLALGRSPDGFRHVSFANGVHTKNGGNHIEVIFDELSSELMNSIKRKYKIDITKARIKECVTMVLFVRDMVNMRFDSQTKERLTSPMGEVKSHLNLDVKKLARMFLKNETVLMPIIEAVLARKLAADKAAETKANKAAQKAKVAKHIKANLYGDQSANTTLFLTEGDSAIGYLLSTRNRDLHGGYPLRGKFKNTWGDAPAQIMKNQEAFDICAITGLTLGEKAEETYYKNIAIMTDADVDGTGSIYPTLLAFFSNWPELFEQGRIKFVKTPVWICENKSTKKQTWYYTSEEYDLNKSKHLKDKVRYIKGLGSLEESEYERVINEPVMDVVSLPDNWKDQFEMLFGNDPDKRKEWMSS
> |[Viruses _Acinetobacter_phage_Acj61]||_Acinetobacter_phage_Acj61.gb|DNA gyrase subunit B..|1821|NC_014661.1(164093):7598-9418:-1 ^RAST2:fig|10239.85.peg.12^ Viruses _Acinetobacter_phage_Acj61|neighbours:(-1),(-1)|neighbour_genes:hypothetical protein,hypothetical protein|
MINNEIKILSDKEHIIKRSGMYIGSSANEEHERFVFGQFQKIKYVPGLVKIIDEIIDNSIDEAIRTNFQFANKIDVTVSPHLVSVSDNGRGIPQAMITTPEGEQIPGPVAAWTRPKAGGNFGDDSERKTGGMNGVGSSLTNIFSTIFTGITCDGTNTITVKCKDNMDSIDWKSKAGGRQGTSVSFEPDFSHFDCEIIGDQVIKIIEDRLQTLSVVYPDIAFKFNGTRVIGNFKKYAKQFDEHMLVMDTEKCAIGIGRSDDGFRQLTYVNNIHTKNGGSHIDYVMDELANEMIPLIKRKHKIDINKARIKECITVVMFVRDMSNMRFDSQTKERLTSPWGEIKSHIDIDIKKLARMFVNSEEILMPIIEAVLARKLAAEKAAETKASKAASRAKVAKHIKANAYGKEDIETTLFLTEGDSAIGYLLSTRNRELHGGYPLRGKFMNTWGMLPSDILKNKESFDICAITGLVFGEKAEGLNYRNIAIMTDADVDGTGSIYPSLLAFFANWPELFEQGRIKFVKTPVWICQKGKEQKWFYTSDEYEAVKDELKGWNARYIKGLGSLEVDEYEKVINEPHYDVVKLPENWKEHFEMLLGNDSAPRKVWMSA
> |[Viruses _Acinetobacter_phage _Acj9]||_Acinetobacter_phage_Acj9.gb|Topoisomerase IV sub..|1827|NC_014663.1(169947):8353-10179:-1 ^RAST2:fig|10239.87.peg.15^ Viruses _Acinetobacter_phage _Acj9|neighbours:(-1),(-1)|neighbour_genes:hypothetical protein,putative amidase|
MTTEQPEIKMLSDRDHVLKRPGMYVGSTSNEDHERFLFGKYQKVKYVPGLVKIIDEIIDNSLDEAIRTNFEFANKIELKIDGNAVFVSDNGRGIPQGLITTPEGTQLPGPVACWTRTKAGGNFGNDADRKTAGMNGVGSSLTNIFSQEFTGTTCDGENTITVHCTGNMENVDWKSKKGGRQGTSVSFTPDFDLLDCKEIDQTIIDIVEDRLQILAVIYPAIAFKFQGVRVQGNFKKYAKMYDENAIIMETDNIQLSIGRSEDGFRHLSFVNAIHTKVGGSHIDYLMEELSNELMPMIKRKHKVEVNKARIKECLTVLLFIKDMPNMRFDSQTKERLTSPWGEVKAHMDIDVKKLARMFINNDDVLMPIIEAVLAKLLAAEKAANTKAAKKAAKAKVAKHIKPNLYGREDVETTLFLTEGDSAIGYLLTTRDRELQGGYPLRGKVMNTWGMQPNEMLKNKEIFDICAITGLTIGEKAEGLNYKNIAIMVDADPDGLGSIYPSLLAFFSNWPELFDQGRIRLCKSPIIIAEKGKDEKWYYDLAAYEAEKPLLKGYTIRYIKGLGSLTEDNYAKVINDPQFDVVSLPENWRDQFEMLMGNDAQLRKDWMSA
> |[Tevenvirinae _Acinetobacter_phage_KARL-1]||_Acinetobacter_phage_KARL-1.gb|Phage DNA topoisomer..|1533|MH713599.1(166560):6921-8453:1 ^RAST2:fig|1198136.64.peg.14^ Tevenvirinae _Acinetobacter_phage_KARL-1|neighbours:(1),(1)|neighbour_genes:Phage lysozyme R (EC..,Phage-associated hom..|
MSTEIKMLSDREHVLKRPGMYVGSTTSENHDRFLFGKFQTLKYVPALVKIIDEIIDNSLDEAIRTDFAFANKIEVKISGNQITVKDNGRGIPQAMITTPEGTQLPGAVACWTRTKAGGNFGDDATRKTAGLNGVGSSLTNIFSKEFIGTTCDGENTIVVKCSDNMSNIDWKTKAGGKQGTEVSFVPDFSLLDCDGIDSTIEQIVEDRLQILAVIYPDIQFKFNNVRVLGNFKKYAKMYDEDAIIMETDNVQLAIGRSDDGFRHLSFVNAIHTKVGGSHIDYVIDELSNELIPQIKRRHKVEVNKARIKECLTMLLFIKNMPNMRFDSQTKERLTSPWGEVKAHIDIDIKKLSRMLIANESILMPIIEAVLAKLLAAEKAANTRAAKKAAKAKVAKHIKANKYGDDTVETTLFLTEGDSAIGYLISTRDRELHGGYPLRGKVMNTWGMTPADMLKNKEIFDICAITGLTIGEPAGTYAEEGKWYTLEDGTVVNENDEIQVDGKWMKVKSLL
> |[Viruses _Acinetobacter_phage_ZZ1]||_Acinetobacter_phage_ZZ1.gb|DNA topoisomerase, p..|1827|NC_018087.3(166687):9066-10892:-1 ^RAST2:fig|10239.86.peg.17^ Viruses _Acinetobacter_phage_ZZ1|neighbours:(-1),(-1)|neighbour_genes:hypothetical protein,putative ysozyme|
MIKNEIKMLSDKEHVLKRPGMYVGSTSNEEYDRFLFGKFTKLKYVPAIVKLIEEIRDNSIDEAVRTNFQYANKIAVTIKDNWVTVTDNGRGIPQAMITTPEGTEIPGAVAAWTRTKAGGNFGDDSERKTSGMNGVGSSLTNIFSKEFIGTTCDGEQTLIVHCVNNMDNIDWTQKVYAKQTQGTEVKFTPDFSHFECDAIDDVIVQIIEDQMQTLAVVYPEIEFKFNGKKVQGNFKKYAKQYDESAITAETDNVQFAIGRSEDGFRHLSYVNAIHTKVGGSHLDYVMDELANELIPSIKRKYKIDVNKARIKECVTVLLFLKDMKNLRFDSQTKERLTSPAGEVKSHIDIDIKKIAKQFMANEDILMPIIEAVLARKLAAEKAAETKANKAAAKAKVSKHIKANGYGNDQKETTLFLTEGDSAIGYLISTRNRELHGGYPLRGKVLNTWGLSATDMLKNKEIFDICAIMGLTIGEKADSLNYRNVAIMTDADVDGTGSIYPSLLAFFSNWPELFEQGRIKFVKTPVWICQKGKDQKWYYTSEEYDADKDSLKGYTCRYIKGLGSLEESEYERVINEPYFEVVKLPESWETQFEMLLGKNAELRKEWMSS
> |[Tevenvirinae Acinetobacter_phage_vB_ApiM_fHyAci03]||_Acinetobacter_phage_vB_ApiM_fHyAci03.gb|Phage DNA topoisomer..|1533|MH460829.1(165975):8645-10177:-1 ^RAST2:fig|1198136.65.peg.16^ Tevenvirinae Acinetobacter_phage_vB_ApiM_fHyAci03|neighbours:(-1),(-1)|neighbour_genes:Phage protein,Phage lysozyme R (EC..|
MSTEIKMLSDREHVLKRPGMYVGSTTSENHDRFLFGKFQTLKYVPALVKIIDEIIDNSLDEAIRTDFAFANKIEVKISGNQITVKDNGRGIPQAMITTPEGTQLPGAVACWTRTKAGGNFGDDATRKTAGLNGVGSSLTNIFSKEFIGTTCDGENTIVVKCSDNMSNIDWKTKAGGKQGTEVSFVPDFSLLDCDGIDSTIEQIVEDRLQILAVIYPDIQFKFNNVRVLGNFKKYAKMYDEDAIIMETDNVQLAIGRSDDGFRHLSFVNAIHTKVGGSHIDYVIDELTNELIPQIKRRHKVEVNKARIKECLTMLLFIKNMSNMRFDSQTKERLTSPWGEVKAHIDIDIKKLARMLIANESILMPIIEAVLAKLLAAEKAANTRAAKKAAKAKVAKHIKANKYGDDTVETTLFLTEGDSAIGYLISTRDRELHGGYPLRGKVMNTWGMTPAEMLKNKEIFDICAITGLVIGEPAGTYAEEGKWYTLEDGTVVNENDEIQVDGKWMKVKSLL
> |[Tevenvirinae _Aeromonas_phage_65.2]||_Aeromonas_phage_65.2.gb|DNA topoisomerase, p..|2004|KY290955.1(236567):3201-5204:-1 ^RAST2:fig|1198136.115.peg.5^ Tevenvirinae _Aeromonas_phage_65.2|neighbours:(-1),(-1)|neighbour_genes:Phage protein,Phage protein|
MKEQEGKILSHYEHIFLNSDMYVGSLSEETHLVLENGKFVSKNYIPGLAKVIDEIVDNSVDEAIRTDFKYANKIDIVVDDQTNQVTISDNGRGIPQYDVTTPEGEVVPYPLACYTRAMAGGNFVKERKGIGKNGVGSVLTNLYSTMFRATTCDGKNTVTIYCTQNAENQSYTKKKGGTQGTTVEFIPDLLDKFGIFGGIPNDIVDVIKSRVEILSVLFPQIKFTFNKKKVDSKFKKFASDFGDPVIFENEKCSFFIGTSDEFRQLSYVNGVHTKQGGNHVEYLINGLCDELTPMIKRKFKVEINKSRIKENTLIFMSLRGFEGAKFDGQTKERLSNSNGQIKDHCGIDLKAIAKRMISNDSVIMPIVESAIAKRDAVEKALATKAQKKALTSNVPKHIQANKYGKKGFETVLFLTEGDSALGFLGATRDHDTQGGFPLRGKMLSVHKISDKTKVLKNAEITNIISILGITLDDTKELPSGDFYRNGDLVVAENDEMIVNGKWVQTRDIITGNEWTHELKPDMVHYRNQTNVRRNTAANYDYVSILVDADPDGRGHISNLIISLFHKYWKHYIDQGRLLVCRTPEYISRKGKDVVWCYDTVEFNNKKFAGTGWKHEHVKGLGQLNKEDYKKCIRDPYMERVSIDGSAGESLEMFFGNESDLRKAWMDE
> |[Viruses Aeromonas phage 65]||_Aeromonas_phage_65.gb|hypothetical protein|2004|NC_015251.1(235229):3202-5205:-1 ^RAST2:fig|10239.65.peg.5^ Viruses Aeromonas phage 65|neighbours:(-1),(-1)|neighbour_genes:Phage protein,Phage protein|
MKEQEGKILSHYEHIFLNSDMYVGSLSEETHLVLENGKFVSKNYIPGLAKVIDEIVDNSVDEAIRTDFKYANKIDIVVDDQTNQVTISDNGRGIPQYDVTTPEGEVVPYPLACYTRAMAGGNFVKERKGIGKNGVGSVLTNLYSTMFRATTCDGKNTVTIYCTQNAENQSYTKKKGGTQGTTVEFIPDLLDKFGIFGGIPNDIVDVIKSRVEILSVLFPQIKFTFNKKKVDSKFKKFASDFGDPVIFENEKCSFFIGTSDEFRQLSYVNGVHTKQGGNHVEYLINGLCDELTPMIKRKFKVEINKSRIKENTLIFMSLRGFEGAKFDGQTKERLSNSNGQIKDHCGIDLKAIAKRMISNDSVIMPIVESAIAKRDAVEKALATKAQKKALTSNVPKHIQANKYGKKGFETVLFLTEGDSALGFLGATRDHDTQGGFPLRGKMLSVHKISDKTKVLKNAEITNIISILGITLDDTKELPSGDFYRNGDLVVAENDEMIVNGKWVQTRDIITGNEWTHELKPDMVHYRNQTNVRRNTAANYDYVSILVDADPDGRGHISNLIISLFHKYWKHYIDQGRLLVCRTPEYISRKGKDVVWCYDTVEFNNKKFAGTGWKHEHVKGLGQLNKEDYKKCIRDPYMERVSIDGSAGESLEMFFGNESDLRKAWMDE
> |[Tevenvirinae _Aeromonas_phage_AS-szw]||_Aeromonas_phage_AS-szw.gb|Phage DNA topoisomer..|2004|MF498773.1(229957):169550-171553:1 ^RAST2:fig|1198136.118.peg.296^ Tevenvirinae _Aeromonas_phage_AS-szw|neighbours:(1),(1)|neighbour_genes:hypothetical protein,hypothetical protein|
MKEQEGKILSDYEHIFLNSDMYVGSLSEETHLVLVDGKFVEKQYIPGLVKIIDEIIDNSVDEAIRTDFKFANKIDIVVDDQTNQVSISDNGRGIPQYDVKTPEGETIPYPQACYTRARSGGNFSADRKGIGKNGVGSVLTNLYSTMFRATTCDGKNTVTIYCTQNAEHQSYTKKKGGTQGTTVEFIPDLLDKFNIFGGMPPDVVDVIRSRVEILSVLFPQVKFTFNKKKVDSKFKKFASDFGDPVIFENENCSFFIGTSDEFRQLSYVNGVHTKQGGNHVEYLINSLCDELTPMIKRKFKVEINKARIKENTLLFLSLRGFEGAKFDGQTKERLSNSNGQIKDHCGIDIKSIAKKMISNDSVIMPIVESAIAKRDAVEKALATKAQKKALTANVPKHIQANKYGKKGFETTLFLTEGDSASGPLGITRDHDTQGGFPLKGKLLSVHKCEKVKVIANKEIANIISILGMTLDDTKELPSGDFFVNKDGFIVAENDEMLVNGKWVETRGIVTGKDWEQTLQPDMLKYRGQKGVRRNTKANYDYVAILVDADPDGRGHISNLIISLFHKYWKHFIDQGRLLVCRTPEFISRNGKETVWSYDTVEFHSKTFKGSGWKHEHVKGLGQLDRADYKKCIRDPYMEVVRVDEQAADALEMFFGTESDLRKVWMDD
> |[Tevenvirinae _Aeromonas_phage_AS-zj]||_Aeromonas_phage_AS-zj.gb|Phage DNA topoisomer..|2004|MF448340.1(229929):46177-48180:1 ^RAST2:fig|1198136.120.peg.57^ Tevenvirinae _Aeromonas_phage_AS-zj|neighbours:(1),(1)|neighbour_genes:hypothetical protein,hypothetical protein|
MKEQEGKILSDYEHIFLNSDMYVGSLSEETHLVLVDGNFVEKQYIPGLVKIIDEIIDNSVDEAIRTDFKFANKIDIVVDDQTNQVSISDNGRGIPQYDVKTPEGETIPYPQACYTRARSGGNFSADRKGIGKNGVGSVLTNLYSTMFRATTCDGKNTVTIYCTQNAEHQSYTKKKGGTQGTTVEFIPDLLDKFNIFGGMPPDVVDVIRSRVEILSILFPQVKFTFNKKKVDSKFKKFASDFGNPVIFENENCSFFIGTSDEFRQLSYVNGVHTKQGGNHVEYLINSLCDELTPMIKRKFKVEINKARIKENTLLFLSLRGFEGAKFDGQTKERLSNSNGQIKDHCGIDIKSIAKKMISNDSVIMPIVESAIAKRDAVEKALATKAQKKALTANVPKHIQANKYGKKGFETTLFLTEGDSASGPLGITRDHDTQGGFPLKGKLLSVHKCEKVKVIANKEIANIISILGMTLDDTKELPSGDFFVNKDGFIVAENDEMLVNGKWVETRGIVTGKDWEQTLQPDMLKYRGQKGVRRNTKANYDYVAILVDADPDGRGHISNLIISLFHKYWKHFIDQGRLLVCRTPEFISRNGKETVWSYDTVEFHSKTFKGSGWKHEHVKGLGQLDRADYKKCIRDPYMEVVRVDEQAADALEMFFGTESDLRKVWMDD
>ID:NP_943883.1 |[Aeromonas virus Aeh1]||_Aeromonas_phage_Aeh1_.gbk|39|1842|NC_005260(233234):3398-5239:-1 ^GeneID:2658166^ Aeromonas phage Aeh1, complete genome.|neighbours:ID:NP_943882.1(-1),ID:NP_943884.1(-1)|neighbour_genes:hypothetical protein,hypothetical protein|
MSQEFKVLSDKEHCLINTDMYIGSTSTETHDVLVDGKFVQIAYVPGLVKITDEVIDNSVDEAIRTNFEHANQIEVVIKDNQVSVKDNGRGLPQGMVVTPEGVEVPLPLAAWTRARAGSNFSADRKTIGKNGVGSALTNFFSDSFVGETGNGTNTVTVRCTNNADEVSYTTKAGKFKGTNVTFVPDFTRFGVFQLDEDFEQVIQSRLLTLAVNFPPITFKYNGKKVEGKFSKFAAQFGDVVSHNDDNVSLFFATSEEYRQLSFVNGVHTKQGGNHVYGVLDSLSDELIPMIKRQHKIEINKARIKECLLIGLFIRNLVAPKYDGQTKERLSSPWAQIRDHMNLDYKALARKILKTPEVIDPIIASALAKKEAADKAAATKAQKKAKKANVAKHVAAAGLGRLKTMLFLAEGDSAIGPFTRFRNEETQGSYPLRGKMLNVWNLPDHEVLKNKEIADLLGILNVELRSKEAPAYTDIAIMTDADQDGKGSIAMLAIAFFYKFWPHWFEQGRIHIVRTPEYISTNGKKTDWSYSRDEFRSKKFDGKWTHRHIKGLGSLTVEGDDCEYKQCIENLVLEQVVIDDQTPELLEMLFGDDEHKRKQWLGFDDDIIIEEEEG
> |[Tevenvirinae _Aeromonas_phage_Ah1]||_Aeromonas_phage_Ah1.gb|Phage DNA topoisomer..|1167|MG250483.1(221116):4072-5238:-1 ^RAST2:fig|1198136.116.peg.6^ Tevenvirinae _Aeromonas_phage_Ah1|neighbours:(-1),(-1)|neighbour_genes:Phage DNA topoisomer..,Phage protein|
MSQEFKVLSDKEHCLINTDMYIGSTSLEVHDVLVDGKFVPIGYIPGLVKITDEVIDNCVDEAIRTNFEHANQIEVSIKDNQVSVKDNGRGLPQGMVVTPEGVEVPLPLAAWTRARAGSNFSADRKTIGKNGVGSALTNFFSDSFVGETGNGTNTVTVRCTNNADEVSYTTKAGKFKGTTVTFVPDFTRFGVFQLDEDFEQVIQSRLLTLAVNFPQITFKYNGKKVEGKFNKFAAQFGDVVSHNDENVSLFFATSEEYRQLSFVNGVHTKQGGNHVYGVLDSLSDELIPMIKRQHKIEINKARIKECLLIGLFIRNLVAPKYDGQTKERLSSPWAQIRDHMNLDYKALARKILKTPEVIDPIIASALAKKEAADKAAATKARRKQRKQT
> |[Tevenvirinae _Aeromonas_phage_AsFcp_2]||_Aeromonas_phage_AsFcp_2.gb|Phage DNA topoisomer..|1845|MH791401.1(219171):173763-175607:-1 ^RAST2:fig|1198136.67.peg.298^ Tevenvirinae _Aeromonas_phage_AsFcp_2|neighbours:(-1),(-1)|neighbour_genes:hypothetical protein,Phage protein|
MSQDFKVLSDKEHCLINTDMYIGAISTEVHDVLVDGKFVPHAYVPGLVKITDEVIDNCVDEAIRTSFEHANQIEVFIKDNQVTVKDNGRGLPQQIVKTPEGDEVPLPLAAWTRARAGSNFSADRKTIGKNGVGSALTNFFSDSFVGETGNGKSVVTVRCTNNADEVSYTTKEGKFKGTVVTFVPDFTRFGVFQLDDQFEQVIQSRLITLAVNFPQITFKYNGKKVESKFNKFAAQFGEVISHNDDNVSLFIANSDEFRQLSFVNGVHTKQGGNHVTGIIDSLSDELIPMIKRQHKIEIPKARIKECLLIGLFIRDLIAPKYDGQTKERLSSPWSQIRDHMNLDYKALARKMLKTPEVIDPIIESALAKKEAADKAAATKAQKKAKKANVAKHVKASGMGRVKTMLFLAEGDSAIGPFTRFRNEETQGSYPLRGKMLNVWDLPDHEVLKNKEISELLGILNVDLRSKEAPAYSDIAIMTDADQDGKGSIAMLAIAFFYKYWPQWFEQGRIYIVRTPEYISTNGKKTDWSYSREEFRAKKFDSKWTHRHIKGLGSLTVEGDDCEYKQCIENLVLEQVVVDSKTPELLEMLFGKDERKRKQWLGFDVEDVENEEEEG
> |[Tevenvirinae _Aeromonas_phage_Asswx_1]||_Aeromonas_phage_Asswx_1.gb|Phage DNA topoisomer..|2004|MH791398.1(229103):177245-179248:1 ^RAST2:fig|1198136.119.peg.321^ Tevenvirinae _Aeromonas_phage_Asswx_1|neighbours:(1),(1)|neighbour_genes:hypothetical protein,hypothetical protein|
MKEQEGKILSDYEHIFLNSDMYVGSLSEETHLVLVDGNFVEKQYIPGLVKIIDEIIDNSVDEAIRTDFKFANKIDIVVDDQTNQVSISDNGRGIPQYDVKTPEGETIPYPQACYTRARSGGNFSADRKGIGKNGVGSVLTNLYSTMFRATTCDGKNTVTIYCTQNAEHQSYTKKKGGTQGTTVEFIPDLLDKFNIFGGMPPDVVDVIRSRVEILSVLFPQVKFTFNKKKVDSKFKKFASDFGDPVIFENENCSFFIGTSDEFRQLSYVNGVHTKQGGNHVEYLINSLCDELTPMIKRKFKVEINKARIKENTLLFLSLRGFEGAKFDGQTKERLSNSNGQIKDHCGIDIKSIAKKMISNDSVIMPIVESAIAKRDAVEKALATKAQKKALTANVPKHIQANKYGKKGFETTLFLTEGDSASGPLGITRDHDTQGGFPLKGKLLSVHKCEKVKVIANKEIANIISILGMTLDDTKELPSGDFFVNKDGFIVAENDEMLVNGKWVETRGIVNGKDWEQTLQPDMLKYRGQKGVRRNTKANYDYVAILVDADPDGRGHISNLIISLFHKYWKHFIDQGRLLVCRTPEFISRNGKETVWSYDTVEFHSKTFKGSGWKHEHVKGLGQLDRADYKKCIRDPYMEVVRVDEQAADALEMFFGTESDLRKVWMDD
> |[Tevenvirinae _Aeromonas_phage_Aswh_1]||_Aeromonas_phage_Aswh_1.gb|Phage DNA topoisomer..|2007|MH791414.1(229730):60040-62046:-1 ^RAST2:fig|1198136.117.peg.151^ Tevenvirinae _Aeromonas_phage_Aswh_1|neighbours:(-1),(-1)|neighbour_genes:hypothetical protein,hypothetical protein|
MKEQEGKILSDYEHIFMNEDMYIGSVSEETHVVLDNGTFVEKRYIPGMAKIIDEIIDNSVDEAIRTDFKFANKIDVSIDDQENRITIADNGRGIPQYDVETPEGEIIPYPLACYTRARSGGNFDKERKGIGKNGVGSVLTNLYSTMFRASTCDGKNTVTIYCTQNAENQDYSTTKGGKQGTTVEFIPDLIGKFGVFNICDDLIDVIRSRVEILSVLFPQVKFTFNKKRVESKLKKFSSDFGDPIVFENDNCSFFIGTSDEFRQLSYVNGVHTKQGGNHVEYLINGLCDELTPMIKRKFKVEINKARIKENTLIFISLRNFVGAKFDGQTKERLSNSNGQIKDHCDIDFKSLAKKVISNESVIMPIVQSAIAKRDAIEKALATKAQKKALSSNVPKHVAANKYGKKGFETTLFLTEGDSAIGFFASSRDKDTQGGFPLRGKLLSVHKQDNIAKVMKNKEISEIVSIMGMPLDENKEQPPGDFYRNGDLVVAENDEVLVNGVWKQARDLISGVEWIREMSPNVKHYRQQSGVRRNTSANYDYVAILVDADPDGRGHISPLIISLFHKYWKHFIDQGRLLVCRTPEYISTKGKETVWCYDTNEFNNKKFVGKGWVHKHIKGLGQLKLEDYKKCIRDPYLEVIDVDTKSDESLEMFFGKISSLRKDWMEDEE
> |[Tevenvirinae _Aeromonas_phage_CC2]||_Aeromonas_phage_CC2.gb|Phage DNA topoisomer..|2004|NC_019538.1(231743):91158-93161:-1 ^RAST2:fig|1198136.110.peg.243^ Tevenvirinae _Aeromonas_phage_CC2|neighbours:(-1),(-1)|neighbour_genes:hypothetical protein,hypothetical protein|
MKEQEGKILSDYEHIFLNSDMYVGSLSEETHLVLVDGKFVEKQYIPGLVKIIDEIIDNSVDEAIRTDFKFANKIDIIVDDQTNQVSISDNGRGIPQYDVKTPEGETIPYPQACYTRARSGGNFSADRKGIGKNGVGSVLTNLYSTMFRATTCDGKNTVTIYCTQNAEHQSYTKKKGGTQGTTVEFIPDLLDKFNIFGGMPPDVVDVIRSRVEILSVLFPQVKFTFNKKKVDSKFKKFASDFGDPVVFENENCSFFIGTSDEFRQLSYVNGVHTKQGGNHVEYLINSLCDELTPMIKRKFKVEINKARIKENTLLFLSLRGFEGAKFDGQTKERLSNSNGQIKDHCGIDIKSIAKKMISNDSVIMPIVESAIAKRDAVEKALATKAQKKALTANVPKHIQANKYGKKGFETTLFLTEGDSASGPLGITRDHDTQGGFPLKGKLLSVHKCEKVKVIANKEIANIISILGMTLDDTKELPSGDFFINKDGFIVAENDEMLVNGKWVETRGIVTGKDWEQTLQPDMLKYRGQKGVRRNTKANYDYVAILVDADPDGRGHISNLIISLFHKYWKHFIDQGRLLVCRTPEFISRNGKETVWSYDTTEFHSKTFKGSGWKHEHVKGLGQLDRADYKKCIRDPYMEVVRVDEQAADALEMFFGTESDLRKVWMDD
> |[Tevenvirinae _Aeromonas_phage_PX29]||_Aeromonas_phage_PX29.gb|Phage DNA topoisomer..|1845|NC_023688.1(222006):3128-4972:-1 ^RAST2:fig|1198136.108.peg.4^ Tevenvirinae _Aeromonas_phage_PX29|neighbours:(-1),(-1)|neighbour_genes:hypothetical protein,Phage protein|
MSQDFKVLSDKEHCLINTDMYIGAISTEVHDVLVDGKFVPHAYVPGLVKITDEVIDNCVDEAIRTSFEHANQIEVFIKDNQVTVKDNGRGLPQQIVKTPEGDEVPLPLAAWTRARAGSNFSADRKTIGKNGVGSALTNFFSDSFVGETGNGKSVVTVRCTNNADEVSYTTKEGKFKGTVVTFVPDFTRFGVFQLDDQFEQVIQSRLITLAVNFPQITFKYNGKKVESKFNKFAAQFGEVISHNDDNVSLFIANSDEFRQLSFVNGVHTKQGGNHVTGIIDSLSDELIPMIKRQHKIEIPKARIKECLLIGLFIRDLIAPKYDGQTKERLSSPWSQIRDHMNLDYKALARKMLKTPEVIDPIIESALAKKEAADKAAATKAQKKAKKANVAKHVKASGMGRVKTMLFLAEGDSAIGPFTRFRNEETQGSYPLRGKMLNVWDLPDHEVLKNKEISELLGILNVDLRSKEAPAYSDIAIMTDADQDGKGSIAMLAIAFFYKYWPQWFEQGRIYIVRTPEYISTNGKKTDWSYSREEFRAKKFDSKWTHRHIKGLGSLTVEGDDCEYKQCIENLVLEQVVVDSKTPELLEMLFGKDERKRKQWLGFDVEDVENEEEEG
> |[Tevenvirinae _Aeromonas_phage_phiAS5]||_Aeromonas_phage_phiAS5.gb|hypothetical protein|1845|NC_014636.1(225268):95370-97214:-1 ^RAST2:fig|1198136.107.peg.142^ Tevenvirinae _Aeromonas_phage_phiAS5|neighbours:(-1),(-1)|neighbour_genes:hypothetical protein,hypothetical protein|
MSQEFKVLSDKEHCLINTDMYVGSVSTETHDVLIDGKFQPLTYVPGLVKITDEVIDNSVDEAIRTNFEHANVIEITVADNKVSVKDNGRGLPQGTVVTPEGLEVPLPLAAWTRARAGSNFSADRKTIGKNGVGSALTNFFSDSFIGETGNGETVVTVSCTNNADEVSYSVKKGKFKGTVVTFVPDFTRFGVFNLDEDFEQVIKSRLITLAVNFPQVTFKYNGKKVDSKFQKFAAQFGDVVCHNDDNVSVFFGTSEEYRQLSFVNGVHTKQGGNHVYGVLDSLSEELIPMIKRQHKIEINKARIKECLIIGLFIRNLVAPKYDGQTKERLSSPWAQIRDHMNLDYKGLARKILKTPEVIDPIIASALAKKEAADKAAATKAQKKAKAANVAKHVKASGLGRTKTTLFLAEGDSAIGPFIRFRNEESQGGYPLRGKMLNVWNLADHEVLKNKEISDLLGILNVDLRSKEAPAYTNIAIMTDADQDGKGSIAMLAIAFFYKYWPHWFEQGRIHIVRTPEYISTNGKKTDWSYSREEFRSKKFDSKWTHRHIKGLGTLTTEGKNCEYKQCIENLVLEQIVIDEDTPAMLEMLFGDDESKRKTWLGFGEDFDAEIEEEG
>ID:YP_802945.1 |[Escherichia virus RB32]||_Bacteriophage_RB32_.gbk|60plus39|1818|NC_008515(165890):2447-4264:-1 ^GeneID:4405692^ Bacteriophage RB32, complete genome.|neighbours:ID:YP_802944.1(-1),ID:YP_802946.1(-1)|neighbour_genes:rIIA.1,39.1|
MIKNEIKILSDIEHIKKRSGMYIGSSANEMHERFLFGKWESVQYVPGLVKLIDEIIDNSVDEGIRTKFKFANKINVTIKNNQVTVEDNGRGIPQAMVKTPTGEEIPGPVAAWTIPKAGGNFGDDKERVTGGMNGVGSSLTNIFSVMFVGETGDGQNNIVVRCSNGMENKSWEDIPGKWKGTRVTFIPDFMSFETNELSQVYLDITLDRLQTLAVVYPDIQFTFNGKKVQGNFKKYARQYDEHAIVQEQENCSIAVGRSPDGFRQLTYVNNIHTKNGGHHIDCVMDDICEDLIPQIKRKFKIDVTKARVKECLTIVMFVRDMKNMRFDSQTKERLTSPFGEIRSHIQLDAKKISRAILNNEAILMPIIEAALARKLAAEKAAETKAAKKASKAKVHKHIKANLCGKDADTTLFLTEGDSAIGYLIDVRDKELHGGYPLRGKVLNSWGMSYADMLKNKELFDICAITGLVLGEKAENLNYHNIAIMTDADHDGLGSIYPSLLGFFSNWPELFEQGRIRFVKTPVIIAQVGKKQEWFYTVAEYESAKDALPKHSIRYIKGLGSLEKSEYREMIQNPVYDVVKLPENWKELFEMLMGDNADLRKEWMSQ
> |[Tevenvirinae _Citrobacter_phage_IME-CF2]||_Citrobacter_phage_IME-CF2.gb|topoisomerase II lar..|1893|NC_029013.1(177688):111020-112912:1 ^RAST2:fig|1198136.109.peg.211^ Tevenvirinae _Citrobacter_phage_IME-CF2|neighbours:(1),(1)|neighbour_genes:hypothetical protein,gp52 DNA topoisomera..|
MSLDFLMDEDEPQKVPETPKGVKVDESFCLSDRDHIRKRPNMYVGSVNREAHERFIMGKFRKVEYVEGLVKIINEILDNSIDEAIRTDFKFANRIEVKIDHNLVTISDNGRGIPQDDVRTPEGKIVPKPVAAWTMAKSGSNFDDENRVTMGMNGVGSFLTNCYSSIFIGETSNGKRKVTINCTDGAQNMDYRTSPTKEQGTTVKFTPDFSIFGVDGIDEETKEVIKDRLMALAVAFPSVKFTYNGETLPNKFAMYGAMYGDSTITQTNNKISFILASTEDGFKQKSFVNGLDTKNGGVHVDCMIDGIYAELEPMIKKKHAIEIPKARVKECLTLVVFLHNFNAPAFDSQTKEKLTNTAGEFNNHAGLNYKKIAKQIMDTSEIITPIIESALIRKQAAEAAAITKAKKKAKKAKIAKHVPASGIDTDGVETTLFLTEGDSAVGQFIECRNEETQGAFPLRGKPLNTWGMSFTDILKNKEFFELMAILNLHPGDSSEMTYDYIGIMVDADVDGGDILTLLMAFFSRWPELYAKKKIRYIRTPIIIAKVGREEKWFYSMDEFVPFREKAKEVRYIKGLGSLRKEDYDRVLGDQLKYDTIVLGDDYKDVLELCFGDDSEPRKDWVDGKHKFSVK
>ID:YP_009194821.1 |[Citrobacter phage Margaery]||_Citrobacter_phage_Margaery_.gbk|topoisomerase II lar..|1896|NC_028755(178182):5294-7189:-1 ^GeneID:26647190^ Citrobacter phage Margaery, complete genome.|neighbours:ID:YP_009194820.1(-1),ID:YP_009194822.1(-1)|neighbour_genes:topoisomerase II med..,hypothetical protein|
MSLDFLMDDNEPQKAPEAPAKGAKVDESFCLSDRDHIRKRPNMYVGSVNKEAHERFIMGKFRKVEYVEGLVKIINEILDNSIDEAIRTDFKFANKIEVKIDHNLVTISDNGRGIPQDDVRTPEGKIVPKPVAAWTMAKSGSNFDDENRVTMGMNGVGSFLTNCYSAIFIGETSNGKRKVTINCTDGAQNMDYRTSPTKEQGTTVKFTPDFSIFGVDGIDEETKEVIKDRLMALAVAFPAVKFTYNGDILPNKFAMYGAMYGDKTITQTNNKISFILASTEDGFKQKSFVNGLDTKNGGVHVDTMIDGIYSELEPMIKKTHAIEIPKARVKECLTLVVFLHNFNAPAFDSQTKEKLTNTAGEFNNHAGLNYKKIAKQIMDTSEIITPIIESALIRKQAAEAAAITKAKKKAKKAKVAKHVPASGIDTDGVETTLFLTEGDSAVGQFIECRNEETQGAFPLRGKPLNTWGMSNLEVLKNKELSELMAILNLHPGDSSEMTYDNIGIMVDADVDGGDILTLLIAFFSRWPELFEKKKIRYIRTPIIIAKVGREEKWFYSLEDFAPFRDKAKEVRYIKGLGSLRKEDYDRVLGDQLKYDTIVLGDEYKDVLELCFGDESDPRKDWVNGKHKFSVK
>ID:AYJ72870.1 |[Citrobacter phage Maroon]||_Citrobacter_phage_Maroon_.gbk|DNA topoisomerase II..|1896|MH823906(178830):5310-7205:-1 ^^ Citrobacter phage Maroon, complete genome.|neighbours:ID:AYJ72869.1(-1),ID:AYJ72871.1(-1)|neighbour_genes:DNA topoisomerase II..,hypothetical protein|
MSLDFLMDDNEPQKAPEAPAKGAKVDESFCLSDRDHIRKRPNMYVGSVNKEAHERFIMGKFRKVEYVEGLVKIINEILDNSIDEAIRTDFKFANKIEVKIDHNLVTISDNGRGIPQDDVRTPEGKIVPKPVAAWTMAKSGSNFDDENRVTMGMNGVGSFLTNCYSAIFIGETSNGKRKVTINCTDGAQNMDYRTSPTKEQGTTVKFTPDFSIFGVDGIDEETKEVIKDRLMALAVAFPAVKFTYNGDILPNKFAMYGAMYGDKTITQTNNKISFILASTEDGFKQKSFVNGLDTKNGGVHVDTMIDGIYSELEPMIKKTHAIEIPKARVKECLTLVVFLHNFNAPAFDSQTKEKLTNTAGEFNNHAGLNYKKIAKQIMDTSEIITPIIESALIRKQAAEAAAITKAKKKAKKAKVAKHVPASGIDTDGVETTLFLTEGDSAVGQFIECRNEETQGAFPLRGKPLNTWGMSNLEVLKNKELSELMAILNLHPGDSSEMTYDNIGIMVDADVDGGDILTLLIAFFSRWPELFEKKKIRYIRTPIIIAKVGREEKWFYSLEDFAPFRDKAKEVRYIKGLGSLRKEDYDRVLGDQLKYDTIVLGDEYKDVLELCFGDESDPRKDWVNGKHKFSVK
>ID:YP_009203719.1 |[Citrobacter phage Merlin]||_Citrobacter_phage_Merlin_.gbk|topoisomerase II lar..|1842|NC_028857(172733):2899-4740:-1 ^GeneID:26647919^ Citrobacter phage Merlin, complete genome.|neighbours:ID:YP_009203718.1(-1),ID:YP_009203720.1(-1)|neighbour_genes:hypothetical protein,hypothetical protein|
MINNEIKILSDREHIIKRSGMYIGSSAHESHDRFMFGKFGAVKYVPGVIKLIDEIIDNSVDEAIRTNFKFANKISVDLKGNKIIVTDNGRGLPQADVVTPEGDTIPGPVAAWTRPRAGGNFGDDAERKTGGMNGVGSALTNIFSVTFAGATCDGKNEIVVRCSNGAENISWETVPAEKKEHIQTKTGTIVSFIPDFSHFESTGLTQIDEDIIHDRLQTLSVVFPDIEFKFMGKKVQGNFKKYAKQFDEEAIVFDEENCSMAIGRSDDGFRHLSYVNNIHTSKGGSHVDLIIDELSNELIPMLKRKYKLDVNKARIKECLTLVVFVRDMSNMRFDSQTKERLTSPWGEVKAHMNLDYKKLAQQVMKAEAIHMPIIEAMLARKLAAEKAAETKAAKKAQKAKVAKHIKPAKYGDDSVETTLFLTEGDSAIGYLINTRDRDLHGGYPLRGKVMNTWGMSAAEAMKNKEIFDICAITGLVIGEDFDTLNYKNIAIMTDADVDGVGSIYPSLLGFFSNWPRLFEEGRIRFVKTPVIIMSKGSEQKWYYSAAEYEAEKEKLSGWKLRYIKGLGSLEEDEYERVIQQPVYDVVSLPDNWKELFEMVMGNDAAPRKVWMSE
> |[Tevenvirinae _Citrobacter_phage_Miller]||_Citrobacter_phage_Miller.gb|topoisomerase II lar..|1893|NC_025414.1(178171):5290-7182:-1 ^RAST2:fig|1198136.111.peg.6^ Tevenvirinae _Citrobacter_phage_Miller|neighbours:(-1),(-1)|neighbour_genes:gp52 DNA topoisomera..,hypothetical protein|
MSLDFLMDEDEPQKVPETPKGVKVDESFCLSDRDHIRKRPNMYVGSVNREAHERFIMGKFRKVEYVEGLVKIINEILDNSIDEAIRTDFKFANRIEVKIDHNLVTISDNGRGIPQDDVRTPEGKIVPKPVAAWTMAKSGSNFDDENRVTMGMNGVGSFLTNCYSSIFIGETSNGKRKVTINCTDGAQNMDYRTSPTKEQGTTVKFTPDFSIFGVDGIDEETKEVIKDRLMALAVAFPSVKFTYNGETLPNKFAMYGAMYGDSTITQTNNKISFILASTEDGFKQKSFVNGLDTKNGGVHVDCMIDGIYAELEPMIKKKHAIEIPKARVKECLTLVVFLHNFNAPAFDSQTKEKLTNTAGEFNNHAGLNYKKIAKQIMDTSEIITPIIESALIRKQAAEAAAITKAKKKAKKAKIAKHVPASGIDTDGVETTLFLTEGDSAVGQFIECRNEETQGAFPLRGKPLNTWGMSFTDILKNKELFELMAILNLHPGDSSEMAYDNIGIMVDADVDGGDILTLLIAFFSRWPELFEKKKIRYIRTPIIIAKIGKDEKWFYSMDDFVPFRDKAKEVRYIKGLGSLRKSDYDRVLGDQLKYDTIVLGDDYKDVLELCFGEESDPRKDWVDGKHKFSVK
>ID:YP_009146438.1 |[Citrobacter phage Moon]||_Citrobacter_phage_Moon.gbk|topoisomerase II lar..|1842|NC_027331(170341):2906-4747:-1 ^GeneID:24721604,InterPro:IPR001241,InterPro:IPR003594,InterPro:IPR006171,InterPro:IPR013506,InterPro:IPR013759,InterPro:IPR013760,InterPro:IPR014721,InterPro:IPR018522,InterPro:IPR020568^ Citrobacter phage Moon, complete genome.|neighbours:ID:YP_009146437.1(-1),ID:YP_009146439.1(-1)|neighbour_genes:hypothetical protein,hypothetical protein|
MINNEIKILSDREHIIKRSGMYIGSSAHESHDRFMFGKFGPVKYVPGVIKLIDEIIDNSVDEAIRTNFKFANKISVDLKGNKIIVTDNGRGLPQADVVTPEGDTIPGPVAAWTRPRAGGNFGDDAERKTGGMNGVGSALTNIFSVTFAGATCDGKNEIVVRCSNGAENISWETVPAEKKEHIQTKTGTIVSFIPDFSHFESTGLTQIDEDIIHDRLQTLSVVFPDIEFKFMGKKVQGNFKKYAKQFDDEAIVFDEDNCSMAIGRSDDGFRHLSYVNNIHTSKGGSHVDLIIDELSNELIPMLKRKYKLDVNKARIKECLTLVVFVRDMSNMRFDSQTKERLTSPWGEVKTHMNLDYKKLAQQVLKAEAIHMPIIEAMLARKLAAEKAAETKAAKKAQKAKVAKHIKPSKYGDDSVETTLFLTEGDSAIGYLINTRDRDLHGGYPLRGKVMNTWGMTAAEAMKNKEIFDICAITGLVIGEEFDTLNYKNIAIMTDADVDGVGSIYPSLLGFFSNWPRLFEEGRIRFVKTPVIIMSKGSEQKWYYSAAEYEAEKDKLSGWKLRYIKGLGSLEEDEYERVIQKPVYDVVSLPDNWKELFEMVMGNDAAPRKVWMSE
>ID:YP_009285545.1 |[Citrobacter phage vB_CfrM_CfP1]||_Citrobacter_phage_vB_CfrM_CfP1_.gbk|DNA topoisomerase|1893|NC_031057(180219):7539-9431:-1 ^GeneID:29079554^ Citrobacter phage vB_CfrM_CfP1, complete genome.|neighbours:ID:YP_009285544.1(-1),ID:YP_009285546.1(-1)|neighbour_genes:DNA topoisomerase,hypothetical protein|
MSLDFLMDEDEPQKVPETPKGVKVDESFCLSDRDHIRKRPNMYVGSVNREAHERFIMGKFRKVEYVEGLVKIINEILDNSIDEAIRTDFKFANRIEVKIDHNLVTISDNGRGIPQDDVRTPEGKIVPKPVAAWTMAKSGSNFDDENRVTMGMNGVGSFLTNCYSSIFIGETSNGKRKVTINCTDGAQNMDYRTSPTKEQGTTVKFTPDFSIFGVDGIDEETKEVIKDRLMALAVAFPSVKFTYNGETLPNKFAMYGAMYGDSTITQTNNKISFILASTEDGFKQKSFVNGLDTKNGGVHVDCMIDGIYAELEPMIKKKHAIEIPKARVKECLTLVVFLHNFNAPAFDSQTKEKLTNTAGEFNNHAGLNYKKIAKQIMDTSEIITPIIESALIRKQAAEAAAITKAKKKAKKAKIAKHVPASGIDTDGVETTLFLTEGDSAVGQFIECRNEETQGAFPLRGKPLNTWGMSFTDILKNKELFELMAILNLHPGDSSEMAYDNIGIMVDADVDGGDILTLLIAFFSRWPELFEKKKIRYIRTPIIIAKIGKDEKWFYSMDDFVPFRDKAKEVRYIKGLGSLRKSDYDRVLGDQLKYDTIVLGDDYKDVLELCFGEESDPRKDWVDGKHKFSVK
> |[Tevenvirinae _Cronobacter_phage_Pet-CM3-4]||_Cronobacter_phage_Pet-CM3-4.gb|Phage DNA topoisomer..|1842|LT614807.1(171975):2941-4782:-1 ^RAST2:fig|1198136.112.peg.5^ Tevenvirinae _Cronobacter_phage_Pet-CM3-4|neighbours:(-1),(-1)|neighbour_genes:hypothetical protein,hypothetical protein|
MIKNEIKILSDREHIIKRSGMYIGSSAMEAHERFLFGKFQAVTYVPGIIKLIDEIIDNSVDEAIRTNFKFANKISVELKGNKVIVTDNGRGLPQAPVVTPEGDEIPGPVAAWTRPRAGGNFGDDAERKTGGMNGVGSALTNIFSVTFAGATCDGQNEIIVRCSNGAENISWDSKPAKEKEFIQTKTGTRVSFIPDFSHFESSGLTEADESIVFDRLQTLAVVFPDIEFKFQGKKVNGGFKKFAKQFDEEAVIADSEKCSIAIGRSDDGFRQLTYVNNIHTSKGGSHVDLVVDELSNELIPMLKRKYKLEVNKARIKECFTFVMFVRDMSNMRFDSQTKERLTSPWGEVKAHLDLDYKKLAQQVMKSEAIHMPIIEAMLARKLAAEKAAETKAAKAASKAKVAKHIKPELYGNDKEETTLFLTEGDSAIGYLLTTRDRKLHGGYPLRGKFLNTWGMTAAEAMKNKEVFDICAITGLTIGEDYENLNYKNIAIMTDADVDGTGSIYPSLLAFFSNWPRLFEEGRIRFVKTPVIIMSKGEQQKWYYTAAEYEAEKNELVGWKLRYIKGLGSLEEDEYERVIQQPHYDVVSLPENWKELFEMVMGDDAAPRKVWMSE
>ID:YP_006986281.1 |[Cronobacter phage vB_CsaM_GAP161]||_Cronobacter_phage_vB_CsaM_GAP161_.gbk|DNA topoisomerase II..|1896|NC_019398(178193):4393-6288:-1 ^GeneID:13997546^ Cronobacter phage vB_CsaM_GAP161, complete genome.|neighbours:ID:YP_006986280.1(-1),ID:YP_006986282.1(-1)|neighbour_genes:DNA topoisomerase su..,hypothetical protein|
MSLDFLMDDNEPQKAPEAPAKGAKVDESFCLSDRDHIRKRPNMYVGSVNKEAHERFIMGQFRKVEYVEGLVKIINEILDNSIDEAIRTDFKYANKIEVKIDHNLVTISDNGRGIPQDDVRTPEGKIVPKPVAAWTMAKSGSNFDDENRVTMGMNGVGSFLTNCYSAIFIGETSNGKRKVTINCTDGAQNMDYRTSPTKEQGTTVKFTPDFSIFGVDGIDEETKEVIKDRLMALAVAFPAVKFTYNGDILPNKFAMYGAMYGDKTITQTNNKISFILASTEDGFKQKSFVNGLDTKNGGVHVDTMIDGIYSELEPMIKKTHAIEIPKARVKECLTLVVFLHNFNAPAFDSQTKEKLTNTAGEFNNHAGLNYKKIAKQIMDTSEIITPIIESALIRKQAAEAAAITKAKKKAKKAKVAKHVPASGIDTDGVETTLFLTEGDSAVGQFIECRNEETQGAFPLRGKPLNTWGMSNLEVLKNKELSELMAILNLHPGDSSEMTYDNIGIMVDADVDGGDILTLLIAFFSRWPELFEKKKIRYIRTPIIIAKVGKDEKWFYSLEDFAPFRDKAKEVRYIKGLGSLRKEDYDRVLGDQLKYDTIVLGDEYKDVLELCFGDESDPRKDWVNGKHKFSVK
>ID:AOG16132.1 |[Cronobacter phage vB_CsaM_leB]||_Cronobacter_phage_vB_CsaM_leB_.gbk|topoisomerase II lar..|1896|KX431559(177907):5291-7186:-1 ^^ Cronobacter phage vB_CsaM_leB, complete genome.|neighbours:ID:AOG16131.1(-1),ID:AOG16133.1(-1)|neighbour_genes:topoisomerase II med..,hypothetical protein|
MSLDFLMDDNEPQKAPEAPTKGAKVDESFCLSDRDHIRKRPNMYVGSVNKEAHERFIMGKFRKVEYVEGLVKIINEILDNSIDEAIRTDFKFANKIEVKIDHNLVTISDNGRGIPQDDVRTPEGKIVPKPVAAWTMAKSGSNFDDENRVTMGMNGVGSFLTNCYSAIFIGETSNGKRKVTINCTDGAQNMDYRTSPTKEQGTTVKFTPDFSIFGVDGIDEETKEVIKDRLMALAVAFPAVKFTYNGDILPNKFAMYGAMYGDKTITQTNNKISFILASTEDGFKQKSFVNGLDTKNGGVHVDTMIDGIYSELEPMIKKTHAIEIPKARVKECLTLVVFLHNFNAPAFDSQTKEKLTNTAGEFNNHAGLNYKKIAKQIMDTSEIITPIIESALIRKQAAEAAAITKAKKKAKKAKVAKHVPASGIDTDGVETTLFLTEGDSAVGQFIECRNEETQGAFPLRGKPLNTWGMSNLEVLKNKELSELMAILNLHPGDSSEMTYDNIGIMVDADVDGGDILTLLIAFFSRWPELFEKKKIRYIRTPIIIAKVGKDEKWFYSLEDFAPFRDKAKEVRYIKGLGSLRKEDYDRVLGDQLKYDTIVLGDEYKDVLELCFGDESDPRKDWVNGKHKFSVK
>ID:AOG16412.1 |[Cronobacter phage vB_CsaM_leN]||_Cronobacter_phage_vB_CsaM_leN_.gbk|DNA topoisomerase II..|1896|KX431560(179516):5291-7186:-1 ^^ Cronobacter phage vB_CsaM_leN, complete genome.|neighbours:ID:AOG16411.1(-1),ID:AOG16413.1(-1)|neighbour_genes:DNA topoisomerase su..,hypothetical protein|
MSLDFLMDDNEPQKAPEAPAKGAKVDESFCLSDRDHIRKRPNMYVGSVNKEAHERFIMGKFRKVEYVEGLVKIINEILDNSIDEAIRTDFKFANKIEVKIDHNLVTISDNGRGIPQDDVRTPEGKIVPKPVAAWTMAKSGSNFDDENRVTMGMNGVGSFLTNCYSAIFIGETSNGKRKVTINCTDGAQNMDYRTSPTKEQGTTVKFTPDFSIFGVDGIDEETKEVIKDRLMALAVAFPAVKFIYNGDILPNKFAMYGAMYGDKTITQTNNKISFILASTEDGFKQKSFVNGLDTKNGGVHVDTMIDGIYSELEPMIKKTHAIEIPKARVKECLTLVVFLHNFNAPAFDSQTKEKLTNTAGEFNNHAGLNYKKIAKQIMDTSEIITPIIESALIRKQAAEAAAITKAKKKAKKAKVAKHVPASGIDTDGVETTLFLTEGDSAVGQFIECRNEETQGAFPLRGKPLNTWGMSNLEVLKNKELSELMAILNLHPGDSSEMTYDNIGIMVDADVDGGDILTLLIAFFSRWPELFEKKKIRYIRTPIIIAKVGKDEKWFYSLEDFAPFRDKAKEVRYIKGLGSLRKEDYDRVLGDQLKYDTIVLGDEYKDVLELCFGDESDPRKDWVNGKHKFSVK
>ID:YP_009005268.1 |[Enterobacter phage PG7]||_Enterobacter_phage_PG7_.gbk|DNA topoisomerase su..|1959|NC_023561(173276):2829-4787:-1 ^GeneID:18502262^ Enterobacter phage PG7, complete genome.|neighbours:ID:YP_009005267.1(-1),ID:YP_009005269.1(-1)|neighbour_genes:hypothetical protein,hypothetical protein|
MIKNEIKILSDREHIIKRSGMYIGSSAMEAHERFLFGKFKSVTYVPGVIKLIDEIIDNSVDEAIRTNFKFANKISVELKGNKVIVTDNGRGLPQAPVVTPEGDEIPGPVAAWTRPRAGGNFGDDAERKTGGMNGVGSAWTNIFSVTFAGATCDGQNEIIVRCSNGAENISWDSKPAKEKEFIQTKTGTRVSFIPDFSHFESSGLTEVDESIVLDRLQTLAVVFPDIEFKFQGKKVNGGFKKFAKQFDEEAIVADEDNCSIAIGRSDDGFRQLTYVNNIHTSKGGSHVDLVVDELSNELIPMLKRKYKLEVNKARIKECFTFVMFVRDMSNMRFDSQTKERLTSPWGEVKAHLNLDYKKLAQQVMKSEAIHMPIIEAMLARKLAAEKAAETKAAKAASKAKVAKHIKPELYGNDKEETTLFLTEGDSAIGYLLTTRDRKLHGGYPLRGKFLNTWGMTAAEAMKNKEVFDICAITGLTIGEDYESLNYKNIAIMTDADVDGTGSIYPSLLAFFSNWPRLFEEGRIRFVKTPVIIMSKGDKQKWYYTAAEYEAEKDELAGWKLRYIKGLGSLEEDEYERVIQEPHYDVVSLPENWKELFEMVMGSDAASTQGLDERINISGVLPDTIRSYYVTDLGNISRWKLRLHVGRCSAAPR
> |[Tevenvirinae Enterobacter_phage_myPSH1140]||_Enterobacter_phage_myPSH1140.gb|Phage DNA topoisomer..|1842|MG999954.1(172614):4749-6590:-1 ^RAST2:fig|1198136.57.peg.8^ Tevenvirinae Enterobacter_phage_myPSH1140|neighbours:(-1),(-1)|neighbour_genes:hypothetical protein,hypothetical protein|
MIKNEIKILSDREHIIKRSGMYIGSSAMEAHERFLFGKFQSVTYVPGVIKLIDEIIDNSVDEAIRTNFKFANKISVELKGNKVIVTDNGRGLPQAPVVTPEGDEIPGPVAAWTRPRAGGNFGDDAERKTGGMNGVGSALTNIFSVTFAGATCDGQNEIIVRCSNGAENISWDSKPAKEKEFIQTKTGTRVSFIPDFSHFESSGLTEVDESIVLDRLQTLSVVFPDIEFKFQGKKVNGGFKKFAKQFDEEAIVADEDNCSIAIGRSDDGFRQLTYVNNIHTSKGGSHVDLVVDELSNELIPMLKRKYKLEVNKARIKECFTFVMFVRDMSNMRFDSQTKERLTSPWGEVKAHLNLDYKKLAQQVMKSEAIHMPIIEAMLARKLAAEKAAETKAAKAASKAKVAKHIKPELYGNDKEETTLFLTEGDSAIGYLLTTRDRKLHGGYPLRGKFLNTWGMTAAEAMKNKEVFDICAITGLTIGEDYESLNYKNIAIMTDADVDGTGSIYPSLLAFFSNWPRLFEEGRIRFVKTPVIIMSKGDKQKWYYTAAEYEAEKDELAGWKLRYIKGLGSLEEDEYERVIQEPHYDVVSLPENWKELFEMVMGDDAAPRKVWMSE
>ID:YP_009606922.1 |[Enterobacter phage phiEap-3]||_Enterobacter_phage_phiEap-3_.gbk|DNA topoisomerase II..|1899|NC_041980(175814):4425-6323:-1 ^GeneID:40082928^ Enterobacter phage phiEap-3, complete genome.|neighbours:ID:YP_009606921.1(-1),ID:YP_009606923.1(-1)|neighbour_genes:DNA topoisomerase me..,hypothetical protein|
MSLDFLLADDEPEQKPQPAKKGAKVDESFCMSDRDHIRLRPNMYVGSVNKEAHERFIMGQYRKVEYVEGLVKIINEILDNSIDEAIRTEFKHANKIDVTIDHNLVKISDNGRGIPQDDVKTPDGKIVPKPVAAWTMAKSGSNFDDKNRVTMGMNGVGSFLTNCYSSIFIGETANGKRKVTINCTDGAQNIDYRTSPSKEQGTTVKFTPDFSMFGVTGIDEETKEVIKDRLMALAVAFPSVKFTYNGETLSNRFPLYASMYGDKTIVQTNNRLSFILASTEDGFKQKSFVNGLDTKNGGVHVECMIDGIYSELEPMIKKKHSIEIPKARVKECLTLVVFLHNFNAPAFDSQTKERLANTAGEFNNHANLNYKKIAKMIMDTPEIITPIIESALIRKQAAEAAAITKAKKKAKKAKIAKHVPASGIDTPGVETTLFLTEGDSAVGQFIECRNEETQGAFPLRGKPLNTWGMSFTDIIKNKELFELMAILNIHPGDTSGMTYDNIGIMVDADVDGGDILTLLLAFFSRWPSLFAEKRIRYIRTPIVIAKVGREEKWFYSLDEFAPFRDKAKDVRYIKGLGSLRKEDYDRVLGDQLKYDVIVLDDEYKEVLELCFGDESDPRKDWVNGKHKFSKVD
>ID:YP_009167814.1 |[Escherichia phage AR1]|AR1|_Enterobacteria_phage_AR1_DNA_.gbk|39|1818|NC_027983(167435):2458-4275:-1 ^GeneID:26042148^ Enterobacteria phage AR1 DNA, complete genome.|neighbours:ID:YP_009167813.1(-1),ID:YP_009167815.1(1)|neighbour_genes:rIIA.1,ar1_006|
MIKNEIKILSDIEHIKKRSGMYIGSSANEMHERFLFGKWESVQYVPGLVKLIDEIIDNSVDEGIRTKFKFANKINVTIKNNQVTVEDNGRGIPQAMVKTPTGEEIPGPVAAWTIPKAGGNFGDDKERVTGGMNGVGSSLTNIFSVMFVGETGDGQNNIVVRCSNGMENKSWEDIPGKWKGTRVTFIPDFMSFETNELSQVYLDITLDRLQTLAVVYPDIQFTFNGKKVQGNFKKYARQYDEHAIVQEQENCSIAVGRSPDGFRQLTYVNNIHTKNGGHHIDCVMDDICEDLIPQIKRKFKIDVTKARVKECLTIVMFVRDMKNMRFDSQTKERLTSPFGEIRSHIQLDAKKISRAILNNEAILMPIIEAALARKLAAEKAAETKAAKKASKAKVHKHIKANLCGKDADTTLFLTEGDSAIGYLIDVRDKELHGGYPLRGKVLNSWGMSYADMLKNKELFDICAITGLVLGEKAENLNYHNIAIMTDADHDGLGSIYPSLLGFFSNWPELFEQGRIRFVKTPVIIAQVGKKQEWFYTVAEYESAKDALPKHSIRYIKGLGSLEKSEYREMIQNPVYDVVKLPENWKELFEMLMGDNADLRKEWMSQ
> |[Tevenvirinae _Enterobacteria_phage_ATK47]||_Enterobacteria_phage_ATK47.gb|Phage DNA topoisomer..|1374|KT184309.1(170020):168647-170020:1 ^RAST2:fig|1198136.68.peg.284^ Tevenvirinae _Enterobacteria_phage_ATK47|neighbours:(1),end()|neighbour_genes:Phage protein,end()|
MIKNEIKVLSDVEHIKKRSGMYIGSSAKEAHERFLFGKYQQVEYVPGLVKLIDEIIDNSVDEAIRTSFKFANKIDVQIKNNQVSVEDNGRGIPQGLVTDQTGEQIPGPVAAWTIPKAGGNFGDDSERKTGGMNGVGSSLTNIFSTLFTGITSDGENEITVNCSNGMENKSWSSKKSKGKGTKVIFTPDFSSFEEHNLSQIYLDITLDRLQTLAVVYPDIKFTFNGKKVDGNFKRFAKQFGEDNIIQENDKVSIAFTTSPDGFRHLTYVNNIHTKNGGHHVECVMDDICEHLLPGIKKKYKGIEVTKARVKECLTMLMFIRDMSNMRFDSQTKERLTSTYGDIRNHIQLDAKKIAQALLKNEALIMPIVEAALARKLAAEKAAETKAAKKATKAKVHKHIKANQCGKDADTTLFLTEGDSAIGYLIDVRDRELHGGFPLRGKVMNSWGMSYADMMKNKE
> |[Tevenvirinae Enterobacteria_phage_ATK48]||_Enterobacteria_phage_ATK48.gb|Phage DNA topoisomer..|1818|KT184310.1(169729):97151-98968:1 ^RAST2:fig|1198136.55.peg.177^ Tevenvirinae Enterobacteria_phage_ATK48|neighbours:(1),(1)|neighbour_genes:Phage protein,Phage protein|
MIKNEIKVLSDVEHIKKRSGMYIGSSAKEAHERFLFGKYQQVEYVPGLVKLIDEIIDNSVDEAIRTSFKFANKIDVQIKNNQVSVEDNGRGIPQGLVTDQTGEQIPGPVAAWTIPKAGGNFGDDSERKTGGMNGVGSSLTNIFSTLFTGITSDGENEITVNCSNGMENKSWSSKKSKGKGTKVIFTPDFSSFEEHNLSQIYLDITLDRLQTLAVVYPDIKFTFNGKKVDGNFKRFAKQFGEDNIIQENDKVSIAFTTSPDGFRHLTYVNNIHTKNGGHHVECVMDDICEHLLPGIKKKYKGIEVTKARVKECLTMLMFIRDMSNMRFDSQTKERLTSTYGDIRNHIQLDAKKIAQALLKNEALIMPIVEAALARKLAAEKAAETKAAKKATKAKVHKHIKANQCGKDADTTLFLTEGDSAIGYLIDVRDRELHGGFPLRGKVMNSWGMSYADMMKNKELFDICAITGLILGEKAENTNYRNIAIMTDADHDGLGSIYPALLAFFSNWPELFEQGRIRFVKTPVIIAQIGKTQKWFYTVAEYEEAKDTLPKHSIRYIKGLGSLEKSEYREMIQNPVYDVVKLPENWKELFEMLLGDDSELRKEWMS
> |[Tevenvirinae Enterobacteria_phage_Aplg8]||_Enterobacteria_phage_Aplg8.gb|Phage DNA topoisomer..|1818|KT184308.1(168496):115042-116859:-1 ^RAST2:fig|1198136.66.peg.189^ Tevenvirinae Enterobacteria_phage_Aplg8|neighbours:(-1),(1)|neighbour_genes:Phage rIIA lysis inh..,hypothetical protein|
MIKNEIKILSDIEHIKKRSGMYIGSSANEMHERFLFGKWESVQYVPGLVKLIDEIIDNSVDEGIRTKFKFANKINVTIKNNQVTVEDNGRGIPQAMVKTPTGEEIPGPVAAWTIPKAGGNFGDDKERVTGGMNGVGSSLTNIFSVMFVGETGDGQNNIVVRCSNGMENKSWEDIPGKWKGTRVTFIPDFMSFETNELSQVYLDITLDRLQTLAVVYPDIQFTFNGKKVQGNFKKYARQYDEHAIVQEQENCSIAVGRSPDGFRQLTYVNNIHTKNGGHHIDCVMDDICEDLIPQIKRKFKIDVTKARVKECLTIVMFVRDMKNMRFDSQTKERLTSPFGEIRSHIQLDAKKISRAILNNEAILMPIIEAALARKLAAEKAAETKAAKKASKAKVHKHIKANLCGKDADTTLFLTEGDSAIGYLIDVRDKELHGGYPLRGKVLNSWGMSYADMLKNKELFDICAITGLVLGEKAENLNYRNIAIMTDADHDGLGSIYPSLLGFFSNWPELFEQGRIRFVKTPVIIAQVGKKQEWFYTVAEYESAKDALPKHSIRYIKGLGSLEKSEYREMIQNPVYDVVKLPENWKELFEMLMGDNADLRKEWMSQ
>ID:YP_007004173.1 |[Enterobacteria phage Bp7]||_Enterobacteria_phage_Bp7_.gbk|topoisomerase II, la..|1821|NC_019500(168066):63035-64855:1 ^GeneID:14008002^ Enterobacteria phage Bp7, complete genome.|neighbours:ID:YP_007004172.1(1),ID:YP_007004174.1(1)|neighbour_genes:hypothetical protein,hypothetical protein|
MIDNKIEMLSIKEHVIKRPGMYIGSVSFEDHERFLFGEFKKIRYVAGVLKLVDEIIDNSVDEAIRTNFKFANKISVDIDLKTNKVTVEDNGRGIPQAMVITPEGEEIPGPVAAWTKTMAGGNFGDDKERVTGGQNGVGSSLTNIFSTLFTGVTSDGKNELSVNCSNNADNVSWKTKASKANGTKVEFIPDFTHFEMSAFDQIYLDVTLDRLQTLSVVYPDIEFKFNGKKVQGQFKKYAKQFDEEVVTQEQETCSIAIGRSPDGFRHLTYVNNIHTKNGGHHIECVMDDMCDELIPAIKKKYKIEVTKARVKECLTMLMFVRGMKNLRFDSQTKERLTSPYGEIRSHIKLDTKKLAKSILNSEAVLMPIIEAALARKLAAEKAAETKAAKKASKAKVHKHIKANLYGKDADTTLFLTEGDSAMGPFIEVRNKDLQGGYPLRGKVMNTWGMTATDIMKNKELFDICAITGLIIGEPAEKTNYRNIAIMTDADVDGTGSIYPSLLAFFSQWPELFKQGRVRFCKTPVIIAQVGKEQEWFYDVPSYTKAKDSLPKHSIRYIKGLGSLEKAEYRRMIQDPKFDVVQLPEDWKEQFEMLLGNDPQLRKAWMS
> |[Tevenvirinae _Enterobacteria_phage_CC31]||_Enterobacteria_phage_CC31.gb|Phage DNA topoisomer..|1842|NC_014662.1(165540):2945-4786:-1 ^RAST2:fig|1198136.121.peg.5^ Tevenvirinae _Enterobacteria_phage_CC31|neighbours:(-1),(-1)|neighbour_genes:hypothetical protein,hypothetical protein|
MIKNEIKILSDREHIIKRSGMYIGSSAMEAHERFLFGKFQSVTYVPGVIKLIDEIIDNSVDEAIRTNFKFANKISVELKGNKVIVTDNGRGLPQAPVVTPEGDEIPGPVAAWTRPRAGGNFGDDAERKTGGMNGVGSALTNIFSVTFAGATCDGQNEIIVRCSNGAENISWDSKPAKEKEFIQTKTGTRVSFIPDFSHFESSGLTEVDESIVLDRLQTLAVVFPDIEFKFQGKKVNGGFKKFAKQFDEEAIVADEDNCSIAIGRSDDGFRQLTYVNNIHTSKGGSHVDLVVDELSNELIPMLKRKYKLEVNKARIKECFTFVMFVRDMSNMRFDSQTKERLTSPWGEVKAHLNLDYKKLAQQVMKSEAIHMPIIEAMLARKLAAEKAAETKAAKAASKAKVAKHIKPELYGNDKEETTLFLTEGDSAIGYLLTTRDRKLHGGYPLRGKFLNTWGMTAAEAMKNKEVFDICAITGLTIGEDYENLNYKNIAIMTDADVDGTGSIYPSLLAFFSNWPRLFEEGRIRFVKTPVIIMSKGDKQKWYYTAAEYEAEKDELAGWKLRYIKGLGSLEEDEYERVIQEPHYDVVSLPENWKELFEMVMGDDAAPRKVWMSE
>ID:YP_009118688.1 |[Enterobacteria phage GEC-3S]||_Enterobacteria_phage_GEC-3S_.gbk|Putative topoisomera..|1824|NC_025425(163424):3206-5029:-1 ^GeneID:23301060^ Enterobacteria phage GEC-3S complete genome.|neighbours:ID:YP_009118687.1(-1),ID:YP_009118689.1(-1)|neighbour_genes:hypothetical protein,hypothetical protein|
MSEFRILSDREHVLKRAGMYIGSTTYEEHQRFLFGKWTKISYVPGLVKIIDEIIDNSVDEAIRTNFEFANVISVDIQNNIVTVTDNGRGIPQHMVTTPEGTQIPQPVAAWTRTKAGSNFDDTNRLTQGMNGVGSSLSNFFSDWFTGVTCDGETEMTVQCTNGAENITWSSKPSKLKGTKVTFCPDFDHFEGYMMDNSVLDIVHDRLQSLSVIFPKITFKFNGKRIVSKFKDYAKLYNDDPFVIEDKNFSLALVPAVEGEGFKSVSFANGLFTKNGGTHVDYVTDDLCEEIVKRIKKEYKVDVTKAAVKSGLTCILIVRELPNLRFDSQTKERLTNPTGDIKRHIDLDFKKLAKVIAKKENIIMPIIAVVLARKEAADKAAATKAAKAAKRAKVAKHVKANLIGTDAETTLFLTEGDSAINYLISVRDQDLHGGFPLRGKTLTTWEQPEAKIVKNAEIFNIMAITGLQFGVDALEVMQYKNIAIMTDADTDGIGSIKPSLISFFARWPELFEDGRIRFVKTPIIIAEPKKGDDVRWYYDLEDFENDRDNIKGYSIRYIKGLASLTESDYHRVINDPVMEIITLPENYKELFDLLYSEDADQRKIWMQS
> |[Tevenvirinae _Enterobacteria_phage_GiZh]||_Enterobacteria_phage_GiZh.gb|Phage DNA topoisomer..|1818|KT184311.1(166514):51986-53803:-1 ^RAST2:fig|1198136.122.peg.87^ Tevenvirinae _Enterobacteria_phage_GiZh|neighbours:(-1),(1)|neighbour_genes:Phage rIIA lysis inh..,hypothetical protein|
MIKNEIKILSDIEHIKKRSGMYIGSSANEMHERFLFGKWESVQYVPGLVKLIDEIIDNSVDEGIRTKFKFANKINVTIKNNQVTVEDNGRGIPQAMVKTPTGEEIPGPVAAWTIPKAGGNFGDDKERVTGGMNGVGSSLTNIFSVMFVGETGDGQNNIVVRCSNGMENKSWEDIPGKWKGTRVTFIPDFMSFETNELSQVYLDITLDRLQTLAVVYPDIQFTFNGKKVQGNFKKYARQYDEHAIVQEQENCSIAVGRSPDGFRQLTYVNNIHTKNGGHHIDCVMDDICEDLIPQIKRKFKIDVTKARVKECLTIVMFVRDMKNMRFDSQTKERLTSPFGEIRSHIQLDAKKISRAILNNEAILMPIIEAALARKLAAEKAAETKAAKKASKAKVHKHIKANLCGKDADTTLFLTEGDSAIGYLIDVRDKELHGGYPLRGKVLNSWGMSYADMLKNKELFDICAITGLVLGEKAENLNYRNIAIMTDADHDGLGSIYPSLLGFFSNWPELFEQGRIRFVKTPVIIAQVGKKQEWFYTVAEYESAKDALPKHSIRYIKGLGSLEKSEYREMIQNPVYDVVKLPENWKELFEMLMGDNADLRKEWMSQ
> |[Viruses Hx01]||_Enterobacteria_phage_HX01.gb|hypothetical protein|1821|NC_018855.1(169158):101379-103199:1 ^RAST2:fig|10239.59.peg.173^ Viruses Hx01|neighbours:(1),(1)|neighbour_genes:[Enterobacteria phag..,Phage protein|
MIDNKIEMLSDKEHCLKRPGMYIGSVANEEQERFLFGEFKKVKYVAGVLKLIDEIIDNSVDEAIRTNFKYANKISVSIDLNSNKVTVEDNGRGIPQETVITPEGEEIPGPVAAWTRTKAGGNFGDDKERVTGGQNGVGSSLTNIFSVSFVGTTSDCKNELTVNCSNNADNISWKSKPSKNNGTKVEFIPDFSHFEMNQFEKIYQDITIDRLQTLAVVYPGIEFKFNGKKIQGNFKKFAKQFDEEAIIQEQDGCSIAIGRSPDGFRHLTYVNNIHTKNGGHHIECVMDDICEELIPAIKRKYKIDVTKARIKECLTLLMFVRGMKNLRFDSQTKERLTSPYGEIRTHIKLDTKKLAKNILNSEAVLMPIIEAALARKLAAEKAAETKAAKKATKAKVHKHIKANQCGKDADTTLFLTEGDSAIGYLIDVRDRELHGGFPLRGKVMNSWGMSYADMMKNKELFDICAITGLILGEKAENTNYRNIAIMTDADHDGLGSIYPALLAFFSNWPELFEQGRIRFVKTPVIIAQIGKTQKWFYTVAEYEEAKDTLPKHSIRYIKGLGSLEKSEYREMIQNPVYDVVKLPENWKELFEMLLGDDSELRKEWMS
>ID:YP_003734153.1 |[Enterobacteria phage IME08]||_Enterobacteria_phage_IME08_.gbk|39|1818|NC_014260(172253):3016-4833:-1 ^GeneID:9384354^ Enterobacteria phage IME08, complete genome.|neighbours:ID:YP_003734152.1(-1),ID:YP_003734154.1(-1)|neighbour_genes:rIIA.1,39.1|
MIKNEIKVLSDIEHIKKRSGMYIGSSANEAHGRFLFGNFTQVNYVPGLVKLIDEIIDNSVDEAIRTNFKFANKIDVQIKNNQVSVSDNGRGIPQAMVTDQNGEQIPGPVAAWTIPKAGGNFGDDAERKTGGMNGVGSSLTNIFSVLFTGITSDGENEITVNCSNGMENKGWSTKKSKGKGTSVIFTPDFNHFEENSLSQIYLDITLDRLKTLAVIYPSIQFTFNGKKVDGNFKKYANQFGKDVVIQETDNVSMAFTTSPDGFRHLTYVNNIHTKNGGHHVECVFDDICEHLLPGIKKKYKGIEVSKARVKECLTMLMFIRDMSNMRFDSQTKERLTSPFGEIRNHIQIDAKKISQYILKDEGLIMPIVEAALARKLAAEKAAETKAAKKASKAKVHKHIKANLYGKDADTTLFLTEGDSAMGPFIEVRNKDLQGGYPLRGKVMNTWGMTATDIMKNKELFDICAITGLVIGEPAEKTNYRNIAIMTDADVDGTGSIYPSLLAFFSQWPELFEQGRVRFCKTPVIIAQVGKEQEWFYDVPSYTKAKDSLPKHSIRYIKGLGSLEKAEYRRMIQDPKFDVVQLPEDWKEQFEMLLGNDPQLRKAWMS
>ID:YP_002922352.1 |[Enterobacteria phage JS10]||_Enterobacteria_phage_JS10_.gbk|39|1818|NC_012741(171451):3025-4842:-1 ^GeneID:7943402^ Enterobacteria phage JS10, complete genome.|neighbours:ID:YP_002922351.1(-1),ID:YP_002922353.1(-1)|neighbour_genes:rIIA.1,39.1|
MIKNEIKVLSDIEHIKKRSGMYIGSSANEAHGRFLFGNFTQVNYVPGLVKLIDEIIDNSVDEAIRTNFKFANKIDVQIKNNQVSVSDNGRGIPQAMVTDQNGEQIPGPVAAWTIPKAGGNFGDDAERKTGGMNGVGSSLTNIFSVLFTGITSDGENEITVNCSNGMENKGWSTKKSKGKGTSVIFTPDFNHFEENSLSQIYLDITLDRLQTLAVIYPDIQFTFNGKKVDGNFKKYAKQFGEDFVIQETDNVSMAFTPSPDGFRQLTYVNNIHTKNGGHHVECVFDDICEHLLPGIKKKYKGIEVTKARVKECLTMVMFIRDMSNMRFDSQTKERLTSPFGEIRNHIQIDAKKIATAILKVDGLIMPIVEAALARKLAAEKAAETKAAKKALKAKVHKHIKANMYGKDADTTLFLTEGDSAMGPFIEVRNKDLQGGYPLRGKVMNTWGMTAADIMKNKELFDICAITGLVIGEPADKTNYRNIAIMTDADVDGTGSIYPSLLAFFSQWPELFEQGRIRFCKTPVIIAQVGKEQEWFYDVPSYTKAKDSLPKHSIRYIKGLGSLEKAEYRRMIQDPKFDVVQLPEDWKDQFEMLLGNDPQLRKAWMS
>ID:YP_001595132.1 |[Escherichia phage JS98]||_Enterobacteria_phage_JS98.gbk|39|1818|NC_010105(170523):3025-4842:-1 ^GeneID:5783630^ Enterobacteria phage JS98, complete genome.|neighbours:ID:YP_001595131.1(-1),ID:YP_001595133.1(-1)|neighbour_genes:rIIA.1,39.1|
MIKNEIKVLSDIEHIKKRSGMYIGSSANEAHGRFLFGNFTQVNYVPGLVKLIDEIIDNSVDEAIRTNFKFANKIDVQIKNNQVSVSDNGRGIPQAMVTDQNGEQIPGPVAAWTIPKAGGNFGDDAERKTGGMNGVGSSLTNIFSVLFTGITSDGENEITVNCSNGMENKGWSTKKSKGKGTSVIFTPDFSHFEENSLSQIYLDITLDRLQTLAVIYPDIQFTFNGKKVDGNFKKYAKQFGEDFVIQETDNVSMAFTPSPDGFRQLTYVNNIHTKNGGHHVECVFDDICEHLLPGIKKKYKGIEVTKARVKECLTMVMFIRDMSNMRFDSQTKERLTSPFGEIRNHIQIDAKKIATAILKVDGLIMPIVEAALARKLAAEKAAETKAAKKALKAKVHKHIKANMYGKDADTTLFLTEGDSAMGPFIEVRNKDLQGGYPLRGKVMNTWGMTAADIMKNKELFDICAITGLVIGEPADKTNYRNIAIMTDADVDGTGSIYPSLLAFFSQWPELFEQGRIRFCKTPVIIAQVGKEQEWFYDVPSYTKAKDSLPKHSIRYIKGLGSLEKAEYRRMIQDPKFDVVQLPEDWKDQFEMLLGNDPQLRKAWMS
>ID:YP_002922078.1 |[Escherichia phage JSE]||_Enterobacteria_phage_JSE_.gbk|39|1824|NC_012740(166418):3584-5407:-1 ^GeneID:7943126^ Enterobacteria phage JSE, complete genome.|neighbours:ID:YP_002922077.1(-1),ID:YP_002922079.1(-1)|neighbour_genes:hypothetical protein,gp39.2 conserved hyp..|
MSEFRILSDREHVLKRAGMYIGSTTYEEHQRFLFGKWTKISYVPGLVKIIDEIIDNSVDEAIRTNFEFANVISVDIQNNIVTVTDNGRGIPQHMVTTPEGTQIPQPVAAWTRTKAGSNFDDTNRLTQGMNGVGSSLSNFFSDWFTGVTCDGETEMTVQCTNGAENITWSSKPSKLKGTKVTFCPDFDHFEGYMMDNSVLDIVHDRLQSLSVIFPKITFKFNGKRIVSKFKDYAKLYNDDPFVIEDKNFSLALVPAVEGEGFKSVSFANGLFTKNGGTHVDYVTDDLCEEIVKRIKKEYKVDVTKAAVKSGLTCILIVRELPNLRFDSQTKERLTNPTGDIKRHIDLDFKKLAKVIAKKENIIMPIIAVVLARKEAADKAAATKAAKAAKRAKVAKHVKANLIGTDAETTLFLTEGDSAINYLISVRDQDLHGGFPLRGKTLTTWEQPEAKIVKNAEIFNIMAITGLQFGVDALEVMQYKNIAIMTDADTDGIGSIKPSLISFFARWPELFEDGRIRFIKTPIIIAEPKKGDDVRWYYDLEDFENDRDNIKGYNIRYIKGLASLTESDYHRVINDPVMEIITLPENYKELFDLLYSEDSDMRKAWMAS
> |[Tevenvirinae _Enterobacteria_phage_Kha5h]||_Enterobacteria_phage_Kha5h.gb|Phage DNA topoisomer..|1818|KT184312.1(167318):27494-29311:-1 ^RAST2:fig|1198136.123.peg.44^ Tevenvirinae _Enterobacteria_phage_Kha5h|neighbours:(-1),(-1)|neighbour_genes:Phage rIIA lysis inh..,Phage protein|
MIKNEIKILSDIEHIKKRSGMYIGSSANEMHERFLFGKWESVQYVPGLVKLIDEIIDNSVDEGIRTKFKFANKINVTIKNNQVTVEDNGRGIPQAMVKTPTGEEIPGPVAAWTIPKAGGNFGDDKERVTGGMNGVGSSLTNIFSVMFVGETGDGQNNIVVRCSNGMENKSWEDIPGKWKGTRVTFIPDFMSFETNELSQVYLDITLDRLQTLAVVYPDIQFTFNGKKVQGNFKKYARQYDEHAIVQEQENCSIAVGRSPDGFRQLTYVNNIHTKNGGHHIDCVMDDICEDLIPQIKRKFKIDVTKARVKECLTIVMFVRDMKNMRFDSQTKERLTSPFGEIRSHIQLDAKKISRAILNNEAILMPIIEAALARKLAAEKAAETKAAKKASKAKVHKHIKANLCGKDADTTLFLTEGDSAIGYLIDVRDKELHGGYPLRGKVLNSWGMSYADMLKNKELFDICAITGLVLGEKAENLNYRNIAIMTDADHDGLGSIYPSLLGFFSNWPELFEQGRIRFVKTPVIIAQVGKKQEWFYTVAEYESAKDALPKHSIRYIKGLGSLEKSEYREMIQNPVYDVVKLPENWKELFEMLMGDNADLRKEWMSQ
>ID:YP_001469348.1 |[Enterobacteria phage Phi1]||_Enterobacteria_phage_Phi1_.gbk|60+39|1824|NC_009821(164270):3206-5029:-1 ^GeneID:5602296^ Enterobacteria phage Phi1, complete genome.|neighbours:ID:YP_001469347.1(-1),ID:YP_001469349.1(-1)|neighbour_genes:hypothetical protein,hypothetical protein|
MSEFRILSDREHVLKRAGMYIGSTTYEEHQRFLFGKWTKISYVPGLVKIIDEIIDNSVDEAIRTNFEFANVISVDIQNNIVTVTDNGRGIPQHMVTTPEGTQIPQPVAAWTRTKAGSNFDDTNRLTQGMNGVGSSLSNFFSDWFTGVTCDGETEMTVQCTNGAENITWSSKPSKLKGTKVTFCPDFDHFEGYMMDNSVLDIVHDRLQSLSVIFPKITFKFNGKRIVSKFKDYAKLYNDDPFVIEDKNFSLALVPAVEGEGFKSVSFANGLFTKNGGTHVDYVTDDLCEEIVKRIKKEYKVDVTKAAVKSGLTCILIVRELPNLRFDSQTKERLTNPTGDIKRHIDLDFKKLAKVIAKKENIIMPIIAVVLARKEAADKAAATKAAKAAKRAKVAKHVKANLIGTDAETTLFLTEGDSAINYLISVRDQDLHGGFPLRGKTLTTWEQPEAKIVKNAEIFNIMAITGLQFGVDALEVMQYKNIAIMTDADTDGIGSIKPSLISFFARWPELFEDGRIRFIKTPIIIAEPKKGDDVRWYYDLEDFENDRDNIKGYSIRYIKGLASLTESDYHRVINDPVMEIITLPENYKELFDLLYSEDADQRKIWMQS
>ID:YP_009202736.1 |[Escherichia phage QL01]||_Enterobacteria_phage_QL01.gbk|topoisomerase II lar..|1818|NC_028847(170527):3083-4900:-1 ^GeneID:26629725^ Enterobacteria phage QL01, complete genome.|neighbours:ID:YP_009202735.1(-1),ID:YP_009202737.1(-1)|neighbour_genes:hypothetical protein,hypothetical protein|
MIKNEIKVLSDIEHIKKRSGMYIGSSANEAHGRFLFGNFTQVNYVPGLVKLIDEIIDNSVDEAIRTNFKFANKIDVQIKNNQVSVSDNGRGIPQAMVTDQNGEQIPGPVAAWTIPKAGGNFGDDAERKTGGMNGVGSSLTNIFSVLFTGITSDGENEITVNCSNGMENKGWSTKKSKGKGTSVIFTPDFNHFEENSLSQIYLDITLDRLQTLAVVYPDIQFTFNGKKVDGNFKKYAKQFGEDFVIQETDNVSMAFTPSPDGFRQLTYVNNIHTKNGGHHVECVFDDICEHLLPGIKKKYRGIEVTKARVKECLTMVMFIRDMSNMRFDSQTKERLTSPFGEIRNHIQIDAKKIATAILKVDGLIMPIVEAALARKLAAEKAAETKAAKKASKAKVHKHIKANLYGKDADTTLFLTEGDSAMGPFIEVRNKDLQGGYPLRGKVMNTWGMTATDIMKNKELFDICAITGLVIGEPAEKTNYRNIAIMTDADVDGTGSIYPSLLAFFSQWPELFEQGRVRFCKTPVIIAQVGKEQEWFYDVPSYTKAKDSLPKHSIRYIKGLGSLEKAEYRRMIQDPKFDVVQLPEDWKEQFEMLLGNDPQLRKAWMS
>ID:AIT74098.1 |[Enterobacteria phage RB10]||_Enterobacteria_phage_RB10_.gbk|DNA topoisomerase II..|1818|KM606999(168401):2447-4264:-1 ^^ Enterobacteria phage RB10, complete genome.|neighbours:ID:AIT74097.1(-1),ID:AIT74099.1(-1)|neighbour_genes:hypothetical protein,hypothetical protein|
MIKNEIKILSDIEHIKKRSGMYIGSSANEMHERFLFGKWESVQYVPGLVKLIDEIIDNSVDEGIRTKFKFANKINVTIKNNQVTVEDNGRGIPQAMVKTPTGEEIPGPVAAWTIPKAGGNFGDDKERVTGGMNGVGSSLTNIFSVMFVGETGDGQNNIVVRCSNGMENKSWEDIPGKWKGTRVTFIPDFMSFETNELSQVYLDITLDRLQTLAVVYPDIQFTFNGKKVQGNFKKYARQYDEHAIVQEQENCSIAVGRSPDGFRQLTYVNNIHTKNGGHHIDCVMDDICEDLIPQIKRKFKIDVTKARVKECLTIVMFVRDMKNMRFDSQTKERLTSPFGEIRSHIQLDAKKISRAILNNEAILMPIIEAALARKLAAEKAAETKAAKKASKAKVHKHIKANLCGKDADTTLFLTEGDSAIGYLIDVRDKELHGGYPLRGKVLNSWGMSYADMLKNKELFDICAITGLVLGEKAENLNYHNIAIMTDADHDGLGSIYPSLLGFFSNWPELFEQGRIRFVKTPVIIAQVGKKQEWFYTVAEYESAKDALPKHSIRYIKGLGSLEKSEYREMIQNPVYDVVKLPENWKELFEMLMGDNADLRKEWMSQ
>ID:YP_002854339.1 |[Escherichia virus RB14]||_Enterobacteria_phage_RB14_.gbk|39|1818|NC_012638(165429):2447-4264:-1 ^GeneID:7803836^ Enterobacteria phage RB14, complete genome.|neighbours:ID:YP_002854338.1(-1),ID:YP_002854340.1(-1)|neighbour_genes:rIIA.1,39.1|
MIKNEIKILSDIEHIKKRSGMYIGSSANEMHERFLFGKWESVQYVPGLVKLIDEIIDNSVDEGIRTKFKFANKINVTIKNNQVTVEDNGRGIPQAMVKTPTGEEIPGPVAAWTIPKAGGNFGDDKERVTGGMNGVGSSLTNIFSVMFVGETGDGQNNIVVRCSNGMENKSWEDIPGKWKGTRVTFIPDFMSFETNELSQVYLDITLDRLQTLAVVYPDIQFTFNGKKVQGNFKKYARQYDEHAIVQEQENCSIAVGRSPDGFRQLTYVNNIHTKNGGHHIDCVMDDICEDLIPQIKRKFKIDVTKARVKECLTIVMFVRDMKNMRFDSQTKERLTSPFGEIRSHIQLDAKKISRAILNNEAILMPIIEAALARKLAAEKAAETKAAKKASKAKVHKHIKANLCGKDADTTLFLTEGDSAIGYLIDVRDKELHGGYPLRGKVLNSWGMSYADMLKNKELFDICAITGLVLGEKAENLNYHNIAIMTDADHDGLGSIYPSLLGFFSNWPELFEQGRIRFVKTPVIIAQVGKKQEWFYTVAEYESAKDALPKHSIRYIKGLGSLEKSEYREMIQNPVYDVVKLPENWKELFEMLMGDNADLRKEWMSQ
> |[Tevenvirinae _Enterobacteria_phage_RB16]||_Enterobacteria_phage_RB16.gb|topoisomerase II lar..|1896|NC_014467.1(176788):5291-7186:-1 ^RAST2:fig|1198136.103.peg.6^ Tevenvirinae _Enterobacteria_phage_RB16|neighbours:(-1),(-1)|neighbour_genes:gp52 DNA topoisomera..,hypothetical protein|
MSLDFLMDEEEPQKVPETPKGVEVDESFCLSDRDHIRKRPNMYVGSVNREAHERFIQGKFRKVEYVEGLVKIINEILDNSIDEAIRTDFKFANKIEVKIDHNLVTISDNGRGIPQDDVRTPEGKIVPKPVAAWTMAKSGSNFDDENRVTMGMNGVGSFLTNCYSSIFIGETSNGKRKVTINCTDGAQNMDYRTSPTKEQGTTVKFTPDFSIFGVDGIDEETKEVIKDRLMALAVAFPSVKFTYNNEVLPNKFAMYGAMYGEKTIVQTNNKISFILASTEDGFKQKSFVNGLDTKNGGVHVDCMIDGIYTELEPMIKKKHAIEIPKARVKECLTLVVFLHNFNAPAFDSQTKEKLTNTAGEFNNHAGLNYKKIAKQIMDTSEIITPIIESALIRKQAAEAAAITKAKKKAKKAKVAKHVPASGIDTDGVETTLFLTEGDSAVGQFIECRNEETQGAFPLRGKPLNTWGMSNSDILKNKELFELMAILNLHPGDSSEMTYDNIGIMVDADVDGGDILTLLIAFFSRWPELFAKKKIRYIRTPIIIAKVGREEKWFYSLDDFTPFRDKAKEARYIKGLGSLRKEDYDRVLGDQLKYDTIVLGDEYKDVLELCFGDDSDPRKDWVNGKHRFSRVD
>ID:AXF42311.1 |[Enterobacteria phage RB18]||_Enterobacteria_phage_RB18_.gbk|DNA topoisomerase II..|1818|MH553563(166677):2447-4264:-1 ^^ Enterobacteria phage RB18, complete genome.|neighbours:ID:AXF42310.1(-1),ID:AXF42312.1(-1)|neighbour_genes:hypothetical protein,hypothetical protein|
MIKNEIKILSDIEHIKKRSGMYIGSSANEMHERFLFGKWESVQYVPGLVKLIDEIIDNSVDEGIRTKFKFANKINVTIKNNQVTVEDNGRGIPQAMVKTPTGEEIPGPVAAWTIPKAGGNFGDDKERVTGGMNGVGSSLTNIFSVMFVGETGDGQNNIVVRCSNGMENKSWEDIPGKWKGTRVTFIPDFMSFETNELSQVYLDITLDRLQTLAVVYPDIQFTFNGKKVQGNFKKYARQYDEHAIVQEQENCSIAVGRSPDGFRQLTYVNNIHTKNGGHHIDCVMDDICEDLIPQIKRKFKIDVTKARVKECLTIVMFVRDMKNMRFDSQTKERLTSPFGEIRSHIQLDAKKISRAILNNEAILMPIIEAALARKLAAEKAAETKAAKKASKAKVHKHIKANLCGKDADTTLFLTEGDSAIGYLIDVRDKELHGGYPLRGKVLNSWGMSYADMLKNKELFDICAITGLVLGEKAENLNYHNIAIMTDADHDGLGSIYPSLLGFFSNWPELFEQGRIRFVKTPVIIAQVGKKQEWFYTVAEYESAKDALPKHSIRYIKGLGSLEKSEYREMIQNPVYDVVKLPENWKELFEMLMGDNADLRKEWMSQ
>ID:YP_009102208.1 |[Enterobacteria phage RB27]||_Enterobacteria_phage_RB27_.gbk|DNA topoisomerase II..|1818|NC_025448(165179):2447-4264:-1 ^GeneID:22112992^ Enterobacteria phage RB27, complete genome.|neighbours:ID:YP_009102207.1(-1),ID:YP_009102209.1(-1)|neighbour_genes:hypothetical protein,hypothetical protein|
MIKNEIKILSDIEHIKKRSGMYIGSSANEMHERFLFGKWESVQYVPGLVKLIDEIIDNSVDEGIRTKFKFANKINVTIKNNQVTVEDNGRGIPQAMVKTPTGEEIPGPVAAWTIPKAGGNFGDDKERVTGGMNGVGSSLTNIFSVMFVGETGDGQNNIVVRCSNGMENKSWEDIPGKWKGTRVTFIPDFMSFETNELSQVYLDITLDRLQTLAVVYPDIQFTFNGKKVQGNFKKYARQYDEHAIVQEQENCSIAVGRSPDGFRQLTYVNNIHTKNGGHHIDCVMDDICEDLIPQIKRKFKIDVTKARVKECLTIVMFVRDMKNMRFDSQTKERLTSPFGEIRSHIQLDAKKISRAILNNEAILMPIIEAALARKLAAEKAAETKAAKKASKAKVHKHIKANLCGKDADTTLFLTEGDSAIGYLIDVRDKELHGGYPLRGKVLNSWGMSYADMLKNKELFDICAITGLVLGEKAENLNYHNIAIMTDADHDGLGSIYPSLLGFFSNWPELFEQGRIRFVKTPVIIAQVGKKQEWFYTVAEYESAKDALPKHSIRYIKGLGSLEKSEYREMIQNPVYDVVKLPENWKELFEMLMGDNADLRKEWMSQ
>ID:AIT74641.1 |[Enterobacteria phage RB33]||_Enterobacteria_phage_RB33_.gbk|DNA topoisomerase II..|1818|KM607001(166007):2447-4264:-1 ^^ Enterobacteria phage RB33, complete genome.|neighbours:ID:AIT74640.1(-1),ID:AIT74642.1(-1)|neighbour_genes:hypothetical protein,hypothetical protein|
MIKNEIKILSDIEHIKKRSGMYIGSSANEMHERFLFGKWESVQYVPGLVKLIDEIIDNSVDEGIRTKFKFANKINVTIKNNQVTVEDNGRGIPQAMVKTPTGEEIPGPVAAWTIPKAGGNFGDDKERVTGGMNGVGSSLTNIFSVMFVGETGDGQNNIVVRCSNGMENKSWEDIPGKWKGTRVTFIPDFMSFETNELSQVYLDITLDRLQTLAVVYPDIQFTFNGKKVQGNFKKYARQYDEHAIVQEQENCSIAVGRSPDGFRQLTYVNNIHTKNGGHHIDCVMDDICEDLIPQIKRKFKIDVTKARVKECLTIVMFVRDMKNMRFDSQTKERLTSPFGEIRSHIQLDAKKISRAILNNEAILMPIIEAALARKLAAEKAAETKAAKKASKAKVHKHIKANLCGKDADTTLFLTEGDSAIGYLIDVRDKELHGGYPLRGKVLNSWGMSYADMLKNKELFDICAITGLVLGEKAENLNYHNIAIMTDADHDGLGSIYPSLLGFFSNWPELFEQGRIRFVKTPVIIAQVGKKQEWFYTVAEYESAKDALPKHSIRYIKGLGSLEKSEYREMIQNPVYDVVKLPENWKELFEMLMGDNADLRKEWMSQ
>ID:YP_009098389.1 |[Escherichia phage RB3]||_Enterobacteria_phage_RB3_.gbk|DNA topoisomerase II..|1818|NC_025419(168402):2447-4264:-1 ^GeneID:22113753^ Enterobacteria phage RB3, complete genome.|neighbours:ID:YP_009098388.1(-1),ID:YP_009098390.1(-1)|neighbour_genes:hypothetical protein,hypothetical protein|
MIKNEIKILSDIEHIKKRSGMYIGSSANEMHERFLFGKWESVQYVPGLVKLIDEIIDNSVDEGIRTKFKFANKINVTIKNNQVTVEDNGRGIPQAMVKTPTGEEIPGPVAAWTIPKAGGNFGDDKERVTGGMNGVGSSLTNIFSVMFVGETGDGQNNIVVRCSNGMENKSWEDIPGKWKGTRVTFIPDFMSFETNELSQVYLDITLDRLQTLAVVYPDIQFTFNGKKVQGNFKKYARQYDEHAIVQEQENCSIAVGRSPDGFRQLTYVNNIHTKNGGHHIDCVMDDICEDLIPQIKRKFKIDVTKARVKECLTIVMFVRDMKNMRFDSQTKERLTSPFGEIRSHIQLDAKKISRAILNNEAILMPIIEAALARKLAAEKAAETKAAKKASKAKVHKHIKANLCGKDADTTLFLTEGDSAIGYLIDVRDKELHGGYPLRGKVLNSWGMSYADMLKNKELFDICAITGLVLGEKAENLNYHNIAIMTDADHDGLGSIYPSLLGFFSNWPELFEQGRIRFVKTPVIIAQVGKKQEWFYTVAEYESAKDALPKHSIRYIKGLGSLEKSEYREMIQNPVYDVVKLPENWKELFEMLMGDNADLRKEWMSQ
> |[Tevenvirinae _Enterobacteria_phage_RB43]||_Enterobacteria_phage_RB43.gb|topoisomerase II lar..|1893|NC_007023.1(180500):5293-7185:-1 ^RAST2:fig|1198136.102.peg.6^ Tevenvirinae _Enterobacteria_phage_RB43|neighbours:(-1),(-1)|neighbour_genes:gp52 DNA topoisomera..,hypothetical protein|
MSLDFLMDEDEPQKVPETPKGVKVDESFCLSDRDHIRKRPNMYVGSVNREAHERFIMGKFRKVEYVEGLVKIINEILDNSIDEAIRTDFKFANRIEVKIDHNLVTISDNGRGIPQDDVRTPEGKIVPKPVAAWTMAKSGSNFDDENRVTMGMNGVGSFLTNCYSSIFIGETSNGKRKVTINCTDGAQNMDYRTSPTKEQGTTVKFTPDFSIFGVDGIDEETKEVIKDRLMALAVAFPSVKFTYNGETLPNKFAMYGAMYGDSTITQTNNKISFILASTEDGFKQKSFVNGLDTKNGGVHVDCMIDGIYAELEPMIKKKHAIEIPKARVKECLTLVVFLHNFNAPAFDSQTKEKLTNTAGEFNNHAGLNYKKIAKQIMDTSEIITPIIESALIRKQAAEAAAITKAKKKAKKAKIAKHVPASGIDTDGVETTLFLTEGDSAVGQFIECRNEETQGAFPLRGKPLNTWGMSFTDILKNKELFELMAILNLHPGDSSEMAYDNIGIMVDADVDGGDILTLLIAFFSRWPELFEKKKIRYIRTPIIIAKIGKDEKWFYSMDDFVPFRDKAKEVRYIKGLGSLRKSDYDRVLGDQLKYDTIVLGDDYKDVLELCFGEESDPRKDWVDGKHKFSVK
>ID:NP_891577.1 |[Enterobacteria phage RB49]||_Enterobacteria_phage_RB49_.gbk|39|1824|NC_005066(164018):3205-5028:-1 ^GeneID:1725364^ Enterobacteria phage RB49, complete genome.|neighbours:ID:NP_891576.1(-1),ID:YP_001883324.1(-1)|neighbour_genes:hypothetical protein,hypothetical protein|
MSEFRILSDREHVLKRAGMYIGSTTYEEHQRFLFGKWTKISYVPGLVKIIDEIIDNSVDEAIRTNFEFANVISVDIQNNIVTVTDNGRGIPQHMVTTPEGTQIPQPVAAWTRTKAGSNFDDTNRLTQGMNGVGSSLSNFFSDWFTGVTCDGETEMTVQCTNGAENITWSSKPSKLKGTNVTFCPDFDHFEGYMMDNSVLDIVHDRLQSLSVIFPKITFKFNGKRIVSKFKDYAKLYNDDPFVIEDKNFSLALVPAVEGEGFKSVSFANGLFTKNGGTHVDYVTDDLCEEIVKRIKKEYKVDVTKAAVKSGLTCILIVRELPNLRFDSQTKERLTNPTGDIKRHIDLDFKKLAKVIAKKENIIMPIIAVVLARKEAADKAAATKAAKAAKRAKVAKHVKANLIGTDAETTLFLTEGDSAINYLISVRDQDLHGGFPLRGKTLTTWEQPEAKIVKNAEIFNIMAITGLQFGVDALDVMQYKNIAIMTDADTDGIGSIKPSLISFFARWPELFEDGRIRFIKTPIIIAEPKKGDDVRWYYDLEDFENDRDNIKGYNIRYIKGLASLTESDYHRVINDPVMEIITLPENYKELFDLLYSEDADQRKIWMQS
>ID:ACP30921.1 |[Enterobacteria phage RB51]||_Enterobacteria_phage_RB51_.gbk|60plus39|1818|FJ839693(168394):2447-4264:-1 ^^ Enterobacteria phage RB51, complete genome.|neighbours:ID:ACP30920.1(-1),ID:ACP30922.1(-1)|neighbour_genes:rIIA.1,39.1|
MIKNEIKILSDIEHIKKRSGMYIGSSANEMHERFLFGKWESVQYVPGLVKLIDEIIDNSVDEGIRTKFKFANKINVTIKNNQVTVEDNGRGIPQAMVKTPTGEEIPGPVAAWTIPKAGGNFGDDKERVTGGMNGVGSSLTNIFSVMFVGETGDGQNNIVVRCSNGMENKSWETIPGKWKGTRVTFIPDFMSFETNELSQVYLDITLDRLQTLAVVYPDIQFTFNGKKVQGNFKKYARQYDEHAIVQEQENCSIAVGRSPDGFRQLTYVNNIHTKNGGHHIDCVMDDICEDLIPQIKRKFKIDVTKARVKECLTIVMFVRDMKNMRFDSQTKERLTSPFGEIRSHIQLDAKKISRAILNNEAILMPIIEAALARKLAAEKAAETKAAKKASKAKVHKHIKANLCGKDADTTLFLTEGDSAIGYLIDVRDKELHGGYPLRGKVLNSWGMSYADMLKNKELFDICAITGLVLGEKAENLNYRNIAIMTDADHDGLGSIYPSLLGFFSNWPELFEQGRIRFVKTPVIIAQVGKKQEWFYTVAEYESAKDALPKHSIRYIKGLGSLEKSEYREMIQNPVYDVVKLPENWKELFEMLMGDNADLRKEWMSQ
>ID:AIT74918.1 |[Enterobacteria phage RB55]||_Enterobacteria_phage_RB55_.gbk|DNA topoisomerase II..|1551|KM607002(168896):3745-5295:-1 ^^ Enterobacteria phage RB55, complete genome.|neighbours:ID:AIT74917.1(-1),ID:AIT74919.1(-1)|neighbour_genes:mobA,hypothetical protein|
MIKNEIKILSDIEHIKKRSGMYIGSSANETHERFMFGKWESVQYVPGLVKLIDEIIDNSVDEGIRTKFKFANKINVTIKNNQVTVEDNGRGIPQAMVKTPTGEEIPGPVAAWTIPKAGGNFGDDKERVTGGMNGVGSSLTNIFSVMFVGETGDGQNNIVVRCSNGMENKSWEDIPGKWKGTRVTFIPDFMSFETNELSQVYLDITLDRLQTLAVVYPDIQFTFNGKKVQGNFKKYARQYDEHAIVQEQENCSIAVGRSPDGFRQLTYVNNIHTKNGGHHIDCAMDDICEDLIPQIKRKFKIDVTKARVKECLTIVMFVRDMKNMRFDSQTKERLTSPFGEIRSHIQLDAKKISRAILNNEAILMPIIEAALARKLAAEKAAETKAAKKASKAKVHKHIKANLCGKDADTTLFLTEGDSAIGYLIDVRDKELHGGYPLRGKVLNSWGMSYADMLKNKELFDICAITGLVLGEKAFEEKEDGEWFTFELNGDTIIVNENDEVQINGKWITVGELRKNL
>ID:AIT75190.1 |[Enterobacteria phage RB59]||_Enterobacteria_phage_RB59_.gbk|DNA topoisomerase II..|1551|KM607003(168966):3745-5295:-1 ^^ Enterobacteria phage RB59, complete genome.|neighbours:ID:AIT75189.1(-1),ID:AIT75191.1(-1)|neighbour_genes:mobA,hypothetical protein|
MIKNEIKILSDIEHIKKRSGMYIGSSANETHERFMFGKWESVQYVPGLVKLIDEIIDNSVDEGIRTKFKFANKINVTIKNNQVTVEDNGRGIPQAMVKTPTGEEIPGPVAAWTIPKAGGNFGDDKERVTGGMNGVGSSLTNIFSVMFVGETGDGQNNIVVRCSNGMENKSWEDIPGKWKGTRVTFIPDFMSFETNELSQVYLDITLDRLQTLAVVYPDIQFTFNGKKVQGNFKKYARQYDEHAIVQEQENCSIAVGRSPDGFRQLTYVNNIHTKNGGHHIDCAMDDICEDLIPQIKRKFKIDVTKARVKECLTIVMFVRDMKNMRFDSQTKERLTSPFGEIRSHIQLDAKKISRAILNNEAILMPIIEAALARKLAAEKAAETKAAKKASKAKVHKHIKANLCGKDADTTLFLTEGDSAIGYLIDVRDKELHGGYPLRGKVLNSWGMSYADMLKNKELFDICAITGLVLGEKAFEEKEDGEWFTFELNGDTIIVNENDEVQINGKWITVGELRKNL
>ID:AIT73012.1 |[Enterobacteria phage RB5]||_Enterobacteria_phage_RB5_.gbk|DNA topoisomerase II..|1818|KM606995(168394):2447-4264:-1 ^^ Enterobacteria phage RB5, complete genome.|neighbours:ID:AIT73011.1(-1),ID:AIT73013.1(-1)|neighbour_genes:hypothetical protein,hypothetical protein|
MIKNEIKILSDIEHIKKRSGMYIGSSANEMHERFLFGKWESVQYVPGLVKLIDEIIDNSVDEGIRTKFKFANKINVTIKNNQVTVEDNGRGIPQAMVKTPTGEEIPGPVAAWTIPKAGGNFGDDKERVTGGMNGVGSSLTNIFSVMFVGETGDGQNNIVVRCSNGMENKSWEDIPGKWKGTRVTFIPDFMSFETNELSQVYLDITLDRLQTLAVVYPDIQFTFNGKKVQGNFKKYARQYDEHAIVQEQENCSIAVGRSPDGFRQLTYVNNIHTKNGGHHIDCVMDDICEDLIPQIKRKFKIDVTKARVKECLTIVMFVRDMKNMRFDSQTKERLTSPFGEIRSHIQLDAKKISRAILNNEAILMPIIEAALARKLAAEKAAETKAAKKASKAKVHKHIKANLCGKDADTTLFLTEGDSAIGYLIDVRDKELHGGYPLRGKVLNSWGMSYADMLKNKELFDICAITGLVLGEKAENLNYHNIAIMTDADHDGLGSIYPSLLGFFSNWPELFEQGRIRFVKTPVIIAQVGKKQEWFYTVAEYESAKDALPKHSIRYIKGLGSLEKSEYREMIQNPVYDVVKLPENWKELFEMLMGDNADLRKEWMSQ
>ID:AIT75463.1 |[Enterobacteria phage RB68]||_Enterobacteria_phage_RB68_.gbk|DNA topoisomerase su..|1818|KM607004(168401):2447-4264:-1 ^^ Enterobacteria phage RB68, complete genome.|neighbours:ID:AIT75462.1(-1),ID:AIT75464.1(-1)|neighbour_genes:hypothetical protein,hypothetical protein|
MIKNEIKILSDIEHIKKRSGMYIGSSANEMHERFLFGKWESVQYVPGLVKLIDEIIDNSVDEGIRTKFKFANKINVTIKNNQVTVEDNGRGIPQAMVKTPTGEEIPGPVAAWTIPKAGGNFGDDKERVTGGMNGVGSSLTNIFSVMFVGETGDGQNNIVVRCSNGMENKSWETIPGKWKGTRVTFIPDFMSFETNELSQVYLDITLDRLQTLAVVYPDIQFTFNGKKVQGNFKKYARQYDEHAIVQEQENCSIAVGRSPDGFRQLTYVNNIHTKNGGHHIDCVMDDICEDLIPQIKRKFKIDVTKARVKECLTIVMFVRDMKNMRFDSQTKERLTSPFGEIRSHIQLDAKKISRAILNNEAILMPIIEAALARKLAAEKAAETKAAKKASKAKVHKHIKANLCGKDADTTLFLTEGDSAIGYLIDVRDKELHGGYPLRGKVLNSWGMSYADMLKNKELFDICAITGLVLGEKAENLNYRNIAIMTDADHDGLGSIYPSLLGFFSNWPELFEQGRIRFVKTPVIIAQVGKKQEWFYTVAEYESAKDALPKHSIRYIKGLGSLEKSEYREMIQNPVYDVVKLPENWKELFEMLMGDNADLRKEWMSQ
>ID:NP_861694.1 |[Enterobacteria phage RB69]||_Enterobacteria_phage_RB69_.gbk|39|1821|NC_004928(167560):3663-5483:-1 ^GeneID:1494120^ Enterobacteria phage RB69, complete genome.|neighbours:ID:NP_861693.1(-1),ID:NP_861695.1(-1)|neighbour_genes:RB69ORF003c hypothet..,RB69ORF005c hypothet..|
MIKNEIRVLSDVEPLLRNRMVCILVLSAKEAHEPFLVGNYSPVEMFLGLVKLIDEIIDNSVDEAIRTSFKFANKIDVQIKNNQVSVEDNGRGIPQGLVTDQTGEQIPGPVAAWTIPKAGGNFGDDSERKTGGMNGVGSSLTNIFSTLFTGITSDGENEITVNCSNGMENKSWSSKKSKGKGTKVIFTPDFTSFEEHNLSQIYLDITLDRLQTLAVVYPDIKFTFNGKKVDGNFKRFAKQFGEDNIIQENDKVSIAFTTSPDGFRHLTYVNNIHTKNGGHHVECVMDDICEHLLPGIKKKYKGIEVTKARVKECLTMLMFIRDMSNMRFDSQTKERLTSTYGDIRNHIQLDAKKIAQALLKNEALIMPIVEAALARKLAAEKAAETKAAKKATKAKVHKHIKANQCGKDADTTLFLTEGDSAIGYLIDVRDRELHGGFPLRGKVMNSWGMSYADMMKNKELFDICAITGLILGEKAENTNYRNIAIMTDADHDGLGSIYPALLAFFSNWPELFEQGRIRFVKTPVIIAQIGKTQKWFYTVAEYEEAKDTLPKHSIRYIKGLGSLEKSEYRKMIQNPVYDVVKLPENWKELFEMLMGDDSELRKEWMS
>ID:AIT73283.1 |[Enterobacteria phage RB6]||_Enterobacteria_phage_RB6_.gbk|DNA topoisomerase II..|1818|KM606996(168394):2447-4264:-1 ^^ Enterobacteria phage RB6, complete genome.|neighbours:ID:AIT73282.1(-1),ID:AIT73284.1(-1)|neighbour_genes:hypothetical protein,hypothetical protein|
MIKNEIKILSDIEHIKKRSGMYIGSSANEMHERFLFGKWESVQYVPGLVKLIDEIIDNSVDEGIRTKFKFANKINVTIKNNQVTVEDNGRGIPQAMVKTPTGEEIPGPVAAWTIPKAGGNFGDDKERVTGGMNGVGSSLTNIFSVMFVGETGDGQNNIVVRCSNGMENKSWEDIPGKWKGTRVTFIPDFMSFETNELSQVYLDITLDRLQTLAVVYPDIQFTFNGKKVQGNFKKYARQYDEHAIVQEQENCSIAVGRSPDGFRQLTYVNNIHTKNGGHHIDCVMDDICEDLIPQIKRKFKIDVTKARVKECLTIVMFVRDMKNMRFDSQTKERLTSPFGEIRSHIQLDAKKISRAILNNEAILMPIIEAALARKLAAEKAAETKAAKKASKAKVHKHIKANLCGKDADTTLFLTEGDSAIGYLIDVRDKELHGGYPLRGKVLNSWGMSYADMLKNKELFDICAITGLVLGEKAENLNYHNIAIMTDADHDGLGSIYPSLLGFFSNWPELFEQGRIRFVKTPVIIAQVGKKQEWFYTVAEYESAKDALPKHSIRYIKGLGSLEKSEYREMIQNPVYDVVKLPENWKELFEMLMGDNADLRKEWMSQ
>ID:AIT73554.1 |[Enterobacteria phage RB7]||_Enterobacteria_phage_RB7_.gbk|DNA topoisomerase II..|1818|KM606997(168395):2447-4264:-1 ^^ Enterobacteria phage RB7, complete genome.|neighbours:ID:AIT73553.1(-1),ID:AIT73555.1(-1)|neighbour_genes:hypothetical protein,hypothetical protein|
MIKNEIKILSDIEHIKKRSGMYIGSSANEMHERFLFGKWESVQYVPGLVKLIDEIIDNSVDEGIRTKFKFANKINVTIKNNQVTVEDNGRGIPQAMVKTPTGEEIPGPVAAWTIPKAGGNFGDDKERVTGGMNGVGSSLTNIFSVMFVGETGDGQNNIVVRCSNGMENKSWEDIPGKWKGTRVTFIPDFMSFETNELSQVYLDITLDRLQTLAVVYPDIQFTFNGKKVQGNFKKYARQYDEHAIVQEQENCSIAVGRSPDGFRQLTYVNNIHTKNGGHHIDCVMDDICEDLIPQIKRKFKIDVTKARVKECLTIVMFVRDMKNMRFDSQTKERLTSPFGEIRSHIQLDAKKISRAILNNEAILMPIIEAALARKLAAEKAAETKAAKKASKAKVHKHIKANLCGKDADTTLFLTEGDSAIGYLIDVRDKELHGGYPLRGKVLNSWGMSYADMLKNKELFDICAITGLVLGEKAENLNYHNIAIMTDADHDGLGSIYPSLLGFFSNWPELFEQGRIRFVKTPVIIAQVGKKQEWFYTVAEYESAKDALPKHSIRYIKGLGSLEKSEYREMIQNPVYDVVKLPENWKELFEMLMGDNADLRKEWMSQ
>ID:AIT73826.1 |[Enterobacteria phage RB9]||_Enterobacteria_phage_RB9.gbk|DNA topoisomerase II..|1818|KM606998(168395):2447-4264:-1 ^^ Enterobacteria phage RB9, complete genome.|neighbours:ID:AIT73825.1(-1),ID:AIT73827.1(-1)|neighbour_genes:hypothetical protein,hypothetical protein|
MIKNEIKILSDIEHIKKRSGMYIGSSANEMHERFLFGKWESVQYVPGLVKLIDEIIDNSVDEGIRTKFKFANKINVTIKNNQVTVEDNGRGIPQAMVKTPTGEEIPGPVAAWTIPKAGGNFGDDKERVTGGMNGVGSSLTNIFSVMFVGETGDGQNNIVVRCSNGMENKSWEDIPGKWKGTRVTFIPDFMSFETNELSQVYLDITLDRLQTLAVVYPDIQFTFNGKKVQGNFKKYARQYDEHAIVQEQENCSIAVGRSPDGFRQLTYVNNIHTKNGGHHIDCVMDDICEDLIPQIKRKFKIDVTKARVKECLTIVMFVRDMKNMRFDSQTKERLTSPFGEIRSHIQLDAKKISRAILNNEAILMPIIEAALARKLAAEKAAETKAAKKASKAKVHKHIKANLCGKDADTTLFLTEGDSAIGYLIDVRDKELHGGYPLRGKVLNSWGMSYADMLKNKELFDICAITGLVLGEKAENLNYHNIAIMTDADHDGLGSIYPSLLGFFSNWPELFEQGRIRFVKTPVIIAQVGKKQEWFYTVAEYESAKDALPKHSIRYIKGLGSLEKSEYREMIQNPVYDVVKLPENWKELFEMLMGDNADLRKEWMSQ
>ID:ADJ39723.1 |[Enterobacteria phage T4T]||_Enterobacteria_phage_T4T_.gbk|39|1551|HM137666(168920):3767-5317:-1 ^^ Enterobacteria phage T4T, complete genome.|neighbours:ID:ADJ39722.1(-1),ID:ADJ39724.1(-1)|neighbour_genes:mobA,39.1|
MIKNEIKILSDIEHIKKRSGMYIGSSANETHERFMFGKWESVQYVPGLVKLIDEIIDNSVDEGIRTKFKFANKINVTIKNNQVTVEDNGRGIPQAMVKTPTGEEIPGPVAAWTIPKAGGNFGDDKERVTGGMNGVGSSLTNIFSVMFVGETGDGQNNIVVRCSNGMENKSWEDIPGKWKGTRVTFIPDFMSFETNELSQVYLDITLDRLQTLAVVYPDIQFTFNGKKVQGNFKKYARQYDEHAIVQEQENCSIAVGRSPDGFRQLTYVNNIHTKNGGHHIDCAMDDICEDLIPQIKRKFKIDVTKARVKECLTIVMFVRDMKNMRFDSQTKERLTSPFGEIRSHIQLDAKKISRAILNNEAILMPIIEAALARKLAAEKAAETKAAKKASKAKVHKHIKANLCGKDADTTLFLTEGDSAIGYLIDVRDKELHGGYPLRGKVLNSWGMSYADMLKNKELFDICAITGLVLGEKAFEEKEDGEWFTFELNGDTIIVNENDEVQINGKWITVGELRKNL
>ID:NP_049621.1 |[Escherichia virus T4]||_Enterobacteria_phage_T4_.gbk|39|1551|NC_000866(168903):3778-5328:-1 ^GeneID:1258807^ Enterobacteria phage T4, complete genome.|neighbours:ID:NP_049620.1(-1),ID:NP_049622.1(-1)|neighbour_genes:mobA,39.1|
MIKNEIKILSDIEHIKKRSGMYIGSSANETHERFMFGKWESVQYVPGLVKLIDEIIDNSVDEGIRTKFKFANKINVTIKNNQVTVEDNGRGIPQAMVKTPTGEEIPGPVAAWTIPKAGGNFGDDKERVTGGMNGVGSSLTNIFSVMFVGETGDGQNNIVVRCSNGMENKSWEDIPGKWKGTRVTFIPDFMSFETNELSQVYLDITLDRLQTLAVVYPDIQFTFNGKKVQGNFKKYARQYDEHAIVQEQENCSIAVGRSPDGFRQLTYVNNIHTKNGGHHIDCAMDDICEDLIPQIKRKFKIDVTKARVKECLTIVMFVRDMKNMRLIRQTKERLTSPFGEIRSHIQLDAKKISRDILNNEAILMPIIEAALARKLAAEKAAETKAAKKASKAKVHKHIKANLCGKDADTTLFLTEGDSAIGYLIDVRDKELHGGYPLRGKVLNSWGMSYADMLKNKELFDICAITGLVLGEKAFEEKEDGEWFTFELNGDTIIVNENDEVQINGKWITVGELRKNL
> |[Tevenvirinae _Enterobacteria_phage_T4_strain_wild]||_Enterobacteria_phage_T4_strain_wild.gb|Phage DNA topoisomer..|1551|KJ477684.1(168922):3767-5317:-1 ^RAST2:fig|1198136.58.peg.6^ Tevenvirinae _Enterobacteria_phage_T4_strain_wild|neighbours:(-1),(1)|neighbour_genes:Phage protein,hypothetical protein|
MIKNEIKILSDIEHIKKRSGMYIGSSANETHERFMFGKWESVQYVPGLVKLIDEIIDNSVDEGIRTKFKFANKINVTIKNNQVTVEDNGRGIPQAMVKTPTGEEIPGPVAAWTIPKAGGNFGDDKERVTGGMNGVGSSLTNIFSVMFVGETGDGQNNIVVRCSNGMENKSWEDIPGKWKGTRVTFIPDFMSFETNELSQVYLDITLDRLQTLAVVYPDIQFTFNGKKVQGNFKKYARQYDEHAIVQEQENCSIAVGRSPDGFRQLTYVNNIHTKNGGHHIDCAMDDICEDLIPQIKRKFKIDVTKARVKECLTIVMFVRDMKNMRFDSQTKERLTSPFGEIRSHIQLDAKKISRAILNNEAILMPIIEAALARKLAAEKAAETKAAKKASKAKVHKHIKANLCGKDADTTLFLTEGDSAIGYLIDVRDKELHGGYPLRGKVLNSWGMSYADMLKNKELFDICAITGLVLGEKAFEEKEDGEWFTFELNGDTIIVNENDEVQINGKWITVGELRKNL
> |[Tevenvirinae _Enterobacteria_phage_T6]||_Enterobacteria_phage_T6.gb|Phage DNA topoisomer..|1818|MH550421.1(168706):2447-4264:-1 ^RAST2:fig|1198136.104.peg.3^ Tevenvirinae _Enterobacteria_phage_T6|neighbours:(-1),(1)|neighbour_genes:Phage rIIA lysis inh..,hypothetical protein|
MIKNEIKILSDIEHIKKRSGMYIGSSANEMHERFLFGKWESVQYVPGLVKLIDEIIDNSVDEGIRTKFKFANKINVTIKNNQVTVEDNGRGIPQAMVKTPTGEEIPGPVAAWTIPKAGGNFGDDKERVTGGMNGVGSSLTNIFSVMFVGETGDGQNNIVVRCSNGMENKSWETIPGKWKGTRVTFIPDFMSFETNELSQVYLDITLDRLQTLAVVYPDIQFTFNGKKVQGNFKKYARQYDEHAIVQEQENCSIAVGRSPDGFRQLTYVNNIHTKNGGHHIDCVMDDICEDLIPQIKRKFKIDVTKARVKECLTIVMFVRDMKNMRFDSQTKERLTSPFGEIRSHIQLDAKKISRAILNNEAILMPIIEAALARKLAAEKAAETKAAKKASKAKVHKHIKANLCGKDADTTLFLTEGDSAIGYLIDVRDKELHGGYPLRGKVLNSWGMSYADMLKNKELFDICAITGLVLGEKAENLNYHNIAIMTDADHDGLGSIYPSLLGFFSNWPELFEQGRIRFVKTPVIIAHVGKKQEWFYTVAEYESAKDALPKHSIRYIKGLGSLEKSEYREMIQNPVYDVVKLPENWKELFEMLMGDNADLRKEWMSQ
>ID:YP_004063686.1 |[Escherichia phage vB_EcoM_VR7]||_Enterobacteria_phage_vB_EcoM-VR7_.gbk|39|1830|NC_014792(169285):2990-4819:-1 ^GeneID:10021230^ Enterobacteria phage vB_EcoM-VR7, complete genome.|neighbours:ID:YP_004063685.1(-1),ID:YP_004063687.1(-1)|neighbour_genes:VR7ORF004c,VR7ORF006c hypotheti..|
MIKNEIRVLSDIEHIKKRSGMYIGSSSNEAHERFLFGEYKSVSYVPGIVKLIDEIIDNSVDEAIRTSFKFANKIDVQIKDNQISVSDNGRGIPQAMVVDQSGEQIPGPVAAWTIPKAGGNFGDDAERKTGGMNGVGSSLTNIFSVLFTGITADGANEITVNCSNGMENKGWSTKKSKGKGTTVIFIPDFSHFEENSLSQIYLDITLDRLQTLAVVYPDIQFTFNGKKVDGNFKKFSKQFGTEVVIQETDTVSMAFTTSPDGFRQLTYVNNIHTKNGGHHVECVMDDICEHLQPAIKRKYKGIEVTKARVKECLTMLMFIRDMSNMRFDSQTKERLTSPAGEIRNHIQIDAKKIAQAILKNESLIMPIVEAALARKLAAEKAAETKANKKASKAKVQKHIKANEWGNDKLETTLFLTEGDSATGPFIKVRDRELQGAYPLRGKFKNTWGLKAVEVMKNAEAFDVCAITGLTIGQPAENMNYRNIAIMTDADVDGVGSIYPSLLAFFSNWPELFHEGRIRFVKTPVIIAQLKDKQEWFYSLPDYEEAKDKLPKHTIRYIKGLGSLEDSEYKRVLLEPVFEVVQLPDNWKELFEMLFGKEPKLRKDWMNATL
>ID:YP_006986554.1 |[Escherichia phage vB_EcoM_ACG-C40]||_Enterobacteria_phage_vB_EcoM_ACG-C40_.gbk|topoisomerase II lar..|1818|NC_019399(167396):2447-4264:-1 ^GeneID:13997830^ Enterobacteria phage vB_EcoM_ACG-C40, complete genome.|neighbours:ID:YP_006986553.1(-1),ID:YP_006986555.1(-1)|neighbour_genes:hypothetical protein,hypothetical protein|
MIKNEIKILSDIEHIKKRSGMYIGSSANEMHERFLFGKWESVQYVPGLVKLIDEIIDNSVDEGIRTKFKFANKINVTIKNNQVTVEDNGRGIPQAMVKTPTGEEIPGPVAAWTIPKAGGNFGDDKERVTGGMNGVGSSLTNIFSVMFVGETGDGQNNIVVRCSNGMENKSWEDIPGKWKGTRVTFIPDFMSFETNELSQVYLDITLDRLQTLAVVYPDIQFTFNGKKVQGNFKKYARQYDEHAIVQEQENCSIAVGRSPDGFRQLTYVNNIHTKNGGHHIDCVMDDICEDLIPQIKRKFKIDVTKARVKECLTIVMFVRDMKNMRFDSQTKERLTSPFGEIRSHIQLDAKKISRAILNNEAILMPIIEAALARKLAAEKAAETKAAKKASKAKVHKHIKANLCGKDADTTLFLTEGDSAIGYLIDVRDKELHGGYPLRGKVLNSWGMSYADMLKNKELFDICAITGLVLGEKAENLNYHNIAIMTDADHDGLGSIYPSLLGFFSNWPELFEQGRIRFVKTPVIIAQVGKKQEWFYTVAEYESAKDALPKHSIRYIKGLGSLEKSEYREMIQNPVYDVVKLPENWKELFEMLMGDNADLRKEWMSQ
>ID:AWD91667.1 |[Enterobacteria phage vB_EcoM_IME339]||_Enterobacteria_phage_vB_EcoM_IME339_.gbk|DNA gyrase subunit B|1818|MH051915(164366):162495-164312:1 ^^ Enterobacteria phage vB_EcoM_IME339, complete genome.|neighbours:ID:AWD91666.1(1),end()|neighbour_genes:hypothetical protein,end()|
MIKNEIKILSDIEHIKKRSGMYIGSSANEMHERFLFGKWESVQYVPGLVKLIDEIIDNSVDEGIRTKFKFANKINVTIKNNQVTVEDNGRGIPQAMVKTPTGEEIPGPVAAWTIPKAGGNFGDDKERVTGGMNGVGSSLTNIFSVMFVGETGDGQNNIVVRCSNGMENKSWEDIPGKWKGTRVTFIPDFMSFETNELSQVYLDITLDRLQTLAVVYPDIQFTFNGKKVQGNFKKYARQYDEHAIVQEQENCSIAVGRSPDGFRQLTYVNNIHTKNGGHHIDCVMDDICEDLIPQIKRKFKIDVTKARVKECLTIVMFVRDMKNMRFDSQTKERLTSPFGEIRSHIQLDAKKISRAILNNEAILMPIIEAALARKLAAEKAAETKAAKKASKAKVHKHIKANLCGKDADTTLFLTEGDSAIGYLIDVRDKELHGGYPLRGKVLNSWGMSYADMLKNKELFDICAITGLVLGEKAENLNYHNIAIMTDADHDGLGSIYPSLLGFFSNWPELFEQGRIRFVKTPVIIAQVGKKQEWFYTVAEYESAKDALPKHSIRYIKGLGSLEKSEYREMIQNPVYDVVKLPENWKELFEMLMGDNADLRKEWMSQ
>ID:AWD91927.1 |[Enterobacteria phage vB_EcoM_IME340]||_Enterobacteria_phage_vB_EcoM_IME340_.gbk|DNA gyrase subunit B|1818|MH051916(165549):163678-165495:1 ^^ Enterobacteria phage vB_EcoM_IME340, complete genome.|neighbours:ID:AWD91926.1(1),end()|neighbour_genes:hypothetical protein,end()|
MIKNEIKILSDIEHIKKRSGMYIGSSANEMHERFLFGKWESVQYVPGLVKLIDEIIDNSVDEGIRTKFKFANKINVTIKNNQVTVEDNGRGIPQAMVKTPTGEEIPGPVAAWTIPKAGGNFGDDKERVTGGMNGVGSSLTNIFSVMFVGETGDGQNNIVVRCSNGMENKSWEDIPGKWKGTRVTFIPDFMSFETNELSQVYLDITLDRLQTLAVVYPDIQFTFNGKKVQGNFKKYARQYDEHAIVQEQENCSIAVGRSPDGFRQLTYVNNIHTKNGGHHIDCVMDDICEDLIPQIKRKFKIDVTKARVKECLTIVMFVRDMKNMRFDSQTKERLTSPFGEIRSHIQLDAKKISRAILNNEAILMPIIEAALARKLAAEKAAETKAAKKASKAKVHKHIKANLCGKDADTTLFLTEGDSAIGYLIDVRDKELHGGYPLRGKVLNSWGMSYADMLKNKELFDICAITGLVLGEKAENLNYHNIAIMTDADHDGLGSIYPSLLGFFSNWPELFEQGRIRFVKTPVIIAQVGKKQEWFYTVAEYESAKDALPKHSIRYIKGLGSLEKSEYREMIQNPVYDVVKLPENWKELFEMLMGDNADLRKEWMSQ
>ID:YP_009207184.1 |[Escherichia phage vB_EcoM_VR20]||_Enterobacteria_phage_vB_EcoM_VR20.gbk|DNA topoisomerase II..|1830|NC_028894(170336):2984-4813:-1 ^GeneID:26633683^ Enterobacteria phage vB_EcoM_VR20, complete genome.|neighbours:ID:YP_009207183.1(-1),ID:YP_009207185.1(-1)|neighbour_genes:hypothetical protein,hypothetical protein|
MINNEIKVLSDVEHIKKRSGMYIGSSSNEAHERFLFGEYKSVSYVPGIVKLIDEIIDNSVDEAIRTSFKFANKIDVQIKDNQISVSDNGRGIPQAMVVDQSGEQIPGPVAAWTIPKAGGNFGDDAERKTGGMNGVGSSLTNIFSVLFTGITADGVNEITVNCSNGMENKGWSTKKSKGKGTTVIFVPDFSHFEENSLSQIYLDITLDRLQTLAVVYPDIQFTFNGKKVDGNFKKFSKQFGTEVVIQETDTVSMAFTTSPDGFRQLTYVNNIHTKNGGHHVECVMDDICEHLQPAIKRKYKGIEVTKARVKECLTMLMFIRDMSNMRFDSQTKERLTSPAGEIRNHIKIDAKKIAQAILKNESLIMPIVEAALARKLAAEKAAETKANKKASKAKVQKHIKANEWGNDKLETTLFLTEGDSATGPFIKVRDRELQGAYPLRGKFKNTWGLKAVDVMKNAEAFDVCAITGLTIGQPAENMNYRNIAIMTDADVDGVGSIYPSLLAFFSNWPELFHEGRIRFVKTPVIIAQLKDKQEWFYSLPDYEEAKDKLPKHTIRYIKGLGSLEDSEYKRVLLEPVFEVVQLPDNWKELFEMLFGKDSQQRKDWMNATL
>ID:YP_009209747.1 |[Escherichia phage vB_EcoM_VR25]||_Enterobacteria_phage_vB_EcoM_VR25_.gbk|DNA topoisomerase II..|1830|NC_028925(170822):2983-4812:-1 ^GeneID:26636167^ Enterobacteria phage vB_EcoM_VR25, complete genome.|neighbours:ID:YP_009209746.1(-1),ID:YP_009209748.1(-1)|neighbour_genes:hypothetical protein,hypothetical protein|
MINNEIKVLSDVEHIKKRSGMYIGSSSNEAHERFLFGEYKSVSYVPGIVKLIDEIIDNSVDEAIRTSFKFANKIDVQIKDNQISVSDNGRGIPQAMVTDQNGEQIPGPVAAWTIPKAGGNFGDDAERKTGGMNGVGSSLTNIFSVLFTGITADGANEITVNCSNGMENKGWSTKKSKGKGTTVIFVPDFSHFEENSLSQIYLDITLDRLQTLAVVYPDIQFTFNGKKVDGNFKKFSKQFGTEVVIQETDTVSMAFTTSPDGFRQLTYVNNIHTKNGGHHVECVMDDICEHLQPAIKRKYKGIEVTKARVKECLTMLMFIRDMSNMRFDSQTKERLTSPAGEIRNHIQIDAKKIAQAILKNESLIMPIVEAALARKLAAEKAAETKANKKASKAKVQKHIKANEWGNDKLETTLFLTEGDSATGPFIKVRDRELQGAYPLRGKFKNTWGLKAVEVMKNAEAFDVCAITGLTIGQPAENMNYRNIAIMTDADVDGVGSIYPSLLAFFSNWPELFHEGRIRFVKTPVIIAQLKDKQEWFYSLPDYEEAKDKLPKHTIRYIKGLGSLEDSEYKRVLLEPVFEVVQLPENWKELFEMLFGKEPKLRKDWMNATL
>ID:YP_009213842.1 |[Escherichia phage vB_EcoM_VR26]||_Enterobacteria_phage_vB_EcoM_VR26_.gbk|DNA topoisomerase II..|1833|NC_028957(171541):2982-4814:-1 ^GeneID:26640298^ Enterobacteria phage vB_EcoM_VR26, complete genome.|neighbours:ID:YP_009213841.1(-1),ID:YP_009213843.1(-1)|neighbour_genes:hypothetical protein,putative endonucleas..|
MIENKIELLSDKDHCLKRPGMYIGSVSYEEYERFLFGEYTKVSYVAGVLKLIDEIIDNSVDEAIRTNFKFANKISVDISLTDSKVTVEDNGRGIPQAVVVTPEGEELPGPVAAWTKTKAGGNFGDDKERVTGGQNGVGSSLTNIFSILFTGTTSDGKNELRVSCSNNADNVSWKTKPTKSNGTKVEFIPDFSHFEMNSFDKIYLDITLDRLQTLAVVYPDIEFKFNGKKVQGQFKKFAKQYDDEIIIQEQDNCSIALGRSPDGFRHLTYVNNIHTKNGGHHIECVMDEMCDVLIPAIKRKYKIEVTKARVKECITLLMFIRNMKNMRFDSQTKERLTSPAGEIKSHIQVDGKKLAGSLLKSEAILMPIIEAALARKLAAEKAAETKANKKASKAKVQKHIKANEWGNDKLETTLFLTEGDSATGPFIKVRDRELQGAYPLRGKFKNTWGLKAVEVMKNAEAFDVCAITGLTIGQPAENMNYRNIAIMTDADVDGVGSIYPSLLAFFSNWPELFHEGRIRFVKTPVIIAQLKDKQEWFYSLPDYEEAKDKLPKHTIRYIKGLGSLEDSEYKRVLLEPVFEVVQLPENWKDLFEMLFGKESKPRKDWMNATL
>ID:YP_009205699.1 |[Enterobacteria phage vB_EcoM_VR5]||_Enterobacteria_phage_vB_EcoM_VR5.gbk|DNA topoisomerase II..|1818|NC_028881(170473):3012-4829:-1 ^GeneID:26632310^ Enterobacteria phage vB_EcoM_VR5, complete genome.|neighbours:ID:YP_009205698.1(-1),ID:YP_009205700.1(-1)|neighbour_genes:hypothetical protein,hypothetical protein|
MIKNEIKVLSDIEHIKKRSGMYIGSSANEAHGRFLFGNFTQVNYVPGLVKLIDEIIDNSVDEAIRTSFKFANKIDVQIKNNQVSVSDNGRGIPQAMVTDQNGEQIPGPVAAWTIPKAGGNFGDDAERKTGGMNGVGSSLTNIFSVLFTGITSDGENEITVNCSNGMENKGWSTKKSKGKGTSVVFTPDFNHFEENSLSQIYLDITLDRLQTLAVIYPDIQFTFNGKKVDGNFKKYAKQFGEDFVIQETDNVSMAFTPSPDGFRQLTYVNNIHTKNGGHHVECVFDDICEHLLPGIKKKYRGIEVTKARVKECLTMVMFIRDMSNMRFDSQTKERLTSPFGEIRNHIQIDAKKIAQAILKVDGLIMPIIEAALARKLAAEKAAETKAAKKASKAKVHKHIKANMYGKDADTTLFLTEGDSAMGPFIEVRNKDLQGGYPLRGKVMNTWGMTAADIMKNKELFDICAITGLIIGEPANKTNYHNIAIMTDADVDGTGSIYPSLLAFFSQWPELFEQGRIRFCKTPVIIAQVGKEQEWFYDVPSYNEAKDKLPKHSIRYIKGLGSLEKAEYRRMIQDPKFDVVQLPEDWKDQFEMLLGNDPQLRKAWMS
> |[Tevenvirinae _Erwinia_phage_Cronus]||_Erwinia_phage_Cronus.gb|Phage DNA topoisomer..|1842|MH059636.2(175774):2622-4463:-1 ^RAST2:fig|1198136.105.peg.4^ Tevenvirinae _Erwinia_phage_Cronus|neighbours:(-1),(-1)|neighbour_genes:hypothetical protein,hypothetical protein|
MIDNEIKILSDREHIIKRSGMYIGSSANEAHERFVFGEFKSITYVPGVIKIIDEIIDNSVDEAIRTNFKFANKISVEVKGNKVIVTDNGRGLPQGEVVTPDGKTLPGPVAAWTLPRAGGNFGDDAERKTGGMNGVGSALTNFFSTTFAGATCDGNNEIIVRCSNGAENISWDVVPSSKKSHVETKTGTIVSFIPDFSHFETDGLTDVDLQIINDRLQTLAVVYPDIEFKFQNKKVQGIFKKYAKQFDEAAIIADSDTCSIAICRSPDGFRHLTYVNNIHTKNGGHHIDFVMTEVSNELIPAIKRKYKIEVTQARIKECLTIVMFIRDMKNMRFDGQTKERLTSPFGEIKAHIDIDIKKISQQIMKSEEVLMPIIEAALARKLAAEKAAETKAAKKATKAKVAKHIKPNKYGNEAAGTSLFLTEGDSAIGYLIEVRDRDLHGGYPLRGKFKNTWGMKSVDILKNKEAFDICAITGLVIGEKAENLNYTNICIMTDADVDGTGSIYPSLLGFFSQWPELFEQGRIRFIKTPVIIATKGDKQEWFYDLNSYDERREELKKYDIRYIKGLGSLSRDEYEKVINEPNADVVRLNDGWKEKFEMLFGDDASLRKEWMMA
>ID:YP_009592960.1 |[Escherichia coli O157 typing phage 3]||_Escherichia_coli_O157_typing_phage_3_.gbk|parE|1818|NC_041863(168733):146001-147818:1 ^GeneID:40068456^ Escherichia coli O157 typing phage 3, complete genome.|neighbours:ID:YP_009592959.1(1),ID:YP_009592961.1(1)|neighbour_genes:hypothetical protein,hypothetical protein|
MIKNEIKVLSDVEHIKKRSGMYIGSSAKEAHERFLFGKYQQVEYVPGLVKLIDEIIDNSVDEAIRTSFKFANKIDVQIKNNQVSVEDNGRGIPQGLVTDQTGEQIPGPVAAWTIPKAGGNFGDDSERKTGGMNGVGSSLTNIFSTLFTGITSDGENEITVNCSNGMENKSWSSKKSKGKGTKVIFTPDFSSFEEHNLSQIYLDITLDRLQTLAVVYPDIKFTFNGKKVDGNFKRFAKQFGEDNIIQENDKVSIAFTTSPDGFRHLTYVNNIHTKNGGHHVECVMDDICEHLLPGIKKKYKGIEVTKARVKECLTMLMFIRDMSNMRFDSQTKERLTSTYGDIRNHIQLDAKKIAQALLKNEALIMPIVEAALARKLAAEKAAETKAAKKATKAKVHKHIKANQCGKDADTTLFLTEGDSAIGYLIDVRDRELHGGFPLRGKVMNSWGMSYADMMKNKELFDICAITGLILGEKAENTNYRNIAIMTDADHDGLGSIYPALLAFFSNWPELFEQGRIRFVKTPVIIAQIGKAQKWFYTVAEYEEVKDTLPKHSIRYIKGLGSLEKSEYREMIQNPVYDVVKLPENWKELFEMLLGDDSELRKEWMS
>ID:YP_009593015.1 |[Escherichia coli O157 typing phage 6]||_Escherichia_coli_O157_typing_phage_6_.gbk|parE|1818|NC_041864(160570):20915-22732:-1 ^GeneID:40068512^ Escherichia coli O157 typing phage 6, complete genome.|neighbours:ID:YP_009593014.1(-1),ID:YP_009593016.1(-1)|neighbour_genes:hypothetical protein,hypothetical protein|
MIKNEIKVLSDVEHIKKRSGMYIGSSAKEAHERFLFGKYQQVEYVPGLVKLIDEIIDNSVDEAIRTSFKFANKIDVQIKNNQVSVEDNGRGIPQGLVTDQTGEQIPGPVAAWTIPKAGGNFGDDSERKTGGMNGVGSSLTNIFSTLFTGITSDGENEITVNCSNGMENKSWSSKKSKGKGTKVIFTPDFSSFEEHNLSQIYLDITLDRLQTLAVVYPDIKFTFNGKKVDGNFKRFAKQFGEDNIIQENDKVSIAFTTSPDGFRHLTYVNNIHTKNGGHHVECVMDDICEHLLPGIKKKYKGIEVTKARVKECLTMLMFIRDMSNMRFDSQTKERLTSTYGDIRNHIQLDAKKIAQALLKNEALIMPIVEAALARKLAAEKAAETKAAKKATKAKVHKHIKANQCGKDADTTLFLTEGDSAIGYLIDVRDRELHGGFPLRGKVMNSWGMSYADMMKNKELFDICAITGLILGEKAENTNYRNIAIMTDADHDGLGSIYPALLAFFSNWPELFEQGRIRFVKTPVIIAQIGKAQKWFYTVAEYEEVKDTLPKHSIRYIKGLGSLEKSEYREMIQNPVYDVVKLPENWKELFEMLLGDDSELRKEWMS
>ID:YP_009224985.1 |[Escherichia phage APCEc01]||_Escherichia_phage_APCEc01_.gbk|DNA topoisomerase II..|1818|NC_029091(168771):11617-13434:1 ^GeneID:26795938^ Escherichia phage APCEc01, complete genome.|neighbours:ID:YP_009224984.1(1),ID:YP_009224986.1(1)|neighbour_genes:hypothetical protein,hypothetical protein|
MIKNEIKVLSDVEHIKKRSGMYIGSSAKEAHERFLFGKYQQVEYVPGLVKLIDEIIDNSVDEAIRTSFKFANKIDVQIKNNQVSVEDNGRGIPQGLVTDQTGEQIPGPVAAWTIPKAGGNFGDDSERKTGGMNGVGSSLTNIFSTLFTGITSDGENEITVNCSNGMENKSWSSKKSKGKGTKVIFTPDFSSFEEHNLSQIYLDITLDRLQTLAVVYPDIKFTFNGKKVDGNFKRFAKQFGEDNIIQENDKVSIAFTTSPDGFRHLTYVNNIHTKNGGHHVECVMDDICEHLLPGIKKKYKGIEVTKARVKECLTMLMFIRDMSNMRFDSQTKERLTSTYGDIRNHIQLDAKKIAQALLKNEALIMPIVEAALARKLAAEKAAETKAAKKATKAKVHKHIKANQCGKDADTTLFLTEGDSAIGYLIDVRDRELHGGFPLRGKVMNSWGMSYADMMKNKELFDICAITGLILGEKAENTNYRNIAIMTDADHDGLGSIYPALLAFFSNWPELFEQGRIRFVKTPVIIAQIGKAQKWFYTVAEYEEVKDTLPKHSIRYIKGLGSLEKSEYREMIQNPVYDVVKLPENWKELFEMLMGDDSELRKEWMS
> |[Tevenvirinae _Escherichia_phage_AnYang]||_Escherichia_phage_AnYang.gb|Phage DNA topoisomer..|1818|MK234886.1(169215):139599-141416:-1 ^RAST2:fig|1198136.106.peg.234^ Tevenvirinae _Escherichia_phage_AnYang|neighbours:(-1),(-1)|neighbour_genes:hypothetical protein,hypothetical protein|
MIKNEIKVLSDIEHIKKRSGMYIGSSANEAHGRFLFGNFTQVNYVPGLVKLIDEIIDNSVDEAIRTNFKFANKIDVQIKNNQVSVSDNGRGIPQAMVIDQNGEQIPGPVAAWTIPKAGGNFGDDAERKTGGMNGVGSSLTNIFSVLFTGITSDGENEITVNCSNGMENKGWSTKKSKGKGTSVIFTPDFNHFEENSLSQIYLDITLDRLKTLAVIYPDIQFTFNGKKVDGNFKKYANQFGKDVVIQETDNVSLAFTTSPDGFRHLTYVNNIHTKNGGHHVECVFDDICEHLLPGIKKKYKGIEVSKARVKECLTMLMFIRDMSNMRFDSQTKERLTSPFGEIRNHIQIDAKKISQYILKDEGLIMPIVEAALARKLAAEKAAETKAAKKASKAKVHKHIKANLYGKDADTTLFLTEGDSAMGPFIEVRNKDLQGGYPLRGKVMNTWGMTATDIMKNKELFDICAITGLVIGEPAEKTNYRNIAIMTDADVDGTGSIYPSLLAFFSQWPELFEQGRVRFCKTPVIIAQVGKEQEWFYDVPSYTKAKDSLPKHSIRYIKGLGSLEKAEYRRMIQDPKFDVVQLPEDWKEQFEMLLGNDPQLRKAWMS
> |[Tevenvirinae Escherichia_phage_CF2]||_Escherichia_phage_CF2.gb|Phage DNA topoisomer..|1818|NC_041919.1(168188):154141-155958:1 ^RAST2:fig|1198136.52.peg.258^ Tevenvirinae Escherichia_phage_CF2|neighbours:(-1),(1)|neighbour_genes:hypothetical protein,Phage rIIA lysis inh..|
MIKNEIKILSDIEHIKKRSGMYIGSSANEMHERFLFGKWESVQYVPGLVKLIDEIIDNSVDEGIRTKFKFANKINVTIKNNQVTVEDNGRGIPQAMVKTPTGEEIPGPVAAWTIPKAGGNFGDDKERVTGGMNGVGSSLTNIFSVMFVGETGDGQNNIVVRCSNGMENKSWEDIPGKWKGTRVTFIPDFMSFETNELSQVYLDITLDRLQTLAVVYPDIQFTFNGKKVQGNFKKYARQYDEHAIVQEQENCSIAVGRSPDGFRQLTYVNNIHTKNGGHHIDCVMDDICEDLIPQIKRKFKIDVTKARVKECLTIVMFVRDMKNMRFDSQTKERLTSPFGEIRSHIQLDAKKISRAILNNEAILMPIIEAALARKLAAEKAAETKAAKKASKAKVHKHIKANLCGKDADTTLFLTEGDSAIGYLIDVRDKELHGGYPLRGKVLNSWGMSYADMLKNKELFDICAITGLVLGEKAENLNYHNIAIMTDADHDGLGSIYPSLLGFFSNWPELFEQGRIRFVKTPVIIAQVGKKQEWFYTVAEYESAKDALPKHSIRYIKGLGSLEKSEYREMIQNPVYDVVKLPENWKELFEMLMGDNADLRKEWMSQ
>ID:QBO61015.1 |[Escherichia phage D5505]||_Escherichia_phage_D5505_.gbk|putative topoisomera..|1818|MK327929(168049):2447-4264:-1 ^^ Escherichia phage D5505, complete genome.|neighbours:ID:QBO61014.1(-1),ID:QBO61016.1(-1)|neighbour_genes:hypothetical protein,hypothetical protein|
MIKNEIKILSDIEHIKKRSGMYIGSSANEMHERFLFGKWESVQYVPGLVKLIDEIIDNSVDEGIRTKFKFANKINVTIKNNQVTVEDNGRGIPQAMVKTPTGEEIPGPVAAWTIPKAGGNFGDDKERVTGGMNGVGSSLTNIFSVMFVGETGDGQNNIVVRCSNGMENKSWETIPGKWKGTRVTFIPDFMSFETNELSQVYLDITLDRLQTLAVVYPDIQFTFNGKKVQGNFKKYARQYDEHAIVQEQENCSIAVGRSPDGFRQLTYVNNIHTKNGGHHIDCVMDDICEDLIPQIKRKFKIDVTKARVKECLTIVMFVRDMKNMRFDSQTKERLTSPFGEIRSHIQLDAKKISRAILNNEAILMPIIEAALARKLAAEKAAETKAAKKASKAKVHKHIKANLCGKDADTTLFLTEGDSAIGYLIDVRDKELHGGYPLRGKVLNSWGMSYADMLKNKELFDICAITGLVLGEKAENLNYHNIAIMTDADHDGLGSIYPSLLGFFSNWPELFEQGRIRFVKTPVIIAQIGKKQEWFYTVAEYESAKDALPKHSIRYIKGLGSLEKSEYREMIQNPVYDVVKLPENWKELFEMLMGDNADLRKEWMSQ
> |[Tevenvirinae Escherichia_phage_ECD7]||_Escherichia_phage_ECD7.gb|Phage DNA topoisomer..|1824|NC_041936.1(164706):3205-5028:-1 ^RAST2:fig|1198136.56.peg.7^ Tevenvirinae Escherichia_phage_ECD7|neighbours:(-1),(-1)|neighbour_genes:Phage protein,Phage protein|
MSEFRILSDREHVLKRAGMYIGSTTYEEHQRFLFGKWTKISYVPGLVKIIDEIIDNSVDEAIRTNFEFANVISVDIQNNIVTVTDNGRGIPQHMVTTPEGTQIPQPVAAWTRTKAGSNFDDTNRLTQGMNGVGSSLSNFFSDWFTGVTCDGETEMTVQCTNGAENITWSSKPSKLKGTKVTFCPDFDHFEGYMMDNSVLDIVHDRLQSLSVIFPKITFKFNGKRIVSKFKDYAKLYNDDPFVIEDKNFSLALVPAVEGEGFKSVSFANGLFTKNGGTHVDYVIDDLCEEIVKRIKKEHKVDVTKAAVKSGLTCILIVRELPNLRFDSQTKERLTNPTGDIKRHIDLDFKKLAKVIAKKENIIMPIIAVVLARKEAADKAAATKAAKAAKRAKVAKHVKANLIGTDAETTLFLTEGDSAINYLVSVRDPDLHGGFPLRGKTLTTWEQPEAKIVKNAEIFNIMAITGLQFGVDALEVMQYKNIAIMTDADTDGIGSIKPSLISFFARWPELFEDGRIRFIKTPIIIAEPKKGDDVRWYYDLEDFENDRDNIKGYSIRYIKGLASLTESDYHRVINDPVMEIITLPENYKELFDLLYSEDSDRRKIWMQS
>ID:YP_009102479.1 |[Escherichia phage ECML-134]||_Escherichia_phage_ECML-134_.gbk|DNA gyrase subunit B|1818|NC_025449(166783):2458-4275:-1 ^GeneID:22111662^ Escherichia phage ECML-134, complete genome.|neighbours:ID:YP_009102478.1(-1),ID:YP_009102480.1(-1)|neighbour_genes:hypothetical protein,hypothetical protein|
MIKNEIKILSDIEHIKKRSGMYIGSSANEMHERFLFGKWESVQYVPGLVKLIDEIIDNSVDEGIRTKFKFANKINVTIKNNQVTVEDNGRGIPQAMVKTPTGEEIPGPVAAWTIPKAGGNFGDDKERVTGGMNGVGSSLTNIFSVMFVGETGDGQNNIVVRCSNGMENKSWEDIPGKWKGTRVTFIPDFMSFETNELSQVYLDITLDRLQTLAVVNPDIQFTFNGKKVQGNFKKYARQYDEHAIVQEQENCSIAVGRSPDGFRQLTYVNNIHTKNGGHHIDCVMDDICEDLIPQIKRKFKIDVTKARVKECLTIVMFVRDMKNMRFDSQTKERLTSPFGEIRSHIQLDAKKISRAILNNEAILMPIIEAALARKLAAEKAAETKAAKKASKAKVHKHIKANLCGKDADTTLFLTEGDSAIGYLIDVRDKELHGGYPLRGKVLNSWGMSYADMLKNKELFDICAITGLVLGEKAENLNYHNIAIMTDADHDGLGSIYPSLLGFFSNWPELFEQGRIRFVKTPVIIAQIGKKQEWFYTVAEYESAKDALPKHSIRYIKGLGSLEKSEYREMIQNPVYDVVKLPENWKELFEMLMGDNADLRKEWMSQ
> |[Tevenvirinae Escherichia_phage_EcWhh-1]||_Escherichia_phage_EcWhh-1.gb|Phage DNA topoisomer..|1821|MH791409.1(170524):64213-66033:-1 ^RAST2:fig|1198136.71.peg.102^ Tevenvirinae Escherichia_phage_EcWhh-1|neighbours:(-1),(-1)|neighbour_genes:hypothetical protein,[Enterobacteria phag..|
MIDNKIEMLSDKEHVLKRPGMYIGSVSFEDHERFLFGEFTKVRYVAGVLKLVDEIIDNSVDEAIRTNFKFANKISVSIDLSSNKVTVEDNGRGIPQALVVTPEGEEIPGPVAAWTKTKAGGNFGDDSERVTGGQNGVGSSLTNIFSVMFTGTTSDGKSELIVNCSNNAENVSWKSKPSKTNGTKVEFVPDFSHFEMNQFEKIYQDITIDRLQTLAVIYPDIEFKFNGKKIQGSFKKYAKQFDEECIIQEQDNCSISIGRSPDGFRQLTYVNNIHTKNGGHHVECVMDDICDELIPQIKRKFKIEVTKARIKECLTMLMFVRSMKNMRFDSQTKERLTSPYGEIRSHIQLDSKKLAKSILANEAVLMPIIEAALARKLAAEKAAETKAAKKALKAKVHKHIKANMYGKDADTTLFLTEGDSAMGPFIEVRNKDLQGGYPLRGKVMNTWGMTAADIMKNKELFDICAITGLVIGEPADKTNYRNIAIMTDADVDGTGSIYPSLLAFFSQWPELFEQGRIRFCKTPVIIAQVGKEQEWFYDVPSYTKAKDSLPKHSIRYIKGLGSLEKAEYRRMIQDPKFDVVQLPEDWKDQFEMLLGNDPQLRKAWMS
> |[Tevenvirinae Escherichia_phage_HP3]||_Escherichia_phage_HP3.gb|Phage DNA topoisomer..|1821|NC_041920.1(170254):12815-14635:-1 ^RAST2:fig|1198136.53.peg.27^ Tevenvirinae Escherichia_phage_HP3|neighbours:(-1),(-1)|neighbour_genes:Phage protein,hypothetical protein|
MIKNEIKVLSDVEHIKKRSGMYIGSSAKEAHERFLFGKYQQVEYVPGLVKLIDEIIDNSVDEAIRTSFKFANKIDVQIKNNQVSVEDNGRGIPQGLVTDQTGEQIPGPVAAWTIPKAGGNFGDDSERKTGGMNGVGSSLTNIFSTLFTGITSDGENEITVNCSNGMENKSWSSKKSKGKGTKVIFTPDFSSFEEHNLSQIYLDITLDRLQTLAVVYPDIKFTFNGKKVDGNFKRFAKQFGEDNIIQENDKVSIAFTTSPDGFRHLTYVNNIHTKNGGHHVECVMDDICEHLLPGIKKKYKGIEVTKARVKECLTMLMFIRDMSNMRFDSQTKERLTSTYGDIRNHIQLDAKKIAQALLKNEALIMPIVEAALARKLAAEKAAETKAAKKATKAKVHKHIKANQCGKDADTTLFLTEGDSAIGYLIDVRDRELHGGFPLRGKVMNSWGMSYADMMKNKELFDICAITGLILGEKAENTNYRNIAIMTDADHDGLGSIYPALLAFFSNWPELFEQGRIRFVKTPVIIAQIGKTQKWFYTVAEYEEAKDTLPKHSIRYIKGLGSLQRDEYKEMIQNPVYDVVKLPENWKELFEMLMGNDPELRKDWMLG
> |[Tevenvirinae _Escherichia_phage_HY01]||_Escherichia_phage_HY01.gb|Phage DNA topoisomer..|1551|NC_027349.1(166977):3767-5317:-1 ^RAST2:fig|1198136.95.peg.6^ Tevenvirinae _Escherichia_phage_HY01|neighbours:(-1),(-1)|neighbour_genes:Phage protein,Phage protein|
MIKNEIKILSDIEHIKKRSGMYIGSSANEMHERFLFGKWESVQYVPGLVKLIDEIIDNSVDEGIRTKFKFANKINVTIKNNQVTVEDNGRGIPQAMVKTPTGEEIPGPVAAWTIPKAGGNFGDDKERVTGGMNGVGSSLTNIFSVMFVGETGDGQNNIVVRCSNGMENKSWETIPGKWKGTRVTFIPDFMSFETNELSQVYLDITLDRLQTLAVVYPDIQFTFNGKKVQGNFKKYARQYDEHAIVQEQENCSIAVGRSPDGFRQLTYVNNIHTKNGGHHIDCVMDDICEDLIPQIKRKFKIDVTKARVKECLTIVMFVRDMKNMRFDSQTKERLTSPFGEIRSHIQLDAKKISRAILNNEAILMPIIEAALARKLAAEKAAETKAAKKASKAKVHKHIKANLCGKDADTTLFLTEGDSAIGYLIDVRDKELHGGYPLRGKVLNSWGMSYADMLKNKELFDICAITGLVLGEKAFEEKEDGEWFTLELNGDTIIVNENDEVQINGKWITVGELRKNL
>ID:YP_009284186.1 |[Escherichia phage HY03]||_Escherichia_phage_HY03.gbk|putative topoisomera..|1551|NC_031047(170770):119158-120708:1 ^GeneID:29079054^ Escherichia phage HY03, complete genome.|neighbours:ID:YP_009284185.1(1),ID:YP_009284187.1(1)|neighbour_genes:hypothetical protein,putative homing endo..|
MIKNEIKILSDIEHIKKRSGMYIGSSANEMHERFLFGKWESVQYVPGLVKLIDEIIDNSVDEGIRTKFKFANKINVTIKNNQVTVEDNGRGIPQAMVKTPTGEEIPGPVAAWTIPKAGGNFGDDKERVTGGMNGVGSSLTNIFSVMFVGETGDGQNNIVVRCSNGMENKSWEDIPGKWKGTRVTFIPDFMSFETNELSQVYLDITLDRLQTLAVVYPDIQFTFNGKKVQGNFKKYARQYDEHAIVQEQENCSIAVGRSPDGFRQLTYVNNIHTKNGGHHIDCVMDDICEDLIPQIKRKFKIDVTKARVKECLTIVMFVRDMKNMRFDSQTKERLTSPFGEIRSHIQLDAKKISRAILNNEAILMPIIEAALARKLAAEKAAETKAAKKASKAKVHKHIKANLCGKDADTTLFLTEGDSAIGYLIDVRDKELHGGYPLRGKVLNSWGMSYADMLKNKELFDICAITGLVLGEKAFEEKEDGEWFTLELNGDTIIVNENDEVQINGKWITVGELRKNL
>ID:BBG28523.1 |[Escherichia phage KIT03]||_Escherichia_phage_KIT03_DNA_.gbk|DNA topoisomerase su..|1818|AP018932(166848):2447-4264:-1 ^^ Escherichia phage KIT03 DNA, complete sequence.|neighbours:ID:BBG28522.1(-1),ID:BBG28524.1(-1)|neighbour_genes:hypothetical protein,hypothetical protein|
MIKNEIKILSDIEHIKKRSGMYIGSSANEMHERFLFGKWESVQYVPGLVKLIDEIIDNSVDEGIRTKFKFANKINVTIKNNQVTVEDNGRGIPQAMVKTPTGEEIPGPVAAWTIPKAGGNFGDDKERVTGGMNGVGSSLTNIFSVMFVGETGDGQNNIVVRCSNGMENKSWETIPGKWKGTRVTFIPDFMSFETNELSQVYLDITLDRLQTLAVVYPDIQFTFNGKKVQGNFKKYARQYDEHAIVQEQENCSIAVGRSPDGFRQLTYVNNIHTKNGGHHIDCVMDDICEDLIPQIKRKFKIDVTKARVKECLTIVMFVRDMKNMRFDSQTKERLTSPFGEIRSHIQLDAKKISRAILNNEAILMPIIEAALARKLAAEKAAETKAAKKASKAKVHKHIKANLCGKDADTTLFLTEGDSAIGYLIDVRDKELHGGYPLRGKVLNSWGMSYADMLKNKELFDICAITGLVLGEKAENLNYHNIAIMTDADHDGLGSIYPSLLGFFSNWPELFEQGRIRFVKTPVIIAQVGKKQEWFYTVAEYESAKDALPKHSIRYIKGLGSLEKSEYREMIQNPVYDVVKLPENWKELFEMLMGDNADLRKEWMSQ
>ID:YP_008060530.1 |[Escherichia phage Lw1]||_Escherichia_phage_Lw1_.gbk|DNA topoisomerase II..|1878|NC_021344(176227):5289-7166:-1 ^GeneID:16205014^ Escherichia phage Lw1, complete genome.|neighbours:ID:YP_008060529.1(-1),ID:YP_008060531.1(-1)|neighbour_genes:DNA topoisomerase su..,hypothetical protein|
MDEEEPQKVPETPKGVEVDESFCLSDRDHIRKRPNMYVGSVNREAHERFIQGKFRKVEYVEGLVKIINEILDNSIDEAIRTDFKFANKIEVKIDHNLVTISDNGRGIPQDDVRTPEGKIVPKPVAAWTMAKSGSNFDDENRVTMGMNGVGSFLTNCYSSIFIGETSNGKRKVTINCTDGAQNMDYRTSPTKEQGTTVKFTPDFSIFGVDGIDEETKEVIKDRLMALAVAFPSVKFTYNNEVLPNKFAMYGAMYGEKTIVQTNNKISFILASTEDGFKQKSFVNGLDTKNGGVHVDCMIDGIYAELEPMIKKKHAIEIPKARVKECLTLVVFLHNFNAPAFDSQTKEKLTNTAGEFNNHAGLNYKKIAKQIMDTSEIITPIIESALIRKQAAEAAAITKAKKKAKKAKVAKHVPASGIDTDGVETTLFLTEGDSAVGQFIECRNEETQGAFPLRGKPLNTWGMSISDILKNKELFELMAILNLHPGDSSEMTYDNIGIMVDADVDGGDILTLLIAFFSRWPELFAKKKIRYIRTPIIIAKVGREEKWFYSLDDFTPFRDKAKEVRYIKGLGSLRKEDYDRVLGDQLKYDTIVLGDEYKDVLELCFGDDSDPRKDWVNGKHKFSRVD
> |[Tevenvirinae _Escherichia_phage_MX01]||_Escherichia_phage_MX01.gb|Phage DNA topoisomer..|1818|NC_031934.1(168929):3073-4890:-1 ^RAST2:fig|1198136.96.peg.5^ Tevenvirinae _Escherichia_phage_MX01|neighbours:(-1),(-1)|neighbour_genes:hypothetical protein,hypothetical protein|
MIKNEIKVLSDIEHIKKRSGMYIGSSANEAHGRFLFGNFTQVNYVPGLVKLIDEIIDNSVDEAIRTNFKFANKIDVQIKNNQVSVSDNGRGIPQAMVIDQNGEQIPGPVAAWTIPKAGGNFGDDTERKTGGMNGVGSSLTNIFSVLFTGITSDGENEITVNCSNGMENKGWSTKKSKGKGTSVIFTPDFSHFEENSLSQIYLDITLDRLQTLAVIYPDIQFTFNGKKVDGNFKKYAKQFGEDFVIQETDNVSMAFTPSPDGFRHLTYVNNIHTKNGGHHVECVFDDICEHLLPGIKKKYKGIEVSKARVKECLTMVMFIRDMSNMRFDSQTKERLTSPFGEIRNHIQIDAKKIATAILKVDGLIMPIVEAALARKLAAEKAAETKAAKKASKAKVHKHIKANLYGKDADTTLFLTEGDSAMGPFIEVRNKDLQGGYPLRGKVMNTWGMTATDIMKNKELFDICAITGLVIGEPAEKTNYRNIAIMTDADVDGTGSIYPSLLAFFSQWPELFEQGRVRFCKTPVIIAQVGKEQEWFYDVPSYTKAKDSLPKHSIRYIKGLGSLEKAEYRRMIQDPKFDVVQLPEDWKEQFEMLLGNDPQLRKAWMS
>ID:AYR03915.1 |[Escherichia phage OLB35]||_Escherichia_phage_OLB35_.gbk|DNA topoisomerase II..|1821|MH992122(169140):3679-5499:-1 ^^ UNVERIFIED: Escherichia phage OLB35, complete genome.|neighbours:ID:AYR03914.1(-1),ID:AYR03916.1(-1)|neighbour_genes:hypothetical protein,hypothetical protein|
MIKNEIKVLSDVEHIKKRSGMYIGSSAKEAHERFLFGKYQQVEYVPGLVKLIDEIIDNSVDEAIRTSFKFANKIDVQIKNNQVSVEDNGRGIPQGLVTDQTGEQIPGPVAAWTIPKAGGNFGDDSERKTGGMNGVGSSLTNIFSTLFTGITSDGENEITVNCSNGMENKSWSSKKSKGKGTKVIFTPDFTSFEEHNLSQIYLDITLDRLQTLAVVYPDIKFTFNGKKVDGNFKRFAKQFGEDNIIQENDKVSIAFTTSPDGFRHLTYVNNIHTKNGGHHVECVMDDICEHLLPGIKKKYKGIEVTKARVKECLTMLMFIRDMSNMRFDSQTKERLTSTYGDIRNHIQLDAKKIAQALLKNEALIMPIVEAALARKLAAEKAAETKAAKKATKAKVHKHIKANQCGKDADTTLFLTEGDSAIGYLIDVRDRELHGGFPLRGKVMNSWGMSYADMMKNKELFDICAITGLILGEKAENTNYRNIAIMTDADHDGLGSIYPALLAFFSNWPELFEQGRIRFVKTPVIIAQIGKTQKWFYTVAEYEEVKDTLPKHSIRYIKGLGSLQRDEYKEMIQNPVYDVVKLPENWKELFEMLMGNDPELRKDWMLG
> |[Tevenvirinae _Escherichia_phage_PE37]||_Escherichia_phage_PE37.gb|Phage DNA topoisomer..|1818|KU925172.1(166423):160000-161817:1 ^RAST2:fig|1198136.98.peg.270^ Tevenvirinae _Escherichia_phage_PE37|neighbours:(-1),(1)|neighbour_genes:hypothetical protein,Phage rIIA lysis inh..|
MIKNEIKILSDIEHIKKRSGMYIGSSANEMHERFLFGKWESVQYVPGLVKLIDEIIDNSVDEGIRTKFKFANKINVTIKNNQVTVEDNGRGIPQAMVKTPTGEEIPGPVAAWTIPKAGGNFGDDKERVTGGMNGVGSSLTNIFSVMFVGETGDGQNNIVVRCSNGMENKSWETIPGKWKGTRVTFIPDFMSFETNELSQVYLDITLDRLQTLAVVYPDIQFTFNGKKVQGNFKKYARQYDEHAIVQEQENCSIAVGRSPDGFRQLTYVNNIHTKNGGHHIDCVMDDICEDLIPQIKRKFKIDVTKARVKECLTIVMFVRDMKNMRFDSQTKERLTSPFGEIRSHIQLDAKKISRAILNNEAILMPIIEAALARKLAAEKAAETKAAKKASKAKVHKHIKANLCGKDADTTLFLTEGDSAIGYLIDVRDKELHGGYPLRGKVLNSWGMSYADMLKNKELFDICAITGLVLGEKAENLNYHNIAIMTDADHDGLGSIYPSLLGFFSNWPELFEQGRIRFVKTPVIIAQVGKKQEWFYTVAEYESAKDALPKHSIRYIKGLGSLEKSEYREMIQNPVYDVVKLPENWKELFEMLMGDNADLRKEWMSQ
>ID:BBC14338.1 |[Escherichia phage PP01]||_Escherichia_phage_PP01.gbk|39|1818|LC348379(167812):2458-4275:-1 ^^ Escherichia phage PP01 DNA, complete sequence.|neighbours:ID:BBC14337.1(-1),ID:BBC14339.1(-1)|neighbour_genes:rIIA.1,39.1|
MIKNEIKILSDIEHIKKRSGMYIGSSANEMHERFLFGKWESVQYVPGLVKLIDEIIDNSVDEGIRTKFKFANKINVTIKNNQVTVEDNGRGIPQAMVKTPTGEEIPGPVAAWTIPKAGGNFGDDKERVTGGMNGVGSSLTNIFSVMFVGETGDGQNNIVVRCSNGMENKSWETIPGKWKGTRVTFIPDFMSFETNELSQVYLDITLDRLQTLAVVYPDIQFTFNGKKVQGNFKKYARQYDEHAIVQEQENCSIAVGRSPDGFRQLTYVNNIHTKNGGHHIDCVMDDICEDLIPQIKRKFKIDVTKARVKECLTIVMFVRDMKNMRFDSQTKERLTSPFGEIRSHIQLDAKKISRAILNNEAILMPIIEAALARKLAAEKAAETKAAKKASKAKVHKHIKANLCGKDADTTLFLTEGDSAIGYLIDVRDKELHGGYPLRGKVLNSWGMSYADMLKNKELFDICAITGLVLGEKAENLNYHNIAIMTDADHDGLGSIYPSLLGFFSNWPELFEQGRIRFVKTPVIIAQVGKKQEWFYTVAEYESAKDALPKHSIRYIKGLGSLEKSEYREMIQNPVYDVVKLPENWKELFEMLMGDNADLRKEWMSQ
> |[Tevenvirinae _Escherichia_phage_SF]||_Escherichia_phage_SF.gb|Phage DNA topoisomer..|1818|MH359124.1(168695):116579-118396:1 ^RAST2:fig|1198136.100.peg.203^ Tevenvirinae _Escherichia_phage_SF|neighbours:(1),(1)|neighbour_genes:Phage protein,Phage protein|
MIKNEIKVLSDVEHIKKRSGMYIGSSAKEAHERFLFGKYQQVEYVPGLVKLIDEIIDNSVDEAIRTSFKFANKIDVQIKNNQVSVEDNGRGIPQGLVTDQTGEQIPGPVAAWTIPKAGGNFGDDSERKTGGMNGVGSSLTNIFSTLFTGITSDGENEITVNCSNGMENKSWSSKKSKGKGTKVIFTPDFSSFEEHNLSQIYLDITLDRLQTLAVVYPDIKFTFNGKKVDGNFKRFAKQFGEDNIIQENDKVSIAFTTSPDGFRHLTYVNNIHTKNGGHHVECVMDDICEHLLPGIKKKYKGIEVTKARVKECLTMLMFIRDMSNMRFDSQTKERLTSTYGDIRNHIQLDTKKIAQALLKNEALIMPIVEAALARKLAAEKAAETKAAKKATKAKVHKHIKANQCGKDADTTLFLTEGDSAIGYLIDVRDRELHGGFPLRGKVMNSWGMSYADMMKNKELFDICAITGLILGEKAENTNYRNIAIMTDADHDGLGSIYPALLAFFSNWPELFEQGRIRFVKTPVIIAQIGKTQKWFYTVTEYEEAKDTLPKHSIRYIKGLGSLEKSEYREMIQNPVYDVVKLPENWKELFEMLLGDDSELRKEWMS
>ID:YP_009608398.1 |[Escherichia phage ST0]||_Escherichia_phage_ST0.gbk|topoisomerase IV sub..|1818|NC_041990(170496):57156-58973:1 ^GeneID:40084420^ Escherichia phage ST0, complete genome.|neighbours:ID:YP_009608397.1(1),ID:YP_009608399.1(1)|neighbour_genes:hypothetical protein,hypothetical protein|
MIKNEIKVLSDVEHIKKRSGMYIGSSAKEAHERFLFGKYQQVEYVPGLVKLIDEIIDNSVDEAIRTSFKFANKIDVQIKNNQVSVEDNGRGIPQAMVTDQNGEQIPGPVAAWTIPKAGGNFGDDSERKTGGMNGVGSSLTNIFSTLFTGITSDGENEITVNCSNGMENKSWSSKKSKGKGTKVIFTPDFSSFEEHNLSQIYLDITLDRLQTLAVVYPDIKFTFNGKKVDGNFKRFAKQFGEDNIIQENDKVSIAFTTSPDGFRHLTYVNNIHTKNGGHHVECVMDDICEHLLPGIKKKYKGIEVTKARVKECLTMLMFIRDMSNMRFDSQTKERLTSTYGDIRNHIQLDAKKIAQALLKNEALIMPIVEAALARKLAAEKAAETKAAKKATKAKVHKHIKANQCGKDADTTLFLTEGDSAIGYLIDVRDRELHGGFPLRGKVMNSWGMTYADMMKNKELFDICAITGLILGEKAENTNYRNIAIMTDADHDGLGSIYPALLAFFSNWPELFEQGRIRFVKTPVIIAQIGKTQKWFYTVAEYEEAKDTLPKHSIRYIKGLGSLEKSEYREMIQNPVYDVVKLPENWKELFEMLLGDDSELRKEWMS
>ID:BBC14618.1 |[Escherichia phage T2]||_Escherichia_phage_T2.gbk|39|1818|LC348380(163825):2458-4275:-1 ^^ Escherichia phage T2 DNA, complete sequence.|neighbours:ID:BBC14617.1(-1),ID:BBC14619.1(-1)|neighbour_genes:rIIA.1,39.1|
MIKNEIKILSDIEHIKKRSGMYIGSSANEMHERFLFGKWESVQYVPGLVKLIDEIIDNSVDEGIRTKFKLANKINVTIKNNQVTVEDNGRGIPQAMVKTPTGEEIPGPVAAWTIPKAGGNFGDDKERVTGGMNGVGSSLTNIFSVMFVGETGDGQNNIVVRCSNGMENKSWEDIPGKWKGTRVTFIPDFMSFETNELSQVYLDITLDRLQTLAVVYPDIQFTFNGKKVQGNFKKYARQYDEHAIVQEQENCSIAVGRSPDGFRQLTYVNNIHTKNGGHHIDCVMDDICEDLIPQIKRKFKIDVTKARVKECLTIVMFVRDMKNMRFDSQTKERLTSPFGEIRSHIQLDAKKISRAILNNEAILMPIIEAALARKLAAEKAAETKAAKKASKAKVHKHIKANLCGKDADTTLFLTEGDSAIGYLIDVRDKELHGGYPLRGKVLNSWGMSYADMLKNKELFDICAITGLVLGEKAENLNYHNIAIMTDADHDGLGSIYPSLLGFFSNWPELFEQGRIRFVKTPVIIAQVGKKQEWFYTVAEYESAKDALPKHSIRYIKGLGSLEKSEYREMIQNPVYDVVKLPENWKELFEMLMGDNADLRKEWMSQ
>ID:YP_009281345.1 |[Escherichia phage UFV-AREG1]||_Escherichia_phage_UFV-AREG1_.gbk|DNA topoisomerase su..|1551|NC_031030(170788):3756-5306:-1 ^GeneID:29063538^ Escherichia phage UFV-AREG1, complete genome.|neighbours:ID:YP_009281344.1(-1),ID:YP_009281346.1(-1)|neighbour_genes:homing endonuclease,hypothetical protein|
MIKNEIKILSDIEHIKKRSGMYIGSSANEMHERFLFGKWESVQYVPGLVKLIDEIIDNSVDEGIRTKFKFANKINVTIKNNQVTVEDNGRGIPQAMVKTPTGEEIPGPVAAWTIPKAGGNFGDDKERVTGGMNGVGSSLTNIFSVMFVGETGDGQNNIVVRCSNGMENKSWETIPGKWKGTRVTFIPDFMSFETNELSQVYLDITLDRLQTLAVVYPDIQFTFNGKKVQGNFKKYARQYDEHAIVQEQENCSIAVGRSPDGFRQLTYVNNIHTKNGGHHIDCVMDDICEDLIPQIKRKFKIDVTKARVKECLTIVMFVRDMKNMRFDSQTKERLTSPFGEIRSHIQLDAKKISRAILNNEAILMPIIEAALARKLAAEKAAETKAAKKASKAKVHKHIKANLCGKDADTTLFLTEGDSAIGYLIDVRDKELHGGYPLRGKVLNSWGMSYADMLKNKELFDICAITGLVLGEKAENLNYHNIAIMTDADHDGLGSIYPSLLGFFSNWPTVGELRKNL
>ID:YP_009323204.1 |[Escherichia phage WG01]||_Escherichia_phage_WG01_.gbk|topoisomerase II lar..|1818|NC_031928(169936):3060-4877:-1 ^GeneID:30308330^ Escherichia phage WG01, complete genome.|neighbours:ID:YP_009323203.1(-1),ID:YP_009323205.1(-1)|neighbour_genes:hypothetical protein,hypothetical protein|
MIKNEIKVLSDIEHIKKRSGMYIGSSANEAHGRFLFGNFTQVNYVPGLVKLIDEIIDNSVDEAIRTNFKFANKIDVQIKNNQVSVSDNGRGIPQAMVTDQNGEQIPGPVAAWTIPKAGGNFGDDAERKTGGMNGVGSSLTNIFSVLFTGITSDGENEITVNCSNGMENKGWSTKKSKGKGTSVIFTPDFNHFEENSLSQIYLDITLDRLQTLAVVYPDIQFTFNGKKVDGNFKKYAKQFGEDFVIQETDNVSMAFTPSPDGFRQLTYVNNIHTKNGGHHVECVFDDICEHLLPGIKKKYRGIEVTKARVKECLTMVMFIRDMSNMRFDSQTKERLTSPFGEIRNHIQIDAKKIATAILKVDGLIMPIVEAALARKLAAEKAAETKAAKKASKAKVHKHIKANLYGKDADTTLFLTEGDSAMGPFIEVRNKDLQGGYPLRGKVMNTWGMTATDIMKNKELFDICAITGLVIGEPAEKTNYRNIAIMTDADVDGTGSIYPSLLAFFSQWPELFEQGRVRFCKTPVIIAQVGKEQEWFYDVPSYTKAKDSLPKHSIRYIKGLGSLEKAEYRRMIQDPKFDVVQLPEDWKEQFEMLLGNDPQLRKAWMS
>ID:YP_009030889.1 |[Escherichia phage vB_EcoM_112]||_Escherichia_phage_e112_.gbk|topoisomerase II lar..|1554|NC_024125(168470):3757-5310:-1 ^GeneID:19485433^ Escherichia phage e11/2, complete genome.|neighbours:ID:YP_009030888.1(-1),ID:YP_009030890.1(-1)|neighbour_genes:homing endonuclease,hypothetical protein|
MMIKNEIKILSDIEHIKKRSGMYIGSSANEMHERFLFGKWESVQYVPGLVKLIDEIIDNSVDEGIRTKFKFANKINVTIKNNQVTVEDNGRGIPQAMVKTPTGEEIPGPVAAWTIPKAGGNFGDDKERVTGGMNGVGSSLTNIFSVMFVGETGDGQNNIVVRCSNGMENKSWEDIPGKWKGTRVTFIPDFMSFETNELSQVYLDITLDRLQTLAVVYPDIQFTFNGKKVQGNFKKYARQYDEHAIVQEQENCSIAVGRSPDGFRQLTYVNNIHTKNGGHHIDCVMDDICEDLIPQIKRKFKIDVTKARVKECLTIVMFVRDMKNMRFDSQTKERLTSPFGEIRSHIQLDAKKISRAILNNEAILMPIIEAALARKLAAEKAAETKAAKKASKAKVHKHIKANLCGKDADTTLFLTEGDSAIGYLIDVRDKELHGGYPLRGKVLNSWGMSYADMLKNKELFDICAITGLVLGEKAFEEKEDGEWFTFELNGDTIIVNENDEVQINGKWITVGELRKNL
>ID:AYN56411.1 |[Escherichia phage p000v]||_Escherichia_phage_p000v_.gbk|DNA topoisomerase la..|1821|MK047717(167803):144595-146415:1 ^^ Escherichia phage p000v, complete genome.|neighbours:ID:AYN56410.1(1),ID:AYN56412.1(1)|neighbour_genes:hypothetical protein,hypothetical protein|
MIKNEIKVLSDVEHIKKRSGMYIGSSAKEAHERFLFGKYQQVEYVPGLVKLIDEIIDNSVDEAIRTSFKFANKIDVQIKNNQVSVEDNGRGIPQGLVTDQTGEQIPGPVAAWTIPKAGGNFGDDSERKTGGMNGVGSSLTNIFSTLFTGITSDGENEITVNCSNGMENKSWSSKKSKGKGTKVIFTPDFTSFEEHNLSQIYLDITLDRLQTLAVVYPDIKFTFNGKKVDGNFKRFAKQFGEDNIIQENDKVSIAFTTSPDGFRHLTYVNNIHTKNGGHHVECVMDDICEHLLPGIKKKYKGIEVTKARVKECLTMLMFIRDMSNMRFDSQTKERLTSTYGDIRNHIQLDAKKIAQALLKNEALIMPIVEAALARKLAAEKAAETKAAKKATKAKVHKHIKANQCGKDADTTLFLTEGDSAIGYLIDVRDRELHGGFPLRGKVMNSWGMSYADMMKNKELFDICAITGLILGEKAENTNYRNIAIMTDADHDGLGSIYPALLAFFSNWPELFEQGRIRFVKTPVIIAQIGKTQKWFYTVAEYEEVKDTLPKHSIRYIKGLGSLQRDEYKEMIQNPVYDVVKLPENWKELFEMLMGNDPELRKDWMLG
> |[Tevenvirinae _Escherichia_phage_p000y]||_Escherichia_phage_p000y.gb|Phage DNA topoisomer..|1818|MK047718.1(169872):87942-89759:1 ^RAST2:fig|1198136.97.peg.168^ Tevenvirinae _Escherichia_phage_p000y|neighbours:(1),(1)|neighbour_genes:Phage protein,Phage protein|
MIKNEIKVLSDVEHIKKRSGMYIGSSAKEAHERFLFGKYQQVEYVPGLVKLIDEIIDNSVDEAIRTSFKFANKIDVQIKNNQVSVEDNGRGIPQGLVTDQTGEQIPGPVAAWTIPKAGGNFGDDSERKTGGMNGVGSSLTNIFSTLFTGITSDGENEITVNCSNGMENKSWSSKKSKGKGTKVIFTPDFSSFEEHNLSQIYLDITLDRLQTLAVVYPDIKFTFNGKKVDGNFKRFAKQFGEDNIIQENDKVSIAFTTSPDGFRHLTYVNNIHTKNGGHHVECVMDDICEHLLPGIKKKYKGIEVTKARVKECLTMLMFIRDMSNMRFDSQTKERLTSTYGDIRNHIQLDAKKIAQALLKNEALIMPIVEAALARKLAAEKAAETKAAKKATKAKVHKHIKANQCGKDADTTLFLTEGDSAIGYLIDVRDRELHGGFPLRGKVMNSWGMSYADMMKNKELFDICAITGLILGEKAENTNYRNIAIMTDADHDGLGSIYPALLAFFSNWPELFEQGRIRFVKTPVIIAQIGKTQKWFYTVAEYEEVKDTLPKHSIRYIKGLGSLEKSEYREMIQNPVYDVVKLPENWKELFEMLMGDDSELRKEWMS
> |[Tevenvirinae _Escherichia_phage_slur02]||_Escherichia_phage_slur02.gb|Phage DNA topoisomer..|1818|NC_028927.1(167298):74228-76045:-1 ^RAST2:fig|1198136.99.peg.116^ Tevenvirinae _Escherichia_phage_slur02|neighbours:(-1),(-1)|neighbour_genes:Phage rIIA lysis inh..,Phage protein|
MIKNEIKILSDIEHIKKRSGMYIGSSANEMHERFLFGKWESVQYVPGLVKLIDEIIDNSVDEGIRTKFKFANKINVTIKNNQVTVEDNGRGIPQAMVKTPTGEEIPGPVAAWTIPKAGGNFGDDKERVTGGMNGVGSSLTNIFSVMFVGETGDGQNNIVVRCSNGMENKSWETIPGKWKGTRVTFIPDFMSFETNELSQVYLDITLDRLQTLAVVYPDIQFTFNGKKVQGNFKKYARQYDEHAIVQEQENCSIAVGRSPDGFRQLTYVNNIHTKNGGHHIDCVMDDICEDLIPQIKRKFKIDVTKARVKECLTIVMFVRDMKNMRFDSQTKERLTSPFGEIRSHIQLDAKKISRAILNNEAILMPIIEAALARKLAAEKAAETKAAKKASKAKVHKHIKANLCGKDADTTLFLTEGDSAIGYLIDVRDKELHGGYPLRGKVLNSWGMSYADMLKNKELFDICAITGLVLGEKAENLNYRNIAIMTDADHDGLGSIYPSLLGFFSNWPELFEQGRIRFVKTPVIIAQVGKKQEWFYTVAEYESAKDALPKHSIRYIKGLGSLEKSEYREMIQNPVYDVVKLPENWKELFEMLMGDNADLRKEWMSQ
>ID:YP_009624975.1 |[Escherichia phage slur03]||_Escherichia_phage_slur03_.gbk|large subunit topois..|1383|NC_042129(167467):34-1416:1 ^GOA:A0A0M7Q8T8,GeneID:40101847,InterPro:IPR001241,InterPro:IPR003594,InterPro:IPR013506,InterPro:IPR013759,InterPro:IPR013760,InterPro:IPR014721,InterPro:IPR018522,InterPro:IPR020568,InterPro:IPR031660,UniProtKB/TrEMBL:A0A0M7Q8T8^ Escherichia phage slur03, complete genome.|neighbours:start(),ID:YP_009624976.1(1)|neighbour_genes:start(),hypothetical protein..|
MFVGETGDGQNNIVVRCSNGMENKSWEDIPGKWKGTRVTFIPDFMSFETNELSQVYLDITLDRLQTLAVVYPDIQFTFNGKKVQGNFKKYARQYDEHAIVQEQENCSIAVGRSPDGFRQLTYVNNIHTKNGGHHIDCVMDDICEDLIPQIKRKFKIDVTKARVKECLTIVMFVRDMKNMRFDSQTKERLTSPFGEIRSHIQLDAKKISRAILNNEAILMPIIEAALARKLAAEKAAETKAAKKASKAKVHKHIKANLCGKDADTTLFLTEGDSAIGYLIDVRDKELHGGYPLRGKVLNSWGMSYADMLKNKELFDICAITGLVLGEKAENLNYHNIAIMTDADHDGLGSIYPSLLGFFSNWPELFEQGRIRFVKTPVIIAQVGKKQEWFYTVAEYESAKDALPKHSIRYIKGLGSLEKSEYREMIQNPVYDVVKLPENWKELFEMLMGDNADLRKEWMSQ
>ID:YP_009625492.1 |[Escherichia phage slur04]||_Escherichia_phage_slur04_.gbk|gyrB|1818|NC_042130(167298):155912-157729:-1 ^GOA:A0A0M7QAG8,GeneID:40102388,InterPro:IPR001241,InterPro:IPR003594,InterPro:IPR013506,InterPro:IPR013759,InterPro:IPR013760,InterPro:IPR014721,InterPro:IPR018522,InterPro:IPR020568,UniProtKB/TrEMBL:A0A0M7QAG8^ Escherichia phage slur04, complete genome.|neighbours:ID:YP_009625491.1(-1),ID:YP_009625493.1(-1)|neighbour_genes:hypothetical protein,hypothetical protein|
MIKNEIKILSDIEHIKKRSGMYIGSSANEMHERFLFGKWESVQYVPGLVKLIDEIIDNSVDEGIRTKFKFANKINVTIKNNQVTVEDNGRGIPQAMVKTPTGEEIPGPVAAWTIPKAGGNFGDDKERVTGGMNGVGSSLTNIFSVMFVGETGDGQNNIVVRCSNGMENKSWETIPGKWKGTRVTFIPDFMSFETNELSQVYLDITLDRLQTLAVVYPDIQFTFNGKKVQGNFKKYARQYDEHAIVQEQENCSIAVGRSPDGFRQLTYVNNIHTKNGGHHIDCVMDDICEDLIPQIKRKFKIDVTKARVKECLTIVMFVRDMKNMRFDSQTKERLTSPFGEIRSHIQLDAKKISRAILNNEAILMPIIEAALARKLAAEKAAETKAAKKASKAKVHKHIKANLCGKDADTTLFLTEGDSAIGYLIDVRDKELHGGYPLRGKVLNSWGMSYADMLKNKELFDICAITGLVLGEKAENLNYRNIAIMTDADHDGLGSIYPSLLGFFSNWPELFEQGRIRFVKTPVIIAQVGKKQEWFYTVAEYESAKDALPKHSIRYIKGLGSLEKSEYREMIQNPVYDVVKLPENWKELFEMLMGDNADLRKEWMSQ
> |[Tevenvirinae _Escherichia_phage_slur07]||_Escherichia_phage_slur07.gb|Phage DNA topoisomer..|1818|NC_028780.1(167124):158435-160252:1 ^RAST2:fig|1198136.89.peg.265^ Tevenvirinae _Escherichia_phage_slur07|neighbours:(-1),(1)|neighbour_genes:hypothetical protein,Phage rIIA lysis inh..|
MIKNEIKILSDIEHIKKRSGMYIGSSANEMHERFLFGKWESVQYVPGLVKLIDEIIDNSVDEGIRTKFKFANKINVTIKNNQVTVEDNGRGIPQAMVKTPTGEEIPGPVAAWTIPKAGGNFGDDKERVTGGMNGVGSSLTNIFSVMFVGETGDGQNNIVVRCSNGMENKSWEDIPGKWKGTRVTFIPDFMSFETNELSQVYLDITLDRLQTLAVVYPDIQFTFNGKKVQGNFKKYARQYDEHAIVQEQENCSIAVGRSPDGFRQLTYVNNIHTKNGGHHIDCVMDDICEDLIPQIKRKFKIDVTKARVKECLTIVMFVRDMKNMRFDSQTKERLTSPFGEIRSHIQLDAKKISRAILNNEAILMPIIEAALARKLAAEKAAETKAAKKASKAKVHKHIKANLCGKDADTTLFLTEGDSAIGYLIDVRDKELHGGYPLRGKVLNSWGMSYADMLKNKELFDICAITGLVLGEKAENLNYHNIAIMTDADHDGLGSIYPSLLGFFSNWPELFEQGRIRFVKTPVIIAQVGKKQEWFYTVAEYESAKDALPKHSIRYIKGLGSLEKSEYREMIQNPVYDVVKLPENWKELFEMLMGDNADLRKEWMSQ
>ID:CUL02792.1 |[Escherichia phage slur08]||_Escherichia_phage_slur08_.gbk|gyrB|1818|LN881733(167467):164186-166003:1 ^GOA:A0A0M7QEH8,InterPro:IPR001241,InterPro:IPR003594,InterPro:IPR013506,InterPro:IPR013759,InterPro:IPR013760,InterPro:IPR014721,InterPro:IPR018522,InterPro:IPR020568,UniProtKB/TrEMBL:A0A0M7QEH8^ Escherichia phage slur08, complete genome.|neighbours:ID:CUL02791.1(1),ID:CUL02793.1(1)|neighbour_genes:hypothetical protein,hypothetical protein|
MIKNEIKILSDIEHIKKRSGMYIGSSANEMHERFLFGKWESVQYVPGLVKLIDEIIDNSVDEGIRTKFKFANKINVTIKNNQVTVEDNGRGIPQAMVKTPTGEEIPGPVAAWTIPKAGGNFGDDKERVTGGMNGVGSSLTNIFSVMFVGETGDGQNNIVVRCSNGMENKSWEDIPGKWKGTRVTFIPDFMSFETNELSQVYLDITLDRLQTLAVVYPDIQFTFNGKKVQGNFKKYARQYDEHAIVQEQENCSIAVGRSPDGFRQLTYVNNIHTKNGGHHIDCVMDDICEDLIPQIKRKFKIDVTKARVKECLTIVMFVRDMKNMRFDSQTKERLTSPFGEIRSHIQLDAKKISRAILNNEAILMPIIEAALARKLAAEKAAETKAAKKASKAKVHKHIKANLCGKDADTTLFLTEGDSAIGYLIDVRDKELHGGYPLRGKVLNSWGMSYADMLKNKELFDICAITGLVLGEKAENLNYHNIAIMTDADHDGLGSIYPSLLGFFSNWPELFEQGRIRFVKTPVIIAQVGKKQEWFYTVAEYESAKDALPKHSIRYIKGLGSLEKSEYREMIQNPVYDVVKLPENWKELFEMLMGDNADLRKEWMSQ
>ID:CUL03046.1 |[Escherichia phage slur11]||_Escherichia_phage_slur11_.gbk|gyrB|1818|LN881734(167298):159458-161275:-1 ^GOA:A0A0M7QG73,InterPro:IPR001241,InterPro:IPR003594,InterPro:IPR013506,InterPro:IPR013759,InterPro:IPR013760,InterPro:IPR014721,InterPro:IPR018522,InterPro:IPR020568,UniProtKB/TrEMBL:A0A0M7QG73^ Escherichia phage slur11, complete genome.|neighbours:ID:CUL03045.1(-1),ID:CUL03047.1(-1)|neighbour_genes:hypothetical protein,hypothetical protein|
MIKNEIKILSDIEHIKKRSGMYIGSSANEMHERFLFGKWESVQYVPGLVKLIDEIIDNSVDEGIRTKFKFANKINVTIKNNQVTVEDNGRGIPQAMVKTPTGEEIPGPVAAWTIPKAGGNFGDDKERVTGGMNGVGSSLTNIFSVMFVGETGDGQNNIVVRCSNGMENKSWETIPGKWKGTRVTFIPDFMSFETNELSQVYLDITLDRLQTLAVVYPDIQFTFNGKKVQGNFKKYARQYDEHAIVQEQENCSIAVGRSPDGFRQLTYVNNIHTKNGGHHIDCVMDDICEDLIPQIKRKFKIDVTKARVKECLTIVMFVRDMKNMRFDSQTKERLTSPFGEIRSHIQLDAKKISRAILNNEAILMPIIEAALARKLAAEKAAETKAAKKASKAKVHKHIKANLCGKDADTTLFLTEGDSAIGYLIDVRDKELHGGYPLRGKVLNSWGMSYADMLKNKELFDICAITGLVLGEKAENLNYRNIAIMTDADHDGLGSIYPSLLGFFSNWPELFEQGRIRFVKTPVIIAQVGKKQEWFYTVAEYESAKDALPKHSIRYIKGLGSLEKSEYREMIQNPVYDVVKLPENWKELFEMLMGDNADLRKEWMSQ
>ID:CUL03566.1 |[Escherichia phage slur13]||_Escherichia_phage_slur13_.gbk|gyrB|1818|LN881737(167299):14108-15925:-1 ^GOA:A0A0M7QHE3,InterPro:IPR001241,InterPro:IPR003594,InterPro:IPR013506,InterPro:IPR013759,InterPro:IPR013760,InterPro:IPR014721,InterPro:IPR018522,InterPro:IPR020568,UniProtKB/TrEMBL:A0A0M7QHE3^ Escherichia phage slur13, complete genome.|neighbours:ID:CUL03565.1(-1),ID:CUL03567.1(-1)|neighbour_genes:hypothetical protein,hypothetical protein|
MIKNEIKILSDIEHIKKRSGMYIGSSANEMHERFLFGKWESVQYVPGLVKLIDEIIDNSVDEGIRTKFKFANKINVTIKNNQVTVEDNGRGIPQAMVKTPTGEEIPGPVAAWTIPKAGGNFGDDKERVTGGMNGVGSSLTNIFSVMFVGETGDGQNNIVVRCSNGMENKSWETIPGKWKGTRVTFIPDFMSFETNELSQVYLDITLDRLQTLAVVYPDIQFTFNGKKVQGNFKKYARQYDEHAIVQEQENCSIAVGRSPDGFRQLTYVNNIHTKNGGHHIDCVMDDICEDLIPQIKRKFKIDVTKARVKECLTIVMFVRDMKNMRFDSQTKERLTSPFGEIRSHIQLDAKKISRAILNNEAILMPIIEAALARKLAAEKAAETKAAKKASKAKVHKHIKANLCGKDADTTLFLTEGDSAIGYLIDVRDKELHGGYPLRGKVLNSWGMSYADMLKNKELFDICAITGLVLGEKAENLNYRNIAIMTDADHDGLGSIYPSLLGFFSNWPELFEQGRIRFVKTPVIIAQVGKKQEWFYTVAEYESAKDALPKHSIRYIKGLGSLEKSEYREMIQNPVYDVVKLPENWKELFEMLMGDNADLRKEWMSQ
>ID:YP_009180775.1 |[Escherichia phage slur14]||_Escherichia_phage_slur14_.gbk|gyrB|1818|NC_028448(167467):110924-112741:-1 ^GOA:A0A0M7QDG7,GeneID:26227946,InterPro:IPR001241,InterPro:IPR003594,InterPro:IPR013506,InterPro:IPR013759,InterPro:IPR013760,InterPro:IPR014721,InterPro:IPR018522,InterPro:IPR020568,UniProtKB/TrEMBL:A0A0M7QDG7^ Escherichia phage slur14, complete genome.|neighbours:ID:YP_009180774.1(-1),ID:YP_009180776.1(-1)|neighbour_genes:hypothetical protein,hypothetical protein|
MIKNEIKILSDIEHIKKRSGMYIGSSANEMHERFLFGKWESVQYVPGLVKLIDEIIDNSVDEGIRTKFKFANKINVTIKNNQVTVEDNGRGIPQAMVKTPTGEEIPGPVAAWTIPKAGGNFGDDKERVTGGMNGVGSSLTNIFSVMFVGETGDGQNNIVVRCSNGMENKSWEDIPGKWKGTRVTFIPDFMSFETNELSQVYLDITLDRLQTLAVVYPDIQFTFNGKKVQGNFKKYARQYDEHAIVQEQENCSIAVGRSPDGFRQLTYVNNIHTKNGGHHIDCVMDDICEDLIPQIKRKFKIDVTKARVKECLTIVMFVRDMKNMRFDSQTKERLTSPFGEIRSHIQLDAKKISRAILNNEAILMPIIEAALARKLAAEKAAETKAAKKASKAKVHKHIKANLCGKDADTTLFLTEGDSAIGYLIDVRDKELHGGYPLRGKVLNSWGMSYADMLKNKELFDICAITGLVLGEKAENLNYHNIAIMTDADHDGLGSIYPSLLGFFSNWPELFEQGRIRFVKTPVIIAQVGKKQEWFYTVAEYESAKDALPKHSIRYIKGLGSLEKSEYREMIQNPVYDVVKLPENWKELFEMLMGDNADLRKEWMSQ
>ID:AVH85837.1 |[Escherichia phage vB_EcoM-G28]||_Escherichia_phage_vB_EcoM-G28.gbk|putative DNA topoiso..|1818|MG867727(170121):2447-4264:-1 ^^ Escherichia phage vB_EcoM-G28, complete genome.|neighbours:ID:AVH85836.1(-1),ID:AVH85838.1(-1)|neighbour_genes:hypothetical protein,hypothetical protein|
MIKNEIKILSDIEHIKKRSGMYIGSSANEMHERFLFGKWESVQYVPGLVKLIDEIIDNSVDEGIRTKFKFANKINVTIKNNQVTVEDNGRGIPQAMVKTPTGEEIPGPVAAWTIPKAGGNFGDDKERVTGGMNGVGSSLTNIFSVMFVGETGDGQNNIVVRCSNGMENKSWEDIPGKWKGTRVTFIPDFMSFETNELSQVYLDITLDRLQTLAVVYPDIQFTFNGKKVQGNFKKYARQYDEHAIVQEQENCSIAVGRSPDGFRQLTYVNNIHTKNGGHHIDCVMDDICEDLIPQIKRKFKIDVTKARVKECLTIVMFVRDMKNMRFDSQTKERLTSPFGEIRSHIQLDAKKISRAILNNEAILMPIIEAALARKLAAEKAAETKAAKKASKAKVHKHIKANLCGKDADTTLFLTEGDSAIGYLIDVRDKELHGGYPLRGKVLNSWGMSYADMLKNKELFDICAITGLVLGEKAENLNYHNIAIMTDADHDGLGSIYPSLLGFFSNWPELFEQGRIRFVKTPVIIAQVGKKQEWFYTVAEYESAKDALPKHSIRYIKGLGSLEKSEYREMIQNPVYDVVKLPENWKELFEMLMGDNADLRKEWMSQ
>ID:QDF15028.1 |[Escherichia phage vB_EcoM-Sa45lw]||_Escherichia_phage_vB_EcoM-Sa45lw_.gbk|DNA topoisomerase II..|1818|MK977694(167353):2447-4264:-1 ^^ Escherichia phage vB_EcoM-Sa45lw, complete genome.|neighbours:ID:QDF15027.1(-1),ID:QDF15029.1(-1)|neighbour_genes:RIIA lysis inhibitor,hypothetical protein|
MIKNEIKILSDIEHIKKRSGMYIGSSANEMHERFLFGKWESVQYVPGLVKLIDEIIDNSVDEGIRTKFKFANKINVTIKNNQVTVEDNGRGIPQAMVKTPTGEEIPGPVAAWTIPKAGGNFGDDKERVTGGMNGVGSSLTNIFSVMFVGETGDGQNNIVVRCSNGMENKSWETIPGKWKGTRVTFIPDFMSFETNELSQVYLDITLDRLQTLAVVYPDIQFTFNGKKVQGNFKKYARQYDEHAIVQEQENCSIAVGRSPDGFRQLTYVNNIHTKNGGHHIDCVMDDICEDLIPQIKRKFKIDVTKARVKECLTIVMFVRDMKNMRFDSQTKERLTSPFGEIRSHIQLDAKKISRAILNNEAILMPIIEAALARKLAAEKAAETKAAKKASKAKVHKHIKANLCGKDADTTLFLTEGDSAIGYLIDVRDKELHGGYPLRGKVLNSWGMSYADMLKNKELFDICAITGLVLGEKAENLNYHNIAIMTDADHDGLGSIYPSLLGFFSNWPELFEQGRIRFVKTPVIIAQVGKKQEWFYTVAEYESAKDALPKHSIRYIKGLGSLEKSEYREMIQNPVYDVVKLPENWKELFEMLMGDNADLRKEWMSQ
>ID:YP_009290269.1 |[Escherichia phage vB_EcoM-UFV13]||_Escherichia_phage_vB_EcoM-UFV13_.gbk|DNA gyrase subunit B|1818|NC_031103(165772):2447-4264:-1 ^GeneID:29081065^ Escherichia phage vB_EcoM-UFV13, complete genome.|neighbours:ID:YP_009290268.1(-1),ID:YP_009290270.1(-1)|neighbour_genes:hypothetical protein,hypothetical protein|
MIKNEIKILSDIEHIKKRSGMYIGSSANEMHERFLFGKWESVQYVPGLVKLIDEIIDNSVDEGIRTKFKFANKINVTIKNNQVTVEDNGRGIPQAMVKTPTGEEIPGPVAAWTIPKAGGNFGDDKERVTGGMNGVGSSLTNIFSVMFVGETGDGQNNIVVRCSNGMENKSWEDIPGKWKGTRVTFIPDFMSFETNELSQVYLDITLDRLQTLAVVYPDIQFTFNGKKVQGNFKKYARQYDEHAIVQEQENCSIAVGRSPDGFRQLTYVNNIHTKNGGHHIDCVMDDICEDLIPQIKRKFKIDVTKARVKECLTIVMFVRDMKNMRFDSQTKERLTSPFGEIRSHIQLDAKKISRAILNNEAILMPIIEAALARKLAAEKAAETKAAKKASKAKVHKHIKANLCGKDADTTLFLTEGDSAIGYLIDVRDKELHGGYPLRGKVLNSWGMSYADMLKNKELFDICAITGLVLGEKAENLNYHNIAIMTDADHDGLGSIYPSLLGFFSNWPELFEQGRIRFVKTPVIIAQVGKKQEWFYTVAEYESAKDALPKHSIRYIKGLGSLEKSEYREMIQNPVYDVVKLPENWKELFEMLMGDNADLRKEWMSQ
>ID:AUV60866.1 |[Escherichia phage vB_EcoM-fFiEco06]||_Escherichia_phage_vB_EcoM-fFiEco06_.gbk|DNA gyrase subunit B|1818|MG781190(167076):2458-4275:-1 ^^ Escherichia phage vB_EcoM-fFiEco06, complete genome.|neighbours:ID:AUV60865.1(-1),ID:AUV60867.1(-1)|neighbour_genes:hypothetical protein,hypothetical protein|
MIKNEIKILSDIEHIKKRSGMYIGSSANEMHERFLFGKWESVQYVPGLVKLIDEIIDNSVDEGIRTKFKFANKINVTIKNNQVTVEDNGRGIPQAMVKTPTGEEIPGPVAAWTIPKAGGNFGDDKERVTGGMNGVGSSLTNIFSVMFVGETGDGQNNIVVRCSNGMENKSWETIPGKWKGTRVTFIPDFMSFETNELSQVYLDITLDRLQTLAVVYPDIQFTFNGKKVQGNFKKYARQYDEHAIVQEQENCSIAVGRSPDGFRQLTYVNNIHTKNGGHHIDCVMDDICEDLIPQIKRKFKIDVTKARVKECLTIVMFVRDMKNMRFDSQTKERLTSPFGEIRSHIQLDAKKISRAILNNEAILMPIIEAALARKLAAEKAAETKAAKKASKAKVHKHIKANLCGKDADTTLFLTEGDSAIGYLIDVRDKELHGGYPLRGKVLNSWGMSYADMLKNKELFDICAITGLVLGEKAENLNYHNIAIMTDADHDGLGSIYPSLLGFFSNWPELFEQGRIRFVKTPVIIAQVGKKQEWFYTVAEYESAKDALPKHSIRYIKGLGSLEKSEYREMIQNPVYDVVKLPENWKELFEMLMGDNADLRKEWMSQ
>ID:AUV61140.1 |[Escherichia phage vB_EcoM-fHoEco02]||_Escherichia_phage_vB_EcoM-fHoEco02_.gbk|DNA gyrase subunit B|1818|MG781191(167064):2458-4275:-1 ^^ Escherichia phage vB_EcoM-fHoEco02, complete genome.|neighbours:ID:AUV61139.1(-1),ID:AUV61141.1(-1)|neighbour_genes:hypothetical protein,hypothetical protein|
MIKNEIKILSDIEHIKKRSGMYIGSSANEMHERFLFGKWESVQYVPGLVKLIDEIIDNSVDEGIRTKFKFANKINVTIKNNQVTVEDNGRGIPQAMVKTPTGEEIPGPVAAWTIPKAGGNFGDDKERVTGGMNGVGSSLTNIFSVMFVGETGDGQNNIVVRCSNGMENKSWETIPGKWKGTRVTFIPDFMSFETNELSQVYLDITLDRLQTLAVVYPDIQFTFNGKKVQGNFKKYARQYDEHAIVQEQENCSIAVGRSPDGFRQLTYVNNIHTKNGGHHIDCVMDDICEDLIPQIKRKFKIDVTKARVKECLTIVMFVRDMKNMRFDSQTKERLTSPFGEIRSHIQLDAKKISRAILNNEAILMPIIEAALARKLAAEKAAETKAAKKASKAKVHKHIKANLCGKDADTTLFLTEGDSAIGYLIDVRDKELHGGYPLRGKVLNSWGMSYADMLKNKELFDICAITGLVLGEKAENLNYHNIAIMTDADHDGLGSIYPSLLGFFSNWPELFEQGRIRFVKTPVIIAQVGKKQEWFYTVAEYESAKDALPKHSIRYIKGLGSLEKSEYREMIQNPVYDVVKLPENWKELFEMLMGDNADLRKEWMSQ
>ID:AYP69729.1 |[Escherichia phage vB_EcoM_DalCa]||_Escherichia_phage_vB_EcoM_DalCa_.gbk|DNA topoisomerase su..|1818|MH992510(166040):2447-4264:-1 ^^ Escherichia phage vB_EcoM_DalCa, complete genome.|neighbours:ID:AYP69940.1(-1),ID:AYP69904.1(-1)|neighbour_genes:hypothetical protein,hypothetical protein|
MIKNEIKILSDIEHIKKRSGMYIGSSANEMHERFLFGKWESVQYVPGLVKLIDEIIDNSVDEGIRTKFKFANKINVTIKNNQVTVEDNGRGIPQAMVKTPTGEEIPGPVAAWTIPKAGGNFGDDKERVTGGMNGVGSSLTNIFSVMFVGETGDGQNNIVVRCSNGMENKSWEDIPGKWKGTRVTFIPDFMSFETNELSQVYLDITLDRLQTLAVVYPDIQFTFNGKKVQGNFKKYARQYDEHAIVQEQENCSIAVGRSPDGFRQLTYVNNIHTKNGGHHIDCVMDDICEDLIPQIKRKFKIDVTKARVKECLTIVMFVRDMKNMRFDSQTKERLTSPFGEIRSHIQLDAKKISRAILNNEAILMPIIEAALARKLAAEKAAETKAAKKASKAKVHKHIKANLCGKDADTTLFLTEGDSAIGYLIDVRDKELHGGYPLRGKVLNSWGMSYADMLKNKELFDICAITGLVLGEKAENLNYHNIAIMTDADHDGLGSIYPSLLGFFSNWPELFEQGRIRFVKTPVIIAQIGKKQEWFYTVAEYESAKDALPKHSIRYIKGLGSLEKSEYREMIQNPVYDVVKLPENWKELFEMLMGDNADLRKEWMSQ
>ID:QBO63518.1 |[Escherichia phage vB_EcoM_G10400]||_Escherichia_phage_vB_EcoM_G10400.gbk|putative DNA gyrase ..|1818|MK327937(170182):2447-4264:-1 ^^ Escherichia phage vB_EcoM_G10400, complete genome.|neighbours:ID:QBO63517.1(-1),ID:QBO63519.1(-1)|neighbour_genes:hypothetical protein,hypothetical protein|
MIKNEIKILSDIEHIKKRSGMYIGSSANEMHERFLFGKWESVQYVPGLVKLIDEIIDNSVDEGIRTKFKFANKINVTIKNNQVTVEDNGRGIPQAMVKTPTGEEIPGPVAAWTIPKAGGNFGDDKERVTGGMNGVGSSLTNIFSVMFVGETGDGQNNIVVRCSNGMENKSWEDIPGKWKGTRVTFIPDFMSFETNELSQVYLDITLDRLQTLAVVYPDIQFTFNGKKVQGNFKKYARQYDEHAIVQEQENCSIAVGRSPDGFRQLTYVNNIHTKNGGHHIDCVMDDICEDLIPQIKRKFKIDVTKARVKECLTIVMFVRDMKNMRFDSQTKERLTSPFGEIRSHIQLDAKKISRAILNNEAILMPIIEAALARKLAAEKAAETKAAKKASKAKVHKHIKANLCGKDADTTLFLTEGDSAIGYLIDVRDKELHGGYPLRGKVLNSWGMSYADMLKNRELFDICAITGLVLGEKAENLNYHNIAIMTDADHDGLGSIYPSLLGFFSNWPELFEQGRIRFVKTPVIIAQVGKKQEWFYTVAEYESAKDALPKHNIRYIKGLGSLEKSEYREMIQNPVYDVVKLPENWKELFEMLMGDNADLRKEWMSQ
>ID:QBO62161.1 |[Escherichia phage vB_EcoM_G2248]||_Escherichia_phage_vB_EcoM_G2248.gbk|putative DNA gyrase ..|1770|MK327932(170678):3205-4974:-1 ^^ Escherichia phage vB_EcoM_G2248, complete genome.|neighbours:ID:QBO62160.1(-1),ID:QBO62162.1(-1)|neighbour_genes:hypothetical protein,putative endonucleas..|
MYIGSTTYESHNRFLFGKWTKVSYVPGLVKIIDEIIDNSVDEAIRTNFEYANVISVDIKDNIVSVTDNGRGIPQHIVTTPEGKQIPQPVAAWTRAKAGSNFDDTNRVTMGMNGIGSALTSFFSSWFTGVTCDGENELTVQCTNGAENISWSSKPSKLKGTKVTFCPDFDHFEGMIMSQEISDVICDRMYSLSVIFPKITFKFNGKKITSKFKDYAKLYNDDPFVIEDKNFSLALVPAVEGEGFKSVSFANGLFTKNGGTHVDYVTDDLCEEIVKRIKKEYKVDVTKAAVKSGLTCILIVRELPNLRFDSQTKERLTNPTGDIKRHIDLDFKKLAKVIAKKENIIMPIIAVVLARKEAADKAAATKAAKAAKRAKVAKHVKANLIGTDAETTLFLTEGDSAINYLISVRDQDLHGGFPLRGKTLTTWEQPEAKIVKNAEIFNIMAITGLQFGVDALDVMQYKNIAIMTDADTDGIGSIKPSLISFFARWPELFEDGRIRFIKTPIIIAEPKKGDDVRWYYDLEDFENDRDNIKGYNIRYIKGLASLTESDYHRVINDPVMEIITLPENYKELFDLLYSEDADQRKIWMQS
> |[Tevenvirinae Escherichia_phage_vB_EcoM_G2285]||_Escherichia_phage_vB_EcoM_G2285.gb|Phage DNA topoisomer..|1821|MK327933.1(166675):3663-5483:-1 ^RAST2:fig|1198136.60.peg.4^ Tevenvirinae Escherichia_phage_vB_EcoM_G2285|neighbours:(-1),(-1)|neighbour_genes:Phage protein,[Enterobacteria phag..|
MIDNKIEMLSDKEHCLKRPGMYIGSVANEEQERFLFGEFKKVKYVAGVLKLIDEIIDNSVDEAIRTNFKYANKISVSIDLNSNKVTVEDNGRGIPQETVITPEGEEIPGPVAAWTRTKAGGNFGDDKERVTGGQNGVGSSLTNIFSVSFVGTTSDGKNELTVNCSNNADNISWKSKPSKNNGTKVEFIPDFSHFEMNQFEKIYQDITIDRLQTLAVVYPGIEFKFNGKKIQGNFKKFAKQFDEETIIQEQDGCSIAISRSPDGFRHLTYVNNIHTKNGGHHIECVMDDICEELIPAIKRKYKIDVTKARIKECLTLLMFVRGMKNLRFDSQTKERLTSPYGEIRTHIKLDTKKLAKNILNSEAVLMPIIEAALARKLAAEKAAETKAAKKATKAKVHKHIKANQCGKDADTTLFLTEGDSAIGYLIDVRDRELHGGFPLRGKVMNSWGMSYADMMKNKELFDICAITGLILGEKAENTNYRNIAIMTDADHDGLGSIYPSLLAFFSNWPELFEQGRIRFVKTPVIIAQIGKTQKWFYTVAEYEEVKDTLPKHSIRYIKGLGSLEKSEYREMIQNPVYDVVKLPENWKELFEMLLGDDSELRKEWMS
> |[Tevenvirinae _Escherichia_phage_vB_EcoM_G2469]||_Escherichia_phage_vB_EcoM_G2469.gb|Phage DNA topoisomer..|1818|MK327934.1(170452):3663-5480:-1 ^RAST2:fig|1198136.90.peg.4^ Tevenvirinae _Escherichia_phage_vB_EcoM_G2469|neighbours:(-1),(-1)|neighbour_genes:Phage protein,hypothetical protein|
MIKNEIKVLSDVEHIKKRSGMYIGSSAKEAHERFLFGKYQQVEYVPGLVKLIDEIIDNSVDEAIRTSFKFANKIDVQIKNNQVSVEDNGRGIPQGLVTDQTGEQIPGPVAAWTIPKAGGNFGDDSERKTGGMNGVGSSLTNIFSTLFTGITSDGENEITVNCSNGMENKSWSSKKSKGKGTKVIFTPDFSSFEEHNLSQIYLDITLDRLQTLAVVYPDIKFTFNGKKVDGNFKRFAKQFGEDNIIQENDKVSIAFTTSPDGFRHLTYVNNIHTKNGGHHVECVMDDICEHLLPGIKKKYKGIEVTKARVKECLTMLMFIRDMSNMRFDSQTKERLTSTYGDIRNHIQLDAKKIAQALLKNEALIMPIVEAALARKLAAEKAAETKAAKKATKAKVHKHIKANQCGKDADTTLFLTEGDSAIGYLIDVRDRELHGGFPLRGKVMNSWGMSYADMMKNKELFDICAITGLILGEKAENTNYRNIAIMTDADHDGLGSIYPALLAFFSNWPELFEQGRIRFVKTPVIIAQIGKTQKWFYTVAEYEEVEDTLPKHSIRYIKGLGSLEKSEYREMIQNPVYDVVKLPENWKELFEMLMGDDSELRKEWMS
> |[Tevenvirinae Escherichia_phage_vB_EcoM_G2494]||_Escherichia_phage_vB_EcoM_G2494.gb|Phage DNA topoisomer..|1824|MK327935.1(168327):3206-5029:-1 ^RAST2:fig|1198136.61.peg.6^ Tevenvirinae Escherichia_phage_vB_EcoM_G2494|neighbours:(-1),(-1)|neighbour_genes:Phage protein,Phage protein|
MSEFRILSDREHVLKRAGMYIGSTTYEEHQRFLFGKWTKISYVPGLVKIIDEIIDNSVDEAIRTNFEFANVISVDIQNNIVTVTDNGRGIPQHMVTTPEGTQIPQPVAAWTRTKAGSNFDDTNRLTQGMNGVGSSLSNFFSDWFTGVTCDGETEMTVQCTNGAENITWSSKPSKLKGTKVTFCPDFDHFEGYMMDNSVLDIVHDRLQSLSVIFPKITFKFNGKRIVSKFKDYAKLYNDDPFVIEDKNFSLAIVPAVEGEGFKSVSFANGLFTKNGGTHVDYVTDDLCEEIVKRIKKDYKVDVTKAAVKSGLTCILIVRELPNLRFDSQTKERLTNPTGDIKRHIDLDFKKLAKVIAKKENIIMPIIAVVLARKEAADKAAATKAAKAAKRAKVAKHVKANLIGTDAETTLFLTEGDSAINYLISVRDQDLHGGFPLRGKTLTTWEQPEAKIVKNAEIFNIMAITGLQFGVDALEVMQYKNIAIMTDADTDGIGSIKPSLISFFARWPELFEDGRIRFIKTPIIIAEPKKGDDVRWYYDLEDFENDRDNIKGYNIRYIKGLASLTESDYHRVINDPVMEIITLPENYKELFDLLYSEDADQRKIWMQS
>ID:QBO65415.1 |[Escherichia phage vB_EcoM_G2540-3]||_Escherichia_phage_vB_EcoM_G2540-3_.gbk|putative DNA gyrase ..|1818|MK327944(168654):2447-4264:-1 ^^ Escherichia phage vB_EcoM_G2540-3, complete genome.|neighbours:ID:QBO65414.1(-1),ID:QBO65416.1(-1)|neighbour_genes:hypothetical protein,hypothetical protein|
MIKNEIKILSDIEHIKKRSGMYIGSSANEMHERFLFGKWESVQYVPGLVKLIDEIIDNSVDEGIRTKFKFANKINITIKNNQVTVEDNGRGIPQAMVKTPTGEEIPGPVAAWTIPKAGGNFGDDKERVTGGMNGVGSSLTNIFSVMFVGETGDGQNNIVVRCSNGMENKSWETIPGKWKGTRVTFIPDFMSFETNELSQVYLDITLDRLQTLAVVYPDIQFTFNGKKVQGNFKKYARQYDEHAIVQEQENCSIAVGRSPDGFRQLTYVNNIHTKNGGHHIDCVMDDICEDLIPQIKRKFKIDVTKARVKECLTIVMFVRDMKNMRFDSQTKERLTSPFGEIRSHIQLDAKKISRAILNNEAILMPIIEAALARKLAAEKAAETKAAKKASKAKVHKHIKANLCGKDADTTLFLTEGDSAIGYLIDVRDKELHGGYPLRGKVLNSWGMSYADMLKNKELFDICAITGLVLGEKAENLNYHNIAIMTDADHDGLGSIYPSLLGFFSNWPELFEQGRIRFVKTPVIIAQIGKKQEWFYTVAEYESAKDALPKHSIRYIKGLGSLEKSEYREMIQNPVYDVVKLPENWKELFEMLMGDNADLRKEWMSQ
> |[Tevenvirinae _Escherichia_phage_vB_EcoM_G2540]||_Escherichia_phage_vB_EcoM_G2540.gb|Phage DNA topoisomer..|1818|MK327936.1(168886):2447-4264:-1 ^RAST2:fig|1198136.92.peg.3^ Tevenvirinae _Escherichia_phage_vB_EcoM_G2540|neighbours:(-1),(1)|neighbour_genes:Phage rIIA lysis inh..,hypothetical protein|
MIKNEIKILSDIEHIKKRSGMYIGSSANEMHERFLFGKWESVQYVPGLVKLIDEIIDNSVDEGIRTKFKFANKINITIKNNQVTVEDNGRGIPQAMVKTPTGEEIPGPVAAWTIPKAGGNFGDDKERVTGGMNGVGSSLTNIFSVMFVGETGDGQNNIVVRCSNGMENKSWETIPGKWKGTRVTFIPDFMSFETNELSQVYLDITLDRLQTLAVVYPDIQFTFNGKKVQGNFKKYARQYDEHAIVQEQENCSIAVGRSPDGFRQLTYVNNIHTKNGGHHIDCVMDDICEDLIPQIKRKFKIDVTKARVKECLTIVMFVRDMKNMRFDSQTKERLTSPFGEIRSHIQLDAKKISRAILNNEAILMPIIEAALARKLAAEKAAETKAAKKASKAKVHKHIKANLCGKDADTTLFLTEGDSAIGYLIDVRDKELHGGYPLRGKVLNSWGMSYADMLKNKELFDICAITGLVLGEKAENLNYHNIAIMTDADHDGLGSIYPSLLGFFSNWPELFEQGRIRFVKTPVIIAQIGKKQEWFYTVAEYESAKDALPKHSIRYIKGLGSLEKSEYREMIQNPVYDVVKLPENWKELFEMLMGDNADLRKEWMSQ
>ID:QBO64322.1 |[Escherichia phage vB_EcoM_G29]||_Escherichia_phage_vB_EcoM_G29_.gbk|putative DNA gyrase ..|1818|MK327940(168241):2447-4264:-1 ^^ Escherichia phage vB_EcoM_G29, complete genome.|neighbours:ID:QBO64321.1(-1),ID:QBO64323.1(-1)|neighbour_genes:hypothetical protein,hypothetical protein|
MIKNEIKILSDIEHIKKRSGMYIGSSANEMHERFLFGKWESVQYVPGLVKLIDEIIDNSVDEGIRTKFKFANKINVTIKNNQVTVEDNGRGIPQAMVKTPTGEEIPGPVAAWTIPKAGGNFGDDKERVTGGMNGVGSSLTNIFSVMFVGETGDGQNNIVVRCSNGMENKSWETIPGKWKGTRVTFIPDFMSFETNELSQVYLDITLDRLQTLAVVYPDIQFTFNGKKVQGNFKKYARQYDEHAIVQEQENCSIAVGRSPDGFRQLTYVNNIHTKNGGHHIDCVMDDICEDLIPQIKRKFKIDVTKARVKECLTIVMFVRDMKNMRFDSQTKERLTSPFGEIRSHIQLDAKKISRAILNNEAILMPIIEAALARKLAAEKAAETKAAKKASKAKVHKHIKANLCGKDADTTLFLTEGDSAIGYLIDVRDKELHGGYPLRGKVLNSWGMSYADMLKNKELFDICAITGLVLGEKAENLNYHNIAIMTDADHDGLGSIYPSLLGFFSNWPELFEQGRIRFVKTPVIIAQIGKKQEWFYTVAEYESAKDALPKHSIRYIKGLGSLEKSEYREMIQNPVYDVVKLPENWKELFEMLMGDNADLRKEWMSQ
> |[Tevenvirinae _Escherichia_phage_vB_EcoM_G37-3]||_Escherichia_phage_vB_EcoM_G37-3.gb|Phage DNA topoisomer..|1824|MK327941.1(167832):3763-5586:-1 ^RAST2:fig|1198136.91.peg.7^ Tevenvirinae _Escherichia_phage_vB_EcoM_G37-3|neighbours:(-1),(-1)|neighbour_genes:Phage-associated hom..,Phage protein|
MSEFLLLDDRAHCLKRPSMYIGSTTYESHNRFLFGKWTKVSYVPGLVKIIDEIIDNSVDEAIRTNFEYANVISVDIKDNIVSVTDNGRGIPQHIVTTPEGKQIPQPVAAWTRAKAGSNFDDTNRVTMGMNGIGSALTSFFSSWFTGVTCDGENELTVQCTNGAENISWSSKPSKLKGTKVTFCPDFDHFEGMIMSQEISDVICDRMYSLSVIFPKITFKFNGKKITSKFKDYAKLYNDDPFVIEDKNFSLALVPAVEGEGFKSVSFANGLFTKNGGTHVDYVTDDLCEEIVKRIKKEYKVDVTKAAVKSGLTCILIVRELPNLRFDSQTKERLTNPTGDIKRHIDLDFKKLAKVIAKKENIIMPIIAVVLARKEAADKAAATKAAKAAKRAKVAKHVKANLIGTDAETTLFLTEGDSAINYLISVRDQDLHGGFPLRGKTLTTWEQPEAKIVKNAEIFNIMAITGLQFGVDALEVMQYKNIAIMTDADTDGIGSIKPSLISFFARWPELFEDGRIRFIKTPIIIAEPKKGDDVRWYYDLEDFENDRDNIKGYNIRYIKGLASLTESDYHRVINDPVMEIITLPENYKELFDLLYSEDSDMRKAWMAS
> |[Tevenvirinae _Escherichia_phage_vB_EcoM_GG4498]||_Escherichia_phage_vB_EcoM_G4498.gb|Phage DNA topoisomer..|1818|MK327939.1(167826):2447-4264:-1 ^RAST2:fig|1198136.93.peg.3^ Tevenvirinae _Escherichia_phage_vB_EcoM_GG4498|neighbours:(-1),(-1)|neighbour_genes:Phage rIIA lysis inh..,Phage protein|
MIKNEIKILSDIEHIKKRSGMYIGSSANEMHERFLFGKWESVQYVPGLVKLIDEIIDNSVDEGIRTKFKFANKINVTIKNNQVTVEDNGRGIPQAMVKTPTGEEIPGPVAAWTIPKAGGNFGDDKERVTGGMNGVGSSLTNIFSVMFVGETGDGQNNIVVRCSNGMENKSWETIPGKWKGTRVTFIPDFMSFETNELSQVYLDITLDRLQTLAVVYPDIQFTFNGKKVQGNFKKYARQYDEHAIVQEQENCSIAVGRSPDGFRQLTYVNNIHTKNGGHHIDCVMDDICEDLIPQIKRKFKIDVTKARVKECLTIVMFVRDMKNMRFDSQTKERLTSPFGEIRSHIQLDAKKISRAILNNEAILMPIIEAALARKLAAEKAAETKAAKKASKAKVHKHIKANLCGKDADTTLFLTEGDSAIGYLIDVRDKELHGGYPLRGKVLNSWGMSYADMLKNKELFDICAITGLVLGEKAENLNYHNIAIMTDADHDGLGSIYPSLLGFFSNWPELFEQGRIRFVKTPVIIAQIGKKQEWFYTVAEYESAKDALPKHSIRYIKGLGSLEKSEYREMIQNPVYDVVKLPENWKELFEMLMGDNADLRKEWMSQ
>ID:QBO65691.1 |[Escherichia phage vB_EcoM_G4500]||_Escherichia_phage_vB_EcoM_G4500_.gbk|putative DNA gyrase ..|1818|MK327945(168363):2447-4264:-1 ^^ Escherichia phage vB_EcoM_G4500, complete genome.|neighbours:ID:QBO65690.1(-1),ID:QBO65692.1(-1)|neighbour_genes:hypothetical protein,hypothetical protein|
MIKNEIKILSDIEHIKKRSGMYIGSSANEMHERFLFGKWESVQYVPGLVKLIDEIIDNSVDEGIRTKFKFANKINVTIKNNQVTVEDNGRGIPQAMVKTPTGEEIPGPVAAWTIPKAGGNFGDDKERVTGGMNGVGSSLTNIFSVMFVGETGDGQNNIVVRCSNGMENKSWETIPGKWKGTRVTFIPDFMSFETNELSQVYLDITLDRLQTLAVVYPDIQFTFNGKKVQGNFKKYARQYDEHAIVQEQENCSIAVGRSPDGFRQLTYVNNIHTKNGGHHIDCVMDDICEDLIPQIKRKFKIDVTKARVKECLTIVMFVRDMKNMRFDSQTKERLTSPFGEIRSHIQLDAKKISRAILNNEAILMPIIEAALARKLAAEKAAETKAAKKASKAKVHKHIKANLCGKDADTTLFLTEGDSAIGYLIDVRDKELHGGYPLRGKVLNSWGMSYADMLKNKELFDICAITGLVLGEKAENLNYHNIAIMTDADHDGLGSIYPSLLGFFSNWPELFEQGRIRFVKTPVIIAQIGKKQEWFYTVAEYESAKDALPKHSIRYIKGLGSLEKSEYREMIQNPVYDVVKLPENWKELFEMLMGDNADLRKEWMSQ
>ID:QBO65970.1 |[Escherichia phage vB_EcoM_G4507]||_Escherichia_phage_vB_EcoM_G4507_.gbk|putative DNA gyrase ..|1818|MK327946(168828):2447-4264:-1 ^^ Escherichia phage vB_EcoM_G4507, complete genome.|neighbours:ID:QBO65969.1(-1),ID:QBO65971.1(-1)|neighbour_genes:hypothetical protein,hypothetical protein|
MIKNEIKILSDIEHIKKRSGMYIGSSANEMHERFLFGKWESVQYVPGLVKLIDEIIDNSVDEGIRTKFKFANKINVTIKNNQVTVEDNGRGIPQAMVKTPTGEEIPGPVAAWTIPKAGGNFGDDKERVTGGMNGVGSSLTNIFSVMFVGETGDGQNNIVVRCSNGMENKSWETIPGKWKGTRVTFIPDFMSFETNELSQVYLDITLDRLQTLAVVYPDIQFTFNGKKVQGNFKKYARQYDEHAIVQEQENCSIAVGRSPDGFRQLTYVNNIHTKNGGHHIDCVMDDICEDLIPQIKRKFKIDVTKARVKECLTIVMFVRDMKNMRFDSQTKERLTSPFGEIRSHIQLDAKKISRAILNNEAILMPIIEAALARKLAAEKAAETKAAKKASKAKVHKHIKANLCGKDADTTLFLTEGDSAIGYLIDVRDKELHGGYPLRGKVLNSWGMSYADMLKNKELFDICAITGLVLGEKAENLNYHNIAIMTDADHDGLGSIYPSLLGFFSNWPELFEQGRIRFVKTPVIIAQVGKKQEWFYTVAEYESAKDALPKHSIRYIKGLGSLEKSEYREMIQNPVYDVVKLPENWKELFEMLMGDNADLRKEWMSQ
>ID:QBO64880.1 |[Escherichia phage vB_EcoM_G50]||_Escherichia_phage_vB_EcoM_G50_.gbk|putative DNA gyrase ..|1551|MK327942(167728):3756-5306:-1 ^^ Escherichia phage vB_EcoM_G50, complete genome.|neighbours:ID:QBO64879.1(-1),ID:QBO64881.1(-1)|neighbour_genes:hypothetical protein,hypothetical protein|
MIKNEIKILSDIEHIKKRSGMYIGSSANEMHERFLFGKWESVQYVPGLVKLIDEIIDNSVDEGIRTKFKFANKINVTIKNNQVTVEDNGRGIPQAMVKTPTGEEIPGPVAAWTIPKAGGNFGDDKERVTGGMNGVGSSLTNIFSVMFVGETGDGQNNIVVRCSNGMENKSWEDIPGKWKGTRVTFIPDFMSFETNELSQVYLDITLDRLQTLAVVYPDIQFTFNGKKVQGNFKKYARQYDEHAIVQEQENCSIAVGRSPDGFRQLTYVNNIHTKNGGHHIDCVMDDICEDLIPQIKRKFKIDVTKARVKECLTIVMFVRDMKNMRFDSQTKERLTSPFGEIRSHIQLDAKKISRAILNNEAILMPIIEAALARKLAAEKAAETKAAKKASKAKVHKHIKANLCGKDADTTLFLTEGDSAIGYLIDVRDKELHGGYPLRGKVLNSWGMSYADMLKNKELFDICAITGLVLGEKAFEEKEDGEWFTFELNGDTIIVNENDEVQINGKWITVGELRKNL
> |[Tevenvirinae _Escherichia_phage_vB_EcoM_G5211]||_Escherichia_phage_vB_EcoM_G5211.gb|Phage DNA topoisomer..|1824|MK327947.1(164278):3763-5586:-1 ^RAST2:fig|1198136.94.peg.7^ Tevenvirinae _Escherichia_phage_vB_EcoM_G5211|neighbours:(-1),(-1)|neighbour_genes:Phage-associated hom..,hypothetical protein|
MSEFLLLDDRAHCLKRPSMYIGSTTYESHNRFLFGKWTKVSYVPGLVKIIDEIIDNSVDEAIRTNFEYANVISVDIKDNIVSVTDNGRGIPQHIVTTPEGKQIPQPVAAWTRAKAGSNFDDTNRVTMGMNGIGSALTSFFSSWFTGVTCDGENELTVQCTNGAENISWSSKPSKLKGTKVTFCPDFDHFEGMIMSQEISDVICDRMYSLSVIFPKITFKFNGKKITSKFKDYAKLYNDDPFVIEDKNFSLALVPAVEGEGFKSVSFANGLFTKNGGTHVDYVTDDLCEEIVKRIKKEYKVDVTKAAVKSGLTCILIVRELPNLRFDSQTKERLTNPTGDIKRHIDLDFKKLAKVIAKKENIIMPIIAVVLARKEAADKAAATKAAKAAKRAKVAKHVKANLIGTDAETTLFLTEGDSAINYLISVRDQDLHGGFPLRGKTLTTWEQPEAKIVKNAEIFNIMAITGLQFGVDALEVMQYKNIAIMTDADTDGIGSIKPSLISFFARWPELFEDGRIRFIKTPIIIAEPKKGDDVRWYYDLEDFENDRDNIKGYNIRYIKGLASLTESDYHRVINDPVMEIITLPENYKELFDLLYSEDSDMRKAWMAS
>ID:QBO65145.1 |[Escherichia phage vB_EcoM_G53]||_Escherichia_phage_vB_EcoM_G53_.gbk|putative DNA topoiso..|1818|MK327943(167834):3663-5480:-1 ^^ Escherichia phage vB_EcoM_G53, complete genome.|neighbours:ID:QBO65144.1(-1),ID:QBO65146.1(-1)|neighbour_genes:hypothetical protein,hypothetical protein|
MIKNEIKVLSDVEHIKKRSGMYIGSSAKEAHERFLFGKYQQVEYVPGLVKLIDEIIDNSVDEAIRTSFKFANKIDVQIKNNQVLVEDNGRGIPQGLVTDQTGEQIPGPVAAWTIPKAGGNFGDDSERKTGGMNGVGSSLTNIFSTLFTGITSDGENEITVNCSNGMENKSWSSKKSKGKGTKVIFTPDFSSFEEHNLSQIYLDITLDRLQTLAVVYPDIKFTFNGKKVDGNFKRFAKQFGEDNIIQENDKVSIAFTTSPDGFRHLTYVNNIHTKNGGHHVECVMDDICEHLLPGIKKKYKGIEVTKARVKECLTMLMFIRDMSNMRFDSQTKERLTSTYGDIRNHIQLDAKKIAQALLKNEALIMPIVEAALARKLAAEKAAETKAAKKATKAKVHKHIKANQCGKDADTTLFLTEGDSAIGYLIDVRDRELHGGFPLRGKVMNSWGMSYADMMKNKELFDICAITGLILGEKAENTNYHNIAIMTDADHDGLGSIYPALLAFFSNWPELFEQGRIRFVKTPVIIAQIGKTQKWFYTVAEYEEVKDTLPKHSIRYIKGLGSLEKSEYREMIQNPVYDVVKLPENWKELFEMLMGDDSELRKEWMS
>ID:QBQ79888.1 |[Escherichia phage vB_EcoM_G8]||_Escherichia_phage_vB_EcoM_G8_.gbk|putative DNA gyrase ..|1818|MK373787(169650):2447-4264:-1 ^^ Escherichia phage vB_EcoM_G8, complete genome.|neighbours:ID:QBQ79887.1(-1),ID:QBQ79889.1(-1)|neighbour_genes:hypothetical protein,hypothetical protein|
MIKNEIKILSDIEHIKKRSGMYIGSSANEMHERFLFGKWESVQYVPGLVKLIDEIIDNSVDEGIRTKFKFANKINVTIKNNQVTVEDNGRGIPQAMVKTPTGEEIPGPVAAWTIPKAGGNFGDDKERVTGGMNGVGSSLTNIFSVMFVGETGDGQNNIVVRCSNGMENKSWEDIPGKWKGTRVTFIPDFMSFETNELSQVYLDITLDRLQTLAVVYPDIQFTFNGKKVQGNFKKYARQYDEHAIVQEQENCSIAVGRSPDGFRQLTYVNNIHTKNGGHHIDCVMDDICEDLIPQIKRKFKIDVTKARVKECLTIVMFVRDMKNMRFDSQTKERLTSPFGEIRSHIQLDAKKISRAILNNEAILMPIIEAALARKLAAEKAAETKAAKKASKAKVHKHIKANLCGKDADTTLFLTEGDSAIGYLIDVRDKELHGGYPLRGKVLNSWGMSYADMLKNKELFDICAITGLVLGEKAENLNYHNIAIMTDADHDGLGSIYPSLLGFFSNWPELFEQGRIRFVKTPVIIAQVGKKQEWFYTVAEYESAKDALPKHSIRYIKGLGSLEKSEYREMIQNPVYDVVKLPENWKELFEMLMGDNADLRKEWMSQ
>ID:QBQ77785.1 |[Escherichia phage vB_EcoM_G9062]||_Escherichia_phage_vB_EcoM_G9062_.gbk|putative DNA gyrase ..|1818|MK373779(168670):2447-4264:-1 ^^ Escherichia phage vB_EcoM_G9062, complete genome.|neighbours:ID:QBQ77784.1(-1),ID:QBQ77786.1(-1)|neighbour_genes:hypothetical protein,hypothetical protein|
MIKNEIKILSDIEHIKKRSGMYIGSSANEMHERFLFGKWESVQYVPGLVKLIDEIIDNSVDEGIRTKFKFANKINVTIKNNQVTVEDNGRGIPQAMVKTPTGEEIPGPVAAWTIPKAGGNFGDDKERVTGGMNGVGSSLTNIFSVMFVGETGDGQNNIVVRCSNGMENKSWETIPGKWKGTRVTFIPDFMSFETNELSQVYLDITLDRLQTLAVVYPDIQFTFNGKKVQGNFKKYARQYDEHAIVQEQENCSIAVGRSPDGFRQLTYVNNIHTKNGGHHIDCVMDDICEDLIPQIKRKFKIDVTKARVKECLTIVMFVRDMKNMRFDSQTKERLTSPFGEIRSHIQLDAKKISRAILNNEAILMPIIEAALARKLAAEKAAETKAAKKASKAKVHKHIKANLCGKDADTTLFLTEGDSAIGYLIDVRDKELHGGYPLRGKVLNSWGMSYADMLKNKELFDICAITGLVLGEKAENLNYHNIAIMTDADHDGLGSIYPSLLGFFSNWPELFEQGRIRFVKTPVIIAQIGKKQEWFYTVAEYESAKDALPKHSIRYIKGLGSLEKSEYREMIQNPVYDVVKLPENWKELFEMLMGDNADLRKEWMSQ
>ID:AXC33989.1 |[Escherichia phage vB_EcoM_JB75]||_Escherichia_phage_vB_EcoM_JB75_.gbk|DNA topoisomerase II..|1818|MH355584(167208):162944-164761:1 ^^ Escherichia phage vB_EcoM_JB75, complete genome.|neighbours:ID:AXC34169.1(1),ID:AXC34207.1(1)|neighbour_genes:hypothetical protein,hypothetical protein|
MIKNEIKILSDIEHIKKRSGMYIGSSANEMHERFLFGKWESVQYVPGLVKLIDEIIDNSVDEGIRTKFKFANKINVTIKNNQVTVEDNGRGIPQAMVKTPTGEEIPGPVAAWTIPKAGGNFGDDKERVTGGMNGVGSSLTNIFSVMFVGETGDGQNNIVVRCSNGMENKSWETIPGKWKGTRVTFIPDFMSFETNELSQVYLDITLDRLQTLAVVYPDIQFTFNGKKVQGNFKKYARQYDEHAIVQEQENCSIAVGRSPDGFRQLTYVNNIHTKNGGHHIDCVMDDICEDLIPQIKRKFKIDVTKARVKECLTIVMFVRDMKNMRFDSQTKERLTSPFGEIRSHIQLDAKKISRAILNNEAILMPIIEAALARKLAAEKAAETKAAKKASKAKVHKHIKANLCGKDADTTLFLTEGDSAIGYLIDVRDKELHGGYPLRGKVLNSWGMSYADMLKNKELFDICAITGLVLGEKAENLNYHNIAIMTDADHDGLGSIYPSLLGFFSNWPELFEQGRIRFVKTPVIIAQVGKKQEWFYTVAEYESAKDALPKHSIRYIKGLGSLEKSEYREMIQNPVYDVVKLPENWKELFEMLMGDNADLRKEWMSQ
>ID:YP_009037499.1 |[Escherichia phage vB_EcoM_JS09]||_Escherichia_phage_vB_EcoM_JS09_.gbk|DNA topoisomerase II..|1818|NC_024124(169148):165793-167610:1 ^GeneID:19524900^ Escherichia phage vB_EcoM_JS09, complete genome.|neighbours:ID:YP_009037498.1(1),ID:YP_009037500.1(1)|neighbour_genes:hypothetical protein,hypothetical protein|
MIKNEIKVLSDVEHIKKRSGMYIGSSAKEAHERFLFGKYQQVEYVPGLVKLIDEIIDNSVDEAIRTSFKFANKIDVQIKNNQVSVEDNGRGIPQGLVTDQTGEQIPGPVAAWTIPKAGGNFGDDSERKTGGMNGVGSSLTNIFSTLFTGITSDGENEITVNCSNGMENKSWSSKKSKGKGTKVIFTPDFSSFEEHNLSQIYLDITLDRLQTLAVVYPDIKFTFNGKKVDGNFKRFAKQFGEDSIIQENDKVSIAFTTSPDGFRHLTYVNNIHTKNGGHHVECVMDDICEHLLPGIKKKYKGIEVTKARVKECLTMLMFIRDMSNMRFDSQTKERLTSTYGDIRNHIQLDAKKIAQALLKNEALIMPIVEAALARKLAAEKAAETKAAKKATKAKVHKHIKANQCGKDADTTLFLTEGDSAIGYLIDVRDRELHGGFPLRGKVMNSWGMSYADMMKNKELFDICAITGLILGEKAENTNYRNIAIMTDADHDGLGSIYPALLAFFSNWPELFEQGRIRFVKTPVIIAQIGKTQKWFYTVAEYEEVKDTLPKHSIRYIKGLGSLEKSEYREMIQNPVYDVVKLPENWKELFEMLMGDDSELRKEWMS
>ID:QBQ78286.1 |[Escherichia phage vB_EcoM_KAW1E185]||_Escherichia_phage_vB_EcoM_KAW1E185_.gbk|putative DNA gyrase ..|1818|MK373781(164987):2447-4264:-1 ^^ Escherichia phage vB_EcoM_KAW1E185, complete genome.|neighbours:ID:QBQ78285.1(-1),ID:QBQ78287.1(-1)|neighbour_genes:hypothetical protein,hypothetical protein|
MIKNEIKILSDIEHIKKRSGMYIGSSANEMHERFLFGKWESVQYVPGLVKLIDEIIDNSVDEGIRTKFKFANKINVTIKNNQVTVEDNGRGIPQAMVKTPTGEEIPGPVAAWTIPKAGGNFGDDKERVTGGMNGVGSSLTNIFSVMFVGETGDGQNNIVVRCSNGMENKSWETIPGKWKGTRVTFIPDFMSFETNELSQVYLDITLDRLQTLAVVYPDIQFTFNGKKVQGNFKKYARQYDEHAIVQEQENCSIAVGRSPDGFRQLTYVNNIHTKNGGHHIDCVMDDICEDLIPQIKRKFKIDVTKARVKECLTIVMFVRDMKNMRFDSQTKERLTSPFGEIRSHIQLDAKKISRAILNNEAILMPIIEAALARKLAAEKAAETKAAKKASKAKVHKHIKANLCGKDADTTLFLTEGDSAIGYLIDVRDKELHGGYPLRGKVLNSWGMSYADMLKNKELFDICAITGLVLGEKAENLNYHNIAIMTDADHDGLGSIYPSLLGFFSNWPELFEQGRIRFVKTPVIIAQVGKKQEWFYTVAEYESAKDALPKHSIRYIKGLGSLEKSEYREMIQNPVYDVVKLPENWKELFEMLMGDNADLRKEWMSQ
> |[Tevenvirinae Escherichia_phage_vB_EcoM_KAW3E185]||_Escherichia_phage_vB_EcoM_KAW3E185.gb|Phage DNA topoisomer..|1818|MK373782.1(170187):3663-5480:-1 ^RAST2:fig|1198136.54.peg.4^ Tevenvirinae Escherichia_phage_vB_EcoM_KAW3E185|neighbours:(-1),(-1)|neighbour_genes:Phage protein,Phage protein|
MIKNEIKVLSDVEHIKKRSGMYIGSSAKEAHERFLFGKYQQVEYVPGLVKLIDEIIDNSVDESIRTSFKFANKIDVQIKNNQVSVEDNGRGIPQGLVTDQTGEQIPGPVAAWTIPKAGGNFGDDSERKTGGMNGVGSSLTNIFSTLFTGITSDGENEITVNCSNGMENKSWSSKKSKCKGTKVIFTPDFSSFEEHNLSQIYLDITLDRLQTLAVVYPDIKFTFNGKKVDGNFKRFAKQFGEDNIIQENDKVSIAFTTSPDGFRHLTYVNNIHTKNGGHHVECVMDDICEHLLPGIKKKYKGIEVTKARVKECLTMLMFIRDMSNMRFDSQTKERLTSTYGDIRNHIQLDAKKIAQALLKNEALIMPIVEAALARKLAAEKAAETKAAKKATKAKVHKHIKANQCGKDADTTLFLTEGDSAIGYLIDVRDRELHGGFPLRGKVMNSWGMSYADMMKNKELFDICAITGLILGEKAENTNYRNIAIMTDADHDGLGSIYPALLAFFSNWPELFEQGRIRFVKTPVIIAQIGKAQKWFYTVAEYEEVKDTLPKHSIRYIKGLGSLEKSEYREMIQNPVYDVVKLPENWKELFEMLMGDDSELRKEWMS
>ID:QBQ79054.1 |[Escherichia phage vB_EcoM_MM02]||_Escherichia_phage_vB_EcoM_MM02_.gbk|putative DNA topoiso..|1818|MK373784(169201):3663-5480:-1 ^^ Escherichia phage vB_EcoM_MM02, complete genome.|neighbours:ID:QBQ79053.1(-1),ID:QBQ79055.1(-1)|neighbour_genes:hypothetical protein,hypothetical protein|
MIKNEIKVLSDVEHIKKRSGMYIGSSAKEAHERFLFGKYQQVEYVPGLVKLIDEIIDNSVDEAIRTSFKFANKIDVQIKNNQVSVEDNGRGIPQGLVTDQTGEQIPGPVAAWTIPKAGGNFGDDSERKTGGMNGVGSSLTNIFSTLFTGITSDGENEITVNCSNGMENKSWSSKKSKGKGTKVIFTPDFSSFEEHNLSQIYLDITLDRLQTLAVVYPDIKFTFNGKKVDGNFKRFAKQFGEDNIIQENDKVSIAFTTSPDGFRHLTYVNNIHTKNGGHHVECVMDDICEHLLPGIKKKYKGIEVTKARVKECLTMLMFIRDMSNMRFDSQTKERLTSTYGDIRNHIQLDAKKIAQALLKNEALIMPIVEAALARKLAAEKAAETKAAKKATKAKVHKHIKANQCGKDADTTLFLTEGDSAIGYLIDVRDRELHGGFPLRGKVMNSWGMSYADMMKNKELFDICAITGLILGEKAENTNYRNIAIMTDADHDGLGSIYPALLAFFSNWPELFEQGRIRFVKTPVIIAQIGKAQKWFYTVAEYEEVKDTLPKHSIRYIKGLGSLEKSEYREMIQNPVYDVVKLPENWKELFEMLMGDDSELRKEWMS
>ID:QBQ79327.1 |[Escherichia phage vB_EcoM_OE5505]||_Escherichia_phage_vB_EcoM_OE5505_.gbk|putative DNA gyrase ..|1818|MK373785(168756):2458-4275:-1 ^^ Escherichia phage vB_EcoM_OE5505, complete genome.|neighbours:ID:QBQ79326.1(-1),ID:QBQ79328.1(-1)|neighbour_genes:hypothetical protein,hypothetical protein|
MIKNEIKILSDIEHIKKRSGMYIGSSANEMHERFLFGKWESVQYVPGLVKLIDEIIDNSVDEGIRTKFKFANKINVTIKNNQVTVEDNGRGIPQAMVKTPTGEEIPGPVAAWTIPKAGGNFGDDKERVTGGMNGVGSSLTNIFSVMFVGETGDGQNNIVVRCSNGMENKSWEDIPGKWKGTRVTFIPDFMSFETNELSQVYLDITLDRLQTLAVVYPDIQFTFNGKKVQGNFKKYARQYDEHAIVQEQENCSIAVGRSPDGFRQLTYVNNIHTKNGGHHIDCVMDDICEDLIPQIKRKFKIDVTKARVKECLTIVMFVRDMKNMRFDSQTKERLTSPFGEIRSHIQLDAKKISRAILNNEAILMPIIEAALARKLAAEKAAETKAAKKASKAKVHKHIKANLCGKDADTTLFLTEGDSAIGYLIDVRDKELHGGYPLRGKVLNSWGMSYADMLKNKELFDICAITGLVLGEKAENLNYHNIAIMTDADHDGLGSIYPSLLGFFSNWPELFEQGRIRFVKTPVIIAQVGKKQEWFYTVAEYESAKDALPKHSIRYIKGLGSLEKSEYREMIQNPVYDVVKLPENWKELFEMLMGDNADLRKEWMSQ
> |[Tevenvirinae _Escherichia_phage_vB_EcoM_PhAPEC2]||_Escherichia_phage_vB_EcoM_PhAPEC2.gb|Phage DNA topoisomer..|1818|NC_024794.1(167318):3663-5480:-1 ^RAST2:fig|1198136.124.peg.4^ Tevenvirinae _Escherichia_phage_vB_EcoM_PhAPEC2|neighbours:(-1),(-1)|neighbour_genes:Phage protein,hypothetical protein|
MIKNEIKVLSDVEHIKKRSGMYIGSSAKEAHERFLFGKYQQVEYVPGLVKLIDEIIDNSVDEAIRTSFKFANKIDVQIKNNQVSVEDNGRGIPQGLVTDQTGEQIPGPVAAWTIPKAGGNFGDDSERKTGGMNGVGSSLTNIFSTLFTGITSDGENEITVNCSNGMENKSWSSKKSKGKGTKVIFTPDFTSFEEHNLSQIYLDITLDRLQTLAVVYPDIKFTFNGKKVDGNFKRFAKQFGEDNIIQENDKVSIAFTTSPDGFRHLTYVNNIHTKNGGHHVECVMDDICEHLLPGIKKKYKGIEVTKARVKECLTMLMFIRDMSNMRFDSQTKERLTSTYGDIRNHIQLDAKKIAQALLKNEALIMPIVEAALARKLAAEKAAETKAAKKATKAKVHKHIKANQCGKDADTTLFLTEGDSAIGYLIDVRDRELHGGFPLRGKVMNSWGMSYADMMKNKELFDICAITGLILGEKAENTNYRNIAIMTDADHDGLGSIYPALLAFFSNWPELFEQGRIRFVKTPVIIAQIGKTQKWFYTVAEYEEVKDTLPKHSIRYIKGLGSLEKSEYREMIQNPVYDVVKLPENWKELFEMLLGDDSELRKEWMS
>ID:QBQ79609.1 |[Escherichia phage vB_EcoM_R5505]||_Escherichia_phage_vB_EcoM_R5505_.gbk|putative DNA gyrase ..|1818|MK373786(167317):2447-4264:-1 ^^ Escherichia phage vB_EcoM_R5505, complete genome.|neighbours:ID:QBQ79608.1(-1),ID:QBQ79610.1(-1)|neighbour_genes:hypothetical protein,hypothetical protein|
MIKNEIKILSDIEHIKKRSGMYIGSSANEMHERFLFGKWESVQYVPGLVKLIDEIIDNSVDEGIRTKFKFANKINVTIKNNQVTVEDNGRGIPQAMVKTPTGEEIPGPVAAWTIPKAGGNFGDDKERVTGGMNGVGSSLTNIFSVMFVGETGDGQNNIVVRCSNGMENKSWETIPGKWKGTRVTFIPDFMSFETNELSQVYLDITLDRLQTLAVVYPDIQFTFNGKKVQGNFKKYARQYDEHAIVQEQENCSIAVGRSPDGFRQLTYVNNIHTKNGGHHIDCVMDDICEDLIPQIKRKFKIDVTKARVKECLTIVMFVRDMKNMRFDSQTKERLTSPFGEIRSHIQLDAKKISRAILNNEAILMPIIEAALARKLAAEKAAETKAAKKASKAKVHKHIKANLCGKDADTTLFLTEGDSAIGYLIDVRDKELHGGYPLRGKVLNSWGMSYADMLKNKELFDICAITGLVLGEKAENLNYHNIAIMTDADHDGLGSIYPSLLGFFSNWPELFEQGRIRFVKTPVIIAQVGKKQEWFYTVAEYESAKDALPKHSIRYIKGLGSLEKSEYREMIQNPVYDVVKLPENWKELFEMLMGDNADLRKEWMSQ
>ID:QBQ77029.1 |[Escherichia phage vB_EcoM_WFK]||_Escherichia_phage_vB_EcoM_WFK_.gbk|putative DNA topoiso..|1818|MK373775(164590):3663-5480:-1 ^^ Escherichia phage vB_EcoM_WFK, complete genome.|neighbours:ID:QBQ77028.1(-1),ID:QBQ77030.1(-1)|neighbour_genes:hypothetical protein,hypothetical protein|
MIKNEIKVLSDVEHIKKRSGMYIGSSAKEAHERFLFGKYQQVEYVPGLVKLIDEIIDNSVDEAIRTSFKFANKIDVQIKNNQVLVEDNGRGIPQGLVTDQTGEQIPGPVAAWTIPKAGGNFGDDSERKTGGMNGVGSSLTNIFSTLFTGITSDGENEITVNCSNGMENKSWSSKKSKCKGTKVIFTPDFSSFEEHNLSQIYLDITLDRLQTLAVVYPDIKFTFNGKKVDGNFKRFAKQFGEDNIIQENDKVSIAFTTSPDGFRHLTYVNNIHTKNGGHHVECVMDDICEHLLPGIKKKYKGIEVTKARVKECLTMLMFIRDMSNMRFDSQTKERLTSTYGDIRNHIQLDAKKIAQALLKNEALIMPIVEAALARKLAAEKAAETKAAKKATKAKVHKHIKANQCGKDADTTLFLTEGDSAIGYLIDVRDRELHGGFPLRGKVMNSWGMSYADMMKNKELFDICAITGLILGEKAENTNYRNIAIMTDADHDGLGSIYPALLAFFSNWPELFEQGRIRFVKTPVIIAQIGKAQKWFYTVAEYEEVKDTLPKHSIRYIKGLGSLEKSEYREMIQNPVYDVVKLPENWKELFEMLMGDDSELRKEWMS
>ID:QBQ76768.1 |[Escherichia phage vB_EcoM_WFL6982]||_Escherichia_phage_vB_EcoM_WFL6982_.gbk|putative DNA topoiso..|1818|MK373774(164279):3663-5480:-1 ^^ Escherichia phage vB_EcoM_WFL6982, complete genome.|neighbours:ID:QBQ76767.1(-1),ID:QBQ76769.1(-1)|neighbour_genes:hypothetical protein,hypothetical protein|
MIKNEIKVLSDVEHIKKRSGMYIGSSAKEAHERFLFGKYQQVEYVPGLVKLIDEIIDNSVDEAIRTSFKFANKIDVQIKNNQVLVEDNGRGIPQGLVTDQTGEQIPGPVAAWTIPKAGGNFGDDSERKTGGMNGVGSSLTNIFSTLFTGITSDGENEITVNCSNGMENKSWSSKKSKCKGTKVIFTPDFSSFEEHNLSQIYLDITLDRLQTLAVVYPDIKFTFNGKKVDGNFKRFAKQFGEDNIIQENDKVSIAFTTSPDGFRHLTYVNNIHTKNGGHHVECVMDDICEHLLPGIKKKYKGIEVTKARVKECLTMLMFIRDMSNMRFDSQTKERLTSTYGDIRNHIQLDAKKIAQALLKNEALIMPIVEAALARKLAAEKAAETKAAKKATKAKVHKHIKANQCGKDADTTLFLTEGDSAIGYLIDVRDRELHGGFPLRGKVMNSWGMSYADMMKNKELFDICAITGLILGEKAENTNYRNIAIMTDADHDGLGSIYPALLAFFSNWPELFEQGRIRFVKTPVIIAQIGKAQKWFYTVAEYEEVKDTLPKHSIRYIKGLGSLEKSEYREMIQNPVYDVVKLPENWKELFEMLMGDDSELRKEWMS
>ID:QBQ77509.1 |[Escherichia phage vB_EcoM_WFbE185]||_Escherichia_phage_vB_EcoM_WFbE185.gbk|putative DNA topoiso..|1818|MK373778(170429):3663-5480:-1 ^^ Escherichia phage vB_EcoM_WFbE185, complete genome.|neighbours:ID:QBQ77508.1(-1),ID:QBQ77510.1(-1)|neighbour_genes:hypothetical protein,hypothetical protein|
MIKNEIKVLSDVEHIKKRSGMYIGSSAKEAHERFLFGKYQQVEYVPGLVKLIDEIIDNSVDEAIRTSFKFANKIDVQIKNNQVSVEDNGRGIPQGLVTDQTGEQIPGPVAAWTIPKAGGNFGDDSERKTGGMNGVGSSLTNIFSTLFTGITSDGENEITVNCSNGMENKSWSSKKSKGKGTKVIFTPDFSSFEEHNLSQIYLDITLDRLQTLAVVYPDIKFTFNGKKVDGNFKRFAKQFGEDNIIQENDKVSIAFTTSPDGFRHLTYVNNIHTKNGGHHVECVMDDICEHLLPGIKKKYKGIEVTKARVKECLTMLMFIRDMSNMRFDSQTKERLTSTYGDIRNHIQLDAKKIAQALLKNEALIMPIVEAALARKLAAEKAAETKAAKKATKAKVHKHIKANQCGKDADTTLFLTEGDSAIGYLIDVRDRELHGGFPLRGKVMNSWGMSYADMMKNKELFDICAITGLILGEKAENTNYRNIAIMTDADHDGLGSIYPALLAFFSNWPELFEQGRIRFVKTPVIIAQIGKTQKWFYTVAEYEEVKDTLPKHSIRYIKGLGSLEKSEYREMIQNPVYDVVKLPENWKELFEMLLGDDSELRKEWMS
>ID:YP_007004745.1 |[Escherichia phage wV7]||_Escherichia_phage_wV7_.gbk|large subunit topois..|1818|NC_019505(166452):2447-4264:-1 ^GeneID:14010539^ Escherichia phage wV7, complete genome.|neighbours:ID:YP_007004744.1(-1),ID:YP_007004746.1(-1)|neighbour_genes:hypothetical protein,hypothetical protein|
MIKNEIKILSDIEHIKKRSGMYIGSSANEMHERFLFGKWESVQYVPGLVKLIDEIIDNSVDEGIRTKFKFANKINVTIKNNQVTVEDNGRGIPQAMVKTPTGEEIPGPVAAWTIPKAGGNFGDDKERVTGGMNGVGSSLTNIFSVMFVGETGDGQNNIVVRCSNGMENKSWEDIPGKWKGTRVTFIPDFMSFETNELSQVYLDITLDRLQTLAVVYPDIQFTFNGKKVQGNFKKYARQYDEHAIVQEQENCSIAVGRSPDGFRQLTYVNNIHTKNGGHHIDCVMDDICEDLIPQIKRKFKIDVTKARVKECLTIVMFVRDMKNMRFDSQTKERLTSPFGEIRSHIQLDAKKISRAILNNEAILMPIIEAALARKLAAEKAAETKAAKKASKAKVHKHIKANLCGKDADTTLFLTEGDSAIGYLIDVRDKELHGGYPLRGKVLNSWGMSYADMLKNKELFDICAITGLVLGEKAENLNYHNIAIMTDADHDGLGSIYPSLLGFFSNWPELFEQGRIRFVKTPVIIAQVGKKQEWFYTVAEYESAKDALPKHSIRYIKGLGSLEKSEYREMIQNPVYDVVKLPENWKELFEMLMGDNADLRKEWMSQ
> |[Tevenvirinae Escherichia_virus_KFS-EC]||_Escherichia_virus_KFS-EC.gb|Phage DNA topoisomer..|1824|MH560358.1(164715):111582-113405:-1 ^RAST2:fig|1198136.83.peg.185^ Tevenvirinae Escherichia_virus_KFS-EC|neighbours:(-1),(-1)|neighbour_genes:Phage protein,Phage protein|
MSEFRILSDREHVLKRAGMYIGSTTYEEHQRFLFGKWTKISYVPGLVKIIDEIIDNSVDEAIRTNFEFANVISVDIQNNIVTVTDNGRGIPQHMVTTPEGTQIPQPVAAWTRTKAGSNFDDTNRLTQGMNGVGSSLSNFFSDWFTGVTCDGETEMTVQCTNGAENVTWSSKPSKLKGTKVTFCPDFDHFEGYMMDNSVLDIVHDRLQSLSVIFPKITFKFNGKRIVSKFKDYAKLYNDDPFVIEDKNFSLALVPAVEGEGFKSVSFANGLFTKNGGTHVDYVTDDLCEEIVKRIKKEYKVDVTKAAVKSGLTCILIVRELPNLRFDSQTKERLTNPTGDIKRHIDLDFKKLAKVIAKKENIIMPIIAVVLARKEAADKAAATKAAKAAKRAKVSKHVKANLIGTDAETTLFLTEGDSAINYLISVRDQDLHGGFPLRGKTLTTWEQPEAKIVKNAEIFNIMAITGLQFGVDALEVMQYKNIAIMTDADTDGIGSIKPSLISFFARWPELFEDGRIRFIKTPIIIAEPKKGDDVRWYYDLEDFENDRDNIKGYNIRYIKGLASLTESDYHRVINDPVMEIITLPENYKELFDLLYSEDADQRKIWMQS
>ID:QDK04133.1 |[Escherichia virus VEc20]||_Escherichia_virus_VEc20_.gbk|vec20_003|1818|MN022785(167532):2447-4264:-1 ^^ Escherichia virus VEc20, complete genome.|neighbours:ID:QDK04132.1(-1),ID:QDK04134.1(-1)|neighbour_genes:vec20_002,vec20_004|
MIKNEIKILSDIEHIKKRSGMYIGSSANEMHERFLFGKWESVQYVPGLVKLIDEIIDNSVDEGIRTKFKFANKINVTIKNNQVTVEDNGRGIPQAMVKTPTGEEIPGPVAAWTIPKAGGNFGDDKERVTGGMNGVGSSLTNIFSVMFVGETGDGQNNIVVRCSNGMENKSWETIPGKWKGTRVTFIPDFMSFETNELSQVYLDITLDRLQTLAVVYPDIQFTFNGKKVQGNFKKYARQYDEHAIVQEQENCSIAVGRSPDGFRQLTYVNNIHTKNGGHHIDCVMDDICEDLIPQIKRKFKIDVTKARVKECLTIVMFVRDMKNMRFDSQTKERLTSPFGEIRSHIQLDAKKISRAILNNEAILMPIIEAALARKLAAEKAAETKAAKKASKAKVHKHIKANLCGKDADTTLFLTEGDSAIGYLIDVRDKELHGGYPLRGKVLNSWGMSYADMLKNKELFDICAITGLVLGEKAENLNYHNIAIMTDADHDGLGSIYPSLLGFFSNWPELFEQGRIRFVKTPVIIAQIGKKQEWFYTVAEYESAKDALPKHSIRYIKGLGSLEKSEYREMIQNPVYDVVKLPENWKELFEMLMGDNADLRKEWMSQ
>ID:VCU44570.1 |[Escherichia virus vB_Eco_mar005P1]|vB_Eco_mar005P1|_Escherichia_virus_vB_Eco_mar005P1_.gbk|39|1818|LR027390(167773):103879-105696:-1 ^^ Escherichia virus vB_Eco_mar005P1 genome assembly, chromosome: 1.|neighbours:ID:VCU44569.1(-1),ID:VCU44571.1(-1)|neighbour_genes:hypothetical protein,hypothetical protein|
MIKNEIKVLSDVEHIKKRSGMYIGSSAKEAHERFLFGKYQQVEYVPGLVKLIDEIIDNSVDEAIRTSFKFANKIDVQIKNNQVSVEDNGRGIPQGLVTDQTGEQIPGPVAAWTIPKAGGNFGDDSERKTGGMNGVGSSLTNIFSTLFTGITSDGENEITVNCSNGMENKSWSSKKSKGKGTKVIFTPNFSSFEEHNLSQIYLDITLDRLQTLAVVYPDIKFTFNGKKVDGNFKRFAKQFGEDNIIQENDKVSIAFTTSPDGFRHLTYVNNIHTKNGGHHVECVMDDICEHLLPGIKKKYKGIEVTKARVKECLTMLMFIRDMSNMRFDSQTKERLTSTYGDIRNHIQLDAKKIAQALLKNEALIMPIVEAALARKLAAEKAAETKAAKKATKAKVHKHIKANQCGKDADTTLFLTEGDSAIGYLIDVRDRELHGGFPLRGKVMNSWGMSYADMMKNKELFDICAITGLILGEKAENTNYRNIAIMTDADHDGLGSIYPALLAFFSNWPELFEQGRIRFVKTPVIIAQIGKAQKWFYTVAEYEEVKDTLPKHSIRYIKGLGSLEKSEYREMIQNPVYDVVKLPENWKELFEMLMGDDSELRKEWMS
>ID:VCU44213.1 |[Escherichia virus vB_Eco_mar005P1]|vB_Eco_mar006P2|_Escherichia_virus_vB_Eco_mar005P1_strain_vB_Eco_mar006P2_.gbk|39|1818|LR027387(167773):37128-38945:-1 ^^ Escherichia virus vB_Eco_mar005P1 strain vB_Eco_mar006P2 genome assembly, chromosome: 1.|neighbours:ID:VCU44212.1(-1),ID:VCU44214.1(-1)|neighbour_genes:hypothetical protein,hypothetical protein|
MIKNEIKVLSDVEHIKKRSGMYIGSSAKEAHERFLFGKYQQVEYVPGLVKLIDEIIDNSVDEAIRTSFKFANKIDVQIKNNQVSVEDNGRGIPQGLVTDQTGEQIPGPVAAWTIPKAGGNFGDDSERKTGGMNGVGSSLTNIFSTLFTGITSDGENEITVNCSNGMENKSWSSKKSKGKGTKVIFTPNFSSFEEHNLSQIYLDITLDRLQTLAVVYPDIKFTFNGKKVDGNFKRFAKQFGEDNIIQENDKVSIAFTTSPDGFRHLTYVNNIHTKNGGHHVECVMDDICEHLLPGIKKKYKGIEVTKARVKECLTMLMFIRDMSNMRFDSQTKERLTSTYGDIRNHIQLDAKKIAQALLKNEALIMPIVEAALARKLAAEKAAETKAAKKATKAKVHKHIKANQCGKDADTTLFLTEGDSAIGYLIDVRDRELHGGFPLRGKVMNSWGMSYADMMKNKELFDICAITGLILGEKAENTNYRNIAIMTDADHDGLGSIYPALLAFFSNWPELFEQGRIRFVKTPVIIAQIGKAQKWFYTVAEYEEVKDTLPKHSIRYIKGLGSLEKSEYREMIQNPVYDVVKLPENWKELFEMLMGDDSELRKEWMS
>ID:VCU43342.1 |[Escherichia virus vB_Eco_mar005P1]|vB_Eco_mar007P3|_Escherichia_virus_vB_Eco_mar005P1_strain_vB_Eco_mar007P3_.gbk|39|1818|LR027383(167651):126765-128582:-1 ^^ Escherichia virus vB_Eco_mar005P1 strain vB_Eco_mar007P3 genome assembly, chromosome: 1.|neighbours:ID:VCU43341.1(-1),ID:VCU43343.1(-1)|neighbour_genes:hypothetical protein,hypothetical protein|
MIKNEIKVLSDVEHIKKRSGMYIGSSAKEAHERFLFGKYQQVEYVPGLVKLIDEIIDNSVDEAIRTSFKFANKIDVQIKNNQVSVEDNGRGIPQGLVTDQTGEQIPGPVAAWTIPKAGGNFGDDSERKTGGMNGVGSSLTNIFSTLFTGITSDGENEITVNCSNGMENKSWSSKKSKGKGTKVIFTPNFSSFEEHNLSQIYLDITLDRLQTLAVVYPDIKFTFNGKKVDGNFKRFAKQFGEDNIIQENDKVSIAFTTSPDGFRHLTYVNNIHTKNGGHHVECVMDDICEHLLPGIKKKYKGIEVTKARVKECLTMLMFIRDMSNMRFDSQTKERLTSTYGDIRNHIQLDAKKIAQALLKNEALIMPIVEAALARKLAAEKAAETKAAKKATKAKVHKHIKANQCGKDADTTLFLTEGDSAIGYLIDVRDRELHGGFPLRGKVMNSWGMSYADMMKNKELFDICAITGLILGEKAENTNYRNIAIMTDADHDGLGSIYPALLAFFSNWPELFEQGRIRFVKTPVIIAQIGKAQKWFYTVAEYEEVKDTLPKHSIRYIKGLGSLEKSEYREMIQNPVYDVVKLPENWKELFEMLMGDDSELRKEWMS
>ID:VCU44050.1 |[Escherichia virus vB_Eco_mar005P1]|vB_Eco_mar008P4|_Escherichia_virus_vB_Eco_mar005P1_strain_vB_Eco_mar008P4_.gbk|39|1818|LR027386(167773):109546-111363:-1 ^^ Escherichia virus vB_Eco_mar005P1 strain vB_Eco_mar008P4 genome assembly, chromosome: 1.|neighbours:ID:VCU44049.1(-1),ID:VCU44051.1(-1)|neighbour_genes:hypothetical protein,hypothetical protein|
MIKNEIKVLSDVEHIKKRSGMYIGSSAKEAHERFLFGKYQQVEYVPGLVKLIDEIIDNSVDEAIRTSFKFANKIDVQIKNNQVSVEDNGRGIPQGLVTDQTGEQIPGPVAAWTIPKAGGNFGDDSERKTGGMNGVGSSLTNIFSTLFTGITSDGENEITVNCSNGMENKSWSSKKSKGKGTKVIFTPNFSSFEEHNLSQIYLDITLDRLQTLAVVYPDIKFTFNGKKVDGNFKRFAKQFGEDNIIQENDKVSIAFTTSPDGFRHLTYVNNIHTKNGGHHVECVMDDICEHLLPGIKKKYKGIEVTKARVKECLTMLMFIRDMSNMRFDSQTKERLTSTYGDIRNHIQLDAKKIAQALLKNEALIMPIVEAALARKLAAEKAAETKAAKKATKAKVHKHIKANQCGKDADTTLFLTEGDSAIGYLIDVRDRELHGGFPLRGKVMNSWGMSYADMMKNKELFDICAITGLILGEKAENTNYRNIAIMTDADHDGLGSIYPALLAFFSNWPELFEQGRIRFVKTPVIIAQIGKAQKWFYTVAEYEEVKDTLPKHSIRYIKGLGSLEKSEYREMIQNPVYDVVKLPENWKELFEMLMGDDSELRKEWMS
>ID:VCU44731.1 |[Escherichia virus vB_Eco_mar005P1]|vB_Eco_mar009P5|_Escherichia_virus_vB_Eco_mar005P1_strain_vB_Eco_mar009P5_.gbk|39|1818|LR027391(167658):18344-20161:1 ^^ Escherichia virus vB_Eco_mar005P1 strain vB_Eco_mar009P5 genome assembly, chromosome: 1.|neighbours:ID:VCU44730.1(1),ID:VCU44732.1(1)|neighbour_genes:hypothetical protein,hypothetical protein|
MIKNEIKVLSDVEHIKKRSGMYIGSSAKEAHERFLFGKYQQVEYVPGLVKLIDEIIDNSVDEAIRTSFKFANKIDVQIKNNQVSVEDNGRGIPQGLVTDQTGEQIPGPVAAWTIPKAGGNFGDDSERKTGGMNGVGSSLTNIFSTLFTGITSDGENEITVNCSNGMENKSWSSKKSKGKGTKVIFTPNFSSFEEHNLSQIYLDITLDRLQTLAVVYPDIKFTFNGKKVDGNFKRFAKQFGEDNIIQENDKVSIAFTTSPDGFRHLTYVNNIHTKNGGHHVECVMDDICEHLLPGIKKKYKGIEVTKARVKECLTMLMFIRDMSNMRFDSQTKERLTSTYGDIRNHIQLDAKKIAQALLKNEALIMPIVEAALARKLAAEKAAETKAAKKATKAKVHKHIKANQCGKDADTTLFLTEGDSAIGYLIDVRDRELHGGFPLRGKVMNSWGMSYADMMKNKELFDICAITGLILGEKAENTNYRNIAIMTDADHDGLGSIYPALLAFFSNWPELFEQGRIRFVKTPVIIAQIGKAQKWFYTVAEYEEVKDTLPKHSIRYIKGLGSLEKSEYREMIQNPVYDVVKLPENWKELFEMLMGDDSELRKEWMS
>ID:AUV57628.1 |[Klebsiella phage KP1]||_Klebsiella_phage_KP1_.gbk|DNA topoisomerase su..|1839|MG751100(167989):161338-163176:-1 ^^ Klebsiella phage KP1, complete genome.|neighbours:ID:AUV57627.1(-1),ID:AUV57629.1(-1)|neighbour_genes:hypothetical protein,hypothetical protein|
MIKNEIKILSDREHIIKRSGMYIGSSAFEAHDRFLFGKFQSVKYVPGIIKLIDEIIDNSVDEAIRTNFKHANKISVDVKGNKIIVTDNGRGLPQAPVVTPEGETIPGPVAAWTRPRAGGNFGDDAERKTGGMNGVGSALTNIFSVTFVGATCDGKNEIVVRCSNGAENVSWEEHPAKDKEFIKDKTGTVVSFIPDFTHFESDGLTDVDQSIIHDRLMTLAVVYPDIEFKFMGKRVQGKFKAYAHMYDENAVVQDSDTCAIAIGRSDDGFRQLSYVNNIHTKNGGTHVDLVLDELSNELIPALKRKYKLEVNKARIKECLTVIMFIRDMSNMRFDSQTKERLTSPWGEIRSHIDIDYKKLANAIMKSEDIHMPIIEAMLARKLAAEKAAETKAAKKAQKAKVAKHIKANKYGKDADTTLFLTEGDSAIGYLLTTRDRELHGGYPLRGKFMNTWGMSAADAMKNKEVFDICAITGLTIGEPAENTNYRNIAIMTDADVDGVGSIFPSLLAFFSNWPELFEQGRIRFVKTPVIILTKGKEQRWFYSLGEYEDHKDDFKGWKLRYIKGLGSLEEDEYERVIQDPVYDVVSLPENWKELFELIMGNDAAPRKTWMSE
>ID:APD20384.1 |[Klebsiella phage KPV15]|KPV15|_Klebsiella_phage_KPV15_.gbk|DNA topoisomerase la..|1839|KY000080(167034):13470-15308:-1 ^^ Klebsiella phage KPV15, complete genome.|neighbours:ID:APD20383.1(-1),ID:APD20385.1(-1)|neighbour_genes:hypothetical protein,hypothetical protein|
MIKNEIKILSDREHIIKRSGMYIGSSACEAHDRFLFGKFQSVKYVPGIIKLIDEIIDNSVDEAIRTNFKHANKISVDIKGNKIIVTDNGRGLPQAPVVTPEGETIPGPVAAWTRPRAGGNFGDDAERKTGGMNGVGSALTNIFSVSFSGATCDGKNEIVVRCSNGAENISWEERPAKDKEFIKDKTGTVVSFIPDFSHFESTGLTDVDQSIIHDRLMTLAVVYPDIEFKFMGKRVQGKFKAYAQMYDENAVVQDSDTCAIAIGRSDDGFRQLSYVNNIHTKNGGTHVDLVLDELSNELIPALKRKYKLEVNKARIKECLTVIMFIRDMSNMRFDSQTKERLTSPWGEIRSHIDIDYKKLANAIMKSEDIHMPIIEAMLARKLAAEKAAETKAAKKAQKAKVAKHIKANKYGKDADTTLFLTEGDSAIGYLLTTRDRELHGGYPLRGKFMNTWGMSAADAMKNKEVFDICAITGLTIGEPAENTNYRNIAIMTDADVDGVGSIFPSLLAFFSNWPELFEQGRIRFVKTPVIILTKGKEQRWFYSLGEYEDHKDDFKGWKLRYIKGLGSLEEDEYERVIQDPVYDVVTLPENWKELFELIMGNDAAPRKTWMSE
> |[Tevenvirinae Klebsiella_phage_Marfa]||_Klebsiella_phage_Marfa.gb|Phage DNA topoisomer..|1842|MN044033.1(168532):2711-4552:-1 ^RAST2:fig|1198136.82.peg.4^ Tevenvirinae Klebsiella_phage_Marfa|neighbours:(-1),(-1)|neighbour_genes:[Enterobacteria phag..,hypothetical protein|
MIKNEIKVLSDIEHIKKRSGMYIGSSAHEAHERFLFGKYMSLQYVPGLVKLIDEIIDNSVDEAIRTSFKFANKIDVEIRGNKVIVEDNGRGIPQDLVETPTGEMIPGPVAAWTIPKAGGNFGDDAERKTGGMNGVGSSLTNIFSVLFTGATCDGKNEITVQCSNGMDSISWNKVPASKKEHVKAKTGTVVSFIPDFVNFEVSNLTDVYSEITLDRLQTLAVIYPDIKFTFNGKKVDGNFKKFAKQFGESVVIQETDNVSMAFTNSDDGFRHLTYVNNIHTKNGGHHIECVFDDICEHLLPGIKRKYKGIEVTKARVKECMTMIMFIRDMSNMRFDSQTKERLTSPFGEIRSHIKIDAKKIAQSILKDEGLIMPIVEAALARKLAAEKAAETKANKKAAKAKVEKHIKANMYGKDADTTLFLTEGDSAIGYLIEVRNRELHGGYPLRGKFMNTWGMSAVDILKNKEAFDICAITGLTIGESAEGMNYRNIAIMTDADVDGTGSIYPSLLAFFSHWPELFEQGRIRFVKTPVIIAQVGKNQEWFYDLPSYDKAKESLGKHSIRYIKGLGSLTRDEYERVIQEPVYDVVKLPENWKDLFEMLMGKDASKRKAWMAA
>ID:YP_009194250.1 |[Klebsiella phage Matisse]||_Klebsiella_phage_Matisse_.gbk|DNA topoisomerase la..|1899|NC_028750(176081):5324-7222:-1 ^GeneID:26613188^ Klebsiella phage Matisse, complete genome.|neighbours:ID:YP_009194249.1(-1),ID:YP_009194251.1(-1)|neighbour_genes:DNA topoisomerase me..,zinc ribbon domain-c..|
MSLDFLLADDEPEQKPQPAKKGAKVDESFCMSDRDHIRLRPNMYVGSVNKEAHERFIMGQYRKVEYVEGLVKIINEILDNSIDEAIRTEFKHANKIDVTIDHNLVKISDNGRGIPQDDVKTPDGKIVPKPVAAWTMAKSGSNFDDKNRVTMGMNGVGSFLTNCYSSIFIGETANGKRKVTINCTDGAQNIDYRTSPSKEQGTTVKFTPDFSMFGVTGIDEETKEVIKDRLMALAVAFPSVKFTYNGETLSNRFPLYASMYGDKTIVQTNNRLSFILASTEDGFKQKSFVNGLDTKNGGVHVECMIDGIYSELEPMIKKKHSIEIPKARVKECLTLVVFLHNFNAPAFDSQTKERLANTAGEFNNHANLNYKKIAKMIMDTPEIITPIIESALIRKQAAEAAAITKAKKKAKKAKIAKHVPASGIDTPGIETTLFLTEGDSAVGQFIECRNEETQGAFPLRGKPLNTWGMSFTDIIKNKELFELMAILNIHPGDTSGMTYDNIGIMVDADVDGGDILTLLLAFFSRWPSLFAEKRIRYIRTPIVIAKVGREEKWFYSLDEFAPFRDKAKDVRYIKGLGSLRKEDYDRVLGDQLKYDVIVLDDEYKEVLELCFGDESDPRKDWVNGKHKFSKVD
>ID:AWY06901.1 |[Klebsiella phage Mineola]||_Klebsiella_phage_Mineola_.gbk|DNA topoisomerase II..|1839|MH333064(166130):3794-5632:-1 ^^ Klebsiella phage Mineola, complete genome.|neighbours:ID:AWY06900.1(-1),ID:AWY06902.1(-1)|neighbour_genes:hypothetical protein,hypothetical protein|
MIKNEIKILSDREHIIKRSGMYIGSSAFEAHDRFLFGKFQSVKYVPGIIKLIDEIIDNSVDEAIRTNFKHANKISVDVKGNKIIVTDNGRGLPQAPVVTPEGETIPGPVAAWTRPRAGGNFGDDAERKTGGMNGVGSALTNIFSVTFVGATCDGKNEIVVRCSNGAENVSWEEHPAKDKEFIKDKTGTVVSFIPDFTHFESDGLTDVDQSIIHDRLMTLAVVYPDIEFKFMGKRVQGKFKAYAHMYDENAVVQDSDTCAIAIGRSDDGFRQLSYVNNIHTKNGGTHVDLVLDELSNELIPALKRKYKLEVNKARIKECLTVIMFIRDMSNMRFDSQTKERLTSPWGEIRSHIDIDYKKLANAIMKSEDIHMPIIEAMLARKLAAEKAAETKAAKKAQKAKVAKHIKANKYGKDADTTLFLTEGDSAIGYLLTTRDRELHGGYPLRGKFMNTWGMSAADAMKNKEVFDICAITGLTIGEPAENTNYRNIAIMTDADVDGVGSIFPSLLAFFSNWPELFEQGRIRFVKTPVIILTKGKEQRWFYSLGEYEDHKDDFKGWKLRYIKGLGSLEEDEYERVIQDPVYDVVSLPENWKELFELIMGNDAAPRKTWMSE
>ID:YP_009607201.1 |[Klebsiella phage Miro]||_Klebsiella_phage_Miro_.gbk|DNA topoisomerase II..|1899|NC_041981(176055):5324-7222:-1 ^GeneID:40083209^ Klebsiella phage Miro, complete genome.|neighbours:ID:YP_009607200.1(-1),ID:YP_009607202.1(-1)|neighbour_genes:DNA topoisomerase II..,hypothetical protein|
MSLDFLLADDEPEQKPQPAKKGAKVDESFCMSDRDHIRLRPNMYVGSVNKEAHERFIMGQYRKVEYVEGLVKIINEILDNSIDEAIRTEFKHANKIDVTIDHNLVKISDNGRGIPQDDVKTPDGKIVPKPVAAWTMAKSGSNFDDKNRVTMGMNGVGSFLTNCYSSIFIGETANGKRKVTINCTDGAQNIDYRTSPSKEQGTTVKFTPDFSMFGVTGIDEETKEVIKDRLMALAVAFPSVKFTYNGETLSNRFPLYASMYGDKTIVQTNNRLSFILASTEDGFKQKSFVNGLDTKNGGVHVECMIDGIYSELEPMIKKKHSIEIPKARVKECLTLVVFLHNFNAPAFDSQTKERLANTAGEFNNHANLNYKKIAKMIMDTPEIITPIIESALIRKQAAEAAAITKAKKKAKKAKIAKHVPASGIDTPGVETTLFLTEGDSAVGQFIECRNEETQGAFPLRGKPLNTWGMSFTDIIKNKELFELMAILNIHPGDTSGMTYDNIGIMVDADVDGGDILTLLLAFFSRWPSLFTEKRIRYIRTPIVIAKVGREEKWFYSLDEFAPFRDKAKDVRYIKGLGSLRKEDYDRVLGDQLKYDVIVLDDEYKEVLELCFGDESDPRKDWVNGKHKFSKVD
> |[Tevenvirinae _Klebsiella_phage_PKO111]||_Klebsiella_phage_PKO111.gb|Phage DNA topoisomer..|1839|NC_031095.1(168758):103322-105160:1 ^RAST2:fig|1198136.84.peg.204^ Tevenvirinae _Klebsiella_phage_PKO111|neighbours:(1),(1)|neighbour_genes:hypothetical protein,hypothetical protein|
MIKNEIKILSDREHIIKRSGMYIGSSAFEAHDRFLFGKFQSVKYVPGIIKLIDEIIDNSVDEAIRTNFKHANKISVDIKDNKIIVTDNGRGLPQAPVVTPEGETIPGPVAAWTRPRAGGNFGDDAERKTGGMNGVGSALTNIFSVTFVGATCDGKNEIVVRCSNGAENVSWEEHPAKDKEFIKDKTGTVVSFIPDFSHFESDGLTDVDQSIIHDRLMTLAVVYPDIEFKFMGKRVQGKFKAYAQMYDENAVVQDSDTCAIAIGRSDDGFRQLSYVNNIHTKNGGTHVDLVLDELSNELIPALKRKYKLEVNKARIKECLTVIMFIRDMSNMRFDSQTKERLTSPWGEIRSHIDIDYKKLANAIMKSEDIHMPIIEAMLARKLAAEKAAETKAAKKAQKAKVAKHIKANKYGKDADTTLFLTEGDSAIGYLLTTRDRELHGGYPLRGKFMNTWGMSAADAMKNKEVFDICAITGLTIGEPAENTNYRNIAIMTDADVDGVGSIFPSLLAFFSNWPELFEQGRIRFVKTPVIILTKGKEQCWFYSLGEYEDHKDDFKGWKLRYIKGLGSLEEDEYERVIQDPVYDVVSLPENWKELFELIMGNDAAPRKTWMSE
>ID:YP_009288681.1 |[Klebsiella phage vB_KpnM_KpV477]||_Klebsiella_phage_vB_KpnM_KpV477_.gbk|putative DNA topoiso..|1827|NC_031087(168272):3637-5463:-1 ^GeneID:29066968^ Klebsiella phage vB_KpnM_KpV477, complete genome.|neighbours:ID:YP_009288680.1(-1),ID:YP_009288682.1(-1)|neighbour_genes:hypothetical protein,hypothetical protein|
MIKNEIKILSDREHIIKRSGMYIGSSACEAHDRFLFGKFQSVKYVPGIIKLIDEIIDNSVDEAIRTNFKHANKISVDIKGNKIIVTDNGRGLPQAPVVTPEGETIPGPVAAWTRPRAGGNFGDDAERKTGGMNGVGSALTNIFSVSFTGATCDGKNEIIVRCSNGSENISWEEHPAKDKEFIKDKTGTVVSFIPDFSHFESTGLTDVDQSIIHDRLMTLAVVYPDIEFKFMGKRVQGKFKAYAQMYDENAVVQDSDTCAIAIGRSDDGFRQLSYVNNIHTKNGGTHVDLVLDELSNELIPALKRKYKLEVNKARIKECLTVIMFIRDMSNMRFDSQTKERLTSPWGEIRSHIDIDYKKLANAIMKSEDIHMPIIEAMLARKLAAETKAAKKAQKAKVAKHIKANKYGKDADTTLFLTEGDSAIGYLLTTRDRELHGGYPLRGKFMNTWGMSAADAMKNKEVFDICAITGLTIGEPAENTNYRNIAIMTDADVDGVGSIFPSLLAFFSNWPELFEQGRIRFVKTPVIILTKGKEQRWFYSLGEYEDHKDDFKGWKLRYIKGLGSLEEDEYERVIQDPVYDVVTLPENWKELFELIMGNDAAPRKTWMSE
>ID:AUO78754.1 |[Klebsiella phage vB_Kpn_F48]||_Klebsiella_phage_vB_Kpn_F48.gbk|DNA topoisomerase la..|1842|MG746602(170764):60867-62708:1 ^^ Klebsiella phage vB_Kpn_F48, complete genome.|neighbours:ID:AUO78753.1(1),ID:AUO78755.1(1)|neighbour_genes:hypothetical protein,hypothetical protein|
MIKNEIKVLSDVEHIKKRSGMYIGSSAHEAHERFLFGKHMSLMYVPGVVKLIDEIIDNSVDEAIRTSFKFANKIDVEIRGNKVIVEDNGRGIPQDLVETQTGEQIPGPVAAWTIPKAGGNFGDDAERKTGGMNGVGSSLTNIFSVLFAGATCDGNNEITVQCSNGMESVSWRKVPASKKEHVKAKTGTVVSFIPDFVNFEVSSLTDVYSEITLDRLQTLAVIYPDIKFTFNGKKVDGNFKKFAKQFGESVVIQETDNVSMAFTNSDDGFRHLTYVNNIHTKNGGHHIECVFDDICEHLLPGIKRKYKGIEVSKARVKECMTMVMFIRDMSNMRFDSQTKERLTSPFGEIRNHIKIDAKKIAQSILKDEGLIMPIIEAALARKLAAEKAAETKANKKAAKAKVEKHIKANMYGKDADTTLFLTEGDSAIGYLIEVRNRELHGGYPLRGKFMNTWGMSAVDILKNKEAFDICAITGLTIGESAEGMNYRNIAIMTDADVDGTGSIYPSLLAFFSHWPELFEQGRIRFVKTPVIIAQVGKNQEWFYDLPSYEKAKGSLGKHSIRYIKGLGSLTRDEYERVIQEPVYDVVKLPENWKDLFEMLMGKDASKRKAWMAA
> |[Tevenvirinae Morganella_phage_vB_MmoM_MP1]||_Morganella_phage_vB_MmoM_MP1.gb|Phage DNA topoisomer..|1818|NC_031020.1(163201):2558-4375:-1 ^RAST2:fig|1198136.47.peg.4^ Tevenvirinae Morganella_phage_vB_MmoM_MP1|neighbours:(-1),(-1)|neighbour_genes:hypothetical protein,hypothetical protein|
MSEHQIKILSDREHVIKRPAMYIGSVSSEPHERFLFGEYKTITYVPGLVKIIDEIIDNSIDEAIRTEFKFANEIEVTVDGTKVTVKDNGRGIPQADVVTPEGESIPGPVAAWTRTKAGGNFGNDAERNTGGMNGVGSSLTNFFSTWFEGITCDGKNTITVTCNENAENIHHKITKGKVKGTSVSFIPDFDHFDCIGIDKTVQDIIQDRLMTLSIIFPDINFKFNGKKVQSNFKKYSAQYGEKVIVCENDNVSIAITSSDDGFRHLSFVNQIHTKNGGSHVEWIMDEISTVLIPAIKRKYRIEVTKARIKECLTLLVFARNMKNMKFDSQTKERLTNTAGEVKNHFDIDVQKLSNQIMKTEEVLMPIIESALARKLAAEQAALTKANKKAAKQKIAKHIKANLYGKDAETTLFLTEGDSAINELLSTRNQDLHGGYPLRGKFKTTWGMNPVDILKNKEAFDIISILGLEFGKPPEDLFYKNIAIMTDADVDGQGSIYPSLLAFFAHWPELYEQGRIRFCKTPLIIIEKGKEQKWYYNDEEYSEEKDKLKGWSAPRYIKGLASLKTEEYRKVINEPVYDVVELPENYKDLFELVFGKDSDARKEWMK
>ID:YP_009211424.1 |[Pectobacterium bacteriophage PM2]||_Pectobacterium_bacteriophage_PM2.gbk|DNA topoisomerase II..|1842|NC_028940(170286):2497-4338:-1 ^GeneID:26637896^ Pectobacterium bacteriophage PM2, complete genome.|neighbours:ID:YP_009211423.1(-1),ID:YP_009211425.1(-1)|neighbour_genes:hypothetical protein,hypothetical protein|
MIKNEIKVLSDIEHIKKRSGMYIGSSANEETERFLFGEYKQIQYVPGLIKLIDEIIDNSVDEAIRTNFKFANKISVNIKDNKVIVEDNGRGIPQAMVIDQSGQELPGPVAAWTIPKAGGNFGDDTERKTGGMNGVGSSLTNIFSVSFVGATCDGLNEIVVHCSNGMENKSWETVPASKKTHVTSKTGTIVSFIPDFTHFETNSLTDIYLDITLDRLQTLAVVYPDIEFKFQNKKVDGNFKKFAKQFGEHNIIQETDTVSIAFTNSPDGFRHLTYVNNIHTKNGGHHIECVMDDICEHLLPGIKKKYKGIEVTKARVKECLTILMFIRDMSNMRFDSQTKERLTSPFGEIRSHIQIDAKKIALTILKNEELVMPIIEAALARKLAAEKAAETKALKKATKAKVQKHIKANGYNDDKLDTTLFLTEGDSAIGYLIEVRDKLLHGGYPLRGKFINTWDMTPGDILDNKEAFEICAITGLTIGEKAENTSYRNIAIMTDADVDGTGSIYPSLLAFFSRWPELFEQGRIRFVKSPVIIAQCGKEQKWFYDLPEYDAAKAKLGKHSIRYIKGLGSLEKHEYQKMIMEPQYDVVKLPEDWKDQFEMLLGKNPDLRKAWMS
>ID:QBP35617.1 |[Phage NC-G]||_Phage_NC-G.gbk|DNA topoisomerase la..|1818|MK310184(170164):116095-117912:-1 ^^ Phage NC-G, complete genome.|neighbours:ID:QBP35616.1(-1),ID:QBP35618.1(-1)|neighbour_genes:hypothetical protein,hypothetical protein|
MIKNEIKVLSDIEHIKKRSGMYIGSSANEAHGRFLFGNFTQVNYVPGLVKLIDEIIDNSVDEAIRTNFKFANKIDVQIKNNQVSVSDNGRGIPQAMVTDQNGEQIPGPVAAWTIPKAGGNFGDDAERKTGGMNGVGSSLTNIFSVLFTGITSDGENEITVNCSNGMENKGWSTKKSKGKGTSVIFTPDFNHFEENSLSQIYLDITLDRLQTLAVIYPDIQFTFNGKKVDGNFKKYAKQFGEDFVIQETDNVSMAFTPSPDGFRQLTYVNNIHTKNGGHHVECVFDDICEHLLPGIKKKYKGIEVTKARVKECLTMVMFIRDMSNMRFDSQTKERLTSPFGEIRNHIQIDAKKIATAILKVDGLIMPIVEAALARKLAAEKAAETKAAKKALKAKVHKHIKANMYGKDADTTLFLTEGDSAMGPFIEVRNKDLQGGYPLRGKVMNTWGMTAADIMKNKELFDICAITGLVIGEPADKTNYRNIAIMTDADVDGTGSIYPSLLAFFSQWPELFEQGRIRFCKTPVIIAQIGKEQEWFYDVPSYTKAKDSLPKHSIRYIKGLGSLEKAEYRRMIQDPKFDVVQLPEDWKEQFEMLLGNDPQLRKAWMS
> |[Tevenvirinae _Proteus_phage_phiP4-3]||_Proteus_phage_phiP4-3.gb|Phage DNA topoisomer..|1197|MG696114.1(167849):162522-163718:1 ^RAST2:fig|1198136.86.peg.276^ Tevenvirinae _Proteus_phage_phiP4-3|neighbours:(1),(1)|neighbour_genes:Phage DNA topoisomer..,hypothetical protein|
MTLAVVFPSIEFKFNGKKVVGNFKKYSKQFDEESIVLDQNNCSIAIGRSPDGFRHISYVNNIHTKKGGSHVDWLMDELCTELMPMIKRKFKIDITKARIKECLTLLLFVRDMSNLKFDSQTKERLSNTWGEVKNHVDIDVKKLASQLMRNEAVLMPIIEAVLARKLAAEQAAATKAAKKAAKAKVAKHIKANLYGKPGTGTTLFLTEGDSALNELLTSRDQDTQCGYPLRGKFLNTWGMKDVDIMASKEAFDIMAITGLVLGEKPENLMYDNIAIMTDADVDGQGSIYPSLLAFFAKWPELYKEQRIRFCKTPLIIIQKGKEQKWYYNAEEYEKEKPKLKGWSSPRYIKGLASLTSEEYERVLKKPVYDVVELPDNYKELFEMLFGDNAELRKEWMKS
> |[Tevenvirinae _Proteus_phage_vB_PmiM_Pm5461]||_Proteus_phage_vB_PmiM_Pm5461.gb|Phage DNA topoisomer..|1545|NC_028762.1(161989):3796-5340:-1 ^RAST2:fig|1198136.85.peg.7^ Tevenvirinae _Proteus_phage_vB_PmiM_Pm5461|neighbours:(-1),(-1)|neighbour_genes:hypothetical protein,hypothetical protein|
MSNHEIKILSDREHIIKRSGMYIGSSASENIEQFIFGEYKTIKYVPGIVKIIDEIIDNSVDEAIRTEFKFANKIEVTIENDTVTVKDNGRGLPQSMVITPEGEEIPGPVAAWTRSRAGGNFGDDSKRKTGGMNGVGSALTNIFSTMFVGITSDGKNEITVNCTDGAENISWKSKKSTYKGTEVKFVPDFEHFEDTNLSDIYKDITLDRLMTMSVVFPDIEFKFNGKKVAGNFKKYSKQFDEDSIIYDQKNCSIAIGRSPDGFRHISYVNNIHTKKGGSHIDWFMDEFCTELIPMIKRKFKIDVTKARIKECLTLLLFVRDMSDLKFDGQTKERLSNTWGEVKNHMDIDVKKLANQLMKTETVLMPIIEAVLARKLAAEQAAATKAAKKAAKAKVAKHIKANFYGKPGKGTTLFLTEGDSALNELLTSRIQDTQGGYPLRGKFLNTWGMKDVDIMKSKEAFDIMAITGLTLGESPFEYAKDGQWFKTIIDGKEVIVNENDEILIKGTWVKVSELL
> |[Tevenvirinae _Pseudomonas_phage_PspYZU05]||_Pseudomonas_phage_PspYZU05.gb|Phage DNA topoisomer..|1833|KY971610.1(166442):2900-4732:-1 ^RAST2:fig|1198136.88.peg.10^ Tevenvirinae _Pseudomonas_phage_PspYZU05|neighbours:(-1),(-1)|neighbour_genes:hypothetical protein,hypothetical protein|
MTEMIDNVVKVLSDKEHILKRPAMYIGSTIKESVERFKFGKYGVVNYVPGLIKIIDEIIDNSVDEAIRTNFKFANKISVTIKDGQTITITDNGRGIPQDQVELPDGTSVPGPYAAWTITKAGGNFGDDETRKTGGQNGVGSSLTNIFSSRFIGETCDGTNKLIVTCSNGSDNKSWKQVKGTQKGTSVEFTPDFSYFGVNKLSDDELDIIHDRLMTLSVIYPAIEFKLNNKVIRSSFRQYAKQFHEESLVLDTENFSVALCTSEDGFRQQTYVNNIHTKNGGHHIDFFIEELSNFLIPNIKSKYKIEIPRSRIKECLTMVMFIRDMTNLRFDSQTKERFTSTYGEIKKHIDVDFKKLATMFMRNESILMPIIESALARKLAAEKAAETRAAKKASNAKVAKHIKANKSGTSAETTLILTEGDSALGYLISTRDRDLQGGFPLRGKFINTWGMSHADMMKNKEVFDILAITGLVLGSKAEDTKYHNIAIMTDADVDGIGSIYPSLLAFFSNWPELFEQGRIQFIKTPIIILSKKGQEPVWFYDQESYDNEKDKYTGWDLRYIKGLGSLEETEYERVVKKPVIDVVTLPDDWKDQFELVMGPNPEPRKKWMSE
>ID:YP_009615491.1 |[Salmonella phage Melville]||_Salmonella_phage_Melville_.gbk|DNA topoisomerase|1827|NC_042044(159323):2929-4755:-1 ^GeneID:40091955^ Salmonella phage Melville, complete genome.|neighbours:ID:YP_009615490.1(-1),ID:YP_009615492.1(-1)|neighbour_genes:hypothetical protein,hypothetical protein|
MIENKIQMLSDKEHVLKRPGMYIGSVSNEFHERFVFGEFKRVQYVAGVLKLIDEIIDNSVDEAIRTSFKFANKISVNIDSSTSKVTVEDNGRGIPQAMVTTPEGEEIPGPVAAWTKTKAGGNFGADEERKTGGQNGVGSSLTNIFSVMFKGTTSDGENELTVSCSNNSDNVSWKSKKSSYKGTKVEFIPDFSHFEMNNFDDVYFDIMLDRLQTLAVVYPKIEFKFNNKKVDSNFKKYSKQYDKNAIIIDEENYSLAIGNSPDGFRQMTYVNNIHTKNGGSHIDYVIDEIANELIPAIKRKHKIEVNKARIKECFTVLMFIRDMSNLRFDSQTKERLTSPWGEIKSHLNLDAKKISNQIMKSDAILMPIIEAALARKLAAEKAAETKAAKKAAKAKVHKHIKAGEYGNDKVETTLFLTEGDSAIGYLINTRDRALHGGYPLRGKVMNTWGMSAGEALKNKEIFDICAITGLVIGEDYDSLNYKNIAIMTDADVDGTGSIYPSLLAFFANWPKLFEEGRIRFVKTPVIIMSKGSEQKWYYNAAEYEAEKDKLAGWKLRYIKGLGSLEEDEYERVIQQPVYDVVSLPPNWKELFEMVMGNDAAPRKVWMSE
>ID:YP_007501047.1 |[Salmonella phage vB_SenMS16]||_Salmonella_phage_S16_.gbk|DNA topoisomerase II..|1554|NC_020416(160221):4258-5811:-1 ^GeneID:14675248^ Salmonella phage S16, complete genome.|neighbours:ID:YP_007501046.1(-1),ID:YP_007501048.1(-1)|neighbour_genes:homing endonuclease,hypothetical protein|
MIENKIQMLSDKEHVLKRPGMYIGSVSNEFHERFVFGEFKRVQYVAGVLKLIDEIIDNSVDEAIRTSFKFANKISVNIDSSTSKVTVEDNGRGIPQAMVTTPEGEEIPGPVAAWTKTKAGGNFGADEERKTGGQNGVGSSLTNIFSVMFKGTTSDGENELTVSCSNNSDNVSWKSKKSSYKGTKVEFIPDFSHFEMNNFDDVYFDIMLDRLQTLAVVYPKIEFKFNNKKVDSNFKKYSKQYDKNAIIIDEENYSLAIGNSPDGFRQMTYVNNIHTKNGGSHIDYVIDEIANELIPAIKRKHKIEVNKARIKECFTVLMFIRDMSNLRFDSQTKERLTSPWGEIKSHLNLDAKKISNQIMKSDAILMPIIEAALARKLAAEKAAETKAAKKAAKAKVHKHIKAGEYGNDKVETTLFLTEGDSAIGYLINTRDRALHGGYPLRGKVMNTWGMSAGDALKNKEIFDICAITGLVIGEDPFTEVEAGEQWYTVNVAGEDIVVNINDEIFIDGVWKKVKDLV
> |[Tevenvirinae _Salmonella_phage_STML-198]||_Salmonella_phage_STML-198.gb|Phage DNA topoisomer..|1827|NC_027344.1(158099):45110-46936:-1 ^RAST2:fig|1198136.87.peg.83^ Tevenvirinae _Salmonella_phage_STML-198|neighbours:(-1),(-1)|neighbour_genes:hypothetical protein,hypothetical protein|
MIENKIQMLSDKEHVLKRPGMYIGSVSNEFHERFVFGEFKRVQYVAGVLKLIDEIIDNSVDEAIRTSFKFANKISVNIDSSTSKVTVEDNGRGIPQAMVTTPEGEEIPGPVAAWTKTKAGGNFGADEERKTGGQNGVGSSLTNIFSVMFKGTTSDGENELTVSCSNNSDNVSWKSKKSSYKGTKVEFIPDFSHFEMNNFDDVYFDIMLDRLQTLAVVYPKIEFKFNNKKVDSNFKKYSKQYDKNAIIIDEENYSLAIGNSPDGFRQMTYVNNIHTKNGGSHIDYVIDEIANELIPAIKRKHKIEVNKARIKECFTVLMFIRDMSNLRFDSQTKERLTSPWGEIKSHLNLDAKKISNQIMKSDAILMPIIEAALARKLAAEKAAETKAAKKAAKAKVHKHIKAGEYGNDKVETTLFLTEGDSAIGYLINTRDRALHGGYPLRGKVMNTWGMSAGEALKNKEIFDICAITGLVIGEDYDSLNYKNIAIMTDADVDGTGSIYPSLLAFFANWPKLFEEGRIRFVKTPVIIMSKGSEQKWYYNAAEYEAEKDKLAGWKLRYIKGLGSLEEDEYERVIQQPVYDVVSLPPNWKELFEMVMGNDAAPRKVWMSE
> |[Tevenvirinae Salmonella phage STP4-a]||_Salmonella_phage_STP4-a.gb|Phage DNA topoisomer..|1827|NC_026607.2(159914):2929-4755:-1 ^RAST2:fig|1198136.48.peg.5^ Tevenvirinae Salmonella phage STP4-a|neighbours:(-1),(-1)|neighbour_genes:hypothetical protein,hypothetical protein|
MIENKIQMLSDKEHVLKRPGMYIGSVSNEFHERFVFGEFKRVQYVAGVLKLIDEIIDNSVDEAIRTSFKFANKISVNIDSSTSKVTVEDNGRGIPQAMVTTPEGEEIPGPVAAWTKTKAGGNFGADEERKTGGQNGVGSSLTNIFSVMFKGTTSDGENELTVSCSNNSDNVSWKSKKSSYKGTKVEFIPDFSHFEMNNFDDVYFDIMLDRLQTLAVVYPKIEFKFNNKKVDSNFKKYSKQYDKNAIIIDEENYSLAIGNSPDGFRQMTYVNNIHTKNGGSHIDYVIDEIANELIPAIKRKHKIEVNKARIKECFTVLMFIRDMSNLRFDSQTKERLTSPWGEIKSHLNLDAKKISNQIMKSDAILMPIIEAALARKLAAEKAAETKAAKKAAKAKVHKHIKAGEYGNDKVETTLFLTEGDSAIGYLINTRDRALHGGYPLRGKVMNTWGMSAGEALKNKEIFDICAITGLVIGEDYDSLNYKNIAIMTDADVDGTGSIYPSLLAFFANWPKLFEEGRIRFVKTPVIIMSKGSEQKWYYNAAEYEAEKDKLAGWKLRYIKGLGSLEEDEYERVIQQPVYDVVSLPPNWKELFEMVMGNDAAPRKVWMSE
> |[Tevenvirinae Salmonella_phage_vB_SnwM_CGG4-1]||_Salmonella_phage_vB_SnwM_CGG4-1.gb|Phage DNA topoisomer..|1827|NC_031065.1(159878):2938-4764:-1 ^RAST2:fig|1198136.78.peg.5^ Tevenvirinae Salmonella_phage_vB_SnwM_CGG4-1|neighbours:(-1),(-1)|neighbour_genes:hypothetical protein,hypothetical protein|
MIENKIQMLSDKEHVLKRPGMYIGSVSNEFHERFVFGEFKRVQYVAGVLKLIDEIIDNSVDEAIRTSFKFANKISVNIDSSASKVTVEDNGRGIPQAMVTTPEGEEIPGPVAAWTKTKAGGNFGADEERKTGGQNGVGSSLTNIFSVMFKGTTSDGENELTVSCSNNSDNVSWKSKKSSYKGTKVEFIPDFSHFEMNNFDDVYFDIMLDRLQTLAVVYPKIEFKFNNKKVDSNFKKYSKQYDENAIIIDEENYSLAIGNSPDGFRQMTYVNNIHTKNGGSHIDYVIDEIANELIPAIKRKHKIEVNKARIKECFTVLMFIRDMSNLRFDSQTKERLTSPWGEIKSHLNLDAKKISNQIMKSDAILMPIIEAALARKLAAEKAAETKAAKKAAKAKVHKHIKAGEYGNDKVETTLFLTEGDSAIGYLINTRDRDLHGGYPLRGKVMNTWGMSASEALKNKEIFDICAITGLVIGEDYDSLNYKNIAIMTDADVDGTGSIYPSLLAFFANWPKLFEEGRIRFVKTPVIIMSKGSEQKWYYNSAEYEAEKDKLAGWKLRYIKGLGSLEEDEYERVIQQPVYDVVSLPPNWKELFEMVMGNDAAPRKVWMSE
> |[Tevenvirinae Serratia phage PS2]||_Serratia_phage_PS2.gb|Phage DNA topoisomer..|1821|KJ025957.1(167266):3845-5665:-1 ^RAST2:fig|1198136.49.peg.7^ Tevenvirinae Serratia phage PS2|neighbours:(-1),(-1)|neighbour_genes:hypothetical protein,hypothetical protein|
MINNDIKILSDRDHVIKRPGMYIGSTSMEPVERFLFGEFKQVHYVAGLVKIIDEIIDNSLDEAVRTQFKFANKITVDIKDNIVKITDNGRGIPQGNVITPEGDSIPSPVAAWTRTKAGGNFGDDATRVTAGMNGVGSSLTNFFSSWFKGITCDGQNTIEVFCKDGAETIDWKVKKGGTQGTSVEFCPDFQHFETSMIDETSIEVIHDRLTALSVVFPQIQFKFNGKRISSNFKDYAKQFGGDALIVKDENYDIALTNSPDGFRTMSFVNGFYTSEGGNHIEWIMDELANELMPAIKRKYKIEITKARIKECITFISVIRNFPNMKFKSQTKEFLSNTWGEVKAHIDIDIKKLSRQFMNTESILMPIIESALARKLAAEAAAATKAQKKAAKAKVPKHIKANKIGTSVETTLFLTEGDSAIGPFLNVRDQDTQGGYPLRGKFMNTWGMKPADMLKNAEAFDICAITGLTLGEPAIDTQYTNIAIMTDADVDGTGSIYPSLLAYFSNWPEMFEQGRIRFVKTPLLIMHKKGKEDAWFYDVASYEKVKSEYKGWEPRYIKGLGSLREHEYKRVIREPVFDVVRLPENWREVFEMLFGNDAEKRKEWMKK
>ID:APC45091.1 |[Shigella phage SH7]||_Shigella_phage_SH7_.gbk|DNA topoisomerase su..|1818|KX828711(164870):2447-4264:-1 ^^ Shigella phage SH7, complete genome.|neighbours:ID:APC45204.1(-1),ID:APC45009.1(-1)|neighbour_genes:hypothetical protein,hypothetical protein|
MIKNEIKILSDIEHIKKRSGMYIGSSANEMHERFLFGKWESVQYVPGLVKLIDEIIDNSVDEGIRTKFKFANKINVTIKNNQVTVEDNGRGIPQAMVKTPTGEEIPGPVAAWTIPKAGGNFGDDKERVTGGMNGVGSSLTNIFSVMFVGETGDGQNNIVVRCSNGMENKSWEDIPGKWKGTRVTFIPDFMSFETNELSQVYLDITLDRLQTLAVVYPDIQFTFNGKKVQGNFKKYARQYDEHAIVQEQENCSIAVGRSPDGFRQLTYVNNIHTKNGGHHIDCVMDDICEDLIPQIKRKFKIDVTKARVKECLTIVMFVRDMKNMRFDSQTKERLTSPFGEIRSHIQLDAKKISRAILNNEAILMPIIEAALARKLAAEKAAETKAAKKASKAKVHKHIKANLCGKDADTTLFLTEGDSAIGYLIDVRDKELHGGYPLRGKVLNSWGMSYADMLKNKELFDICAITGLVLGEKAENLNYHNIAIMTDADHDGLGSIYPSLLGFFSNWPELFEQGRIRFVKTPVIIAQVGKKQEWFYTVAEYESAKDALPKHSIRYIKGLGSLEKSEYREMIQNPVYDVVKLPENWKELFEMLMGDNADLRKEWMSQ
>ID:YP_009288370.1 |[Shigella phage SHBML-50-1]||_Shigella_phage_SHBML-50-1_.gbk|DNA gyrase subunit B|1818|NC_031085(166634):3605-5422:-1 ^GeneID:29060460^ Shigella phage SHBML-50-1, complete genome.|neighbours:ID:YP_009288369.1(-1),ID:YP_009288371.1(-1)|neighbour_genes:rIIA lysis inhibitor,hypothetical protein|
MIKNEIKILSDIEHIKKRSGMYIGSSANEMHERFLFGKWESVQYVPGLVKLIDEIIDNSVDEGIRTKFKFANKINVTIKNNQVTVEDNGRGIPQAMVKTPTGEEIPGPVAAWTIPKAGGNFGDDKERVTGGMNGVGSSLTNIFSVMFVGETGDGQNNIVVRCSNGMENKSWEDIPGKWKGTRVTFIPDFMSFETNELSQVYLDITLDRLQTLAVVYPDIQFTFNGKKVQGNFKKYARQYDEHAIVQEQENCSIAVGRSPDGFRQLTYVNNIHTKNGGHHIDCVMDDICEDLIPQIKRKFKIDVTKARVKECLTIVMFVRDMKNMRFDSQTKERLTSPFGEIRSHIQLDAKKISRAILNNEAILMPIIEAALARKLAAEKAAETKAAKKASKAKVHKHIKANLCGKDADTTLFLTEGDSAIGYLIDVRDKELHGGYPLRGKVLNSWGMSYADMLKNKELFDICAITGLVLGEKAENLNYRNIAIMTDADHDGLGSIYPSLLGFFSNWPELFEQGRIRFVKTPVIIAQVGKKQEWFYTVAEYESAKDALPKHSIRYIKGLGSLEKSEYREMIQNPVYDVVKLPENWKELFEMLMGDNADLRKEWMSQ
>ID:YP_009277646.1 |[Shigella phage SHFML-11]||_Shigella_phage_SHFML-11.gbk|DNA gyrase subunit B|1818|NC_030953(170650):118925-120742:-1 ^GeneID:29056353^ Shigella phage SHFML-11, complete genome.|neighbours:ID:YP_009277645.1(-1),ID:YP_009277647.1(-1)|neighbour_genes:rIIA lysis inhibitor,hypothetical protein|
MIKNEIKILSDIEHIKKRSGMYIGSSANEMHERFLFGKWESVQYVPGLVKLIDEIIDNSVDEGIRTKFKFANKINVTIKNNQVTVEDNGRGIPQAMVKTPTGEEIPGPVAAWTIPKAGGNFGDDKERVTGGMNGVGSSLTNIFSVMFVGETGDGQNNIVVRCSNGMENKSWETIPGKWKGTRVTFIPDFMSFETNELSQVYLDITLDRLQTLAVVYPDIQFTFNGKKVQGNFKKYARQYDEHAIVQEQENCSIAVGRSPDGFRQLTYVNNIHTKNGGHHIDCVMDDICEDLIPQIKRKFKIDVTKARVKECLTIVMFVRDMKNMRFDSQTKERLTSPFGEIRSHIQLDAKKISRAILNNEAILMPIIEAALARKLAAEKAAETKAAKKASKAKVHKHIKANLCGKDADTTLFLTEGDSAIGYLIDVRDKELHGGYPLRGKVLNSWGMSYADMLKNKELFDICAITGLVLGEKAENLNYHNIAIMTDADHDGLGSIYPSLLGFFSNWPELFEQGRIRFVKTPVIIAQIGKKQEWFYTVAEYESAKDALPKHSIRYIKGLGSLEKSEYREMIQNPVYDVVKLPENWKELFEMLMGDNADLRKEWMSQ
> |[Viruses Shigella phage SHFML-26]||_Shigella_phage_SHFML-26.gb|DNA gyrase subunit B..|1818|NC_031011.1(168993):68965-70782:-1 ^RAST2:fig|10239.69.peg.104^ Viruses Shigella phage SHFML-26|neighbours:(-1),(-1)|neighbour_genes:Phage rIIA lysis inh..,Phage protein|
MIKNEIKILSDIEHIKKRSGMYIGSSANEMHERFLFGKWESVQYVPGLVKLIDEIIDNSVDEGIRTKFKFANKINVTIKNNQVTVEDNGRGIPQAMVKTPTGEEIPGPVAAWTIPKAGGNFGDDKERVTGGMNGVGSSLTNIFSVMFVGETGDGQNNIVVRCSNGMENKSWEDIPGKWKGTRVTFIPDFMSFETNELSQVYLDITLDRLQTLAVVYPDIQFTFNGKKVQGNFKKYARQYDEHAIVQEQENCSIAVGRSPDGFRQLTYVNNIHTKNGGHHIDCVMDDICEDLIPQIKRKFKIDVTKARVKECLTIVMFVRDMKNMRFDSQTKERLTSPFGEIRSHIQLDAKKISRAILNNEAILMPIIEAALARKLAAEKAAETKAAKKASKAKVHKHIKANLCGKDADTTLFLTEGDSAIGYLIDVRDKELHGGYPLRGKVLNSWGMSYADMLKNKELFDICAITGLVLGEKAENLNYHNIAIMTDADHDGLGSIYPSLLGFFSNWPELFEQGRIRFVKTPVIIAQVGKKQEWFYTVAEYESAKDALPKHSIRYIKGLGSLEKSEYREMIQNPVYDVVKLPENWKELFEMLMGDNADLRKEWMSQ
> |[Tevenvirinae Shigella_phage_SHSML-52-1]||_Shigella_phage_SHSML-52-1.gb|Phage DNA topoisomer..|1818|NC_031090.1(169621):30709-32526:1 ^RAST2:fig|1198136.79.peg.55^ Tevenvirinae Shigella_phage_SHSML-52-1|neighbours:(1),(1)|neighbour_genes:Phage protein,Phage protein|
MIKNEIKVLSDVEHIKKRSGMYIGSSAKEAHERFLFGKYQQVEYVPGLVKLIDEIIDNSVDEAIRTSFKFANKIDVQIKNNQVSVEDNGRGIPQGLVTDQTGEQIPGPVAAWTIPKAGGNFGDDSERKTGGMNGVGSSLTNIFSTLFTGITSDGENEITVNCSNGMENKSWSSKKSKGKGTKVIFTPDFSSFEEHNLSQIYLDITLDRLQTLAVVYPDIKFTFNGKKVDGNFKRFAKQFGEDNIIQENDKVSIAFTTSPDGFRHLTYVNNIHTKNGGHHVECVMDDICEHLLPGIKKKYKGIEVTKARVKECLTMLMFIRDMSNMRFDSQTKERLTSTYGDIRNHIQLDAKKIAQALLKNEALIMPIVEAALARKLAAEKAAETKAAKKATKAKVHKHIKANQCGKDADTTLFLTEGDSAIGYLIDVRDRELHGGFPLRGKVMNSWGMSYADMMKNKELFDICAITGLILGEKAENTNYRNIAIMTDADHDGLGSIYPALLAFFSNWPELFEQGRIRFVKTPVIIAQIGKTQKWFYTVAEYEEVKDTLPKHSIRYIKGLGSLEKSEYREMIQNPVYDVVKLPENWKELFEMLLGDDSELRKEWMS
>ID:YP_003934630.1 |[Shigella phage SP18]||_Shigella_phage_SP18.gbk|gp39|1833|NC_014595(170605):2984-4816:-1 ^GeneID:9830366^ Shigella phage SP18, complete genome.|neighbours:ID:YP_003934629.1(-1),ID:YP_003934631.1(-1)|neighbour_genes:hypothetical protein,hypothetical protein|
MMINNEIKVLSDVEHIKKRSGMYIGSSSNEAHERFLFGEYKSVSYVPGIVKLIDEIIDNSVDEAIRTSFKFANKIDVQIKDNQISVSDNGRGIPQAMVTDQNGEQIPGPVAAWTIPKAGGNFGDDAERKTGGMNGVGSSLTNIFSVLFTGITADGANEITVNCSNGMENKGWSTKKSKGKGTTVIFVPDFSHFEENSLSQIYLDITLDRLQTLAVVYPDIQFTFNGKKVDGNFKKFSKQFGTEVVIQETDTVSMAFTTSPDGFRQLTYVNNIHTKNGGHHVECVMDDICEHLQPAIKRKYKGIEVTKARVKECLTMLMFIRDMSNMRFDSQTKERLTSPAGEIRNHIKIDAKKIAQAILKNEPLIMPIVEAALARKLAAEKAAETKANKKASKAKVQKHIKANEWGNDKLETTLFLTEGDSATGPFIKVRDRELQGAYPLRGKFKNTWGLKAVEVMKNAEAFDVCAITGLTIGQPAENMNYRNIAIMTDADVDGVGSIYPSLLAFFSNWPELFHEGRIRFVKTPVIIAQLKDKQEWFYSLPDYEEAKDKLPKHTIRYIKGLGSLEDSEYKRVLLEPVFEVVQLPDNWKELFEMLFGKDSQQRKDWMNATL
>ID:AUV63967.1 |[Shigella phage Sf20]||_Shigella_phage_Sf20_.gbk|DNA gyrase, gyrB sub..|1824|MF327006(163982):103007-104830:-1 ^^ Shigella phage Sf20, complete genome.|neighbours:ID:AUV63966.1(-1),ID:AUV63968.1(-1)|neighbour_genes:hypothetical protein,hypothetical protein|
MSEFRILSDREHVLKRAGMYIGSTTYEEHQRFLFGKWTKISYVPGLVKIIDEIIDNSVDEAIRTNFEFANVISVDIQNNIVTVTDNGRGIPQHMVTTPEGTQIPQPVAAWTRTKAGSNFDDTNRLTQGMNGVGSSLSNFFSDWFTGVTCDGETEMTVQCTNGAENITWSSKPSKLKGTKVTFCPDFDHFEGYMMDNSVLDIVHDRLQSLSVIFPKITFKFNGKRIVSKFKDYAKLYNDDPFVIEDKNFSLALVPAVEGEGFKSVSFANGLFTKNGGTHVDYVTDDLCEEIVKRIKKEYKVDVTKAAVKSGLTCILIVRELPNLRFDSQTKERLTNPTGDIKRHIDLDFKKLAKVIAKKENIIMPIIAVVLARKEAADKAAATKAAKAAKRAKVAKHVKANLIGTDAETTLFLTEGDSAINYLISVRDQDLHGGFPLRGKTLTTWEQPEAKIVKNAEIFNIMAITGLQFGVDALEVMQYKNIAIMTDADTDGIGSIKPSLISFFARWPELFEDGRIRFIKTPIIIAEPKKGDDVRWYYDLEDFENDRDNIKGYNIRYIKGLASLTESDYHRVINDPVMEIITLPENYKELFDLLYSEDADQRKIWMQS
>ID:YP_009618817.1 |[Shigella phage Sf21]||_Shigella_phage_Sf21_.gbk|DNA gyrase, gyrB sub..|1818|NC_042077(166002):2447-4264:-1 ^GeneID:40095420^ Shigella phage Sf21, complete genome.|neighbours:ID:YP_009618816.1(-1),ID:YP_009618818.1(-1)|neighbour_genes:hypothetical protein,hypothetical protein|
MIKNEIKILSDIEHIKKRSGMYIGSSANEMHERFLFGKWESVQYVPGLVKLIDEIIDNSVDEGIRTKFKFANKINVTIKNNQVTVEDNGRGIPQAMVKTPTGEEIPGPVAAWTIPKAGGNFGDDKERVTGGMNGVGSSLTNIFSVMFVGETGDGQNNIVVRCSNGMENKSWETIPGKWKGTRVTFIPDFMSFETNELSQVYLDITLDRLQTLAVVYPDIQFTFNGKKVQGNFKKYARQYDEHAIVQEQENCSIAVGRSPDGFRQLTYVNNIHTKNGGHHIDCVMDDICEDLIPQIKRKFKIDVTKARVKECLTIVMFVRDMKNMRFDSQTKERLTSPFGEIRSHIQLDAKKISRAILNNEAILMPIIEAALARKLAAEKAAETKAAKKASKAKVHKHIKANLCGKDADTTLFLTEGDSAIGYLIDVRDKELHGGYPLRGKVLNSWGMSYADMLKNKELFDICAITGLVLGEKAENLNYHNIAIMTDADHDGLGSIYPSLLGFFSNWPELFEQGRIRFVKTPVIIAQVGKKQEWFYTVAEYESAKDALPKHSIRYIKGLGSLEKSEYREMIQNPVYDVVKLPENWKELFEMLMGDNADLRKEWMSQ
>ID:YP_009614926.1 |[Shigella phage Sf22]||_Shigella_phage_Sf22_.gbk|DNA gyrase, gyrB sub..|1818|NC_042039(166283):114756-116573:-1 ^GeneID:40091341^ Shigella phage Sf22, complete genome.|neighbours:ID:YP_009614925.1(-1),ID:YP_009614927.1(-1)|neighbour_genes:gp173,gp175|
MIKNEIKILSDIEHIKKRSGMYIGSSANEMHERFLFGKWESVQYVPGLVKLIDEIIDNSVDEGIRTKFKFANKINVTIKNNQVTVEDNGRGIPQAMVKTPTGEEIPGPVAAWTIPKAGGNFGDDKERVTGGMNGVGSSLTNIFSVMFVGETGDGQNNIVVRCSNGMENKSWETIPGKWKGTRVTFIPDFMSFETNELSQVYLDITLDRLQTLAVVYPDIQFTFNGKKVQGNFKKYARQYDEHAIVQEQENCSIAVGRSPDGFRQLTYVNNIHTKNGGHHIDCVMDDICEDLIPQIKRKFKIDVTKARVKECLTIVMFVRDMKNMRFDSQTKERLTSPFGEIRSHIQLDAKKISRAILNNEAILMPIIEAALARKLAAEKAAETKAAKKASKAKVHKHIKANLCGKDADTTLFLTEGDSAIGYLIDVRDKELHGGYPLRGKVLNSWGMSYADMLKNKELFDICAITGLVLGEKAENLNYHNIAIMTDADHDGLGSIYPSLLGFFSNWPELFEQGRIRFVKTPVIIAQVGKKQEWFYTVAEYESAKDALPKHSIRYIKGLGSLEKSEYREMIQNPVYDVVKLPENWKELFEMLMGDNADLRKEWMSQ
>ID:ATE86533.1 |[Shigella phage Sf23]||_Shigella_phage_Sf23_.gbk|DNA gyrase, gyrB sub..|1818|MF158046(167678):91853-93670:-1 ^^ Shigella phage Sf23, complete genome.|neighbours:ID:ATE86532.1(-1),ID:ATE86534.1(-1)|neighbour_genes:hypothetical protein,hypothetical protein|
MIKNEIKILSDIEHIKKRSGMYIGSSANEMHERFLFGKWESVQYVPGLVKLIDEIIDNSVDEGIRTKFKFANKINVTIKNNQVTVEDNGRGIPQAMVKTPTGEEIPGPVAAWTIPKAGGNFGDDKERVTGGMNGVGSSLTNIFSVMFVGETGDGQNNIVVRCSNGMENKSWETIPGKWKGTRVTFIPDFMSFETNELSQVYLDITLDRLQTLAVVYPDIQFTFNGKKVQGNFKKYARQYDEHAIVQEQENCSIAVGRSPDGFRQLTYVNNIHTKNGGHHIDCVMDDICEDLIPQIKRKFKIDVTKARVKECLTIVMFVRDMKNMRFDSQTKERLTSPFGEIRSHIQLDAKKISRAILNNEAILMPIIEAALARKLAAEKAAETKAAKKASKAKVHKHIKANLCGKDADTTLFLTEGDSAIGYLIDVRDKELHGGYPLRGKVLNSWGMSYADMLKNKELFDICAITGLVLGEKAENLNYHNIAIMTDADHDGLGSIYPSLLGFFSNWPELFEQGRIRFVKTPVIIAQVGKKQEWFYTVAEYESAKDALPKHSIRYIKGLGSLEKSEYREMIQNPVYDVVKLPENWKELFEMLMGDNADLRKEWMSQ
>ID:YP_009619207.1 |[Shigella phage Sf24]||_Shigella_phage_Sf24_.gbk|DNA gyrase, gyrB sub..|1818|NC_042078(168112):96157-97974:-1 ^GeneID:40095822^ Shigella phage Sf24, complete genome.|neighbours:ID:YP_009619206.1(-1),ID:YP_009619208.1(-1)|neighbour_genes:hypothetical protein,hypothetical protein|
MIKNEIKILSDIEHIKKRSGMYIGSSANEMHERFLFGKWESVQYVPGLVKLIDEIIDNSVDEGIRTKFKFANKINVTIKNNQVTVEDNGRGIPQAMVKTPTGEEIPGPVAAWTIPKAGGNFGDDKERVTGGMNGVGSSLTNIFSVMFVGETGDGQNNIVVRCSNGMENKSWEDIPGKWKGTRVTFIPDFMSFETNELSQVYLDITLDRLQTLAVVYPDIQFTFNGKKVQGNFKKYARQYDEHAIVQEQENCSIAVGRSPDGFRQLTYVNNIHTKNGGHHIDCVMDDICEDLIPQIKRKFKIDVTKARVKECLTIVMFVRDMKNMRFDSQTKERLTSPFGEIRSHIQLDAKKISRAILNNEAILMPIIEAALARKLAAEKAAETKAAKKASKAKVHKHIKANLCGKDADTTLFLTEGDSAIGYLIDVRDKELHGGYPLRGKVLNSWGMSYADMLKNKELFDICAITGLVLGEKAENLNYHNIAIMTDADHDGLGSIYPSLLGFFSNWPELFEQGRIRFVKTPVIIAQVGKKQEWFYTVAEYESAKNALPKHSIRYIKGLGSLEKSEYREMIQNPVYDVVKLPENWKELFEMLMGDNADLRKEWMSQ
> |[Tevenvirinae Shigella_phage_Sf25]||_Shigella_phage_Sf25.gb|Phage DNA topoisomer..|1818|MF327009.1(168573):96026-97843:-1 ^RAST2:fig|1198136.80.peg.138^ Tevenvirinae Shigella_phage_Sf25|neighbours:(-1),(1)|neighbour_genes:Phage rIIA lysis inh..,hypothetical protein|
MIKNEIKILSDIEHIKKRSGMYIGSSANEMHERFLFGKWESVQYVPGLVKLIDEIIDNSVDEGIRTKFKFANKINVTIKNNQVTVEDNGRGIPQAMVKTPTGEEIPGPVAAWTIPKAGGNFGDDKERVTGGMNGVGSSLTNIFSVMFVGETGDGQNNIVVRCSNGMENKSWEDIPGKWKGTRVTFIPDFMSFETNELSQVYLDITLDRLQTLAVVYPDIQFTFNGKKVQGNFKKYARQYDEHAIVQEQENCSIAVGRSPDGFRQLTYVNNIHTKNGGHHIDCVMDDICEDLIPQIKRKFKIDVTKARVKECLTIVMFVRDMKNMRFDSQTKERLTSPFGEIRSHIQLDAKKISRAILNNEAILMPIIEAALARKLAAEKAAETKAAKKASKAKVHKHIKANLCGKDADTTLFLTEGDSAIGYLIDVRDKELHGGYPLRGKVLNSWGMSYADMLKNKELFDICAITGLVLGEKAENLNYHNIAIMTDADHDGLGSIYPSLLGFFSNWPELFEQGRIRFVKTPVIIAQVGKKQEWFYTVAEYESAKDALPKHSIRYIKGLGSLEKSEYREMIQNPVYDVVKLPENWKELFEMLMGDNADLRKEWMSQ
>ID:YP_004414902.1 |[Shigella phage Shfl2]||_Shigella_phage_Shfl2_.gbk|putative DNA topoiso..|1818|NC_015457(165919):2176-3993:-1 ^GeneID:10498765^ Shigella phage Shfl2, complete genome.|neighbours:ID:YP_004414901.1(-1),ID:YP_004414903.1(-1)|neighbour_genes:hypothetical protein,hypothetical protein|
MIKNEIKILSDIEHIKKRSGMYIGSSANEMHERFLFGKWESVQYVPGLVKLIDEIIDNSVDEGIRTKFKFANKINVNIKNNQVTVEDNGRGIPQAMVKTPTGEEIPGPVAAWTIPKAGGNFGDDKERVTGGMNGVGSSLTNIFSVMFVGETGDGQNNIVVRCSNGMENKSWETIPGKWKGTRVTFIPDFMSFETNELSQVYLDITLDRLQTLAVVYPDIQFTFNGKKVQGNFKKYARQYDEHAIVQEQENCSIAVGRSPDGFRQLTYVNNIHTKNGGHHIDCVMDDICEDLIPQIKRKFKIDVTKARVKECLTIVMFVRDMKNMRFDSQTKERLTSPFGEIRSHIQLDAKKISRAILNNEAILMPIIEAALARKLAAEKAAETKAAKKASKAKVHKHIKANLCGKDADTTLFLTEGDSAIGYLIDVRDKELHGGYPLRGKVLNSWGMSYADMLKNKELFDICAITGLVLGEKAENLNYHNIAIMTDADHDGLGSIYPSLLGFFSNWPELFEQGRIRFVKTPVIIAQVGKKQEWFYTVAEYESAKDALPKHSIRYIKGLGSLEKSEYREMIQNPVYDVVKLPENWKELFEMLMGDNADLRKEWMSQ
>ID:YP_009110825.1 |[Shigella phage pSs-1]||_Shigella_phage_pSs-1_.gbk|gp18|1818|NC_025829(164999):8286-10103:-1 ^GeneID:22475091^ Shigella phage pSs-1, complete genome.|neighbours:ID:YP_009110824.1(-1),ID:YP_009110826.1(-1)|neighbour_genes:gp17,gp19|
MIKNEIKILSDIEHIKKRSGMYIGSSANEMHERFLFGKWESVQYVPGLVKLIDEIIDNSVDEGIRTKFKFANKINVTIKNNQVTVEDNGRGIPQAMVKTPTGEEIPGPVAAWTIPKAGGNFGDDKERVTGGMNGVGSSLTNIFSVMFVGETGDGQNNIVVRCSNGMENKSWETIPGKWKGTRVTFIPDFMSFETNELSQVYLDITLDRLQTLAVVYPDIQFTFNGKKVQGNFKKYARQYDEHAIVQEQENCSIAVGRSPDGFRQLTYVNNIHTKNGGHHIDCVMDDICEDLIPQIKRKFKIDVTKARVKECLTIVMFVRDMKNMRFDSQTKERLTSPFGEIRSHIQLDAKKISRAILSNEAILMPIIEAALARKLAAEKAAETKAAKKASKAKVHKHIKANLCGKDADTTLFLTEGDSAIGYLIDVRDKELHGGYPLRGKVLNSWGMSYADMLKNKELFDICAITGLVLGEKAENLNYHNIAIMTDADHDGLGSIYPSLLGFFSNWPELFEQGRIRFVKTPVIIAQVGKKQEWFYTVAEYESAKDALPKHSIRYIKGLGSLEKSEYREMIQNPVYDVVKLPENWKELFEMLMGDNADLRKEWMSQ
> |[Tevenvirinae Vibrio_phage_KVP40]||_Vibrio_phage_KVP40.gb|Phage DNA topoisomer..|1794|NC_005083.2(244834):24184-25977:1 ^RAST2:fig|1198136.81.peg.46^ Tevenvirinae Vibrio_phage_KVP40|neighbours:(1),(1)|neighbour_genes:Phage protein,Phage protein|
MSKQDNFQILSDKQHVLKRPGMYIGSVDREAHERFVLGEYKQIEYVPGLVKIINEVIDNSLDEAIRTKFKFANVIEVKVEGNRITIADNGRGIPQDKVIDPHGNELLRPEAAWTRTKAGSNFEDDRTTVGMNGVGAALTNYFSHQFIGKTCDGKNTVTVSCSNNAERIFVRTSKGGTQGTSVEFIPDFNRFGVFGISPQDEEIIKDRLAALSVAFPEITFKYNGKKHAPTLKQYAKMFGTDVSFEFDNVALFIAASDEFRHNSFINGVHTINGGTHVDYFSNKLADELIPMIKRKHKINVPKPQLKNGLTIGLFIRNFVDPKFDSQTKERLTSSQGDVSPYLKDISYDKIAKKILADDDIIMPIIEALLAKQHAAEARELARKQKKAQNAKVVDHIKATMPGGTLFLTEGKSAIGYLIKVRDSKKHGGIPLRGKVLSTWGKRPAKIMENKELCDIMSVLNIQLGNDDIRDMYYHDIGILVDADVDGKGSIFPLLLAFFYNWPELYKQKRIKFVRTPVVIATNKKETKWFYSIDEYRKAKLSKTWKIRYIKGLGSLTEKEYKKVINEPVFDEIVIDDPSCFELLFGDDTDKRKDWMTQ
> |[Viruses Vibrio phage VH7D]||_Vibrio_phage_VH7D.gb|Topoisomerase IV sub..|1794|NC_023568.1(246964):203588-205381:1 ^RAST2:fig|10239.72.peg.318^ Viruses Vibrio phage VH7D|neighbours:(1),(1)|neighbour_genes:NAD-dependent protei..,Phage protein|
MSKKDNFQILSDKQHVLKRPGMYIGSVDREEHERFVLGDFKKIEYVPGLVKIINEVIDNSLDEAIRTKFKFANVIEVKIEGNRITISDNGRGIPQDKVLDPDGKELLRPEAAWTRTKAGSNFEDDRTTVGMNGVGAALTNYFSHQFIGKTCDGKNTVTVSCSNNADRIFVRTSKGGTKGTSVEFIPDFNRFGVFGISPQDEEIIKDRLASLSVAFPEITFKYNGKKHAPTLKQYAKMFNTEVAFEFDNVALFVAPSDEFRHNSFINGVNTSNGGTHVDYFINKLSDELIPMIKRKHKINVPKPQLKNGLTLGLFIRNFTDPKFDSQTKERLTSSQGEVSPYLKDLAYDKIAKKILAEDDIIMPIIEALLAKQQAAEARELARKQKKAQQAKVAEHIKASQPGGTLFLTEGKSAIGYLIKVRDSKKHGGIPLRGKVLSTWGKRPAEIMKNKELCDIMSVLNIQLGNDDIRDMYYKDIGILVDADVDGKGSIFPLLLAFFYNWPELYKQKRIKFVRTPVVIASKNKETKWFYSIEEYRKAKLSKTWKIRYIKGLGSLTEKEYKKVINEPVFDDIVIDDPNCFELLFGNDTDKRKDWMTQ
> |[Tevenvirinae Vibrio_phage_ValB1_HC]||_Vibrio_phage_ValB1_HC.gb|Phage DNA topoisomer..|1794|MK568540.1(247619):55217-57010:-1 ^RAST2:fig|1198136.76.peg.94^ Tevenvirinae Vibrio_phage_ValB1_HC|neighbours:(-1),(-1)|neighbour_genes:Phage protein,Phage protein|
MSKKDNFQILSDKQHVLKRPGMYIGSVDREEHERFVLGDFKKIEYVPGLVKIINEVIDNSLDEAIRTKFKFANVIEVKIEGNRITISDNGRGIPQDKVLDPDGKELLRPEAAWTRTKAGSNFEDDRTTVGMNGVGAALTNYFSHQFIGKTCDGKNTVTVSCSNNADRIFVRTSKGGTKGTSVEFIPDFNRFGVFGISPQDEEIIKDRLASLSVAFPEITFKYNGKKHAPTLKQYAKMFNTEVAFEFDNVALFVAPSDEFRHNSFINGVNTSNGGTHVDYFINKLSDELIPMIKRKHKINVPKPQLKNGLTLGLFIRNFTDPKFDSQTKERLTSSQGEVSPYLKDLAYDKIAKKILAEDDIIMPIIEALLAKQQAAEARELARKQKKAQQAKVAEHIKASQPGGTLFLTEGKSAIGYLIKVRDSKKHGGIPLRGKVLSTWGKRPAEIMKNKELCDIMSVLNIQLGNDDIRDMYYKDIGILVDADVDGKGSIFPLLLAFFYNWPELYKQKRIKFVRTPVVIASKNKETKWFYSIEEYRKAKLSKTWKIRYIKGLGSLTEKEYKKVINEPVFDDIVIDDPNCFELLFGNDTDKRKDWMTQ
> |[Tevenvirinae Vibrio_phage_ValKK3]||_Vibrio_phage_ValKK3.gb|Phage DNA topoisomer..|1794|NC_028829.1(248088):108318-110111:-1 ^RAST2:fig|1198136.77.peg.230^ Tevenvirinae Vibrio_phage_ValKK3|neighbours:(-1),(-1)|neighbour_genes:Phage protein,Phage protein|
MSKKDNFQILSDKQHVLKRPGMYIGSVDREEHERFVLGDFKKIEYVPGLVKIINEVIDNSLDEAIRTKFKFANVIEVKIEGNRITISDNGRGIPQDKVLDPDGKELLRPEAAWTRTKAGSNFEDDRTTVGMNGVGAALTNYFSHQFIGKTCDGKNTVTVSCSNNADRIFVRTSKGGTKGTSVEFIPDFNRFGVFGISPQDEEIIKDRLASLSVAFPEITFKYNGKKHAPTLKQYAKMFNTEVAFEFDNVALFVAPSDEFRHNSFINGVNTSNGGTHVDYFINKLSDELIPMIKRKHKINVPKPQLKNGLTLGLFIRNFTDPKFDSQTKERLTSSQGEVSPYLKDLAYDKIAKKILAEDDIIMPIIEALLAKQQAAEARELARKQKKAQQAKVAEHIKASQPGGTLFLTEGKSAIGYLIKVRDSKKHGGIPLRGKVLSTWGKRPAEIMKNKELCDIMSVLNIQLGNDDIRDMYYKDIGILVDADVDGKGSIFPLLLAFFYNWPELYKQKRIKFVRTPVVIASKNKETKWFYSIEEYRKAKLSKTWKIRYIKGLGSLTEKEYKKVINEPVFDDIVIDDPNCFELLFGNDTDKRKDWMTQ
> |[Tevenvirinae Vibrio_phage_nt-1]||_Vibrio_phage_nt-1.gb|Phage DNA topoisomer..|1794|NC_021529.2(247511):188938-190731:1 ^RAST2:fig|1198136.72.peg.356^ Tevenvirinae Vibrio_phage_nt-1|neighbours:(1),(1)|neighbour_genes:Phage protein,hypothetical protein|
MSKQDAFQILSDKQHVLKRPGMYIGSVDREAHDRFVLGEYKQIEYVPGLVKIINEVIDNSLDEAIRTKFKFANIIEVKIEGNRITVSDNGRGIPQDTVIDPQGNELLRPEAAWTRTKAGSNFEDDRTTVGMNGVGAALTNYFSHQFIGKTCDSKNTVTVSCSNNADRIFVRTMKGGTQGTSVEFIPDFNRFGVFGISPQDEEIIKDRLASLSVAFPEITFKYNGKKHAPTLKQYAKMFGTDVAFEFDDVAIFIAASDEFRHNSFINGVNTKNGGTHVDYFSNKLADELIPMIKRKHKITVPKPQLKNGLTIGLFIRNFVDPKFDSQTKERLTSSQGEVSPYLKDIDYDKIAKKILADDDIIMPIIEALLAKQQAAEARELARKQKKAQTAKVADHIKASMPGGTLFLTEGKSAIGYLIKVRDSKKHGGIPLRGKVLSTWGKRPAEIMKNKELSDIMSVLGLQLGNDDIRDMYYHDIGILVDADVDGKGSIFPLLLAFFYNWPELYKQKRIKFVRTPVVIAANKKDTKWFYSLEEYRKAKLGSTWKIRYIKGLGSLTEKEYKRVINEPVFDEIVIDDPDLFELLFGDDADRRKDWMTQ
> |[Tevenvirinae Vibrio_phage_phi-Grn1]||_Vibrio_phage_phi-Grn1.gb|Phage DNA topoisomer..|1794|KT919972.1(248605):131538-133331:1 ^RAST2:fig|1198136.75.peg.204^ Tevenvirinae Vibrio_phage_phi-Grn1|neighbours:(1),(1)|neighbour_genes:Phage protein,Phage protein|
MSKKDNFQILSDKQHVLKRPGMYIGSVDREEHERFVLGDFKKIEYVPGLVKIINEVIDNSLDEAIRTKFKFANVIEVKIEGNRITISDNGRGIPQDKVLDPDGKELLRPEAAWTRTKAGSNFEDDRTTVGMNGVGAALTNYFSHQFIGKTCDGKNTVTVSCSNNADRIFVRTSKGGTKGTSVEFIPDFNRFGVFGISPQDEEIIKDRLASLSVAFPEITFKYNGKKHAPTLKQYAKMFNTEVAFEFDNVALFVAPSDEFRHNSFINGVNTSNGGTHVDYFINKLSDELIPMIKRKHKINVPKPQLKNGLTLGLFIRNFTDPKFDSQTKERLTSSQGEVSPYLKDLAYDKIAKKILAEDDIIMPIIEALLAKQQAAEARELARKQKKAQQAKVAEHIKASQPGGTLFLTEGKSAIGYLIKVRDSKKHGGIPLRGKVLSTWGKRPAEIMKNKELCDIMSVLNIQLGNDDIRDMYYKDIGILVDADVDGKGSIFPLLLAFFYNWPELYKQKRIKFVRTPVVIASKNKETKWFYSIEEYRKAKLSKTWKIRYIKGLGSLTEKEYKKVINEPVFDDIVIDDPNCFELLFGNDTDKRKDWMTQ
> |[Tevenvirinae Vibrio_phage_phi-ST2]||_Vibrio_phage_phi-ST2.gb|Phage DNA topoisomer..|1794|KT919973.1(250485):191704-193497:1 ^RAST2:fig|1198136.73.peg.345^ Tevenvirinae Vibrio_phage_phi-ST2|neighbours:(1),(1)|neighbour_genes:Phage protein,Phage protein|
MSKKDNFQILSDKQHVLKRPGMYIGSVDREEHERFVLGDFKKIEYVPGLVKIINEVIDNSLDEAIRTKFKFANVIEVKIEGNRITISDNGRGIPQDKVLDPDGKELLRPEAAWTRTKAGSNFEDDRTTVGMNGVGAALTNYFSHQFIGKTCDGKNTVTVSCSNNADRIFVRTSKGGTKGTSVEFIPDFNRFGVFGISPQDEEIIKDRLASLSVAFPEITFKYNGKKHAPTLKQYAKMFNTEVAFEFDNVALFVAPSDEFRHNSFINGVNTSNGGTHVDYFINKLSDELIPMIKRKHKINVPKPQLKNGLTLGLFIRNFTDPKFDSQTKERLTSSQGEVSPYLKDLAYDKIAKKILAEDDIIMPIIEALLAKQQAAEARELARKQKKAQQAKVAEHIKASQPGGTLFLTEGKSAIGYLIKVRDSKKHGGIPLRGKVLSTWGKRPAEIMKNKELCDIMSVLNIQLGNDDIRDMYYKDIGILVDADVDGKGSIFPLLLAFFYNWPELYKQKRIKFVRTPVVIASKNKETKWFYSIEEYRKAKLSKTWKIRYIKGLGSLTEKEYKKVINEPVFDDIVIDDPNCFELLFGNDTDKRKDWMTQ
> |[Tevenvirinae _Vibrio_phage_vB_VmeM-32]||_Vibrio_phage_vB_VmeM-32.gb|hypothetical protein|1866|KU160494.1(199912):59367-61232:-1 ^RAST2:fig|1198136.70.peg.93^ Tevenvirinae _Vibrio_phage_vB_VmeM-32|neighbours:(-1),(-1)|neighbour_genes:hypothetical protein,hypothetical protein|
MFCDKGIIMTENKKVNGDVFQILSERDHALQAPDMYIGSVVAEPIEVLIDGKYETLNYVPGLLKIIDEIIDNSVDEAIRTDYKFANEIRVQINNSCEVEISDNGRGIPQDDILTPEGIKIPRPLAAWTRARAGTNFDKGRTTMGKNGIGSALTNFFSSQFIGTTDDGKSRVIVRCTNSAENVDFVKEKSVSHGTSVKFVPDFDYFGVNRINENIERVIQNRLTYLAICHRQIKFYFNGKAISGNFVSFAKKFGDVYYENETNHSMFISTSDQFRHISFVNGIFTRLGGTHVDGITNAIFDELITLIKKKHKIDINRARIRENIMFGLFLRNFSDSKYDGQTKERLSNPFSQIKDHVGLDAVKIAKKILSIESIINPIIESALAKKRAADAAELKRKTKNALSINVPKHIKASALGKKKCSLFLTEGDSAIGYFVKARGDKSDVYGGFPLRGKILNVWDKTAKDAMKNAEISQLVSILNVALSDKSDPAYDEIVIMTDQDVDGKGSIALLLIALFYKFWPHWFDDERIKIIRTPEYISTNGKTVEWSYDLDEFKSKEKMFSKGKWEHRHIKGLGSLTLDEYKRCIHEPKFETIVVCDETRRYLEMLFGDDAEQRKAWLSGEF
> |[Tevenvirinae Vibriophage_phi-pp2]||_Vibriophage_phi-pp2.gb|Phage DNA topoisomer..|1794|JN849462.1(246421):24180-25973:1 ^RAST2:fig|1198136.74.peg.45^ Tevenvirinae Vibriophage_phi-pp2|neighbours:(1),(1)|neighbour_genes:Phage protein,Phage protein|
MSKQDNFQILSDKQHVLKRPGMYIGSVDREAHERFVLGEYKQIEYVPGLVKIINEVIDNSLDEAIRTKFKFANVIEVKVEGNRITIADNGRGIPQDKVIDPHGNELLRPEAAWTRTKAGSNFEDDRTTVGMNGVGAALTNYFSHQFIGKTCDGKNTVTVSCSNNAERIFVRTSKGGTQGTSVEFIPDFNRFGVFGISPQDEEIIKDRLAALSVAFPEITFKYNGKKHAPTLKQYAKMFGTDVSFEFDNVALFIAASDEFRHNSFINGVHTINGGTHVDYFSNKLADELIPMIKRKHKINVPKPQLKNGLTIGLFIRNFVDPKFDSQTKERLTSSQGDVSPYLKDISYDKIAKKILADDDIIMPIIEALLAKQHAAEARELARKQKKAQNAKVADHIKATMPGGTLFLTEGKSAIGYLIKVRDSKKHGGIPLRGKVLSTWGKRPAKIMENKELCDIMSVLNIQLGNDDIRDMYYHDIGILVDADVDGKGSIFPLLLAFFYNWPELYKQKRIKFVRTPVVIATNKKETKWFYSIDEYRKAKLSKTWKIRYIKGLGSLTEKEYKKVINEPVFDEIVIDDPSCFELLFGDDTDKRKDWMTQ
>ID:YP_009153606.1 |[Yersinia phage PST]||_Yersinia_phage_PST_.gbk|DNA topoisomerase su..|1818|NC_027404(167785):2447-4264:-1 ^GeneID:24677430^ Yersinia phage PST, complete genome.|neighbours:ID:YP_009153605.1(-1),ID:YP_009153607.1(-1)|neighbour_genes:hypothetical protein,hypothetical protein|
MIKNEIKILSDIEHIKKRSGMYIGSSANEMHERFLFGKWESVQYVPGLVKLIDEIIDNSVDEGIRTKFKFANKINVTIKNNQVTVEDNGRGIPQAMVKTPTGEEIPGPVAAWTIPKAGGNFGDDKERVTGGMNGVGSSLTNIFSVMFVGETGDGQNNIVVRCSNGMENKSWETIPGKWKGTRVTFIPDFMSFETNELSQVYLDITLDRLQTLAVVYPDIQFTFNGKKVQGNFKKYARQYDEHAIVQEQENCSIAVGRSPDGFRQLTYVNNIHTKNGGHHIDCVMDDICEDLIPQIKRKFKIDVTKARVKECLTIVMFVRDMKNMRFDSQTKERLTSPFGEIRSHIQLDAKKISRAILNNEAILMPIIEAALARKLAAEKAAETKAAKKASKAKVHKHIKANLCGKDADTTLFLTEGDSAIGYLIDVRDKELHGGYPLRGKVLNSWGMSYADMLKNKELFDICAITGLVLGEKAENLNYHNIAIMTDADHDGLGSIYPSLLGFFSNWPELFEQGRIRFVKTPVIIAHVGKKQEWFYTVAEYESAKDALPKHSIRYIKGLGSLEKSEYREMIQNPVYDVVKLPENWKELFEMLMGDNADLRKEWMSQ
>ID:VEV89619.1 |[Yersinia phage fPS-2]||_Yersinia_phage_fPS-2_.gbk|g003c|1818|LR215722(169060):2458-4275:-1 ^^ Yersinia phage fPS-2 genome assembly, chromosome: I.|neighbours:ID:VEV89618.1(-1),ID:VEV89620.1(-1)|neighbour_genes:g002c,g004c|
MIKNEIKILSDIEHIKKRSGMYIGSSANEMHERFLFGKWESVQYVPGLVKLIDEIIDNSVDEGIRTKFKFANKINVTIKNNQVTVEDNGRGIPQAMVKTPTGEEIPGPVAAWTIPKAGGNFGDDKERVTGGMNGVGSSLTNIFSVMFVGETGDGQNNIVVRCSNGMENKSWETIPGKWKGTRVTFIPDFMSFETNELSQVYLDITLDRLQTLAVVYPDIQFTFNGKKVQGNFKKYARQYDEHAIVQEQENCSIAVGRSPDGFRQLTYVNNIHTKNGGHHIDCVMDDICEDLIPQIKRKFKIDVTKARVKECLTIVMFVRDMKNMRFDSQTKERLTSPFGEIRSHIQLDAKKISRAILNNEAILMPIIEAALARKLAAEKAAETKAAKKASKAKVHKHIKANLCGKDADTTLFLTEGDSAIGYLIDVRDKELHGGYPLRGKVLNSWGMSYADMLKNKELFDICAITGLVLGEKAENLNYHNIAIMTDADHDGLGSIYPSLLGFFSNWPELFEQGRIRFVKTPVIIAQVGKKQEWFYTVAEYESAKDALPKHSIRYIKGLGSLEKSEYREMIQNPVYDVVKLPENWKELFEMLMGDNADLRKEWMSQ
>ID:YP_009149242.1 |[Yersinia phage phiD1]||_Yersinia_phage_phiD1_.gbk|g003|1818|NC_027353(167063):2458-4275:-1 ^GeneID:24635439^ Yersinia phage phiD1 complete genome.|neighbours:ID:YP_009149241.1(-1),ID:YP_009149243.1(-1)|neighbour_genes:g002,g004|
MIKNEIKILSDIEHIKKRSGMYIGSSANEMHERFLFGKWESVQYVPGLVKLIDEIIDNSVDEGIRTKFKFANKINVTIKNNQVTVEDNGRGIPQAMVKTPTGEEIPGPVAAWTIPKAGGNFGDDKERVTGGMNGVGSSLTNIFSVMFVGETGDGQNNIVVRCSNGMENKSWEDIPGKWKGTRVTFIPDFMSFETNELSQVYLDITLDRLQTLAVVYPDIQFTFNGKKVQGNFKKYARQYDEHAIVQEQENCSIAVGRSPDGFRQLTYVNNIHTKNGGHHIDCVMDDICEDLIPQIKRKFKIDVTKARVKECLTIVMFVRDMKNMRFDSQTKERLTSPFGEIRSHIQLDAKKISRAILNNEAILMPIIEAALARKLAAEKAAETKAAKKASKAKVHKHIKANLCGKDADTTLFLTEGDSAIGYLIDVRDKELHGGYPLRGKVLNSWGMSYADMLKNKELFDICAITGLVLGEKAENLNYHNIAIMTDADHDGLGSIYPSLLGFFSNWPELFEQGRIRFVKTPVIIAQVGKKQEWFYTVAEYESAKDALPKHSIRYIKGLGSLEKSEYREMIQNPVYDVVKLPENWKELFEMLMGDNADLRKKWMSQ
