# Supplementary material for: Influence of Non-canonical DNA Bases on the Genomic Diversity of Tevenvirinae
Source: Front Microbiol. 2021 Apr 6;12:632686. doi: 10.3389/fmicb.2021.632686 (PMC8056088; doi:10.3389/fmicb.2021.632686)
Supplement: Supplementary Data Sheet 1 — Clustering results (folders “first clusterisation,” “second clusterisation,” and “third clusterisation”): the number of pan-genome components in the individual genome (files “pan genome components of genomes”), the total number of all clusters and components of the pan-genome (files “pan genome components”), a list of clusters of the core genome (files “core list”), a list of clusters of the softcore genome (files “softcore list”). Clusters of the softcore genome (folders “softcore clusters”) are presented in the files which show regions in genomes, protein sequences, names of viruses which have these proteins A description of softcore clusters is also supplied (file “Softcore clusters description”). [file Data_Sheet_1.ZIP › Data sheet 1/second clusterisation/softcore_clusters/21100_61.faa]

> |[Tevenvirinae _Acinetobacter_phage_133]||_Acinetobacter_phage_133.gb|hypothetical protein|1014|NC_015250.1(159801):22807-23820:-1 ^RAST2:fig|1198136.113.peg.49^ Tevenvirinae _Acinetobacter_phage_133|neighbours:(-1),(-1)|neighbour_genes:hypothetical protein,hypothetical protein|
MSVWVEQEFAERILCNYGQFRKVSINPFKLNCRCPVCGDSATDEFKARFWAYEYQGSIMVHCYNCDVSMGIRTFIKEYDEPMYREMLLEISKSNGFNRPKAQPVIIKKAAPVIEQIPYSVRLDTLPKNHPIIKYVQGRKIPEYQWNRLYFTGEWPKLCNHVKPGTYKKEPKEYRLVIPIYNADGKMESFQGRALTPDAPQKYITIKSSDDATKIYGVDRIDPSQTVITLEGPLDSLFIKNAIAITGGSLDLDSVPFKGNRVWAMDHEPRHPDTIKRMERLIEAGEKVCFWLNCPWNEKDINEMIKEGAKPDELRQFILDNSYSGNMARLKLKQYRKV
> |[Tevenvirinae _Acinetobacter_phage_AM101]||_Acinetobacter_phage_AM101.gb|gp61 DNA primase sub..|1032|MH165274.1(166487):141305-142336:1 ^RAST2:fig|1198136.62.peg.213^ Tevenvirinae _Acinetobacter_phage_AM101|neighbours:(1),(1)|neighbour_genes:hypothetical protein,hypothetical protein|
MSSWIDNDYAIRLLSYERNYKLIPGMPIRINCACPVCGDSQKDPHKARFWYFHHDNTTFVHCYNCDYSSRFDRFLQERDEELYREYMMEKFKESGSGTSSRSAPVEVSEKLTTTFKVIEKLNYSTRIDTLPDSHPIVKYVSDRAIPKEKWNRLWFTAQWQDLCNSIKPGTFETPKPEYRLVIPIFNKKGEIESIQGRALKPSNIKYMTIKAHEHASKVYGQDTIDESKDFVFVMEGPIDSLFLENALAITGGSLSLDQVPYPEKRIWVLDNECRHPDTIKRMKKLIDAGERVCFWDNAPWQSKDVNDMIVKEGAKASDIQEYILQNSESGLMAQVRMTQFCKI
> |[Tevenvirinae _Acinetobacter_phage_Ac42]||_Acinetobacter_phage_Ac42.gb|DNA primase (EC 2.7...|1017|NC_014660.1(167716):28941-29957:-1 ^RAST2:fig|1198136.114.peg.60^ Tevenvirinae _Acinetobacter_phage_Ac42|neighbours:(-1),(-1)|neighbour_genes:hypothetical protein,hypothetical protein|
MNWVEYEFADRMACVYPRYRKVSHSPFKINCRCQVCGDSQKDQHKARFWIYDHKGVLLVKCFNCDLSMSFVRYMKENDEALYREFLIERRKAELPTQVSKVEPVEEPVKEISKVELAFCERLDKLPPNHPIVKYVKSRMIPEAVFDRLFFTMQWPALCNSVKPETYKIERQEPRLVIPIYNQEGVLESFQGRSLDPNAPQKYITIKSHEDATKIYGMDRVVAGRRVYVFEGPIDSLFIPNGIAITGGAIDVDVVPFAEDRVWVLDNECRHIDTINRMNKLIEQGQTVCFWDQSPWKSKDINDMIRKEGATPDQIIEYINANSFSGLRAKQRMIRFRKI
> |[Viruses _Acinetobacter_phage_Acj61]||_Acinetobacter_phage_Acj61.gb|DNA primase (EC 2.7...|1032|NC_014661.1(164093):27329-28360:-1 ^RAST2:fig|10239.85.peg.54^ Viruses _Acinetobacter_phage_Acj61|neighbours:(-1),(-1)|neighbour_genes:hypothetical protein,hypothetical protein|
MSYVDNEFALRIFSYQRNFRQVSTMPFKLNCSCPICGDSATDRLKARFWYYEYKGTMFCHCFNCDYSAGFGRFLENHDESLYREYLLEKRKEETFGKKETPKVVETEISEKFTKKLIIEKLDFCERLDRLPTNHPIIKYVVNRAIPKSAYKRLWFTAHWQEMVNATKPTFDNPRQECRLVIPIYNKEHKIEAYQGRALSSLARQKYMTIKAHEDASKVYGVDMVDDSKQWVYVMEGPIDSLFIPNAIAITGGSLDLDQVPYKDKRIWVLDNEPRHNDTIKRMEKLIAAGERVCFWDEAPWHSKDINDMVAKEGADPRDIEEYIVDNWAVGLLAQLRMSKYRKI
> |[Viruses _Acinetobacter_phage _Acj9]||_Acinetobacter_phage_Acj9.gb|DNA primase (EC 2.7...|1029|NC_014663.1(169947):31078-32106:-1 ^RAST2:fig|10239.87.peg.64^ Viruses _Acinetobacter_phage _Acj9|neighbours:(-1),(-1)|neighbour_genes:hypothetical protein,hypothetical protein|
MSDWIDDDFALQVFSLLPRFRQVSHMPMRLNARCPVCGDSQKDALKARFYYYYHEGTAFVNCFNCSYSASFGRFLSEHDTDAHKRYQMEKFKAGNTRTNVRREIDISPKITASLKVIEKLDYSERLDTLPADHPIIKYVESRKIPKDKWNRLWFTTKWQELANSIKPGTFETPKPEPRLVIPIYNREGKIESLQGRALRRSNVKYMTLKASDNASKIYGQDTVNEKLDFVFVMEGPIDSLFLTNAIAITGGSLNLDMVPWPEKRIWVMDNEPRHKDTIARMQRLIDEGETVCFWDAAPWQSKDVNDMVAKEGADPKDVQQYILDNSVSGLMARMRMVKYCKI
> |[Tevenvirinae _Acinetobacter_phage_KARL-1]||_Acinetobacter_phage_KARL-1.gb|gp61 DNA primase sub..|1032|MH713599.1(166560):155866-156897:1 ^RAST2:fig|1198136.64.peg.242^ Tevenvirinae _Acinetobacter_phage_KARL-1|neighbours:(1),(1)|neighbour_genes:hypothetical protein,hypothetical protein|
MSSWIDNDYAIRLLSYERNYKLIPGMPIRINCACPVCGDSQKDPHKARFWYFHHDNTTFVHCYNCDYSSRFDRFLQERDEELYREYMMEKFKESGSGTSSRPAPVEVSEKLTTTFKVIEKLNYSTRIDTLPDSHPIVKYVSDRAIPKEKWNRLWFTAQWQDLCNSIKPGTFETPKPEYRLVIPIFNKKGEIESIQGRALKPSNIKYMTIKAHEHASKVYGQDTIDESKDFVFVMEGPIDSLFLENALAITGGSLSLDQVPYADKRIWVLDNECRHIDTIKRMNKLIDAGERVCFWDNAPWQSKDVNDMIVKEGAKASDIQEYILQNSESGLMAQVRMTQFCKI
> |[Viruses _Acinetobacter_phage_ZZ1]||_Acinetobacter_phage_ZZ1.gb|DNA primase (EC 2.7...|1041|NC_018087.3(166687):29047-30087:-1 ^RAST2:fig|10239.86.peg.60^ Viruses _Acinetobacter_phage_ZZ1|neighbours:(-1),(-1)|neighbour_genes:hypothetical protein,hypothetical protein|
MSSFIDDEYALQYFSLQRNFKQVGAMPLKLNCSCPVCGDSAKDTFMARFWYYEHKGTKFVHCYNCDYSNSFGMFLREYDEDAFKNYQMTQFKEGAHKTNNRYTQPGKELYVQPKKADVVKHIEKLDYCQRLDTLPKSHPIIKYVEARKIPTEKYNRLWFTSQWQELCNKVKPGTFAKVMPEYRLVIPIFNKDGQIESFQGRALKESRVKYMTIKVDEESTKIYGQDTVDESKPVLMLEGPLDSLFLSNACAITGGKLSLDQVPYEGNRIWVMDNECRHEDTLKRMQSLIDAGESVCFWDSAPWPSKDINDMIVKDGATPEQIEDYILNNYASGLMAKVRMMKYRKI
> |[Tevenvirinae Acinetobacter_phage_vB_ApiM_fHyAci03]||_Acinetobacter_phage_vB_ApiM_fHyAci03.gb|gp61 DNA primase sub..|1032|MH460829.1(165975):28003-29034:-1 ^RAST2:fig|1198136.65.peg.60^ Tevenvirinae Acinetobacter_phage_vB_ApiM_fHyAci03|neighbours:(-1),(-1)|neighbour_genes:hypothetical protein,hypothetical protein|
MSSWIDNDYAIRLLSYERNYKLIPGMPIRINCACPVCGDSQKDPHKARFWYFHHDNTTFVHCYNCDYSSRFDRFLQERDEELYREYMMEKFKESGSGTSSRSAPVEVSEKLTTTFKVIEKLNYSTRIDTLPDSHPIVKYVSDRAIPKEKWNRLWFTAQWQDLCNSIKPGTFETPKPEYRLVIPIFNKKGEIESIQGRALKPSNIKYMTIKAHEHASKVYGQDTIDESKDFVFVMEGPIDSLFLENALAITGGSLSLDQVPYADKRIWVLDNECRHPDTIKRMKKLIDAGERVCFWDNAPWQSKDVNDMIVKEGAKASDIQEYILQNSESGLMAQVRMTQFCKI
> |[Tevenvirinae _Aeromonas_phage_65.2]||_Aeromonas_phage_65.2.gb|DNA primase (EC 2.7...|1047|KY290955.1(236567):7645-8691:-1 ^RAST2:fig|1198136.115.peg.12^ Tevenvirinae _Aeromonas_phage_65.2|neighbours:(-1),(-1)|neighbour_genes:Phage protein,hypothetical protein|
MNIIAIERDFATRLSYRMEMCTDHARGVEVRYNFKCPLCGDGDSGYKTRGWLYEDDGHVRFGCFNCGRNFKLTNYLYDHEPEMYREFAKEKFSNKDDSWVSVEKPKPKPVEIIKKNVIPYSTCIADLPENHPAVKWVANRKIPKHQYHLFFFTDEWKKLANNIKPETYLYDDKKEYRLVIPIYNKDGTYSSLQGRALDPNVDKSRRYLTIKADDKASKVYGMERADPNKTVWMLEGPIDSVFIPNACAIVGGVMALEDAPFPEKRVWVLDKEDRSYDTIKRIENLVHAGERVVIWDECPWQSKDINDMVKNDGARIEDIISYLKEHTYYGLRAELALSKWRRFGHKRI
> |[Viruses Aeromonas phage 65]||_Aeromonas_phage_65.gb|hypothetical protein|1047|NC_015251.1(235229):7646-8692:-1 ^RAST2:fig|10239.65.peg.12^ Viruses Aeromonas phage 65|neighbours:(-1),(-1)|neighbour_genes:Phage protein,hypothetical protein|
MNIIAIERDFATRLSYRMEMCTDHARGVEVRYNFKCPLCGDGDSGYKTRGWLYEDDGHVRFGCFNCGRNFKLTNYLYDHEPEMYREFAKEKFSNKDDSWVSVEKPKPKPVEIIKKNVIPYSTCIADLPENHPAVKWVANRKIPKHQYHLFFFTDEWKKLANNIKPETYLYDDKKEYRLVIPIYNKDGTYSSLQGRALDPNVDKSRRYLTIKADDKASKVYGMERADPNKTVWMLEGPIDSVFIPNACAIVGGVMALEDAPFPEKRVWVLDKEDRSYDTIKRIENLVHAGERVVIWDECPWQSKDINDMVKNDGARIEDIISYLKEHTYYGLRAELALSKWRRFGHKRI
> |[Tevenvirinae _Aeromonas_phage_AS-szw]||_Aeromonas_phage_AS-szw.gb|DNA primase (EC 2.7...|1056|MF498773.1(229957):166447-167502:1 ^RAST2:fig|1198136.118.peg.290^ Tevenvirinae _Aeromonas_phage_AS-szw|neighbours:(1),(1)|neighbour_genes:Phage protein,hypothetical protein|
MNIIYIERQFATRLSYRMELCTDHSRGVEVKYNFRCPICGDSKTDYSKTRGWLYESEGHVRYGCFNCNVNMKLTNYLYDNEPEMYREFAKEKFANKDDSEWFETKKTVEKPVELITKSVIPYSTCIADLPENHPAVKWVASRKIPKHQYKLFFFTADWKKVANSVKPETYLYDDKKEYRLVIPIYNKDGTYSSLQGRALDPNVDKSRRYLTIKADDKASKVYGMERVDPSKTVWMLEGPIDSVFIPNACAIVGGVMALEDAPFPDKRVWVLDKEGRSFDTLKRIENLIKAGEKVVIWDECPWSSKDINDFIKNDGATIDEVVQYLKDHTYSGLRAELALSKWRKFGHKRIS
> |[Tevenvirinae _Aeromonas_phage_AS-zj]||_Aeromonas_phage_AS-zj.gb|DNA primase (EC 2.7...|1056|MF448340.1(229929):43080-44135:1 ^RAST2:fig|1198136.120.peg.51^ Tevenvirinae _Aeromonas_phage_AS-zj|neighbours:(1),(1)|neighbour_genes:Phage protein,hypothetical protein|
MNIIYIERQFATRLSYRMELCTDHSRGVEVKYNFRCPICGDSKTDYSKTRGWIYESEGHVRYGCFNCNVNMKLTNYLYDNEPEMYREFAKEKFANKDDSEWFETKKTVEKPVELITKSVIPYSTCIADLPENHPAVKWVAARKIPKHQYKLFFFTADWKKVANSVKPETYLYDDKKEYRLVIPIYNKDGTYSSLQGRALDPNVDKSRRYLTIKADDKASKVYGMERVDPSKTVWMLEGPIDSVFIPNACAIVGGVMALEDAPFPDKRVWVLDKEGRSFDTLKRIENLIKAGEKVVIWDECPWSSKDINDFIKNDGATIDEVVQYLKDHTYSGLRAELALSKWRKFGHKRIS
>ID:NP_943889.1 |[Aeromonas virus Aeh1]||_Aeromonas_phage_Aeh1_.gbk|61|1035|NC_005260(233234):7351-8385:-1 ^GeneID:2658235^ Aeromonas phage Aeh1, complete genome.|neighbours:ID:NP_943888.1(-1),ID:NP_943890.1(-1)|neighbour_genes:hypothetical protein,gp61.1 conserved hyp..|
MLYLQRHMAHQIAFVLPMFSDHSRAHEIKYNFRCHICGDSQKDKYKSRGWFYERDGQVWYGCFNCGKQLPFSLYLQMYHEELYREYIKEKYKDNERPKRQEVNLNLGSKLEKKEQKVVSDLPFCVKLSELREDHPVVQYMLDRCMPKDKLKLFYFTDNWKALSNHIKPETYKVVDREYRLVIPIHNQDGSVSCIQGRALGNVDKNQRYLTVKPDDQANKIYGLERVDGSKTVFYFEGPIDSVFIPNSLAIVGGSMHLNDAPFKSKRVWVLDNEPRSKETVERLEKLIDAGEKVVVWYECPWRSKDINDIIKNEGATAEQIEQYLKQNIVSGLSAKRRLSEWRKI
> |[Tevenvirinae _Aeromonas_phage_Ah1]||_Aeromonas_phage_Ah1.gb|hypothetical protein|1038|MG250483.1(221116):7973-9010:-1 ^RAST2:fig|1198136.116.peg.15^ Tevenvirinae _Aeromonas_phage_Ah1|neighbours:(-1),(-1)|neighbour_genes:hypothetical protein,T4-like phage protei..|
MLYLQRHMAHQIAFVLPMFSDHSRAHEIKYNFRCHICGDSQKDKYKSRGWFYERDGQVWYGCFNCGKQLPFSLYLQMYHEELYREYIKEKYKDNERPKRQEVNLNLGSKLEKKEKKVVSDLPFCVNLSELREDHPVVRYMLDRCIPKDKLKLFYFTDNWKALSNHIKPETYKVVDREYRLVIPIHNQDGTVSCIQGRALGNVDKNQRYLTVKPDDQANKIYGLERVDGSKTVFYFEGPIDSVFIPNSLAIVGGSMHLNDAPFKSKRVWVLDNEPRSKETVERLEKLIDAGEKVVLWDHFGRNEKDLNDMVKAGVSVDDIHDYLKSNIVSGLSAKLRLSKWRKSST
> |[Tevenvirinae _Aeromonas_phage_AsFcp_2]||_Aeromonas_phage_AsFcp_2.gb|Putative DNA primase..|1014|MH791401.1(219171):177719-178732:-1 ^RAST2:fig|1198136.67.peg.304^ Tevenvirinae _Aeromonas_phage_AsFcp_2|neighbours:(-1),(-1)|neighbour_genes:Deoxyuridine 5'-trip..,hypothetical protein|
MAHQIAFVLPMFSDHSRAHEIKYNFRCHICGDSMKDKYKSRGWFYEREGQVWYGCFNCGKQLPFTLYLQMYHEELYREYIKEKYKDNERPKRQEVNLNLGSKLEKKEQKSVCELPYCVKLSELREDHPVVRYMLSRCLPKDKLELFYFTDNWKALSNHIKPETYKHVEKEYRLVIPIHNADGSISCIQGRALGNVDKNQRYLTVKPDDTANKIYGLERVDGKKTVFYFEGPIDSVFIPNSLAIVGGSMHLNDAPFKDKRVWVLDNEPRSKETVERLEKLIDAGEKVVVWLDCPWYKKDVNDMIKDEGATAEQIEQYLKQNIVSGLSAKFRLSEWRKI
> |[Tevenvirinae _Aeromonas_phage_Asswx_1]||_Aeromonas_phage_Asswx_1.gb|DNA primase (EC 2.7...|1056|MH791398.1(229103):174148-175203:1 ^RAST2:fig|1198136.119.peg.315^ Tevenvirinae _Aeromonas_phage_Asswx_1|neighbours:(1),(1)|neighbour_genes:Phage protein,hypothetical protein|
MNIIYIERQFATRLSYRMELCTDHSRGVEVKYNFRCPICGDSKTDYSKTRGWLYESEGHVRYGCFNCNVNMKLTNYLYDNEPEMYREFAKEKFANKDDSEWFETKKTVEKPVELITKSVIPYSTCIADLPENHPAVKWVASRKIPKHQYKLFFFTADWKKVANSVKPETYLYDDKKEYRLVIPIYNKDGTYSSLQGRALDPNVDKSRRYLTIKADDKASKVYGMERVDPSKTVWMLEGPIDSVFIPNACAIVGGVMALEDAPFPDKRVWVLDKEGRSFDTLKRIENLIKAGEKVVIWDECPWSSKDINDFIKNDGATIDEVVQYLKDHTYSGLRAELALSKWRKFGHKRIS
> |[Tevenvirinae _Aeromonas_phage_Aswh_1]||_Aeromonas_phage_Aswh_1.gb|DNA primase subunit|1062|MH791414.1(229730):64840-65901:-1 ^RAST2:fig|1198136.117.peg.159^ Tevenvirinae _Aeromonas_phage_Aswh_1|neighbours:(-1),(-1)|neighbour_genes:hypothetical protein,hypothetical protein|
MMINQIIIERQFATMLSYRMELTTDHSRGVEVKYNFRCPICGDSATQYHKTRGWFYESEGHVRFGCYNCGRNMKLTNYLYEYEPEMYREFAKEKYANKEDSWEPVYQEKKKEVKKEQIKKNEIPYSICLADLPETHPVIGWVNRRKIPKDKHKLFFFTDEWKKLANNIKPETYKYDDKKEYRLVIPIYNKDGTYSSIQGRALTNVEKSQRYLTIKADDDASKVYGMERVDESKTVYMLEGPIDSVFIPNACAIVGGSMALEDSPFENNRVWVLDNEPRSYDTIKRMEKLINASEKIVIWIDCPWTSKDINDMIKDEGATVDEIMEFIRENTYSGIRAVDALSKWRKYGHKRLK
> |[Tevenvirinae _Aeromonas_phage_CC2]||_Aeromonas_phage_CC2.gb|DNA primase (EC 2.7...|1056|NC_019538.1(231743):95212-96267:-1 ^RAST2:fig|1198136.110.peg.249^ Tevenvirinae _Aeromonas_phage_CC2|neighbours:(-1),(-1)|neighbour_genes:hypothetical protein,Phage protein|
MNIIYIERQFATRLSYRMELCTDHSRGVEVKYNFRCPVCGDSKTDYSKTRGWLYESEGHVRFGCFNCNVNMKLTNYLYDNEPEMYREFAKEKFANKDDSEWFETKKTVEKPVELITKSVIPYSTCIADLPENHPAVKWVAARKIPKHQYKLFFFTADWKKVANSVKPETYLYDDKKEYRLVIPIYNKDGTYSSLQGRALDPNVDKSRRYLTIKADDKASKVYGMERVDQSKTVWMLEGPIDSVFIPNACAIVGGVMALEDAPFPDKRVWVLDKEGRSFDTLKRIENLIKAGEKVVIWDECPWPSKDINDFIKNDGATIDDVVQYLKDHTYSGLRAELALSKWRKFGHKRIS
> |[Tevenvirinae _Aeromonas_phage_PX29]||_Aeromonas_phage_PX29.gb|Putative DNA primase..|1014|NC_023688.1(222006):7084-8097:-1 ^RAST2:fig|1198136.108.peg.10^ Tevenvirinae _Aeromonas_phage_PX29|neighbours:(-1),(-1)|neighbour_genes:Deoxyuridine 5'-trip..,hypothetical protein|
MAHQIAFVLPMFSDHSRAHEIKYNFRCHICGDSMKDKYKSRGWFYEREGQVWYGCFNCGKQLPFTLYLQMYHEELYREYIKEKYKDNERPKRQEVNLNLGSKLEKKEQKSVCELPYCVKLSELREDHPVVRYMLSRCLPKDKLELFYFTDNWKALSNHIKPETYKHVEKEYRLVIPIHNADGSISCIQGRALGNVDKNQRYLTVKPDDTANKIYGLERVDGKKTVFYFEGPIDSVFIPNSLAIVGGSMHLNDAPFKDKRVWVLDNEPRSKETVERLEKLIDAGEKVVVWLDCPWYKKDVNDMIKDEGATAEQIEQYLKQNIVSGLSAKFRLSEWRKI
> |[Tevenvirinae _Aeromonas_phage_phiAS5]||_Aeromonas_phage_phiAS5.gb|DNA primase subunit|1077|NC_014636.1(225268):100098-101174:-1 ^RAST2:fig|1198136.107.peg.149^ Tevenvirinae _Aeromonas_phage_phiAS5|neighbours:(-1),(-1)|neighbour_genes:Deoxyuridine 5'-trip..,hypothetical protein|
MISCPHKRAFLFGEFMLYIQRQMAHQIAFVLPMFSDHSRAHEIKYNFRCHICGDSQKDKYKSRGWFYERDGQVFYGCFNCGKQLPFSLYLQLYHEELYREYIKEKYKDSKPKRSEVKLDLGAKLEKKEQKIVSELPFCVRLSELPEAHPVVKYMLHRCIPKENLKLFYFTDNWKGLSNHIKPDTYKHIEKEYRLVIPIYNADGTVSCIQGRALGNVDKNQRYLTVKPSDDANKVYGLERVDGTKTVWYFEGPIDSTFIPNSLAIVGGSMHLADAPFKGKRVWVLDNEPRSKETVERLEKLIDAGEKVVVWLDCPFHSKDINDMIKDEGATVQQIETYLKQNTVSGLSAKRRLSEWRKI
>ID:YP_802973.1 |[Escherichia virus RB32]||_Bacteriophage_RB32_.gbk|61|1029|NC_008515(165890):15952-16980:-1 ^GeneID:4405673^ Bacteriophage RB32, complete genome.|neighbours:ID:YP_802972.1(1),ID:YP_802974.1(-1)|neighbour_genes:hypothetical protein,61.1|
MSSIPWIDNEFAYRALAHLPKFTQVNNSSTFKLRFRCPVCGDSKTDQNKARGWYYGDNNEGNIHCYNCNYHAPIGIYLKEFEPDLYREYIFEIRKEKGKSRPVEKPKELPKQPEKKIIKSLPSCVRLDKLAEDHAIIKYVKARCIPKDKWKYLWFTTEWPKLVNSIAPGTYKKEIPEPRLVIPIYNANGKAESFQGRALKKDAPQKYITIKAYPEATKIYGVERVKDGDVYVLEGPIDSLFIENGIAITGGQLDLEIVPFKDRRVWVLDNEPRHPDTIKRMTKLVDAGERVMFWDKSPWKSKDVNDMIRKEGATPEQIMEYMKNNIAQGLMAKMRLSKYAKI
> |[Tevenvirinae _Citrobacter_phage_IME-CF2]||_Citrobacter_phage_IME-CF2.gb|DNA primase subunit|1029|NC_029013.1(177688):101782-102810:1 ^RAST2:fig|1198136.109.peg.189^ Tevenvirinae _Citrobacter_phage_IME-CF2|neighbours:(1),(1)|neighbour_genes:hypothetical protein,dUTPase|
MYLDIEFATRIMGSLPQSEIVRRGGALSIHSRCPICGDSMKDKHKKRFWIYPSKKGDHMNCGCFNCGYNRPFTVFLKDYYPDDYRDYLLESFKDRKQTKTTHTEPPKEEKKYIPELQFCERLDTLPENHPIVKYVAGRHIPKDKYDRLWFTRQWQHLVNSVNPDSYPLPKDEPRLVIPIFDNKGKIESFQGRALRDNAAAKYMTIKACEQSTKIYGQDTIDPLKTVYFLEGPLDSLFVDNAGAITGGQLALSEVPYKNMRVWVLDNEARHPDTTTRLLKLIESGEKVVMWDKCPWPSKDINEMIKEDGATKAGIMQYLKDNTVHGLEAKLRFKAWDKSPKKK
>ID:YP_009194846.1 |[Citrobacter phage Margaery]||_Citrobacter_phage_Margaery_.gbk|primase|1026|NC_028755(178182):16225-17250:-1 ^GeneID:26647215^ Citrobacter phage Margaery, complete genome.|neighbours:ID:YP_009194845.1(-1),ID:YP_009194847.1(-1)|neighbour_genes:dUTPase,hypothetical protein|
MYLDIEFATRIMGSLPQSEIVRRGGEFSIHSRCPICGDSMKDKHKKRFWIFPSKRGTHMMCGCFNCNYSKPFSVFLKDYYPDDYTAYLMESFKDRKDLKQTHEEPPKEEKKYIPELQFCERLDTLPENHPIVKYVAGRHIPKDKYDRLWFTRQWQHLVNSVNADAYPLPKDEPRLVIPIFDEKGKIESFQGRALRDNANAKYMTIKACEHSTKVYGQDTIDPLKPVYLLEGPLDSLFVDNAGAITGGQMALSDVPYKNMRVWVLDNEARHPDTTHRLLKLIEAGEKVVLWDKCPWPSKDINEMIKTDGATKLEIMQYLKDNTVSGLTAKLRFKSWNKSPKK
>ID:AYJ72891.1 |[Citrobacter phage Maroon]||_Citrobacter_phage_Maroon_.gbk|DNA primase|1026|MH823906(178830):15779-16804:-1 ^^ Citrobacter phage Maroon, complete genome.|neighbours:ID:AYJ72890.1(-1),ID:AYJ72892.1(-1)|neighbour_genes:dCTP pyrophosphatase,hypothetical protein|
MYLDIEFATRIMGSLPQSEIVRRGGEFSIHSRCPICGDSMKDKHKKRFWIFPSKRGTHMMCGCFNCNYSKPFSVFLKDYYPDDYTAYLMESFKDRKDLKQTHEEPPKEEKKYIPELQFCERLDTLPENHPIVKYVAGRHIPKDKYDRLWFTRQWQHLVNSVNADAYPLPKDEPRLVIPIFDEKGKIESFQGRALRDNANAKYMTIKACEHSTKVYGQDTIDPLKPVYLLEGPLDSLFVDNAGAITGGQMALSDVPYKNMRVWVLDNEARHPDTTHRLLKLIEAGEKVVLWDKCPWPSKDINEMIKTDGATKLEIMQYLKDNTVSGLTAKLRFKSWNKSPKK
>ID:YP_009203748.1 |[Citrobacter phage Merlin]||_Citrobacter_phage_Merlin_.gbk|DNA primase subunit|1026|NC_028857(172733):15364-16389:-1 ^GeneID:26647948^ Citrobacter phage Merlin, complete genome.|neighbours:ID:YP_009203747.1(1),ID:YP_009203749.1(-1)|neighbour_genes:hypothetical protein,hypothetical protein|
MSWVHNEFAFRALSHLPKFTQVNNAAQFKLRCRCPVCGDSQKDENKARFWAYGLPDDVLLKCYNCDYVKPIGIYLKEYEPDLYREFILELRKDKMVQREKPVEKPKPVVEETKGIKLIHCERLDKMDPNHPIVRYIAGRKIPKDKWNRLYFTLKWPALVNSVNPDTYKTERDEPRLVIPIFNSEGIIESFQGRALRKDAPQKYITIKSNEHATKIYGTDTAKPGKNVYVLEGPIDSLFLDNAIAITGGAMDLSLVPFKEDRVWIMDHEPRKDDTIKRMKRLIDAGERVVFWDKAPWEKKDINDMIQKEGARIEDIQSYIENNIASGLMAQLRLKKYSKIGV
> |[Tevenvirinae _Citrobacter_phage_Miller]||_Citrobacter_phage_Miller.gb|DNA primase subunit|1029|NC_025414.1(178171):15941-16969:-1 ^RAST2:fig|1198136.111.peg.29^ Tevenvirinae _Citrobacter_phage_Miller|neighbours:(-1),(-1)|neighbour_genes:dUTPase,hypothetical protein|
MYLDIEFATRIMGSLPQSEIVRRGGALSIHSRCPICGDSMKDKHKKRFWIYPSKKGDHMNCGCFNCGYNRPFTVFLKDYYPDDYRDYLMESFKDRKQTKTTHTEPPKEEKKYIPELQFCERLDTLPENHPIVKYVAGRHIPKDKYDRLWFTRQWQHLVNSVNPDSYPLPKDEPRLVIPIFDNKGKIESFQGRALRDNAAAKYMTIKACEQSTKIYGQDTIDPLKTVYFLEGPLDSLFVDNAGAITGGQLALSEVPYKNMRVWVLDNEARHPDTTTRLLKLIESGEKVVMWDKCPWPSKDINEMIKEDGATKAGIMQYLKDNTVHGLEAKLRFKAWDKSPKKK
>ID:YP_009146469.1 |[Citrobacter phage Moon]||_Citrobacter_phage_Moon.gbk|DNA primase subunit|1026|NC_027331(170341):15792-16817:-1 ^GeneID:24721635,InterPro:IPR013264^ Citrobacter phage Moon, complete genome.|neighbours:ID:YP_009146468.1(1),ID:YP_009146470.1(-1)|neighbour_genes:hypothetical protein,hypothetical protein|
MSWVHNEFAFRALSHLPKFTQVNNAAQFKLRCRCPVCGDSQKDENKARFWAYGLPDDVLLKCYNCDYVKPIGIYLKEYEPDLYREFILELRKDKMVQREKPVEKPTPVVEETKGIKLIHCERLDKMDSNHPIIRYIAGRKIPKDKWNRLYFTLKWPALVNSVNPDTYKTERDEPRLVIPIFNSEGIIESFQGRALRKDAPQKYITIKSNEHATKIYGTDTAKPGRNVYVLEGPIDSLFLDNAIAITGGAMDLSLVPFKEDRVWIMDHEPRKDDTIKRMKRLIDAGERVVFWDKAPWEKKDINDMIQKEGARIEDIQSYIENNIASGLMAQLRLKKYSKIGV
>ID:YP_009285566.1 |[Citrobacter phage vB_CfrM_CfP1]||_Citrobacter_phage_vB_CfrM_CfP1_.gbk|DNA primase|1026|NC_031057(180219):18189-19214:-1 ^GeneID:29079627^ Citrobacter phage vB_CfrM_CfP1, complete genome.|neighbours:ID:YP_009285565.1(-1),ID:YP_009285567.1(-1)|neighbour_genes:dUTPase,hypothetical protein|
MYLDIEFATRIMGSLPQSEIVRRGGALSIHSRCPICGDSMKDKHKKRFWIYPSKKGDHMNCGCFNCGYNRPFTVFLKDYYPDDYRDYLMESFKDRKQTKTTHTEPPKEEKKYIPELQFCERLDTLPENHPIVKYVAGRHIPKDKYDRLWFTRQWQHLVNSVNPDSYPLPKDEPRLVIPIFDNKGKIESFQGRALRDNAASKYMTIKACEQSTKIYGQDTIDPLKTVYFLEGPLDSLFVDNAGAITGGQLALSEVPYKNMRVWVLDNEARHPDTTTRLLKLIEAGEKVVMWDNSPWSSKDINEMIKTDGATKAEIMQYLKDNTVHGLTAKLRFKAWDKSPKK
> |[Tevenvirinae _Cronobacter_phage_Pet-CM3-4]||_Cronobacter_phage_Pet-CM3-4.gb|gp61 DNA primase sub..|1026|LT614807.1(171975):16247-17272:-1 ^RAST2:fig|1198136.112.peg.29^ Tevenvirinae _Cronobacter_phage_Pet-CM3-4|neighbours:(-1),(-1)|neighbour_genes:hypothetical protein,hypothetical protein|
MSWVDNEFAYRAFSHLPRFKQVTNGHRFKLNFRCPICGDSQKDQFKARGWAYEQPTGGIVVHCYNCDAHLGLAKYLRENEPDLYREYILEVRKEQGQARSAPKKEVKLPPVEKKFIQKLDYCERLDRLSPAHPICKYIAGRKIPKDKWNRLWFTTQWPALVNSVNEGTYSHEKNEPRLVIPIFNEKGKIESFQGRALSKDAPQKYMTIKAHELATKIYGQDTVDPNKLVFVMEGPLDSLFIDNAIAITGGSIELSMVPYEGNRAWIMDHEPRHPDTVKRMKKLIDAGERVVFWDKSPWSSKDVNDMIMKEGATPEQIMDYINNNIESGLMAKMRFTRYAKI
>ID:YP_006986302.1 |[Cronobacter phage vB_CsaM_GAP161]||_Cronobacter_phage_vB_CsaM_GAP161_.gbk|DNA primase subunit|1029|NC_019398(178193):14441-15469:-1 ^GeneID:13997567^ Cronobacter phage vB_CsaM_GAP161, complete genome.|neighbours:ID:YP_006986301.1(-1),ID:YP_006986303.1(-1)|neighbour_genes:hypothetical protein,hypothetical protein|
MYLDIEFATRIMGSLPQSEIVRRGGEFSIHSRCPICGDSMKDKHKKRFWIFPSKRGTHMMCGCFNCNYSKPFSVFLKDYYPDDYTAYLMESFKDRKDLKQTHEEPPKEEKKYIPELQFCERLDTLPENHPIVKYVAGRHIPKDKYDRLWFTRQWQHLVNSVNADAYPLPKDEPRLVIPIFDEKGKIESFQGRALRDNANAKYMTIKACEHSTKVYGQDTIDPLKTVYFLEGPLDSLFVDNAGAITGGQMALSDVPYKNMRVWVLDNERHHPDTTARLKKLIDAGEKVVLWDKCPWPSKDINEMIKSDGATKADIAKYLKENTVSGLTAKLRFNQWDRSPKKK
>ID:AOG16155.1 |[Cronobacter phage vB_CsaM_leB]||_Cronobacter_phage_vB_CsaM_leB_.gbk|primase|852|KX431559(177907):15848-16699:-1 ^^ Cronobacter phage vB_CsaM_leB, complete genome.|neighbours:ID:AOG16154.1(-1),ID:AOG16156.1(-1)|neighbour_genes:hypothetical protein,hypothetical protein|
MMCGCFNCNYSKPFSVFLKDYYPDDYTAYLMESFKDRKDLKQTHEEPPKEEKKYIPELQFCERLDTLPENHPIVKYVAGRHIPKDKYDRLWFTRQWQHLVNSVNADAYPLPKDEPRLVIPIFDEKGKIESFQGRALRDNANAKYMTIKACEHSTKVYGQDTIDPLKPVYLLEGPLDSLFVDNAGAITGGQMALSDVPYKNMRVWVLDNEARHPDTTHRLLKLIEAGEKVVLWDKCPWPSKDINEMIKTDGATKLEIMQYLKDNTVSGLTAKLRFKSWNKSPKK
>ID:AOG16434.1 |[Cronobacter phage vB_CsaM_leN]||_Cronobacter_phage_vB_CsaM_leN_.gbk|DNA primase subunit|1026|KX431560(179516):15312-16337:-1 ^^ Cronobacter phage vB_CsaM_leN, complete genome.|neighbours:ID:AOG16433.1(-1),ID:AOG16435.1(-1)|neighbour_genes:dCTPase,hypothetical protein|
MYLDIEFATRIMGSLPQSEIVRRGGEFSIHSRCPICGDSMKDKHKKRFWIFPSKRGTHMMCGCFNCNYSKPFSVFLKDYYPDDYTAYLMESFKDRKDLKQTHEEPPKEEKKYIPELQFCERLDTLPENHPIVKYVAGRHIPKDKYDRLWFTRQWQHLVNSVNADAYPLPKDEPRLVIPIFDEKGKIESFQGRALRDNANAKYMTIKACEHSTKVYGQDTIDPLKPVYLLEGPLDSLFVDNAGAITGGQMALSDVPYKNMRVWVLDNEARHPDTTHRLLKLIEAGEKVVLWDKCPWPSKDINEMIKTDGATKLEIMQYLKDNTVSGLTAKLRFKSWNKSPKK
>ID:YP_009005293.1 |[Enterobacter phage PG7]||_Enterobacter_phage_PG7_.gbk|DNA primase subunit|1038|NC_023561(173276):16460-17497:-1 ^GeneID:18502287^ Enterobacter phage PG7, complete genome.|neighbours:ID:YP_009005292.1(-1),ID:YP_009005294.1(-1)|neighbour_genes:hypothetical protein,hypothetical protein|
MENNMSWVDNEFAYRAFSHLPRFKQVTNGHRFKLNFRCPICGDSQKDQFKARGWAYEQPTGGIVVHCYNCDAHLGLAKYLRENEPDLYREYILEVRKEQGQARSAPKKEVKLPPVEKKFIQKLDYCERLDRLSPAHPICKYIAGRKIPKDKWNRLWFTTQWPALVNSVNEGTYSHEKNEPRLVIPIFNEKGKIESFQGRALSKDAPQKYMTIKAHELATKIYGQDTVDPNKLVFVMEGPLDSLFIDNAIAITGGSIELSMVPYEGNRAWVMDHEPRHPDTVKRMKKLIDAGERVVFWDKSPWSSKDVNDMIMKEGATPEQIMDYINNNIESGLMAKMRFTRYAKI
> |[Tevenvirinae Enterobacter_phage_myPSH1140]||_Enterobacter_phage_myPSH1140.gb|gp61 DNA primase sub..|1026|MG999954.1(172614):17816-18841:-1 ^RAST2:fig|1198136.57.peg.32^ Tevenvirinae Enterobacter_phage_myPSH1140|neighbours:(-1),(-1)|neighbour_genes:hypothetical protein,hypothetical protein|
MSWVDNEFAYRAFSHLPRFKQVTNGHRFKLNFRCPICGDSQKDQFKARGWAYEQPTGGIVVHCYNCDAHLGLAKYLRENEPDLYREYILEVRKEQGQSRAAPKKEVKIPPVEKKFIQKLDYCERLDRLSPAHPICKYVAGRKIPKDKWNRLWFTTQWPALVNSVNEGTYSHEKNEPRLVIPIFNEKGKIESFQGRALSKDAPQKYMTIKAHELATKIYGQDTVDPNKLVFVMEGPLDSLFINNAIAITGGSIELSMVPYEGNRAWIMDHEPRHPDTIKRMKKLIDAGERVVFWDKSPWSSKDVNDMIMKEGATPEQIMDYINNNIESGLMAKMRFTRYAKI
>ID:YP_009606942.1 |[Enterobacter phage phiEap-3]||_Enterobacter_phage_phiEap-3_.gbk|DNA primase subunit|1026|NC_041980(175814):14193-15218:-1 ^GeneID:40082948^ Enterobacter phage phiEap-3, complete genome.|neighbours:ID:YP_009606941.1(-1),ID:YP_009606943.1(-1)|neighbour_genes:DCTP pyrophosphatase,hypothetical protein|
MYLDIEFATRIMGSLPQSEIVRKSGALSINARCPICGDSMKDKYKKRFWIYPSKKGDHMNCGCFNCGYGVPFSVFLKEYYPDDYRDYLMESFKDRNSLKPTHTEPPKEEKKFIPTLQFCERLDTLPDEHPIIKYVQNRCIPRDKWDRLWFTREWQQLVNTVNPDTYPIAKPEPRLVIPIFDKKGKIESFQGRALRDGAKSKYITIKACEESTKIYGQDTIDPLKTVYLLEGPLDSLFVDNAGAITGGQLALSEVPYKNMRVWVLDNEARHPDTTHRLFKLIEAGEKVVMWDKCPWPSKDINEMIKTDGATKLEIMQYLKDNTVSGLTAKLRFKSWDKSPKK
>ID:YP_009167845.1 |[Escherichia phage AR1]|AR1|_Enterobacteria_phage_AR1_DNA_.gbk|58=61|1029|NC_027983(167435):16280-17308:-1 ^GeneID:26042011^ Enterobacteria phage AR1 DNA, complete genome.|neighbours:ID:YP_009167844.1(1),ID:YP_009167846.1(-1)|neighbour_genes:ar1_033,61.1|
MSSIPWIDNEFAYRALAHLPKFTQVNNSSTFKLRFRCPVCGDSKTDQNKARGWYYGDNNEGNIHCYNCNYHAPIGIYLKEFEPDLYREYIFEIRKEKGKSRPVEKPKELPKQPEKKIIKSLPSCVRLDKLAEDHPIIKYVKARCIPKDKWKYLWFTTEWPKLVNSIAPGTYKKEISEPRLVIPIYNANGKAESFQGRALKKDAPQKYITIKAYPEATKIYGVERVKDGDVYVLEGPIDSLFIENGIAITGGQLDLEIVPFKDRRVWVLDNEPRHPDTIKRMTKLVDAGERVMFWDKSPWKSKDVNDMIRKEGATPEQIMEYMKNNIAQGLMAKMRLSKYAKI
> |[Tevenvirinae _Enterobacteria_phage_ATK47]||_Enterobacteria_phage_ATK47.gb|DNA primase (EC 2.7...|1023|KT184309.1(170020):157031-158053:1 ^RAST2:fig|1198136.68.peg.260^ Tevenvirinae _Enterobacteria_phage_ATK47|neighbours:(1),(-1)|neighbour_genes:hypothetical protein,Phage protein|
MAEWIDNEFAYRAFSHLPRFRQINNSSTFKLTFRCPVCGDSQTDAMKARGWYYGGTPGNVHCYNCQYHNTISGYLKEYDEELYREYLMEVRKEKVRMEPKIEKVPEHKPEPEKKTINSLPSCSRLDKLPEEHPIVKYVKSRCIPKESWNRLWFTLEWPKLVNKIQPGTYKKEIPEPRLVIPIFNKDGKAESFQGRALRKDAPQKYITIKAFESATKIYGVERVKEGDVWVMEGPIDSLFIPNAIAITGGSIDLDVVPFKERRVWVMDNEPRHPDTIARMKRLVDAGERVMFWDRAPWSSKDVNDMVMKENATPQEILEYMKQNISSGLHAKMRLSRYSKI
> |[Tevenvirinae Enterobacteria_phage_ATK48]||_Enterobacteria_phage_ATK48.gb|DNA primase (EC 2.7...|1023|KT184310.1(169729):85535-86557:1 ^RAST2:fig|1198136.55.peg.153^ Tevenvirinae Enterobacteria_phage_ATK48|neighbours:(1),(-1)|neighbour_genes:hypothetical protein,Phage protein|
MAEWIDNEFAYRAFSHLPRFRQINNSSTFKLTFRCPVCGDSQTDAMKARGWYYGGTPGNVHCYNCQYHNTISGYLKEYDEELYREYLMEVRKEKVRMEPKIEKVPEHKPEPEKKTINSLPSCSRLDKLPEEHPIVKYVKSRCIPKESWNRLWFTLEWPKLVNKIQPGTYKKEIPEPRLVIPIFNKDGKAESFQGRALRKDAPQKYITIKAFESATKIYGVERVKEGDVWVMEGPIDSLFIPNAIAITGGSIDLDVVPFKERRVWVMDNEPRHPDTIARMKRLVDAGERVMFWDRAPWSSKDVNDMVMKENATPQEILEYMKQNISSGLHAKMRLSRYSKI
> |[Tevenvirinae Enterobacteria_phage_Aplg8]||_Enterobacteria_phage_Aplg8.gb|DNA primase (EC 2.7...|1029|KT184308.1(168496):129622-130650:-1 ^RAST2:fig|1198136.66.peg.221^ Tevenvirinae Enterobacteria_phage_Aplg8|neighbours:(1),(-1)|neighbour_genes:Phage protein,hypothetical protein|
MSSIPWIDNEFAYRALAHLPKFTQVNNSSTFKLRFRCPVCGDSKTDQNKARGWYYGDNNEGNIHCYNCNYHAPIGIYLKEFEPDLYREYIFEIRKEKGKSRPVEKPKELPKQPEKKIIKSLPSCVRLDKLAEDHPIIKYVKARCIPKDKWKYLWFTTEWPKLVNSIAPGTYKKEISEPRLVIPIYNANGKAESFQGRALKKDAPQKYITIKAYPEATKIYGVERVKDGDVYVLEGPIDSLFIENGIAITGGQLDLEVVPFKDRRVWVLDNEPRHPDTIKRMTKLVDAGERVMFWDKSPWKSKDVNDMIRKEGATPEQIMEYMKNNIAQGLMAKMRLSKYAKI
>ID:YP_007004148.1 |[Enterobacteria phage Bp7]||_Enterobacteria_phage_Bp7_.gbk|DNA primase subunit|1029|NC_019500(168066):50565-51593:1 ^GeneID:14007977^ Enterobacteria phage Bp7, complete genome.|neighbours:ID:YP_007004147.1(1),ID:YP_007004149.1(1)|neighbour_genes:hypothetical protein,homing endonuclease|
MSYVDKEFAVRALNYQPKFRQVTGSDFKLNCRCRVCGDSQKDENKARFWAYPANDGSVMLHCFNCDYSAGIKKYLYEYEPDLYREYILEKHKEQSFGRQAAPKVEISEKIKAKMPVIEKLNFCERLDRMPKDHPIIKYVTLRCIPENKWNRLWFTKEWPALVNSVNPGTYSKEMPEPRLVIPIFNKNKQIESFQGRALRKDAPQKYITIKAHDQATKIYGMDTVDERQLVWVMEGPIDSLFVPNAIAITGGSLDLAMVPCKETRVWALDSESRHPDTISRMKKLIEAGEKVVFWDKVPWPSKDINDMIRKDGASPEAILEYMKSNYSQGLMAKLRLQRYAKI
> |[Tevenvirinae _Enterobacteria_phage_CC31]||_Enterobacteria_phage_CC31.gb|gp61 DNA primase sub..|1026|NC_014662.1(165540):16101-17126:-1 ^RAST2:fig|1198136.121.peg.30^ Tevenvirinae _Enterobacteria_phage_CC31|neighbours:(-1),(-1)|neighbour_genes:hypothetical protein,hypothetical protein|
MSWVDNEFAYRAFSHLPRFKQVTNGHRFKLNFRCPICGDSQKDQFKARGWAYEQPTGGIVVHCYNCDAHLGLAKYLRENEPDLYREYILEVRKEQGQSRAAPKKEVKLPPVEKKFIQKLDYCERLDRLSPAHPICKYVAGRKIPKDKWNRLWFTTQWPALVNSVNEGTYSHEKNEPRLVIPIFNEKGKIESFQGRALSKDAPQKYMTIKAHELATKIYGQDTVDPNKLVFVMEGPLDSLFINNAIAITGGSIELSMVPYEGNRAWIMDHEPRHPDTIKRMKKLIDAGERVVFWDKSPWSSKDVNDMIMKEGATPEQIMDYINNNIESGLMAKMRFTRYAKI
>ID:YP_009118700.1 |[Enterobacteria phage GEC-3S]||_Enterobacteria_phage_GEC-3S_.gbk|Putative DNA primase|1029|NC_025425(163424):10202-11230:-1 ^GeneID:23301068^ Enterobacteria phage GEC-3S complete genome.|neighbours:ID:YP_009118699.1(-1),ID:YP_009118701.1(-1)|neighbour_genes:Putative dCTPase,hypothetical protein|
MIYYADYEIAEKAIYGERNFKRLHTSSFTLVCSCPICGDSKKNHTQARFRIYTYKDSLRCGCFNCNYNQPLGEFLKQYKPDLFREWLMERRKEQGDNKNTTFKPLKKVEKPEIKKVQTLPFCERLDTLPANHPIIKYVSDRCIPHDKWDLLYFTREWQKVANHIKADTFKNPQPEPRLVIPIFNRENKIESIQGRALRKDYGKTKYMTIKTHELASKVYGLERADPSRPVYFLEGPIDSLFIDNGCAITGGTLGLDEIPFPDQRVFVLDAEPRSADTMHRLEKFINAGEKIVLWDRCPWHSKDVNAMIQDEGATRDQIMEYIKENTVQGLMAKMRFMKYCKF
> |[Tevenvirinae _Enterobacteria_phage_GiZh]||_Enterobacteria_phage_GiZh.gb|DNA primase (EC 2.7...|1029|KT184311.1(166514):66522-67550:-1 ^RAST2:fig|1198136.122.peg.119^ Tevenvirinae _Enterobacteria_phage_GiZh|neighbours:(1),(-1)|neighbour_genes:Phage protein,hypothetical protein|
MSSIPWIDNEFAYRALAHLPKFTQVNNSSTFKLRFRCPVCGDSKTDQNKARGWYYGDNNEGNIHCYNCNYHAPIGIYLKEFEPDLYREYIFEIRKEKGKSRPVEKPKELPKQPEKKIIKSLPSCVRLDKLAEDHAIIKYVKARCIPKDKWKYLWFTTEWPKLVNSIAPGTYKKEISEPRLVIPIYNANGKAESFQGRALKKDAPQKYITIKAYPEATKIYGVERVKDGDVYVLEGPIDSLFIENGIAITGGQLDLEVVPFKDRRVWVLDNEPRHPDTIKRMTKLVDAGERVMFWDKSPWKSKDVNDMIRKEGATPEQIMEYMKNNIAQGLMAKMRLSKYAKI
> |[Viruses Hx01]||_Enterobacteria_phage_HX01.gb|hypothetical protein|1023|NC_018855.1(169158):89097-90119:1 ^RAST2:fig|10239.59.peg.149^ Viruses Hx01|neighbours:(1),(-1)|neighbour_genes:hypothetical protein,Phage protein|
MAEWIDNEFAYRAFSHLPRFRQINNSSTFKLTFRCPVCGDSQTDAMKARGWYYGGTPGNVHCYNCQYHNTISGYLKEYDEELYREYLMEVRKEKARMEPKIEKVPEHKPEPEKKTINSLPSCSRLDKLPEEHPIVKYVKSRCIPKESWNRLWFTLEWPKLVNKIQPGTYKKEIPEPRLVIPIFNKDGKAESFQGRALRKDAPQKYITIKAFESATKIYGVERVKEGDVWVMEGPIDSLFIPNAIAITGGSIDLDVVPFKERRVWVMDNEPRHPDTIARMKRLVDAGERVMFWDRAPWRSKDVNDMVMKENATPQEILEYMKQNISSGLHAKMRLSRYSKI
>ID:YP_003734177.1 |[Enterobacteria phage IME08]||_Enterobacteria_phage_IME08_.gbk|58/61|1032|NC_014260(172253):16148-17179:-1 ^GeneID:9384377^ Enterobacteria phage IME08, complete genome.|neighbours:ID:YP_003734176.1(-1),ID:YP_003734178.1(-1)|neighbour_genes:mobE,61.1|
MMSYVDREFAVRALNYQPKFRQVTGSDFKLNCRCRVCGDSLKDENKARFWAYPANDGSVMLHCFNCDYSAGIKKYLYEYEPDLYREYILEKHKEQSFGRQAAPKVEISEKIKAKMPVIEKLNFCERLDRMPKDHPIIKYVTLRCIPENKWNRLWFTKEWPALVNSVNPGTYSKEMPEPRLVIPIFNKNKQIESFQGRALRKDAPQKYITIKAHDQATKIYGMDTVDERQLVWVMEGPIDSLFVPNAIAITGGSLDLAMVPCKETRAWVMDNEPRHPDTIKRMQRLVDAGERVLFWDKAPWPSKDINDMIMKDKADINDVLAYMKANIAQGLMAKMRLSKYSKI
>ID:YP_002922376.1 |[Enterobacteria phage JS10]||_Enterobacteria_phage_JS10_.gbk|61|1029|NC_012741(171451):15538-16566:-1 ^GeneID:7943426^ Enterobacteria phage JS10, complete genome.|neighbours:ID:YP_002922375.1(-1),ID:YP_002922377.1(-1)|neighbour_genes:56,61.1|
MSYVDREFAVRALNYQPKFRQVTGSDFKLNCRCRVCGDSQKDENKARFWAYPANDGSVMLHCFNCDYSAGIKKYLYEYEPDLYREYILEKHKEQSFGRQAAPKVEISEKIKAKMPVIEKLNFCERLDRMPKDHPIIKYVTLRCIPENKWNRLWFTKEWPALVNSVNPGTYSKEMPEPRLVIPIFNKNKQIESFQGRALRKDAPQKYITIKAHDQATKIYGMDTVDERQLVWVMEGPIDSLFVPNAIAITGGSLDLAMVPCKETRAWVMDNEPRHPDTIKRMQRLVDAGERVLFWDKAPWPSKDINDMVMKDKADINDVLAYMKANIAQGLMAKMRLSKYSKI
>ID:YP_001595155.1 |[Escherichia phage JS98]||_Enterobacteria_phage_JS98.gbk|61|1029|NC_010105(170523):15540-16568:-1 ^GeneID:5783648^ Enterobacteria phage JS98, complete genome.|neighbours:ID:YP_001595154.1(-1),ID:YP_001595156.1(-1)|neighbour_genes:56,61.1|
MSYVDREFAVRALNYQPKFRQVTGSDFKLNCRCRVCGDSQKDENKARFWAYPANDGSVMLHCFNCDYSAGIKKYLYEYEPDLYREYILEKHKEQSFGRQAAPKVEISEKIKAKMPVIEKLNFCERLDRMPKDHPIIKYVTLRCIPENKWNRLWFTKEWPALVNSVNPGTYSKEMPEPRLVIPIFNKNKQIESFQGRALRKDAPQKYITIKAHDQATKIYGMDTVDERQLVWVMEGPIDSLFVPNAIAITGGSLDLAMVPCKETRAWVMDNEPRHPDTIKRMQRLVDAGERVLFWDKAPWPSKDINDMVMKDKADINDVLAYMKANIAQGLMAKMRLSKYSKI
>ID:YP_002922089.1 |[Escherichia phage JSE]||_Enterobacteria_phage_JSE_.gbk|61|1029|NC_012740(166418):11295-12323:-1 ^GeneID:7943137^ Enterobacteria phage JSE, complete genome.|neighbours:ID:YP_002922088.1(-1),ID:YP_002922090.1(-1)|neighbour_genes:56,hypothetical protein|
MIYYADYEIAEKAIYGERNFKRLHTSSFTLVCSCPICGDSKKNHTQARFRIYTYKDSLRCGCFNCNYNQPLGEFLKQYKPDLFREWLMERRKEQGDHKNTTFKPLKKVEKPEIKKVQTLPFCERLDTLPTNHPIIKYVSDRCIPHDKWDLLYFTREWQKVANHIKADTFKNPQPEPRLVIPIFNRENKIESIQGRALRKDYGKTKYMTIKTHELASKVYGLERADPSKPVYFLEGPIDSLFIDNGCAITGGTLGLDEIPFPDQRVFVLDAEPRSADTMHRLEKFINAGEKIVLWDRCPWHSKDVNAMIQDEGATRDQIMEYIKENTVQGLMAKMRFMKYCKF
> |[Tevenvirinae _Enterobacteria_phage_Kha5h]||_Enterobacteria_phage_Kha5h.gb|DNA primase (EC 2.7...|1029|KT184312.1(167318):42027-43055:-1 ^RAST2:fig|1198136.123.peg.75^ Tevenvirinae _Enterobacteria_phage_Kha5h|neighbours:(1),(-1)|neighbour_genes:Phage protein,hypothetical protein|
MSSIPWIDNEFAYRALAHLPKFTQVNNSSTFKLRFRCPVCGDSKTDQNKARGWYYGDNNEGNIHCYNCNYHAPIGIYLKEFEPDLYREYIFEIRKEKGKSRPVEKPKELPKQPEKKIIKSLPSCVRLDKLAEDHAIIKYVKARCIPKDKWKYLWFTTEWPKLVNSIAPGTYKKEISEPRLVIPIYNANGKAESFQGRALKKDAPQKYITIKAYPEATKIYGVERVKDGDVYVLEGPIDSLFIENGIAITGGQLDLEVVPFKDRRVWVLDNEPRHPDTIKRMTKLVDAGERVMFWDKSPWKSKDVNDMIRKEGATPEQIMEYMKNNIAQGLMAKMRLSKYAKI
>ID:YP_001469360.1 |[Enterobacteria phage Phi1]||_Enterobacteria_phage_Phi1_.gbk|61|1029|NC_009821(164270):10201-11229:-1 ^GeneID:5602256^ Enterobacteria phage Phi1, complete genome.|neighbours:ID:YP_001469359.1(-1),ID:YP_001469361.1(-1)|neighbour_genes:56,hypothetical protein|
MIYYADYEIAEKAIYGERNFKRLHTSSFTLVCSCPICGDSKKNHTQARFRIYTYKDSLRCGCFNCNYNQPLGEFLKQYKPDLFREWLMERRKEQGDHKNTTFKPLKKVEKPEIKKVQTLPFCERLDTLPANHPIIKYVSDRCIPHDKWDLLYFTREWQKVANHIKADTFKNPQPEPRLVIPIFNRENKIESIQGRALRKDYGKTKYMTIKTHELASKVYGLERADPSKPVYFLEGPIDSLFIDNGCAITGGTLGLDEIPFPDQRVFVLDAEPRSADTMHRLEKFINAGEKIVLWDRCPWHSKDVNAMIQDEGATRDQIMEYIKENTVQGLMAKMRFMKYCKF
>ID:YP_009202760.1 |[Escherichia phage QL01]||_Enterobacteria_phage_QL01.gbk|hypothetical protein|1029|NC_028847(170527):15365-16393:-1 ^GeneID:26629749^ Enterobacteria phage QL01, complete genome.|neighbours:ID:YP_009202759.1(1),ID:YP_009202761.1(-1)|neighbour_genes:hypothetical protein,hypothetical protein|
MSYVDREFAVRALNYQPKFRQVTGSDFKLNCRCRVCGDSLKDENKARFWAYPANDGSVMLHCFNCDYSAGIKKYLYEYEPDLYREYILEKHKEQSFGRQAAPKVEISEKIKAKMPVIEKLNFCERLDRMPKDHPIIKYVTLRCIPENKWNRLWFTKEWPALVNSVNPGTYSKEMPEPRLVIPIFNKNKQIESFQGRALRKDAPQKYITIKAHDQATKIYGMDTVDERQLVWVMEGPIDSLFVPNAIAITGGSLDLAMVPCKETRAWVMDNEPRHPDTIKRMQRLVDAGERVLFWDKAPWPSKDINDMIMKDKADINDVLAYMKANIAQGLMAKMRLSKYSKI
>ID:AIT74128.1 |[Enterobacteria phage RB10]||_Enterobacteria_phage_RB10_.gbk|DNA primase|1029|KM606999(168401):16612-17640:-1 ^^ Enterobacteria phage RB10, complete genome.|neighbours:ID:AIT74127.1(1),ID:AIT74129.1(-1)|neighbour_genes:hypothetical protein,hypothetical protein|
MSSIPWIDNEFAYRALAHLPKFTQVNNSSTFKLRFRCPVCGDSKTDQNKARGWYYGDNNEGNIHCYNCNYHAPIGIYLKEFEPDLYREYIFEIRKEKGKSRPIEKPKELPKQPEKKIIKSLPSCVRLDKLAEDHPIIKYVKARCIPKDKWKYLWFTTEWPKLVNSIAPGTYKKEIPEPRLVIPIYNANGKAESFQGRALKKDAPQKYITIKAYPEATKIYGVERVKDGDVYVLEGPIDSLFIENGIAITGGQLDLEIVPFKDRRVWVLDNEPRHPDTIKRMTKLVDAGERVMFWDKSPWKSKDVNDMIRKEGATPEQIMEYMKNNIAQGLMAKMRLSKYAKI
>ID:YP_002854368.1 |[Escherichia virus RB14]||_Enterobacteria_phage_RB14_.gbk|61|1029|NC_012638(165429):16419-17447:-1 ^GeneID:7803865^ Enterobacteria phage RB14, complete genome.|neighbours:ID:YP_002854367.1(1),ID:YP_002854369.1(-1)|neighbour_genes:RB32ORF030w,61.1|
MSSIPWIDNEFAYRALAHLPKFTQVNNSSTFKLRFRCPVCGDSKTDQNKARGWYYGDNNEGNIHCYNCNYHAPIGIYLKEFEPDLYREYIFEIRKEKGKSRPVEKPKELPKQPEKKIIKSLPSCVRLDKLAEDHPIIKYVKARCIPKDKWKYLWFTTEWPKLVNSIAPGTYKKEISEPRLVIPIYNANGKAESFQGRALKKNAPQKYITIKAYPEATKIYGVERVKDGDVYVLEGPIDSLFIENGIAITGGQLDLEIVPFKDRRVWVLDNEPRHPDTIKRMTKLVDAGERVMFWDKSPWKSKDVNDMIRKEGATPEQIMEYMKNNIAQGLMAKMRLSKYAKI
> |[Tevenvirinae _Enterobacteria_phage_RB16]||_Enterobacteria_phage_RB16.gb|gp61 DNA primase sub..|1026|NC_014467.1(176788):15091-16116:-1 ^RAST2:fig|1198136.103.peg.27^ Tevenvirinae _Enterobacteria_phage_RB16|neighbours:(-1),(-1)|neighbour_genes:dUTPase,hypothetical protein|
MYLDIEFATRIMGSLPQSEIVRRGGSLSIHSRCPICGDSMKDKHKKRFWIYPSKKGDHMNCGCFNCGYNRPFTVFLKDYYPDDYRDYLMESFKDRKQTKQTHVEPPKEEKKYIPELQFCERLDTLPESHPIIKYVAGRHIPKDKYDRLWFTRQWQHLVNSITPDAYPLPKDEPRLVIPIFDNKGKIESFQGRALRDNAAAKYMTIKACEQSTKIYGQDTIDPLKTVYFLEGPLDSLFVDNAGAITGGQLALSEVPYKNMRVWVLDNEARHPDTCSRLLKLIESGEKVVMWDKCPWPSKDINEMIKEDGATKAGIMQYLKDNTVHGLTAKLRFKAWDKSPKK
>ID:AXF42342.1 |[Enterobacteria phage RB18]||_Enterobacteria_phage_RB18_.gbk|DNA primase|1029|MH553563(166677):16620-17648:-1 ^^ Enterobacteria phage RB18, complete genome.|neighbours:ID:AXF42341.1(1),ID:AXF42343.1(-1)|neighbour_genes:hypothetical protein,hypothetical protein|
MSSIPWIDNEFAYRALAHLPKFTQVNNSSTFKLRFRCPVCGDSKTDQNKARGWYYGDNNEGNIHCYNCNYHAPIGIYLKEFEPDLYREYIFEIRKEKGKSRPVEKPKELPKQPEKKIIKSLPSCVRLDKLAEDHAIIKYVKARCIPKDKWKYLWFTTEWPKLVNSIAPGTYKKEIPEPRLVIPIYNANGKAESFQGRALKKDAPQKYITIKAYPEATKIYGVERVKDGDVYVLEGPIDSLFIENGIAITGGQLDLEVVPFKDRRVWVLDNEPRHPDTIKRMTKLVDAGERVMFWDKSPWKSKDVNDMIRKEGATPEQIMEYMKNNIAQGLMAKMRLSKYAKI
>ID:YP_009102238.1 |[Enterobacteria phage RB27]||_Enterobacteria_phage_RB27_.gbk|DNA primase|1029|NC_025448(165179):16625-17653:-1 ^GeneID:22113022^ Enterobacteria phage RB27, complete genome.|neighbours:ID:YP_009102237.1(1),ID:YP_009102239.1(-1)|neighbour_genes:hypothetical protein,hypothetical protein|
MSSIPWIDNEFAYRALAHLPKFTQVNNSSTFKLRFRCPVCGDSKTDQNKARGWYYGDNNEGNIHCYNCNYHAPIGIYLKEFEPDLYREYIFEIRKEKGKSRPVEKPKELPKQPEKKIIKSLPSCVRLDKLEEDHAIIKYVKARCIPKDKWKYLWFTTEWPKLVNSIAPGTYKKEIPEPRLVIPIYNANGKAESFQGRALKKDAPQKYITIKAYPEATKIYGVERVKDGDVYVLEGPIDSLFIENGIAITGGQLDLEVVPFKDRRVWVLDNEPRHPDTIKRMTKLVDAGERVMFWDKSPWKSKDVNDMIRKEGATPEQIMEYMKNNIAQGLMAKMRLSKYAKI
>ID:AIT74670.1 |[Enterobacteria phage RB33]||_Enterobacteria_phage_RB33_.gbk|DNA primase|1029|KM607001(166007):16071-17099:-1 ^^ Enterobacteria phage RB33, complete genome.|neighbours:ID:AIT74669.1(1),ID:AIT74671.1(-1)|neighbour_genes:hypothetical protein,hypothetical protein|
MSSIPWIDNEFAYRALAHLPKFTQVNNSSTFKLRFRCPVCGDSKTDQNKARGWYYGDNNEGNIHCYNCNYHAPIGIYLKEFEPDLYREYIFEIRKEKGKSRPVEKPKELPKQPEKKIIKSLPSCVRLDKLAEDHAIIKYVKARCIPKDKWKYLWFTTEWPKLVNSIAPGTYKKEIPEPRLVIPIYNANGKAESFQGRALKKDAPQKYITIKAYPEATKIYGVERVKDGDVYVLEGPIDSLFIENGIAITGGQLDLEIVPFKDRRVWVLDNEPRHPDTIKRMTKLVDAGERVMFWDKSPWKSKDVNDMIRKEGATPEQIMEYMKNNIAQGLMAKMRLSKYAKI
>ID:YP_009098419.1 |[Escherichia phage RB3]||_Enterobacteria_phage_RB3_.gbk|DNA primase|999|NC_025419(168402):16643-17641:-1 ^GeneID:22113783^ Enterobacteria phage RB3, complete genome.|neighbours:ID:YP_009098418.1(1),ID:YP_009098420.1(-1)|neighbour_genes:hypothetical protein,hypothetical protein|
MSSIPWIDNEFAYRALAHLPKFTQVNNSSTFKLRFRCPVCGDSKTDQNKARGWYYGDNNEGNIHCYNCNYHAPIGIYLKEFEPDLYREYIFEIRKEKGKSRPIEKPKELPKQPEKKIIKSLPSCVRLDKLAEDHPIIKYVKARCIPKDKWKYLWFTTEWPKLVNSIAPGTYKKEIPEPRLVIPIYNANGKAESFQGRALKKDAPQKYITIKAYPEATKIYGVERVKDGDVYVLEGPIDSLFIENGIAITGGQLDLEIVPFKDRRVWVLDNEPRHPDTIKRMTKLVDAGERVMFWDKSPWKSKDVNDMIRKEGATPEQIMEYMKNNIAQGVNG
> |[Tevenvirinae _Enterobacteria_phage_RB43]||_Enterobacteria_phage_RB43.gb|DNA primase subunit|1029|NC_007023.1(180500):16573-17601:-1 ^RAST2:fig|1198136.102.peg.31^ Tevenvirinae _Enterobacteria_phage_RB43|neighbours:(-1),(-1)|neighbour_genes:hypothetical protein,hypothetical protein|
MYLDIEFATRIMGSLPQSEIVRRGGALSIHSRCPICGDSMKDKHKKRFWIYPSKKGDHMNCGCFNCGYNRPFTVFLKDYYPDDYRDYLMESFKDRKQTKTTHTEPPKEEKKYIPELQFCERLDTLPENHPIVKYVAGRHIPKDKYDRLWFTRQWQHLVNSVNPDSYPLPKDEPRLVIPIFDNKGKIESFQGRALRDNAAAKYMTIKACEQSTKIYGQDTIDPLKTVYFLEGPLDSLFVDNAGAITGGQLALSEVPYKNMRVWVLDNERHHPDTTARLKKLIDAGEKVVLWDKCPWPSKDINEMIKSDGATKADIAKYLKENTVSGLTAKLRFNQWDRSPKKK
>ID:NP_891587.1 |[Enterobacteria phage RB49]||_Enterobacteria_phage_RB49_.gbk|61|1029|NC_005066(164018):10023-11051:-1 ^GeneID:1725448^ Enterobacteria phage RB49, complete genome.|neighbours:ID:NP_891586.1(-1),ID:NP_891588.1(-1)|neighbour_genes:56,hypothetical protein|
MIYYADYEIAEKAIYGERNFKRLHTSSFTLVCSCPICGDSKKNHTQARFRIYTYKDSLRCGCFNCNYNQPLGEFLKQYKPDLFREWLMERRKEQGDHKNTTFKPLKKVEKPEIKKVQTLPFCERLDTLPANHPIIKYVSDRCIPHDKWDLLYFTREWQKVANHIKADTFKNPQPEPRLVIPIFNRENKIESIQGRALRKDYGKTKYMTIKTHELASKVYGLERADPSKPVYFLEGPIDSLFIDNGCAITGGTLGLDEIPFPDQRVFVLDAEPRSADTMHRLEKFINAGEKIVLWDRCPWHSKDVNAMIQDEGATRDQIMEYIKENTVQGLMAKMRFMKYCKF
>ID:ACP30951.1 |[Enterobacteria phage RB51]||_Enterobacteria_phage_RB51_.gbk|61|1029|FJ839693(168394):16720-17748:-1 ^^ Enterobacteria phage RB51, complete genome.|neighbours:ID:ACP30950.1(1),ID:ACP30952.1(-1)|neighbour_genes:RB32ORF030w,61.1|
MSSIPWIDNEFAYRALAHLPKFTQVNNSSTFKLRFRCPVCGDSKTDQNKARGWYYGDNNEGNIHCYNCNYHAPIGIYLKEFEPDLYREYIFEIRKEKGKSRPVEKPKELPKQPEKKMIKSLPSCVRLDKLAEDHPIIKYVKARCIPKDKWKYLWFTTEWPKLVNSIAPGTYKKEISEPRLVIPIYNANGKAESFQGRALKKDAPQKYITIKAYPEATKIYGVERVKDGDVYVLEGPIDSLFIENGIAITGGQLDLEVVPFKDRRVWVLDNEPRHPDTIKRMTKLVDAGERVMFWDKSPWKSKDVNDMIRKEGATPEQIMEYMKNNIAQGLMAKMRLSKYAKI
>ID:AIT74946.1 |[Enterobacteria phage RB55]||_Enterobacteria_phage_RB55_.gbk|DNA primase|1029|KM607002(168896):17899-18927:-1 ^^ Enterobacteria phage RB55, complete genome.|neighbours:ID:AIT74945.1(1),ID:AIT74947.1(-1)|neighbour_genes:hypothetical protein,hypothetical protein|
MSSIPWIDNEFAYRALAHLPKFTQVNNSSTFKLRFRCPVCGDSKTDQNKARGWYYGDNNEGNIHCYNCNYHAPIGIYLKEFEPDLYREYIFEIRKEKGKSRPIEKPKELPKQPEKKIIKSLPSCVRLDKLAEDHPIIKYVKARCIPKDKWKYLWFTTEWPKLVNSIAPGTYKKEISEPRLVIPIYNANGKAESFQGRALKKDAPQKYITIKAYPEATKIYGVERVKDGDVYVLEGPIDSLFIENGIAITGGQLDLEVVPFKDRRVWVLDNEPRHPDTIKRMTKLVDAGERVMFWDKSPWKSKDVNDMIRKEGATPEQIMEYMKNNIAQGLMAKMRLSKYAKI
>ID:AIT75218.1 |[Enterobacteria phage RB59]||_Enterobacteria_phage_RB59_.gbk|DNA primase|1029|KM607003(168966):17899-18927:-1 ^^ Enterobacteria phage RB59, complete genome.|neighbours:ID:AIT75217.1(1),ID:AIT75219.1(-1)|neighbour_genes:hypothetical protein,hypothetical protein|
MSSIPWIDNEFAYRALAHLPKFTQVNNSSTFKLRFRCPVCGDSKTDQNKARGWYYGDNNEGNIHCYNCNYHAPIGIYLKEFEPDLYREYIFEIRKEKGKSRPIEKPKELPKQPEKKIIKSLPSCVRLDKLAEDHPIIKYVKARCIPKDKWKYLWFTTEWPKLVNSIAPGTYKKEISEPRLVIPIYNANGKAESFQGRALKKDAPQKYITIKAYPEATKIYGVERVKDGDVYVLEGPIDSLFIENGIAITGGQLDLEVVPFKDRRVWVLDNEPRHPDTIKRMTKLVDAGERVMFWDKSPWKSKDVNDMIRKEGATPEQIMEYMKNNIAQGLMAKMRLSKYAKI
>ID:AIT73042.1 |[Enterobacteria phage RB5]||_Enterobacteria_phage_RB5_.gbk|DNA primase|1029|KM606995(168394):16612-17640:-1 ^^ Enterobacteria phage RB5, complete genome.|neighbours:ID:AIT73041.1(1),ID:AIT73043.1(-1)|neighbour_genes:hypothetical protein,hypothetical protein|
MSSIPWIDNEFAYRALAHLPKFTQVNNSSTFKLRFRCPVCGDSKTDQNKARGWYYGDNNEGNIHCYNCNYHAPIGIYLKEFEPDLYREYIFEIRKEKGKSRPIEKPKELPKQPEKKIIKSLPSCVRLDKLAEDHPIIKYVKARCIPKDKWKYLWFTTEWPKLVNSIAPGTYKKEIPEPRLVIPIYNANGKAESFQGRALKKDAPQKYITIKAYPEATKIYGVERVKDGDVYVLEGPIDSLFIENGIAITGGQLDLEIVPFKDRRVWVLDNEPRHPDTIKRMTKLVDAGERVMFWDKSPWKSKDVNDMIRKEGATPEQIMEYMKNNIAQGLMAKMRLSKYAKI
>ID:AIT75493.1 |[Enterobacteria phage RB68]||_Enterobacteria_phage_RB68_.gbk|primase|1029|KM607004(168401):16720-17748:-1 ^^ Enterobacteria phage RB68, complete genome.|neighbours:ID:AIT75492.1(1),ID:AIT75494.1(-1)|neighbour_genes:hypothetical protein,hypothetical protein|
MSSIPWIDNEFAYRALAHLPKFTQVNNSSTFKLRFRCPVCGDSKTDQNKARGWYYGDNNEGNIHCYNCNYHAPIGIYLKEFEPDLYREYIFEIRKEKGKSRPVEKPKELPKQPEKKMIKSLPSCVRLDKLAEDHPIIKYVKARCIPKDKWKYLWFTTEWPKLVNSIAPGTYKKEISEPRLVIPIYNANGKAESFQGRALKKDAPQKYITIKAYPEATKIYGVERVKDGDVYVLEGPIDSLFIENGIAITGGQLDLEVVPFKDRRVWVLDNEPRHPDTIKRMTKLVDAGERVMFWDKSPWKSKDVNDMIRKEGATPEQIMEYMKNNIAQGLMAKMRLSKYAKI
>ID:NP_861720.1 |[Enterobacteria phage RB69]||_Enterobacteria_phage_RB69_.gbk|61|1023|NC_004928(167560):16255-17277:-1 ^GeneID:1494146^ Enterobacteria phage RB69, complete genome.|neighbours:ID:NP_861719.1(1),ID:NP_861721.1(-1)|neighbour_genes:RB69ORF029w hypothet..,gp61.1 conserved hyp..|
MAEWIDNEFAYRAFSHLPRFRQINNSSTFKLTFRCPVCGDSQTDAMKARGWYYGGTPGNVHCYNCQYHNTISGYLKEYDEELYREYLMEVRKEKARMEPKIEKVPEAKPEPEKKTINSLPSCSRLDKLPEEHPIVKYVKSRCIPKESWNRLWFTLEWPKLVNKIQPGTYKKEIPEPRLVIPIFNKDGKAESFQGRALRKDAPQKYITIKAFESATKIYGVERVKEGDVWVMEGPIDSLFIPNAIAITGGSIDLDVVPFKERRVWVMDNEPRHPDTIARMKRLVDAGERVMFWDRAPWSSKDVNDMVMKENATPQEILEYMKQNISSGLHAKMRLSRYSKI
>ID:AIT73313.1 |[Enterobacteria phage RB6]||_Enterobacteria_phage_RB6_.gbk|DNA primase|1029|KM606996(168394):16612-17640:-1 ^^ Enterobacteria phage RB6, complete genome.|neighbours:ID:AIT73312.1(1),ID:AIT73314.1(-1)|neighbour_genes:hypothetical protein,hypothetical protein|
MSSIPWIDNEFAYRALAHLPKFTQVNNSSTFKLRFRCPVCGDSKTDQNKARGWYYGDNNEGNIHCYNCNYHAPIGIYLKEFEPDLYREYIFEIRKEKGKSRPIEKPKELPKQPEKKIIKSLPSCVRLDKLAEDHPIIKYVKARCIPKDKWKYLWFTTEWPKLVNSIAPGTYKKEIPEPRLVIPIYNANGKAESFQGRALKKDAPQKYITIKAYPEATKIYGVERVKDGDVYVLEGPIDSLFIENGIAITGGQLDLEIVPFKDRRVWVLDNEPRHPDTIKRMTKLVDAGERVMFWDKSPWKSKDVNDMIRKEGATPEQIMEYMKNNIAQGLMAKMRLSKYAKI
>ID:AIT73584.1 |[Enterobacteria phage RB7]||_Enterobacteria_phage_RB7_.gbk|DNA primase|1029|KM606997(168395):16612-17640:-1 ^^ Enterobacteria phage RB7, complete genome.|neighbours:ID:AIT73583.1(1),ID:AIT73585.1(-1)|neighbour_genes:hypothetical protein,hypothetical protein|
MSSIPWIDNEFAYRALAHLPKFTQVNNSSTFKLRFRCPVCGDSKTDQNKARGWYYGDNNEGNIHCYNCNYHAPIGIYLKEFEPDLYREYIFEIRKEKGKSRPIEKPKELPKQPEKKIIKSLPSCVRLDKLAEDHPIIKYVKARCIPKDKWKYLWFTTEWPKLVNSIAPGTYKKEIPEPRLVIPIYNANGKAESFQGRALKKDAPQKYITIKAYPEATKIYGVERVKDGDVYVLEGPIDSLFIENGIAITGGQLDLEIVPFKDRRVWVLDNEPRHPDTIKRMTKLVDAGERVMFWDKSPWKSKDVNDMIRKEGATPEQIMEYMKNNIAQGLMAKMRLSKYAKI
>ID:AIT73856.1 |[Enterobacteria phage RB9]||_Enterobacteria_phage_RB9.gbk|DNA primase|1029|KM606998(168395):16612-17640:-1 ^^ Enterobacteria phage RB9, complete genome.|neighbours:ID:AIT73855.1(1),ID:AIT73857.1(-1)|neighbour_genes:hypothetical protein,hypothetical protein|
MSSIPWIDNEFAYRALAHLPKFTQVNNSSTFKLRFRCPVCGDSKTDQNKARGWYYGDNNEGNIHCYNCNYHAPIGIYLKEFEPDLYREYIFEIRKEKGKSRPIEKPKELPKQPEKKIIKSLPSCVRLDKLAEDHPIIKYVKARCIPKDKWKYLWFTTEWPKLVNSIAPGTYKKEIPEPRLVIPIYNANGKAESFQGRALKKDAPQKYITIKAYPEATKIYGVERVKDGDVYVLEGPIDSLFIENGIAITGGQLDLEIVPFKDRRVWVLDNEPRHPDTIKRMTKLVDAGERVMFWDKSPWKSKDVNDMIRKEGATPEQIMEYMKNNIAQGLMAKMRLSKYAKI
>ID:ADJ39750.1 |[Enterobacteria phage T4T]||_Enterobacteria_phage_T4T_.gbk|61|1029|HM137666(168920):17921-18949:-1 ^^ Enterobacteria phage T4T, complete genome.|neighbours:ID:ADJ39749.1(1),ID:ADJ39751.1(-1)|neighbour_genes:dam.1,61.1|
MSSIPWIDNEFAYRALAHLPKFTQVNNSSTFKLRFRCPVCGDSKTDQNKARGWYYGDNNEGNIHCYNCNYHAPIGIYLKEFEPDLYREYIFEIRKEKGKSRPIEKPKELPKQPEKKIIKSLPSCVRLDKLAEDHPIIKYVKARCIPKDKWKYLWFTTEWPKLVNSIAPGTYKKEISEPRLVIPIYNANGKAESFQGRALKKDAPQKYITIKAYPEATKIYGVERVKDGDVYVLEGPIDSLFIENGIAITGGQLDLEVVPFKDRRVWVLDNEPRHPDTIKRMTKLVDAGERVMFWDKSPWKSKDVNDMIRKEGATPEQIMEYMKNNIAQGLMAKMRLSKYAKI
>ID:NP_049648.1 |[Escherichia virus T4]||_Enterobacteria_phage_T4_.gbk|61|1029|NC_000866(168903):17935-18963:-1 ^GeneID:1258798^ Enterobacteria phage T4, complete genome.|neighbours:ID:NP_049647.1(-1),ID:NP_049649.1(-1)|neighbour_genes:dam,61.1|
MSSIPWIDNEFAYRALAHLPKFTQVNNSSTFKLRFRCPVCGDSKTDQNKARGWYYGDNNEGNIHCYNCNYHAPIGIYLKEFEPDLYREYIFEIRKEKGKSRPIEKPKELPKQPEKKIIKSLPSCVRLDKLAEDHPIIKYVKARCIPKDKWKYLWFTTEWPKLVNSIAPGTYKKEISEPRLVIPIYNANGKAESFQGRALKKDAPQKYITIEAYPEATKIYGVERVKDGDVYVLEGPIDSLFIENGIAITGGQLDLEVVPFKDRRVWVLDNEPRHPDTIKRMTKLVDAGERVMFWDKSPWKSKDVNDMIRKEGATPEQIMEYMKNNIAQGLMAKMRLSKYAKI
> |[Tevenvirinae _Enterobacteria_phage_T4_strain_wild]||_Enterobacteria_phage_T4_strain_wild.gb|DNA primase (EC 2.7...|1029|KJ477684.1(168922):17921-18949:-1 ^RAST2:fig|1198136.58.peg.37^ Tevenvirinae _Enterobacteria_phage_T4_strain_wild|neighbours:(1),(-1)|neighbour_genes:Phage protein,hypothetical protein|
MSSIPWIDNEFAYRALAHLPKFTQVNNSSTFKLRFRCPVCGDSKTDQNKARGWYYGDNNEGNIHCYNCNYHAPIGIYLKEFEPDLYREYIFEIRKEKGKSRPIEKPKELPKQPEKKIIKSLPSCVRLDKLAEDHPIIKYVKARCIPKDKWKYLWFTTEWPKLVNSIAPGTYKKEISEPRLVIPIYNANGKAESFQGRALKKDAPQKYITIKAYPEATKIYGVERVKDGDVYVLEGPIDSLFIENGIAITGGQLDLEVVPFKDRRVWVLDNEPRHPDTIKRMTKLVDAGERVMFWDKSPWKSKDVNDMIRKEGATPEQIMEYMKNNIAQGLMAKMRLSKYAKI
> |[Tevenvirinae _Enterobacteria_phage_T6]||_Enterobacteria_phage_T6.gb|DNA primase (EC 2.7...|1029|MH550421.1(168706):16428-17456:-1 ^RAST2:fig|1198136.104.peg.34^ Tevenvirinae _Enterobacteria_phage_T6|neighbours:(1),(-1)|neighbour_genes:Phage protein,hypothetical protein|
MSSIPWIDNEFAYRALAHLPKFTQVNNSSTFKLRFRCPVCGDSKTDQNKARGWYYGDNNEGNIHCYNCNYHAPIGIYLKEFEPDLYREYIFEIRKEKGKSRPVEKPKELPKQPEKKIIKSLPSCVRLDKLAEDHPIIKYVKARCIPKDKWKYLWFTTEWSKLVNSIAPGTYKKEIPEPRLVIPIYNVNGKAESFQGRALKKDAPQKYITIKAYPEATKIYGVERVKDGDVYVLEGPIDSLFIENGIAITGGQLDLEVVPFKDRRVWVLDNEPRHPDTIKRMTKLVDAGERVMFWDKSPWKSKDVNDMIRKEGATPEQIMEYMKNNIAQGLMAKMRLSKYAKI
>ID:YP_004063715.1 |[Escherichia phage vB_EcoM_VR7]||_Enterobacteria_phage_vB_EcoM-VR7_.gbk|58=61|1029|NC_014792(169285):16796-17824:-1 ^GeneID:10021259^ Enterobacteria phage vB_EcoM-VR7, complete genome.|neighbours:ID:YP_004063714.1(1),ID:YP_004063716.1(-1)|neighbour_genes:VR7ORF033w,61.1|
MSYIDKEFAVRALSYQPRYREVTGSTFKANCRCKVCGDSQKDSHKARFWAYTNPADGAVYVKCFNCDYSTHISKYIKEFEPDLHREYMVEKYKENAFGRQRTEVTETPKEPEKTPVIEQLAFCERLDTLPEAHPIVKYVKSRCIPAGVWDRLWFTNKWPALVNSVNPGTYKNETNEPRLVIPIFNGKKEIESFQGRALRKDAPQKYITIKAHPEASKVYGVDKIDERKRVWVMEGPIDSLFIPNSIAITGGTLSLEAVPYAETRVWVMDNEPRHPDTIKRMKKLVEAGEAVMFWDNAPWHTKDINEMVKSEGATPEQIESYMADNVPKGLMARMRLSKYAKV
>ID:YP_006986584.1 |[Escherichia phage vB_EcoM_ACG-C40]||_Enterobacteria_phage_vB_EcoM_ACG-C40_.gbk|DNA primase subunit|1029|NC_019399(167396):18050-19078:-1 ^GeneID:13997860^ Enterobacteria phage vB_EcoM_ACG-C40, complete genome.|neighbours:ID:YP_006986583.1(1),ID:YP_006986585.1(-1)|neighbour_genes:hypothetical protein,hypothetical protein|
MSSIAWIDNEFAYRALAHLPKFTQVNNSSTFKLRFRCPVCGDSKTDQNKARGWYYGDNNEGNIHCYNCNYHAPIGIYLKEFEPDLYREYIFEIRKEKGKSRPVEKPKELPKHPEKKIIKSLPSCVRLDKLAEDHPIIKYVKARCIPKDKWKYLWFTTEWPKLVNSIAPGTYKKETPEPRLVIPIYNANGKAESFQGRALKKDAPQKYITIKAYPEATKIYGVERVKDGDVYVLEGPIDSLFIENGIAITGGQLDLEVVPFKDRRVWVLDNEPRHPDTIKRMTKLVDAGERVMFWDKSPWKSKDVNDMIRKEGATPEQIMEYMKNNIAQGLMAKMRLSKYAKI
>ID:AWD91637.1 |[Enterobacteria phage vB_EcoM_IME339]||_Enterobacteria_phage_vB_EcoM_IME339_.gbk|DNA primase / DNA he..|1029|MH051915(164366):149338-150366:1 ^^ Enterobacteria phage vB_EcoM_IME339, complete genome.|neighbours:ID:AWD91636.1(1),ID:AWD91638.1(-1)|neighbour_genes:hypothetical protein,hypothetical protein|
MSSIPWIDNEFAYRALAHLPKFTQVNNSSTFKLRFRCPVCGDSKTDQNKARGWYYGDNNEGNIHCYNCNYHAPIGIYLKEFEPDLYREYIFEIRKEKGKSRPVEKLKELPKQPEKKIIKSLPSCVRLDKLAEDHPIIKYVKARCIPKDKWKYLWFTTEWPKLVNSIAPGTYKKEIPEPRLVIPIYNANGKAESFQGRALKKDAPQKYITIKAYPEATKIYGVERVKDGDVYVLEGPIDSLFIENGIAITGGQLDLEIVPFKDRRVWVLDNEPRHPDTIKRMTKLVDAGERVMFWDKSPWKSKDVNDMIRKEGATPEQIMEYMKNNIAQGLMAKMRLSKYAKI
>ID:AWD91899.1 |[Enterobacteria phage vB_EcoM_IME340]||_Enterobacteria_phage_vB_EcoM_IME340_.gbk|DNA primase / DNA he..|1029|MH051916(165549):150415-151443:1 ^^ Enterobacteria phage vB_EcoM_IME340, complete genome.|neighbours:ID:AWD91898.1(1),ID:AWD91900.1(-1)|neighbour_genes:hypothetical protein,hypothetical protein|
MSSIPWIDNEFAYRALAHLPKFTQVNNSSTFKLRFRCPVCGDSKTDQNKARGWYYGDNNEGNIHCYNCNYHAPIGIYLKEFEPDLYREYIFEIRKEKGKSRPVEKPKELPKQPEKKIIKSLPSCIRLDKLTEDHPIIKYVKARCIPKDKWKYLWFTTEWPKLVNSIAPGTYKKEIPESRLVIPIYNVNGKAESFQGRALKKDAPQKYITIKAYPEATKIYGVERVKDGDVYVLEGPIDSLFIENGIAITGGQLDLEIVPFKDRRVWVLDNEPRHPDTIKRMTKLVDAGERVMFWDKSPWKSKDVNDMIRKEGATPEQIMEYMKNNIAQGLMAKMRLSKYAKI
>ID:YP_009207209.1 |[Escherichia phage vB_EcoM_VR20]||_Enterobacteria_phage_vB_EcoM_VR20.gbk|DNA primase|1029|NC_028894(170336):15607-16635:-1 ^GeneID:26633708^ Enterobacteria phage vB_EcoM_VR20, complete genome.|neighbours:ID:YP_009207208.1(1),ID:YP_009207210.1(-1)|neighbour_genes:hypothetical protein,hypothetical protein|
MSYIDKEFAVRALSYQPRYREVTGSTFKANCRCKVCGDSQKDSHKARFWAYTNPADGAVYVKCFNCDYSTHISKYIKEFEPDLHREYMVEKYKENAFGRQRNEVVETPKEPEKTPVIEELAFCERLDTLPEAHPIIKYVKSRCIPSNVWNRLWFTNKWPALVNSVNPGTYKNETNEPRLVIPIFNGKKEIESFQGRALRKDAPQKYITIKAHPEASKVYGVDKIDERKRVWVMEGPIDSLFIPNSIAITGGTLALEAVPYPETRVWVMDNEPRHPDTIKRMKKLVEAGEAVMFWDNAPWHTKDINEMVKSEGATPEQIESYMADNVAQGLMARMRLSKYAKV
>ID:YP_009209775.1 |[Escherichia phage vB_EcoM_VR25]||_Enterobacteria_phage_vB_EcoM_VR25_.gbk|DNA primase|1029|NC_028925(170822):15894-16922:-1 ^GeneID:26636195^ Enterobacteria phage vB_EcoM_VR25, complete genome.|neighbours:ID:YP_009209774.1(1),ID:YP_009209776.1(-1)|neighbour_genes:hypothetical protein,hypothetical protein|
MSYIDKEFAVRALSYQPRYREVTGSTFKANCRCKVCGDSQKDSHKARFWAYTNPADGAVYVKCFNCDYSTHISKYIKEFEPDLHREYMVEKYKENAFGRQRTEVAETPKEPEKTPVIEQLAFCERLDTLPEAHPIVKYVKSRCIPAGVWDRLWFTNKWPALVNSVNPGTYKNETNEPRLVIPIFNGKKEIESFQGRALRKDAPQKYITIKAHPEASKVYGVDKIDERKRVWVMEGPIDSLFIPNSIAITGGTLSLEAVPYAETRVWVMDNEPRHPDTIKRMKKLVEAGEAVMFWDNAPWHTKDINEMVKSEGATPEQIESYMADNVAQGLMARMRLSKYAKV
>ID:YP_009213870.1 |[Escherichia phage vB_EcoM_VR26]||_Enterobacteria_phage_vB_EcoM_VR26_.gbk|DNA primase|1029|NC_028957(171541):16797-17825:-1 ^GeneID:26640326^ Enterobacteria phage vB_EcoM_VR26, complete genome.|neighbours:ID:YP_009213869.1(1),ID:YP_009213871.1(-1)|neighbour_genes:hypothetical protein,hypothetical protein|
MSYIDKEFAVRALSYQPRYREVTGSTFKANCRCKVCGDSQKDSHKARFWAYTNPADGAVYVKCFNCDYSTHISKYIKEFEPDLHREYMVEKYKENAFGRQRNEVTETPKEPEKTPVIEQLAFCERLDTLPEAHPIVKYVKSRCIPAGVWDRLWFTNKWPALVNSVNPGTYKNETNEPRLVIPIFNGKKEIESFQGRALRKDAPQKYITIKAHPEASKVYGVDKIDERKRVWVMEGPIDSLFIPNSIAITGGTLSLEAVPYAETRVWVMDNEPRHPDTIKRMKKLVEAGEAVMFWDNAPWHTKDINEMVKSEGATPEQIESYMADNVAQGLMARMRLSKYAKV
>ID:YP_009205724.1 |[Enterobacteria phage vB_EcoM_VR5]||_Enterobacteria_phage_vB_EcoM_VR5.gbk|DNA primase|1029|NC_028881(170473):16102-17130:-1 ^GeneID:26632335^ Enterobacteria phage vB_EcoM_VR5, complete genome.|neighbours:ID:YP_009205723.1(1),ID:YP_009205725.1(-1)|neighbour_genes:hypothetical protein,hypothetical protein|
MSYVDKEFAVRALNYQPKFRQVTGSDFKLNCRCRVCGDSQKDENKARFWAYPANDGSIMLHCFNCDYSAGIKKYLYEYEPDLYREYILEKHKEQSFGRQATPKVEISEKIKAKMPVIEKLNFCERLDRMPKDHPIIKYVTLRCIPENKWNRLWFTKEWPALVNSVNPGTYSKEIPEPRLVIPIFNKDKQIESFQGRALRKDAPQKYITIKAHDQATKIYGMDTIDERQLVWVMEGPIDSLFVPNAIAITGGSLDLSIVPCKETRAWVMDNEPRHPDTIKRMQRLVDAGERVLFWDKAPWPSKDINDMVMKDKANINDVLSYMKENIAQGLMAKMRLSKYSKI
> |[Tevenvirinae _Erwinia_phage_Cronus]||_Erwinia_phage_Cronus.gb|gp61 DNA primase sub..|1026|MH059636.2(175774):13831-14856:-1 ^RAST2:fig|1198136.105.peg.26^ Tevenvirinae _Erwinia_phage_Cronus|neighbours:(-1),(-1)|neighbour_genes:hypothetical protein,hypothetical protein|
MSWVDNEFAERVFSVLPRFRKVTTSGQFKLNARCPICGDSQKDAFKARFWAYPVNDSLRVHCFNCDYADWFNVFLKEQEPDLYRDYLLEKRKEQVFDRPIETKTEISEKLTAKLIIEKLDYCERLDRLPEEHPIIKYVLARCIPKDKLKRLWFTNQWPALVNSVNPGTYKNETNEPRLVIPIFNKQGKIESFQGRALRKDAPQKYITIKAHESATKIYGLDTVDESKDVYVMEGPIDSLFVDNAIAITGGSLDLGSMPFKDKRVWVMDHEPRHPDTIKRMKRLIDSGERVVFWDKSPWGSKDVNDMIRKDGATASQIMSYIESNSASGLEAKMRFSKYAKV
>ID:YP_009592934.1 |[Escherichia coli O157 typing phage 3]||_Escherichia_coli_O157_typing_phage_3_.gbk|hypothetical protein|1023|NC_041863(168733):134053-135075:1 ^GeneID:40068430^ Escherichia coli O157 typing phage 3, complete genome.|neighbours:ID:YP_009592933.1(1),ID:YP_009592935.1(-1)|neighbour_genes:hypothetical protein,hypothetical protein|
MAEWIDNEFAYRAFSHLPRFRQINNSSTFKLTFRCPVCGDSQTDAMKARGWYYGGTPGNVHCYNCQYHNTISGYLKEYDEELYREYLMEVRKEKARMEPKIEKVPEHKPEPEKKTINSLPSCSRLDKLPEEHPIVKYVKSRCIPKESWNRLWFTLEWPKLVNKIQPGTYKKEIPEPRLVIPIFNKDGKAESFQGRALRKDAPQKYITIKAFESATKIYGVERVKEGDVWVMEGPIDSLFIPNAIAITGGSIDLDVVPFKERRVWVMDNEPRHPDTIARMKRLVDAGERVMFWDRAPWRSKDVNDMVMKENATPQEILEYMKQNISSGLHAKMRLSRYSKI
>ID:YP_009593041.1 |[Escherichia coli O157 typing phage 6]||_Escherichia_coli_O157_typing_phage_6_.gbk|hypothetical protein|1023|NC_041864(160570):33658-34680:-1 ^GeneID:40068538^ Escherichia coli O157 typing phage 6, complete genome.|neighbours:ID:YP_009593040.1(1),ID:YP_009593042.1(-1)|neighbour_genes:hypothetical protein,hypothetical protein|
MAEWIDNEFAYRAFSHLPRFRQINNSSTFKLTFRCPVCGDSQTDAMKARGWYYGGTPGNVHCYNCQYHNTISGYLKEYDEELYREYLMEVRKEKARMEPKIEKVPEHKPEPEKKTINSLPSCSRLDKLPEEHPIVKYVKSRCIPKESWNRLWFTLEWPKLVNKIQPGTYKKEIPEPRLVIPIFNKDGKAESFQGRALRKDAPQKYITIKAFESATKIYGVERVKEGDVWVMEGPIDSLFIPNAIAITGGSIDLDVVPFKERRVWVMDNEPRHPDTIARMKRLVDAGERVMFWDRAPWRSKDVNDMVMKENATPQEILEYMKQNISSGLHAKMRLSRYSKI
>ID:YP_009224961.1 |[Escherichia phage APCEc01]||_Escherichia_phage_APCEc01_.gbk|primase|1023|NC_029091(168771):1-1023:1 ^GeneID:26796186^ Escherichia phage APCEc01, complete genome.|neighbours:start(),ID:YP_009224962.1(-1)|neighbour_genes:start(),hypothetical protein|
MAEWIDNEFAYRAFSHLPRFRQINNSSTFKLTFRCPVCGDSQTDAMKARGWYYGGTPGNVHCYNCQYHNTISGYLKEYDEELYREYLMEVRKEKARMEPKIEKVPEAKPEPEKKTINSLPSCSRLDKLPEEHPIVKYVKTRCIPKESWNRLWFTLEWPKLVNKIQPGTYKKEIPEPRLVIPIFNKDGKAESFQGRALRKDAPQKYITIKAFESATKIYGVERVKEGDVWVMEGPIDSLFIPNAIAITGGSIDLDVVPFKERRVWVMDNEPRHPDTIARMKRLVDAGERVMFWDRAPWRSKDVNDMVMKENATPQEILEYMKQNISSGLHAKMRLSRYSKI
> |[Tevenvirinae _Escherichia_phage_AnYang]||_Escherichia_phage_AnYang.gb|DNA primase (EC 2.7...|1029|MK234886.1(169215):152717-153745:-1 ^RAST2:fig|1198136.106.peg.261^ Tevenvirinae _Escherichia_phage_AnYang|neighbours:(1),(-1)|neighbour_genes:[Enterobacteria phag..,hypothetical protein|
MSYVDREFAVRALNYQPKFRQVTGSDFKLNCRCRVCGDSLKDENKARFWAYPANDGSVMLHCFNCDYSAGIKKYLYEYEPDLYREYILEKHKEQSFGRQAAPKVEISEKIKAKMPVIEKLNFCERLDRMPKDHPIIKYVTLRCIPENKWNRLWFTKEWPALVNSVNPGTYSKEMPEPRLVIPIFNKNKQIESFQGRALRKDAPQKYITIKAHDQATKIYGMDTVDERQLVWVMEGPIDSLFVPNAIAITGGSLDLAMVPCKETRAWVMDNEPRHPDTIKRMQRLVDAGERVLFWDKAPWPSKDINDMVMKDKADINDVLAYMKANIAQGLMAKMRLSKYSKI
> |[Tevenvirinae Escherichia_phage_CF2]||_Escherichia_phage_CF2.gb|DNA primase (EC 2.7...|1029|NC_041919.1(168188):139745-140773:1 ^RAST2:fig|1198136.52.peg.225^ Tevenvirinae Escherichia_phage_CF2|neighbours:(1),(-1)|neighbour_genes:hypothetical protein,Phage protein|
MSSIPWIDNEFAYRALAHLPKFTQVNNSSTFKLRFRCPVCGDSKTDQNKARGWYYGDNNEGNIHCYNCNYHAPIGIYLKEFEPDLYREYIFEIRKEKGKSRPVEKPKELPKQPEKKIIKSLPSCVRLDKLAEDHPIIKYVKARCIPNDKWKYLWFTTEWPKLVNSIAPGTYKKEISEPRLVIPIYNANGKAESFQGRALKKDAPQKYITIKAYPEATKIYGVERVKDGDVYVLEGPIDSLFIENGIAITGGQLDLEVVPFKDRRVWVLDNEPRHPDTIKRMTKLVDAGERVMFWDKSPWKSKDVNDMIRKEGATPEQIMEYMKNNIAQGLMAKMRLSKYAKI
>ID:QBO61044.1 |[Escherichia phage D5505]||_Escherichia_phage_D5505_.gbk|DNA primase|1029|MK327929(168049):16414-17442:-1 ^^ Escherichia phage D5505, complete genome.|neighbours:ID:QBO61043.1(1),ID:QBO61045.1(-1)|neighbour_genes:hypothetical protein,hypothetical protein|
MSSIPWIDNEFAYRALAHLPKFAQVNNSSTFKLRFRCPVCGDSKTDQNKARGWYYGDNNEGNIHCYNCNYHAPIGIYLKEFEPDLYREYIFEIRKEKGKSRPVEKPKELPKQPEKKIIKSLPSCIRLDKLAEDHPIIKYVKARCIPKDKWKYLWFTTEWPKLVNSIAPGTYKKETPEPRLVIPIYNANGKAESFQGRALKKDAPQKYITIKAYPEATKIYGVERVKDGDVYVLEGPIDSLFIENGIAITGGQLDLEVVPFKDRRVWVLDNEPRHPDTIKRMTKLVDAGERVMFWDKSPWKSKDVNDMIRKEGATTEQIMEYMKNNIAQGLMAKMRLSKYAKI
> |[Tevenvirinae Escherichia_phage_ECD7]||_Escherichia_phage_ECD7.gb|Phage DNA primase (A..|1029|NC_041936.1(164706):10202-11230:-1 ^RAST2:fig|1198136.56.peg.19^ Tevenvirinae Escherichia_phage_ECD7|neighbours:(-1),(-1)|neighbour_genes:dUTPase,HNH homing endonucle..|
MIYYADYEIAEKALYGERNFKRLHTNSFTLVASCPICGDSKKNSTMARFRIYTYKDSLRAGCFNCNYNQPLGEFLKQYKPDLFREWLMERRKEQGDHKNTTFKPLKKVEKPEIKKVQTLPFCERLDTLPANHPIIKYVSDRCIPHDKWDLLYFTREWQKVANHIKADTFKNPQPEPRLVIPIFNRENKIESIQGRALRKDYGKTKYMTIKTHELASKVYGLERADPSKPVYFLEGPIDSLFIDNGCAITGGTLGLDEIPFPDQRVFVLDAEPRSADTMHRLEKFINAGEKIVLWDRCPWHSKDVNAMIQDEGATRDQIMEYIKENTVQGLMAKMRFMKYCKF
>ID:YP_009102508.1 |[Escherichia phage ECML-134]||_Escherichia_phage_ECML-134_.gbk|hypothetical protein|915|NC_025449(166783):16079-16993:-1 ^GeneID:22111691^ Escherichia phage ECML-134, complete genome.|neighbours:ID:YP_009102507.1(1),ID:YP_009102509.1(-1)|neighbour_genes:hypothetical protein,hypothetical protein|
MCGDSKTDQNKARGWYYGDNNEGNIHCYNCNYHAPIGIYLKEFEPDLYREYIFEIRKEKGKSRPVEKPKELPKQPEKKIIKSLPSCVRLDKLTEDHPIIKYVKARCIPKDKWKYLWFTTEWPKLVNSIAPGTYKKEIPEPRLVIPIYNANGKAESFQGRALKKDAPQKYITIKAYPEATKIYGVERVKDGDVYVLEGPIDSLFIENGIAITGGQLDLEIVPFKDRRVWVLDNEPRHPDTIKRMTKLVDAGERVMFWDKSPWKSKDVNDMIRKEGATPEQIMEYMKNNIAQGLMAKMRLSKYAKI
> |[Tevenvirinae Escherichia_phage_EcWhh-1]||_Escherichia_phage_EcWhh-1.gb|DNA primase (EC 2.7...|1029|MH791409.1(170524):77412-78440:-1 ^RAST2:fig|1198136.71.peg.128^ Tevenvirinae Escherichia_phage_EcWhh-1|neighbours:(1),(-1)|neighbour_genes:[Enterobacteria phag..,hypothetical protein|
MSYVDREFAVRALNYQPKFRQVTGSDFKLNCRCRVCGDSQKDENKARFWAYPANDGSVMLHCFNCDYSAGIKKYLYEYEPDLYREYILEKHKEQSFGRQAAPKVEISEKIKAKMPVIEKLNFCERLDRMPKDHPIIKYVTLRCIPENKWNRLWFTKEWPALVNSVNPGTYSKEMPEPRLVIPIFNKNKQIESFQGRALRKDAPQKYITIKAHDQATKIYGMDTVDERQLVWVMEGPIDSLFVPNAIAITGGSLDLAMVPCKETRAWVMDNEPRHPDTIKRMQRLVDAGERVLFWDKAPWPSKDINDMVMKDKADINDILAYMKANIAQGLMAKMRLSKYSKI
> |[Tevenvirinae Escherichia_phage_HP3]||_Escherichia_phage_HP3.gb|DNA primase (EC 2.7...|1023|NC_041920.1(170254):25598-26620:-1 ^RAST2:fig|1198136.53.peg.53^ Tevenvirinae Escherichia_phage_HP3|neighbours:(1),(-1)|neighbour_genes:Phage protein,hypothetical protein|
MAEWIDNEFAYRAFSHLPRFRQINNSSTFKLTFRCPVCGDSQTDAMKARGWYYGGTPGNVHCYNCQYHNTISGYLKEYDEELYREYLMEVRKEKARMEPKIEKVPEHKPEPEKKTINSLPSCSRLDKLPEEHPIVKYVKSRCIPKESWNRLWFTLEWPKLVNKIQPGTYKKEIPEPRLVIPIFNKDGKAESFQGRALRKDAPQKYITIKAFESATKIYGVERVKEGDVWVMEGPIDSLFIPNAIAITGGSIDLDVVPFKERRVWVMDNEPRHPDTIARMKRLVDAGERVMFWDRAPWRSKDVNDIVMKENATPQEILEYMKQNISSGLHAKMRLSRYSKI
> |[Tevenvirinae _Escherichia_phage_HY01]||_Escherichia_phage_HY01.gb|DNA primase (EC 2.7...|1029|NC_027349.1(166977):16861-17889:-1 ^RAST2:fig|1198136.95.peg.35^ Tevenvirinae _Escherichia_phage_HY01|neighbours:(1),(-1)|neighbour_genes:Phage protein,hypothetical protein|
MSSIPWIDNEFAYRALAHLPKFTQVNNSSTFKLRFRCPVCGDSKTDQNKARGWYYGDNNEGNIHCYNCNYHAPIGIYLKEFEPDLYREYIFEIRKEKGKSRPVEKPKELPKQPEKKIIKSLPSCIRLDKLAEDHPIIKYVKARCIPKDKWKYLWFTTEWPKLVNSIAPGTYKKEIPEPRLVIPIYNANGKAESFQGRALKKDAPQKYITIKAYPEATKIYGVERVKDGDVYVLEGPIDSLFIENGIAITGGQLDLEIVPFKDRRVWVLDNEPRHPDTIKRMTKLVDAGERVMFWDKSPWKSKDVNDMIRKEGATPEQIMEYMKNNIAQGLMAKMRLSKYAKI
>ID:YP_009284156.1 |[Escherichia phage HY03]||_Escherichia_phage_HY03.gbk|putative DNA primase..|1029|NC_031047(170770):105166-106194:1 ^GeneID:29079024^ Escherichia phage HY03, complete genome.|neighbours:ID:YP_009284155.1(1),ID:YP_009284157.1(-1)|neighbour_genes:hypothetical protein,hypothetical protein|
MSSIPWIDNEFAYRALAHLPKFTQVNNSSTFKLRFRCPVCGDSKTDQNKARGWYYGDNNEGNIHCYNCNYHAPIGIYLKEFEPDLYREYIFEIRKEKGKSRPVEKPKELPKQPEKKIIKSLPSCVRLDKLAEDHPIIKYVKARCIPKDKWKYLWFTTEWPKLVNSIAPGTYKKEISEPRLVIPIYNANGKAESFQGRALKKDAPQKYITIKAYPEATKIYGVERVKDGDVYVLEGPIDSLFIENGIAITGGQLDLEVVPFKDRRVWVLDNEPRHPDTIKRMTKLVDAGERVMFWDKSPWKSKDVNDMIRKEGATPEQIMEYMKNNIAQGLMAKMRLSKYAKI
>ID:BBG28554.1 |[Escherichia phage KIT03]||_Escherichia_phage_KIT03_DNA_.gbk|DNA primase|1029|AP018932(166848):16673-17701:-1 ^^ Escherichia phage KIT03 DNA, complete sequence.|neighbours:ID:BBG28553.1(1),ID:BBG28555.1(-1)|neighbour_genes:hypothetical protein,hypothetical protein|
MSSIPWIDNEFAYRALAHLPKFTQVNNSSTFKLRFRCPVCGDSKTDQNKARGWYYGDNNEGNIHCYNCNYHAPIGIYLKEFEPDLYREYIFEIRKEKGKSRPVEKPKELPKQPEKKIIKSLPSCVRLDKLAEDHPIIKYVKARCIPKDKWKYLWFTTEWPKLVNSIAPGTYKKEIPEPRLVIPIYNANGKAESFQGRALKKDAPQKYITIKAYPEATKIYGVERVKDGDVYVLEGPIDSLFIENGIAITGGQLDLEVVPFKDRRVWVLDNEPRHPDTIKRMTKLVDAGERVMFWDKSPWKSKDVNDMIRKEGATPEQIMEYMKNNIAQGLMAKMRLSKYAKI
>ID:YP_008060552.1 |[Escherichia phage Lw1]||_Escherichia_phage_Lw1_.gbk|DNA primase subunit|1026|NC_021344(176227):15599-16624:-1 ^GeneID:16205177^ Escherichia phage Lw1, complete genome.|neighbours:ID:YP_008060551.1(-1),ID:YP_008060553.1(-1)|neighbour_genes:hypothetical protein,hypothetical protein|
MYLDIEFATRIMGSLPQSEIVRRGGSLSIHSRCPICGDSMKDKHKKRFWIYPSKKGDHMNCGCFNCGYNRPFTVFLKDYYPDDYRDYLMESFKDRKQTKQTHVEPPKEEKKYIPELQFCERLDTLPESHPIIKYVAGRHIPKDKYDRLWFTRQWQHLVNSITPDAYPLPKDEPRLVIPIFDNKGKIESFQGRALRDNAAAKYMTIKACEQSTKIYGQDTIDPLKTVYFLEGPLDSLFVDNAGAITGGQLALSEVPYKNMRVWVLDNEARHPDTCSRLLKLIESGEKVVMWDNSPWSSKDINEMIKTDGATKAEIMQYLKDNTVSGLMAKLRFKSWNKSPKK
> |[Tevenvirinae _Escherichia_phage_MX01]||_Escherichia_phage_MX01.gb|DNA primase (EC 2.7...|1029|NC_031934.1(168929):16498-17526:-1 ^RAST2:fig|1198136.96.peg.30^ Tevenvirinae _Escherichia_phage_MX01|neighbours:(-1),(-1)|neighbour_genes:hypothetical protein,hypothetical protein|
MSYVDKEFAVRALNYQPKFRQVTGSDFKLNCRCRVCGDSQKDENKARFWAYPANDGSVMLHCFNCDYSAGIKKYLYEYEPDLYREYILEKHKEQSFGRQAAPKVEISEKIKAKMPVIEKLNFCERLDRMPKDHPIIKYVTSRCIPENKWNRLWFTKEWPALVNSVNPGTYSKEMPEPRLVIPIFNKNKQIESFQGRALRKDAPQKYITIKAHDQATKIYGMDTVDERQLVWVMEGPIDSLFVPNAIAITGGSLDLAMVPCKETRAWVMDNEPRHPDTIKRMQRLVDAGERVLFWDKAPWPSKDINDMIMKDKADINDVLAYMKANIAQGLMAKMRLSKYSKI
>ID:AYR03940.1 |[Escherichia phage OLB35]||_Escherichia_phage_OLB35_.gbk|DNA primase|1023|MH992122(169140):16451-17473:-1 ^^ UNVERIFIED: Escherichia phage OLB35, complete genome.|neighbours:ID:AYR03939.1(1),ID:AYR03941.1(-1)|neighbour_genes:hypothetical protein,hypothetical protein|
MAEWIDNEFAYRAFSHLPRFRQINNSSTFKLTFRCPVCGDSQTDAMKARGWYYGGTPGNVHCYNCQYHNTISGYLKEYDEELYREYLMEVRKEKARMEPKIEKVPEHKPEPEKKTINSLPSCSRIDKLPEEHPIVKYVKSRCIPKESWNRLWFTLEWPKLVNKIQPGTYKKEIPEPRLVIPIFNKDGKAESFQGRALRKDAPQKYITIKAFESATKIYGVERVKEGDVWVMEGPIDSLFIPNAIAITGGSIDLDVVPFKERRVWVMDNEPRHPDTIARMKRLVDAGERVMFWDRAPWSSKDVNDMVMKENATPQEILEYMKQNISSGLHAKMRLSRYSKI
> |[Tevenvirinae _Escherichia_phage_PE37]||_Escherichia_phage_PE37.gb|DNA primase (EC 2.7...|1029|KU925172.1(166423):145806-146834:1 ^RAST2:fig|1198136.98.peg.240^ Tevenvirinae _Escherichia_phage_PE37|neighbours:(1),(-1)|neighbour_genes:hypothetical protein,Phage protein|
MSSIPWIDNEFAYRALAHLPKFTQVNNSSTFKLRFRCPVCGDSKTDQNKARGWYYGDNNEGNIHCYNCNYHAPIGIYLKEFEPDLYREYILEIRKEKGKSRPVEKPKELPKRPEKKIIKSLPSCVRLDKLAEDHPIIKYVKARCIPKDKWKYLWFTTEWPKLVNSIAPGTYKKEISEPRLVIPIYNANGKAESFQGRALKKDAPQKYITIKAYPEATKIYGVERVKDGDVYVLEGPIDSLFIENGIAITGGQLDLEVVPFKDRRVWVLDNEPRHPDTIKRMTKLVDAGERVMFWDKSPWKSKDVNDMIRKEGATPEQIMEYMKNNIAQGLMAKMRLSKYAKI
>ID:BBC14368.1 |[Escherichia phage PP01]||_Escherichia_phage_PP01.gbk|61|1029|LC348379(167812):16834-17862:-1 ^^ Escherichia phage PP01 DNA, complete sequence.|neighbours:ID:BBC14367.1(-1),ID:BBC14369.1(-1)|neighbour_genes:56,61.1|
MSSIPWIDNEFAYRALAHLPKFTQVNNSSTFKLRFRCPVCGDSKTDQNKARGWYYGDNNEGNIHCYNCNYHAPIGIYLKEFEPDLYREYIFEIRKEKGKSRPVEKPKELPKQPEKKIIKSLPSCVRLDKLAEDHPIIKYVKARCIPKDKWKYLWFTTEWPKLVNSIAPGTYKKEIPEPRLVIPIYNANGKAESFQGRALKKDAPQKYITIKAYPEATKIYGVERVKDGDVYVLEGPIDSLFIENGIAITGGQLDLEIVPFKDRRVWVLDNEPRHPDTIKRMTKLVDAGERVMFWDKSPWKSKDVNDMIRKEGATPEQIMEYMKNNIAQGLMAKMRLSKYAKI
> |[Tevenvirinae _Escherichia_phage_SF]||_Escherichia_phage_SF.gb|DNA primase (EC 2.7...|1023|MH359124.1(168695):104968-105990:1 ^RAST2:fig|1198136.100.peg.179^ Tevenvirinae _Escherichia_phage_SF|neighbours:(1),(-1)|neighbour_genes:hypothetical protein,Phage protein|
MAEWIDNEFAYRAFSHLPRFRQINNSSTFKLTFRCPVCGDSQTDAMKARGWYYGGTPGNVHCYNCQYHNTISGYLKEYDEELYREYLMEVRKEKARMEPKIEKVPEHKPEPEKKTINSLPSCSRLDKLPEEHPIVKYVKSRCIPKESWNRLWFTLEWPKLVNKIQPGTYKKEIPEPRLVIPIFNKDGKAESFQGRALRKDAPQKYITIKAFESATKIYGVERVKEGDVWVMEGPIDSLFIPNAIAITGGSIDLDVVPFKERRVWVMDNEPRHPDTIARMKRLVDAGERVMFWDRAPWRSKDVNDMVMKENATPQEILEYMKQNISSGLHAKMRLSRYSKI
>ID:YP_009608375.1 |[Escherichia phage ST0]||_Escherichia_phage_ST0.gbk|hypothetical protein|1023|NC_041990(170496):45471-46493:1 ^GeneID:40084397^ Escherichia phage ST0, complete genome.|neighbours:ID:YP_009608374.1(1),ID:YP_009608376.1(-1)|neighbour_genes:hypothetical protein,hypothetical protein|
MAEWIDNEFAYRAFSHLPRFRQINNSSTFKLTFRCPVCGDSQTDAMKARGWYYGGTPGNVHCYNCQYHNTISGYLKEYDEELYREYLMEVRKEKARMEPKIEKVPETKPEPEKKTINSLPSCSRLDKLPEEHPIVKYVKSRCIPKESWNRLWFTLEWPKLVNKIQPGTYKKEIPEPRLVIPIFNKDGKAESFQGRALRKDAPQKYITIKAFESATKIYGVERVKEGDVWVMEGPIDSLFIPNAIAITGGSIDLDVVPFKERRVWVMDNEPRHPDTIARMKRLVDAGERVMFWDRAPWRSKDVNDMVMKENATPQEILEYMKQNISSGLHAKMRLSRYSKI
>ID:BBC14648.1 |[Escherichia phage T2]||_Escherichia_phage_T2.gbk|61|1029|LC348380(163825):16839-17867:-1 ^^ Escherichia phage T2 DNA, complete sequence.|neighbours:ID:BBC14647.1(-1),ID:BBC14649.1(-1)|neighbour_genes:hypothetical protein,61.1|
MSSIPWIDNEFAYRALAHLPKFTQVNNSSTFKLRFRCPVCGDSKTDQNKARGWYYGDNNEGNIHCYNCNYHAPIGIYLKEFEPDLYREYIFEIRKEKGKSRPVEKPKELPKQPEKKIIKSLPSCVRLDKLAEDNPIIKYVKARCIPKDKWKYLWFTTEWPKLVNSIAPGTYKKEIPEPRLVIPIYNASGKAESFQGRALKKDAPQKYITIKAYPEATKIYGVERVKDGDVYVLEGPIDSLFIENGIAITGGQLDLEIVPFKDRRVWVLDNEPRHPDTIKRMTKLVDAGERVMFWDKSPWKSKDVNDMIRKEGASHEQIMEYMKNNIAQGLMAKMRLSKYAKI
>ID:YP_009281373.1 |[Escherichia phage UFV-AREG1]||_Escherichia_phage_UFV-AREG1_.gbk|putative DNA primase|1029|NC_031030(170788):16885-17913:-1 ^GeneID:29063566^ Escherichia phage UFV-AREG1, complete genome.|neighbours:ID:YP_009281372.1(1),ID:YP_009281374.1(-1)|neighbour_genes:hypothetical protein,major capsid domain-..|
MSSIPWIDNEFAYRALAHLPKFTQVNNSSTFKLRFRCPVCGDSKTDQNKARGWYYGDNNEGNIHCYNCNYHAPIGIYLKEFEPDLYREYIFEIRKEKGKSRPVEKPKELPKQPEKKIIKSLPSCVRLDKLAEDHPIIKYVKARCIPKDKWKYLWFTTEWPKLVNSIAPGTYKKEISEPRLVIPIYNANGKAESFQGRALKKDAPQKYITIKAYPEATKIYGVERVKDGDVYVLEGPIDSLFIENGIAITGGQLDLEVVPFKDRRVWVLDNEPRHPDTIKRMTKLVDAGERVMFWDKSPWKSKDVNDMIRKEGATPEQIMEYMKNNIAQGLMAKMRLSKYAKI
>ID:YP_009323229.1 |[Escherichia phage WG01]||_Escherichia_phage_WG01_.gbk|hypothetical protein|1029|NC_031928(169936):15560-16588:-1 ^GeneID:30308355^ Escherichia phage WG01, complete genome.|neighbours:ID:YP_009323228.1(1),ID:YP_009323230.1(-1)|neighbour_genes:hypothetical protein,hypothetical protein|
MSYVDREFAVRALNYQPKFRQVTGSDFKLNCRCRVCGDSLKDENKARFWAYPANDGSVMLHCFNCDYSAGIKKYLYEYEPDLYREYILEKHKEQSFGRQAAPKVEISEKIKAKMPVIEKLNFCERLDRMPKDHPIIKYVTLRCIPENKWNRLWFTKEWPALVNSVNPGTYSKEMPEPRLVIPIFNKNKQIESFQGRALRKDAPQKYITIKAHDQATKIYGMDTVDERQLVWVMEGPIDSLFVPNAIAITGGSLDLAMVPCKETRAWVMDNEPRHPDTIKRMQRLVDAGERVLFWDKAPWPSKDINDMIMKDKADINDVLAYMKANIAQGLMAKMRLSKYSKI
>ID:YP_009030641.1 |[Escherichia phage vB_EcoM_112]||_Escherichia_phage_e112_.gbk|DNA primase subunit|1029|NC_024125(168470):18463-19491:-1 ^GeneID:19485184^ Escherichia phage e11/2, complete genome.|neighbours:ID:YP_009030640.1(1),ID:YP_009030642.1(-1)|neighbour_genes:hypothetical protein,hypothetical protein|
MSSIPWIDNEFAYRALAHLPKFTQVNNSSTFKLRFRCPVCGDSKTDQNKARGWYYGDNNEGNIHCYNCNYHAPIGIYLKEFEPDLYREYIFEIRKEKGKSRPVEKPKELPKQPEKKIIKSLPSCIRLDKLAEDHPIIKYVKARCIPKDKWKYLWFTTEWPKLVNSIAPGTYKKEIPEPRLVIPIYNDNGKAESFQGRALKKDAPQKYITIKAYPEATKIYGVERVKDGDVYVLEGPIDSLFIENGIAITGGQLDLEVVPFKDRRVWVLDNEPRHPDTIKRMTKLVDAGERVMFWDKSPWKSKDVNDMIRKEGATPEQIMEYMKNNIAQGLMAKMRLSKYAKI
>ID:AYN56388.1 |[Escherichia phage p000v]||_Escherichia_phage_p000v_.gbk|DNA primase|1023|MK047717(167803):133510-134532:1 ^^ Escherichia phage p000v, complete genome.|neighbours:ID:AYN56387.1(1),ID:AYN56389.1(-1)|neighbour_genes:hypothetical protein,hypothetical protein|
MAEWIDNEFAYRAFSHLPRFRQINNSSTFKLTFRCPVCGDSQTDAMKARGWYYGGTPGNVHCYNCQYHNTISGYLKEYDEELYREYLMEVRKEKARMEPKIEKVPEHKPEPEKKTINSLPSCSRLDKLPEEHPIVKYVKSRCIPKESWNRLWFTLEWPKLVNKIQPGTYKKEIPEPRLVIPIFNKDGKAESFQGRALRKDAPQKYITIKAFESATKIYGVERVKEGDVWVMEGPIDSLFIPNAIAITGGSIDLDVVPFKERRVWVMDNEPRHPDTIARMKRLVDAGERVMFWDRAPWRSKDVNDMVMKENATPQEILEYMKQNISSGLHAKMRLSRYSKI
> |[Tevenvirinae _Escherichia_phage_p000y]||_Escherichia_phage_p000y.gb|DNA primase (EC 2.7...|1023|MK047718.1(169872):76006-77028:1 ^RAST2:fig|1198136.97.peg.142^ Tevenvirinae _Escherichia_phage_p000y|neighbours:(1),(-1)|neighbour_genes:hypothetical protein,Phage protein|
MAEWIDNEFAYRAFSHLPRFRQINNSSTFKLTFRCPVCGDSQTDAMKARGWYYGGTPGNVHCYNCQYHNTISGYLKEYDEELYREYLMEVRKEKARMEPKIEKVPEHKPEPEKKTINSLPSCSRLDKLPEEHPIVKYVKSRCIPKESWNRLWFTLEWPKLVNKIQPGTYKKEIPEPRLVIPIFNKDGKAESFQGRALRKDAPQKYITIKAFESATKIYGVERVKEGDVWVMEGPIDSLFIPNAIAITGGSIDLDVVPFKERRVWVMDNEPRHPDTIARMKRLVDAGERVMFWDRAPWRSKDVNDMVMKENATPQEILEYMKQNISSGLHAKMRLSRYSKI
> |[Tevenvirinae _Escherichia_phage_slur02]||_Escherichia_phage_slur02.gb|DNA primase (EC 2.7...|1029|NC_028927.1(167298):88085-89113:-1 ^RAST2:fig|1198136.99.peg.146^ Tevenvirinae _Escherichia_phage_slur02|neighbours:(1),(-1)|neighbour_genes:Phage protein,hypothetical protein|
MSSIPWIDNEFAYRALAHLPKFTQVNNSSTFKLRFRCPVCGDSKTDQNKARGWYYGDNNEGNIHCYNCNYHAPIGIYLKEFEPDLYREYIFEIRKEKGKSRPVEKPKELPKQPEKKIIKSLPSCVRLDKLAEDHPIIKYVKARCIPKDKWKYLWFTTEWPKLVNSIAPGTYKKEIPEPRLVIPIYNANGKAESFQGRALKKDAPQKYITIKAYPEATKIYGVERVKDGDVYVLEGPIDSLFIENGIAITGGQLDLEVVPFKDRRVWVLDNEPRHPDTIKRMTKLVDAGERVMFWDKSPWKSKDVNDMIRKEGATPEQIMEYMKNNIAQGLMAKMRLSKYAKI
>ID:YP_009625214.1 |[Escherichia phage slur03]||_Escherichia_phage_slur03_.gbk|putative DNA primase..|1029|NC_042129(167467):152157-153185:1 ^GeneID:40102096,InterPro:IPR013264,UniProtKB/TrEMBL:A0A0M7Q9G1^ Escherichia phage slur03, complete genome.|neighbours:ID:YP_009625213.1(1),ID:YP_009625215.1(-1)|neighbour_genes:hypothetical protein..,putative phage prote..|
MSSIPWIDNEFAYRALAHLPKFTQVNNSSTFKLRFRCPVCGDSKTDQNKARGWYYGDNNEGNIHCYNCNYHAPIGIYLKEFEPDLYREYIFEIRKEKGKSRPVEKPKELPKQPEKKIIKSLPSCVRLDKLAEDHPIIKYVKARCIPKDKWKYLWFTTEWPKLVNSIAPGTYKKEISEPRLVIPIYNANGKAESFQGRALKKDAPQKYITIKAYPEATKIYGVERVKDGDVYVLEGPIDSLFIENGIAITGGQLDLEVVPFKDRRVWVLDNEPRHPDTIKRMTKLVDAGERVMFWDKSPWKSKDVNDMIRKEGATPEQIMEYMKNNIAQGLMAKMRLSKYAKI
>ID:YP_009625255.1 |[Escherichia phage slur04]||_Escherichia_phage_slur04_.gbk|hypothetical protein|1029|NC_042130(167298):2598-3626:-1 ^GeneID:40102162,InterPro:IPR013264,UniProtKB/TrEMBL:A0A0M7Q9H0^ Escherichia phage slur04, complete genome.|neighbours:ID:YP_009625254.1(1),ID:YP_009625256.1(-1)|neighbour_genes:hypothetical protein,hypothetical protein|
MSSIPWIDNEFAYRALAHLPKFTQVNNSSTFKLRFRCPVCGDSKTDQNKARGWYYGDNNEGNIHCYNCNYHAPIGIYLKEFEPDLYREYIFEIRKEKGKSRPVEKPKELPKQPEKKIIKSLPSCVRLDKLAEDHPIIKYVKARCIPKDKWKYLWFTTEWPKLVNSIAPGTYKKEIPEPRLVIPIYNANGKAESFQGRALKKDAPQKYITIKAYPEATKIYGVERVKDGDVYVLEGPIDSLFIENGIAITGGQLDLEVVPFKDRRVWVLDNEPRHPDTIKRMTKLVDAGERVMFWDKSPWKSKDVNDMIRKEGATPEQIMEYMKNNIAQGLMAKMRLSKYAKI
> |[Tevenvirinae _Escherichia_phage_slur07]||_Escherichia_phage_slur07.gb|DNA primase (EC 2.7...|1029|NC_028780.1(167124):145145-146173:1 ^RAST2:fig|1198136.89.peg.234^ Tevenvirinae _Escherichia_phage_slur07|neighbours:(1),(-1)|neighbour_genes:hypothetical protein,Phage protein|
MSSIPWIDNEFAYRALAHLPKFTQVNNSSTFKLRFRCPVCGDSKTDQNKARGWYYGDNNEGNIHCYNCNYHAPIGIYLKEFEPDLYREYIFEIRKEKGKSRPVEKPKELPKQPEKKIIKSLPSCVRLDKLAEDHPIIKYVKARCIPKDKWKYLWFTTEWPKLVNSIAPGTYKKEIPEPRLVIPIYNANGKAESFQGRALKKDAPQKYITIKAYPEATKIYGVERVKDGDVYVLEGPIDSLFIENGIAITGGQLDLEVVPFKDRRVWVLDNEPRHPDTIKRMTKLVDAGERVMFWDKSPWKSKDVNDMIRKEGATPEQIMEYMKNNIAQGLMAKMRLSKYAKI
>ID:CUL02759.1 |[Escherichia phage slur08]||_Escherichia_phage_slur08_.gbk|hypothetical protein|1029|LN881733(167467):149404-150432:1 ^InterPro:IPR013264,UniProtKB/TrEMBL:A0A0M7QGB8^ Escherichia phage slur08, complete genome.|neighbours:ID:CUL02758.1(1),ID:CUL02760.1(-1)|neighbour_genes:hypothetical protein,hypothetical protein|
MSSIPWIDNEFAYRALAHLPKFTQVNNSSTFKLRFRCPVCGDSKTDQNKARGWYYGDNNEGNIHCYNCNYHAPIGIYLKEFEPDLYREYIFEIRKEKGKSRPVEKPKELPKQPEKKIIKSLPSCVRLDKLAEDHPIIKYVKARCIPKDKWKYLWFTTEWPKLVNSIAPGTYKKEISEPRLVIPIYNANGKAESFQGRALKKDAPQKYITIKAYPEATKIYGVERVKDGDVYVLEGPIDSLFIENGIAITGGQLDLEVVPFKDRRVWVLDNEPRHPDTIKRMTKLVDAGERVMFWDKSPWKSKDVNDMIRKEGATPEQIMEYMKNNIAQGLMAKMRLSKYAKI
>ID:CUL02809.1 |[Escherichia phage slur11]||_Escherichia_phage_slur11_.gbk|hypothetical protein|1029|LN881734(167298):6144-7172:-1 ^InterPro:IPR013264,UniProtKB/TrEMBL:A0A0M7QGG3^ Escherichia phage slur11, complete genome.|neighbours:ID:CUL02808.1(1),ID:CUL02810.1(-1)|neighbour_genes:hypothetical protein,hypothetical protein|
MSSIPWIDNEFAYRALAHLPKFTQVNNSSTFKLRFRCPVCGDSKTDQNKARGWYYGDNNEGNIHCYNCNYHAPIGIYLKEFEPDLYREYIFEIRKEKGKSRPVEKPKELPKQPEKKIIKSLPSCVRLDKLAEDHPIIKYVKARCIPKDKWKYLWFTTEWPKLVNSIAPGTYKKEIPEPRLVIPIYNANGKAESFQGRALKKDAPQKYITIKAYPEATKIYGVERVKDGDVYVLEGPIDSLFIENGIAITGGQLDLEVVPFKDRRVWVLDNEPRHPDTIKRMTKLVDAGERVMFWDKSPWKSKDVNDMIRKEGATPEQIMEYMKNNIAQGLMAKMRLSKYAKI
>ID:CUL03595.1 |[Escherichia phage slur13]||_Escherichia_phage_slur13_.gbk|hypothetical protein|1029|LN881737(167299):27965-28993:-1 ^InterPro:IPR013264,UniProtKB/TrEMBL:A0A0M9JE43^ Escherichia phage slur13, complete genome.|neighbours:ID:CUL03594.1(1),ID:CUL03596.1(-1)|neighbour_genes:hypothetical protein,hypothetical protein|
MSSIPWIDNEFAYRALAHLPKFTQVNNSSTFKLRFRCPVCGDSKTDQNKARGWYYGDNNEGNIHCYNCNYHAPIGIYLKEFEPDLYREYIFEIRKEKGKSRPVEKPKELPKQPEKKIIKSLPSCVRLDKLAEDHPIIKYVKARCIPKDKWKYLWFTTEWPKLVNSIAPGTYKKEIPEPRLVIPIYNANGKAESFQGRALKKDAPQKYITIKAYPEATKIYGVERVKDGDVYVLEGPIDSLFIENGIAITGGQLDLEVVPFKDRRVWVLDNEPRHPDTIKRMTKLVDAGERVMFWDKSPWKSKDVNDMIRKEGATPEQIMEYMKNNIAQGLMAKMRLSKYAKI
>ID:YP_009180808.1 |[Escherichia phage slur14]||_Escherichia_phage_slur14_.gbk|hypothetical protein|1029|NC_028448(167467):126495-127523:-1 ^GeneID:26227976,InterPro:IPR013264,UniProtKB/TrEMBL:A0A0M7QDN2^ Escherichia phage slur14, complete genome.|neighbours:ID:YP_009180807.1(1),ID:YP_009180809.1(-1)|neighbour_genes:hypothetical protein,hypothetical protein|
MSSIPWIDNEFAYRALAHLPKFTQVNNSSTFKLRFRCPVCGDSKTDQNKARGWYYGDNNEGNIHCYNCNYHAPIGIYLKEFEPDLYREYIFEIRKEKGKSRPVEKPKELPKQPEKKIIKSLPSCVRLDKLAEDHPIIKYVKARCIPKDKWKYLWFTTEWPKLVNSIAPGTYKKEISEPRLVIPIYNANGKAESFQGRALKKDAPQKYITIKAYPEATKIYGVERVKDGDVYVLEGPIDSLFIENGIAITGGQLDLEVVPFKDRRVWVLDNEPRHPDTIKRMTKLVDAGERVMFWDKSPWKSKDVNDMIRKEGATPEQIMEYMKNNIAQGLMAKMRLSKYAKI
>ID:AVH85867.1 |[Escherichia phage vB_EcoM-G28]||_Escherichia_phage_vB_EcoM-G28.gbk|putative DNA primase|1029|MG867727(170121):17488-18516:-1 ^^ Escherichia phage vB_EcoM-G28, complete genome.|neighbours:ID:AVH85866.1(1),ID:AVH85868.1(-1)|neighbour_genes:hypothetical protein,hypothetical protein|
MSSIPWIDNEFAYRALAHLPKFTQVNNSSTFKLRFRCPVCGDSKTDQNKARGWYYGDNNEGNIHCYNCNYHAPIGIYLKEFEPDLYREYIFEIRKEKGKSRPVEKPKELPKQPEKKIIKSLPSCIRLDKLTEDHPIIKYVKARCIPKDKWKYLWFTTEWPKLVNSIAPGTYKKEIPEPRLVIPIYNANGKAESFQGRALKKDAPQKYITIKAYPEATKIYGVERVKDGDVYVLEGPIDSLFIENGIAITGGQLDLEIVPFKDRRVWVLDNEPRHPDTIKRMTKLVDAGERVMFWDKSPWKSKDVNDMIRKEGATPEQIMEYMKNNIAQGLMAKMRLSKYAKI
>ID:QDF15058.1 |[Escherichia phage vB_EcoM-Sa45lw]||_Escherichia_phage_vB_EcoM-Sa45lw_.gbk|DNA primase subunit|1029|MK977694(167353):16384-17412:-1 ^^ Escherichia phage vB_EcoM-Sa45lw, complete genome.|neighbours:ID:QDF15057.1(1),ID:QDF15059.1(-1)|neighbour_genes:hypothetical protein,hypothetical protein|
MSSIPWIDNEFAYRALAHLPKFTQVNNSSTFKLRFRCPVCGDSKTDQNKARGWYYGDNNEGNIHCYNCNYHAPIGIYLKEFEPDLYREYIFEIRKEKGKSRPVEKPKELPKQPEKKIIKSLPSCVRLDKLAEDHPIIKYVKARCIPKDKWKYLWFTTEWPKLVNSIAPGTYKKEISEPRLVIPIYNANGKAESFQGRALKKDAPQKYITIKAYPEATKIYGVERVKDGDVYVLEGPIDSLFIENGIAITGGQLDLEVVPFKDRRVWVLDNEPRHSDTIKRMTKLVDAGERVMFWDKSPWKSKDVNDMIRKEGATPEQIMEYMKNNIAQGLMAKMRLSKYAKI
>ID:YP_009290300.1 |[Escherichia phage vB_EcoM-UFV13]||_Escherichia_phage_vB_EcoM-UFV13_.gbk|DNA primase / DNA he..|1029|NC_031103(165772):16623-17651:-1 ^GeneID:29081096^ Escherichia phage vB_EcoM-UFV13, complete genome.|neighbours:ID:YP_009290299.1(1),ID:YP_009290301.1(-1)|neighbour_genes:hypothetical protein,hypothetical protein|
MSSIPWIDNEFAYRALAHLPKFTQVNNSSTFKLRFRCPVCGDSKTDQNKARGWYYGDNNEGNIHCYNCNYHAPIGIYLKEFEPDLYREYIFEIRKEKGKSRPVEKPKELPKQPEKKIIKSLPSCVRLDKLAEDHPIIKYVKARCIPKDKWKYLWFTTEWPKLVNSIAPGTYKKEISEPRLVIPIYNANGKAESFQGRALKKDAPQKYITIKAYPEATKIYGVERVKDGDVYVLEGPIDSLFIENGIAITGGQLDLEVVPFKDRRVWVLDNEPRHPDTIKRMTKLVDAGERVMFWDKSPWKSKDVNDMIRKEGATPEQIMEYMKNNIAQGLMAKMRLSKYAKI
>ID:AUV60896.1 |[Escherichia phage vB_EcoM-fFiEco06]||_Escherichia_phage_vB_EcoM-fFiEco06_.gbk|DNA primase subunit|1029|MG781190(167076):17524-18552:-1 ^^ Escherichia phage vB_EcoM-fFiEco06, complete genome.|neighbours:ID:AUV60895.1(1),ID:AUV60897.1(-1)|neighbour_genes:hypothetical protein,hypothetical protein|
MSSIAWIDNEFAYRALAHLPKFTQVNNSSTFKLRFRCPVCGDSKTDQNKARGWYYGDNNEGNIHCYNCNYHAPIGIYLKEFEPDLYREYIFEIRKEKGKSRPVEKPKELPKHPEKKIIKSLPSCVRLDKLAEDHPIIKYVKARCIPKDKWKYLWFTTEWPKLVNSIAPGTYKKEISEPRLVIPIYNANGKAESFQGRALKKDAPQKYITIKAYPEATKIYGVERVKDGDVYVLEGPIDSLFIENGIAITGGQLDLEVVPFKDRRVWVLDNEPRHPDTIKRMTKLVDAGERVMFWDKSPWKSKDVNDMIRKEGATPEQIMEYMKNNIAQGLMAKMRLSKYAKI
>ID:AUV61169.1 |[Escherichia phage vB_EcoM-fHoEco02]||_Escherichia_phage_vB_EcoM-fHoEco02_.gbk|DNA primase subunit|1029|MG781191(167064):17524-18552:-1 ^^ Escherichia phage vB_EcoM-fHoEco02, complete genome.|neighbours:ID:AUV61168.1(1),ID:AUV61170.1(-1)|neighbour_genes:hypothetical protein,hypothetical protein|
MSSIAWIDNEFAYRALAHLPKFTQVNNSSTFKLRFRCPVCGDSKTDQNKARGWYYGDNNEGNIHCYNCNYHAPIGIYLKEFEPDLYREYIFEIRKEKGKSRPVEKPKELPKHPEKKIIKSLPSCVRLDKLAEDHPIIKYVKARCIPKDKWKYLWFTTEWPKLVNSIAPGTYKKEISEPRLVIPIYNANGKAESFQGRALKKDAPQKYITIKAYPEATKIYGVERVKDGDVYVLEGPIDSLFIENGIAITGGQLDLEVVPFKDRRVWVLDNEPRHPDTIKRMTKLVDAGERVMFWDKSPWKSKDVNDMIRKEGATPEQIMEYMKNNIAQGLMAKMRLSKYAKI
>ID:AYP69753.1 |[Escherichia phage vB_EcoM_DalCa]||_Escherichia_phage_vB_EcoM_DalCa_.gbk|DNA primase/helicase..|1029|MH992510(166040):16411-17439:-1 ^^ Escherichia phage vB_EcoM_DalCa, complete genome.|neighbours:ID:AYP69946.1(1),ID:AYP69972.1(-1)|neighbour_genes:hypothetical protein,hypothetical protein|
MSSIPWIDNEFAYRALAHLPKFAQVNNSSTFKLRFRCPVCGDSKTDQNKARGWYYGDNNEGNIHCYNCNYHAPIGIYLKEFEPDLYREYIFEIRKEKGKSRPVEKPKELPKQPEKKIIKSLPSCIRLDKLAEDHPIIKYVKARCIPKDKWKYLWFTTEWPKLVNSIAPGTYKKETPEPRLVIPIYNANGKAESFQGRALKKDAPQKYITIKAYPEATKIYGVERVKDGDVYVLEGPIDSLFIENGIAITGGQLDLEVIPFKDRRVWVLDNEPRHPDTIKRMTKLVDAGERVMFWDKSPWKSKDVNDMIRKEGATPEQIMEYMKNNIAQGLMAKMRLSKYAKI
>ID:QBO63549.1 |[Escherichia phage vB_EcoM_G10400]||_Escherichia_phage_vB_EcoM_G10400.gbk|putative DNA primase|1029|MK327937(170182):16638-17666:-1 ^^ Escherichia phage vB_EcoM_G10400, complete genome.|neighbours:ID:QBO63548.1(1),ID:QBO63550.1(-1)|neighbour_genes:hypothetical protein,hypothetical protein|
MSSIPWIDNEFAYRALAHLPKFTQVNNSSTFKLRFRCPVCGDSKTDQNKARGWYYGDNNEGNIHCYNCNYHAPIGIYLKEFEPDLYREYIFEIRKEKGKSRPVEKPKELPKQPEKKIIKSLPSCVRLDKLAEDHPIIKYVKARCIPKDKWKYLWFTTEWPKLVNSIAPGTYKKEIPEPRLVIPIYNANGKAESFQGRALKKDAPQKYITIKAYPEATKIYGVERVKDGDVYVLEGPIDSLFIENGIAITGGQLDLEVVPFKDRRVWVLDNEPRHPDTIKRMTKLVDAGERVMFWDKSPWKSKDVNDMIRKEGATPEQIMEYMKNNIAQGLMAKMRLSKYAKI
>ID:QBO62173.1 |[Escherichia phage vB_EcoM_G2248]||_Escherichia_phage_vB_EcoM_G2248.gbk|putative DNA primase|1029|MK327932(170678):10762-11790:-1 ^^ Escherichia phage vB_EcoM_G2248, complete genome.|neighbours:ID:QBO62172.1(-1),ID:QBO62174.1(-1)|neighbour_genes:putative dCTP pyroph..,hypothetical protein|
MIYYADYEIAEKAIYGERNFKRLHTSSFTLVCSCPICGDSKKNHTQARFRIYTYKDSLRCGCFNCNYNQPLGEFLKQYKPDLFREWLMERRKEQGDHKNTTFKPLKKVEKPEIKKVQTLPFCERLDTLPANHPIIKYVSDRCIPHDKWDLLYFTREWQKVANHIKADTFKNPQPEPRLVIPIFNRENKIESIQGRALRKDYGKTKYMTIKTHELASKVYGLERADPSRPVYFLEGPIDSLFIDNGCAITGGTLGLDEIPFPDQRVFVLDAEPRSADTMHRLEKFINAGEKIVLWDRCPWHSKDVNAMIQDEGATRDQIMEYIKENTVQGLMAKMRFMKYCKF
> |[Tevenvirinae Escherichia_phage_vB_EcoM_G2285]||_Escherichia_phage_vB_EcoM_G2285.gb|DNA primase (EC 2.7...|1023|MK327933.1(166675):15726-16748:-1 ^RAST2:fig|1198136.60.peg.28^ Tevenvirinae Escherichia_phage_vB_EcoM_G2285|neighbours:(1),(-1)|neighbour_genes:Phage protein,hypothetical protein|
MAEWIDNEFAYRAFSHLPRFRQINNSSTFKLTFRCPVCGDSQTDAMKARGWYYGGTPGNVHCYNCQYHNTISGYLKEYDEELYREYLMEVRKEKARMEPKIEKVPEAKPEPEKKTINSLPSCSRLDKLPEEHPIVKYVKSRCIPKESWNRLWFTLEWPKLVNKIQPGTYKKEIPEPRLVIPIFNKDGKAESFQGRALRKDAPQKYITIKAFESATKIYGVERVKEGDVWVMEGPIDSLFIPNAIAITGGSIDLDVVPFKERRVWVMDNEPRHPDTIARMKRLVDAGERVMFWDRAPWRSKDVNDMVMKENATPQEILEYMKQNISSGLHAKMRLSQYSKI
> |[Tevenvirinae _Escherichia_phage_vB_EcoM_G2469]||_Escherichia_phage_vB_EcoM_G2469.gb|DNA primase (EC 2.7...|1023|MK327934.1(170452):16064-17086:-1 ^RAST2:fig|1198136.90.peg.28^ Tevenvirinae _Escherichia_phage_vB_EcoM_G2469|neighbours:(1),(-1)|neighbour_genes:Phage protein,hypothetical protein|
MAEWIDNEFAYRAFSHLPRFRQINNSSTFKLTFRCPVCGDSQTDAMKARGWYYGGTPGNVHCYNCQYHNTISGYLKEYDEELYREYLMEVRKEKARMEPKIEKVPEAKPEPEKKTINSLPSCSRLDKLPEEHPIVKYVKSRCIPKESWNRLWFTLEWPKLVNKIQPGTYKKEIPEPRLVIPIFNKDGKAESFQGRALRKDAPQKYITIKAFESATKIYGVERVKEGDVWVMEGPIDSLFIPNAIAITGGSIDLDVVPFKERRVWVMDNEPRHPDTIARMKRLVDAGERVMFWDRAPWRSKDVNDMVMKENATPQEILEYMKQNISSGLHAKMRLSRYSKI
> |[Tevenvirinae Escherichia_phage_vB_EcoM_G2494]||_Escherichia_phage_vB_EcoM_G2494.gb|Phage DNA primase (A..|1029|MK327935.1(168327):10599-11627:-1 ^RAST2:fig|1198136.61.peg.18^ Tevenvirinae Escherichia_phage_vB_EcoM_G2494|neighbours:(-1),(-1)|neighbour_genes:Phage-associated hom..,Phage protein|
MIYYADYEIAEKAIYGERNFKRLHTSSFTLVCSCPICGDSKKNHTQARFRIYTYKDSLRCGCFNCNYNQPLGEFLKQYKPDLFREWLMERRKEQGDHKNTTFKPLKKVEKPEIKKVQTLPFCERLDTLPANHPIIKYVSDRCIPHDKWDLLYFTREWQKVANHIKADTFKNPQPEPRLVIPIFNRENKIESIQGRALRKDYGKTKYMTIKTHELASKVYGLERADPSKPVYFLEGPIDSLFIDNGCAITGGTLGLDEIPFPDQRVFVLDAEPRSADTMHRLEKFINAGEKIVLWDRCPWHSKDVNAMIQDEGATRDQIMEYIKENTVQGLMAKMRFMKYCKF
>ID:QBO65444.1 |[Escherichia phage vB_EcoM_G2540-3]||_Escherichia_phage_vB_EcoM_G2540-3_.gbk|putative DNA primase|1029|MK327944(168654):17433-18461:-1 ^^ Escherichia phage vB_EcoM_G2540-3, complete genome.|neighbours:ID:QBO65443.1(1),ID:QBO65445.1(-1)|neighbour_genes:hypothetical protein,hypothetical protein|
MSSIPWIDNEFAYRALAHLPKFTQVNNSSTFKLRFRCPVCGDSKTDQNKARGWYYGDNNEGNIHCYNCNYHAPIGIYLKEFEPDLYREYIFEIRKEKGKSRPVEKPKELPKQPEKKIIKSLPSCIRLDKLTEDHPIIKYVKARCIPKDKWKYLWFTTEWPKLVNSIAPGTYKKEIPEPRLVIPIYNANGKAESFQGRALKKDAPQKYITIKAYPEATKIYGVERVKDGDVYVLEGPIDSLFIENGIAITGGQLDLEIVPFKDRRVWVLDNEPRHPDTIKRMTKLVDAGERVMFWDKSPWKSKDVNDMIRKEGATPEQIMEYMKNNIAQGLMAKMRLSKYAKI
> |[Tevenvirinae _Escherichia_phage_vB_EcoM_G2540]||_Escherichia_phage_vB_EcoM_G2540.gb|DNA primase (EC 2.7...|1029|MK327936.1(168886):17513-18541:-1 ^RAST2:fig|1198136.92.peg.37^ Tevenvirinae _Escherichia_phage_vB_EcoM_G2540|neighbours:(1),(-1)|neighbour_genes:Phage protein,hypothetical protein|
MSSIAWIDNEFAYRALAHLPKFTQVNNSSTFKLRFRCPVCGDSKTDQNKARGWYYGDNNEGNIHCYNCNYHAPIGIYLKEFEPDLYREYIFEIRKEKGKSRPVEKPKELPKHPEKKIIKSLPSCVRLDKLAEDHPIIKYVKARCIPKDKWKYLWFTTEWPKLVNSIAPGTYKKEISEPRLVIPIYNANGKAESFQGRALKKDAPQKYITIKAYPEATKIYGVERVKDGDVYVLEGPIDSLFIENGIAITGGQLDLEVVPFKDRRVWVLDNEPRHPDTIKRMTKLVDAGERVMFWDKSPWKSKDVNDMIRKEGATPEQIMEYMKNNIAQGLMAKMRLSKYAKI
>ID:QBO64355.1 |[Escherichia phage vB_EcoM_G29]||_Escherichia_phage_vB_EcoM_G29_.gbk|putative DNA primase|1029|MK327940(168241):17845-18873:-1 ^^ Escherichia phage vB_EcoM_G29, complete genome.|neighbours:ID:QBO64354.1(1),ID:QBO64356.1(-1)|neighbour_genes:hypothetical protein,hypothetical protein|
MSSIPWIDNEFAYRALAHLPKFTQVNNSSTFKLRFRCPVCGDSKTDQNKARGWYYGDNNEGNIHCYNCNYHAPIGIYLKEFEPDLYREYIFEIRKEKGKSRPVEKPKELPKQPEKKIIKSLPSCIRLDKLAEDHPIIKYVKARCIPKDKWKYLWFTTEWPKLVNSIAPGTYKKEISEPRLVIPIYNANGKAESFQGRALKKDAPQKYITIKAYPEATKIYGVERVKDGDVYVLEGPIDSLFIENGIAITGGQLDLEVVPFKDRRVWVLDNEPRHPDTIKRMTKLVDAGERVMFWDKSPWKSKDVNDMIRKEGATPEQIMEYMKNNIAQGLMAKMRLSKYAKI
> |[Tevenvirinae _Escherichia_phage_vB_EcoM_G37-3]||_Escherichia_phage_vB_EcoM_G37-3.gb|hypothetical protein|1029|MK327941.1(167832):11661-12689:-1 ^RAST2:fig|1198136.91.peg.20^ Tevenvirinae _Escherichia_phage_vB_EcoM_G37-3|neighbours:(-1),(-1)|neighbour_genes:dUTPase,Phage protein|
MIYYADYEIAEKAIYGERNFKRLHTSSFTLVCSCPICGDSKKNHTQARFRIYTYKDSLRCGCFNCNYNQPLGEFLKQYKPDLFREWLMERRKEQGDNKNTTFKPLKKVEKPEIKKVQTLPFCERLDTLPANHPIIKYVSDRCIPHDKWDLLYFTREWQKVANHIKADTFKNPQPEPRLVIPIFNRENKIESIQGRALRKDYGKTKYMTIKTHELASKVYGLERADPSRPVYFLEGPIDSLFIDNGCAITGGTLGLDEIPFPNQRVFVLDAEPRSADTMHRLEKFINAGEKIVLWDRCPWHSKDVNAMIQDEGATRDQIMEYIKENTVQGLMAKMRFMKYCKF
> |[Tevenvirinae _Escherichia_phage_vB_EcoM_GG4498]||_Escherichia_phage_vB_EcoM_G4498.gb|DNA primase (EC 2.7...|1029|MK327939.1(167826):16719-17747:-1 ^RAST2:fig|1198136.93.peg.33^ Tevenvirinae _Escherichia_phage_vB_EcoM_GG4498|neighbours:(1),(-1)|neighbour_genes:Phage protein,phage T4-like protei..|
MSSIPWIDNEFAYRALAHLPKFTQVNNSSTFKLRFRCPVCGDSKTDQNKARGWYYGDNNEGNIHCYNCNYHAPIGIYLKEFEPDLYREYIFEIRKEKGKSRPVEKPKELPKQPEKKIIKSLPSCVRLDKLAEDHPIIKYVKARCIPKDKWKYLWFTTEWPKLVNSIAPGTYKKEISEPRLVIPIYNANGKAESFQGRALKKDAPQKYITIKAYPEATKIYGVERVKDGDVYVLEGPIDSLFIENGIAITGGQLDLEVVPFKDRRVWVLDNEPRHPDTIKRMTKLVDVGERVMFWDKSPWKSKDVNDMIRKEGATPEQIMEYMKNNIAQGLMAKMRLSKYAKI
>ID:QBO65724.1 |[Escherichia phage vB_EcoM_G4500]||_Escherichia_phage_vB_EcoM_G4500_.gbk|putative DNA primase|1029|MK327945(168363):17845-18873:-1 ^^ Escherichia phage vB_EcoM_G4500, complete genome.|neighbours:ID:QBO65723.1(1),ID:QBO65725.1(-1)|neighbour_genes:hypothetical protein,hypothetical protein|
MSSIPWIDNEFAYRALAHLPKFTQVNNSSTFKLRFRCPVCGDSKTDQNKARGWYYGDNNEGNIHCYNCNYHAPIGIYLKEFEPDLYREYIFEIRKEKGKSRPVEKPKELPKQPEKKIIKSLPSCIRLDKLAEDHPIIKYVKARCIPKDKWKYLWFTTEWPKLVNSIAPGTYKKEISEPRLVIPIYNANGKAESFQGRALKKDAPQKYITIKAYPEATKIYGVERVKDGDVYVLEGPIDSLFIENGIAITGGQLDLEVVPFKDRRVWVLDNEPRHPDTIKRMTKLVDAGERVMFWDKSPWKSKDVNDMIRKEGATPEQIMEYMKNNIAQGLMAKMRLSKYAKI
>ID:QBO66000.1 |[Escherichia phage vB_EcoM_G4507]||_Escherichia_phage_vB_EcoM_G4507_.gbk|putative DNA primase|1029|MK327946(168828):16671-17699:-1 ^^ Escherichia phage vB_EcoM_G4507, complete genome.|neighbours:ID:QBO65999.1(1),ID:QBO66001.1(-1)|neighbour_genes:hypothetical protein,hypothetical protein|
MSSIPWIDNEFAYRALAHLPKFTQVNNSSTFKLRFRCPVCGDSKTDQNKARGWYYGDNNEGNIHCYNCNYHAPIGIYLKEFEPDLYREYIFEIRKEKGKSRPVEKPKELPKQPEKKIIKSLPSCVRLDKLAEDHPIIKYVKARCIPKDKWKYLWFTTEWPKLVNSIAPGTYKKEISEPRLVIPIYNANGKAESFQGRALKKDAPQKYITIKAYPEATKIYGVERVKDGDVYVLEGPIDSLFIENGIAITGGQLDLEVVPFKDRRVWVLDNEPRHPDTIKRMTKLVDAGERVMFWDKSPWKSKDVNDMIRKEGATPEQIMEYMKNNIAQGLMAKMRLSKYAKI
>ID:QBO64908.1 |[Escherichia phage vB_EcoM_G50]||_Escherichia_phage_vB_EcoM_G50_.gbk|putative DNA primase|1029|MK327942(167728):17556-18584:-1 ^^ Escherichia phage vB_EcoM_G50, complete genome.|neighbours:ID:QBO64907.1(1),ID:QBO64909.1(-1)|neighbour_genes:hypothetical protein,hypothetical protein|
MSSIPWIDNEFAYRALAHLPKFTQVNNSSTFKLRFRCPVCGDSKTDQNKARGWYYGDNNEGNIHCYNCNYHAPIGIYLKEFEPDLYREYIFEIRKEKGKSRPVEKPKELPKQPEKKIIKSLPSCVRLDKLAEDHPIIKYVKARCIPKDKWKYLWFTTEWPKLVNSIAPGTYKKEISEPRLVIPIYNANGKAESFQGRALKKDAPQKYITIKAYPEATKIYGVERVKDGDVYVLEGPIDSLFIENGIAITGGQLDLEVVPFKDRRVWVLDNEPRHPDTIKRMTKLVDAGERVMFWDKSPWKSKDVNDMIRKEGATPEQIMEYMKNNIAQGLMAKMRLSKYAKI
> |[Tevenvirinae _Escherichia_phage_vB_EcoM_G5211]||_Escherichia_phage_vB_EcoM_G5211.gb|Phage DNA primase (A..|1029|MK327947.1(164278):11320-12348:-1 ^RAST2:fig|1198136.94.peg.19^ Tevenvirinae _Escherichia_phage_vB_EcoM_G5211|neighbours:(-1),(-1)|neighbour_genes:dUTPase,Phage protein|
MIYYADYEIAEKAIYGERNFKRLHTSSFTLVCSCPICGDSKKNHTQARFRIYTYKDSLRCGCFNCNYNQPLGEFLKQYKPDLFREWLMERRKEQGDHKNTTFKPLKKVEKPEIKKVQTLPFCERLDTLPANHPIIKYVSDRCIPHDKWDLLYFTREWQKVANHIKADTFKNPQPEPRLVIPIFNRENKIESIQGRALRKDYGKTKYMTIKTHELASKVYGLERADPSRPVYFLEGPIDSLFIDNGCAITGGTLGLDEIPFPDQRVFVLDAEPRSADTMHRLEKFINAGEKIVLWDRCPWHSKDVNAMIQDEGATRDQIMEYIKENTVQGLMAKMRFMKYCKF
>ID:QBO65169.1 |[Escherichia phage vB_EcoM_G53]||_Escherichia_phage_vB_EcoM_G53_.gbk|putative DNA primase|1023|MK327943(167834):16124-17146:-1 ^^ Escherichia phage vB_EcoM_G53, complete genome.|neighbours:ID:QBO65168.1(1),ID:QBO65170.1(-1)|neighbour_genes:hypothetical protein,hypothetical protein|
MAEWIDNEFAYRAFSHLPRFRQINNSSTFKLTFRCPVCGDSQTDAMKARGWYYGGTPGNVHCYNCQYHNTISGYLKEYDEELYREYLMEVRKEKARMEPKIEKVPEHKPEPEKKTINSLPSCSRLDKLPEEHPIVKYVKSRCIPKESWNRLWFTLEWPKLVNKIQPGTYKKEIPEPRLVIPIFNKDGKAESFQGRALRKDAPQKYITIKAFESATKIYGVERVKEGDVWVMEGPIDSLFIPNAIAITGGAIDLDVVPFKERRVWVMDNEPRHPDTIARMKRLVDAGERVMFWDRAPWRSKDVNDMVMKENATPQEILEYMKQNISSGLHAKMRLSRYSKI
>ID:QBQ79918.1 |[Escherichia phage vB_EcoM_G8]||_Escherichia_phage_vB_EcoM_G8_.gbk|putative DNA primase|1029|MK373787(169650):17065-18093:-1 ^^ Escherichia phage vB_EcoM_G8, complete genome.|neighbours:ID:QBQ79917.1(1),ID:QBQ79919.1(-1)|neighbour_genes:hypothetical protein,hypothetical protein|
MSSIPWIDNEFAYRALAHLPKFTQVNNSSTFKLRFRCPVCGDSKTDQNKARGWYYGDNNEGNIHCYNCNYHAPIGIYLKEFEPDLYREYIFEIRKEKGKSRPVEKPKELPKQPEKKIIKSLPSCVRLDKLAEDHPIIKYVKARCIPKDKWKYLWFTTEWPKLVNSIAPGTYKKEISEPRLVIPIYNANGKAESFQGRALKKDAPQKYITIKAYPEATKIYGVERVKDGDVYVLEGPIDSLFIENGIAITGGQLDLEVVPFKDRRVWVLDNEPRHPDTIKRMTKLVDAGERVMFWDKSPWKSKDVNDMIRKEGATPEQIMEYMKNNISQGLMAKMRLSKYAKI
>ID:QBQ77817.1 |[Escherichia phage vB_EcoM_G9062]||_Escherichia_phage_vB_EcoM_G9062_.gbk|putative DNA primase|1029|MK373779(168670):17846-18874:-1 ^^ Escherichia phage vB_EcoM_G9062, complete genome.|neighbours:ID:QBQ77816.1(1),ID:QBQ77818.1(-1)|neighbour_genes:hypothetical protein,hypothetical protein|
MSSIPWIDNEFAYRTLAHLPKFTQVNNSSTFKLRFRCPVCGDSKTDQNKARGWYYGDNNEGNIHCYNCNYHAPIGIYLKEFEPDLYREYIFEIRKEKGKSRPVEKPKELPKHPEKKIIKSLPSCVRLDKLAEDHPIIKYVKARCIPKDKWKYLWFTTEWPKLVNSIAPGTYKKEISEPRLVIPIYNANGKAESFQGRALKKDAPQKYITIKAYPEATKIYGVERVKDGDVYVLEGPIDSLFIENGIAITGGQLDLEVVPFKDRRVWVLDNEPRHPDTIKRMTKLVDVGERVMFWDKSPWKSKDVNDMIRKEGATPEQIMEYMKNNIAQGLMAKMRLSKYAKI
>ID:AXC34015.1 |[Escherichia phage vB_EcoM_JB75]||_Escherichia_phage_vB_EcoM_JB75_.gbk|DNA primase|1029|MH355584(167208):148673-149701:1 ^^ Escherichia phage vB_EcoM_JB75, complete genome.|neighbours:ID:AXC34237.1(1),ID:AXC34210.1(-1)|neighbour_genes:hypothetical protein,putative membrane pr..|
MSSIPWIDNEFAYRALAHLPKFTQVNNSSTFKLRFRCPVCGDSKTDQNKARGWYYGDNNEGNIHCYNCNYHAPIGIYLKEFEPDLYREYIFEIRKEKGKSRPVEKPKELPKQPEKKIIKSLPSCVRLDKLAEDHPIIKYVKARCIPKDKWKYLWFTTEWPKLVNSIAPGTYKKEISEPRLVIPIYNANGKAESFQGRALKKDAPQKYITIKAYPEATKIYGVERVKDGDVYVLEGPIDSLFIENGIAITGGQLDLEVVPFKDRRVWVLDNEPRHPDTIKRMTKLVDAGERVMFWDKSPWKSKDVNDMIRKEGATPEQIMEYMKNNIAQGLMAKMRLSKYAKI
>ID:YP_009037475.1 |[Escherichia phage vB_EcoM_JS09]||_Escherichia_phage_vB_EcoM_JS09_.gbk|DNA primase|1023|NC_024124(169148):154198-155220:1 ^GeneID:19524877^ Escherichia phage vB_EcoM_JS09, complete genome.|neighbours:ID:YP_009037474.1(1),ID:YP_009037476.1(-1)|neighbour_genes:hypothetical protein,hypothetical protein|
MAEWIDNEFAYRVFSHLPRFRQINNSSTFKLTFRCPVCGDSQTDAMKARGWYYGGTPGNVHCYNCQYHNTISGYLKEYDEELYREYLMEVRKEKARMEPKIEKVPEHKPEPEKKTINSLPSCSRLDKLPEEHPIVKYVKSRCIPKESWNRLWFTLEWPKLVNKIQPGTYKKEIPEPRLVIPIFNKDGKAESFQGRALRKDAPQKYITIKAFESATKIYGVERVKEGDVWVMEGPIDSLFIPNAIAITGGSIDLDVVPFKERRVWVMDNEPRHPDTIARMKRLVDAGERVMFWDRAPWRSKDVNDMVMKENATPQEILEYMKQNISSGLHAKMRLSRYSKI
>ID:QBQ78317.1 |[Escherichia phage vB_EcoM_KAW1E185]||_Escherichia_phage_vB_EcoM_KAW1E185_.gbk|putative DNA primase|1029|MK373781(164987):16553-17581:-1 ^^ Escherichia phage vB_EcoM_KAW1E185, complete genome.|neighbours:ID:QBQ78316.1(1),ID:QBQ78318.1(-1)|neighbour_genes:hypothetical protein,hypothetical protein|
MSSIPWIDNEFAYRALAHLPKFTQVNNSSTFKLRFRCPVCGDSKTDQNKARGWYYGDNNEGNIHCYNCNYHAPIGIYLKEFEPDLYREYIFEIRKEKGKSRPVEKPKELPKRPEKKIIKSLPSCVRLDKLAEDHPIIKYVKARCIPKDKWKYLWFTTEWPKLVNSIAPGTYKKEISEPRLVIPIYNANGKAESFQGRALKKDAPQKYITIKAYPEATKIYGVERVKDGDVYVLEGPIDSLFIENGIAITGGQLDLEVVPFKDRRVWVLDNEPRHPDTIKRMTKLVDAGERVMFWDKSPWKSKDVNDMIRKEGATPEQIMEYMKNNIAQGLMAKMRLSKYAKT
> |[Tevenvirinae Escherichia_phage_vB_EcoM_KAW3E185]||_Escherichia_phage_vB_EcoM_KAW3E185.gb|DNA primase (EC 2.7...|1023|MK373782.1(170187):16469-17491:-1 ^RAST2:fig|1198136.54.peg.30^ Tevenvirinae Escherichia_phage_vB_EcoM_KAW3E185|neighbours:(1),(-1)|neighbour_genes:Phage protein,hypothetical protein|
MAEWIDNEFAYRAFSHLPRFRQINNSSTFKLTFRCPVCGDSQTDAMKARGWYYGGTPGNVHCYNCQYHNTISGYLKEYDEELYREYLMEVRKEKARMEPKIEKVPEHKPEPEKKTINSLPSCSRLDKLPEEHPIVKYVKSRCIPKESWNRLWFTLEWPKLVNKIQPGTYKKEIPEPRLVIPIFNKDGKAESFQGRALRKDAPQKYITIKAFESATKIYGVERVKEGDVWVMEGPIDSLFIPNAIAITGGSIDLDVVPFKERRVWVMDNEPRHPDTIARMKRLVDAGERVMFWDRAPWSSKDVNDMVMKENATPQEILEYMKQNISSGLHAKMRLSRYSKI
>ID:QBQ79078.1 |[Escherichia phage vB_EcoM_MM02]||_Escherichia_phage_vB_EcoM_MM02_.gbk|putative DNA primase|1023|MK373784(169201):16075-17097:-1 ^^ Escherichia phage vB_EcoM_MM02, complete genome.|neighbours:ID:QBQ79077.1(1),ID:QBQ79079.1(-1)|neighbour_genes:hypothetical protein,hypothetical protein|
MAEWIDNEFAYRAFSHLPRFRQINNSSTFKLTFRCPVCGDSQTDAMKARGWYYGGTPGNVHCYNCQYHNTISGYLKEYDEELYREYLMEVRKEKARMEPKIEKVPEHKPEPEKKTINSLPSCSRLDKLPEEHPIVKYVKSRCIPKESWNRLWFTLEWPKLVNKIQPGTYKKEIPEPRLVIPIFNKDGKAESFQGRALRKDAPQKYITIKAFESATKIYGVERVKEGDVWVMEGPIDSLFIPNAIAITGGSIDLDVVPFKERRVWVMDNEPRHPDTIARMKRLVDAGERVMFWDRAPWRSKDVNDMVMKENATPQEILEYMKQNISSGLHAKMRLSRYSKI
>ID:QBQ79359.1 |[Escherichia phage vB_EcoM_OE5505]||_Escherichia_phage_vB_EcoM_OE5505_.gbk|putative DNA primase|1029|MK373785(168756):17747-18775:-1 ^^ Escherichia phage vB_EcoM_OE5505, complete genome.|neighbours:ID:QBQ79358.1(1),ID:QBQ79360.1(-1)|neighbour_genes:hypothetical protein,hypothetical protein|
MSSIAWIDNEFAYRALAHLPKFTQVNNSSTFKLRFRCPVCGDSKTDQNKARGWYYGDNNEGNIHCYNCNYHAPIGIYLKEFEPDLYREYIFEIRKEKGKSRPVEKPKELPKHPEKKIIKSLPSCVRLDKLAEDHPIIKYVKARCIPKDKWKYLWFTTEWPKLVNSIAPGTYKKETPEPRLVIPIYNANGKAESFQGRALKKDAPQKYITIKAYPEATKIYGVERVKDGDVYVLEGPIDSLFIENGIAITGGQLDLEVVPFKDRRVWVLDNEPRHPDTIKRMTKLVDAGERVMFWDKSPWKSKDVNDMIRKEGATPEQIMEYMKNNIAQGLMAKMRLSKYAKI
> |[Tevenvirinae _Escherichia_phage_vB_EcoM_PhAPEC2]||_Escherichia_phage_vB_EcoM_PhAPEC2.gb|DNA primase (EC 2.7...|1023|NC_024794.1(167318):16055-17077:-1 ^RAST2:fig|1198136.124.peg.28^ Tevenvirinae _Escherichia_phage_vB_EcoM_PhAPEC2|neighbours:(1),(-1)|neighbour_genes:hypothetical protein,hypothetical protein|
MAEWIDNEFAYRAFSHLPRFRQINNSSTFKLTFRCPVCGDSQTDAMKARGWYYGGTPGNVHCYNCQYHNTISGYLKEYDEELYREYLMEVRKEKARMEPKIEKVPEAKPEPEKKTINSLPSCSRLDKLPEEHPIVKYVKSRCIPKESWNRLWFTLEWPKLVNKIQPGTYKKEIPEPRLVIPIFNKDGKAESFQGRALRKDAPQKYITIKAFESATKIYGVERVKEGDVWVMEGPIDSLFIPNAIAITGGSIDLDVVPFKERRVWVMDNEPRHPDTIARMKRLVDAGERVMFWDRAPWNSKDVNDMVMKENATPQEILEYMKQNISSGLHAKMRLSHYSKI
>ID:QBQ79640.1 |[Escherichia phage vB_EcoM_R5505]||_Escherichia_phage_vB_EcoM_R5505_.gbk|putative DNA primase|1029|MK373786(167317):16560-17588:-1 ^^ Escherichia phage vB_EcoM_R5505, complete genome.|neighbours:ID:QBQ79639.1(1),ID:QBQ79641.1(-1)|neighbour_genes:hypothetical protein,hypothetical protein|
MSSIPWIDNEFAYRALAHLPKFTQVNNSSTFKLRFRCPVCGDSKTDQNKARGWYYGDNNEGNIHCYNCNYHAPIGIYLKEFEPDLYREYIFEIRKEKGKSRPVEKPKELPKQPEKKIIKSLPSCVRLDKLAEDHPIIKYVKARCIPKDKWKYLWFTTEWPKLVNSIAPGTYKKEIPEPRLVIPIYNANGKAESFQGRALKKDAPQKYITIKAYPEATKIYGVERVKDGDVYVLEGPIDSLFIENGIAITGGQLDLEVVPFKDRRVWVLDNEPRHPDTIKRMTKLVDAGERVMFWDKSPWKSKDVNDMIRKEGATPEQIMEYMKNNIAQGLMAKMRLSKYAKI
>ID:QBQ77053.1 |[Escherichia phage vB_EcoM_WFK]||_Escherichia_phage_vB_EcoM_WFK_.gbk|putative DNA primase|1023|MK373775(164590):16083-17105:-1 ^^ Escherichia phage vB_EcoM_WFK, complete genome.|neighbours:ID:QBQ77052.1(1),ID:QBQ77054.1(-1)|neighbour_genes:hypothetical protein,hypothetical protein|
MAEWIDNEFAYRAFSHLPRFRQINNSSTFKLTFRCPVCGDSQTDAMKARGWYYGGTPGNVHCYNCQYHNTISGYLKEYDEELYREYLMEVRKEKARMEPKIEKVPEHKQEPEKKTINSLPSCSRLDKLPEEHPIVKYVKSRCIPKESWNRLWFTLEWPKLVNKIQPGTYKKEIPEPRLVIPIFNKDGKAESFQGRALRKDAPQKYITIKAFESATKIYGVERVKEGDVWVMEGPIDSLFIPNAIAITGGSIDLDVVPFKERRVWVMDNEPRHPDTIARMKRLVDAGERVMFWDRAPWRSKDVNDMVMKENATPQEILEYMKQNISSGLHAKMRLSRYSKI
>ID:QBQ76792.1 |[Escherichia phage vB_EcoM_WFL6982]||_Escherichia_phage_vB_EcoM_WFL6982_.gbk|putative DNA primase|1023|MK373774(164279):16083-17105:-1 ^^ Escherichia phage vB_EcoM_WFL6982, complete genome.|neighbours:ID:QBQ76791.1(1),ID:QBQ76793.1(-1)|neighbour_genes:hypothetical protein,hypothetical protein|
MAEWIDNEFAYRAFSHLPRFRQINNSSTFKLTFRCPVCGDSQTDAMKARGWYYGGTPGNVHCYNCQYHNTISGYLKEYDEELYREYLMEVRKEKARMEPKIEKVPEHKQEPEKKTINSLPSCSRLDKLPEEHPIVKYVKSRCIPKESWNRLWFTLEWPKLVNKIQPGTYKKEIPEPRLVIPIFNKDGKAESFQGRALRKDAPQKYITIKAFESATKIYGVERVKEGDVWVMEGPIDSLFIPNAIAITGGSIDLDVVPFKERRVWVMDNEPRHPDTIARMKRLVDAGERVMFWDRAPWRSKDVNDMVMKENATPQEILEYMKQNISSGLHAKMRLSRYSKI
>ID:QBQ77533.1 |[Escherichia phage vB_EcoM_WFbE185]||_Escherichia_phage_vB_EcoM_WFbE185.gbk|putative DNA primase|1023|MK373778(170429):16059-17081:-1 ^^ Escherichia phage vB_EcoM_WFbE185, complete genome.|neighbours:ID:QBQ77532.1(1),ID:QBQ77534.1(-1)|neighbour_genes:hypothetical protein,hypothetical protein|
MAEWIDNEFAYRAFSHLPRFRQINNSSTFKLTFRCPVCGDSQTDAMKARGWYYGGTPGNVHCYNCQYHNTISGYLKEYDEELYREYLMEVRKEKARMEPKIEKVPEAKPEPEKKTINSLPSCSRLDKLPEEHPIVKYVKSRCIPKESWNRLWFTLEWPKLVNKIQPGTYKKEIPEPRLVIPIFNKDGKAESFQGRALRKDAPQKYITIKAFESATKIYGVERVKEGDVWVMEGPIDSLFIPNAIAITGGSIDLDVVPFKERRVWVMDNEPRHPDTIARMKRLVDAGERVMFWDRAPWRSKDVNDMVMKENATPQEILEYMKQNISSGLHAKMRLSRYSKI
>ID:YP_007004775.1 |[Escherichia phage wV7]||_Escherichia_phage_wV7_.gbk|DNA primase subunit|1029|NC_019505(166452):16367-17395:-1 ^GeneID:14010569^ Escherichia phage wV7, complete genome.|neighbours:ID:YP_007004774.1(1),ID:YP_007004776.1(-1)|neighbour_genes:hypothetical protein,hypothetical protein|
MSSIPWIDNEFAYRALAHLPKFTQVNNSSTFKLRFRCPVCGDSKTDQNKARGWYYGDNNEGNIHCYNCNYHAPIGIYLKEFEPDLYREYIFEIRKEKGKSRPVEKPKELPKQPEKKIIKSLPSCVRLDKLAEDHPIIKYVKARCIPKDKWKYLWFTTEWPKLVNSIAPGTYKKEISEPRLVIPIYNANGKAESFQGRALKKDAPQKYITIKAYPEATKIYGVERVKDGDVYVLEGPIDSLFIENGIAITGGQLDLEIVPFKDRRVWVLDNEPRHPDTIKRMTKLVDAGERVMFWDKSPWKSKDVNDMIRKEGATPEQIMEYMKNNIAQGLMAKMRLSKYAKI
> |[Tevenvirinae Escherichia_virus_KFS-EC]||_Escherichia_virus_KFS-EC.gb|Phage DNA primase (A..|1029|MH560358.1(164715):118975-120003:-1 ^RAST2:fig|1198136.83.peg.197^ Tevenvirinae Escherichia_virus_KFS-EC|neighbours:(-1),(-1)|neighbour_genes:Phage-associated hom..,Phage protein|
MIYYADYEIAEKAIYGERNFKRLHTSSFTLVCSCPICGDSKKNHTQARFRIYTYKDSLRCGCFNCNYNQPLGEFLKQYKPDLFREWLMERRKEQGDHKNTTFKPLKKVEKSEIKKVQTLPFCERLDTLPANHPIIKYVSDRCIPHDKWDLLYFTREWQKVANHIKADTFKNPQPEPRLVIPIFNRENKIESIQGRALRKDYGKTKYMTIKTHELASKVYGLERADPSKPVYFLEGPIDSLFIDNGCAITGGTLGLDEIPFPDQRVFVLDAEPRSADTMHRLEKFINAGEKIVLWDRCPWHSKDVNAMIQDEGATRDQIMEYIKENTVQGLMAKMRFMKYCKF
>ID:QDK04163.1 |[Escherichia virus VEc20]||_Escherichia_virus_VEc20_.gbk|vec20_033|1029|MN022785(167532):16386-17414:-1 ^^ Escherichia virus VEc20, complete genome.|neighbours:ID:QDK04162.1(1),ID:QDK04164.1(-1)|neighbour_genes:vec20_032,vec20_034|
MSSIPWIDNEFAYRALAHLPKFTQVNNSSTFKLRFRCPVCGDSKTDQNKARGWYYGDNNEGNIHCYNCNYHAPIGIYLKEFEPDLYREYIFEIRKEKGKSRPVEKPKELPKQPEKKIIKSLPSCIRLDKLAEDHPIIKYVKARCIPKDKWKYLWFTTEWPKLVNSIAPGTYKKEIPEPRLVIPIYNANGKAESFQGRALKKDAPQKYITIKAYPEATKIYGVERVKDGDVYVLEGPIDSLFIENGIAITGGQLDLEVVPFKDRRVWVLDNEPRHPDTIKRMTKLVDAGERVMFWDKSPWKSKDVNDMIRKEGATPEQIMEYMKNNIAQGLMAKMRLSKYAKI
>ID:VCU44594.1 |[Escherichia virus vB_Eco_mar005P1]|vB_Eco_mar005P1|_Escherichia_virus_vB_Eco_mar005P1_.gbk|61|1023|LR027390(167773):116282-117304:-1 ^^ Escherichia virus vB_Eco_mar005P1 genome assembly, chromosome: 1.|neighbours:ID:VCU44593.1(1),ID:VCU44595.1(-1)|neighbour_genes:hypothetical protein,hypothetical protein|
MAEWIDNEFAYRAFSHLPRFRQINNSSTFKLTFRCPVCGDSQTDAMKARGWYYGGTPGNVHCYNCQYHNTISGYLKEYDEELYREYLMEVRKEKARMEPKIEKVPEHKPEPEKKTINSLPSCSRLDKLPEEHPIVKYVKSRCIPKESWNRLWFTLEWPKLVNKIQPGTYKKEIPEPRLVIPIFNKDGKAESFQGRALRKDAPQKYITIKAFESATKIYGVERVKEGDVWVMEGPIDSLFIPNAIAITGGSIDLDVVPFKERRVWVMDNEPRHPDTIARMKRLVDAGERVMFWDRAPWSSKDVNDMVMKENATPQEILEYMKQNISSGLHAKMRLSRYSKI
>ID:VCU44237.1 |[Escherichia virus vB_Eco_mar005P1]|vB_Eco_mar006P2|_Escherichia_virus_vB_Eco_mar005P1_strain_vB_Eco_mar006P2_.gbk|61|1023|LR027387(167773):49531-50553:-1 ^^ Escherichia virus vB_Eco_mar005P1 strain vB_Eco_mar006P2 genome assembly, chromosome: 1.|neighbours:ID:VCU44236.1(1),ID:VCU44238.1(-1)|neighbour_genes:hypothetical protein,hypothetical protein|
MAEWIDNEFAYRAFSHLPRFRQINNSSTFKLTFRCPVCGDSQTDAMKARGWYYGGTPGNVHCYNCQYHNTISGYLKEYDEELYREYLMEVRKEKARMEPKIEKVPEHKPEPEKKTINSLPSCSRLDKLPEEHPIVKYVKSRCIPKESWNRLWFTLEWPKLVNKIQPGTYKKEIPEPRLVIPIFNKDGKAESFQGRALRKDAPQKYITIKAFESATKIYGVERVKEGDVWVMEGPIDSLFIPNAIAITGGSIDLDVVPFKERRVWVMDNEPRHPDTIARMKRLVDAGERVMFWDRAPWSSKDVNDMVMKENATPQEILEYMKQNISSGLHAKMRLSRYSKI
>ID:VCU43366.1 |[Escherichia virus vB_Eco_mar005P1]|vB_Eco_mar007P3|_Escherichia_virus_vB_Eco_mar005P1_strain_vB_Eco_mar007P3_.gbk|61|1023|LR027383(167651):139168-140190:-1 ^^ Escherichia virus vB_Eco_mar005P1 strain vB_Eco_mar007P3 genome assembly, chromosome: 1.|neighbours:ID:VCU43365.1(1),ID:VCU43367.1(-1)|neighbour_genes:hypothetical protein,hypothetical protein|
MAEWIDNEFAYRAFSHLPRFRQINNSSTFKLTFRCPVCGDSQTDAMKARGWYYGGTPGNVHCYNCQYHNTISGYLKEYDEELYREYLMEVRKEKARMEPKIEKVPEHKPEPEKKTINSLPSCSRLDKLPEEHPIVKYVKSRCIPKESWNRLWFTLEWPKLVNKIQPGTYKKEIPEPRLVIPIFNKDGKAESFQGRALRKDAPQKYITIKAFESATKIYGVERVKEGDVWVMEGPIDSLFIPNAIAITGGSIDLDVVPFKERRVWVMDNEPRHPDTIARMKRLVDAGERVMFWDRAPWSSKDVNDMVMKENATPQEILEYMKQNISSGLHAKMRLSRYSKI
>ID:VCU44081.1 |[Escherichia virus vB_Eco_mar005P1]|vB_Eco_mar008P4|_Escherichia_virus_vB_Eco_mar005P1_strain_vB_Eco_mar008P4_.gbk|61|1023|LR027386(167773):121949-122971:-1 ^^ Escherichia virus vB_Eco_mar005P1 strain vB_Eco_mar008P4 genome assembly, chromosome: 1.|neighbours:ID:VCU44080.1(1),ID:VCU44082.1(-1)|neighbour_genes:hypothetical protein,hypothetical protein|
MAEWIDNEFAYRAFSHLPRFRQINNSSTFKLTFRCPVCGDSQTDAMKARGWYYGGTPGNVHCYNCQYHNTISGYLKEYDEELYREYLMEVRKEKARMEPKIEKVPEHKPEPEKKTINSLPSCSRLDKLPEEHPIVKYVKSRCIPKESWNRLWFTLEWPKLVNKIQPGTYKKEIPEPRLVIPIFNKDGKAESFQGRALRKDAPQKYITIKAFESATKIYGVERVKEGDVWVMEGPIDSLFIPNAIAITGGSIDLDVVPFKERRVWVMDNEPRHPDTIARMKRLVDAGERVMFWDRAPWSSKDVNDMVMKENATPQEILEYMKQNISSGLHAKMRLSRYSKI
>ID:VCU44707.1 |[Escherichia virus vB_Eco_mar005P1]|vB_Eco_mar009P5|_Escherichia_virus_vB_Eco_mar005P1_strain_vB_Eco_mar009P5_.gbk|61|1023|LR027391(167658):6736-7758:1 ^^ Escherichia virus vB_Eco_mar005P1 strain vB_Eco_mar009P5 genome assembly, chromosome: 1.|neighbours:ID:VCU44706.1(1),ID:VCU44708.1(-1)|neighbour_genes:hypothetical protein,hypothetical protein|
MAEWIDNEFAYRAFSHLPRFRQINNSSTFKLTFRCPVCGDSQTDAMKARGWYYGGTPGNVHCYNCQYHNTISGYLKEYDEELYREYLMEVRKEKARMEPKIEKVPEHKPEPEKKTINSLPSCSRLDKLPEEHPIVKYVKSRCIPKESWNRLWFTLEWPKLVNKIQPGTYKKEIPEPRLVIPIFNKDGKAESFQGRALRKDAPQKYITIKAFESATKIYGVERVKEGDVWVMEGPIDSLFIPNAIAITGGSIDLDVVPFKERRVWVMDNEPRHPDTIARMKRLVDAGERVMFWDRAPWSSKDVNDMVMKENATPQEILEYMKQNISSGLHAKMRLSRYSKI
>ID:AUV57370.1 |[Klebsiella phage KP1]||_Klebsiella_phage_KP1_.gbk|DNA primase subunit|1023|MG751100(167989):4093-5115:-1 ^^ Klebsiella phage KP1, complete genome.|neighbours:ID:AUV57369.1(1),ID:AUV57371.1(-1)|neighbour_genes:hypothetical protein,hypothetical protein|
MSWVDNEYAIRAISHLPKFRHVTTSSTFKLNCRCPICGDSQKDINKARFWIFDAGQGLRCHCFNCEYNKWLSQYLKDNEPDLYREYLLEKRKERVFDKPKTVEPSEKINAKLPVIEKLNFCERLDRLPKEHPIVKYVTARCIPSTSWKRLWFTNQWPSLVNSVNPGTYKNETNEPRLVIPIFNKKGEIESFQGRALRKNAPQKYITIKAHEHATKIYGLDTIDESKLVFVMEGPIDSLFIDNAIAITGGSLDLAQVPCHDNRAWIMDHEPRHPDTIKRMKRLVDAGEKVVFWDKSPWKSKDINDMIMKEGATASEITDYINQNISQGLMAKLRLDKYAKV
>ID:APD20407.1 |[Klebsiella phage KPV15]|KPV15|_Klebsiella_phage_KPV15_.gbk|DNA primase|1023|KY000080(167034):24094-25116:-1 ^^ Klebsiella phage KPV15, complete genome.|neighbours:ID:APD20406.1(1),ID:APD20408.1(-1)|neighbour_genes:hypothetical protein,hypothetical protein|
MSWVDNEYAIRAISHLPKFRHVTTSSTFKLNCRCPICGDSQKDINKARFWIFDAGQGLRCHCFNCEYNKWLSQYLKDNEPDLYREYLLEKRKEQVFDKPKSVEPSEKINAKLPVIEKLNFCERLDRLPKEHPIVKYVTARCIPSTSWKRLWFTNQWPSLVNSVNPGTYKNETNEPRLVIPIFNKKGEIESFQGRALRKNAPQKYITIKAHEHATKIYGLDTIDESKLVFVMEGPIDSLFIDNAIAITGGSLDLAQVPCHDNRAWIMDHEPRHPDTIKRMKRLVDAGEKVVFWDKSPWKSKDINDMIMKEGATASEITDYINQNISQGLMAKLRLDKYAKI
> |[Tevenvirinae Klebsiella_phage_Marfa]||_Klebsiella_phage_Marfa.gb|DNA primase (EC 2.7...|1020|MN044033.1(168532):14882-15901:-1 ^RAST2:fig|1198136.82.peg.30^ Tevenvirinae Klebsiella_phage_Marfa|neighbours:(1),(-1)|neighbour_genes:[Enterobacteria phag..,T4-like phage protei..|
MNFVDYEFAERALSVLPRYRKLPGSTFKLNCRCPICGDSQKNQMKARFWCFEVEGGLRVGCFNCDYKAWFSKFLKETDETLYREFLLERRKENMYREKKAPSISEKIKAKMPVIKRLPNCERLDRLPADHPIIKYVKARCIPEVNWKRLWFTMEWPALVNSVNPGTYKDEKSEPRLVIPIFNARGDIESFQGRALRKNAPQKYITIKAHEHATKIYGLDTVDESRLVWVMEGPIDSLFIPNAIAITGGSMDLNTVPFKENRAWIMDNEPRHEDTIKRMKRLVEAGERVVFWDNAPWASKDINDMIKDEGATPEEILKYLNMNIASGLMAKMRLSRYAKV
>ID:YP_009194270.1 |[Klebsiella phage Matisse]||_Klebsiella_phage_Matisse_.gbk|DNA primase|1026|NC_028750(176081):15083-16108:-1 ^GeneID:26613208^ Klebsiella phage Matisse, complete genome.|neighbours:ID:YP_009194269.1(-1),ID:YP_009194271.1(-1)|neighbour_genes:dUTPase,hypothetical protein|
MYLDIEFATRIMGSLPQSEIVRKSGALSINARCPICGDSMKDKYKKRFWIYPSKKGDHMNCGCFNCGYGVPFSVFLKEYYPDDYRDYLMESFKDRNSLKPTHTEQPKEEKKFIPTLQFCERLDTLPDEHPIIKYVQNRCIPRDKWDRLWFTREWQQLVNTVNPDTYPIAKPEPRLVIPIFDKKGKIESFQGRALRDGAKSKYITIKACEESTKIYGQDTIDPLKTVYLLEGPLDSLFVDNAGAITGGQLALSEVPYKNMRVWVLDNEARHPDTTHRLFKLIEAGEKVVMWDKCPWPSKDINEMIKTDGATKLEIMQYLKDNTVSGLTAKLRFKSWDKSPKK
>ID:AWY06923.1 |[Klebsiella phage Mineola]||_Klebsiella_phage_Mineola_.gbk|DNA primase|1023|MH333064(166130):14540-15562:-1 ^^ Klebsiella phage Mineola, complete genome.|neighbours:ID:AWY06922.1(1),ID:AWY06924.1(-1)|neighbour_genes:hypothetical protein,hypothetical protein|
MSWVDNEYAIRAISHLPKFRHVTTSSTFKLNCRCPICGDSQKDINKARFWIFDAGQGLRCHCFNCEYNKWLSQYLKDNEPDLYREYLLEKRKEQVFDKPKAVEPSEKINAKLPVIEKLNFCERLDRLPKEHPIVKYVTARCIPSTSWKRLWFTNQWPSLVNSVNPGTYKNETNEPRLVIPIFNKKGEIESFQGRALRKNAPQKYITIKAHEHATKIYGLDTIDESKLVFVMEGPIDSLFIDNAIAITGGSLDLAQVPCHDNRAWIMDHEPRHPDTIKRMKRLVDAGEKVVFWDKSPWKSKDINDMIMKEGATASEITDYINQNISQGLMAKLRLDKYAKV
>ID:YP_009607222.1 |[Klebsiella phage Miro]||_Klebsiella_phage_Miro_.gbk|DNA primase|1026|NC_041981(176055):15073-16098:-1 ^GeneID:40083230^ Klebsiella phage Miro, complete genome.|neighbours:ID:YP_009607221.1(-1),ID:YP_009607223.1(-1)|neighbour_genes:dUTPase,hypothetical protein|
MYLDIEFATRIMGSLPQSEIVRKSGALSINARCPICGDSMKDKYKKRFWIYPSKKGDHMNCGCFNCGYGVPFSVFLKEYYPDDYRDYLMESFKDRNSLKPTHTEQPKEEKKFIPTLQFCERLDTLPDEHPIIKYVQNRCIPRDKWDRLWFTREWQQLVNTVNPDTYPIAKPEPRLVIPIFDKKGKIESFQGRALRDGAKSKYITIKACEESTKIYGQDTIDPLKTVYLLEGPLDSLFVDNAGAITGGQLALSEVPYKNMRVWVLDNEARHPDTTHRLFKLIEAGEKVVMWDKCPWPSKDINEMIKTDGATKLEIMQYLKDNTVSGLTAKLRFKSWDKSPKK
> |[Tevenvirinae _Klebsiella_phage_PKO111]||_Klebsiella_phage_PKO111.gb|DNA primase|1023|NC_031095.1(168758):90466-91488:1 ^RAST2:fig|1198136.84.peg.177^ Tevenvirinae _Klebsiella_phage_PKO111|neighbours:(1),(-1)|neighbour_genes:hypothetical protein,hypothetical protein|
MSWVDNEYAIRAISHLPKFRHVTTSSTFKLNCRCPICGDSQKDINKARFWIFDAGQGLRCHCFNCEYNKWLSQYLKDNEPDLYREYLLEKRKEQVFDKPKSVEPSEKINAKLPVIEKLNFCERLDRLPKEHPIVKYVTARCIPSTSWKRLWFTNQWPSLVNSVNPGTYKNETNEPRLVIPIFNKKGEIESFQGRALRKNAPQKYITIKAHEHATKIYGLDTIDESKLVFVMEGPIDSLFIDNAIAITGGSLDLAQVPCHDNRAWIMDHEPRHPDTIKRMKRLVDAGEKVVFWDKSPWKSKDINDMIMKEGATASEITDYINQNISQGLMAKLRLDKYAKV
>ID:YP_009288708.1 |[Klebsiella phage vB_KpnM_KpV477]||_Klebsiella_phage_vB_KpnM_KpV477_.gbk|putative DNA primase|1023|NC_031087(168272):16966-17988:-1 ^GeneID:29066994^ Klebsiella phage vB_KpnM_KpV477, complete genome.|neighbours:ID:YP_009288707.1(1),ID:YP_009288709.1(-1)|neighbour_genes:hypothetical protein,hypothetical protein|
MSWVDNEFAIRAISHLPKFRHVTTSSTFKLNCRCPICGDSQKDINKARFWIFDAGQGLRCHCFNCEYNKWLSQYLKDNEPDLYREYLLEKRKEQVFDKPKAVEPSEKINAKLPVIEKLNFCERLDRLPKEHPIVKYVTARCIPSTSWKRLWFTNQWPSLVNSVNPGTYKNETNEPRLVIPIFNKKGEIESFQGRALRKNAPQKYITIKAHEHATKIYGLDTIDESKLVFVMEGPIDSLFIDNAIAITGGSLDLAQVPCHDNRAWIMDHEPRHPDTIKRMKRLVDAGEKVVFWDKSPWKSKDINDMIMKEGATASEITDYINQNISQGLMAKLRLDKYAKI
>ID:AUO78731.1 |[Klebsiella phage vB_Kpn_F48]||_Klebsiella_phage_vB_Kpn_F48.gbk|DNA primase / DNA he..|1020|MG746602(170764):49612-50631:1 ^^ Klebsiella phage vB_Kpn_F48, complete genome.|neighbours:ID:AUO78730.1(1),ID:AUO78732.1(1)|neighbour_genes:hypothetical protein,hypothetical protein|
MNFVDYEFAERALSVLPRYRKLPGSTFKLNCRCPICGDSQKNQMKARFWCFEVEGGLRVGCFNCDYKAWFTKFLKETDETLYREFLLERRKENMYREKKAPSISEKIKAKMPVIEKLPNCERLDRLPADHPIVKYVKARCIPEVNWKRLWFTMEWPALVNSVNPGTYKDEKSEPRLVIPIFNARGDIESFQGRALRKDAPQKYITIKAHEHATKIYGLDTVDESRLVWVMEGPIDSLFVPNAIAITGGSMDLNTVPFKENRAWIMDNEPRHEDTIKRMKRLVEAGERVVFWDNAPWASKDINDMIKDEGATPEEILKYLNTNIASGLMAKMRLSRYAKV
> |[Tevenvirinae Morganella_phage_vB_MmoM_MP1]||_Morganella_phage_vB_MmoM_MP1.gb|DNA primase subunit|1026|NC_031020.1(163201):15941-16966:-1 ^RAST2:fig|1198136.47.peg.26^ Tevenvirinae Morganella_phage_vB_MmoM_MP1|neighbours:(-1),(-1)|neighbour_genes:hypothetical protein,hypothetical protein|
MSYWVDQEYAERVIQFEQHYRKVSQSPFKLNCRCPICGDSATDPMKHRFWISDLGDGKLWVKCFNGGCYSNTFENFMKTYHPEMWPNLLMDRRKEKSFDTRFVKRDEPKVVKEKKIIEKLNFCQRLDTLPDNHPILKYTKSRAIPTDKLNRLWFTADWQALCNSVNPDTYKKPRKEYRLVIPIFNKDGEIESFQGRALRKDAAQKYITIKACPDSTKIYGQDTVDPNKTVYFLEGPIDSLFIDNACAITGGNLALSVVPFPSTRVWALDHEPRHPDTVQRLKKLIDQGERVVMWDKSPWSSKDINEMILKDGATKEEIQEYMKNNIVQGLQAQLRYTNYIR
>ID:YP_009211452.1 |[Pectobacterium bacteriophage PM2]||_Pectobacterium_bacteriophage_PM2.gbk|DNA primase subunit|1029|NC_028940(170286):15272-16300:-1 ^GeneID:26637924^ Pectobacterium bacteriophage PM2, complete genome.|neighbours:ID:YP_009211451.1(1),ID:YP_009211453.1(-1)|neighbour_genes:hypothetical protein,hypothetical protein|
MSWVNKEFAIRALSHLPKFRQVNGSIFKLNCRCNVCGDSEKNIHKARFWAFETKTGDIRLHCFNCAYSDWLSKYLKEYEEELYREYLLEWRKEQSLGRTQQPTVEVSEKIKAKMPIIEKLEFCERLDKLPETHPIVKYVANRKIPKERWNRLWFTNNWQALCNSIKPGTYANEKNEPRLVIPIYNVNKEIESFQGRALRKDAPQKYITIKSNEDATKIYGLDTTDDRKRVWVMEGPIDSLFIPNAIAITGGQLALDMVPFKETRVWVMDSEQRHKDTIKRMERLIEAGEKIVFWDKCQWPSKDINEMIMKDGATVEQILEYMNSNVAEGLMAKMRLSRYSRA
>ID:QBP35642.1 |[Phage NC-G]||_Phage_NC-G.gbk|DNA primase/helicase|1029|MK310184(170164):128915-129943:-1 ^^ Phage NC-G, complete genome.|neighbours:ID:QBP35641.1(1),ID:QBP35643.1(-1)|neighbour_genes:hypothetical protein,hypothetical protein|
MSYVDREFAVRALNYQPKFRQVTGSDFKLNCRCRVCGDSLKDENKARFWAYPANDGSVMLHCFNCDYSAGIKKYLYEYEPDLYREYILEKHKEQSFGRQAAPKVEISEKIKAKMPVIEKLNFCERLDRMPKDHPIIKYVTLRCIPENKWNRLWFTKEWPALVNSVNPGTYSKEMPEPRLVIPIFNKDKQIESFQGRALRKDAPQKYITIKAHDQATKIYGMDTVDERQLVWVMEGPIDSLFVPNAIAITGGSLDLAIVPCKETRAWVMDNEPRHPDTIKRMQRLVDAGERVLFWDKAPWPSKDINDMVMKDKANINDILSYMKENIAQGLMAKMRLSKYSKI
> |[Tevenvirinae _Proteus_phage_phiP4-3]||_Proteus_phage_phiP4-3.gb|DNA primase (EC 2.7...|1026|MG696114.1(167849):151196-152221:1 ^RAST2:fig|1198136.86.peg.255^ Tevenvirinae _Proteus_phage_phiP4-3|neighbours:(1),(1)|neighbour_genes:hypothetical protein,hypothetical protein|
MFLADYDFADNIVRFEPMYKKTSNSPFRVNCRCPICNDSAVSETKARFWIIELQEMDCLWVKCFNCDYSRPFTEFVKTHHPELWPSLLMERRKEQNVFYKPVEKFVPKHAPKKIIEKLNFSERLDKLPETHPIVSYVKARKIPKDKWNRLWFTTDWQGLCNSVVPGTYDTPKQEYRLVIPIFNKDGEIESFQGRALKKSNAKYVTIKASESSTKIYGQDTVDPNKTVFMFEGPLDSLFIPNSCAITGGTLSLDFVPFPHTRVWVLDNEPRHPDTSKRLEKLIEAGEKVVMWDKLKFTSKDVNDMIVNEGATAEEIEQYMKDNICSGLEAKLRHAKYCKGQL
> |[Tevenvirinae _Proteus_phage_vB_PmiM_Pm5461]||_Proteus_phage_vB_PmiM_Pm5461.gb|DNA primase (EC 2.7...|1020|NC_028762.1(161989):14668-15687:-1 ^RAST2:fig|1198136.85.peg.26^ Tevenvirinae _Proteus_phage_vB_PmiM_Pm5461|neighbours:(-1),(-1)|neighbour_genes:hypothetical protein,T4-like phage protei..|
MFLADYDFADNIVRFEPMYKKTSNSPFRVNCRCPICGDSAVSDTKARFWIIELQEMDCLWVKCFNCDYSRPFTEFVKDHHPELWPSLLMERRKEQNVFYKPVEKFEPKHAPKKIIEKLNFSERLDKLPESHPIISYVKARKIPKDKWSRLWFTTDWQGLCNSVVPGTYESPKQEYRLVIPIFNKDGEIESFQGRALKKSNAKYVTIKASESSTKIYGQDTVDPNKTVFMFEGPIDSLFIPNSCAITGGTLSLDFVPFPHTRVWVLDNEPRHPDTSKRLEKLIEAGEKVVMWDKLKFTSKDVNDMIVKEGATAEEIEQYMKDNICSGLEAKLRHAKYCKG
> |[Tevenvirinae _Pseudomonas_phage_PspYZU05]||_Pseudomonas_phage_PspYZU05.gb|hypothetical protein|1047|KY971610.1(166442):39432-40478:-1 ^RAST2:fig|1198136.88.peg.67^ Tevenvirinae _Pseudomonas_phage_PspYZU05|neighbours:(-1),(-1)|neighbour_genes:hypothetical protein,hypothetical protein|
MYLEQEFAYRAISYRPRFKQMPGSKFKLNCRCMICGDSAESEFKARFWIYEKNGRINVKCFNCDYSNSLIGYLREEDEDLYREYLIEKRKESGGERPKTVSPEYSKLILKESTENIKTELESKLEKYCQCLTDLPLNHPIVKYVQARHIPEKLFNRFYFTKDWRGFVNACSPGTYPDASGECRLVIPIWNADNVLESFQGRALVKDAKNKYITIKSHDNASKVYGCNLVKDGTVFVMEGPIDSMFIDNAIAITGGTLDLGEIPYANRRIFALDNEPRHPDTMKRLKRLIEAGEKVVLWDNWKIPGKDINDYIKNGATPESIVQYMVLNSFSGLIAKHRFAKYCKIVVR
>ID:YP_009615511.1 |[Salmonella phage Melville]||_Salmonella_phage_Melville_.gbk|DNA primase|1029|NC_042044(159323):13084-14112:-1 ^GeneID:40091975^ Salmonella phage Melville, complete genome.|neighbours:ID:YP_009615510.1(1),ID:YP_009615512.1(-1)|neighbour_genes:hypothetical protein,hypothetical protein|
MSWVHNEYAFRALSHLPRFRQVNNVSQFKLNCRCPVCGDSQKDALKARFWAYGTGDDVFLKCYNCDYGKPIGVYLKEYEPDLYREFILELRKDKMTFKPDTKPEVKKVEIKEPEGIKLVHCSRLDSLSEEHPIIKYVKHRCIPKSRWNRLYFTMEWPALVNSVNPGTYKTERNEPRLVIPIFNEKGIIESFQGRALRKDAPQKYITIKRNEHATKIYGLDTAKTGQNIFVLEGPIDSLFLCNAIAITGGAIDLDLVPFKEDRVWIMDHEPRKEDTIKRMKRLIDAGERVVFWDKSQWKEKDINDMIKNEGAKVEDIEKYISENISSGLMAQLRLKNYSKIGV
>ID:YP_007501067.1 |[Salmonella phage vB_SenMS16]||_Salmonella_phage_S16_.gbk|DNA primase|1029|NC_020416(160221):14119-15147:-1 ^GeneID:14675268^ Salmonella phage S16, complete genome.|neighbours:ID:YP_007501066.1(1),ID:YP_007501068.1(-1)|neighbour_genes:hypothetical protein,hypothetical protein|
MSWVHNEFAFRALSHLPRFRQVNNVSQFKLNCRCPVCGDSQKDALKARFWAYGTGDDVFLKCYNCDYGKPIGVYLKEYEPDLYREFILELRKDKMTFKPDTKPEVKKVEIKEPEGIKLVHCSRLDSLSEEHPIIKYVKHRCIPKSRWNRLYFTMEWPALVNSVNPGTYKTERNEPRLVIPIFNEKGIIESFQGRALRKDAPQKYITIKRNEHATKIYGLDTAKTGQNIFVLEGPIDSLFLGNAIAITGGAIDLDLVPFKEDRVWIMDHEPRKEDTIKRMKRLIDAGERVVFWDKSQWKEKDINDMIKNEGAKVEDIEKYISENISSGLMAQLRLKNYSKIGV
> |[Tevenvirinae _Salmonella_phage_STML-198]||_Salmonella_phage_STML-198.gb|DNA primase (EC 2.7...|1029|NC_027344.1(158099):55511-56539:-1 ^RAST2:fig|1198136.87.peg.104^ Tevenvirinae _Salmonella_phage_STML-198|neighbours:(1),(-1)|neighbour_genes:hypothetical protein,hypothetical protein|
MSWVHNEYAFRALSHLPRFRQVNNVSQFKLNCRCPVCGDSQKDALKARFWAYGTGDDVFLKCYNCDYGKPIGVYLKEYEPDLYREFILELRKDKMTFKPDTKPEVKKVEIKEPEGIKLVHCSRLDSLSEEHPIIKYVKHRCIPKSRWNRLYFTMEWPALVNSVNPGTYKTERNEPRLVIPIFNEKGIIESFQGRALRKDAPQKYITIKRNEHATKIYGLDTAKTGQNIFVLEGPIDSLFLCNAIAITGGAIDLDLVPFKEDRVWIMDHEPRKEDTIKRMKRLIDAGERVVFWDKSQWKEKDINDMIKNEGAKVEDIEKYISENISSGLMAQLRLKNYSKIGV
> |[Tevenvirinae Salmonella phage STP4-a]||_Salmonella_phage_STP4-a.gb|gp61 DNA primase sub..|1029|NC_026607.2(159914):13064-14092:-1 ^RAST2:fig|1198136.48.peg.25^ Tevenvirinae Salmonella phage STP4-a|neighbours:(1),(-1)|neighbour_genes:hypothetical protein,Phage-associated hom..|
MSWVHNEYAFRALSHLPRFRQVNNVSQFKLNCRCPVCGDSQKDALKARFWAYGTGDDVFLKCYNCDYGKPIGVYLKEYEPDLYREFILELRKDKMTFKPDTKPEVKKVEIKEPEGIKLVHCSRLDSLSEEHPIIKYVKHRCIPKSRWNRLYFTMEWPALVNSVNPGTYKTERNEPRLVIPIFNEKGIIESFQGRALRKDAPQKYITIKRNEHATKIYGLDTAKTGQNIFVLEGPIDSLFLGNAIAITGGAIDLDLVPFKEDRVWIMDHEPRKEDTIKRMKRLIDAGERVVFWDKSQWKEKDINDMIKNEGAKVEDIEKYISENISSGLMAQLRLKNYSKIGV
> |[Tevenvirinae Salmonella_phage_vB_SnwM_CGG4-1]||_Salmonella_phage_vB_SnwM_CGG4-1.gb|gp61 DNA primase sub..|1029|NC_031065.1(159878):13693-14721:-1 ^RAST2:fig|1198136.78.peg.27^ Tevenvirinae Salmonella_phage_vB_SnwM_CGG4-1|neighbours:(1),(-1)|neighbour_genes:[Enterobacteria phag..,hypothetical protein|
MSWVHNEYAFRALSHLSRFRQVNNVSQFKLNCRCPVCGDSQKDIMKARFWAYGTGDDVFLKCYNCDYGKPIGVYLKEYEPDLYREFILELRKDKMTFKPDAKPEVKKVEIKEPEGIKLVHCSRLDSLPEEHPIIKYVKHRCIPKSRWNRLYFTMEWPALVNSVNPGTYKNERTEPRLVIPIFNEKGVIESFQGRALRKDAPQKYITIKSNEFATKIYGTDTVKTGQNIFVLEGPIDSLFLDNAIAITGGAMDLELVPFKDERVWIMDHEPRKEDTIKRMKRLIDAGERLVFWDKSPWKEKDINDMIKNEGASIKDIQNYINENIDSGLMAQLRLKRYSKTGL
> |[Tevenvirinae Serratia phage PS2]||_Serratia_phage_PS2.gb|gp61 DNA primase sub..|1041|KJ025957.1(167266):15148-16188:-1 ^RAST2:fig|1198136.49.peg.28^ Tevenvirinae Serratia phage PS2|neighbours:(-1),(-1)|neighbour_genes:hypothetical protein,hypothetical protein|
MMWVDQEFAERVFTALPKYRKIPGAQFKLNARCPVCGDSRTDPNKARFWCYGGNNGSLRLKCYNCDYSEWFNVYLKDHEPEMYREYLFEKKKEQIKYKPKPQNTALELLANKAAKMEKPKIARLPYCTRLDKLPETHPIINYVNHRKIPRGKWNRLWFTNDWPKLVNSVNPGTYKYEKNEPRLVIPIFNKQKEIESFQGRALLKNQPQKYMTIKSHTEATKIYGADTVNPSETVFFLEGPIDSLFVENGMAITGGALSLSEVPYPNNRAWIMDHEPRKEDTIKRMEKLIRAGENVVFWDKAPWQSKDINDMIMKEGATVEQIGEYIRNNICNGLKAKLRLKHYAKV
>ID:APC45253.1 |[Shigella phage SH7]||_Shigella_phage_SH7_.gbk|DNA primase DNA heli..|1029|KX828711(164870):15922-16950:-1 ^^ Shigella phage SH7, complete genome.|neighbours:ID:APC45039.1(-1),ID:APC45180.1(-1)|neighbour_genes:dCTP pyrophosphatase,hypothetical protein|
MSSIPWIDNEFAYRALAHLPKFAQVNNSSTFKLRFRCPVCGDSKTDQNKARGWYYGDNNEGNIHCYNCNYHAPIGIYLKEFEPDLYREYIFEIRKEKGKSRPVEKPKELPKQLEKKIIKSLPSCVRLDKLTEDHPIIKYVKARCIPKDKWKYLWFTTEWPKLVNSIAPGTYKKEIPEPRLVIPIYNANGKAESFQGRALKKDAPQKYITIKAYPEATKIYGVERVKDGDVYVLEGPIDSLFIENGIAITGGQLDLEIVPFKDRRVWVLDNEPRHPDTIKRMTKLVDAGERVMFWDKSPWKSKDVNDMIRKEGATPEQIMEYMKNNIAQGLMAKMRLSKYAKI
>ID:YP_009288401.1 |[Shigella phage SHBML-50-1]||_Shigella_phage_SHBML-50-1_.gbk|DNA primase/helicase|1029|NC_031085(166634):17773-18801:-1 ^GeneID:29060491^ Shigella phage SHBML-50-1, complete genome.|neighbours:ID:YP_009288400.1(1),ID:YP_009288402.1(-1)|neighbour_genes:hypothetical protein,hypothetical protein|
MSSIPWIDNEFAYRALAHLPKFTQVNNSSTFKLRFRCPVCGDSKTDQNKARGWYYGDNNEGNIHCYNCNYHAPIGIYLKEFEPDLYREYIFEIRKEKGKSRPVEKPKELPKQPEKKIIKSLPSCVRLDKLAEDHAIIKYVKARCIPKDKWKYLWFTTEWPKLVNSIAPGTYKKEISEPRLVIPIYNANGKAESFQGRALKKDAPQKYITIKAYPEATKIYGVERVKDGDVYVLEGPIDSLFIENGIAITGGQLDLEVVPFKDRRVWVLDNEPRHPDTIKRMTKLVDAGERVMFWDKSPWKSKDVNDMIRKEGATPEQIMEYMKNNIAQGLMAKMRLSKYAKI
>ID:YP_009277676.1 |[Shigella phage SHFML-11]||_Shigella_phage_SHFML-11.gbk|DNA primase/helicase|1029|NC_030953(170650):133940-134968:-1 ^GeneID:29056383^ Shigella phage SHFML-11, complete genome.|neighbours:ID:YP_009277675.1(1),ID:YP_009277677.1(-1)|neighbour_genes:hypothetical protein,hypothetical protein|
MSSIPWIDNEFAYRALAHLPKFTQVNNSSTFKLRFRCPVCGDSKTDQNKARGWYYGDNNEGNIHCYNCNYHAPIGIYLKEFEPDLYREYIFEIRKEKGKSRPVEKPKELPKHPEKKIIKSLSSCVRLDKLAEDHPIIKYVKARCIPKDKWKYLWFTTEWPKLVNSISPGTYKKEISEPRLVIPIYNANGKAESFQGRALKKDAPQKYITIKAYPEATKIYGVERVKDGDVYVLEGPIDSLFIENGIAITGGQLDLEIVPFKDRRVWVLDNEPRHPDTIKRMTKLVDAGERVMFWDKSPWKSKDVNDMIRKEGATTEQIMEYMKNNIAQGLMAKMRLSKYSKI
> |[Viruses Shigella phage SHFML-26]||_Shigella_phage_SHFML-26.gb|DNA primase (EC 2.7...|1029|NC_031011.1(168993):82932-83960:-1 ^RAST2:fig|10239.69.peg.134^ Viruses Shigella phage SHFML-26|neighbours:(1),(-1)|neighbour_genes:Phage protein,phage T4-like protei..|
MSSIPWIDNEFAYRALAHLPKFTQVNNSSTFKLRFRCPVCGDSKTDQNKARGWYYGDNNEGNIHCYNCNYHAPIGIYLKEFEPDLYREYIFEIRKEKGKSRPVEKPKELPKQPEKKIIKSLPSCIRLDKLAEDHPIIKYVKARCIPKDKWKYLWFTTEWPKLVNSIAPGTYKKEIPEPRLVIPIYNANGKAESFQGRALKKDAPQKYITIKAYPEATKIYGVERVKDGDVYVLEGPIDSLFIENGIAITGGQLDLEIVPFKDRRVWVLDNEPRHPDTIKRMTKLVDAGERVMFWDKSPWKSKDVNDMIRKEGATPKQIMEYMKNNIAQGLMAKMRLSKYAKI
> |[Tevenvirinae Shigella_phage_SHSML-52-1]||_Shigella_phage_SHSML-52-1.gb|DNA primase (EC 2.7...|1023|NC_031090.1(169621):18733-19755:1 ^RAST2:fig|1198136.79.peg.29^ Tevenvirinae Shigella_phage_SHSML-52-1|neighbours:(1),(-1)|neighbour_genes:hypothetical protein,Phage protein|
MAEWIDNEFAYRAFSHLPRFRQINNSSTFKLTFRCPVCGDSQTDAMKARGWYYGGTPGNVHCYNCQYHNTISGYLKEYDEELYREYLMEVRKEKARMEPKIEKVPEAKPEPEKKTINSLPSCSRLDKLPEEHPIVKYVKSRCIPKESWNRLWFTLEWPKLVNKIQPGTYKKEIPEPRLVIPIFNKDGKAESFQGRALRKDAPQKYITIKAFESATKIYGVERVKEGDVWVMEGPIDSLFIPNAIAITGGSIDLDVVPFKERRVWVMDNEPRHPDTIARMKRLVDAGERVMFWDRAPWRSKDVNDMVMKENATPQEILEYMKQNISSGLHAKMRLSRYSKI
>ID:YP_003934656.1 |[Shigella phage SP18]||_Shigella_phage_SP18.gbk|gp61|1029|NC_014595(170605):16007-17035:-1 ^GeneID:9830392^ Shigella phage SP18, complete genome.|neighbours:ID:YP_003934655.1(-1),ID:YP_003934657.1(-1)|neighbour_genes:gp56,gp61.1|
MSYIDKEFAVRALSYQPRYREVTGSTFKANCRCKVCGDSQKDSHKARFWAYTNPSDGAVYVKCFNCDYSTHISKYIKEFEPDLHREYMVEKYKENAFGRQRNEVAETPKEPEKTPVIEQLAFCERLDTLPEAHPIIKYVKSRCIPSNVWNRLWFTNKWPALVNSVNPGTYKNETNEPRLVIPIFNGKKEIESFQGRALRKDAPQKYITIKAHPEASKVYGVDKIDERKRVWVMEGPIDSLFIPNSIAITGGTLALEAVPYAETRVWVMDNEPRHPDTIKRMKKLVEAGEAVMFWDNAPWHTKDINEMVKSEGATPEQIESYMADNVAQGLMARMRLSKYAKV
>ID:AUV63977.1 |[Shigella phage Sf20]||_Shigella_phage_Sf20_.gbk|DNA primase|1029|MF327006(163982):109825-110853:-1 ^^ Shigella phage Sf20, complete genome.|neighbours:ID:AUV63976.1(-1),ID:AUV63978.1(-1)|neighbour_genes:dCTP pyrophosphatase,hypothetical protein|
MIYYADYEIAEKAIYGERNFKRLHTSSFTLVCSCPICGDSKKNHTQARFRIYTYKDSLRCGCFNCNYNQPLGEFLKQYKPDLFREWLMERRKEQGDHKNTTFKPLKKVEKPEIKKVQTLPFCERLDTLPANHPIIKYVSDRCIPHDKWDLLYFTREWQKVANHIKADTFKNPQPEPRLVIPIFNRENKIESIQGRALRKDYGKTKYMTIKTHELASKVYGLERADPSKPVYFLEGPIDSLFIDNGCAITGGTLGLDEIPFPDQRVFVLDAEPRSADTMHRLEKFINAGEKIVLWDRCPWHSKDVNAMIQDEGATRDQIMEYIKENTVQGLMAKMRFMKYCKF
>ID:YP_009618846.1 |[Shigella phage Sf21]||_Shigella_phage_Sf21_.gbk|DNA primase/helicase..|1029|NC_042077(166002):16151-17179:-1 ^GeneID:40095449^ Shigella phage Sf21, complete genome.|neighbours:ID:YP_009618845.1(1),ID:YP_009618847.1(-1)|neighbour_genes:hypothetical protein,hypothetical protein|
MSSIPWIDNEFAYRALAHLPKFTQVNNSSTFKLRFRCPVCGDSKTDQNKARGWYYGDNNEGNIHCYNCNYHAPIGIYLKEFEPDLYREYIFEIRKEKGKSRPVEKPKELPKQPEKKIIKSLPSCIRLDKLAEDHPIIKYVKARCIPKDKWKYLWFTTEWPKLVNSIAPGTYKKETPEPRLVIPIYNANGKAESFQGRALKKDAPQKYITIKAYPEATKIYGVERVKDGDVYVLEGPIDSLFIENGIAITGGQLDLEVVPFKDRRVWVLDNEPRHPDTIKRMTKLVDAGERVMFWDKSPWKSKDVNDMIRKEGATTEQIMEYMKNNIAQGLMAKMRLSKYAKI
>ID:YP_009614957.1 |[Shigella phage Sf22]||_Shigella_phage_Sf22_.gbk|DNA primase/helicase..|1029|NC_042039(166283):129015-130043:-1 ^GeneID:40091372^ Shigella phage Sf22, complete genome.|neighbours:ID:YP_009614956.1(1),ID:YP_009614958.1(-1)|neighbour_genes:gp204,gp206|
MSSIPWIDNEFAYRALAHLPKFTQVNNSSTFKLRFRCPVCGDSKTDQNKARGWYYGDNNEGNIHCYNCNYHAPIGIYLKEFEPDLYREYIFEIRKEKGKSRPVEKPKELPKQPEKKIIKSLPSCVRLDKLAEDHAIIKYVKARCIPKDKWKYLWFTTEWPKLVNSIAPGTYKKEISEPRLVIPIYNANGKAESFQGRALKKDAPQKYITIKAYPEATKIYGVERVKDGDVYVLEGPIDSLFIENGIAITGGQLDLEVVPFKDRRVWVLDNEPRHPDTIKRMTKLVDAGERVMFWDKSPWKSKDVNDMIRKEGATPKQIMEYMKNNIAQGLMAKMRLSKYAKI
>ID:ATE86564.1 |[Shigella phage Sf23]||_Shigella_phage_Sf23_.gbk|DNA primase/helicase..|1029|MF158046(167678):106161-107189:-1 ^^ Shigella phage Sf23, complete genome.|neighbours:ID:ATE86563.1(1),ID:ATE86565.1(-1)|neighbour_genes:hypothetical protein,hypothetical protein|
MSSIPWIDNEFAYRALAHLPKFTQVNNSSTFKLRFRCPVCGDSKTDHNKARGWYYGDNNEGNIHCYNCNYHAPIGIYLKEFEPDLYREYIFEIRKEKGKSRPVEKPKELPKQPEKKIIKSLPSCVRLDKLAEDHPIIKYVKARCIPKDKWKYLWFTTEWPKLVNSIAPGTYKKETPEPRLVIPIYNANGKAESFQGRALKKDAPQKYITIKAYPEATKIYGVERVKDGDVYVLEGPIDSLFIENGIAITGGQLDLEVVPFKDRRVWVLDNEPRHPDTIKRMTKLVDAGERVMFWDKSPWKSKDVNDMIRKEGATPEQIMEYMKNNIAQGLMAKMRLSKYAKI
>ID:YP_009619241.1 |[Shigella phage Sf24]||_Shigella_phage_Sf24_.gbk|DNA primase/helicase..|1029|NC_042078(168112):112313-113341:-1 ^GeneID:40095856^ Shigella phage Sf24, complete genome.|neighbours:ID:YP_009619240.1(1),ID:YP_009619242.1(-1)|neighbour_genes:hypothetical protein,hypothetical protein|
MSSIPWIDNEFAYRALAHLPKFTQVNNSSTFKLRFRCPVCGDSKTDQNKARGWYYGDNNEGNIHCYNCNYHAPIGIYLKEFEPDLYREYIFEIRKEKGKSRPVEKPKELPKQPEKKIIKSLPSCVRLDKLAEDHPIIKYVKARCIPKDKWKYLWFTTEWPKLVNSIAPGTYKKEISEPRLVIPIYNANGKAESFQGRALKKDAPQKYITIKAYPEATKIYGVERVKDGDVYVLEGPIDSLFIENGIAITGGQLDLEVVPFKDRRVWVLDNEPRHPDTIKRMTKLVDAGERVMFWDKSPWKSKDVNDMIRKEGATPEQIMEYMKNNIAQGLMAKMRLSKYAKI
> |[Tevenvirinae Shigella_phage_Sf25]||_Shigella_phage_Sf25.gb|DNA primase (EC 2.7...|1029|MF327009.1(168573):111984-113012:-1 ^RAST2:fig|1198136.80.peg.172^ Tevenvirinae Shigella_phage_Sf25|neighbours:(1),(-1)|neighbour_genes:Phage protein,hypothetical protein|
MSSIPWIDNEFAYRALAHLPKFTQVNNSSTFKLRFRCPVCGDSKTDQNKARGWYYGDNNEGNIHCYNCNYHAPIGIYLKEFEPDLYREYIFEIRKEKGKSRPVEKPKELPKQPEKKIIKSLPSCVRLDKLAEDHPIIKYVKARCIPKDKWKYLWFTTEWPKLVNSIAPGTYKKEISEPRLVIPIYNANGKAESFQGRALKKDAPQKYITIKAYPEATKIYGVERVKDGDVYVLEGPIDSLFIENGIAITGGQLDLEVVPFKDRRVWVLDNEPRHPDTIKRMTKLVDAGERVMFWDKSPWKSKDVNDMIRKEGATPEQIMEYMKNNIAQGLMAKMRLSKYAKI
>ID:YP_004414933.1 |[Shigella phage Shfl2]||_Shigella_phage_Shfl2_.gbk|putative DNA primase|1029|NC_015457(165919):16325-17353:-1 ^GeneID:10498796^ Shigella phage Shfl2, complete genome.|neighbours:ID:YP_004414932.1(1),ID:YP_004414934.1(-1)|neighbour_genes:hypothetical protein,hypothetical protein|
MSSIPWIDNEFAYRALAHLPKFTQVNNSSTFKLRFRCPVCGDSKTDQNKARGWYYGDNNEGNIHCYNCNYHAPIGIYLKEFEPDLYREYIFEIRKEKGKSRPVEKPKELPKQPEKKIIKSLPSCVRLDKLAEDHPIIKYVKARCIPKDKWKYLWFTTEWPKLVNSIAPGTYKKEISEPRLVIPIYNANGKAESFQGRALKKDAPQKYITIKAYPEATKIYGVERVKDGDVYVLEGPIDSLFIENGIAITGGQLDLEVVPFKDRRVWVLDNEPRHPDTIKRMTKLVDAGERVMFWDKSPWKSKDVNDMIRKEGATPEQIMEYMKNNIAQGLMAKMRLSKYAKI
>ID:YP_009110853.1 |[Shigella phage pSs-1]||_Shigella_phage_pSs-1_.gbk|gp46|1029|NC_025829(164999):21872-22900:-1 ^GeneID:22475119^ Shigella phage pSs-1, complete genome.|neighbours:ID:YP_009110852.1(1),ID:YP_009110854.1(-1)|neighbour_genes:gp45,gp47|
MSSIPWIDNEFAYRALAHLPKFAQVNNSSTFKLRFRCPVCGDSKTDQNKARGWYYGDNNEGNIHCYNCNYHAPIGIYLKEFEPDLYREYIFEIRKEKGKSRPVEKPKELPKQPEKKIIKSLPSCIRLDKLTEDHPIIKYVKARCIPKDKWKYLWFTTEWPKLVNSIAPGTYKKEIPEPRLVIPIYNANGKAESFQGRALKKDAPQKYITIKAYPEATKIYGVERVKDGDVYVLEGPIDSLFIENGIAITGGQLDLEIVPFKDRRVWVLDNEPRHPDTIKRMTKLVDAGERVMFWDKSPWKSKDVNDMIRKEGATPEQIMEYMKNNIAQGLMAKMRLSKYAKI
> |[Tevenvirinae Vibrio_phage_KVP40]||_Vibrio_phage_KVP40.gb|DNA primase (EC 2.7...|1059|NC_005083.2(244834):13805-14863:1 ^RAST2:fig|1198136.81.peg.21^ Tevenvirinae Vibrio_phage_KVP40|neighbours:(1),(1)|neighbour_genes:T4-like phage protei..,Deoxyuridine 5'-trip..|
MQILIDIQYAKMLQHRLLLPKVHSNRPFKINARCPICGDSKKNKYKTRFWINEVKTKSGELHLRCSCWNCDYNESLYTFLKDHEPALFSQYRVDLFKERNSRERKEREPEPVVEKKEATVIEKEQEEQLFYNITALKEGHVMHKYLESRKIPKDKWHLLGFTRGWTTMAKTLRPDLYEGEIKNDHPRLVIPIYNKDGLVAVQGRALTNKHAQRYMTIKIDDDFDKIYGTERINEEDPVIFVEGPIDSLFLYNCCAIVGGQVSPNNAPYAGNRIWALDNECRHPDVIKRMQTLIRAGERVVIWDKLPPQIIGKKDINDFIKAGVSAEFIQQYIYENAVSGLMATNRLNRWKKI
> |[Viruses Vibrio phage VH7D]||_Vibrio_phage_VH7D.gb|DNA primase (EC 2.7...|1059|NC_023568.1(246964):193117-194175:1 ^RAST2:fig|10239.72.peg.294^ Viruses Vibrio phage VH7D|neighbours:(1),(1)|neighbour_genes:T4-like phage protei..,Deoxyuridine 5'-trip..|
MQILIDIQYAKMLQHRLLLPTVHSHRPFKINARCPICGDSKKNKYKTRFWINEVKTRSGEIHLRCSCWNCDYNESLYTFLKDHEPSLFSQYRVELFKERNSRERKEREPEPVVEKKEATVVEKEQEEQLFYNITALKDGHVMHKYLESRKIPKDKWYLLGFTRGWSQMAKTLRPDLYEGEIRNDHPRLVIPIYNKEGLIAVQGRALTNKHAQRYMTIKIDDDFNKIYGTERINEDDPVIFVEGPIDSLFLYNCCAIVGGQVSPQNAPYAGNRIWALDNEPRHPDVVKRLQVLIRAGERVVIWDKLPPQIIDKKDINDFVKAGVSAEFIQQYIYENAVSGLMATNRLNRWKKI
> |[Tevenvirinae Vibrio_phage_ValB1_HC]||_Vibrio_phage_ValB1_HC.gb|DNA primase (EC 2.7...|1059|MK568540.1(247619):66338-67396:-1 ^RAST2:fig|1198136.76.peg.118^ Tevenvirinae Vibrio_phage_ValB1_HC|neighbours:(-1),(-1)|neighbour_genes:Deoxyuridine 5'-trip..,T4-like phage protei..|
MQILIDIQYAKMLQHRLLLPTVHSHRPFKINARCPICGDSKKNKYKTRFWINEVKTRSGEIHLRCSCWNCDYNESLYTFLKDHEPSLFSQYRVELFKERNSRERKEREPEPVVEKKEATVVEKEQEEQLFYNITALKDGHVMHKYLESRKIPKDKWHLLGFTRGWSQMAKTLRPDLYEGEIRNDHPRLVIPIYNKEGLIAVQGRALTNKHAQRYMTIKIDDDFNKIYGTERINEDDPVIFVEGPIDSLFLYNCCAIVGGQVSPQNAPYAGNRIWALDNEPRHPDVVKRLQVLIRAGERVVIWDKLPPQIIDKKDINDFVKAGVSAEFIQQYIYENAVSGLMATNRLNRWKKI
> |[Tevenvirinae Vibrio_phage_ValKK3]||_Vibrio_phage_ValKK3.gb|DNA primase (EC 2.7...|1059|NC_028829.1(248088):119525-120583:-1 ^RAST2:fig|1198136.77.peg.254^ Tevenvirinae Vibrio_phage_ValKK3|neighbours:(-1),(-1)|neighbour_genes:Deoxyuridine 5'-trip..,T4-like phage protei..|
MQILIDIQYAKMLQHRLLLPTVHSHRPFKINARCPICGDSKKNKYKTRFWINEVKTRSGEIHLRCSCWNCDYNESLYTFLKDHEPSLFSQYRVELFKERNSRERKEREPEPVVEKKEATVVEKEQEEQLFYNITALKDGHVMHKYLESRKIPKDKWHLLGFTRGWSQMAKTLRPDLYEGEIRNDHPRLVIPIYNKEGLIAVQGRALTNKHAQRYMTIKIDDDFNKIYGTERINEDDPVIFVEGPIDSLFLYNCCAIVGGQVSPQNAPYAGNRIWALDNEPRHPDVVKRLQVLIRAGERVVIWDKLPPQIIDKKDINDFVKAGVSAEFIQQYIYENAVSGLMATNRLNRWKKI
> |[Tevenvirinae Vibrio_phage_nt-1]||_Vibrio_phage_nt-1.gb|DNA primase (EC 2.7...|1059|NC_021529.2(247511):178559-179617:1 ^RAST2:fig|1198136.72.peg.332^ Tevenvirinae Vibrio_phage_nt-1|neighbours:(1),(1)|neighbour_genes:hypothetical protein,Deoxyuridine 5'-trip..|
MQILVDIQYAKMLQHRLLLPKVHSNRPFKINARCPICGDSKKNKYKTRFWINEVKTKTGMLHLRCSCWNCDYNESLYTFLQDHEPALFAQYRVDLFKERNSRERKERESEPVEEKKEATVIEKEQEEQLFYNITALKEGHVMHKYLESRKIPKDKWNLLGFTRGWSQMAKTLRPDLYEGEIKQDHPRLVIPIYNKDGLVAVQGRALTNKHAQRYMTIKIDDDFNKIYGTERINEDDPVIFVEGPIDSLFLYNCCAIVGGQVSPANAPYAGNRIWALDNEPRHPDVVKRLQVLIRAGERVVIWDKLPPQIIGKKDINDFVKAGVSAEFIQQYIYENAVSGLMATNRLNRWKKV
> |[Tevenvirinae Vibrio_phage_phi-Grn1]||_Vibrio_phage_phi-Grn1.gb|DNA primase (EC 2.7...|1059|KT919972.1(248605):121788-122846:1 ^RAST2:fig|1198136.75.peg.181^ Tevenvirinae Vibrio_phage_phi-Grn1|neighbours:(1),(1)|neighbour_genes:T4-like phage protei..,Deoxyuridine 5'-trip..|
MQILIDIQYAKMLQHRLLLPTVHSHRPFKINARCPICGDSKKNKYKTRFWINEVKTRSGEIHLRCSCWNCDYNESLYTFLKDHEPSLFSQYRVELFKERNSRERKEREPEPVVEKKEATVVEKEQEEQLFYNITALKDGHVMHKYLESRKIPKDKWHLLGFTRGWSQMAKTLRPDLYEGEIRNDHPRLVIPIYNKEGLIAVQGRALTNKHAQRYMTIKIDDDFNKIYGTERINEDDPVIFVEGPIDSLFLYNCCAIVGGQVSPQNAPYAGNRIWALDNEPRHPDVVKRLQVLIRAGERVVIWDKLPPQIIDKKDINDFVKAGVSAEFIQQYIYENAVSGLMATNRLNRWKKI
> |[Tevenvirinae Vibrio_phage_phi-ST2]||_Vibrio_phage_phi-ST2.gb|DNA primase (EC 2.7...|1059|KT919973.1(250485):181319-182377:1 ^RAST2:fig|1198136.73.peg.321^ Tevenvirinae Vibrio_phage_phi-ST2|neighbours:(1),(1)|neighbour_genes:T4-like phage protei..,Deoxyuridine 5'-trip..|
MQILIDIQYAKMLQHRLLLPTVHSHRPFKINARCPICGDSKKNKYKTRFWINEVKTRSGEIHLRCSCWNCDYNESLYTFLKDHEPSLFSQYRVELFKERNSRERKEREPEPVVEKKEATVVEKEQEEQLFYNITALKDGHVMHKYLESRKIPKDKWHLLGFTRGWSQMAKTLRPDLYEGEIRNDHPRLVIPIYNKEGLIAVQGRALTNKHAQRYMTIKIDDDFNKIYGTERINEDDPVIFVEGPIDSLFLYNCCAIVGGQVSPQNAPYAGNRIWALDNEPRHPDVVKRLQVLIRAGERVVIWDKLPPQIIDKKDINDFVKAGVSAEFIQQYIYENAVSGLMATNRLNRWKKI
> |[Tevenvirinae _Vibrio_phage_vB_VmeM-32]||_Vibrio_phage_vB_VmeM-32.gb|Putative DNA primase..|1050|KU160494.1(199912):63690-64739:-1 ^RAST2:fig|1198136.70.peg.98^ Tevenvirinae _Vibrio_phage_vB_VmeM-32|neighbours:(-1),(-1)|neighbour_genes:hypothetical protein,hypothetical protein|
MIGLNQKEQIARQIAYGLPNYSDQSVGNRLRLNFSCHVCGDSKTDRYMARGWLREYKGDIWYTCFNCGHKRTIDVYLKEHHEDTFYKDFIKLKYSNSDETNTQSTLIKTKPETKATIPVIEKLPYSVCCDSLEDGHPVTKYLNGRLIPKSKRGLFYYTSQWKKLANYVKPETYKYDDENEHRLVIPIFEPNGDIACIQGRALSKNVHKSQRYLTIKPHEDSLKLYGLERVKDKGPVFYLEGPIDSIFILNGIGIVGGMTDIKLAPYENRRVWVLDNEPFNPQTVSKIKKLIDANEKIVLFDNLHGYNHLKDVNDMIINGCSVVELNKYLLNNIISGLSAKMRFNSWKRC
> |[Tevenvirinae Vibriophage_phi-pp2]||_Vibriophage_phi-pp2.gb|DNA primase (EC 2.7...|1059|JN849462.1(246421):13801-14859:1 ^RAST2:fig|1198136.74.peg.20^ Tevenvirinae Vibriophage_phi-pp2|neighbours:(1),(1)|neighbour_genes:T4-like phage protei..,Deoxyuridine 5'-trip..|
MQILIDIQYAKMLQHRLLLPKVHSNRPFKINARCPICGDSKKNKYKTRFWINEVKTKSGELHLRCSCWNCDYNESLYTFLKDHEPALFSQYRVDLFKERNSRERKEREPEPVVEKKEATVIEKEQEEQLFYNITALKEGHVMHKYLESRKIPKDKWHLLGFTRGWTTMAKTLRPDLYEGEIKNDHPRLVIPIYNKDGLVAVQGRALTNKHAQRYMTIKIDDDFDKIYGTERINEEDPVIFVEGPIDSLFLYNCCAIVGGQVSPNNAPYAGNRIWALDNECRHPDVIKRMQTLIRAGERVVIWDKLPPQIIGKKDINDFIKAGVSAEFIQQYIYENAVSGLMATNRLNRWKKI
>ID:YP_009153634.1 |[Yersinia phage PST]||_Yersinia_phage_PST_.gbk|DNA primase subunit|1029|NC_027404(167785):16069-17097:-1 ^GeneID:24677447^ Yersinia phage PST, complete genome.|neighbours:ID:YP_009153633.1(1),ID:YP_009153635.1(-1)|neighbour_genes:hypothetical protein,hypothetical protein|
MSSIPWIDNEFAYRALAHLPKFTQVNNSSTFKLRFRCPVCGDSKTDQNKARGWYYGDNNEGNIHCYNCNYHAPIGIYLKEFEPDLYREYIFEIRKEKGKSRPVEKPKELPKQPEKKIIKSLPSCVRLDKLVEDHPIIKYVKARCIPKDKWKYLWFTTEWPKLVNSIAPGTYKKEISEPRLVIPIYNANGKAESFQGRALKKDAPQKYITIKAYPEATKIYGVERVKDGDVYVLEGPIDSLFIENGIAITGGQLDLEVVPFKDRRVWVLDNEPRHPDTIKRMTKLVDAGERVMFWDKSPWKSKDVNDMIRKEGATPEQIMEYMKNNIAQGLMAKMRLSKYAKI
>ID:VEV89648.1 |[Yersinia phage fPS-2]||_Yersinia_phage_fPS-2_.gbk|g032c|1029|LR215722(169060):17176-18204:-1 ^^ Yersinia phage fPS-2 genome assembly, chromosome: I.|neighbours:ID:VEV89647.1(1),ID:VEV89649.1(-1)|neighbour_genes:g031,g033c|
MSSIPWIDNEFAYRALAHLPKFTQVNNSSTFKLRFRCPVCGDSKTDQNKARGWYYGDNNEGNIHCYNCNYHAPIGIYLKEFEPDLYREYIFEIRKEKGKSRPVEKPKELPKQPEKKIIKSLPSCVRLDKLAEDHPIIKYVKARCIPKDKWKYLWFTTEWPKLVNSIAPGTYKKEIPEPRLVIPIYNANGKAESFQGRALKKDAPQKYITIKAYPEATKIYGVERVKDGDVYVLEGPIDSLFIENGIAITGGQLDLEVVPFKDRRVWVLDNEPRHPDTIKRMTKLVDAGERVMFWDKSPWKSKDVNDMIRKEGATPEQIMEYMKNNIAQGLMAKMRLSKYAKI
>ID:YP_009149272.1 |[Yersinia phage phiD1]||_Yersinia_phage_phiD1_.gbk|g033|1029|NC_027353(167063):16612-17640:-1 ^GeneID:24635469^ Yersinia phage phiD1 complete genome.|neighbours:ID:YP_009149271.1(1),ID:YP_009149273.1(-1)|neighbour_genes:g032,g034|
MSSIPWIDNEFAYRALAHLPKFTQVNNSSTFKLRFRCPVCGDSKTDQNKARGWYYGDNNEGNIHCYNCNYHAPIGIYLKEFEPDLYREYIFEIRKEKGKSRPVEKPKELPKQPEKKIIKSLPSCVRLDKLAEDHPIIKYVKARCIPKDKWKYLWFTTEWPKLVNSIAPGTYKKEIPEPRLVIPIYNANGKAESFQGRALKKDAPQKYITIKAYPEATKIYGVERVKNGDVYVLEGPIDSLFIENGIAITGGQLDLEVVPFKDRRVWVLDNEPRHPDTIKRMTKLVDAGERVMFWDKSPWKSKDVNDMIRKEGATPEQIMEYMKNNIAQGLMAKMRLSKYAKI
