# Supplementary material for: Influence of Non-canonical DNA Bases on the Genomic Diversity of Tevenvirinae
Source: Front Microbiol. 2021 Apr 6;12:632686. doi: 10.3389/fmicb.2021.632686 (PMC8056088; doi:10.3389/fmicb.2021.632686)
Supplement: Supplementary Data Sheet 1 — Clustering results (folders “first clusterisation,” “second clusterisation,” and “third clusterisation”): the number of pan-genome components in the individual genome (files “pan genome components of genomes”), the total number of all clusters and components of the pan-genome (files “pan genome components”), a list of clusters of the core genome (files “core list”), a list of clusters of the softcore genome (files “softcore list”). Clusters of the softcore genome (folders “softcore clusters”) are presented in the files which show regions in genomes, protein sequences, names of viruses which have these proteins A description of softcore clusters is also supplied (file “Softcore clusters description”). [file Data_Sheet_1.ZIP › Data sheet 1/second clusterisation/softcore_clusters/21106_41.faa]

> |[Tevenvirinae _Acinetobacter_phage_133]||_Acinetobacter_phage_133.gb|gp41 DNA primase-hel..|1455|NC_015250.1(159801):30423-31877:-1 ^RAST2:fig|1198136.113.peg.65^ Tevenvirinae _Acinetobacter_phage_133|neighbours:(-1),(-1)|neighbour_genes:hypothetical protein,hypothetical protein|
MIDVILGQLIGDQEYFGKVWPYLNEEYFPSGAPKVLYKAMKKHVDQYNVAPTLVSLEVSVDSTPGINENVHAGSIELLKALKTDKESLEWTVPETEKYIKKVAIELATSRIIEIQTNAEAPEEKRDRRIPDVGAIPEIMQKALAVGFDNSVGHDWLDDFEARWQAYQSKAYKVPFKSNMLNKITKGGVETGTLNVLMAGTNVGKSLGLCSLAADYIQMGLNVLYISMEMSEFVCAKRIDANLLDVTLDDIEDGVMTYQEYKLKMTKWREKANMGKLKIKQYPIGGADCNTFRGLINELKLKKGFKPDVIIVDYLGICASCRIKYTENTYTLNKAIAEELRAVAVEQQVPVWTGVQTNRGGGEKSDMALSDIAESAGITHHCDFILGVIETEEIKQQGNQMIKQLKTRYGNKDIWNTFMMGVRKGNQRWFDVDQPMTQLNNSGSGTPAQAQTVEPQSTRAKLDLLAGDFMGLGNNKLDISGAKFD
> |[Tevenvirinae _Acinetobacter_phage_AM101]||_Acinetobacter_phage_AM101.gb|gp41 replication and..|1497|MH165274.1(166487):134760-136256:1 ^RAST2:fig|1198136.62.peg.198^ Tevenvirinae _Acinetobacter_phage_AM101|neighbours:(1),(1)|neighbour_genes:Phage head assembly ..,hypothetical protein|
MIDIILGQLISNQEYFGKVWPYLKEEYFDKGPARILYNSIKKHVDAYHGVPSKVALDLVVNNSSLNEVDFNGTTTLLNNLKTEKESIDWLVPETEAFIKKRAIYNATVKIVQIQNNADKPINQRDKRLPDVGAIPDIMKEALAVCFDSSIGHNWMDDYESRWLSYQNKARKIPFKLSILGKITKGGVEIGTLNIILAGVNVGKSLGLCSLTADYLQSGKNVLYISMEMAEEVVAKRIDANLLDISMDDLDDGHVSYPEYKARMERWRRANVLGQLYIKQYPIGGAHALTFKALLNELKLKKGFKPDVIVVDYLGICASSRIKVFSENSYTLVKAIAEELRALAVEEGVPIWTAAQTTRGGWDNSDITMSDIAESAGLSHTADFILAAIETEELAAQGVQLMKQIKSRYGDKSINNKFTLCVKKGNQRWYEADGPSAPVIPDEMMTDDIIIKACVDAKENIPITEESIKLSNREELEKVHRISAASRSELEDLAAQLNF
> |[Tevenvirinae _Acinetobacter_phage_Ac42]||_Acinetobacter_phage_Ac42.gb|Phage DNA primase/he..|1437|NC_014660.1(167716):35772-37208:-1 ^RAST2:fig|1198136.114.peg.74^ Tevenvirinae _Acinetobacter_phage_Ac42|neighbours:(-1),(-1)|neighbour_genes:hypothetical protein,Phage head assembly ..|
MIDVILSQLLCNEQYFSKVWPYMDEEYFPSGPATVLFKTIKNHVDAYNTVPSKVAINMVIENTPMTENELNGAKSLLNELSLEKENNDWLLVETEKYVQNTAVYNATSKILEISANAELPLERQNKKLPGLGAIPDIMRDAISISFDSYVGHDWLDDYESRWLSYKNKARKVPFRLNILNKITKGGAEIATLNILLAGVNVGKSLGLCSLAADYLLDGKNVLYISMEMAEEVCAKRIDANLLDVTLDDIDDGNISYHEYKGKMERYREQKTLGRLIIKQYGNGTASANTFRSLVNELKLKKRFVPDVIIIDYLGICASARIKVYTENSYTLVKAIAEELRALAFETQTVLWTAAQTTRAGWDSSDLNMSDIAESAGLPATADFILAVIETEELAQQGRQLVKQIKSRYGDKNLWNKFLIGVKKGNQRWVELDENAQFSDVSGSTPKNENLPLNQEKLPPRARLDQLAAELEGFDGITA
> |[Viruses _Acinetobacter_phage_Acj61]||_Acinetobacter_phage_Acj61.gb|DNA primase/helicase..|1452|NC_014661.1(164093):37177-38628:-1 ^RAST2:fig|10239.85.peg.72^ Viruses _Acinetobacter_phage_Acj61|neighbours:(-1),(-1)|neighbour_genes:hypothetical protein,Phage head assembly ..|
MIDVILGQLVANQDYFGRVWPYLNEDYFEKGPARILYNSIRKHVNDYNGVPSKVALNLALSNSRAGEVELKGANDLLNSLSDQVESCDWLIPETEKYIQKVAMYNATSRIIQIQTNADLPPEQRNRKIQDVGAIPDIMRDALSVCFDSSVGHNWMDDYEARWLSYQNKTRKIPFKLPILNRITKGGAENATLNILLAGSNVGKSLGLCTLAADYLQTGKNVLYITMEMAEEVCAKRIDANLLDVTLDDIDDGKISYPEYKSKMERWRKANVLGQLYIKQYATGGANANTFRALINELKLKKGFVPDVIIIDYLGICGSCRIKQYTENSYTLVKAIAEELRALAFDTNTLIWSAAQTTRGGWDASDMSMSDVAESAGLVHTADFMLGVIETEELAQQGLQLIKQLKSRYGDKMINNKFTLVVKKGNQRWVEPDGETAPKIPAASDHEMEISHAQQTTQEHLNKVHRVQAASRSELEDLADQIKF
> |[Viruses _Acinetobacter_phage _Acj9]||_Acinetobacter_phage_Acj9.gb|DNA primase/helicase..|1494|NC_014663.1(169947):40448-41941:-1 ^RAST2:fig|10239.87.peg.78^ Viruses _Acinetobacter_phage _Acj9|neighbours:(-1),(-1)|neighbour_genes:hypothetical protein,hypothetical protein|
MIDVILGQLISNQEYFGRVWPYLNEDYFEKGPAQIVFNSIKHHVDKYNGVPSKVALDIAIQNSKISDAEFSGTVKLLSLLKTEKESLDWLIPETEAFVKDVAIQNATMKIIQIQVNSQKDAKHRDKRIPDVGAIPDIMKEAISICFDTSVGHSWLDDYEARWLEYQNKSRKIPFKLNILNRITKGGVETGTLNIILAGVNVGKSLGLCSLAADYLQSGKNVLYISMEMAEHVVAKRIDANLLDVTMDDLDEGHVSYAEYKNKMERWRKSNVLGQLYIKQYPIGGANALTFKALLNELKLKKGFVPDVIIVDYLGICASARIKVFSENSYTLVKAIAEELRALAVEEQVPVWTAAQTTRGGWDSSDITMGDIAESAGLSHTADFILAAIETEDLALQGVQLMKQIKSRYGDKMINNKFNLAVKKGNQRWHEVDGPSAPVIPDVSEAEIIAACVGAKEDIPITDESIELTKMAEMDKVHRVAAASRSELDDFVNQINFG
> |[Tevenvirinae _Acinetobacter_phage_KARL-1]||_Acinetobacter_phage_KARL-1.gb|gp41 replication and..|1497|MH713599.1(166560):148998-150494:1 ^RAST2:fig|1198136.64.peg.225^ Tevenvirinae _Acinetobacter_phage_KARL-1|neighbours:(1),(1)|neighbour_genes:Phage head assembly ..,hypothetical protein|
MIDIILGQLISNQEYFGKVWPYLKEEYFDKGPARILYNSIKKHVDAYHGVPSKVALDLVVNNSSLNEVDFNGTTTLLNNLKTEKESIDWLVPETEAFIKKRAIYNATVKIVQIQNNADKPINQRDKRLPDVGAIPDIMKEALAVCFDSSIGHNWMDDYESRWLSYQNKARKIPFKLSILGKITKGGVEIGTLNIILAGVNVGKSLGLCSLTADYLQSGKNVLYISMEMAEEVVAKRIDANLLDISMDDLDDGHVSYPEYKARMERWRRANVLGQLYIKQYPIGGAHALTFKALLNELKLKKGFKPDVIVVDYLGICASSRIKVFSENSYTLVKAIAEELRALAVEEGVPIWTAAQTTRGGWDNSDITMSDIAESAGLSHTADFILAAIETEELAAQGVQLMKQIKSRYGDKSINNKFTLCVKKGNQRWYEADGPSAPVIPDEMMTDDIIIKACVDAKENIPITEESIKLSNREELEKVHRISAASRSELEDLAAQLNF
> |[Viruses _Acinetobacter_phage_ZZ1]||_Acinetobacter_phage_ZZ1.gb|DNA primase/helicase..|1485|NC_018087.3(166687):38786-40270:-1 ^RAST2:fig|10239.86.peg.82^ Viruses _Acinetobacter_phage_ZZ1|neighbours:(-1),(-1)|neighbour_genes:hypothetical protein,hypothetical protein|
MIDVILGQLISNQEYFGRVWPYMKDEYFEKGPARTIFNSIKKHVDAYNGVPSKVALDIAIGNSQLPETEYKGAMELLNRLKLEKESNDWLVPETEQYVKNVAMYNATTRIVQIQLNAEKPKEKRDKYLPDVGAIPDIMKEALSICFDSSIGHSWMDDYEARWLSYQNKTRKVPFKLNKLNVITKGGVETGTLNILLAGVNVGKSLGLCSLAADYLQMGKNVLYISMEMAEEVVAKRIDANLLDVTMDDLDEGHVSYAEYKGKMERWRKSNVLGQLYIKQYPIGGAHALTFKALLNELKLKKGFKPDIIVVDYLGICASSRIKVFSENSYTLVKAIAEELRALAVEEEVPIWTAAQTTRGGWDNSDITMGDIAESAGLSHTADFILAVIETEDLAAQGIQLMKQIKSRYGDKMVNNKFNLCVKKGNQRWHEEDGPSAPIIPSEEEIIQACIGAADQVPVTQESIELHKSVEMDKVHRVAAASRSELDALAESLTF
> |[Tevenvirinae Acinetobacter_phage_vB_ApiM_fHyAci03]||_Acinetobacter_phage_vB_ApiM_fHyAci03.gb|gp41 replication and..|1497|MH460829.1(165975):34322-35818:-1 ^RAST2:fig|1198136.65.peg.75^ Tevenvirinae Acinetobacter_phage_vB_ApiM_fHyAci03|neighbours:(-1),(-1)|neighbour_genes:hypothetical protein,Phage head assembly ..|
MIDIILGQLISNQEYFGKVWPYLKEEYFDKGPARILYNSIKKHVDAYHGVPSKVALDLVVNNSSLNEVDFNGTTTLLNNLKTEKESIDWLVPETEAFIKKRAIYNATVKIVQIQNNADKPINQRDKRLPDVGAIPDIMKEALAVCFDSSIGHNWMDDYESRWLSYQNKARKIPFKLSILGKITKGGVEIGTLNIILAGVNVGKSLGLCSLTADYLQSGKNVLYISMEMAEEVVAKRIDANLLDISMDDLDDGHVSYPEYKARMERWRRANVLGQLYIKQYPIGGAHALTFKALLNELKLKKGFKPDVIVVDYLGICASSRIKVFSENSYTLVKAIAEELRALAVEEGVPIWTAAQTTRGGWDNSDITMSDIAESAGLSHTADFILAAIETEELAAQGVQLMKQIKSRYGDKSINNKFTLCVKKGNQRWYEADGPSAPVIPDEMMTDDIIIKACVDAKENIPITEESIKLSNREELEKVHRISAASRSELEDLAAQLNF
> |[Tevenvirinae _Aeromonas_phage_65.2]||_Aeromonas_phage_65.2.gb|DNA primase/helicase..|1563|KY290955.1(236567):9306-10868:-1 ^RAST2:fig|1198136.115.peg.14^ Tevenvirinae _Aeromonas_phage_65.2|neighbours:(-1),(-1)|neighbour_genes:hypothetical protein,Phage protein|
MSINISQIIINNLIYNGEYFGKVYPFLESSYFSKGPYRIAFDMIREHAKKHNKAPSVAALSVMVERKQNMSQVEYDQTKILISRIEQAPEDKNWLIEETERFCKERAIDIALSECIQIRENFSKPLDEQDPKIKDLGAMQDIMKKAMSVGFTFDIGHDYMGQAEDRWEAYNQKTNKIPFLNHMLNRITKGGVEIGTLNVILAGTGVGKSIGLCHLATEYMQLGLNVLYVSFEMSEETVGKRIDANLMDLTLDDLDSGLIQKTEFMNRFNKKVIGKSLGKLYVKQFPTSGANVNHIRNLIDELEMKKGFKPDIIMVDYLGIMASSRMKFSDNSYAFIKAISEEVRGLAIEKKLVAWSGAQTNRGSSDSLEIDKADIADSYALLHGCDFVLAISEDEDLIGMGQQLFKQLKSRYGDINTYNKFCMVVEKSKMRWSDLDETTPYTVVFERKDLEERSDIKADSIVVRTGDTSTSVPVALDPEIEDIIDTKPLGNVLFKRAMTNVDIKIDFDIPEDNDDDIPWD
> |[Viruses Aeromonas phage 65]||_Aeromonas_phage_65.gb|DNA primase/helicase..|1563|NC_015251.1(235229):9308-10870:-1 ^RAST2:fig|10239.65.peg.14^ Viruses Aeromonas phage 65|neighbours:(-1),(-1)|neighbour_genes:hypothetical protein,Phage protein|
MSINISQIIINNLIYNGEYFGKVYPFLESSYFSKGPYRIAFDMIREHAKKHNKAPSVAALSVMVERKQNMSQVEYDQTKILISRIEQAPEDKNWLIEETERFCKERAIDIALSECIQIRENFSKPLDEQDPKIKDLGAMQDIMKKAMSVGFTFDIGHDYMGQAEDRWEAYNQKTNKIPFLNHMLNRITKGGVEIGTLNVILAGTGVGKSIGLCHLATEYMQLGLNVLYVSFEMSEETVGKRIDANLMDLTLDDLDSGLIQKTEFMNRFNKKVIGKSLGKLYVKQFPTSGANVNHIRNLIDELEMKKGFKPDIIMVDYLGIMASSRMKFSDNSYAFIKAISEEVRGLAIEKKLVAWSGAQTNRGSSDSLEIDKADIADSYALLHGCDFVLAISEDEDLIGMGQQLFKQLKSRYGDINTYNKFCMVVEKSKMRWSDLDETTPYTVVFERKDLEERSDIKADSIVVRTGDTSTSVPVALDPEIEDIIDTKPLGNVLFKRAMTNVDIKIDFDIPEDNDDDIPWD
> |[Tevenvirinae _Aeromonas_phage_AS-szw]||_Aeromonas_phage_AS-szw.gb|hypothetical protein|1560|MF498773.1(229957):163402-164961:1 ^RAST2:fig|1198136.118.peg.287^ Tevenvirinae _Aeromonas_phage_AS-szw|neighbours:(1),(1)|neighbour_genes:hypothetical protein,hypothetical protein|
MSISQIIINNLVFNGEYFGKVYPFLKSEYFSKGPYRIAFDLIDTYAKKHNKAPSVAALDVMLERKQNMSQVEYDQTKVLVSRIEQIPEDKNWLIEETESFCKERAIDIALSECIQIRENFAKPLDEQDPKIKDIGAMQEIMKKAMSVGFTFDVGHDYMNSAEERWEAYNQKTNKIPFLNHMLNRITKGGVERGTLNVILAGTGVGKSIGLCHLATEYMQLGLNVLYVSFEMSEETVGKRIDANLMDLTLDELDSGLIQKSEFMNRFNKKVAGKKLGKLYVKQFPTSGANVNHIRNLMDELEMKKGFKPDVIMVDYLGIMASSRMKFSDNSYSFIKAISEEVRGLAIEKKIVAWSGAQTNRGSSGSLEIDKADIADSYALLHGCDFVLAISEDEDLVQMGQQLFKQLKSRYGDINTHNKFCLAVQKNYMRWSDLDDTTPYTVVFERKDLEEKTDIQEDAVIVRQGDQITSIPVEITQEMEEVIDTTPMGSSMFKRRMSKTEVDFNDLLAEQSVDEDIPWD
> |[Tevenvirinae _Aeromonas_phage_AS-zj]||_Aeromonas_phage_AS-zj.gb|hypothetical protein|1560|MF448340.1(229929):40035-41594:1 ^RAST2:fig|1198136.120.peg.48^ Tevenvirinae _Aeromonas_phage_AS-zj|neighbours:(1),(1)|neighbour_genes:hypothetical protein,hypothetical protein|
MSISQIIINNLVFNGEYFGKVYPFLKSEYFSKGPYRIAFDLIDTYAKKHNKAPSVAALDVMLERKQNMSQVEYDQTKVLVSRIEQIPEDKNWLIEETESFCKERAIDIALSECIQIRENFAKPLDEQDPKIKDIGAMQEIMKKAMSVGFTFDVGHDYMNSAEERWEAYNQKTNKIPFLNHMLNRITKGGVERGTLNVILAGTGVGKSIGLCHLATEYMQLGLNVLYVSFEMSEETVGKRIDANLMDLTLDELDSGLIQKSEFMNRFNKKVAGKKLGKLYVKQFPTSGANVNHIRNLMDELEMKKGFKPDVIMVDYLGIMASSRMKFSDNSYSFIKAISEEVRGLAIEKKIVAWSGAQTNRGSSGSLEIDKADIADSYALLHGCDFVLAISEDEDLVQMGQQLFKQLKSRYGDINTHNKFCLAVQKNYMRWSDLDDTTPYTVVFERKDLEEKTDIQEDAVIVRQGDQITSIPVEITQEMEEVIDTTPMGSSMFKRRMSKTEVDFNDLLAEQSVDEDIPWD
>ID:NP_943891.1 |[Aeromonas virus Aeh1]||_Aeromonas_phage_Aeh1_.gbk|41|1458|NC_005260(233234):8928-10385:-1 ^GeneID:2658236^ Aeromonas phage Aeh1, complete genome.|neighbours:ID:NP_943890.1(-1),ID:NP_943892.1(-1)|neighbour_genes:gp61.1 conserved hyp..,gp40 head vertex ass..|
MSIEQSILTNLLVSEEYFRQVFPFLKSEYFPRGPIRIIFELIQKHYNEYKTIPTHNALVIALEKRSGIAQVEFDEAYSGIAELTGVPEDLAWLLAETEKYCQERAMHNALSEAIRIQENHAKPLDERDKRISDIGAIPDLMKNALAVAFNIAIGHDYFDDVESRFQSYRMKTKKISFLTKILNTITKGGVERKTLNLILAGVNVGKSLGLCHLACEYLLQGYNVLYVSMEMGEEVCGKRIDANLLDVSLDDIDDGLISESDFMRRFGALKQKNCGKLVVKQFPTGAANVNHLNNLMADLQIKKGFKPDIVIVDYLGIMCSKRMTAYSENSYTLVKAIAEELRGFAVEHNVVVWSAAQTTRGGWDSSDISMSDIAESAGLAATADFILAAMETDELAEIGQQLMKQIKSRYGDKNKFSRFNLCVDKGKQRWHEPDGNFGGNLNDANDRMQATHKDNVAKAKDLSTRNKMDQLSAMGDASDAVDWGI
> |[Tevenvirinae _Aeromonas_phage_Ah1]||_Aeromonas_phage_Ah1.gb|Phage DNA primase/he..|1515|MG250483.1(221116):9553-11067:-1 ^RAST2:fig|1198136.116.peg.17^ Tevenvirinae _Aeromonas_phage_Ah1|neighbours:(-1),(-1)|neighbour_genes:T4-like phage protei..,Phage protein|
MNYSNMFKPLYKRKSKKVVNVNRTIYLTNLLVSEEYFRQVFPFLKSEYFPRGPIRIIFELIQKHYNEYKTIPTHNALVIALEKRTGIAQVEFDEAYAGIAELTGVPEDLAWLLSETEKYCQERAMHNALSEAIRIQENHAKPLDERDKRIADIGAIPDLMKNALAVAFNIAIGHDYFDDVESRFQSYRMKAKKIPFTTRILNTITKGGVERKTLNLILAGVNVGKSLGLCHLACEYLLQGYNVLYVSMEMGEEVCGKRIDANLLDVSLDDIDDGLISESDFMRRFGALKQKNCGKLVVKQFPTGAANVNHLNNLMADLQIKKGFKPDIVIVDYLGIMCSKRMTAYSENSYTLVKAIAEELRGFAVEHNVVVWSAAQTTRGGWDSSDISMSDIAESAGLAATADFILAAMETDELAEIGQQLMKQIKSRYGDKNKFSRFNLCVDKSKQRWSEPEGNFGGNLNDANDRMQATHKENVAKAKDMSTRNKMEQLAAMNDASDAVDWGI
> |[Tevenvirinae _Aeromonas_phage_AsFcp_2]||_Aeromonas_phage_AsFcp_2.gb|Phage DNA primase/he..|1455|MH791401.1(219171):179304-180758:-1 ^RAST2:fig|1198136.67.peg.306^ Tevenvirinae _Aeromonas_phage_AsFcp_2|neighbours:(-1),(-1)|neighbour_genes:hypothetical protein,Phage head assembly ..|
MSIEQSILTNLLVSEEYFRQVFPFLKSEYFPRGPIRIIFDLIKKHYDNYKTIPTHNALVIALEKRSGISQIEFDEAYGGIGELIGAPEDLAWLMAETEKYCQERAMNNALSEAIRIQENHAKPLDERDKKISDIGVIPDLMKNALAVAFNLAIGHDYFDDVEQRFQSYRMKTKKISFMTKILNTITKGGVERKTLNLILAGVNVGKSLGLCHLACEYLLQGYNVLYVSMEMGEEVCGKRIDANLLDVTLDDIDDGLITETDFMRRFGNLKQKNCGKLVVKQFPTGAANVNHLNNLMADLQIKKGFKPDIVIVDYLGIMCSKRMTTFSENSYTLVKAIAEELRGFAVEHNVVVWSAAQTTRGGWDSSDISMSDIAESAGLAATADFILAAMETEELAEIEQQLFKQIKSRYGDKNKFTRFNLCVNKGKQRWSEPDGNFGGNLDDASSRVQQAHKENVAQAKDLSTRNKMDQLANMNIGDDAEWGI
> |[Tevenvirinae _Aeromonas_phage_Asswx_1]||_Aeromonas_phage_Asswx_1.gb|hypothetical protein|1560|MH791398.1(229103):171094-172653:1 ^RAST2:fig|1198136.119.peg.312^ Tevenvirinae _Aeromonas_phage_Asswx_1|neighbours:(1),(1)|neighbour_genes:hypothetical protein,Phage protein|
MSISQIIINNLVFNGEYFGKVYPFLKSEYFSKGPYRIAFDLIDTYAKKHNKAPSVAALDVMLERKQNMSQVEYDQTKVLVSRIEQIPEDKNWLIEETESFCKERAIDIALSECIQIRENFAKPLDEQDPKIKDIGAMQEIMKKAMSVGFTFDVGHDYMNSAEERWEAYNQKTNKIPFLNHMLNRITKGGVERGTLNVILAGTGVGKSIGLCHLATEYMQLGLNVLYVSFEMSEETVGKRIDANLMDLTLDELDSGLIQKSEFMNRFNKKVAGKKLGKLYVKQFPTSGANVNHIRNLMDELEMKKGFKPDVICCDYLGIMASSRMKFSDNSYSFIKAISEEVRGLAIEKKVVVWSGAQTNRGSSGSLEIDKADIADSFALLHGCDFVLAISEDEDLVQMGQQLFKQLKSRYGDINTHNKFCLAVQKNYMRWSDLDDTTPYTVVFERKDLEEKTDIQEDAVIVRQGDQITSIPVEITQEMEDVIDTTPMGSSMFKRRMSKTEVDFNDLLAEQSVDEDIPWD
> |[Tevenvirinae _Aeromonas_phage_Aswh_1]||_Aeromonas_phage_Aswh_1.gb|Phage DNA primase/he..|1569|MH791414.1(229730):66460-68028:-1 ^RAST2:fig|1198136.117.peg.161^ Tevenvirinae _Aeromonas_phage_Aswh_1|neighbours:(-1),(-1)|neighbour_genes:hypothetical protein,hypothetical protein|
MSVSMSQIIINNLVYNSEFFGKVYPFLKPEYFARGPYRIAFEMIHEYAKKHNKAPSVNALGVMIEKKQNISQVEYDQSKVLISRIEQIPEDPKWLVEETEKFCQERAMDIAISECIQIRENFSKPLDEQDKKIKDIGAIPEIMKTALSVGFTFDIGHDYMAQAEDRWESYNKKTNKIPFLNHMLNRITKGGVELGTLNVILAGTGVGKSIGLCHLATEYLQLGLNVLYVSFEMSEETVGKRIDANLMDISLDDLDSGLVQKSEFMNRFNKKVLGKKLGKLFVKQFPTSGANVNHIRNLMDELEMKKGFKPDVIMVDYLGIMASSRMKFSDNSYSFIKAISEEVRGLAIEKKIVAWSGAQTNRGSSGSLEIDKADIADSYALLHGCDFVLAISEDEDLISLGQQLFKQLKSRYGDINTHNKFCMVVEKGKMRWSDLDDTAPYTVVYERKDLEERSDISADSIVVRKGDDVTSVAVEIEPEIADIIDTKPLGPVLFKRNLSKVQIDFNEDIAGMIDEDSAPWDD
> |[Tevenvirinae _Aeromonas_phage_CC2]||_Aeromonas_phage_CC2.gb|hypothetical protein|1563|NC_019538.1(231743):96802-98364:-1 ^RAST2:fig|1198136.110.peg.251^ Tevenvirinae _Aeromonas_phage_CC2|neighbours:(-1),(-1)|neighbour_genes:Phage protein,hypothetical protein|
MSISQIIINNLVFNGEYFGKVYPFLKSEYFSKGPYRIAFDLIDTYAKKHNKAPSVAALDVMLERKQNMSQVEYDQTKVLVSRIEQIPEDKNWLIEETESFCKERAIDIALSECIQIRENFAKPLDEQDPKIKDIGAMQEIMKKAMSVGFTFDVGHDYMNSAEERWEAYNQKTNKIPFLNHMLNRITKGGVERGTLNVILAGTGVGKSIGLCHLATEYMQLGLNVLYVSFEMSEETVGKRIDANLMDLTLDELDSGLIQKSEFMNRFNKKVAGKKLGKLYVKQFPTSGANVNHIRNLMDELEMKKGFKPDVIMVDYLGIMASSRMKFSDNSYSFIKAISEEVRGLAIEKKIVAWSGAQTNRGSSGSLEIDKADIADSYALLHGCDFVLAISEDEDLVQMGQQLFKQLKSRYGDINTHNKFCMVVEKAKMRWSDLDETTPYTVVFERKDLEERSDIQDDAVIVRRGDEITSVPVEVTPEVVDEIDTTPMGGSMFKRRMSKTEVDFNDLLAEQTHEDDAPWDN
> |[Tevenvirinae _Aeromonas_phage_PX29]||_Aeromonas_phage_PX29.gb|Phage DNA primase/he..|1455|NC_023688.1(222006):8669-10123:-1 ^RAST2:fig|1198136.108.peg.12^ Tevenvirinae _Aeromonas_phage_PX29|neighbours:(-1),(-1)|neighbour_genes:hypothetical protein,Phage head assembly ..|
MSIEQSILTNLLVSEEYFRQVFPFLKSEYFPRGPIRIIFDLIKKHYDNYKTIPTHNALVIALEKRSGISQIEFDEAYGGIGELIGVPEDLAWLMAETEKYCQERAMNNALSEAIRIQENHAKPLDERDKKIPDIGVIPDLMKNALAVAFNLAIGHDYFDDVEQRFQSYRMKTKKISFMTKILNTITKGGVERKTLNLILAGVNVGKSLGLCHLACEYLLQGYNVLYVSMEMGEEVCGKRIDANLLDVTLDDIDDGLITETDFMRRFGNLKQKNCGKLVVKQFPTGAANVNHLNNLMADLQIKKGFKPDIVIVDYLGIMCSKRMTTFSENSYTLVKAIAEELRGFAVEHNVVVWSAAQTTRGGWDSSDISMSDIAESAGLAATADFILAAMETEELAEIEQQLFKQIKSRYGDKNKFTRFNLCVNKGKQRWSEPDGNFGGNLDDASSRVQQAHKENVAQAKDLSTRNKMDQLANMNIGDDAEWGI
> |[Tevenvirinae _Aeromonas_phage_phiAS5]||_Aeromonas_phage_phiAS5.gb|DNA helicase|1455|NC_014636.1(225268):101676-103130:-1 ^RAST2:fig|1198136.107.peg.151^ Tevenvirinae _Aeromonas_phage_phiAS5|neighbours:(-1),(-1)|neighbour_genes:hypothetical protein,[Aeromonas phage phi..|
MSIEQSILTNLLVSEEYFRQVFPFIKREYFPRGPIRLIFELIQKHYTEYKTIPTHNALAIALEKRTGISQVEFDEAYSGIGELVGVPEDLGWLLAETEKYCQERAMHNALSEAILIQENHAKPLDERDRKIKDIGAIPDLMKNALAVAFNLAIGHDYFDDVESRFQSYKTKSKKIPFITKILNTITKGGVERRTLNIILAGVNVGKSLGLCHLACEYLLQGYNVLYVSMEMGEEVCGKRIDANLLDVTLDDIDDGLISETDFMRRFAGLKQKNCGKLVVKQFPTGAANCNHLDNLMSDLQIKKGFKPDIVIVDYLGIMASKRMTAYSENSYTMVKAIAEELRGFAIEHDVVVWSAAQTTRGGWDSSDINMSDVAESAGLPATCDFMLAAMETEELAEINQQLFKQIKSRYGDKNKFTRFNLCVNKGKQRWTEPEGNFGGNLNDASSRMNEAHKENVAKAKDLSTRNKMDKLADATIDDAVDWGI
>ID:YP_802980.1 |[Escherichia virus RB32]||_Bacteriophage_RB32_.gbk|41|1428|NC_008515(165890):18985-20412:-1 ^GeneID:4405680^ Bacteriophage RB32, complete genome.|neighbours:ID:YP_802979.1(-1),ID:YP_802981.1(-1)|neighbour_genes:dmd,40|
MVEIILSHLIFDQAYFSKVWPYMDSEYFESGPAKNTFKLIKSHVNEYHSVPSINALNVALENSSFTETEYSGVKTLISKLADSPEDHSWLVKETEKYVQQRAMFNATSKIIEIQTNAELPPEKRNKKMPDVGAIPDIMRQALSISFDSYVGHDWMDDYEARWLSYMNKARKVPFKLRILNKITKGGAETGTLNVLMAGVNVGKSLGLCSLAADYLQLGHNVLYISMEMAEEVCAKRIDANMLDVSLDDIDDGHISYAEYKGKMEKWREKSTLGRLIVKQYPTGGADANTFRSLLNELKLKKNFVPTIIIVDYLGICKSCRIRVYSENSYTTVKAIAEELRALAVETETVLWTAAQVGKQAWDSSDVNMSDIAESAGLPATADFMLAVIETEELAAAEQQLIKQIKSRYGDKNKWNKFLMGVQKGNQKWVEIEQDSTPSEVSEVAGSQQIQAEQNRYQRNESTRAQLDALANELKF
> |[Tevenvirinae _Citrobacter_phage_IME-CF2]||_Citrobacter_phage_IME-CF2.gb|DNA helicase|1437|NC_029013.1(177688):97688-99124:1 ^RAST2:fig|1198136.109.peg.181^ Tevenvirinae _Citrobacter_phage_IME-CF2|neighbours:(1),(1)|neighbour_genes:Phage head assembly ..,hypothetical protein|
MIVETIFSNLVFNGTYFVQAWPHLKRDYFEGNAQVLYDLMDKHVQEFNSIPSQTALEVALEKKSLSDVVYEDTKKMIRSMKNAPEDLDWLMKETETYCKDKAMYRALSRAIEIQANAEKPAGERNNKLPDVGAIPDIMAEALAISFDSSVGHDYFEDYEKRWMLYQSKAMKIPFNIPILNAITKGGAERGTLNILMAGVNVGKSLGLCSLAADYLQSGKNVLYISMEMAEHVCSKRIDANLLDVSMDDIDNGNIQYADYKNRMERLKQSKVGRLIVKQYPTAGANANHFKALIKELKLKKNFVPDVIIVDYLGICASTRVRGAENTYILVKAIAEELRGLAVETNTVMWTGAQTTRNAWDASDISMGDVAESAGLPATADFMLAVIETDELAEQGLQMFKQIKSRYGDKNHFNHFKLEVRKGNQRWMDADNSDIGFKSDYKGRQMPKTVEEAQGAMVKQAEGNRSKLAEAAKSMNIEF
>ID:YP_009194854.1 |[Citrobacter phage Margaery]||_Citrobacter_phage_Margaery_.gbk|replication and reco..|1440|NC_028755(178182):19979-21418:-1 ^GeneID:26647223^ Citrobacter phage Margaery, complete genome.|neighbours:ID:YP_009194853.1(-1),ID:YP_009194855.1(-1)|neighbour_genes:hypothetical protein,head vertex assembly..|
MIVETIFSNLVFNGTYFVQAWPHLRREYFEGNAQILFDLVDKHVQEFNSIPSQTALEVALDKKSLSDVVYEDTKKMIRSMKNAPEDLEWLMKETETYCRDKAMYRALSRAIEIQANAEKPAGERNNKIPDVGAIPDIMAEALAISFDSSVGHDYFEDYEKRWMLYQSKAMKIPFNIPILNAITKGGAERGTLNILMAGVNVGKSLGLCSLAADYLQSGKNVLYISMEMAEHVCSKRIDANLLDVPLDDIDNGNITYADYKNRMERLKQSKVGRLIVKQYPTAGANANHFKALIKELKLKKGFVPDVIIVDYLGICASTRVRGAENTYILVKAIAEELRGLAVETNTVMWTGAQTTRAAWDASDISMGDVAESAGLPATADFMLAVIETDELADQGLQLFKQIKSRYGDKNHFNHFKLEVRKGNQRWMDTDNSDIGFKSDYKGRQMPKTVEEAQGAMVKQAETNRSNKLAEIANSTDIQF
>ID:AYJ72899.1 |[Citrobacter phage Maroon]||_Citrobacter_phage_Maroon_.gbk|helicase|1440|MH823906(178830):19533-20972:-1 ^^ Citrobacter phage Maroon, complete genome.|neighbours:ID:AYJ72898.1(-1),ID:AYJ72900.1(-1)|neighbour_genes:hypothetical protein,head vertex assembly..|
MIVETIFSNLVFNGTYFVQAWPHLRREYFEGNAQILFDLVDKHVQEFNSIPSQTALEVALDKKSLSDVVYEDTKKMIRSMKNAPEDLEWLMKETETYCRDKAMYRALSRAIEIQANAEKPAGERNNKIPDVGAIPDIMAEALAISFDSSVGHDYFEDYEKRWMLYQSKAMKIPFNIPILNAITKGGAERGTLNILMAGVNVGKSLGLCSLAADYLQSGKNVLYISMEMAEHVCSKRIDANLLDVPLDDIDNGNITYADYKNRMERLKQSKVGRLIVKQYPTAGANANHFKALIKELKLKKGFVPDVIIVDYLGICASTRVRGAENTYILVKAIAEELRGLAVETNTVMWTGAQTTRAAWDASDISMGDVAESAGLPATADFMLAVIETDELADQGLQLFKQIKSRYGDKNHFNHFKLEVRKGNQRWMDTDNSDIGFKSDYKGRQMPKTVEEAQGAMVKQAETNRSNKLAEIANSTDIQF
>ID:YP_009203753.1 |[Citrobacter phage Merlin]||_Citrobacter_phage_Merlin_.gbk|DNA primase-helicase..|1368|NC_028857(172733):17722-19089:-1 ^GeneID:26647953^ Citrobacter phage Merlin, complete genome.|neighbours:ID:YP_009203752.1(-1),ID:YP_009203754.1(-1)|neighbour_genes:hypothetical protein,head vertex assembly..|
MDSEYFEHGPAKNVFTLLQKHINEYSSVPSLNALNIALSNSSLGESEAEGAQKLLDKLADTPEDLSWLVKETEKYVQSHAMYNATSKIIEIQTNAELPPEKRNKKLPDIGAIPDIMRQALSISFDSYIGHDWMDDYEARWLAYQNKARKVPFLMNILNRITKGGAETGTLNILMAGVNVGKSLGLCSLAADYLQTGKNVLYISMEMAEEVCAKRIDANLLDVSLDDIDDGNVSYAEYKGKMEKWRQKNTLGRLVIKQYPTGGAHANTFRALLNELKLKKNFVPDVIMIDYLGICASCRIRQYTENSYTLVKAIAEELRALAVETETVVWSAAQVGRGAWDASDMNMSDIAESAGLPATADFMLAVIETEELAQMEQQLIKQIKSRYGDKNKNNKFSVGVKKGNQRWVEIAQEGGDKPTPVSETSGGQQRVAEQNRIAKVEVSRAKLDALAEDMKF
> |[Tevenvirinae _Citrobacter_phage_Miller]||_Citrobacter_phage_Miller.gb|DNA helicase|1437|NC_025414.1(178171):19636-21072:-1 ^RAST2:fig|1198136.111.peg.37^ Tevenvirinae _Citrobacter_phage_Miller|neighbours:(-1),(-1)|neighbour_genes:hypothetical protein,Phage head assembly ..|
MIVETIFSNLVFNGTYFVQAWPHLKRDYFEGNAQVLYDLMDKHVQEFNSIPSQTALEVALEKKSLSDVVYEDTKKMIRSMKNAPEDLDWLMKETETYCKDKAMYRALSRAIEIQANAEKPAGERNNKIPDVGAIPDIMAEALAISFDSSVGHDYFEDYEKRWMLYQSKAMKIPFNIPILNAITKGGAERGTLNILMAGVNVGKSLGLCSLAADYLQSGKNVLYISMEMAEHVCSKRIDANLLDVSMDDIDNGNIQYADYKNRMERLKQSKVGRLIVKQYPTAGANANHFKALIKELKLKKNFVPDVIIVDYLGICASTRVRGAENTYILVKAIAEELRGLAVETNAVMWTGAQTTRNAWDASDISMGDVAESAGLPATADFMLAVIETDELAEQGLQMFKQIKSRYGDKNHFNHFKLEVRKGNQRWMDTDNSDIGFKSDYKGRQMPKTVEEAQGAMVKQAEGNRSKLAEAAKSMNIEF
>ID:YP_009146474.1 |[Citrobacter phage Moon]||_Citrobacter_phage_Moon.gbk|DNA primase-helicase..|1368|NC_027331(170341):18216-19583:-1 ^GeneID:24721640,InterPro:IPR007694,InterPro:IPR027417^ Citrobacter phage Moon, complete genome.|neighbours:ID:YP_009146473.1(-1),ID:YP_009146475.1(-1)|neighbour_genes:hypothetical protein,head vertex assembly..|
MDSEYFEHGPAKNVFTLLQKHINEYSSVPSLNALNIALSNSSLGESEAEGAQKLLDKLADTPEDLSWLVKETEKYVQSHAMYNATSKIIEIQTNAELPPEKRNKKLPDIGAIPDIMRQALSISFDSYIGHDWMDDYEARWLAYQNKARKVPFLMNILNKITKGGAETGTLNILMAGVNVGKSLGLCSLAADYLQTGKNVLYISMEMAEEVCAKRIDANLLDVSLDDIDDGNVSYAEYKGKMEKWRQKNTLGRLIIKQYPTGGAHANTFRALLNELKLKKNFVPDVIMIDYLGICASCRIRQYTENSYTLVKAIAEELRALAVETETVVWSAAQVGRGAWDASDMNMSDIAESAGLPATADFMLAVIETEELAQMEQQLIKQIKSRYGDKNKNNKFSVGVKKGNQRWVEIAQEGGDKPTPISETSGGQQRVAEQNRIAKVEVSRAKLDALAEDMKF
>ID:YP_009285573.1 |[Citrobacter phage vB_CfrM_CfP1]||_Citrobacter_phage_vB_CfrM_CfP1_.gbk|DNA primase/helicase|1437|NC_031057(180219):21870-23306:-1 ^GeneID:29079764^ Citrobacter phage vB_CfrM_CfP1, complete genome.|neighbours:ID:YP_009285572.1(-1),ID:YP_009285574.1(-1)|neighbour_genes:hypothetical protein,membrane-associated ..|
MIVETIFSNLVFNGTYFVQAWPHLKRDYFEGNAQVLYDLMDKHVQEFNSIPSQTALEVALEKKSLSDVVYEDTKKMIRSMKNAPEDLDWLMKETETYCKDKAMYRALSRAIEIQANAEKPAGERNNKIPDVGAIPDIMAEALAISFDSSVGHDYFEDYEKRWMLYQSKAMKIPFNIPILNAITKGGAERGTLNILMAGVNVGKSLGLCSLAADYLQSGKNVLYISMEMAEHVCSKRIDANLLDVSMDDIDNGNIQYADYKNRMERLKQSKVGRLIVKQYPTAGANANHFKALIKELKLKKNFVPDVIIVDYLGICASTRVRGAENTYILVKAIAEELRGLAVETNAVMWTGAQTTRNAWDASDISMGDVAESAGLPATADFMLAVIETDELAEQGLQMFKQIKSRYGDKNHFNHFKLEVRKGNQRWMDTDNSDIGFKSDYKGRQMPKTVEEAQGAMVKQAEGNRSKLAEAAKSMNIEF
> |[Tevenvirinae _Cronobacter_phage_Pet-CM3-4]||_Cronobacter_phage_Pet-CM3-4.gb|Phage DNA primase/he..|1377|LT614807.1(171975):18808-20184:-1 ^RAST2:fig|1198136.112.peg.35^ Tevenvirinae _Cronobacter_phage_Pet-CM3-4|neighbours:(-1),(-1)|neighbour_genes:hypothetical protein,Phage head assembly ..|
MGDEYFEHGPAKNVFKLIHQHVLKYQAVPSKTALAVALDNSQLVETEVQGASELINKLQDTPEDLNWLVAETERFVQESAMYNATSKIIEIQTNAQLPPEKRNKKLPDVGAIPDIMRAALSISFDSYIGHDWMEDHEARWLAYQNKARKVAFKLNILNRITKGGAETGTLNVLLAGVNVGKSLGLCSLAADYLQMGKNVLYISMEMAEEVCAKRIDANLLDVSLDDIDDGHVSYAEYKGKMEKWRSKNTLGRLIIKQYPTGGAHANTFRALLNELKLKKNFVPDVIIIDYLGICASCRIKVYTENSYTLVKAIAEELRALAVESETVLWTAAQTTRSGWDASDVSMSDVAESAGLPATADFMLAVIETEELAQQGQQLIKQIKSRYGDKNINNKFLIGVSKGNQRWVEIAQEHGEQPTSVKETSGAQQRVAEGNRMTRVEQNASARAKLDALAEDLKF
>ID:YP_006986311.1 |[Cronobacter phage vB_CsaM_GAP161]||_Cronobacter_phage_vB_CsaM_GAP161_.gbk|replication and reco..|1440|NC_019398(178193):18748-20187:-1 ^GeneID:13997576^ Cronobacter phage vB_CsaM_GAP161, complete genome.|neighbours:ID:YP_006986310.1(-1),ID:YP_006986312.1(-1)|neighbour_genes:hypothetical protein,membrane-associated ..|
MIVETIFSNLVFNGTYFVQAWPHLRREYFEGNAQVLFDLVDKHVQEFNSIPSQTALEVALDKKSLSDVVYEDTKKMIRNMKNAPEDLDWLMKETETYCRDKAMYRALSRAIEIQANAEKPAGERNNKIPDVGAIPDIMAEALAISFDSSVGHDYFEDYEKRWMLYQSKAMKIAFNIPILNAITKGGAERGTLNILMAGVNVGKSLGLCSLAADYLQSGKNVLYISMEMAEHVCSKRIDANLLDVSLDDIDNGNITYADYKNRMERLKQSKVGRLIVKQYPTAGANANHFKALIKELKLKKNFVPDVIIVDYLGICASTRVRGAENTYILVKAIAEELRGLAVETNTVMWTGAQTTRAAWDASDISMGDVAESAGLPATADFMLAVIETDELADQGLQLFKQIKSRYGDKNHFNHFKLEVRKGNQRWMDTDNSDIGFQSDYKGRQMPKTLEEAQGAMVKQAETNRSSKLAEVANSTDIQF
>ID:AOG16163.1 |[Cronobacter phage vB_CsaM_leB]||_Cronobacter_phage_vB_CsaM_leB_.gbk|DNA helicase|1440|KX431559(177907):19601-21040:-1 ^^ Cronobacter phage vB_CsaM_leB, complete genome.|neighbours:ID:AOG16162.1(-1),ID:AOG16164.1(-1)|neighbour_genes:hypothetical protein,head vertex assembly..|
MIVETIFSNLVFNGTYFVQAWPHLRREYFEGNAQILFDLMDKHVQEFNSIPSQTALEVALDKKSLSDVVYEDTKKMIRSMKNAPEDLEWLMKETETYCRDKAMYRALSRAIEIQANAEKPAGERNNKIPDVGAIPDIMAEALAISFDSSVGHDYFEDYEKRWMLYQSKAMKIAFNIPILNAITKGGAERGTLNILMAGVNVGKSLGLCSLAADYLQSGKNVLYISMEMAEHVCSKRIDANLLDVAMDDIDNGNITYADYKNRMERLKQSKVGRLIVKQYPTAGANANHFKALIKELKLKKSFVPDVIIVDYLGICASTRVRGAENTYILVKAIAEELRGLAVETNTVMWTGAQTTRAAWDASDISMGDVAESAGLPATADFMLAVIETDELADQGLQLFKQIKSRYGDKNHFNHFKLEVRKGNQRWMDTDNSDIGFQSDYKGRQMPKTLEEAQGAMVKQAETNRSSKLAEVANSTDIQF
>ID:AOG16442.1 |[Cronobacter phage vB_CsaM_leN]||_Cronobacter_phage_vB_CsaM_leN_.gbk|replication and reco..|1440|KX431560(179516):19065-20504:-1 ^^ Cronobacter phage vB_CsaM_leN, complete genome.|neighbours:ID:AOG16441.1(-1),ID:AOG16443.1(-1)|neighbour_genes:hypothetical protein,membrane-associated ..|
MIVETIFSNLVFNGTYFVQAWPHLRREYFEGNAQILFDLMDKHVQEFNSIPSQTALEVALDKKSLSDVVYEDTKKMIRSMKNAPEDLEWLMKETETYCRDKAMYRALSRAIEIQANAEKPAGERNNKIPDVGAIPDIMAEALAISFDSSVGHDYFEDYEKRWMLYQSKAMKIAFNIPILNAITKGGAERGTLNILMAGVNVGKSLGLCSLAADYLQSGKNVLYISMEMAEHVCSKRIDANLLDVAMDDIDNGNITYADYKNRMERLKQSKVGRLIVKQYPTAGANANHFKALIKELKLKKSFVPDVIIVDYLGICASTRVRGAENTYILVKAIAEELRGLAVETNTVMWTGAQTTRAAWDASDISMGDVAESAGLPATADFMLAVIETDELADQGLQLFKQIKSRYGDKNHFNHFKLEVRKGNQRWMDTDNSDIGFQSDYKGRQMPKTLEEAQGAMVKQAETNRSSKLAEVANSTDIQF
>ID:YP_009005299.1 |[Enterobacter phage PG7]||_Enterobacter_phage_PG7_.gbk|DNA primase-helicase..|1377|NC_023561(173276):19021-20397:-1 ^GeneID:18502293^ Enterobacter phage PG7, complete genome.|neighbours:ID:YP_009005298.1(-1),ID:YP_009005300.1(-1)|neighbour_genes:hypothetical protein,head vertex assembly..|
MGDEYFEHGPAENVFKLIHQHVLKYQAVPSKTALAVALDNSQLVETEVQGASELINKLQDTPEDLNWLVAETERFVQESAMYNATSKIIEIQTNAQLPPEKRNKKLPDVGAIPDIMRAALPISFDSYIGHDWMEDHEARWLAYQNKARKVAFKLNILNRITKGGAETGTLNVLLAGVNVGKSLGLCSLAADYLQMGKNVLYISMEMADEVCAKRIDANLLDVSLDDIDDGHISYAEYKGKMEKWRSKNTLGRLIIKQYPTGGAHANTFRALLNELKLKKNFVPDVIIIDYLGICASCRIKVYTENSYTLVKAIAEELRALAVESETVLWTAAQTTRSGWDASDVSMSDVAESAGLPATADFMLAVIETEELAQQGQQLIKQIKSRYGDKNINNKFLIGVSKGNQRWVEIAQEHGEQPTSVKETSGAQQRVAEGNRMTRVEQNASARAKLDALAEDLKF
> |[Tevenvirinae Enterobacter_phage_myPSH1140]||_Enterobacter_phage_myPSH1140.gb|Phage DNA primase/he..|1377|MG999954.1(172614):20400-21776:-1 ^RAST2:fig|1198136.57.peg.38^ Tevenvirinae Enterobacter_phage_myPSH1140|neighbours:(-1),(-1)|neighbour_genes:hypothetical protein,hypothetical protein|
MGDEYFEHGPAKNVFKLIHQHVLKYQAVPSKTALTVALDNSQLVETEVQGASELINKLQDTPEDLNWLVAETERFVQESAMYNATSKIIEIQTNAQLPPEKRNKKLPDVGAIPDIMRAALSISFDSYIGHDWMEDHEARWLAYQNKARKVAFKLNILNRITKGGAETGTLNVLLAGVNVGKSLGLCSLAADYLQMGKNVLYISMEMAEEVCAKRIDANLLDVSLDDIDDGHISYAEYKGKMEKWRSKNTLGRLIIKQYPTGGAHANTFRALLNELKLKKNFVPDVIIIDYLGICASCRIKVYTENSYTLVKAIAEELRALAVESETVLWTAAQTTRSGWDASDVSMSDVAESAGLPATADFMLAVIETEELAQQGQQLIKQIKSRYGDKNINNKFLIGVSKGNQRWVEVAQEHGEQPTSVKETSGAQQRVAEGNRMTRVEQNASARAKLDALAEDLKF
>ID:YP_009606950.1 |[Enterobacter phage phiEap-3]||_Enterobacter_phage_phiEap-3_.gbk|replication and reco..|1437|NC_041980(175814):18115-19551:-1 ^GeneID:40082956^ Enterobacter phage phiEap-3, complete genome.|neighbours:ID:YP_009606949.1(-1),ID:YP_009606951.1(-1)|neighbour_genes:hypothetical protein,membrane-associated ..|
MIVDTIFSNLIYNGTYFVQAWPHLKKEYFEGNAQVLFDLIDKHVQEFNGIPSKTALEVALDKRNLSDVVYEDTKKAIQSLKNAPEDLDWLMKETETYCKDKAMYRALSRAIEIQANAEKPLAEQNKKLPGVGAIPEIMEEALAISFDSSVGHDYFEDYEKRWMLYQSKAMKIPFGIPILNAITKGGAERGTLNIIMAGVNVGKSLGLCSLAADYLQQGKNVLYISMEMAEHVCSKRIDANLLDVTMDDIDEGNITYADYKNKMERLKAGKVGRLVVKQYPTSGAGANHFRALVKELKLKKQFVPDVIIVDYLGICTSTRVKGAENTYILVKAIAEELRGLAVETNTVMWTGAQVGRSAWDSSDVSMGDVAESAGLPATADFMLAVIETEELADQGMQLFKQIKSRYGDKNTFNKFKLEVRKGNQRWMDTDNSEYGFKSDYHGNTMPRTVEQTQGPMIKQAESTRRDKMAQIAKSDIQF
>ID:YP_009167852.1 |[Escherichia phage AR1]|AR1|_Enterobacteria_phage_AR1_DNA_.gbk|41|1362|NC_027983(167435):19323-20684:-1 ^GeneID:26042077^ Enterobacteria phage AR1 DNA, complete genome.|neighbours:ID:YP_009167851.1(-1),ID:YP_009167853.1(-1)|neighbour_genes:dmd,40|
MDSEYFESGPAKNTFKLIKSHVNEYHSVPSINALNVALENSSFTETEYSGVKTLISKLADSPEDHSWLIKETEKYVQQRAMFNATSKIIEIQTNAELPPEKRNKKMPDVGAIPDIMRQALSISFDSYVGHDWMDDYEARWLSYMNKARKVPFKLRILNKITKGGAETGTLNVLMAGVNVGKSLGLCSLAADYLQLGHNVLYISMEMAEEVCAKRIDANMLDVSLDDIDDGHISYAEYKGKMEKWREKSTLGRLIVKQYPTGGADANTFRSLLNELKLKKNFVPTIIIVDYLGICKSCRIRVYSENSYTTVKAIAEELRALAVETETVLWTAAQVGKQAWDSSDVNMSDIAESAGLPATADFMLAVIETEELAAAEQQLIKQIKSRYGDKNKWNKFLMGVQKGNQKWVEIEQDSTPTEVSEVAGSQQIQAEQNRYQRNESARAQLDALANELKF
> |[Tevenvirinae _Enterobacteria_phage_ATK47]||_Enterobacteria_phage_ATK47.gb|Phage DNA primase/he..|1377|KT184309.1(170020):152148-153524:1 ^RAST2:fig|1198136.68.peg.250^ Tevenvirinae _Enterobacteria_phage_ATK47|neighbours:(1),(1)|neighbour_genes:Phage capsid and sca..,Phage protein|
MDSEYFERGPAKNVFKIIKNHVNEYNAMPSINALKVALDNSSLTEAEYKGTSDLIEKLADTPEDHEWLVKETEKYVQQKAMYNATSKIIEIQTNAELPPEQRNKKMPDVGAIPDIMRQALSISFDSYVGHDWMEDYEARWLSYLNKARKVPFKLNILNKITKGGAETGTLNVLMAGVNVGKSLGLCSLAADYLQTGHNVLYISMEMAEEVCAKRIDANMLDVSLDDIDDGNVSYAEYKAKMEKWRSKTTLGRLVVKQYPTGGANANTFRALLNELKLKKNFVPSVIMVDYLGICGSCRIRVYTENSYTLVKAIAEELRALAVESETVLWTAAQVGRAAWDASDMNMSDIAESAGLPATADFMLAVIETEELAQAEQQLIKQIKSRYGDKNKWNKFLMGVRKGNQKWVEIEQEGMNTPNTVNENAGAQMRQAEVNRTERVGKAKATRADLDSLANELKF
> |[Tevenvirinae Enterobacteria_phage_ATK48]||_Enterobacteria_phage_ATK48.gb|Phage DNA primase/he..|1377|KT184310.1(169729):80652-82028:1 ^RAST2:fig|1198136.55.peg.143^ Tevenvirinae Enterobacteria_phage_ATK48|neighbours:(1),(1)|neighbour_genes:Phage capsid and sca..,Phage protein|
MDSEYFERGPAKNVFKIIKNHVNEYNAMPSINALKVALDNSSLTEAEYKGTSDLIEKLADTPEDHEWLVKETEKYVQQKAMYNATSKIIEIQTNAELPPEQRNKKMPDVGAIPDIMRQALSISFDSYVGHDWMEDYEARWLSYLNKARKVPFKLNILNKITKGGAETGTLNVLMAGVNVGKSLGLCSLAADYLQTGHNVLYISMEMAEEVCAKRIDANMLDVSLDDIDDGNVSYAEYKAKMEKWRSKTTLGRLVVKQYPTGGANANTFRALLNELKLKKNFVPSVIMVDYLGICGSCRIRVYTENSYTLVKAIAEELRALAVESETVLWTAAQVGRAAWDASDMNMSDIAESAGLPATADFMLAVIETEELAQAEQQLIKQIKSRYGDKNKWNKFLMGVRKGNQKWVEIEQEGMNTPNTVNENAGAQMRQAEVNRTERVGKAKATRADLDSLANELKF
> |[Tevenvirinae Enterobacteria_phage_Aplg8]||_Enterobacteria_phage_Aplg8.gb|Phage DNA primase/he..|1428|KT184308.1(168496):132299-133726:-1 ^RAST2:fig|1198136.66.peg.227^ Tevenvirinae Enterobacteria_phage_Aplg8|neighbours:(-1),(-1)|neighbour_genes:discriminator of mRN..,Phage capsid and sca..|
MVEIILSHLIFDQAYFSKVWPYMDSEYFESGPAKNTFKLIKSHVNEYHSVPSINALNVALENSSFTETEYSGVKTLISKLADSPEDHSWLVKETEKYVQQRAMFNATSKIIEIQTNAELPPEKRNKKMPDVGAIPDIMRQALSISFDSYVGHDWMDDYEARWLSYMNKARKVPFKLRILNKITKGGAETGTLNVLMAGVNVGKSLGLCSLAADYLQLGHNVLYISMEMAEEVCAKRIDANMLDVSLDDIDDGHISYAEYKGKMEKWREKSTLGRLIVKQYPTGGADANTFRSLLNELKLKKNFVPTIIIVDYLGICKSCRIRVYSENSYTTVKAIAEELRALAVETETVLWTAAQVGKQAWDSSDVNMSDIAESAGLPATADFMLAVIETEELAAAEQQLIKQIKSRYGDKNKWNKFLMGVQKGNQKWVEIEQDSTPTEVNEVAGSQQIQAEQNRYQRNESTRAQLDALANELKF
>ID:YP_007004139.1 |[Enterobacteria phage Bp7]||_Enterobacteria_phage_Bp7_.gbk|DNA primase-helicase..|1431|NC_019500(168066):46963-48393:1 ^GeneID:14007968^ Enterobacteria phage Bp7, complete genome.|neighbours:ID:YP_007004138.1(1),ID:YP_007004140.1(1)|neighbour_genes:head vertex assembly..,hypothetical protein|
MVETILAQLLGNSDYFTKVWPYMNDSYFDQGPAKTLFKEIKKHVNEYNAVPSKNALSIALDNSTLSEVEHQGAKELLSSLNAGPEDQEWLVKETEKYVQKAAMYNATSKIIEIQTNADLPVEQQNRKLPGIGAIPDIMRDALSICFDSELGHDWMDDYEERFKSYSDKARKVPFRLNILNKITKGGAEFGTENVLLAGTNVGKSLGLCSLAADYLQSGYDVLYISMEMAEEVCAKRIDANLLDVSLDDIDDGHVSWPEYKAKMDKWRSTATLGRLKIKQYPTGGANADTFRALLNEYKLKQNFVPQVVIVDYLAICASSRTKVFSENSYGLIKMVAEELRGLAVEKKLLLWTAAQTTRGANVAAEIDMADIAESFGIAHTADFMLGVVETEEFAQMGMQMVKQLKSRYGDKSYYNKFKIGVKKGNQRWYEVEDDSNPGPVNTVREATGEMNRQAEVNRQTRVNRSDLDDLAASIKF
> |[Tevenvirinae _Enterobacteria_phage_CC31]||_Enterobacteria_phage_CC31.gb|Phage DNA primase/he..|1377|NC_014662.1(165540):18976-20352:-1 ^RAST2:fig|1198136.121.peg.37^ Tevenvirinae _Enterobacteria_phage_CC31|neighbours:(-1),(-1)|neighbour_genes:hypothetical protein,hypothetical protein|
MGDEYFEHGPAKNVFKLIHQHVLKYQAVPSKTALAVALDNSQLVETEVQGASELINKLQDTPEDLNWLVAETERFVQESAMYNATSKIIEIQTNAQLPPEKRNKKLPDVGAIPDIMRAALSISFDSYIGHDWMEDHEARWLAYQNKARKVAFKLNILNRITKGGAETGTLNVLLAGVNVGKSLGLCSLAADYLQMGKNVLYISMEMAEEVCAKRIDANLLDVSLDDIDDGHVSYAEYKGKMEKWRSKNTLGRLIIKQYPTGGAHANTFRALLNELKLKKNFVPDVIIIDYLGICASCRIKVYTENSYTLVKAIAEELRALAVESETVLWTAAQTTRSGWDASDISMGDVAESAGLPATADFMLAVIETEELAQQGQQLIKQIKSRYGDKNINNKFLIGVSKGNQRWVEIAQEHGEQPTSVKETSGAQQRVAEGNRMTRVEQNASARAKLDALAEDLKF
>ID:YP_009118706.1 |[Enterobacteria phage GEC-3S]||_Enterobacteria_phage_GEC-3S_.gbk|Putative DNA helicas..|1413|NC_025425(163424):12858-14270:-1 ^GeneID:23301074^ Enterobacteria phage GEC-3S complete genome.|neighbours:ID:YP_009118705.1(-1),ID:YP_009118707.1(-1)|neighbour_genes:hypothetical protein,Putative head vertex..|
MIKTIFSQLIYNGAFFTNVWPHLKADYFTEDEEKLIYKLIKKHVDEYSNIPTPTALQIALDKERGNQTTYEGAKTLLDSLENTPEDLDWLMKETEKFIRDRAMYNAMSRALEIQANAQLPKEKQNKKLPSEGAIPEIMQEALSITFDSDVGHDWFNDFEKRFLLYQTKANKIPFKLPMLNKITKGGAERKTLNVLLAGVNVGKSLGLCSLAADYMECGYDVLYISMEMAEHVVAKRIDANLLDITLDELDNGNVSFAEYSARMKRVKNKKIGDRPVGKLMIKQYPTGGANSNHFEALMNELRLKKQFKPDVVIVDYLGICASSRLRVYSENSYTLVKAIAEELRGFFVKWDVVGWTAAQTTRAGWDASDLNMSDTAESAGLPATADFMLGVIETEDLAKMGVQLMKQIKSRYGDKNYYSRFNVGVKKGNQRWYEVPNQIADQENAQVKPQSAQQAEKREKLDELANNMTF
> |[Tevenvirinae _Enterobacteria_phage_GiZh]||_Enterobacteria_phage_GiZh.gb|Phage DNA primase/he..|1428|KT184311.1(166514):69561-70988:-1 ^RAST2:fig|1198136.122.peg.126^ Tevenvirinae _Enterobacteria_phage_GiZh|neighbours:(-1),(-1)|neighbour_genes:discriminator of mRN..,Phage capsid and sca..|
MVEIILSHLIFDQAYFSKVWPYMDSEYFESGPAKNTFKLIKSHVNEYHSVPSINALNVALENSSFTETEYSGVKTLISKLADSPEDHSWLVKETEKYVQQRAMFNATSKIIEIQTNAELPPEKRNKKMPDVGAIPDIMRQALSISFDSYVGHDWMDDYEARWLSYMNKARKVPFKLRILNKITKGGAETGTLNVLMAGVNVGKSLGLCSLAADYLQLGHNVLYISMEMAEEVCAKRIDANMLDVSLDDIDDGHISYAEYKGKMEKWREKSTLGRLIVKQYPTGGADANTFRSLLNELKLKKNFVPTIIIVDYLGICKSCRIRVYSENSYTTVKAIAEELRALAVETETVLWTAAQVGKQAWDSSDVNMSDIAESAGLPATADFMLAVIETEELAAAEQQLIKQIKSRYGDKNKWNKFLMGVQKGNQKWVEIEQDSTPTEVNEVAGSQQIQAEQNRYQRNESARAQLDALANELKF
> |[Viruses Hx01]||_Enterobacteria_phage_HX01.gb|hypothetical protein|1443|NC_018855.1(169158):83943-85385:1 ^RAST2:fig|10239.59.peg.138^ Viruses Hx01|neighbours:(1),(1)|neighbour_genes:hypothetical protein,Phage protein|
MVEIILSHLVYDQAYFSKVWPYMDSEYFERGPAKNVFKIIKSHVNEYNAMPSINALKVALDNSSLTEAEYKGTSDLIEKLADTPEDHEWLVKETEKYVQQKAMYNATSKIIEIQSNAELPPEQRNKKMPDVGAIPDIMRQALSISFDSYVGHDWMEDYEARWLSYLNKARKVPFKLNILNKITKGGAETGTLNVLMAGVNVGKSLGLCSLAADYLQTGHNVLYISMEMAEEVCAKRIDANMLDVSLDDIDDGNVSYAEYKAKMEKWRSKSTLGRLVVKQYPTGGANANTFRALLNELKLKKNFVPSVIMVDYLGICGSCRIRVYTENSYTLVKAIAEELRALAVESETVLWTAAQVGRAAWDASDMNMSDIAESAGLPATADFMLAVIETEELAQAEQQLIKQIKSRYGDKNKWNKFLMGVRKGNQKWIEIEQEGMNTPNTVNENAGAQMRQAEVNRTERVGKAKATRADLDSLANELKF
>ID:YP_003734186.1 |[Enterobacteria phage IME08]||_Enterobacteria_phage_IME08_.gbk|41|1440|NC_014260(172253):19545-20984:-1 ^GeneID:9384382^ Enterobacteria phage IME08, complete genome.|neighbours:ID:YP_003734185.1(-1),ID:YP_003734187.1(-1)|neighbour_genes:hypothetical protein,40|
MVEVVETILAQLLGNSDYFTKVWPYMNDSYFDQGPAKTLFKEIKKHVNEYNAVPSKNALSIALDNSTLSEVEHQGAKELLSSLNARPEDQEWLVKETEKYVQKAAMYNATSKIIEIQTNADLPVEQQNRKLPGIGAIPDIMRDALSICFDSELGHDWMDDYEERFKSYSDKARKVPFRLNILNKITKGGAEFGTENVLLAGTNVGKSLGLCSLAADYLQSGYDVLYISMEMAEEVCAKRIDANLLDVSLDDIDDGHVSWPEYKAKMDKWRSTATLGRLKIKQYPTGGANADTFRALLNEYKLKQNFVPQVVIVDYLAICASSRTKVFSENSYGLIKMVAEELRGLAVEKKLLLWTAAQTTRGANVAAEIDMADIAESFGIAHTADFMLGVVETEEFAQMGMQMVKQLKSRYGDKSYYNKFKIGVKKGNQRWYEVEDDSNPGPVNTVREATGEMNRQAEVNRQTRVNRSDLDDLAASIKF
>ID:YP_002922384.1 |[Enterobacteria phage JS10]||_Enterobacteria_phage_JS10_.gbk|41|1365|NC_012741(171451):18747-20111:-1 ^GeneID:7943434^ Enterobacteria phage JS10, complete genome.|neighbours:ID:YP_002922383.1(-1),ID:YP_002922385.1(-1)|neighbour_genes:hypothetical protein,40|
MNDSYFDQGPAKTLFKEIKKHVNEYNAVPSKNALSIALDNSTLSEVEHQGAKELLSSLNAGPEDQEWLVKETEKYVQKAAMYNATSKIIEIQTNADLPVEQQNRKLPGIGAIPDIMRDALSICFDSELGHDWMDDYEERFKSYSDKARKVPFRLNILNKITKGGAEFGTENVLLAGTNVGKSLGLCSLAADYLQSGYDVLYISMEMAEEVCAKRIDANLLDVSLDDIDDGHVSWPEYKAKMDKWRSTATLGRLKIKQYPTGGANADTFRALLNEYKLKQNFVPQVVIVDYLAICASSRTKVFSENSYGLIKMVAEELRGLAVEKKLLLWTAAQTTRGANVAAEIDMADIAESFGIAHTADFMLGVVETEEFAQMGMQMVKQLKSRYGDKSYYNKFKIGVKKGNQRWYEVEDDSNPGPVNTVREATGEMNRQAEVNRQSRVNRSDLDDLAASIKF
>ID:YP_001595164.1 |[Escherichia phage JS98]||_Enterobacteria_phage_JS98.gbk|41|1365|NC_010105(170523):18948-20312:-1 ^GeneID:5783674^ Enterobacteria phage JS98, complete genome.|neighbours:ID:YP_001595163.1(-1),ID:YP_001595165.1(-1)|neighbour_genes:hypothetical protein,40|
MNDSYFDQGPAKTLFKEIKKHVNEYNAVPSKNALSIALDNSTLSEVEHQGAKELLSSLNAGPEDQEWLVKETEKYVQKAAMYNATSKIIEIQTNADLPVEQQNRKLPGIGAIPDIMRDALSICFDSELGHDWMDDYEERFKSYSDKARKVPFRLNILNKITKGGAEFGTENVLLAGTNVGKSLGLCSLAADYLQSGYDVLYISMEMAEEVCAKRIDANLLDVSLDDIDDGHVSWPEYKAKMDKWRSTATLGRLKIKQYPTGGANADTFRALLNEYKLKQNFVPQVVIVDYLAICASSRTKVFSENSYGLIKMVAEELRGLAVEKKLLLWTAAQTTRGANVAAEIDMADIAESFGIAHTADFMLGVVETEEFAQMGMQMVKQLKSRYGDKSYYNKFKIGVKKGNQRWYEVEDDSNPGPVNTVREATGEMNRQAEVNRQSRVNRSDLDDLAASIKF
>ID:YP_002922095.1 |[Escherichia phage JSE]||_Enterobacteria_phage_JSE_.gbk|41|1413|NC_012740(166418):13948-15360:-1 ^GeneID:7943143^ Enterobacteria phage JSE, complete genome.|neighbours:ID:YP_002922094.1(-1),ID:YP_002922096.1(-1)|neighbour_genes:dc2,head vertex assembly..|
MIKTIFSQLIYNGAFFTNVWPHLKADYFTEDEEKLIYKLIKKHVDEYSNIPTPTALQIALDKERGNQTTYEGAKTLLDSLENTPEDLDWLMKETEKFIRDRAMYNAMSRALEIQANAQLPKEKQNKKLPSEGAIPEIMQEALSITFDSDVGHDWFNDFEKRFLLYQTKANKIPFKLPMLNKITKGGAERKTLNVLLAGVNVGKSLGLCSLAADYMECGYDVLYISMEMAEHVVAKRIDANLLDITLDELDNGNVSFAEYSARMKRVKNKKIGDRPVGKLMIKQYPTGGANSNHFEALMNELRLKKQFKPDVVIVDYLGICASSRLRVYSENSYTLVKAIAEELRGFFVKWDVVGWTAAQTTRAGWDASDLNMSDTAESAGLPATADFMLGVIETEDLAKMGVQLMKQIKSRYGDKNYYSRFNVGVKKGNQRWYEVPNQIADQENAQVKPQSAQQAEKREKLDELANNMTF
> |[Tevenvirinae _Enterobacteria_phage_Kha5h]||_Enterobacteria_phage_Kha5h.gb|Phage DNA primase/he..|1428|KT184312.1(167318):45062-46489:-1 ^RAST2:fig|1198136.123.peg.82^ Tevenvirinae _Enterobacteria_phage_Kha5h|neighbours:(-1),(-1)|neighbour_genes:discriminator of mRN..,Phage capsid and sca..|
MVEIILSHLIFDQAYFSKVWPYMDSEYFESGPAKNTFKLIKSHVNEYHSVPSINALNVALENSSFTETEYSGVKTLISKLADSPEDHSWLVKETEKYVQQRAMFNATSKIIEIQTNAELPPEKRNKKMPDVGAIPDIMRQALSISFDSYVGHDWMDDYEARWLSYMNKARKVPFKLRILNKITKGGAETGTLNVLMAGVNVGKSLGLCSLAADYLQLGHNVLYISMEMAEEVCAKRIDANMLDVSLDDIDDGHISYAEYKGKMEKWREKSTLGRLIVKQYPTGGADANTFRSLLNELKLKKNFVPTIIIVDYLGICKSCRIRVYSENSYTTVKAIAEELRALAVETETVLWTAAQVGKQAWDSSDVNMSDIAESAGLPATADFMLAVIETEELAAAEQQLIKQIKSRYGDKNKWNKFLMGVQKGNQKWVEIEQDSTPTEVSEVAGSQQIQAEQNRYQRNESTRAQLDALANELKF
>ID:YP_001469366.1 |[Enterobacteria phage Phi1]||_Enterobacteria_phage_Phi1_.gbk|41|1413|NC_009821(164270):12857-14269:-1 ^GeneID:5602270^ Enterobacteria phage Phi1, complete genome.|neighbours:ID:YP_001469365.1(-1),ID:YP_001469367.1(-1)|neighbour_genes:hypothetical protein,40|
MIKTIFSQLIYNGAFFTNVWPHLKADYFTEDEEKLIYKLIKKHVDEYSNIPTPTALQIALDKERGNQTTYEGAKTLLDSLENTPEDLDWLMKETEKFIRDRAMYNAMSRALEIQANAQLPKEKQNKKLPSEGAIPEIMQEALSITFDSDVGHDWFNDFEKRFLLYQTKANKIPFKLPMLNKITKGGAERKTLNVLLAGVNVGKSLGLCSLAADYMECGYDVLYISMEMAEHVVAKRIDANLLDITLDELDNGNVSFAEYSARMKRVKNKKIGDRPVGKLMIKQYPTGGANSNHFEALMNELRLKKQFKPDVVIVDYLGICASSRLRVYSENSYTLVKAIAEELRGFFVKWDVVGWTAAQTTRAGWDASDLNMSDTAESAGLPATADFMLGVIETEDLAKMGVQLMKQIKSRYGDKNYYSRFNVGVKKGNQRWYEVPNQIADQENAQVKPQSAQQAEKREKLDELANNMTF
>ID:YP_009202769.1 |[Escherichia phage QL01]||_Enterobacteria_phage_QL01.gbk|DNA primase-helicase..|1431|NC_028847(170527):18762-20192:-1 ^GeneID:26629758^ Enterobacteria phage QL01, complete genome.|neighbours:ID:YP_009202768.1(-1),ID:YP_009202770.1(-1)|neighbour_genes:hypothetical protein,hypothetical protein|
MVETILAQLLGNSDYFTKVWPYMNDSYFDQGPAKTLFKEIKKHVNEYNAVPSKNALSIALDNSTLSEVEHQGAKELLSSLNAGPEDQEWLVKETEKYVQKAAMYNATSKIIEIQTNADLPVEQQNRKLPGIGAIPDIMRDALSICFDSELGHDWMDDYEERFKSYSDKARKVPFRLNILNKITKGGAEFGTENVLLAGTNVGKSLGLCSLAADYLQSGYDVLYISMEMAEEVCAKRIDANLLDVSLDDIDDGHVSWPEYKAKMDKWRSTATLGRLKIKQYPTGGANADTFRALLNEYKLKQNFVPQVVIVDYLAICASSRTKVFSENSYGLIKMVAEELRGLAVEKKLLLWTAAQTTRGANVAAEIDMADIAESFGIAHTADFMLGVVETEEFAQMGMQMVKQLKSRYGDKSYYNKFKIGVKKGNQRWYEVEDDSNPGPVNTVREATGEMNRQAEVNRQTRVNRSDLDDLAASIKF
>ID:AIT74134.1 |[Enterobacteria phage RB10]||_Enterobacteria_phage_RB10_.gbk|replication and reco..|1428|KM606999(168401):18985-20412:-1 ^^ Enterobacteria phage RB10, complete genome.|neighbours:ID:AIT74133.1(-1),ID:AIT74135.1(-1)|neighbour_genes:hypothetical protein,membrane-associated ..|
MVEIILSHLIFDQAYFSKVWPYMDSEYFESGPAKNTFKLIKSHVNEYHSVPSINALNVALENSSFTETEYSGVKTLISKLADSPEDHSWLVKETEKYVQQRAMFNATSKIIEIQTNAELPPEKRNKKMPDVGAIPDIMRQALSISFDSYVGHDWMDDYEARWLSYMNKARKVPFKLRILNKITKGGAETGTLNVLMAGVNVGKSLGLCSLAADYLQLGHNVLYISMEMAEEVCAKRIDANMLDVSLDDIDDGHISYAEYKGKMEKWREKSTLGRLIVKQYPTGGADANTFRSLLNELKLKKNFVPTIIIVDYLGICKSCRIRVYSENSYTTVKAIAEELRALAVETETVLWTAAQVGKQAWDSSDVNMSDIAESAGLPATADFMLAVIETEELAAAEQQLIKQIKSRYGDKNKWNKFLMGVQKGNQKWVEIEQDSTPTEVNEVAGSQQIQAEQNRYQRNESTRAQLDALANELKF
>ID:YP_002854374.1 |[Escherichia virus RB14]||_Enterobacteria_phage_RB14_.gbk|41|1428|NC_012638(165429):18840-20267:-1 ^GeneID:7803757^ Enterobacteria phage RB14, complete genome.|neighbours:ID:YP_002854373.1(-1),ID:YP_002854375.1(-1)|neighbour_genes:dmd,40|
MVEIILSHLIFDQAYFSKVWPYMDSEYFESGPAKNTFKLIKSHVNEYHSVPSINALNVALENSSFTETEYSGVKTLISKLADSPEDHSWLIKETEKYVQQRAMFNATSKIIEIQTNAELPPEKRNKKMPDVGAIPDIMRQALSISFDSYVGHDWMDDYEARWLSYMNKARKVPFKLRILNKITKGGAETGTLNVLMAGVNVGKSLGLCSLAADYLQLGHNVLYISMEMAEEVCAKRIDANMLDVSLDDIDDGHISYAEYKGKMEKWREKSTLGRLIVKQYPTGGADANTFRSLLNELKLKKNFVPTIIIVDYLGICKSCRIRVYSENSYTTVKAIAEELRALAVETETVLWTAAQVGKQAWDSSDVNMSDIAESAGLPATADFMLAVIETEELAAAEQQLIKQIKSRYGDKNKWNKFLMGVQKGNQKWVEIEQDSTPTEVNEVAGSQQIQAEQNRYQRNESTRAQLDALANELKF
> |[Tevenvirinae _Enterobacteria_phage_RB16]||_Enterobacteria_phage_RB16.gb|DNA helicase|1437|NC_014467.1(176788):18851-20287:-1 ^RAST2:fig|1198136.103.peg.35^ Tevenvirinae _Enterobacteria_phage_RB16|neighbours:(-1),(-1)|neighbour_genes:hypothetical protein,Phage head assembly ..|
MIVETIFSNLVFNGTYFVQAWPHLKRDYFEGNAQVLYDLMDKHVQEFNSIPSQTALEVALEKRSLSDVVYEDTKKMIRSMKNAPEDLDWLMKETETYCKDKAMYRALSRAIEIQANAEKPAGERNNKIPDVGAIPDIMAEALAISFDSSVGHDYFEDYEKRWMLYQSKAMKIPFNIPILNAITKGGAERGTLNILMAGVNVGKSLGLCSLAADYLQSGKNVLYISMEMAEHVCSKRIDANLLDVSLDDIDNGNITYADYKNRMERLKQTKVGRLIVKQYPTAGANANHFKALIKELKLKKNFVPDVIIIDYLGICASTRVRGAENTYILVKAIAEELRGLAVETNTVMWTGAQTTRAAWDASDISMGDVAESAGLPATADFMLAVIETDELADQGLQVFKQIKSRYGDKNHFNHFKLEVRKGNQRWMDTDNSDIGFKSDYKGRQMPKTVEEAQGAMVKQAEGNRSKLAEAAKSMNIEF
>ID:AXF42349.1 |[Enterobacteria phage RB18]||_Enterobacteria_phage_RB18_.gbk|helicase|1428|MH553563(166677):19655-21082:-1 ^^ Enterobacteria phage RB18, complete genome.|neighbours:ID:AXF42348.1(-1),ID:AXF42350.1(-1)|neighbour_genes:dmd,head vertex assembly..|
MVEIILSHLIFDQAYFSKVWPYMDSEYFESGPAKNTFKLIKSHVNEYHSVPSINALNVALENSSFTETEYSGVKTLISKLADSPEDHSWLVKETEKYVQQRAMFNATSKIIEIQTNAELPPEKRNKKMPDVGAIPDIMRQALSISFDSYVGHDWMDDYEARWLSYMNKARKVPFKLRILNKITKGGAETGTLNVLMAGVNVGKSLGLCSLAADYLQLGHNVLYISMEMAEEVCAKRIDANMLDVSLDDIDDGHISYAEYKGKMEKWREKSTLGRLIVKQYPTGGADANTFRSLLNELKLKKNFVPTIIIVDYLGICKSCRIRVYSENSYTTVKAIAEELRALAVETETVLWTAAQVGKQAWDSSDVNMSDIAESAGLPATADFMLAVIETEELAAAEQQLIKQIKSRYGDKNKWNKFLMGVQKGNQKWVEIEQDSTPTEVSEVAGSQQIQAEQNRYQRNESTRAQLDALANELKF
>ID:YP_009102245.1 |[Enterobacteria phage RB27]||_Enterobacteria_phage_RB27_.gbk|replication and reco..|1428|NC_025448(165179):19677-21104:-1 ^GeneID:22113029^ Enterobacteria phage RB27, complete genome.|neighbours:ID:YP_009102244.1(-1),ID:YP_009102246.1(-1)|neighbour_genes:hypothetical protein,membrane-associated ..|
MVEIILSHLIFDQAYFSKVWPYMDSEYFESGPAKNTFKLIKSHVNEYHSVPSINALNVALENSSFTETEYSGVKTLISKLADSPEDHSWLVKETEKYVQQRAMFNATSKIIEIQTNAELPPEKRNKKMPDVGAIPDIMRQALSISFDSYVGHDWMDDYEARWLSYMNKARKVPFKLRILNKITKGGAETGTLNVLMAGVNVGKSLGLCSLAADYLQLGHNVLYISMEMAEEVCAKRIDANMLDVSLDDIDDGHISYAEYKGKMEKWREKSTLGRLIVKQYPTGGADANTFRSLLNELKLKKNFVPTIIIVDYLGICKSCRIRVYSENSYTTVKAIAEELRALAVETETVLWTAAQVGKQAWDSSDVNMSDIAESAGLPATADFMLAVIETEELAAAEQQLIKQIKSRYGDKNKWNKFLMGVQKGNQKWVEIEQDSTPTEVSEVAGSQQIQAEQNRYQRNESTRAQLDALANELKF
>ID:AIT74677.1 |[Enterobacteria phage RB33]||_Enterobacteria_phage_RB33_.gbk|replication and reco..|1428|KM607001(166007):19104-20531:-1 ^^ Enterobacteria phage RB33, complete genome.|neighbours:ID:AIT74676.1(-1),ID:AIT74678.1(-1)|neighbour_genes:dmd,membrane-associated ..|
MVEIILSHLIFDQAYFSKVWPYMDSEYFESGPAKNTFKLIKSHVNEYHSVPSINALNVALENSSFTETEYSGVKTLISKLADSPEDHSWLVKETEKYVQQRAMFNATSKIIEIQTNAELPPEKRNKKMPDVGAIPDIMRQALSISFDSYVGHDWMDDYEARWLSYMNKARKVPFKLRILNKITKGGAETGTLNVLMAGVNVGKSLGLCSLAADYLQLGHNVLYISMEMAEEVCAKRIDANMLDVSLDDIDDGHISYAEYKGKMEKWREKSTLGRLIVKQYPTGGADANTFRSLLNELKLKKNFVPTIIIVDYLGICKSCRIRVYSENSYTTVKAIAEELRALAVETETVLWTAAQVGKQAWDSSDVNMSDIAESAGLPATADFMLAVIETEELAAAEQQLIKQIKSRYGDKNKWNKFLMGVQKGNQKWVEIEQDSTPSEVSEVAGSQQIQAEQNRYQRNESTRAQLDALANELKF
>ID:YP_009098425.1 |[Escherichia phage RB3]||_Enterobacteria_phage_RB3_.gbk|replication and reco..|1428|NC_025419(168402):18986-20413:-1 ^GeneID:22113789^ Enterobacteria phage RB3, complete genome.|neighbours:ID:YP_009098424.1(-1),ID:YP_009098426.1(-1)|neighbour_genes:hypothetical protein,membrane-associated ..|
MVEIILSHLIFDQAYFSKVWPYMDSEYFESGPAKNTFKLIKSHVNEYHSVPSINALNVALENSSFTETEYSGVKTLISKLADSPEDHSWLVKETEKYVQQRAMFNATSKIIEIQTNAELPPEKRNKKMPDVGAIPDIMRQALSISFDSYVGHDWMDDYEARWLSYMNKARKVPFKLRILNKITKGGAETGTLNVLMAGVNVGKSLGLCSLAADYLQLGHNVLYISMEMAEEVCAKRIDANMLDVSLDDIDDGHISYAEYKGKMEKWREKSTLGRLIVKQYPTGGADANTFRSLLNELKLKKNFVPTIIIVDYLGICKSCRIRVYSENSYTTVKAIAEELRALAVETETVLWTAAQVGKQAWDSSDVNMSDIAESAGLPATADFMLAVIETEELAAAEQQLIKQIKSRYGDKNKWNKFLMGVQKGNQKWVEIEQDSTPTEVNEVAGSQQIQAEQNRYQRNESTRAQLDALANELKF
> |[Tevenvirinae _Enterobacteria_phage_RB43]||_Enterobacteria_phage_RB43.gb|DNA helicase|1437|NC_007023.1(180500):20255-21691:-1 ^RAST2:fig|1198136.102.peg.39^ Tevenvirinae _Enterobacteria_phage_RB43|neighbours:(-1),(-1)|neighbour_genes:hypothetical protein,Phage head assembly ..|
MIVETIFSNLVFNGTYFVQAWPHLKRDYFEGNAQVLYDLMDKHVQEFNSIPSQTALEVALEKKSLSDVVYEDTKKMIRSMKNAPEDLDWLMKETETYCKDKAMYRALSRAIEIQANAEKPAGERNNKIPDVGAIPDIMAEALAISFDSSVGHDYFEDYEKRWMLYQSKAMKIPFNIPILNAITKGGAERGTLNILMAGVNVGKSLGLCSLAADYLQSGKNVLYISMEMAEHVCSKRIDANLLDVSMDDIDNGNIQYADYKNRMERLKQSKVGRLIVKQYPTAGANANHFKALIKELKLKKNFVPDVIIVDYLGICASTRVRGAENTYILVKAIAEELRGLAVETNAVMWTGAQTTRNAWDASDISMGDVAESAGLPATADFMLAVIETDELAEQGLQMFKQIKSRYGDKNHFNHFKLEVRKGNQRWMDTDNSDIGFKSDYKGRQMPKTVEEAQGAMVKQAEGNRSKLAEAAKSMNIEF
>ID:NP_891593.1 |[Enterobacteria phage RB49]||_Enterobacteria_phage_RB49_.gbk|41|1413|NC_005066(164018):12679-14091:-1 ^GeneID:1725318^ Enterobacteria phage RB49, complete genome.|neighbours:ID:NP_891592.1(-1),ID:NP_891594.1(-1)|neighbour_genes:dc2,head vertex assembly..|
MIKTIFSQLIYNGAFFTNVWPHLKADYFTEDEEKLIYKLIKKHVDEYSNIPTPTALQIALDKERGNQTTYEGAKTLLDSLENTPEDLDWLMKETEKFIRDRAMYNAMSRALEIQANAQLPKEKQNKKLPSEGAIPEIMQEALSITFDSDVGHDWFNDFEKRFLLYQTKANKIPFKLPMLNKITKGGAERKTLNVLLAGVNVGKSLGLCSLAADYMECGYDVLYISMEMAEHVVAKRIDANLLDITLDELDNGNVSFAEYSARMKRVKNKKIGDRPVGKLMIKQYPTGGANSNHFEALMNELRLKKQFKPDVVIVDYLGICASSRLRVYSENSYTLVKAIAEELRGFFVKWDVVGWTAAQTTRAGWDASDLNMSDTAESAGLPATADFMLGVIETEDLAKMGVQLMKQIKSRYGDKNYYSRFNVGVKKGNQRWYEVPNQIADQENAQVKPQSAQQAEKREKLDELANNMTF
>ID:ACP30958.1 |[Enterobacteria phage RB51]||_Enterobacteria_phage_RB51_.gbk|41|1428|FJ839693(168394):19763-21190:-1 ^^ Enterobacteria phage RB51, complete genome.|neighbours:ID:ACP30957.1(-1),ID:ACP30959.1(-1)|neighbour_genes:dmd,40|
MVEIILSHLIFDQAYFSKVWPYMDSEYFESGPAKNTFKLIKSHVNEYHSVPSINALNVALENSSFTETEYSGVKTLISKLADSPEDHSWLVKETEKYVQQRAMFNATSKIIEIQTNAELPPEKRNKKMPDVGAIPDIMRQALSISFDSYVGHDWMDDYEARWLSYMNKARKVPFKLRILNKITKGGAETGTLNVLMAGVNVGKSLGLCSLAADYLQLGHNVLYISMEMAEEVCAKRIDANMLDVSLDDIDDGHISYAEYKGKMEKWREKSTLGRLIVKQYPTGGADANTFRSLLNELKLKKNFVPTIIIVDYLGICKSCRIRVYSENSYTTVKAIAEELRALAVETETVLWTAAQVGKQAWDSSDVNMSDIAESAGLPATADFMLAVIETEELAAAEQQLIKQIKSRYGDKNKWNKFLMGVQKGNQKWVEIEQDSTPTEVSEVAGSQQIQAEQNRYQRNESARAQLDALANELKF
>ID:AIT74952.1 |[Enterobacteria phage RB55]||_Enterobacteria_phage_RB55_.gbk|replication and reco..|1428|KM607002(168896):20576-22003:-1 ^^ Enterobacteria phage RB55, complete genome.|neighbours:ID:AIT74951.1(-1),ID:AIT74953.1(-1)|neighbour_genes:dmd,membrane-associated ..|
MVEIILSHLIFDQAYFSKVWPYMDSEYFESGPAKNTFKLIKSHVNEYHSVPSINALNVALENSSFTETEYSGVKTLISKLADSPEDHSWLVKETEKYVQQRAMFNATSKIIEIQTNAELPPEKRNKKMPDVGAIPDIMRQALSISFDSYVGHDWMDDYEARWLSYMNKARKVPFKLRILNKITKGGAETGTLNVLMAGVNVGKSLGLCSLAADYLQLGHNVLYISMEMAEEVCAKRIDANMLDVSLDDIDDGHISYAEYKGKMEKWREKSTLGRLIVKQYPTGGADANTFRSLLNELKLKKNFVPTIIIVDYLGICKSCRIRVYSENSYTTVKAIAEELRALAVETETVLWTAAQVGKQAWDSSDVNMSDIAESAGLPATADFMLAVIETEELAAAEQQLIKQIKSRYGDKNKWNKFLMGVQKGNQKWVEIEQDSTPTEVNEVAGSQQIQAEQNRYQRNESTRAQLDALANELKF
>ID:AIT75224.1 |[Enterobacteria phage RB59]||_Enterobacteria_phage_RB59_.gbk|replication and reco..|1428|KM607003(168966):20576-22003:-1 ^^ Enterobacteria phage RB59, complete genome.|neighbours:ID:AIT75223.1(-1),ID:AIT75225.1(-1)|neighbour_genes:dmd,membrane-associated ..|
MVEIILSHLIFDQAYFSKVWPYMDSEYFESGPAKNTFKLIKSHVNEYHSVPSINALNVALENSSFTETEYSGVKTLISKLADSPEDHSWLVKETEKYVQQRAMFNATSKIIEIQTNAELPPEKRNKKMPDVGAIPDIMRQALSISFDSYVGHDWMDDYEARWLSYMNKARKVPFKLRILNKITKGGAETGTLNVLMAGVNVGKSLGLCSLAADYLQLGHNVLYISMEMAEEVCAKRIDANMLDVSLDDIDDGHISYAEYKGKMEKWREKSTLGRLIVKQYPTGGADANTFRSLLNELKLKKNFVPTIIIVDYLGICKSCRIRVYSENSYTTVKAIAEELRALAVETETVLWTAAQVGKQAWDSSDVNMSDIAESAGLPATADFMLAVIETEELAAAEQQLIKQIKSRYGDKNKWNKFLMGVQKGNQKWVEIEQDSTPTEVNEVAGSQQIQAEQNRYQRNESTRAQLDALANELKF
>ID:AIT73048.1 |[Enterobacteria phage RB5]||_Enterobacteria_phage_RB5_.gbk|replication and reco..|1428|KM606995(168394):18985-20412:-1 ^^ Enterobacteria phage RB5, complete genome.|neighbours:ID:AIT73047.1(-1),ID:AIT73049.1(-1)|neighbour_genes:hypothetical protein,membrane-associated ..|
MVEIILSHLIFDQAYFSKVWPYMDSEYFESGPAKNTFKLIKSHVNEYHSVPSINALNVALENSSFTETEYSGVKTLISKLADSPEDHSWLVKETEKYVQQRAMFNATSKIIEIQTNAELPPEKRNKKMPDVGAIPDIMRQALSISFDSYVGHDWMDDYEARWLSYMNKARKVPFKLRILNKITKGGAETGTLNVLMAGVNVGKSLGLCSLAADYLQLGHNVLYISMEMAEEVCAKRIDANMLDVSLDDIDDGHISYAEYKGKMEKWREKSTLGRLIVKQYPTGGADANTFRSLLNELKLKKNFVPTIIIVDYLGICKSCRIRVYSENSYTTVKAIAEELRALAVETETVLWTAAQVGKQAWDSSDVNMSDIAESAGLPATADFMLAVIETEELAAAEQQLIKQIKSRYGDKNKWNKFLMGVQKGNQKWVEIEQDSTPTEVNEVAGSQQIQAEQNRYQRNESTRAQLDALANELKF
>ID:AIT75500.1 |[Enterobacteria phage RB68]||_Enterobacteria_phage_RB68_.gbk|replication and reco..|1428|KM607004(168401):19763-21190:-1 ^^ Enterobacteria phage RB68, complete genome.|neighbours:ID:AIT75499.1(-1),ID:AIT75501.1(-1)|neighbour_genes:dmd,membrane-associated ..|
MVEIILSHLIFDQAYFSKVWPYMDSEYFESGPAKNTFKLIKSHVNEYHSVPSINALNVALENSSFTETEYSGVKTLISKLADSPEDHSWLVKETEKYVQQRAMFNATSKIIEIQTNAELPPEKRNKKMPDVGAIPDIMRQALSISFDSYVGHDWMDDYEARWLSYMNKARKVPFKLRILNKITKGGAETGTLNVLMAGVNVGKSLGLCSLAADYLQLGHNVLYISMEMAEEVCAKRIDANMLDVSLDDIDDGHISYAEYKGKMEKWREKSTLGRLIVKQYPTGGADANTFRSLLNELKLKKNFVPTIIIVDYLGICKSCRIRVYSENSYTTVKAIAEELRALAVETETVLWTAAQVGKQAWDSSDVNMSDIAESAGLPATADFMLAVIETEELAAAEQQLIKQIKSRYGDKNKWNKFLMGVQKGNQKWVEIEQDSTPTEVSEVAGSQQIQAEQNRYQRNESARAQLDALANELKF
>ID:NP_861732.2 |[Enterobacteria phage RB69]||_Enterobacteria_phage_RB69_.gbk|41|1443|NC_004928(167560):20987-22429:-1 ^GeneID:1494158^ Enterobacteria phage RB69, complete genome.|neighbours:ID:NP_861731.1(-1),ID:NP_861733.1(-1)|neighbour_genes:RB69ORF041c hypothet..,gp40 head vertex ass..|
MVEIILSHLVYDQAYFSKVWPYMDSDYFERGPAKNVFKIIKSHVNEYNAMPSINALKVALDNSSLTEAEYKGTSDLIEKLADTPEDHEWLVKETEKYVQQKAMYNATSKIIEIQSNAELPPEQRNKKMPDVGAIPDIMRQALSISFDSYVGHDWMEDYEARWLSYLNKARKVPFKLNILNKITKGGAETGTLNVLMAGVNVGKSLGLCSLAADYLQTGHNVLYISMEMAEEVCAKRIDANMLDVSLDDIDDGNVSYAEYKAKMEKWRSKTTLGRLVVKQYPTGGANANTFRALLNELKLKKNFVPSVIMVDYLGICGSCRIRVYTENSYTLVKAIAEELRALAVESETVLWTAAQVGRAAWDASDMNMSDIAESAGLPATADFMLAVIETEELAQAEQQLIKQIKSRYGDKNKWNKFLMGVRKGNQKWVEIEQEGMNTPNTVNENAGAQMRQAEVNRTERVGKAKATRADLDSLANELKF
>ID:AIT73319.1 |[Enterobacteria phage RB6]||_Enterobacteria_phage_RB6_.gbk|replication and reco..|1428|KM606996(168394):18985-20412:-1 ^^ Enterobacteria phage RB6, complete genome.|neighbours:ID:AIT73318.1(-1),ID:AIT73320.1(-1)|neighbour_genes:hypothetical protein,membrane-associated ..|
MVEIILSHLIFDQAYFSKVWPYMDSEYFESGPAKNTFKLIKSHVNEYHSVPSINALNVALENSSFTETEYSGVKTLISKLADSPEDHSWLVKETEKYVQQRAMFNATSKIIEIQTNAELPPEKRNKKMPDVGAIPDIMRQALSISFDSYVGHDWMDDYEARWLSYMNKARKVPFKLRILNKITKGGAETGTLNVLMAGVNVGKSLGLCSLAADYLQLGHNVLYISMEMAEEVCAKRIDANMLDVSLDDIDDGHISYAEYKGKMEKWREKSTLGRLIVKQYPTGGADANTFRSLLNELKLKKNFVPTIIIVDYLGICKSCRIRVYSENSYTTVKAIAEELRALAVETETVLWTAAQVGKQAWDSSDVNMSDIAESAGLPATADFMLAVIETEELAAAEQQLIKQIKSRYGDKNKWNKFLMGVQKGNQKWVEIEQDSTPTEVNEVAGSQQIQAEQNRYQRNESTRAQLDALANELKF
>ID:AIT73590.1 |[Enterobacteria phage RB7]||_Enterobacteria_phage_RB7_.gbk|replication and reco..|1428|KM606997(168395):18985-20412:-1 ^^ Enterobacteria phage RB7, complete genome.|neighbours:ID:AIT73589.1(-1),ID:AIT73591.1(-1)|neighbour_genes:hypothetical protein,membrane-associated ..|
MVEIILSHLIFDQAYFSKVWPYMDSEYFESGPAKNTFKLIKSHVNEYHSVPSINALNVALENSSFTETEYSGVKTLISKLADSPEDHSWLVKETEKYVQQRAMFNATSKIIEIQTNAELPPEKRNKKMPDVGAIPDIMRQALSISFDSYVGHDWMDDYEARWLSYMNKARKVPFKLRILNKITKGGAETGTLNVLMAGVNVGKSLGLCSLAADYLQLGHNVLYISMEMAEEVCAKRIDANMLDVSLDDIDDGHISYAEYKGKMEKWREKSTLGRLIVKQYPTGGADANTFRSLLNELKLKKNFVPTIIIVDYLGICKSCRIRVYSENSYTTVKAIAEELRALAVETETVLWTAAQVGKQAWDSSDVNMSDIAESAGLPATADFMLAVIETEELAAAEQQLIKQIKSRYGDKNKWNKFLMGVQKGNQKWVEIEQDSTPTEVNEVAGSQQIQAEQNRYQRNESTRAQLDALANELKF
>ID:AIT73862.1 |[Enterobacteria phage RB9]||_Enterobacteria_phage_RB9.gbk|replication and reco..|1428|KM606998(168395):18985-20412:-1 ^^ Enterobacteria phage RB9, complete genome.|neighbours:ID:AIT73861.1(-1),ID:AIT73863.1(-1)|neighbour_genes:hypothetical protein,membrane-associated ..|
MVEIILSHLIFDQAYFSKVWPYMDSEYFESGPAKNTFKLIKSHVNEYHSVPSINALNVALENSSFTETEYSGVKTLISKLADSPEDHSWLVKETEKYVQQRAMFNATSKIIEIQTNAELPPEKRNKKMPDVGAIPDIMRQALSISFDSYVGHDWMDDYEARWLSYMNKARKVPFKLRILNKITKGGAETGTLNVLMAGVNVGKSLGLCSLAADYLQLGHNVLYISMEMAEEVCAKRIDANMLDVSLDDIDDGHISYAEYKGKMEKWREKSTLGRLIVKQYPTGGADANTFRSLLNELKLKKNFVPTIIIVDYLGICKSCRIRVYSENSYTTVKAIAEELRALAVETETVLWTAAQVGKQAWDSSDVNMSDIAESAGLPATADFMLAVIETEELAAAEQQLIKQIKSRYGDKNKWNKFLMGVQKGNQKWVEIEQDSTPTEVNEVAGSQQIQAEQNRYQRNESTRAQLDALANELKF
>ID:ADJ39756.1 |[Enterobacteria phage T4T]||_Enterobacteria_phage_T4T_.gbk|41|1428|HM137666(168920):20598-22025:-1 ^^ Enterobacteria phage T4T, complete genome.|neighbours:ID:ADJ39755.1(-1),ID:ADJ39757.1(-1)|neighbour_genes:dmd,40|
MVEIILSHLIFDQAYFSKVWPYMDSEYFESGPAKNTFKLIKSHVNEYHSVPSINALNVALENSSFTETEYSGVKTLISKLADSPEDHSWLVKETEKYVQQRAMFNATSKIIEIQTNAELPPEKRNKKMPDVGAIPDIMRQALSISFDSYVGHDWMDDYEARWLSYMNKARKVPFKLRILNKITKGGAETGTLNVLMAGVNVGKSLGLCSLAADYLQLGHNVLYISMEMAEEVCAKRIDANMLDVSLDDIDDGHISYAEYKGKMEKWREKSTLGRLIVKQYPTGGADANTFRSLLNELKLKKNFVPTIIIVDYLGICKSCRIRVYSENSYTTVKAIAEELRALAVETETVLWTAAQVGKQAWDSSDVNMSDIAESAGLPATADFMLAVIETEELAAAEQQLIKQIKSRYGDKNKWNKFLMGVQKGNQKWVEIEQDSTPTEVNEVAGSQQIQAEQNRYQRNESTRAQLDALANELKF
>ID:NP_049654.1 |[Escherichia virus T4]||_Enterobacteria_phage_T4_.gbk|41|1428|NC_000866(168903):20612-22039:-1 ^GeneID:1258700^ Enterobacteria phage T4, complete genome.|neighbours:ID:NP_049653.1(-1),ID:NP_049655.1(-1)|neighbour_genes:dmd,40|
MVEIILSHLIFDQAYFSKVWPYMDSEYFESGPAKNTFKLIKSHVNEYHSVPSINALNVALENSSFTETEYSGVKTLISKLADSPEDHSWLVKETEKYVQQRAMFNATSKIIEIQTNAELPPEKRNKKMPDVGAIPDIMRQALSISFDSYVGHDWMDDYEARWLSYMNKARKVPFKLRILNKITKGGAETGTLNVLMAGVNVGKSLGLCSLAADYLQLGHNVLYISMEMAEEVCAKRIDANMLDVSLDDIDDGHISYAEYKGKMEKWREKSTLGRLIVKQYPTGGADANTFRSLLNELKLKKNFVPTIIIVDYLGICKSCRIRVYSENSYTTVKAIAEELRALAVETETVLWTAAQVGKQAWDSSDVNMSDIAESAGLPATADFMLAVIETEELAAAEQQLIKQIKSRYGDKNKWNKFLMGVQKGNQKWVEIEQDSTPTEVNEVAGSQQIQAEQNRYQRNESTRAQLDALANELKF
> |[Tevenvirinae _Enterobacteria_phage_T4_strain_wild]||_Enterobacteria_phage_T4_strain_wild.gb|Phage DNA primase/he..|1428|KJ477684.1(168922):20598-22025:-1 ^RAST2:fig|1198136.58.peg.43^ Tevenvirinae _Enterobacteria_phage_T4_strain_wild|neighbours:(-1),(-1)|neighbour_genes:discriminator of mRN..,Phage capsid and sca..|
MVEIILSHLIFDQAYFSKVWPYMDSEYFESGPAKNTFKLIKSHVNEYHSVPSINALNVALENSSFTETEYSGVKTLISKLADSPEDHSWLVKETEKYVQQRAMFNATSKIIEIQTNAELPPEKRNKKMPDVGAIPDIMRQALSISFDSYVGHDWMDDYEARWLSYMNKARKVPFKLRILNKITKGGAETGTLNVLMAGVNVGKSLGLCSLAADYLQLGHNVLYISMEMAEEVCAKRIDANMLDVSLDDIDDGHISYAEYKGKMEKWREKSTLGRLIVKQYPTGGADANTFRSLLNELKLKKNFVPTIIIVDYLGICKSCRIRVYSENSYTTVKAIAEELRALAVETETVLWTAAQVGKQAWDSSDVNMSDIAESAGLPATADFMLAVIETEELAAAEQQLIKQIKSRYGDKNKWNKFLMGVQKGNQKWVEIEQDSTPTEVNEVAGSQQIQAEQNRYQRNESTRAQLDALANELKF
> |[Tevenvirinae _Enterobacteria_phage_T6]||_Enterobacteria_phage_T6.gb|Phage DNA primase/he..|1428|MH550421.1(168706):19104-20531:-1 ^RAST2:fig|1198136.104.peg.40^ Tevenvirinae _Enterobacteria_phage_T6|neighbours:(-1),(-1)|neighbour_genes:discriminator of mRN..,Phage capsid and sca..|
MVEIILSHLIFDQAYFSKVWPYMDSEYFESGPAKNTFKLIKSHVNEYHSVPSINALNVALENSSFTETEYSGVKTLISKLADSPEDRSWLIKETEKYVQQRAMFNATSKIIEIQTNAELPPEKRNKKMPDVGAIPDIMRQALSISFDSYVGHDWMDDYEARWLSYMNKARKVPFKLRILNKITKGGAETGTLNVLMAGVNVGKSLGLCSLAADYLQLGHNVLYISMEMAEEVCAKRIDANMLDVSLDDIDDGHISYAEYKGKMEKWREKSTLGRLIVKQYPTGGADANTFRSLLNELKLKKNFVPTIIIVDYLGICKSCRIRVYSENSYTTVKAIAEELRALAVETETVLWTAAQVGKQAWDSSDVNMSDIAESAGLPATADFMLAVIETEELAAAEQQLIKQIKSRYGDKNKWNKFLMGVQKGNQKWVEIEQDSTPTEVSEVAGSQQIQAEQNRYQRNESTRAQLDALANELKF
>ID:YP_004063727.1 |[Escherichia phage vB_EcoM_VR7]||_Enterobacteria_phage_vB_EcoM-VR7_.gbk|41|1431|NC_014792(169285):21195-22625:-1 ^GeneID:10021271^ Enterobacteria phage vB_EcoM-VR7, complete genome.|neighbours:ID:YP_004063726.1(-1),ID:YP_004063728.1(-1)|neighbour_genes:VR7ORF045c,40|
MVETILSQLLFNKEYFVKVWPYLNNTYFEKGPAKTLFNTINEHVKEYQAVPTKTALDIALDGSDLSEVEYEGTKKLLGVLADTPEDQEWLVKETEKYVQKSAMFNATSRIIEIQSNAELPKDKRDKRIPDIGAIPDIMRDALSICFDSALGHDWLNDYEARFQTYLNKSKKVPFRINILNKITKGGVEYGTENVLLAGTNVGKSLGLCSLAADYLQTGHNVLYISMEMAEEVCAKRIDANLLDVSLDDIDEGHISWAEYKSKMEKWRASGTLGTLKIKQYPTGGAHADTFRALLNEYKLKQGFVPDVIIVDYLAICASSRLKTFTENSYGLIKMVAEELRGLAVEKNVVLWTAAQTTRGANVAAEIDMADIAESFGIAHTADFMLGVVETEEFAQMGLQLIKQLKSRYGDKNYYNKFKMGVKKGNQRWYEVDDDSAPKQGPTVKEATGEMNRQAEMNRQTRVNRSDLDDLAAQMKF
>ID:YP_006986590.1 |[Escherichia phage vB_EcoM_ACG-C40]||_Enterobacteria_phage_vB_EcoM_ACG-C40_.gbk|DNA primase-helicase..|1428|NC_019399(167396):20728-22155:-1 ^GeneID:13997866^ Enterobacteria phage vB_EcoM_ACG-C40, complete genome.|neighbours:ID:YP_006986589.1(-1),ID:YP_006986591.1(-1)|neighbour_genes:discriminator of mRN..,head vertex assembly..|
MVEIILSHLIFDQAYFSKVWPYMDSEYFESGPAKNTFKLIKSHVNEYHSVPSINALNVALENSSFTETEYSGVKTLISKLADSPEDHSWLVKETEKYVQQRAMFNATSKIIEIQTNAELPPEKRNKKMPDVGAIPDIMRQALSISFDSYVGHDWMDDYEARWLSYMNKARKVPFKLRILNKITKGGAETGTLNVLMAGVNVGKSLGLCSLAADYLQLGHNVLYISMEMAEEVCAKRIDANMLDVSLDDIDDGHISYAEYKGKMEKWREKSTLGRLIVKQYPTGGADANTFRSLLNELKLKKNFVPTIIIVDYLGICKSCRIRVYSENSYTTVKAIAEELRALAVETETVLWTAAQVGKQAWDSSDVNMSDIAESAGLPATADFMLAVIETEELAAAEQQLIKQIKSRYGDKNKWNKFLMGVQKGNQKWVEIEQDSTPTEVSEVAGSQQIQAEQNRYQRNESTRAQLDALANELKF
>ID:AWD91631.1 |[Enterobacteria phage vB_EcoM_IME339]||_Enterobacteria_phage_vB_EcoM_IME339_.gbk|replication and reco..|1428|MH051915(164366):145926-147353:1 ^^ Enterobacteria phage vB_EcoM_IME339, complete genome.|neighbours:ID:AWD91630.1(1),ID:AWD91632.1(1)|neighbour_genes:putative head vertex..,discriminator of mRN..|
MVEIILSHLIFDQAYFSKVWPYMDSEYFESGPAKNTFKLIKSHVNEYHSVPSINALNVALENSSFTETEYSGVKTLISKLADSPEDHSWLVKETEKYVQQRAMFNATSKIIEIQTNAELPPEKRNKKMPDVGAIPDIMRQALSISFDSYVGHDWMDDYEARWLSYMNKARKVPFKLKILNKITKGGAETGTLNVLMAGVNVGKSLGLCSLAADYLQLGHNVLYISMEMAEEVCAKRIDANMLDVSLDDIDDGHISYAEYKGKMEKWREKSTLGRLIVKQYPTGGADANTFRSLLNELKLKKNFVPTIIIVDYLGICKSCRIRVYSENSYTTVKAIAEELRALAVETETVLWTAAQVGKQAWDSSDVNMSDIAESAGLPATADFMLAVIETEELAAAEQQLIKQIKSRYGDKNKWNKFLMGVQKGNQKWVEIEQDSTPTEVNEVAGSQQIQAEQNRYQRNESARAQLDALANELKF
>ID:AWD91893.1 |[Enterobacteria phage vB_EcoM_IME340]||_Enterobacteria_phage_vB_EcoM_IME340_.gbk|DNA primase/helicase|1428|MH051916(165549):147287-148714:1 ^^ Enterobacteria phage vB_EcoM_IME340, complete genome.|neighbours:ID:AWD91892.1(1),ID:AWD91894.1(1)|neighbour_genes:putative head vertex..,discriminator of mRN..|
MVEIILSHLIFDQAYFSKVWPYMDSEYFESGPAKNTFKLIKSHVNEYHSVPSINALNVALENSSFTETEYSGVKTLISKLADSPEDHSWLVKETEKYVQQRAMFNATSKIIEIQTNAELPPEKRNKKMPDVGAIPDIMRQALSISFDSYVGHDWMDDYEARWLSYMNKARKVPFRLKILNKITKGGAETGTLNVLMAGVNVGKSLGLCSLAADYLQLGHNVLYISMEMAEEVCAKRIDANMLDVSLDDIDDGHISYAEYKGKMEKWREKSTLGRLIVKQYPTGGADANTFRSLLNELKLKKNFVPTIIIVDYLGICKSCRIRVYSENSYTTVKAIAEELRALAVETETVLWTAAQVGKQAWDSSDVNMSDIAESAGLPATADFMLAVIETEELAAAEQQLIKQIKSRYGDKNKWNKFLMGVQKGNQKWVEIEQDSTPTEVNEVAGSQQIQAEQNRYQRNESTRAQLDALANELKF
>ID:YP_009207220.1 |[Escherichia phage vB_EcoM_VR20]||_Enterobacteria_phage_vB_EcoM_VR20.gbk|helicase|1431|NC_028894(170336):19751-21181:-1 ^GeneID:26633719^ Enterobacteria phage vB_EcoM_VR20, complete genome.|neighbours:ID:YP_009207219.1(-1),ID:YP_009207221.1(-1)|neighbour_genes:hypothetical protein,head vertex assembly..|
MVETILSQLLFNKEYFVKVWPYLNNTYFEKGPAKTLFNTINEHVKEYQAVPTKTALDIALDGSDLSEVEYEGTKKLLGVLADTPEDQEWLVKETEKYVQKSAMFNATSRIIEIQSNAELPKDKRDKRIPDIGAIPDIMRDALSICFDSALGHDWLNDYEARFQTYLNKSKKVPFRINILNKITKGGVEYGTENVLLAGTNVGKSLGLCSLAADYLQTGHNVLYISMEMAEEVCAKRIDANLLDVSLDDIDEGHISWAEYKSKMEKWRASGTLGTLKIKQYPTGGAHADTFRALLNEYKLKQGFVPDVIIVDYLAICASSRLKTFTENSYGLIKMVAEELRGLAVEKNVVLWTAAQTTRGANVAAEIDMADIAESFGIAHTADFMLGVVETDEFAQMGLQLIKQLKSRYGDKNYYNKFKMGVKKGNQRWYEVDDDSAPKQGPTVKEATGEMNRQAEMNRQTRVNRSDLDDLAAQMKF
>ID:YP_009209787.1 |[Escherichia phage vB_EcoM_VR25]||_Enterobacteria_phage_vB_EcoM_VR25_.gbk|replicative DNA heli..|1431|NC_028925(170822):20294-21724:-1 ^GeneID:26636207^ Enterobacteria phage vB_EcoM_VR25, complete genome.|neighbours:ID:YP_009209786.1(-1),ID:YP_009209788.1(-1)|neighbour_genes:hypothetical protein,head vertex assembly..|
MVETILSQLLFNKEYFVKVWPYLNNTYFEKGPAKTLFNTINEHVKEYQAVPTKTALDIALDGSDLSEVEYEGTKKLLGVLADTPEDQEWLVKETEKYVQKSAMFNATSRIIEIQSNAELPKDKRDKRIPDIGAIPDIMRDALSICFDSALGHDWLNDYEARFQTYLNKSKKVPFRINILNKITKGGVEYGTENVLLAGTNVGKSLGLCSLAADYLQTGHNVLYISMEMAEEVCAKRIDANLLDVSLDDIDEGHISWAEYKSKMEKWRASGTLGTLKIKQYPTGGAHADTFRALLNEYKLKQGFVPDVIIVDYLAICASSRLKTFTENSYGLIKMVAEELRGLAVEKNVVLWTAAQTTRGANVAAEIDMADIAESFGIAHTADFMLGVVETEEFAQMGLQLIKQLKSRYGDKNYYNKFKMGVKKGNQRWYEVDDDSTPKQGPTVKEATGEMNRQAEMNRQTRVNRSDLDDLAAQMKF
>ID:YP_009213879.1 |[Escherichia phage vB_EcoM_VR26]||_Enterobacteria_phage_vB_EcoM_VR26_.gbk|DNA helicase|1431|NC_028957(171541):20570-22000:-1 ^GeneID:26640335^ Enterobacteria phage vB_EcoM_VR26, complete genome.|neighbours:ID:YP_009213878.1(-1),ID:YP_009213880.1(-1)|neighbour_genes:hypothetical protein,head vertex assembly..|
MVETILSQLLFNKEYFVKVWPYLNNTYFEKGPAKTLFNTINEHVKEYQAVPTKTALDIALDGSDLSEVEYEGTKKLLGVLVDTPEDQEWLVKETEKYVQKSAMFNATSRIIEIQSNAELPKDKRDKRIPDIGAIPDIMRDALSICFDSALGHDWLNDYEARFQTYLNKSKKVPFRINILNKITKGGVEYGTENVLLAGTNVGKSLGLCSLAADYLQTGHNVLYISMEMAEEVCAKRIDANLLDVSLDDIDEGHISWAEYKSKMEKWRASGTLGTLKIKQYPTGGAHADTFRALLNEYKLKQGFVPDVIIVDYLAICASSRLKTFTENSYGLIKMVAEELRGLAVEKNVVLWTAAQTTRGANVAAEIDMADIAESFGIAHTADFMLGVVETEEFAQMGLQLIKQLKSRYGDKNYYNKFKMGVKKGNQRWYEVDDDSAPKQGPTVKEATGEMNRQAEMNRQTRVNRSDLDDLAAQMKF
>ID:YP_009205733.1 |[Enterobacteria phage vB_EcoM_VR5]||_Enterobacteria_phage_vB_EcoM_VR5.gbk|DNA helicase|1431|NC_028881(170473):19493-20923:-1 ^GeneID:26632344^ Enterobacteria phage vB_EcoM_VR5, complete genome.|neighbours:ID:YP_009205732.1(-1),ID:YP_009205734.1(-1)|neighbour_genes:hypothetical protein,head vertex assembly..|
MVETILAQLLGNSDYFTKVWPYMNDSYFDQGPAKTLFKEIKKHVTEYNAVPSKNALGIALDNSTISEVEHQGAKELLSSLNAGPEDQEWLVKETEKYVQKAAMYNATSKIIEIQTNADLPVEQQNRKLPGIGAIPDIMRDALSICFDSELGHDWMDDYEERFKSYSDKARKIPFRLNILNKITKGGAEFGTENVLLAGTNVGKSLGLCSLAADYLQSGYDVLYISMEMAEEVCAKRIDANLLDVSLDDIDDGHVSWPEYKAKMDKWRSTATLGRLKIKQYPTGGANADTFRALLNEYKLKQNFVPQVVIVDYLAICASSRTKVFSENSYGLIKMVAEELRGLAVEKKLLLWTAAQTTRGANVAAEIDMADIAESFGIAHTADFMLGVVETEEFAQMGMQMVKQLKSRYGDKSYYNKFKIGVKKGNQRWYEVEDDSNPGPVNTVREATGEMNRQAEVNRQTRVNRSDLDDLAASIKF
> |[Tevenvirinae _Erwinia_phage_Cronus]||_Erwinia_phage_Cronus.gb|Phage DNA primase/he..|1446|MH059636.2(175774):16898-18343:-1 ^RAST2:fig|1198136.105.peg.34^ Tevenvirinae _Erwinia_phage_Cronus|neighbours:(-1),(-1)|neighbour_genes:hypothetical protein,hypothetical protein|
MVEIILSHLVYDKTYFSTVWPYMDESYFERGPAKTLFNTIKNHVDEYHSIPSTTALNLALDNLPISEVEFEGSKALLNSLTDSPEDHSWLIKETEKYVQKTAMYNATSRIIEIQTNADLPKEKRDKRLPDVGAIPDIMRDALAISFDSNVGHDWLEDYEARWLSYMNKTRKIPFKLNILNRITKGGAEFGTLNILMAGVNVGKSLGLCSLAADYLQTGFNVLYISMEMAEEVCAKRIDANLNDMTLDDIDDGHIAYAEYKAKMEKWRKSTTLGRLIVKQYPTGGANANTFRALLNELKLKKQFIPDVIIVDYLGICGSSRIKQYTENSYTLVKAIAEELRGLAVETGTCMWSAAQTGRAAWDASDMTMADVAESAGLPATADFMLAVIETEELAQQGTQLVKQIKSRYGDKNINSKFMIGVKKGNQRWYETEETRSNQPPTTVREVEGSMRRQAEENRTERNGASQVTRGDLDALAESMKF
>ID:YP_009592924.1 |[Escherichia coli O157 typing phage 3]||_Escherichia_coli_O157_typing_phage_3_.gbk|replicative DNA heli..|1443|NC_041863(168733):129105-130547:1 ^GeneID:40068420^ Escherichia coli O157 typing phage 3, complete genome.|neighbours:ID:YP_009592923.1(1),ID:YP_009592925.1(1)|neighbour_genes:head assembly protei..,hypothetical protein|
MVEIILSHLVYDQAYFSKVWPYMDSEYFERGPAKNVFKIIKSHVNEYNAMPSINALKVALDNSSLTEAEYKGTSDLIEKLADTPEDHEWLVKETEKYVQQKAMYNATSKIIEIQSNAELPPEQRNKKMPDVGAIPDIMRQALSISFDSYVGHDWMEDYEARWLSYLNKARKVPFKLNILNKITKGGAETGTLNVLMAGVNVGKSLGLCSLAADYLQTGHNVLYISMEMAEEVCAKRIDANMLDVSLDDIDDGNVSYAEYKAKMEKWRSKTTLGRLVVKQYPTGGANANTFRALLNELKLKKNFVPSVIMVDYLGICGSCRIRVYTENSYTLVKAIAEELRALAVESETVLWTAAQVGRAAWDASDMNMSDIAESAGLPATADFMLAVIETEELAQAEQQLIKQIKSRYGDKNKWNKFLMGVRKGNQKWIEIEQEGMNTPNTVNENAGAQMRQAEVNRTERVGKAKATRADLDSLANELKF
>ID:YP_009593051.1 |[Escherichia coli O157 typing phage 6]||_Escherichia_coli_O157_typing_phage_6_.gbk|replicative DNA heli..|1443|NC_041864(160570):38186-39628:-1 ^GeneID:40068548^ Escherichia coli O157 typing phage 6, complete genome.|neighbours:ID:YP_009593050.1(-1),ID:YP_009593052.1(-1)|neighbour_genes:hypothetical protein,head assembly protei..|
MVEIILSHLVYDQAYFSKVWPYMDSEYFERGPAKNVFKIIKSHVNEYNAMPSINALKVALDNSSLTEAEYKGTSDLIEKLADTPEDHEWLVKETEKYVQQKAMYNATSKIIEIQSNAELPPEQRNKKMPDVGAIPDIMRQALSISFDSYVGHDWMEDYEARWLSYLNKARKVPFKLNILNKITKGGAETGTLNVLMAGVNVGKSLGLCSLAADYLQTGHNVLYISMEMAEEVCAKRIDANMLDVSLDDIDDGNVSYAEYKAKMEKWRSKTTLGRLVVKQYPTGGANANTFRALLNELKLKKNFVPSVIMVDYLGICGSCRIRVYTENSYTLVKAIAEELRALAVESETVLWTAAQVGRAAWDASDMNMSDIAESAGLPATADFMLAVIETEELAQAEQQLIKQIKSRYGDKNKWNKFLMGVRKGNQKWIEIEQEGMNTPNTVNENAGAQMRQAEVNRTERVGKAKATRADLDSLANELKF
>ID:YP_009225222.1 |[Escherichia phage APCEc01]||_Escherichia_phage_APCEc01_.gbk|DNA helicase|1443|NC_029091(168771):163618-165060:1 ^GeneID:26796175^ Escherichia phage APCEc01, complete genome.|neighbours:ID:YP_009225221.1(1),ID:YP_009225223.1(1)|neighbour_genes:hypothetical protein,hypothetical protein|
MVEIILSHLVYDQAYFSKVWPYMDSEYFERGPAKNVFKIIKSHVNEYNAMPSINALKVALDNSSLTEAEYKGTSDLIEKLADTPEDHEWLVKETEKYVQQKAMYNATSKIIEIQSNAELPPEQRNKKMPDVGAIPDIMRQALSISFDSYVGHDWMEDYEARWLSYLNKARKVPFKLNILNKITKGGAETGTLNVLMAGVNVGKSLGLCSLAADYLQTGHNVLYISMEMAEEVCAKRIDANMLDVSLDDIDDGNVSYAEYKAKMEKWRSKTTLGRLVVKQYPTGGANANTFRALLNELKLKKNFVPSVIMVDYLGICGSCRIRVYTENSYTLVKAIAEELRALAVESETVLWTAAQVGRAAWDASDMNMSDIAESAGLPATADFMLAVIETEELAQAEQQLIKQIKSRYGDKNKWNKFLMGVRKGNQKWVEIEQEGMNTPNTVNENAGAQMRQAEVNRTERVGKAKATRADLDSLANELKF
> |[Tevenvirinae _Escherichia_phage_AnYang]||_Escherichia_phage_AnYang.gb|Phage DNA primase/he..|1365|MK234886.1(169215):156123-157487:-1 ^RAST2:fig|1198136.106.peg.271^ Tevenvirinae _Escherichia_phage_AnYang|neighbours:(-1),(-1)|neighbour_genes:Phage protein (ACLAM..,Phage capsid vertex ..|
MNDSYFDQGPAKTLFKEIKKHVNEYNAVPSKNALSIALDNSTLSEVEHQGAKELLSSLNAGPEDQEWLVKETEKYVQKAAMYNATSKIIEIQTNADLPVEQQNRKLPGIGAIPDIMRDALSICFDSELGHDWMDDYEERFKSYSDKARKVPFRLNILNKITKGGAEFGTENVLLAGTNVGKSLGLCSLAADYLQSGYDVLYISMEMAEEVCAKRIDANLLDVSLDDIDDGHVSWPEYKAKMDKWRSTATLGRLKIKQYPTGGANADTFRALLNEYKLKQNFVPQVVIVDYLAICASSRTKVFSENSYGLIKMVAEELRGLAVEKKLLLWTAAQTTRGANVAAEIDMADIAESFGIAHTADFMLGVVETEEFAQMGMQMVKQLKSRYGDKSYYNKFKIGVKKGNQRWYEVEDDSNPGPVNTVREATGEMNRQAEVNRQTRVNRSDLDDLAASIKF
> |[Tevenvirinae Escherichia_phage_CF2]||_Escherichia_phage_CF2.gb|Phage DNA primase/he..|1428|NC_041919.1(168188):136669-138096:1 ^RAST2:fig|1198136.52.peg.219^ Tevenvirinae Escherichia_phage_CF2|neighbours:(1),(1)|neighbour_genes:Phage capsid and sca..,discriminator of mRN..|
MVEIILSHLIFDQAYFSKVWPYMDSEYFESGPAKNTFKLIKSHVNEYHSVPSINALNVALENSSFTETEYSGVKTLISKLADSPEDHSWLVKETEKYVQQRAMFNATSKIIEIQTNAELPPEKRNKKMPDVGAIPDIMRQALSISFDSYVGHDWMDDYEARWLSYMNKARKVPFKLRILNKITKGGAETGTLNVLMAGVNVGKSLGLCSLAADYLQLGHNVLYISMEMAEEVCAKRIDANMLDVSLDDIDDGHISYAEYKGKMEKWREKSTLGRLIVKQYPTGGADANTFRSLLNELKLKKNFVPTIIIVDYLGICKSCRIRVYSENSYTTVKAIAEELRALAVETETVLWTAAQVGKQAWDSSDVNMSDIAESAGLPATADFMLAVIETEELAAAEQQLIKQIKSRYGDKNKWNKFLMGVQKGNQKWVEIEQDSTPTEVSEVAGSQQIQAEQNRYQRNESTRAQLDALANELKF
>ID:QBO61050.1 |[Escherichia phage D5505]||_Escherichia_phage_D5505_.gbk|putative helicase|1428|MK327929(168049):19091-20518:-1 ^^ Escherichia phage D5505, complete genome.|neighbours:ID:QBO61049.1(-1),ID:QBO61051.1(-1)|neighbour_genes:hypothetical protein,putative head assemb..|
MVEIILSHLIFDQAYFSKVWPYMDSEYFESGPAKNTFKLIKSHVNEYHSVPSINALNVALENSSFTETEYSGVKTLISKLADSPEDHSWLVKETEKYVQQRAMFNATSKIIEIQTNAELPPEKRNKKMPDVGAIPDIMRQALSISFDSYVGHDWMDDYEARWLSYMNKARKVPFRLKILNKITKGGAETGTLNVLMAGVNVGKSLGLCSLAADYLQLGHNVLYISMEMAEEVCAKRIDANMLDVSLDDIDDGHISYAEYKGKMEKWREKSTLGRLIVKQYPTGGADANTFRSLLNELKLKKNFVPTIIIVDYLGICKSCRIRVYSENSYTTVKAIAEELRALAVETETVLWTAAQVGKQAWDSSDVNMSDIAESAGLPATADFMLAVIETEELAAAEQQLIKQIKSRYGDKNKWNKFLMGVQKGNQKWVEIEQDSTPTEVSEVAGSQQIQAEQNRYQRNESTRAQLDALANELKF
> |[Tevenvirinae Escherichia_phage_ECD7]||_Escherichia_phage_ECD7.gb|DNA helicase|1413|NC_041936.1(164706):13435-14847:-1 ^RAST2:fig|1198136.56.peg.26^ Tevenvirinae Escherichia_phage_ECD7|neighbours:(-1),(-1)|neighbour_genes:Phage protein,Phage capsid and sca..|
MIKTIFSQLIYNGAFFTNVWPHLKADYFTEDEEKLIYKLIKKHVDEYSNIPTPTALQIALDKERGNQTTYEGAKTLLDSLENTPEDLDWLMKETEKFIRDRAMYNAMSRALEIQANAQLPKEKQNKKLPSEGAIPEIMQEALSITFDSDVGHDWFNDFEKRFLLYQTKANKIPFKLPMLNKITKGGAERKTLNVLLAGVNVGKSLGLCSLAADYMECGYDVLYISMEMAEHVVAKRIDANLLDITLDELDNGNVSFAEYSARMKRVKNKKIGDRPVGKLMIKQYPTGGANSNHFEALMNELRLKKQFKPDVVIVDYLGICASSRLRVYSENSYTLVKAIAEELRGFFVKWDVVGWTAAQTTRAGWDASDLNMSDTAESAGLPATADFMLGVIETEDLAKMGVQLMKQIKSRYGDKNYYSRFNVGVKKGNQRWYEVPNQIADQENAQVKPQSAQQAEKREKLDELANNMTF
>ID:YP_009102514.1 |[Escherichia phage ECML-134]||_Escherichia_phage_ECML-134_.gbk|hypothetical protein|1428|NC_025449(166783):18756-20183:-1 ^GeneID:22111697^ Escherichia phage ECML-134, complete genome.|neighbours:ID:YP_009102513.1(-1),ID:YP_009102515.1(-1)|neighbour_genes:hypothetical protein,hypothetical protein|
MVEIILSHLIFDQAYFSKVWPYMDSEYFESGPAKNTFKLIKSHVNEYHSVPSINALNVALENSSFTETEYSGVKTLISKLADSPEDHSWLIKETEKYVQQRAMFNATSKIIEIQTNAELPPEKRNKKMPDVGAIPDIMRQALSISFDSYVGHDWMDDYEARWLSYMNKARKVPFKLRILNKITKGGAETGTLNVLMAGVNVGKSLGLCSLAADYLQLGHNVLYISMEMAEEVCAKRIDANMLDVSLDDIDDGHISYAEYKGKMEKWREKSTLGRLIVKQYPTGGADANTFRSLLNELKLKKNFVPTIIIVDYLGICKSCRIRVYSENSYTTVKAIAEELRALAVETETVLWTAAQVGKQAWDSSDVNMSDIAESAGLPATADFMLAVIETEELAAAEQQLIKQIKSRYGDKNKWNKFLMGVQKGNQKWVEIEQDSTPTEVNEVAGSQQIQAEQNRYQRNESTRAQLDALANELKF
> |[Tevenvirinae Escherichia_phage_EcWhh-1]||_Escherichia_phage_EcWhh-1.gb|Phage DNA primase/he..|1365|MH791409.1(170524):80880-82244:-1 ^RAST2:fig|1198136.71.peg.138^ Tevenvirinae Escherichia_phage_EcWhh-1|neighbours:(-1),(-1)|neighbour_genes:Phage protein (ACLAM..,Phage capsid vertex ..|
MNDSYFDQGPAKTLFKEIKKHVNEYNAVPSKNALSIALDNSTLSEVEHQGAKELLSSLNAGPEDQEWLVKETEKYVQKAAMYNATSKIIEIQTNADLPVEQQNRKLPGIGAIPDIMRDALSICFDSELGHDWMDDYEERFKSYSDKARKVPFRLNILNKITKGGAEFGTENVLLAGTNVGKSLGLCSLAADYLQSGYDVLYISMEMAEEVCAKRIDANLLDVSLDDIDDGHVSWPEYKAKMDKWRSTATLGRLKIKQYPTGGANADTFRALLNEYKLKQNFVPQVVIVDYLAICASSRTKVFSENSYGLIKMVAEELRGLAVEKKLLLWTAAQTTRGANVAAEIDMADIAESFGIAHTADFMLGVVETEEFAQMGMQMVKQLKSRYGDKSYYNKFKIGVKKGNQRWYEVEDDFNPGPVNTVREATGEMNRQAEVNRQSRVNRSDLDDLAASIKF
> |[Tevenvirinae Escherichia_phage_HP3]||_Escherichia_phage_HP3.gb|Phage DNA primase/he..|1377|NC_041920.1(170254):30126-31502:-1 ^RAST2:fig|1198136.53.peg.63^ Tevenvirinae Escherichia_phage_HP3|neighbours:(-1),(-1)|neighbour_genes:Phage protein,Phage capsid and sca..|
MDSDYFERGPAKNVFKIIKNHVNEYNAMPSINALKVALDNSSLTEAEYKGTSDLIEKLADTPEDHEWLVKETEKYVQQKAMYNATSKIIEIQSNAELPPEQRNKKMPDVGAIPDIMRQALSISFDSYVGHDWMEDYEARWLSYLNKARKVPFKLNILNKITKGGAETGTLNVLMAGVNVGKSLGLCSLAADYLQTGHNVLYISMEMAEEVCAKRIDANMLDVSLDDIDDGNVSYAEYKAKMEKWRSKSTLGRLVVKQYPTGGANANTFRALLNELKLKKNFVPSVIIVDYLGICGSCRIRVYTENSYTLVKAIAEELRALAVESETVLWTAAQVGRAAWDASDMNMSDIAESAGLPATADFMLAVIETEELAQAEQQLIKQIKSRYGDKNKWNKFLMGVRKGNQKWVEIEQEGMNTPNTVNENAGAQMRQAEVNRTERVGKAKATRADLDSLANELKF
> |[Tevenvirinae _Escherichia_phage_HY01]||_Escherichia_phage_HY01.gb|Phage DNA primase/he..|1428|NC_027349.1(166977):19290-20717:-1 ^RAST2:fig|1198136.95.peg.41^ Tevenvirinae _Escherichia_phage_HY01|neighbours:(-1),(-1)|neighbour_genes:Dmd discriminator of..,Phage capsid and sca..|
MVEIILSHLIFDQAYFSKVWPYMDSEYFESGPAKNTFKLIKSHVNEYHSVPSINALNVALENSSFTETEYSGVKTLISKLTDSPEDHSWLVKETEKYVQQRAMFNATSKIIEIQTNAELPPEKRNKKMPDVGAIPDIMRQALSISFDSYVGHDWMDDYEARWLSYMNKARKVPFKLKILNKITKGGAETGTLNVLMAGVNVGKSLGLCSLAADYLQLGHNVLYISMEMAEEVCAKRIDANMLDVSLDDIDDGHISYAEYKGKMEKWREKSTLGRLIVKQYPTGGADANTFRSLLNELKLKKNFVPTIIIVDYLGICKSCRIRVYSENSYTTVKAIAEELRALAVETETVLWTAAQVGKQAWDSSDVNMSDIAESAGLPATADFMLAVIETEELAAAEQQLIKQIKSRYGDKNKWNKFLMGVQKGNQKWVEIEQDSTPTEVNEVAGSQQIQAEQNRYQRNESTRAQLDALANELKF
>ID:YP_009284150.1 |[Escherichia phage HY03]||_Escherichia_phage_HY03.gbk|putative DNA primase..|1428|NC_031047(170770):102346-103773:1 ^GeneID:29079018^ Escherichia phage HY03, complete genome.|neighbours:ID:YP_009284149.1(1),ID:YP_009284151.1(1)|neighbour_genes:putative head vertex..,putative discriminat..|
MVEIILSHLIFDQAYFSKVWPYMDSEYFESGPAKNTFKLIKSHVNEYHSVPSINALNVALENSSFTETEYSGVKTLISKLADSPEDHSWLVKETEKYVQQRAMFNATSKIIEIQTNAELPPEKRNKKMPDVGAIPDIMRQALSISFDSYVGHDWMDDYEARWLSYMNKARKVPFKLRILNKITKGGAETGTLNVLMAGVNVGKSLGLCSLAADYLQLGHNVLYISMEMAEEVCAKRIDANMLDVSLDDIDDGHISYAEYKGKMEKWREKSTLGRLIVKQYPTGGADANTFRSLLNELKLKKNFVPTIIIVDYLGICKSCRIRVYSENSYTTVKAIAEELRALAVETETVLWTAAQVGKQAWDSSDVNMSDIAESAGLPATADFMLAVIETEELAAAEQQLIKQIKSRYGDKNKWNKFLMGVQKGNQKWVEIEQDSTPTEVNEVAGSQQIQAEQNRYQRNESARAQLDALANELKF
>ID:BBG28561.1 |[Escherichia phage KIT03]||_Escherichia_phage_KIT03_DNA_.gbk|DNA primase/helicase|1428|AP018932(166848):19708-21135:-1 ^^ Escherichia phage KIT03 DNA, complete sequence.|neighbours:ID:BBG28560.1(-1),ID:BBG28562.1(-1)|neighbour_genes:discriminator of mRN..,head vertex assembly..|
MVEIILSHLIFDQAYFSKVWPYMDSEYFESGPAKNTFKLIKSHVNEYHSVPSINALNVALENSSFTETEYSGVKTLISKLADSPEDHNWLVKETEKYVQQRAMFNATSKIIEIQTNAELPPEKRNKKMPDVGAIPDIMRQALSISFDSYVGHDWMDDYEARWLSYMNKARKVPFRLKILNKITKGGAETGTLNVLMAGVNVGKSLGLCSLAADYLQLGHNVLYISMEMAEEVCAKRIDANMLDVSLDDIDDGHISYAEYKGKMEKWREKSTLGRLIVKQYPTGGADANTFRSLLNELKLKKNFVPTIIIVDYLGICKSCRIRVYSENSYTTVKAIAEELRALAVETETVLWTAAQVGKQAWDSSDVNMSDIAESAGLPATADFMLAVIETEELAAAEQQLIKQIKSRYGDKNKWNKFLMGVQKGNQKWVEIEQDSTPTEVSEVAGSQQIQAEQNRYQRNESARAQLDALANELKF
>ID:YP_008060560.1 |[Escherichia phage Lw1]||_Escherichia_phage_Lw1_.gbk|replication and reco..|1437|NC_021344(176227):19361-20797:-1 ^GeneID:16205143^ Escherichia phage Lw1, complete genome.|neighbours:ID:YP_008060559.1(-1),ID:YP_008060561.1(-1)|neighbour_genes:hypothetical protein,membrane-associated ..|
MIVETIFSNLVFNGTYFVQAWPHLKRDYFEGNAQVLYDLMDKHVQEFNSIPSQTALEVALEKRSLSDVVYEDTKKMIRSMKNAPEDLDWLMKETETYCKDKAMYRALSRAIEIQANAEKPAGERNNKIPDVGAIPDIMAEALAISFDSSVGHDYFEDYEKRWMLYQSKAMKIPFNIPILNAITKGGAERGTLNILMAGVNVGKSLGLCSLAADYLQSGKNVLYISMEMAEHVCSKRIDANLLDVSLDDIDNGNITYADYKNRMERLKQTKVGRLIVKQYPTAGANANHFKALIKELKLKKNFVPDVIIIDYLGICASTRVRGAENTYILVKAIAEELRGLAVETNTVMWTGAQTTRNAWDASDISMGDVAESAGLPATADFMLAVIETDELADQGLQVFKQIKSRYGDKNHFNHFKLEVRKGNQRWMDTDNSDIGFKSDYKGRQMPKTVEEAQGAMVKQAEGNRSKLAEAAKSMNIEF
> |[Tevenvirinae _Escherichia_phage_MX01]||_Escherichia_phage_MX01.gb|Phage DNA primase/he..|1365|NC_031934.1(168929):19523-20887:-1 ^RAST2:fig|1198136.96.peg.38^ Tevenvirinae _Escherichia_phage_MX01|neighbours:(-1),(-1)|neighbour_genes:Phage protein (ACLAM..,Phage capsid vertex ..|
MNDSYFDQGPAKTLFKEIKKHVNEYNAVPSKNALSIALDNSTLSEVEHQGAKELLSSLNAGPEDQEWLVKETEKYVQKAAMYNATSKIIEIQTNADLPVEQQNRKLPGIGAIPDIMRDALSICFDSELGHDWMDDYEERFKSYSDKARKVPFRLNILNKITKGGAEFGTENVLLAGTNVGKSLGLCSLAADYLQSGYDVLYISMEMAEEVCAKRIDANLLDVSLDDIDDGHVSWPEYKAKMDKWRSTATLGRLKIKQYPTGGANADTFRALLNEYKLKQNFVPQVVIVDYLAICASSRTKVFSENSYGLIKMVAEELRGLAVEKKLLLWTAAQTTRGANVAAEIDMADIAESFGIAHTADFMLGVVETEEFAQMGMQMVKQLKSRYGDKSYYNKFKIGVKKGNQRWYEVEDDSNPGPVNTVREATGEMNRQAEVNRQTRVNRSDLDDLAASIKF
>ID:AYR03950.1 |[Escherichia phage OLB35]||_Escherichia_phage_OLB35_.gbk|DNA helicase|1443|MH992122(169140):21141-22583:-1 ^^ UNVERIFIED: Escherichia phage OLB35, complete genome.|neighbours:ID:AYR03949.1(-1),ID:AYR03951.1(-1)|neighbour_genes:hypothetical protein,head vertex assembly..|
MVEIILSHLVYDQAYFSKVWPYMDSEYFERGPAKNVFKIIKSHVNEYNAMPSINALKVALDNSSLTEAEYKGTSDLIEKLADTPEDHEWLVKETEKYVQQKAMYNATSKIIEIQSNAELPPEQRNKKMPDVGAIPDIMRQALSISFDSYVGHDWMEDYEARWLSYLNKARKVPFKLNILNKITKGGAETGTLNVLMAGVNVGKSLGLCSLAADYLQTGHNVLYISMEMAEEVCAKRIDANMLDVSLDDIDDGNVSYAEYKAKMEKWRSKTTLGRLVVKQYPTGGANANTFRALLNELKLKKNFVPSVIMVDYLGICGSCRIRVYTENSYTLVKAIAEELRALAVESETVLWTAAQVGRAAWDASDMNMSDIAESAGLPATADFILAVIETEELAQAEQQLIKQIKSRYGDKNKWNKFLMGVRKGNQKWIEIEQEGMNTPNTVNENAGAQMRQAEVNRTERVGKAKATRADLDSLANELKF
> |[Tevenvirinae _Escherichia_phage_PE37]||_Escherichia_phage_PE37.gb|Phage DNA primase/he..|1428|KU925172.1(166423):142719-144146:1 ^RAST2:fig|1198136.98.peg.234^ Tevenvirinae _Escherichia_phage_PE37|neighbours:(1),(1)|neighbour_genes:Phage capsid and sca..,discriminator of mRN..|
MVEIILSHLIFDQAYFSKVWPYMDSEYFESGPAKNTFKLIKSHVNEYHSVPSINALNVALENSSFTETEYSGVKTLISKLADSPEDHSWLVKETEKYVQQRAMFNATSKIIEIQTNAELPPEKRNKKMPDVGAIPDIMRQALSISFDSYVGHDWMDDYEARWLSYMNKARKVPFKLKILNKITKGGAETGTLNVLMAGVNVGKSLGLCSLAADYLQLGHNVLYISMEMAEEVCAKRIDANMLDVSLDDIDDGHISYAEYKGKMEKWREKSTLGRLIVKQYPTGGADANTFRSLLNELKLKKNFVPTIIIVDYLGICKSCRIRVYSENSYTTVKAIAEELRALAVETETVLWTAAQVGKQAWDSSDVNMSDIAESAGLPATADFMLAVIETEELAAAEQQLIKQIKSRYGDKNKWNKFLMGVQKGNQKWVEIEQDSTPTEVNEVAGSQQIQAEQNRYQRNESTRAQLDALANELKF
>ID:BBC14376.1 |[Escherichia phage PP01]||_Escherichia_phage_PP01.gbk|41|1428|LC348379(167812):19850-21277:-1 ^^ Escherichia phage PP01 DNA, complete sequence.|neighbours:ID:BBC14375.1(-1),ID:BBC14377.1(-1)|neighbour_genes:dmd,40|
MVEIILSHLIFDQAYFSKVWPYMDSEYFESGPAKNTFKLIKSHVNEYHSVPSINALNVALENSSFTETEYSGVKTLISKLADSPEDHSWLVKETEKYVQQRAMFNATSKIIEIQTNAELPPEKRNKKMPDVGAIPDIMRQALSISFDSYVGHDWMDDYEARWLSYMNKARKVPFKLKILNKITKGGAETGTLNVLMAGVNVGKSLGLCSLAADYLQLGHNVLYISMEMAEEVCAKRIDANMLDVSLDDIDDGHISYAEYKGKMEKWREKSTLGRLIVKQYPTGGADANTFRSLLNELKLKKNFVPTIIIVDYLGICKSCRIRVYSENSYTTVKAIAEELRALAVETETVLWTAAQVGKQAWDSSDVNMSDIAESAGLPATADFMLAVIETEELAAAEQQLIKQIKSRYGDKNKWNKFLMGVQKGNQKWVEIEQDSTPTEVNEVAGSQQIQAEQNRYQRNESARAQLDALANELKF
> |[Tevenvirinae _Escherichia_phage_SF]||_Escherichia_phage_SF.gb|Phage DNA primase/he..|1377|MH359124.1(168695):100086-101462:1 ^RAST2:fig|1198136.100.peg.169^ Tevenvirinae _Escherichia_phage_SF|neighbours:(1),(1)|neighbour_genes:Phage capsid and sca..,hypothetical protein|
MDSEYFERGPAKNVFKIIKSHVNEYNAMPSINALKVALDNSSLTEAEYKGTSDLIEKLADTPEDHEWLVKETEKYVQQKAMYNATSKIIEIQSNAELPPEQRNKKMPDVGAIPDIMRQALSISFDSYVGHDWMEDYEARWLSYLNKARKVPFKLNILNKITKGGAETGTLNVLMAGVNVGKSLGLCSLAADYLQTGHNVLYISMEMAEEVCAKRIDANMLDVSLDDIDDGNVSYAEYKAKMEKWRSKTTLGRLVVKQYPTGGANANTFRALLNELKLKKNFVPSVIMVDYLGICGSCRIRVYTENSYTLVKAIAEELRALAVESETVLWTAAQVGRAAWDASDMNMSDIAESAGLPATADFMLAVIETEELAQAEQQLIKQIKSRYGDKNKWNKFLMGVRKGNQKWIEIEQEGMNTPNTVNENAGAQMRQAEVNRTERVGKAKATRADLDSLANELKF
>ID:YP_009608364.1 |[Escherichia phage ST0]||_Escherichia_phage_ST0.gbk|helicase|1443|NC_041990(170496):40317-41759:1 ^GeneID:40084386^ Escherichia phage ST0, complete genome.|neighbours:ID:YP_009608363.1(1),ID:YP_009608365.1(1)|neighbour_genes:hypothetical protein,hypothetical protein|
MVEIILSHLVYDQAYFSKVWPYMDSEYFERGPAKNVFKIIKSHVNEYNAMPSINALKVALDNSSLTEAEYKGTSDLIEKLADTPEDHEWLVKETEKYVQQKAMYNATSKIIEIQSNAELPPEQRNKKMPDVGAIPDIMRQALSISFDSYVGHDWMEDYEARWLSYLNKARKVPFKLNILNKITKGGAETGTLNVLMAGVNVGKSLGLCSLAADYLQTGHNVLYISMEMAEEVCAKRIDANMLDVSLDDIDDGNVSYAEYKAKMEKWRSKSTLGRLVVKQYPTGGANANTFRALLNELKLKKNFVPSVIMVDYLGICGSCRIRVYTENSYTLVKAIAEELRALAVESETVLWTAAQVGRAAWDASDMNMSDIAESAGLPATADFMLAVIETEELAQAEQQLIKQIKSRYGDKNKWNKFLMGVRKGNQKWIEIEQEGMNTSNTVNENAGAQMRQAEVNRTERVGKAKATRADLDSLANELKF
>ID:BBC14654.1 |[Escherichia phage T2]||_Escherichia_phage_T2.gbk|41|1428|LC348380(163825):19261-20688:-1 ^^ Escherichia phage T2 DNA, complete sequence.|neighbours:ID:BBC14653.1(-1),ID:BBC14655.1(-1)|neighbour_genes:dmd,40|
MVEIILSHLIFDQAYFSKVWPYMDSEYFESGPAKNTFKLIKSHVNEYHSVPSINALNVALENSSFTETEYSGVKTLISKLADSPEDHSWLVKETEKYVQQRAMFNATSKIIEIQTNAELPPEKRNKKMPDVGAIPDIMRQALSISFDSYVGHDWMDDYEARWLSYMNKARKVPFKLRILNKITKGGAETGTLNVLMAGVNVGKSLGLCSLAADYLQLGHNVLYISMEMAEEVCAKRIDANMLDVSLDDIDDGHISYAEYKGKMEKWREKSTLGRLIVKQYPTGGADANTFRSLLNELKLKKNFVPTIIIVDYLGICKSCRIRVYSENSYTTVKAIAEELRALAVETETVLWTAAQVGKQAWDSSDVNMSDIAESAGLPATADFMLAVIETEELAAAEQQLIKQIKSRYGDKNKWNKFLMGVQKGNQKWVEIEQDSTPTEVNEVAGSQQIQAEQNRYQRNESTRAQLDALANELKF
>ID:YP_009281379.1 |[Escherichia phage UFV-AREG1]||_Escherichia_phage_UFV-AREG1_.gbk|ATP-dependent helica..|1428|NC_031030(170788):19305-20732:-1 ^GeneID:29063572^ Escherichia phage UFV-AREG1, complete genome.|neighbours:ID:YP_009281378.1(-1),ID:YP_009281380.1(-1)|neighbour_genes:antitoxin Dmd,putative head vertex..|
MVEIILSHLIFDQAYFSKVWPYMDSEYFESGPAKNTFKLIKSHVNEYHSVPSINALNVALENSSFTETEYSGVKTLISKLADSPEDHSWLIKETEKYVQQRAMFNATSKIIEIQTNAELPPEKRNKKMPDVGAIPDIMRQALSISFDSYVGHDWMDDYEARWLSYMNKARKVPFKLRILNKITKGGAETGTLNVLMAGVNVGKSLGLCSLAADYLQLGHNVLYISMEMAEEVCAKRIDANMLDVSLDDIDDGHISYAEYKGKMEKWREKSTLGRLIVKQYPTGGADANTFRSLLNELKLKKNFVPTIIIVDYLGICKSCRIRVYSENSYTTVKAIAEELRALAVETETVLWTAAQVGKQAWDSSDVNMSDIAESAGLPATADFMLAVIETEELAAAEQQLIKQIKSRYGDKNKWNKFLMGVQKGNQKWVEIEQDSTPTEVNEVAGSQQIQAEQNRYQRNESTRAQLDALANELKF
>ID:YP_009323238.1 |[Escherichia phage WG01]||_Escherichia_phage_WG01_.gbk|DNA primase-helicase..|1431|NC_031928(169936):18956-20386:-1 ^GeneID:30308364^ Escherichia phage WG01, complete genome.|neighbours:ID:YP_009323237.1(-1),ID:YP_009323239.1(-1)|neighbour_genes:hypothetical protein,hypothetical protein|
MVETILAQLLGNSDYFTKVWPYMNDSYFDQGPAKTLFKEIKKHVNEYNAVPSKNALSIALDNSTLSEVEHQGAKELLSSLNAGPEDQEWLVKETEKYVQKAAMYNATSKIIEIQTNADLPVEQQNRKLPGIGAIPDIMRDALSICFDSELGHDWMDDYEERFKSYSDKARKVPFRLNILNKITKGGAEFGTENVLLAGTNVGKSLGLCSLAADYLQSGYDVLYISMEMAEEVCAKRIDANLLDVSLDDIDDGHVSWPEYKAKMDKWRSTATLGRLKIKQYPTGGANADTFRALLNEYKLKQNFVPQVVIVDYLAICASSRTKVFSENSYGLIKMVAEELRGLAVEKKLLLWTAAQTTRGANVAAEIDMADIAESFGIAHTADFMLGVVETEEFAQMGMQMVKQLKSRYGDKSYYNKFKIGVKKGNQRWYEVEDDSNPGPVNTVREATGEMNRQAEVNRQTRVNRSDLDDLAASIKF
>ID:YP_009030647.1 |[Escherichia phage vB_EcoM_112]||_Escherichia_phage_e112_.gbk|DNA primase-helicase..|1428|NC_024125(168470):21140-22567:-1 ^GeneID:19485190^ Escherichia phage e11/2, complete genome.|neighbours:ID:YP_009030646.1(-1),ID:YP_009030648.1(-1)|neighbour_genes:discriminator of mRN..,head vertex assembly..|
MVEIILSHLIFDQAYFSKVWPYMDSEYFESGPAKNTFKLIKSHVNEYHSVPSINALNVALENSSFTETEYSGVKTLISKLADSPEDHSWLVKETEKYVQQRAMFNATSKIIEIQTNAELPPEKRNKKMPDVGAIPDIMRQALSISFDSYVGHDWMDDYEARWLSYMNKARKVPFKLRILNKITKGGAETGTLNVLMAGVNVGKSLGLCSLAADYLQLGHNVLYISMEMAEEVCAKRIDANMLDVSLDDIDDGHISYAEYKGKMEKWREKSTLGRLIVKQYPTGGADANTFRSLLNELKLKKNFVPTIIIVDYLGICKSCRIRVYSENSYTTVKAIAEELRALAVETETVLWTAAQVGKQAWDSSDVNMSDIAESAGLPATADFMLAVIETEELAAAEQQLIKQIKSRYGDKNKWNKFLMGVQKGNQKWVEIEQDSTPTEVNEVAGSQQIQAEQNRYQRNESARAQLDALANELKF
>ID:AYN56378.1 |[Escherichia phage p000v]||_Escherichia_phage_p000v_.gbk|ATP-dependent helica..|1377|MK047717(167803):128628-130004:1 ^^ Escherichia phage p000v, complete genome.|neighbours:ID:AYN56377.1(1),ID:AYN56379.1(1)|neighbour_genes:head formation prote..,hypothetical protein|
MDSDYFERGPAKNVFKIIKSHVNEYNAMPSINALKVALDNSSLTEAEYKGTSDLIEKLADTPEDHEWLVKETEKYVQQKAMYNATSKIIEIQSNAELPPEQRNKKMPDVGAIPDIMRQALSISFDSYVGHDWMEDYEARWLSYLNKARKVPFKLNILNKITKGGAETGTLNVLMAGVNVGKSLGLCSLAADYLQTGHNVLYISMEMAEEVCAKRIDANMLDVSLDDIDDGNVSYAEYKAKMEKWRSKTTLGRLVVKQYPTGGANANTFRALLNELKLKKNFVPSVIMVDYLGICGSCRIRVYTENSYTLVKAIAEELRALAVESETVLWTAAQVGRAAWDASDMNMSDIAESAGLPATADFMLAVIETEELAQAEQQLIKQIKSRYGDKNKWNKFLMGVRKGNQKWVEIEQEGMNTPNTVNENAGAQMRQAEVNRTERVGKAKATRADLDSLANELKF
> |[Tevenvirinae _Escherichia_phage_p000y]||_Escherichia_phage_p000y.gb|Phage DNA primase/he..|1377|MK047718.1(169872):71124-72500:1 ^RAST2:fig|1198136.97.peg.132^ Tevenvirinae _Escherichia_phage_p000y|neighbours:(1),(1)|neighbour_genes:hypothetical protein,Phage protein|
MDSEYFERGPAKNVFKIIKSHVNEYNAMPSINALKVALDNSSLTEAEYKGTSDLIEKLADTPEDHEWLVKETEKYVQQKAMYNATSKIIEIQSNAELPPEQRNKKMPDVGAIPDIMRQALSISFDSYVGHDWMEDYEARWLSYLNKARKVPFKLNILNKITKGGAETGTLNVLMAGVNVGKSLGLCSLAADYLQTGHNVLYISMEMAEEVCAKRIDANMLDVSLDDIDDGNVSYAEYKAKMEKWRSKTTLGRLVVKQYPTGGANANTFRALLNELKLKKNFVPSVIMVDYLGICGSCRIRVYTENSYTLVKAIAEELRALAVESETVLWTAAQVGRAAWDASDMNMSDIAESAGLPATADFMLAVIETEELAQAEQQLIKQIKSRYGDKNKWNKFLMGVRKGNQKWVEIEQEGMNTPNTVNENAGAQMRQAEVNRTERVGKAKATRADLDSLANELKF
> |[Tevenvirinae _Escherichia_phage_slur02]||_Escherichia_phage_slur02.gb|Phage DNA primase/he..|1428|NC_028927.1(167298):91120-92547:-1 ^RAST2:fig|1198136.99.peg.153^ Tevenvirinae _Escherichia_phage_slur02|neighbours:(-1),(-1)|neighbour_genes:discriminator of mRN..,Phage capsid and sca..|
MVEIILSHLIFDQAYFSKVWPYMDSEYFESGPAKNTFKLIKSHVNEYHSVPSINALNVALENSSFTETEYSGVKTLISKLADSPEDHSWLIKETEKYVQQRAMFNATSKIIEIQTNAELPPEKRNKKMPDVGAIPDIMRQALSISFDSYVGHDWMDDYEARWLSYMNKARKVPFKLRILNKITKGGAETGTLNVLMAGVNVGKSLGLCSLAADYLQLGHNVLYISMEMAEEVCAKRIDANMLDVSLDDIDDGHISYAEYKGKMEKWREKSTLGRLIVKQYPTGGADANTFRSLLNELKLKKNFVPTIIIVDYLGICKSCRIRVYSENSYTTVKAIAEELRALAVETETVLWTAAQVGKQAWDSSDVNMSDIAESAGLPATADFMLAVIETEELAAAEQQLIKQIKSRYGDKNKWNKFLMGVQKGNQKWVEIEQDSTPTEVSEVAGSQQIQAEQNRYQRNESTRAQLDALANELKF
>ID:YP_009625207.1 |[Escherichia phage slur03]||_Escherichia_phage_slur03_.gbk|gp41 replication and..|1428|NC_042129(167467):148725-150152:1 ^GOA:A0A0M7QAM8,GeneID:40102089,InterPro:IPR007694,InterPro:IPR027417,UniProtKB/TrEMBL:A0A0M7QAM8^ Escherichia phage slur03, complete genome.|neighbours:ID:YP_009625206.1(1),ID:YP_009625208.1(1)|neighbour_genes:putative head vertex..,putative Dmd discrim..|
MVEIILSHLIFDQAYFSKVWPYMDSEYFESGPAKNTFKLIKSHVNEYHSVPSINALNVALENSSFTETEYSGVKTLISKLADSPEDHSWLIKETEKYVQQRAMFNATSKIIEIQTNAELPPEKRNKKMPDVGAIPDIMRQALSISFDSYVGHDWMDDYEARWLSYMNKARKVPFKLRILNKITKGGAETGTLNVLMAGVNVGKSLGLCSLAADYLQLGHNVLYISMEMAEEVCAKRIDANMLDVSLDDIDDGHISYAEYKGKMEKWREKSTLGRLIVKQYPTGGADANTFRSLLNELKLKKNFVPTIIIVDYLGICKSCRIRVYSENSYTTVKAIAEELRALAVETETVLWTAAQVGKQAWDSSDVNMSDIAESAGLPATADFMLAVIETEELAAAEQQLIKQIKSRYGDKNKWNKFLMGVQKGNQKWVEIEQDSTPTEVNEVAGSQQIQAEQNRYQRNESTRAQLDALANELKF
>ID:YP_009625262.1 |[Escherichia phage slur04]||_Escherichia_phage_slur04_.gbk|replicative DNA heli..|1428|NC_042130(167298):5633-7060:-1 ^GOA:A0A0M7QA02,GeneID:40102169,InterPro:IPR007694,InterPro:IPR027417,UniProtKB/TrEMBL:A0A0M7QA02^ Escherichia phage slur04, complete genome.|neighbours:ID:YP_009625261.1(-1),ID:YP_009625263.1(-1)|neighbour_genes:hypothetical protein,Head assembly gene p..|
MVEIILSHLIFDQAYFSKVWPYMDSEYFESGPAKNTFKLIKSHVNEYHSVPSINALNVALENSSFTETEYSGVKTLISKLADSPEDHSWLIKETEKYVQQRAMFNATSKIIEIQTNAELPPEKRNKKMPDVGAIPDIMRQALSISFDSYVGHDWMDDYEARWLSYMNKARKVPFKLRILNKITKGGAETGTLNVLMAGVNVGKSLGLCSLAADYLQLGHNVLYISMEMAEEVCAKRIDANMLDVSLDDIDDGHISYAEYKGKMEKWREKSTLGRLIVKQYPTGGADANTFRSLLNELKLKKNFVPTIIIVDYLGICKSCRIRVYSENSYTTVKAIAEELRALAVETETVLWTAAQVGKQAWDSSDVNMSDIAESAGLPATADFMLAVIETEELAAAEQQLIKQIKSRYGDKNKWNKFLMGVQKGNQKWVEIEQDSTPTEVSEVAGSQQIQAEQNRYQRNESTRAQLDALANELKF
> |[Tevenvirinae _Escherichia_phage_slur07]||_Escherichia_phage_slur07.gb|Phage DNA primase/he..|1428|NC_028780.1(167124):142326-143753:1 ^RAST2:fig|1198136.89.peg.228^ Tevenvirinae _Escherichia_phage_slur07|neighbours:(1),(1)|neighbour_genes:Phage capsid and sca..,discriminator of mRN..|
MVEIILSHLIFDQAYFSKVWPYMDSEYFESGPAKNTFKLIKSHVNEYHSVPSINALNVALENSSFTETEYSGVKTLISKLADSPEDHSWLVKETEKYVQQRAMFNATSKIIEIQTNAELPPEKRNKKMPDVGAIPDIMRQALSISFDSYVGHDWMDDYEARWLSYMNKARKVPFKLRILNKITKGGAETGTLNVLMAGVNVGKSLGLCSLAADYLQLGHNVLYISMEMAEEVCAKRIDANMLDVSLDDIDDGHISYAEYKGKMEKWREKSTLGRLIVKQYPTGGADANTFRSLLNELKLKKNFVPTIIIVDYLGICKSCRIRVYSENSYTTVKAIAEELRALAVETETVLWTAAQVGKQAWDSSDVNMSDIAESAGLPATADFMLAVIETEELAAAEQQLIKQIKSRYGDKNKWNKFLMGVQKGNQKWVEIEQDSTPTEVSEVAGSQQIQAEQNRYQRNESARAQLDALANELKF
>ID:CUL02752.1 |[Escherichia phage slur08]||_Escherichia_phage_slur08_.gbk|replicative DNA heli..|1428|LN881733(167467):145972-147399:1 ^GOA:A0A0M7QEE2,InterPro:IPR007694,InterPro:IPR027417,UniProtKB/TrEMBL:A0A0M7QEE2^ Escherichia phage slur08, complete genome.|neighbours:ID:CUL02751.1(1),ID:CUL02753.1(1)|neighbour_genes:Head assembly gene p..,hypothetical protein|
MVEIILSHLIFDQAYFSKVWPYMDSEYFESGPAKNTFKLIKSHVNEYHSVPSINALNVALENSSFTETEYSGVKTLISKLADSPEDHSWLIKETEKYVQQRAMFNATSKIIEIQTNAELPPEKRNKKMPDVGAIPDIMRQALSISFDSYVGHDWMDDYEARWLSYMNKARKVPFKLRILNKITKGGAETGTLNVLMAGVNVGKSLGLCSLAADYLQLGHNVLYISMEMAEEVCAKRIDANMLDVSLDDIDDGHISYAEYKGKMEKWREKSTLGRLIVKQYPTGGADANTFRSLLNELKLKKNFVPTIIIVDYLGICKSCRIRVYSENSYTTVKAIAEELRALAVETETVLWTAAQVGKQAWDSSDVNMSDIAESAGLPATADFMLAVIETEELAAAEQQLIKQIKSRYGDKNKWNKFLMGVQKGNQKWVEIEQDSTPTEVNEVAGSQQIQAEQNRYQRNESTRAQLDALANELKF
>ID:CUL02816.1 |[Escherichia phage slur11]||_Escherichia_phage_slur11_.gbk|replicative DNA heli..|1428|LN881734(167298):9179-10606:-1 ^GOA:A0A0M7QFM7,InterPro:IPR007694,InterPro:IPR027417,UniProtKB/TrEMBL:A0A0M7QFM7^ Escherichia phage slur11, complete genome.|neighbours:ID:CUL02815.1(-1),ID:CUL02817.1(-1)|neighbour_genes:hypothetical protein,Head assembly gene p..|
MVEIILSHLIFDQAYFSKVWPYMDSEYFESGPAKNTFKLIKSHVNEYHSVPSINALNVALENSSFTETEYSGVKTLISKLADSPEDHSWLIKETEKYVQQRAMFNATSKIIEIQTNAELPPEKRNKKMPDVGAIPDIMRQALSISFDSYVGHDWMDDYEARWLSYMNKARKVPFKLRILNKITKGGAETGTLNVLMAGVNVGKSLGLCSLAADYLQLGHNVLYISMEMAEEVCAKRIDANMLDVSLDDIDDGHISYAEYKGKMEKWREKSTLGRLIVKQYPTGGADANTFRSLLNELKLKKNFVPTIIIVDYLGICKSCRIRVYSENSYTTVKAIAEELRALAVETETVLWTAAQVGKQAWDSSDVNMSDIAESAGLPATADFMLAVIETEELAAAEQQLIKQIKSRYGDKNKWNKFLMGVQKGNQKWVEIEQDSTPTEVSEVAGSQQIQAEQNRYQRNESTRAQLDALANELKF
>ID:CUL03602.1 |[Escherichia phage slur13]||_Escherichia_phage_slur13_.gbk|replicative DNA heli..|1428|LN881737(167299):31000-32427:-1 ^GOA:A0A0M7QGG1,InterPro:IPR007694,InterPro:IPR027417,UniProtKB/TrEMBL:A0A0M7QGG1^ Escherichia phage slur13, complete genome.|neighbours:ID:CUL03601.1(-1),ID:CUL03603.1(-1)|neighbour_genes:hypothetical protein,Head assembly gene p..|
MVEIILSHLIFDQAYFSKVWPYMDSEYFESGPAKNTFKLIKSHVNEYHSVPSINALNVALENSSFTETEYSGVKTLISKLADSPEDHSWLIKETEKYVQQRAMFNATSKIIEIQTNAELPPEKRNKKMPDVGAIPDIMRQALSISFDSYVGHDWMDDYEARWLSYMNKARKVPFKLRILNKITKGGAETGTLNVLMAGVNVGKSLGLCSLAADYLQLGHNVLYISMEMAEEVCAKRIDANMLDVSLDDIDDGHISYAEYKGKMEKWREKSTLGRLIVKQYPTGGADANTFRSLLNELKLKKNFVPTIIIVDYLGICKSCRIRVYSENSYTTVKAIAEELRALAVETETVLWTAAQVGKQAWDSSDVNMSDIAESAGLPATADFMLAVIETEELAAAEQQLIKQIKSRYGDKNKWNKFLMGVQKGNQKWVEIEQDSTPTEVSEVAGSQQIQAEQNRYQRNESTRAQLDALANELKF
>ID:YP_009180815.1 |[Escherichia phage slur14]||_Escherichia_phage_slur14_.gbk|replicative DNA heli..|1428|NC_028448(167467):129528-130955:-1 ^GOA:A0A0M7QDK2,GeneID:26227983,InterPro:IPR007694,InterPro:IPR027417,UniProtKB/TrEMBL:A0A0M7QDK2^ Escherichia phage slur14, complete genome.|neighbours:ID:YP_009180814.1(-1),ID:YP_009180816.1(-1)|neighbour_genes:hypothetical protein,Head assembly gene p..|
MVEIILSHLIFDQAYFSKVWPYMDSEYFESGPAKNTFKLIKSHVNEYHSVPSINALNVALENSSFTETEYSGVKTLISKLADSPEDHSWLIKETEKYVQQRAMFNATSKIIEIQTNAELPPEKRNKKMPDVGAIPDIMRQALSISFDSYVGHDWMDDYEARWLSYMNKARKVPFKLRILNKITKGGAETGTLNVLMAGVNVGKSLGLCSLAADYLQLGHNVLYISMEMAEEVCAKRIDANMLDVSLDDIDDGHISYAEYKGKMEKWREKSTLGRLIVKQYPTGGADANTFRSLLNELKLKKNFVPTIIIVDYLGICKSCRIRVYSENSYTTVKAIAEELRALAVETETVLWTAAQVGKQAWDSSDVNMSDIAESAGLPATADFMLAVIETEELAAAEQQLIKQIKSRYGDKNKWNKFLMGVQKGNQKWVEIEQDSTPTEVNEVAGSQQIQAEQNRYQRNESTRAQLDALANELKF
>ID:AVH85874.1 |[Escherichia phage vB_EcoM-G28]||_Escherichia_phage_vB_EcoM-G28.gbk|putative helicase|1428|MG867727(170121):20465-21892:-1 ^^ Escherichia phage vB_EcoM-G28, complete genome.|neighbours:ID:AVH85873.1(-1),ID:AVH85875.1(-1)|neighbour_genes:hypothetical protein,putative head assemb..|
MVEIILSHLIFDQAYFSKVWPYMDSEYFESGPAKNTFKLIKSHVNEYHSVPSINALNVALENSSFTETEYSGVKTLISKLADSPEDHSWLVKETEKYVQQRAMFNATSKIIEIQTNAELPPEKRNKKMPDVGAIPDIMRQALSISFDSYVGHDWMDDYEARWLSYMNKARKVPFRLKILNKITKGGAETGTLNVLMAGVNVGKSLGLCSLAADYLQLGHNVLYISMEMAEEVCAKRIDANMLDVSLDDIDDGHISYAEYKGKMEKWREKSTLGRLIVKQYPTGGADANTFRSLLNELKLKKNFVPTIIIVDYLGICKSCRIRVYSENSYTTVKAIAEELRALAVETETVLWTAAQVGKQAWDSSDVNMSDIAESAGLPATADFMLAVIETEELAAAEQQLIKQIKSRYGDKNKWNKFLMGVQKGNQKWVEIEQDSTPTEVNEVAGSQQIQAEQNRYQRNESTRAQLDALANELKF
>ID:QDF15065.1 |[Escherichia phage vB_EcoM-Sa45lw]||_Escherichia_phage_vB_EcoM-Sa45lw_.gbk|DNA primase-helicase..|1362|MK977694(167353):19427-20788:-1 ^^ Escherichia phage vB_EcoM-Sa45lw, complete genome.|neighbours:ID:QDF15064.1(-1),ID:QDF15066.1(-1)|neighbour_genes:discriminator of mRN..,head vertex assembly..|
MDSEYFESGPAKNTFKLIKSHVNEYHSVPSINALNVALENSSFTETEYSGVKTLISKLADSPEDHSWLIKETEKYVQQRAMFNATSKIIEIQTNAELPPEKRNKKMPDVGAIPDIMRQALSISFDSYVGHDWMDDYEARWLSYMNKARKVPFKLRILNKITKGGAETGTLNVLMAGVNVGKSLGLCSLAADYLQLGHNVLYISMEMAEEVCAKRIDANMLDVSLDDIDDGHISYAEYKGKMEKWREKSTLGRLIVKQYPTGGADANTFRSLLNELKLKKNFVPTIIIVDYLGICKSCRIRVYSENSYTTVKAIAEELRALAVETETVLWTAAQVGKQAWDSSDVNMSDIAESAGLPATADFMLAVIETEELAAAEQQLIKQIKSRYGDKNKWNKFLMGVQKGNQKWVEIEQDSTPTEVSEVAGSQQIQAEQNRYQRNESTRAQLDALANELKF
>ID:YP_009290308.1 |[Escherichia phage vB_EcoM-UFV13]||_Escherichia_phage_vB_EcoM-UFV13_.gbk|DNA primase/helicase|1428|NC_031103(165772):19636-21063:-1 ^GeneID:29081104^ Escherichia phage vB_EcoM-UFV13, complete genome.|neighbours:ID:YP_009290307.1(-1),ID:YP_009290309.1(-1)|neighbour_genes:hypothetical protein,hypothetical protein|
MVEIILSHLIFDQAYFSKVWPYMDSEYFESGPAKNTFKLIKSHVNEYHSVPSINALNVALENSSFTETEYSGVKTLISKLADSPEDHSWLVKETEKYVQQRAMFNATSKIIEIQTNAELPPEKRNKKMPDVGAIPDIMRQALSISFDSYVGHDWMDDYEARWLSYMNKARKVPFKLRILNKITKGGAETGTLNVLMAGVNVGKSLGLCSLAADYLQLGHNVLYISMEMAEEVCAKRIDANMLDVSLDDIDDGHISYAEYKGKMEKWREKSTLGRLIVKQYPTGGADANTFRSLLNELKLKKNFVPTIIIVDYLGICKSCRIRVYSENSYTTVKAIAEELRALAVETETVLWTAAQVGKQAWDSSDVNMSDIAESAGLPATADFMLAVIETEELAAAEQQLIKQIKSRYGDKNKWNKFLMGVQKGNQKWVEIEQDSTPTEVSEVAGSQQIQAEQNRYQRNESTRAQLDALANELKF
>ID:AUV60902.1 |[Escherichia phage vB_EcoM-fFiEco06]||_Escherichia_phage_vB_EcoM-fFiEco06_.gbk|replication and reco..|1428|MG781190(167076):19945-21372:-1 ^^ Escherichia phage vB_EcoM-fFiEco06, complete genome.|neighbours:ID:AUV60901.1(-1),ID:AUV60903.1(-1)|neighbour_genes:dmd,head vertex assembly..|
MVEIILSHLIFDQAYFSKVWPYMDSEYFESGPAKNTFKLIKSHVNEYHSVPSINALNVALENSSFTETEYSGVKTLISKLADSPEDHSWLIKETEKYVQQRAMFNATSKIIEIQTNAELPPEKRNKKMPDVGAIPDIMRQALSISFDSYVGHDWMDDYEARWLSYMNKARKVPFRLKILNKITKGGAETGTLNVLMAGVNVGKSLGLCSLAADYLQLGHNVLYISMEMAEEVCAKRIDANMLDVSLDDIDDGHISYAEYKGKMEKWREKSTLGRLIVKQYPTGGADANTFRSLLNELKLKKNFVPTIIIVDYLGICKSCRIRVYSENSYTTVKAIAEELRALAVETETVLWTAAQVGKQAWDSSDVNMSDIAESAGLPATADFMLAVIETEELAAAEQQLIKQIKSRYGDKNKWNKFLMGVQKGNQKWVEIEQDSTPTEVNEVAGSQQIQAEQNRYQRNESARAQLDALANELKF
>ID:AUV61175.1 |[Escherichia phage vB_EcoM-fHoEco02]||_Escherichia_phage_vB_EcoM-fHoEco02_.gbk|replication and reco..|1428|MG781191(167064):19945-21372:-1 ^^ Escherichia phage vB_EcoM-fHoEco02, complete genome.|neighbours:ID:AUV61174.1(-1),ID:AUV61176.1(-1)|neighbour_genes:dmd,head vertex assembly..|
MVEIILSHLIFDQAYFSKVWPYMDSEYFESGPAKNTFKLIKSHVNEYHSVPSINALNVALENSSFTETEYSGVKTLISKLADSPEDHSWLIKETEKYVQQRAMFNATSKIIEIQTNAELPPEKRNKKMPDVGAIPDIMRQALSISFDSYVGHDWMDDYEARWLSYMNKARKVPFRLKILNKITKGGAETGTLNVLMAGVNVGKSLGLCSLAADYLQLGHNVLYISMEMAEEVCAKRIDANMLDVSLDDIDDGHISYAEYKGKMEKWREKSTLGRLIVKQYPTGGADANTFRSLLNELKLKKNFVPTIIIVDYLGICKSCRIRVYSENSYTTVKAIAEELRALAVETETVLWTAAQVGKQAWDSSDVNMSDIAESAGLPATADFMLAVIETEELAAAEQQLIKQIKSRYGDKNKWNKFLMGVQKGNQKWVEIEQDSTPTEVNEVAGSQQIQAEQNRYQRNESARAQLDALANELKF
>ID:AYP69741.1 |[Escherichia phage vB_EcoM_DalCa]||_Escherichia_phage_vB_EcoM_DalCa_.gbk|DNA primase/helicase..|1428|MH992510(166040):18831-20258:-1 ^^ Escherichia phage vB_EcoM_DalCa, complete genome.|neighbours:ID:AYP69963.1(-1),ID:AYP69860.1(-1)|neighbour_genes:discriminator of mRN..,head formation prote..|
MVEIILSHLIFDQAYFSKVWPYMDSEYFESGPAKNTFKLIKSHVNEYHSVPSINALNVALENSSFTETEYSGVKTLISKLADSPEDHSWLIKETEKYVQQRAMFNATSKIIEIQTNAELPPEKRNKKMPDVGAIPDIMRQALSISFDSYVGHDWMDDYEARWLSYMNKARKVPFKLRILNKITKGGAETGTLNVLMAGVNVGKSLGLCSLAADYLQLGHNVLYISMEMAEEVCAKRIDANMLDVSLDDIDDGHISYAEYKGKMEKWREKSTLGRLIVKQYPTGGADANTFRSLLNELKLKKNFVPTIIIVDYLGICKSCRIRVYSENSYTTVKAIAEELRALAVETETVLWTAAQVGKQAWDSSDVNMSDIAESAGLPATADFMLAVIETEELAAAEQQLIKQIKSRYGDKNKWNKFLMGVQKGNQKWVEIEQDSTPTEVSEVAGSQQIQAEQNRYQRNESTRAQLDALANELKF
>ID:QBO63556.1 |[Escherichia phage vB_EcoM_G10400]||_Escherichia_phage_vB_EcoM_G10400.gbk|putative helicase|1428|MK327937(170182):19673-21100:-1 ^^ Escherichia phage vB_EcoM_G10400, complete genome.|neighbours:ID:QBO63555.1(-1),ID:QBO63557.1(-1)|neighbour_genes:hypothetical protein,putative head assemb..|
MVEIILSHLIFDQAYFSKVWPYMDSEYFESGPAKNTFKLIKSHVNEYHSVPSINALNVALENSSFTETEYSGVKTLISKLADSPEDHSWLVKETEKYVQQRAMFNATSKIIEIQTNAELPPEKRNKKMPDVGAIPDIMRQALSISFDSYVGHDWMDDYEARWLSYMNKARKVPFKLRILNKITKGGAETGTLNVLMAGVNVGKSLGLCSLAADYLQLGHNVLYISMEMAEEVCAKRIDANMLDVSLDDIDDGHISYAEYKGKMEKWREKSTLGRLIVKQYPTGGADANTFRSLLNELKLKKNFVPTIIIVDYLGICKSCRIRVYSENSYTTVKAIAEELRALAVETETVLWTAAQVGKQAWDSSDVNMSDIAESAGLPATADFMLAVIETEELAAAEQQLIKQIKSRYGDKNKWNKFLMGVQKGNQKWVEIEQDSTPTEVNEVAGSQQIQAEQNRYQRNESTRAQLDALANELKF
>ID:QBO62179.1 |[Escherichia phage vB_EcoM_G2248]||_Escherichia_phage_vB_EcoM_G2248.gbk|putative helicase|1413|MK327932(170678):13418-14830:-1 ^^ Escherichia phage vB_EcoM_G2248, complete genome.|neighbours:ID:QBO62178.1(-1),ID:QBO62180.1(-1)|neighbour_genes:hypothetical protein,hypothetical protein|
MIKTIFSQLIYNGAFFTNVWPHLKADYFTEDEEKLIYKLIKKHVDEYSNIPTPTALQIALDKERGNQTTYEGAKTLLDSLENTPEDLDWLMKETEKFIRDRAMYNAMSRALEIQANAQLPKEKQNKKLPGEGAIPEIMQEALSITFDSDVGHDWFNDFEKRFLLYQTKANKIPFKLPMLNKITKGGAERKTLNVLLAGVNVGKSLGLCSLAADYMECGYDVLYISMEMAEHVVAKRIDANLLDITLDELDNGNVSFAEYSARMKRVKNKKIGDRPVGKLMIKQYPTGGANSNHFEALMNELRLKKQFKPDVVIVDYLGICASSRLRVYSENSYTLVKAIAEELRGFFVKWDVVGWTAAQTTRAGWDASDLNMSDTAESAGLPATADFMLGVIETEDLAKMGVQLMKQIKSRYGDKNYYSRFNVGVKKGNQRWYEVPNQIADQENAQVKPQSAQQAEKREKLDELANNMTF
> |[Tevenvirinae Escherichia_phage_vB_EcoM_G2285]||_Escherichia_phage_vB_EcoM_G2285.gb|Phage DNA primase/he..|1377|MK327933.1(166675):20254-21630:-1 ^RAST2:fig|1198136.60.peg.38^ Tevenvirinae Escherichia_phage_vB_EcoM_G2285|neighbours:(-1),(-1)|neighbour_genes:hypothetical protein,hypothetical protein|
MDSEYFERGPAKNVFKIIKSHVNEYNAMPSINALKVALDNSSLTEAEYKGTSDLIEKLADTPEDHEWLVKETEKYVQQKAMYNATSKIIEIQSNAELPPEQRNKKMPDVGAIPDIMRQALSISFDSYVGHDWMEDYEARWLSYLNKARKVPFKLNILNKITKGGAETGTLNVLMAGVNVGKSLGLCSLAADYLQTGHNVLYISMEMAEEVCAKRIDANMLDVSLDDIDDGNVSYAEYKAKMEKWRSKSTLGRLVVKQYPTGGANANTFRALLNELKLKKNFVPSVIMVDYLGICGSCRIRVYTENSYTLVKAIAEELRALAVESETVLWTAAQVGRAAWDASDMNMSDIAESAGLPATADFMLAVIETEELAQAEQQLIKQIKSRYGDKNKWNKFLMGVRKGNQKWVEIEQEGMNTPNTVNENAGAQMRQAEMNRTERVGKAKATRADLDSLANELKF
> |[Tevenvirinae _Escherichia_phage_vB_EcoM_G2469]||_Escherichia_phage_vB_EcoM_G2469.gb|Phage DNA primase/he..|1377|MK327934.1(170452):20797-22173:-1 ^RAST2:fig|1198136.90.peg.39^ Tevenvirinae _Escherichia_phage_vB_EcoM_G2469|neighbours:(-1),(-1)|neighbour_genes:Phage protein,Phage capsid and sca..|
MDSEYFERGPAKNVFKIIKSHVNEYNAMPSINALKVALDNSSLTEAEYKGTSDLIEKLADTPEDHEWLVKETEKYVQQKAMYNATSKIIEIQSNAELPPEQRNKKMPDVGAIPDIMRQALSISFDSYVGHDWMEDYEARWLSYLNKARKVPFKLNILNKITKGGAETGTLNVLMAGVNVGKSLGLCSLAADYLQTGHNVLYISMEMAEEVCAKRIDANMLDVSLDDIDDGNVSYAEYKAKMEKWRSKTTLGRLVVKQYPTGGANANTFRALLNELKLKKNFVPSVIMVDYLGICGSCRIRVYTENSYTLVKAIAEELRALAVESETVLWTAAQVGRAAWDASDMNMSDIAESAGLPATADFMLAVIETEELAQAEQQLIKQIKSRYGDKNKWNKFLMGVRKGNQKWVEIEQEGMNTPNTVNENAGAQMRQAEVNRTERVGKAKATRADLDSLANELKF
> |[Tevenvirinae Escherichia_phage_vB_EcoM_G2494]||_Escherichia_phage_vB_EcoM_G2494.gb|DNA helicase|1413|MK327935.1(168327):13240-14652:-1 ^RAST2:fig|1198136.61.peg.24^ Tevenvirinae Escherichia_phage_vB_EcoM_G2494|neighbours:(-1),(-1)|neighbour_genes:Phage protein,Phage capsid vertex ..|
MIKTIFSQLIYNGAFFTNVWPHLKADYFTEDEEKLIYKLIKKHVDEYSNIPTPTALQIALDKERGNQTTYEGAKTLLDSLENTPEDLDWLMKETEKFIRDRAMYNAMSRALEIQANAQLPKEKQNKKLPSEGAIPEIMQEALSITFDSDVGHDWFNDFEKRFLLYQTKANKIPFKLPMLNKITKGGAERKTLNVLLAGVNVGKSLGLCSLAADYMECGYDVLYISMEMAEHVVAKRIDANLLDITLDELDNGNVSFAEYSARMKRVKNKKIGDRPVGKLMIKQYPTGGANSNHFEALMNELRLKKQFKPDVVIVDYLGICASSRLRVYSENSYTLVKAIAEELRGFFVKWDVVGWTAAQTTRAGWDASDLNMSDTAESAGLPATADFMLGVIETEDLAKMGVQLMKQIKSRYGDKNYYSRFNVGVKKGNQRWYEVPNQIADQENAQVKPQSAQQAEKREKLDELANTMTF
>ID:QBO65451.1 |[Escherichia phage vB_EcoM_G2540-3]||_Escherichia_phage_vB_EcoM_G2540-3_.gbk|putative helicase|1428|MK327944(168654):20410-21837:-1 ^^ Escherichia phage vB_EcoM_G2540-3, complete genome.|neighbours:ID:QBO65450.1(-1),ID:QBO65452.1(-1)|neighbour_genes:hypothetical protein,putative head assemb..|
MVEIILSHLIFDQAYFSKVWPYMDSEYFESGPAKNTFKLIKSHVNEYHSVPSINALNVALENSSFTETEYSGVKTLISKLTDSPEDHSWLVKETEKYVQQRAMFNATSKIIEIQTNAELPPEKRNKKMPDVGAIPDIMRQALSISFDSYVGHDWMDDYEARWLSYMNKARKVPFRLKILNKITKGGAETGTLNVLMAGVNVGKSLGLCSLAADYLQLGHNVLYISMEMAEEVCAKRIDANMLDVSLDDIDDGHISYAEYKGKMEKWREKSTLGRLIVKQYPTGGADANTFRSLLNELKLKKNFVPTIIIVDYLGICKSCRIRVYSENSYTTVKAIAEELRALAVETETVLWTAAQVGKQAWDSSDVNMSDIAESAGLPATADFMLAVIETEELAAAEQQLIKQIKSRYGDKNKWNKFLMGVQKGNQKWVEIEQDSTPTEVNEVAGSQQIQAEQNRYQRNESTRAQLDALANELKF
> |[Tevenvirinae _Escherichia_phage_vB_EcoM_G2540]||_Escherichia_phage_vB_EcoM_G2540.gb|Phage DNA primase/he..|1428|MK327936.1(168886):19934-21361:-1 ^RAST2:fig|1198136.92.peg.43^ Tevenvirinae _Escherichia_phage_vB_EcoM_G2540|neighbours:(-1),(-1)|neighbour_genes:discriminator of mRN..,Phage capsid and sca..|
MVEIILSHLIFDQAYFSKVWPYMDSEYFESGPAKNTFKLIKSHVNEYHSVPSINALNVALENSSFTETEYSGVKTLISKLADSPEDHSWLIKETEKYVQQRAMFNATSKIIEIQTNAELPPEKRNKKMPDVGAIPDIMRQALSISFDSYVGHDWMDDYEARWLSYMNKARKVPFRLKILNKITKGGAETGTLNVLMAGVNVGKSLGLCSLAADYLQLGHNVLYISMEMAEEVCAKRIDANMLDVSLDDIDDGHISYAEYKGKMEKWREKSTLGRLIVKQYPTGGADANTFRSLLNELKLKKNFVPTIIIVDYLGICKSCRIRVYSENSYTTVKAIAEELRALAVETETVLWTAAQVGKQAWDSSDVNMSDIAESAGLPATADFMLAVIETEELAAAEQQLIKQIKSRYGDKNKWNKFLMGVQKGNQKWVEIEQDSTPTEVNEVAGSQQIQAEQNRYQRNESARAQLDALANELKF
>ID:QBO64361.1 |[Escherichia phage vB_EcoM_G29]||_Escherichia_phage_vB_EcoM_G29_.gbk|putative helicase|1428|MK327940(168241):20265-21692:-1 ^^ Escherichia phage vB_EcoM_G29, complete genome.|neighbours:ID:QBO64360.1(-1),ID:QBO64362.1(-1)|neighbour_genes:hypothetical protein,putative head assemb..|
MVEIILSHLIFDQAYFSKVWPYMDSEYFESGPAKNTFKLIKSHVNEYHSVPSINALNVALENSSFTETEYSGVKTLISKLADSPEDHSWLIKETEKYVQQRAMFNATSKIIEIQTNAELPPEKRNKKMPDVGAIPDIMRQALSISFDSYVGHDWMDDYEARWLSYMNKARKVPFKLRILNKITKGGAETGTLNVLMAGVNVGKSLGLCSLAADYLQLGHNVLYISMEMAEEVCAKRIDANMLDVSLDDIDDGHISYAEYKGKMEKWREKSTLGRLIVKQYPTGGADANTFRSLLNELKLKKNFVPTIIIVDYLGICKSCRIRVYSENSYTTVKAIAEELRALAVETETVLWTAAQVGKQAWDSSDVNMSDIAESAGLPATADFMLAVIETEELAAAEQQLIKQIKSRYGDKNKWNKFLMGVQKGNQKWVEIEQDSTPTEVSEVAGSQQIQAEQNRYQRNESTRAQLDALANELKF
> |[Tevenvirinae _Escherichia_phage_vB_EcoM_G37-3]||_Escherichia_phage_vB_EcoM_G37-3.gb|DNA helicase|1413|MK327941.1(167832):14317-15729:-1 ^RAST2:fig|1198136.91.peg.26^ Tevenvirinae _Escherichia_phage_vB_EcoM_G37-3|neighbours:(-1),(-1)|neighbour_genes:Phage protein,Phage capsid vertex ..|
MIKTIFSQLIYNGAFFTNVWPHLKADYFTEDEEKLIYKLIKKHVDEYSNIPTPTALQIALDKERGNQTTYEGAKTLLDSLENTPEDLDWLMKETEKFIRDRAMYNAMSRALEIQANAQLPKEKQNKKLPGEGAIPEIMQEALSITFDSDVGHDWFNDFEKRFLLYQTKANKIPFKLPMLNKITKGGAERKTLNVLLAGVNVGKSLGLCSLAADYMECGYDVLYISMEMAEHVVAKRIDANLLDITLDELDNGNVSFAEYSARMKRVKNKKIGDRPVGKLMIKQYPTGGANSNHFEALMNELRLKKQFKPDVVIVDYLGICASSRLRVYSENSYTLVKAIAEELRGFFVKWDVVGWTAAQTTRAGWDASDLNMSDTAESAGLPATADFMLGVIETEDLAKMGVQLMKQIKSRYGDKNYYSRFNVGVKKGNQRWYEVPNQIADQENAQVKPQSAQQAEKREKLDELANNMTF
> |[Tevenvirinae _Escherichia_phage_vB_EcoM_GG4498]||_Escherichia_phage_vB_EcoM_G4498.gb|Phage DNA primase/he..|1428|MK327939.1(167826):19696-21123:-1 ^RAST2:fig|1198136.93.peg.40^ Tevenvirinae _Escherichia_phage_vB_EcoM_GG4498|neighbours:(-1),(-1)|neighbour_genes:discriminator of mRN..,Phage capsid and sca..|
MVEIILSHLIFDQAYFSKVWPYMDSEYFESGPAKNTFKLIKSHVNEYHSVPSINALNVALENSSFTETEYSGVKTLISKLADSPEDHSWLVKETEKYVQQRAMFNATSKIIEIQTNAELPPEKRNKKMPDVGAIPDIMRQALSISFDSYVGHDWMDDYEARWLSYMNKARKVPFKLRILNKITKGGAETGTLNVLMAGVNVGKSLGLCSLAADYLQLGHNVLYISMEMAEEVCAKRIDANMLDVSLDDIDDGHISYAEYKGKMEKWREKSTLGRLIVKQYPTGGADANTFRSLLNELKLKKNFVPTIIIVDYLGICKSCRIRVYSENSYTTVKAIAEELRALAVETETVLWTAAQVGKQAWDSSDVNMSDIAESAGLPATADFMLAVIETEELAAAEQQLIKQIKSRYGDKNKWNKFLMGVQKGNQKWVEIEQDSTPTEVNEVAGSQQIQAEQNRYQRNESTRAQLDALANELKF
>ID:QBO65730.1 |[Escherichia phage vB_EcoM_G4500]||_Escherichia_phage_vB_EcoM_G4500_.gbk|putative helicase|1428|MK327945(168363):20265-21692:-1 ^^ Escherichia phage vB_EcoM_G4500, complete genome.|neighbours:ID:QBO65729.1(-1),ID:QBO65731.1(-1)|neighbour_genes:hypothetical protein,putative head assemb..|
MVEIILSHLIFDQAYFSKVWPYMDSEYFESGPAKNTFKLIKSHVNEYHSVPSINALNVALENSSFTETEYSGVKTLISKLADSPEDHSWLIKETEKYVQQRAMFNATSKIIEIQTNAELPPEKRNKKMPDVGAIPDIMRQALSISFDSYVGHDWMDDYEARWLSYMNKARKVPFKLRILNKITKGGAETGTLNVLMAGVNVGKSLGLCSLAADYLQLGHNVLYISMEMAEEVCAKRIDANMLDVSLDDIDDGHISYAEYKGKMEKWREKSTLGRLIVKQYPTGGADANTFRSLLNELKLKKNFVPTIIIVDYLGICKSCRIRVYSENSYTTVKAIAEELRALAVETETVLWTAAQVGKQAWDSSDVNMSDIAESAGLPATADFMLAVIETEELAAAEQQLIKQIKSRYGDKNKWNKFLMGVQKGNQKWVEIEQDSTPTEVSEVAGSQQIQAEQNRYQRNESTRAQLDALANELKF
>ID:QBO66007.1 |[Escherichia phage vB_EcoM_G4507]||_Escherichia_phage_vB_EcoM_G4507_.gbk|putative helicase|1428|MK327946(168828):19714-21141:-1 ^^ Escherichia phage vB_EcoM_G4507, complete genome.|neighbours:ID:QBO66006.1(-1),ID:QBO66008.1(-1)|neighbour_genes:hypothetical protein,putative head assemb..|
MVEIILSHLIFDQAYFSKVWPYMDSEYFESGPAKNTFKLIKSHVNEYHSVPSINALNVALENSSFTETEYSGVKTLISKLADSPEDHSWLVKETEKYVQQRAMFNATSKIIEIQTNAELPPEKRNKKMPDVGAIPDIMRQALSISFDSYVGHDWMDDYEARWLSYMNKARKVPFRLKILNKITKGGAETGTLNVLMAGVNVGKSLGLCSLAADYLQLGHNVLYISMEMAEEVCAKRIDANMLDVSLDDIDDGHISYAEYKGKMEKWREKSTLGRLIVKQYPTGGADANTFRSLLNELKLKKNFVPTIIIVDYLGICKSCRIRVYSENSYTTVKAIAEELRALAVETETVLWTAAQVGKQAWDSSDVNMSDIAESAGLPATADFMLAVIETEELAAAEQQLIKQIKSRYGDKNKWNKFLMGVQKGNQKWVEIEQDSTPTEVSEVAGSQQIQAEQNRYQRNESARAQLDALANELKF
>ID:QBO64914.1 |[Escherichia phage vB_EcoM_G50]||_Escherichia_phage_vB_EcoM_G50_.gbk|putative helicase|1428|MK327942(167728):20233-21660:-1 ^^ Escherichia phage vB_EcoM_G50, complete genome.|neighbours:ID:QBO64913.1(-1),ID:QBO64915.1(-1)|neighbour_genes:hypothetical protein,putative head assemb..|
MVEIILSHLIFDQAYFSKVWPYMDSEYFESGPAKNTFKLIKSHVNEYHSVPSINALNVALENSSFTETEYSGVKTLISKLADSPEDHSWLVKETEKYVQQRAMFNATSKIIEIQTNAELPPEKRNKKMPDVGAIPDIMRQALSISFDSYVGHDWMDDYEARWLSYMNKARKVPFKLRILNKITKGGAETGTLNVLMAGVNVGKSLGLCSLAADYLQLGHNVLYISMEMAEEVCAKRIDANMLDVSLDDIDDGHISYAEYKGKMEKWREKSTLGRLIVKQYPTGGADANTFRSLLNELKLKKNFVPTIIIVDYLGICKSCRIRVYSENSYTTVKAIAEELRALAVETETVLWTAAQVGKQAWDSSDVNMSDIAESAGLPATADFMLAVIETEELAAAEQQLIKQIKSRYGDKNKWNKFLMGVQKGNQKWVEIEQDSTPTEVSEVAGSQQIQAEQNRYQRNESARAQLDALANELKF
> |[Tevenvirinae _Escherichia_phage_vB_EcoM_G5211]||_Escherichia_phage_vB_EcoM_G5211.gb|DNA helicase|1413|MK327947.1(164278):13976-15388:-1 ^RAST2:fig|1198136.94.peg.25^ Tevenvirinae _Escherichia_phage_vB_EcoM_G5211|neighbours:(-1),(-1)|neighbour_genes:Phage protein,Phage capsid and sca..|
MIKTIFSQLIYNGAFFTNVWPHLKADYFTEDEEKLIYKLIKKHVDEYSNIPTPTALQIALDKERGNQTTYEGAKTLLDSLENTPEDLDWLMKETEKFIRDRAMYNAMSRALEIQANAQLPKEKQNKKLPGEGAIPEIMQEALSITFDSDVGHDWFNDFEKRFLLYQTKANKIPFKLPMLNKITKGGAERKTLNVLLAGVNVGKSLGLCSLAADYMECGYDVLYISMEMAEHVVAKRIDANLLDITLDELDNGNVSFAEYSARMKRVKNKKIGDRPVGKLMIKQYPTGGANSNHFEALMNELRLKKQFKPDVVIVDYLGICASSRLRVYSENSYTLVKAIAEELRGFFVKWDVVGWTAAQTTRAGWDASDLNMSDTAESAGLPATADFMLGVIETEDLAKMGVQLMKQIKSRYGDKNYYSRFNVGVKKGNQRWYEVPNQIADQENAQVKPQSAQQAEKREKLDELANNMTF
>ID:QBO65180.1 |[Escherichia phage vB_EcoM_G53]||_Escherichia_phage_vB_EcoM_G53_.gbk|putative helicase|1443|MK327943(167834):20858-22300:-1 ^^ Escherichia phage vB_EcoM_G53, complete genome.|neighbours:ID:QBO65179.1(-1),ID:QBO65181.1(-1)|neighbour_genes:hypothetical protein,hypothetical protein|
MVEIILSHLVYDQAYFSKVWPYMDSEYFERGPAKNVFKIIKSHVNEYNAMPSINALKVALDNSSLTEAEYKGTSDLIEKLADTPEDHEWLVKETEKYVQQKAMYNATSKIIEIQSNAELPPEQRNKKMPDVGAIPDIMRQALSISFDSYVGHDWMEDYEARWLSYLNKARKVPFKLNILNKITKGGAETGTLNVLMAGVNVGKSLGLCSLAADYLQTGHNVLYISMEMAEEVCAKRIDANMLDVSLDDIDDGNVSYAEYKAKMEKWRSKTTLGRLVVKQYPTGGANANTFRALLNELKLKKNFVPSVIMVDYLGICGSCRIRVYTENSYTLVKAIAEELRALAVESETVLWTAAQVGRAAWDASDMNMSDIAESAGLPATADFMLAVIETEELAQAEQQLIKQIKSRYGDKNKWNKFLMGVRKGNQKWVEIEQEGMNTPNTVNENAGAQMRQAEVNRTERVGKAKATRADLDSLANELKF
>ID:QBQ79924.1 |[Escherichia phage vB_EcoM_G8]||_Escherichia_phage_vB_EcoM_G8_.gbk|putative helicase|1428|MK373787(169650):19742-21169:-1 ^^ Escherichia phage vB_EcoM_G8, complete genome.|neighbours:ID:QBQ79923.1(-1),ID:QBQ79925.1(-1)|neighbour_genes:hypothetical protein,putative head assemb..|
MVEIILSHLIFDQAYFSKVWPYMDSEYFESGPAKNTFKLIKSHVNEYHSVPSINALNVALENSSFTETEYSGVKTLISKLADSPEDHSWLIKETEKYVQQRAMFNATSKIIEIQTNAELPPEKRNKKMPDVGAIPDIMRQALSISFDSYVGHDWMDDYEARWLSYMNKARKVPFKLRILNKITKGGAETGTLNVLMAGVNVGKSLGLCSLAADYLQLGHNVLYISMEMAEEVCAKRIDANMLDVSLDDIDDGHISYAEYKGKMEKWREKSTLGRLIVKQYPTGGADANTFRSLLNELKLKKNFVPTIIIVDYLGICKSCRIRVYSENSYTTVKAIAEELRALAVETETVLWTAAQVGKQAWDSSDVNMSDIAESAGLPATADFMLAVIETEELAAAEQQLIKQIKSRYGDKNKWNKFLMGVQKGNQKWVEIEQDSTPTEVSEVAGSQQIQAEQNRYQRNESTRAQLDALANELKF
>ID:QBQ77823.1 |[Escherichia phage vB_EcoM_G9062]||_Escherichia_phage_vB_EcoM_G9062_.gbk|putative helicase|1428|MK373779(168670):20524-21951:-1 ^^ Escherichia phage vB_EcoM_G9062, complete genome.|neighbours:ID:QBQ77822.1(-1),ID:QBQ77824.1(-1)|neighbour_genes:hypothetical protein,putative head assemb..|
MVEIILSHLIFDQAYFSKVWPYMDSEYFESGPAKNTFKLIKSHVNEYHSVPSINALNVALENSSFTETEYSGVKTLISKLADSPEDHSWLIKETEKYVQQRAMFNATSKIIEIQTNAELPPEKRNKKMPDVGAIPDIMRQALSISFDSYVGHDWMDDYEARWLSYMNKARKVPFKLRILNKITKGGAETGTLNVLMAGVNVGKSLGLCSLAADYLQLGHNVLYISMEMAEEVCAKRIDANMLDVSLDDIDDGHISYAEYKGKMEKWREKSTLGRLIVKQYPTGGADANTFRSLLNELKLKKNFVPTIIIVDYLGICKSCRIRVYSENSYTTVKAIAEELRALAVETETVLWTAAQVGKQAWDSSDVNMSDIAESAGLPATADFMLAVIETEELAAAEQQLIKQIKSRYGDKNKWNKFLMGVQKGNQKWVEIDQDSTPTEVNEVVGSQQIQAEQNRYQRNESTRAQLDALANELKF
>ID:AXC34000.1 |[Escherichia phage vB_EcoM_JB75]||_Escherichia_phage_vB_EcoM_JB75_.gbk|replication and reco..|1428|MH355584(167208):145854-147281:1 ^^ Escherichia phage vB_EcoM_JB75, complete genome.|neighbours:ID:AXC34125.1(1),ID:AXC34225.1(1)|neighbour_genes:head vertex assembly..,discriminator of mRN..|
MVEIILSHLIFDQAYFSKVWPYMDSEYFESGPAKNTFKLIKSHVNEYHSVPSINALNVALENSSFTETEYSGVKTLISKLADSPEDHSWLIKETEKYVQQRAMFNATSKIIEIQTNAELPPEKRNKKMPDVGAIPDIMRQALSISFDSYVGHDWMDDYEARWLSYMNKARKVPFRLKILNKITKGGAETGTLNVLMAGVNVGKSLGLCSLAADYLQLGHNVLYISMEMAEEVCAKRIDANMLDVSLDDIDDGHISYAEYKGKMEKWREKSTLGRLIVKQYPTGGADANTFRSLLNELKLKKNFVPTIIIVDYLGICKSCRIRVYSENSYTTVKAIAEELRALAVETETVLWTAAQVGKQAWDSSDVNMSDIAESAGLPATADFMLAVIETEELAAAEQQLIKQIKSRYGDKNKWNKFLMGVQKGNQKWVEIEQDSTPTEVNEVAGSQQIQAEQNRYQRNESARAQLDALANELKF
>ID:YP_009037464.1 |[Escherichia phage vB_EcoM_JS09]||_Escherichia_phage_vB_EcoM_JS09_.gbk|helicase|1443|NC_024124(169148):149044-150486:1 ^GeneID:19524866^ Escherichia phage vB_EcoM_JS09, complete genome.|neighbours:ID:YP_009037463.1(1),ID:YP_009037465.1(1)|neighbour_genes:hypothetical protein,hypothetical protein|
MVEIILSHLVYDQAYFSKVWPYMDSEYFERGPAKNVFKIIKSHVNEYNAMPSINALKVALDNSSLTEAEYKGTSDLIEKLADTPEDHEWLVKETEKYVQQKAMYNATSKIIEIQSNAELPPEQRNKKMPDVGAIPDIMRQALSISFDSYVGHDWMEDYEARWLSYLNKARKVPFKLNILNKITKGGAETGTLNVLMAGVNVGKSLGLCSLAADYLQTGHNVLYISMEMAEEVCAKRIDANMLDVSLDDIDDGNVSYAEYKAKMEKWRSKTTLGRLVVKQYPTGGANANTFRALLNELKLKKNFVPSVIMVDYLGICGSCRIRVYTENSYTLVKAIAEELRALAVESETVLWTAAQVGRAAWDASDMNMSDIAESAGLPATADFMLAVIETEELAQAEQQLIKQIKSRYGDKNKWNKFLMGVRKGNQKWIEIEQEGMNTSNTVNENAGAQMRQAEVNRTERVGKAKATRADLDSLANELKF
>ID:QBQ78324.1 |[Escherichia phage vB_EcoM_KAW1E185]||_Escherichia_phage_vB_EcoM_KAW1E185_.gbk|putative helicase|1428|MK373781(164987):19588-21015:-1 ^^ Escherichia phage vB_EcoM_KAW1E185, complete genome.|neighbours:ID:QBQ78323.1(-1),ID:QBQ78325.1(-1)|neighbour_genes:hypothetical protein,putative head assemb..|
MVEIILSHLIFDQTYFSKVWPYMDSEYFESGPAKNTFKLIKSHVNEYHSVPSINALNVALENSSFTETEYSGVKTLISKLADSPEDHSWLIKETEKYVQQRAMFNATSKIIEIQTNAELPPEKRNKKMPDVGAIPDIMRQALSISFDSYVGHDWMDDYEARWLSYMNKARKVPFKLRILNKITKGGAETGTLNVLMAGVNVGKSLGLCSLAADYLQLGHNVLYISMEMAEEVCAKRIDANMLDVSLDDIDDGHISYAEYKGKMEKWREKSTLGRLIVKQYPTGGADANTFRSLLNELKLKKNFVPTIIIVDYLGICKSCRIRVYSENSYTTVKAIAEELRALAVETETVLWTAAQVGKQAWDSSDVNMSDIAESAGLPATADFMLAVIETEELAAAEQQLIKQIKSRYGDKNKWNKFLMGVQKGNQKWVEIEQDSTPTEVSEVAGSQQIQAEQNRYQRNESTRAQLDALANELKF
> |[Tevenvirinae Escherichia_phage_vB_EcoM_KAW3E185]||_Escherichia_phage_vB_EcoM_KAW3E185.gb|Phage DNA primase/he..|1377|MK373782.1(170187):21203-22579:-1 ^RAST2:fig|1198136.54.peg.41^ Tevenvirinae Escherichia_phage_vB_EcoM_KAW3E185|neighbours:(-1),(-1)|neighbour_genes:hypothetical protein,Phage capsid and sca..|
MDSEYFERGPAKNVFKIIKSHVNEYNAMPSINALKVALDNSSLTEAEYKGTSDLIEKLADTPEDHEWLVKETEKYVQQKAMYNATSKIIEIQSNAELPPEQRNKKMPDVGAIPDIMRQALSISFDSYVGHDWMEDYEARWLSYLNKARKVPFKLNILNKITKGGAETGTLNVLMAGVNVGKSLGLCSLAADYLQTGHNVLYISMEMAEEVCAKRIDANMLDVSLDDIDDGNVSYAEYKAKMEKWRSKTTLGRLVVKQYPTGGANANTFRALLNELKLKKNFVPSVIMVDYLGICGSCRIRVYTENSYTLVKAIAEELRALAVESETVLWTAAQVGRAAWDASDMNMSDIAESAGLPATADFMLAVIETEELAQAEQQLIKQIKSRYGDKNKWNKFLMGVRKGNQKWIEIEQEGMNTPNTVNENAGAQMRQAEVNRTERVGKAKATRADLDSLANELKF
>ID:QBQ79089.1 |[Escherichia phage vB_EcoM_MM02]||_Escherichia_phage_vB_EcoM_MM02_.gbk|putative helicase|1443|MK373784(169201):20809-22251:-1 ^^ Escherichia phage vB_EcoM_MM02, complete genome.|neighbours:ID:QBQ79088.1(-1),ID:QBQ79090.1(-1)|neighbour_genes:hypothetical protein,hypothetical protein|
MVEIILSHLVYDQAYFSKVWPYMDSEYFERGPAKNVFKIIKSHVNEYNAMPSINALKVALDNSSLTEAEYKGTSDLIEKLADTPEDHEWLVKETEKYVQQKAMYNATSKIIEIQSNAELPPEQRNKKMPDVGAIPDIMRQALSISFDSYVGHDWMEDYEARWLSYLNKARKVPFKLNILNKITKGGAETGTLNVLMAGVNVGKSLGLCSLAADYLQTGHNVLYISMEMAEEVCAKRIDANMLDVSLDDIDDGNVSYAEYKAKMEKWRSKTTLGRLVVKQYPTGGANANTFRALLNELKLKKNFVPSVIMVDYLGICGSCRIRVYTENSYTLVKAIAEELRALAVESETVLWTAAQVGRAAWDASDMNMSDIAESAGLPATADFMLAVIETEELAQAEQQLIKQIKSRYGDKNKWNKFLMGVRKGNQKWVEIEQEGMNTPNTVNENAGAQMRQAEVNRTERVGKAKATRADLDSLANELKF
>ID:QBQ79365.1 |[Escherichia phage vB_EcoM_OE5505]||_Escherichia_phage_vB_EcoM_OE5505_.gbk|putative helicase|1428|MK373785(168756):20168-21595:-1 ^^ Escherichia phage vB_EcoM_OE5505, complete genome.|neighbours:ID:QBQ79364.1(-1),ID:QBQ79366.1(-1)|neighbour_genes:hypothetical protein,putative head assemb..|
MVEIILSHLIFDQAYFSKVWPYMDSEYFESGPAKNTFKLIKSHVNEYHSVPSINALNVALENSSFTETEYSGVKTLISKLADSPEDHSWLIKETEKYVQQRAMFNATSKIIEIQTNAELPPEKRNKKMPDVGAIPDIMRQALSISFDSYVGHDWMDDYEARWLSYMNKARKVPFKLRILNKITKGGAETGTLNVLMAGVNVGKSLGLCSLAADYLQLGHNVLYISMEMAEEVCAKRIDANMLDVSLDDIDDGHISYAEYKGKMEKWREKSTLGRLIVKQYPTGGADANTFRSLLNELKLKKNFVPTIIIVDYLGICKSCRIRVYSENSYTTVKAIAEELRALAVETETVLWTAAQVGKQAWDSSDVNMSDIAESAGLPATADFMLAVIETEELAAAEQQLIKQIKSRYGDKNKWNKFLMGVQKGNQKWVEIEQDSTPTEVNEVAGSQQIQAEQNRYQRNESARAQLDALANELKF
> |[Tevenvirinae _Escherichia_phage_vB_EcoM_PhAPEC2]||_Escherichia_phage_vB_EcoM_PhAPEC2.gb|Phage DNA primase/he..|1377|NC_024794.1(167318):20582-21958:-1 ^RAST2:fig|1198136.124.peg.38^ Tevenvirinae _Escherichia_phage_vB_EcoM_PhAPEC2|neighbours:(-1),(-1)|neighbour_genes:Phage protein,Phage capsid and sca..|
MDSEYFERGPAKNVFKIIKSHVNEYNAMPSINALKVALDNSSLTEAEYKGTSDLIEKLADTPEDHEWLVKETEKYVQQKAMYNATSKIIEIQTNAELPPEQRNKKMPDVGAIPDIMRQALSISFDSYVGHDWMEDYEARWLSYLNKARKVPFKLNILNKITKGGAETGTLNVLMAGVNVGKSLGLCSLAADYLQTGHNVLYISMEMAEEVCAKRIDANMLDVSLDDIDDGNVSYAEYKAKMEKWRSKTTLGRLVVKQYPTGGANANTFRALLNELKLKKNFVPSVIMVDYLGICGSCRIRVYTENSYTLVKAIAEELRALAVESETVLWTAAQVGRAAWDASDMNMSDIAESAGLPATADFMLAVIETEELAQAEQQLIKQIKSRYGDKNKWNKFLMGVRKGNQKWIEIEQEGMNTPNTVNENAGAQMRQAEVNRTERVGKAKATRADLDSLANELKF
>ID:QBQ79647.1 |[Escherichia phage vB_EcoM_R5505]||_Escherichia_phage_vB_EcoM_R5505_.gbk|putative helicase|1428|MK373786(167317):19609-21036:-1 ^^ Escherichia phage vB_EcoM_R5505, complete genome.|neighbours:ID:QBQ79646.1(-1),ID:QBQ79648.1(-1)|neighbour_genes:hypothetical protein,hypothetical protein|
MVEIILSHLIFDQAYFSKVWPYMDSEYFESGPAKNTFKLIKSHVNEYHSVPSINALNVALENSSFTETEYSGVKTLISKLADSPEDHSWLVKETEKYVQQRAMFNATSKIIEIQTNAELPPEKRNKKMPDVGAIPDIMRQALSISFDSYVGHDWMDDYEARWLSYMNKARKVPFKLRILNKITKGGAETGTLNVLMAGVNVGKSLGLCSLAADYLQLGHNVLYISMEMAEEVCAKRIDANMLDVSLDDIDDGHISYAEYKGKMEKWREKSTLGRLIVKQYPTGGADANTFRSLLNELKLKKNFVPTIIIVDYLGICKSCRIRVYSENSYTTVKAIAEELRALAVETETVLWTAAQVGKQAWDSSDVNMSDIAESAGLPATADFMLAVIETEELAAAEQQLIKQIKSRYGDKNKWNKFLMGVQKGNQKWVEIEQDSTPTEVNEVAGSQQIQAEQNRYQRNESTRAQLDALANELKF
>ID:QBQ77064.1 |[Escherichia phage vB_EcoM_WFK]||_Escherichia_phage_vB_EcoM_WFK_.gbk|putative helicase|1443|MK373775(164590):20817-22259:-1 ^^ Escherichia phage vB_EcoM_WFK, complete genome.|neighbours:ID:QBQ77063.1(-1),ID:QBQ77065.1(-1)|neighbour_genes:hypothetical protein,hypothetical protein|
MVEIILSHLVYDQAYFSKVWPYMDSDYFERGPAKNVFKIIKSHVNEYNAMPSINALKVALDNSSLTEAEYKGTSDLIEKLADTPEDHEWLVKETEKYVQQKAMYNATSKIIEIQSNAELPPEQRNKKMPDVGAIPDIMRQALSISFDSYVGHDWMEDYEARWLSYLNKARKVPFKLNILNKITKGGAETGTLNVLMAGVNVGKSLGLCSLAADYLQTGHNVLYISMEMAEEVCAKRIDANMLDVSLDDIDDGNVSYAEYKAKMEKWRSKSTLGRLVVKQYPTGGANANTFRALLNELKLKKNFVPSVIMVDYLGICGSCRIRVYTENSYTLVKAIAEELRALAVESETVLWTAAQVGRAAWDASDMNMSDIAESAGLPATADFMLAVIETEELAQAEQQLIKQIKSRYGDKNKWNKFLMGVRKGNQKWVEIEQEGMNTPNTVNENAGAQMRQAEVNRTERVGKAKATRADLDSLANELKF
>ID:QBQ76803.1 |[Escherichia phage vB_EcoM_WFL6982]||_Escherichia_phage_vB_EcoM_WFL6982_.gbk|putative helicase|1443|MK373774(164279):20817-22259:-1 ^^ Escherichia phage vB_EcoM_WFL6982, complete genome.|neighbours:ID:QBQ76802.1(-1),ID:QBQ76804.1(-1)|neighbour_genes:hypothetical protein,putative head assemb..|
MVEIILSHLVYDQAYFSKVWPYMDSDYFERGPAKNVFKIIKSHVNEYNAMPSINALKVALDNSSLTEAEYKGTSDLIEKLADTPEDHEWLVKETEKYVQQKAMYNATSKIIEIQSNAELPPEQRNKKMPDVGAIPDIMRQALSISFDSYVGHDWMEDYEARWLSYLNKARKVPFKLNILNKITKGGAETGTLNVLMAGVNVGKSLGLCSLAADYLQTGHNVLYISMEMAEEVCAKRIDANMLDVSLDDIDDGNVSYAEYKAKMEKWRSKSTLGRLVVKQYPTGGANANTFRALLNELKLKKNFVPSVIMVDYLGICGSCRIRVYTENSYTLVKAIAEELRALAVESETVLWTAAQVGRAAWDASDMNMSDIAESAGLPATADFMLAVIETEELAQAEQQLIKQIKSRYGDKNKWNKFLMGVRKGNQKWVEIEQEGMNTPNTVNENAGAQMRQAEVNRTERVGKAKATRADLDSLANELKF
>ID:QBQ77544.1 |[Escherichia phage vB_EcoM_WFbE185]||_Escherichia_phage_vB_EcoM_WFbE185.gbk|putative helicase|1443|MK373778(170429):20800-22242:-1 ^^ Escherichia phage vB_EcoM_WFbE185, complete genome.|neighbours:ID:QBQ77543.1(-1),ID:QBQ77545.1(-1)|neighbour_genes:hypothetical protein,putative head assemb..|
MVEIILSHLVYDQAYFSKVWPYMDSEYFERGPAKNVFKIIKSHVNEYNAMPSINALKVALDNSSLTEAEYKGTSDLIEKLADTPEDHEWLVKETEKYVQQKAMYNATSKIIEIQSNAELPPEQRNKKMPDVGAIPDIMRQALSISFDSYVGHDWMEDYEARWLSYLNKARKVPFKLNILNKITKGGAETGTLNVLMAGVNVGKSLGLCSLAADYLQTGHNVLYISMEMAEEVCAKRIDANMLDVSLDDIDDGNVSYAEYKAKMEKWRSKTTLGRLVVKQYPTGEANANTFRALLNELKLKKNFVPSVIMVDYLGICGSCRIRVYTENSYTLVKAIAEELRALAVESETVLWTAAQVGRAAWDASDMNMSDIAESAGLPATADFMLAVIETEELAQAEQQLIKQIKSRYGDKNKWNKFLMGVRKGNQKWVEIEQEGMNTPNTVNENAGAQMRQAEVNRTERVGKAKATRADLDSLANELKF
>ID:YP_007004782.1 |[Escherichia phage wV7]||_Escherichia_phage_wV7_.gbk|DNA primase-helicase..|1428|NC_019505(166452):19410-20837:-1 ^GeneID:14010576^ Escherichia phage wV7, complete genome.|neighbours:ID:YP_007004781.1(-1),ID:YP_007004783.1(-1)|neighbour_genes:discriminator of mRN..,head vertex assembly..|
MVEIILSHLIFDQAYFSKVWPYMDSEYFESGPAKNTFKLIKSHVNEYHSVPSINALNVALENSSFTETEYSGVKTLISKLADSPEDHSWLVKETEKYVQQRAMFNATSKIIEIQTNAELPPEKRNKKMPDVGAIPDIMRQALSISFDSYVGHDWMDDYEARWLSYMNKARKVPFKLRILNKITKGGAETGTLNVLMAGVNVGKSLGLCSLAADYLQLGHNVLYISMEMAEEVCAKRIDANMLDVSLDDIDDGHISYAEYKGKMEKWREKSTLGRLIVKQYPTGGADANTFRSLLNELKLKKNFVPTIIIVDYLGICKSCRIRVYSENSYTTVKAIAEELRALAVETETVLWTAAQVGKQAWDSSDVNMSDIAESAGLPATADFMLAVIETEELAAAEQQLIKQIKSRYGDKNKWNKFLMGVQKGNQKWVEIEQDSTPTEVSEVAGSQQIQAEQNRYQRNESARAQLDALANELKF
> |[Tevenvirinae Escherichia_virus_KFS-EC]||_Escherichia_virus_KFS-EC.gb|DNA helicase|1413|MH560358.1(164715):121631-123043:-1 ^RAST2:fig|1198136.83.peg.203^ Tevenvirinae Escherichia_virus_KFS-EC|neighbours:(-1),(-1)|neighbour_genes:Phage protein,Phage capsid and sca..|
MIKTIFSQLIYNGAFFTNVWPHLKADYFTEDEEKLIYKLIKKHVDEYSNIPTPTALQIALDKERGNQTTYEGAKTLLDSLENTPEDLDWLMKETEKFIRDRAMYNAMSRALEIQANAQLPKEKQNKKLPSEGAIPEIMQEALSITFDSDVGHDWFNDFEKRFLLYQTKANKIPFKLPMLNKITKGGAERKTLNVLLAGVNVGKSLGLCSLAADYMECGYDVLYISMEMAEHVVAKRIDANLLDITLDELDNGNVSFAEYSARMKRVKNKKNGDRPVGKLMIKQYPTGGANSNHFEALMNELRLKKQFKPDVVIVDYLGICASSRLRVYSENSYTLVKAIAEELRGFFVKWDVVGWTAAQTTRAGWDASDLNMSDTAESAGLPATADFMLGVIETEDLAKMGVQLMKQIKSRYGDKNYYSRFNVGVKKGNQRWYEVPNQIADQENAQVKPQSAQQAEKREKLDELANNMTF
>ID:QDK04169.1 |[Escherichia virus VEc20]||_Escherichia_virus_VEc20_.gbk|vec20_039|1428|MN022785(167532):18806-20233:-1 ^^ Escherichia virus VEc20, complete genome.|neighbours:ID:QDK04168.1(-1),ID:QDK04170.1(-1)|neighbour_genes:vec20_038,vec20_040|
MVEIILSHLIFDQAYFSKVWPYMDSEYFESGPAKNTFKLIKSHVNEYHSVPSINALNVALENSSFTETEYSGVKTLISKLADSPEDHSWLIKETEKYVQQRAMFNATSKIIEIQTNAELPPEKRNKKMPDVGAIPDIMRQALSISFDSYVGHDWMDDYEARWLSYMNKARKVPFKLRILNKITKGGAETGTLNVLMAGVNVGKSLGLCSLAADYLQLGHNVLYISMEMAEEVCAKRIDANMLDVSLDDIDDGHISYAEYKGKMEKWREKSTLGRLIVKQYPTGGADANTFRSLLNELKLKKNFVPTIIIVDYLGICKSCRIRVYSENSYTTVKAIAEELRALAVETETVLWTAAQVGKQAWDSSDVNMSDIAESAGLPATADFMLAVIETEELAAAEQQLIKQIKSRYGDKNKWNKFLMGVQKGNQKWVEIEQDSTPTEVNEVAGSQQIQAEQNRYQRNESTRAQLDALANELKF
>ID:VCU44605.1 |[Escherichia virus vB_Eco_mar005P1]|vB_Eco_mar005P1|_Escherichia_virus_vB_Eco_mar005P1_.gbk|41|1443|LR027390(167773):121016-122458:-1 ^^ Escherichia virus vB_Eco_mar005P1 genome assembly, chromosome: 1.|neighbours:ID:VCU44604.1(-1),ID:VCU44606.1(-1)|neighbour_genes:hypothetical protein,head vertex assembly..|
MVEIILSHLVYDQAYFSKVWPYMDSEYFERGPAKNVFKIIKSHVNEYNAMPSINALKVALDNSSLTEAEYKGTSDLIEKLADTPEDHEWLVKETEKYVQQKAMYNATSKIIEIQSNAELPPEQRNKKMPDVGAIPDIMRQALSISFDSYVGHDWMEDYEARWLSYLNKARKVPFKLNILNKITKGGAETGTLNVLMAGVNVGKSLGLCSLAADYLQTGHNVLYISMEMAEEVCAKRIDANMLDVSLDDIDDGNVSYAEYKAKMEKWRSKTTLGRLVVKQYPTGGANANTFRALLNELKLKKNFVPSVIMVDYLGICGSCRIRVYTENSYTLVKAIAEELRALAVESETVLWTAAQVGRAAWDASDMNMSDIAESAGLPATADFMLAVIETEELAQAEQQLIKQIKSRYGDKNKWNKFLMGVRKGNQKWVEIEQEGMNTPNTVNENAGAQMRQAEVNRTERVGKAKATRADLDSLANELKF
>ID:VCU44248.1 |[Escherichia virus vB_Eco_mar005P1]|vB_Eco_mar006P2|_Escherichia_virus_vB_Eco_mar005P1_strain_vB_Eco_mar006P2_.gbk|41|1443|LR027387(167773):54265-55707:-1 ^^ Escherichia virus vB_Eco_mar005P1 strain vB_Eco_mar006P2 genome assembly, chromosome: 1.|neighbours:ID:VCU44247.1(-1),ID:VCU44249.1(-1)|neighbour_genes:hypothetical protein,head vertex assembly..|
MVEIILSHLVYDQAYFSKVWPYMDSEYFERGPAKNVFKIIKSHVNEYNAMPSINALKVALDNSSLTEAEYKGTSDLIEKLADTPEDHEWLVKETEKYVQQKAMYNATSKIIEIQSNAELPPEQRNKKMPDVGAIPDIMRQALSISFDSYVGHDWMEDYEARWLSYLNKARKVPFKLNILNKITKGGAETGTLNVLMAGVNVGKSLGLCSLAADYLQTGHNVLYISMEMAEEVCAKRIDANMLDVSLDDIDDGNVSYAEYKAKMEKWRSKTTLGRLVVKQYPTGGANANTFRALLNELKLKKNFVPSVIMVDYLGICGSCRIRVYTENSYTLVKAIAEELRALAVESETVLWTAAQVGRAAWDASDMNMSDIAESAGLPATADFMLAVIETEELAQAEQQLIKQIKSRYGDKNKWNKFLMGVRKGNQKWVEIEQEGMNTPNTVNENAGAQMRQAEVNRTERVGKAKATRADLDSLANELKF
>ID:VCU43377.1 |[Escherichia virus vB_Eco_mar005P1]|vB_Eco_mar007P3|_Escherichia_virus_vB_Eco_mar005P1_strain_vB_Eco_mar007P3_.gbk|41|1443|LR027383(167651):143902-145344:-1 ^^ Escherichia virus vB_Eco_mar005P1 strain vB_Eco_mar007P3 genome assembly, chromosome: 1.|neighbours:ID:VCU43376.1(-1),ID:VCU43378.1(-1)|neighbour_genes:hypothetical protein,head vertex assembly..|
MVEIILSHLVYDQAYFSKVWPYMDSEYFERGPAKNVFKIIKSHVNEYNAMPSINALKVALDNSSLTEAEYKGTSDLIEKLADTPEDHEWLVKETEKYVQQKAMYNATSKIIEIQSNAELPPEQRNKKMPDVGAIPDIMRQALSISFDSYVGHDWMEDYEARWLSYLNKARKVPFKLNILNKITKGGAETGTLNVLMAGVNVGKSLGLCSLAADYLQTGHNVLYISMEMAEEVCAKRIDANMLDVSLDDIDDGNVSYAEYKAKMEKWRSKTTLGRLVVKQYPTGGANANTFRALLNELKLKKNFVPSVIMVDYLGICGSCRIRVYTENSYTLVKAIAEELRALAVESETVLWTAAQVGRAAWDASDMNMSDIAESAGLPATADFMLAVIETEELAQAEQQLIKQIKSRYGDKNKWNKFLMGVRKGNQKWVEIEQEGMNTPNTVNENAGAQMRQAEVNRTERVGKAKATRADLDSLANELKF
>ID:VCU44092.1 |[Escherichia virus vB_Eco_mar005P1]|vB_Eco_mar008P4|_Escherichia_virus_vB_Eco_mar005P1_strain_vB_Eco_mar008P4_.gbk|41|1443|LR027386(167773):126683-128125:-1 ^^ Escherichia virus vB_Eco_mar005P1 strain vB_Eco_mar008P4 genome assembly, chromosome: 1.|neighbours:ID:VCU44091.1(-1),ID:VCU44093.1(-1)|neighbour_genes:hypothetical protein,head vertex assembly..|
MVEIILSHLVYDQAYFSKVWPYMDSEYFERGPAKNVFKIIKSHVNEYNAMPSINALKVALDNSSLTEAEYKGTSDLIEKLADTPEDHEWLVKETEKYVQQKAMYNATSKIIEIQSNAELPPEQRNKKMPDVGAIPDIMRQALSISFDSYVGHDWMEDYEARWLSYLNKARKVPFKLNILNKITKGGAETGTLNVLMAGVNVGKSLGLCSLAADYLQTGHNVLYISMEMAEEVCAKRIDANMLDVSLDDIDDGNVSYAEYKAKMEKWRSKTTLGRLVVKQYPTGGANANTFRALLNELKLKKNFVPSVIMVDYLGICGSCRIRVYTENSYTLVKAIAEELRALAVESETVLWTAAQVGRAAWDASDMNMSDIAESAGLPATADFMLAVIETEELAQAEQQLIKQIKSRYGDKNKWNKFLMGVRKGNQKWVEIEQEGMNTPNTVNENAGAQMRQAEVNRTERVGKAKATRADLDSLANELKF
>ID:VCU44696.1 |[Escherichia virus vB_Eco_mar005P1]|vB_Eco_mar009P5|_Escherichia_virus_vB_Eco_mar005P1_strain_vB_Eco_mar009P5_.gbk|41|1443|LR027391(167658):1582-3024:1 ^^ Escherichia virus vB_Eco_mar005P1 strain vB_Eco_mar009P5 genome assembly, chromosome: 1.|neighbours:ID:VCU44695.1(1),ID:VCU44697.1(1)|neighbour_genes:head vertex assembly..,hypothetical protein|
MVEIILSHLVYDQAYFSKVWPYMDSEYFERGPAKNVFKIIKSHVNEYNAMPSINALKVALDNSSLTEAEYKGTSDLIEKLADTPEDHEWLVKETEKYVQQKAMYNATSKIIEIQSNAELPPEQRNKKMPDVGAIPDIMRQALSISFDSYVGHDWMEDYEARWLSYLNKARKVPFKLNILNKITKGGAETGTLNVLMAGVNVGKSLGLCSLAADYLQTGHNVLYISMEMAEEVCAKRIDANMLDVSLDDIDDGNVSYAEYKAKMEKWRSKTTLGRLVVKQYPTGGANANTFRALLNELKLKKNFVPSVIMVDYLGICGSCRIRVYTENSYTLVKAIAEELRALAVESETVLWTAAQVGRAAWDASDMNMSDIAESAGLPATADFMLAVIETEELAQAEQQLIKQIKSRYGDKNKWNKFLMGVRKGNQKWVEIEQEGMNTPNTVNENAGAQMRQAEVNRTERVGKAKATRADLDSLANELKF
>ID:AUV57375.1 |[Klebsiella phage KP1]||_Klebsiella_phage_KP1_.gbk|DNA primase/helicase|1440|MG751100(167989):6142-7581:-1 ^^ Klebsiella phage KP1, complete genome.|neighbours:ID:AUV57374.1(-1),ID:AUV57376.1(-1)|neighbour_genes:hypothetical protein,capsid and scaffold ..|
MVETILANLIYNQAFFTKVWPYMDKEYFEQGPAQTVFNIIKKHVNEYTAIPSKTALCVALDNSSITETEHEGAKKLIDKLSDAPEDLNWLVKETEKYVQEKAMYNATSRIIEIQANAQLEPNKRDKRLPDMGAIPDIMREALSVSFDSYIGHDWMEDYEARWLSYQNKARKVPFKLSILNKITKGGAETGTLNVLMAGVNVGKSLGLCSLAADYLQMGHNVLYISMEMAEEVCAKRIDANLLDVSLDDIDDGCVSYAEYKGKMEKWRSSSTLGRLIIKQYPTGGANANTFRALLNELKLKKNFKPTVIIIDYLGICASCRIRQYTENSYTLVKAIAEELRALAVESETVLWTAAQVGRSAWDASDMDMSDIAESAGLPATADFMLAVIETPELAQMKQQLIKQIKSRYGDKNINNKFSMGVHKANQRWVEIEQQNDPTKPNPSNTVREGAGAQNRVAESNRQERVSRSKLDALAEELKF
>ID:APD20411.1 |[Klebsiella phage KPV15]|KPV15|_Klebsiella_phage_KPV15_.gbk|DNA primase/helicase|1374|KY000080(167034):26161-27534:-1 ^^ Klebsiella phage KPV15, complete genome.|neighbours:ID:APD20410.1(-1),ID:APD20412.1(-1)|neighbour_genes:spackle periplasmic ..,capsid and scaffold ..|
MDKEYFEQGPAQTVFNIIKKHVNEYTAIPSKTALCVALDNSSITETEHEGAKKLIDKLSDAPEDLNWLVKETEKYVQEKAMYNATSRIIEIQANAQLEPNKRDKRLPDMGAIPDIMREALSVSFDSYIGHDWMEDYEARWLSYQNKARKVPFKLSILNKITKGGAETGTLNVLMAGVNVGKSLGLCSLAADYLQMGHNVLYISMEMAEEVCAKRIDANLLDVSLDDIDDGCVSYAEYKGKMEKWRSSSTLGRLIIKQYPTGGANANTFRALLNELKLKKNFKPTVIIIDYLGICASCRIRQYTENSYTLVKAIAEELRALAVESETVLWTAAQVGRSAWDASDMDMSDIAESAGLPATADFMLAVIETPELAQMKQQLIKQIKSRYGDKNINNKFFMGVHKANQRWVEIEQQNDPTKPNPSNTVREGAGAQNRVAESNRQERVSRSKLDALAEELKF
> |[Tevenvirinae Klebsiella_phage_Marfa]||_Klebsiella_phage_Marfa.gb|DNA helicase|1434|MN044033.1(168532):17128-18561:-1 ^RAST2:fig|1198136.82.peg.35^ Tevenvirinae Klebsiella_phage_Marfa|neighbours:(-1),(-1)|neighbour_genes:hypothetical protein,hypothetical protein|
MVETILANLLFNQAFFNKVWPYMKDEYFERGPALTLFKAIHHHVNEYNGIPSKTAINIALDKSSMSDVELSGAKELLSKLTDAPEDLNWLTKETEKYVQEKAMYNATSRIIEIQANDQLDEKQRDKRLPGLGAIPDIMREALSVSFDSYIGHDWMEDYEARWLAYQNKSRKIPFKLGILNKITKGGVETGTLNILMAGVNVGKSLGLCSLAADYLQTGHNVLYISMEMAEEVCAKRIDANLLDVSLDDIDDGCVSYSEYKAKMERWRKTSTLGRLIIKQYPTGGASANNFRALLNELKLKKNFVPTIIIIDYLGICASCRIKQYTENSYTLVKAIAEELRGLAVETETAIWSAAQTGRSAWDSSDIDMSDVAESAGLPATADFMLAVIETPELAEMKQQLIKQIKSRYGDKNINNKFNIGVRKGNQRWVEIAQEGGPTHTNTQREAQGTQMKQAANNLQKKVSSRADLDKLAEDLKF
>ID:YP_009194279.1 |[Klebsiella phage Matisse]||_Klebsiella_phage_Matisse_.gbk|DNA helicase|1437|NC_028750(176081):19214-20650:-1 ^GeneID:26613217^ Klebsiella phage Matisse, complete genome.|neighbours:ID:YP_009194278.1(-1),ID:YP_009194280.1(-1)|neighbour_genes:hypothetical protein,head assembly protei..|
MIVDTIFSNLIYNGTYFVQAWPHLKKEYFEGNAQVLFDLIDKHVQEFNGIPSKTALEVALDKRNLSDVVYEDTKKAIQSLKNAPEDLDWLMKETETYCKDKAMYRALSRAIEIQANAEKPLAEQNKKLPGVGAIPEIMEEALAISFDSSVGHDYFEDYEKRWMLYQSKAMKIPFGIPILNAITKGGAERGTLNIIMAGVNVGKSLGLCSLAADYLQQGKNVLYISMEMAEHVCSKRIDANLLDVTMDDIDEGNITYADYKNKMERLKAGKVGRLVVKQYPTSGAGANHFRALVKELKLKKQFVPDVIIVDYLGICTSTRVKGAENTYILVKAIAEELRGLAVETNTVMWTGAQVGRSAWDSSDVSMGDVAESAGLPATADFMLAVIETEELADQGMQLFKQIKSRYGDKNTFNKFKLEVRKGNQRWMDTDNSEYGFKSDYHGNTMPKTVEQTQGPMIKQAESTRREKMAQIAKSDIQF
>ID:AWY06928.1 |[Klebsiella phage Mineola]||_Klebsiella_phage_Mineola_.gbk|ATP-dependent helica..|1440|MH333064(166130):16589-18028:-1 ^^ Klebsiella phage Mineola, complete genome.|neighbours:ID:AWY06927.1(-1),ID:AWY06929.1(-1)|neighbour_genes:hypothetical protein,head vertex assembly..|
MVETILANLIYNQAFFTKVWPYMDKEYFEQGPAQTVFNIIKKHVNEYTAIPSKTALCVALDNSSITETEHEGAKKLIDKLSDAPEDLNWLVKETEKYVQEKAMYNATSRIIEIQANAQLEPNKRDKRLPDMGAIPDIMREALSVSFDSYIGHDWMEDYEARWLSYQNKARKVPFKLGILNKITKGGAETGTLNVLMAGVNVGKSLGLCSLAADYLQMGHNVLYISMEMAEEVCAKRIDANLLDVSLDDIDDGCVSYAEYKGKMEKWRSSSTLGRLIIKQYPTGGANANTFRALLNELKLKKNFKPTVIIIDYLGICASCRIRQYTENSYTLVKAIAEELRALAVESETVLWTAAQVGRSAWDASDMDMSDIAESAGLPATADFMLAVIETPELAQMKQQLIKQIKSRYGDKNINNKFFMGVHKANQRWVEIEQQNDPTKPNPSNTVREGAGAQNRVAESNRQERVSRSKLDALAEELKF
>ID:YP_009607231.1 |[Klebsiella phage Miro]||_Klebsiella_phage_Miro_.gbk|DNA helicase|1437|NC_041981(176055):19202-20638:-1 ^GeneID:40083239^ Klebsiella phage Miro, complete genome.|neighbours:ID:YP_009607230.1(-1),ID:YP_009607232.1(-1)|neighbour_genes:hypothetical protein,head assembly protei..|
MIVDTIFSNLIYNGTYFVQAWPHLKKEYFEGNAQVLFDLIDKHVQEFNGIPSKTALEVALDKRNLSDVVYEDTKKAIQSLKNAPEDLDWLMKETETYCKDKAMYRALSRAIEIQANAEKPLAEQNKKLPGVGAIPEIMEEALAISFDSSVGHDYFEDYEKRWMLYQSKAMKIPFGIPILNAITKGGAERGTLNIIMAGVNVGKSLGLCSLAADYLQQGKNVLYISMEMAEHVCSKRIDANLLDVTMDDIDEGNITYADYKNKMERLKAGKVGRLVVKQYPTSGAGANHFRALVKELKLKKQFVPDVIIVDYLGICTSTRVKGAENTYILVKAIAEELRGLAVETNTVMWTGAQVGRSAWDSSDVSMGDVAESAGLPATADFMLAVIETEELADQGMQLFKQIKSRYGDKNTFNKFKLEVRKGNQRWMDTDNSEYGFKSDYHGNTMPKTVEQTQGPMIKQAESTRREKMAQIAKSDIQF
> |[Tevenvirinae _Klebsiella_phage_PKO111]||_Klebsiella_phage_PKO111.gb|Phage DNA primase/he..|1374|NC_031095.1(168758):87777-89150:1 ^RAST2:fig|1198136.84.peg.171^ Tevenvirinae _Klebsiella_phage_PKO111|neighbours:(1),(1)|neighbour_genes:capsid and scaffold ..,hypothetical protein|
MDKEYFEQGPAQTVFNIIKKHVNEYTAIPSKTALCVALDNSSITETEHEGAKKLIDKLSDAPEDLNWLVKETEKYVQEKAMYNATSRIIEIQTNAQLEPNKRDKRLPDMGAIPDIMREALSVSFDSYIGHDWMEDYEARWLSYQNKARKVPFKLSILNKITKGGAETGTLNVLMAGVNVGKSLGLCSLAADYLQMGHNVLYISMEMAEEVCAKRIDANLLDVSLDDIDDGCVSYAEYKGKMEKWRSSSTLGRLIIKQYPTGGANANTFRALLNELKLKKNFKPTVIIIDYLGICASCRIRQYTENSYTLVKAIAEELRALAVESETVLWTAAQVGRSAWDASDMDMSDIAESAGLPATADFMLAVIETPELAQMKQQLIKQIKSRYGDKNINNKFFMGVHKANQRWVEIEKQNDPTKPNPSNTVREGAGAQNRVAESNRQERVSRSKLDALAEELKF
>ID:YP_009288713.1 |[Klebsiella phage vB_KpnM_KpV477]||_Klebsiella_phage_vB_KpnM_KpV477_.gbk|putative DNA helicas..|1440|NC_031087(168272):19021-20460:-1 ^GeneID:29066999^ Klebsiella phage vB_KpnM_KpV477, complete genome.|neighbours:ID:YP_009288712.1(-1),ID:YP_009288714.1(-1)|neighbour_genes:hypothetical protein,putative head assemb..|
MVETILANLIYNQAFFTKVWPYMDKEYFEQGPAQTVFNIIKKHVNEYTAIPSKTALCVALDNSSITETEHEGAKKLIDKLSDAPEDLNWLVKETEKYVQEKAMYNATSRIIEIQTNAQLEPNKRDKRLPDIGAIPDIMREALSVSFDSYIGHDWMEDYEARWLSYQNKARKVPFKLSILNKITKGGAETGTLNVLMAGVNVGKSLGLCSLAADYLQMGHNVLYISMEMAEEVCAKRIDANLLDVSLDDIDDGCVSYAEYKGKMEKWRSSSTLGRLIIKQYPTGGANANTFRALLNELKLKKNFKPTVIIIDYLGICASCRIRQYTENSYTLVKAIAEELRALAVESETVLWTAAQVGRSAWDASDMDMSDIAESAGLPATADFMLAVIETPELAQMKQQLIKQIKSRYGDKNINNKFSMGVHKANQRWVEIEQQNDPTKPNPSNTVREGAGAQNRVAEANRQERVSRSKLDALAEELKF
>ID:AUO78727.1 |[Klebsiella phage vB_Kpn_F48]||_Klebsiella_phage_vB_Kpn_F48.gbk|DNA primase/helicase|1434|MG746602(170764):47346-48779:1 ^^ Klebsiella phage vB_Kpn_F48, complete genome.|neighbours:ID:AUO78726.1(1),ID:AUO78728.1(1)|neighbour_genes:capsid vertex assemb..,hypothetical protein|
MVETILANLLFNQAFFNKVWPYMKDEYFERGPALTLFKTIHHHVNEYNGIPSKTAVNIALDKSSMSDVELSGAKELLSKLTDAPEDLNWLTKETEKYVQEKAMYNATSRIIEIQANDQLDEKQRDKRLPGLGAIPDIMREALSVSFDSYIGHDWMDDYEARWLAYQNKSRKIPFKLGILNKITKGGVETGTLNILMAGVNVGKSLGLCSLAADYLQTGHNVLYISMEMAEEVCAKRIDANLLDVSLDDIDDGCVSYSEYKAKMERWRKTSTLGRLIIKQYPTGGASANNFRALLNELKLKKNFVPTIIIIDYLGICASCRIKQYTENSYTLVKAIAEELRGLAVETETAVWSAAQTGRSAWDSSDVDMSDVAESAGLPATADFMLAVIETPELAEMKQQLIKQIKSRYGDKNIYNKFNMGVRKGNQRWVEIAQEGGPSHTNTQREAQGTQMKQAADNQQKKVSSRADLDKLAEDLKF
> |[Tevenvirinae Morganella_phage_vB_MmoM_MP1]||_Morganella_phage_vB_MmoM_MP1.gb|DNA helicase|1395|NC_031020.1(163201):17541-18935:-1 ^RAST2:fig|1198136.47.peg.28^ Tevenvirinae Morganella_phage_vB_MmoM_MP1|neighbours:(-1),(-1)|neighbour_genes:hypothetical protein,hypothetical protein|
MVNTILSQLLYNQQYFIKVWPYLKGEYFEGPSKNVFKLIKNHVEEFHSVPSVNALNIALENSSMGEAEYKGSQEVLSKLSNTPEDLEWLVKTTEKHVQDVALYNAMSRSIEIQSNAALERDKQDKRIPDKGAIPEILQEALSICFDSDLGHDYFDDYEKRWLLYQTKANKIPFKLGILNRITKGGAERGTLNILMAGVNVGKSLGLCSLAADYLQTGNNVLYISMEMAEEVCAKRIDANLIDVSLDDIDNGNISYEEYKARMEKLRSTNTMGRLKFKQYPTGGADANTFRALLAEYKLKHNFVPDVIIVDYLGICRSSRIKFTENSYTLVKSIAEELRGLAVETGTILWSAAQTGRGSWSASDINMEDVAESAGLPATADFMLAVVETDELIDLGMQMIKQIKSRYGDKSCYNKFNLAVSKGNQRWTETEETKNQDEDLVNNVRTQTTSSKRSKIDDMVKDIIL
>ID:YP_009211459.1 |[Pectobacterium bacteriophage PM2]||_Pectobacterium_bacteriophage_PM2.gbk|DNA primase-helicase..|1428|NC_028940(170286):18016-19443:-1 ^GeneID:26637931^ Pectobacterium bacteriophage PM2, complete genome.|neighbours:ID:YP_009211458.1(-1),ID:YP_009211460.1(-1)|neighbour_genes:hypothetical protein,head vertex assembly..|
MVETILSHLLGNSEYFTKVWPYMNESYFEKGPAKTLFKVIKKHVNEYNAVPTKNALNIALEASTISEVEFNGAKDLLKGLEATPENQEWLVKETEKYVQSAAVYNATSRIIEIQTNASLPLEQQDKKIPGIGAIPDIMRDAISICFDSELGHDWLEDAEERYKSYQNKAKKIPFRLNILNKITKGGAEFGTENVLLAGTNVGKSLGLCSLAADYLQLGYNVLYISMEMAEEVCAKRIDANLLDVTLDDIDEGHVSWPEYKAKMDKWRATKSLGRLKIKQYPTGGANADTFRALLNEYKLKHGFVPEVIIVDYLAICASSRVRTFTENSYGLIKLVAEELRGLAVEKNVLLWTAAQTTRGGNVSAEIDLTDIAESFGIAHTADFMLGVIETEEFAQMGLQLIKQLKSRYGDKNYYNKFKIGVKKGNQRWVEVEDDIKGPISTVKEATGEMNRQAEINRQQRVNRSDLDDLAAQLKF
>ID:QBP35651.1 |[Phage NC-G]||_Phage_NC-G.gbk|DNA primase/helicase|1431|MK310184(170164):132185-133615:-1 ^^ Phage NC-G, complete genome.|neighbours:ID:QBP35650.1(-1),ID:QBP35652.1(-1)|neighbour_genes:hypothetical protein,capsid and scaffold ..|
MVETILAQLLGNSDYFTKVWPYMNDSYFDQGPAKTLFKEIKKHVNEYNAVPSKNALSIALDNSTLSEVEHQGAKELLNSLNAGPEDQEWLVKETEKYVQKAAMYNATSKIIEIQTNADLPVEQQNRKLPGIGAIPDIMRDALSICFDSELGHDWMDDYEERFKSYSDKARKVPFRLNILNKITKGGAEFGTENVLLAGTNVGKSLGLCSLAADYLQSGYDVLYISMEMAEEVCAKRIDANLLDVSLDDIDDGHVSWPEYKAKMDKWRSTATLGRLKIKQYPTGGANADTFRALLNEYKLKQNFVPQVVIVDYLAICASSRTKVFSENSYGLIKMVAEELRGLAVEKKLLLWTAAQTTRGANVAAEIDMADIAESFGIAHTADFMLGVVETEEFAQMGMQMIKQLKSRYGDKSYYNKFKIGVKKGNQRWYEVEDDSNQGPVNTVREATGEMNRQAEVNRQSRVNRSDLDDLAASIKF
> |[Tevenvirinae _Proteus_phage_phiP4-3]||_Proteus_phage_phiP4-3.gb|Phage DNA primase/he..|1422|MG696114.1(167849):149358-150779:1 ^RAST2:fig|1198136.86.peg.253^ Tevenvirinae _Proteus_phage_phiP4-3|neighbours:(1),(1)|neighbour_genes:hypothetical protein,hypothetical protein|
MVNVILSQLIYNKDYFIKVWPYLKQEYFDGSSKTVFDTIKKHVEEFKSVPSMTALDIAIDNSSLGEAQFKAAKEFLGKMKNTPEDFDWLVKSTEKYVQDIALYNAMSKSIEIQTNATLEESKRDKRLPDKGIIPEILQEALSICFDSDIGHDYFDDYEKRWLLYQTKANKIPFKLSILNRITKGGAEKGTLNILMAGVNVGKSLGLCSLAADYLQTGYNVLYISMEMAEHVCAKRIDANLLDVSLDDIDNNNITYAEFKAKMERLKKGSGGKTPGRLKFKQYPTGGANANTFRALLNELKLKDGFIPDVIIIDYLGICGSTRLKFTENSYTLIKAIAEELRGLAIETQTVLWTAAQTGRQAWSASDMEMADVAESAGLPATADFMLGVVETEELAQMGQQLIKQIKSRYGDKNKWNKFNLIVKKGNQRWVETDSTIKEEPDLNVVQGKMINQAELNTRDKIDKLADSLEGLIL
> |[Tevenvirinae _Proteus_phage_vB_PmiM_Pm5461]||_Proteus_phage_vB_PmiM_Pm5461.gb|Phage DNA primase/he..|1422|NC_028762.1(161989):16106-17527:-1 ^RAST2:fig|1198136.85.peg.28^ Tevenvirinae _Proteus_phage_vB_PmiM_Pm5461|neighbours:(-1),(-1)|neighbour_genes:T4-like phage protei..,hypothetical protein|
MVNVILSQLIYNKDYFVKVWPYLKQEYFDGSSKTIFNTIKKHVEEFKSVPTITALDIALENSSLGDSQFKAAKEFLGKMKNTPEDFDWLVKSTEKYVQDIALYNAMSKSIEIQTNASLDESKRDKKLPDKGIIPEILQEALSICFDSDIGHDYFDDYEKRWLLYQTKANKVPFKLSILNRITKGGAEKGTLNILMAGVNVGKSLGLCSLAADYLQTGYNVLYISMEMAEHVCAKRIDANLLDVSLDDIDNNNITYAEFKAKMERLKKGSGGKTPGRLKFKQYPTGGANANTFRALLNELKLKDGFIPDIIIIDYLGICGSTRLKFTENSYTLIKAIAEELRGLAIETQTVLWTAAQTGRQAWSASDMEMADVAESAGLPATADFMLGVVETEELAQMGQQLIKQIKSRYGDKNKWNKFNLIVKKGNQRWVETDATIKEEPDLNVVQGKMINQAELNTRDKIDKLAGNLEGLIL
> |[Tevenvirinae _Pseudomonas_phage_PspYZU05]||_Pseudomonas_phage_PspYZU05.gb|DNA helicase|1431|KY971610.1(166442):40901-42331:-1 ^RAST2:fig|1198136.88.peg.69^ Tevenvirinae _Pseudomonas_phage_PspYZU05|neighbours:(-1),(-1)|neighbour_genes:hypothetical protein,hypothetical protein|
MVEIILSNLIDNKEYFSKVWPYMSVEYFDGPAKTLVACIKKHVNEYNLAPTKNAIIISLESSKLSAPLVDGAKELLSTLSTTPEDSQWLLNETEKYIQGAAMYNATSKILEIQANADLPEGQRNHKLPDVGAIPDIMRDALAVSFDSNIGHDWLDDADERYRSYMEKKRKVPFKLSILNKITKGGAELGTLNIIMAGVNVGKSLGLCSLAADYLQTGKNVLYISMEMAEEVCAKRIDANLLDVSLDDIDDGKLSYPEFKQKMDKWRNTSTLGKLIVKQYPTGGANANTFRAYINELKLKKQFVPDVIIVDYLGICGSSRIKQFTENSYTLVKAIAEELRALAVETNTVMWSAAQTGRGAWEASDIGMQDVAESAGLPATADFMLAAIETEELAQIGQQLIKQIKSRYGDKNINNKFNLIVKKGNQRWMELDGSVIEASAVSSSNKEQSEKKAIAARNEKRNSRSDLDSLAEEIRFK
>ID:YP_009615516.1 |[Salmonella phage Melville]||_Salmonella_phage_Melville_.gbk|DNA helicase|1440|NC_042044(159323):15464-16903:-1 ^GeneID:40091980^ Salmonella phage Melville, complete genome.|neighbours:ID:YP_009615515.1(-1),ID:YP_009615517.1(-1)|neighbour_genes:hypothetical protein,head vertex assembly..|
MVETILSHLIFNQGYFAKVWPYMDSEYFEHGPAKNVFNLLQKHINEYQSVPSINALNIALDNSTLGESEAESAKKLIDKLADTPEDQAWLVKETEKYVQSHAMYNATSKIIEIQTNAELPPEKRNKKLPDVGAIPDIMRQALSISFDSYVGHDWMEDYEARWLAYQNKARKVPFLMNILNRITKGGAETGTLNILMAGVNVGKSLGLCSLAADYLQTGKNVLYISMEMAEEVCAKRIDANLLDVSLDDIDDGNVSYAEYKGKMEKWRDKNTLGRLIIKQYPTGGANANTFRALLNELKLKKNFVPDVIMIDYLGICGSCRIRVYTENSYTLVKAIAEELRALAVESETVVWSAAQVGRGAWDASDMNMSDIAESAGLPATADFMLAVIETEELAQMGQQLIKQIKSRYGDKNIWNKFAVGVKKGNQRWVEIAQEGGTQPTPVTETSGAQQRKAEANRQQRADQTSARAKLDALAEELKF
>ID:YP_007501072.1 |[Salmonella phage vB_SenMS16]||_Salmonella_phage_S16_.gbk|DNA primase-helicase|1374|NC_020416(160221):16451-17824:-1 ^GeneID:14675273^ Salmonella phage S16, complete genome.|neighbours:ID:YP_007501071.1(-1),ID:YP_007501073.1(-1)|neighbour_genes:hypothetical protein,head vertex assembly..|
MDSEYFEHGPAKNVFNLLQKHINEYQSVPSINALNIALDNSTLGESEAEQAKKLIDKLADTPEDQAWLVKETEKYVQSHAMYNATSKIIEIQTNAELPPEKRNKKLPDVGAIPDIMRQALSISFDSYVGHDWMEDYEARWLAYQNKARKVPFLMNILNRITKGGAETGTLNILMAGVNVGKSLGLCSLAADYLQTGKNVLYISMEMAEEVCAKRIDANLLDVSLDDIDDGNVSYAEYKGKMEKWRDKNTLGRLIIKQYPTGGANANTFRALLNELKLKKNFVPDIIMIDYLGICGSCRIRVYTENSYTLVKAIAEELRALAVESETVVWSAAQVGRGAWDASDMNMSDIAESAGLPATADFMLAVIETEELAQMGQQLIKQIKSRYGDKNIWNKFAVGVKKGNQRWVEIAQEGGTQPTPVTETSGAQQRKAEANRQQRTDQTSARAKLDALAEELKF
> |[Tevenvirinae _Salmonella_phage_STML-198]||_Salmonella_phage_STML-198.gb|Phage DNA primase/he..|1440|NC_027344.1(158099):57891-59330:-1 ^RAST2:fig|1198136.87.peg.109^ Tevenvirinae _Salmonella_phage_STML-198|neighbours:(-1),(-1)|neighbour_genes:hypothetical protein,hypothetical protein|
MVETILSHLIFNQGYFAKVWPYMDSEYFEHGPAKNVFNLLQKHINEYQSVPSINALNIALDNSTLGESEAESAKKLIDKLADTPEDQAWLVKETEKYVQSHAMYNATSKIIEIQTNAELPPEKRNKKLPDVGAIPDIMRQALSISFDSYVGHDWMEDYEARWLAYQNKARKVPFLMNILNRITKGGAETGTLNILMAGVNVGKSLGLCSLAADYLQTGKNVLYISMEMAEEVCAKRIDANLLDVSLDDIDDGNVSYAEYKGKMEKWRDKNTLGRLIIKQYPTGGANANTFRALLNELKLKKNFVPDVIMIDYLGICGSCRIRVYTENSYTLVKAIAEELRALAVESETVVWSAAQVGRGAWDASDMNMSDIAESAGLPATADFMLAVIETEELAQMGQQLIKQIKSRYGDKNIWNKFAVGVKKGNQRWVEIAQEGGTQPTPVTETSGAQQLKAEANRQQRADQTSARAKLDALAEELKF
> |[Tevenvirinae Salmonella phage STP4-a]||_Salmonella_phage_STP4-a.gb|Phage DNA primase/he..|1440|NC_026607.2(159914):16029-17468:-1 ^RAST2:fig|1198136.48.peg.31^ Tevenvirinae Salmonella phage STP4-a|neighbours:(-1),(-1)|neighbour_genes:hypothetical protein,Phage head assembly ..|
MVETILSHLIFNQGYFAKVWPYMDSEYFEHGPAKNVFNLLQKHINEYQSVPSINALNIALDNSTLGESEAEQAKKLIDKLADTPEDQAWLVKETEKYVQSHAMYNATSKIIEIQTNAELPPEKRNKKLPDVGAIPDIMRQALSISFDSYVGHDWMEDYEARWLAYQNKARKVPFLMNILNRITKGGAETGTLNILMAGVNVGKSLGLCSLAADYLQTGKNVLYISMEMAEEVCAKRIDANLLDVSLDDIDDGNVSYAEYKGKMEKWRDKNTLGRLIIKQYPTGGANANTFRALLNELKLKKNFVPDIIMIDYLGICGSCRIRVYTENSYTLVKAIAEELRALAVESETVVWSAAQVGRGAWDASDMNMSDIAESAGLPATADFMLAVIETEELAQMGQQLIKQIKSRYGDKNIWNKFAVGVKKGNQRWVEIAQEGGTQPTPVTETSGAQQRKAEANRQQRADQTSARAKLDALAEELKF
> |[Tevenvirinae Salmonella_phage_vB_SnwM_CGG4-1]||_Salmonella_phage_vB_SnwM_CGG4-1.gb|Phage DNA primase/he..|1440|NC_031065.1(159878):16074-17513:-1 ^RAST2:fig|1198136.78.peg.32^ Tevenvirinae Salmonella_phage_vB_SnwM_CGG4-1|neighbours:(-1),(-1)|neighbour_genes:hypothetical protein,Phage head assembly ..|
MVETILSHLIFNQGYFAKVWPYMDSEYFEHGPAKNVFNLLQKHINEYQSVPSINALNIALDNSTLGESEAESAKKLIDKLADTPEDQAWLVKETEKYVQSHAMYNATSKIIEIQTNAELPPEKRNKKLPDVGAIPDIMRQALSISFDSYVGHDWMEDYEARWLAYQNKARKVPFLMNILNRITKGGAETGTLNILMAGVNVGKSLGLCSLAADYLQTGKNVLYISMEMAEEVCAKRIDANLLDVSLDDIDDGNVSYAEYKGKMEKWRDKNTLGRLIIKQYPTGGANANTFRALLNELKLKKNFVPDIIMIDYLGICGSCRIRVYTENSYTLVKAIAEELRALAVESETVVWSAAQVGRGAWDASDMNMSDIAESAGLPATADFMLAVIETEELAQMGQQLIKQIKSRYGDKNIWNKFAVGVKKGNQRWVEIAQEGGAQPTPVTETSGAQQRKAEANRQQRVDQTSARAKLDALAEELKF
> |[Tevenvirinae Serratia phage PS2]||_Serratia_phage_PS2.gb|DNA helicase|1365|KJ025957.1(167266):18690-20054:-1 ^RAST2:fig|1198136.49.peg.37^ Tevenvirinae Serratia phage PS2|neighbours:(-1),(-1)|neighbour_genes:hypothetical protein,hypothetical protein|
MAPDYFEPGPARNLFKIIDKHVAEYNSQPSMTAIEVALNKSNLGEVEFENTKSLTHELKELPENLDWLVAETEKYVKDRAMYNALSRAVEIQSNAELPPEKRDKRIPEPGVITEIMQKALAISFDTSVGHDWAEDYADRFRSYFEKTAKVPFSIPILNKITKGGAERGTLNILMAGVNVGKSLGLCSLAADYLKEGFNVLYISMEMAERVCAKRIDANILDISLDELDDGVVGFKEYEARMKRACSGKIGKLIVKQYPTAGANANTFRALLNELKLKKGFVPDIIMVDYLGICASTRVRGGENTYILVKSIAEELRGLAVETNTVMWSGAQTGKGSWESSDLNMSDVAESAGLPATADFMLGVVEIDELAQQGLQQFIQIKSRYGDKNYIKHFKLGVKKGNQRWYETDDTKALAAQQPNVQEAYGAMNIQDHEDRALLNNKRSTVDNLVEQLQF
>ID:APC45060.1 |[Shigella phage SH7]||_Shigella_phage_SH7_.gbk|DNA primase-helicase..|1428|KX828711(164870):18640-20067:-1 ^^ Shigella phage SH7, complete genome.|neighbours:ID:APC45201.1(-1),ID:APC45221.1(-1)|neighbour_genes:discriminator of mRN..,head vertex assembly..|
MVEIILSHLIFDQAYFSKVWPYMDSEYFESGPAKNTFKLIKSHVNEYHSVPSINALNVALENSSFTETEYSGVKTLISKLADSPEDHSWLVKETEKYVQQRAMFNATSKIIEIQTNAELPPEKRNKKMPDVGAIPDIMRQALSISFDSYVGHDWMDDYEARWLSYMNKARKVPFKLKILNKITKGGAETGTLNVLMAGVNVGKSLGLCSLAADYLQLGHNVLYISMEMAEEVCAKRIDANMLDVSLDDIDDGHISYAEYKGKMEKWREKSTLGRLIVKQYPTGGADANTFRSLLNELKLKKNFVPTIIIVDYLGICKSCRIRVYSENSYTTVKAIAEELRALAVETETVLWTAAQVGKQAWDSSDVNMSDIAESAGLPATADFMLAVIETEELAAAEQQLIKQIKSRYGDKNKWNKFLMGVQKGNQKWVEIEQDSTPTEVNEVAGSQQIQAEQNRYQRNESTRAQLDALANELKF
>ID:YP_009288408.1 |[Shigella phage SHBML-50-1]||_Shigella_phage_SHBML-50-1_.gbk|DNA primase/helicase|1428|NC_031085(166634):20816-22243:-1 ^GeneID:29060498^ Shigella phage SHBML-50-1, complete genome.|neighbours:ID:YP_009288407.1(-1),ID:YP_009288409.1(-1)|neighbour_genes:discriminator of mRN..,capsid and scaffold ..|
MVEIILSHLIFDQAYFSKVWPYMDSEYFESGPAKNTFKLIKSHVNEYHSVPSINALNVALENSSFTETEYSGVKTLISKLADSPEDHSWLVKETEKYVQQRAMFNATSKIIEIQTNAELPPEKRNKKMPDVGAIPDIMRQALSISFDSYVGHDWMDDYEARWLSYMNKARKVPFKLRILNKITKGGAETGTLNVLMAGVNVGKSLGLCSLAADYLQLGHNVLYISMEMAEEVCAKRIDANMLDVSLDDIDDGHISYAEYKGKMEKWREKSTLGRLIVKQYPTGGADANTFRSLLNELKLKKNFVPTIIIVDYLGICKSCRIRVYSENSYTTVKAIAEELRALAVETETVLWTAAQVGKQAWDSSDVNMSDIAESAGLPATADFMLAVIETEELAAAEQQLIKQIKSRYGDKNKWNKFLMGVQKGNQKWVEIEQDSTPTEVSEVAGSQQIQAEQNRYQRNESTRAQLDALANELKF
>ID:YP_009277682.1 |[Shigella phage SHFML-11]||_Shigella_phage_SHFML-11.gbk|DNA primase/helicase|1428|NC_030953(170650):136360-137787:-1 ^GeneID:29056389^ Shigella phage SHFML-11, complete genome.|neighbours:ID:YP_009277681.1(-1),ID:YP_009277683.1(-1)|neighbour_genes:discriminator of mRN..,capsid and scaffold ..|
MVEIILSHLIFDQAYFSKVWPYMDSEYFESGPAKNTFKLIKSHVNEYHSVPSINALNVALENSSFTETEYSGVKTLISKLADSPEDHSWLVKETEKYVQQRAMFNATSKIIEIQTNAELPPEKRNKKMPDVGAIPDIMRQALSISFDSYVGHDWMDDYEARWLSYMNKARKVPFKLRILNKITKGGAETGTLNVLMAGVNVGKSLGLCSLAADYLQLGHNVLYISMEMAEEVCAKRIDANMLDVSLDDIDDGHISYAEYKGKMEKWREKSTLGRLIVKQYPTGGADANTFRSLLNELKLKKNFVPTIIIVDYLGICKSCRIRVYSENSYTTVKAIAEELRALAVETETVLWTAAQVGKQAWDSSDVNMSDIAESAGLPATADFMLAVIETEELAAAEQQLIKQIKSRYGDKNKWNKFLMGVQKGNQKWVEIEQDSTPTEVSEVAGSQQIQAEQNRYQRNESTRAQLDALANELKF
> |[Viruses Shigella phage SHFML-26]||_Shigella_phage_SHFML-26.gb|hypothetical protein|1428|NC_031011.1(168993):85606-87033:-1 ^RAST2:fig|10239.69.peg.140^ Viruses Shigella phage SHFML-26|neighbours:(-1),(-1)|neighbour_genes:discriminator of mRN..,Phage capsid and sca..|
MVEIILSHLIFDQAYFSKVWPYMDSEYFESGPAKNTFKLIKSHVNEYHSVPSINALNVALENSSFTETEYSGVKTLISKLADSPEDHSWLVKETEKYVQQRAMFNATSKIIEIQTNAELPPEKRNKKMPDVGAIPDIMRQALSISFDSYVGHDWMDDYEARWLSYMNKARKVPFRLKILNKITKGGAETGTLNVLMAGVNVGKSLGLCSLAADYLQLGHNVLYISMEMAEEVCAKRIDANMLDVSLDDIDDGHISYAEYKGKMEKWREKSTLGRLIVKQYPTGGADANTFRSLLNELKLKKNFVPTIIIVDYLGICKSCRIRVYSENSYTTVKAIAEELRALAVETETVLWTAAQVGKQAWDSSDVNMSDIAESAGLPATADFMLAVIETEELAAAEQQLIKQIKSRYGDKNKWNKFLMGVQKGNQKWVEIEQDSTPTEVNEVAGSQQIQAEQNRYQRNESARAQLDALANELKF
> |[Tevenvirinae Shigella_phage_SHSML-52-1]||_Shigella_phage_SHSML-52-1.gb|Phage DNA primase/he..|1377|NC_031090.1(169621):13690-15066:1 ^RAST2:fig|1198136.79.peg.18^ Tevenvirinae Shigella_phage_SHSML-52-1|neighbours:(1),(1)|neighbour_genes:Phage capsid and sca..,Phage protein|
MDSEYFERGPAKNVFKIIKSHVNEYNAMPSINALKVALDNSSLTEAEYKGTSDLIEKLADTPEDHEWLVKETEKYVQQKAMYNATSKIIEIQSNAELPPEQRNKKMPDVGAIPDIMRQALSISFDSYVGHDWMEDYEARWLSYLNKARKVPFKLNILNKITKGGAETGTLNVLMAGVNVGKSLGLCSLAADYLQTGHNVLYISMEMAEEVCAKRIDANMLDVSLDDIDDGNVSYAEYKAKMEKWRSKTTLGRLVVKQYPTGGANANTFRALLNELKLKKNFVPSVIMVDYLGICGSCRIRVYTENSYTLVKAIAEELRALAVESETVLWTAAQVGRAAWDASDMNMSDIAESAGLPATADFMLAVIETEELAQAEQQLIKQIKSRYGDKNKWNKFLMGVRKGNQKWVEIEQEGMNTPNTVNENAGAQMRQAEVNRTERVGKAKATRADLDSLANELKF
>ID:YP_003934667.1 |[Shigella phage SP18]||_Shigella_phage_SP18.gbk|gp41|1437|NC_014595(170605):20108-21544:-1 ^GeneID:9830403^ Shigella phage SP18, complete genome.|neighbours:ID:YP_003934666.1(-1),ID:YP_003934668.1(-1)|neighbour_genes:hypothetical protein,gp40|
MEVVETILSQLLFNKEYFVKVWPYLNNTYFEKGPAKTLFNTINEHVKEYQAVPTKTALDIALDSSDLSEVEYEGTKKLLGVLADTPEDQEWLVKETEKYVQKSAMFNATSRIIEIQSNAELPKDKRDKRIPDIGAIPDIMRDALSICFDSALGHDWLNDYEARFQTYLNKSKKVPFRINILNKITKGGVEYGTENVLLAGTNVGKSLGLCSLAADYLQTGHNVLYISMEMAEEVCAKRIDANLLDVSLDDIDEGHISWAEYKAKMEKWRASGTLGTLKIKQYPTGGAHADTFRALLNEYKLKQGFVPDVIIVDYLAICASSRLKTFTENSYGLIKMVAEELRGLAVEKNVVLWTAAQTTRGANVAAEIDMADIAESFGIAHTADFMLGVVETEEFAQMGLQLIKQLKSRYGDKNYYNKFKMGVKKGNQRWYEVDDDSAPKQGPTVKEATGEMNRQAEMNRQTRVNRSDLDDLAAQMKF
>ID:AUV63983.1 |[Shigella phage Sf20]||_Shigella_phage_Sf20_.gbk|DNA primase/helicase..|1413|MF327006(163982):112481-113893:-1 ^^ Shigella phage Sf20, complete genome.|neighbours:ID:AUV63982.1(-1),ID:AUV63984.1(-1)|neighbour_genes:hypothetical protein,head vertex assembly..|
MIKTIFSQLIYNGTFFTNVWPHLKADYFTEDEEKLIYKLIKKHVDEYSNIPTPTALQIALDKERGNQTTYEGAKTLLDSLENTPEDLDWLMKETEKFIRDRAMYNAMSRALEIQANAQLPKEKQNKKLPGEGAIPEIMQEALSITFDSDVGHDWFNDFEKRFLLYQTKANKIPFKLPMLNKITKGGAERKTLNVLLAGVNVGKSLGLCSLAADYMECGYDVLYISMEMAEHVVAKRIDANLLDITLDELDNGNVSFAEYSARMKRVKNKKIGDRPVGKLMIKQYPTGGANSNHFEALMNELRLKKQFKPDVVIVDYLGICASSRLRVYSENSYTLVKAIAEELRGFFVKWDVVGWTAAQTTRAGWDASDLNMSDTAESAGLPATADFMLGVIETEDLAKMGVQLMKQIKSRYGDKNYYSRFNVGVKKGNQRWYEVPNQIADQENAQVKPQSAQQAEKREKLDELANNMTF
>ID:YP_009618853.1 |[Shigella phage Sf21]||_Shigella_phage_Sf21_.gbk|DNA primase/helicase..|1428|NC_042077(166002):19197-20624:-1 ^GeneID:40095456^ Shigella phage Sf21, complete genome.|neighbours:ID:YP_009618852.1(-1),ID:YP_009618854.1(-1)|neighbour_genes:descriminator of mRN..,head vertex assembly..|
MVEIILSHLIFDQAYFSKVWPYMDSEYFESGPAKNTFKLIKSHVNEYHSVPSINALNVALENSSFTETEYSGVKTLISKLADSPEDHSWLIKETEKYVQQRAMFNATSKIIEIQTNAELPPEKRNKKMPDVGAIPDIMRQALSISFDSYVGHDWMDDYEARWLSYMNKARKVPFKLRILNKITKGGAETGTLNVLMAGVNVGKSLGLCSLAADYLQLGHNVLYISMEMAEEVCAKRIDANMLDVSLDDIDDGHISYAEYKGKMEKWREKSTLGRLIVKQYPTGGADANTFRSLLNELKLKKNFVPTIIIVDYLGICKSCRIRVYSENSYTTVKAIAEELRALAVETETVLWTAAQVGKQAWDSSDVNMSDIAESAGLPATADFMLAVIETEELAAAEQQLIKQIKSRYGDKNKWNKFLMGVQKGNQKWVEIEQDSTPTEVSEVAGSQQIQAEQNRYQRNESARAQLDALANELKF
>ID:YP_009614964.1 |[Shigella phage Sf22]||_Shigella_phage_Sf22_.gbk|DNA primase/helicase..|1428|NC_042039(166283):132050-133477:-1 ^GeneID:40091379^ Shigella phage Sf22, complete genome.|neighbours:ID:YP_009614963.1(-1),ID:YP_009614965.1(-1)|neighbour_genes:descriminator of mRN..,gp213|
MVEIILSHLIFDQAYFSKVWPYMDSEYFESGPAKNTFKLIKSHVNEYHSVPSINALNVALENSSFTETEYSGVKTLISKLADSPEDHSWLVKETEKYVQQRAMFNATSKIIEIQTNAELPPEKRNKKMPDVGAIPDIMRQALSISFDSYVGHDWMDDYEARWLSYMNKARKVPFKLRILNKITKGGAETGTLNVLMAGVNVGKSLGLCSLAADYLQLGHNVLYISMEMAEEVCAKRIDANMLDVSLDDIDDGHISYAEYKGKMEKWREKSTLGRLIVKQYPTGGADANTFRSLLNELKLKKNFVPTIIIVDYLGICKSCRIRVYSENSYTTVKAIAEELRALAVETETVLWTAAQVGKQAWDSSDVNMSDIAESAGLPATADFMLAVIETEELAAAEQQLIKQIKSRYGDKNKWNKFLMGVQKGNQKWVEIEQDSTPTEVSEVAGSQQIQAEQNRYQRNESTRAQLDALANELKF
>ID:ATE86571.1 |[Shigella phage Sf23]||_Shigella_phage_Sf23_.gbk|DNA primase/helicase..|1428|MF158046(167678):109204-110631:-1 ^^ Shigella phage Sf23, complete genome.|neighbours:ID:ATE86570.1(-1),ID:ATE86572.1(-1)|neighbour_genes:descriminator of mRN..,head vertex assembly..|
MVEIILSHLIFDQAYFSKVWPYMDSEYFESGPAKNTFKLIKSHVNEYHSVPSINALNVALENSSFTETEYSGVKTLISKLADSPEDHSWLVKETEKYVQQRAMFNATSKIIEIQTNAELPPEKRNKKMPDVGAIPDIMRQALSISFDSYVGHDWMDDYEARWLSYMNKARKVPFKLRILNKITKGGAETGTLNVLMAGVNVGKSLGLCSLAADYLQLGHNVLYISMEMAEEVCAKRIDANMLDVSLDDIDDGHISYAEYKGKMEKWREKSTLGRLIVKQYPTGGADANTFRSLLNELKLKKNFVPTIIIVDYLGICKSCRIRVYSENSYTTVKAIAEELRALAVETETVLWTAAQVGKQAWDSSDVNMSDIAESAGLPATADFMLAVIETEELAAAEQQLIKQIKSRYGDKNKWNKFLMGVQKGNQKWVEIEQDSTPTEVSEVAGSQQIQAEQNRYQRNESTRAQLDALANELKF
>ID:YP_009619247.1 |[Shigella phage Sf24]||_Shigella_phage_Sf24_.gbk|DNA primase/helicase..|1428|NC_042078(168112):114990-116417:-1 ^GeneID:40095862^ Shigella phage Sf24, complete genome.|neighbours:ID:YP_009619246.1(-1),ID:YP_009619248.1(-1)|neighbour_genes:descriminator of mRN..,head vertex assembly..|
MVEIILSHLIFDQAYFSKVWPYMDSEYFESGPAKNTFKLIKSHVNEYHSVPSINALNVALENSSFTETEYSGVKTLISKLADSPEDHSWLVKETEKYVQQRAMFNATSKIIEIQTNAELPPEKRNKKMPDVGAIPDIMRQALSISFDSYVGHDWMDDYEARWLSYMNKARKVPFKLRILNKITKGGAETGTLNVLMAGVNVGKSLGLCSLAADYLQLGHNVLYISMEMAEEVCAKRIDANMLDVSLDDIDDGHISYAEYKGKMEKWREKSTLGRLIVKQYPTGGADANTFRSLLNELKLKKNFVPTIIIVDYLGICKSCRIRVYSENSYTTVKAIAEELRALAVETETVLWTAAQVGKQAWDSSDVNMSDIAESAGLPATADFMLAVIETEELAAAEQQLIKQIKSRYGDKNKWNKFLMGVQKGNQKWVEIEQDSTPTEVNEVAGSQQIQAEQNRYQRNESTRAQLDALANELKF
> |[Tevenvirinae Shigella_phage_Sf25]||_Shigella_phage_Sf25.gb|Phage DNA primase/he..|1428|MF327009.1(168573):114661-116088:-1 ^RAST2:fig|1198136.80.peg.178^ Tevenvirinae Shigella_phage_Sf25|neighbours:(-1),(-1)|neighbour_genes:discriminator of mRN..,Phage capsid and sca..|
MVEIILSHLIFDQAYFSKVWPYMDSEYFESGPAKNTFKLIKSHVNEYHSVPSINALNVALENSSFTETEYSGVKTLISKLADSPEDHSWLVKETEKYVQQRAMFNATSKIIEIQTNAELPPEKRNKKMPDVGAIPDIMRQALSISFDSYVGHDWMDDYEARWLSYMNKARKVPFKLRILNKITKGGAETGTLNVLMAGVNVGKSLGLCSLAADYLQLGHNVLYISMEMAEEVCAKRIDANMLDVSLDDIDDGHISYAEYKGKMEKWREKSTLGRLIVKQYPTGGADANTFRSLLNELKLKKNFVPTIIIVDYLGICKSCRIRVYSENSYTTVKAIAEELRALAVETETVLWTAAQVGKQAWDSSDVNMSDIAESAGLPATADFMLAVIETEELAAAEQQLIKQIKSRYGDKNKWNKFLMGVQKGNQKWVEIEQDSTPTEVNEVAGSQQIQAEQNRYQRNESTRAQLDALANELKF
>ID:YP_004414941.1 |[Shigella phage Shfl2]||_Shigella_phage_Shfl2_.gbk|putative DNA primase..|1428|NC_015457(165919):19660-21087:-1 ^GeneID:10498804^ Shigella phage Shfl2, complete genome.|neighbours:ID:YP_004414940.1(-1),ID:YP_004414942.1(-1)|neighbour_genes:putative Dmd discrim..,putative head vertex..|
MVEIILSHLIFDQAYFSKVWPYMDSEYFESGPAKNTFKLIKSHVNEYHSVPSINALNVALENSSFTETEYSGVKTLISKLADSPEDHSWLVKETEKYVQQRAMFNATSKIIEIQTNAELPPEKRNKKMPDVGAIPDIMRQALSISFDSYVGHDWMDDYEARWLSYMNKARKVPFRLKILNKITKGGAETGTLNVLMAGVNVGKSLGLCSLAADYLQLGHNVLYISMEMAEEVCAKRIDANMLDVSLDDIDDGHISYAEYKGKMEKWREKSTLGRLIVKQYPTGGADANTFRSLLNELKLKKNFVPTIIIVDYLGICKSCRIRVYSENSYTTVKAIAEELRALAVETETVLWTAAQVGKQAWDSSDVNMSDIAESAGLPATADFMLAVIETEELAAAEQQLIKQIKSRYGDKNKWNKFLMGVQKGNQKWVEIEQDSTPTEVNEVAGSQQIQAEQNRYQRNESTRAQLDALANELKF
>ID:YP_009110859.1 |[Shigella phage pSs-1]||_Shigella_phage_pSs-1_.gbk|gp52|1428|NC_025829(164999):24290-25717:-1 ^GeneID:22475125^ Shigella phage pSs-1, complete genome.|neighbours:ID:YP_009110858.1(-1),ID:YP_009110860.1(-1)|neighbour_genes:gp51,gp53|
MVEIILSHLIFDQAYFSKVWPYMDSEYFESGPAKNTFKLIKSHVNEYHSVPSINALNVALENSSFTETEYSGVKTLISKLADSPEDHSWLVKETEKYVQQRAMFNATSKIIEIQTNAELPPEKRNKKMPDVGAIPDIMRQALSISFDSYVGHDWMDDYEARWLSYMNKARKVPFKLKILNKITKGGAETGTLNVLMAGVNVGKSLGLCSLAADYLQLGHNVLYISMEMAEEVCAKRIDANMLDVSLDDIDDGHISYAEYKGKMEKWREKSTLGRLIVKQYPTGGADANTFRSLLNELKLKKNFVPTIIIVDYLGICKSCRIRVYSENSYTTVKAIAEELRALAVETETVLWTAAQVGKQAWDSSDVNMSDIAESAGLPATADFMLAVIETEELAAAEQQLIKQIKSRYGDKNKWNKFLMGVQKGNQKWVEIEQDSTPTEVNEVAGSQQIQAEQNRYQRNESARAQLDALANELKF
> |[Tevenvirinae Vibrio_phage_KVP40]||_Vibrio_phage_KVP40.gb|Phage DNA primase/he..|1401|NC_005083.2(244834):5946-7346:1 ^RAST2:fig|1198136.81.peg.10^ Tevenvirinae Vibrio_phage_KVP40|neighbours:(1),(1)|neighbour_genes:Phage protein,Phage protein|
MQIEKSIFSNLIENQEYFATVIPHLKKEYFQSTAHQHIFMMIKNHADEYKRRATPEVLKVCLESLTGISEYDYAEIQQTINELDPHPSHDLRWLIDMTEQFCIEQSVFNALSESLAIQENAAKPLDQQNKRIKPLGAIPELMRDALNVCFDTSVGHDYFEDWEPRYKSYIEKAAKIPFKMNILNKITQGGVERSTLNLLLAGSNVGKSLALCHLATEYLLQGYNVLYISMEMSEAAVSKRIDANLMDISMDDFDTITEKTYGNKIQNLEKKTQGKLFIKQFPTAGANVTHFNTLMNELRTKKNVIPDIVIVDYLGICASSRVSSSENTYVHVKAIAEEIRGFAVEHNVAVWSAAQTTRNAWDASDMGMGDIAESAGLAHTADLILGIMETEETVALGQQRVKQIKSRYADRNQDQTFMIAVNKGKQRWGDIDGTANYSAPAQSQAKSASPFAQKKESSAKAEAVNW
> |[Viruses Vibrio phage VH7D]||_Vibrio_phage_VH7D.gb|DNA primase/helicase..|1284|NC_023568.1(246964):185337-186620:1 ^RAST2:fig|10239.72.peg.284^ Viruses Vibrio phage VH7D|neighbours:(1),(1)|neighbour_genes:Phage protein,Phage protein|
MMIKNHADEYKRRATPEVLKVCLESLTGISEYDYAEIQQTINELEPHPSHDLRWLIDTTEQFCIEQSVFNALSESLAIQENAAKPLDQQNKRMKTLGAIPDLMRDALNVCFDTSVGHDYFADWEPRYKSYIEKAAKIPFKMNILNKITQGGVERSTLNLLLAGSNVGKSLALCHLATEYLLQGYNVLYISMEMSEAAVSKRIDANLMDISMDDFDTITEKTYGTKIQNLEKKTQGKLFIKQFPTAGANVTHFNTLMNELRTKKDVIPDIVIVDYLGICASSRVASSENTYVHVKAIAEEIRGFAVEHNVAVWSAAQTTRNAWDASDMGMGDIAESAGLAHTADLILGIMETEETVALGQQRVKQIKSRYADRNQDQTFMIAVNKGKQRWGDVDGTASYTAPAQSQTQSATPFAQKKEQTQKAEAVNW
> |[Tevenvirinae Vibrio_phage_ValB1_HC]||_Vibrio_phage_ValB1_HC.gb|Phage DNA primase/he..|1401|MK568540.1(247619):73891-75291:-1 ^RAST2:fig|1198136.76.peg.128^ Tevenvirinae Vibrio_phage_ValB1_HC|neighbours:(-1),(-1)|neighbour_genes:Phage protein,Phage protein|
MQIEKSIFSNLIENQEYFATVIPHLKKEYFQSTAHQHIFMMIKNHADEYKRRATPEVLKVCLESLTGISEYDYAEIQQTINELEPHPSHDLRWLIDTTEQFCIEQSVFNALSESLAIQENAAKPLDQQNKRMKTLGAIPDLMRDALNVCFDTSVGHDYFADWEPRYKSYIEKAAKIPFKMNILNKITQGGVERSTLNLLLAGSNVGKSLALCHLATEYLLQGYNVLYISMEMSEAAVSKRIDANLMDISMDDFDTITEKTYGTKIQNLEKKTQGKLFIKQFPTAGANVTHFNTLMNELRTKKDVIPDIVIVDYLGICASSRVASSENTYVHVKAIAEEIRGFAVEHNVAVWSAAQTTRNAWDASDMGMGDIAESAGLAHTADLILGIMETEETVALGQQRVKQIKSRYADRNQDQTFMIAVNKGKQRWGDVDGTASYTAPAQSQTQSATPFAQKKEQTQKAEAVNW
> |[Tevenvirinae Vibrio_phage_ValKK3]||_Vibrio_phage_ValKK3.gb|Phage DNA primase/he..|1401|NC_028829.1(248088):127075-128475:-1 ^RAST2:fig|1198136.77.peg.264^ Tevenvirinae Vibrio_phage_ValKK3|neighbours:(-1),(-1)|neighbour_genes:Phage protein,Phage protein|
MQIEKSIFSNLIENQEYFATVIPHLKKEYFQSTAHQHIFMMIKNHADEYKRRATPEVLKVCLESLTGISEYDYAEIQQTINELEPHPSHDLRWLIDTTEQFCIEQSVFNALSESLAIQENAAKPLDQQNKRMKTLGAIPDLMRDALNVCFDTSVGHDYFADWEPRYKSYIEKAAKIPFKMNILNKITQGGVERSTLNLLLAGSNVGKSLALCHLATEYLLQGYNVLYISMEMSEAAVSKRIDANLMDISMDDFDTITEKTYGTKIQNLEKKTQGKLFIKQFPTAGANVTHFNTLMNELRTKKDVIPDIVIVDYLGICASSRVASSENTYVHVKAIAEEIRGFAVEHNVAVWSAAQTTRNAWDASDMGMGDIAESAGLAHTADLILGIMETEETVALGQQRVKQIKSRYADRNQDQTFMIAVNKGKQRWGDVDGTASYTAPAQSQTQSATPFAQKKEQTQKAEAVNW
> |[Tevenvirinae Vibrio_phage_nt-1]||_Vibrio_phage_nt-1.gb|Phage DNA primase/he..|1407|NC_021529.2(247511):170267-171673:1 ^RAST2:fig|1198136.72.peg.319^ Tevenvirinae Vibrio_phage_nt-1|neighbours:(1),(1)|neighbour_genes:Phage protein,Phage protein|
MQIEKSIFSNLIENQEYFATVIPHLKKEYFQSAAHKHIFMMIKNHADEYKRRATPEVLKVCLESLTSISEYDYAEIQQTINELDPHPSHDLRWMIDETEKFCVEQSVFNALTESIAIQDNASKPLDQRNKKMKSIGAIPDLMRDALNVCFDTSVGHDYFADWEPRYKSYIEKAAKIPFKMNILNKITQGGVERSTLNLLLAGSNVGKSLALCHLATEYLLQGYNVLYISMEMSEAAVSKRIDANLMDISMDDFDTITEKTYGNKIQNLEKKTQGKLFIKQFPTAGANVTHFNTLMNELRTKKNVVPDVVIVDYLGICASSRVSSSENTYVHVKAIAEEVRGFAVEHNVAVWSAAQTTRNAWDASDMGMGDIAESAGLAHTADLILGIMETEETVALGQQRVKQIKSRYADRNQDQTFMIAVNKGKQRWGDVDGTANYKAPAQSQTQSSSPFAQKKESTQKTEAASVNW
> |[Tevenvirinae Vibrio_phage_phi-Grn1]||_Vibrio_phage_phi-Grn1.gb|Phage DNA primase/he..|1401|KT919972.1(248605):113899-115299:1 ^RAST2:fig|1198136.75.peg.170^ Tevenvirinae Vibrio_phage_phi-Grn1|neighbours:(1),(1)|neighbour_genes:Phage protein,Phage protein|
MQIEKSIFSNLIENQEYFATVIPHLKKEYFQSTAHQHIFMMIKNHADEYKRRATPEVLKVCLESLTGISEYDYAEIQQTINELEAHPSHDLRWLIDTTEQFCIEQSVFNALSESLAIQENAAKPLDQQNKRMKTLGAIPDLMRDALNVCFDTSVGHDYFADWEPRYKSYIEKAAKIPFKMNILNKITQGGVERSTLNLLLAGSNVGKSLALCHLATEYLLQGYNVLYISMEMSEAAVSKRIDANLMDISMDDFDTITEKTYGTKIQNLEKKTQGKLFIKQFPTAGANVTHFNTLMNELRTKKDVIPDIVIVDYLGICASSRVASSENTYVHVKAIAEEIRGFAVEHNVAVWSAAQTTRNAWDASDMGMGDIAESAGLAHTADLILGIMETEETVALGQQRVKQIKSRYADRNQDQTFMIAVNKGKQRWGDVDGTASYTAPAQSQTQSATPFAQKKEQTQKAEAVNW
> |[Tevenvirinae Vibrio_phage_phi-ST2]||_Vibrio_phage_phi-ST2.gb|Phage DNA primase/he..|1401|KT919973.1(250485):173426-174826:1 ^RAST2:fig|1198136.73.peg.311^ Tevenvirinae Vibrio_phage_phi-ST2|neighbours:(1),(1)|neighbour_genes:Phage protein,Phage protein|
MQIEKSIFSNLIENQEYFATVIPHLKKEYFQSTAHQHIFMMIKNHADEYKRRATPEVLKVCLESLTGISEYDYAEIQQTINELEPHPSHDLRWLIDTTEQFCIEQSVFNALSESLAIQENAAKPLDQQNKRMKTLGAIPDLMRDALNVCFDTSVGHDYFADWEPRYKSYIEKAAKIPFKMNILNKITQGGVERSTLNLLLAGSNVGKSLALCHLATEYLLQGYNVLYISMEMSEAAVSKRIDANLMDISMDDFDTITEKTYGTKIQNLEKKTQGKLFIKQFPTAGANVTHFNTLMNELRTKKDVIPDIVIVDYLGICASSRVASSENTYVHVKAIAEEIRGFAVEHNVAVWSAAQTTRNAWDASDMGMGDIAESAGLAHTADLILGIMETEETVALGQQRVKQIKSRYADRNQDQTFMIAVNKGKQRWGDVDGTASYTAPAQSQTQSATPFAQKKEQTQKAEAVNW
> |[Tevenvirinae _Vibrio_phage_vB_VmeM-32]||_Vibrio_phage_vB_VmeM-32.gb|hypothetical protein|1167|KU160494.1(199912):65594-66760:-1 ^RAST2:fig|1198136.70.peg.102^ Tevenvirinae _Vibrio_phage_vB_VmeM-32|neighbours:(-1),(-1)|neighbour_genes:T4-like phage protei..,hypothetical protein|
MRIDIKELHDFVQKRGPDGIFVNTPSGKQPIRETVKKNNVPVVKLHFDTHTRTVAETHRFANDGQEIFAKDANWVDTVDGKMNIIKKEFLRENQDVYDIMIDEPHWYIDQYGVIHHNTGKSLGLCSLAADYIMQGYNVLYVSMEMGEEVCAKRIDANILDISLDDLDDGLITKTDFMNRFKVAKGKTNGRLKVRQFPTGGANVNHLNVLMQDLEMKQNFKPDVVIIDYLGIMASSRMGFSENSYTMVKSIAEEVRGFAIEHDVIVWSAAQTNRNGWDNTDVQMSDIAESAGLSATADLILAVMEDDDMAQQGLQLIKQIKSRYGDKSKWNKFTMSVSKANQRWTDVVHDDPELNEAVKKSEMRQTDSQKRREKMKEVMESTDDDASWD
> |[Tevenvirinae Vibriophage_phi-pp2]||_Vibriophage_phi-pp2.gb|Phage DNA primase/he..|1401|JN849462.1(246421):5943-7343:1 ^RAST2:fig|1198136.74.peg.10^ Tevenvirinae Vibriophage_phi-pp2|neighbours:(1),(1)|neighbour_genes:Phage protein,Phage protein|
MQIEKSIFSNLIENQEYFATVIPHLKKEYFQSTAHQHIFMMIKNHADEYKRRATPEVLKVCLESLTGISEYDYAEIQQTINELDPHPSHDLRWLIDMTEQFCIEQSVFNALSESLAIQENAAKPLDQQNKRIKPLGAIPELMRDALNVCFDTSVGHDYFEDWEPRYKSYIEKAAKIPFKMNILNKITQGGVERSTLNLLLAGSNVGKSLALCHLATEYLLQGYNVLYISMEMSEAAVSKRIDANLMDISMDDFDTITEKTYGNKIQNLEKKTQGKLFIKQFPTAGANVTHFNTLMNELRTKKNVIPDIVIVDYLGICASSRVSSSENTYVHVKAIAEEIRGFAVEHNVAVWSAAQTTRNAWDASDMGMGDIAESAGLAHTADLILGIMETEETVALGQQRVKQIKSRYADRNQDQTFMIAVNKGKQRWGDIDGTANYSAPAQSQAKSASPFAQKKESSAKAEAVNW
>ID:YP_009153640.1 |[Yersinia phage PST]||_Yersinia_phage_PST_.gbk|DNA primase-helicase..|1428|NC_027404(167785):18746-20173:-1 ^GeneID:24677363^ Yersinia phage PST, complete genome.|neighbours:ID:YP_009153639.1(-1),ID:YP_009153641.1(-1)|neighbour_genes:dmd,head vertex assembly..|
MVEIILSHLIFDQAYFSKVWPYMDSEYFESGPAKNTFKLIKSHVNEYHSVPSINALNVALENSSFTETEYSGVKTLISKLADSPEDHSWLVKETEKYVQQRAMFNATSKIIEIQTNAELPPEKRNKKMPDVGAIPDIMRQALSISFDSYVGHDWMDDYEARWLSYMNKARKVPFKLRILNKITKGGAETGTLNVLMAGVNVGKSLGLCSLAADYLQLGHNVLYISMEMAEEVCAKRIDANMLDVSLDDIDDGHISYAEYKGKMEKWREKSTLGRLIVKQYPTGGADANTFRSLLNELKLKKNFVPTIIIVDYLGICKSCRIRVYSENSYTTVKAIAEELRALAVETETVLWTAAQVGKQAWDSSDVNMSDIAESAGLPATADFMLAVIETEELAAAEQQLIKQIKSRYGDKNKWNKFLMGVQKGNQKWVEIEQDSTPTEVNEVAGSQQIQAEQNRYQRNESTRAQLDALANELKF
>ID:VEV89654.1 |[Yersinia phage fPS-2]||_Yersinia_phage_fPS-2_.gbk|g038c|1428|LR215722(169060):19854-21281:-1 ^^ Yersinia phage fPS-2 genome assembly, chromosome: I.|neighbours:ID:VEV89653.1(-1),ID:VEV89655.1(-1)|neighbour_genes:g037c,g039c|
MVEIILSHLIFDQAYFSKVWPYMDSEYFESGPAKNTFKLIKSHVNEYHSVPSINALNVALENSSFTETEYSGVKTLISKLADSPEDHSWLIKETEKYVQQRAMFNATSKIIEIQTNAELPPEKRNKKMPDVGAIPDIMRQALSISFDSYVGHDWMDDYEARWLSYMNKARKVPFKLRILNKITKGGAETGTLNVLMAGVNVGKSLGLCSLAADYLQLGHNVLYISMEMAEEVCAKRIDANMLDVSLDDIDDGHISYAEYKGKMEKWREKSTLGRLIVKQYPTGGADANTFRSLLNELKLKKNFVPTIIIVDYLGICKSCRIRVYSENSYTTVKAIAEELRALAVETETVLWTAAQVGKQAWDSSDVNMSDIAESAGLPATADFMLAVIETEELAAAEQQLIKQIKSRYGDKNKWNKFLMGVQKGNQKWVEIEQDSTPTEVNEVAGSQQIQAEQNRYQRNESTRAQLDALANELKF
>ID:YP_009149281.1 |[Yersinia phage phiD1]||_Yersinia_phage_phiD1_.gbk|g042|1428|NC_027353(167063):20199-21626:-1 ^GeneID:24635478^ Yersinia phage phiD1 complete genome.|neighbours:ID:YP_009149280.1(-1),ID:YP_009149282.1(-1)|neighbour_genes:g041,g043|
MVEIILSHLIFDQAYFSKVWPYMDSEYFESGPAKNTFKLIKSHVNEYHSVPSINALNVALENSSFTETEYSGVKTLISKLADSPEDHSWLVKETEKYVQQRAMFNATSKIIEIQTNAELPPEKRNKKMPDVGAIPDIMRQALSISFDSYVGHDWMDDYEARWLSYMNKARKVPFKLRILNKITKGGAETGTLNVLMAGVNVGKSLGLCSLAADYLQLGHNVLYISMEMAEEVCAKRIDANMLDVSLDDIDDGHISYAEYKGKMEKWREKSTLGRLIVKQYPTGGADANTFRSLLNELKLKKNFVPTIIIVDYLGICKSCRIRVYSENSYTTVKAIAEELRALAVETETVLWTAAQVGKQAWDSSDVNMSDIAESAGLPATADFMLAVIETEELAAAEQQLIKQIKSRYGDKNKWNKFLMGVQKGNQKWVEIEQDSTPTEVNEVAGSQQIQAEQNRYQRNESTRAQLDALANELKF
