# Supplementary material for: Influence of Non-canonical DNA Bases on the Genomic Diversity of Tevenvirinae
Source: Front Microbiol. 2021 Apr 6;12:632686. doi: 10.3389/fmicb.2021.632686 (PMC8056088; doi:10.3389/fmicb.2021.632686)
Supplement: Supplementary Data Sheet 1 — Clustering results (folders “first clusterisation,” “second clusterisation,” and “third clusterisation”): the number of pan-genome components in the individual genome (files “pan genome components of genomes”), the total number of all clusters and components of the pan-genome (files “pan genome components”), a list of clusters of the core genome (files “core list”), a list of clusters of the softcore genome (files “softcore list”). Clusters of the softcore genome (folders “softcore clusters”) are presented in the files which show regions in genomes, protein sequences, names of viruses which have these proteins A description of softcore clusters is also supplied (file “Softcore clusters description”). [file Data_Sheet_1.ZIP › Data sheet 1/second clusterisation/softcore_clusters/21108_uvsX.faa]

> |[Tevenvirinae _Acinetobacter_phage_133]||_Acinetobacter_phage_133.gb|recombination protei..|1164|NC_015250.1(159801):32171-33334:-1 ^RAST2:fig|1198136.113.peg.67^ Tevenvirinae _Acinetobacter_phage_133|neighbours:(-1),(-1)|neighbour_genes:hypothetical protein,putative HNH family ..|
MSSLKERLIKASTSKMTAELTKSKFFNDKTVVRTRIPMLNIAISGALNGGMQSGLTIFAGPSKHFKSNMGLTMVAAYMKAFPDAVCMFYDSEFGITPAYLKAMGVDPDRVIHTPVQSVEQLKIDMTNQLEEVKRGEKVIVFIDSIGNLASKKETEDALNEKTTADMTRAKALKSLFRIVTPYFSIKDIPCVAVNHTLQTLEMFSKEVMTGGTGVMYSADTVFFIGKRQVKDGTELAGYEFILKAEKSRMVKEKSVFPITVKFDGGIDPYSGLLEMATDLGFVVKPKVGWYKRAMMVDGVMQHEEKSWRAKDTDSIDFWGPLFKHDEFRKAIETRYQLGSIESDAEVDAEVDALIGSKTTAKISGVNFGPAESAADKEQQLEDFVDED
> |[Tevenvirinae _Acinetobacter_phage_Ac42]||_Acinetobacter_phage_Ac42.gb|recombination protei..|1158|NC_014660.1(167716):37584-38741:-1 ^RAST2:fig|1198136.114.peg.76^ Tevenvirinae _Acinetobacter_phage_Ac42|neighbours:(-1),(-1)|neighbour_genes:Phage head assembly ..,hypothetical protein|
MSSDLRSRLLKASTSENVAILSKSKMFNEKDILRTKIPMLNIALSGELGGGMKSGLTIFAGPSKHFKSNMALTVVSAFMKKYEDAICLFYDSEFGITPEYLSAMGVNPDRVVHTPIVSVEQIKIDMANQLKAVQRGEKVIVLIDSIGNMASKKEIEDAENEKTTADMTRAKAMKSLFRIVTPYFSTKNIPCIAINHTIETIEMFSKTVMTGGTGPMYAADTVFYIGKRQIKDGTELEGFQFVLNAEKSRYVKEKSKFFIDVTFEGGIDPYSGLLDMALELGMVVKPKNGWYARELTIDGEKRRETKSWRAKDTKCTEFWGPLFKSQEFRDAIEKRYKLSAIENNIEVENEIADIINGKLDNTGAGISFGESQSSAEVEDELENFE
> |[Tevenvirinae _Aeromonas_phage_65.2]||_Aeromonas_phage_65.2.gb|Phage recombination ..|1107|KY290955.1(236567):12617-13723:-1 ^RAST2:fig|1198136.115.peg.19^ Tevenvirinae _Aeromonas_phage_65.2|neighbours:(-1),(-1)|neighbour_genes:Phage protein,Phage protein|
MAKKAKVVNSGDLLERLNGTSSNKMSAMLAESIFFNEKDTIRTRVPIINLMMSGRLDGGITPGLTCIAGPSKHFKSNLSLVMVSAYLRKYPKAVCLFFDNEFGSTPDYFTSQGVDISRVVHCPFIDVEELKFDIVKKLESITRGDKVIIYIDSIGNVASKKELQDAKDEKSAQDMTRAKQIKSLFRMVTPYLTVLDIPCIAVNHTYETQEMFSKTVMSGGTGPMYSADTVIILGKQQDKDGKELLGYNFVMNAEKSRAIKEKSKLDLMVSFEGGINTYSGLLKIAQELGFVTKPQNARYQRNFLDLETGEMVIPEDEKKWTEEESDSLEFWKPMFSHKPFMDAVSNAYKLKAVEVSQEVFDEVDQLFG
> |[Viruses Aeromonas phage 65]||_Aeromonas_phage_65.gb|Phage recombination ..|1107|NC_015251.1(235229):12620-13726:-1 ^RAST2:fig|10239.65.peg.19^ Viruses Aeromonas phage 65|neighbours:(-1),(-1)|neighbour_genes:Phage protein,Phage protein|
MAKKAKVVNSGDLLERLNGTSSNKMSAMLAESIFFNEKDTIRTRVPIINLMMSGRLDGGITPGLTCIAGPSKHFKSNLSLVMVSAYLRKYPKAVCLFFDNEFGSTPDYFTSQGVDISRVVHCPFIDVEELKFDIVKKLESITRGDKVIIYIDSIGNVASKKELQDAKDEKSAQDMTRAKQIKSLFRMVTPYLTVLDIPCIAVNHTYETQEMFSKTVMSGGTGPMYSADTVIILGKQQDKDGKELLGYNFVMNAEKSRAIKEKSKLDLMVSFEGGINTYSGLLKIAQELGFVTKPQNARYQRNFLDLEPGEMVIPEDEKKWTEEESDSLEFWKPMFSHKPFMDAVSNAYKLKAVEVSQEVFDEVDQLFG
> |[Tevenvirinae _Aeromonas_phage_AS-szw]||_Aeromonas_phage_AS-szw.gb|Phage recombination ..|1110|MF498773.1(229957):161353-162462:1 ^RAST2:fig|1198136.118.peg.284^ Tevenvirinae _Aeromonas_phage_AS-szw|neighbours:(1),(1)|neighbour_genes:hypothetical protein,Phage head assembly ..|
MAKKAKTVNTGALLERLSGTSSNKMSSMLSDSVFFNDKDVIRTRVPIINLMLSGHLDGGLKPGLTCIAGPSKHFKSNLSLVLVSAYLRKYPDAVCLFFDNEFGSTPDYFTSQGVDIDRVVHCPFIDVEELKFDIVKKLEAVKRGDKVIIYIDSIGNVASKKELEDAKNEKSAQDMTRAKQIKSLFRMVTPYLTVNDIPCIAVNHTYETQEMYSKTVMSGGTGPMYSADTVIILGKQQDKDGKELLGYNFVMNAEKSRTIKEKSKLDLQVSFQGGINTYSGLLKIAQELGFVTKPQNARYQRNYLDLETGEMYLITDDEKKWTEEDSNSLEFWKPMFSHKPFMDAVSDAYKLKAVEVSQEVFDEVDQLFG
> |[Tevenvirinae _Aeromonas_phage_AS-zj]||_Aeromonas_phage_AS-zj.gb|Phage recombination ..|1110|MF448340.1(229929):37195-38304:1 ^RAST2:fig|1198136.120.peg.43^ Tevenvirinae _Aeromonas_phage_AS-zj|neighbours:(1),(1)|neighbour_genes:DNA polymerase (EC 2..,hypothetical protein|
MAKKAKTVNTGALLERLSGTSSNKMSSMLSDSVFFNDKDVIRTRVPIINLMLSGHLDGGLKPGLTCIAGPSKHFKSNLSLVLVSAYLRKYPDAVCLFFDNEFGSTPDYFTSQGVDIDRVVHCPFIDVEELKFDIVKKLEAVKRGDKVIIYIDSIGNVASKKELEDAKNEKSAQDMTRAKQIKSLFRMVTPYLTVNDIPCIAVNHTYETQEMYSKTVMSGGTGPMYSADTVIILGKQQDKDGKELLGYNFVMNAEKSRTIKEKSKLDLQVSFQGGINTYSGLLKIAQELGFVTKPQNARYQRNYLDLETGEMYLITDDEKKWTEEDSNSLEFWKPMFSHKPFMDAVSDAYKLKAVEVSQEVFDEVDQLFG
>ID:NP_943894.1 |[Aeromonas virus Aeh1]||_Aeromonas_phage_Aeh1_.gbk|uvsX|1236|NC_005260(233234):11396-12631:-1 ^GeneID:2658003^ Aeromonas phage Aeh1, complete genome.|neighbours:ID:NP_943893.1(-1),ID:NP_943895.1(-1)|neighbour_genes:hypothetical protein,43|
MAKGIKTAKTGNLGSLMSKLAGTSSNKMSSVLADSKFFNDKDCVRTRVPLLNLAMSGELDGGLTPGLTVLAGPSKHFKSNLSLVFVAAYLRKYPDAVCIFFDNEFGSTPGYFESQGVDISRVIHCPFKNIEELKFDIVKKLEAIERGDRVIVFVDSIGNAASKKEIDDAIDEKSVSDMTRAKQIKSLTRMMTPYLTVNDIPAIMVAHTYDTQEMYSKKVVSGGTGITYSSDTVIIIGRQQEKDGKELLGYNFVLNMEKSRFVKEQSKLPLEVTFQGGINTYSGMLDIALEVGFVVKPSNGWFSRAFLDEETGELVEEDRKWRRADTNCLEFWKPMFAHQPFKTACSDMFKLKSVAVKDEVFDEVDELFSGEAEMPVNMGRKLDTADQEEIDQLEEVDVEGSDSDELFANLD
> |[Tevenvirinae _Aeromonas_phage_Ah1]||_Aeromonas_phage_Ah1.gb|Phage recombination ..|1227|MG250483.1(221116):12782-14008:-1 ^RAST2:fig|1198136.116.peg.20^ Tevenvirinae _Aeromonas_phage_Ah1|neighbours:(-1),(-1)|neighbour_genes:putative mobile endo..,DNA polymerase (EC 2..|
MAKGIKTASPKTSMMARMMGVGVTKNAAVLSESDFFGASDMVRTRVPILNVALSGELDGGLTPGITAVAGPSKHFKSNIGLVLVSAYLRKHPDAVCLFFDNEFGSTPGYFKSAGVDPSRVKHIPFKDVEELKFEAIQHLESLERGDKVICFVDSIGNVASKKELQDAIDLKSAQDMSRAKQIKSCFRMITPYLTTIGIPMVVINHTYETQETYSKTIMSGGTGPMYSANTVFIIGRQQEKDGTELLGYNFIINIEKSRFIKEKSKLPVNVTFEGGINTYSGLLDVGLDIGFIVKPSNGWFSRAFLDKETGELVTEDKKWRRADTDCSEFWKPMFSHAPFKEAFADHFKLKAATVDDETMAEIDDLFDGKAELPVELSRKISEKGNELENLENIDLDSEEADSLFDNLD
> |[Tevenvirinae _Aeromonas_phage_AsFcp_2]||_Aeromonas_phage_AsFcp_2.gb|Phage recombination ..|1236|MH791401.1(219171):181765-183000:-1 ^RAST2:fig|1198136.67.peg.309^ Tevenvirinae _Aeromonas_phage_AsFcp_2|neighbours:(-1),(-1)|neighbour_genes:Phage protein,hypothetical protein|
MAKGIKTARAGNLGTLMSKLAGTSTNKMSAVLSESKFFNDKDSVRTRVPLLNLAMSGELDGGLAPGLTVLAGPSKHFKSNLGLVFIAAYMRKYTDAVCLFFDNEFGSTPGYFESQGVDVSRVIHCPFKNIEELKFDIVKKLEAIERGDRVIVFIDSIGNAASKKEVDDAIDEKSVSDMTRAKQLKSLTRIMTPYLTMNDIPAIAIAHVYDTQELYSKKVVSGGTGITYSADTVIIIGRQQEKDGKELLGYNFVLNMEKSRFVKEQSKLPLEVTFQGGINTYSGMLDIALDIGFVVKPSNGWFSRAFLDEETGELVEEDRKWRRADTNCLEFWKPMFSHQPFKDACSAHYKLKSVSVKDEVFDEVDDLFSGTGEIPVELGRKLDTATEDELDQLTEIDIEGSDADELFENLD
> |[Tevenvirinae _Aeromonas_phage_Asswx_1]||_Aeromonas_phage_Asswx_1.gb|Phage recombination ..|1110|MH791398.1(229103):169044-170153:1 ^RAST2:fig|1198136.119.peg.309^ Tevenvirinae _Aeromonas_phage_Asswx_1|neighbours:(1),(1)|neighbour_genes:hypothetical protein,Phage head assembly ..|
MAKKAKTVNTGALLERLSGTSSNKMSSMLSDSVFFNDKDVIRTRVPIINLMLSGHLDGGLKPGLTCIAGPSKHFKSNLSLVLVSAYLRKYPDAVCLFFDNEFGSTPDYFTSQGVDIDRVVHCPFIDVEELKFDIVKKLEAVKRGDKVIIYIDSIGNVASKKELEDAKNEKSAQDMTRAKQIKSLFRMVTPYLTVNDIPCIAVNHTYETQEMYSKTVMSGGTGPMYSADTVIILGKQQDKDGKELLGYNFVMNAEKSRTIKEKSKLDLQVSFQGGINTYSGLLKIAQELGFVTKPQNARYQRNYLDLETGEMYLITDDEKKWTEEDSNSLEFWKPMFSHKPFMDAVSDAYKLKAVEVSQEVFDEVDQLFG
> |[Tevenvirinae _Aeromonas_phage_Aswh_1]||_Aeromonas_phage_Aswh_1.gb|Phage recombination ..|1110|MH791414.1(229730):69405-70514:-1 ^RAST2:fig|1198136.117.peg.165^ Tevenvirinae _Aeromonas_phage_Aswh_1|neighbours:(-1),(-1)|neighbour_genes:Phage protein,DNA polymerase (EC 2..|
MAKKAKTANTGALLERLVGTSSNKMSSMLKESTFFNDKDVIRTRVPIINLMLSGYLDGGLKPGLTCIAGPSKHFKSNLSLVLVSAYLRKYKDAVCLFFDNEFGSTPDYFTSQGVDINRVVHCPFVDVEELKFDIVKKLEAINRGDKVIIFIDSIGNVASKKELEDAKSEKSAQDMTRAKQIKSLFRMVTPYLTVLDIPCIAVNHTYETQEMFSKTVMSGGTGPMYSADTVIILGKQQEKDGKELLGYNFIMNAEKSRYIKEKSKLPLQVTFEGGINTYSGMLELALDLGFVDKPQNARFQRYLLDEETGELSIISEDEPKWTEVETNSLEFWKPLFAHEPFKRACTELYKLKSVEVSQEVFDEVEELFG
> |[Tevenvirinae _Aeromonas_phage_CC2]||_Aeromonas_phage_CC2.gb|Phage recombination ..|1110|NC_019538.1(231743):99753-100862:-1 ^RAST2:fig|1198136.110.peg.255^ Tevenvirinae _Aeromonas_phage_CC2|neighbours:(-1),(-1)|neighbour_genes:hypothetical protein,hypothetical protein|
MAKKAKTVNTGALLERLSGTSSNKMSSMLSDSVFFNDKDVIRTRVPIINLMLSGHLDGGLKPGLTCIAGPSKHFKSNLSLVLVSAYLRKYPDAVCLFFDNEFGSTPDYFTSQGVDIERVVHCPFIDVEELKFDIVKKLEAVKRGDKVIIYIDSIGNVASKKELEDAKNEKSAQDMTRAKQIKSLFRMVTPYLTVNDIPCIAVNHTYETQEMYSKTVMSGGTGPMYSADTVIILGKQQDKDGKELLGYNFVMNAEKSRTIKEKSKLDLQVSFQGGINTYSGLLKIAQELGFVTKPQNARYQRNYLDLETGEMYLITDDEKKWTEEDSNSLEFWKPMFSHKPFMDAVSDAYKLKAVEVSQEVFDEVDQLFG
> |[Tevenvirinae _Aeromonas_phage_PX29]||_Aeromonas_phage_PX29.gb|Phage recombination ..|1236|NC_023688.1(222006):11130-12365:-1 ^RAST2:fig|1198136.108.peg.15^ Tevenvirinae _Aeromonas_phage_PX29|neighbours:(-1),(-1)|neighbour_genes:Phage protein,hypothetical protein|
MAKGIKTARAGNLGTLMSKLAGTSTNKMSAVLSESKFFNDKDSVRTRVPLLNLAMSGELDGGLAPGLTVLAGPSKHFKSNLGLVFIAAYMRKYPDAVCLFFDNEFGSTPGYFESQGVDVSRVIHCPFKNIEELKFDIVKKLEAIERGDRVIVFIDSIGNAASKKEVDDAIDEKSVSDMTRAKQLKSLTRIMTPYLTMNDIPAIAIAHVYDTQELYSKKVVSGGTGITYSADTVIIIGRQQEKDGKELLGYNFVLNMEKSRFVKEQSKLPLEVTFQGGINTYSGMLDIALDIGFVVKPSNGWFSRAFLDEETGELVEEDRKWRRADTNCLEFWKPMFSHQPFKDACSDAFKLKSVSVKDEVFDEVDDLFSGTGEIPVELGRKLDTATEDELDQLTEIDIEGSDADELFENLD
> |[Tevenvirinae _Aeromonas_phage_phiAS5]||_Aeromonas_phage_phiAS5.gb|UvsX|1233|NC_014636.1(225268):104154-105386:-1 ^RAST2:fig|1198136.107.peg.154^ Tevenvirinae _Aeromonas_phage_phiAS5|neighbours:(-1),(-1)|neighbour_genes:hypothetical protein,hypothetical protein|
MAKGIKTGSKSNLSGLIGKLTSASSNGMSSVLVDSKFFNDKDSIRTRVPLLNLAMSGELDGGLAPGLTVLAGPSKHFKSNLSLVFVAAYMRKYPDAVCLFFDNEFGSTPGYFQSQGVDISRVIHCPFKNIEELKFDIVKKLEAIERGERVIVFVDSIGNAASKKEVDDAIDEKSVSDMTRAKQIKSLTRIMTPYLTFLDIPAIMVAHTYDTQEMYSKKVVSGGTGITYSADTVIIIGRQQEKDGKELLGYNFILNMEKSRFVREQSKLPLEVTFQGGINTYSGMLDIALDVGFVVKPSNGWFSRAFLDEETGELIEEDRKWRRADTSCLEFWKPLFSHEPFKRACSDAYKLKAVSVKDEVFDEVDDLFNGESDLPVNMGRKMEDKQEEIDQLEDIDVSSDDADELFENLD
>ID:YP_802982.1 |[Escherichia virus RB32]||_Bacteriophage_RB32_.gbk|uvsX|1182|NC_008515(165890):20759-21940:-1 ^GeneID:4405682^ Bacteriophage RB32, complete genome.|neighbours:ID:YP_802981.1(-1),ID:YP_802983.1(-1)|neighbour_genes:40,hypothetical protein|
MSIADLKSRLIKASTSKMTAELTTSKFFNEKDVIRTKIPMLNIAISGAIDGGMQSGLTIFAGPSKHFKSNMSLTMVAAYLNKYPDAVCLFYDSEFGITPAYLRSMGVDPERVIHTPIQSVEQLKIDMVNQLEAIERGEKVIVFIDSIGNMASKKETEDALNEKSVADMTRAKSLKSLFRIVTPYFSIKNIPCVAVNHTIETIEMFSKTVMTGGTGVMYSADTVFIIGKRQIKDGSDLQGYQFVLNVEKSRTVKEKSKFFIDVKFDGGIDPYSGLLDMALELGFVVKPKNGWYAREFLDEETGEMIREEKSWRAKDTNCTTFWGPLFKHQPFRDAIKRAYQLGAIDSNEIVEAEVDELINSKVEKFKSPESKSKSAADLETDLEQLSDMEEFNE
> |[Tevenvirinae _Citrobacter_phage_IME-CF2]||_Citrobacter_phage_IME-CF2.gb|recombination protei..|1161|NC_029013.1(177688):96175-97335:1 ^RAST2:fig|1198136.109.peg.179^ Tevenvirinae _Citrobacter_phage_IME-CF2|neighbours:(1),(1)|neighbour_genes:hypothetical protein,Phage head assembly ..|
MSNKALLKKLIKNSNSQSAAILSESDVFNNITKTRTRVPILNLALSGAFDGGLTSGLTLFAGPSKHFKSNLGLVTVSAYLKANEDAVCLFYDSEKGVTKSYLKSMGVDPDRVVYTRITTVEQLRNDVVSQLDALERGDKVIIFVDSVGNTASKKELADALSDNDKQDMTRAKALKGMFRMVTPYLADLDIPMVCICHTYDTQEMYSKKVISGGTGLMYSADTAIILGKQQVKEGTEVVGYDFIMNIEKSRFVKEKSKFPLHVTYEGGISMYSGLLDLAMEMNFVQTPTKGWRGRAFLNTETGELELEEKKWRESETNSIEFWRPLFTHQPFLDAIQDKYRIPDKEITDGAALEDLYSTDEPESNKIDLDDDIPDDIGIDQDEEPIM
>ID:YP_009194856.1 |[Citrobacter phage Margaery]||_Citrobacter_phage_Margaery_.gbk|recombination protei..|1149|NC_028755(178182):21773-22921:-1 ^GeneID:26647225^ Citrobacter phage Margaery, complete genome.|neighbours:ID:YP_009194855.1(-1),ID:YP_009194857.1(-1)|neighbour_genes:head vertex assembly..,DNA polymerase|
MSNKALLKKLIKNSNSQSASILSESDVFNNITKTRTRVPILNLALSGAFDGGLTSGLTLLAGPSKHFKSNLGLVTVAAYLKANEDAVCLFYDSEKGVTKSYLKSMGVDPDRVVYTRITTVEQLRNDVVSQLNALERGDKVIIFVDSVGNTASKKELADALSDNDKQDMTRAKALKGMFRMVTPYLADLDIPMVCICHTYDTQEMYSKKVISGGTGLMYSADTAIILGKQQVKEGTEVVGYDFIMNIEKSRFVKEKSKFPLHVTYEGGISMFSGLLDLAMEMNFVQTPTKGWRGRAFLNTETGELELEEKKWRESETNSIEFWKPLFTHQPFLDAIQEKYRIPDKEITDGAALEDLYSDDEVEPSNKFDLGDDIPDDVDLTEE
>ID:AYJ72901.1 |[Citrobacter phage Maroon]||_Citrobacter_phage_Maroon_.gbk|RecA-like recombinat..|1149|MH823906(178830):21327-22475:-1 ^^ Citrobacter phage Maroon, complete genome.|neighbours:ID:AYJ72900.1(-1),ID:AYJ72902.1(-1)|neighbour_genes:head vertex assembly..,DNA polymerase|
MSNKALLKKLIKNSNSQSASILSESDVFNNITKTRTRVPILNLALSGAFDGGLTSGLTLLAGPSKHFKSNLGLVTVAAYLKANEDAVCLFYDSEKGVTKSYLKSMGVDPDRVVYTRITTVEQLRNDVVSQLNALERGDKVIIFVDSVGNTASKKELADALSDNDKQDMTRAKALKGMFRMVTPYLADLDIPMVCICHTYDTQEMYSKKVISGGTGLMYSADTAIILGKQQVKEGTEVVGYDFIMNIEKSRFVKEKSKFPLHVTYEGGISMFSGLLDLAMEMNFVQTPTKGWRGRAFLNTETGELELEEKKWRESETNSIEFWKPLFTHQPFLDAIQEKYRIPDKEITDGAALEDLYSDDEVEPSNKFDLGDDIPDDVDLTEE
>ID:YP_009203755.1 |[Citrobacter phage Merlin]||_Citrobacter_phage_Merlin_.gbk|RecA-like recombinat..|1188|NC_028857(172733):19517-20704:-1 ^GeneID:26647955^ Citrobacter phage Merlin, complete genome.|neighbours:ID:YP_009203754.1(-1),ID:YP_009203756.1(-1)|neighbour_genes:head vertex assembly..,beta glucosyl transf..|
MSDLKSRLIKASTSKMTAELTKSKFFNEKDVIRTKIPMLNIAISGALDGGMQSGLTIFAGPSKHFKSNMSLTMVSAYMTKHPDAICLFYDSEFGITPAYLKSMGVDPDRVIHTPVQSVEQLKIDMVNQLEAIERGEKVIVFIDSIGNLASKKETEDALNEKSVADMTRAKALKSLFRIVTPYFSIKNIPCVAVNHTIETIEMFSKTVMTGGTGPMYSADTVFIIGKRQIKDGTDLQGYQFVLNAEKSRTVKEKSKFFIDVKFDGGIDPYSGLLDMALELGFVVKPKNGWYAREYLDIETGEMVREEKSWRAAATSCVDFWGPLFKHQPFRDAIKRKYQLGAIDSNAVVDAEVDELINSKTEVFKAPEGSSAPSAAQLEDDLDNFDDVMGHPTEGL
> |[Tevenvirinae _Citrobacter_phage_Miller]||_Citrobacter_phage_Miller.gb|recombination protei..|1161|NC_025414.1(178171):21425-22585:-1 ^RAST2:fig|1198136.111.peg.39^ Tevenvirinae _Citrobacter_phage_Miller|neighbours:(-1),(-1)|neighbour_genes:Phage head assembly ..,hypothetical protein|
MSNKALLKKLIKNSNSQSAAILSESDVFNNITKTRTRVPILNLALSGAFDGGLTSGLTLFAGPSKHFKSNLGLVTVSAYLKANEDAVCLFYDSEKGVTKSYLKSMGVDPDRVVYTRITTVEQLRNDVVSQLDALERGDKVIIFVDSVGNTASKKELADALSDNDKQDMTRAKALKGMFRMVTPYLADLDIPMVCICHTYDTQEMYSKKVISGGTGLMYSADTAIILGKQQVKEGTEVVGYDFIMNIEKSRFVKEKSKFPLHVTYEGGISMYSGLLDLAMEMNFVQTPTKGWRGRAFLNTETGELELEEKKWRESETNSIEFWRPLFTHQPFLDAIQDKYRIPDKEITDGAALEDLYSTDEPESNKIDLDDDIPDDIGIDQDEEPIM
>ID:YP_009146476.1 |[Citrobacter phage Moon]||_Citrobacter_phage_Moon.gbk|recombination protei..|1188|NC_027331(170341):20011-21198:-1 ^GeneID:24721642,InterPro:IPR013765,InterPro:IPR020587,InterPro:IPR020588,InterPro:IPR027417^ Citrobacter phage Moon, complete genome.|neighbours:ID:YP_009146475.1(-1),ID:YP_009146477.1(-1)|neighbour_genes:head vertex assembly..,beta-glucosyl transf..|
MSDLKSRLIKASTSKMTAELTKSKFFNEKDVIRTKIPMLNIAISGALDGGMQSGLTIFAGPSKHFKSNMSLTMVSAYMTKHPDAICLFYDSEFGITPAYLKSMGVDPDRVIHTPVQSVEQLKIDMVNQLEAIERGEKVIVFIDSIGNLASKKETEDALNEKSVADMTRAKALKSLFRIVTPYFSIKNIPCVAVNHTIETIEMFSKTVMTGGTGPMYSADTVFIIGKRQIKDGTDLQGYQFVLNAEKSRTVKEKSKFFIDVKFDGGIDPYSGLLDMALELGFVVKPKNGWYAREYLDIETGEMVREEKSWRAAATSCVDFWGPMFKHQPFRDAIRNRYQLGAIDSNAVVDAEVDELINSKTEVFKAPEGSSAPSAAQLEDDLDNFDDVMGHPTEGL
>ID:YP_009285575.1 |[Citrobacter phage vB_CfrM_CfP1]||_Citrobacter_phage_vB_CfrM_CfP1_.gbk|RecA-like recombinat..|1143|NC_031057(180219):23659-24801:-1 ^GeneID:29079696^ Citrobacter phage vB_CfrM_CfP1, complete genome.|neighbours:ID:YP_009285574.1(-1),ID:YP_009285576.1(-1)|neighbour_genes:membrane-associated ..,DNA polymerase|
MSNKALLKKLIKNSNSQSAAILSESDVFNNITKTRTRVPILNLALSGAFDGGLTSGLTLFAGPSKHFKSNLGLVTVSAYLKANEDAVCLFYDSEKGVTQSYLKSMGVDPDRVVYTRITTVEQLRNDVVSQLDALERGDKVIIFVDSVGNTASKKELADALSDNDKQDMTRAKALKGMFRMVTPYLADLDIPMVCICHTYDTQEMYSKKVISGGTGLMYSADTAIILGKQQVKEGTEVVGYDFIMNIEKSRFVKEKSKFPLHVTYEGGISMYSGLLDLAMEMNFVQTPTKGWRGRAFLNTETGELELEEKKWRESETNSIEFWRPLFTHQPFLDAIQDKYRIPDKEITDGAALEDLYSTDEPESNKIDLDDDIPDDIDIEE
> |[Tevenvirinae _Cronobacter_phage_Pet-CM3-4]||_Cronobacter_phage_Pet-CM3-4.gb|recombination protei..|1164|LT614807.1(171975):20619-21782:-1 ^RAST2:fig|1198136.112.peg.37^ Tevenvirinae _Cronobacter_phage_Pet-CM3-4|neighbours:(-1),(-1)|neighbour_genes:Phage head assembly ..,hypothetical protein|
MSDLKSRLIKASTSKMTASLDKSKFFNEKDVVRTKIPMLNIAISGALDGGMQSGLTIFAGPSKHFKSNMSLTMVSAYMTKYPDAICLFYDSEFGITPAYLRAMGVDPDRVVHTPVQSVEQLKIDMVNQLEEIERGEKVIVFIDSIGNLASKKETEDALNEKSVADMTRAKSLKSLFRIVTPYFSIKNIPCVAVNHTIETIEMFSKTVMTGGTGPMYSADTVFIIGKRQIKDGTDLQGYQFVLNAEKSRTVKEKSKFFIDVKFDGGIDPYSGLLDMALELGFVVKPKNGWYAREYLDVDTGEMVREEKSWRAKDTSSTAFWGPLFKHQPFRDAIKNRYQLGAIETNAVVDEEVDALINSKTEVFHAPEGEVRATPASIEDELENYDEE
>ID:YP_006986313.1 |[Cronobacter phage vB_CsaM_GAP161]||_Cronobacter_phage_vB_CsaM_GAP161_.gbk|RecA-like recombinat..|1149|NC_019398(178193):20542-21690:-1 ^GeneID:13997578^ Cronobacter phage vB_CsaM_GAP161, complete genome.|neighbours:ID:YP_006986312.1(-1),ID:YP_006986314.1(-1)|neighbour_genes:membrane-associated ..,DNA polymerase|
MSNKALLKKLIKNSNSQSASILSESDVFNNITKTRTRVPILNLALSGAFDGGLTSGLTLLAGPSKHFKSNLGLVTVAAYLKANEDAVCLFYDSEKGVTKSYLKSMGVDPDRVVYTRITTVEQLRNDVVSQLNALERGDKVIIFVDSVGNTASKKELADALSDNDKQDMTRAKALKGMFRMVTPYLADLDIPMVCICHTYDTQEMYSKKVISGGTGLMYSADTAIILGKQQVKEGTEVVGYDFIMNIEKSRFVKEKSKFPLHVTYEGGISMFSGLLDLAMEMNFVQTPTKGWRGRAFLNTETGELELEEKKWRESETNSIEFWKPLFTHQPFLDAIQEKYRIPDKEITDGAALEDLYSDDEVESPNKFDLGDDIPDDVDLTEE
>ID:AOG16165.1 |[Cronobacter phage vB_CsaM_leB]||_Cronobacter_phage_vB_CsaM_leB_.gbk|recombination protei..|1149|KX431559(177907):21396-22544:-1 ^^ Cronobacter phage vB_CsaM_leB, complete genome.|neighbours:ID:AOG16164.1(-1),ID:AOG16166.1(-1)|neighbour_genes:head vertex assembly..,DNA polymerase|
MSNKALLKKLIKNSNSQSASILSESDVFNNITKTRTRVPILNLALSGAFDGGLTSGLTLFAGPSKHFKSNLGLVTVAAYLKANEDAVCLFYDSEKGVTKSYLKSMGVDPDRVVYTRITTVEQLRNDVVSQLNALERGDKVIIFVDSVGNTASKKELADALSDNDKQDMTRAKALKGMFRMVTPYLADLDIPMVCICHTYDTQEMYSKKVISGGTGLMYSADTAIILGKQQVKEGTEVVGYDFIMNIEKSRFVKEKSKFPLHVTYEGGISMFSGLLDLAMEMNFVQTPTKGWRGRAFLNTETGELELEEKKWRESETNSIEFWKPLFTHQPFLDAIQDKYRIPDKEITDGAALEDLYSDDVVEPSNKFDLDDDIPDDVDMSEE
>ID:AOG16444.1 |[Cronobacter phage vB_CsaM_leN]||_Cronobacter_phage_vB_CsaM_leN_.gbk|RecA-like recombinat..|1149|KX431560(179516):20860-22008:-1 ^^ Cronobacter phage vB_CsaM_leN, complete genome.|neighbours:ID:AOG16443.1(-1),ID:AOG16445.1(-1)|neighbour_genes:membrane-associated ..,DNA polymerase|
MSNKALLKKLIKNSNSQSASILSESDVFNNITKTRTRVPILNLALSGAFDGGLTSGLTLFAGPSKHFKSNLGLVTVAAYLKANEDAVCLFYDSEKGVTKSYLKSMGVDPDRVVYTRITTVEQLRNDVVSQLNALERGDKVIIFVDSVGNTASKKELADALSDNDKQDMTRAKALKGMFRMVTPYLADLDIPMVCICHTYDTQEMYSKKVISGGTGLMYSADTAIILGKQQVKEGTEVVGYDFIMNIEKSRFVKEKSKFPLHVTYEGGISMFSGLLDLAMEMNFVQTPTKGWRGRAFLNTETGELELEEKKWRESETNSIEFWKPLFTHQPFLDAIQDKYRIPDKEITDGAALEDLYSDDVVEPSNKFDLDDDIPDDVDMSEE
>ID:YP_009005301.1 |[Enterobacter phage PG7]||_Enterobacter_phage_PG7_.gbk|uvsX|1164|NC_023561(173276):20833-21996:-1 ^GeneID:18502295^ Enterobacter phage PG7, complete genome.|neighbours:ID:YP_009005300.1(-1),ID:YP_009005302.1(-1)|neighbour_genes:head vertex assembly..,b-gt|
MSDLKSRLIKASTSKMTASLDKSKFFNEKDVVRTKIPMLNIAISGALDGGMQSGLTIFAGPSKHFKSNMSLTMVSAYMTKYPDAICLFYDSEFGITPAYLRAMGVDPDRVVHTPVQSVEQLKIDMVNQLEEIERGEKVIVFIDSIGNLASKKETEDALNEKSVADMTRAKSLKSLFRIVTPYFSIKNIPCVAVNHTIETIEMFSKTVMTGGTGPMYSADTVFIIGKRQIKDGTDLQGYQFVLNAEKSRTVKEKSKFFIDVKFDGGIDPYSGLLDMALELGFVVKPKNGWYAREYLDVDTGEMVREEKSWRAKDTSSTAFWGPLFKHQPFRDAIKNRYQLGAIETNAIVDEEVDALINSKTEEFHAPEGEVRATPASIEDELENYDEE
> |[Tevenvirinae Enterobacter_phage_myPSH1140]||_Enterobacter_phage_myPSH1140.gb|recombination protei..|1191|MG999954.1(172614):22221-23411:-1 ^RAST2:fig|1198136.57.peg.40^ Tevenvirinae Enterobacter_phage_myPSH1140|neighbours:(-1),(-1)|neighbour_genes:hypothetical protein,hypothetical protein|
MSDLKSRLIKASTSKMTASLDKSKFFNEKDVVRTKIPMLNIAISGALDGGMQSGLTIFAGPSKHFKSNMSLTMVSAYMTKYPDAICLFYDSEFGITPAYLRAMGVDPDRVVHTPVQSVEQLKIDMVNQLEEIERGEKVIVFIDSIGNLASKKETEDALNEKSVADMTRAKSLKSLFRIVTPYFSIKNIPCVAVNHTIETIEMFSKTVMTGGTGPMYSADTVFIIGKRQIKDGTDLQGYQFVLNAEKSRTVKEKSKFFIDVKFDGGIDPYSGLLDMALELGFVVKPKNGWYAREYLDVDTGEMVREEKSWRAKDTSSTAFWGPLFKHQPFRDAIKNRYQLGAIETNAVVDEEVDALINSKTEEFHAPEGEVRATPASIEDELDNYDDEPMGGPTEGL
>ID:YP_009606952.1 |[Enterobacter phage phiEap-3]||_Enterobacter_phage_phiEap-3_.gbk|RecA-like recombinat..|1158|NC_041980(175814):19918-21075:-1 ^GeneID:40082958^ Enterobacter phage phiEap-3, complete genome.|neighbours:ID:YP_009606951.1(-1),ID:YP_009606953.1(-1)|neighbour_genes:membrane-associated ..,DNA polymerase|
MSNKALLKKLIKNSNSQTASVLSESDVFNNITITRTRVPILNLALSGAFNGGLTSGLTLFAGPSKHFKSNLGLLTVAAYLKTYEDAVCLFYDSEKGVTKSYLKSMGVDPDRVVYTRITTVEQLRNDVVSQLNALERGDKVIVFVDSVGNTASKKELADALSDNDKQDMTRAKALKGMFRMVTPYLADLDIPMVCICHTYDTQEMYSKKVISGGTGLMYSADTAIILGKQQVKEGTEVVGYDFIMNIEKSRFVKEKSKFPLHVTYEGGISMYSGLLDLAMEMNFVQTVTKGWRNRAFLNTETGELEIEEKKWRESETNSVEFWRPLFTHQPFLKAIEEKYKIPDREISDGSALEDLYSTDSIPDPDLDDDDIPESFDDIEENNEIL
>ID:YP_009167854.1 |[Escherichia phage AR1]|AR1|_Enterobacteria_phage_AR1_DNA_.gbk|uvsX|1182|NC_027983(167435):21097-22278:-1 ^GeneID:26041952^ Enterobacteria phage AR1 DNA, complete genome.|neighbours:ID:YP_009167853.1(-1),ID:YP_009167855.1(-1)|neighbour_genes:40,b-gt|
MSIVDLKSRLIKASTSKMTAELTTSKFFNEKDVIRTKIPMLNIAISGAIDGGMQSGLTIFAGPSKHFKSNMSLTMVAAYLNKYPDAVCLFYDSEFGITPAYLRSMGVDPERVIHTPIQSVEQLKIDMVNQLEAIERGEKVIVFIDSIGNMASKKETEDALNEKSVADMTRAKSLKSLFRIVTPYFSIKNIPCVAVNHTIETIEMFSKTVMTGGTGVMYSADTVFIIGKRQIKDGSDLQGYQFVLNVEKSRTVKEKSKFFIDVKFDGGIDPYSGLLDMALELGFVVKPKNGWYAREFLDEETGEMIREEKSWRAKDTNCTTFWGPLFKHQPFRDAIKRAYQLGAIDSNEIVEAEVDELINSKVEKFKSPESKSKSAADLETDLEQLSDMEEFNE
> |[Tevenvirinae _Enterobacteria_phage_ATK47]||_Enterobacteria_phage_ATK47.gb|Phage recombination ..|1173|KT184309.1(170020):150566-151738:1 ^RAST2:fig|1198136.68.peg.248^ Tevenvirinae _Enterobacteria_phage_ATK47|neighbours:(1),(1)|neighbour_genes:Phage protein,Phage capsid and sca..|
MSDLKSRLIKASTSKMTADLTKSKLFNNRDEVPTRIPMLNIALGGALNAGLQSGLTIFAAPSKHFKTLFGLTMVAAYMKKYKDAICLFYDSEFGASESYFRSMGVDLDRVVHTPIQSVEQLKVDMTNQLDAIERGDKVIIFIDSIGNTASKKETEDALNEKVVGDMSRAKALKSLFRIVTPYLTIKDIPCVAINHTAMEIGGLYPKEIMGGGTGILYSANTVFFISKRQVKEGTELTGYDFTLKAEKSRTVKEKSTFPITVNFDGGIDPFSGLLEMATEIGFVVKPKAGWYAREFLDEETGEMIREEKSWRAKATDCVEFWGPLFKHKPFRDAIETKYKLGAISSIKEVDDAVNDLINCKATTKVPVKASDAPSAADIENDLDEMEDFDE
> |[Tevenvirinae Enterobacteria_phage_ATK48]||_Enterobacteria_phage_ATK48.gb|Phage recombination ..|1173|KT184310.1(169729):79070-80242:1 ^RAST2:fig|1198136.55.peg.141^ Tevenvirinae Enterobacteria_phage_ATK48|neighbours:(1),(1)|neighbour_genes:Phage protein,Phage capsid and sca..|
MSDLKSRLIKASTSKMTADLTKSKLFNNRDEVPTRIPMLNIALGGALNAGLQSGLTIFAAPSKHFKTLFGLTMVAAYMKKYKDAICLFYDSEFGASESYFRSMGVDLDRVVHTPIQSVEQLKVDMTNQLDAIERGDKVIIFIDSIGNTASKKETEDALNEKVVGDMSRAKALKSLFRIVTPYLTIKDIPCVAINHTAMEIGGLYPKEIMGGGTGILYSANTVFFISKRQVKEGTELTGYDFTLKAEKSRTVKEKSTFPITVNFDGGIDPFSGLLEMATEIGFVVKPKAGWYAREFLDEETGEMIREEKSWRAKATDCVEFWGPLFKHKPFRDAIETKYKLGAISSIKEVDDAVNDLINCKATTKVPVKASDAPSAADIENDLDEMEDFDE
> |[Tevenvirinae Enterobacteria_phage_Aplg8]||_Enterobacteria_phage_Aplg8.gb|Phage recombination ..|1182|KT184308.1(168496):134073-135254:-1 ^RAST2:fig|1198136.66.peg.229^ Tevenvirinae Enterobacteria_phage_Aplg8|neighbours:(-1),(-1)|neighbour_genes:Phage capsid and sca..,glucosyl transferase|
MSIADLKSRLIKASTSKMTAELTTSKFFNEKDVIRTKIPMLNIAISGAIDGGMQSGLTIFAGPSKHFKSNMSLTMVAAYLNKYPDAVCLFYDSEFGITPAYLRSMGVDPERVIHTPIQSVEQLKIDMVNQLEAIERGEKVIVFIDSIGNMASKKETEDALNEKSVADMTRAKSLKSLFRIVTPYFSIKNIPCVAVNHTIETIEMFSKTVMTGGTGVMYSADTVFIIGKRQIKDGSDLQGYQFVLNVEKSRTVKEKSKFFIDVKFDGGIDPYSGLLDMALELGFVVKPKNGWYAREFLDEETGEMIREEKSWRAKDTNCTTFWGPLFKHQPFRDAIKRAYQLGAIDSNEIVEAEVDELINSKVEKFKSPESKSKSAADLETDLEQLSDMEEFNE
>ID:YP_007004137.1 |[Enterobacteria phage Bp7]||_Enterobacteria_phage_Bp7_.gbk|uvsX|1182|NC_019500(168066):45466-46647:1 ^GeneID:14007966^ Enterobacteria phage Bp7, complete genome.|neighbours:ID:YP_007004136.1(1),ID:YP_007004138.1(1)|neighbour_genes:hypothetical protein,head vertex assembly..|
MSDLKSRLIKASTSKMTADLTKSKLFNGRDEVPTRIPMLNIALGGALNAGLQSGLTIFAAPSKHFKTLFGLTMVAAYMKKYPDAICLFYDSEFGASESYFRSMGVDLERVVHTPIQSVEQLKVDMTNQLEEITRGEKVIIFIDSIGNTASKKETEDALNEKVVGDMTRAKSLKSLFRIVTPYLTIKDIPCVAINHTAMEIGGMYPKEIMGGGTGILYSASTVFFISKRQVKDGTELTGYDFTLKAEKSRTVKEKSTFPITVNFEGGIDPFSGLLEMATDIGFVVKPKAGWYNRAFLDETTGEMVQEEKAWRAKATDCVEFWGPLFKHAPFREAIENKYKLGAINSIKEVDDAVNDLINSRVSKNVAVKLSGNTQSAADIENDLENMNFVSDHD
> |[Tevenvirinae _Enterobacteria_phage_CC31]||_Enterobacteria_phage_CC31.gb|recombination protei..|1167|NC_014662.1(165540):20787-21953:-1 ^RAST2:fig|1198136.121.peg.39^ Tevenvirinae _Enterobacteria_phage_CC31|neighbours:(-1),(-1)|neighbour_genes:hypothetical protein,hypothetical protein|
MSDLKSRLIKASTSKMTASLDKSKFFNEKDVVRTKIPMLNIAISGALDGGMQSGLTIFAGPSKHFKSNMSLTMVSAYMTKYPDAICLFYDSEFGITPAYLRAMGVDPDRVVHTPVQSVEQLKIDMVNQLEEIERGEKVIVFIDSIGNLASKKETEDALNEKSVADMTRAKSLKSLFRIVTPYFSIKNIPCVAVNHTIETIEMFSKTVMTGGTGPMYSADTVFIIGKRQIKDGTDLQGYQFVLNAEKSRTVKEKSKFFIDVKFDGGIDPYSGLLDMALELGFVVKPKNGWYAREYLDVDTGEMVREEKSWRAKDTSSTAFWGPLFKHQPFRDAIKNRYQLGAIETNAVVDEEVDALINSKTEEFHAPEGEVRATPASIEDELENYEDEE
>ID:YP_009118708.1 |[Enterobacteria phage GEC-3S]||_Enterobacteria_phage_GEC-3S_.gbk|uvsX|1071|NC_025425(163424):14640-15710:-1 ^GeneID:23301076^ Enterobacteria phage GEC-3S complete genome.|neighbours:ID:YP_009118707.1(-1),ID:YP_009118709.1(-1)|neighbour_genes:Putative head vertex..,hypothetical protein|
MSVLEKLKKNSTLKTTAVLSKSSFFNEKTNTRTKIPMLNIAFSGDLKKGFQSGLIFFAGPSKHFKSNMGLTCVSAYMKQNPDAACLFFDSEFGITSAYLESMGVDPDRVVHVPIKNIEELKFEIMNQLEQITREDKVIIFIDSIGNLASKKEVEDAINEKSAQDMTRAKALKGLFRMVTPYLTMNDIPCIAINHTYETQEMFSKTVMSGGTGAMYSANEVFIIGRRQQKEGTEITGYDFILNAEKSRTVKEKSKFPISVTFSGGIDPYSGLLELAVELGWVVKPSNGWYSRSILNTETGEMETEERKFRAKETNSIEFWKPLLTNDKFNEAINDHYKLGQVISDEAVDKEIEDMLA
> |[Tevenvirinae _Enterobacteria_phage_GiZh]||_Enterobacteria_phage_GiZh.gb|Phage recombination ..|1182|KT184311.1(166514):71335-72516:-1 ^RAST2:fig|1198136.122.peg.128^ Tevenvirinae _Enterobacteria_phage_GiZh|neighbours:(-1),(-1)|neighbour_genes:Phage capsid and sca..,glucosyl transferase|
MSIADLKSRLIKASTSKMTAELTTSKFFNEKDVIRTKIPMLNIAISGAIDGGMQSGLTIFAGPSKHFKSNMSLTMVAAYLNKYPDAVCLFYDSEFGITPAYLRSMGVDPERVIHTPIQSVEQLKIDMVNQLEAIERGEKVIVFIDSIGNMASKKETEDALNEKSVADMTRAKSLKSLFRIVTPYFSIKNIPCVAVNHTIETIEMFSKTVMTGGTGVMYSADTVFIIGKRQIKDGSDLQGYQFVLNVEKSRTVKEKSKFFIDVKFDGGIDPYSGLLDMALELGFVVKPKNGWYAREFLDEETGEMIREEKSWRAKDTNCTTFWGPLFKHQPFRDAIKRAYQLGAIDSNEIVEAEVDELINSKVEKFKSPESKSKSAADLETDLEQLSDMEEFNE
> |[Viruses Hx01]||_Enterobacteria_phage_HX01.gb|hypothetical protein|1173|NC_018855.1(169158):82427-83599:1 ^RAST2:fig|10239.59.peg.136^ Viruses Hx01|neighbours:(1),(1)|neighbour_genes:Phage protein,hypothetical protein|
MSDLKSRLIKASTSKMTADLTKSKLFNNRDEVPTRIPMLNIALGGALNAGLQSGLTIFAAPSKHFKTLFGLTMVAAYMKKYKDAICLFYDSEFGASESYFRSMGVDLDRVVHTPIQSVEQLKVDMTNQLDAIERGDKVIIFIDSIGNTASKKETEDALNEKVVGDMSRAKALKSLFRIVTPYLTIKDIPCVAINHTAMEIGGLYPKEIMGGGTGILYSANTVFFISKRQVKEGTELTGYDFTLKAEKSRTVKEKSTFPITVNFDGGIDPFSGLLEMATEIGFVVKPKAGWYAREFLDEETGEMIREEKSWRAKATDCVEFWGPLFKHKPFRDAIETKYKLGAISSIKEVDDAVNDLINCKATTKVPVKTSDAPSAADIENDLDEMEDFDE
>ID:YP_003734188.1 |[Enterobacteria phage IME08]||_Enterobacteria_phage_IME08_.gbk|uvsX|1185|NC_014260(172253):21291-22475:-1 ^GeneID:9384384^ Enterobacteria phage IME08, complete genome.|neighbours:ID:YP_003734187.1(-1),ID:YP_003734189.1(-1)|neighbour_genes:40,hypothetical protein|
MMSDLKSRLIKASTSKMTADLTKSKLFNGRDEVPTRIPMLNIALGGALNAGLQSGLTIFAAPSKHFKTLFGLTMVAAYMKKYPDAICLFYDSEFGASESYFRSMGVDLERVVHTPIQSVEQLKVDMTNQLEEITRGEKVIIFIDSIGNTASKKETEDALNEKVVGDMTRAKSLKSLFRIVTPYLTIKDIPCVAINHTAMEIGGMYPKEIMGGGTGILYSASTVFFISKRQVKDGTELTGYDFTLKAEKSRTVKEKSTFPITVNFEGGIDPFSGLLEMATDIGFVVKPKAGWYNRAFLDETTGEMVQEEKAWRAKATDCVEFWGPLFKHAPFREAIENKYKLGAINSIKEVDDAVNDLINSRVSKNVAVKLGGNTQSAADIENDLENMNFVSDHD
>ID:YP_002922386.1 |[Enterobacteria phage JS10]||_Enterobacteria_phage_JS10_.gbk|uvsX|1173|NC_012741(171451):20493-21665:-1 ^GeneID:7943436^ Enterobacteria phage JS10, complete genome.|neighbours:ID:YP_002922385.1(-1),ID:YP_002922387.1(-1)|neighbour_genes:40,hypothetical protein|
MSDLKSRLIKASTSKMTADLTKSKLFNGRDEVPTRIPMLNIALGGALNAGLQSGLTIFAAPSKHFKTLFGLTMVAAYMKKYPDAICLFYDSEFGASESYFRSMGVDLERVVHTPIQSVEQLKVDMTNQLEEITRGEKVIIFIDSIGNTASKKETEDALNEKVVGDMTRAKSLKSLFRIVTPYLTIKDIPCVAINHTAMEIGGMYPKEIMGGGTGILYSASTVFFISKRQVKDGTELTGYDFTLKAEKSRTVKEKSTFPITVNFEGGIDPFSGLLEMATDIGFVVKPKAGWYNRAFLDETTGEMVQEEKSWRAKATDCVEFWGPLFKHAPFREAIENKYKLGAINSIKEVDDAVNDLINSRVSKNVAVKLSGDTQSAADIENDLEEMDLDD
>ID:YP_001595166.1 |[Escherichia phage JS98]||_Enterobacteria_phage_JS98.gbk|uvsX|1173|NC_010105(170523):20694-21866:-1 ^GeneID:5783638^ Enterobacteria phage JS98, complete genome.|neighbours:ID:YP_001595165.1(-1),ID:YP_001595167.1(-1)|neighbour_genes:40,hypothetical protein|
MSDLKSRLIKASTSKMTADLTKSKLFNGRDEVPTRIPMLNIALGGALNAGLQSGLTIFAAPSKHFKTLFGLTMVAAYMKKYPDAICLFYDSEFGASESYFRSMGVDLERVVHTPIQSVEQLKVDMTNQLEEITRGEKVIIFIDSIGNTASKKETEDALNEKVVGDMTRAKSLKSLFRIVTPYLTIKDIPCVAINHTAMEIGGMYPKEIMGGGTGILYSASTVFFISKRQVKDGTELTGYDFTLKAEKSRTVKEKSTFPITVNFEGGIDPFSGLLEMATDIGFVVKPKAGWYNRAFLDETTGEMVQEEKAWRAKATDCVEFWGPLFKHAPFREAIENKYKLGAINSIKEVDDAVNDLINSRVSKNVAVKLGGNAQSAADIENDLEEMDLDD
>ID:YP_002922097.1 |[Escherichia phage JSE]||_Enterobacteria_phage_JSE_.gbk|uvsX|1071|NC_012740(166418):15730-16800:-1 ^GeneID:7943145^ Enterobacteria phage JSE, complete genome.|neighbours:ID:YP_002922096.1(-1),ID:YP_002922098.1(-1)|neighbour_genes:head vertex assembly..,hypothetical protein|
MSVLEKLKKNSTLKTTAVLSKSSFFNEKTNTRTKIPMLNIAFSGDLKKGFQSGLIFFAGPSKHFKSNMGLTCVSAYMKQNPDAACLFFDSEFGITPAYLESMGVDPDRVVHVPIKNIEELKFEIMNQLEQITREDKVIIFIDSIGNLASKKEVEDAINEKSAQDMTRAKALKGLFRMVTPYLTMNDIPCIAINHTYETQEMFSKTVMSGGTGAMYSANEVFIIGRRQQKEGTEITGYDFILNAEKSRTVKEKSKFPISVTFSGGIDPYSGLLELAVELGWVVKPSNGWYSRSILNTETGEMETEERKFRAKETNSIEFWKPLLTNDKFNEAINDHYKLGQVISDEAVDKEIEDMLA
> |[Tevenvirinae _Enterobacteria_phage_Kha5h]||_Enterobacteria_phage_Kha5h.gb|Phage recombination ..|1182|KT184312.1(167318):46833-48014:-1 ^RAST2:fig|1198136.123.peg.84^ Tevenvirinae _Enterobacteria_phage_Kha5h|neighbours:(-1),(-1)|neighbour_genes:Phage capsid and sca..,glucosyl transferase|
MSIADLKSRLIKASTSKMTAELTTSKFFNEKDVIRTKIPMLNIAISGAIDGGMQSGLTIFAGPSKHFKSNMSLTMVAAYLNKYPDAVCLFYDSEFGITPAYLRSMGVDPERVIHTPIQSVEQLKIDMVNQLEAIERGEKVIVFIDSIGNMASKKETEDALNEKSVADMTRAKSLKSLFRIVTPYFSIKNIPCVAVNHTIETIEMFSKTVMTGGTGVMYSADTVFIIGKRQIKDGSDLQGYQFVLNVEKSRTVKEKSKFFIDVKFDGGIDPYSGLLDMALELGFVVKPKNGWYAREFLDEETGEMIREEKSWRAKDTNCTTFWGPLFKHQPFRDAIKRAYQLGAIDSNEIVEAEVDELINSKVEKFKSPESKSKSAADLETDLEQLSDMEEFNE
>ID:YP_001469368.1 |[Enterobacteria phage Phi1]||_Enterobacteria_phage_Phi1_.gbk|uvsX|1071|NC_009821(164270):14639-15709:-1 ^GeneID:5602286^ Enterobacteria phage Phi1, complete genome.|neighbours:ID:YP_001469367.1(-1),ID:YP_001469369.1(-1)|neighbour_genes:40,hypothetical protein|
MSVLEKLKKNSTLKTTAVLSKSSFFNEKTNTRTKIPMLNIAFSGDLKKGFQSGLIFFAGPSKHFKSNMGLTCVSAYMKQNPDAACLFFDSEFGITSAYLESMGVDPDRVVHVPIKNIEELKFEIMNQLEQITREDKVIIFIDSIGNLASKKEVEDAINEKSAQDMTRAKALKGLFRMVTPYLTMNDIPCIAINHTYETQEMFSKTVMSGGTGAMYSANEVFIIGRRQQKEGTEITGYDFILNAEKSRTVKEKSKFPISVTFSGGIDPYSGLLELAVELGWVVKPSNGWYSRSILNTETGEMETEERKFRAKETNSIEFWKPLLTNDKFNEAINDHYKLGQVISDEAVDKEIEDMLA
>ID:YP_009202771.1 |[Escherichia phage QL01]||_Enterobacteria_phage_QL01.gbk|RecA-like recombinat..|1173|NC_028847(170527):20508-21680:-1 ^GeneID:26629760^ Enterobacteria phage QL01, complete genome.|neighbours:ID:YP_009202770.1(-1),ID:YP_009202772.1(-1)|neighbour_genes:hypothetical protein,hypothetical protein|
MSDLKSRLIKASTSKMTADLTKSKLFNGRDEVPTRIPMLNIALGGALNAGLQSGLTIFAAPSKHFKTLFGLTMVAAYMKKYPDAICLFYDSEFGASESYFRSMGVDLERVVHTPIQSVEQLKVDMTNQLEEITRGEKVIIFIDSIGNTASKKETEDALNEKVVGDMTRAKSLKSLFRIVTPYLTIKDIPCVAINHTAMEIGGMYPKEIMGGGTGILYSASTVFFISKRQVKDGTELTGYDFTLKAEKSRTVKEKSTFPITVNFEGGIDPFSGLLEMATDIGFVVKPKAGWYNRAFLDETTGEMVQEEKAWRAKATDCVEFWGPLFKHAPFREAIENKYKLGAINSIKEVDDAVNDLINSRVSKNVAVKLGGNTQSAADIESDLEEMDLDD
>ID:AIT74136.1 |[Enterobacteria phage RB10]||_Enterobacteria_phage_RB10_.gbk|uvsX|1182|KM606999(168401):20759-21940:-1 ^^ Enterobacteria phage RB10, complete genome.|neighbours:ID:AIT74135.1(-1),ID:AIT74137.1(-1)|neighbour_genes:membrane-associated ..,b-gt|
MSIADLKSRLIKASTSKMTAELTTSKFFNEKDVIRTKIPMLNIAISGAIDGGMQSGLTIFAGPSKHFKSNMSLTMVAAYLNKYPDAVCLFYDSEFGITPAYLRSMGVDPERVIHTPIQSVEQLKIDMVNQLEAIERGEKVIVFIDSIGNMASKKETEDALNEKSVADMTRAKSLKSLFRIVTPYFSIKNIPCVAVNHTIETIEMFSKTVMTGGTGVMYSADTVFIIGKRQIKDGSDLQGYQFVLNVEKSRTVKEKSKFFIDVKFDGGIDPYSGLLDMALELGFVVKPKNGWYAREFLDEETGEMIREEKSWRAKDTNCTTFWGPLFKHQPFRDAIKRAYQLGAIDSNEIVEAEVDELINSKVEKFKSPESKSKSAADLETDLEQLSDMEEFNE
>ID:YP_002854376.1 |[Escherichia virus RB14]||_Enterobacteria_phage_RB14_.gbk|uvsX|1182|NC_012638(165429):20614-21795:-1 ^GeneID:7803759^ Enterobacteria phage RB14, complete genome.|neighbours:ID:YP_002854375.1(-1),ID:YP_002854377.1(-1)|neighbour_genes:40,RB32ORF041c|
MSIADLKSRLIKASTSKMTAELTTSKFFNEKDVIRTKIPMLNIAISGAIDGGMQSGLTIFAGPSKHFKSNMSLTMVAAYLNKYPDAVCLFYDSEFGITPAYLRSMGVDPERVIHTPIQSVEQLKIDMVNQLEAIERGEKVIVFIDSIGNMASKKETEDALNEKSVADMTRAKSLKSLFRIVTPYFSIKNIPCVAVNHTIETIEMFSKTVMTGGTGVMYSADTVFIIGKRQIKDGSDLQGYQFVLNVEKSRTVKEKSKFFIDVKFDGGIDPYSGLLDMALELGFVVKPKNGWYAREFLDEETGEMIREEKSWRAKDTNCTTFWGPLFKHQPFRDAIKRAYQLGAIDSNEIVEAEVDELINSKVEKFKSPESKSKSAADLETDLEQLSDMEEFNE
> |[Tevenvirinae _Enterobacteria_phage_RB16]||_Enterobacteria_phage_RB16.gb|recombination protei..|1146|NC_014467.1(176788):20641-21786:-1 ^RAST2:fig|1198136.103.peg.37^ Tevenvirinae _Enterobacteria_phage_RB16|neighbours:(-1),(-1)|neighbour_genes:Phage head assembly ..,DNA polymerase (EC 2..|
MSNKALLKKLIKNSNSQSASILSESDVFNNITKTRTRVPILNLVLSGAFDGGLTSGLTLIAGPSKHFKSNLGLVAVAAYLKANEDAVCLFYDSEKGVTKSYLKSMGVDPDRVVYTRITTVEQLRNDVVSQLDALERGDKVIIFVDSVGNTASKKELKDALEDNDKQDMTRAKALKGMFRMVTPYLADIDIPMVCICHTYDTQEMYSKKVISGGTGLMYSADTAIILGKQQVKEGTEVVGYDFIMNVEKSRFVKEKSKFPLHVTYEGGISMFSGLLDLAMEMNFVQTPTKGWRGRAFLNTETGELELEEKKWREAETNCIEFWKPLFKHQPFIDAIQDKYRIPDKEITDGAALEDLYSDDVVESNKVDFDDDIPDDVDLMEE
>ID:AXF42351.1 |[Enterobacteria phage RB18]||_Enterobacteria_phage_RB18_.gbk|uvsX|1182|MH553563(166677):21429-22610:-1 ^^ Enterobacteria phage RB18, complete genome.|neighbours:ID:AXF42350.1(-1),ID:AXF42352.1(-1)|neighbour_genes:head vertex assembly..,ggt|
MSIADLKSRLIKASTSKMTAELTTSKFFNEKDVIRTKIPMLNIAISGAIDGGMQSGLTIFAGPSKHFKSNMSLTMVAAYLNKYPDAVCLFYDSEFGITPAYLRSMGVDPERVIHTPIQSVEQLKIDMVNQLEAIERGEKVIVFIDSIGNMASKKETEDALNEKSVADMTRAKSLKSLFRIVTPYFSIKNIPCVAVNHTIETIEMFSKTVMTGGTGVMYSADTVFIIGKRQIKDGSDLQGYQFVLNVEKSRTVKEKSKFFIDVKFDGGIDPYSGLLDMALELGFVVKPKNGWYAREFLDEETGEMVREEKSWRAKDTNCTTFWGPLFKHQPFRDAIKRAYQLGAIDSNEIVEAEVDELINSKVEKFKSPESKSKSAADLETDLEQLSDMEEFNE
>ID:YP_009102247.1 |[Enterobacteria phage RB27]||_Enterobacteria_phage_RB27_.gbk|uvsX|1182|NC_025448(165179):21451-22632:-1 ^GeneID:22113031^ Enterobacteria phage RB27, complete genome.|neighbours:ID:YP_009102246.1(-1),ID:YP_009102248.1(-1)|neighbour_genes:membrane-associated ..,b-gt|
MSIADLKSRLIKASTSKMTAELTTSKFFNEKDVIRTKIPMLNIAISGAIDGGMQSGLTIFAGPSKHFKSNMSLTMVAAYLNKYPDAVCLFYDSEFGITPAYLRSMGVDPERVIHTPIQSVEQLKIDMVNQLEAIERGEKVIVFIDSIGNMASKKETEDALNEKSVADMTRAKSLKSLFRIVTPYFSIKNIPCVAVNHTIETIEMFSKTVMTGGTGVMYSADTVFIIGKRQIKDGSDLQGYQFVLNVEKSRTVKEKSKFFIDVKFDGGIDPYSGLLDMALELGFVVKPKNGWYAREFLDEETGEMIREEKSWRAKDTNCTTFWGPLFKHQPFRDAIKRAYQLGAIDSNEIVEAEVDELINSKVEKFKSPESKSKSAADLETDLEQLSDMEEFNE
>ID:AIT74679.1 |[Enterobacteria phage RB33]||_Enterobacteria_phage_RB33_.gbk|uvsX|1182|KM607001(166007):20878-22059:-1 ^^ Enterobacteria phage RB33, complete genome.|neighbours:ID:AIT74678.1(-1),ID:AIT74680.1(-1)|neighbour_genes:membrane-associated ..,b-gt|
MSIADLKSRLIKASTSKMTAELTTSKFFNEKDVIRTKIPMLNIAISGAIDGGMQSGLTIFAGPSKHFKSNMSLTMVAAYLNKYPDAVCLFYDSEFGITPAYLRSMGVDPERVIHTPIQSVEQLKIDMVNQLEAIERGEKVIVFIDSIGNMASKKETEDALNEKSVADMTRAKSLKSLFRIVTPYFSIKNIPCVAVNHTIETIEMFSKTVMTGGTGVMYSADTVFIIGKRQIKDGSDLQGYQFVLNVEKSRTVKEKSKFFIDVKFDGGIDPYSGLLDMALELGFVVKPKNGWYAREFLDEETGEMIREEKSWRAKDTNCTTFWGPLFKHQPFRDAIKRAYQLGAIDSNEIVEAEVDELINSKVEKFKSPESKSKSAADLETDLEQLSDMEEFNE
>ID:YP_009098427.1 |[Escherichia phage RB3]||_Enterobacteria_phage_RB3_.gbk|uvsX|1182|NC_025419(168402):20760-21941:-1 ^GeneID:22113791^ Enterobacteria phage RB3, complete genome.|neighbours:ID:YP_009098426.1(-1),ID:YP_009098428.1(-1)|neighbour_genes:membrane-associated ..,b-gt|
MSIADLKSRLIKASTSKMTAELTTSKFFNEKDVIRTKIPMLNIAISGAIDGGMQSGLTIFAGPSKHFKSNMSLTMVAAYLNKYPDAVCLFYDSEFGITPAYLRSMGVDPERVIHTPIQSVEQLKIDMVNQLEAIERGEKVIVFIDSIGNMASKKETEDALNEKSVADMTRAKSLKSLFRIVTPYFSIKNIPCVAVNHTIETIEMFSKTVMTGGTGVMYSADTVFIIGKRQIKDGSDLQGYQFVLNVEKSRTVKEKSKFFIDVKFDGGIDPYSGLLDMALELGFVVKPKNGWYAREFLDEETGEMIREEKSWRAKDTNCTTFWGPLFKHQPFRDAIKRAYQLGAIDSNEIVEAEVDELINSKVEKFKSPESKSKSAADLETDLEQLSDMEEFNE
> |[Tevenvirinae _Enterobacteria_phage_RB43]||_Enterobacteria_phage_RB43.gb|recombination protei..|1161|NC_007023.1(180500):22044-23204:-1 ^RAST2:fig|1198136.102.peg.41^ Tevenvirinae _Enterobacteria_phage_RB43|neighbours:(-1),(-1)|neighbour_genes:Phage head assembly ..,DNA polymerase (EC 2..|
MSNKALLKKLIKNSNSQSAAILSESDVFNNITKTRTRVPILNLALSGAFDGGLTSGLTLFAGPSKHFKSNLGLVTVSAYLKANEDAVCLFYDSEKGVTKSYLKSMGVDPDRVVYTRITTVEQLRNDVVSQLDALERGDKVIIFVDSVGNTASKKELADALSDNDKQDMTRAKALKGMFRMVTPYLADLDIPMVCICHTYDTQEMYSKKVISGGTGLMYSADTAIILGKQQVKEGTEVVGYDFIMNIEKSRFVKEKSKFPLHVTYEGGISMYSGLLDLAMEMNFVQTPTKGWRGRAFLNTETGELELEEKKWRESETNSIEFWRPLFTHQPFLDAIQDKYRIPDKEITDGAALEDLYSTDEPESNKIDLDDDIPDDIGIDQDEEPIM
>ID:NP_891595.1 |[Enterobacteria phage RB49]||_Enterobacteria_phage_RB49_.gbk|uvsX; fdsA|1071|NC_005066(164018):14461-15531:-1 ^GeneID:1725427^ Enterobacteria phage RB49, complete genome.|neighbours:ID:NP_891594.1(-1),ID:NP_891596.1(-1)|neighbour_genes:head vertex assembly..,hypothetical protein|
MSVLEKLKKNSTLKTTAVLSKSSFFNEKTNTRTKIPMLNIAFSGDLKKGFQSGLIFFAGPSKHFKSNMGLTCVSAYMKQNPDAACLFFDSEFGITSAYLESMGVDPDRVVHVPIKNIEELKFEIMNQLEQITREDKVIIFIDSIGNLASKKEVEDAINEKSAQDMTRAKALKGLFRMVTPYLTMNDIPCIAINHTYETQEMFSKTVMSGGTGAMYSANEVFIIGRRQQKEGTEITGYDFILNAEKSRTVKEKSKFPISVTFSGGIDPYSGLLELAVELGWVVKPSNGWYSRSILNTETGEMETEERKFRAKETNSIEFWKPLLTNDKFNEAINDHYKLGQVISDEAVDKEIEDMLA
>ID:ACP30960.1 |[Enterobacteria phage RB51]||_Enterobacteria_phage_RB51_.gbk|uvsX|1182|FJ839693(168394):21537-22718:-1 ^^ Enterobacteria phage RB51, complete genome.|neighbours:ID:ACP30959.1(-1),ID:ACP30961.1(-1)|neighbour_genes:40,RB32ORF041c|
MSIADLKSRLIKASTSKMTAELTTSKFFNEKDVIRTKIPMLNIAISGAIDGGMQSGLTIFAGPSKHFKSNMSLTMVAAYLNKYPDAVCLFYDSEFGITPAYLRSMGVDPERVIHTPIQSVEQLKIDMVNQLEAIERGEKVIVFIDSIGNMASKKETEDALNEKSVADMTRAKSLKSLFRIVTPYFSIKNIPCVAVNHTIETIEMFSKTVMTGGTGVMYSADTVFIIGKRQIKDGSDLQGYQFVLNVEKSRTVKEKSKFFIDVKFDGGIDPYSGLLDMALELGFVVKPKNGWYAREFLDEETGEMIREEKSWRAKDTNCTTFWGPLFKHQPFRDAIKRAYQLGAIDSNEIVEAEVDELINSKVEKFKSPESKSKSAADLETDLEQLSDMEEFNE
>ID:AIT74954.1 |[Enterobacteria phage RB55]||_Enterobacteria_phage_RB55_.gbk|uvsX|1176|KM607002(168896):22350-23525:-1 ^^ Enterobacteria phage RB55, complete genome.|neighbours:ID:AIT74953.1(-1),ID:AIT74955.1(-1)|neighbour_genes:membrane-associated ..,segA|
MSDLKSRLIKASTSKLTAELTASKFFNEKDVVRTKIPMMNIALSGEITGGMQSGLLILAGPSKSFKSNFGLTMVSSYMRQYPDAVCLFYDSEFGITPAYLRSMGVDPERVIHTPVQSLEQLRIDMVNQLDAIERGEKVVVFIDSLGNLASKKETEDALNEKVVSDMTRAKTMKSLFRIVTPYFSTKNIPCIAINHTYETQEMFSKTVMGGGTGPMYSADTVFIIGKRQIKDGSDLQGYQFVLNVEKSRTVKEKSKFFIDVKFDGGIDPYSGLLDMALELGFVVKPKNGWYAREFLDEETGEMIREEKSWRAKDTNCTTFWGPLFKHQPFRDAIKRAYQLGAIDSNEIVEAEVDELINSKVEKFKSPESKSKSAADLETDLEQLSDMEEFNE
>ID:AIT75226.1 |[Enterobacteria phage RB59]||_Enterobacteria_phage_RB59_.gbk|uvsX|1176|KM607003(168966):22350-23525:-1 ^^ Enterobacteria phage RB59, complete genome.|neighbours:ID:AIT75225.1(-1),ID:AIT75227.1(-1)|neighbour_genes:membrane-associated ..,segA|
MSDLKSRLIKASTSKLTAELTASKFFNEKDVVRTKIPMMNIALSGEITGGMQSGLLILAGPSKSFKSNFGLTMVSSYMRQYPDAVCLFYDSEFGITPAYLRSMGVDPERVIHTPVQSLEQLRIDMVNQLDAIERGEKVVVFIDSLGNLASKKETEDALNEKVVSDMTRAKTMKSLFRIVTPYFSTKNIPCIAINHTYETQEMFSKTVMGGGTGPMYSADTVFIIGKRQIKDGSDLQGYQFVLNVEKSRTVKEKSKFFIDVKFDGGIDPYSGLLDMALELGFVVKPKNGWYAREFLDEETGEMIREEKSWRAKDTNCTTFWGPLFKHQPFRDAIKRAYQLGAIDSNEIVEAEVDELINSKVEKFKSPESKSKSAADLETDLEQLSDMEEFNE
>ID:AIT73050.1 |[Enterobacteria phage RB5]||_Enterobacteria_phage_RB5_.gbk|uvsX|1182|KM606995(168394):20759-21940:-1 ^^ Enterobacteria phage RB5, complete genome.|neighbours:ID:AIT73049.1(-1),ID:AIT73051.1(-1)|neighbour_genes:membrane-associated ..,b-gt|
MSIADLKSRLIKASTSKMTAELTTSKFFNEKDVIRTKIPMLNIAISGAIDGGMQSGLTIFAGPSKHFKSNMSLTMVAAYLNKYPDAVCLFYDSEFGITPAYLRSMGVDPERVIHTPIQSVEQLKIDMVNQLEAIERGEKVIVFIDSIGNMASKKETEDALNEKSVADMTRAKSLKSLFRIVTPYFSIKNIPCVAVNHTIETIEMFSKTVMTGGTGVMYSADTVFIIGKRQIKDGSDLQGYQFVLNVEKSRTVKEKSKFFIDVKFDGGIDPYSGLLDMALELGFVVKPKNGWYAREFLDEETGEMIREEKSWRAKDTNCTTFWGPLFKHQPFRDAIKRAYQLGAIDSNEIVEAEVDELINSKVEKFKSPESKSKSAADLETDLEQLSDMEEFNE
>ID:AIT75502.1 |[Enterobacteria phage RB68]||_Enterobacteria_phage_RB68_.gbk|uvsX|1182|KM607004(168401):21537-22718:-1 ^^ Enterobacteria phage RB68, complete genome.|neighbours:ID:AIT75501.1(-1),ID:AIT75503.1(-1)|neighbour_genes:membrane-associated ..,hypothetical protein|
MSIADLKSRLIKASTSKMTAELTTSKFFNEKDVIRTKIPMLNIAISGAIDGGMQSGLTIFAGPSKHFKSNMSLTMVAAYLNKYPDAVCLFYDSEFGITPAYLRSMGVDPERVIHTPIQSVEQLKIDMVNQLEAIERGEKVIVFIDSIGNMASKKETEDALNEKSVADMTRAKSLKSLFRIVTPYFSIKNIPCVAVNHTIETIEMFSKTVMTGGTGVMYSADTVFIIGKRQIKDGSDLQGYQFVLNVEKSRTVKEKSKFFIDVKFDGGIDPYSGLLDMALELGFVVKPKNGWYAREFLDEETGEMIREEKSWRAKDTNCTTFWGPLFKHQPFRDAIKRAYQLGAIDSNEIVEAEVDELINSKVEKFKSPESKSKSAADLETDLEQLSDMEEFNE
>ID:NP_861734.1 |[Enterobacteria phage RB69]||_Enterobacteria_phage_RB69_.gbk|uvsX|1173|NC_004928(167560):22776-23948:-1 ^GeneID:1494160^ Enterobacteria phage RB69, complete genome.|neighbours:ID:NP_861733.1(-1),ID:NP_861735.1(-1)|neighbour_genes:gp40 head vertex ass..,RB69ORF045c hypothet..|
MSDLKSRLIKASTSKMTADLTKSKLFNNRDEVPTRIPMLNIALGGALNAGLQSGLTIFAAPSKHFKTLFGLTMVAAYMKKYKDAICLFYDSEFGASESYFRSMGVDLDRVVHTPIQSVEQLKVDMTNQLDAIERGDKVIIFIDSIGNTASKKETEDALNEKVVGDMSRAKALKSLFRIVTPYLTIKDIPCVAINHTAMEIGGLYPKEIMGGGTGILYSANTVFFISKRQVKEGTELTGYDFTLKAEKSRTVKEKSTFPITVNFDGGIDPFSGLLEMATEIGFVVKPKAGWYAREFLDEETGEMIREEKSWRAKATDCVEFWGPLFKHKPFRDAIETKYKLGAISSIKEVDDAVNDLINCKATTKVPVKTSDAPSAADIENDLDEMEDFDE
>ID:AIT73321.1 |[Enterobacteria phage RB6]||_Enterobacteria_phage_RB6_.gbk|uvsX|1182|KM606996(168394):20759-21940:-1 ^^ Enterobacteria phage RB6, complete genome.|neighbours:ID:AIT73320.1(-1),ID:AIT73322.1(-1)|neighbour_genes:membrane-associated ..,b-gt|
MSIADLKSRLIKASTSKMTAELTTSKFFNEKDVIRTKIPMLNIAISGAIDGGMQSGLTIFAGPSKHFKSNMSLTMVAAYLNKYPDAVCLFYDSEFGITPAYLRSMGVDPERVIHTPIQSVEQLKIDMVNQLEAIERGEKVIVFIDSIGNMASKKETEDALNEKSVADMTRAKSLKSLFRIVTPYFSIKNIPCVAVNHTIETIEMFSKTVMTGGTGVMYSADTVFIIGKRQIKDGSDLQGYQFVLNVEKSRTVKEKSKFFIDVKFDGGIDPYSGLLDMALELGFVVKPKNGWYAREFLDEETGEMIREEKSWRAKDTNCTTFWGPLFKHQPFRDAIKRAYQLGAIDSNEIVEAEVDELINSKVEKFKSPESKSKSAADLETDLEQLSDMEEFNE
>ID:AIT73592.1 |[Enterobacteria phage RB7]||_Enterobacteria_phage_RB7_.gbk|uvsX|1182|KM606997(168395):20759-21940:-1 ^^ Enterobacteria phage RB7, complete genome.|neighbours:ID:AIT73591.1(-1),ID:AIT73593.1(-1)|neighbour_genes:membrane-associated ..,b-gt|
MSIADLKSRLIKASTSKMTAELTTSKFFNEKDVIRTKIPMLNIAISGAIDGGMQSGLTIFAGPSKHFKSNMSLTMVAAYLNKYPDAVCLFYDSEFGITPAYLRSMGVDPERVIHTPIQSVEQLKIDMVNQLEAIERGEKVIVFIDSIGNMASKKETEDALNEKSVADMTRAKSLKSLFRIVTPYFSIKNIPCVAVNHTIETIEMFSKTVMTGGTGVMYSADTVFIIGKRQIKDGSDLQGYQFVLNVEKSRTVKEKSKFFIDVKFDGGIDPYSGLLDMALELGFVVKPKNGWYAREFLDEETGEMIREEKSWRAKDTNCTTFWGPLFKHQPFRDAIKRAYQLGAIDSNEIVEAEVDELINSKVEKFKSPESKSKSAADLETDLEQLSDMEEFNE
>ID:AIT73864.1 |[Enterobacteria phage RB9]||_Enterobacteria_phage_RB9.gbk|uvsX|1182|KM606998(168395):20759-21940:-1 ^^ Enterobacteria phage RB9, complete genome.|neighbours:ID:AIT73863.1(-1),ID:AIT73865.1(-1)|neighbour_genes:membrane-associated ..,b-gt|
MSIADLKSRLIKASTSKMTAELTTSKFFNEKDVIRTKIPMLNIAISGAIDGGMQSGLTIFAGPSKHFKSNMSLTMVAAYLNKYPDAVCLFYDSEFGITPAYLRSMGVDPERVIHTPIQSVEQLKIDMVNQLEAIERGEKVIVFIDSIGNMASKKETEDALNEKSVADMTRAKSLKSLFRIVTPYFSIKNIPCVAVNHTIETIEMFSKTVMTGGTGVMYSADTVFIIGKRQIKDGSDLQGYQFVLNVEKSRTVKEKSKFFIDVKFDGGIDPYSGLLDMALELGFVVKPKNGWYAREFLDEETGEMIREEKSWRAKDTNCTTFWGPLFKHQPFRDAIKRAYQLGAIDSNEIVEAEVDELINSKVEKFKSPESKSKSAADLETDLEQLSDMEEFNE
>ID:ADJ39758.1 |[Enterobacteria phage T4T]||_Enterobacteria_phage_T4T_.gbk|uvsX|1176|HM137666(168920):22372-23547:-1 ^^ Enterobacteria phage T4T, complete genome.|neighbours:ID:ADJ39757.1(-1),ID:ADJ39759.1(-1)|neighbour_genes:40,segA|
MSDLKSRLIKASTSKLTAELTASKFFNEKDVVRTKIPMMNIALSGEITGGMQSGLLILAGPSKSFKSNFGLTMVSSYMRQYPDAVCLFYDSEFGITPAYLRSMGVDPERVIHTPVQSLEQLRIDMVNQLDAIERGEKVVVFIDSLGNLASKKETEDALNEKVVSDMTRAKTMKSLFRIVTPYFSTKNIPCIAINHTYETQEMFSKTVMGGGTGPMYSADTVFIIGKRQIKDGSDLQGYQFVLNVEKSRTVKEKSKFFIDVKFDGGIDPYSGLLDMALELGFVVKPKNGWYAREFLDEETGEMIREEKSWRAKDTNCTTFWGPLFKHQPFRDAIKRAYQLGAIDSNEIVEAEVDELINSKVEKFKSPESKSKSAADLETDLEQLSDMEEFNE
>ID:NP_049656.2 |[Escherichia virus T4]||_Enterobacteria_phage_T4_.gbk|uvsX|1176|NC_000866(168903):22386-23561:-1 ^GeneID:1258704^ Enterobacteria phage T4, complete genome.|neighbours:ID:NP_049655.1(-1),ID:NP_049657.1(-1)|neighbour_genes:40,segA|
MSDLKSRLIKASTSKLTAELTASKFFNEKDVVRTKIPMMNIALSGEITGGMQSGLLILAGPSKSFKSNFGLTMVSSYMRQYPDAVCLFYDSEFGITPAYLRSMGVDPERVIHTPVQSLEQLRIDMVNQLDAIERGEKVVVFIDSLGNLASKKETEDALNEKVVSDMTRAKTMKSLFRIVTPYFSTKNIPCIAINHTYETQEMFSKTVMGGGTGPMYSADTVFIIGKRQIKDGSDLQGYQFVLNVEKSRTVKEKSKFFIDVKFDGGIDPYSGLLDMALELGFVVKPKNGWYAREFLDEETGEMIREEKSWRAKDTNCTTFWGPLFKHQPFRDAIKRAYQLGAIDSNEIVEAEVDELINSKVEKFKSPESKSKSAADLETDLEQLSDMEEFNE
> |[Tevenvirinae _Enterobacteria_phage_T4_strain_wild]||_Enterobacteria_phage_T4_strain_wild.gb|Phage recombination ..|1176|KJ477684.1(168922):22372-23547:-1 ^RAST2:fig|1198136.58.peg.45^ Tevenvirinae _Enterobacteria_phage_T4_strain_wild|neighbours:(-1),(-1)|neighbour_genes:Phage capsid and sca..,Phage-associated hom..|
MSDLKSRLIKASTSKLTAELTASKFFNEKDVVRTKIPMMNIALSGEITGGMQSGLLILAGPSKSFKSNFGLTMVSSYMRQYPDAVCLFYDSEFGITPAYLRSMGVDPERVIHTPVQSLEQLRIDMVNQLDAIERGEKVVVFIDSLGNLASKKETEDALNEKVVSDMTRAKTMKSLFRIVTPYFSTKNIPCIAINHTYETQEMFSKTVMGGGTGPMYSADTVFIIGKRQIKDGSDLQGYQFVLNVEKSRTVKEKSKFFIDVKFDGGIDPYSGLLDMALELGFVVKPKNGWYAREFLDEETGEMIREEKSWRAKDTNCTTFWGPLFKHQPFRDAIKRAYQLGAIDSNEIVEAEVDELINSKVEKFKSPESKSKSAADLETDLEQLSDMEEFNE
> |[Tevenvirinae _Enterobacteria_phage_T6]||_Enterobacteria_phage_T6.gb|Phage recombination ..|1182|MH550421.1(168706):20878-22059:-1 ^RAST2:fig|1198136.104.peg.42^ Tevenvirinae _Enterobacteria_phage_T6|neighbours:(-1),(-1)|neighbour_genes:Phage capsid and sca..,glucosyl transferase|
MSIADLKSRLIKASTSKMTAELTTSKFFNEKDVIRTKIPMLNIAISGAIDGGMQSGLTIFAGPSKHFKSNMSLTMVAAYLNKYPDAVCLFYDSEFGITPAYLRSMGVDPERVIHTPIQSVEQLKIDMVNQLEAIERGEKVIVFIDSIGNMASKKETEDALNEKSVADMTRAKSLKSLFRIVTPYFSIKNIPCVAVNHTIETIEMFSKTVMTGGTGVMYSADTVFIIGKRQIKDGSDLQGYQFVLNVEKSRTVKEKSKFFIDVKFDGGIDPYSGLLDMALELGFVVKPKNGWYAREFLDEETGEMIREEKSWRAKDTNCTTFWGPLFKHQPFRDAIKRAYQLGAIDSNEIVEAEVDELINSKVEKFKSPESKSKSAADLETDLEQLSDMEEFNE
>ID:YP_004063729.1 |[Escherichia phage vB_EcoM_VR7]||_Enterobacteria_phage_vB_EcoM-VR7_.gbk|uvsX|1179|NC_014792(169285):22953-24131:-1 ^GeneID:10021273^ Enterobacteria phage vB_EcoM-VR7, complete genome.|neighbours:ID:YP_004063728.1(-1),ID:YP_004063730.1(-1)|neighbour_genes:40,VR7ORF049c|
MSIADLKSRLIKASTSKMTATLTKSKFFNDKDVVRTKIPMLNIAISGALDGGMQSGLTIFAGPSKHFKSNMGLTMVSAYMNKYPEAICLFYDSEFGITEAYLRAMKVDPERVIHTPIQSVEQLKVDMVNQLEAIERGEKVIIFIDSIGNMASKKETEDALNEKVVGDMTRAKSLKSLFRIVTPFFSIKDIPCVAVNHTIETIEMYSKTVMTGGTGVMYSADTVFIIGKRQIKETGKELEGFQFVLNAEKSRMVKEKSKFFIDVKFDGGIDPYSGLLDMAMEIGFVVKPKVGWYNREYLDVETGEMVREEKSWRAKDTNCTEFWGPLFKHEPFRDAIKRHYQLGAIDSNAVVDAEVDELIASKVEKYSAPVGKTKPSAADIENDLDMMEDLDE
>ID:YP_006986592.1 |[Escherichia phage vB_EcoM_ACG-C40]||_Enterobacteria_phage_vB_EcoM_ACG-C40_.gbk|RecA-like recombinat..|1182|NC_019399(167396):22502-23683:-1 ^GeneID:13997868^ Enterobacteria phage vB_EcoM_ACG-C40, complete genome.|neighbours:ID:YP_006986591.1(-1),ID:YP_006986593.1(-1)|neighbour_genes:head vertex assembly..,hypothetical protein|
MSIADLKSRLIKASTSKMTAELTTSKFFNEKDVIRTKIPMLNIAISGAIDGGMQSGLTIFAGPSKHFKSNMSLTMVAAYLNKYPDAVCLFYDSEFGITPAYLRSMGVDPERVIHTPIQSVEQLKIDMVNQLEAIERGEKVIVFIDSIGNMASKKETEDALNEKSVADMTRAKSLKSLFRIVTPYFSIKNIPCVAVNHTIETIEMFSKTVMTGGTGVMYSADTVFIIGKRQIKDGSDLQGYQFVLNVEKSRTVKEKSKFFIDVKFDGGIDPYSGLLDMALELGFVVKPKNGWYAREFLDEETGEMIREEKSWRAKDTNCTTFWGPLFKHQPFRDAIKRAYQLGAIDSNEIVEAEVDELINSKVEKFKSPESKSKSAADLETDLEQLSDMEEFNE
>ID:AWD91629.1 |[Enterobacteria phage vB_EcoM_IME339]||_Enterobacteria_phage_vB_EcoM_IME339_.gbk|RecA-like recombinat..|1182|MH051915(164366):144404-145585:1 ^^ Enterobacteria phage vB_EcoM_IME339, complete genome.|neighbours:ID:AWD91628.1(1),ID:AWD91630.1(1)|neighbour_genes:beta-glucosyl-HMC-al..,putative head vertex..|
MSIADLKSRLIKASTSKMTAELTTSKFFNEKDVIRTKIPMLNIAISGAIDGGMQSGLTIFAGPSKHFKSNMSLTMVAAYLNKYPDAVCLFYDSEFGITPAYLRSMGVDPERVIHTPIQSVEQLKIDMVNQLEAIERGEKVIVFIDSIGNMASKKETEDALNEKSVADMTRAKSLKSLFRIVTPYFSIKNIPCVAVNHTIETIEMFSKTVMTGGTGVMYSADTVFIIGKRQIKDGSDLQGYQFVLNVEKSRTVKEKSKFFIDVKFDGGIDPYSGLLDMALELGFVVKPKNGWYAREFLDEETGEMIREEKSWRAKDTNCTTFWGPLFKHQPFRDAIKRAYQLGAIDSNEIVEAEVDELINSKVEKFKSPESKSKSAADLETDLDQLSDMEEFNE
>ID:AWD91891.1 |[Enterobacteria phage vB_EcoM_IME340]||_Enterobacteria_phage_vB_EcoM_IME340_.gbk|recombination protei..|1182|MH051916(165549):145765-146946:1 ^^ Enterobacteria phage vB_EcoM_IME340, complete genome.|neighbours:ID:AWD91890.1(1),ID:AWD91892.1(1)|neighbour_genes:glucosyl transferase,putative head vertex..|
MSIADLKSRLIKASTSKMTAELTTSKFFNEKDVIRTKIPMLNIAISGAIDGGMQSGLTIFAGPSKHFKSNMSLTMVAAYLNKYPDAVCLFYDSEFGITPAYLRSMGVDPERVIHTPIQSVEQLKIDMVNQLEAIERGEKVIVFIDSIGNMASKKETEDALNEKSVADMTRAKSLKSLFRIVTPYFSIKNIPCVAVNHTIETIEMFSKTVMTGGTGVMYSADTVFIIGKRQIKDGSDLQGYQFVLNVEKSRTVKEKSKFFIDVKFDGGIDPYSGLLDMALELGFVVKPKNGWYAREFLDEETGEMIREEKSWRAKDTNCTTFWGPLFKHQPFRDAIKRAYQLGAIDSNEIVEAEVDELINSKVEKFKSPESKSKSAADLETDLDQLSDMEEFNE
>ID:YP_009207222.1 |[Escherichia phage vB_EcoM_VR20]||_Enterobacteria_phage_vB_EcoM_VR20.gbk|uvsX|1179|NC_028894(170336):21509-22687:-1 ^GeneID:26633721^ Enterobacteria phage vB_EcoM_VR20, complete genome.|neighbours:ID:YP_009207221.1(-1),ID:YP_009207223.1(-1)|neighbour_genes:head vertex assembly..,hypothetical protein|
MSIADLKSRLIKASTSKMTATLTKSKFFNDKDVVRTKIPMLNIAISGALDGGMQSGLTIFAGPSKHFKSNMGLTMVSAYMNKYPEAICLFYDSEFGITEAYLRAMKVDPERVIHTPIQSVEQLKVDMVNQLEAIERGEKVIIFIDSIGNMASKKETEDALNEKVVGDMTRAKSLKSLFRIVTPFFSIKDIPCVAVNHTIETIEMYSKTVMTGGTGVMYSADTVFIIGKRQIKETGKELEGFQFVLNAEKSRMVKEKSKFFIDVKFDGGIDPYSGLLDMAMEIGFVVKPKVGWYNREYLDVETGEMVREEKSWRAKDTNCTEFWGPLFKHEPFRDAIKRHYQLGAIDSNAVVDAEVDELISSKVEKYSAPEGKSKPSAADIENDLDMMEDLDE
>ID:YP_009209789.1 |[Escherichia phage vB_EcoM_VR25]||_Enterobacteria_phage_vB_EcoM_VR25_.gbk|uvsX|1179|NC_028925(170822):22052-23230:-1 ^GeneID:26636209^ Enterobacteria phage vB_EcoM_VR25, complete genome.|neighbours:ID:YP_009209788.1(-1),ID:YP_009209790.1(-1)|neighbour_genes:head vertex assembly..,hypothetical protein|
MSIADLKSRLIKASTSKMTATLTKSKFFNDKDVVRTKIPMLNIAISGALDGGMQSGLTIFAGPSKHFKSNMGLTMVSAYMNKYPEAICLFYDSEFGITEAYLRAMKVDPERVIHTPIQSVEQLKVDMVNQLEAIERGEKVIIFIDSIGNMASKKETEDALNEKVVGDMTRAKSLKSLFRIVTPFFSIKDIPCVAVNHTIETIEMYSKTVMTGGTGVMYSADTVFIIGKRQIKETGKELEGFQFVLNAEKSRMVKEKSKFFIDVKFDGGIDPYSGLLDMAMEIGFVVKPKVGWYNREYLDVETGEMVREEKSWRAKDTNCTEFWGPLFKHEPFRDAIKRHYQLGAIDSNAVVDAEVDELIASKVEKYSAPVGKTKPSAADIENDLDMMEDLDE
>ID:YP_009213881.1 |[Escherichia phage vB_EcoM_VR26]||_Enterobacteria_phage_vB_EcoM_VR26_.gbk|uvsX|1179|NC_028957(171541):22328-23506:-1 ^GeneID:26640337^ Enterobacteria phage vB_EcoM_VR26, complete genome.|neighbours:ID:YP_009213880.1(-1),ID:YP_009213882.1(-1)|neighbour_genes:head vertex assembly..,hypothetical protein|
MSIADLKSRLIKASTSKMTATLTKSKFFNDKDVVRTKIPMLNIAISGALDGGMQSGLTIFAGPSKHFKSNMGLTMVSAYMNKYPEAICLFYDSEFGITEAYLRAMKVDPERVIHTPIQSVEQLKVDMVNQLEAIERGEKVIIFIDSIGNMASKKETEDALNEKVVGDMTRAKSLKSLFRIVTPFFSIKDIPCVAVNHTIETIEMYSKTVMTGGTGVMYSADTVFIIGKRQIKETGKELEGFQFVLNAEKSRMVKEKSKFFIDVKFDGGIDPYSGLLDMAMEIGFVVKPKVGWYNREYLDVETGEMVREEKSWRAKDTNCTEFWGPLFKHEPFRDAIKRHYQLGAIDSNAVVDAEVDELISSKVEKYSAPEGKSKPSAADIENDLDMMEDLDE
>ID:YP_009205735.1 |[Enterobacteria phage vB_EcoM_VR5]||_Enterobacteria_phage_vB_EcoM_VR5.gbk|uvsX|1173|NC_028881(170473):21239-22411:-1 ^GeneID:26632346^ Enterobacteria phage vB_EcoM_VR5, complete genome.|neighbours:ID:YP_009205734.1(-1),ID:YP_009205736.1(-1)|neighbour_genes:head vertex assembly..,hypothetical protein|
MSDLKSRLIKASTSKMTADLTKSKLFNGRDEVPTRIPMLNIALGGALNAGLQSGLTIFAAPSKHFKTLFGLTMVAAYMKKYPDAICLFYDSEFGASESYFRSMGVDLERVVHTPIQSVEQLKVDMTNQLEEITRGEKVIIFIDSIGNTASKKETEDALNEKVVGDMTRAKSLKSLFRIVTPYLTIKDIPCVAINHTAMEIGGMYPKEIMGGGTGILYSASTVFFISKRQVKDGTELTGYDFTLKAEKSRTVKEKSTFPITVNFEGGIDPFSGLLEMATEIGFVVKPKAGWYNRAFLDETTGEMVQEEKSWRAKATDCVEFWGPLFKHAPFRAAIENKYKLGAINSIKEVDDAVNDLINSRVSKNVAVKLSGDAQSAADIENDLEEMDLND
> |[Tevenvirinae _Erwinia_phage_Cronus]||_Erwinia_phage_Cronus.gb|recombination protei..|1164|MH059636.2(175774):18690-19853:-1 ^RAST2:fig|1198136.105.peg.36^ Tevenvirinae _Erwinia_phage_Cronus|neighbours:(-1),(-1)|neighbour_genes:hypothetical protein,hypothetical protein|
MSLKERLIKASTSKMTSDLAKSKFFNDKDVVRTKIPMLNIAFAGDLTGGVQAGLTIFAGPSKHFKSNMSLTVISAYMNKHPDAICLFYDSEFGITPAYLKSQGVDPDRVVHTPVQSVEQLKVDMINQLEAIERGEKVIVFIDSIGNMASKKETEDALNEKVVADMTRAKALKSLFRIATPYFTIKNIPCIAVNHTIETIEMFSKTVMTGGTGPMYSADTVFIIGKRQIKDGTELEGYQFVLNAEKSRTVKEKSKFFIDVRFDGGIDPYSGLLDMALDLGFVVKPKNGWYSREYCDVNTGEMYREDKSWRAKDTSSTEFWGPLFKHEPFREAIKRRYQLGAIEHNVAVDEEVAKLIGSKVEDFKVPDRGPAQSAADTETELEDFMNEE
>ID:YP_009592922.1 |[Escherichia coli O157 typing phage 3]||_Escherichia_coli_O157_typing_phage_3_.gbk|recombinase A|1173|NC_041863(168733):127589-128761:1 ^GeneID:40068418^ Escherichia coli O157 typing phage 3, complete genome.|neighbours:ID:YP_009592921.1(1),ID:YP_009592923.1(1)|neighbour_genes:hypothetical protein,head assembly protei..|
MSDLKSRLIKASTSKMTADLTKSKLFNNRDEVPTRIPMLNIALGGALNAGLQSGLTIFAAPSKHFKTLFGLTMVAAYMKKYKDAICLFYDSEFGASESYFRSMGVDLDRVVHTPIQSVEQLKVDMTNQLDAIERGDKVIIFIDSIGNTASKKETEDALNEKVVGDMSRAKALKSLFRIVTPYLTIKDIPCVAINHTAMEIGGLYPKEIMGGGTGILYSANTVFFISKRQVKEGTELTGYDFTLKAEKSRTVKEKSTFPITVNFDGGIDPFSGLLEMATEIGFVVKPKAGWYAREFLDEETGEMIREEKSWRAKATDCVEFWGPLFKHKPFRDAIETKYKLGAISSIKEVDDAVNDLINCKATTKVPVKTSDAPSAADIENDLDEMEDFDE
>ID:YP_009593053.1 |[Escherichia coli O157 typing phage 6]||_Escherichia_coli_O157_typing_phage_6_.gbk|recombinase A|1173|NC_041864(160570):39972-41144:-1 ^GeneID:40068550^ Escherichia coli O157 typing phage 6, complete genome.|neighbours:ID:YP_009593052.1(-1),ID:YP_009593054.1(-1)|neighbour_genes:head assembly protei..,hypothetical protein|
MSDLKSRLIKASTSKMTADLTKSKLFNNRDEVPTRIPMLNIALGGALNAGLQSGLTIFAAPSKHFKTLFGLTMVAAYMKKYKDAICLFYDSEFGASESYFRSMGVDLDRVVHTPIQSVEQLKVDMTNQLDAIERGDKVIIFIDSIGNTASKKETEDALNEKVVGDMSRAKALKSLFRIVTPYLTIKDIPCVAINHTAMEIGGLYPKEIMGGGTGILYSANTVFFISKRQVKEGTELTGYDFTLKAEKSRTVKEKSTFPITVNFDGGIDPFSGLLEMATEIGFVVKPKAGWYAREFLDEETGEMIREEKSWRAKATDCVEFWGPLFKHKPFRDAIETKYKLGAISSIKEVDDAVNDLINCKATTKVPVKTSDAPSAADIENDLDEMEDFDE
>ID:YP_009225220.1 |[Escherichia phage APCEc01]||_Escherichia_phage_APCEc01_.gbk|RecA-like recombinat..|1173|NC_029091(168771):162102-163274:1 ^GeneID:26796173^ Escherichia phage APCEc01, complete genome.|neighbours:ID:YP_009225219.1(1),ID:YP_009225221.1(1)|neighbour_genes:hypothetical protein,hypothetical protein|
MSDLKSRLIKASTSKMTADLTKSKLFNNRDEVPTRIPMLNIALGGALNAGLQSGLTIFAAPSKHFKTLFGLTMVAAYMKKYKDAICLFYDSEFGASESYFRSMGVDLDRVVHTPIQSVEQLKVDMTNQLDAIERGDKVIIFIDSIGNTASKKETEDALNEKVVGDMSRAKALKSLFRIVTPYLTIKDIPCVAINHTAMEIGGLYPKEIMGGGTGILYSANTVFFISKRQVKEGTELTGYDFTLKAEKSRTVKEKSTFPITVNFDGGIDPFSGLLEMATEIGFVVKPKAGWYAREFLDEETGEMIREEKSWRAKATDCVEFWGPLFKHKPFRDAIETKYKLGAISSIKEVDDAVNDLINCKATTKVPVKTSDAPSAADIENDLDEMEDFDE
> |[Tevenvirinae _Escherichia_phage_AnYang]||_Escherichia_phage_AnYang.gb|recombination protei..|1182|MK234886.1(169215):157869-159050:-1 ^RAST2:fig|1198136.106.peg.273^ Tevenvirinae _Escherichia_phage_AnYang|neighbours:(-1),(-1)|neighbour_genes:Phage capsid vertex ..,hypothetical protein|
MSDLKSRLIKASTSKMTADLTKSKLFNGRDEVPTRIPMLNIALGGALNAGLQSGLTIFAAPSKHFKTLFGLTMVAAYMKKYPDAICLFYDSEFGASESYFRSMGVDLERVVHTPIQSVEQLKVDMTNQLEEITRGEKVIIFIDSIGNTASKKETEDALNEKVVGDMTRAKSLKSLFRIVTPYLTIKDIPCVAINHTAMEIGGMYPKEIMGGGTGILYSASTVFFISKRQVKDGTELTGYDFTLKAEKSRTVKEKSTFPITVNFEGGIDPFSGLLEMATDIGFVVKPKAGWYNRAFLDETTGEMVQEEKAWRAKATDCVEFWGPLFKHAPFREAIENKYKLGAINSIKEVDDAVNDLINSRVSKNVAVKLGGNTQSAADIESDLENMNFVSDHD
> |[Tevenvirinae Escherichia_phage_CF2]||_Escherichia_phage_CF2.gb|Phage recombination ..|1182|NC_041919.1(168188):135141-136322:1 ^RAST2:fig|1198136.52.peg.217^ Tevenvirinae Escherichia_phage_CF2|neighbours:(1),(1)|neighbour_genes:glucosyl transferase,Phage capsid and sca..|
MSIADLKSRLIKASTSKMTAELTTSKFFNEKDVIRTKIPMLNIAISGAIDGGMQSGLTIFAGPSKHFKSNMSLTMVAAYLNKYPDAVCLFYDSEFGITPAYLRSMGVDPERVIHTPIQSVEQLKIDMVNQLEAIERGEKVIVFIDSIGNMASKKETEDALNEKSVADMTRAKSLKSLFRIVTPYFSIKNIPCVAVNHTIETIEMFSKTVMTGGTGVMYSADTVFIIGKRQIKDGSDLQGYQFVLNVEKSRTVKEKSKFFIDVKFDGGIDPYSGLLDMALELGFVVKPKNGWYAREFLDEETGEMIREEKSWRAKDTNCTTFWGPLFKHQPFRDAIKRAYQLGAIDSNEIVEAEVDELINSKVEKFKSPESKSKSAADLETDLEQLSDMEEFNE
>ID:QBO61052.1 |[Escherichia phage D5505]||_Escherichia_phage_D5505_.gbk|putative recombinase|1182|MK327929(168049):20865-22046:-1 ^^ Escherichia phage D5505, complete genome.|neighbours:ID:QBO61051.1(-1),ID:QBO61053.1(-1)|neighbour_genes:putative head assemb..,hypothetical protein|
MSIADLKSRLIKASTSKMTAELTTSKFFNEKDVIRTKIPMLNIAISGAIDGGMQSGLTIFAGPSKHFKSNMSLTMVAAYLNKYPDAVCLFYDSEFGITPAYLRSMGVDPERVIHTPIQSVEQLKIDMVNQLEAIERGEKVIVFIDSIGNMASKKETEDALNEKSVADMTRAKSLKSLFRIVTPYFSIKNIPCVAVNHTIETIEMFSKTVMTGGTGVMYSADTVFIIGKRQIKDGSDLQGYQFVLNVEKSRTVKEKSKFFIDVKFDGGIDPYSGLLDMALELGFVVKPKNGWYAREFLDEETGEMIREEKSWRAKDTNCTTFWGPLFKHQPFRDAIKRAYQLGAIDSNEIVEAEVDELINSKVEKFKSPESKSKSAADLETDLEQLSDMEEFNE
> |[Tevenvirinae Escherichia_phage_ECD7]||_Escherichia_phage_ECD7.gb|Phage recombination ..|1071|NC_041936.1(164706):15217-16287:-1 ^RAST2:fig|1198136.56.peg.28^ Tevenvirinae Escherichia_phage_ECD7|neighbours:(-1),(-1)|neighbour_genes:Phage capsid and sca..,Phage protein|
MSVLEKLKKNSTLKTTAVLSKSSFFNEKTNTRTKIPMLNIAFSGDLKKGFQSGLIFFAGPSKHFKSNMGLTCVSAYMKQNPDAACLFFDSEFGITPAYLESMGVDPDRVVHVPIKNIEELKFEIMNQLEQITREDKVIIFIDSIGNLASKKEVEDAINEKSAQDMTRAKALKGLFRMVTPYLTMNDIPCIAINHTYETQEMFSKTVMSGGTGAMYSANEVFIIGRRQQKEGTEITGYDFILNAEKSRTVKEKSKFPISVTFSGGIDPYSGLLELAVELGWVVKPSNGWYSRSILNTETGEMETEERKFRAKETNSIEFWKPLLTNDKFNEAINDHYKLGQVISDEAVDKEIEDMLA
>ID:YP_009102516.1 |[Escherichia phage ECML-134]||_Escherichia_phage_ECML-134_.gbk|hypothetical protein|1182|NC_025449(166783):20530-21711:-1 ^GeneID:22111699^ Escherichia phage ECML-134, complete genome.|neighbours:ID:YP_009102515.1(-1),ID:YP_009102517.1(-1)|neighbour_genes:hypothetical protein,hypothetical protein|
MSIADLKSRLIKASTSKMTAELTTSKFFNEKDVIRTKIPMLNIAISGAIDGGMQSGLTIFAGPSKHFKSNMSLTMVAAYLNKYPDAVCLFYDSEFGITPAYLRSMGVDPERVIHTPIQSVEQLKIDMVNQLEAIERGEKVIVFIDSIGNMASKKETEDALNEKSVADMTRAKSLKSLFRIVTPYFSIKNIPCVAVNHTIETIEMFSKTVMTGGTGVMYSADTVFIIGKRQIKDGSDLQGYQFVLNVEKSRTVKEKSKFFIDVKFDGGIDPYSGLLDMALELGFVVKPKNGWYAREFLDEETGEMIREEKSWRAKDTNCTTFWGPLFKHQPFRDAIKRAYQLGAIDSNEIVEAEVDELINSKVEKFKSPESKSKSAADLETDLEQLSDMEEFNE
> |[Tevenvirinae Escherichia_phage_EcWhh-1]||_Escherichia_phage_EcWhh-1.gb|recombination protei..|1182|MH791409.1(170524):82626-83807:-1 ^RAST2:fig|1198136.71.peg.140^ Tevenvirinae Escherichia_phage_EcWhh-1|neighbours:(-1),(-1)|neighbour_genes:Phage capsid vertex ..,hypothetical protein|
MSDLKSRLIKASTSKMTADLTKSKLFNGRDEVPTRIPMLNIALGGALNAGLQSGLTIFAAPSKHFKTLFGLTMVAAYMKKYPDAICLFYDSEFGASESYFRSMGVDLERVVHTPIQSVEQLKVDMTNQLEEITRGEKVIIFIDSIGNTASKKETEDALNEKVVGDMTRAKSLKSLFRIVTPYLTIKDIPCVAINHTAMEIGGMYPKEIMGGGTGILYSASTVFFISKRQVKDGTELTGYDFTLKAEKSRTVKEKSTFPITVNFEGGIDPFSGLLEMATDIGFVVKPKAGWYNRAFLDETTGEMVQEEKAWRAKATDCVEFWGPLFKHAPFREAIENKYKLGAINSIKEVDDAVNDLINSRVSKNVSVKLGGNTQSAADIESDLENMNFVSDHD
> |[Tevenvirinae Escherichia_phage_HP3]||_Escherichia_phage_HP3.gb|Phage recombination ..|1173|NC_041920.1(170254):31912-33084:-1 ^RAST2:fig|1198136.53.peg.65^ Tevenvirinae Escherichia_phage_HP3|neighbours:(-1),(-1)|neighbour_genes:Phage capsid and sca..,Phage protein|
MSDLKSRLIKASTSKMTADLTKSKLFNNRDEVPTRIPMLNIALGGALNAGLQSGLTIFAAPSKHFKTLFGLTMVAAYMKKYKDAICLFYDSEFGASESYFRSMGVDLDRVVHTPIQSVEQLKVDMTNQLDAIERGDKVIIFIDSIGNTASKKETEDALNEKVVGDMSRAKALKSLFRIVTPYLTIKDIPCVAINHTAMEIGGLYPKEIMGGGTGILYSANTVFFISKRQVKEGTELTGYDFTLKAEKSRTVKEKSTFPITVNFDGGIDPFSGLLEMATEIGFVVKPKAGWYAREFLDEETGEMIREEKSWRAKATDCVEFWGPLFKHKPFRDAIETKYKLGAISSIKEVDDAVNDLINCKATTKVPVKASDAPSAADIENDLDEMEDFDE
> |[Tevenvirinae _Escherichia_phage_HY01]||_Escherichia_phage_HY01.gb|recombination protei..|1182|NC_027349.1(166977):21058-22239:-1 ^RAST2:fig|1198136.95.peg.43^ Tevenvirinae _Escherichia_phage_HY01|neighbours:(-1),(-1)|neighbour_genes:Phage capsid and sca..,glucosyl transferase|
MSIADLKSRLIKASTSKMTAELTTSKFFNEKDVIRTKIPMLNIAISGAIDGGMQSGLTIFAGPSKHFKSNMSLTMVAAYLNKYPDAVCLFYDSEFGITPAYLRSMGVDPERVIHTPIQSVEQLKIDMVNQLEAIERGEKVIVFIDSIGNMASKKETEDALNEKSVADMTRAKSLKSLFRIVTPYFSIKNIPCVAVNHTIETIEMFSKTVMTGGTGVMYSADTVFIIGKRQIKDGSDLQGYQFVLNVEKSRTVKEKSKFFIDVKFDGGIDPYSGLLDMALELGFVVKPKNGWYAREFLDEETGEMIREEKSWRAKDTNCTTFWGPLFKHQPFRDAIKRAYQLGAIDSNEIVEAEVDELINSKVEKFKSPESKSKSAADLETDLDQLSDMEEFNE
>ID:YP_009284146.1 |[Escherichia phage HY03]||_Escherichia_phage_HY03.gbk|putative recA-like r..|930|NC_031047(170770):99514-100443:1 ^GeneID:29079014^ Escherichia phage HY03, complete genome.|neighbours:ID:YP_009284145.1(1),ID:YP_009284147.1(1)|neighbour_genes:putative beta-glucos..,hypothetical protein|
MSIADLKSRLIKASTSKMTAELTKSKFFNEKDVVRTKIPMLNIAISGALDGGMQSGLTIFAGPSKHFKSNMSLTMVAAYLNKYPDAICLFYDSEFGITPAYLKSMGVDPERVIHTPIQSVEQLKIDMVNQLETIERGEKVIVFIDSIGNMASKKETEDALNEKSVADMTRAKSLKSLFRIVTPYFSIKNIPCVAVNHTIETIELFSKTVMTGGCVIAGTKIQMSDGSTKAVEDIRPGERVKTMVGDNEVTYVWDPETLAEGTPECFEIEFEDGYKVTTSDTHKFLVMVKDIPTWVEAKDLVAGMDCVVR
>ID:YP_009284148.1 |[Escherichia phage HY03]||_Escherichia_phage_HY03.gbk|hypothetical protein|648|NC_031047(170770):101352-101999:1 ^GeneID:29079016^ Escherichia phage HY03, complete genome.|neighbours:ID:YP_009284147.1(1),ID:YP_009284149.1(1)|neighbour_genes:hypothetical protein,putative head vertex..|
MKIKSVKSVGKKEVYDLSVADVEHYVLENGIVTHNTGVMYSADTVFIIGKRQIKDGSDLQGYQFVLNVEKSRTVKEKSKFFIDVKFDGGIDPYSGLLDMALELGFVVKPKNGWYAREFLDEETGEMIREEKSWRAKDTNCTTFWGPLFKHQPFRDAIKRAYQLGAIDSNEIVEAEVDELINSKVEKFKSPESKSKSAADLETDLEQLSDMEEFNE
>ID:BBG28563.1 |[Escherichia phage KIT03]||_Escherichia_phage_KIT03_DNA_.gbk|RecA-like recombinas..|1182|AP018932(166848):21482-22663:-1 ^^ Escherichia phage KIT03 DNA, complete sequence.|neighbours:ID:BBG28562.1(-1),ID:BBG28564.1(-1)|neighbour_genes:head vertex assembly..,beta-glucosyl-HMC-al..|
MSIADLKSRLIKASTSKMTAELTTSKFFNEKDVIRTKIPMLNIAISGAIDGGMQSGLTIFAGPSKHFKSNMSLTMVAAYLNKYPDAVCLFYDSEFGITPAYLRSMGVDPERVIHTPIQSVEQLKIDMVNQLEAIERGEKVIVFIDSIGNMASKKETEDALNEKSVADMTRAKSLKSLFRIVTPYFSIKNIPCVAVNHTIETIEMFSKTVMTGGTGVMYSADTVFIIGKRQIKDGSDLQGYQFVLNVEKSRTVKEKSKFFIDVKFDGGIDPYSGLLDMALELGFVVKPKNGWYAREFLDEETGEMIREEKSWRAKDTNCTTFWGPLFKHQPFRDAIKRAYQLGAIDSNEIVEAEVDELINSKVEKFKSPESKSKSAADLETDLEQLSDMEEFNE
>ID:YP_008060562.1 |[Escherichia phage Lw1]||_Escherichia_phage_Lw1_.gbk|uvsX|1146|NC_021344(176227):21151-22296:-1 ^GeneID:16205010^ Escherichia phage Lw1, complete genome.|neighbours:ID:YP_008060561.1(-1),ID:YP_008060563.1(-1)|neighbour_genes:membrane-associated ..,DNA polymerase|
MSNKALLKKLIKNSNSQSASILSESDVFNNITKTRTRVPILNLVLSGAFDGGLTSGLTLIAGPSKHFKSNLGLVAVAAYLKANEDAVCLFYDSEKGVTKSYLKSMGVDPDRVVYTRITTVEQLRNDVVSQLDALERGDKVIIFVDSVGNTASKKELKDALEDNDKQDMTRAKALKGMFRMVTPYLADIDIPMVCICHTYDTQEMYSKKVISGGTGLMYSADTAIILGKQQVKEGTEVVGYDFIMNVEKSRFVKEKSKFPLHVTYEGGISMFSGLLDLAMEMNFVQTPTKGWRGRAFLNTETGELELEEKKWREAETNCIEFWKPLFKHQPFIDAIQDKYRIPDKEITDGAALEDLYSDDVVESNKVDFDDDIPDDVDLMEE
> |[Tevenvirinae _Escherichia_phage_MX01]||_Escherichia_phage_MX01.gb|recombination protei..|1173|NC_031934.1(168929):21269-22441:-1 ^RAST2:fig|1198136.96.peg.40^ Tevenvirinae _Escherichia_phage_MX01|neighbours:(-1),(-1)|neighbour_genes:Phage capsid vertex ..,hypothetical protein|
MSDLKSRLIKASTSKMTADLTKSKLFNGRDEVPTRIPMLNIALGGALNAGLQSGLTIFAAPSKHFKTLFGLTMVAAYMKKYPDAICLFYDSEFGASESYFRSMGVDLERVVHTPIQSVEQLKVDMTNQLEEITRGEKVIIFIDSIGNTASKKETEDALNEKVVGDMTRAKSLKSLFRIVTPYLTIKDIPCVAINHTAMEIGGMYPKEIMGGGTGILYSASTVFFISKRQVKDGTELTGYDFTLKAEKSRTVKEKSTFPITVNFEGGIDPFSGLLEMATDIGFVVKPKAGWYNRAFLDETTGEMVQEEKAWRAKATDCVEFWGPLFKHAPFREAIENKYKLGAINSIKEVDDAVNDLINSRVSKNVAVKLGGNTQSAADIENDLEEMDLDD
>ID:AYR03952.1 |[Escherichia phage OLB35]||_Escherichia_phage_OLB35_.gbk|RecA-like recombinat..|1173|MH992122(169140):22927-24099:-1 ^^ UNVERIFIED: Escherichia phage OLB35, complete genome.|neighbours:ID:AYR03951.1(-1),ID:AYR03953.1(-1)|neighbour_genes:head vertex assembly..,hypothetical protein|
MSDLKSRLIKASTSKMTADLTKSKLFNNRDEVPTRIPMLNIALGGALNAGLQSGLTIFAAPSKHFKTLFGLTMVAAYMKKYKDAICLFYDSEFGASESYFRSMGVDLDRVVHTPIQSVEQLKVDMTNQLDAIERGDKVIIFIDSIGNTASKKETEDALNEKVVGDMSRAKALKSLFRIVTPYLTIKDIPCVAINHTAMEIGGLYPKEIMGGGTGILYSANTVFFISKRQVKEGTELTGYDFTLKAEKSRTVKEKSTFPITVNFDGGIDPFSGLLEMATEIGFVVKPKAGWYAREFLDEETGEMIREEKSWRAKATDCVEFWGPLFKHKPFRDAIETKYKLGAISSIKEVDDAVNDLINCKATTKVPVKASDAPSAADIENDLDEMEDFDE
> |[Tevenvirinae _Escherichia_phage_PE37]||_Escherichia_phage_PE37.gb|Phage recombination ..|1182|KU925172.1(166423):141191-142372:1 ^RAST2:fig|1198136.98.peg.232^ Tevenvirinae _Escherichia_phage_PE37|neighbours:(1),(1)|neighbour_genes:glucosyl transferase,Phage capsid and sca..|
MSIADLKSRLIKASTSKMTAELTTSKFFNEKDVIRTKIPMLNIAISGAIDGGMQSGLTIFAGPSKHFKSNMSLTMVAAYLNKYPDAVCLFYDSEFGITPAYLRSMGVDPERVIHTPIQSVEQLKIDMVNQLEAIERGEKVIVFIDSIGNMASKKETEDALNEKSVADMTRAKSLKSLFRIVTPYFSIKNIPCVAVNHTIETIEMFSKTVMTGGTGVMYSADTVFIIGKRQIKDGSDLQGYQFVLNVEKSRTVKEKSKFFIDVKFDGGIDPYSGLLDMALELGFVVKPKNGWYAREFLDEETGEMIREEKSWRAKDTNCTTFWGPLFKHQPFRDAIKRAYQLGAIDSNEIVEAEVDELINSKVEKFKSPESKSKSAADLETDLEQLSDMEEFNE
>ID:BBC14378.1 |[Escherichia phage PP01]||_Escherichia_phage_PP01.gbk|uvsX|1182|LC348379(167812):21624-22805:-1 ^^ Escherichia phage PP01 DNA, complete sequence.|neighbours:ID:BBC14377.1(-1),ID:BBC14379.1(-1)|neighbour_genes:40,b-gt|
MSIADLKSRLIKASTSKMTAELTTSKFFNEKDVIRTKIPMLNIAISGAIDGGMQSGLTIFAGPSKHFKSNMSLTMVAAYLNKYPDAVCLFYDSEFGITPAYLRSMGVDPERVIHTPIQSVEQLKIDMVNQLEAIERGEKVIVFIDSIGNMASKKETEDALNEKSVADMTRAKSLKSLFRIVTPYFSIKNIPCVAVNHTIETIEMFSKTVMTGGTGVMYSADTVFIIGKRQIKDGSDLQGYQFVLNVEKSRTVKEKSKFFIDVKFDGGIDPYSGLLDMALELGFVVKPKNGWYAREFLDEETGEMIREEKSWRAKDTNCTTFWGPLFKHQPFRDAIKRAYQLGAIDSNEIVEAEVDELINSKVEKFKSPESKSKSAADLETDLDQLSDMEEFNE
> |[Tevenvirinae _Escherichia_phage_SF]||_Escherichia_phage_SF.gb|Phage recombination ..|1173|MH359124.1(168695):98504-99676:1 ^RAST2:fig|1198136.100.peg.167^ Tevenvirinae _Escherichia_phage_SF|neighbours:(1),(1)|neighbour_genes:Phage protein,Phage capsid and sca..|
MSDLKSRLIKASTSKMTADLTKSKLFNNRDEVPTRIPMLNIALGGALNAGLQSGLTIFAAPSKHFKTLFGLTMVAAYMKKYKDAICLFYDSEFGASESYFRSMGVDLDRVVHTPIQSVEQLKVDMTNQLDAIERGDKVIIFIDSIGNTASKKETEDALNEKVVGDMSRAKALKSLFRIVTPYLTIKDIPCVAINHTAMEIGGLYPKEIMGGGTGILYSANTVFFISKRQVKEGTELTGYDFTLKAEKSRTVKEKSTFPITVNFDGGIDPFSGLLEMATEIGFVVKPKAGWYAREFLDEETGEMIREEKSWRAKATDCVEFWGPLFKHKPFRDAIETKYKLGAISSIKEVDDAVNDLINCKATTKVPVKTSDAPSAADIENDLDEMEDFDE
>ID:YP_009608362.1 |[Escherichia phage ST0]||_Escherichia_phage_ST0.gbk|hypothetical protein|1173|NC_041990(170496):38801-39973:1 ^GeneID:40084384^ Escherichia phage ST0, complete genome.|neighbours:ID:YP_009608361.1(1),ID:YP_009608363.1(1)|neighbour_genes:hypothetical protein,hypothetical protein|
MSDLKSRLIKASTSKMTADLTKSKLFNNRDEVPTRIPMLNIALGGALNAGLQSGLTIFAAPSKHFKTLFGLTMVAAYMKKYKDAICLFYDSEFGASESYFRSMGVDLDRVVHTPIQSVEQLKVDMTNQLDAIERGDKVIIFIDSIGNTASKKETEDALNEKVVGDMSRAKALKSLFRIVTPYLTIKDIPCVAINHTAMEIGGLYPKEIMGGGTGILYSANTVFFISKRQVKEGTELTGYDFTLKAEKSRTVKEKSTFPITVNFDGGIDPFSGLLEMATEIGFVVKPKAGWYAREFLDEETGEMIREEKSWRAKATDCVEFWGPLFKHKPFRDAIETKYKLGAISSIKEVDDAVNDLINCKATTKVPVKTSDAPSAADIENDLDEMEDFDE
>ID:BBC14656.1 |[Escherichia phage T2]||_Escherichia_phage_T2.gbk|uvsX|1182|LC348380(163825):21035-22216:-1 ^^ Escherichia phage T2 DNA, complete sequence.|neighbours:ID:BBC14655.1(-1),ID:BBC14657.1(-1)|neighbour_genes:40,b-gt|
MSIADLKSRLIKASTSKMTAELTTSKFFNEKDVIRTKIPMLNIAISGAIDGGMQSGLTIFAGPSKHFKSNMSLTMVAAYLNKYPDAVCLFYDSEFGITPAYLRSMGVDPERVIHTPIQSVEQLKIDMVNQLEAIERGEKVIVFIDSIGNMASKKETEDALNEKSVADMTRAKSLKSLFRIVTPYFSIKNIPCVAVNHTIETIEMFSKTVMTGGTGVMYSADTVFIIGKRQIKDGSDLQGYQFVLNVEKSRTVKEKSKFFIDVKFDGGIDPYSGLLDMALELGFVVKPKNGWYAREFLDEETGEMIREEKSWRAKDTNCTTFWGPLFKHQPFRDAIKRAYQLGAIDSNEIVEAEVDELINSKVEKFKSPESKSKSAADLETDLEQLSDMEEFNE
>ID:YP_009281381.1 |[Escherichia phage UFV-AREG1]||_Escherichia_phage_UFV-AREG1_.gbk|RecA-like recombinat..|1182|NC_031030(170788):21073-22254:-1 ^GeneID:29063574^ Escherichia phage UFV-AREG1, complete genome.|neighbours:ID:YP_009281380.1(-1),ID:YP_009281382.1(-1)|neighbour_genes:putative head vertex..,beta-glucosyl-HMC-al..|
MSIADLKSRLIKASTSKMTAELTTSKFFNEKDVIRTKIPMLNIAISGAIDGGMQSGLTIFAGPSKHFKSNMSLTMVAAYLNKYPDAVCLFYDSEFGITPAYLRSMGVDPERVIHTPIQSVEQLKIDMVNQLEAIERGEKVIVFIDSIGNMASKKETEDALNEKSVADMTRAKSLKSLFRIVTPYFSIKNIPCVAVNHTIETIEMFSKTVMTGGTGVMYSADTVFIIGKRQIKDGSDLQGYQFVLNVEKSRTVKEKSKFFIDVKFDGGIDPYSGLLDMALELGFVVKPKNGWYAREFLDEETGEMIREEKSWRAKDTNCTTFWGPLFKHQPFRDAIKRAYQLGAIDSNEIVEAEVDELINSKVEKFKSPESKSKSAADLETDLEQLSDMEEFNE
>ID:YP_009323240.1 |[Escherichia phage WG01]||_Escherichia_phage_WG01_.gbk|UvsX RecA-like recom..|1173|NC_031928(169936):20702-21874:-1 ^GeneID:30308366^ Escherichia phage WG01, complete genome.|neighbours:ID:YP_009323239.1(-1),ID:YP_009323241.1(-1)|neighbour_genes:hypothetical protein,hypothetical protein|
MSDLKSRLIKASTSKMTADLTKSKLFNGRDEVPTRIPMLNIALGGALNAGLQSGLTIFAAPSKHFKTLFGLTMVAAYMKKYPDAICLFYDSEFGASESYFRSMGVDLERVVHTPIQSVEQLKVDMTNQLEEITRGEKVIIFIDSIGNTASKKETEDALNEKVVGDMTRAKSLKSLFRIVTPYLTIKDIPCVAINHTAMEIGGMYPKEIMGGGTGILYSASTVFFISKRQVKDGTELTGYDFTLKAEKSRTVKEKSTFPITVNFEGGIDPFSGLLEMATDIGFVVKPKAGWYNRAFLDETTGEMVQEEKAWRAKATDCVEFWGPLFKHAPFREAIENKYKLGAINSIKEVDDAVNDLINSRVSKNVAVKLGGNTQSAADIESDLEEMDLDD
>ID:YP_009030649.1 |[Escherichia phage vB_EcoM_112]||_Escherichia_phage_e112_.gbk|RecA-like recombinat..|1182|NC_024125(168470):22914-24095:-1 ^GeneID:19485192^ Escherichia phage e11/2, complete genome.|neighbours:ID:YP_009030648.1(-1),ID:YP_009030650.1(-1)|neighbour_genes:head vertex assembly..,beta-glucosyl-HMC-al..|
MSIADLKSRLIKASTSKMTAELTTSKFFNEKDVIRTKIPMLNIAISGAIDGGMQSGLTIFAGPSKHFKSNMSLTMVAAYLNKYPDAVCLFYDSEFGITPAYLRSMGVDPERVIHTPIQSVEQLKIDMVNQLEAIERGEKVIVFIDSIGNMASKKETEDALNEKSVADMTRAKSLKSLFRIVTPYFSIKNIPCVAVNHTIETIEMFSKTVMTGGTGVMYSADTVFIIGKRQIKDGSDLQGYQFVLNVEKSRTVKEKSKFFIDVKFDGGIDPYSGLLDMALELGFVVKPKNGWYAREFLDEETGEMIREEKSWRAKDTNCTTFWGPLFKHQPFRDAIKRAYQLGAIDSNEIVEAEVDELINSKVEKFKSPESKSKSAADLETDLEQLSDMEEFNE
>ID:AYN56376.1 |[Escherichia phage p000v]||_Escherichia_phage_p000v_.gbk|recombination and re..|1173|MK047717(167803):127046-128218:1 ^^ Escherichia phage p000v, complete genome.|neighbours:ID:AYN56375.1(1),ID:AYN56377.1(1)|neighbour_genes:hypothetical protein,head formation prote..|
MSDLKSRLIKASTSKMTADLTKSKLFNNRDEVPTRIPMLNIALGGALNAGLQSGLTIFAAPSKHFKTLFGLTMVAAYMKKYKDAICLFYDSEFGASESYFRSMGVDLDRVVHTPIQSVEQLKVDMTNQLDAIERGDKVIIFIDSIGNTASKKETEDALNEKVVGDMSRAKALKSLFRIVTPYLTIKDIPCVAINHTAMEIGGLYPKEIMGGGTGILYSANTVFFISKRQVKEGTELTGYDFTLKAEKSRTVKEKSTFPITVNFDGGIDPFSGLLEMATEIGFVVKPKAGWYAREFLDEETGEMIREEKSWRAKATDCVEFWGPLFKHKPFRDAIEMKYKLGAISSIKEVDDAVNDLINCKATTKVPVKASDAPSAADIENDLDEMEDFDE
> |[Tevenvirinae _Escherichia_phage_p000y]||_Escherichia_phage_p000y.gb|Phage recombination ..|1173|MK047718.1(169872):69542-70714:1 ^RAST2:fig|1198136.97.peg.130^ Tevenvirinae _Escherichia_phage_p000y|neighbours:(1),(1)|neighbour_genes:Phage protein,hypothetical protein|
MSDLKSRLIKASTSKMTADLTKSKLFNNRDEVPTRIPMLNIALGGALNAGLQSGLTIFAAPSKHFKTLFGLTMVAAYMKKYKDAICLFYDSEFGASESYFRSMGVDLDRVVHTPIQSVEQLKVDMTNQLDAIERGDKVIIFIDSIGNTASKKETEDALNEKVVGDMSRAKALKSLFRIVTPYLTIKDIPCVAINHTAMEIGGLYPKEIMGGGTGILYSANTVFFISKRQVKEGTELTGYDFTLKAEKSRTVKEKSTFPITVNFDGGIDPFSGLLEMATEIGFVVKPKAGWYAREFLDEETGEMIREEKSWRAKATDCVEFWGPLFKHKPFRDAIETKYKLGAISSIKEVDDAVNDLINCKATTKVPVKTSDAPSAADIENDLDEMEDFDE
> |[Tevenvirinae _Escherichia_phage_slur02]||_Escherichia_phage_slur02.gb|Phage recombination ..|1182|NC_028927.1(167298):92894-94075:-1 ^RAST2:fig|1198136.99.peg.155^ Tevenvirinae _Escherichia_phage_slur02|neighbours:(-1),(-1)|neighbour_genes:Phage capsid and sca..,glucosyl transferase|
MSIADLKSRLIKASTSKMTAELTTSKFFNEKDVIRTKIPMLNIAISGAIDGGMQSGLTIFAGPSKHFKSNMSLTMVAAYLNKYPDAVCLFYDSEFGITPAYLRSMGVDPERVIHTPIQSVEQLKIDMVNQLEAIERGEKVIVFIDSIGNMASKKETEDALNEKSVADMTRAKSLKSLFRIVTPYFSIKNIPCVAVNHTIETIEMFSKTVMTGGTGVMYSADTVFIIGKRQIKDGSDLQGYQFVLNVEKSRTVKEKSKFFIDVKFDGGIDPYSGLLDMALELGFVVKPKNGWYAREFLDEETGEMIREEKSWRAKDTNCTTFWGPLFKHQPFRDAIKRAYQLGAIDSNEIVEAEVDELINSKVEKFKSPESKSKSAADLETDLEQLSDMEEFNE
>ID:YP_009625205.1 |[Escherichia phage slur03]||_Escherichia_phage_slur03_.gbk|RecA-like recombinat..|1182|NC_042129(167467):147197-148378:1 ^GOA:A0A0M7Q9C8,GeneID:40102087,InterPro:IPR013765,InterPro:IPR020587,InterPro:IPR020588,InterPro:IPR027417,UniProtKB/TrEMBL:A0A0M7Q9C8^ Escherichia phage slur03, complete genome.|neighbours:ID:YP_009625204.1(1),ID:YP_009625206.1(1)|neighbour_genes:hypothetical protein..,putative head vertex..|
MSIADLKSRLIKASTSKMTAELTTSKFFNEKDVIRTKIPMLNIAISGAIDGGMQSGLTIFAGPSKHFKSNMSLTMVAAYLNKYPDAVCLFYDSEFGITPAYLRSMGVDPERVIHTPIQSVEQLKIDMVNQLEAIERGEKVIVFIDSIGNMASKKETEDALNEKSVADMTRAKSLKSLFRIVTPYFSIKNIPCVAVNHTIETIEMFSKTVMTGGTGVMYSADTVFIIGKRQIKDGSDLQGYQFVLNVEKSRTVKEKSKFFIDVKFDGGIDPYSGLLDMALELGFVVKPKNGWYAREFLDEETGEMIREEKSWRAKDTNCTTFWGPLFKHQPFRDAIKRAYQLGAIDSNEIVEAEVDELINSKVEKFKSPESKSKSAADLETDLEQLSDMEEFNE
>ID:YP_009625264.1 |[Escherichia phage slur04]||_Escherichia_phage_slur04_.gbk|recombinase A|1182|NC_042130(167298):7407-8588:-1 ^GOA:A0A0M7Q9K3,GeneID:40102171,InterPro:IPR013765,InterPro:IPR020587,InterPro:IPR020588,InterPro:IPR027417,UniProtKB/TrEMBL:A0A0M7Q9K3^ Escherichia phage slur04, complete genome.|neighbours:ID:YP_009625263.1(-1),ID:YP_009625265.1(-1)|neighbour_genes:Head assembly gene p..,hypothetical protein|
MSIADLKSRLIKASTSKMTAELTTSKFFNEKDVIRTKIPMLNIAISGAIDGGMQSGLTIFAGPSKHFKSNMSLTMVAAYLNKYPDAVCLFYDSEFGITPAYLRSMGVDPERVIHTPIQSVEQLKIDMVNQLEAIERGEKVIVFIDSIGNMASKKETEDALNEKSVADMTRAKSLKSLFRIVTPYFSIKNIPCVAVNHTIETIEMFSKTVMTGGTGVMYSADTVFIIGKRQIKDGSDLQGYQFVLNVEKSRTVKEKSKFFIDVKFDGGIDPYSGLLDMALELGFVVKPKNGWYAREFLDEETGEMIREEKSWRAKDTNCTTFWGPLFKHQPFRDAIKRAYQLGAIDSNEIVEAEVDELINSKVEKFKSPESKSKSAADLETDLEQLSDMEEFNE
> |[Tevenvirinae _Escherichia_phage_slur07]||_Escherichia_phage_slur07.gb|Phage recombination ..|1182|NC_028780.1(167124):140798-141979:1 ^RAST2:fig|1198136.89.peg.226^ Tevenvirinae _Escherichia_phage_slur07|neighbours:(1),(1)|neighbour_genes:glucosyl transferase,Phage capsid and sca..|
MSIADLKSRLIKASTSKMTAELTTSKFFNEKDVIRTKIPMLNIAISGAIDGGMQSGLTIFAGPSKHFKSNMSLTMVAAYLNKYPDAVCLFYDSEFGITPAYLRSMGVDPERVIHTPIQSVEQLKIDMVNQLEAIERGEKVIVFIDSIGNMASKKETEDALNEKSVADMTRAKSLKSLFRIVTPYFSIKNIPCVAVNHTIETIEMFSKTVMTGGTGVMYSADTVFIIGKRQIKDGSDLQGYQFVLNVEKSRTVKEKSKFFIDVKFDGGIDPYSGLLDMALELGFVVKPKNGWYAREFLDEETGEMIREEKSWRAKDTNCTTFWGPLFKHQPFRDAIKRAYQLGAIDSNEIVEAEVDELINSKVEKFKSPESKSKSAADLETDLEQLSDMEEFNE
>ID:CUL02750.1 |[Escherichia phage slur08]||_Escherichia_phage_slur08_.gbk|recombinase A|1182|LN881733(167467):144444-145625:1 ^GOA:A0A0M7QBI6,InterPro:IPR013765,InterPro:IPR020587,InterPro:IPR020588,InterPro:IPR027417,UniProtKB/TrEMBL:A0A0M7QBI6^ Escherichia phage slur08, complete genome.|neighbours:ID:CUL02749.1(1),ID:CUL02751.1(1)|neighbour_genes:hypothetical protein,Head assembly gene p..|
MSIADLKSRLIKASTSKMTAELTTSKFFNEKDVIRTKIPMLNIAISGAIDGGMQSGLTIFAGPSKHFKSNMSLTMVAAYLNKYPDAVCLFYDSEFGITPAYLRSMGVDPERVIHTPIQSVEQLKIDMVNQLEAIERGEKVIVFIDSIGNMASKKETEDALNEKSVADMTRAKSLKSLFRIVTPYFSIKNIPCVAVNHTIETIEMFSKTVMTGGTGVMYSADTVFIIGKRQIKDGSDLQGYQFVLNVEKSRTVKEKSKFFIDVKFDGGIDPYSGLLDMALELGFVVKPKNGWYAREFLDEETGEMIREEKSWRAKDTNCTTFWGPLFKHQPFRDAIKRAYQLGAIDSNEIVEAEVDELINSKVEKFKSPESKSKSAADLETDLEQLSDMEEFNE
>ID:CUL02818.1 |[Escherichia phage slur11]||_Escherichia_phage_slur11_.gbk|recombinase A|1182|LN881734(167298):10953-12134:-1 ^GOA:A0A0M7QC54,InterPro:IPR013765,InterPro:IPR020587,InterPro:IPR020588,InterPro:IPR027417,UniProtKB/TrEMBL:A0A0M7QC54^ Escherichia phage slur11, complete genome.|neighbours:ID:CUL02817.1(-1),ID:CUL02819.1(-1)|neighbour_genes:Head assembly gene p..,hypothetical protein|
MSIADLKSRLIKASTSKMTAELTTSKFFNEKDVIRTKIPMLNIAISGAIDGGMQSGLTIFAGPSKHFKSNMSLTMVAAYLNKYPDAVCLFYDSEFGITPAYLRSMGVDPERVIHTPIQSVEQLKIDMVNQLEAIERGEKVIVFIDSIGNMASKKETEDALNEKSVADMTRAKSLKSLFRIVTPYFSIKNIPCVAVNHTIETIEMFSKTVMTGGTGVMYSADTVFIIGKRQIKDGSDLQGYQFVLNVEKSRTVKEKSKFFIDVKFDGGIDPYSGLLDMALELGFVVKPKNGWYAREFLDEETGEMIREEKSWRAKDTNCTTFWGPLFKHQPFRDAIKRAYQLGAIDSNEIVEAEVDELINSKVEKFKSPESKSKSAADLETDLEQLSDMEEFNE
>ID:CUL03604.1 |[Escherichia phage slur13]||_Escherichia_phage_slur13_.gbk|recombinase A|1182|LN881737(167299):32774-33955:-1 ^GOA:A0A0M7QE30,InterPro:IPR013765,InterPro:IPR020587,InterPro:IPR020588,InterPro:IPR027417,UniProtKB/TrEMBL:A0A0M7QE30^ Escherichia phage slur13, complete genome.|neighbours:ID:CUL03603.1(-1),ID:CUL03605.1(-1)|neighbour_genes:Head assembly gene p..,hypothetical protein|
MSIADLKSRLIKASTSKMTAELTTSKFFNEKDVIRTKIPMLNIAISGAIDGGMQSGLTIFAGPSKHFKSNMSLTMVAAYLNKYPDAVCLFYDSEFGITPAYLRSMGVDPERVIHTPIQSVEQLKIDMVNQLEAIERGEKVIVFIDSIGNMASKKETEDALNEKSVADMTRAKSLKSLFRIVTPYFSIKNIPCVAVNHTIETIEMFSKTVMTGGTGVMYSADTVFIIGKRQIKDGSDLQGYQFVLNVEKSRTVKEKSKFFIDVKFDGGIDPYSGLLDMALELGFVVKPKNGWYAREFLDEETGEMIREEKSWRAKDTNCTTFWGPLFKHQPFRDAIKRAYQLGAIDSNEIVEAEVDELINSKVEKFKSPESKSKSAADLETDLEQLSDMEEFNE
>ID:YP_009180817.1 |[Escherichia phage slur14]||_Escherichia_phage_slur14_.gbk|recombinase A|1182|NC_028448(167467):131302-132483:-1 ^GOA:A0A0M7QF29,GeneID:26227985,InterPro:IPR013765,InterPro:IPR020587,InterPro:IPR020588,InterPro:IPR027417,UniProtKB/TrEMBL:A0A0M7QF29^ Escherichia phage slur14, complete genome.|neighbours:ID:YP_009180816.1(-1),ID:YP_009180818.1(-1)|neighbour_genes:Head assembly gene p..,hypothetical protein|
MSIADLKSRLIKASTSKMTAELTTSKFFNEKDVIRTKIPMLNIAISGAIDGGMQSGLTIFAGPSKHFKSNMSLTMVAAYLNKYPDAVCLFYDSEFGITPAYLRSMGVDPERVIHTPIQSVEQLKIDMVNQLEAIERGEKVIVFIDSIGNMASKKETEDALNEKSVADMTRAKSLKSLFRIVTPYFSIKNIPCVAVNHTIETIEMFSKTVMTGGTGVMYSADTVFIIGKRQIKDGSDLQGYQFVLNVEKSRTVKEKSKFFIDVKFDGGIDPYSGLLDMALELGFVVKPKNGWYAREFLDEETGEMIREEKSWRAKDTNCTTFWGPLFKHQPFRDAIKRAYQLGAIDSNEIVEAEVDELINSKVEKFKSPESKSKSAADLETDLEQLSDMEEFNE
>ID:AVH85876.1 |[Escherichia phage vB_EcoM-G28]||_Escherichia_phage_vB_EcoM-G28.gbk|putative recombinase|1182|MG867727(170121):22233-23414:-1 ^^ Escherichia phage vB_EcoM-G28, complete genome.|neighbours:ID:AVH85875.1(-1),ID:AVH85877.1(-1)|neighbour_genes:putative head assemb..,hypothetical protein|
MSIADLKSRLIKASTSKMTAELTTSKFFNEKDVIRTKIPMLNIAISGAIDGGMQSGLTIFAGPSKHFKSNMSLTMVAAYLNKYPDAVCLFYDSEFGITPAYLRSMGVDPERVIHTPIQSVEQLKIDMVNQLEAIERGEKVIVFIDSIGNMASKKETEDALNEKSVADMTRAKSLKSLFRIVTPYFSIKNIPCVAVNHTIETIEMFSKTVMTGGTGVMYSADTVFIIGKRQIKDGSDLQGYQFVLNVEKSRTVKEKSKFFIDVKFDGGIDPYSGLLDMALELGFVVKPKNGWYAREFLDEETGEMIREEKSWRAKDTNCTTFWGPLFKHQPFRDAIKRAYQLGAIDSNEIVEAEVDELINSKVEKFKSPESKSKSAADLETDLDQLSDMEEFNE
>ID:QDF15067.1 |[Escherichia phage vB_EcoM-Sa45lw]||_Escherichia_phage_vB_EcoM-Sa45lw_.gbk|RecA-like recombinas..|1182|MK977694(167353):21201-22382:-1 ^^ Escherichia phage vB_EcoM-Sa45lw, complete genome.|neighbours:ID:QDF15066.1(-1),ID:QDF15068.1(-1)|neighbour_genes:head vertex assembly..,beta-glucosyl-HMC-al..|
MSIADLKSRLIKASTSKMTAELTTSKFFNEKDVIRTKIPMLNIAISGAIDGGMQSGLTIFAGPSKHFKSNMSLTMVAAYLNKYPDAVCLFYDSEFGITPAYLRSMGVDPERVIHTPIQSVEQLKIDMVNQLEAIERGEKVIVFIDSIGNMASKKETEDALNEKSVADMTRAKSLKSLFRIVTPYFSIKNIPCVAVNHTIETIEMFSKTVMTGGTGVMYSADTVFIIGKRQIKDGSDLQGYQFVLNVEKSRTVKEKSKFFIDVKFDGGIDPYSGLLDMALELGFVVKPKNGWYAREFLDEETGEMIREEKSWRAKDTNCTTFWGPLFKHQPFRDAIKRAYQLGAIDSNEIVEAEVDELINSKVEKFKSPESKSKSAADLETDLEQLSDMEEFNE
>ID:YP_009290310.1 |[Escherichia phage vB_EcoM-UFV13]||_Escherichia_phage_vB_EcoM-UFV13_.gbk|hypothetical protein|1182|NC_031103(165772):21410-22591:-1 ^GeneID:29081106^ Escherichia phage vB_EcoM-UFV13, complete genome.|neighbours:ID:YP_009290309.1(-1),ID:YP_009290311.1(-1)|neighbour_genes:hypothetical protein,hypothetical protein|
MSIADLKSRLIKASTSKMTAELTTSKFFNEKDVIRTKIPMLNIAISGAIDGGMQSGLTIFAGPSKHFKSNMSLTMVAAYLNKYPDAVCLFYDSEFGITPAYLRSMGVDPERVIHTPIQSVEQLKIDMVNQLEAIERGEKVIVFIDSIGNMASKKETEDALNEKSVADMTRAKSLKSLFRIVTPYFSIKNIPCVAVNHTIETIEMFSKTVMTGGTGVMYSADTVFIIGKRQIKDGSDLQGYQFVLNVEKSRTVKEKSKFFIDVKFDGGIDPYSGLLDMALELGFVVKPKNGWYAREFLDEETGEMIREEKSWRAKDTNCTTFWGPLFKHQPFRDAIKRAYQLGAIDSNEIVEAEVDELINSKVEKFKSPESKSKSAADLETDLDQLSDMEEFNE
>ID:AUV60904.1 |[Escherichia phage vB_EcoM-fFiEco06]||_Escherichia_phage_vB_EcoM-fFiEco06_.gbk|uvsX|1182|MG781190(167076):21719-22900:-1 ^^ Escherichia phage vB_EcoM-fFiEco06, complete genome.|neighbours:ID:AUV60903.1(-1),ID:AUV60905.1(-1)|neighbour_genes:head vertex assembly..,glucosyl transferase|
MSIADLKSRLIKASTSKMTAELTTSKFFNEKDVIRTKIPMLNIAISGAIDGGMQSGLTIFAGPSKHFKSNMSLTMVAAYLNKYPDAVCLFYDSEFGITPAYLRSMGVDPERVIHTPIQSVEQLKIDMVNQLEAIERGEKVIVFIDSIGNMASKKETEDALNEKSVADMTRAKSLKSLFRIVTPYFSIKNIPCVAVNHTIETIEMFSKTVMTGGTGVMYSADTVFIIGKRQIKDGSDLQGYQFVLNVEKSRTVKEKSKFFIDVKFDGGIDPYSGLLDMALELGFVVKPKNGWYAREFLDEETGEMIREEKSWRAKDTNCTTFWGPLFKHQPFRDAIKRAYQLGAIDSNEIVEAEVDELINSKVEKFKSPESKSKSAADLETDLEQLSDMEEFNE
>ID:AUV61177.1 |[Escherichia phage vB_EcoM-fHoEco02]||_Escherichia_phage_vB_EcoM-fHoEco02_.gbk|uvsX|1182|MG781191(167064):21719-22900:-1 ^^ Escherichia phage vB_EcoM-fHoEco02, complete genome.|neighbours:ID:AUV61176.1(-1),ID:AUV61178.1(-1)|neighbour_genes:head vertex assembly..,glucosyl transferase|
MSIADLKSRLIKASTSKMTAELTTSKFFNEKDVIRTKIPMLNIAISGAIDGGMQSGLTIFAGPSKHFKSNMSLTMVAAYLNKYPDAVCLFYDSEFGITPAYLRSMGVDPERVIHTPIQSVEQLKIDMVNQLEAIERGEKVIVFIDSIGNMASKKETEDALNEKSVADMTRAKSLKSLFRIVTPYFSIKNIPCVAVNHTIETIEMFSKTVMTGGTGVMYSADTVFIIGKRQIKDGSDLQGYQFVLNVEKSRTVKEKSKFFIDVKFDGGIDPYSGLLDMALELGFVVKPKNGWYAREFLDEETGEMIREEKSWRAKDTNCTTFWGPLFKHQPFRDAIKRAYQLGAIDSNEIVEAEVDELINSKVEKFKSPESKSKSAADLETDLEQLSDMEEFNE
>ID:AYP69747.1 |[Escherichia phage vB_EcoM_DalCa]||_Escherichia_phage_vB_EcoM_DalCa_.gbk|RecA-like recombinat..|1182|MH992510(166040):20605-21786:-1 ^^ Escherichia phage vB_EcoM_DalCa, complete genome.|neighbours:ID:AYP69860.1(-1),ID:AYP69773.1(-1)|neighbour_genes:head formation prote..,glucosyl transferase|
MSIADLKSRLIKASTSKMTAELTTSKFFNEKDVIRTKIPMLNIAISGAIDGGMQSGLTIFAGPSKHFKSNMSLTMVAAYLNKYPDAICLFYDSEFGITPAYLKSMGVDPERVIHTPIQSVEQLKIDMVNQLETIERGEKVIVFIDSIGNMASKKETEDALNEKSVADMTRAKSLKSLFRIVTPYFSIKNIPCVAVNHTIETIEMFSKTVMTGGTGVMYSADTVFIIGKRQIKDGSDLQGYQFVLNVEKSRTVKEKSKFFIDVKFDGGIDPYSGLLDMALELGFVVKPKNGWYAREFLDEETGEMIREEKSWRAKDTNCTTFWGPLFKHQPFRDAIKRAYQLGAIDSNEIVEAEVDELINSKVEKFKSPESKSKSAADLETDLEQLSDMEEFNE
>ID:QBO63558.1 |[Escherichia phage vB_EcoM_G10400]||_Escherichia_phage_vB_EcoM_G10400.gbk|putative recombinase..|1182|MK327937(170182):21453-22634:-1 ^^ Escherichia phage vB_EcoM_G10400, complete genome.|neighbours:ID:QBO63557.1(-1),ID:QBO63559.1(-1)|neighbour_genes:putative head assemb..,hypothetical protein|
MSIADLKSRLIKASTSKMTAELTTSKFFNEKDVIRTKIPMLNIAISGAIDGGMQSGLTIFAGPSKHFKSNMSLTMVAAYLNKYPDAVCLFYDSEFGITPAYLRSMGVDPERVIHTPIQSVEQLKIDMVNQLEAIERGEKVIVFIDSIGNMASKKETEDALNEKSVADMTRAKSLKSLFRIVTPYFSIKNIPCVAVNHTIETIEMFSKTVMTGGTGVMYSADTVFIIGKRQIKDGSDLQGYQFVLNVEKSRTVKEKSKFFIDVKFDGGIDPYSGLLDMALELGFVVKPKNGWYAREFLDEETGEMIREEKSWRAKDTNCTTFWGPLFKHQPFRDAIKRAYQLGAIDSNEIVEAEVDELINSKVEKFKSPESKSKSAADLETDLEQLSDMEEFNE
>ID:QBO62181.1 |[Escherichia phage vB_EcoM_G2248]||_Escherichia_phage_vB_EcoM_G2248.gbk|putative recombinase..|1071|MK327932(170678):15200-16270:-1 ^^ Escherichia phage vB_EcoM_G2248, complete genome.|neighbours:ID:QBO62180.1(-1),ID:QBO62182.1(-1)|neighbour_genes:hypothetical protein,hypothetical protein|
MSVLEKLKKNSTLKTTAVLSKSSFFNEKTNTRTKIPMLNIAFSGDVKKGFQSGLIFFAGPSKHFKSNMGLTCVSAYMKQNPDAACLFFDSEFGITSAYLESMGVDPDRVVHVPIKNIEELKFEIMNQLEQITREDKVIIFIDSIGNLASKKEVEDAINEKSAQDMTRAKALKGLFRMVTPYLTMNDIPCIAINHTYETQEMFSKTVMSGGTGAMYSANEVFIIGRRQQKEGTEITGYDFILNAEKSRTVKEKSKFPISVTFSGGIDPYSGLLELAVELGWVVKPSNGWYSRSILNTETGEMETEERKFRAKETNSIEFWKPLLTNDKFNEAINDHYKLGQVISDEAVDKEIEDMLA
> |[Tevenvirinae Escherichia_phage_vB_EcoM_G2285]||_Escherichia_phage_vB_EcoM_G2285.gb|Phage recombination ..|1173|MK327933.1(166675):22040-23212:-1 ^RAST2:fig|1198136.60.peg.40^ Tevenvirinae Escherichia_phage_vB_EcoM_G2285|neighbours:(-1),(-1)|neighbour_genes:hypothetical protein,Phage protein|
MSDLKSRLIKASTSKMTADLTKSKLFNNRDEVPTRIPMLNIALGGALNAGLQSGLTIFAAPSKHFKTLFGLTMVAAYMKKYKDAICLFYDSEFGASESYFRSMGVDLDRVVHTPIQSVEQLKVDMTNQLDAIERGDKVIIFIDSIGNTASKKETEDALNEKVVGDMSRAKALKSLFRIVTPYLTIKDIPCVAINHTAMEIGGLYPKEIMGGGTGILYSANTVFFISKRQVKEGTELTGYDFTLKAEKSRTVKEKSTFPITVNFDGGIDPFSGLLEMATEIGFVVKPKAGWYAREFLDEETGEMIREEKSWRAKATDCVEFWGPLFKHKPFRDAIETKYKLGAISSIKEVDDAVNDLINCKATTKVPVKTSDAPSAADIENDLDEMEDFDE
> |[Tevenvirinae _Escherichia_phage_vB_EcoM_G2469]||_Escherichia_phage_vB_EcoM_G2469.gb|Phage recombination ..|1173|MK327934.1(170452):22583-23755:-1 ^RAST2:fig|1198136.90.peg.41^ Tevenvirinae _Escherichia_phage_vB_EcoM_G2469|neighbours:(-1),(-1)|neighbour_genes:Phage capsid and sca..,Phage protein|
MSDLKSRLIKASTSKMTADLTKSKLFNNRDEVPTRIPMLNIALGGALNAGLQSGLTIFAAPSKHFKTLFGLTMVAAYMKKYKDAICLFYDSEFGASESYFRSMGVDLDRVVHTPIQSVEQLKVDMTNQLDAIERGDKVIIFIDSIGNTASKKETEDALNEKVVGDMSRAKALKSLFRIVTPYLTIKDIPCVAINHTAMEIGGLYPKEIMGGGTGILYSANTVFFISKRQVKEGTELTGYDFTLKAEKSRTVKEKSTFPITVNFDGGIDPFSGLLEMATEIGFVVKPKAGWYAREFLDEETGEMIREEKSWRAKATDCVEFWGPLFKHKPFRDAIETKYKLGAISSIKEVDDAVNDLINCKATTKVPVKTSDAPSAADIENDLDEMEDFDE
> |[Tevenvirinae Escherichia_phage_vB_EcoM_G2494]||_Escherichia_phage_vB_EcoM_G2494.gb|Phage recombination ..|1071|MK327935.1(168327):15022-16092:-1 ^RAST2:fig|1198136.61.peg.26^ Tevenvirinae Escherichia_phage_vB_EcoM_G2494|neighbours:(-1),(-1)|neighbour_genes:Phage capsid vertex ..,Phage protein|
MSVLEKLKKNSTLKTTAVLSKSSFFNEKTNTRTKIPMLNIAFSGDLKKGFQSGLIFFAGPSKHFKSNMGLTCVSAYMKQNPDAACLFFDSEFGITPAYLESMGVDPDRVVHVPIKNIEELKFEIMNQLEQITREDKVIIFIDSIGNLASKKEVEDAINEKSAQDMTRAKALKGLFRMVTPYLTMNDIPCIAINHTYETQEMFSKTVMSGGTGAMYSANEVFIIGRRQQKEGTEITGYDFILNAEKSRTVKEKSKFPISVTFSGGIDPYSGLLELAVELGWVVKPSNGWYSRSILNTETGEMETEERKFRAKETNSIEFWKPLLTNDKFNEAINDHYKLGQVISDEAVDKEIEDMLA
>ID:QBO65453.1 |[Escherichia phage vB_EcoM_G2540-3]||_Escherichia_phage_vB_EcoM_G2540-3_.gbk|putative recombinase|1182|MK327944(168654):22178-23359:-1 ^^ Escherichia phage vB_EcoM_G2540-3, complete genome.|neighbours:ID:QBO65452.1(-1),ID:QBO65454.1(-1)|neighbour_genes:putative head assemb..,hypothetical protein|
MSIADLKSRLIKASTSKMTAELTTSKFFNEKDVIRTKIPMLNIAISGAIDGGMQSGLTIFAGPSKHFKSNMSLTMVAAYLNKYPDAVCLFYDSEFGITPAYLRSMGVDPERVIHTPIQSVEQLKIDMVNQLEAIERGEKVIVFIDSIGNMASKKETEDALNEKSVADMTRAKSLKSLFRIVTPYFSIKNIPCVAVNHTIETIEMFSKTVMTGGTGVMYSADTVFIIGKRQIKDGSDLQGYQFVLNVEKSRTVKEKSKFFIDVKFDGGIDPYSGLLDMALELGFVVKPKNGWYAREFLDEETGEMIREEKSWRAKDTNCTTFWGPLFKHQPFRDAIKRAYQLGAIDSNKIVEAEVDELINSKVEKFKSPESKSKSAADLETDLDQLSDMEEFNE
> |[Tevenvirinae _Escherichia_phage_vB_EcoM_G2540]||_Escherichia_phage_vB_EcoM_G2540.gb|recombination protei..|1131|MK327936.1(168886):21708-22838:-1 ^RAST2:fig|1198136.92.peg.45^ Tevenvirinae _Escherichia_phage_vB_EcoM_G2540|neighbours:(-1),(1)|neighbour_genes:Phage capsid and sca..,hypothetical protein|
MTAELTKSKFFNEKDVVRTKIPMLNIAISGALDGGMQSGLTIFAGPSKHFKSNMSLTMVAAYLNKYPDAICLFYDSEFGITPAYLKSMGVDPERVIHTPIQSVEQLKIDMVNQLETIERGEKVIVFIDSIGNMASKKETEDALNEKSVADMTRAKSLKSLFRIVTPYFSIKNIPCVAVNHTIETIEMFSKTVMTGGTGVMYSADTVFIIGKRQIKDGSDLQGYQFVLNVEKSRTVKEKSKFFIDVKFDGGIDPYSGLLDMALELGFVVKPKNGWYAREFLDEETGEMIREEKSWRAKDTNCTTFWGPLFKHQPFRDAIKRAYQLGAIDSNEIVEAEVDELINSKVEKFKSPESKSKSAADLETDLEQLSDMEEFNE
>ID:QBO64363.1 |[Escherichia phage vB_EcoM_G29]||_Escherichia_phage_vB_EcoM_G29_.gbk|putative recombinase|1182|MK327940(168241):22039-23220:-1 ^^ Escherichia phage vB_EcoM_G29, complete genome.|neighbours:ID:QBO64362.1(-1),ID:QBO64364.1(-1)|neighbour_genes:putative head assemb..,hypothetical protein|
MSIADLKSRLIKASTSKMTAELTTSKFFNEKDVIRTKIPMLNIAISGAIDGGMQSGLTIFAGPSKHFKSNMSLTMVAAYLNKYPDAVCLFYDSEFGITPAYLRSMGVDPERVIHTPIQSVEQLKIDMVNQLEAIERGEKVIVFIDSIGNMASKKETEDALNEKSVADMTRAKSLKSLFRIVTPYFSIKNIPCVAVNHTIETIEMFSKTVMTGGTGVMYSADTVFIIGKRQIKDGSDLQGYQFVLNVEKSRTVKEKSKFFIDVKFDGGIDPYSGLLDMALELGFVVKPKNGWYAREFLDEETGEMIREEKSWRAKDTNCTTFWGPLFKHQPFRDAIKRAYQLGAIDSNEIVEAEVDELINSKVEKFKSPESKSKSAADLETDLEQLSDMEEFNE
> |[Tevenvirinae _Escherichia_phage_vB_EcoM_G37-3]||_Escherichia_phage_vB_EcoM_G37-3.gb|Phage recombination ..|1071|MK327941.1(167832):16099-17169:-1 ^RAST2:fig|1198136.91.peg.28^ Tevenvirinae _Escherichia_phage_vB_EcoM_G37-3|neighbours:(-1),(-1)|neighbour_genes:Phage capsid vertex ..,Phage protein|
MSVLEKLKKNSTLKTTAVLSKSSFFNEKTNTRTKIPMLNIAFSGDVKKGFQSGLIFFAGPSKHFKSNMGLTCVSAYMKQNPDAACLFFDSEFGITSAYLESMGVDPDRVVHVPIKNIEELKFEIMNQLEQITREDKVIIFIDSIGNLASKKEVEDAINEKSAQDMTRAKALKGLFRMVTPYLTMNDIPCIAINHTYETQEMFSKTVMSGGTGAMYSANEVFIIGRRQQKEGTEITGYDFILNAEKSRTVKEKSKFPISVTFSGGIDPYSGLLELAVELGWVVKPSNGWYSRSILNTETGEMETEERKFRAKETNSIEFWKPLLTNDKFNEAINDHYKLGQVISDEAVDKEIEDMLA
> |[Tevenvirinae _Escherichia_phage_vB_EcoM_GG4498]||_Escherichia_phage_vB_EcoM_G4498.gb|Phage recombination ..|1182|MK327939.1(167826):21476-22657:-1 ^RAST2:fig|1198136.93.peg.42^ Tevenvirinae _Escherichia_phage_vB_EcoM_GG4498|neighbours:(-1),(-1)|neighbour_genes:Phage capsid and sca..,glucosyl transferase|
MSIADLKSRLIKASTSKMTAELTTSKFFNEKDVIRTKIPMLNIAISGAIDGGMQSGLTIFAGPSKHFKSNMSLTMVAAYLNKYPDAVCLFYDSEFGITPAYLRSMGVDPERVIHTPIQSVEQLKIDMVNQLEAIERGEKVIVFIDSIGNMASKKETEDALNEKSVADMTRAKSLKSLFRIVTPYFSIKNIPCVAVNHTIETIEMFSKTVMTGGTGVMYSADTVFIIGKRQIKDGSDLQGYQFVLNVEKSRTVKEKSKFFIDVKFDGGIDPYSGLLDMALELGFVVKPKNGWYAREFLDEETGEMIREEKSWRAKDTNCTTFWGPLFKHQPFRDAIKRAYQLGAIDSNEIVEAEVDELINSKVEKFKSPESKSKSAADLETDLEQLSDMEEFNE
>ID:QBO65732.1 |[Escherichia phage vB_EcoM_G4500]||_Escherichia_phage_vB_EcoM_G4500_.gbk|putative recombinase|1182|MK327945(168363):22039-23220:-1 ^^ Escherichia phage vB_EcoM_G4500, complete genome.|neighbours:ID:QBO65731.1(-1),ID:QBO65733.1(-1)|neighbour_genes:putative head assemb..,hypothetical protein|
MSIADLKSRLIKASTSKMTAELTTSKFFNEKDVIRTKIPMLNIAISGAIDGGMQSGLTIFAGPSKHFKSNMSLTMVAAYLNKYPDAVCLFYDSEFGITPAYLRSMGVDPERVIHTPIQSVEQLKIDMVNQLEAIERGEKVIVFIDSIGNMASKKETEDALNEKSVADMTRAKSLKSLFRIVTPYFSIKNIPCVAVNHTIETIEMFSKTVMTGGTGVMYSADTVFIIGKRQIKDGSDLQGYQFVLNVEKSRTVKEKSKFFIDVKFDGGIDPYSGLLDMALELGFVVKPKNGWYAREFLDEETGEMIREEKSWRAKDTNCTTFWGPLFKHQPFRDAIKRAYQLGAIDSNEIVEAEVDELINSKVEKFKSPESKSKSAADLETDLEQLSDMEEFNE
>ID:QBO66009.1 |[Escherichia phage vB_EcoM_G4507]||_Escherichia_phage_vB_EcoM_G4507_.gbk|putative recombinase|1182|MK327946(168828):21488-22669:-1 ^^ Escherichia phage vB_EcoM_G4507, complete genome.|neighbours:ID:QBO66008.1(-1),ID:QBO66010.1(-1)|neighbour_genes:putative head assemb..,hypothetical protein|
MSIADLKSRLIKASTSKMTAELTTSKFFNEKDVIRTKIPMLNIAISGAIDGGMQSGLTIFAGPSKHFKSNMSLTMVAAYLNKYPDAVCLFYDSEFGITPAYLRSMGVDPERVIHTPIQSVEQLKIDMVNQLEAIERGEKVIVFIDSIGNMASKKETEDALNEKSVADMTRAKSLKSLFRIVTPYFSIKNIPCVAVNHTIETIEMFSKTVMTGGTGVMYSADTVFIIGKRQIKDGSDLQGYQFVLNVEKSRTVKEKSKFFIDVKFDGGIDPYSGLLDMALELGFVVKPKNGWYAREFLDEETGEMIREEKSWRAKDTNCTTFWGPLFKHQPFRDAIKRAYQLGAIDSNEIVEAEVDELINSKVEKFKSPESKSKSAADLEIDLEQLSDMEEFNE
>ID:QBO64916.1 |[Escherichia phage vB_EcoM_G50]||_Escherichia_phage_vB_EcoM_G50_.gbk|putative recombinase..|1182|MK327942(167728):22007-23188:-1 ^^ Escherichia phage vB_EcoM_G50, complete genome.|neighbours:ID:QBO64915.1(-1),ID:QBO64917.1(-1)|neighbour_genes:putative head assemb..,hypothetical protein|
MSIADLKSRLIKASTSKMTAELTTSKFFNEKDVIRTKIPMLNIAISGAIDGGMQSGLTIFAGPSKHFKSNMSLTMVAAYLNKYPDAVCLFYDSEFGITPAYLRSMGVDPERVIHTPIQSVEQLKIDMVNQLEAIERGEKVIVFIDSIGNMASKKETEDALNEKSVADMTRAKSLKSLFRIVTPYFSIKNIPCVAVNHTIETIEMFSKTVMTGGTGVMYSADTVFIIGKRQIKDGSDLQGYQFVLNVEKSRTVKEKSKFFIDVKFDGGIDPYSGLLDMALELGFVVKPKNGWYAREFLDEETGEMIREEKSWRAKDTNCTTFWGPLFKHQPFRDAIKRAYQLGAIDSNEIVEAEVDELINSKVEKFKSPESKSKSAADLETDLEQLSDMEEFNE
> |[Tevenvirinae _Escherichia_phage_vB_EcoM_G5211]||_Escherichia_phage_vB_EcoM_G5211.gb|Phage recombination ..|1071|MK327947.1(164278):15758-16828:-1 ^RAST2:fig|1198136.94.peg.27^ Tevenvirinae _Escherichia_phage_vB_EcoM_G5211|neighbours:(-1),(-1)|neighbour_genes:Phage capsid and sca..,Phage protein|
MSVLEKLKKNSTLKTTAVLSKSSFFNEKTNTRTKIPMLNIAFSGDLKKGFQSGLIFFAGPSKHFKSNMGLTCVSAYMKQNPDAACLFFDSEFGITPAYLESMGVDPDRVVHVPIKNIEELKFEIMNQLEQITREDKVIIFIDSIGNLASKKEVEDAINEKSAQDMTRAKALKGLFRMVTPYLTMNDIPCIAINHTYETQEMFSKTVMSGGTGAMYSANEVFIIGRRQQKEGTEITGYDFILNAEKSRTVKEKSKFPISVTFSGGIDPYSGLLELAVELGWVVKPSNGWYSRSILNTETGEMETEERKFRAKETNSIEFWKPLLTNDKFNEAINDHYKLGQVISDEAVDKEIEDMLA
>ID:QBO65182.1 |[Escherichia phage vB_EcoM_G53]||_Escherichia_phage_vB_EcoM_G53_.gbk|putative recombinase|1173|MK327943(167834):22644-23816:-1 ^^ Escherichia phage vB_EcoM_G53, complete genome.|neighbours:ID:QBO65181.1(-1),ID:QBO65183.1(-1)|neighbour_genes:hypothetical protein,hypothetical protein|
MSDLKSRLIKASTSKMTADLTKSKLFNNRDEVPTRIPMLNIALGGALNAGLQSGLTIFAAPSKHFKTLFGLTMVAAYMKKYKDAICLFYDSEFGASESYFRSMGVDLDRVVHTPIQSVEQLKVDMTNQLDAIERGDKVIIFIDSIGNTASKKETEDALNEKVVGDMSRAKALKSLFRIVTPYLTIKDIPCVAINHTAMEIGGLYPKEIMGGGTGILYSANTVFFISKRQVKEGTELTGYDFTLKAEKSRTVKEKSTFPITVNFDGGIDPFSGLLEMATEIGFVVKPKAGWYAREFLDEETGEMIREEKSWRAKATDCVEFWGPLFKHKPFRDAIETKYKLGAISSIKEVDDAVNDLINCKATTKVPVKTSDAPSAADIENDLDEMEDFDE
>ID:QBQ79926.1 |[Escherichia phage vB_EcoM_G8]||_Escherichia_phage_vB_EcoM_G8_.gbk|putative recombinase|1182|MK373787(169650):21516-22697:-1 ^^ Escherichia phage vB_EcoM_G8, complete genome.|neighbours:ID:QBQ79925.1(-1),ID:QBQ79927.1(-1)|neighbour_genes:putative head assemb..,hypothetical protein|
MSIADLKSRLIKASTSKMTAELTTSKFFNEKDVIRTKIPMLNIAISGAIDGGMQSGLTIFAGPSKHFKSNMSLTMVAAYLNKYPDAVCLFYDSEFGITPAYLRSMGVDPERVIHTPIQSVEQLKIDMVNQLEAIERGEKVIVFIDSIGNMASKKETEDALNEKSVADMTRAKSLKSLFRIVTPYFSIKNIPCVAVNHTIETIEMFSKTVMTGGTGVMYSADTVFIIGKRQIKDGSDLQGYQFVLNVEKSRTVKEKSKFFIDVKFDGGIDPYSGLLDMALELRFVVKPKNGWYAREFLDEETGEMIREEKSWRAKDTNCTTFWGPLFKHQPFRDAIKRAYQLGAIDSNEIVEAEVDELINSKVEKFKSPESKSKSAADLETDLEQLSDMEEFNE
>ID:QBQ77825.1 |[Escherichia phage vB_EcoM_G9062]||_Escherichia_phage_vB_EcoM_G9062_.gbk|putative recombinase|1182|MK373779(168670):22298-23479:-1 ^^ Escherichia phage vB_EcoM_G9062, complete genome.|neighbours:ID:QBQ77824.1(-1),ID:QBQ77826.1(-1)|neighbour_genes:putative head assemb..,hypothetical protein|
MSIADLKSRLIKASTSKMTAELTTSKFFNEKDVIRTKIPMLNIAISGAIDGGMQSGLTIFAGPSKHFKSNMSLTMVAAYLNKYPDAVCLFYDSEFGITPAYLRSMGVDPERVIHTPIQSVEQLKIDMVNQLEAIERGEKVIVFIDSIGNMASKKETEDALNEKSVADMTRAKSLKSLFRIVTPYFSIKNIPCVAVNHTIETIEMFSKTVMTGGTGVMYSADTVFIIGKRQIKDGSDLQGYQFVLNVEKSRTVKEKSKFFIDVKFDGGIDPYSGLLDMALELGFVVKPKNGWYAREFLDEETGEMIREEKSWRAKDTNCTTFWGPLFKHQPFRDAIKRAYQLGAIDSNEIVEAEVDELINSKVEKFKSPESKSKSAADLETDLEQLSDMEEFNE
>ID:AXC34006.1 |[Escherichia phage vB_EcoM_JB75]||_Escherichia_phage_vB_EcoM_JB75_.gbk|RecA-like recombinat..|1182|MH355584(167208):144326-145507:1 ^^ Escherichia phage vB_EcoM_JB75, complete genome.|neighbours:ID:AXC34032.1(1),ID:AXC34125.1(1)|neighbour_genes:beta-glucosyl-HMC-al..,head vertex assembly..|
MSIADLKSRLIKASTSKMTAELTTSKFFNEKDVIRTKIPMLNIAISGAIDGGMQSGLTIFAGPSKHFKSNMSLTMVAAYLNKYPDAVCLFYDSEFGITPAYLRSMGVDPERVIHTPIQSVEQLKIDMVNQLEAIERGEKVIVFIDSIGNMASKKETEDALNEKSVADMTRAKSLKSLFRIVTPYFSIKNIPCVAVNHTIETIEMFSKTVMTGGTGVMYSADTVFIIGKRQIKDGSDLQGYQFVLNVEKSRTVKEKSKFFIDVKFDGGIDPYSGLLDMALELGFVVKPKNGWYAREFLDEETGEMIREEKSWRAKDTNCTTFWGPLFKHQPFRDAIKRAYQLGAIDSNEIVEAEVDELINSKVEKFKSPESKSKSAADLETDLEQLSDMEEFNE
>ID:YP_009037462.1 |[Escherichia phage vB_EcoM_JS09]||_Escherichia_phage_vB_EcoM_JS09_.gbk|RecA-like recombinat..|1173|NC_024124(169148):147528-148700:1 ^GeneID:19524864^ Escherichia phage vB_EcoM_JS09, complete genome.|neighbours:ID:YP_009037461.1(1),ID:YP_009037463.1(1)|neighbour_genes:hypothetical protein,hypothetical protein|
MSDLKSRLIKASTSKMTADLTKSKLFNNRDEVPTRIPMLNIALGGALNAGLQSGLTIFAAPSKHFKTLFGLTMVAAYMKKYKDAICLFYDSEFGASESYFRSMGVDLDRVVHTPIQSVEQLKVDMTNQLDAIERGDKVIIFIDSIGNTASKKETEDALNEKVVGDMSRAKALKSLFRIVTPYLTIKDIPCVAINHTAMEIGGLYPKEIMGGGTGILYSANTVFFISKRQVKEGTELTGYDFTLKAEKSRTVKEKSTFPITVNFDGGIDPFSGLLEMATEIGFVVKPKAGWYAREFLDEETGEMIREEKSWRAKATDCVEFWGPLFKHKPFRDAIETKYKLGAISSIKEVDDAVNDLINCKATTKVPVKTSDAPSAADIENDLDEMEDFDE
>ID:QBQ78326.1 |[Escherichia phage vB_EcoM_KAW1E185]||_Escherichia_phage_vB_EcoM_KAW1E185_.gbk|putative recombinase|1182|MK373781(164987):21362-22543:-1 ^^ Escherichia phage vB_EcoM_KAW1E185, complete genome.|neighbours:ID:QBQ78325.1(-1),ID:QBQ78327.1(-1)|neighbour_genes:putative head assemb..,hypothetical protein|
MSIADLKSRLIKASTSKMTAELTTSKFFNEKDVIRTKIPMLNIAISGAIDGGMQSGLTIFAGPSKHFKSNMSLTMVAAYLNKYPDAVCLFYDSEFGITPAYLRSMGVDPERVIHTPIQSVEQLKIDMVNQLEAIERGEKVIVFIDSIGNMASKKETEDALNEKSVADMTRAKSLKSLFRIVTPYFSIKNIPCVAVNHTIETIEMFSKTVMTGGTGVMYSADTVFIIGKRQIKDGSDLQGYQFVLNVEKSRTVKEKSKFFIDVKFDGGIDPYSGLLDMALELGFVVKPKNGWYAREFLDEETGEMIREEKSWRAKDTNCTTFWGPLFKHQPFRDAIKRAYQLGAIDSNEIVEAEVDELINSKVEKFKSPESKSKSAADLETDLEQLSDMEEFNE
> |[Tevenvirinae Escherichia_phage_vB_EcoM_KAW3E185]||_Escherichia_phage_vB_EcoM_KAW3E185.gb|Phage recombination ..|1173|MK373782.1(170187):22989-24161:-1 ^RAST2:fig|1198136.54.peg.43^ Tevenvirinae Escherichia_phage_vB_EcoM_KAW3E185|neighbours:(-1),(-1)|neighbour_genes:Phage capsid and sca..,Phage protein|
MSDLKSRLIKASTSKMTADLTKSKLFNNRDEVPTRIPMLNIALGGALNAGLQSGLTIFAAPSKHFKTLFGLTMVAAYMKKYKDAICLFYDSEFGASESYFRSMGVDLDRVVHTPIQSVEQLKVDMTNQLDAIERGDKVIIFIDSIGNTASKKETEDALNEKVVGDMSRAKALKSLFRIVTPYLTIKDIPCVAINHTAMEIGGLYPKEIMGGGTGILYSANTVFFISKRQVKEGTELTGYDFTLKAEKSRTVKEKSTFPITVNFDGGIDPFSGLLEMATEIGFVVKPKAGWYAREFLDEETGEMIREEKSWRAKATDCVEFWGPLFKHKPFRDAIETKYKLGAISSIKEVDDAVNDLINCKATTKVPVKTSDAPSAADIENDLDEMEDFDE
>ID:QBQ79091.1 |[Escherichia phage vB_EcoM_MM02]||_Escherichia_phage_vB_EcoM_MM02_.gbk|putative recombinase|1173|MK373784(169201):22595-23767:-1 ^^ Escherichia phage vB_EcoM_MM02, complete genome.|neighbours:ID:QBQ79090.1(-1),ID:QBQ79092.1(-1)|neighbour_genes:hypothetical protein,hypothetical protein|
MSDLKSRLIKASTSKMTADLTKSKLFNNRDEVPTRIPMLNIALGGALNAGLQSGLTIFAAPSKHFKTLFGLTMVAAYMKKYKDAICLFYDSEFGASESYFRSMGVDLDRVVHTPIQSVEQLKVDMTNQLDAIERGDKVIIFIDSIGNTASKKETEDALNEKVVGDMSRAKALKSLFRIVTPYLTIKDIPCVAINHTAMEIGGLYPKEIMGGGTGILYSANTVFFISKRQVKEGTELTGYDFTLKAEKSRTVKEKSTFPITVNFDGGIDPFSGLLEMATEIGFVVKPKAGWYAREFLDEETGEMIREEKSWRAKATDCVEFWGPLFKHKPFRDAIETKYKLGAISSIKEVDDAVNDLINCKATTKVPVKTSDAPSAADIENDLDEMEDFDE
>ID:QBQ79367.1 |[Escherichia phage vB_EcoM_OE5505]||_Escherichia_phage_vB_EcoM_OE5505_.gbk|putative recombinase|1182|MK373785(168756):21942-23123:-1 ^^ Escherichia phage vB_EcoM_OE5505, complete genome.|neighbours:ID:QBQ79366.1(-1),ID:QBQ79368.1(-1)|neighbour_genes:putative head assemb..,hypothetical protein|
MSIADLKSRLIKASTSKMTAELTTSKFFNEKDVIRTKIPMLNIAISGAIDGGMQSGLTIFAGPSKHFKSNMSLTMVAAYLNKYPDAVCLFYDSEFGITPAYLRSMGVDPERVIHTPIQSVEQLKIDMVNQLEAIERGEKVIVFIDSIGNMASKKETEDALNEKSVADMTRAKSLKSLFRIVTPYFSIKNIPCVAVNHTIETIEMFSKTVMTGGTGVMYSADTVFIIGKRQIKDGSDLQGYQFVLNVEKSRTVKEKSKFFIDVKFDGGIDPYSGLLDMALELGFVVKPKNGWYAREFLDEETGEMIREEKSWRAKDTNCTTFWGPLFKHQPFRDAIKRAYQLGAIDSNEIVEAEVDELINSKVEKFKSPESKSKSAADLETDLEQLSDMEEFNE
> |[Tevenvirinae _Escherichia_phage_vB_EcoM_PhAPEC2]||_Escherichia_phage_vB_EcoM_PhAPEC2.gb|Phage recombination ..|1173|NC_024794.1(167318):22368-23540:-1 ^RAST2:fig|1198136.124.peg.40^ Tevenvirinae _Escherichia_phage_vB_EcoM_PhAPEC2|neighbours:(-1),(-1)|neighbour_genes:Phage capsid and sca..,Phage protein|
MSDLKSRLIKASTSKMTADLTKSKLFNNRDEVPTRIPMLNIALGGALNAGLQSGLTIFAAPSKHFKTLFGLTMVAAYMKKYKDAICLFYDSEFGASESYFRSMGVDLDRVVHTPIQSVEQLKVDMTNQLDAIERGDKVIIFIDSIGNTASKKETEDALNEKVVGDMSRAKALKSLFRIVTPYLTIKDIPCVAINHTAMEIGGLYPKEIMGGGTGILYSANTVFFISKRQVKEGTELTGYDFTLKAEKSRTVKEKSTFPITVNFDGGIDPFSGLLEMATEIGFVVKPKAGWYAREFLDEETGEMIREEKSWRAKATDCVEFWGPLFKHKPFRDAIETKYKLGAISSIKEVDDAVNDLINCKATTKVPVKTSDAPSAADIENDLDEMEDFDE
>ID:QBQ79649.1 |[Escherichia phage vB_EcoM_R5505]||_Escherichia_phage_vB_EcoM_R5505_.gbk|putative recombinase|1182|MK373786(167317):21377-22558:-1 ^^ Escherichia phage vB_EcoM_R5505, complete genome.|neighbours:ID:QBQ79648.1(-1),ID:QBQ79650.1(-1)|neighbour_genes:hypothetical protein,hypothetical protein|
MSIADLKSRLIKASTSKMTAELTTSKFFNEKDVIRTKIPMLNIAISGAIDGGMQSGLTIFAGPSKHFKSNMSLTMVAAYLNKYPDAVCLFYDSEFGITPAYLRSMGVDPERVIHTPIQSVEQLKIDMVNQLEAIERGEKVIVFIDSIGNMASKKETEDALNEKSVADMTRAKSLKSLFRIVTPYFSIKNIPCVAVNHTIETIEMFSKTVMTGGTGVMYSADTVFIIGKRQIKDGSDLQGYQFVLNVEKSRTVKEKSKFFIDVKFDGGIDPYSGLLDMALELGFVVKPKNGWYAREFLDEETGEMIREEKSWRAKDTNCTTFWGPLFKHQPFRDAIKRAYQLGAIDSNEIVEAEVDELINSKVEKFKSPESKSKSAADLETDLEQLSDMEEFNE
>ID:QBQ77066.1 |[Escherichia phage vB_EcoM_WFK]||_Escherichia_phage_vB_EcoM_WFK_.gbk|putative recombinase|1173|MK373775(164590):22603-23775:-1 ^^ Escherichia phage vB_EcoM_WFK, complete genome.|neighbours:ID:QBQ77065.1(-1),ID:QBQ77067.1(-1)|neighbour_genes:hypothetical protein,hypothetical protein|
MSDLKSRLIKASTSKMTADLTKSKLFNNRDEVPTRIPMLNIALGGALNAGLQSGLTIFAAPSKHFKTLFGLTMVAAYMKKYKDAICLFYDSEFGASESYFRSMGVDLDRVVHTPIQSVEQLKVDMTNQLDAIERGDKVIIFIDSIGNTASKKETEDALNEKVVGDMSRAKALKSLFRIVTPYLTIKDIPCVAINHTAMEIGGLYPKEIMGGGTGILYSANTVFFISKRQVKEGTELTGYDFTLKAEKSRTVKEKSTFPITVNFDGGIDPFSGLLEMATEIGFVVKPKAGWYAREFLDEETGEMIREEKSWRAKATDCVEFWGPLFKHKPFRDAIETKYKLGAISSIKEVDDAVNDLINCKATTKVPVKTSDAPSAADIENDLDEMEDFDE
>ID:QBQ76805.1 |[Escherichia phage vB_EcoM_WFL6982]||_Escherichia_phage_vB_EcoM_WFL6982_.gbk|putative recombinase|1173|MK373774(164279):22603-23775:-1 ^^ Escherichia phage vB_EcoM_WFL6982, complete genome.|neighbours:ID:QBQ76804.1(-1),ID:QBQ76806.1(-1)|neighbour_genes:putative head assemb..,hypothetical protein|
MSDLKSRLIKASTSKMTADLTKSKLFNNRDEVPTRIPMLNIALGGALNAGLQSGLTIFAAPSKHFKTLFGLTMVAAYMKKYKDAICLFYDSEFGASESYFRSMGVDLDRVVHTPIQSVEQLKVDMTNQLDAIERGDKVIIFIDSIGNTASKKETEDALNEKVVGDMSRAKALKSLFRIVTPYLTIKDIPCVAINHTAMEIGGLYPKEIMGGGTGILYSANTVFFISKRQVKEGTELTGYDFTLKAEKSRTVKEKSTFPITVNFDGGIDPFSGLLEMATEIGFVVKPKAGWYAREFLDEETGEMIREEKSWRAKATDCVEFWGPLFKHKPFRDAIETKYKLGAISSIKEVDDAVNDLINCKATTKVPVKTSDAPSAADIENDLDEMEDFDE
>ID:QBQ77546.1 |[Escherichia phage vB_EcoM_WFbE185]||_Escherichia_phage_vB_EcoM_WFbE185.gbk|putative recombinase|1173|MK373778(170429):22586-23758:-1 ^^ Escherichia phage vB_EcoM_WFbE185, complete genome.|neighbours:ID:QBQ77545.1(-1),ID:QBQ77547.1(-1)|neighbour_genes:putative head assemb..,hypothetical protein|
MSDLKSRLIKASTSKMTADLTKSKLFNNRDEVPTRIPMLNIALGGALNAGLQSGLTIFAAPSKHFKTLFGLTMVAAYMKKYKDAICLFYDSEFGASESYFRSMGVDLDRVVHTPIQSVEQLKVDMTNQLDAIERGDKVIIFIDSIGNTASKKETEDALNEKVVGDMSRAKALKSLFRIVTPYLTIKDIPCVAINHTAMEIGGLYPKEIMGGGTGILYSANTVFFISKRQVKEGTELTGYDFTLKAEKSRTVKEKSTFPITVNFDGGIDPFSGLLEMATEIGFVVKPKAGWYAREFLDEETGEMIREEKSWRAKATDCVEFWGPLFKHKPFRDAIETKYKLGAISSIKEVDDAVNDLINCKATTKVPVKTSDAPSAADIENDLDKMEDFDE
>ID:YP_007004784.1 |[Escherichia phage wV7]||_Escherichia_phage_wV7_.gbk|RecA-like recombinat..|1182|NC_019505(166452):21184-22365:-1 ^GeneID:14010578^ Escherichia phage wV7, complete genome.|neighbours:ID:YP_007004783.1(-1),ID:YP_007004785.1(-1)|neighbour_genes:head vertex assembly..,beta-glucosyl-HMC-al..|
MSIADLKSRLIKASTSKMTAELTTSKFFNEKDVIRTKIPMLNIAISGAIDGGMQSGLTIFAGPSKHFKSNMSLTMVAAYLNKYPDAVCLFYDSEFGITPAYLRSMGVDPERIIHTPIQSVEQLKIDMVNQLEAIERGEKVIVFIDSIGNMASKKETEDALNEKSVADMTRAKSLKSLFRIVTPYFSIKNIPCVAVNHTIETIEMFSKTVMTGGTGVMYSADTVFIIGKRQIKDGSDLQGYQFVLNVEKSRTVKEKSKFFIDVKFDGGIDPYSGLLDMALELGFVVKPKNGWYAREFLDEETGEMIREEKSWRAKDTNCTTFWGPLFKHQPFRDAIKRAYQLGAIDSNEIVEAEVDELINSKVEKFKSPESKSKSAADLETDLEQLSDMEEFNE
> |[Tevenvirinae Escherichia_virus_KFS-EC]||_Escherichia_virus_KFS-EC.gb|Phage recombination ..|1071|MH560358.1(164715):124200-125270:-1 ^RAST2:fig|1198136.83.peg.206^ Tevenvirinae Escherichia_virus_KFS-EC|neighbours:(-1),(-1)|neighbour_genes:Phage-associated hom..,Phage protein|
MSVLEKLKKNSTLKTTAVLSKSSFFNEKTNTRTKNPMLNIAFSGDLKKGFQSGLIFFAGPSKHFKSNMGLTCVSAYMKQNPDAACLFFDSEFGITSAYLSSMGVDPDRVVHVPIKNIEELKFEIMNQLEQITREDKVIIFIDSIGNLASKKEVEDAINEKSAQDMTRAKALKGLFRMITPYLTMNDIPCIAINHVYSSMDLYPKDIMGGGTGGVYSSNEIFIIGRRQQKEGTEVTGYDFILKAEKSRTVREGSKFPISVTFSGGIDPYSGLLDLAVELGWVVKPSNGWYSRAILNEETGEMEVEDRKVRAKDTDSVEFWKPLLTNEHFQKAINDHYQLGQIISDEAVDKEIEDMLA
>ID:QDK04171.1 |[Escherichia virus VEc20]||_Escherichia_virus_VEc20_.gbk|vec20_041|1182|MN022785(167532):20580-21761:-1 ^^ Escherichia virus VEc20, complete genome.|neighbours:ID:QDK04170.1(-1),ID:QDK04172.1(-1)|neighbour_genes:vec20_040,vec20_042|
MSIADLKSRLIKASTSKMTAELTTSKFFNEKDVIRTKIPMLNIAISGAIDGGMQSGLTIFAGPSKHFKSNMSLTMVAAYLNKYPDAVCLFYDSEFGITPAYLRSMGVDPERVIHTPIQSVEQLKIDMVNQLEAIERGEKVIVFIDSIGNMASKKETEDALNEKSVADMTRAKSLKSLFRIVTPYFSIKNIPCVAVNHTIETIEMFSKTVMTGGTGVMYSADTVFIIGKRQIKDGSDLQGYQFVLNVEKSRTVKEKSKFFIDVKFDGGIDPYSGLLDMALELGFVVKPKNGWYAREFLDEETGEMIREEKSWRAKDTNCTTFWGPLFKHQPFRDAIKRAYQLGAIDSNEIVEAEVDELINSKVEKFKSPESKSKSAADLETDLEQLSDMEEFNE
>ID:VCU44607.1 |[Escherichia virus vB_Eco_mar005P1]|vB_Eco_mar005P1|_Escherichia_virus_vB_Eco_mar005P1_.gbk|uvsX|1173|LR027390(167773):122802-123974:-1 ^^ Escherichia virus vB_Eco_mar005P1 genome assembly, chromosome: 1.|neighbours:ID:VCU44606.1(-1),ID:VCU44608.1(-1)|neighbour_genes:head vertex assembly..,hypothetical protein|
MSDLKSRLIKASTSKMTADLTKSKLFNNRDEVPTRIPMLNIALGGALNAGLQSGLTIFAAPSKHFKTLFGLTMVAAYMKKYKDAICLFYDSEFGASESYFRSMGVDLDRVVHTPIQSVEQLKVDMTNQLDAIERGDKVIIFIDSIGNTASKKETEDALNEKVVGDMSRAKALKSLFRIVTPYLTIKDIPCVAINHTAMEIGGLYPKEIMGGGTGILYSANTVFFISKRQVKEGTELTGYDFTLKAEKSRTVKEKSTFPITVNFDGGIDPFSGLLEMATEIGFVVKPKAGWYAREFLDEETGEMIREEKSWRAKATDCVEFWGPLFKHKPFRDAIETKYKLGAISSIKEVDDAVNDLINCKATTKVPVKASDAPSAADIENDLDEMEDFDE
>ID:VCU44250.1 |[Escherichia virus vB_Eco_mar005P1]|vB_Eco_mar006P2|_Escherichia_virus_vB_Eco_mar005P1_strain_vB_Eco_mar006P2_.gbk|uvsX|1173|LR027387(167773):56051-57223:-1 ^^ Escherichia virus vB_Eco_mar005P1 strain vB_Eco_mar006P2 genome assembly, chromosome: 1.|neighbours:ID:VCU44249.1(-1),ID:VCU44251.1(-1)|neighbour_genes:head vertex assembly..,hypothetical protein|
MSDLKSRLIKASTSKMTADLTKSKLFNNRDEVPTRIPMLNIALGGALNAGLQSGLTIFAAPSKHFKTLFGLTMVAAYMKKYKDAICLFYDSEFGASESYFRSMGVDLDRVVHTPIQSVEQLKVDMTNQLDAIERGDKVIIFIDSIGNTASKKETEDALNEKVVGDMSRAKALKSLFRIVTPYLTIKDIPCVAINHTAMEIGGLYPKEIMGGGTGILYSANTVFFISKRQVKEGTELTGYDFTLKAEKSRTVKEKSTFPITVNFDGGIDPFSGLLEMATEIGFVVKPKAGWYAREFLDEETGEMIREEKSWRAKATDCVEFWGPLFKHKPFRDAIETKYKLGAISSIKEVDDAVNDLINCKATTKVPVKASDAPSAADIENDLDEMEDFDE
>ID:VCU43379.1 |[Escherichia virus vB_Eco_mar005P1]|vB_Eco_mar007P3|_Escherichia_virus_vB_Eco_mar005P1_strain_vB_Eco_mar007P3_.gbk|uvsX|1173|LR027383(167651):145688-146860:-1 ^^ Escherichia virus vB_Eco_mar005P1 strain vB_Eco_mar007P3 genome assembly, chromosome: 1.|neighbours:ID:VCU43378.1(-1),ID:VCU43380.1(-1)|neighbour_genes:head vertex assembly..,hypothetical protein|
MSDLKSRLIKASTSKMTADLTKSKLFNNRDEVPTRIPMLNIALGGALNAGLQSGLTIFAAPSKHFKTLFGLTMVAAYMKKYKDAICLFYDSEFGASESYFRSMGVDLDRVVHTPIQSVEQLKVDMTNQLDAIERGDKVIIFIDSIGNTASKKETEDALNEKVVGDMSRAKALKSLFRIVTPYLTIKDIPCVAINHTAMEIGGLYPKEIMGGGTGILYSANTVFFISKRQVKEGTELTGYDFTLKAEKSRTVKEKSTFPITVNFDGGIDPFSGLLEMATEIGFVVKPKAGWYAREFLDEETGEMIREEKSWRAKATDCVEFWGPLFKHKPFRDAIETKYKLGAISSIKEVDDAVNDLINCKATTKVPVKASDAPSAADIENDLDEMEDFDE
>ID:VCU44094.1 |[Escherichia virus vB_Eco_mar005P1]|vB_Eco_mar008P4|_Escherichia_virus_vB_Eco_mar005P1_strain_vB_Eco_mar008P4_.gbk|uvsX|1173|LR027386(167773):128469-129641:-1 ^^ Escherichia virus vB_Eco_mar005P1 strain vB_Eco_mar008P4 genome assembly, chromosome: 1.|neighbours:ID:VCU44093.1(-1),ID:VCU44095.1(-1)|neighbour_genes:head vertex assembly..,hypothetical protein|
MSDLKSRLIKASTSKMTADLTKSKLFNNRDEVPTRIPMLNIALGGALNAGLQSGLTIFAAPSKHFKTLFGLTMVAAYMKKYKDAICLFYDSEFGASESYFRSMGVDLDRVVHTPIQSVEQLKVDMTNQLDAIERGDKVIIFIDSIGNTASKKETEDALNEKVVGDMSRAKALKSLFRIVTPYLTIKDIPCVAINHTAMEIGGLYPKEIMGGGTGILYSANTVFFISKRQVKEGTELTGYDFTLKAEKSRTVKEKSTFPITVNFDGGIDPFSGLLEMATEIGFVVKPKAGWYAREFLDEETGEMIREEKSWRAKATDCVEFWGPLFKHKPFRDAIETKYKLGAISSIKEVDDAVNDLINCKATTKVPVKASDAPSAADIENDLDEMEDFDE
>ID:VCU44694.1 |[Escherichia virus vB_Eco_mar005P1]|vB_Eco_mar009P5|_Escherichia_virus_vB_Eco_mar005P1_strain_vB_Eco_mar009P5_.gbk|uvsX|1173|LR027391(167658):66-1238:1 ^^ Escherichia virus vB_Eco_mar005P1 strain vB_Eco_mar009P5 genome assembly, chromosome: 1.|neighbours:start(),ID:VCU44695.1(1)|neighbour_genes:start(),head vertex assembly..|
MSDLKSRLIKASTSKMTADLTKSKLFNNRDEVPTRIPMLNIALGGALNAGLQSGLTIFAAPSKHFKTLFGLTMVAAYMKKYKDAICLFYDSEFGASESYFRSMGVDLDRVVHTPIQSVEQLKVDMTNQLDAIERGDKVIIFIDSIGNTASKKETEDALNEKVVGDMSRAKALKSLFRIVTPYLTIKDIPCVAINHTAMEIGGLYPKEIMGGGTGILYSANTVFFISKRQVKEGTELTGYDFTLKAEKSRTVKEKSTFPITVNFDGGIDPFSGLLEMATEIGFVVKPKAGWYAREFLDEETGEMIREEKSWRAKATDCVEFWGPLFKHKPFRDAIETKYKLGAISSIKEVDDAVNDLINCKATTKVPVKASDAPSAADIENDLDEMEDFDE
>ID:AUV57377.1 |[Klebsiella phage KP1]||_Klebsiella_phage_KP1_.gbk|hypothetical protein|1176|MG751100(167989):7931-9106:-1 ^^ Klebsiella phage KP1, complete genome.|neighbours:ID:AUV57376.1(-1),ID:AUV57378.1(-1)|neighbour_genes:capsid and scaffold ..,hypothetical protein|
MSDLKSRLIKASTSKMTAELTKSKFFNEKDVVRTKIPMLNIAISGALDGGMQSGLTIFAGPSKHFKSNMSLTMVSAYLNKYPDAVCLFYDSEFGITPAYLKSMGVDPDRVIHTPVQSVEQLKIDMVNQLEAIERGEKVIVFIDSIGNMASKKETEDALNEKSVADMTRAKSLKSLFRIVTPYFSIKNIPCVAVNHTIETIEMFSKTVMTGGTGPMYSADTVFIIGKRQIKDGTELEGYQFVLNAEKSRTVKEKSKFFIDVKFDGGIDPYSGLLDMALDIGFVVKPKNGWYAREFLDVETGEMIREEKSWRAKDTSSTEFWGPLFKHEPFRDAIKARYQLGAIDSNAAVDEAVAEMINSKVSTKVDGVKLPESGSVSAAEVEDELENFMNED
>ID:APD20413.1 |[Klebsiella phage KPV15]|KPV15|_Klebsiella_phage_KPV15_.gbk|recombination protei..|1176|KY000080(167034):27950-29125:-1 ^^ Klebsiella phage KPV15, complete genome.|neighbours:ID:APD20412.1(-1),ID:APD20414.1(-1)|neighbour_genes:capsid and scaffold ..,hypothetical protein|
MSDLKSRLIKASTSKMTAELTKSKFFNEKDVVRTKIPMLNIAISGALDGGMQSGLTIFAGPSKHFKSNMSLTMVSAYLNKYPDAVCLFYDSEFGITPAYLKSMGVDPDRVIHTPVQSVEQLKIDMVNQLEAIERGEKVIVFIDSIGNMASKKETEDALNEKSVADMTRAKSLKSLFRIVTPYFSIKNIPCVAVNHTIETIEMFSKTVMTGGTGPMYSADTVFIIGKRQIKDGSELEGYQFVLNAEKSRTVKEKSKFFIDVKFDGGIDPYSGLLDMALDIGFVVKPKNGWYAREFLDVETGEMIREEKSWRAKDTSSTEFWGPLFKHEPFRDAIKARYQLGAIDSNAAVDEAVAEMINSKVSTKVDGVKLPESGSVSAAEVEDELENFMNED
> |[Tevenvirinae Klebsiella_phage_Marfa]||_Klebsiella_phage_Marfa.gb|recombination protei..|1170|MN044033.1(168532):18902-20071:-1 ^RAST2:fig|1198136.82.peg.37^ Tevenvirinae Klebsiella_phage_Marfa|neighbours:(-1),(-1)|neighbour_genes:hypothetical protein,hypothetical protein|
MSDLKSRLIKASTTKLTADLTKSKLFNNRDEVMTRIPMLNIALGGSLNSGLQSGLTIFAAPSKHFKTLFGLTMVAAYMKKYPDAICLFYDSEFGASESYFRSMGVDLERVVHTPIQSVEQLKIDMVNQLEAIERGDKVIMFIDSIGNTASKKETQDALDEKQVGDMTRAKSLKSLFRIVTPYLTIKDIPCVAINHTAMEIGSMYPKEVMGGGTGILYSASTVFFISKRQVKEGTELTGYDFTLKAEKSRTVQEKSTFPITVNFKGGIDPFSGLLELATEIGFVVKPKAGWYSRAFLNEETGEMVQEEKSWRAKATDDVEFWGPLFKHKPFRDAIETKYKLGAVSSIKEVDDAVADLLSSKPTSKIPVKAKSAPSAADIEDELENFADEE
>ID:YP_009194281.1 |[Klebsiella phage Matisse]||_Klebsiella_phage_Matisse_.gbk|recombination protei..|1158|NC_028750(176081):21018-22175:-1 ^GeneID:26613219^ Klebsiella phage Matisse, complete genome.|neighbours:ID:YP_009194280.1(-1),ID:YP_009194282.1(-1)|neighbour_genes:head assembly protei..,DNA polymerase|
MSNKALLKKLIKNSNSQTASVLSESDVFNNITITRTRVPILNLALSGAFNGGLTSGLTLFAGPSKHFKSNLGLLTVAAYLKTYEDAVCLFYDSEKGVTKSYLKSMGVDPDRVVYTRITTVEQLRNDVVSQLNALERGDKVIVFVDSVGNTASKKELADALSDNDKQDMTRAKALKGMFRMVTPYLADLDIPMVCICHTYDTQEMYSKKVISGGTGLMYSADTAIILGKQQVKEGTEVVGYDFIMNIEKSRFVKEKSKFPLHVTYEGGISMYSGLLDLAMEMNFVQTVTKGWRNRAFLNTETGELEVEEKKWRESETNSVEFWRPLFTHQPFLKAIEEKYKIPDREISDGSALEDLYSTDSIPDPDLDDDDIPESFDDIEEDNEIL
>ID:AWY06930.1 |[Klebsiella phage Mineola]||_Klebsiella_phage_Mineola_.gbk|RecA-like recombinat..|1176|MH333064(166130):18378-19553:-1 ^^ Klebsiella phage Mineola, complete genome.|neighbours:ID:AWY06929.1(-1),ID:AWY06931.1(-1)|neighbour_genes:head vertex assembly..,hypothetical protein|
MSDLKSRLIKASTSKMTAELTKSKFFNEKDVVRTKIPMLNIAISGALDGGMQSGLTIFAGPSKHFKSNMSLTMVSAYLNKYPDAVCLFYDSEFGITPAYLKSMGVDPDRVIHTPVQSVEQLKIDMVNQLEAIERGEKVIVFIDSIGNMASKKETEDALNEKSVADMTRAKSLKSLFRIVTPYFSIKNIPCVAVNHTIETIEMFSKTVMTGGTGPMYSADTVFIIGKRQIKDGTELEGYQFVLNAEKSRTVKEKSKFFIDVKFDGGIDPYSGLLDMALDIGFVVKPKNGWYAREFLDVETGEMIREEKSWRAKDTSSTEFWGPLFKHEPFRDAIKARYQLGAIDSNAAVDEAVAEMINSKVSTKVDGVKLPESGSVSAAEVEDELENFMNED
>ID:YP_009607233.1 |[Klebsiella phage Miro]||_Klebsiella_phage_Miro_.gbk|DNA recombination an..|1158|NC_041981(176055):21006-22163:-1 ^GeneID:40083241^ Klebsiella phage Miro, complete genome.|neighbours:ID:YP_009607232.1(-1),ID:YP_009607234.1(-1)|neighbour_genes:head assembly protei..,DNA polymerase|
MSNKALLKKLIKNSNSQTASVLSESDVFNNITITRTRVPILNLALSGAFNGGLTSGLTLFAGPSKHFKSNLGLLTVAAYLKTYEDAVCLFYDSEKGVTKSYLKSMGVDPDRVVYTRITTVEQLRNDVVSQLNALERGDKVIVFVDSVGNTASKKELADALSDNDKQDMTRAKALKGMFRMVTPYLADLDIPMVCICHTYDTQEMYSKKVISGGTGLMYSADTAIILGKQQVKEGTEVVGYDFIMNIEKSRFVKEKSKFPLHVTYEGGISMYSGLLDLAMEMNFVQTVTKGWRNRAFLNTETGELEVEEKKWRESETNSVEFWRPLFTHQPFLKAIEEKYKIPDREISDGSALEDLYSTDSIPDPDLDDDDIPESFDDIEENDEIL
> |[Tevenvirinae _Klebsiella_phage_PKO111]||_Klebsiella_phage_PKO111.gb|recombination protei..|1176|NC_031095.1(168758):86186-87361:1 ^RAST2:fig|1198136.84.peg.169^ Tevenvirinae _Klebsiella_phage_PKO111|neighbours:(1),(1)|neighbour_genes:hypothetical protein,capsid and scaffold ..|
MSDLKSRLIKASTSKMTAELTKSKFFNEKDVVRTKIPMLNIAISGALDGGMQSGLTIFAGPSKHFKSNMSLTMVSAYLNKYPDAVCLFYDSEFGITPAYLKSMGVDPDRVIHTPVQSVEQLKIDMVNQLEAIERGEKVIVFIDSIGNMASKKETEDALNEKSVADMTRAKSLKSLFRIVTPYFSIKNIPCVAVNHTIETIEMFSKTVMTGGTGPMYSADTVFIIGKRQIKDGTELEGYQFVLNAEKSRTVKEKSKFFIDVKFDGGIDPYSGLLDMALDIGFVVKPKNGWYAREFLDTETGEMLREEKSWRAKDTSSTEFWGPLFKHEPFRDAIKARYQLGAIDSNAAVDEAVAEMINSKVSTKVDGVKLPESGSVSAAEVEDELENFMNED
>ID:YP_009288715.1 |[Klebsiella phage vB_KpnM_KpV477]||_Klebsiella_phage_vB_KpnM_KpV477_.gbk|putative RecA-like r..|1152|NC_031087(168272):20833-21984:-1 ^GeneID:29067001^ Klebsiella phage vB_KpnM_KpV477, complete genome.|neighbours:ID:YP_009288714.1(-1),ID:YP_009288716.1(-1)|neighbour_genes:putative head assemb..,hypothetical protein|
MSDLKSRLIKASTSKMTAELTKSKFFNEKDVVRTKIPMLNIAISGALDGGMQSGLTIFAGPSKHFKSNMSLTMVSAYLNKYPDAVCLFYDSEFGITPAYLKSMGVDPDRVIHTPVQSVEQLKIDMVNQLEAIERGEKVIVFIDSIGNMASKKETEDALNEKSVADMTRAKSLKSLFRIVTPYFSIKNIPCVAVNHTIETIEMFSKTVMTGGTGPMYSADTVFIIGKRQIKDGTELEGYQFVLNAEKSRTVKEKSKFFIDVKFDGGIDPYSGLLDMALDIGFVVKPKNGWYAREFLDVETGEMIREEKSWRAKDTSSTEFWGPLFKHEPFRDAIKARYQLGAIDSNAAVDEAVAEMINSKVSTKVDGVKLPESVQYQLLKLKMN
>ID:AUO78725.1 |[Klebsiella phage vB_Kpn_F48]||_Klebsiella_phage_vB_Kpn_F48.gbk|recombination protei..|1170|MG746602(170764):45836-47005:1 ^^ Klebsiella phage vB_Kpn_F48, complete genome.|neighbours:ID:AUO78724.1(1),ID:AUO78726.1(1)|neighbour_genes:hypothetical protein,capsid vertex assemb..|
MSDLKSRLIKASTTKLTADLTKSKLFNGRDEVMTRIPMLNIALGGGLNTGLQSGLTIFAAPSKHFKTLFGLTMVAAYMKKYPDAICLFYDSEFGASESYFRSMGVDLERVVHTPIQSVEQLKIDMVNQLEAIERGDKVIMFIDSIGNTASKKETQDALDEKQVGDMTRAKSLKSLFRIVTPYLTIKDIPCVAINHTAMEIGSMYPKEVMGGGTGILYSASTVFFISKRQVKEGTELTGYDFTLKAEKSRTVQEKSTFPITVNFKGGIDPFSGLLELATEIGFVVKPKAGWYSRAFLDEETGEMVQEEKSWRAKATDDVEFWGPLFKHKPFRDAIETKYKLGAISSIKEVDDAVADLLSSKPSTKIPVKAKSAPSAADIEDELDNFADEE
> |[Tevenvirinae Morganella_phage_vB_MmoM_MP1]||_Morganella_phage_vB_MmoM_MP1.gb|recombination protei..|1146|NC_031020.1(163201):19301-20446:-1 ^RAST2:fig|1198136.47.peg.30^ Tevenvirinae Morganella_phage_vB_MmoM_MP1|neighbours:(-1),(-1)|neighbour_genes:hypothetical protein,hypothetical protein|
MSDLRTRLIKASTNKMTSVLSESKLFNEKSVVRTKIPILNIALSGIINGGLQSGMTVLAGPSKHFKSNMGLTLVAAYMNAYPDAICLFYDSEFGITNAYLKSMGVDPDRVVHTPIKNVEELKIDMINQLEAIERGERVIVFIDSIGNTASKKEVEDALNEKSVADMTRAKQLKSLFRMATPYFTLKDIPCVAVNHTIETIEMFSKTVMTGGTGVMYSADNVYIIGRRQIKDGTELQGWQFVLNAEKSRTVKEKSKFFIDVTFDGGIDPYSGLLDIGLETGFVVKPKNGWYVQAFLNKETGEMVTEDKNWRAKDTRCKEFWAPLIKHEPFREAIRSLYQLGQMVHDEEVQKDIDDLLSMKVEEHVFNDLEGGIPPVKLEDEI
>ID:YP_009211461.1 |[Pectobacterium bacteriophage PM2]||_Pectobacterium_bacteriophage_PM2.gbk|RecA-like recombinat..|1191|NC_028940(170286):19783-20973:-1 ^GeneID:26637933^ Pectobacterium bacteriophage PM2, complete genome.|neighbours:ID:YP_009211460.1(-1),ID:YP_009211462.1(-1)|neighbour_genes:head vertex assembly..,hypothetical protein|
MSDLKSRLIKASTTKLTADLTKSKLFNGRDEVMTRIPMLNIALGGGLNTGLQSGLTVFAAPSKHFKTLFGLTMVAAYMKKYPEAICLFYDSEFGASESYFRSMGVDLERVVHTPIQSVEQLKIDMVNQLEAIERGEKVVIFIDSIGNTASKKETQDALDEKQVGDMSRAKSLKSLFRIVTPYLTIKDIPCVAINHTAMEIGGMYPKEIMGGGTGIMYSASTVFFISKRQVKEGTELTGYDFTLKAEKSRTVQEKSTFPITVNFKGGIDPFSGLLEMATEIGFVIKPKAGWYARAFLDEETGEMVQEDKSWRAKATDDVEFWGPLFKHKPFRDAIETKYKLGAISSIKEVDDAVADLLNSKPSTKVPKFSVVKTPADIENDLDQLDEFSVVRSPEGY
>ID:QBP35653.1 |[Phage NC-G]||_Phage_NC-G.gbk|recombination protei..|1173|MK310184(170164):133931-135103:-1 ^^ Phage NC-G, complete genome.|neighbours:ID:QBP35652.1(-1),ID:QBP35654.1(-1)|neighbour_genes:capsid and scaffold ..,hypothetical protein|
MSDLKSRLIKASTSKMTADLTKSKLFNGRDEVPTRIPMLNIALGGALNAGLQSGLTIFAAPSKHFKTLFGLTMVAAYMKKYPDAICLFYDSEFGASESYFRSMGVDLERVVHTPIQSVEQLKVDMTNQLEEITRGEKVIIFIDSIGNTASKKETEDALNEKVVGDMTRAKSLKSLFRIVTPYLTIKDIPCVAINHTAMEIGGMYPKEIMGGGTGILYSASTVFFISKRQVKDGTELTGYDFTLKAEKSRTVKEKSTFPITVNFEGGIDPFSGLLEMATDIGFVVKPKAGWYNRAFLDETTGEMVQEEKSWRAKATDCVEFWGPLFKHAPFREAIENKYKLGAINSIKEVDDAVNDLINSRVSKNVAVKLGGDTQSAADIENDLEEMDLDD
> |[Tevenvirinae _Proteus_phage_phiP4-3]||_Proteus_phage_phiP4-3.gb|recombination protei..|1152|MG696114.1(167849):146521-147672:1 ^RAST2:fig|1198136.86.peg.250^ Tevenvirinae _Proteus_phage_phiP4-3|neighbours:(1),(1)|neighbour_genes:hypothetical protein,hypothetical protein|
MSDLKTRLMKASTNKMTSVLSESKFFNEKSVVRTKIPTLNIALSGDITGGLQSGITILAGPSKHFKSNMGLTLVAAYMKAYKDAICLFYDSEFGITSAYLRSMGVDPDRVVHTPVKNVEELKIDMINQLEAIERGEKVIVFIDSIGNLASKKEVEDALNEKSVADMTRAKQLKSLFRMATPYFTLKDIPCVGINHTIETMEMFSKTVMTGGTGVMYSADNVYIIGRRQIKDGTDLQGYQFVLNVEKSRTVKEKSKFFIDVTFDGGIDPYSGLLDMGLELGFVVKPKNGWYTQAFLDTETGEIVPEEKNWRAKDTRCVAFWGPLLKHGPFREAIETRYKLGQMINDESVEQEVEDLMNLKVEEHVFGSSGIRSTIEELNAMDEL
> |[Tevenvirinae _Proteus_phage_vB_PmiM_Pm5461]||_Proteus_phage_vB_PmiM_Pm5461.gb|recombination protei..|924|NC_028762.1(161989):20611-21534:-1 ^RAST2:fig|1198136.85.peg.33^ Tevenvirinae _Proteus_phage_vB_PmiM_Pm5461|neighbours:(-1),(-1)|neighbour_genes:Phage-associated hom..,hypothetical protein|
MSDLKKRLMKASTNKMTSVLSESKFFNEKSVVRTKIPTLNIALSGIINGGLQSGITILAGPSKHFKSNMGLTLVAAYMNAYPDAICLFYDSEFGITSAYLRSMGVDPDRVVHTPVKNVEELKIDMINQLEAIERGEKVIVFIDSIGNLASKKEVEDALNEKSVADMTRAKQLKSLFRMATPYFTLKDIPCVGINHTIETIEMFSKTVMTGGCVVAGTKIKMADGSTKNVEDIKPGDRVKTLVGDNEVTYIWDPETLAEGTPECIEIEFEDGYKVTVSDTHKFLVMVKDIPTWVEAKDLLVGMDCAIK
> |[Tevenvirinae _Pseudomonas_phage_PspYZU05]||_Pseudomonas_phage_PspYZU05.gb|recombination protei..|927|KY971610.1(166442):44432-45358:-1 ^RAST2:fig|1198136.88.peg.74^ Tevenvirinae _Pseudomonas_phage_PspYZU05|neighbours:(-1),(-1)|neighbour_genes:hypothetical protein,hypothetical protein|
MSDLKARLIKASTSKMTAELTKSKFFNDKDVIRTKIPMLNIAISGALDGGMQSGLTIFAGPSKHFKSNMGLTMVSAYMNKYPDAICLFYDSEFGISEAYLRAMKVDPSRVVHTPIQSVEQLKIDMVNQLEAIERGEKVIIFIDSIGNMASKKETEDALNEKTVADMSRAKALKSLFRIVTPYFSLKDIPCVAINHTIETIEMFSKTVMTGGCVVKGTKIQLANGLMKAVEDFKPGDMVKTMVGGREVTHVWDPETLAEGTPECFEVEFEDGYKVTVSDTHKFLVMVKDIPTWVEAKDLVEGMDCVQSY
>ID:YP_009615518.1 |[Salmonella phage Melville]||_Salmonella_phage_Melville_.gbk|RecA-like recombinat..|1164|NC_042044(159323):17273-18436:-1 ^GeneID:40091982^ Salmonella phage Melville, complete genome.|neighbours:ID:YP_009615517.1(-1),ID:YP_009615519.1(-1)|neighbour_genes:head vertex assembly..,beta glucosyl transf..|
MSDLKSRLIKASTSKMTAELTKSKFFNEKDVIRTKIPMLNIAISGALDGGMQSGLTIFAGPSKHFKSNMSLTMVSAYMTKHPDAICLFYDSEFGITPAYLKSMGVDPDRVIHTPVQSVEQLKIDMVNQLEAIERGEKVIVFIDSIGNLASKKETEDALNEKSVADMTRAKALKSLFRIVTPYFSIKNIPCVAVNHTIETIEMFSKTVMTGGTGPMYSADTVFIIGKRQIKDGTDLQGYQFVLNAEKSRTVKEKSKFFIDVKFDGGIDPYSGLLEMALELGFVVKPKNGWYAREYLDIETGEMVREEKSWRAAATSCVDFWGPMFKHQPFRDAIKRKYQLGAIDSNAVVDAEVDALINSKTEVFKAPEGSHAPSPAAIEDDLDSMMDE
>ID:YP_007501074.1 |[Salmonella phage vB_SenMS16]||_Salmonella_phage_S16_.gbk|RecA-like recombinas..|1164|NC_020416(160221):18260-19423:-1 ^GeneID:14675275^ Salmonella phage S16, complete genome.|neighbours:ID:YP_007501073.1(-1),ID:YP_007501075.1(-1)|neighbour_genes:head vertex assembly..,hypothetical protein|
MSDLKSRLIKASTSKMTAELTKSKFFNEKDVIRTKIPMLNIAISGALDGGMQSGLTIFAGPSKHFKSNMSLTMVSAYMTKHPDAICLFYDSEFGITPAYLKSMGVDPDRVIHTPVQSVEQLKIDMVNQLEEIERGEKVIVFIDSIGNLASKKETEDALNEKSVADMTRAKALKSLFRIVTPYFSIKNIPCVAVNHTIETIEMFSKTVMTGGTGPMYSADTVFIIGKRQIKDGTDLQGYQFVLNAEKSRTVKEKSKFFIDVKFDGGIDPYSGLLEMALELGFVVKPKNGWYAREYLDIETGEMVREEKSWRAAATSCVDFWGPMFKHQPFRDAIKRKYQLGAIDSNAVVDAEVDALINSKTEVFKAPEGSHAPSPAAIEDDLDSMMDE
> |[Tevenvirinae _Salmonella_phage_STML-198]||_Salmonella_phage_STML-198.gb|recombination protei..|1164|NC_027344.1(158099):59700-60863:-1 ^RAST2:fig|1198136.87.peg.111^ Tevenvirinae _Salmonella_phage_STML-198|neighbours:(-1),(-1)|neighbour_genes:hypothetical protein,beta glucosyl transf..|
MSDLKSRLIKASTSKMTAELTKSKFFNEKDVIRTKIPMLNIAISGALDGGMQSGLTIFAGPSKHFKSNMSLTMVSAYMTKHPDAICLFYDSEFGITPAYLKSMGVDPDRVIHTPVQSVEQLKIDMVNQLEAIERGEKVIVFIDSIGNLASKKETEDALNEKSVADMTRAKALKSLFRIVTPYFSIKNIPCVAVNHTIETIEMFSKTVMTGGTGPMYSADTVFIIGKRQIKDGTDLQGYQFVLNAEKSRTVKEKSKFFIDVKFDGGIDPYSGLLEMALELGFVVKPKNGWYAREYLDIETGEMVREEKSWRAAATSCVDFWGPMFKHQPFRDAIKRKYQLGAIDSNAVVDAEVDALINSKTEVFKAPEGSHAPSPAAIEDDLDSMMDE
> |[Tevenvirinae Salmonella phage STP4-a]||_Salmonella_phage_STP4-a.gb|recombination protei..|1164|NC_026607.2(159914):17838-19001:-1 ^RAST2:fig|1198136.48.peg.33^ Tevenvirinae Salmonella phage STP4-a|neighbours:(-1),(-1)|neighbour_genes:Phage head assembly ..,hypothetical protein|
MSDLKSRLIKASTSKMTAELTKSKFFNEKDVIRTKIPMLNIAISGALDGGMQSGLTIFAGPSKHFKSNMSLTMVSAYMTKHPDAICLFYDSEFGITPAYLKSMGVDPDRVVHTPVQSVEQLKIDMVNQLEEIERGEKVIVFIDSIGNLASKKETEDALNEKSVADMTRAKALKSLFRIVTPYFSIKNIPCVAVNHTIETIEMFSKTVMTGGTGPMYSADTVFIIGKRQIKDGTDLQGYQFVLNAEKSRTVKEKSKFFIDVKFDGGIDPYSGLLEMALELGFVVKPKNGWYAREYLDIETGEMVREEKSWRAAATSCVDFWGPMFKHQPFRDAIKRKYQLGAIDSNAVVDAEVDALINSKTEVFKAPEGSHAPSPAAIEDDLDSMMDE
> |[Tevenvirinae Salmonella_phage_vB_SnwM_CGG4-1]||_Salmonella_phage_vB_SnwM_CGG4-1.gb|recombination protei..|1164|NC_031065.1(159878):17883-19046:-1 ^RAST2:fig|1198136.78.peg.34^ Tevenvirinae Salmonella_phage_vB_SnwM_CGG4-1|neighbours:(-1),(-1)|neighbour_genes:Phage head assembly ..,beta glucosyl transf..|
MSDLKSRLIKASTSKMTAELTKSKFFNEKDVIRTKIPMLNIAISGALDGGMQSGLTIFAGPSKHFKSNMSLTMVSAYMTKHPDAICLFYDSEFGITPAYLKSMGVDPDRVVHTPVQSVEQLKIDMVNQLEEIERGEKVIVFIDSIGNLASKKETEDALNEKSVADMTRAKALKSLFRIVTPYFSIKNIPCVAVNHTIETIEMFSKTVMTGGTGPMYSADTVFIIGKRQIKDGTDLQGYQFVLNAEKSRTVKEKSKFFIDVKFDGGIDPYSGLLEMAQELGFVVKPKNGWYAREYLDIETGEMVREEKSWRAAATSCVDFWGPLFKHQPFRDAIKNRYQLGAIDSNAVVDAEVDELINSKTEVFKAPEGSSAPSPAAIEDDLDSMMDE
> |[Tevenvirinae Serratia phage PS2]||_Serratia_phage_PS2.gb|recombination protei..|1194|KJ025957.1(167266):20481-21674:-1 ^RAST2:fig|1198136.49.peg.39^ Tevenvirinae Serratia phage PS2|neighbours:(-1),(-1)|neighbour_genes:hypothetical protein,b-gt beta glucosyl t..|
MSLKDRLIKASTNKNTKSLDKSHLFNEKSVSRTKIPMLNIALSGDIVGGLQSGLTVLAGPSKHFKSNMGLTLVAAYMRNHPDAICLFYDSEFGITPAYLKSMGVDPERVVHTPIMNVEELKLDMINQLHAIERGEHVIVFIDSIGNTASKKEVEDALNEKSVADMTRAKQLKSLFRMATPYFTTKDIPCVAINHTIETMEMFSKTVMTGGSGIMYSADTVFIIGRRQIKDGTELEGYQFVLNAEKSRTVKEKSKFFIDVTFKGGIDPFSGLLDVAMDLGFVVKPKNGWFAKSYLDEETGEMVTEEKNWRANATRSLEFWGDMIKHEPFREAVRMKYKLGAMVTDGVVDSEVDDLLAEAIKLDKKSARKAEKEAVQAKEDDHGEDDDFAQLESGLDNE
>ID:APC45243.1 |[Shigella phage SH7]||_Shigella_phage_SH7_.gbk|RecA-like recombinat..|1182|KX828711(164870):20414-21595:-1 ^^ Shigella phage SH7, complete genome.|neighbours:ID:APC45221.1(-1),ID:APC45101.1(-1)|neighbour_genes:head vertex assembly..,beta-glucosyltransfe..|
MSIADLKSRLIKASTSKMTAELTTSKFFNEKDVIRTKIPMLNIAISGAIDGGMQSGLTIFAGPSKHFKSNMSLTMVAAYLNKYPDAVCLFYDSEFGITPAYLRSMGVDPERVIHTPIQSVEQLKIDMVNQLEAIERGEKVIVFIDSIGNMASKKETEDALNEKSVADMTRAKSLKSLFRIVTPYFSIKNIPCVAVNHTIETIEMFSKTVMTGGTGVMYSADTVFIIGKRQIKDGSDLQGYQFVLNVEKSRTVKEKSKFFIDVKFDGGIDPYSGLLDMALELGFVVKPKNGWYAREFLDEETGEMIREEKSWRAKDTNCTTFWGPLFKHQPFRDAIKRAYQLGAIDSNEIVEAEVDELINSKVEKFKSPESKSKSAADLETDLEQLSDMEEFNE
>ID:YP_009288410.1 |[Shigella phage SHBML-50-1]||_Shigella_phage_SHBML-50-1_.gbk|recombination protei..|1182|NC_031085(166634):22590-23771:-1 ^GeneID:29060500^ Shigella phage SHBML-50-1, complete genome.|neighbours:ID:YP_009288409.1(-1),ID:YP_009288411.1(-1)|neighbour_genes:capsid and scaffold ..,glucosyl transferase|
MSIADLKSRLIKASTSKMTAELTTSKFFNEKDVIRTKIPMLNIAISGAIDGGMQSGLTIFAGPSKHFKSNMSLTMVAAYLNKYPDAVCLFYDSEFGITPAYLRSMGVDPERVIHTPIQSVEQLKIDMVNQLEAIERGEKVIVFIDSIGNMASKKETEDALNEKSVADMTRAKSLKSLFRIVTPYFSIKNIPCVAVNHTIETIEMFSKTVMTGGTGVMYSADTVFIIGKRQIKDGSDLQGYQFVLNVEKSRTVKEKSKFFIDVKFDGGIDPYSGLLDMALELGFVVKPKNGWYAREFLDEETGEMIREEKSWRAKDTNCTTFWGPLFKHQPFRDAIKRAYQLGAIDSNEIVEAEVDELINSKVEKFKSPESKSKSAADLETDLEQLSDMEEFNE
>ID:YP_009277684.1 |[Shigella phage SHFML-11]||_Shigella_phage_SHFML-11.gbk|recombination protei..|1182|NC_030953(170650):138134-139315:-1 ^GeneID:29056391^ Shigella phage SHFML-11, complete genome.|neighbours:ID:YP_009277683.1(-1),ID:YP_009277685.1(-1)|neighbour_genes:capsid and scaffold ..,glucosyl transferase|
MSIADLKSRLIKASTSKMTAELTTSKFFNEKDVIRTKIPMLNIAISGAIDGGMQSGLTIFAGPSKHFKSNMSLTMVAAYLNKYPDAVCLFYDSEFGITPAYLRSMGVDPERVIHTPIQSVEQLKIDMVNQLEAIERGEKVIVFIDSIGNMASKKETEDALNEKSVADMTRAKSLKSLFRIVTPYFSIKNIPCVAVNHTIETIEMFSKTVMTGGTGVMYSADTVFIIGKRQIKDGSDLQGYQFVLNVEKSRTVKEKSKFFIDVKFDGGIDPYSGLLDMALELGFVVKPKNGWYAREFLDEETGEMIREEKSWRAKDTNCTTFWGPLFKHQPFRDAIKRAYQLGAIDSNEIVEAEVDELINSKVEKFKYPESKSKSAADLETDLEQLSDMEEFNE
> |[Viruses Shigella phage SHFML-26]||_Shigella_phage_SHFML-26.gb|hypothetical protein|1182|NC_031011.1(168993):87380-88561:-1 ^RAST2:fig|10239.69.peg.142^ Viruses Shigella phage SHFML-26|neighbours:(-1),(-1)|neighbour_genes:Phage capsid and sca..,Glucosyl transferase|
MSIADLKSRLIKASTSKMTAELTTSKFFNEKDVIRTKIPMLNIAISGAIDGGMQSGLTIFAGPSKHFKSNMSLTMVAAYLNKYPDAVCLFYDSEFGITPAYLRSMGVDPERVIHTPIQSVEQLKIDMVNQLEAIERGEKVIVFIDSIGNMASKKETEDALNEKSVADMTRAKSLKSLFRIVTPYFSIKNIPCVAVNHTIETIEMFSKTVMTGGTGVMYSADTVFIIGKRQIKDGSDLQGYQFVLNVEKSRTVKEKSKFFIDVKFDGGIDPYSGLLDMALELGFVVKPKNGWYAREFLDEETGEMIREEKSWRAKDTNCTTFWGPLFKHQPFRDAIKRAYQLGAIDSNEIVEAEVDELINSKVEKFKSPESKSKSAADLETDLEQLSDMEEFNE
> |[Tevenvirinae Shigella_phage_SHSML-52-1]||_Shigella_phage_SHSML-52-1.gb|Phage recombination ..|1173|NC_031090.1(169621):12108-13280:1 ^RAST2:fig|1198136.79.peg.16^ Tevenvirinae Shigella_phage_SHSML-52-1|neighbours:(1),(1)|neighbour_genes:Phage protein,Phage capsid and sca..|
MSDLKSRLIKASTSKMTADLTKSKLFNNRDEVPTRIPMLNIALGGALNAGLQSGLTIFAAPSKHFKTLFGLTMVAAYMKKYKDAICLFYDSEFGASESYFRSMGVDLDRVVHTPIQSVEQLKVDMTNQLDAIERGDKVIIFIDSIGNTASKKETEDALNEKVVGDMSRAKALKSLFRIVTPYLTIKDIPCVAINHTAMEIGGLYPKEIMGGGTGILYSANTVFFISKRQVKEGTELTGYDFTLKAEKSRTVKEKSTFPITVNFDGGIDPFSGLLEMATEIGFVVKPKAGWYAREFLDEETGEMIREEKSWRAKATDCVEFWGPLFKHKPFRDAIETKYKLGAISSIKEVDDAVNDLINCKATTKVPVKASDAPSAADIENDLDEMEDFDE
>ID:YP_003934669.1 |[Shigella phage SP18]||_Shigella_phage_SP18.gbk|uvsX|1179|NC_014595(170605):21866-23044:-1 ^GeneID:9830405^ Shigella phage SP18, complete genome.|neighbours:ID:YP_003934668.1(-1),ID:YP_003934670.1(-1)|neighbour_genes:gp40,hypothetical protein|
MSIADLKSRLIKASTSKMTATLTKSKFFNDKDVVRTKIPMLNIAISGALDGGMQSGLTIFAGPSKHFKSNMGLTMVSAYMNKYPDAICLFYDSEFGITEAYLRAMKVDPERVIHTPIQSVEQLKVDMVNQLEAIERGEKVIIFIDSIGNMASKKETEDAMNEKVVGDMTRAKSLKSLFRIVTPYFSIKDIPCVAVNHTIETIEMYSKTVMTGGTGVMYSADTVFIIGKRQIKETGKELEGFQFVLNAEKSRMVKEKSKFFIDVKFDGGIDPYSGLLDMAMEIGFVVKPKVGWYNREYLDVETGEMVREEKSWRAKDTNCTEFWGPLFKHEPFRDAIKRHYQLGAIDSNAVVDAEVDALIASKVEKYTAPEGKTKPSAADIENDLDMMEDLDE
>ID:AUV63986.1 |[Shigella phage Sf20]||_Shigella_phage_Sf20_.gbk|RecA-like recombinat..|1071|MF327006(163982):115050-116120:-1 ^^ Shigella phage Sf20, complete genome.|neighbours:ID:AUV63985.1(-1),ID:AUV63987.1(-1)|neighbour_genes:HNH homing endonucle..,hypothetical protein|
MSVLEKLKKNSTLKTTAVLSKSSFFNEKTNTRTKIPMLNIAFSGDLKKGFQSGLIFFAGPSKHFKSNMGLTCVSAYMKQNPDAACLFFDSEFGITSAYLSSMGVDPDRVVHVPIKNIEELKFEIMNQLEQITREDKVIIFIDSIGNLASKKEVEDAINEKSAQDMTRAKALKGLFRMMTPYLTMNDIPCIAINHTYSEMSLYPKEIMSGGTGGMYSANEVFIISRRQQKEGTEITGYDFILNAEKSRTVKEKSKFPISVTFSGGIDPYSGLLELAIELGWIVKPSNGWYSRSILNAETGEMETEERKFRAKETDSVDFWKPLLTNEHFQKAINDHYQLGQVISDEAVDKEVEDMLA
>ID:YP_009618855.1 |[Shigella phage Sf21]||_Shigella_phage_Sf21_.gbk|UvsX|1182|NC_042077(166002):20971-22152:-1 ^GeneID:40095458^ Shigella phage Sf21, complete genome.|neighbours:ID:YP_009618854.1(-1),ID:YP_009618856.1(-1)|neighbour_genes:head vertex assembly..,putative beta-glucos..|
MSIADLKSRLIKASTSKMTAELTTSKFFNEKDVIRTKIPMLNIAISGAIDGGMQSGLTIFAGPSKHFKSNMSLTMVAAYLNKYPDAVCLFYDSEFGITPAYLRSMGVDPERVIHTPIQSVEQLKIDMVNQLEAIERGEKVIVFIDSIGNMASKKETEDALNEKSVADMTRAKSLKSLFRIVTPYFSIKNIPCVAVNHTIETIEMFSKTVMTGGTGVMYSADTVFIIGKRQIKDGSDLQGYQFVLNVEKSRTVKEKSKFFIDVKFDGGIDPYSGLLDMALELGFVVKPKNGWYAREFLDEETGEMIREEKSWRAKDTNCTTFWGPLFKHQPFRDAIKRAYQLGAIDSNEIVEAEVDELINSKVEKFKSPESKSKSAADLETDLEQLSDMEEFNE
>ID:YP_009614966.1 |[Shigella phage Sf22]||_Shigella_phage_Sf22_.gbk|RecA-like recombinat..|1182|NC_042039(166283):133824-135005:-1 ^GeneID:40091381^ Shigella phage Sf22, complete genome.|neighbours:ID:YP_009614965.1(-1),ID:YP_009614967.1(-1)|neighbour_genes:gp213,gp215|
MSIADLKSRLIKASTSKMTAELTTSKFFNEKDVIRTKIPMLNIAISGAIDGGMQSGLTIFAGPSKHFKSNMSLTMVAAYLNKYPDAVCLFYDSEFGITPAYLRSMGVDPERVIHTPIQSVEQLKIDMVNQLEAIERGEKVIVFIDSIGNMASKKETEDALNEKSVADMTRAKSLKSLFRIVTPYFSIKNIPCVAVNHTIETIEMFSKTVMTGGTGVMYSADTVFIIGKRQIKDGSDLQGYQFVLNVEKSRTVKEKSKFFIDVKFDGGIDPYSGLLDMALELGFVVKPKNGWYAREFLDEETGEMIREEKSWRAKDTNCTTFWGPLFKHQPFRDAIKRAYQLGAIDSNEIVEAEVDELINSKVEKFKSPESKSKSAADLETDLEQLSDMEEFNE
>ID:ATE86573.1 |[Shigella phage Sf23]||_Shigella_phage_Sf23_.gbk|RecA-like recombinat..|1182|MF158046(167678):110978-112159:-1 ^^ Shigella phage Sf23, complete genome.|neighbours:ID:ATE86572.1(-1),ID:ATE86574.1(-1)|neighbour_genes:head vertex assembly..,putative glucosyltra..|
MSIADLKSRLIKASTSKMTAELTTSKFFNEKDVIRTKIPMLNIAISGAIDGGMQSGLTIFAGPSKHFKSNMSLTMVAAYLNKYPDAVCLFYDSEFGITPAYLRSMGVDPERVIHTPIQSVEQLKIDMVNQLEAIERGEKVIVFIDSIGNMASKKETEDALNEKSVADMTRAKSLKSLFRIVTPYFSIKNIPCVAVNHTIETIEMFSKTVMTGGTGVMYSADTVFIIGKRQIKDGSDLQGYQFVLNVEKSRTVKEKSKFFIDVKFDGGIDPYSGLLDMALELGFVVKPKNGWYAREFLDEETGEMIREEKSWRAKDTNCTTFWGPLFKHQPFRDAIKRAYQLGAIDSNEIVEAEVDELINSKVEKFKSPESKSKSAADLETDLEQLSDMEEFNE
>ID:YP_009619249.1 |[Shigella phage Sf24]||_Shigella_phage_Sf24_.gbk|UvsX|1182|NC_042078(168112):116758-117939:-1 ^GeneID:40095864^ Shigella phage Sf24, complete genome.|neighbours:ID:YP_009619248.1(-1),ID:YP_009619250.1(-1)|neighbour_genes:head vertex assembly..,beta glucosyltransfe..|
MSIADLKSRLIKASTSKMTAELTTSKFFNEKDVIRTKIPMLNIAISGAIDGGMQSGLTIFAGPSKHFKSNMSLTMVAAYLNKYPDAVCLFYDSEFGITPAYLRSMGVDPERVIHTPIQSVEQLKIDMVNQLEAIERGEKVIVFIDSIGNMASKKETEDALNEKSVADMTRAKSLKSLFRIVTPYFSIKNIPCVAVNHTIETIEMFSKTVMTGGTGVMYSADTVFIIGKRQIKDGSDLQGYQFVLNVEKSRTVKEKSKFFIDVKFDGGIDPYSGLLDMALELGFVVKPKNGWYAREFLDEETGEMIREEKSWRAKDTNCTTFWGPLFKHQPFRDAIKRAYQLGAIDSNEIVEAEVDELINSKVEKFKSPESKSKSAADLETDLEQLSDMEEFNE
> |[Tevenvirinae Shigella_phage_Sf25]||_Shigella_phage_Sf25.gb|Phage recombination ..|1182|MF327009.1(168573):116429-117610:-1 ^RAST2:fig|1198136.80.peg.180^ Tevenvirinae Shigella_phage_Sf25|neighbours:(-1),(-1)|neighbour_genes:Phage capsid and sca..,glucosyl transferase|
MSIADLKSRLIKASTSKMTAELTTSKFFNEKDVIRTKIPMLNIAISGAIDGGMQSGLTIFAGPSKHFKSNMSLTMVAAYLNKYPDAVCLFYDSEFGITPAYLRSMGVDPERVIHTPIQSVEQLKIDMVNQLEAIERGEKVIVFIDSIGNMASKKETEDALNEKSVADMTRAKSLKSLFRIVTPYFSIKNIPCVAVNHTIETIEMFSKTVMTGGTGVMYSADTVFIIGKRQIKDGSDLQGYQFVLNVEKSRTVKEKSKFFIDVKFDGGIDPYSGLLDMALELGFVVKPKNGWYAREFLDEETGEMIREEKSWRAKDTNCTTFWGPLFKHQPFRDAIKRAYQLGAIDSNEIVEAEVDELINSKVEKFKSPESKSKSAADLETDLEQLSDMEEFNE
>ID:YP_004414943.1 |[Shigella phage Shfl2]||_Shigella_phage_Shfl2_.gbk|putative UvsX recA-l..|1182|NC_015457(165919):21434-22615:-1 ^GeneID:10498806^ Shigella phage Shfl2, complete genome.|neighbours:ID:YP_004414942.1(-1),ID:YP_004414944.1(-1)|neighbour_genes:putative head vertex..,hypothetical protein|
MSIADLKSRLIKASTSKMTAELTTSKFFNEKDVIRTKIPMLNIAISGAIDGGMQSGLTIFAGPSKHFKSNMSLTMVAAYLNKYPDAVCLFYDSEFGITPAYLRSMGVDPERVIHTPIQSVEQLKIDMVNQLEAIERGEKVIVFIDSIGNMASKKETEDALNEKSVADMTRAKSLKSLFRIVTPYFSIKNIPCVAVNHTIETIEMFSKTVMTGGTGVMYSADTVFIIGKRQIKDGSDLQGYQFVLNVEKSRTVKEKSKFFIDVKFDGGIDPYSGLLDMALELGFVVKPKNGWYAREFLDEETGEMIREEKSWRAKDTNCTTFWGPLFKHQPFRDAIKRAYQLGAIDSNEIVEAEVDELINSKVEKFKSPESKSKSAADLETDLDQLSDMEEFNE
>ID:YP_009110861.1 |[Shigella phage pSs-1]||_Shigella_phage_pSs-1_.gbk|gp54|1182|NC_025829(164999):26064-27245:-1 ^GeneID:22475127^ Shigella phage pSs-1, complete genome.|neighbours:ID:YP_009110860.1(-1),ID:YP_009110862.1(-1)|neighbour_genes:gp53,gp55|
MSIADLKSRLIKASTSKMTAELTTSKFFNEKDVIRTKIPMLNIAISGAIDGGMQSGLTIFAGPSKHFKSNMSLTMVAAYLNKYPDAVCLFYDSEFGITPAYLRSMGVDPERVIHTPIQSVEQLKIDMVNQLEAIERGEKVIVFIDSIGNMASKKETEDALNEKSVADMTRAKSLKSLFRIVTPYFSIKNIPCVAVNHTIETIEMFSKTVMTGGTGVMYSADTVFIIGKRQIKDGSDLQGYQFVLNVEKSRTVKEKSKFFIDVKFDGGIDPYSGLLDMALELGFVVKPKNGWYAREFLDEETGEMIREEKSWRAKDTNCTTFWGPLFKHQPFRDAIKRAYQLGAIDSNEIVEAEVDELINSKVEKFKSPESKSKSAADLETDLDQLSDMEEFNE
> |[Tevenvirinae Vibrio_phage_KVP40]||_Vibrio_phage_KVP40.gb|Phage recombination ..|1101|NC_005083.2(244834):4547-5647:1 ^RAST2:fig|1198136.81.peg.8^ Tevenvirinae Vibrio_phage_KVP40|neighbours:(1),(1)|neighbour_genes:ATP-dependent Clp pr..,Phage protein|
MSDLMKSLKKSSTSGYAQVLSESQFMFDKDHTRTYVPAINIAFSGEVDGGLTSGLTVLAGPSKHFKSNLGLVGVAAYLKKYPDAVCVFIDTEFGITPSYLRSQGVDPDRVLHIQCESVERMKFEMANQLKDLAERKRAKKAGEEPDRVIFFIDSVGNVASAKEIDDAQNEKSVADMSRAKQLKSLFRIITPYFTMLDIPCIAINHTYQTQEIYSKTVMSGGTGIMYSADTVIILGKQQEKDGKDIIGYHFIMNIEKSRFVKEKMKVPLTVTYENGIDPFSGLLDIALQTGHVVKPSNGWYQRATVDEETGEMIVEEKKYRAKETQTISFWKDIINSPTFKEGVKRIYCLGQLDESELFGEVDSLFD
> |[Viruses Vibrio phage VH7D]||_Vibrio_phage_VH7D.gb|hypothetical protein|1101|NC_023568.1(246964):183826-184926:1 ^RAST2:fig|10239.72.peg.282^ Viruses Vibrio phage VH7D|neighbours:(1),(1)|neighbour_genes:ATP-dependent Clp pr..,Phage protein|
MSDLMKSLKKSSTSGYAQVLSESQFMFEKDHTRTYVPAINIAFSGEVDGGLTSGLTVLAGPSKHFKSNLGLVGVAAYLKKYPEAICVFIDTEFGITPSYLRSQGVDPDRVLHIQCESVERMKFEMANQLKDLAERKRAKKAGDEPDRVIFFIDSVGNVASAKEIDDAQNEKSVADMSRAKQLKSLFRIITPYFTMLDIPCIAINHTYQTQEMYSKTVMSGGTGIMYSADTVIILGKQQEKDGKEIVGYHFIMNIEKSRFVKEKMKVPLTVTYENGIDMFSGLLDIALQTGHVVKPSNGWYQRATVDEETGEMIVEEKKYRAKETQTLSFWKDIINSPTFKEGVKRLYCLGQLDESELNDEIDSLFD
> |[Tevenvirinae Vibrio_phage_ValB1_HC]||_Vibrio_phage_ValB1_HC.gb|Phage recombination ..|1101|MK568540.1(247619):75585-76685:-1 ^RAST2:fig|1198136.76.peg.130^ Tevenvirinae Vibrio_phage_ValB1_HC|neighbours:(-1),(-1)|neighbour_genes:Phage protein,ATP-dependent Clp pr..|
MSDLMKSLKKSSTSGYAQVLSESQFMFEKDHTRTYVPAINIAFSGEVDGGLTSGLTVLAGPSKHFKSNLGLVGVAAYLKKYPEAICVFIDTEFGITPSYLRSQGVDPDRVLHIQCESVERMKFEMANQLKDLAERKRAKKAGDEPDRVIFFIDSVGNVASAKEIDDAQNEKSVADMSRAKQLKSLFRIITPYFTMLDIPCIAINHTYQTQEMYSKTVMSGGTGIMYSADTVIILGKQQEKDGKEIVGYHFIMNIEKSRFVKEKMKVPLTVTYENGIDMFSGLLDIALQTGHVVKPSNGWYQRATVDEETGEMIVEEKKYRAKETQTLSFWKDIINSPTFKEGVKRLYCLGQLDESELNDEIDSLFD
> |[Tevenvirinae Vibrio_phage_ValKK3]||_Vibrio_phage_ValKK3.gb|Phage recombination ..|1101|NC_028829.1(248088):128769-129869:-1 ^RAST2:fig|1198136.77.peg.266^ Tevenvirinae Vibrio_phage_ValKK3|neighbours:(-1),(-1)|neighbour_genes:Phage protein,ATP-dependent Clp pr..|
MSDLMKSLKKSSTSGYAQVLSESQFMFEKDHTRTYVPAINIAFSGEVDGGLTSGLTVLAGPSKHFKSNLGLVGVAAYLKKYPEAICVFIDTEFGITPSYLRSQGVDPDRVLHIQCESVERMKFEMANQLKDLAERKRAKKAGDEPDRVIFFIDSVGNVASAKEIDDAQNEKSVADMSRAKQLKSLFRIITPYFTMLDIPCIAINHTYQTQEMYSKTVMSGGTGIMYSADTVIILGKQQEKDGKEIVGYHFIMNIEKSRFVKEKMKVPLTVTYENGIDMFSGLLDIALQTGHVVKPSNGWYQRATVDEETGEMIVEEKKYRAKETQTLSFWKDIINSPTFKEGVKRLYCLGQLDESELNDEIDSLFD
> |[Tevenvirinae Vibrio_phage_nt-1]||_Vibrio_phage_nt-1.gb|Phage recombination ..|1101|NC_021529.2(247511):168873-169973:1 ^RAST2:fig|1198136.72.peg.317^ Tevenvirinae Vibrio_phage_nt-1|neighbours:(1),(1)|neighbour_genes:ATP-dependent Clp pr..,Phage protein|
MSDLLKSLKKSSTSGYAHVLSESQFMFEKDHTRTYVPAINIAFSGEVDGGLTSGLTVLAGPSKHFKSNLGLVGVAAYLKKYPEAICVFIDTEFGITPSYLKSQGVDPERVLHIQCESVERMKFEMANQLKDLAERKRAKKAGEEPDRVVFFIDSVGNVASAKEIDDAQNEKSVADMSRAKQLKSLFRIITPYFTMLDIPCIAINHTYQTQEMYSKTVMSGGTGIMYSADTVIILGKQQEKDGKEIIGYHFIMNIEKSRFVKEKMKVPLTVTYEHGIDQFSGLLDIALQTGHVVKPSNGWYQRAFIDEETGEIEIEEKKYRAKETQTLSFWKEIINSPTFKTGVKRLYCLGQLDESELLDEVDSLFD
> |[Tevenvirinae Vibrio_phage_phi-Grn1]||_Vibrio_phage_phi-Grn1.gb|Phage recombination ..|1101|KT919972.1(248605):112505-113605:1 ^RAST2:fig|1198136.75.peg.168^ Tevenvirinae Vibrio_phage_phi-Grn1|neighbours:(1),(1)|neighbour_genes:ATP-dependent Clp pr..,Phage protein|
MSDLMKSLKKSSTSGYAQVLSESQFMFEKDHTRTYVPAINIAFSGEVDGGLTSGLTVLAGPSKHFKSNLGLVGVAAYLKKYPEAICVFIDTEFGITPSYLRSQGVDPDRVLHIQCESVERMKFEMANQLKDLAERKRAKKAGDEPDRVIFFIDSVGNVASAKEIDDAQNEKSVADMSRAKQLKSLFRIITPYFTMLDIPCIAINHTYQTQEMYSKTVMSGGTGIMYSADTVIILGKQQEKDGKEIVGYHFIMNIEKSRFVKEKMKVPLTVTYENGIDMFSGLLDIALQTGHVVKPSNGWYQRATVDEETGEMIVEEKKYRAKETQTLSFWKDIINSPTFKEGVKRLYCLGQLDESELNDEIDSLFD
> |[Tevenvirinae Vibrio_phage_phi-ST2]||_Vibrio_phage_phi-ST2.gb|Phage recombination ..|1101|KT919973.1(250485):172032-173132:1 ^RAST2:fig|1198136.73.peg.309^ Tevenvirinae Vibrio_phage_phi-ST2|neighbours:(1),(1)|neighbour_genes:ATP-dependent Clp pr..,Phage protein|
MSDLMKSLKKSSTSGYAQVLSESQFMFEKDHTRTYVPAINIAFSGEVDGGLTSGLTVLAGPSKHFKSNLGLVGVAAYLKKYPEAICVFIDTEFGITPSYLRSQGVDPDRVLHIQCESVERMKFEMANQLKDLAERKRAKKAGDEPDRVIFFIDSVGNVASAKEIDDAQNEKSVADMSRAKQLKSLFRIITPYFTMLDIPCIAINHTYQTQEMYSKTVMSGGTGIMYSADTVIILGKQQEKDGKEIVGYHFIMNIEKSRFVKEKMKVPLTVTYENGIDMFSGLLDIALQTGHVVKPSNGWYQRATVDEETGEMIVEEKKYRAKETQTLSFWKDIINSPTFKEGVKRLYCLGQLDESELNDEIDSLFD
> |[Tevenvirinae _Vibrio_phage_vB_VmeM-32]||_Vibrio_phage_vB_VmeM-32.gb|Phage recombination ..|915|KU160494.1(199912):70057-70971:-1 ^RAST2:fig|1198136.70.peg.110^ Tevenvirinae _Vibrio_phage_vB_VmeM-32|neighbours:(-1),(-1)|neighbour_genes:hypothetical protein,DNA polymerase (EC 2..|
MSDINLKVFNNEYAAVLAESQFFDKKQCVRTRLPILNLALSGRLDGGLTSGLTVLAGPSKHFKSNIGLVLVSSYLRNYPDAKCIFFDSEFGSTPTYFSAAGVDINRVIHLPFKNIEELKFQAVKFLDTVKKGDKFIIFIDSVGNSASKKELEDALDEKSVADMTRAKQLKGFFRMVTPYLTMNDVPMVAIAHTYQTQEMYSKTVVSGGCVVEGTQIIMGDGTTKSVEDIEVGEYVKTLVGTSIVTHTWNPDTLEVGEPECYEIEFEDGYKVTCSDKHRFLVMQDDIPVWVEAKNLIESMDCVNV
> |[Tevenvirinae Vibriophage_phi-pp2]||_Vibriophage_phi-pp2.gb|Phage recombination ..|1101|JN849462.1(246421):4544-5644:1 ^RAST2:fig|1198136.74.peg.8^ Tevenvirinae Vibriophage_phi-pp2|neighbours:(1),(1)|neighbour_genes:ATP-dependent Clp pr..,Phage protein|
MSDLMKSLKKSSTSGYAQVLSESQFMFDKDHTRTYVPAINIAFSGEVDGGLTSGLTVLAGPSKHFKSNLGLVAVAAYLKKYPDAVCVFIDTEFGITPSYLRSQGVDPDRVLHIQCESVERMKFEMANQLKDLAERKRAKKAGEEPDRVIFFIDSVGNVASAKEIDDAQNEKSVADMSRAKQLKSLFRIITPYFTMLDIPCIAINHTYQTQEIYSKTVMSGGTGIMYSADTVIILGKQQEKDGKDIIGYHFIMNIEKSRFVKEKMKVPLTVTYENGIDPFSGLLDIALQTGHVVKPSNGWYQRATVDEETGEMIVEEKKYRAKETQTISFWKDIINSPTFKEGVKRIYCLGQLDESELFGEVDSLFD
>ID:YP_009153642.1 |[Yersinia phage PST]||_Yersinia_phage_PST_.gbk|uvsX|1182|NC_027404(167785):20520-21701:-1 ^GeneID:24677453^ Yersinia phage PST, complete genome.|neighbours:ID:YP_009153641.1(-1),ID:YP_009153643.1(-1)|neighbour_genes:head vertex assembly..,beta-glucosyl-HMC-al..|
MSIADLKSRLIKASTSKMTAELTTSKFFNEKDVIRTKIPMLNIAISGAIDGGMQSGLTIFAGPSKHFKSNMSLTMVAAYLNKYPDAVCLFYDSEFGITPAYLRSMGVDPERVIHTPIQSVEQLKIDMVNQLEAIERGEKVIVFIDSIGNMASKKETEDALNEKSVADMTRAKSLKSLFRIVTPYFSIKNIPCVAVNHTIETIEMFSKTVMTGGTGVMYSADTVFIIGKRQIKDGSDLQGYQFVLNVEKSRTVKEKSKFFIDVKFDGGIDPYSGLLDMALELGFVVKPKNGWYAREFLDEETGEMIREEKSWRAKDTNCTTFWGPLFKHQPFRDAIKRAYQLGAIDSNEIVEAEVDELINSKVEKFKSPESKSKSAADLETDLEQLSDMEEFNE
>ID:VEV89656.1 |[Yersinia phage fPS-2]||_Yersinia_phage_fPS-2_.gbk|g040c|1182|LR215722(169060):21628-22809:-1 ^^ Yersinia phage fPS-2 genome assembly, chromosome: I.|neighbours:ID:VEV89655.1(-1),ID:VEV89657.1(-1)|neighbour_genes:g039c,g041c|
MSIADLKSRLIKASTSKMTAELTTSKFFNEKDVIRTKIPMLNIAISGAIDGGMQSGLTIFAGPSKHFKSNMSLTMVAAYLNKYPDAVCLFYDSEFGITPAYLRSMGVDPERVIHTPIQSVEQLKIDMVNQLEAIERGEKVIVFIDSIGNMASKKETEDALNEKSVADMTRAKSLKSLFRIVTPYFSIKNIPCVAVNHTIETIEMFSKTVMTGGTGVMYSADTVFIIGKRQIKDGSDLQGYQFVLNVEKSRTVKEKSKFFIDVKFDGGIDPYSGLLDMALELGFVVKPKNGWYAREFLDEETGEMIREEKSWRAKDTNCTTFWGPLFKHQPFRDAIKRAYQLGAIDSNEIVEAEVDELINSKVEKFKSPESKSKSAADLETDLDQLSDMEEFNE
>ID:YP_009149283.1 |[Yersinia phage phiD1]||_Yersinia_phage_phiD1_.gbk|g044|1182|NC_027353(167063):21971-23152:-1 ^GeneID:24635480^ Yersinia phage phiD1 complete genome.|neighbours:ID:YP_009149282.1(-1),ID:YP_009149284.1(-1)|neighbour_genes:g043,g045|
MSIADLKSRLIKASTSKMTAELTTSKFFNEKDVIRTKIPMLNIAISGAIDGGMQSGLTIFAGPSKHFKSNMSLTMVAAYLNKYPDAVCLFYDSEFGITPAYLRSMGVDPERVIHTPIQSVEQLKIDMVNQLEAIERGEKVIVFIDSIGNMASKKETEDALNEKSVADMTRAKSLKSLFRIVTPYFSIKNIPCVAVNHTIETIEMFSKTVMTGGTGVMYSADTVFIIGKRQIKDGSDLQGYQFVLNVEKSRTVKEKSKFFIDVKFDGGIDPYSGLLDMALELGFVVKPKNGWYAREFLDEETGEMIREEKSWRAKDTNCTTFWGPLFKHQPFRDAIKRAYQLGAIDSNEIVEAEVDELINSKVEKFKSPESKSKSAADLETDLEQLSDMEEFNE
