# Supplementary material for: Influence of Non-canonical DNA Bases on the Genomic Diversity of Tevenvirinae
Source: Front Microbiol. 2021 Apr 6;12:632686. doi: 10.3389/fmicb.2021.632686 (PMC8056088; doi:10.3389/fmicb.2021.632686)
Supplement: Supplementary Data Sheet 1 — Clustering results (folders “first clusterisation,” “second clusterisation,” and “third clusterisation”): the number of pan-genome components in the individual genome (files “pan genome components of genomes”), the total number of all clusters and components of the pan-genome (files “pan genome components”), a list of clusters of the core genome (files “core list”), a list of clusters of the softcore genome (files “softcore list”). Clusters of the softcore genome (folders “softcore clusters”) are presented in the files which show regions in genomes, protein sequences, names of viruses which have these proteins A description of softcore clusters is also supplied (file “Softcore clusters description”). [file Data_Sheet_1.ZIP › Data sheet 1/second clusterisation/softcore_clusters/21117_44.faa]

> |[Tevenvirinae _Acinetobacter_phage_133]||_Acinetobacter_phage_133.gb|Replication factor C..|960|NC_015250.1(159801):44564-45523:-1 ^RAST2:fig|1198136.113.peg.92^ Tevenvirinae _Acinetobacter_phage_133|neighbours:(-1),(-1)|neighbour_genes:gp62 clamp loader su..,hypothetical protein|
MTLSIDKTQHMFELKYRPDNIDECILPAADKAILKAIVASGNIPHLILHSDQPGTGKTTVARALCNGVDAHMLFVNGSDCKIDFVRGPLTTFASSLSNDGRPKVIVIDEFDRNGLQDAQLHMRTFMEAYGDNCSVIITANNLEGIVKPLRSRSRVIKFGTPSETDRKSMMVQMVKRAQLICANEGIEILEPKVLGALVLQNFPDFRKVTNLLDLYSSNKVIDSGILTLVLEQRDLSDLMHVIRTKDVKMIFPMVDKYVGSYASVIEQLMDKIYPLVDDQSKVQLIEIMGENNQFYGIAGSHKVHMRMLVARLAFTLKWI
> |[Tevenvirinae _Acinetobacter_phage_AM101]||_Acinetobacter_phage_AM101.gb|Replication factor C..|981|MH165274.1(166487):116987-117967:1 ^RAST2:fig|1198136.62.peg.169^ Tevenvirinae _Acinetobacter_phage_AM101|neighbours:(1),(1)|neighbour_genes:gp45 sliding clamp, ..,Phage DNA polymerase..|
MTALSVNEREHMFELKYRPTTLDECILPQADKDIFKGLVAKGKLPHLVLQSNSPGTGKTTVAMALCNDIGAEYIFVNGSGIGIDFVKNELTRFATSKSIEGKPKVIILDEFDRPQLAEAQRYLRSFMEAYAKNCSVIITANNLDGISRPIKSRAKVIKFGAPIGEDVTNMMRQMVVRCIEICKNENIKVETPTVIAALVKKNFPDFRKTISDLDHYSTNGIIDQGILSMVMESRSSIDDVITALGANGQKGEFAELRKLAKKYAPDYAVFIEKLIDELYTRVDRVSVLRLYELVGENNQMHGIAANPEIHLMYLFVQLLKEMKWVK
> |[Tevenvirinae _Acinetobacter_phage_Ac42]||_Acinetobacter_phage_Ac42.gb|Replication factor C..|975|NC_014660.1(167716):53027-54001:-1 ^RAST2:fig|1198136.114.peg.103^ Tevenvirinae _Acinetobacter_phage_Ac42|neighbours:(-1),(-1)|neighbour_genes:Phage DNA polymerase..,Sliding clamp DNA po..|
MLTVNENQHMLELKYRPNNIDECILPAKDKKLFKSITKKGKIPHLILQSNSPGTGKTTVSYALSNEVNAEVLFVNGADCKIDFVRGPLTTFASSLSLDGRPKVIIIDEFDRPGLAEAQKTLRTFMEVYGDNCSIIITCNDITGIHPALVSRARHIVFGKSTPEDEVNMMKEMIMRTKAICESEGAQVEGQEGIRVLAALVKKNFPDFRKTVNELDVFLATNKVIDASLLSVVLEDRASIQDIISALKSKDLLECNKLATKYFADYPTFICQLQETIYPMLSDKMSRIRLNEIIGENNQFHGNAGNVKVHLRYLFTQLVLNIKWD
> |[Viruses _Acinetobacter_phage_Acj61]||_Acinetobacter_phage_Acj61.gb|Replication factor C..|966|NC_014661.1(164093):54888-55853:-1 ^RAST2:fig|10239.85.peg.100^ Viruses _Acinetobacter_phage_Acj61|neighbours:(-1),(-1)|neighbour_genes:hypothetical protein,hypothetical protein|
MSNLTINAQEHMFELKYRPQSIQECVLPAHDKEIFLALVKKGKIPHLILQSNSPGTGKTTVAKALCADINAEMFFVNGSDCKIDFVRNELTRFASSKSMDGRQKVIVIDEFDRAGVAEAQRHLRTFMETYGNNCSIIITANNLEGIIKPLRSRANVIQFGSPTQEDTRTMMKEMIVRCMAICENEGIEVQDRKVIAALVKKNFPDFRETIKQLDHYSTKGVIDEGILSIVTNDRGSIDDVLEALKGKDLATLRALAPKYAPDYSFFIEKLANELYTKVSKASIIRMYEIVGENNQMHGLAANVEIHMMYMFTRLVLEIQWN
> |[Viruses _Acinetobacter_phage _Acj9]||_Acinetobacter_phage_Acj9.gb|Replication factor C..|981|NC_014663.1(169947):58036-59016:-1 ^RAST2:fig|10239.87.peg.107^ Viruses _Acinetobacter_phage _Acj9|neighbours:(-1),(-1)|neighbour_genes:hypothetical protein,DNA polymerase slidi..|
MSVLLSVNPREHMFELKFRPQSIDECILPEYDKQVFKNYTAKGKLPHLILQSNSPGTGKTTVARALCNDINADMMFVNGSGCGIDFIKNDLTIFASSKSIDGRPKVIVLDEFDRPQLAEAQRYLRSFMEAYAKNCSVIITANNLDGIITPLHSRADIVKFGAPTQEDTISMMRQMILRCIEICKHENIKVEDPKVIAALVKKNFPDFRKTINQLDHYSSSGVIDSGILSLVTGDSSSIDDIVVALGATGVAPNFEELRKLATKYAPNYGQFINTLIENLIPRVDKVSKIRLYEITGENNQFHGQAANVEVHLMYMYIQLLKEMRWI
> |[Tevenvirinae _Acinetobacter_phage_KARL-1]||_Acinetobacter_phage_KARL-1.gb|Replication factor C..|981|MH713599.1(166560):132124-133104:1 ^RAST2:fig|1198136.64.peg.197^ Tevenvirinae _Acinetobacter_phage_KARL-1|neighbours:(1),(1)|neighbour_genes:gp45 sliding clamp, ..,Phage DNA polymerase..|
MTALSINEREHMFELKYRPTTLDECILPQADKDIFKGLVAKGKLPHLVLQSNSPGTGKTTVAMALCNDIGAEYIFVNGSGIGIDFVKNELTRFATSKSIEGKPKVIILDEFDRPQLAEAQRYLRSFMEAYAKNCSVIITANNLDGISRPIKSRAKVIKFGAPIGEDVTNMMRQMVVRCIEICKNENIKVETPTVIAALVKKNFPDFRKTISDLDHYSTNGIIDQGILSMVMETRSSIDDVITALGANGQKGEFAELRKLAKKYAPDYAVFIEKLIDELYTRVDRVSVLRLYELVGENNQMHGIAANPEIHLMYLFVQLLKELKWVK
> |[Viruses _Acinetobacter_phage_ZZ1]||_Acinetobacter_phage_ZZ1.gb|hypothetical protein|960|NC_018087.3(166687):49599-50558:-1 ^RAST2:fig|10239.86.peg.104^ Viruses _Acinetobacter_phage_ZZ1|neighbours:(-1),(-1)|neighbour_genes:Phage DNA polymerase..,DNA polymerase slidi..|
MLTVNEREHMFELKYRPGSIEECILPAADKEIFRGLVKKKRLPHLVLQSNSPGTGKTTVANALCNDVDAEYMFVNGSGVGIDFIKNELTRFATSKSLEGKQKVIILDEFDRAQLGEAQRYLRSFMESYGKSCSLIITANNLDGILEAIRSRSRVIKFGQPTAEDSVQMMREMIQRSMEICKNEGIVVEEPKVLAALVKKNFPDFRSTIVALDHYSTNGKIDAGILSIVMETRGSIDDVLTAIQNKDFAQLRALAAKYAPDYSNFIEKLANELYTRVNKVSILRMYEIIGENNQMKGLCANLEIHLVYMFIQLLKEMQFN
> |[Tevenvirinae Acinetobacter_phage_vB_ApiM_fHyAci03]||_Acinetobacter_phage_vB_ApiM_fHyAci03.gb|Replication factor C..|981|MH460829.1(165975):51691-52671:-1 ^RAST2:fig|1198136.65.peg.104^ Tevenvirinae Acinetobacter_phage_vB_ApiM_fHyAci03|neighbours:(-1),(-1)|neighbour_genes:Phage DNA polymerase..,gp45 sliding clamp, ..|
MTALSVNEREHMFELKYRPTTLDECILPQADKDIFKGLVAKGKLPHLVLQSNSPGTGKTTVAMALCNDIGAEYIFVNGSGIGIDFVKNELTRFATSKSIEGKPKVIILDEFDRPQLAEAQRYLRSFMEAYAKNCSVIITANNLDGISRPIKSRAKVIKFGAPIGEDVTNMMRQMVVRCIEICKNENIKVETPTVIAALVKKNFPDFRKTISDLDHYSTNGIIDQGILSMVMESRSSIDDVITALGANGQKGEFAELRKLAKKYAPDYAVFIEKLIDELYTRVDRVSVLRLYELVGENNQMHGIAANPEIHLMYLFVQLLKEMKWVK
> |[Tevenvirinae _Aeromonas_phage_65.2]||_Aeromonas_phage_65.2.gb|Replication factor C..|981|KY290955.1(236567):17950-18930:-1 ^RAST2:fig|1198136.115.peg.25^ Tevenvirinae _Aeromonas_phage_65.2|neighbours:(-1),(-1)|neighbour_genes:Phage DNA polymerase..,Phage protein|
MLSVDNTQHMLEQKYRPQSISECILPRHDMDRFNGLVKKGKFPHLLLCSKSPGTGKTTVAMALVNDIDAEMMFITGGQLRINDLRTQLTEFANTSTRKKGGKVIIIDEGDNTNMRSVHEELRSWMEAYSDNCSIIMTCNNAEVIPEALKSRFRVFEFGRIVEETPELVKADETRMKKEMFVRCMAICEAEGIEVKDKRAMMALVSKNFPNFRSAITEMDKYSSCGYIDEGVLTSTMRSTKDMEKLFELMKNKDLPEIRSLIPNFSTNYPAFINAFYERATTQVKGQSYRMLIKILAENQKTVGDVPNIEIHLMDMLSDLACEVNWK
> |[Viruses Aeromonas phage 65]||_Aeromonas_phage_65.gb|Replication factor C..|981|NC_015251.1(235229):17953-18933:-1 ^RAST2:fig|10239.65.peg.25^ Viruses Aeromonas phage 65|neighbours:(-1),(-1)|neighbour_genes:Phage DNA polymerase..,Phage protein|
MLSVDNTQHMLEQKYRPQSISECILPRHDMDRFNGLVKKGKFPHLLLCSKSPGTGKTTVAMALVNDIDAEMMFITGGQLRINDLRTQLTEFANTSTRKKGGKVIIIDEGDNTNMRSVHEELRSWMEAYSDNCSIIMTCNNAEVIPEALKSRFRVFEFGRIVEETPELVKADETRMKKEMFVRCMAICEAEGIEVKDKRAMMALVSKNFPNFRSAITEMDKYSSCGYIDEGVLTSTMRSTKDMEKLFELMKNKDLPEIRSLIPNFSTNYPAFINAFYERATTQVKGQSYRMLIKILAENQKTVGDVPNIEIHLMDMLSDLACEVNWK
> |[Tevenvirinae _Aeromonas_phage_AS-szw]||_Aeromonas_phage_AS-szw.gb|Replication factor C..|981|MF498773.1(229957):156184-157164:1 ^RAST2:fig|1198136.118.peg.278^ Tevenvirinae _Aeromonas_phage_AS-szw|neighbours:(1),(1)|neighbour_genes:DNA polymerase slidi..,Phage DNA polymerase..|
MLSVDNSHHMMEMKFRPQSIAECILPRHDIERFNGLIKLGRIPHLLLCSKSPGTGKTTTALALANDVDADVMFISGGNLRINDLRTTLTDFASTSTRKKGGKIIIIDEGDNDDMSAVQKELRSWMEAYGGNCTIIMTCNNIEKIIDPLRSRFRIFEFGKVVEESEELVKADELRMMKEMIVRCFAICKEEGIEIRDKNSIAALVKKNFPNFRTTITEMNKYAACGYIDEGVLTSVNRSTKEMEKLFELIKAKKVQEIRQLVPNFSSDYVNFVNAFYERATTQVTGQSYRMMIKILAEFQKFASTVPNMEIHLMDMLSDMACEVNWK
> |[Tevenvirinae _Aeromonas_phage_AS-zj]||_Aeromonas_phage_AS-zj.gb|Replication factor C..|981|MF448340.1(229929):32437-33417:1 ^RAST2:fig|1198136.120.peg.38^ Tevenvirinae _Aeromonas_phage_AS-zj|neighbours:(1),(1)|neighbour_genes:DNA polymerase slidi..,Phage DNA polymerase..|
MLSVDNSHHMMEMKFRPQSIAECILPRHDIERFNGLIKLGRIPHLLLCSKSPGTGKTTTALALANDVDADVMFISGGNLRINDLRTTLTDFASTSTRKKGGKIIIIDEGDNDDMSAVQKELRSWMEAYGGNCTIIMTCNNIEKIIDPLRSRFRIFEFGKVVEESEELVKADELRMMKEMIVRCFAICKEEGIEIRDKNSIAALVKKNFPNFRTTITEMNKYAACGYIDEGVLTSVNRSTKEMEKLFELIKAKKVQEIRQLVPNFSSDYVNFVNAFYERATTQVTGQSYRMMIKILAEFQKFASTVPNMEIHLMDMLSDMACEVNWK
>ID:NP_943898.1 |[Aeromonas virus Aeh1]||_Aeromonas_phage_Aeh1_.gbk|44|966|NC_005260(233234):16587-17552:-1 ^GeneID:2658010^ Aeromonas phage Aeh1, complete genome.|neighbours:ID:NP_943897.1(-1),ID:NP_943899.1(-1)|neighbour_genes:62,45|
MTVTITDPKEFMWEQKYRPALISECILPSADIERFKGIVTTGRIPHILLFSKSPGTGKTTMARVLCNEIDAEVMFISGGKLRIDDLRNDLTAFASTMTRKPGGKVIIIDEGDNKGMKAVHEELRSWMEAFSSNCSVIMTCNNVEAIPGPLKSRFRQIEFGNPTQDDKLRMMKEMIVRCETICEMEGVVVESRKAIAALVKQNFPDLRGTITMLDSYAKSGKIDEGVLTKATQATEDMNDVVAMLKSKKLGDVRSLVPKFTVDYDSFITKLYERLFLEVKPASLRVMIKLIAENQKYANGIPNMEIHLFDLLADLSMEMEWK
> |[Tevenvirinae _Aeromonas_phage_Ah1]||_Aeromonas_phage_Ah1.gb|Replication factor C..|966|MG250483.1(221116):17963-18928:-1 ^RAST2:fig|1198136.116.peg.24^ Tevenvirinae _Aeromonas_phage_Ah1|neighbours:(-1),(-1)|neighbour_genes:Phage DNA polymerase..,hypothetical protein|
MTVTITDPKEFMWEQKYRPALISECILPSADIERFKGIVATGRIPHILLFSKSPGTGKTTMARVLCNEIDAEVMFISGGKLRIDDLRNDLTAFASTMTRKPGGKVIIIDEGDNKGMKAVHEELRSWMEAFSSNCSVIMTCNNVEAIPGPLKSRFRQIEFGNPTADDKLRMMKEMIVRCETICEMEGVVVESRKAIAALVKQNFPDLRGTITMLDSYAKSGKIDEGVLTKATQATEDMNDVVTMLKSKKLGDVRSLVPKFTVDYDSFITKLYERLFVEVKPTSLRVMIKLIAENQKYANGIPNMEIHLFDLLADLSMEMEWK
> |[Tevenvirinae _Aeromonas_phage_AsFcp_2]||_Aeromonas_phage_AsFcp_2.gb|hypothetical protein|972|MH791401.1(219171):186957-187928:-1 ^RAST2:fig|1198136.67.peg.314^ Tevenvirinae _Aeromonas_phage_AsFcp_2|neighbours:(-1),(-1)|neighbour_genes:Phage DNA polymerase..,hypothetical protein|
MTVTVTDPNEFMWEQKFRPNLISECVLPESDIERFKGIVASGRIPHILLYSKSPGTGKTTMARVLCNEIDAEVMFISGGKLRIDDLRNSLTAFACTTTQKPGGKVIIIDEGDNKGMKAVHEELRSWMEAYSFNCSVIMTCNHVEAIPAPLKSRFRQIEFGNPTDADKIRMMKEMILRCEKICEIEGVVVESRKAIAALVKMNFPDLRGTITTLDSYAKSGKIDEGVLTKATQATEDMNEVIEMLRTKKLGAIRAMIPKFTVDYDNFVTKLYERLFTEIKPAGLRVMIKLIAENQKYANDIPNMEIHLFDLLADLAFELETTWK
> |[Tevenvirinae _Aeromonas_phage_Asswx_1]||_Aeromonas_phage_Asswx_1.gb|Replication factor C..|981|MH791398.1(229103):163875-164855:1 ^RAST2:fig|1198136.119.peg.303^ Tevenvirinae _Aeromonas_phage_Asswx_1|neighbours:(1),(1)|neighbour_genes:DNA polymerase slidi..,Phage DNA polymerase..|
MLSVDNSHHMMEMKFRPQSIAECILPRHDIERFNGLIKLGRIPHLLLCSKSPGTGKTTTALALANDVDADVMFISGGNLRINDLRTTLTDFASTSTRKKGGKIIIIDEGDNDDMSAVQKELRSWMEAYGGNCTIIMTCNNIEKIIDPLRSRFRIFEFGKVVEESEELVKADELRMMKEMIVRCFAICKEEGIEIRDKNSIAALVKKNFPNFRTTITEMNKYAACGYIDEGVLTSVNRSTKEMEKLFELIKAKKVQEIRQLVPNFSSDYVNFVNAFYERATTQVTGQSYRMMIKILAEFQKFASTVPNMEIHLMDMLSDMACEVNWK
> |[Tevenvirinae _Aeromonas_phage_Aswh_1]||_Aeromonas_phage_Aswh_1.gb|Replication factor C..|981|MH791414.1(229730):74481-75461:-1 ^RAST2:fig|1198136.117.peg.171^ Tevenvirinae _Aeromonas_phage_Aswh_1|neighbours:(-1),(-1)|neighbour_genes:Phage DNA polymerase..,Phage protein|
MLSIDNTHHMIEMKYRPQSISECILPRHDIERFNGIIKKGKIPHMLLCSKSPGTGKTTTAMALANDVDAEMMFITGGQLRINDLRTSMTDFANTATRKKGGKVIIIDEGDNQNMRAVHEELRSWMEAYGDNCSIIMTCNNAEVIPSAVKSRFRVFEFGVIVEDTPELAKADEARMMKEAIVRCLAICEAEGIEVKDKRAIATLVKKNFPNIRSVITEMDKYGSCGYIDEGVLSSSMRSTREMEHLFELIKAKKLVEIRMMVPNLCSDYSSFINAFYERAQPLVHGQSYRMMIKILAENQKYVNEVPNLEIHMMDMLSDLACEVNWK
> |[Tevenvirinae _Aeromonas_phage_CC2]||_Aeromonas_phage_CC2.gb|hypothetical protein|981|NC_019538.1(231743):105054-106034:-1 ^RAST2:fig|1198136.110.peg.261^ Tevenvirinae _Aeromonas_phage_CC2|neighbours:(-1),(-1)|neighbour_genes:Phage DNA polymerase..,Phage protein|
MLSVDNTHHMMEMKFRPQSISECILPRHDIERFNGLIKLGRIPHLLLCSKSPGTGKTTTALALANDVDADVMFISGGNLRINDLRTTLTDFASTSTRKKGGKIIIIDEGDNDDMSAVQKELRSWMEAYGGNCTIIMTCNNIEKIIDPLRSRFRIFEFGKVVEESEELVKADELRMMKEMIVRCFAICKEEGIEIRDKNSIAALVKKNFPNFRTTITEMNKYAACGYIDEGVLTSVNRSTKEMEKLFELIKAKKVQEIRQLVPNFSSDYVNFVNAFYERATTQVTGQSYRMMIKILAEFQKFASTVPNMEIHLMDMLSDMACEVNWK
> |[Tevenvirinae _Aeromonas_phage_PX29]||_Aeromonas_phage_PX29.gb|hypothetical protein|972|NC_023688.1(222006):16322-17293:-1 ^RAST2:fig|1198136.108.peg.20^ Tevenvirinae _Aeromonas_phage_PX29|neighbours:(-1),(-1)|neighbour_genes:Phage DNA polymerase..,hypothetical protein|
MTVTVTDPNEFMWEQKFRPNLISECVLPESDIERFKGIVASGRIPHILLYSKSPGTGKTTMARVLCNEIDAEVMFISGGKLRIDDLRNSLTAFACTTTQKPGGKVIIIDEGDNKGMKAVHEELRSWMEAYSFNCSVIMTCNHVEAIPAPLKSRFRQIEFGNPTDADKIRMMKEMILRCEKICEIEGVVVESRKAIAALVKMNFPDLRGTITTLDSYAKSGKIDEGVLTKATQATEDMNEVIEMLRTKKLGAIRAMIPKFTVDYDNFVTKLYERLFTEIKPAGLRVMIKLIAENQKYANDIPNMEIHLFDLLADLAFELETTWK
> |[Tevenvirinae _Aeromonas_phage_phiAS5]||_Aeromonas_phage_phiAS5.gb|Phage DNA polymerase..|969|NC_014636.1(225268):109345-110313:-1 ^RAST2:fig|1198136.107.peg.159^ Tevenvirinae _Aeromonas_phage_phiAS5|neighbours:(-1),(-1)|neighbour_genes:Phage DNA polymerase..,Sliding clamp DNA po..|
MTVVTVSDPKEFMWEQKYRPALISECILPDADAERFRGIVASGRIPHILLFSKSPGTGKTTMARVLCNEIDAEVMFISGGKLRIDDLRNDLTNFASTMTSKPGGKVIIIDEGDNKGMKAVHEELRSWMEAFSSNCSVIMTCNNVEAIPAPLKSRFRQVEFGNPTANDKIRMMKEMIVRCEKICEMEGVVVESRKAIAALVKQNFPDVRGTITTLDSYAKSGKIDEGVLTKATQAVEDMNDVVTMLKNKKLGDIRALVPKFTVDYDSFITKLYERLFLEIKPTSIRMMIKYIAENQKFANDIPNMEIHLFDLLADLSMEMEWK
>ID:YP_802992.1 |[Escherichia virus RB32]||_Bacteriophage_RB32_.gbk|44|960|NC_008515(165890):28505-29464:-1 ^GeneID:4405608^ Bacteriophage RB32, complete genome.|neighbours:ID:YP_802991.1(-1),ID:YP_802993.1(-1)|neighbour_genes:62,45|
MITVNEKEHILEQKYRPSTIDECILPAFDKETFKSITSKGKIPHIILHSPSPGTGKTTVAKALCHDVNADMMFVNGSDCKIDFVRGPLTNFASAASFDGRQKVIVIDEFDRSGLAESQRHLRSFMEAYSSNCSIIITANNIDGIIKPLQSRSRVITFGQPTDEDKIEMMKQMIRRLTEICKREGIAIADMKVVAALVKKNFPDFRKTIGELDSYSSKGVLDAGILSLVTNDRGAIDDVLESLKNKDVKQLRALAPKYAADYSWFVGKLAEEIYTRVTPQSIIRMYEIVGENNQYHGIAANTELHLAYLFIQLACEMQWK
> |[Tevenvirinae _Citrobacter_phage_IME-CF2]||_Citrobacter_phage_IME-CF2.gb|Phage DNA polymerase..|999|NC_029013.1(177688):91064-92062:1 ^RAST2:fig|1198136.109.peg.172^ Tevenvirinae _Citrobacter_phage_IME-CF2|neighbours:(1),(1)|neighbour_genes:DNA polymerase slidi..,Phage DNA polymerase..|
MELSENVQLIETKYGKISQSPDEFAWDQRYRPTTIDECILPAADKEIMRGFIKSGRIDNMTLVSDSPGTGKTTLALVLGAEVDAEVMFVNGSDCGVNFIRSDLDRFASSMTQKKGGKIILIDEFDRPGMAEAQKHMRSFIEAYSKNVTVIVSANNINGIHPALLSRCPPIKFGSPSKEERIDLMKQMIKRCFGILEIEGIEYDQQVIAAFVKKHYPDARSIVKALGFYSKRGKIDAGILSEIVGSDITPVIEALKTKNFKALRSEAIKYAPEYETFLAKLLDAVYPIVTNESKVALIQAVGENNAQYGLAINKEIHLQYLFMGLMLTLAWEG
>ID:YP_009194861.1 |[Citrobacter phage Margaery]||_Citrobacter_phage_Margaery_.gbk|clamp loader subunit|999|NC_028755(178182):27032-28030:-1 ^GeneID:26647230^ Citrobacter phage Margaery, complete genome.|neighbours:ID:YP_009194860.1(-1),ID:YP_009194862.1(-1)|neighbour_genes:clamp loader subunit,sliding clamp protei..|
MELSENVQLIETKYGKISQSPEEFAWDQRYRPTTIDECILPAADKATMRGFIKSGRIDNMTLVSDSPGTGKTTLALVLANEVDAEVMFVNGSDCGVNFIRNELDRYASSMTQKKGGKIILIDEFDRPGMAEAQKHMRSFIEAYSKNVTVIITANNINGIHPALISRCPVVKFGSPSKEERVELMKQMIKRCFGILEIEKIEYDQQVIAGFVKKHYPDARSIVKALGFYSKRGKIDAGILSEIVGSDITPVIEGLKAKNFKALRAEAIKYAPEYETFLAKLLDAVYPIVTNESKVALIQAVGENNAQYGLAVNKEIHLQYLFMGLMLTLAWEA
>ID:AYJ72906.1 |[Citrobacter phage Maroon]||_Citrobacter_phage_Maroon_.gbk|sliding camp loader,..|999|MH823906(178830):26586-27584:-1 ^^ Citrobacter phage Maroon, complete genome.|neighbours:ID:AYJ72905.1(-1),ID:AYJ72907.1(-1)|neighbour_genes:sliding camp loader,..,sliding clamp|
MELSENVQLIETKYGKISQSPEEFAWDQRYRPTTIDECILPAADKATMRGFIKSGRIDNMTLVSDSPGTGKTTLALVLANEVDAEVMFVNGSDCGVNFIRNELDRYASSMTQKKGGKIILIDEFDRPGMAEAQKHMRSFIEAYSKNVTVIITANNINGIHPALISRCPVVKFGSPSKEERVELMKQMIKRCFGILEIEKIEYDQQVIAGFVKKHYPDARSIVKALGFYSKRGKIDAGILSEIVGSDITPVIEGLKAKNFKALRAEAIKYAPEYETFLAKLLDAVYPIVTNESKVALIQAVGENNAQYGLAVNKEIHLQYLFMGLMLTLAWEA
>ID:YP_009203766.1 |[Citrobacter phage Merlin]||_Citrobacter_phage_Merlin_.gbk|clamp loader subunit|966|NC_028857(172733):28415-29380:-1 ^GeneID:26647966^ Citrobacter phage Merlin, complete genome.|neighbours:ID:YP_009203765.1(-1),ID:YP_009203767.1(-1)|neighbour_genes:clamp loader subunit,sliding clamp|
MLSINEKEHILEQKYRPSTIEECILPAFDREVFNTIVKKGKIPHLILHSPSPGTGKTTVAKALCNDVNADMMFVNGSDCKIDFVRGPLTNFASAASIEGRQKVIVIDEFDRSGLAESQRHMRSFMEAYSSNCSIIITANNLDGIIKPLQDRCRVIEFGKPTPEDEAPMMKEMIRRLIAICKNENIEIADLKVVAALVKKNFPRFRNTIGQLDMYSSKGVLDAGILSVVTKESGSITDVLDALKNRDVKQLRALAPKYCTDYSWFVGKLTSELYTMLKGPGIMSMYEIVGENNQYKGVASNAELHVMYMFLRLTSELKDEWK
> |[Tevenvirinae _Citrobacter_phage_Miller]||_Citrobacter_phage_Miller.gb|Phage DNA polymerase..|999|NC_025414.1(178171):26697-27695:-1 ^RAST2:fig|1198136.111.peg.45^ Tevenvirinae _Citrobacter_phage_Miller|neighbours:(-1),(-1)|neighbour_genes:Phage DNA polymerase..,DNA polymerase slidi..|
MELSENVQLIETKYGKISQSPDEFAWDQRYRPTTIDECILPAADKEIMRGFIKSGRIDNMTLVSDSPGTGKTTLALVLGAEVDAEVMFVNGSDCGVNFIRSDLDRFASSMTQKKGGKIILIDEFDRPGMAEAQKHMRSFIEAYSKNVTVIVSANNINGIHPALLSRCPPIKFGSPSKEERIDLMKQMIKRCFGILEIEGIEYDQQVIAAFVKKHYPDARSIVKALGFYSKRGKIDAGILSEIVGSDITPVIEALKTKNFKALRSEAIKYAPEYETFLAKLLDAVYPIVTNESKVSLIQAVGENNAQYGLAINKEIHLQYLFMGLMLTLAWEG
>ID:YP_009146486.1 |[Citrobacter phage Moon]||_Citrobacter_phage_Moon.gbk|clamp loader subunit|966|NC_027331(170341):28634-29599:-1 ^GeneID:24721652,InterPro:IPR003593,InterPro:IPR003959,InterPro:IPR027417^ Citrobacter phage Moon, complete genome.|neighbours:ID:YP_009146485.1(-1),ID:YP_009146487.1(-1)|neighbour_genes:clamp loader subunit,sliding clamp|
MLSINEKEHILEQKYRPSTIEECILPAFDREVFNTIVKKGKIPHLILHSPSPGTGKTTVAKALCNDVNADMMFVNGSDCKIDFVRGPLTNFASSASIEGKQKVIVIDEFDRSGLAESQRHMRSFMEAYSSNCSIIITANNLDGIIKPLQDRCRVIEFGKPTPEDEAPMMKEMIRRLIAICKNENIEIADLKVVAALVKKNFPRFRNTIGQLDMYSSKGVLDAGILSVVTKESGSITDVLDALKNRDVKQLRALAPKYCTDYSWFVGKLTSELYTMLKGPGIMSMYEIVGENNQYKGVASNAELHVMYMFLRLTSELKDEWK
>ID:YP_009285580.1 |[Citrobacter phage vB_CfrM_CfP1]||_Citrobacter_phage_vB_CfrM_CfP1_.gbk|clamp-loader subunit|999|NC_031057(180219):28916-29914:-1 ^GeneID:29079617^ Citrobacter phage vB_CfrM_CfP1, complete genome.|neighbours:ID:YP_009285579.1(-1),ID:YP_009285581.1(-1)|neighbour_genes:clamp-loader subunit,sliding clamp protei..|
MELSENVQLIETKYGKISQSPDEFAWDQRYRPTTIDECILPAADKEIMRGFIKSGRIDNMTLVSDSPGTGKTTLALVLGAEVDAEVMFVNGSDCGVNFIRSDLDRFASSMTQKKGGKIILIDEFDRPGMAEAQKHMRSFIEAYSKNVTVIVSANNINGIHPALLSRCPPIKFGSPSKEERIDLMKQMIKRCFGILEIEGIEYDQQVIAAFVKKHYPDARSIVKALGFYSKRGKIDAGILSEIVGSDITPVIEALKTKNFKALRSEAIKYAPEYETFLAKLLDAVYPIVTNESKVALIQAVGENNAQYGLAINKEIHLQYLFMGLMLTLAWEG
> |[Tevenvirinae _Cronobacter_phage_Pet-CM3-4]||_Cronobacter_phage_Pet-CM3-4.gb|Replication factor C..|960|LT614807.1(171975):28978-29937:-1 ^RAST2:fig|1198136.112.peg.47^ Tevenvirinae _Cronobacter_phage_Pet-CM3-4|neighbours:(-1),(-1)|neighbour_genes:Phage DNA polymerase..,Sliding clamp DNA po..|
MLSINEKEHIFEQKYRPQSISECILPEFDRQVFDAIIKKGTIPHMILVSASPGTGKTTLAKALCNDVGVEMMFVNGSDCKIDFVRGPLTNFATAASLSGKQKVIVIDEFDRSGLAESQRHLRSFMEAYSSNCTIIITANNIDGIIEPLQSRCRVIKFGQATDDDKRNMMKEMIRRCVEICKNENIKVEDLKVIAALVNKNFPDFRKTIGDLDHYSSKGVIDSGILDLVTKTSGDISDVIDALKSKDVKQLRALAPKYAVNYSWFIEKLANELYTKVDKASIIRMYEIVGENNQYHGVAASTELHITYMFMQLVVEMQFK
>ID:YP_006986318.1 |[Cronobacter phage vB_CsaM_GAP161]||_Cronobacter_phage_vB_CsaM_GAP161_.gbk|clamp-loader subunit|999|NC_019398(178193):25801-26799:-1 ^GeneID:13997583^ Cronobacter phage vB_CsaM_GAP161, complete genome.|neighbours:ID:YP_006986317.1(-1),ID:YP_006986319.1(-1)|neighbour_genes:clamp-loader subunit,sliding clamp DNA po..|
MELSENVQLIETKYGKISQSPEEFAWDQRYRPTTIDECILPAADKATMRGFIKSGRIDNMTLVSDSPGTGKTTLALVLANEVDAEVMFVNGSDCGVNFIRNELDRYASSMTQKKGGKIILIDEFDRPGMAEAQKHMRSFIEAYSKNVTVMITANNINGIHPALISRCPVVKFGSPSKEERVELMKQMIKRCFGILEIEKIEYDQQVIAGFVKKHYPDARSIVKALGFYSKRGKIDAGILSEIVGSDITPVIEGLKAKNFKALRAEAIKYAPEYETFLAKLLDAVYPIVTNESKVALIQAVGENNAQYGLAVNKEIHLQYLFMGLMLTLAWEA
>ID:AOG16170.1 |[Cronobacter phage vB_CsaM_leB]||_Cronobacter_phage_vB_CsaM_leB_.gbk|clamp laoder subunit|999|KX431559(177907):26654-27652:-1 ^^ Cronobacter phage vB_CsaM_leB, complete genome.|neighbours:ID:AOG16169.1(-1),ID:AOG16171.1(-1)|neighbour_genes:clamp laoder subunit,sliding clamp DNA po..|
MELSENVQLIETKYGKISQSPEEFAWDQRYRPTTIDECILPAADKATMRGFIKSGRIDNMTLVSDSPGTGKTTLALVLANEVDAEVMFVNGSDCGVNFIRNELDRYASSMTQKKGGKIILIDEFDRPGMAEAQKHMRSFIEAYSKNVTVIITANNINGIHPALISRCPVVKFGSPSKEERVELMKQMIKRCFGILEIEKIEYDQQVIAGFVKKHYPDARSIVKALGFYSKRGKIDAGILSEIVGSDITPVIEGLKAKNFKALRAEAIKYAPEYETFLAKLLDAVYPIVTNESKVALIQAVGENNAQYGLAVNKEIHLQYLFMGLMLTLAWEA
>ID:AOG16449.1 |[Cronobacter phage vB_CsaM_leN]||_Cronobacter_phage_vB_CsaM_leN_.gbk|clamp-loader subunit|999|KX431560(179516):26118-27116:-1 ^^ Cronobacter phage vB_CsaM_leN, complete genome.|neighbours:ID:AOG16448.1(-1),ID:AOG16450.1(-1)|neighbour_genes:clamp-loader subunit,sliding clamp DNA po..|
MELSENVQLIETKYGKISQSPEEFAWDQRYRPTTIDECILPAADKATMRGFIKSGRIDNMTLVSDSPGTGKTTLALVLANEVDAEVMFVNGSDCGVNFIRNELDRYASSMTQKKGGKIILIDEFDRPGMAEAQKHMRSFIEAYSKNVTVIITANNINGIHPALISRCPVVKFGSPSKEERVELMKQMIKRCFGILEIEKIEYDQQVIAGFVKKHYPDARSIVKALGFYSKRGKIDAGILSEIVGSDITPVIEGLKAKNFKALRAEAIKYAPEYETFLAKLLDAVYPIVTNESKVALIQAVGENNAQYGLAVNKEIHLQYLFMGLMLTLAWEA
>ID:YP_009005311.1 |[Enterobacter phage PG7]||_Enterobacter_phage_PG7_.gbk|clamp loader small s..|960|NC_023561(173276):29423-30382:-1 ^GeneID:18502305^ Enterobacter phage PG7, complete genome.|neighbours:ID:YP_009005310.1(-1),ID:YP_009005312.1(-1)|neighbour_genes:clamp loader small s..,sliding clamp|
MLSINEKEHIFEQKYRPQSISECILPEFDRQVFDAIIKKGTIPHMILVSASPGTGKTTLAKALCNDVGVEMMFVNGSDCKIDFVRGPLTNFATAASLSGKQKVIVIDEFDRSGLAESQRHLRSFMEAYSSNCTIIITANNIDGIIEPLQSRCRVIKFGQATDDDKRNMMKEMIRRCVEICKNENIKVEDLKVIAALVNKNFPDFRKTIGDLDHYSSKGVIDSGILDLVTKTSGDISDVIDALKSKDVKQLRALAPKYAVNYSWFIEKLANELYTKLDKASIIRMYEIVGENNQYHGVATSTELHITYMFMQLVVEMQFK
> |[Tevenvirinae Enterobacter_phage_myPSH1140]||_Enterobacter_phage_myPSH1140.gb|Replication factor C..|960|MG999954.1(172614):31136-32095:-1 ^RAST2:fig|1198136.57.peg.51^ Tevenvirinae Enterobacter_phage_myPSH1140|neighbours:(-1),(-1)|neighbour_genes:Phage DNA polymerase..,Sliding clamp DNA po..|
MLSINEKEHIFEQKYRPQSISECILPEFDRQVFDAIIKKGTIPHMILVSASPGTGKTTLAKALCNDVGVEMMFVNGSDCKIDFVRGPLTNFATAASLSGKQKVIVIDEFDRSGLAESQRHLRSFMEAYSSNCTIIITANNIDGIIEPLQSRCRVIKFGQATDDDKRNMMKEMIRRCVEICKNENIKVEDLKVIAALVNKNFPDFRKTIGDLDHYSSKGVIDSGILDLVTKTSGDISDVLDALKSKDVKQLRALAPKYAVNYSWFIEKLANELYTKLDKASIIRMYEIVGENNQYHGVAASTELHITYMFMQLVVEMQFK
>ID:YP_009606958.1 |[Enterobacter phage phiEap-3]||_Enterobacter_phage_phiEap-3_.gbk|clamp-loader subunit|999|NC_041980(175814):25510-26508:-1 ^GeneID:40082964^ Enterobacter phage phiEap-3, complete genome.|neighbours:ID:YP_009606957.1(-1),ID:YP_009606959.1(-1)|neighbour_genes:clamp-loader subunit,sliding clamp DNA po..|
MELSENIEIIETKYGKISRSPDEFAWDQRYRPTTIEECILPSGDKAAMRGIIKSGRVENMTLVSDSPGTGKTTLALVLAREVDAEVFFVNGSNCGVNFIRNELDRFASSMTQKPGGKIIIIDEFDRSGMAEAQKHLRSFIEAYSKNVSVIVTANNINGVHSALLSRCPPVKFGVPSDAERIELMKQLIKRCFGILEIENIKYDPKVIAAFVKEHYPDARSIIKAIGFYSKRGEIDAGILNEIVGSDVSHIITLLKEKNYKGLRSEVIKYASEYDTFIGKLTDTIYPIVNQDSKIALIQIVGENNAQYGLAMNKEIHLQYLLMNLMLSMVWEA
>ID:YP_009167864.1 |[Escherichia phage AR1]|AR1|_Enterobacteria_phage_AR1_DNA_.gbk|44|960|NC_027983(167435):28870-29829:-1 ^GeneID:26041989^ Enterobacteria phage AR1 DNA, complete genome.|neighbours:ID:YP_009167863.1(-1),ID:YP_009167865.1(-1)|neighbour_genes:62,45|
MITVNEKEHILEQKYRPSTIDECILPAFDKETFKSITSKGKIPHIILHSPSPGTGKTTVAKALCHDVNADMMFVNGSDCKIDFVRGPLTNFASAASFDGRQKVIVIDEFDRSGLAESQRHLRSFMEAYSSNCSIIITANNIDGIIKPLQSRCRVITFGQPTDEDKIEMMKQMIRRLTEICKHEGIAIADMKVVAALVKKNFPDFRKTIGELDSYSSKGVLDAGILSLVTNDRGAIDDVLESLKNKDVKQLRALAPKYAADYSWFVGKLAEEIYSRVTPQSIIRMYEIVGENNQYHGIAANTELHLAYLFIQLACEMQWK
> |[Tevenvirinae _Enterobacteria_phage_ATK47]||_Enterobacteria_phage_ATK47.gb|Replication factor C..|963|KT184309.1(170020):139182-140144:1 ^RAST2:fig|1198136.68.peg.234^ Tevenvirinae _Enterobacteria_phage_ATK47|neighbours:(1),(1)|neighbour_genes:Sliding clamp DNA po..,Phage DNA polymerase..|
MITINSKEHILEQKYRPSSIDECILPAYDHETFKSLVSKGKLPHIILHSPSPGTGKTTVAKALCNDINAEMMFVNGSDCKIDFVRGPLTAFARSVSMEGKPKVIVIDEFDRSGLAESQRHLRTFMEEFSSNCSIIITANNIDGIIEPLRSRCRVIEFGRPTEEDKISMMKKMIHRMVEICKNENIEIADMKVVAALVKKNFPDFRRTIGQLDQYSSKGVLDAGILSIVTNDRGTVSDVIEAMKNKDIKQLRALAPKYAADYSWFIDKLVSECYDQVAPGKSIISLYEIAGENNKFHGLASNIELHVMYMLLQLTCELTWK
> |[Tevenvirinae Enterobacteria_phage_ATK48]||_Enterobacteria_phage_ATK48.gb|Replication factor C..|963|KT184310.1(169729):67686-68648:1 ^RAST2:fig|1198136.55.peg.127^ Tevenvirinae Enterobacteria_phage_ATK48|neighbours:(1),(1)|neighbour_genes:Sliding clamp DNA po..,Phage DNA polymerase..|
MITINSKEHILEQKYRPSSIDECILPAYDHETFKSLVSKGKLPHIILHSPSPGTGKTTVAKALCNDINAEMMFVNGSDCKIDFVRGPLTAFARSVSMEGKPKVIVIDEFDRSGLAESQRHLRTFMEEFSSNCSIIITANNIDGIIEPLRSRCRVIEFGRPTEEDKISMMKKMIHRMVEICKNENIEIADMKVVAALVKKNFPDFRRTIGQLDQYSSKGVLDAGILSIVTNDRGTVSDVIEAMKNKDIKQLRALAPKYAADYSWFIDKLVSECYDQVAPGKSIISLYEIAGENNKFHGLASNIELHVMYMLLQLTCELTWK
> |[Tevenvirinae Enterobacteria_phage_Aplg8]||_Enterobacteria_phage_Aplg8.gb|Replication factor C..|960|KT184308.1(168496):141842-142801:-1 ^RAST2:fig|1198136.66.peg.240^ Tevenvirinae Enterobacteria_phage_Aplg8|neighbours:(-1),(-1)|neighbour_genes:Phage DNA polymerase..,Sliding clamp DNA po..|
MITVNEKEHILEQKYRPSTIDECILPAFDKETFKSITSKGKIPHIILHSPSPGTGKTTVAKALCHDVNADMMFVNGSDCKIDFVRGPLTNFASAASFDGRQKVIVIDEFDRSGLAESQRHLRSFMEAYSSNCSIIITANNIDGIIKPLQSRCRVITFGQPTDEDKIEMMKQMIRRLTEICKHEGIAIADMKVVAALVKKNFPDFRKTIGELDSYSSKGVLDAGILSLVTNDRGAIDDVLESLKNKDVKQLRALAPKYAADYSWFVGKLAEEIYSRVTPQSIIRMYEIVGENNQYHGIAANTELHLAYLFIQLACEMQWK
>ID:YP_007004124.1 |[Enterobacteria phage Bp7]||_Enterobacteria_phage_Bp7_.gbk|clamp loader subunit..|993|NC_019500(168066):35303-36295:1 ^GeneID:14007953^ Enterobacteria phage Bp7, complete genome.|neighbours:ID:YP_007004123.1(1),ID:YP_007004125.1(1)|neighbour_genes:hypothetical protein,clamp loader subunit..|
MRKIIMSKVVNGLTINENDFMWEQKYRPGTLSECILPAHDKETLQAIVNKGLIPNIILVSASPGTGKTTVAKALCADTNSDMLFVNGSDCRIDFVRNELTRFASSKSIEGKRKVIVIDEFDRAGVAEAQRHLRSFLEAYSSNCSVIITANNIDGIIGPLQSRCRVIKFGEATPADQTTMMKEMIHRAVAICKNENIEVEDLKVIAALVKQNFPDFRKTVNQLDRYSSSGKIDTGILSIVMNTNSPIDEVVAALKDKNFKELRALAPRHVNDYSNFIMSLANELYGKLPGPSIVRMYEIVGENNQYHGIAANPEIHMTYLFIQLALELQWL
> |[Tevenvirinae _Enterobacteria_phage_CC31]||_Enterobacteria_phage_CC31.gb|Replication factor C..|960|NC_014662.1(165540):29149-30108:-1 ^RAST2:fig|1198136.121.peg.49^ Tevenvirinae _Enterobacteria_phage_CC31|neighbours:(-1),(-1)|neighbour_genes:Phage DNA polymerase..,Sliding clamp DNA po..|
MLSINEKEHIFEQKYRPQSISECILPEFDRQVFDAIIKKGTIPHMILVSASPGTGKTTLAKALCNDVGVEMMFVNGSDCKIDFVRGPLTNFATAASLSGKQKVIVIDEFDRSGLAESQRHLRSFMEAYSSNCTIIITANNIDGIIEPLQSRCRVIKFGQATDDDKRNMMKEMIRRCVEICKNENIKVEDLKVIAALVNKNFPDFRKTIGDLDHYSSKGVIDSGILDLVTKTSGDISDVLDALKSKDVKQLRALAPKYAVNYSWFIEKLANELYTKLDKASIIRMYEIVGENNQYHGVAASTELHITYMFMQLVVEMQFK
>ID:YP_009118713.1 |[Enterobacteria phage GEC-3S]||_Enterobacteria_phage_GEC-3S_.gbk|Putative DNA polymer..|975|NC_025425(163424):19675-20649:-1 ^GeneID:23301079^ Enterobacteria phage GEC-3S complete genome.|neighbours:ID:YP_009118712.1(-1),ID:YP_009118714.1(-1)|neighbour_genes:Putative clamp loade..,Putative DNA sliding..|
MLSVNENEFQWEQKYRPKSISECILPEADKKIFAQIVKQGRIPSMILHSPSPGTGKTTVAKALCEDVGVDYLFVNGADCKIDFIRDEITRFAQSVSLDEEKREKGKVVIIDEYDRAGLADAQRHLRSFSEAYSNNVTFIITANDLEGIIPALRSRFDPITFGSPTKDDQLRMMKEMIVRCKAILDKEGVPVEEMRVLAELVKQNFPDFRRVMKLLDRYAKHGKIDAGVLSMVIESSNTEVTDVVEALKTKQFANVRKLAPRYTNTYAQFVKKLYNELYTQVKPASIIRLTEIIGENNQMFAHAADKEIHIVFLLMQLMVELEFV
> |[Tevenvirinae _Enterobacteria_phage_GiZh]||_Enterobacteria_phage_GiZh.gb|Replication factor C..|960|KT184311.1(166514):79332-80291:-1 ^RAST2:fig|1198136.122.peg.140^ Tevenvirinae _Enterobacteria_phage_GiZh|neighbours:(-1),(-1)|neighbour_genes:Phage DNA polymerase..,Sliding clamp DNA po..|
MITVNEKEHILEQKYRPSTIDECILPAFDKETFKSITSKGKIPHIILHSPSPGTGKTTVAKALCHDVNADMMFVNGSDCKIDFVRGPLTNFASAASFDGRQKVIVIDEFDRSGLAESQRHLRSFMEAYSSNCSIIITANNIDGIIKPLQSRCRVITFGQPTDEDKIEMMKQMIRRLTEICKHEGIAIADMKVVAALVKKNFPDFRKTIGELDSYSSKGVLDAGILSLVTNDRGAIDDVLESLKNKDVKQLRALAPKYAADYSWFVGKLAEEIYTRVTPQSIIRMYEIVGENNQYHGIAANTELHLAYLFIQLACEMQWK
> |[Viruses Hx01]||_Enterobacteria_phage_HX01.gb|hypothetical protein|963|NC_018855.1(169158):71085-72047:1 ^RAST2:fig|10239.59.peg.123^ Viruses Hx01|neighbours:(1),(1)|neighbour_genes:hypothetical protein,Phage DNA polymerase..|
MITINSKEHILEQKYRPSSIDECILPAYDHETFKSLVSKGKLPHIILHSPSPGTGKTTVAKALCNDINAEMMFVNGSDCKIDFVRGPLTAFARSVSMEGKPKVIVIDEFDRSGLAESQRHLRTFMEEFSSNCSIIITANNIDGIIEPLRSRCRVIEFGRPTEEDKISMMKKMIHRMVEICKNENIEIADMKVVAALVKKNFPDFRRTIGQLDQYSSKGVLDAGILSIVTNDRGTVSDVIEAMKNKDIKQLRALAPKYAADYSWFIDKLVSECYDQVAPGKSIISLYEIAGENNKFHGLASNIELHVMYMLLQLTCELTWK
>ID:YP_003734200.1 |[Enterobacteria phage IME08]||_Enterobacteria_phage_IME08_.gbk|44|966|NC_014260(172253):31662-32627:-1 ^GeneID:9384389^ Enterobacteria phage IME08, complete genome.|neighbours:ID:YP_003734199.1(-1),ID:YP_003734201.1(-1)|neighbour_genes:62,45|
MNMLTVNNNEFMWEQKYRPGTLSECILPAHDKETLQAIVNKGLIPNIILVSASPGTGKTTVAKALCADTNSDMLFVNGSDCRIDFVRNELTRFASSKSIEGKRKVIVIDEFDRAGVAEAQRHLRSFLEAYSSNCSVIITANNIDGIIGPLQSRCRVIKFGEATPADQTSMMKEMIHRAVAICKNENVEVEDLKVIAALVKQNFPDFRKTVNQLDRYSSSGKIDTGILSIVMNTNSPIDEVVAALKDKNFKELRALAPRHVNDYSNFIMTLANELYGKLPGPSIVRMYEIVGENNQYHGIAANPEIHMTYLFIQLALELQWL
>ID:YP_002922399.1 |[Enterobacteria phage JS10]||_Enterobacteria_phage_JS10_.gbk|44|960|NC_012741(171451):30987-31946:-1 ^GeneID:7943449^ Enterobacteria phage JS10, complete genome.|neighbours:ID:YP_002922398.1(-1),ID:YP_002922400.1(-1)|neighbour_genes:62,45|
MLTVNNNEFMFEQKYRPGTLSECILPAHDKETLQAIVNKGLIPNIILVSASPGTGKTTVAKALCADTNSEMLFVNGSDCRIDFVRNELTRFASSKSIEGKRKVIVIDEFDRAGVAEAQRHLRSFLEAYSSNCSVIITANNIDGIIGPLQSRCRVIKFGEATPADQTAMMKEMIHRAVAICKNENIEVEDLKVIAALVKQNFPDFRKTVNQLDRYSSSGKIDAGILSIVMNTNSPIDEVVAALKDKNFKELRALAPRHVNDYANFIMALANELYGKLPGPSIVRMYEIVGENNQYHGIAANPEIHLTYLFIQLALELQWL
>ID:YP_001595179.1 |[Escherichia phage JS98]||_Enterobacteria_phage_JS98.gbk|44|960|NC_010105(170523):31188-32147:-1 ^GeneID:5783850^ Enterobacteria phage JS98, complete genome.|neighbours:ID:YP_001595178.1(-1),ID:YP_001595180.1(-1)|neighbour_genes:62,45|
MLTVNNNEFMWEQKYRPGTLSECILPAHDKETLQAIVNKGLIPNIILVSASPGTGKTTVAKALCADTNSDMLFVNGSDCRIDFVRNELTRFASSKSIEGKRKVIVIDEFDRAGVAEAQRHLRSFLEAYSSNCSVIITANNIDGIIGPLQSRCRVIKFGEATPADQTAMMKEMIHRAVAICKNENIEVEDLKVIAALVKQNFPDFRKTVNQLDRYSSSGKIDTGILSIVMNTNSPIDEVVAALKDKNFKELRALAPRHVNDYANFIMTLANELYGKLPGPSIVRMYEIVGENNQYHGIAANPEIHLTYLFIQLALELQWL
>ID:YP_002922103.1 |[Escherichia phage JSE]||_Enterobacteria_phage_JSE_.gbk|44|975|NC_012740(166418):21229-22203:-1 ^GeneID:7943151^ Enterobacteria phage JSE, complete genome.|neighbours:ID:YP_002922102.1(-1),ID:YP_002922104.1(-1)|neighbour_genes:62,45|
MLSVNENEFQWEQKYRPKSISECILPEADKKIFAQIVKQGRIPSMILHSPSPGTGKTTVAKALCEDVGVDYLFVNGADCKIDFIRDEITRFAQSVSLDEEKREKGKVVIIDEYDRAGLADAQRHLRSFSEAYSNNVTFIITANDLEGIIPALRSRFDPITFGSPTKDDQLRMMKEMIVRCKAILDKEGVPVEEMRVLAELVKQNFPDFRRVMKLLDRYAKHGKIDAGVLSMVIESSNTEVTDVVEALKTKQFANVRKLAPRYTNTYAQFVKKLYTELYTQVKPASIIRLTEIIGENNQMFAHAADKEIHIVFLLMQLMVELEFV
> |[Tevenvirinae _Enterobacteria_phage_Kha5h]||_Enterobacteria_phage_Kha5h.gb|Replication factor C..|960|KT184312.1(167318):54852-55811:-1 ^RAST2:fig|1198136.123.peg.96^ Tevenvirinae _Enterobacteria_phage_Kha5h|neighbours:(-1),(-1)|neighbour_genes:Phage DNA polymerase..,Sliding clamp DNA po..|
MITVNEKEHILEQKYRPSTIDECILPAFDKETFKSITSKGKIPHIILHSPSPGTGKTTVAKALCHDVNADMMFVNGSDCKIDFVRGPLTNFASAASFDGRQKVIVIDEFDRSGLAESQRHLRSFMEAYSSNCSIIITANNIDGIIKPLQSRCRVITFGQPTDEDKIEMMKQMIRRLTEICKHEGIAIADMKVVAALVKKNFPDFRKTIGELDSYSSKGVLDAGILSLVTNDRGAIDDVLESLKNKDVKQLRALAPKYAADYSWFVGKLAEEIYSRVTPQSIIRMYEIVGENNQYHGIAANTELHLVYLFIQLACEMQWK
>ID:YP_001469373.1 |[Enterobacteria phage Phi1]||_Enterobacteria_phage_Phi1_.gbk|44|975|NC_009821(164270):19674-20648:-1 ^GeneID:5602195^ Enterobacteria phage Phi1, complete genome.|neighbours:ID:YP_001469372.1(-1),ID:YP_001469374.1(-1)|neighbour_genes:62,45|
MLSVNENEFQWEQKYRPKSISECILPEADKKIFAQIVKQGRIPSMILHSPSPGTGKTTVAKALCEDVGVDYLFVNGADCKIDFIRDEITRFAQSVSLDEEKREKGKVVIIDEYDRAGLADAQRHLRSFSEAYSNNVTFIITANDLEGIIPALRSRFDPITFGSPTKDDQLRMMKEMIVRCKAILDKEGVPVEEMRVLAELVKQNFPDFRRVMKLLDRYAKHGKIDAGVLSMVIESSNTEVTDVVEALKTKQFANVRKLAPRYTNTYAQFVKKLYNELYTQVKPASIIRLTEIIGENNQMFAHAADKEIHIVFLLMQLMVELEFV
>ID:YP_009202783.1 |[Escherichia phage QL01]||_Enterobacteria_phage_QL01.gbk|hypothetical protein|960|NC_028847(170527):30852-31811:-1 ^GeneID:26629772^ Enterobacteria phage QL01, complete genome.|neighbours:ID:YP_009202782.1(-1),ID:YP_009202784.1(-1)|neighbour_genes:clamp loader subunit..,sliding clamp DNA po..|
MLTVNNNEFMWEQKYRPGTLSECILPAHDKETLQAIVNKGLIPNIILVSASPGTGKTTVAKALCADTNSDMLFVNGSDCRIDFVRNELTRFASSKSIEGKRKVIVIDEFDRAGVAEAQRHLRSFLEAYSSNCSVIITANNIDGIIGPLQSRCRVIKFGEATPADQTSMMKEMIHRAVAICKNENIEAEDLKVIAALVKQNFPDFRKTVNQLDRYSSSGKIDTGILSIVMNTNSPIDEVVAALKDKNFKELRALAPRHVNDYSNFIMSLANELYGKLPGPSIVRMYEIVGENNQYHGIAANPEIHMTYLFIQLALELQWL
>ID:AIT74145.1 |[Enterobacteria phage RB10]||_Enterobacteria_phage_RB10_.gbk|clamp loader subunit..|960|KM606999(168401):28284-29243:-1 ^^ Enterobacteria phage RB10, complete genome.|neighbours:ID:AIT74144.1(-1),ID:AIT74146.1(-1)|neighbour_genes:clamp loader subunit..,sliding clamp DNA po..|
MITVNEKEHILEQKYRPSTIDECILPAFDKETFKSITSKGKIPHIILHSPSPGTGKTTVAKALCHDVNADMMFVNGSDCKIDFVRGPLTNFASAASFDGRQKVIVIDEFDRSGLAESQRHLRSFMEAYSSNCSIIITANNIDGIIKPLQSRCRVITFGQPTDEDKIEMMKQMIRRLTEICKHEGIAIADMKVVAALVKKNFPDFRKTIGELDSYSSKGVLDAGILSLVTNDRGAIDDVLESLKNKDVKQLRALAPKYAADYSWFVGKLAEEIYSRVTPQSIIRMYEIVGENNQYHGIAANTELHLAYLFIQLACEMQWK
>ID:YP_002854386.1 |[Escherichia virus RB14]||_Enterobacteria_phage_RB14_.gbk|44|960|NC_012638(165429):28369-29328:-1 ^GeneID:7803769^ Enterobacteria phage RB14, complete genome.|neighbours:ID:YP_002854385.1(-1),ID:YP_002854387.1(-1)|neighbour_genes:62,45|
MITVNEKEHILEQKYRPSTIDECILPAFDKETFKSITSKGKIPHIILHSPSPGTGKTTVAKALCHDVNADMMFVNGSDCKIDFVRGPLTNFASAASFDGRQKVIVIDEFDRSGLAESQRHLRSFMEAYSSNCSIIITANNIDGIIKPLQSRCRVITFGQPTDEDKIEMMKQMIRRLTEICKHEGIAIADMKVVAALVKKNFPDFRKTIGELDSYSSKGVLDAGILSLVTNDRGAIDDVLESLKNKDVKQLRALAPKYAADYSWFVGKLAEEIYSRVTPQSIIRMYEIVGENNQYHGIAANTELHLAYLFIQLACEMQWK
> |[Tevenvirinae _Enterobacteria_phage_RB16]||_Enterobacteria_phage_RB16.gb|Phage DNA polymerase..|999|NC_014467.1(176788):25900-26898:-1 ^RAST2:fig|1198136.103.peg.43^ Tevenvirinae _Enterobacteria_phage_RB16|neighbours:(-1),(-1)|neighbour_genes:Phage DNA polymerase..,hypothetical protein|
MELSENVQLIDTKYGKISQSPDEFAWDQRYRPTTIDECILPAADKETMRGFIKSGRIDNMTLVSDSPGTGKTTLALVLGNEVDAEVMFVNGSDCGVNFIRNEMDRFASSMTQKKGGKIILIDEFDRPGMAEAQKHMRSFIEAYSKNVTVIVTANNINGIHPALLSRCPPVKFGSPSKEERIELMKQMIKRCFGILEIEGIEYDQQVIAAFVKKHYPDARSIVKALGFYSKRGKIDAGILSEIVGSDITPVIEGLKAKNFKALRAEAIKYAPEYETFLSKLLDAIYPIVTNESKVALIQAIGENNAQYGLAVNKEIHLQYLFMGLMLTLAWEA
>ID:AXF42361.1 |[Enterobacteria phage RB18]||_Enterobacteria_phage_RB18_.gbk|clamp loader small s..|960|MH553563(166677):29416-30375:-1 ^^ Enterobacteria phage RB18, complete genome.|neighbours:ID:AXF42360.1(-1),ID:AXF42362.1(-1)|neighbour_genes:clamp loader small s..,sliding clamp|
MITVNEKEHILEQKYRPSTIDECILPAFDKETFKSITSKGKIPHIILHSPSPGTGKTTVAKALCHDVNADMMFVNGSDCKIDFVRGPLTNFASAASFDGRQKVIVIDEFDRSGLAESQRHLRSFMEAYSSNCSIIITANNIDGIIKPLQSRCRVITFGQPTDEDKIEMMKQMIRRLTEICKHEGIAIADMKVVAALVKKNFPDFRKTIGELDSYSSKGVLDAGILSLVTNDRGAIDDVLESLKNKDVKQLRALAPKYAADYSWFVGKLAEEIYSRVTPQSIIRMYEIVGENNQYHGIAANTELHLVYLFIQLACEMQWK
>ID:YP_009102257.1 |[Enterobacteria phage RB27]||_Enterobacteria_phage_RB27_.gbk|clamp loader subunit..|960|NC_025448(165179):29231-30190:-1 ^GeneID:22113041^ Enterobacteria phage RB27, complete genome.|neighbours:ID:YP_009102256.1(-1),ID:YP_009102258.1(-1)|neighbour_genes:clamp loader subunit..,sliding clamp DNA po..|
MITVNEKEHILEQKYRPSTIDECILPAFDKETFKSITSKGKIPHIILHSPSPGTGKTTVAKALCHDVNADMMFVNGSDCKIDFVRGPLTNFASAASFDGRQKVIVIDEFDRSGLAESQRHLRSFMEAYSSNCSIIITANNIDGIIKPLQSRCRVITFGQPTDEDKIEMMKQMIRRLTEICKHEGIAIADMKVVAALVKKNFPDFRKTIGELDSYSSKGVLDAGILSLVTNDRGAIDDVLESLKNKDVKQLRALAPKYAADYSWFVGKLAEEIYSRVTPQSIIRMYEIVGENNQYHGIAANTELHLAYLFIQLACEMQWK
>ID:AIT74689.1 |[Enterobacteria phage RB33]||_Enterobacteria_phage_RB33_.gbk|clamp loader subunit..|960|KM607001(166007):28624-29583:-1 ^^ Enterobacteria phage RB33, complete genome.|neighbours:ID:AIT74688.1(-1),ID:AIT74690.1(-1)|neighbour_genes:clamp loader subunit..,sliding clamp DNA po..|
MITVNEKEHILEQKYRPSTIDECILPAFDKETFKSITSKGKIPHIILHSPSPGTGKTTVAKALCHDVNADMMFVNGSDCKIDFVRGPLTNFASAASFDGRQKVIVIDEFDRSGLAESQRHLRSFMEAYSSNCSIIITANNIDGIIKPLQSRSRVITFGQPTDEDKIEMMKQMIRRLTEICKREGIAIADMKVVAALVKKNFPDFRKTIGELDSYSSKGVLDAGILSLVTNDRGAIDDVLESLKNKDVKQLRALAPKYAADYSWFVGKLAEEIYTRVTPQSIIRMYEIVGENNQYHGIAANTELHLAYLFIQLACEMQWK
>ID:YP_009098436.1 |[Escherichia phage RB3]||_Enterobacteria_phage_RB3_.gbk|clamp loader subunit..|960|NC_025419(168402):28285-29244:-1 ^GeneID:22113800^ Enterobacteria phage RB3, complete genome.|neighbours:ID:YP_009098435.1(-1),ID:YP_009098437.1(-1)|neighbour_genes:clamp loader subunit..,sliding clamp DNA po..|
MITVNEKEHILEQKYRPSTIDECILPAFDKETFKSITSKGKIPHIILHSPSPGTGKTTVAKALCHDVNADMMFVNGSDCKIDFVRGPLTNFASAASFDGRQKVIVIDEFDRSGLAESQRHLRSFMEAYSSNCSIIITANNIDGIIKPLQSRCRVITFGQPTDEDKIEMMKQMIRRLTEICKHEGIAIADMKVVAALVKKNFPDFRKTIGELDSYSSKGVLDAGILSLVTNDRGAIDDVLESLKNKDVKQLRALAPKYAADYSWFVGKLAEEIYSRVTPQSIIRMYEIVGENNQYHGIAANTELHLAYLFIQLACEMQWK
> |[Tevenvirinae _Enterobacteria_phage_RB43]||_Enterobacteria_phage_RB43.gb|Phage DNA polymerase..|999|NC_007023.1(180500):27319-28317:-1 ^RAST2:fig|1198136.102.peg.47^ Tevenvirinae _Enterobacteria_phage_RB43|neighbours:(-1),(-1)|neighbour_genes:Phage DNA polymerase..,DNA polymerase slidi..|
MELSENVQLIETKYGKISQSPDEFAWDQRYRPTTIDECILPAADKEIMRGFIKSGRIDNMTLVSDSPGTGKTTLALVLGAEVDAEVMFVNGSDCGVNFIRSDLDRFASSMTQKKGGKIILIDEFDRPGMAEAQKHMRSFIEAYSKNVTVIVSANNINGIHPALLSRCPPIKFGSPSKEERIDLMKQMIKRCFGILEIEGIEYDQQVIAAFVKKHYPDARSIVKALGFYSKRGKIDAGILSEIVGSDITPVIEALKTKNFKALRSEAIKYAPEYETFLAKLLDAVYPIVTNESKVALIQAVGENNAQYGLAINKEIHLQYLFMGLMLTLAWEG
>ID:NP_891600.1 |[Enterobacteria phage RB49]||_Enterobacteria_phage_RB49_.gbk|44|975|NC_005066(164018):19496-20470:-1 ^GeneID:1725329^ Enterobacteria phage RB49, complete genome.|neighbours:ID:NP_891599.1(-1),ID:NP_891601.1(-1)|neighbour_genes:62,45|
MLSVNENEFQWEQKYRPKSISECILPEADKKIFAQIVKQGRIPSMILHSPSPGTGKTTVAKALCEDVGVDYLFVNGADCKIDFIRDEITRFAQSVSLDEEKREKGKVVIIDEYDRAGLADAQRHLRSFSEAYSNNVTFIITANDLEGIIPALRSRFDPITFGSPTKDDQLRMMKEMIVRCKAILDKEGVPVEEMRVLAELVKQNFPDFRRVMKLLDRYAKHGKIDAGVLSMVIESSNTEVTDVVEALKTKQFANVRKLAPRYTNTYAQFVKKLYNELYTQVKPASIIRLTEIIGENNQMFAHAADKEIHIVFLLMQLMVELEFV
>ID:ACP30971.1 |[Enterobacteria phage RB51]||_Enterobacteria_phage_RB51_.gbk|44|960|FJ839693(168394):29566-30525:-1 ^^ Enterobacteria phage RB51, complete genome.|neighbours:ID:ACP30970.1(-1),ID:ACP30972.1(-1)|neighbour_genes:62,45|
MITVNEKEHILEQKYRPSTIDECILPAFDKETFKSITSKGKIPHIILHSPSPGTGKTTVAKALCHDVNADMMFVNGSDCKIDFVRGPLTNFASAASFDGRQKVIVIDEFDRSGLAESQRHLRSFMEAYSSNCSIIITANNIDGIIKPLQSRCRVITFGQPTDEDKIEMMKQMIRRLTEICKHEGIAIADMKVVAALVKKNFPDFRKTIGELDSYSSKGVLDAGILSLVTNDRGAIDDVLESLKNKDVKQLRALAPKYAADYSWFVGKLAEEIYSRVTPQSIIRMYEIVGENNQYHGIAANTELHLAYLFIQLACEMQWK
>ID:AIT74964.1 |[Enterobacteria phage RB55]||_Enterobacteria_phage_RB55_.gbk|clamp loader subunit..|960|KM607002(168896):30871-31830:-1 ^^ Enterobacteria phage RB55, complete genome.|neighbours:ID:AIT74963.1(-1),ID:AIT74965.1(-1)|neighbour_genes:clamp loader subunit..,sliding clamp DNA po..|
MITVNEKEHILEQKYRPSTIDECILPAFDKETFKSITSKGKIPHIILHSPSPGTGKTTVAKALCHDVNADMMFVNGSDCKIDFVRGPLTNFASAASFDGRQKVIVIDEFDRSGLAESQRHLRSFMEAYSSNCSIIITANNIDGIIKPLQSRCRVITFGQPTDEDKIEMMKQMIRRLTEICKHEGIAIADMKVVAALVKKNFPDFRKTIGELDSYSSKGVLDAGILSLVTNDRGAIDDVLESLKNKDVKQLRALAPKYAADYSWFVGKLAEEIYSRVTPQSIIRMYEIVGENNQYHGIAANTELHLAYLFIQLACEMQWK
>ID:AIT75236.1 |[Enterobacteria phage RB59]||_Enterobacteria_phage_RB59_.gbk|clamp loader subunit..|960|KM607003(168966):30871-31830:-1 ^^ Enterobacteria phage RB59, complete genome.|neighbours:ID:AIT75235.1(-1),ID:AIT75237.1(-1)|neighbour_genes:clamp loader subunit..,sliding clamp DNA po..|
MITVNEKEHILEQKYRPSTIDECILPAFDKETFKSITSKGKIPHIILHSPSPGTGKTTVAKALCHDVNADMMFVNGSDCKIDFVRGPLTNFASAASFDGRQKVIVIDEFDRSGLAESQRHLRSFMEAYSSNCSIIITANNIDGIIKPLQSRCRVITFGQPTDEDKIEMMKQMIRRLTEICKHEGIAIADMKVVAALVKKNFPDFRKTIGELDSYSSKGVLDAGILSLVTNDRGAIDDVLESLKNKDVKQLRALAPKYAADYSWFVGKLAEEIYSRVTPQSIIRMYEIVGENNQYHGIAANTELHLAYLFIQLACEMQWK
>ID:AIT73059.1 |[Enterobacteria phage RB5]||_Enterobacteria_phage_RB5_.gbk|clamp loader subunit..|960|KM606995(168394):28284-29243:-1 ^^ Enterobacteria phage RB5, complete genome.|neighbours:ID:AIT73058.1(-1),ID:AIT73060.1(-1)|neighbour_genes:clamp loader subunit..,sliding clamp DNA po..|
MITVNEKEHILEQKYRPSTIDECILPAFDKETFKSITSKGKIPHIILHSPSPGTGKTTVAKALCHDVNADMMFVNGSDCKIDFVRGPLTNFASAASFDGRQKVIVIDEFDRSGLAESQRHLRSFMEAYSSNCSIIITANNIDGIIKPLQSRCRVITFGQPTDEDKIEMMKQMIRRLTEICKHEGIAIADMKVVAALVKKNFPDFRKTIGELDSYSSKGVLDAGILSLVTNDRGAIDDVLESLKNKDVKQLRALAPKYAADYSWFVGKLAEEIYSRVTPQSIIRMYEIVGENNQYHGIAANTELHLAYLFIQLACEMQWK
>ID:AIT75511.1 |[Enterobacteria phage RB68]||_Enterobacteria_phage_RB68_.gbk|clamp loader subunit..|960|KM607004(168401):29566-30525:-1 ^^ Enterobacteria phage RB68, complete genome.|neighbours:ID:AIT75510.1(-1),ID:AIT75512.1(-1)|neighbour_genes:clamp loader subunit..,sliding clamp DNA po..|
MITVNEKEHILEQKYRPSTIDECILPAFDKETFKSITSKGKIPHIILHSPSPGTGKTTVAKALCHDVNADMMFVNGSDCKIDFVRGPLTNFASAASFDGRQKVIVIDEFDRSGLAESQRHLRSFMEAYSSNCSIIITANNIDGIIKPLQSRCRVITFGQPTDEDKIEMMKQMIRRLTEICKHEGIAIADMKVVAALVKKNFPDFRKTIGELDSYSSKGVLDAGILSLVTNDRGAIDDVLESLKNKDVKQLRALAPKYAADYSWFVGKLAEEIYSRVTPQSIIRMYEIVGENNQYHGIAANTELHLAYLFIQLACEMQWK
>ID:NP_861749.1 |[Enterobacteria phage RB69]||_Enterobacteria_phage_RB69_.gbk|44|963|NC_004928(167560):34368-35330:-1 ^GeneID:1494175^ Enterobacteria phage RB69, complete genome.|neighbours:ID:NP_861748.1(-1),ID:NP_861750.1(-1)|neighbour_genes:62,45|
MITINSKEHILEQKYRPSSIDECILPAYDHETFKSLVSKGKLPHIILHSPSPGTGKTTVAKALCNDINAEMMFVNGSDCKIDFVRGPLTAFARSVSMEGKPKVIVIDEFDRSGLAESQRHLRTFMEEFSSNCSIIITANNIDGIIEPLRSRCRVIEFGRPTEEDKISMMKKMIHRMVEICKNENIEIADMKVVAALVKKNFPDFRRTIGQLDQYSSKGVLDAGILSIVTNDRGTVSDVIEAMKNKDIKQLRALAPKYAADYSWFIDKLVSECYDQVAPGKSIISLYEIAGENNKFHGLASNIELHVMYMLLQLTCELTWK
>ID:AIT73330.1 |[Enterobacteria phage RB6]||_Enterobacteria_phage_RB6_.gbk|clamp loader subunit..|960|KM606996(168394):28284-29243:-1 ^^ Enterobacteria phage RB6, complete genome.|neighbours:ID:AIT73329.1(-1),ID:AIT73331.1(-1)|neighbour_genes:clamp loader subunit..,sliding clamp DNA po..|
MITVNEKEHILEQKYRPSTIDECILPAFDKETFKSITSKGKIPHIILHSPSPGTGKTTVAKALCHDVNADMMFVNGSDCKIDFVRGPLTNFASAASFDGRQKVIVIDEFDRSGLAESQRHLRSFMEAYSSNCSIIITANNIDGIIKPLQSRCRVITFGQPTDEDKIEMMKQMIRRLTEICKHEGIAIADMKVVAALVKKNFPDFRKTIGELDSYSSKGVLDAGILSLVTNDRGAIDDVLESLKNKDVKQLRALAPKYAADYSWFVGKLAEEIYSRVTPQSIIRMYEIVGENNQYHGIAANTELHLAYLFIQLACEMQWK
>ID:AIT73601.1 |[Enterobacteria phage RB7]||_Enterobacteria_phage_RB7_.gbk|clamp loader subunit..|960|KM606997(168395):28285-29244:-1 ^^ Enterobacteria phage RB7, complete genome.|neighbours:ID:AIT73600.1(-1),ID:AIT73602.1(-1)|neighbour_genes:clamp loader subunit..,sliding clamp DNA po..|
MITVNEKEHILEQKYRPSTIDECILPAFDKETFKSITSKGKIPHIILHSPSPGTGKTTVAKALCHDVNADMMFVNGSDCKIDFVRGPLTNFASAASFDGRQKVIVIDEFDRSGLAESQRHLRSFMEAYSSNCSIIITANNIDGIIKPLQSRCRVITFGQPTDEDKIEMMKQMIRRLTEICKHEGIAIADMKVVAALVKKNFPDFRKTIGELDSYSSKGVLDAGILSLVTNDRGAIDDVLESLKNKDVKQLRALAPKYAADYSWFVGKLAEEIYSRVTPQSIIRMYEIVGENNQYHGIAANTELHLAYLFIQLACEMQWK
>ID:AIT73873.1 |[Enterobacteria phage RB9]||_Enterobacteria_phage_RB9.gbk|clamp loader subunit..|960|KM606998(168395):28285-29244:-1 ^^ Enterobacteria phage RB9, complete genome.|neighbours:ID:AIT73872.1(-1),ID:AIT73874.1(-1)|neighbour_genes:clamp loader subunit..,sliding clamp DNA po..|
MITVNEKEHILEQKYRPSTIDECILPAFDKETFKSITSKGKIPHIILHSPSPGTGKTTVAKALCHDVNADMMFVNGSDCKIDFVRGPLTNFASAASFDGRQKVIVIDEFDRSGLAESQRHLRSFMEAYSSNCSIIITANNIDGIIKPLQSRCRVITFGQPTDEDKIEMMKQMIRRLTEICKHEGIAIADMKVVAALVKKNFPDFRKTIGELDSYSSKGVLDAGILSLVTNDRGAIDDVLESLKNKDVKQLRALAPKYAADYSWFVGKLAEEIYSRVTPQSIIRMYEIVGENNQYHGIAANTELHLAYLFIQLACEMQWK
>ID:ADJ39768.1 |[Enterobacteria phage T4T]||_Enterobacteria_phage_T4T_.gbk|44|960|HM137666(168920):30893-31852:-1 ^^ Enterobacteria phage T4T, complete genome.|neighbours:ID:ADJ39767.1(-1),ID:ADJ39769.1(-1)|neighbour_genes:62,45|
MITVNEKEHILEQKYRPSTIDECILPAFDKETFKSITSKGKIPHIILHSPSPGTGKTTVAKALCHDVNADMMFVNGSDCKIDFVRGPLTNFASAASFDGRQKVIVIDEFDRSGLAESQRHLRSFMEAYSSNCSIIITANNIDGIIKPLQSRCRVITFGQPTDEDKIEMMKQMIRRLTEICKHEGIAIADMKVVAALVKKNFPDFRKTIGELDSYSSKGVLDAGILSLVTNDRGAIDDVLESLKNKDVKQLRALAPKYAADYSWFVGKLAEEIYSRVTPQSIIRMYEIVGENNQYHGIAANTELHLAYLFIQLACEMQWK
>ID:NP_049665.1 |[Escherichia virus T4]||_Enterobacteria_phage_T4_.gbk|44|960|NC_000866(168903):30907-31866:-1 ^GeneID:1258787^ Enterobacteria phage T4, complete genome.|neighbours:ID:NP_049664.1(-1),ID:NP_049666.1(-1)|neighbour_genes:62,45|
MITVNEKEHILEQKYRPSTIDECILPAFDKETFKSITSKGKIPHIILHSPSPGTGKTTVAKALCHDVNADMMFVNGSDCKIDFVRGPLTNFASAASFDGRQKVIVIDEFDRSGLAESQRHLRSFMEAYSSNCSIIITANNIDGIIKPLQSRCRVITFGQPTDEDKIEMMKQMIRRLTEICKHEGIAIADMKVVAALVKKNFPDFRKTIGELDSYSSKGVLDAGILSLVTNDRGAIDDVLESLKNKDVKQLRALAPKYAADYSWFVGKLAEEIYSRVTPQSIIRMYEIVGENNQYHGIAANTELHLAYLFIQLACEMQWK
> |[Tevenvirinae _Enterobacteria_phage_T4_strain_wild]||_Enterobacteria_phage_T4_strain_wild.gb|Replication factor C..|960|KJ477684.1(168922):30893-31852:-1 ^RAST2:fig|1198136.58.peg.57^ Tevenvirinae _Enterobacteria_phage_T4_strain_wild|neighbours:(-1),(-1)|neighbour_genes:Phage DNA polymerase..,Sliding clamp DNA po..|
MITVNEKEHILEQKYRPSTIDECILPAFDKETFKSITSKGKIPHIILHSPSPGTGKTTVAKALCHDVNADMMFVNGSDCKIDFVRGPLTNFASAASFDGRQKVIVIDEFDRSGLAESQRHLRSFMEAYSSNCSIIITANNIDGIIKPLQSRCRVITFGQPTDEDKIEMMKQMIRRLTEICKHEGIAIADMKVVAALVKKNFPDFRKTIGELDSYSSKGVLDAGILSLVTNDRGAIDDVLESLKNKDVKQLRALAPKYAADYSWFVGKLAEEIYSRVTPQSIIRMYEIVGENNQYHGIAANTELHLAYLFIQLACEMQWK
> |[Tevenvirinae _Enterobacteria_phage_T6]||_Enterobacteria_phage_T6.gb|Replication factor C..|960|MH550421.1(168706):28401-29360:-1 ^RAST2:fig|1198136.104.peg.51^ Tevenvirinae _Enterobacteria_phage_T6|neighbours:(-1),(-1)|neighbour_genes:Phage DNA polymerase..,Sliding clamp DNA po..|
MITVNEKEHILEQKYRPSTIDECILPAFDKETFKSITSKGKIPHIILHSPSPGTGKTTVAKALCHDVNADMMFVNGSDCKIDFVRGPLTNFASAASFDGRQKVIVIDEFDRSGLAESQRHLRSFMEAYSSNCSIIITANNIDGIIKPLQSRCRVITFGQPTDEDKIEMMKQMIRRLTEICKHEGIAIADMKVVAALVKKNFPDFRKTIGELDSYSSKGVLDAGILSLVTNDRGAIDDVLESLKNKDVKQLRALAPKYAADYSWFVGKLAEEIYSRVTPQSIIRMYEIVGENNQYHGIAANTELHLAYLFIQLACEMQWK
>ID:YP_004063737.1 |[Escherichia phage vB_EcoM_VR7]||_Enterobacteria_phage_vB_EcoM-VR7_.gbk|44|960|NC_014792(169285):29295-30254:-1 ^GeneID:10021281^ Enterobacteria phage vB_EcoM-VR7, complete genome.|neighbours:ID:YP_004063736.1(-1),ID:YP_004063738.1(-1)|neighbour_genes:62,45|
MLTVNDKEFMWEQKYRPGTLSECILPAHDKETLEAIVKKGLIPNLILVSSSPGTGKTTVAKAMCADTNSDMLFVNGSDCRIDFVRNELTRFASSKSIEGRRKVIVIDEFDRAGLAESQRHLRSFMEAYSSNCSIIMTANNIDGIITPLQSRCRVIKFGESTDEDRTSMLKQMIHRSVAICKNEGVEIEDLKVVAALVKHNFPDLRKTINELDRYSAKGVIDSGILSIVTNNRTPIDDVIDALKDRNFKVLRGLAPKFANDYSNFIAKLADEMYGKLTGASIIRMYEIVGENNQYHGLAANTEVHLTYLFAQLAGEMKWL
>ID:YP_006986604.1 |[Escherichia phage vB_EcoM_ACG-C40]||_Enterobacteria_phage_vB_EcoM_ACG-C40_.gbk|clamp loader subunit|960|NC_019399(167396):31129-32088:-1 ^GeneID:13997879^ Enterobacteria phage vB_EcoM_ACG-C40, complete genome.|neighbours:ID:YP_006986603.1(-1),ID:YP_006986605.1(-1)|neighbour_genes:clamp loader subunit,sliding clamp DNA po..|
MITVNEKEHILEQKYRPSTIDECILPAFDKETFKSITSKGKIPHIILHSPSPGTGKTTVAKALCHDVNADMMFVNGSDCKIDFVRGPLTNFASAASFDGRQKVIVIDEFDRSGLAESQRHLRSFMEAYSSNCSIIITANNIDGIIKPLQSRCRVITFGQPTDEDKIEMMKQMIRRLTEICKREGIAIADMKVVAALVKKNFPDFRKTIGELDSYSSKGVLDAGILSLVTNDRGAIDDVLESLKNKDVKQLRALAPKYAADYSWFVGKLAEEIYTRVTPQSIIRMYEIVGENNQYHGIAANTELHLAYLFIQLACEMQWK
>ID:AWD91621.1 |[Enterobacteria phage vB_EcoM_IME339]||_Enterobacteria_phage_vB_EcoM_IME339_.gbk|replication factor C..|960|MH051915(164366):137099-138058:1 ^^ Enterobacteria phage vB_EcoM_IME339, complete genome.|neighbours:ID:AWD91620.1(1),ID:AWD91622.1(1)|neighbour_genes:sliding clamp DNA po..,putative clamp-loade..|
MITVNEKEHILEQKYRPSTIDECILPAFDKETFKSITSKGKIPHIILHSPSPGTGKTTVAKALCHDVNADMMFVNGSDCKIDFVRGPLTNFASAASFDGRQKVIVIDEFDRSGLAESQRHLRSFMEAYSSNCSIIITANNIDGIIKPLQSRCRVITFGQPTDEDKIEMMKQMIRRLTEICKHEGIAIADMKVVAALVKKNFPDFRKTIGELDSYSSKGVLDAGILSLVTNDRGAIDDVLESLKNKDVKQLRALAPKYAADYSWFVGKLAEEIYTRVTPQSIIRMYEIVGENNQYHGIAANTELHLAYLFIQLACEMQWK
>ID:AWD91883.1 |[Enterobacteria phage vB_EcoM_IME340]||_Enterobacteria_phage_vB_EcoM_IME340_.gbk|replication factor C..|960|MH051916(165549):138464-139423:1 ^^ Enterobacteria phage vB_EcoM_IME340, complete genome.|neighbours:ID:AWD91882.1(1),ID:AWD91884.1(1)|neighbour_genes:sliding clamp DNA po..,putative clamp-loade..|
MITVNEKEHILEQKYRPSTIDECILPAFDKETFKSITSKGKIPHIILHSPSPGTGKTTVAKALCHDVNADMMFVNGSDCKIDFVRGPLTNFASAASFDGRQKVIVIDEFDRSGLAESQRHLRSFMEAYSSNCSIIITANNIDGIIKPLQSRCRVITFGQPTDEDKIEMMKQMIRRLTEICKHEGIAIADMKVVAALVKKNFPDFRKTIGELDSYSSKGVLDAGILSLVTNDRGAIDDVLESLKNKDVKQLRALAPKYAADYSWFVGKLAEEIYTRVTPQSIIRMYEIVGENNQYHGIAANTELHLAYLFIQLACEMQWK
>ID:YP_009207229.1 |[Escherichia phage vB_EcoM_VR20]||_Enterobacteria_phage_vB_EcoM_VR20.gbk|clamp loader small s..|978|NC_028894(170336):27844-28821:-1 ^GeneID:26633728^ Enterobacteria phage vB_EcoM_VR20, complete genome.|neighbours:ID:YP_009207228.1(-1),ID:YP_009207230.1(-1)|neighbour_genes:clamp loader small s..,hypothetical protein|
MATVINGLTVNESDFMWEQKYRPGTLSECILPAHDKETLEAIVKKGLIPNLILVSSSPGTGKTTVAKAMCADTNSDMLFVNGSDCRIDFVRNELTRFASSKSIEGRRKVIVIDEFDRAGLAESQRHLRSFMEAYSSNCSIIMTANNIDGIITPLQSRCRVIKFGEATPADQTTMMKEMIHRAVAVCKNEGVEIEDLKVVAALVKHNFPDLRKTINELDRYSAKGVIDSGILSIVTNNRTPIDDVIDALKDRNFKVLRGLAPKHANDYSSFIAKLADEMYGKLTGASIIRMYEIVGENNQYHGIAANTEVHLTYLFAQLAGEMKWL
>ID:YP_009209796.1 |[Escherichia phage vB_EcoM_VR25]||_Enterobacteria_phage_vB_EcoM_VR25_.gbk|clamp loader small s..|978|NC_028925(170822):28318-29295:-1 ^GeneID:26636216^ Enterobacteria phage vB_EcoM_VR25, complete genome.|neighbours:ID:YP_009209795.1(-1),ID:YP_009209797.1(-1)|neighbour_genes:clamp loader small s..,sliding clamp|
MATVINGLTVNESDFMWEQKYRPGTLSECILPAHDKETLEAIVKKGLIPNLILVSSSPGTGKTTVAKAMCADTNSDMLFVNGSDCRIDFVRNELTRFASSKSIEGRRKVIVIDEFDRAGLAESQRHLRSFMEAYSSNCSIIMTANNIDGIITPLQSRCRVIKFGESTDEDRTSMLKQMIHRSVAICKNEGVEIEDLKVVAALVKHNFPDLRKTINELDRYSAKGVIDSGILSIVTNNRTPIDDVIDALKDRNFKVLRGLAPKFANDYSNFIAKLADEMYGKLTGASIIRMYEIVGENNQYHGLAANTEVHLTYLFAQLAGEMKWL
>ID:YP_009213888.1 |[Escherichia phage vB_EcoM_VR26]||_Enterobacteria_phage_vB_EcoM_VR26_.gbk|clamp loader small s..|960|NC_028957(171541):28460-29419:-1 ^GeneID:26640344^ Enterobacteria phage vB_EcoM_VR26, complete genome.|neighbours:ID:YP_009213887.1(-1),ID:YP_009213889.1(-1)|neighbour_genes:clamp loader small s..,DNA polymerase proce..|
MLTVNDKEFMWEQKYRPGTLSECILPAHDKETLEAIVKKGLIPNLILVSSSPGTGKTTVAKAMCADTNSDMLFVNGSDCRIDFVRNELTRFASSKSIEGRRKVIVIDEFDRAGLAESQRHLRSFMEAYSSNCSIIMTANNIDGIITPLQSRCRVIKFGESTDEDRTSMLKQMIHRSVAICKNEGVEIEDLKVVAALVKHNFPDLRKTINELDRYSAKGVIDSGILSIVTNNRTPIDDVIDALKDRNFKVLRGLAPKFANDYSNFIAKLADEMYGKLTGASIIRMYEIVGENNQYHGLAANTEVHLTYLFAQLAGEMKWL
>ID:YP_009205746.1 |[Enterobacteria phage vB_EcoM_VR5]||_Enterobacteria_phage_vB_EcoM_VR5.gbk|clamp loader small s..|960|NC_028881(170473):31404-32363:-1 ^GeneID:26632357^ Enterobacteria phage vB_EcoM_VR5, complete genome.|neighbours:ID:YP_009205745.1(-1),ID:YP_009205747.1(-1)|neighbour_genes:clamp loader small s..,sliding clamp|
MLTVNNNEFMWEQKYRPGTLSECILPAHDKETLQAIVNKGLIPNIILVSASPGTGKTTVAKALCADTNSDMLFVNGSDCRIDFVRNELTRFASSKSIEGKRKVIVIDEFDRAGVAEAQRHLRSFLEAYSSNCSVIITANNIDGIIGPLQSRCRVIKFGEATPADQTTMMKEMIHRAVAICKNENIEVEDLKVIAALVKQNFPDFRKTVNQLDRYSSSGKIDTGILSIVMNTNSPIDEVVAALKDKNFKELRALAPRHVNDYANFIMSLANELYGKLPGPSIVRMYEIVGENNQYHGIAANPEIHMTYLFIQLALELQWL
> |[Tevenvirinae _Erwinia_phage_Cronus]||_Erwinia_phage_Cronus.gb|Replication factor C..|969|MH059636.2(175774):25213-26181:-1 ^RAST2:fig|1198136.105.peg.43^ Tevenvirinae _Erwinia_phage_Cronus|neighbours:(-1),(-1)|neighbour_genes:Phage DNA polymerase..,Sliding clamp DNA po..|
MTLTVNNSEHMFEQKYRPATIDECILPAEDKKIFKALIEKGRVPHLILQSNSPGTGKTTVARALCHDINAEMLFVNGSDCKIDFVRNDLTRFASSISMEGRQKVIVIDEFDRAGLGESQRHLRSFMEAYSSNCSIIITANNLEGIIAPLRSRARVIKFGNPTAEDAQSMKKEMLRRCMEICKNEGIQVEEPKVLAALVSKNFPEFRKTINLMDHYSSSGKIDAGILSIVLNERGSVEDVITSIKNQDVANLRALSTKYAQDFSNFVDKLSNELYPLLSGPGKIRMYEIVGESNQYYGMAGSTELHVTYMFIQLALALKGNWV
>ID:YP_009592909.1 |[Escherichia coli O157 typing phage 3]||_Escherichia_coli_O157_typing_phage_3_.gbk|replication factor C..|963|NC_041863(168733):116209-117171:1 ^GeneID:40068405^ Escherichia coli O157 typing phage 3, complete genome.|neighbours:ID:YP_009592908.1(1),ID:YP_009592910.1(1)|neighbour_genes:hypothetical protein,hypothetical protein|
MITINSKEHILEQKYRPSSIDECILPAYDHETFKSLVSKGKLPHIILHSPSPGTGKTTVAKALCNDINAEMMFVNGSDCKIDFVRGPLTAFARSVSMEGKPKVIVIDEFDRSGLAESQRHLRTFMEEFSSNCSIIITANNIDGIIEPLRSRCRVIEFGRPTEEDKISMMKKMIHRMVEICKNENIEIADMKVVAALVKKNFPDFRRTIGQLDQYSSKGVLDAGILSIVTNDRGTVSDVIEAMKNKDIKQLRALAPKYAADYSWFIDKLVSECYDQVAPGKSIISLYEIAGENNKFHGLASNIELHVMYMLLQLTCELTWK
>ID:YP_009593066.1 |[Escherichia coli O157 typing phage 6]||_Escherichia_coli_O157_typing_phage_6_.gbk|replication factor C..|963|NC_041864(160570):51562-52524:-1 ^GeneID:40068563^ Escherichia coli O157 typing phage 6, complete genome.|neighbours:ID:YP_009593065.1(-1),ID:YP_009593067.1(-1)|neighbour_genes:hypothetical protein,hypothetical protein|
MITINSKEHILEQKYRPSSIDECILPAYDHETFKSLVSKGKLPHIILHSPSPGTGKTTVAKALCNDINAEMMFVNGSDCKIDFVRGPLTAFARSVSMEGKPKVIVIDEFDRSGLAESQRHLRTFMEEFSSNCSIIITANNIDGIIEPLRSRCRVIEFGRPTEEDKISMMKKMIHRMVEICKNENIEIADMKVVAALVKKNFPDFRRTIGQLDQYSSKGVLDAGILSIVTNDRGTVSDVIEAMKNKDIKQLRALAPKYAADYSWFIDKLVSECYDQVAPGKSIISLYEIAGENNKFHGLASNIELHVMYMLLQLTCELTWK
>ID:YP_009225207.1 |[Escherichia phage APCEc01]||_Escherichia_phage_APCEc01_.gbk|clamp loader small s..|963|NC_029091(168771):150719-151681:1 ^GeneID:26796160^ Escherichia phage APCEc01, complete genome.|neighbours:ID:YP_009225206.1(1),ID:YP_009225208.1(1)|neighbour_genes:sliding clamp,clamp loader small s..|
MITINSKEHILEQKYRPSSIDECILPAYDHETFKSLVSKGKLPHIILHSPSPGTGKTTVAKALCNDINAEMMFVNGSDCKIDFVRGPLTAFARSVSMEGKPKVIVIDEFDRSGLAESQRHLRTFMEEFSSNCSIIITANNIDGIIEPLRSRCRVIEFGRPTEEDKISMMKKMIHRMVEICKNENIEIADMKVVAALVKKNFPDFRRTIGQLDQYSSKGVLDAGILSIVTNDRGTVDDVIEAMKNKDIKQLRALAPKYAADYSWFIDKLVSECYDKVAPGKSIISLYEIAGENNKFHGLASNIELHVMYMLLQLTCELTWK
> |[Tevenvirinae _Escherichia_phage_AnYang]||_Escherichia_phage_AnYang.gb|Replication factor C..|960|MK234886.1(169215):168247-169206:-1 ^RAST2:fig|1198136.106.peg.286^ Tevenvirinae _Escherichia_phage_AnYang|neighbours:(-1),end()|neighbour_genes:Phage DNA polymerase..,end()|
MLTVNNNEFMWEQKYRPGTLSECILPAHDKETLQAIVNKGLIPNIILVSASPGTGKTTVAKALCADTNSDMLFVNGSDCRIDFVRNELTRFASSKSIEGKRKVIVIDEFDRAGVAEAQRHLRSFLEAYSSNCSVIITANNIDGIIGPLQSRCRVIKFGEATPADQTSMMKEMIHRAVAICKNENIEVEDLKVIAALVKQNFPDFRKTVNQLDRYSSGGKIDTGILSIVMNTNSPIDEVVAALKDKNFKELRALAPRHVNDYSNFIMTLANELYGKLPGPSIVRMYEIVGENNQYHGIAANPEIHMTYLFIQLALELQWL
> |[Tevenvirinae Escherichia_phage_CF2]||_Escherichia_phage_CF2.gb|Replication factor C..|960|NC_041919.1(168188):127368-128327:1 ^RAST2:fig|1198136.52.peg.205^ Tevenvirinae Escherichia_phage_CF2|neighbours:(1),(1)|neighbour_genes:Sliding clamp DNA po..,Phage DNA polymerase..|
MITVNEKEHILEQKYRPSTIDECILPAFDKETFKSITSKGKIPHIILHSPSPGTGKTTVAKALCHDVNADMMFVNGSDCKIDFVRGPLTNFASAASFDGRQKVIVIDEFDRSGLAESQRHLRSFMEAYSSNCSIIITANNIDGIIKPLQSRCRVITFGQPTDEDKIEMMKQMIRRLTEICKHEGIAIADMKVVAALVKKNFPDFRKTIGELDSYSSKGVLDAGILSLVTNDRGAIDDVLESLKNKDVKQLRALAPKYAADYSWFVGKLAEEIYSRVTPQSIIRMYEIVGENNQYHGIAANTELHLAYLFIQLACEMQWK
>ID:QBO61062.1 |[Escherichia phage D5505]||_Escherichia_phage_D5505_.gbk|putative clamp loade..|960|MK327929(168049):28860-29819:-1 ^^ Escherichia phage D5505, complete genome.|neighbours:ID:QBO61061.1(-1),ID:QBO61063.1(-1)|neighbour_genes:putative clamp loade..,putative sliding cla..|
MITVNEKEHILEQKYRPSTIDECILPAFDKETFKSITSKGKIPHIILHSPSPGTGKTTVAKALCHDVNADMMFVNGSDCKIDFVRGPLTNFASAASFDGRQKVIVIDEFDRSGLAESQRHLRSFMEAYSSNCSIIITANNIDGIIKPLQSRCRVITFGQPTDEDKIEMMKQMIRRLTEICKREGIAIADMKVVAALVKKNFPDFRKTIGELDSYSSKGVLDAGILSLVTNDRGAIDDVLESLKNKDVKQLRALAPKYAADYSWFVGKLAEEIYTRVTPQSIIRMYEIVGENNQYHGIAANTELHLAYLFIQLACEMQWK
> |[Tevenvirinae Escherichia_phage_ECD7]||_Escherichia_phage_ECD7.gb|Replication factor C..|975|NC_041936.1(164706):21366-22340:-1 ^RAST2:fig|1198136.56.peg.36^ Tevenvirinae Escherichia_phage_ECD7|neighbours:(-1),(-1)|neighbour_genes:Phage DNA polymerase..,Sliding clamp DNA po..|
MLSVNENEFQWEQKYRPKSISECILPEADKKIFAQIVKQGRIPSMILHSPSPGTGKTTVAKALCEDVGVDYLFVNGADCKIDFIRDEITRFAQSVSLDEEKREKGKVVIIDEYDRAGLADAQRHLRSFSEAYSNNVTFIITANDLEGIIPALRSRFDPITFGSPTKDDQLRMMKEMIVRCKAILDKEGVPVEEMRVLAELVKQNFPDFRRVMKLLDRYAKHGKIDAGVLSMVIESSNTEVTDVVEALKTKQFANVRKLAPRYTNTYAQFVKKLYNELYTQVKPASIIRLTEIIGENNQMFAHAADKEIHIVFLLMQLMVELEFV
>ID:YP_009102525.1 |[Escherichia phage ECML-134]||_Escherichia_phage_ECML-134_.gbk|hypothetical protein|960|NC_025449(166783):28301-29260:-1 ^GeneID:22111708^ Escherichia phage ECML-134, complete genome.|neighbours:ID:YP_009102524.1(-1),ID:YP_009102526.1(-1)|neighbour_genes:hypothetical protein,hypothetical protein|
MITVNEKEHILEQKYRPSTIDECILPAFDKETFKSITSKGKIPHIILHSPSPGTGKTTVAKALCHDVNADMMFVNGSDCKIDFVRGPLTNFASAASFDGRQKVIVIDEFDRSGLAESQRHLRSFMEAYSSNCSIIITANNIDGIIKPLQSRCRVITFGQPTDEDKIEMMKQMIRRLTEICKXEGIAIADMKVVAALVKKNFPDFRKTIGELDSYSSKGVLDAGILSLVTNDRGAIDDVLESLKNKDVKQLRALAPKYAADYSWFVGKLAEEIYSRVTPQSIIRMYEIVGENNQYHGIAANTELHLAYLFIQLACEMQWK
> |[Tevenvirinae Escherichia_phage_EcWhh-1]||_Escherichia_phage_EcWhh-1.gb|Replication factor C..|960|MH791409.1(170524):93130-94089:-1 ^RAST2:fig|1198136.71.peg.154^ Tevenvirinae Escherichia_phage_EcWhh-1|neighbours:(-1),(-1)|neighbour_genes:Phage DNA polymerase..,Sliding clamp DNA po..|
MLTVNNNEFMFEQKYRPGTLSECILPAHDKETLQAIVNKGLIPNIILVSASPGTGKTTVAKALCADTNSDMLFVNGSDCRIDFVRNELTRFASSKSIEGKRKVIVIDEFDRAGVAEAQRHLRSFLEAYSSNCSVIITANNIDGIIGPLQSRCRVIKFGEATPADQTAMMKEMIHRAVAICKNENIEVEDLKVIAALVKQNFPDFRKTVNQLDRYSSSGKIDTGILSIVMNTNSPIDEVVAALKDKNFKELRALAPRHVNDYANFIMTLANELYGKLPGPSIVRMYEIVGENNQYHGIAANPEIHLTYLFIQLALELQWL
> |[Tevenvirinae Escherichia_phage_HP3]||_Escherichia_phage_HP3.gb|Replication factor C..|963|NC_041920.1(170254):43503-44465:-1 ^RAST2:fig|1198136.53.peg.79^ Tevenvirinae Escherichia_phage_HP3|neighbours:(-1),(-1)|neighbour_genes:Phage DNA polymerase..,Sliding clamp DNA po..|
MITINSKEHILEQKYRPSSIDECILPAYDHETFKSLVSKGKLPHIILHSPSPGTGKTTVAKALCNDINAEMMFVNGSDCKIDFVRGPLTAFARSVSMEGKPKVIVIDEFDRSGLAESQRHLRTFMEEFSSNCSIVITANNIDGIIEPLRSRCRVIEFGRPTEEDKISMMKKMIHRMVEICKNENIEIADMKVVAALVKKNFPDFRRTIGQLDQYSSKGVLDAGILSIVTNDRGTVSDVIEAMKNKDIKQLRALAPKYAADYSWFIDKLVSECYDQVAPGKSIISLYEIAGENNKFHGLASNIELHVMYMLLQLTCELTWK
> |[Tevenvirinae _Escherichia_phage_HY01]||_Escherichia_phage_HY01.gb|Replication factor C..|960|NC_027349.1(166977):29072-30031:-1 ^RAST2:fig|1198136.95.peg.55^ Tevenvirinae _Escherichia_phage_HY01|neighbours:(-1),(-1)|neighbour_genes:Phage DNA polymerase..,Sliding clamp DNA po..|
MITVNEKEHILEQKYRPSTIDECILPAFDKETFKSITSKGKIPHIILHSPSPGTGKTTVAKALCHDVNADMMFVNGSDCKIDFVRGPLTNFASAASFDGRQKVIVIDEFDRSGLAESQRHLRSFMEAYSSNCSIIITANNIDGIIKPLQSRCRVITFGQPTDEDKIEMMKQMIRRLTEICKREGIAIADMKVVAALVKKNFPDFRKTIGELDSYSSKGVLDAGILSLVTNDRGAIDDVLESLKNKDVKQLRALAPKYAADYSWFVGKLAEEIYSRVTPQSIIRMYEIVGENNQYHGIAANTELHLAYLFIQLACEMQWK
>ID:YP_009284136.1 |[Escherichia phage HY03]||_Escherichia_phage_HY03.gbk|hypothetical protein|960|NC_031047(170770):91334-92293:1 ^GeneID:29079004^ Escherichia phage HY03, complete genome.|neighbours:ID:YP_009284135.1(1),ID:YP_009284137.1(1)|neighbour_genes:putative sliding cla..,hypothetical protein|
MITVNEKEHILEQKYRPSTIDECILPAFDKETFKSITSKGKIPHIILHSPSPGTGKTTVAKALCHDVNADMMFVNGSDCKIDFVRGPLTNFASAASFDGRQKVIVIDEFDRSGLAESQRHLRSFMEAYSSNCSIIITANNIDGIIKPLQSRCRVITFGQPTDEDKIEMMKQMIRRLTEICKREGIAIADMKVVAALVKKNFPDFRKTIGELDSYSSKGVLDAGILSLVTNDRGAIDDVLESLKNKDVKQLRALAPKYAADYSWFVGKLAEEIYTRVTPQSIIRMYEIVGENNQYHGIAANTELHLAYLFIQLACEMQWK
>ID:BBG28573.1 |[Escherichia phage KIT03]||_Escherichia_phage_KIT03_DNA_.gbk|clamp loader subunit..|960|AP018932(166848):29253-30212:-1 ^^ Escherichia phage KIT03 DNA, complete sequence.|neighbours:ID:BBG28572.1(-1),ID:BBG28574.1(-1)|neighbour_genes:clamp loader subunit..,sliding clamp, DNA p..|
MITVNEKEHILEQKYRPSTIDECILPAFDKETFKSITSKGKIPHIILHSPSPGTGKTTVAKALCHDVNADMMFVNGSDCKIDFVRGPLTNFASAASFDGRQKVIVIDEFDRSGLAESQRHLRSFMEAYSSNCSIIITANNIDGIIKPLQSRCRVITFGQPTDEDKIEMMKQMIRRLTEICKHEGIAIADMKVVAALVKKNFPDFRKTIGELDSYSSKGVLDAGILSLVTNDRGAIDDVLESLKNKDVKQLRALAPKYAADYSWFVGKLAEEIYSRVTPQSIIRMYEIVGENNQYHGIAANTELHLAYLFIQLACEMQWK
>ID:YP_008060567.1 |[Escherichia phage Lw1]||_Escherichia_phage_Lw1_.gbk|clamp-loader subunit|999|NC_021344(176227):26410-27408:-1 ^GeneID:16205133^ Escherichia phage Lw1, complete genome.|neighbours:ID:YP_008060566.1(-1),ID:YP_008060568.1(-1)|neighbour_genes:clamp-loader subunit,sliding clamp DNA po..|
MELSENVQLIDTKYGKISQSPDEFAWDQRYRPTTIDECILPAADKETMRGFIKSGRIDNMTLVSDSPGTGKTTLALVLGNEVDAEVMFVNGSDCGVNFIRNEMDRFASSMTQKKGGKIILIDEFDRPGMAEAQKHMRSFIEAYSKNVTVIVTANNINGIHPALLSRCPPVKFGSPSKEERIELMKQMIKRCFGILEIEGIEYDQQVIAAFVKKHYPDARSIVKALGFYSKRGKIDAGILSEIVGSDITPVIEGLKAKNFKALRAEAIKYAPEYETFLAKLLDAVYPIVTNESKVALIQAIGENNAQYGLAVNKEIHLQYLFMGLMLTLAWEA
> |[Tevenvirinae _Escherichia_phage_MX01]||_Escherichia_phage_MX01.gb|Replication factor C..|978|NC_031934.1(168929):31403-32380:-1 ^RAST2:fig|1198136.96.peg.52^ Tevenvirinae _Escherichia_phage_MX01|neighbours:(-1),(-1)|neighbour_genes:Phage DNA polymerase..,hypothetical protein|
MSKVVNGLTINENDFMWEQKYRPGTLSECILPAHDKETLQAIVNKGLIPNIILVSASPGTGKTTVAKALCADTNSDMLFVNGSDCRIDFVRNELTRFASSKSIEGKRKVIVIDEFDRAGVAEAQRHLRSFLEAYSSNCSVIITANNIDGIIGPLQSRCRVIKFGEATPADQTSMMKEMIHRAVAICKNENIEVEDLKVIAALVKQNFPDFRKTVNQLDRYSSSGKIDTGILSIVMNTNSPIDEVVAALKDKNFKELRALAPRHVNDYSNFIMSLANELYGKLPGPSIVRMYEIVGENNQYHGIAANPEIHMTYLFIQLALELQWL
>ID:AYR03968.1 |[Escherichia phage OLB35]||_Escherichia_phage_OLB35_.gbk|clamp loader small s..|963|MH992122(169140):34549-35511:-1 ^^ UNVERIFIED: Escherichia phage OLB35, complete genome.|neighbours:ID:AYR03967.1(-1),ID:AYR03969.1(-1)|neighbour_genes:clamp loader small s..,sliding clamp|
MITINSKEHILEQKYRPSSIDECILPAYDHEIFKSLVSKGKLPHIILHSPSPGTGKTTVAKALCNDINAEMMFVNGSDCKIDFVRGPLTAFARSVSMEGKPKVIVIDEFDRSGLAESQRHLRTFMEEFSSNCSIIITANNIDGIIEPLRSRCRVIEFGRPTEEDKISMMKKMIHRMVEICKNENIEIADMKVVAALVKKNFPDFRRTIGQLDQYSSKGVLDAGILSIVTNDRGTVSDVIEAMKNKDIKQLRALAPKYAADYSWFIDKLVSECYDQVAPGKSIISLYEIAGENNKFHGLASNIELHVMYMLLQLTCELTWK
> |[Tevenvirinae _Escherichia_phage_PE37]||_Escherichia_phage_PE37.gb|Replication factor C..|960|KU925172.1(166423):132786-133745:1 ^RAST2:fig|1198136.98.peg.220^ Tevenvirinae _Escherichia_phage_PE37|neighbours:(1),(1)|neighbour_genes:Sliding clamp DNA po..,Phage DNA polymerase..|
MITVNEKEHILEQKYRPSTIDECILPAFDKETFKSITSKGKIPHIILHSPSPGTGKTTVAKALCHDVNADMMFVNGSDCKIDFVRGPLTNFASAASFDGRQKVIVIDEFDRSGLAESQRHLRSFMEAYSSNCSIIITANNIDGIIKPLQSRCRVITFGQPTDEDKIEMMKQMIRRLTEICKHEGIAIADMKVVAALVKKNFPDFRKTIGELDSYSSKGILDAGILSLVTNDRGAIDDVLESLKNKDVKQLRALAPKYAADYSWFVGKLAEEIYSRVTPQSIIRMYEIVGENNQYHGIAANTELHLAYLFIQLACEMQWK
>ID:BBC14387.1 |[Escherichia phage PP01]||_Escherichia_phage_PP01.gbk|44|960|LC348379(167812):29396-30355:-1 ^^ Escherichia phage PP01 DNA, complete sequence.|neighbours:ID:BBC14386.1(-1),ID:BBC14388.1(-1)|neighbour_genes:62,45|
MITVNEKEHILEQKYRPSTIDECILPAFDKETFKSITSKGKIPHIILHSPSPGTGKTTVAKALCHDVNADMMFVNGSDCKIDFVRGPLTNFASAASFDGRQKVIVIDEFDRSGLAESQRHLRSFMEAYSSNCSIIITANNIDGIIKPLQSRCRVITFGQPTDEDKIEMMKQMIRRLTEICKHEGIAIADMKVVAALVKKNFPDFRKTIGELDSYSSKGVLDAGILSLVTNDRGAIDDVLESLKNKDVKQLRALAPKYAADYSWFVGKLAEEIYTRVTPQSIIRMYEIVGENNQYHGIAANTELHLAYLFIQLACEMQWK
> |[Tevenvirinae _Escherichia_phage_SF]||_Escherichia_phage_SF.gb|Replication factor C..|963|MH359124.1(168695):87118-88080:1 ^RAST2:fig|1198136.100.peg.152^ Tevenvirinae _Escherichia_phage_SF|neighbours:(1),(1)|neighbour_genes:Sliding clamp DNA po..,Phage DNA polymerase..|
MITINSKEHILEQKYRPSSIDECILPAYDHETFKSLVSKGKLPHIILHSPSPGTGKTTVAKALCNDINAEMMFVNGSDCKIDFVRGPLTAFARSVSMEGKPKVIVIDEFDRSGLAESQRHLRTFMEEFSSNCSIIITANNIDGIIEPLRSRCRVIEFGRPTEEDKISMMKKMIHRMVEICKNENIEIADMKVVAALVKKNFPDFRRTIGQLDQYSSKGVLDAGILSIVTNDRGTVSDVIEAMKNKDIKQLRALAPKYAADYSWFIDKLVSECYDQVTPGKSIISLYEIAGENNKFHGLASNIELHVMYMLLQLTCELTWK
>ID:YP_009608349.1 |[Escherichia phage ST0]||_Escherichia_phage_ST0.gbk|clamp loader subunit|963|NC_041990(170496):27422-28384:1 ^GeneID:40084371^ Escherichia phage ST0, complete genome.|neighbours:ID:YP_009608348.1(1),ID:YP_009608350.1(1)|neighbour_genes:sliding clamp,clamp loader small s..|
MITINSKEHILEQKYRPSSIDECILPAYDHETFKSLVSKGKLPHIILHSPSPGTGKTTVAKALCNDINAEMMFVNGSDCKIDFVRGPLTAFARSVSMEGKPKVIVIDEFDRSGLAESQRHLRTFMEEFSSNCSIVITANNIDGIIEPLRSRCRVIEFGRPTEEDKISMMKKMIHRMVEICKNENIEIADMKVVAALVKKNFPDFRRTIGQLDQYSSKGVLDAGILSIVTNDRGTVSDVIEAMKNKDIKQLRALAPKYAADYSWFIDKLVSECYDQVAPGKSIISLYEIAGENNKFHGLASNIELHVMYMLLQLTCELTWK
>ID:BBC14665.1 |[Escherichia phage T2]||_Escherichia_phage_T2.gbk|44|960|LC348380(163825):28816-29775:-1 ^^ Escherichia phage T2 DNA, complete sequence.|neighbours:ID:BBC14664.1(-1),ID:BBC14666.1(-1)|neighbour_genes:62,45|
MITVNEKEHILEQKYRPSTIDECILPAFDKETFKSITSKGKIPHIILHSPSPGTGKTTVAKALCHDVNADMMFVNGSDCKIDFVRGPLTNFASAASFDGRQKVIVIDEFDRSGLAESQRHLRSFMEAYSSNCSIIITANNIDGIIKPLQSRCRVITFGQPTDEDKIEMMKQMIRRLTEICKHEGIAIADMKVVAALVKKNFPDFRKTIGELDSYSSKGVLDAGILSLVTNDRGAIDDVLESLKNKDVKQLRALAPKYAADYSWFVGKLAEEIYSRVTPQSIIRMYEIVGENNQYHGIAANTELHLAYLFIQLACEMQWK
>ID:YP_009281392.1 |[Escherichia phage UFV-AREG1]||_Escherichia_phage_UFV-AREG1_.gbk|sliding-clamp-loader..|960|NC_031030(170788):29065-30024:-1 ^GeneID:29063585^ Escherichia phage UFV-AREG1, complete genome.|neighbours:ID:YP_009281391.1(-1),ID:YP_009281393.1(-1)|neighbour_genes:clamp loader subunit,sliding clamp DNA po..|
MITVNEKEHILEQKYRPSTIDECILPAFDKETFKSITSKGKIPHIILHSPSPGTGKTTVAKALCHDVNADMMFVNGSDCKIDFVRGPLTNFASAASFDGRQKVIVIDEFDRSGLAESQRHLRSFMEAYSSNCSIIITANNIDGIIKPLQSRCRVITFGQPTDEDKIEMMKQMIRRLTEICKHEGIAIADMKVVAALVKKNFPDFRKTIGELDSYSSKGVLDAGILSLVTNDRGAIDDVLESLKNKDVKQLRALAPKYAADYSWFVGKLAEEIYSRVTPQSIIRMYEIVGENNQYHGIAANTELHLAYLFIQLACEMQWK
>ID:YP_009323252.1 |[Escherichia phage WG01]||_Escherichia_phage_WG01_.gbk|hypothetical protein|960|NC_031928(169936):31046-32005:-1 ^GeneID:30308378^ Escherichia phage WG01, complete genome.|neighbours:ID:YP_009323251.1(-1),ID:YP_009323253.1(-1)|neighbour_genes:clamp loader subunit..,sliding clamp DNA po..|
MLTVNNNEFMWEQKYRPGTLSECILPAHDKETLQAIVNKGLIPNIILVSASPGTGKTTVAKALCADTNSDMLFVNGSDCRIDFVRNELTRFASSKSIEGKRKVIVIDEFDRAGVAEAQRHLRSFLEAYSSNCSVIITANNIDGIIGPLQSRCRVIKFGEATPADQTSMMKEMIHRAVAICKNENIEVEDLKVIAALVKQNFPDFRKTVNQLDRYSSGGKIDSGILSIVMNTNSPIDEVVAALKDKNFKELRALAPRHVNDYSNFIMALANELYGKLPGPSIVRMYEIVGENNQYHGIAANPEIHMTYLFIQLALELQWL
>ID:YP_009030660.1 |[Escherichia phage vB_EcoM_112]||_Escherichia_phage_e112_.gbk|clamp loader subunit..|960|NC_024125(168470):30910-31869:-1 ^GeneID:19485203^ Escherichia phage e11/2, complete genome.|neighbours:ID:YP_009030659.1(-1),ID:YP_009030661.1(-1)|neighbour_genes:clamp loader subunit..,sliding clamp DNA po..|
MITVNEKEHILEQKYRPSTIDECILPAFDKETFKSITSKGKIPHIILHSPSPGTGKTTVAKALCHDVNADMMFVNGSDCKIDFVRGPLTNFASAASFDGRQKVIVIDEFDRSGLAESQRHLRSFMEAYSSNCSIIITANNIDGIIKPLQSRCRVITFGQPTDEDKIEMMKQMIRRLTEICKHEGIAIADMKVVAALVKKNFPDFRKTIGELDSYSSKGVLDAGILSLVTNDRGAIDDVLESLKNKDVKQLRALAPKYAADYSWFVGKLAEEIYSRVTPQSIIRMYEIVGENNQYHGIAANTELHLAYLFIQLACEMQWK
>ID:AYN56363.1 |[Escherichia phage p000v]||_Escherichia_phage_p000v_.gbk|sliding-clamp-loader..|963|MK047717(167803):115664-116626:1 ^^ Escherichia phage p000v, complete genome.|neighbours:ID:AYN56362.1(1),ID:AYN56364.1(1)|neighbour_genes:DNA polymerase proce..,sliding-clamp-loader..|
MITINSKEHILEQKYRPSSIDECILPAYDHETFKSLVSKGKLPHIILHSPSPGTGKTTVAKALCNDINAEMMFVNGSDCKIDFVRGPLTAFARSVSMEGKPKVIVIDEFDRSGLAESQRHLRTFMEEFSSNCSIVITANNIDGIIEPLRSRCRVIEFGRPTEEDKISMMKKMIHRMVEICKNENIEIADMKVVAALVKKNFPDFRRTIGQLDQYSSKGVLDAGILSIVTNDRGTVSDVIEAMKNKDIKQLRALAPKYAADYSWFIDKLVSECYDQVAPGKSIISLYEIAGENNKFHGLASNIELHVMYMLLQLTCELTWK
> |[Tevenvirinae _Escherichia_phage_p000y]||_Escherichia_phage_p000y.gb|Replication factor C..|963|MK047718.1(169872):58163-59125:1 ^RAST2:fig|1198136.97.peg.116^ Tevenvirinae _Escherichia_phage_p000y|neighbours:(1),(1)|neighbour_genes:Sliding clamp DNA po..,Phage DNA polymerase..|
MITINSKEHILEQKYRPSSIDECILPAYDHETFKSLVSKGKLPHIILHSPSPGTGKTTVAKALCNDINAEMMFVNGSDCKIDFVRGPLTAFARSVSMEGKPKVIVIDEFDRSGLAESQRHLRTFMEEFSSNCSIIITANNIDGIIEPLRSRCRVIEFGRPTEEDKISMMKKMIHRMVEICKNENIEIADMKVVAALVKKNFPDFRRTIGQLDQYSSKGVLDAGILSIVTNDRGTVSDVIEAMKNKDIKQLRALAPKYAADYSWFIDKLVSECYDQVAPGKSIISLYEIAGENNKFHGLASNIELHVMYMLLQLTCELTWK
> |[Tevenvirinae _Escherichia_phage_slur02]||_Escherichia_phage_slur02.gb|Replication factor C..|960|NC_028927.1(167298):100663-101622:-1 ^RAST2:fig|1198136.99.peg.166^ Tevenvirinae _Escherichia_phage_slur02|neighbours:(-1),(-1)|neighbour_genes:Phage DNA polymerase..,Sliding clamp DNA po..|
MITVNEKEHILEQKYRPSTIDECILPAFDKETFKSITSKGKIPHIILHSPSPGTGKTTVAKALCHDVNADMMFVNGSDCKIDFVRGPLTNFASAASFDGRQKVIVIDEFDRSGLAESQRHLRSFMEAYSSNCSIIITANNIDGIIKPLQSRCRVITFGQPTDEDKIEMMKQMIRRLTEICKHEGIAIADMKVVAALVKKNFPDFRKTIGELDSYSSKGVLDAGILSLVTNDRGAIDDVLESLKNKDVKQLRALAPKYAADYSWFVGKLAEEIYSRVTPQSIIRMYEIVGENNQYHGIAANTELHLAYLFIQLACEMQWK
>ID:YP_009625195.1 |[Escherichia phage slur03]||_Escherichia_phage_slur03_.gbk|replication factor C..|960|NC_042129(167467):139426-140385:1 ^GOA:A0A0M7Q9B9,GeneID:40102077,InterPro:IPR003593,InterPro:IPR003959,InterPro:IPR027417,UniProtKB/TrEMBL:A0A0M7Q9B9^ Escherichia phage slur03, complete genome.|neighbours:ID:YP_009625194.1(1),ID:YP_009625196.1(1)|neighbour_genes:putative sliding cla..,clamp loader subunit..|
MITVNEKEHILEQKYRPSTIDECILPAFDKETFKSITSKGKIPHIILHSPSPGTGKTTVAKALCHDVNADMMFVNGSDCKIDFVRGPLTNFASAASFDGRQKVIVIDEFDRSGLAESQRHLRSFMEAYSSNCSIIITANNIDGIIKPLQSRCRVITFGQPTDEDKIEMMKQMIRRLTEICKHEGIAIADMKVVAALVKKNFPDFRKTIGELDSYSSKGVLDAGILSLVTNDRGAIDDVLESLKNKDVKQLRALAPKYAADYSWFVGKLAEEIYTRVTPQSIIRMYEIVGENNQYHGIAANTELHLAYLFIQLACEMQWK
>ID:YP_009625273.1 |[Escherichia phage slur04]||_Escherichia_phage_slur04_.gbk|replication factor C..|960|NC_042130(167298):15176-16135:-1 ^GOA:A0A0M7QEA2,GeneID:40102178,InterPro:IPR003593,InterPro:IPR003959,InterPro:IPR027417,UniProtKB/TrEMBL:A0A0M7QEA2^ Escherichia phage slur04, complete genome.|neighbours:ID:YP_009625272.1(-1),ID:YP_009625274.1(-1)|neighbour_genes:hypothetical protein,hypothetical protein|
MITVNEKEHILEQKYRPSTIDECILPAFDKETFKSITSKGKIPHIILHSPSPGTGKTTVAKALCHDVNADMMFVNGSDCKIDFVRGPLTNFASAASFDGRQKVIVIDEFDRSGLAESQRHLRSFMEAYSSNCSIIITANNIDGIIKPLQSRCRVITFGQPTDEDKIEMMKQMIRRLTEICKHEGIAIADMKVVAALVKKNFPDFRKTIGELDSYSSKGVLDAGILSLVTNDRGAIDDVLESLKNKDVKQLRALAPKYAADYSWFVGKLAEEIYSRVTPQSIIRMYEIVGENNQYHGIAANTELHLAYLFIQLACEMQWK
> |[Tevenvirinae _Escherichia_phage_slur07]||_Escherichia_phage_slur07.gb|Replication factor C..|960|NC_028780.1(167124):133002-133961:1 ^RAST2:fig|1198136.89.peg.214^ Tevenvirinae _Escherichia_phage_slur07|neighbours:(1),(1)|neighbour_genes:Sliding clamp DNA po..,Phage DNA polymerase..|
MITVNEKEHILEQKYRPSTIDECILPAFDKETFKSITSKGKIPHIILHSPSPGTGKTTVAKALCHDVNADMMFVNGSDCKIDFVRGPLTNFASAASFDGRQKVIVIDEFDRSGLAESQRHLRSFMEAYSSNCSIIITANNIDGIIKPLQSRCRVITFGQPTDEDKIEMMKQMIRRLTEICKHEGIAIADMKVVAALVKKNFPDFRKTIGELDSYSSKGVLDAGILSLVTNDRGAIDDVLESLKNKNVKQLRALAPKYAADYSWFVGKLAEEIYSRVTPQSIIRMYEIVGENNQYHGIAANTELHLAYLFIQLACEMQWK
>ID:CUL02739.1 |[Escherichia phage slur08]||_Escherichia_phage_slur08_.gbk|replication factor C..|960|LN881733(167467):136673-137632:1 ^GOA:A0A0M7QGA0,InterPro:IPR003593,InterPro:IPR003959,InterPro:IPR027417,UniProtKB/TrEMBL:A0A0M7QGA0^ Escherichia phage slur08, complete genome.|neighbours:ID:CUL02738.1(1),ID:CUL02740.1(1)|neighbour_genes:hypothetical protein,hypothetical protein|
MITVNEKEHILEQKYRPSTIDECILPAFDKETFKSITSKGKIPHIILHSPSPGTGKTTVAKALCHDVNADMMFVNGSDCKIDFVRGPLTNFASAASFDGRQKVIVIDEFDRSGLAESQRHLRSFMEAYSSNCSIIITANNIDGIIKPLQSRCRVITFGQPTDEDKIEMMKQMIRRLTEICKHEGIAIADMKVVAALVKKNFPDFRKTIGELDSYSSKGVLDAGILSLVTNDRGAIDDVLESLKNKDVKQLRALAPKYAADYSWFVGKLAEEIYTRVTPQSIIRMYEIVGENNQYHGIAANTELHLAYLFIQLACEMQWK
>ID:CUL02827.1 |[Escherichia phage slur11]||_Escherichia_phage_slur11_.gbk|replication factor C..|960|LN881734(167298):18722-19681:-1 ^GOA:A0A0M7QEF6,InterPro:IPR003593,InterPro:IPR003959,InterPro:IPR027417,UniProtKB/TrEMBL:A0A0M7QEF6^ Escherichia phage slur11, complete genome.|neighbours:ID:CUL02826.1(-1),ID:CUL02828.1(-1)|neighbour_genes:hypothetical protein,hypothetical protein|
MITVNEKEHILEQKYRPSTIDECILPAFDKETFKSITSKGKIPHIILHSPSPGTGKTTVAKALCHDVNADMMFVNGSDCKIDFVRGPLTNFASAASFDGRQKVIVIDEFDRSGLAESQRHLRSFMEAYSSNCSIIITANNIDGIIKPLQSRCRVITFGQPTDEDKIEMMKQMIRRLTEICKHEGIAIADMKVVAALVKKNFPDFRKTIGELDSYSSKGVLDAGILSLVTNDRGAIDDVLESLKNKDVKQLRALAPKYAADYSWFVGKLAEEIYSRVTPQSIIRMYEIVGENNQYHGIAANTELHLAYLFIQLACEMQWK
>ID:CUL03613.1 |[Escherichia phage slur13]||_Escherichia_phage_slur13_.gbk|replication factor C..|960|LN881737(167299):40544-41503:-1 ^GOA:A0A0M7QFD9,InterPro:IPR003593,InterPro:IPR003959,InterPro:IPR027417,UniProtKB/TrEMBL:A0A0M7QFD9^ Escherichia phage slur13, complete genome.|neighbours:ID:CUL03612.1(-1),ID:CUL03614.1(-1)|neighbour_genes:hypothetical protein,hypothetical protein|
MITVNEKEHILEQKYRPSTIDECILPAFDKETFKSITSKGKIPHIILHSPSPGTGKTTVAKALCHDVNADMMFVNGSDCKIDFVRGPLTNFASAASFDGRQKVIVIDEFDRSGLAESQRHLRSFMEAYSSNCSIIITANNIDGIIKPLQSRCRVITFGQPTDEDKIEMMKQMIRRLTEICKHEGIAIADMKVVAALVKKNFPDFRKTIGELDSYSSKGVLDAGILSLVTNDRGAIDDVLESLKNKDVKQLRALAPKYAADYSWFVGKLAEEIYSRVTPQSIIRMYEIVGENNQYHGIAANTELHLAYLFIQLACEMQWK
>ID:YP_009180827.1 |[Escherichia phage slur14]||_Escherichia_phage_slur14_.gbk|replication factor C..|960|NC_028448(167467):139295-140254:-1 ^GOA:A0A0M7QF37,GeneID:26227993,InterPro:IPR003593,InterPro:IPR003959,InterPro:IPR027417,UniProtKB/TrEMBL:A0A0M7QF37^ Escherichia phage slur14, complete genome.|neighbours:ID:YP_009180826.1(-1),ID:YP_009180828.1(-1)|neighbour_genes:hypothetical protein,hypothetical protein|
MITVNEKEHILEQKYRPSTIDECILPAFDKETFKSITSKGKIPHIILHSPSPGTGKTTVAKALCHDVNADMMFVNGSDCKIDFVRGPLTNFASAASFDGRQKVIVIDEFDRSGLAESQRHLRSFMEAYSSNCSIIITANNIDGIIKPLQSRCRVITFGQPTDEDKIEMMKQMIRRLTEICKHEGIAIADMKVVAALVKKNFPDFRKTIGELDSYSSKGVLDAGILSLVTNDRGAIDDVLESLKNKDVKQLRALAPKYAADYSWFVGKLAEEIYTRVTPQSIIRMYEIVGENNQYHGIAANTELHLAYLFIQLACEMQWK
>ID:AVH85885.1 |[Escherichia phage vB_EcoM-G28]||_Escherichia_phage_vB_EcoM-G28.gbk|putative clamp loade..|960|MG867727(170121):30389-31348:-1 ^^ Escherichia phage vB_EcoM-G28, complete genome.|neighbours:ID:AVH85884.1(-1),ID:AVH85886.1(-1)|neighbour_genes:putative clamp loade..,putative sliding cla..|
MITVNEKEHILEQKYRPSTIDECILPAFDKETFKSITSKGKIPHIILHSPSPGTGKTTVAKALCHDVNADMMFVNGSDCKIDFVRGPLTNFASAASFDGRQKVIVIDEFDRSGLAESQRHLRSFMEAYSSNCSIIITANNIDGIIKPLQSRCRVITFGQPTDEDKIEMMKQMIRRLTEICKREGIAIADMKVVAALVKKNFPDFRKTIGELDSYSSKGVLDAGILSLVTNDRGAIDDVLESLKNKDVKQLRALAPKYAADYSWFVGKLAEEIYSRVTPQSIIRMYEIVGENNQYHGIAANTELHLAYLFIQLACEMQWK
>ID:QDF15077.1 |[Escherichia phage vB_EcoM-Sa45lw]||_Escherichia_phage_vB_EcoM-Sa45lw_.gbk|clamp loader subunit..|960|MK977694(167353):29196-30155:-1 ^^ Escherichia phage vB_EcoM-Sa45lw, complete genome.|neighbours:ID:QDF15076.1(-1),ID:QDF15078.1(-1)|neighbour_genes:DNA polymerase clamp..,sliding clamp DNA po..|
MITVNEKEHILEQKYRPSTIDECILPAFDKETFKSITSKGKIPHIILHSPSPGTGKTTVAKALCHDVNADMMFVNGSDCKIDFVRGPLTNFASAASFDGRQKVIVIDEFDRSGLAESQRHLRSFMEAYSSNCSIIITANNIDGIIKPLQSRCRVITFGQPTDEDKIEMMKQMIRRLTEICKHEGIAIADMKVVAALVKKNFPDFRKTIGELDSYSSKGVLDAGILSLVTNDRGAIDDVLESLKNKDVKQLRALAPKYAADYSWFVGKLAEEIYSRVTPQSIIRMYEIVGENNQYHGIAANTELHLAYLFIQLACEMQWK
>ID:YP_009290320.1 |[Escherichia phage vB_EcoM-UFV13]||_Escherichia_phage_vB_EcoM-UFV13_.gbk|DNA polymerase clamp..|960|NC_031103(165772):29414-30373:-1 ^GeneID:29081116^ Escherichia phage vB_EcoM-UFV13, complete genome.|neighbours:ID:YP_009290319.1(-1),ID:YP_009290321.1(-1)|neighbour_genes:DNA polymerase clamp..,sliding clamp DNA po..|
MITVNEKEHILEQKYRPSTIDECILPAFDKETFKSITSKGKIPHIILHSPSPGTGKTTVAKALCHDVNADMMFVNGSDCKIDFVRGPLTNFASAASFDGRQKVIVIDEFDRSGLAESQRHLRSFMEAYSSNCSIIITANNIDGIIKPLQSRCRVITFGQPTDEDKIEMMKQMIRRLTEICKHEGIAIADMKVVAALVKKNFPDFRKTIGELDSYSSKGVLDAGILSLVTNDRGAIDDVLESLKNKDVKQLRALAPKYAADYSWFVGKLAEEIYSRVTPQSIIRMYEIVGENNQYHGIAANTELHLAYLFIQLACEMQWK
>ID:AUV60913.1 |[Escherichia phage vB_EcoM-fFiEco06]||_Escherichia_phage_vB_EcoM-fFiEco06_.gbk|clamp loader subunit|960|MG781190(167076):29489-30448:-1 ^^ Escherichia phage vB_EcoM-fFiEco06, complete genome.|neighbours:ID:AUV60912.1(-1),ID:AUV60914.1(-1)|neighbour_genes:clamp loader subunit,sliding clamp DNA po..|
MITVNEKEHILEQKYRPSTIDECILPAFDKETFKSITSKGKIPHIILHSPSPGTGKTTVAKALCHDVNADMMFVNGSDCKIDFVRGPLTNFASAASFDGRQKVIVIDEFDRSGLAESQRHLRSFMEAYSSNCSIIITANNIDGIIKPLQSRCRVITFGQPTDEDKIEMMKQMIRRLTEICKHEGIAIADMKVVAALVKKNFPDFRKTIGELDSYSSKGVLDAGILSLVTNDRGAIDDVLESLKNKDVKQLRALAPKYAADYSWFVGKLAEEIYSRVTPQSIIRMYEIVGENNQYHGIAANTELHLAYLFIQLACEMQWK
>ID:AUV61186.1 |[Escherichia phage vB_EcoM-fHoEco02]||_Escherichia_phage_vB_EcoM-fHoEco02_.gbk|clamp loader subunit|960|MG781191(167064):29489-30448:-1 ^^ Escherichia phage vB_EcoM-fHoEco02, complete genome.|neighbours:ID:AUV61185.1(-1),ID:AUV61187.1(-1)|neighbour_genes:clamp loader subunit,sliding clamp DNA po..|
MITVNEKEHILEQKYRPSTIDECILPAFDKETFKSITSKGKIPHIILHSPSPGTGKTTVAKALCHDVNADMMFVNGSDCKIDFVRGPLTNFASAASFDGRQKVIVIDEFDRSGLAESQRHLRSFMEAYSSNCSIIITANNIDGIIKPLQSRCRVITFGQPTDEDKIEMMKQMIRRLTEICKHEGIAIADMKVVAALVKKNFPDFRKTIGELDSYSSKGVLDAGILSLVTNDRGAIDDVLESLKNKDVKQLRALAPKYAADYSWFVGKLAEEIYSRVTPQSIIRMYEIVGENNQYHGIAANTELHLAYLFIQLACEMQWK
>ID:AYP69761.1 |[Escherichia phage vB_EcoM_DalCa]||_Escherichia_phage_vB_EcoM_DalCa_.gbk|DNA polymerase clamp..|960|MH992510(166040):29232-30191:-1 ^^ Escherichia phage vB_EcoM_DalCa, complete genome.|neighbours:ID:AYP69803.1(-1),ID:AYP69783.1(-1)|neighbour_genes:DNA polymerase clamp..,sliding clamp DNA po..|
MITVNEKEHILEQKYRPSTIDECILPAFDKETFKSITSKGKIPHIILHSPSPGTGKTTVAKALCHDVNADMMFVNGSDCKIDFVRGPLTNFASAASFDGRQKVIVIDEFDRSGLAESQRHLRSFMEAYSSNCSIIITANNIDGIIKPLQSRCRVITFGQPTDEDKIEMMKQMIRRLTEICKHEGIAIADMKVVAALVKKNFPDFRKTIGELDSYSSKGVLDAGILSLVTNDRGAIDDVLESLKNKDVKQLRALAPKYAADYSWFVGKLAEEIYSRVTPQSIIRMYEIVGENNQYHGIAANTELHLAYLFIQLACEMQWK
>ID:QBO63568.1 |[Escherichia phage vB_EcoM_G10400]||_Escherichia_phage_vB_EcoM_G10400.gbk|putative clamp loade..|960|MK327937(170182):29222-30181:-1 ^^ Escherichia phage vB_EcoM_G10400, complete genome.|neighbours:ID:QBO63567.1(-1),ID:QBO63569.1(-1)|neighbour_genes:putative clamp loade..,putative sliding cla..|
MITVNEKEHILEQKYRPSTIDECILPAFDKETFKSITSKGKIPHIILHSPSPGTGKTTVAKALCHDVNADMMFVNGSDCKIDFVRGPLTNFASAASFDGRQKVIVIDEFDRSGLAESQRHLRSFMEAYSSNCSIIITANNIDGIIKPLQSRCRVITFGQPTDEDKIEMMKQMIRRLTEICKHEGIAIADMKVVAALVKKNFPDFRKTIGELDSYSSKGVLDAGILSLVTNDRGAIDDVLESLKNKDVKQLRALAPKYAADYSWFVGKLAEEIYSRVTPQSIIRMYEIVGENNQYHGIAANTELHLAYLFIQLACEMQWK
>ID:QBO62186.1 |[Escherichia phage vB_EcoM_G2248]||_Escherichia_phage_vB_EcoM_G2248.gbk|putative clamp loade..|975|MK327932(170678):20235-21209:-1 ^^ Escherichia phage vB_EcoM_G2248, complete genome.|neighbours:ID:QBO62185.1(-1),ID:QBO62187.1(-1)|neighbour_genes:putative clamp loade..,putative sliding cla..|
MLSVNENEFQWEQKYRPKSISECILPEADKKIFAQIVKQGRIPSMILHSPSPGTGKTTVAKALCEDVGVDYLFVNGADCKIDFIRDEITRFAQSVSLDEEKREKGKVVIIDEYDRAGLADAQRHLRSFSEAYSNNVTFIITANDLEGIIPALRSRFDPITFGSPTKDDQLRMMKEMIVRCKAILDKEGVPVEEMRVLAELVKQNFPDFRRVMKLLDRYAKHGKIDAGVLSMVIESSNTEVTDVVEALKTKQFANVRKLAPRYTNTYAQFVKKLYNELYTQVKPASIIRLTEIIGENNQMFAHAADKEIHIVFLLMQLMVELEFV
> |[Tevenvirinae Escherichia_phage_vB_EcoM_G2285]||_Escherichia_phage_vB_EcoM_G2285.gb|Replication factor C..|963|MK327933.1(166675):34721-35683:-1 ^RAST2:fig|1198136.60.peg.58^ Tevenvirinae Escherichia_phage_vB_EcoM_G2285|neighbours:(-1),(-1)|neighbour_genes:Phage DNA polymerase..,Sliding clamp DNA po..|
MITINSKEHILEQKYRPSSIDECILPAYDHETFKSLVSKGKLPHIILHSPSPGTGKTTVAKALCNDINAEMMFVNGSDCKIDFVRGPLTAFARSVSMEGKPKVIVIDEFDRSGLAESQRHLRTFMEEFSSNCSIIITANNIDGIIEPLRSRCRVIEFGRPTEEDKISMMKKMIHRMVEICKNENIEIADMKVVAALVKKNFPDFRRTIGQLDQYSSKGVLDAGILSIVTNDRGTVDDVIEAMKNKDIKQLRALAPKYAADYSWFIDKLVSECYDKVAPGKSIISLYEIAGENNKFHGLASNIELHVMYMLLQLTCELTWK
> |[Tevenvirinae _Escherichia_phage_vB_EcoM_G2469]||_Escherichia_phage_vB_EcoM_G2469.gb|Replication factor C..|963|MK327934.1(170452):34172-35134:-1 ^RAST2:fig|1198136.90.peg.55^ Tevenvirinae _Escherichia_phage_vB_EcoM_G2469|neighbours:(-1),(-1)|neighbour_genes:Phage DNA polymerase..,Sliding clamp DNA po..|
MITINSKEHILEQKYRPSSIDECILPAYDHETFKSLVSKGKLPHIILHSPSPGTGKTTVAKALCNDINAEMMFVNGSDCKIDFVRGPLTAFARSVSMEGKPKVIVIDEFDRSGLAESQRHLRTFMEEFSSNCSIIITANNIDGIIEPLRSRCRVIEFGRPTEEDKISMMKKMIHRMVEICKNENIEIADMKVVAALVKKNFPDFRRTIGQLDQYSSKGVLDAGILSIVTNDRGTVDDVIEAMKNKDIKQLRALAPKYAADYSWFIDKLVSECYDQVAPGKSIISLYEIAGENNKFHGLASNIELHVMYMLLQLTCELTWK
> |[Tevenvirinae Escherichia_phage_vB_EcoM_G2494]||_Escherichia_phage_vB_EcoM_G2494.gb|Replication factor C..|975|MK327935.1(168327):21171-22145:-1 ^RAST2:fig|1198136.61.peg.34^ Tevenvirinae Escherichia_phage_vB_EcoM_G2494|neighbours:(-1),(-1)|neighbour_genes:Phage DNA polymerase..,Sliding clamp DNA po..|
MLSVNENEFQWEQKYRPKSISECILPEADKKIFAQIVKQGRIPSMILHSPSPGTGKTTVAKALCEDVGVDYLFVNGADCKIDFIRDEITRFAQSVSLDEEKREKGKVVIIDEYDRAGLADAQRHLRSFSEAYSNNVTFIITANDLEGIIPALRSRFDPITFGSPTKDDQLRMMKEMIVRCKAILDKEGVPVEEMRVLAELVKQNFPDFRRVMKLLDRYAKHGKIDAGVLSMVIESSNTEVTDVVEALKTKQFANVRKLAPRYTNTYAQFVKKLYNELYTQVKPASIIRLTEIIGENNQMFAHAADKEIHIVFLLMQLMVELEFV
>ID:QBO65463.1 |[Escherichia phage vB_EcoM_G2540-3]||_Escherichia_phage_vB_EcoM_G2540-3_.gbk|putative clamp loade..|960|MK327944(168654):30333-31292:-1 ^^ Escherichia phage vB_EcoM_G2540-3, complete genome.|neighbours:ID:QBO65462.1(-1),ID:QBO65464.1(-1)|neighbour_genes:putative clamp loade..,putative sliding cla..|
MITVNEKEHILEQKYRPSTIDECILPAFDKETFKSITSKGKIPHIILHSPSPGTGKTTVAKALCHDVNADMMFVNGSDCKIDFVRGPLTNFASAASFDGRQKVIVIDEFDRSGLAESQRHLRSFMEAYSSNCSIIITANNIDGIIKPLQSRCRVITFGQPTDEDKIEMMKQMIRRLTEICKHEGIAIADMKVVAALVKKNFPDFRKTIGELDSYSSKGVLDAGILSLVTNDRGAIDDVLESLKNKDVKQLRALAPKYAADYSWFVGKLAEEIYTRVTPQSIIRMYEIVGENNQYHGIAANTELHLAYLFIQLACEMQWK
> |[Tevenvirinae _Escherichia_phage_vB_EcoM_G2540]||_Escherichia_phage_vB_EcoM_G2540.gb|Replication factor C..|960|MK327936.1(168886):30720-31679:-1 ^RAST2:fig|1198136.92.peg.59^ Tevenvirinae _Escherichia_phage_vB_EcoM_G2540|neighbours:(-1),(-1)|neighbour_genes:Phage DNA polymerase..,Sliding clamp DNA po..|
MITVNEKEHILEQKYRPSTIDECILPAFDKETFKSITSKGKIPHIILHSPSPGTGKTTVAKALCHDVNADMMFVNGSDCKIDFVRGPLTNFASAASFDGRQKVIVIDEFDRSGLAESQRHLRSFMEAYSSNCSIIITANNIDGIIKPLQSRCRVITFGQPTDEDKIEMMKQMIRRLTEICKHEGIAIADMKVVAALVKKNFPDFRKTIGELDSYSSKGVLDAGILSLVTNDRGAIDDVLESLKNKDVKQLRALAPKYAADYSWFIGKLAEEIYSRVTPQSIIRMYEIVGENNQYHGIAANTELHLAYLFIQLACEMQWK
>ID:QBO64372.1 |[Escherichia phage vB_EcoM_G29]||_Escherichia_phage_vB_EcoM_G29_.gbk|putative clamp loade..|960|MK327940(168241):29808-30767:-1 ^^ Escherichia phage vB_EcoM_G29, complete genome.|neighbours:ID:QBO64371.1(-1),ID:QBO64373.1(-1)|neighbour_genes:putative clamp loade..,putative sliding cla..|
MITVNEKEHILEQKYRPSTIDECILPAFDKETFKSITSKGKIPHIILHSPSPGTGKTTVAKALCHDVNADMMFVNGSDCKIDFVRGPLTNFASAASFDGRQKVIVIDEFDRSGLAESQRHLRSFMEAYSSNCSIIITANNIDGIIKPLQSRCRVITFGQPTDEDKIEMMKQMIRRLTEICKHEGIAIADMKVVAALVKKNFPDFRKTIGELDSYSSKGVLDAGILSLVTNDRGAIDDVLESLKNKDVKQLRALAPKYAADYSWFVGKLAEEIYSRVTPQSIIRMYEIVGENNQYHGIAANTELHLAYLFIQLACEMQWK
> |[Tevenvirinae _Escherichia_phage_vB_EcoM_G37-3]||_Escherichia_phage_vB_EcoM_G37-3.gb|Replication factor C..|975|MK327941.1(167832):21134-22108:-1 ^RAST2:fig|1198136.91.peg.33^ Tevenvirinae _Escherichia_phage_vB_EcoM_G37-3|neighbours:(-1),(-1)|neighbour_genes:Phage DNA polymerase..,Sliding clamp DNA po..|
MLSVNENEFQWEQKYRPKSISECILPEADKKIFAQIVKQGRIPSMILHSPSPGTGKTTVAKALCEDVGVDYLFVNGADCKIDFIRDEITRFAQSVSLDEEKREKGKVVIIDEYDRAGLADAQRHLRSFSEAYSNNVTFIITANDLEGIIPALRSRFDPITFGSPTKDDQLRMMKEMIVRCKAILDKEGVPVEEMRVLAELVKQNFPDFRRVMKLLDRYAKHGKIDAGVLSMVIESSNTEVTDVVEALKTKQFANVRKLAPRYTNTYAQFVKKLYNELYTQVKPASIIRLTEIIGENNQMFAHAADKEIHIVFLLMQLMVELEFV
> |[Tevenvirinae _Escherichia_phage_vB_EcoM_GG4498]||_Escherichia_phage_vB_EcoM_G4498.gb|Replication factor C..|960|MK327939.1(167826):29881-30840:-1 ^RAST2:fig|1198136.93.peg.54^ Tevenvirinae _Escherichia_phage_vB_EcoM_GG4498|neighbours:(-1),(-1)|neighbour_genes:Phage DNA polymerase..,Sliding clamp DNA po..|
MITVNEKEHILEQKYRPSTIDECILPAFDKETFKSITSKGKIPHIILHSPSPGTGKTTVAKALCHDVNADMMFVNGSDCKIDFVRGPLTNFASAASFDGRQKVIVIDEFDRSGLAESQRHLRSFMEAYSSNCSIIITANNIDGIIKPLQSRCRVITFGQPTDEDKIEMMKQMIRRLTEICKHEGIAIADMKVVAALVKKNFPDFRKTIGELDSYSSKGVLDAGILSLVTNDRGAIDDVLESLKNKDVKQLRALAPKYAADYSWFVGKLAEEIYSRVTPQSIIRMYEIVGENNQYHGIAANTELHLAYLFIQLACEMQWK
>ID:QBO65742.1 |[Escherichia phage vB_EcoM_G4500]||_Escherichia_phage_vB_EcoM_G4500_.gbk|putative clamp loade..|960|MK327945(168363):29808-30767:-1 ^^ Escherichia phage vB_EcoM_G4500, complete genome.|neighbours:ID:QBO65741.1(-1),ID:QBO65743.1(-1)|neighbour_genes:putative clamp loade..,putative sliding cla..|
MITVNEKEHILEQKYRPSTIDECILPAFDKETFKSITSKGKIPHIILHSPSPGTGKTTVAKALCHDVNADMMFVNGSDCKIDFVRGPLTNFASAASFDGRQKVIVIDEFDRSGLAESQRHLRSFMEAYSSNCSIIITANNIDGIIKPLQSRCRVITFGQPTDEDKIEMMKQMIRRLTEICKHEGIAIADMKVVAALVKKNFPDFRKTIGELDSYSSKGVLDAGILSLVTNDRGAIDDVLESLKNKDVKQLRALAPKYAADYSWFVGKLAEEIYSRVTPQSIIRMYEIVGENNQYHGIAANTELHLAYLFIQLACEMQWK
>ID:QBO66019.1 |[Escherichia phage vB_EcoM_G4507]||_Escherichia_phage_vB_EcoM_G4507_.gbk|putative clamp loade..|960|MK327946(168828):29257-30216:-1 ^^ Escherichia phage vB_EcoM_G4507, complete genome.|neighbours:ID:QBO66018.1(-1),ID:QBO66020.1(-1)|neighbour_genes:putative clamp loade..,putative sliding cla..|
MITVNEKEHILEQKYRPSTIDECILPAFDKETFKSITSKGKIPHIILHSPSPGTGKTTVAKALCHDVNADMMFVNGSDCKIDFVRGPLTNFASAASFDGRQKVIVIDEFDRSGLAESQRHLRSFMEAYSSNCSIIITANNIDGIIKPLQSRCRVITFGQPTDEDKIEMMKQMIRRLTEICKHEGIAIADMKVVAALVKKNFPDFRKTIGELDSYSSKGVLDAGILSLVTNDRGAIDDVLESLKNKDVKQLRALAPKYAADYSWFVGKLAEEIYSRVTPQSIIRMYEIVGENNQYHGIAANTELHLAYLFIQLACEMQWK
>ID:QBO64925.1 |[Escherichia phage vB_EcoM_G50]||_Escherichia_phage_vB_EcoM_G50_.gbk|putative clamp loade..|960|MK327942(167728):29778-30737:-1 ^^ Escherichia phage vB_EcoM_G50, complete genome.|neighbours:ID:QBO64924.1(-1),ID:QBO64926.1(-1)|neighbour_genes:putative clamp loade..,putative sliding cla..|
MITVNEKEHILEQKYRPSTIDECILPAFDKETFKSITSKGKIPHIILHSPSPGTGKTTVAKALCHDVNADMMFVNGSDCKIDFVRGPLTNFASAASFDGRQKVIVIDEFDRSGLAESQRHLRSFMEAYSSNCSIIITANNIDGIIKPLQSRCRVITFGQPTDEDKIEMMKQMIRRLTEICKHEGIAIADMKVVAALVKKNFPDFRKTIGELDSYSSKGVLDAGILSLVTNDRGAIDDVLESLKNKDVKQLRALAPKYAADYSWFVGKLAEEIYSRVTPQSIIRMYEIVGENNQYHGIAANTELHLAYLFIQLACEMQWK
> |[Tevenvirinae _Escherichia_phage_vB_EcoM_G5211]||_Escherichia_phage_vB_EcoM_G5211.gb|Replication factor C..|975|MK327947.1(164278):21907-22881:-1 ^RAST2:fig|1198136.94.peg.35^ Tevenvirinae _Escherichia_phage_vB_EcoM_G5211|neighbours:(-1),(-1)|neighbour_genes:Phage DNA polymerase..,Sliding clamp DNA po..|
MLSVNENEFQWEQKYRPKSISECILPEADKKIFAQIVKQGRIPSMILHSPSPGTGKTTVAKALCEDVGVDYLFVNGADCKIDFIRDEITRFAQSVSLDEEKREKGKVVIIDEYDRAGLADAQRHLRSFSEAYSNNVTFIITANDLEGIIPALRSRFDPITFGSPTKDDQLRMMKEMIVRCKAILDKEGVPVEEMRVLAELVKQNFPDFRRVMKLLDRYAKHGKIDAGVLSTVIESSNTEVTDVVEALKTKQFANVRKLAPRYTNTYAQFVKKLYNELYTQVKPASIIRLTEIIGENNQMFAHAADKEIHIVFLLMQLMVELEFV
>ID:QBO65194.1 |[Escherichia phage vB_EcoM_G53]||_Escherichia_phage_vB_EcoM_G53_.gbk|putative clamp loade..|963|MK327943(167834):34238-35200:-1 ^^ Escherichia phage vB_EcoM_G53, complete genome.|neighbours:ID:QBO65193.1(-1),ID:QBO65195.1(-1)|neighbour_genes:putative clamp loade..,putative sliding cla..|
MITINSKEHILEQKYRPSSIDECILPAYDHETFKSLVSKGKLPHIILHSPSPGTGKTTVAKALCNDINAEMMFVNGSDCKIDFVRGPLTAFARSVSMEGKPKVIVIDEFDRSGLAESQRHLRTFMEEFSSNCSIIITANNIDGIIEPLRSRCRVIEFGRPTEEDKISMMKKMIHRMVEICKNENIEIADMKVVAALVKKNFPDFRRTIGQLDQYSSKGVLDAGILSIVTNDRGTVDDVIEAMKNKDIKQLRALAPKYAADYSWFIDKLVSECYDKVAPGKSIISLYEIAGENNKFHGLASNIELHVMYMLLQLTCELTWK
>ID:QBQ79936.1 |[Escherichia phage vB_EcoM_G8]||_Escherichia_phage_vB_EcoM_G8_.gbk|putative clamp loade..|960|MK373787(169650):29285-30244:-1 ^^ Escherichia phage vB_EcoM_G8, complete genome.|neighbours:ID:QBQ79935.1(-1),ID:QBQ79937.1(-1)|neighbour_genes:putative clamp loade..,putative sliding cla..|
MITVNEKEHILEQKYRPSTIDECILPAFDKETFKSITSKGKIPHIILHSPSPGTGKTTVAKALCHDVNADMMFVNGSDCKIDFVRGPLTNFASAASFDGRQKVIVIDEFDRSGLAESQRHLRSFMEAYSSNCSIIITANNIDGIIKPLQSRCRVITFGQPTDEDKIEMMKQMIRRLTEICKHEGIAIADMKVVAALVKKNFPDFRKTIGELDSYSSKGVLDAGILSLVTNDRGAIDDVLESLKNKDVKQLRALAPKYAADYSWFVGKLAEEIYSRVTPQSIIRMYEIVGENNQYHGIAANTELHLAYLFIQLACEMQWK
>ID:QBQ77836.1 |[Escherichia phage vB_EcoM_G9062]||_Escherichia_phage_vB_EcoM_G9062_.gbk|putative clamp loade..|960|MK373779(168670):30298-31257:-1 ^^ Escherichia phage vB_EcoM_G9062, complete genome.|neighbours:ID:QBQ77835.1(-1),ID:QBQ77837.1(-1)|neighbour_genes:putative clamp loade..,putative sliding cla..|
MITVNEKEHILEQKYRPSTIDECILPAFDKETFKSITSKGKIPHIILHSPSPGTGKTTVAKALCHDVNADMMFVNGSDCKIDFVRGPLTNFASAASFDGRQKVIVIDEFDRSGLAESQRHLRSFMEAYSSNCSIIITANNIDGIIKPLQSRCRVITFGQPTDEDKIEMMKQMIRRLTEICKHEGIAIADMKVVAALVKKNFPDFRKTIGELDSYSSKGVLDAGILSLVTNDRGAIDDVLESLKNKDVKQLRALAPKYAADYSWFVGKLAEEIYSRVTPQSIIRMYEIVGENNQYHGIAANTELHLAYLFIQLACEMQWK
>ID:AXC34022.1 |[Escherichia phage vB_EcoM_JB75]||_Escherichia_phage_vB_EcoM_JB75_.gbk|clamp loader subunit|960|MH355584(167208):136552-137511:1 ^^ Escherichia phage vB_EcoM_JB75, complete genome.|neighbours:ID:AXC34045.1(1),ID:AXC34064.1(1)|neighbour_genes:sliding clamp, DNA p..,clamp loader subunit..|
MITVNEKEHILEQKYRPSTIDECILPAFDKETFKSITSKGKIPHIILHSPSPGTGKTTVAKALCHDVNADMMFVNGSDCKIDFVRGPLTNFASAASFDGRQKVIVIDEFDRSGLAESQRHLRSFMEAYSSNCSIIITANNIDGIIKPLQSRCRVITFGQPTDEDKIEMMKQMIRRLTEICKHEGIAIADMKVVAALVKKNFPDFRKTIGELDSYSSKGVLDAGILSLVTNDRGAIDDVLESLKNKDVKQLRALAPKYAADYSWFVGKLAEEIYSRVTPQSIIRMYEIVGENNQYHGIAANTELHLAYLFIQLACEMQWK
>ID:YP_009037450.1 |[Escherichia phage vB_EcoM_JS09]||_Escherichia_phage_vB_EcoM_JS09_.gbk|clamp loader small s..|963|NC_024124(169148):136147-137109:1 ^GeneID:19524852^ Escherichia phage vB_EcoM_JS09, complete genome.|neighbours:ID:YP_009037449.1(1),ID:YP_009037451.1(1)|neighbour_genes:sliding clamp,clamp loader small s..|
MITINSKEHILEQKYRPSSIDECILPAYDHETFKSLVSKGKLPHIILHSPSPGTGKTTVAKALCNDINAEMMFVNGSDCKIDFVRGPLTAFARSVSMEGKPKVIVIDEFDRSGLAESQRHLRTFMEEFSSNCSIIITANNIDGIIEPLRSRCRVIEFGRPTEEDKISMMKKMIHRMVEICKNENIEIADMKVVAALVKKNFPDFRRTIGQLDQYSSKGVLDAGILSIVTNDRGTVSDVIEAMKNKDIKQLRALAPKYAADYSWFIDKLVSECYDQVAPGKSIISLYEIAGENNKFHGLASNIELHVMYMLLQLTCELTWK
>ID:QBQ78337.1 |[Escherichia phage vB_EcoM_KAW1E185]||_Escherichia_phage_vB_EcoM_KAW1E185_.gbk|putative clamp loade..|960|MK373781(164987):29383-30342:-1 ^^ Escherichia phage vB_EcoM_KAW1E185, complete genome.|neighbours:ID:QBQ78336.1(-1),ID:QBQ78338.1(-1)|neighbour_genes:putative clamp loade..,putative sliding cla..|
MITVNEKEHILEQKYRPSTIDECILPAFDKETFKSITSKGKIPHIILHSPSPGTGKTTVAKALCHDVNADMMFVNGSDCKIDFVRGPLTNFASAASFDGRQKVIVIDEFDRSGLAESQRHLRSFMEAYSSNCSIIITANNIDGIIKPLQSRCRVITFGQPTDEDKIEMMKQMIRRLTEICKHEGIAIADMKVVAALVKKNFPDFRKTIGELDSYSSKGVLDAGILSLVTNDRGAIDDVLESLKNKDVKQLRALAPKYAADYSWFVGKLAEEIYSRVTPQSIIRMYEIVGENNQYHGIAANTELHLAYLFIQLACEMQWK
> |[Tevenvirinae Escherichia_phage_vB_EcoM_KAW3E185]||_Escherichia_phage_vB_EcoM_KAW3E185.gb|Replication factor C..|963|MK373782.1(170187):34581-35543:-1 ^RAST2:fig|1198136.54.peg.57^ Tevenvirinae Escherichia_phage_vB_EcoM_KAW3E185|neighbours:(-1),(-1)|neighbour_genes:Phage DNA polymerase..,Sliding clamp DNA po..|
MITINSKEHILEQKYRPSSIDECILPAYDHETFKSLVSKGKLPHIILHSPSPGTGKTTVAKALCNDINAEMMFVNGSDCKIDFVRGPLTAFARSVSMEGKPKVIVIDEFDRSGLAESQRHLRTFMEEFSSNCSIIITANNIDGIIEPLRSRCRVIEFGRPTEEDKISMMKKMIHRMVEICKNENIEIADMKVVAALVKKNFPDFRRTIGQLDQYSSKGVLDAGILSIVTNDRGTVDDVIEAMKNKDIKQLRALAPKYAADYSWFIDKLVSECYDKVAPGKSIISLYEIAGENNKFHGLASNIELHVMYMLLQLTCELSWK
>ID:QBQ79104.1 |[Escherichia phage vB_EcoM_MM02]||_Escherichia_phage_vB_EcoM_MM02_.gbk|putative clamp loade..|963|MK373784(169201):34188-35150:-1 ^^ Escherichia phage vB_EcoM_MM02, complete genome.|neighbours:ID:QBQ79103.1(-1),ID:QBQ79105.1(-1)|neighbour_genes:putative clamp loade..,putative sliding cla..|
MITINSKEHILEQKYRPSSIDECILPAYDHETFKSLVSKGKLPHIILHSPSPGTGKTTVAKALCNDINAEMMFVNGSDCKIDFVRGPLTAFARSVSMEGKPKVIVIDEFDRSGLAESQRHLRTFMEEFSSNCSIIITANNIDGIIEPLRSRCRVIEFGRPTEEDKISMMKKMIHRMVEICKNENIEIADMKVVAALVKKNFPDFRRTIGQLDQYSSKGVLDAGILSIVTNDRGTVDDVIEAMKNKDIKQLRALAPKYAADYSWFIDKLVSECYDKVAPGKSIISLYEIAGENNKFHGLASNIELHVMYMLLQLTCELTWK
>ID:QBQ79379.1 |[Escherichia phage vB_EcoM_OE5505]||_Escherichia_phage_vB_EcoM_OE5505_.gbk|putative clamp loade..|960|MK373785(168756):30569-31528:-1 ^^ Escherichia phage vB_EcoM_OE5505, complete genome.|neighbours:ID:QBQ79378.1(-1),ID:QBQ79380.1(-1)|neighbour_genes:putative clamp loade..,putative sliding cla..|
MITVNEKEHILEQKYRPSTIDECILPAFDKETFKSITSKGKIPHIILHSPSPGTGKTTVAKALCHDVNADMMFVNGSDCKIDFVRGPLTNFASAASFDGRQKVIVIDEFDRSGLAESQRHLRSFMEAYSSNCSIIITANNIDGIIKPLQSRCRVITFGQPTDEDKIEMMKQMIRRLTEICKHEGIAIADMKVVAALVKKNFPDFRKTIGELDSYSSKGVLDAGILSLVTNDRGAIDDVLESLKNKDVKQLRALAPKYAADYSWFVGKLAEEIYSRVTPQSIIRMYEIVGENNQYHGIAANTELHLAYLFIQLACEMQWK
> |[Tevenvirinae _Escherichia_phage_vB_EcoM_PhAPEC2]||_Escherichia_phage_vB_EcoM_PhAPEC2.gb|Replication factor C..|963|NC_024794.1(167318):33961-34923:-1 ^RAST2:fig|1198136.124.peg.54^ Tevenvirinae _Escherichia_phage_vB_EcoM_PhAPEC2|neighbours:(-1),(-1)|neighbour_genes:Phage DNA polymerase..,Sliding clamp DNA po..|
MITINSKEHILEQKYRPSSIDECILPAYDHETFKSLVSKGKLPHIILHSPSPGTGKTTVAKALCNDINAEMMFVNGSDCKIDFVRGPLTAFARSVSMEGKPKVIVIDEFDRSGLAESQRHLRTFMEEFSSNCSIIITANNIDGIIEPLRSRCRVIEFGRPTEEDKISMMKKMIHRMVEICKNENIEIADMKVVAALVKKNFPDFRRTIGQLDQYSSKGVLDAGILSIVTNDRGTVSDVIEAMKNKDIKQLRALAPKYAADYSWFIDKLVSECYDQVAPGKSIISLYEIAGENNKFHGLASNIELHVMYMLLQLTCELTWK
>ID:QBQ79660.1 |[Escherichia phage vB_EcoM_R5505]||_Escherichia_phage_vB_EcoM_R5505_.gbk|putative clamp loade..|960|MK373786(167317):29372-30331:-1 ^^ Escherichia phage vB_EcoM_R5505, complete genome.|neighbours:ID:QBQ79659.1(-1),ID:QBQ79661.1(-1)|neighbour_genes:putative clamp loade..,putative sliding cla..|
MITVNEKEHILEQKYRPSTIDECILPAFDKETFKSITSKGKIPHIILHSPSPGTGKTTVAKALCHDVNADMMFVNGSDCKIDFVRGPLTNFASAASFDGRQKVIVIDEFDRSGLAESQRHLRSFMEAYSSNCSIIITANNIDGIIKPLQSRCRVITFGQPTDEDKIEMMKQMIRRLTEICKHEGIAIADMKVVAALVKKNFPDFRKTIGELDSYSSKGVLDAGILSLVTNDRGAIDDVLESLKNKDVKQLRALAPKYAADYSWFVGKLAEEIYSRVTPQSIIRMYEIVGENNQYHGIAANTELHLAYLFIQLACEMQWK
>ID:QBQ77079.1 |[Escherichia phage vB_EcoM_WFK]||_Escherichia_phage_vB_EcoM_WFK_.gbk|putative clamp loade..|963|MK373775(164590):34192-35154:-1 ^^ Escherichia phage vB_EcoM_WFK, complete genome.|neighbours:ID:QBQ77078.1(-1),ID:QBQ77080.1(-1)|neighbour_genes:putative clamp loade..,putative sliding cla..|
MITINYKEHILEQKYRPSSIDECILPAYDHETFKSLVSKGKLPHIILHSPSPGTGKTTVAKALCNDINAEMMFVNGSDCKIDFVRGPLTAFARSVSMEGKPKVIVIDEFDRSGLAESQRHLRTFMEEFSSNCSIIITANNIDGIIEPLRSRCRVIEFGRPTEEDKISMMKKMIHRMVEICKNENIEIADMKVVAALVKKNFPDFRRTIGQLDQYSSKGVLDAGILSIVTNDRGTVDDVIEAMKNKDIKQLRALAPKYAADYSWFIDKLVSECYDKVAPGKSIISLYEIAGENNKFHGLASNIELHVMYMLLQLTCELTWK
>ID:QBQ76818.1 |[Escherichia phage vB_EcoM_WFL6982]||_Escherichia_phage_vB_EcoM_WFL6982_.gbk|putative clamp loade..|963|MK373774(164279):34192-35154:-1 ^^ Escherichia phage vB_EcoM_WFL6982, complete genome.|neighbours:ID:QBQ76817.1(-1),ID:QBQ76819.1(-1)|neighbour_genes:putative clamp loade..,putative sliding cla..|
MITINYKEHILEQKYRPSSIDECILPAYDHETFKSLVSKGKLPHIILHSPSPGTGKTTVAKALCNDINAEMMFVNGSDCKIDFVRGPLTAFARSVSMEGKPKVIVIDEFDRSGLAESQRHLRTFMEEFSSNCSIIITANNIDGIIEPLRSRCRVIEFGRPTEEDKISMMKKMIHRMVEICKNENIEIADMKVVAALVKKNFPDFRRTIGQLDQYSSKGVLDAGILSIVTNDRGTVDDVIEAMKNKDIKQLRALAPKYAADYSWFIDKLVSECYDKVAPGKSIISLYEIAGENNKFHGLASNIELHVMYMLLQLTCELTWK
>ID:QBQ77560.1 |[Escherichia phage vB_EcoM_WFbE185]||_Escherichia_phage_vB_EcoM_WFbE185.gbk|putative clamp loade..|963|MK373778(170429):34232-35194:-1 ^^ Escherichia phage vB_EcoM_WFbE185, complete genome.|neighbours:ID:QBQ77559.1(-1),ID:QBQ77561.1(-1)|neighbour_genes:putative clamp loade..,putative sliding cla..|
MITINSKEHILEQKYRPSSIDECILPAYDHETFKSLVSKGKLPHIILHSPSPGTGKTTVAKALCNDINAEMMFVNGSDCKIDFVRGPLTAFARSVSMEGKPKVIVIDEFDRSGLAESQRHLRTFMEEFSSNCSIIITANNIDGIIEPLRSRCRVIEFGRPTEEDKISMMKKMIHRMVEICKNENIEIADMKVVAALVKKNFPDFRRTIGQLDQYSSKGVLDAGILSIVTNDRGTVDDVIEAMKNKDIKQLRALAPKYAADYSWFIDKLVSECYDKVAPGKSIISLYEIAGENNKFHGLASNIELHVMYMLLQLTCELTWK
>ID:YP_007004794.1 |[Escherichia phage wV7]||_Escherichia_phage_wV7_.gbk|clamp loader subunit..|960|NC_019505(166452):29205-30164:-1 ^GeneID:14010588^ Escherichia phage wV7, complete genome.|neighbours:ID:YP_007004793.1(-1),ID:YP_007004795.1(-1)|neighbour_genes:clamp loader subunit..,sliding clamp DNA po..|
MITVNEKEHILEQKYRPSTIDECILPAFDKETFKSITSKGKIPHIILHSPSPGTGKTTVAKALCHDVNADMMFVNGSDCKIDFVRGPLTNFASAASFDGRQKVIVIDEFDRSGLAESQRHLRSFMEAYSSNCSIIITANNIDGIIKPLQSRCRVITFGQPTDEDKIEMMKQMIRRLTEICKHEGIAIADMKVVAALVKKNFPDFRKTIGELDSYSSKGVLDAGILSLVTNDRGAIDDVLESLKNKDVKQLRALAPKYAADYSWFVGKLAEEIYSRVTPQSIIRMYEIVGENNQYHGIAANTELHLAYLFIQLACEMQWK
> |[Tevenvirinae Escherichia_virus_KFS-EC]||_Escherichia_virus_KFS-EC.gb|Replication factor C..|975|MH560358.1(164715):129235-130209:-1 ^RAST2:fig|1198136.83.peg.211^ Tevenvirinae Escherichia_virus_KFS-EC|neighbours:(-1),(-1)|neighbour_genes:Phage DNA polymerase..,Sliding clamp DNA po..|
MLSVNENEFQWEQKYRPKSISECILPEADKKIFAQIVKQGRIPSMILHSPSPGTGKTTVAKALCEDVGVDYLFVNGADCKIDFIRDEITRFAQSVSLDEEKREKGKVVIIDEYDRAGLADAQRHLRSFSEAYSNNVTFIITANDLEGIIPALRSRFDPITFGSPTKDDQLRMMKEMIVRCKAILDKEGVPVEEMRVLAELVKQNFPDFRRVMKLLDRYAKHGKIDAGVLSMVIESSNTEVTDVVEALKTKQFANVRKLAPRYTNTYAQFVKKLYTELYTQVKPASIIRLTEIIGENNQMFAHAADKEIHIVFLLMQLMVELEFV
>ID:QDK04181.1 |[Escherichia virus VEc20]||_Escherichia_virus_VEc20_.gbk|vec20_051|960|MN022785(167532):28958-29917:-1 ^^ Escherichia virus VEc20, complete genome.|neighbours:ID:QDK04180.1(-1),ID:QDK04182.1(-1)|neighbour_genes:vec20_050,vec20_052|
MITVNEKEHILEQKYRPSTIDECILPAFDKETFKSITSKGKIPHIILHSPSPGTGKTTVAKALCHDVNADMMFVNGSDCKIDFVRGPLTNFASAASFDGRQKVIVIDEFDRSGLAESQRHLRSFMEAYSSNCSIIITANNIDGIIKPLQSRCRVITFGQPTDEDKIEMMKQMIRRLTEICKHEGIAIADMKVVAALVKKNFPDFRKTIGELDSYSSKGVLDAGILSLVTNDRGAIDDVLESLKNKDVKQLRALAPKYAADYSWFVGKLAEEIYSRVTPQSIIRMYEIVGENNQYHGIAANTELHLAYLFIQLACEMQWK
>ID:VCU44620.1 |[Escherichia virus vB_Eco_mar005P1]|vB_Eco_mar005P1|_Escherichia_virus_vB_Eco_mar005P1_.gbk|44|963|LR027390(167773):134392-135354:-1 ^^ Escherichia virus vB_Eco_mar005P1 genome assembly, chromosome: 1.|neighbours:ID:VCU44619.1(-1),ID:VCU44621.1(-1)|neighbour_genes:62,45|
MITINSKEHILEQKYRPSSIDECILPAYDHETFKSLVSKGKLPHIILHSPSPGTGKTTVAKALCNDINAEMMFVNGSDCKIDFVRGPLTAFARSVSMEGKPKVIVIDEFDRSGLAESQRHLRTFMEEFSSNCSIIITANNIDGIIEPLRSRCRVIEFGRPTEEDKISMMKKMIHRMVEICKNENIEIADMKVVAALVKKNFPDFRRTIGQLDQYSSKGVLDAGILSIVTNDRGTVDDVIEAMKNKDIKQLRALAPKYAADYSWFIDKLVSECYDKVAPGKSIISLYEIAGENNKFHGLASNIELHVMYMLLQLTCELTWK
>ID:VCU44263.1 |[Escherichia virus vB_Eco_mar005P1]|vB_Eco_mar006P2|_Escherichia_virus_vB_Eco_mar005P1_strain_vB_Eco_mar006P2_.gbk|44|963|LR027387(167773):67641-68603:-1 ^^ Escherichia virus vB_Eco_mar005P1 strain vB_Eco_mar006P2 genome assembly, chromosome: 1.|neighbours:ID:VCU44262.1(-1),ID:VCU44264.1(-1)|neighbour_genes:62,45|
MITINSKEHILEQKYRPSSIDECILPAYDHETFKSLVSKGKLPHIILHSPSPGTGKTTVAKALCNDINAEMMFVNGSDCKIDFVRGPLTAFARSVSMEGKPKVIVIDEFDRSGLAESQRHLRTFMEEFSSNCSIIITANNIDGIIEPLRSRCRVIEFGRPTEEDKISMMKKMIHRMVEICKNENIEIADMKVVAALVKKNFPDFRRTIGQLDQYSSKGVLDAGILSIVTNDRGTVDDVIEAMKNKDIKQLRALAPKYAADYSWFIDKLVSECYDKVAPGKSIISLYEIAGENNKFHGLASNIELHVMYMLLQLTCELTWK
>ID:VCU43392.1 |[Escherichia virus vB_Eco_mar005P1]|vB_Eco_mar007P3|_Escherichia_virus_vB_Eco_mar005P1_strain_vB_Eco_mar007P3_.gbk|44|963|LR027383(167651):157278-158240:-1 ^^ Escherichia virus vB_Eco_mar005P1 strain vB_Eco_mar007P3 genome assembly, chromosome: 1.|neighbours:ID:VCU43391.1(-1),ID:VCU43393.1(-1)|neighbour_genes:62,45|
MITINSKEHILEQKYRPSSIDECILPAYDHETFKSLVSKGKLPHIILHSPSPGTGKTTVAKALCNDINAEMMFVNGSDCKIDFVRGPLTAFARSVSMEGKPKVIVIDEFDRSGLAESQRHLRTFMEEFSSNCSIIITANNIDGIIEPLRSRCRVIEFGRPTEEDKISMMKKMIHRMVEICKNENIEIADMKVVAALVKKNFPDFRRTIGQLDQYSSKGVLDAGILSIVTNDRGTVDDVIEAMKNKDIKQLRALAPKYAADYSWFIDKLVSECYDKVAPGKSIISLYEIAGENNKFHGLASNIELHVMYMLLQLTCELTWK
>ID:VCU44107.1 |[Escherichia virus vB_Eco_mar005P1]|vB_Eco_mar008P4|_Escherichia_virus_vB_Eco_mar005P1_strain_vB_Eco_mar008P4_.gbk|44|963|LR027386(167773):140059-141021:-1 ^^ Escherichia virus vB_Eco_mar005P1 strain vB_Eco_mar008P4 genome assembly, chromosome: 1.|neighbours:ID:VCU44106.1(-1),ID:VCU44108.1(-1)|neighbour_genes:62,45|
MITINSKEHILEQKYRPSSIDECILPAYDHETFKSLVSKGKLPHIILHSPSPGTGKTTVAKALCNDINAEMMFVNGSDCKIDFVRGPLTAFARSVSMEGKPKVIVIDEFDRSGLAESQRHLRTFMEEFSSNCSIIITANNIDGIIEPLRSRCRVIEFGRPTEEDKISMMKKMIHRMVEICKNENIEIADMKVVAALVKKNFPDFRRTIGQLDQYSSKGVLDAGILSIVTNDRGTVDDVIEAMKNKDIKQLRALAPKYAADYSWFIDKLVSECYDKVAPGKSIISLYEIAGENNKFHGLASNIELHVMYMLLQLTCELTWK
>ID:VCU44948.1 |[Escherichia virus vB_Eco_mar005P1]|vB_Eco_mar009P5|_Escherichia_virus_vB_Eco_mar005P1_strain_vB_Eco_mar009P5_.gbk|44|963|LR027391(167658):156332-157294:1 ^^ Escherichia virus vB_Eco_mar005P1 strain vB_Eco_mar009P5 genome assembly, chromosome: 1.|neighbours:ID:VCU44947.1(1),ID:VCU44949.1(1)|neighbour_genes:45,62|
MITINSKEHILEQKYRPSSIDECILPAYDHETFKSLVSKGKLPHIILHSPSPGTGKTTVAKALCNDINAEMMFVNGSDCKIDFVRGPLTAFARSVSMEGKPKVIVIDEFDRSGLAESQRHLRTFMEEFSSNCSIIITANNIDGIIEPLRSRCRVIEFGRPTEEDKISMMKKMIHRMVEICKNENIEIADMKVVAALVKKNFPDFRRTIGQLDQYSSKGVLDAGILSIVTNDRGTVDDVIEAMKNKDIKQLRALAPKYAADYSWFIDKLVSECYDKVAPGKSIISLYEIAGENNKFHGLASNIELHVMYMLLQLTCELTWK
>ID:AUV57387.1 |[Klebsiella phage KP1]||_Klebsiella_phage_KP1_.gbk|replication factor C..|963|MG751100(167989):15674-16636:-1 ^^ Klebsiella phage KP1, complete genome.|neighbours:ID:AUV57386.1(-1),ID:AUV57388.1(-1)|neighbour_genes:clamp loader subunit..,sliding clamp, DNA p..|
MKLTVNEADFMWEQKYRPSTISECVLPAEDKEIFSALVAKGKIPHLILHSTSPGTGKTTVAKALCNDINAEMMFVNGSDCKIDFVRGPLTAFASSASIAGKQKIIVIDEFDRAGLAESQRHLRSFMEAYSTNCTIIITANNLDGIIKPLQSRCRVINFGKPSPSDVKPMQIEMLKRCLAICENEGVVVEDKKVVAALVKKNFPEFRKTINMLDHYSSKGVIDAGILSIVLNDRGSIEDVIEAIKTKNIKELRALAPKYAADYTWFVDKLSSELYTMVTGPSIIRMYEIIGENNQYHGVAASIELHLVYMLIQLVVEMQWK
>ID:APD20424.1 |[Klebsiella phage KPV15]|KPV15|_Klebsiella_phage_KPV15_.gbk|replication factor C..|963|KY000080(167034):35691-36653:-1 ^^ Klebsiella phage KPV15, complete genome.|neighbours:ID:APD20423.1(-1),ID:APD20425.1(-1)|neighbour_genes:DNA polymerase clamp..,sliding clamp DNA po..|
MKLTVNEADFMWEQKYRPGTISECVLPAEDKEIFSALVAKGKIPHLILHSTSPGTGKTTVAKALCNDINAEMMFVNGSDCKIDFVRGPLTAFASSASIAGKQKIIVIDEFDRAGLAESQRHLRSFMEAYSTNCTIIITANNLDGIIKPLQSRCRVINFGKPSPSDVKPMQIEMLKRCLAICENEGVVVEDKKVVAALVKKNFPEFRKTINMLDHYSSKGVIDAGILSIVLNDRGSIEDVIEAIKTKNIKELRALAPKYAADYTWFVDKLSSELYTMVTGPSIIRMYEIIGENNQYHGIAASIELHLVYMLIQLVVEMQWK
> |[Tevenvirinae Klebsiella_phage_Marfa]||_Klebsiella_phage_Marfa.gb|Replication factor C..|960|MN044033.1(168532):30117-31076:-1 ^RAST2:fig|1198136.82.peg.48^ Tevenvirinae Klebsiella_phage_Marfa|neighbours:(-1),(-1)|neighbour_genes:gp62 clamp loader su..,Sliding clamp DNA po..|
MLTVNKNEFMFEQRYRPSTIEECILPARDKEIFQALVKKGQIPHLILQSNSPGTGKTTVAKALCHDVNAEMLFVNGSDCKIDFVRNELTRFASSISMEGRQKIIVIDEFDRSGLAEAQRHLRSFMEQYSSNCSIIITANDLDGIIKPLQSRCRVITFGSPSEEDAKSMQREMLKRCIAICENEGIVVEDRKVLAALVSKNFPELRKTINMLDHYSSKGIIDAGILNVVTKASDSIEAVIEALRNKDIKSLRALAPKYAADYAWFVDKLSSELYTMVTGPSIVRMYEIIGENNQYKGVAASTELHIVYMFIQLAIEMQWK
>ID:YP_009194287.1 |[Klebsiella phage Matisse]||_Klebsiella_phage_Matisse_.gbk|clamp loader subunit|999|NC_028750(176081):26610-27608:-1 ^GeneID:26613225^ Klebsiella phage Matisse, complete genome.|neighbours:ID:YP_009194286.1(-1),ID:YP_009194288.1(-1)|neighbour_genes:clamp loader subunit,sliding clamp protei..|
MELSENIEIIETKYGKISRSPDEFAWDQRYRPTTIEECILPSGDKAAMRGIIKSGRVENMTLVSDSPGTGKTTLALVLAREVDAEVFFVNGSNCGVNFIRNELDRFASSMTQKPGGKIIIIDEFDRSGMAEAQKHLRSFIEAYSKNVSVIVTANNINGVHSALLSRCPPVKFGVPSDAERIELMKQLIKRCFGILEIENIKYDPKVIAAFVKEHYPDARSIIKAIGFYSKRGEIDAGILNEIVGSDVSHIITLLKEKNYKGLRSEVIKYASEYDTFIGKLTDTIYPIVNQDSKIALIQIVGENNAQYGLAMNKEIHLQYLLMNLMLSMVWEA
>ID:AWY06939.1 |[Klebsiella phage Mineola]||_Klebsiella_phage_Mineola_.gbk|clamp loader, large ..|963|MH333064(166130):25922-26884:-1 ^^ Klebsiella phage Mineola, complete genome.|neighbours:ID:AWY06938.1(-1),ID:AWY06940.1(-1)|neighbour_genes:clamp loader small s..,sliding clamp|
MKLTVNEADFMWEQKYRPGTISECVLPAEDKEIFSALVAKGKIPHLILHSTSPGTGKTTVAKALCNDINAEMMFVNGSDCKIDFVRGPLTAFASSASIAGKQKIIVIDEFDRAGLAESQRHLRSFMEAYSTNCTIIITANNLDGIIKPLQSRCRVINFGKPSPSDVKPMQIEMLKRCLAICENEGVVVEDKKVVAALVKKNFPEFRKTINMLDHYSSKGVIDAGILSIVLNDRGSIEDVIEAIKTKNIKELRALAPKYAADYTWFVDKLSSELYTMVTGPSIIRMYEIIGENNQYHGIAASIELHLVYMLIQLVVEMQWK
>ID:YP_009607239.1 |[Klebsiella phage Miro]||_Klebsiella_phage_Miro_.gbk|clamp loader subunit|999|NC_041981(176055):26598-27596:-1 ^GeneID:40083247^ Klebsiella phage Miro, complete genome.|neighbours:ID:YP_009607238.1(-1),ID:YP_009607240.1(-1)|neighbour_genes:clamp loader subunit,sliding clamp DNA po..|
MELSENIEIIETKYGKISRSPDEFAWDQRYRPTTIEECILPSGDKAAMRGIIKSGRVENMTLVSDSPGTGKTTLALVLAREVDAEVFFVNGSNCGVNFIRNELDRFASSMTQKPGGKIIIIDEFDRSGMAEAQKHLRSFIEAYSKNVSVIVTANNINGVHSALLSRCPPVKFGVPSDAERIELMKQLIKRCFGILEIENIKYDPKVIAAFVKEHYPDARSIIKAIGFYSKRGEIDAGILNEIVGSDVSHIITLLKEKNYKGLRSEVIKYASEYDTFIGKLTDTIYPIVNQDSKIALIQIVGENNAQYGLAMNKEIHLQYLLMNLMLSMVWEA
> |[Tevenvirinae _Klebsiella_phage_PKO111]||_Klebsiella_phage_PKO111.gb|Replication factor C..|963|NC_031095.1(168758):78656-79618:1 ^RAST2:fig|1198136.84.peg.159^ Tevenvirinae _Klebsiella_phage_PKO111|neighbours:(1),(1)|neighbour_genes:Sliding clamp DNA po..,Phage DNA polymerase..|
MKLTVNEADFMWEQKYRPGTISECVLPAEDKEIFSALVAKGKIPHLILHSTSPGTGKTTVAKALCNDINAEMMFVNGSDCKIDFVRGPLTAFASSASIAGKQKIIVIDEFDRAGLAESQRHLRSFMEAYSTNCTIIITANNLDGIIKPLQSRCRVINFGKPSPSDVKPMQIEMLKRCLAICENEGVVVEDKKVVAALVKKNFPEFRKTINMLDHYSSKGVIDAGILSIVLNDRGSIEDVIEAIKTKNIKELRALAPKYAADYTWFVDKLSSELYTMVTGPSIIRMYEIIGENNQYHGVAASIELHLVYMLIQLVVEMQWK
>ID:YP_009288724.1 |[Klebsiella phage vB_KpnM_KpV477]||_Klebsiella_phage_vB_KpnM_KpV477_.gbk|putative replication..|963|NC_031087(168272):28356-29318:-1 ^GeneID:29067010^ Klebsiella phage vB_KpnM_KpV477, complete genome.|neighbours:ID:YP_009288723.1(-1),ID:YP_009288725.1(-1)|neighbour_genes:putative DNA polymer..,putative sliding cla..|
MKLTVNEADFMWEQKYRPGTISECVLPAEDKEIFSALVAKGKIPHLILHSTSPGTGKTTVAKALCNDINAEMMFVNGSDCKIDFVRGPLTAFASSASIAGKQKIIVIDEFDRAGLAESQRHLRSFMEAYSTNCTIIITANNLDGIIKPLQSRCRVINFGKPSPSDVKPMQIEMLKRCLAICENEGVVVEDKKVVAALVKKNFPEFRKTINMLDHYSSKGVIDAGILSIVLNDRGSIEDVIEAIKTKNIKELRALAPKYAADYTWFVDKLSSELYTMVTGPSIIRMYEIIGENNQYHGIAASIELHLVYMLIQLVVEMQWK
>ID:AUO78712.1 |[Klebsiella phage vB_Kpn_F48]||_Klebsiella_phage_vB_Kpn_F48.gbk|replication factor C..|960|MG746602(170764):34958-35917:1 ^^ Klebsiella phage vB_Kpn_F48, complete genome.|neighbours:ID:AUO78711.1(1),ID:AUO78713.1(1)|neighbour_genes:sliding clamp DNA po..,DNA polymerase clamp..|
MLTINKNEFMFEQKYRPGTIEECILPARDKEIFQALIKKGQIPHLILQSNSPGTGKTTVAKALCHDVNAEMLFVNGSDCKIDFVRNELTRFASSISMEGRQKIIVIDEFDRSGLAEAQRHLRSFMEQYSSNCSIIITANDLDGIIKPLQSRCRVITFGSPSEEDAKSMQREMLKRCIAICENEGIVVEDRKVLAALVSKNFPELRKTINMLDHYSSKGIIDAGILNIVTKASDSIEAVIEALRNKDIKSLRALAPKYAADYAWFVDKLSSELYTMVTGPSIVRMYEIIGENNQYKGVAASTELHIVYMFIQLAIEMQWK
> |[Tevenvirinae Morganella_phage_vB_MmoM_MP1]||_Morganella_phage_vB_MmoM_MP1.gb|Replication factor C..|969|NC_031020.1(163201):25617-26585:-1 ^RAST2:fig|1198136.47.peg.38^ Tevenvirinae Morganella_phage_vB_MmoM_MP1|neighbours:(-1),(-1)|neighbour_genes:Phage DNA polymerase..,hypothetical protein|
MISVNSEEHMFEQKYRPQTIEECILPTIDKQIFLNLIKPGKKLPHLILQSNSPGTGKTTIAYALARESNSEYMFVKGSDCRIDFIRGPMESFATAGSFEGKHKVIIIDEFDRAGLGDAQRHLRSFMEAHSKNCSVIITANNLEGIITPLQSRARVIKFGSPNDTDKLEMMKQMILRCEKICELENIEIKDRKVIAQLVKQNFPDFRKTVNELDIYSSRDGVIDLGILSAITESRGSIKDVIDAIHAKNVKELRKLAIKYAPDYQHFIKQLADELYPLLKPASVIAMYEILGENNKFYGLAANMELHLMHAFASLAVEMVWNA
>ID:YP_009211477.1 |[Pectobacterium bacteriophage PM2]||_Pectobacterium_bacteriophage_PM2.gbk|clamp loader subunit..|960|NC_028940(170286):32386-33345:-1 ^GeneID:26637949^ Pectobacterium bacteriophage PM2, complete genome.|neighbours:ID:YP_009211476.1(-1),ID:YP_009211478.1(-1)|neighbour_genes:clamp loader subunit..,sliding clamp DNA po..|
MLTIDRSQMMWELKYRPGKLSECILPKADKEIFEGIIKKGVVPNLILVSSSPGTGKTTLARVLCAETDSDMLFVKGSDCRIDFIRNDLTRFASSKSIEGRRKVIVIDEYDSNGVAEGQRYMRSFIDAYSSNCSVVITVNDIDGVITPLQSRCRVIKFGEATSDDRQSMMKEMIIRSMAICEKEEVKVEELKVIAALVKQNFPDFRKTINQLDLYSQNGVIDAGILSIITNNRTSIDDVIEALKNKDVKTLRALAPRHSNDFSNFVQKLADELYTKLPPVSIVRMYEIVGESNQYFGLAANIEVHLAYLFIQLAVEMQWL
>ID:QBP35665.1 |[Phage NC-G]||_Phage_NC-G.gbk|Replication factor C..|960|MK310184(170164):144213-145172:-1 ^^ Phage NC-G, complete genome.|neighbours:ID:QBP35664.1(-1),ID:QBP35666.1(-1)|neighbour_genes:DNA polymerase clamp..,sliding clamp DNA po..|
MLTVNNNEFMWEQKYRPGTLSECILPAHDKETLQAIVNKGLIPNIILVSASPGTGKTTVAKALCADTNSDMLFVNGSDCRIDFVRNELTRFASSKSIEGKRKVIVIDEFDRAGVAEAQRHLRSFLEAYSSNCSVIITANNIDGIIGPLQSRCRVIKFGEATPADQTAMMKEMIHRAVAICKNENVEVEDLKVIAALVKQNFPDFRKTVNQLDRYSSSGKIDTGILSIVMNTNSPIDEVVAALKDKNFKELRALAPRHVNDYANFIMTLANELYGKLPGPSIVRMYEIVGENNQYHGIAANPEIHLTYLFIQLALELQWL
> |[Tevenvirinae _Proteus_phage_phiP4-3]||_Proteus_phage_phiP4-3.gb|Replication factor C..|963|MG696114.1(167849):134073-135035:1 ^RAST2:fig|1198136.86.peg.233^ Tevenvirinae _Proteus_phage_phiP4-3|neighbours:(1),(1)|neighbour_genes:gp45 sliding clamp, ..,Phage DNA polymerase..|
MISINKDEFMFEQKYRPQTIDECILPKHDKETFNALINKGRIPHLILTSPSPGTGKTTTALILAKQTNSEYMFVNGADCKIDFIRTQLTPFASSGSLEGRNKIIIIDEFDRAGLGDAQRHLRSFMETYSKNCSIIITANNLEGIIKPLQSRARVIKFTDPSDEDKITMMKDMIKRCTEICKAENIEIEDIKILAHLVKQNFPDLRKTVNELDIYSVNGKIDTGILSRIVDKKSQIDDVITALKNKNIKDLRVLAIKYAPDFKTFILQLANELYPLLKPVGVVHMYETVGDANKFFGLASNTELLLMSTFVSLAVGLTWNV
> |[Tevenvirinae _Proteus_phage_vB_PmiM_Pm5461]||_Proteus_phage_vB_PmiM_Pm5461.gb|Replication factor C..|963|NC_028762.1(161989):32262-33224:-1 ^RAST2:fig|1198136.85.peg.48^ Tevenvirinae _Proteus_phage_vB_PmiM_Pm5461|neighbours:(-1),(-1)|neighbour_genes:Phage DNA polymerase..,gp45 sliding clamp, ..|
MISINKDEFMFEQKYRPQTIDECILPKHDKETFNALIKKGRIPHLILTSPSPGTGKTTTALILAKQTNSEYMFVNGADCKIDFIRTQLTPFASSGSLEGRNKIIIIDEFDRAGLGDAQRHLRSFMETYSKNCSIIITANNLDGIIKPLQSRARVIKFTDPSDEDKISMMRDMIKRCVEICKAENIEVEDIKILAHLVKQNFPDLRKTVNELDIYSVNGKIDTGILGRIVDKKSQLDDVITALQTKNIKDLRVLAIKYAPDFKTFILQLANELYPLLKPVGVVHMYETVGDANKFFGLASNTELLLMSTFVSLAVGLTWNV
> |[Tevenvirinae _Pseudomonas_phage_PspYZU05]||_Pseudomonas_phage_PspYZU05.gb|Replication factor C..|960|KY971610.1(166442):56289-57248:-1 ^RAST2:fig|1198136.88.peg.90^ Tevenvirinae _Pseudomonas_phage_PspYZU05|neighbours:(-1),(-1)|neighbour_genes:hypothetical protein,gp45 sliding clamp, ..|
MLSINEREFMLEQRFRPTTLDECILPAVDQQIFKAIIKNKRIPHLILHSPSPGTGKTTIARVLCNETNAEMLFVNGSDCKIDFVRGELTRFASSKSMDGKHKVIIIDEFDRPGLVESQRHLRSFMEAYSANCSVIITANNVQGIIKPLHSRCRVIEFGRPTQEDSVLMKRAMIKRAAEICKAQNIKVEDVKILAALVTQNFPDFRKTINELDRYSGNGVIDAGILSVVTQDRGSIDEVIAALKSKDFKTLKTLIPKYSADYPWFVEKLADTLLPLVSSQSVIEMYEIIGENNQFHSMAASIDVHMMHMLLRLIVSMVWL
>ID:YP_009615528.1 |[Salmonella phage Melville]||_Salmonella_phage_Melville_.gbk|clamp loader subunit|960|NC_042044(159323):26403-27362:-1 ^GeneID:40091992^ Salmonella phage Melville, complete genome.|neighbours:ID:YP_009615527.1(-1),ID:YP_009615529.1(-1)|neighbour_genes:clamp loader subunit,sliding clamp DNA po..|
MITINEKEHILEQRYRPSTIEECILPAADRETMNKIVKSGKIPHMILVSASPGTGKTTTAKALCNDTNADMMFVNGSDCKIDFVRGPLTNFASSASIEGRQKVIVIDEFDRSGLAESQRHLRSFLEAYSSNCSVIITANNIDGIIEPLRSRCRVIKFGQATEEDRTTMMKQMIRRMVEICKNENIEIADLKVVAALVKKNFPDFRKTIGELDMYSSKGVLDAGILSIVTNDNGSVNDVLDALKAKDVKQLRALAPKYAVDYSWFVDKLSNELYNLVKGPSIIRMYEIIGENNQYHGIAANTELHIVYMLIQLTLEMDWK
>ID:YP_007501084.1 |[Salmonella phage vB_SenMS16]||_Salmonella_phage_S16_.gbk|clamp loader subunit|966|NC_020416(160221):26848-27813:-1 ^GeneID:14675285^ Salmonella phage S16, complete genome.|neighbours:ID:YP_007501083.1(-1),ID:YP_007501085.1(-1)|neighbour_genes:clamp loader subunit,sliding clamp|
MITINEKEHILEQRYRPSTIEECILPAADRETMNKIVKSGKIPHMILVSASPGTGKTTTAKALCNDTNADMMFVNGSDCKIDFVRGPLTNFASSASIEGRQKVIVIDEFDRSGLAESQRHLRSFLEAYSSNCSVIITANNIDGIIEPLRSRCRVIKFGQATEEDRTTMMKQMIRRMVEICKNENIEIADLKVVAALVKKNFPDFRKTIGELDMYSSKGVLDAGILSIVTKDSSSISDVIDALKNRDVKQLRALAPKYSTDYSWFVGKLAEELYSMLKGPGIMAMYEIIGENNQYKGVASNTELHVMYMFLRLTAELNNEWK
> |[Tevenvirinae _Salmonella_phage_STML-198]||_Salmonella_phage_STML-198.gb|Replication factor C..|960|NC_027344.1(158099):68828-69787:-1 ^RAST2:fig|1198136.87.peg.121^ Tevenvirinae _Salmonella_phage_STML-198|neighbours:(-1),(-1)|neighbour_genes:Phage DNA polymerase..,Sliding clamp DNA po..|
MITINEKEHILEQRYRPSTIEECILPAADRETMNKIVKSGKIPHMILVSASPGTGKTTTAKALCNDTNADMMFVNGSDCKIDFVRGPLTNFASSASIEGRQKVIVIDEFDRSGLAESQRHLRSFLEAYSSNCSVIITANNIDGIIEPLRSRCRVIKFGQATEEDRTTMMKQMIRRMVEICKNENIEIADLKVVAALVKKNFPDFRKTIGELDMYSSKGVLDAGILSIVTNDNGSVNDVLDALKAKDVKQLRALAPKYAVDYSWFVDKLSNELYNLVKGPSIIRMYEIIGENNQYHGIAANTELHIVYMLIQLTLEMDWK
> |[Tevenvirinae Salmonella phage STP4-a]||_Salmonella_phage_STP4-a.gb|Replication factor C..|966|NC_026607.2(159914):26426-27391:-1 ^RAST2:fig|1198136.48.peg.43^ Tevenvirinae Salmonella phage STP4-a|neighbours:(-1),(-1)|neighbour_genes:Phage DNA polymerase..,Sliding clamp DNA po..|
MITINEKEHILEQRYRPSTIEECILPAADRETMNKIVKSGKIPHMILVSASPGTGKTTTAKALCNDTNADMMFVNGSDCKIDFVRGPLTNFASSASIEGRQKVIVIDEFDRSGLAESQRHLRSFLEAYSSNCSVIITANNIDGIIEPLRSRCRVIKFGQATEEDRTTMMKQMIRRMVEICKNENIEIADLKVVAALVKKNFPDFRKTIGELDMYSSKGVLDAGILSIVTKDSSSISDVIDALKNRDVKQLRALAPKYSTDYSWFVGKLAEELYSMLKGPGIMAMYEIIGENNQYKGVASNTELHVMYMFLRLTAELNNEWK
> |[Tevenvirinae Salmonella_phage_vB_SnwM_CGG4-1]||_Salmonella_phage_vB_SnwM_CGG4-1.gb|Replication factor C..|960|NC_031065.1(159878):26329-27288:-1 ^RAST2:fig|1198136.78.peg.43^ Tevenvirinae Salmonella_phage_vB_SnwM_CGG4-1|neighbours:(-1),(-1)|neighbour_genes:Phage DNA polymerase..,Sliding clamp DNA po..|
MITINEKEHILEQRYRPSTIEECILPAADRETMNKIVKSGKIPHMILVSASPGTGKTTTAKALCNDTNADMMFVNGSDCKIDFVRGPLTNFASSASIEGRQKVIVIDEFDRSGLAESQRHLRSFLEAYSSNCSVIITANNIDGIIEPLRSRCRVIKFGQATEEDRTTMMKQMIRRMVEICKNENIEIADLKVVAALVKKNFPDFRKTIGELDMYSSKGVLDAGILSIVTKDNGSVNDVLDALKAKDVKQLRALAPKYAVDYSWFVDKLSNELYNLVKGPSIIRMYEIIGENNQYHGIAANTELHIVYMLIQLTLEMEWK
> |[Tevenvirinae Serratia phage PS2]||_Serratia_phage_PS2.gb|Replication factor C..|960|KJ025957.1(167266):31467-32426:-1 ^RAST2:fig|1198136.49.peg.57^ Tevenvirinae Serratia phage PS2|neighbours:(-1),(-1)|neighbour_genes:gp62 clamp loader sm..,gp45 sliding clamp D..|
MTLSVNNQEFAFEQKYRPATLDEMVLPAADKKIFKTIAQSKKIPHLILESASPGTGKTTLAKALCLEADIEYMMVNGSDCTLNFLRGPIAEFASASSLGGRHKVVIIDEFDRGSLSESQKHLRSFMEAYSFNCSFVITVNDISKIIDPLKSRCRVVKFGKASEEEKVTMMKDMIRRCAEICKNENLVVEDMTVLAALVKKNFPDFRKTVGELDWYSKHGKIDAGILSIVTQKTTIDTVIEAIKEKKVKELRNLAPQYAGNYSDFIQSLTSSLYTMLDSSSIVRMYQIVGESNQYYGMAANAEIHIFYMLLQLTMELTWK
>ID:APC45172.1 |[Shigella phage SH7]||_Shigella_phage_SH7_.gbk|clamp-loader subunit|960|KX828711(164870):27938-28897:-1 ^^ Shigella phage SH7, complete genome.|neighbours:ID:APC45018.1(-1),ID:APC45094.1(-1)|neighbour_genes:clamp-loader small s..,sliding clamp of DNA..|
MITVNEKEHILEQKYRPSTIDECILPAFDKETFKSITSKGKIPHIILHSPSPGTGKTTVAKALCHDVNADMMFVNGSDCKIDFVRGPLTNFASAASFDGRQKVIVIDEFDRSGLAESQRHLRSFMEAYSSNCSIIITANNIDGIIKPLQSRCRVITFGQPTDEDKIEMMKQMIRRLTEICKREGIAIADMKVVAALVKKNFPDFRKTIGELDSYSSKGVLDAGILSLVTNDRGAIDDVLESLKNKDVKQLRALAPKYAADYSWFVGKLAEEIYSRVTPQSIIRMYEIVGENNQYHGIAANTELHLAYLFIQLACEMQWK
>ID:YP_009288420.1 |[Shigella phage SHBML-50-1]||_Shigella_phage_SHBML-50-1_.gbk|replication factor C..|960|NC_031085(166634):30586-31545:-1 ^GeneID:29060510^ Shigella phage SHBML-50-1, complete genome.|neighbours:ID:YP_009288419.1(-1),ID:YP_009288421.1(-1)|neighbour_genes:DNA polymerase clamp..,sliding clamp DNA po..|
MITINEKEHILEQKYRPSTIDECILPAFDKETFKSITSKGKIPHIILHSPSPGTGKTTVAKALCHDVNADMMFVNGSDCKIDFVRGPLTNFASAASFDGRQKVIVIDEFDRSGLAESQRHLRSFMEAYSSNCSIIITANNIDGIIKPLQSRCRVITFGQPTDEDKIEMMKQMIRRLTEICKHEGIAIADMKVVAALVKKNFPDFRKTIGELDSYSSKGVLDAGILSLVTNDRGAIDDVLESLKNKDVKQLRALAPKYAADYSWFVGKLAEEIYSRVTPQSIIRMYEIVGENNQYHGIAANTELHLAYLFIQLACEMQWK
>ID:YP_009277693.1 |[Shigella phage SHFML-11]||_Shigella_phage_SHFML-11.gbk|replication factor C..|960|NC_030953(170650):146289-147248:-1 ^GeneID:29056400^ Shigella phage SHFML-11, complete genome.|neighbours:ID:YP_009277692.1(-1),ID:YP_009277694.1(-1)|neighbour_genes:DNA polymerase clamp..,sliding clamp DNA po..|
MITVNEKEHILEQKYRPSTIDECILPAFDKETFKSITSKGKIPHIILHSPSPGTGKTTVAKALCHDVNADMMFVNGSDCKIDFVRGPLTNFASAASFDGRQKVIVIDEFDRSGLAESQRHLRSFMEAYSSNCSIIITANNIDGIIKPLQSRCRVITFGQPTDEDKIEMMKQMIRRLTEICKHEGIAIADMKVVAALVKKNFPDFRKTIGELDSYSSKGVLDAGILSLVTNDRGAIDDVLESLKNKDVKQLRALAPKYAADYSWFVGKLAEEIYSRVTPQSIIRMYEIVGENNQYHGIAANTELHLAYLFIQLACEMQWK
> |[Viruses Shigella phage SHFML-26]||_Shigella_phage_SHFML-26.gb|Replication factor C..|780|NC_031011.1(168993):94197-94976:-1 ^RAST2:fig|10239.69.peg.151^ Viruses Shigella phage SHFML-26|neighbours:(-1),(-1)|neighbour_genes:Phage protein,hypothetical protein|
MITVNEKEHILEQKYRPSTIDECILPAFDKETFKSITSKGKIPHIILHSPSPGTGKTTVAKALCHDVNADMMFVNGSDCKIDFVRGPLTNFASAASFDGRQKVIVIDEFDRSGLAESQRHLRSFMEAYSSNCSIIITANNIDGIIKPLQSRCRVITFGQPTDEDKIEMMKQMIRRLTEICKHYIVHFKEMLRMDGRQVEMTEEDEVRRDSIAWLLEDWGLIEIVPGQRTFMKDLTNNFRVISFKQKHEWKLVPKYTIGN
> |[Tevenvirinae Shigella_phage_SHSML-52-1]||_Shigella_phage_SHSML-52-1.gb|Replication factor C..|963|NC_031090.1(169621):724-1686:1 ^RAST2:fig|1198136.79.peg.2^ Tevenvirinae Shigella_phage_SHSML-52-1|neighbours:(1),(1)|neighbour_genes:Sliding clamp DNA po..,Phage DNA polymerase..|
MITINSKEHILEQKYRPSSIDECILPAYDHATFKSLVSKGKLPHIILHSPSPGTGKTTVAKALCNDINAEMMFVNGSDCKIDFVRGPLTAFARSVSMEGKPKVIVIDEFDRSGLAESQRHLRTFMEEFSSNCSIIITANNIDGIIEPLRSRCRVIEFGRPTEEDKISMMKKMIHRMVEICKNENIKIADMKVVAALVKKNFPDFRRTIGQLDQYSSKGVLDAGILSIVTNDRGTVSDVIEAMKNKDIKQLRALAPKYAADYSWFIDKLVSECYDQVAPGKSIISLYEIAGENNKFHGLASNIELHVMYMLLQLTCELTWK
>ID:YP_003934677.1 |[Shigella phage SP18]||_Shigella_phage_SP18.gbk|gp44|978|NC_014595(170605):28052-29029:-1 ^GeneID:9830413^ Shigella phage SP18, complete genome.|neighbours:ID:YP_003934676.1(-1),ID:YP_003934678.1(-1)|neighbour_genes:gp62,gp45|
MTTVINGLTVNESDFMWEQKYRPGTLSECILPAHDKETLEAIVKKGLIPNLILVSSSPGTGKTTVAKAMCADTNSDMLFVNGSDCRIDFVRNELTRFASSKSIEGRRKVIVIDEFDRAGLAESQRHLRSFMEAYSSNCSIIMTANNIDGIITPLQSRCRVIKFGESTPADQTTMMKEMIHRAVAICKNEGVEIEDLKVVAALVKHNFPDLRKTINELDRYSAKGVIDSGILSIVTNNRTPIDDVIDALKDRNFKVLRGLAPKHANDYSSFIAKLADEMYGKLTGASIIRMYEIVGENNQYHGIAANTEVHLTYLFAQLAGEMKWL
>ID:AUV63991.1 |[Shigella phage Sf20]||_Shigella_phage_Sf20_.gbk|clamp loader, small ..|975|MF327006(163982):120085-121059:-1 ^^ Shigella phage Sf20, complete genome.|neighbours:ID:AUV63990.1(-1),ID:AUV63992.1(-1)|neighbour_genes:clamp loader, small ..,sliding clamp|
MLSVNENEFQWEQKYRPKSISECILPEADKKIFAQIVKQGRIPSMILHSPSPGTGKTTVAKALCEDVGVDYLFVNGADCKIDFIRDEITRFAQSVSLDEEKREKGKVVIIDEYDRAGLADAQRHLRSFSEAYSNNVTFIITANDLEGIIPALRSRFDPITFGSPTKDDQLRMMKEMIVRCKAILDKEGIPVEEMRVLAELVKQNFPDFRRVMKLLDRYAKHGKIDAGVLSMVIESSNTEVTDVVEALKTKQFANVRKLAPRYTNTYAQFVKKLYNELYTQVKPASIIRLTEIIGENNQMFAHAADKEIHIVFLLMQLMVELEFV
>ID:YP_009618864.1 |[Shigella phage Sf21]||_Shigella_phage_Sf21_.gbk|clamp loader, small ..|960|NC_042077(166002):28740-29699:-1 ^GeneID:40095467^ Shigella phage Sf21, complete genome.|neighbours:ID:YP_009618863.1(-1),ID:YP_009618865.1(-1)|neighbour_genes:clamp loader, small ..,sliding clamp|
MITVNEKEHILEQKYRPSTIDECILPAFDKETFKSITSKGKIPHIILHSPSPGTGKTTVAKALCHDVNADMMFVNGSDCKIDFVRGPLTNFASAASFDGRQKVIVIDEFDRSGLAESQRHLRSFMEAYSSNCSIIITANNIDGIIKPLQSRCRVITFGQPTDEDKIEMMKQMIRRLTEICKREGIAIADMKVVAALVKKNFPDFRKTIGELDSYSSKGVLDAGILSLVTNDRGAIDDVLESLKNKDVKQLRALAPKYAADYSWFVGKLAEEIYTRVTPQSIIRMYEIVGENNQYHGIAANTELHLAYLFIQLACEMQWK
>ID:YP_009614975.1 |[Shigella phage Sf22]||_Shigella_phage_Sf22_.gbk|clamp loader, small ..|960|NC_042039(166283):141584-142543:-1 ^GeneID:40091390^ Shigella phage Sf22, complete genome.|neighbours:ID:YP_009614974.1(-1),ID:YP_009614976.1(-1)|neighbour_genes:clamp loader, small ..,gp224|
MITVNEKEHILEQKYRPSTIDECILPAFDKETFKSITSKGKIPHIILHSPSPGTGKTTVAKALCHDVNADMMFVNGSDCKIDFVRGPLTNFASAASFDGRQKVIVIDEFDRSGLAESQRHLRSFMEAYSSNCSIIITANNIDGIIKPLQSRCRVITFGQPTDEDKIEMMKQMIRRLTEICKHEGIAIADMKVVAALVKKNFPDFRKTIGELDSYSSKGVLDAGILSLVTNDRGAIDDVLESLKNKDVKQLRALAPKYAADYSWFVGKLAEEIYSRVTPQSIIRMYEIVGENNQYHGIAANTELHLVYLFIQLACEMQWK
>ID:ATE86584.1 |[Shigella phage Sf23]||_Shigella_phage_Sf23_.gbk|clamp loader, small ..|960|MF158046(167678):118973-119932:-1 ^^ Shigella phage Sf23, complete genome.|neighbours:ID:ATE86583.1(-1),ID:ATE86585.1(-1)|neighbour_genes:clamp loader, small ..,sliding clamp|
MITVNEKEHILEQKYRPSTIDECILPAFDKETFKSITSKGKIPHIILHSPSPGTGKTTVAKALCHDVNADMMFVNGSDCKIDFVRGPLTNFASAASFDGRQKVIVIDEFDRSGLAESQRHLRSFMEAYSSNCSIIITANNIDGIIKPLQSRCRVITFGQPTDEDKIEMMKQMIRRLTEICKHEGIAIADMKVVAALVKKNFPDFRKTIGELDSYSSKGVLDAGILSLVTNDRGAIDDVLESLKNKDVKQLRALAPKYAADYSWFVGKLAEEIYSRVTPQSIIRMYEIVGENNQYHGIAANTELHLAYLFIQLACEMQWK
>ID:YP_009619260.1 |[Shigella phage Sf24]||_Shigella_phage_Sf24_.gbk|clamp loader, small ..|960|NC_042078(168112):124776-125735:-1 ^GeneID:40095875^ Shigella phage Sf24, complete genome.|neighbours:ID:YP_009619259.1(-1),ID:YP_009619261.1(-1)|neighbour_genes:clamp loader, small ..,sliding clamp|
MITVNEKEHILEQKYRPSTIDECILPAFDKETFKSITSKGKIPHIILHSPSPGTGKTTVAKALCHDVNADMMFVNGSDCKIDFVRGPLTNFASAASFDGRQKVIVIDEFDRSGLAESQRHLRSFMEAYSSNCSIIITANNIDGIIKPLQSRCRVITFGQPTDEDKIEMMKQMIRRLTEICKHEGIAIADMKVVAALVKKNFPDFRKTIGELDSYSSKGVLDAGILSLVTNDRGAIDDVLESLKNKDVKQLRALAPKYAADYSWFVGKLAEEIYSRVTPQSIIRMYEIVGENNQYHGIAANTELHLAYLFIQLACEMQWK
> |[Tevenvirinae Shigella_phage_Sf25]||_Shigella_phage_Sf25.gb|Replication factor C..|960|MF327009.1(168573):124543-125502:-1 ^RAST2:fig|1198136.80.peg.192^ Tevenvirinae Shigella_phage_Sf25|neighbours:(-1),(-1)|neighbour_genes:Phage DNA polymerase..,Sliding clamp DNA po..|
MITVNEKEHILEQKYRPSTIDECILPAFDKETFKSITSKGKIPHIILHSPSPGTGKTTVAKALCHDVNADMMFVNGSDCKIDFVRGPLTNFASAASFDGRQKVIVIDEFDRSGLAESQRHLRSFMEAYSSNCSIIITANNIDGIIKPLQSRCRVITFGQPTDEDKIEMMKQMIRRLTEICKHEGIAIADMKVVAALVKKNFPDFRKTIGELDSYSSKGVLDAGILSLVTNDRGAIDDVLESLKNKDVKQLRALAPKYAADYSWFVGKLAEEIYSRVTPQSIIRMYEIVGENNQYHGIAANTELHLAYLFIQLACEMQWK
>ID:YP_004414952.1 |[Shigella phage Shfl2]||_Shigella_phage_Shfl2_.gbk|putative clamp-loade..|960|NC_015457(165919):29203-30162:-1 ^GeneID:10498815^ Shigella phage Shfl2, complete genome.|neighbours:ID:YP_004414951.1(-1),ID:YP_004414953.1(-1)|neighbour_genes:putative clamp-loade..,putative sliding cla..|
MITVNEKEHILEQKYRPSTIDECILPAFDKETFKSITSKGKIPHIILHSPSPGTGKTTVAKALCHDVNADMMFVNGSDCKIDFVRGPLTNFASAASFDGRQKVIVIDEFDRSGLAESQRHLRSFMEAYSSNCSIIITANNIDGIIKPLQSRCRVITFGQPTDEDKIEMMKQMIRRLTEICKHEGIAIADMKVVAALVKKNFPDFRKTIGELDSYSSKGVLDAGILSLVTNDRGAIDDVLESLKNKDVKQLRALAPKYAADYSWFVGKLAEEIYSRVTPQSIIRMYEIVGENNQYHGIAANTELHLAYLFIQLACEMQWK
>ID:YP_009110870.1 |[Shigella phage pSs-1]||_Shigella_phage_pSs-1_.gbk|gp63|960|NC_025829(164999):33586-34545:-1 ^GeneID:22475136^ Shigella phage pSs-1, complete genome.|neighbours:ID:YP_009110869.1(-1),ID:YP_009110871.1(-1)|neighbour_genes:gp62,gp64|
MITVNEKEHILEQKYRPSTIDECILPAFDKETFKSITSKGKIPHIILHSPSPGTGKTTVAKALCHDVNADMMFVNGSDCKIDFVRGPLTNFASAASFDGRQKVIVIDEFDRSGLAESQRHLRSFMEAYSSNCSIIITANNIDGIIKPLQSRCRVITFGQPTDEDKIEMMKQMIRRLTEICKHEGIAIADMKVVAALVKKNFPDFRKTIGELDSYSSKGVLDAGILSLVTNDRGAIDDVLESLKNKDVKQLRALAPKYAADYSWFVGKLAEEIYTRVTPQSIIRMYEIVGENNQYHGIAANTELHLAYLFIQLACEMQWK
> |[Tevenvirinae Vibrio_phage_KVP40]||_Vibrio_phage_KVP40.gb|Replication factor C..|957|NC_005083.2(244834):46983-47939:1 ^RAST2:fig|1198136.81.peg.81^ Tevenvirinae Vibrio_phage_KVP40|neighbours:(1),(1)|neighbour_genes:Sliding clamp DNA po..,Phage DNA polymerase..|
MAIQSVANELLWEQKYRPQSIKDCVLPERVRKLFQKMVDDNQIPNMLLCSSSPGTGKTTVARAVLADMGYEVLFVNASSSRGIGLVQNDLPAFCSTVSFSGNPKAVILDEADNLTPDAQKALRGLIEQYSKNVRFVLTCNYAQKILTPIRSRLQEFEFVYNKEEQLSCVKQMIVRSMQICKQEGVSVTNAAVLKELVKRNYPDNRKTIVSLQNYARNGVIDEGILSEITANDDISEMLDALKSKDFKTVRSLIPKYSGDIASFLHNLYKAAYTHLDGNSIPVFIQIVGEANNNATTCVDTEILLAYTLVQIMLECTFA
> |[Viruses Vibrio phage VH7D]||_Vibrio_phage_VH7D.gb|Replication factor C..|951|NC_023568.1(246964):226583-227533:1 ^RAST2:fig|10239.72.peg.352^ Viruses Vibrio phage VH7D|neighbours:(1),(1)|neighbour_genes:hypothetical protein,Phage DNA polymerase..|
MNFDPKELLWEQRYRPQTINDCVLPERVREHFQAMIDSGEIPNMLLASSSPGTGKTTVARAVLADMGYEVLFINASSSRGIKLVQNDLPAFCSTVSFSGKPKAIILDEADNLTPDAQKALRGLIEQYSKNVRFILTCNYSQKILTPIRSRLQTFEFVYDKDERLSCIKQMILRSMSICKQEGISVTNAAVLKELVKRNYPDNRKTVVALQNYSRKGVIDEGILSEITANDDISEMIAALKSKDFKTIRGLIPKYSGDLASFLHNLYKAAYTDLDGNSIPTFIQIVGEANNNATTCVDTEILLAYTLVQIMLECTFV
> |[Tevenvirinae Vibrio_phage_ValB1_HC]||_Vibrio_phage_ValB1_HC.gb|Replication factor C..|951|MK568540.1(247619):33064-34014:-1 ^RAST2:fig|1198136.76.peg.57^ Tevenvirinae Vibrio_phage_ValB1_HC|neighbours:(-1),(-1)|neighbour_genes:Phage DNA polymerase..,Sliding clamp DNA po..|
MNFDPKELLWEQRYRPQTINDCVLPERVREHFQAMIDSGEIPNMLLASSSPGTGKTTVARAVLADMGYEVLFINASSSRGIKLVQNDLPAFCSTVSFSGKPKAIILDEADNLTPDAQKALRGLIEQYSKNVRFILTCNYSQKILTPIRSRLQTFEFVYDKDERLSCIKQMILRSMSICKQEGISVTNAAVLKELVKRNYPDNRKTVVALQNYSRKGVIDEGILSEITANDDISEMIAALKSKDFKTIRGLIPKYSGDLASFLHNLYKAAYTDLDGNSIPTFIQIVGEANNNATTCVDTEILLAYTLVQIMLECTFV
> |[Tevenvirinae Vibrio_phage_ValKK3]||_Vibrio_phage_ValKK3.gb|Replication factor C..|951|NC_028829.1(248088):85858-86808:-1 ^RAST2:fig|1198136.77.peg.192^ Tevenvirinae Vibrio_phage_ValKK3|neighbours:(-1),(-1)|neighbour_genes:Phage DNA polymerase..,Sliding clamp DNA po..|
MNFDPKELLWEQRYRPQTINDCVLPERVREHFQAMIDSGEIPNMLLASSSPGTGKTTVARAVLADMGYEVLFINASSSRGIKLVQNDLPAFCSTVSFSGKPKAIILDEADNLTPDAQKALRGLIEQYSKNVRFILTCNYSQKILTPIRSRLQTFEFVYDKDERLSCIKQMILRSMSICKQEGISVTNAAVLKELVKRNYPDNRKTVVALQNYSRKGVIDEGILSEITANDDISEMIAALKSKDFKTIRGLIPKYSGDLASFLHNLYKAAYTDLDGNSIPTFIQIVGEANNNATTCVDTEILLAYTLVQIMLECTFV
> |[Tevenvirinae Vibrio_phage_nt-1]||_Vibrio_phage_nt-1.gb|Replication factor C..|954|NC_021529.2(247511):211977-212930:1 ^RAST2:fig|1198136.72.peg.392^ Tevenvirinae Vibrio_phage_nt-1|neighbours:(1),(1)|neighbour_genes:Sliding clamp DNA po..,Phage DNA polymerase..|
MNFDPKELLWEQRYRPQSIKECVLPERVRSIFQKMIDDNDIPNMLLASSSPGTGKTTVARALLADLGYDVLFVNASSSRGIGLVQQELPAFCSTVSFSGKPKAVILDEADNLTPDAQKALRGLIEQFSKNVRFVLTCNYPQKIITPIRSRLQLFEFVYDKSDRLSCVKQMIIRSMAICKQEGVPVSNANVLKELVKRNYPDNRKTIVSLQNYARSGGIDEGILSQITANDDISEVINALRSRDFKTVRGLVPKYTGDIAAFLHNLHEAAYTQLDPNSVYTAIQIIGDANNNVTSCVDLEILLTYTLAQLMFECTFAS
> |[Tevenvirinae Vibrio_phage_phi-Grn1]||_Vibrio_phage_phi-Grn1.gb|Replication factor C..|951|KT919972.1(248605):154525-155475:1 ^RAST2:fig|1198136.75.peg.241^ Tevenvirinae Vibrio_phage_phi-Grn1|neighbours:(1),(1)|neighbour_genes:Sliding clamp DNA po..,Phage DNA polymerase..|
MNFDPKELLWEQRYRPQTINDCVLPERVREHFQAMIDSGEIPNMLLASSSPGTGKTTVARAVLADMGYEVLFINASSSRGIKLVQNDLPAFCSTVSFSGKPKAIILDEADNLTPDAQKALRGLIEQYSKNVRFILTCNYSQKILTPIRSRLQTFEFVYDKDERLSCIKQMILRSMSICKQEGISVTNAAVLKELVKRNYPDNRKTVVALQNYSRKGVIDEGILSEITANDDISEMIAALKSKDFKTIRGLIPKYSGDLASFLHNLYKAAYTDLDGNSIPTFIQIVGEANNNATTCVDTEILLAYTLVQIMLECTFV
> |[Tevenvirinae Vibrio_phage_phi-ST2]||_Vibrio_phage_phi-ST2.gb|Replication factor C..|951|KT919973.1(250485):214695-215645:1 ^RAST2:fig|1198136.73.peg.383^ Tevenvirinae Vibrio_phage_phi-ST2|neighbours:(1),(1)|neighbour_genes:Sliding clamp DNA po..,Phage DNA polymerase..|
MNFDPKELLWEQRYRPQTINDCVLPERVREHFQAMIDSGEIPNMLLASSSPGTGKTTVARAVLADMGYEVLFINASSSRGIKLVQNDLPAFCSTVSFSGKPKAIILDEADNLTPDAQKALRGLIEQYSKNVRFILTCNYSQKILTPIRSRLQTFEFVYDKDERLSCIKQMILRSMSICKQEGISVTNAAVLKELVKRNYPDNRKTVVALQNYSRKGVIDEGILSEITANDDISEMIAALKSKDFKTIRGLIPKYSGDLASFLHNLYKAAYTDLDGNSIPTFIQIVGEANNNATTCVDTEILLAYTLVQIMLECTFV
> |[Tevenvirinae _Vibrio_phage_vB_VmeM-32]||_Vibrio_phage_vB_VmeM-32.gb|Phage DNA polymerase..|975|KU160494.1(199912):109176-110150:1 ^RAST2:fig|1198136.70.peg.168^ Tevenvirinae _Vibrio_phage_vB_VmeM-32|neighbours:(1),(1)|neighbour_genes:hypothetical protein,Phage DNA polymerase..|
MTQTVVTYPNEHMWEQRYRPVTLDQCILPEADMKVFRGIVEKKRLPHLILHSKSPGTGKTTLARVLCNEVDAEYMFYSGGNLRIDQLRNELTVFASSKTRKSGGKVIIIDEADNEGMRAVHTELRSWMEAYSINCSVIMTCNNIEVLPAALRKSRARTIQFGQPSDNDIKRMKVEMIKRCIDICEIEGVPVEDKKVIATLVGKNFPDLRACVTTLDRYAKGGVVDSGILSELNRSTENLDELIEVLKTKQFGTALRTMVPKYALDYNNFVTLIYKTLIPVIQPASTRMLVKILAENQKYANIVPNLEIHLYDMLIDIGSEVTFK
> |[Tevenvirinae Vibriophage_phi-pp2]||_Vibriophage_phi-pp2.gb|Replication factor C..|957|JN849462.1(246421):46983-47939:1 ^RAST2:fig|1198136.74.peg.80^ Tevenvirinae Vibriophage_phi-pp2|neighbours:(1),(1)|neighbour_genes:Sliding clamp DNA po..,Phage DNA polymerase..|
MSFNFDPKELLWEQRYRPQSIKDCVLPERVRKLFQKMVDDNEIPNMLLCSSSPGTGKTTVARAVLADMGYEVLFVNASSSRGIGLVQNDLPAFCSTVSFSGNPKAVILDEADNLTPDAQKALRGLIEQYSKNVRFVLTCNYAQKILTPIRSRLQEFEFVYNKEEQLSCVKQMIVRSMQICKQEGVSVTNAAVLKELVKRNYPDNRKTIVSLQNYARNGVIDEGILSEITANDDISEMLDALKSKDFKTVRSLIPKYSGDIASFLHNLYKAAYTHLDGNSIPVFIQIVGEANNNATTCVDTEILLAYTLVQIMLECTFA
>ID:YP_009153652.1 |[Yersinia phage PST]||_Yersinia_phage_PST_.gbk|clamp loader subunit..|960|NC_027404(167785):28266-29225:-1 ^GeneID:24677460^ Yersinia phage PST, complete genome.|neighbours:ID:YP_009153651.1(-1),ID:YP_009153653.1(-1)|neighbour_genes:clamp loader subunit..,sliding clamp, DNA p..|
MITVNEKEHILEQKYRPSTIDECILPAFDKETFKSITSKGKIPHIILHSPSPGTGKTTVAKALCHDVNADMMFVNGSDCKIDFVRGPLTNFASAASFDGRQKVIVIDEFDRSGLAESQRHLRSFMEAYSSNCSIIITANNIDGIIKPLQSRCRVITFGQPTDEDKIEMMKQMIRRLTEICKHEGIAIADMKVVAALVKKNFPDFRKTIGELDSYSSKGVLDAGILSLVTNDRGAIDDVLESLKNKDVKQLRALAPKYAADYSWFVGKLAEEIYSRVTPQSIIRMYEIVGENNQYHGIAANTELHLAYLFIQLACEMQWK
>ID:VEV89665.1 |[Yersinia phage fPS-2]||_Yersinia_phage_fPS-2_.gbk|g049c|960|LR215722(169060):29787-30746:-1 ^^ Yersinia phage fPS-2 genome assembly, chromosome: I.|neighbours:ID:VEV89664.1(-1),ID:VEV89666.1(-1)|neighbour_genes:g048c,g050c|
MITVNEKEHILEQKYRPSTIDECILPAFDKETFKSITSKGKIPHIILHSPSPGTGKTTVAKALCHDVNADMMFVNGSDCKIDFVRGPLTNFASAASFDGRQKVIVIDEFDRSGLAESQRHLRSFMEAYSSNCSIIITANNIDGIIKPLQSRCRVITFGQPTDEDKIEMMKQMIRRLTEICKHEGIAIADMKVVAALVKKNFPDFRKTIGELDSYSSKGVLDAGILSLVTNDRGAIDDVLESLKNKDVKQLRALAPKYAADYSWFVGKLAEEIYSRVTPQSIIRMYEIVGENNQYHGIAANTELHLAYLFIQLACEMQWK
>ID:YP_009149293.1 |[Yersinia phage phiD1]||_Yersinia_phage_phiD1_.gbk|g054|960|NC_027353(167063):29740-30699:-1 ^GeneID:24635490^ Yersinia phage phiD1 complete genome.|neighbours:ID:YP_009149292.1(-1),ID:YP_009149294.1(-1)|neighbour_genes:g053,g055|
MITVNEKEHILEQKYRPSTIDECILPAFDKETFKSITSKGKIPHIILHSPSPGTGKTTVAKALCHDVNADMMFVNGSDCKIDFVRGPLTNFASAASFDGRQKVIVIDEFDRSGLAESQRHLRSFMEAYSSNCSIIITANNIDGIIKPLQSRCRVITFGQPTDEDKIEMMKQMIRRLTEICKHEGIAIADMKVVAALVKKNFPDFRKTIGELDSYSSKGVLDAGILSLVTNDRGAIDDVLESLKNKDVKQLRALAPKYAADYSWFVGKLAEEIYSRVTPQSIIRMYEIVGENNQYHGIAANTELHLAYLFIQLACEMQWK
