# Supplementary material for: Influence of Non-canonical DNA Bases on the Genomic Diversity of Tevenvirinae
Source: Front Microbiol. 2021 Apr 6;12:632686. doi: 10.3389/fmicb.2021.632686 (PMC8056088; doi:10.3389/fmicb.2021.632686)
Supplement: Supplementary Data Sheet 1 — Clustering results (folders “first clusterisation,” “second clusterisation,” and “third clusterisation”): the number of pan-genome components in the individual genome (files “pan genome components of genomes”), the total number of all clusters and components of the pan-genome (files “pan genome components”), a list of clusters of the core genome (files “core list”), a list of clusters of the softcore genome (files “softcore list”). Clusters of the softcore genome (folders “softcore clusters”) are presented in the files which show regions in genomes, protein sequences, names of viruses which have these proteins A description of softcore clusters is also supplied (file “Softcore clusters description”). [file Data_Sheet_1.ZIP › Data sheet 1/second clusterisation/softcore_clusters/21118_45.faa]

> |[Tevenvirinae _Acinetobacter_phage_133]||_Acinetobacter_phage_133.gb|hypothetical protein|684|NC_015250.1(159801):45533-46216:-1 ^RAST2:fig|1198136.113.peg.93^ Tevenvirinae _Acinetobacter_phage_133|neighbours:(-1),(-1)|neighbour_genes:Replication factor C..,hypothetical protein|
MKFSKNTIAVLKNFATINPSIHLTPGNLVRTANRATTNYAHATIEDNIDIECAIHDLAGFLSILQLADADANVTVVDGSLAIRGERSVIYWPTIDVEKILTPARTAVFPPGTIEFELKSDDWSQFTRVSRALAVDLIAVSKKDDRIVMDGYNRITDADLANPLVSLDMGPCPVNTPFKFVLHMQNMKIPVDDYKVKFFAKDKQIASCFESASALHIISVEKTSSHSF
> |[Tevenvirinae _Acinetobacter_phage_AM101]||_Acinetobacter_phage_AM101.gb|gp45 sliding clamp, ..|690|MH165274.1(166487):116246-116935:1 ^RAST2:fig|1198136.62.peg.168^ Tevenvirinae _Acinetobacter_phage_AM101|neighbours:(1),(1)|neighbour_genes:RpbA RNA polymerase ..,Replication factor C..|
MKFSKQFVSILKNFATINSGIYFQAGDFVMTRSASGATYGETTLPPGEEIEFNVAIYDLNAFLGILSLSGEDSEITSNGDEILIKGKRSVITWPAADPSAIVYPKKAIKFPEASVEFDLSGDDYKQLMKISHGLGATTLTIENANGKVVFKTYNKEIDPNFEKPLSTFDVADYTGDKEFKFILHIQNMKLLPDDYRVKLWAVGEKFAVKFAGTQSSYVLSVEDGSTHNF
> |[Tevenvirinae _Acinetobacter_phage_Ac42]||_Acinetobacter_phage_Ac42.gb|Sliding clamp DNA po..|690|NC_014660.1(167716):54043-54732:-1 ^RAST2:fig|1198136.114.peg.104^ Tevenvirinae _Acinetobacter_phage_Ac42|neighbours:(-1),(-1)|neighbour_genes:Replication factor C..,RpbA RNA polymerase ..|
MRLSKETQAILKNFSTINSSIKLTPGKFIMTCNLGRTIHASAQIEDEIDIDAGIFDLPGFLTLLGLVDENAEISLTEDGSKFAIKGPRSVVYWPSADPAGLTYPKNTINFPAPTVEFMLKSDTWNQLTRVSRALGVDVIAFNNRDGEVHVDGFNKQADSAFVRPLLSLNLGDAGTTTDFNFILNMANLKLLVDDYKVKIFAKGASMASCFEGSTVHVIAVEKSSTHGFN
> |[Viruses _Acinetobacter_phage_Acj61]||_Acinetobacter_phage_Acj61.gb|hypothetical protein|687|NC_014661.1(164093):55912-56598:-1 ^RAST2:fig|10239.85.peg.101^ Viruses _Acinetobacter_phage_Acj61|neighbours:(-1),(-1)|neighbour_genes:Replication factor C..,RpbA RNA polymerase ..|
MQLSKESLATLKNFATINGGIVLKPGQFVMTRSVNGATYAEATLSDEIDAEFGIYDLNAFLSILSLADENATISLNKEGDISIKGARSEITWPSADPSTIVAPKKQISFPTANVIFELNAEEYQQIMRVSRGLGADTLTIGSEDGKIVIKSFNKIADSKLEKPLYKFDATEYNDSNNFNFVINIANMKMQQDSYKVLLWATGEMFASKFEGTTASYVLAVEADSTHDF
> |[Viruses _Acinetobacter_phage _Acj9]||_Acinetobacter_phage_Acj9.gb|DNA polymerase slidi..|690|NC_014663.1(169947):59063-59752:-1 ^RAST2:fig|10239.87.peg.108^ Viruses _Acinetobacter_phage _Acj9|neighbours:(-1),(-1)|neighbour_genes:Replication factor C..,RpbA RNA polymerase ..|
MKFSKNLVAVLKTFATINPGVYLRPGDVINTRTQTGSIYAEVQLEPEEAVDIDVAIYDLNAFLQIVSLAGDDADVTLARDGNIVIKGPQTTINWPATEPDSITFPKKSINLPPHQVEFELPVDTYNQVMKISRSLGAEKLAISNVEDKIVVNAFAKSDTEFERPLCSFKVTEYTGDKDFEFIIDMRNLRVMPEDFNVKLWAQGEMFATSFEGKTARYIISVEDSSTHNF
> |[Tevenvirinae _Acinetobacter_phage_KARL-1]||_Acinetobacter_phage_KARL-1.gb|gp45 sliding clamp, ..|690|MH713599.1(166560):131383-132072:1 ^RAST2:fig|1198136.64.peg.196^ Tevenvirinae _Acinetobacter_phage_KARL-1|neighbours:(1),(1)|neighbour_genes:RpbA RNA polymerase ..,Replication factor C..|
MKFSKQFVSILKNFATINSGIYFQAGDFVMTRSASGATYGETTLPPGEEIEFNVAIYDLNAFLGILSLSGEDSEITSNGDEILIKGKRSVITWPAADPSAIVYPKKAIKFPEASVEFDLSGDDYKQLMKISHGLGATTLTIENANGKVVFKTYNKEIDPNFEKPLSTFDVADYTGDKEFKFILHIQNMKLLPDDYKVKLWAVGEKFAVKFAGTQSSYVLSVEDGSTHNF
> |[Viruses _Acinetobacter_phage_ZZ1]||_Acinetobacter_phage_ZZ1.gb|DNA polymerase slidi..|690|NC_018087.3(166687):50601-51290:-1 ^RAST2:fig|10239.86.peg.105^ Viruses _Acinetobacter_phage_ZZ1|neighbours:(-1),(-1)|neighbour_genes:hypothetical protein,RpbA RNA polymerase ..|
MKFSKGLIATLKNFATINTGINLTAGTFIMTRAANGATYGEVNLQPEDTIDFDVAIYDLNAFLSILSLSGEDSEVSVKGADIIIKGKRSEIIWPSCDPSAIVYPKKPIQFPPAEVEFELPAEEYNQVMKIARGLGADTVAITNKSGLVVINAFNKTIDPNLEKPLSTFEVSDYDGSRDFNFVINLTNLKLQSDTYKVQLWAKDHLFAARFEGTAANYVIAVEDESSHNF
> |[Tevenvirinae Acinetobacter_phage_vB_ApiM_fHyAci03]||_Acinetobacter_phage_vB_ApiM_fHyAci03.gb|gp45 sliding clamp, ..|690|MH460829.1(165975):52723-53412:-1 ^RAST2:fig|1198136.65.peg.105^ Tevenvirinae Acinetobacter_phage_vB_ApiM_fHyAci03|neighbours:(-1),(-1)|neighbour_genes:Replication factor C..,RpbA RNA polymerase ..|
MKFSKQFVSILKNFATINSGIYFQAGDFVMTRSASGATYGETTLPPGEEIEFNVAIYDLNAFLGILSLSGEDSEITSNGDEILIKGKRSVITWPAADPSAIVYPKKAIKFPEASVEFDLSGDDYKQLMKISHGLGATTLTIENANGKVVFKTYNKEIDPNFEKPLSTFDVADYTGDKEFKFILHIQNMKLLPDDYRVKLWAVGEKFAVKFAGTQSSYVLSVEDGSTHNF
> |[Tevenvirinae _Aeromonas_phage_65.2]||_Aeromonas_phage_65.2.gb|hypothetical protein|693|KY290955.1(236567):19270-19962:-1 ^RAST2:fig|1198136.115.peg.27^ Tevenvirinae _Aeromonas_phage_65.2|neighbours:(-1),(-1)|neighbour_genes:Phage protein,Phage protein|
MKINKSTIDILKLFSSINPSILIQPGNFINTRTADGNIYAEATVEDTFEQKICLYAMDQMLGVLNNFKGEVEMSVDSGEDDLKLNLKHESGAKATLIMSPESKIVYPKKPIVFPAPQVEFQLKSDDLSRLQAMSSTLKLNMLKFIKEDGKIVARLFYVDKSGGISDQESNQFDIVISDTDYAGEFDMRFDMKHMTFLEGDTTIKCIRGAAQFTCPNVTYVISMNKASSLT
> |[Viruses Aeromonas phage 65]||_Aeromonas_phage_65.gb|hypothetical protein|693|NC_015251.1(235229):19273-19965:-1 ^RAST2:fig|10239.65.peg.27^ Viruses Aeromonas phage 65|neighbours:(-1),(-1)|neighbour_genes:Phage protein,Phage protein|
MKINKSTIDILKLFSSINPSILIQPGNFINTRTADGNIYAEATVEDTFEQKICLYAMDQMLGVLNNFKGEVEMSVDSGEDDLKLNLKHESGAKATLIMSPESKIVYPKKPIVFPAPQVEFQLKSDDLSRLQAMSSTLKLNMLKFIKEDGKIVARLFYVDKSGGISDQESNQFDIVISDTDYAGEFDMRFDMKHMTFLEGDTTIKCIRGAAQFTCPNVTYVISMNKASSLT
> |[Tevenvirinae _Aeromonas_phage_AS-szw]||_Aeromonas_phage_AS-szw.gb|DNA polymerase slidi..|693|MF498773.1(229957):155421-156113:1 ^RAST2:fig|1198136.118.peg.277^ Tevenvirinae _Aeromonas_phage_AS-szw|neighbours:(1),(1)|neighbour_genes:Phage protein,Replication factor C..|
MKINKSTIEILKLFSSINPSILIQPGNYINTRTADGNIYAEATVEDTFEHKICLYAMDQLLGVINNFKGEMEMTVDNKDDDLKLNLKHESGAKATLIMSQESLIVYPKKPIVFPAAQIEFDLKADDISRLQAMGNTLKLNMLKFIKEDGKIVARLFYVDKSGGVSEQESNQFDVVIGETEYAGDFDLRFDMKHLSYLTGDTSVKCIRGAAQFKCPQVTYVISMNKASTLS
> |[Tevenvirinae _Aeromonas_phage_AS-zj]||_Aeromonas_phage_AS-zj.gb|DNA polymerase slidi..|693|MF448340.1(229929):31674-32366:1 ^RAST2:fig|1198136.120.peg.37^ Tevenvirinae _Aeromonas_phage_AS-zj|neighbours:(1),(1)|neighbour_genes:Phage protein,Replication factor C..|
MKINKSTIEILKLFSSINPSILIQPGNYINTRTADGNIYAEATVEDTFEHKICLYAMDQLLGVINNFKGEMEMTVDNKDDDLKLNLKHESGAKATLIMSQESLIVYPKKPIVFPAAQIEFDLKADDISRLQAMGNTLKLNMLKFIKEDGKIVARLFYVDKSGGVSEQESNQFDVVIGETEYAGDFDLRFDMKHLSYLTGDTSVKCIRGAAQFKCPQVTYVISMNKASTLS
>ID:NP_943899.1 |[Aeromonas virus Aeh1]||_Aeromonas_phage_Aeh1_.gbk|45|678|NC_005260(233234):17646-18323:-1 ^GeneID:2657932^ Aeromonas phage Aeh1, complete genome.|neighbours:ID:NP_943898.1(-1),ID:NP_943900.1(-1)|neighbour_genes:44,rpbA|
MQLSKETVEILSNFAKINPSVVLKPGTFVNTKSVNNVLYAESTIKDTVDSELRIYSLGEFLGVAAMVGLPADVTEDGEYITIKNAAGGKAMAKIKMAEAGTIAHPKKALTMPTASVVFEITADQMKQIDKSASTMSLVDLHFVNDGRKIVARLTGGESNSNSFEIAIADDFEGDDATFDFIVAIGNMKMIDGKYTVMIAKEGAICFKGATASYIIAIDSKSKYTA
> |[Tevenvirinae _Aeromonas_phage_Ah1]||_Aeromonas_phage_Ah1.gb|Sliding clamp DNA po..|678|MG250483.1(221116):19022-19699:-1 ^RAST2:fig|1198136.116.peg.26^ Tevenvirinae _Aeromonas_phage_Ah1|neighbours:(-1),(-1)|neighbour_genes:hypothetical protein,Phage RNA polymerase..|
MQLSKETVEILSNFAKINPSVVLKPGTFVNTKSVNNVLYAESTIKDTVDSELRIYSLGEFLGVAAMVGLPADVTEDGEYITIKNASGGKAMAKIKMAEAGTIAHPKKALTMPTASVVFEITAEQLKQIDKSASTMSLVDLHFVNDGRKIIARLTGGESNSNSFEIAIADDFEGDDATFDFIVAIGNMKMIDGKYTVMIAKEGAICFKGATASYIIAIDSKSKYTA
> |[Tevenvirinae _Aeromonas_phage_AsFcp_2]||_Aeromonas_phage_AsFcp_2.gb|hypothetical protein|678|MH791401.1(219171):188019-188696:-1 ^RAST2:fig|1198136.67.peg.315^ Tevenvirinae _Aeromonas_phage_AsFcp_2|neighbours:(-1),(-1)|neighbour_genes:hypothetical protein,Phage RNA polymerase..|
MQLSKETVEILSNFAKINPSVVLKPGTFINTKSVNNVLYASATIKDQIDSELRIYSLGELIGVANMIGLPAQVTEDGEYITIKNAAGGKSMAKIKMAEAGTIIHPKKAISIPTASVVFELTEEQLKQIMKSASTMSLVDLHFVNDGRKILARLTGGDANSNTFEIPVADDYEGNDANFDFIVALGNMKMTDAKYKVMIAKEGAICFEGANASYIISLDAKSKYTA
> |[Tevenvirinae _Aeromonas_phage_Asswx_1]||_Aeromonas_phage_Asswx_1.gb|DNA polymerase slidi..|693|MH791398.1(229103):163112-163804:1 ^RAST2:fig|1198136.119.peg.302^ Tevenvirinae _Aeromonas_phage_Asswx_1|neighbours:(1),(1)|neighbour_genes:Phage protein,Replication factor C..|
MKINKSTIEILKLFSSINPSILIQPGNYINTRTADGNIYAEATVEDTFEHKICLYAMDQLLGVINNFKGEMEMTVDNKDDDLKLNLKHESGAKATLIMSQESLIVYPKKPIVFPAAQIEFDLKADDISRLQAMGNTLKLNMLKFIKEDGKIVARLFYVDKSGGVSEQESNQFDVVIGETEYAGDFDLRFDMKHLSYLTGDTSVKCIRGAAQFKCPQVTYVISMNKASTLS
> |[Tevenvirinae _Aeromonas_phage_Aswh_1]||_Aeromonas_phage_Aswh_1.gb|hypothetical protein|693|MH791414.1(229730):75800-76492:-1 ^RAST2:fig|1198136.117.peg.173^ Tevenvirinae _Aeromonas_phage_Aswh_1|neighbours:(-1),(-1)|neighbour_genes:Phage protein,Phage protein|
MKINKSTIDILKLFSSINPSIRIMPGNYINTRTADGNIYAEAIVEDVFEEKICLYAMDQMLGVLNNFKGEVEMSVAEGDEDLKLNLKHESGAKATLIMSPESKIVYPKKPIVFPPAKVSFNLNSDDVSRLQAMSSTLKLNMLKFIKEDGKIVARLFYVDKSGGVSDQESNQFDIVIGDTQYSGDFDMRFDMKHLAYLDGDTEVSCIQGAAQFKCPKVTYVISMNKASTIS
> |[Tevenvirinae _Aeromonas_phage_CC2]||_Aeromonas_phage_CC2.gb|DNA polymerase slidi..|693|NC_019538.1(231743):106321-107013:-1 ^RAST2:fig|1198136.110.peg.263^ Tevenvirinae _Aeromonas_phage_CC2|neighbours:(-1),(-1)|neighbour_genes:Phage protein,Phage protein|
MKINKSTIEILKLFSSINPSILIQPGNYINTRTADGNIYAEATVEDTFEHKICLYAMDQLLGVINNFKGEMEMTVDNKDDDLKLNLKHESGAKATLIMSQESLIVYPKKPIVFPAAQIEFDLKADDISRLQAMGNTLKLNMLKFIKEDGKIVARLFYVDKSGGVSEQESNQFDVVIGETEYAGDFDLRFDMKHLSYLTGDTSVKCIRGAAQFKCPQVTYVISMNKASTLS
> |[Tevenvirinae _Aeromonas_phage_PX29]||_Aeromonas_phage_PX29.gb|hypothetical protein|678|NC_023688.1(222006):17384-18061:-1 ^RAST2:fig|1198136.108.peg.21^ Tevenvirinae _Aeromonas_phage_PX29|neighbours:(-1),(-1)|neighbour_genes:hypothetical protein,Phage RNA polymerase..|
MQLSKETVEILSNFAKINPSVVLKPGTFINTKSVNNVLYASATIKDQIDSELRIYSLGELIGVANMIGLPAQVTEDGEYITIKNAAGGKSMAKIKMAEAGTIIHPKKAISIPTASVVFELTEEQLKQIMKSASTMSLVDLHFVNDGRKILARLTGGDANSNTFEIPVADDYEGNDANFDFIVALGNMKMTDAKYKVMIAKEGAICFEGANASYIISLDAKSKYTA
> |[Tevenvirinae _Aeromonas_phage_phiAS5]||_Aeromonas_phage_phiAS5.gb|Sliding clamp DNA po..|675|NC_014636.1(225268):110405-111079:-1 ^RAST2:fig|1198136.107.peg.160^ Tevenvirinae _Aeromonas_phage_phiAS5|neighbours:(-1),(-1)|neighbour_genes:Phage DNA polymerase..,hypothetical protein|
MQLSKETVEILSNFAKINPSVVLKPGTFINTKSVNNVLYAESTIKDQIDSELRIYSLGEFLGVAMMVGLPAQVTEDGEYIVVKNASGGRAMAKIKMAEAGTITHPKKAITFPTASVVFELTEDQIKQIGKSASTMSLVDLHFVNDGRKILARLTGGETNSNTFEIAIADDYEGADANFDFIVSIGNLKMIDGKYKVMIAKEGAIRFEGTSNYVIALDAKSKYAV
>ID:YP_802993.1 |[Escherichia virus RB32]||_Bacteriophage_RB32_.gbk|45|687|NC_008515(165890):29516-30202:-1 ^GeneID:4405609^ Bacteriophage RB32, complete genome.|neighbours:ID:YP_802992.1(-1),ID:YP_802994.1(-1)|neighbour_genes:44,rpbA|
MKLSKDTTALLKNFATINSGIMLKSGQFIMTRAVNGTTYAEANISDVIDFDVAIYDLNGFLGILSLVNDDAEISQSEDGNIKIADARSTIFWPAADPSTVVAPNKPIPFPVASVVTEIKAEDLQQLLRVSRGLQIDTIAITVKEGKIVINGFNKVEDSALTRVKYSLTLGDYDGENTFNFIINMANMKMQPGNYKLLLWAKGKQGAAKFEGEHANYVVALEADSTHDF
> |[Tevenvirinae _Citrobacter_phage_IME-CF2]||_Citrobacter_phage_IME-CF2.gb|DNA polymerase slidi..|666|NC_029013.1(177688):90344-91009:1 ^RAST2:fig|1198136.109.peg.171^ Tevenvirinae _Citrobacter_phage_IME-CF2|neighbours:(1),(1)|neighbour_genes:RpbA RNA polymerase ..,Phage DNA polymerase..|
MKFSKQTIDILKNFSQINPSIMLTKGSFIMTKSINSVVYAEAEIPDVIDEDVGIYDLNSFLNMMNVVGTDADVKHDLSTGEIVIRGEKMKIVERSCDPTTIVKPKKRLQMPVADLIFQISANDFEKLIKASRMMKLTDLSVEPINGKLVITAKSKESQSTFSVEVGEYEGDNVFNFDMKIDNMQFINSDYKVEISAQGAAKFSSENGVAYVVVLEATSQFK
>ID:YP_009194862.1 |[Citrobacter phage Margaery]||_Citrobacter_phage_Margaery_.gbk|sliding clamp protei..|666|NC_028755(178182):28095-28760:-1 ^GeneID:26647231^ Citrobacter phage Margaery, complete genome.|neighbours:ID:YP_009194861.1(-1),ID:YP_009194863.1(-1)|neighbour_genes:clamp loader subunit,RNA polymerase-bindi..|
MKFSKQTIDILKNFSQINPSVMLKKGSFIMTKSINSVVYAEATISDVIDEDVGIYDLNSFLNMLNVVGTDAEVTHDLSTGEIVIRGEKMKIVERSSDPTTIVQPKKRLEMPVADLIFQISANDFEKLIKASRMMKLTDLSVEPINGKLVITAKSKESQSTFSVEVGDYEGDNMFNFDMKIDNMQFINSDYKVEISSRGAAKFSSENGVAYVVVLEATSQFK
>ID:AYJ72907.1 |[Citrobacter phage Maroon]||_Citrobacter_phage_Maroon_.gbk|sliding clamp|666|MH823906(178830):27649-28314:-1 ^^ Citrobacter phage Maroon, complete genome.|neighbours:ID:AYJ72906.1(-1),ID:AYJ72908.1(-1)|neighbour_genes:sliding camp loader,..,RNA polymerase bindi..|
MKFSKQTIDILKNFSQINPSVMLKKGSFIMTKSINSVVYAEATISDVIDEDVGIYDLNSFLNMLNVVGTDAEVTHDLSTGEIVIRGEKMKIVERSSDPTTIVQPKKRLEMPVADLIFQISANDFEKLIKASRMMKLTDLSVEPINGKLVITAKSKESQSTFSVEVGDYEGDNMFNFDMKIDNMQFINSDYKVEISSRGAAKFSSENGVAYVVVLEATSQFK
>ID:YP_009203767.1 |[Citrobacter phage Merlin]||_Citrobacter_phage_Merlin_.gbk|sliding clamp|687|NC_028857(172733):29434-30120:-1 ^GeneID:26647967^ Citrobacter phage Merlin, complete genome.|neighbours:ID:YP_009203766.1(-1),ID:YP_009203768.1(-1)|neighbour_genes:clamp loader subunit,RNA polymerase bindi..|
MKFTKETLAILKNFSTINSGVMLKPGKFIMTRAVNGTTYAEANIADEIDFEVAIYDLPSFLGILGLVSEDAEISMADDGNIKIADARSKIFWPAADASTIVFPSKPIPFPTASVIVDFKGEDLQQLMRVSRGLQIDTIAIANKEDKIVLSGYNKVEDSALVRPKYSLTLGDYDGTNNFNFVINMANMKMQPASYKLLLWADGKKTAAKFEGEAASYVVAMEADSTHDF
> |[Tevenvirinae _Citrobacter_phage_Miller]||_Citrobacter_phage_Miller.gb|DNA polymerase slidi..|666|NC_025414.1(178171):27750-28415:-1 ^RAST2:fig|1198136.111.peg.46^ Tevenvirinae _Citrobacter_phage_Miller|neighbours:(-1),(-1)|neighbour_genes:Phage DNA polymerase..,RpbA RNA polymerase ..|
MKFSKQTIDILKNFSQINPSIMLTKGSFIMTKSINSVVYAEAEIPDVIDEDVGIYDLNSFLNMMNVVGTDADVKHDLSTGEIVIRGEKMKIVERSCDPTTIVKPKKRLQMPVADLIFQISANDFEKLIKASRMMKLTDLSVEPINGKLVITAKSKESQSTFSVEVGEYEGDNVFNFDMKIDNMQFINSDYKVEISAQGAAKFSSENGVAYVVVLEATSQFK
>ID:YP_009146487.1 |[Citrobacter phage Moon]||_Citrobacter_phage_Moon.gbk|sliding clamp|687|NC_027331(170341):29658-30344:-1 ^GeneID:24721653,InterPro:IPR004190,InterPro:IPR015200^ Citrobacter phage Moon, complete genome.|neighbours:ID:YP_009146486.1(-1),ID:YP_009146488.1(-1)|neighbour_genes:clamp loader subunit,RNAP binding protein|
MKFTKETLAILKNFSTINSGVMLKPGKFIMTRAVNGTTYAEANIADEIDFEVAIYDLPSFLGILGLVSEDAEISMADDGNIKIADARSKIFWPAADASTIVFPSKPIPFPTASVIVDFKGEDLQQLMRVSRGLQIDTIAIANKEDKIVLSGYNKVEDSALVRPKYSLTLGDYDGTNNFNFVINMANMKMQPASYKLLLWADGKKTAAKFEGEAASYVVAMESDSTHDF
>ID:YP_009285581.1 |[Citrobacter phage vB_CfrM_CfP1]||_Citrobacter_phage_vB_CfrM_CfP1_.gbk|sliding clamp protei..|666|NC_031057(180219):29969-30634:-1 ^GeneID:29079565^ Citrobacter phage vB_CfrM_CfP1, complete genome.|neighbours:ID:YP_009285580.1(-1),ID:YP_009285582.1(-1)|neighbour_genes:clamp-loader subunit,RNA polymerase|
MKFSKQTIDILKNFSQINPSIMLTKGSFIMTKSINSVVYAEAEIPDVIDEDVGIYDLNSFLNMMNVVGTDADVKHDLSTGEIVIRGEKMKIVERSCDPTTIVKPKKRLQMPVADLIFQISANDFEKLIKASRMMKLTDLSVEPINGKLVITAKSKESQSTFSVEVGEYEGDNVFNFDMKIDNMQFINSDYKVEISAQGAAKFSSENGVAYVVVLEATSQFK
> |[Tevenvirinae _Cronobacter_phage_Pet-CM3-4]||_Cronobacter_phage_Pet-CM3-4.gb|Sliding clamp DNA po..|687|LT614807.1(171975):29997-30683:-1 ^RAST2:fig|1198136.112.peg.48^ Tevenvirinae _Cronobacter_phage_Pet-CM3-4|neighbours:(-1),(-1)|neighbour_genes:Replication factor C..,hypothetical protein|
MKLSKETLNILKNFSTINSGIMLKPGKFIMTRAVNGTTYAEAKIADEIDFEVAIYELNGFLGILSLVNEDAEISLADDGNIKIADARSTIFWPAADPSTIVFPSKPIPFPVASVIVDFKSEDLQQLMRVSRGLQIDTITITNKDGKIVLNGFNKVEDSALVRTKYSLTLGDYDGTNNFNFVINMGNMKMQPADYKLLLWAQGKKTAAKFEGEHASYVVAMEADSTHDF
>ID:YP_006986319.1 |[Cronobacter phage vB_CsaM_GAP161]||_Cronobacter_phage_vB_CsaM_GAP161_.gbk|sliding clamp DNA po..|666|NC_019398(178193):26864-27529:-1 ^GeneID:13997584^ Cronobacter phage vB_CsaM_GAP161, complete genome.|neighbours:ID:YP_006986318.1(-1),ID:YP_006986320.1(-1)|neighbour_genes:clamp-loader subunit,RNA polymerase bindi..|
MKFSKQTIDILKNFSQINPSVMLKKGSFIMTKSINSVVYAEATISDVIDEDVGIYDLNSFLNMLNVVGTDAEVTHDLSTGEIVIRGEKMKIVERSSDPTTIVQPKKRLEMPVADLIFQISANDFEKLIKASRMMKLTDLSVEPINGKLVITAKSKESQSTFSVEVGDYEGDNMFNFDMKIDNMQFINSDYKVEISSRGAAKFSSENGVAYVVVLEATSQFK
>ID:AOG16171.1 |[Cronobacter phage vB_CsaM_leB]||_Cronobacter_phage_vB_CsaM_leB_.gbk|sliding clamp DNA po..|666|KX431559(177907):27717-28382:-1 ^^ Cronobacter phage vB_CsaM_leB, complete genome.|neighbours:ID:AOG16170.1(-1),ID:AOG16172.1(-1)|neighbour_genes:clamp laoder subunit,RNA polymerase bindi..|
MKFSKQTIDILKNFSQINPSVMLKKGSFIMTKSINSVVYAEATISDVIDEDVGIYDLNSFLNMLNVVGTDAEVTHDLSTGEIVIRGEKMKIVERSSDPTTIVQPKKRLEMPVADLIFQISANDFEKLIKASRMMKLTDLSVEPINGKLVITAKSKESQSTFSVEVGDYEGDNMFNFDMKIDNMQFINSDYKVEISSRGAAKFSSENGVAYVVVLEATSQFK
>ID:AOG16450.1 |[Cronobacter phage vB_CsaM_leN]||_Cronobacter_phage_vB_CsaM_leN_.gbk|sliding clamp DNA po..|666|KX431560(179516):27181-27846:-1 ^^ Cronobacter phage vB_CsaM_leN, complete genome.|neighbours:ID:AOG16449.1(-1),ID:AOG16451.1(-1)|neighbour_genes:clamp-loader subunit,RNA polymerase bindi..|
MKFSKQTIDILKNFSQINPSVMLKKGSFIMTKSINSVVYAEATISDVIDEDVGIYDLNSFLNMLNVVGTDAEVTHDLSTGEIVIRGEKMKIVERSSDPTTIVQPKKRLEMPVADLIFQISANDFEKLIKASRMMKLTDLSVEPINGKLVITAKSKESQSTFSVEVGDYEGDNMFNFDMKIDNMQFINSDYKVEISSRGAAKFSSENGVAYVVVLEATSQFK
>ID:YP_009005312.1 |[Enterobacter phage PG7]||_Enterobacter_phage_PG7_.gbk|sliding clamp|687|NC_023561(173276):30442-31128:-1 ^GeneID:18502306^ Enterobacter phage PG7, complete genome.|neighbours:ID:YP_009005311.1(-1),ID:YP_009005313.1(-1)|neighbour_genes:clamp loader small s..,rpbA|
MKLSKETLNILKNFSTIKSGIMLKPGKFIMTRAVNGTTYAEATIADEIDFEVAIYELNGFLGILSLVNEDAEISLADDGNIKIADARSTIFWPAADPSTIVFPSKPIPFPVASVIVDFKSEDLQQLMRVSRGLQIDTITITNKDGKIVLNGFNKVEDSALVRTKYSLTLGDYDGTNNFNFVINMGNMKMQPADYKLLLWAQGKKTAAKFEGEHASYVVAMEADSTHDF
> |[Tevenvirinae Enterobacter_phage_myPSH1140]||_Enterobacter_phage_myPSH1140.gb|Sliding clamp DNA po..|687|MG999954.1(172614):32155-32841:-1 ^RAST2:fig|1198136.57.peg.52^ Tevenvirinae Enterobacter_phage_myPSH1140|neighbours:(-1),(-1)|neighbour_genes:Replication factor C..,hypothetical protein|
MKLSKDTLNILKNFSTINSGIMLKPGKFIMTRAVNGTTYAEATIADEIDFEVAIYELNGFLGILSLVNEDAEISLADDGNIKIADARSTIFWPAADPSTIVFPSKPIPFPVASVIVDFKSEDLQQLMRVSRGLQIDTITITNKDGKIVLNGFNKVEDSALVRTKYSLTLGDYDGTNNFNFVINMGNMKMQPADYKLLLWAQGKKTAAKFEGEHASYVVAMEADSTHDF
>ID:YP_009606959.1 |[Enterobacter phage phiEap-3]||_Enterobacter_phage_phiEap-3_.gbk|sliding clamp DNA po..|666|NC_041980(175814):26567-27232:-1 ^GeneID:40082965^ Enterobacter phage phiEap-3, complete genome.|neighbours:ID:YP_009606958.1(-1),ID:YP_009606960.1(-1)|neighbour_genes:clamp-loader subunit,RNA polymerase bindi..|
MKFSKQTIDILKNFSQINSSIMLTKGSFIMTKSINSVVYAEAEIADVIDEDVGIYDLNSFLNMLNIVGTDAEITHDISTGEIVIRGDKMKIIERSADATTIPKPKKRLVMPVADLIFQITANDFEKLIKASRMMKLTDLSVEPIDGKLVITAKSKESQSTFSVEVGEYEGDNVFNFDMKIDNMQFINSDYKVEISSKGAAKFSSDNGVAYVVVLEASSTFK
>ID:YP_009167865.1 |[Escherichia phage AR1]|AR1|_Enterobacteria_phage_AR1_DNA_.gbk|45|687|NC_027983(167435):29881-30567:-1 ^GeneID:26041956^ Enterobacteria phage AR1 DNA, complete genome.|neighbours:ID:YP_009167864.1(-1),ID:YP_009167866.1(-1)|neighbour_genes:44,rpbA|
MKLSKDTTALLKNFATINSGIMLKSGQFIMTRAVNGTTYAEANISDVIDFDVAIYDLNGFLGILSLVNDDAEISQSEDGNIKIADARSTIFWPAADPSTVVAPNKPIPFPVASVVTEIKAEDLQQLLRVSRGLQIDTIAITVKEGKIVINGFNKVEDSALTRVKYSLTLGDYDGENTFNFIINMANMKMQPGNYKLLLWAKGKQGAAKFEGEHANYVVALEADSTHDF
> |[Tevenvirinae _Enterobacteria_phage_ATK47]||_Enterobacteria_phage_ATK47.gb|Sliding clamp DNA po..|687|KT184309.1(170020):138420-139106:1 ^RAST2:fig|1198136.68.peg.233^ Tevenvirinae _Enterobacteria_phage_ATK47|neighbours:(1),(1)|neighbour_genes:Phage RNA polymerase..,Replication factor C..|
MKLSKDTIAILKNFASINSGILLSQGKFIMTRAVNGTTYAEANISDEIDFDVALYDLNSFLSILSLVSDDAEISMHTDGNIKIADTRSTVYWPAADKSTIVFPNKPIQFPVASVITEIKAEDLQQLLRVSRGLQIDTIAITNKDGKIVINGYNKVEDSGLTRPKYSLTLTDYDGSNNFNFVINMANMKIQPGNYKVMLWGAGDKVAAKFESSQVSYVIAMEADSTHDF
> |[Tevenvirinae Enterobacteria_phage_ATK48]||_Enterobacteria_phage_ATK48.gb|Sliding clamp DNA po..|687|KT184310.1(169729):66924-67610:1 ^RAST2:fig|1198136.55.peg.126^ Tevenvirinae Enterobacteria_phage_ATK48|neighbours:(1),(1)|neighbour_genes:Phage RNA polymerase..,Replication factor C..|
MKLSKDTIAILKNFASINSGILLSQGKFIMTRAVNGTTYAEANISDEIDFDVALYDLNSFLSILSLVSDDAEISMHTDGNIKIADTRSTVYWPAADKSTIVFPNKPIQFPVASVITEIKAEDLQQLLRVSRGLQIDTIAITNKDGKIVINGYNKVEDSGLTRPKYSLTLTDYDGSNNFNFVINMANMKIQPGNYKVMLWGAGDKVAAKFESSQVSYVIAMEADSTHDF
> |[Tevenvirinae Enterobacteria_phage_Aplg8]||_Enterobacteria_phage_Aplg8.gb|Sliding clamp DNA po..|687|KT184308.1(168496):142853-143539:-1 ^RAST2:fig|1198136.66.peg.241^ Tevenvirinae Enterobacteria_phage_Aplg8|neighbours:(-1),(-1)|neighbour_genes:Replication factor C..,RNA polymerase bindi..|
MKLSKDTTALLKNFATINSGIMLKSGQFIMTRAVNGTTYAEANISDTIDFDVAIYDLNGFLGILSLVNDDAEISQSEDGNIKIADARSTIFWPAADPSTVVAPNKPIPFPVASVVTEIKAEDLQQLLRVSRGLQIDTIAITVKEGKIVINGFNKVEDSALTRVKYSLTLGDYDGENTFNFIINMANMKMQPGNYKLLLWAKGKQGAAKFEGEHANYVVALEADSTHDF
>ID:YP_007004122.1 |[Enterobacteria phage Bp7]||_Enterobacteria_phage_Bp7_.gbk|sliding clamp DNA po..|699|NC_019500(168066):34049-34747:1 ^GeneID:14007951^ Enterobacteria phage Bp7, complete genome.|neighbours:ID:YP_007004121.1(1),ID:YP_007004123.1(1)|neighbour_genes:rpbA,hypothetical protein|
MKFSKETLNILKNFSGINPGIMLKPGNTILTRSVTGASYGEATVNDTFDIEAAIYDLNGFLSILSLVSDSAEVSVSEDQTTLIIKDQRSTIKWPIADPSTIAFPSKAIPFPVAEVIFDLKAEDYQQLMRVSSGLSIDTFAITVDNGKIVINGYKQVDDKDLARPLYSLVVADHDGPEFKFIINKTNMKMMPADYHVLLWARGEGQDARFAAKFEGSQASYVLAMEAGSSHSF
> |[Tevenvirinae _Enterobacteria_phage_CC31]||_Enterobacteria_phage_CC31.gb|Sliding clamp DNA po..|687|NC_014662.1(165540):30168-30854:-1 ^RAST2:fig|1198136.121.peg.50^ Tevenvirinae _Enterobacteria_phage_CC31|neighbours:(-1),(-1)|neighbour_genes:Replication factor C..,hypothetical protein|
MKLSKDTLNILKNFSTINSGIMLKPGKFIMTRAVNGTTYAEATIADEIDFEVAIYELNGFLGILSLVNEDAEISLADDGNIKIADARSTIFWPAADPSTIVFPSKPIPFPVASVIVDFKSEDLQQLMRVSRGLQIDTITITNKDGKIVLNGFNKVEDSALVRTKYSLTLGDYDGTNNFNFVINMGNMKMQPADYKLLLWAQGKKTAAKFEGEHASYVVAMEADSTHDF
>ID:YP_009118714.1 |[Enterobacteria phage GEC-3S]||_Enterobacteria_phage_GEC-3S_.gbk|Putative DNA sliding..|687|NC_025425(163424):20715-21401:-1 ^GeneID:23301080^ Enterobacteria phage GEC-3S complete genome.|neighbours:ID:YP_009118713.1(-1),ID:YP_009118715.1(-1)|neighbour_genes:Putative DNA polymer..,hypothetical protein|
MKLTKETIATLKNFSAINPGIILKKGNVLITKNMTNVVYGEATLNQELEHEIGIYDLNSFLGILNLVGDEADITVDDRTGNIRVSNDRLKINYPGASAAAIVSPKGRVTPPASDVDYELSNDDLKQLMKMSNQLKVDRLEFLPIDGRLMIKGWEEIDKNNPNEMFCLDMGEYTGTADFHFFIRKDNMKLVATDFGDYKLSFTRRKAVWLASETVSYMIACDLDSSYTD
> |[Tevenvirinae _Enterobacteria_phage_GiZh]||_Enterobacteria_phage_GiZh.gb|Sliding clamp DNA po..|687|KT184311.1(166514):80343-81029:-1 ^RAST2:fig|1198136.122.peg.141^ Tevenvirinae _Enterobacteria_phage_GiZh|neighbours:(-1),(-1)|neighbour_genes:Replication factor C..,hypothetical protein|
MKLSKDTLNILKNFATINSGIMLKSGQFIMTRAVNGTTYAEANISDTIDFDVAIYDLNGFLGILSLVNDDAEISQSEDGNIKIADARSTIFWPAADPSTVVAPNKPIPFPVASVVTEIKAEDLQQLLRVSRGLQIDTIAITVKEGKIVINGFNKVEDSALTRVKYSLTLGDYDGENTFNFIINMANMKMQPGNYKLLLWAKGKQGAAKFEGEHANYVVALEADSTHDF
> |[Viruses Hx01]||_Enterobacteria_phage_HX01.gb|hypothetical protein|687|NC_018855.1(169158):70323-71009:1 ^RAST2:fig|10239.59.peg.122^ Viruses Hx01|neighbours:(1),(1)|neighbour_genes:Phage RNA polymerase..,hypothetical protein|
MKLSKDTIAILKNFASINSGILLSQGKFIMTRAVNGTTYAEANISDEIDFDVALYDLNSFLSILSLVSDDAEISMHTDGNIKIADTRSTVYWPAADKSTIVFPNKPIQFPVASVITEIKAEDLQQLLRVSRGLQIDTIAITNKDGKIVINGYNKVEDSGLTRPKYSLTLTDYDGSNNFNFVINMANMKIQPGNYKVMLWGAGDKVAAKFESSQVSYVIAMEADSTHDF
>ID:YP_003734201.1 |[Enterobacteria phage IME08]||_Enterobacteria_phage_IME08_.gbk|45|702|NC_014260(172253):32683-33384:-1 ^GeneID:9384390^ Enterobacteria phage IME08, complete genome.|neighbours:ID:YP_003734200.1(-1),ID:YP_003734202.1(-1)|neighbour_genes:44,rpbA|
MMKFSKETLNILKNFSGINPGIMLKPGNTILTRSVTGASYGEATVNDTFDIEAAIYDLNGFLSILSLVSDSAEVSVSEDQTTLIIKDQRSTIKWPIADPSTIAFPSKAIPFPVAEVIFDLKAEDYQQLMRVSSGLSIDTFAITVDNGKIVINGYKQVDDKELTRPLYSLVVADHDGPEFKFIINKTNMKMMPADYHVLLWARGEGQDARFAAKFEGSQASYVLAMEAGSSHSF
>ID:YP_002922400.1 |[Enterobacteria phage JS10]||_Enterobacteria_phage_JS10_.gbk|45|699|NC_012741(171451):32008-32706:-1 ^GeneID:7943450^ Enterobacteria phage JS10, complete genome.|neighbours:ID:YP_002922399.1(-1),ID:YP_002922401.1(-1)|neighbour_genes:44,rpbA|
MKFSKETLNILKNFSGINPGIMLKPGNTILTRSVTGASYGEATVSDTFDIEAAIYDLNGFLSILSLVSESAEVSVSEDQTTLIIKDQRSTIKWPIADPSTIAFPSKAIPFPVAEVIFDLKAEDYQQLMRVSSGLSIDTFAITVDDGKIVINGYKQVDDKELTRPLYSLVVADHDGPDFKFIINKTNMKMMPADYHVLLWARGEGQDARFAAKFEGTQASYVLAMEAGSSHSF
>ID:YP_001595180.1 |[Escherichia phage JS98]||_Enterobacteria_phage_JS98.gbk|45|699|NC_010105(170523):32209-32907:-1 ^GeneID:5783846^ Enterobacteria phage JS98, complete genome.|neighbours:ID:YP_001595179.1(-1),ID:YP_001595181.1(-1)|neighbour_genes:44,rpbA|
MKFSKETLNILKNFSGINPGIMLKPGNTILTRSVTGASYGEATVSDTFDIEAAIYDLNGFLSILSLVSESAEVSVSEDQTTLIIKDQRSTIKWPIADPSTIAFPSKAIPFPVAEVIFDLKAEDYQQLMRVSSGLSIDTFAITVDDGKIVINGYKQVDDKELTRPLYSLVVADHDGPDFKFIINKTNMKMMPADYHVLLWARGEGQDARFAAKFEGTQASYVLAMEAGSSHSF
>ID:YP_002922104.1 |[Escherichia phage JSE]||_Enterobacteria_phage_JSE_.gbk|45|687|NC_012740(166418):22269-22955:-1 ^GeneID:7943152^ Enterobacteria phage JSE, complete genome.|neighbours:ID:YP_002922103.1(-1),ID:YP_002922105.1(-1)|neighbour_genes:44,hypothetical protein|
MKLTKETIATLKNFSAINPGIILKKGNVLITKNMTNVVYGEATLNQELEHEIGIYDLNSFLGILNLVGDEADITVDNRTGNIRVSNDRLKINYPGASAAAIVSPKGRVTPPASDVDYELSNDDLKQLMKMSNQLKVDRLEFLPIDGRLMIKGWEEIDKNNPNEMFCLDMGEYTGTADFHFFIRKDNMKLVATDFGDYKLSFTRRKAVWLASETVSYMIACDLDSSYTD
> |[Tevenvirinae _Enterobacteria_phage_Kha5h]||_Enterobacteria_phage_Kha5h.gb|Sliding clamp DNA po..|687|KT184312.1(167318):55863-56549:-1 ^RAST2:fig|1198136.123.peg.97^ Tevenvirinae _Enterobacteria_phage_Kha5h|neighbours:(-1),(-1)|neighbour_genes:Replication factor C..,RNA polymerase bindi..|
MKLSKDTTALLKNFATINSGIMLKSGQFIMTRAVNGTTYAEANISDVIDFDVAIYDLNGFLGILSLVNDDAEISQSEDGNIKIADARSTIFWPAADPSTVVAPNKPIPFPVASVVTEIKAEDLQQLLRVSRGLQIDTIAITVKEGKIVINGFNKVEDSALTRVKYSLTLGDYDGENTFNFIINMANMKMQPGNYKLLLWAKGKQGAAKFEGEHANYVVALEADSTHDF
>ID:YP_001469374.1 |[Enterobacteria phage Phi1]||_Enterobacteria_phage_Phi1_.gbk|45|687|NC_009821(164270):20714-21400:-1 ^GeneID:5602196^ Enterobacteria phage Phi1, complete genome.|neighbours:ID:YP_001469373.1(-1),ID:YP_001469375.1(-1)|neighbour_genes:44,hypothetical protein|
MKLTKETIATLKNFSAINPGIILKKGNVLITKNMTNVVYGEATLNQELEHEIGIYDLNSFLGILNLVGDEADITVDDRTGNIRVSNDRLKINYPGASAAAIVSPKGRVTPPASDVDYELSNDDLKQLMKMSNQLKVDRLEFLPIDGRLMIKGWEEIDKNNPNEMFCLDMGEYTGTADFHFFIRKDNMKLVATDFGDYKLSFTRRKAVWLASETVSYMIACDLDSSYTD
>ID:YP_009202784.1 |[Escherichia phage QL01]||_Enterobacteria_phage_QL01.gbk|sliding clamp DNA po..|699|NC_028847(170527):31873-32571:-1 ^GeneID:26629773^ Enterobacteria phage QL01, complete genome.|neighbours:ID:YP_009202783.1(-1),ID:YP_009202785.1(-1)|neighbour_genes:hypothetical protein,hypothetical protein|
MKFSKETLNILKNFSGINPGIMLKPGNTILTRSVTGASYGEATVNDTFDIEAAIYDLNGFLSILSLVSESAEVSVSEDQTTLIIKDQRSTIKWPIADPSTIAFPSKAIPFPVAEVIFDLKAEDYQQLMRVSSGLSIDTFAITVDNGKIVINGYKQVDDKDLARPLYSLVVADHDGPEFKFIINKTNMKMMPADYHVLLWARGEGQDARFAAKFEGSQASYVLAMEAGSSHSF
>ID:AIT74146.1 |[Enterobacteria phage RB10]||_Enterobacteria_phage_RB10_.gbk|sliding clamp DNA po..|687|KM606999(168401):29295-29981:-1 ^^ Enterobacteria phage RB10, complete genome.|neighbours:ID:AIT74145.1(-1),ID:AIT74147.1(-1)|neighbour_genes:clamp loader subunit..,rpbA|
MKLSKDTTALLKNFATINSGIMLKSGQFIMTRAVNGTTYAEANISDVIDFDVAIYDLNGFLGILSLVNDDAEISQSEDGNIKIADARSTIFWPAADPSTVVAPNKPIPFPVASVVTEIKAEDLQQLLRVSRGLQIDTIAITVKEGKIVINGFNKVEDSALTRVKYSLTLGDYDGENTFNFIINMANMKMQPGNYKLLLWAKGKQGAAKFEGEHANYVVALEADSTHDF
>ID:YP_002854387.1 |[Escherichia virus RB14]||_Enterobacteria_phage_RB14_.gbk|45|687|NC_012638(165429):29380-30066:-1 ^GeneID:7803770^ Enterobacteria phage RB14, complete genome.|neighbours:ID:YP_002854386.1(-1),ID:YP_002854388.1(-1)|neighbour_genes:44,rpbA|
MKLSKDTTALLKNFATINSGIMLKSGQFIMTRAVNGTTYAEANISDVIDFDVAIYDLNGFLGILSLVNDDAEISQSEDGNIKIADARSTIFWPAADPSTVVAPNKPIPFPVASVVTEIKAEDLQQLLRVSRGLQIDTIAITVKEGKIVINGFNKVEDSALTRVKYSLTLGDYDGENTFNFIINMANMKMQPGNYKLLLWAKGKQGAAKFEGEHANYVVALEADSTHDF
> |[Tevenvirinae _Enterobacteria_phage_RB16]||_Enterobacteria_phage_RB16.gb|hypothetical protein|666|NC_014467.1(176788):26959-27624:-1 ^RAST2:fig|1198136.103.peg.44^ Tevenvirinae _Enterobacteria_phage_RB16|neighbours:(-1),(-1)|neighbour_genes:Phage DNA polymerase..,RpbA RNA polymerase ..|
MKFSKQTIDILKNFSQINPSIMLTKGSFIMTKTINSVVYAEAEIPDVIDEDVGIYDLNSFLSMLNIVGADAEVTHDLSTGEIIIRGDKMKIVDRSCDPTTIVKPKKRLQMPVADLVFQISASDFEKLIKASRMMKLTDLSVEPINGKLVITAKSKESQSTFSVEVGDYEGDNVFNFDMKIDNMQFINSDYKVEISAQGAAKFSSENGVAYVVVLEATSQFK
>ID:AXF42362.1 |[Enterobacteria phage RB18]||_Enterobacteria_phage_RB18_.gbk|sliding clamp|687|MH553563(166677):30427-31113:-1 ^^ Enterobacteria phage RB18, complete genome.|neighbours:ID:AXF42361.1(-1),ID:AXF42363.1(-1)|neighbour_genes:clamp loader small s..,rpbA|
MKLSKDTTALLKNFATINSGIMLKSGQFIMTRAVNGTTYAEANISDVIDFDVAIYDLNGFLGILSLVNDDAEISQSEDGNIKIADARSTIFWPAADPSTVVAPNKPIPFPVASVVTEIKAEDLQQLLRVSRGLQIDTIAITVKEGKIVINGFNKVEDSALTRVKYSLTLGDYDGENTFNFIINMANMKMQPGNYKLLLWAKGKQGAAKFEGEHANYVVALEADSTHDF
>ID:YP_009102258.1 |[Enterobacteria phage RB27]||_Enterobacteria_phage_RB27_.gbk|sliding clamp DNA po..|687|NC_025448(165179):30242-30928:-1 ^GeneID:22113042^ Enterobacteria phage RB27, complete genome.|neighbours:ID:YP_009102257.1(-1),ID:YP_009102259.1(-1)|neighbour_genes:clamp loader subunit..,rpbA|
MKLSKDTTALLKNFATINSGIMLKSGQFIMTRAVNGTTYAEANISDVIDFDVAIYDLNGFLGILSLVNDDAEISQSEDGNIKIADARSTIFWPAADPSTVVAPNKPIPFPVASVVTEIKAEDLQQLLRVSRGLQIDTIAITVKEGKIVINGFNKVEDSALTRVKYSLTLGDYDGENTFNFIINMANMKMQPGNYKLLLWAKGKQGAAKFEGEHANYVVALEADSTHDF
>ID:AIT74690.1 |[Enterobacteria phage RB33]||_Enterobacteria_phage_RB33_.gbk|sliding clamp DNA po..|687|KM607001(166007):29635-30321:-1 ^^ Enterobacteria phage RB33, complete genome.|neighbours:ID:AIT74689.1(-1),ID:AIT74691.1(-1)|neighbour_genes:clamp loader subunit..,rpbA|
MKLSKDTTALLKNFATINSGIMLKSGQFIMTRAVNGTTYAEANISDVIDFDVAIYDLNGFLGILSLVNDDAEISQSEDGNIKIADARSTIFWPAADPSTVVAPNKPIPFPVASVVTEIKAEDLQQLLRVSRGLQIDTIAITVKEGKIVINGFNKVEDSALTRVKYSLTLGDYDGENTFNFIINMANMKMQPGNYKLLLWAKGKQGAAKFEGEHANYVVALEADSTHDF
>ID:YP_009098437.1 |[Escherichia phage RB3]||_Enterobacteria_phage_RB3_.gbk|sliding clamp DNA po..|687|NC_025419(168402):29296-29982:-1 ^GeneID:22113801^ Enterobacteria phage RB3, complete genome.|neighbours:ID:YP_009098436.1(-1),ID:YP_009098438.1(-1)|neighbour_genes:clamp loader subunit..,rpbA|
MKLSKDTTALLKNFATINSGIMLKSGQFIMTRAVNGTTYAEANISDVIDFDVAIYDLNGFLGILSLVNDDAEISQSEDGNIKIADARSTIFWPAADPSTVVAPNKPIPFPVASVVTEIKAEDLQQLLRVSRGLQIDTIAITVKEGKIVINGFNKVEDSALTRVKYSLTLGDYDGENTFNFIINMANMKMQPGNYKLLLWAKGKQGAAKFEGEHANYVVALEADSTHDF
> |[Tevenvirinae _Enterobacteria_phage_RB43]||_Enterobacteria_phage_RB43.gb|DNA polymerase slidi..|642|NC_007023.1(180500):28394-29035:-1 ^RAST2:fig|1198136.102.peg.48^ Tevenvirinae _Enterobacteria_phage_RB43|neighbours:(-1),(-1)|neighbour_genes:Phage DNA polymerase..,RpbA RNA polymerase ..|
MKFSKQTIDILKNFSQINPSIMLTKGSFIMTKSINSVVYAEAEIPDVIDEDVGIYDLNSFLNMMNVVGTDADVKHDLSTGEIVIRGEKMKIVERSCDPTTIVKPKKRLQMPVADLIFQISANDFEKLIKASRMMKLTDLSVEPINGKLVITAKSKESQSTFSVEVGEYEGDNVFNFDMKIDNMQFINSDYKVDLRTGRCKILFRKWRCLRGCT
>ID:NP_891601.1 |[Enterobacteria phage RB49]||_Enterobacteria_phage_RB49_.gbk|45|687|NC_005066(164018):20536-21222:-1 ^GeneID:1725418^ Enterobacteria phage RB49, complete genome.|neighbours:ID:NP_891600.1(-1),ID:NP_891602.1(-1)|neighbour_genes:44,hypothetical protein|
MKLTKETIATLKNFSAINPGIILKKGNVLITKNMTNVVYGEATLNQELEHEIGIYDLNSFLGILNLVGDEADITVDNRTGNIRVSNDRLKINYPGASAAAIVSPKGRVTPPASDVDYELSNDDLKQLMKMSNQLKVDRLEFLPIDGRLMIKGWEEIDKNNPNEMFCLDMGEYTGTADFHFFIRKDNMKLVATDFGDYKLSFTRRKAVWLASETVSYMIACDLDSSYTD
>ID:ACP30972.1 |[Enterobacteria phage RB51]||_Enterobacteria_phage_RB51_.gbk|45|687|FJ839693(168394):30577-31263:-1 ^^ Enterobacteria phage RB51, complete genome.|neighbours:ID:ACP30971.1(-1),ID:ACP30973.1(-1)|neighbour_genes:44,rpbA|
MKLSKDTTALLKNFATINSGIMLKSGQFIMTRAVNGTTYAEANISDVIDFDVAIYDLNGFLGILSLVNDDAEISQSEDGNIKIADARSTIFWPAADPSTVVAPNKPIPFPVASVVTEIKAEDLQQLLRVSRGLQIDTIAITVKEGKIVINGFNKVEDSALTRVKYSLTLGDYDGENTFNFIINMANMKMQPGNYKLLLWAKGKQGAAKFEGEHANYVVALEADSTHDF
>ID:AIT74965.1 |[Enterobacteria phage RB55]||_Enterobacteria_phage_RB55_.gbk|sliding clamp DNA po..|687|KM607002(168896):31882-32568:-1 ^^ Enterobacteria phage RB55, complete genome.|neighbours:ID:AIT74964.1(-1),ID:AIT74966.1(-1)|neighbour_genes:clamp loader subunit..,rpbA|
MKLSKDTTALLKNFATINSGIMLKSGQFIMTRAVNGTTYAEANISDVIDFDVAIYDLNGFLGILSLVNDDAEISQSEDGNIKIADARSTIFWPAADPSTVVAPNKPIPFPVASAVTEIKAEDLQQLLRVSRGLQIDTIAITVKEGKIVINGFNKVEDSALTRVKYSLTLGDYDGENTFNFIINMANMKMQPGNYKLLLWAKGKQGAAKFEGEHANYVVALEADSTHDF
>ID:AIT75237.1 |[Enterobacteria phage RB59]||_Enterobacteria_phage_RB59_.gbk|sliding clamp DNA po..|687|KM607003(168966):31882-32568:-1 ^^ Enterobacteria phage RB59, complete genome.|neighbours:ID:AIT75236.1(-1),ID:AIT75238.1(-1)|neighbour_genes:clamp loader subunit..,rpbA|
MKLSKDTTALLKNFATINSGIMLKSGQFIMTRAVNGTTYAEANISDVIDFDVAIYDLNGFLGILSLVNDDAEISQSEDGNIKIADARSTIFWPAADPSTVVAPNKPIPFPVASAVTEIKAEDLQQLLRVSRGLQIDTIAITVKEGKIVINGFNKVEDSALTRVKYSLTLGDYDGENTFNFIINMANMKMQPGNYKLLLWAKGKQGAAKFEGEHANYVVALEADSTHDF
>ID:AIT73060.1 |[Enterobacteria phage RB5]||_Enterobacteria_phage_RB5_.gbk|sliding clamp DNA po..|687|KM606995(168394):29295-29981:-1 ^^ Enterobacteria phage RB5, complete genome.|neighbours:ID:AIT73059.1(-1),ID:AIT73061.1(-1)|neighbour_genes:clamp loader subunit..,rpbA|
MKLSKDTTALLKNFATINSGIMLKSGQFIMTRAVNGTTYAEANISDVIDFDVAIYDLNGFLGILSLVNDDAEISQSEDGNIKIADARSTIFWPAADPSTVVAPNKPIPFPVASVVTEIKAEDLQQLLRVSRGLQIDTIAITVKEGKIVINGFNKVEDSALTRVKYSLTLGDYDGENTFNFIINMANMKMQPGNYKLLLWAKGKQGAAKFEGEHANYVVALEADSTHDF
>ID:AIT75512.1 |[Enterobacteria phage RB68]||_Enterobacteria_phage_RB68_.gbk|sliding clamp DNA po..|687|KM607004(168401):30577-31263:-1 ^^ Enterobacteria phage RB68, complete genome.|neighbours:ID:AIT75511.1(-1),ID:AIT75513.1(-1)|neighbour_genes:clamp loader subunit..,rpbA|
MKLSKDTTALLKNFATINSGIMLKSGQFIMTRAVNGTTYAEANISDVIDFDVAIYDLNGFLGILSLVNDDAEISQSEDGNIKIADARSTIFWPAADPSTVVAPNKPIPFPVASVVTEIKAEDLQQLLRVSRGLQIDTIAITVKEGKIVINGFNKVEDSALTRVKYSLTLGDYDGENTFNFIINMANMKMQPGNYKLLLWAKGKQGAAKFEGEHANYVVALEADSTHDF
>ID:NP_861750.1 |[Enterobacteria phage RB69]||_Enterobacteria_phage_RB69_.gbk|45|687|NC_004928(167560):35406-36092:-1 ^GeneID:1494176^ Enterobacteria phage RB69, complete genome.|neighbours:ID:NP_861749.1(-1),ID:NP_861751.1(-1)|neighbour_genes:44,rpbA|
MKLSKDTIAILKNFASINSGILLSQGKFIMTRAVNGTTYAEANISDEIDFDVALYDLNSFLSILSLVSDDAEISMHTDGNIKIADTRSTVYWPAADKSTIVFPNKPIQFPVASVITEIKAEDLQQLLRVSRGLQIDTIAITNKDGKIVINGYNKVEDSGLTRPKYSLTLTDYDGSNNFNFVINMANMKIQPGNYKVMLWGAGDKVAAKFESSQVSYVIAMEADSTHDF
>ID:AIT73331.1 |[Enterobacteria phage RB6]||_Enterobacteria_phage_RB6_.gbk|sliding clamp DNA po..|687|KM606996(168394):29295-29981:-1 ^^ Enterobacteria phage RB6, complete genome.|neighbours:ID:AIT73330.1(-1),ID:AIT73332.1(-1)|neighbour_genes:clamp loader subunit..,rpbA|
MKLSKDTTALLKNFATINSGIMLKSGQFIMTRAVNGTTYAEANISDVIDFDVAIYDLNGFLGILSLVNDDAEISQSEDGNIKIADARSTIFWPAADPSTVVAPNKPIPFPVASVVTEIKAEDLQQLLRVSRGLQIDTIAITVKEGKIVINGFNKVEDSALTRVKYSLTLGDYDGENTFNFIINMANMKMQPGNYKLLLWAKGKQGAAKFEGEHANYVVALEADSTHDF
>ID:AIT73602.1 |[Enterobacteria phage RB7]||_Enterobacteria_phage_RB7_.gbk|sliding clamp DNA po..|687|KM606997(168395):29296-29982:-1 ^^ Enterobacteria phage RB7, complete genome.|neighbours:ID:AIT73601.1(-1),ID:AIT73603.1(-1)|neighbour_genes:clamp loader subunit..,rpbA|
MKLSKDTTALLKNFATINSGIMLKSGQFIMTRAVNGTTYAEANISDVIDFDVAIYDLNGFLGILSLVNDDAEISQSEDGNIKIADARSTIFWPAADPSTVVAPNKPIPFPVASVVTEIKAEDLQQLLRVSRGLQIDTIAITVKEGKIVINGFNKVEDSALTRVKYSLTLGDYDGENTFNFIINMANMKMQPGNYKLLLWAKGKQGAAKFEGEHANYVVALEADSTHDF
>ID:AIT73874.1 |[Enterobacteria phage RB9]||_Enterobacteria_phage_RB9.gbk|sliding clamp DNA po..|687|KM606998(168395):29296-29982:-1 ^^ Enterobacteria phage RB9, complete genome.|neighbours:ID:AIT73873.1(-1),ID:AIT73875.1(-1)|neighbour_genes:clamp loader subunit..,rpbA|
MKLSKDTTALLKNFATINSGIMLKSGQFIMTRAVNGTTYAEANISDVIDFDVAIYDLNGFLGILSLVNDDAEISQSEDGNIKIADARSTIFWPAADPSTVVAPNKPIPFPVASVVTEIKAEDLQQLLRVSRGLQIDTIAITVKEGKIVINGFNKVEDSALTRVKYSLTLGDYDGENTFNFIINMANMKMQPGNYKLLLWAKGKQGAAKFEGEHANYVVALEADSTHDF
>ID:ADJ39769.1 |[Enterobacteria phage T4T]||_Enterobacteria_phage_T4T_.gbk|45|687|HM137666(168920):31904-32590:-1 ^^ Enterobacteria phage T4T, complete genome.|neighbours:ID:ADJ39768.1(-1),ID:ADJ39770.1(-1)|neighbour_genes:44,rpbA|
MKLSKDTTALLKNFATINSGIMLKSGQFIMTRAVNGTTYAEANISDVIDFDVAIYDLNGFLGILSLVNDDAEISQSEDGNIKIADARSTIFWPAADPSTVVAPNKPIPFPVASAVTEIKAEDLQQLLRVSRGLQIDTIAITVKEGKIVINGFNKVEDSALTRVKYSLTLGDYDGENTFNFIINMANMKMQPGNYKLLLWAKGKQGAAKFEGEHANYVVALEADSTHDF
>ID:NP_049666.1 |[Escherichia virus T4]||_Enterobacteria_phage_T4_.gbk|45|687|NC_000866(168903):31917-32603:-1 ^GeneID:1258821^ Enterobacteria phage T4, complete genome.|neighbours:ID:NP_049665.1(-1),ID:NP_049667.1(-1)|neighbour_genes:44,rpbA|
MKLSKDTTALLKNFATINSGIMLKSGQFIMTRAVNGTTYAEANISDVIDFDVAIYDLNGFLGILSLVNDDAEISQSEDGNIKIADARSTIFWPAADPSTVVAPNKPIPFPVASAVTEIKAEDLQQLLRVSRGLQIDTIAITVKEGKIVINGFNKVEDSALTRVKYSLTLGDYDGENTFNFIINMANMKMQPGNYKLLLWAKGKQGAAKFEGEHANYVVALEADSTHDF
> |[Tevenvirinae _Enterobacteria_phage_T4_strain_wild]||_Enterobacteria_phage_T4_strain_wild.gb|Sliding clamp DNA po..|687|KJ477684.1(168922):31904-32590:-1 ^RAST2:fig|1198136.58.peg.58^ Tevenvirinae _Enterobacteria_phage_T4_strain_wild|neighbours:(-1),(-1)|neighbour_genes:Replication factor C..,RNA polymerase bindi..|
MKLSKDTTALLKNFATINSGIMLKSGQFIMTRAVNGTTYAEANISDVIDFDVAIYDLNGFLGILSLVNDDAEISQSEDGNIKIADARSTIFWPAADPSTVVAPNKPIPFPVASAVTEIKAEDLQQLLRVSRGLQIDTIAITVKEGKIVINGFNKVEDSALTRVKYSLTLGDYDGENTFNFIINMANMKMQPGNYKLLLWAKGKQGAAKFEGEHANYVVALEADSTHDF
> |[Tevenvirinae _Enterobacteria_phage_T6]||_Enterobacteria_phage_T6.gb|Sliding clamp DNA po..|687|MH550421.1(168706):29412-30098:-1 ^RAST2:fig|1198136.104.peg.52^ Tevenvirinae _Enterobacteria_phage_T6|neighbours:(-1),(-1)|neighbour_genes:Replication factor C..,RNA polymerase bindi..|
MKLSKDTTALLKNFATINSGIMLKSGQFIMTRAVNGTTYAEANISDVIDFDVAIYDLNGFLGILSLVNDDAEISQSEDGNIKIADARSTIFWPAADPSTVVAPNKPIPFPVASVVTEIKAEDLQQLLRVSRGLQIDTIAITVKEGKIVINGFNKVEDSALTRVKYSLTLGDYDGENTFNFIINMANMKMQPGNYKLLLWAKGKQGAAKFEGEHANYVVALEADSTHDF
>ID:YP_004063738.1 |[Escherichia phage vB_EcoM_VR7]||_Enterobacteria_phage_vB_EcoM-VR7_.gbk|45|696|NC_014792(169285):30310-31005:-1 ^GeneID:10021282^ Enterobacteria phage vB_EcoM-VR7, complete genome.|neighbours:ID:YP_004063737.1(-1),ID:YP_004063739.1(-1)|neighbour_genes:44,rpbA|
MKFSKDTIAVLKNFTSIYSGIMLKPGNTILTRSVTGASYGESEINDTIDFEAAIYDLNGFLSILGLVTDQAEVSLAEDASNIIIKDQRSTIHWPAADPSTIVFPAKKIPFPVAKVIFDLKGSDLQQLLRVAGGLSLDTFAITNKDGKIVIHGYNQLEDKELARPLYSLVCGDYEGDAAFKFIINKLNMKMIPADYRVMLWAKDDKFATKFEGTQASYVIAMEQGSSHEFQD
>ID:YP_006986605.1 |[Escherichia phage vB_EcoM_ACG-C40]||_Enterobacteria_phage_vB_EcoM_ACG-C40_.gbk|sliding clamp DNA po..|687|NC_019399(167396):32140-32826:-1 ^GeneID:13997880^ Enterobacteria phage vB_EcoM_ACG-C40, complete genome.|neighbours:ID:YP_006986604.1(-1),ID:YP_006986606.1(-1)|neighbour_genes:clamp loader subunit,RNA polymerase bindi..|
MKLSKDTTALLKNFATINSGIMLKSGQFIMTRAVNGTTYAEANISDVIDFDVAIYDLNGFLGILSLVNDDAEISQSEDGNIKIADARSTIFWPAADPSTVVAPNKPIPFPVASVVTEIKAEDLQQLLRVSRGLQIDTIAITVKEGKIVINGFNKVEDSALTRVKYSLTLGDYDGENTFNFIINMANMKMQPGNYKLLLWAKGKQGAAKFEGEHANYVVALEADSTHDF
>ID:AWD91620.1 |[Enterobacteria phage vB_EcoM_IME339]||_Enterobacteria_phage_vB_EcoM_IME339_.gbk|sliding clamp DNA po..|687|MH051915(164366):136361-137047:1 ^^ Enterobacteria phage vB_EcoM_IME339, complete genome.|neighbours:ID:AWD91619.1(1),ID:AWD91621.1(1)|neighbour_genes:RNA polymerase bindi..,replication factor C..|
MKLSKDTTALLKNFATINSGIMLKSGQFIMTRAVNGTTYAEANISDTIDFDVAIYDLNGFLGILSLVNDDAEISQSEDGNIKIADARSTIFWPAADPSTVVAPNKPIPFPVASVVTEIKAEDLQQLLRVSRGLQIDTIAITVKEGKIVINGFNKVEDSALTRVKYSLTLGDYDGENTFNFIINMANMKMQPGNYKLLLWAKGKQGAAKFEGEHANYVVALEADSTHDF
>ID:AWD91882.1 |[Enterobacteria phage vB_EcoM_IME340]||_Enterobacteria_phage_vB_EcoM_IME340_.gbk|sliding clamp DNA po..|687|MH051916(165549):137726-138412:1 ^^ Enterobacteria phage vB_EcoM_IME340, complete genome.|neighbours:ID:AWD91881.1(1),ID:AWD91883.1(1)|neighbour_genes:putative RNA polymer..,replication factor C..|
MKLSKDTTALLKNFATINSGIMLKSGQFIMTRAVNGTTYAEANISDTIDFDVAIYDLNGFLGILSLVNDDAEISQSEDGNIKIADARSTIFWPAADPSTVVAPNKPIPFPVASVVTEIKAEDLQQLLRVSRGLQIDTIAITVKEGKIVINGFNKVEDSALTRVKYSLTLGDYDGENTFNFIINMANMKMQPGNYKLLLWAKGKQGAAKFEGEHANYVVALEADSTHDF
>ID:YP_009207231.1 |[Escherichia phage vB_EcoM_VR20]||_Enterobacteria_phage_vB_EcoM_VR20.gbk|sliding clamp|696|NC_028894(170336):29415-30110:-1 ^GeneID:26633730^ Enterobacteria phage vB_EcoM_VR20, complete genome.|neighbours:ID:YP_009207230.1(-1),ID:YP_009207232.1(-1)|neighbour_genes:hypothetical protein,rpbA|
MKFSKDTIAVLKNFTSIYSGIMLKPGNTILTRSVTGASYGESEINDTIDFEAAIYDLNGFLSILGLVTDQAEVSLAEDASNIIIKDQRSTIHWPAADPSTIVFPAKKIPFPVAKVIFDLKGSDLQQLLRVAGGLSLDTFAITNKDGKIVIHGYNQLEDKELARPLYSLVCGDYEGDAAFKFIINKLNMKMIPADYRVMLWAKDDKFATKFEGTQASYVIAMEQGSSHEFQD
>ID:YP_009209797.1 |[Escherichia phage vB_EcoM_VR25]||_Enterobacteria_phage_vB_EcoM_VR25_.gbk|sliding clamp|696|NC_028925(170822):29353-30048:-1 ^GeneID:26636217^ Enterobacteria phage vB_EcoM_VR25, complete genome.|neighbours:ID:YP_009209796.1(-1),ID:YP_009209798.1(-1)|neighbour_genes:clamp loader small s..,rpbA|
MKFSKDTIAVLKNFTSIYSGIMLKPGNTILTRSVTGASYGESEINDTIDFEAAIYDLNGFLSILGLVTDQAEVSLAEDASNIIIKDQRSTIHWPAADPSTIVFPAKKIPFPVAKVIFDLKGSDLQQLLRVAGGLSLDTFAITNKDGKIVIHGYNQLEDKELARPLYSLVCGDYEGDAAFKFIINKLNMKMIPADYRVMLWAKDDKFATKFEGTQASYVIAMEQGSSHEFQD
>ID:YP_009213889.1 |[Escherichia phage vB_EcoM_VR26]||_Enterobacteria_phage_vB_EcoM_VR26_.gbk|DNA polymerase proce..|696|NC_028957(171541):29474-30169:-1 ^GeneID:26640345^ Enterobacteria phage vB_EcoM_VR26, complete genome.|neighbours:ID:YP_009213888.1(-1),ID:YP_009213890.1(-1)|neighbour_genes:clamp loader small s..,putative DNA endonuc..|
MKFSRDTIAVLKNFTSIYSGIMLKPGNTILTRSVTGASYGESEINDTIDFEAAIYDLNGFLSILGLVTDQAEVSLAEDASNIIIKDQRSTIHWPAADPSTIVFPAKKIPFPVAKVIFDLKGSDLQQLLRVAGGLSLDTFAITNKDGKIVIHGYNQLEDKELARPLYSLVCGDYEGDAAFKFIINKLNMKMIPADYRVMLWAKDDKFATKFEGTQASYVIAMEQGSSHEFQD
>ID:YP_009205747.1 |[Enterobacteria phage vB_EcoM_VR5]||_Enterobacteria_phage_vB_EcoM_VR5.gbk|sliding clamp|699|NC_028881(170473):32425-33123:-1 ^GeneID:26632358^ Enterobacteria phage vB_EcoM_VR5, complete genome.|neighbours:ID:YP_009205746.1(-1),ID:YP_009205748.1(-1)|neighbour_genes:clamp loader small s..,rpbA|
MKFSKDTLNILKNFSGINPGIMLKPGNTILTRSVTGASYGEATVSDTFDIEAAIYDLNGFLSILSLVSESAEVSVSEDQTTLIIKDQRSTIKWPIADPSTIAFPSKAIPFPVAEVIFDLKAEDYQQLMRVSSGLSIDTFAITVDDGKIVINGYKQVDDKELTRPLYSLVVADHDGPDFKFIINKTNMKMMPADYHVLLWARGEGQDARFAAKFEGAQASYVLAMEAGSSHSF
> |[Tevenvirinae _Erwinia_phage_Cronus]||_Erwinia_phage_Cronus.gb|Sliding clamp DNA po..|687|MH059636.2(175774):26237-26923:-1 ^RAST2:fig|1198136.105.peg.44^ Tevenvirinae _Erwinia_phage_Cronus|neighbours:(-1),(-1)|neighbour_genes:Replication factor C..,Phage RNA polymerase..|
MKLTKETLNILKNFSTINSGIMLNKGNFIMTRAVNGTIYADAKINDTIDADVAIYDLNGFLSIVSLVGEGAEIGIESDGNISIKDTRSTIYWPSADPSTISFPSKAVQFPVANVIFELKGEDMTQLMRVSRSMGIDTLGITTEDGKIVINGYNKAADSASMKVLYSLTAGEYDGTNEFNFFVNMSNMKMQPSDYKVLIAVVGKKGAIKFEGSHANYVLAFEADSQHNF
>ID:YP_009592908.1 |[Escherichia coli O157 typing phage 3]||_Escherichia_coli_O157_typing_phage_3_.gbk|hypothetical protein|687|NC_041863(168733):115447-116133:1 ^GeneID:40068404^ Escherichia coli O157 typing phage 3, complete genome.|neighbours:ID:YP_009592907.1(1),ID:YP_009592909.1(1)|neighbour_genes:RNA polymerase bindi..,replication factor C..|
MKLSKDTIAILKNFASINSGILLSQGKFIMTRAVNGTTYAEANISDEIDFDVALYDLNSFLSILSLVSDDAEISMHTDGNIKIADTRSTVYWPAADKSTIVFPNKPIQFPVASVITEIKAEDLQQLLRVSRGLQIDTIAITNKDGKIVINGYNKVEDSGLTRPKYSLTLTDYDGSNNFNFVINMANMKIQPGNYKVMLWGAGDKVAAKFESSQVSYVIAMEADSTHDF
>ID:YP_009593067.1 |[Escherichia coli O157 typing phage 6]||_Escherichia_coli_O157_typing_phage_6_.gbk|hypothetical protein|687|NC_041864(160570):52600-53286:-1 ^GeneID:40068564^ Escherichia coli O157 typing phage 6, complete genome.|neighbours:ID:YP_009593066.1(-1),ID:YP_009593068.1(-1)|neighbour_genes:replication factor C..,RNA polymerase bindi..|
MKLSKDTIAILKNFASINSGILLSQGKFIMTRAVNGTTYAEANISDEIDFDVALYDLNSFLSILSLVSDDAEISMHTDGNIKIADTRSTVYWPAADKSTIVFPNKPIQFPVASVITEIKAEDLQQLLRVSRGLQIDTIAITNKDGKIVINGYNKVEDSGLTRPKYSLTLTDYDGSNNFNFVINMANMKIQPGNYKVMLWGAGDKVAAKFESSQVSYVIAMEADSTHDF
>ID:YP_009225206.1 |[Escherichia phage APCEc01]||_Escherichia_phage_APCEc01_.gbk|sliding clamp|687|NC_029091(168771):149957-150643:1 ^GeneID:26796159^ Escherichia phage APCEc01, complete genome.|neighbours:ID:YP_009225205.1(1),ID:YP_009225207.1(1)|neighbour_genes:RNA polymerase bindi..,clamp loader small s..|
MKLSKDTIAILKNFASINSGILLSQGKFIMTRAVNGTTYAEANISDEIDFDVALYDLNSFLSILSLVSDDAEISMHTDGNIKIADTRSTVYWPAADKSTIVFPNKPIQFPVASVITEIKAEDLQQLLRVSRGLQIDTIAITNKDGKIVINGYNKVEDSGLTRPKYSLTLTDYDGSNNFNFVINMANMKIQPGNYKVMLWGAGDKVAAKFESSQVSYVIAMEADSTHDF
> |[Tevenvirinae _Escherichia_phage_AnYang]||_Escherichia_phage_AnYang.gb|Sliding clamp DNA po..|699|MK234886.1(169215):53-751:-1 ^RAST2:fig|1198136.106.peg.1^ Tevenvirinae _Escherichia_phage_AnYang|neighbours:start(),(-1)|neighbour_genes:start(),RpbA RNA polymerase ..|
MKFSKETLNILKNFSGINPGIMLKPGNTILTRSVTGASYGEATVSDTFDIEAAIYDLNGFLSILSLVSDSAEVSVSEDQTTLIIKDQRSTIKWPIADPSTIAFPSKAIPFPVAEVIFDLKAEDYQQLMRVSSGLSIDTFAITTDNGKIVINGYKQVDDKDLARPLYSLVVADHDGPEFKFIINKTNMKMMPADYHVLLWARGEGQDARFAAKFEGSQASYVLAMEAGSSHSF
> |[Tevenvirinae Escherichia_phage_CF2]||_Escherichia_phage_CF2.gb|Sliding clamp DNA po..|687|NC_041919.1(168188):126630-127316:1 ^RAST2:fig|1198136.52.peg.204^ Tevenvirinae Escherichia_phage_CF2|neighbours:(1),(1)|neighbour_genes:RNA polymerase bindi..,Replication factor C..|
MKLSKDTLNILKNFATINSGIMLKSGQFIMTRAVNGTTYAEANISDVIDFDVAIYDLNGFLGILSLVNDDAEISQSEDGNIKIADARSTIFWPAADPSTVVAPNKPIPFPVASVVTEIKAEDLQQLLRVSRGLQIDTIAITVKEGKIVINGFNKVEDSALTRVKYSLTLGDYDGENTFNFIINMANMKMQPGNYKLLLWAKGKQGAAKFEGEHANYVVALEADSTHDF
>ID:QBO61063.1 |[Escherichia phage D5505]||_Escherichia_phage_D5505_.gbk|putative sliding cla..|687|MK327929(168049):29871-30557:-1 ^^ Escherichia phage D5505, complete genome.|neighbours:ID:QBO61062.1(-1),ID:QBO61064.1(-1)|neighbour_genes:putative clamp loade..,RNA polymerase bindi..|
MKLSKDTLNILKNFATINSGIMLKSGQFIMTRAVNGTTYAEANISDVIDFDVAIYDLNGFLGILSLVNDDAEISQSEDGNIKIADARSTIFWPAADPSTVVAPNKPIPFPVASVVTEIKAEDLQQLLRVSRGLQIDTIAITVKEGKIVINGFNKVEDSALTRVKYSLTLGDYDGENTFNFIINMANMKMQPGNYKLLLWAKGKQGAAKFEGEHANYVVALEADSTHDF
> |[Tevenvirinae Escherichia_phage_ECD7]||_Escherichia_phage_ECD7.gb|Sliding clamp DNA po..|687|NC_041936.1(164706):22406-23092:-1 ^RAST2:fig|1198136.56.peg.37^ Tevenvirinae Escherichia_phage_ECD7|neighbours:(-1),(-1)|neighbour_genes:Replication factor C..,Phage protein|
MKLTKETIATLKNFSAINPGIILKKGNVLITKNMTNVVYGEATLNQELEHEIGIYDLNSFLGILNLVGDEADITVDDRTGNIRVSNDRLKINYPGASAAAIVSPKGRVTPPASDVDYELSNDDLKQLMKMSNQLKVDRLEFLPIDGRLMIKGWEEIDKNNPNEMFCLDMGEYTGTADFHFFIRKDNMKLVATDFGDYKLSFTRRKAVWLASETVSYMIACDLDSSYTD
>ID:YP_009102526.1 |[Escherichia phage ECML-134]||_Escherichia_phage_ECML-134_.gbk|hypothetical protein|687|NC_025449(166783):29312-29998:-1 ^GeneID:22111709^ Escherichia phage ECML-134, complete genome.|neighbours:ID:YP_009102525.1(-1),ID:YP_009102527.1(-1)|neighbour_genes:hypothetical protein,hypothetical protein|
MKLSKDTTALLKNFATINSGIMLKSGQFIMTRAVNGTTYAEANISDVIDFDVAIYDLNGFLGILSLVNDDAEISQSEDGNIKIADARSTIFWPAADPSTVVAPNKPIPFPVASVVTEIKAEDLQQLLRVSRGLQIDTIAITVKEGKIVINGFNKVEDSALTRVKYSLTLGDYDGENTFNFIINMANMKMQPGNYKLLLWAKGKQGAAKFEGEHANYVVALEADSTHDF
> |[Tevenvirinae Escherichia_phage_EcWhh-1]||_Escherichia_phage_EcWhh-1.gb|Sliding clamp DNA po..|699|MH791409.1(170524):94151-94849:-1 ^RAST2:fig|1198136.71.peg.155^ Tevenvirinae Escherichia_phage_EcWhh-1|neighbours:(-1),(-1)|neighbour_genes:Replication factor C..,RNA polymerase (EC 2..|
MKFSKETLNILKNFSGINPGIMLKPGNTILTRSVTGASYGEATVSDTFDIEAAIYDLNGFLSILSLVSESAEVSVSEDQTTLIIKDQRSTIKWPIADPSTIAFPSKAIPFPVAEVIFDLKAEDYQQLMRVSSGLSIDTFAITVDDGKIVINGYKQVDDKELTRPLYSLVVADHDGPDFKFIINKTNMKMMPADYHVLLWARGEGQDARFAAKFEGTQASYVLAMEAGSSHSF
> |[Tevenvirinae Escherichia_phage_HP3]||_Escherichia_phage_HP3.gb|Sliding clamp DNA po..|687|NC_041920.1(170254):44541-45227:-1 ^RAST2:fig|1198136.53.peg.80^ Tevenvirinae Escherichia_phage_HP3|neighbours:(-1),(-1)|neighbour_genes:Replication factor C..,Phage RNA polymerase..|
MKLSKDTIAILKNFASINSGILLSQGKFIMTRAVNGTTYAEANISDEIDFDVALYDLNSFLSILSLVSDDAEISMHTDGNIKIADTRSTVYWPAADKSTIVFPNKPIQFPVASVITEIKAEDLQQLLRVSRGLQIDTIAITNKDGKIVINGYNKVEDSGLTRPKYSLTLTDYDGSNNFNFVINMANMKIQPGNYKVMLWGAGDKVAAKFESSQVSYVIAMEADSTHDF
> |[Tevenvirinae _Escherichia_phage_HY01]||_Escherichia_phage_HY01.gb|Sliding clamp DNA po..|687|NC_027349.1(166977):30083-30769:-1 ^RAST2:fig|1198136.95.peg.56^ Tevenvirinae _Escherichia_phage_HY01|neighbours:(-1),(-1)|neighbour_genes:Replication factor C..,RNA polymerase bindi..|
MKLSKDTTALLKNFATINSGIMLKSGQFIMTRAVNGTTYAEANISDTIDFDVAIYDLNGFLGILSLVNDDAEISQSEDGNIKIADARSTIFWPAADPSTVVAPNKPIPFPVASVVTEIKAEDLQQLLRVSRGLQIDTIAITVKEGKIVINGFNKVEDSALTRVKYSLTLGDYDGENTFNFIINMANMKMQPGNYKLLLWAKGKQGAAKFEGEHANYVVALEADSTHDF
>ID:YP_009284135.1 |[Escherichia phage HY03]||_Escherichia_phage_HY03.gbk|putative sliding cla..|687|NC_031047(170770):90596-91282:1 ^GeneID:29079003^ Escherichia phage HY03, complete genome.|neighbours:ID:YP_009284134.1(1),ID:YP_009284136.1(1)|neighbour_genes:putative RNA polymer..,hypothetical protein|
MKLSKDTLNILKNFATINSGIMLKSGQFIMTRAVNGTTYAEANISDVIDFDVAIYDLNGFLGILSLVNDDAEISQSEDGNIKIADARSTIFWPAADPSTVVAPNKPIPFPVASVVTEIKAEDLQQLLRVSRGLQIDTIAITVKEGKIVINGFNKVEDSALTRVKYSLTLGDYDGENTFNFIINMANMKMQPGNYKLLLWAKGKQGAAKFEGEHANYVVALEADSTHDF
>ID:BBG28574.1 |[Escherichia phage KIT03]||_Escherichia_phage_KIT03_DNA_.gbk|sliding clamp, DNA p..|687|AP018932(166848):30264-30950:-1 ^^ Escherichia phage KIT03 DNA, complete sequence.|neighbours:ID:BBG28573.1(-1),ID:BBG28575.1(-1)|neighbour_genes:clamp loader subunit..,RNA polymerase bindi..|
MKLSKDTTALLKNFATINSGIMLKSGQFIMTRAVNGTTYAEANISDVIDFDVAIYDLNGFLGILSLVNDDAEISQSEDGNIKIADARSTIFWPAADPSTVVAPNKPIPFPVASVVTEIKAEDLQQLLRVSRGLQIDTIAITVKEGKIVINGFNKVEDSALTRVKYSLTLGDYDGENTFNFIINMANMKMQPGNYKLLLWAKGKQGAAKFEGEHANYVVALEADSTHDF
>ID:YP_008060568.1 |[Escherichia phage Lw1]||_Escherichia_phage_Lw1_.gbk|sliding clamp DNA po..|666|NC_021344(176227):27471-28136:-1 ^GeneID:16205026^ Escherichia phage Lw1, complete genome.|neighbours:ID:YP_008060567.1(-1),ID:YP_008060569.1(-1)|neighbour_genes:clamp-loader subunit,RpbA domain-containi..|
MKFSKQTIDILKNFSQINPSIMLTKGSFIMTKTINSVVYAEAEIPDVIDEDVGIYDLNSFLNMLNVVGSDADVTHDLSTGEIVIRGEKMKIVERSCDPTTIVKPKKRLQMPVADLIFQISANDFEKLIKASRMMKLTDLSVEPINGKLVITAKSKESQSTFSVEVGDYEGDNVFNFDMKIDNMQFINSDYKVEISAQGAAKFSSENGVAYVVVLEATSQFK
> |[Tevenvirinae _Escherichia_phage_MX01]||_Escherichia_phage_MX01.gb|Sliding clamp DNA po..|699|NC_031934.1(168929):32939-33637:-1 ^RAST2:fig|1198136.96.peg.54^ Tevenvirinae _Escherichia_phage_MX01|neighbours:(-1),(-1)|neighbour_genes:hypothetical protein,RpbA RNA polymerase ..|
MKFSKETLNILKNFSGINPGIMLKPGNTILTRSVTGASYGEATVSDTFDIEAAIYDLNGFLSILSLVSESAEVSVSEDQTTLIIKDQRSTIKWPIADPSTIAFPSKKIPFPVAEVIFDLKAEDYQQLMRVSSGLSIDTFAITTDNGKIVINGYKQVDDKELTRPLYSLVVADHDGPEFKFIINKTNMKMMPADYHVLLWARGEGQDARFAAKFEGSQASYVLAMEAGSSHSF
>ID:AYR03969.1 |[Escherichia phage OLB35]||_Escherichia_phage_OLB35_.gbk|sliding clamp|687|MH992122(169140):35587-36273:-1 ^^ UNVERIFIED: Escherichia phage OLB35, complete genome.|neighbours:ID:AYR03968.1(-1),ID:AYR03970.1(-1)|neighbour_genes:clamp loader small s..,RNA polymerase bindi..|
MKLSKDTIAILKNFASINSGILLSQGKFIMTRAVNGTTYAEANISDEIDFDVALYDLNSFLSILSLVSDDAEISMHTDGNIKIADTRSTVYWPAADKSTIVFPNKPIQFPVASVITEIKAEDLQQLLRVSRGLQIDTIAITNKDGKIVINGYNKVEDSGLTRPKYSLTLTDYDGSNNFNFVINMANMKIQPGNYKVMLWGAGDKVAAKFESSQVSYVIAMEADSTHDF
> |[Tevenvirinae _Escherichia_phage_PE37]||_Escherichia_phage_PE37.gb|Sliding clamp DNA po..|687|KU925172.1(166423):132048-132734:1 ^RAST2:fig|1198136.98.peg.219^ Tevenvirinae _Escherichia_phage_PE37|neighbours:(1),(1)|neighbour_genes:RNA polymerase bindi..,Replication factor C..|
MKLSKDTTALLKNFATINSGIMLKSGQFIMTRAVNGTTYAEANISDTIDFDVAIYDLNGFLGILSLVNDDAEISQSEDGNIKIADARSTIFWPAADPSTVVAPNKPIPFPVASVVTEIKAEDLQQLLRVSRGLQIDTIAITVKEGKIVINGFNKVEDSALTRVKYSLTLGDYDGENTFNFIINMANMKMQPGNYKLLLWAKGKQGAAKFEGEHANYVVALEADSTHDF
>ID:BBC14388.1 |[Escherichia phage PP01]||_Escherichia_phage_PP01.gbk|45|687|LC348379(167812):30407-31093:-1 ^^ Escherichia phage PP01 DNA, complete sequence.|neighbours:ID:BBC14387.1(-1),ID:BBC14389.1(-1)|neighbour_genes:44,rpbA|
MKLSKDTTALLKNFATINSGIMLKSGQFIMTRAVNGTTYAEANISDTIDFDVAIYDLNGFLGILSLVNDDAEISQSEDGNIKIADARSTIFWPAADPSTVVAPNKPIPFPVASVVTEIKAEDLQQLLRVSRGLQIDTIAITVKEGKIVINGFNKVEDSALTRVKYSLTLGDYDGENTFNFIINMANMKMQPGNYKLLLWAKGKQGAAKFEGEHANYVVALEADSTHDF
> |[Tevenvirinae _Escherichia_phage_SF]||_Escherichia_phage_SF.gb|Sliding clamp DNA po..|687|MH359124.1(168695):86356-87042:1 ^RAST2:fig|1198136.100.peg.151^ Tevenvirinae _Escherichia_phage_SF|neighbours:(1),(1)|neighbour_genes:Phage RNA polymerase..,Replication factor C..|
MKLSKDTIAILKNFASINSGILLSQGKFIMTRAVNGTTYAEANISDEIDFDVALYDLNSFLSILSLVSDDAEISMHTDGNIKIADTRSTVYWPAADKSTIVFPNKPIQFPVASVITEIKAEDLQQLLRVSRGLQIDTIAITNKDGKIVINGYNKVEDSGLTRPKYSLTLTDYDGSNNFNFVINMANMKIQPGNYKVMLWGAGDKVAAKFESPQVSYVIAMEADSTHDF
>ID:YP_009608348.1 |[Escherichia phage ST0]||_Escherichia_phage_ST0.gbk|sliding clamp|687|NC_041990(170496):26660-27346:1 ^GeneID:40084370^ Escherichia phage ST0, complete genome.|neighbours:ID:YP_009608347.1(1),ID:YP_009608349.1(1)|neighbour_genes:RNA polymerase bindi..,clamp loader subunit|
MKLSKDTIAILKNFASINSGILLSQGKFIMTRAVNGTTYAEANISDEIDFDVALYDLNSFLSILSLVSDDAEISMHTDGNIKIADTRSTVYWPAADKSTIVFPNKPIQFPVASVITEIKAEDLQQLLRVSRGLQIDTIAITNKDGKIVINGYNKVEDSGLTRPKYSLTLTDYDGSNNFNFVINMANMKIQPGNYKVMLWGAGDKVAAKFESSQVSYVIAMEADSTHDF
>ID:BBC14666.1 |[Escherichia phage T2]||_Escherichia_phage_T2.gbk|45|687|LC348380(163825):29827-30513:-1 ^^ Escherichia phage T2 DNA, complete sequence.|neighbours:ID:BBC14665.1(-1),ID:BBC14667.1(-1)|neighbour_genes:44,rpbA|
MKLSKDTTALLKNFATINSGIMLKSGQFIMTRAVNGTTYAEANISDVIDFDVAIYDLNGFLGILSLVNDDAEISQSEDGNIKIADARSTIFWPAADPSTVVAPNKPIPFPVASVVTEIKAEDLQQLLRVSRGLQIDTIAITVKEGKIVINGFNKVEDSALTRVKYSLTLGDYDGENTFNFIINMANMKMQPGNYKLLLWAKGKQGAAKFEGEHANYVVALEADSTHDF
>ID:YP_009281393.1 |[Escherichia phage UFV-AREG1]||_Escherichia_phage_UFV-AREG1_.gbk|sliding clamp DNA po..|687|NC_031030(170788):30074-30760:-1 ^GeneID:29063586^ Escherichia phage UFV-AREG1, complete genome.|neighbours:ID:YP_009281392.1(-1),ID:YP_009281394.1(-1)|neighbour_genes:sliding-clamp-loader..,putative RNA polymer..|
MKLSKDTTALLKNFATINSGIMLKSGQFIMTRAVNGTTYAEANISDVIDFDVAIYDLNGFLGILSLVNDDAEISQSEDGNIKIADARSTIFWPAADPSTVVAPNKPIPFPVASVVTEIKAEDLQQLLRVSRGLQIDTIAITVKEGKIVINGFNKVEDSALTRVKYSLTLGDYDGENTFNFIINMANMKMQPGNYKLLLWAKGKQGAAKFEGEHANYVVALEADSTHDF
>ID:YP_009323253.1 |[Escherichia phage WG01]||_Escherichia_phage_WG01_.gbk|sliding clamp DNA po..|699|NC_031928(169936):32067-32765:-1 ^GeneID:30308379^ Escherichia phage WG01, complete genome.|neighbours:ID:YP_009323252.1(-1),ID:YP_009323254.1(-1)|neighbour_genes:hypothetical protein,hypothetical protein|
MKFSKETLNILKNFSGINPGIMLKPGNTILTRSVTGASYGEATVNDTFDIEAAIYDLNGFLSILSLVSESAEVSVSEDQTTLIIKDQRSTIKWPIADPSTIAFPSKAIPFPVAEVIFDLKAEDYQQLMRVSSGLSIDTFAITVDNGKIVINGYKQVDDKDLARPLYSLVVADHDGPEFKFIINKTNMKMMPADYHVLLWARGEGQDARFAAKFEGSQASYVLAMEAGSSHSF
>ID:YP_009030661.1 |[Escherichia phage vB_EcoM_112]||_Escherichia_phage_e112_.gbk|sliding clamp DNA po..|687|NC_024125(168470):31921-32607:-1 ^GeneID:19485204^ Escherichia phage e11/2, complete genome.|neighbours:ID:YP_009030660.1(-1),ID:YP_009030662.1(-1)|neighbour_genes:clamp loader subunit..,RNA polymerase bindi..|
MKLSKDTTALLKNFATINSGIMLKSGQFIMTRAVNGTTYAEANISDTIDFDVAIYDLNGFLGILSLVNDDAEISQSEDGNIKIADARSTIFWPAADPSTVVAPNKPIPFPVASVVTEIKAEDLQQLLRVSRGLQIDTIAITVKEGKIVINGFNKVEDSALTRVKYSLTLGDYDGENTFNFIINMANMKMQPGNYKLLLWAKGKQGAAKFEGEHANYVVALEADSTHDF
>ID:AYN56362.1 |[Escherichia phage p000v]||_Escherichia_phage_p000v_.gbk|DNA polymerase proce..|687|MK047717(167803):114902-115588:1 ^^ Escherichia phage p000v, complete genome.|neighbours:ID:AYN56361.1(1),ID:AYN56363.1(1)|neighbour_genes:15 kDa RNA polymeras..,sliding-clamp-loader..|
MKLSKDTIAILKNFASINSGILLSQGKFIMTRAVNGTTYAEANISDEIDFDVALYDLNSFLSILSLVSDDAEISMHTDGNIKIADTRSTVYWPAADKSTIVFPNKPIQFPVASVITEIKAEDLQQLLRVSRGLQIDTIAITNKDGKIVINGYNKVEDSGLTRPKYSLTLTDYDGSNNFNFVINMANMKIQPGNYKVMLWGAGDKVAAKFESSQVSYVIAMEADSTHDF
> |[Tevenvirinae _Escherichia_phage_p000y]||_Escherichia_phage_p000y.gb|Sliding clamp DNA po..|687|MK047718.1(169872):57401-58087:1 ^RAST2:fig|1198136.97.peg.115^ Tevenvirinae _Escherichia_phage_p000y|neighbours:(1),(1)|neighbour_genes:Phage RNA polymerase..,Replication factor C..|
MKLSKDTIAILKNFASINSGILLSQGKFIMTRAVNGTTYAEANISDEIDFDVALYDLNSFLSILSLVSDDAEISMHTDGNIKIADTRSTVYWPAADKSTIVFPNKPIQFPVASVITEIKAEDLQQLLRVSRGLQIDTIAITNKDGKIVINGYNKVEDSGLTRPKYSLTLTDYDGSNNFNFVINMANMKIQPGNYKVMLWGAGDKVAAKFESSQVSYVIAMEADSTHDF
> |[Tevenvirinae _Escherichia_phage_slur02]||_Escherichia_phage_slur02.gb|Sliding clamp DNA po..|687|NC_028927.1(167298):101674-102360:-1 ^RAST2:fig|1198136.99.peg.167^ Tevenvirinae _Escherichia_phage_slur02|neighbours:(-1),(-1)|neighbour_genes:Replication factor C..,RNA polymerase bindi..|
MKLSKDTTALLKNFATINSGIMLKSGQFIMTRAVNGTTYAEANISDTIDFDVAIYDLNGFLGILSLVNDDAEISQSEDGNIKIADARSTIFWPAADPSTVVAPNKPIPFPVASVVTEIKAEDLQQLLRVSRGLQIDTIAITVKEGKIVINGFNKVEDSALTRVKYSLTLGDYDGENTFNFIINMANMKMQPGNYKLLLWAKGKQGAAKFEGEHANYVVALEADSTHDF
>ID:YP_009625194.1 |[Escherichia phage slur03]||_Escherichia_phage_slur03_.gbk|putative sliding cla..|687|NC_042129(167467):138688-139374:1 ^GOA:A0A0M7Q9E2,GeneID:40102076,InterPro:IPR004190,InterPro:IPR015200,UniProtKB/TrEMBL:A0A0M7Q9E2^ Escherichia phage slur03, complete genome.|neighbours:ID:YP_009625193.1(1),ID:YP_009625195.1(1)|neighbour_genes:RNA polymerase bindi..,replication factor C..|
MKLSKDTLNILKNFATINSGIMLKSGQFIMTRAVNGTTYAEANISDVIDFDVAIYDLNGFLGILSLVNDDAEISQSEDGNIKIADARSTIFWPAADPSTVVAPNKPIPFPVASVVTEIKAEDLQQLLRVSRGLQIDTIAITVKEGKIVINGFNKVEDSALTRVKYSLTLGDYDGENTFNFIINMANMKMQPGNYKLLLWAKGKQGAAKFEGEHANYVVALEADSTHDF
>ID:YP_009625274.1 |[Escherichia phage slur04]||_Escherichia_phage_slur04_.gbk|hypothetical protein|687|NC_042130(167298):16187-16873:-1 ^GOA:A0A0M7Q9L3,GeneID:40102179,InterPro:IPR004190,InterPro:IPR015200,UniProtKB/TrEMBL:A0A0M7Q9L3^ Escherichia phage slur04, complete genome.|neighbours:ID:YP_009625273.1(-1),ID:YP_009625275.1(-1)|neighbour_genes:replication factor C..,Phage RNA polymerase..|
MKLSKDTTALLKNFATINSGIMLKSGQFIMTRAVNGTTYAEANISDTIDFDVAIYDLNGFLGILSLVNDDAEISQSEDGNIKIADARSTIFWPAADPSTVVAPNKPIPFPVASVVTEIKAEDLQQLLRVSRGLQIDTIAITVKEGKIVINGFNKVEDSALTRVKYSLTLGDYDGENTFNFIINMANMKMQPGNYKLLLWAKGKQGAAKFEGEHANYVVALEADSTHDF
> |[Tevenvirinae _Escherichia_phage_slur07]||_Escherichia_phage_slur07.gb|Sliding clamp DNA po..|687|NC_028780.1(167124):132264-132950:1 ^RAST2:fig|1198136.89.peg.213^ Tevenvirinae _Escherichia_phage_slur07|neighbours:(1),(1)|neighbour_genes:RNA polymerase bindi..,Replication factor C..|
MKLSKDTTALLKNFATINSGIMLKSGQFIMTRAVNGTTYAEANISDVIDFDVAIYDLNGFLGILSLVNDDAEISQSEDGNIKIADARSTIFWPAADPSTVVAPNKPIPFPVASVVTEIKAEDLQQLLRVSRGLQIDTIAITVKEGKIVINGFNKVEDSALTRVKYSLTLGDYDGENTFNFIINMANMKMQPGNYKLLLWAKGKQGAAKFEGEHANYVVALEADSTHDF
>ID:CUL02738.1 |[Escherichia phage slur08]||_Escherichia_phage_slur08_.gbk|hypothetical protein|687|LN881733(167467):135935-136621:1 ^GOA:A0A0M7QBY3,InterPro:IPR004190,InterPro:IPR015200,UniProtKB/TrEMBL:A0A0M7QBY3^ Escherichia phage slur08, complete genome.|neighbours:ID:CUL02737.1(1),ID:CUL02739.1(1)|neighbour_genes:Phage RNA polymerase..,replication factor C..|
MKLSKDTLNILKNFATINSGIMLKSGQFIMTRAVNGTTYAEANISDVIDFDVAIYDLNGFLGILSLVNDDAEISQSEDGNIKIADARSTIFWPAADPSTVVAPNKPIPFPVASVVTEIKAEDLQQLLRVSRGLQIDTIAITVKEGKIVINGFNKVEDSALTRVKYSLTLGDYDGENTFNFIINMANMKMQPGNYKLLLWAKGKQGAAKFEGEHANYVVALEADSTHDF
>ID:CUL02828.1 |[Escherichia phage slur11]||_Escherichia_phage_slur11_.gbk|hypothetical protein|687|LN881734(167298):19733-20419:-1 ^GOA:A0A0M7QC60,InterPro:IPR004190,InterPro:IPR015200,UniProtKB/TrEMBL:A0A0M7QC60^ Escherichia phage slur11, complete genome.|neighbours:ID:CUL02827.1(-1),ID:CUL02829.1(-1)|neighbour_genes:replication factor C..,Phage RNA polymerase..|
MKLSKDTTALLKNFATINSGIMLKSGQFIMTRAVNGTTYAEANISDTIDFDVAIYDLNGFLGILSLVNDDAEISQSEDGNIKIADARSTIFWPAADPSTVVAPNKPIPFPVASVVTEIKAEDLQQLLRVSRGLQIDTIAITVKEGKIVINGFNKVEDSALTRVKYSLTLGDYDGENTFNFIINMANMKMQPGNYKLLLWAKGKQGAAKFEGEHANYVVALEADSTHDF
>ID:CUL03614.1 |[Escherichia phage slur13]||_Escherichia_phage_slur13_.gbk|hypothetical protein|687|LN881737(167299):41555-42241:-1 ^GOA:A0A0M7QE39,InterPro:IPR004190,InterPro:IPR015200,UniProtKB/TrEMBL:A0A0M7QE39^ Escherichia phage slur13, complete genome.|neighbours:ID:CUL03613.1(-1),ID:CUL03615.1(-1)|neighbour_genes:replication factor C..,Phage RNA polymerase..|
MKLSKDTTALLKNFATINSGIMLKSGQFIMTRAVNGTTYAEANISDTIDFDVAIYDLNGFLGILSLVNDDAEISQSEDGNIKIADARSTIFWPAADPSTVVAPNKPIPFPVASVVTEIKAEDLQQLLRVSRGLQIDTIAITVKEGKIVINGFNKVEDSALTRVKYSLTLGDYDGENTFNFIINMANMKMQPGNYKLLLWAKGKQGAAKFEGEHANYVVALEADSTHDF
>ID:YP_009180828.1 |[Escherichia phage slur14]||_Escherichia_phage_slur14_.gbk|hypothetical protein|687|NC_028448(167467):140306-140992:-1 ^GOA:A0A0M7QDP9,GeneID:26227994,InterPro:IPR004190,InterPro:IPR015200,UniProtKB/TrEMBL:A0A0M7QDP9^ Escherichia phage slur14, complete genome.|neighbours:ID:YP_009180827.1(-1),ID:YP_009180829.1(-1)|neighbour_genes:replication factor C..,Phage RNA polymerase..|
MKLSKDTLNILKNFATINSGIMLKSGQFIMTRAVNGTTYAEANISDVIDFDVAIYDLNGFLGILSLVNDDAEISQSEDGNIKIADARSTIFWPAADPSTVVAPNKPIPFPVASVVTEIKAEDLQQLLRVSRGLQIDTIAITVKEGKIVINGFNKVEDSALTRVKYSLTLGDYDGENTFNFIINMANMKMQPGNYKLLLWAKGKQGAAKFEGEHANYVVALEADSTHDF
>ID:AVH85886.1 |[Escherichia phage vB_EcoM-G28]||_Escherichia_phage_vB_EcoM-G28.gbk|putative sliding cla..|687|MG867727(170121):31400-32086:-1 ^^ Escherichia phage vB_EcoM-G28, complete genome.|neighbours:ID:AVH85885.1(-1),ID:AVH85887.1(-1)|neighbour_genes:putative clamp loade..,putative RNA polymer..|
MKLSKDTTALLKNFATINSGIMLKSGQFIMTRAVNGTTYAEANISDTIDFDVAIYDLNGFLGILSLVNDDAEISQSEDGNIKIADARSTIFWPAADPSTVVAPNKPIPFPVASVVTEIKAEDLQQLLRVSRGLQIDTIAITVKEGKIVINGFNKVEDSALTRVKYSLTLGDYDGENTFNFIINMANMKMQPGNYKLLLWAKGKQGAAKFEGEHANYVVALEADSTHDF
>ID:QDF15078.1 |[Escherichia phage vB_EcoM-Sa45lw]||_Escherichia_phage_vB_EcoM-Sa45lw_.gbk|sliding clamp DNA po..|687|MK977694(167353):30207-30893:-1 ^^ Escherichia phage vB_EcoM-Sa45lw, complete genome.|neighbours:ID:QDF15077.1(-1),ID:QDF15079.1(-1)|neighbour_genes:clamp loader subunit..,RNA polymerase bindi..|
MKLSKDTTALLKNFATINSGIMLKSGQFIMTRAVNGTTYAEANISDVIDFDVAIYDLNGFLGILSLVNDDAEISQSEDGNIKIADARSTIFWPAADPSTVVAPNKPIPFPVASVVTEIKAEDLQQLLRVSRGLQIDTIAITVKEGKIVINGFNKVEDSALTRVKYSLTLGDYDGENTFNFIINMANMKMQPGNYKLLLWAKGKQGAAKFEGEHANYVVALEADSTHDF
>ID:YP_009290321.1 |[Escherichia phage vB_EcoM-UFV13]||_Escherichia_phage_vB_EcoM-UFV13_.gbk|sliding clamp DNA po..|687|NC_031103(165772):30425-31111:-1 ^GeneID:29081117^ Escherichia phage vB_EcoM-UFV13, complete genome.|neighbours:ID:YP_009290320.1(-1),ID:YP_009290322.1(-1)|neighbour_genes:DNA polymerase clamp..,hypothetical protein|
MKLSKDTTALLKNFATINSGIMLKSGQFIMTRAVNGTTYAEANISDTIDFDVAIYDLNGFLGILSLVNDDAEISQSEDGNIKIADARSTIFWPAADPSTVVAPNKPIPFPVASVVTEIKAEDLQQLLRVSRGLQIDTIAITVKEGKIVINGFNKVEDSALTRVKYSLTLGDYDGENTFNFIINMANMKMQPGNYKLLLWAKGKQGAAKFEGEHANYVVALEADSTHDF
>ID:AUV60914.1 |[Escherichia phage vB_EcoM-fFiEco06]||_Escherichia_phage_vB_EcoM-fFiEco06_.gbk|sliding clamp DNA po..|687|MG781190(167076):30500-31186:-1 ^^ Escherichia phage vB_EcoM-fFiEco06, complete genome.|neighbours:ID:AUV60913.1(-1),ID:AUV60915.1(-1)|neighbour_genes:clamp loader subunit,rpbA|
MKLSKDTTALLKNFATINSGIMLKSGQFIMTRAVNGTTYAEANISDVIDFDVAIYDLNGFLGILSLVNDDAEISQSEDGNIKIADARSTIFWPAADPSTVVAPNKPIPFPVASVVTEIKAEDLQQLLRVSRGLQIDTIAITVKEGKIVINGFNKVEDSALTRVKYSLTLGDYDGENTFNFIINMANMKMQPGNYKLLLWAKGKQGAAKFEGEHANYVVALEADSTHDF
>ID:AUV61187.1 |[Escherichia phage vB_EcoM-fHoEco02]||_Escherichia_phage_vB_EcoM-fHoEco02_.gbk|sliding clamp DNA po..|687|MG781191(167064):30500-31186:-1 ^^ Escherichia phage vB_EcoM-fHoEco02, complete genome.|neighbours:ID:AUV61186.1(-1),ID:AUV61188.1(-1)|neighbour_genes:clamp loader subunit,rpbA|
MKLSKDTTTLLKNFATINSGIMLKSGQFIMTRAVNGTTYAEANISDVIDFDVAIYDLNGFLGILSLVNDDAEISQSEDGNIKIADARSTIFWPAADPSTVVAPNKPIPFPVASVVTEIKAEDLQQLLRVSRGLQIDTIAITVKEGKIVINGFNKVEDSALTRVKYSLTLGDYDGENTFNFIINMANMKMQPGNYKLLLWAKGKQGAAKFEGEHANYVVALEADSTHDF
>ID:AYP69783.1 |[Escherichia phage vB_EcoM_DalCa]||_Escherichia_phage_vB_EcoM_DalCa_.gbk|sliding clamp DNA po..|687|MH992510(166040):30243-30929:-1 ^^ Escherichia phage vB_EcoM_DalCa, complete genome.|neighbours:ID:AYP69761.1(-1),ID:AYP69846.1(-1)|neighbour_genes:DNA polymerase clamp..,RNA polymerase bindi..|
MKLSKDTLNILKNFATINSGIMLKSGQFIMTRAVNGTTYAEANISDVIDFDVAIYDLNGFLGILSLVNDDAEISQSEDGNIKIADARSTIFWPAADPSTVVAPNKPIPFPVASVVTEIKAEDLQQLLRVSRGLQIDTIAITVKEGKIVINGFNKVEDSALTRVKYSLTLGDYDGENTFNFIINMANMKMQPGNYKLLLWAKGKQGAAKFEGEHANYVVALEADSTHDF
>ID:QBO63569.1 |[Escherichia phage vB_EcoM_G10400]||_Escherichia_phage_vB_EcoM_G10400.gbk|putative sliding cla..|687|MK327937(170182):30233-30919:-1 ^^ Escherichia phage vB_EcoM_G10400, complete genome.|neighbours:ID:QBO63568.1(-1),ID:QBO63570.1(-1)|neighbour_genes:putative clamp loade..,hypothetical protein|
MKLSKDTLNILKNFATINSGIMLKSGQFIMTRAVNGTTYAEANISDVIDFDVAIYDLNGFLGILSLVNDDAEISQSEDGNIKIADARSTIFWPAADPSTVVAPNKPIPFPVASVVTEIKAEDLQQLLRVSRGLQIDTIAITVKEGKIVINGFNKVEDSALTRVKYSLTLGDYDGENTFNFIINMANMKMQPGNYKLLLWAKGKQGAAKFEGEHANYVVALEADSTHDF
>ID:QBO62187.1 |[Escherichia phage vB_EcoM_G2248]||_Escherichia_phage_vB_EcoM_G2248.gbk|putative sliding cla..|687|MK327932(170678):21275-21961:-1 ^^ Escherichia phage vB_EcoM_G2248, complete genome.|neighbours:ID:QBO62186.1(-1),ID:QBO62188.1(-1)|neighbour_genes:putative clamp loade..,hypothetical protein|
MKLTKETIATLKNFSAINPGIILKKGNVLITKNMTNVVYGEATLNQELEHEIGIYDLNSFLGILNLVGDEADITVDDRTGNIRVSNDRLKINYPGASAAAIVSPKGRVTPPASDVDYELSNDDLKQLMKMSNQLKVDRLEFLPIDGRLMIKGWEEIDKNNPNEMFCLDMGEYTGTADFHFFIRKDNMKLVATDFGDYKLSFTRRKAVWLASETVSYMIACDLDSSYTD
> |[Tevenvirinae Escherichia_phage_vB_EcoM_G2285]||_Escherichia_phage_vB_EcoM_G2285.gb|Sliding clamp DNA po..|687|MK327933.1(166675):35759-36445:-1 ^RAST2:fig|1198136.60.peg.59^ Tevenvirinae Escherichia_phage_vB_EcoM_G2285|neighbours:(-1),(-1)|neighbour_genes:Replication factor C..,hypothetical protein|
MKLSRETVNILKNFASINSGILLSQGKFIMTRAVNGTTYAEANISDEIDFDVALYDLNSFLSILSLVSDDAEISMHTDGNIKIADTRSTVYWPAADKSTIVFPNKPIQFPVASVITEIKAEDLQQLLRVSRGLQIDTIAITNKDGKIVINGYNKVEDSGLTRPKYSLTLTDYDGSNNFNFVINMANMKIQPGNYKVMLWGAGDKVAAKFESSQVSYVIAMEADSTHDF
> |[Tevenvirinae _Escherichia_phage_vB_EcoM_G2469]||_Escherichia_phage_vB_EcoM_G2469.gb|Sliding clamp DNA po..|537|MK327934.1(170452):35210-35746:-1 ^RAST2:fig|1198136.90.peg.56^ Tevenvirinae _Escherichia_phage_vB_EcoM_G2469|neighbours:(-1),(-1)|neighbour_genes:Replication factor C..,Sliding clamp DNA po..|
MIALYDLNSFLSILSLVSDDAEISMHTDGNIKIADTRSTVYWPAADKSTIVFPNKPIQFPVASVITEIKAEDLQQLLRVSRGLQIDTIAITNKDGKIVINGYNKVEDSGLTRPKYSLTLTDYDGSNNFNFVINMANMKIQPGNYKVMLWGAGDKVAAKFESSQVSYVIAMEADSTHDF
> |[Tevenvirinae Escherichia_phage_vB_EcoM_G2494]||_Escherichia_phage_vB_EcoM_G2494.gb|Sliding clamp DNA po..|687|MK327935.1(168327):22211-22897:-1 ^RAST2:fig|1198136.61.peg.35^ Tevenvirinae Escherichia_phage_vB_EcoM_G2494|neighbours:(-1),(-1)|neighbour_genes:Replication factor C..,Phage protein|
MKLTKETIATLKNFSAINPGIILKKGNVLITKNMTNVVYGEATLNQELEHEIGIYDLNSFLGILNLVGDEADITVDDRTGNIRVSNDRLKINYPGASAAAIVSPKGRVTPPASDVDYELSNDDLKQLMKMSNQLKVDRLEFLPIDGRLMIKGWEEIDKNNPNEMFCLDMGEYTGTADFHFFIRKDNMKLVATDFGDYKLSFTRRKAVWLASETVSYMIACDLDSSYTD
>ID:QBO65464.1 |[Escherichia phage vB_EcoM_G2540-3]||_Escherichia_phage_vB_EcoM_G2540-3_.gbk|putative sliding cla..|687|MK327944(168654):31344-32030:-1 ^^ Escherichia phage vB_EcoM_G2540-3, complete genome.|neighbours:ID:QBO65463.1(-1),ID:QBO65465.1(-1)|neighbour_genes:putative clamp loade..,hypothetical protein|
MKLSKDTTALLKNFATINSGIMLKSGQFIMTRAVNGTTYAEANISDTIDFDVAIYDLNGFLGILSLVNDDAEISQSEDGNIKIADARSTIFWPAADPSTVVAPNKPIPFPVASVVTEIKAEDLQQLLRVSRGLQIDTIAITVKEGKIVINGFNKVEDSALTRVKYSLTLGDYDGENTFNFIINMANMKMQPGNYKLLLWAKGKQGAAKFEGEHANYVVALEADSTHDF
> |[Tevenvirinae _Escherichia_phage_vB_EcoM_G2540]||_Escherichia_phage_vB_EcoM_G2540.gb|Sliding clamp DNA po..|687|MK327936.1(168886):31731-32417:-1 ^RAST2:fig|1198136.92.peg.60^ Tevenvirinae _Escherichia_phage_vB_EcoM_G2540|neighbours:(-1),(-1)|neighbour_genes:Replication factor C..,RNA polymerase bindi..|
MKLSKDTTALLKNFATINSGIMLKSGQFIMTRAVNGTTYAEANISDTIDFDVAIYDLNGFLGILSLVNDDAEISQSEDGNIKIADARSTIFWPAADPSTVVAPNKPIPFPVASVVTEIKAEDLQQLLRVSRGLQIDTIAITVKEGKIVINGFNKVEDSALTRVKYSLTLGDYDGENTFNFIINMANMKMQPGNYKLLLWAKGKQGAAKFEGEHANYVVALEADSTHDF
>ID:QBO64373.1 |[Escherichia phage vB_EcoM_G29]||_Escherichia_phage_vB_EcoM_G29_.gbk|putative sliding cla..|687|MK327940(168241):30819-31505:-1 ^^ Escherichia phage vB_EcoM_G29, complete genome.|neighbours:ID:QBO64372.1(-1),ID:QBO64374.1(-1)|neighbour_genes:putative clamp loade..,hypothetical protein|
MKLSKDTTALLKNFATINSGIMLKSGQFIMTRAVNGTTYAEANISDVIDFDVAIYDLNGFLGILSLVNDDAEISQSEDGNIKIADARSTIFWPAADPSTVVAPNKPIPFPVASVVTEIKAEDLQQLLRVSRGLQIDTIAITVKEGKIVINGFNKVEDSALTRVKYSLTLGDYDGENTFNFIINMANMKMQPGNYKLLLWAKGKQGAAKFEGEHANYVVALEADSTHDF
> |[Tevenvirinae _Escherichia_phage_vB_EcoM_G37-3]||_Escherichia_phage_vB_EcoM_G37-3.gb|Sliding clamp DNA po..|687|MK327941.1(167832):22174-22860:-1 ^RAST2:fig|1198136.91.peg.34^ Tevenvirinae _Escherichia_phage_vB_EcoM_G37-3|neighbours:(-1),(-1)|neighbour_genes:Replication factor C..,Phage protein|
MKLTKETIATLKNFSAINPGIILKKGNVLITKNMTNVVYGEATLNQELEHEIGIYDLNSFLGILNLVGDEADITVDDRTGNIRVSNDRLKINYPGASAAAIVSPKGRVTPPASDVDYELSNDDLKQLMKMSNQLKVDRLEFLPIDGRLMIKGWEEIDKNNPNEMFCLDMGEYTGIADFHFFIRKDNMKLVATDFGDYKLSFTRRKAVWLASETVSYMIACDLDSSYTD
> |[Tevenvirinae _Escherichia_phage_vB_EcoM_GG4498]||_Escherichia_phage_vB_EcoM_G4498.gb|Sliding clamp DNA po..|687|MK327939.1(167826):30892-31578:-1 ^RAST2:fig|1198136.93.peg.55^ Tevenvirinae _Escherichia_phage_vB_EcoM_GG4498|neighbours:(-1),(-1)|neighbour_genes:Replication factor C..,RNA polymerase bindi..|
MKLSKDTTALLKNFATINSGIMLKSGQFIMTRAVNGTTYAEANISDVIDFDVAIYDLNGFLGILSLVNDDAEISQSEDGNIKIADARSTIFWPAADPSTVVAPNKPIPFPVASVVTEIKAEDLQQLLRVSRGLQIDTIAITVKEGKIVINGFNKVEDSALTRVKYSLTLGDYDGENTFNFIINMANMKMQPGNYKLLLWAKGKQGAAKFEGEHANYVVALEADSTHDF
>ID:QBO65743.1 |[Escherichia phage vB_EcoM_G4500]||_Escherichia_phage_vB_EcoM_G4500_.gbk|putative sliding cla..|687|MK327945(168363):30819-31505:-1 ^^ Escherichia phage vB_EcoM_G4500, complete genome.|neighbours:ID:QBO65742.1(-1),ID:QBO65744.1(-1)|neighbour_genes:putative clamp loade..,hypothetical protein|
MKLSKDTTALLKNFATINSGIMLKSGQFIMTRAVNGTTYAEANISDVIDFDVAIYDLNGFLGILSLVNDDAEISQSEDGNIKIADARSTIFWPAADPSTVVAPNKPIPFPVASVVTEIKAEDLQQLLRVSRGLQIDTIAITVKEGKIVINGFNKVEDSALTRVKYSLTLGDYDGENTFNFIINMANMKMQPGNYKLLLWAKGKQGAAKFEGEHANYVVALEADSTHDF
>ID:QBO66020.1 |[Escherichia phage vB_EcoM_G4507]||_Escherichia_phage_vB_EcoM_G4507_.gbk|putative sliding cla..|687|MK327946(168828):30268-30954:-1 ^^ Escherichia phage vB_EcoM_G4507, complete genome.|neighbours:ID:QBO66019.1(-1),ID:QBO66021.1(-1)|neighbour_genes:putative clamp loade..,putative RNA polymer..|
MKLSKDTTALLKNFATINSGIMLKSGQFIMTRAVNGTTYAEANISDVIDFDVAIYDLNGFLGILSLVNDDAEISQSEDGNIKIADARSTIFWPAADPSTVVAPNKPIPFPVASVVTEIKAEDLQQLLRVSRGLQIDTIAITVKEGKIVINGFNKVEDSALTRVKYSLTLGDYDGENTFNFIINMANMKMQPGNYKLLLWAKGKQGAAKFEGEHANYVVALEADSTHDF
>ID:QBO64926.1 |[Escherichia phage vB_EcoM_G50]||_Escherichia_phage_vB_EcoM_G50_.gbk|putative sliding cla..|687|MK327942(167728):30789-31475:-1 ^^ Escherichia phage vB_EcoM_G50, complete genome.|neighbours:ID:QBO64925.1(-1),ID:QBO64927.1(-1)|neighbour_genes:putative clamp loade..,putative RNA polymer..|
MKLSKDTTALLKNFATINSGIMLKSGQFIMTRAVNGTTYAEANISDTIDFDVAIYDLNGFLGILSLVNDDAEISQSEDGNIKIADARSTIFWPAADPSTVVAPNKPIPFPVASVVTEIKAEDLQQLLRVSRGLQIDTIAITVKEGKIVINGFNKVEDSALTRVKYSLTLGDYDGENTFNFIINMANMKMQPGNYKLLLWAKGKQGAAKFEGEHANYVVALEADSTHDF
> |[Tevenvirinae _Escherichia_phage_vB_EcoM_G5211]||_Escherichia_phage_vB_EcoM_G5211.gb|Sliding clamp DNA po..|687|MK327947.1(164278):22947-23633:-1 ^RAST2:fig|1198136.94.peg.36^ Tevenvirinae _Escherichia_phage_vB_EcoM_G5211|neighbours:(-1),(-1)|neighbour_genes:Replication factor C..,Phage protein|
MKLTKETIATLKNFSAINPGIILKKGNVLITKNMTNVVYGEATLNQELEHEIGIYDLNSFLGILNLVGDEADITVDDRTGNIRVSNDRLKINYPGASAAAIVSPKGRVTPPASDVDYELSNDDLKQLMKMSNQLKVDRLEFLPIDGRLMIKGWEEIDKNNPNEMFCLDMGEYTGTADFHFFIRKDNMKLVATDFGDYKLSFTRRKAVWLASETVSYMIACDLDSSYTD
>ID:QBO65195.1 |[Escherichia phage vB_EcoM_G53]||_Escherichia_phage_vB_EcoM_G53_.gbk|putative sliding cla..|687|MK327943(167834):35276-35962:-1 ^^ Escherichia phage vB_EcoM_G53, complete genome.|neighbours:ID:QBO65194.1(-1),ID:QBO65196.1(-1)|neighbour_genes:putative clamp loade..,hypothetical protein|
MKLSKDTIAILKNFASINSGILLSQGKFIMTRAVNGTTYAEANISDEIDFDVALYDLNSFLSILSLVSDDAEISMHTDGNIKIADTRSTVYWPAADKSTIVFPNKPIQFPVASVITEIKAEDLQQLLRVSRGLQIDTIAITNKDGKIVINGYNKVEDSGLTRPKYSLTLTDYDGSNNFNFVINMANMKIQPGNYKVMLWGAGDKVAAKFESSQVSYVIAMEADSTHDF
>ID:QBQ79937.1 |[Escherichia phage vB_EcoM_G8]||_Escherichia_phage_vB_EcoM_G8_.gbk|putative sliding cla..|687|MK373787(169650):30296-30982:-1 ^^ Escherichia phage vB_EcoM_G8, complete genome.|neighbours:ID:QBQ79936.1(-1),ID:QBQ79938.1(-1)|neighbour_genes:putative clamp loade..,putative RNA polymer..|
MKLSKDTLNILKNFATINSGIMLKSGQFIMTRAVNGTTYAEANISDVIDFDVAIYDLNGFLGILSLVNDDAEISQSEDGNIKIADARSTIFWPAADPSTVVAPNKPIPFPVASVVTEIKAEDLQQLLRVSRGLQIDTIAITVKEGKIVINGFNKVEDSALTRVKYSLTLGDYDGENTFNFIINMANMKMQPGNYKLLLWAKGKQGAAKFEGEHANYVVALEADSTHDF
>ID:QBQ77837.1 |[Escherichia phage vB_EcoM_G9062]||_Escherichia_phage_vB_EcoM_G9062_.gbk|putative sliding cla..|687|MK373779(168670):31309-31995:-1 ^^ Escherichia phage vB_EcoM_G9062, complete genome.|neighbours:ID:QBQ77836.1(-1),ID:QBQ77838.1(-1)|neighbour_genes:putative clamp loade..,putative RNA polymer..|
MKLSKDTTALLKNFATINSGIMLKSGQFIMTRAVNGTTYAEANISDVIDFDVAIYDLNGFLGILSLVNDDAEISQSEDGNIKIADARSTIFWPAADPSTVVAPNKPIPFPVASVVTEIKAEDLQQLLRVSRGLQIDTIAITVKEGKIVINGFNKVEDSALTRVKYSLTLGDYDGENTFNFIINMANMKMQPGNYKLLLWAKGKQGAAKFEGEHANYVVALEADSTHDF
>ID:AXC34045.1 |[Escherichia phage vB_EcoM_JB75]||_Escherichia_phage_vB_EcoM_JB75_.gbk|sliding clamp, DNA p..|687|MH355584(167208):135814-136500:1 ^^ Escherichia phage vB_EcoM_JB75, complete genome.|neighbours:ID:AXC34110.1(1),ID:AXC34022.1(1)|neighbour_genes:RNA polymerase bindi..,clamp loader subunit|
MKLSKDTTALLKNFATINSGIMLKSGQFIMTRAVNGTTYAEANISDVIDFDVAIYDLNGFLGILSLVNDDAEISQSEDGNIKIADARSTIFWPAADPSTVVAPNKPIPFPVASVVTEIKAEDLQQLLRVSRGLQIDTIAITVKEGKIVINGFNKVEDSALTRVKYSLTLGDYDGENTFNFIINMANMKMQPGNYKLLLWAKGKQGAAKFEGEHANYVVALEADSTHDF
>ID:YP_009037449.1 |[Escherichia phage vB_EcoM_JS09]||_Escherichia_phage_vB_EcoM_JS09_.gbk|sliding clamp|687|NC_024124(169148):135385-136071:1 ^GeneID:19524851^ Escherichia phage vB_EcoM_JS09, complete genome.|neighbours:ID:YP_009037448.1(1),ID:YP_009037450.1(1)|neighbour_genes:RNA polymerase bindi..,clamp loader small s..|
MKLSKDTIAILKNFASINSGILLSQGKFIMTRAVNGTTYAEANISDEIDFDVALYDLNSFLSILSLVSDDAEISMHTDGNIKIADTRSTVYWPAADKSTIVFPNKPIQFPVASVITEIKAEDLQQLLRVSRGLQIDTIAITNKDGKIVINGYNKVEDSGLTRPKYSLTLTDYDGSNNFNFVINMANMKIQPGNYKVMLWGAGDKVAAKFESSQVSYVIAMEADSTHDF
>ID:QBQ78338.1 |[Escherichia phage vB_EcoM_KAW1E185]||_Escherichia_phage_vB_EcoM_KAW1E185_.gbk|putative sliding cla..|687|MK373781(164987):30394-31080:-1 ^^ Escherichia phage vB_EcoM_KAW1E185, complete genome.|neighbours:ID:QBQ78337.1(-1),ID:QBQ78339.1(-1)|neighbour_genes:putative clamp loade..,putative RNA polymer..|
MKLSKDTTALLKNFATINSGIMLKSGQFIMTRAVNGTTYAEANISDTIDFDVAIYDLNGFLGILSLVNDDAEISQSEDGNIKIADARSTIFWPAADPSTVVAPNKPIPFPVASVVTEIKAEDLQQLLRVSRGLQIDTIAITVKEGKIVINGFNKVEDSALTRVKYSLTLGDYDGENTFNFIINMANMKMQPGNYKLLLWAKGKQGAAKFEGEHANYVVALEADSTHDF
> |[Tevenvirinae Escherichia_phage_vB_EcoM_KAW3E185]||_Escherichia_phage_vB_EcoM_KAW3E185.gb|Sliding clamp DNA po..|687|MK373782.1(170187):35619-36305:-1 ^RAST2:fig|1198136.54.peg.58^ Tevenvirinae Escherichia_phage_vB_EcoM_KAW3E185|neighbours:(-1),(-1)|neighbour_genes:Replication factor C..,Phage RNA polymerase..|
MKLSKDTIAILKNFASINSGILLSQGKFIMTRAVNGTTYAEANISDEIDFDVALYDLNSFLSILSLVSDDAEISMHTDGNIKIADTRSTVYWPAADKSTIVFPNKPIQFPVASVITEIKAEDLQQLLRVSRGLQIDTIAITNKDGKIVINGYNKVEDSGLTRPKYSLTLTDYDGSNNFNFVINMANMKIQPGNYKVMLWGAGDKVAAKFESSQVSYVIAMEADSTHDF
>ID:QBQ79105.1 |[Escherichia phage vB_EcoM_MM02]||_Escherichia_phage_vB_EcoM_MM02_.gbk|putative sliding cla..|687|MK373784(169201):35226-35912:-1 ^^ Escherichia phage vB_EcoM_MM02, complete genome.|neighbours:ID:QBQ79104.1(-1),ID:QBQ79106.1(-1)|neighbour_genes:putative clamp loade..,hypothetical protein|
MKLSKDTIAILKNFASINSGILLSQGKFIMTRAVNGTTYAEANISDEIDFDVALYDLNSFLSILSLVSDDAEISMHTDGNIKIADTRSTVYWPAADKSTIVFPNKPIQFPVASVITEIKAEDLQQLLRVSRGLQIDTIAITNKDGKIVINGYNKVEDSGLTRPKYSLTLTDYDGSNNFNFVINMANMKIQPGNYKVMLWGAGDKVAAKFESSQVSYVIAMEADSTHDF
>ID:QBQ79380.1 |[Escherichia phage vB_EcoM_OE5505]||_Escherichia_phage_vB_EcoM_OE5505_.gbk|putative sliding cla..|687|MK373785(168756):31580-32266:-1 ^^ Escherichia phage vB_EcoM_OE5505, complete genome.|neighbours:ID:QBQ79379.1(-1),ID:QBQ79381.1(-1)|neighbour_genes:putative clamp loade..,putative RNA polymer..|
MKLSKDTTALLKNFATINSGIMLKSGQFIMTRAVNGTTYAEANISDTIDFDVAIYDLNGFLGILSLVNDDAEISQSEDGNIKIADARSTIFWPAADPSTVVAPNKPIPFPVASVVTEIKAEDLQQLLRVSRGLQIDTIAITVKEGKIVINGFNKVEDSALTRVKYSLTLGDYDGENTFNFIINMANMKMQPGNYKLLLWAKGKQGAAKFEGEHANYVVALEADSTHDF
> |[Tevenvirinae _Escherichia_phage_vB_EcoM_PhAPEC2]||_Escherichia_phage_vB_EcoM_PhAPEC2.gb|Sliding clamp DNA po..|687|NC_024794.1(167318):34999-35685:-1 ^RAST2:fig|1198136.124.peg.55^ Tevenvirinae _Escherichia_phage_vB_EcoM_PhAPEC2|neighbours:(-1),(-1)|neighbour_genes:Replication factor C..,Phage RNA polymerase..|
MKLSKDTIAILKNFASINSGILLSQGKFIMTRAVNGTTYAEANISDEIDFDVALYDLNSFLSILSLVSDDAEISMHTDGNIKIADTRSTVYWPAADKSTIVFPNKPIQFPVASVITEIKAEDLQQLLRVSRGLQIDTIAITNKDGKIVINGYNKVEDSGLTRPKYSLTLTDYDGSNNFNFVINMANMKIQPGNYKVMLWGAGDKVAAKFESSQVSYVIAMEADSTHDF
>ID:QBQ79661.1 |[Escherichia phage vB_EcoM_R5505]||_Escherichia_phage_vB_EcoM_R5505_.gbk|putative sliding cla..|687|MK373786(167317):30383-31069:-1 ^^ Escherichia phage vB_EcoM_R5505, complete genome.|neighbours:ID:QBQ79660.1(-1),ID:QBQ79662.1(-1)|neighbour_genes:putative clamp loade..,putative RNA polymer..|
MKLSKDTTALLKNFATINSGIMLKSGQFIMTRAVNGTTYAEANISDVIDFDVAIYDLNGFLGILSLVNDDAEISQSEDGNIKIADARSTIFWPAADPSTVVAPNKPIPFPVASVVTEIKAEDLQQLLRVSRGLQIDTIAITVKEGKIVINGFNKVEDSALTRVKYSLTLGDYDGENTFNFIINMANMKMQPGNYKLLLWAKGKQGAAKFEGEHANYVVALEADSTHDF
>ID:QBQ77080.1 |[Escherichia phage vB_EcoM_WFK]||_Escherichia_phage_vB_EcoM_WFK_.gbk|putative sliding cla..|687|MK373775(164590):35230-35916:-1 ^^ Escherichia phage vB_EcoM_WFK, complete genome.|neighbours:ID:QBQ77079.1(-1),ID:QBQ77081.1(-1)|neighbour_genes:putative clamp loade..,hypothetical protein|
MKLSKDTIAILKNFASINSGILLSQGKFIMTRAVNGTTYAEANISDEIDFDVALYDLNSFLSILSLVSDDAEISMHTDGNIKIADTRSTVYWPAADKSTIVFPNKPIQFPMASVITEIKAEDLQQLLRVSRGLQIDTIAITNKDGKIVINGYNKVEDSGLTRPKYSLTLTDYDGSNNFNFVINMANMKIQPGNYKVMLWGAGDKVAAKFESSQVSYVIAMEADSTHDF
>ID:QBQ76819.1 |[Escherichia phage vB_EcoM_WFL6982]||_Escherichia_phage_vB_EcoM_WFL6982_.gbk|putative sliding cla..|687|MK373774(164279):35230-35916:-1 ^^ Escherichia phage vB_EcoM_WFL6982, complete genome.|neighbours:ID:QBQ76818.1(-1),ID:QBQ76820.1(-1)|neighbour_genes:putative clamp loade..,putative RNA polymer..|
MKLSKDTIAILKNFASINSGILLSQGKFIMTRAVNGTTYAEANISDEIDFDVALYDLNSFLSILSLVSDDAEISMHTDGNIKIADTRSTVYWPAADKSTIVFPNKPIQFPMASVITEIKAEDLQQLLRVSRGLQIDTIAITNKDGKIVINGYNKVEDSGLTRPKYSLTLTDYDGSNNFNFVINMANMKIQPGNYKVMLWGAGDKVAAKFESSQVSYVIAMEADSTHDF
>ID:QBQ77561.1 |[Escherichia phage vB_EcoM_WFbE185]||_Escherichia_phage_vB_EcoM_WFbE185.gbk|putative sliding cla..|687|MK373778(170429):35270-35956:-1 ^^ Escherichia phage vB_EcoM_WFbE185, complete genome.|neighbours:ID:QBQ77560.1(-1),ID:QBQ77562.1(-1)|neighbour_genes:putative clamp loade..,putative RNA polymer..|
MKLSKDTIAILKNFASINSGILLSQGKFIMTRAVNGTTYAEANISDEIDFDVALYDLNSFLSILSLVSDDAEISMHTDGNIKIADTRSTVYWPAADKSTIVFPNKPIQFPVASVITEIKAEDLQQLLRVSRGLQIDTIAITNKDGKIVINGYNKVEDSGLTRPKYSLTLTDYDGSNNFNFVINMANMKIQPGNYKVMLWGAGDKVAAKFESSQVSYVIAMEADSTHDF
>ID:YP_007004795.1 |[Escherichia phage wV7]||_Escherichia_phage_wV7_.gbk|sliding clamp DNA po..|687|NC_019505(166452):30216-30902:-1 ^GeneID:14010589^ Escherichia phage wV7, complete genome.|neighbours:ID:YP_007004794.1(-1),ID:YP_007004796.1(-1)|neighbour_genes:clamp loader subunit..,RNA polymerase bindi..|
MKLSKDTTALLKNFATINSGIMLKSGQFIMTRAVNGTTYAEANISDVIDFDVAIYDLNGFLGILSLVNDDAEISQSEDGNIKIADARSTIFWPAADPSTVVAPNKPIPFPVASVVTEIKAEDLQQLLRVSRGLQIDTIAITVKEGKIVINGFNKVEDSALTRVKYSLTLGDYDGENTFNFIINMANMKMQPGNYKLLLWAKGKQGAAKFEGEHANYVVALEADSTHDF
> |[Tevenvirinae Escherichia_virus_KFS-EC]||_Escherichia_virus_KFS-EC.gb|Sliding clamp DNA po..|687|MH560358.1(164715):130275-130961:-1 ^RAST2:fig|1198136.83.peg.212^ Tevenvirinae Escherichia_virus_KFS-EC|neighbours:(-1),(-1)|neighbour_genes:Replication factor C..,Phage protein|
MKLTKETIATLKNFSAINPGIILKKGNVLITKNMTNVVYGEATLNQELEHEIGIYDLNSFLGILNLVGDEADITVDNRTGNIRVSNDRLKINYPGASSAAIVSPKGRVTPPASDVDYELSNDDLKQLMKMSNQLKVDRLEFLPIDGRLMIKGWEEIDKNNPNEMFCLDMGEYAGTADFHFFIRKDNMKLVATDFGDYKLSFTRRKAVWLASETVSYMIACDLDSSYTD
>ID:QDK04182.1 |[Escherichia virus VEc20]||_Escherichia_virus_VEc20_.gbk|vec20_052|687|MN022785(167532):29969-30655:-1 ^^ Escherichia virus VEc20, complete genome.|neighbours:ID:QDK04181.1(-1),ID:QDK04183.1(-1)|neighbour_genes:vec20_051,vec20_053|
MKLSKDTTALLKNFATINSGIMLKSGQFIMTRAVNGTTYAEANISDVIDFDVAIYDLNGFLGILSLVNDDAEISQSEDGNIKIADARSTIFWPAADPSTVVAPNKPIPFPVASVVTEIKAEDLQQLLRVSRGLQIDTIAITVKEGKIVINGFNKVEDSALTRVKYSLTLGDYDGENTFNFIINMANMKMQPGNYKLLLWAKGKQGAAKFEGEHANYVVALEADSTHDF
>ID:VCU44621.1 |[Escherichia virus vB_Eco_mar005P1]|vB_Eco_mar005P1|_Escherichia_virus_vB_Eco_mar005P1_.gbk|45|687|LR027390(167773):135430-136116:-1 ^^ Escherichia virus vB_Eco_mar005P1 genome assembly, chromosome: 1.|neighbours:ID:VCU44620.1(-1),ID:VCU44622.1(-1)|neighbour_genes:44,rpbA|
MKLSKDTIAILKNFASINSGILLSQGKFIMTRAVNGTTYAEANISDEIDFDVALYDLNSFLSILSLVSDDAEISMHTDGNIKIADTRSTVYWPAADKSTIVFPNKPIQFPVASVITEIKAEDLQQLLRVSRGLQIDTIAITNKDGKIVINGYNKVEDSGLTRPKYSLTLTDYDGSNNFNFVINMANMKIQPGNYKVMLWGAGDKVAAKFESSQVSYVIAMEADSTHDF
>ID:VCU44264.1 |[Escherichia virus vB_Eco_mar005P1]|vB_Eco_mar006P2|_Escherichia_virus_vB_Eco_mar005P1_strain_vB_Eco_mar006P2_.gbk|45|687|LR027387(167773):68679-69365:-1 ^^ Escherichia virus vB_Eco_mar005P1 strain vB_Eco_mar006P2 genome assembly, chromosome: 1.|neighbours:ID:VCU44263.1(-1),ID:VCU44265.1(-1)|neighbour_genes:44,rpbA|
MKLSKDTIAILKNFASINSGILLSQGKFIMTRAVNGTTYAEANISDEIDFDVALYDLNSFLSILSLVSDDAEISMHTDGNIKIADTRSTVYWPAADKSTIVFPNKPIQFPVASVITEIKAEDLQQLLRVSRGLQIDTIAITNKDGKIVINGYNKVEDSGLTRPKYSLTLTDYDGSNNFNFVINMANMKIQPGNYKVMLWGAGDKVAAKFESSQVSYVIAMEADSTHDF
>ID:VCU43393.1 |[Escherichia virus vB_Eco_mar005P1]|vB_Eco_mar007P3|_Escherichia_virus_vB_Eco_mar005P1_strain_vB_Eco_mar007P3_.gbk|45|687|LR027383(167651):158316-159002:-1 ^^ Escherichia virus vB_Eco_mar005P1 strain vB_Eco_mar007P3 genome assembly, chromosome: 1.|neighbours:ID:VCU43392.1(-1),ID:VCU43394.1(-1)|neighbour_genes:44,rpbA|
MKLSKDTIAILKNFASINSGILLSQGKFIMTRAVNGTTYAEANISDEIDFDVALYDLNSFLSILSLVSDDAEISMHTDGNIKIADTRSTVYWPAADKSTIVFPNKPIQFPVASVITEIKAEDLQQLLRVSRGLQIDTIAITNKDGKIVINGYNKVEDSGLTRPKYSLTLTDYDGSNNFNFVINMANMKIQPGNYKVMLWGAGDKVAAKFESSQVSYVIAMEADSTHDF
>ID:VCU44108.1 |[Escherichia virus vB_Eco_mar005P1]|vB_Eco_mar008P4|_Escherichia_virus_vB_Eco_mar005P1_strain_vB_Eco_mar008P4_.gbk|45|687|LR027386(167773):141097-141783:-1 ^^ Escherichia virus vB_Eco_mar005P1 strain vB_Eco_mar008P4 genome assembly, chromosome: 1.|neighbours:ID:VCU44107.1(-1),ID:VCU44109.1(-1)|neighbour_genes:44,rpbA|
MKLSKDTIAILKNFASINSGILLSQGKFIMTRAVNGTTYAEANISDEIDFDVALYDLNSFLSILSLVSDDAEISMHTDGNIKIADTRSTVYWPAADKSTIVFPNKPIQFPVASVITEIKAEDLQQLLRVSRGLQIDTIAITNKDGKIVINGYNKVEDSGLTRPKYSLTLTDYDGSNNFNFVINMANMKIQPGNYKVMLWGAGDKVAAKFESSQVSYVIAMEADSTHDF
>ID:VCU44947.1 |[Escherichia virus vB_Eco_mar005P1]|vB_Eco_mar009P5|_Escherichia_virus_vB_Eco_mar005P1_strain_vB_Eco_mar009P5_.gbk|45|687|LR027391(167658):155570-156256:1 ^^ Escherichia virus vB_Eco_mar005P1 strain vB_Eco_mar009P5 genome assembly, chromosome: 1.|neighbours:ID:VCU44946.1(1),ID:VCU44948.1(1)|neighbour_genes:rpbA,44|
MKLSKDTIAILKNFASINSGILLSQGKFIMTRAVNGTTYAEANISDEIDFDVALYDLNSFLSILSLVSDDAEISMHTDGNIKIADTRSTVYWPAADKSTIVFPNKPIQFPVASVITEIKAEDLQQLLRVSRGLQIDTIAITNKDGKIVINGYNKVEDSGLTRPKYSLTLTDYDGSNNFNFVINMANMKIQPGNYKVMLWGAGDKVAAKFESSQVSYVIAMEADSTHDF
>ID:AUV57388.1 |[Klebsiella phage KP1]||_Klebsiella_phage_KP1_.gbk|sliding clamp, DNA p..|702|MG751100(167989):16685-17386:-1 ^^ Klebsiella phage KP1, complete genome.|neighbours:ID:AUV57387.1(-1),ID:AUV57389.1(-1)|neighbour_genes:replication factor C..,RNA polymerase bindi..|
MKFSKETLNILKNFSTINSGIMLKPGNFIMTRAVNGTTYAEATISDTIDTDVAIYDLNSFLSILSLVGDDADIIMQEDGNLAIKDARSTIFWPAADPSTIVFPTKPIPFPVANVIIDFKGEDLQQLMRVSRGMQIDTIAITNVDGKIVLRGYNKVEDAALTRPKYSLTLGDYDGEGNFNFIINMSNMKMTVGDYKLMLWAKMNGSKKQTAAKFEGASASYVVAMEADSTFDFE
>ID:APD20425.1 |[Klebsiella phage KPV15]|KPV15|_Klebsiella_phage_KPV15_.gbk|sliding clamp DNA po..|702|KY000080(167034):36702-37403:-1 ^^ Klebsiella phage KPV15, complete genome.|neighbours:ID:APD20424.1(-1),ID:APD20426.1(-1)|neighbour_genes:replication factor C..,RNA polymerase|
MKFSKETLNILKNFSTINSGIMLKPGNFIMTRAVNGTTYAEATISDTIDTDVAIYDLNSFLSILSLVGDDADIIMQEDGNLAIKDARSTIFWPAADPSTIVFPTKPIPFPVANVIIDFKGEDLQQLMRVSRGMQIDTIAITNVDGKIVLRGYNKVEDAALTRPKYSLTLGDYEGDGNFNFIINMSNMKMTVGDYKLMLWAKMNGSKKQTAAKFEGASASYVVAMEADSTFDFE
> |[Tevenvirinae Klebsiella_phage_Marfa]||_Klebsiella_phage_Marfa.gb|Sliding clamp DNA po..|705|MN044033.1(168532):31123-31827:-1 ^RAST2:fig|1198136.82.peg.49^ Tevenvirinae Klebsiella_phage_Marfa|neighbours:(-1),(-1)|neighbour_genes:Replication factor C..,RNA polymerase bindi..|
MKFSKETIAVLKNFATINSGIVLTPGNFVMTRSIIGTTYADATIQDEIDNELAIYDLSGFLSVLSLVGDDAEVTLQDDGQIAIKSNRSAVYWAGADKSTIVVPKAKASFPVANVITELKAEDLQQLKRVASGLNLDTITISNKSGEIVMQAYNKTEDPELIKPKYALTLGGYDGTENFNFVINRDNLKMVQADYKLMLWGKNLADGKKQTAAKFESDNYTYITAMEIDSTFDFQ
>ID:YP_009194288.1 |[Klebsiella phage Matisse]||_Klebsiella_phage_Matisse_.gbk|sliding clamp protei..|666|NC_028750(176081):27667-28332:-1 ^GeneID:26613226^ Klebsiella phage Matisse, complete genome.|neighbours:ID:YP_009194287.1(-1),ID:YP_009194289.1(-1)|neighbour_genes:clamp loader subunit,RNA-polymerase bindi..|
MKFSKQTIDILKNFSQINSSIMLTKGSFIMTKSINSVVYAEAEIADVIDEDVGIYDLNSFLNMLNIVGTDAEITHDISTGEIVIRGDKMKIIERSADATTIPKPKKRLVMPVADLIFQITANDFEKLIKASRMMKLTDLSVEPIDGKLVITAKSKESQSTFSVEVGEYEGDNVFNFDMKIDNMQFINSDYKVEISSKGAAKFSSDNGVAYVVVLEASSTFK
>ID:AWY06940.1 |[Klebsiella phage Mineola]||_Klebsiella_phage_Mineola_.gbk|sliding clamp|702|MH333064(166130):26933-27634:-1 ^^ Klebsiella phage Mineola, complete genome.|neighbours:ID:AWY06939.1(-1),ID:AWY06941.1(-1)|neighbour_genes:clamp loader, large ..,RNA polymerase bindi..|
MKFSKETLNILKNFSTINSGIMLKPGNFIMTRAVNGTTYAEATISDTIDTDVAIYDLNSFLSILSLVGDDADIIMQEDGNLAIKDARSTIFWPAADPSTIVFPTKPIPFPVANVIIDFKGEDLQQLMRVSRGMQIDTIAITNVDGKIVLRGYNKVEDAALTRPKYSLTLGDYEGDGNFNFIINMSNMKMTIGDYKLMLWAKMNGSKKQTAAKFEGASASYVVAMEADSTFDFE
>ID:YP_009607240.1 |[Klebsiella phage Miro]||_Klebsiella_phage_Miro_.gbk|sliding clamp DNA po..|666|NC_041981(176055):27655-28320:-1 ^GeneID:40083248^ Klebsiella phage Miro, complete genome.|neighbours:ID:YP_009607239.1(-1),ID:YP_009607241.1(-1)|neighbour_genes:clamp loader subunit,RNA polymerase bindi..|
MKFSKQTIDILKNFSQINSSIMLTKGSFIMTKSINSVVYAEAEIADVIDEDVGIYDLNSFLNMLNIVGTDAEITHDISTGEIVIRGDKMKIIERSADATTIPKPKKRLVMPVADLIFQITANDFEKLIKASRMMKLTDLSVEPIDGKLVITAKSKESQSTFSVEVGEYEGDNVFNFDMKIDNMQFINSDYKVEISSKGAAKFSSDNGVAYVVVLEASSTFK
> |[Tevenvirinae _Klebsiella_phage_PKO111]||_Klebsiella_phage_PKO111.gb|Sliding clamp DNA po..|702|NC_031095.1(168758):77906-78607:1 ^RAST2:fig|1198136.84.peg.158^ Tevenvirinae _Klebsiella_phage_PKO111|neighbours:(1),(1)|neighbour_genes:RNA polymerase bindi..,Replication factor C..|
MKFSKETLNILKNFSTINSGIMLKPGNFIMTRAVNGTTYAEATISDTIDTDVAIYDLNSFLSILSLVGDDADIIMQEDGNLAIKDARSTIFWPAADPSTIVFPTKPIPFPVANVIIDFKGEDLQQLMRVSRGMQIDTIAITNVDGKIVLRGYNKVEDAALTRPKYSLTLGDYEGDGNFNFIINMSNMKMTVGDYKLMLWAKMNGAKKQTAAKFEGASASYVVAMEADSTFDFE
>ID:YP_009288725.1 |[Klebsiella phage vB_KpnM_KpV477]||_Klebsiella_phage_vB_KpnM_KpV477_.gbk|putative sliding cla..|702|NC_031087(168272):29367-30068:-1 ^GeneID:29067011^ Klebsiella phage vB_KpnM_KpV477, complete genome.|neighbours:ID:YP_009288724.1(-1),ID:YP_009288726.1(-1)|neighbour_genes:putative replication..,putative RNA polymer..|
MKFSKETLNILKNFSTINSGIMLKPGNFIMTRAVNGTTYAEATISDTIDTDVAIYDLNSFLSILSLVGDDADIIMQEDGNLAIKDARSTIFWPAADPSTIVFPTKPIPFPVANVIIDFKGEDLQQLMRVSRGMQIDTIAITNVDGKIVLRGYNKVEDAALTRPKYSLTLGDYEGDGNFNFIINMSNMKMTIGDYKLMLWAKMNGSKKQTAAKFEGASASYVVAMEADSTFDFE
>ID:AUO78711.1 |[Klebsiella phage vB_Kpn_F48]||_Klebsiella_phage_vB_Kpn_F48.gbk|sliding clamp DNA po..|705|MG746602(170764):34208-34912:1 ^^ Klebsiella phage vB_Kpn_F48, complete genome.|neighbours:ID:AUO78710.1(1),ID:AUO78712.1(1)|neighbour_genes:RNA polymerase,replication factor C..|
MKFSKETIAVLKNFATINSGIVLTPGNFVMTRSIIGTTYADTTIQDEIDNELAIYDLSGFLSVLSLVGDDAEVTLQDDGQIAIKSNRSAVYWAGADKSTIVVPKAKASFPVANVITELKAEDLQQLKRVASGLNLDTITISNKSGEIVMQAYNKTEDPELVKPKYALTLGEYDGTENFNFVINRDNLKMVPADYKLMLWGKNLADGKKQTAAKFESDNYTYITAMEIDSTFDFQ
> |[Tevenvirinae Morganella_phage_vB_MmoM_MP1]||_Morganella_phage_vB_MmoM_MP1.gb|hypothetical protein|687|NC_031020.1(163201):26595-27281:-1 ^RAST2:fig|1198136.47.peg.39^ Tevenvirinae Morganella_phage_vB_MmoM_MP1|neighbours:(-1),(-1)|neighbour_genes:Replication factor C..,hypothetical protein|
MKFSKDTLAILKNFSSINPGIVLKEGSFIMTRSMGKNIYAESTIDDVIDSDMGIYDLNGFLSVLSLVGDEPEVDHDASTSTITIKNGKTRVFYRSADETTIVQPKKRINAQSFDDSLVSFNLTAEDLQQIQRVSRAMAIDTIAITNKNNKIVINGYNQGADENLANVLYSLEVGDWEGTDDFNFLINMQSMKLLTADYKVDLTKPAVKFTAEKFFYVIALEAKSTSTF
>ID:YP_009211478.1 |[Pectobacterium bacteriophage PM2]||_Pectobacterium_bacteriophage_PM2.gbk|sliding clamp DNA po..|690|NC_028940(170286):33399-34088:-1 ^GeneID:26637950^ Pectobacterium bacteriophage PM2, complete genome.|neighbours:ID:YP_009211477.1(-1),ID:YP_009211479.1(-1)|neighbour_genes:clamp loader subunit..,RNA polymerase bindi..|
MKFSKDTIAVLKNFSTIYSGIMLKPGNTILTRSVTGASYGEAEINDTIDIEAAIYDLNGFLSILSLVSDSAEVSVSDDETTLVIKDQRSTIHWPVADPSTIVYPAKKIPFPVANVIFDLKGEDLQQLTRVARGMQIDALAIRSIDGKIVIDGHNSLEDKSMVRPLYSLVVGDYTETAQFKFIINMGNMKMIPAEYRVMLWAQDKKFAAKFEGSQSSYVLAMEEGSTHEF
>ID:QBP35666.1 |[Phage NC-G]||_Phage_NC-G.gbk|sliding clamp DNA po..|699|MK310184(170164):145234-145932:-1 ^^ Phage NC-G, complete genome.|neighbours:ID:QBP35665.1(-1),ID:QBP35667.1(-1)|neighbour_genes:Replication factor C..,RNA polymerase|
MKFSKETLNILKNFSGINPGIMLKPGNTILTRSVTGASYGEATVSDTFDIEAAIYDLNGFLSILSLVSESAEVSVSEDQTTLIIKDQRSTIKWPIADPSTIAFPSKAIPFPVAEVIFDLKAEDYQQLMRVSSGLSIDTFAITVDDGKIVINGYKQVDDKELTRPLYSLVVADHDGPDFKFIINKTNMKMMPADYHVLLWARGEGQDARFAAKFEGTQASYVLAMEAGSSHSF
> |[Tevenvirinae _Proteus_phage_phiP4-3]||_Proteus_phage_phiP4-3.gb|gp45 sliding clamp, ..|681|MG696114.1(167849):133378-134058:1 ^RAST2:fig|1198136.86.peg.232^ Tevenvirinae _Proteus_phage_phiP4-3|neighbours:(1),(1)|neighbour_genes:hypothetical protein,Replication factor C..|
MKFSKDTLTVLKNFSSINPGIVLKPGNFIMTRAINKTIYADATIADEIDSEMPIYDLPGFLSILSLVGEDATITHNERERVAVIKNDRTEVFFATADLSTIVVPKNPIGFPVADVIFELKAEDLQQITKMTRAVGADTIAIESLDNKIVINGYNKAVDSSLEKVLFSIEVGEWESSETFKFVINMNNMKLLMADYKIMISSKGAIKFETPTFKYVIVLEQESSHTF
> |[Tevenvirinae _Proteus_phage_vB_PmiM_Pm5461]||_Proteus_phage_vB_PmiM_Pm5461.gb|gp45 sliding clamp, ..|681|NC_028762.1(161989):33239-33919:-1 ^RAST2:fig|1198136.85.peg.49^ Tevenvirinae _Proteus_phage_vB_PmiM_Pm5461|neighbours:(-1),(-1)|neighbour_genes:Replication factor C..,hypothetical protein|
MKFSKDTLTILKNFSAINPGIVLKPGNFIMTRAINKTVYADATIADEIDSEMPIYDLPGFLNILALVGEDATITHNEQERVAVIKNDRTEVFFATADLSTIVVPKNPIGFPVADVIFELKAEDLQQITKMTRAVGADTIAIESLDNKIVINGYNKAVDANLEKVLFSIEVCEWESSETFKFVINMNNMKVLMADYKIMISSKGAIKFETPTFKYVIVLEQESNHTF
> |[Tevenvirinae _Pseudomonas_phage_PspYZU05]||_Pseudomonas_phage_PspYZU05.gb|gp45 sliding clamp, ..|687|KY971610.1(166442):57305-57991:-1 ^RAST2:fig|1198136.88.peg.91^ Tevenvirinae _Pseudomonas_phage_PspYZU05|neighbours:(-1),(-1)|neighbour_genes:Replication factor C..,hypothetical protein|
MKLSKETIEVLKTFSTINNGIMLNPGNFIMTRSVNGAVYAHAEVQDDIDLEVAIYDLNGFLSVVSLFEDLEISMNSDGDMVLKDKATTIILSGADPSAIVYPKKAINIPSTCFSVELSGHVIQQLKRVARGLLNIDTVSIENKDGFIYLNGYNAKGDTQLSRVLYSAKLGEYDGANTFKFFINMDNLRIQNEDHILSVWASGQQQVAKFESKTMTHVVAMEDGSRHDF
>ID:YP_009615529.1 |[Salmonella phage Melville]||_Salmonella_phage_Melville_.gbk|sliding clamp DNA po..|687|NC_042044(159323):27431-28117:-1 ^GeneID:40091993^ Salmonella phage Melville, complete genome.|neighbours:ID:YP_009615528.1(-1),ID:YP_009615530.1(-1)|neighbour_genes:clamp loader subunit,RNA polymerase bindi..|
MKLSKDTLNILKNFSTINSGIMLKQGNFIMTRAVNGTTYAEATIADTIDFEVAIYDLNGFLGILGLVNEDAEISMADDGNVKIADARSTIFWPAADPSTIVFPSKPIPFPVASVIVDFKGEDLQQLMRVSRGLQIDTITFTNKDGKIILNGYNKVEDSALVRVKYSLTLGDYDGTNNFNFVINMANMKMQPASYKLMLWADGKKTAAKFEGEHASYVVAMEADSTHDF
>ID:YP_007501085.1 |[Salmonella phage vB_SenMS16]||_Salmonella_phage_S16_.gbk|sliding clamp|687|NC_020416(160221):27882-28568:-1 ^GeneID:14675286^ Salmonella phage S16, complete genome.|neighbours:ID:YP_007501084.1(-1),ID:YP_007501086.1(-1)|neighbour_genes:clamp loader subunit,RNA polymerase bindi..|
MKLSKDTLNILKNFSTINSGIMLKQGNFIMTRAVNGTTYAEATIADTIDFEVAIYDLNGFLGILGLVNEDAEISMADDGNVKIADARSTIFWPAADPSTIVFPSKPIPFPVASVIVDFKGEDLQQLMRVSRGLQIDTITFTNKDGKIILNGYNKVEDSALVRVKYSLTLGDYDGTNNFNFVINMANMKMQPASYKLMLWADGKKTAAKFEGEHASYVVAMEADSTHDF
> |[Tevenvirinae _Salmonella_phage_STML-198]||_Salmonella_phage_STML-198.gb|Sliding clamp DNA po..|687|NC_027344.1(158099):69856-70542:-1 ^RAST2:fig|1198136.87.peg.122^ Tevenvirinae _Salmonella_phage_STML-198|neighbours:(-1),(-1)|neighbour_genes:Replication factor C..,Phage RNA polymerase..|
MKLSKDTLNILKNFSTINSGIMLKQGNFIMTRAVNGTTYAEATIADTIDFEVAIYDLNGFLGILGLVNEDAEISMADDGNVKIADARSTIFWPAADPSTIVFPSKPIPFPVASVIVDFKGEDLQQLMRVSRGLQIDTITFTNKDGKIILNGYNKVEDSALVRVKYSLTLGDYDGTNNFNFVINMANMKMQPASYKLMLWADGKKTAAKFEGEHASYVVAMEADSTHDF
> |[Tevenvirinae Salmonella phage STP4-a]||_Salmonella_phage_STP4-a.gb|Sliding clamp DNA po..|687|NC_026607.2(159914):27460-28146:-1 ^RAST2:fig|1198136.48.peg.44^ Tevenvirinae Salmonella phage STP4-a|neighbours:(-1),(-1)|neighbour_genes:Replication factor C..,RNA polymerase bindi..|
MKLSKDTLNILKNFSTINSGIMLKQGNFIMTRAVNGTTYAEATIADTIDFEVAIYDLNGFLGILGLVNEDAEISMADYGNVKIADARSTIFWPAADPSTIVFPSKPIPFPVASVIVDFKGEDLQQLMRVSRGLQIDTITFTNKDGKIILNGYNKVEDSALVRVKYSLTLGDYDGTNNFNFVINMANMKMQPASYKLMLWADGKKTAAKFEGEHASYVVAMEADSTHDF
> |[Tevenvirinae Salmonella_phage_vB_SnwM_CGG4-1]||_Salmonella_phage_vB_SnwM_CGG4-1.gb|Sliding clamp DNA po..|687|NC_031065.1(159878):27357-28043:-1 ^RAST2:fig|1198136.78.peg.44^ Tevenvirinae Salmonella_phage_vB_SnwM_CGG4-1|neighbours:(-1),(-1)|neighbour_genes:Replication factor C..,RNA polymerase bindi..|
MKLSKDTLNILKNFSTINSGIMLKQGNFIMTRAVNGTTYAEATIADTIDFEVAIYDLNGFLGILGLVNEDAEISMADDGNVKIADARSTIFWPAADPSTIVFPSKPIPFPVASVIVDFKGEDLQQLMRVSRGLQIDTITFTNKDGKIILNGYNKVEDSALVRVKYSLTLGDYDGTNNFNFVINMANMKMQPASYKLMLWADGKKTAAKFEGEHASYVVAMEADSTHDF
> |[Tevenvirinae Serratia phage PS2]||_Serratia_phage_PS2.gb|gp45 sliding clamp D..|672|KJ025957.1(167266):32462-33133:-1 ^RAST2:fig|1198136.49.peg.58^ Tevenvirinae Serratia phage PS2|neighbours:(-1),(-1)|neighbour_genes:Replication factor C..,hypothetical protein|
MKLSKETLAILKIFSGINSSIVLKPGSFIMTKTVNNVVFAEANIDDVIDEELAIYELSSFLNLVSLVGDDAELTLDGEDIVISAGKTRVFYRAANASTIVTPKNRLTMPVANVIFELSADQMQQILRTSRAQNGDVLSIASDDNKIVIRGFNRAIDKDCLRPLFSVETADWDGPDFDFRLNMANMHMKEADFKILISSKGAVKFESDKISYVVATEATSTHSF
>ID:APC45094.1 |[Shigella phage SH7]||_Shigella_phage_SH7_.gbk|sliding clamp of DNA..|687|KX828711(164870):28949-29635:-1 ^^ Shigella phage SH7, complete genome.|neighbours:ID:APC45172.1(-1),ID:APC45208.1(-1)|neighbour_genes:clamp-loader subunit,RNA polymerase bindi..|
MKLSKDTTALLKNFATINSGIMLKSGQFIMTRAVNGTTYAEANISDVIDFDVAIYDLNGFLGILSLVNDDAEISQSEDGNIKIADARSTIFWPAADPSTVVAPNKPIPFPVASVVTEIKAEDLQQLLRVSRGLQIDTIAITVKEGKIVINGFNKVEDSALTRVKYSLTLGDYDGENTFNFIINMANMKMQPGNYKLLLWAKGKQGAAKFEGEHANYVVALEADSTHDF
>ID:YP_009288421.1 |[Shigella phage SHBML-50-1]||_Shigella_phage_SHBML-50-1_.gbk|sliding clamp DNA po..|687|NC_031085(166634):31597-32283:-1 ^GeneID:29060511^ Shigella phage SHBML-50-1, complete genome.|neighbours:ID:YP_009288420.1(-1),ID:YP_009288422.1(-1)|neighbour_genes:replication factor C..,hypothetical protein|
MKLSKDTLNILKNFATINSGIMLKSGQFIMTRAVNGTTYAEANISDVIDFDVAIYDLNGFLGILSLVNDDAEISQSEDGNIKIADARSTIFWPAADPSTVVAPNKPIPFPVASVVTEIKAEDLQQLLRVSRGLQIDTIAITVKEGKIVINGFNKVEDSALTRVKYSLTLGDYDGENTFNFIINMANMKMQPGNYKLLLWAKGKQGAAKFEGEHANYVVALEADSTHDF
>ID:YP_009277694.1 |[Shigella phage SHFML-11]||_Shigella_phage_SHFML-11.gbk|sliding clamp DNA po..|687|NC_030953(170650):147300-147986:-1 ^GeneID:29056401^ Shigella phage SHFML-11, complete genome.|neighbours:ID:YP_009277693.1(-1),ID:YP_009277695.1(-1)|neighbour_genes:replication factor C..,RNA polymerase|
MKLSKDTTALLKNFATINSGIMLKSGQFIMTRAVNGTTYAEANISDVIDFDVAIYDLNGFLGILSLVNDDAEISQSEDGNIKIADARSTIFWPAADPSTVVAPNKPIPFPVASVVTEIKAEDLQQLLRVSRGLQIDTIAITVKEGKIVINGFNKVEDSALTRVKYSLTLGDYDGENTFNFIINMANMKMQPGNYKLLLWAKGKQGAAKFEGEHANYVVALEADSTHDF
> |[Viruses Shigella phage SHFML-26]||_Shigella_phage_SHFML-26.gb|hypothetical protein|687|NC_031011.1(168993):95028-95714:-1 ^RAST2:fig|10239.69.peg.152^ Viruses Shigella phage SHFML-26|neighbours:(-1),(-1)|neighbour_genes:Replication factor C..,Phage RNA polymerase..|
MKLSKDTTALLKNFATINSGIMLKSGQFIMTRAVNGTTYAEANISDTIDFDVAIYDLNGFLGILSLVNDDAEISQSEDGNIKIADARSTIFWPAADPSTVVAPNKPIPFPVASVVTEIKAEDLQQLLRVSRGLQIDTIAITVKEGKIVINGFNKVEDSALTRVKYSLTLGDYDGENTFNFIINMANMKMQPGNYKLLLWAKGKQGAAKFEGEHANYVVALEADSTHDF
> |[Tevenvirinae Shigella_phage_SHSML-52-1]||_Shigella_phage_SHSML-52-1.gb|Sliding clamp DNA po..|648|NC_031090.1(169621):1-648:1 ^RAST2:fig|1198136.79.peg.1^ Tevenvirinae Shigella_phage_SHSML-52-1|neighbours:start(),(1)|neighbour_genes:start(),Replication factor C..|
FASINSGILLSQGKFIMTRAVNGTTYAEANISDEIDFDVALYDLNSFLSILSLVSDDAEISMHTDGNIKIADTRSTVYWPAADKSTIVFPNKPIQFPVASVITEIKAEDLQQLLRVSRGLQIDTIAITNKDGKIVINGYNKVEDSGLTRPKYSLTLTDYDGSNNFNFVINMANMKIQPGNYKVMLWGAGDKVAAKFESSQVSYVIAMEADSTHDF
>ID:YP_003934678.1 |[Shigella phage SP18]||_Shigella_phage_SP18.gbk|gp45|696|NC_014595(170605):29088-29783:-1 ^GeneID:9830414^ Shigella phage SP18, complete genome.|neighbours:ID:YP_003934677.1(-1),ID:YP_003934679.1(-1)|neighbour_genes:gp44,rpbA|
MKFSKDTIAVLKNFTSIYSGIMLKPGNTILTRSVTGASYGESEINDTIDFEAAIYDLNGFLSILGLVTDQAEVSLAEDASNIIIKDQRSTIHWPAADPSTIVFPAKKIPFPVAKVIFDLKGSDLQQLLRVAGGLSLDTFAITNKDGKIVIHGYNQLEDKELARPLYSLVCGDYEGDAAFKFIINKLNMKMIPADYRVMLWAKDDKFATKFEGTQASYVIAMEQGSSHEFQD
>ID:AUV63992.1 |[Shigella phage Sf20]||_Shigella_phage_Sf20_.gbk|sliding clamp|687|MF327006(163982):121125-121811:-1 ^^ Shigella phage Sf20, complete genome.|neighbours:ID:AUV63991.1(-1),ID:AUV63993.1(-1)|neighbour_genes:clamp loader, small ..,hypothetical protein|
MKLTKETIATLKNFSAINPGIILKKGNVLITKNMTNVVYGEATLNQELEHEIGIYDLNSFLGILNLVGDEADITVDDRTGNIRVSNDRLKINYPGASAAAIVSPKGRVTPPASDVDYELSNDDLKQLMKMSNQLKVDRLEFLPIDGRLMIKGWEEIDKNNPNEMFCLDMGEYTGTADFHFFIRKDNMKLVATDFGDYKLSFTRRKAVWLASETVSYMIACDLDSSYTD
>ID:YP_009618865.1 |[Shigella phage Sf21]||_Shigella_phage_Sf21_.gbk|sliding clamp|687|NC_042077(166002):29751-30437:-1 ^GeneID:40095468^ Shigella phage Sf21, complete genome.|neighbours:ID:YP_009618864.1(-1),ID:YP_009618866.1(-1)|neighbour_genes:clamp loader, small ..,RNA polymerase bindi..|
MKLSKDTTALLKNFATINSGIMLKSGQFIMTRAVNGTTYAEANISDVIDFDVAIYDLNGFLGILSLVNDDAEISQSEDGNIKIADARSTIFWPAADPSTVVAPNKPIPFPVASVVTEIKAEDLQQLLRVSRGLQIDTIAITVKEGKIVINGFNKVEDSALTRVKYSLTLGDYDGENTFNFIINMANMKMQPGNYKLLLWAKGKQGAAKFEGEHANYVVALEADSTHDF
>ID:YP_009614976.1 |[Shigella phage Sf22]||_Shigella_phage_Sf22_.gbk|gp224|687|NC_042039(166283):142595-143281:-1 ^GeneID:40091391^ Shigella phage Sf22, complete genome.|neighbours:ID:YP_009614975.1(-1),ID:YP_009614977.1(-1)|neighbour_genes:clamp loader, small ..,RNA polymerase bindi..|
MKLSKDTTALLKNFATINSGIMLKSGQFIMTRAVNGTTYAEANISDTIDFDVAIYDLNGFLGILSLVNDDAEISQSEDGNIKIADARSTIFWPAADPSTVVAPNKPIPFPVASVVTEIKAEDLQQLLRVSRGLQIDTIAITVKEGKIVINGFNKVEDSALTRVKYSLTLGDYDGENTFNFIINMANMKMQPGNYKLLLWAKGKQGAAKFEGEHANYVVALEADSTHDF
>ID:ATE86585.1 |[Shigella phage Sf23]||_Shigella_phage_Sf23_.gbk|sliding clamp|687|MF158046(167678):119984-120670:-1 ^^ Shigella phage Sf23, complete genome.|neighbours:ID:ATE86584.1(-1),ID:ATE86586.1(-1)|neighbour_genes:clamp loader, small ..,RNA polymerase bindi..|
MKLSKDTTALLKNFATINSGIMLKSGQFIMTRAVNGTTYAEANISDVIDFDVAIYDLNGFLGILSLVNDDAEISQSEDGNIKIADARSTIFWPAADPSTVVAPNKPIPFPVASVVTEIKAEDLQQLLRVSRGLQIDTIAITVKEGKIVINGFNKVEDSALTRVKYSLTLGDYDGENTFNFIINMANMKMQPGNYKLLLWAKGKQGAAKFEGEHANYVVALEADSTHDF
>ID:YP_009619261.1 |[Shigella phage Sf24]||_Shigella_phage_Sf24_.gbk|sliding clamp|687|NC_042078(168112):125787-126473:-1 ^GeneID:40095876^ Shigella phage Sf24, complete genome.|neighbours:ID:YP_009619260.1(-1),ID:YP_009619262.1(-1)|neighbour_genes:clamp loader, small ..,RNA polymerase bindi..|
MKLSKDTTALLKNFATINSGIMLKSGQFIMTRAVNGTTYAEANISDVIDFDVAIYDLNGFLGILSLVNDDAEISQSEDGNIKIADARSTIFWPAADPSTVVAPNKPIPFPVASVVTEIKAEDLQQLLRVSRGLQIDTIAITVKEGKIVINGFNKVEDSALTRVKYSLTLGDYDGENTFNFIINMANMKMQPGNYKLLLWAKGKQGAAKFEGEHANYVVALEADSTHDF
> |[Tevenvirinae Shigella_phage_Sf25]||_Shigella_phage_Sf25.gb|Sliding clamp DNA po..|687|MF327009.1(168573):125554-126240:-1 ^RAST2:fig|1198136.80.peg.193^ Tevenvirinae Shigella_phage_Sf25|neighbours:(-1),(-1)|neighbour_genes:Replication factor C..,RNA polymerase bindi..|
MKLSKDTTALLKNFATINSGIMLKSGQFIMTRAVNGTTYAEANISDVIDFDVAIYDLNGFLGILSLVNDDAEISQSEDGNIKIADARSTIFWPAADPSTVVAPNKPIPFPVASVVTEIKAEDLQQLLRVSRGLQIDTIAITVKEGKIVINGFNKVEDSALTRVKYSLTLGDYDGENTFNFIINMANMKMQPGNYKLLLWAKGKQGAAKFEGEHANYVVALEADSTHDF
>ID:YP_004414953.1 |[Shigella phage Shfl2]||_Shigella_phage_Shfl2_.gbk|putative sliding cla..|687|NC_015457(165919):30214-30900:-1 ^GeneID:10498816^ Shigella phage Shfl2, complete genome.|neighbours:ID:YP_004414952.1(-1),ID:YP_004414954.1(-1)|neighbour_genes:putative clamp-loade..,putative RNA polymer..|
MKLSKDTTALLKNFATINSGIMLKSGQFIMTRAVNGTTYAEANISDVIDFDVAIYDLNGFLGILSLVNDDAEISQSEDGNIKIADARSTIFWPAADPSTVVAPNKPIPFPVASVVTEIKAEDLQQLLRVSRGLQIDTIAITVKEGKIVINGFNKVEDSALTRVKYSLTLGDYDGENTFNFIINMANMKMQPGNYKLLLWAKGKQGAAKFEGEHANYVVALEADSTHDF
>ID:YP_009110871.1 |[Shigella phage pSs-1]||_Shigella_phage_pSs-1_.gbk|gp64|687|NC_025829(164999):34595-35281:-1 ^GeneID:22475137^ Shigella phage pSs-1, complete genome.|neighbours:ID:YP_009110870.1(-1),ID:YP_009110872.1(-1)|neighbour_genes:gp63,gp65|
MKLSKDTTALLKNFATINSGIMLKSGQFIMTRAVNGTTYAEANISDTIDFDVAIYDLNGFLGILSLVNDDAEISQSEDGNIKIADARSTIFWPAADPSTVVAPNKPIPFPVASVVTEIKAEDLQQLLRVSRGLQIDTIAITVKEGKIVINGFNKVEDSALTRVKYSLTLGDYDGENTFNFIINMANMKMQPGNYKLLLWAKGKQGAAKFEGEHANYVVALEADSTHDF
> |[Tevenvirinae Vibrio_phage_KVP40]||_Vibrio_phage_KVP40.gb|Sliding clamp DNA po..|666|NC_005083.2(244834):46246-46911:1 ^RAST2:fig|1198136.81.peg.80^ Tevenvirinae Vibrio_phage_KVP40|neighbours:(1),(1)|neighbour_genes:Phage protein,Replication factor C..|
MKLNKSTIEVLKNFAGINNGMVIHAGSRIRTQDNLNKQIAYADIEDSFPVEFAVYDLGEFLSALNLLDNAELDFQEKFVVVTGDGGTKLTFQYANAEFVTEAPEKVNFPTELDGGAEFDLKGEDLQRVKKASATLGLSDICVRTEAGSTAITLSATDAQGSSKHTFEINVGEADVDTEFKFFFKSERLNIVDQDYKVSIHPAGISRFLGLSLEYFIATEAL
> |[Viruses Vibrio phage VH7D]||_Vibrio_phage_VH7D.gb|hypothetical protein|666|NC_023568.1(246964):225851-226516:1 ^RAST2:fig|10239.72.peg.351^ Viruses Vibrio phage VH7D|neighbours:(1),(1)|neighbour_genes:Phage protein,Replication factor C..|
MKLSKSTIEVLKNFAGINNGMVIHQGSRLRTQDNLNKQIAYADIEDSFPVEFAVYDLGEFLSALNLLDNAELDFQEKYVVVTGDGGTKLTFQYANAEFVTEAPEKVNFPTELDGGAEFDLKGEDLQRVKKASATLGLSDICVRTEAGSTAITLSATDAQGSSKHTFEINVGEVESDVEFKFFFKAERLNIVDQDYKVSIHPAGISRFLGLSLEYFIATEAL
> |[Tevenvirinae Vibrio_phage_ValB1_HC]||_Vibrio_phage_ValB1_HC.gb|Sliding clamp DNA po..|666|MK568540.1(247619):34081-34746:-1 ^RAST2:fig|1198136.76.peg.58^ Tevenvirinae Vibrio_phage_ValB1_HC|neighbours:(-1),(-1)|neighbour_genes:Replication factor C..,Phage protein|
MKLSKSTIEVLKNFAGINNGMVIHQGSRLRTQDNLNKQIAYADIEDSFPVEFAVYDLGEFLSALNLLDNAELDFQEKYVVVTGDGGTKLTFQYANAEFVTEAPEKVNFPTELDGGAEFDLKGEDLQRVKKASATLGLSDICVRTEAGSTAITLSATDAQGSSKHTFEINVGEVESDVEFKFFFKAERLNIVDQDYKVSIHPAGISRFLGLSLEYFIATEAL
> |[Tevenvirinae Vibrio_phage_ValKK3]||_Vibrio_phage_ValKK3.gb|Sliding clamp DNA po..|666|NC_028829.1(248088):86875-87540:-1 ^RAST2:fig|1198136.77.peg.193^ Tevenvirinae Vibrio_phage_ValKK3|neighbours:(-1),(-1)|neighbour_genes:Replication factor C..,Phage protein|
MKLSKSTIEVLKNFAGINNGMVIHQGSRLRTQDNLNKQIAYADIEDSFPVEFAVYDLGEFLSALNLLDNAELDFQEKYVVVTGDGGTKLTFQYANAEFVTEAPEKVNFPTELDGGAEFDLKGEDLQRVKKASATLGLSDICVRTEAGSTAITLSATDAQGSSKHTFEINVGEVESDVEFKFFFKAERLNIVDQDYKVSIHPAGISRFLGLSLEYFIATEAL
> |[Tevenvirinae Vibrio_phage_nt-1]||_Vibrio_phage_nt-1.gb|Sliding clamp DNA po..|663|NC_021529.2(247511):211244-211906:1 ^RAST2:fig|1198136.72.peg.391^ Tevenvirinae Vibrio_phage_nt-1|neighbours:(1),(1)|neighbour_genes:Phage protein,Replication factor C..|
MKLNKSTIEVLKNFAGINNGMVIHQGARIRTQDNLNKQIAYADIEDSFPVEFAVYDLGEFLSALNLLDNAELDFQEKYVVVTGDGGAELTFQYANAEFVTEAPEKLNFPEDSDVVHFDLKGEALQKIKKASATLGLSDICVSTVAGSDEIILSATDAQGSSKHKFGINVGEVGNDVEFKFFFKAERLNIVDQDYKVSIHPAGISRFTGLSLEYFIATEAL
> |[Tevenvirinae Vibrio_phage_phi-Grn1]||_Vibrio_phage_phi-Grn1.gb|Sliding clamp DNA po..|666|KT919972.1(248605):153793-154458:1 ^RAST2:fig|1198136.75.peg.240^ Tevenvirinae Vibrio_phage_phi-Grn1|neighbours:(1),(1)|neighbour_genes:Phage protein,Replication factor C..|
MKLSKSTIEVLKNFAGINNGMVIHQGSRLRTQDNLNKQIAYADIEDSFPVEFAVYDLGEFLSALNLLDNAELDFQEKYVVVTGDGGTKLTFQYANAEFVTEAPEKVNFPTELDGGAEFDLKGEDLQRVKKASATLGLSDICVRTEAGSTAITLSATDAQGSSKHTFEINVGEVESDVEFKFFFKAERLNIVDQDYKVSIHPAGISRFLGLSLEYFIATEAL
> |[Tevenvirinae Vibrio_phage_phi-ST2]||_Vibrio_phage_phi-ST2.gb|Sliding clamp DNA po..|666|KT919973.1(250485):213963-214628:1 ^RAST2:fig|1198136.73.peg.382^ Tevenvirinae Vibrio_phage_phi-ST2|neighbours:(1),(1)|neighbour_genes:Phage protein,Replication factor C..|
MKLSKSTIEVLKNFAGINNGMVIHQGSRLRTQDNLNKQIAYADIEDSFPVEFAVYDLGEFLSALNLLDNAELDFQEKYVVVTGDGGTKLTFQYANAEFVTEAPEKVNFPTELDGGAEFDLKGEDLQRVKKASATLGLSDICVRTEAGSTAITLSATDAQGSSKHTFEINVGEVESDVEFKFFFKAERLNIVDQDYKVSIHPAGISRFLGLSLEYFIATEAL
> |[Tevenvirinae _Vibrio_phage_vB_VmeM-32]||_Vibrio_phage_vB_VmeM-32.gb|hypothetical protein|660|KU160494.1(199912):108436-109095:1 ^RAST2:fig|1198136.70.peg.167^ Tevenvirinae _Vibrio_phage_vB_VmeM-32|neighbours:(1),(1)|neighbour_genes:hypothetical protein,Phage DNA polymerase..|
MKLTKQAIEVLHNFAAISNSIYIKEGSVLCTKTVNNHTYADATVDTVFTDEMGIYNLGKFLSVVKALGSDCEIDVDNDVINIRNGKTQTTIENCNAATIVHPKKQAVFPDSDVTFELPNVIAKEFYSLSGALGIEFMRFKSENDKVLLLGVTAEGQSVYRTTVGDFDSALQSFDVYLRVNHIKMIECDYKVLISKLGIGKFEGDVISYIIAMEEKSELI
> |[Tevenvirinae Vibriophage_phi-pp2]||_Vibriophage_phi-pp2.gb|Sliding clamp DNA po..|666|JN849462.1(246421):46247-46912:1 ^RAST2:fig|1198136.74.peg.79^ Tevenvirinae Vibriophage_phi-pp2|neighbours:(1),(1)|neighbour_genes:Phage protein,Replication factor C..|
MKLNKSTIEVLKNFAGINNGMVIHAGSRIRTQDNLNKQIAYADIEDSFPVEFAVYDLGEFLSALNLLDNAELDFQEKFVVVTGDGGTKLTFQYANAEFVTEAPEKVNFPTELDGGAEFDLKGEDLQRVKKASATLGLSDICVRTEAGSTAITLSATDAQGSSKHTFEINVGEADVDTEFKFFFKSERLNIVDQDYKVSIHPAGISRFLGLSLEYFIATEAL
>ID:YP_009153653.1 |[Yersinia phage PST]||_Yersinia_phage_PST_.gbk|sliding clamp, DNA p..|687|NC_027404(167785):29277-29963:-1 ^GeneID:24677461^ Yersinia phage PST, complete genome.|neighbours:ID:YP_009153652.1(-1),ID:YP_009153654.1(-1)|neighbour_genes:clamp loader subunit..,rpbA|
MKLSKDTTALLKNFATINSGIMLKSGQFIMTRAVNGTTYAEANISDVIDFDVAIYDLNGFLGILSLVNDDAEISQSEDGNIKIADARSTIFWPAADPSTVVAPNKPIPFPVASVVTEIKAEDLQQLLRVSRGLQIDTIAITVKEGKIVINGFNKVEDSALTRVKYSLTLGDYDGENTFNFIINMANMKMQPGNYKLLLWAKGKQGAAKFEGEHANYVVALEADSTHDF
>ID:VEV89666.1 |[Yersinia phage fPS-2]||_Yersinia_phage_fPS-2_.gbk|g050c|687|LR215722(169060):30798-31484:-1 ^^ Yersinia phage fPS-2 genome assembly, chromosome: I.|neighbours:ID:VEV89665.1(-1),ID:VEV89667.1(-1)|neighbour_genes:g049c,g051c|
MKLSKDTTALLKNFATINSGIMLKSGQFIMTRAVNGTTYAEANISDTIDFDVAIYDLNGFLGILSLVNDDAEISQSEDGNIKIADSRSTIFWPAADPSTVVAPNKPIPFPVASVVTEIKAEDLQQLLRVSRGLQIDTIAITVKEGKIVINGFNKVEDSALTRVKYSLTLGDYDGENTFNFIINMANMKMQPGNYKLLLWAKGKQGAAKFEGEHANYVVALEADSTHDF
>ID:YP_009149294.1 |[Yersinia phage phiD1]||_Yersinia_phage_phiD1_.gbk|g055|687|NC_027353(167063):30751-31437:-1 ^GeneID:24635491^ Yersinia phage phiD1 complete genome.|neighbours:ID:YP_009149293.1(-1),ID:YP_009149295.1(-1)|neighbour_genes:g054,g056|
MKLSKDTTALLKNFATINSGIMLKSGQFIMTRAVNGTTYAEANISDVIDFDVAIYDLNGFLGILSLVNDDAEISQSEDGNIKIADARSTIFWPAADPSTVVAPNKPIPFPVASVVTEIKAEDLQQLLRVSRGLQIDTIAITVKEGKIVINGFNKVEDSALTRVKYSLTLGDYDGENTFNFIINMANMKMQPGNYKLLLWAKGKQGAAKFEGEHANYVVALEADSTHDF
