# Supplementary material for: Influence of Non-canonical DNA Bases on the Genomic Diversity of Tevenvirinae
Source: Front Microbiol. 2021 Apr 6;12:632686. doi: 10.3389/fmicb.2021.632686 (PMC8056088; doi:10.3389/fmicb.2021.632686)
Supplement: Supplementary Data Sheet 1 — Clustering results (folders “first clusterisation,” “second clusterisation,” and “third clusterisation”): the number of pan-genome components in the individual genome (files “pan genome components of genomes”), the total number of all clusters and components of the pan-genome (files “pan genome components”), a list of clusters of the core genome (files “core list”), a list of clusters of the softcore genome (files “softcore list”). Clusters of the softcore genome (folders “softcore clusters”) are presented in the files which show regions in genomes, protein sequences, names of viruses which have these proteins A description of softcore clusters is also supplied (file “Softcore clusters description”). [file Data_Sheet_1.ZIP › Data sheet 1/second clusterisation/softcore_clusters/21120_45.2.faa]

> |[Tevenvirinae _Acinetobacter_phage_133]||_Acinetobacter_phage_133.gb|hypothetical protein|180|NC_015250.1(159801):46571-46750:-1 ^RAST2:fig|1198136.113.peg.95^ Tevenvirinae _Acinetobacter_phage_133|neighbours:(-1),(-1)|neighbour_genes:hypothetical protein,Phage recombination-..|
MLEINELECYPEVKQYTLICLYNNEEFRVTDAMLRERFKNEDELARIRSGRHELWLLVE
> |[Tevenvirinae _Acinetobacter_phage_AM101]||_Acinetobacter_phage_AM101.gb|hypothetical protein|237|MH165274.1(166487):115562-115798:1 ^RAST2:fig|1198136.62.peg.166^ Tevenvirinae _Acinetobacter_phage_AM101|neighbours:(1),(1)|neighbour_genes:hypothetical protein,RpbA RNA polymerase ..|
MEPFSDIITYPEIPTWTLINLYTGAELVVTEAQLVQAFPDETTRMKIMSNRSPAWTVIENTYDPHNQNQIIGAFNNLI
> |[Tevenvirinae _Acinetobacter_phage_Ac42]||_Acinetobacter_phage_Ac42.gb|gp45.2 conserved hyp..|201|NC_014660.1(167716):55126-55326:-1 ^RAST2:fig|1198136.114.peg.106^ Tevenvirinae _Acinetobacter_phage_Ac42|neighbours:(-1),(-1)|neighbour_genes:RpbA RNA polymerase ..,Phage recombination-..|
MANDYAQNFNDLECHPEIKRYILVNNFSGDENIVTEFNLKNAFTESDIMKIKSGRHTGFTLFDYYD
> |[Viruses _Acinetobacter_phage_Acj61]||_Acinetobacter_phage_Acj61.gb|hypothetical protein|186|NC_014661.1(164093):57098-57283:-1 ^RAST2:fig|10239.85.peg.103^ Viruses _Acinetobacter_phage_Acj61|neighbours:(-1),(-1)|neighbour_genes:RpbA RNA polymerase ..,hypothetical protein|
METLNDLSLHPEIKKYTLTNLYTNEETLVTKEQLLAAFGEEGFLKIKSGRNDAWLLSEYYD
> |[Viruses _Acinetobacter_phage _Acj9]||_Acinetobacter_phage_Acj9.gb|hypothetical protein|210|NC_014663.1(169947):60169-60378:-1 ^RAST2:fig|10239.87.peg.110^ Viruses _Acinetobacter_phage _Acj9|neighbours:(-1),(-1)|neighbour_genes:RpbA RNA polymerase ..,hypothetical protein|
MDLILNELEAFPEIESFILLNMLTNEERRVTNADLIRAFPDEETRLKIKGGRHKVWYLYEASPAFQQLV
> |[Tevenvirinae _Acinetobacter_phage_KARL-1]||_Acinetobacter_phage_KARL-1.gb|hypothetical protein|237|MH713599.1(166560):130699-130935:1 ^RAST2:fig|1198136.64.peg.194^ Tevenvirinae _Acinetobacter_phage_KARL-1|neighbours:(1),(1)|neighbour_genes:hypothetical protein,RpbA RNA polymerase ..|
MEPFSDIVTYPEIPTWTLINLYTGAELIVTEAQLVQAFPDETTRMKIMSNRSPAWTVIENTYDPHRQNQVINAFNNLI
> |[Viruses _Acinetobacter_phage_ZZ1]||_Acinetobacter_phage_ZZ1.gb|hypothetical protein|225|NC_018087.3(166687):51740-51964:-1 ^RAST2:fig|10239.86.peg.107^ Viruses _Acinetobacter_phage_ZZ1|neighbours:(-1),(-1)|neighbour_genes:RpbA RNA polymerase ..,hypothetical protein|
MSVFSDLETYPEFKTWTLINLFTGEERLVTDAMLEQAFTDESELMKIKSGRSKAWSLIENFNDQTTSNASQILY
> |[Tevenvirinae Acinetobacter_phage_vB_ApiM_fHyAci03]||_Acinetobacter_phage_vB_ApiM_fHyAci03.gb|hypothetical protein|237|MH460829.1(165975):53860-54096:-1 ^RAST2:fig|1198136.65.peg.107^ Tevenvirinae Acinetobacter_phage_vB_ApiM_fHyAci03|neighbours:(-1),(-1)|neighbour_genes:RpbA RNA polymerase ..,hypothetical protein|
MEPFSDIITYPEIPTWTLINLYTGAELIVTEAQLVQAFPDETTRMKIMSNRSPAWTVIENTYDPHRQNQVISAFNNLI
> |[Tevenvirinae _Aeromonas_phage_65.2]||_Aeromonas_phage_65.2.gb|Phage protein|189|KY290955.1(236567):19982-20170:-1 ^RAST2:fig|1198136.115.peg.28^ Tevenvirinae _Aeromonas_phage_65.2|neighbours:(-1),(-1)|neighbour_genes:hypothetical protein,Phage recombination-..|
MFENLHEVYPEAKNLWVLTNKVSEEPVEFVVPIEVLQQRFQPEELIKIMNGRHPYWDAFQKI
> |[Viruses Aeromonas phage 65]||_Aeromonas_phage_65.gb|Phage protein|135|NC_015251.1(235229):20038-20172:-1 ^RAST2:fig|10239.65.peg.28^ Viruses Aeromonas phage 65|neighbours:(-1),(-1)|neighbour_genes:hypothetical protein,hypothetical protein|
MFENLHEVYPEAKNLWVLTNKVSEEPVEFVVPIEVCNNDFNLKN
> |[Tevenvirinae _Aeromonas_phage_AS-szw]||_Aeromonas_phage_AS-szw.gb|Phage protein|189|MF498773.1(229957):155209-155397:1 ^RAST2:fig|1198136.118.peg.276^ Tevenvirinae _Aeromonas_phage_AS-szw|neighbours:(1),(1)|neighbour_genes:Phage recombination-..,DNA polymerase slidi..|
MFYNLHEMYPEYKDFWVLTNKVTDDPIELVVTMQDLEERFSPEELTKIINGSHKFWDAFKKY
> |[Tevenvirinae _Aeromonas_phage_AS-zj]||_Aeromonas_phage_AS-zj.gb|Phage protein|189|MF448340.1(229929):31462-31650:1 ^RAST2:fig|1198136.120.peg.36^ Tevenvirinae _Aeromonas_phage_AS-zj|neighbours:(1),(1)|neighbour_genes:Phage recombination-..,DNA polymerase slidi..|
MFYNLHEMYPEYKDFWVLTNKVTDDPIELVVTMQDLEERFSPEELTKIINGSHKFWDAFKKY
>ID:NP_943901.1 |[Aeromonas virus Aeh1]||_Aeromonas_phage_Aeh1_.gbk|gp45.2 conserved hyp..|177|NC_005260(233234):18816-18992:-1 ^GeneID:2658069^ Aeromonas phage Aeh1, complete genome.|neighbours:ID:NP_943900.1(-1),ID:NP_943902.1(-1)|neighbour_genes:rpbA,gp46 recombination e..|
MFDNINEVYPEVEFWVLSNKGIDHEIKVTYSQLVARFGEEHLTRIINNFDPHWLAWKL
> |[Tevenvirinae _Aeromonas_phage_Ah1]||_Aeromonas_phage_Ah1.gb|Phage protein|177|MG250483.1(221116):20192-20368:-1 ^RAST2:fig|1198136.116.peg.29^ Tevenvirinae _Aeromonas_phage_Ah1|neighbours:(-1),(-1)|neighbour_genes:hypothetical protein,Phage recombination-..|
MFDNIQDVCPDVEFWVLSNKGIDHEIKVTYNQLVARFGEEQLTRIINNFDPHWIAWKL
> |[Tevenvirinae _Aeromonas_phage_AsFcp_2]||_Aeromonas_phage_AsFcp_2.gb|Phage protein|177|MH791401.1(219171):189197-189373:-1 ^RAST2:fig|1198136.67.peg.318^ Tevenvirinae _Aeromonas_phage_AsFcp_2|neighbours:(-1),(-1)|neighbour_genes:hypothetical protein,Phage recombination-..|
MFDNIDGVYPDVEFWVLSNKGFNQEIKLTYNQLLARFGEEHLARVINNFDPHWIAWKL
> |[Tevenvirinae _Aeromonas_phage_Asswx_1]||_Aeromonas_phage_Asswx_1.gb|Phage protein|189|MH791398.1(229103):162900-163088:1 ^RAST2:fig|1198136.119.peg.301^ Tevenvirinae _Aeromonas_phage_Asswx_1|neighbours:(1),(1)|neighbour_genes:Phage recombination-..,DNA polymerase slidi..|
MFYNLHEMYPEYKDFWVLTNKVTDDPIELVVTMQDLEERFSPEELTKIINGSHKFWDAFKKY
> |[Tevenvirinae _Aeromonas_phage_Aswh_1]||_Aeromonas_phage_Aswh_1.gb|Phage protein|189|MH791414.1(229730):76517-76705:-1 ^RAST2:fig|1198136.117.peg.174^ Tevenvirinae _Aeromonas_phage_Aswh_1|neighbours:(-1),(-1)|neighbour_genes:hypothetical protein,hypothetical protein|
MFDNLHEVYPEAQNLWVLTNKVSDNPIEMVVTMEVLQDRFEPLELSKILNGTHEYWEAFQKF
> |[Tevenvirinae _Aeromonas_phage_CC2]||_Aeromonas_phage_CC2.gb|Phage protein|189|NC_019538.1(231743):107037-107225:-1 ^RAST2:fig|1198136.110.peg.264^ Tevenvirinae _Aeromonas_phage_CC2|neighbours:(-1),(-1)|neighbour_genes:DNA polymerase slidi..,Phage recombination-..|
MFYNLHEMYPEYKDFWVLTNKVMDDPIELVVTMQDLEERFSPEELTKIINGSHKFWDAFKKY
> |[Tevenvirinae _Aeromonas_phage_PX29]||_Aeromonas_phage_PX29.gb|Phage protein|177|NC_023688.1(222006):18562-18738:-1 ^RAST2:fig|1198136.108.peg.24^ Tevenvirinae _Aeromonas_phage_PX29|neighbours:(-1),(-1)|neighbour_genes:hypothetical protein,Phage recombination-..|
MFDNIDEVYPDVEFWVLSNKRFNQEIKLTYNQLLARFGEEHLARVINNFDPHWIAWKL
> |[Tevenvirinae _Aeromonas_phage_phiAS5]||_Aeromonas_phage_phiAS5.gb|hypothetical protein|177|NC_014636.1(225268):111551-111727:-1 ^RAST2:fig|1198136.107.peg.163^ Tevenvirinae _Aeromonas_phage_phiAS5|neighbours:(-1),(-1)|neighbour_genes:hypothetical protein,Phage recombination-..|
MFENIADVYLDVEFWILSNKQMEHEVKTTYQQLVATFGEERLTRIINNFDPYWIAWKE
>ID:YP_802995.1 |[Escherichia virus RB32]||_Bacteriophage_RB32_.gbk|45.2|192|NC_008515(165890):30657-30848:-1 ^GeneID:4405611^ Bacteriophage RB32, complete genome.|neighbours:ID:YP_802994.1(-1),ID:YP_802996.1(1)|neighbour_genes:rpbA,putative site-specif..|
MAEYSTGQHLLTIPEIKRYILRNNFSNEEHIVTESMLRNAFKAEYTKIMSNRNEAWTVTDYYD
> |[Tevenvirinae _Citrobacter_phage_IME-CF2]||_Citrobacter_phage_IME-CF2.gb|hypothetical protein|192|NC_029013.1(177688):82314-82505:-1 ^RAST2:fig|1198136.109.peg.156^ Tevenvirinae _Citrobacter_phage_IME-CF2|neighbours:(-1),(-1)|neighbour_genes:hypothetical protein,recombination endonu..|
MLEREFDLKTSPEVDRYYLHNELLEEKHVVTMEDVKEAFKDNQLELTRILNNKSSVWFLEKIY
>ID:YP_009194875.1 |[Citrobacter phage Margaery]||_Citrobacter_phage_Margaery_.gbk|hypothetical protein|192|NC_028755(178182):36610-36801:1 ^GeneID:26647244^ Citrobacter phage Margaery, complete genome.|neighbours:ID:YP_009194874.1(1),ID:YP_009194876.1(1)|neighbour_genes:recombination endonu..,hypothetical protein|
MLEREFDLKTSPEVERFYLHNELLEEKHVVTMADVEEAFKDNPIELTRIKNNKSSVWFLEKIY
>ID:AYJ72920.1 |[Citrobacter phage Maroon]||_Citrobacter_phage_Maroon_.gbk|hypothetical protein|192|MH823906(178830):36165-36356:1 ^^ Citrobacter phage Maroon, complete genome.|neighbours:ID:AYJ72919.1(1),ID:AYJ72921.1(1)|neighbour_genes:nuclease subunit,hypothetical protein|
MLEREFDLKTSPEVERYYLHNELLEEKHVVTMADVEEAFKDNPIELTRIKNNKSSVWFLEKIY
>ID:YP_009203769.1 |[Citrobacter phage Merlin]||_Citrobacter_phage_Merlin_.gbk|hypothetical protein|192|NC_028857(172733):30531-30722:-1 ^GeneID:26647969^ Citrobacter phage Merlin, complete genome.|neighbours:ID:YP_009203768.1(-1),ID:YP_009203770.1(-1)|neighbour_genes:RNA polymerase bindi..,recombination endonu..|
MSNFVNGQNLLTAPEIKRYVLKNNFSGQEHLATEEQLRAAFKNKYDKITSNRDSAWTVYEYFE
> |[Tevenvirinae _Citrobacter_phage_Miller]||_Citrobacter_phage_Miller.gb|hypothetical protein|189|NC_025414.1(178171):36254-36442:1 ^RAST2:fig|1198136.111.peg.61^ Tevenvirinae _Citrobacter_phage_Miller|neighbours:(1),(1)|neighbour_genes:recombination endonu..,hypothetical protein|
MLEREFDLKTSPEVDRYYLHNELLEEKHVVTMEDVKEAFKDNQLELTRILNNKSSVWFLEKI
>ID:YP_009146489.1 |[Citrobacter phage Moon]||_Citrobacter_phage_Moon.gbk|hypothetical protein|192|NC_027331(170341):30755-30946:-1 ^GeneID:24721655^ Citrobacter phage Moon, complete genome.|neighbours:ID:YP_009146488.1(-1),ID:YP_009146490.1(-1)|neighbour_genes:RNAP binding protein,recombination endonu..|
MSYFVNGQNLLTAPEIRRFVLRNNFSDQESLVTDQQLRDAFKDKYDKITSNRDSAWTVYEYFE
>ID:YP_009285594.1 |[Citrobacter phage vB_CfrM_CfP1]||_Citrobacter_phage_vB_CfrM_CfP1_.gbk|hypothetical protein|192|NC_031057(180219):38473-38664:1 ^GeneID:29079540^ Citrobacter phage vB_CfrM_CfP1, complete genome.|neighbours:ID:YP_009285593.1(1),ID:YP_009285595.1(1)|neighbour_genes:endonuclease subunit,hypothetical protein|
MLEREFDLKTSPEVDRYYLHNELLEEKHVVTMEDVKEAFKDNQLELTRILNNKSSVWFLEKIY
> |[Tevenvirinae _Cronobacter_phage_Pet-CM3-4]||_Cronobacter_phage_Pet-CM3-4.gb|hypothetical protein|192|LT614807.1(171975):31127-31318:-1 ^RAST2:fig|1198136.112.peg.50^ Tevenvirinae _Cronobacter_phage_Pet-CM3-4|neighbours:(-1),(-1)|neighbour_genes:hypothetical protein,Phage recombination-..|
MKQYATGNELLTFPELKRYVLINNFSGEEHIVTEQHLKDAFGKDYDKISSNRHPAWTVSEFFE
>ID:YP_006986333.1 |[Cronobacter phage vB_CsaM_GAP161]||_Cronobacter_phage_vB_CsaM_GAP161_.gbk|hypothetical protein|192|NC_019398(178193):36125-36316:1 ^GeneID:13997598^ Cronobacter phage vB_CsaM_GAP161, complete genome.|neighbours:ID:YP_006986332.1(-1),ID:YP_006986334.1(1)|neighbour_genes:putative Mob-like HN..,hypothetical protein|
MLEREFDLKTSPEVERFYLHNELLEEKHVVTMADVEEAFKDNPIELTRIKNNKSSVWFLEKIY
>ID:AOG16185.1 |[Cronobacter phage vB_CsaM_leB]||_Cronobacter_phage_vB_CsaM_leB_.gbk|hypothetical protein|123|KX431559(177907):37046-37168:1 ^^ Cronobacter phage vB_CsaM_leB, complete genome.|neighbours:ID:AOG16184.1(-1),ID:AOG16186.1(1)|neighbour_genes:putative Mob-like HN..,hypothetical protein|
MEEKHVVTMADVEEAFKDNPIELTRIKNNKSSVWFLEKIY
>ID:AOG16465.1 |[Cronobacter phage vB_CsaM_leN]||_Cronobacter_phage_vB_CsaM_leN_.gbk|hypothetical protein|198|KX431560(179516):36435-36632:1 ^^ Cronobacter phage vB_CsaM_leN, complete genome.|neighbours:ID:AOG16464.1(-1),ID:AOG16466.1(1)|neighbour_genes:putative Mob-like HN..,hypothetical protein|
MIMLEREFDLKTSPEVERFYLHNELLEEKHVVTMADVEEAFKDNPIELTRIKNNKSSVWFLEKIY
>ID:YP_009005314.1 |[Enterobacter phage PG7]||_Enterobacter_phage_PG7_.gbk|hypothetical protein|192|NC_023561(173276):31572-31763:-1 ^GeneID:18502308^ Enterobacter phage PG7, complete genome.|neighbours:ID:YP_009005313.1(-1),ID:YP_009005315.1(-1)|neighbour_genes:rpbA,endonuclease subunit|
MKQYATGNELLTFPELKRYVLTNNFSGEEHIVTEQHLKDAFGKDYDKISSNRHPAWTVSEFFE
> |[Tevenvirinae Enterobacter_phage_myPSH1140]||_Enterobacter_phage_myPSH1140.gb|hypothetical protein|192|MG999954.1(172614):33285-33476:-1 ^RAST2:fig|1198136.57.peg.54^ Tevenvirinae Enterobacter_phage_myPSH1140|neighbours:(-1),(-1)|neighbour_genes:hypothetical protein,Phage recombination-..|
MKQYATGNELLTFPEIKKYVLINNFSGEEHVVTDQHLKDAFGNDYDKISSNRHPAWTVSEFFE
>ID:YP_009606972.1 |[Enterobacter phage phiEap-3]||_Enterobacter_phage_phiEap-3_.gbk|hypothetical protein|192|NC_041980(175814):35085-35276:1 ^GeneID:40082978^ Enterobacter phage phiEap-3, complete genome.|neighbours:ID:YP_009606971.1(1),ID:YP_009606973.1(1)|neighbour_genes:recombination endonu..,hypothetical protein|
MLEREFELETAPEIERFYLHNNFLEEKHIVTMRDVEEAFKNNPIELTRIKNNKSSVWFLEKIY
>ID:YP_009167867.1 |[Escherichia phage AR1]|AR1|_Enterobacteria_phage_AR1_DNA_.gbk|45.2|189|NC_027983(167435):31022-31210:-1 ^GeneID:26042153^ Enterobacteria phage AR1 DNA, complete genome.|neighbours:ID:YP_009167866.1(-1),ID:YP_009167868.1(-1)|neighbour_genes:rpbA,46|
MEYSTGQHLLTIPEIKRYILRNNFSNEEHIVTESMLRNAFKAEYTKIMSNRNEAWTVTDYYD
> |[Tevenvirinae _Enterobacteria_phage_ATK47]||_Enterobacteria_phage_ATK47.gb|Phage protein|189|KT184309.1(170020):137762-137950:1 ^RAST2:fig|1198136.68.peg.231^ Tevenvirinae _Enterobacteria_phage_ATK47|neighbours:(1),(1)|neighbour_genes:Phage recombination-..,Phage RNA polymerase..|
MEYSTGQHLLVVPEIKKYVLTNTFSGEEHIVTEQMLKSAFKDEYNKIMSNRNSAWTVTDFYE
> |[Tevenvirinae Enterobacteria_phage_ATK48]||_Enterobacteria_phage_ATK48.gb|Phage protein|189|KT184310.1(169729):66266-66454:1 ^RAST2:fig|1198136.55.peg.124^ Tevenvirinae Enterobacteria_phage_ATK48|neighbours:(1),(1)|neighbour_genes:Phage recombination-..,Phage RNA polymerase..|
MEYSTGQHLLVVPEIKKYVLTNTFSGEEHIVTEQMLKSAFKDEYNKIMSNRNSAWTVTDFYE
> |[Tevenvirinae Enterobacteria_phage_Aplg8]||_Enterobacteria_phage_Aplg8.gb|Phage protein|192|KT184308.1(168496):143994-144185:-1 ^RAST2:fig|1198136.66.peg.243^ Tevenvirinae Enterobacteria_phage_Aplg8|neighbours:(-1),(1)|neighbour_genes:RNA polymerase bindi..,Phage-associated hom..|
MAEYSTGQHLLTFPEIKRYILRNNFSNEEHIVTEYMLRNAFKAEYTKIMSNRNEAWTVTDYYD
>ID:YP_007004120.1 |[Enterobacteria phage Bp7]||_Enterobacteria_phage_Bp7_.gbk|hypothetical protein|195|NC_019500(168066):33352-33546:1 ^GeneID:14007949^ Enterobacteria phage Bp7, complete genome.|neighbours:ID:YP_007004119.1(-1),ID:YP_007004121.1(1)|neighbour_genes:putative homing endo..,rpbA|
MASNFITGQHLLAVPELKRYVLVNNFSGDEHLVTEDYLRNAFKSEYDRIMSNRNPAWFVYEYFD
> |[Tevenvirinae _Enterobacteria_phage_CC31]||_Enterobacteria_phage_CC31.gb|hypothetical protein|192|NC_014662.1(165540):31300-31491:-1 ^RAST2:fig|1198136.121.peg.52^ Tevenvirinae _Enterobacteria_phage_CC31|neighbours:(-1),(-1)|neighbour_genes:hypothetical protein,Phage recombination-..|
MKQYATGNELLTFPELKRYVLINNFSGEEHIVTEQHLKDAFGKDYDKISSNRHPAWTVSEFFE
>ID:YP_009118717.1 |[Enterobacteria phage GEC-3S]||_Enterobacteria_phage_GEC-3S_.gbk|hypothetical protein|231|NC_025425(163424):22222-22452:-1 ^GeneID:23301325^ Enterobacteria phage GEC-3S complete genome.|neighbours:ID:YP_009118716.1(-1),ID:YP_009118718.1(-1)|neighbour_genes:rpbA,Putative recombinati..|
MLTFDRVTQPELELYTLINLYSGEEYVVSMGDMKNSIYSDEDITKMLSCRHHEFMLVPNLDKLDYPDAGVATNFRT
> |[Tevenvirinae _Enterobacteria_phage_GiZh]||_Enterobacteria_phage_GiZh.gb|Phage protein|189|KT184311.1(166514):82309-82497:-1 ^RAST2:fig|1198136.122.peg.144^ Tevenvirinae _Enterobacteria_phage_GiZh|neighbours:(-1),(-1)|neighbour_genes:RNA polymerase bindi..,Phage recombination-..|
MEYSTGQHLLTFPEIKRYILRNNFSNEEHIVTESMLRNAFKAEYTKIMSNRNEAWTVTDYYD
> |[Viruses Hx01]||_Enterobacteria_phage_HX01.gb|Phage protein|189|NC_018855.1(169158):69663-69851:1 ^RAST2:fig|10239.59.peg.120^ Viruses Hx01|neighbours:(1),(1)|neighbour_genes:Phage recombination-..,Phage RNA polymerase..|
MEYSTGQHLLVVPEIKKYVLTNTFSGEEHIVTEQMLKSAFKDEYNKIMSNRNSAWTVTDFYE
>ID:YP_003734203.1 |[Enterobacteria phage IME08]||_Enterobacteria_phage_IME08_.gbk|45.2|207|NC_014260(172253):33886-34092:-1 ^GeneID:9384392^ Enterobacteria phage IME08, complete genome.|neighbours:ID:YP_003734202.1(-1),ID:YP_003734204.1(-1)|neighbour_genes:rpbA,46|
MHGDGMSDFITGQHLLAVPELRRYVLVNNFSGDEHLVTEDYLRNAFKSEYDRIMSNRNPAWFVYEYFD
>ID:YP_002922402.1 |[Enterobacteria phage JS10]||_Enterobacteria_phage_JS10_.gbk|45.2|192|NC_012741(171451):33208-33399:-1 ^GeneID:7943452^ Enterobacteria phage JS10, complete genome.|neighbours:ID:YP_002922401.1(-1),ID:YP_002922403.1(-1)|neighbour_genes:rpbA,46|
MSDFITGQHLLAVPEIKRYVLVNNFSGDEHLVTEDYLQNAFKSEYVTIMSNRNPAWFVYEYFD
>ID:YP_001595182.1 |[Escherichia phage JS98]||_Enterobacteria_phage_JS98.gbk|45.2|192|NC_010105(170523):33408-33599:-1 ^GeneID:5783835^ Enterobacteria phage JS98, complete genome.|neighbours:ID:YP_001595181.1(-1),ID:YP_001595183.1(-1)|neighbour_genes:rpbA,46|
MSDFITGQHLLAAPEIKRYVLVNNFSGDEHLVTEDYLQNAFKSEYVTIMSNRNPAWFVYEYFD
>ID:YP_002922107.1 |[Escherichia phage JSE]||_Enterobacteria_phage_JSE_.gbk|hypothetical protein|231|NC_012740(166418):23776-24006:-1 ^GeneID:7943155^ Enterobacteria phage JSE, complete genome.|neighbours:ID:YP_002922106.1(-1),ID:YP_002922108.1(-1)|neighbour_genes:rpbA,46|
MLTFDRVTQPELELYTLINLYSGEEYVVSMGDMKNSIYSDADITKMLSCRHHEFMLVPNFDKLDYPDAGVATNFRT
> |[Tevenvirinae _Enterobacteria_phage_Kha5h]||_Enterobacteria_phage_Kha5h.gb|Phage protein|189|KT184312.1(167318):57004-57192:-1 ^RAST2:fig|1198136.123.peg.99^ Tevenvirinae _Enterobacteria_phage_Kha5h|neighbours:(-1),(-1)|neighbour_genes:RNA polymerase bindi..,Phage recombination-..|
MEYSTGQHLLTFPEIKRYILRNNFSNEEHIVTESMLRNAFKAEYTKIMSNRNEAWTVTDYYD
>ID:YP_001469377.1 |[Enterobacteria phage Phi1]||_Enterobacteria_phage_Phi1_.gbk|hypothetical protein|231|NC_009821(164270):22221-22451:-1 ^GeneID:5602247^ Enterobacteria phage Phi1, complete genome.|neighbours:ID:YP_001469376.1(-1),ID:YP_001469378.1(-1)|neighbour_genes:rpbA,46|
MLTFDRVTQPELELYTLINLYSGEEYVVSMGDMKNSIYSDEDITKMLSCRHHEFMLVPNLDKLDYPDAGVATNFRT
>ID:YP_009202786.1 |[Escherichia phage QL01]||_Enterobacteria_phage_QL01.gbk|hypothetical protein|192|NC_028847(170527):33074-33265:-1 ^GeneID:26629775^ Enterobacteria phage QL01, complete genome.|neighbours:ID:YP_009202785.1(-1),ID:YP_009202787.1(-1)|neighbour_genes:hypothetical protein,hypothetical protein|
MSDFITGQHLLAVPELKRYVLVNNFSGDEHLVTEDYLRNAFKSEYDRIMSNRNPAWFVYEYFD
>ID:AIT74148.1 |[Enterobacteria phage RB10]||_Enterobacteria_phage_RB10_.gbk|hypothetical protein|189|KM606999(168401):30436-30624:-1 ^^ Enterobacteria phage RB10, complete genome.|neighbours:ID:AIT74147.1(-1),ID:AIT74149.1(-1)|neighbour_genes:rpbA,recombination endonu..|
MEYSTGQHLLTIPEIKRYILRNNFSNEEHIVTESMLRNAFKAEYTKIMSNRNEAWTVTDYYD
>ID:YP_002854389.1 |[Escherichia virus RB14]||_Enterobacteria_phage_RB14_.gbk|45.2|189|NC_012638(165429):30521-30709:-1 ^GeneID:7803772^ Enterobacteria phage RB14, complete genome.|neighbours:ID:YP_002854388.1(-1),ID:YP_002854390.1(-1)|neighbour_genes:rpbA,46|
MEYSTGQHLLTIPEIKRYILRNNFSNEEHIVTESMLRNAFKAEYTKIMSNRNEAWTVTDYYD
> |[Tevenvirinae _Enterobacteria_phage_RB16]||_Enterobacteria_phage_RB16.gb|gp45.2 conserved hyp..|198|NC_014467.1(176788):36545-36742:1 ^RAST2:fig|1198136.103.peg.61^ Tevenvirinae _Enterobacteria_phage_RB16|neighbours:(1),(1)|neighbour_genes:hypothetical protein,hypothetical protein|
MIMLEREFELMTSPEAERFYLHNELLEEKHVVSMEDVKEAFKDNQLELTRILNNKSSMWFLEKIY
>ID:AXF42364.1 |[Enterobacteria phage RB18]||_Enterobacteria_phage_RB18_.gbk|hypothetical protein|189|MH553563(166677):31568-31756:-1 ^^ Enterobacteria phage RB18, complete genome.|neighbours:ID:AXF42363.1(-1),ID:AXF42365.1(-1)|neighbour_genes:rpbA,endonuclease subunit|
MEYSTGQHLLTIPEIKRYILRNNFSNEEHIVTESMLRNAFKAEYTKIMSNRNEAWTVTDYYD
>ID:YP_009102260.1 |[Enterobacteria phage RB27]||_Enterobacteria_phage_RB27_.gbk|hypothetical protein|189|NC_025448(165179):31383-31571:-1 ^GeneID:22113044^ Enterobacteria phage RB27, complete genome.|neighbours:ID:YP_009102259.1(-1),ID:YP_009102261.1(-1)|neighbour_genes:rpbA,recombination endonu..|
MEYSTGQHLLTIPEIKRYILRNNFSNEEHIVTESMLRNAFKAEYTKIMSNRNEAWTVTDYYD
>ID:AIT74692.1 |[Enterobacteria phage RB33]||_Enterobacteria_phage_RB33_.gbk|hypothetical protein|192|KM607001(166007):30776-30967:-1 ^^ Enterobacteria phage RB33, complete genome.|neighbours:ID:AIT74691.1(-1),ID:AIT74693.1(1)|neighbour_genes:rpbA,putative site-specif..|
MAEYSTGQHLLTIPEIKRYILRNNFSNEEHIVTESMLRNAFKAEYTKIMSNRNEAWTVTDYYD
>ID:YP_009098439.1 |[Escherichia phage RB3]||_Enterobacteria_phage_RB3_.gbk|hypothetical protein|189|NC_025419(168402):30437-30625:-1 ^GeneID:22113803^ Enterobacteria phage RB3, complete genome.|neighbours:ID:YP_009098438.1(-1),ID:YP_009098440.1(-1)|neighbour_genes:rpbA,recombination endonu..|
MEYSTGQHLLTIPEIKRYILRNNFSNEEHIVTESMLRNAFKAEYTKIMSNRNEAWTVTDYYD
> |[Tevenvirinae _Enterobacteria_phage_RB43]||_Enterobacteria_phage_RB43.gb|hypothetical protein|192|NC_007023.1(180500):36874-37065:1 ^RAST2:fig|1198136.102.peg.63^ Tevenvirinae _Enterobacteria_phage_RB43|neighbours:(1),(1)|neighbour_genes:recombination endonu..,hypothetical protein|
MLEREFDLKTSPEVDRYYLHNELLEEKHVVTMEDVKEAFKDNQLELTRILNNKSSVWFLEKIY
>ID:NP_891604.1 |[Enterobacteria phage RB49]||_Enterobacteria_phage_RB49_.gbk|hypothetical protein|231|NC_005066(164018):22043-22273:-1 ^GeneID:1725507^ Enterobacteria phage RB49, complete genome.|neighbours:ID:NP_891603.1(-1),ID:NP_891605.1(-1)|neighbour_genes:rpbA,46|
MLTFDRVTQPELELYTLINLYSGEEYVVSMGDMKNSIYSDEDITKMLSCRHHEFMLVPNFDKLDYPDAGVATNFRT
>ID:ACP30974.1 |[Enterobacteria phage RB51]||_Enterobacteria_phage_RB51_.gbk|45.2|192|FJ839693(168394):31718-31909:-1 ^^ Enterobacteria phage RB51, complete genome.|neighbours:ID:ACP30973.1(-1),ID:ACP30975.1(1)|neighbour_genes:rpbA,RB32ORF054w|
MAEYSTGQHLLTFPEIKRYILRNNFSNEEHIVTESMLRNAFKAEYTKIMSNRNEAWTVTDYYD
>ID:AIT74967.1 |[Enterobacteria phage RB55]||_Enterobacteria_phage_RB55_.gbk|hypothetical protein|189|KM607002(168896):33023-33211:-1 ^^ Enterobacteria phage RB55, complete genome.|neighbours:ID:AIT74966.1(-1),ID:AIT74968.1(-1)|neighbour_genes:rpbA,recombination endonu..|
MEYSTGQHLLTIPEIKRYILRNNFSNEEHIVTESMLRNAFKAEYTKIMSNRNEAWTVTDYYD
>ID:AIT75239.1 |[Enterobacteria phage RB59]||_Enterobacteria_phage_RB59_.gbk|hypothetical protein|189|KM607003(168966):33023-33211:-1 ^^ Enterobacteria phage RB59, complete genome.|neighbours:ID:AIT75238.1(-1),ID:AIT75240.1(-1)|neighbour_genes:rpbA,recombination endonu..|
MEYSTGQHLLTIPEIKRYILRNNFSNEEHIVTESMLRNAFKAEYTKIMSNRNEAWTVTDYYD
>ID:AIT73062.1 |[Enterobacteria phage RB5]||_Enterobacteria_phage_RB5_.gbk|hypothetical protein|189|KM606995(168394):30436-30624:-1 ^^ Enterobacteria phage RB5, complete genome.|neighbours:ID:AIT73061.1(-1),ID:AIT73063.1(-1)|neighbour_genes:rpbA,recombination endonu..|
MEYSTGQHLLTIPEIKRYILRNNFSNEEHIVTESMLRNAFKAEYTKIMSNRNEAWTVTDYYD
>ID:AIT75514.1 |[Enterobacteria phage RB68]||_Enterobacteria_phage_RB68_.gbk|hypothetical protein|192|KM607004(168401):31718-31909:-1 ^^ Enterobacteria phage RB68, complete genome.|neighbours:ID:AIT75513.1(-1),ID:AIT75515.1(1)|neighbour_genes:rpbA,hypothetical protein|
MAEYSTGQHLLTFPEIKRYILRNNFSNEEHIVTESMLRNAFKAEYTKIMSNRNEAWTVTDYYD
>ID:NP_861752.1 |[Enterobacteria phage RB69]||_Enterobacteria_phage_RB69_.gbk|gp45.2 conserved hyp..|189|NC_004928(167560):36564-36752:-1 ^GeneID:1494178^ Enterobacteria phage RB69, complete genome.|neighbours:ID:NP_861751.1(-1),ID:NP_861753.1(-1)|neighbour_genes:rpbA,46|
MEYSTGQHLLVVPEIKKYVLTNTFSGEEHIVTEQMLKSAFKDEYNKIMSNRNSAWTVTDFYE
>ID:AIT73333.1 |[Enterobacteria phage RB6]||_Enterobacteria_phage_RB6_.gbk|hypothetical protein|189|KM606996(168394):30436-30624:-1 ^^ Enterobacteria phage RB6, complete genome.|neighbours:ID:AIT73332.1(-1),ID:AIT73334.1(-1)|neighbour_genes:rpbA,recombination endonu..|
MEYSTGQHLLTIPEIKRYILRNNFSNEEHIVTESMLRNAFKAEYTKIMSNRNEAWTVTDYYD
>ID:AIT73604.1 |[Enterobacteria phage RB7]||_Enterobacteria_phage_RB7_.gbk|hypothetical protein|189|KM606997(168395):30437-30625:-1 ^^ Enterobacteria phage RB7, complete genome.|neighbours:ID:AIT73603.1(-1),ID:AIT73605.1(-1)|neighbour_genes:rpbA,recombination endonu..|
MEYSTGQHLLTIPEIKRYILRNNFSNEEHIVTESMLRNAFKAEYTKIMSNRNEAWTVTDYYD
>ID:AIT73876.1 |[Enterobacteria phage RB9]||_Enterobacteria_phage_RB9.gbk|hypothetical protein|189|KM606998(168395):30437-30625:-1 ^^ Enterobacteria phage RB9, complete genome.|neighbours:ID:AIT73875.1(-1),ID:AIT73877.1(-1)|neighbour_genes:rpbA,recombination endonu..|
MEYSTGQHLLTIPEIKRYILRNNFSNEEHIVTESMLRNAFKAEYTKIMSNRNEAWTVTDYYD
>ID:ADJ39771.1 |[Enterobacteria phage T4T]||_Enterobacteria_phage_T4T_.gbk|45.2|189|HM137666(168920):33045-33233:-1 ^^ Enterobacteria phage T4T, complete genome.|neighbours:ID:ADJ39770.1(-1),ID:ADJ39772.1(-1)|neighbour_genes:rpbA,46|
MEYSTGQHLLTIPEIKRYILRNNFSNEEHIVTESMLRNAFKAEYTKIMSNRNEAWTVTDYYD
>ID:NP_049668.1 |[Escherichia virus T4]||_Enterobacteria_phage_T4_.gbk|45.2|189|NC_000866(168903):33058-33246:-1 ^GeneID:1258576^ Enterobacteria phage T4, complete genome.|neighbours:ID:NP_049667.1(-1),ID:NP_049669.1(-1)|neighbour_genes:rpbA,46|
MEYSTGQHLLTIPEIKRYILRNNFSNEEHIVTESMLRNAFKAEYTKIMSNRNEAWTVTDYYD
> |[Tevenvirinae _Enterobacteria_phage_T4_strain_wild]||_Enterobacteria_phage_T4_strain_wild.gb|Phage protein|189|KJ477684.1(168922):33045-33233:-1 ^RAST2:fig|1198136.58.peg.60^ Tevenvirinae _Enterobacteria_phage_T4_strain_wild|neighbours:(-1),(-1)|neighbour_genes:RNA polymerase bindi..,Phage recombination-..|
MEYSTGQHLLTIPEIKRYILRNNFSNEEHIVTESMLRNAFKAEYTKIMSNRNEAWTVTDYYD
> |[Tevenvirinae _Enterobacteria_phage_T6]||_Enterobacteria_phage_T6.gb|Phage protein|189|MH550421.1(168706):30553-30741:-1 ^RAST2:fig|1198136.104.peg.54^ Tevenvirinae _Enterobacteria_phage_T6|neighbours:(-1),(-1)|neighbour_genes:RNA polymerase bindi..,Phage recombination-..|
MEYSTGQHLLTIPEIKRYILRNNFSNEEHIVTESMLRNAFKAEYTKIMSNRNEAWTVTDYYD
>ID:YP_004063740.1 |[Escherichia phage vB_EcoM_VR7]||_Enterobacteria_phage_vB_EcoM-VR7_.gbk|45.2|192|NC_014792(169285):31467-31658:-1 ^GeneID:10021284^ Enterobacteria phage vB_EcoM-VR7, complete genome.|neighbours:ID:YP_004063739.1(-1),ID:YP_004063741.1(-1)|neighbour_genes:rpbA,46|
MADFLTGQHLLAVPEIKRYVLVNTFSKDEHLVTERDLQNAFGEEYVKIIANRHKAWFAYEYFD
>ID:YP_006986607.1 |[Escherichia phage vB_EcoM_ACG-C40]||_Enterobacteria_phage_vB_EcoM_ACG-C40_.gbk|hypothetical protein|189|NC_019399(167396):33281-33469:-1 ^GeneID:13997882^ Enterobacteria phage vB_EcoM_ACG-C40, complete genome.|neighbours:ID:YP_006986606.1(-1),ID:YP_006986608.1(-1)|neighbour_genes:RNA polymerase bindi..,recombination endonu..|
MEYSTGQHLLTIPEIKRYILRNNFSNEEHIVTESMLRNAFKSEYTKIMSNRNEAWTVTDYYD
>ID:AWD91618.1 |[Enterobacteria phage vB_EcoM_IME339]||_Enterobacteria_phage_vB_EcoM_IME339_.gbk|hypothetical protein|189|MH051915(164366):135718-135906:1 ^^ Enterobacteria phage vB_EcoM_IME339, complete genome.|neighbours:ID:AWD91617.1(1),ID:AWD91619.1(1)|neighbour_genes:recombination endonu..,RNA polymerase bindi..|
MEYSTGQHLLTIPEIKRYILRNNFSNEEHIVTESMLKNAFKAEYTKIMSNRNEAWTVTDYYD
>ID:AWD91880.1 |[Enterobacteria phage vB_EcoM_IME340]||_Enterobacteria_phage_vB_EcoM_IME340_.gbk|hypothetical protein|189|MH051916(165549):137083-137271:1 ^^ Enterobacteria phage vB_EcoM_IME340, complete genome.|neighbours:ID:AWD91879.1(1),ID:AWD91881.1(1)|neighbour_genes:recombination endonu..,putative RNA polymer..|
MEYSTGQHLLTIPEIKRYILRNNFSNEEHIVTESMLKNAFKAEYTKIMSNRNEAWTVTDYYD
>ID:YP_009207233.1 |[Escherichia phage vB_EcoM_VR20]||_Enterobacteria_phage_vB_EcoM_VR20.gbk|hypothetical protein|192|NC_028894(170336):30570-30761:-1 ^GeneID:26633732^ Enterobacteria phage vB_EcoM_VR20, complete genome.|neighbours:ID:YP_009207232.1(-1),ID:YP_009207234.1(-1)|neighbour_genes:rpbA,endonuclease subunit|
MADFLTGQHLLAVPEIKRYVLVNTFSKDEHLVTERDLQNAFGEEYVKIIANRHKAWFAYEYFD
>ID:YP_009209799.1 |[Escherichia phage vB_EcoM_VR25]||_Enterobacteria_phage_vB_EcoM_VR25_.gbk|hypothetical protein|192|NC_028925(170822):30510-30701:-1 ^GeneID:26636219^ Enterobacteria phage vB_EcoM_VR25, complete genome.|neighbours:ID:YP_009209798.1(-1),ID:YP_009209800.1(-1)|neighbour_genes:rpbA,endonuclease subunit|
MADFLTGQHLLAVPEIKRYVLVNTFSKDEHLVTERDLQNAFGEEYVKIIANRHKAWFAYEYFD
>ID:YP_009213892.1 |[Escherichia phage vB_EcoM_VR26]||_Enterobacteria_phage_vB_EcoM_VR26_.gbk|hypothetical protein|192|NC_028957(171541):31481-31672:-1 ^GeneID:26640348^ Enterobacteria phage vB_EcoM_VR26, complete genome.|neighbours:ID:YP_009213891.1(-1),ID:YP_009213893.1(-1)|neighbour_genes:rpbA,endonuclease subunit|
MADFLTGQHLLAVPEIKRYVLVNTFSKDEHLVTERDLQNAFGEEYVKIIANRHKAWFAYEYFD
>ID:YP_009205749.1 |[Enterobacteria phage vB_EcoM_VR5]||_Enterobacteria_phage_vB_EcoM_VR5.gbk|hypothetical protein|192|NC_028881(170473):33623-33814:-1 ^GeneID:26632360^ Enterobacteria phage vB_EcoM_VR5, complete genome.|neighbours:ID:YP_009205748.1(-1),ID:YP_009205750.1(-1)|neighbour_genes:rpbA,endonuclease subunit|
MSDFITGQHLLAVPEIKRYVLVNNFSGDEHLVTEDYLRNAFKSEYDKIMSNRNPAWFVYEYFD
> |[Tevenvirinae _Erwinia_phage_Cronus]||_Erwinia_phage_Cronus.gb|hypothetical protein|192|MH059636.2(175774):27347-27538:-1 ^RAST2:fig|1198136.105.peg.46^ Tevenvirinae _Erwinia_phage_Cronus|neighbours:(-1),(-1)|neighbour_genes:Phage RNA polymerase..,Phage recombination-..|
MIQNQHLQCAPELKRYMLVNLFSGDQILVTDKMLEEAFSSDENELMKIRSGRSKAWFLEDYFD
>ID:YP_009592906.1 |[Escherichia coli O157 typing phage 3]||_Escherichia_coli_O157_typing_phage_3_.gbk|hypothetical protein|189|NC_041863(168733):114787-114975:1 ^GeneID:40068402^ Escherichia coli O157 typing phage 3, complete genome.|neighbours:ID:YP_009592905.1(1),ID:YP_009592907.1(1)|neighbour_genes:chromosome segregati..,RNA polymerase bindi..|
MEYSTGQHLLVVPEIKKYVLTNTFSGEEHIVTEQMLKSAFKDEYNKIMSNRNSAWTVTDFYE
>ID:YP_009593069.1 |[Escherichia coli O157 typing phage 6]||_Escherichia_coli_O157_typing_phage_6_.gbk|hypothetical protein|189|NC_041864(160570):53758-53946:-1 ^GeneID:40068566^ Escherichia coli O157 typing phage 6, complete genome.|neighbours:ID:YP_009593068.1(-1),ID:YP_009593070.1(-1)|neighbour_genes:RNA polymerase bindi..,chromosome segregati..|
MEYSTGQHLLVVPEIKKYVLTNTFSGEEHIVTEQMLKSAFKDEYNKIMSNRNSAWTVTDFYE
>ID:YP_009225204.1 |[Escherichia phage APCEc01]||_Escherichia_phage_APCEc01_.gbk|hypothetical protein|189|NC_029091(168771):149297-149485:1 ^GeneID:26796157^ Escherichia phage APCEc01, complete genome.|neighbours:ID:YP_009225203.1(1),ID:YP_009225205.1(1)|neighbour_genes:endonuclease subunit,RNA polymerase bindi..|
MEYSTGQHLLVVPEIKKYVLTNTFSGEEHIVTEQMLKSAFKDEYNKIMSNRNSAWTVTDFYE
> |[Tevenvirinae _Escherichia_phage_AnYang]||_Escherichia_phage_AnYang.gb|Phage protein|192|MK234886.1(169215):1253-1444:-1 ^RAST2:fig|1198136.106.peg.3^ Tevenvirinae _Escherichia_phage_AnYang|neighbours:(-1),(-1)|neighbour_genes:RpbA RNA polymerase ..,Phage recombination-..|
MSDFITGQHLLAVPEIKRYVLVNNFSGDEHLVTEDYLQNAFKSEYVKIMANRNPAWFVYEYFD
> |[Tevenvirinae Escherichia_phage_CF2]||_Escherichia_phage_CF2.gb|Phage protein|189|NC_041919.1(168188):125987-126175:1 ^RAST2:fig|1198136.52.peg.202^ Tevenvirinae Escherichia_phage_CF2|neighbours:(1),(1)|neighbour_genes:Phage recombination-..,RNA polymerase bindi..|
MEYSTGQHLLTFPEIKRYILRNNFSNEEHIVTESMLRNAFKAEYTKIMSNRNEAWTVTDYYD
>ID:QBO61065.1 |[Escherichia phage D5505]||_Escherichia_phage_D5505_.gbk|hypothetical protein|189|MK327929(168049):31012-31200:-1 ^^ Escherichia phage D5505, complete genome.|neighbours:ID:QBO61064.1(-1),ID:QBO61066.1(-1)|neighbour_genes:RNA polymerase bindi..,putative nuclease|
MEYSTGQHLLTFPEIKRYILRNNFSNEEHIVTESMLRNAFKAEYTKIMSNRNEAWTVTDYYD
> |[Tevenvirinae Escherichia_phage_ECD7]||_Escherichia_phage_ECD7.gb|Phage protein|231|NC_041936.1(164706):23913-24143:-1 ^RAST2:fig|1198136.56.peg.40^ Tevenvirinae Escherichia_phage_ECD7|neighbours:(-1),(-1)|neighbour_genes:Phage RNA polymerase..,Phage recombination-..|
MLTFDRVTQPELELYTLINLYSGEEYVVSMGDMKNSIYSDEDITKMLSCRHHEFMLVPNFDKLDYPDAGVATNFRT
>ID:YP_009102528.1 |[Escherichia phage ECML-134]||_Escherichia_phage_ECML-134_.gbk|hypothetical protein|189|NC_025449(166783):30453-30641:-1 ^GeneID:22111711^ Escherichia phage ECML-134, complete genome.|neighbours:ID:YP_009102527.1(-1),ID:YP_009102529.1(-1)|neighbour_genes:hypothetical protein,hypothetical protein|
MEYSTGQHLLTIPEIKRYILRNNFSNEEHIVTESMLRNAFKAEYTKIMSNRNEAWTVTDYYD
> |[Tevenvirinae Escherichia_phage_EcWhh-1]||_Escherichia_phage_EcWhh-1.gb|Phage protein|192|MH791409.1(170524):95351-95542:-1 ^RAST2:fig|1198136.71.peg.157^ Tevenvirinae Escherichia_phage_EcWhh-1|neighbours:(-1),(-1)|neighbour_genes:RNA polymerase (EC 2..,Phage recombination-..|
MSDFITGQHLLAVPEIKRYVLVNNFSGDEHLVTEDYLQNAFKSEYVTIMSNRNPAWFVYEYFD
> |[Tevenvirinae Escherichia_phage_HP3]||_Escherichia_phage_HP3.gb|Phage protein|189|NC_041920.1(170254):45697-45885:-1 ^RAST2:fig|1198136.53.peg.82^ Tevenvirinae Escherichia_phage_HP3|neighbours:(-1),(-1)|neighbour_genes:Phage RNA polymerase..,Phage recombination-..|
MEYSTGQHLLVVPEIKKYVLTNTFSGEEHIVTEQMLKSAFKDEYNKIMSNRNSAWTVTDFYE
> |[Tevenvirinae _Escherichia_phage_HY01]||_Escherichia_phage_HY01.gb|Phage protein|189|NC_027349.1(166977):31224-31412:-1 ^RAST2:fig|1198136.95.peg.58^ Tevenvirinae _Escherichia_phage_HY01|neighbours:(-1),(-1)|neighbour_genes:RNA polymerase bindi..,Phage recombination-..|
MEYSTGQHLLTIPEIKRYILRNNFSNEEHIVTESMLKNAFKAEYTKIMSNRNEAWTVTDYYD
>ID:YP_009284133.1 |[Escherichia phage HY03]||_Escherichia_phage_HY03.gbk|hypothetical protein|189|NC_031047(170770):89953-90141:1 ^GeneID:29079001^ Escherichia phage HY03, complete genome.|neighbours:ID:YP_009284132.1(1),ID:YP_009284134.1(1)|neighbour_genes:hypothetical protein,putative RNA polymer..|
MEYSTGQHLLTIPEIKRYILRNNFSNEEHIVTESMLRNAFKSEYTKIMSNRNEAWTVTDYYD
>ID:BBG28576.1 |[Escherichia phage KIT03]||_Escherichia_phage_KIT03_DNA_.gbk|hypothetical protein|189|AP018932(166848):31405-31593:-1 ^^ Escherichia phage KIT03 DNA, complete sequence.|neighbours:ID:BBG28575.1(-1),ID:BBG28577.1(-1)|neighbour_genes:RNA polymerase bindi..,recombination endonu..|
MEYSTGQHLLTIPEIKRYILRNNFSNEEHIVTESMLRNAFKAEYTKIMSNRNEAWTVTDYYD
>ID:YP_008060582.1 |[Escherichia phage Lw1]||_Escherichia_phage_Lw1_.gbk|hypothetical protein|192|NC_021344(176227):36719-36910:1 ^GeneID:16205125^ Escherichia phage Lw1, complete genome.|neighbours:ID:YP_008060581.1(-1),ID:YP_008060583.1(1)|neighbour_genes:mobE,DnaJ domain-containi..|
MLEREFELMTSPEAERFYLHNELLEEKHVVTMEDVKEAFKDNQLELTRILNNKSSMWFLEKIY
> |[Tevenvirinae _Escherichia_phage_MX01]||_Escherichia_phage_MX01.gb|hypothetical protein|195|NC_031934.1(168929):34139-34333:-1 ^RAST2:fig|1198136.96.peg.56^ Tevenvirinae _Escherichia_phage_MX01|neighbours:(-1),(1)|neighbour_genes:RpbA RNA polymerase ..,Phage-associated hom..|
MASNFITGQHLLAVPELKRYVLVNNFSGDEHLVTEDYLRNAFKSEYDRIMSNRNPAWFVYEYFD
>ID:AYR03971.1 |[Escherichia phage OLB35]||_Escherichia_phage_OLB35_.gbk|hypothetical protein|189|MH992122(169140):36745-36933:-1 ^^ UNVERIFIED: Escherichia phage OLB35, complete genome.|neighbours:ID:AYR03970.1(-1),ID:AYR03972.1(-1)|neighbour_genes:RNA polymerase bindi..,recombination-relate..|
MEYSTGQHLLVVPEIKKYVLTNTFSGEEHIVTEQMLKSAFKDEYNKIMSNRNSAWTVTDFYE
> |[Tevenvirinae _Escherichia_phage_PE37]||_Escherichia_phage_PE37.gb|Phage protein|189|KU925172.1(166423):131405-131593:1 ^RAST2:fig|1198136.98.peg.217^ Tevenvirinae _Escherichia_phage_PE37|neighbours:(1),(1)|neighbour_genes:Phage recombination-..,RNA polymerase bindi..|
MEYSTGQHLLTFPEIKRYILRNNFSNEEHIVTESMLRNAFKAEYTKIMSNRNEAWTVTDYYD
>ID:BBC14390.1 |[Escherichia phage PP01]||_Escherichia_phage_PP01.gbk|45.2|189|LC348379(167812):31548-31736:-1 ^^ Escherichia phage PP01 DNA, complete sequence.|neighbours:ID:BBC14389.1(-1),ID:BBC14391.1(-1)|neighbour_genes:rpbA,46|
MEYSTGQHLLTIPEIKRYILRNNFSNEEHIVTESMLKNAFKSEYTKIMSNRNEAWTVTDYYD
> |[Tevenvirinae _Escherichia_phage_SF]||_Escherichia_phage_SF.gb|Phage protein|189|MH359124.1(168695):85696-85884:1 ^RAST2:fig|1198136.100.peg.149^ Tevenvirinae _Escherichia_phage_SF|neighbours:(1),(1)|neighbour_genes:Phage recombination-..,Phage RNA polymerase..|
MEYSTGQHLLVVPEIKKYVLTNTFSGEEHIVTEQMLKSAFKDEYNKIMSNRNSAWTVTDFYE
>ID:YP_009608346.1 |[Escherichia phage ST0]||_Escherichia_phage_ST0.gbk|hypothetical protein|192|NC_041990(170496):25997-26188:1 ^GeneID:40084368^ Escherichia phage ST0, complete genome.|neighbours:ID:YP_009608345.1(1),ID:YP_009608347.1(1)|neighbour_genes:endonuclease subunit,RNA polymerase bindi..|
MAEYSTGQHLLVVPEIKKYVLTNTFSGEEHIVTEQMLKSAFKDEYNKIMSNRNSAWTVTDFYE
>ID:BBC14668.1 |[Escherichia phage T2]||_Escherichia_phage_T2.gbk|45.2|189|LC348380(163825):30968-31156:-1 ^^ Escherichia phage T2 DNA, complete sequence.|neighbours:ID:BBC14667.1(-1),ID:BBC14669.1(-1)|neighbour_genes:rpbA,46|
MEYSTGQHLLTIPEIKRYILRNNFSNEEHIVTESMLRNAFKAEYTKIMSNRNEAWTVTDYYD
>ID:YP_009281395.1 |[Escherichia phage UFV-AREG1]||_Escherichia_phage_UFV-AREG1_.gbk|hypothetical protein|189|NC_031030(170788):31215-31403:-1 ^GeneID:29063588^ Escherichia phage UFV-AREG1, complete genome.|neighbours:ID:YP_009281394.1(-1),ID:YP_009281396.1(-1)|neighbour_genes:putative RNA polymer..,recombination endonu..|
MEYSTGQHLLTIPEIKRYILRNNFSNEEHIVTEYMLKNAFKSEYTKIMSNRNEAWTVTDYYD
>ID:YP_009323255.1 |[Escherichia phage WG01]||_Escherichia_phage_WG01_.gbk|hypothetical protein|192|NC_031928(169936):33268-33459:-1 ^GeneID:30308381^ Escherichia phage WG01, complete genome.|neighbours:ID:YP_009323254.1(-1),ID:YP_009323256.1(-1)|neighbour_genes:hypothetical protein,hypothetical protein|
MSDFITGQHLLAVPELKRYVLVNNFSGDEHLVTEDYLRNAFKSEYDRIMSNRNPAWFVYEYFD
>ID:YP_009030663.1 |[Escherichia phage vB_EcoM_112]||_Escherichia_phage_e112_.gbk|hypothetical protein|189|NC_024125(168470):33062-33250:-1 ^GeneID:19485206^ Escherichia phage e11/2, complete genome.|neighbours:ID:YP_009030662.1(-1),ID:YP_009030664.1(-1)|neighbour_genes:RNA polymerase bindi..,recombination endonu..|
MEYSTGQHLLTIPEIKRYILRNNFSNEEHIVTESMLRNAFKAEYTKIMSNRNEAWTVTDYYD
>ID:AYN56360.1 |[Escherichia phage p000v]||_Escherichia_phage_p000v_.gbk|hypothetical protein|189|MK047717(167803):114242-114430:1 ^^ Escherichia phage p000v, complete genome.|neighbours:ID:AYN56359.1(1),ID:AYN56361.1(1)|neighbour_genes:exonuclease subunit ..,15 kDa RNA polymeras..|
MEYSTGQHLLVVPEIKKYVLTNTFSGEEHIVTEQMLKSAFKDEYNKIMSNRNSAWTVTDFYE
> |[Tevenvirinae _Escherichia_phage_p000y]||_Escherichia_phage_p000y.gb|Phage protein|189|MK047718.1(169872):56741-56929:1 ^RAST2:fig|1198136.97.peg.113^ Tevenvirinae _Escherichia_phage_p000y|neighbours:(1),(1)|neighbour_genes:Phage recombination-..,Phage RNA polymerase..|
MEYSTGQHLLVVPEIKKYVLTNTFSGEEHIVTEQMLKSAFKDEYNKIMSNRNSAWTVTDFYE
> |[Tevenvirinae _Escherichia_phage_slur02]||_Escherichia_phage_slur02.gb|Phage protein|201|NC_028927.1(167298):102815-103015:-1 ^RAST2:fig|1198136.99.peg.169^ Tevenvirinae _Escherichia_phage_slur02|neighbours:(-1),(-1)|neighbour_genes:RNA polymerase bindi..,Phage recombination-..|
MEENMEYSTGQHLLTIPEIKRYILRNNFSNEEHIVTESMLRNAFKSEYTKIMSNRNEAWTVTDYYD
>ID:YP_009625192.1 |[Escherichia phage slur03]||_Escherichia_phage_slur03_.gbk|hypothetical protein..|189|NC_042129(167467):138045-138233:1 ^GeneID:40102074,UniProtKB/TrEMBL:A0A0M7Q9U5^ Escherichia phage slur03, complete genome.|neighbours:ID:YP_009625191.1(1),ID:YP_009625193.1(1)|neighbour_genes:putative recombinati..,RNA polymerase bindi..|
MEYSTGQHLLTIPEIKRYILRNNFSNEEHIVTESMLRNAFKAEYTKIMSNRNEAWTVTDYYD
>ID:YP_009625276.1 |[Escherichia phage slur04]||_Escherichia_phage_slur04_.gbk|hypothetical protein|189|NC_042130(167298):17328-17516:-1 ^GeneID:40102181,UniProtKB/TrEMBL:A0A0M7QCC5^ Escherichia phage slur04, complete genome.|neighbours:ID:YP_009625275.1(-1),ID:YP_009625277.1(-1)|neighbour_genes:Phage RNA polymerase..,chromosome segregati..|
MEYSTGQHLLTIPEIKRYILRNNFSNEEHIVTESMLRNAFKSEYTKIMSNRNEAWTVTDYYD
> |[Tevenvirinae _Escherichia_phage_slur07]||_Escherichia_phage_slur07.gb|Phage protein|192|NC_028780.1(167124):131618-131809:1 ^RAST2:fig|1198136.89.peg.211^ Tevenvirinae _Escherichia_phage_slur07|neighbours:(-1),(1)|neighbour_genes:Phage-associated hom..,RNA polymerase bindi..|
MAEYSTGQHLLTIPEIKRYILRNNFSNEEHIVTESMLRNAFKSEYTKIMSNRNEAWTVTDYYD
>ID:CUL02736.1 |[Escherichia phage slur08]||_Escherichia_phage_slur08_.gbk|hypothetical protein|189|LN881733(167467):135292-135480:1 ^UniProtKB/TrEMBL:A0A0M7QFG1^ Escherichia phage slur08, complete genome.|neighbours:ID:CUL02735.1(1),ID:CUL02737.1(1)|neighbour_genes:chromosome segregati..,Phage RNA polymerase..|
MEYSTGQHLLTIPEIKRYILRNNFSNEEHIVTESMLRNAFKAEYTKIMSNRNEAWTVTDYYD
>ID:CUL02830.1 |[Escherichia phage slur11]||_Escherichia_phage_slur11_.gbk|hypothetical protein|189|LN881734(167298):20874-21062:-1 ^UniProtKB/TrEMBL:A0A0M7QBQ7^ Escherichia phage slur11, complete genome.|neighbours:ID:CUL02829.1(-1),ID:CUL02831.1(-1)|neighbour_genes:Phage RNA polymerase..,chromosome segregati..|
MEYSTGQHLLTIPEIKRYILRNNFSNEEHIVTESMLRNAFKSEYTKIMSNRNEAWTVTDYYD
>ID:CUL03616.1 |[Escherichia phage slur13]||_Escherichia_phage_slur13_.gbk|hypothetical protein|189|LN881737(167299):42696-42884:-1 ^UniProtKB/TrEMBL:A0A0M7QHI2^ Escherichia phage slur13, complete genome.|neighbours:ID:CUL03615.1(-1),ID:CUL03617.1(-1)|neighbour_genes:Phage RNA polymerase..,chromosome segregati..|
MEYSTGQHLLTIPEIKRYILRNNFSNEEHIVTESMLRNAFKSEYTKIMSNRNEAWTVTDYYD
>ID:YP_009180830.1 |[Escherichia phage slur14]||_Escherichia_phage_slur14_.gbk|hypothetical protein|189|NC_028448(167467):141447-141635:-1 ^GeneID:26227996,UniProtKB/TrEMBL:A0A0M7QH82^ Escherichia phage slur14, complete genome.|neighbours:ID:YP_009180829.1(-1),ID:YP_009180831.1(-1)|neighbour_genes:Phage RNA polymerase..,chromosome segregati..|
MEYSTGQHLLTIPEIKRYILRNNFSNEEHIVTESMLRNAFKAEYTKIMSNRNEAWTVTDYYD
>ID:AVH85888.1 |[Escherichia phage vB_EcoM-G28]||_Escherichia_phage_vB_EcoM-G28.gbk|hypothetical protein|192|MG867727(170121):32541-32732:-1 ^^ Escherichia phage vB_EcoM-G28, complete genome.|neighbours:ID:AVH85887.1(-1),ID:AVH85889.1(1)|neighbour_genes:putative RNA polymer..,hypothetical protein|
MAEYSTGQHLLTFPEIKRYILRNNFSNEEHIVTESMLRNAFKAEYTKIMSNRNEAWTVTDYYD
>ID:QDF15080.1 |[Escherichia phage vB_EcoM-Sa45lw]||_Escherichia_phage_vB_EcoM-Sa45lw_.gbk|hypothetical protein|189|MK977694(167353):31348-31536:-1 ^^ Escherichia phage vB_EcoM-Sa45lw, complete genome.|neighbours:ID:QDF15079.1(-1),ID:QDF15081.1(-1)|neighbour_genes:RNA polymerase bindi..,recombination endonu..|
MEYSTGQHLLTIPEIKRYILRNNFSNEEHIVTESMLRNAFKAEYTKIMSNRNEAWTVTDYYD
>ID:YP_009290323.1 |[Escherichia phage vB_EcoM-UFV13]||_Escherichia_phage_vB_EcoM-UFV13_.gbk|hypothetical protein|189|NC_031103(165772):31566-31754:-1 ^GeneID:29081119^ Escherichia phage vB_EcoM-UFV13, complete genome.|neighbours:ID:YP_009290322.1(-1),ID:YP_009290324.1(-1)|neighbour_genes:hypothetical protein,recombination-relate..|
MEYSTGQHLLTFPEIKRYILRNNFSNEEHIVTESMLRNAFKAEYTKIMSNRNEAWTVTDYYD
>ID:AUV60916.1 |[Escherichia phage vB_EcoM-fFiEco06]||_Escherichia_phage_vB_EcoM-fFiEco06_.gbk|hypothetical protein|192|MG781190(167076):31641-31832:-1 ^^ Escherichia phage vB_EcoM-fFiEco06, complete genome.|neighbours:ID:AUV60915.1(-1),ID:AUV60917.1(1)|neighbour_genes:rpbA,HNH endonuclease|
MAEYSTGQHLLTIPEIKRYILRNNFSNEEHIVTESMLRNAFKAEYTKIMSNRNEAWTVTDYYD
>ID:AUV61189.1 |[Escherichia phage vB_EcoM-fHoEco02]||_Escherichia_phage_vB_EcoM-fHoEco02_.gbk|hypothetical protein|192|MG781191(167064):31641-31832:-1 ^^ Escherichia phage vB_EcoM-fHoEco02, complete genome.|neighbours:ID:AUV61188.1(-1),ID:AUV61190.1(1)|neighbour_genes:rpbA,HNH endonuclease|
MAEYSTGQHLLTIPEIKRYILRNNFSNEEHIVTESMLRNAFKAEYTKIMSNRNEAWTVTDYYD
>ID:AYP69955.1 |[Escherichia phage vB_EcoM_DalCa]||_Escherichia_phage_vB_EcoM_DalCa_.gbk|hypothetical protein|189|MH992510(166040):31384-31572:-1 ^^ Escherichia phage vB_EcoM_DalCa, complete genome.|neighbours:ID:AYP69846.1(-1),ID:AYP69734.1(-1)|neighbour_genes:RNA polymerase bindi..,recombination endonu..|
MEYSTGQHLLTIPEIKRYILRNNFSNEEHIVTESMLRNAFKAEYTKIMSNRNEAWTVTDYYD
>ID:QBO63572.1 |[Escherichia phage vB_EcoM_G10400]||_Escherichia_phage_vB_EcoM_G10400.gbk|hypothetical protein|189|MK327937(170182):32199-32387:-1 ^^ Escherichia phage vB_EcoM_G10400, complete genome.|neighbours:ID:QBO63571.1(-1),ID:QBO63573.1(-1)|neighbour_genes:putative RNA polymer..,putative endonucleas..|
MEYSTGQHLLTFPEIKRYILRNNFSNEEHIVTESMLRNAFKAEYTKIMSNRNEAWTVTDYYD
>ID:QBO62190.1 |[Escherichia phage vB_EcoM_G2248]||_Escherichia_phage_vB_EcoM_G2248.gbk|hypothetical protein|231|MK327932(170678):22782-23012:-1 ^^ Escherichia phage vB_EcoM_G2248, complete genome.|neighbours:ID:QBO62189.1(-1),ID:QBO62191.1(-1)|neighbour_genes:putative RNA polymer..,putative endonucleas..|
MLTFDRVTQPELELYTLINLYSGEEYVVSMWDMKNSIYSDEDITKMLSCRHHEFMLVPNFDKLDYPDAGVATNFRT
> |[Tevenvirinae Escherichia_phage_vB_EcoM_G2285]||_Escherichia_phage_vB_EcoM_G2285.gb|Phage protein|192|MK327933.1(166675):37766-37957:-1 ^RAST2:fig|1198136.60.peg.63^ Tevenvirinae Escherichia_phage_vB_EcoM_G2285|neighbours:(-1),(1)|neighbour_genes:Phage RNA polymerase..,Phage-associated hom..|
MAEYSTGQHLLVVPEIKKYVLTNTFSGEEHIVTEQMLESAFKDEYNKIMSNRNSAWTVTDFYE
> |[Tevenvirinae _Escherichia_phage_vB_EcoM_G2469]||_Escherichia_phage_vB_EcoM_G2469.gb|Phage protein|192|MK327934.1(170452):36423-36614:-1 ^RAST2:fig|1198136.90.peg.59^ Tevenvirinae _Escherichia_phage_vB_EcoM_G2469|neighbours:(-1),(1)|neighbour_genes:Phage RNA polymerase..,Phage-associated hom..|
MAEYSTGQHLLVVPEIKKYVLTNTFSGEEHIVTEQMLKSAFKDEYNKIMSNRNSAWTVTDFYE
>ID:QBO65466.1 |[Escherichia phage vB_EcoM_G2540-3]||_Escherichia_phage_vB_EcoM_G2540-3_.gbk|hypothetical protein|189|MK327944(168654):32485-32673:-1 ^^ Escherichia phage vB_EcoM_G2540-3, complete genome.|neighbours:ID:QBO65465.1(-1),ID:QBO65467.1(-1)|neighbour_genes:hypothetical protein,putative nuclease|
MEYSTGQHLLTIPEIKRYILRNNFSNEEHIVTESMLKNAFKAEYTKIMSNRNEAWTVTDYYD
> |[Tevenvirinae _Escherichia_phage_vB_EcoM_G2540]||_Escherichia_phage_vB_EcoM_G2540.gb|Phage protein|192|MK327936.1(168886):32872-33063:-1 ^RAST2:fig|1198136.92.peg.62^ Tevenvirinae _Escherichia_phage_vB_EcoM_G2540|neighbours:(-1),(1)|neighbour_genes:RNA polymerase bindi..,Phage-associated hom..|
MAEYSTGQHLLTIPEIKRYILRNNFSNEEHIVTESMLRNAFKAEYTKIMSNRNEAWTVTDYYD
>ID:QBO64375.1 |[Escherichia phage vB_EcoM_G29]||_Escherichia_phage_vB_EcoM_G29_.gbk|hypothetical protein|189|MK327940(168241):31960-32148:-1 ^^ Escherichia phage vB_EcoM_G29, complete genome.|neighbours:ID:QBO64374.1(-1),ID:QBO64376.1(-1)|neighbour_genes:hypothetical protein,putative endonucleas..|
MEYSTGQHLLTIPEIKRYILRNNFSNEEHIVTESMLRNAFKSEYTKIMSNRNEAWTVTDYYD
> |[Tevenvirinae _Escherichia_phage_vB_EcoM_G37-3]||_Escherichia_phage_vB_EcoM_G37-3.gb|Phage protein|231|MK327941.1(167832):23681-23911:-1 ^RAST2:fig|1198136.91.peg.37^ Tevenvirinae _Escherichia_phage_vB_EcoM_G37-3|neighbours:(-1),(-1)|neighbour_genes:Phage RNA polymerase..,Phage recombination-..|
MLTFDRVTQPELELYTLINLYSGEEYVVSMGDMKNSIYSDADITKMLSCRHHEFMLVPNFDKLDYPDAGVATNFRT
> |[Tevenvirinae _Escherichia_phage_vB_EcoM_GG4498]||_Escherichia_phage_vB_EcoM_G4498.gb|Phage protein|192|MK327939.1(167826):32033-32224:-1 ^RAST2:fig|1198136.93.peg.57^ Tevenvirinae _Escherichia_phage_vB_EcoM_GG4498|neighbours:(-1),(1)|neighbour_genes:RNA polymerase bindi..,Phage-associated hom..|
MAEYSTGQHLLTIPEIKRYILRNNFSNEEHIVTESMLRNAFKAEYTKIMSNRNEAWTVTDYYD
>ID:QBO65745.1 |[Escherichia phage vB_EcoM_G4500]||_Escherichia_phage_vB_EcoM_G4500_.gbk|hypothetical protein|189|MK327945(168363):31960-32148:-1 ^^ Escherichia phage vB_EcoM_G4500, complete genome.|neighbours:ID:QBO65744.1(-1),ID:QBO65746.1(-1)|neighbour_genes:hypothetical protein,putative nuclease|
MEYSTGQHLLTIPEIKRYILRNNFSNEEHIVTESMLRNAFKSEYTKIMSNRNEAWTVTDYYD
>ID:QBO66022.1 |[Escherichia phage vB_EcoM_G4507]||_Escherichia_phage_vB_EcoM_G4507_.gbk|hypothetical protein|189|MK327946(168828):31409-31597:-1 ^^ Escherichia phage vB_EcoM_G4507, complete genome.|neighbours:ID:QBO66021.1(-1),ID:QBO66023.1(-1)|neighbour_genes:putative RNA polymer..,putative nuclease|
MEYSTGQHLLTFPEIKRYILRNNFSNEEHIVTESMLRNAFKAEYTKIMSNRNEAWTVTDYYD
>ID:QBO64928.1 |[Escherichia phage vB_EcoM_G50]||_Escherichia_phage_vB_EcoM_G50_.gbk|hypothetical protein|189|MK327942(167728):31930-32118:-1 ^^ Escherichia phage vB_EcoM_G50, complete genome.|neighbours:ID:QBO64927.1(-1),ID:QBO64929.1(-1)|neighbour_genes:putative RNA polymer..,putative endonucleas..|
MEYSTGQHLLTIPEIKRYILRNNFSNEEHIVTEFMLRNAFKSEYTKIMSNRNEAWTVTDYYD
> |[Tevenvirinae _Escherichia_phage_vB_EcoM_G5211]||_Escherichia_phage_vB_EcoM_G5211.gb|Phage protein|231|MK327947.1(164278):24454-24684:-1 ^RAST2:fig|1198136.94.peg.39^ Tevenvirinae _Escherichia_phage_vB_EcoM_G5211|neighbours:(-1),(-1)|neighbour_genes:Phage RNA polymerase..,Phage recombination-..|
MLTFDRVTQPELELYTLINLYSGEEYVVSMWDMKNSIYSDEDITKMLSCRHHEFMLVPNFDKLDYPDAGVATNFRT
>ID:QBO65197.1 |[Escherichia phage vB_EcoM_G53]||_Escherichia_phage_vB_EcoM_G53_.gbk|hypothetical protein|189|MK327943(167834):36434-36622:-1 ^^ Escherichia phage vB_EcoM_G53, complete genome.|neighbours:ID:QBO65196.1(-1),ID:QBO65198.1(-1)|neighbour_genes:hypothetical protein,putative endonucleas..|
MEYSTGQHLLVVPEIKKYVLTNTFSGEEHIVTEQMLKSAFKDEYNKIMSNRNSAWTVTDFYE
>ID:QBQ79939.1 |[Escherichia phage vB_EcoM_G8]||_Escherichia_phage_vB_EcoM_G8_.gbk|hypothetical protein|189|MK373787(169650):31437-31625:-1 ^^ Escherichia phage vB_EcoM_G8, complete genome.|neighbours:ID:QBQ79938.1(-1),ID:QBQ79940.1(-1)|neighbour_genes:putative RNA polymer..,putative nuclease|
MEYSTGQHLLTIPEIKRYILRNNFSNEEHIVTESMLRNAFKAEYTKIMSNRNESWTVTDYYD
>ID:QBQ77839.1 |[Escherichia phage vB_EcoM_G9062]||_Escherichia_phage_vB_EcoM_G9062_.gbk|hypothetical protein|189|MK373779(168670):32450-32638:-1 ^^ Escherichia phage vB_EcoM_G9062, complete genome.|neighbours:ID:QBQ77838.1(-1),ID:QBQ77840.1(-1)|neighbour_genes:putative RNA polymer..,putative nuclease|
MEYSTGQHLLTIPEIKRYILRNNFSNEEHIVTESMLRNAFKAEYTKIMSNRNEAWTVTDYYD
>ID:AXC34220.1 |[Escherichia phage vB_EcoM_JB75]||_Escherichia_phage_vB_EcoM_JB75_.gbk|hypothetical protein|189|MH355584(167208):135171-135359:1 ^^ Escherichia phage vB_EcoM_JB75, complete genome.|neighbours:ID:AXC33993.1(1),ID:AXC34110.1(1)|neighbour_genes:recombination endonu..,RNA polymerase bindi..|
MEYSTGQHLLTIPEIKRYILRNNFSNEEHIVTESMLRNAFKAEYTKIMSNRNEAWTVTDYYD
>ID:YP_009037447.1 |[Escherichia phage vB_EcoM_JS09]||_Escherichia_phage_vB_EcoM_JS09_.gbk|hypothetical protein|189|NC_024124(169148):134725-134913:1 ^GeneID:19524849^ Escherichia phage vB_EcoM_JS09, complete genome.|neighbours:ID:YP_009037446.1(1),ID:YP_009037448.1(1)|neighbour_genes:endonuclease subunit,RNA polymerase bindi..|
MEYSTGQHLLVVPEIKKYVLTNTFSGEEHIVTEQMLKSAFKDEYNKIMSNRNSAWTVTDFYE
>ID:QBQ78340.1 |[Escherichia phage vB_EcoM_KAW1E185]||_Escherichia_phage_vB_EcoM_KAW1E185_.gbk|hypothetical protein|189|MK373781(164987):31535-31723:-1 ^^ Escherichia phage vB_EcoM_KAW1E185, complete genome.|neighbours:ID:QBQ78339.1(-1),ID:QBQ78341.1(-1)|neighbour_genes:putative RNA polymer..,putative nuclease|
MEYSTGQHLLTIPEIKRYILRNNFSNEEHIVTESMLRNAFKAEYTKIMSNRNEAWTVTDYYD
> |[Tevenvirinae Escherichia_phage_vB_EcoM_KAW3E185]||_Escherichia_phage_vB_EcoM_KAW3E185.gb|Phage protein|189|MK373782.1(170187):36777-36965:-1 ^RAST2:fig|1198136.54.peg.60^ Tevenvirinae Escherichia_phage_vB_EcoM_KAW3E185|neighbours:(-1),(-1)|neighbour_genes:Phage RNA polymerase..,Phage recombination-..|
MEYSTGQHLLVVPEIKKYVLTNTFSGEEHIVTEQMLKSAFKDEYNKIMSNRNSAWTVTDFYE
>ID:QBQ79107.1 |[Escherichia phage vB_EcoM_MM02]||_Escherichia_phage_vB_EcoM_MM02_.gbk|hypothetical protein|189|MK373784(169201):36384-36572:-1 ^^ Escherichia phage vB_EcoM_MM02, complete genome.|neighbours:ID:QBQ79106.1(-1),ID:QBQ79108.1(-1)|neighbour_genes:hypothetical protein,putative endonucleas..|
MEYSTGQHLLVVPEIKKYVLTNTFSGEEHIVTEQMLKSAFKDEYNKIMSNRNSAWTVTDFYE
>ID:QBQ79382.1 |[Escherichia phage vB_EcoM_OE5505]||_Escherichia_phage_vB_EcoM_OE5505_.gbk|hypothetical protein|189|MK373785(168756):32721-32909:-1 ^^ Escherichia phage vB_EcoM_OE5505, complete genome.|neighbours:ID:QBQ79381.1(-1),ID:QBQ79383.1(-1)|neighbour_genes:putative RNA polymer..,putative nuclease|
MEYSTGQHLLTIPEIKRYILRNNFSNEEHIVTESMLRNAFKSEYTKIMSNRNEAWTVTDYYD
> |[Tevenvirinae _Escherichia_phage_vB_EcoM_PhAPEC2]||_Escherichia_phage_vB_EcoM_PhAPEC2.gb|Phage protein|189|NC_024794.1(167318):36157-36345:-1 ^RAST2:fig|1198136.124.peg.57^ Tevenvirinae _Escherichia_phage_vB_EcoM_PhAPEC2|neighbours:(-1),(-1)|neighbour_genes:Phage RNA polymerase..,Phage recombination-..|
MEYSTGQHLLVVPEIKKYVLTNTFSGEEHIVTEQMLKSAFKDEYNKIMSNRNSAWTVTDFYE
>ID:QBQ79663.1 |[Escherichia phage vB_EcoM_R5505]||_Escherichia_phage_vB_EcoM_R5505_.gbk|hypothetical protein|189|MK373786(167317):31524-31712:-1 ^^ Escherichia phage vB_EcoM_R5505, complete genome.|neighbours:ID:QBQ79662.1(-1),ID:QBQ79664.1(-1)|neighbour_genes:putative RNA polymer..,putative endonucleas..|
MEYSTGQHLLTFPEIKRYILRNNFSNEEHIVTESMLRNAFKAEYTKIMSNRNEAWTVTDYYD
>ID:QBQ77082.1 |[Escherichia phage vB_EcoM_WFK]||_Escherichia_phage_vB_EcoM_WFK_.gbk|hypothetical protein|189|MK373775(164590):36388-36576:-1 ^^ Escherichia phage vB_EcoM_WFK, complete genome.|neighbours:ID:QBQ77081.1(-1),ID:QBQ77083.1(-1)|neighbour_genes:hypothetical protein,putative endonucleas..|
MEYSTGQHLLVVPEIKKYVLTNTFSGEEHIVTEQMLKSAFKDEYNKIMSNRNSAWTVTDFYE
>ID:QBQ76821.1 |[Escherichia phage vB_EcoM_WFL6982]||_Escherichia_phage_vB_EcoM_WFL6982_.gbk|hypothetical protein|189|MK373774(164279):36388-36576:-1 ^^ Escherichia phage vB_EcoM_WFL6982, complete genome.|neighbours:ID:QBQ76820.1(-1),ID:QBQ76822.1(-1)|neighbour_genes:putative RNA polymer..,putative endonucleas..|
MEYSTGQHLLVVPEIKKYVLTNTFSGEEHIVTEQMLKSAFKDEYNKIMSNRNSAWTVTDFYE
>ID:QBQ77563.1 |[Escherichia phage vB_EcoM_WFbE185]||_Escherichia_phage_vB_EcoM_WFbE185.gbk|hypothetical protein|189|MK373778(170429):36428-36616:-1 ^^ Escherichia phage vB_EcoM_WFbE185, complete genome.|neighbours:ID:QBQ77562.1(-1),ID:QBQ77564.1(-1)|neighbour_genes:putative RNA polymer..,putative endonucleas..|
MEYSTGQHLLVVPEIKKYVLTNTFSGEEHIVTEQMLKSAFKDEYNKIMSNRNSAWTVTDFYE
>ID:YP_007004797.1 |[Escherichia phage wV7]||_Escherichia_phage_wV7_.gbk|hypothetical protein|189|NC_019505(166452):31357-31545:-1 ^GeneID:14010591^ Escherichia phage wV7, complete genome.|neighbours:ID:YP_007004796.1(-1),ID:YP_007004798.1(-1)|neighbour_genes:RNA polymerase bindi..,recombination endonu..|
MEYSTGQHLLTIPEIKRYILRNNFSNEEHIVTESMLRNAFKAEYTKIMSNRNEAWTVTDYYD
> |[Tevenvirinae Escherichia_virus_KFS-EC]||_Escherichia_virus_KFS-EC.gb|Phage protein|231|MH560358.1(164715):131782-132012:-1 ^RAST2:fig|1198136.83.peg.215^ Tevenvirinae Escherichia_virus_KFS-EC|neighbours:(-1),(-1)|neighbour_genes:Phage RNA polymerase..,Phage recombination-..|
MLTFDRVTQPELELYTLINLYSGEEYVVSMGDMKNSIYSDEDITKMLSCRHHEFMLVPNFDKLDYPDAGVATNFRT
>ID:QDK04184.1 |[Escherichia virus VEc20]||_Escherichia_virus_VEc20_.gbk|vec20_054|189|MN022785(167532):31110-31298:-1 ^^ Escherichia virus VEc20, complete genome.|neighbours:ID:QDK04183.1(-1),ID:QDK04185.1(-1)|neighbour_genes:vec20_053,vec20_055|
MEYSTGQHLLTIPEIKRYILRNNFSNEEHIVTESMLKNAFKAEYTKIMSNRNEAWTVTDYYD
>ID:VCU44623.1 |[Escherichia virus vB_Eco_mar005P1]|vB_Eco_mar005P1|_Escherichia_virus_vB_Eco_mar005P1_.gbk|hypothetical protein|189|LR027390(167773):136588-136776:-1 ^^ Escherichia virus vB_Eco_mar005P1 genome assembly, chromosome: 1.|neighbours:ID:VCU44622.1(-1),ID:VCU44624.1(-1)|neighbour_genes:rpbA,46|
MEYSTGQHLLVVPEIKKYVLTNTFSGEEHIVTEQMLKSAFKDEYNKIMSNRNSAWTVTDFYE
>ID:VCU44266.1 |[Escherichia virus vB_Eco_mar005P1]|vB_Eco_mar006P2|_Escherichia_virus_vB_Eco_mar005P1_strain_vB_Eco_mar006P2_.gbk|hypothetical protein|189|LR027387(167773):69837-70025:-1 ^^ Escherichia virus vB_Eco_mar005P1 strain vB_Eco_mar006P2 genome assembly, chromosome: 1.|neighbours:ID:VCU44265.1(-1),ID:VCU44267.1(-1)|neighbour_genes:rpbA,46|
MEYSTGQHLLVVPEIKKYVLTNTFSGEEHIVTEQMLKSAFKDEYNKIMSNRNSAWTVTDFYE
>ID:VCU43395.1 |[Escherichia virus vB_Eco_mar005P1]|vB_Eco_mar007P3|_Escherichia_virus_vB_Eco_mar005P1_strain_vB_Eco_mar007P3_.gbk|hypothetical protein|189|LR027383(167651):159474-159662:-1 ^^ Escherichia virus vB_Eco_mar005P1 strain vB_Eco_mar007P3 genome assembly, chromosome: 1.|neighbours:ID:VCU43394.1(-1),ID:VCU43396.1(-1)|neighbour_genes:rpbA,46|
MEYSTGQHLLVVPEIKKYVLTNTFSGEEHIVTEQMLKSAFKDEYNKIMSNRNSAWTVTDFYE
>ID:VCU44110.1 |[Escherichia virus vB_Eco_mar005P1]|vB_Eco_mar008P4|_Escherichia_virus_vB_Eco_mar005P1_strain_vB_Eco_mar008P4_.gbk|hypothetical protein|189|LR027386(167773):142255-142443:-1 ^^ Escherichia virus vB_Eco_mar005P1 strain vB_Eco_mar008P4 genome assembly, chromosome: 1.|neighbours:ID:VCU44109.1(-1),ID:VCU44111.1(-1)|neighbour_genes:rpbA,46|
MEYSTGQHLLVVPEIKKYVLTNTFSGEEHIVTEQMLKSAFKDEYNKIMSNRNSAWTVTDFYE
>ID:VCU44945.1 |[Escherichia virus vB_Eco_mar005P1]|vB_Eco_mar009P5|_Escherichia_virus_vB_Eco_mar005P1_strain_vB_Eco_mar009P5_.gbk|hypothetical protein|189|LR027391(167658):154910-155098:1 ^^ Escherichia virus vB_Eco_mar005P1 strain vB_Eco_mar009P5 genome assembly, chromosome: 1.|neighbours:ID:VCU44944.1(1),ID:VCU44946.1(1)|neighbour_genes:46,rpbA|
MEYSTGQHLLVVPEIKKYVLTNTFSGEEHIVTEQMLKSAFKDEYNKIMSNRNSAWTVTDFYE
>ID:AUV57390.1 |[Klebsiella phage KP1]||_Klebsiella_phage_KP1_.gbk|hypothetical protein|195|MG751100(167989):17810-18004:-1 ^^ Klebsiella phage KP1, complete genome.|neighbours:ID:AUV57389.1(-1),ID:AUV57391.1(-1)|neighbour_genes:RNA polymerase bindi..,recombination-relate..|
MNEFTTGQHLLAFPEVKRYVLTNLFSDEKHLVTEEMLRDAFTGNEYNRVMSSRNPGWMVEDYYD
>ID:APD20427.1 |[Klebsiella phage KPV15]|KPV15|_Klebsiella_phage_KPV15_.gbk|hypothetical protein|195|KY000080(167034):37827-38021:-1 ^^ Klebsiella phage KPV15, complete genome.|neighbours:ID:APD20426.1(-1),ID:APD20428.1(-1)|neighbour_genes:RNA polymerase,recombination-relate..|
MNEFTTGQHLLAFPELKRYVLVNLFSDERHLVTEEMLRDAFTGNEYNRVMSNRNPGWMVEDYYD
> |[Tevenvirinae Klebsiella_phage_Marfa]||_Klebsiella_phage_Marfa.gb|Phage protein|198|MN044033.1(168532):32243-32440:-1 ^RAST2:fig|1198136.82.peg.51^ Tevenvirinae Klebsiella_phage_Marfa|neighbours:(-1),(-1)|neighbour_genes:RNA polymerase bindi..,Phage recombination-..|
MNEDAITGQWLMAWPEVKRFRLTNAFSGDEHIVTERMIKNAFKESDYNLIMSNRHSAWFLEDYID
>ID:YP_009194302.1 |[Klebsiella phage Matisse]||_Klebsiella_phage_Matisse_.gbk|hypothetical protein|198|NC_028750(176081):36726-36923:1 ^GeneID:26613240^ Klebsiella phage Matisse, complete genome.|neighbours:ID:YP_009194301.1(1),ID:YP_009194303.1(1)|neighbour_genes:homing endonuclease,hypothetical protein|
MNMLEKSFELETALEIERFYLHNNFLEEKHIVTMKDVEEAFKDNPIELTRIKNNKSSVWFLEKIY
>ID:AWY06942.1 |[Klebsiella phage Mineola]||_Klebsiella_phage_Mineola_.gbk|hypothetical protein|195|MH333064(166130):28058-28252:-1 ^^ Klebsiella phage Mineola, complete genome.|neighbours:ID:AWY06941.1(-1),ID:AWY06943.1(-1)|neighbour_genes:RNA polymerase bindi..,endonuclease subunit|
MNEFTTGQHLLAFPEVKRYVLTNLFSDEKHLVTEEMLRDAFTGNEYNRVMSSRNPGWMVEDYYD
>ID:YP_009607253.1 |[Klebsiella phage Miro]||_Klebsiella_phage_Miro_.gbk|hypothetical protein|192|NC_041981(176055):36172-36363:1 ^GeneID:40083261^ Klebsiella phage Miro, complete genome.|neighbours:ID:YP_009607252.1(1),ID:YP_009607254.1(1)|neighbour_genes:recombination endonu..,hypothetical protein|
MLEREFELETAPEIERFYLHNNFLEEKHIVTMKDVEEAFKDNPIELTRIKNNKSSVWFLEKIY
>ID:YP_009288727.1 |[Klebsiella phage vB_KpnM_KpV477]||_Klebsiella_phage_vB_KpnM_KpV477_.gbk|hypothetical protein|195|NC_031087(168272):30492-30686:-1 ^GeneID:29067013^ Klebsiella phage vB_KpnM_KpV477, complete genome.|neighbours:ID:YP_009288726.1(-1),ID:YP_009288728.1(-1)|neighbour_genes:putative RNA polymer..,putative recombinati..|
MNDFTTGQHLLAFPELKRYVLVNLFSDERHLVTEAMLRDAFTGNEYNRVMSNRNPGWMVEDYYD
>ID:AUO78709.1 |[Klebsiella phage vB_Kpn_F48]||_Klebsiella_phage_vB_Kpn_F48.gbk|hypothetical protein|198|MG746602(170764):33596-33793:1 ^^ Klebsiella phage vB_Kpn_F48, complete genome.|neighbours:ID:AUO78708.1(1),ID:AUO78710.1(1)|neighbour_genes:recombination-relate..,RNA polymerase|
MNEDAITGQWLLAWPEVKRFRLTNAFSGDEHIVTEQMIKNAFKETDYNRIMSNRHSAWFLEDYID
> |[Tevenvirinae Morganella_phage_vB_MmoM_MP1]||_Morganella_phage_vB_MmoM_MP1.gb|hypothetical protein|189|NC_031020.1(163201):27599-27787:-1 ^RAST2:fig|1198136.47.peg.41^ Tevenvirinae Morganella_phage_vB_MmoM_MP1|neighbours:(-1),(-1)|neighbour_genes:hypothetical protein,hypothetical protein|
MFLDEARVYPEIKKYILSNSINTDTKLVTEFDLEQAFGDEPDKLQKIMSGRHDIWFLEEIYD
>ID:YP_009211480.1 |[Pectobacterium bacteriophage PM2]||_Pectobacterium_bacteriophage_PM2.gbk|hypothetical protein|189|NC_028940(170286):34557-34745:-1 ^GeneID:26637952^ Pectobacterium bacteriophage PM2, complete genome.|neighbours:ID:YP_009211479.1(-1),ID:YP_009211481.1(-1)|neighbour_genes:RNA polymerase bindi..,recombination endonu..|
MDFQTGQHLLAIPEIKKYVLVNTLENINHLVTEKMLRDAFLNECDKIMSNRVPSWFVYEYFD
>ID:QBP35668.1 |[Phage NC-G]||_Phage_NC-G.gbk|hypothetical protein|192|MK310184(170164):146434-146625:-1 ^^ Phage NC-G, complete genome.|neighbours:ID:QBP35667.1(-1),ID:QBP35669.1(-1)|neighbour_genes:RNA polymerase,recombination-relate..|
MSDFITGQHLLAVPEIKRYVLVNNFSGDEHLVTEEYLQNAFKSEYVTIMSNRNPAWFVYEYFD
> |[Tevenvirinae _Proteus_phage_phiP4-3]||_Proteus_phage_phiP4-3.gb|hypothetical protein|183|MG696114.1(167849):132879-133061:1 ^RAST2:fig|1198136.86.peg.230^ Tevenvirinae _Proteus_phage_phiP4-3|neighbours:(1),(1)|neighbour_genes:Phage recombination-..,hypothetical protein|
MRLFTDLETYPEIKKYYLCNRYSDDIILVTKQQLEEKFGDELPKIMNNRHNYWTVEDVYD
> |[Tevenvirinae _Proteus_phage_vB_PmiM_Pm5461]||_Proteus_phage_vB_PmiM_Pm5461.gb|hypothetical protein|183|NC_028762.1(161989):34236-34418:-1 ^RAST2:fig|1198136.85.peg.51^ Tevenvirinae _Proteus_phage_vB_PmiM_Pm5461|neighbours:(-1),(-1)|neighbour_genes:hypothetical protein,Phage recombination-..|
MSLFTDLETYPEIKKYYLCNRYTDDIILVTKQQLEEKFGDELPKIMNNRHNYWTVEDVYD
>ID:YP_009615531.1 |[Salmonella phage Melville]||_Salmonella_phage_Melville_.gbk|hypothetical protein|192|NC_042044(159323):28568-28759:-1 ^GeneID:40091995^ Salmonella phage Melville, complete genome.|neighbours:ID:YP_009615530.1(-1),ID:YP_009615532.1(-1)|neighbour_genes:RNA polymerase bindi..,endonuclease subunit|
MTDFKNGQQLLAVPEIKRYILTNNFSGEDHLVTEIQLRDAFKDEYVKIMSNRNTAWTVIEYFD
>ID:YP_007501087.1 |[Salmonella phage vB_SenMS16]||_Salmonella_phage_S16_.gbk|hypothetical protein|192|NC_020416(160221):29019-29210:-1 ^GeneID:14675288^ Salmonella phage S16, complete genome.|neighbours:ID:YP_007501086.1(-1),ID:YP_007501088.1(-1)|neighbour_genes:RNA polymerase bindi..,endonuclease subunit|
MTDFKNGQQLLAVPEIKRYILTNNFSGEDHLVTEIQLRDAFKDEYVKIMSNRNTAWTVIEYFD
> |[Tevenvirinae _Salmonella_phage_STML-198]||_Salmonella_phage_STML-198.gb|Phage protein|192|NC_027344.1(158099):70993-71184:-1 ^RAST2:fig|1198136.87.peg.124^ Tevenvirinae _Salmonella_phage_STML-198|neighbours:(-1),(-1)|neighbour_genes:Phage RNA polymerase..,Phage recombination-..|
MTDFKNGQQLLAVPEIKRYILTNNFSGEDHLVTEIQLRDAFKDEYVKIMSNRNTAWTVIEYFD
> |[Tevenvirinae Salmonella phage STP4-a]||_Salmonella_phage_STP4-a.gb|Phage protein|192|NC_026607.2(159914):28597-28788:-1 ^RAST2:fig|1198136.48.peg.46^ Tevenvirinae Salmonella phage STP4-a|neighbours:(-1),(-1)|neighbour_genes:RNA polymerase bindi..,Phage recombination-..|
MTDFKNGQQLLAVPEIKRYILTNNFSGEDHLVTEIQLRDAFKDEYVKIMSNRNTAWTVIEYFD
> |[Tevenvirinae Salmonella_phage_vB_SnwM_CGG4-1]||_Salmonella_phage_vB_SnwM_CGG4-1.gb|Phage protein|192|NC_031065.1(159878):28494-28685:-1 ^RAST2:fig|1198136.78.peg.46^ Tevenvirinae Salmonella_phage_vB_SnwM_CGG4-1|neighbours:(-1),(-1)|neighbour_genes:RNA polymerase bindi..,Phage recombination-..|
MTDFKNGQQLLAVPEIKRYILTNNFSGEDHLVTEIQLRDAFKDEYVKIMSNRNTAWTVIEYFD
> |[Tevenvirinae Serratia phage PS2]||_Serratia_phage_PS2.gb|hypothetical protein|195|KJ025957.1(167266):33532-33726:-1 ^RAST2:fig|1198136.49.peg.61^ Tevenvirinae Serratia phage PS2|neighbours:(-1),(-1)|neighbour_genes:hypothetical protein,Phage recombination-..|
MLYNQHLQCVPEIKQYLLVNNLTKDERLVTMEQLEAAFEDRPDELQRVKTNRSDVWFLEDYFYE
>ID:APC45233.1 |[Shigella phage SH7]||_Shigella_phage_SH7_.gbk|recombination endonu..|201|KX828711(164870):30090-30290:-1 ^^ Shigella phage SH7, complete genome.|neighbours:ID:APC45208.1(-1),ID:APC44994.1(-1)|neighbour_genes:RNA polymerase bindi..,recombination endonu..|
MEENMEYSTGQHLLTIPEIKRYILRNNFSNEEHIVTESMLRNAFKAEYTKIMSNRNEAWTVTDYYD
>ID:YP_009288424.1 |[Shigella phage SHBML-50-1]||_Shigella_phage_SHBML-50-1_.gbk|hypothetical protein|189|NC_031085(166634):33563-33751:-1 ^GeneID:29060514^ Shigella phage SHBML-50-1, complete genome.|neighbours:ID:YP_009288423.1(-1),ID:YP_009288425.1(-1)|neighbour_genes:RNA polymerase,recombination-relate..|
MEYSTGQHLLTIPEIKRYILRNNFSNEEHIVTESMLRNAFKAEYTKIMSNRNEAWTVTDYYD
>ID:YP_009277696.1 |[Shigella phage SHFML-11]||_Shigella_phage_SHFML-11.gbk|hypothetical protein|189|NC_030953(170650):148441-148629:-1 ^GeneID:29056403^ Shigella phage SHFML-11, complete genome.|neighbours:ID:YP_009277695.1(-1),ID:YP_009277697.1(-1)|neighbour_genes:RNA polymerase,recombination-relate..|
MEYSTGQHLLTIPEIKRYILRNNFSNEEHIVTESMLRNAFKAEYTKIMSNRNEAWTVTDYYD
> |[Viruses Shigella phage SHFML-26]||_Shigella_phage_SHFML-26.gb|Phage protein|189|NC_031011.1(168993):96169-96357:-1 ^RAST2:fig|10239.69.peg.154^ Viruses Shigella phage SHFML-26|neighbours:(-1),(-1)|neighbour_genes:Phage RNA polymerase..,hypothetical protein|
MEYSTGQHLLTIPEIKRYILRNNFSNEEHIVTESMLKNAFKAEYTKIMSNRNEAWTVTDYYD
> |[Tevenvirinae Shigella_phage_SHSML-52-1]||_Shigella_phage_SHSML-52-1.gb|Phage protein|189|NC_031090.1(169621):169020-169208:1 ^RAST2:fig|1198136.79.peg.283^ Tevenvirinae Shigella_phage_SHSML-52-1|neighbours:(1),(1)|neighbour_genes:Phage recombination-..,Phage RNA polymerase..|
MEYSTGQHLLVVPEIKKYVLTNTFSGEEHIVTEQMLKSAFKDEYNKIMSNRNSAWTVTDFYE
>ID:YP_003934680.1 |[Shigella phage SP18]||_Shigella_phage_SP18.gbk|gp45.2|192|NC_014595(170605):30246-30437:-1 ^GeneID:9830416^ Shigella phage SP18, complete genome.|neighbours:ID:YP_003934679.1(-1),ID:YP_003934681.1(-1)|neighbour_genes:rpbA,gp46|
MADFLTGQHLLAVPEIKRYVLVNTFSKDEHLVTERDLQNAFGEEYVKIIANRHKAWFAYEYFD
>ID:AUV63995.1 |[Shigella phage Sf20]||_Shigella_phage_Sf20_.gbk|hypothetical protein|231|MF327006(163982):122633-122863:-1 ^^ Shigella phage Sf20, complete genome.|neighbours:ID:AUV63994.1(-1),ID:AUV63996.1(-1)|neighbour_genes:RNA polymerase bindi..,endonuclease subunit|
MLTFDRVTQPELELYTLINLYSGEEYVVSMGDMKNSIYSDEDITKMLSCRHHEFMLVPNLDKLDYPDAGVATNFRT
>ID:YP_009618867.1 |[Shigella phage Sf21]||_Shigella_phage_Sf21_.gbk|hypothetical protein|189|NC_042077(166002):30892-31080:-1 ^GeneID:40095470^ Shigella phage Sf21, complete genome.|neighbours:ID:YP_009618866.1(-1),ID:YP_009618868.1(-1)|neighbour_genes:RNA polymerase bindi..,endonuclease subunit|
MEYSTGQHLLTFPEIKRYILRNNFSNEEHIVTESMLRNAFKAEYTKIMSNRNEAWTVTDYYD
>ID:YP_009614978.1 |[Shigella phage Sf22]||_Shigella_phage_Sf22_.gbk|gp226|189|NC_042039(166283):143736-143924:-1 ^GeneID:40091393^ Shigella phage Sf22, complete genome.|neighbours:ID:YP_009614977.1(-1),ID:YP_009614979.1(-1)|neighbour_genes:RNA polymerase bindi..,endonuclease subunit|
MEYSTGQHLLTIPEIKRYILRNNFSNEEHIVTEYMLRNAFKAEYTKIMSNRNEAWTVTDYYD
>ID:ATE86587.1 |[Shigella phage Sf23]||_Shigella_phage_Sf23_.gbk|hypothetical protein|189|MF158046(167678):121125-121313:-1 ^^ Shigella phage Sf23, complete genome.|neighbours:ID:ATE86586.1(-1),ID:ATE86588.1(-1)|neighbour_genes:RNA polymerase bindi..,endonuclease subunit|
MEYSTGQHLLTIPEIKRYILRNNFSNEEHIVTESMLRNAFKAEYTKIMSNRNEAWTVTDYYD
>ID:YP_009619263.1 |[Shigella phage Sf24]||_Shigella_phage_Sf24_.gbk|hypothetical protein|189|NC_042078(168112):126928-127116:-1 ^GeneID:40095878^ Shigella phage Sf24, complete genome.|neighbours:ID:YP_009619262.1(-1),ID:YP_009619264.1(-1)|neighbour_genes:RNA polymerase bindi..,endonuclease subunit|
MEYSTGQHLLTFPEIKRYILRNNFSNEEHIVTESMLRNAFKAEYTKIMSNRNEAWTVTDYYD
> |[Tevenvirinae Shigella_phage_Sf25]||_Shigella_phage_Sf25.gb|Phage protein|189|MF327009.1(168573):126695-126883:-1 ^RAST2:fig|1198136.80.peg.195^ Tevenvirinae Shigella_phage_Sf25|neighbours:(-1),(-1)|neighbour_genes:RNA polymerase bindi..,Phage recombination-..|
MEYSTGQHLLTFPEIKRYILRNNFSNEEHIVTESMLRNAFKAEYTKIMSNRNEAWTVTDYYD
>ID:YP_004414955.1 |[Shigella phage Shfl2]||_Shigella_phage_Shfl2_.gbk|hypothetical protein..|189|NC_015457(165919):31355-31543:-1 ^GeneID:10498818^ Shigella phage Shfl2, complete genome.|neighbours:ID:YP_004414954.1(-1),ID:YP_004414956.1(-1)|neighbour_genes:putative RNA polymer..,putative recombinati..|
MEYSTGQHLLTFPEIKRYILRNNFSNEEHIVTESMLRNAFKAEYTKIMSNRNEAWTVTDYYD
>ID:YP_009110873.1 |[Shigella phage pSs-1]||_Shigella_phage_pSs-1_.gbk|gp66|189|NC_025829(164999):35736-35924:-1 ^GeneID:22475139^ Shigella phage pSs-1, complete genome.|neighbours:ID:YP_009110872.1(-1),ID:YP_009110874.1(-1)|neighbour_genes:gp65,gp67|
MEYSTGQHLLTIPEIKRYILRNNFSNEEHIVTESMLKNAFKAEYTKIMSNRNEAWTVTDYYD
> |[Tevenvirinae Vibrio_phage_KVP40]||_Vibrio_phage_KVP40.gb|Phage protein|210|NC_005083.2(244834):46002-46211:1 ^RAST2:fig|1198136.81.peg.79^ Tevenvirinae Vibrio_phage_KVP40|neighbours:(1),(1)|neighbour_genes:Phage protein,Sliding clamp DNA po..|
MNLDNHLSMPEIKHWVIIDSFTGQEKILPETQLLEAFGQERWQKITSGIDDYFTAYEYNFEYTERGFKL
> |[Viruses Vibrio phage VH7D]||_Vibrio_phage_VH7D.gb|Phage protein|210|NC_023568.1(246964):225607-225816:1 ^RAST2:fig|10239.72.peg.350^ Viruses Vibrio phage VH7D|neighbours:(1),(1)|neighbour_genes:Phage protein,hypothetical protein|
MNLDNYQSMPEIKHWVIIDAFTGEEKIIPEAQLLEAFGKERWLKITSGLDDYFTAYEYNFEYTERGFKL
> |[Tevenvirinae Vibrio_phage_ValB1_HC]||_Vibrio_phage_ValB1_HC.gb|Phage protein|210|MK568540.1(247619):34781-34990:-1 ^RAST2:fig|1198136.76.peg.59^ Tevenvirinae Vibrio_phage_ValB1_HC|neighbours:(-1),(-1)|neighbour_genes:Sliding clamp DNA po..,Phage protein|
MNLDNYQSMPEIKHWVIIDAFTGEEKIIPEAQLLEAFGKERWLKITSGLDDYFTAYEYNFEYTERGFKL
> |[Tevenvirinae Vibrio_phage_ValKK3]||_Vibrio_phage_ValKK3.gb|Phage protein|210|NC_028829.1(248088):87575-87784:-1 ^RAST2:fig|1198136.77.peg.194^ Tevenvirinae Vibrio_phage_ValKK3|neighbours:(-1),(-1)|neighbour_genes:Sliding clamp DNA po..,Phage protein|
MNLDNYQSMPEIKHWVIIDAFTGEEKIIPEAQLLEAFGKERWLKITSGLDDYFTAYEYNFEYTERGFKL
> |[Tevenvirinae Vibrio_phage_nt-1]||_Vibrio_phage_nt-1.gb|Phage protein|210|NC_021529.2(247511):211001-211210:1 ^RAST2:fig|1198136.72.peg.390^ Tevenvirinae Vibrio_phage_nt-1|neighbours:(1),(1)|neighbour_genes:Phage protein,Sliding clamp DNA po..|
MNLDNHQSLPDVKHWVIIDGFTGQEKILPEVQLIEAFGEERWRKITSGLDNYFTAYEYNYEYTERGFKL
> |[Tevenvirinae Vibrio_phage_phi-Grn1]||_Vibrio_phage_phi-Grn1.gb|Phage protein|210|KT919972.1(248605):153549-153758:1 ^RAST2:fig|1198136.75.peg.239^ Tevenvirinae Vibrio_phage_phi-Grn1|neighbours:(1),(1)|neighbour_genes:Phage protein,Sliding clamp DNA po..|
MNLDNYQSMPEIKHWVIIDAFTGEEKIIPEAQLLEAFGKERWLKITSGLDDYFTAYEYNFEYTERGFKL
> |[Tevenvirinae Vibrio_phage_phi-ST2]||_Vibrio_phage_phi-ST2.gb|Phage protein|210|KT919973.1(250485):213719-213928:1 ^RAST2:fig|1198136.73.peg.381^ Tevenvirinae Vibrio_phage_phi-ST2|neighbours:(1),(1)|neighbour_genes:Phage protein,Sliding clamp DNA po..|
MNLDNYQSMPEIKHWVIIDAFTGEEKIIPEAQLLEAFGKERWLKITSGLDDYFTAYEYNFEYTERGFKL
> |[Tevenvirinae Vibriophage_phi-pp2]||_Vibriophage_phi-pp2.gb|Phage protein|210|JN849462.1(246421):46003-46212:1 ^RAST2:fig|1198136.74.peg.78^ Tevenvirinae Vibriophage_phi-pp2|neighbours:(1),(1)|neighbour_genes:Phage protein,Sliding clamp DNA po..|
MNLDNHLSMPEIKHWVIIDSFTGQEKILPEAQLLEAFGQERWQKITSGIDDYFTAYEYNFEYTERGFKL
>ID:YP_009153655.1 |[Yersinia phage PST]||_Yersinia_phage_PST_.gbk|hypothetical protein|189|NC_027404(167785):30418-30606:-1 ^GeneID:24677367^ Yersinia phage PST, complete genome.|neighbours:ID:YP_009153654.1(-1),ID:YP_009153656.1(-1)|neighbour_genes:rpbA,recombination endonu..|
MEYSTGQHLLTIPEIKRYILRNNFSNEEHIVTESMLKNAFKAEYTKIMSNRNEAWTVTDYYD
>ID:VEV89668.1 |[Yersinia phage fPS-2]||_Yersinia_phage_fPS-2_.gbk|g052c|189|LR215722(169060):31939-32127:-1 ^^ Yersinia phage fPS-2 genome assembly, chromosome: I.|neighbours:ID:VEV89667.1(-1),ID:VEV89669.1(-1)|neighbour_genes:g051c,g053c|
MEYSTGQHLLTIPEIKRYILRNNFSNEEHIVTESMLRNAFKAEYTKIMSNRNEAWTVTDYYD
>ID:YP_009149296.1 |[Yersinia phage phiD1]||_Yersinia_phage_phiD1_.gbk|g057|189|NC_027353(167063):31892-32080:-1 ^GeneID:24635493^ Yersinia phage phiD1 complete genome.|neighbours:ID:YP_009149295.1(-1),ID:YP_009149297.1(-1)|neighbour_genes:g056,g058|
MEYSTGQHLLTIPEIKRYILRNNFSNEEHIVTESMLRNAFKAEYTKIMSNRNEAWTVTDYYD
