# Supplementary material for: Influence of Non-canonical DNA Bases on the Genomic Diversity of Tevenvirinae
Source: Front Microbiol. 2021 Apr 6;12:632686. doi: 10.3389/fmicb.2021.632686 (PMC8056088; doi:10.3389/fmicb.2021.632686)
Supplement: Supplementary Data Sheet 1 — Clustering results (folders “first clusterisation,” “second clusterisation,” and “third clusterisation”): the number of pan-genome components in the individual genome (files “pan genome components of genomes”), the total number of all clusters and components of the pan-genome (files “pan genome components”), a list of clusters of the core genome (files “core list”), a list of clusters of the softcore genome (files “softcore list”). Clusters of the softcore genome (folders “softcore clusters”) are presented in the files which show regions in genomes, protein sequences, names of viruses which have these proteins A description of softcore clusters is also supplied (file “Softcore clusters description”). [file Data_Sheet_1.ZIP › Data sheet 1/second clusterisation/softcore_clusters/21121_46.faa]

> |[Tevenvirinae _Acinetobacter_phage_133]||_Acinetobacter_phage_133.gb|Phage recombination-..|1695|NC_015250.1(159801):46743-48437:-1 ^RAST2:fig|1198136.113.peg.96^ Tevenvirinae _Acinetobacter_phage_133|neighbours:(-1),(-1)|neighbour_genes:hypothetical protein,Phage recombination-..|
MKKLEILRVKYKNTLSVGQQPIEIFLNRCHKSLVTGKNGDGKSTFIEALTFGIFGRPFRDIKKGQLINSMNKKDQLVEVDIRFNGSLFEVRRGQKPTIFEIKRDGVPLDESASAKDFQEYFEQLIGLNYNSFKQIIVLGTAGYTPFMALTAPNRRKLVEDLLEITVLADMDKLNKTAIRELNTAQSLCDQRIQHLNIQIKTHQDHDEKQKRLSGDNLIRLNKMYDEQVAIVNANKDKAIAHSEKINAIISPPDLTTEIGRIQRDLAVHDQKCHQYDKVLHLYNTGGVCPTCIQPLSNPQLVGQIKARRDAEDTAAHTLTASLNSAQDDQRLYLSAVNQIRALQSEQAQFKSAAVAAVGQAKKIKALIEEASKEYVDNSQQIQALQDDLNAEYTNKADMVMDKYRRGCITEMLKDSGIKGAIVQKYVPLFNKYINEYLQIMGADYVFTLNQEFGESIKSRGREDFSYASFSQGEKARIDIALLFTWRKIASAVTGVNISTLILDEVADGATDAEGVKAIQQILNSIPDLNCFIISHRDHNPDDYGQHLKMRKVGRFSVLETISNA
> |[Tevenvirinae _Acinetobacter_phage_AM101]||_Acinetobacter_phage_AM101.gb|Phage recombination-..|1686|MH165274.1(166487):113476-115161:1 ^RAST2:fig|1198136.62.peg.163^ Tevenvirinae _Acinetobacter_phage_AM101|neighbours:(1),(1)|neighbour_genes:putative serine/thre..,hypothetical protein|
MKTFKLKEIEYCNIMSVGDNSIFIQLDKVHKTLITGPNGGGKSTLLEAITFALFGKPFRDIKKGQLLNSTNKKGLLVKLLLEYNNHEYYIKRGIKPNIFEVYKDGKPLDVAASAKDFQSEFEEMIGMNYNSYKQVVVLGTAGYTPFMSLSTGARRKLVEDLLEVSILADMDKLNKDEIRNINAELSKTELTITHLQTQIQTLIAANERQQKLSGDNITRLEAMKDEAVSEVDKIKAQNQSYNEQILAIELGDDPSEESHNSHRAIVQAESELNSTLRVLKLYEGGGSCPTCLQLLSDNSLVEKIEDSKLTLSAELERLKEIHKEIHDRKAAYLNAKEVIRGLENKIATNRQLALQQIERIKKVNAALEEAKKDFVDNTSEVQRLKDELSDVIQRKSALVIDKQRRTVITEMLKDSGIKGSIIKKYIPIFNKQINSYLAMMEADYSFTLNEEFSETIKSRGREDFSYASFSQGEKGRIDLALMFTWRDIAEKISGIKISCLFLDEIFDGAFDASATKSVTTILNNMPDSNVFIISHRDHNPQDYGQHLQMKKVGRFTVMEVS
> |[Tevenvirinae _Acinetobacter_phage_Ac42]||_Acinetobacter_phage_Ac42.gb|Phage recombination-..|1683|NC_014660.1(167716):55331-57013:-1 ^RAST2:fig|1198136.114.peg.107^ Tevenvirinae _Acinetobacter_phage_Ac42|neighbours:(-1),(-1)|neighbour_genes:gp45.2 conserved hyp..,hypothetical protein|
MKDFKLLRVKYKNIMSVGQQPIEIFLNHCANTLVTGKNGAGKSTFLEAITFALFGKPFRDVKKGQLINSSNKKDLLVELDMEFNGQLFEIRRGQKPTIFEIKRNGALIDESASAKDFQEYFEQLIGMTYNSFKQVVVLGTAGYTPFMGLTAPNRRKLVEDLLEVTVLADMDKSNKNIIRELNTSLQVVDVKIQNAQNEIKTHEEYAERQKKLSGDNLARLQTMYDEQVALAHKNKDAIIALNDEIVALVLPEDLSPKIAEKHSDAIKIQTDISGYQKVLTLYEKGGNCPVCMQHLDQGSGLVTKVRDRQSDQEQALQRVRQAHTELTEQQKEYKSVQEKIVALKRQQDALKQEAIGAAQQAKKIHGLIEQAKSEVVDNTDKINEVKSQLEKLIDHKSGIVMEKYRRGVITEMLKDSGIKGQIVKKYIPLFNKQINSYLRIMGADYSFKLNEEFSETISSRGKEDFSYSSFSQGEKARIDIAILFTWRNIASMVTGVNISTLILDEVFDSATDVEGVKAIRTILNSLEKTNVFIISHRDHNPDDYGRHIQMKKVGRFTVME
> |[Viruses _Acinetobacter_phage_Acj61]||_Acinetobacter_phage_Acj61.gb|hypothetical protein|1680|NC_014661.1(164093):57286-58965:-1 ^RAST2:fig|10239.85.peg.104^ Viruses _Acinetobacter_phage_Acj61|neighbours:(-1),(-1)|neighbour_genes:hypothetical protein,hypothetical protein|
MKTFKLNSVAYKNIMSVGDTEIRIALDAHHKTLITGKNGGGKSTMLEAITFALFGKPFRDIKKGQLVNSVTKKALLVELAMEYDGHVFEIARGIKPNVFTVKKDGVPIDESASVRDFQTHFEEMIGMNYASFKQIVVLGTAGYTPFMGLNTPSRRKLVEDLLEVTILAEMDKLNKSAIRELNTDVQQIDLTIGHTQTQIKTHNDYAERQKKLSGDNITRLQTMKDEAMAEIEKIKAENQSLNEKILGVDAGEDPSDESHNAHRAVVQIEGELNQTVRVLSLYQKGGSCPTCLQQLSDDSLVDKIEDSKASLTSEFERLKEVHAEVHSRKVAHLNAKEEIRRYENQIATNRQLAVQQVERIRKINAALEEASKEFVDNTEEVNSLQSKLNNDIQHKSDLVLEKHRRGLITEMLKDSGIKGSIIKKYIPLFNKQINHYLNIMEADYSFVLDEEFSETIKSRGREEFTYASFSQGEKARIDIALLFTWRDIAEKVSGIKINCLFLDEVFDGPVDAQAMKSINQILGELKDANIFIISHRDHNPQDYGQHLQMKKVGRFTIME
> |[Viruses _Acinetobacter_phage _Acj9]||_Acinetobacter_phage_Acj9.gb|hypothetical protein|1683|NC_014663.1(169947):60378-62060:-1 ^RAST2:fig|10239.87.peg.111^ Viruses _Acinetobacter_phage _Acj9|neighbours:(-1),(-1)|neighbour_genes:hypothetical protein,putative serine/thre..|
MKIFKLKEIVYRNLLAVGSEPITINLQKSHKTLVTGSNGAGKSTLIEAITYALFGKPFRKIKLGQLINSVNKKDLWVQLTMEYDNHEYIIRRGQKPAVFEIIRDGVPLDSAASTGDFQAQFEEMIGMNYNSYKQVVVLGTAGYTPFMDLGAPARRKLVEDLLEVAVLAQMDKLNKDQIKEVNAKLSETDLRISHTQAQTQTLMAADERQQKLSGDNVARLEEMLDDVKAQVEQLKSETLELNEEILKTILPEDVYPEIQTLAQRQAEVETQQRPLARVLQLYDKGGHCPICVQELSDRSKIGHIETSLHKLKTEFDELSPQIEQLKEKRQAYETAKQTIQQLESKIDSNKRLAAQHIERGKKIQAALAEAKKDFVDNSKEIAALKDSQLDLVGLKGDLAVEKHRRTVITAMLKDSGIKSAVFAKYVPIFNRQINYYLNLLSADYSFTLDEEFNETIKSRGRENFSYSSFSQGEKGRIDLALMFTWRDIAERISGIKISCLILDEVFDSALDAYGAKNISTVLNTMTDTNVFIISHRDHNPEDYGQWLQMKKVGRYTVLEK
> |[Tevenvirinae _Acinetobacter_phage_KARL-1]||_Acinetobacter_phage_KARL-1.gb|Phage recombination-..|1686|MH713599.1(166560):128613-130298:1 ^RAST2:fig|1198136.64.peg.191^ Tevenvirinae _Acinetobacter_phage_KARL-1|neighbours:(1),(1)|neighbour_genes:putative serine/thre..,hypothetical protein|
MKTFKLKEIEYCNIMSVGDNSIFIQLDKVHKTLITGPNGGGKSTLLEAITFALFGKPFRDIKKGQLLNSTNKKGLLVKLLLEYNNHEYYIKRGIKPNIFEVYKDGKPLDVAASAKDFQSEFEEMIGMNYNSYKQVVVLGTAGYTPFMSLSTGARRKLVEDLLEVSILADMDKLNKDEIRNINAELSKTELTITHLQTQIQTLIAANERQQKLSGDNITRLEAMKDEAVAEVDKIKAQNQSYNEQILAIELGDDPSEETHNSHRAIVQAESELNSTLRVLKLYEGGGSCPTCLQLLSDNSLVEKIEDSKLTLSAELERLKEIHKEIHDRKVAYLNAKEVIRGLENKIATNRQLALQQIERIKKVNAALEEAKKDFVDNTSEVQRLKDKLSDVIQRKGALVIDKQRRTVITEMLKDSGIKGSIIKKYIPIFNKQINSYLALMEADYSFTLNEEFSETIKSRGREDFSYASFSQGEKGRIDLALMFTWRDIAEKISGIKISCLFLDEIFDGAFDASATKSVTTILNNMPDSNVFIISHRDHNPQDYGQHLQMKKVGRFTVMEVS
> |[Viruses _Acinetobacter_phage_ZZ1]||_Acinetobacter_phage_ZZ1.gb|hypothetical protein|1683|NC_018087.3(166687):52191-53873:-1 ^RAST2:fig|10239.86.peg.109^ Viruses _Acinetobacter_phage_ZZ1|neighbours:(-1),(-1)|neighbour_genes:hypothetical protein,putative serine/thre..|
MKIFKLKNIKYQNIMSVGNDPIEIKLDACHKTLITGRNGGGKSTMLEAITFALFGRPFRDVKKGQLINSINKKNMLVELIMEYDNHEYLVRRGQKPTVFEVLKDGLPLDAAASVKDFQTEFEEMIGMNYVSYKQVVVLGTAGYTPFMGLKAAERRKLVEDLLEVSVLADMDKMNKDAIKVINAELSKIELQLGHINTQIKTLQEADDRQKKLSGDNLTRLETMKSDAMTEIEKIKAENQSLNDKILSVNAGEDPSEESHNSHRAVVQIEGEFNQTVRVLSLYQKGGACPTCLQQLSDASLVSKIEDSKDSLHAELERLKKVHTEVHNRKVAYLNAKEEIRQYENKIATNRQLAIQHVDRIKKINAALDEAKKEFVSNKDSIDRLKGEYTQFVETKSNLVVEKHRRSLIVEMLKDSGVKGSIIEKYLPLFNKQINYYLSLLEADYSFTLNSEFSETIRSRGREDFSYASFSQGEKGRIDLALMFTWRDIAEKISGIKISCLFLDEVFDSCLDAQGSKNITTVLNNMPDANIFIISHRDHNPQDYGQHLQMKKVGRFTVMES
> |[Tevenvirinae Acinetobacter_phage_vB_ApiM_fHyAci03]||_Acinetobacter_phage_vB_ApiM_fHyAci03.gb|Phage recombination-..|1686|MH460829.1(165975):54497-56182:-1 ^RAST2:fig|1198136.65.peg.110^ Tevenvirinae Acinetobacter_phage_vB_ApiM_fHyAci03|neighbours:(-1),(-1)|neighbour_genes:hypothetical protein,putative serine/thre..|
MKTFKLKEIEYCNIMSVGDNSIFIQLDKVHKTLITGPNGGGKSTLLEAITFALFGKPFRDIKKGQLLNSTNKKGLLVKLLLEYNNHEYYIKRGIKPNIFEVYKDGKPLDVAASAKDFQSEFEEMIGMNYNSYKQVVVLGTAGYTPFMSLSTGARRKLVEDLLEVSILADMDKLNKDEIRNINAELSKTELTITHLQTQIQTLITANERQQKLSGDNITRLEAMKDEAVAEVDKIKAQNQSYNEQILAIELGDDPSEESHNSHRAIVQAESELNSTLRVLKLYEGGGSCPTCLQLLSDNSLVEKIEDSKLTLSAELERLKEIHKEIHDRKAAYLNAKEVIRGLENKIATNRQLALQQIERIKKVNAALEEAKKDFVDNTSEVQRLKDELTDVIQRKSALVIDKQRRTVITEMLKDSGIKGSIIKKYIPIFNKQINSYLAMMEADYSFTLNEEFSETIKSRGREDFSYASFSQGEKGRIDLALMFTWRDIAEKISGIKISCLFLDEIFDGAFDASATKSVTTILNNMPDSNVFIISHRDHNPQDYGQHLQMKKVGRFTVMEVS
> |[Tevenvirinae _Aeromonas_phage_65.2]||_Aeromonas_phage_65.2.gb|Phage recombination-..|2331|KY290955.1(236567):20170-22500:-1 ^RAST2:fig|1198136.115.peg.29^ Tevenvirinae _Aeromonas_phage_65.2|neighbours:(-1),(-1)|neighbour_genes:Phage protein,Phage protein|
MNITFNYIEYKNIMSVGSNPIRVQLDLTEKTLVTGTNGAGKSTMIEALSFLLYGKSYRKLKKEQLINQINKKNLLVSGEVTIGNKLVHIERGMKPNVFKVTIDGEPIPEAASATEYQRILEEDILNVSHESFKQLIVLGTAGYTPFMELKPEQRRTMVEDLLQLSVLGQMNKLNNVELKRVSTAMDLVDVEIGGLDNERKSILNSIEEQKKSNDDVIEHQSNQIRSLVSRVKLSKENIEKLNTELDGLVDIDSTVIDEVIKAIETNYSVDSISLKGSIESDNKALDLVNEKYDNLIQIAKNEVVDESIFVKEIEELKSGLISEEETKSRINKIQGKVFDVEKPSDTRIKEDKSLSDLVSEIQGEIFRIQYEITEKKKALANFDNGVCPTCGTDVSDGHDHVDEIRKDLAEAEKKLSVAEQKNVDATKARDDHKIAVEQSIIDFDSKMMLWSDGEKKFNQAISGDVLKEQREISEHNSSISNKISEIKVRLETISGETSRKVSALETAKSSEVIDLKTRISENQAKLDRIDLDKEREINAAKSDHNRLVEDLKLRRAAITHSIKSEEKSISENSEMAKQIKSVVDSLKEKTFTSARLDEVVSIITTKQEERENLFNDKFSCGIMKDMLKDDAIKGEIVKRYIPIFNSKINEYLSITGADYVFSLNESFEESIKSRGRDEFTYMSFSQGEKARINIALLFTWRYIASMVSGTNISMLILDEIFDGGMDSDGVYAVNRLLNEIGGNTFIISHRVENRDDSFTSHIKMTKKGRFTEMERE
> |[Viruses Aeromonas phage 65]||_Aeromonas_phage_65.gb|hypothetical protein|2328|NC_015251.1(235229):20172-22499:-1 ^RAST2:fig|10239.65.peg.29^ Viruses Aeromonas phage 65|neighbours:(-1),(-1)|neighbour_genes:Phage protein,Phage protein|
MNITFNYIEYKNIMSVGSNPIRVQLDLTEKTLVTGTNGAGKSTMIEALSFLLYGKSYRKLKKEQLINQINKKNLLVSGEVTIGNKLVHIERGMKPNVSKTIDGEPIPEAASATEYQRILEEDILNVSHESFKQLIVLGTAGYTPFMELKPEQRRTMVEDLLQLSVLGQMNKLNNVELKRVSTAMDLVDVEIGGLDNERKSILNSIEEQKKSNDDVIEHQSNQIRSLVSRVKLSKENIEKLNTELDGLVDIDSTVIDEVIKAIETNYSVDSISLKGSIESDNKALDLVNEKYDNLIQIAKNEVVDESIFVKEIEELKSGLISEEETKSRINKIQGKVFDVEKPSDTRIKEDKSLSDLVSEIQGEIFRIQYEITEKKKALANFDNGVCPTCGTDVSDGHDHVDEIRKDLAEAEKKLSVAEQKNVDATKARDDHKIAVEQSIIDFDSKMMLWSDGEKKFNQAISGDVLKEQREISEHNSSISNKISEIKVRLETISGETSRKVSALETAKSSEVIDLKTRISENQAKLDRIDLDKEREINAAKSDHNRLVEDLKLRRAAITHSIKSEEKSISENSEMAKQIKSVVDSLKEKTFTSARLDEVVSIITTKQEERENLFNDKFSCGIMKDMLKDDAIKGEIVKRYIPIFNSKINEYLSITGADYVFSLNESFEESIKSRGRDEFTYMSFSQGEKARINIALLFTWRYIASMVSGTNISMLILDEIFDGGMDSDGVYAVNRLLNEIGGNTFIISHRVENRDDSFTSHIKMTKKGRFTEMERE
> |[Tevenvirinae _Aeromonas_phage_AS-szw]||_Aeromonas_phage_AS-szw.gb|Phage recombination-..|2331|MF498773.1(229957):152879-155209:1 ^RAST2:fig|1198136.118.peg.275^ Tevenvirinae _Aeromonas_phage_AS-szw|neighbours:(1),(1)|neighbour_genes:hypothetical protein,Phage protein|
MDITFNWISYKNIMSVGAAPIRVQLDESAKTLVTGSNGAGKSTMIEALSFLMYGKPYRKLKKDQLINQINKKNLHTEGELTIGGKVVHIERGIKPTIFKVTVDGEPIPEAASAIEYQRILEEDILKVSHESFKQLIVLGTAGYTPFMELKPEQRRTMVEDLLKLSVLGQMNKLNNVELKQVNTAYDLVSVEMTGLENEYRSIEKSIEEQKVSNEAAISQQTEQVKTLVSRIHSAKGEIEKLKGSLVDLVEPDSSDIDEIVKRIEQEYLDSGHVLRLSIDNTKHQISCVESKYDELIEKAKNEVVDESSFLNEIKELESTLIDDKILDDRISGLKSQSFEVPKPEDNRIKIDVSLGDRKTVKSSRLFELDFIIKEKTKALENFADGVCPTCGTDVSDGHSHVDAIRDELESAKSEKEKVESEISEITALIDADKAAVRASEEEYAVSLTEWSNQEKEFNQSISDEVLKEQRKVSEHNSGVREKIGVLKTRLETISGETKRKISSLETQKSNEMIELKTKLSATQSQLDRIDIDKDRKITDLTAEHNRKVEDIARQRAVIESTIAATEKSIAENTEMAKFIKDNIDNLKSKVFESPRMAEVQSILSEKAKENEELFNQKFSCGILKDMLKDDAIKGDIVKKYIPLFNSKINEYLGITGADYVFSLNESFEETIKSRGRDEFTYMSFSQGEKARINIALLFTWRYIASLVSGTNISMLILDEIFDGGMDSEGVYAVNRLLNEIGGNTFIISHRVENRDDSFTSHMKMTKKGRFTVMERE
> |[Tevenvirinae _Aeromonas_phage_AS-zj]||_Aeromonas_phage_AS-zj.gb|Phage recombination-..|2331|MF448340.1(229929):29132-31462:1 ^RAST2:fig|1198136.120.peg.35^ Tevenvirinae _Aeromonas_phage_AS-zj|neighbours:(1),(1)|neighbour_genes:hypothetical protein,Phage protein|
MDITFNWISYKNIMSVGAAPIRVQLDESAKTLVTGSNGAGKSTMIEALSFLMYGKPYRKLKKDQLINQINKKNLYTEGELTIGGKVVHIERGIKPTIFKVTVDGEPIPEAASAIEYQRILEEDILKVSHESFKQLIVLGTAGYTPFMELKPEQRRTMVEDLLKLSVLGQMNKLNNVELKQVNTAYDLVSVEMTGLENEYRSIEKSIEEQKVSNEAAISQQTEQVKTLVSRIHSAKGEIEKLKGSLVDLVEPDSSDIDEIVKRIEQEYLDSGHVLRLSIDNTKHQISCVESKYDELIEKAKNEVVDESSFLNEIKELESTLIDDKILDDRISGLKSQSFEVPKPEDNRIKIDVSLGDRKTVKSSRLFELDFIIKEKTKALENFADGVCPTCGTDVSDGHSHVDAIRDELESAKSEKEKVESEISEITALIDADKAAVRASEEEYAVSLTEWSNQEKEFNQSISDEVLKEQRKVSEHNSGVREKIGVLKTRLETISGETKRKISSLETQKSNEMIELKTKLSATQSQLDRIDIDKDRKITDLTAEHNRKVEDIARQRAVIESTIAATEKSIAENTEMAKFIKDNIDNLKSKVFESPRMAEVQSILSEKAKENEELFNQKFSCGILKDMLKDDAIKGDIVKKYIPLFNSKINEYLGITGADYVFSLNESFEETIKSRGRDEFTYMSFSQGEKARINIALLFTWRYIASLVSGTNISMLILDEIFDGGMDSEGVYAVNRLLNEIGGNTFIISHRVENRDDSFTSHMKMTKKGRFTVMERE
>ID:NP_943902.1 |[Aeromonas virus Aeh1]||_Aeromonas_phage_Aeh1_.gbk|gp46 recombination e..|2319|NC_005260(233234):18982-21300:-1 ^GeneID:2658011^ Aeromonas phage Aeh1, complete genome.|neighbours:ID:NP_943901.1(-1),ID:NP_943903.1(-1)|neighbour_genes:gp45.2 conserved hyp..,47|
MDISFHWVKYQNIMSVGAKAVRVTLDEHKKTLVTGTNGAGKSTFIEALTFLLYGKAFRDVTKAQLVNSQNKKGLHVEGELSVGKDRYHIERGIKPNILKITKNGEPLKEVASATEYQSYFETELLGISYDSFKQIIVLGTAGYKPFMELPAGKRRELVEDLLDVSVIGDMDKINKGIIKEKKGELDLLRVKLTSAESEQQTAEASIAAQQKQTDNMIAMFTTNFRALVDQAKAFKESAAKNQNELDSLVEPVYLEQDDSQEVEDKRDNLNSQIDELESSHKEELDEIQSKIAMLRLDQPHDCALVHDEMMLEESKPTQEDLIAKTAAVVIPNEPVYVEASEPTVVNVREELKLANQLKMAFELDKRQLVGRREFFEKGGECPTCGTDCSNHSHDRIAEIDNEIASFDVKISEQDQIISGLTAQEQQYETDLKTYRATVDENERKRREYEKQTNDYAYQCRMISEHHEAEIRRIDREIEEMRLNHATQVIEYDRNMRTLEDEKRWAIDSFKDNKAELEDRLSQLEDEVERLKSERVAKHNLDVAQYKANVEALKASIATGTESYETTADNARNLKKQIDDLKATEYDRSQVDAAIQRANELKEEIAKIVLELHHRSIVADMLKDNGVKAHIVKRYIPVFNKKINEYLKALGADYVFALDEGFNESIKSRGREDFCYASFSEGEKARINLSLLFTWRDVSSMISGVNINLLCMDEVFDGSCDEMGIVGINKMLDSMKSNIIVISHRKDAMDDSFNRHIRMHKQGRFTTMVENVR
> |[Tevenvirinae _Aeromonas_phage_Ah1]||_Aeromonas_phage_Ah1.gb|Phage recombination-..|2319|MG250483.1(221116):20358-22676:-1 ^RAST2:fig|1198136.116.peg.30^ Tevenvirinae _Aeromonas_phage_Ah1|neighbours:(-1),(-1)|neighbour_genes:Phage protein,Phage recombination ..|
MDISFHWVKYQNIMSVGAKAIRVTLDEHKKTLVTGTNGAGKSTFIEALTFLLYGKAFRDVTKAQLVNSQNKKGLHVEGELSVGKDRYHIERGIKPNILKITKNGEPLKEVASATEYQSYFENELLGISYDSFKQIIVLGTAGYKPFMELPAGKRRELVEDLLDVSVIGDMDKINKGIIKEKKGELELLRVKLASAESEQQTAEASITAQQKQTDNMIAMFTTNFRSLVDQAKAFKESVAKNKNELESLVEPEYIEQDDSQEVEDKRANLNSQIDELQSSHKEELDEIQSKIAMLRLDQPHECALDHDEMMLRDSKPTQEDLIDKTAAVPIPEEPVYVEASEPTVVNVREELKLANQLKMAFELDKRQLVGRREFFEKGGECPTCGTDCSTHSHDRIAEIDNEIASFDVKISEQEQIISDLTAQEQQYEIDLKAYRATVDENERKRREYEKQTADYAYQCRTISEQHEAEIRRIDREIEEMRLSHANQVIEYDRNMRKLEDEKRWAIDSFKDNKAELEDRLSQLEDEVERLKSERVAKHNLAVAQYKANVEALKASIATGTESYETTAENARNLKKQIDDLKATEYDRSQVDAALKRANELKDEIAKIVLELHHRSIVADMLKDNGVKAHIVKRYIPVFNKKINEYLKALGADYVFALDEGFNESIKSRGREDFCYASFSEGEKARINLSLLFTWRDVSSMISGVNINLLCMDEVFDGSCDEMGIVGINKMLDSMKSNIIVISHRKDAMDDSFNRHIRMHKQGRFTTMVENVR
> |[Tevenvirinae _Aeromonas_phage_AsFcp_2]||_Aeromonas_phage_AsFcp_2.gb|Phage recombination-..|2319|MH791401.1(219171):189363-191681:-1 ^RAST2:fig|1198136.67.peg.319^ Tevenvirinae _Aeromonas_phage_AsFcp_2|neighbours:(-1),(-1)|neighbour_genes:Phage protein,Phage recombination ..|
MDVVFHWVKYQNIMSVGAKPITVVLDQHKKTLVTGTNGAGKSTFIEALTFLLYGKAFRDITKAQLVNSQNKKGLFVEGELSVGKDRYHIERGIKPNVLKIQKNGVPLKEVASATEYQAYFENELLGINYDSFKQIIVLGTAGYKPFMELPAGKRRELVEDLLDVSVIGEMDKQNKGLIKELKSQQDLLKVKLESATNEVESAEGAIAAQQKQTNMMIVMLTTNFREIIDQAKDYKERAAKSKTDLDNLIEPVYIEQDDSTEIAERRGNLESQIEDLRVKFDDDIAELKCQLGEHHLMEPYECALDHDVMMLEDSKPTEEQLVAKTALVPIPDEPVYAEVVEPVKVDVREDIQFVTKLSTAMQIDKSKIMARREFFEKGGACPTCGTDCSTHSHERIGELDVEIAAIDAKIAEQEAILAELNAQELAYNEAVKQYRSDLDSNTQIRIAYERQTAAYAQACRTLSEEHNEEIRRIDREIESMKLNHVQQVNNYHNKLNRINNEIRDCENYYKEHRSELEQLIDKLDDEAERKRSERETAHNLNLARYNAAVDALNAAIISNTESYDKSAENAKNLKNQIDELKAKEYDCSQVEDATKRLNDYKKEIATIVLELHHRSIVGEMLKDNGVKAHIVKRYIPVFNKKINEYLKSLGADYVFALDESFNESIRSRGREDFCYASFSEGEKARINLSLLFTWRDVSSMISGVNINLLCMDEVFDGSCDDVGIAGINRMLDKMKSNILVISHRKDAGDDSFNRHIRMHKQGRFTTMVENVR
> |[Tevenvirinae _Aeromonas_phage_Asswx_1]||_Aeromonas_phage_Asswx_1.gb|Phage recombination-..|2331|MH791398.1(229103):160570-162900:1 ^RAST2:fig|1198136.119.peg.300^ Tevenvirinae _Aeromonas_phage_Asswx_1|neighbours:(1),(1)|neighbour_genes:hypothetical protein,Phage protein|
MDITFNWISYKNIMSVGAAPIRVQLDESAKTLVTGSNGAGKSTMIEALSFLMYGKPYRKLKKDQLINQINKKNLHTEGELTIGGKVVHIERGIKPTIFKVTVDGEPIPEAASAIEYQRILEEDILKVSHESFKQLIVLGTAGYTPFMELKPEQRRTMVEDLLKLSVLGQMNKLNNVELKQVNTAYDLVSVEMTGLENEYRSIEKSIEEQKVSNEAAISQQTEQVKTLVSRIHSAKGEIEKLKGSLVDLVEPDSSGIDEIVKRIEQEYLDSGHVLRLSIDNTKHQISCVESKYDELIEKAKNEVVDESSFLNEIKELESTLIDDKILDDRISGLKSQSFEVPKPEDNRIKIDVSLGDRKTVKSSRLFELDFIIKEKTKALENFADGVCPTCGTDVSDGHSHVDAIRDELESAKSEKEKVESEISEITALIDADKAAVRASEEEYAVSLTEWSNQEKEFNQSISDEVLKEQRKVSEHNSGVREKIGVLKTRLETISGETKRKISSLETQKSNEMIELKTKLSATQSQLDRIDIDKDRKITDLTAEHNRKVEDIARQRAVIESTIAATEKSIAENTEMAKFIKDNIDNLKSKVFESPRMAEVQSILSEKAKENEELFNQKFSCGILKDMLKDDAIKGDIVKKYIPLFNSKINEYLGITGADYVFSLNESFEETIKSRGRDEFTYMSFSQGEKARINIALLFTWRYIASLVSGTNISMLILDEIFDGGMDSEGVYAVNRLLNEIGGNTFIISHRVENRDDSFTSHMKMTKKGRFTVMERE
> |[Tevenvirinae _Aeromonas_phage_Aswh_1]||_Aeromonas_phage_Aswh_1.gb|hypothetical protein|2343|MH791414.1(229730):76705-79047:-1 ^RAST2:fig|1198136.117.peg.175^ Tevenvirinae _Aeromonas_phage_Aswh_1|neighbours:(-1),(-1)|neighbour_genes:Phage protein,hypothetical protein|
MNIIFNWIEYKNILSVGAAPIRVQLDESTKTLITGSNGAGKSTMIEAISFLLYGKPYRKLKKEQLVNTINKKALHVQGEVTIDGRVVHIERGIKPNIFKVTVDGEPIAEAASATEYQRILEEDVLNVSHESFKQLIVLGTAGYTPFMELKPESRRTMVEDLLQLSVLGDMNKLNQAALKQLNTKMDLLDVEVNGIENERNTILRSLEDQKRQNDEMIESQSNQIRNIVAKVKGYKDEIESKQTELETHLKNKPDESVVESIVSNIQQKYSVGKIDLQARIIRLSSEIEEINKDFDQRIDAAKNEVVDESSYISEIKDLESKYQNVKSELDELISKIESRVFEELPPEDNRIHFDPTEINQQISKLDGDIAEKKYIIREKTSILSNFADGVCPTCQANVSEGHPHIEETKSQLEAAKKQLAEYESKKIDLEKTRDDKFTEAKKSVELYQSLEKEYNEKKSQFEKSKLDEISDANMKASQETIELQTKITQAKTRLESISGETQRKVISLETEKASSLLSKERDLNDSQMKLDRIELDLDKEIEVAKKEYVELVDSFNKTKYNLEQTIQNLENSAKDNAEIAKSMKLEVDKLKEKQFVSERLTEVSELLISKGKDREELFNEKYCRGIIKDMLKDDGIKANIVKKYIPLFNKKINEYLSITGADYVFSLDDSFEESIKSRGREEFSYMSFSQGEKARINIALLFTWRYIASIVSGTKISMLILDEIFDGGMDSEGVYAVNRLLAEIGGNTFIISHRVENRDDSFTSHIKMTKKGRFTVMERD
> |[Tevenvirinae _Aeromonas_phage_CC2]||_Aeromonas_phage_CC2.gb|Phage recombination-..|2331|NC_019538.1(231743):107225-109555:-1 ^RAST2:fig|1198136.110.peg.265^ Tevenvirinae _Aeromonas_phage_CC2|neighbours:(-1),(-1)|neighbour_genes:Phage protein,hypothetical protein|
MDITFNWISYKNIMSVGAAPIRVQLDESAKTLVTGSNGAGKSTMIEALSFLMYGKPYRKLKKDQLINQINKKNLHTEGELTIGGKVVHIERGIKPTIFKVTVDGEPIPEAASAIEYQRILEEDILKVSHESFKQLIVLGTAGYTPFMELKPEQRRTMVEDLLKLSVLGQMNKLNNVELKQVNTAYDLVSVEMTGLENEYRSIEKSIEEQKASNEAAISQQTEQVKTLVSRIHSAKGEIEKLKGSLVDLVEPDSSDIDEIVKRIEQEYLDSGHVLRLSIDNTKHQISGVESKYDELIEQAKNEVVDESSFLNEIKELESTLIDDKILDDRISGLKSQSFEVPKPEDNRIKIDVSLGDRKTVKTSRLFELDFIIKEKTKALENFADGVCPTCGTDVSDGHSHVDEIRDELESAKSEKEKVESEISEITVLIDADKAAVRASEEEYTASLTKWSNEEKEFNQSISDEVLKEQRKVSEHNSGVREKIGVLKTRLETISGETKRKISSLETQKSNEMIDLKTKLSTTQSQLDRIDIDKDRKITDLTAEHNRKVEDIARQRAVIESTIAATEKSIVENTEMAKFIKDNIDNLKSKVFESPRMAEVQSILSEKAKENEELFNQKFSCGILKDMLKDDAIKGDIVKKYIPLFNSKINEYLGITGADYVFSLNESFEETIKSRGRDEFTYMSFSQGEKARINIALLFTWRYIASLVSGTNISMLILDEIFDGGMDSEGVYAVNRLLNEIGGNTFIISHRVENRDDSFTSHMKMTKKGRFTVMERE
> |[Tevenvirinae _Aeromonas_phage_PX29]||_Aeromonas_phage_PX29.gb|Phage recombination-..|2319|NC_023688.1(222006):18728-21046:-1 ^RAST2:fig|1198136.108.peg.25^ Tevenvirinae _Aeromonas_phage_PX29|neighbours:(-1),(-1)|neighbour_genes:Phage protein,Phage recombination ..|
MDVVFHWVKYQNIMSVGAKPITVVLDQHKKTLVTGTNGAGKSTFIEALTFLLYGKAFRDITKAQLVNSQNKKGLFVEGELSVGKDRYHIERGIKPNVLKIQKNGVPLKEVASATEYQAYFENELLGINYDSFKQIIVLGTAGYKPFMELPAGKRRELVEDLLDVSVIGEMDKQNKGLIKELKSQQDLLKVKLESATNEVESAEGAIAAQQKQTNMMIVMLTTNFREIIDQAKDYKERAAKSKTDLDNLIEPVYIEQDDSTEIAERRGNLESQIEDLRVKFDDDIAELKCQLGEHHLMEPYECALDHDVMMLEDSKPTEEQLVAKTALVPIPDEPVYAEVVEPVKVDVREDIQFATKLSTAMQIDKSKIMARREFFEKGGACPTCGTDCSTHSHERIGELDVEIAAIDAKIAEQEAILAELNAQELAYNEAVKQYRSDLDSNTQIRIAYERQTAAYAQACRTLSEEHNEEIRRIDREIESMKLNHVQQVNNYHNKLNRINNEIRDCENYYKEHRSELEQLIDKLDDEAERKRSERETAHNLNLARYNAAVDALNAAIISNTESYDKSAENAKNLKNQIDELKAKEYDCSQVEDATKRLNDYKKEIATIVLELHHRSIVGEMLKDNGVKAHIVKRYIPVFNKKINEYLKSLGADYVFALDESFNESIRSRGREDFCYASFSEGEKARINLSLLFTWRDVSSMISGVNINLLCMDEVFDGSCDDVGIAGINRMLDKMKSNILVISHRKDAGDDSFNRHIRMHKQGRFTTMVENVR
> |[Tevenvirinae _Aeromonas_phage_phiAS5]||_Aeromonas_phage_phiAS5.gb|Phage recombination-..|2310|NC_014636.1(225268):111729-114038:-1 ^RAST2:fig|1198136.107.peg.164^ Tevenvirinae _Aeromonas_phage_phiAS5|neighbours:(-1),(-1)|neighbour_genes:hypothetical protein,recombination endonu..|
MDILFHWVEYKNIMSVGAKPIRIELDHHKKTLVTGTNGAGKSTFIEAITFMLYGKAFRDVPKPLLVNSHNKKGLHVEGEISVGKDKFHIVRGIKPNVLKITKNGEELKEVASATEYQAYFEEKLLGISYDSFKQIIVLGTAGYKPFMELPAGKRRELVEDLLDVSVIGEMDKQNKALIKELKGQQDQNKAMLASAESERATAESAIEAQKKQTGMLVNVLVTNFRSDIDRAKTSKDLANINQEKIDNAVEPVYDETAEREIIAKYQPQALIEQLATLSEQRNNDIADINSDIACLQMDQPFDCALDHDVGELEKSKPTEDDLRAATALVPIPDELVIQDVAEPVAVDYTNEKFKLDNTAWDIRGKISALQERKKFFEKGGACPTCGTDCSSHADHSIEELDSDIEKLEAELAVISDETSRLTSYELNYKRELAAYNQIIEQNREAEREYERATARYAQQCRNLSENHHAAIAFIDKQISEMTLNHERQKVSYNERLNGLYEKKRHIETTYEKAKDALQRRIDSIGDERDAKIAELKSNFSSTLAAHRANLEMLAMNVKTNMETYEEAANRAKDLKKQIDELNATEYDTSKLEEIESRIEEIKSGIADIVLELHRRSIVADMLKDNGVKAHIVKRYIPVFNKKINDYLKSLGADYVFALDEGFNESIKSRGREEFCYASFSEGEKARINLSLLFTWRDVSSMISGVNINLLCMDEVFDGSCDEAGIVGINKMLNDMKSNIIVISHRKDAMDDSFDRHIRMQKQGRFTTMV
>ID:YP_802997.1 |[Escherichia virus RB32]||_Bacteriophage_RB32_.gbk|46|1689|NC_008515(165890):31609-33297:-1 ^GeneID:4405613^ Bacteriophage RB32, complete genome.|neighbours:ID:YP_802996.1(1),ID:YP_802998.1(-1)|neighbour_genes:putative site-specif..,46.1|
MKNFKLNRVRYQNIMSVGGNPIDIQLDKVQKTLITGRNGGGKSTMLEAITFGLFGKPFRDVKKGQLINSTNKKELLVELWMEYDEKKYYIKRGQKPNVFEITINGTRLNESASSKDFQAEFEQLIGMSYASFKQIVVLGTAGYTPFMGLSTPARRKLVEDLLEVGTLAEMDKLNKALIRELNSQNQVLDVKKDSIIQQIKIYNDNVERQKKLTGDNLTRLQNMYDDLAKEARTLKSEIEEANERLVNIVLDEDPTDAFNKIGQEAVLIKSKIDSYNKVINMYHEGGLCPTCLSQLSSGDKVVSKIKDKVSECTHSFEQLSTHRDNLKVLVDEYRDNIKTQQTLANDIRNKKQSLITTVDKAKKVKAAIEKASSEFIDHADEIALLQEELDKIVKTKTNLVMEKYHRGILTDMLKDSGIKGAIIKKYIPLFNKQINHYLKIMEADYVFTLDEEFNETIKSRGREDFSYASFSQGEKARIDIALLFTWRDIAEKVSGVKISCLFLDEVYDGAFDAEGIKNVAKILDGLKDTNFFIISHKDHDPQEYGQHIQMEKVGRFSLAKIS
> |[Tevenvirinae _Citrobacter_phage_IME-CF2]||_Citrobacter_phage_IME-CF2.gb|recombination endonu..|1563|NC_029013.1(177688):82499-84061:-1 ^RAST2:fig|1198136.109.peg.157^ Tevenvirinae _Citrobacter_phage_IME-CF2|neighbours:(-1),(-1)|neighbour_genes:hypothetical protein,hypothetical protein|
MTYALFGKSFRDLKVGQLVNSVNKKKCLVELEIEYGKDSYKIVRGQKPKVFEIWKNGDKLAEDSASGDYQSQLESMLNINLVGFKQVIVLGTAGYTPFMELRTPDRRKLVEDLLSLSVISEMDKLNKSYVRGVNQQLDTLSMQVNHIQQQIATHQRFIDEQRAKANQNNARYKEIYDSHVETAKNIKAQLMQLQAEIAETVITGADRTEDINKLRDGYTRLSMTVEQFKKLEVMYQKGGECPACKQAIKPTPERMEEIANNIKAGTQRLTLIKTKQDELQGIMNELLQQQRALNAMKTKYEALKGTLQNEVANAKRAQAIMEQASAEVVIDEEPVKQLQQQETELNDKRQGYVKEKYIRGIVTDMLKDSGVKASIVKRYIPYFNKQIAYYLNLLGADYQFTLDDEFNESIKSLGRDDFSYASFSQGERARINLSILFTWRDVTSKVSGVDLSLLVLDEVFDGPLDKEGSFAIKSLLDSVDGNVIVISHQDLDPQDFDRHIIMSKVGRFTKPSIKDMAVSC
>ID:YP_009194874.1 |[Citrobacter phage Margaery]||_Citrobacter_phage_Margaery_.gbk|recombination endonu..|1704|NC_028755(178182):34913-36616:1 ^GeneID:26647243^ Citrobacter phage Margaery, complete genome.|neighbours:ID:YP_009194873.1(1),ID:YP_009194875.1(1)|neighbour_genes:hypothetical protein,hypothetical protein|
MKLNFKKIKYQNILSVGNNPIELEFDTAKKTLITGKNGGGKSTLIEALTYALFGKSFRDLKVGQLVNSVNKKKCLVELEIEYGKDSYKVVRGQKPKVFEIWKNGEKLPEDSAAGDYQAQLESMLNINLVGFKQVIVLGTAGYTPFMELKTPERRKLVEDLLSLSVISEMDKLNKSYIRGVNQQLDTLSMQGNHIQQQIATHQRFIDEQRAKANQNNARYKEIYDSHVETAKNIKAQLMQLQAEIAEAVITGEDRTEDINKLRDGYTRLSMTVEQFKKLEVMYQKGGECPACKQAIKPTPERMAEIAENIKAGTQRLTLIKTKQDELQGIMDDLLKQQRALNALKTKYESLKGTLQNEVANAKRAQAIMEQASAEVVIDEEPVKKLQQQEAELNEKRQGYVKEKYIRGIVTDMLKDSGVKASIVKRYIPYFNKQIAYYLDLLGADYQFTLDDEFNESIKSLGRDDFSYASFSQGERARINLSILFTWRDVTSKVSGVDLSLLVLDEVFDGPLDKEGSFAIKSLLDSVDGNVIVISHQDLDPQDFDRHIIMSKVGRFTKPSIKDMAISC
>ID:AYJ72919.1 |[Citrobacter phage Maroon]||_Citrobacter_phage_Maroon_.gbk|nuclease subunit|1704|MH823906(178830):34468-36171:1 ^^ Citrobacter phage Maroon, complete genome.|neighbours:ID:AYJ72918.1(1),ID:AYJ72920.1(1)|neighbour_genes:hypothetical protein,hypothetical protein|
MKLNFKKIKYQNILSVGNNPIELEFDTAKKTLITGKNGGGKSTLIEALTYALFGKSFRDLKVGQLVNSVNKKKCLVELEIEYGKDSYKVVRGQKPKVFEIWKNGEKLPEDSAAGDYQAQLESMLNINLVGFKQVIVLGTAGYTPFMELKTPERRKLVEDLLSLSVISEMDKLNKSYIRGVNQQLDTLSMQGNHIQQQIATHQRFIDEQRAKANQNNARYKEIYDSHVETAKNIKAQLMQLQAEIAEAVITGEDRTEDINKLRDGYTRLSMTVEQFKKLEVMYQKGGECPACKQAIKPTPERMAEIAENIKAGTQRLTLIKTKQDELQGIMDDLLKQQRALNALKTKYESLKGTLQNEVANAKRAQAIMEQASAEVVIDEEPVKKLQQQEAELNEKRQGYVKEKYIRGIVTDMLKDSGVKASIVKRYIPYFNKQIAYYLDLLGADYQFTLDDEFNESIKSLGRDDFSYASFSQGERARINLSILFTWRDVTSKVSGVDLSLLVLDEVFDGPLDKEGSFAIKSLLDSVDGNVIVISHQDLDPQDFDRHIIMSKVGRFTKPSIKDMAVSC
>ID:YP_009203770.1 |[Citrobacter phage Merlin]||_Citrobacter_phage_Merlin_.gbk|recombination endonu..|1683|NC_028857(172733):30719-32401:-1 ^GeneID:26647970^ Citrobacter phage Merlin, complete genome.|neighbours:ID:YP_009203769.1(-1),ID:YP_009203771.1(-1)|neighbour_genes:hypothetical protein,hypothetical protein|
MKTFKLNRVKYQNIMSVGGQPIDIQLDKVQKTLITGKNGGGKSTMLEAITFALFGKPFRDIKKGQLVNSVNKKNLLVELWMEYDGKSFYIKRGQKPNVFEISRDGVRLDESASVKDFQLYFEELIHMSYSSFKQIVVLGTAGYTPFMGLSTPARRKLVEDLLEVSTLAEMDKLNKSHIREINSQVSVIDAKKDGIIQQIKIYEDNVERQRKLSGENVARFQSMYDDLVREAKSIKAEIEDATTRLTSIVLDEDPRESLTKIGQESFLIKSKIDSYNKVISLYSSGGDCPTCFQHLDQGSSLITKITDKVSECNHTAEHINSQRAVLESLVHEYEANLNTQRSLAQDIRAKKQVLIGTVDKAKKVKAALEKASQEFIDHADEINSLNEELNKIIDTKSNMVMEKYHRGILTEMLKDSGIKGAIINKYIPLFNKQINHYLKIMEADYVFTLNEEFAETIKSRGREEFSYASFSQGEKARIDIALLFTWRDIAEKVSNVKINCLFLDEVFDSATDVEGVKSITSILNGMLNSNVFIISHRDHDPQSYGQHLQMKKVGRFTVME
> |[Tevenvirinae _Citrobacter_phage_Miller]||_Citrobacter_phage_Miller.gb|recombination endonu..|1704|NC_025414.1(178171):34557-36260:1 ^RAST2:fig|1198136.111.peg.60^ Tevenvirinae _Citrobacter_phage_Miller|neighbours:(1),(1)|neighbour_genes:hypothetical protein,hypothetical protein|
MKLNFKKIKYQNILSVGNTPIELEFDTAKKTLITGKNGGGKSTLIEALTYALFGKSFRDLKVGQLVNSVNKKKCLVELEIEYGKDSYKIVRGQKPKVFEIWKNGDKLAEDSASGDYQSQLESMLNINLVGFKQVIVLGTAGYTPFMELRTPDRRKLVEDLLSLSVISEMDKLNKSYVRGVNQQLDTLSMQVNHIQQQIATHQRFIDEQRAKANQNNARYKEIYDSHVETAKNIKAQLMQLQAEIAETVITGADRTEDINKLRDGYTRLSMTVEQFKKLEVMYQKGGECPACKQAIKPTPERMEEIANNIKAGTQRLTLIKTKQDELQGIMNELLQQQRALNAMKTKYEALKGTLQNEVANAKRAQAIMEQASAEVVIDEEPVKQLQQQETELNDKRQGYVKEKYIRGIVTDMLKDSGVKASIVKRYIPYFNKQIAYYLNLLGADYQFTLDDEFNESIKSLGRDDFSYASFSQGERARINLSILFTWRDVTSKVSGVDLSLLVLDEVFDGPLDKEGSFAIKSLLDSVDGNVIVISHQDLDPQDFDRHIIMSKVGRFTKPSIKDMAVSC
>ID:YP_009146490.1 |[Citrobacter phage Moon]||_Citrobacter_phage_Moon.gbk|recombination endonu..|1683|NC_027331(170341):30943-32625:-1 ^GeneID:24721656,InterPro:IPR027417^ Citrobacter phage Moon, complete genome.|neighbours:ID:YP_009146489.1(-1),ID:YP_009146491.1(-1)|neighbour_genes:hypothetical protein,hypothetical protein|
MKTFKLNRVKYQNIMSVGGQPIDIQLDKVQKTLITGKNGGGKSTMLEAITFALFGKPFRDIKKGQLVNSVNKKNLLVELWMEYDGKSFYIKRGQKPNVFEITRDGVRLDESASVKDFQLYFEELIHMSYSSFKQIVVLGTAGYTPFMGLSTPARRKLVEDLLEVSTLAEMDKLNKSHIREINSQVSVIDAKKDGIIQQIKIYEDNVERQRKLSGENVARFQSMYDDLVREAKSIKSEIEDATTRLTSIVLDEDPRESLTKIGQESFLIKSKIDSYNKVISLYSSGGDCPTCFQHLDQGSSLITKITDKVSECNHTAEQINGQRAVLESLVHEYEANLNTQRSLAQDIRAKKQVLIGTVDKAKKVKAALEKASQEFIDHADEINSLNEELNKIIDTKSNMVMEKYHRGILTEMLKDSGIKGAIINKYIPLFNKQINHYLKIMEADYVFTLNEEFAETIKSRGREEFSYASFSQGEKARIDIALLFTWRDIAEKVSNVKINCLFLDEVFDGPADEMCIKAIGQILNGMLNSNVFIISHRDHDPQNYGQHLQMKKVGRFTVME
>ID:YP_009285593.1 |[Citrobacter phage vB_CfrM_CfP1]||_Citrobacter_phage_vB_CfrM_CfP1_.gbk|endonuclease subunit|1704|NC_031057(180219):36776-38479:1 ^GeneID:29079715^ Citrobacter phage vB_CfrM_CfP1, complete genome.|neighbours:ID:YP_009285592.1(1),ID:YP_009285594.1(1)|neighbour_genes:hypothetical protein,hypothetical protein|
MKLNFKKIKYQNILSVGNTPIELEFDTAKKTLITGKNGGGKSTLIEALTYALFGKSFRDLKVGQLVNSVNKKKCLVELEIEYGKDSYKIVRGQKPKVFEIWKNGDKLAEDSASGDYQSQLESMLNINLVGFKQVIVLGTAGYTPFMELRTPDRRKLVEDLLSLSVISEMDKLNKSYVRGVNQQLDTLSMQVNHIQQQIATHQRFIDEQRAKANQNNARYKEIYDSHVETAKNIKAQLMQLQAEIAETVITGADRTEDINKLRDGYTRLSMTVEQFKKLEVMYQKGGECPACKQAIKPTPERMEEIANNIKAGTQRLTLIKTKQDELQGIMNELLQQQRALNAMKTKYEALKGTLQNEVANAKRAQAIMEQASAEVVIDEEPVKQLQQQETELNDKRQGYVKEKYIRGIVTDMLKDSGVKASIVKRYIPYFNKQIAYYLNLLGADYQFTLDDEFNESIKSLGRDDFSYASFSQGERARINLSILFTWRDVTSKVSGVDLSLLVLDEVFDGPLDKEGSFAIKSLLDSVDGNVIVISHQDLDPQDFDRHIIMSKVGRFTKPSIKDMAVSC
> |[Tevenvirinae _Cronobacter_phage_Pet-CM3-4]||_Cronobacter_phage_Pet-CM3-4.gb|Phage recombination-..|1689|LT614807.1(171975):31315-33003:-1 ^RAST2:fig|1198136.112.peg.51^ Tevenvirinae _Cronobacter_phage_Pet-CM3-4|neighbours:(-1),(-1)|neighbour_genes:hypothetical protein,Phage recombination-..|
MKIFKLNRVKYQNIMSVGGQPIDIQLDKVHKTLITGKNGAGKSTMLEAITFALFGKPFRDFKKGQLINSTNKKGLLCELWMEYDGHSYYIKRGQKPNVFEIERDGAKLDEAASVKDFQSYFEELIGMSYTSFKQVVVLGTAGYTPFMGLSTPARRKLVEDLLEVSIIAEMDKLNKSLVRELNSQVQVLDAKKDGIQQQIKIYEENIEKQKKLSGENVARWQNMYEESMADARNIRSAIDELNKNLANIVIGEEDDVSEGIQKTQMAGMTILNRIESYTKVLSLYDKGGHCPTCLQDLHSSDALIGQINSKVDECNIKHAELKTHLENLQASQMEYEAVKRRARDIRGQVAAKTEELKAAVERIRKIKAAIDKAAEEFIDYSDEIKTLNEELNKIVDTKSNSVMEKYLRGILTEMFKDSGIKGLIIKKYIPLFNKQINSYLKVMDADYVFTLNEEFNETIKSRGREEFSYNSFSQGEKARIDIALLFTWRDIAELVSGVKINCLFLDEVFDSATDVDGVKSITQILNKMQDSNIFIISHRDHDPQAYGQHLQMKKVGRFTVLE
>ID:YP_006986331.1 |[Cronobacter phage vB_CsaM_GAP161]||_Cronobacter_phage_vB_CsaM_GAP161_.gbk|recombination endonu..|1692|NC_019398(178193):33682-35373:1 ^GeneID:13997596^ Cronobacter phage vB_CsaM_GAP161, complete genome.|neighbours:ID:YP_006986330.1(1),ID:YP_006986332.1(-1)|neighbour_genes:hypothetical protein,putative Mob-like HN..|
MKLNFKKITYQNILSVGNTPIELEFDTAKKTLITGKNGGGKSTLIEALTYALFGKSFRDLKVGQLVNSVNKKKCLVELEIEYGKDSYKVVRGQKPKVFEIWKNGEKLPEDSAAGDYQAQLESMLNINLVGFKQVIVLGTAGYTPFMELKTPERRKLVEDLLSLSVISEMDKLNKSYIRGVNQQLDTLSMQGNHIQQQIATHQRFIDEQRAKANQNNARYKEIYDSHVETAKNIKAQLMQLQAEIAESVITGEDRTEDINKLRDGYSRLSMTVEQFKKLEVMYQKGGECPACKQAIKPTPERMAEIAENIKAGTQRLTLIKTKQDELQGIMNDLLQQQRALNALKTKYEALKGTLQNEVANAKRAQAIMEQASAEVVIDEEPVKQLQQQEAELNEKRQGYVKEKYIRGIVTDMLKDSGVKASIVKRYIPYFNKQIAYYLDLLGADYQFTLDDEFNESIKSLGRDDFSYASFSQGERARINLSILFTWRDVTSKVSGVDLSLLVLDECFDGPLDKDGSFAVKGLLDGVKGNLIVISHQDLDPEDFDRHIVMTKVGRFSKMEIKKS
>ID:AOG16183.1 |[Cronobacter phage vB_CsaM_leB]||_Cronobacter_phage_vB_CsaM_leB_.gbk|recombination endonu..|1692|KX431559(177907):34534-36225:1 ^^ Cronobacter phage vB_CsaM_leB, complete genome.|neighbours:ID:AOG16182.1(1),ID:AOG16184.1(-1)|neighbour_genes:hypothetical protein,putative Mob-like HN..|
MKLNFKKIKYQNILSVGNTPIELEFDTAKKTLITGKNGGGKSTLIEALTYALFGKSFRDLKVGQLVNSVNKKKCLVELEIEYGKDSYKVVRGQKPKVFEIWKNGEKLPEDSAAGDYQAQLESMLNINLVGFKQVIVLGTAGYTPFMELKTPERRKLVEDLLSLSVISEMDKLNKSYIRGVNQQLDTLSMQGNHIQQQIATHQRFIDEQRAKANQNNARYKEIYDSHVETAKNIKAQLMQLQAEIAESVITGEDRTEDINKLRDGYSRLSMTVEQFKKLEVMYQKGGECPACKQAIKPTPERMAEIAENIKAGTQRLTLIKTKQDELQGIMNDLLQQQRALNALKTKYEALKGTLQNEVANAKRAQAIMEQASAEVVIDEEPVKQLQQQEAELNEKRQGYVKEKYIRGIVTDMLKDSGVKASIVKRYIPYFNKQIAYYLDLLGADYQFTLDDEFNESIKSLGRDDFSYASFSQGERARINLSILFTWRDVTSKVSGVDLSLLVLDECFDGPLDKDGSFAVKGLLDGVNGNLIVISHQDLDPEDFDRHIVMSKVGRFSKMEIKKS
>ID:AOG16463.1 |[Cronobacter phage vB_CsaM_leN]||_Cronobacter_phage_vB_CsaM_leN_.gbk|recombination endonu..|1692|KX431560(179516):33998-35689:1 ^^ Cronobacter phage vB_CsaM_leN, complete genome.|neighbours:ID:AOG16462.1(1),ID:AOG16464.1(-1)|neighbour_genes:hypothetical protein,putative Mob-like HN..|
MKLNFKKIKYQNILSVGNTPIELEFDTAKKTLITGKNGGGKSTLIEALTYALFGKSFRDLKVGQLVNSVNKKKCLVELEIEYGKDSYKVVRGQKPKVFEIWKNGEKLPEDSAAGDYQAQLESMLNINLVGFKQVIVLGTAGYTPFMELKTPERRKLVEDLLSLSVISEMDKLNKSYIRGVNQQLDTLSMQGNHIQQQIATHQRFIDEQRAKANQNNARYKEIYDSHVETAKNIKAQLMQLQAEIAESVITGEDRTEDINKLRDGYSRLSMTVEQFKKLEVMYQKGGECPACKQAIKPTPERMAEIAENIKAGTQRLTLIKTKQDELQGIMNDLLQQQRALNALKTKYEALKGTLQNEVANAKRAQAIMEQASAEVVIDEEPVKQLQQQEAELNEKRQGYVKEKYIRGIVTDMLKDSGVKASIVKRYIPYFNKQIAYYLDLLGADYQFTLDDEFNESIKSLGRDDFSYASFSQGERARINLSILFTWRDVTSKVSGVDLSLLVLDECFDGPLDKDGSFAVKGLLDGVNGNLIVISHQDLDPEDFDRHIVMSKVGRFSKMEIKKS
>ID:YP_009005315.1 |[Enterobacter phage PG7]||_Enterobacter_phage_PG7_.gbk|endonuclease subunit|1689|NC_023561(173276):31760-33448:-1 ^GeneID:18502309^ Enterobacter phage PG7, complete genome.|neighbours:ID:YP_009005314.1(-1),ID:YP_009005316.1(-1)|neighbour_genes:hypothetical protein,endonuclease subunit|
MKIFKLNRVKYQNIMSVGGQPIDIQLDKVHKTLITGKNGAGKSTMLEAITFALFGKPFRDFKKGQLINSTNKKGLLCELWMEYDGHSYYIKRGQKPNVFEIERDGAKLDEAASVKDFQSYFEELIGMSYTSFKQVVVLGTAGYTPFMGLSTPARRKLVEDLLEVSIIAEMDKLNKSLVRELNSQVQVLDAKKDGIQQQIKIYEENIEKQKKLSGENVARWQSMYEESMADARNIRSTIDELNKNLANIVIGEEDDVSEGIQKTQMAGMTILNRIESYTKVLSLYDKGGHCPTCLQDLHSSDTLIGQINSKVDECNIKHAELKTHLENLQASQMEYEAVKRRVRDIRGQVAAKTEELKAAVERIRKIKAAIDKAAEEFIDYSDEIKTLNEELNKIVDTKSNSVMEKYLRGILTEMFKDSGIKGLIIKKYIPLFNKQINSYLKVMDADYVFTLNEEFNETIKSRGREEFSYNSFSQGEKARIDIALLFTWRDIAELVSGVKINCLFLDEVFDSATDVDGVKSITQILNKMQDSNIFIISHRDHDPQAYGQHLQMKKVGRFTVLE
> |[Tevenvirinae Enterobacter_phage_myPSH1140]||_Enterobacter_phage_myPSH1140.gb|Phage recombination-..|1689|MG999954.1(172614):33473-35161:-1 ^RAST2:fig|1198136.57.peg.55^ Tevenvirinae Enterobacter_phage_myPSH1140|neighbours:(-1),(-1)|neighbour_genes:hypothetical protein,Phage recombination-..|
MKIFKLNRVKYQNIMSVGGQPIDIQLDKVHKTLITGKNGAGKSTMLEAITFALFGKPFRDFKKGQLINSTNKKGLLCELWMEYDGHSYYIKRGQKPNVFEIERDGAKLDEAASVKDFQSYFEELIGMSYTSFKQVVVLGTAGYTPFMGLSTPARRKLVEDLLEVSIIAEMDKLNKSLVRELNSQVQVLDAKKDGIQQQIKIYEENIEKQKKLSGENVARWQSMYEESMADARNIRSAIDELNKNLANIVIGEEDDVSEGIQKTQMAGITILNRIESYTKVLSLYDKGGHCPTCLQDLHSSDTLIGQINSKVDECNIKHAELKTHLENLQASQMEYEAVKRRARDIRGQVAAKTEELKAAVERIRKIKAAIDKAAEEFIDYSDEIKTLNEELNKIVDTKSNSVMEKYLRGILTEMFKDSGIKGLIIKKYIPLFNKQINSYLKVMDADYVFTLNEEFNETIKSRGREEFSYNSFSQGEKARIDIALLFTWRDIAELVSGVKINCLFLDEVFDSATDVDGVKSITQILNKMQDSNIFIISHRDHDPQAYGQHLQMKKIGRFTVLE
>ID:YP_009606971.1 |[Enterobacter phage phiEap-3]||_Enterobacter_phage_phiEap-3_.gbk|recombination endonu..|1698|NC_041980(175814):33388-35085:1 ^GeneID:40082977^ Enterobacter phage phiEap-3, complete genome.|neighbours:ID:YP_009606970.1(1),ID:YP_009606972.1(1)|neighbour_genes:hypothetical protein,hypothetical protein|
MKLKFKTLTYQNILSVGNVPIVIDFDSAKKTLITGKNGGGKSTMIEALTYALFGKSFRDLKVGQLVNSINKKKCLVELLIEYGNDEYKIIRGQKPKVFEIWKNGEKLPEDSAAGDYQSQLESMLNINLVGFKQVIVLGTAGYVPFMELKTPDRRKLVEDLLSLSIISEMDKLNKSYIRGVNRELDTLSMQIGHVQQQIATHQKFIDEQRAKANQNTARYQDIYDSHVETAKQIKAQLVELQSQIAECVINGEDQTANIQKLRDGYTRLSMNVEQLQRLEVMYRKGGECPACKQPISPTPERMEEIAENIKNGTQKLTLIKNKQDQLQKIMDDLLTQQRTLNGLKSKYESLRGTLQNEVAAAKRVRAVMDKAQEDVVIDESPVEKLREDEKDLDSKRSGFVKEKYFRGIVTDLLKDSGVKASIVKRYIPYFNKQIAHYLDLLGADYQFTLDDEFNESIKSLGRNDFSYASFSQGERARINLALLFTWRDVTSKISGVDLSLLILDEVFDGPLDREGSYAIKTLLDSIEGNTIIISHQDLDPQDFDRHITMQKVGRFTKCTINDRGA
>ID:YP_009167868.1 |[Escherichia phage AR1]|AR1|_Enterobacteria_phage_AR1_DNA_.gbk|46|1641|NC_027983(167435):31266-32906:-1 ^GeneID:26041958^ Enterobacteria phage AR1 DNA, complete genome.|neighbours:ID:YP_009167867.1(-1),ID:YP_009167869.1(-1)|neighbour_genes:45.2,46.1|
MSVGGNPIDIQLDKVQKTLITGRNGGGKSTMLEAITFGLFGKPFRDVKKGQLINSTNKKELLVELWMEYDEKKYYIKRGQKPNVFEITVNGTRLNESASSKDFQAEFEQLIGMSYASFKQIVVLGTAGYTPFMGLSTPARRKLVEDLLEVGTLAEMDKLNKALIRELNSQNQVLDVKKDSIIQQIKIYNDNVERQKKLTGDNLTRLQNMYDDLAKEARTLKSEIEEANERLVNIVLDEDPTDAFNKIGQEAVLIKSKIDSYNKVINMYHEGGLCPTCLSQLSSGDKVVSKIKDKVSECTHSFEQLSTHRDNLKVLVDEYRDNIKTQQSLANDIRNKKQSLITTVDKAKKVKAAIEKASSEFIDHADEIALLQEELDKIVKTKTNLVMEKYHRGILTDMLKDSGIKGAIIKKYIPLFNKQINHYLKIMEADYVFTLDEEFNETIKSRGREDFSYASFSEGEKARIDIALLFTWRDIASIVSGVSISTLILDEVFDGSFDAEGIKGVANIINSMKNTNVFIISHKDHDPQEYGQHLQMKKVGRFTVMV
> |[Tevenvirinae _Enterobacteria_phage_ATK47]||_Enterobacteria_phage_ATK47.gb|Phage recombination-..|1689|KT184309.1(170020):136019-137707:1 ^RAST2:fig|1198136.68.peg.230^ Tevenvirinae _Enterobacteria_phage_ATK47|neighbours:(1),(1)|neighbour_genes:Phage protein,Phage protein|
MKSFKLNRVRYQNIMSVGGNPIDIQLDKVQKTLITGKNGGGKSTMLEAITFGLFGKPFRDVKKGQIINSTNKKELLVELWMEFDDKKYFIKRGQKPNIFEISVDGVRLDESASSRDFQEEFERSIGMSYASFKQIVVLGTAGYTPFMALSTPARRKLVEDLLEVGTLAEMDKINKSQVRELNSQGQVLDAKKDGIIQQIKIYNENIERQKKLSGDNVARLQNMYDDLAKEARSLKAEIEEANERLLNIVLDEDPTEAFNKIGQEAFLIKSKIDSYNKVIKMYHDGGTCPTCASQLHQGDPIVSKITDKLHECNHSFEQLTCHRDNLSVLVDEYRANVKTKQDLASDIRTKKQAMIATIDKAKKVKAAIEQASAEFIDHADEIALLQKELDKIIKTKSDIVLEKYHRGIITDMLKDSGIKGAIIKKYVPLFNKQINHYLKIMEADYVFSIDEEFNESIKSRGREDFSYASFSQGEKARIDIALLFTWRDIAEKVSGVRINTLIMDEVMDSATDSEGIKAISTILNSLTDANVFIISHRDHDPQAYGQHLQMSKVGRFTVMSVS
> |[Tevenvirinae Enterobacteria_phage_ATK48]||_Enterobacteria_phage_ATK48.gb|Phage recombination-..|1689|KT184310.1(169729):64523-66211:1 ^RAST2:fig|1198136.55.peg.123^ Tevenvirinae Enterobacteria_phage_ATK48|neighbours:(1),(1)|neighbour_genes:Phage protein,Phage protein|
MKSFKLNRVRYQNIMSVGGNPIDIQLDKVQKTLITGKNGGGKSTMLEAITFGLFGKPFRDVKKGQIINSTNKKELLVELWMEFDDKKYFIKRGQKPNIFEISVDGVRLDESASSRDFQEEFERSIGMSYASFKQIVVLGTAGYTPFMALSTPARRKLVEDLLEVGTLAEMDKINKSQVRELNSQGQVLDAKKDGIIQQIKIYNENIERQKKLSGDNVARLQNMYDDLAKEARSLKAEIEEANERLLNIVLDEDPTEAFNKIGQEAFLIKSKIDSYNKVIKMYHDGGTCPTCASQLHQGDPIVSKITDKLHECNHSFEQLTCHRDNLSVLVDEYRANVKTKQDLASDIRTKKQAMIATIDKAKKVKAAIEQASAEFIDHADEIALLQKELDKIIKTKSDIVLEKYHRGIITDMLKDSGIKGAIIKKYVPLFNKQINHYLKIMEADYVFSIDEEFNESIKSRGREDFSYASFSQGEKARIDIALLFTWRDIAEKVSGVRINTLIMDEVMDSATDSEGIKAISTILNSLTDANVFIISHRDHDPQAYGQHLQMSKVGRFTVMSVS
> |[Tevenvirinae Enterobacteria_phage_Aplg8]||_Enterobacteria_phage_Aplg8.gb|Phage recombination-..|1689|KT184308.1(168496):144946-146634:-1 ^RAST2:fig|1198136.66.peg.245^ Tevenvirinae Enterobacteria_phage_Aplg8|neighbours:(1),(-1)|neighbour_genes:Phage-associated hom..,hypothetical protein|
MKSFKLNRVKYKNIMSVGQNGVDIQLDKVQKTLITGRNGGGKSTMLEAITFGLFGKPFRDVKKGQLINSTNKKELLVELWMEYDEKKYYIKRGQKPNVFEITVNGTRLNESASSKDFQAEFEQLIGMSYASFKQIVVLGTAGYTPFMGLSTPARRKLVEDLLEVGTLAEMDKLNKALIRELNSQNQVLDVKKDSIIQQIKIYNDNVERQKKLTGDNLTRLQNMYDDLAKEARTLKSEIEEANERLVNIVLDEDPTDAFNKIGQEAVLIKSKIDSYNKVINMYHEGGLCPTCLSQLSSGDKVVSKIKDKVSECTHSFEQLSTHRDNLKVLVDEYRDNIKTQQSLANDIRNKKQSLITTVDKAKKVKAAIEKASSEFIDHADEIALLQEELDKIVKTKTNLVMEKYHRGILTDMLKDSGIKGAIIKKYIPLFNKQINHYLKIMEADYVFTLDEEFNETIKSRGREDFSYASFSQGEKARIDIALLFTWRDIAEKVSGVKISCLFLDEVYDGAFDAEGIKNVAKILDGLKDTNFFIISHKDHDPQEYGQHIQMEKVGRFSLAKIS
>ID:YP_007004117.1 |[Enterobacteria phage Bp7]||_Enterobacteria_phage_Bp7_.gbk|recombination endonu..|1239|NC_019500(168066):30909-32147:1 ^GeneID:14007946^ Enterobacteria phage Bp7, complete genome.|neighbours:ID:YP_007004116.1(1),ID:YP_007004118.1(1)|neighbour_genes:hypothetical protein,recombination endonu..|
MKTFKLKKVTYKNIMSVGQQPITIQLDKVQKTLVTGKNGAGKSTFLEAVTFALFGKPFRDVKKGQLINSSNKKDLLVELWMEYDGKEYYIKRGQKPNVFEISCGGERLDESASSKDFQAEFEQLIGMSYASFKQIVVLGTAGYTPFMGLSTPARRKLVEDLLEVSVLADMDKLNKSLIRETNSQIQVIDVKQDSITQQIKIYNDNEERQRKLSGENAARLQTMYDELVKEARTAKGNIEKLTDELLNVIVDDDPSDSMSDLSNKGFAIKNDMATFTKVVKLYETGGSCPTCMQGLEEHGNILTKIKDKNFELQKSLDKINEQYQELKLIKDQVTEQRNKALAIKSQIATHKQQAITAVEKAKKVKVLIDQAAAEFVSNAEEIAALQAELDKIVSTKSTLVMEKYHRGILTEC
> |[Tevenvirinae _Enterobacteria_phage_CC31]||_Enterobacteria_phage_CC31.gb|Phage recombination-..|1689|NC_014662.1(165540):31488-33176:-1 ^RAST2:fig|1198136.121.peg.53^ Tevenvirinae _Enterobacteria_phage_CC31|neighbours:(-1),(-1)|neighbour_genes:hypothetical protein,Phage recombination-..|
MKIFKLNRVKYQNIMSVGGQPIDIQLDKVHKTLITGKNGAGKSTMLEAITFALFGKPFRDFKKGQLINSTNKKGLLCELWMEYDGHSYYIKRGQKPNVFEIERDGAKLDEAASVKDFQSYFEELIGMSYTSFKQVVVLGTAGYTPFMGLSTPARRKLVEDLLEVSIIAEMDKLNKSLVRELNSQVQVLDAKKDGIQQQIKIYEENIEKQKKLSGENVARWQNMYEESMADARNIRSAIDELNKNLANIVIGEEDDVSEGIQKTQMAGITILNRIESYTKVLSLYDKGGHCPTCLQDLHSSDTLIGQINSKVDECNIKHAELKTHLENLQASQMEYEAVKRRARDIRGQVAAKTEELKAAVERIRKIKAAIDKAAEEFIDYSDEIKTLNEELNKIVDTKSNSVMEKYLRGILTEMFKDSGIKGLIIKKYIPLFNKQINSYLKVMDADYVFTLNEEFNETIKSRGREEFSYNSFSQGEKARIDIALLFTWRDIAELVSGVKINCLFLDEVFDSATDVDGVKSITQILNKMQDSNIFIISHRDHDPQAYGQHLQMKKVGRFTVLE
>ID:YP_009118718.1 |[Enterobacteria phage GEC-3S]||_Enterobacteria_phage_GEC-3S_.gbk|Putative recombinati..|1683|NC_025425(163424):22439-24121:-1 ^GeneID:23301083^ Enterobacteria phage GEC-3S complete genome.|neighbours:ID:YP_009118717.1(-1),ID:YP_009118719.1(-1)|neighbour_genes:hypothetical protein,hypothetical protein|
MAKLNFKTLRYQNIMSVGAEPVEIQLDGFKKTLITGVNGAGKSTMIEALCFVLFGKPFRSIKKGQLINSVNKKKLLVEVWFELDGKEFYIKRGQKPEVFEVHRDGQKIDESASTKDFQEYFEGIIGMNLASFKQIVVLGTAGYVPFMSLPAAGRRKLVEDLLDIATLGEMDKLNKAYVREITQNIQMQEMKANHVQQQINTHKKYIEDASKASAENLQRLQNMYDKEVESAKAFKAEETRLTDELLAVVMPEDPSAALAKINTAIAQIGAQIQNFDRVIHMHEKGGICPTCTQPIIQGNDQAVREQKAQAEHKLSLIDEKRVEYAEKANSFQTAQTKVLEIKRAIESQRANLTASVGRAKQIQKAIQEFQKERVDNSEELAKLEHELVEITNEKSKLVLEKYHRGFVTEMLKDSGVKASIVKKYIPYFNDRIAYYLDIMEADYIFTLDEEFNETIKSRGRESFSYTSFSQGEKARIDLAMLFTWRDVAGKVSGTNISLLVLDEIYDGATDVQGVKALDSIIDKLDDNVYIISHRDHNPDDFSRHLKMVKRGRFTEMNVNI
> |[Tevenvirinae _Enterobacteria_phage_GiZh]||_Enterobacteria_phage_GiZh.gb|Phage recombination-..|1641|KT184311.1(166514):82553-84193:-1 ^RAST2:fig|1198136.122.peg.145^ Tevenvirinae _Enterobacteria_phage_GiZh|neighbours:(-1),(-1)|neighbour_genes:Phage protein,Phage protein|
MSVGGNPIDIQLDKVQKTLITGRNGGGKSTMLEAITFGLFGKPFRDVKKGQLINSTNKKELLVELWMEYDEKKYYIKRGQKPNVFEITVNGTRLNESASSKDFQAEFEQLIGMSYASFKQIVVLGTAGYTPFMGLSTPARRKLVEDLLEVGTLAEMDKLNKALIRELNSQNQVLDVKKDSIIQQIKIYNDNVERQKKLSGDNLTRLQNMYDDLAKEARTLKSEIEEANERLVNIVLDEDPTDAFNKIGQEAVLIKSKIDSYNKVINMYHEGGLCPTCLSQLSSGDKVVSKIKDKVSECTHSFEQLSTHRDNLKVLVDEYRDNIKTQQSLANDIRNKKQSLITTVDKAKKVKAAIEKASSEFIDHADEIALLQEELDKIVKTKTNLVMEKYHRGILTDMLKDSGIKGAIIKKYIPLFNKQINHYLKIMEADYVFTLDEEFNETIKSRGREDFSYASFSEGEKARIDIALLFTWRDIASIVSGVSISTLILDEVFDGSFDAEGIKGVANIINSMKNTNVFIISHKDHDPQEYGQHLQMKKVGRFTVMV
> |[Viruses Hx01]||_Enterobacteria_phage_HX01.gb|Phage recombination-..|1689|NC_018855.1(169158):67920-69608:1 ^RAST2:fig|10239.59.peg.119^ Viruses Hx01|neighbours:(1),(1)|neighbour_genes:Phage protein,Phage protein|
MKSFKLNRVRYQNIMSVGGNPIDIQLDKVQKTLITGKNGGGKSTMLEAITFGLFGKPFRDVKKGQIINSTNKKELLVELWMEFDGKKYFIKRGQKPNIFEISVDGVRLDESASSRDFQEEFERSIGMSYASFKQIVVLGTAGYTPFMALSTPARRKLVEDLLEVGTLAEMDKINKSQVRELNSQGQVLDAKKDGVIQQIKIYNENIERQKKLSGDNVARLQNMYDDLAKEARSLKAEIEEANERLLNIVLDEDPTEAFNKIGQEAFLIKSKIDSYNKVIKMYHDGGTCPTCASQLHQGDPIVSKITDKLHECNHSFEQLTCHRDNLSVLVDEYRANVKTKQDLASDIRTKKQAMIATIDKAKKVKAAIEQASAEFIDHADEIALLQKELDKIIKTKSDIVLEKYHRGIITDMLKDSGIKGAIIKKYVPLFNKQINHYLKIMEADYVFSIDEEFNESIKSRGREDFSYASFSQGEKARIDIALLFTWRDIAEKVSGVRINTLIMDEVMDSATDSEGIKAISTILNSLTDANVFIISHRDHDPQAYGQHLQMSKVGRFTVMTVS
>ID:YP_003734204.1 |[Enterobacteria phage IME08]||_Enterobacteria_phage_IME08_.gbk|46|1683|NC_014260(172253):34074-35756:-1 ^GeneID:9384393^ Enterobacteria phage IME08, complete genome.|neighbours:ID:YP_003734203.1(-1),ID:YP_003734205.1(-1)|neighbour_genes:45.2,46.1|
MKTFKLKKVTYKNIMSVGQQPITIQLDKVQKTLVTGKNGAGKSTFLEAVTFALFGKPFRDVKKGQLINSSNKKDLLVELWMEYDGKEYYIKRGQKPNIFEITCGGERLDESASSKDFQAEFEQLIGMSYASFKQIVVLGTAGYTPFMGLSTPARRKLVEDLLEVSVLADMDKLNKSLIRETNSQIQVIDVKQDSITQQIKIYNDNEERQRKLSGENAARLQLMYDELVKEARTAKGNIEKLTDELLNVIVDDDPSNSMSDLSNKGFAIKNDMATFTKVVKLYETGGSCPTCMQGLEEHGNILTKIKDKNFELQKSLDKINEQYQELKLIKDQVTEQRNKALAIKSQIATHKQQAITAVEKAKKVKVLIDQAAAEFVSNAEEIAALQAELDKIVSTKSSLVMEKYHRGILTEMLKDTGIKGSIIKKYIPIFNKQINSYLKIMEADYVFTLDEEFNETIKSRGREDFSYASFSQGEKARIDIALLFTWRDIASKVSGVNISTLILDEVFDSATDAEGVKTIATILNSLEDTNVFIISHRDHDPQAYGQHLQMKKVGRFTVME
>ID:YP_002922403.1 |[Enterobacteria phage JS10]||_Enterobacteria_phage_JS10_.gbk|46|1683|NC_012741(171451):33396-35078:-1 ^GeneID:7943453^ Enterobacteria phage JS10, complete genome.|neighbours:ID:YP_002922402.1(-1),ID:YP_002922404.1(-1)|neighbour_genes:45.2,46.2|
MKTFKLKKVTYKNIMSVGQQPITIQLDKVQKTLVTGKNGAGKSTFLEAVTFALFGKPFRDVKKGQLINSSNKKDLLVELWMEYDGKEYYIKRGQKPNVFEISCDGERLDESASSKDFQAEFEQLIGMSYASFKQIVVLGTAGYTPFMGLSTPARRKLVEDLLEVSVLADMDKLNKSLIRETNSQIQVIDVKQDSITQQIKIYNDNEERQRKLSGENAARLQLMYDELVKEARTAKASIESLTDELLNVIVDDDPSDSMSDLSNKGFAIKNDMATFTKVVKLYETGGHCPTCMQGLEEHGNILTKIKDKNFELQKSLDKINEQYQELKLIKDQVTEQRNKALAIKSQIATHKQQAITAVEKAKKVKVLIDQAAAEFVSNAEEIAALQAELDKIVSTKSSLVMEKYHRGILTEMLKDTGIKGSIIKKYIPIFNKQINSYLKIMEADYVFTLDEEFNETIKSRGREDFSYASFSQGEKARIDIALLFTWRDIASKVSGVNISTLILDEVFDSATDSEGVKSIATILNSLEDTNVFIISHRDHDPQAYGQHLQMKKVGRFTVLE
>ID:YP_001595183.1 |[Escherichia phage JS98]||_Enterobacteria_phage_JS98.gbk|46|1683|NC_010105(170523):33596-35278:-1 ^GeneID:5783834^ Enterobacteria phage JS98, complete genome.|neighbours:ID:YP_001595182.1(-1),ID:YP_001595184.1(-1)|neighbour_genes:45.2,gp46.1 conserved hyp..|
MKTFKLKKVTYKNIMSVGQQPITIQLDKVQKTLVTGKNGAGKSTFLEAVTFALFGKPFRDVKKGQLINSSNKKDLLVELWMEYDGKEYYIKRGQKPNVFEISCDGERLDESASSKDFQAEFEQLIGMSYASFKQIVVLGTAGYTPFMGLSTPARRKLVEDLLEVSVLADMDKLNKSLIRETNSQIQVIDVKQDSITQQIKIYNDNEERQRKLSGENAARLQLMYDELVKEARTAKASIESLTDELLNVIVDDDPSDSMSDLSNKGFAIKNDMATFTKVVKLYETGGHCPTCMQGLEEHGNILTKIKDKNFELQKSLDKINEQYQELKLIKDQVAEQRNKALAIKSQIATHKQQAITAVEKAKKVKVLIDQAAAEFVSNAEEIAALQAELDKIVSTKSSLVMEKYHRGILTEMLKDTGIKGSIIKKYIPIFNKQINSYLKIMEADYVFTLDEEFNETIKSRGREDFSYASFSQGEKARIDIALLFTWRDIASRVSGVNISTLILDEVFDSATDAEGVKSIATILNSLEDTNVFIISHRDHDPQAYGQHLQMKKVGRFTVME
>ID:YP_002922108.1 |[Escherichia phage JSE]||_Enterobacteria_phage_JSE_.gbk|46|1683|NC_012740(166418):23993-25675:-1 ^GeneID:7943156^ Enterobacteria phage JSE, complete genome.|neighbours:ID:YP_002922107.1(-1),ID:YP_002922109.1(-1)|neighbour_genes:hypothetical protein,hypothetical protein|
MAKLNFKTLRYQNIMSVGAEPVEIQLDGFKKTLITGVNGAGKSTMIEALCFVLFGKPFRSIKKGQLINSVNKKKLLVEVWFELDGKEFYIKRGQKPEVFEVHRDGQKIDESASTKDFQEYFEGIIGMNLASFKQIVVLGTAGYVPFMSLPAAGRRKLVEDLLDIATLGEMDKLNKAYVREITQNIQMQEMKANHVQQQINTHKKYIEDASKASAENLQRLQNMYDKEVESAKAFKAEETRLTDELLAVVMPEDPSAALAKINTAIAQIGAQIQNFDRVIHMHEKGGICPTCTQPIIQGNDQAVREQKAQAEHKLSLIDEKRVEYAEKANSFQTAQTKVLEIKRAIESQRANLTASVGRAKQIQKAMQELQKERVDNSEELAKLEHELVEITNEKSKLVLEKYHRGFVTEMLKDSGVKASIVKKYIPYFNDRIAYYLDIMEADYIFTLDEEFNETIKSRGRESFSYTSFSQGEKARIDLAMLFTWRDVAGKVSGTNISLLVLDEIYDGATDVQGVKALDSIIDKLDDNVYIISHRDHNPDDFSRHLKMVKRGRFTEMNVNI
> |[Tevenvirinae _Enterobacteria_phage_Kha5h]||_Enterobacteria_phage_Kha5h.gb|Phage recombination-..|1641|KT184312.1(167318):57248-58888:-1 ^RAST2:fig|1198136.123.peg.100^ Tevenvirinae _Enterobacteria_phage_Kha5h|neighbours:(-1),(-1)|neighbour_genes:Phage protein,Phage protein|
MSVGGNPIDIQLDKVQKTLITGRNGGGKSTMLEAITFGLFGKPFRDVKKGQLINSTNKKELLVELWMEYDEKKYYIKRGQKPNVFEITVNGTRLNESASSKDFQAEFEQLIGMSYASFKQIVVLGTAGYTPFMGLSTPARRKLVEDLLEVGTLAEMDKLNKALIRELNSQNQVLDVKKDSIIQQIKIYNDNVERQKKLTGDNLTRLQNMYDDLAKEARTLKSEIEEANERLVNIVLDEDPTDAFNKIGQEAVLIKSKIDSYNKVINMYHEGGLCPTCLSQLSSGDKVVSKIKDKVSECTHSFEQLSTHRDNLKVLVDEYRDNIKTQQSLANDIRNKKQSLITTVDKAKKVKAAIEKASSEFIDHADEIALLQEELDKIVKTKTNLVMEKYHRGILTDMLKDSGIKGAIIKKYIPLFNKQINHYLKIMEADYVFTLDEEFNETIKSRGREDFSYASFSQGEKARIDIALLFTWRDIAEKVSGVKINTLILDEVFDSATDVEGVKAISTILDSLKNTNVFVISHRDHDPQAYGQHLQMKKVGRFTVMV
>ID:YP_001469378.1 |[Enterobacteria phage Phi1]||_Enterobacteria_phage_Phi1_.gbk|46|1683|NC_009821(164270):22438-24120:-1 ^GeneID:5602140^ Enterobacteria phage Phi1, complete genome.|neighbours:ID:YP_001469377.1(-1),ID:YP_001469379.1(-1)|neighbour_genes:hypothetical protein,hypothetical protein|
MAKLNFKTLRYQNIMSVGAEPVEIQLDGFKKTLITGVNGAGKSTMIEALCFVLFGKPFRSIKKGQLINSVHKKKLLVEVWFELDGKEFYIKRGQKPEVFEVHRDGQKIDESASTKDFQEYFEGIIGMNLASFKQIVVLGTAGYVPFMSLPAAGRRKLVEDLLDIATLGEMDKLNKAYVREITQNIQMQEMKANHVQQQINTHKKYIEDASKASAENLQRLQNMYEKEVESAKAFKAEETRLTDELLAVVMPEDPSAALAKINTAIAQIGAQIQNFDRVIHMHEKGGICPTCTQPIIQGNDQAVREQKAQAEHKLSLIDEKRVEYAEKANSFQTAQTKVLEIKRAIELQRANLTASVGRAKQIQKAMQELQKERVDNSEELAKLEHELVEITNEKSKLVLEKYHRGFVTEMLKDSGVKASIVKKYIPYFNDRIAYYLDIMEADYIFTLDEEFNETIKSRGRESFSYTSFSQGEKARIDLAMLFTWRDVAGKVSGTNISLLVLDEIYDGATDVQGVKALDSIIDKLDDNVYIISHRDHNPDDFSRHLKMVKRGRFTEMNVNI
>ID:YP_009202787.1 |[Escherichia phage QL01]||_Enterobacteria_phage_QL01.gbk|hypothetical protein|1683|NC_028847(170527):33262-34944:-1 ^GeneID:26629776^ Enterobacteria phage QL01, complete genome.|neighbours:ID:YP_009202786.1(-1),ID:YP_009202788.1(-1)|neighbour_genes:hypothetical protein,hypothetical protein|
MKTFKLKKVTYKNIMSVGQQPITIQLDKVQKTLVTGKNGAGKSTFLEAVTFALFGKPFRDVKKGQLINSSNKKDLLVELWMEYDGKEYYIKRGQKPNVFEISCGGERLDESASSKDFQAEFEQLIGMSYTSFKQIVVLGTAGYTPFMGLSTPARRKLVEDLLEVSVLADMDKLNKSLIRETNSQIQVIDVKQDSIIQQIKIYNDNEERQRKLSGENAARLQTMYDELVKEARTAKGNIEKLTDELLNVIVDDDPSNSMSDLSNKGFAIKNDMATFTKVVKLYETGGSCPTCMQGLEEHGNILTKIKDKNFELQKSLDKINEQYQELKLIKDQVTEQRNKALAIKSQIATHKQQAITAVEKAKKVKVLIDQAAAEFVSNAEEIAALQAELDKIVSTKSSLVMEKYHRGILTEMLKDTGIKGSIIKKYIPIFNKQINSYLKIMEADYVFTLDEEFNETIKSRGREDFSYASFSQGEKARIDIALLFTWRDIASKVSGVNISTLILDEVFDSATDAEGVKTIATILNSLEDTNVFIISHRDHDPQAYGQHLQMKKVGRFTVME
>ID:AIT74149.1 |[Enterobacteria phage RB10]||_Enterobacteria_phage_RB10_.gbk|recombination endonu..|1641|KM606999(168401):30680-32320:-1 ^^ Enterobacteria phage RB10, complete genome.|neighbours:ID:AIT74148.1(-1),ID:AIT74150.1(-1)|neighbour_genes:hypothetical protein,hypothetical protein|
MSVGGNPIDIQLDKVQKTLITGRNGGGKSTMLEAITFGLFGKPFRDVKKGQLINSTNKKELLVELWMEYDEKKYYIKRGQKPNVFEITVNGTRLNESASSKDFQAEFEQLIGMSYASFKQIVVLGTAGYTPFMGLSTPARRKLVEDLLEVGTLAEMDKLNKALIRELNSQNQVLDVKKDSIIQQIKIYNDNVERQKKLTGDNLTRLQNMYDDLAKEARTLKSEIEEANERLVNIVLDEDPTDAFNKIGQEAVLIKSKIDSYNKVINMYHEGGLCPTCLSQLSSGDKVVSKIKDKVSECTHSFEQLSTHRDNLKVLVDEYRDNIKTQQSLANDIRNKKQSLIAAVDKAKKVKAAIEKASSEFIDHADEIALLQEELDKIVKTKTNLVMEKYHRGILTDMLKDSGIKGAIIKKYIPLFNKQINHYLKIMEADYVFTLDEEFNETIKSRGREDFSYASFSEGEKARIDIALLFTWRDIASIVSGVSISTLILDEVFDGSFDAEGIKGVANIINSMKNTNVFIISHKDHDPQEYGQHLQMKKVGRFTVMV
>ID:YP_002854390.1 |[Escherichia virus RB14]||_Enterobacteria_phage_RB14_.gbk|46|1683|NC_012638(165429):30765-32447:-1 ^GeneID:7803773^ Enterobacteria phage RB14, complete genome.|neighbours:ID:YP_002854389.1(-1),ID:YP_002854391.1(-1)|neighbour_genes:45.2,46.1|
MKNFKLNRVRYQNIMSVGGNPIDIQLDKVQKTLITGRNGGGKSTMLEAITFGLFGKPFRDVKKGQLINSTNKKELLVELWMEYDEKKYYIKRGQKPNVFEITVNGTRLNESASSKDFQAEFEQLIGMSYASFKQIVVLGTAGYTPFMGLSTPARRKLVEDLLEVGTLAEMDKLNKALIRELNSQNQVLDVKKDSIIQQIKIYNDNVERQKKLTGDNLTRLQNMYDDLAKEARTLKSEIEEANERLVNIVLDEDPTDAFNKIGQEAFLIKSKIDSYNKVINMYHEGGLCPTCLSQLSSGDKVVSKIKDKVSECTHSFEQLSTHRDNLKVLVDEYRDNIKTQQSLANDIRNKKQSLITTVDKAKKVKAAIEKASSEFIDHADEIALLQEELDKIVKTKTNLVMEKYHRGILTDMLKDSGIKGAIIKKYIPLFNKQINHYLKIMEADYVFTLDEEFNETIKSRGREDFSYASFSQGEKARIDIALLFTWRDIAEKVSGVKINTLILDEVFDSATDVEGVKAISTILDSLKNTNVFVISHRDHDPQAYGQHLQMKKVGRFTVMV
> |[Tevenvirinae _Enterobacteria_phage_RB16]||_Enterobacteria_phage_RB16.gb|recombination endonu..|1698|NC_014467.1(176788):34308-36005:1 ^RAST2:fig|1198136.103.peg.59^ Tevenvirinae _Enterobacteria_phage_RB16|neighbours:(1),(1)|neighbour_genes:Phage protein, conta..,hypothetical protein|
MKLNFRKIKYQNILSVGNTPIELEFDTAKKTLITGKNGGGKSTLIEALTYALFGKSFRDLKVGQLVNSVNKKKCLVELDIEYGKDSYKVVRGQKPKVFEIWKNGDKLAEDSAAGDYQSQLESMLNINLVGFKQVIVLGTAGYTPFMELKTPDRRKLVEDLLSLSVISEMDKLNKSYVRGVNQQLDTLSMQVNHIQQQIATHQRFIDEQRAKANQNNARYKEIYDSHVETAKNIKAQLMQLQAEIAETVITGADRTEDINKLRDGYTRLSMTVEQFKKLEVMYQKGGECPACKQAIKPTPERMEEIANNIKAGTQRLTLIKTKQDELQGIMNELLQQQRALNAMKTKYEALKGTLQNEVANAKRAQAIMEQASAEVVIDEEPVKQLQQQEADLNDKRQGYVKEKYIRGIVTDMLKDSGVKASIVKRYIPYFNKQIAYYLDLLGADYQFTLDDEFNESIKSLGRDDFSYASFSQGERARINLALLMTWRDVTSKVSGVDLSLLVLDEIFDGAMDKEGGFAVRALLDDIEGNVIVISHQDLDPQEFHRHIVMSKVGRFTKCKIVNNDY
>ID:AXF42365.1 |[Enterobacteria phage RB18]||_Enterobacteria_phage_RB18_.gbk|endonuclease subunit|1641|MH553563(166677):31812-33452:-1 ^^ Enterobacteria phage RB18, complete genome.|neighbours:ID:AXF42364.1(-1),ID:AXF42366.1(-1)|neighbour_genes:hypothetical protein,hypothetical protein|
MSVGGNPIDIQLDKVQKTLITGRNGGGKSTMLEAITFGLFGKPFRDVKKGQLINSTNKKELLVELWMEYDEKKYYIKRGQKPNVFEITVNGTRLNESASSKDFQAEFEQLIGMSYASFKQIVVLGTAGYTPFMGLSTPARRKLVEDLLEVGTLAEMDKLNKALIRELNSQNQVLDVKKDSIIQQIKIYNDNVERQKKLTGDNLTRLQNMYDDLAKEARTLKSEIEEANERLVNIVLDEDPTDAFNKIGQEAVLIKSKIDSYNKVINMYHEGGLCPTCLSQLSSGDKVVSKIKDKVSECTHSFEQLSIHRDNLKVLVDEYRDNIKTQQSLANDIRNKKQSLITTVDKAKKVKAAIEKASSEFIDHADEIALLQEELDKIVKTKTNLVMEKYHRGILTDMLKDSGIKGAIIKKYIPLFNKQINHYLKIMEADYVFTLDEEFNETIKSRGREDFSYASFSQGEKARIDIALLFTWRDIAEKVSGVKINTLILDEVFDSATDVEGVKAISTILDSLKNTNVFVISHRDHDPQAYGQHLQMKKVGRFTVMV
>ID:YP_009102261.1 |[Enterobacteria phage RB27]||_Enterobacteria_phage_RB27_.gbk|recombination endonu..|1641|NC_025448(165179):31627-33267:-1 ^GeneID:22113045^ Enterobacteria phage RB27, complete genome.|neighbours:ID:YP_009102260.1(-1),ID:YP_009102262.1(-1)|neighbour_genes:hypothetical protein,hypothetical protein|
MSVGGNPIDIQLDKVQKTLITGRNGGGKSTMLEAITFGLFGKPFRDVKKGQLINSTNKKELLVELWMEYDEKKYYIKRGQKPNVFEITVNGTRLNESASSKDFQAEFEQLIGMSYASFKQIVVLGTAGYTPFMGLSTPARRKLVEDLLEVGTLAEMDKLNKALIRELNSQNQVLDVKKDSIIQQIKIYNDNVERQKKLTGDNLTRLQNMYDDLAKEARTLKSEIEEANERLVNIVLDEDPTDAFNKIGQEAVLIKSKIDSYNKVINMYHEGGLCPTCLSQLSSGDKVVSKIKDKVSECTHSFEQLSTHRDNLKVLVDEYRDNIKTQQSLANDIRNKKQSLITTVDKAKKVKAAIEKASSEFIDHADEIALLQEELDKIVKTKTNLVMEKYHRGILTDMLKDSGIKGAIIKKYIPLFNKQINHYLKIMEADYVFTLDEEFNETIKSRGREDFSYASFSQGEKARIDIALLFTWRDIAEKVSGVKINTLILDEVFDSATDVEGVKAISTILDSLKNTNVFVISHRDHDPQAYGQHLQMKKVGRFTVMV
>ID:AIT74694.1 |[Enterobacteria phage RB33]||_Enterobacteria_phage_RB33_.gbk|recombination endonu..|1689|KM607001(166007):31728-33416:-1 ^^ Enterobacteria phage RB33, complete genome.|neighbours:ID:AIT74693.1(1),ID:AIT74695.1(-1)|neighbour_genes:putative site-specif..,hypothetical protein|
MKNFKLNRVRYQNIMSVGGNPIDIQLDKVQKTLITGRNGGGKSTMLEAITFGLFGKPFRDVKKGQLINSTNKKELLVELWMEYDEKKYYIKRGQKPNVFEITINGTRLNESASSKDFQAEFEQLIGMSYASFKQIVVLGTAGYTPFMGLSTPARRKLVEDLLEVGTLAEMDKLNKALIRELNSQNQVLDVKKDSIIQQIKIYNDNVERQKKLTGDNLTRLQNMYDDLAKEARTLKSEIEEANERLVNIVLDEDPTDAFNKIGQEAVLIKSKIDSYNKVINMYHEGGLCPTCLSQLSSGDKVVSKIKDKVSECTHSFEQLSTHRDNLKVLVDEYRDNIKTQQTLANDIRNKKQSLITTVDKAKKVKAAIEKASSEFIDHADEIALLQEELDKIVKTKTNLVMEKYHRGILTDMLKDSGIKGAIIKKYIPLFNKQINHYLKIMEADYVFTLDEEFNETIKSRGREDFSYASFSQGEKARIDIALLFTWRDIAEKVSGVKISCLFLDEVYDGAFDAEGIKNVAKILDGLKDTNFFIISHKDHDPQEYGQHIQMEKVGRFSLAKIS
>ID:YP_009098440.1 |[Escherichia phage RB3]||_Enterobacteria_phage_RB3_.gbk|recombination endonu..|1641|NC_025419(168402):30681-32321:-1 ^GeneID:22113804^ Enterobacteria phage RB3, complete genome.|neighbours:ID:YP_009098439.1(-1),ID:YP_009098441.1(-1)|neighbour_genes:hypothetical protein,hypothetical protein|
MSVGGNPIDIQLDKVQKTLITGRNGGGKSTMLEAITFGLFGKPFRDVKKGQLINSTNKKELLVELWMEYDEKKYYIKRGQKPNVFEITVNGTRLNESASSKDFQAEFEQLIGMSYASFKQIVVLGTAGYTPFMGLSTPARRKLVEDLLEVGTLAEMDKLNKALIRELNSQNQVLDVKKDSIIQQIKIYNDNVERQKKLTGDNLTRLQNMYDDLAKEARTLKSEIEEANERLVNIVLDEDPTDAFNKIGQEAVLIKSKIDSYNKVINMYHEGGLCPTCLSQLSSGDKVVSKIKDKVSECTHSFEQLSTHRDNLKVLVDEYRDNIKTQQSLANDIRNKKQSLIAAVDKAKKVKAAIEKASSEFIDHADEIALLQEELDKIVKTKTNLVMEKYHRGILTDMLKDSGIKGAIIKKYIPLFNKQINHYLKIMEADYVFTLDEEFNETIKSRGREDFSYASFSEGEKARIDIALLFTWRDIASIVSGVSISTLILDEVFDGSFDAEGIKGVANIINSMKNTNVFIISHKDHDPQEYGQHLQMKKVGRFTVMV
> |[Tevenvirinae _Enterobacteria_phage_RB43]||_Enterobacteria_phage_RB43.gb|recombination endonu..|1704|NC_007023.1(180500):35177-36880:1 ^RAST2:fig|1198136.102.peg.62^ Tevenvirinae _Enterobacteria_phage_RB43|neighbours:(1),(1)|neighbour_genes:hypothetical protein,hypothetical protein|
MKLNFKKIKYQNILSVGNTPIELEFDTAKKTLITGKNGGGKSTLIEALTYALFGKSFRDLKVGQLVNSVNKKKCLVELEIEYGKDSYKIVRGQKPKVFEIWKNGDKLAEDSASGDYQSQLESMLNINLVGFKQVIVLGTAGYTPFMELRTPDRRKLVEDLLSLSVISEMDKLNKSYVRGVNQQLDTLSMQVNHIQQQIATHQRFIDEQRAKANQNNARYKEIYDSHVETAKNIKAQLMQLQAEIAETVITGADRTEDINKLRDGYTRLSMTVEQFKKLEVMYQKGGECPACKQAIKPTPERMEEIANNIKAGTQRLTLIKTKQDELQGIMNELLQQQRALNAMKTKYEALKGTLQNEVANAKRAQAIMEQASAEVVIDEEPVKQLQQQETELNDKRQGYVKEKYIRGIVTDMLKDSGVKASIVKRYIPYFNKQIAYYLNLLGADYQFTLDDEFNESIKSLGRDDFSYASFSQGERARINLSILFTWRDVTSKVSGVDLSLLVLDEVFDGPLDKEGSFAIKSLLDSVDGNVIVISHQDLDPQDFDRHIIMSKVGRFTKPSIKDMAVSC
>ID:NP_891605.1 |[Enterobacteria phage RB49]||_Enterobacteria_phage_RB49_.gbk|46|1683|NC_005066(164018):22260-23942:-1 ^GeneID:1725534^ Enterobacteria phage RB49, complete genome.|neighbours:ID:NP_891604.1(-1),ID:NP_891606.1(-1)|neighbour_genes:hypothetical protein,hypothetical protein|
MAKLNFKTLRYQNIMSVGAEPVEIQLDGFKKTLITGVNGAGKSTMIEALCFVLFGKPFRSIKKGQLINSVNKKKLLVEVWFELDGKEFYIKRGQKPEVFEVHRDGQKIDESASTKDFQEYFEGIIGMNLASFKQIVVLGTAGYVPFMSLPAAGRRKLVEDLLDIATLGEMDKLNKAYVREITQNIQMQEMKANHVQQQINTHKKYIEDASKASAENLQRLQNMYDKEVESAKAFKAEETRLTDELLAVVMPEDPSAALAKINTAIAQIGAQIQNFDRVIHMHEKGGICPTCTQPIIQGNDQAVREQKAQAEHKLSLIDEKRVEYAEKANSFQTAQTKVLEIKRAIESQRANLTASVGRAKQIQKAIQELQKERVDNSEELAKLEHELVEITNEKSKLVLEKYHRGFVTEMLKDSGVKASIVKKYIPYFNDRIAYYLDIMEADYIFTLDEEFNETIKSRGRESFSYTSFSQGEKARIDLAMLFTWRDVAGKVSGTNISLLVLDEIYDGATDVQGVKALDSIIDKLDDNVYIISHRDHNPDDFSRHLKMVKRGRFTEMNVNI
>ID:ACP30976.1 |[Enterobacteria phage RB51]||_Enterobacteria_phage_RB51_.gbk|46|1689|FJ839693(168394):32671-34359:-1 ^^ Enterobacteria phage RB51, complete genome.|neighbours:ID:ACP30975.1(1),ID:ACP30977.1(-1)|neighbour_genes:RB32ORF054w,46.1|
MKSFKLNRVKYKNIMSVGQNGVDIQLDKVQKTLITGRNGGGKSTMLEAITFGLFGKPFRDVKKGQLINSTNKKELLVELWMEYDEKKYYIKRGQKPNVFEITVNGTRLNESASSKDFQAEFEQLIGMSYASFKQIVVLGTAGYTPFMGLSTPARRKLVEDLLEVGTLAEMDKLNKALIRELNSQNQVLDVKKDSIIQQIKIYNDNVERQKKLTGDNLTRLQNMYDDLAKEARTLKSEIEEANERLVNIVLDEDPTDAFNKIGQEAVLIKSKIDSYNKVINMYHEGGLCPTCLSQLSSGDKVVSKIKDKVSECTHSFEQLSTHRDNLKVLVDEYRDNIKTQQSLANDIRNKKQSLITTVDKAKKVKAAIEKASSEFIDHADEIALLQEELDKIVKTKTNLVMEKYHRGILTDMLKDSGIKGAIIKKYIPLFNKQINHYLKIMEADYVFTLDEEFNETIKSRGREDFSYASFSQGEKARIDIALLFTWRDIAEKVSGVKISCLFLDEVYDGAFDAEGIKNVAKILDGLKDTNFFIISHKDHDPQDYGQHIKMEKVGRFSVATIN
>ID:AIT74968.1 |[Enterobacteria phage RB55]||_Enterobacteria_phage_RB55_.gbk|recombination endonu..|1683|KM607002(168896):33267-34949:-1 ^^ Enterobacteria phage RB55, complete genome.|neighbours:ID:AIT74967.1(-1),ID:AIT74969.1(-1)|neighbour_genes:hypothetical protein,hypothetical protein|
MKNFKLNRVKYKNIMSVGQNGIDIQLDKVQKTLITGRNGGGKSTMLEAITFGLFGKPFRDVKKGQLINSTNKKELLVELWMEYDEKKYYIKRGQKPNVFEITVNGTRLNESASSKDFQAEFEQLIGMSYASFKQIVVLGTAGYTPFMGLSTPARRKLVEDLLEVGTLAEMDKLNKALIRELNSQNQVLDVKKDSIIQQIKIYNDNVERQKKLTGDNLTRLQNMYDDLAKEARTLKSEIEEANERLVNIVLDEDPTDAFNKIGQEAFLIKSKIDSYNKVINMYHEGGLCPTCLSQLSSGDKVVSKIKDKVSECTHSFEQLSTHRDNLKVLVDEYRDNIKTQQSLANDIRNKKQSLIAAVDKAKKVKAAIEKASSEFIDHADEIALLQEELDKIVKTKTNLVMEKYHRGILTDMLKDSGIKGAIIKKYIPLFNKQINHYLKIMEADYVFTLDEEFNETIKSRGREDFSYASFSEGEKARIDIALLFTWRDIASIVSGVSISTLILDEVFDGSFDAEGIKGVANIINSMKNTNVFIISHKDHDPQEYGQHLQMKKVGRFTVMV
>ID:AIT75240.1 |[Enterobacteria phage RB59]||_Enterobacteria_phage_RB59_.gbk|recombination endonu..|1683|KM607003(168966):33267-34949:-1 ^^ Enterobacteria phage RB59, complete genome.|neighbours:ID:AIT75239.1(-1),ID:AIT75241.1(-1)|neighbour_genes:hypothetical protein,hypothetical protein|
MKNFKLNRVKYKNIMSVGQNGIDIQLDKVQKTLITGRNGGGKSTMLEAITFGLFGKPFRDVKKGQLINSTNKKELLVELWMEYDEKKYYIKRGQKPNVFEITVNGTRLNESASSKDFQAEFEQLIGMSYASFKQIVVLGTAGYTPFMGLSTPARRKLVEDLLEVGTLAEMDKLNKALIRELNSQNQVLDVKKDSIIQQIKIYNDNVERQKKLTGDNLTRLQNMYDDLAKEARTLKSEIEEANERLVNIVLDEDPTDAFNKIGQEAFLIKSKIDSYNKVINMYHEGGLCPTCLSQLSSGDKVVSKIKDKVSECTHSFEQLSTHRDNLKVLVDEYRDNIKTQQSLANDIRNKKQSLIAAVDKAKKVKAAIEKASSEFIDHADEIALLQEELDKIVKTKTNLVMEKYHRGILTDMLKDSGIKGAIIKKYIPLFNKQINHYLKIMEADYVFTLDEEFNETIKSRGREDFSYASFSEGEKARIDIALLFTWRDIASIVSGVSISTLILDEVFDGSFDAEGIKGVANIINSMKNTNVFIISHKDHDPQEYGQHLQMKKVGRFTVMV
>ID:AIT73063.1 |[Enterobacteria phage RB5]||_Enterobacteria_phage_RB5_.gbk|recombination endonu..|1641|KM606995(168394):30680-32320:-1 ^^ Enterobacteria phage RB5, complete genome.|neighbours:ID:AIT73062.1(-1),ID:AIT73064.1(-1)|neighbour_genes:hypothetical protein,hypothetical protein|
MSVGGNPIDIQLDKVQKTLITGRNGGGKSTMLEAITFGLFGKPFRDVKKGQLINSTNKKELLVELWMEYDEKKYYIKRGQKPNVFEITVNGTRLNESASSKDFQAEFEQLIGMSYASFKQIVVLGTAGYTPFMGLSTPARRKLVEDLLEVGTLAEMDKLNKALIRELNSQNQVLDVKKDSIIQQIKIYNDNVERQKKLTGDNLTRLQNMYDDLAKEARTLKSEIEEANERLVNIVLDEDPTDAFNKIGQEAVLIKSKIDSYNKVINMYHEGGLCPTCLSQLSSGDKVVSKIKDKVSECTHSFEQLSTHRDNLKVLVDEYRDNIKTQQSLANDIRNKKQSLIAAVDKAKKVKAAIEKASSEFIDHADEIALLQEELDKIVKTKTNLVMEKYHRGILTDMLKDSGIKGAIIKKYIPLFNKQINHYLKIMEADYVFTLDEEFNETIKSRGREDFSYASFSEGEKARIDIALLFTWRDIASIVSGVSISTLILDEVFDGSFDAEGIKGVANIINSMKNTNVFIISHKDHDPQEYGQHLQMKKVGRFTVMV
>ID:AIT75516.1 |[Enterobacteria phage RB68]||_Enterobacteria_phage_RB68_.gbk|recombination endonu..|1689|KM607004(168401):32671-34359:-1 ^^ Enterobacteria phage RB68, complete genome.|neighbours:ID:AIT75515.1(1),ID:AIT75517.1(-1)|neighbour_genes:hypothetical protein,hypothetical protein|
MKSFKLNRVKYKNIMSVGQNGVDIQLDKVQKTLITGRNGGGKSTMLEAITFGLFGKPFRDVKKGQLINSTNKKELLVELWMEYDEKKYYIKRGQKPNVFEITVNGTRLNESASSKDFQAEFEQLIGMSYASFKQIVVLGTAGYTPFMGLSTPARRKLVEDLLEVGTLAEMDKLNKALIRELNSQNQVLDVKKDSIIQQIKIYNDNVERQKKLTGDNLTRLQNMYDDLAKEARTLKSEIEEANERLVNIVLDEDPTDAFNKIGQEAVLIKSKIDSYNKVINMYHEGGLCPTCLSQLSSGDKVVSKIKDKVSECTHSFEQLSTHRDNLKVLVDEYRDNIKTQQSLANDIRNKKQSLITTVDKAKKVKAAIEKASSEFIDHADEIALLQEELDKIVKTKTNLVMEKYHRGILTDMLKDSGIKGAIIKKYIPLFNKQINHYLKIMEADYVFTLDEEFNETIKSRGREDFSYASFSQGEKARIDIALLFTWRDIAEKVSGVKISCLFLDEVYDGAFDAEGIKNVAKILDGLKDTNFFIISHKDHDPQDYGQHIKMEKVGRFSVATIN
>ID:NP_861753.1 |[Enterobacteria phage RB69]||_Enterobacteria_phage_RB69_.gbk|46|1689|NC_004928(167560):36807-38495:-1 ^GeneID:1494179^ Enterobacteria phage RB69, complete genome.|neighbours:ID:NP_861752.1(-1),ID:NP_861754.1(-1)|neighbour_genes:gp45.2 conserved hyp..,gp46.1 conserved hyp..|
MKSFKLNRVRYQNIMSVGGNPIDIQLDKVQKTLITGKNGGGKSTMLEAITFGLFGKPFRDVKKGQIINSTNKKELLVELWMEFDDKKYFIKRGQKPNIFEISVDGVRLDESASSRDFQEEFERSIGMSYASFKQIVVLGTAGYTPFMALSTPARRKLVEDLLEVGTLAEMDKINKSQVRELNSQGQVLDAKKDGVIQQIKIYNENIERQKKLSGDNVARLQNMYDDLAKEARSLKAEIEEANERLLNIVLDEDPTEAFNKIGQEAFLIKSKIDSYNKVIKMYHDGGTCPTCASQLHQGDPIVSKITDKLHECNHSFEQLTCHRDNLSVLVDEYRANVKTKQDLASDIRTKKQAMIATIDKAKKVKAAIEQASAEFIDHADEIALLQKELDKIIKTKSDIVLEKYHRGIITDMLKDSGIKGAIIKKYVPLFNKQINHYLKIMEADYVFSIDEEFNESIKSRGREEFSYASFSQGEKARIDIALLFTWRDIAEKVSGVRINTLIMDEVMDSATDSEGIKAISTILNSLTDANVFIISHRDHDPQAYGQHLQMSKVGRFTVMTVS
>ID:AIT73334.1 |[Enterobacteria phage RB6]||_Enterobacteria_phage_RB6_.gbk|recombination endonu..|1641|KM606996(168394):30680-32320:-1 ^^ Enterobacteria phage RB6, complete genome.|neighbours:ID:AIT73333.1(-1),ID:AIT73335.1(-1)|neighbour_genes:hypothetical protein,hypothetical protein|
MSVGGNPIDIQLDKVQKTLITGRNGGGKSTMLEAITFGLFGKPFRDVKKGQLINSTNKKELLVELWMEYDEKKYYIKRGQKPNVFEITVNGTRLNESASSKDFQAEFEQLIGMSYASFKQIVVLGTAGYTPFMGLSTPARRKLVEDLLEVGTLAEMDKLNKALIRELNSQNQVLDVKKDSIIQQIKIYNDNVERQKKLTGDNLTRLQNMYDDLAKEARTLKSEIEEANERLVNIVLDEDPTDAFNKIGQEAVLIKSKIDSYNKVINMYHEGGLCPTCLSQLSSGDKVVSKIKDKVSECTHSFEQLSTHRDNLKVLVDEYRDNIKTQQSLANDIRNKKQSLIAAVDKAKKVKAAIEKASSEFIDHADEIALLQEELDKIVKTKTNLVMEKYHRGILTDMLKDSGIKGAIIKKYIPLFNKQINHYLKIMEADYVFTLDEEFNETIKSRGREDFSYASFSEGEKARIDIALLFTWRDIASIVSGVSISTLILDEVFDGSFDAEGIKGVANIINSMKNTNVFIISHKDHDPQEYGQHLQMKKVGRFTVMV
>ID:AIT73605.1 |[Enterobacteria phage RB7]||_Enterobacteria_phage_RB7_.gbk|recombination endonu..|1641|KM606997(168395):30681-32321:-1 ^^ Enterobacteria phage RB7, complete genome.|neighbours:ID:AIT73604.1(-1),ID:AIT73606.1(-1)|neighbour_genes:hypothetical protein,hypothetical protein|
MSVGGNPIDIQLDKVQKTLITGRNGGGKSTMLEAITFGLFGKPFRDVKKGQLINSTNKKELLVELWMEYDEKKYYIKRGQKPNVFEITVNGTRLNESASSKDFQAEFEQLIGMSYASFKQIVVLGTAGYTPFMGLSTPARRKLVEDLLEVGTLAEMDKLNKALIRELNSQNQVLDVKKDSIIQQIKIYNDNVERQKKLTGDNLTRLQNMYDDLAKEARTLKSEIEEANERLVNIVLDEDPTDAFNKIGQEAVLIKSKIDSYNKVINMYHEGGLCPTCLSQLSSGDKVVSKIKDKVSECTHSFEQLSTHRDNLKVLVDEYRDNIKTQQSLANDIRNKKQSLIAAVDKAKKVKAAIEKASSEFIDHADEIALLQEELDKIVKTKTNLVMEKYHRGILTDMLKDSGIKGAIIKKYIPLFNKQINHYLKIMEADYVFTLDEEFNETIKSRGREDFSYASFSEGEKARIDIALLFTWRDIASIVSGVSISTLILDEVFDGSFDAEGIKGVANIINSMKNTNVFIISHKDHDPQEYGQHLQMKKVGRFTVMV
>ID:AIT73877.1 |[Enterobacteria phage RB9]||_Enterobacteria_phage_RB9.gbk|recombination endonu..|1641|KM606998(168395):30681-32321:-1 ^^ Enterobacteria phage RB9, complete genome.|neighbours:ID:AIT73876.1(-1),ID:AIT73878.1(-1)|neighbour_genes:hypothetical protein,hypothetical protein|
MSVGGNPIDIQLDKVQKTLITGRNGGGKSTMLEAITFGLFGKPFRDVKKGQLINSTNKKELLVELWMEYDEKKYYIKRGQKPNVFEITVNGTRLNESASSKDFQAEFEQLIGMSYASFKQIVVLGTAGYTPFMGLSTPARRKLVEDLLEVGTLAEMDKLNKALIRELNSQNQVLDVKKDSIIQQIKIYNDNVERQKKLTGDNLTRLQNMYDDLAKEARTLKSEIEEANERLVNIVLDEDPTDAFNKIGQEAVLIKSKIDSYNKVINMYHEGGLCPTCLSQLSSGDKVVSKIKDKVSECTHSFEQLSTHRDNLKVLVDEYRDNIKTQQSLANDIRNKKQSLIAAVDKAKKVKAAIEKASSEFIDHADEIALLQEELDKIVKTKTNLVMEKYHRGILTDMLKDSGIKGAIIKKYIPLFNKQINHYLKIMEADYVFTLDEEFNETIKSRGREDFSYASFSEGEKARIDIALLFTWRDIASIVSGVSISTLILDEVFDGSFDAEGIKGVANIINSMKNTNVFIISHKDHDPQEYGQHLQMKKVGRFTVMV
>ID:ADJ39772.1 |[Enterobacteria phage T4T]||_Enterobacteria_phage_T4T_.gbk|46|1683|HM137666(168920):33289-34971:-1 ^^ Enterobacteria phage T4T, complete genome.|neighbours:ID:ADJ39771.1(-1),ID:ADJ39773.1(-1)|neighbour_genes:45.2,46.1|
MKNFKLNRVKYKNIMSVGQNGIDIQLDKVQKTLITGRNGGGKSTMLEAITFGLFGKPFRDVKKGQLINSTNKKELLVELWMEYDEKKYYIKRGQKPNVFEITVNGTRLNESASSKDFQAEFEQLIGMSYASFKQIVVLGTAGYTPFMGLSTPARRKLVEDLLEVGTLAEMDKLNKALIRELNSQNQVLDVKKDSIIQQIKIYNDNVERQKKLTGDNLTRLQNMYDDLAKEARTLKSEIEEANERLVNIVLDEDPTDAFNKIGQEAFLIKSKIDSYNKVINMYHEGGLCPTCLSQLSSGDKVVSKIKDKVSECTHSFEQLSTHRDNLKVLVDEYRDNIKTQQSLANDIRNKKQSLIAAVDKAKKVKAAIEKASSEFIDHADEIALLQEELDKIVKTKTNLVMEKYHRGILTDMLKDSGIKGAIIKKYIPLFNKQINHYLKIMEADYVFTLDEEFNETIKSRGREDFSYASFSEGEKARIDIALLFTWRDIASIVSGVSISTLILDEVFDGSFDAEGIKGVANIINSMKNTNVFIISHKDHDPQEYGQHLQMKKVGRFTVMV
>ID:NP_049669.1 |[Escherichia virus T4]||_Enterobacteria_phage_T4_.gbk|46|1683|NC_000866(168903):33302-34984:-1 ^GeneID:1258822^ Enterobacteria phage T4, complete genome.|neighbours:ID:NP_049668.1(-1),ID:NP_049670.1(-1)|neighbour_genes:45.2,46.1|
MKNFKLNRVKYKNIMSVGQNGIDIQLDKVQKTLITGRNGGGKSTMLEAITFGLFGKPFRDVKKGQLINSTNKKELLVELWMEYDEKKYYIKRGQKPNVFEITVNGTRLNESASSKDFQAEFEQLIGMSYASFKQIVVLGTAGYTPFMGLSTPARRKLVEDLLEVGTLAEMDKLNKALIRELNSQNQVLDVKKDSIIQQIKIYNDNVERQKKLTGDNLTRLQNMYDDLAKEARTLKSEIEEANERLVNIVLDEDPTDAFNKIGQEAFLIKSKIDSYNKVINMYHEGGLCPTCLSQLSSGDKVVSKIKDKVSECTHSFEQLSTHRDNLKVLVDEYRDNIKTQQSLANDIRNKKQSLIAAVDKAKKVKAAIEKASSEFIDHADEIALLQEELDKIVKTKTNLVMEKYHRGILTDMLKDSGIKGAIIKKYIPLFNKQINHYLKIMEADYVFTLDEEFNETIKSRGREDFSYASFSEGEKARIDIALLFTWRDIASIVSGVSISTLILDEVFDGSFDAEGIKGVANIINSMKNTNVFIISHKDHDPQEYGQHLQMKKVGRFTVMV
> |[Tevenvirinae _Enterobacteria_phage_T4_strain_wild]||_Enterobacteria_phage_T4_strain_wild.gb|Phage recombination-..|1641|KJ477684.1(168922):33289-34929:-1 ^RAST2:fig|1198136.58.peg.61^ Tevenvirinae _Enterobacteria_phage_T4_strain_wild|neighbours:(-1),(-1)|neighbour_genes:Phage protein,Phage protein|
MSVGQNGIDIQLDKVQKTLITGRNGGGKSTMLEAITFGLFGKPFRDVKKGQLINSTNKKELLVELWMEYDEKKYYIKRGQKPNVFEITVNGTRLNESASSKDFQAEFEQLIGMSYASFKQIVVLGTAGYTPFMGLSTPARRKLVEDLLEVGTLAEMDKLNKALIRELNSQNQVLDVKKDSIIQQIKIYNDNVERQKKLTGDNLTRLQNMYDDLAKEARTLKSEIEEANERLVNIVLDEDPTDAFNKIGQEAFLIKSKIDSYNKVINMYHEGGLCPTCLSQLSSGDKVVSKIKDKVSECTHSFEQLSTHRDNLKVLVDEYRDNIKTQQSLANDIRNKKQSLIAAVDKAKKVKAAIEKASSEFIDHADEIALLQEELDKIVKTKTNLVMEKYHRGILTDMLKDSGIKGAIIKKYIPLFNKQINHYLKIMEADYVFTLDEEFNETIKSRGREDFSYASFSEGEKARIDIALLFTWRDIASIVSGVSISTLILDEVFDGSFDAEGIKGVANIINSMKNTNVFIISHKDHDPQEYGQHLQMKKVGRFTVMV
> |[Tevenvirinae _Enterobacteria_phage_T6]||_Enterobacteria_phage_T6.gb|Phage recombination-..|1683|MH550421.1(168706):30797-32479:-1 ^RAST2:fig|1198136.104.peg.55^ Tevenvirinae _Enterobacteria_phage_T6|neighbours:(-1),(-1)|neighbour_genes:Phage protein,hypothetical protein|
MKSFKLNRVKYKNIMSVGQNGVDIQLDKVQKTLITGRNGGGKSTMLEAITFGLFGKPFRDVKKGQLINSTNKKELLVELWMEYDEKKYYIKRGQKPNVFEITVNGTRLNESASSKDFQAEFEQLIGMSYASFKQIVVLGTAGYTPFMGLSTPSRRKLVEDLLEVGTLAEMDKLNKALIRELNSQNQVLDVKKDSIIQQIKIYNDNVERQKKLTGDNLTRLQNMYDDLAKEARTLKSEIEEANERLVNIVLDEDPTDAFNKIGQEAVLIKSKIDSYNKVINMYHEGGLCPTCLSQLSSGDKVVSKIKDKVSECTHSFKQLSTHRDNLKVLVDEYRDNIKIQQSLANDIRNKKQSLITTVDKAKKVKAAIEKASSEFIDHADEIALLQEELDKIVKTKTNLVMEKYHRGILTDMLKDSGIKGAIIKKYIPLFNKQINHYLKIMEADYVFTLDEEFNETIKSRGREDFSYASFSEGEKARIDIALLFTWRDIASIVSGVSISTLILDEVFDGSFDAEGIKGVANIINSMKNTNVFIISHKDHDPQEYGQHLQMKKVGRFTVMV
>ID:YP_004063741.1 |[Escherichia phage vB_EcoM_VR7]||_Enterobacteria_phage_vB_EcoM-VR7_.gbk|46|1683|NC_014792(169285):31693-33375:-1 ^GeneID:10021285^ Enterobacteria phage vB_EcoM-VR7, complete genome.|neighbours:ID:YP_004063740.1(-1),ID:YP_004063742.1(-1)|neighbour_genes:45.2,46.2|
MKTFKLKKVIYKNIMSVGAQAITVQLDKVQKTLVTGKNGAGKSTFLEAVTFALFGKPFRDVKKGQLINSSNKKDMLVELWMEYDGKEYYIKRGQKPNVFEISCGGERLDESASSKDFQAEFEQLIGMSYASFKQIVVLGTAGYTPFMGLSTPARRKLVEDLLEVSVLADMDKLNKSLIREVNSQIQVIDVQHDGVVQQIKIYQDNVEKQKKLSGDNLLRLQTMYDDLASEARDIKSTIDEATTRLTEIILGEDPEQELTKVKQESFLIKSKIDSFRKVIGLYEKGGCCQTCLSQLSPGDSIVPRIETKIEEYNRESDSHKALQASIQERFDAYAEARQNQRTIAQEIQTKKQTLIQTVDKAKKVKTLIEQAKSEFIDHADDIKTLQDQLDKIVKQKSNLVMEKYQRGILTDMLKDSGIKGAIIKKYIPIFNKQINAYLKVMEADYSFTLDEEFNETIKSRGREDFSYASFSQGEKARIDIALLFTWRDIAAKVSGVNINTLILDEVFDSATDVEGVKAIATILNKLEDTNIFIISHRDHDPEAYGQHLQMKKVGRFTVME
>ID:YP_006986608.1 |[Escherichia phage vB_EcoM_ACG-C40]||_Enterobacteria_phage_vB_EcoM_ACG-C40_.gbk|recombination endonu..|1683|NC_019399(167396):33525-35207:-1 ^GeneID:13997883^ Enterobacteria phage vB_EcoM_ACG-C40, complete genome.|neighbours:ID:YP_006986607.1(-1),ID:YP_006986609.1(-1)|neighbour_genes:hypothetical protein,hypothetical protein|
MKNFKLNRVKYKNIMSVGQNGIDIQLDKVQKTLITGRNGGGKSTMLEAITFGLFGKPFRDVKKGQLINSTNKKELLVELWMEYDEKKYYIKRGQKPNVFEITVNGTRLNESASSKDFQAEFEQLIGMSYASFKQIVVLGTAGYTPFMGLSTPARRKLVEDLLEVGTLAEMDKLNKALIRELNSQNQVLEVKKDSIIQQIKIYNDNVERQKKLTGDNLTRLQNMYDDLAKEARTLKSEIEKANERLVNIVLDEDPTDAFNKIGQEAVLIKSKIDSYNKVINMYHEGGLCPTCLSQLSSGDKVVSKIKDKVSECTHSFEQLSTHRDNLKVLVDEYRDNIKTQQSLANDIRNKKQSLIAAVDKAKKVKAAIEKASSEFIDHADEIALLQEELDKIVKTKTNLVMEKYHRGILTDMLKDSGIKGAIIKKYIPLFNKQINHYLKIMEADYVFTLDEEFNETIKSRGREDFSYASFSEGEKARIDIALLFTWRDIASIVSGVSISTLILDEVFDGSFDAEGIKGVANIINSMKNTNVFIISHKDHDPQEYGQHLQMKKVGRFTVMV
>ID:AWD91617.1 |[Enterobacteria phage vB_EcoM_IME339]||_Enterobacteria_phage_vB_EcoM_IME339_.gbk|recombination endonu..|1641|MH051915(164366):134022-135662:1 ^^ Enterobacteria phage vB_EcoM_IME339, complete genome.|neighbours:ID:AWD91616.1(1),ID:AWD91618.1(1)|neighbour_genes:hypothetical protein,hypothetical protein|
MSVGGNPIDIQLDKVQKTLITGRNGGGKSTMLEAITFGLFGKPFRDVKKGQLINSTNKKELLVELWMEYDEKKYYIKRGQKPNVFEITVNGTRLNESASSKDFQAEFEQLIGMSYASFKQIVVLGTAGYTPFMGLSTPARRKLVEDLLEVGTLAEMDKLNKALIRELNSQNQVLDVKKDSIIQQIKIYNDNVERQKKLTGDNLTRLQNMYDDLAKEARTLKSEIEEANERLVNIVLDEDPTDAFNKIGQEAFLIKSKIDSYNKVINMYHEGGLCPTCLSQLSSGDKVVSKIKDKVSECTHSFEQLSTHRDNLKVLVDEYRDNIKTQQTLANDIRNKKQSLITTVDKAKKVKAAIEKASSEFIDHADEIALLQEELDKIVKTKTNLVMEKYHRGILTDMLKDSGIKGAIIKKYIPLFNKQINHYLKIMEADYVFTLDEEFNETIKSRGREDFSYASFSEGEKARIDIALLFTWRDIASIVSGVSISTLILDEVFDGSFDAEGIKGVANIINSMKNTNVFIISHKDHDPQEYGQHLQMKKVGRFTVMV
>ID:AWD91879.1 |[Enterobacteria phage vB_EcoM_IME340]||_Enterobacteria_phage_vB_EcoM_IME340_.gbk|recombination endonu..|1641|MH051916(165549):135387-137027:1 ^^ Enterobacteria phage vB_EcoM_IME340, complete genome.|neighbours:ID:AWD91878.1(1),ID:AWD91880.1(1)|neighbour_genes:hypothetical protein,hypothetical protein|
MSVGGNPIDIQLDKVQKTLITGRNGGGKSTMLEAITFGLFGKPFRDVKKGQLINSTNKKELLVELWMEYDEKKYYIKRGQKPNVFEITVNGTRLNESASSKDFQAEFEQLIGMSYASFKQIVVLGTAGYTPFMGLSTPARRKLVEDLLEVGTLAEMDKLNKALIRELNSQNQVLDVKKDSIIQQIKIYNDNVERQKKLTGDNLTRLQNMYDDLAKEARTLKSEIEEANERLVNIVLDEDPTDAFNKIGQEAFLIKSKIDSYNKVINMYHEGGLCPTCLSQLSSGDKVVSKIKDKVSECTHSFEQLSTHRDNLKVLVDEYRDNIKTQQTLANDIRNKKQSLITTVDKAKKVKAAIEKASSEFIDHADEIALLQEELDKIVKTKTNLVMEKYHRGILTDMLKDSGIKGAIIKKYIPLFNKQINHYLKIMEADYVFTLDEEFNETIKSRGREDFSYASFSQGEKARIDIALLFTWRDIAEKVSGVKINTLILDEVFDSATDVEGVKAISTILDSLKNTNVFVISHRDHDPQAYGQHLQMKKVGRFTVMV
>ID:YP_009207234.1 |[Escherichia phage vB_EcoM_VR20]||_Enterobacteria_phage_vB_EcoM_VR20.gbk|endonuclease subunit|1683|NC_028894(170336):30796-32478:-1 ^GeneID:26633733^ Enterobacteria phage vB_EcoM_VR20, complete genome.|neighbours:ID:YP_009207233.1(-1),ID:YP_009207235.1(-1)|neighbour_genes:hypothetical protein,hypothetical protein|
MKTFKLKKVIYKNIMSVGAQPITVELDKVQKTLVTGKNGAGKSTFLEAVTFAMFGKPFRDVKKGQLINSSNKKDMLVELWMEYDGKEYYIKRGQKPNVFEISCGGERLDESASSKDFQAEFEQLIGMSYASFKQIVVLGTAGYTPFMGLSTPARRKLVEDLLEVSVLADMDKLNKSLIREVNSQIQVMDVQHDGIVQQIKIYQDNEDRQRKLSGDNLLRLQTMYDELATEARGIKTTIEEATTRLTEIILGEDPEHELTKLKQESFLIKSKIDDYRKVVGLYEKGGCCQTCASQLHPGDPIVARIESKIEECNVSADNHKARQKAVQEQFDAYSAARQKQRTIAQDIQTKKQTLVQTVEKAKKVKALIEQAKSEFIDHAADIKMLQDQLDKIVKQKSDLVMEKYQRGILTDMLKDSGIKGAIIKKYIPIFNKQINAYLKVMEADYSFTLDEEFNETIKSRGREDFSYASFSQGEKARIDIALLFTWRDIAAKVSGVNINTLILDEVFDSATDVEGVKAIATILNKLEDTNIFIISHRDHDPEAYGQHLQMKKVGRFTVME
>ID:YP_009209800.1 |[Escherichia phage vB_EcoM_VR25]||_Enterobacteria_phage_vB_EcoM_VR25_.gbk|endonuclease subunit|1683|NC_028925(170822):30736-32418:-1 ^GeneID:26636220^ Enterobacteria phage vB_EcoM_VR25, complete genome.|neighbours:ID:YP_009209799.1(-1),ID:YP_009209801.1(-1)|neighbour_genes:hypothetical protein,hypothetical protein|
MKTFKLKKVIYKNIMSVGAQAITVQLDKVQKTLVTGKNGAGKSTFLEAVTFALFGKPFRDVKKGQLINSSNKKDMLVELWMEYDGKEYYIKRGQKPNVFEISCGGERLDESASSKDFQAEFEQLIGMSYASFKQIVVLGTAGYTPFMGLSTPARRKLVEDLLEVSVLADMDKLNKSLIREVNSQIQVIDVQHDGVVQQIKIYQDNVEKQKKLSGDNLLRLQTMYDDLASEARDIKSTIDEATTRLTEIILGEDPEQELTKVKQESFLIKSKIDSFRKVIGLYEKGGCCQTCLSQLSPGDSIVPRIETKIEEYNRESDSHKALQASIQERFDAYAEARQNQRTIAQEIQTKKQTLIQTVDKAKKVKTLIEQAKSEFIDHADDIKTLQDQLDKIVKQKSNLVMEKYQRGILTDMLKDSGIKGAIIKKYIPIFNKQINAYLKVMEADYSFTLDEEFNETIKSRGREDFSYASFSQGEKARIDIALLFTWRDIAAKVSGVNINTLILDEVFDSATDVEGVKAIATILNKLEDTNIFIISHRDHDPEAYGQHLQMKKVGRFTVME
>ID:YP_009213893.1 |[Escherichia phage vB_EcoM_VR26]||_Enterobacteria_phage_vB_EcoM_VR26_.gbk|endonuclease subunit|1683|NC_028957(171541):31707-33389:-1 ^GeneID:26640349^ Enterobacteria phage vB_EcoM_VR26, complete genome.|neighbours:ID:YP_009213892.1(-1),ID:YP_009213894.1(-1)|neighbour_genes:hypothetical protein,hypothetical protein|
MKTFKLKKVIYKNIMSVGAQAITVQLDKVQKTLVTGKNGAGKSTFLEAVTFALFGKPFRDVKKGQLINSSNKKDMLVELWMEYDGKEYYIKRGQKPNVFEISCGGERLDESASSKDFQAEFEQLIGMSYASFKQIVVLGTAGYTPFMGLSTPARRKLVEDLLEVSVLADMDKLNKSLIREVNSQIQVIDVQHDGVVQQIKIYQDNVEKQKKLSGDNLLRLQTMYDDLASEARDIKSTIDEATTRLTEIILGEDPEQELTKVKQESFLIKSKIDSFRKVIGLYEKGGCCQTCLSQLSPGDSIVPRIETKIEEYNRESDSHKALQASIQERFDAYAEARQNQRTIAQEIQTKKQTLIQTVDKAKKVKTLIEQAKSEFIDHADDIKTLQDQLDKIVKQKSNLVMEKYQRGILTDMLKDSGIKGAIIKKYIPIFNKQINAYLKVMEADYSFTLDEEFNETIKSRGREDFSYASFSQGEKARIDIALLFTWRDIAAKVSGVNINTLILDEVFDSATDVEGVKAIATILNKLEDTNIFIISHRDHDPEAYGQHLQMKKVGRFTVME
>ID:YP_009205750.1 |[Enterobacteria phage vB_EcoM_VR5]||_Enterobacteria_phage_vB_EcoM_VR5.gbk|endonuclease subunit|1683|NC_028881(170473):33811-35493:-1 ^GeneID:26632361^ Enterobacteria phage vB_EcoM_VR5, complete genome.|neighbours:ID:YP_009205749.1(-1),ID:YP_009205751.1(-1)|neighbour_genes:hypothetical protein,hypothetical protein|
MKTFKLKKVTYKNIMSVGQQAITVELDKVQKTLVTGKNGAGKSTFLEAVTFALFGKPFRDVKKGQLINSSNKKDLLVELWMEYDGKEYYIKRGQKPNVFEISCGGERLNESASSKDFQAEFEQLIGMSYASFKQIVVLGTAGYTPFMGLSTPARRKLVEDLLEVSVLADMDKLNKSLIRETNSQIQVIDVKQDSITQQIKIYNDNEERQRKLSGENAARLQLMYDELVKEARTAKSNIEKLTDELLNVIVDDDPSDSMSDLSNKGFAIKNDMATFTKVVKLYETGGHCPTCMQGLEEHGNILTKIKDKNFELQKSLDKINEQYQELKLIKDQVTEQRNKALAIKSQIATHKQQAVTAVEKAKKVKLLIDQAAAEFVSNTEEIATLQAELDKIVSTKSSLVMEKYHRGILTEMLKDTGIKGSIIKKYIPIFNKQINSYLKIMEADYVFTLDEEFNETIKSRGREDFSYASFSQGEKARIDIALLFTWRDIASKVSGVNISTLILDEVFDSATDSEGVKSIATILNSLEDTNVFIISHRDHDPQAYGQHLQMKKVGRFTVME
> |[Tevenvirinae _Erwinia_phage_Cronus]||_Erwinia_phage_Cronus.gb|Phage recombination-..|1641|MH059636.2(175774):27535-29175:-1 ^RAST2:fig|1198136.105.peg.47^ Tevenvirinae _Erwinia_phage_Cronus|neighbours:(-1),(-1)|neighbour_genes:hypothetical protein,Phage recombination-..|
MSVGQGSIDIQLDECQKTLVTGKNGGGKSTILEAITFALFGKPFRDIKKGQLINSFNKKDLLVELWMEYDGHEFYIKRGQKPTVFEIERDGAKLDESASSRDFQEYFESLIGMSYSSFKQVAVLGTAGYTPFMGLATGARRKLVEDLLEVSVLADMDKLNKSQIREVNSQTQVIDAKKDGVVQQIKIYEENTEKQKKLSGDNVSRLQTMYDDLVKEARGYKAVIQELNDKLLTFVLEDDQSDTWGLLNSKLIGKKNELSQFSKVIGLYDKGGSCPTCFQQLERHGNVMAKVTEKHDSLGKEIEMAELHLDQVSTMVKEFQATQASMQRIKNEIMTNKQQGAITVDKAKKVKALIDKAQSEMIDYSDKIKELQVELDKLVKEKTSLVMEKYHRGILTEMLKDSGIKGLVVKKYIPMFNKNINKYLKIMEADYSFTLDEEFNETIKSRGREEFSYASFSQGEKARIDIAILFTWKDIAEKVSGVKISTLILDEVFDSATDVEGVKAIAIILDSLKDTNTFIISHRDHDPQAYGKHLKMKKVGRFTVME
>ID:YP_009592905.1 |[Escherichia coli O157 typing phage 3]||_Escherichia_coli_O157_typing_phage_3_.gbk|chromosome segregati..|1689|NC_041863(168733):113044-114732:1 ^GeneID:40068401^ Escherichia coli O157 typing phage 3, complete genome.|neighbours:ID:YP_009592904.1(1),ID:YP_009592906.1(1)|neighbour_genes:hypothetical protein,hypothetical protein|
MKSFKLNRVRYQNIMSVGGNPIDIQLDKVQKTLITGKNGGGKSTMLEAITFGLFGKPFRDVKKGQIINSTNKKELLVELWMEFDGKKYFIKRGQKPNIFEISVDGVRLDESASSRDFQEEFERSIGMSYASFKQIVVLGTAGYTPFMALSTPARRKLVEDLLEVGTLAEMDKINKSQVRELNSQGQVLDAKKDGIIQQIKIYNENIERQKKLSGDNVARLQNMYDDLAKEARSLKAEIEEANERLLNIVLDEDPTEAFNKIGQEAFLIKSKIDSYNKVIKMYHDGGTCPTCASQLHQGDPIVSKITDKLHECNHSFEQLTCHRDNLSVLVDEYRANVKTKQDLASDIRTKKQAMIATIDKAKKVKAAIEQASAEFIDHADEIALLQKELDKIIKTKSDIVLEKYHRGIITDMLKDSGIKGAIIKKYVPLFNKQINHYLKIMEADYVFSIDEEFNESIKSRGREDFSYASFSQGEKARIDIALLFTWRDIAEKVSGVKINTLILDEVFDGAVDSEAVKAIDTILGSLQNTNVFIISHRDHDPQRYGQHLQMSKVGRFTVMTVS
>ID:YP_009593070.1 |[Escherichia coli O157 typing phage 6]||_Escherichia_coli_O157_typing_phage_6_.gbk|chromosome segregati..|1689|NC_041864(160570):54001-55689:-1 ^GeneID:40068567^ Escherichia coli O157 typing phage 6, complete genome.|neighbours:ID:YP_009593069.1(-1),ID:YP_009593071.1(-1)|neighbour_genes:hypothetical protein,hypothetical protein|
MKSFKLNRVRYQNIMSVGGNPIDIQLDKVQKTLITGKNGGGKSTMLEAITFGLFGKPFRDVKKGQIINSTNKKELLVELWMEFDGKKYFIKRGQKPNIFEISVDGVRLDESASSRDFQEEFERSIGMSYASFKQIVVLGTAGYTPFMALSTPARRKLVEDLLEVGTLAEMDKINKSQVRELNSQGQVLDAKKDGIIQQIKIYNENIERQKKLSGDNVARLQNMYDDLAKEARSLKAEIEEANERLLNIVLDEDPTEAFNKIGQEAFLIKSKIDSYNKVIKMYHDGGTCPTCASQLHQGDPIVSKITDKLHECNHSFEQLTCHRDNLSVLVDEYRANVKTKQDLASDIRTKKQAMIATIDKAKKVKAAIEQASAEFIDHADEIALLQKELDKIIKTKSDIVLEKYHRGIITDMLKDSGIKGAIIKKYVPLFNKQINHYLKIMEADYVFSIDEEFNESIKSRGREDFSYASFSQGEKARIDIALLFTWRDIAEKVSGVKINTLILDEVFDGAVDSEAVKAIDTILGSLQNTNVFIISHRDHDPQRYGQHLQMSKVGRFTVMTVS
>ID:YP_009225203.1 |[Escherichia phage APCEc01]||_Escherichia_phage_APCEc01_.gbk|endonuclease subunit|1689|NC_029091(168771):147554-149242:1 ^GeneID:26796156^ Escherichia phage APCEc01, complete genome.|neighbours:ID:YP_009225202.1(1),ID:YP_009225204.1(1)|neighbour_genes:hypothetical protein,hypothetical protein|
MKSFKLNRVRYQNIMSVGGNPIDIQLDKVQKTLITGKNGGGKSTMLEAITFGLFGKPFRDVKKGQIINSTNKKELLVELWMEFDDKKYFIRRGQKPNIFEISVDGVRLDESASSRDFQEEFERSIGMSYASFKQIVVLGTAGYTPFMALSTPARRKLVEDLLEVGTLAEMDKINKSQVRELNSQGQVLDAKKDGVIQQIKIYNENIERQKKLSGDNVARLQNMYDDLAKEARSLKAEIEEANERLLNIVLDEDPTEAFNKIGQEAFLIKSKIDSYNKVIKMYHDGGTCPTCASQLHQGDPIVSKITDKLHECNHSFEQLTCHRDNLSVLVDEYRANVKTKQDLASDIRTKKQAMIATIDKAKKVKAAIEQASAEFIDHADEIALLQKELDKIIKTKSDIVLEKYHRGIITDMLKDSGIKGAIIKKYVPLFNKQINHYLKIMEADYVFSIDEEFNESIKSRGREDFSYASFSQGEKARIDIALLFTWRDIAEKVSGVKINTLILDEVFDGAVDSEAVKAIDTILGSLQNTNVFIISHRDHDPQRYGQHLQMSKVGRFTVMTVS
> |[Tevenvirinae _Escherichia_phage_AnYang]||_Escherichia_phage_AnYang.gb|Phage recombination-..|1695|MK234886.1(169215):1441-3135:-1 ^RAST2:fig|1198136.106.peg.4^ Tevenvirinae _Escherichia_phage_AnYang|neighbours:(-1),(-1)|neighbour_genes:Phage protein,Phage protein|
MLITMKTFKLKKVTYKNIMSVGQQPITIQLDKVQKTLVTGKNGAGKSTFLEAVTFALFGKPFRDVKKGQLINSSNKKDLLVELWMEYDGKEYYIKRGQKPNIFEISCGGERLDESASSKDFQAEFEQLIGMSYASFKQIVVLGTAGYTPFMGLSTPARRKLVEDLLEVSVLADMDKLNKSLIRETNSQIQVIDVKQDSITQQIKIYNDNEERQRKLSGENAARLQVMYDELVKEARTAKGNIEKLTDELLNVIVDDDPSDSMSDLSNKGFAIKNDMATFTKVVKLYETGGSCPTCMQGLEEHGNILTKIKDKNFELQKSLDKINEQYQELKLIKDQVTEQRNKALAIKSQIATHKQQAITAVEKAKKVKVLIDQAAAEFVSNAEEIATLQAELDKIVSTKSSLVMEKYHRGILTEMLKDTGIKGSIIKKYIPIFNKQINSYLKIMEADYVFTLDEEFNETIKSRGREDFSYASFSQGEKARIDIALLFTWRDIASKVSGVNISTLILDEVFDSATDAEGVKTIATILNSLEDTNVFIISHRDHDPQAYGQHLQMKKVGRFTVME
> |[Tevenvirinae Escherichia_phage_CF2]||_Escherichia_phage_CF2.gb|Phage recombination-..|1641|NC_041919.1(168188):124291-125931:1 ^RAST2:fig|1198136.52.peg.201^ Tevenvirinae Escherichia_phage_CF2|neighbours:(1),(1)|neighbour_genes:Phage protein,Phage protein|
MSVGGNPIDIQLDKVQKTLITGRNGGGKSTMLEAITFGLFGKPFRDVKKGQLINSTNKKELLVELWMEYDEKKYYIKRGQKPNVFEITVNGTRLNESASSKDFQAEFEQLIGMSYASFKQIVVLGTAGYTPFMGLSTPARRKLVEDLLEVGTLAEMDKLNKALIRELNSQNQVLDVKKDSIIQQIKIYNDNVERQKKLTGDNLTRLQNMYDDLAKEARTLKSEIEEANERLVNIVLDEDPTDAFNKIGQEAVLIKSKIDSYNKVINMYHEGGLCPTCLSQLSSGDKVVSKIKDKVSECTHSFEQLSTHRDNLKVLVDEYRDNIKTQQSLANDIRNKKQSLITTVDKAKKVKAAIEKASSEFIDHADEIALLQEELDKIVKTKTNLVMEKYHRGILTDMLKDSGIKGAIIKKYIPLFNKQINHYLKIMEADYVFTLDEEFNETIKSRGREDFSYASFSEGEKARIDIALLFTWRDIASIVSGVSISTLILDEVFDGSFDAEGIKGVANIINSMKNTNVFIISHKDHDPQEYGQHLQMKKVGRFTVMV
>ID:QBO61066.1 |[Escherichia phage D5505]||_Escherichia_phage_D5505_.gbk|putative nuclease|1641|MK327929(168049):31256-32896:-1 ^^ Escherichia phage D5505, complete genome.|neighbours:ID:QBO61065.1(-1),ID:QBO61067.1(-1)|neighbour_genes:hypothetical protein,hypothetical protein|
MSVGGNPIDIQLDKVQKTLITGRNGGGKSTMLEAITFGLFGKPFRDVKKGQLINSTNKKELLVELWMEYDEKKYYIKRGQKPNVFEITVNGTRLNESASSKDFQAEFEQLIGMSYASFKQIVVLGTAGYTPFMGLSTPARRKLVEDLLEVGTLAEMDKLNKALIRELNSQNQVLDVKKDSIIQQIKIYNDNVERQKKLSGDNLTRLQNMYDDLAKEARTLKSEIEEANERLVNIVLDEDPTDAFNKIGQEAVLIKSKIDSYNKVINMYHEGGLCPTCLSQLSSGDKVVSKIKDKVSECTHSFEQLSTHRDNLKVLVDEYRDNIKTQQSLANDIRNKKQSLITTVDKAKKVKAAIEKASSEFIDHADEIALLQEELDKIVKTKTNLVMEKYHRGILTDMLKDSGIKGAIIKKYIPLFNKQINHYLKIMEADYVFTLDEEFNETIKSRGREDFSYASFSEGEKARIDIALLFTWRDIASIVSGVSISTLILDEVFDGSFDAEGIKGVANIINSMKNTNVFIISHKDHDPQEYGQHLQMKKVGRFTVMV
> |[Tevenvirinae Escherichia_phage_ECD7]||_Escherichia_phage_ECD7.gb|Phage recombination-..|1683|NC_041936.1(164706):24130-25812:-1 ^RAST2:fig|1198136.56.peg.41^ Tevenvirinae Escherichia_phage_ECD7|neighbours:(-1),(-1)|neighbour_genes:Phage protein,hypothetical protein|
MAKLNFKTLRYQNIMSVGAEPVEIQLDGFKKTLITGVNGAGKSTMIEALCFVLFGKPFRSIKKGQLINSVNKKKLLVEVWFELDGKEFYIKRGQKPEVFEVHRDGQKIDESASTKDFQEYFEGIIGMNLASFKQIVVLGTAGYVPFMSLPAAGRRKLVEDLLDIATLGEMDKLNKAYVREITQNIQMQEMKANHVQQQINTHKKYIEDASKASAENLQRLQNMYEKEVESAKAFKAEETRLTDELLAVVMPEDPSAALAKINTAIAQIGAQIQNFDRVIHMHEKGGICPTCTQPIIQGNDQAVREQKAQAEHKLSLIDEKRVEYAEKANSFQAAQTKVLEIKRAIESQRANLTASVGRAKQIQKAIQELQKERVDNSEELAKLEHELVEITNEKSKLVLEKYHRGFVTEMLKDSGVKASIVKKYIPYFNDRIAYYLDIMEADYIFTLDEEFNETIKSRGRESFSYTSFSQGEKARIDLAMLFTWRDVAGKVSDTNISLLVLDEIYDGATDVQGVKALDSIIDKLDDNVYIISHRDHNPDDFSRHLKMVKRGRFTEMNVNI
>ID:YP_009102529.1 |[Escherichia phage ECML-134]||_Escherichia_phage_ECML-134_.gbk|hypothetical protein|1683|NC_025449(166783):30697-32379:-1 ^GeneID:22111712^ Escherichia phage ECML-134, complete genome.|neighbours:ID:YP_009102528.1(-1),ID:YP_009102530.1(-1)|neighbour_genes:hypothetical protein,hypothetical protein|
MKSFKLNRVKYKNIMSVGQNGVDIQLDKVQKTLITGRNGGGKSTMLEAITFGLFGKPFRDVKKGQLINSTNKKELLVELWMEYDEKKYYIKRGQKPNVFEITVNGTRLNESASSKDFQAEFEQLIGMSYASFKQIVVLGTAGYTPFMGLSTPARRKLVEDLLEVGTLAEMDKLNKALIRELNSQNQVLDVKKDSIIQQIKIYNDNVERQKKLTGDNLTRLQNMYDDLAKEARTLKSEIEEANERLVNIVLDEDPTDAFNKIGQEAVLIKSKIDSYNKVINMYHEGGLCPTCLSQLSSGDKVVSKIKDKVSECTHSFEQLSTHRDNLKVLVDEYRDNIKTQQSLANDIRNKKQSLITTVDKAKKVKAAIEKASSEFIDHADEIALLQEELDKIVKTKTNLVMEKYHRGILTDMLKDSGIKGAIIKKYIPLFNKQINHYLKIMEADYVFTLDEEFNETIKSRGREDFSYASFSEGEKARIDIALLFTWRDIASIVSGVSISTLILDEVFDGSFDAEGIKGVANIINSMKNTNVFIISHKDHDPQEYGQHLQMKKVGRFTVMV
> |[Tevenvirinae Escherichia_phage_EcWhh-1]||_Escherichia_phage_EcWhh-1.gb|Phage recombination-..|1695|MH791409.1(170524):95539-97233:-1 ^RAST2:fig|1198136.71.peg.158^ Tevenvirinae Escherichia_phage_EcWhh-1|neighbours:(-1),(-1)|neighbour_genes:Phage protein,Phage protein|
MLITMKTFKLKKVTYKNIMSVGQQPITIQLDKVQKTLVTGKNGAGKSTFLEAVTFALFGKPFRDVKKGQLINSSNKKDLLVELWMEYDGKEYYIKRGQKPNVFEISCDGERLDESASSKDFQAEFEQLIGMSYASFKQIVVLGTAGYTPFMGLSTPARRKLVEDLLEVSVLADMDKLNKSLIRETNSQIQVIDVKQDSITQQIKIYNDNEERQRKLSGENAARLQLMYDELVKEARTAKASIESLTDELLNVIVDDDPSDSMSDLSNKGFAIKNDMATFTKVVKLYETGGHCPTCMQGLEEHGNILTKIKDKNFELQKSLDKINEQYQELKLIKDQVTEQRNKALAIKSQIATHKQQAITAVEKAKKVKVLIDQAAAEFVSNAEEIAALQAELDKIVSTKSSLVMEKYHRGILTEMLKDTGIKGSIIKKYIPIFNKQINSYLKIMEADYVFTLDEEFNETIKSRGREDFSYASFSQGEKARIDIALLFTWRDIASRVSGVNISTLILDEVFDSATDSEGVKSIATILNSLEDTNVFIISHRDHDPQAYGQHLQMKKVGRFTVLE
> |[Tevenvirinae Escherichia_phage_HP3]||_Escherichia_phage_HP3.gb|Phage recombination-..|1647|NC_041920.1(170254):45940-47586:-1 ^RAST2:fig|1198136.53.peg.83^ Tevenvirinae Escherichia_phage_HP3|neighbours:(-1),(-1)|neighbour_genes:Phage protein,hypothetical protein|
MSVGQNFIDIQLDKVQKTLITGKNGGGKSTMLEAITFGLFGKPFRDVKKGQIINSTNKKELLVELWMEFDGKKYFIKRGQKPNIFEISVDGVRLDESASSRDFQEEFERSIGMSYASFKQIVVLGTAGYTPFMALSTPARRKLVEDLLEVGTLAEMDKINKSQVRELNSQGQVLDAKKDGIIQQIKIYNENIERQKKLSGDNVARLQNMYDDLAKEARSLKAEIEEANERLLNIVLDEDPTEAFNKIGQEAFLIKSKIDSYNKVIKMYHDGGTCPTCASQLHQGDPIVSKITDKLHECNHSFEQLTCHRDNLSVLVDEYRANVKTKQDLASDIRTKKQAMIATIDKAKKVKAAIEQASAEFIDHADEIALLQKELDKIIKTKSDIVLEKYHRGIITDMLKDSGIKGAIIKKYVPLFNKQINHYLKIMEADYVFSIDEEFNESIKSRGREDFSYASFSQGEKARIDIALLFTWRDIAEKISGVRINTLIMDEVMDSATDSEGIKAISTILNSLTDANVFIISHRDHDPQAYGQHLQMSKVGRFTVMTVS
> |[Tevenvirinae _Escherichia_phage_HY01]||_Escherichia_phage_HY01.gb|Phage recombination-..|1641|NC_027349.1(166977):31468-33108:-1 ^RAST2:fig|1198136.95.peg.59^ Tevenvirinae _Escherichia_phage_HY01|neighbours:(-1),(-1)|neighbour_genes:Phage protein,Phage protein|
MSVGGNPIDIQLDKVQKTLITGRNGGGKSTMLEAITFGLFGKPFRDVKKGQLINSTNKKELLVELWMEYDEKKYYIKRGQKPNVFEITVNGTRLNESASSKDFQAEFEQLIGMSYASFKQIVVLGTAGYTPFMGLSTPARRKLVEDLLEVGTLAEMDKLNKALIRELNSQNQVLDVKKDSIIQQIKIYNDNVERQKKLSGDNLTRLQNMYDDLAKEARTLKSEIEEANERLVNIVLDEDPTDAFNKIGQEAFLIKSKIDSYNKVINMYHEGGLCPTCLSQLSSGDKVVSKIKDKVSECTHSFEQLSTHRDNLKVLVDEYRDNIKTQQTLANDIRNKKQSLITTVDKAKKVKAAIEKASSEFIDHADEIALLQEELDKIVKTKTNLVMEKYHRGILTDMLKDSGIKGAIIKKYIPLFNKQINHYLKIMEADYVFTLDEEFNETIKSRGREDFSYASFSEGEKARIDIALLFTWRDIASIVSGVSISTLILDEVFDGSFDAEGIKGVANIINSMKNTNVFIISHKDHDPQEYGQHLQMKKVGRFTVMV
>ID:YP_009284132.1 |[Escherichia phage HY03]||_Escherichia_phage_HY03.gbk|hypothetical protein|1683|NC_031047(170770):88215-89897:1 ^GeneID:29079000^ Escherichia phage HY03, complete genome.|neighbours:ID:YP_009284131.1(1),ID:YP_009284133.1(1)|neighbour_genes:hypothetical protein,hypothetical protein|
MKNFKLNRVRYQNIMSVGGNPIDIQLDKVQKTLITGRNGGGKSTMLEAITFGLFGKPFRDVKKGQLINSTNKKELLVELWMEYDEKKYYIKRGQKPNVFEITVNGTRLNESASSKDFQAEFEQLIGMSYASFKQIVVLGTAGYTPFMGLSTPARRKLVEDLLEVGTLAEMDKLNKALIRELNSQNQVLDVKKDSIIQQIKIYNDNVERQKKLSGDNLTRLQNMYDDLAKEARTLKSEIEEANERLVNIVLDEDPTDAFNKIGQEAVLIKSKIDSYNKVINMYHEGGLCPTCLSQLSSGDKVVSKIKDKVSECTHSFEQLSTHRDNLKVLVDEYRDNIKTQQSLANDIRNKKQSLIAAVDKAKKVKAAIEKASSEFIDHADEIALLQEELDKIVKTKTNLVMEKYHRGILTDMLKDSGIKGAIIKKYIPLFNKQINHYLKIMEADYVFTLDEEFNETIKSRGREDFSYASFSEGEKARIDIALLFTWRDIASIVSGVSISTLILDEVFDGSFDAEGIKGVANIINSMKNTNVFIISHKDHDPQEYGQHLQMKKVGRFTVMV
>ID:BBG28577.1 |[Escherichia phage KIT03]||_Escherichia_phage_KIT03_DNA_.gbk|recombination endonu..|1683|AP018932(166848):31649-33331:-1 ^^ Escherichia phage KIT03 DNA, complete sequence.|neighbours:ID:BBG28576.1(-1),ID:BBG28578.1(-1)|neighbour_genes:hypothetical protein,hypothetical protein|
MKSFKLNRVKYKNIMSVGQNGVDIQLDKVQKTLITGRNGGGKSTMLEAITFGLFGKPFRDVKKGQLINSTNKKELLVELWMEYDEKKYYIKRGQKPNVFEITVNGTRLNESASSKDFQAEFEQLIGMSYASFKQIVVLGTAGYTPFMGLSTPARRKLVEDLLEVGTLAEMDKLNKALIRELNSQNQVLDVKKDSIIQQIKIYNDNVERQKKLTGDNLTRLQNMYDDLAKEARTLKSEIEEANERLVNIVLDEDPTDAFNKIGQEAVLIKSKIDSYNKVINMYHEGGLCPTCLSQLSSGDKVVSKIKDKVSECTHSFEQLSTHRDNLKVLVDEYRDNIKTQQSLANDIRNKKQSLITTVDKAKKVKAAIEKASSEFIDHADEIALLQEELDKIVKTKTNLVMEKYHRGILTDMLKDSGIKGAIIKKYIPLFNKQINHYLKIMEADYVFTLDEEFNETIKSRGREDFSYASFSEGEKARIDIALLFTWRDIASIVSGVSISTLILDEVFDGSFDAEGIKGVANIINSMKNTNVFIISHKDHDPQEYGQHLQMKKVGRFTVMV
>ID:YP_008060580.1 |[Escherichia phage Lw1]||_Escherichia_phage_Lw1_.gbk|recombination endonu..|1692|NC_021344(176227):34276-35967:1 ^GeneID:16205054^ Escherichia phage Lw1, complete genome.|neighbours:ID:YP_008060579.1(1),ID:YP_008060581.1(-1)|neighbour_genes:hypothetical protein,mobE|
MKLNFKKIKYQNILSVGNTPIELEFDTAKKTLITGKNGGGKSTLIEALTYALFGKSFRDLKVGQLVNSVNKKKCLVELDIEYGKDSYKVVRGQKPKVFEIWKNGDKLAEDSAAGDYQSQLESMLNINLVGFKQVIVLGTAGYTPFMELKTPDRRKLVEDLLSLSVISEMDKLNKSYVRGVNQQLDTLSMQVNHIQQQIATHQRFIDEQRAKANQNNARYKEIYDSHVETAKNIKAQLMQLQAEIAETVITGADRTEDINKLRDGYTRLSMTVEQFKKLEVMYQKGGECPACKQAITPTPERMEEIANNIKAGTQRLTLIKTKQDELQGIMNELLQQQRALNAMKTKYEALKGTLQNEVANAKRAQAIMEQASAEVVIDEEPVKQLQQQEADLNDKRQGYVKEKYIRGIVTDMLKDSGVKASIVKRYIPYFNKQIAYYLDLLGADYQFTLDDEFNESIKSLGRDDFSYASFSQGERARINLSILFTWRDVTSKVSGVDLSLLIMDEVFDNALDKEGAFAVGAVLNGIDGNIMVISHNDLDPGDFDRHIVMAKLGRFSKMEIKKS
> |[Tevenvirinae _Escherichia_phage_MX01]||_Escherichia_phage_MX01.gb|Phage recombination-..|1695|NC_031934.1(168929):35099-36793:-1 ^RAST2:fig|1198136.96.peg.58^ Tevenvirinae _Escherichia_phage_MX01|neighbours:(1),(-1)|neighbour_genes:Phage-associated hom..,Phage protein|
MLITMKTFKLKKVTYKNIMSVGQQPITIQLDKVQKTLVTGKNGAGKSTFLEAVTFALFGKPFRDVKKGQLINSSNKKDLLVELWMEYDGKEYYIKRGQKPNVFEISCDGERLDESASSKDFQAEFEQLIGMSYTSFKQIVVLGTAGYTPFMGLSTPARRKLVEDLLEVSVLADMDKLNKSLIRETNSQIQVIDVKQDSITQQIKIYNDNEERQRKLSGENAARLQVMYDELVKEARTAKGNIEKLTDELLNVIVDDDPSDSMSDLSNKGFAIKNDMATFTKVVKLYETGGSCPTCMQGLEEHGNILTKIKDKNFELQKSLDKINEQYQELKLIKDQVTEQRNKALAIKSQIATHKQQAITAVEKAKKVKVLIDQAAAEFVSNAEEIATLQAELDKIVSTKSSLVMEKYHRGILTEMLKDTGIKGSIIKKYIPIFNKQINSYLKIMEADYVFTLDEEFNETIKSRGREDFSYASFSQGEKARIDIALLFTWRDIAEKVSGVHISTLVLDEVFDGAVDAEAVKSIASILNSLEDSNVFIISHRDHDPQAYGQHLQMKKVGRFTIME
>ID:AYR03972.1 |[Escherichia phage OLB35]||_Escherichia_phage_OLB35_.gbk|recombination-relate..|1689|MH992122(169140):36988-38676:-1 ^^ UNVERIFIED: Escherichia phage OLB35, complete genome.|neighbours:ID:AYR03971.1(-1),ID:AYR03973.1(-1)|neighbour_genes:hypothetical protein,hypothetical protein|
MKSFKLNRVRYQNIMSVGGNPIDIQLDKVQKTLITGKNGGGKSTMLEAITFGLFGKPFRDVKKGQIINSTNKKELLVELWMEFDDKKYFIKRGQKPNIFEISVDGVRLDESASSRDFQEEFERSIGMSYASFKQIVVLGTAGYTPFMALNTPARRKLVEDLLEVGTLAEMDKINKSQVRELNSQGQVLDAKKDGIIQQIKIYNENIERQKKLSGDNVARLQNMYDDLAKEARSLKAEIEEANERLLNIVLDEDPTEAFNKIGQEAFLIKSKIDSYNKVIKMYHDGGTCPTCASQLHQGDPIVSKITDKLHECNHSFEQLTCHRDNLSVLVDEYRANVKTKQDLASDIRTKKQAMIATIDKAKKVKAAIEQASAEFIDHADEIALLQKELDKIIKTKSDIVLEKYHRGIITDMLKDSGIKGAIIKKYVPLFNKQINHYLKIMEADYVFSIDEEFNESIKSRGREDFSYASFSQGEKARIDIALLFTWRDIAEKVSGVKINTLILDEVFDGAVDSEAVKAIDTILGSLQNTNVFIISHRDHDPQRYGQHLQMSKVGRFTVMTVS
> |[Tevenvirinae _Escherichia_phage_PE37]||_Escherichia_phage_PE37.gb|Phage recombination-..|1641|KU925172.1(166423):129709-131349:1 ^RAST2:fig|1198136.98.peg.216^ Tevenvirinae _Escherichia_phage_PE37|neighbours:(1),(1)|neighbour_genes:Phage protein,Phage protein|
MSVGQNGIDIQLDKVQKTLITGRNGGGKSTMLEAITFGLFGKPFRDVKKGQLINSTNKKELLVELWMEYDEKKYYIKRGQKPNVFEITVNGTRLNESASSKDFQAEFEQLIGMSYASFKQIVVLGTAGYTPFMGLSTPARRKLVEDLLEVGTLAEMDKLNKALIRELNSQNQVLDVKKDSIIQQIKIYNDNVERQKKLTGDNLTRLQNMYDDLAKEARTLKSEIEEANERLVNIVLDEDPTDAFNKIGQEAVLIKSKIDSYNKVINMYHEGGLCPTCLSQLSSGDKVVSKIKDKVSECTHSFEQLSTHRDNLKVLVDEYRDNIKTQQSLANDIRNKKQSLITTVDKAKKVKAAIEKASSEFIDHADEIALLQEELDKIVKTKTNLVMEKYHRGILTDMLKDSGIKGAIIKKYIPLFNKQINHYLKIMEADYVFTLDEEFNETIKSRGREDFSYASFSEGEKARIDIALLFTWRDIASIVSGVSISTLILDEVFDGSFDAEGIKGVANIINSMKNTNVFIISHKDHDPQEYGQHLQMKKVGRFTVMV
>ID:BBC14391.1 |[Escherichia phage PP01]||_Escherichia_phage_PP01.gbk|46|1683|LC348379(167812):31792-33474:-1 ^^ Escherichia phage PP01 DNA, complete sequence.|neighbours:ID:BBC14390.1(-1),ID:BBC14392.1(-1)|neighbour_genes:45.2,hypothetical protein|
MKSFKLNRVKYKNIMSVGQNGVDIQLDKVQKTLITGRNGGGKSTMLEAITFGLFGKPFRDVKKGQLINSTNKKELLVELWMEYDEKKYYIKRGQKPNVFEITVNGTRLNESASSKDFQAEFEQLIGMSYASFKQIVVLGTAGYTPFMGLSTPARRKLVEDLLEVGTLAEMDKLNKALIRELNSQNQVLDVKKDSIIQQIKIYNDNVERQKKLTGDNLTRLQNMYDDLAKEARTLKSEIEEANERLVNIVLDEDPTDAFNKIGQEAVLIKSKIDSYNKVINMYHEGGLCPTCLSQLSSGDKVVSKIKDKVSECTHSFEQLSTHRDNLKVLVDEYRDNIKTQQSLANDIRNKKQSLITTVDKAKKVKAAIEKASSEFIDHADEIALLQEELDKIVKTKTNLVMEKYHRGILTDMLKDSGIKGAIIKKYIPLFNKQINHYLKIMEADYVFTLDEEFNETIKSRGREDFSYASFSQGEKARIDIALLFTWRDIAEKVSGVKINTLILDEVFDSATDVEGVKAISTILDSLKNTNVFVISHRDHDPQAYGQHLQMKKVGRFTVMV
> |[Tevenvirinae _Escherichia_phage_SF]||_Escherichia_phage_SF.gb|Phage recombination-..|1689|MH359124.1(168695):83953-85641:1 ^RAST2:fig|1198136.100.peg.148^ Tevenvirinae _Escherichia_phage_SF|neighbours:(1),(1)|neighbour_genes:Phage protein,Phage protein|
MKSFKLNRVRYQNIMSVGGNPIDIQLDKVQKTLITGKNGGGKSTMLEAITFGLFGKPFRDVKKGQIINSTNKKELLVELWMEFDGKKYFIKRGQKPNIFEISVDGVRLDESASSRDFQEEFERSIGMSYASFKQIVVLGTAGYTPFMALSTPARRKLVEDLLEVGTLAEMDKINKSLVRELNSQGQVLDAKKDGVIQQIKIYNENIERQKKLSGDNVARLQNMYDDLAKEARSLKAEIEEANERLLNIVLDEDPTEAFNKIGQEAFLIKSKIDSYNKVIKMYHDGGTCPTCASQLHQGDPIVSKITNKLQECNHSFEQLTCHRDNLSVLVDEYRANVKTKQDLASDIRTKKQAMIATIDKAKKVKAAIEQASAEFIDHADEIALLQKELDKIIKTKSDIVLEKYHRGIITDMLKDSGIKGAIIKKYVPLFNKQINHYLKIMEADYVFSIDEEFNESIKSRGREDFSYASFSQGEKARIDIALLFTWRDIAEKVSGVKINTLILDEVFDGAVDSEAVKAIDTILGSLQNTNVFIISHRDHDPQRYGQHLQMSKVGRFTVMTVS
>ID:YP_009608345.1 |[Escherichia phage ST0]||_Escherichia_phage_ST0.gbk|endonuclease subunit|1689|NC_041990(170496):23518-25206:1 ^GeneID:40084367^ Escherichia phage ST0, complete genome.|neighbours:ID:YP_009608344.1(1),ID:YP_009608346.1(1)|neighbour_genes:hypothetical protein,hypothetical protein|
MKSFKLNRVRYQNIMSVGGNPIDIQLDKVQKTLITGKNGGGKSTMLEAITFGLFGKPFRDVKKGQIINSTNKKELLVELWMEFDGKKYFIKRGQKPNIFEISVDGVRLDESASSRDFQEEFERSIGMSYASFKQIVVLGTAGYTPFMALSTPARRKLVEDLLEVGTLAEMDKINKSQVRELNSQGQVLDAKKDGVIQQIKIYNENIERQKKLSGDNVERLQNMYDDLAKEARSLKAEIEEANERLLNIVLDEDPTEAFNKIRQEAFLIKSKIDSYNKVIKMYHDGGTCPTCASQLHQGDPIVSKITDKLHECNHSFEQLTCHRDNLSVLVDEYRANVKTKQDLASDIRTKKQAMIATIDKAKKVKAAIEQASAEFIDHADEIALLQKELDKIIKTKSDIVLEKYHRGIITDMLKDSGIKGAIIKKYVPLFNKQINHYLKIMEADYVFSIDEEFNESIKSRGREEFSYASFSQGEKARIDIALLFTWRDIAEKVSGVRINTLIMDEVMDSATDSEGIKAISTILNSLTDANVFIISHRDHDPQAYGQHLQMSKVGRFTVMKAS
>ID:BBC14669.1 |[Escherichia phage T2]||_Escherichia_phage_T2.gbk|46|1683|LC348380(163825):31212-32894:-1 ^^ Escherichia phage T2 DNA, complete sequence.|neighbours:ID:BBC14668.1(-1),ID:BBC14670.1(-1)|neighbour_genes:45.2,hypothetical protein|
MKSFKLNRVKYKNIMSVGQNGVDIQLDKVQKTLITGRNGGGKSTMLEAITFGLFGKPFRDVKKGQLINSTNKKELLVELWMEYDEKKYYIKRGQKPNVFEITVNGTRLNESASSKDFQAEFEQLIGMSYASFKQIVVLGTAGYTPFMGLSTPARRKLVEDLLEVGTLAEMDKLNKALIRELNSQNQVLDVKKDSIIQQIKIYNDNVERQKKLTGDNLTRLQNMYDDLAKEARTLKSEIEEANERLVNIVLDEDPTDAFNKIGQEAVLIKSKIDSYNKVINMYHEGGLCPTCLSQLSSGDKVVSKIKDKVSECTHSFEQLSTHRDNLKVLVDEYRDNIKTQQSLANDIRNKKQSLIAAVDKAKKVKAAIEKASSEFIDHADEIALLQEELDKIVKTKTNLVMEKYHRGILTDMLKDSGIKGAIIKKYIPLFNKQINHYLKIMEADYVFTLDEEFNETIKSRGREDFSYASFSQGEKARIDIALLFTWRDIAEKVSGVKINTLILDEVFDSATDVEGVKAISTILDSLKNTNVFVISHRDHDPQAYGQHLQMKKVGRFTVMV
>ID:YP_009281396.1 |[Escherichia phage UFV-AREG1]||_Escherichia_phage_UFV-AREG1_.gbk|recombination endonu..|1641|NC_031030(170788):31459-33099:-1 ^GeneID:29063589^ Escherichia phage UFV-AREG1, complete genome.|neighbours:ID:YP_009281395.1(-1),ID:YP_009281397.1(-1)|neighbour_genes:hypothetical protein,hypothetical protein|
MSVGGNPIDIQLDKVQKTLITGRNGGGKSTMLEAITFGLFGKPFRDVKKGQLINSTNKKELLVELWMEYDEKKYYIKRGQKPNVFEITVNGTRLNESASSKDFQAEFEQLIGMSYASFKQIVVLGTAGYTPFMGLSTPARRKLVEDLLEVGTLAEMDKLNKALIRELNSQNQVLDVKKDSIIQQIKIYNDNVERQKKLTGDNLTRLQNMYDDLAKEARTLKSEIEEANERLVNIVLDEDPTDAFNKIGQEAVLIKSKIDSYNKVINMYHEGGLCPTCLSQLSSGDKVVSKIKDKVSECTHSFEQLSTHRDNLKVLVDEYRDNIKTQQSLANDIRNKKQSLIAAVDKAKKVKAAIEKASSEFIDHADEIALLQEELDKIVKTKTNLVMEKYHRGILTDMLKDSGIKGAIIKKYIPLFNKQINHYLKIMEADYVFTLDEEFNETIKSRGREDFSYASFSEGEKARIDIALLFTWRDIASIVSGVSISTLILDEVFDGSFDAEGIKGVANIINSMKNTNVFIISHKDHDPQEYGQHLQMKKVGRFTVMV
>ID:YP_009323256.1 |[Escherichia phage WG01]||_Escherichia_phage_WG01_.gbk|hypothetical protein|1683|NC_031928(169936):33456-35138:-1 ^GeneID:30308382^ Escherichia phage WG01, complete genome.|neighbours:ID:YP_009323255.1(-1),ID:YP_009323257.1(-1)|neighbour_genes:hypothetical protein,hypothetical protein|
MKTFKLKKVTYKNIMSVGQQPITIQLDKVQKTLVTGKNGAGKSTFLEAVTFALFGKPFRDVKKGQLINSSNKKDLLVELWMEYDGKEYYIKRGQKPNIFEISCGGERLDESASSKDFQAEFEQLIGMSYTSFKQIVVLGTAGYTPFMGLSTPARRKLVEDLLEVSVLADMDKLNKSLIRETNSQIQVIDVKQDSIIQQIKIYNDNEERQRKLSGENAARLQTMYDELVKEARTAKGNIEKLTDELLNVIVDDDPSNSMSDLSNKGFAIKNDMATFTKVVKLYETGGSCPTCMQGLEEHGNILTKIKDKNFELQKSLDKINEQYQELKLIKDQVTEQRNKALAIKSQIATHKQQAITAVEKAKKVKVLIDQAAAEFVSNAEEIAALQAELDKIVSTKSSLVMEKYHRGILTEMLKDTGIKGSIIKKYIPIFNKQINSYLKIMEADYVFTLDEEFNETIKSRGREDFSYASFSQGEKARIDIALLFTWRDIASKVSGVNISTLILDEVFDSATDAEGVKTIATILNSLEDTNVFIISHRDHDPQAYGQHLQMKKVGRFTVME
>ID:YP_009030664.1 |[Escherichia phage vB_EcoM_112]||_Escherichia_phage_e112_.gbk|recombination endonu..|1683|NC_024125(168470):33306-34988:-1 ^GeneID:19485207^ Escherichia phage e11/2, complete genome.|neighbours:ID:YP_009030663.1(-1),ID:YP_009030665.1(-1)|neighbour_genes:hypothetical protein,hypothetical protein|
MKNFKLNRVRYQNIMSVGGNPIDIQLDKVQKTLITGRNGGGKSTMLEAITFGLFGKPFRDVKKGQLINSTNKKELLVELWMEYDEKKYYIKRGQKPNVFEITVNGTRLNESASSKDFQAEFEQLIGMSYASFKQIVVLGTAGYTPFMGLSTPARRKLVEDLLEVGTLAEMDKLNKALIRELNSQNQVLDVKKDSIIQQIKIYNDNVERQKKLTGDNLTRLQNMYDDLAKEARTLKSEIEEANERLVNIVLDEDPTDAFNKIGQEAVLIKSKIDSYNKVINMYHEGGLCPTCLSQLSSGDKVVSKIKDKVSECTHSFEQLSTHRDNLKVLVDEYRDNIKTQQSLANDIRNKKQSLIAAVDKAKKVKAAIEKASSEFIDHADEIALLQEELDKIVKTKTNLVMEKYHRGILTDMLKDSGIKGAIIKKYIPLFNKQINHYLKIMEADYVFTLDEEFNETIKSRGREDFSYASFSQGEKARIDIALLFTWRDIAEKVSGVKINTLILDEVFDSATDVEGVKAISTILDSLKNTNVFVISHRDHDPQAYGQHLQMKKVGRFTVMV
>ID:AYN56359.1 |[Escherichia phage p000v]||_Escherichia_phage_p000v_.gbk|exonuclease subunit ..|1689|MK047717(167803):112499-114187:1 ^^ Escherichia phage p000v, complete genome.|neighbours:ID:AYN56358.1(1),ID:AYN56360.1(1)|neighbour_genes:hypothetical protein,hypothetical protein|
MKSFKLNRVRYQNIMSVGGNPIDIQLDKVQKTLITGKNGGGKSTMLEAITFGLFGKPFRDVKKGQIINSTNKKELLVELWMEFDDKKYFIKRGQKPNIFEISVDGVRLDESASSRDFQEEFERSIGMSYASFKQIVVLGTAGYTPFMALSTPARRKLVEDLLEVGTLAEMDKINKSQVRELNSQGQVLDAKKDGIIQQIKIYNENIERQKKLSGDNVARLQNMYDDLAKEARSLKAEIEEANERLLNIVLDEDPTEAFNKIGQEAFLIKSKIDSYNKVIKMYHDGGTCPTCASQLHQGDPIVSKITDKLHECNHSFEQLTCHRDNLSVLVDEYRANVKTKQDLASDIRTKKQAMIATIDKAKKVKAAIEQASAEFIDHADEIALLQKELDKIIKTKSDNVLEKYHRGIITDMLKDSGIKGAIIKKYVPLFNKQINHYLKIMEADYVFSIDEEFNESIKSRGREDFSYASFSQGEKARIDIALLFTWRDIAEKVSGVKINTLILDEVFDGAVDSEAVKAIDTILGSLQNTNVFIISHRDHDPQRYGQHLQMSKVGRFTVMTVS
> |[Tevenvirinae _Escherichia_phage_p000y]||_Escherichia_phage_p000y.gb|Phage recombination-..|1689|MK047718.1(169872):54998-56686:1 ^RAST2:fig|1198136.97.peg.112^ Tevenvirinae _Escherichia_phage_p000y|neighbours:(1),(1)|neighbour_genes:Phage protein,Phage protein|
MKSFKLNRVRYQNIMSVGGNPIDIQLDKVQKTLITGKNGGGKSTMLEAITFGLFGKPFRDVKKGQIINSTNKKELLVELWMEFDDKKYFIKRGQKPNIFEISVDGVRLDESASSRDFQEEFERSIGMSYASFKQIVVLGTAGYTPFMALSTPARRKLVEDLLEVGTLAEMDKINKSQVRELNSQGQVLDAKKDGIIQQIKIYNENIERQKKLSGDNVARLQNMYDDLAKEARSLKAEIEEANERLLNIVLDEDPTEAFNKIGQEAFLIKSKIDSYNKVIKMYHDGGTCPTCASQLHQGDPIVSKITDKLHECNHSFEQLTCHRDNLSVLVDEYRANVKTKQDLASDIRTKKQAMIATIDKAKKVKAAIEQASAEFIDHADEIALLQKELDKIIKTKSDIVLEKYHRGIITDMLKDSGIKGAIIKKYVPLFNKQINHYLKIMEADYVFSIDEEFNESIKSRGREEFSYASFSQGEKARIDIALLFTWRDIAEKVSGVKINTLILDEVFDGAVDSEAVKAIDTILGSLQNTNVFIISHRDHDPQRYGQHLQMSKVGRFTVMTVS
> |[Tevenvirinae _Escherichia_phage_slur02]||_Escherichia_phage_slur02.gb|Phage recombination-..|1641|NC_028927.1(167298):103058-104698:-1 ^RAST2:fig|1198136.99.peg.170^ Tevenvirinae _Escherichia_phage_slur02|neighbours:(-1),(-1)|neighbour_genes:Phage protein,Phage protein|
MSVGGNPIDIQLDKVQKTLITGRNGGGKSTMLEAITFGLFGKPFRDVKKGQLINSTNKKELLVELWMEYDEKKYYIKRGQKPNVFEITVNGTRLNESASSKDFQAEFEQLIGMSYASFKQIVVLGTAGYTPFMGLSTPARRKLVEDLLEVGTLAEMDKLNKALIRELNSQNQVLDVKKDSIIQQIKIYNDNVERQKKLTGDNLTRLQNMYDDLAKEARTLKSEIEEANERLVNIVLDEDPTDAFNKIGQEAVLIKSKIDSYNKVINMYHEGGLCPTCLSQLSSGDKVVSKIKDKVSECTHSFEQLLTHRDNLKVLVDEYRDNIKTQQSLANDIRNKKQSLIAAVDKAKKVKAAIEKASSEFIDHADEIALLQEELDKIVKTKTNLVMEKYHRGILTDMLKDSGIKGAIIKKYIPLFNKQINHYLKIMEADYVFTLDEEFNETIKSRGREDFSYASFSEGEKARIDIALLFTWRDIASIVSGVSISTLILDEVFDGSFDAEGIKGVANIINSMKNTNVFIISHKDHDPQEYGQHLQMKKVGRFTVMV
>ID:YP_009625191.1 |[Escherichia phage slur03]||_Escherichia_phage_slur03_.gbk|putative recombinati..|1641|NC_042129(167467):136349-137989:1 ^GOA:A0A0M7QBV0,GeneID:40102073,InterPro:IPR027417,UniProtKB/TrEMBL:A0A0M7QBV0^ Escherichia phage slur03, complete genome.|neighbours:ID:YP_009625190.1(1),ID:YP_009625192.1(1)|neighbour_genes:hypothetical protein..,hypothetical protein..|
MSVGGNPIDIQLDKVQKTLITGRNGGGKSTMLEAITFGLFGKPFRDVKKGQLINSTNKKELLVELWMEYDEKKYYIKRGQKPNVFEITVNGTRLNESASSKDFQAEFEQLIGMSYASFKQIVVLGTAGYTPFMGLSTPARRKLVEDLLEVGTLAEMDKLNKALIRELNSQNQVLDVKKDSIIQQIKIYNDNVERQKKLTGENLIRLQNMYDDLAKEARTLKSEIEEANERLVNIVLDEDPTDAFNKIGQEAVLIKSKIDSYNKVINMYHEGGLCPTCLSQLSSGDKVVSKIKDKVSECTHSFEQLSTHRDNLKVLVDEYRDNIKTQQSLANDIRNKKQSLIAAVDKAKKVKAAIEKASSEFIDHADEIALLQEELDKIVKTKTNLVMEKYHRGILTDMLKDSGIKGAIIKKYIPLFNKQINHYLKIMEADYVFTLDEEFNETIKSRGREDFSYASFSEGEKARIDIALLFTWRDIASIVSGVSISTLILDEVFDGSFDAEGIKGVANIINSMKNTNVFIISHKDHDPQEYGQHLQMKKVGRFTVMV
>ID:YP_009625277.1 |[Escherichia phage slur04]||_Escherichia_phage_slur04_.gbk|chromosome segregati..|1641|NC_042130(167298):17571-19211:-1 ^GeneID:40102182,InterPro:IPR027417,UniProtKB/TrEMBL:A0A0M7QAT5^ Escherichia phage slur04, complete genome.|neighbours:ID:YP_009625276.1(-1),ID:YP_009625278.1(-1)|neighbour_genes:hypothetical protein,hypothetical protein|
MSVGGNPIDIQLDKVQKTLITGRNGGGKSTMLEAITFGLFGKPFRDVKKGQLINSTNKKELLVELWMEYDEKKYYIKRGQKPNVFEITVNGTRLNESASSKDFQAEFEQLIGMSYASFKQIVVLGTAGYTPFMGLSTPARRKLVEDLLEVGTLAEMDKLNKALIRELNSQNQVLDVKKDSIIQQIKIYNDNVERQKKLTGDNLTRLQNMYDDLAKEARTLKSEIEEANERLVNIVLDEDPTDAFNKIGQEAVLIKSKIDSYNKVINMYHEGGLCPTCLSQLSSGDKVVSKIKDKVSECTHSFEQLLTHRDNLKVLVDEYRDNIKTQQSLANDIRNKKQSLIAAVDKAKKVKAAIEKASSEFIDHADEIALLQEELDKIVKTKTNLVMEKYHRGILTDMLKDSGIKGAIIKKYIPLFNKQINHYLKIMEADYVFTLDEEFNETIKSRGREDFSYASFSEGEKARIDIALLFTWRDIASIVSGVSISTLILDEVFDGSFDAEGIKGVANIINSMKNTNVFIISHKDHDPQEYGQHLQMKKVGRFTVMV
> |[Tevenvirinae _Escherichia_phage_slur07]||_Escherichia_phage_slur07.gb|Phage recombination-..|1647|NC_028780.1(167124):129211-130857:1 ^RAST2:fig|1198136.89.peg.209^ Tevenvirinae _Escherichia_phage_slur07|neighbours:(1),(-1)|neighbour_genes:Phage protein,Phage-associated hom..|
MSVGGNPIDIQLDKVQKTLITGRNGGGKSTMLEAITFGLFGKPFRDVKKGQLINSTNKKELLVELWMEYDEKKYYIKRGQKPNVFEITVNGTRLNESASSKDFQAEFEQLIGMSYASFKQIVVLGTAGYTPFMGLSTPARRKLVEDLLEVGTLAEMDKLNKALIRELNSQNQVLDVKKDSIIQQIKIYNDNVERQKKLTGDNLTRLQNMYDDLAKEARTLKSEIEEANERLVNIVLDEDPTDAFNKIGQEAVLIKSKIDSYNKVINMYHEGGLCPTCLSQLSSGDKVVSKIKDKVSECTHSFEQLSTHRDNLKVLVDEYRDNIKTQQSLANDIRNKKQSLITTVDKAKKVKAAIEKASSEFIDHADEIALLQEELDKIVKTKTNLVMEKYHRGILTDMLKDSGIKGAIIKKYIPLFNKQINHYLKIMEADYVFTLDEEFNETIKSRGREDFSYASFSQGEKARIDIALLFTWRDIAEKVSGVKISCLFLDEVYDGAFDAEGIKNVAKILDGLKDTNFFIISHKDHDPQEYGQHIQMEKVGRFSLAKIS
>ID:CUL02735.1 |[Escherichia phage slur08]||_Escherichia_phage_slur08_.gbk|chromosome segregati..|1683|LN881733(167467):133554-135236:1 ^InterPro:IPR027417,UniProtKB/TrEMBL:A0A0M9JDV0^ Escherichia phage slur08, complete genome.|neighbours:ID:CUL02734.1(1),ID:CUL02736.1(1)|neighbour_genes:hypothetical protein,hypothetical protein|
MKNFKLNRVRYQNIMSVGGNPIDIQLDKVQKTLITGRNGGGKSTMLEAITFGLFGKPFRDVKKGQLINSTNKKELLVELWMEYDEKKYYIKRGQKPNVFEITVNGTRLNESASSKDFQAEFEQLIGMSYASFKQIVVLGTAGYTPFMGLSTPARRKLVEDLLEVGTLAEMDKLNKALIRELNSQNQVLDVKKDSIIQQIKIYNDNVERQKKLTGENLIRLQNMYDDLAKEARTLKSEIEEANERLVNIVLDEDPTDAFNKIGQEAVLIKSKIDSYNKVINMYHEGGLCPTCLSQLSSGDKVVSKIKDKVSECTHSFEQLSTHRDNLKVLVDEYRDNIKTQQSLANDIRNKKQSLIAAVDKAKKVKAAIEKASSEFIDHADEIALLQEELDKIVKTKTNLVMEKYHRGILTDMLKDSGIKGAIIKKYIPLFNKQINHYLKIMEADYVFTLDEEFNETIKSRGREDFSYASFSEGEKARIDIALLFTWRDIASIVSGVSISTLILDEVFDGSFDAEGIKGVANIINSMKNTNVFIISHKDHDPQEYGQHLQMKKVGRFTVMV
>ID:CUL02831.1 |[Escherichia phage slur11]||_Escherichia_phage_slur11_.gbk|chromosome segregati..|1641|LN881734(167298):21117-22757:-1 ^InterPro:IPR027417,UniProtKB/TrEMBL:A0A0M7QBW4^ Escherichia phage slur11, complete genome.|neighbours:ID:CUL02830.1(-1),ID:CUL02832.1(-1)|neighbour_genes:hypothetical protein,hypothetical protein|
MSVGGNPIDIQLDKVQKTLITGRNGGGKSTMLEAITFGLFGKPFRDVKKGQLINSTNKKELLVELWMEYDEKKYYIKRGQKPNVFEITVNGTRLNESASSKDFQAEFEQLIGMSYASFKQIVVLGTAGYTPFMGLSTPARRKLVEDLLEVGTLAEMDKLNKALIRELNSQNQVLDVKKDSIIQQIKIYNDNVERQKKLTGDNLTRLQNMYDDLAKEARTLKSEIEEANERLVNIVLDEDPTDAFNKIGQEAVLIKSKIDSYNKVINMYHEGGLCPTCLSQLSSGDKVVSKIKDKVSECTHSFEQLLTHRDNLKVLVDEYRDNIKTQQSLANDIRNKKQSLIAAVDKAKKVKAAIEKASSEFIDHADEIALLQEELDKIVKTKTNLVMEKYHRGILTDMLKDSGIKGAIIKKYIPLFNKQINHYLKIMEADYVFTLDEEFNETIKSRGREDFSYASFSEGEKARIDIALLFTWRDIASIVSGVSISTLILDEVFDGSFDAEGIKGVANIINSMKNTNVFIISHKDHDPQEYGQHLQMKKVGRFTVMV
>ID:CUL03617.1 |[Escherichia phage slur13]||_Escherichia_phage_slur13_.gbk|chromosome segregati..|1641|LN881737(167299):42939-44579:-1 ^InterPro:IPR027417,UniProtKB/TrEMBL:A0A0M7QGC9^ Escherichia phage slur13, complete genome.|neighbours:ID:CUL03616.1(-1),ID:CUL03618.1(-1)|neighbour_genes:hypothetical protein,hypothetical protein|
MSVGGNPIDIQLDKVQKTLITGRNGGGKSTMLEAITFGLFGKPFRDVKKGQLINSTNKKELLVELWMEYDEKKYYIKRGQKPNVFEITVNGTRLNESASSKDFQAEFEQLIGMSYASFKQIVVLGTAGYTPFMGLSTPARRKLVEDLLEVGTLAEMDKLNKALIRELNSQNQVLDVKKDSIIQQIKIYNDNVERQKKLTGDNLTRLQNMYDDLAKEARTLKSEIEEANERLVNIVLDEDPTDAFNKIGQEAVLIKSKIDSYNKVINMYHEGGLCPTCLSQLSSGDKVVSKIKDKVSECTHSFEQLLTHRDNLKVLVDEYRDNIKTQQSLANDIRNKKQSLIAAVDKAKKVKAAIEKASSEFIDHADEIALLQEELDKIVKTKTNLVMEKYHRGILTDMLKDSGIKGAIIKKYIPLFNKQINHYLKIMEADYVFTLDEEFNETIKSRGREDFSYASFSEGEKARIDIALLFTWRDIASIVSGVSISTLILDEVFDGSFDAEGIKGVANIINSMKNTNVFIISHKDHDPQEYGQHLQMKKVGRFTVMV
>ID:YP_009180831.1 |[Escherichia phage slur14]||_Escherichia_phage_slur14_.gbk|chromosome segregati..|1641|NC_028448(167467):141691-143331:-1 ^GeneID:26227997,InterPro:IPR027417,UniProtKB/TrEMBL:A0A0M7QG23^ Escherichia phage slur14, complete genome.|neighbours:ID:YP_009180830.1(-1),ID:YP_009180832.1(-1)|neighbour_genes:hypothetical protein,hypothetical protein|
MSVGGNPIDIQLDKVQKTLITGRNGGGKSTMLEAITFGLFGKPFRDVKKGQLINSTNKKELLVELWMEYDEKKYYIKRGQKPNVFEITVNGTRLNESASSKDFQAEFEQLIGMSYASFKQIVVLGTAGYTPFMGLSTPARRKLVEDLLEVGTLAEMDKLNKALIRELNSQNQVLDVKKDSIIQQIKIYNDNVERQKKLTGENLIRLQNMYDDLAKEARTLKSEIEEANERLVNIVLDEDPTDAFNKIGQEAVLIKSKIDSYNKVINMYHEGGLCPTCLSQLSSGDKVVSKIKDKVSECTHSFEQLSTHRDNLKVLVDEYRDNIKTQQSLANDIRNKKQSLIAAVDKAKKVKAAIEKASSEFIDHADEIALLQEELDKIVKTKTNLVMEKYHRGILTDMLKDSGIKGAIIKKYIPLFNKQINHYLKIMEADYVFTLDEEFNETIKSRGREDFSYASFSEGEKARIDIALLFTWRDIASIVSGVSISTLILDEVFDGSFDAEGIKGVANIINSMKNTNVFIISHKDHDPQEYGQHLQMKKVGRFTVMV
>ID:AVH85890.1 |[Escherichia phage vB_EcoM-G28]||_Escherichia_phage_vB_EcoM-G28.gbk|putative nuclease|1689|MG867727(170121):33493-35181:-1 ^^ Escherichia phage vB_EcoM-G28, complete genome.|neighbours:ID:AVH85889.1(1),ID:AVH85891.1(-1)|neighbour_genes:hypothetical protein,hypothetical protein|
MKSFKLNRVKYKNIMSVGQNGVDIQLDKAQKTLITGRNGGGKSTMLEAITFGLFGKPFRDVKKGQLINSTNKKELLVELWMEYDEKKYYIKRGQKPNVFEITVNGTRLNESASSKDFQAEFEQLIGMSYASFKQIVVLGTAGYTPFMGLSTPARRKLVEDLLEVGTLAEMDKLNKALIRELNSQNQVLDVKKDSIIQQIKIYNDNVERQKKLTGDNLTRLQNMYDDLAKEARTLKSEIEEANERLVNIVLDEDPTDAFNKIGQEAVLIKSKIDSYNKVINMYHEGGLCPTCLSQLSSGDKVVSKIKDKVSECTHSFEQLSTHRDNLKVLVDEYRDNIKTQQSLANDIRNKKQSLITTVDKAKKVKAAIEKASSEFIDHADEIALLQEELDKIVKTKTNLVMEKYHRGILTDMLKDSGIKGAIIKKYIPLFNKQINHYLKIMEADYVFTLDEEFNETIKSRGREDFSYASFSQGEKARIDIALLFTWRDIAEKVSGVKISCLFLDEVYDGAFDAEGIKNVAKILDGLKDTNFFIISHKDHDPQEYGQHIQMEKVGRFSLAKIS
>ID:QDF15081.1 |[Escherichia phage vB_EcoM-Sa45lw]||_Escherichia_phage_vB_EcoM-Sa45lw_.gbk|recombination endonu..|1641|MK977694(167353):31592-33232:-1 ^^ Escherichia phage vB_EcoM-Sa45lw, complete genome.|neighbours:ID:QDF15080.1(-1),ID:QDF15082.1(-1)|neighbour_genes:hypothetical protein,hypothetical protein|
MSVGGNPIDIQLDKVQKTLITGRNGGGKSTMLEAITFGLFGKPFRDVKKGQLINSTNKKELLVELWMEYDEKKYYIKRGQKPNVFEITVNGTRLNESASSKDFQAEFEQLIGMSYASFKQIVVLGTAGYTPFMGLSTPARRKLVEDLLEVGTLAEMDKLNKALIRELNSQNQVLDVKKDSIIQQIKIYNDNVERQKKLTGDNLTRLQNMYDDLAKEARTLKSEIEEANERLVNIVLDEDPTDAFNKIGQEAFLIKSKIDSYNKVINMYHEGGLCPTCLSQLSSGDKVVSKIKDKVSECTHSFEQLSTHRDNLKVLVDEYRDNIKTQQSLANDIRNKKQSLITTVDKAKKVKAAIEKASSEFIDHADEIALLQEELDKIVKTKTNLVMEKYHRGILTDMLKDSGIKGAIIKKYIPLFNKQINHYLKIMEADYVFTLDEEFNETIKSRGREDFSYASFSQGEKARIDIALLFTWRDIAEKVSGVKINTLILDEVFDSATDVEGVKAISTILDSLKNTNVFVISHRDHDPQAYGQHLQMKKVGRFTVMV
>ID:YP_009290324.1 |[Escherichia phage vB_EcoM-UFV13]||_Escherichia_phage_vB_EcoM-UFV13_.gbk|recombination-relate..|1641|NC_031103(165772):31810-33450:-1 ^GeneID:29081120^ Escherichia phage vB_EcoM-UFV13, complete genome.|neighbours:ID:YP_009290323.1(-1),ID:YP_009290325.1(-1)|neighbour_genes:hypothetical protein,hypothetical protein|
MSVGGNPIDIQLDKVQKTLITGRNGGGKSTMLEAITFGLFGKPFRDVKKGQLINSTNKKELLVELWMEYDEKKYYIKRGQKPNVFEITVNGTRLNESASSKDFQAEFEQLIGMSYASFKQIVVLGTAGYTPFMGLSTPARRKLVEDLLEVGTLAEMDKLNKALIRELNSQNQVLDVKKDSIIQQIKIYNDNVERQKKLTGDNLTRLQNMYDDLAKEARTLKSEIEEANERLVNIVLDEDPTDAFNKIGQEAVLIKSKIDSYNKVINMYHEGGLCPTCLSQLSSGDKVVSKIKDKVSECTHSFDQLSTHRDNLKVLVDEYRDNIKTQQSLANDIRNKKQSLITTVDKAKKVKAAIEKASSEFIDHADEIALLQEELDKIVKTKTNLVMEKYHRGILTDMLKDSGIKGAIIKKYIPLFNKQINHYLKIMEADYVFTLDEEFNETIKSRGREDFSYASFSQGEKARIDIALLFTWRDIAEKVSGVKINTLILDEVFDSATDVEGVKAISTILDSLKNTNVFVISHRDHDPQAYGQHLQMKKVGRFTVMV
>ID:AUV60918.1 |[Escherichia phage vB_EcoM-fFiEco06]||_Escherichia_phage_vB_EcoM-fFiEco06_.gbk|recombination-relate..|1647|MG781190(167076):32593-34239:-1 ^^ Escherichia phage vB_EcoM-fFiEco06, complete genome.|neighbours:ID:AUV60917.1(1),ID:AUV60919.1(-1)|neighbour_genes:HNH endonuclease,hypothetical protein|
MSVGGNPIDIQLDKVQKTLITGRNGGGKSTMLEAITFGLFGKPFRDVKKGQLINSTNKKELLVELWMEYDEKKYYIKRGQKPNVFEITVNGTRLNESASSKDFQAEFEQLIGMSYASFKQIVVLGTAGYTPFMGLSTPARRKLVEDLLEVGTLAEMDKLNKALIRELNSQNQVLDVKKDSIIQQIKIYNDNVERQKKLTGDNLTRLQNMYDDLAKEARTLKSEIEEANERLVNIVLDEDPTDAFNKIGQEAVLIKSKIDSYNKVINMYHEGGLCPTCLSQLSSGDKVVSKIKDKVSECTHSFEQLSTHRDNLKVLVDEYRDNIKTQQSLANDIRNKKQSLIAAVDKAKKVKAAIEKASSEFIDHADEIALLQEELDKIVKTKTNLVMEKYHRGILTDMLKDSGIKGAIIKKYIPLFNKQINHYLKIMEADYVFTLDEEFNETIKSRGREDFSYASFSQGEKARIDIALLFTWRDIAEKVSGVKISCLFLDEVYDGAFDAEGIKNVAKILDGLKDTNFFIISHKDHDPQEYGQHIQMEKVGRFSLAKIS
>ID:AUV61191.1 |[Escherichia phage vB_EcoM-fHoEco02]||_Escherichia_phage_vB_EcoM-fHoEco02_.gbk|recombination-relate..|1647|MG781191(167064):32593-34239:-1 ^^ Escherichia phage vB_EcoM-fHoEco02, complete genome.|neighbours:ID:AUV61190.1(1),ID:AUV61192.1(-1)|neighbour_genes:HNH endonuclease,hypothetical protein|
MSVGGNPIDIQLDKVQKTLITGRNGGGKSTMLEAITFGLFGKPFRDVKKGQLINSTNKKELLVELWMEYDEKKYYIKRGQKPNVFEITVNGTRLNESASSKDFQAEFEQLIGMSYASFKQIVVLGTAGYTPFMGLSTPARRKLVEDLLEVGTLAEMDKLNKALIRELNSQNQVLDVKKDSIIQQIKIYNDNVERQKKLTGDNLTRLQNMYDDLAKEARTLKSEIEEANERLVNIVLDEDPTDAFNKIGQEAVLIKSKIDSYNKVINMYHEGGLCPTCLSQLSSGDKVVSKIKDKVSECTHSFEQLSTHRDNLKVLVDEYRDNIKTQQSLANDIRNKKQSLIAAVDKAKKVKAAIEKASSEFIDHADEIALLQEELDKIVKTKTNLVMEKYHRGILTDMLKDSGIKGAIIKKYIPLFNKQINHYLKIMEADYVFTLDEEFNETIKSRGREDFSYASFSQGEKARIDIALLFTWRDIAEKVSGVKISCLFLDEVYDGAFDAEGIKNVAKILDGLKDTNFFIISHKDHDPQEYGQHIQMEKVGRFSLAKIS
>ID:AYP69734.1 |[Escherichia phage vB_EcoM_DalCa]||_Escherichia_phage_vB_EcoM_DalCa_.gbk|recombination endonu..|1641|MH992510(166040):31628-33268:-1 ^^ Escherichia phage vB_EcoM_DalCa, complete genome.|neighbours:ID:AYP69955.1(-1),ID:AYP69937.1(-1)|neighbour_genes:hypothetical protein,hypothetical protein|
MSVGGNPIDIQLDKVQKTLITGRNGGGKSTMLEAITFGLFGKPFRDVKKGQLINSTNKKELLVELWMEYDEKKYYIKRGQKPNVFEITVNGTRLNESASSKDFQAEFEQLIGMSYASFKQIVVLGTAGYTPFMGLSTPARRKLVEDLLEVGTLAEMDKLNKALIRELNSQNQVLDVKKDSIIQQIKIYNDNVERQKKLSGDNLTRLQNMYDDLAKEARTLKSEIEEANERLVNIVLDEDPTDAFNKIGQEAFLIKSKIDSYNKVINMYHEGGLCPTCLSQLSSGDKVVSKIKDKVSECTHSFEQLSTHRDNLKVLVDEYRDNIKTQQSLANDIRNKKQSLITTVDKAKKVKAAIEKASSEFIDHADEIALLQEELDKIVKTKTNLVMEKYHRGILTDMLKDSGIKGAIIKKYIPLFNKQINHYLKIMEADYVFTLDEEFNETIKSRGREDFSYASFSEGEKARIDIALLFTWRDIASIVSGVSISTLILDEVFDGSFDAEGIKGVANIINSMKNTNVFIISHKDHDPQEYGQHLQMKKVGRFTIMV
>ID:QBO63573.1 |[Escherichia phage vB_EcoM_G10400]||_Escherichia_phage_vB_EcoM_G10400.gbk|putative endonucleas..|1641|MK327937(170182):32443-34083:-1 ^^ Escherichia phage vB_EcoM_G10400, complete genome.|neighbours:ID:QBO63572.1(-1),ID:QBO63574.1(-1)|neighbour_genes:hypothetical protein,hypothetical protein|
MSVGGNPIDIQLDKVQKTLITGRNGGGKSTMLEAITFGLFGKPFRDVKKGQLINSTNKKELLVELWMEYDEKKYYIKRGQKPNVFEITVNGTRLNESASSKDFQAEFEQLIGMSYASFKQIVVLGTAGYTPFMGLSTPARRKLVEDLLEVGTLAEMDKLNKALIRELNSQNQVLDVKKDSIIQQIKIYNDNVERQKKLTGDNLTRLQNMYDDLAKEARTLKSEIEEANERLVNIVLDEDPTDAFNKIGQEAVLIKSKIDSYNKVINMYHEGGLCPTCLSQLSSGDKVVSKIKDKVSECTHSFEQLSTHRDNLKVLVDEYRDNIKTQQSLANDIRNKKQSLITTVDKAKKVKAAIEKASSEFIDHADEIALLQEELDKIVKTKTNLVMEKYHRGILTDMLKDSGIKGAIIKKYIPLFNKQINHYLKIMEADYVFTLDEEFNETIKSRGREDFSYASFSEGEKARIDIALLFTWRDIASIVSGVSISTLILDEVFDGSFDAEGIKGVANIINSMKNTNVFIISHKDHDPQEYGQHLQMKKVGRFTVMV
>ID:QBO62191.1 |[Escherichia phage vB_EcoM_G2248]||_Escherichia_phage_vB_EcoM_G2248.gbk|putative endonucleas..|1683|MK327932(170678):22999-24681:-1 ^^ Escherichia phage vB_EcoM_G2248, complete genome.|neighbours:ID:QBO62190.1(-1),ID:QBO62192.1(-1)|neighbour_genes:hypothetical protein,hypothetical protein|
MAKLNFKTLRYQNIMSVGAEPVEIQLDGFKKTLITGVNGAGKSTMIEALCFVLFGKPFRSIKKGQLINSVNKKKLLVEVWFELDGKEFYIKRGQKPEVFEVHRDGQKIDESASTKDFQEYFEGIIGMNLASFKQIVVLGTAGYVPFMSLPAAGRRKLVEDLLDIATLGEMDKLNKAYVREITQNIQMQEMKANHVQQQINTHKKYIEDASKASAENIQRLQNMYDKEVESAKAFKAEETRLTDELLAVVMPEDPSAALAKINTAIAQIGAQIQNFDRVIHMHEKGGICPTCTQPIIQGNDQAVREQKAQAEHKLSLIDEKRVEYAEKANSFQTAQTKVLEIKRAIESQRANLTASVGRAKQIQKAMQELQKERVDNSEELAKLEHELVEITNEKSKLVLEKYHRGFVTEMLKDSGVKASIVKKYIPYFNDRIAYYLDIMEADYIFTLDEEFNETIKSRGRESFSYTSFSQGEKARIDLAMLFTWRDVAGKVSGTNISLLVLDEIYDGATDVQGVKALDSIIDKLDDNVYIISHRDHNPDDFSRHLKMVKRGRFTEMNVNI
> |[Tevenvirinae Escherichia_phage_vB_EcoM_G2285]||_Escherichia_phage_vB_EcoM_G2285.gb|Phage recombination-..|1689|MK327933.1(166675):38748-40436:-1 ^RAST2:fig|1198136.60.peg.65^ Tevenvirinae Escherichia_phage_vB_EcoM_G2285|neighbours:(1),(-1)|neighbour_genes:Phage-associated hom..,Phage protein|
MKTFKLNRVRYKNIMSVGQNFIDIQLDKVQKTLITGKNGGGKSTMLEAITFGLFGKPFRDVKKGQIINSTNKKELLVELWMEFDDKKYFIRRGQKPNIFEISVDGVRLDESASSRDFQEEFERSIGMSYASFKQIVVLGTAGYTPFMALSTPARRKLVEDLLEVGTLAEMDKINKSQVRELNSQGQVLDAKKDGVIQQIKIYNENIERQKKLSGDNVARLQNMYDDLAKEARSLKAEIEEANERLLNIVLDEDPTEAFNKIGQEAFLIKSKIDSYNKVIKMYHDGGTCPTCASQLHQGDPIVSKITDKLHECNHSFEQLTCHRDNLSVLVDEYRANVKTKQDLASDIRTKKQAMIATIDKAKKVKAAIEQASAEFIDHADEIALLQKELDKIIKTKSDIVLEKYHRGIITDMLKDSGIKGAIIKKYVPLFNKQINHYLKIMEADYVFSIDEEFNESIKSRGREEFSYASFSQGEKARIDIALLFTWRDIAEKVSGVRINTLIMDEVMDSATDSEGIKAISTILNSLTDANVFIISHRDHDPQAYGQHLQMSKVGRFTVMKAS
> |[Tevenvirinae _Escherichia_phage_vB_EcoM_G2469]||_Escherichia_phage_vB_EcoM_G2469.gb|Phage recombination-..|1647|MK327934.1(170452):37405-39051:-1 ^RAST2:fig|1198136.90.peg.61^ Tevenvirinae _Escherichia_phage_vB_EcoM_G2469|neighbours:(1),(-1)|neighbour_genes:Phage-associated hom..,hypothetical protein|
MSVGQNFIDIQLDKVQKTLITGKNGGGKSTMLEAITFGLFGKPFRDVKKGQIINSTNKKELLVELWMEFDDKKYFIRRGQKPNIFEISVDGVRLDESASSRDFQEEFERSIGMSYASFKQIVVLGTAGYTPFMALSTPARRKLVEDLLEVGTLAEMDKINKSQVRELNSQGQVLDAKKDGVIQQIKIYNENIERQKKLSGDNVARLQNMYDDLAKEARSLKAEIEEANERLLNIVLDEDPTEAFNKIGQEAFLIKSKIDSYNKVIKMYHDGGTCPTCASQLHQGDPIVSKITDKLHECNHSFEQLTCHRDNLSVLVDEYRANVKTKQDIASDIRTKKQAMIATIDKAKKVKAAIEQASAEFIDHADEIALLQKELDKIIKTKSDIVLEKYHRGIITDMLKDSGIKGAIIKKYVPLFNKQINHYLKIMEADYVFSIDEEFNESIKSRGREEFSYASFSQGEKARIDIALLFTWRDIAEKVSGVRINTLIMDEVMDSATDSEGIKAISTILNSLTDANVFIISHRDHDPQAYGQHLQMSKVGRFTVMKAS
> |[Tevenvirinae Escherichia_phage_vB_EcoM_G2494]||_Escherichia_phage_vB_EcoM_G2494.gb|Phage recombination-..|1683|MK327935.1(168327):23936-25618:-1 ^RAST2:fig|1198136.61.peg.38^ Tevenvirinae Escherichia_phage_vB_EcoM_G2494|neighbours:(-1),(-1)|neighbour_genes:Phage RNA polymerase..,hypothetical protein|
MAKLNFKTLRYQNIMSVGAEPVEIQLDGFKKTLITGVNGAGKSTMIEALCFVLFGKPFRSIKKGQLINSVNKKKLLVEVWFELDGKEFYIKRGQKPEVFEVHRDGQKIDESASTKDFQEYFEGIIGMNLASFKQIVVLGTAGYVPFMSLPAAGRRKLVEDLLDIATLGEMDKLNKAYVREITQNIQMQEMKANHVQQQINTHKKYIEDASKASAENLQRLQNMYDKEVESAKAFKAEETRLTDELLAVVMPEDPSAALAKINTAIAQIGAQIQNFDRVIHMHEKGGICPTCTQPIIQGNDQAVREQKAQAEHKLSLIDEKRVEYAEKANSFQTAQTKVLEIKRAIESQRANLTASVGRAKQIQKAIQELQKERVDNSEELAKLEHELVEITNEKSKLVLEKYHRGFVTEMLKDSGVKASIVKKYIPYFNDRIAYYLDIMEADYIFTLDEEFNETIKSRGRESFSYTSFSQGEKARIDLAMLFTWRDVAGKVSGTNISLLVLDEIYDGATDVQGVKALDSIIDKLDDNVYIISHRDHNPDDFSRHLKMVKRGRFTEMNVNI
>ID:QBO65467.1 |[Escherichia phage vB_EcoM_G2540-3]||_Escherichia_phage_vB_EcoM_G2540-3_.gbk|putative nuclease|1683|MK327944(168654):32729-34411:-1 ^^ Escherichia phage vB_EcoM_G2540-3, complete genome.|neighbours:ID:QBO65466.1(-1),ID:QBO65468.1(-1)|neighbour_genes:hypothetical protein,hypothetical protein|
MKSFKLNRVKYKNIMSVGQNGVDIQLDKAQKTLITGRNGGGKSTMLEAITFGLFGKPFRDVKKGQLINSTNKKELLVELWMEYDEKKYYIKRGQKPNVFEITVNGTRLNESASSKDFQAEFEQLIGMSYTSFKQIVVLGTAGYTPFMGLSTPARRKLVEDLLEVGTLAEMDKLNKALIRELNSQNQVLDVKKDSIIQQIKIYNDNVERQKKLTGDNLTRLQNMYDDLAKEARTLKSEIEEANERLVNIVLDEDPTDAFNKIGQEAVLIKSKIDSYNKVINMYHEGGLCPTCLSQLSSGDKVVSKIKDKISECTHSFEQLSTHRDNLKVLVDEYRDNIKTQQTLANDIRNKKQSLITTVDKAKKVKAAIEKASSEFIDHADEIALLQEELDKIVKTKTNLVMEKYHRGILTDMLKDSGIKGAIIKKYIPLFNKQINHYLKIMEADYVFTLDEEFNETIKSRGREDFSYASFSEGEKARIDIALLFTWRDIASIVSGVSISTLILDEVFDGSFDAEGIKGVANIINSMKNTNVFIISHKDHDPQEYGQHLQMKKVGRFTVMV
> |[Tevenvirinae _Escherichia_phage_vB_EcoM_G2540]||_Escherichia_phage_vB_EcoM_G2540.gb|Phage recombination-..|1647|MK327936.1(168886):33824-35470:-1 ^RAST2:fig|1198136.92.peg.64^ Tevenvirinae _Escherichia_phage_vB_EcoM_G2540|neighbours:(1),(-1)|neighbour_genes:Phage-associated hom..,Phage protein|
MSVGGNPIDIQLDKVQKTLITGRNGGGKSTMLEAITFGLFGKPFRDVKKGQLINSTNKKELLVELWMEYDEKKYYIKRGQKPNVFEITVNGTRLNESASSKDFQAEFEQLIGMSYASFKQIVVLGTAGYTPFMGLSTPARRKLVEDLLEVGTLAEMDKLNKALIRELNSQNQVLDVKKDSIIQQIKIYNDNVERQKKLTGDNLTRLQNMYDDLAKEARTLKSEIEEANERLVNIVLDEDPTDAFNKIGQEAVLIKSKIDSYNKVINMYHEGGLCPTCLSQLSSGDKVVSKIKDKVSECTHSFEQLSTHRDNLKVLVDEYRDNIKTQQSLANDIRNKKQSLITTVDKAKKVKAAIEKASSEFIDHADEIALLQEELDKIVKTKTNLVMEKYHRGILTDMLKDSGIKGAIIKKYIPLFNKQINHYLKIMEADYVFTLDEEFNETIKSRGREDFSYASFSQGEKARIDIALLFTWRDIAEKVSGVKISCLFLDEVYDGAFDAEGIKNVAKILDGLKDTNFFIISHKDHDPQEYGQHIQMEKVGRFSLAKIS
>ID:QBO64376.1 |[Escherichia phage vB_EcoM_G29]||_Escherichia_phage_vB_EcoM_G29_.gbk|putative endonucleas..|1641|MK327940(168241):32204-33844:-1 ^^ Escherichia phage vB_EcoM_G29, complete genome.|neighbours:ID:QBO64375.1(-1),ID:QBO64377.1(-1)|neighbour_genes:hypothetical protein,hypothetical protein|
MSVGGNPIDIQLDKVQKTLITGRNGGGKSTMLEAITFGLFGKPFRDVKKGQLINSTNKKELLVELWMEYDEKKYYIKRGQKPNVFEITVNGTRLNESASSKDFQAEFEQLIGMSYASFKQIVVLGTAGYTPFMGLSTPARRKLVEDLLEVGTLAEMDKLNKALIRELNSQNQVLDVKKDSIIQQIKIYNDNVERQKKLTGDNLTRLQNMYDDLAKEARTLKSEIEEANERLVNIVLDEDPTDAFNKIGQEAVLIKSKIDSYNKVINMYHEGGLCPTCLSQLSSGDKVVSKIKDKVSECTHSFEQLSTHRDNLKVLVDEYRDNIKTQQSLANDIRNKKQSLITTVDKAKKVKAAIEKASSEFIDHADEIALLQEELDKIVKTKTNLVMEKYHRGILTDMLKDSGIKGAIIKKYIPLFNKQINHYLKIMEADYVFTLDEEFNETIKSRGREDFSYASFSQGEKARIDIALLFTWRDIAEKVSGVKINTLILDEVFDSATDVEGVKAISTILDSLKNTNVFVISHRDHDPQAYGQHLQMKKVGRFTVMV
> |[Tevenvirinae _Escherichia_phage_vB_EcoM_G37-3]||_Escherichia_phage_vB_EcoM_G37-3.gb|Phage recombination-..|1683|MK327941.1(167832):23898-25580:-1 ^RAST2:fig|1198136.91.peg.38^ Tevenvirinae _Escherichia_phage_vB_EcoM_G37-3|neighbours:(-1),(-1)|neighbour_genes:Phage protein,hypothetical protein|
MAKLNFKTLRYQNIMSVGAEPVEIQLDGFKKTLITGVNGAGKSTMIEALCFVLFGKPFRSIKKGQLINSVNKKKLLVEVWFELDGKEFYIKRGQKPEVFEVHRDGQKIDESASTKDFQEYFEGIIGMNLASFKQIVVLGTAGYVPFMSLPAAGRRKLVEDLLDIATLGEMDKLNKAYVREITQNIQMQEMKANHVQQQINTHKKYIEDASKASAENIQRLQNMYDKEVESAKAFKAEETRLTDELLAVVMPEDPSAALAKINTAIAQIGAQIQNFDRVIHMHEKGGICPTCTQPIIQGNDQAVREQKAQAEHKLSLIDEKRVEYAEKANSFQTAQTKVLEIKRAIESQRANLTASVGRAKQIQKAIQELQKERVDNSEELAKLEHELVEITNEKSKLVLEKYHRGFVTEMLKDSGVKASIVKKYIPYFNDRIAYYLDIMEADYIFTLDEEFNETIKSRGRESFSYTSFSQGEKARIDLAMLFTWRDVAGKVSGTNISLLVLDEIYDGATDVQGVKALDSIIDKLDDNVYIISHRDHNPDDFSRHLKMVKRGRFTEMNVNI
> |[Tevenvirinae _Escherichia_phage_vB_EcoM_GG4498]||_Escherichia_phage_vB_EcoM_G4498.gb|Phage recombination-..|1647|MK327939.1(167826):32985-34631:-1 ^RAST2:fig|1198136.93.peg.59^ Tevenvirinae _Escherichia_phage_vB_EcoM_GG4498|neighbours:(1),(-1)|neighbour_genes:Phage-associated hom..,Phage protein|
MSVGGNPIDIQLDKVQKTLITGRNGGGKSTMLEAITFGLFGKPFRDVKKGQLINSTNKKELLVELWMEYDEKKYYIKRGQKPNVFEITVNGTRLNESASSKDFQAEFEQLIGMSYASFKQIVVLGTAGYTPFMGLSTPARRKLVEDLLEVGTLAEMDKLNKALIRELNSQNQVLDVKKDSIIQQIKIYNDNVERQKKLTGDNLTRLQNMYDDLAKEARTLKSEIEEANERLVNIVLDEDPTDAFNKIGQEAVLIKSKIDSYNKVINMYHEGGLCPTCLSQLSSGDKVVSKIKDKVSECTHSFEQLSTHRDNLKVLVDEYRDNIKTQQSLANDIRNKKQSLITTVDKAKKVKAAIEKASSEFIDHADEIALLQEELDKIVKTKTNLVMEKYHRGILTDMLKDSGIKGAIIKKYIPLFNKQINHYLKIMEADYVFTLDEEFNETIKSRGREDFSYASFSQGEKARIDIALLFTWRDIAEKVSGVKISCLFLDEVYDGAFDAEGIKNVAKILDGLKDTNFFIISHKDHDPQEYGQHIQMEKVGRFSLAKIS
>ID:QBO65746.1 |[Escherichia phage vB_EcoM_G4500]||_Escherichia_phage_vB_EcoM_G4500_.gbk|putative nuclease|1641|MK327945(168363):32204-33844:-1 ^^ Escherichia phage vB_EcoM_G4500, complete genome.|neighbours:ID:QBO65745.1(-1),ID:QBO65747.1(-1)|neighbour_genes:hypothetical protein,hypothetical protein|
MSVGGNPIDIQLDKVQKTLITGRNGGGKSTMLEAITFGLFGKPFRDVKKGQLINSTNKKELLVELWMEYDEKKYYIKRGQKPNVFEITVNGTRLNESASSKDFQAEFEQLIGMSYASFKQIVVLGTAGYTPFMGLSTPARRKLVEDLLEVGTLAEMDKLNKALIRELNSQNQVLDVKKDSIIQQIKIYNDNVERQKKLTGDNLTRLQNMYDDLAKEARTLKSEIEEANERLVNIVLDEDPTDAFNKIGQEAVLIKSKIDSYNKVINMYHEGGLCPTCLSQLSSGDKVVSKIKDKVSECTHSFEQLSTHRDNLKVLVDEYRDNIKTQQSLANDIRNKKQSLITTVDKAKKVKAAIEKASSEFIDHADEIALLQEELDKIVKTKTNLVMEKYHRGILTDMLKDSGIKGAIIKKYIPLFNKQINHYLKIMEADYVFTLDEEFNETIKSRGREDFSYASFSQGEKARIDIALLFTWRDIAEKVSGVKINTLILDEVFDSATDVEGVKAISTILDSLKNTNVFVISHRDHDPQAYGQHLQMKKVGRFTVMV
>ID:QBO66023.1 |[Escherichia phage vB_EcoM_G4507]||_Escherichia_phage_vB_EcoM_G4507_.gbk|putative nuclease|1641|MK327946(168828):31653-33293:-1 ^^ Escherichia phage vB_EcoM_G4507, complete genome.|neighbours:ID:QBO66022.1(-1),ID:QBO66024.1(-1)|neighbour_genes:hypothetical protein,hypothetical protein|
MSVGGNPIDIQLDKVQKTLITGRNGGGKSTMLEAITFGLFGKPFRDVKKGQLINSTNKKELLVELWMEYDEKKYYIKRGQKPNVFEITVNGTRLNESASSKDFQAEFEQLIGMSYASFKQIVVLGTAGYTPFMGLSTPARRKLVEDLLEVGTLAEMDKLNKALIRELNSQNQVLDVKKDSIIQQIKIYNDNVERQKKLTGDNLTRLQNMYDDLAKEARTLKSEIEEANERLVNIVLDEDPTDAFNKIGQEAVLIKSKIDSYNKVINMYHEGGLCPTCLSQLSSGDKVVSKIKDKVSECTHSFEQLSTHRDNLKVLVDEYRDNIKTQQSLANDIRNKKQSLITTVDKAKKVKAAIEKASSEFIDHADEIALLQEELDKIVKTKTNLVMEKYHRGILTDMLKDSGIKGAIIKKYIPLFNKQINHYLKIMEADYVFTLDEEFNETIKSRGREDFSYASFSEGEKARIDIALLFTWRDIASIVSGVSISTLILDEVFDGSFDAEGIKGVANIINSMKNTNVFIISHKDHDPQEYGQHLQMKKVGRFTVMV
>ID:QBO64929.1 |[Escherichia phage vB_EcoM_G50]||_Escherichia_phage_vB_EcoM_G50_.gbk|putative endonucleas..|1641|MK327942(167728):32174-33814:-1 ^^ Escherichia phage vB_EcoM_G50, complete genome.|neighbours:ID:QBO64928.1(-1),ID:QBO64930.1(-1)|neighbour_genes:hypothetical protein,hypothetical protein|
MSVGGNPIDIQLDKVQKTLITGRNGGGKSTMLEAITFGLFGKPFRDVKKGQLINSTNKKELLVELWMEYDEKKYYIKRGQKPNVFEITVNGTRLNESASSKDFQAEFEQLIGMSYASFKQIVVLGTAGYTPFMGLSTPARRKLVEDLLEVGTLAEMDKLNKALIRELNSQNQVLDVKKDSIIQQIKIYNDNVERQKKLTGDNLTRLQNMYDDLAKEARTLKSEIEEANERLVNIVLDEDPTDAFNKIGQEAVLIKSKIDSYNKVINMYHEGGLCPTCLSQLSSGDKVVSKIKDKVSECTHSFEQLSTHRDNLKVLVDEYRDNIKTQQSLANDIRNKKQSLITTVDKAKKVKAAIEKASSEFIDHADEIALLQEELDKIVKTKTNLVMEKYHRGILTDMLKDSGIKGAIIKKYIPLFNKQINHYLKIMEADYVFTLDEEFNETIKSRGREDFSYASFSQGEKARIDIALLFTWRDIAEKVSGVKINTLILDEVFDSATDVEGVKAISTILDSLKNTNVFVISHRDHDPQAYGQHLQMKKVGRFTVMV
> |[Tevenvirinae _Escherichia_phage_vB_EcoM_G5211]||_Escherichia_phage_vB_EcoM_G5211.gb|Phage recombination-..|1683|MK327947.1(164278):24671-26353:-1 ^RAST2:fig|1198136.94.peg.40^ Tevenvirinae _Escherichia_phage_vB_EcoM_G5211|neighbours:(-1),(-1)|neighbour_genes:Phage protein,hypothetical protein|
MAKLNFKTLRYQNIMSVGAEPVEIQLDGFKKTLITGVNGAGKSTMIEALCFVLFGKPFRSIKKGQLINSVNKKKLLVEVWFELDGKEFYIKRGQKPEVFEVHRDGQKIDESASTKDFQEYFEGIIGMNLASFKQIVVLGTAGYVPFMSLPAAGRRKLVEDLLDIATLGEMDKLNKAYVREITQNIQMQEMKANHVQQQINTHKKYIEDASKASAENLQRLQNMYDKEVESAKAFKAEETRLTDELLAVVMPEDPSAALAKINTAIAQIGAQIQNFDRVIHMHEKGGICPTCTQPIIQGNDQAVREQKAQAEHKLSLIDEKRVEYAEKANSFQAAQTKVLEIKRAIESQRANLTASVGRAKQIQKAIQELQKERVDNSEELAKLEHELVEITNEKSKLVLEKYHRGFVTEMLKDSGVKASIVKKYIPYFNDRIAYYLDIMEADYIFTLDEEFNETIKSRGRESFSYTSFSQGEKARIDLAMLFTWRDVAGKVSGTNISLLVLDEIYDGATDVQGVKALDSIIDKLDDNVYIISHRDHNPDDFSRHLKMVKRGRFTEMNVNI
>ID:QBO65198.1 |[Escherichia phage vB_EcoM_G53]||_Escherichia_phage_vB_EcoM_G53_.gbk|putative endonucleas..|1689|MK327943(167834):36677-38365:-1 ^^ Escherichia phage vB_EcoM_G53, complete genome.|neighbours:ID:QBO65197.1(-1),ID:QBO65199.1(-1)|neighbour_genes:hypothetical protein,hypothetical protein|
MKSFKLNRVRYQNIMSVGGNPIDIQLDKVQKTLITGKNGGGKSTMLEAITFGLFGKPFRDVKKGQIINSTNKKELLVELWMEFDDKKYFIRRGQKPNIFEISVDGVRLDESASSRDFQEEFERSIGMSYASFKQIVVLGTAGYTPFMALSTPARRKLVEDLLEVGTLAEMDKINKSQVRELNSQGQVLDAKKDGIIQQIKIYNENIERQKKLSGDNVARLQNMYDDLAKEARSLKAEIEEANERLLNIVLDEDPTEAFNKIGQEAFLIKSKIDSYNKVIKMYHDGGTCPTCASQLHQGDPIVSKITDKLHECNHSFEQLTCHRDNLSVLVDEYRANVKTKQDLASDIRTKKQAMIATIDKAKKVKAAIEQASAEFIDHADEIALLQKELDKIIKTKSDIVLEKYHRGIITDMLKDSGIKGAIIKKYVPLFNKQINHYLKIMEADYVFSIDEEFNESIKSRGREDFSYASFSQGEKARIDIALLFTWRDIAEKVSGVKINTLILDEVFDGAVDSEAVKAIDTILGSLQNTNVFIISHRDHDPQRYGQHLQMSKVGRFTVMTVS
>ID:QBQ79940.1 |[Escherichia phage vB_EcoM_G8]||_Escherichia_phage_vB_EcoM_G8_.gbk|putative nuclease|1683|MK373787(169650):31681-33363:-1 ^^ Escherichia phage vB_EcoM_G8, complete genome.|neighbours:ID:QBQ79939.1(-1),ID:QBQ79941.1(-1)|neighbour_genes:hypothetical protein,hypothetical protein|
MKNFKLNRVKYKNIMSVGQNGIDIQLDKVQKTLITGRNGGGKSTMLEAITFGLFGKPFRDVKKGQLINSTNKKELLVELWMEYDEKKYYIKRGQKPNVFEITVNGTRLNESASSKDFQAEFEQLIGMSYASFKQIVVLGTAGYTPFMGLSTPARRKLVEDLLEVGTLAEMDKLNKALIRELNSQNQVLDVKKDSIIQQIKIYNDNVERQKKLTGDNLTRLQNMYDDLAKEARTLKSEIEEANERLVNIVLDEDPTDAFNKIGQEAVLIKSKIDSYNKVINMYHEGGLCPTCLSQLSSGDKVVSKIKDKVSECTHSFEQLSTHRDNLKVLVDEYRDNIKTQQSLANDIRNKKQSLIAAVDKAKKVKAAIEKASSEFIDHADEIALLQEELDKIVKTKTNLVMEKYHRGILTDMLKDSGIKGAIIKKYIPLFNKQINHYLKIMEADYVFTLDEEFNETIKSRGREDFSYASFSEGEKARIDIALLFTWRDIASIVSGVSISTLILDEVFDGSFDAEGIKGVANIINSMKNTNVFIISHKDHDPQEYGQHLQMKKVGRFTVMV
>ID:QBQ77840.1 |[Escherichia phage vB_EcoM_G9062]||_Escherichia_phage_vB_EcoM_G9062_.gbk|putative nuclease|1641|MK373779(168670):32694-34334:-1 ^^ Escherichia phage vB_EcoM_G9062, complete genome.|neighbours:ID:QBQ77839.1(-1),ID:QBQ77841.1(-1)|neighbour_genes:hypothetical protein,hypothetical protein|
MSVGGNPIDIQLDKVQKTLITGRNGGGKSTMLEAITFGLFGKPFRDVKKGQLINSTNKKELLVELWMEYDEKKYYIKRGQKPNVFEITVNGTRLNESASSKDFQAEFEQLIGMSYASFKQIVVLGTAGYTPFMGLSTPARRKLVEDLLEVGTLAEMDKLNKALIRELNSQNQVLDVKKDSIIQQIKIYNDNVERQKKLTGDNLTRLQNMYDDLAKEARTLKSEIEEANERLVNIVLDEDPTDAFNKIGQEAVLIKSKIDSYNKVINMYHEGGLCPTCLSQLSSGDKVVSKIKDKVSECTHSFEQLSTHRDNLKVLVDEYRDNIKTQQSLANDIRNKKQSLIAAVDKAKKVKAAIEKASSEFIDHADEIALLQEELDKIVKTKTNLVMEKYHRGILTDMLKDSGIKGAIIKKYIPLFNKQINHYLKIMEADYVFTLDEEFNETIKSRGREDFSYASFSQGEKARIDIALLFTWRDIAEKVSGVKINTLILDEVFDSATDVEGVKAISTILDSLKNTNVFVISHRDHDPQAYGQHLQMKKVGRFTVMV
>ID:AXC33993.1 |[Escherichia phage vB_EcoM_JB75]||_Escherichia_phage_vB_EcoM_JB75_.gbk|recombination endonu..|1641|MH355584(167208):133475-135115:1 ^^ Escherichia phage vB_EcoM_JB75, complete genome.|neighbours:ID:AXC34202.1(1),ID:AXC34220.1(1)|neighbour_genes:hypothetical protein,hypothetical protein|
MSVGGNPIDIQLDKVQKTLITGRNGGGKSTMLEAITFGLFGKPFRDVKKGQLINSTNKKELLVELWMEYDEKKYYIKRGQKPNVFEITVNGTRLNESASSKDFQAEFEQLIGMSYASFKQIVVLGTAGYTPFMGLSTPARRKLVEDLLEVGTLAEMDKLNKALIRELNSQNQVLDVKKDSIIQQIKIYNDNVERQKKLTGDNLTRLQNMYDDLAKEARTLKSEIEEANERLVNIVLDEDPTDAFNKIGQEAVLIKSKIDSYNKVINMYHEGGLCPTCLSQLSSGDKVVSKIKDKVSECTHSFEQLSTHHDNLKVLVDEYRDNIKTQQSLANDIRNKKQSLIAAVDKAKKVKAAIEKASSEFIDHADEIALLQEELDKIVKTKTNLVMEKYHRGILTDMLKDSGIKGAIIKKYIPLFNKQINHYLKIMEADYVFTLDEEFNETIKSRGREDFSYASFSQGEKARIDIALLFTWRDIAEKVSGVKINTLILDEVFDSATDVEGVKAISTILDSLKNTNVFVISHRDHDPQAYGQHLQMKKVGRFTVMV
>ID:YP_009037446.1 |[Escherichia phage vB_EcoM_JS09]||_Escherichia_phage_vB_EcoM_JS09_.gbk|endonuclease subunit|1689|NC_024124(169148):132982-134670:1 ^GeneID:19524848^ Escherichia phage vB_EcoM_JS09, complete genome.|neighbours:ID:YP_009037445.1(1),ID:YP_009037447.1(1)|neighbour_genes:hypothetical protein,hypothetical protein|
MKSFKLNRVRYQNIMSVGGNPIDIQLDKVQKTLITGKNGGGKSTMLEAITFGLFGKPFRDVKKGQIINSTNKKELLVELWMEFDGKKYFIKRGQKPNIFEISVDGVRLDESASSRDFQEEFERSIGMSYASFKQIVVLGTAGYTPFMALSTPARRKLVEDLLEVGTLAEMDKINKSQVRELNSQGQVLDAKKDGVIQQIKIYNENIERQKKLSGDNVARLQNMYDDLAKEARSLKAEIEEANERLLNIVLDEDPTEAFNKIGQEAFLIKSKIDSYNKVIKMYHDGGTCPTCASQLHQGDPIVSKITDKLHECNHSFEQLTCHRDNLSVLVDEYRANVKTKQDLASDIRTKKQAMIATIDKAKKVKAAIEQASAEFIDHADEIALLQKELDKIIKTKSDIVLEKYHRGIITDMLKDSGIKGAIIKKYVPLFNKQINYYLKIMEADYVFSIDEEFNESIKSRGREDFSYASFSQGEKARIDIALLFTWRDIAEKVSGVKINTLILDEVFDGAVDSEAVKAIDTILGSLQNTNVFIISHRDHDPQRYGQHLQMSKVGRFTVMTVS
>ID:QBQ78341.1 |[Escherichia phage vB_EcoM_KAW1E185]||_Escherichia_phage_vB_EcoM_KAW1E185_.gbk|putative nuclease|1641|MK373781(164987):31779-33419:-1 ^^ Escherichia phage vB_EcoM_KAW1E185, complete genome.|neighbours:ID:QBQ78340.1(-1),ID:QBQ78342.1(-1)|neighbour_genes:hypothetical protein,hypothetical protein|
MSVGGNPIDIQLDKVQKTLITGRNGGGKSTMLEAITFGLFGKPFRDVKKGQLINSTNKKELLVELWMEYDEKKYYIKRGQKPNVFEITVNGTRLNESASSKDFQAEFEQLIGMSYASFKQIVVLGTAGYTPFMGLSTPARRKLVEDLLEVGTLAEMDKLNKALIRELNSQNQVLDVKKDSIIQQIKIYNDNVERQKKLTGDNLTRLQNMYDDLAKEARTLKSEIEEANERLVNIVLDEDPTDAFNKIGQEAVLIKSKIDSYNKVINMYHEGGLCPTCLSQLSSGDKVVSKIKDKVSECTHSFEQLSTHRDNLKVLVDEYRDNIKTQQSLANDIRNKKQSLITTVDKAKKVKAAIEKASSEFIDHADEIALLQEELDKIVKTKTNLVMEKYHRGILTDMLKDSGIKGAIIKKYIPLFNKQINYYLKIMEADYVFTLDEEFNETIKSRGREDFSYASFSQGEKARIDIALLFTWRDIAEKVSGVKINTLILDEVFDSATDVEGVKAISTILDSLKNTNVFVISHRDHDPQAYGQHLQMKKVGRFTVMV
> |[Tevenvirinae Escherichia_phage_vB_EcoM_KAW3E185]||_Escherichia_phage_vB_EcoM_KAW3E185.gb|Phage recombination-..|1689|MK373782.1(170187):37020-38708:-1 ^RAST2:fig|1198136.54.peg.61^ Tevenvirinae Escherichia_phage_vB_EcoM_KAW3E185|neighbours:(-1),(-1)|neighbour_genes:Phage protein,Phage protein|
MKSFKLNRVRYQNIMSVGGNPIDIQLDKVQKTLITGKNGGGKSTMLEAITFGLFGKPFRDVKKGQIINSTNKKELLVELWMEFDDKKYFIRRGQKPNIFEISVDGVRLDESASSRDFQEEFERSIGMSYASFKQIVVLGTAGYTPFMALSTPARRKLVEDLLEVGTLAEMDKINKSQVRELNSQGQVLDAKKDGVIQQIKIYNENIERQKKLSGDNVARLQNMYDDLAKEARSLKAEIEEANERLLNIVLDEDPTEAFNKIGQEAFLIKSKIDSYNKVIKMYHDGGTCPTCASQLHQGDPIVSKITDKLHECNHSFEQLTCHRDNLSVLVDEYRANVKTKQDLASDIRTKKQAMIATIDKAKKVKAAIEQASAEFIDHADEIALLQKELDKIIKTKSDIVLEKYHRGIITDMLKDSGIKGAIIKKYVPLFNKQINHYLKIMEADYVFSIDEEFNESIKSRGREEFSYASFSQGEKARIDIALLFTWRDIAEKVSGVRINTLIMDEVMDSATDSEGIKAISTILNSLTDANVFIISHRDHDPQAYGQHLQMSKVGRFTVMTVS
>ID:QBQ79108.1 |[Escherichia phage vB_EcoM_MM02]||_Escherichia_phage_vB_EcoM_MM02_.gbk|putative endonucleas..|1689|MK373784(169201):36627-38315:-1 ^^ Escherichia phage vB_EcoM_MM02, complete genome.|neighbours:ID:QBQ79107.1(-1),ID:QBQ79109.1(-1)|neighbour_genes:hypothetical protein,hypothetical protein|
MKSFKLNRVRYQNIMSVGGNPIDIQLDKVQKTLITGKNGGGKSTMLEAITFGLFGKPFRDVKKGQIINSTNKKELLVELWMEFDDKKYFIRRGQKPNIFEISVDGVRLDESASSRDFQEEFERSIGMSYASFKQIVVLGTAGYTPFMALSTPARRKLVEDLLEVGTLAEMDKINKSQVRELNSQGQVLDAKKDGVIQQIKIYNENIERQKKLSGDNVARLQNMYDDLAKEARSLKAEIEEANERLLNIVLDEDPTEAFNKIGQEAFLIKSKIDSYNKVIKMYHDGGTCPTCASQLHQGDPIVSKITDKLHECNHSFEQLTCHRDNLSVLVDEYRANVKTKQDLASDIRTKKQAMIATIDKAKKVKAAIEQASAEFIDHADEIALLQKELDKIIKTKSDIVLEKYHRGIITDMLKDSGIKGAIIKKYVPLFNKQINHYLKIMEADYVFSIDEEFNESIKSRGREEFSYASFSQGEKARIDIALLFTWRDIAEKVSGVRINTLIMDEVMDSATDSEGIKAISTILNSLTDANVFIISHRDHDPQAYGQHLQMSKVGRFTVMTVS
>ID:QBQ79383.1 |[Escherichia phage vB_EcoM_OE5505]||_Escherichia_phage_vB_EcoM_OE5505_.gbk|putative nuclease|1641|MK373785(168756):32965-34605:-1 ^^ Escherichia phage vB_EcoM_OE5505, complete genome.|neighbours:ID:QBQ79382.1(-1),ID:QBQ79384.1(-1)|neighbour_genes:hypothetical protein,hypothetical protein|
MSVGGNPIDIQLDKVQKTLITGRNGGGKSTMLEAITFGLFGKPFRDVKKGQLINSTNKKELLVELWMEYDEKKYYIKRGQKPNVFEITVNGTRLNESASSKDFQAEFEQLIGMSYASFKQIVVLGTAGYTPFMGLSTPARRKLVEDLLEVGTLAEMDKLNKALIRELNSQNQVLDVKKDSIIQQIKIYNDNVERQKKLTGDNLTRLQNMYDDLAKEARTLKSEIEEANERLVNIVLDEDPTDAFNKIGQEAVLIKSKIDSYNKVINMYHEGGLCPTCLSQLSSGDKVVSKIKDKVSECTHSFEQLSTHRDNLKVLVDEYRDNIKTQQSLANDIRNKKQSLITTVDKAKKVKAAIEKASSEFIDHADEIALLQEELDKIVKTKTNLVMEKYHRGILTDMLKDSGIKGAIIKKYIPLFNKQINHYLKIMEADYVFTLDEEFNETIKSRGREDFSYASFSEGEKARIDIALLFTWRDIASIVSGVSISTLILDEVFDGSFDAEGIKGVANIINSMKNTNVFIISHKDHDPQEYGQHLQMKKVGRFTVMV
> |[Tevenvirinae _Escherichia_phage_vB_EcoM_PhAPEC2]||_Escherichia_phage_vB_EcoM_PhAPEC2.gb|Phage recombination-..|1689|NC_024794.1(167318):36400-38088:-1 ^RAST2:fig|1198136.124.peg.58^ Tevenvirinae _Escherichia_phage_vB_EcoM_PhAPEC2|neighbours:(-1),(-1)|neighbour_genes:Phage protein,Phage protein|
MKSFKLNRVRYQNIMSVGGNPIDIQLDKVQKTLITGKNGGGKSTMLEAITFGLFGKPFRDVKKGQIINSTNKKELLVELWMEFDDKKYFIRRGQKPNIFEISVDGVRLDESASSRDFQEEFERSIGMSYASFKQIVVLGTAGYTPFMALSTPARRKLVEDLLEVGTLAEMDKINKSQVRELNSQGQVLDAKKDGVIQQIKIYNENIERQKKLSGDNVARLQNMYDDLAKEARSLKAEIEEANERLLNIVLDEDPTEAFNKIGQEAFLIKSKIDSYNKVIKMYHDGGTCPTCASQLHQGDPIVSKITDKLHECNHSFEQLTCHRDNLSVLVDEYRANVKTKQDLASDIRTKKQAMIATIDKAKKVKAAIEQASAEFIDHADEIALLQKELDKIIKTKSDIVLEKYHRGIITDMLKDSGIKGAIIKKYVPLFNKQINYYLKIMEADYVFSIDEEFNESIKSRGREDFSYASFSQGEKARIDIALLFTWRDIAEKVSGVKINTLILDEVFDGAVDSEAVKAIDTILGSLQNTNVFIISHRDHDPQRYGQHLQMSKVGRFTVMTVS
>ID:QBQ79664.1 |[Escherichia phage vB_EcoM_R5505]||_Escherichia_phage_vB_EcoM_R5505_.gbk|putative endonucleas..|1683|MK373786(167317):31768-33450:-1 ^^ Escherichia phage vB_EcoM_R5505, complete genome.|neighbours:ID:QBQ79663.1(-1),ID:QBQ79665.1(-1)|neighbour_genes:hypothetical protein,hypothetical protein|
MKNFKLNRVRYQNIMSVGGNPIDIQLDKVQKTLITGRNGGGKSTMLEAITFGLFGKPFRDVKKGQLINSTNKKELLVELWMEYDEKKYYIKRGQKPNVFEITVNGTRLNESASSKDFQAEFEQLIGMSYASFKQIVVLGTAGYTPFMGLSTPARRKLVEDLLEVGTLAEMDKLNKALIRELNSQNQVLDVKKDSIIQQIKIYNDNVERQKKLTGDNLTRLQNMYDDLAKEARTLKSEIEEANERLVNIVLDEDPTDAFNKIGQEAVLIKSKIDSYNKVINMYHEGGLCPTCLSQLSSGDKVVSKIKDKVSECTHSFEQLSTHRDNLKVLVDEYRDNIKTQQSLANDIRNKKQSLITTVDKAKKVKAAIEKASSEFIDHADEIALLQEELDKIVKTKTNLVMEKYHRGILTDMLKDSGIKGAIIKKYIPLFNKQINHYLKIMEADYVFTLDEEFNETIKSRGREDFSYASFSEGEKARIDIALLFTWRDIASIVSGVSISTLILDEVFDGSFDAEGIKGVANIINSMKNTNVFIISHKDHDPQEYGQHLQMKKVGRFTVMV
>ID:QBQ77083.1 |[Escherichia phage vB_EcoM_WFK]||_Escherichia_phage_vB_EcoM_WFK_.gbk|putative endonucleas..|1689|MK373775(164590):36631-38319:-1 ^^ Escherichia phage vB_EcoM_WFK, complete genome.|neighbours:ID:QBQ77082.1(-1),ID:QBQ77084.1(-1)|neighbour_genes:hypothetical protein,hypothetical protein|
MKSFKLNRVRYKNIMSVGQNFIDIQLDKVQKTLITGKNGGGKSTMLEAITFGLFGKPFRDVKKGQIINSTNKKELLVELWMEFDDKKYFIKRGQKPNIFEISVDGVRLDESASSRDFQEEFERSIGMSYASFKQIVVLGTAGYTPFMALSTPARRKLVEDLLEVGTLAEMDKINKSQVRELNSQGQVLDAKKDGIIQQIKIYNENIERQKKLSGDNVARLQNMYDDLAKEARSLKAEIEEANERLLNIVLDEDPTEAFNKIGQEAFLIKSKIDSYNKVIKMYHDGGTCPTCASQLHQGDPIVSKITDKLHECNHSFEQLTCHRDNLSVLVDEYRANVKTKQDLASDIRTKKQAMIATIDKAKKVKAAIEQASAEFIDHADEIALLQKELDKIIKTKSDIVLEKYHRGIITDMLKDSGIKGAIIKKYVPLFNKQINHYLKIMEADYVFSIDEEFNESIKSRGREEFSYASFSQGEKARIDIALLFTWRDIAEKVSGVRINTLIMDEVMDSATDSEGIKAISTILNSLTDANVFIISHRDHDPQAYGQHLQMSKVGRFTVMTVS
>ID:QBQ76822.1 |[Escherichia phage vB_EcoM_WFL6982]||_Escherichia_phage_vB_EcoM_WFL6982_.gbk|putative endonucleas..|1689|MK373774(164279):36631-38319:-1 ^^ Escherichia phage vB_EcoM_WFL6982, complete genome.|neighbours:ID:QBQ76821.1(-1),ID:QBQ76823.1(-1)|neighbour_genes:hypothetical protein,hypothetical protein|
MKSFKLNRVRYKNIMSVGQNFIDIQLDKVQKTLITGKNGGGKSTMLEAITFGLFGKPFRDVKKGQIINSTNKKELLVELWMEFDDKKYFIKRGQKPNIFEISVDGVRLDESASSRDFQEEFERSIGMSYASFKQIVVLGTAGYTPFMALSTPARRKLVEDLLEVGTLAEMDKINKSQVRELNSQGQVLDAKKDGIIQQIKIYNENIERQKKLSGDNVARLQNMYDDLAKEARSLKAEIEEANERLLNIVLDEDPTEAFNKIGQEAFLIKSKIDSYNKVIKMYHDGGTCPTCASQLHQGDPIVSKITDKLHECNHSFEQLTCHRDNLSVLVDEYRANVKTKQDLASDIRTKKQAMIATIDKAKKVKAAIEQASAEFIDHADEIALLQKELDKIIKTKSDIVLEKYHRGIITDMLKDSGIKGAIIKKYVPLFNKQINHYLKIMEADYVFSIDEEFNESIKSRGREEFSYASFSQGEKARIDIALLFTWRDIAEKVSGVRINTLIMDEVMDSATDSEGIKAISTILNSLTDANVFIISHRDHDPQAYGQHLQMSKVGRFTVMTVS
>ID:QBQ77564.1 |[Escherichia phage vB_EcoM_WFbE185]||_Escherichia_phage_vB_EcoM_WFbE185.gbk|putative endonucleas..|1689|MK373778(170429):36671-38359:-1 ^^ Escherichia phage vB_EcoM_WFbE185, complete genome.|neighbours:ID:QBQ77563.1(-1),ID:QBQ77565.1(-1)|neighbour_genes:hypothetical protein,hypothetical protein|
MKSFKLNRVRYQNIMSVGGNPIDIQLDKVQKTLITGKNGGGKSTMLEAITFGLFGKPFRDVKKGQIINSTNKKELLVELWMEFDDKKYFIRRGQKPNIFEISVDGVRLDESASSRDFQEEFERSIGMSYASFKQIVVLGTAGYTPFMALSTPARRKLVEDLLEVGTLAEMDKINKSQVRELNSQGQVLDAKKDGVIQQIKIYNENIERQKKLSGDNVARLQNMYDDLAKEARSLKAEIEEANERLLNIVLDEDPTEAFNKIGQEAFLIKSKIDSYNKVIKMYHDGGTCPTCASQLHQGDPIVSKITDKLHECNHSFEQLTCHRDNLSVLVDEYRANVKTKQDLASDIRTKKQAMIATIDKAKKVKAAIEQASAEFIDHADEIALLQKELDKIIKTKSDIVLEKYHRGIITDMLKDSGIKGAIIKKYVPLFNKQINHYLKIMEADYVFSIDEEFNESIKSRGREDFSYASFSQGEKARIDIALLFTWRDIAEKVSGVKINTLILDEVFDGAVDSEAVKAIDTILGSLQNTNVFIISHRDHDPQRYGQHLQMSKVGRFTVMTVS
>ID:YP_007004798.1 |[Escherichia phage wV7]||_Escherichia_phage_wV7_.gbk|recombination endonu..|1683|NC_019505(166452):31601-33283:-1 ^GeneID:14010592^ Escherichia phage wV7, complete genome.|neighbours:ID:YP_007004797.1(-1),ID:YP_007004799.1(-1)|neighbour_genes:hypothetical protein,hypothetical protein|
MKNFKLNRVRYQNIMSVGGNPIDIQLDKVQKTLITGRNGGGKSTMLEAITFGLFGKPFRDVKKGQLINSTNKKELLVELWMEYDEKKYYIKRGQKPNVFEITINGTRLNESASSKDFQAEFEQLIGMSYASFKQIVVLGTAGYTPFMGLSTPARRKLVEDLLEVGTLAEMDKLNKALIRELNSQNQVLDVKKDSIIQQIKIYNDNVERQKKLTGDNLTRLQNMYDDLAKEARTLKSEIEEANERLVNIVLDEDPTDAFNKIGQEAVLIKSKIDSYNKVINMYHEGGLCPTCLSQLSSGDKVVSKIKDKVSECTHSFEQLSTHRDNLKVLVDEYRDNIKTQQSLANDIRNKKQSLITTVDKAKKVKAAIEKASSEFIDHADEIALLQEELDKIVKTKTNLVMEKYHRGILTDMLKDSGIKGAIIKKYIPLFNKQINHYLKIMEADYVFTLDEEFNETIKSRGREDFSYASFSQGEKARIDIALLFTWRDIAEKVSGVKINTLILDEVFDSATDVEGVKAISTILDSLKNTNVFVISHRDHDPQAYGQHLQMKKVGRFTVMV
> |[Tevenvirinae Escherichia_virus_KFS-EC]||_Escherichia_virus_KFS-EC.gb|Phage recombination-..|1683|MH560358.1(164715):131999-133681:-1 ^RAST2:fig|1198136.83.peg.216^ Tevenvirinae Escherichia_virus_KFS-EC|neighbours:(-1),(-1)|neighbour_genes:Phage protein,hypothetical protein|
MAKLNFKTLRYQNIMSVGAEPVEIQLDGFKKTLITGVNGAGKSTMIEALCFVLFGKPFRSIKKGQLINSVNKKKLLVEVWFDLDGKEFYIKRGQKPEVFEVHRDGQKIDESASTKDFQEYFEGIIGMNLASFKQIVVLGTAGYVPFMSLPAAGRRKLVEDLLDIATLGEMDKLNKAYVREITQNIQMQEMKANHVQQQINTHKKYIEDASKASAENLQRLQNMYDKEVESAKAFKAEETRLTDELLAVVMPEDPSAALAKINTAIAQIGAQIQNFDRVIHMHEKGGICPTCTQPIIQGNDQAVREQKAQAEHKLSLIDEKRVEYAEKANSFQTAQTKVLEIKRAIESQRANLTASVGRAKQIQKAIQELQKERVDNSEELAKLEHELVEITNEKSKLVLEKYHRGFVTEMLKDSGVKASIVKKYIPYFNDRIAYYLDIMEADYIFTLDEEFNETIKSRGRESFSYTSFSQGEKARIDLAMLFTWRDVAGKVSGTNISLLVLDEIYDGATDVQGVKALDSIIDKLDDNVYIISHRDHNPDDFSRHLKMVKRGRFTEMNVNI
>ID:QDK04185.1 |[Escherichia virus VEc20]||_Escherichia_virus_VEc20_.gbk|vec20_055|1641|MN022785(167532):31354-32994:-1 ^^ Escherichia virus VEc20, complete genome.|neighbours:ID:QDK04184.1(-1),ID:QDK04186.1(-1)|neighbour_genes:vec20_054,vec20_056|
MSVGGNPIDIQLDKVQKTLITGRNGGGKSTMLEAITFGLFGKPFRDVKKGQLINSTNKKELLVELWMEYDEKKYYIKRGQKPNVFEITVNGTRLNESASSKDFQAEFEQLIGMSYASFKQIVVLGTAGYTPFMGLSTPARRKLVEDLLEVGTLAEMDKLNKALIRELNSQNQVLDVKKDSIIQQIKIYNDNVERQKKLTGDNLTRLQNMYDDLAKEARTLKSEIEKANERLVNIVLDEDPTDAFNKIGQEAVLIKSKIDSYNKVINMYHEGGLCPTCLSQLSSGDKVVSKIKDKVSECTHSFEQLSTHRDNLKVLVDEYRDNIKTQQSLANDIRNKKQSLITTVDKAKKVKAAIEKASSEFIDHADEIALLQEELDKIVKTKTNLVMEKYHRGILTDMLKDSGIKGAIIKKYIPLFNKQINHYLKIMEADYVFTLDEEFNETIKSRGREDFSYASFSQGEKARIDIALLFTWRDIAEKVSGVKINTLILDEVFDSATDVEGVKAISTILDSLKNTNVFVISHRDHDPQAYGQHLQMKKVGRFTVMV
>ID:VCU44624.1 |[Escherichia virus vB_Eco_mar005P1]|vB_Eco_mar005P1|_Escherichia_virus_vB_Eco_mar005P1_.gbk|46|1689|LR027390(167773):136831-138519:-1 ^^ Escherichia virus vB_Eco_mar005P1 genome assembly, chromosome: 1.|neighbours:ID:VCU44623.1(-1),ID:VCU44625.1(-1)|neighbour_genes:hypothetical protein,hypothetical protein|
MKSFKLNRVRYQNIMSVGGNPIDIQLDKVQKTLITGKNGGGKSTMLEAITFGLFGKPFRDVKKGQIINSTNKKELLVELWMEFDDKKYFIRRGQKPNIFEISVDGVRLDESASSRDFQEEFERSIGMSYASFKQIVVLGTAGYTPFMALSTPARRKLVEDLLEVGTLAEMDKINKSQVRELNSQGQVLDAKKDGIIQQIKIYNENIERQKKLSGDNVARLQNMYDDLAKEARSLKAEIEEANERLLNIVLDEDPTEAFNKIGQEAFLIKSKIDSYNKVIKMYHDGGTCPTCASQLHQGDPIVSKITDKLHECNHSFEQLTCHRDNLSVLVDEYRANVKTKQDLASDIRTKKQAMIATIDKAKKVKAAIEQASAEFIDHADEIALLQKELDKIIKTKSDIVLEKYHRGIITDMLKDSGIKGAIIKKYVPLFNKQINHYLKIMEADYVFSIDEEFNESIKSRGREEFSYASFSQGEKARIDIALLFTWRDIAEKVSGVRINTLIMDEVMDSATDSEGIKAISTILNSLTDANVFIISHRDHDPQAYGQHLQMSKVGRFTVMTVS
>ID:VCU44267.1 |[Escherichia virus vB_Eco_mar005P1]|vB_Eco_mar006P2|_Escherichia_virus_vB_Eco_mar005P1_strain_vB_Eco_mar006P2_.gbk|46|1689|LR027387(167773):70080-71768:-1 ^^ Escherichia virus vB_Eco_mar005P1 strain vB_Eco_mar006P2 genome assembly, chromosome: 1.|neighbours:ID:VCU44266.1(-1),ID:VCU44268.1(-1)|neighbour_genes:hypothetical protein,hypothetical protein|
MKSFKLNRVRYQNIMSVGGNPIDIQLDKVQKTLITGKNGGGKSTMLEAITFGLFGKPFRDVKKGQIINSTNKKELLVELWMEFDDKKYFIRRGQKPNIFEISVDGVRLDESASSRDFQEEFERSIGMSYASFKQIVVLGTAGYTPFMALSTPARRKLVEDLLEVGTLAEMDKINKSQVRELNSQGQVLDAKKDGIIQQIKIYNENIERQKKLSGDNVARLQNMYDDLAKEARSLKAEIEEANERLLNIVLDEDPTEAFNKIGQEAFLIKSKIDSYNKVIKMYHDGGTCPTCASQLHQGDPIVSKITDKLHECNHSFEQLTCHRDNLSVLVDEYRANVKTKQDLASDIRTKKQAMIATIDKAKKVKAAIEQASAEFIDHADEIALLQKELDKIIKTKSDIVLEKYHRGIITDMLKDSGIKGAIIKKYVPLFNKQINHYLKIMEADYVFSIDEEFNESIKSRGREEFSYASFSQGEKARIDIALLFTWRDIAEKVSGVRINTLIMDEVMDSATDSEGIKAISTILNSLTDANVFIISHRDHDPQAYGQHLQMSKVGRFTVMTVS
>ID:VCU43396.1 |[Escherichia virus vB_Eco_mar005P1]|vB_Eco_mar007P3|_Escherichia_virus_vB_Eco_mar005P1_strain_vB_Eco_mar007P3_.gbk|46|1689|LR027383(167651):159717-161405:-1 ^^ Escherichia virus vB_Eco_mar005P1 strain vB_Eco_mar007P3 genome assembly, chromosome: 1.|neighbours:ID:VCU43395.1(-1),ID:VCU43397.1(-1)|neighbour_genes:hypothetical protein,hypothetical protein|
MKSFKLNRVRYQNIMSVGGNPIDIQLDKVQKTLITGKNGGGKSTMLEAITFGLFGKPFRDVKKGQIINSTNKKELLVELWMEFDDKKYFIRRGQKPNIFEISVDGVRLDESASSRDFQEEFERSIGMSYASFKQIVVLGTAGYTPFMALSTPARRKLVEDLLEVGTLAEMDKINKSQVRELNSQGQVLDAKKDGIIQQIKIYNENIERQKKLSGDNVARLQNMYDDLAKEARSLKAEIEEANERLLNIVLDEDPTEAFNKIGQEAFLIKSKIDSYNKVIKMYHDGGTCPTCASQLHQGDPIVSKITDKLHECNHSFEQLTCHRDNLSVLVDEYRANVKTKQDLASDIRTKKQAMIATIDKAKKVKAAIEQASAEFIDHADEIALLQKELDKIIKTKSDIVLEKYHRGIITDMLKDSGIKGAIIKKYVPLFNKQINHYLKIMEADYVFSIDEEFNESIKSRGREEFSYASFSQGEKARIDIALLFTWRDIAEKVSGVRINTLIMDEVMDSATDSEGIKAISTILNSLTDANVFIISHRDHDPQAYGQHLQMSKVGRFTVMTVS
>ID:VCU44111.1 |[Escherichia virus vB_Eco_mar005P1]|vB_Eco_mar008P4|_Escherichia_virus_vB_Eco_mar005P1_strain_vB_Eco_mar008P4_.gbk|46|1689|LR027386(167773):142498-144186:-1 ^^ Escherichia virus vB_Eco_mar005P1 strain vB_Eco_mar008P4 genome assembly, chromosome: 1.|neighbours:ID:VCU44110.1(-1),ID:VCU44112.1(-1)|neighbour_genes:hypothetical protein,hypothetical protein|
MKSFKLNRVRYQNIMSVGGNPIDIQLDKVQKTLITGKNGGGKSTMLEAITFGLFGKPFRDVKKGQIINSTNKKELLVELWMEFDDKKYFIRRGQKPNIFEISVDGVRLDESASSRDFQEEFERSIGMSYASFKQIVVLGTAGYTPFMALSTPARRKLVEDLLEVGTLAEMDKINKSQVRELNSQGQVLDAKKDGIIQQIKIYNENIERQKKLSGDNVARLQNMYDDLAKEARSLKAEIEEANERLLNIVLDEDPTEAFNKIGQEAFLIKSKIDSYNKVIKMYHDGGTCPTCASQLHQGDPIVSKITDKLHECNHSFEQLTCHRDNLSVLVDEYRANVKTKQDLASDIRTKKQAMIATIDKAKKVKAAIEQASAEFIDHADEIALLQKELDKIIKTKSDIVLEKYHRGIITDMLKDSGIKGAIIKKYVPLFNKQINHYLKIMEADYVFSIDEEFNESIKSRGREEFSYASFSQGEKARIDIALLFTWRDIAEKVSGVRINTLIMDEVMDSATDSEGIKAISTILNSLTDANVFIISHRDHDPQAYGQHLQMSKVGRFTVMTVS
>ID:VCU44944.1 |[Escherichia virus vB_Eco_mar005P1]|vB_Eco_mar009P5|_Escherichia_virus_vB_Eco_mar005P1_strain_vB_Eco_mar009P5_.gbk|46|1689|LR027391(167658):153167-154855:1 ^^ Escherichia virus vB_Eco_mar005P1 strain vB_Eco_mar009P5 genome assembly, chromosome: 1.|neighbours:ID:VCU44943.1(1),ID:VCU44945.1(1)|neighbour_genes:hypothetical protein,hypothetical protein|
MKSFKLNRVRYQNIMSVGGNPIDIQLDKVQKTLITGKNGGGKSTMLEAITFGLFGKPFRDVKKGQIINSTNKKELLVELWMEFDDKKYFIRRGQKPNIFEISVDGVRLDESASSRDFQEEFERSIGMSYASFKQIVVLGTAGYTPFMALSTPARRKLVEDLLEVGTLAEMDKINKSQVRELNSQGQVLDAKKDGIIQQIKIYNENIERQKKLSGDNVARLQNMYDDLAKEARSLKAEIEEANERLLNIVLDEDPTEAFNKIGQEAFLIKSKIDSYNKVIKMYHDGGTCPTCASQLHQGDPIVSKITDKLHECNHSFEQLTCHRDNLSVLVDEYRANVKTKQDLASDIRTKKQAMIATIDKAKKVKAAIEQASAEFIDHADEIALLQKELDKIIKTKSDIVLEKYHRGIITDMLKDSGIKGAIIKKYVPLFNKQINHYLKIMEADYVFSIDEEFNESIKSRGREEFSYASFSQGEKARIDIALLFTWRDIAEKVSGVRINTLIMDEVMDSATDSEGIKAISTILNSLTDANVFIISHRDHDPQAYGQHLQMSKVGRFTVMTVS
>ID:AUV57391.1 |[Klebsiella phage KP1]||_Klebsiella_phage_KP1_.gbk|recombination-relate..|1683|MG751100(167989):18001-19683:-1 ^^ Klebsiella phage KP1, complete genome.|neighbours:ID:AUV57390.1(-1),ID:AUV57392.1(-1)|neighbour_genes:hypothetical protein,recombination endonu..|
MKTFKLNRVKYKNIMSVGQAAIDIQLDKCQKTLITGKNGGGKSTMLEAITFALFGKPFRDIKKGQLINSFNKKDSVVELWMEYDGHSFYIKRGQKPNVFEILRDGNKLDEAASSKDFQSYFESLIGMSYSSFKQIVVLGTAGYTPFMGLSTGNRRKLVEDLLEVSLLADMDKLNKTQIREINQQIQVNDVRREALTNEIKTHHEYAEKQKKLSGDNVARLQAMYDEQVKEARGYKAELETLQSELLELVIGDDPAESIQEVQGKTFKIRSKIESYSKVLGLYDKGGHCPTCLQDLHSNDTLITKINHHVEECNTILGELKTRQGELDELAREYNTVRSRARDIKNQMSNLKQMTLTAVDKARRIKAAIDKASQEFIDNSDKIELLQEELDKIILVKTNLVMEKYRRGILTEMLKDSGIKGAIIKKYIPMFNKQINSYLKIMEADYSFTLNEEFSETIKSRGREEFSYASFSQGEKARIDIALLFTWRDIAEKVSGVKINCLFLDEVYDSATDAEGVKAITAILNKMVDANVFIISHRDHDPQAYGQHLQMKKVGRFTVME
>ID:APD20428.1 |[Klebsiella phage KPV15]|KPV15|_Klebsiella_phage_KPV15_.gbk|recombination-relate..|1494|KY000080(167034):38206-39699:-1 ^^ Klebsiella phage KPV15, complete genome.|neighbours:ID:APD20427.1(-1),ID:APD20429.1(-1)|neighbour_genes:hypothetical protein,recombination-relate..|
MKTFKLNRVKYKNIMSVGQAAIDIQLDKCQKTLITGKNGGGKSTMLEAITFALFGKPFRDIKKGQLINSFNKKDSVVELWMEYDGHSFYIKRGQKPNVFEILRDGNKLDEAASSKDFQSYFESLIGMSYTSFKQIVVLGTAGYTPFMGLSTANRRKLVEDLLEVSLLADMDKLNKTQIREINQQIQVNDVQREALTNEIKTHHEYAEKQKKLSGDNVARLKTMYDEQVNEARGYKAELETLQRELLELVIGDDPAESIQEVQGKTFKIRSKIESYSKVLGLYDKGGHCPTCLQDLHSNDTLITKINHHVEECNTILGELKTRQSELDELAREYNTVRSRARDIKTQMSSLKQMTITAVEKARRIKAAIDKASQEFIDNSDKIKLLQEELDKIILVKTNLVMEKYRRGILTEMLKDSGIKGAIIKKYIPMFNKQINSYLKIMEADYSFTLNEEFSETIKSRGREEFSYASFSQGEKARIDIALLFTWRDIAEKFLVLK
> |[Tevenvirinae Klebsiella_phage_Marfa]||_Klebsiella_phage_Marfa.gb|Phage recombination-..|1683|MN044033.1(168532):32437-34119:-1 ^RAST2:fig|1198136.82.peg.52^ Tevenvirinae Klebsiella_phage_Marfa|neighbours:(-1),(-1)|neighbour_genes:Phage protein,Phage recombination-..|
MKVFKLNRVKYQNIMSVGQAPIDIQLDKCHKTLITGKNGGGKSTMLEAITFALFGKPFRDIKKGQLINSFNKKNLVVELWMEYDGHTFYIKRGQKPNIFEITRDGEKLDESASSKDFQAYFEELIGMTYSSFKQIVVLGTAGYTPFMGLSTPARRKLVEDLLEVSLLADMDKLNKSSIREINSQVQVIDARQEGIIQQIKIYNDNVERQKKLSGENVARLQSMYDELASEARQIKSDIEKSATRLADIVLDEDPRVALQEIQQKTTTLHNKINSFNKVVKMYHAGGECPSCMSILHPGDPVVAKIADKVHECESSAASLEAHRQSLETLVAEYEANVRTQQSLAQDIRSKKQALVSTVEKAKKVKAALDQAASEFIDHASEIAPLQVELDKLVAEKTKLVMEKYHRGILTDMLKDTGIKGAIIKKYIPLFNKHINQYLKVMEADYSFTLNEEFSETIKSRGREEFSYASFSQGEKARIDIALLFTWRDIAEKVSGVKINCLFLDEIFDSAADAEGIKSIGSILNTMADVNVFIISHRDHDPQAYGQHLQMKKVGRFTVME
>ID:YP_009194300.1 |[Klebsiella phage Matisse]||_Klebsiella_phage_Matisse_.gbk|recombination endonu..|1698|NC_028750(176081):34488-36185:1 ^GeneID:26613238^ Klebsiella phage Matisse, complete genome.|neighbours:ID:YP_009194299.1(1),ID:YP_009194301.1(1)|neighbour_genes:hypothetical protein,homing endonuclease|
MKLKFKTLTYQNILSVGNVPIVIDFDSAKKTLITGKNGGGKSTMIEALTYALFGKSFRDLKVGQLVNSINKKKCLVELLIEYGNDEYKIIRGQKPKVFEIWKNGEKLPEDSAAGDYQSQLESMLNINLVGFKQVIVLGTAGYVPFMELKTPDRRKLVEDLLSLSIISEMDKLNKSYIRGVNRELDTLSMQIGHVQQQIATHQKFIDEQRAKANQNTARYQDIYDSHVETAKQIKAQLVELQSQIAECVINGEDQTANIQKLRDGYTRLSMNVEQLQRLEVMYRKGGECPACKQPISPTPERMEEIAENIKNGTQKLTLIKNKQDQLQKIMDDLLTQQRTLNGLKSKYESLRGTLQNEVAAAKRVRAIMDKAQEDVVIDESPVEKLREDEKELDSKRSGFVKEKYFRGIVTDLLKDSGVKASIVKRYIPYFNKQIAYYLDLLGADYQFTLDDEFNESIKSLGRNDFSYASFSQGERARINLALLMTWRDVTSKISGVDLSLLILDEIFDGAMDREGGFAVRKLLDDIEGNVIVISHQELDPQDFNRHITMAKVGRFTKCTIVNNDY
>ID:AWY06943.1 |[Klebsiella phage Mineola]||_Klebsiella_phage_Mineola_.gbk|endonuclease subunit|1683|MH333064(166130):28249-29931:-1 ^^ Klebsiella phage Mineola, complete genome.|neighbours:ID:AWY06942.1(-1),ID:AWY06944.1(-1)|neighbour_genes:hypothetical protein,endonuclease subunit|
MKTFKLNRVKYKNIMSVGQAAIDIQLDKCQKTLITGKNGGGKSTMLEAITFALFGKPFRDIKKGQLINSFNKKDSVVELWMEYDGHSFYIKRGQKPNVFEILRDGNKLDEAASSKDFQSYFESLIGMSYSSFKQIVVLGTAGYTPFMGLSTGNRRKLVEDLLEVSLLADMDKLNKTQIREINQQIQVNDVRREALTNEIKTHHEYAEKQKKLSGDNVARLQAMYDEQVKEARGYKAELETLQSELLELVIGDDPAESIQEVQGKTFKIRSKIESYSKVLGLYDKGGHCPTCLQDLHSNDTLITKINHHVEECNTILGELKTRQSELDELAREYNTIRTRARDIKNQMSNLKQMTLTAVDKARRIKAAIDKASQEFIDNSDKIELLQEELDKIILVKTNLVMEKYRRGILTEMLKDSGIKGAIIKKYIPMFNKQINSYLKIMEADYSFTLNEEFSETIKSRGREEFSYASFSQGEKARIDIALLFTWRDIAEKVSGVKINCLFLDEVYDSATDAEGVKAITAILNKMVDANVFIISHRDHDPQAYGQHLQMKKVGRFTVME
>ID:YP_009607252.1 |[Klebsiella phage Miro]||_Klebsiella_phage_Miro_.gbk|recombination endonu..|1698|NC_041981(176055):34475-36172:1 ^GeneID:40083260^ Klebsiella phage Miro, complete genome.|neighbours:ID:YP_009607251.1(1),ID:YP_009607253.1(1)|neighbour_genes:hypothetical protein,hypothetical protein|
MKLKFKTLTYQNILSVGNVPIVIDFDSAKKTLITGKNGGGKSTMIEALTYALFGKSFRDLKVGQLVNSINKKKCLVELLIEYGNDEYKIIRGQKPKVFEIWKNGEKLPEDSAAGDYQSQLESMLNINLVGFKQVIVLGTAGYVPFMELKTPDRRKLVEDLLSLSIISEMDKLNKSYIRGVNRELDTLSMQIGHVQQQIATHQKFIDEQRAKANQNTARYQDIYDSHVETAKQIKAQLVELQTQIAECVINGEDQTANIQKLRDGYTRLSMNVEQLQRLEVMYRKGGECPACKQPISPTPERMEEIAENIKNGTQKLTLIKNKQDQLQKIMDDLLTQQRTLNGLKSKYESLRGTLQNEVAAAKRVRAVMDKAQEDVVIDESPVEKLREDEKELDSKRSGFVKEKYFRGIVTDLLKDSGVKASIVKRYIPYFNKQIAYYLDLLGADYQFTLDDEFNESIKSLGRNDFSYASFSQGERARINLALLFTWRDVTSKISGVDLSLLILDEVYDGAIDRDGSFAVKALLDGINGNVIVISHQDLDPQDFDRHITMQKVGRFTKCTINDRGA
> |[Tevenvirinae _Klebsiella_phage_PKO111]||_Klebsiella_phage_PKO111.gb|Phage recombination-..|1641|NC_031095.1(168758):75651-77291:1 ^RAST2:fig|1198136.84.peg.156^ Tevenvirinae _Klebsiella_phage_PKO111|neighbours:(1),(1)|neighbour_genes:Phage recombination-..,RNA polymerase bindi..|
MSVGQAAIDIQLDKCQKTLITGKNGGGKSTMLEAITFALFGKPFRDIKKGQLINSFNKKDSVVELWMEYDGHSFYIKRGQKPNVFEILRDGNKLDEAASSKDFQSYFESLIGMSYSSFKQIVVLGTAGYTPFMGLSTGNRRKLVEDLLEVSLLADMDKLNKTQIREINQQIQVNDVRREALTNEIKTHHEYAEKQKKLSGDNVARLQAMYDEQVKEARGYKAELETLQSELLELVIGDDPAESIQEVQGKTFKIRSKIESYSKVLGLYDKGGHCPTCLQDLHSNDTLITKINHHVEECNTILGELKTRQSELDELAREYNTVRSRARDIKTQMSSLKQMTITAVEKARRIKAAIDKASQEFIDNSDKIKLLQEELDKIILVKTNLVMEKYRRGILTEMLKDSGIKGAIIKKYIPMFNKQINSYLKIMEADYSFTLNEEFSETIKSRGREEFSYASFSQGEKARIDIALLFTWRDIAEKVSGVKINCLFLDEVYDSATDAEGVKAITAILNKMVDANVFIISHRDHDPQAYGQHLQMKKVGRFTVME
>ID:YP_009288728.1 |[Klebsiella phage vB_KpnM_KpV477]||_Klebsiella_phage_vB_KpnM_KpV477_.gbk|putative recombinati..|1683|NC_031087(168272):30683-32365:-1 ^GeneID:29067014^ Klebsiella phage vB_KpnM_KpV477, complete genome.|neighbours:ID:YP_009288727.1(-1),ID:YP_009288729.1(-1)|neighbour_genes:hypothetical protein,putative recombinati..|
MKTFKLNRVKYKNIMSVGQAAIDIQLDKCQKTLITGKNGGGKSTMLEAITFALFGKPFRDIKKGQLINSFNKKDSVVELWMEYDGHSFYIKRGQKPNVFEILRDGNKLDEAASSKDFQSYFESLIGMSYTSFKQIVVLGTAGYTPFMGLSTANRRKLVEDLLEVSLLADMDKLNKTQIREINQQIQVNDVQREALTNEIKTHHEYAEKQKKLSGDNVARLQTMYDEQVNEARGYKAELETLQRELLELVIGDDPAESIQEVQGKTFKIRSKIESYSKVLGLYDKGGHCPTCLQDLHSNDTLITKINHHVEECNTILGELKTRQSELDELAREYNTVRSRARDIKTQMSSLKQMTITAVEKARRIKAAIDKASQEFIDNSDKIKLLQEELDKIILVKTNLVMEKYRRGILTEMLKDSGIKGAIIKKYIPMFNKQINNYLKIMEADYSFTLNEEFSETIKSRGREEFSYASFSQGEKARIDIALLFTWRDIAEKVSGVKINCLFLDEVYDSATDAEGVKAITAILNKMVDANVFIISHRDHDPQAYGQHLQMKKVGRFTVME
>ID:AUO78708.1 |[Klebsiella phage vB_Kpn_F48]||_Klebsiella_phage_vB_Kpn_F48.gbk|recombination-relate..|1683|MG746602(170764):31917-33599:1 ^^ Klebsiella phage vB_Kpn_F48, complete genome.|neighbours:ID:AUO78707.1(1),ID:AUO78709.1(1)|neighbour_genes:recombination-relate..,hypothetical protein|
MKVFKLNRVKYQNIMSVGQAPIDIQLDKCHKTLITGKNGGGKSTMLEAITFALFGKPFRDIKKGQLINSFNKKNLVVELWMEYDGHTFHIKRGQKPNIFEIVRDGDKLDESASSKDFQAYFEELIGMTYSSFKQIVVLGTAGYTPFMGLSTPARRKLVEDLLEVSLLADMDKLNKSSIREINSQVQVIDARQEGIIQQIKIYNDNVERQKKLSGENVARLQSMYDDLASEARQIKSDIEKSATRLADIVLDEDPRIALQEIRQKTATLQSKINSFNKVVKMYHAGGECPSCMSLLHPGDPVVTKIADKVHECESSAASLEAHRESLETLVAEYEANVRTQQSLAQDIRSKKQALVSTVEKAKKVKAALDQAASEFIDHASEIALLQVELDKMVAEKTKLVMEKYHRGILTDMLKDTGIKGAIIKKYIPLFNKHINQYLKVMEADYSFTLNEEFSETIKSRGREEFSYASFSQGEKARIDIALLFTWRDIAEKVSGVKINCLFLDEIFDSAADAEGIKSIGSILNTMADVNVFIISHRDHDPQAYGQHLQMKKVGRFTVME
> |[Tevenvirinae Morganella_phage_vB_MmoM_MP1]||_Morganella_phage_vB_MmoM_MP1.gb|Phage recombination-..|1692|NC_031020.1(163201):28018-29709:-1 ^RAST2:fig|1198136.47.peg.43^ Tevenvirinae Morganella_phage_vB_MmoM_MP1|neighbours:(-1),(-1)|neighbour_genes:hypothetical protein,Phage recombination-..|
MKAFKLNKIKYKNILSIGATPVEIDLDAHHKTLITGTNGAGKSTMLEAICFALFGKPFRDIKKGMLINSINKKDMLVELWFNYGKDSYYIKRGQKPNIFEVKKNNQSIDEDASVKDFQDRFEQMIGMNMQSFKSTVVLGTAGYTPFMQLKPADRRTLVEDLLKTNVLAVMDKLNKTEIREINQKVSIVDVKKEGLDAQLKAQEEFAENQKKMSDDNISRYRDLYNQQVEEAKATKQKIAELTAQLDQIVIGDDPSPKYQEIASKITKINTEQSTLEKVVKLYDHGGACPTCRQELSDKSQVDSINDKIGKLSKGLKLLTETSTSLKSEVQEYNRVVAEYNRIKQEIASTTQTLIKTVEQAKRINTLIENASQEKIDNSDKIVDLQKDINVIVKEKSDLLMEKYQRGFLTDMLKDSGIKGAIISKYVPLFNKQINHYLKLLGGDYLFTLDEEFNETIKSRGRESFSYYSFSQGEKARIDIALLFTWRDIASKVSGVKISTMFLDEIFDGPCDVEAIKGINKILSEMTEQNIFIISHGDHNPEDYGQHIIMKKVGRFSVRVDNED
>ID:YP_009211481.1 |[Pectobacterium bacteriophage PM2]||_Pectobacterium_bacteriophage_PM2.gbk|recombination endonu..|1683|NC_028940(170286):34748-36430:-1 ^GeneID:26637953^ Pectobacterium bacteriophage PM2, complete genome.|neighbours:ID:YP_009211480.1(-1),ID:YP_009211482.1(-1)|neighbour_genes:hypothetical protein,hypothetical protein|
MKTFKLKKVIYKNIMSVGSAPIEIQLDKVQKTLVTGKNGGGKSTMLEAITFALFGKPFRDVKKGQLVNSSNKKELLVELWMEYDSKQYYIKRGQKPNIFEITCDGEKLNEAASAKDFQEEFEQLIGMSYTSFKQIVVLGTAGYTPFMGLSSPARRKLVEDLLEVSILAEMDKLNKSIIRETNGQIQVLDVKQDGITQQIKIYNENEERQKKLSGDNAARLQTMYDELVGEARAAKANIEKLTDDLLAVIIGEDPSDSLNNLSSEGSTIKNNIATFTKVIKLYETGGHCPTCMQGLEAHGNILNKIKDKTQTLQYNLDKVQDSYHELKSIQDEVHRQQGIAREIKNKIQGHKSAAITAVDKAKKVKILIDQAAAEFISHAEEIAVLQISLDKIVKDKTTLVMEKYHRGIITEMLKDSGIKGAIIKKYIPIFNKQINHYLKIMEADYVFTLDEEFNETIKSRGREDFSYFSFSQGEKARIDIALLFTWRDIASKVSGVNISTLILDEVFDSATDSEGVKSISTILNSLNNTNVFIISHRDHDPQAYGQHLQMKKVGRFTVME
>ID:QBP35669.1 |[Phage NC-G]||_Phage_NC-G.gbk|recombination-relate..|1683|MK310184(170164):146622-148304:-1 ^^ Phage NC-G, complete genome.|neighbours:ID:QBP35668.1(-1),ID:QBP35670.1(-1)|neighbour_genes:hypothetical protein,hypothetical protein|
MKTFKLKKVTYKNIMSVGQQPITIQLDKVQKTLVTGKNGAGKSTFLEAVTFALFGKPFRDVKKGQLINSSNKKDLLVELWMEYDGKEYYIKRGQKPNVFEISCDGERLDESASSKDFQAEFEQLIGMSYASFKQIVVLGTAGYTPFMGLSTPARRKLVEDLLEVSVLADMDKLNKSLIRETNSQIQVIDVKQDSITQQIKIYNDNEERQRKLSGENAARLQLMYDELVKEARTAKASIESLTDELLNVIVDDDPSDSMSDLSNKGFAIKNDMATFTKVVKLYETGGHCPTCMQGLEEHGNILTKIKDKNFELQKSLDKINEQYQELKLIKDQVTEQRNKALAIKSQIATHKQQAITAVEKAKKVKILIDQAAAEFVSNAEEIATLQAELDKIVSTKSSLVMEKYHRGILTEMLKDTGIKGSIIKKYIPIFNKQINSYLKIMEADYVFTLDEEFNETIKSRGREDFSYASFSQGEKARIDIALLFTWRDIASRVSGVNISTLILDEVFDSATDAEGVKSIATILNSLEDTNVFIISHRDHDPQAYGQHLQMKKVGRFTVME
> |[Tevenvirinae _Proteus_phage_phiP4-3]||_Proteus_phage_phiP4-3.gb|Phage recombination-..|1686|MG696114.1(167849):131197-132882:1 ^RAST2:fig|1198136.86.peg.229^ Tevenvirinae _Proteus_phage_phiP4-3|neighbours:(1),(1)|neighbour_genes:Phage recombination-..,hypothetical protein|
MKEFKLIRVKYKNILSVGQSPIDISLDQHHKTLITGKNGAGKSTMLEAVCFALFGKPFRPIKKGLLVNTFNKKELLVDLWFKYGSDEYYVKRGQKPTVFEIQVNGQPLDEDASVKDFQEKFEQMIGMNMETFKNTIVLGTAGFIPFMQQKTPERRRLVEDLLNVNTLGVMDKLNKTYIRELNQKLAIVDTKKDSIDAQLKVQKEFAESQEKMSSANIERYQELKDKQLSEIQEGKAKIEELQKQLSEIVLGDNPQLSMTKIVQAISKVKAEKDNYTRVVSLYDKGGACPTCMQELQGTSKVPVIKESITKCDNALNKLSDMSKDVEHKLDMFRQQERKVSELNMEIRSITESILKASSNVDKLNSAIEQASKEKIDNTDKIEALLKDLDKIVKLKTDMVMEKYHRGILTEMLKDSGIKGAIISKYIPLFNKQLNKHLSKLGADYQVTLNEEFVETINSRGRETFSYFSFSEGEKARIDSAILFTWHDIASMISGVNIKTLFLDEVFDGSMDSEASKGIMSILNSMEDHNVFIISHSDHNPQDYDRHIIMNKVGRFTVKEEQ
> |[Tevenvirinae _Proteus_phage_vB_PmiM_Pm5461]||_Proteus_phage_vB_PmiM_Pm5461.gb|Phage recombination-..|1686|NC_028762.1(161989):34415-36100:-1 ^RAST2:fig|1198136.85.peg.52^ Tevenvirinae _Proteus_phage_vB_PmiM_Pm5461|neighbours:(-1),(-1)|neighbour_genes:hypothetical protein,Phage recombination-..|
MKEFKLIRVKYKNILSVGQAPIDIVLDQHHKTLITGKNGAGKSTMLEAICFALFGKPFRPIKKGMLINSFNKKDLIVELWFKYGSDEYFVKRGQKPNVFEIKVNDKPLDEDASVKDFQEKFELMIGMNMETFKNTIVLGTAGFVPFMQQKTPERRKLVEDLLNVNTLGIMDKLNKSYIREINQKLAIIDAKKDSLDAQLKAQKDFAESQEKLSSANIDRYQELKDKQLLDISESKAKISRLQEELKTIVLGDNPQSSMTKIVQAISKVKTEKENYSRVISLYDRGGSCPSCMQELQGTSKVPMIKESIAKCDKALIKLSDMSKDVEQKLNMFKRQEQKISEINMEIKTLTDLILKSTSNIDRLNEAIEQASKEKIDNSDKIEALLKDLDKIVKLKTDMVMEKYHRGILTDMLKDTGIKGAIISKYIPLFNKQLNKHLAKLGADYQVTLNEEFAETIKSRGRETFSYFSFSEGEKARIDSAILFTWHDIASMISGVNIKTLFLDEVFDGSMDSEASKGIMSILNSMEDHNVFIISHSDHNPQDYDRHIIMNKIGRFTIKEEQ
> |[Tevenvirinae _Pseudomonas_phage_PspYZU05]||_Pseudomonas_phage_PspYZU05.gb|Phage recombination-..|1680|KY971610.1(166442):58372-60051:-1 ^RAST2:fig|1198136.88.peg.93^ Tevenvirinae _Pseudomonas_phage_PspYZU05|neighbours:(-1),(-1)|neighbour_genes:hypothetical protein,Phage recombination-..|
MREFELEEITYRNLMAVGQQPVNIKLNGFKKTLVTGINGAGKSSILEAVTFGLFGKPFRNITKTQLINSTNKKDLHVRLVMKFNGSRFIIERGQKPNIFTVEKDGVKLDEAASVKDFQTYFEEMIRMNYQSFKQVVVLGTAGYVPFMALNAASRRTLVEDLLEIGVLAEMDKINKTNIRELTQQLSVIDIKKDSLESQIRVYKESEDKQKQLSEGNIARMQEMYSSLVSDVRKLKEELLEQTDLLTNHVLSDDPSSALIDVVSKMATVKATVDSYTKVTKLYSTGGDCPTCLQGLVNDSLVTKINHKLQDYNVASEKLKEKHAELSRLKSEHQELLSVQRGYANNINSLKSRITSIANQAKQVKQNIDSTTAEVVLYTNEIADLTNQVESIIQEKSSMVMEKYHRGILTEMLKDTGIKASIVDRYIPLFNKRIKYYLNEVMQAEYTFTLDNKFNETISSRGREAFSYDSFSQGEKARIDISLLFTWRDIAEMVSGVKINCLFLDEVFDGSFDAQGIKHVQQIINKMDACVYVISHKDHNPDDYNRHLKLRKVGRFTVLD
>ID:YP_009615532.1 |[Salmonella phage Melville]||_Salmonella_phage_Melville_.gbk|endonuclease subunit|1686|NC_042044(159323):28756-30441:-1 ^GeneID:40091996^ Salmonella phage Melville, complete genome.|neighbours:ID:YP_009615531.1(-1),ID:YP_009615533.1(-1)|neighbour_genes:hypothetical protein,MobD-like homing end..|
MKTFKLNRVKYSNIMSVGQVPIDIQLDKVQKTLITGKNGGGKSTMLEAITFALFGKPFRDIKKGQLVNSINKKDMLVELWMEYDGKHFYIKRGQKPNIFEITRDGVRLDEAASVKDFQSYFEELIKMSYSSFKQVVVLGTAGYTPFMGLSTPARRKLVEDLLEVSTLAEIDKLNKSHVREINSQVSVLDAKKDGIIQQIKIYEENVERQKKLSGENIARFQNMYDELATEARSIKSEIEKAIERLTSIVLDEDPRSAFNEIGNQSLLIKSKIDSYTKVVALYHSGGSCPTCMQQLDSGSSLVTQINDKINECKHTSDSLESHRANLETLVHEYESNVRTQRELAQDIKSKKQTLISTVEKAKKVKAAIEKASKEFINHADEIKTLNEELNKIVDTKSNMVMEKYHRGILTEMLKDSGIKGAIISKYIPMFNKQINQYLKIMEADYVFTLNEEFTETIKSRGREEFSYASFSQGEKARIDIALLFTWRDIAEKVSNVKINCLFLDEVYDGAFDNEGIKRVGTILNGMTDSNIFIISHKDHDPQDYGQHLQMKKVGRFTVMEK
>ID:YP_007501088.1 |[Salmonella phage vB_SenMS16]||_Salmonella_phage_S16_.gbk|endonuclease subunit|1686|NC_020416(160221):29207-30892:-1 ^GeneID:14675289^ Salmonella phage S16, complete genome.|neighbours:ID:YP_007501087.1(-1),ID:YP_007501089.1(-1)|neighbour_genes:hypothetical protein,hypothetical protein|
MKTFKLNRIKYQNIMSVGGSPIDIQLDKVQKTLITGKNGGGKSTMLEAITFALFGKPFRDIKKGQLINSINKKDMLVELWMEYDGKHFYIKRGQKPNIFEITRDGVRLDEAASVKDFQSYFEELIKMSYSSFKQVVVLGTAGYTPFMGLSTPARRKLVEDLLEVSTLAEMDKLNKSHIREINSQVSVLDAKKDGIIQQIKIYEENVERQKKLSGENIARFQTMYDELATEARSIKSEIEKATERLTSIVLDEDPRSAFTEIGNQTLLIKSKIDSYNKVVSLYHSGGSCPTCMQQLDSGSSLVTQINDKINECKHKSESLESHRANLETLVYEYESNVRTQRELAQDIKSKKQTLISTVEKAKKVKAAIEKASKEFINHADEIKTLNEELNKIVDTKSNMVMEKYHRGILTEMLKDSGIKGAIISKYIPMFNKQINQYLKIMEADYVFTLNEEFTETIKSRGREEFSYASFSQGEKARIDIALLFTWRDIAEKVSNVKINCLFLDEVYDGAFDNEGIKRVGTILNGMTDSNIFIISHKDHDPQDYGQHLQMKKVGRFTVMEK
> |[Tevenvirinae _Salmonella_phage_STML-198]||_Salmonella_phage_STML-198.gb|Phage recombination-..|1644|NC_027344.1(158099):71181-72824:-1 ^RAST2:fig|1198136.87.peg.125^ Tevenvirinae _Salmonella_phage_STML-198|neighbours:(-1),(-1)|neighbour_genes:Phage protein,Phage recombination-..|
MSVGGSPIDIQLDKVQKTLITGKNGGGKSTMLEAITFALFGKPFRDIKKGQLVNSINKKDMLVELWMEYDGKHFYIKRGQKPNIFEITRDGVRLDEAASVKDFQSYFEELIKMSYSSFKQVVVLGTAGYTPFMGLSTPARRKLVEDLLEVSTLAEMDKLNKSHIREINSQVSVLDAKKDGIIQQIKIYEENVERQKKLSGENIARFQTMYDELATEARSIKSEIEKATERLTSIVLDEDPRSAFTEIGNQTLLIKSKIDSYNKVVSLYHSGGSCPTCMQQLDSGSSLVTQINDKINECKHTSESLESHRANLETLVHEYESNVRTQRELAQDIKSKKQTLISTVEKAKKVKAAIEKASKEFINHADEIKTLNEELNKIVDTKSNMVMEKYHRGILTEMLKDSGIKGAIISKYIPMFNKQINQYLKIMEADYVFTLNEEFTETIKSRGREEFSYASFSQGEKARIDIALLFTWRDIAEKVSNVKINCLFLDEVYDGAFDNEGIKRVGTILNGMTDSNIFIISHKDHDPQDYGQHLQMKKVGRFTVMEK
> |[Tevenvirinae Salmonella phage STP4-a]||_Salmonella_phage_STP4-a.gb|Phage recombination-..|1686|NC_026607.2(159914):28785-30470:-1 ^RAST2:fig|1198136.48.peg.47^ Tevenvirinae Salmonella phage STP4-a|neighbours:(-1),(-1)|neighbour_genes:Phage protein,hypothetical protein|
MKTFKLNRVKYQNIMSVGGSPIDIQLDKVQKTLITGKNGGGKSTMLEAITFALFGKPFRDIKKGQLVNSINKKDMLVELWMEYDGKHFYIKRGQKPNIFEITRDGVRLDEAASVKDFQSYFEELIKMSYSSFKQVVVLGTAGYTPFMGLSTPARRKLVEDLLEVSTLAEMDKLNKSHIREINSQVSVLDAKKDGIIQQIKIYEENVERQKKLSGENIARFQTMYDELATEARSIKSEIEKATERLTSIVLDEDPRSAFTEIGNQTLLIKSKIDSYNKVVSLYHSGGSCPTCMQQLDSGSSLVTQINDKINECKHKSESLESHRANLETLVHEYESNVRTQRELAQDIKSKKQTLISTVEKAKKVKAAIEKASKEFINHADEIKTLNEELNKIVDTKSNMVMEKYHRGILTEMLKDSGIKGAIISKYIPMFNKQINQYLKIMEADYVFTLNEEFTETIKSRGREEFSYASFSQGEKARIDIALLFTWRDIAEKVSNVKINCLFLDEVYDGAFDNEGIKRVGTILNGMTDSNIFIISHKDHDPQDYGQHLQMKKVGRFTVMEK
> |[Tevenvirinae Salmonella_phage_vB_SnwM_CGG4-1]||_Salmonella_phage_vB_SnwM_CGG4-1.gb|Phage recombination-..|1686|NC_031065.1(159878):28682-30367:-1 ^RAST2:fig|1198136.78.peg.47^ Tevenvirinae Salmonella_phage_vB_SnwM_CGG4-1|neighbours:(-1),(-1)|neighbour_genes:Phage protein,hypothetical protein|
MKTFKLNRIKYQNIMSVGQVPIDIQLDKVQKTLITGKNGGGKSTMLEAITFALFGKPFRDIKKGQLVNSINKKDMLVELWMEYDGKHFYIKRGQKPNIFEITRDGVRLDEAASVKDFQSYFEELIKMSYSSFKQVVVLGTAGYTPFMGLSTPARRKLVEDLLEVSTLAEMDKLNKSHIREINSQVSVLDAKKDGIIQQIKIYEENVERQKKLSGENIARFQTMYDELATEARSIKSEIEKATERLTSIVLDEDPRSAFTEIGNQTLLIKSKIDSYNKVVSLYHSGGSCPTCMQQLDSGSSLVTQINDKINECKHTSESLESHRANLETLVHEYESNVRTQRELAQDIKSKKQTLISTVEKAKKVKAAIEKASKEFINHADEIKTLNEELNKIVDTKSNMVMEKYHRGILTEMLKDSGIKGAIISKYIPMFNKQINQYLKIMEADYVFTLNEEFTETIKSRGREEFSYASFSQGEKARIDIALLFTWRDIAEKVSNVKINCLFLDEVYDGAFDNEGIKRVGTILNGMTDSNIFIISHKDHDPQDYGQHLQMKKVGRFTVMEK
> |[Tevenvirinae Serratia phage PS2]||_Serratia_phage_PS2.gb|Phage recombination-..|1692|KJ025957.1(167266):33716-35407:-1 ^RAST2:fig|1198136.49.peg.62^ Tevenvirinae Serratia phage PS2|neighbours:(-1),(-1)|neighbour_genes:hypothetical protein,hypothetical protein|
MKNLKFNRVKYQNIMSVGQEPIEVRLDACHKTLITGTNGTGKSTMLEALCFGLFGKPFRDLKKPQLINSTNKKGLLVEVEMEYDKKQFKVIRGLKPNIFEVYRDGQRIDEDASIRDFQETFEQMIGMNLNSFKQVVVLGTAGYTPFMALSKGDRRRLVEDLLNVSILADMDRLNKSQSRELTQQISVTDLKLEHLMTQIATQEQFKNKQQQKAGADIDRYQKMYDDFVAEARLHKQSLEELIQSLTEVTLGEDPSDELQKLISASEKINTRVQDYKAVIHRHEEGGVCPTCMQQIGSDEKIKGKIETAIHEYGLKSHDLNEKISSLNEIMSSFKKQRQEQIRITSEIATKKQIIQDTVAKAKRIKLAIEELSKDIIDNSSEILSLTKDYNEEVQNKSSLVIEKYQRGIITDLLKDSGIKGSIIKKYIPYFNKRIAHYLKIMDADYSFTLDEEFNETIKSRGREDFTYNSFSQGEKARIDISLLFTWRDVASQVSGVEISALFLDEVFDSATDAEGVKGISIVLNNMKDSNIFIISHRDHNPQDYGQHLHLKKRGRFTIIDNAV
>ID:APC44994.1 |[Shigella phage SH7]||_Shigella_phage_SH7_.gbk|recombination endonu..|1641|KX828711(164870):30333-31973:-1 ^^ Shigella phage SH7, complete genome.|neighbours:ID:APC45233.1(-1),ID:APC45239.1(-1)|neighbour_genes:recombination endonu..,hypothetical protein|
MSVGGNPIDIQLDKVQKTLITGRNGGGKSTMLEAITFGLFGKPFRDVKKGQLINSTNKKELLVELWMEYDEKKYYIKRGQKPNVFEITVNGTRLNESASSKDFQAEFEQLIGMSYASFKQIVVLGTAGYTPFMGLSTPARRKLVEDLLEVGTLAEMDKLNKALIRELNSQNQVLDVKKDSIIQQIKIYNDNVERQKKLTGDNLTRLQNMYDDLAKEARTLKSEIEEANERLVNIVLDEDPTDAFNKIGQEAVLIKSKIDSYNKVINMYHEGGLCPTCLSQLSSGDKVVSKIKDKVSECTHSFEQLSTHRDNLKVLVDEYRDNIKTQQSLANDIRNKKQSLIAAVDKAKKVKAAIEKASSEFIDHADEIALLQEELDKIVKTKTNLVMEKYHRGILTDMLKDSGIKGAIIKKYIPLFNKQINHYLKIMEADYVFTLDEEFNETIKSRGREDFSYASFSQGEKARIDIALLFTWRDIAEKVSGVKINTLILDEVFDSATDVEGVKAISTILDSLKNTNVFVISHRDHDPQAYGQHLQMKKVGRFTVMV
>ID:YP_009288425.1 |[Shigella phage SHBML-50-1]||_Shigella_phage_SHBML-50-1_.gbk|recombination-relate..|1683|NC_031085(166634):33807-35489:-1 ^GeneID:29060515^ Shigella phage SHBML-50-1, complete genome.|neighbours:ID:YP_009288424.1(-1),ID:YP_009288426.1(-1)|neighbour_genes:hypothetical protein,hypothetical protein|
MKNFKLNRVKYKNIMSVGQNGIDIQLDKVQKTLITGRNGGGKSTMLEAITFGLFGKPFRDVKKGQLINSTNKKELLVELWMEYDEKKYYIKRGQKPNVFEITVNGTRLNESASSKDFQAEFEQLIGMSYASFKQIVVLGTAGYTPFMGLSTPARRKLVEDLLEVGTLAEMDKLNKALIRELNSQNQVLDVKKDSIIQQIKIYNDNVERQKKLTGDNLTRLQNMYDDLAKEARTLKSEIEEANERLVNIVLDEDPTDAFNKIGQEAVLIKSKIDSYNKVINMYHEGGLCPTCLSQLSSGDKVVSKIKDKVSECTHSFEQLSTHRDNLKVLVDEYRDNIKTQQSLANDIRNKKQSLITTVDKAKKVKAAIEKASSEFIDHADEIALLQEELDKIVKTKTNLVMEKYHRGILTDMLKDSGIKGAIIKKYIPLFNKQINHYLKIMEADYVFTLDEEFNETIKSRGREDFSYASFSEGEKARIDIALLFTWRDIASIVSGVSISTLILDEVFDGSFDAEGIKGVANIINSMKNTNVFIISHKDHDPQEYGQHLQMKKVGRFTVMV
>ID:YP_009277697.1 |[Shigella phage SHFML-11]||_Shigella_phage_SHFML-11.gbk|recombination-relate..|1683|NC_030953(170650):148685-150367:-1 ^GeneID:29056404^ Shigella phage SHFML-11, complete genome.|neighbours:ID:YP_009277696.1(-1),ID:YP_009277698.1(-1)|neighbour_genes:hypothetical protein,homing endonuclease|
MKSFKLNRVKYKNIMSVGQNGVDIQLDKVQKTLITGRNGGGKSTMLEAITFGLFGKPFRDVKKGQLINSTNKKELLVELWMEYDEKKYYIKRGQKPNVFEITVNGTRLNESASSKDFQAEFEQLIGMSYSSFKQIVVLGTAGYTPFMGLSTPARRKLVEDLLEVGTLAEMDKLNKALIRELNSQNQVLDVKKDSIIQQIKIYNDNVERQKKLTGDNLTRLQNMYDDLAKEARTLKSEIEEANERLVNIVLDEDPTDAFNKIGQEAVLIKSKIDSYNRVINMYHEGGLCPTCLSQLSSGDKVVSKIKDKVSECTHSFEQLSTHRDNLKVLVDEYRDNIKTQQSLANDIRNKKQSLITTVDKAKKVKAAIEKASSEFIDHADEIALLQEELDKIVKTKTNLVMEKYHRGILTDMLKDSGIKGAIIKKYIPLFNKQINHYLKIMEADYVFTLDEEFNETIKSRGREDFSYASFSEGEKARIDIALLFTWRDIASIVSGVSISTLILDEVFDGSFDAEGIKGVANIINSMKNTNVFIISHKDHDPQEYGQHLQMKKVGRFTVMV
> |[Viruses Shigella phage SHFML-26]||_Shigella_phage_SHFML-26.gb|hypothetical protein|1683|NC_031011.1(168993):96413-98095:-1 ^RAST2:fig|10239.69.peg.155^ Viruses Shigella phage SHFML-26|neighbours:(-1),(-1)|neighbour_genes:Phage protein,hypothetical protein|
MKSFKLNRVKYKNIMSVGQNGVDIQLDKVQKTLITGRNGGGKSTMLEAITFGLFGKPFRDVKKGQLINSTNKKELLVELWMEYDEKKYYIKRGQKPNVFEITVNGTRLNESASSKDFQAEFEQLIGMSYASFKQIVVLGTAGYTPFMGLSTPARRKLVEDLLEVGTLAEMDKLNKALIRELNSQNQVLDVKKDSIIQQIKIYNDNVERQKKLTGDNLTRLQNMYDDLAKEARTLKSEIEKANERLVNIVLDEDPTDAFNKIGQEAVLIKSKIDSYNKVINMYHEGGLCPTCLSQLSSGDKVVSKIKDKVSECTHSFEQLSTHRDNLKVLVDEYRDNIKTQQTLANDIRNKKQSLITTVDKAKKVKAAIEKASSEFIDHADEIALLQEELDKIVKTKTNLVMEKYHRGILTDMLKDSGIKGAIIKKYIPLFNKQINHYLKIMEADYVFTLDEEFNETIKSRGREDFSYASFSQGEKARIDIALLFTWRDIAEKVSGVKINTLILDEVFDSATDVEGVKAISTILDSLKNTNVFVISHRDHDPQAYGQHLQMKKVGRFTVMV
> |[Tevenvirinae Shigella_phage_SHSML-52-1]||_Shigella_phage_SHSML-52-1.gb|Phage recombination-..|1689|NC_031090.1(169621):167277-168965:1 ^RAST2:fig|1198136.79.peg.282^ Tevenvirinae Shigella_phage_SHSML-52-1|neighbours:(1),(1)|neighbour_genes:Phage protein,Phage protein|
MKSFKLNRVRYQNIMSVGGNPIDIQLDKVQKTLITGKNGGGKSTMLEAITFGLFGKPFRDVKKGQIINSTNKKELLVELWMEFDDKKYFIKRGQKPNIFEISVDGVRLDESASSRDFQEEFERSIGMSYASFKQIVVLGTAGYTPFMALSTPARRKLVEDLLEVGTLAEMDKINKSQVRELNSQGQVLDAKKDGIIQQIKIYNENIERQKKLSGDNVARLQNMYDDLAKEARSLKAEIEEANERLLNIVLDEDPTEAFNKIGQEAFLIKSKIDSYNKVIKMYHDGGTCPTCASQLHQGDPIVSKITDKLHECNHSFEQLTCHRDNLSVLVDEYRANVKTKQDLASDIRTKKQAMIATIDKAKKVKAAIEQASAEFIDHADEIALLQKELDKIIKTKSDIVLEKYHRGIITDMLKDSGIKGAIIKKYVPLFNKQINHYLKIMEADYVFSIDEEFNESIKSRGREDFSYASFSQGEKARIDIALLFTWRDIAEKVSGVKINTLILDEVFDGAVDSEAVKAIDTILGSLQNTNVFIISHRDHDPQRYGQHLQMSKVGRFTVMTVS
>ID:YP_003934681.1 |[Shigella phage SP18]||_Shigella_phage_SP18.gbk|gp46|1683|NC_014595(170605):30472-32154:-1 ^GeneID:9830417^ Shigella phage SP18, complete genome.|neighbours:ID:YP_003934680.1(-1),ID:YP_003934682.1(-1)|neighbour_genes:gp45.2,gp46.2|
MKTFKLKKVIYKNIMSVGAQPITVELDKVQKTLVTGKNGAGKSTFLEAVTFAMFGKPFRDVKKGQLINSSNKKDMLVELWMEYDGKEYYIKRGQKPNVFEISCGGKRLDESASSKDFQAEFEQLIGMSYASFKQIVVLGTAGYTPFMGLSTPARRKLVEDLLEVSVLADMDKLNKSLIREVNSQIQVMDVQHDGIVQQIKIYQDNEDRQRKLSGDNLLRLQTMYDELATEARGIKTTIEEATTRLTEIILGEDPEHELTKLKQESFLIKSKIDDYRKVVGLYEKGGCCQTCASQLHPGDPIVARIESKIEECNVSADNHKARQNAVQEQFDAYSAARQKQRTIAQDIQTKKQTLVQTVEKAKKVKALIEQAKSEFIDHAADIKMLQDQLDKIVKQKSDLVMEKYQRGILTDMLKDSGIKGAIIKKYIPIFNKQINAYLKVMEADYSFTLDEEFNETIKSRGREDFSYASFSQGEKARIDIALLFTWRDIAAKVSGVNINTLILDEVFDSATDVEGVKAIATILNKLEDTNIFIISHRDHDPEAYGQHLQMKKVGRFTVME
>ID:AUV63996.1 |[Shigella phage Sf20]||_Shigella_phage_Sf20_.gbk|endonuclease subunit|1683|MF327006(163982):122850-124532:-1 ^^ Shigella phage Sf20, complete genome.|neighbours:ID:AUV63995.1(-1),ID:AUV63997.1(-1)|neighbour_genes:hypothetical protein,hypothetical protein|
MAKLNFKTLRYQNIMSVGAEPVEIQLDGFKKTLITGVNGAGKSTMIEALCFVLFGKPFRSIKKGQLINSVNKKKLLVEVWFELDGKEFYIKRGQKPEVFEVHRDGQKIDESASTKDFQEYFEGIIGMNLASFKQIVVLGTAGYVPFMSLPAAGRRKLVEDLLDIATLGEMDKLNKAYVREITQNIQMQEMKANHVQQQINTHKKYIEDASKASAENIQRLQNMYDKEVESAKAFKAEETRLTDELLAVVMPEDPSAALAKINTAIAQIGAQIQNFDRVIHMHEKGGVCPTCTQPIIQGNDQAVREQKAQAEHKLSLIDEKRVEYAEKANSFQTAQTKVLEIKRAIESQRANLTASVGRAKQIQKAIQELQKERVDNSEELAKLEHELVEITNEKSKLVLEKYHRGFVTEMLKDSGVKASIVKKYIPYFNDRIAYYLDIMEADYIFTLDEEFNETIKSRGRESFSYTSFSQGEKARIDLAMLFTWRDVAGKVSGTNISLLVLDEIYDGATDVQGVKALDSIIDKLDDNVYIISHRDHNPDDFSRHLKMVKRGRFTEMNVNI
>ID:YP_009618868.1 |[Shigella phage Sf21]||_Shigella_phage_Sf21_.gbk|endonuclease subunit|1641|NC_042077(166002):31136-32776:-1 ^GeneID:40095471^ Shigella phage Sf21, complete genome.|neighbours:ID:YP_009618867.1(-1),ID:YP_009618869.1(-1)|neighbour_genes:hypothetical protein,hypothetical protein|
MSVGGNPIDIQLDKVQKTLITGRNGGGKSTMLEAITFGLFGKPFRDVKKGQLINSTNKKELLVELWMEYDEKKYYIKRGQKPNVFEITVNGTRLNESASSKDFQAEFEQLIGMSYASFKQIVVLGTAGYTPFMGLSTPARRKLVEDLLEVGTLAEMDKLNKALIRELNSQNQVLDVKKDSIIQQIKIYNDNVERQKKLTGDNLTRLQNMYDDLAKEARTLKSEIEEANERLVNIVLDEDPTDAFNKIGQEAVLIKSKIDSYNKVINMYHEGGLCPTCLSQLSSGDKVVSKIKDKVSECTHSFEQLSTHRDNLKVLVDEYRDNIKTQQSLANDIRNKKQSLITTVDKAKKVKAAIEKASSEFIDHADEIALLQEELDKIVKTKTNLVMEKYHRGILTDMLKDSGIKGAIIKKYIPLFNKQINHYLKIMEADYVFTLDEEFNETIKSRGREDFSYASFSEGEKARIDIALLFTWRDIASIVSGVSISTLILDEVFDGSFDAEGIKGVANIINSMKNTNVFIISHKDHDPQEYGQHLQMKKVGRFTVMV
>ID:YP_009614979.1 |[Shigella phage Sf22]||_Shigella_phage_Sf22_.gbk|endonuclease subunit|1683|NC_042039(166283):143980-145662:-1 ^GeneID:40091394^ Shigella phage Sf22, complete genome.|neighbours:ID:YP_009614978.1(-1),ID:YP_009614980.1(-1)|neighbour_genes:gp226,gp228|
MKNFKLNRVRYQNIMSVGGNPIDIQLDKVQKTLITGRNGGGKSTMLEAITFGLFGKPFRDVKKGQLINSTNKKELLVELWMEYDEKKYYIKRGQKPNVFEITVNGTRLNESASSKDFQAEFEQLIGMSYASFKQIVVLGTAGYTPFMGLSTPARRKLVEDLLEVGTLAEMDKLNKALIRELNSQNQVLDVKKDSIIQQIKIYNDNVERQKKLTGDNLTRLQNMYDDLAKEARTLKSEIEEANERLVNIVLDEDPTDAFNKIGQEAFLIKSKIDSYNKVINMYHEGGLCPTCLSQLSSGDKVVSKIKDKVSECTHSFEQLSTHRDNLKVLVDEYRDNIKTQQTLANDICNKKQSLITTVDKAKKVKAAIEKASSEFIDHADEIALLQEELDKIVKTKTNLVMEKYHRGILTDMLKDSGIKGAIIKKYIPLFNKQINHYLKIMEADYVFTLDEEFNETIKSRGREDFSYASFSQGEKARIDIALLFTWRDIAEKVSGVKINTLILDEVFDSATDVEGVKAISTILDSLKNTNVFVISHRDHDPQAYGQHLQMKKVGRFTVMV
>ID:ATE86588.1 |[Shigella phage Sf23]||_Shigella_phage_Sf23_.gbk|endonuclease subunit|1641|MF158046(167678):121369-123009:-1 ^^ Shigella phage Sf23, complete genome.|neighbours:ID:ATE86587.1(-1),ID:ATE86589.1(-1)|neighbour_genes:hypothetical protein,hypothetical protein|
MSVGGNPIDIQLDKVQKTLITGRNGGGKSTMLEAITFGLFGKPFRDVKKGQLINSTNKKELLVELWMEYDEKKYYIKRGQKPNVFEITVNGTRLNESASSKDFQAEFEQLIGMSYASFKQIVVLGTAGYTPFMGLSTPARRKLVEDLLEVGTLAEMDKLNKALIRELNSQNQVLDVKKDSIIQQIKIYNDNVERQKKLTGDNLTRLQNMYDDLAKEARTLKSEIEEANERLVNIVLDEDPTDAFNKIGQEAVLIKSKIDSYNKVINMYHEGGLCPTCLSQLSSGDKVVSKIKDKVSECTHSFEQLSTHRDNLKVLVDEYRDNIKTQQSLANDIRNKKQSLITTVDKAKKVKAAIEKASSEFIDHADEIALLQEELDKIVKTKTNLVMEKYHRGILTDMLKDSGIKGAIIKKYIPLFNKQINHYLKIMEADYVFTLDEEFNETIKSRGREDFSYASFSEGEKARIDIALLFTWRDIASIVSGVSISTLILDEVFDGSFDAEGIKGVANIINSMKNTNVFIISHKDHDPQEYGQHLQMKKVGRFTVMV
>ID:YP_009619264.1 |[Shigella phage Sf24]||_Shigella_phage_Sf24_.gbk|endonuclease subunit|1641|NC_042078(168112):127172-128812:-1 ^GeneID:40095879^ Shigella phage Sf24, complete genome.|neighbours:ID:YP_009619263.1(-1),ID:YP_009619265.1(-1)|neighbour_genes:hypothetical protein,hypothetical protein|
MSVGGNPIDIQLDKVQKTLITGRNGGGKSTMLEAITFGLFGKPFRDVKKGQLINSTNKKELLVELWMEYDEKKYYIKRGQKPNVFEITVNGTRLNESASSKDFQAEFEQLIGMSYASFKQIVVLGTAGYTPFMGLSTPARRKLVEDLLEVGTLAEMDKLNKALIRELNSQNQVLDVKKDSIIQQIKIYNDNVERQKKLTGDNLTRLQNMYDDLAKEARTLKSEIEEANERLVNIVLDEDPTDAFNKIGQEAVLIKSKIDSYNKVINMYHEGGLCPTCLSQLSSGDKVVSKIKDKVSECTHSFEQLSTHRDNLKVLVDEYRDNIKTQQSLANDIRNKKQSLITTVDKAKKVKAAIEKASSEFIDHADEIALLQEELDKIVKTKTNLVMEKYHRGILTDMLKDSGIKGAIIKKYVPLFNKQINHYLKIMEADYVFTLDEEFNETIKSRGREDFSYASFSEGEKARIDIALLFTWRDIASIVSGVSISTLILDEVFDGSFDAEGIKGVANIINSMKNTNVFIISHKDHDPQEYGQHLQMKKVGRFTVMV
> |[Tevenvirinae Shigella_phage_Sf25]||_Shigella_phage_Sf25.gb|Phage recombination-..|1641|MF327009.1(168573):126939-128579:-1 ^RAST2:fig|1198136.80.peg.196^ Tevenvirinae Shigella_phage_Sf25|neighbours:(-1),(-1)|neighbour_genes:Phage protein,Phage protein|
MSVGGNPIDIQLDKVQKTLITGRNGGGKSTMLEAITFGLFGKPFRDVKKGQLINSTNKKELLVELWMEYDEKKYYIKRGQKPNVFEITVNGTRLNESASSKDFQAEFEQLIGMSYASFKQIVVLGTAGYTPFMGLSTPARRKLVEDLLEVGTLAEMDKLNKALIRELNSQNQVLDVKKDSIIQQIKIYNDNVERQKKLTGDNLTRLQNMYDDLAKEARTLKSEIEEANERLVNIVLDEDPTDAFNKIGQEAVLIKSKIDSYNKVINMYHEGGLCPTCLSQLSSGDKVVSKIKDKVSECTHSFEQLSTHRDNLKVLVDEYRDNIKTQQSLANDIRNKKQSLITTVDKAKKVKAAIEKASSEFIDHADEIALLQEELDKIVKTKTNLVMEKYHRGILTDMLKDSGIKGAIIKKYVPLFNKQINHYLKIMEADYVFTLDEEFNETIKSRGREDFSYASFSEGEKARIDIALLFTWRDIASIVSGVSISTLILDEVFDGSFDAEGIKGVANIINSMKNTNVFIISHKDHDPQEYGQHLQMKKVGRFTVMV
>ID:YP_004414956.1 |[Shigella phage Shfl2]||_Shigella_phage_Shfl2_.gbk|putative recombinati..|1641|NC_015457(165919):31599-33239:-1 ^GeneID:10498819^ Shigella phage Shfl2, complete genome.|neighbours:ID:YP_004414955.1(-1),ID:YP_004414957.1(-1)|neighbour_genes:hypothetical protein..,hypothetical protein..|
MSVGGNPIDIQLDKVQKTLITGRNGGGKSTMLEAITFGLFGKPFRDVKKGQLINSTNKKELLVELWMEYDEKKYYIKRGQKPNVFEITVNGTRLNESASSKDFQAEFEQLIGMSYASFKQIVVLGTAGYTPFMGLSTPARRKLVEDLLEVGTLAEMDKLNKALIRELNSQNQVLDVKKDSIIQQIKIYNDNVERQKKLTGDNLTRLQNMYDDLAKEARTLKSEIEEANERLVNIVLDEDPTDAFNKIGQEAVLIKSKIDSYNKVINMYHEGGLCPTCLSQLSSGDKVVSKIKDKVSECTHSFEQLSTHRDNLKVLVDEYRDNIKTQQSLANDIRNKKQSLITTVDKAKKVKAAIEKASSEFIDHADEIALLQEELDKIVKTKTNLVMEKYHRGILTDMLKDSGIKGAIIKKYIPLFNKQINHYLKIMEADYVFTLDEEFNETIKSRGREDFSYASFSEGEKARIDIALLFTWRDIASIVSGVSISTLILDEVFDGSFDAEGIKGVANIINSMKNTNVFIISHKDHDPQEYGQHLQMKKVGRFTVMV
>ID:YP_009110874.1 |[Shigella phage pSs-1]||_Shigella_phage_pSs-1_.gbk|gp67|1683|NC_025829(164999):35980-37662:-1 ^GeneID:22475140^ Shigella phage pSs-1, complete genome.|neighbours:ID:YP_009110873.1(-1),ID:YP_009110875.1(-1)|neighbour_genes:gp66,gp68|
MKNFKLNRVRYQNIMSVGGNPIDIQLDKVQKTLITGRNGGGKSTMLEAITFGLFGKPFRDVKKGQLINSTNKKELLVELWMEYDEKKYYIKRGQKPNVFEITVNGTRLNESASSKDFQAEFEQLIGMSYASFKQIVVLGTAGYTPFMGLSTPARRKLVEDLLEVGTLAEMDKLNKALIRELNSQNQVLDVKKDSIIQQIKIYNDNVERQKKLTGDNLTRLQNMYDDLAKEARTLKSEIEEANERLVNIVLDEDPTDAFNKIGQEAFLIKSKIDSYNKVINMYHEGGLCPTCLSQLSSGDKVVSKIKDKVSECTHSFEQLSTHRDNLKVLVDEYRDNIKTQQTLANDIRNKKQSLITTVDKAKKVKAAIEKASSEFIDHADEIALLQEELDKIVKTKTNLVMEKYHRGILTDMLKDSGIKGAIIKKYIPLFNKQINHYLKIMEADYVFTLDEEFNETIKSRGREDFSYASFSQGEKARIDIALLFTWRDIAEKVSGVKINTLILDEVFDSATDVEGVKAISTILDSLKNTNVFVISHRDHDPQAYGQHLQMKKVGRFTVMV
> |[Tevenvirinae Vibrio_phage_KVP40]||_Vibrio_phage_KVP40.gb|Phage recombination ..|2238|NC_005083.2(244834):43247-45484:1 ^RAST2:fig|1198136.81.peg.77^ Tevenvirinae Vibrio_phage_KVP40|neighbours:(1),(1)|neighbour_genes:Phage protein,Phage protein|
MIKFKEVTYSNIMSVGNTPITIKLDEFNKTLITGTNGAGKSTYIEAICFALYGKPFRNIKKTQIVNAVNKKKLLVEITFQDNKHVYKIVRGIKPNKFEIYKDDELIPQEAAVADYQDMLEKNILKMNLSTFKQIAVLGTAGYTPFMLLPAAKRREIVEDLLDIGIFSDMAALNKVALKQLNEQIKDTEADIERRMGELKLHIQFQKEQQDNRDGDLAQLEARKSEAEAELAPLSFEISQLESQISEDSKKLRDLKEKLAFELSAAEEEQATELIALDAEHQANIEKIEAEQKAEIDALKAKQTSEQNVIDELNEQAVLDLDKDHSQALIDFDAETKLNTPEAPDADEIAADTSTVLSNKKEITKLKENKEFFEKNGDCECSTCKQTISSDFAQSVIDMADAQIATLTEETKVLAEKIRAAQAQSKARSEYLSTRASERSALEEKQRTERSTLIKTQSTERMRVVDAQREAMSSLTSTFNEALSLLRNTQSKARSELVSQHATINAELTKKGASERETLTENIGKYQADLAKILADEKNLTSKIATVESDIADVKAKAATEDRTDLIKKLTAEVRDVKKGLQTDMQTKHCRTIVGTLLKDDGVKSMIVRQYIPMINKYINDYLKTMNANYNFVLDEEFNETIKSRGRDDFSYTSFSQGERCRIDLALLFAFRDLVSARTGSMTNLLVLDEVFDSAADSDGVDSINQILSSIKDNVFIISHSEKHEQSMFDKHIKFAKKGNFTREVK
> |[Viruses Vibrio phage VH7D]||_Vibrio_phage_VH7D.gb|hypothetical protein|2238|NC_023568.1(246964):222852-225089:1 ^RAST2:fig|10239.72.peg.348^ Viruses Vibrio phage VH7D|neighbours:(1),(1)|neighbour_genes:Phage protein,Phage protein|
MIKFKDVTYSNIMSVGNTPITVDLSEFNKTLITGTNGAGKSTFIEAVCFALYGKPFRNIKKTQIVNAVNKKKLLVEITFQDNKHVYKIIRGIKPNKFEIYKDDELIPQEAAVADYQDMLEKNILKMSLSTFKQIAVLGTAGYTPFMLLPAGKRREIVEDLLDIGIFSDMAALNKVALKQLNEKIKDTEAEIERRMGELKLHIQFQKEQQDNRDGDLAQLEARKKEAEAELVPIGIAIAELENQISGDSKILRDLKQKLDFELSAAEEEHETELAALDSEHRANINEIESKQKEELDELKAKQTSEQNVIDELNEQEVLDLDKEHSQELIDFDKETEKNTPEAPDADAIAADTSTVLSNKKEIAKLKENKEFFEKNGDCECSTCKQTISSDFAQSVIDMADSQIATLTEESKALAEKIRAAQAQSKARSEYISTRASERSDLDEKQRTERSVLVKKQSEKRAEVIEAQREEMSKKTSIFNDTLTLLREEQSKARAESVAQFADIKASLTDKGASEREELANNIAKDKAELAKAITNEQNLTSKIATINADIEDVKAKAATEDRSALIKKLTAEVREVKAGLQNDLQTKHCRTIVGTLLKDDGVKSMIVRQYIPMINKYINDYLKTMNANYNFVLDEEFNETIKSRGRDDFSYTSFSQGERCRIDLALLFAFRDLVSARTGSMTNLLVLDEVFDSAADTDGVDSINQILSSIQDNVFIISHSEKHEQSMFDKHIKFAKKGNFTREVK
> |[Tevenvirinae Vibrio_phage_ValB1_HC]||_Vibrio_phage_ValB1_HC.gb|Phage recombination ..|2238|MK568540.1(247619):35508-37745:-1 ^RAST2:fig|1198136.76.peg.61^ Tevenvirinae Vibrio_phage_ValB1_HC|neighbours:(-1),(-1)|neighbour_genes:Phage protein,Phage protein|
MIKFKDVTYSNIMSVGNTPITVDLSEFNKTLITGTNGAGKSTFIEAVCFALYGKPFRNIKKTQIVNAVNKKKLLVEITFQDNKHVYKIIRGIKPNKFEIYKDDELIPQEAAVADYQDMLEKNILKMSLSTFKQIAVLGTAGYTPFMLLPAGKRREIVEDLLDIGIFSDMAALNKVALKQLNEKIKDTEAEIERRMGELKLHIQFQKEQQDNRDGDLAQLEARKKEAEAELVPIGIAIAELENQISGDSKILRDLKQKLDFELSAAEEEHETELAALDSEHRANINEIESKQKEELDELKAKQTSEQNVIDELNEQEVLDLDKEHSQELIDFDKETEKNTPEAPDADAIAADTSTVLSNKKEIAKLKENKEFFEKNGDCECSTCKQTISSDFAQSVIDMADSQIATLTEESKALAERIRAAQAQSKARSEYISTRASERSALDEKQRTERSVLVKKQSEKRAEVIEAQREEMSKKTSIFNDTLTLLREEQSKARAESVAQFADIKASLTDKGASEREELANNIAKDKAELAKAITNEQNLTSKIATINADIEDVKAKAATEDRSALIKKLTAEVREVKAGLQNDLQTKHCRTIVGTLLKDDGVKSMIVRQYIPMINKYINDYLKTMNANYNFVLDEEFNETIKSRGRDDFSYTSFSQGERCRIDLALLFAFRDLVSARTGSMTNLLVLDEVFDSAADTDGVDSINQILSSIQDNVFIISHSEKHEQSMFDKHIKFAKKGNFTREVK
> |[Tevenvirinae Vibrio_phage_ValKK3]||_Vibrio_phage_ValKK3.gb|Phage recombination ..|2238|NC_028829.1(248088):88302-90539:-1 ^RAST2:fig|1198136.77.peg.196^ Tevenvirinae Vibrio_phage_ValKK3|neighbours:(-1),(-1)|neighbour_genes:Phage protein,hypothetical protein|
MIKFDTVTYSNIMSVGNTPITIELDEFNKTLITGTNGAGKSTFIEAVCFALYGKPFRNIKKTQIVNAVNKKKLLVEIVFQDNKHIYKVIRGIKPNKFEIYKDDELIPQEAAVADYQDMLEKNILKMSLSTFKQIAVLGTAGYTPFMLLPAGKRREIVEDLLDIGIFSDMASLNKVELKNLNDKIKETEAEIERRMGELKLHVEFQKEQQENRDGDLAQLEKRKAEAEAELVPLGSEIAELENQISGDSKILRDLKQKLDFELSAAEEEHETELAALDSEHRANINEIESKQKEELDELKAKQTSEQNVIDELNEQEVLDLDKEHSQELIDFDKETEKNTPEAPDADAIAADTSTVLSNKKEIAKLKENKEFFEKNGDCECSTCKQTISSDFAQSVIDMADSQIATLTEESKALAEKIRAAQAQSKARSEYISTRASERSALDEKQRTERSVLVKKQSEKRAEVIEAQREEMSKKTSIFNDTLTLLREEQSKARAESVAQFADIKASLTDKGASEREELANNIAKDKAELAKAITNEQNLTSKIATINADIEDVKAKAATEDRSALIKKLTAEVREVKAGLQNDLQTKHCRTIVGTLLKDDGVKSMIVRQYIPMINKYINDYLKTMNANYNFVLDEEFNETIKSRGRDDFSYTSFSQGERCRIDLALLFAFRDLVSARTGSMTNLLVLDEVFDSAADTDGVDSINQILSSIQDNVFIISHSEKHEQSMFDKHIKFAKKGNFTREVK
> |[Tevenvirinae Vibrio_phage_nt-1]||_Vibrio_phage_nt-1.gb|Phage recombination ..|2238|NC_021529.2(247511):208248-210485:1 ^RAST2:fig|1198136.72.peg.388^ Tevenvirinae Vibrio_phage_nt-1|neighbours:(1),(1)|neighbour_genes:Phage protein,Phage protein|
MIKFKDVTYSNIMSVGNTPITVKLDEFNKTLITGVNGAGKSTFIEAVCFALYGKPFRNIKKTQIVNAVNKKKLLVEITFQDNKHVYKIIRGIKPNKFEIYKDDELIPQEAAVADYQDMLEKSILKMNLSTFKQIAVLGTAGYTPFMLLPAAKRREIVEDLLDIGIFSDMAALNKVALKQLNEKIKDTEADIERRMGELKLHVQFQKEQQDNRDGDLAQLETRKAEAEKELAPLGEQIAELENQISADSKILRELKETLAAELAEVEAEQATVLSALDAEHKANVEQIEAGQKADIDELKAKQTSEQDALDELHEQELLDIDKEHSQALIDFDKETEATTPEAPNADEVAEYTSTVLGNKKEIVKLKENKEFFEANGDCECGTCKQTISSDFAQSVIDMADKQIATLTVESKELADKIRAAQAQSKARSEFLSNRTSERSALDEKQRTERSTLVKKHSAKRSEVVDAQREAMSRLTSVFGDTLSLLRETQSKVRSDAVSEHADIKAALTKKGASEREELTANIGKDKADLATIVTKEDSLIKTIATIVADIEDVKAKAATEDRTALIKKLTAEVKSVKADMQVDLQTKHCRNIVGTLLKDDGVKSMIVRQYIPMINKYINDYLKTMNANYNFVLDEEFNETIKSRGRDDFSYTSFSQGERCRIDLALLFAFRDLVSARTGSMTNLLVLDEVFDSAADTDGVDSINQILGTIDDNVFIISHSEKHEQSMFDKHIKFTKKGNFTREVK
> |[Tevenvirinae Vibrio_phage_phi-Grn1]||_Vibrio_phage_phi-Grn1.gb|Phage recombination ..|2238|KT919972.1(248605):150794-153031:1 ^RAST2:fig|1198136.75.peg.237^ Tevenvirinae Vibrio_phage_phi-Grn1|neighbours:(1),(1)|neighbour_genes:Phage protein,Phage protein|
MIKFKDVTYSNIMSVGNTPITVDLSEFNKTLITGTNGAGKSTFIEAVCFALYGKPFRNIKKTQIVNAVNKKKLLVEITFQDNKHVYKIIRGIKPNKFEIYKDDELIPQEAAVADYQDMLEKNILKMSLSTFKQIAVLGTAGYTPFMLLPAGKRREIVEDLLDIGIFSDMAALNKVALKQLNEKIKDTEAEIERRMGELKLHIQFQKEQQDNRDGDLAQLEARKKEAEAELVPIGIAIAELENQISGDSKILRDLKQKLDFELSAAEEEHETELAALDSEHRANINEIESKQKEELDELKAKQTSEQNVIDELNEQEVLDLDKEHSQELIDFDKETEKNTPEAPDADAIAADTSTVLSNKKEIAKLKENKEFFEKNGDCECSTCKQTISSDFAQSVIDMADSQIATLTEESKALAEKIRAAQAQSKARSEYISTRASERSALDEKQRTERSVLVKKQSEKRAEVIEAQREEMSKKTSIFNDTLTLLREEQSKARAESVAQFADIKASLTDKGASEREELANNIAKDKAELAKAITNEQNLTSKIATINADIEDVKAKAATEDRSALIKKLTAEVREVKAGLQNDLQTKHCRTIVGTLLKDDGVKSMIVRQYIPMINKYINDYLKTMNANYNFVLDEEFNETIKSRGRDDFSYTSFSQGERCRIDLALLFAFRDLVSARTGSMTNLLVLDEVFDSAADTDGVDSINQILSSIQDNVFIISHSEKHEQSMFDKHIKFAKKGNFTREVK
> |[Tevenvirinae Vibrio_phage_phi-ST2]||_Vibrio_phage_phi-ST2.gb|Phage recombination ..|2238|KT919973.1(250485):210964-213201:1 ^RAST2:fig|1198136.73.peg.379^ Tevenvirinae Vibrio_phage_phi-ST2|neighbours:(1),(1)|neighbour_genes:Phage protein,Phage protein|
MIKFKDVTYSNIMSVGNTPITVDLSEFNKTLITGTNGAGKSTFIEAVCFALYGKPFRNIKKTQIVNAVNKKKLLVEITFQDNKHVYKIIRGIKPNKFEIYKDDELIPQEAAVADYQDMLEKNILKMSLSTFKQIAVLGTAGYTPFMLLPAGKRREIVEDLLDIGIFSDMAALNKVALKQLNEKIKDTEAEIERRMGELKLHIQFQKEQQDNRDGDLAQLEARKKEAEAELVPIGIAIAELENQISGDSKILRDLKQKLDFELSAAEEEHETELAALDSEHRANINEIESKQKEELDELKAKQTSEQNVIDELNEQEVLDLDKEHSQELIDFDKETEKNTPEAPDADAIAADTSTVLSNKKEIAKLKENKEFFEKNGDCECSTCKQTISSDFAQSVIDMADSQIATLTEESKALAEKIRAAQAQSKARSEYISTRASERSALDEKQRTERSVLVKKQSEKRAEVIEAQREEMSKKTSIFNDTLTLLREEQSKARAESVAQFADIKASLTDKGASEREELANNIAKDKAELAKAITNEQNLTSKIATINADIEDVKAKAATEDRSALIKKLTAEVREVKAGLQNDLQTKHCRTIVGTLLKDDGVKSMIVRQYIPMINKYINDYLKTMNANYNFVLDEEFNETIKSRGRDDFSYTSFSQGERCRIDLALLFAFRDLVSARTGSMTNLLVLDEVFDSAADTDGVDSINQILSSIQDNVFIISHSEKHEQSMFDKHIKFAKKGNFTREVK
> |[Tevenvirinae _Vibrio_phage_vB_VmeM-32]||_Vibrio_phage_vB_VmeM-32.gb|hypothetical protein|2385|KU160494.1(199912):105064-107448:1 ^RAST2:fig|1198136.70.peg.163^ Tevenvirinae _Vibrio_phage_vB_VmeM-32|neighbours:(1),(-1)|neighbour_genes:Phage recombination-..,hypothetical protein|
MFDIQIQMIRYKNICSVGSEFIEIPLDQHNKTLVTGKNGAGKSTMIEALCFLLYGKAFRNINKDGLINSHNKKQLVVEGKIRIKGHDYFIQRGIKPNLFKIYKNDELITECASATEYQKLFESEILGLSIQAFKQIIVLGKAGFVPFMELTTTKRREIVEELLDIAVIGDMNKLNKQQIGELKTKKETLDRAFESTSLLLDTKKEHLDQQKREHEQRILDNANTCKSFVSKVQELKSKLSQLDVERESLYVDKEKLSNGYFELRKKDVESEIQQTKEQLQKEIEILESSIPSEQELLIKINDSLNTLDNKLTEIQSTPEPIVISDTESVNISSQLVQLEQSILEMEQKRVPVLTFNIEGYNAEMNVIKTIQNEIRDKLVELNLNKTSIQKKIDMFSNGGVCPCCERELNDSHIDGGIDSLQQDILNIENIERELKEKHAQLEIELNQKTEVYKSAVSEFEAEKLEHASTLKELRNKHSSLTNELHDVKLNIEQSKREHEKYLAWVESESFRVNSEHDKNVSKYENEHKEKIKQIEFNLSEKRSILANIDQSLEFKLIQLDNERMKIETDIESRIEFNKQKTLETRNDIMYNSEKAREIKTLVDELKSKTFDETEIDELSEKLKSIKFEKMNISDELNCCLTTAELLKDTGVKSYIIKQYLPVFNKTINTYLGSMGADYHLVLNEQFEESILTKGRESQKYENLSQGEASRINFAMLLTWRDVASIISGVRINLLVLDEIFDGATDGDGVYAINKALSEMKSNVIVISHRVENSDESFDRHLQFEKKGRFTRLVN
> |[Tevenvirinae Vibriophage_phi-pp2]||_Vibriophage_phi-pp2.gb|Phage recombination ..|2238|JN849462.1(246421):43248-45485:1 ^RAST2:fig|1198136.74.peg.76^ Tevenvirinae Vibriophage_phi-pp2|neighbours:(1),(1)|neighbour_genes:Phage protein,Phage protein|
MIKFKEVTYSNIMSVGNTPITIKLDEFNKTLITGTNGAGKSTYIEAICFALYGKPFRNIKKTQIVNAVNKKKLLVEITFQDNKHVYKIVRGIKPNKFEIYKDDELIPQEAAVADYQDMLEKNILKMNLSTFKQIAVLGTAGYTPFMLLPAAKRREIVEDLLDIGIFSDMAALNKVALKQLNEQIKDTEADIERRMGELKLHIQFQKEQQDNRDGDLAQLEARKSEAEAELAPLSFEISQLESQISEDSKKLRDLKEKLAFELSAAEEEQATELIALDAEHQANIEKIEAEQKAEIDALKAKQTSEQNVIDELNEQAVLDLDKDHSQALIDFDAETKLNTPEAPDADEIAADTSTVLSNKKEITKLKENKEFFEKNGDCECSTCKQTISSDFAQSVIDMADAQIATLTEETKVLAEKIRAAQAQSKARSEYLSTRASERSALDEKQRTERSTLIKTQSTERMRVVDAQREAMSSLTSTFNEALSLLRNTQSKARSEIVSQHATINAELTKKGASERETLTENIGKYQADLAKILADEKNLTSKIATIESDIADVKAKAATEDRTDLIKKLTAEVRDVKKGLQTDMQTKHCRTIVGTLLKDDGVKSMIVRQYIPMINKYINDYLKTMNANYNFVLDEEFNETIKSRGRDDFSYTSFSQGERCRIDLALLFAFRDLVSARTGSMTNLLVLDEVFDSAADSDGVDSINQILSSIKDNVFIISHSEKHEQSMFDKHIKFAKKGNFTREVK
>ID:YP_009153656.1 |[Yersinia phage PST]||_Yersinia_phage_PST_.gbk|recombination endonu..|1683|NC_027404(167785):30662-32344:-1 ^GeneID:24677463^ Yersinia phage PST, complete genome.|neighbours:ID:YP_009153655.1(-1),ID:YP_009153657.1(-1)|neighbour_genes:hypothetical protein,hypothetical protein|
MKNFKLNRVKYKNIMSVGQNGIDIQLDKAQKTLITGRNGGGKSTMLEAITFGLFGKPFRDVKKGQLINSTNKKELLVELWMEYDEKKYYIKRGQKPNVFEITVNGTRLNESASSKDFQAEFEQLIGMSYASFKQIVVLGTAGYTPFMGLSTPSRRKLVEDLLEVGTLAEMDKLNKALIRELNSQNQVLDVKKDSIIQQIKIYNDNVERQKKLTGDNLTRLQNMYDDLAKEARTLKSEIEEANERLVNIVLDEDPTDAFNKIGQEAFLIKSKIDSYNKVINMYHEGGLCPTCLSQLSSGDKVVSKIKDKVSECTHSFKQLSTHRDNLKVLVDEYRDNIKTQQSLANDIRNKKQSLITTVDKAKKVKAAIEKASSEFIDHADEIALLQEELDKIVKTKTNLVMEKYHRGILTDMLKDSGIKGAIIKKYIPLFNKQINHYLKIMEADYVFTLDEEFNETIKSRGREDFSYASFSEGEKARIDIALLFTWRDIASIVSGVSISTLILDEVFDGSFDAEGIKGVANIINSMKNTNVFIISHKDHDPQEYGQHLQMKKVGRFTVMV
>ID:VEV89669.1 |[Yersinia phage fPS-2]||_Yersinia_phage_fPS-2_.gbk|g053c|1683|LR215722(169060):32183-33865:-1 ^^ Yersinia phage fPS-2 genome assembly, chromosome: I.|neighbours:ID:VEV89668.1(-1),ID:VEV89670.1(-1)|neighbour_genes:g052c,g054c|
MKNFKLNRVKYKNIMSVGQNGIDIQLDKVQKTLITGRNGGGKSTMLEAITFGLFGKPFRDVKKGQLINSTNKKELLVELWMEYDEKKYYIKRGQKPNVFEITVNGTRLNESASSKDFQAEFEQLIGMSYASFKQIVVLGTAGYTPFMGLSTPARRKLVEDLLEVGTLAEMDKLNKALIRELNSQNQVLDVKKDSIIQQIKIYNDNVERQKKLTGDNLTRLQNMYDDLAKEARTLKSEIEEANERLVNIVLDEDPTDAFNKIGQEAVLIKSKIDSYNKVINMYHEGGLCPTCLSQLSSGDKVVSKIKDKVSECTHSFEQLSTHRDNLKVLVDEYRDNIKTQQSLANDIRNKKQSLIAAVDKAKKVKAAIEKASSEFIDHADEIALLQEELDKIVKTKTNLVMEKYHRGILTDMLKDSGIKGAIIKKYIPLFNKQINHYLKIMEADYVFTLDEEFNETIKSRGREDFSYASFSEGEKARIDIALLFTWRDIASIVSGVSISTLILDEVFDGSFDAEGIKGVANIINSMKNTNVFIISHKDHDPQEYGQHLQMKKVGRFTVMV
>ID:YP_009149297.1 |[Yersinia phage phiD1]||_Yersinia_phage_phiD1_.gbk|g058|1683|NC_027353(167063):32136-33818:-1 ^GeneID:24635494^ Yersinia phage phiD1 complete genome.|neighbours:ID:YP_009149296.1(-1),ID:YP_009149298.1(-1)|neighbour_genes:g057,g059|
MKNFKLNRVRYQNIMSVGGNPIDIQLDKVQKTLITGRNGGGKSTMLEAITFGLFGKPFRDVKKGQLINSTNKKELLVELWMEYDEKKYYIKRGQKPNVFEITVNGTRLNESASSKDFQAEFEQLIGMSYASFKQIVVLGTAGYTPFMGLSTPARRKLVEDLLEVGTLAEMDKLNKALIRELNSQNQVLDVKKDSIIQQIKIYNDNVERQKKLTGDNLTRLQNMYDDLAKEARTLKSEIEEANERLVNIVLDEDPTDAFNKIGQEAVLIKSKIDSYNKVINMYHEGGLCPTCLSQLSSGDKVVSKIKDKVSECTHSFEQLSTHRDNLKVLVDEYRDNIKTQQSLANDIRNKKQSLITTVDKAKKVKAAIEKASSEFIDHADEIALLQEELDKIVKTKTNLVMEKYHRGILTDMLKDSGIKGAIIKKYIPLFNKQINHYLKIMEADYVFTLDEEFNETIKSRGREDFSYASFSQGEKARIDIALLFTWRDIAEKVSGVKINTLILDEVFDSATDVEGVKAISTILDSLKNTNVFVISHRDHDPQAYGQHLQMKKVGRFTVMV
