# Supplementary material for: Influence of Non-canonical DNA Bases on the Genomic Diversity of Tevenvirinae
Source: Front Microbiol. 2021 Apr 6;12:632686. doi: 10.3389/fmicb.2021.632686 (PMC8056088; doi:10.3389/fmicb.2021.632686)
Supplement: Supplementary Data Sheet 1 — Clustering results (folders “first clusterisation,” “second clusterisation,” and “third clusterisation”): the number of pan-genome components in the individual genome (files “pan genome components of genomes”), the total number of all clusters and components of the pan-genome (files “pan genome components”), a list of clusters of the core genome (files “core list”), a list of clusters of the softcore genome (files “softcore list”). Clusters of the softcore genome (folders “softcore clusters”) are presented in the files which show regions in genomes, protein sequences, names of viruses which have these proteins A description of softcore clusters is also supplied (file “Softcore clusters description”). [file Data_Sheet_1.ZIP › Data sheet 1/second clusterisation/softcore_clusters/21124_47.faa]

> |[Tevenvirinae _Acinetobacter_phage_133]||_Acinetobacter_phage_133.gb|Phage recombination-..|1023|NC_015250.1(159801):48434-49456:-1 ^RAST2:fig|1198136.113.peg.97^ Tevenvirinae _Acinetobacter_phage_133|neighbours:(-1),(-1)|neighbour_genes:Phage recombination-..,hypothetical protein|
MKILHLGDLHFGAKQDDPWIQFIQRDGIRQAIEISRKYGIKKWIQTGDWFDVRKAITHTTLEFNREMCEQIAAEGIEIDVIVGNHDMHHKNTVNPNACTELLTHYSNIKVYDKPTTVDYDGLWIDLIPWMCSTNTSEILTHIKTSAATHCVGHWELNGFWFYKGLKSHGIESDFLSKYEHVVSGHFHTRSKKGNIEYIGTPYTLTAGDENDPRGFVILDTETRKYTFIENETMWHEKIYYPATDIDFSKFKNKSVRVVIEAVDKNLPAFENELEKVVHSLRTVSGIDNSIELAEGEEIDLTIKSMPELMDEYVASMPECTPEDVVAIKHMVKQLWIECTA
> |[Tevenvirinae _Acinetobacter_phage_AM101]||_Acinetobacter_phage_AM101.gb|Phage recombination-..|1011|MH165274.1(166487):111604-112614:1 ^RAST2:fig|1198136.62.peg.160^ Tevenvirinae _Acinetobacter_phage_AM101|neighbours:(1),(1)|neighbour_genes:hypothetical protein,hypothetical protein|
MKFLKLGDLHIGVRQDDPWIQNIQLQGIRQAIDYSKSRGITTWLQAGDWFDVRKAITHKTMNFNRKICQEILDAGIKVYVIVGNHDATFKNTIFPNACDELLTQFENFTVISSPTTIDLGVEIDMVPWICEENREEILKFIKASKSKYCMGHFELNGFYFYKGMESHGEEPDFLKSYKRVWSGHFHTISENKNVTYIGTPWSLTAGDENDPRGFWEFDSDTEESKFIQNNTMWHRRIDYPTQINPEIYKNLSVRLYVTKVDKQLAAFETALENVVHELKVVNRVDTSAVIEEEDTTEVKSLSELIDEYVESIEDLTPEDAAAIKDMSKLLYLEASK
> |[Tevenvirinae _Acinetobacter_phage_Ac42]||_Acinetobacter_phage_Ac42.gb|Phage recombination-..|1023|NC_014660.1(167716):57231-58253:-1 ^RAST2:fig|1198136.114.peg.109^ Tevenvirinae _Acinetobacter_phage_Ac42|neighbours:(-1),(-1)|neighbour_genes:hypothetical protein,hypothetical protein|
MKILKLGDLHFGVKQDDAWVQNLQSKLIDLAIEYSKANGIKHWIQAGDWFDVRKAITHKCMEFNREQCQKISDAGIHIDVIVGNHDATFKNTITPNACTELLTQWSNITVYDKPTTVEYDGVFVDLIPWMCDENTTEIMEHIKTSSAEYCVGHWELNGFYFYKGMKSHGLEPDFLKKYKEVWSGHFHTISKAANVTYLGTPYTITAGDENDERGFWVFDTSELKSTFVPNPDMWHRRIYYPFEGKIDAKEYTNLSVRVIVEQVDKDLPKFESDMEQVVHELRVVSKVDSSSDMDTDSDTVEVKSITDLMEEYIDGIAECTPEDKTAIKQFSKQLWVECTS
> |[Viruses _Acinetobacter_phage_Acj61]||_Acinetobacter_phage_Acj61.gb|hypothetical protein|1017|NC_014661.1(164093):59069-60085:-1 ^RAST2:fig|10239.85.peg.106^ Viruses _Acinetobacter_phage_Acj61|neighbours:(-1),(-1)|neighbour_genes:hypothetical protein,hypothetical protein|
MKVLKLGDLHFGVKQDDKWVQDLQRDAIRQAIEISKKHGITKWLQAGDWFDVRKAITHKCMEFTREIATEIGNAGIEVDVIVGNHDMSLKQKIHPNACTELLTQFPHFTIYDKITTVDYDGLKIDMVPWICDENREEILEYMKTTEARYCLGHFELNGFYFYKGMKSHGIEPDFLRRYKRAWSGHFHTQSENKNVSYIGTPYTLTAGDENDIRGFWIFDTETEESEFVPNETIWHKKIYYPCSINPRQFTNISLRVIVDKMDKSLVAFETALEEVVHELKVIVKVDTSVEVTDDAVDEEIKTLPDLMEEYVDALPEVNAADIDATKIIVKQLYLEASK
> |[Viruses _Acinetobacter_phage _Acj9]||_Acinetobacter_phage_Acj9.gb|Phage recombination-..|1017|NC_014663.1(169947):62995-64011:-1 ^RAST2:fig|10239.87.peg.114^ Viruses _Acinetobacter_phage _Acj9|neighbours:(-1),(-1)|neighbour_genes:hypothetical protein,hypothetical protein|
MKILKLGDWHLGVKQDDPWVQHIQLDGIRQAIELSKARGITNWLQAGDVFDVRKAITHKTMNFARQIFQEIDDAGIIVYALVGNHDMNYREKIHPNACTELLGHLPNVVVIDKPQKINLGVDIDMIPWICNENREEIYDFVKASNSKFCMGHFELSGFYFYKGMKSHGSEPDFLKGYKRAWSGHFHTVSENRNITYLGTPWSLTAGDENDPRGWWIFDSETEESVFYQNKTMWHRRIDYPTSINPEIYRDLSVRLYVTKVDKNLAAFETALEQVVHELKVVSRVDTTVELSEDIDENTEIPAMSDLIAGYVDALPDLSEEDSIAIKKFANDLYLEANQ
> |[Tevenvirinae _Acinetobacter_phage_KARL-1]||_Acinetobacter_phage_KARL-1.gb|Phage recombination-..|1011|MH713599.1(166560):126741-127751:1 ^RAST2:fig|1198136.64.peg.188^ Tevenvirinae _Acinetobacter_phage_KARL-1|neighbours:(1),(1)|neighbour_genes:hypothetical protein,hypothetical protein|
MKFLKLGDLHIGVRQDDPWIQNIQLQGIRQAIDYSKSRGITTWLQAGDWFDVRKAITHKTMNFNRKICQEILDAGIKVYVIVGNHDATFKNTIFPNACDELLTQFENFTVISSPTTIDLGVEIDMVPWICEENREEILKFIKASKSKYCMGHFELNGFYFYKGMESHGEEPDFLKSYKRVWSGHFHTISENKNVTYIGTPWSLTAGDENDPRGFWEFDSDTEESKFIQNNTMWHRRIDYPTQINPEIYKNLSVRLYVTKVDKQLAAFETALENVVHELKVVNRVDTSAVIEEEDTTEVKSLSELIDEYVESIEDLTSEDATAIKDMSKLLYLEASK
> |[Viruses _Acinetobacter_phage_ZZ1]||_Acinetobacter_phage_ZZ1.gb|Phage recombination-..|1020|NC_018087.3(166687):54750-55769:-1 ^RAST2:fig|10239.86.peg.113^ Viruses _Acinetobacter_phage_ZZ1|neighbours:(-1),(-1)|neighbour_genes:hypothetical protein,a-gt.4 conserved hyp..|
MKILKLGDLHIGVKQDDPWVQNIQLQGIRQAIEISKKFNIKKWIQAGDWFDVRKAITHKTMEFNRLICEEIRNAGIHVDVIVGNHDATFKNKLTPNACDELLSQFSNFTVYNKATTVEYDGVAIDLVPWICDENKDEIMTFIANSKSLYNIGHYELNGFLFYKGLKSHGIEPDFLAKYKLVESGHFHTQSEGKNIRFIGTPWTLTAGDENDVRGFWIFDTETHENTFIANNTMWHRKITYPCSINPEMYRNLSVRVFITKVDDNLAKLETDLEAVAHEVKLVSRIDTDAVLDIDTSTTEEVKPLIDIIGDYIDALPDLTPEDVNEVKTMTTNLYLEATR
> |[Tevenvirinae Acinetobacter_phage_vB_ApiM_fHyAci03]||_Acinetobacter_phage_vB_ApiM_fHyAci03.gb|Phage recombination-..|1011|MH460829.1(165975):57044-58054:-1 ^RAST2:fig|1198136.65.peg.113^ Tevenvirinae Acinetobacter_phage_vB_ApiM_fHyAci03|neighbours:(-1),(-1)|neighbour_genes:hypothetical protein,hypothetical protein|
MKFLKLGDLHIGVRQDDPWIQNIQLQGIRQAIDYSKSRGITTWLQAGDWFDVRKAITHKTMNFNRKICQEILDAGIKVYVIVGNHDATFKNTIFPNACDELLTQFENFTVISSPTTIDLGVEIDMVPWICEENREEILKFIKASKSKYCMGHFELNGFYFYKGMESHGEEPDFLKSYKRVWSGHFHTISENKNVTYIGTPWSLTAGDENDPRGFWEFDSDTEESKFIQNNTMWHRRIDYPTQINPEIYKNLSVRLYVTKVDKQLAAFETALENVVHELKVVNRVDTSAVIEEEDTTEVKSLSELIDEYVESIEDLTSEDAAAIKDMSKLLYLEASK
> |[Tevenvirinae _Aeromonas_phage_65.2]||_Aeromonas_phage_65.2.gb|Phage recombination-..|1026|KY290955.1(236567):22730-23755:-1 ^RAST2:fig|1198136.115.peg.31^ Tevenvirinae _Aeromonas_phage_65.2|neighbours:(-1),(-1)|neighbour_genes:Phage protein,Phage protein|
MKAIKIGDTHLGENKDSKWIQQIQRSFFKQMCDYAKANGIKILLQAGDWFDVRSGITQETQRFMREEIRPMLADAFDRIELIPGNHDLHYKNKIMPNSVHENFHKDPLFHVHNEPTTISVGSVMIDMIPWECKENKEQIREFIKNSDSPYSIGHWELVGFDFYTGIPAMSGESKDFLSGYKTAFSGHYHAASKKGNVHYLGTPYTITMNDCNDIRGFYVFDTEDESIEMIPNETVWHVKVNYNKVDKKDVSMYANKSVMLIVDKSDKNLDATLVALEEVVEKLSVKYLEDFGGSLDSADTEVEIKKINQMITEYIESMDLESIEKSRVLDYANRLYMESSI
> |[Viruses Aeromonas phage 65]||_Aeromonas_phage_65.gb|Phage recombination-..|1026|NC_015251.1(235229):22729-23754:-1 ^RAST2:fig|10239.65.peg.31^ Viruses Aeromonas phage 65|neighbours:(-1),(-1)|neighbour_genes:Phage protein,Phage protein|
MKAIKIGDTHLGENKDSKWIQQIQRSFFKQMCDYAKANGIKILLQAGDWFDVRSGITQETQRFMREEIRPMLADAFDRIELIPGNHDLHYKNKIMPNSVHENFHKDPLFHVHNEPTTISVGSVMIDMIPWECKENKEQIREFIKNSDSPYSIGHWELVGFDFYTGIPAMSGESKDFLSGYKTAFSGHYHAASKKGNVHYLGTPYTITMNDCNDIRGFYVFDTEDESIEMIPNETVWHVKVNYNKVDKKDVSMYANKSVMLIVDKSDKNLDATLVALEEVVEKLSVKYLEDFGGSLDSADTEVEIKKINQMITEYIESMDLESIEKSRVLDYANRLYMESSI
> |[Tevenvirinae _Aeromonas_phage_AS-szw]||_Aeromonas_phage_AS-szw.gb|hypothetical protein|1032|MF498773.1(229957):151597-152628:1 ^RAST2:fig|1198136.118.peg.273^ Tevenvirinae _Aeromonas_phage_AS-szw|neighbours:(1),(1)|neighbour_genes:a-gt.4 conserved hyp..,hypothetical protein|
MKTIKCGDTHLGEAKDSPYIQKAQKLFFKQMCDYAKENGIRVLLQAGDWFDVRSGVTQETLRFMREEIRPMLADAFDVIHVIPGNHDCHYKNTVMPNSVHENFGHDPLFKIYNEPTTILLGSLMFDMIPWECKENKEQIREFIKNSASQYSMGHWELMGFDFYSGIPAIHGEDKEFLSKYKTAFSGHYHTASKKGNVHYLGTPYTITMNDCNDVRGFYVFDTDTEELEFVPNENMWHIKVNYEDVDKKDVSMYTDKCVMLVIHKSDKELDATLTALEAVVEKLNQKNLEDFSGAIDDADEKDLEVKTIDVLIKEYINSMDLDEKERDHAMKYASRLFIEANNS
> |[Tevenvirinae _Aeromonas_phage_AS-zj]||_Aeromonas_phage_AS-zj.gb|hypothetical protein|1032|MF448340.1(229929):27850-28881:1 ^RAST2:fig|1198136.120.peg.33^ Tevenvirinae _Aeromonas_phage_AS-zj|neighbours:(1),(1)|neighbour_genes:a-gt.4 conserved hyp..,hypothetical protein|
MKTIKCGDTHLGEAKDSPYIQKAQKLFFKQMCDYAKENGIRVLLQAGDWFDVRSGVTQETLRFMREEIRPMLADAFDVIHVIPGNHDCHYKNTVMPNSVHENFGHDPLFKIYNEPTTILLGSLMFDMIPWECKENKEQIREFIKNSASQYSMGHWELMGFDFYSGIPAIHGEDKEFLSKYKTAFSGHYHTASKKGNVHYLGTPYTITMNDCNDVRGFYVFDTDTEELEFVPNENMWHIKVNYEDVDKKDVSMYTDKCVMLVIHKSDKELDATLTALEAVVEKLNQKNLEDFSGAIDDADEKDLEVKTIDVLIKEYINSMDLDEKERDHAMKYASRLFIEANNS
>ID:NP_943903.1 |[Aeromonas virus Aeh1]||_Aeromonas_phage_Aeh1_.gbk|47|1029|NC_005260(233234):21300-22328:-1 ^GeneID:2658207^ Aeromonas phage Aeh1, complete genome.|neighbours:ID:NP_943902.1(-1),ID:NP_943904.1(-1)|neighbour_genes:gp46 recombination e..,hypothetical protein|
MKLIIEGDKHVGTQKDSEYMQNAIYLGSKFLCDYAKKHGITAYIQTGDWFDVRAGLSQETMKFQRECLNPMYEDAFVDRYKLIGNHDMHVKDKIMPNSITEMFHDVPGIHIIDKPTTVAFGDTLWDLYPWKCAENKEAIEKYAESTDSEYCVGHWELDGFEFYKGIPSTGEAIDFLSNYKQVISGHYHTSSRKGNVLYTGTPYTLTMGDCNEIRGFWVFDTDTKELEFIANPDIWHLRIDYKKDFDPKVIDKCKGKIVELIIYEFDDKLDAVMAQFENVCYEFRQKQVYNFSSDVEDITDTKKVIEQMKDYVTGLALDDDDKKSVGAYVQDLYAVANSGKGA
> |[Tevenvirinae _Aeromonas_phage_Ah1]||_Aeromonas_phage_Ah1.gb|Phage recombination ..|1065|MG250483.1(221116):22676-23740:-1 ^RAST2:fig|1198136.116.peg.31^ Tevenvirinae _Aeromonas_phage_Ah1|neighbours:(-1),(-1)|neighbour_genes:Phage recombination-..,hypothetical protein|
MYHSYTYSRGNNMKLIIEGDKHVGTQKDSAYMQNAIYLGSKFLCDYAKKHDIKTLIQTGDWFDVRAGLSQETMKFQREVLSPMYQDAFTDEYIIIGNHDMHLKDKIMPNSVTEMFHDVPGIHIIDKPTTVAFGDTLWDLYPWKCSENKEAIEKYAAETDSEYCVGHWELDGFEFYKGIPSTGEAIDFLSNYKQVISGHYHTSSRKGNVLYTGTPYTLTMGDCNEIRGFWVFDTDTKELEFVANPDIWHLRIDYKKDFDPKVIDKCKDKIVELVIYEFDDKLDAVMAQFENVCYEFRHKQVYSFSSDVEDITETKKVIEQMKDYVTGLAIDDDDKKSVGGYVQELYAVANSGKGA
> |[Tevenvirinae _Aeromonas_phage_AsFcp_2]||_Aeromonas_phage_AsFcp_2.gb|Phage recombination ..|1062|MH791401.1(219171):191681-192742:-1 ^RAST2:fig|1198136.67.peg.320^ Tevenvirinae _Aeromonas_phage_AsFcp_2|neighbours:(-1),(1)|neighbour_genes:Phage recombination-..,hypothetical protein|
MIALSFNKGNNMKIIIEGDKHVGTHKDSEYMENAIYLGSKFLCDYAKKNGITVLLQVGDWFDVRSGLSQATMNFQREKLNPLYTEAFEQRYKLVGNHDMHVKDKIHPNSVTEMFHDVPGVHIIDKPTTVAFGDTLWDLFPWKCSENEKEILDFVEKSESEYCAGHWELDGFEFYKGIPSTGEAIDFLSDYKQVVSGHYHTSSRKGNVFYTGTPYTLTMGDANEVRGFWVFDTDTETFEFVANPDMWHIRIDYRGDFDEKLFDKCKGKVVELVVYEFDEKLDAVMAQLENVCHEFKHKQVYNFSSDVEDITETKKVIEQMKDYVKNMPIDADEKTVVSKYVQDLYANATAGKGA
> |[Tevenvirinae _Aeromonas_phage_Asswx_1]||_Aeromonas_phage_Asswx_1.gb|hypothetical protein|1032|MH791398.1(229103):159288-160319:1 ^RAST2:fig|1198136.119.peg.298^ Tevenvirinae _Aeromonas_phage_Asswx_1|neighbours:(1),(1)|neighbour_genes:a-gt.4 conserved hyp..,hypothetical protein|
MKTIKCGDTHLGEAKDSPYIQKAQKLFFKQMCDYAKENGIRVLLQAGDWFDVRSGVTQETLRFMREEIRPMLADAFDVIHVIPGNHDCHYKNTVMPNSVHENFGHDPLFKIYNEPTTILLGSLMFDMIPWECKENKEQIREFIKNSASQYSMGHWELMGFDFYSGIPAIHGEDKEFLSKYKTAFSGHYHTASKKGNVHYLGTPYTITMNDCNDVRGFYVFDTDTEELEFVPNENMWHIKVNYEDVDKKDVSMYTDKCVMLVIHKSDKELDATLTALEAVVEKLNQKNLEDFSGAIDDADEKDLEVKTIDVLIKEYINSMDLDEKERDHAMKYASRLFIEANNS
> |[Tevenvirinae _Aeromonas_phage_Aswh_1]||_Aeromonas_phage_Aswh_1.gb|Phage recombination-..|1026|MH791414.1(229730):79322-80347:-1 ^RAST2:fig|1198136.117.peg.177^ Tevenvirinae _Aeromonas_phage_Aswh_1|neighbours:(-1),(-1)|neighbour_genes:hypothetical protein,Phage protein|
MKFIMCGDLHLGEGKDSQYVQNIQLDFINQMCEYADKNRISVMIQSGDWFDVRAGVTQETLRFMRESVRPNLETVFDKIHVLVGNHDMHFKNQVMPNSVHENFFSDPLFKVYNEPTTISLGSILFDIIPWECKSNKDQIRKFISESNSEYSIGHWELMGFDFYSGIPSMGGEDKDFLSGYKIAFSGHYHTASKKGNVQYLGSPYTLTMNDCNDIRGFYVFDTDTEEVEFIPNKNMWHVKGNYSDLDLTDVPKFENKCVQLIIEKEDKDLNKFLTEMEKVCERITQKNLEDFKVGGTDDEGDEIEVKKVFQLFREAIEEMDLDEEHKLLTQKLASSLYTEAS
> |[Tevenvirinae _Aeromonas_phage_CC2]||_Aeromonas_phage_CC2.gb|Phage recombination-..|1032|NC_019538.1(231743):109806-110837:-1 ^RAST2:fig|1198136.110.peg.267^ Tevenvirinae _Aeromonas_phage_CC2|neighbours:(-1),(-1)|neighbour_genes:hypothetical protein,a-gt.4 conserved hyp..|
MKTIKCGDTHLGEAKDSPYIQKAQKLFFKQMCDYAKENGIRVLLQAGDWFDVRSGVTQETLRFMREEIRPMLVEAFDTIHVIPGNHDCHYKNSVMPNSVHENFGHDPLFKIYNEPTTILLGSLMFDMIPWECKENKEQIREFIKNSASQYSMGHWELMGFDFYSGIPAIHGEDKEFLSKYKTAFSGHYHTASKKGNVHYLGTPYTITMNDCNDVRGFYVFDTDTEELEFVANENMWHVKVNYEDVDKKDVSMYTDKCVMLVIHKSDKELDATLTALESVVEKLSQKNLEDFSGAIDDADEKDLEVKTIDILIKEYINSMDLDEKEREHAMKYASRLFIEANNS
> |[Tevenvirinae _Aeromonas_phage_PX29]||_Aeromonas_phage_PX29.gb|Phage recombination ..|1062|NC_023688.1(222006):21046-22107:-1 ^RAST2:fig|1198136.108.peg.26^ Tevenvirinae _Aeromonas_phage_PX29|neighbours:(-1),(1)|neighbour_genes:Phage recombination-..,hypothetical protein|
MIALSFNKGNNMKIIIEGDKHVGTHKDSEYMENAIYLGSKFLCDYAKKNGITVLLQVGDWFDVRSGLSQATMNFQREKLNPLYTEAFEQRYKLVGNHDMHVKDKIHPNSVTEMFHDVPGVHIIDKPTTVAFGDTLWDLFPWKCSENEKEILDFVEKSESEYCAGHWELDGFEFYKGIPSTGEAIDFLSDYKQVVSGHYHTSSRKGNVFYTGTPYTLTMGDANEVRGFWVFDTDTETFEFVANPDMWHIRIDYRGDFDEKLFDKCKGKVVELVVYEFDEKLDAVMAQLENVCHEFKHKQVYNFSSDVEDITETKKVIEQMKDYVKNMPIDADEKTVVSKYVQDLYANATAGKGA
> |[Tevenvirinae _Aeromonas_phage_phiAS5]||_Aeromonas_phage_phiAS5.gb|recombination endonu..|1059|NC_014636.1(225268):114038-115096:-1 ^RAST2:fig|1198136.107.peg.165^ Tevenvirinae _Aeromonas_phage_phiAS5|neighbours:(-1),(-1)|neighbour_genes:Phage recombination-..,hypothetical protein|
MSISFNKGNDMKIIIEGDKHVGTQKDSAYMTNAILRGSIFLCNYAKQHGIRHMIQTGDWFDVRSGLSQETLKFQREQLTPIYQDAFDDIYVIVGNHDMHVKDKISPNSVNEVFHGIEKFHVIETPTTIGFADTLWDLFPWKCDENEAAIEKYAAETNSDYCVGHWELDGFEFYKGIPSTGESMEFLNRYKQVYSGHYHTSSKKANIHYLGTPYTLTMGDSNEIRGFWVFDTDTKTIEFVANPDMWHIRVDYRKDFDIKAIDKCKDKVVELVIYEFDDKLDAVMAQLENICFEFRPKQMYTFASDVEDITETKKVIEQMKDYIQGLAVDEDDKKAVDRYIQELYANAVHSKGE
>ID:YP_803000.1 |[Escherichia virus RB32]||_Bacteriophage_RB32_.gbk|47|1020|NC_008515(165890):33741-34760:-1 ^GeneID:4405616^ Bacteriophage RB32, complete genome.|neighbours:ID:YP_802999.1(-1),ID:YP_803001.1(-1)|neighbour_genes:46.2,47.1|
MKILNLGDWHLGVKADDEWVQSIQLDGIKQAIEYSKKNGITTWIQYGDIFDVRKAITHKTMEFAREIVQMLDDAGITLHTVVGNHDMHFKNTLTPNASTELLAKYPNVKVYDKPTTVDFDGCLIDLIPWMCEENTGEILEHIKTSSASFCVGHWELNGFYFYKGMKSHGLEPDFLKTYKEVWSGHFHTISEAANVRYIGTPWTLTAGDENDPRGFWMFDTETERMEFIPNNTTWHRRIHYPFKGKIDYKDFTNLSVRVIVIEVDKNLTKFESELEKVVHSLRVVSKIDNSVESDDSEEVEVQSLQTLMEEYINAIPDITDSDREALIQYANQLYVEATQ
> |[Tevenvirinae _Citrobacter_phage_IME-CF2]||_Citrobacter_phage_IME-CF2.gb|recombination endonu..|1020|NC_029013.1(177688):84446-85465:-1 ^RAST2:fig|1198136.109.peg.159^ Tevenvirinae _Citrobacter_phage_IME-CF2|neighbours:(-1),(-1)|neighbour_genes:hypothetical protein,a-gt.4 conserved hyp..|
MNYVLIGDTHAGLRQDNPWNEENLYAVFKQIVEYCKENGITRGFHAGDFFDVRKATTQTTMNFVREKLVPLLIEAGITLDVLVGNHDCQFKDRIRPNAPREILSQYECFNVIDEPTTVDLGNGNSIDLIPWICQENSHRIFEFIKQSKSNYCLGHFELSGYYFYKNSKADHGLEPDFLKKYERVYSGHYHHANEGDNVFYIGTPLTMSANDEDETRGFYEFTGSPELTFIANPVCHHRRIMYPSQKDVDLEQFRNCSVRLIVSEVDSGLAKFQTKIEEIAHEISIIDKIQTDSNVDTDFEIKTVRGLIGEYIANMQISDDEKEDVNKLISELYAEVSSA
>ID:YP_009194872.1 |[Citrobacter phage Margaery]||_Citrobacter_phage_Margaery_.gbk|recombination endonu..|1020|NC_028755(178182):33636-34655:1 ^GeneID:26647241^ Citrobacter phage Margaery, complete genome.|neighbours:ID:YP_009194871.1(1),ID:YP_009194873.1(1)|neighbour_genes:hypothetical protein,hypothetical protein|
MNYVLIGDTHAGLRQDNPWNEENLYAVFKQIVEYCKEHGITRGFHAGDFFDVRKATTQTTMNFVREKLVPLLIEAGITLDVLVGNHDCQFKDKIRPNAPREILSQYECFNVIDEPTTVDLGGGNSIDLIPWICQENSQRIFDYIKQSTANFCLGHFELSGYYFYKNSKADHGLEPDFLKKYDRVYSGHYHHANEGDNVFYIGTPLTMSANDEDETRGFYVFTGKPELTFIANPVCHHRRIMYPAQKDVDLEQFRNCAVRLIVSEIDQGLAKFQTKIEEIAYEINIIDKVQTDSDVDTDFEIKTVRGLITEYIANMQITDDEKEEVNKLISELYAEVSSA
>ID:AYJ72917.1 |[Citrobacter phage Maroon]||_Citrobacter_phage_Maroon_.gbk|nuclease subunit|1020|MH823906(178830):33191-34210:1 ^^ Citrobacter phage Maroon, complete genome.|neighbours:ID:AYJ72916.1(1),ID:AYJ72918.1(1)|neighbour_genes:hypothetical protein,hypothetical protein|
MNYVLIGDTHAGLRQDNPWNEENLYAVFKQIVEYCKEHGITRGFHAGDFFDVRKATTQTTMNFVREKLVPLLIEAGITLDVLVGNHDCQFKDKIRPNAPREILSQYECFNVIDEPTTVDLGGGNSIDLIPWICQENSQRIFDYIKQSTANFCLGHFELSGYYFYKNSKADHGLEPDFLKKYDRVYSGHYHHANEGDNVFYIGTPLTMSANDEDETRGFYVFTGKPELTFIANPVCHHRRIMYPAQKDVDLEQFRNCAVRLIVSEIDQGLAKFQTKIEEIAYEINIIDKVQTDSDVDTDFEIKTVRGLITEYIANMQITDDEKEEVNKLISELYAEVSSA
>ID:YP_009203772.1 |[Citrobacter phage Merlin]||_Citrobacter_phage_Merlin_.gbk|recombination endonu..|1023|NC_028857(172733):32601-33623:-1 ^GeneID:26647972^ Citrobacter phage Merlin, complete genome.|neighbours:ID:YP_009203771.1(-1),ID:YP_009203773.1(-1)|neighbour_genes:hypothetical protein,hypothetical protein|
MKILHTGDWHLGVKGDDPWIQNIQRDGIRQKIEYSKKHGIKTWIQYGDIFDVRKAITHKTMEFAREIATMLEEVDIHMITVVGNHDMHYKHKITPNASMEVLGKYKNITVVEKPVTMDFDGALIDLIPWLCEENVAQIMKHVKESSAEYCVGHWELNGFYFYKGLKSHGLEPDFLKSYKQVWSGHFHTISEAANVKYIGTPWTLTAGDENDPRGFWVQDTRLRTFDFIPNETTWHRKIFYPVTGPIDFNDYKDLSVRVVITEVDKDLPKFESELEKVVHELRTVSKIDNSLEVEDSEEVEVKGLLEIMEEYINALPDLSDDDRTAVILYANQLYTEVTNS
> |[Tevenvirinae _Citrobacter_phage_Miller]||_Citrobacter_phage_Miller.gb|recombination endonu..|1020|NC_025414.1(178171):33295-34314:1 ^RAST2:fig|1198136.111.peg.58^ Tevenvirinae _Citrobacter_phage_Miller|neighbours:(1),(1)|neighbour_genes:a-gt.4 conserved hyp..,hypothetical protein|
MNYVLIGDTHAGLRQDNPWNEENLYAVFKQIVEYCKENGITRGFHAGDFFDVRKATTQTTMNFVREKLVPLLIEAGITLDVLVGNHDCQFKDRIRPNAPREILSQYECFNVIDEPTTVDLGNGNSIDLIPWICQENSHRIFEFIKQSKSNYCLGHFELSGYYFYKNSKADHGLEPDFLKKYERVYSGHYHHANEGDNVFYIGTPLTMSANDEDETRGFYEFTGSPELTFIANPVCHHRRIMYPSQKDVDLEQFRNCSVRLIVSEVDSGLAKFQTKIEEIAHEISIIDKIQTDSNVDTDFEIKTVRGLIGEYIANMQISDDEKEDVNKLISELYAEVSSA
>ID:YP_009146492.1 |[Citrobacter phage Moon]||_Citrobacter_phage_Moon.gbk|recombination endonu..|1023|NC_027331(170341):32825-33847:-1 ^GeneID:24721658,InterPro:IPR024654^ Citrobacter phage Moon, complete genome.|neighbours:ID:YP_009146491.1(-1),ID:YP_009146493.1(-1)|neighbour_genes:hypothetical protein,hypothetical protein|
MKILHTGDWHLGVKGDDPWLQEIQRDGIRQKIEYSKKHGITVWIQYGDIFDVRKAITHKTMEFAREIVDMLAEAGITMHTIIGNHDMHYKNKIHPNAITEVLGKHDHIKIYDVPTTVDFDGCLIDLIPWLCEENVAQIMKHVKESSAEYCVGHWELNGFYFYKGLKSHGLEPDFLKQYKQVWSGHFHTISEAANIKYIGTPWTLTAGDENDPRGFWVQDTRLRTFDFIPNETTWHRKIFYPVTGPIDFNDYKDLSVRVVITEVDKDLPKFESELEKVVHELRTVSKIDNSLEVEDGEEVEVKGLLEIMEEYINSLPDLSDDDRTAVILYANQLYTEVTNS
>ID:YP_009285591.1 |[Citrobacter phage vB_CfrM_CfP1]||_Citrobacter_phage_vB_CfrM_CfP1_.gbk|endonuclease subunit|1020|NC_031057(180219):35514-36533:1 ^GeneID:29079673^ Citrobacter phage vB_CfrM_CfP1, complete genome.|neighbours:ID:YP_009285590.1(1),ID:YP_009285592.1(1)|neighbour_genes:hypothetical protein,hypothetical protein|
MNYVLIGDTHAGLRQDNPWNEENLYAVFKQIVEYCKENGITRGFHAGDFFDVRKATTQTTMNFVREKLVPLLIEAGITLDVLVGNHDCQFKDRIRPNAPREILSQYECFNVIDEPTTVDLGNGNSIDLIPWICQENSHRIFEFIKQSKSNYCLGHFELSGYYFYKNSKADHGLEPDFLKKYERVYSGHYHHANEGDNVFYIGTPLTMSANDEDETRGFYEFTGSPELTFIANPVCHHRRIMYPSQKDVDLEQFRNCSVRLIVSEVDSGLAKFQTKIEEIAHEISIIDKIQTDSNVDTDFEIKTVRGLIGEYIANMQISDDEKEDVNKLISELYAEVSSA
> |[Tevenvirinae _Cronobacter_phage_Pet-CM3-4]||_Cronobacter_phage_Pet-CM3-4.gb|Phage recombination-..|1023|LT614807.1(171975):33000-34022:-1 ^RAST2:fig|1198136.112.peg.52^ Tevenvirinae _Cronobacter_phage_Pet-CM3-4|neighbours:(-1),(-1)|neighbour_genes:Phage recombination-..,hypothetical protein|
MKILHTGDWHLGVKGDDPWLQEIQRDGIRQKIEYSKKHGITVWIQYGDIFDVRKAITHKTMEFAREIADMLAEAGITMHTIIGNHDMHYKNKIHPNAITEVLGKHDHIKIYDVPTTVDFDGCLIDLIPWLCDENVASIMKHVKESSAEYCIGHWELNGFYYYKGLKSHGLEPDFLKSYKQVWSGHFHTISSAANVKYIGTPWTLTAGDENDPRGFWIFDTATESMDFVPNETTWHVRLQYPFTGKIDYNDYKNLSVRVIVTDVDKDITKFETELEKVVHELRMVSKIDNSVESDDEEDIEVKSLLDLMSEYIDALEDLSPTDNAALKKFAQALYVEAQNQ
>ID:YP_006986329.1 |[Cronobacter phage vB_CsaM_GAP161]||_Cronobacter_phage_vB_CsaM_GAP161_.gbk|recombination endonu..|1020|NC_019398(178193):32405-33424:1 ^GeneID:13997594^ Cronobacter phage vB_CsaM_GAP161, complete genome.|neighbours:ID:YP_006986328.1(1),ID:YP_006986330.1(1)|neighbour_genes:hypothetical protein,hypothetical protein|
MNYVLIGDTHAGLRQDNPWNEENLYAVFKQIVEYCKEHGITRGFHAGDFFDVRKATTQTTMNFVREKLVPLLIEAGITLDVLVGNHDCQFKDKIRPNAPREILSQYECFNVIDEPTTVDLGGGNSIDLIPWICQENSQRIFDYIKQSKANFCLGHFELSGYYFYKNSKADHGLEPDFLKKYDRVYSGHYHHANEGDNVFYIGTPLTMSANDEDETRGFYVFTGKPELTFIANPVCHHRRIMYPAQKDVDLEQFRNCAVRLIVSEIDQGLAKFQTKIEEIAYEINIIDKVKTDSDVDTDFEIKTVRGLITEYIANMQITDDEKEEVNKLISELYAEVSSA
>ID:AOG16181.1 |[Cronobacter phage vB_CsaM_leB]||_Cronobacter_phage_vB_CsaM_leB_.gbk|recombination endonu..|1020|KX431559(177907):33257-34276:1 ^^ Cronobacter phage vB_CsaM_leB, complete genome.|neighbours:ID:AOG16180.1(1),ID:AOG16182.1(1)|neighbour_genes:hypothetical protein,hypothetical protein|
MNYVLIGDTHAGLRQDNPWNEENLYAVFKQIVEYCKEHGITRGFHAGDFFDVRKATTQTTMNFVREKLVPLLIEAGITLDVLVGNHDCQFKDKIRPNAPREILSQYECFNVIDEPTTVDLGGGNSIDLIPWICQENSQRIFDYIKQSKANFCLGHFELSGYYFYKNSKADHGLEPDFLKKYDRVYSGHYHHANEGDNVFYIGTPLTMSANDEDETRGFYVFTGKPELTFIANPVCHHRRIMYPAQKDVDLEQFRNCAVRLIVSEIDQGLAKFQTKIEEIAYEINIIDKVQTDSDVDTDFEIKTVRGLITEYIANMQITDDEKEEVNKLISELYAEVSSA
>ID:AOG16461.1 |[Cronobacter phage vB_CsaM_leN]||_Cronobacter_phage_vB_CsaM_leN_.gbk|recombination endonu..|1020|KX431560(179516):32721-33740:1 ^^ Cronobacter phage vB_CsaM_leN, complete genome.|neighbours:ID:AOG16460.1(1),ID:AOG16462.1(1)|neighbour_genes:hypothetical protein,hypothetical protein|
MNYVLIGDTHAGLRQDNPWNEENLYAVFKQIVEYCKEHGITRGFHAGDFFDVRKATTQTTMNFVREKLVPLLIEAGITLDVLVGNHDCQFKDKIRPNAPREILSQYECFNVIDEPTTVDLGGGNSIDLIPWICQENSQRIFDYIKQSKANFCLGHFELSGYYFYKNSKADHGLEPDFLKKYDRVYSGHYHHANEGDNVFYIGTPLTMSANDEDETRGFYVFTGKPELTFIANPVCHHRRIMYPAQKDVDLEQFRNCAVRLIVSEIDQGLAKFQTKIEEIAYEINIIDKVQTDSDVDTDFEIKTVRGLITEYIANMQITDDEKEEVNKLISELYAEVSSA
>ID:YP_009005316.1 |[Enterobacter phage PG7]||_Enterobacter_phage_PG7_.gbk|endonuclease subunit|1023|NC_023561(173276):33445-34467:-1 ^GeneID:18502310^ Enterobacter phage PG7, complete genome.|neighbours:ID:YP_009005315.1(-1),ID:YP_009005317.1(-1)|neighbour_genes:endonuclease subunit,hypothetical protein|
MKILHTGDWHLGVKGDDPWLQEIQRDGIRQKIEYSKKHGITVWIQYGDIFDVRKAITHKTMEFAREIVDMLAEAGITMHTIIGNHDMHYKNKIHPNAITEVLGKDDHIKIYDVPTTVDFDGCLIDLIPWLCDENVASIMKHVKESSAEYCIGHWELNGFYYYKGLKSHGLEPDFLKSYKQVWSGHFHTISSAANVKYIGTPWTLTAGDENDPRGFWIFDTATESMDFVPNETTWHVRLQYPFTGKIDYNDYKNLSVRVIVTDVDKDITKFETELEKVVHELRMVSKIDNSVESDDEEDIEVKSLLDLMSEYIDALEDLSPTDNAALKKFAQALYVEAQNQ
> |[Tevenvirinae Enterobacter_phage_myPSH1140]||_Enterobacter_phage_myPSH1140.gb|Phage recombination-..|1023|MG999954.1(172614):35158-36180:-1 ^RAST2:fig|1198136.57.peg.56^ Tevenvirinae Enterobacter_phage_myPSH1140|neighbours:(-1),(-1)|neighbour_genes:Phage recombination-..,hypothetical protein|
MKILHTGDWHLGVKGDDPWLQEIQRDGIRQKIEYSKKHGITVWIQYGDIFDVRKAITHKTMEFAREIVDMLAEAGITMHTIIGNHDMHYKNKIHPNAITEVLGKHDHIKIYDVPTTVDFDGCLIDLIPWLCDENVASIMKHVKESSAEYCIGHWELNGFYYYKGLKSHGLEPDFLKSYKQVWSGHFHTISSAANVKYIGTPWTLTAGDENDPRGFWIFDTATESMDFVPNETTWHVRLQYPFTGKIDYNDYKNLSVRVIVTDVDKDITKFETELEKVVHELRMVSKIDNSVESDDEEDIEVKSLLDLMSEYIDALEDLSPTDNAALKKFAQALYVEAQNQ
>ID:YP_009606969.1 |[Enterobacter phage phiEap-3]||_Enterobacter_phage_phiEap-3_.gbk|recombination endonu..|1032|NC_041980(175814):32099-33130:1 ^GeneID:40082975^ Enterobacter phage phiEap-3, complete genome.|neighbours:ID:YP_009606968.1(1),ID:YP_009606970.1(1)|neighbour_genes:hypothetical protein,hypothetical protein|
MIGDTHAGLRQDNPWNEENLYNVFVQIVEHCKANGITEAFHAGDFFDVRKATTQTTMKFIRERIVPLLEEAGLHIYVLVGNHDCQFKDKIRPNSPREILDQYDCFTVVDEPMTVNLDTSPLQSIDLIPWICQENTQQIFDFIKKSKSQYCLGHFELSGYYFYKNSKADHGLEPDFLKKYEIVYSGHYHHANEGANVFYIGTPLTMSANDEDETRGFYELSYGDGKRELTFIANPVCHHRRITYPDQKDVDVADYKNCSVRLIVREVDNDLPKFQTKLEETVYELNIVDRVITDSEVDTDFEIKSVSGLISEYINNMQITPEEKTEVSAIMSALYAEVTSNGNS
>ID:YP_009167871.1 |[Escherichia phage AR1]|AR1|_Enterobacteria_phage_AR1_DNA_.gbk|gp47|1020|NC_027983(167435):33392-34411:-1 ^GeneID:26041961^ Enterobacteria phage AR1 DNA, complete genome.|neighbours:ID:YP_009167870.1(-1),ID:YP_009167872.1(-1)|neighbour_genes:46.2,a-gt|
MKILNLGDWHLGVKADDEWVQSIQLDGIKQAIEYSKKNGITTWIQYGDIFDVRKAITHKTMEFAREIVQMLDDAGITLHTVVGNHDMHFKNTLTPNASTELLAKYPNVKVYDKPTTVDFDGCLIDLIPWMCEENTGEILEHIKTSSASFCVGHWELNGFYFYKGMKSHGLEPDFLKTYKEVWSGHFHTISEAANVKYIGTPWTLTAGDENDPRGFWMFDTETERMEFIPNNTTWHRRIHYPFKGKIDYKDFTNLSVRVIVTEVDKNLTKFESELEKVVHSLRVVSKIDNSVESDDSEEVEVQSLQTLMEEYINAIPDITDSDREALIQYANQLYVEATQ
> |[Tevenvirinae _Enterobacteria_phage_ATK47]||_Enterobacteria_phage_ATK47.gb|Phage recombination-..|1020|KT184309.1(170020):134523-135542:1 ^RAST2:fig|1198136.68.peg.227^ Tevenvirinae _Enterobacteria_phage_ATK47|neighbours:(1),(1)|neighbour_genes:Phage protein,Phage protein|
MKILHLGDFHIGVKQDDPWVQDIQRDGIRQAIEYSKKHGIKTWIQYGDWFDVRKAITHRTMEFNREIVDMISKAGIHVHVTIGNHDMAFKNTITPNTVSELLTQFENFTIYEHPTTVDFDGCLIDIVPWMCEENTGEILEHIKTSSAAYCVGHWELNGFYFYKGMKSHGLEPDFLKTYKQVWSGHFHTISEAANVKYIGTPWTLTAGDENDPRGFWVFDTDVERMEFIPNETTWHRRITYPFKGKINYSDYTNLAVRVIVSEIDSELTKFESELEKVVHSLRMVSKVDNSVESDDDQEIEIKSLQDIIKEYIDAIPDISDEDREALVKYSNELYIEATQ
> |[Tevenvirinae Enterobacteria_phage_ATK48]||_Enterobacteria_phage_ATK48.gb|Phage recombination-..|1020|KT184310.1(169729):63027-64046:1 ^RAST2:fig|1198136.55.peg.120^ Tevenvirinae Enterobacteria_phage_ATK48|neighbours:(1),(1)|neighbour_genes:Phage protein,Phage protein|
MKILHLGDFHIGVKQDDPWVQDIQRDGIRQAIEYSKKHGIKTWIQYGDWFDVRKAITHRTMEFNREIVDMISKAGIHVHVTIGNHDMAFKNTITPNTVSELLTQFENFTIYEHPTTVDFDGCLIDIVPWMCEENTGEILEHIKTSSAAYCVGHWELNGFYFYKGMKSHGLEPDFLKTYKQVWSGHFHTISEAANVKYIGTPWTLTAGDENDPRGFWVFDTDVERMEFIPNETTWHRRITYPFKGKINYSDYTNLAVRVIVSEIDSELTKFESELEKVVHSLRMVSKVDNSVESDDDQEIEIKSLQDIIKEYIDAIPDISDEDREALVKYSNELYIEATQ
> |[Tevenvirinae Enterobacteria_phage_Aplg8]||_Enterobacteria_phage_Aplg8.gb|Phage recombination-..|1020|KT184308.1(168496):147948-148967:-1 ^RAST2:fig|1198136.66.peg.249^ Tevenvirinae Enterobacteria_phage_Aplg8|neighbours:(-1),(-1)|neighbour_genes:Phage protein,Phage protein|
MKILNLGDWHLGVKADDEWVQSIQLDGIKQAIEYSKKNGITTWIQYGDIFDVRKAITHKTMEFAREIVQMLDDAGITLHTVVGNHDMHFKNTLTPNASTELLAKYPNVKVYDKPTTVDFDGCLIDLIPWMCEENTGEILEHIKTSSASFCVGHWELNGFYFYKGMKSHGLEPDFLKTYKEVWSGHFHTISEAANVRYIGTPWTLTAGDENDPRGFWMFDTKTERMEFIPNNTTWHRRIHYPFKGKIDYKDFTNLSVRVIVTEVDKNLTKFESELEKVVHSLRVVSKIDNSVESDDSEEVEVQSLQTLMEEYINAIPDITDSDREALIQYANQLYVEATQ
>ID:YP_007004114.1 |[Enterobacteria phage Bp7]||_Enterobacteria_phage_Bp7_.gbk|recombination endonu..|1023|NC_019500(168066):29431-30453:1 ^GeneID:14007943^ Enterobacteria phage Bp7, complete genome.|neighbours:ID:YP_007004113.1(1),ID:YP_007004115.1(1)|neighbour_genes:a-gt.3,hypothetical protein|
MKILNIGDLHIGVKADDPWIQEIQLNGIKQAVEYSKANNIDTWIQYGDWFDVRKAITHKCMEFNRGLVEIISDAGIKVHVIIGNHDATFKNSITPNAVSELLTQYENFTVYEKPTTVNFDGTEIDLIPWMCEENTTDIMDHIKNTTADFCIGHWELNGFYFYKGMKSHGLEPDFLKKYKQVWSGHFHTISDAANVKYIGTPWTLTAGDENDPRGFWIFDTETHKMDFIINETCWHRKIHYPNATIDYKDFTNIAVRVIVDKIDDGLTKFESELEKVVHSLRIVSKVDNSVDIDDSEEEDEVKSLLDMMYDYIDALPDGHTEDDVKALKTMAAQLYNEVTR
> |[Tevenvirinae _Enterobacteria_phage_CC31]||_Enterobacteria_phage_CC31.gb|Phage recombination-..|1023|NC_014662.1(165540):33173-34195:-1 ^RAST2:fig|1198136.121.peg.54^ Tevenvirinae _Enterobacteria_phage_CC31|neighbours:(-1),(-1)|neighbour_genes:Phage recombination-..,hypothetical protein|
MKILHTGDWHLGVKGDDPWLQEIQRNGIRQKIEYSKKHGITVWIQYGDIFDVRKAITHKTMEFAREIADMLAEAGITMHTIIGNHDMHYKNKIHPNAITEVLGKHDHIKIYDVPTTVDFDGCLIDLIPWLCDENVASIMKHVKESSAEYCIGHWELNGFYYYKGLKSHGLEPDFLKSYKQVWSGHFHTISSAANVKYIGTPWTLTAGDENDPRGFWIFDTATESMDFVPNETTWHVRLQYPFTGKIDYNDYKNLSVRVIVTDVDKDITKFETELEKVVHELRMVSKIDNSVESDDEEDIEVKSLLDLMSEYIDALEDLSPTDNAALKKFAQALYVEAQNQ
>ID:YP_009118723.1 |[Enterobacteria phage GEC-3S]||_Enterobacteria_phage_GEC-3S_.gbk|Putative recombinati..|1026|NC_025425(163424):25517-26542:-1 ^GeneID:23301088^ Enterobacteria phage GEC-3S complete genome.|neighbours:ID:YP_009118722.1(-1),ID:YP_009118724.1(-1)|neighbour_genes:hypothetical protein,hypothetical protein|
MKILLLGDLHTGIGGDDPWVHEYILDTIKKAVEYSKEHNIKTWIQTGDWFDCRKAITHETMKFNRTKVIPLLEEAGITCYITVGNHDMFKRNKIQPNAPREVLSQYDCIKVIDKPETVTFDGVSFDLFPWFCDDNKSEILEFIQNSFSEYCVGHWELSGYYFYKGLKSEGYSADFLKKYREVFSGHFHTISDGGNVTYIGTPYTLTAGDENDPRGFWVFDTDTHKKEFIQNDKTYHVRITYPSDDKIDVERFKGLSVRLIATVADNGLSKLESALEAVVHKLKVVHKLESSASQETGVIEVKSTIQMVYEYLEEQNLEPEELAAVKRISDELLAEVNSAKS
> |[Tevenvirinae _Enterobacteria_phage_GiZh]||_Enterobacteria_phage_GiZh.gb|Phage recombination-..|1020|KT184311.1(166514):84679-85698:-1 ^RAST2:fig|1198136.122.peg.148^ Tevenvirinae _Enterobacteria_phage_GiZh|neighbours:(-1),(-1)|neighbour_genes:Phage protein,hypothetical protein|
MKILNLGDWHLGVKADDEWIRGIQIDGIKQAIEYSKKNGITTWIQYGDIFDVRKAITHKTMEFAREIVQMLDDAGITLHTIVGNHDLHYKNVMHPNASTELLAKYPNVKVYDKPTTVDFDGCLIDLIPWMCEENTGEILEHIKTSSASFCVGHWELNGFYFYKGMKSHGLEPDFLKTYKEVWSGHFHTISEAANVRYIGTPWTLTAGDENDPRGFWMFDTETERMEFIPNNTTWHRRIHYPFKGKIDYKDFTNLSVRVIVTEVDKNLTKFESELEKVVHSLRVVSKIDNSVESDDSEEVEVQSLQTLMEEYINAIPDITDSDREALIQYANQLYVEATQ
> |[Viruses Hx01]||_Enterobacteria_phage_HX01.gb|Phage recombination-..|1020|NC_018855.1(169158):66424-67443:1 ^RAST2:fig|10239.59.peg.116^ Viruses Hx01|neighbours:(1),(1)|neighbour_genes:Phage protein,Phage protein|
MKILHLGDFHIGVKQDDPWVQDIQRDGIRQAIEYSKKHGIKTWIQYGDWFDVRKAITHRTMEFNREIVDMISKAGIHVHVTIGNHDMAFKNTITPNTVSELLTQFENFTIYEHPTTVDFDGCLIDIVPWMCEENTGEILEHIKTSSAAYCVGHWELNGFYFYKGMKSHGLEPDFLKTYKQVWSGHFHTISEAANVKYIGTPWTLTAGDENDPRGFWVFDTDVERMEFIPNETTWHRRITYPFKGKINYSDYTNLAVRVIVSEIDSELTKFESELEKVVHSLRMVSKVDNSVESDDDQEIEIKSLQDIIKEYIDAIPDISDEDREALVKYSNELYIEATQ
>ID:YP_003734207.1 |[Enterobacteria phage IME08]||_Enterobacteria_phage_IME08_.gbk|gp47|1104|NC_014260(172253):36212-37315:-1 ^GeneID:9384395^ Enterobacteria phage IME08, complete genome.|neighbours:ID:YP_003734206.1(-1),ID:YP_003734208.1(-1)|neighbour_genes:46.2,a-gt.2|
MFLMGGSKVNFLALLLKQPPKCGNEYVMKILNTGDWHLGVKNDDPWVQNIQLAGIKDAINYSKANGITVWIQYGDIFDVRKAITHKCMEFARHISDLLKTNGITMYTVVGNHDAHYKNTLTPNAASEVLGKYDHIKVIEKPTTVNFDGTEIDLIPWMCEENTTDIMDHIKNTTADFCIGHWELNGFYFYKGMKSHGLEPDFLKRYKQVWSGHFHTISDAANVKYIGTPWTLTAGDENDPRGFWIFDTETHTMDFVINETCWHRKIHYPNATIDYKDFTNIAVRVIVDKIDDGLTKFESELEKVVHSLRIVSKVDNSVDIDDSEEEDEVKSLLDMMYDYIDALPDGHTEDDVKALKTMAAQLYNEVTR
>ID:YP_002922405.1 |[Enterobacteria phage JS10]||_Enterobacteria_phage_JS10_.gbk|47|1023|NC_012741(171451):35325-36347:-1 ^GeneID:7943455^ Enterobacteria phage JS10, complete genome.|neighbours:ID:YP_002922404.1(-1),ID:YP_002922406.1(-1)|neighbour_genes:46.2,47.1|
MKILNTGDWHLGVKADDVWVQNIQRQGIQDAIDYSKANGITVWIQYGDIFDVRKAITHKCMEFAREISDLLKANGITMYTIVGNHDMHYKNTLTPNAASEVLGKYDHIKVIEKPTTVNFDGTEIDLIPWMCEENTTDIMDHIKNTTADFCIGHWELNGFYFYKGMKSHGLEPDFLKKYKQVWSGHFHTISDAANVKYIGTPWTLTAGDENDPRGFWIFDTETHKMDFIINETCWHRKIHYPNATIDYKDFTNIAVRVIVDKIDDGLTKFESELEKVVHSLRIVSKVDNSVDIDDSEEEDEVKSLLDMMYDYIDALPDGHTEEDVKALKTMAAQLYNEVTR
>ID:YP_001595186.1 |[Escherichia phage JS98]||_Enterobacteria_phage_JS98.gbk|47|1023|NC_010105(170523):35734-36756:-1 ^GeneID:5783636^ Enterobacteria phage JS98, complete genome.|neighbours:ID:YP_001595185.1(-1),ID:YP_001595187.1(-1)|neighbour_genes:46.2,47.1|
MKILNTGDWHLGVKADDVWVQNIQRQGIQDAIDYSKANGITVWIQYGDIFDVRKAITHKCMEFAREISDLLKANGITMYTIVGNHDMHYKNTLTPNAASEVLGKYDHIKVIEKPTTVNFDGTEIDLIPWMCEENTTDIMDHIKNTTADFCVGHWELNGFYFYKGMKSHGLEPDFLKKYKQVWSGHFHTISDAANVKYIGTPWTLTAGDENDPRGFWIFDTETHKMDFIINETCWHRKIHYPNATIDYKDFTNIAVRVIVDKIDDGLTKFESELEKVVHSLRIVSKVDNSVDIDDSEEEDEVKSLLDMMYDYIDALPDGHTEEDVKALKTMTAQLYNEVTR
>ID:YP_002922113.1 |[Escherichia phage JSE]||_Enterobacteria_phage_JSE_.gbk|47|1026|NC_012740(166418):27083-28108:-1 ^GeneID:7943161^ Enterobacteria phage JSE, complete genome.|neighbours:ID:YP_002922112.1(-1),ID:YP_002922114.1(-1)|neighbour_genes:hypothetical protein,a-gt.4|
MKILLLGDLHTGIGGDDPWVHEYILDTIKKAVEYSKEHNIKTWIQTGDWFDCRKAITHATMSFNRTKVIPLLEESGITCYVTVGNHDLFKRHKIQPNAPREVLSQYDCIKVIDKPETVTFDGVSFDLFPWFCDDNKSEILEFIQNSFSEYCVGHWELSGYYFYKGLKSEGYSADFLKKYREVFSGHFHTISDGGNVTYIGTPYTLTAGDENDPRGFWVFDTDTHKKEFIQNDKTYHVRITYPSDDKIDVERFKGLSVRLIATVADNGLTKLESALEAVVHKLKVVHKLESSASQETGVIEVKSTIQMVYEYLEEQNLEPEELAAVKRISDELLAEVNNAKS
> |[Tevenvirinae _Enterobacteria_phage_Kha5h]||_Enterobacteria_phage_Kha5h.gb|Phage recombination-..|1020|KT184312.1(167318):59374-60393:-1 ^RAST2:fig|1198136.123.peg.103^ Tevenvirinae _Enterobacteria_phage_Kha5h|neighbours:(-1),(-1)|neighbour_genes:Phage protein,Phage protein|
MKILNLGDWHLGVKADDEWIRGIQIDGIKQAIEYSKKNGITTWIQYGDIFDVRKAITHKTMEFAREIVQMLDDAGITLHTIVGNHDLHYKNVMHPNASTELLAKYPNVKVYDKPTTVDFDGCLIDLIPWMCEENTGEILEHIKTSSASFCVGHWELNGFYFYKGMKSHGLEPDFLKTYKEVWSGHFHTISEAANVRYIGTPWTLTAGDENDPRGFWMFDTETERMEFIPNNTTWHRRIHYPFKGKIDYKDFTNLSVRVIVTEVDKNLTKFESELEKVVHSLRVVSKIDNSVESDDSEEVEVQSLQTLMEEYINAIPDITDSDREALIQYANQLYVEATQ
>ID:YP_001469383.1 |[Enterobacteria phage Phi1]||_Enterobacteria_phage_Phi1_.gbk|47|1026|NC_009821(164270):25528-26553:-1 ^GeneID:5602210^ Enterobacteria phage Phi1, complete genome.|neighbours:ID:YP_001469382.1(-1),ID:YP_001469384.1(-1)|neighbour_genes:hypothetical protein,a-gt.4|
MKILLLGDLHTGIGGDDPWVHEYILDTIKKAVEYSKEHNIKVWIQTGDWFDCRKAITHATMRFNRTKIIPLLEEAGITCYITVGNHDMFKRNKIQPNAPREVLSQYDCIKVIDKPETFTFDGVSFDLFPWFCDDNKSEILEFIQNSFSEYCVGHWELSGYYFYKGLKSEGYSADFLKKYREVFSGHFHTISDGGNVTYIGTPYTLTAGDENDPRGFWVFDTDTHKKEFIQNDKTYHVRITYPSDDKIDVERFKGLSVRLIATVADNGLSKLESALEAVVHKLKVVHKLESSASQETGVIEVKSTIQMVYEYLEEQNLEPEELAAVKRISDELLAEVNSAKS
>ID:YP_009202790.1 |[Escherichia phage QL01]||_Enterobacteria_phage_QL01.gbk|hypothetical protein|1023|NC_028847(170527):35400-36422:-1 ^GeneID:26629779^ Enterobacteria phage QL01, complete genome.|neighbours:ID:YP_009202789.1(-1),ID:YP_009202791.1(-1)|neighbour_genes:hypothetical protein,hypothetical protein|
MKILNTGDWHLGVKNDDPWVQNIQLAGIKDAINYSKANGITVWIQYGDIFDVRKAITHKCMEFARHISDLLKENGITMYTVVGNHDAHYKNTLTPNAASEVLGKYDHIKVIEKPTTVNFDGTEIDLIPWMCEENTTDIMDHIKNTTADFCIGHWELNGFYFYKGMKSHGLEPDFLKKYKQVWSGHFHTISDAANVKYIGTPWTLTAGDENDPRGFWIFDTETHKMDFIINETCWHRKIHYPNATIDYKDFTNIAVRVIVDKIDDGLTKFESELEKVVHSLRIVSKVDNSVDIDDSEEEDEVKSLLDMMYDYIDALPDGHTEDDVKALKTMTAQLYNEVTR
>ID:AIT74152.1 |[Enterobacteria phage RB10]||_Enterobacteria_phage_RB10_.gbk|recombination endonu..|1020|KM606999(168401):32806-33825:-1 ^^ Enterobacteria phage RB10, complete genome.|neighbours:ID:AIT74151.1(-1),ID:AIT74153.1(-1)|neighbour_genes:hypothetical protein,hypothetical protein|
MKILNLGDWHLGVKADDEWIRGIQIDGIKQAIEYSKKNGITTWIQYGDIFDVRKAITHKTMEFAREIVQMLDGAGITLHTIVGNHDLHYKNVMHPNASTELLAKYPNVKVYDKPTTVDFDGCLIDLIPWMCEENTGEILEHIKTSSASFCVGHWELNGFYFYKGMKSHGLEPDFLKTYKEVWSGHFHTISEAANVRYIGTPWTLTAGDENDPRGFWMFDTETERMEFIPNNTTWHRRIHYPFKGKIDYKDFTNLSVRVIVTEVDKNLTKFESELEKVVHSLRVVSKIDNSVESDDSEEVEVQSLQTLMEEYINAIPDITDSDREALIQYANQLYVEATQ
>ID:YP_002854393.1 |[Escherichia virus RB14]||_Enterobacteria_phage_RB14_.gbk|47|1020|NC_012638(165429):32891-33910:-1 ^GeneID:7803776^ Enterobacteria phage RB14, complete genome.|neighbours:ID:YP_002854392.1(-1),ID:YP_002854394.1(-1)|neighbour_genes:46.2,47.1|
MKILNLGDWHLGVKADDEWIRGIQIDGIKQAIEYSKKNGITVWIQYGDIFDVRKAITHKTMEFAREIVQMLDGAGITLHTIVGNHDLHYKNVMHPNASTELLAKYPNVKVYDKPTTVDFDGCLIDLIPWMCEENTGEILEHIKTSSASFCVGHWELNGFYFYKGMKSHGLEPDFLKTYKEVWSGHFHTISEAANVRYIGTPWTLTAGDENDPRGFWMFDTETERMEFIPNNTTWHRRIHYPFKGKIDYKDFTNLSVRVIVTEVDKNLTKFESELEKVVHSLRVVSKIDNSVESDDSEEVEVQSLQTLMEEYINAIPDITDSDREALIQYANQLYVEATQ
> |[Tevenvirinae _Enterobacteria_phage_RB16]||_Enterobacteria_phage_RB16.gb|recombination endonu..|1020|NC_014467.1(176788):32504-33523:1 ^RAST2:fig|1198136.103.peg.56^ Tevenvirinae _Enterobacteria_phage_RB16|neighbours:(1),(1)|neighbour_genes:a-gt.4 conserved hyp..,hypothetical protein|
MNYVLIGDTHAGLRQDNPWNEDNLYEVFKQIVAYCKEHGITRGFHAGDFFDVRKATTQTTMNFVREKLVPLLTEAGIVIDTLVGNHDCQFKDKIRPNAPREILSQYECFNVIDEPTTVDLGGGKSIDLIPWICQENSHRIFEFIKQSKSNFCLGHFELSGYYFYKNSKADHGLEPDFLKKYERVYSGHYHHANEGDNVFYIGTPLTMSANDEDETRGFYVFTGTPELTFIANPVCHHRRISYPAQKDVDLEQFRNCAVRLIVSEVDSNLAKFQTKIEEIAYEISIIDNVKTDSDVDTDFEIKTVRGLMGEYVANMQITDDEKEDVNRMISELYAEVSGA
>ID:AXF42368.1 |[Enterobacteria phage RB18]||_Enterobacteria_phage_RB18_.gbk|endonuclease subunit|1020|MH553563(166677):33938-34957:-1 ^^ Enterobacteria phage RB18, complete genome.|neighbours:ID:AXF42367.1(-1),ID:AXF42369.1(-1)|neighbour_genes:hypothetical protein,a-gt|
MKILNLGDWHLGVKADDEWVQSIQLDGIKQAIEYSKKNGITTWIQYGDIFDVRKAITHKTMEFAREIVQMLDDAGITLHTVVGNHDMHFKNTLTPNASTELLAKYPNVKVYDKPTTVDFDGCLIDLIPWMCEENTGEILEHIKTSSASFCVGHWELNGFYFYKGMKSHGLEPDFLKTYKEVWSGHFHTISEAANVRYIGTPWTLTAGDENDPRGFWMFDTETERMEFIPNNTTWHRRIHYPFKGKIDYKDFTNLSVRVIVTEVDKNLTKFESELEKVVHSLRVVSKIDNSVESDDSEEVEVQSLQTLMEEYINAIPDITDSDREALIQYANQLYVEATQ
>ID:YP_009102264.1 |[Enterobacteria phage RB27]||_Enterobacteria_phage_RB27_.gbk|recombination endonu..|1020|NC_025448(165179):33753-34772:-1 ^GeneID:22113048^ Enterobacteria phage RB27, complete genome.|neighbours:ID:YP_009102263.1(-1),ID:YP_009102265.1(-1)|neighbour_genes:hypothetical protein,hypothetical protein|
MKILNLGDWHLGVKADDEWIRGIQIDGIKQAIEYSKKNGITTWIQYGDIFDVRKAITHKTMEFAREIVQTLDDAGITLHTIVGNHDLHYKNVMHPNASTELLAKYPNVKVYDKPTTVDFDGCLIDLIPWMCEENTGEILEHIKTSSASFCVGHWELNGFYFYKGMKSHGLEPDFLKTYKEVWSGHFHTISEAANVRYIGTPWTLTAGDENDPRGFWMFDTETERMEFIPNNTTWHRRIHYPFKGKIDYKDFTNLSVRVIVTEVDKNLTKFESELEKVVHSLRVVSKIDNSVESDDSEEVEVQSLQTLMEEYINAIPDITDSDREALIQYANQLYVEATQ
>ID:AIT74697.1 |[Enterobacteria phage RB33]||_Enterobacteria_phage_RB33_.gbk|recombination endonu..|1020|KM607001(166007):33860-34879:-1 ^^ Enterobacteria phage RB33, complete genome.|neighbours:ID:AIT74696.1(-1),ID:AIT74698.1(-1)|neighbour_genes:hypothetical protein,hypothetical protein|
MKILNLGDWHLGVKADDEWVQSIQLDGIKQAIEYSKKNGITTWIQYGDIFDVRKAITHKTMEFAREIVQMLDDAGITLHTVVGNHDMHFKNTLTPNASTELLAKYPNVKVYDKPTTVDFDGCLIDLIPWMCEENTGEILEHIKTSSASFCVGHWELNGFYFYKGMKSHGLEPDFLKTYKEVWSGHFHTISEAANVRYIGTPWTLTAGDENDPRGFWMFDTETERMEFIPNNTTWHRRIHYPFKGKIDYKDFTNLSVRVIVIEVDKNLTKFESELEKVVHSLRVVSKIDNSVESDDSEEVEVQSLQTLMEEYINAIPDITDSDREALIQYANQLYVEATQ
>ID:YP_009098443.1 |[Escherichia phage RB3]||_Enterobacteria_phage_RB3_.gbk|recombination endonu..|1020|NC_025419(168402):32807-33826:-1 ^GeneID:22113807^ Enterobacteria phage RB3, complete genome.|neighbours:ID:YP_009098442.1(-1),ID:YP_009098444.1(-1)|neighbour_genes:hypothetical protein,hypothetical protein|
MKILNLGDWHLGVKADDEWIRGIQIDGIKQAIEYSKKNGITTWIQYGDIFDVRKAITHKTMEFAREIVQMLDGAGITLHTIVGNHDLHYKNVMHPNASTELLAKYPNVKVYDKPTTVDFDGCLIDLIPWMCEENTGEILEHIKTSSASFCVGHWELNGFYFYKGMKSHGLEPDFLKTYKEVWSGHFHTISEAANVRYIGTPWTLTAGDENDPRGFWMFDTETERMEFIPNNTTWHRRIHYPFKGKIDYKDFTNLSVRVIVTEVDKNLTKFESELEKVVHSLRVVSKIDNSVESDDSEEVEVQSLQTLMEEYINAIPDITDSDREALIQYANQLYVEATQ
> |[Tevenvirinae _Enterobacteria_phage_RB43]||_Enterobacteria_phage_RB43.gb|recombination endonu..|1020|NC_007023.1(180500):33915-34934:1 ^RAST2:fig|1198136.102.peg.60^ Tevenvirinae _Enterobacteria_phage_RB43|neighbours:(1),(1)|neighbour_genes:a-gt.4 conserved hyp..,hypothetical protein|
MNYVLIGDTHAGLRQDNPWNEENLYAVFKQIVEYCKENGITRGFHAGDFFDVRKATTQTTMNFVREKLVPLLIEAGITLDVLVGNHDCQFKDRIRPNAPREILSQYECFNVIDEPTTVDLGNGNSIDLIPWICQENSHRIFEFIKQSKSNYCLGHFELSGYYFYKNSKADHGLEPDFLKKYERVYSGHYHHANEGDNVFYIGTPLTMSANDEDETRGFYEFTGSPELTFIANPVCHHRRIMYPSQKDVDLEQFRNCSVRLIVSEVDSGLAKFQTKIEEIAHEISIIDKIQTDSNVDTDFEIKTVRGLIGEYIANMQISDDEKEDVNKLISELYAEVSSA
>ID:NP_891610.1 |[Enterobacteria phage RB49]||_Enterobacteria_phage_RB49_.gbk|47|1026|NC_005066(164018):25339-26364:-1 ^GeneID:1725535^ Enterobacteria phage RB49, complete genome.|neighbours:ID:NP_891609.1(-1),ID:NP_891611.1(-1)|neighbour_genes:hypothetical protein,hypothetical protein|
MKILLLGDLHTGIGNDDPWIHEYILDTIKKAVDYSKKHNIKAWIQTGDWFDCRKAITHATMRFNRTKIIPLLEEAGITCYITVGNHDMFKRNKIQPNAPREVLSQYDCIKVIDKPETVTFDGVSFDLFPWFCDDNKSEILEFIQNSFSEYCVGHWELSGYYFYKGLKSEGYSADFLKKYREVFSGHFHTISDGGNVTYIGTPYTLTAGDENDPRGFWVFDTDTHKKEFIQNDKTYHVRITYPSDDKIDVERFKGLSVRLITTVADNGLTKLESALEAVVHKLKVVHKLESSASQETGVIEVKSTIQMVYEYLEEQNLEPEELAAVKRISDELLAEVNSAKS
>ID:ACP30979.1 |[Enterobacteria phage RB51]||_Enterobacteria_phage_RB51_.gbk|47|1020|FJ839693(168394):35672-36691:-1 ^^ Enterobacteria phage RB51, complete genome.|neighbours:ID:ACP30978.1(-1),ID:ACP30980.1(-1)|neighbour_genes:46.2,47.1|
MKILNLGDWHLGVKADDEWVQSIQLDGIKQAIEYSKKNGITTWIQYGDIFDVRKAITHKTMEFAREIVQMLDDAGITLHTVVGNHDMHFKNTLTPNASTELLAKYPNVKVYDKPTTVDFDGCLIDLIPWMCEENTGEILEHIKTSSASFCVGHWELNGFYFYKGMKSHGLEPDFLKTYKEVWSGHFHTISEAANVRYIGTPWTLTAGDENDPRGFWMFDTETERMEFIPNNTTWHRRIHYPFKGKIDYKDFTNLSVRVIVTEVDKNLTKFESELEKVVHSLRVVSKIDNSVESDESEEVEVQSLQTLMEEYINAIPDITDSDREALIQYANQLYVEATQ
>ID:AIT74971.1 |[Enterobacteria phage RB55]||_Enterobacteria_phage_RB55_.gbk|recombination endonu..|1020|KM607002(168896):35393-36412:-1 ^^ Enterobacteria phage RB55, complete genome.|neighbours:ID:AIT74970.1(-1),ID:AIT74972.1(-1)|neighbour_genes:hypothetical protein,hypothetical protein|
MKILNLGDWHLGVKADDEWIRGIQIDGIKQAIEYSKKNGITTWIQYGDIFDVRKAITHKTMEFAREIVQTLDDAGITLHTIVGNHDLHYKNVMHPNASTELLAKYPNVKVYDKPTTVDFDGCLIDLIPWMCEENTGEILEHIKTSSASFCVGHWELNGFYFYKGMKSHGLEPDFLKTYKEVWSGHFHTISEAANVRYIGTPWTLTAGDENDPRGFWMFDTETERTEFIPNNTTWHRRIHYPFKGKIDYKDFTNLSVRVIVTEVDKNLTKFESELEKVVHSLRVVSKIDNSVESDDSEEVEVQSLQTLMEEYINAIPDITDSDREALIQYANQLYVEATQ
>ID:AIT75243.1 |[Enterobacteria phage RB59]||_Enterobacteria_phage_RB59_.gbk|recombination endonu..|1020|KM607003(168966):35393-36412:-1 ^^ Enterobacteria phage RB59, complete genome.|neighbours:ID:AIT75242.1(-1),ID:AIT75244.1(-1)|neighbour_genes:hypothetical protein,hypothetical protein|
MKILNLGDWHLGVKADDEWIRGIQIDGIKQAIEYSKKNGITTWIQYGDIFDVRKAITHKTMEFAREIVQTLDDAGITLHTIVGNHDLHYKNVMHPNASTELLAKYPNVKVYDKPTTVDFDGCLIDLIPWMCEENTGEILEHIKTSSASFCVGHWELNGFYFYKGMKSHGLEPDFLKTYKEVWSGHFHTISEAANVRYIGTPWTLTAGDENDPRGFWMFDTETERTEFIPNNTTWHRRIHYPFKGKIDYKDFTNLSVRVIVTEVDKNLTKFESELEKVVHSLRVVSKIDNSVESDDSEEVEVQSLQTLMEEYINAIPDITDSDREALIQYANQLYVEATQ
>ID:AIT73066.1 |[Enterobacteria phage RB5]||_Enterobacteria_phage_RB5_.gbk|recombination endonu..|1020|KM606995(168394):32806-33825:-1 ^^ Enterobacteria phage RB5, complete genome.|neighbours:ID:AIT73065.1(-1),ID:AIT73067.1(-1)|neighbour_genes:hypothetical protein,hypothetical protein|
MKILNLGDWHLGVKADDEWIRGIQIDGIKQAIEYSKKNGITTWIQYGDIFDVRKAITHKTMEFAREIVQMLDGAGITLHTIVGNHDLHYKNVMHPNASTELLAKYPNVKVYDKPTTVDFDGCLIDLIPWMCEENTGEILEHIKTSSASFCVGHWELNGFYFYKGMKSHGLEPDFLKTYKEVWSGHFHTISEAANVRYIGTPWTLTAGDENDPRGFWMFDTETERMEFIPNNTTWHRRIHYPFKGKIDYKDFTNLSVRVIVTEVDKNLTKFESELEKVVHSLRVVSKIDNSVESDDSEEVEVQSLQTLMEEYINAIPDITDSDREALIQYANQLYVEATQ
>ID:AIT75521.1 |[Enterobacteria phage RB68]||_Enterobacteria_phage_RB68_.gbk|recombination endonu..|1020|KM607004(168401):35672-36691:-1 ^^ Enterobacteria phage RB68, complete genome.|neighbours:ID:AIT75520.1(-1),ID:AIT75522.1(-1)|neighbour_genes:hypothetical protein,hypothetical protein|
MKILNLGDWHLGVKADDEWVQSIQLDGIKQAIEYSKKNGITTWIQYGDIFDVRKAITHKTMEFAREIVQMLDDAGITLHTVVGNHDMHFKNTLTPNASTELLAKYPNVKVYDKPTTVDFDGCLIDLIPWMCEENTGEILEHIKTSSASFCVGHWELNGFYFYKGMKSHGLEPDFLKTYKEVWSGHFHTISEAANVRYIGTPWTLTAGDENDPRGFWMFDTETERMEFIPNNTTWHRRIHYPFKGKIDYKDFTNLSVRVIVTEVDKNLTKFESELEKVVHSLRVVSKIDNSVESDESEEVEVQSLQTLMEEYINAIPDITDSDREALIQYANQLYVEATQ
>ID:NP_861756.1 |[Enterobacteria phage RB69]||_Enterobacteria_phage_RB69_.gbk|47|1020|NC_004928(167560):38972-39991:-1 ^GeneID:1494182^ Enterobacteria phage RB69, complete genome.|neighbours:ID:NP_861755.1(-1),ID:NP_861757.1(-1)|neighbour_genes:gp46.2 conserved hyp..,a-gt.2|
MKILHLGDFHIGVKQDDPWVQDIQRDGIRQAIEYSKKHGIKTWIQYGDWFDVRKAITHRTMEFNREIVDMISKAGIHVHVTIGNHDMAFKNTITPNTVSELLTQFENFTIYEHPTTVDFDGCLIDIVPWMCEENTGEILEHIKTSSAAYCVGHWELNGFYFYKGMKSHGLEPDFLKTYKQVWSGHFHTISEAANVKYIGTPWTLTAGDENDPRGFWVFDTDVERMEFIPNETTWHRRITYPFKGKINYSDYTNLAVRVIVSEIDSELTKFESELEKVVHSLRMVSKVDNSVESDDDQEIEIKSLQDIIKEYIDAIPDISDEDREALVKYSNELYIEATQ
>ID:AIT73337.1 |[Enterobacteria phage RB6]||_Enterobacteria_phage_RB6_.gbk|recombination endonu..|1020|KM606996(168394):32806-33825:-1 ^^ Enterobacteria phage RB6, complete genome.|neighbours:ID:AIT73336.1(-1),ID:AIT73338.1(-1)|neighbour_genes:hypothetical protein,hypothetical protein|
MKILNLGDWHLGVKADDEWIRGIQIDGIKQAIEYSKKNGITTWIQYGDIFDVRKAITHKTMEFAREIVQMLDGAGITLHTIVGNHDLHYKNVMHPNASTELLAKYPNVKVYDKPTTVDFDGCLIDLIPWMCEENTGEILEHIKTSSASFCVGHWELNGFYFYKGMKSHGLEPDFLKTYKEVWSGHFHTISEAANVRYIGTPWTLTAGDENDPRGFWMFDTETERMEFIPNNTTWHRRIHYPFKGKIDYKDFTNLSVRVIVTEVDKNLTKFESELEKVVHSLRVVSKIDNSVESDDSEEVEVQSLQTLMEEYINAIPDITDSDREALIQYANQLYVEATQ
>ID:AIT73608.1 |[Enterobacteria phage RB7]||_Enterobacteria_phage_RB7_.gbk|recombination endonu..|1020|KM606997(168395):32807-33826:-1 ^^ Enterobacteria phage RB7, complete genome.|neighbours:ID:AIT73607.1(-1),ID:AIT73609.1(-1)|neighbour_genes:hypothetical protein,hypothetical protein|
MKILNLGDWHLGVKADDEWIRGIQIDGIKQAIEYSKKNGITTWIQYGDIFDVRKAITHKTMEFAREIVQMLDGAGITLHTIVGNHDLHYKNVMHPNASTELLAKYPNVKVYDKPTTVDFDGCLIDLIPWMCEENTGEILEHIKTSSASFCVGHWELNGFYFYKGMKSHGLEPDFLKTYKEVWSGHFHTISEAANVRYIGTPWTLTAGDENDPRGFWMFDTETERMEFIPNNTTWHRRIHYPFKGKIDYKDFTNLSVRVIVTEVDKNLTKFESELEKVVHSLRVVSKIDNSVESDDSEEVEVQSLQTLMEEYINAIPDITDSDREALIQYANQLYVEATQ
>ID:AIT73880.1 |[Enterobacteria phage RB9]||_Enterobacteria_phage_RB9.gbk|recombination endonu..|1020|KM606998(168395):32807-33826:-1 ^^ Enterobacteria phage RB9, complete genome.|neighbours:ID:AIT73879.1(-1),ID:AIT73881.1(-1)|neighbour_genes:hypothetical protein,hypothetical protein|
MKILNLGDWHLGVKADDEWIRGIQIDGIKQAIEYSKKNGITTWIQYGDIFDVRKAITHKTMEFAREIVQMLDGAGITLHTIVGNHDLHYKNVMHPNASTELLAKYPNVKVYDKPTTVDFDGCLIDLIPWMCEENTGEILEHIKTSSASFCVGHWELNGFYFYKGMKSHGLEPDFLKTYKEVWSGHFHTISEAANVRYIGTPWTLTAGDENDPRGFWMFDTETERMEFIPNNTTWHRRIHYPFKGKIDYKDFTNLSVRVIVTEVDKNLTKFESELEKVVHSLRVVSKIDNSVESDDSEEVEVQSLQTLMEEYINAIPDITDSDREALIQYANQLYVEATQ
>ID:ADJ39775.1 |[Enterobacteria phage T4T]||_Enterobacteria_phage_T4T_.gbk|47|1020|HM137666(168920):35415-36434:-1 ^^ Enterobacteria phage T4T, complete genome.|neighbours:ID:ADJ39774.1(-1),ID:ADJ39776.1(-1)|neighbour_genes:46.2,47.1|
MKILNLGDWHLGVKADDEWIRGIQIDGIKQAIEYSKKNGITTWIQYGDIFDVRKAITHKTMEFAREIVQTLDDAGITLHTIVGNHDLHYKNVMHPNASTELLAKYPNVKVYDKPTTVDFDGCLIDLIPWMCEENTGEILEHIKTSSASFCVGHWELNGFYFYKGMKSHGLEPDFLKTYKEVWSGHFHTISEAANVRYIGTPWTLTAGDENDPRGFWMFDTETERTEFIPNNTTWHRRIHYPFKGKIDYKDFTNLSVRVIVTEVDKNLTKFESELEKVVHSLRVVSKIDNSVESDDSEEVEVQSLQTLMEEYINAIPDITDSDREALIQYANQLYVEATQ
>ID:NP_049672.1 |[Escherichia virus T4]||_Enterobacteria_phage_T4_.gbk|47|1020|NC_000866(168903):35428-36447:-1 ^GeneID:1258781^ Enterobacteria phage T4, complete genome.|neighbours:ID:NP_049671.1(-1),ID:NP_813808.1(-1)|neighbour_genes:46.2,47.1|
MKILNLGDWHLGVKADDEWIRGIQIDGIKQAIEYSKKNGITTWIQYGDIFDVRKAITHKTMEFAREIVQTLDDAGITLHTIVGNHDLHYKNVMHPNASTELLAKYPNVKVYDKPTTVDFDGCLIDLIPWMCEENTGEILEHIKTSSASFCVGHWELNGFYFYKGMKSHGLEPDFLKTYKEVWSGHFHTISEAANVRYIGTPWTLTAGDENDPRGFWMFDTETERTEFIPNNTTWHRRIHYPFKGKIDYKDFTNLSVRVIVTEVDKNLTKFESELEKVVHSLRVVSKIDNSVESDDSEEVEVQSLQTLMEEYINAIPDITDSDREALIQYANQLYVEATQ
> |[Tevenvirinae _Enterobacteria_phage_T4_strain_wild]||_Enterobacteria_phage_T4_strain_wild.gb|Phage recombination-..|1020|KJ477684.1(168922):35415-36434:-1 ^RAST2:fig|1198136.58.peg.64^ Tevenvirinae _Enterobacteria_phage_T4_strain_wild|neighbours:(-1),(-1)|neighbour_genes:Phage protein,Phage protein|
MKILNLGDWHLGVKADDEWIRGIQIDGIKQAIEYSKKNGITTWIQYGDIFDVRKAITHKTMEFAREIVQTLDDAGITLHTIVGNHDLHYKNVMHPNASTELLAKYPNVKVYDKPTTVDFDGCLIDLIPWMCEENTGEILEHIKTSSASFCVGHWELNGFYFYKGMKSHGLEPDFLKTYKEVWSGHFHTISEAANVRYIGTPWTLTAGDENDPRGFWMFDTETERTEFIPNNTTWHRRIHYPFKGKIDYKDFTNLSVRVIVTEVDKNLTKFESELEKVVHSLRVVSKIDNSVESDDSEEVEVQSLQTLMEEYINAIPDITDSDREALIQYANQLYVEATQ
> |[Tevenvirinae _Enterobacteria_phage_T6]||_Enterobacteria_phage_T6.gb|Phage recombination-..|1020|MH550421.1(168706):33793-34812:-1 ^RAST2:fig|1198136.104.peg.59^ Tevenvirinae _Enterobacteria_phage_T6|neighbours:(-1),(-1)|neighbour_genes:Phage protein,Phage protein|
MKILNLGDWHLGVKADDEWVQSIQLDGIKQAIEYSKKNGITTWIQYGDIFDVRKAITHKTMEFAREIVQMLDDAGITLHTVVGNHDMHFKNTLTPNASTELLAKYPNVKVYDKPTTVDFDGCLIDLIPWMCEENTGEILEHIKTSSASFCVGHWELNGFYFYKGMKSHGLEPDFLKTYKEVWSGHFHTISEAANVRYIGTPWTLTAGDENDPRGFWMFDTETERMEFIPNNTTWHRRIHYPFKGKIDYKDFTNLSVRVIVTEIDKNLTKFESELEKVVHSLRVVSKIDNSVESDDSEEVEVQSLQTLMEEYINAIPDITDSDREALIQYANQLYVEATQ
>ID:YP_004063743.1 |[Escherichia phage vB_EcoM_VR7]||_Enterobacteria_phage_vB_EcoM-VR7_.gbk|47|1020|NC_014792(169285):33622-34641:-1 ^GeneID:10021287^ Enterobacteria phage vB_EcoM-VR7, complete genome.|neighbours:ID:YP_004063742.1(-1),ID:YP_004063744.1(-1)|neighbour_genes:46.2,a-gt.2|
MKILNLGDWHLGVKADDPWAQNIQRDGILQAIAYSKANGIKVWIQYGDIFDVRKAVTHKTMEFSREIMELLREAGITLHTIIGNHDMNLKNKIHPNAITELLNKYDHVKIYDKPTTVDFDGCQIDMIPWMCDENATAIHDHIKTSGAEYCIGHWELTGFYFYKGLKSHGLEPDFLKKYKQVWSGHFHTISEAANVKYIGTPWTLTAGDENDPRGFWEFNTETEEMKFIPNETTWHRKIFYPNETINYDDFKDLSVRVIVEKVDKELTKFESELEKRVHDLRIVNKVDNSVDTTDADEELDIKRLTDMMAEYIDALPDANEKESKALKALANKLYLEVQP
>ID:YP_006986611.1 |[Escherichia phage vB_EcoM_ACG-C40]||_Enterobacteria_phage_vB_EcoM_ACG-C40_.gbk|recombination endonu..|1020|NC_019399(167396):35651-36670:-1 ^GeneID:13997886^ Enterobacteria phage vB_EcoM_ACG-C40, complete genome.|neighbours:ID:YP_006986610.1(-1),ID:YP_006986612.1(-1)|neighbour_genes:hypothetical protein,hypothetical protein|
MKILNLGDWHLGVKADDEWIRGIQIDGIKQAIEYSKKNGITTWIQYGDIFDVRKAITHKTMEFAREIVQMLDGAGITLHTIVGNHDLHYKNVMHPNASTELLAKYPNVKVYDKPTTVDFDGCLIDLIPWMCEENTGEILEHIKTSSASFCVGHWELNGFYFYKGMKSHGLEPDFLKTYKEVWSGHFHTISEAANVRYIGTPWTLTAGDENDPRGFWMFDTETERMEFIPNNTTWHRRIHYPFKGKIDYKDFTNLSVRVIVTEVDKNLTKFESELEKVVHSLRVVSKIDNSVESDDSEEVEVQSLQTLMEEYINAIPDITDSDREALIQYANQLYVEATQ
>ID:AWD91614.1 |[Enterobacteria phage vB_EcoM_IME339]||_Enterobacteria_phage_vB_EcoM_IME339_.gbk|recombination-relate..|1020|MH051915(164366):132517-133536:1 ^^ Enterobacteria phage vB_EcoM_IME339, complete genome.|neighbours:ID:AWD91613.1(1),ID:AWD91615.1(1)|neighbour_genes:alpha-glucosyl-trans..,hypothetical protein|
MKILNLGDWHLGVKADDEWVQSIQLDGIKQAIEYSKKNGITTWIQYGDIFDVRKAITHKTMEFAREIVQMLDDAGITLHTVVGNHDMHFKNTLTPNASTELLAKYPNVKVYDKPTTVDFDGCLIDLIPWMCEENTGEILEHIKTSSASFCVGHWELNGFYFYKGMKSHGLEPDFLKTYKEVWSGHFHTISEAANVRYIGTPWTLTAGDENDPRGFWMFDTETERMEFIPNNTTWHRRIQYPFKGKIDYKDFTNLSVRVIVTEVDKNLTKFESELEKVVHSLRVVSKIDNSVESDDSEEVEVQSLQTLMEEYINAIPDITDSDREALIQYANQLYVEATQ
>ID:AWD91876.1 |[Enterobacteria phage vB_EcoM_IME340]||_Enterobacteria_phage_vB_EcoM_IME340_.gbk|recombination-relate..|1020|MH051916(165549):133882-134901:1 ^^ Enterobacteria phage vB_EcoM_IME340, complete genome.|neighbours:ID:AWD91875.1(1),ID:AWD91877.1(1)|neighbour_genes:alpha-glucosyl-trans..,hypothetical protein|
MKILNLGDWHLGVKADDEWIRGIQIDGIKQAIEYSKKNGITVWIQYGDIFDVRKAITHKTMEFAREIVQMLDDAGITLHTVVGNHDMHFKNTLTPNASTELLAKYPNVKVYDKPTTVDFDGCLIDLIPWMCEENTGEILEHIKTSSASFCVGHWELNGFYFYKGMKSHGLEPDFLKTYKEVWSGHFHTISEAANVRYIGTPWTLTAGDENDPRGFWMFDTETERMEFIPNNTTWHRRIQYPFKGKIDYKDFTNLSVRVIVTEVDKNLTKFESELEKVVHSLRVVSKIDNSVESDDSEEVEVQSLQTLMEEYINAIPDITDSDREALIQYANQLYVEATQ
>ID:YP_009207237.1 |[Escherichia phage vB_EcoM_VR20]||_Enterobacteria_phage_vB_EcoM_VR20.gbk|endonuclease subunit|1020|NC_028894(170336):32928-33947:-1 ^GeneID:26633736^ Enterobacteria phage vB_EcoM_VR20, complete genome.|neighbours:ID:YP_009207236.1(-1),ID:YP_009207238.1(-1)|neighbour_genes:hypothetical protein,hypothetical protein|
MKILNLGDWHLGVKADDPWAQNIQRDGILQAIAYSKANGIKVWIQYGDIFDVRKAVTHKTMEFSREIMELLREAGITMHTIVGNHDMNLKNKIHPNAITELLNKYDHVKIYDKPTTVDFDGCQIDMIPWMCDENATDIHQHIKTSGAEYCIGHWELTGFYFYKGLKSHGLEPDFLKKYKQVWSGHFHTISEAANVKYIGTPWTLTAGDENDPRGFWEFDTETEEMKFIPNETTWHRKIFYPNETINYDDFKDLSVRVIVEKVDKDLTKFESELEKRVHELRVVNKVDNSVDTTDSDEELDIKRLTDMMAEYIDALPDANEKESKALKALANKLYLEVQP
>ID:YP_009209802.1 |[Escherichia phage vB_EcoM_VR25]||_Enterobacteria_phage_vB_EcoM_VR25_.gbk|endonuclease subunit|1020|NC_028925(170822):32665-33684:-1 ^GeneID:26636222^ Enterobacteria phage vB_EcoM_VR25, complete genome.|neighbours:ID:YP_009209801.1(-1),ID:YP_009209803.1(-1)|neighbour_genes:hypothetical protein,hypothetical protein|
MKILNLGDWHLGVKADDPWAQNIQRDGILQAIAYSKANGIKVWIQYGDIFDVRKAVTHKTMEFSREIMELLREAGITLHTIIGNHDMNLKNKIHPNAITELLNKYDHVKIYDKPTTVDFDGCQIDMIPWMCDENATAIHDHIKTSGAEYCIGHWELTGFYFYKGLKSHGLEPDFLKKYKQVWSGHFHTISEAANVKYIGTPWTLTAGDENDPRGFWEFNTETEEMKFIPNETTWHRKIFYPNETINYDDFKDLSVRVIVEKVDKELTKFESELEKRVHDLRIVNKVDNSVDTTDADEELDIKRLTDMMAEYIDALPDANEKESKALKALANKLYLEVQP
>ID:YP_009213895.1 |[Escherichia phage vB_EcoM_VR26]||_Enterobacteria_phage_vB_EcoM_VR26_.gbk|endonuclease subunit|1020|NC_028957(171541):33636-34655:-1 ^GeneID:26640351^ Enterobacteria phage vB_EcoM_VR26, complete genome.|neighbours:ID:YP_009213894.1(-1),ID:YP_009213896.1(-1)|neighbour_genes:hypothetical protein,hypothetical protein|
MKILNLGDWHLGVKADDPWAQNIQRDGILQAIAYSKANGIKVWIQYGDIFDVRKAVTHKTMEFSREIMELLREAGITLHTIIGNHDMNLKNKIHPNAITELLNKYDHVKIYDKPTTVDFDGVSIDMIPWMCDENATDIHQHIKTSGAEYCIGHWELTGFYFYKGLKSHGLEPDFLKKYKQVWSGHFHTISEAANVKYIGTPWTLTAGDENDPRGFWEFDTETEEMKFIPNETTWHRKIFYPNETINYDDFKDLSVRVIVEKVDKELTKFESELEKRVHDLRIVNKVDNSVDTTDADEELDIKRLTDMMAEYIDALPDANEKESKALKALANKLYLEVQP
>ID:YP_009205752.1 |[Enterobacteria phage vB_EcoM_VR5]||_Enterobacteria_phage_vB_EcoM_VR5.gbk|endonuclease subunit|1023|NC_028881(170473):35740-36762:-1 ^GeneID:26632363^ Enterobacteria phage vB_EcoM_VR5, complete genome.|neighbours:ID:YP_009205751.1(-1),ID:YP_009205753.1(-1)|neighbour_genes:hypothetical protein,hypothetical protein|
MKILNTGDWHLGVKADDVWVQNIQRQGIQDAIDYSKANGITVWIQYGDIFDVRKAITHKCMEFAREISDLLKANGITMYTVVGNHDMHYKNTLTPNAASEVLGKYDHIKVIEKPTTVNFDGTEIDLIPWMCEENTTDIMEHIKNTTADFCIGHWELNGFYFYKGMKSHGLEPDFLKKYKQVWSGHFHTISDAANVKYIGTPWTLTAGDENDPRGFWIFDTETHKMDFVINETCWHRKIHYPNATIDYKDFTNIAVRVIVDKIDDGLTKFESELEKVVHSLRIVSKVDNSVDIDDSEEEDEVKSLLDMMYDYIDALPDGHTEDDLKALKTMAAQLYNEVTR
> |[Tevenvirinae _Erwinia_phage_Cronus]||_Erwinia_phage_Cronus.gb|Phage recombination-..|1020|MH059636.2(175774):29214-30233:-1 ^RAST2:fig|1198136.105.peg.48^ Tevenvirinae _Erwinia_phage_Cronus|neighbours:(-1),(-1)|neighbour_genes:Phage recombination-..,a-gt alpha glucosyl ..|
MKILHLGDFHLGVKADDPWMQGVQRDAIQQAIEISKKNKIKRWIQYGDWFDVRKAITHNCMEFSREIVKMITEAGIEVDVIIGNHDMHYKNKLTPNSVTELLSQYENITVYEHPTTVSYDGVDIDLIPWMCEENTTEILTFIKNSGSPYCIGHWELNGFYYYRGMKSHGLEPDFLKSYKQVWSGHFHTISEAGNVKYIGTPFTITAGDENDPRGFWIFDTANESMDFVPNTTTWHRKIYYPNKGLKVEDYKNLAVRVIIEKVDKDLPKFEAELEKVVHELRTVSRVDNSVEAEDGEEIEVKNMLSLMEDYIDAIDSASAEDIKALKSYAKQLYIEVQNQ
>ID:YP_009592902.1 |[Escherichia coli O157 typing phage 3]||_Escherichia_coli_O157_typing_phage_3_.gbk|calcineurin-like pho..|1020|NC_041863(168733):111548-112567:1 ^GeneID:40068398^ Escherichia coli O157 typing phage 3, complete genome.|neighbours:ID:YP_009592901.1(1),ID:YP_009592903.1(1)|neighbour_genes:hypothetical protein,hypothetical protein|
MKILHLGDFHIGVKQDDPWVQDIQRDGIRQAIEYSKKHGIKTWIQYGDWFDVRKAITHRTMEFNREIVDMISKAGIHVHVTIGNHDMAFKNTITPNTVSELLTQFENFTIYEHPTTVDFDGCLIDIVPWMCEENTGEILEHIKTSSAAYCVGHWELNGFYFYKGMKSHGLEPDFLKTYKQVWSGHFHTISEAANVKYIGTPWTLTAGDENDPRGFWVFDTDVERMEFIPNETTWHRRITYPFKGKINYSDYTNLAVRVIVSEIDSELTKFESELEKVVHSLRMVSKVDNSVESDDDQEIEIKSLQDIIKEYIDAIPDISDEDREALVKYSNELYIEATQ
>ID:YP_009593073.1 |[Escherichia coli O157 typing phage 6]||_Escherichia_coli_O157_typing_phage_6_.gbk|calcineurin-like pho..|1020|NC_041864(160570):56166-57185:-1 ^GeneID:40068570^ Escherichia coli O157 typing phage 6, complete genome.|neighbours:ID:YP_009593072.1(-1),ID:YP_009593074.1(-1)|neighbour_genes:hypothetical protein,hypothetical protein|
MKILHLGDFHIGVKQDDPWVQDIQRDGIRQAIEYSKKHGIKTWIQYGDWFDVRKAITHRTMEFNREIVDMISKAGIHVHVTIGNHDMAFKNTITPNTVSELLTQFENFTIYEHPTTVDFDGCLIDIVPWMCEENTGEILEHIKTSSAAYCVGHWELNGFYFYKGMKSHGLEPDFLKTYKQVWSGHFHTISEAANVKYIGTPWTLTAGDENDPRGFWVFDTDVERMEFIPNETTWHRRITYPFKGKINYSDYTNLAVRVIVSEIDSELTKFESELEKVVHSLRMVSKVDNSVESDDDQEIEIKSLQDIIKEYIDAIPDISDEDREALVKYSNELYIEATQ
>ID:YP_009225200.1 |[Escherichia phage APCEc01]||_Escherichia_phage_APCEc01_.gbk|endonuclease subunit|1020|NC_029091(168771):146058-147077:1 ^GeneID:26796153^ Escherichia phage APCEc01, complete genome.|neighbours:ID:YP_009225199.1(1),ID:YP_009225201.1(1)|neighbour_genes:hypothetical protein,hypothetical protein|
MKILHLGDFHIGVKQDDPWVQDIQRDGIRQAIEYSKKHGIKTWIQYGDWFDVRKAITHRTMEFNREIVDMISKAGIHVHVTIGNHDMAFKNTITPNTVSELLTQFENFTIYEHPTTVDFDGCLIDIVPWMCEENTGEILEHIKTSSAAYCVGHWELNGFYFYKGMKSHGLEPDFLKTYKQVWSGHFHTISEAANVKYIGTPWTLTAGDENDPRGFWVFDTDVERMEFIPNETTWHRRITYPFKGKINYSDYTNLALRVIVSEIDSELTKFESELEKVVHSLRMVSKVDNSVESDDDQEIEIKSLQDIIKEYIDAIPDISDEDREALVKYSNELYIEATQ
> |[Tevenvirinae _Escherichia_phage_AnYang]||_Escherichia_phage_AnYang.gb|Phage recombination-..|1023|MK234886.1(169215):3370-4392:-1 ^RAST2:fig|1198136.106.peg.6^ Tevenvirinae _Escherichia_phage_AnYang|neighbours:(-1),(-1)|neighbour_genes:Phage protein,hypothetical protein|
MKILNTGDWHLGVKADDVWVQNIQRQGIQDAIDYSKANGITVWIQYGDIFDVRKAITHKCMEFAREISDLLKANGITMYTIVGNHDMHYKNTLTPNAASEVLGKYDHIKVIEKPTTVNFDGTEIDLIPWMCEENTTDIMDHIKNTTADFCIGHWELNGFYFYKGMKSHGLEPDFLKKYKQVWSGHFHTISDAANVKYIGTPWTLTAGDENDPRGFWIFDTETHKMDFIINETCWHRKIHYPNATIDYKDFTNIAVRVIVDKIDDGLTKFESELEKVVHSLRIVSKVDNSVDIDDSEEEDEVKSLLDMMYDYIDALPDGHTEDDVKALKTMAAQLYNEVTR
> |[Tevenvirinae Escherichia_phage_CF2]||_Escherichia_phage_CF2.gb|Phage recombination-..|1020|NC_041919.1(168188):122786-123805:1 ^RAST2:fig|1198136.52.peg.198^ Tevenvirinae Escherichia_phage_CF2|neighbours:(1),(1)|neighbour_genes:Phage protein,Phage protein|
MKILNLGDWHLGVKADDEWIRGIQIDGIKQAIEYSKKNGITVWIQYGDIFDVRKAITHKTMEFAREIVQMLDDAGITLHTIVGNHDLHYKNVMHPNASTELLAKYPNVKVYDKPTTVDFDGCLIDLIPWMCEENTGEILEHIKTSSASFCVGHWELNGFYFYKGMKSHGLEPDFLKTYKEVWSGHFHTISEAANVRYIGTPWTLTAGDENDPRGFWMFDTETERMEFIPNNTTWHRRIHYPFKGKIDYKDFTNLSVRVIVTEVDKNLTKFESELEKVVHSLRVVSKIDNSVESDDSEEVEVQSLQTLMEEYINAIPDITDSDREALIQYANQLYVEATQ
>ID:QBO61069.1 |[Escherichia phage D5505]||_Escherichia_phage_D5505_.gbk|putative endonucleas..|1020|MK327929(168049):33382-34401:-1 ^^ Escherichia phage D5505, complete genome.|neighbours:ID:QBO61068.1(-1),ID:QBO61070.1(-1)|neighbour_genes:hypothetical protein,putative DNA alpha-g..|
MKILNLGDWHLGVKADDEWVQSIQLDGIKQAIEYSKKNGITTWIQYGDIFDVRKAITHKTMEFAREIVQMLDDAGITLHTVVGNHDMHFKNTLTPNASTELLAKYPNVKVYDKPTTVDFDGCLIDLIPWMCEENTGEILEHIKTSSASFCVGHWELNGFYFYKGMKSHGLEPDFLKTYKEVWSGHFHTISEAANVRYIGTPWTLTAGDENDPRGFWMFDTETERMEFIPNNTTWHRRIHYPFKGKIDYKDFTNLSVRVIVTEVDKNLTKFESELEKVVHSLRVVSKIDNSVESDDSEEVEVQSLQTLMEEYINAIPDITDSDREALIQYANQLYVEATQ
> |[Tevenvirinae Escherichia_phage_ECD7]||_Escherichia_phage_ECD7.gb|Phage recombination-..|1026|NC_041936.1(164706):27222-28247:-1 ^RAST2:fig|1198136.56.peg.46^ Tevenvirinae Escherichia_phage_ECD7|neighbours:(-1),(-1)|neighbour_genes:Phage protein,Phage protein|
MKILLLGDLHTGIGGDDPWVHEYILDTIKKAVEYSKEHNIKTWIQTGDWFDCRKAITHETMKFNRTKVIPLLEEAGITCYITVGNHDMFKRNKIQPNAPREVLSQYDCIKVIDKPETVTFDGVSFDLFPWFCDDNKSEILEFIQNSFSEYCVGHWELSGYYFYKGLKSEGYSADFLKKYREVFSGHFHTISDGGNVTYIGTPYTLTAGDENDPRGFWVFDTDTHKKEFIQNDKTYHVRITYPSDDKIDVERFKGLSVRLIATVADNGLTKLESALEAVVHKLKVVHKLESSASQETGVIEVKSTIQMVYEYLEEQNLEPEELAAVKRISDELLAEVNSAKS
>ID:YP_009102533.1 |[Escherichia phage ECML-134]||_Escherichia_phage_ECML-134_.gbk|hypothetical protein|1020|NC_025449(166783):33693-34712:-1 ^GeneID:22111716^ Escherichia phage ECML-134, complete genome.|neighbours:ID:YP_009102532.1(-1),ID:YP_009102534.1(-1)|neighbour_genes:hypothetical protein,hypothetical protein|
MKILNLGDWHLGVKADDEWVQSIQLDGIKQAIEYSKKNGITTWIQYGDIFDVRKAITHKTMEFAREIVQMLDDAGITLHTVVGNHDMHFKNTLTPNASTELLAKYPNVKVYDKPTTVDFDGCLIDLIPWMCEENTGEILEHIKTSSASFCVGHWELNGFYFYKGMKSHGLEPDFLKTYKEVWSGHFHTISEAANVRYIGTPWTLTAGDENDPRGFWMFDTETERMEFIPNNTTWHRRIHYPFKGKIDYKDFTNLSVRVIVTEVDKNLTKFESELEKVVHSLRVVSKIDNSVESDDSEEVEVQSLQTLMEEYINAIPDITDSDREALIQYANQLYVEATQ
> |[Tevenvirinae Escherichia_phage_EcWhh-1]||_Escherichia_phage_EcWhh-1.gb|Phage recombination-..|1023|MH791409.1(170524):97468-98490:-1 ^RAST2:fig|1198136.71.peg.160^ Tevenvirinae Escherichia_phage_EcWhh-1|neighbours:(-1),(-1)|neighbour_genes:Phage protein,Phage protein|
MKILNTGDWHLGVKNDDPWVQNIQLSGIKDAINYSKANGITVWIQYGDIFDVRKAITHKCMEFARHISDLLKTNGITMYTVVGNHDAHYKNTLTPNAASEVLGKYDHIKVIEKPTTVNFDSTEIDLIPWMCEENTTDIMDHIKNTTADFCIGHWELNGFYFYKGMKSHGLEPDFLKKYKQVWSGHFHTISDAANVKYIGTPWTLTAGDENDPRGFWIFDTETHKMDFIINETCWHRKIHYPNETIDYKDFTNIAVRVIVDKIDDGLTKFESELEKVVHSLRIVSKVDNSVDIDDSEEEDEVKSLLDMMYDYIDALPDGHTEADVKALKTMAAQLYNEVTR
> |[Tevenvirinae Escherichia_phage_HP3]||_Escherichia_phage_HP3.gb|Phage recombination-..|1020|NC_041920.1(170254):48716-49735:-1 ^RAST2:fig|1198136.53.peg.86^ Tevenvirinae Escherichia_phage_HP3|neighbours:(-1),(-1)|neighbour_genes:Phage protein,Phage protein|
MKILHLGDFHIGVKQDDPWVQDIQRDGIRQAIEYSKKHGIKTWIQYGDWFDVRKAITHRTMEFNREIVDMISKAGIHVHVTIGNHDMAFKNTITPNTVSELLTQFENFTIYEHPTTVDFDGCLIDIVPWMCEENTGEILEHIKTSSAAYCVGHWELNGFYFYKGMKSHGLEPDFLKTYKQVWSGHFHTISEAANVKYIGTPWTLTAGDENDPRGFWVFDTDVERMEFIPNETTWHRRITYPFKGKINYSDYTNLALRVIVSEIDSELTKFESELEKVVHSLRMVSKVDNSVESDDDQEIEIKSLQDIIKEYIDAIPDISDEDREALVKYSNELYIEATQ
> |[Tevenvirinae _Escherichia_phage_HY01]||_Escherichia_phage_HY01.gb|Phage recombination-..|1020|NC_027349.1(166977):33594-34613:-1 ^RAST2:fig|1198136.95.peg.62^ Tevenvirinae _Escherichia_phage_HY01|neighbours:(-1),(-1)|neighbour_genes:Phage protein,Phage protein|
MKILNLGDWHLGVKADDEWIQSIQLDGIKQAIEYSKKNGITTWIQYGDIFDVRKAITHKTMEFAREIVQMLDDAGITLHTIVGNHDMHFKNTLTPNASTELLAKYPNVKVYDKPTTVDFDGCLIDLIPWMCEENTGEILEHIKTSSASFCVGHWELNGFYFYKGMKSHGLEPDFLKTYKEVWSGHFHTISEAANVKYIGTPWTLTAGDENDPRGFWMFDTETERMEFIPNNTTWHRRIQYPFKGKIDYKDFTNLSVRVIVTEVDKNLTKFESELEKVVHSLRVVSKIDNSVESDDSEEVEVQSLQTLMEEYINAIPDITDSDREALIQYANQLYVEATQ
>ID:YP_009284129.1 |[Escherichia phage HY03]||_Escherichia_phage_HY03.gbk|hypothetical protein|1020|NC_031047(170770):86752-87771:1 ^GeneID:29078997^ Escherichia phage HY03, complete genome.|neighbours:ID:YP_009284128.1(1),ID:YP_009284130.1(1)|neighbour_genes:putative alpha gluco..,hypothetical protein|
MKILNLGDWHLGVKADDEWIRGIQIDGIKQAIEYSKKNGITVWIQYGDIFDVRKAITHKTMEFAREIVQMLDDAGITLHTIVGNHDLHYKNVMHPNASTELLAKYPNVKVYDKPTTVDFDGCLIDLIPWMCEENTGEILEHIKTSSASFCVGHWELNGFYFYKGMKSHGLEPDFLKTYKEVWSGHFHTISEAANVRYIGTPWTLTAGDENDPRGFWMFDTETERMEFIPNNTTWHRRIHYPFKGKIDYKDFTNLSVRVIVTEVDKNLTKFESELEKVVHSLRVVSKIDNSVESDDSEEVEVQSLQTLMEEYINAIPDITDSDREALIQYANQLYVEATQ
>ID:BBG28581.1 |[Escherichia phage KIT03]||_Escherichia_phage_KIT03_DNA_.gbk|recombination endonu..|1020|AP018932(166848):34645-35664:-1 ^^ Escherichia phage KIT03 DNA, complete sequence.|neighbours:ID:BBG28580.1(-1),ID:BBG28582.1(-1)|neighbour_genes:hypothetical protein,glucosyltransferase|
MKILNLGDWHLGVKADDEWIQSIQLDGIKQAIEYSKKNGITTWIQYGDIFDVRKAITHKTMEFAREIVQMLDDAGITLHTVVGNHDMHFKNTLTPNASTELLAKYPNVKVYDKPTTVDFDGCLIDLIPWMCEENTGEILEHIKTSSASFCVGHWELNGFYFYKGMKSHGLEPDFLKTYKEVWSGHFHTISEAANVRYIGTPWTLTAGDENDPRGFWMFDTETERMEFIPNNTTWHRRIHYPFKGKIDYKDFTNLSVRVIVTEVDKNLTKFESELEKVVHSLRVVSKIDNSVESDDSEEVEVQSLQTLMEEYINAIPDITDSDREALIQYANQLYVEATQ
>ID:YP_008060578.1 |[Escherichia phage Lw1]||_Escherichia_phage_Lw1_.gbk|recombination endonu..|1020|NC_021344(176227):33014-34033:1 ^GeneID:16205100^ Escherichia phage Lw1, complete genome.|neighbours:ID:YP_008060577.1(1),ID:YP_008060579.1(1)|neighbour_genes:hypothetical protein,hypothetical protein|
MNYVLIGDTHAGLRQDNPWNEDNLYEVFKQIVAYCKEHGITRGFHAGDFFDVRKATTQTTMNFVREKLVPLLTEAGIVIDTLVGNHDCQFKDKIRPNAPREILSQYECFNVIDEPTTVDLGGGKSIDLIPWICQENSHRIFEFIKQSKSNFCLGHFELSGYYFYKNSKADHGLEPDFLKKYERVYSGHYHHANEGDNVFYIGTPLTMSANDEDETRGFYVFTGKPELTFIANPVCHHRRIMYPSQKDVDLEEYRNCSVRLIVSEVDNGLAKFQTKIEEIAYEISIIDKIQTDATVDTDFEIKTVRGLISEYVANMQISDDEKEDVNKLISELYAEVSSA
> |[Tevenvirinae _Escherichia_phage_MX01]||_Escherichia_phage_MX01.gb|Phage recombination-..|1023|NC_031934.1(168929):37028-38050:-1 ^RAST2:fig|1198136.96.peg.60^ Tevenvirinae _Escherichia_phage_MX01|neighbours:(-1),(-1)|neighbour_genes:Phage protein,Phage protein|
MKILNTGDWHLGVKNDDPWVQNIQLAGIKDAINYSKANGITVWIQYGDIFDVRKAITHKCMEFARHISDLLKENGITMYTIVGNHDMHYKNTLTPNAASEVLGKYEHIKVIEKPTTVNFDGTEIDLIPWMCEENTTDIMEHIKNTTADFCIGHWELNGFYFYKGMKSHGLEPDFLKKYKQVWSGHFHTISDAANVKYIGTPWTLTAGDENDPRGFWIFDTETHKMDFIINETCWHRKIHYPNATIDYKDFTNIAVRVIVDKIDDGLTKFESELEKVVHSLRIVSKVDNSVDIDDSEEEDEVKSLLDMMYDYIDALPDGHTEDDVKALKTMAAQLYNEVTR
>ID:AYR03975.1 |[Escherichia phage OLB35]||_Escherichia_phage_OLB35_.gbk|endonuclease subunit|1047|MH992122(169140):39153-40199:-1 ^^ UNVERIFIED: Escherichia phage OLB35, complete genome.|neighbours:ID:AYR03974.1(-1),ID:AYR03976.1(-1)|neighbour_genes:hypothetical protein,hypothetical protein|
MHRDNGVRLMKILHLGDFHIGVKQDDPWVQDIQRDGIRQAIEYSKKHGIKTWIQYGDWFDVRKAITHRTMEFNREIVDMISKAGIHVHVTIGNHDMAFKNTITPNTVSELLTQFENFTIYEHPTTVDFDGCLIDIVPWMCEENTGEILEHIKTSSAAYCVGHWELNGFYFYKGMKSHGLEPDFLKTYKQVWSGHFHTISEAANVKYIGTPWTLTAGDENDPRGFWVFDTVVERMEFIPNETTWHRRITYPFKGKINYSDYTNLAVRVIVSEIDSELTKFESELEKVVHSLRMVSKVDNSVESDDDQEIEIKSLQDIIKEYIDAIPDISDEDREALVKYSNELYIEATQ
> |[Tevenvirinae _Escherichia_phage_PE37]||_Escherichia_phage_PE37.gb|Phage recombination-..|1020|KU925172.1(166423):128204-129223:1 ^RAST2:fig|1198136.98.peg.213^ Tevenvirinae _Escherichia_phage_PE37|neighbours:(1),(1)|neighbour_genes:Phage protein,Phage protein|
MKILNLGDWHLGVKADDEWVQSIQLDGIKQAIEYSKKNGITTWIQYGDIFDVRKAITHKTMEFAREIVQMLDDAGITLHTVVGNHDMHFKNTLTPNASTELLAKYPNVKVYDKPTTVDFDGCLIDLIPWMCEENTGEILEHIKTSSASFCVGHWELNGFYFYKGMKSHGLEPDFLKTYKEVWSGHFHTISEAANVRYIGTPWTLTAGDENDPRGFWMFDTETERMEFIPNNTTWHRRIHYPFKGKIDYKDFTNLSVRVIVTEVDKNLTKFESELEKVVHSLRVVSKIDNSVESDDSEEVEVQSLQTLMEEYINAIPDITDSDREALIQYANQLYVEATQ
>ID:BBC14395.1 |[Escherichia phage PP01]||_Escherichia_phage_PP01.gbk|47|1020|LC348379(167812):34788-35807:-1 ^^ Escherichia phage PP01 DNA, complete sequence.|neighbours:ID:BBC14394.1(-1),ID:BBC14396.1(-1)|neighbour_genes:46.2,47.1|
MKILNLGDWHLGVKADDEWVQSIQLDGIKQAIEYSKKNGITTWIQYGDIFDVRKAITHKTMEFAREIVQMLDDAGITLHTVVGNHDMHFKNTLTPNASTELLAKYPNVKVYDKPTTVDFDGCLIDLIPWMCEENTGEILEHIKTSSASFCVGHWELNGFYFYKGMKSHGLEPDFLKTYKEVWSGHFHTISEAANVRYIGTPWTLTAGDENDPRGFWMFDTETERMEFIPNNTTWHRRIHYPFKGKIDYKDFTNLSVRVIVTEVDKNLTKFESELEKVVHSLRVVSKIDNSVESDDSEEVEVQSLQTLMEEYINAIPDITDSDREALIQYANQLYVEATQ
> |[Tevenvirinae _Escherichia_phage_SF]||_Escherichia_phage_SF.gb|Phage recombination-..|1020|MH359124.1(168695):82457-83476:1 ^RAST2:fig|1198136.100.peg.145^ Tevenvirinae _Escherichia_phage_SF|neighbours:(1),(1)|neighbour_genes:Phage protein,Phage protein|
MKILHLGDFHIGVKQDDPWVQDIQRDGIRQAIEYSKKHGIKTWIQYGDWFDVRKAITHRTMEFNREIVDMISKAGIHVHVTIGNHDMAFKNTITPNTVSELLTQFENFTIYEHPTTVDFDGCLIDIVPWMCEENTGEILEHIKTSSAAYCVGHWELNGFYFYKGMKSHGLEPDFLKTYKQVWSGHFHTISEAANVKYIGTPWTLTAGDENDPRGFWVFDTDVERMEFIPNETTWHRRITYPFKGKINYSDYTNIALRVIVSEIDSELTKFESELEKVVHSLRMVSKVDNSVESDDDQEIEIKSLQDIIKEYIDAIPDISDEDREVLVKYSNELYIEATQ
>ID:YP_009608342.1 |[Escherichia phage ST0]||_Escherichia_phage_ST0.gbk|recombination endonu..|1020|NC_041990(170496):22022-23041:1 ^GeneID:40084364^ Escherichia phage ST0, complete genome.|neighbours:ID:YP_009608341.1(1),ID:YP_009608343.1(1)|neighbour_genes:hypothetical protein,hypothetical protein|
MKILNLGDWHLGVKADDEWVQSIQLDGIKQAIEYSKKNGITTWIQYGDIFDVRKAITHKTMEFAREIVQMLDDAGITLHTVVGNHDMHFKNTLTPNASTELLAKYPNVKVYDKPTTVDFDGCLIDLIPWMCEENTGEILEHIKTSSASFCVGHWELNGFYFYKGMKSHGLEPDFLKTYKQVWSGHFHTISEAANVKYIGTPWTLTAGDENDPRGFWVFDTDVERMEFIPNETTWHRRITYPFKGKINYSDYTNLALRVIVSEIDSELTKFESELEKVVHSLRMVSKVDNSVESDDDQEIEIKSLQDIIKEYIDAIPDISDEDREALVKYSNELYIEATQ
>ID:BBC14674.1 |[Escherichia phage T2]||_Escherichia_phage_T2.gbk|47|1020|LC348380(163825):34206-35225:-1 ^^ Escherichia phage T2 DNA, complete sequence.|neighbours:ID:BBC14673.1(-1),ID:BBC14675.1(-1)|neighbour_genes:46.2,47.1|
MKILNLGDWHLGVKADDEWIRGIQIDGIKQAIEYSKKNGITTWIQYGDIFDVRKAITHKTMEFAREIVQTLDDAGITLHTIVGNHDLHYKNVMHPNASTELLAKYPNVKVYDKPTTVDFDGCLIDLIPWMCEENTGEILEHIKTSSASFCVGHWELNGFYFYKGMKSHGLEPDFLKTYKEVWSGHFHTISEAANVRYIGTPWTLTAGDENDPRGFWMFDTETERMEFIPNNTTWHRRIHYPFKGKIDYKDFTNLSVRVIVTEVDKNLTKFESELEKVVHSLRVVSKIDNSVESDDSEEVEVQSLQTLMEEYINAIPDITDSDREALIQYANQLYVEATQ
>ID:YP_009281399.1 |[Escherichia phage UFV-AREG1]||_Escherichia_phage_UFV-AREG1_.gbk|recombination-relate..|1020|NC_031030(170788):33585-34604:-1 ^GeneID:29063592^ Escherichia phage UFV-AREG1, complete genome.|neighbours:ID:YP_009281398.1(-1),ID:YP_009281400.1(-1)|neighbour_genes:hypothetical protein,alpha-glucosyltransf..|
MKILNLGDWHLGVKADDEWVQSIQLDGIKQAIEYSKKNGITTWIQYGDIFDVRKAITHKTMEFAREIVQMLDDAGITLHTVVGNHDMHFKNTLTPNASTELLAKYPNVKVYDKPTTVDFDGCLIDLIPWMCEENTGEILEHIKTSSASFCVGHWELNGFYFYKGMKSHGLEPDFLKTYKEVWSGHFHTISEAANVRYIGTPWTLTAGDENDPRGFWMFDTETERMEFIPNNTTWHRRIHYPFKGKIDYKDFTNLSVRVIVTEVDKNLTKFESELEKVVHSLRVVSKIDNSVESDDSEEVEVQSLQTLMEEYINAIPDITDSDREALIQYANQLYVEATQ
>ID:YP_009323259.1 |[Escherichia phage WG01]||_Escherichia_phage_WG01_.gbk|recombination endonu..|1023|NC_031928(169936):35594-36616:-1 ^GeneID:30308385^ Escherichia phage WG01, complete genome.|neighbours:ID:YP_009323258.1(-1),ID:YP_009323260.1(-1)|neighbour_genes:hypothetical protein,hypothetical protein|
MKILNTGDWHLGVKADDVWVQNIQRQGIQDAINYSKANGITVWIQYGDIFDVRKAITHKCMEFAREISDLLKANGITMYTVVGNHDMHYKNTLTPNAASEVLGKYDHIKVIEKPTTVNFDGTEIDLIPWMCEENTTDIMDHIKNTTADFCIGHWELNGFYFYKGMKSHGLEPDFLKKYKQVWSGHFHTISDAANVKYIGTPWTLTAGDENDPRGFWIFDTETHKMDFIINETCWHRKIHYPNATIDYKDFTNIAVRVIVDKIDDGLTKFESELEKVVHSLRIVSKVDNSVDIDDSEEEDEVKSLLDMMYDYIDALPDGHTEDDVKALKTMAAQLYNEVTR
>ID:YP_009030667.1 |[Escherichia phage vB_EcoM_112]||_Escherichia_phage_e112_.gbk|recombination endonu..|1020|NC_024125(168470):35432-36451:-1 ^GeneID:19485210^ Escherichia phage e11/2, complete genome.|neighbours:ID:YP_009030666.1(-1),ID:YP_009030668.1(-1)|neighbour_genes:hypothetical protein,alpha-glucosyltransf..|
MKILNLGDWHLGVKADDEWIRGIQIDGIKQAIEYSKKNGITVWIQYGDIFDVRKAITHKTMEFAREIVQMLDGAGITLHTIVGNHDLHYKNVMHPNASTELLAKYPNVKVYDKPTTVDFDGCLIDLIPWMCEENTGEILEHIKTSSASFCVGHWELNGFYFYKGMKSHGLEPDFLKTYKEVWSGHFHTISEAANVRYIGTPWTLTAGDENDPRGFWMFDTETERMEFIPNNTTWHRRIHYPFKGKIDYKDFTNLSVRVIVTEVDKNLTKFESELEKVVHSLRVVSKIDNSVESDDSEEVEVQSLQTLMEEYINAIPDITDSDREALIQYANQLYVEATQ
>ID:AYN56356.1 |[Escherichia phage p000v]||_Escherichia_phage_p000v_.gbk|exonuclease subunit ..|1020|MK047717(167803):111003-112022:1 ^^ Escherichia phage p000v, complete genome.|neighbours:ID:AYN56355.1(1),ID:AYN56357.1(1)|neighbour_genes:hypothetical protein,hypothetical protein|
MKILHLGDFHIGVKQDDPWVQDIQRDGIRQAIEYSKKHGIKTWIQYGDWFDVRKAITHRTMEFNREIVDMISKAGIHVHVTIGNHDMAFKNTITPNTVSELLTQFENFTIYEHPTTVDFDGCLIDIVPWMCEENTGEILEHIKTSSAAYCVGHWELNGFYFYKGMKSHGLEPDFLKTYKQVWSGHFHTISEAANVKYIGTPWTLTAGDENDPRGFWVFDTDVERMEFIPNETTWHRRITYPFKGKINYSDYTNLAVRVIVSEIDSELTKFESELEKVVHSLRMVSKVDNSVESDDDQEIEIKSLQDIIKEYIDAIPDISDEDREALVKYSNELYIEATQ
> |[Tevenvirinae _Escherichia_phage_p000y]||_Escherichia_phage_p000y.gb|Phage recombination-..|1020|MK047718.1(169872):53502-54521:1 ^RAST2:fig|1198136.97.peg.109^ Tevenvirinae _Escherichia_phage_p000y|neighbours:(1),(1)|neighbour_genes:Phage protein,Phage protein|
MKILHLGDFHIGVKQDDPWVQDIQRDGIRQAIEYSKKHGIKTWIQYGDWFDVRKAITHRTMEFNREIVDMISKAGIHVHVTIGNHDMAFKNTITPNTVSELLTQFENFTIYEHPTTVDFDGCLIDIVPWMCEENTGEILEHIKTSSAAYCVGHWELNGFYFYKGMKSHGLEPDFLKTYKQVWSGHFHTISEAANVKYIGTPWTLTAGDENDPRGFWVFDTDVERMEFIPNETTWHRRITYPFKGKINYSDYTNLAVRVIVSEIDSELTKFESELEKVVHSLRMVSKVDNSVESDDDQEIEIKSLQDIIKEYIDAIPDISDEDREALVKYSNELYIEATQ
> |[Tevenvirinae _Escherichia_phage_slur02]||_Escherichia_phage_slur02.gb|Phage recombination-..|1020|NC_028927.1(167298):105184-106203:-1 ^RAST2:fig|1198136.99.peg.173^ Tevenvirinae _Escherichia_phage_slur02|neighbours:(-1),(-1)|neighbour_genes:Phage protein,Phage protein|
MKILNLGDWHLGVKADDEWIQSIQLDGIKQAIEYSKKNGITTWIQYGDIFDVRKAITHKTMEFAREIVQMLDDAGITLHTVVGNHDMHFKNTLTPNASTELLAKYPNVKVYDKPTTVDFDGCLIDLIPWMCEENTGEILEHIKTSSASFCVGHWELNGFYFYKGMKSHGLEPDFLKTYKEVWSGHFHTISEAANVRYIGTPWTLTAGDENDPRGFWMFDTETERMEFIPNNTTWHRRIHYPFKGKIDYKDFTNLSVRVIVTEVDKNLTKFESELEKVVHSLRVVSKIDNSVESDDSEEVEVQSLQTLMEEYINAIPDITDSDREALIQYANQLYVEATQ
>ID:YP_009625188.1 |[Escherichia phage slur03]||_Escherichia_phage_slur03_.gbk|recombination endonu..|1020|NC_042129(167467):134844-135863:1 ^GOA:A0A0M7Q9H6,GeneID:40102070,InterPro:IPR024654,InterPro:IPR029052,UniProtKB/TrEMBL:A0A0M7Q9H6^ Escherichia phage slur03, complete genome.|neighbours:ID:YP_009625187.1(1),ID:YP_009625189.1(1)|neighbour_genes:a-gt alpha glucosyl ..,hypothetical protein..|
MKILNLGDWHLGVKADDEWIRGIQIDGIKQAIEYSKKNGITTWIQYGDIFDVRKAITHKTMEFAREIVQMLDGAGITLHTIVGNHDLHYKNVMHPNASTELLAKYPNVKVYDKPTTVDFDGCLIDLIPWMCEENTGEILEHIKTSSASFCVGHWELNGFYFYKGMKSHGLEPDFLKTYKEVWSGHFHTISEAANVRYIGTPWTLTAGDENDPRGFWMFDTETERMEFIPNNTTWHRRIHYPFKGKIDYKDFTNLSVRVIVTEVDKNLTKFESELEKVVHSLRVVSKIDNSVESDDSEEVEVQSLQTLMEEYINAIPDITDSDREALIQYANQLYVEATQ
>ID:YP_009625280.1 |[Escherichia phage slur04]||_Escherichia_phage_slur04_.gbk|Calcineurin-like pho..|1020|NC_042130(167298):19697-20716:-1 ^GeneID:40102185,InterPro:IPR024654,InterPro:IPR029052,UniProtKB/TrEMBL:A0A0M7QDC0^ Escherichia phage slur04, complete genome.|neighbours:ID:YP_009625279.1(-1),ID:YP_009625281.1(-1)|neighbour_genes:hypothetical protein,DNA alpha-glucosyltr..|
MKILNLGDWHLGVKADDEWIQSIQLDGIKQAIEYSKKNGITTWIQYGDIFDVRKAITHKTMEFAREIVQMLDDAGITLHTVVGNHDMHFKNTLTPNASTELLAKYPNVKVYDKPTTVDFDGCLIDLIPWMCEENTGEILEHIKTSSASFCVGHWELNGFYFYKGMKSHGLEPDFLKTYKEVWSGHFHTISEAANVRYIGTPWTLTAGDENDPRGFWMFDTETERMEFIPNNTTWHRRIHYPFKGKIDYKDFTNLSVRVIVTEVDKNLTKFESELEKVVHSLRVVSKIDNSVESDDSEEVEVQSLQTLMEEYINAIPDITDSDREALIQYANQLYVEATQ
> |[Tevenvirinae _Escherichia_phage_slur07]||_Escherichia_phage_slur07.gb|Phage recombination-..|1020|NC_028780.1(167124):127706-128725:1 ^RAST2:fig|1198136.89.peg.206^ Tevenvirinae _Escherichia_phage_slur07|neighbours:(1),(1)|neighbour_genes:Phage protein,Phage protein|
MKILNLGDWHLGVKADDEWVQSIQLDGIKQAIEYSKKNGITTWIQYGDIFDVRKAITHKTMEFAREIVQMLDDAGITLHTVVGNHDMHFKNTLTPNASTELLAKYPNVKVYDKPTTVDFDGCLIDLIPWMCEENTGEILEHIKTSSASFCVGHWELNGFYFYKGMKSHGLEPDFLKTYKEVWSGHFHTISEAANVRYIGTPWTLTAGDENDPRGFWMFDTETERMEFIPNNTTWHRRIHYPFKGKIDYKDFTNLSVRVIVTEVDKNLTKFESELEKVVHSLRVVSKIDNSVESDESEEVEVQSLQTLMEEYINAIPDITDSDREALIQYANQLYVEATQ
>ID:CUL02732.1 |[Escherichia phage slur08]||_Escherichia_phage_slur08_.gbk|Calcineurin-like pho..|1020|LN881733(167467):132091-133110:1 ^InterPro:IPR024654,InterPro:IPR029052,UniProtKB/TrEMBL:A0A0M7QEC3^ Escherichia phage slur08, complete genome.|neighbours:ID:CUL02731.1(1),ID:CUL02733.1(1)|neighbour_genes:DNA alpha-glucosyltr..,hypothetical protein|
MKILNLGDWHLGVKADDEWIRGIQIDGIKQAIEYSKKNGITTWIQYGDIFDVRKAITHKTMEFAREIVQMLDGAGITLHTIVGNHDLHYKNVMHPNASTELLAKYPNVKVYDKPTTVDFDGCLIDLIPWMCEENTGEILEHIKTSSASFCVGHWELNGFYFYKGMKSHGLEPDFLKTYKEVWSGHFHTISEAANVRYIGTPWTLTAGDENDPRGFWMFDTETERMEFIPNNTTWHRRIHYPFKGKIDYKDFTNLSVRVIVTEVDKNLTKFESELEKVVHSLRVVSKIDNSVESDDSEEVEVQSLQTLMEEYINAIPDITDSDREALIQYANQLYVEATQ
>ID:CUL02834.1 |[Escherichia phage slur11]||_Escherichia_phage_slur11_.gbk|Calcineurin-like pho..|1020|LN881734(167298):23243-24262:-1 ^InterPro:IPR024654,InterPro:IPR029052,UniProtKB/TrEMBL:A0A0M7QBY9^ Escherichia phage slur11, complete genome.|neighbours:ID:CUL02833.1(-1),ID:CUL02835.1(-1)|neighbour_genes:hypothetical protein,DNA alpha-glucosyltr..|
MKILNLGDWHLGVKADDEWIQSIQLDGIKQAIEYSKKNGITTWIQYGDIFDVRKAITHKTMEFAREIVQMLDDAGITLHTVVGNHDMHFKNTLTPNASTELLAKYPNVKVYDKPTTVDFDGCLIDLIPWMCEENTGEILEHIKTSSASFCVGHWELNGFYFYKGMKSHGLEPDFLKTYKEVWSGHFHTISEAANVRYIGTPWTLTAGDENDPRGFWMFDTETERMEFIPNNTTWHRRIHYPFKGKIDYKDFTNLSVRVIVTEVDKNLTKFESELEKVVHSLRVVSKIDNSVESDDSEEVEVQSLQTLMEEYINAIPDITDSDREALIQYANQLYVEATQ
>ID:CUL03620.1 |[Escherichia phage slur13]||_Escherichia_phage_slur13_.gbk|Calcineurin-like pho..|1020|LN881737(167299):45065-46084:-1 ^InterPro:IPR024654,InterPro:IPR029052,UniProtKB/TrEMBL:A0A0M7QDU8^ Escherichia phage slur13, complete genome.|neighbours:ID:CUL03619.1(-1),ID:CUL03621.1(-1)|neighbour_genes:hypothetical protein,DNA alpha-glucosyltr..|
MKILNLGDWHLGVKADDEWIQSIQLDGIKQAIEYSKKNGITTWIQYGDIFDVRKAITHKTMEFAREIVQMLDDAGITLHTVVGNHDMHFKNTLTPNASTELLAKYPNVKVYDKPTTVDFDGCLIDLIPWMCEENTGEILEHIKTSSASFCVGHWELNGFYFYKGMKSHGLEPDFLKTYKEVWSGHFHTISEAANVRYIGTPWTLTAGDENDPRGFWMFDTETERMEFIPNNTTWHRRIHYPFKGKIDYKDFTNLSVRVIVTEVDKNLTKFESELEKVVHSLRVVSKIDNSVESDDSEEVEVQSLQTLMEEYINAIPDITDSDREALIQYANQLYVEATQ
>ID:YP_009180834.1 |[Escherichia phage slur14]||_Escherichia_phage_slur14_.gbk|Calcineurin-like pho..|1020|NC_028448(167467):143817-144836:-1 ^GeneID:26228000,InterPro:IPR024654,InterPro:IPR029052,UniProtKB/TrEMBL:A0A0M7QDF7^ Escherichia phage slur14, complete genome.|neighbours:ID:YP_009180833.1(-1),ID:YP_009180835.1(-1)|neighbour_genes:hypothetical protein,DNA alpha-glucosyltr..|
MKILNLGDWHLGVKADDEWIRGIQIDGIKQAIEYSKKNGITTWIQYGDIFDVRKAITHKTMEFAREIVQMLDGAGITLHTIVGNHDLHYKNVMHPNASTELLAKYPNVKVYDKPTTVDFDGCLIDLIPWMCEENTGEILEHIKTSSASFCVGHWELNGFYFYKGMKSHGLEPDFLKTYKEVWSGHFHTISEAANVRYIGTPWTLTAGDENDPRGFWMFDTETERMEFIPNNTTWHRRIHYPFKGKIDYKDFTNLSVRVIVTEVDKNLTKFESELEKVVHSLRVVSKIDNSVESDDSEEVEVQSLQTLMEEYINAIPDITDSDREALIQYANQLYVEATQ
>ID:AVH85894.1 |[Escherichia phage vB_EcoM-G28]||_Escherichia_phage_vB_EcoM-G28.gbk|putative endonucleas..|1020|MG867727(170121):36495-37514:-1 ^^ Escherichia phage vB_EcoM-G28, complete genome.|neighbours:ID:AVH85893.1(-1),ID:AVH85895.1(-1)|neighbour_genes:hypothetical protein,hypothetical protein|
MKILNLGDWHLGVKADDEWIRGIQIDGIKQAIEYSKKNGITVWIQYGDIFDVRKAITHKTMEFAREIVQMLDDAGITLHTIVGNHDLHYKNVMHPNASTELLAKYPNVKVYDKPTTVDFDGCLIDLIPWMCEENTGEILEHIKTSSASFCVGHWELNGFYFYKGMKSHGLEPDFLKTYKEVWSGHFHTISEAANVRYIGTPWTLTAGDENDPRGFWMFDTETERMEFIPNNTTWHRRIHYPFKGKIDYKDFTNLSVRVIVTEVDKNLTKFESELEKVVHSLRVVSKIDNSVESDDSEEVEVQSLQTLMEEYINAIPDITDSDREALIQYANQLYVEATQ
>ID:QDF15084.1 |[Escherichia phage vB_EcoM-Sa45lw]||_Escherichia_phage_vB_EcoM-Sa45lw_.gbk|recombination-relate..|1020|MK977694(167353):33718-34737:-1 ^^ Escherichia phage vB_EcoM-Sa45lw, complete genome.|neighbours:ID:QDF15083.1(-1),ID:QDF15085.1(-1)|neighbour_genes:hypothetical protein,hypothetical protein|
MKILNLGDWHLGVKADDEWIRGIQIDGIKQAIEYSKKNGITVWIQYGDIFDVRKAITHKTMEFAREIVQMLDDAGITLHTIVGNHDLHYKNVMHPNASTELLAKYPNVKVYDKPTTVDFDGCLIDLIPWMCEENTGEILEHIKTSSASFCVGHWELNGFYFYKGMKSHGLEPDFLKTYKEVWSGHFHTISEAANVRYIGTPWTLTAGDENDPRGFWMFDTETERMEFIPNNTTWHRRIHYPFKGKIDYKDFTNLSVRVIVTEVDKNLTKFESELEKVVHSLRVVSKIDNSVESDDSEEVEVQSLQTLMEEYINAIPDITDSDREALIQYANQLYVEATQ
>ID:YP_009290327.1 |[Escherichia phage vB_EcoM-UFV13]||_Escherichia_phage_vB_EcoM-UFV13_.gbk|recombination-relate..|1020|NC_031103(165772):33936-34955:-1 ^GeneID:29081123^ Escherichia phage vB_EcoM-UFV13, complete genome.|neighbours:ID:YP_009290326.1(-1),ID:YP_009290328.1(-1)|neighbour_genes:hypothetical protein,hypothetical protein|
MKILNLGDWHLGVKADDEWVQSIQLDGIKQAIEYSKKNGITTWIQYGDIFDVRKAITHKTMEFAREIVQMLDDAGITLHTVVGNHDMHFKNTLTPNASTELLAKYPNVKVYDKPTTVDFDGCLIDLIPWMCEENTGEILEHIKTSSASFCVGHWELNGFYFYKGMKSHGLEPDFLKTYKEVWSGHFHTISEAANVRYIGTPWTLTAGDENDPRGFWMFDTETERMEFIPNNTTWHRRIHYPFKGKIDYKDFTNLSVRVIVTEVDKNLTKFESELEKVVHSLRVVSKIDNSVESDDSEEVEVQSLQTLMEEYINAIPDITDSDREALIQYSNQLYVEATQ
>ID:AUV60921.1 |[Escherichia phage vB_EcoM-fFiEco06]||_Escherichia_phage_vB_EcoM-fFiEco06_.gbk|recombination-relate..|1020|MG781190(167076):34725-35744:-1 ^^ Escherichia phage vB_EcoM-fFiEco06, complete genome.|neighbours:ID:AUV60920.1(-1),ID:AUV60922.1(-1)|neighbour_genes:hypothetical protein,a-gt|
MKILNLGDWHLGVKADDEWIRGIQIDGIKQAIEYSKKNGITTWIQYGDIFDVRKAITHKTMEFAREIVQTLDDAGITLHTIVGNHDLHYKNVMHPNASTELLAKYPNVKVYDKPTTVDFDGCLIDLIPWMCEENTGEILEHIKTSSASFCVGHWELNGFYFYKGMKSHGLEPDFLKTYKEVWSGHFHTISEAANVRYIGTPWTLTAGDENDPRGFWMFDTETERMEFIPNNTTWHRRIHYPFKGKIDYKDFTNLSVRVIVTEVDKNLTKFESELEKVVHSLRVVSKIDNSVESDDSEEVEVQSLQTLMEEYINAIPDITDSDREALIQYANQLYVEATQ
>ID:AUV61194.1 |[Escherichia phage vB_EcoM-fHoEco02]||_Escherichia_phage_vB_EcoM-fHoEco02_.gbk|recombination-relate..|1020|MG781191(167064):34725-35744:-1 ^^ Escherichia phage vB_EcoM-fHoEco02, complete genome.|neighbours:ID:AUV61193.1(-1),ID:AUV61195.1(-1)|neighbour_genes:hypothetical protein,a-gt|
MKILNLGDWHLGVKADDEWIRGIQIDGIKQAIEYSKKNGITTWIQYGDIFDVRKAITHKTMEFAREIVQTLDDAGITLHTIVGNHDLHYKNVMHPNASTELLAKYPNVKVYDKPTTVDFDGCLIDLIPWMCEENTGEILEHIKTSSASFCVGHWELNGFYFYKGMKSHGLEPDFLKTYKEVWSGHFHTISEAANVRYIGTPWTLTAGDENDPRGFWMFDTETERMEFIPNNTTWHRRIHYPFKGKIDYKDFTNLSVRVIVTEVDKNLTKFESELEKVVHSLRVVSKIDNSVESDDSEEVEVQSLQTLMEEYINAIPDITDSDREALIQYANQLYVEATQ
>ID:AYP69754.1 |[Escherichia phage vB_EcoM_DalCa]||_Escherichia_phage_vB_EcoM_DalCa_.gbk|recombination endonu..|1020|MH992510(166040):33754-34773:-1 ^^ Escherichia phage vB_EcoM_DalCa, complete genome.|neighbours:ID:AYP69897.1(-1),ID:AYP69746.1(-1)|neighbour_genes:hypothetical protein,alpha-glucosyl-trans..|
MKILNLGDWHLGVKADDEWVQSIQLDGIKQAIEYSKKNGITTWIQYGDIFDVRKAITHKTMEFAREIVQMLDDAGITLHTIVGNHDMHFKNTLTPNASTELLAKYPNVKVYDKPTTVDFDGCLIDLIPWMCEENTGEILEHIKTSSASFCVGHWELNGFYFYKGMKSHGLEPDFLKTYKEVWSGHFHTISEAANVRYIGTPWTLTAGDENDPRGFWMFDTETERMEFIPNNTTWHRRIHYPFKGKIDYKDFTNLSVRVIVTEVDKNLTKFESELEKVVHSLRVVSKIDNSVESDDSEEVEVQPLQTLMEEYINAIPDITDSDREALIQYANQLYVEATQ
>ID:QBO63576.1 |[Escherichia phage vB_EcoM_G10400]||_Escherichia_phage_vB_EcoM_G10400.gbk|putative endonucleas..|1020|MK327937(170182):34569-35588:-1 ^^ Escherichia phage vB_EcoM_G10400, complete genome.|neighbours:ID:QBO63575.1(-1),ID:QBO63577.1(-1)|neighbour_genes:hypothetical protein,hypothetical protein|
MKILNLGDWHLGVKADDEWIRGIQIDGIKQAIEYSKKNGITVWIQYGDIFDVRKAITHKTMEFAREIVQMLDGAGITLHTIVGNHDLHYKNVMHPNASTELLAKYPNVKVYDKPTTVDFDGCLIDLIPWMCEENTGEILEHIKTSSASFCVGHWELNGFYFYKGMKSHGLEPDFLKTYKEVWSGHFHTISEAANVRYIGTPWTLTAGDENDPRGFWMFDTETERMEFIPNNTTWHRRIHYPFKGKIDYKDFTNLSVRVIVTEVDKNLTKFESELEKVVHSLRVVSKIDNSVESDDSEEVEVQSLQTLMEEYINAIPDITDSDREALIQYANQLYVEATQ
>ID:QBO62196.1 |[Escherichia phage vB_EcoM_G2248]||_Escherichia_phage_vB_EcoM_G2248.gbk|putative endonucleas..|1026|MK327932(170678):26089-27114:-1 ^^ Escherichia phage vB_EcoM_G2248, complete genome.|neighbours:ID:QBO62195.1(-1),ID:QBO62197.1(-1)|neighbour_genes:hypothetical protein,hypothetical protein|
MKILLLGDLHTGIGGDDPWVHEYILDTIKKAVEYSKEHNIKTWIQTGDWFDCRKAITHETMKFNRTKVIPLLEEADITCYTTVGNHDMFKRNKIQPNAPREVLSQYDCIKVIDKPETVTFDGVSFDLFPWFCDDNKSEILEFIQNSFSEYCVGHWELSGYYFYKGLKSEGYSADFLKKYREVFSGHFHTISDGGNVTYIGTPYTLTAGDENDPRGFWVFDTDTHKKEFIQNDKTYHVRITYPSDDKIDVERFKGLSVRLIATVADNGLTKLESALEAVVHKLKVVHKLESSASQETGVIEVKSTIQMVYEYLEEQNLEPEELAAVKRISDELLAEVNSAKS
> |[Tevenvirinae Escherichia_phage_vB_EcoM_G2285]||_Escherichia_phage_vB_EcoM_G2285.gb|Phage recombination-..|1020|MK327933.1(166675):40913-41932:-1 ^RAST2:fig|1198136.60.peg.68^ Tevenvirinae Escherichia_phage_vB_EcoM_G2285|neighbours:(-1),(-1)|neighbour_genes:Phage protein,Phage protein|
MKILHLGDFHIGVKQDDPWVQDIQRDGIRQAIEYSKKHGIKTWIQYGDWFDVRKAITHRTMEFNREIVGMISKAGIHVHVTIGNHDMAFKNTITPNTVSELLTQFENFTIYEHPTTVDFDGCLIDIVPWMCEENTGEILEHIKTSSAAYCVGHWELNGFYFYKGMKSHGLEPDFLKTYKQVWSGHFHTISEAANVKYIGTPWTLTAGDENDPRGFWVFDTDVERMEFIPNETTWHRRITYPFKGKINYSDYTNLAVRVIVSEIDSELTKFESELEKVVHSLRMVSKVDNSVESDDDQEIEIKSLQDIIKEYIDAIPDISDEDREALVKYSNELYIEATQ
> |[Tevenvirinae _Escherichia_phage_vB_EcoM_G2469]||_Escherichia_phage_vB_EcoM_G2469.gb|Phage recombination-..|1020|MK327934.1(170452):40181-41200:-1 ^RAST2:fig|1198136.90.peg.64^ Tevenvirinae _Escherichia_phage_vB_EcoM_G2469|neighbours:(-1),(-1)|neighbour_genes:Phage protein,Phage protein|
MKILHLGDFHIGVKQDDPWVQDIQRDGIRQAIEYSKKHGIKTWIQYGDWFDVRKAITHRTMEFNREIVDMISKAGIHVHVTIGNHDMAFKNTITPNTVSELLTQFENFTIYEHPTTVDFDGCLIDIVPWMCEENTGEILEHIKTSSAAYCVGHWELNGFYFYKGMKSHGLEPDFLKTYKQVWSGHFHTISEAANVKYIGTPWTLTAGDENDPRGFWVFDTDVERMEFIPNETTWHRRITYPFKGKINYSDYTNLAVRVIVSEIDSELTKFESELEKVVHSLRMVSKVDNSVEFDDDQEIEIKSLQDIIKEYIDAIPDISDEDREALVKYSNELYIEATQ
> |[Tevenvirinae Escherichia_phage_vB_EcoM_G2494]||_Escherichia_phage_vB_EcoM_G2494.gb|Phage recombination-..|1026|MK327935.1(168327):27014-28039:-1 ^RAST2:fig|1198136.61.peg.43^ Tevenvirinae Escherichia_phage_vB_EcoM_G2494|neighbours:(-1),(-1)|neighbour_genes:Phage protein,Phage protein|
MKILLLGDLHTGIGGDDPWVHEYILDTIKKAVEYSKEHNIKTWIQTGDWFDCRKAITHETMKFNRTKVIPLLEEADITCYITVGNHDMFKRNKIQPNAPREVLSQYDCIKVIDKPETVTFDGVSFDLFPWFCDDNKSEVLEFIQNSFSEYCVGHWELSGYYFYKGLKSEGYSADFLKKYREVFSGHFHTISDGGNVTYIGTPYTLTAGDENDPRGFWVFDTDTHKKEFIQNDKTYHVRITYPSDDKIDVERFKGLSVRLIATVADNGLTKLESALEAVVHKLKVVHKLESSASQETGVIEVKSTIQMVYEYLEEQNLEPEELAAVKRISDELLAEVNSAKS
>ID:QBO65471.1 |[Escherichia phage vB_EcoM_G2540-3]||_Escherichia_phage_vB_EcoM_G2540-3_.gbk|putative endonucleas..|1020|MK327944(168654):35725-36744:-1 ^^ Escherichia phage vB_EcoM_G2540-3, complete genome.|neighbours:ID:QBO65470.1(-1),ID:QBO65472.1(-1)|neighbour_genes:hypothetical protein,hypothetical protein|
MKILNLGDWHLGVKADDEWIRGIQIDGIKQAIEYSKKNGITVWIQYGDIFDVRKAITHKTMEFAREIVQMLDDAGITLHTIVGNHDLHYKNVMHPNASTELLAKYPNVKVYDKPTTVDFDGCLIDLIPWMCEENTGEILEHIKTSSASFCVGHWELNGFYFYKGMKSHGLEPDFLKTYKEVWSGHFHTISEAANVRYIGTPWTLTAGDENDPRGFWMFDTETERMEFIPNNTTWHRRIHYPFKGKIDYKDFTNLSVRVIVTEVDKNLTKFESELEKVVHSLRVVSKIDNSVESDDSEEVEVQSLQTLMEEYINAIPDITDSDREALIQYANQLYVEATQ
> |[Tevenvirinae _Escherichia_phage_vB_EcoM_G2540]||_Escherichia_phage_vB_EcoM_G2540.gb|Phage recombination-..|1020|MK327936.1(168886):35956-36975:-1 ^RAST2:fig|1198136.92.peg.67^ Tevenvirinae _Escherichia_phage_vB_EcoM_G2540|neighbours:(-1),(-1)|neighbour_genes:Phage protein,hypothetical protein|
MKILNLGDWHLGVKADDEWIRGIQIDGIKQAIEYSKKNGITVWIQYGDIFDVRKAITHKTMEFAREIVQMLDDAGITLHTIVGNHDLHYKNVMHPNASTELLAKYPNVKVYDKPTTVDFDGCLIDLIPWMCEENTGEILEHIKTSSASFCVGHWELNGFYFYKGMKSHGLEPDFLKTYKEVWSGHFHTISEAANVRYIGTPWTLTAGDENDPRGFWMFDTETERMEFIPNNTTWHRRIHYPFKGKIDYKDFTNLSVRVIVTEVDKNLTKFESELEKVVHSLRVVSKIDNSVESDESEEVEVQSLQTLMEEYINAIPDITDSDREALIQYANQLYVEATQ
>ID:QBO64379.1 |[Escherichia phage vB_EcoM_G29]||_Escherichia_phage_vB_EcoM_G29_.gbk|putative endonucleas..|1020|MK327940(168241):34330-35349:-1 ^^ Escherichia phage vB_EcoM_G29, complete genome.|neighbours:ID:QBO64378.1(-1),ID:QBO64380.1(-1)|neighbour_genes:hypothetical protein,hypothetical protein|
MKILNLGDWHLGVKADDEWVQSIQLDGIKQAIEYSKKNGITTWIQYGDIFDVRKAITHKTMEFAREIVQMLDDAGITLHTVVGNHDMHFKNTLTPNASTELLAKYPNVKVYDKPTTVDFDGCLIDLIPWMCEENTGEILEHIKTSSASFCVGHWELNGFYFYKGMKSHGLEPDFLKTYKEVWSGHFHTISEAANVRYIGTPWTLTAGDENDPRGFWMFDTETERMEFIPNNTTWHRRIHYPFKGKIDYKDFTNLSVRVIVTEVDKNLTKFESELEKVVHSLRVVSKIDNSVESDDSEEVEVQSLQTLMEEYINAIPDITDSDREALIQYANQLYVEATQ
> |[Tevenvirinae _Escherichia_phage_vB_EcoM_G37-3]||_Escherichia_phage_vB_EcoM_G37-3.gb|Phage recombination-..|1026|MK327941.1(167832):26976-28001:-1 ^RAST2:fig|1198136.91.peg.43^ Tevenvirinae _Escherichia_phage_vB_EcoM_G37-3|neighbours:(-1),(-1)|neighbour_genes:Phage protein,Phage protein|
MKILLLGDLHTGIGGDDPWVHEYILDTIKKAVEYSKEHNIKTWIQTGDWFDCRKAITHETMKFNRTKVIPLLEEADITCYTTVGNHDMFKRNKIQPNAPREVLSQYDCIKVIDKPETVTFDGVSFDLFPWFCDDNKSEILEFIQNSFSEYCVGHWELSGYYFYKGLKSEGYSADFLKKYREVFSGHFHTISDGGNVTYIGTPYTLTAGDENDPRGFWVFDTDTHKKEFIQNDKTYHARITYPSDDKIDVERFKGLSVRLIATVADNGLSKLESALEAVVHKLKVVHKLESSASQETGVIEVKSTIQMVYEYLEEQNLEPEELAAVKRISDELLAEVNNAKS
> |[Tevenvirinae _Escherichia_phage_vB_EcoM_GG4498]||_Escherichia_phage_vB_EcoM_G4498.gb|Phage recombination-..|1020|MK327939.1(167826):35117-36136:-1 ^RAST2:fig|1198136.93.peg.62^ Tevenvirinae _Escherichia_phage_vB_EcoM_GG4498|neighbours:(-1),(-1)|neighbour_genes:Phage protein,Phage protein|
MKILNLGDWHLGVKADDEWVQSIQLDGIKQAIEYSKKNGITTWIQYGDIFDVRKAITHKTMEFAREIVQMLDDAGITLHTVVGNHDMHFKNTLTPNASTELLAKYHNVKVYDKPTTVDFDGCLIDLIPWMCEENTGEILEHIKTSSASFCVGHWELNGFYFYKGMKSHGLEPDFLKTYKEVWSGHFHTISEAANVRYIGTPWTLTAGDENDPRGFWMFDTETERMEFIPNNTTWHRRIHYPFKGKIDYKDFTNLSVRVIVTEVDKNLTKFESELEKVVHSLRVVSKIDNSVESDDSEEVEVQSLQTLMEEYINAIPDITDSDREALIQYANQLYVEATQ
>ID:QBO65749.1 |[Escherichia phage vB_EcoM_G4500]||_Escherichia_phage_vB_EcoM_G4500_.gbk|putative endonucleas..|1020|MK327945(168363):34330-35349:-1 ^^ Escherichia phage vB_EcoM_G4500, complete genome.|neighbours:ID:QBO65748.1(-1),ID:QBO65750.1(-1)|neighbour_genes:hypothetical protein,hypothetical protein|
MKILNLGDWHLGVKADDEWVQSIQLDGIKQAIEYSKKNGITTWIQYGDIFDVRKAITHKTMEFAREIVQMLDDAGITLHTVVGNHDMHFKNTLTPNASTELLAKYPNVKVYDKPTTVDFDGCLIDLIPWMCEENTGEILEHIKTSSASFCVGHWELNGFYFYKGMKSHGLEPDFLKTYKEVWSGHFHTISEAANVRYIGTPWTLTAGDENDPRGFWMFDTETERMEFIPNNTTWHRRIHYPFKGKIDYKDFTNLSVRVIVTEVDKNLTKFESELEKVVHSLRVVSKIDNSVESDDSEEVEVQSLQTLMEEYINAIPDITDSDREALIQYANQLYVEATQ
>ID:QBO66026.1 |[Escherichia phage vB_EcoM_G4507]||_Escherichia_phage_vB_EcoM_G4507_.gbk|putative endonucleas..|1020|MK327946(168828):33779-34798:-1 ^^ Escherichia phage vB_EcoM_G4507, complete genome.|neighbours:ID:QBO66025.1(-1),ID:QBO66027.1(-1)|neighbour_genes:hypothetical protein,hypothetical protein|
MKILNLGDWHLGVKADDEWIRGIQIDGIKQAIEYSKKNGITVWIQYGDIFDVRKAITHKTMEFAREIVQMLDDAGITLHTIVGNHDLHYKNVMHPNASTELLAKYPNVKVYDKPTTVDFDGCLIDLIPWMCEENTGEILEHIKTSSASFCVGHWELNGFYFYKGMKSHGLEPDFLKTYKEVWSGHFHTISEAANVRYIGTPWTLTAGDENDPRGFWMFDTETERMEFIPNNTTWHRRIHYPFKGKIDYKDFTNLSVRVIVTEVDKNLTKFESELEKVVHSLRVVSKIDNSVESDDSEEVEVQSLQTLMEEYINAIPDITDSDREALIQYANQLYVEATQ
>ID:QBO64932.1 |[Escherichia phage vB_EcoM_G50]||_Escherichia_phage_vB_EcoM_G50_.gbk|putative endonucleas..|1020|MK327942(167728):34300-35319:-1 ^^ Escherichia phage vB_EcoM_G50, complete genome.|neighbours:ID:QBO64931.1(-1),ID:QBO64933.1(-1)|neighbour_genes:hypothetical protein,hypothetical protein|
MKILNLGDWHLGVKADDEWVQSIQLDGIKQAIEYSKKNGITTWIQYGDIFDVRKAITHKTMEFAREIVQMLDDAGITLHTVVGNHDMHFKNTLTPNASTELLAKYPNVKVYDKPTTVDFDGCLIDLIPWMCEENTGEILEHIKTSSASFCVGHWELNGFYFYKGMKSHGLEPDFLKTYKEVWSGHFHTISEAANVRYIGTPWTLTAGDENDPRGFWMFDTETERMEFIPNNTTWHRRIHYPFKGKIDYKDFTNLSVRVIVTEVDKNLTKFESELEKVVHSLRVVSKIDNSVESDESEEVEVQSLQTLMEEYINAIPDITDSDREALIQYANQLYVEATQ
> |[Tevenvirinae _Escherichia_phage_vB_EcoM_G5211]||_Escherichia_phage_vB_EcoM_G5211.gb|Phage recombination-..|1026|MK327947.1(164278):27749-28774:-1 ^RAST2:fig|1198136.94.peg.45^ Tevenvirinae _Escherichia_phage_vB_EcoM_G5211|neighbours:(-1),(-1)|neighbour_genes:Phage protein,Phage protein|
MKILLLGDLHTGIGGDDPWVHEYILDTIKKAVEYSKEHNIKTWIQTGDWFDCRKAITHETMKFNRTKVIPLLEEAGITCYITVGNHDMFKRNKIQPNAPREVLSQYDCIKVIDKPETVTFDGVSFDLFPWFCDDNKSEILEFIQNSFSEYCVGHWELSGYYFYKGLKSEGYSADFLKKYREVFSGHFHTISDGGNVTYIGTPYTLTAGDENDPRGFWVFDTDTHKKEFIQNDKTYHVRITYPSDDKIDVERFKGLSVRLIATVADNGLTKLESALEAVVHKLKVVHKLESSASQETGVIEVKSTIQMVYEYLEEQNLEPEELAAVKRISDELLAEVNSAKS
>ID:QBO65201.1 |[Escherichia phage vB_EcoM_G53]||_Escherichia_phage_vB_EcoM_G53_.gbk|putative endonucleas..|1020|MK327943(167834):38842-39861:-1 ^^ Escherichia phage vB_EcoM_G53, complete genome.|neighbours:ID:QBO65200.1(-1),ID:QBO65202.1(-1)|neighbour_genes:hypothetical protein,hypothetical protein|
MKILHLGDFHIGVKQDDPWVQDIQRDGIQQAIEYSKKHGIKTWIQYGDWFDVRKAITHRTMEFNREIVDMISKAGIHVHVTIGNHDMAFKNTITPNTVSELLTQFENFTIYEHPTTVDFDGCLIDIVPWMCEENTGEILEHIKTSSAAYCVGHWELNGFYFYKGMKSHGLEPDFLKTYKQVWSGHFHTISEAANVKYIGTPWTLTAGDENDPRGFWVFDTDVERMEFIPNETTWHRRITYPFKGKINYSDYTNLALRVIVSEIDSELTKFESELEKVVHSLRMVSKVDNSVESDDDQEIEIKSLQDIIKEYIDAIPDISDEDREALVKYSNELYIEATQ
>ID:QBQ79943.1 |[Escherichia phage vB_EcoM_G8]||_Escherichia_phage_vB_EcoM_G8_.gbk|putative endonucleas..|1020|MK373787(169650):33807-34826:-1 ^^ Escherichia phage vB_EcoM_G8, complete genome.|neighbours:ID:QBQ79942.1(-1),ID:QBQ79944.1(-1)|neighbour_genes:hypothetical protein,putative DNA alpha-g..|
MKILNLGDWHLGVKADDEWIRGIQIDGIKQAIEYSKKNGITTWIQYGDIFDVRKAITHKTMEFAREIVQMLDDAGITLHTIVGNHDLHYKNVMHPNASTELLAKYPNVKVYDKPTTVDFDGCLIDLIPWMCEENTGEILEHIKTSSASFCVGHWELNGFYFYKGMKSHGLEPDFLKTYKEVWSGHFHTISEAANVRYIGTPWTLTAGDENDPRGFWMFDTETERMEFIPNNTTWHRRIHYPFKGKIDYKDFTNLSVRVIVTEVDKNLTKFESELEKVVHSLRVVSKIDNSVESDDSEEVEVQSLQTLMEEYINAIPDITDSDREALIQYANQLYVEATQ
>ID:QBQ77843.1 |[Escherichia phage vB_EcoM_G9062]||_Escherichia_phage_vB_EcoM_G9062_.gbk|putative endonucleas..|1020|MK373779(168670):34820-35839:-1 ^^ Escherichia phage vB_EcoM_G9062, complete genome.|neighbours:ID:QBQ77842.1(-1),ID:QBQ77844.1(-1)|neighbour_genes:hypothetical protein,hypothetical protein|
MKILNLGDWHLGVKADDEWIRGIQIDGIKQAIEYSKKNGITVWIQYGDIFDVRKAITHKTMEFAREIVQMLDDAGITLHTIVGNHDLHYKNVMHPNASTELLAKYHNVKVYDKPTTVDFDGCLIDLIPWMCEENTGEILEHIKTSSASFCVGHWELNGFYFYKGMKSHGLEPDFLKTYKEVWSGHFHTISEAANVRYIGTPWTLTAGDENDPRGFWMFDTETERMEFIPNNTTWHRRIHYPFKGKIDYKDFTNLSVRVIVTEVDKNLTKFESELEKVVHSLRVVSKIDNSVESDDSEEVEVQSLQTLMEEYINAIPDITDSDREALIQYANQLYVEATQ
>ID:AXC34016.1 |[Escherichia phage vB_EcoM_JB75]||_Escherichia_phage_vB_EcoM_JB75_.gbk|recombination endonu..|1020|MH355584(167208):131970-132989:1 ^^ Escherichia phage vB_EcoM_JB75, complete genome.|neighbours:ID:AXC34248.1(1),ID:AXC34167.1(1)|neighbour_genes:hypothetical protein,hypothetical protein|
MKILNLGDWHLGVKADDEWIRGIQIDGIKQAIEYSKKNGITVWIQYGDIFDVRKAITHKTMEFAREIVQMLDGAGITLHTIVGNHDLHYKNVMHPNASTELLAKYPNVKVYDKPTTVDFDGCLIDLIPWMCEENTGEILEHIKTSSASFCVGHWELNGFYFYKGMKSHGLEPDFLKTYKEVWSGHFHTISEAANVRYIGTPWTLTAGDENDPRGFWMFDTETERMEFIPNNTTWHRRIHYPFKGKIDYKDFTNLSVRVIVTEVDKNLTKFESELEKVVHSLRVVSKIDNSVESDDSEEVEVQSLQTLMEEYINAIPDITDSDREALIQYANQLYVEATQ
>ID:YP_009037443.1 |[Escherichia phage vB_EcoM_JS09]||_Escherichia_phage_vB_EcoM_JS09_.gbk|recombination endonu..|1020|NC_024124(169148):131486-132505:1 ^GeneID:19524845^ Escherichia phage vB_EcoM_JS09, complete genome.|neighbours:ID:YP_009037442.1(1),ID:YP_009037444.1(1)|neighbour_genes:hypothetical protein,hypothetical protein|
MKILNLGDWHLGVKADDEWVQSIQLDGIKQAIEYSKKNGITTWIQYGDIFDVRKAITHKTMEFAREIVQMLDDAGITLHTVVGNHDMHFKNTLTPNASTELLAKYPNVKVYDKPTTVDFDGCLIDLIPWMCEENTGEILEHIKTSSAAYCVGHWELNGFYFYKGMKSHGLEPDFLKTYKQVWSGHFHTISEAANVKYIGTPWTLTAGDENDPRGFWVFDTDVERMEFIPNETTWHRRITYPFKGKINYSDYTNLAVRVIVSEIDSELTKFESELEKVVHSLRMVSKVDNSVESDDDQEIEIKSLQDIIKEYIDAIPDISDEDREALVKYSNELYIEATQ
>ID:QBQ78344.1 |[Escherichia phage vB_EcoM_KAW1E185]||_Escherichia_phage_vB_EcoM_KAW1E185_.gbk|putative endonucleas..|1020|MK373781(164987):33905-34924:-1 ^^ Escherichia phage vB_EcoM_KAW1E185, complete genome.|neighbours:ID:QBQ78343.1(-1),ID:QBQ78345.1(-1)|neighbour_genes:hypothetical protein,hypothetical protein|
MKILNLGDWHLGVKADDEWVQSIQLDGIKQAIEYSKKNGITTWIQYGDIFDVRKAITHKTMEFAREIVQMLDDAGITLHTVVGNHDMHFKNTLTPNASTELLAKYHNVKVYDKPTTVDFDGCLIDLIPWMCEENTGEILEHIKTSSASFCVGHWELNGFYFYKGMKSHGLEPDFLKTYKEVWSGHFHTISEAANVRYIGTPWTLTAGDENDPRGFWMFDTETERMEFIPNNTTWHRRIHYPFKGKIDYKDFTNLSVRVIVTEVDKNLTKFESELEKVVHSLRVVSKIDNSVESDDSEEVEVQSLQTLMEEYINAIPDITDSDREALIQYANQLYVEATQ
> |[Tevenvirinae Escherichia_phage_vB_EcoM_KAW3E185]||_Escherichia_phage_vB_EcoM_KAW3E185.gb|Phage recombination-..|1020|MK373782.1(170187):39185-40204:-1 ^RAST2:fig|1198136.54.peg.64^ Tevenvirinae Escherichia_phage_vB_EcoM_KAW3E185|neighbours:(-1),(-1)|neighbour_genes:Phage protein,Phage protein|
MKILHLGDFHIGVKQDDPWVQDIQRDGIRQAIEYSKKHGIKTWIQYGDWFDVRKAITHRTMEFNREIVDMISKAGIHVHVTIGNHDMAFKNTITPNTVSELLTQFENFTIYEHPTTVDFDGCLIDIVPWMCEENTGEILEHIKTSSAAYCVGHWELNGFYFYKGMKSHGLEPDFLKTYKQVWSGHFHTISEAANVKYIGTPWTLTAGDENDPRGFWVFDTDVERMEFIPNETTWHRRITYPFKGKINYSDYTNLAVRVIVSEIDSELTKFESELEKVVHSLRMVSKVDNSVESDDDQEIEIKSLQDIIKEYIDAIPDISDEDREALVKYSNELYIEATQ
>ID:QBQ79111.1 |[Escherichia phage vB_EcoM_MM02]||_Escherichia_phage_vB_EcoM_MM02_.gbk|putative endonucleas..|1020|MK373784(169201):38792-39811:-1 ^^ Escherichia phage vB_EcoM_MM02, complete genome.|neighbours:ID:QBQ79110.1(-1),ID:QBQ79112.1(-1)|neighbour_genes:hypothetical protein,hypothetical protein|
MKILHLGDFHIGVKQDDPWVQDIQRDGIRQAIEYSKKHGIKTWIQYGDWFDVRKAITHRTMEFNREIVDMISKAGIHVHVTIGNHDMAFKNTITPNTVSELLTQFENFTIYEHPTTVDFDGCLIDIVPWMCEENTGEILEHIKTSSAAYCVGHWELNGFYFYKGMKSHGLEPDFLKTYKQVWSGHFHTISEAANVKYIGTPWTLTAGDENDPRGFWVFDTDVERMEFIPNETTWHRRITYPFKGKINYSDYTNLAVRVIVSEIDSELTKFESELEKVVHSLRMVSKVDNSVESDDDQEIEIKSLQDIIKEYIDAIPDISDEDREALVKYSNELYIEATQ
>ID:QBQ79386.1 |[Escherichia phage vB_EcoM_OE5505]||_Escherichia_phage_vB_EcoM_OE5505_.gbk|putative endonucleas..|1020|MK373785(168756):35091-36110:-1 ^^ Escherichia phage vB_EcoM_OE5505, complete genome.|neighbours:ID:QBQ79385.1(-1),ID:QBQ79387.1(-1)|neighbour_genes:hypothetical protein,hypothetical protein|
MKILNLGDWHLGVKADDEWIRGIQIDGIKQAIEYSKKNGITVWIQYGDIFDVRKAITHKTMEFAREIVQMLDGAGITLHTIVGNHDLHYKNVMHPNASTELLAKYPNVKVYDKPTTVDFDGCLIDLIPWMCEENTGEILEHIKTSSASFCVGHWELNGFYFYKGMKSHGLEPDFLKTYKEVWSGHFHTISEAANVRYIGTPWTLTAGDENDPRGFWMFDTETERMEFIPNNTTWHRRIHYPFKGKIDYKDFTNLSVRVIVTEVDKNLTKFESELEKVVHSLRVVSKIDNSVESDDSEEVEVQSLQTLMEEYINAIPDITDSDREALIQYANQLYVEATQ
> |[Tevenvirinae _Escherichia_phage_vB_EcoM_PhAPEC2]||_Escherichia_phage_vB_EcoM_PhAPEC2.gb|Phage recombination-..|1020|NC_024794.1(167318):38565-39584:-1 ^RAST2:fig|1198136.124.peg.61^ Tevenvirinae _Escherichia_phage_vB_EcoM_PhAPEC2|neighbours:(-1),(-1)|neighbour_genes:Phage protein,Phage protein|
MKILHLGDFHIGVKQDDPWVQDIQRDGIRQAIEYSKKHGIKTWIQYGDWFDVRKAITHRTMEFNREIVDMISKAGIHVHVTIGNHDMAFKNTITPNTVSELLTQFENFTIYEHPTTVDFDGCLIDIVPWMCEENTGEILEHIKTSSAAYCVGHWELNGFYFYKGMKSHGLEPDFLKTYKQVWSGHFHTISEAANVKYIGTPWTLTAGDENDPRGFWVFDTDVERMEFIPNETTWHRRITYPFKGKINYSDYTNLAVRVIVSEIDSELTKFESELEKVVHSLRMVSKVDNSVESDDDQEIEIKSLQDIIKEYIDAIPDISDEDREALVKYSNELYIEATQ
>ID:QBQ79667.1 |[Escherichia phage vB_EcoM_R5505]||_Escherichia_phage_vB_EcoM_R5505_.gbk|putative endonucleas..|1020|MK373786(167317):33894-34913:-1 ^^ Escherichia phage vB_EcoM_R5505, complete genome.|neighbours:ID:QBQ79666.1(-1),ID:QBQ79668.1(-1)|neighbour_genes:hypothetical protein,hypothetical protein|
MKILNLGDWHLGVKADDEWVQSIQLDGIKQAIEYSKKNGITTWIQYGDIFDVRKAITHKTMEFAREIVQMLDDAGITLHTVVGNHDMHFKNTLTPNASTELLAKYPNVKVYDKPTTVDFDGCLIDLIPWMCEENTGEILEHIKTSSASFCVGHWELNGFYFYKGMKSHGLEPDFLKTYKEVWSGHFHTISEAANVRYIGTPWTLTAGDENDPRGFWMFDTETERMEFIPNNTTWHRRIHYPFKGKIDYKDFTNLSVRVIVTEVDKNLTKFESELEKVVHSLRVVSKIDNSVESDDSEEVEVQSLQTLMEEYINAIPDITDSDREALIQYANQLYVEATQ
>ID:QBQ77086.1 |[Escherichia phage vB_EcoM_WFK]||_Escherichia_phage_vB_EcoM_WFK_.gbk|putative endonucleas..|1020|MK373775(164590):38796-39815:-1 ^^ Escherichia phage vB_EcoM_WFK, complete genome.|neighbours:ID:QBQ77085.1(-1),ID:QBQ77087.1(-1)|neighbour_genes:hypothetical protein,hypothetical protein|
MKILHLGDFHIGVKQDDPWVQDIQRDGIRQAIEYSKKHGIKTWIQYGDWFDVRKAITHRTMEFNREIVDMISKAGIHVHVTIGNHDMAFKNTITPNTVSELLTQFENFTIYEHPTTVDFDGCLIDIVPWMCEENTGEILEHIKTSSAAYCVGHWELNGFYFYKGMKSHGLEPDFLKTYKQVWSGHFHTISEAANVKYIGTPWTLTAGDENDPRGFWVFDTDVERMEFIPNETTWHRRITYPFKGKINYSDYTNLAVRVIVSEIDSELTKFESELEKVVHSLRMVSKVDNSVESDDDQEIEIKSLQDIIKEYIDAIPDISDEDREALVKYSNELYIEATQ
>ID:QBQ76825.1 |[Escherichia phage vB_EcoM_WFL6982]||_Escherichia_phage_vB_EcoM_WFL6982_.gbk|putative endonucleas..|1020|MK373774(164279):38796-39815:-1 ^^ Escherichia phage vB_EcoM_WFL6982, complete genome.|neighbours:ID:QBQ76824.1(-1),ID:QBQ76826.1(-1)|neighbour_genes:hypothetical protein,hypothetical protein|
MKILHLGDFHIGVKQDDPWVQDIQRDGIRQAIEYSKKHGIKTWIQYGDWFDVRKAITHRTMEFNREIVDMISKAGIHVHVTIGNHDMAFKNTITPNTVSELLTQFENFTIYEHPTTVDFDGCLIDIVPWMCEENTGEILEHIKTSSAAYCVGHWELNGFYFYKGMKSHGLEPDFLKTYKQVWSGHFHTISEAANVKYIGTPWTLTAGDENDPRGFWVFDTDVERMEFIPNETTWHRRITYPFKGKINYSDYTNLAVRVIVSEIDSELTKFESELEKVVHSLRMVSKVDNSVESDDDQEIEIKSLQDIIKEYIDAIPDISDEDREALVKYSNELYIEATQ
>ID:QBQ77567.1 |[Escherichia phage vB_EcoM_WFbE185]||_Escherichia_phage_vB_EcoM_WFbE185.gbk|putative endonucleas..|1020|MK373778(170429):38836-39855:-1 ^^ Escherichia phage vB_EcoM_WFbE185, complete genome.|neighbours:ID:QBQ77566.1(-1),ID:QBQ77568.1(-1)|neighbour_genes:hypothetical protein,hypothetical protein|
MKILHLGDFHIGVKQDDPWVQDIQRDGIQQAIEYSKKHGIKTWIQYGDWFDVRKAITHRTMEFNREIVDMISKAGIHVHVTIGNHDMAFKNTITPNTVSELLTQFENFTIYEHPTTVDFDGCLIDIVPWMCEENTGEILEHIKTSSAAYCVGHWELNGFYFYKGMKSHGLEPDFLKTYKQVWSGHFHTISEAANVKYIGTPWTLTAGDENDPRGFWVFDTDVERMEFIPNETTWHRRITYPFKGKINYSDYTNLAVRVIVSEIDSELTKFESELEKVVHSLRMVSKVDNNVESDDDQEIEIKSLQDIIKEYIDAIPDISDEDREALVKYSNELYIEATQ
>ID:YP_007004801.1 |[Escherichia phage wV7]||_Escherichia_phage_wV7_.gbk|recombination endonu..|1020|NC_019505(166452):33727-34746:-1 ^GeneID:14010595^ Escherichia phage wV7, complete genome.|neighbours:ID:YP_007004800.1(-1),ID:YP_007004802.1(-1)|neighbour_genes:hypothetical protein,alpha-glucosyl-trans..|
MKILNLGDWHLGVKADDEWVQSIQLDGIKQAIEYSKKNGITTWIQYGDIFDVRKAITHKTMEFAREIVQMLDDAGITLHTIVGNHDLHYKNVMHPNASTELLAKYPNVKVYDKPTTVDFDGCLIDLIPWMCEENTGEILEHIKTSSASFCVGHWELNGFYFYKGMKSHGLEPDFLKTYKEVWSGHFHTISEAANVRYIGTPWTLTAGDENDPRGFWMFDTETERMEFIPNNTTWHRRIHYPFKGKIDYKDFTNLSVRVIVTEVDKNLTKFESELEKVVHSLRVVSKIDNSVESDDSEEVEVQSLQTLMEEYINAIPDITDSDREALIQYANQLYVEATQ
> |[Tevenvirinae Escherichia_virus_KFS-EC]||_Escherichia_virus_KFS-EC.gb|Phage recombination-..|1026|MH560358.1(164715):135089-136114:-1 ^RAST2:fig|1198136.83.peg.221^ Tevenvirinae Escherichia_virus_KFS-EC|neighbours:(-1),(-1)|neighbour_genes:Phage protein,Phage protein|
MKILLLGDLHTGIGGDDPWVHEYILDTIKKAVEYSKEHNIKTWIQTGDWFDCRKAITHETMKFNRTKVIPLLEEAGITCYTTVGNHDMFKRNKIQPNAPREVLSQYDCIKVIDKPETVTFDGVSFDLFPWFCDDNKSEILEFIQNSFSEYCVGHWELSGYYFYKGLKSEGYSADFLKKYREVFSGHFHTISDGGNVTYIGTPYTLTAGDENDPRGFWVFDTDTHKKEFIQNDKTYHVRITYPSDDKIDVERFKGLSVRLIATVADNGLTKLESALEAVVHKLKVVHKLESSASQETGVIEVKSTIQMVYEYLEEQNLEPEELAAVKRISDELLAEVNNAKS
>ID:QDK04188.1 |[Escherichia virus VEc20]||_Escherichia_virus_VEc20_.gbk|vec20_058|1020|MN022785(167532):33480-34499:-1 ^^ Escherichia virus VEc20, complete genome.|neighbours:ID:QDK04187.1(-1),ID:QDK04189.1(-1)|neighbour_genes:vec20_057,vec20_059|
MKILNLGDWHLGVKADDEWIRGIQIDGIKQAIEYSKKNGITVWIQYGDIFDVRKAITHKTMEFAREIVQMLDGAGITLHTIVGNHDLHYKNVMHPNASTELLAKYPNVKVYDKPTTVDFDGCLIDLIPWMCEENTGEILEHIKTSSASFCVGHWELNGFYFYKGMKSHGLEPDFLKTYKEVWSGHFHTISEAANVRYIGTPWTLTAGDENDPRGFWMFDTETERMEFIPNNTTWHRRIHYPFKGKIDYKDFTNLSVRVIVTEVDKNLTKFESELEKVVHSLRVVSKIDNSVESDDSEEVEVQSLQTLMEEYINAIPDITDSDREALIQYANQLYVEATQ
>ID:VCU44627.1 |[Escherichia virus vB_Eco_mar005P1]|vB_Eco_mar005P1|_Escherichia_virus_vB_Eco_mar005P1_.gbk|47|1020|LR027390(167773):138996-140015:-1 ^^ Escherichia virus vB_Eco_mar005P1 genome assembly, chromosome: 1.|neighbours:ID:VCU44626.1(-1),ID:VCU44628.1(-1)|neighbour_genes:hypothetical protein,hypothetical protein|
MKILHLGDFHIGVKQDDPWVQDIQRDGIQQAIEYSKKHGIKTWIQYGDWFDVRKAITHRTMEFNREIVDMISKAGIHVHVTIGNHDMAFKNTITPNTVSELLTQFENFTIYEHPTTVDFDGCLIDIVPWMCEENTGEILEHIKTSSAAYCVGHWELNGFYFYKGMKSHGLEPDFLKTYKQVWSGHFHTISEAANVKYIGTPWTLTAGDENDPRGFWVFDTDVERMEFIPNETTWHRRITYPFKGKINYSDYTNLAVRVIVSEIDSELTKFESELEKVVHSLRMVSKVDNSVESDDDQEIEIKSLQDIIKEYIDAIPDISDEDREALVRYSNELYIEATQ
>ID:VCU44270.1 |[Escherichia virus vB_Eco_mar005P1]|vB_Eco_mar006P2|_Escherichia_virus_vB_Eco_mar005P1_strain_vB_Eco_mar006P2_.gbk|47|1020|LR027387(167773):72245-73264:-1 ^^ Escherichia virus vB_Eco_mar005P1 strain vB_Eco_mar006P2 genome assembly, chromosome: 1.|neighbours:ID:VCU44269.1(-1),ID:VCU44271.1(-1)|neighbour_genes:hypothetical protein,hypothetical protein|
MKILHLGDFHIGVKQDDPWVQDIQRDGIQQAIEYSKKHGIKTWIQYGDWFDVRKAITHRTMEFNREIVDMISKAGIHVHVTIGNHDMAFKNTITPNTVSELLTQFENFTIYEHPTTVDFDGCLIDIVPWMCEENTGEILEHIKTSSAAYCVGHWELNGFYFYKGMKSHGLEPDFLKTYKQVWSGHFHTISEAANVKYIGTPWTLTAGDENDPRGFWVFDTDVERMEFIPNETTWHRRITYPFKGKINYSDYTNLAVRVIVSEIDSELTKFESELEKVVHSLRMVSKVDNSVESDDDQEIEIKSLQDIIKEYIDAIPDISDEDREALVRYSNELYIEATQ
>ID:VCU43399.1 |[Escherichia virus vB_Eco_mar005P1]|vB_Eco_mar007P3|_Escherichia_virus_vB_Eco_mar005P1_strain_vB_Eco_mar007P3_.gbk|47|1020|LR027383(167651):161882-162901:-1 ^^ Escherichia virus vB_Eco_mar005P1 strain vB_Eco_mar007P3 genome assembly, chromosome: 1.|neighbours:ID:VCU43398.1(-1),ID:VCU43400.1(-1)|neighbour_genes:hypothetical protein,hypothetical protein|
MKILHLGDFHIGVKQDDPWVQDIQRDGIQQAIEYSKKHGIKTWIQYGDWFDVRKAITHRTMEFNREIVDMISKAGIHVHVTIGNHDMAFKNTITPNTVSELLTQFENFTIYEHPTTVDFDGCLIDIVPWMCEENTGEILEHIKTSSAAYCVGHWELNGFYFYKGMKSHGLEPDFLKTYKQVWSGHFHTISEAANVKYIGTPWTLTAGDENDPRGFWVFDTDVERMEFIPNETTWHRRITYPFKGKINYSDYTNLAVRVIVSEIDSELTKFESELEKVVHSLRMVSKVDNSVESDDDQEIEIKSLQDIIKEYIDAIPDISDEDREALVRYSNELYIEATQ
>ID:VCU44114.1 |[Escherichia virus vB_Eco_mar005P1]|vB_Eco_mar008P4|_Escherichia_virus_vB_Eco_mar005P1_strain_vB_Eco_mar008P4_.gbk|47|1020|LR027386(167773):144663-145682:-1 ^^ Escherichia virus vB_Eco_mar005P1 strain vB_Eco_mar008P4 genome assembly, chromosome: 1.|neighbours:ID:VCU44113.1(-1),ID:VCU44115.1(-1)|neighbour_genes:hypothetical protein,hypothetical protein|
MKILHLGDFHIGVKQDDPWVQDIQRDGIQQAIEYSKKHGIKTWIQYGDWFDVRKAITHRTMEFNREIVDMISKAGIHVHVTIGNHDMAFKNTITPNTVSELLTQFENFTIYEHPTTVDFDGCLIDIVPWMCEENTGEILEHIKTSSAAYCVGHWELNGFYFYKGMKSHGLEPDFLKTYKQVWSGHFHTISEAANVKYIGTPWTLTAGDENDPRGFWVFDTDVERMEFIPNETTWHRRITYPFKGKINYSDYTNLAVRVIVSEIDSELTKFESELEKVVHSLRMVSKVDNSVESDDDQEIEIKSLQDIIKEYIDAIPDISDEDREALVRYSNELYIEATQ
>ID:VCU44941.1 |[Escherichia virus vB_Eco_mar005P1]|vB_Eco_mar009P5|_Escherichia_virus_vB_Eco_mar005P1_strain_vB_Eco_mar009P5_.gbk|47|1020|LR027391(167658):151671-152690:1 ^^ Escherichia virus vB_Eco_mar005P1 strain vB_Eco_mar009P5 genome assembly, chromosome: 1.|neighbours:ID:VCU44940.1(1),ID:VCU44942.1(1)|neighbour_genes:hypothetical protein,hypothetical protein|
MKILHLGDFHIGVKQDDPWVQDIQRDGIQQAIEYSKKHGIKTWIQYGDWFDVRKAITHRTMEFNREIVDMISKAGIHVHVTIGNHDMAFKNTITPNTVSELLTQFENFTIYEHPTTVDFDGCLIDIVPWMCEENTGEILEHIKTSSAAYCVGHWELNGFYFYKGMKSHGLEPDFLKTYKQVWSGHFHTISEAANVKYIGTPWTLTAGDENDPRGFWVFDTDVERMEFIPNETTWHRRITYPFKGKINYSDYTNLAVRVIVSEIDSELTKFESELEKVVHSLRMVSKVDNSVESDDDQEIEIKSLQDIIKEYIDAIPDISDEDREALVRYSNELYIEATQ
>ID:AUV57392.1 |[Klebsiella phage KP1]||_Klebsiella_phage_KP1_.gbk|recombination endonu..|1023|MG751100(167989):19680-20702:-1 ^^ Klebsiella phage KP1, complete genome.|neighbours:ID:AUV57391.1(-1),ID:AUV57393.1(-1)|neighbour_genes:recombination-relate..,hypothetical protein|
MKILHTGDWHLGVRNDDPWVQDVQRHGIQQAIEYSKENEITTWIQYGDIFDVRKAITHKTMEFAREIAESLEGEGINLITIVGNHDMHYKNTLTPNASTEILGKYDHITVIDKPTTMDFDGTLIDLCPWMCEENASEIMKHIKESSAEYCIGHWELNGFYFYKGMKSHGLEPDFLKKYKQVWSGHFHTISSAANVKYIGTPWTLTAGDENDPRGFWVQDTGLSTFDFVPNEITWHRKLIYPVTGQVDFEEFRNLAVRIIVTAVDENLPKFESELEKVVHELRTVSKVDNSVESEDGEEVEVKSLLDLMEEYIQALEDLSKDDIKALKVMSKQLYIEAQNQ
>ID:APD20429.1 |[Klebsiella phage KPV15]|KPV15|_Klebsiella_phage_KPV15_.gbk|recombination-relate..|843|KY000080(167034):39696-40538:-1 ^^ Klebsiella phage KPV15, complete genome.|neighbours:ID:APD20428.1(-1),ID:APD20430.1(-1)|neighbour_genes:recombination-relate..,hypothetical protein|
MEFAREIAESLEKEGINLITVVGNHDAHYKNTLTPNASTEVLGKYKHITVIEKPVTMDFDGTLIDLCPWMCEENTSEIMKHIKESSAEYCIGHWELNGFYFYKGMKSHGLEPDFLKKYKQVWSGHFHTISSAANVKYIGTPWTLTAGDENDPRGFWVQDTELSTFDFVPNEITWHRKLIYPVTGKIDFEEFRNLAVRIIITAVDEDLPKFESELEKVVHELRTVSKVDNSVESEDGEEVEVKSLLDLMEEYIQALEDLSADDIKALKVMSKQLYIEAQNQ
> |[Tevenvirinae Klebsiella_phage_Marfa]||_Klebsiella_phage_Marfa.gb|Phage recombination-..|1023|MN044033.1(168532):34116-35138:-1 ^RAST2:fig|1198136.82.peg.53^ Tevenvirinae Klebsiella_phage_Marfa|neighbours:(-1),(-1)|neighbour_genes:Phage recombination-..,hypothetical protein|
MKIIHSGDWHLGVKADDPWVQEIQLKGIRDHIKYAKENGIDTIIQYGDIFDVRKAITHKCMEFARKIANELEEAGINLITIVGNHDMHYKNTLTPNAATEVLGKYKHITVIEKPTTMDFDGTLIDLIPWMCDENTTEIMDHIKQSSAEYCIGHWELNGFYFYKGMKSHGLEPDFLKKYKQVWSGHFHTISSAANVKYIGTPWTLTAGDENDPRGFWVQDTRLQTFDFIPNETTWHRKIFYPVTGPFDANEFKNLSVRVVITKVDDKLPAFESELEKVVHELRTVSKVDNSVDTEEADEEEVVGLLDMMMEYIEALPDATSQDDIEALKALATQLYIEASA
>ID:YP_009194298.1 |[Klebsiella phage Matisse]||_Klebsiella_phage_Matisse_.gbk|recombination endonu..|1032|NC_028750(176081):33199-34230:1 ^GeneID:26613236^ Klebsiella phage Matisse, complete genome.|neighbours:ID:YP_009194297.1(1),ID:YP_009194299.1(1)|neighbour_genes:hypothetical protein,hypothetical protein|
MIGDTHAGLRQDNPWNEENLYNVFVQIVEHCKANGITEAFHAGDFFDVRKATTQTTMKFIRERIVPLLEEAGLHIYVLVGNHDCQFKDKIRPNSPREILDQYDCFTVVDEPMTVNLDTSPLQSIDLIPWICQENTQQIFDFIKKSKSQYCLGHFELSGYYFYKNSKADHGLEPDFLKKYEIVYSGHYHHANEGANVFYIGTPLTMSANDEDETRGFYELSYGDGKRELTFIANPVCHHRRITYPDQKDVDVADYKNCSVRLIVREVDNDLPKFQTKLEETVYEMNIVDRVITDSEVDTDFEIKSVSGLISEYINNMQITPEEKTEVSAIMSALYAEVTSNGNS
>ID:AWY06944.1 |[Klebsiella phage Mineola]||_Klebsiella_phage_Mineola_.gbk|endonuclease subunit|1023|MH333064(166130):29928-30950:-1 ^^ Klebsiella phage Mineola, complete genome.|neighbours:ID:AWY06943.1(-1),ID:AWY06945.1(-1)|neighbour_genes:endonuclease subunit,alpha glucosyl trans..|
MKILHTGDWHLGVRNDDPWVQDVQRHGIQQAIEYSKENEITTWIQYGDIFDVRKAITHKTMEFAREIAESLEGEGINLITIVGNHDMHYKNTLTPNASTEILGKYDHITVIDKPTTMDFDGTLIDLCPWMCEENASEIMKHIKESSAEYCIGHWELNGFYFYKGMKSHGLEPDFLKKYKQVWSGHFHTISSAANVKYIGTPWTLTAGDENDPRGFWVQDTGLSTFDFVPNEITWHRKLIYPVTGQVDFEEFRNLAVRIIVTAVDENLPKFESELEKVVHELRTVSKVDNSVESEDGEEVEVKSLLDLMEEYIQALEDLSKDDIKALKVMSKQLYIEAQNK
>ID:YP_009607250.1 |[Klebsiella phage Miro]||_Klebsiella_phage_Miro_.gbk|recombination endonu..|1032|NC_041981(176055):33186-34217:1 ^GeneID:40083258^ Klebsiella phage Miro, complete genome.|neighbours:ID:YP_009607249.1(1),ID:YP_009607251.1(1)|neighbour_genes:hypothetical protein,hypothetical protein|
MIGDTHAGLRQDNPWNEENLYNVFVQIVEHCKANGITEAFHAGDFFDVRKATTQTTMKFIRERIVPLLEEAGLHIYVLVGNHDCQFKDKIRPNSPREILDQYDCFTVVDEPMTVNLDTSPLQSIDLIPWICQENTQQIFDFIKKSKSQYCLGHFELSGYYFYKNSKADHGLEPDFLKKYEIVYSGHYHHANEGANVFYIGTPLTMSANDEDETRGFYELSYGDGKRELTFIANPVCHHRRITYPDQKDVDVADYKNCSVRLIVREVDNDLPKFQTKLEETVYELNIVDRVITDSEVDTDFEIKSVSGLISEYINNMQITPEEKTEVSAIMSALYAEVTSNGNS
> |[Tevenvirinae _Klebsiella_phage_PKO111]||_Klebsiella_phage_PKO111.gb|Phage recombination-..|1023|NC_031095.1(168758):74590-75612:1 ^RAST2:fig|1198136.84.peg.155^ Tevenvirinae _Klebsiella_phage_PKO111|neighbours:(1),(1)|neighbour_genes:hypothetical protein,Phage recombination-..|
MKIIHSGDWHLGVRADDPWVQDVQRHGIKQHIDYAKKHGIKTIIQYGDIFDVRKAITHKTMEFAREIAESLEKEGINLITIVGNHDMHYKNTLTPNASTEVLGKYKHITVIEKPVTMDFDGTLIDLCPWMCEENTSEIMKHIKESSAEYCIGHWELNGFYFYKGMKSHGLEPDFLKKYKQVWSGHFHTISSAANVKYIGTPWTLTAGDENDPRGFWVQDTELSTFDFVPNEITWHRKLIYPVTGKIDFEEFRNLAVRIIITAVDEDLPKFESELEKVVHELRTVSKVDNSVESEDGEEVEVKSLLDLMEEYIQALEDLSADDIKALKVMSKQLYIEAQNQ
>ID:YP_009288729.1 |[Klebsiella phage vB_KpnM_KpV477]||_Klebsiella_phage_vB_KpnM_KpV477_.gbk|putative recombinati..|1023|NC_031087(168272):32362-33384:-1 ^GeneID:29067016^ Klebsiella phage vB_KpnM_KpV477, complete genome.|neighbours:ID:YP_009288728.1(-1),ID:YP_009288730.1(-1)|neighbour_genes:putative recombinati..,putative alpha-gluco..|
MKIIHSGDWHLGVRADDPWVQDVQRHGIKQHIDYAKKHGIKTIIQYGDIFDVRKAITHKTMEFAREIAESLEKEGINLITIVGNHDMHYKNTLTPNASTEVLGKYKHITVIEKPVTMDFDGTLIDLCPWMCEENTSEIMKHIKESSAEYCIGHWELNGFYFYKGMKSHGLEPDFLKKYKQVWSGHFHTISSAANVKYIGTPWTLTAGDENDPRGFWVQDTELSTFDFVPNEITWHRKLIYPVTGQVDFEEFRNLAVRIIITAVDEDLPKFESELEKVVHELRTVSKVDNSVESEDGEEVEVKSLLDLMEEYIQALEDLSADDIKALKVMSKQLYIEAQNQ
>ID:AUO78707.1 |[Klebsiella phage vB_Kpn_F48]||_Klebsiella_phage_vB_Kpn_F48.gbk|recombination-relate..|1023|MG746602(170764):30898-31920:1 ^^ Klebsiella phage vB_Kpn_F48, complete genome.|neighbours:ID:AUO78706.1(1),ID:AUO78708.1(1)|neighbour_genes:hypothetical protein,recombination-relate..|
MKIIHSGDWHLGVKADDPWVQEIQLKGIRDHIQYAKDNGIDTIIQYGDIFDVRKAITHKCMEFARQIANELEHAGINLITIVGNHDMHYKNTLTPNAATEVLGKYKHITVIEKPTTLDFDGTLIDLIPWMCDENTTQIMDHIKQSSAEYCIGHWELNGFYFYKGMKSHGLEPDFLKKYKQVWSGHFHTISSAANVKYIGTPWTLTAGDENDPRGFWVQDTRLQTFDFIPNETTWHRKIFYPVTGPFDANEFKNLAVRVVITKVDDKLPAFESELEKVVHELRTVSKVDNSVDTEEADEEEVVGLLDMMMEYIEALPDATSQDDIDALKALATQLYIEASA
> |[Tevenvirinae Morganella_phage_vB_MmoM_MP1]||_Morganella_phage_vB_MmoM_MP1.gb|Phage recombination-..|1017|NC_031020.1(163201):29706-30722:-1 ^RAST2:fig|1198136.47.peg.44^ Tevenvirinae Morganella_phage_vB_MmoM_MP1|neighbours:(-1),(-1)|neighbour_genes:Phage recombination-..,hypothetical protein|
MKILFMGDLHYGVSQDDPWIQNIQRDSAKQIIAYCKKHKIKKGIQFGDWFDVRKAVTHVAMEFSREIVGMFKEAGIELITLVGNHDMHFKNKIHPNSATELLTQHDNITVIDKPTMMDFDGCLIDIIPWMCQENTEEILNHVKTSPADICIGHWELNGFYFYKGLKSHGIEPDFLKKYKQVYSGHFHTISEAGNVKYIGTPYSITAGDENDPRGVWIFDTKTRKTEFVQNKTMWHQKVHYPSEIDFKDYKNIAVRLIVDKVDDKLTEFESNLERVVHSLRVIACNNDSPEFESDGEDEPIQTLDDLIKDYIYAIDGLTDDERETIYQFAVRLKLEAEN
>ID:YP_009211483.1 |[Pectobacterium bacteriophage PM2]||_Pectobacterium_bacteriophage_PM2.gbk|recombination endonu..|1020|NC_028940(170286):36666-37685:-1 ^GeneID:26637955^ Pectobacterium bacteriophage PM2, complete genome.|neighbours:ID:YP_009211482.1(-1),ID:YP_009211484.1(-1)|neighbour_genes:hypothetical protein,hypothetical protein|
MKILHIGDLHVGVKADDPWVQNIQRHAFEQAIKYSKKHKISTWIQYGDWFDVRKAITHRTMEFNRELVDMISAAGIKVHVTIGNHDMAFKNTLTPNSVTELLSQFDNFTIYEKPTTVDFDGCLIDIIPWMCDENTTDIMAHIKKTKAKYCIGHWELNGFYFYKGMKSHGLEPDFLKGYKQVWSGHFHTISEAANVKYIGTPFTITAGDENDPRGFWVQDTENDTFDFVPNSVTWHRKIFYPNETINFKDFANLSVRVIVEKVDTKLTKFESELEKVVHNLRIVSKVDNSVDGEIDEEVDIKSLLELMEEYIDALPDGTSAEDKKALKSISKQLYIEVSK
>ID:QBP35671.1 |[Phage NC-G]||_Phage_NC-G.gbk|recombination-relate..|1023|MK310184(170164):148551-149573:-1 ^^ Phage NC-G, complete genome.|neighbours:ID:QBP35670.1(-1),ID:QBP35672.1(-1)|neighbour_genes:hypothetical protein,hypothetical protein|
MKILNTGDWHLGVKNDDPWVQNIQLAGIKDAINYSKANGITVWIQYGDIFDVRKAITHKCMEFARHISDLLKESGITMYTVVGNHDAHYKNTLTPNAASEVLGKYDHIKVIEKPTTVNFDGTEIDLIPWMCEENTTDIMEHIKNTTADFCIGHWELNGFYFYKGMKSHGLEPDFLKKYKQVWSGHFHTISDAANVKYIGTPWTLTAGDENDPRGFWIFDTETHKMDFVINETCWHRKIHYPNATIDYKDFTNIAVRVIVDKIDDGLTKFESELEKVVHSLRIVSKVDNSVDIDDSEEEDEVKSLLDMMYDYIDALPDGHTEDDVKALKTMAAQLYNEVTR
> |[Tevenvirinae _Proteus_phage_phiP4-3]||_Proteus_phage_phiP4-3.gb|Phage recombination-..|1020|MG696114.1(167849):130178-131197:1 ^RAST2:fig|1198136.86.peg.228^ Tevenvirinae _Proteus_phage_phiP4-3|neighbours:(1),(1)|neighbour_genes:hypothetical protein,Phage recombination-..|
MMILFVGDLHYGVAKDDPWIQNIQRDSIKQIIEICKQNKITEVIQFGDWFDVRKAITHVTMEFSRENVDLLKEAGINLHVIIGNHDLHFKNKIHPNSVSELLSKHDNITIYDKPTTVEIEGTLIDLIPWMCDENTKEILDHIKKSNAKICIGHWELNGFYFYKGMKSHGLEPDFLKKYDKVYSGHFHTISEAGNVLYIGTPYSITAGDEDDPRGVWIFNPKDSSVEFVQNKTMWHQRVQYPSDINPEDYKDIAVRVIVNKMDDKFTEFESKLESVVHSLKVVSKVATDGPEVDDSDDIVVESLETIIREYINALEGLSEDEKEILFKYALSLHVESVNS
> |[Tevenvirinae _Proteus_phage_vB_PmiM_Pm5461]||_Proteus_phage_vB_PmiM_Pm5461.gb|Phage recombination-..|1017|NC_028762.1(161989):36100-37116:-1 ^RAST2:fig|1198136.85.peg.53^ Tevenvirinae _Proteus_phage_vB_PmiM_Pm5461|neighbours:(-1),(-1)|neighbour_genes:Phage recombination-..,hypothetical protein|
MILFMGDLHYGVAKDDPWIQNIQRDSVKQVIEVCKLNGITEIIQFGDWFDVRKAITHVTMEFSRENVNEFKKAGINLHVIIGNHDLHFKNKIHPNSVSELLSKHSNVTIYDKPTTVEIEGVLIDLIPWMCEENTKEILDHIKSSNAKICIGHWELNGFYFYKGMKSHGLEPDFLKKYDKVYSGHFHTISEAGNVLYIGTPYSITAGDEDDPRGVWIFNPKDHTTKFVQNKTMWHQRIQYPSDINPDDYKDIAVRVIVNKMDDNFTEFESKLESVVHSLKIVSKNNVQGPDVDDSEDIIVESLETIIREYINAIDGISDEEKEILFKYALSLHVESVNS
> |[Tevenvirinae _Pseudomonas_phage_PspYZU05]||_Pseudomonas_phage_PspYZU05.gb|Phage recombination-..|1005|KY971610.1(166442):60051-61055:-1 ^RAST2:fig|1198136.88.peg.94^ Tevenvirinae _Pseudomonas_phage_PspYZU05|neighbours:(-1),(-1)|neighbour_genes:Phage recombination-..,DNA topoisomerase, p..|
MKILNLGDWHLGVKQDDPWCQNIQRDGIKQAIEYSLKNDIKTWVQYGDVFDVRKAITHATMEFAREIMTMVGDAGIHLHTLVGNHDMHYKNKIAPNAVSELLSQYDFVTVYDKPSTVDFDGLLMDIIPWMCDENTEAILNHIKTSPAQYCAGHWELNGFYFYKGMKSHGLEPDFLRKYKKVLSGHFHTISEAANVTYIGTPWTLTAGDENDPRGFWVLDTDTLDFSFVPNTTTWHRRINYPSAFNPEDFKGLAVRLIVTEVDNKLAKIESELEKHVHELRVVSKVDLGSDSIVEEVEVKSLMDSIKEYIDTLDVPESDKIEALKIAKQLYSEVE
>ID:YP_009615534.1 |[Salmonella phage Melville]||_Salmonella_phage_Melville_.gbk|endonuclease subunit|1023|NC_042044(159323):31267-32289:-1 ^GeneID:40091998^ Salmonella phage Melville, complete genome.|neighbours:ID:YP_009615533.1(-1),ID:YP_009615535.1(-1)|neighbour_genes:MobD-like homing end..,hypothetical protein|
MKILHTGDWHLGVKGDDPWLQNIQRDGLRQKIEYSKKHGITTWVQYGDIFDVRKAITHKTMEFAREIATLLDEAGITMHTVIGNHDMHYKNTLHPNAITEILGKYDHIIIHDTPETVDFDGCLIDMIPWMCEENASDIMNHIKTSDADICIGHWELSGFYYYKGLKSHGLEPDFLKKYKHVRSGHFHTISSAANVKYIGTPWTLTAGDENDPRGFWIQDTQDDSFDFIENETCWHQKIIYPFKGKFDINRYKNISVRVIITEVDKDLPKFESELEKVVHELRTVSKIDNSLEVDEEAEVEVKSLLELMEEYINSLPDLSDDDREAVIKYANQLYIEVQNQ
>ID:YP_007501090.1 |[Salmonella phage vB_SenMS16]||_Salmonella_phage_S16_.gbk|endonuclease subunit|1023|NC_020416(160221):31092-32114:-1 ^GeneID:14675291^ Salmonella phage S16, complete genome.|neighbours:ID:YP_007501089.1(-1),ID:YP_007501091.1(-1)|neighbour_genes:hypothetical protein,hypothetical protein|
MKILHTGDWHLGVKGDDPWLQNIQRDGIRQKIEYSKKHGITMWVQYGDIFDVRKAITHKTMEFAREIATSLGEAGITMHTIVGNHDLHYKNKMHPNAITELLGKYDHIIIHDTPETVDFDGCLIDMIPWMCEENASDIMNHIKTSDADICIGHWELSGFYYYKGLKSHGLEPDFLKKYKHVRSGHFHTISSAANVKYIGTPWTLTAGDENDPRGFWIQDTRDDSFDFIENETCWHQKIIYPFKGKFDINRYKNISVRVIITEVDKDLPKFESELEKVVHELRTVSKIDNSLEVDEEAEVEVKSLLELMEEYINSLPDLSDDDREAVIKYANQLYIEVQNS
> |[Tevenvirinae _Salmonella_phage_STML-198]||_Salmonella_phage_STML-198.gb|Phage recombination-..|1023|NC_027344.1(158099):72863-73885:-1 ^RAST2:fig|1198136.87.peg.126^ Tevenvirinae _Salmonella_phage_STML-198|neighbours:(-1),(-1)|neighbour_genes:Phage recombination-..,hypothetical protein|
MKILHTGDWHLGVKGDDPWLQNIQRDGLRQKIEYSKKHGITTWVQYGDIFDVRKAITHKTMEFAREIATLLDEAGITMHTLIGNHDMHYKNTLHPNAITEILGKYDHIIIHDTPETVDFDGCLIDMIPWMCEENASDIMNHIKTSDADICIGHWELSGFYYYKGLKSHGLEPDFLKKYKHVRSGHFHTISSAANVKYIGTPWTLTAGDENDPRGFWIQDTQDDSFDFIENETCWHQKIIYPFKGKFDINRYKNISVRVIITEVDKDLPKFESELEKVVHELRTVSKIDNSLEVDEEAEVEVKSLLELMEEYINSLPDLSNDDRKAVIKYANQLYIEVQNS
> |[Tevenvirinae Salmonella phage STP4-a]||_Salmonella_phage_STP4-a.gb|Phage recombination-..|1023|NC_026607.2(159914):30670-31692:-1 ^RAST2:fig|1198136.48.peg.49^ Tevenvirinae Salmonella phage STP4-a|neighbours:(-1),(-1)|neighbour_genes:hypothetical protein,Phage protein|
MKILHTGDWHLGVKGDDPWLQNIQRDGIRQKIEYSKKHGITTWVQYGDIFDVRKAITHKTMEFAREIATLLDEAGITMHTIIGNHDMHYKNTLRPNAITEILGKYDHIIIHDIPETVDFDGCLIDMIPWMCEENASDIMNHIKTSDADICIGHWELSGFYYYKGLKSHGLEPDFLKKYKHVRSGHFHTISSAANVKYIGTPWTLTAGDENDPRGFWIQDTQDDSFDFIENETCWHQKIIYPFKGKFDINRYKNISVRVIITEVDKDLPKFESELEKVVHELRTVSKIDNSLEVDEEAEVEVKSLLELMEEYINSLPDLSDDDREAVIKYANQLYIEVQNS
> |[Tevenvirinae Salmonella_phage_vB_SnwM_CGG4-1]||_Salmonella_phage_vB_SnwM_CGG4-1.gb|Phage recombination-..|1023|NC_031065.1(159878):30567-31589:-1 ^RAST2:fig|1198136.78.peg.49^ Tevenvirinae Salmonella_phage_vB_SnwM_CGG4-1|neighbours:(-1),(-1)|neighbour_genes:hypothetical protein,Phage protein|
MKILHTGDWHLGVKGDDPWLQNIQRDGLRQMIEYSKKNDINTWIQYGDIFDVRKAITHKTMEFAREIASMLEEAGIVMHTIIGNHDMNLKHKIHPNAITELLGKYDHIVIHDTPETVDFDGCLIDMIPWMCEENTSDIMNHIKTSDADICIGHWELSGFYYYKGLKSHGLEPDFLKKYKHVRSGHFHTISSAANVKYIGTPWTLTAGDENDPRGFWIQDTQDDSFDFIENETCWHQKIIYPFKGKFDINRYKNISVRVIITEVDKDLPKFESELEKVVHELRTVSKIDNSLEVDEEAEVEVKSLLELMEEYINSLPDLSDDDREAVIKYANQLYIEVQNS
> |[Tevenvirinae Serratia phage PS2]||_Serratia_phage_PS2.gb|Phage recombination-..|1023|KJ025957.1(167266):35626-36648:-1 ^RAST2:fig|1198136.49.peg.64^ Tevenvirinae Serratia phage PS2|neighbours:(-1),(-1)|neighbour_genes:hypothetical protein,hypothetical protein|
MKVLFLGDIHAGVKSDDKWMQDIQRQAFVEAIKYSKENDIKIWVQAGDWFDVRKAITHACMEFSREIVEMISEAGIYVHILVGNHDMHYKNTIHPNAVTELLSKYEHINVVDSPQTIQVDDVSIDLIPWMCESNSKEILDYIRTSSSEYCMGHWELNGFYFYKGMKSHGIEPDFLKKYKQVWSGHFHTISSAGNVTYLGTPFTITAGDENDPRGIWEFDGKTEELTFLENPKMWHRRITYPISGKIDYELYRDCSVRMVVTEVDDQLSKIEGELEKVVHDLRVVPKIESSDAEISEDALDTKNVMTMIEEAINALDSDQTEKDSLIKIAKALYVEAQNEQ
>ID:APC45164.1 |[Shigella phage SH7]||_Shigella_phage_SH7_.gbk|recombination endonu..|1020|KX828711(164870):32459-33478:-1 ^^ Shigella phage SH7, complete genome.|neighbours:ID:APC45033.1(-1),ID:APC45076.1(-1)|neighbour_genes:hypothetical protein,hypothetical protein|
MKILNLGDWHLGVKADDEWVQSIQLDGIKQAIEYSKKNGITTWIQYGDIFDVRKAITHKTMEFAREIVQMLDDAGITLHTVVGNHDMHFKNTLTPNASTELLAKYPNVKVYDKPTTVDFDGCLIDLIPWMCEENTGEILEHIKTSSASFCVGHWELNGFYFYKGMKSHGLEPDFLKTYKEVWSGHFHTISEAANVRYIGTPWTLTAGDENDPRGFWMFDTETERMEFIPNNTTWHRRIHYPFKGKIDYKDFTNLSVRVIVTEVDKNLTKFESELEKVVHSLRVVSKIDNSVESDDSEEVEVQSLQTLMEEYINAIPDITDSDREALIQYANQLYVEATQ
>ID:YP_009288428.1 |[Shigella phage SHBML-50-1]||_Shigella_phage_SHBML-50-1_.gbk|recombination-relate..|1020|NC_031085(166634):35933-36952:-1 ^GeneID:29060518^ Shigella phage SHBML-50-1, complete genome.|neighbours:ID:YP_009288427.1(-1),ID:YP_009288429.1(-1)|neighbour_genes:hypothetical protein,alpha glucosyl trans..|
MKILNLGDWHLGVKADDEWVQSIQLDGIKQAIEYSKKNGITTWIQYGDIFDVRKAITHKTMEFAREIVQMLDDAGITIHTVVGNHDMHFKNTLTPNASTELLAKYPNVKVYDKPTTVDFDGCLIDLIPWMCEENTGEILEHIKTSSASFCVGHWELNGFYFYKGMKSHGLEPDFLKTYKEVWSGHFHTISEAANVRYIGTPWTLTAGDENDPRGFWMFDTETERMEFIPNNTTWHRRIHYPFKGKIDYKDFTNLSVRVIVTEVDKNLTKFESELEKVVHSLRVVSKIDNSVESDDSEEVEVQSLQTLMEEYINAIPDITDSDREALIQYANQLYVEATQ
>ID:YP_009277701.1 |[Shigella phage SHFML-11]||_Shigella_phage_SHFML-11.gbk|recombination-relate..|1020|NC_030953(170650):151681-152700:-1 ^GeneID:29056408^ Shigella phage SHFML-11, complete genome.|neighbours:ID:YP_009277700.1(-1),ID:YP_009277702.1(-1)|neighbour_genes:hypothetical protein,alpha glucosyl trans..|
MKILNLGDWHLGVKADDEWIRGIQIDGIKQAIEYSKKNGITVWIQYGDIFDVRKAITHKTMEFAREIVQTLDDAGITLHTIVGNHDLHYKNVMHPNASTELLAKYPNVKVYDKPTTVDFDGCLIDLIPWMCEENTGEILEHIKTSSASFCVGHWELNGFYFYKGMKSHGLEPDFLKTYKEVWSGHFHTISEAANVRYIGTPWTLTAGDENDPRGFWMFDTETERMEFIPNNTTWHRRIHYPFKGKIDYKDFTNLSVRVIVTEVDKNLTKFESELEKVVHSLRVVSKIDNSVESDDSEEVEVQSLQTLMEEYINAIPDITDSDREALIQYANQLYVEATQ
> |[Viruses Shigella phage SHFML-26]||_Shigella_phage_SHFML-26.gb|hypothetical protein|1020|NC_031011.1(168993):99409-100428:-1 ^RAST2:fig|10239.69.peg.159^ Viruses Shigella phage SHFML-26|neighbours:(-1),(-1)|neighbour_genes:Phage protein,a-gt alpha glucosyl ..|
MKILNLGDWHLGVKADDEWIRGIQIDGIKQAIEYSKKNGITVWIQYGDIFDVRKAITHKTMEFAREIVQMLDGAGITLHTIVGNHDLHYKNVMHPNASTELLAKYPNVKVYDKPTTVDFDGCLIDLIPWMCEENTGEILEHIKTSSASFCVGHWELNGFYFYKGMKSHGLEPDFLKTYKEVWSGHFHTISEAANVRYIGTPWTLTAGDENDPRGFWMFDTETERMEFIPNNTTWHRRIHYPFKGKIDYKDFTNLSVRVIVTEVDKNLTKFESELEKVVHSLRVVSKIDNSVESDDSEEVEVQSLQTLMEEYINAIPDITDSDREALIQYANQLYVEATQ
> |[Tevenvirinae Shigella_phage_SHSML-52-1]||_Shigella_phage_SHSML-52-1.gb|Phage recombination-..|1020|NC_031090.1(169621):165781-166800:1 ^RAST2:fig|1198136.79.peg.279^ Tevenvirinae Shigella_phage_SHSML-52-1|neighbours:(1),(1)|neighbour_genes:Phage protein,Phage protein|
MKILHLGDFHIGVKQDDPWVQDIQRDGIRQAIEYSKKHGIKTWIQYGDWFDVRKAITHRTMEFNREIVDMISKAGIHVHVTIGNHDMAFKNTITPNTVSELLTQFENFTIYEHPTTVDFDGCLIDIVPWMCEENTGEILEHIKTSSAAYCVGHWELNGFYFYKGMKSHGLEPDFLKTYKQVWSGHFHTISEAANVKYIGTPWTLTAGDENDPRGFWVFDTDVERMEFIPNETTWHRRITYPFKGKINYSDYTNLAVRVIVSEIDSELTKFESELEKVVHSLRMVSKVDNSVESDDDQEIEIKSLQDIIKEYIDAIPDISDEDREALVKYSNELYIEATQ
>ID:YP_003934683.1 |[Shigella phage SP18]||_Shigella_phage_SP18.gbk|gp47|1020|NC_014595(170605):32401-33420:-1 ^GeneID:9830419^ Shigella phage SP18, complete genome.|neighbours:ID:YP_003934682.1(-1),ID:YP_003934684.1(-1)|neighbour_genes:gp46.2,a-gt.2|
MKILNLGDWHLGVKADDPWAQNIQRDGILQAIAYSKANGIKVWIQYGDIFDVRKAVTHKTMEFSREIMELLREAGITMHTIVGNHDMNLKNKIHPNAITELLNKYDHVKIYDKPTTVDFDGCQIDMIPWMCDENATDIHQHIKTSGAEYCIGHWELTGFYFYKGLKSHGLEPDFLKKYKQVWSGHFHTISEAANVKYIGTPWTLTAGDENDPRGFWEFDTETEEMKFIPNETTWHRKIFYPNETINYDDFKDLSVRVIVEKVDKDLTKFESELEKRVHELRVVNKVDNSVDTSDSDEELDIKRLTDMMAEYIDALPDANEKESKALKALANKLYLEVQP
>ID:AUV64001.1 |[Shigella phage Sf20]||_Shigella_phage_Sf20_.gbk|endonuclease subunit|1026|MF327006(163982):125941-126966:-1 ^^ Shigella phage Sf20, complete genome.|neighbours:ID:AUV64000.1(-1),ID:AUV64002.1(-1)|neighbour_genes:hypothetical protein,hypothetical protein|
MKILLLGDLHTGIGGDDPWVHEYILDTIKKAVEYSKEHNIKTWIQTGDWFDCRKAITHETMKFNRTKVIPLLEEADITCYTTVGNHDMFKRNKIQPNAPREVLSQYDCIKVIDKPETVTFDGVSFDLFPWFCDDNKSEILEFIQNSFSEYCVGHWELSGYYFYKGLKSEGYSADFLKKYREVFSGHFHTISDGGNVTYIGTPYTLTAGDENDPRGFWVFDTDTHKKEFIQNDKTYHVRITYPSDDKIDVERFKGLSVRLIATVADNGLTKLESALEAVVHKLKVVHKLESSASQETSVIEVKSTIQMVYEYLEEQNLEPEELAAVKRISDELLAEVNNAKS
>ID:YP_009618871.1 |[Shigella phage Sf21]||_Shigella_phage_Sf21_.gbk|endonuclease subunit|1020|NC_042077(166002):33262-34281:-1 ^GeneID:40095474^ Shigella phage Sf21, complete genome.|neighbours:ID:YP_009618870.1(-1),ID:YP_009618872.1(-1)|neighbour_genes:hypothetical protein,alpha glucosyl trans..|
MKILNLGDWHLGVKADDEWVQSIQLDGIKQAIEYSKKNGITTWIQYGDIFDVRKAITHKTMEFAREIVQMLDDAGITLHTVVGNHDMHFKNTLTPNASTELLAKYPNVKVYDKPTTVDFDGCLIDLIPWMCEENTGEILEHIKTSSASFCVGHWELNGFYFYKGMKSHGLEPDFLKTYKEVWSGHFHTISEAANVRYIGTPWTLTAGDENDPRGFWMFDTETERMEFIPNNTTWHRRIHYPFKGKIDYKDFTNLSVRVIVTEVDKNLTKFESELEKVVHSLRVVSKIDNSVESDDSEEVEVQSLQTLMEEYINAIPDITDSDREALIQYANQLYVEATQ
>ID:YP_009614982.1 |[Shigella phage Sf22]||_Shigella_phage_Sf22_.gbk|endonuclease subunit|1020|NC_042039(166283):146106-147125:-1 ^GeneID:40091397^ Shigella phage Sf22, complete genome.|neighbours:ID:YP_009614981.1(-1),ID:YP_009614983.1(-1)|neighbour_genes:gp229,alpha glucosyl trans..|
MKILNLGDWHLGVKADDEWVQSIQLDGIKQAIEYSKKNGITTWIQYGDIFDVRKAITHKTMEFAREIVQMLDDAGITLHTVVGNHDMHFKNTLTPNASTELLAKYPNVKVYDKPTTVDFDGCLIDLIPWMCEENTGEILEHIKTSSASFCVGHWELNGFYFYKGMKSHGLEPDFLKTYKEVWSGHFHTISEAANVRYIGTPWTLTAGDENDPRGFWMFDTETERMEFIPNNTTWHRRIHYPFKGKIDYKDFTNLSVRVIVTEVDKNLTKFESELEKVVHSLRVVSKIDNSVESDDSEEVEVQSLQTLMEEYINAIPDITDSDREALIQYANQLYVEATQ
>ID:ATE86591.1 |[Shigella phage Sf23]||_Shigella_phage_Sf23_.gbk|endonuclease subunit|1020|MF158046(167678):123495-124514:-1 ^^ Shigella phage Sf23, complete genome.|neighbours:ID:ATE86590.1(-1),ID:ATE86592.1(-1)|neighbour_genes:hypothetical protein,alpha glucosyl trans..|
MKILNLGDWHLGVKADDEWIRGIQIDGIKQAIEYSKKNGITVWIQYGDIFDVRKAITHKTMEFAREIVQMLDDAGITLHTIVGNHDLHYKNVMHPNASTELLAKYPNVKVYDKPTTVDFDGCLIDLIPWMCEENTGEILEHIKTSSASFCVGHWELNGFYFYKGMKSHGLEPDFLKTYKEVWSGHFHTISEAANVRYIGTPWTLTAGDENDPRGFWMFDTETERMEFIPNNTTWHRRIHYPFKGKIDYKDFTNLSVRVIVTEVDKNLTKFESELEKVVHSLRVVSKIDNSVESDESEEVEVQSLQTLMEEYINAIPDITDSDREALIQYANQLYVEATQ
>ID:YP_009619267.1 |[Shigella phage Sf24]||_Shigella_phage_Sf24_.gbk|endonuclease subunit|1020|NC_042078(168112):129298-130317:-1 ^GeneID:40095882^ Shigella phage Sf24, complete genome.|neighbours:ID:YP_009619266.1(-1),ID:YP_009619268.1(-1)|neighbour_genes:hypothetical protein,alpha glucosyltransf..|
MKILNLGDWHLGVKADDEWVQSIQLDGIKQAIEYSKKNGITTWIQYGDIFDVRKAITHKTMEFAREIVQMLDDAGITLHTVVGNHDMHFKNTLTPNASTELLAKYSNVKVYDKPTTVDFDGCLIDLIPWMCEENTGEILEHIKTSSASFCVGHWELNGFYFYKGMKSHGLEPDFLKTYKEVWSGHFHTISEAANVRYIGTPWTLTAGDENDPRGFWMFDTETERMEFIPNNTTWHRRIQYPFKGKIDYKDFTNLSVRVIVTEVDKNLTKFESELEKVVHSLRVVSKIDNSVESDDSEEVEVQSLQTLMEEYINAIPDITDSDREALIQYANQLYVEATQ
> |[Tevenvirinae Shigella_phage_Sf25]||_Shigella_phage_Sf25.gb|Phage recombination-..|1020|MF327009.1(168573):129065-130084:-1 ^RAST2:fig|1198136.80.peg.199^ Tevenvirinae Shigella_phage_Sf25|neighbours:(-1),(-1)|neighbour_genes:Phage protein,Phage protein|
MKILNLGDWHLGVKADDEWVQSIQLDGIKQAIEYSKKNGITTWIQYGDIFDVRKAITHKTMEFAREIVQMLDDAGITLHTVVGNHDMHFKNTLTPNASTELLAKYSNVKVYDKPTTVDFDGCLIDLIPWMCEENTGEILEHIKTSFASFCVGHWELNGFYFYKGMKSHGLEPDFLKTYKEVWSGHFHTISEAANVRYIGTPWTLTAGDENDPRGFWMFDTETERMEFIPNNTTWHRRIQYPFKGKIDYKDFTNLSVRVIVTEVDKNLTKFESELEKVVHSLRVVSKIDNSVESDDSEEVEVQSLQTLMEEYINAIPDITDSDREALIQYANQLYVEATQ
>ID:YP_004414959.1 |[Shigella phage Shfl2]||_Shigella_phage_Shfl2_.gbk|putative recombinati..|1020|NC_015457(165919):33725-34744:-1 ^GeneID:10498822^ Shigella phage Shfl2, complete genome.|neighbours:ID:YP_004414958.1(-1),ID:YP_004414960.1(-1)|neighbour_genes:hypothetical protein,putative alpha-gluco..|
MKILNLGDWHLGVKADDEWVQSIQLDGIKQAIEYSKKNGITTWIQYGDIFDVRKAITHKTMEFAREIVQMLDDAGITLHTVVGNHDMHFKNTLTPNASTELLAKYPNVKVYDKPTTVDFDGCLIDLIPWMCEENTGEILEHIKTSSASFCVGHWELNGFYFYKGMKSHGLEPDFLKTYKEVWSGHFHTISEAANVRYIGTPWTLTAGDENDPRGFWMFDTETERMEFIPNNTTWHRRIHYPFKGKIDYKDFTNLSVRVIVTEVDKNLTKFESELEKVVHSLRVVSKIDNSVESDDSEEVEVQSLQTLMEEYINAIPDITDSDREALIQYANQLYVEAAQ
>ID:YP_009110877.1 |[Shigella phage pSs-1]||_Shigella_phage_pSs-1_.gbk|gp70|1020|NC_025829(164999):38106-39125:-1 ^GeneID:22475143^ Shigella phage pSs-1, complete genome.|neighbours:ID:YP_009110876.1(-1),ID:YP_009110878.1(-1)|neighbour_genes:gp69,gp71|
MKILNLGDWHLGVKADDEWVQSIQLDGIKQAIEYSKKNGITTWIQYGDIFDVRKAITHKTMEFAREIVQMLDDAGITLHTVVGNHDMHFKNTLTPNASTELLAKYPNVKVYDKPTTVDFDGCLIDLIPWMCEENTGEILEHIKTSSASFCVGHWELNGFYFYKGMKSHGLEPDFLKTYKEVWSGHFHTISEAANVRYIGTPWTLTAGDENDPRGFWMFDTETERMEFIPNNTTWHRRIQYPFKGKIDYKDFTNLSVRVIVTEVDKNLTKFESELEKVVHSLRVVSKIDNSVESDDSEEVEVQSLQTLMEEYINAIPDITDSDREALIQYANQLYVEATQ
> |[Tevenvirinae Vibrio_phage_KVP40]||_Vibrio_phage_KVP40.gb|Phage recombination-..|1041|NC_005083.2(244834):41990-43030:1 ^RAST2:fig|1198136.81.peg.75^ Tevenvirinae Vibrio_phage_KVP40|neighbours:(1),(1)|neighbour_genes:5'(3')-deoxyribonucl..,Phage protein|
MKVALLGDLHIGIKDDDMWVQNYQRKFFDFMFAELEERGVKEIIQLGDWFDVRRGATQETLMFQRTYLNGMLKGHNTHVLVGNHDMHLRECIVPNTPYEVLSVVPDVTIYEHPTTVEFDGVKIDIIPWICKENAVEIDEFIKNSTSEYCVGHFELNGFEFHKGQKATGCLDAGFLKKYKQVWSGHFHTQSEAGNIKYLGTPYTLTLADADDKRGFWLFDTETHEMEFIENPDCWHTKLYFDAETFDAKTIPSYENRNVKIIVERRSSDKREISFDVVEDRIAQIAHACQTLDELDIKKDVADDIKSIKDIDDYVAEYADTLDESTEVKSKVKAIFSALRAEAQENA
> |[Viruses Vibrio phage VH7D]||_Vibrio_phage_VH7D.gb|Phage recombination ..|1044|NC_023568.1(246964):221592-222635:1 ^RAST2:fig|10239.72.peg.346^ Viruses Vibrio phage VH7D|neighbours:(1),(1)|neighbour_genes:putative 5'(3')-deox..,Phage protein|
MSKIALVGDLHIGIKDDDLWVQNYQREFFDFMFAELEERGVKQIIQLGDWFDVRRGATQETLMFQRTYLNGMLKGYDTHVLVGNHDMHLRECIVPNTPYEVLSIVPDVTIYEKPTTVEFDGVKIDIIPWICKENAVEIDEFIKKSTSEYCVGHFELNGFEFHRGQKATGCLDAGFLKKYKQVWSGHFHTQSEAGNIKYLGTPYTLTLADADDKRGFWLFDTETHEMEFIENPNCWHTKLYFDAETFDPKTIPSYENRNVKIIVERRSSDKREISFDVVEDRIAQIAHACQTLDELDIKKDVAEDIKSIKDIDDYVAEYADTLDESTDVKTKVKSIFSALRAEALENA
> |[Tevenvirinae Vibrio_phage_ValB1_HC]||_Vibrio_phage_ValB1_HC.gb|Phage recombination-..|1044|MK568540.1(247619):37962-39005:-1 ^RAST2:fig|1198136.76.peg.63^ Tevenvirinae Vibrio_phage_ValB1_HC|neighbours:(-1),(-1)|neighbour_genes:Phage protein,5'(3')-deoxyribonucl..|
MSKIALVGDLHIGIKDDDLWVQNYQREFFDFMFAELEERGVKQIIQLGDWFDVRRGATQETLMFQRTYLNGMLKGYDTHVLVGNHDMHLRECIVPNTPYEVLSIVPDVTIYEKPTTVEFDGVKIDIIPWICKENAVEIDEFIKKSTSEYCVGHFELNGFEFHRGQKATGCLDAGFLKKYKQVWSGHFHTQSEAGNIKYLGTPYTLTLADADDKRGFWLFDTETHEMEFIENPNCWHTKLYFDAETFDPKTIPSYENRNVKIIVERRSSDKREISFDVVEDRIAQIAHACQTLDELDIKKDVAEDIKSIKDIDDYVAEYADTLDESTDVKTKVKSIFSALRAEALENA
> |[Tevenvirinae Vibrio_phage_ValKK3]||_Vibrio_phage_ValKK3.gb|Phage recombination-..|1044|NC_028829.1(248088):91048-92091:-1 ^RAST2:fig|1198136.77.peg.199^ Tevenvirinae Vibrio_phage_ValKK3|neighbours:(-1),(-1)|neighbour_genes:Phage protein,5'(3')-deoxyribonucl..|
MSKIALLGDLHIGIKDDDLWVQNYQRKFFDFMFAELEKRGVKQIIQLGDWFDVRRGATQETLMFQRTYLNGMLKGYDTHVLVGNHDMHLRECIVPNTPYEVLSIVPDVTIYEKPTTVEFDGVKIDIIPWICKENAVEIDEFIKNSTSEYCVGHFELNGFEFHRGQKATGCLDSGFLKKYKQVWSGHFHTQSEAGNIKYLGTPYTLTLADADDKRGFFLFDTETHELEFIENPDCWHTKLYFDAETFDAKSIPSYEDKNVKIIVERRSSDKREISFDVVEDRIAQIAHACQTLDELDIKKDVADDIKSIKDIDDYVAEYADTLDESTEVKTKVKAIFSALRAEALENS
> |[Tevenvirinae Vibrio_phage_nt-1]||_Vibrio_phage_nt-1.gb|Phage recombination-..|1041|NC_021529.2(247511):206988-208028:1 ^RAST2:fig|1198136.72.peg.386^ Tevenvirinae Vibrio_phage_nt-1|neighbours:(1),(1)|neighbour_genes:5'(3')-deoxyribonucl..,Phage protein|
MKLALLGDLHIGIKDDDLWVQDYQRKFFDFMFSELEKRGITEIIQLGDWFDVRRGATQETLMFQRTYLNGMLNGYNTHVLVGNHDMHLRECIVPNTPYEVLSIVPDVEIYEKPRTVKFGDVAIDIIPWICKENAVEIDEFIKRSDSEYCVGHFELNGFEFHKGQKATGCLDAGFLKKYKQVWSGHFHTQSEAGNIKYLGTPYTLTLADADDKRGFWIFDTDTHDLEFVENPDCWHTKLYFDAETFDPKRIPSYENRNVKIIVERRSSDKREISFDVVEERIAQIAHACQTLDELDIKTDVADDIKSIKDIGDYVEEYTNTLDESTAVKEQVNAIFSALRAEAMENA
> |[Tevenvirinae Vibrio_phage_phi-Grn1]||_Vibrio_phage_phi-Grn1.gb|Phage recombination-..|1044|KT919972.1(248605):149534-150577:1 ^RAST2:fig|1198136.75.peg.235^ Tevenvirinae Vibrio_phage_phi-Grn1|neighbours:(1),(1)|neighbour_genes:5'(3')-deoxyribonucl..,Phage protein|
MSKIALVGDLHIGIKDDDLWVQNYQREFFDFMFAELEERGVKQIIQLGDWFDVRRGATQETLMFQRTYLNGMLKGYDTHVLVGNHDMHLRECIVPNTPYEVLSIVPDVTIYEKPTTVEFDGVKIDIIPWICKENAVEIDEFIKKSTSEYCVGHFELNGFEFHRGQKATGCLDAGFLKKYKQVWSGHFHTQSEAGNIKYLGTPYTLTLADADDKRGFWLFDTETHEMEFIENPNCWHTKLYFDAETFDPKTIPSYENRNVKIIVERRSSDKREISFDVVEDRIAQIAHACQTLDELDIKKDVAEDIKSIKDIDDYVAEYADTLDESTDVKTKVKSIFSALRAEALENA
> |[Tevenvirinae Vibrio_phage_phi-ST2]||_Vibrio_phage_phi-ST2.gb|Phage recombination-..|1044|KT919973.1(250485):209704-210747:1 ^RAST2:fig|1198136.73.peg.377^ Tevenvirinae Vibrio_phage_phi-ST2|neighbours:(1),(1)|neighbour_genes:5'(3')-deoxyribonucl..,Phage protein|
MSKIALVGDLHIGIKDDDLWVQNYQREFFDFMFAELEERGVKQIIQLGDWFDVRRGATQETLMFQRTYLNGMLKGYDTHVLVGNHDMHLRECIVPNTPYEVLSIVPDVTIYEKPTTVEFDGVKIDIIPWICKENAVEIDEFIKNSTSEYCVGHFELNGFEFHRGQKATGCLDAGFLKKYKQVWSGHFHTQSEAGNIKYLGTPYTLTLADADDKRGFWLFDTETHEMEFIENPNCWHTKLYFDAETFDPKTIPSYENRNVKIIVERRSSDKREISFDVVEDRIAQIAHACQTLDELDIKKDVAEDIKSIKDIDDYVAEYADTLDESTEVKTKVKSIFSALRAEALENA
> |[Tevenvirinae _Vibrio_phage_vB_VmeM-32]||_Vibrio_phage_vB_VmeM-32.gb|Phage recombination-..|1026|KU160494.1(199912):104033-105058:1 ^RAST2:fig|1198136.70.peg.162^ Tevenvirinae _Vibrio_phage_vB_VmeM-32|neighbours:(1),(1)|neighbour_genes:hypothetical protein,hypothetical protein|
MCKTIFLGDLHQGASNDDIYLRETQTDFFEFLCEYAKQRGITRLVQTGDWFDDRKGISQDTIRYQRTYLIPLLESVFDEIIVLPGNHDLHFKNKITPNSVTEMFSERPKFKVIETPQTVLLGQVTLDVIPWICTENEDQIKQFIAESQSDMCVGHFELDGFEFYKGVPSSGESMEFLCDYKKVYSGHYHTRSKHGNVEYIGTPYTLTMGDANDERGFVVFDSDTFTDEFVPNPECNHFRIHYNAEFSEPLSKYKNKRVTIVIEESDDRLDAVLTTLERICNQLTKKDVSMFQVNEVGETELKQQNTLKVIESLIENSTIDDDVKSKVKSHCQRLYTLASKE
> |[Tevenvirinae Vibriophage_phi-pp2]||_Vibriophage_phi-pp2.gb|Phage recombination-..|1041|JN849462.1(246421):41991-43031:1 ^RAST2:fig|1198136.74.peg.74^ Tevenvirinae Vibriophage_phi-pp2|neighbours:(1),(1)|neighbour_genes:5'(3')-deoxyribonucl..,Phage protein|
MKVALLGDLHIGIKDDDMWVQNYQRKFFDFMFAELEERGVKEIIQLGDWFDVRRGATQETLMFQRTYLNGMLKGHNTHVLVGNHDMHLRECIVPNTPYEVLSVVPDVTIYEHPTTVEFDGVKIDIIPWICKENAVEIDEFIKNSTSEYCVGHFELNGFEFHKGQKATGCLDAGFLKKYKQVWSGHFHTQSEAGNIKYLGTPYTLTLADADDKRGFWLFDTETHEMEFIENPDCWHTKLYFDAETFDAKTIPSYENRNVKIIVERRSSDKREISFDVVEDRIAQIAHACQTLDELDIKKDVADDIKSIKDIDDYVAEYADTLDESTEVKSKVKAIFSALRAEAQENA
>ID:YP_009153659.1 |[Yersinia phage PST]||_Yersinia_phage_PST_.gbk|recombination endonu..|1020|NC_027404(167785):32788-33807:-1 ^GeneID:24677466^ Yersinia phage PST, complete genome.|neighbours:ID:YP_009153658.1(-1),ID:YP_009153660.1(-1)|neighbour_genes:hypothetical protein,a-gt|
MKILNLGDWHLGVKADDEWVQSIQLDGIKQAIEYSKKNGITTWIQYGDIFDVRKAITHKTMEFAREIVQMLDDAGITLHTIVGNHDMHFKNTLTPNASTELLAKYPNVKVYDKPTTVDFDGCLIDLIPWMCEENTGEILEHIKTSSASFCVGHWELNGFYFYKGMKSHGLEPDFLKTYKEVWSGHFHTISEAANVRYIGTPWTLTAGDENDPRGFWMFDTETERMEFIPNNTTWHRRIHYPFKGKIDYKDFTNLSVRVIVTEVDKNLTKFESELEKVVHSLRVVSKIDNSVESDDSEEVEVQSLQTLMEEYINAIPDITDSDREALIQYANQLYVEATQ
>ID:VEV89672.1 |[Yersinia phage fPS-2]||_Yersinia_phage_fPS-2_.gbk|g056c|1020|LR215722(169060):34309-35328:-1 ^^ Yersinia phage fPS-2 genome assembly, chromosome: I.|neighbours:ID:VEV89671.1(-1),ID:VEV89673.1(-1)|neighbour_genes:g055c,g057c|
MKILNLGDWHLGVKADDEWIRGIQIDGIKQAIEYSKKNGITVWIQYGDIFDVRKAITHKTMEFAREIVQMLDDAGITLHTIVGNHDLHYKNVMHPNASTELLAKYSNVKVYDKPTTVDFDGCLIDLIPWMCEENTGEILEHIKTSSASFCVGHWELNGFYFYKGMKSHGLEPDFLKTYKEVWSGHFHTISEAANVRYIGTPWTLTAGDENDPRGFWMFDTETERMEFIPNNTTWHRRIHYPFKGKIDYKDFTNLSVRVIVTEVDKNLTKFESELEKVVHSLRVVSKIDNSVESDDSEEVEVQSLQTLMEEYINAIPDITDSDREALIQYANQLYVEATQ
>ID:YP_009149300.1 |[Yersinia phage phiD1]||_Yersinia_phage_phiD1_.gbk|g061|1020|NC_027353(167063):34262-35281:-1 ^GeneID:24635497^ Yersinia phage phiD1 complete genome.|neighbours:ID:YP_009149299.1(-1),ID:YP_009149301.1(1)|neighbour_genes:g060,g062|
MKILNLGDWHLGVKADDEWVQSIQLDGIKQAIEYSKKNGITTWIQYGDIFDVRKAITHKTMEFAREIVQMLDDAGITLHTVVGNHDMHFKNTLTPNASTELLAKYPNVKVYDKPTTVDFDGCLIDLIPWMCEENTGEILEHIKTSSASFCVGHWELNGFYFYKGMKSHGLEPDFLKTYKEVWSGHFHTISEAANVRYIGTPWTLTAGDENDPRGFWMFDTETERMEFIPNNTTWHRRIHYPFKGKIDYKDFTNLSVRVIVTEVDKNLTKFESELEKVVHSLRVVSKIDNSVESDDSEEVEVQSLQTLMEEYINAIPDITDSDREALIQYANQLYVEATQ
