# Supplementary material for: Influence of Non-canonical DNA Bases on the Genomic Diversity of Tevenvirinae
Source: Front Microbiol. 2021 Apr 6;12:632686. doi: 10.3389/fmicb.2021.632686 (PMC8056088; doi:10.3389/fmicb.2021.632686)
Supplement: Supplementary Data Sheet 1 — Clustering results (folders “first clusterisation,” “second clusterisation,” and “third clusterisation”): the number of pan-genome components in the individual genome (files “pan genome components of genomes”), the total number of all clusters and components of the pan-genome (files “pan genome components”), a list of clusters of the core genome (files “core list”), a list of clusters of the softcore genome (files “softcore list”). Clusters of the softcore genome (folders “softcore clusters”) are presented in the files which show regions in genomes, protein sequences, names of viruses which have these proteins A description of softcore clusters is also supplied (file “Softcore clusters description”). [file Data_Sheet_1.ZIP › Data sheet 1/second clusterisation/softcore_clusters/21130_a-gt.4.faa]

> |[Tevenvirinae _Acinetobacter_phage_133]||_Acinetobacter_phage_133.gb|a-gt.4 conserved hyp..|348|NC_015250.1(159801):49773-50120:-1 ^RAST2:fig|1198136.113.peg.99^ Tevenvirinae _Acinetobacter_phage_133|neighbours:(-1),(-1)|neighbour_genes:hypothetical protein,gp55 sigma factor|
MNLPTDLSQVDLDPNHDDDILAKAQEEYVKKEVDQRVKKILKKNRREITRLKAWAEKSMIEGNKFGYVYAIQKLRRIYRQKPLSTAEADEMWNRNNAALILLAREEMVKMKQEVK
> |[Tevenvirinae _Acinetobacter_phage_AM101]||_Acinetobacter_phage_AM101.gb|hypothetical protein|363|MH165274.1(166487):111158-111520:1 ^RAST2:fig|1198136.62.peg.159^ Tevenvirinae _Acinetobacter_phage_AM101|neighbours:(1),(1)|neighbour_genes:hypothetical protein,Phage recombination-..|
MEANIEQLFIESETVEHDDEFLGSVIDEYDAEKIQRRIEAQAQKRAQKLIKRNKKELERLKKHAGECLITNNFTGYSYAIKKLRKFYRQPYNDELILAMWNSSREAMLDIAHKAAKLEQK
> |[Tevenvirinae _Acinetobacter_phage_Ac42]||_Acinetobacter_phage_Ac42.gb|a-gt.4 conserved hyp..|396|NC_014660.1(167716):59000-59395:-1 ^RAST2:fig|1198136.114.peg.112^ Tevenvirinae _Acinetobacter_phage_Ac42|neighbours:(-1),(-1)|neighbour_genes:hypothetical protein,a-gt.5 conserved hyp..|
MIMQSPDQIGLTQEQAFEAREAILEQLGDESISTEDSIDLAFDAQAIQDEWVQKEAKRRATKILKKNKREIERLKKHAENCLLTGNKEGYIYAINKLRDIYHRPKLKRTELEFMWNTSYGAAQDIIKTVTK
> |[Viruses _Acinetobacter_phage_Acj61]||_Acinetobacter_phage_Acj61.gb|hypothetical protein|369|NC_014661.1(164093):60356-60724:-1 ^RAST2:fig|10239.85.peg.107^ Viruses _Acinetobacter_phage_Acj61|neighbours:(-1),(-1)|neighbour_genes:hypothetical protein,hypothetical protein|
MQANIEHQLVEAEAIQANLTEEQAEDEGQSSLLDHYDAEKMHDKMMSMATQKAQRVLKRNGREIKRLKNHAGKCLMENRFDGYAYAIKKLRDIYKQPYNDELIRTMWNTSRQSLLDIVQTAK
> |[Viruses _Acinetobacter_phage _Acj9]||_Acinetobacter_phage_Acj9.gb|hypothetical protein|369|NC_014663.1(169947):64294-64662:-1 ^RAST2:fig|10239.87.peg.115^ Viruses _Acinetobacter_phage _Acj9|neighbours:(-1),(-1)|neighbour_genes:Phage recombination-..,hypothetical protein|
MNIEQLNVETEARDAIDAQIAEEDRLDYEFEASKIQTRIEADAKRQAEKILKKNKREIARLKKHAEQCVLTGNYFGYQYAVKKLRDFYKQPYTEQLIRDMWTSSRGAIVDIMVDAIEKAKQA
> |[Tevenvirinae _Acinetobacter_phage_KARL-1]||_Acinetobacter_phage_KARL-1.gb|hypothetical protein|363|MH713599.1(166560):126295-126657:1 ^RAST2:fig|1198136.64.peg.187^ Tevenvirinae _Acinetobacter_phage_KARL-1|neighbours:(1),(1)|neighbour_genes:hypothetical protein,Phage recombination-..|
MEANIEQLFIESETVERDDEFLGSDIDEYDAEKIQRRIEAQAQKRAQKLIKRNKKELERLKKHAGECLITNNFSGYSYAIKKLRKFYRQPYNDELIRAMWNSSREAMLDIAHKAAKLEQK
> |[Viruses _Acinetobacter_phage_ZZ1]||_Acinetobacter_phage_ZZ1.gb|a-gt.4 conserved hyp..|375|NC_018087.3(166687):55857-56231:-1 ^RAST2:fig|10239.86.peg.114^ Viruses _Acinetobacter_phage_ZZ1|neighbours:(-1),(-1)|neighbour_genes:Phage recombination-..,hypothetical protein|
MQAINIEQQLIEAEGRETDEDETLSIDDLLENKFDTDEIQRRIEREAGQQAEKSLRKNKREIERLKNHAQKCLLTDNFEGYGYAINKLREFYRRPKASRTELIVMYDDSRQTLFNIVKIAQKQQ
> |[Tevenvirinae Acinetobacter_phage_vB_ApiM_fHyAci03]||_Acinetobacter_phage_vB_ApiM_fHyAci03.gb|hypothetical protein|363|MH460829.1(165975):58137-58499:-1 ^RAST2:fig|1198136.65.peg.114^ Tevenvirinae Acinetobacter_phage_vB_ApiM_fHyAci03|neighbours:(-1),(-1)|neighbour_genes:Phage recombination-..,hypothetical protein|
MEANIEQLFIESETVERDDEFLDSVIDEYDAEKIQRRIEAQAQKRAQKLIKRNKKELERLKKHAGECLITNNFTGYSYAIKKLRKFYRQPYNDELIRAMWNSSREAMLDIAHKAAKLEQK
> |[Tevenvirinae _Aeromonas_phage_65.2]||_Aeromonas_phage_65.2.gb|Phage protein|375|KY290955.1(236567):23796-24170:-1 ^RAST2:fig|1198136.115.peg.32^ Tevenvirinae _Aeromonas_phage_65.2|neighbours:(-1),(-1)|neighbour_genes:Phage recombination-..,Phage protein|
MTDNQEIQMHVKANDEVSLSEVQKQAINKMASKHYKKNKKEIDRLTAHSRECLISCNEDGYKYAITKLRNICQQSPLDSETLHSLWITSKKQTDEIILGAIKIQEQQQYNVPRTTGKTVPVCSV
> |[Viruses Aeromonas phage 65]||_Aeromonas_phage_65.gb|Phage protein|375|NC_015251.1(235229):23795-24169:-1 ^RAST2:fig|10239.65.peg.32^ Viruses Aeromonas phage 65|neighbours:(-1),(-1)|neighbour_genes:Phage recombination-..,Phage protein|
MTDNQEIQMHVKANDEVSLSEVQKQAINKMASKHYKKNKKEIDRLTAHSRECLISCNEDGYKYAITKLRNICQQSPLDSETLHSLWITSKKQTDEIILGAIKIQEQQQYNVPRTTGKTVPVCSV
> |[Tevenvirinae _Aeromonas_phage_AS-szw]||_Aeromonas_phage_AS-szw.gb|a-gt.4 conserved hyp..|390|MF498773.1(229957):151153-151542:1 ^RAST2:fig|1198136.118.peg.272^ Tevenvirinae _Aeromonas_phage_AS-szw|neighbours:(1),(1)|neighbour_genes:hypothetical protein,hypothetical protein|
MNEQQELSTVVDEVIEENNSGVKLTEYQQKMVEKLAKKHYKKHKKEIKRLSSHARDCLITANKEGYIYSIEKLRFISQQPKLDRETLETLYLTSKQQTDKILFDAFKQAEQETYLVPQSEGKTTPVCAA
> |[Tevenvirinae _Aeromonas_phage_AS-zj]||_Aeromonas_phage_AS-zj.gb|a-gt.4 conserved hyp..|390|MF448340.1(229929):27405-27794:1 ^RAST2:fig|1198136.120.peg.32^ Tevenvirinae _Aeromonas_phage_AS-zj|neighbours:(1),(1)|neighbour_genes:hypothetical protein,hypothetical protein|
MNEQQELSTVVDEVIEENNSGVKLTEYQQKMVEKLAKKHYKKHEKEIKRLSSHARDCLITANKEGYIYSIEKLRFISQQPKLDRETLETLYLTSKQQTDKILFDAFKQAEQETYLVPQSEGKTTPVCAA
>ID:NP_943909.1 |[Aeromonas virus Aeh1]||_Aeromonas_phage_Aeh1_.gbk|a-gt.4|393|NC_005260(233234):32106-32498:-1 ^GeneID:2658013^ Aeromonas phage Aeh1, complete genome.|neighbours:ID:NP_943908.1(-1),ID:NP_943910.1(-1)|neighbour_genes:hypothetical protein,hypothetical protein|
MNERIEDVIAEDQREIEEAKEREQAAIKSMVEKKSKKYLAKNRKEIERLRLHAEECLHVCNKDGYIYAIEKLRVLTLQKPIAKDVLESLWMSSKQRYDELVMEAYQKVTESEPEAASQSEEVSLTPVCSI
> |[Tevenvirinae _Aeromonas_phage_Ah1]||_Aeromonas_phage_Ah1.gb|Phage protein (ACLAM..|396|MG250483.1(221116):25024-25419:-1 ^RAST2:fig|1198136.116.peg.35^ Tevenvirinae _Aeromonas_phage_Ah1|neighbours:(-1),(-1)|neighbour_genes:hypothetical protein,Phage protein (ACLAM..|
MTETQLESVIAEDQREIEEAKEREQAAIKSMVEKKSKKYLAKNRKEIERLRLHAEECLHVCNKDGYIYAIEKLRVLTLQKPIARDVLESLWMSSKQRYDELVMEAYQKVKESKPEAASETEKVSLTPVCSV
> |[Tevenvirinae _Aeromonas_phage_AsFcp_2]||_Aeromonas_phage_AsFcp_2.gb|Phage protein (ACLAM..|405|MH791401.1(219171):192964-193368:-1 ^RAST2:fig|1198136.67.peg.322^ Tevenvirinae _Aeromonas_phage_AsFcp_2|neighbours:(1),(-1)|neighbour_genes:hypothetical protein,hypothetical protein|
MGNVMNENIDQLIDQDQKEINEAKEREQALIKSMVEKKSKKYLAKHGKEIKRLREHAEECLHVCNKDGYIYAIEKLRVLTMQKPIERSVLESLWLSSKQRYDELVMEAYAKVNENTEVASGEQPETATVPVCSI
> |[Tevenvirinae _Aeromonas_phage_Asswx_1]||_Aeromonas_phage_Asswx_1.gb|a-gt.4 conserved hyp..|399|MH791398.1(229103):158835-159233:1 ^RAST2:fig|1198136.119.peg.297^ Tevenvirinae _Aeromonas_phage_Asswx_1|neighbours:(1),(1)|neighbour_genes:hypothetical protein,hypothetical protein|
MNEQQELSTVVDEVIEENNSDVKLTEYQQKMVEKLAKKHYKKHEKEIKRLSSHARDCLITANKEGYIYSIEKLRFISQQPKLDRETLETLYLTSKQQTDKILFDAFKQAEQAEQETYLVPQSEGKTTPVCAA
> |[Tevenvirinae _Aeromonas_phage_Aswh_1]||_Aeromonas_phage_Aswh_1.gb|Phage protein|381|MH791414.1(229730):80397-80777:-1 ^RAST2:fig|1198136.117.peg.178^ Tevenvirinae _Aeromonas_phage_Aswh_1|neighbours:(-1),(-1)|neighbour_genes:Phage recombination-..,Phage protein|
MTEQQELKMNDELEEQRQFELTEFQKQQAEKLATKHYNKNKKEISRLTSHARDCLVTCNEEGYKYAITKLRVICQQKPLDEETLHAMWLTSKERTDIILAEAFAKQDQDSFLVPRTSDKTTPVCNI
> |[Tevenvirinae _Aeromonas_phage_CC2]||_Aeromonas_phage_CC2.gb|a-gt.4 conserved hyp..|390|NC_019538.1(231743):110891-111280:-1 ^RAST2:fig|1198136.110.peg.268^ Tevenvirinae _Aeromonas_phage_CC2|neighbours:(-1),(-1)|neighbour_genes:Phage recombination-..,hypothetical protein|
MNEQQELSTVVDEVIEENNSGVKLTEYQQKMVEKLAKKHYKKHEKEIKRLSSHARDCLITANKEGYIYSIEKLRFISQQPRLDRETLETLYLTSKQQTDKILFDAFKQAEQETYLVPRSEGKTTPVCAA
> |[Tevenvirinae _Aeromonas_phage_PX29]||_Aeromonas_phage_PX29.gb|Phage protein (ACLAM..|405|NC_023688.1(222006):22329-22733:-1 ^RAST2:fig|1198136.108.peg.28^ Tevenvirinae _Aeromonas_phage_PX29|neighbours:(1),(-1)|neighbour_genes:hypothetical protein,hypothetical protein|
MGNVMNENIDQLIDQDQKEINEAKEREQALIKAMVEKKSKKYLAKHGKEIKRLREHAEECLHVCNKDGYIYAIEKLRVLTMQKPIERSVLESLWLSSKQRYDELVMEAYAKVNENTEVASGEQPETATVPVCSI
> |[Tevenvirinae _Aeromonas_phage_phiAS5]||_Aeromonas_phage_phiAS5.gb|hypothetical protein|390|NC_014636.1(225268):118297-118686:-1 ^RAST2:fig|1198136.107.peg.171^ Tevenvirinae _Aeromonas_phage_phiAS5|neighbours:(-1),(-1)|neighbour_genes:hypothetical protein,hypothetical protein|
MTEQPISAEVHDEIETEIKERQEKVLRELAEKRAKKHLAKNAREIDRLKQHAEECLHVCNKDGYIYAISKLRKITMQSVLDKDVLESLWMSSKQRYDELVVEAYKQVNKIEPATSGEESKGALIPVCSV
>ID:YP_803005.1 |[Escherichia virus RB32]||_Bacteriophage_RB32_.gbk|a-gt.4|318|NC_008515(165890):36555-36872:-1 ^GeneID:4405621^ Bacteriophage RB32, complete genome.|neighbours:ID:YP_803004.1(-1),ID:YP_803006.1(-1)|neighbour_genes:a-gt.3,a-gt.5|
MTDKPEINDEVEKLISSIEEKNRLEAERKANKLLSKNKRELNRLYKHAQIAAENNNFAQYEYAIKKSRDILKQPYNDELISILWKTTRSQIEDMIDAYTRKIQAS
> |[Tevenvirinae _Citrobacter_phage_IME-CF2]||_Citrobacter_phage_IME-CF2.gb|a-gt.4 conserved hyp..|348|NC_029013.1(177688):85493-85840:-1 ^RAST2:fig|1198136.109.peg.160^ Tevenvirinae _Citrobacter_phage_IME-CF2|neighbours:(-1),(-1)|neighbour_genes:recombination endonu..,hypothetical protein|
MNKQHEVLDEVAHEKTATELREEELESLKGTRVEQEALRKAQKYMRKNRAEWKRLHKHAENALFDGNKAQYVYAIKKMRDMLKQPYNDELIETMWITSNQQLKDLFIMASEKYGK
>ID:YP_009194871.1 |[Citrobacter phage Margaery]||_Citrobacter_phage_Margaery_.gbk|hypothetical protein|345|NC_028755(178182):33265-33609:1 ^GeneID:26647240^ Citrobacter phage Margaery, complete genome.|neighbours:ID:YP_009194870.1(1),ID:YP_009194872.1(1)|neighbour_genes:hypothetical protein,recombination endonu..|
MNVQHEVIDEVHQKSALDLREEELDSIKGTRIEQEALRKAQKFMRKNKAEWKRLHKHAENALFEGNKEQYVYAIKKMRDMLKQPYNDELIETMWITSNQQLKDLFIMASEKYGK
>ID:AYJ72916.1 |[Citrobacter phage Maroon]||_Citrobacter_phage_Maroon_.gbk|hypothetical protein|345|MH823906(178830):32820-33164:1 ^^ Citrobacter phage Maroon, complete genome.|neighbours:ID:AYJ72915.1(1),ID:AYJ72917.1(1)|neighbour_genes:hypothetical protein,nuclease subunit|
MNVQHEVIDEVHQKSALDLREEELDSIKGTRIEQEALRKAQKFMRKNKAEWKRLHKHAENALFEGNKEQYVYAIKKMRDMLKQPYNDELIETMWITSNQQLKDLFIMASEKYGK
>ID:YP_009203777.1 |[Citrobacter phage Merlin]||_Citrobacter_phage_Merlin_.gbk|hypothetical protein|369|NC_028857(172733):34558-34926:-1 ^GeneID:26647977^ Citrobacter phage Merlin, complete genome.|neighbours:ID:YP_009203776.1(-1),ID:YP_009203778.1(-1)|neighbour_genes:hypothetical protein,hypothetical protein|
MLQPGEAFQAELEYQDKLIEDPDHQKLMEEDRLAAIEEAQARVAATAKSQADKIIKKNSRELERLNKHAQQSVLDNNFAAYKYAIEKSRKILRQPFNDELIKVQWETTRRQIWEIVNGYKAG
> |[Tevenvirinae _Citrobacter_phage_Miller]||_Citrobacter_phage_Miller.gb|a-gt.4 conserved hyp..|348|NC_025414.1(178171):32920-33267:1 ^RAST2:fig|1198136.111.peg.57^ Tevenvirinae _Citrobacter_phage_Miller|neighbours:(1),(1)|neighbour_genes:hypothetical protein,recombination endonu..|
MNKQHEVLDEVAHEKTATELREEELESLKGTRVEQEALRKAQKYMRKNRAEWKRLHKHAENALFDGNKAQYVYAIKKMRDMLKQPYNDELIETMWITSNQQLKDLFIMASEKYGK
>ID:YP_009146496.1 |[Citrobacter phage Moon]||_Citrobacter_phage_Moon.gbk|hypothetical protein|342|NC_027331(170341):34369-34710:-1 ^GeneID:24721662,InterPro:IPR022558^ Citrobacter phage Moon, complete genome.|neighbours:ID:YP_009146495.1(-1),ID:YP_009146497.1(-1)|neighbour_genes:hypothetical protein,hypothetical protein|
MTEGEYQDAQWQAHVEENEQKEMDTAIEAAQARIAANAKSKADKIIKKNSRELERLNKHAQQSVLDNNFAAYKYAIEKSRKILRQPFNDELIKVQWETTRRQIWEILNGYKAG
>ID:YP_009285590.1 |[Citrobacter phage vB_CfrM_CfP1]||_Citrobacter_phage_vB_CfrM_CfP1_.gbk|hypothetical protein|348|NC_031057(180219):35139-35486:1 ^GeneID:29079751^ Citrobacter phage vB_CfrM_CfP1, complete genome.|neighbours:ID:YP_009285589.1(1),ID:YP_009285591.1(1)|neighbour_genes:hypothetical protein,endonuclease subunit|
MNKQHEVLDEVAHEKTATELREEELESLKGTRVEQEALRKAQKYMRKNRAEWKRLHKHAENALFDGNKAQYVYAIKKMRDMLKQPYNDELIETMWITSNQQLKDLFIMASEKYGK
> |[Tevenvirinae _Cronobacter_phage_Pet-CM3-4]||_Cronobacter_phage_Pet-CM3-4.gb|hypothetical protein|324|LT614807.1(171975):34540-34863:-1 ^RAST2:fig|1198136.112.peg.55^ Tevenvirinae _Cronobacter_phage_Pet-CM3-4|neighbours:(-1),(-1)|neighbour_genes:hypothetical protein,hypothetical protein|
MNERNIDSVEQIDDNEERIKRLIEEESQRRANAMATKIFKKNRREIKRLNDHAAGAVLENNFEAYKYALCKLRDIYKQPYNDEIIRVNWQTTRQQVWEIINAGTETV
>ID:YP_006986328.1 |[Cronobacter phage vB_CsaM_GAP161]||_Cronobacter_phage_vB_CsaM_GAP161_.gbk|hypothetical protein|345|NC_019398(178193):32034-32378:1 ^GeneID:13997593^ Cronobacter phage vB_CsaM_GAP161, complete genome.|neighbours:ID:YP_006986327.1(1),ID:YP_006986329.1(1)|neighbour_genes:hypothetical protein,recombination endonu..|
MNVQHEVIDEVHQKSALDLREEELDSIKGTRIEQEALRKAQKFMRKNKAEWKRLHKHAENALFEGNKEQYVYAIKKMRDMLKQPYNDELIETMWITSNQQLKDLFIMASEKYGK
>ID:AOG16180.1 |[Cronobacter phage vB_CsaM_leB]||_Cronobacter_phage_vB_CsaM_leB_.gbk|hypothetical protein|345|KX431559(177907):32886-33230:1 ^^ Cronobacter phage vB_CsaM_leB, complete genome.|neighbours:ID:AOG16179.1(1),ID:AOG16181.1(1)|neighbour_genes:hypothetical protein,recombination endonu..|
MNVQHEVIDEVHQKSALDLREEELDSIKGTRIEQEALRKAQKFMRKNKAEWKRLHKHAENALFEGNKEQYVYAIKKMRDMLKQPYNDELIETMWITSNQQLKDLFIMASEKYGK
>ID:AOG16460.1 |[Cronobacter phage vB_CsaM_leN]||_Cronobacter_phage_vB_CsaM_leN_.gbk|hypothetical protein|345|KX431560(179516):32350-32694:1 ^^ Cronobacter phage vB_CsaM_leN, complete genome.|neighbours:ID:AOG16459.1(1),ID:AOG16461.1(1)|neighbour_genes:hypothetical protein,recombination endonu..|
MNVQHEVIDEVHQKSALDLREEELDSIKGTRIEQEALRKAQKFMRKNKAEWKRLHKHAENALFEGNKEQYVYAIKKMRDMLKQPYNDELIETMWITSNQQLKDLFIMASEKYGK
>ID:YP_009005320.1 |[Enterobacter phage PG7]||_Enterobacter_phage_PG7_.gbk|hypothetical protein|327|NC_023561(173276):34998-35324:-1 ^GeneID:18502314^ Enterobacter phage PG7, complete genome.|neighbours:ID:YP_009005319.1(-1),ID:YP_009005321.1(-1)|neighbour_genes:hypothetical protein,hypothetical protein|
MNERNIDSVEQIDDNEEERIKRLIEEESQRRANAMATKIFKKNRREIKRLNDHAAGAVLENNFEAYKYALCKLSDIYKQPYNDEIIRVNWQTTRQKVWEIINAGTKTV
> |[Tevenvirinae Enterobacter_phage_myPSH1140]||_Enterobacter_phage_myPSH1140.gb|hypothetical protein|327|MG999954.1(172614):36684-37010:-1 ^RAST2:fig|1198136.57.peg.60^ Tevenvirinae Enterobacter_phage_myPSH1140|neighbours:(-1),(-1)|neighbour_genes:hypothetical protein,hypothetical protein|
MNERNIDSVEQIDDNEEERIKRLIEEESQRRANAMATKIFKKNRREIKRLNDHAAGAVLENNFEAYKYALCKLRDIYKQPYNDEIIRVNWQTTRQQVWEIINAGTKTV
>ID:YP_009606968.1 |[Enterobacter phage phiEap-3]||_Enterobacter_phage_phiEap-3_.gbk|hypothetical protein|327|NC_041980(175814):31721-32047:1 ^GeneID:40082974^ Enterobacter phage phiEap-3, complete genome.|neighbours:ID:YP_009606967.1(1),ID:YP_009606969.1(1)|neighbour_genes:hypothetical protein,recombination endonu..|
MIDEEKEVLTSVEEVDPEEEIRQKIQARVEADALKRAQKFIKKNRTEIKRLRRHAEEALFRGNKVQYVYAVKKLRDMLKQPYTEDFIDTMWNTSLASIRNIVASQQKH
>ID:YP_009167875.1 |[Escherichia phage AR1]|AR1|_Enterobacteria_phage_AR1_DNA_.gbk|a-gt.4|318|NC_027983(167435):36206-36523:-1 ^GeneID:26041997^ Enterobacteria phage AR1 DNA, complete genome.|neighbours:ID:YP_009167874.1(-1),ID:YP_009167876.1(-1)|neighbour_genes:a-gt.3,a-gt.5|
MTDKPEINDEVEKLISSIEEKNRLEAERKANKLLSKNKRELNRLYKHAQIAAENNNFAQYEYAIKKSRDILKQPYNDELISILWKTTRSQIEDMIDAYTRKIQAS
> |[Tevenvirinae _Enterobacteria_phage_ATK47]||_Enterobacteria_phage_ATK47.gb|Phage protein (ACLAM..|324|KT184309.1(170020):133736-134059:1 ^RAST2:fig|1198136.68.peg.224^ Tevenvirinae _Enterobacteria_phage_ATK47|neighbours:(1),(1)|neighbour_genes:Phage protein (ACLAM..,Phage protein|
MTTEIIENKEAEDAVAKMLQEIQKKNEAEARKKSEKILKKNRFELNRLYAHAQEAAIQNNFEAYEYAIKKSRDILRQPYNDKLIKIQWVTTRQAIEDIINGASSNKV
> |[Tevenvirinae Enterobacteria_phage_ATK48]||_Enterobacteria_phage_ATK48.gb|Phage protein (ACLAM..|324|KT184310.1(169729):62240-62563:1 ^RAST2:fig|1198136.55.peg.117^ Tevenvirinae Enterobacteria_phage_ATK48|neighbours:(1),(1)|neighbour_genes:Phage protein (ACLAM..,Phage protein|
MTTEIIENKEAEDAVAKMLQEIQKKNEAEARKKSEKILKKNRFELNRLYAHAQEAAIQNNFEAYEYAIKKSRDILRQPYNDKLIKIQWVTTRQAIEDIINGASSNKV
> |[Tevenvirinae Enterobacteria_phage_Aplg8]||_Enterobacteria_phage_Aplg8.gb|Phage protein|318|KT184308.1(168496):150762-151079:-1 ^RAST2:fig|1198136.66.peg.254^ Tevenvirinae Enterobacteria_phage_Aplg8|neighbours:(-1),(-1)|neighbour_genes:Phage protein,Phage protein (ACLAM..|
MTDKPEINDEVEKLISSIEEKNRLEAERKANKLLSKNKRELNRLYKHAQIAAENNNFAQYEYAIKKSRDILKQPYNDELISILWKTTRSQIEDMIDAYTRKIQAS
>ID:YP_007004112.1 |[Enterobacteria phage Bp7]||_Enterobacteria_phage_Bp7_.gbk|a-gt.4|312|NC_019500(168066):28638-28949:1 ^GeneID:14007941^ Enterobacteria phage Bp7, complete genome.|neighbours:ID:YP_007004111.1(1),ID:YP_007004113.1(1)|neighbour_genes:a-gt.5,a-gt.3|
MQSHDISQLTDEQIEEAQQRLEEHNIKEANSQAAKILKKNAREIRRLNLHAQGAVLENNFEAYKYALIKLRGIYRQPVTDELVQLMWKSTRKQIWEIVNGPSK
> |[Tevenvirinae _Enterobacteria_phage_CC31]||_Enterobacteria_phage_CC31.gb|hypothetical protein|327|NC_014662.1(165540):34726-35052:-1 ^RAST2:fig|1198136.121.peg.57^ Tevenvirinae _Enterobacteria_phage_CC31|neighbours:(-1),(-1)|neighbour_genes:hypothetical protein,hypothetical protein|
MNERNIDSVEQIDDNEEERIKRLIEEESQRRANAMATKIFKKNRREIKRLNDHAAGAVLENNFEAYKYALCKLRDIYKQPYNDEIIRVNWQTTRQQVWEIINAGTETV
>ID:YP_009118724.1 |[Enterobacteria phage GEC-3S]||_Enterobacteria_phage_GEC-3S_.gbk|hypothetical protein|288|NC_025425(163424):26633-26920:-1 ^GeneID:23301089^ Enterobacteria phage GEC-3S complete genome.|neighbours:ID:YP_009118723.1(-1),ID:YP_009118725.1(-1)|neighbour_genes:Putative recombinati..,hypothetical protein|
MTYDEQHDQIAVNEVDKVQAELEAKAAKKAEKILRKNSREIARLKRWAEQAIIDDNRDAYIYAIGKLRDIYKQPHTPELLSAMWISTRQTVLSML
> |[Tevenvirinae _Enterobacteria_phage_GiZh]||_Enterobacteria_phage_GiZh.gb|Phage protein|318|KT184311.1(166514):88094-88411:-1 ^RAST2:fig|1198136.122.peg.154^ Tevenvirinae _Enterobacteria_phage_GiZh|neighbours:(-1),(-1)|neighbour_genes:Phage protein,Phage protein (ACLAM..|
MTDKPEINDEVEKLISSIEEKNRLEAERKANKLLSKNKRELNRLYKHAQIAAENNNFAQYEYAIKKSRDILKQPYNDELISILWKTTRSQIEDMIDAYTRKIQAS
> |[Viruses Hx01]||_Enterobacteria_phage_HX01.gb|Phage protein (ACLAM..|324|NC_018855.1(169158):65634-65957:1 ^RAST2:fig|10239.59.peg.114^ Viruses Hx01|neighbours:(1),(1)|neighbour_genes:Phage protein (ACLAM..,Phage protein|
MTTEIIENKEAEDAVAKMLQEIQKKNEAEARKKSEKILKKNRFELNRLYAHAQEAAIQNNFEAYEYAIKKSRDILRQPYNDKLIKIQWITTRQAIEDIINGASSNKV
>ID:YP_003734210.1 |[Enterobacteria phage IME08]||_Enterobacteria_phage_IME08_.gbk|a-gt.4|318|NC_014260(172253):38295-38612:-1 ^GeneID:9384398^ Enterobacteria phage IME08, complete genome.|neighbours:ID:YP_003734209.1(-1),ID:YP_003734211.1(-1)|neighbour_genes:a-gt.3,55|
MNMQSHDISQLTDEQIEEAQQRLEEHNIKEANSQAAKILKKNAREIRRLNLHAQGAVLENNFEAYKYALIKLRGIYRQPVTDELVQLMWESTRKQIWEIVNGSSK
>ID:YP_002922409.1 |[Enterobacteria phage JS10]||_Enterobacteria_phage_JS10_.gbk|a-gt.4|312|NC_012741(171451):36989-37300:-1 ^GeneID:7943459^ Enterobacteria phage JS10, complete genome.|neighbours:ID:YP_002922408.1(-1),ID:YP_002922410.1(-1)|neighbour_genes:a-gt.3,a-gt.5|
MQSTDISQLTEEQIEEAQKRLEENNAKEAASQAAKILKKNAREIKRLNTHAQGAVLENNFEAYKYAIIKLRGIYRQPTTDEIVRVMWETTRKQIWEIINGASK
>ID:YP_001595190.1 |[Escherichia phage JS98]||_Enterobacteria_phage_JS98.gbk|a-gt.4|312|NC_010105(170523):37397-37708:-1 ^GeneID:5783624^ Enterobacteria phage JS98, complete genome.|neighbours:ID:YP_001595189.1(-1),ID:YP_001595191.1(-1)|neighbour_genes:a-gt.3,a-gt.5|
MQSTDISQLTEEQIEEAQKRLEENNAKEAASQAAKILKKNAREIKRLNTHAQGAVLENNFEAYKYAIIKLRGIYRQPTTDEIVRVMWETTRKQIWEIINGASK
>ID:YP_002922114.1 |[Escherichia phage JSE]||_Enterobacteria_phage_JSE_.gbk|a-gt.4|288|NC_012740(166418):28200-28487:-1 ^GeneID:7943042^ Enterobacteria phage JSE, complete genome.|neighbours:ID:YP_002922113.1(-1),ID:YP_002922115.1(-1)|neighbour_genes:47,a-gt.5|
MTYDEQHDKIAVNEVDKVQAELEAKAAKKAEKILRKNSREIARLKRWAEQAIIDDNRDAYIYAIGKLRDIYKQPHTPELLSAMWVSTRQTVLSML
> |[Tevenvirinae _Enterobacteria_phage_Kha5h]||_Enterobacteria_phage_Kha5h.gb|Phage protein|318|KT184312.1(167318):62188-62505:-1 ^RAST2:fig|1198136.123.peg.108^ Tevenvirinae _Enterobacteria_phage_Kha5h|neighbours:(-1),(-1)|neighbour_genes:Phage protein,Phage protein (ACLAM..|
MTDKPEINDEVEKLISSIEEKNRLEAERKANKLLSKNKRELNRLYKHAQIAAENNNFAQYEYAIKKSRDILKQPYNDELISILWKTTRSQIEDMIDAYTRKIQAS
>ID:YP_001469384.1 |[Enterobacteria phage Phi1]||_Enterobacteria_phage_Phi1_.gbk|a-gt.4|288|NC_009821(164270):26644-26931:-1 ^GeneID:5602211^ Enterobacteria phage Phi1, complete genome.|neighbours:ID:YP_001469383.1(-1),ID:YP_001469385.1(-1)|neighbour_genes:47,a-gt.5|
MTYDEQHDQIAVNEVDKVQAELEAKAAKKAEKILRKNSREIARLKRWAEQAIIDDNRDAYIYAIGKLRDIYKQPHTPELLSAMWISTRQTVLSML
>ID:YP_009202794.1 |[Escherichia phage QL01]||_Enterobacteria_phage_QL01.gbk|hypothetical protein|312|NC_028847(170527):37483-37794:-1 ^GeneID:26629783^ Enterobacteria phage QL01, complete genome.|neighbours:ID:YP_009202793.1(-1),ID:YP_009202795.1(-1)|neighbour_genes:hypothetical protein,hypothetical protein|
MQSHDISQLTDEQIEEAQQRLEEHNIKEANSQAAKILKKNAREIRRLNLHAQGAVLENNFEAYKYALIKLRGIYRQPVTDELVQLMWESTRKQIWEIVNGPSK
>ID:AIT74157.1 |[Enterobacteria phage RB10]||_Enterobacteria_phage_RB10_.gbk|hypothetical protein|318|KM606999(168401):35620-35937:-1 ^^ Enterobacteria phage RB10, complete genome.|neighbours:ID:AIT74156.1(-1),ID:AIT74158.1(-1)|neighbour_genes:hypothetical protein,hypothetical protein|
MTDKPEINDEVEKLISSIEEKNRLEAERKANKLLSKNKRELNRLYKHAQIAAENNNFAQYEYAIKKSRDILKQPYNDELISILWKTTRSQIEDMIDAYTRKIQAS
>ID:YP_002854398.1 |[Escherichia virus RB14]||_Enterobacteria_phage_RB14_.gbk|a-gt.4|318|NC_012638(165429):35705-36022:-1 ^GeneID:7803781^ Enterobacteria phage RB14, complete genome.|neighbours:ID:YP_002854397.1(-1),ID:YP_002854399.1(-1)|neighbour_genes:a-gt.3,a-gt.5|
MTDKPEINDEVEKLISSIEEKNRLEAERKANKLLSKNKRELNRLYKHAQIAAENNNFAQYEYAIKKSRDILKQPYNDELISILWKTTRSQIEDMIDAYTRKIQAS
> |[Tevenvirinae _Enterobacteria_phage_RB16]||_Enterobacteria_phage_RB16.gb|a-gt.4 conserved hyp..|348|NC_014467.1(176788):32130-32477:1 ^RAST2:fig|1198136.103.peg.55^ Tevenvirinae _Enterobacteria_phage_RB16|neighbours:(1),(1)|neighbour_genes:hypothetical protein,recombination endonu..|
MTEQHEVLDEVAHEKTATELREEELESLKGTRVEQEALSKAQKYMRKNRAEWKRLHKHAENALFDGNKAQYVYAIKKMRDMLKQPYNDELIETMWITSNQQLKDLFVMASEKYGK
>ID:AXF42372.1 |[Enterobacteria phage RB18]||_Enterobacteria_phage_RB18_.gbk|hypothetical protein|318|MH553563(166677):36751-37068:-1 ^^ Enterobacteria phage RB18, complete genome.|neighbours:ID:AXF42371.1(-1),ID:AXF42373.1(-1)|neighbour_genes:hypothetical protein,hypothetical protein|
MTDKPEINDEVEKLISSIEEKNRLEAERKANKLLSKNKRELNRLYKHAQIAAENNNFAQYEYAIKKSRDILKQPYNDELISILWKTTRSQIEDMIDAYTRKIQAS
>ID:YP_009102269.1 |[Enterobacteria phage RB27]||_Enterobacteria_phage_RB27_.gbk|hypothetical protein|318|NC_025448(165179):36567-36884:-1 ^GeneID:22113053^ Enterobacteria phage RB27, complete genome.|neighbours:ID:YP_009102268.1(-1),ID:YP_009102270.1(-1)|neighbour_genes:hypothetical protein,hypothetical protein|
MTDKPEINDEVEKLISSIEEKNRLEAERKANKLLSKNKRELNRLYKHAQIAAENNNFAQYEYAIKKSRDILKQPYNDELISILWKTTRSQIEDMIDAYTRKIQAS
>ID:AIT74702.1 |[Enterobacteria phage RB33]||_Enterobacteria_phage_RB33_.gbk|hypothetical protein|318|KM607001(166007):36674-36991:-1 ^^ Enterobacteria phage RB33, complete genome.|neighbours:ID:AIT74701.1(-1),ID:AIT74703.1(-1)|neighbour_genes:hypothetical protein,hypothetical protein|
MTDKPEINDEVEKLISSIEEKNRLEAERKANKLLSKNKRELNRLYKHAQIAAENNNFAQYEYAIKKSRDILKQPYNDELISILWKTTRSQIEDMIDAYTRKIQAS
>ID:YP_009098448.1 |[Escherichia phage RB3]||_Enterobacteria_phage_RB3_.gbk|hypothetical protein|318|NC_025419(168402):35621-35938:-1 ^GeneID:22113812^ Enterobacteria phage RB3, complete genome.|neighbours:ID:YP_009098447.1(-1),ID:YP_009098449.1(-1)|neighbour_genes:hypothetical protein,hypothetical protein|
MTDKPEINDEVEKLISSIEEKNRLEAERKANKLLSKNKRELNRLYKHAQIAAENNNFAQYEYAIKKSRDILKQPYNDELISILWKTTRSQIEDMIDAYTRKIQAS
> |[Tevenvirinae _Enterobacteria_phage_RB43]||_Enterobacteria_phage_RB43.gb|a-gt.4 conserved hyp..|348|NC_007023.1(180500):33540-33887:1 ^RAST2:fig|1198136.102.peg.59^ Tevenvirinae _Enterobacteria_phage_RB43|neighbours:(1),(1)|neighbour_genes:hypothetical protein,recombination endonu..|
MNKQHEVLDEVAHEKTATELREEELESLKGTRVEQEALRKAQKYMRKNRAEWKRLHNHAENALFDGNKAQYVYAIKKMRDMLKQPYNDELIETMWITSNQQLKDLFVMASEKYGK
>ID:NP_891612.1 |[Enterobacteria phage RB49]||_Enterobacteria_phage_RB49_.gbk|a-gt.4|288|NC_005066(164018):27025-27312:-1 ^GeneID:1725376^ Enterobacteria phage RB49, complete genome.|neighbours:ID:NP_891611.1(-1),ID:NP_891613.1(-1)|neighbour_genes:hypothetical protein,a-gt.5|
MTYDEQHDQIAVNEVDKVQAELEAKAAKKAEKILRKNSREIARLKRWAEQAIIDDNRDAYIYAIGKLRDIYKQPHTPELLSAMWISTRQTVLSML
>ID:ACP30984.1 |[Enterobacteria phage RB51]||_Enterobacteria_phage_RB51_.gbk|a-gt.4|318|FJ839693(168394):38486-38803:-1 ^^ Enterobacteria phage RB51, complete genome.|neighbours:ID:ACP30983.1(-1),ID:ACP30985.1(-1)|neighbour_genes:a-gt.3,a-gt.5|
MTDKPEINDEVEKLISSIEEKNRLEAERKANKLLSKNKRELNRLYKHAQIAAENNNFAQYEYAIKKSRDILKQPYNDELISILWKTTRSQIEDMIDAYTRKIQAS
>ID:AIT74977.1 |[Enterobacteria phage RB55]||_Enterobacteria_phage_RB55_.gbk|hypothetical protein|318|KM607002(168896):39044-39361:-1 ^^ Enterobacteria phage RB55, complete genome.|neighbours:ID:AIT74976.1(-1),ID:AIT74978.1(-1)|neighbour_genes:hypothetical protein,hypothetical protein|
MTDKPEINDEVEKLISSIEEKNRLEAERKANKLLSKNKRELNRLYKHAQIAAENNNFAQYEYAIKKSRDILKQPYNDELISILWKTTRSQIEDMIDAYTRKIQAS
>ID:AIT75249.1 |[Enterobacteria phage RB59]||_Enterobacteria_phage_RB59_.gbk|hypothetical protein|318|KM607003(168966):39044-39361:-1 ^^ Enterobacteria phage RB59, complete genome.|neighbours:ID:AIT75248.1(-1),ID:AIT75250.1(-1)|neighbour_genes:hypothetical protein,hypothetical protein|
MTDKPEINDEVEKLISSIEEKNRLEAERKANKLLSKNKRELNRLYKHAQIAAENNNFAQYEYAIKKSRDILKQPYNDELISILWKTTRSQIEDMIDAYTRKIQAS
>ID:AIT73071.1 |[Enterobacteria phage RB5]||_Enterobacteria_phage_RB5_.gbk|hypothetical protein|318|KM606995(168394):35620-35937:-1 ^^ Enterobacteria phage RB5, complete genome.|neighbours:ID:AIT73070.1(-1),ID:AIT73072.1(-1)|neighbour_genes:hypothetical protein,hypothetical protein|
MTDKPEINDEVEKLISSIEEKNRLEAERKANKLLSKNKRELNRLYKHAQIAAENNNFAQYEYAIKKSRDILKQPYNDELISILWKTTRSQIEDMIDAYTRKIQAS
>ID:AIT75526.1 |[Enterobacteria phage RB68]||_Enterobacteria_phage_RB68_.gbk|hypothetical protein|318|KM607004(168401):38486-38803:-1 ^^ Enterobacteria phage RB68, complete genome.|neighbours:ID:AIT75525.1(-1),ID:AIT75527.1(-1)|neighbour_genes:hypothetical protein,hypothetical protein|
MTDKPEINDEVEKLISSIEEKNRLEAERKANKLLSKNKRELNRLYKHAQIAAENNNFAQYEYAIKKSRDILKQPYNDELISILWKTTRSQIEDMIDAYTRKIQAS
>ID:NP_861759.1 |[Enterobacteria phage RB69]||_Enterobacteria_phage_RB69_.gbk|a-gt.4|324|NC_004928(167560):40455-40778:-1 ^GeneID:1494185^ Enterobacteria phage RB69, complete genome.|neighbours:ID:NP_861758.1(-1),ID:NP_861760.1(-1)|neighbour_genes:a-gt.3,a-gt.5|
MTTEIIENKEAEDAVAKMLQEIQKKNEAEARKKSEKILKKNRFELNRLYAHAQEAAIQNNFEAYEYAIKKSRDILRQPYNDKLIKIQWVTTRQAIEDIINGASSNKV
>ID:AIT73342.1 |[Enterobacteria phage RB6]||_Enterobacteria_phage_RB6_.gbk|hypothetical protein|318|KM606996(168394):35620-35937:-1 ^^ Enterobacteria phage RB6, complete genome.|neighbours:ID:AIT73341.1(-1),ID:AIT73343.1(-1)|neighbour_genes:hypothetical protein,hypothetical protein|
MTDKPEINDEVEKLISSIEEKNRLEAERKANKLLSKNKRELNRLYKHAQIAAENNNFAQYEYAIKKSRDILKQPYNDELISILWKTTRSQIEDMIDAYTRKIQAS
>ID:AIT73613.1 |[Enterobacteria phage RB7]||_Enterobacteria_phage_RB7_.gbk|hypothetical protein|318|KM606997(168395):35621-35938:-1 ^^ Enterobacteria phage RB7, complete genome.|neighbours:ID:AIT73612.1(-1),ID:AIT73614.1(-1)|neighbour_genes:hypothetical protein,hypothetical protein|
MTDKPEINDEVEKLISSIEEKNRLEAERKANKLLSKNKRELNRLYKHAQIAAENNNFAQYEYAIKKSRDILKQPYNDELISILWKTTRSQIEDMIDAYTRKIQAS
>ID:AIT73885.1 |[Enterobacteria phage RB9]||_Enterobacteria_phage_RB9.gbk|hypothetical protein|318|KM606998(168395):35621-35938:-1 ^^ Enterobacteria phage RB9, complete genome.|neighbours:ID:AIT73884.1(-1),ID:AIT73886.1(-1)|neighbour_genes:hypothetical protein,hypothetical protein|
MTDKPEINDEVEKLISSIEEKNRLEAERKANKLLSKNKRELNRLYKHAQIAAENNNFAQYEYAIKKSRDILKQPYNDELISILWKTTRSQIEDMIDAYTRKIQAS
>ID:ADJ39781.1 |[Enterobacteria phage T4T]||_Enterobacteria_phage_T4T_.gbk|a-gt.4|318|HM137666(168920):39066-39383:-1 ^^ Enterobacteria phage T4T, complete genome.|neighbours:ID:ADJ39780.1(-1),ID:ADJ39782.1(-1)|neighbour_genes:a-gt.3,a-gt.5|
MTDKPEINDEVEKLISSIEEKNRLEAERKANKLLSKNKRELNRLYKHAQIAAENNNFAQYEYAIKKSRDILKQPYNDELISILWKTTRSQIEDMIDAYTRKIQAS
>ID:NP_049677.1 |[Escherichia virus T4]||_Enterobacteria_phage_T4_.gbk|a-gt.4|318|NC_000866(168903):39079-39396:-1 ^GeneID:1258814^ Enterobacteria phage T4, complete genome.|neighbours:ID:NP_049676.1(-1),ID:NP_049678.1(-1)|neighbour_genes:a-gt.3,a-gt.5|
MTDKPEINDEVEKLISSIEEKNRLEAERKANKLLSKNKRELNRLYKHAQIAAENNNFAQYEYAIKKSRDILKQPYNDELISILWKTTRSQIEDMIDAYTRKIQAS
> |[Tevenvirinae _Enterobacteria_phage_T4_strain_wild]||_Enterobacteria_phage_T4_strain_wild.gb|Phage protein|318|KJ477684.1(168922):39066-39383:-1 ^RAST2:fig|1198136.58.peg.70^ Tevenvirinae _Enterobacteria_phage_T4_strain_wild|neighbours:(-1),(-1)|neighbour_genes:Phage protein,Phage protein (ACLAM..|
MTDKPEINDEVEKLISSIEEKNRLEAERKANKLLSKNKRELNRLYKHAQIAAENNNFAQYEYAIKKSRDILKQPYNDELISILWKTTRSQIEDMIDAYTRKIQAS
> |[Tevenvirinae _Enterobacteria_phage_T6]||_Enterobacteria_phage_T6.gb|Phage protein|318|MH550421.1(168706):36607-36924:-1 ^RAST2:fig|1198136.104.peg.64^ Tevenvirinae _Enterobacteria_phage_T6|neighbours:(-1),(-1)|neighbour_genes:Phage protein,Phage protein (ACLAM..|
MTDKPEINDEVEKLISSIEEKNRLEAERKANKLLSKNKRELNRLYKHAQIAAENNNFAQYEYAIKKSRDILKQPYNDELISILWKTTRSQIEDMIDAYTRKIQAS
>ID:YP_004063746.1 |[Escherichia phage vB_EcoM_VR7]||_Enterobacteria_phage_vB_EcoM-VR7_.gbk|a-gt.4|312|NC_014792(169285):35146-35457:-1 ^GeneID:10021290^ Enterobacteria phage vB_EcoM-VR7, complete genome.|neighbours:ID:YP_004063745.1(-1),ID:YP_004063747.1(-1)|neighbour_genes:a-gt.3,a-gt.5|
MQAPDISQLTDKQIEEAQERLEEANALEATIQAAKILKKNAREIERLNKHAQGAVLENNFEAYKYALVKLRGIYRQPVTEDLIKLMWETTRKQIWEIVNGISK
>ID:YP_006986616.1 |[Escherichia phage vB_EcoM_ACG-C40]||_Enterobacteria_phage_vB_EcoM_ACG-C40_.gbk|hypothetical protein|318|NC_019399(167396):38465-38782:-1 ^GeneID:13997890^ Enterobacteria phage vB_EcoM_ACG-C40, complete genome.|neighbours:ID:YP_006986615.1(-1),ID:YP_006986617.1(-1)|neighbour_genes:hypothetical protein,hypothetical protein|
MTDKPEINDEVEKLISSIEEKNRLEAERKANKLLSKNKRELNRLYKHAQIAAENNNFAQYEYAIKKSRDILKQPYNDELISILWKTTRSQIEDMIDAYTRKIQAS
>ID:AWD91610.1 |[Enterobacteria phage vB_EcoM_IME339]||_Enterobacteria_phage_vB_EcoM_IME339_.gbk|hypothetical protein|318|MH051915(164366):130405-130722:1 ^^ Enterobacteria phage vB_EcoM_IME339, complete genome.|neighbours:ID:AWD91609.1(1),ID:AWD91611.1(1)|neighbour_genes:hypothetical protein,hypothetical protein|
MTDKPEINDEVEKLISSIEEKNRLEAERKANKLLSKNKRELNRLYKHAQIAAENNNFAQYEYAIKKSRDILKQPYNDELISILWKTTRSQIEDMIDAYTRKIQAS
>ID:AWD91872.1 |[Enterobacteria phage vB_EcoM_IME340]||_Enterobacteria_phage_vB_EcoM_IME340_.gbk|hypothetical protein|318|MH051916(165549):131771-132088:1 ^^ Enterobacteria phage vB_EcoM_IME340, complete genome.|neighbours:ID:AWD91871.1(1),ID:AWD91873.1(1)|neighbour_genes:hypothetical protein,hypothetical protein|
MTDKPEINDEVEKLISSIEEKNRLEAERKANKLLSKNKRELNRLYKHAQIAAENNNFAQYEYAIKKSRDILKQPYNDELISILWKTTRSQIEDMIDAYTRKIQAS
>ID:YP_009207241.1 |[Escherichia phage vB_EcoM_VR20]||_Enterobacteria_phage_vB_EcoM_VR20.gbk|hypothetical protein|312|NC_028894(170336):34560-34871:-1 ^GeneID:26633740^ Enterobacteria phage vB_EcoM_VR20, complete genome.|neighbours:ID:YP_009207240.1(-1),ID:YP_009207242.1(-1)|neighbour_genes:hypothetical protein,hypothetical protein|
MQAPDISQLTDKQIEEAQERLEEANALEATSQAAKILKKNAREIARLNKHAQGAVLENNFEAYKYALVKLRGIYRQPVTEDLIKLMWDSTRKQIWEIVNGISK
>ID:YP_009209805.1 |[Escherichia phage vB_EcoM_VR25]||_Enterobacteria_phage_vB_EcoM_VR25_.gbk|hypothetical protein|312|NC_028925(170822):34189-34500:-1 ^GeneID:26636225^ Enterobacteria phage vB_EcoM_VR25, complete genome.|neighbours:ID:YP_009209804.1(-1),ID:YP_009209806.1(-1)|neighbour_genes:hypothetical protein,hypothetical protein|
MQAPDISQLTDKQIEEAQERLEEANALEATSQATKILKKNAREIERLNKHAQGAVLENNFEAYKYALVKLRGIYRQPVTEDLIKLMWETTRKQIWEIVNGISK
>ID:YP_009213898.1 |[Escherichia phage vB_EcoM_VR26]||_Enterobacteria_phage_vB_EcoM_VR26_.gbk|hypothetical protein|312|NC_028957(171541):35160-35471:-1 ^GeneID:26640354^ Enterobacteria phage vB_EcoM_VR26, complete genome.|neighbours:ID:YP_009213897.1(-1),ID:YP_009213899.1(-1)|neighbour_genes:hypothetical protein,hypothetical protein|
MQAPDISQLTDKQIEEAQERLEEANALEATSQAAKILKKNAREIERLNKHAQGAVLENNFEAYKYALVKLRGIYRQPVTEDLIKLMWETTRKQIWEIVNGISK
>ID:YP_009205755.1 |[Enterobacteria phage vB_EcoM_VR5]||_Enterobacteria_phage_vB_EcoM_VR5.gbk|hypothetical protein|312|NC_028881(170473):37376-37687:-1 ^GeneID:26632366^ Enterobacteria phage vB_EcoM_VR5, complete genome.|neighbours:ID:YP_009205754.1(-1),ID:YP_009205756.1(-1)|neighbour_genes:hypothetical protein,hypothetical protein|
MQSTDISQLTDKQIEEAQKRLEENNAKEADSQAAKILKKNAREITRLNKHAQGAVLENNFEAYKYAIIKLRGIYRQPTTDEIVRVMWETTRKQIWEIINGASK
> |[Tevenvirinae _Erwinia_phage_Cronus]||_Erwinia_phage_Cronus.gb|hypothetical protein|360|MH059636.2(175774):32210-32569:-1 ^RAST2:fig|1198136.105.peg.54^ Tevenvirinae _Erwinia_phage_Cronus|neighbours:(-1),(-1)|neighbour_genes:hypothetical protein,hypothetical protein|
MQQDFIDTLPQESKDEIKDVLTQHGMTDDEISSIEERNRQMALAQGSSFIRKHRREIERLNRLAQAAVLENNYDSYSYAIRKLRKLYRQPHTNELILAGWQTTRKQVWELINAQTSKVQ
>ID:YP_009592899.1 |[Escherichia coli O157 typing phage 3]||_Escherichia_coli_O157_typing_phage_3_.gbk|hypothetical protein|324|NC_041863(168733):110761-111084:1 ^GeneID:40068395^ Escherichia coli O157 typing phage 3, complete genome.|neighbours:ID:YP_009592898.1(1),ID:YP_009592900.1(1)|neighbour_genes:hypothetical protein,hypothetical protein|
MTTEIIENKEAEDAVAKMLQEIQKKNEAEARKKSEKILKKNRFELNRLYAHAQEAAIQNNFEAYEYAIKKSRDILRQPYNDKLIKIQWVTTRQAIEDIINGASSNKV
>ID:YP_009593076.1 |[Escherichia coli O157 typing phage 6]||_Escherichia_coli_O157_typing_phage_6_.gbk|hypothetical protein|324|NC_041864(160570):57649-57972:-1 ^GeneID:40068573^ Escherichia coli O157 typing phage 6, complete genome.|neighbours:ID:YP_009593075.1(-1),ID:YP_009593077.1(-1)|neighbour_genes:hypothetical protein,hypothetical protein|
MTTEIIENKEAEDAVAKMLQEIQKKNEAEARKKSEKILKKNRFELNRLYAHAQEAAIQNNFEAYEYAIKKSRDILRQPYNDKLIKIQWVTTRQAIEDIINGASSNKV
>ID:YP_009225197.1 |[Escherichia phage APCEc01]||_Escherichia_phage_APCEc01_.gbk|hypothetical protein|324|NC_029091(168771):145267-145590:1 ^GeneID:26796150^ Escherichia phage APCEc01, complete genome.|neighbours:ID:YP_009225196.1(1),ID:YP_009225198.1(1)|neighbour_genes:hypothetical protein,hypothetical protein|
MTTEIIENKEAEDAVAKMLQEIQKKNEAEARKKSEKILKKNRFELNRLYAHAQEAAIQNNFEAYEYAIKKSRDILRQPYNDKLIKIQWVTTRQAIEDIINGASSNKV
> |[Tevenvirinae _Escherichia_phage_AnYang]||_Escherichia_phage_AnYang.gb|hypothetical protein|312|MK234886.1(169215):4866-5177:-1 ^RAST2:fig|1198136.106.peg.9^ Tevenvirinae _Escherichia_phage_AnYang|neighbours:(-1),(-1)|neighbour_genes:hypothetical protein,[Enterobacteria phag..|
MQSHDISQLTDEQIEEAQQRLEEHNIKEANSQAAKILKKNAREIRRLNLHAQGAVLENNFEAYKYALIKLRGIYRQPVTDELVQLMWESTRKQIWEIVNGSSK
> |[Tevenvirinae Escherichia_phage_CF2]||_Escherichia_phage_CF2.gb|Phage protein|318|NC_041919.1(168188):120674-120991:1 ^RAST2:fig|1198136.52.peg.193^ Tevenvirinae Escherichia_phage_CF2|neighbours:(1),(1)|neighbour_genes:Phage protein (ACLAM..,Phage protein|
MTDKPEINDEVKKLISSIEEKNRLEAERKANKLLSKNKRELNRLYKHAQIAAENNNFAQYEYAIKKSRDILKQPYNDELISILWKTTRSQIEDMIDAYTRKIQAS
>ID:QBO61073.1 |[Escherichia phage D5505]||_Escherichia_phage_D5505_.gbk|hypothetical protein|318|MK327929(168049):36196-36513:-1 ^^ Escherichia phage D5505, complete genome.|neighbours:ID:QBO61072.1(-1),ID:QBO61074.1(-1)|neighbour_genes:hypothetical protein,hypothetical protein|
MTDKPEINDEVEKLISSIEEKNRLEAERKANKLLSKNKRELNRLYKHAQIAAENNNFAQYEYAIKKSRDILKQPYNDELISILWKTTRSQIEDMIDAYTRKIQAS
> |[Tevenvirinae Escherichia_phage_ECD7]||_Escherichia_phage_ECD7.gb|Phage protein|288|NC_041936.1(164706):28339-28626:-1 ^RAST2:fig|1198136.56.peg.47^ Tevenvirinae Escherichia_phage_ECD7|neighbours:(-1),(-1)|neighbour_genes:Phage recombination-..,Phage protein (ACLAM..|
MTCNEQHDQIAVNEVDKVQAELEAKAAKKAEKILRKNSREIARLKRWAEQAIIDDNRDAYIYAIGKLRDIYKQPHTPELLSAMWISTRQTVLSML
>ID:YP_009102537.1 |[Escherichia phage ECML-134]||_Escherichia_phage_ECML-134_.gbk|hypothetical protein|318|NC_025449(166783):36507-36824:-1 ^GeneID:22111720^ Escherichia phage ECML-134, complete genome.|neighbours:ID:YP_009102536.1(-1),ID:YP_009102538.1(-1)|neighbour_genes:hypothetical protein,hypothetical protein|
MTDKPEINDEVEKLISSIEEKNRLEAERKANKLLSKNKRELNRLYKHAQIAAENNNFAQYEYAIKKSRDILKQPYNDELISILWKTTRSQIEDMIDAYTRKIQAS
> |[Tevenvirinae Escherichia_phage_EcWhh-1]||_Escherichia_phage_EcWhh-1.gb|Phage protein|312|MH791409.1(170524):99131-99442:-1 ^RAST2:fig|1198136.71.peg.164^ Tevenvirinae Escherichia_phage_EcWhh-1|neighbours:(-1),(-1)|neighbour_genes:Phage protein,Phage protein|
MQSTDISQLTEEQIEEAQKRLEENNAKEAASQAAKILKKNAREIKRLNTHAQGAVLENNFEAYKYAIIKLRGIYRQPTTDEIVRVMWETTRKQIWEIINGASK
> |[Tevenvirinae Escherichia_phage_HP3]||_Escherichia_phage_HP3.gb|Phage protein (ACLAM..|324|NC_041920.1(170254):50200-50523:-1 ^RAST2:fig|1198136.53.peg.89^ Tevenvirinae Escherichia_phage_HP3|neighbours:(-1),(-1)|neighbour_genes:Phage protein,Phage protein (ACLAM..|
MTTEIIENKEAEDAVAKMLQEIQKKNEAEARKKSEKILKKNRFELNRLYAHAQEAAIQNNFEAYEYAIKKSRDILRQPYNDKLIKIQWVTTRQAIEDIINGASSNKV
> |[Tevenvirinae _Escherichia_phage_HY01]||_Escherichia_phage_HY01.gb|Phage protein|318|NC_027349.1(166977):36408-36725:-1 ^RAST2:fig|1198136.95.peg.67^ Tevenvirinae _Escherichia_phage_HY01|neighbours:(-1),(-1)|neighbour_genes:Phage protein,Phage protein (ACLAM..|
MTDKPEINDEVEKLISSIEEKNRLEAERKANKLLSKNKRELNRLYKHAQIAAENNNFAQYEYAIKKSRDILKQPYNDELISILWKTTRSQIEDMIDAYTRKIQAS
>ID:YP_009284126.1 |[Escherichia phage HY03]||_Escherichia_phage_HY03.gbk|hypothetical protein|318|NC_031047(170770):84638-84955:1 ^GeneID:29078994^ Escherichia phage HY03, complete genome.|neighbours:ID:YP_009284125.1(1),ID:YP_009284127.1(1)|neighbour_genes:hypothetical protein,hypothetical protein|
MTDKPEINDEVEKLISSIEEKNRLEAERKANKLLSKNKRELNRLYKHAQIAAENNNFAQYEYAIKKSRDILKQPYNDELISILWKTTRSQIEDMIDAYTRKIQAS
>ID:BBG28585.1 |[Escherichia phage KIT03]||_Escherichia_phage_KIT03_DNA_.gbk|hypothetical protein|318|AP018932(166848):37459-37776:-1 ^^ Escherichia phage KIT03 DNA, complete sequence.|neighbours:ID:BBG28584.1(-1),ID:BBG28586.1(-1)|neighbour_genes:hypothetical protein,hypothetical protein|
MTDKPEINDEVEKLISSIEEKNRLEAERKANKLLSKNKRELNRLYKHAQIAAENNNFAQYEYAIKKSRDILKQPYNDELISILWKTTRSQIEDMIDAYTRKIQAS
>ID:YP_008060577.1 |[Escherichia phage Lw1]||_Escherichia_phage_Lw1_.gbk|hypothetical protein|348|NC_021344(176227):32640-32987:1 ^GeneID:16205103^ Escherichia phage Lw1, complete genome.|neighbours:ID:YP_008060576.1(1),ID:YP_008060578.1(1)|neighbour_genes:hypothetical protein,recombination endonu..|
MTEQHEVIDEVVHDKTATELREEELESLKGTRVEQEALSKAQKYMRKNRAEWKRLHKHAENALFDGNKAQYVYAIKKMRDMLKQPYNDELIETMWITSNQQLKDLFVMASEKYGK
> |[Tevenvirinae _Escherichia_phage_MX01]||_Escherichia_phage_MX01.gb|hypothetical protein|312|NC_031934.1(168929):38663-38974:-1 ^RAST2:fig|1198136.96.peg.64^ Tevenvirinae _Escherichia_phage_MX01|neighbours:(-1),(-1)|neighbour_genes:hypothetical protein,[Enterobacteria phag..|
MQSHDISQLTDEQIEEAQQRLEEHNIKEANSQAAKILKKNAREIRRLNLHAQGAVLENNFEAYKYALIKLRGIYRQPVTDELVQLMWESTRKQIWEIVNGSSK
>ID:AYR03978.1 |[Escherichia phage OLB35]||_Escherichia_phage_OLB35_.gbk|hypothetical protein|324|MH992122(169140):40637-40960:-1 ^^ UNVERIFIED: Escherichia phage OLB35, complete genome.|neighbours:ID:AYR03977.1(-1),ID:AYR03979.1(-1)|neighbour_genes:hypothetical protein,hypothetical protein|
MTTEIIENKEAEDAVAKMLQEIQKKNEAEARKKSEKILKKNRFELNRLYAHAQEAAIQNNFEAYEYAIKKSRDILRQPYNEKLIKIQWVTTRQAIEDIINGTTSNKV
> |[Tevenvirinae _Escherichia_phage_PE37]||_Escherichia_phage_PE37.gb|Phage protein|318|KU925172.1(166423):126092-126409:1 ^RAST2:fig|1198136.98.peg.208^ Tevenvirinae _Escherichia_phage_PE37|neighbours:(1),(1)|neighbour_genes:Phage protein (ACLAM..,Phage protein|
MTDKPEINDEVEKLISSIEEKNRLEAERKANKLLSKNKRELNRLYKHAQIAAENNNFAQYEYAIKKSRDILKQPYNDELISILWKTTRSQIEDMIDAYTRKIQAS
>ID:BBC14400.1 |[Escherichia phage PP01]||_Escherichia_phage_PP01.gbk|a-gt.4|318|LC348379(167812):37602-37919:-1 ^^ Escherichia phage PP01 DNA, complete sequence.|neighbours:ID:BBC14399.1(-1),ID:BBC14401.1(-1)|neighbour_genes:a-gt.3,a-gt.5|
MTDKPEINDEVEKLISSIEEKNRLEAERKANKLLSKNKRELNRLYKHAQIAAENNNFAQYEYAIKKSRDILKQPYNDELISILWKTTRSQIEDMIDAYTRKIQAS
> |[Tevenvirinae _Escherichia_phage_SF]||_Escherichia_phage_SF.gb|Phage protein (ACLAM..|324|MH359124.1(168695):81667-81990:1 ^RAST2:fig|1198136.100.peg.142^ Tevenvirinae _Escherichia_phage_SF|neighbours:(1),(1)|neighbour_genes:Phage protein (ACLAM..,Phage protein|
MTTEIIENKEAEDAVAKMLQEIQKKNEAEARKKSEKILKKNRFELNRLYAHAQEAAIQNNFEAYEYAIKKSRDILRQPYNDKLIKIQWVTTRQAIEDIINGASSNKV
>ID:YP_009608339.1 |[Escherichia phage ST0]||_Escherichia_phage_ST0.gbk|hypothetical protein|324|NC_041990(170496):21235-21558:1 ^GeneID:40084361^ Escherichia phage ST0, complete genome.|neighbours:ID:YP_009608338.1(1),ID:YP_009608340.1(1)|neighbour_genes:hypothetical protein,hypothetical protein|
MTTEIIENKEAEDAVAKMLQEIQKKNEAEARKKSEKILKKNRFELNRLYAHAQEAAIQNNFEAYEYAIKKSRDILRQPYNDKLIKIQWVTTRQAIEDIINGASSNKV
>ID:BBC14679.1 |[Escherichia phage T2]||_Escherichia_phage_T2.gbk|a-gt.4|318|LC348380(163825):37020-37337:-1 ^^ Escherichia phage T2 DNA, complete sequence.|neighbours:ID:BBC14678.1(-1),ID:BBC14680.1(-1)|neighbour_genes:a-gt.3,a-gt.5|
MTDKPEINDEVEKLISSIEEKNRLEAERKANKLLSKNKRELNRLYKHAQIAAENNNFAQYEYAIKKSRDILKQPYKDELISILWKTTRSQIEDMIDAYTRKIQAS
>ID:YP_009281403.1 |[Escherichia phage UFV-AREG1]||_Escherichia_phage_UFV-AREG1_.gbk|hypothetical protein|318|NC_031030(170788):36400-36717:-1 ^GeneID:29063596^ Escherichia phage UFV-AREG1, complete genome.|neighbours:ID:YP_009281402.1(-1),ID:YP_009281404.1(-1)|neighbour_genes:hypothetical protein,hypothetical protein|
MTDKPEINDEVEKLISSIEEKNRLEAERKANKLLSKNKRELNRLYKHAQIAAENNNFAQYEYAIKKSRDILKQPYNDELISILWKTTRSQIEDMIDAYTRKIQAS
>ID:YP_009323263.1 |[Escherichia phage WG01]||_Escherichia_phage_WG01_.gbk|hypothetical protein|312|NC_031928(169936):37227-37538:-1 ^GeneID:30308389^ Escherichia phage WG01, complete genome.|neighbours:ID:YP_009323262.1(-1),ID:YP_009323264.1(-1)|neighbour_genes:hypothetical protein,hypothetical protein|
MQSHDISQLTDEQIEEAQQRLEEHNIKEANSQAAKILKKNAREIRRLNLHAQGAVLENNFEAYKYALIKLRGIYRQPVTDELVQLMWESTRKQIWEIVNGPSK
>ID:YP_009030671.1 |[Escherichia phage vB_EcoM_112]||_Escherichia_phage_e112_.gbk|hypothetical protein|318|NC_024125(168470):38246-38563:-1 ^GeneID:19485214^ Escherichia phage e11/2, complete genome.|neighbours:ID:YP_009030670.1(-1),ID:YP_009030672.1(-1)|neighbour_genes:hypothetical protein,hypothetical protein|
MTDKPEINNEVEKLISSIEEKNRLEAERKANKLLSKNKRELNRLYKHAQIAAENNNFAQYEYAIKKSRDILKQPYNDELISILWKTTRSQIEDMIDAYTRKIQAS
>ID:AYN56353.1 |[Escherichia phage p000v]||_Escherichia_phage_p000v_.gbk|hypothetical protein|324|MK047717(167803):110216-110539:1 ^^ Escherichia phage p000v, complete genome.|neighbours:ID:AYN56352.1(1),ID:AYN56354.1(1)|neighbour_genes:hypothetical protein,hypothetical protein|
MTTEIIENKEAEDAVAKMLQEIQKKNEAEARKKSEKILKKNRFELNRLYAHAQEAAIQNNFEAYEYAIKKSRDILRQPYNDKLIKIQWITTRQAIEDIINGASSNKV
> |[Tevenvirinae _Escherichia_phage_p000y]||_Escherichia_phage_p000y.gb|Phage protein (ACLAM..|324|MK047718.1(169872):52715-53038:1 ^RAST2:fig|1198136.97.peg.106^ Tevenvirinae _Escherichia_phage_p000y|neighbours:(1),(1)|neighbour_genes:Phage protein (ACLAM..,Phage protein|
MTTEIIENKEAEDAVAKMLQEIQKKNEAEARKKSEKILKKNRFELNRLYAHAQEAAIQNNFEAYEYAIKKSRDILRQPYNDKLIKIQWVTTRQAIEDIINGASSNKV
> |[Tevenvirinae _Escherichia_phage_slur02]||_Escherichia_phage_slur02.gb|Phage protein|318|NC_028927.1(167298):107998-108315:-1 ^RAST2:fig|1198136.99.peg.178^ Tevenvirinae _Escherichia_phage_slur02|neighbours:(-1),(-1)|neighbour_genes:Phage protein,Phage protein (ACLAM..|
MTDKPEINDEVEKLISSIEEKNRLEAERKANKLLSKNKRELNRLYKHAQIAAENNNFAQYEYAIKKSRDILKQPYNDELISILWKTTRSQIEDMIDAYTRKIQAS
>ID:YP_009625185.1 |[Escherichia phage slur03]||_Escherichia_phage_slur03_.gbk|hypothetical protein..|318|NC_042129(167467):132732-133049:1 ^GeneID:40102067,InterPro:IPR022558,UniProtKB/TrEMBL:A0A0M7Q9B1^ Escherichia phage slur03, complete genome.|neighbours:ID:YP_009625184.1(1),ID:YP_009625186.1(1)|neighbour_genes:putative phage prote..,hypothetical protein..|
MTDKPEINDEVEKLISSIEEKNRLEAERKANKLLSKNKRELNRLYKHAQIAAENNNFAQYEYAIKKSRDILKQPYNDELISILWKTTRSQIEDMIDAYTRKIQAS
>ID:YP_009625284.1 |[Escherichia phage slur04]||_Escherichia_phage_slur04_.gbk|hypothetical protein|318|NC_042130(167298):22511-22828:-1 ^GeneID:40102189,InterPro:IPR022558,UniProtKB/TrEMBL:A0A0M7Q9M2^ Escherichia phage slur04, complete genome.|neighbours:ID:YP_009625283.1(-1),ID:YP_009625285.1(-1)|neighbour_genes:hypothetical protein,hypothetical protein|
MTDKPEINDEVEKLISSIEEKNRLEAERKANKLLSKNKRELNRLYKHAQIAAENNNFAQYEYAIKKSRDILKQPYNDELISILWKTTRSQIEDMIDAYTRKIQAS
> |[Tevenvirinae _Escherichia_phage_slur07]||_Escherichia_phage_slur07.gb|Phage protein|318|NC_028780.1(167124):125594-125911:1 ^RAST2:fig|1198136.89.peg.201^ Tevenvirinae _Escherichia_phage_slur07|neighbours:(1),(1)|neighbour_genes:Phage protein (ACLAM..,Phage protein|
MTDKPEINDEVEKLISSIEEKNRLEAERKANKLLSKNKRELNRLYKHAQTAAENNNFAQYEYAIKKSRDILKQPYNDELISILWKTTRSQIEDMIDAYTRKIQAS
>ID:CUL02729.1 |[Escherichia phage slur08]||_Escherichia_phage_slur08_.gbk|hypothetical protein|318|LN881733(167467):129979-130296:1 ^InterPro:IPR022558,UniProtKB/TrEMBL:A0A0M7QG91^ Escherichia phage slur08, complete genome.|neighbours:ID:CUL02728.1(1),ID:CUL02730.1(1)|neighbour_genes:hypothetical protein,hypothetical protein|
MTDKPEINDEVEKLISSIEEKNRLEAERKANKLLSKNKRELNRLYKHAQIAAENNNFAQYEYAIKKSRDILKQPYNDELISILWKTTRSQIEDMIDAYTRKIQAS
>ID:CUL02838.1 |[Escherichia phage slur11]||_Escherichia_phage_slur11_.gbk|hypothetical protein|318|LN881734(167298):26057-26374:-1 ^InterPro:IPR022558,UniProtKB/TrEMBL:A0A0M7QC70^ Escherichia phage slur11, complete genome.|neighbours:ID:CUL02837.1(-1),ID:CUL02839.1(-1)|neighbour_genes:hypothetical protein,hypothetical protein|
MTDKPEINDEVEKLISSIEEKNRLEAERKANKLLSKNKRELNRLYKHAQIAAENNNFAQYEYAIKKSRDILKQPYNDELISILWKTTRSQIEDMIDAYTRKIQAS
>ID:CUL03624.1 |[Escherichia phage slur13]||_Escherichia_phage_slur13_.gbk|hypothetical protein|318|LN881737(167299):47879-48196:-1 ^InterPro:IPR022558,UniProtKB/TrEMBL:A0A0M7QE48^ Escherichia phage slur13, complete genome.|neighbours:ID:CUL03623.1(-1),ID:CUL03625.1(-1)|neighbour_genes:hypothetical protein,hypothetical protein|
MTDKPEINDEVEKLISSIEEKNRLEAERKANKLLSKNKRELNRLYKHAQIAAENNNFAQYEYAIKKSRDILKQPYNDELISILWKTTRSQIEDMIDAYTRKIQAS
>ID:YP_009180837.1 |[Escherichia phage slur14]||_Escherichia_phage_slur14_.gbk|hypothetical protein|318|NC_028448(167467):146631-146948:-1 ^GeneID:26228003,InterPro:IPR022558,UniProtKB/TrEMBL:A0A0M7QF43^ Escherichia phage slur14, complete genome.|neighbours:ID:YP_009180836.1(-1),ID:YP_009180838.1(-1)|neighbour_genes:hypothetical protein,hypothetical protein|
MTDKPEINDEVEKLISSIEEKNRLEAERKANKLLSKNKRELNRLYKHAQIAAENNNFAQYEYAIKKSRDILKQPYNDELISILWKTTRSQIEDMIDAYTRKIQAS
>ID:AVH85899.1 |[Escherichia phage vB_EcoM-G28]||_Escherichia_phage_vB_EcoM-G28.gbk|hypothetical protein|318|MG867727(170121):39910-40227:-1 ^^ Escherichia phage vB_EcoM-G28, complete genome.|neighbours:ID:AVH85898.1(-1),ID:AVH85900.1(-1)|neighbour_genes:hypothetical protein,hypothetical protein|
MTDKPEINDEVEKLISSIEEKNRLEAERKANKLLSKNKRELNRLYKHAQIAAENNNFAQYEYAIKKSRDILKQPYNDELISILWKTTRSQIEDMIDAYTRKIQAS
>ID:QDF15089.1 |[Escherichia phage vB_EcoM-Sa45lw]||_Escherichia_phage_vB_EcoM-Sa45lw_.gbk|hypothetical protein|318|MK977694(167353):36532-36849:-1 ^^ Escherichia phage vB_EcoM-Sa45lw, complete genome.|neighbours:ID:QDF15088.1(-1),ID:QDF15090.1(-1)|neighbour_genes:hypothetical protein,hypothetical protein|
MTDKPEINDEVEKLISSIEEKNRLEAERKANKLLSKNKRELNRLYKHAQIAAENNNFAQYEYAIKKSRDILKQPYNDELISILWKTTRSQIEDMIDAYTCKIQAS
>ID:YP_009290331.1 |[Escherichia phage vB_EcoM-UFV13]||_Escherichia_phage_vB_EcoM-UFV13_.gbk|hypothetical protein|318|NC_031103(165772):36747-37064:-1 ^GeneID:29081127^ Escherichia phage vB_EcoM-UFV13, complete genome.|neighbours:ID:YP_009290330.1(-1),ID:YP_009290332.1(-1)|neighbour_genes:hypothetical protein,hypothetical protein|
MTDKPEINDEVEKLISSIEEKNRLEAERKANKLLSKNKRELNRLYKHAQIAAENNNFAQYEYAIKKSRDILKQPYNDELISILWKTTRSQIEDMIDAYTRKIQAS
>ID:AUV60925.1 |[Escherichia phage vB_EcoM-fFiEco06]||_Escherichia_phage_vB_EcoM-fFiEco06_.gbk|hypothetical protein|318|MG781190(167076):37538-37855:-1 ^^ Escherichia phage vB_EcoM-fFiEco06, complete genome.|neighbours:ID:AUV60924.1(-1),ID:AUV60926.1(-1)|neighbour_genes:hypothetical protein,hypothetical protein|
MTDKPEINDEVEKLISSIEEKNRLEAERKANKLLSKNKRELNRLYKHAQIAAENNNFAQYEYAIKKSRDILKQPYNDELISILWKTTRSQIEDMIDAYTRKIQAS
>ID:AUV61198.1 |[Escherichia phage vB_EcoM-fHoEco02]||_Escherichia_phage_vB_EcoM-fHoEco02_.gbk|hypothetical protein|318|MG781191(167064):37538-37855:-1 ^^ Escherichia phage vB_EcoM-fHoEco02, complete genome.|neighbours:ID:AUV61197.1(-1),ID:AUV61199.1(-1)|neighbour_genes:hypothetical protein,hypothetical protein|
MTDKPEINDEVEKLISSIEEKNRLEAERKANKLLSKNKRELNRLYKHAQIAAENNNFAQYEYAIKKSRDILKQPYNDELISILWKTTRSQIEDMIDAYTRKIQAS
>ID:AYP69872.1 |[Escherichia phage vB_EcoM_DalCa]||_Escherichia_phage_vB_EcoM_DalCa_.gbk|hypothetical protein|318|MH992510(166040):36568-36885:-1 ^^ Escherichia phage vB_EcoM_DalCa, complete genome.|neighbours:ID:AYP69942.1(-1),ID:AYP69956.1(-1)|neighbour_genes:hypothetical protein,hypothetical protein|
MTDKPEINDEVEKLISSIEEKNRLEAERKANKLLSKNKRELNRLYKHAQIAAENNNFAQYEYAIKKSRDILKQPYNDELISILWKTTRSQIEDMIDAYTRKIQAS
>ID:QBO63581.1 |[Escherichia phage vB_EcoM_G10400]||_Escherichia_phage_vB_EcoM_G10400.gbk|hypothetical protein|318|MK327937(170182):37383-37700:-1 ^^ Escherichia phage vB_EcoM_G10400, complete genome.|neighbours:ID:QBO63580.1(-1),ID:QBO63582.1(-1)|neighbour_genes:hypothetical protein,hypothetical protein|
MTDKPEINDEVEKLISSIEEKNRLEAERKANKLLSKNKRELNRLYKHAQIAAENNNFAQYEYAIKKSRDILKQPYNDELISILWKTTRSQIEDMIDAYTRKIQAS
>ID:QBO62197.1 |[Escherichia phage vB_EcoM_G2248]||_Escherichia_phage_vB_EcoM_G2248.gbk|hypothetical protein|288|MK327932(170678):27206-27493:-1 ^^ Escherichia phage vB_EcoM_G2248, complete genome.|neighbours:ID:QBO62196.1(-1),ID:QBO62198.1(-1)|neighbour_genes:putative endonucleas..,hypothetical protein|
MTCNEQHDQIAVNEVDKVQAELEAKAAKKAEKILRKNSREIARLKRWAEQAIIDDNRDAYIYAIGKLRDIYKQPHTPELLSAMWISTRQTVLSML
> |[Tevenvirinae Escherichia_phage_vB_EcoM_G2285]||_Escherichia_phage_vB_EcoM_G2285.gb|Phage protein (ACLAM..|324|MK327933.1(166675):42396-42719:-1 ^RAST2:fig|1198136.60.peg.71^ Tevenvirinae Escherichia_phage_vB_EcoM_G2285|neighbours:(-1),(-1)|neighbour_genes:Phage protein,Phage protein (ACLAM..|
MTTEIIENKEAEDAVAKMLQEIQKKNEAEARKKSEKILKKNRFELNRLYAHAQEAAIQNNFEAYEYAIKKSRDILRQPYNDKLIKIQWVTTRQAIEDIINGASSNKV
> |[Tevenvirinae _Escherichia_phage_vB_EcoM_G2469]||_Escherichia_phage_vB_EcoM_G2469.gb|Phage protein (ACLAM..|324|MK327934.1(170452):41664-41987:-1 ^RAST2:fig|1198136.90.peg.67^ Tevenvirinae _Escherichia_phage_vB_EcoM_G2469|neighbours:(-1),(-1)|neighbour_genes:Phage protein,Phage protein (ACLAM..|
MTTEIIENKEAEDAVAKMLQEIQKKNEAEARKKSEKILKKNRFELNRLYAHAQEAAIQNNFEAYEYAIKKSRDILRQPYNDKLIKIQWVTTRQAIEDIINGASSNKV
> |[Tevenvirinae Escherichia_phage_vB_EcoM_G2494]||_Escherichia_phage_vB_EcoM_G2494.gb|Phage protein|288|MK327935.1(168327):28130-28417:-1 ^RAST2:fig|1198136.61.peg.44^ Tevenvirinae Escherichia_phage_vB_EcoM_G2494|neighbours:(-1),(-1)|neighbour_genes:Phage recombination-..,Phage protein|
MTYDEQHDQIAVSEVDKVQAELEAKAAKKAEKILRKNSREIARLKRWAEQAIIDDNRDAYIYAIGKLRDIYKQPHTPELLSAMWVSTRQTVLSML
>ID:QBO65477.1 |[Escherichia phage vB_EcoM_G2540-3]||_Escherichia_phage_vB_EcoM_G2540-3_.gbk|hypothetical protein|318|MK327944(168654):39140-39457:-1 ^^ Escherichia phage vB_EcoM_G2540-3, complete genome.|neighbours:ID:QBO65476.1(-1),ID:QBO65478.1(-1)|neighbour_genes:hypothetical protein,hypothetical protein|
MTDKPEINDEVEKLISSIEEKNRLEAERKANKLLSKNKRELNRLYKHAQIAAENNNFAQYEYAIKKSRDILKQPYNDELISILWKTTRSQIEDMIDAYTRKIQAS
> |[Tevenvirinae _Escherichia_phage_vB_EcoM_G2540]||_Escherichia_phage_vB_EcoM_G2540.gb|Phage protein|318|MK327936.1(168886):39371-39688:-1 ^RAST2:fig|1198136.92.peg.73^ Tevenvirinae _Escherichia_phage_vB_EcoM_G2540|neighbours:(-1),(-1)|neighbour_genes:Phage protein,Phage protein (ACLAM..|
MTDKPEINDEVEKLISSIEEKNRLEAERKANKLLSKNKRELNRLYKYAQIAAENNNFAQYEYAIKKSRDILKQPYNDELISILWKTTRSQIEDMIDAYTRKIQAS
>ID:QBO64384.1 |[Escherichia phage vB_EcoM_G29]||_Escherichia_phage_vB_EcoM_G29_.gbk|hypothetical protein|318|MK327940(168241):37144-37461:-1 ^^ Escherichia phage vB_EcoM_G29, complete genome.|neighbours:ID:QBO64383.1(-1),ID:QBO64385.1(-1)|neighbour_genes:hypothetical protein,hypothetical protein|
MTDKPEINDEVEKLISSIEEKNRLEAERKANKLLSKNKRELNRLYKHAQIAAENNNFAQYEYAIKKSRDILKQPYNDELISILWKTTRSQIEDMIDAYTRKIQAS
> |[Tevenvirinae _Escherichia_phage_vB_EcoM_G37-3]||_Escherichia_phage_vB_EcoM_G37-3.gb|Phage protein|288|MK327941.1(167832):28093-28380:-1 ^RAST2:fig|1198136.91.peg.44^ Tevenvirinae _Escherichia_phage_vB_EcoM_G37-3|neighbours:(-1),(-1)|neighbour_genes:Phage recombination-..,Phage protein|
MTYDEQHDKIAVNEVDKVQAELEAKAAKKAEKILRKNSREIARLKRWAEQAIIDDNRDAYIYAIGKLRDIYKQPHTPELLSAMWVSTRQTVLSML
> |[Tevenvirinae _Escherichia_phage_vB_EcoM_GG4498]||_Escherichia_phage_vB_EcoM_G4498.gb|Phage protein|318|MK327939.1(167826):37931-38248:-1 ^RAST2:fig|1198136.93.peg.67^ Tevenvirinae _Escherichia_phage_vB_EcoM_GG4498|neighbours:(-1),(-1)|neighbour_genes:Phage protein,Phage protein (ACLAM..|
MIDKPEINDEVEKLISSIEEKNRLEAERKANKLLSKNKRELNRLYKHAQIAAENNNFAQYEYAIKKSRDILKQPYNDELISILWKTTRSQIEDMIDAYTRKIQAS
>ID:QBO65754.1 |[Escherichia phage vB_EcoM_G4500]||_Escherichia_phage_vB_EcoM_G4500_.gbk|hypothetical protein|318|MK327945(168363):37144-37461:-1 ^^ Escherichia phage vB_EcoM_G4500, complete genome.|neighbours:ID:QBO65753.1(-1),ID:QBO65755.1(-1)|neighbour_genes:hypothetical protein,hypothetical protein|
MTDKPEINDEVEKLISSIEEKNRLEAERKANKLLSKNKRELNRLYKHAQIAAENNNFAQYEYAIKKSRDILKQPYNDELISILWKTTRSQIEDMIDAYTRKIQAS
>ID:QBO66032.1 |[Escherichia phage vB_EcoM_G4507]||_Escherichia_phage_vB_EcoM_G4507_.gbk|hypothetical protein|318|MK327946(168828):37193-37510:-1 ^^ Escherichia phage vB_EcoM_G4507, complete genome.|neighbours:ID:QBO66031.1(-1),ID:QBO66033.1(-1)|neighbour_genes:hypothetical protein,hypothetical protein|
MTDKPEINDEVEKLISSIEEKNRLEAERKANKLLSKNKRELNRLYKHAQIAAENNNFAQYEYAIKKSRDILKQPYNDELISILWKTTRSQIEDMIDAYTRKIQAS
>ID:QBO64937.1 |[Escherichia phage vB_EcoM_G50]||_Escherichia_phage_vB_EcoM_G50_.gbk|hypothetical protein|318|MK327942(167728):37114-37431:-1 ^^ Escherichia phage vB_EcoM_G50, complete genome.|neighbours:ID:QBO64936.1(-1),ID:QBO64938.1(-1)|neighbour_genes:hypothetical protein,hypothetical protein|
MTDKPEINDEVEKLISSIEEKNRLEAERKANKLLSKNKRELNRLYKHAQIAAENNNFAQYEYAIKKSRDILKQPYNDELISILWKTTRSQIEDMIDAYTRKIQAS
> |[Tevenvirinae _Escherichia_phage_vB_EcoM_G5211]||_Escherichia_phage_vB_EcoM_G5211.gb|Phage protein|288|MK327947.1(164278):28866-29153:-1 ^RAST2:fig|1198136.94.peg.46^ Tevenvirinae _Escherichia_phage_vB_EcoM_G5211|neighbours:(-1),(-1)|neighbour_genes:Phage recombination-..,Phage protein|
MTYDEQHDQIAVNEVDKVQAELEAKAAKKAEKILRKNSREIARLKRWAEQAIIDDNRDAYIYAIGKLRDIYKQPHTPELLSAMWISTRQTVLSML
>ID:QBO65204.1 |[Escherichia phage vB_EcoM_G53]||_Escherichia_phage_vB_EcoM_G53_.gbk|hypothetical protein|324|MK327943(167834):40325-40648:-1 ^^ Escherichia phage vB_EcoM_G53, complete genome.|neighbours:ID:QBO65203.1(-1),ID:QBO65205.1(-1)|neighbour_genes:hypothetical protein,hypothetical protein|
MTTEIIENKEAEDAVAKMLQEIQKKNEAEARKKSEKILKKNRFELNRLYAHAQEAAIQNNFEAYEYAIKKSRDILRQPYNDKLIKIQWVTTRQAIEDIINGASSNKV
>ID:QBQ79948.1 |[Escherichia phage vB_EcoM_G8]||_Escherichia_phage_vB_EcoM_G8_.gbk|hypothetical protein|318|MK373787(169650):37457-37774:-1 ^^ Escherichia phage vB_EcoM_G8, complete genome.|neighbours:ID:QBQ79947.1(-1),ID:QBQ79949.1(-1)|neighbour_genes:hypothetical protein,hypothetical protein|
MTDKPEINDEVEKLISSIEEKNRLEAERKANKLLSKNKRELNRLYKHAQIAAENNNFAQYEYAIKKSRDILKQPYNDELISILWKTTRSQIEDMIDAYTRKIQAS
>ID:QBQ77848.1 |[Escherichia phage vB_EcoM_G9062]||_Escherichia_phage_vB_EcoM_G9062_.gbk|hypothetical protein|318|MK373779(168670):38234-38551:-1 ^^ Escherichia phage vB_EcoM_G9062, complete genome.|neighbours:ID:QBQ77847.1(-1),ID:QBQ77849.1(-1)|neighbour_genes:hypothetical protein,hypothetical protein|
MTDKLEINDEVEKLISSIEEKNRLEAERKANKLLSKNKRELNRLYKHAQIAAENNNFAQYEYAIKKSRDILKQPYNDELISILWKTTRSQIEDMIDAYTRKIQAS
>ID:AXC34139.1 |[Escherichia phage vB_EcoM_JB75]||_Escherichia_phage_vB_EcoM_JB75_.gbk|hypothetical protein|318|MH355584(167208):129859-130176:1 ^^ Escherichia phage vB_EcoM_JB75, complete genome.|neighbours:ID:AXC34219.1(1),ID:AXC34205.1(1)|neighbour_genes:hypothetical protein,hypothetical protein|
MTDKPEINDEVEKLISSIEEKNRLEAERKANKLLSKNKRELNRLYKHAQIAAENNNFAQYEYAIKKSRDILKQPYNDELISILWKTTRSQIEDMIDAYTRKIQAS
>ID:YP_009037440.1 |[Escherichia phage vB_EcoM_JS09]||_Escherichia_phage_vB_EcoM_JS09_.gbk|hypothetical protein|324|NC_024124(169148):130699-131022:1 ^GeneID:19524842^ Escherichia phage vB_EcoM_JS09, complete genome.|neighbours:ID:YP_009037439.1(1),ID:YP_009037441.1(1)|neighbour_genes:hypothetical protein,hypothetical protein|
MTTEIIENKEAEDAVAKMLQEIQKKNEAEARKKSEKILKKNRFELNRLYAHAQEAAIQNNFEAYEYAIKKSRDILRQPYNDKLIKIQWVTTRQAIEDIINGASSNKV
>ID:QBQ78349.1 |[Escherichia phage vB_EcoM_KAW1E185]||_Escherichia_phage_vB_EcoM_KAW1E185_.gbk|hypothetical protein|318|MK373781(164987):36719-37036:-1 ^^ Escherichia phage vB_EcoM_KAW1E185, complete genome.|neighbours:ID:QBQ78348.1(-1),ID:QBQ78350.1(-1)|neighbour_genes:hypothetical protein,hypothetical protein|
MTDKPEINDEVEKLISSIEEKNRLEAERKANKLLSKNKRELNRLYKHAQIAAENNNFAQYEYAIKKSRDILKQPYNDELISILWKTTRSQIEDMIDAYTRKIQAS
> |[Tevenvirinae Escherichia_phage_vB_EcoM_KAW3E185]||_Escherichia_phage_vB_EcoM_KAW3E185.gb|Phage protein (ACLAM..|324|MK373782.1(170187):40668-40991:-1 ^RAST2:fig|1198136.54.peg.67^ Tevenvirinae Escherichia_phage_vB_EcoM_KAW3E185|neighbours:(-1),(-1)|neighbour_genes:Phage protein,Phage protein (ACLAM..|
MTTEIIENKETEDAVAKMLQEIQKKNEAEARKKSEKILKKNRFELNRLYAHAQEAAIQNNFEAYEYAIKKSRDILRQPYNDKLIKIQWVTTRQAIEDIINGASSNKV
>ID:QBQ79114.1 |[Escherichia phage vB_EcoM_MM02]||_Escherichia_phage_vB_EcoM_MM02_.gbk|hypothetical protein|324|MK373784(169201):40275-40598:-1 ^^ Escherichia phage vB_EcoM_MM02, complete genome.|neighbours:ID:QBQ79113.1(-1),ID:QBQ79115.1(-1)|neighbour_genes:hypothetical protein,hypothetical protein|
MTTEIIENKEAEDAVAKMLQEIQKKNEAEARKKSEKILKKNRFELNRLYAHAQEAAIQNNFEAYEYAIKKSRDILRQPYNDKLIKIQWVTTRQAIEDIINGASSNKV
>ID:QBQ79391.1 |[Escherichia phage vB_EcoM_OE5505]||_Escherichia_phage_vB_EcoM_OE5505_.gbk|hypothetical protein|318|MK373785(168756):37905-38222:-1 ^^ Escherichia phage vB_EcoM_OE5505, complete genome.|neighbours:ID:QBQ79390.1(-1),ID:QBQ79392.1(-1)|neighbour_genes:hypothetical protein,hypothetical protein|
MTDKPEINDEVEKLISSIEEKNRLEAERKANKLLSKNKRELNRLYKHAQIAAENNNFAQYEYAIKKSRDILKQPYNDELISILWKTTRSQIEDMIDAYTRKIQAS
> |[Tevenvirinae _Escherichia_phage_vB_EcoM_PhAPEC2]||_Escherichia_phage_vB_EcoM_PhAPEC2.gb|Phage protein (ACLAM..|324|NC_024794.1(167318):40048-40371:-1 ^RAST2:fig|1198136.124.peg.64^ Tevenvirinae _Escherichia_phage_vB_EcoM_PhAPEC2|neighbours:(-1),(-1)|neighbour_genes:Phage protein,Phage protein (ACLAM..|
MTTEIIENKEAEDAVAKMLQEIQKKNEAEARKKSEKILKKNRFELNRLYAHAQEAAIQNNFEAYEYAIKKSRDILRQPYNDKLIKIQWVTTRQAIEDIINGASSNKV
>ID:QBQ79672.1 |[Escherichia phage vB_EcoM_R5505]||_Escherichia_phage_vB_EcoM_R5505_.gbk|hypothetical protein|318|MK373786(167317):36708-37025:-1 ^^ Escherichia phage vB_EcoM_R5505, complete genome.|neighbours:ID:QBQ79671.1(-1),ID:QBQ79673.1(-1)|neighbour_genes:hypothetical protein,hypothetical protein|
MTDKPEINDEVEKLISSIEEKNRLEAERKANKLLSKNKRELNRLYKHAQIAAENNNFAQYEYAIKKSRDILKQPYNDELISILWKTTRSQIEDMIDAYTRKIQAS
>ID:QBQ77089.1 |[Escherichia phage vB_EcoM_WFK]||_Escherichia_phage_vB_EcoM_WFK_.gbk|hypothetical protein|324|MK373775(164590):40279-40602:-1 ^^ Escherichia phage vB_EcoM_WFK, complete genome.|neighbours:ID:QBQ77088.1(-1),ID:QBQ77090.1(-1)|neighbour_genes:hypothetical protein,hypothetical protein|
MTTEIIENKEAEDAVAKMLQEIQKKNEAEARKKSEKILKKNRFELNRLYAHAQEAAIQNNFEAYEYAIKKSRDILRQPYNDKLIKIQWVTTRQAIEDIINGASSNKV
>ID:QBQ76828.1 |[Escherichia phage vB_EcoM_WFL6982]||_Escherichia_phage_vB_EcoM_WFL6982_.gbk|hypothetical protein|324|MK373774(164279):40279-40602:-1 ^^ Escherichia phage vB_EcoM_WFL6982, complete genome.|neighbours:ID:QBQ76827.1(-1),ID:QBQ76829.1(-1)|neighbour_genes:hypothetical protein,hypothetical protein|
MTTEIIENKEAEDAVAKMLQEIQKKNEAEARKKSEKILKKNRFELNRLYAHAQEAAIQNNFEAYEYAIKKSRDILRQPYNDKLIKIQWVTTRQAIEDIINGASSNKV
>ID:QBQ77570.1 |[Escherichia phage vB_EcoM_WFbE185]||_Escherichia_phage_vB_EcoM_WFbE185.gbk|hypothetical protein|324|MK373778(170429):40319-40642:-1 ^^ Escherichia phage vB_EcoM_WFbE185, complete genome.|neighbours:ID:QBQ77569.1(-1),ID:QBQ77571.1(-1)|neighbour_genes:hypothetical protein,hypothetical protein|
MTTEIIENKEAEDAVAKMLQEIQKKNEAEARKKSEKILKKNRFELNRLYAHAQEAAIQNNFEAYEYAIKKSRDILRQPYNDKLIKIQWVTTRQAIEDIINGASSNKV
>ID:YP_007004805.1 |[Escherichia phage wV7]||_Escherichia_phage_wV7_.gbk|hypothetical protein|318|NC_019505(166452):36541-36858:-1 ^GeneID:14010599^ Escherichia phage wV7, complete genome.|neighbours:ID:YP_007004804.1(-1),ID:YP_007004806.1(-1)|neighbour_genes:hypothetical protein,hypothetical protein|
MTDKPEINDEVEKLISSIEEKNRLEAERKANKLLSKNKRELNRLYKHAQIAAENNNFAQYEYAIKKSRDILKQPYNDELISILWKTTRSQIEDMIDAYTRKIQAS
> |[Tevenvirinae Escherichia_virus_KFS-EC]||_Escherichia_virus_KFS-EC.gb|Phage protein|288|MH560358.1(164715):136205-136492:-1 ^RAST2:fig|1198136.83.peg.222^ Tevenvirinae Escherichia_virus_KFS-EC|neighbours:(-1),(-1)|neighbour_genes:Phage recombination-..,Phage protein|
MTYDEQHDQIAVNEVDKVQAELEAKAAKKAEKILRKNSREIARLKRWAEQAIIDDNRDAYIYAIGKLRDIYKQPHTPELLSAMWISTRQTVLSML
>ID:QDK04192.1 |[Escherichia virus VEc20]||_Escherichia_virus_VEc20_.gbk|vec20_062|318|MN022785(167532):36293-36610:-1 ^^ Escherichia virus VEc20, complete genome.|neighbours:ID:QDK04191.1(-1),ID:QDK04193.1(-1)|neighbour_genes:vec20_061,vec20_063|
MTDKPEINDEVEKLISSIEEKNRLEAERKANKLLSKNKRELNRLYKHAQIAAENNNFAQYEYAIKKSRDILKQPYNDELISILWKTTRSQIEDMIDAYTRKIQAS
>ID:VCU44630.1 |[Escherichia virus vB_Eco_mar005P1]|vB_Eco_mar005P1|_Escherichia_virus_vB_Eco_mar005P1_.gbk|a-gt.4|324|LR027390(167773):140479-140802:-1 ^^ Escherichia virus vB_Eco_mar005P1 genome assembly, chromosome: 1.|neighbours:ID:VCU44629.1(-1),ID:VCU44631.1(-1)|neighbour_genes:hypothetical protein,hypothetical protein|
MTTEIIENKEAEDAVAKMLQEIQKKNEAEARKKSEKILKKNRFELNRLYAHAQEAAIQNNFEAYEYAIKKSRDILRQPYNDKLIKIQWVTTRQAIEDIINGASSNKV
>ID:VCU44273.1 |[Escherichia virus vB_Eco_mar005P1]|vB_Eco_mar006P2|_Escherichia_virus_vB_Eco_mar005P1_strain_vB_Eco_mar006P2_.gbk|a-gt.4|324|LR027387(167773):73728-74051:-1 ^^ Escherichia virus vB_Eco_mar005P1 strain vB_Eco_mar006P2 genome assembly, chromosome: 1.|neighbours:ID:VCU44272.1(-1),ID:VCU44274.1(-1)|neighbour_genes:hypothetical protein,hypothetical protein|
MTTEIIENKEAEDAVAKMLQEIQKKNEAEARKKSEKILKKNRFELNRLYAHAQEAAIQNNFEAYEYAIKKSRDILRQPYNDKLIKIQWVTTRQAIEDIINGASSNKV
>ID:VCU43402.1 |[Escherichia virus vB_Eco_mar005P1]|vB_Eco_mar007P3|_Escherichia_virus_vB_Eco_mar005P1_strain_vB_Eco_mar007P3_.gbk|a-gt.4|324|LR027383(167651):163365-163688:-1 ^^ Escherichia virus vB_Eco_mar005P1 strain vB_Eco_mar007P3 genome assembly, chromosome: 1.|neighbours:ID:VCU43401.1(-1),ID:VCU43403.1(-1)|neighbour_genes:hypothetical protein,hypothetical protein|
MTTEIIENKEAEDAVAKMLQEIQKKNEAEARKKSEKILKKNRFELNRLYAHAQEAAIQNNFEAYEYAIKKSRDILRQPYNDKLIKIQWVTTRQAIEDIINGASSNKV
>ID:VCU44117.1 |[Escherichia virus vB_Eco_mar005P1]|vB_Eco_mar008P4|_Escherichia_virus_vB_Eco_mar005P1_strain_vB_Eco_mar008P4_.gbk|a-gt.4|324|LR027386(167773):146146-146469:-1 ^^ Escherichia virus vB_Eco_mar005P1 strain vB_Eco_mar008P4 genome assembly, chromosome: 1.|neighbours:ID:VCU44116.1(-1),ID:VCU44118.1(-1)|neighbour_genes:hypothetical protein,hypothetical protein|
MTTEIIENKEAEDAVAKMLQEIQKKNEAEARKKSEKILKKNRFELNRLYAHAQEAAIQNNFEAYEYAIKKSRDILRQPYNDKLIKIQWVTTRQAIEDIINGASSNKV
>ID:VCU44938.1 |[Escherichia virus vB_Eco_mar005P1]|vB_Eco_mar009P5|_Escherichia_virus_vB_Eco_mar005P1_strain_vB_Eco_mar009P5_.gbk|a-gt.4|324|LR027391(167658):150884-151207:1 ^^ Escherichia virus vB_Eco_mar005P1 strain vB_Eco_mar009P5 genome assembly, chromosome: 1.|neighbours:ID:VCU44937.1(1),ID:VCU44939.1(1)|neighbour_genes:hypothetical protein,hypothetical protein|
MTTEIIENKEAEDAVAKMLQEIQKKNEAEARKKSEKILKKNRFELNRLYAHAQEAAIQNNFEAYEYAIKKSRDILRQPYNDKLIKIQWVTTRQAIEDIINGASSNKV
>ID:AUV57396.1 |[Klebsiella phage KP1]||_Klebsiella_phage_KP1_.gbk|hypothetical protein|303|MG751100(167989):22545-22847:-1 ^^ Klebsiella phage KP1, complete genome.|neighbours:ID:AUV57395.1(-1),ID:AUV57397.1(-1)|neighbour_genes:hypothetical protein,hypothetical protein|
MNNITQEERDELQQKLMEAAEEQAIARANKIVRKNRRELERLKAHAGDAVLDNNFPAYKYAIEKLRTILKQPFNDEIILTCWNTSRKSVWDILNAGTSKI
>ID:APD20435.1 |[Klebsiella phage KPV15]|KPV15|_Klebsiella_phage_KPV15_.gbk|hypothetical protein|303|KY000080(167034):43321-43623:-1 ^^ Klebsiella phage KPV15, complete genome.|neighbours:ID:APD20434.1(-1),ID:APD20436.1(-1)|neighbour_genes:hypothetical protein,hypothetical protein|
MNNITQEERDELQQKLMEAAEEQAIARANKVVRKNRRELERLRAHAGDAVLDNNFPAYKYAIEKLRTILKQPFNDEIILTCWNTSRKTVWDILNAGTSKI
> |[Tevenvirinae Klebsiella_phage_Marfa]||_Klebsiella_phage_Marfa.gb|hypothetical protein|345|MN044033.1(168532):35649-35993:-1 ^RAST2:fig|1198136.82.peg.57^ Tevenvirinae Klebsiella_phage_Marfa|neighbours:(-1),(-1)|neighbour_genes:hypothetical protein,hypothetical protein|
MTEIEIDSITEALEKRGVEKDEIEEAILAQQAIAERQAQVKAKKIYRKNRRELERLYKHAQAAVLDNNFPAYKYAIEKSRDILRQPYTDEIILTGWQTSRKIIWDIINDQAGKI
>ID:YP_009194297.1 |[Klebsiella phage Matisse]||_Klebsiella_phage_Matisse_.gbk|hypothetical protein|327|NC_028750(176081):32821-33147:1 ^GeneID:26613235^ Klebsiella phage Matisse, complete genome.|neighbours:ID:YP_009194296.1(1),ID:YP_009194298.1(1)|neighbour_genes:hypothetical protein,recombination endonu..|
MIDEEKEVLTSVEEVDPEEEIQQKIQARVEADALKRAQKFIKKNRTEIKRLRRHAEEALFRGNKVQYVYAVKKLRDMLKQPYTEDFIDTMWNTSLASIRNIVASQQKH
>ID:AWY06948.1 |[Klebsiella phage Mineola]||_Klebsiella_phage_Mineola_.gbk|hypothetical protein|303|MH333064(166130):32793-33095:-1 ^^ Klebsiella phage Mineola, complete genome.|neighbours:ID:AWY06947.1(-1),ID:AWY06949.1(-1)|neighbour_genes:hypothetical protein,hypothetical protein|
MNNITQEERDELQQKLMEAAEEQAIARANKVVRKNRRELERLKAHAGDAVLDNNFPAYKYAIEKLRTILKQPFNDEIILTCWNTSRKSVWDILNAGTSKI
>ID:YP_009607249.1 |[Klebsiella phage Miro]||_Klebsiella_phage_Miro_.gbk|hypothetical protein|327|NC_041981(176055):32808-33134:1 ^GeneID:40083257^ Klebsiella phage Miro, complete genome.|neighbours:ID:YP_009607248.1(1),ID:YP_009607250.1(1)|neighbour_genes:hypothetical protein,recombination endonu..|
MIDEEKEVLTSVEEVDPEEEIQQKIQERVEADALKRAQKFIKKNRTEIKRLRRHAEEALFRGNKVQYVYAVKKLRDMLKQPYTEDFIDTMWNTSLASIRNIVASQQKH
> |[Tevenvirinae _Klebsiella_phage_PKO111]||_Klebsiella_phage_PKO111.gb|hypothetical protein|303|NC_031095.1(168758):72444-72746:1 ^RAST2:fig|1198136.84.peg.151^ Tevenvirinae _Klebsiella_phage_PKO111|neighbours:(1),(1)|neighbour_genes:hypothetical protein,hypothetical protein|
MNNITQEERDELQQKLMEAAEEQAIARANKIVRKNRRELERLKAHAGDAVLDNNFPAYKYAIEKLRTILKQPFNDEIILTCWNTSRKSVWDILNAGTSKI
>ID:YP_009288733.1 |[Klebsiella phage vB_KpnM_KpV477]||_Klebsiella_phage_vB_KpnM_KpV477_.gbk|hypothetical protein|303|NC_031087(168272):35173-35475:-1 ^GeneID:29067019^ Klebsiella phage vB_KpnM_KpV477, complete genome.|neighbours:ID:YP_009288732.1(-1),ID:YP_009288734.1(-1)|neighbour_genes:hypothetical protein,hypothetical protein|
MNNITQEERDELQQKLMEAAEEQAIARANKIVRKNRREIERLKAHAGDAVLDNNFPAYKYAIEKLRTILKQPFTDEIILTCWNTSRKSVWDILNAGTSKI
>ID:AUO78704.1 |[Klebsiella phage vB_Kpn_F48]||_Klebsiella_phage_vB_Kpn_F48.gbk|hypothetical protein|345|MG746602(170764):30043-30387:1 ^^ Klebsiella phage vB_Kpn_F48, complete genome.|neighbours:ID:AUO78703.1(1),ID:AUO78705.1(1)|neighbour_genes:hypothetical protein,hypothetical protein|
MTEIEIDSITEALEKRGAEKDEIEEAILAQQAIVERQAQVKANKIFRKTRRERERLYKHAQAAVLDNNFPAYKYAIEKSRDILRQPYTDEIILTGWQTSRKIIWDIINDQAGKI
> |[Tevenvirinae Morganella_phage_vB_MmoM_MP1]||_Morganella_phage_vB_MmoM_MP1.gb|hypothetical protein|339|NC_031020.1(163201):31728-32066:-1 ^RAST2:fig|1198136.47.peg.49^ Tevenvirinae Morganella_phage_vB_MmoM_MP1|neighbours:(-1),(-1)|neighbour_genes:hypothetical protein,hypothetical protein|
MNTPTPTEIDLATLSDEEIKARFDEGIRVQAQQETDKILKKNRHELRRLKKQYEEALLTGNKDMFKYTLSKLRTIYKQQVSEDILDLCWRTSRETIQGIIDDHQGTVQETEN
>ID:YP_009211487.1 |[Pectobacterium bacteriophage PM2]||_Pectobacterium_bacteriophage_PM2.gbk|hypothetical protein|375|NC_028940(170286):38440-38814:-1 ^GeneID:26637959^ Pectobacterium bacteriophage PM2, complete genome.|neighbours:ID:YP_009211486.1(-1),ID:YP_009211488.1(-1)|neighbour_genes:hypothetical protein,hypothetical protein|
MLQPGDAFYAEINHDHDIDNSSELSSQYTDEQLDEAIERIEQETSNEARIKAHSILKKNKREIKRLNDLASGAVLENNFDSYSYAIKKLRKIYRQPTNETIITTMWQTTRQQIWNLINDRSKEI
>ID:QBP35675.1 |[Phage NC-G]||_Phage_NC-G.gbk|hypothetical protein|312|MK310184(170164):150665-150976:-1 ^^ Phage NC-G, complete genome.|neighbours:ID:QBP35674.1(-1),ID:QBP35676.1(-1)|neighbour_genes:hypothetical protein,hypothetical protein|
MQSHDISQLTDEQIEEAQQRLEEHNIKEANSQAAKILKKNAREIRRLNLHAQGAVLENNFEAYKYALIKLRGIYRQPVTDELVQLMWESTRKQIWEIVNGSSK
> |[Tevenvirinae _Proteus_phage_phiP4-3]||_Proteus_phage_phiP4-3.gb|hypothetical protein|330|MG696114.1(167849):129671-130000:1 ^RAST2:fig|1198136.86.peg.226^ Tevenvirinae _Proteus_phage_phiP4-3|neighbours:(1),(1)|neighbour_genes:hypothetical protein,hypothetical protein|
MTNQEIKIDSLSQLDPEVKDYEEKLFEEAKKRADVILRKERREIKRLKGLYEDSLLKGNKEQFVYALGKLRKIYKQSTDKAVLDYCYETSRKALFKIIEDAKNDTKDDI
> |[Tevenvirinae _Proteus_phage_vB_PmiM_Pm5461]||_Proteus_phage_vB_PmiM_Pm5461.gb|a-gt.4 conserved hyp..|327|NC_028762.1(161989):37298-37624:-1 ^RAST2:fig|1198136.85.peg.55^ Tevenvirinae _Proteus_phage_vB_PmiM_Pm5461|neighbours:(-1),(-1)|neighbour_genes:hypothetical protein,hypothetical protein|
MNESKEITNDSIDPDVEKYEKRLQAEAEKRAEKILKKNKREINRLKTLYEESLLSGNKEQFIYALGKLRKIYKQSTEHGVLEYCYETSRKAMFKIIEEAKENDTDINI
> |[Tevenvirinae _Pseudomonas_phage_PspYZU05]||_Pseudomonas_phage_PspYZU05.gb|Phage protein|354|KY971610.1(166442):134547-134900:1 ^RAST2:fig|1198136.88.peg.184^ Tevenvirinae _Pseudomonas_phage_PspYZU05|neighbours:(1),(1)|neighbour_genes:hypothetical protein,hypothetical protein|
MSPDSMKEYREEHEFDDVESQVEVSPRDEQDSLADYYERKLTKQRLKPIAKNRHEIKRLKNLAEKAILTNNFESYRYALCKLREFYRQPFTPEVIKTMWETTRSELRKVVYDSAGKV
>ID:YP_009615538.1 |[Salmonella phage Melville]||_Salmonella_phage_Melville_.gbk|hypothetical protein|330|NC_042044(159323):33040-33369:-1 ^GeneID:40092002^ Salmonella phage Melville, complete genome.|neighbours:ID:YP_009615537.1(-1),ID:YP_009615539.1(-1)|neighbour_genes:hypothetical protein,hypothetical protein|
MSPEIIDNINKIDENPEEVEQIIARMEEATRQEANAKAAKIYKKHAKELKRLNEHAQRAVLENNFAAYKYAIEKSRDILRQPYTDELVKVQWETTRRQIWEIVNGNSKG
>ID:YP_007501094.1 |[Salmonella phage vB_SenMS16]||_Salmonella_phage_S16_.gbk|hypothetical protein|330|NC_020416(160221):32864-33193:-1 ^GeneID:14675295^ Salmonella phage S16, complete genome.|neighbours:ID:YP_007501093.1(-1),ID:YP_007501095.1(-1)|neighbour_genes:hypothetical protein,hypothetical protein|
MSPEIIDNINKIDENPEEVEQIIARMEEATRQEANAKAAKIYKKHAKELKRLNEHAQRAVLENNFAAYKYAIEKSRDILRQPYTDELVKVQWETTRRQIWEIVNGNSKG
> |[Tevenvirinae _Salmonella_phage_STML-198]||_Salmonella_phage_STML-198.gb|Phage protein|330|NC_027344.1(158099):74636-74965:-1 ^RAST2:fig|1198136.87.peg.130^ Tevenvirinae _Salmonella_phage_STML-198|neighbours:(-1),(-1)|neighbour_genes:hypothetical protein,Phage protein (ACLAM..|
MSPEIIDNINKIDENPEEVEQIIARMEEATRQEANAKAAKIYKKHAKELKRLNEHAQRAVLENNFAAYKYAIEKSRDILRQPYTDELVKVQWETTRRQIWEIVNDNSKG
> |[Tevenvirinae Salmonella phage STP4-a]||_Salmonella_phage_STP4-a.gb|Phage protein|330|NC_026607.2(159914):32600-32929:-1 ^RAST2:fig|1198136.48.peg.54^ Tevenvirinae Salmonella phage STP4-a|neighbours:(-1),(-1)|neighbour_genes:hypothetical protein,Phage protein (ACLAM..|
MSPEIIDNINKIDENPEEVEQIIARMEEATRQEANAKAAKIYKKHAKELKRLNDHAQRAVLENNFAAYKYAIEKSRDILRQPYTDELVKVQWETTRRQIWEIVNGNSKG
> |[Tevenvirinae Salmonella_phage_vB_SnwM_CGG4-1]||_Salmonella_phage_vB_SnwM_CGG4-1.gb|Phage protein|330|NC_031065.1(159878):32496-32825:-1 ^RAST2:fig|1198136.78.peg.54^ Tevenvirinae Salmonella_phage_vB_SnwM_CGG4-1|neighbours:(-1),(-1)|neighbour_genes:hypothetical protein,Phage protein (ACLAM..|
MSPEIIDNINKIDENPEEVEQIIARMEEATRQEANAKAAKIYKKHAKELKRLNEHAQGAVLENNFAAYKYAIEKSRDILRQPYTDELIKVQWETTRRQIWEIVNGNSKG
> |[Tevenvirinae Serratia phage PS2]||_Serratia_phage_PS2.gb|hypothetical protein|321|KJ025957.1(167266):36925-37245:-1 ^RAST2:fig|1198136.49.peg.66^ Tevenvirinae Serratia phage PS2|neighbours:(-1),(-1)|neighbour_genes:hypothetical protein,hypothetical protein|
MTELPVDQEPTIEEQQMFEAIRQRAEQQAAAELKKNGPEIARLKKLAEGAVLENNFESYKYAIEKLRTFYHMKNNDTLTVELWKSTRKQIWEIIQAGQYQDQVQVK
>ID:APC45034.1 |[Shigella phage SH7]||_Shigella_phage_SH7_.gbk|hypothetical protein|318|KX828711(164870):35273-35590:-1 ^^ Shigella phage SH7, complete genome.|neighbours:ID:APC45052.1(-1),ID:APC45114.1(-1)|neighbour_genes:hypothetical protein,hypothetical protein|
MTDKPEINDEVEKLISSIEEKNRLEAERKANKLLSKNKRELNRLYKHAQIAAENNNFAQYEYAIKKSRDILKQPYNDELISILWKTTRSQIEDMIDAYTRKIQAS
>ID:YP_009288432.1 |[Shigella phage SHBML-50-1]||_Shigella_phage_SHBML-50-1_.gbk|hypothetical protein|318|NC_031085(166634):38747-39064:-1 ^GeneID:29060522^ Shigella phage SHBML-50-1, complete genome.|neighbours:ID:YP_009288431.1(-1),ID:YP_009288433.1(-1)|neighbour_genes:hypothetical protein,hypothetical protein|
MTDKPEINDEVEKLISSIEEKNRLEAERKANKLLSKNKRELNRLYKHAQIAAENNNFAQYEYAIKKSRDILKQPYNDELISILWKTTRSQIEDMIDAYTRKIQAS
>ID:YP_009277705.1 |[Shigella phage SHFML-11]||_Shigella_phage_SHFML-11.gbk|hypothetical protein|318|NC_030953(170650):154495-154812:-1 ^GeneID:29056412^ Shigella phage SHFML-11, complete genome.|neighbours:ID:YP_009277704.1(-1),ID:YP_009277706.1(-1)|neighbour_genes:hypothetical protein,hypothetical protein|
MTDKPEINNEVEKLISSIEEKNRLEAERKANKLLSKNKRELNRLYKHAQIAAENNNFAQYEYAIKKSRDILKQPYNDELISILWKTTRSQIEDMIDAYTRKIQAS
> |[Viruses Shigella phage SHFML-26]||_Shigella_phage_SHFML-26.gb|Phage protein|318|NC_031011.1(168993):102223-102540:-1 ^RAST2:fig|10239.69.peg.162^ Viruses Shigella phage SHFML-26|neighbours:(-1),(-1)|neighbour_genes:Phage protein,Phage protein (ACLAM..|
MTDKPEINNEVEKLISSIEEKNRLEAERKANKLLSKNKRELNRLYKHAQIAAENNNFAQYEYAIKKSRDILKQPYNDELISILWKTTRSQIEDMIDAYTRKIQAS
> |[Tevenvirinae Shigella_phage_SHSML-52-1]||_Shigella_phage_SHSML-52-1.gb|Phage protein (ACLAM..|324|NC_031090.1(169621):165018-165341:1 ^RAST2:fig|1198136.79.peg.276^ Tevenvirinae Shigella_phage_SHSML-52-1|neighbours:(1),(1)|neighbour_genes:Phage protein (ACLAM..,Phage protein|
MTTEIIENKEAEDAVAKMLQEIQKKNEAEARKKSEKILKKNRFELNRLYAHAQEAAIQNNFEAYEYAIKKSRDILRQPYNDKLIKIQWVTTRQAIEDIINGASSNKV
>ID:YP_003934686.1 |[Shigella phage SP18]||_Shigella_phage_SP18.gbk|a-gt.4|312|NC_014595(170605):34132-34443:-1 ^GeneID:9830422^ Shigella phage SP18, complete genome.|neighbours:ID:YP_003934685.1(-1),ID:YP_003934687.1(-1)|neighbour_genes:a-gt.3,a-gt.5|
MQAPDISQLTDKQIEEAQERLEEANALEATSQAAKILKKNAREIARLNKHAQGAVLENNFEAYKYALVKLRGIYRQPVTEDLIKLMWDSTRKQIWEIVNGISK
>ID:AUV64002.1 |[Shigella phage Sf20]||_Shigella_phage_Sf20_.gbk|hypothetical protein|288|MF327006(163982):127057-127344:-1 ^^ Shigella phage Sf20, complete genome.|neighbours:ID:AUV64001.1(-1),ID:AUV64003.1(-1)|neighbour_genes:endonuclease subunit,hypothetical protein|
MTYDEQHDQIAVNEVDKVQAELEAKAAKKAEKILRKNSREIARLKRWAEQAIIDDNRDAYIYAIGKLRDIYKQPHTPELLSAMWVSTRQTVLSML
>ID:YP_009618875.1 |[Shigella phage Sf21]||_Shigella_phage_Sf21_.gbk|hypothetical protein|318|NC_042077(166002):36076-36393:-1 ^GeneID:40095478^ Shigella phage Sf21, complete genome.|neighbours:ID:YP_009618874.1(-1),ID:YP_009618876.1(-1)|neighbour_genes:hypothetical protein,hypothetical protein|
MTDKPEINDEVEKLISSIEEKNRLEAERKANKLLSKNKRELNRLYKHAQIAAENNNFAQYEYAIKKSRDILKQPYNDELISILWKTTRSQIEDMIDAYTRKIQAS
>ID:YP_009614986.1 |[Shigella phage Sf22]||_Shigella_phage_Sf22_.gbk|gp234|318|NC_042039(166283):148920-149237:-1 ^GeneID:40091401^ Shigella phage Sf22, complete genome.|neighbours:ID:YP_009614985.1(-1),ID:YP_009614987.1(-1)|neighbour_genes:gp233,gp235|
MTDKPEINDEVEKLISSIEEKNRLEAERKANKLLSKNKRELNRLYKHAQIAAENNNFAQYEYAIKKSRDILKQPYNDELISILWKTTRSQIEDMIDAYTRKIQAS
>ID:ATE86595.1 |[Shigella phage Sf23]||_Shigella_phage_Sf23_.gbk|hypothetical protein|318|MF158046(167678):126309-126626:-1 ^^ Shigella phage Sf23, complete genome.|neighbours:ID:ATE86594.1(-1),ID:ATE86596.1(-1)|neighbour_genes:hypothetical protein,hypothetical protein|
MTDKPEINDEVEKLISSIEEKNRLEAERKANKLLSKNKRELNRLYKHAQIAAENNNFAQYEYAIKKSRDILKQPYNDELISILWKTTRSQIEDMIDAYTRKIQAS
>ID:YP_009619271.1 |[Shigella phage Sf24]||_Shigella_phage_Sf24_.gbk|hypothetical protein|318|NC_042078(168112):132112-132429:-1 ^GeneID:40095886^ Shigella phage Sf24, complete genome.|neighbours:ID:YP_009619270.1(-1),ID:YP_009619272.1(-1)|neighbour_genes:hypothetical protein,hypothetical protein|
MTDKPEINDEVEKLISSIEEKNRLEAERKANKLLSKNKRELNRLYKHAQIAAENNNFAQYEYAIKKSRDILKQPYNDELISILWKTTRSQIEDMIDAYTRKIQAS
> |[Tevenvirinae Shigella_phage_Sf25]||_Shigella_phage_Sf25.gb|Phage protein|318|MF327009.1(168573):131879-132196:-1 ^RAST2:fig|1198136.80.peg.204^ Tevenvirinae Shigella_phage_Sf25|neighbours:(-1),(-1)|neighbour_genes:Phage protein,Phage protein (ACLAM..|
MTDKPEINDEVEKLISSIEEKNRLEAERKANKLLSKNKRELNRLYKHAQIAAENNNFAQYEYAIKKSRDILKQPYNDELISILWKTTRSQIEDMIDAYTRKIQAS
>ID:YP_004414963.1 |[Shigella phage Shfl2]||_Shigella_phage_Shfl2_.gbk|hypothetical protein..|318|NC_015457(165919):36539-36856:-1 ^GeneID:10498826^ Shigella phage Shfl2, complete genome.|neighbours:ID:YP_004414962.1(-1),ID:YP_004414964.1(-1)|neighbour_genes:hypothetical protein..,hypothetical protein..|
MTDKPEINDEVEKLISSIEEKNRLEAERKANKLLSKNKRELNRLYKHAQIAAENNNFAQYEYAIKKSRDILKQPYNDELISILWKTTRSQIEDMIDAYTRKIQAS
>ID:YP_009110881.1 |[Shigella phage pSs-1]||_Shigella_phage_pSs-1_.gbk|gp74|318|NC_025829(164999):40920-41237:-1 ^GeneID:22475147^ Shigella phage pSs-1, complete genome.|neighbours:ID:YP_009110880.1(-1),ID:YP_009110882.1(-1)|neighbour_genes:gp73,gp75|
MTDKPEINDEVEKLISSIEEKNRLEAERKANKLLSKNKRELNRLYKHAQIAAENNNFAQYEYAIKKSRDILKQPYNDELISILWKTTRSQIEDMIDAYTRKIQAS
> |[Tevenvirinae Vibrio_phage_KVP40]||_Vibrio_phage_KVP40.gb|Phage protein|351|NC_005083.2(244834):40689-41039:1 ^RAST2:fig|1198136.81.peg.72^ Tevenvirinae Vibrio_phage_KVP40|neighbours:(1),(1)|neighbour_genes:Phage protein,hypothetical protein|
MQEKPDLLKDDEIVDVVEDQEVLDYLDELQAQRRALVEKEAHRRIKKNSREIKRLRKHAEKCLIEGNKAGYVYAIGKLRSITGQTVGDDVLETLWETSREQVLTIARSFAEAKAGQ
> |[Viruses Vibrio phage VH7D]||_Vibrio_phage_VH7D.gb|Phage protein (ACLAM..|351|NC_023568.1(246964):220294-220644:1 ^RAST2:fig|10239.72.peg.343^ Viruses Vibrio phage VH7D|neighbours:(1),(1)|neighbour_genes:Phage protein,T4-like phage protei..|
MQEKPDLLKDDEIVDVVDDQEVQEYLEQINAQRRALIEKEAKRRIKKNSREIKRLRKHAEKCLIEENKAGYIYAIRKLRSITGQTVGDDVLETLWETSREQVLTIVRSFAEAKAGQ
> |[Tevenvirinae Vibrio_phage_ValB1_HC]||_Vibrio_phage_ValB1_HC.gb|Phage protein|351|MK568540.1(247619):39953-40303:-1 ^RAST2:fig|1198136.76.peg.66^ Tevenvirinae Vibrio_phage_ValB1_HC|neighbours:(-1),(-1)|neighbour_genes:hypothetical protein,Phage protein|
MQEKPDLLKDDEIVDVVDDQEVQEYLEQINAQRRALIEKEAKRRIKKNSREIKRLRKHAEKCLIEENKAGYIYAIRKLRSITGQTVGDDVLETLWETSREQVLTIVRSFAEAKAGQ
> |[Tevenvirinae Vibrio_phage_ValKK3]||_Vibrio_phage_ValKK3.gb|Phage protein|351|NC_028829.1(248088):93042-93392:-1 ^RAST2:fig|1198136.77.peg.202^ Tevenvirinae Vibrio_phage_ValKK3|neighbours:(-1),(-1)|neighbour_genes:hypothetical protein,Phage protein|
MQEKPDLLKDDEIVDVVDDQEVQEYLEQINAQRRALIEKEAKRRIKKNSREIKRLRKHAEKCLIEENKAGYIYAIRKLRSITGQTVGDDVLETLWETSREQVLTIVRSFAEAKAGQ
> |[Tevenvirinae Vibrio_phage_nt-1]||_Vibrio_phage_nt-1.gb|Phage protein|360|NC_021529.2(247511):205678-206037:1 ^RAST2:fig|1198136.72.peg.383^ Tevenvirinae Vibrio_phage_nt-1|neighbours:(1),(1)|neighbour_genes:Phage protein,hypothetical protein|
MQETPDLLQDDEIVDVVDVVEDQEVLDYLDEMQLRRKALIEKEAQRRIKKNSREIKRLRKHAEKCLIEDNKDGYIYAIRKLRSITGQPVADDVLETLWKTSRDQVLTIIRSFAESKADM
> |[Tevenvirinae Vibrio_phage_phi-Grn1]||_Vibrio_phage_phi-Grn1.gb|Phage protein|351|KT919972.1(248605):148236-148586:1 ^RAST2:fig|1198136.75.peg.232^ Tevenvirinae Vibrio_phage_phi-Grn1|neighbours:(1),(1)|neighbour_genes:Phage protein,hypothetical protein|
MQEKPDLLKDDEIVDVVDDQEVQEYLEQINAQRRALIEKEAKRRIKKNSREIKRLRKHAEKCLIEENKAGYIYAIRKLRSITGQTVGDDVLETLWETSREQVLTIVRSFAEAKAGQ
> |[Tevenvirinae Vibrio_phage_phi-ST2]||_Vibrio_phage_phi-ST2.gb|Phage protein|351|KT919973.1(250485):208406-208756:1 ^RAST2:fig|1198136.73.peg.374^ Tevenvirinae Vibrio_phage_phi-ST2|neighbours:(1),(1)|neighbour_genes:Phage protein,hypothetical protein|
MQEKPDLLKDDEIVDVVDDQEVQEYLEQINAQRRALIEKEAKRRIKKNSREIKRLRKHAEKCLIEENKAGYIYAIRKLRSITGQTVGDDVLETLWETSREQVLTIVRSFAEAKAGQ
> |[Tevenvirinae _Vibrio_phage_vB_VmeM-32]||_Vibrio_phage_vB_VmeM-32.gb|hypothetical protein|339|KU160494.1(199912):103614-103952:1 ^RAST2:fig|1198136.70.peg.161^ Tevenvirinae _Vibrio_phage_vB_VmeM-32|neighbours:(1),(1)|neighbour_genes:hypothetical protein,Phage recombination-..|
MNIDRIELNDDETLTDADVQDYVDAEKTKQNELQQKALARYLKRNKKEIRRLEKHAKESLIVGNRDGYIYSLNKLRKLAGRASVSREQAEEMYRQSKIVTDTAIRKAIKDFS
> |[Tevenvirinae Vibriophage_phi-pp2]||_Vibriophage_phi-pp2.gb|Phage protein|351|JN849462.1(246421):40690-41040:1 ^RAST2:fig|1198136.74.peg.71^ Tevenvirinae Vibriophage_phi-pp2|neighbours:(1),(1)|neighbour_genes:Phage protein,hypothetical protein|
MQEKPDLLKDDEIVDVVEDQEVLDYLDELQAQRRALVEKEAHRRIKKNSREIKRLHKHAEKCLIEGNKAGYVYAIGKLRSITGQTVGDDVLETLWKTSREQVLTIARSFAEAKAGQ
>ID:YP_009153663.1 |[Yersinia phage PST]||_Yersinia_phage_PST_.gbk|hypothetical protein|318|NC_027404(167785):35602-35919:-1 ^GeneID:24677469^ Yersinia phage PST, complete genome.|neighbours:ID:YP_009153662.1(-1),ID:YP_009153664.1(-1)|neighbour_genes:hypothetical protein,hypothetical protein|
MTDKPEINDEVEKLISSIEEKNRLEAERKANKLLSKNKRELNRLYKHAQIAAENNNFAQYEYAIKKSRDILKQPYNDELISILWKTTRSQIEDMIDAYTRKIQAS
>ID:VEV89677.1 |[Yersinia phage fPS-2]||_Yersinia_phage_fPS-2_.gbk|g061c|318|LR215722(169060):37959-38276:-1 ^^ Yersinia phage fPS-2 genome assembly, chromosome: I.|neighbours:ID:VEV89676.1(-1),ID:VEV89678.1(-1)|neighbour_genes:g060c,g062c|
MTDKPEINDEVEKLISSIEEKNRLEAERKANKLLSKNKRELNRLYKHAQIAAENNNFAQYEYAIKKSRDILKQPYNDELISILWKTTRSQIEDMIDAYTRKIQAS
>ID:YP_009149305.1 |[Yersinia phage phiD1]||_Yersinia_phage_phiD1_.gbk|g066|318|NC_027353(167063):37076-37393:-1 ^GeneID:24635502^ Yersinia phage phiD1 complete genome.|neighbours:ID:YP_009149304.1(-1),ID:YP_009149306.1(-1)|neighbour_genes:g065,g067|
MTDKPEINDEVEKLISSIEEKNRLEAERKANKLLSKNKRELNRLYKHAQIAAENNNFAQYEYAIKKSRDILKQPYNDELISILWKTTRSQIEDMIDAYTRKIQAS
