# Supplementary material for: Influence of Non-canonical DNA Bases on the Genomic Diversity of Tevenvirinae
Source: Front Microbiol. 2021 Apr 6;12:632686. doi: 10.3389/fmicb.2021.632686 (PMC8056088; doi:10.3389/fmicb.2021.632686)
Supplement: Supplementary Data Sheet 1 — Clustering results (folders “first clusterisation,” “second clusterisation,” and “third clusterisation”): the number of pan-genome components in the individual genome (files “pan genome components of genomes”), the total number of all clusters and components of the pan-genome (files “pan genome components”), a list of clusters of the core genome (files “core list”), a list of clusters of the softcore genome (files “softcore list”). Clusters of the softcore genome (folders “softcore clusters”) are presented in the files which show regions in genomes, protein sequences, names of viruses which have these proteins A description of softcore clusters is also supplied (file “Softcore clusters description”). [file Data_Sheet_1.ZIP › Data sheet 1/second clusterisation/softcore_clusters/21139_nrdH.faa]

> |[Tevenvirinae _Acinetobacter_phage_133]||_Acinetobacter_phage_133.gb|hypothetical protein|297|NC_015250.1(159801):50695-50991:-1 ^RAST2:fig|1198136.113.peg.101^ Tevenvirinae _Acinetobacter_phage_133|neighbours:(-1),(-1)|neighbour_genes:gp55 sigma factor,Phage T4-like gp49, ..|
MPKIDIYGIHEDDFLCFSCKEAKRICAEAGLEYNFIRVLSKGPDGMPQYDLAVIDSLVARAKLPSRRIVYPVIFIDNHIARIHTLRETLVNLGHDAEL
> |[Tevenvirinae _Acinetobacter_phage_AM101]||_Acinetobacter_phage_AM101.gb|NrdC thioredoxin|279|MH165274.1(166487):107754-108032:1 ^RAST2:fig|1198136.62.peg.149^ Tevenvirinae _Acinetobacter_phage_AM101|neighbours:(1),(1)|neighbour_genes:hypothetical protein,hypothetical protein|
MYTIYGYLPEVQKCINCDSAKRLCTAKGKEFKFISIASGVNENGPIWTPEFHGLLAKLGKTSPAGISLPVIFKGETLIGGFHELRQDIALSK
> |[Tevenvirinae _Acinetobacter_phage_AM101]||_Acinetobacter_phage_AM101.gb|hypothetical protein|282|MH165274.1(166487):109696-109977:1 ^RAST2:fig|1198136.62.peg.155^ Tevenvirinae _Acinetobacter_phage_AM101|neighbours:(1),(1)|neighbour_genes:hypothetical protein,hypothetical protein|
MNIEIYGIEEETFRCAGCESAKKIFNEAGLPYTFKRIVKLVDGIPKIDDELYAELKTKIAVSKLFMPYIFIDGTRVKIKELKNYLLQLGYDTF
> |[Tevenvirinae _Acinetobacter_phage_Ac42]||_Acinetobacter_phage_Ac42.gb|NrdH glutaredoxin|303|NC_014660.1(167716):60505-60807:-1 ^RAST2:fig|1198136.114.peg.116^ Tevenvirinae _Acinetobacter_phage_Ac42|neighbours:(-1),(-1)|neighbour_genes:hypothetical protein,hypothetical protein|
MKNKVEIYGVKPEVMHCHSCREICRILEKEAKLDYEFYEVLNLVDGEVKYDINMIDQLVKRANFESRRIVYPVIFIDDELVPKPKLRQKLFDLGYDVDVF
> |[Viruses _Acinetobacter_phage_Acj61]||_Acinetobacter_phage_Acj61.gb|NrdH glutaredoxin|303|NC_014661.1(164093):61942-62244:-1 ^RAST2:fig|10239.85.peg.111^ Viruses _Acinetobacter_phage_Acj61|neighbours:(-1),(-1)|neighbour_genes:hypothetical protein,gp49 recombinase end..|
MKAEIYGVDESDFRCGGCIAAKRLFSEAGIEFEFHKVVTRGEDDFPVYNTELIDSLVKRAKFPNRQIMYPVVFIDDNIVRIKNLQSTLYEMGYDVDPPQN
> |[Viruses _Acinetobacter_phage_Acj61]||_Acinetobacter_phage_Acj61.gb|NrdC thioredoxin|282|NC_014661.1(164093):63763-64044:-1 ^RAST2:fig|10239.85.peg.116^ Viruses _Acinetobacter_phage_Acj61|neighbours:(-1),(-1)|neighbour_genes:hypothetical protein,hypothetical protein|
MITIYGFLPEIQKCINCDGAKRLCTAKKREFEFVSLADSKNEEGPVFNDEIIADLLQKLRRTSIVGLSLPVVFEDEKHIGGFNELRTHIAKSK
> |[Viruses _Acinetobacter_phage _Acj9]||_Acinetobacter_phage_Acj9.gb|NrdH glutaredoxin|270|NC_014663.1(169947):65743-66012:-1 ^RAST2:fig|10239.87.peg.119^ Viruses _Acinetobacter_phage _Acj9|neighbours:(-1),(-1)|neighbour_genes:hypothetical protein,gp49 EndoVII packagi..|
MITIYGIEETDFRCGGCVEAKRLLAEAGLEYEFKRIIYKNEHGDVAYDNELMVELRKRVHFKTLLLPYIFFDHELVKIANLKAHIGLDE
> |[Tevenvirinae _Acinetobacter_phage_KARL-1]||_Acinetobacter_phage_KARL-1.gb|NrdC thioredoxin|279|MH713599.1(166560):123302-123580:1 ^RAST2:fig|1198136.64.peg.178^ Tevenvirinae _Acinetobacter_phage_KARL-1|neighbours:(1),(1)|neighbour_genes:hypothetical protein,hypothetical protein|
MYTIYGYLPEVQKCINCDSAKRLCTAKGKEFKFISIASGVNENGPIWTPEFHDLLAKLGKTSPAGISLPVIFKGETLIGGFHELRQDIALSK
> |[Tevenvirinae _Acinetobacter_phage_KARL-1]||_Acinetobacter_phage_KARL-1.gb|hypothetical protein|282|MH713599.1(166560):125244-125525:1 ^RAST2:fig|1198136.64.peg.184^ Tevenvirinae _Acinetobacter_phage_KARL-1|neighbours:(1),(1)|neighbour_genes:hypothetical protein,gp55 sigma factor|
MNIEIYGIEEETFRCAGCESAKKTFNEAGLPYTFKRIVKLVDGIPKIDDELYAELKTKIAVSKLFMPYIFIDGTRVKIKELKNYLLQLGYDTF
> |[Viruses _Acinetobacter_phage_ZZ1]||_Acinetobacter_phage_ZZ1.gb|hypothetical protein|264|NC_018087.3(166687):57410-57673:-1 ^RAST2:fig|10239.86.peg.118^ Viruses _Acinetobacter_phage_ZZ1|neighbours:(-1),(-1)|neighbour_genes:hypothetical protein,gp49 recombinase end..|
MKIEIYGIDEPNYRCAGCEQVKKICEESGHKYKFNRIIVMKDGVPTKDDDILHELKQRIEVGILKLPYIFIDNNYVTFSEFKDLIDY
> |[Viruses _Acinetobacter_phage_ZZ1]||_Acinetobacter_phage_ZZ1.gb|NrdC thioredoxin|279|NC_018087.3(166687):58820-59098:-1 ^RAST2:fig|10239.86.peg.122^ Viruses _Acinetobacter_phage_ZZ1|neighbours:(-1),(-1)|neighbour_genes:hypothetical protein,hypothetical protein|
MMYQIYGYLPEIQKCINCDSAKRLCTAKKKEFEFISIADSVNEHGPVFNAQFHGMLAKLGRTGPAGLSLPVVFADGEHIGGFNELRAHIARK
> |[Tevenvirinae Acinetobacter_phage_vB_ApiM_fHyAci03]||_Acinetobacter_phage_vB_ApiM_fHyAci03.gb|hypothetical protein|282|MH460829.1(165975):59269-59550:-1 ^RAST2:fig|1198136.65.peg.117^ Tevenvirinae Acinetobacter_phage_vB_ApiM_fHyAci03|neighbours:(-1),(-1)|neighbour_genes:gp55 sigma factor,hypothetical protein|
MNIEIYGIEEETFRCAGCESAKKTFNEAGLPYTFKRIVKLVDGIPKIDDELYAELKTKIAVSKLFMPYIFIDGTRVKIKELKNYLLQLGYDTF
> |[Tevenvirinae Acinetobacter_phage_vB_ApiM_fHyAci03]||_Acinetobacter_phage_vB_ApiM_fHyAci03.gb|NrdC thioredoxin|279|MH460829.1(165975):61214-61492:-1 ^RAST2:fig|1198136.65.peg.123^ Tevenvirinae Acinetobacter_phage_vB_ApiM_fHyAci03|neighbours:(-1),(-1)|neighbour_genes:hypothetical protein,hypothetical protein|
MYTIYGYLPEVQKCINCDSAKRLCTAKGKEFKFISIASGVNENGPIWTPEFHSLLAKLGKTSPAGISLPVIFKGETLIGGFHELRQDIALSK
> |[Tevenvirinae _Aeromonas_phage_65.2]||_Aeromonas_phage_65.2.gb|Glutaredoxin, phage-..|282|KY290955.1(236567):27216-27497:-1 ^RAST2:fig|1198136.115.peg.38^ Tevenvirinae _Aeromonas_phage_65.2|neighbours:(-1),(-1)|neighbour_genes:Phage protein,Phage protein|
MKVEIYGIPEDVAKCSGCISAIRLCFEKGYDYEIIPVLKKANNQLGFDYILEKFDECKARANMQTRPTSFPRIFVDGQYIGSLKQFKDLYGDD
> |[Tevenvirinae _Aeromonas_phage_65.2]||_Aeromonas_phage_65.2.gb|Thioredoxin, phage-a..|270|KY290955.1(236567):27696-27965:-1 ^RAST2:fig|1198136.115.peg.40^ Tevenvirinae _Aeromonas_phage_65.2|neighbours:(-1),(-1)|neighbour_genes:Phage protein,Pyruvate formate-lya..|
MITIFGFDPDNYKCKPCIKAKMLAESRGIDFEFKPILKEGTSEESRENKKTLGELRKSLDLPMTGFTMPQIFKGNELIGGFDEFRSYIA
> |[Viruses Aeromonas phage 65]||_Aeromonas_phage_65.gb|Glutaredoxin|282|NC_015251.1(235229):27212-27493:-1 ^RAST2:fig|10239.65.peg.38^ Viruses Aeromonas phage 65|neighbours:(-1),(-1)|neighbour_genes:Phage protein,Phage protein|
MKVEIYGIPEDVAKCSGCISAIRLCFEKGYDYEIIPVLKKANNQLGFDYILEKFDECKARANMQTRPTSFPRIFVDGQYIGSLKQFKDLYGDD
> |[Viruses Aeromonas phage 65]||_Aeromonas_phage_65.gb|Thioredoxin, phage-a..|270|NC_015251.1(235229):27692-27961:-1 ^RAST2:fig|10239.65.peg.40^ Viruses Aeromonas phage 65|neighbours:(-1),(-1)|neighbour_genes:Phage protein,Autonomous glycyl ra..|
MITIFGFDPDNYKCKPCIKAKMLAESRGIDFEFKPILKEGTSEESRENKKTLGELRKSLDLPMTGFTMPQIFKGNELIGGFDEFRSYIA
> |[Tevenvirinae _Aeromonas_phage_AS-szw]||_Aeromonas_phage_AS-szw.gb|Thioredoxin, phage-a..|270|MF498773.1(229957):147322-147591:1 ^RAST2:fig|1198136.118.peg.264^ Tevenvirinae _Aeromonas_phage_AS-szw|neighbours:(1),(1)|neighbour_genes:Ribonucleotide reduc..,Phage protein|
MITIFGFDPDNYKCVPCIKAKKFADTKKLDYVFKPILKTGTSEESRSNKKELGERRKALGLEITGFTMPQIFVGDVLIGGFDELRNYEF
> |[Tevenvirinae _Aeromonas_phage_AS-szw]||_Aeromonas_phage_AS-szw.gb|Glutaredoxin, phage-..|282|MF498773.1(229957):147805-148086:1 ^RAST2:fig|1198136.118.peg.266^ Tevenvirinae _Aeromonas_phage_AS-szw|neighbours:(1),(1)|neighbour_genes:Phage protein,hypothetical protein|
MFVEIYGVPEDIAKCAGCIDSIRFCIENGYEYELIPVLSKSNNSLGFDYILEKFDEIKTRANLPYRPTSFPRIFVDGRYIGSLKQLRDLYGDH
> |[Tevenvirinae _Aeromonas_phage_AS-zj]||_Aeromonas_phage_AS-zj.gb|Thioredoxin, phage-a..|270|MF448340.1(229929):23574-23843:1 ^RAST2:fig|1198136.120.peg.24^ Tevenvirinae _Aeromonas_phage_AS-zj|neighbours:(1),(1)|neighbour_genes:Ribonucleotide reduc..,Phage protein|
MITIFGFDPDNYKCVPCIKAKKFADTKKLDYVFKPILKTGTSEESRSNKKELGERRKALGLEITGFTMPQIFVGDVLIGGFDELRNYEF
> |[Tevenvirinae _Aeromonas_phage_AS-zj]||_Aeromonas_phage_AS-zj.gb|Glutaredoxin, phage-..|282|MF448340.1(229929):24057-24338:1 ^RAST2:fig|1198136.120.peg.26^ Tevenvirinae _Aeromonas_phage_AS-zj|neighbours:(1),(1)|neighbour_genes:Phage protein,Phage protein|
MFVEIYGVPEDIAKCAGCIDSIRFCIENGYEYELIPVLSKSNNSLGFDYIIEKFDEIKTRANLPYRPTSFPRIFVDGRYIGSLKQLRDLYGDH
>ID:NP_943915.1 |[Aeromonas virus Aeh1]||_Aeromonas_phage_Aeh1_.gbk|nrdH|285|NC_005260(233234):35540-35824:-1 ^GeneID:2658014^ Aeromonas phage Aeh1, complete genome.|neighbours:ID:NP_943914.1(-1),ID:NP_943916.1(-1)|neighbour_genes:hypothetical protein,nrdC|
MKIEIYGVPEELFKCPGCIAAVDFCRSYSLDYTFIPVIIRDSNQLGFAYNRPAIEECRIRAGKDTSPRQYPQIFVDDKWIGSFQTFKEKYGELV
>ID:NP_943916.1 |[Aeromonas virus Aeh1]||_Aeromonas_phage_Aeh1_.gbk|nrdC|273|NC_005260(233234):35821-36093:-1 ^GeneID:2657885^ Aeromonas phage Aeh1, complete genome.|neighbours:ID:NP_943915.1(-1),ID:NP_943917.1(-1)|neighbour_genes:nrdH,vs.6|
MLEVYGFDPLELECKPCLNAKRLLDVRGVNYVFLPIAKISKTEEHKVNKADLTRRAKEHGVVVTSMPQVFADGEYIGGFEELKMWVDANA
> |[Tevenvirinae _Aeromonas_phage_Ah1]||_Aeromonas_phage_Ah1.gb|Glutaredoxin, phage-..|285|MG250483.1(221116):28461-28745:-1 ^RAST2:fig|1198136.116.peg.41^ Tevenvirinae _Aeromonas_phage_Ah1|neighbours:(-1),(-1)|neighbour_genes:Phage protein,NrdC thioredoxin|
MKIEIYGIPEDLFKCPGCIAAVDFCRSYGLDYTFIPVIVRDSNQIGFAYNRPAIEECRIRAGKDTSPRQYPQIFVDDKWIGSFETFKQKYGEQV
> |[Tevenvirinae _Aeromonas_phage_Ah1]||_Aeromonas_phage_Ah1.gb|NrdC thioredoxin|273|MG250483.1(221116):28742-29014:-1 ^RAST2:fig|1198136.116.peg.42^ Tevenvirinae _Aeromonas_phage_Ah1|neighbours:(-1),(-1)|neighbour_genes:Glutaredoxin, phage-..,Pyruvate formate-lya..|
MLEVYGFDPLELECKPCLNAKRLLDTRMVDYVFLPIAKISKTEEHKTNKADLTRRAKEHGVVVTSMPQVFADGEYIGGFEELKAWVNENA
> |[Tevenvirinae _Aeromonas_phage_AsFcp_2]||_Aeromonas_phage_AsFcp_2.gb|Glutaredoxin, phage-..|291|MH791401.1(219171):196411-196701:-1 ^RAST2:fig|1198136.67.peg.328^ Tevenvirinae _Aeromonas_phage_AsFcp_2|neighbours:(-1),(-1)|neighbour_genes:Phage protein,NrdC thioredoxin|
MKIEIYGVPEEFVQCPGCKAAVDFCRSHGLEFTFIPVLIKDSSSIGFTYHRANIEECRVRAGKDTPPRSYPQIFVNDKWVGAYKTFSEKFEGGCLD
> |[Tevenvirinae _Aeromonas_phage_AsFcp_2]||_Aeromonas_phage_AsFcp_2.gb|NrdC thioredoxin|273|MH791401.1(219171):196698-196970:-1 ^RAST2:fig|1198136.67.peg.329^ Tevenvirinae _Aeromonas_phage_AsFcp_2|neighbours:(-1),(-1)|neighbour_genes:Glutaredoxin, phage-..,Pyruvate formate-lya..|
MIELYGFDPLELECKPCLNAKRLLDTRLVDYVFLPIAKISKTEEHKINKADLTRRAKEHGVVVTSMPQAFIDGQYIGGFEELKTWVNENA
> |[Tevenvirinae _Aeromonas_phage_Asswx_1]||_Aeromonas_phage_Asswx_1.gb|Thioredoxin, phage-a..|270|MH791398.1(229103):155004-155273:1 ^RAST2:fig|1198136.119.peg.289^ Tevenvirinae _Aeromonas_phage_Asswx_1|neighbours:(1),(1)|neighbour_genes:Ribonucleotide reduc..,Phage protein|
MITIFGFDPDNYKCVPCIKAKKFADTKKLDYVFKPILKTGTSEESRSNKKELGERRKALGLEITGFTMPQIFIGDVLIGGFDELRNYEF
> |[Tevenvirinae _Aeromonas_phage_Asswx_1]||_Aeromonas_phage_Asswx_1.gb|Glutaredoxin, phage-..|282|MH791398.1(229103):155487-155768:1 ^RAST2:fig|1198136.119.peg.291^ Tevenvirinae _Aeromonas_phage_Asswx_1|neighbours:(1),(1)|neighbour_genes:Phage protein,Phage protein|
MFVEIYGVPEDIAKCAGCIDSIRFCIENGYEYELIPVLSKSNNSLGFDYIIEKFDEIKTRANLPYRPTSFPRIFVDGRYIGSLKQLRDLYGDH
> |[Tevenvirinae _Aeromonas_phage_Aswh_1]||_Aeromonas_phage_Aswh_1.gb|Glutaredoxin, phage-..|282|MH791414.1(229730):83838-84119:-1 ^RAST2:fig|1198136.117.peg.184^ Tevenvirinae _Aeromonas_phage_Aswh_1|neighbours:(-1),(-1)|neighbour_genes:Phage protein,Phage protein|
MKVEIYGIPPDVANCAGCIDTIRLCIEKGYQYELIPVLKKSDNPIGFDYILDKFDECKNRAKLPYRPTSFPRIFVNGSYIGSIKQFKELYGDN
> |[Tevenvirinae _Aeromonas_phage_Aswh_1]||_Aeromonas_phage_Aswh_1.gb|Thioredoxin, phage-a..|270|MH791414.1(229730):84318-84587:-1 ^RAST2:fig|1198136.117.peg.186^ Tevenvirinae _Aeromonas_phage_Aswh_1|neighbours:(-1),(-1)|neighbour_genes:Phage protein,hypothetical protein|
MITIYGFDPDNYKCKPCIKAKMLAESRGIEFEFKPILKEGTSEISRTNKKELGERRKSLGLELTGFTMPQIFDGETLIGGFDEFRNYSS
> |[Tevenvirinae _Aeromonas_phage_CC2]||_Aeromonas_phage_CC2.gb|Glutaredoxin, phage-..|282|NC_019538.1(231743):114347-114628:-1 ^RAST2:fig|1198136.110.peg.274^ Tevenvirinae _Aeromonas_phage_CC2|neighbours:(-1),(-1)|neighbour_genes:hypothetical protein,Phage protein|
MFVEIYGVPEDIAKCAGCIDSIRFCIENGYEYELIPVLSKSNNSLGFDYIIEKFDEIKTRANLPYRPTSFPRIFVDGRYIGSLKQLRDLYGDH
> |[Tevenvirinae _Aeromonas_phage_CC2]||_Aeromonas_phage_CC2.gb|Thioredoxin, phage-a..|270|NC_019538.1(231743):114842-115111:-1 ^RAST2:fig|1198136.110.peg.276^ Tevenvirinae _Aeromonas_phage_CC2|neighbours:(-1),(-1)|neighbour_genes:Phage protein,Ribonucleotide reduc..|
MITIFGFDPDNYKCVPCIKAKKFADTKKLDYVFKPILKTGTSEESRSNKKELGERRKALGLEITGFTMPQIFIGDVLIGGFDELRNYEF
> |[Tevenvirinae _Aeromonas_phage_PX29]||_Aeromonas_phage_PX29.gb|Glutaredoxin, phage-..|291|NC_023688.1(222006):25775-26065:-1 ^RAST2:fig|1198136.108.peg.34^ Tevenvirinae _Aeromonas_phage_PX29|neighbours:(-1),(-1)|neighbour_genes:Phage protein,NrdC thioredoxin|
MKIEIYGVPEEFVQCPGCKAAVDFCRSHGLEFTFIPILIKDSSSIGFTYHRANIEECRVRAGKDTPPRSYPQIFVNDKWVGGYKTFSEKFEGGCLD
> |[Tevenvirinae _Aeromonas_phage_PX29]||_Aeromonas_phage_PX29.gb|NrdC thioredoxin|273|NC_023688.1(222006):26062-26334:-1 ^RAST2:fig|1198136.108.peg.35^ Tevenvirinae _Aeromonas_phage_PX29|neighbours:(-1),(-1)|neighbour_genes:Glutaredoxin, phage-..,Pyruvate formate-lya..|
MIELYGFDPLELECKPCLNAKRLLDTRLVDYVFLPIAKISKTEEHKINKADLTRRAKEHGVVVTSMPQAFIDGHYIGGFEELKAWVNENA
> |[Tevenvirinae _Aeromonas_phage_phiAS5]||_Aeromonas_phage_phiAS5.gb|NrdH glutaredoxin|288|NC_014636.1(225268):121758-122045:-1 ^RAST2:fig|1198136.107.peg.177^ Tevenvirinae _Aeromonas_phage_phiAS5|neighbours:(-1),(-1)|neighbour_genes:hypothetical protein,NrdC thioredoxin|
MKIEIYGIPEELFKCPGCIAAVDFCKSYSFDYEFIPVLIKDESPMGFRYDIERIDECKTRANKDTRPRQYPQIFVDDKWIGGYQTFKEKYEAGEL
> |[Tevenvirinae _Aeromonas_phage_phiAS5]||_Aeromonas_phage_phiAS5.gb|NrdC thioredoxin|273|NC_014636.1(225268):122042-122314:-1 ^RAST2:fig|1198136.107.peg.178^ Tevenvirinae _Aeromonas_phage_phiAS5|neighbours:(-1),(-1)|neighbour_genes:NrdH glutaredoxin,Pyruvate formate-lya..|
MIELYGFDPNELECKPCLNAKRLLDTRMVDYVFLPIAKISKTEEHKVNKADLTRRAKEHGVVVTSMPQAFIDGQYIGGFEELKAWVNENA
>ID:YP_803014.1 |[Escherichia virus RB32]||_Bacteriophage_RB32_.gbk|nrdH|309|NC_008515(165890):39281-39589:-1 ^GeneID:4405591^ Bacteriophage RB32, complete genome.|neighbours:ID:YP_803013.1(-1),ID:YP_803015.1(-1)|neighbour_genes:55.6,55.8|
MKQNKIEVYGIPDEVGRCPGCQSVTKLLKELNAPFTFYKVLTNNGKIEYDRPLIVSLAKRAGFTSLNIRYPVIFINDSRQKNIKHFKETLISLGYDRDIIED
>ID:YP_803025.1 |[Escherichia virus RB32]||_Bacteriophage_RB32_.gbk|nrdC|264|NC_008515(165890):43923-44186:-1 ^GeneID:4405602^ Bacteriophage RB32, complete genome.|neighbours:ID:YP_803024.1(-1),ID:YP_803026.1(-1)|neighbour_genes:hypothetical protein,nrdC.1|
MFKVYGYDSNIHKCVYCDNAKRLLTVKKQPFEFINIMPEKGVFDDEKIAELLTKLGRDTQIGLTMPQVFAPDGSYIGGFDQLREYFK
> |[Tevenvirinae _Citrobacter_phage_IME-CF2]||_Citrobacter_phage_IME-CF2.gb|glutaredoxin|279|NC_029013.1(177688):134573-134851:-1 ^RAST2:fig|1198136.109.peg.238^ Tevenvirinae _Citrobacter_phage_IME-CF2|neighbours:(-1),(-1)|neighbour_genes:gp55.2 conserved hyp..,hypothetical protein|
MKVEIYGIPENVHKCYGCIEAQKLLNEKGIEYHFYPVLKEAKNDLGFEYDRPRIEELAKRARQRSLAFQYPRIFVDNVLIGGYMQLKQLIGD
> |[Tevenvirinae _Citrobacter_phage_IME-CF2]||_Citrobacter_phage_IME-CF2.gb|thioredoxin|273|NC_029013.1(177688):143712-143984:-1 ^RAST2:fig|1198136.109.peg.252^ Tevenvirinae _Citrobacter_phage_IME-CF2|neighbours:(-1),(-1)|neighbour_genes:recombination endonu..,DNA adenine methylas..|
MFTIYGYIPSVYNCAPCLNSKRLLDAKKHEYNFVSVADSKDEDGKPILNEKVIDELEALMGTRKMTMPQIFHDGKHVGGFDQLREYVRTL
>ID:YP_009195065.1 |[Citrobacter phage Margaery]||_Citrobacter_phage_Margaery_.gbk|thioredoxin|270|NC_028755(178182):152837-153106:1 ^GeneID:26647435^ Citrobacter phage Margaery, complete genome.|neighbours:ID:YP_009195064.1(1),ID:YP_009195066.1(1)|neighbour_genes:DNA adenine methyltr..,recombination endonu..|
MFKIYGYIPSVYNCAPCLNSKRLLDAKKHPYEFVSVADSVEDGKPVLNEAVIDELEALVGTRRMTMPQIFHDGKHVGGFDQLREYVRTL
>ID:YP_009195079.1 |[Citrobacter phage Margaery]||_Citrobacter_phage_Margaery_.gbk|glutaredoxin|279|NC_028755(178182):161912-162190:1 ^GeneID:26647449^ Citrobacter phage Margaery, complete genome.|neighbours:ID:YP_009195078.1(1),ID:YP_009195080.1(1)|neighbour_genes:hypothetical protein,hypothetical protein|
MKVEIYGIPESLHNCYGCIQAQKLLTEKGIEYTFYPVLKEAKNDLGFEYDRPRIEELAKRVRQRSLAFQYPRIFVDNKLIGGYLQLKQLIGD
>ID:AYJ73109.1 |[Citrobacter phage Maroon]||_Citrobacter_phage_Maroon_.gbk|glutaredoxin|270|MH823906(178830):153251-153520:1 ^^ Citrobacter phage Maroon, complete genome.|neighbours:ID:AYJ73108.1(1),ID:AYJ73110.1(1)|neighbour_genes:DNA adenine methyltr..,recombination endonu..|
MFKIYGYIPSVYNCAPCLNSKRLLDAKKHPYEFVSVADSVEDGKPVLNEAVIDELEALVGTRRMTMPQIFHDGKHVGGFDQLREYVRTL
>ID:AYJ73124.1 |[Citrobacter phage Maroon]||_Citrobacter_phage_Maroon_.gbk|thioredoxin|279|MH823906(178830):162578-162856:1 ^^ Citrobacter phage Maroon, complete genome.|neighbours:ID:AYJ73123.1(1),ID:AYJ73125.1(1)|neighbour_genes:hypothetical protein,hypothetical protein|
MKVEIYGIPESLHNCYGCIQAQKLLTEKGIEYTFYPVLKEAKNDLGFEYDRPRIEELAKRVRQRSLAFQYPRIFVDNKLIGGYLQLKQLIGD
>ID:YP_009203789.1 |[Citrobacter phage Merlin]||_Citrobacter_phage_Merlin_.gbk|glutaredoxin|294|NC_028857(172733):38280-38573:-1 ^GeneID:26647989^ Citrobacter phage Merlin, complete genome.|neighbours:ID:YP_009203788.1(-1),ID:YP_009203790.1(-1)|neighbour_genes:hypothetical protein,anaerobic NTP reduct..|
MKVEIYGIPEEVHRCPGCVSARHLLDSLGIEYTFYSVINKSQNSLGFDYDRERITECAKRIGCFPNLMLRYPVIFIDDKKVPRLKQHLEDLGYDTDL
>ID:YP_009203799.1 |[Citrobacter phage Merlin]||_Citrobacter_phage_Merlin_.gbk|thioredoxin|264|NC_028857(172733):43172-43435:-1 ^GeneID:26647999^ Citrobacter phage Merlin, complete genome.|neighbours:ID:YP_009203798.1(-1),ID:YP_009203800.1(-1)|neighbour_genes:hypothetical protein,hypothetical protein|
MLTIYGYDSSIHRCVHCDNAKRLAEVKREMYEFRNVMPEKGVFDDEVIAELLTRLGRDTQIGLTMPQIFDGNGAHIGGFTELREYFK
> |[Tevenvirinae _Citrobacter_phage_Miller]||_Citrobacter_phage_Miller.gb|thioredoxin|273|NC_025414.1(178171):153155-153427:1 ^RAST2:fig|1198136.111.peg.259^ Tevenvirinae _Citrobacter_phage_Miller|neighbours:(1),(1)|neighbour_genes:DNA adenine methylas..,recombination endonu..|
MFTIYGYIPSVYNCAPCLNSKRLLDAKKHEYNFVSVADSKDEDGKPILNEKVIDELEGLLGTRKMTMPQIFHDGKHVGGFDQLREYVRTL
> |[Tevenvirinae _Citrobacter_phage_Miller]||_Citrobacter_phage_Miller.gb|glutaredoxin|279|NC_025414.1(178171):161752-162030:1 ^RAST2:fig|1198136.111.peg.272^ Tevenvirinae _Citrobacter_phage_Miller|neighbours:(1),(1)|neighbour_genes:hypothetical protein,gp55.2 conserved hyp..|
MKVEIYGIPENVHKCYGCIEAQKLLNEKGIEYHFYPVLKEAKNDLGFEYDRPRIEELAKRARQRSLAFQYPRIFVDNVLIGGYMQLKQLIGD
>ID:YP_009146506.1 |[Citrobacter phage Moon]||_Citrobacter_phage_Moon.gbk|glutaredoxin|294|NC_027331(170341):37572-37865:-1 ^GeneID:24721672,InterPro:IPR002109,InterPro:IPR012336^ Citrobacter phage Moon, complete genome.|neighbours:ID:YP_009146505.1(-1),ID:YP_009146507.1(-1)|neighbour_genes:hypothetical protein,anaerobic NTP reduct..|
MKVEIYGIPEEVHRCPGCVSARHLLDSLGIEYTFYSVINKSQNSLGFDYDRERITECAKRIGCFPNLMLRYPVIFIDDKKVPRLKQHLEDLGYDTDL
>ID:YP_009146518.1 |[Citrobacter phage Moon]||_Citrobacter_phage_Moon.gbk|thioredoxin|264|NC_027331(170341):42754-43017:-1 ^GeneID:24721684,InterPro:IPR002109,InterPro:IPR012336^ Citrobacter phage Moon, complete genome.|neighbours:ID:YP_009146517.1(-1),ID:YP_009146519.1(-1)|neighbour_genes:hypothetical protein,hypothetical protein|
MLTIYGYDSSIHRCVHCDNAKRLATVKNTEYEFKNVMPEKGVFDDEVIAELLTRLGRDTQIGLTMPQIFDGNGAHIGGFTELREYFK
>ID:YP_009285781.1 |[Citrobacter phage vB_CfrM_CfP1]||_Citrobacter_phage_vB_CfrM_CfP1_.gbk|thioredoxin|273|NC_031057(180219):154717-154989:1 ^GeneID:29079583^ Citrobacter phage vB_CfrM_CfP1, complete genome.|neighbours:ID:YP_009285780.1(1),ID:YP_009285782.1(1)|neighbour_genes:DNA adenine methylas..,endonuclease|
MFTIYGYIPSVYNCAPCLNSKRLLDAKKHEYNFVSVADSKDEDGKPILNEKVIDELEGLLGTRKMTMPQIFHDGKHVGGFDQLREYVRTL
>ID:YP_009285795.1 |[Citrobacter phage vB_CfrM_CfP1]||_Citrobacter_phage_vB_CfrM_CfP1_.gbk|glutaredoxin|279|NC_031057(180219):163797-164075:1 ^GeneID:29079593^ Citrobacter phage vB_CfrM_CfP1, complete genome.|neighbours:ID:YP_009285794.1(1),ID:YP_009285796.1(1)|neighbour_genes:hypothetical protein,hypothetical protein|
MKVEIYGIPENVHKCYGCIEAQKLLNEKGIEYHFYPVLKEAKNDLGFEYDRPRIEELAKRARQRSLAFQYPRIFVDNVLIGGYMQLKQLIGD
> |[Tevenvirinae _Cronobacter_phage_Pet-CM3-4]||_Cronobacter_phage_Pet-CM3-4.gb|glutaredoxin|315|LT614807.1(171975):37518-37832:-1 ^RAST2:fig|1198136.112.peg.65^ Tevenvirinae _Cronobacter_phage_Pet-CM3-4|neighbours:(-1),(-1)|neighbour_genes:hypothetical protein,hypothetical protein|
MENSQLRAKIYGIPEDVYRCAGCAAVKEIFDEFKIPYEFIDVIYMAGEVQYNYKAIEEAAKASGVFPSKRVNYPVVILGGVYYPNLRTIKERLGELGYDLDSLD
> |[Tevenvirinae _Cronobacter_phage_Pet-CM3-4]||_Cronobacter_phage_Pet-CM3-4.gb|thioredoxin|282|LT614807.1(171975):42045-42326:-1 ^RAST2:fig|1198136.112.peg.75^ Tevenvirinae _Cronobacter_phage_Pet-CM3-4|neighbours:(-1),(-1)|neighbour_genes:hypothetical protein,hypothetical protein|
MTFKVFGYDSKHFKCVPCINSKRLLDAKRKDYEFISVTSGNEADGTPIFNEEVISELLVRLNRPSRVGLTMPQIFDEKGSPIGGFTELKEYLK
>ID:YP_006986519.1 |[Cronobacter phage vB_CsaM_GAP161]||_Cronobacter_phage_vB_CsaM_GAP161_.gbk|thioredoxin|270|NC_019398(178193):152209-152478:1 ^GeneID:13997785^ Cronobacter phage vB_CsaM_GAP161, complete genome.|neighbours:ID:YP_006986518.1(1),ID:YP_006986520.1(1)|neighbour_genes:DNA adenine methylas..,recombination endonu..|
MFKIYGYIPSVYNCAPCLNSKRLLDAKKHPYEFVSVADSVEDGKPVLNEAVIDELESLVGTRRMTMPQIFHDGKHVGGFDQLREYVRTL
>ID:YP_006986532.1 |[Cronobacter phage vB_CsaM_GAP161]||_Cronobacter_phage_vB_CsaM_GAP161_.gbk|glutaredoxin|279|NC_019398(178193):161083-161361:1 ^GeneID:13997798^ Cronobacter phage vB_CsaM_GAP161, complete genome.|neighbours:ID:YP_006986531.1(1),ID:YP_006986533.1(1)|neighbour_genes:hypothetical protein,hypothetical protein|
MKVEIYGIPESLHNCYGCIQAQKLLTEKGIEYTFYPVLKEAKNDLGFEYDRPRIEELAKRVRQRSLAFQYPRIFVDNKLIGGYLQLKQLIGD
>ID:AOG16375.1 |[Cronobacter phage vB_CsaM_leB]||_Cronobacter_phage_vB_CsaM_leB_.gbk|thioredoxin|270|KX431559(177907):152030-152299:1 ^^ Cronobacter phage vB_CsaM_leB, complete genome.|neighbours:ID:AOG16374.1(1),ID:AOG16376.1(1)|neighbour_genes:DNA adenine methyltr..,recombination endonu..|
MFKIYGYIPSVYNCAPCLNSKRLLDAKKHPYEFVSVADSVEDGKPVLNEAVIDELESLVGTRRMTMPQIFHDGKHVGGFDQLREYVRTL
>ID:AOG16389.1 |[Cronobacter phage vB_CsaM_leB]||_Cronobacter_phage_vB_CsaM_leB_.gbk|glutaredoxin|279|KX431559(177907):161423-161701:1 ^^ Cronobacter phage vB_CsaM_leB, complete genome.|neighbours:ID:AOG16388.1(1),ID:AOG16390.1(1)|neighbour_genes:hypothetical protein,hypothetical protein|
MKVEIYGIPESLHNCYGCIQAQKLLTEKGIEYTFYPVLKEAKNDLGFEYDRPRIEELAKRVRQRSLAFQYPRIFVDNKLIGGYLQLKQLIGD
>ID:AOG16660.1 |[Cronobacter phage vB_CsaM_leN]||_Cronobacter_phage_vB_CsaM_leN_.gbk|thioredoxin|270|KX431560(179516):153806-154075:1 ^^ Cronobacter phage vB_CsaM_leN, complete genome.|neighbours:ID:AOG16659.1(1),ID:AOG16661.1(1)|neighbour_genes:DNA adenine methyltr..,recombination endonu..|
MFKIYGYIPSVYNCAPCLNSKRLLDAKKHPYEFVSVADSVEDGKPVLNEAVIDELESLVGTRRMTMPQIFHDGKHVGGFDQLREYVRTL
>ID:AOG16675.1 |[Cronobacter phage vB_CsaM_leN]||_Cronobacter_phage_vB_CsaM_leN_.gbk|glutaredoxin|279|KX431560(179516):163032-163310:1 ^^ Cronobacter phage vB_CsaM_leN, complete genome.|neighbours:ID:AOG16674.1(1),ID:AOG16676.1(1)|neighbour_genes:hypothetical protein,hypothetical protein|
MKVEIYGIPESLHNCYGCIQAQKLLTEKGIEYTFYPVLKEAKNDLGFEYDRPRIEELAKRVRQRSLAFQYPRIFVDNKLIGGYLQLKQLIGD
>ID:YP_009005329.1 |[Enterobacter phage PG7]||_Enterobacter_phage_PG7_.gbk|nrdH|315|NC_023561(173276):37980-38294:-1 ^GeneID:18502323^ Enterobacter phage PG7, complete genome.|neighbours:ID:YP_009005328.1(-1),ID:YP_009005330.1(-1)|neighbour_genes:hypothetical protein,hypothetical protein|
MENSQLRAKIYGIPEDVYRCAGCAAVKEIFDEFKIPYEFIDVIYMAGDVQYNYKAIEEAAKASGVFPSKRVNYPVVILGGVYYPNLRTIKERLGELGYDIDSLD
>ID:YP_009005339.1 |[Enterobacter phage PG7]||_Enterobacter_phage_PG7_.gbk|nrdC|282|NC_023561(173276):42507-42788:-1 ^GeneID:18502333^ Enterobacter phage PG7, complete genome.|neighbours:ID:YP_009005338.1(-1),ID:YP_009005340.1(-1)|neighbour_genes:hypothetical protein,hypothetical protein|
MTFKVFGYDSKHFKCVPCINSKRLLDAKRKDYEFISVTSGNEADGTPIFNEEVISELLTRLNRPSRVGLTMPQIFDEKGTPIGGFTELKEYLK
> |[Tevenvirinae Enterobacter_phage_myPSH1140]||_Enterobacter_phage_myPSH1140.gb|glutaredoxin|315|MG999954.1(172614):39900-40214:-1 ^RAST2:fig|1198136.57.peg.71^ Tevenvirinae Enterobacter_phage_myPSH1140|neighbours:(-1),(-1)|neighbour_genes:hypothetical protein,hypothetical protein|
MENSQLRAKIYGIPEDVYRCAGCAAVKEIFDEFKIPYEFIDVIYMAGDVQYNYKAIEEAAKASGVFPSKRVNYPVVILGGVYYPNLRTIKERLGELGYDLDLLD
> |[Tevenvirinae Enterobacter_phage_myPSH1140]||_Enterobacter_phage_myPSH1140.gb|thioredoxin|282|MG999954.1(172614):44427-44708:-1 ^RAST2:fig|1198136.57.peg.81^ Tevenvirinae Enterobacter_phage_myPSH1140|neighbours:(-1),(-1)|neighbour_genes:hypothetical protein,hypothetical protein|
MTFKVFGYDSKHFKCVPCINSKRLLDAKRKDYEFISVTSGNNEDGTPIFNEEVISELLTRLNRPSRVGLTMPQIFDEKGSPIGGFTELKEYLK
>ID:YP_009607165.1 |[Enterobacter phage phiEap-3]||_Enterobacter_phage_phiEap-3_.gbk|nrdC|276|NC_041980(175814):152248-152523:1 ^GeneID:40083171^ Enterobacter phage phiEap-3, complete genome.|neighbours:ID:YP_009607164.1(1),ID:YP_009607166.1(1)|neighbour_genes:DNA adenine methylas..,recombination endonu..|
MFKIFGYIPSVYNCAPCLNSKRLLDAKRKEYEFVSVADEKDADGKPILNETVISELESLLGTRRLTMPQIFHDGKHIGGFDQLREYVRTLG
>ID:YP_009607178.1 |[Enterobacter phage phiEap-3]||_Enterobacter_phage_phiEap-3_.gbk|nrdH|282|NC_041980(175814):159903-160184:1 ^GeneID:40083184^ Enterobacter phage phiEap-3, complete genome.|neighbours:ID:YP_009607177.1(1),ID:YP_009607179.1(1)|neighbour_genes:hypothetical protein,hypothetical protein|
MKIEIYGIPESLHKCYGCIEARKLLDEHGLEYEFYSVLKPANNSVGFDYDRPRIEELAKRVRSRSMAFTYPRIFVDGNFIGGYMQLKEYLGEA
>ID:YP_009167887.1 |[Escherichia phage AR1]|AR1|_Enterobacteria_phage_AR1_DNA_.gbk|nrdH|423|NC_027983(167435):39194-39616:-1 ^GeneID:26042018^ Enterobacteria phage AR1 DNA, complete genome.|neighbours:ID:YP_009167886.1(1),ID:YP_009167888.1(-1)|neighbour_genes:ar1_075,ar1_077|
MNPASLSRFIFLKKTLVRILLTRHTGLIKELFLVEQNSNLKNKIEVYGIPDEVGRCPGCQSVTKLLKELNAPFTFYKVLTNNGKIEYDRPLIVSLAKRAGFTSLNIRYPVIFINDSRQKNIKHFKETLISLGYDRDIIED
>ID:YP_009167898.1 |[Escherichia phage AR1]|AR1|_Enterobacteria_phage_AR1_DNA_.gbk|nrdC|264|NC_027983(167435):44255-44518:-1 ^GeneID:26042021^ Enterobacteria phage AR1 DNA, complete genome.|neighbours:ID:YP_009167897.1(-1),ID:YP_009167899.1(-1)|neighbour_genes:ar1_086,nrdC.1|
MFKVYGYDSNIHKCVYCDNAKRLLTVKKQPFEFINIMLEKGVFDDEKIAELLTKLGRDTQIGLTMPQVFAPDGSHIGGFDQLREYFK
> |[Tevenvirinae _Enterobacteria_phage_ATK47]||_Enterobacteria_phage_ATK47.gb|thioredoxin|264|KT184309.1(170020):124916-125179:1 ^RAST2:fig|1198136.68.peg.200^ Tevenvirinae _Enterobacteria_phage_ATK47|neighbours:(1),(1)|neighbour_genes:hypothetical protein,hypothetical protein|
MFKVYGYDSTIHKCIYCDNAKRLLTVKKQPFEFINVMPEKGVFDDEKIAELLAKLGRETHVGLTMPQVFAPDGSHIGGFDQLREYFK
> |[Tevenvirinae _Enterobacteria_phage_ATK47]||_Enterobacteria_phage_ATK47.gb|phage T4-like nrdH, ..|423|KT184309.1(170020):130058-130480:1 ^RAST2:fig|1198136.68.peg.212^ Tevenvirinae _Enterobacteria_phage_ATK47|neighbours:(-1),(1)|neighbour_genes:hypothetical protein,Phage protein|
MNPASLSRFISLKKILVMILLILLIGLTKELFLVEQNSNLKNKIEVYGIPEEVGRCPGCYTVTKLLKELNAPYTFYKVLTNNGKIEYDRPLIVSLAKRAGFTSLNIRYPVIFLNDKKQKNIAEFKKSLISLGYDSDIIED
> |[Tevenvirinae Enterobacteria_phage_ATK48]||_Enterobacteria_phage_ATK48.gb|thioredoxin|264|KT184310.1(169729):53420-53683:1 ^RAST2:fig|1198136.55.peg.93^ Tevenvirinae Enterobacteria_phage_ATK48|neighbours:(1),(1)|neighbour_genes:hypothetical protein,hypothetical protein|
MFKVYGYDSTIHKCIYCDNAKRLLTVKKQPFEFINVMPEKGVFDDEKIAELLAKLGRETHVGLTMPQVFAPDGSHIGGFDQLREYFK
> |[Tevenvirinae Enterobacteria_phage_ATK48]||_Enterobacteria_phage_ATK48.gb|phage T4-like nrdH, ..|423|KT184310.1(169729):58562-58984:1 ^RAST2:fig|1198136.55.peg.105^ Tevenvirinae Enterobacteria_phage_ATK48|neighbours:(-1),(1)|neighbour_genes:hypothetical protein,Phage protein|
MNPASLSRFISLKKILVMILLILLIGLTKELFLVEQNSNLKNKIEVYGIPEEVGRCPGCYTVTKLLKELNAPYTFYKVLTNNGKIEYDRPLIVSLAKRAGFTSLNIRYPVIFLNDKKQKNIAEFKKSLISLGYDSDIIED
> |[Tevenvirinae Enterobacteria_phage_Aplg8]||_Enterobacteria_phage_Aplg8.gb|Glutaredoxin, phage-..|309|KT184308.1(168496):153749-154057:-1 ^RAST2:fig|1198136.66.peg.264^ Tevenvirinae Enterobacteria_phage_Aplg8|neighbours:(-1),(-1)|neighbour_genes:Phage protein,Phage protein|
MKQNKIEVYGIPDEVGRCPGCQSVTKLLKELNAPFTFYKVLTNNGKIEYDRPLIVSLAKRAGFTSLNIRYPVIFINDSRQKNIKHFKETLISLGYDRDIIED
> |[Tevenvirinae Enterobacteria_phage_Aplg8]||_Enterobacteria_phage_Aplg8.gb|Glutaredoxin, phage-..|264|KT184308.1(168496):158647-158910:-1 ^RAST2:fig|1198136.66.peg.276^ Tevenvirinae Enterobacteria_phage_Aplg8|neighbours:(-1),(-1)|neighbour_genes:Phage protein,Thioredoxin, phage-a..|
MFKVYGYDSNIHKCVYCDNAKRLLTVKKQPFEFINIMPEKGVFDDEKIAELLTKLGRDTQIGLTMPQVFAPDGSHIGGFDQLREYFK
>ID:YP_007004090.1 |[Enterobacteria phage Bp7]||_Enterobacteria_phage_Bp7_.gbk|nrdC|264|NC_019500(168066):22209-22472:1 ^GeneID:14008130^ Enterobacteria phage Bp7, complete genome.|neighbours:ID:YP_007004089.1(1),ID:YP_007004091.1(1)|neighbour_genes:nrdC.1,hypothetical protein|
MFKVYGYDSNIHRCVFCDNAKRLLDVKKQPYEFINVMPEKGVFDDEKIAELLAALGRESQVGLTMPQVFAPDGTSIGGFDQLRAYFK
>ID:YP_007004101.1 |[Enterobacteria phage Bp7]||_Enterobacteria_phage_Bp7_.gbk|nrdH|267|NC_019500(168066):25485-25751:1 ^GeneID:14007930^ Enterobacteria phage Bp7, complete genome.|neighbours:ID:YP_007004100.1(1),ID:YP_007004102.1(1)|neighbour_genes:hypothetical protein,hypothetical protein|
MRCPGCIAVLSLLNSLSIPHTFYPVINQTPSGAVYDKPLIVSLAKRAGFKSLAIRYPVIFVDNKKIENIPAFKSLLIELGYDRDLIED
> |[Tevenvirinae _Enterobacteria_phage_CC31]||_Enterobacteria_phage_CC31.gb|glutaredoxin|315|NC_014662.1(165540):38018-38332:-1 ^RAST2:fig|1198136.121.peg.68^ Tevenvirinae _Enterobacteria_phage_CC31|neighbours:(-1),(-1)|neighbour_genes:hypothetical protein,hypothetical protein|
MENSQLRAKIYGIPEDVYRCAGCAAVKEIFDEFKIPYEFIDVIYMAGDVQYNYKAIEEAAKASGVFPSKRVNYPVVILGGVYYPNLRTIKERLGELGYDLDSLD
> |[Tevenvirinae _Enterobacteria_phage_CC31]||_Enterobacteria_phage_CC31.gb|thioredoxin|282|NC_014662.1(165540):42554-42835:-1 ^RAST2:fig|1198136.121.peg.78^ Tevenvirinae _Enterobacteria_phage_CC31|neighbours:(-1),(-1)|neighbour_genes:hypothetical protein,hypothetical protein|
MTFKVFGYDSKHFKCVPCINSKRLLDAKRKDYEFISVTSGNEADGTPIFNEEVISELLVRLNRPSRVGLTMPQIFDEKGSPIGGFTELKEYLK
>ID:YP_009118730.1 |[Enterobacteria phage GEC-3S]||_Enterobacteria_phage_GEC-3S_.gbk|nrdH|270|NC_025425(163424):29639-29908:-1 ^GeneID:23301095^ Enterobacteria phage GEC-3S complete genome.|neighbours:ID:YP_009118729.1(-1),ID:YP_009118731.1(-1)|neighbour_genes:hypothetical protein,hypothetical protein|
MIEIYGIPKEAYHCYGCISAMKLLDDLGIPYTLKPVFKQVGVDIIPDRDMIEELAGRLNSKSLRYVYPQIFIDNEHIGGYKELRAIYDY
>ID:YP_009118745.1 |[Enterobacteria phage GEC-3S]||_Enterobacteria_phage_GEC-3S_.gbk|nrdC|282|NC_025425(163424):39270-39551:-1 ^GeneID:23301107^ Enterobacteria phage GEC-3S complete genome.|neighbours:ID:YP_009118744.1(-1),ID:YP_009118746.1(-1)|neighbour_genes:Putative recombinati..,Putative HNH homing ..|
MVEIFGFEGYNCKYCQNAKRLCEARKIPYIYIPVNDGVDENGRPVKIDSIIADIQDRAGVEVIATMPQIFYDGDYIGGFDEFRSFVVKNKING
> |[Tevenvirinae _Enterobacteria_phage_GiZh]||_Enterobacteria_phage_GiZh.gb|Glutaredoxin, phage-..|309|KT184311.1(166514):91081-91389:-1 ^RAST2:fig|1198136.122.peg.164^ Tevenvirinae _Enterobacteria_phage_GiZh|neighbours:(-1),(-1)|neighbour_genes:Phage protein,Phage protein|
MKQNKIEVYGIPDEVGRCPGCQSVTKLLKELNAPFTFYKVLTNNGKIEYDRPLIVSLAKRAGFTSLNIRYPVIFINDSRQKNIKHFKETLISLGYDRDIIED
> |[Tevenvirinae _Enterobacteria_phage_GiZh]||_Enterobacteria_phage_GiZh.gb|Glutaredoxin, phage-..|264|KT184311.1(166514):95810-96073:-1 ^RAST2:fig|1198136.122.peg.175^ Tevenvirinae _Enterobacteria_phage_GiZh|neighbours:(-1),(-1)|neighbour_genes:Phage protein,Thioredoxin, phage-a..|
MFKVYGYDSNIHKCVYCDNAKRLLTVKKQPFEFINIMPEKGVFDDEKIAELLTKLGRDTQIGLTMPQVFAPDGSHIGGFDQLREYFK
> |[Viruses Hx01]||_Enterobacteria_phage_HX01.gb|Thioredoxin, phage-a..|264|NC_018855.1(169158):57086-57349:1 ^RAST2:fig|10239.59.peg.91^ Viruses Hx01|neighbours:(1),(1)|neighbour_genes:Thioredoxin, phage-a..,Phage protein|
MFKVYGYDSSIHKCVYCDNAKRLLTVKKQPFEFINIMPKKGVFDDEKIAELLTKLGRDTQIGLTMPQVFAPDGSHIGGFDQLREYFK
> |[Viruses Hx01]||_Enterobacteria_phage_HX01.gb|Glutaredoxin|324|NC_018855.1(169158):62055-62378:1 ^RAST2:fig|10239.59.peg.102^ Viruses Hx01|neighbours:(1),(1)|neighbour_genes:Phage protein,Phage protein|
MEQNSNLKNKIEIYGIPEEVGRCPGCYTVTKLLKELNAPYTFYKVLTNNGKIEYDRPLIVSLAKRAGFTSLNIRYPVIFLNDKKQKNIAEFKKSLISLGYDSDIIED
>ID:YP_003734220.1 |[Enterobacteria phage IME08]||_Enterobacteria_phage_IME08_.gbk|nrdH|318|NC_014260(172253):41737-42054:-1 ^GeneID:9384406^ Enterobacteria phage IME08, complete genome.|neighbours:ID:YP_003734219.1(-1),ID:YP_003734221.1(-1)|neighbour_genes:55.6,hypothetical protein|
MDQKLTKIEIYGIPETVMRCPGCIAVLSLLNSLSIPHTFYPVINQTPSGAVYDKPLIVSLAKRAGFKSLAIRYPVIFVDNKKIENIPAFKSLLIELGYDRDLIED
>ID:YP_003734228.1 |[Enterobacteria phage IME08]||_Enterobacteria_phage_IME08_.gbk|nrdC|264|NC_014260(172253):44376-44639:-1 ^GeneID:9384410^ Enterobacteria phage IME08, complete genome.|neighbours:ID:YP_003734227.1(-1),ID:YP_003734229.1(-1)|neighbour_genes:hypothetical protein,nrdC.1|
MFKVYGYDSNIHRCVFCDNAKRLLDVKKQPYEFINVMPEKGVFDDEKIAELLAALGRESQVGLTMPQVFAPDGTSIGGFDQLRAYFK
>ID:YP_002922420.1 |[Enterobacteria phage JS10]||_Enterobacteria_phage_JS10_.gbk|nrdH|267|NC_012741(171451):40182-40448:-1 ^GeneID:7943470^ Enterobacteria phage JS10, complete genome.|neighbours:ID:YP_002922419.1(-1),ID:YP_002922421.1(-1)|neighbour_genes:55.6,hypothetical protein|
MRCPGCIAVLSLLNSLSIQYTFYPVINQTPSGAVYDKPLIVSLAKRAGFKSLAIRYPVIFVDNKKIENIPAFKSLLIELGYDRDLIED
>ID:YP_002922429.1 |[Enterobacteria phage JS10]||_Enterobacteria_phage_JS10_.gbk|nrdC|264|NC_012741(171451):42683-42946:-1 ^GeneID:7943479^ Enterobacteria phage JS10, complete genome.|neighbours:ID:YP_002922428.1(-1),ID:YP_002922430.1(-1)|neighbour_genes:49.3,nrdC.1|
MFKVYGYDSNIHRCVFCDNAKRLLDVKKQPYEFINVMPEKGVFDDEKIAELLAALGRESQVGLTMPQVFAPDGTSIGGFDQLRAYFK
>ID:YP_001595201.1 |[Escherichia phage JS98]||_Enterobacteria_phage_JS98.gbk|nrdH|267|NC_010105(170523):40589-40855:-1 ^GeneID:5783827^ Enterobacteria phage JS98, complete genome.|neighbours:ID:YP_001595200.1(-1),ID:YP_001595202.1(-1)|neighbour_genes:55.6,hypothetical protein|
MRCPGCIAVLSLLNSLSIQYTFYPVINQTPSGAVYDKPLIVSLAKRAGFKSLAIRYPVIFVDNKKIENIPAFKSLLIELGYDRDLIED
>ID:YP_001595211.1 |[Escherichia phage JS98]||_Enterobacteria_phage_JS98.gbk|nrdC|264|NC_010105(170523):43433-43696:-1 ^GeneID:5783690^ Enterobacteria phage JS98, complete genome.|neighbours:ID:YP_001595210.1(-1),ID:YP_001595212.1(-1)|neighbour_genes:hypothetical protein,nrdC.1|
MFKVYGYDSNIHRCVFCDNAKRLLDVKKQPYEFINVMPEKGVFDDEKIAELLAALGRESQVGLTMPQVFAPDGTSIGGFDQLRAYFK
>ID:YP_002922120.1 |[Escherichia phage JSE]||_Enterobacteria_phage_JSE_.gbk|nrdH|270|NC_012740(166418):31206-31475:-1 ^GeneID:7943048^ Enterobacteria phage JSE, complete genome.|neighbours:ID:YP_002922119.1(-1),ID:YP_002922121.1(-1)|neighbour_genes:hypothetical protein,hypothetical protein|
MIEIYGIPKEAYHCYGCISAMKLLDDLGIPYTLKPVFKQVGVDIIPDRDMIEELAGRLNSKSLRFVYPQIFIDNEHIGGYKELREIYDY
>ID:YP_002922137.1 |[Escherichia phage JSE]||_Enterobacteria_phage_JSE_.gbk|nrdC|282|NC_012740(166418):41582-41863:-1 ^GeneID:7943065^ Enterobacteria phage JSE, complete genome.|neighbours:ID:YP_002922136.1(-1),ID:YP_002922138.1(-1)|neighbour_genes:49,dam|
MVEIFGFEGYNCKYCQNAKRLCESRKIPYIYIPVNDGVDENGRPVKIDSIIADIQDRAGVEVIATMPQIFYDGDYIGGFDEFRSFVVKNKIHG
> |[Tevenvirinae _Enterobacteria_phage_Kha5h]||_Enterobacteria_phage_Kha5h.gb|Glutaredoxin, phage-..|309|KT184312.1(167318):65175-65483:-1 ^RAST2:fig|1198136.123.peg.118^ Tevenvirinae _Enterobacteria_phage_Kha5h|neighbours:(-1),(-1)|neighbour_genes:Phage protein,Phage protein|
MKQNKIEVYGIPDEVGRCPGCQSVTKLLKELNAPFTFYKVLTNNGKIEYDRPLIVSLAKRAGFTSLNIRYPVIFINDSRQKNIKHFKETLISLGYDRDIIED
> |[Tevenvirinae _Enterobacteria_phage_Kha5h]||_Enterobacteria_phage_Kha5h.gb|Glutaredoxin, phage-..|264|KT184312.1(167318):69904-70167:-1 ^RAST2:fig|1198136.123.peg.129^ Tevenvirinae _Enterobacteria_phage_Kha5h|neighbours:(-1),(-1)|neighbour_genes:Phage protein,Thioredoxin, phage-a..|
MFKVYGYDSNIHKCVYCDNAKRLLTVKKQPFEFINIMPEKGVFDDEKIAELLTKLGRDTQIGLTMPQVFAPDGSHIGGFDQLREYFK
>ID:YP_001469390.1 |[Enterobacteria phage Phi1]||_Enterobacteria_phage_Phi1_.gbk|nrdH|270|NC_009821(164270):29650-29919:-1 ^GeneID:5602114^ Enterobacteria phage Phi1, complete genome.|neighbours:ID:YP_001469389.1(-1),ID:YP_001469391.1(-1)|neighbour_genes:hypothetical protein,hypothetical protein|
MIEIYGIPKEAYHCYGCIGAMKLLDDLGIPYTLKPVFKQVGVDIIPDRDMIEELAGRLNSKSLRFVYPQIFIDNEHIGGYKELRAIYDY
>ID:YP_001469405.1 |[Enterobacteria phage Phi1]||_Enterobacteria_phage_Phi1_.gbk|nrdC|282|NC_009821(164270):39254-39535:-1 ^GeneID:5602201^ Enterobacteria phage Phi1, complete genome.|neighbours:ID:YP_001469404.1(-1),ID:YP_001469406.1(-1)|neighbour_genes:49,dam|
MVEIFGFEGYNCKYCQNAKRLCEARKIPYIYIPVNDGVDENGRPVKIDSIIADIQDRAGVEVIATMPQIFYDGDYIGGFDEFRSFVVKNKING
>ID:YP_009202805.1 |[Escherichia phage QL01]||_Enterobacteria_phage_QL01.gbk|hypothetical protein|267|NC_028847(170527):40684-40950:-1 ^GeneID:26629794^ Enterobacteria phage QL01, complete genome.|neighbours:ID:YP_009202804.1(-1),ID:YP_009202806.1(-1)|neighbour_genes:hypothetical protein,hypothetical protein|
MRCPGCIAVLSLLNSLSIPHTFYPVINQTPSGAVYDKPLIVSLAKRAGFKSLAIRYPVIFVDNKKIENIPAFKSLLIELGYDQDLIED
>ID:YP_009202813.1 |[Escherichia phage QL01]||_Enterobacteria_phage_QL01.gbk|thioredoxin|264|NC_028847(170527):42901-43164:-1 ^GeneID:26629802^ Enterobacteria phage QL01, complete genome.|neighbours:ID:YP_009202812.1(-1),ID:YP_009202814.1(-1)|neighbour_genes:hypothetical protein,hypothetical protein|
MFKVYGYDSNIHRCVFCDNAKRLLDVKKQPYEFINVMPEKGVFDDEKIAQLLAALGRESQIGLTMPQVFAPDGSHIGGFDQLRAYFK
>ID:AIT74168.1 |[Enterobacteria phage RB10]||_Enterobacteria_phage_RB10_.gbk|nrdH|309|KM606999(168401):38609-38917:-1 ^^ Enterobacteria phage RB10, complete genome.|neighbours:ID:AIT74167.1(1),ID:AIT74169.1(-1)|neighbour_genes:hypothetical protein,putative membrane pr..|
MKQNKIEVYGIPDEVGRCPGCQSVTKLLKELNAPFTFYKVLTNNGKIEYDRPLIVSLAKRAGFTSLNIRYPVIFINDSRQKNIKHFKETLISLGYDRDIIED
>ID:AIT74180.1 |[Enterobacteria phage RB10]||_Enterobacteria_phage_RB10_.gbk|nrdC|264|KM606999(168401):44193-44456:-1 ^^ Enterobacteria phage RB10, complete genome.|neighbours:ID:AIT74179.1(-1),ID:AIT74181.1(-1)|neighbour_genes:hypothetical protein,hypothetical protein|
MFKVYGYDSNIHKCVYCDNAKRLLTVKKQPFEFINIMPEKGVFDDEKIAELLTKLGRDTQIGLTMPQVFAPDGSHIGGFDQLREYFK
>ID:YP_002854409.1 |[Escherichia virus RB14]||_Enterobacteria_phage_RB14_.gbk|nrdH|324|NC_012638(165429):38691-39014:-1 ^GeneID:7803792^ Enterobacteria phage RB14, complete genome.|neighbours:ID:YP_002854408.1(1),ID:YP_002854410.1(-1)|neighbour_genes:RB14ncORF072w,RB14ncORF074c|
MEQNSNLKNKIEIYGIPEEVGRCPGCQSVTKLLKELNAPFTFYKVLTNNGKIEYDRPLIVSLAKRAGFTSLNIRYPVIFINDSRQKNIKHFKETLISLGYDRDIIED
>ID:YP_002854420.1 |[Escherichia virus RB14]||_Enterobacteria_phage_RB14_.gbk|nrdC|264|NC_012638(165429):43752-44015:-1 ^GeneID:7803803^ Enterobacteria phage RB14, complete genome.|neighbours:ID:YP_002854419.1(-1),ID:YP_002854421.1(-1)|neighbour_genes:RB32ORF082c,nrdC.1|
MFKVYGYDSNIHKCVYCDNAKRLLTVKKQPFEFINIMPEKGVFDDEKIAELLTKLGRDTQIGLTMPQVFAPDGSHIGGFDQLREYFK
> |[Tevenvirinae _Enterobacteria_phage_RB16]||_Enterobacteria_phage_RB16.gb|thioredoxin|273|NC_014467.1(176788):153098-153370:1 ^RAST2:fig|1198136.103.peg.255^ Tevenvirinae _Enterobacteria_phage_RB16|neighbours:(1),(1)|neighbour_genes:DNA adenine methylas..,hypothetical protein|
MFKIYGYIPSVYNCAPCLNSKRLLDAKKHEYEFLSVADSKGEDGKPILNESVIDELEALTGTRKMSMPQIFHDGKHIGGFDQLREYVRTL
> |[Tevenvirinae _Enterobacteria_phage_RB16]||_Enterobacteria_phage_RB16.gb|glutaredoxin|279|NC_014467.1(176788):160196-160474:1 ^RAST2:fig|1198136.103.peg.265^ Tevenvirinae _Enterobacteria_phage_RB16|neighbours:(1),(1)|neighbour_genes:hypothetical protein,gp55.2 conserved hyp..|
MKVEIYGIPESLHNCYGCIQAQKLLTEKGIEYTFYPVLKEAKNDLGFEYDRPRIEELAKRVRQRSLAFQYPRIFVDNKLIGGYLQLKQLIGD
>ID:AXF42383.1 |[Enterobacteria phage RB18]||_Enterobacteria_phage_RB18_.gbk|nrdH|309|MH553563(166677):39738-40046:-1 ^^ Enterobacteria phage RB18, complete genome.|neighbours:ID:AXF42382.1(1),ID:AXF42384.1(-1)|neighbour_genes:hypothetical protein,hypothetical protein|
MKQNKIEVYGIPDEVGRCPGCQSVTKLLKELNAPFTFYKVLTNNGKIEYDRPLIVSLAKRAGFTSLNIRYPVIFINDSRQKNIKHFKETLISLGYDRDIIED
>ID:AXF42394.1 |[Enterobacteria phage RB18]||_Enterobacteria_phage_RB18_.gbk|nrdC|264|MH553563(166677):44499-44762:-1 ^^ Enterobacteria phage RB18, complete genome.|neighbours:ID:AXF42393.1(-1),ID:AXF42395.1(-1)|neighbour_genes:hypothetical protein,hypothetical protein|
MFKVYGYDSNIHKCVYCDNAKRLLTVKKQPFEFINIMPKKGVFDDEKIAELLTKLGRDTQIGLTMPQVFAPDGSHIGGFDQLREYFK
>ID:YP_009102280.1 |[Enterobacteria phage RB27]||_Enterobacteria_phage_RB27_.gbk|nrdH|309|NC_025448(165179):39551-39859:-1 ^GeneID:22113064^ Enterobacteria phage RB27, complete genome.|neighbours:ID:YP_009102279.1(1),ID:YP_009102281.1(-1)|neighbour_genes:hypothetical protein,hypothetical protein|
MKQNKIEVYGIPDEVGRCPGCQSVTKLLKELNAPFTFYKVLTNNGKIEYDRPLIVSLAKRAGFTSLNIRYPVIFINDSRQKNIKHFKETLISLGYDRDIIED
>ID:YP_009102292.1 |[Enterobacteria phage RB27]||_Enterobacteria_phage_RB27_.gbk|nrdC|264|NC_025448(165179):44310-44573:-1 ^GeneID:22113076^ Enterobacteria phage RB27, complete genome.|neighbours:ID:YP_009102291.1(-1),ID:YP_009102293.1(-1)|neighbour_genes:hypothetical protein,hypothetical protein|
MFKVYGYDSNIHKCVYCDNAKRLLTVKKQPFEFINIMPEKGVFDDEKIAELLTKLGRDTQIGLTMPQVFAPDGSHIGGFDQLREYFK
>ID:AIT74712.1 |[Enterobacteria phage RB33]||_Enterobacteria_phage_RB33_.gbk|nrdH|309|KM607001(166007):39400-39708:-1 ^^ Enterobacteria phage RB33, complete genome.|neighbours:ID:AIT74711.1(1),ID:AIT74713.1(-1)|neighbour_genes:hypothetical protein,putative membrane pr..|
MKQNKIEVYGIPDEVGRCPGCQSVTKLLKELNAPFTFYKVLTNNGKIEYDRPLIVSLAKRAGFTSLNIRYPVIFINDSRQKNIKHFKETLISLGYDRDIIED
>ID:AIT74723.1 |[Enterobacteria phage RB33]||_Enterobacteria_phage_RB33_.gbk|nrdC|264|KM607001(166007):44042-44305:-1 ^^ Enterobacteria phage RB33, complete genome.|neighbours:ID:AIT74722.1(-1),ID:AIT74724.1(-1)|neighbour_genes:hypothetical protein,hypothetical protein|
MFKVYGYDSNIHKCVYCDNAKRLLTVKKQPFEFINIMPEKGVFDDEKIAELLTKLGRDTQIGLTMPQVFAPDGSYIGGFDQLREYFK
>ID:YP_009098459.1 |[Escherichia phage RB3]||_Enterobacteria_phage_RB3_.gbk|nrdH|309|NC_025419(168402):38610-38918:-1 ^GeneID:22113823^ Enterobacteria phage RB3, complete genome.|neighbours:ID:YP_009098458.1(1),ID:YP_009098460.1(-1)|neighbour_genes:hypothetical protein,hypothetical protein|
MKQNKIEVYGIPDEVGRCPGCQSVTKLLKELNAPFTFYKVLTNNGKIEYDRPLIVSLAKRAGFTSLNIRYPVIFINDSRQKNIKHFKETLISLGYDRDIIED
>ID:YP_009098471.1 |[Escherichia phage RB3]||_Enterobacteria_phage_RB3_.gbk|nrdC|264|NC_025419(168402):44194-44457:-1 ^GeneID:22113835^ Enterobacteria phage RB3, complete genome.|neighbours:ID:YP_009098470.1(-1),ID:YP_009098472.1(-1)|neighbour_genes:hypothetical protein,hypothetical protein|
MFKVYGYDSNIHKCVYCDNAKRLLTVKKQPFEFINIMPEKGVFDDEKIAELLTKLGRDTQIGLTMPQVFAPDGSHIGGFDQLREYFK
> |[Tevenvirinae _Enterobacteria_phage_RB43]||_Enterobacteria_phage_RB43.gb|thioredoxin|273|NC_007023.1(180500):154117-154389:1 ^RAST2:fig|1198136.102.peg.281^ Tevenvirinae _Enterobacteria_phage_RB43|neighbours:(1),(1)|neighbour_genes:DNA adenine methylas..,recombination endonu..|
MFKIYGYIPSVYNCAPCLNCKRLLDAKKHEYEFVSVADSKGEDGKPILNESVIDELEGLLGTRRMTMPQIFHDGKHIGGFDQLRDYVRTL
> |[Tevenvirinae _Enterobacteria_phage_RB43]||_Enterobacteria_phage_RB43.gb|glutaredoxin|279|NC_007023.1(180500):163859-164137:1 ^RAST2:fig|1198136.102.peg.302^ Tevenvirinae _Enterobacteria_phage_RB43|neighbours:(1),(1)|neighbour_genes:hypothetical protein,gp55.2 conserved hyp..|
MKVEIYGIPENIHKCYGCIEAQKLLNEKGIEYHFYPVLKEAKNDLGFEYDRPRIEELAKRARQRSLAFQYPRIFVDNVLIGGYMQLKQLIGD
>ID:NP_891618.1 |[Enterobacteria phage RB49]||_Enterobacteria_phage_RB49_.gbk|nrdH|270|NC_005066(164018):30031-30300:-1 ^GeneID:1725279^ Enterobacteria phage RB49, complete genome.|neighbours:ID:NP_891617.1(-1),ID:NP_891619.1(-1)|neighbour_genes:hypothetical protein,hypothetical protein|
MIEIYGIPKEAYHCYGCISAMKLLDDLGIPYTLKPVFKQVGVDIIPDRDMIEELAGRLNSKSLRFVYPQIFIDNEHIGGYKELRAIYDY
>ID:NP_891633.1 |[Enterobacteria phage RB49]||_Enterobacteria_phage_RB49_.gbk|nrdC|282|NC_005066(164018):39632-39913:-1 ^GeneID:1725378^ Enterobacteria phage RB49, complete genome.|neighbours:ID:NP_891632.1(-1),ID:NP_891634.1(-1)|neighbour_genes:49,dam|
MVEIFGFEGYNCKYCQNAKRLCEARKIPYIYIPVNDGVDENGRPVKIDSIIADIQDRAGVEVIATMPQIFYDGDYIGGFDEFRSFVVKNKING
>ID:ACP30994.1 |[Enterobacteria phage RB51]||_Enterobacteria_phage_RB51_.gbk|nrdH|324|FJ839693(168394):41473-41796:-1 ^^ Enterobacteria phage RB51, complete genome.|neighbours:ID:ACP30993.1(-1),ID:ACP30995.1(-1)|neighbour_genes:55.6,RB51ncORF079c|
MEQNSNLKNKIEVYGIPDEVGRCPGCQSVTKLLKELNAPFTFYKVLTNNGKIEYDRPLIVSLAKRAGFTSLNIRYPVIFINDSRQKNIKHFKETLISLGYDRDIIED
>ID:ACP31006.1 |[Enterobacteria phage RB51]||_Enterobacteria_phage_RB51_.gbk|nrdC|264|FJ839693(168394):46534-46797:-1 ^^ Enterobacteria phage RB51, complete genome.|neighbours:ID:ACP31005.1(-1),ID:ACP31007.1(-1)|neighbour_genes:RB32ORF082c,nrdC.1|
MFKVYGYDSNIHKCVYCDNAKRLLTVKKQPFEFINIMPEKGVFDDEKIAELLTKLGRDTQIGLTMPQVFAPDGSHIGGFDQLREYFK
>ID:AIT74987.1 |[Enterobacteria phage RB55]||_Enterobacteria_phage_RB55_.gbk|nrdH|309|KM607002(168896):41769-42077:-1 ^^ Enterobacteria phage RB55, complete genome.|neighbours:ID:AIT74986.1(1),ID:AIT74988.1(-1)|neighbour_genes:hypothetical protein,putative membrane pr..|
MKQNKIEVYGIPDEVGRCPGCQSVTKLLKELNAPFTFYKVLTNNGKIEYDRPLIVSLAKRAGFTSLNIRYPVIFINDSRQKNIKHFKETLISLGYDRDIIED
>ID:AIT74999.1 |[Enterobacteria phage RB55]||_Enterobacteria_phage_RB55_.gbk|nrdC|264|KM607002(168896):48093-48356:-1 ^^ Enterobacteria phage RB55, complete genome.|neighbours:ID:AIT74998.1(-1),ID:AIT75000.1(-1)|neighbour_genes:hypothetical protein,hypothetical protein|
MFKVYGYDSNIHKCVYCDNAKRLLTVKKQPFEFINIMPEKGVFDDEKIAELLTKLGRDTQIGLTMPQVFAPDGSHIGGFDQLREYFK
>ID:AIT75259.1 |[Enterobacteria phage RB59]||_Enterobacteria_phage_RB59_.gbk|nrdH|309|KM607003(168966):41769-42077:-1 ^^ Enterobacteria phage RB59, complete genome.|neighbours:ID:AIT75258.1(1),ID:AIT75260.1(-1)|neighbour_genes:hypothetical protein,putative membrane pr..|
MKQNKIEVYGIPDEVGRCPGCQSVTKLLKELNAPFTFYKVLTNNGKIEYDRPLIVSLAKRAGFTSLNIRYPVIFINDSRQKNIKHFKETLISLGYDRDIIED
>ID:AIT75271.1 |[Enterobacteria phage RB59]||_Enterobacteria_phage_RB59_.gbk|nrdC|264|KM607003(168966):48093-48356:-1 ^^ Enterobacteria phage RB59, complete genome.|neighbours:ID:AIT75270.1(-1),ID:AIT75272.1(-1)|neighbour_genes:hypothetical protein,hypothetical protein|
MFKVYGYDSNIHKCVYCDNAKRLLTVKKQPFEFINIMPEKGVFDDEKIAELLTKLGRDTQIGLTMPQVFAPDGSHIGGFDQLREYFK
>ID:AIT73082.1 |[Enterobacteria phage RB5]||_Enterobacteria_phage_RB5_.gbk|nrdH|309|KM606995(168394):38609-38917:-1 ^^ Enterobacteria phage RB5, complete genome.|neighbours:ID:AIT73081.1(1),ID:AIT73083.1(-1)|neighbour_genes:hypothetical protein,putative membrane pr..|
MKQNKIEVYGIPDEVGRCPGCQSVTKLLKELNAPFTFYKVLTNNGKIEYDRPLIVSLAKRAGFTSLNIRYPVIFINDSRQKNIKHFKETLISLGYDRDIIED
>ID:AIT73094.1 |[Enterobacteria phage RB5]||_Enterobacteria_phage_RB5_.gbk|nrdC|264|KM606995(168394):44193-44456:-1 ^^ Enterobacteria phage RB5, complete genome.|neighbours:ID:AIT73093.1(-1),ID:AIT73095.1(-1)|neighbour_genes:hypothetical protein,hypothetical protein|
MFKVYGYDSNIHKCVYCDNAKRLLTVKKQPFEFINIMPEKGVFDDEKIAELLTKLGRDTQIGLTMPQVFAPDGSHIGGFDQLREYFK
>ID:AIT75536.1 |[Enterobacteria phage RB68]||_Enterobacteria_phage_RB68_.gbk|nrdH|324|KM607004(168401):41473-41796:-1 ^^ Enterobacteria phage RB68, complete genome.|neighbours:ID:AIT75535.1(-1),ID:AIT75537.1(-1)|neighbour_genes:hypothetical protein,hypothetical protein|
MEQNSNLKNKIEVYGIPDEVGRCPGCQSVTKLLKELNAPFTFYKVLTNNGKIEYDRPLIVSLAKRAGFTSLNIRYPVIFINDSRQKNIKHFKETLISLGYDRDIIED
>ID:AIT75548.1 |[Enterobacteria phage RB68]||_Enterobacteria_phage_RB68_.gbk|nrdC|264|KM607004(168401):46534-46797:-1 ^^ Enterobacteria phage RB68, complete genome.|neighbours:ID:AIT75547.1(-1),ID:AIT75549.1(-1)|neighbour_genes:hypothetical protein,hypothetical protein|
MFKVYGYDSNIHKCVYCDNAKRLLTVKKQPFEFINIMPEKGVFDDEKIAELLTKLGRDTQIGLTMPQVFAPDGSHIGGFDQLREYFK
>ID:NP_861771.1 |[Enterobacteria phage RB69]||_Enterobacteria_phage_RB69_.gbk|nrdH|273|NC_004928(167560):44089-44361:-1 ^GeneID:1494197^ Enterobacteria phage RB69, complete genome.|neighbours:ID:NP_861770.1(-1),ID:NP_861772.1(-1)|neighbour_genes:gp55.6 conserved hyp..,RB69ORF082c hypothet..|
MEQNSNLKNKIEIYGIPEEVGRCPGCYTVTKLLKELNAPYTFYKVLTNNGKIEYDRPLIVSLAKRAGFTSLNIRYPVIFLNDKKQRYCRV
>ID:NP_861783.1 |[Enterobacteria phage RB69]||_Enterobacteria_phage_RB69_.gbk|nrdC|279|NC_004928(167560):49029-49307:-1 ^GeneID:1494209^ Enterobacteria phage RB69, complete genome.|neighbours:ID:NP_861782.1(-1),ID:NP_861784.1(-1)|neighbour_genes:RB69ORF092c hypothet..,nrdC.7|
MKGKIMFKVYGYDSTIHKCIYCDNAKRLLTVKKQPFEFINVMPEKGVFDDEKIAELLVKLGRESQVGLTMPQVFAPDGSHIGGFDQLREYFK
>ID:AIT73353.1 |[Enterobacteria phage RB6]||_Enterobacteria_phage_RB6_.gbk|nrdH|309|KM606996(168394):38609-38917:-1 ^^ Enterobacteria phage RB6, complete genome.|neighbours:ID:AIT73352.1(1),ID:AIT73354.1(-1)|neighbour_genes:hypothetical protein,putative membrane pr..|
MKQNKIEVYGIPDEVGRCPGCQSVTKLLKELNAPFTFYKVLTNNGKIEYDRPLIVSLAKRAGFTSLNIRYPVIFINDSRQKNIKHFKETLISLGYDRDIIED
>ID:AIT73365.1 |[Enterobacteria phage RB6]||_Enterobacteria_phage_RB6_.gbk|nrdC|264|KM606996(168394):44193-44456:-1 ^^ Enterobacteria phage RB6, complete genome.|neighbours:ID:AIT73364.1(-1),ID:AIT73366.1(-1)|neighbour_genes:hypothetical protein,hypothetical protein|
MFKVYGYDSNIHKCVYCDNAKRLLTVKKQPFEFINIMPEKGVFDDEKIAELLTKLGRDTQIGLTMPQVFAPDGSHIGGFDQLREYFK
>ID:AIT73624.1 |[Enterobacteria phage RB7]||_Enterobacteria_phage_RB7_.gbk|nrdH|309|KM606997(168395):38610-38918:-1 ^^ Enterobacteria phage RB7, complete genome.|neighbours:ID:AIT73623.1(1),ID:AIT73625.1(-1)|neighbour_genes:hypothetical protein,putative membrane pr..|
MKQNKIEVYGIPDEVGRCPGCQSVTKLLKELNAPFTFYKVLTNNGKIEYDRPLIVSLAKRAGFTSLNIRYPVIFINDSRQKNIKHFKETLISLGYDRDIIED
>ID:AIT73636.1 |[Enterobacteria phage RB7]||_Enterobacteria_phage_RB7_.gbk|nrdC|264|KM606997(168395):44194-44457:-1 ^^ Enterobacteria phage RB7, complete genome.|neighbours:ID:AIT73635.1(-1),ID:AIT73637.1(-1)|neighbour_genes:hypothetical protein,hypothetical protein|
MFKVYGYDSNIHKCVYCDNAKRLLTVKKQPFEFINIMPEKGVFDDEKIAELLTKLGRDTQIGLTMPQVFAPDGSHIGGFDQLREYFK
>ID:AIT73896.1 |[Enterobacteria phage RB9]||_Enterobacteria_phage_RB9.gbk|nrdH|309|KM606998(168395):38610-38918:-1 ^^ Enterobacteria phage RB9, complete genome.|neighbours:ID:AIT73895.1(1),ID:AIT73897.1(-1)|neighbour_genes:hypothetical protein,putative membrane pr..|
MKQNKIEVYGIPDEVGRCPGCQSVTKLLKELNAPFTFYKVLTNNGKIEYDRPLIVSLAKRAGFTSLNIRYPVIFINDSRQKNIKHFKETLISLGYDRDIIED
>ID:AIT73908.1 |[Enterobacteria phage RB9]||_Enterobacteria_phage_RB9.gbk|nrdC|264|KM606998(168395):44194-44457:-1 ^^ Enterobacteria phage RB9, complete genome.|neighbours:ID:AIT73907.1(-1),ID:AIT73909.1(-1)|neighbour_genes:hypothetical protein,hypothetical protein|
MFKVYGYDSNIHKCVYCDNAKRLLTVKKQPFEFINIMPEKGVFDDEKIAELLTKLGRDTQIGLTMPQVFAPDGSHIGGFDQLREYFK
>ID:ADJ39791.1 |[Enterobacteria phage T4T]||_Enterobacteria_phage_T4T_.gbk|nrdH|309|HM137666(168920):41791-42099:-1 ^^ Enterobacteria phage T4T, complete genome.|neighbours:ID:ADJ39790.1(1),ID:ADJ39792.1(-1)|neighbour_genes:55.7,55.8|
MKQNKIEVYGIPDEVGRCPGCQSVTKLLKELNAPFTFYKVLTNNGKIEYDRPLIVSLAKRAGFTSLNIRYPVIFINDSRQKNIKHFKETLISLGYDRDIIED
>ID:ADJ39804.1 |[Enterobacteria phage T4T]||_Enterobacteria_phage_T4T_.gbk|nrdC|264|HM137666(168920):48115-48378:-1 ^^ Enterobacteria phage T4T, complete genome.|neighbours:ID:ADJ39803.1(-1),ID:ADJ39805.1(-1)|neighbour_genes:49.3,nrdC.1|
MFKVYGYDSNIHKCVYCDNAKRLLTVKKQPFEFINIMPEKGVFDDEKIAELLTKLGRDTQIGLTMPQVFAPDGSHIGGFDQLREYFK
>ID:NP_049686.1 |[Escherichia virus T4]||_Enterobacteria_phage_T4_.gbk|nrdH|309|NC_000866(168903):41805-42113:-1 ^GeneID:1258609^ Enterobacteria phage T4, complete genome.|neighbours:ID:NP_049685.1(-1),ID:NP_049687.1(-1)|neighbour_genes:55.6,55.8|
MKQNKIEVYGIPDEVGRCPGCQSVTKLLKELNAPFTFYKVLTNNGKIEYDRPLIVSLAKRAGFTSLNIRYPVIFINDSRQKNIKHFKETLISLGYDRDIIED
>ID:NP_049698.1 |[Escherichia virus T4]||_Enterobacteria_phage_T4_.gbk|nrdC|264|NC_000866(168903):48128-48391:-1 ^GeneID:1258540^ Enterobacteria phage T4, complete genome.|neighbours:ID:NP_049697.1(-1),ID:NP_049699.1(-1)|neighbour_genes:49.3,nrdC.1|
MFKVYGYDSNIHKCVYCDNAKRLLTVKKQPFEFINIMPEKGVFDDEKIAELLTKLGRDTQIGLTMPQVFAPDGSHIGGFDQLREYFK
> |[Tevenvirinae _Enterobacteria_phage_T4_strain_wild]||_Enterobacteria_phage_T4_strain_wild.gb|Glutaredoxin, phage-..|309|KJ477684.1(168922):41791-42099:-1 ^RAST2:fig|1198136.58.peg.79^ Tevenvirinae _Enterobacteria_phage_T4_strain_wild|neighbours:(-1),(-1)|neighbour_genes:Phage protein,Phage protein|
MKQNKIEVYGIPDEVGRCPGCQSVTKLLKELNAPFTFYKVLTNNGKIEYDRPLIVSLAKRAGFTSLNIRYPVIFINDSRQKNIKHFKETLISLGYDRDIIED
> |[Tevenvirinae _Enterobacteria_phage_T4_strain_wild]||_Enterobacteria_phage_T4_strain_wild.gb|Glutaredoxin, phage-..|264|KJ477684.1(168922):48115-48378:-1 ^RAST2:fig|1198136.58.peg.93^ Tevenvirinae _Enterobacteria_phage_T4_strain_wild|neighbours:(-1),(-1)|neighbour_genes:Phage protein,Thioredoxin, phage-a..|
MFKVYGYDSNIHKCVYCDNAKRLLTVKKQPFEFINIMPEKGVFDDEKIAELLTKLGRDTQIGLTMPQVFAPDGSHIGGFDQLREYFK
> |[Tevenvirinae _Enterobacteria_phage_T6]||_Enterobacteria_phage_T6.gb|Glutaredoxin, phage-..|309|MH550421.1(168706):39332-39640:-1 ^RAST2:fig|1198136.104.peg.73^ Tevenvirinae _Enterobacteria_phage_T6|neighbours:(-1),(-1)|neighbour_genes:Phage protein,Phage protein|
MKQNKIEVYGIPDEVGRCPGCQSVTKLLKELNAPFTFYKVLTNNGKIEYDRPLIVSLAKRAGFTSLNIRYPVIFINDSRQKNIKHFKETLISLGYDRDIIED
> |[Tevenvirinae _Enterobacteria_phage_T6]||_Enterobacteria_phage_T6.gb|Glutaredoxin, phage-..|264|MH550421.1(168706):44583-44846:-1 ^RAST2:fig|1198136.104.peg.84^ Tevenvirinae _Enterobacteria_phage_T6|neighbours:(-1),(-1)|neighbour_genes:Phage protein,Thioredoxin, phage-a..|
MFKVYGYDSNIHKCVYCDNAKRLLTVKKQPFEFINIMPEKGVFDDEKIAELLTKLGRDTQIGLTMPQVFAPDGSHIGGFDQLREYFK
>ID:YP_004063758.1 |[Escherichia phage vB_EcoM_VR7]||_Enterobacteria_phage_vB_EcoM-VR7_.gbk|nrdH|318|NC_014792(169285):38601-38918:-1 ^GeneID:10021302^ Enterobacteria phage vB_EcoM-VR7, complete genome.|neighbours:ID:YP_004063757.1(-1),ID:YP_004063759.1(-1)|neighbour_genes:55.6,VR7ORF078c|
MGQNSTKIEIYGIPEEVGRCPGCMYVRSLLGSLNLPYTFYSVLNKQGSEIAYDRPLIVSLAKRAGYPTLNIRYPVIFVNDEKMTNIPAFKTKLISLGYDQDLIED
>ID:YP_004063770.1 |[Escherichia phage vB_EcoM_VR7]||_Enterobacteria_phage_vB_EcoM-VR7_.gbk|nrdC|264|NC_014792(169285):41944-42207:-1 ^GeneID:10021314^ Enterobacteria phage vB_EcoM-VR7, complete genome.|neighbours:ID:YP_004063769.1(-1),ID:YP_004063771.1(-1)|neighbour_genes:VR7ORF088c,nrdC.1|
MFKVYGYDSSIHRCVFCDNAKRFLDVKKQPYEFINVMPEKGVFDDEKIAQLLAALGRESQIGLTMPQVFAPDGSHIGGFTELREYFK
>ID:YP_006986626.1 |[Escherichia phage vB_EcoM_ACG-C40]||_Enterobacteria_phage_vB_EcoM_ACG-C40_.gbk|glutaredoxin|309|NC_019399(167396):41452-41760:-1 ^GeneID:13997900^ Enterobacteria phage vB_EcoM_ACG-C40, complete genome.|neighbours:ID:YP_006986625.1(-1),ID:YP_006986627.1(-1)|neighbour_genes:hypothetical protein,hypothetical protein|
MKQNKIEVYGIPDEVGRCPGCQSVTKLLKELNAPFTFYKVLTNNGKIEYDRPLIVSLAKRAGFTSLNIRYPVIFINDSRQKNIKHFKETLISLGYDRDIIED
>ID:YP_006986636.1 |[Escherichia phage vB_EcoM_ACG-C40]||_Enterobacteria_phage_vB_EcoM_ACG-C40_.gbk|thioredoxin|264|NC_019399(167396):46704-46967:-1 ^GeneID:13997910^ Enterobacteria phage vB_EcoM_ACG-C40, complete genome.|neighbours:ID:YP_006986635.1(-1),ID:YP_006986637.1(-1)|neighbour_genes:hypothetical protein,hypothetical protein|
MFKVYGYDSNIHKCVYCDNAKRLLTVKKQPFEFINIMPEKGVFDDEKIAELLTKLGRDTQIGLTMPQVFAPDRSHIGGFDQLREYFK
>ID:AWD91591.1 |[Enterobacteria phage vB_EcoM_IME339]||_Enterobacteria_phage_vB_EcoM_IME339_.gbk|thioredoxin|264|MH051915(164366):122752-123015:1 ^^ Enterobacteria phage vB_EcoM_IME339, complete genome.|neighbours:ID:AWD91590.1(1),ID:AWD91592.1(1)|neighbour_genes:thioredoxin,hypothetical protein|
MFKVYGYDSNIHKCVYCDNAKRLLTVKKQPFEFINIMPEKGVFDDEKIAELLTKLGRDTQIGLTMPQVFAPDGSHIGGFDQLREYFK
>ID:AWD91601.1 |[Enterobacteria phage vB_EcoM_IME339]||_Enterobacteria_phage_vB_EcoM_IME339_.gbk|glutaredoxin|309|MH051915(164366):127435-127743:1 ^^ Enterobacteria phage vB_EcoM_IME339, complete genome.|neighbours:ID:AWD91600.1(1),ID:AWD91602.1(1)|neighbour_genes:hypothetical protein,hypothetical protein|
MKQNKIEVYGIPDEVGRCPGCQSVTKLLKELNAPFTFYKVLTNNGKIEYDRPLIVSLAKRAGFTSLNIRYPVIFINDSRQKNIKHFKETLISLGYDRDIIED
>ID:AWD91850.1 |[Enterobacteria phage vB_EcoM_IME340]||_Enterobacteria_phage_vB_EcoM_IME340_.gbk|thioredoxin|264|MH051916(165549):123834-124097:1 ^^ Enterobacteria phage vB_EcoM_IME340, complete genome.|neighbours:ID:AWD91849.1(1),ID:AWD91851.1(1)|neighbour_genes:thioredoxin,hypothetical protein|
MFKVYGYDSNIHKCVYCDNAKRLLTVKKQPFEFINIMPEKGVFDDEKIAELLTKLGRDTQIGLTMPQVFAPDGSHIGGFDQLREYFK
>ID:AWD91862.1 |[Enterobacteria phage vB_EcoM_IME340]||_Enterobacteria_phage_vB_EcoM_IME340_.gbk|glutaredoxin|324|MH051916(165549):128779-129102:1 ^^ Enterobacteria phage vB_EcoM_IME340, complete genome.|neighbours:ID:AWD91861.1(1),ID:AWD91863.1(1)|neighbour_genes:hypothetical protein,hypothetical protein|
MEQNSNLKNKIEIYGIPEEVGRCPGCQSVTKLLKELNAPFTFYKVLTNNGKIEYDRPLIVSLAKRAGFTSLNIRYPVIFINDSRQKNIKHFKETLISLGYDRDIIED
>ID:YP_009207253.1 |[Escherichia phage vB_EcoM_VR20]||_Enterobacteria_phage_vB_EcoM_VR20.gbk|nrdH|249|NC_028894(170336):38009-38257:-1 ^GeneID:26633752^ Enterobacteria phage vB_EcoM_VR20, complete genome.|neighbours:ID:YP_009207252.1(-1),ID:YP_009207254.1(-1)|neighbour_genes:hypothetical protein,hypothetical protein|
MHVRSLLGSLNLPYTFYSVLNKQGSEIAYDRPLIVSLAKRAGYPTLNIRYPVIFVNDEKMTNIPAFKTKLISLGYDQDLIED
>ID:YP_009207265.1 |[Escherichia phage vB_EcoM_VR20]||_Enterobacteria_phage_vB_EcoM_VR20.gbk|nrdC|264|NC_028894(170336):43292-43555:-1 ^GeneID:26633764^ Enterobacteria phage vB_EcoM_VR20, complete genome.|neighbours:ID:YP_009207264.1(-1),ID:YP_009207266.1(-1)|neighbour_genes:hypothetical protein,hypothetical protein|
MFKVYGYDSSIHRCVFCDNAKRFLDVKKQPYEFINVMPEKGVFADEKIAQLLAALGRESQIGLTMPQVFAPDGSHIGGFNELREYFK
>ID:YP_009209816.1 |[Escherichia phage vB_EcoM_VR25]||_Enterobacteria_phage_vB_EcoM_VR25_.gbk|nrdH|318|NC_028925(170822):37382-37699:-1 ^GeneID:26636236^ Enterobacteria phage vB_EcoM_VR25, complete genome.|neighbours:ID:YP_009209815.1(-1),ID:YP_009209817.1(-1)|neighbour_genes:hypothetical protein,hypothetical protein|
MGQNSTKIEIYGIPEEVGRCPGCMHIRSLLGSLNLPYTFYSVLNKQGSEIAYDRPLIVSLAKRAGYPTLNIRYPVIFVNDEKMTNIPAFKTKLISLGYDQDLIED
>ID:YP_009209829.1 |[Escherichia phage vB_EcoM_VR25]||_Enterobacteria_phage_vB_EcoM_VR25_.gbk|nrdC|264|NC_028925(170822):42647-42910:-1 ^GeneID:26636249^ Enterobacteria phage vB_EcoM_VR25, complete genome.|neighbours:ID:YP_009209828.1(-1),ID:YP_009209830.1(-1)|neighbour_genes:hypothetical protein,hypothetical protein|
MFKVYGYDSSIHRCVFCDNAKRFLDVKKQPYEFINVMPEKGVFDDEKIAQLLAALGRESQIGLTMPQVFAPDGSHIGGFTELREYFK
>ID:YP_009213909.1 |[Escherichia phage vB_EcoM_VR26]||_Enterobacteria_phage_vB_EcoM_VR26_.gbk|nrdH|318|NC_028957(171541):38357-38674:-1 ^GeneID:26640365^ Enterobacteria phage vB_EcoM_VR26, complete genome.|neighbours:ID:YP_009213908.1(-1),ID:YP_009213910.1(-1)|neighbour_genes:hypothetical protein,hypothetical protein|
MGQNSTKIEIYGIPEEVGRCPGCMHIRSLLGSLNLPYTFYSVLNKQGSEIAYDRPLIVSLAKRAGYPTLNIRYPVIFVNDEKMTNIPAFKTKLISLGYDQDLIED
>ID:YP_009213921.1 |[Escherichia phage vB_EcoM_VR26]||_Enterobacteria_phage_vB_EcoM_VR26_.gbk|nrdC|264|NC_028957(171541):41186-41449:-1 ^GeneID:26640377^ Enterobacteria phage vB_EcoM_VR26, complete genome.|neighbours:ID:YP_009213920.1(-1),ID:YP_009213922.1(-1)|neighbour_genes:hypothetical protein,hypothetical protein|
MFKVYGYDSSIHRCVFCDNVKRFLDVKKQPYEFINVMPEKGVFDDEKIAQLLAALGRESQIGLTMPQVFAPDGSHIGGFTELREYFK
>ID:YP_009205765.1 |[Enterobacteria phage vB_EcoM_VR5]||_Enterobacteria_phage_vB_EcoM_VR5.gbk|nrdH|318|NC_028881(170473):40451-40768:-1 ^GeneID:26632376^ Enterobacteria phage vB_EcoM_VR5, complete genome.|neighbours:ID:YP_009205764.1(-1),ID:YP_009205766.1(-1)|neighbour_genes:hypothetical protein,hypothetical protein|
MDQKSTKIEIYGIPETVMRCPGCIAVLSLLNSLSIQYTFYPVINQTPSGAVYDKPLIVSLAKRAGFKSLAIRYPVIFVDNKKIENIPSFKTLLIELGYDRDLIED
>ID:YP_009205776.1 |[Enterobacteria phage vB_EcoM_VR5]||_Enterobacteria_phage_vB_EcoM_VR5.gbk|nrdC|264|NC_028881(170473):43011-43274:-1 ^GeneID:26632387^ Enterobacteria phage vB_EcoM_VR5, complete genome.|neighbours:ID:YP_009205775.1(-1),ID:YP_009205777.1(-1)|neighbour_genes:hypothetical protein,hypothetical protein|
MFKIYGYDSNIHRCVFCDNAKRFLDVKKQPYEFVNVMPEKGVFDDEKIAQLLAKLGRESQIGLTMPQVFAPDGSHIGGFTELREYFK
> |[Tevenvirinae _Erwinia_phage_Cronus]||_Erwinia_phage_Cronus.gb|hypothetical protein|309|MH059636.2(175774):37064-37372:-1 ^RAST2:fig|1198136.105.peg.66^ Tevenvirinae _Erwinia_phage_Cronus|neighbours:(-1),(-1)|neighbour_genes:hypothetical protein,hypothetical protein|
MKIDVYGIPESVGRCYGCRRVKGLLDDLGFIYTFIPVMQSVSDKPSYDRPAIEKLASRMGQTSLNIAYPVIFIDDVRIRNFNDFKDLLLLNNADPSIIQDYS
> |[Tevenvirinae _Erwinia_phage_Cronus]||_Erwinia_phage_Cronus.gb|hypothetical protein|279|MH059636.2(175774):40399-40677:-1 ^RAST2:fig|1198136.105.peg.77^ Tevenvirinae _Erwinia_phage_Cronus|neighbours:(-1),(-1)|neighbour_genes:hypothetical protein,hypothetical protein|
MLTIFGYDSTIHKCTPCDNSKRFCKAKGHDFEFISVVTGKDENGPVFNEEVIAELLHRLGRESKTGLTMPQIFREDTGEHIGGFTELMKYKF
>ID:YP_009592876.1 |[Escherichia coli O157 typing phage 3]||_Escherichia_coli_O157_typing_phage_3_.gbk|glutaredoxin|264|NC_041863(168733):102255-102518:1 ^GeneID:40068372^ Escherichia coli O157 typing phage 3, complete genome.|neighbours:ID:YP_009592875.1(1),ID:YP_009592877.1(1)|neighbour_genes:hypothetical protein,hypothetical protein|
MFKVYGYDSTIHKCIYCDNAKRLLTVKKQPFEFINVMPEKGVFDDEKIAELLVKLGRESQVGLTMPQVFAPDGTSIGGFDQLREYFK
>ID:YP_009592887.1 |[Escherichia coli O157 typing phage 3]||_Escherichia_coli_O157_typing_phage_3_.gbk|hypothetical protein|324|NC_041863(168733):107180-107503:1 ^GeneID:40068383^ Escherichia coli O157 typing phage 3, complete genome.|neighbours:ID:YP_009592886.1(1),ID:YP_009592888.1(1)|neighbour_genes:hypothetical protein,hypothetical protein|
MEQNSNLKNKIEIYGIPEEVGRCPGCYTVTKLLKELNAPYTFYKVLTNNGKIEYDRPLIVSLAKRAGFTSLNIRYPVIFLNDKKQKNIAEFKKSLISLGYDSDIIED
>ID:YP_009593088.1 |[Escherichia coli O157 typing phage 6]||_Escherichia_coli_O157_typing_phage_6_.gbk|hypothetical protein|324|NC_041864(160570):61230-61553:-1 ^GeneID:40068585^ Escherichia coli O157 typing phage 6, complete genome.|neighbours:ID:YP_009593087.1(-1),ID:YP_009593089.1(-1)|neighbour_genes:hypothetical protein,hypothetical protein|
MEQNSNLKNKIEIYGIPEEVGRCPGCYTVTKLLKELNAPYTFYKVLTNNGKIEYDRPLIVSLAKRAGFTSLNIRYPVIFLNDKKQKNIAEFKKSLISLGYDSDIIED
>ID:YP_009593099.1 |[Escherichia coli O157 typing phage 6]||_Escherichia_coli_O157_typing_phage_6_.gbk|glutaredoxin|264|NC_041864(160570):66215-66478:-1 ^GeneID:40068596^ Escherichia coli O157 typing phage 6, complete genome.|neighbours:ID:YP_009593098.1(-1),ID:YP_009593100.1(-1)|neighbour_genes:hypothetical protein,hypothetical protein|
MFKVYGYDSTIHKCIYCDNAKRLLTVKKQPFEFINVMPEKGVFDDEKIAELLVKLGRESQVGLTMPQVFAPDGTSIGGFDQLREYFK
>ID:YP_009225174.1 |[Escherichia phage APCEc01]||_Escherichia_phage_APCEc01_.gbk|thioredoxin|264|NC_029091(168771):136626-136889:1 ^GeneID:26796127^ Escherichia phage APCEc01, complete genome.|neighbours:ID:YP_009225173.1(1),ID:YP_009225175.1(1)|neighbour_genes:hypothetical protein,hypothetical protein|
MFKVYGYDSTIHKCVYCDNAKRLLTVKKQPFEFINVMPEKGVFDDEKITELLTKLGRETKVGLTMPQVFAPDGTLIGGFDQLREYFK
>ID:YP_009225185.1 |[Escherichia phage APCEc01]||_Escherichia_phage_APCEc01_.gbk|putative glutaredoxi..|324|NC_029091(168771):141685-142008:1 ^GeneID:26796138^ Escherichia phage APCEc01, complete genome.|neighbours:ID:YP_009225184.1(1),ID:YP_009225186.1(1)|neighbour_genes:hypothetical protein,hypothetical protein|
MEQNSNLKNKIEIYGIPEEVGRCPGCYAVTKLLKDLNAPYTFYKVLTNNGKIEYDRPLIVSLAKRAGFTSLNIRYPVIFLNDKKQKNIAEFKKSLISLGYDSDIIED
> |[Tevenvirinae _Escherichia_phage_AnYang]||_Escherichia_phage_AnYang.gb|NrdH glutaredoxin|267|MK234886.1(169215):8302-8568:-1 ^RAST2:fig|1198136.106.peg.21^ Tevenvirinae _Escherichia_phage_AnYang|neighbours:(-1),(-1)|neighbour_genes:Phage protein,hypothetical protein|
MRCPGCIAVLSLLNSLSIPHTFYPVINQTPSGAVYDKPLIVSLAKRAGFKSLAIRYPVIFVDNKKIENIPAFKSLLIELGYDQDLIED
> |[Tevenvirinae _Escherichia_phage_AnYang]||_Escherichia_phage_AnYang.gb|thioredoxin|264|MK234886.1(169215):10519-10782:-1 ^RAST2:fig|1198136.106.peg.30^ Tevenvirinae _Escherichia_phage_AnYang|neighbours:(-1),(-1)|neighbour_genes:hypothetical protein,Thioredoxin, phage-a..|
MFKVYGYDSNIHRCVFCDNAKRLLDVKKQPYEFINVMPEKGVFDDEKIAELLAALGRESQVGLTMPQVFAPDGSHIGGFDQLRAYFK
> |[Tevenvirinae Escherichia_phage_CF2]||_Escherichia_phage_CF2.gb|Glutaredoxin, phage-..|264|NC_041919.1(168188):112395-112658:1 ^RAST2:fig|1198136.52.peg.171^ Tevenvirinae Escherichia_phage_CF2|neighbours:(1),(1)|neighbour_genes:Thioredoxin, phage-a..,Phage protein|
MFKVYGYDSNIHKCVYCDNAKRLLTVKKQPFEFINIMPEKGVFDDEKIAELLTKLGRDTQIGLTMPQVFAPDGSHIGGFDQLREYFK
> |[Tevenvirinae Escherichia_phage_CF2]||_Escherichia_phage_CF2.gb|phage T4-like nrdH, ..|324|NC_041919.1(168188):117686-118009:1 ^RAST2:fig|1198136.52.peg.183^ Tevenvirinae Escherichia_phage_CF2|neighbours:(1),(1)|neighbour_genes:Phage protein,Phage protein|
MEQNSNLKNKIEIYGIPEEVGRCPGCQSVTKLLKELNAPFTFYKVLTNNGKIEYDRPLIVSLAKRAGFTSLNIRYPVIFINDSRQKNIKHFKETLISLGYDRDIIED
>ID:QBO61083.1 |[Escherichia phage D5505]||_Escherichia_phage_D5505_.gbk|hypothetical protein|324|MK327929(168049):39173-39496:-1 ^^ Escherichia phage D5505, complete genome.|neighbours:ID:QBO61082.1(-1),ID:QBO61084.1(-1)|neighbour_genes:hypothetical protein,hypothetical protein|
MEQNSNLKNKIEIYGIPEEVGRCPGCQSVTKLLKELNAPFTFYKVLTNNGKIEYDRPLIVSLAKRAGFTSLNIRYPVIFINDSRQKNIKHFKETLISLGYDRDIIED
>ID:QBO61093.1 |[Escherichia phage D5505]||_Escherichia_phage_D5505_.gbk|putative glutaredoxi..|264|MK327929(168049):44115-44378:-1 ^^ Escherichia phage D5505, complete genome.|neighbours:ID:QBO61092.1(-1),ID:QBO61094.1(-1)|neighbour_genes:hypothetical protein,hypothetical protein|
MFKVYGYDSNIHKCVYCDNAKRLLTVKKQPFEFINIMPEKGVFDDEKIAELLTKLGRDTQIGLTMPQVFAPGGSHIGGFDQLREYFK
> |[Tevenvirinae Escherichia_phage_ECD7]||_Escherichia_phage_ECD7.gb|Glutaredoxin 3 (Grx1..|270|NC_041936.1(164706):31345-31614:-1 ^RAST2:fig|1198136.56.peg.53^ Tevenvirinae Escherichia_phage_ECD7|neighbours:(-1),(-1)|neighbour_genes:Phage protein,Phage protein|
MIEIYGIPKEAYHCYGCISAMKLLDDLGIPYTLKPVFKQVGVDIIPDRDMIEELAGRLNSKSLRFVYPQIFIDNEHIGGYKELRAIYDY
> |[Tevenvirinae Escherichia_phage_ECD7]||_Escherichia_phage_ECD7.gb|Glutaredoxin, phage-..|282|NC_041936.1(164706):40977-41258:-1 ^RAST2:fig|1198136.56.peg.68^ Tevenvirinae Escherichia_phage_ECD7|neighbours:(-1),(-1)|neighbour_genes:Phage endonuclease #..,Type II, N-methyl DN..|
MVEIFGFEGYNCKYCQNAKRLCESRKIPYIYIPVNDGVDENGRPVKIDSIIADIQDRAGVEVIATMPQIFYDGDYIGGFDEFRSFVVKNKING
>ID:YP_009102547.1 |[Escherichia phage ECML-134]||_Escherichia_phage_ECML-134_.gbk|glutaredoxin|309|NC_025449(166783):39494-39802:-1 ^GeneID:22111730^ Escherichia phage ECML-134, complete genome.|neighbours:ID:YP_009102546.1(-1),ID:YP_009102548.1(-1)|neighbour_genes:hypothetical protein,hypothetical protein|
MKQNKIEVYGIPDEVGRCPGCQSVTKLLKELNAPFTFYKVLTNNGKIEYDRPLIVSLAKRAGFTSLNIRYPVIFINDSRQKNIKHFKETLISLGYDRDIIED
>ID:YP_009102557.1 |[Escherichia phage ECML-134]||_Escherichia_phage_ECML-134_.gbk|hypothetical protein|264|NC_025449(166783):43925-44188:-1 ^GeneID:22111740^ Escherichia phage ECML-134, complete genome.|neighbours:ID:YP_009102556.1(-1),ID:YP_009102558.1(-1)|neighbour_genes:hypothetical protein,hypothetical protein|
MFKVYGYDSNIHKCVYCDNAKRLLTVKKQPFEFINIMPEKGVFDDEKIAELLTKLGRDTQIGLTMPQVFAPDGSHIGGFDQLREYFK
> |[Tevenvirinae Escherichia_phage_EcWhh-1]||_Escherichia_phage_EcWhh-1.gb|NrdH glutaredoxin|366|MH791409.1(170524):102565-102930:-1 ^RAST2:fig|1198136.71.peg.176^ Tevenvirinae Escherichia_phage_EcWhh-1|neighbours:(-1),(-1)|neighbour_genes:Phage protein,hypothetical protein|
MTKKLSKLGTTKELFPVDQKLTKIEIYGIPETVMRCPGCIAVLSLLNSLSIPHTFYPVINQTPSGAVYDKPLIVSLAKRAGFKSLAIRYPVIFVDNKKIENIPAFKSLLIELGYDRDLIED
> |[Tevenvirinae Escherichia_phage_EcWhh-1]||_Escherichia_phage_EcWhh-1.gb|thioredoxin|264|MH791409.1(170524):105131-105394:-1 ^RAST2:fig|1198136.71.peg.187^ Tevenvirinae Escherichia_phage_EcWhh-1|neighbours:(-1),(-1)|neighbour_genes:[Enterobacteria phag..,Thioredoxin, phage-a..|
MFKVYGYDSNIHRCVFCDNAKRLLDVKKQPYEFINVMPEKGVFDDEKIAELLAALGRESQVGLTMPQVFAPDGTSIGGFDQLRAYFK
> |[Tevenvirinae Escherichia_phage_HP3]||_Escherichia_phage_HP3.gb|phage T4-like nrdH, ..|423|NC_041920.1(170254):53596-54018:-1 ^RAST2:fig|1198136.53.peg.101^ Tevenvirinae Escherichia_phage_HP3|neighbours:(-1),(-1)|neighbour_genes:hypothetical protein,Phage protein|
MHLDLLSRFIFLKKTLVRILLILLIGLIKELFLVEQNSNLKNKIEIYGIPEEVGRCPGCYTVTKLLKELNAPYTFYKVLTNNGKIEYDRPLIVSLAKRAGFTSLNIRYPVIFLNGKKQKNIAEFKKSLISLGYDSDIIED
> |[Tevenvirinae Escherichia_phage_HP3]||_Escherichia_phage_HP3.gb|thioredoxin|264|NC_041920.1(170254):58392-58655:-1 ^RAST2:fig|1198136.53.peg.110^ Tevenvirinae Escherichia_phage_HP3|neighbours:(-1),(-1)|neighbour_genes:hypothetical protein,hypothetical protein|
MFKVYGYDSTIHKCIYCDNAKRLLTVKKQPFEFINVMPEKGVFDDEKIAELLVKLGRESQVGLTMPQVFAPDGTSIGGFDQLREYFK
> |[Tevenvirinae _Escherichia_phage_HY01]||_Escherichia_phage_HY01.gb|Glutaredoxin, phage-..|309|NC_027349.1(166977):39397-39705:-1 ^RAST2:fig|1198136.95.peg.77^ Tevenvirinae _Escherichia_phage_HY01|neighbours:(-1),(-1)|neighbour_genes:Phage protein,Phage protein|
MKQNKIEVYGIPDEVGRCPGCQSVTKLLKELNAPFTFYKVLTNNGKIEYDRPLIVSLAKRAGFTSLNIRYPVIFINDSRQKNIKHFKETLISLGYDRDIIED
> |[Tevenvirinae _Escherichia_phage_HY01]||_Escherichia_phage_HY01.gb|Glutaredoxin, phage-..|264|NC_027349.1(166977):44294-44557:-1 ^RAST2:fig|1198136.95.peg.89^ Tevenvirinae _Escherichia_phage_HY01|neighbours:(-1),(-1)|neighbour_genes:Phage protein,Thioredoxin, phage-a..|
MFKVYGYDSNIHKCVYCDNAKRLLTVKKQPFEFINIMPEKGVFDDEKIAELLTKLGRDTQIGLTMPQVFAPDGSHIGGFDQLREYFK
>ID:YP_009284105.1 |[Escherichia phage HY03]||_Escherichia_phage_HY03.gbk|putative glutaredoxi..|264|NC_031047(170770):75441-75704:1 ^GeneID:29078973^ Escherichia phage HY03, complete genome.|neighbours:ID:YP_009284104.1(1),ID:YP_009284106.1(1)|neighbour_genes:hypothetical protein,hypothetical protein|
MFKVYGYDSNIHKCVYCDNAKRLLTVKKQPFEFINIMPEKGVFDDEKIAELLTKLGRDTQIGLTMPQVFAPDGSHIGGFDQLREYFK
>ID:YP_009284117.1 |[Escherichia phage HY03]||_Escherichia_phage_HY03.gbk|putative glutaredoxi..|309|NC_031047(170770):81660-81968:1 ^GeneID:29078985^ Escherichia phage HY03, complete genome.|neighbours:ID:YP_009284116.1(1),ID:YP_009284118.1(1)|neighbour_genes:hypothetical protein,hypothetical protein|
MKQNKIEVYGIPDEVGRCPGCQSVTKLLKELNAPFTFYKVLTNNGKIEYDRPLIVSLAKRAGFTSLNIRYPVIFINDSRQKNIKHFKETLISLGYDRDIIED
>ID:BBG28595.1 |[Escherichia phage KIT03]||_Escherichia_phage_KIT03_DNA_.gbk|glutaredoxin|309|AP018932(166848):40439-40747:-1 ^^ Escherichia phage KIT03 DNA, complete sequence.|neighbours:ID:BBG28594.1(-1),ID:BBG28596.1(-1)|neighbour_genes:hypothetical protein,hypothetical protein|
MKQNKIEVYGIPDEVGRCPGCQSVTKLLKELNAPFTFYKVLTNNGKIEYDRPLIVSLAKRAGFTSLNIRYPVIFINDSRQKNIKHFKETLISLGYDRDIIED
>ID:BBG28605.1 |[Escherichia phage KIT03]||_Escherichia_phage_KIT03_DNA_.gbk|thioredoxin|264|AP018932(166848):45334-45597:-1 ^^ Escherichia phage KIT03 DNA, complete sequence.|neighbours:ID:BBG28604.1(-1),ID:BBG28606.1(-1)|neighbour_genes:hypothetical protein,hypothetical protein|
MFKVYGYDSSIHKCVYCDNAKRLLTVKKQPFEFINIMPEKGVFDDEKIAELLTKLGRDTQIGLTMPQVFAPDGSHIGGFDQLREYFK
>ID:YP_008060767.1 |[Escherichia phage Lw1]||_Escherichia_phage_Lw1_.gbk|nrdC|273|NC_021344(176227):151166-151438:1 ^GeneID:16205222^ Escherichia phage Lw1, complete genome.|neighbours:ID:YP_008060766.1(1),ID:YP_008060768.1(1)|neighbour_genes:dam,recombination endonu..|
MFKIYGYIPSVYNCAPCLNSKRLLDAKKHEYEFVSVADSKGEDGKPILNEKVIDELEGLLGTRKMTMPQIFHDGKHIGGFDQLREYVRTL
>ID:YP_008060779.1 |[Escherichia phage Lw1]||_Escherichia_phage_Lw1_.gbk|nrdH|279|NC_021344(176227):159527-159805:1 ^GeneID:16205074^ Escherichia phage Lw1, complete genome.|neighbours:ID:YP_008060778.1(1),ID:YP_008060780.1(1)|neighbour_genes:hypothetical protein,hypothetical protein|
MKVEIYGIPENVHKCYGCIEAQKLLKEKGIEYVFYPVLKEAKNDLGFEYDRPRIQELAKRARQRSLAFQYPRIFVDEKLIGGYLQLKQLIGD
> |[Tevenvirinae _Escherichia_phage_MX01]||_Escherichia_phage_MX01.gb|NrdH glutaredoxin|267|NC_031934.1(168929):41734-42000:-1 ^RAST2:fig|1198136.96.peg.74^ Tevenvirinae _Escherichia_phage_MX01|neighbours:(-1),(-1)|neighbour_genes:hypothetical protein,hypothetical protein|
MRCPGCIAVLSLLNSLSIPHTFYPVINQTPSGAVYDKPLIVSLAKRAGFKSLAIRYPVIFVDNKKIENIPAFKSLLIELGYDRDLIED
> |[Tevenvirinae _Escherichia_phage_MX01]||_Escherichia_phage_MX01.gb|thioredoxin|264|NC_031934.1(168929):44335-44598:-1 ^RAST2:fig|1198136.96.peg.85^ Tevenvirinae _Escherichia_phage_MX01|neighbours:(-1),(-1)|neighbour_genes:hypothetical protein,Thioredoxin, phage-a..|
MFKVYGYDSNIHRCVFCDNAKRLLDVKKQPYEFINVMPEKGVFDDEKIAELLTALGRESQVGLTMPQVFAPDGSHIGGFDQLRAYFK
>ID:AYR03990.1 |[Escherichia phage OLB35]||_Escherichia_phage_OLB35_.gbk|glutaredoxin|324|MH992122(169140):44216-44539:-1 ^^ UNVERIFIED: Escherichia phage OLB35, complete genome.|neighbours:ID:AYR03989.1(-1),ID:AYR03991.1(-1)|neighbour_genes:hypothetical protein,hypothetical protein|
MEQNSNLKNKIEIYGIPEEVGRCPGCYTVIKLLKELNVPYTFYKVLTNNGKIEYDRSLIVSLAKRAGFTSLNIRYPVIFLNDKKQKNIAEFKKSLISLGYDSDIIED
>ID:AYR04001.1 |[Escherichia phage OLB35]||_Escherichia_phage_OLB35_.gbk|thioredoxin|264|MH992122(169140):48916-49179:-1 ^^ UNVERIFIED: Escherichia phage OLB35, complete genome.|neighbours:ID:AYR04000.1(-1),ID:AYR04002.1(-1)|neighbour_genes:hypothetical protein,hypothetical protein|
MFKVYGYDSTIHKCIYCDNAKRLLTVKKQPFEFINVMPEKGVFDDEKIAELLVKLGRESQVGLTMPQVFAPDGSHIGGFDQLREYFK
> |[Tevenvirinae _Escherichia_phage_PE37]||_Escherichia_phage_PE37.gb|Glutaredoxin, phage-..|264|KU925172.1(166423):118099-118362:1 ^RAST2:fig|1198136.98.peg.186^ Tevenvirinae _Escherichia_phage_PE37|neighbours:(1),(1)|neighbour_genes:Thioredoxin, phage-a..,Phage protein|
MFKVYGYDSNIHKCVYCDNAKRLLTVKKQPFEFINIMPEKGVFDDEKIAELLTKLGRDTQIGLTMPQVFAPDGSHIGGFDQLREYFK
> |[Tevenvirinae _Escherichia_phage_PE37]||_Escherichia_phage_PE37.gb|[T4-like viruses Ent..|423|KU925172.1(166423):123000-123422:1 ^RAST2:fig|1198136.98.peg.198^ Tevenvirinae _Escherichia_phage_PE37|neighbours:(-1),(1)|neighbour_genes:hypothetical protein,Phage protein|
MNPASLSRFIFLKKTLVRILLILLIGLIKELFLVEQNSNLKNKIEVYGIPDEVGRCPGCQSVTKLLKELNAPFTFYKVLTNNGKIEYDRPLIVSLAKRAGFTSLNIRYPVIFINDSRQKNIKHFKETLISLGYDRDIIED
>ID:BBC14410.1 |[Escherichia phage PP01]||_Escherichia_phage_PP01.gbk|nrdH|294|LC348379(167812):40589-40882:-1 ^^ Escherichia phage PP01 DNA, complete sequence.|neighbours:ID:BBC14409.1(-1),ID:BBC14411.1(-1)|neighbour_genes:55.6,hypothetical protein|
MEVYGIPDEVGRCPGCQSVTKLLKELNAPFTFYKVLTNNGKIEYDRPLIVSLAKRAGFTSLNIRYPVIFINDSRQKNIKHFKETLISLGYDRDIIED
>ID:BBC14424.1 |[Escherichia phage PP01]||_Escherichia_phage_PP01.gbk|nrdC|264|LC348379(167812):46612-46875:-1 ^^ Escherichia phage PP01 DNA, complete sequence.|neighbours:ID:BBC14423.1(-1),ID:BBC14425.1(-1)|neighbour_genes:hypothetical protein,nrdC.1|
MFKVYGYDSSIHKCVYCDNAKRLLTVKKQPFEFINIMPEKGVFDDEKIAELLTKLGRDTQIGLTMPQVFAPDGSHIGGFDQLREYFK
> |[Tevenvirinae _Escherichia_phage_SF]||_Escherichia_phage_SF.gb|thioredoxin|264|MH359124.1(168695):73030-73293:1 ^RAST2:fig|1198136.100.peg.118^ Tevenvirinae _Escherichia_phage_SF|neighbours:(1),(1)|neighbour_genes:hypothetical protein,hypothetical protein|
MFKVYGYDSTIHKCIYCDNAKRLLTVKKQPFEFINVMPEKGVFDDEKIAELLVKLGRESQVGLTMPQVFAPDGSHIGGFDQLREYFK
> |[Tevenvirinae _Escherichia_phage_SF]||_Escherichia_phage_SF.gb|phage T4-like nrdH, ..|372|MH359124.1(168695):78042-78413:1 ^RAST2:fig|1198136.100.peg.130^ Tevenvirinae _Escherichia_phage_SF|neighbours:(1),(1)|neighbour_genes:Phage protein,hypothetical protein|
MILLTRHIGLTKELFLVEQNSNLKNKIEIYGIPEEVGRCPGCYTVTKLLKELNAPYTFYKVLTNNGKIEYDRPLIVSLAKRAGFTSLNIRYPVIFLNGKKQKNIAEFKKSLISLGYDSDIIED
>ID:YP_009608316.1 |[Escherichia phage ST0]||_Escherichia_phage_ST0.gbk|putative thioredoxin|264|NC_041990(170496):12202-12465:1 ^GeneID:40084338^ Escherichia phage ST0, complete genome.|neighbours:ID:YP_009608315.1(1),ID:YP_009608317.1(1)|neighbour_genes:hypothetical protein,hypothetical protein|
MFKVYGYDSTIHKCIYCDNAKRLLTVKKQPFEFINVMPEKGVFDEEKIAELLAKLGRETHVGLTMPQVFAPDGSHIGGFDQLREYFK
>ID:YP_009608327.1 |[Escherichia phage ST0]||_Escherichia_phage_ST0.gbk|hypothetical protein|324|NC_041990(170496):17654-17977:1 ^GeneID:40084349^ Escherichia phage ST0, complete genome.|neighbours:ID:YP_009608326.1(1),ID:YP_009608328.1(1)|neighbour_genes:hypothetical protein,hypothetical protein|
MEQNSNLKNKIEIYGIPEEVGRCPGCYTVTKLLKELNAPYTFYKVLTNNGKIEYDRPLIVSLAKRAGFTSLNIRYPVIFLNDKKQRNIAEFKKSLISLGYDSDIIED
>ID:BBC14688.1 |[Escherichia phage T2]||_Escherichia_phage_T2.gbk|nrdH|309|LC348380(163825):39739-40047:-1 ^^ Escherichia phage T2 DNA, complete sequence.|neighbours:ID:BBC14687.1(-1),ID:BBC14689.1(-1)|neighbour_genes:55.6,55.8|
MKQNKIEVYGIPDEVGRCPGCQSVTKLLKELNAPFTFYKVLTNNGKIEYDRPLIVSLAKRAGFTSLNIRYPVIFINDSRQKNIKHFKETLISLGYDRDIIED
>ID:BBC14699.1 |[Escherichia phage T2]||_Escherichia_phage_T2.gbk|nrdC|264|LC348380(163825):44498-44761:-1 ^^ Escherichia phage T2 DNA, complete sequence.|neighbours:ID:BBC14698.1(-1),ID:BBC14700.1(-1)|neighbour_genes:hypothetical protein,nrdC.1|
MFKVYGYDSNIHKCVYCDNAKRLLAVKKQPFEFINIMPEKGVFDDEKIAELLTKLGRDTQIGLTMPQVFAPDGSHIGGFDQLREYFK
>ID:YP_009281413.1 |[Escherichia phage UFV-AREG1]||_Escherichia_phage_UFV-AREG1_.gbk|glutaredoxin|522|NC_031030(170788):39381-39902:-1 ^GeneID:29063606^ Escherichia phage UFV-AREG1, complete genome.|neighbours:ID:YP_009281412.1(-1),ID:YP_009281414.1(-1)|neighbour_genes:hypothetical protein,anaerobic NTP reduct..|
MYKFRKGLADFLTTVTFFLFMAVGAIFLIPFIAIFFVISLISPEKGLSSSEFNERLDKITNKELFLVEQNSNLKNKIEVYGIPDEVGRCPGCQSVTKLLKELNAPFTFYKVLTNNGKIEYDRPLIVSLAKRAGFTSLNIRYPVIFINDSRQKNIKHFKETLISLGYDRDIIED
>ID:YP_009281422.1 |[Escherichia phage UFV-AREG1]||_Escherichia_phage_UFV-AREG1_.gbk|glutaredoxin 3|264|NC_031030(170788):44275-44538:-1 ^GeneID:29063615^ Escherichia phage UFV-AREG1, complete genome.|neighbours:ID:YP_009281421.1(-1),ID:YP_009281423.1(-1)|neighbour_genes:hypothetical protein,hypothetical protein|
MFKVYGYDSNIHKCVYCDNAKRLLTVKKQPFEFINIMPEKGVFDDEKIAELLTKLGRDTQIGLTMPQVFAPDGSHIGGFDQLREYFK
>ID:YP_009323274.1 |[Escherichia phage WG01]||_Escherichia_phage_WG01_.gbk|hypothetical protein|267|NC_031928(169936):40428-40694:-1 ^GeneID:30308400^ Escherichia phage WG01, complete genome.|neighbours:ID:YP_009323273.1(-1),ID:YP_009323275.1(-1)|neighbour_genes:hypothetical protein,hypothetical protein|
MRCPGCIAVLSLLNSLSIPHTFYPVINQTPSGAVYDKPLIVSLAKRAGFKSLAIRYPVIFVDNKKIENIPAFKSLLIELGYDQDLIED
>ID:YP_009323282.1 |[Escherichia phage WG01]||_Escherichia_phage_WG01_.gbk|thioredoxin|264|NC_031928(169936):42645-42908:-1 ^GeneID:30308408^ Escherichia phage WG01, complete genome.|neighbours:ID:YP_009323281.1(-1),ID:YP_009323283.1(-1)|neighbour_genes:hypothetical protein,hypothetical protein|
MFKVYGYDSNIHRCVFCDNAKRLLDVKKQPYEFINVMPEKGVFDDEKIAQLLAALGRESQIGLTMPQVFAPDGSHIGGFDQLRAYFK
>ID:YP_009030681.1 |[Escherichia phage vB_EcoM_112]||_Escherichia_phage_e112_.gbk|glutaredoxin|324|NC_024125(168470):41233-41556:-1 ^GeneID:19485224^ Escherichia phage e11/2, complete genome.|neighbours:ID:YP_009030680.1(-1),ID:YP_009030682.1(-1)|neighbour_genes:hypothetical protein,hypothetical protein|
MEQNSNLKNKIEVYGIPDEVGRCPGCQSVTKLLKELNAPFTFYKVLTNNGKIEYDRPLIVSLAKRAGFTSLNIRYPVIFINDSRQKNIKHFKETLISLGYDRDIIED
>ID:YP_009030692.1 |[Escherichia phage vB_EcoM_112]||_Escherichia_phage_e112_.gbk|thioredoxin|264|NC_024125(168470):46784-47047:-1 ^GeneID:19485235^ Escherichia phage e11/2, complete genome.|neighbours:ID:YP_009030691.1(-1),ID:YP_009030693.1(-1)|neighbour_genes:hypothetical protein,hypothetical protein|
MFKVYGYDSNIHKCVYCDNAKRLLTVKKQPFEFINIMPEKGVFDDEKIAELLTKLGRDIQIGLTMPQVFAPDGSHIGGFDQLREYFK
>ID:AYN56331.1 |[Escherichia phage p000v]||_Escherichia_phage_p000v_.gbk|glutaredoxin|264|MK047717(167803):101598-101861:1 ^^ Escherichia phage p000v, complete genome.|neighbours:ID:AYN56330.1(1),ID:AYN56332.1(1)|neighbour_genes:hypothetical protein,hypothetical protein|
MFKVYGYDSTIHKCIYCDNAKRLLTVKKQPFEFINVMPEKGVFDDEKIAELLVKLGRESQVGLTMPQVFAPDGSHIGGFDQLREYFK
> |[Tevenvirinae _Escherichia_phage_p000y]||_Escherichia_phage_p000y.gb|thioredoxin|264|MK047718.1(169872):44208-44471:1 ^RAST2:fig|1198136.97.peg.83^ Tevenvirinae _Escherichia_phage_p000y|neighbours:(1),(1)|neighbour_genes:hypothetical protein,hypothetical protein|
MFKVYGYDSTIHKCIYCDNAKRLLTVKKQPFEFINVMPEKGVFDDEKIAELLVKLGRESQVGLTMPQVFAPDGTSIGGFDQLREYFK
> |[Tevenvirinae _Escherichia_phage_p000y]||_Escherichia_phage_p000y.gb|phage T4-like nrdH, ..|423|MK047718.1(169872):49038-49460:1 ^RAST2:fig|1198136.97.peg.93^ Tevenvirinae _Escherichia_phage_p000y|neighbours:(1),(1)|neighbour_genes:Phage protein,hypothetical protein|
MHLDLLSRFIFLKKTLVRILLILLIGLIKELFLVEQNSNLKNKIEIYGIPEEVGRCPGCYTVTKLLKELNAPYTFYKVLTNNGKIEYDRPLIVSLAKRAGFTSLNIRYPVIFLNGKKQKNIAEFKKSLISLGYDSDIIED
> |[Tevenvirinae _Escherichia_phage_slur02]||_Escherichia_phage_slur02.gb|[T4-like viruses Ent..|324|NC_028927.1(167298):110979-111302:-1 ^RAST2:fig|1198136.99.peg.188^ Tevenvirinae _Escherichia_phage_slur02|neighbours:(-1),(-1)|neighbour_genes:Phage protein,Phage protein|
MEQNSNLKNKIEVYGIPDEVGRCPGCQSVTKLLKELNAPFTFYKVLTNNGKIEYDRPLIVSLAKRAGFTSLNIRYPVIFINDSRQKNIKHFKETLISLGYDRDIIED
> |[Tevenvirinae _Escherichia_phage_slur02]||_Escherichia_phage_slur02.gb|Glutaredoxin, phage-..|264|NC_028927.1(167298):115708-115971:-1 ^RAST2:fig|1198136.99.peg.199^ Tevenvirinae _Escherichia_phage_slur02|neighbours:(-1),(-1)|neighbour_genes:Phage protein,Thioredoxin, phage-a..|
MFKVYGYDSNIHKCVYCDNAKRLLTVKKQPFEFINIMPEKGVFDDEKIAELLTKLGRDTQIGLTMPQVFAPDGSHIGGFDQLREYFK
>ID:YP_009625167.1 |[Escherichia phage slur03]||_Escherichia_phage_slur03_.gbk|thioredoxin [Enterob..|264|NC_042129(167467):125370-125633:1 ^GOA:A0A0M7QAJ5,GeneID:40102049,InterPro:IPR002109,InterPro:IPR011767,InterPro:IPR012336,UniProtKB/TrEMBL:A0A0M7QAJ5^ Escherichia phage slur03, complete genome.|neighbours:ID:YP_009625166.1(1),ID:YP_009625168.1(1)|neighbour_genes:hypothetical protein..,hypothetical protein..|
MFKVYGYDSNIHKCVYCDNAKRLLTVKKQPFEFINIMPEKGVFDDEKIAELLTKLGRDTQIGLTMPQVFAPDGSYIGGFDKLREYFK
>ID:YP_009625176.1 |[Escherichia phage slur03]||_Escherichia_phage_slur03_.gbk|putative NrdH glutar..|309|NC_042129(167467):129753-130061:1 ^GeneID:40102058,InterPro:IPR012336,UniProtKB/TrEMBL:A0A0M7QC41^ Escherichia phage slur03, complete genome.|neighbours:ID:YP_009625175.1(1),ID:YP_009625177.1(1)|neighbour_genes:hypothetical protein..,hypothetical protein..|
MKQNKIEVYGIPDEVGRCPGCQSVTKLLKELNAPFTFYKVLTNNGKIEYDRPLIVSLAKRAGFTSLNIRYPVIFINDSRQKNIKHFKETLISLGYDRDIIED
>ID:YP_009625294.1 |[Escherichia phage slur04]||_Escherichia_phage_slur04_.gbk|hypothetical protein|324|NC_042130(167298):25492-25815:-1 ^GeneID:40102199,InterPro:IPR012336,UniProtKB/TrEMBL:A0A0M7Q9M8^ Escherichia phage slur04, complete genome.|neighbours:ID:YP_009625293.1(-1),ID:YP_009625295.1(-1)|neighbour_genes:hypothetical protein,hypothetical protein|
MEQNSNLKNKIEVYGIPDEVGRCPGCQSVTKLLKELNAPFTFYKVLTNNGKIEYDRPLIVSLAKRAGFTSLNIRYPVIFINDSRQKNIKHFKETLISLGYDRDIIED
>ID:YP_009625304.1 |[Escherichia phage slur04]||_Escherichia_phage_slur04_.gbk|glutaredoxin 3|264|NC_042130(167298):30221-30484:-1 ^GOA:A0A0M7Q9N6,GeneID:40102207,InterPro:IPR002109,InterPro:IPR011767,InterPro:IPR012336,UniProtKB/TrEMBL:A0A0M7Q9N6^ Escherichia phage slur04, complete genome.|neighbours:ID:YP_009625303.1(-1),ID:YP_009625305.1(-1)|neighbour_genes:hypothetical protein,hypothetical protein|
MFKVYGYDSNIHKCVYCDNAKRLLTVKKQPFEFINIMPEKGVFDDEKIAELLTKLGRDTQIGLTMPQVFAPDGSHIGGFDQLREYFK
> |[Tevenvirinae _Escherichia_phage_slur07]||_Escherichia_phage_slur07.gb|Glutaredoxin, phage-..|264|NC_028780.1(167124):117901-118164:1 ^RAST2:fig|1198136.89.peg.180^ Tevenvirinae _Escherichia_phage_slur07|neighbours:(1),(1)|neighbour_genes:Thioredoxin, phage-a..,Phage protein|
MFKVYGYDSNIHKCVYCDNAKRLLTVKKQPFEFINIMPEKGVFDDEKIAELLTKLGRDTQIGLTMPQVFAPDGSHIGGFDQLREYFK
> |[Tevenvirinae _Escherichia_phage_slur07]||_Escherichia_phage_slur07.gb|Glutaredoxin, phage-..|309|NC_028780.1(167124):122616-122924:1 ^RAST2:fig|1198136.89.peg.191^ Tevenvirinae _Escherichia_phage_slur07|neighbours:(1),(1)|neighbour_genes:Phage protein,Phage protein|
MKQNKIEVYGIPDEVGRCPGCQSVTKLLKELNAPFTFYKVLTNNGKIEYDRPLIVSLAKRAGFTSLNIRYPVIFINDSRQKNIKHFKETLISLGYDRDIIED
>ID:CUL02711.1 |[Escherichia phage slur08]||_Escherichia_phage_slur08_.gbk|Glutaredoxin|264|LN881733(167467):122617-122880:1 ^GOA:A0A0M7QBL1,InterPro:IPR002109,InterPro:IPR011767,InterPro:IPR012336,UniProtKB/TrEMBL:A0A0M7QBL1^ Escherichia phage slur08, complete genome.|neighbours:ID:CUL02710.1(1),ID:CUL02712.1(1)|neighbour_genes:hypothetical protein,hypothetical protein|
MFKVYGYDSNIHKCVYCDNAKRLLTVKKQPFEFINIMPEKGVFDDEKIAELLTKLGRDTQIGLTMPQVFAPDGSYIGGFDKLREYFK
>ID:CUL02720.1 |[Escherichia phage slur08]||_Escherichia_phage_slur08_.gbk|hypothetical protein|309|LN881733(167467):127000-127308:1 ^InterPro:IPR012336,UniProtKB/TrEMBL:A0A0M7QBG3^ Escherichia phage slur08, complete genome.|neighbours:ID:CUL02719.1(1),ID:CUL02721.1(1)|neighbour_genes:hypothetical protein,hypothetical protein|
MKQNKIEVYGIPDEVGRCPGCQSVTKLLKELNAPFTFYKVLTNNGKIEYDRPLIVSLAKRAGFTSLNIRYPVIFINDSRQKNIKHFKETLISLGYDRDIIED
>ID:CUL02848.1 |[Escherichia phage slur11]||_Escherichia_phage_slur11_.gbk|hypothetical protein|324|LN881734(167298):29038-29361:-1 ^InterPro:IPR012336,UniProtKB/TrEMBL:A0A0M7QC78^ Escherichia phage slur11, complete genome.|neighbours:ID:CUL02847.1(-1),ID:CUL02849.1(-1)|neighbour_genes:hypothetical protein,hypothetical protein|
MEQNSNLKNKIEVYGIPDEVGRCPGCQSVTKLLKELNAPFTFYKVLTNNGKIEYDRPLIVSLAKRAGFTSLNIRYPVIFINDSRQKNIKHFKETLISLGYDRDIIED
>ID:CUL02858.1 |[Escherichia phage slur11]||_Escherichia_phage_slur11_.gbk|glutaredoxin 3|264|LN881734(167298):33767-34030:-1 ^GOA:A0A0M7QC88,InterPro:IPR002109,InterPro:IPR011767,InterPro:IPR012336,UniProtKB/TrEMBL:A0A0M7QC88^ Escherichia phage slur11, complete genome.|neighbours:ID:CUL02857.1(-1),ID:CUL02859.1(-1)|neighbour_genes:hypothetical protein,hypothetical protein|
MFKVYGYDSNIHKCVYCDNAKRLLTVKKQPFEFINIMPEKGVFDDEKIAELLTKLGRDTQIGLTMPQVFAPDGSHIGGFDQLREYFK
>ID:CUL03634.1 |[Escherichia phage slur13]||_Escherichia_phage_slur13_.gbk|hypothetical protein|324|LN881737(167299):50860-51183:-1 ^InterPro:IPR012336,UniProtKB/TrEMBL:A0A0M7QE57^ Escherichia phage slur13, complete genome.|neighbours:ID:CUL03633.1(-1),ID:CUL03635.1(-1)|neighbour_genes:hypothetical protein,hypothetical protein|
MEQNSNLKNKIEVYGIPDEVGRCPGCQSVTKLLKELNAPFTFYKVLTNNGKIEYDRPLIVSLAKRAGFTSLNIRYPVIFINDSRQKNIKHFKETLISLGYDRDIIED
>ID:CUL03644.1 |[Escherichia phage slur13]||_Escherichia_phage_slur13_.gbk|glutaredoxin 3|264|LN881737(167299):55589-55852:-1 ^GOA:A0A0M7QE68,InterPro:IPR002109,InterPro:IPR011767,InterPro:IPR012336,UniProtKB/TrEMBL:A0A0M7QE68^ Escherichia phage slur13, complete genome.|neighbours:ID:CUL03643.1(-1),ID:CUL03645.1(-1)|neighbour_genes:hypothetical protein,hypothetical protein|
MFKVYGYDSNIHKCVYCDNAKRLLTVKKQPFEFINIMPEKGVFDDEKIAELLTKLGRDTQIGLTMPQVFAPDGSHIGGFDQLREYFK
>ID:YP_009180846.1 |[Escherichia phage slur14]||_Escherichia_phage_slur14_.gbk|hypothetical protein|309|NC_028448(167467):149619-149927:-1 ^GeneID:26228012,InterPro:IPR012336,UniProtKB/TrEMBL:A0A0M7QG75^ Escherichia phage slur14, complete genome.|neighbours:ID:YP_009180845.1(-1),ID:YP_009180847.1(-1)|neighbour_genes:hypothetical protein,hypothetical protein|
MKQNKIEVYGIPDEVGRCPGCQSVTKLLKELNAPFTFYKVLTNNGKIEYDRPLIVSLAKRAGFTSLNIRYPVIFINDSRQKNIKHFKETLISLGYDRDIIED
>ID:YP_009180855.1 |[Escherichia phage slur14]||_Escherichia_phage_slur14_.gbk|Glutaredoxin|264|NC_028448(167467):154047-154310:-1 ^GOA:A0A0M7QDN5,GeneID:26228020,InterPro:IPR002109,InterPro:IPR011767,InterPro:IPR012336,UniProtKB/TrEMBL:A0A0M7QDN5^ Escherichia phage slur14, complete genome.|neighbours:ID:YP_009180854.1(-1),ID:YP_009180856.1(-1)|neighbour_genes:hypothetical protein,hypothetical protein|
MFKVYGYDSNIHKCVYCDNAKRLLTVKKQPFEFINIMPEKGVFDDEKIAELLTKLGRDTQIGLTMPQVFAPDGSYIGGFDKLREYFK
>ID:AVH85909.1 |[Escherichia phage vB_EcoM-G28]||_Escherichia_phage_vB_EcoM-G28.gbk|hypothetical protein|309|MG867727(170121):42893-43201:-1 ^^ Escherichia phage vB_EcoM-G28, complete genome.|neighbours:ID:AVH85908.1(-1),ID:AVH85910.1(-1)|neighbour_genes:hypothetical protein,hypothetical protein|
MKQNKIEVYGIPDEVGRCPGCQSVTKLLKELNAPFTFYKVLTNNGKIEYDRPLIVSLAKRAGFTSLNIRYPVIFINDSRQKNIKHFKETLISLGYDRDIIED
>ID:AVH85917.1 |[Escherichia phage vB_EcoM-G28]||_Escherichia_phage_vB_EcoM-G28.gbk|putative glutaredoxi..|264|MG867727(170121):47321-47584:-1 ^^ Escherichia phage vB_EcoM-G28, complete genome.|neighbours:ID:AVH85916.1(-1),ID:AVH85918.1(-1)|neighbour_genes:hypothetical protein,hypothetical protein|
MFKVYGYDSNIHKCVYCDNAKRLLTVKKQPFEFINIMPEKGVFDDEKIAELLTKLGRDTQIGLTMPQVFAPDGSHIGGFDQLREYFK
>ID:QDF15100.1 |[Escherichia phage vB_EcoM-Sa45lw]||_Escherichia_phage_vB_EcoM-Sa45lw_.gbk|glutaredoxin|423|MK977694(167353):39520-39942:-1 ^^ Escherichia phage vB_EcoM-Sa45lw, complete genome.|neighbours:ID:QDF15099.1(1),ID:QDF15101.1(-1)|neighbour_genes:hypothetical protein,hypothetical protein|
MNPASLSRFIFLKKTLVRILLILLIGLTKELFLVEQNSNLKNKIEVYGIPDEVGRCPGCQSVTKLLKELNAPFTFYKVLTNNGKIEYDRPLIVSLAKRAGFTSLNIRYPVIFINDSRQKNIKHFKETLISLGYDRDIIED
>ID:QDF15112.1 |[Escherichia phage vB_EcoM-Sa45lw]||_Escherichia_phage_vB_EcoM-Sa45lw_.gbk|thioredoxin|264|MK977694(167353):44718-44981:-1 ^^ Escherichia phage vB_EcoM-Sa45lw, complete genome.|neighbours:ID:QDF15111.1(-1),ID:QDF15113.1(-1)|neighbour_genes:hypothetical protein,hypothetical protein|
MFKVYGYDSNIHKCVYCDNAKRLLTVKKQPFEFINIMPEKGVFDDEKIAELLTKLGRDTQIGLTMPQVFAPDGSHIGGFDQLREYFK
>ID:YP_009290341.1 |[Escherichia phage vB_EcoM-UFV13]||_Escherichia_phage_vB_EcoM-UFV13_.gbk|glutaredoxin|309|NC_031103(165772):39734-40042:-1 ^GeneID:29081137^ Escherichia phage vB_EcoM-UFV13, complete genome.|neighbours:ID:YP_009290340.1(-1),ID:YP_009290342.1(-1)|neighbour_genes:hypothetical protein,hypothetical protein|
MKQNKIEVYGIPDEVGRCPGCQSVTKLLKELNAPFTFYKVLTNNGKIEYDRPLIVSLAKRAGFTSLNIRYPVIFINDSRQKNIKHFKETLISLGYDRDIIED
>ID:YP_009290352.1 |[Escherichia phage vB_EcoM-UFV13]||_Escherichia_phage_vB_EcoM-UFV13_.gbk|thioredoxin|264|NC_031103(165772):44494-44757:-1 ^GeneID:29081148^ Escherichia phage vB_EcoM-UFV13, complete genome.|neighbours:ID:YP_009290351.1(-1),ID:YP_009290353.1(-1)|neighbour_genes:hypothetical protein,hypothetical protein|
MFKVYGYDSNIHKCVYCDNAKRLLTVKKQPFEFINIMPEKGVFDDEKIAELLTKLGRDTQIGLTMPQVFAPDGSHIGGFDQLREYFK
>ID:AUV60935.1 |[Escherichia phage vB_EcoM-fFiEco06]||_Escherichia_phage_vB_EcoM-fFiEco06_.gbk|nrdH|324|MG781190(167076):40525-40848:-1 ^^ Escherichia phage vB_EcoM-fFiEco06, complete genome.|neighbours:ID:AUV60934.1(-1),ID:AUV60936.1(-1)|neighbour_genes:hypothetical protein,hypothetical protein|
MEQNSNLKNKIEIYGIPEEVGRCPGCQSVTKLLKELNAPFTFYKVLTNNGKIEYDRPLIVSLAKRAGFTSLNIRYPVIFINDSRQKNIKHFKETLISLGYDRDIIED
>ID:AUV60947.1 |[Escherichia phage vB_EcoM-fFiEco06]||_Escherichia_phage_vB_EcoM-fFiEco06_.gbk|nrdC|264|MG781190(167076):45468-45731:-1 ^^ Escherichia phage vB_EcoM-fFiEco06, complete genome.|neighbours:ID:AUV60946.1(-1),ID:AUV60948.1(-1)|neighbour_genes:hypothetical protein,thioredoxin|
MFKVYGYDSNIHKCVYCDNAKRLLTVKKQPFEFINIMPEKGVFDDEKIAELLTKLGRDTQIGLTMPQVFAPDGSHIGGFDQLREYFK
>ID:AUV61208.1 |[Escherichia phage vB_EcoM-fHoEco02]||_Escherichia_phage_vB_EcoM-fHoEco02_.gbk|nrdH|324|MG781191(167064):40525-40848:-1 ^^ Escherichia phage vB_EcoM-fHoEco02, complete genome.|neighbours:ID:AUV61207.1(-1),ID:AUV61209.1(-1)|neighbour_genes:hypothetical protein,hypothetical protein|
MEQNSNLKNKIEIYGIPEEVGRCPGCQSVTKLLKELNAPFTFYKVLTNNGKIEYDRPLIVSLAKRAGFTSLNIRYPVIFINDSRQKNIKHFKETLISLGYDRDIIED
>ID:AUV61220.1 |[Escherichia phage vB_EcoM-fHoEco02]||_Escherichia_phage_vB_EcoM-fHoEco02_.gbk|nrdC|264|MG781191(167064):45468-45731:-1 ^^ Escherichia phage vB_EcoM-fHoEco02, complete genome.|neighbours:ID:AUV61219.1(-1),ID:AUV61221.1(-1)|neighbour_genes:hypothetical protein,thioredoxin|
MFKVYGYDSNIHKCVYCDNAKRLLTVKKQPFEFINIMPEKGVFDDEKIAELLTKLGRDTQIGLTMPQVFAPDGSHIGGFDQLREYFK
>ID:AYP69870.1 |[Escherichia phage vB_EcoM_DalCa]||_Escherichia_phage_vB_EcoM_DalCa_.gbk|glutaredoxin|324|MH992510(166040):39555-39878:-1 ^^ Escherichia phage vB_EcoM_DalCa, complete genome.|neighbours:ID:AYP69964.1(-1),ID:AYP69898.1(-1)|neighbour_genes:hypothetical protein,hypothetical protein|
MEQNSNLKNKIEVYGIPDEVGRCPGCQSVTKLLKELNAPFTFYKVLTNNGKIEYDRPLIVSLAKRAGFTSLNIRYPVIFINDSRQKNIKHFKETLISLGYDRDIIED
>ID:AYP69899.1 |[Escherichia phage vB_EcoM_DalCa]||_Escherichia_phage_vB_EcoM_DalCa_.gbk|thioredoxin|264|MH992510(166040):44617-44880:-1 ^^ Escherichia phage vB_EcoM_DalCa, complete genome.|neighbours:ID:AYP69933.1(-1),ID:AYP69913.1(-1)|neighbour_genes:hypothetical protein,hypothetical protein|
MFKVYGYDSNIHKCVYCDNAKRLLTVKKQPFEFINIMPEKGVFDDEKIAELLTKLGRDTQIGLTMPQVFAPDGSHIGGFDQLREYFK
>ID:QBO63591.1 |[Escherichia phage vB_EcoM_G10400]||_Escherichia_phage_vB_EcoM_G10400.gbk|hypothetical protein|309|MK327937(170182):40370-40678:-1 ^^ Escherichia phage vB_EcoM_G10400, complete genome.|neighbours:ID:QBO63590.1(-1),ID:QBO63592.1(-1)|neighbour_genes:hypothetical protein,hypothetical protein|
MKQNKIEVYGIPDEVGRCPGCQSVTKLLKELNAPFTFYKVLTNNGKIEYDRPLIVSLAKRAGFTSLNIRYPVIFINDSRQKNIKHFKETLISLGYDKDIIED
>ID:QBO63601.1 |[Escherichia phage vB_EcoM_G10400]||_Escherichia_phage_vB_EcoM_G10400.gbk|putative glutaredoxi..|264|MK327937(170182):45943-46206:-1 ^^ Escherichia phage vB_EcoM_G10400, complete genome.|neighbours:ID:QBO63600.1(-1),ID:QBO63602.1(-1)|neighbour_genes:hypothetical protein,hypothetical protein|
MFKVYGYDSNIHKCVYCDNAKRLLTVKKQPFEFVNIMPEKGVFDDEKIAELLTKLGRDTQIGLTMPQVFAPDGSHIGGFDQLREYFK
>ID:QBO62203.1 |[Escherichia phage vB_EcoM_G2248]||_Escherichia_phage_vB_EcoM_G2248.gbk|putative glutaredoxi..|270|MK327932(170678):30212-30481:-1 ^^ Escherichia phage vB_EcoM_G2248, complete genome.|neighbours:ID:QBO62202.1(-1),ID:QBO62204.1(-1)|neighbour_genes:hypothetical protein,hypothetical protein|
MIEIYGIPKEAYHCYGCIGAMKLLDDLGIPYTLKPVFKQVGVDIIPDRDMIEELAGRLNSKSLRFVYPQIFIDNEHIGGYKELRAIYDY
>ID:QBO62218.1 |[Escherichia phage vB_EcoM_G2248]||_Escherichia_phage_vB_EcoM_G2248.gbk|putative glutaredoxi..|282|MK327932(170678):39834-40115:-1 ^^ Escherichia phage vB_EcoM_G2248, complete genome.|neighbours:ID:QBO62217.1(-1),ID:QBO62219.1(-1)|neighbour_genes:putative recombinati..,putative modificatio..|
MVEIFGFEGYNCKYCQNAKRLCEARKIPYIYIPVNDGVDENGRPVKIDSIIADIQDRAGVEVIATMPQIFYDGDYIGGFDEFRSFVVKNKING
> |[Tevenvirinae Escherichia_phage_vB_EcoM_G2285]||_Escherichia_phage_vB_EcoM_G2285.gb|phage T4-like nrdH, ..|309|MK327933.1(166675):45314-45622:-1 ^RAST2:fig|1198136.60.peg.81^ Tevenvirinae Escherichia_phage_vB_EcoM_G2285|neighbours:(-1),(-1)|neighbour_genes:hypothetical protein,Phage protein|
MEHNKIEIYGIPEEVGRCPGCYTVTKLLKELNAPYTFYKVLTNNGKIEYDRPLIVSLAKRAGFTSLNIRYPVIFLNDKKQKNIAEFKKSLISLGYDSDIIED
> |[Tevenvirinae Escherichia_phage_vB_EcoM_G2285]||_Escherichia_phage_vB_EcoM_G2285.gb|thioredoxin|279|MK327933.1(166675):50841-51119:-1 ^RAST2:fig|1198136.60.peg.94^ Tevenvirinae Escherichia_phage_vB_EcoM_G2285|neighbours:(-1),(-1)|neighbour_genes:Phage protein,hypothetical protein|
MKGKIMFKVYGYDSTIHKCIYCDNAKRLLTVKKQPFEFINVMPEKGVFDDEKITELLVKLGRESQVGLTMPQVFAPDGSHIGGFDQLREYFK
> |[Tevenvirinae _Escherichia_phage_vB_EcoM_G2469]||_Escherichia_phage_vB_EcoM_G2469.gb|phage T4-like nrdH, ..|423|MK327934.1(170452):45243-45665:-1 ^RAST2:fig|1198136.90.peg.79^ Tevenvirinae _Escherichia_phage_vB_EcoM_G2469|neighbours:(-1),(-1)|neighbour_genes:Phage protein,Phage protein|
MNLDLLSRFIFLKKTLARILLILLIGLTKELFLVEQNSNLKNKIEIYGIPEEVGRCPGCYAVTKLLKDLNAPYTFYKVLTNNGKIEYDRPLIVSLAKRAGFTSLNIRYPVIFLNDKKQKNIAEFKKSLISLGYDSDIIED
> |[Tevenvirinae _Escherichia_phage_vB_EcoM_G2469]||_Escherichia_phage_vB_EcoM_G2469.gb|thioredoxin|279|MK327934.1(170452):50047-50325:-1 ^RAST2:fig|1198136.90.peg.89^ Tevenvirinae _Escherichia_phage_vB_EcoM_G2469|neighbours:(-1),(-1)|neighbour_genes:hypothetical protein,hypothetical protein|
MKGKIMFKVYGYDSTIHKCIYCDNAKRLLTVKKQPFEFINVMPEKGVFDEEKIAELLAKLGRETHVGLTMPQVFAPDGTSIGGFDQLREYFK
> |[Tevenvirinae Escherichia_phage_vB_EcoM_G2494]||_Escherichia_phage_vB_EcoM_G2494.gb|Glutaredoxin 3 (Grx1..|270|MK327935.1(168327):31136-31405:-1 ^RAST2:fig|1198136.61.peg.50^ Tevenvirinae Escherichia_phage_vB_EcoM_G2494|neighbours:(-1),(-1)|neighbour_genes:Phage protein,Phage protein|
MIEIYGIPKEAYHCYGCISAMKLLDDLGIPYTLKPVFKQVGVDIIPDRDMIEELAGRLNSKSLRFVYPQIFIDNEHIGGYKELREIYDY
> |[Tevenvirinae Escherichia_phage_vB_EcoM_G2494]||_Escherichia_phage_vB_EcoM_G2494.gb|Glutaredoxin, phage-..|282|MK327935.1(168327):40741-41022:-1 ^RAST2:fig|1198136.61.peg.65^ Tevenvirinae Escherichia_phage_vB_EcoM_G2494|neighbours:(-1),(-1)|neighbour_genes:Phage endonuclease #..,Type II, N-methyl DN..|
MVEIFGFEGYNCKYCQNAKRLCESRKIPYIYIPVNDGVDENGRPVKIDSIIADIQDRAGVEVIATMPQIFYDGDYIGGFDEFRSFVVKNKING
>ID:QBO65487.1 |[Escherichia phage vB_EcoM_G2540-3]||_Escherichia_phage_vB_EcoM_G2540-3_.gbk|hypothetical protein|324|MK327944(168654):42121-42444:-1 ^^ Escherichia phage vB_EcoM_G2540-3, complete genome.|neighbours:ID:QBO65486.1(-1),ID:QBO65488.1(-1)|neighbour_genes:hypothetical protein,hypothetical protein|
MEQNSNLKNKIEVYGIPDEVGRCPGCQSVTKLLKELNAPFTFYKVLTNNGKIEYDRPLIVSLAKRAGFTSLNIRYPVIFINDSRQKNIKHFKETLISLGYDRDIIED
>ID:QBO65498.1 |[Escherichia phage vB_EcoM_G2540-3]||_Escherichia_phage_vB_EcoM_G2540-3_.gbk|putative glutaredoxi..|264|MK327944(168654):47803-48066:-1 ^^ Escherichia phage vB_EcoM_G2540-3, complete genome.|neighbours:ID:QBO65497.1(-1),ID:QBO65499.1(-1)|neighbour_genes:hypothetical protein,hypothetical protein|
MFKVYGYDSNIHKCVYCDNAKRLLTVKKQPFEFINIMPEKGVFDDEKIAELLTKLGRDTQIGLTMPQVFAPNGSHIGGFDQLREYFK
> |[Tevenvirinae _Escherichia_phage_vB_EcoM_G2540]||_Escherichia_phage_vB_EcoM_G2540.gb|[T4-like viruses Ent..|423|MK327936.1(168886):42358-42780:-1 ^RAST2:fig|1198136.92.peg.84^ Tevenvirinae _Escherichia_phage_vB_EcoM_G2540|neighbours:(-1),(1)|neighbour_genes:hypothetical protein,hypothetical protein|
MNPASLSRFIFLKKTLVRILLILLIGLTKELFLVEQNSNLKNKIEVYGIPDEVGRCPGCQSVTKLLKELNVPFTFYKVLTNNGKIEYDRQLIVSLAKRAGFTSLNIRYPVIFINDSRQKNIKHFKETLISLGYDRDIIED
> |[Tevenvirinae _Escherichia_phage_vB_EcoM_G2540]||_Escherichia_phage_vB_EcoM_G2540.gb|Glutaredoxin, phage-..|264|MK327936.1(168886):47420-47683:-1 ^RAST2:fig|1198136.92.peg.96^ Tevenvirinae _Escherichia_phage_vB_EcoM_G2540|neighbours:(-1),(-1)|neighbour_genes:Phage protein,Thioredoxin, phage-a..|
MFKVYGYDSNIHKCVYCDNAKRLLTVKKQPFEFINIMPEKGVFDDEKIAELLAKLGRDTQIGLTMPQVFAPDGSHIGGFDQLREYFK
>ID:QBO64394.1 |[Escherichia phage vB_EcoM_G29]||_Escherichia_phage_vB_EcoM_G29_.gbk|hypothetical protein|324|MK327940(168241):40131-40454:-1 ^^ Escherichia phage vB_EcoM_G29, complete genome.|neighbours:ID:QBO64393.1(-1),ID:QBO64395.1(-1)|neighbour_genes:hypothetical protein,hypothetical protein|
MEQNSNLKNKIEIYGIPEEVGRCPGCQSVTKLLKELNAPFTFYKVLTNNGKIEYDRPLIVSLAKRAGFTSLNIRYPVIFINDSRQKNIKHFKETLISLGYDRDIIED
>ID:QBO64405.1 |[Escherichia phage vB_EcoM_G29]||_Escherichia_phage_vB_EcoM_G29_.gbk|putative glutaredoxi..|264|MK327940(168241):45075-45338:-1 ^^ Escherichia phage vB_EcoM_G29, complete genome.|neighbours:ID:QBO64404.1(-1),ID:QBO64406.1(-1)|neighbour_genes:hypothetical protein,hypothetical protein|
MFKVYGYDSNIHKCVYCDNAKRLLTVKKQPFEFINIMPEKGVFDDEKIAELLTKLGRDTQIGLTMPQVFAPDGSHIGGFDQLREYFK
> |[Tevenvirinae _Escherichia_phage_vB_EcoM_G37-3]||_Escherichia_phage_vB_EcoM_G37-3.gb|Glutaredoxin 3 (Grx1..|270|MK327941.1(167832):31099-31368:-1 ^RAST2:fig|1198136.91.peg.50^ Tevenvirinae _Escherichia_phage_vB_EcoM_G37-3|neighbours:(-1),(-1)|neighbour_genes:Phage protein,Phage protein|
MIEIYGIPKEAYHCYGCISAMKLLDDLGIPYTLKPVFKQVGVDIIPDRDMIEELAGRLNSKSLRFVYPQIFIDNEHIGGYKELRAIYDY
> |[Tevenvirinae _Escherichia_phage_vB_EcoM_G37-3]||_Escherichia_phage_vB_EcoM_G37-3.gb|Glutaredoxin, phage-..|282|MK327941.1(167832):40718-40999:-1 ^RAST2:fig|1198136.91.peg.66^ Tevenvirinae _Escherichia_phage_vB_EcoM_G37-3|neighbours:(-1),(-1)|neighbour_genes:Phage endonuclease #..,Type II, N-methyl DN..|
MVEIFGFEGYNCKYCQNAKRLCEARKIPYIYIPVNDGVDENGRPVKIDSIIADIQDRAGVEVIATMPQIFYDGDYIGGFDEFRSFVVKNKING
> |[Tevenvirinae _Escherichia_phage_vB_EcoM_GG4498]||_Escherichia_phage_vB_EcoM_G4498.gb|Glutaredoxin, phage-..|309|MK327939.1(167826):40918-41226:-1 ^RAST2:fig|1198136.93.peg.77^ Tevenvirinae _Escherichia_phage_vB_EcoM_GG4498|neighbours:(-1),(-1)|neighbour_genes:Phage protein,Phage protein|
MKQNKIEVYGIPDEVGRCPGCQSVTKLLKELNAPFTFYKVLTNNGKIEYDRPLIVSLAKRAGFTSLNIRYPVIFINDSRQKNIKHFKETLISLGYDRDIIED
> |[Tevenvirinae _Escherichia_phage_vB_EcoM_GG4498]||_Escherichia_phage_vB_EcoM_G4498.gb|Glutaredoxin, phage-..|264|MK327939.1(167826):45679-45942:-1 ^RAST2:fig|1198136.93.peg.88^ Tevenvirinae _Escherichia_phage_vB_EcoM_GG4498|neighbours:(-1),(-1)|neighbour_genes:Phage protein,Thioredoxin, phage-a..|
MFKVYGYDSNIHKCVYCDNAKRLLIVKKQPFEFINIMPEKGVFDDEKIAELLTKLGRDTQIGLTMPQVFAPDGSHIGGFDQLREYFK
>ID:QBO65764.1 |[Escherichia phage vB_EcoM_G4500]||_Escherichia_phage_vB_EcoM_G4500_.gbk|hypothetical protein|324|MK327945(168363):40131-40454:-1 ^^ Escherichia phage vB_EcoM_G4500, complete genome.|neighbours:ID:QBO65763.1(-1),ID:QBO65765.1(-1)|neighbour_genes:hypothetical protein,hypothetical protein|
MEQNSNLKNKIEIYGIPEEVGRCPGCQSVTKLLKELNAPFTFYKVLTNNGKIEYDRPLIVSLAKRAGFTSLNIRYPVIFINDSRQKNIKHFKETLISLGYDRDIIED
>ID:QBO65776.1 |[Escherichia phage vB_EcoM_G4500]||_Escherichia_phage_vB_EcoM_G4500_.gbk|putative glutaredoxi..|264|MK327945(168363):45075-45338:-1 ^^ Escherichia phage vB_EcoM_G4500, complete genome.|neighbours:ID:QBO65775.1(-1),ID:QBO65777.1(-1)|neighbour_genes:hypothetical protein,hypothetical protein|
MFKVYGYDSNIHKCVYCDNAKRLLTVKKQPFEFINIMPEKGVFDDEKIAELLTKLGRDTQIGLTMPQVFAPDGSHIGGFDQLREYFK
>ID:QBO66042.1 |[Escherichia phage vB_EcoM_G4507]||_Escherichia_phage_vB_EcoM_G4507_.gbk|hypothetical protein|324|MK327946(168828):40180-40503:-1 ^^ Escherichia phage vB_EcoM_G4507, complete genome.|neighbours:ID:QBO66041.1(-1),ID:QBO66043.1(-1)|neighbour_genes:hypothetical protein,hypothetical protein|
MEQNSNLKNKIEIYGIPEEVGRCPGCQSVTKLLKELNAPFTFYKVLTNNGKIEYDRPLIVSLAKRAGFTSLNIRYPVIFINDSRQKNIKHFKETLISLGYDRDIIED
>ID:QBO66052.1 |[Escherichia phage vB_EcoM_G4507]||_Escherichia_phage_vB_EcoM_G4507_.gbk|putative glutaredoxi..|264|MK327946(168828):45243-45506:-1 ^^ Escherichia phage vB_EcoM_G4507, complete genome.|neighbours:ID:QBO66051.1(-1),ID:QBO66053.1(-1)|neighbour_genes:hypothetical protein,hypothetical protein|
MFKVYGYDSNIHKCVYCDNAKRLLTVKKQPFEFINIMPEKGVFDDEKIAELLAKLGRDTQIGLTMPQVFAPDGSHIGGFDQLREYFK
>ID:QBO64947.1 |[Escherichia phage vB_EcoM_G50]||_Escherichia_phage_vB_EcoM_G50_.gbk|hypothetical protein|309|MK327942(167728):40095-40403:-1 ^^ Escherichia phage vB_EcoM_G50, complete genome.|neighbours:ID:QBO64946.1(-1),ID:QBO64948.1(-1)|neighbour_genes:hypothetical protein,hypothetical protein|
MKQNKIEVYGIPDEVGRCPGCQSVTKLLKELNAPFTFYKVLTNNGKIEYDRPLIVSLAKRAGFTSLNIRYPVIFINDSRQKNIKHFKETLISLGYDRDIIED
>ID:QBO64957.1 |[Escherichia phage vB_EcoM_G50]||_Escherichia_phage_vB_EcoM_G50_.gbk|putative glutaredoxi..|264|MK327942(167728):44992-45255:-1 ^^ Escherichia phage vB_EcoM_G50, complete genome.|neighbours:ID:QBO64956.1(-1),ID:QBO64958.1(-1)|neighbour_genes:hypothetical protein,hypothetical protein|
MFKVYGYDSNIHKCVYCDNAKRLLTVKKQPFEFINIMPEKGVFDDEKIAELLTKLGRDTQIGLTMPQVFAPDGSHIGGFDQLREYFK
> |[Tevenvirinae _Escherichia_phage_vB_EcoM_G5211]||_Escherichia_phage_vB_EcoM_G5211.gb|Glutaredoxin 3 (Grx1..|270|MK327947.1(164278):31872-32141:-1 ^RAST2:fig|1198136.94.peg.52^ Tevenvirinae _Escherichia_phage_vB_EcoM_G5211|neighbours:(-1),(-1)|neighbour_genes:Phage protein,Phage protein|
MIEIYGIPKEAYHCYGCISAMKLLDDLGIPYTLKPVFKQVGVDIIPDRDMIEELAGRLNSKSLRFVYPQIFIDNEHIGGYKELRAIYDY
> |[Tevenvirinae _Escherichia_phage_vB_EcoM_G5211]||_Escherichia_phage_vB_EcoM_G5211.gb|Glutaredoxin, phage-..|282|MK327947.1(164278):41495-41776:-1 ^RAST2:fig|1198136.94.peg.67^ Tevenvirinae _Escherichia_phage_vB_EcoM_G5211|neighbours:(-1),(-1)|neighbour_genes:Phage endonuclease #..,Type II, N-methyl DN..|
MVEIFGFEGYNCKYCQNAKRLCEARKIPYIYIPVNDGVDENGRPVKIDSIIADIQDRAGVEVIATMPQIFYDGDYIGGFDEFRSFVVKNKING
>ID:QBO65216.1 |[Escherichia phage vB_EcoM_G53]||_Escherichia_phage_vB_EcoM_G53_.gbk|hypothetical protein|324|MK327943(167834):43905-44228:-1 ^^ Escherichia phage vB_EcoM_G53, complete genome.|neighbours:ID:QBO65215.1(-1),ID:QBO65217.1(-1)|neighbour_genes:hypothetical protein,hypothetical protein|
MEQNSNPKNKIEVYGIPEEVGRCPGCYAVTKLLKDLNAPYTFYKVLTNNGKIEYDRPLIISLAKRAGFTSLNIRYPVIFLNDKKQKNIAEFKKSLISLGYDSDIIED
>ID:QBO65227.1 |[Escherichia phage vB_EcoM_G53]||_Escherichia_phage_vB_EcoM_G53_.gbk|putative glutaredoxi..|264|MK327943(167834):46935-47198:-1 ^^ Escherichia phage vB_EcoM_G53, complete genome.|neighbours:ID:QBO65226.1(-1),ID:QBO65228.1(-1)|neighbour_genes:hypothetical protein,hypothetical protein|
MFKVYGYDSTIHKCIYCDNAKRLLTVKKQPFEFINVMPEKGVFDDEKITELLVKLGRESQVGLTMPQVFAPDGSHIGGFDQLREYFK
>ID:QBQ79958.1 |[Escherichia phage vB_EcoM_G8]||_Escherichia_phage_vB_EcoM_G8_.gbk|hypothetical protein|324|MK373787(169650):40439-40762:-1 ^^ Escherichia phage vB_EcoM_G8, complete genome.|neighbours:ID:QBQ79957.1(-1),ID:QBQ79959.1(-1)|neighbour_genes:hypothetical protein,hypothetical protein|
MEQNSNLKNKIEVYGIPDEVGRCPGCQSVTKLLKELNAPFTFYKVLTNNGKIEYDRPLIVSLAKRAGFTSLNIRYPVIFINDSRQKNIKHFKETLISLGYDRDIIED
>ID:QBQ79971.1 |[Escherichia phage vB_EcoM_G8]||_Escherichia_phage_vB_EcoM_G8_.gbk|putative glutaredoxi..|264|MK373787(169650):47013-47276:-1 ^^ Escherichia phage vB_EcoM_G8, complete genome.|neighbours:ID:QBQ79970.1(-1),ID:QBQ79972.1(-1)|neighbour_genes:hypothetical protein,hypothetical protein|
MFKVYGYDSNIHKCVYCDNAKRLLTVKKQPFEFINIMPEKGVFDDEKIAELLTKLGRDTQIGLTMPQVFAPDGSHIGGFDQLREYFK
>ID:QBQ77858.1 |[Escherichia phage vB_EcoM_G9062]||_Escherichia_phage_vB_EcoM_G9062_.gbk|hypothetical protein|324|MK373779(168670):41221-41544:-1 ^^ Escherichia phage vB_EcoM_G9062, complete genome.|neighbours:ID:QBQ77857.1(-1),ID:QBQ77859.1(-1)|neighbour_genes:hypothetical protein,hypothetical protein|
MEQNSNLKNKIEIYGIPEEVGRCPGCQSVTKLLKELNAPFTFYKVLTNNGKIEYDRPLIVSLAKRAGFTSLNIRYPVIFINDSRQKNIKHFKETLISLGYDRDIIED
>ID:QBQ77868.1 |[Escherichia phage vB_EcoM_G9062]||_Escherichia_phage_vB_EcoM_G9062_.gbk|putative glutaredoxi..|264|MK373779(168670):46163-46426:-1 ^^ Escherichia phage vB_EcoM_G9062, complete genome.|neighbours:ID:QBQ77867.1(-1),ID:QBQ77869.1(-1)|neighbour_genes:hypothetical protein,hypothetical protein|
MFKVYGYDSNIHKCVYCDNAKRLLTVKKQPFEFINIMPEKGVFDDEKIAELLTKLGRDTQIGLTMPQVFAPDGSHIGGFDQLREYFK
>ID:AXC34165.1 |[Escherichia phage vB_EcoM_JB75]||_Escherichia_phage_vB_EcoM_JB75_.gbk|thioredoxin|264|MH355584(167208):120938-121201:1 ^^ Escherichia phage vB_EcoM_JB75, complete genome.|neighbours:ID:AXC34178.1(1),ID:AXC34194.1(1)|neighbour_genes:hypothetical protein,hypothetical protein|
MFKVYGYDSNIHKCVYCDNAKRLLTVKKQPFEFINIMPEKGVFDDEKIAELLTKLGRDTQIGLTMPQVFAPDGSHIGGFDQLREYFK
>ID:AXC34137.1 |[Escherichia phage vB_EcoM_JB75]||_Escherichia_phage_vB_EcoM_JB75_.gbk|glutaredoxin|324|MH355584(167208):126866-127189:1 ^^ Escherichia phage vB_EcoM_JB75, complete genome.|neighbours:ID:AXC34166.1(1),ID:AXC34224.1(1)|neighbour_genes:hypothetical protein,hypothetical protein|
MEQNSNLKNKIEVYGIPDEVGRCPGCQSVTKLLKELNAPFTFYKVLTNNGKIEYDRPLIVSLAKRAGFTSLNIRYPVIFINDSRQKNIKHFKETLISLGYDRDIIED
>ID:YP_009037417.1 |[Escherichia phage vB_EcoM_JS09]||_Escherichia_phage_vB_EcoM_JS09_.gbk|thioredoxin|264|NC_024124(169148):122196-122459:1 ^GeneID:19524819^ Escherichia phage vB_EcoM_JS09, complete genome.|neighbours:ID:YP_009037416.1(1),ID:YP_009037418.1(1)|neighbour_genes:hypothetical protein,hypothetical protein|
MFKVYGYDSTIHKCIYCDNAKRLLTVKKQPFEFINVMPEKGVFDDEKIAELLVKLGRESQVGLTMPQVFAPDGTSIGGFDQLREYFK
>ID:YP_009037428.1 |[Escherichia phage vB_EcoM_JS09]||_Escherichia_phage_vB_EcoM_JS09_.gbk|hypothetical protein|324|NC_024124(169148):127120-127443:1 ^GeneID:19524830^ Escherichia phage vB_EcoM_JS09, complete genome.|neighbours:ID:YP_009037427.1(1),ID:YP_009037429.1(1)|neighbour_genes:hypothetical protein,hypothetical protein|
MEQNSNLKNKIEIYGIPEEVGRCPGCYTVTKLLKELNAPYTFYKVLTNNGKIEYDRPLIVSLAKRAGFTSLNIRYPVIFLNDKKQKNIAEFKKSLISLGYDSDIIED
>ID:QBQ78359.1 |[Escherichia phage vB_EcoM_KAW1E185]||_Escherichia_phage_vB_EcoM_KAW1E185_.gbk|hypothetical protein|324|MK373781(164987):39699-40022:-1 ^^ Escherichia phage vB_EcoM_KAW1E185, complete genome.|neighbours:ID:QBQ78358.1(-1),ID:QBQ78360.1(-1)|neighbour_genes:hypothetical protein,hypothetical protein|
MEQNSNLKNKIEVYGIPDEVGRCPGCQSVTKLLKELNAPFTFYKVLTNNGKIEYDRPLIVSLAKRAGFTSLNIRYPVIFINDSRQKNIKHFKETLISLGYDRDIIED
>ID:QBQ78370.1 |[Escherichia phage vB_EcoM_KAW1E185]||_Escherichia_phage_vB_EcoM_KAW1E185_.gbk|putative glutaredoxi..|264|MK373781(164987):44729-44992:-1 ^^ Escherichia phage vB_EcoM_KAW1E185, complete genome.|neighbours:ID:QBQ78369.1(-1),ID:QBQ78371.1(-1)|neighbour_genes:hypothetical protein,hypothetical protein|
MFKVYGYDSNIHKCVYCDNAKRLLTVKKQPFEFINIMPEKGVFDDEKIAELLTKLGRDTQIGLTMPQVFAPDGSHIGGFDQLREYFK
> |[Tevenvirinae Escherichia_phage_vB_EcoM_KAW3E185]||_Escherichia_phage_vB_EcoM_KAW3E185.gb|phage T4-like nrdH, ..|423|MK373782.1(170187):44248-44670:-1 ^RAST2:fig|1198136.54.peg.79^ Tevenvirinae Escherichia_phage_vB_EcoM_KAW3E185|neighbours:(-1),(-1)|neighbour_genes:Phage protein,Phage protein|
MNPASLSRFIFLKKTLVRILLILLIGLTKELFLVEQNSNLKNKIEIYGIPEEVGRCPGCYTVTKLLKELNAPYTFYKVLTNNGKIEYDRPLIVSLAKRAGFTSLNIRYPVIFLNDKKQKNIAEFKKSLISLGYDSDIIED
> |[Tevenvirinae Escherichia_phage_vB_EcoM_KAW3E185]||_Escherichia_phage_vB_EcoM_KAW3E185.gb|thioredoxin|279|MK373782.1(170187):50928-51206:-1 ^RAST2:fig|1198136.54.peg.93^ Tevenvirinae Escherichia_phage_vB_EcoM_KAW3E185|neighbours:(-1),(-1)|neighbour_genes:hypothetical protein,hypothetical protein|
MKGKIMFKVYGYDSTIHKCIYCDNAKRLLTVKKQPFEFINVMPEKGVFDEEKIDELLNKLGRESQVGLTMPQVFAPDGSHIGGFDQLREYFK
>ID:QBQ79126.1 |[Escherichia phage vB_EcoM_MM02]||_Escherichia_phage_vB_EcoM_MM02_.gbk|hypothetical protein|324|MK373784(169201):43855-44178:-1 ^^ Escherichia phage vB_EcoM_MM02, complete genome.|neighbours:ID:QBQ79125.1(-1),ID:QBQ79127.1(-1)|neighbour_genes:hypothetical protein,hypothetical protein|
MEQNSNLKNKIEIYGIPEEVGRCPGCYAVTKLLKDLNAPYTFYKVLTNNGKIEYDRPLIVSLAKRAGFTSLNIRYPVIFLNDKKQKNIAEFKKSLISLGYDSDIIED
>ID:QBQ79139.1 |[Escherichia phage vB_EcoM_MM02]||_Escherichia_phage_vB_EcoM_MM02_.gbk|putative glutaredoxi..|264|MK373784(169201):49613-49876:-1 ^^ Escherichia phage vB_EcoM_MM02, complete genome.|neighbours:ID:QBQ79138.1(-1),ID:QBQ79140.1(-1)|neighbour_genes:hypothetical protein,hypothetical protein|
MFKVYGYDSTIHKCIYCDNAKRLLTIKKQPFEFINVMPEKGVFDDEKIAELLVKLGRESQVGLTMPQVFAPDGSHIGGFNELREYFK
>ID:QBQ79401.1 |[Escherichia phage vB_EcoM_OE5505]||_Escherichia_phage_vB_EcoM_OE5505_.gbk|hypothetical protein|324|MK373785(168756):40894-41217:-1 ^^ Escherichia phage vB_EcoM_OE5505, complete genome.|neighbours:ID:QBQ79400.1(-1),ID:QBQ79402.1(-1)|neighbour_genes:hypothetical protein,hypothetical protein|
MEQNSNLKNKIEIYGIPEEVGRCPGCQSVTKLLKELNAPFTFYKVLTNNGKIEYDRPLIVSLAKRAGFTSLNIRYPVIFINDSRQKNIKHFKETLISLGYDRDIIED
>ID:QBQ79412.1 |[Escherichia phage vB_EcoM_OE5505]||_Escherichia_phage_vB_EcoM_OE5505_.gbk|putative glutaredoxi..|264|MK373785(168756):45900-46163:-1 ^^ Escherichia phage vB_EcoM_OE5505, complete genome.|neighbours:ID:QBQ79411.1(-1),ID:QBQ79413.1(-1)|neighbour_genes:hypothetical protein,hypothetical protein|
MFKVYGYDSNIHKCVYCDNAKRLLTVKKQPFEFINIMPEKGVFDDEKIAELLTKLGRDTQIGLTMPQVFAPDGSHIGGFDQLREYFK
> |[Tevenvirinae _Escherichia_phage_vB_EcoM_PhAPEC2]||_Escherichia_phage_vB_EcoM_PhAPEC2.gb|phage T4-like nrdH, ..|423|NC_024794.1(167318):43144-43566:-1 ^RAST2:fig|1198136.124.peg.75^ Tevenvirinae _Escherichia_phage_vB_EcoM_PhAPEC2|neighbours:(-1),(1)|neighbour_genes:hypothetical protein,hypothetical protein|
MNPASLSRFIFLKKTLVRILLILLIGLTKELFLVEQNSNLKNKIEIYGIPEEVGRCPGCYTVTKLLKELNAPYTFYKVLTNNGKIEYDRPLIVSLAKRAGFTSLNIRYPVIFLNDKKQKNIAEFKKSLISLGYDSDIIED
> |[Tevenvirinae _Escherichia_phage_vB_EcoM_PhAPEC2]||_Escherichia_phage_vB_EcoM_PhAPEC2.gb|thioredoxin|264|NC_024794.1(167318):47915-48178:-1 ^RAST2:fig|1198136.124.peg.85^ Tevenvirinae _Escherichia_phage_vB_EcoM_PhAPEC2|neighbours:(-1),(-1)|neighbour_genes:hypothetical protein,Thioredoxin, phage-a..|
MFKVYGYDSTIHKCIYCDNAKRLLTVKKQPFEFINVMPEKGVFDDEKIAELLVKLGRESQVGLTMPQVFAPDGSHIGGFDQLREYFK
>ID:QBQ79682.1 |[Escherichia phage vB_EcoM_R5505]||_Escherichia_phage_vB_EcoM_R5505_.gbk|hypothetical protein|324|MK373786(167317):39691-40014:-1 ^^ Escherichia phage vB_EcoM_R5505, complete genome.|neighbours:ID:QBQ79681.1(-1),ID:QBQ79683.1(-1)|neighbour_genes:hypothetical protein,hypothetical protein|
MEQNSNLKNKIEVYGIPDEVGRCPGCQSVTKLLKELNAPFTFYKVLTNNGKIEYDRPLIVSLAKRAGFTSLNIRYPVIFINDSRQKNIKHFKETLISLGYDRDIIED
>ID:QBQ79692.1 |[Escherichia phage vB_EcoM_R5505]||_Escherichia_phage_vB_EcoM_R5505_.gbk|putative glutaredoxi..|264|MK373786(167317):44721-44984:-1 ^^ Escherichia phage vB_EcoM_R5505, complete genome.|neighbours:ID:QBQ79691.1(-1),ID:QBQ79693.1(-1)|neighbour_genes:hypothetical protein,hypothetical protein|
MFKVYGYDSNIHKCVYCDNAKRLLTVKKQPFEFINIMPEKGVFDDEKIAELLTKLGRDTQIGLTMPQVFAPDGSHIGGFDQLREYFK
>ID:QBQ77101.1 |[Escherichia phage vB_EcoM_WFK]||_Escherichia_phage_vB_EcoM_WFK_.gbk|hypothetical protein|324|MK373775(164590):43859-44182:-1 ^^ Escherichia phage vB_EcoM_WFK, complete genome.|neighbours:ID:QBQ77100.1(-1),ID:QBQ77102.1(-1)|neighbour_genes:hypothetical protein,hypothetical protein|
MEQNSNLKNKIEIYGIPEEVGRCPGCYTVTKLLKELNAPYTFYKVLTNNGKIEYDRPLIVSLAKRAGFTSLNIRYPVIFLNDKKQKNIAEFKKSLISLGYDSDIIED
>ID:QBQ77114.1 |[Escherichia phage vB_EcoM_WFK]||_Escherichia_phage_vB_EcoM_WFK_.gbk|putative glutaredoxi..|264|MK373775(164590):49163-49426:-1 ^^ Escherichia phage vB_EcoM_WFK, complete genome.|neighbours:ID:QBQ77113.1(-1),ID:QBQ77115.1(-1)|neighbour_genes:hypothetical protein,hypothetical protein|
MFKVYGYDSTIHKCIYCDNAKRLLTVKKQPFEFINVMPEKGVFDDEKITELLVKLGRESQVGLTMPQVFAPDGSHIGGFDQLREYFK
>ID:QBQ76840.1 |[Escherichia phage vB_EcoM_WFL6982]||_Escherichia_phage_vB_EcoM_WFL6982_.gbk|hypothetical protein|324|MK373774(164279):43859-44182:-1 ^^ Escherichia phage vB_EcoM_WFL6982, complete genome.|neighbours:ID:QBQ76839.1(-1),ID:QBQ76841.1(-1)|neighbour_genes:hypothetical protein,hypothetical protein|
MEQNSNLKNKIEIYGIPEEVGRCPGCYTVTKLLKELNAPYTFYKVLTNNGKIEYDRPLIVSLAKRAGFTSLNIRYPVIFLNDKKQKNIAEFKKSLISLGYDSDIIED
>ID:QBQ76853.1 |[Escherichia phage vB_EcoM_WFL6982]||_Escherichia_phage_vB_EcoM_WFL6982_.gbk|putative glutaredoxi..|264|MK373774(164279):49163-49426:-1 ^^ Escherichia phage vB_EcoM_WFL6982, complete genome.|neighbours:ID:QBQ76852.1(-1),ID:QBQ76854.1(-1)|neighbour_genes:hypothetical protein,hypothetical protein|
MFKVYGYDSTIHKCIYCDNAKRLLTVKKQPFEFINVMPEKGVFDDEKITELLVKLGRESQVGLTMPQVFAPDGSHIGGFDQLREYFK
>ID:QBQ77582.1 |[Escherichia phage vB_EcoM_WFbE185]||_Escherichia_phage_vB_EcoM_WFbE185.gbk|hypothetical protein|324|MK373778(170429):43898-44221:-1 ^^ Escherichia phage vB_EcoM_WFbE185, complete genome.|neighbours:ID:QBQ77581.1(-1),ID:QBQ77583.1(-1)|neighbour_genes:hypothetical protein,hypothetical protein|
MEQNSNLKNKIEIYGIPEEVGRCPGCYTVTKLLKELNAPYTFYKVLTNNGKIEYDRPLIVSLAKRAGFTSLNIRYPVIFLNDKKQKNIAEFKKSLISLGYDSDIIED
>ID:QBQ77594.1 |[Escherichia phage vB_EcoM_WFbE185]||_Escherichia_phage_vB_EcoM_WFbE185.gbk|putative glutaredoxi..|264|MK373778(170429):49198-49461:-1 ^^ Escherichia phage vB_EcoM_WFbE185, complete genome.|neighbours:ID:QBQ77593.1(-1),ID:QBQ77595.1(-1)|neighbour_genes:hypothetical protein,hypothetical protein|
MFKVYGYDSTIHKCIYCDNAKRLLTVKKQPFEFINVMPEKGVFDDEKITELLVKLGRESQVGLTMPQVFAPDGSHIGGFDQLREYFK
>ID:YP_007004815.1 |[Escherichia phage wV7]||_Escherichia_phage_wV7_.gbk|glutaredoxin|324|NC_019505(166452):39529-39852:-1 ^GeneID:14010609^ Escherichia phage wV7, complete genome.|neighbours:ID:YP_007004814.1(-1),ID:YP_007004816.1(-1)|neighbour_genes:hypothetical protein,hypothetical protein|
MEQNSNLKNKIEVYGIPDEVGRCPGCQSVTKLLKELNAPFTFYKVLTNNGKIEYDRPLIVSLAKRAGFTSLNIRYPVIFINDSRQKNIKHFKETLISLGYDRDIIED
>ID:YP_007004827.1 |[Escherichia phage wV7]||_Escherichia_phage_wV7_.gbk|thioredoxin|264|NC_019505(166452):44591-44854:-1 ^GeneID:14010621^ Escherichia phage wV7, complete genome.|neighbours:ID:YP_007004826.1(-1),ID:YP_007004828.1(-1)|neighbour_genes:hypothetical protein,hypothetical protein|
MFKVYGYDSNIHKCVYCDNAKRLLTVKKQPFEFINIMPEKGVFDDEKIAELLTKLGRDTQIGLTMPQVFAPDGSHIGGFDQLREYFK
> |[Tevenvirinae Escherichia_virus_KFS-EC]||_Escherichia_virus_KFS-EC.gb|Glutaredoxin 3 (Grx1..|270|MH560358.1(164715):139212-139481:-1 ^RAST2:fig|1198136.83.peg.228^ Tevenvirinae Escherichia_virus_KFS-EC|neighbours:(-1),(-1)|neighbour_genes:Phage protein,Phage protein|
MIEIYGIPKEAYHCYGCISAMKLLDDLGIPYTLKPVFKQVGVDIIPDRDMIEELAGRLNSKSLRFVYPQIFIDNEHIGGYKELRAIYDY
> |[Tevenvirinae Escherichia_virus_KFS-EC]||_Escherichia_virus_KFS-EC.gb|Glutaredoxin, phage-..|282|MH560358.1(164715):147403-147684:-1 ^RAST2:fig|1198136.83.peg.240^ Tevenvirinae Escherichia_virus_KFS-EC|neighbours:(-1),(-1)|neighbour_genes:Phage endonuclease #..,Type II, N-methyl DN..|
MVEIFGFEGYNCKYCQNAKRLCEARKIPYIYIPVNDGVDENGRPVKIDYIIADIQDRAGVEVIATMPQIFYNGDYIGGFDEFRSFVVKNKING
>ID:QDK04202.1 |[Escherichia virus VEc20]||_Escherichia_virus_VEc20_.gbk|vec20_072|324|MN022785(167532):39274-39597:-1 ^^ Escherichia virus VEc20, complete genome.|neighbours:ID:QDK04201.1(-1),ID:QDK04203.1(-1)|neighbour_genes:vec20_071,vec20_073|
MEQNSNLKNKIEVYGIPDEVGRCPGCQSVTKLLKELNAPFTFYKVLTNNGKIEYDRPLIVSLAKRAGFTSLNIRYPVIFINDSRQKNIKHFKETLISLGYDRDIIED
>ID:QDK04214.1 |[Escherichia virus VEc20]||_Escherichia_virus_VEc20_.gbk|vec20_084|264|MN022785(167532):44217-44480:-1 ^^ Escherichia virus VEc20, complete genome.|neighbours:ID:QDK04213.1(-1),ID:QDK04215.1(-1)|neighbour_genes:vec20_083,vec20_085|
MFKVYGYDSNIHKCVYCDNAKRLLTVKKQPFEFINIMPEKGVFDDEKIAELLTKLGRDTQIGLTMPQVFAPDGSHIGGFDQLREYFK
>ID:VCU44642.1 |[Escherichia virus vB_Eco_mar005P1]|vB_Eco_mar005P1|_Escherichia_virus_vB_Eco_mar005P1_.gbk|putative glutaredoxi..|324|LR027390(167773):144059-144382:-1 ^^ Escherichia virus vB_Eco_mar005P1 genome assembly, chromosome: 1.|neighbours:ID:VCU44641.1(-1),ID:VCU44643.1(-1)|neighbour_genes:hypothetical protein,hypothetical protein|
MEQNSNLKNKIEIYGIPEEVGRCPGCYAVTKLLKELNAPYTFYKVLTNNGKIEYDRPLIVSLAKRAGFTSLNIRYPVIFLNDKKQKNIAEFKKSLISLGYDSDIIED
>ID:VCU44651.1 |[Escherichia virus vB_Eco_mar005P1]|vB_Eco_mar005P1|_Escherichia_virus_vB_Eco_mar005P1_.gbk|nrdC|264|LR027390(167773):148863-149126:-1 ^^ Escherichia virus vB_Eco_mar005P1 genome assembly, chromosome: 1.|neighbours:ID:VCU44650.1(-1),ID:VCU44652.1(-1)|neighbour_genes:hypothetical protein,hypothetical protein|
MFKVYGYDSTIHRCVFCDNAKRLLTVKKQPFEFINVMPEKGVFDDEKITELLTKLGRETKVGLTMPQVFAPDGTLIGGFDQLREYFK
>ID:VCU44285.1 |[Escherichia virus vB_Eco_mar005P1]|vB_Eco_mar006P2|_Escherichia_virus_vB_Eco_mar005P1_strain_vB_Eco_mar006P2_.gbk|putative glutaredoxi..|324|LR027387(167773):77308-77631:-1 ^^ Escherichia virus vB_Eco_mar005P1 strain vB_Eco_mar006P2 genome assembly, chromosome: 1.|neighbours:ID:VCU44284.1(-1),ID:VCU44286.1(-1)|neighbour_genes:hypothetical protein,hypothetical protein|
MEQNSNLKNKIEIYGIPEEVGRCPGCYAVTKLLKELNAPYTFYKVLTNNGKIEYDRPLIVSLAKRAGFTSLNIRYPVIFLNDKKQKNIAEFKKSLISLGYDSDIIED
>ID:VCU44295.1 |[Escherichia virus vB_Eco_mar005P1]|vB_Eco_mar006P2|_Escherichia_virus_vB_Eco_mar005P1_strain_vB_Eco_mar006P2_.gbk|nrdC|264|LR027387(167773):82112-82375:-1 ^^ Escherichia virus vB_Eco_mar005P1 strain vB_Eco_mar006P2 genome assembly, chromosome: 1.|neighbours:ID:VCU44294.1(-1),ID:VCU44296.1(-1)|neighbour_genes:hypothetical protein,hypothetical protein|
MFKVYGYDSTIHRCVFCDNAKRLLTVKKQPFEFINVMPEKGVFDDEKITELLTKLGRETKVGLTMPQVFAPDGTLIGGFDQLREYFK
>ID:VCU43156.1 |[Escherichia virus vB_Eco_mar005P1]|vB_Eco_mar007P3|_Escherichia_virus_vB_Eco_mar005P1_strain_vB_Eco_mar007P3_.gbk|nrdC|264|LR027383(167651):4103-4366:-1 ^^ Escherichia virus vB_Eco_mar005P1 strain vB_Eco_mar007P3 genome assembly, chromosome: 1.|neighbours:ID:VCU43155.1(-1),ID:VCU43157.1(-1)|neighbour_genes:hypothetical protein,hypothetical protein|
MFKVYGYDSTIHRCVFCDNAKRLLTVKKQPFEFINVMPEKGVFDDEKITELLTKLGRETKVGLTMPQVFAPDGTLIGGFDQLREYFK
>ID:VCU43414.1 |[Escherichia virus vB_Eco_mar005P1]|vB_Eco_mar007P3|_Escherichia_virus_vB_Eco_mar005P1_strain_vB_Eco_mar007P3_.gbk|putative glutaredoxi..|324|LR027383(167651):166945-167268:-1 ^^ Escherichia virus vB_Eco_mar005P1 strain vB_Eco_mar007P3 genome assembly, chromosome: 1.|neighbours:ID:VCU43413.1(-1),ID:VCU43415.1(-1)|neighbour_genes:hypothetical protein,hypothetical protein|
MEQNSNLKNKIEIYGIPEEVGRCPGCYAVTKLLKELNAPYTFYKVLTNNGKIEYDRPLIVSLAKRAGFTSLNIRYPVIFLNDKKQKNIAEFKKSLISLGYDSDIIED
>ID:VCU44129.1 |[Escherichia virus vB_Eco_mar005P1]|vB_Eco_mar008P4|_Escherichia_virus_vB_Eco_mar005P1_strain_vB_Eco_mar008P4_.gbk|putative glutaredoxi..|324|LR027386(167773):149726-150049:-1 ^^ Escherichia virus vB_Eco_mar005P1 strain vB_Eco_mar008P4 genome assembly, chromosome: 1.|neighbours:ID:VCU44128.1(-1),ID:VCU44130.1(-1)|neighbour_genes:hypothetical protein,hypothetical protein|
MEQNSNLKNKIEIYGIPEEVGRCPGCYAVTKLLKELNAPYTFYKVLTNNGKIEYDRPLIVSLAKRAGFTSLNIRYPVIFLNDKKQKNIAEFKKSLISLGYDSDIIED
>ID:VCU44138.1 |[Escherichia virus vB_Eco_mar005P1]|vB_Eco_mar008P4|_Escherichia_virus_vB_Eco_mar005P1_strain_vB_Eco_mar008P4_.gbk|nrdC|264|LR027386(167773):154530-154793:-1 ^^ Escherichia virus vB_Eco_mar005P1 strain vB_Eco_mar008P4 genome assembly, chromosome: 1.|neighbours:ID:VCU44137.1(-1),ID:VCU44139.1(-1)|neighbour_genes:hypothetical protein,hypothetical protein|
MFKVYGYDSTIHRCVFCDNAKRLLTVKKQPFEFINVMPEKGVFDDEKITELLTKLGRETKVGLTMPQVFAPDGTLIGGFDQLREYFK
>ID:VCU44917.1 |[Escherichia virus vB_Eco_mar005P1]|vB_Eco_mar009P5|_Escherichia_virus_vB_Eco_mar005P1_strain_vB_Eco_mar009P5_.gbk|nrdC|264|LR027391(167658):142560-142823:1 ^^ Escherichia virus vB_Eco_mar005P1 strain vB_Eco_mar009P5 genome assembly, chromosome: 1.|neighbours:ID:VCU44916.1(1),ID:VCU44918.1(1)|neighbour_genes:hypothetical protein,hypothetical protein|
MFKVYGYDSTIHRCVFCDNAKRLLTVKKQPFEFINVMPEKGVFDDEKITELLTKLGRETKVGLTMPQVFAPDGTLIGGFDQLREYFK
>ID:VCU44926.1 |[Escherichia virus vB_Eco_mar005P1]|vB_Eco_mar009P5|_Escherichia_virus_vB_Eco_mar005P1_strain_vB_Eco_mar009P5_.gbk|putative glutaredoxi..|324|LR027391(167658):147304-147627:1 ^^ Escherichia virus vB_Eco_mar005P1 strain vB_Eco_mar009P5 genome assembly, chromosome: 1.|neighbours:ID:VCU44925.1(1),ID:VCU44927.1(1)|neighbour_genes:hypothetical protein,hypothetical protein|
MEQNSNLKNKIEIYGIPEEVGRCPGCYAVTKLLKELNAPYTFYKVLTNNGKIEYDRPLIVSLAKRAGFTSLNIRYPVIFLNDKKQKNIAEFKKSLISLGYDSDIIED
>ID:AUV57407.1 |[Klebsiella phage KP1]||_Klebsiella_phage_KP1_.gbk|glutaredoxin|303|MG751100(167989):25944-26246:-1 ^^ Klebsiella phage KP1, complete genome.|neighbours:ID:AUV57406.1(-1),ID:AUV57408.1(-1)|neighbour_genes:hypothetical protein,hypothetical protein|
MIEIYGIPEEVWRCPGCKAVRDLLDKLQLPYEFYNVINEVDGQPVYDRPLIESLAKRIGCYPSLAIRYPVIFMDSVKQYDIPTFKDNLIAAGYDPDIIED
>ID:AUV57420.1 |[Klebsiella phage KP1]||_Klebsiella_phage_KP1_.gbk|hypothetical protein|270|MG751100(167989):31809-32078:-1 ^^ Klebsiella phage KP1, complete genome.|neighbours:ID:AUV57419.1(-1),ID:AUV57421.1(-1)|neighbour_genes:hypothetical protein,hypothetical protein|
MFTVFGYDSSIHKCVFCDNAKRLLDVKKQEYAFINVMPEKGVFDEVVISDLLRRLGRESQVGLTMPQIFAPDGTHIGGFDELRKFKFNA
>ID:APD20447.1 |[Klebsiella phage KPV15]|KPV15|_Klebsiella_phage_KPV15_.gbk|glutaredoxin|303|KY000080(167034):46720-47022:-1 ^^ Klebsiella phage KPV15, complete genome.|neighbours:ID:APD20446.1(-1),ID:APD20448.1(-1)|neighbour_genes:hypothetical protein,hypothetical protein|
MIEIYGIPEEVWRCPGCKAVRDLLDKLQLPYEFYNVINEVDGQPVYDRPLIESLAKRIGCYPSLAIRYPVIFMDNVKQYDIPTFKTNLIAAGHDPDIIED
>ID:APD20464.1 |[Klebsiella phage KPV15]|KPV15|_Klebsiella_phage_KPV15_.gbk|thioredoxin|270|KY000080(167034):52582-52851:-1 ^^ Klebsiella phage KPV15, complete genome.|neighbours:ID:APD20463.1(-1),ID:APD20465.1(-1)|neighbour_genes:hypothetical protein,hypothetical protein|
MFTVFGYDSSIHKCVFCDNAKRLLDVKKQEYAFINVMPEKGVFDEVVISDLLRRLGRESQVGLTMPQIFAPDGTHIGGFDELRKFKFNA
> |[Tevenvirinae Klebsiella_phage_Marfa]||_Klebsiella_phage_Marfa.gb|NrdH glutaredoxin|306|MN044033.1(168532):38841-39146:-1 ^RAST2:fig|1198136.82.peg.68^ Tevenvirinae Klebsiella_phage_Marfa|neighbours:(-1),(-1)|neighbour_genes:hypothetical protein,hypothetical protein|
MKIEIYGIPEQVWRCPGCHWIRGLLASLNVEYTFIDVISPGDSGPVYDRPLIESLAKRLGQFPSLSIKYPVIFVDNQWIPSLKDFQQFMIAKGYDRDIIED
> |[Tevenvirinae Klebsiella_phage_Marfa]||_Klebsiella_phage_Marfa.gb|thioredoxin|156|MN044033.1(168532):41188-41343:-1 ^RAST2:fig|1198136.82.peg.77^ Tevenvirinae Klebsiella_phage_Marfa|neighbours:(-1),(-1)|neighbour_genes:hypothetical protein,hypothetical protein|
MPEKGVFDDAVIDDLLKRLNRESKVGLTMPQIFAPDGTHIGGFDELRATYK
>ID:YP_009194495.1 |[Klebsiella phage Matisse]||_Klebsiella_phage_Matisse_.gbk|thioredoxin|276|NC_028750(176081):153543-153818:1 ^GeneID:26613434^ Klebsiella phage Matisse, complete genome.|neighbours:ID:YP_009194494.1(1),ID:YP_009194496.1(1)|neighbour_genes:DNA adenine methyltr..,recombination endonu..|
MFKIFGYIPSVYNCAPCLNSKRLLDAKRKEYEFVSVADEKDADGKPILNETVISELESLLGTRRLTMPQIFHDGKHIGGFDQLREYVRTLG
>ID:YP_009194508.1 |[Klebsiella phage Matisse]||_Klebsiella_phage_Matisse_.gbk|glutaredoxin|282|NC_028750(176081):161165-161446:1 ^GeneID:26613447^ Klebsiella phage Matisse, complete genome.|neighbours:ID:YP_009194507.1(1),ID:YP_009194509.1(1)|neighbour_genes:hypothetical protein,hypothetical protein|
MKIEIYGIPESLHKCYGCIEARKLLDEHGLEYEFYSVLKPANNSVGFDYDRPRIEELAKRVRSRSMAFTYPRIFVDGNFIGGYMQLKEYLGEA
>ID:AWY06959.1 |[Klebsiella phage Mineola]||_Klebsiella_phage_Mineola_.gbk|glutaredoxin|303|MH333064(166130):36206-36508:-1 ^^ Klebsiella phage Mineola, complete genome.|neighbours:ID:AWY06958.1(-1),ID:AWY06960.1(-1)|neighbour_genes:hypothetical protein,hypothetical protein|
MIEIYGIPEEVWRCPGCKAVRDLLDKLQLPYEFYNVINEVDGQPVYDRPLIESLAKRIGCYPSLAIRYPVIFMDNVKQYDIPTFKANLIAAGYDPDIIED
>ID:AWY06971.1 |[Klebsiella phage Mineola]||_Klebsiella_phage_Mineola_.gbk|glutaredoxin|270|MH333064(166130):41462-41731:-1 ^^ Klebsiella phage Mineola, complete genome.|neighbours:ID:AWY06970.1(-1),ID:AWY06972.1(-1)|neighbour_genes:hypothetical protein,hypothetical protein|
MFTVFGYDSNIHKCVFCDNAKRLLDVKKQEYAFINVMPEKGVFDEVVISDLLRRLGRESQVGLTMPQIFAPDGTHIGGFDELRKFKFNA
>ID:YP_009607443.1 |[Klebsiella phage Miro]||_Klebsiella_phage_Miro_.gbk|thioredoxin|270|NC_041981(176055):153750-154019:1 ^GeneID:40083452^ Klebsiella phage Miro, complete genome.|neighbours:ID:YP_009607442.1(1),ID:YP_009607444.1(1)|neighbour_genes:DNA adenine methylas..,recombination endonu..|
MFKIFGYIPSVYNCAPCLNSKRLLDAKKHPYEFVSVADSVEDGKPVLNEAVIDELEALVGTRRMTMPQIFHDGKHVGGFDQLREYVRTL
>ID:YP_009607456.1 |[Klebsiella phage Miro]||_Klebsiella_phage_Miro_.gbk|glutaredoxin|282|NC_041981(176055):161373-161654:1 ^GeneID:40083465^ Klebsiella phage Miro, complete genome.|neighbours:ID:YP_009607455.1(1),ID:YP_009607457.1(1)|neighbour_genes:hypothetical protein,hypothetical protein|
MKIEIYGIPESLHKCYGCIEARKLLDEHGLEYEFYSVLKPANNSVGFDYDRPRIEELAKRVRSRSMAFTYPRIFVDGNFIGGYMQLKEYLGEA
> |[Tevenvirinae _Klebsiella_phage_PKO111]||_Klebsiella_phage_PKO111.gb|thioredoxin|270|NC_031095.1(168758):63851-64120:1 ^RAST2:fig|1198136.84.peg.126^ Tevenvirinae _Klebsiella_phage_PKO111|neighbours:(1),(1)|neighbour_genes:hypothetical protein,hypothetical protein|
MFTVFGYDSSIHKCVFCDNAKRLLDVKKQEYAFINVMPEKGVFDEVVISDLLRRLGRESQVGLTMPQIFAPDGTHIGGFDELRKFKFNA
> |[Tevenvirinae _Klebsiella_phage_PKO111]||_Klebsiella_phage_PKO111.gb|glutaredoxin|303|NC_031095.1(168758):69074-69376:1 ^RAST2:fig|1198136.84.peg.139^ Tevenvirinae _Klebsiella_phage_PKO111|neighbours:(1),(1)|neighbour_genes:hypothetical protein,hypothetical protein|
MIEIYGIPEEVWRCPGCKAVRDLLDKLQLPYEFYNVINEVDGQPVYDRPLIESLAKRIGCYPSLAIRYPVIFMDNVKQYDIPTFKANLIAAGYDPDIIED
>ID:YP_009288744.1 |[Klebsiella phage vB_KpnM_KpV477]||_Klebsiella_phage_vB_KpnM_KpV477_.gbk|putative glutaredoxi..|303|NC_031087(168272):38572-38874:-1 ^GeneID:29067030^ Klebsiella phage vB_KpnM_KpV477, complete genome.|neighbours:ID:YP_009288743.1(-1),ID:YP_009288745.1(-1)|neighbour_genes:hypothetical protein,hypothetical protein|
MIEIYGIPEEVWRCPGCKAVRDLLDKLQLPYEFYNVINEVDGQPVYDRPLIESLAKRIGCYPSLAIRYPVIFMDNVKQYDIPTFKTNLIAAGHDPDIIED
>ID:YP_009288756.1 |[Klebsiella phage vB_KpnM_KpV477]||_Klebsiella_phage_vB_KpnM_KpV477_.gbk|putative thioredoxin|270|NC_031087(168272):43816-44085:-1 ^GeneID:29067042^ Klebsiella phage vB_KpnM_KpV477, complete genome.|neighbours:ID:YP_009288755.1(-1),ID:YP_009288757.1(-1)|neighbour_genes:hypothetical protein,hypothetical protein|
MFTVFGYDSNIHKCVFCDNAKRLLDVKKQEYAFINVMPEKGVFDEVVISDLLRRLGRESQVGLTMPQIFAPDGTHIGGFDELRKFKFNA
>ID:AUO78687.1 |[Klebsiella phage vB_Kpn_F48]||_Klebsiella_phage_vB_Kpn_F48.gbk|thioredoxin|264|MG746602(170764):24584-24847:1 ^^ Klebsiella phage vB_Kpn_F48, complete genome.|neighbours:ID:AUO78686.1(1),ID:AUO78688.1(1)|neighbour_genes:hypothetical protein,hypothetical protein|
MYTVFGYDSTIHRCPYCDNAKRFLTIKKEPFEFINVMPSKGVFDDAVIDDLLKRLNRESKVGLTMPQIFAPDGTHIGGFDELRATYK
>ID:AUO78694.1 |[Klebsiella phage vB_Kpn_F48]||_Klebsiella_phage_vB_Kpn_F48.gbk|glutaredoxin|306|MG746602(170764):26889-27194:1 ^^ Klebsiella phage vB_Kpn_F48, complete genome.|neighbours:ID:AUO78693.1(1),ID:AUO78695.1(1)|neighbour_genes:hypothetical protein,hypothetical protein|
MNIEIYGIPEQVWRCPGCHWIRGLLASLNVEYTFIDVISPGDTGPVYDRPLIESLAKRLGQFPSLSIKYPVIFVDNQFIPSLKDFQQFLIDKGYDRDLIED
> |[Tevenvirinae Morganella_phage_vB_MmoM_MP1]||_Morganella_phage_vB_MmoM_MP1.gb|hypothetical protein|276|NC_031020.1(163201):34652-34927:-1 ^RAST2:fig|1198136.47.peg.55^ Tevenvirinae Morganella_phage_vB_MmoM_MP1|neighbours:(-1),(-1)|neighbour_genes:hypothetical protein,hypothetical protein|
MITIYGVPKDVGRCYACNEAVRICEESGIDYKFIPVLYKTEDGFDYNRDTIISLAKKMNKTNLSIIYPQIFDDEKYIGGLLKFKEHRGYDE
> |[Tevenvirinae Morganella_phage_vB_MmoM_MP1]||_Morganella_phage_vB_MmoM_MP1.gb|thioredoxin|267|NC_031020.1(163201):40070-40336:-1 ^RAST2:fig|1198136.47.peg.64^ Tevenvirinae Morganella_phage_vB_MmoM_MP1|neighbours:(-1),(-1)|neighbour_genes:hypothetical protein,hypothetical protein|
MIKIYGFNPEHFKCAPCINAKRFCETKGHEYEFISVSSAPGPEFNQEVIAELLQMLGRESQVGLTMPQVFIDGVSIGGFDDLRKHKWN
>ID:YP_009211498.1 |[Pectobacterium bacteriophage PM2]||_Pectobacterium_bacteriophage_PM2.gbk|glutaredoxin|600|NC_028940(170286):41901-42500:-1 ^GeneID:26637970^ Pectobacterium bacteriophage PM2, complete genome.|neighbours:ID:YP_009211497.1(-1),ID:YP_009211499.1(-1)|neighbour_genes:hypothetical protein,hypothetical protein|
MSLLRFEEYVVLNWQAWDDIGNGYGFASCTINPDFWKDNQEDLKEIYAIQEIHNELPYVSFSFGEDGFVIDVSFYNEEANLDKTWSYQGIISSGKKYPKIEIYGIPETVSRCAGCSFVKLILKDLGIPYTFIDVLSPSKNSLGFTYDRELIVKLAERAKFPSLNIRYPVIFVDDVHIKNIRLFKEHLIELGYDKDIVED
>ID:YP_009211506.1 |[Pectobacterium bacteriophage PM2]||_Pectobacterium_bacteriophage_PM2.gbk|thioredoxin|270|NC_028940(170286):44957-45226:-1 ^GeneID:26637978^ Pectobacterium bacteriophage PM2, complete genome.|neighbours:ID:YP_009211505.1(-1),ID:YP_009211507.1(-1)|neighbour_genes:hypothetical protein,hypothetical protein|
MLTIFGYDSNIHKCAYCDNAKRLADVKKIPYQFVNVMPEKGVFDDEVISKLLKRLGRESATGLTMPQIFFNADYIGGFTELKSKIKELK
>ID:QBP35686.1 |[Phage NC-G]||_Phage_NC-G.gbk|glutaredoxin|318|MK310184(170164):153864-154181:-1 ^^ Phage NC-G, complete genome.|neighbours:ID:QBP35685.1(-1),ID:QBP35687.1(-1)|neighbour_genes:hypothetical protein,hypothetical protein|
MDQKSTKIEIYGIPETVMRCPGCIAVLSLLNSLSIQYTFYPVINQAPSGAVYDKPLIVSLAKRGGFKSLAIRYPVIFVDNKKIENIPAFKSLLIELGYDRDLIED
>ID:QBP35695.1 |[Phage NC-G]||_Phage_NC-G.gbk|thioredoxin|264|MK310184(170164):156230-156493:-1 ^^ Phage NC-G, complete genome.|neighbours:ID:QBP35694.1(-1),ID:QBP35696.1(-1)|neighbour_genes:hypothetical protein,thioredoxin|
MFKVYGYDSNIHRCVFCDNAKRLLDVKKQPYEFINVMPEKGVFDDEKIDELLAALGRESQVGLTMPQVFAPDGTSIGGFDQLRAYFK
> |[Tevenvirinae _Proteus_phage_phiP4-3]||_Proteus_phage_phiP4-3.gb|hypothetical protein|273|MG696114.1(167849):121820-122092:1 ^RAST2:fig|1198136.86.peg.210^ Tevenvirinae _Proteus_phage_phiP4-3|neighbours:(1),(1)|neighbour_genes:hypothetical protein,hypothetical protein|
MKIEIYGFDPKHFKCVPCINAKRLADVKKLEYTFIPVSESEGPVLNKQVIDELVQRLNRRSEVGLTMPQIFIDDKSIGGFDKFKEYINER
> |[Tevenvirinae _Proteus_phage_phiP4-3]||_Proteus_phage_phiP4-3.gb|hypothetical protein|279|MG696114.1(167849):126718-126996:1 ^RAST2:fig|1198136.86.peg.221^ Tevenvirinae _Proteus_phage_phiP4-3|neighbours:(1),(1)|neighbour_genes:hypothetical protein,hypothetical protein|
MIIIYGIPEEVGRCYSCKEAVRLCEEHKLEYTFIPVLYNTPEGFDYHRETIISLAKMLNKQNLSIIYPQIFINDKSVGGLSGLKKYIGDDYE
> |[Tevenvirinae _Proteus_phage_vB_PmiM_Pm5461]||_Proteus_phage_vB_PmiM_Pm5461.gb|hypothetical protein|279|NC_028762.1(161989):40289-40567:-1 ^RAST2:fig|1198136.85.peg.60^ Tevenvirinae _Proteus_phage_vB_PmiM_Pm5461|neighbours:(-1),(-1)|neighbour_genes:hypothetical protein,hypothetical protein|
MITIYGIPEEVGRCYSCKEAIRLCNEYGIEYKFIPVLYNTKDGFDYHRDTIVSLAKLLNKQNLSIIYPQIFIDDKPVGGLSGLKSYIGDIYE
> |[Tevenvirinae _Proteus_phage_vB_PmiM_Pm5461]||_Proteus_phage_vB_PmiM_Pm5461.gb|thioredoxin|273|NC_028762.1(161989):44115-44387:-1 ^RAST2:fig|1198136.85.peg.67^ Tevenvirinae _Proteus_phage_vB_PmiM_Pm5461|neighbours:(-1),(-1)|neighbour_genes:hypothetical protein,hypothetical protein|
MKVEIYGFDPKHFKCVPCINAKRLADIKKLDYTFIPVSEDEGPVLNKKIIDQLVKRLNRRSEVGLTMPQIFIDDVSIGGFDKFKEYINER
> |[Tevenvirinae _Pseudomonas_phage_PspYZU05]||_Pseudomonas_phage_PspYZU05.gb|Thioredoxin, phage-a..|276|KY971610.1(166442):132031-132306:1 ^RAST2:fig|1198136.88.peg.177^ Tevenvirinae _Pseudomonas_phage_PspYZU05|neighbours:(1),(1)|neighbour_genes:hypothetical protein,hypothetical protein|
MSIVVYGFDPSVYRCVPCINAKRLLDAKRKEYKFISVAKESGPDGPVFDESVLDELESLLGRRTKISMPQIVINGVAIGGFTELQKHNWSK
> |[Tevenvirinae _Pseudomonas_phage_PspYZU05]||_Pseudomonas_phage_PspYZU05.gb|hypothetical protein|288|KY971610.1(166442):133196-133483:1 ^RAST2:fig|1198136.88.peg.180^ Tevenvirinae _Pseudomonas_phage_PspYZU05|neighbours:(1),(1)|neighbour_genes:gp49 recombination e..,hypothetical protein|
MQIEVYGVQAPKEYCYACYRLKEILDLNDLPYTFIDCISYDSEIRYNRENIVQLASRLNKQSLAFVYPVIFLNGERINFNDFLIAVKDNGYNKHI
>ID:YP_009615548.1 |[Salmonella phage Melville]||_Salmonella_phage_Melville_.gbk|NrdH-like anaerobic ..|312|NC_042044(159323):36383-36694:-1 ^GeneID:40092012^ Salmonella phage Melville, complete genome.|neighbours:ID:YP_009615547.1(-1),ID:YP_009615549.1(-1)|neighbour_genes:hypothetical protein,hypothetical protein|
MSAKIEIYGIPETAGRCPACYSIRKTLDDENIPYAFYDVIIPNKNEVGFVYDRDRITEAAKRVGSYPSLALRYPIVFLNNQRIRNKSHLLEQLSVLGYNLDEE
>ID:YP_009615560.1 |[Salmonella phage Melville]||_Salmonella_phage_Melville_.gbk|NrdC-like glutaredox..|264|NC_042044(159323):42090-42353:-1 ^GeneID:40092024^ Salmonella phage Melville, complete genome.|neighbours:ID:YP_009615559.1(-1),ID:YP_009615561.1(-1)|neighbour_genes:hypothetical protein,hypothetical protein|
MFKVFGYDSNIHKCVFCDNAKRLLNVKKQPYEFINIMPEKGVFDDELIAELLTRLGRDTQIGLTVPQIFAPDGSYIGGFDKLREYFR
>ID:YP_007501103.1 |[Salmonella phage vB_SenMS16]||_Salmonella_phage_S16_.gbk|thioredoxin|312|NC_020416(160221):35873-36184:-1 ^GeneID:14675304^ Salmonella phage S16, complete genome.|neighbours:ID:YP_007501102.1(-1),ID:YP_007501104.1(-1)|neighbour_genes:hypothetical protein,hypothetical protein|
MSAKIEIYGIPETVGRCPACYSIRKTLDDENIPYAFYDVIIPNENEVGFVYDRDRITEAAKRVGSYPSLALRYPIVFLNNQRIRNKSHLLEQLSVLGYNLDEE
>ID:YP_007501117.1 |[Salmonella phage vB_SenMS16]||_Salmonella_phage_S16_.gbk|thioredoxin|264|NC_020416(160221):41759-42022:-1 ^GeneID:14675317^ Salmonella phage S16, complete genome.|neighbours:ID:YP_007501116.1(-1),ID:YP_007501118.1(-1)|neighbour_genes:hypothetical protein,hypothetical protein|
MFKVFGYDSNIHKCVFCDNAKRLLDVKKQPYEFINIMPEKGVFDDEIIAELLTRLGRDTQIGLTVPQIFAPDGSYIGGFDKLREYFR
> |[Tevenvirinae _Salmonella_phage_STML-198]||_Salmonella_phage_STML-198.gb|phage T4-like nrdH, ..|312|NC_027344.1(158099):77684-77995:-1 ^RAST2:fig|1198136.87.peg.139^ Tevenvirinae _Salmonella_phage_STML-198|neighbours:(-1),(-1)|neighbour_genes:hypothetical protein,hypothetical protein|
MSAKIEIYGIPETAGRCPACYSIRKTLDDENIPYAFYDVIIPNKNEVGFVYDRDRITEAAKRVGSYPSLALRYPIVFLNNQRIRNKSHLLEQLSVLGYNLDEE
> |[Tevenvirinae _Salmonella_phage_STML-198]||_Salmonella_phage_STML-198.gb|thioredoxin|264|NC_027344.1(158099):83391-83654:-1 ^RAST2:fig|1198136.87.peg.151^ Tevenvirinae _Salmonella_phage_STML-198|neighbours:(-1),(-1)|neighbour_genes:hypothetical protein,hypothetical protein|
MFKVFGYDSNIHKCVFCDNAKRLLNVKKQPYEFINIMPEKGVFDDEIIAELLTRLGRDTQIGLTVPQIFAPDGSYIGGFDKLREYFR
> |[Tevenvirinae Salmonella phage STP4-a]||_Salmonella_phage_STP4-a.gb|phage T4-like nrdH, ..|312|NC_026607.2(159914):35867-36178:-1 ^RAST2:fig|1198136.48.peg.65^ Tevenvirinae Salmonella phage STP4-a|neighbours:(-1),(-1)|neighbour_genes:hypothetical protein,hypothetical protein|
MSAKIEIYGIPETVGRCPACYSIRKTLDDENIPYAFYDVIIPNENEVGFVYDRDRITEAAKRVGSYPSLALRYPIVFLNNQRIRNKSHLLEQLSVLGYNLDEE
> |[Tevenvirinae Salmonella phage STP4-a]||_Salmonella_phage_STP4-a.gb|thioredoxin|264|NC_026607.2(159914):41573-41836:-1 ^RAST2:fig|1198136.48.peg.77^ Tevenvirinae Salmonella phage STP4-a|neighbours:(-1),(-1)|neighbour_genes:hypothetical protein,hypothetical protein|
MFKVFGYDSSIHKCVFCDNAKRLLDVKKQPYEFINIMPEKGVFDDEIIAELLTRLGRDTQIGLTVPQIFAPDGSYIGGFDKLREYFR
> |[Tevenvirinae Salmonella_phage_vB_SnwM_CGG4-1]||_Salmonella_phage_vB_SnwM_CGG4-1.gb|Glutaredoxin, phage-..|312|NC_031065.1(159878):35280-35591:-1 ^RAST2:fig|1198136.78.peg.63^ Tevenvirinae Salmonella_phage_vB_SnwM_CGG4-1|neighbours:(-1),(-1)|neighbour_genes:hypothetical protein,hypothetical protein|
MSAKIEIYGIPETVGRCPACHSIRKTLDEENIPYAFYDVIIPNENEVGFVYDRDRITEASKRVGSYPSLALRYPIVFLNNQRIRNKSHLLEQLNILGYNLDEE
> |[Tevenvirinae Salmonella_phage_vB_SnwM_CGG4-1]||_Salmonella_phage_vB_SnwM_CGG4-1.gb|thioredoxin|264|NC_031065.1(159878):38412-38675:-1 ^RAST2:fig|1198136.78.peg.74^ Tevenvirinae Salmonella_phage_vB_SnwM_CGG4-1|neighbours:(-1),(-1)|neighbour_genes:hypothetical protein,hypothetical protein|
MFKVFGYDSSIHKCVFCDNAKRLLDVKKQPYEFINIMPEKGVFDDEIIAELLTRLGRDTQIGLTVPQIFAPDGSYIGGFDKLREYFR
> |[Tevenvirinae Serratia phage PS2]||_Serratia_phage_PS2.gb|hypothetical protein|285|KJ025957.1(167266):42088-42372:-1 ^RAST2:fig|1198136.49.peg.79^ Tevenvirinae Serratia phage PS2|neighbours:(-1),(-1)|neighbour_genes:hypothetical protein,hypothetical protein|
MIKVYGLPKRVENCYACKRTRQVLDALGVEYKYHEIYEMAGVISWKPGMRAVMQEARAVHGHSSVPLVYSGDTYVGGLRKLLEHLESLGYDTDI
> |[Tevenvirinae Serratia phage PS2]||_Serratia_phage_PS2.gb|hypothetical protein|282|KJ025957.1(167266):45503-45784:-1 ^RAST2:fig|1198136.49.peg.88^ Tevenvirinae Serratia phage PS2|neighbours:(-1),(-1)|neighbour_genes:hypothetical protein,hypothetical protein|
MITIYGFNPEHFTCAPCINAKRFCEMKKIPYEFISVSSGSSMGQVEFDEEVLKTLAARLGRPDTRGLSMPQIFEYNDDGDHYIGGFSDLRTYK
>ID:APC45171.1 |[Shigella phage SH7]||_Shigella_phage_SH7_.gbk|glutaredoxin|309|KX828711(164870):38255-38563:-1 ^^ Shigella phage SH7, complete genome.|neighbours:ID:APC45004.1(-1),ID:APC45037.1(-1)|neighbour_genes:hypothetical protein,hypothetical protein|
MKQNKIEVYGIPDEVGRCPGCQSVTKLLKELNAPFTFYKVLTNNGKIEYDRPLIVSLAKRAGFTSLNIRYPVIFINDSRQKNIKHFKETLISLGYDRDIIED
>ID:APC45109.1 |[Shigella phage SH7]||_Shigella_phage_SH7_.gbk|thioredoxin|264|KX828711(164870):43017-43280:-1 ^^ Shigella phage SH7, complete genome.|neighbours:ID:APC45000.1(-1),ID:APC45022.1(-1)|neighbour_genes:hypothetical protein,hypothetical protein|
MFKVYGYDSNIHKCVYCDNAKRLLTVKKQPFEFINIMPEKGVFDDEKIAELLTKLGRDTQIGLTMPQVFAPDGSHIGGFDQLREYFK
>ID:YP_009288442.1 |[Shigella phage SHBML-50-1]||_Shigella_phage_SHBML-50-1_.gbk|glutaredoxin|309|NC_031085(166634):41733-42041:-1 ^GeneID:29060532^ Shigella phage SHBML-50-1, complete genome.|neighbours:ID:YP_009288441.1(-1),ID:YP_009288443.1(-1)|neighbour_genes:hypothetical protein,hypothetical protein|
MKQNKIEVYGIPDEVGRCPGCQSVTKLLKELNAPFTFYKVLTNNGKIEYDRPLIVSLAKRAGFTSLNIRYPVIFINDSRQKNIKHFKETLISLGYDRDIIED
>ID:YP_009288453.1 |[Shigella phage SHBML-50-1]||_Shigella_phage_SHBML-50-1_.gbk|thioredoxin|264|NC_031085(166634):46493-46756:-1 ^GeneID:29060543^ Shigella phage SHBML-50-1, complete genome.|neighbours:ID:YP_009288452.1(-1),ID:YP_009288454.1(-1)|neighbour_genes:hypothetical protein,thioredoxin|
MFKVYGYDSNIHKCVYCDNAKRLLTVKKQPFEFINIMPEKGVFDDEKIAELLTKLGRDTQIGLTMPQVFAPDGSHIGGFDQLREYFK
>ID:YP_009277715.1 |[Shigella phage SHFML-11]||_Shigella_phage_SHFML-11.gbk|glutaredoxin|324|NC_030953(170650):157485-157808:-1 ^GeneID:29056422^ Shigella phage SHFML-11, complete genome.|neighbours:ID:YP_009277714.1(-1),ID:YP_009277716.1(-1)|neighbour_genes:hypothetical protein,hypothetical protein|
MEQNSNLKNKIEVYGIPDEVGRCPGCQSVTKLLKELNAPFTFYKVLTNNGKIEYDRPLIVSLAKRAGFTSLNIRYPVIFINDSRQKNIKHFKETLISLGYDRDIIED
>ID:YP_009277728.1 |[Shigella phage SHFML-11]||_Shigella_phage_SHFML-11.gbk|thioredoxin|264|NC_030953(170650):163064-163327:-1 ^GeneID:29056435^ Shigella phage SHFML-11, complete genome.|neighbours:ID:YP_009277727.1(-1),ID:YP_009277729.1(-1)|neighbour_genes:hypothetical protein,thioredoxin|
MFKVYGYDSNIHKCVYCDNAKRLLAVKKQPFEFINIMPEKGVFDDEKIAELLTKLGRDTQIGLTMPQVFAPDGSHIGGFDQLREYFK
> |[Viruses Shigella phage SHFML-26]||_Shigella_phage_SHFML-26.gb|Glutaredoxin|324|NC_031011.1(168993):105210-105533:-1 ^RAST2:fig|10239.69.peg.172^ Viruses Shigella phage SHFML-26|neighbours:(-1),(-1)|neighbour_genes:Phage protein,Phage protein|
MEQNSNLKNKIEIYGIPEEVGRCPGCQSVTKLLKELNAPFTFYKVLTNNGKIEYDRPLIVSLAKRAGFTSLNIRYPVIFINDSRQKNIKHFKETLISLGYDRDIIED
> |[Viruses Shigella phage SHFML-26]||_Shigella_phage_SHFML-26.gb|Thioredoxin, phage-a..|264|NC_031011.1(168993):110974-111237:-1 ^RAST2:fig|10239.69.peg.184^ Viruses Shigella phage SHFML-26|neighbours:(-1),(-1)|neighbour_genes:Phage protein,Thioredoxin, phage-a..|
MFKVYGYDSNIHKCVYCDNAKRLLTVKKQPFEFINIMPEKGVFDDEKIAELLTKLGRDTQIGLTMPQVFAPDGSHIGGFDQLREYFK
> |[Tevenvirinae Shigella_phage_SHSML-52-1]||_Shigella_phage_SHSML-52-1.gb|thioredoxin|264|NC_031090.1(169621):156109-156372:1 ^RAST2:fig|1198136.79.peg.252^ Tevenvirinae Shigella_phage_SHSML-52-1|neighbours:(1),(1)|neighbour_genes:hypothetical protein,hypothetical protein|
MFKVYGYDSTIHKCIYCDNAKRLLTVKKQPFEFINVMPEKGVFDEEKIDELLNKLGRESQVGLTMPQVFAPDGSHIGGFDQLREYFK
> |[Tevenvirinae Shigella_phage_SHSML-52-1]||_Shigella_phage_SHSML-52-1.gb|phage T4-like nrdH, ..|423|NC_031090.1(169621):161696-162118:1 ^RAST2:fig|1198136.79.peg.265^ Tevenvirinae Shigella_phage_SHSML-52-1|neighbours:(1),(1)|neighbour_genes:Phage protein,hypothetical protein|
MSLDLLSRFIFLKKTLARILLILLIGLTKELFLVEQNSNLKNKIEIYGIPEEVGRCPGCYTVTKLLKELNAPYTFYKVLTNNGKIEYDRPLIVSLAKRAGFTSLNIRYPVIFLNDKKQKNIAEFKKSLISLGYDSDIIED
>ID:YP_003934698.1 |[Shigella phage SP18]||_Shigella_phage_SP18.gbk|nrdH|318|NC_014595(170605):37578-37895:-1 ^GeneID:9830434^ Shigella phage SP18, complete genome.|neighbours:ID:YP_003934697.1(-1),ID:YP_003934699.1(-1)|neighbour_genes:gp55.6,hypothetical protein|
MDQNSTKIEIYGIPEEVGRCPGCMHVRSLLGSLNLPYTFYSVLNKQGSEIAYDRPLIVSLAKRAGYPTLNIRYPVIFVNDEKMTNIPAFKTKLISLGYDQDLIED
>ID:YP_003934713.1 |[Shigella phage SP18]||_Shigella_phage_SP18.gbk|nrdC|264|NC_014595(170605):43082-43345:-1 ^GeneID:9830449^ Shigella phage SP18, complete genome.|neighbours:ID:YP_003934712.1(-1),ID:YP_003934714.1(-1)|neighbour_genes:hypothetical protein,nrdC.1|
MFKVYGYDSNIHRCVFCDNAKRLLDVKKQPYEFINVMPEKGVFDDEKIAQLLVALGRESQIGLTMPQVFAPDGSHIGGFDQLRAYFK
>ID:AUV64007.1 |[Shigella phage Sf20]||_Shigella_phage_Sf20_.gbk|glutaredoxin|270|MF327006(163982):130063-130332:-1 ^^ Shigella phage Sf20, complete genome.|neighbours:ID:AUV64006.1(-1),ID:AUV64008.1(-1)|neighbour_genes:hypothetical protein,hypothetical protein|
MIEIYGIPKEAYHCYGCISAMKLLDDLGIPYTLKPVFKQVGVDIIPDRDMIEELAGRLNSKSLRFVYPQIFIDNEHIGGYKELRAIYDY
>ID:AUV64022.1 |[Shigella phage Sf20]||_Shigella_phage_Sf20_.gbk|glutaredoxin|282|MF327006(163982):139662-139943:-1 ^^ Shigella phage Sf20, complete genome.|neighbours:ID:AUV64021.1(-1),ID:AUV64023.1(-1)|neighbour_genes:recombination endonu..,HNH homing endonucle..|
MVEIFGFEGYNCKYCQNAKRLCESRKIPYIYIPVNDGVDENGRPVKIDSIIADIQDRAGVEVIATMPQIFYDGDYIGGFDEFRSFVVKNKING
>ID:YP_009618885.1 |[Shigella phage Sf21]||_Shigella_phage_Sf21_.gbk|glutaredoxin|324|NC_042077(166002):39064-39387:-1 ^GeneID:40095488^ Shigella phage Sf21, complete genome.|neighbours:ID:YP_009618884.1(-1),ID:YP_009618886.1(-1)|neighbour_genes:hypothetical protein,hypothetical protein|
MEQNSNLKNKIEVYGIPDEVGRCPGCQSVTKLLKELNAPFTFYKVLTNNGKIEYDRPLIVSLAKRAGFTSLNIRYPVIFINDSRQKNIKHFKETLISLGYDRDIIED
>ID:YP_009618896.1 |[Shigella phage Sf21]||_Shigella_phage_Sf21_.gbk|thioredoxin|264|NC_042077(166002):44125-44388:-1 ^GeneID:40095499^ Shigella phage Sf21, complete genome.|neighbours:ID:YP_009618895.1(-1),ID:YP_009618897.1(-1)|neighbour_genes:hypothetical protein,hypothetical protein|
MFKVYGYDSNIHKCVYCDNAKRLLTVKKQPFEFINIMPEKGVFDDEKIAELLTKLGRDTQIGLTMPQVFAPDGSHIGGFDQLREYFK
>ID:YP_009614996.1 |[Shigella phage Sf22]||_Shigella_phage_Sf22_.gbk|glutaredoxin|309|NC_042039(166283):151906-152214:-1 ^GeneID:40091411^ Shigella phage Sf22, complete genome.|neighbours:ID:YP_009614995.1(-1),ID:YP_009614997.1(-1)|neighbour_genes:gp243,gp245|
MKQNKIEVYGIPDEVGRCPGCQSVTKLLKELNAPFTFYKVLTNNGKIEYDRPLIVSLAKRAGFTSLNIRYPVIFINDSRQKNIKHFKETLISLGYDRDIIED
>ID:YP_009615006.1 |[Shigella phage Sf22]||_Shigella_phage_Sf22_.gbk|gp254|264|NC_042039(166283):156635-156898:-1 ^GeneID:40091421^ Shigella phage Sf22, complete genome.|neighbours:ID:YP_009615005.1(-1),ID:YP_009615007.1(-1)|neighbour_genes:gp253,gp255|
MFKVYGYDSNIHKCVYCDNAKRLLTVKKQPFEFINIMPEKGVFDDEKIAELLTKLGRDTQIGLTMPQVFAPDGSHIGGFDQLREYFK
>ID:ATE86605.1 |[Shigella phage Sf23]||_Shigella_phage_Sf23_.gbk|glutaredoxin|312|MF158046(167678):129296-129607:-1 ^^ Shigella phage Sf23, complete genome.|neighbours:ID:ATE86604.1(-1),ID:ATE86606.1(-1)|neighbour_genes:hypothetical protein,hypothetical protein|
MNLKNKIEVYGIPDEVGRCPGCQSVTKLLKELNAPFTFYKVLTNNGKIEYDRQLIVSLAKRAGFASLNIRYPVIFINDSRQKNIKHFKETLISLGYDRDIIED
>ID:ATE86616.1 |[Shigella phage Sf23]||_Shigella_phage_Sf23_.gbk|thioredoxin|264|MF158046(167678):134357-134620:-1 ^^ Shigella phage Sf23, complete genome.|neighbours:ID:ATE86615.1(-1),ID:ATE86617.1(-1)|neighbour_genes:hypothetical protein,hypothetical protein|
MFKVYGYDSNIHKCVYCDNAKRLLTVKKQPFEFINIMPEKGVFDDEKIAELLTKLGRDTQIGLTMPQVFAPDGSHIGGFDQLREYFK
>ID:YP_009619281.1 |[Shigella phage Sf24]||_Shigella_phage_Sf24_.gbk|glutaredoxin|309|NC_042078(168112):135098-135406:-1 ^GeneID:40095896^ Shigella phage Sf24, complete genome.|neighbours:ID:YP_009619280.1(-1),ID:YP_009619282.1(-1)|neighbour_genes:hypothetical protein,hypothetical protein|
MKQNKIEVYGIPDEVGRCPGCQSVTKLLKELNAPFTFYKVLTNNGKIEYDRPLIVSLAKRAGFTSLNIRYPVIFINDSRQKNIKHFKETLISLGYDRDIIED
>ID:YP_009619292.1 |[Shigella phage Sf24]||_Shigella_phage_Sf24_.gbk|thioredoxin|264|NC_042078(168112):139859-140122:-1 ^GeneID:40095907^ Shigella phage Sf24, complete genome.|neighbours:ID:YP_009619291.1(-1),ID:YP_009619293.1(-1)|neighbour_genes:hypothetical protein,hypothetical protein|
MFKVYGYNSNIHKCVYCDNAKRLLTVKKQPFEFINIMPEKGVFDDEKIAELLTKLGRDTQIGLTMPQVFAPDGSHIGGFDQLREYFK
> |[Tevenvirinae Shigella_phage_Sf25]||_Shigella_phage_Sf25.gb|Glutaredoxin, phage-..|309|MF327009.1(168573):134865-135173:-1 ^RAST2:fig|1198136.80.peg.214^ Tevenvirinae Shigella_phage_Sf25|neighbours:(-1),(-1)|neighbour_genes:Phage protein,Phage protein|
MKQNKIEVYGIPDEVGRCPGCQSVTKLLKELNAPFTFYKVLTNNGKIEYDRPLIVSLAKRAGFTSLNIRYPVIFINDSRQKNIKHFKETLISLGYDRDIIED
> |[Tevenvirinae Shigella_phage_Sf25]||_Shigella_phage_Sf25.gb|Glutaredoxin, phage-..|264|MF327009.1(168573):139802-140065:-1 ^RAST2:fig|1198136.80.peg.226^ Tevenvirinae Shigella_phage_Sf25|neighbours:(-1),(-1)|neighbour_genes:Phage protein,Thioredoxin, phage-a..|
MFKVYGYNSNIHKCVYCDNAKRLLTVKKQPFEFINIMPEKGVFDDEKIAELLTKLGRDTQIGLTMPQVFAPDGSHIGGFDQLREYFK
>ID:YP_004414973.1 |[Shigella phage Shfl2]||_Shigella_phage_Shfl2_.gbk|putative NrdH glutar..|309|NC_015457(165919):39520-39828:-1 ^GeneID:10498836^ Shigella phage Shfl2, complete genome.|neighbours:ID:YP_004414972.1(-1),ID:YP_004414974.1(-1)|neighbour_genes:hypothetical protein,hypothetical protein|
MKQNKIEVYGIPDEVGRCPGCQSVTKLLKELNAPFTFYKVLTNNGKIEYDRPLIVSLAKRAGFTSLNIRYPVIFINDSRQKNIKHFKETLISLGYDRDIIED
>ID:YP_004414983.1 |[Shigella phage Shfl2]||_Shigella_phage_Shfl2_.gbk|putative NrdC thiore..|264|NC_015457(165919):43951-44214:-1 ^GeneID:10498846^ Shigella phage Shfl2, complete genome.|neighbours:ID:YP_004414982.1(-1),ID:YP_004414984.1(-1)|neighbour_genes:hypothetical protein,hypothetical protein..|
MFKVYGYDSNIHKCVYCDNAKRLLTVKKQPFEFINIMPEKGVFDDEKIAELLTKLGRDTQIGLTMPQVFAPDGSHIGGFDQLREYFK
>ID:YP_009110892.1 |[Shigella phage pSs-1]||_Shigella_phage_pSs-1_.gbk|gp85|309|NC_025829(164999):43906-44214:-1 ^GeneID:22475158^ Shigella phage pSs-1, complete genome.|neighbours:ID:YP_009110891.1(1),ID:YP_009110893.1(-1)|neighbour_genes:gp84,gp86|
MKQNKIEVYGIPDEVGRCPGCQSVTKLLKELNAPFTFYKVLTNNGKIEYDRPLIVSLAKRAGFTSLNIRYPVIFINDSRQKNIKHFKETLISLGYDRDIIED
>ID:YP_009110904.1 |[Shigella phage pSs-1]||_Shigella_phage_pSs-1_.gbk|gp97|264|NC_025829(164999):48804-49067:-1 ^GeneID:22475170^ Shigella phage pSs-1, complete genome.|neighbours:ID:YP_009110903.1(-1),ID:YP_009110905.1(-1)|neighbour_genes:gp96,gp98|
MFKVYGYDSNIHKCVYCDNAKRLLTVKKQPFEFINIMPEKGVFDDEKIAELLTKLGRDTQIGLTMPQVFAPDGSHIGGFDQLREYFK
> |[Tevenvirinae Vibrio_phage_KVP40]||_Vibrio_phage_KVP40.gb|Glutaredoxin, phage-..|216|NC_005083.2(244834):149998-150213:1 ^RAST2:fig|1198136.81.peg.292^ Tevenvirinae Vibrio_phage_KVP40|neighbours:(1),(1)|neighbour_genes:Ribonucleotide reduc..,T4-like phage protei..|
MIFDFIPLAKEKVTDAHKHNREELERRMHEMGKELKTLPQVFFDGVHVGGFDDFKAKIHSIEEARWDARIK
> |[Viruses Vibrio phage VH7D]||_Vibrio_phage_VH7D.gb|Glutaredoxin, phage-..|300|NC_023568.1(246964):81422-81721:1 ^RAST2:fig|10239.72.peg.174^ Viruses Vibrio phage VH7D|neighbours:(1),(1)|neighbour_genes:Ribonucleotide reduc..,T4-like phage protei..|
MLEIFGWDESDFRCVPCLKAKRLAETRGLIFDFIPLAKEKVTDAHKHNREELERRMHELGQELKTLPQVFFDGVHVGGFDDFKAKIHALEEARWEARAK
> |[Tevenvirinae Vibrio_phage_ValB1_HC]||_Vibrio_phage_ValB1_HC.gb|Glutaredoxin, phage-..|300|MK568540.1(247619):179147-179446:-1 ^RAST2:fig|1198136.76.peg.264^ Tevenvirinae Vibrio_phage_ValB1_HC|neighbours:(-1),(-1)|neighbour_genes:T4-like phage protei..,Ribonucleotide reduc..|
MLEIFGWDESDFRCVPCLKAKRLAETRGLIFDFIPLAKEKVTDAHKHNREELERRMHELGQELKTLPQVFFDGVHVGGFDDFKAKIHALEEARWEARAK
> |[Tevenvirinae Vibrio_phage_ValKK3]||_Vibrio_phage_ValKK3.gb|Glutaredoxin, phage-..|300|NC_028829.1(248088):233591-233890:-1 ^RAST2:fig|1198136.77.peg.406^ Tevenvirinae Vibrio_phage_ValKK3|neighbours:(-1),(-1)|neighbour_genes:T4-like phage protei..,Ribonucleotide reduc..|
MLEIFGWDESDFRCVPCLKAKRLAETRGLIFDFIPLAKEKVTDAHKHNREELERRMHELGQELKTLPQVFFDGVHVGGFDDFKAKIHALEEARWEARAK
> |[Tevenvirinae Vibrio_phage_nt-1]||_Vibrio_phage_nt-1.gb|Glutaredoxin, phage-..|300|NC_021529.2(247511):66442-66741:1 ^RAST2:fig|1198136.72.peg.153^ Tevenvirinae Vibrio_phage_nt-1|neighbours:(1),(1)|neighbour_genes:Ribonucleotide reduc..,T4-like phage protei..|
MLEIFGWDEDDFRCVPCLKAKRLAETRGLIFDFIPLAKEKITESHAHNREELERRMHEMGKELKTLPQVFFDGIHVGGFDDFKTKIHELEEARWESRLK
> |[Tevenvirinae Vibrio_phage_phi-Grn1]||_Vibrio_phage_phi-Grn1.gb|Glutaredoxin, phage-..|300|KT919972.1(248605):7747-8046:1 ^RAST2:fig|1198136.75.peg.12^ Tevenvirinae Vibrio_phage_phi-Grn1|neighbours:(1),(1)|neighbour_genes:Ribonucleotide reduc..,T4-like phage protei..|
MLEIFGWDESDFRCVPCLKAKRLAETRGLIFDFIPLAKEKVTDAHKHNREELERRMHELGQELKTLPQVFFDGVHVGGFDDFKAKIHALEEARWEARAK
> |[Tevenvirinae Vibrio_phage_phi-ST2]||_Vibrio_phage_phi-ST2.gb|Glutaredoxin, phage-..|300|KT919973.1(250485):68725-69024:1 ^RAST2:fig|1198136.73.peg.157^ Tevenvirinae Vibrio_phage_phi-ST2|neighbours:(1),(1)|neighbour_genes:Ribonucleotide reduc..,T4-like phage protei..|
MLEIFGWDESDFRCVPCLKAKRLAETRGLIFDFIPLAKEKVTDAHKHNREELERRMHELGQELKTLPQVFFDGVHVGGFDDFKAKIHALEEARWEARAK
> |[Tevenvirinae _Vibrio_phage_vB_VmeM-32]||_Vibrio_phage_vB_VmeM-32.gb|hypothetical protein|264|KU160494.1(199912):96923-97186:1 ^RAST2:fig|1198136.70.peg.151^ Tevenvirinae _Vibrio_phage_vB_VmeM-32|neighbours:(1),(1)|neighbour_genes:Ribonucleotide reduc..,Ribonucleotide reduc..|
MSNKITIFGYATGCVFCDMAKRLCTTRQLSFEFIELARDNETDVQLKNRDKLNKIISDRGISQRTFPFVFINDEFIGGFEDFRNKLI
> |[Tevenvirinae _Vibrio_phage_vB_VmeM-32]||_Vibrio_phage_vB_VmeM-32.gb|hypothetical protein|315|KU160494.1(199912):100414-100728:1 ^RAST2:fig|1198136.70.peg.156^ Tevenvirinae _Vibrio_phage_vB_VmeM-32|neighbours:(1),(1)|neighbour_genes:hypothetical protein,hypothetical protein|
MLVTIYGLSHDLHRCYGCEKAKKWCKERNINYIFKSIIKKSNNSLGFEYRRDVIEEMKRLAGKNGAPNHFPQIFVTMNDETTWVKSIVGLRNFLLSRGIEVDDD
> |[Tevenvirinae Vibriophage_phi-pp2]||_Vibriophage_phi-pp2.gb|Glutaredoxin, phage-..|216|JN849462.1(246421):151167-151382:1 ^RAST2:fig|1198136.74.peg.288^ Tevenvirinae Vibriophage_phi-pp2|neighbours:(1),(1)|neighbour_genes:Ribonucleotide reduc..,T4-like phage protei..|
MIFDFIPLAKEKVTDAHKHNREELERRMHEMGKELKTLPQVFFDGVHVGGFDDFKAKIHSIEEARWDARIK
>ID:YP_009153672.1 |[Yersinia phage PST]||_Yersinia_phage_PST_.gbk|nrdH|324|NC_027404(167785):38327-38650:-1 ^GeneID:24677478^ Yersinia phage PST, complete genome.|neighbours:ID:YP_009153671.1(-1),ID:YP_009153673.1(-1)|neighbour_genes:hypothetical protein,hypothetical protein|
MEQNSNLKNKIEVYGIPDEVGRCPGCQSVTKLLKELNAPFTFYKVLTNNGKIEYDRPLIVSLAKRAGFTSLNIRYPVIFINDSRQKNIKHFKETLISLGYDRDIIED
>ID:YP_009153686.1 |[Yersinia phage PST]||_Yersinia_phage_PST_.gbk|nrdC|264|NC_027404(167785):44918-45181:-1 ^GeneID:24677485^ Yersinia phage PST, complete genome.|neighbours:ID:YP_009153685.1(-1),ID:YP_009153687.1(-1)|neighbour_genes:hypothetical protein,hypothetical protein|
MFKVYGYDSNIHKCVYCDNAKRLLTVKKQPFEFINIMPEKGVFDDEKIAELLTKLGRDTQIGLTMPQVFAPDGSHIGGFDQLREYFK
>ID:VEV89687.1 |[Yersinia phage fPS-2]||_Yersinia_phage_fPS-2_.gbk|g071c|324|LR215722(169060):40946-41269:-1 ^^ Yersinia phage fPS-2 genome assembly, chromosome: I.|neighbours:ID:VEV89686.1(-1),ID:VEV89688.1(-1)|neighbour_genes:g070c,g072c|
MEQNSNLKNKIEVYGIPDEVGRCPGCQSVTKLLKELNVPFTFYKVLTNNGKIEYDRQLIVSLAKRAGFTSLNIRYPVIFINDSRQNNIKHFKETLISLGYDRDIIED
>ID:VEV89702.1 |[Yersinia phage fPS-2]||_Yersinia_phage_fPS-2_.gbk|g086c|264|LR215722(169060):48345-48608:-1 ^^ Yersinia phage fPS-2 genome assembly, chromosome: I.|neighbours:ID:VEV89701.1(-1),ID:VEV89703.1(-1)|neighbour_genes:g085c,g087c|
MFKVYGYDSNIHKCVYCDNAKRLLTVKKQPFEFINIMPEKGVFDDEKIAELLTKLGRDTQIGLTMPQVFAPDGSHIGGFDQLREYFK
>ID:YP_009149316.1 |[Yersinia phage phiD1]||_Yersinia_phage_phiD1_.gbk|g077|309|NC_027353(167063):40064-40372:-1 ^GeneID:24635513^ Yersinia phage phiD1 complete genome.|neighbours:ID:YP_009149315.1(1),ID:YP_009149317.1(-1)|neighbour_genes:g076,g078|
MKQNKIEVYGIPDEVGRCPGCQSVTKLLKELNAPFTFYKVLTNNGKIEYDRPLIVSLAKRAGFTSLNIRYPVIFINDSRQKNIKHFKETLISLGYDRDIIED
>ID:YP_009149327.1 |[Yersinia phage phiD1]||_Yersinia_phage_phiD1_.gbk|g088|264|NC_027353(167063):44825-45088:-1 ^GeneID:24635524^ Yersinia phage phiD1 complete genome.|neighbours:ID:YP_009149326.1(-1),ID:YP_009149328.1(-1)|neighbour_genes:g087,g089|
MFKVYGYDSNIHKCVYCDNAKRLLTVKKQPFEFINIMPEKGVFDDEKIAELLTKLGRDTQIGLTMPQVFAPDGSHIGGFDQLREYFK
