# Supplementary material for: Influence of Non-canonical DNA Bases on the Genomic Diversity of Tevenvirinae
Source: Front Microbiol. 2021 Apr 6;12:632686. doi: 10.3389/fmicb.2021.632686 (PMC8056088; doi:10.3389/fmicb.2021.632686)
Supplement: Supplementary Data Sheet 1 — Clustering results (folders “first clusterisation,” “second clusterisation,” and “third clusterisation”): the number of pan-genome components in the individual genome (files “pan genome components of genomes”), the total number of all clusters and components of the pan-genome (files “pan genome components”), a list of clusters of the core genome (files “core list”), a list of clusters of the softcore genome (files “softcore list”). Clusters of the softcore genome (folders “softcore clusters”) are presented in the files which show regions in genomes, protein sequences, names of viruses which have these proteins A description of softcore clusters is also supplied (file “Softcore clusters description”). [file Data_Sheet_1.ZIP › Data sheet 1/second clusterisation/softcore_clusters/21206_1.faa]

> |[Tevenvirinae _Acinetobacter_phage_133]||_Acinetobacter_phage_133.gb|hypothetical protein|672|NC_015250.1(159801):71854-72525:-1 ^RAST2:fig|1198136.113.peg.165^ Tevenvirinae _Acinetobacter_phage_133|neighbours:(-1),(-1)|neighbour_genes:hypothetical protein,Phage tail completio..|
MIIGIHGIKRSGKDTVAQHIMQNHPGLVQVAFADAIKEALSASFHTYGIDELTGLNIILDDFYEGGRYDRDNFDLGISNASAHLWLRSALKVLRTTYPDIELRIPDDIKFESRKVWTIRILMQVLGTDIVTKYHPDYWVKITICDIETIIKNGHPGVIVSDVRFDNEAQALRNINAKMIFLQRETGNTDNHLSEQGLTPTDSDVLIINNGTLEDLYNKVDQLT
> |[Tevenvirinae _Acinetobacter_phage_AM101]||_Acinetobacter_phage_AM101.gb|hypothetical protein|738|MH165274.1(166487):88353-89090:1 ^RAST2:fig|1198136.62.peg.108^ Tevenvirinae _Acinetobacter_phage_AM101|neighbours:(1),(1)|neighbour_genes:Phage tail completio..,hypothetical protein|
MTIVSIVGKKRSGKDTMADYMVEELGAVKYALALPIKKVLFETYSELNLSTKSGLSLSFADFNGDSPYDRESPLILSNSDVNDWLRKCIKILIEQYGLRENLTSGFESYLSVFNSINRNIEPWTVRRLMQILGTDLVCEHYDKYFWLRLMMNQYITEFANGAKIFIVTDIRQQHEIDFMRFINARLIFVERDSINTITNTDNHITEAGLQRQPGDPVIHNDGTLEEFKQKISNLFHTEVLQNDRR
> |[Tevenvirinae _Acinetobacter_phage_Ac42]||_Acinetobacter_phage_Ac42.gb|gp1 dNMP kinase|732|NC_014660.1(167716):82174-82905:-1 ^RAST2:fig|1198136.114.peg.162^ Tevenvirinae _Acinetobacter_phage_Ac42|neighbours:(-1),(-1)|neighbour_genes:Phage tail fiber ass..,Phage tail completio..|
MKIIAIAGKKRSGKDTVGMLIDEIGRENNKRVNFVRLADKIKEALKIGYEENQLVRVSGIDLTNERLEGIDYDRESPLLISNKDACDLIKSSIGYLQRIYALKNPEDKSIVEDIIKDVVFSNKESWSVRRLMQTLGTDVVVNRFDKYFWCRLTLNEIFDKMDHTDICVIGDIRQVHEQDAFDSFGATFMYVSSSRINNITDTHITEQGLSCENSSQNAFIYNDGSLEDLKPNVAQQLKFIGAI
> |[Viruses _Acinetobacter_phage_Acj61]||_Acinetobacter_phage_Acj61.gb|gp1 dNMP kinase|729|NC_014661.1(164093):82772-83500:-1 ^RAST2:fig|10239.85.peg.154^ Viruses _Acinetobacter_phage_Acj61|neighbours:(-1),(-1)|neighbour_genes:Phage tail fiber ass..,Phage tail completio..|
MKFLCVVGKKRSGKDTVADIIIAENPLAVKYALAKPIKEALSYAYNMINLKNKSGVDLTREHFDGIDPLTGQDYDRERPINISNADAIELMQTSVKYLEQLLGLKQKKTVQVHSINSQIESLLWNSTDYWCVRRFMQVLGTDIVVNLIDTQFWNRCMLNEFLNTDSEDTPYFIISDIRQEHEIQLMRDLGAIIIFVEREDRINKNRIDDHITEAGLKPAPTDIVIQNNGSIADLKSKVLEVI
> |[Viruses _Acinetobacter_phage _Acj9]||_Acinetobacter_phage_Acj9.gb|gp1 dNMP kinase|735|NC_014663.1(169947):84176-84910:-1 ^RAST2:fig|10239.87.peg.153^ Viruses _Acinetobacter_phage _Acj9|neighbours:(-1),(-1)|neighbour_genes:hypothetical protein,hypothetical protein|
MKLIAIVGQKRSGKDTAANVICDEFDTERYQLALPIKWALNEAYNDLGLKKSSGVILSFNDFDGEGIDREQPILISNSDAYNLMYRALKLLQTNGCNLVRALPLLPDGENLFGFDAIAKLCTESNNQPWSIRRMMQVLGTDIVVNHIDREFWNRCMMATYIDCRNKDRDLFLVKDVRQEHELSLMRDLGALIIFVKRDDINKNIDTHITEAGLTPVEGDIIIENNDSIEIFESKIKEVISCQMK
> |[Tevenvirinae _Acinetobacter_phage_KARL-1]||_Acinetobacter_phage_KARL-1.gb|hypothetical protein|738|MH713599.1(166560):105335-106072:1 ^RAST2:fig|1198136.64.peg.137^ Tevenvirinae _Acinetobacter_phage_KARL-1|neighbours:(1),(1)|neighbour_genes:Phage tail completio..,hypothetical protein|
MTIVSIVGKKRSGKDTMADYMVEELGAVKYALALPIKKVLFETYSELNLSTKSGLSLSFADFNGDSPYDRESPLILSNSDVNDWLRKCIKILIEQYGLRENLTSGFESYLSVFNSINRNIEPWTVRRLMQILGTDLVCEHYDKYFWLRLMMNQYITEFANGAKIFIVTDIRQQHEIDFMRFTNARLIFVERDSINTNTNTDNHITEAGLQRQPGDPVIHNDGTLEEFKQKISNLFHTEVLQNDRR
> |[Viruses _Acinetobacter_phage_ZZ1]||_Acinetobacter_phage_ZZ1.gb|hypothetical protein|702|NC_018087.3(166687):77974-78675:-1 ^RAST2:fig|10239.86.peg.157^ Viruses _Acinetobacter_phage_ZZ1|neighbours:(-1),(-1)|neighbour_genes:hypothetical protein,Phage tail completio..|
MRIVTISGKKRSGKDTTADIICEHRNAIKYALAYPIKEALDISYEKLALFEKSGVKLTFADFNGETDFDRESPLLLSNDDVHNLIIKSLEFLVKTYNLHIPTRETSRIDNEIATLIMGNRKSWSIRRLMQTLGTDVVVSLIDREFWSRCMMQAYFDQLVKGKDVFIITDIRHPHEANLVRNLGAIILHIERDTLNTDQDEHVSEAGINKLPHEPVIKNNGTIEDLTKAVLAHI
> |[Tevenvirinae Acinetobacter_phage_vB_ApiM_fHyAci03]||_Acinetobacter_phage_vB_ApiM_fHyAci03.gb|hypothetical protein|738|MH460829.1(165975):78572-79309:-1 ^RAST2:fig|1198136.65.peg.167^ Tevenvirinae Acinetobacter_phage_vB_ApiM_fHyAci03|neighbours:(-1),(-1)|neighbour_genes:hypothetical protein,Phage tail completio..|
MTIVSIVGKKRSGKDTMADYMVEELGAVKYALALPIKKVLFETYSELNLSTKSGLSLSFADFNGDSPYDRESPLILSNSDVNDWLRKCIKILIEQYGLRENLTSGFESYLSVFNSINRNIEPWTVRRLMQILGTDLVCEHYDKYFWLRLMMNQYITEFANGAKIFIVTDIRQQHEIDFMRFINARLIFVERDSINTNTNADNHITEAGLQRQPGDPVIHNDGTLEEFKQKISNLFHTEVLQNDRR
> |[Tevenvirinae _Aeromonas_phage_65.2]||_Aeromonas_phage_65.2.gb|Deoxynucleotide mono..|738|KY290955.1(236567):105789-106526:1 ^RAST2:fig|1198136.115.peg.122^ Tevenvirinae _Aeromonas_phage_65.2|neighbours:(1),(1)|neighbour_genes:Phage tail completio..,Phage protein|
MIYAVSGLKRTGKDTVSSFIKDLTGAKPYALAEPIKRSLFYALSPRSKLNLTWEDVNGQTDYDRETDLELSTLELRNILNTAVMFCNRTNKFNHDELSQIFLKIKNLSALDNMKFKDIICWSFANFFGNKRLANDIENKYRWSVRRLMQVLGTDLVVSVRRDYWLECIPETDGDIIITDIRQTHEMQYCRENNAHVIFVVKTGIVSTDSHITEKGLEPSASDTIVYNDGTLENLKSKIESIIKGK
> |[Viruses Aeromonas phage 65]||_Aeromonas_phage_65.gb|Deoxynucleotide mono..|738|NC_015251.1(235229):105806-106543:1 ^RAST2:fig|10239.65.peg.120^ Viruses Aeromonas phage 65|neighbours:(1),(1)|neighbour_genes:Phage tail completio..,Phage protein|
MIYAVSGLKRTGKDTVSSFIKDLTGAKPYALAEPIKRSLFYALSPRSKLNLTWEDVNGQTDYDRETDLELSTLELRNILNTAVMFCNRTNKFNHDELSQIFLKIKNLSALDNMKFKDIICWSFANFFGNKRLANDIENKYRWSVRRLMQVLGTDLVVSVRRDYWLECIPETDGDIIITDIRQTHEMQYCRENNAHVIFVVKTGIVSTDSHITEKGLEPSASDTIVYNDGTLENLKSKIESIIKGK
> |[Tevenvirinae _Aeromonas_phage_AS-szw]||_Aeromonas_phage_AS-szw.gb|Deoxynucleotide mono..|732|MF498773.1(229957):68326-69057:-1 ^RAST2:fig|1198136.118.peg.181^ Tevenvirinae _Aeromonas_phage_AS-szw|neighbours:(-1),(-1)|neighbour_genes:hypothetical protein,hypothetical protein|
MIYAISGLKRTGKDTASKFIQELTGAVPYALAHPIKKSIHNGLQRIQKTKDISFADVNGETEYDREQDLGLTTLELKSLLNNAIMFCHRHNNFTFGEMHKLFNSVSEFRSSDKMTIKDMLCIGFAEFFGNKKKAAEIENKYKWSIRRLMQVLGTDLVVNVRRDYWLECIPDDGKDIIITDVRQAHEMQFCRDNGAKVIFICKTGIVSTDSHITERGLEPSASDIIVFNDGTLEALKKNIKSIV
> |[Tevenvirinae _Aeromonas_phage_AS-zj]||_Aeromonas_phage_AS-zj.gb|Deoxynucleotide mono..|732|MF448340.1(229929):174875-175606:-1 ^RAST2:fig|1198136.120.peg.376^ Tevenvirinae _Aeromonas_phage_AS-zj|neighbours:(-1),(-1)|neighbour_genes:hypothetical protein,hypothetical protein|
MIYAISGLKRTGKDTASKFIQELTGAVPYALAHPIKKSIHNGLQRIQKTKDISFADVNGETEYDREQDLGLTTLELKSLLNNAIMFCHRHNNFTFGEMHKLFNSVSEFRSSDKMTIKDMLCIGFAEFFGNKKKAAEIENKYKWSIRRLMQVLGTDLVVNVRRDYWLECIPDDGKDIIITDVRQAHEMQFCRDNGAKVIFICKTGIVSTDSHITERGLEPSASDIIVFNDGTLEALKKNIKSIV
>ID:NP_944074.1 |[Aeromonas virus Aeh1]||_Aeromonas_phage_Aeh1_.gbk|1|690|NC_005260(233234):115724-116413:-1 ^GeneID:2657900^ Aeromonas phage Aeh1, complete genome.|neighbours:ID:NP_944073.1(-1),ID:NP_944075.1(-1)|neighbour_genes:hypothetical protein,3|
MLIGIHGKKRSGKDTAARFIRNYEVEQGGNAEIYSLAFPIKLALDFGIGRQLGLTFDDFDGKTTVNRDEDLFLVDIEMIRECLRWLHLSYNKISIAEYTEVTKIIESLDYNEPWTIRRMMQTLGTDIMVSVNKNYWLLPLMKKSLNKDIIIPDIRQTHEIEFVREFGKMMFVYRDTNLCDNHITERGLTPLEHEPIIHNDATLAALSDQVLTTYKELKCKNKFNNCKRN
> |[Tevenvirinae _Aeromonas_phage_Ah1]||_Aeromonas_phage_Ah1.gb|Deoxynucleotide mono..|687|MG250483.1(221116):103577-104263:-1 ^RAST2:fig|1198136.116.peg.215^ Tevenvirinae _Aeromonas_phage_Ah1|neighbours:(-1),(-1)|neighbour_genes:Phage tail fiber ass..,Phage tail completio..|
MIFGIHGKKRSGKDTAAKFIAEYDNSITVCSLATPIKRALEFASMKTCAGFSYADIDGKGKDRDVVEFKLTRQFWLEAIKYLNDTYIKFSNDQSDVLNNIIIGLDVERPITMRRMMQLLGTDIIVDRVDRDYWIKCIESEVRVWGLDVVIPDIRQEHEIEYVRKHGLMFFVYRDTKMCDNHITERGLTPLEHEPIIHNDSTLDSFRYDVLNTYKELKCKNKFNNCKHN
> |[Tevenvirinae _Aeromonas_phage_AsFcp_2]||_Aeromonas_phage_AsFcp_2.gb|dNMP kinase|690|MH791401.1(219171):51608-52297:-1 ^RAST2:fig|1198136.67.peg.129^ Tevenvirinae _Aeromonas_phage_AsFcp_2|neighbours:(-1),(-1)|neighbour_genes:Phage tail fiber ass..,Phage tail completio..|
MLLGIHGKKRSGKDTAARFVRNYEVDIGGNAEIYSLAFPIKLALNFGIGRTIGLTFDDFDGKTNVNRDTDLFTIDFGMMLDCLRYLHLSYNRMEIEDWYKACEIAEKLDYNEPWTIRQMMQTLGTDIMVQVKTNYWLIPLMKESLNKDIIIPDVRQTHEIEFIRNNGSMMFVYRDTKLCDNHITERGLDPLEHEPIIHNDADLTSFCEKVLTTYKELKCKNKFNNCKHN
> |[Tevenvirinae _Aeromonas_phage_Asswx_1]||_Aeromonas_phage_Asswx_1.gb|Deoxynucleotide mono..|732|MH791398.1(229103):76923-77654:-1 ^RAST2:fig|1198136.119.peg.208^ Tevenvirinae _Aeromonas_phage_Asswx_1|neighbours:(-1),(-1)|neighbour_genes:hypothetical protein,hypothetical protein|
MIYAISGLKRTGKDTASKFIQELTGAVPYALAHPIKKSIHNGLQRIQKTKDISFSDVNGETEYDREQDLGLTTLELKSLLNNAIMFCHRHNNFTFGEMHKLFNSVSEFRSSDKMTIKDMLCIGFAEFFGNKKKAAEIENKYKWSIRRLMQVLGTDLVVNVRRDYWLECIPDDGKDIIITDVRQAHEMQFCRDNGAKVIFICKTGIVSTDSHITERGLEPSASDIIVFNDGTLEALKKNIKSII
> |[Tevenvirinae _Aeromonas_phage_Aswh_1]||_Aeromonas_phage_Aswh_1.gb|Deoxynucleotide mono..|738|MH791414.1(229730):161800-162537:1 ^RAST2:fig|1198136.117.peg.268^ Tevenvirinae _Aeromonas_phage_Aswh_1|neighbours:(1),(1)|neighbour_genes:hypothetical protein,hypothetical protein|
MIYAISGLKRTGKDTVSKFIQEMTGATPYALAYPIKKALHYAMCERSDARLSLSWKDINGETSFDREKDLELSTLELKSILNNAILYCNREFNKFEFTELAKLMRDVSELKSSDSMSFWDIFCLSFAKFFGNTERVVEIENKYKWSVRRLMQTLGTDLIVNVRRDYWLQCIPTYGSDIIITDIRQTHEMQYCRDNNAKVIFVVKSGIVSKDSHITERGLEPKASDIIVYNDGTLESLKSKIQSLI
> |[Tevenvirinae _Aeromonas_phage_CC2]||_Aeromonas_phage_CC2.gb|Deoxynucleotide mono..|732|NC_019538.1(231743):193471-194202:1 ^RAST2:fig|1198136.110.peg.360^ Tevenvirinae _Aeromonas_phage_CC2|neighbours:(1),(1)|neighbour_genes:hypothetical protein,hypothetical protein|
MIYAISGLKRTGKDTASKFIQELTGAVPYALAHPIKKSIHSGLQRIQKTKDISFADVNGETEYDREQDLGLTTLELKSLLNNAIMFCHRHNTFTFGEMHKLFNSVSDLRSSDKMTIKDMLCIGFAEFFGNKKKAAEIENKYKWSIRRLMQVLGTDLVVNVRRDYWLECIPDDGKDIIITDVRQVHEMQFCRAAGAKVIFICKTGIVSTDSHITERGLEPSASDIIVFNDGTLEALKKNIKSII
> |[Tevenvirinae _Aeromonas_phage_PX29]||_Aeromonas_phage_PX29.gb|dNMP kinase|690|NC_023688.1(222006):101983-102672:-1 ^RAST2:fig|1198136.108.peg.216^ Tevenvirinae _Aeromonas_phage_PX29|neighbours:(-1),(-1)|neighbour_genes:Phage tail fiber ass..,Phage tail completio..|
MLLGIHGKKRSGKDTAARFVRNYEVDIGGNAEIYSLAFPIKLALNFGIGRTIGLTFDDFDGKTNVNRDTDLFTIDFGMMLDCLRYLHLSYNRMEIEDWYKACEIAEKLDYNEPWTIRQMMQTLGTDIMVQVKTNYWLIPLMKESLNKDIIIPDVRQTHEIEFIRNNGSMMFVYRDTKLCDNHITERGLDPLEHEPIIHNDADLTSFCEKVLTTYKELKCKNKFNNCKHN
> |[Tevenvirinae _Aeromonas_phage_phiAS5]||_Aeromonas_phage_phiAS5.gb|dNMP kinase|756|NC_014636.1(225268):200202-200957:-1 ^RAST2:fig|1198136.107.peg.365^ Tevenvirinae _Aeromonas_phage_phiAS5|neighbours:(-1),(-1)|neighbour_genes:hypothetical protein,Phage tail completio..|
MLLVQTAVHRRCIRSTHTHKAIMLIGIHGKKRSGKDTAARYMRNYEVDIGGNAEIYSLAFPIKLALNFGIGRQVGLSFDDFDGKTSVNRDNDLFYVTREMMLECLRYLHLSYQQMNMDDWTKAVAIINELDYDEPWTIRRMMQTLGTDVMVAVNTNYWMIPLFKASLNKVMIIPDIRQTHEIEFIRNNGSMMFVYRDTKMCDNHITERGLDPLEHEPIIHNDADLASFCDNVLTTYKELKCKSKYNNCNPN
>ID:YP_803086.1 |[Escherichia virus RB32]||_Bacteriophage_RB32_.gbk|1|726|NC_008515(165890):72120-72845:-1 ^GeneID:4405463^ Bacteriophage RB32, complete genome.|neighbours:ID:YP_803085.1(-1),ID:YP_803087.1(-1)|neighbour_genes:57A,3|
MKLIFLSGVKRSGKDTTADFIMSNYSAVKYQLAGPIKDALAYAWGVFAANTDYPCLTRKEFEGIDYDRETNLNLTKLEVITIMEQAFCYLNGKSPIKGVFVFDDEGKESVNSVAFNKIIDVINNIEDQWSVRRLMQALGTDLIVNNFDRMYWVKLFALDYLDKFNSGYDYYIVPDTRQDHEMDAARAMGATVIHVVRPGQKSNDTHITEAGLPIRDGDLVITNDGSLEELFSKIKNTLKVL
> |[Tevenvirinae _Citrobacter_phage_IME-CF2]||_Citrobacter_phage_IME-CF2.gb|gp1 dNMP kinase|663|NC_029013.1(177688):16974-17636:1 ^RAST2:fig|1198136.109.peg.17^ Tevenvirinae _Citrobacter_phage_IME-CF2|neighbours:(1),(1)|neighbour_genes:tail completion and ..,Phage tail fiber ass..|
MIYCICGKKRTGKDTVAQFVTMNYENVETLALADEIKRILRNGMESSVDNRYLCELSKTNPFYSGDREAPLLMSNEDARVLFSFGVKALTKQGYSLRNADIAAFEICRNNKQPWTIRRLMQVFGTDIVCNNNDSVWTDIVLKKMLKSDKDNFIITDVRQKHEYKYLSKFGAKFVFIERETGEDDSHSTEKGLKPQPNDIIILNNGTLSELKADVLNVFNF
>ID:YP_009195007.1 |[Citrobacter phage Margaery]||_Citrobacter_phage_Margaery_.gbk|deoxynucleotide mono..|669|NC_028755(178182):100995-101663:-1 ^GeneID:26647377^ Citrobacter phage Margaery, complete genome.|neighbours:ID:YP_009195006.1(-1),ID:YP_009195008.1(-1)|neighbour_genes:chaperone for tail f..,tail completion and ..|
MIYGICGKKRTGKDTVAQMVVHNFRNVEVIALADEIKAILKRSMEHHENTQLRALAAKNPFYEGDREAPLVMSNNDAYTLFSSGIKKLKSRGFFMDSADITAYEICEANSQPWTIRRLMQVFGTDIVCKVDPSIWTSIALQKMLKSYADHFIITDVRQPHEYKYLSKFGTRFVFLERETGIEDNHSTEQGLTPGLSDYTILNNGTLDDLKRNVLNVFNLLRV
>ID:AYJ73051.1 |[Citrobacter phage Maroon]||_Citrobacter_phage_Maroon_.gbk|deoxynucleoside mono..|669|MH823906(178830):101355-102023:-1 ^^ Citrobacter phage Maroon, complete genome.|neighbours:ID:AYJ73050.1(-1),ID:AYJ73052.1(-1)|neighbour_genes:chaperone for tail f..,tail completion and ..|
MIYGICGKKRTGKDTVAQMVVHNFRNVEVIALADEIKAILKRSMEHHENTQLRALAAKNPFYEGDREAPLVMSNNDAYTLFSSGIKKLKSRGFFMDSADITAYEICEANSQPWTIRRLMQVFGTDIVCKVDPSIWTSIALQKMLKSYADHFIITDVRQPHEYKYLSKFGTRFVFLERETGIEDNHSTEQGLTPGLSDYTILNNGTLDDLKRNVLNVFNLLRV
>ID:YP_009203883.1 |[Citrobacter phage Merlin]||_Citrobacter_phage_Merlin_.gbk|dNMP kinase|729|NC_028857(172733):76334-77062:-1 ^GeneID:26648094^ Citrobacter phage Merlin, complete genome.|neighbours:ID:YP_009203882.1(-1),ID:YP_009203884.1(-1)|neighbour_genes:chaperone for long t..,sheath stabilizer pr..|
MKLFFLIGKKRSGKDTTADYIMDNYNAFKHQLAGPIKDALTFGYQSAVMAYDCNRVHPILTRKEWEGEGYDRETKLNLTTQQVYTIMEHSMWYLNNELKIKGVRFNSEGEMSAGAFGTIKRVINSIEEDWSVRRLMQTLGTDIMVNHFDRMYWVKWFSVVYMDSFDKTFEYFIVPDTRQDHELDAARAMGATVIHVVRPNNESSKVDTHITEAGLPIREGDTVIINDGSLEELYAKIEKAIK
> |[Tevenvirinae _Citrobacter_phage_Miller]||_Citrobacter_phage_Miller.gb|gp1 dNMP kinase|663|NC_025414.1(178171):101729-102391:-1 ^RAST2:fig|1198136.111.peg.200^ Tevenvirinae _Citrobacter_phage_Miller|neighbours:(-1),(-1)|neighbour_genes:Phage tail fiber ass..,tail completion and ..|
MIYCICGKKRTGKDTVAQFVTMNYENVETLALADEIKRILRNGMESSVDNRYLHELSKTNPFYSGDREAPLLMSNEDARVLFSFGVNALTKQGYSLGNADISAFEICRNNKQPWTIRRLMQVFGTDIVCNNNDSVWTDIVLKKMLKSDKDNFIITDVRQKHEYKYLSKFGAKFVFIERETGEDDSHSTEKGLKPQPNDIIILNNGTLSELKADVLNVFNF
>ID:YP_009146596.1 |[Citrobacter phage Moon]||_Citrobacter_phage_Moon.gbk|dNMP kinase|729|NC_027331(170341):74872-75600:-1 ^GeneID:24721762,InterPro:IPR023191,InterPro:IPR027417^ Citrobacter phage Moon, complete genome.|neighbours:ID:YP_009146595.1(-1),ID:YP_009146597.1(-1)|neighbour_genes:hypothetical protein,tail completion and ..|
MKLFFLIGKKRSGKDTTADYIMDNYNAFKHQLAGPIKDALTFGYQSAVMAYDYNRVHPILTRKEWEGEGYDRETKLNLTTQQVYTIMEHSMWYLNNELKIKGVRFNSEGEMSAGAFGTIKRVINSIEDEWSVRRLMQTLGTDIMVNHFDRMYWVKWFSVVYMDSFDKTFEYFIVPDTRQDHELDAARAMGATVIHVVRPNNESSKVDTHITEAGLPIREGDTVIINDGSLEELYAKIEKAIK
>ID:YP_009285726.1 |[Citrobacter phage vB_CfrM_CfP1]||_Citrobacter_phage_vB_CfrM_CfP1_.gbk|deoxynucleotide mono..|663|NC_031057(180219):103700-104362:-1 ^GeneID:29079737^ Citrobacter phage vB_CfrM_CfP1, complete genome.|neighbours:ID:YP_009285725.1(-1),ID:YP_009285727.1(-1)|neighbour_genes:tail fiber chaperone,tail tube protein|
MIYCICGKKRTGKDTVAQFVTMNYENVETLALADEIKRILRNGMESSVDNRYLCELSKTNPFYSGDREAPLLMSNEDARVLFSFGVKALTKQGYSLRNADIAAFEICRNNKQPWTIRRLMQVFGTDIVCNNNDSVWTDIVLKKMLKSDKDNFIITDVRQKHEYKYLSKFGAKFVFIERETGEDDSHSTEKGLKPQPNDIIILNNGTLSELKADVLNVFNF
> |[Tevenvirinae _Cronobacter_phage_Pet-CM3-4]||_Cronobacter_phage_Pet-CM3-4.gb|deoxynucleoside mono..|729|LT614807.1(171975):77200-77928:-1 ^RAST2:fig|1198136.112.peg.177^ Tevenvirinae _Cronobacter_phage_Pet-CM3-4|neighbours:(-1),(-1)|neighbour_genes:Phage tail fiber ass..,Phage tail completio..|
MKLIFIIGKKRSGKDTTADYLANNYKTKKFQLAGPIKDTLAGCWNPDLTQKTGVSLNRLDFEGKGYDREQILLLNNKDVIDYMKRCVYRLLDHELKAGKRENGFFIHDNGDFSFVGMNKIEDLINKNTKPWTVRRLMQTLGTDIFCNMVDRMYWLKLFAIDYVDSFHDDLDFYIVPDTRQDHELDAARAMGATVIHVVRPNSESSQDTHITEAGLPIRDGDIVITNDGSLEDLYSKIEKVIK
>ID:YP_006986460.1 |[Cronobacter phage vB_CsaM_GAP161]||_Cronobacter_phage_vB_CsaM_GAP161_.gbk|dNMP kinase|669|NC_019398(178193):99703-100371:-1 ^GeneID:13997726^ Cronobacter phage vB_CsaM_GAP161, complete genome.|neighbours:ID:YP_006986459.1(-1),ID:YP_006986461.1(-1)|neighbour_genes:chaperone for tail f..,head-proximal tip of..|
MIYGICGKKRTGKDTVAQMVVHNFRNVEVIALADEIKAILKRSMEHHDNTQLRALAAKNPFYEGDREAPLVMSNNDAYALFSSGIKKLSSRGFFMSNADVIAHKICEENSQPWTIRRLMQVFGTDIVCKVDPSIWTSIAIQKMLKSYADHFIITDVRQPHEYKYLSKFGTRFVILERETGIEDNHSTEKGLTPGLSDYTILNNGTLDDLKRNVLNVFNLLRV
>ID:AOG16317.1 |[Cronobacter phage vB_CsaM_leB]||_Cronobacter_phage_vB_CsaM_leB_.gbk|dNMP kinase|669|KX431559(177907):99973-100641:-1 ^^ Cronobacter phage vB_CsaM_leB, complete genome.|neighbours:ID:AOG16316.1(-1),ID:AOG16318.1(-1)|neighbour_genes:chaperone for tail f..,head-proximal tip of..|
MIYGICGKKRTGKDTVAQMVVHNFRNVEVIALADEIKAILKRSMEHHDNTQLRALAAKNPFYEGDREAPLVMSNNDAYALFSSGIKKLSSRGFFMSNADVIAHKICEENSQPWTIRRLMQVFGTDIVCKIDPSIWTSIAIQKMLKSYADHFIITDVRQPHEYKYLSKFGTRFVFLERETGIEDNHSTEQGLTPGLSDYTILNNGTLDDLKRNVLNVFNLLRV
>ID:AOG16601.1 |[Cronobacter phage vB_CsaM_leN]||_Cronobacter_phage_vB_CsaM_leN_.gbk|deoxynucleotide mono..|669|KX431560(179516):101198-101866:-1 ^^ Cronobacter phage vB_CsaM_leN, complete genome.|neighbours:ID:AOG16600.1(-1),ID:AOG16602.1(-1)|neighbour_genes:chaperone for tail f..,head-proximal tip of..|
MIYGICGKKRTGKDTVAQMVVHNFRNVEVIALADEIKAILKRSMEHHDNRQLRELASKNPFYDGDREAPLVMSNNDAHELFMSGIKKLKTRGFYMSSADITSYEICEANTQPWTIRRLMQVFGTDIVCAVDPSIWTSIALQKMLKSYADHFIITDVRQPHEYKYLSKFGTRFVFLERETGIEDNHSTEQGLTPGLSDYTILNNGTLDDLKRNVLNVFNLLRV
>ID:YP_009005427.1 |[Enterobacter phage PG7]||_Enterobacter_phage_PG7_.gbk|deoxynucleoside mono..|729|NC_023561(173276):79592-80320:-1 ^GeneID:18502442^ Enterobacter phage PG7, complete genome.|neighbours:ID:YP_009005426.1(-1),ID:YP_009005428.1(-1)|neighbour_genes:chaperone for tail f..,tail completion and ..|
MKLIFIIGKKRSGKDTTADYLANNYKTKKFQLAGPIKDTLADCWNPDLTQKTGVSLNRLDFEGKGYDREQILLLNNKDVIDYMKRCVYRLLDRKLKAGKRENGFFIHDNGDFSFSGNTKIEALINKNTKPWTVRRLMQTLGTDIFCNMVDRMYWLKLFAIDYVDSFHDDLDFYIVPDTRQDHELDAARAMGATVIHVVRPDSESSQDTHITEAGLPIRDGDIVITNDGSLEDLYSKIEKVIK
> |[Tevenvirinae Enterobacter_phage_myPSH1140]||_Enterobacter_phage_myPSH1140.gb|deoxynucleoside mono..|729|MG999954.1(172614):80684-81412:-1 ^RAST2:fig|1198136.57.peg.185^ Tevenvirinae Enterobacter_phage_myPSH1140|neighbours:(-1),(-1)|neighbour_genes:Phage tail fiber ass..,Phage tail completio..|
MKLIFIIGKKRSGKDTTADYLANNYKTKKFQLAGPIKDTLADCWNPDLTQKTGVSLNRLDFEGKGYDREQILLLNNKDVIEYMQRCVYRLLDRKLKAGKRENGFFIHDNGDFSFTGKTKIEALINKNTKPWTVRRLMQTLGTDIFCNMVDRMYWLKLFAIDYVDSFHDDLDFYIVPDTRQDHELDAARAMGATVIHVVRPDSESSQDTHITEAGLPIRDGDIVITNDGSLEDLYSKIEKVIK
>ID:YP_009607108.1 |[Enterobacter phage phiEap-3]||_Enterobacter_phage_phiEap-3_.gbk|deoxynucleoside mono..|696|NC_041980(175814):100898-101593:-1 ^GeneID:40083114^ Enterobacter phage phiEap-3, complete genome.|neighbours:ID:YP_009607107.1(-1),ID:YP_009607109.1(-1)|neighbour_genes:chaperone for tail f..,tail completion and ..|
MIYVISGKKRTGKDTVAKFIQEAYNDVQCEALAFGIKRTLRVAMQRYGYDKPYIRSLVEGKYSDPDAIFYEGDREKPLVMSNEDVLNIFRIGLEILKERGYNIVYHPDDIRNLIMNNDTPWSIRRLMQVFGTDIVCKYDNTVWIRYTLERFVNKYAGDEYNHLLVTDCRQEHEYKYLKRLGAKFVFIVKDTGIVDEHSTEKGLTPQPGDSIITNEGTLKQLKSKVLDTFKF
>ID:YP_009167961.1 |[Escherichia phage AR1]|AR1|_Enterobacteria_phage_AR1_DNA_.gbk|1|726|NC_027983(167435):72487-73212:-1 ^GeneID:26041981^ Enterobacteria phage AR1 DNA, complete genome.|neighbours:ID:YP_009167960.1(-1),ID:YP_009167962.1(-1)|neighbour_genes:57A,3|
MKLIFLSGVKRSGKDTTADFIMSNYSAVKYQLAGPIKDALAYAWAVFAANTDYPCLTRKEFEGIDYDRETNLNLTKLEVITIMEQAFCYLNGKSPIKGVFVFDDEGKESVNSVAFNKIIDVINNIEDQWSVRRLMQALGTDLIVNNFDRMYWVKLFALDYLDKFNSGYDYYIVPDTRQDHEMDAARAMGATVIHVVRPGQKSNDTHITEAGLPIRDGDLVITNDGSLEELFSKIKNTLKVL
> |[Tevenvirinae _Enterobacteria_phage_ATK47]||_Enterobacteria_phage_ATK47.gb|deoxynucleoside mono..|735|KT184309.1(170020):95769-96503:1 ^RAST2:fig|1198136.68.peg.129^ Tevenvirinae _Enterobacteria_phage_ATK47|neighbours:(1),(1)|neighbour_genes:hypothetical protein,Phage tail fiber ass..|
MELIFLSGIKRSGKDTTADYINSNFKSVKYQLAYPIKDALAIAWGRRHAENPDVFTELKYEYFEGIGYDRETPLNLNKLDVIELLEEALIYLQSQYLPINNVKVLSSLEGGYSYLDIKPYEALREAINNINDTWSIRRLMQALGTDVVVNLFDRMYWVKLFALNYMDYIGSDFDYYVVTDTRQVHEMETARAMGATVIHVVRSGTESTDKHITEAGLPIEEGDLVITNDGSLEELYSKIETILR
> |[Tevenvirinae Enterobacteria_phage_ATK48]||_Enterobacteria_phage_ATK48.gb|deoxynucleoside mono..|735|KT184310.1(169729):24273-25007:1 ^RAST2:fig|1198136.55.peg.22^ Tevenvirinae Enterobacteria_phage_ATK48|neighbours:(1),(1)|neighbour_genes:hypothetical protein,Phage tail fiber ass..|
MELIFLSGIKRSGKDTTADYINSNFKSVKYQLAYPIKDALAIAWGRRHAENPDVFTELKYEYFEGIGYDRETPLNLNKLDVIELLEEALIYLQSQYLPINNVKVLSSLEGGYSYLDIKPYEALREAINNINDTWSIRRLMQALGTDVVVNLFDRMYWVKLFALNYMDYIGSDFDYYVVTDTRQVHEMETARAMGATVIHVVRSGTESTDKHITEAGLPIEEGDLVITNDGSLEELYSKIETILR
> |[Tevenvirinae Enterobacteria_phage_Aplg8]||_Enterobacteria_phage_Aplg8.gb|deoxynucleoside mono..|714|KT184308.1(168496):17343-18056:-1 ^RAST2:fig|1198136.66.peg.54^ Tevenvirinae Enterobacteria_phage_Aplg8|neighbours:(-1),(-1)|neighbour_genes:Phage tail fiber ass..,Phage tail completio..|
MKLIFLSGVKRSGKDTTADFIMNNYSAVKYQLAGPIKDALAYAWGVFAANTDYPCLTRKEFEGIDYDRETNLNLTKLEVITIMEQAFCYLNSKSPIKGVFVFDDAVNFVAFNKIADVINNIEDQWSVRRLMQALGTDLIVNNFDRMYWVKLFALDYLDKFNSGYDYYIVPDTRQDHEMDAARAMGATVIHVVRPGQKSNDTHITEAGLPIRDGDLVITNDGSLEELFSKIKNTLKVL
>ID:YP_007004301.1 |[Enterobacteria phage Bp7]||_Enterobacteria_phage_Bp7_.gbk|g1|762|NC_019500(168066):166154-166915:1 ^GeneID:14007915^ Enterobacteria phage Bp7, complete genome.|neighbours:ID:YP_007004300.1(1),ID:YP_007004302.1(1)|neighbour_genes:tail completion and ..,chaperone for tail f..|
MKLISIVGIKRSGKDTVANYVIENMDSVKFQLAGPIKKYLAEAYEYISDDPVFDRSYMPKLDFNCFEGIGYDREEIIPLKPYDVIDIFENAIVKLNNILPIPGMDVRTAYHYGLTPVQYLSEETKDQLFEVINKNNNWSVRRLMQTLGTDIIVNQFDKMYWVKLFALGDFDKIYSDAKYYVVPDVRQTHEIDSLRAMGATIIHVVRAETGQVQDSHITEAGLPILPGDVVVENNGTLSELYTTIDKLLGNKNV
> |[Tevenvirinae _Enterobacteria_phage_CC31]||_Enterobacteria_phage_CC31.gb|deoxynucleoside mono..|729|NC_014662.1(165540):72158-72886:-1 ^RAST2:fig|1198136.121.peg.159^ Tevenvirinae _Enterobacteria_phage_CC31|neighbours:(-1),(-1)|neighbour_genes:Phage tail fiber ass..,Phage tail completio..|
MKLIFIIGKKRSGKDTTADYLANNYKTKKFQLAGPIKDTLADCWNPDLTQKTGVSLNRLDFEGKGYDREQILLLNNKDVIDYMKRCVYRLLDRKLKAGKRENGFFIHDNGDFSFSGNTKIEALINKNTKPWTVRRLMQTLGTDIFCNMVDRMYWLKLFAIDYVDSFHDDLDFYIVPDTRQDHELDAARAMGATVIHVVRPDSESSQDTHITEAGLPIRDGDIVITNDGSLEDLYSKIEKVIK
>ID:YP_009118812.1 |[Enterobacteria phage GEC-3S]||_Enterobacteria_phage_GEC-3S_.gbk|Putative dNMP kinase|657|NC_025425(163424):61850-62506:-1 ^GeneID:23301168^ Enterobacteria phage GEC-3S complete genome.|neighbours:ID:YP_009118811.1(-1),ID:YP_009118813.1(-1)|neighbour_genes:Putative chaperone f..,Putative tail comple..|
MKLIALCGKKRVGKDTAALIIDGHSYQLAAPIKEILCECQPDLGLTYLDFDGLGRDREADLGIDTYTAHKWFIQCLLMLDSKYGGSSFTCDRLAEIYKVVNEIGEKHNNVWSIRLMLTTLGTDIMVNLINPLYWCNLFVDEFMKRKNEEGYFVVVDVRQPIEIALMRAMGAKVLHIQRDTGIVSTHSTEKGILPIDGETIIINNGTLEEFESAILANI
> |[Tevenvirinae _Enterobacteria_phage_GiZh]||_Enterobacteria_phage_GiZh.gb|deoxynucleoside mono..|714|KT184311.1(166514):122526-123239:-1 ^RAST2:fig|1198136.122.peg.243^ Tevenvirinae _Enterobacteria_phage_GiZh|neighbours:(-1),(-1)|neighbour_genes:Phage tail fiber ass..,Phage tail completio..|
MKLIFLSGVKRSGKDTTADFIMNNYSAVKYQLAGPIKDALAYAWGVFAENTDYPCLTRKEFEGIDYDRETNLNLTKLEVITIMEQAFCYLNSKSPIKGVFVFDDAVNFVAFNKIADVINNIEDQWSVRRLMQALGTDLIVNNFDRMYWVKLFALDYLDKFNSGYDYYIVPDTRQDHEMDAAREMGATVIHVVRPGQKSNDTHITEAGLPIRDGDLVITNDGSLEELFSKIKNTLKVL
> |[Viruses Hx01]||_Enterobacteria_phage_HX01.gb|hypothetical protein|735|NC_018855.1(169158):28698-29432:1 ^RAST2:fig|10239.59.peg.28^ Viruses Hx01|neighbours:(1),(1)|neighbour_genes:hypothetical protein,Phage tail fiber ass..|
MELIFLSGIKRSGKDTTADYINSNFKSVKYQLAYPIKDALAIAWGRRHAENPDVFTELKYEYFEGIGYDRETPLNLNKLDVIELLEEALIYLQSQYLPINNVKVLSSLEGGYSYLDIKPYEALREAINNINDTWSIRRLMQALGTDVVVNLFDRMYWVKLFALNYMDYIGSDFDYYVVTDTRQVHEMETARAMGATVIHVVRSGTESTDKHITEAGLPIEEGDLVITNDGSLEELYSKIETILR
>ID:YP_003734286.1 |[Enterobacteria phage IME08]||_Enterobacteria_phage_IME08_.gbk|1|777|NC_014260(172253):72122-72898:-1 ^GeneID:9384446^ Enterobacteria phage IME08, complete genome.|neighbours:ID:YP_003734285.1(-1),ID:YP_003734287.1(-1)|neighbour_genes:57A,3|
MYEKIMKLISIVGIKRSGKDTVANYVIENMDSVKFQLAGPIKKYLAEAYEYISDDPVFDRSYMPKLDFNCFEGIGYDREEIIPLKPYDVIDIFENAIVKLNNILPIPGIDVRTAYHYGLTPVQYLSEETKDQLFEVINKNNNWSVRRLMQTLGTDIIVNQFDKMYWVKLFALDYFDKIYSDAKYYVVPDVRQTHEIDSLRAMGATIIHVVRSETGQVQDSHITEAGLPILPGDVVVENNGTLSELYTTIDKLLGNKNV
>ID:YP_002922489.1 |[Enterobacteria phage JS10]||_Enterobacteria_phage_JS10_.gbk|1|762|NC_012741(171451):71781-72542:-1 ^GeneID:7943539^ Enterobacteria phage JS10, complete genome.|neighbours:ID:YP_002922488.1(-1),ID:YP_002922490.1(-1)|neighbour_genes:57A,3|
MKLISIVGIKRSGKDTVANYVIENMDSVKFQLAGPIKKYLAEAYEYISDDPVFDRIYMPKLDFNCFEGIGYDREEILPLKPYDVVDIFEHAIVKLNNILPIPGIDVLTAYHYGLTPVQYLSEETKDRLFEVINKNNNWSVRRLMQTLGTDIIVNQFDKMYWVKLFALDYFDKIYSDAKYYVVPDVRQTHEIDSLRAMGATIIHVVRAETGQVQDSHITEAGLPILPGDVVVENNGTLSELYTTIDKLLGNKNV
>ID:YP_001595273.1 |[Escherichia phage JS98]||_Enterobacteria_phage_JS98.gbk|1|762|NC_010105(170523):73517-74278:-1 ^GeneID:5783815^ Enterobacteria phage JS98, complete genome.|neighbours:ID:YP_001595272.1(-1),ID:YP_001595274.1(-1)|neighbour_genes:57A,3|
MKLISIVGIKRSGKDTVANYVIENMDSVKFQLAGPIKKYLAEAYEYISDDPVFDRSYMPKLDFNCFEGIGYDREEILPLKPYDVVDIFEHAIVKLNNILPIPGIDVLTAYHYGLTPVQYLSEETKDQLFEVINKNNNWSVRRLMQTLGTDIIVNQFDKMYWVKLFALDYFDKIYSDAKYYVVPDVRQTHEIDSLRAMGATIIHVVRAETGQVQDSHITEAGLPILPGDVVVENNGTLSELYTTIDKLLGNKNV
>ID:YP_002922203.1 |[Escherichia phage JSE]||_Enterobacteria_phage_JSE_.gbk|1|657|NC_012740(166418):64163-64819:-1 ^GeneID:7943171^ Enterobacteria phage JSE, complete genome.|neighbours:ID:YP_002922202.1(-1),ID:YP_002922204.1(-1)|neighbour_genes:gp57A chaperone for ..,3|
MKLIALCGKKRVGKDTAALIIDGHSYQLAAPIKEILCECQPDLGLTYLDFDGLGRDREADLGIDTYTAHKWFIQCLLMLDSKYGGSSFTCDRLAEIYKVVNEIGEKHNNVWSIRLMLTTLGTDIMVNLINPLYWCNLFVNEFMKRKNEEGYFVVVDVRQPIEIALVRAMGAKVLHIQRDTGIVSTHSTEKGILPIDGETIIINNGTLEEFESAILANI
> |[Tevenvirinae _Enterobacteria_phage_Kha5h]||_Enterobacteria_phage_Kha5h.gb|deoxynucleoside mono..|714|KT184312.1(167318):97437-98150:-1 ^RAST2:fig|1198136.123.peg.198^ Tevenvirinae _Enterobacteria_phage_Kha5h|neighbours:(-1),(-1)|neighbour_genes:Phage tail fiber ass..,Phage tail completio..|
MKLIFLSGVKRSGKDTTADFIMNNYSAVKYQLAGPIKDALAYAWGVFAANTDYPCLTRKEFEGIDYDRETNLNLTKLEVITIMEQAFCYLNSKSPIKGVFVFDDAVNFVAFNKIADVINNIEDQWSVRRLMQALGTDLIVNNFDRMYWVKLFALDYLDKFNSGYDYYIVPDTRQDHEMDAARAMGATVIHVVRPGQKSNDTHITEAGLPIRDGDLVITNDGSLEELFSKIKNTLKVL
>ID:YP_001469472.1 |[Enterobacteria phage Phi1]||_Enterobacteria_phage_Phi1_.gbk|1|657|NC_009821(164270):61188-61844:-1 ^GeneID:5602137^ Enterobacteria phage Phi1, complete genome.|neighbours:ID:YP_001469471.1(-1),ID:YP_001469473.1(-1)|neighbour_genes:57A,3|
MKLIALCGKKRVGKDTAALIIDGHSYQLAAPIKEILCECQPDLGLTYLDFDGLGRDREADLGIDTYTAHKWFIQCLLMLDSKYGGSSFTCDRLAEIYKVVNEIGEKHNNVWSIRLMLTTLGTDIMVNLINPLYWCNLFVDEFMKRKNEEGYFVVVDVRQPIEIALMRSMGAKVLHIQRDTGIVSTHSTEKGILPIDGETIIINNGTLEEFESAILANI
>ID:YP_009202877.1 |[Escherichia phage QL01]||_Enterobacteria_phage_QL01.gbk|hypothetical protein|762|NC_028847(170527):71682-72443:-1 ^GeneID:26629865^ Enterobacteria phage QL01, complete genome.|neighbours:ID:YP_009202876.1(-1),ID:YP_009202878.1(-1)|neighbour_genes:chaperone for tail f..,tail completion and ..|
MKLISIVGIKRSGKDTVANYVIENMDSVKFQLAGPIKKYLAEAYEYISDDPVFDRSYMPKLDFNCFEGIGYDREEIIPLKPYDVIDIFENAIVKLNNILPIPGMDVRTAYHYGLTPVQYLSEETKDQLFEVINKNNNWSVRRLMQTLGTDIIVNQFDKMYWVKLFALDYFDKIYSDAKYYVVPDVRQTHEIDSLRAMGATIIHVVRAETGQVQDSHITEAGLPILPGDVVVENNGTLSELYTTIDKLLGNKNV
>ID:AIT74238.1 |[Enterobacteria phage RB10]||_Enterobacteria_phage_RB10_.gbk|deoxynucleoside mono..|726|KM606999(168401):70687-71412:-1 ^^ Enterobacteria phage RB10, complete genome.|neighbours:ID:AIT74237.1(-1),ID:AIT74239.1(-1)|neighbour_genes:chaperone for tail f..,tail completion and ..|
MKLIFLSGVKRSGKDTTADFIMNNYSAVKYQLAGPIKDALAYAWGVFATNTDYPCLTRKEFEGIDYDRETNLNLTKLEVITIMEQAFCYLNGKSPIKGVFVFDDEGQESVDSIAFNKIIDVINNIEDQWSVRRLMQALGTDLIVNNFDRMYWVKLFALDYLDKFNSGYDYYIVPDTRQDHEMDAARAMGATVIHVVRPGQKSNDTHITEAGLPIRDGDLVITNDGSLEELFSKIKNTLKVL
>ID:YP_002854480.1 |[Escherichia virus RB14]||_Enterobacteria_phage_RB14_.gbk|1|726|NC_012638(165429):71356-72081:-1 ^GeneID:7803896^ Enterobacteria phage RB14, complete genome.|neighbours:ID:YP_002854479.1(-1),ID:YP_002854481.1(-1)|neighbour_genes:57A,3|
MKLIFLSGVKRSGKDTTADFIMNNYSAVKYQLAGPIKDALAYAWGVFAANTDYPCLTRKEFEGIDYDRETNLNLTKLEVITIMEQAFCYLNGKSPIKGVFVFDDEGQESVNSVAFNKIIDVINNIEDQWSVRRLMQALGTDLIVNNFDRMYWVKLFALDYLDKFNSGYDYYIVPDTRQDHEMDAARAMGATVIHVVRPGQKSNDTHITEAGLPIRDGDLVITNDGSLEELFSKIKNTLKVL
> |[Tevenvirinae _Enterobacteria_phage_RB16]||_Enterobacteria_phage_RB16.gb|gp1 dNMP kinase|660|NC_014467.1(176788):99561-100220:-1 ^RAST2:fig|1198136.103.peg.193^ Tevenvirinae _Enterobacteria_phage_RB16|neighbours:(-1),(-1)|neighbour_genes:Phage tail fiber ass..,Phage tail completio..|
MIYGICGKKRTGKDTVSQFVLDNYQNVEAIALADEIKSILRNGMSASGNRYLRELSKTNPFYSGDREAPLLMSNECARMVFANGIESLTKRGYWLNNADIIAYEICQTNKHPWTIRRLMQVFGTDIVCNENDSVWTDIVLKKILKSDKDHFIITDVRQKHEYKYLSKFGTKFVFIERDTGEDDSHSTEKGLKPQPTDIIILNNGTLGELKTNVLNVFNF
>ID:AXF42454.1 |[Enterobacteria phage RB18]||_Enterobacteria_phage_RB18_.gbk|deoxynucleoside mono..|726|MH553563(166677):72331-73056:-1 ^^ Enterobacteria phage RB18, complete genome.|neighbours:ID:AXF42453.1(-1),ID:AXF42455.1(-1)|neighbour_genes:chaperone for tail f..,tail completion and ..|
MKLIFLSGVKRSGKDTTADFIMSNYSAVKYQLAGPIKDALAYAWGVFAANTDYPCLTRKEFEGIDYDRETNLNLTKLEVITIMEQAFCYLNGKSPIKGVFVFDDEGKESVNFVAFNKITDVINNIEDQWSVRRLMQALGTDLIVNNFDRMYWVKLFALDYLDKFNSGYDYYIVPDTRQDHEMDAARAMGATVIHVVRPGQKSNDTHITEAGLPIRDGDLVITNDGSLEELFSKIKNTLKVL
>ID:YP_009102349.1 |[Enterobacteria phage RB27]||_Enterobacteria_phage_RB27_.gbk|deoxynucleoside mono..|726|NC_025448(165179):71060-71785:-1 ^GeneID:22113133^ Enterobacteria phage RB27, complete genome.|neighbours:ID:YP_009102348.1(-1),ID:YP_009102350.1(-1)|neighbour_genes:chaperone for tail f..,tail completion and ..|
MKLIFLSGVKRSGKDTTADFIMNNYSAVKYQLAGPIKDALAYAWGVFAANTDYPCLTRKEFEGIDYDRETNLNLTKSEVITIMEQAFCYLNGKSPIKGVFVFDDEGQESVNSVAFNKIIDVINNIEDQWSVRRLMQALGTDLIVNNFDRMYWVKLFALDYLDKFNSGYDYYIVPDTRQDHEMDAARAMGATVIHVVRPGQKSNDTHITEAGLPIRDGDLVITNDGSLEELFSKIKNTLKVL
>ID:AIT74783.1 |[Enterobacteria phage RB33]||_Enterobacteria_phage_RB33_.gbk|deoxynucleoside mono..|726|KM607001(166007):72239-72964:-1 ^^ Enterobacteria phage RB33, complete genome.|neighbours:ID:AIT74782.1(-1),ID:AIT74784.1(-1)|neighbour_genes:chaperone for tail f..,tail completion and ..|
MKLIFLSGVKRSGKDTTADFIMSNYSAVKYQLAGPIKDALAYAWGVFAANTDYPCLTRKEFEGIDYDRETNLNLTKLEVITIMEQAFCYLNGKSPIKGVFVFDDEGKESVNSVAFNKIIDVINNIEDQWSVRRLMQALGTDLIVNNFDRMYWVKLFALDYLDKFNSGYDYYIVPDTRQDHEMDAARAMGATVIHVVRPGQKSNDTHITEAGLPIRDGDLVITNDGSLEELFSKIKNTLKVL
>ID:YP_009098529.1 |[Escherichia phage RB3]||_Enterobacteria_phage_RB3_.gbk|deoxynucleoside mono..|726|NC_025419(168402):70688-71413:-1 ^GeneID:22113893^ Enterobacteria phage RB3, complete genome.|neighbours:ID:YP_009098528.1(-1),ID:YP_009098530.1(-1)|neighbour_genes:chaperone for tail f..,tail completion and ..|
MKLIFLSGVKRSGKDTTADFIMNNYSAVKYQLAGPIKDALAYAWGVFATNTDYPCLTRKEFEGIDYDRETNLNLTKLEVITIMEQAFCYLNGKSPIKGVFVFDDEGQESVDSIAFNKIIDVINNIEDQWSVRRLMQALGTDLIVNNFDRMYWVKLFALDYLDKFNSGYDYYIVPDTRQDHEMDAARAMGATVIHVVRPGQKSNDTHITEAGLPIRDGDLVITNDGSLEELFSKIKNTLKVL
> |[Tevenvirinae _Enterobacteria_phage_RB43]||_Enterobacteria_phage_RB43.gb|gp1 dNMP kinase|663|NC_007023.1(180500):102423-103085:-1 ^RAST2:fig|1198136.102.peg.214^ Tevenvirinae _Enterobacteria_phage_RB43|neighbours:(-1),(-1)|neighbour_genes:Phage tail fiber ass..,tail completion and ..|
MIYCICGKKRTGKDTATQFVLDDYQNVEAFALADEIKSILSDGMKESGNRYLRELTKTNPFYTGDREAPLLMSNEDALKVFDFGVKRLEKRGYWLGAVDTAVYEICRTNTQPWTIRRLMQVFGTDIVCNHNDIVWVDIVLKKMLRSDKDNFIITDVRQKHEYKIPEQVRGLSSYSSNEKTGEDDSHSTEKGLNPQPTDIIILNNGTLSELKANVLSVINF
>ID:NP_891699.1 |[Enterobacteria phage RB49]||_Enterobacteria_phage_RB49_.gbk|1|657|NC_005066(164018):61485-62141:-1 ^GeneID:1725495^ Enterobacteria phage RB49, complete genome.|neighbours:ID:NP_891698.1(-1),ID:NP_891700.1(-1)|neighbour_genes:gp57A chaperone for ..,3|
MKLIALCGKKRVGKDTAALIIDGHSYQLAAPIKEILCECQPDLGLTYLDFDGLGRDREADLGIDTYTAHKWFIQCLLMLDSKYGGSSFTCDRLAEIYKVVNEIGEKHNNVWSIRLMLTTLGTDIMVNLINPLYWCNLFVDEFMKRKNEEGYFVVVDVRQPIEIALMRAMGAKVLHIQRDTGIVSTHSTEKGILPIDGETVIINNGTLEEFESAILANI
>ID:ACP31065.1 |[Enterobacteria phage RB51]||_Enterobacteria_phage_RB51_.gbk|1|726|FJ839693(168394):74710-75435:-1 ^^ Enterobacteria phage RB51, complete genome.|neighbours:ID:ACP31064.1(-1),ID:ACP31066.1(-1)|neighbour_genes:57A,3|
MKLIFLSGVKRSGKDTTADFIMSNYSAVKYQLAGPIKDALAYAWGVFAANTDYPCLTRKEFEGIDYDRETNLNLTKLEVITIMEQAFCYLNGKSPIKGVFVFDDEGKESVNSVAFNKIIDVINNIEDQWSVRRLMQALGTDLIVNNFDRMYWVKLFALDYLDKFNSGYDYYIVSDTRQDHEMDAARAMGATVIHVVRPGQKSNDTHITEAGLPIRDGDLVITNDGSLEELFSKIKNTLKVL
>ID:AIT75054.1 |[Enterobacteria phage RB55]||_Enterobacteria_phage_RB55_.gbk|deoxynucleoside mono..|726|KM607002(168896):74592-75317:-1 ^^ Enterobacteria phage RB55, complete genome.|neighbours:ID:AIT75053.1(-1),ID:AIT75055.1(-1)|neighbour_genes:chaperone for tail f..,tail completion and ..|
MKLIFLSGVKRSGKDTTADFIMSNYSAVKYQLAGPIKDALAYAWGVFAANTDYPCLTRKEFEGIDYDRETNLNLTKLEVITIMEQAFCYLNGKSPIKGVFVFDDEGKESVNFVAFNKITDVINNIEDQWSVRRLMQALGTDLIVNNFDRMYWVKLFALDYLDKFNSGYDYYIVPDTRQDHEMDAARAMGATVIHVVRPGQKSNDTHITEAGLPIRDGDLVITNDGSLEELFSKIKNTLKVL
>ID:AIT75327.1 |[Enterobacteria phage RB59]||_Enterobacteria_phage_RB59_.gbk|deoxynucleoside mono..|726|KM607003(168966):74605-75330:-1 ^^ Enterobacteria phage RB59, complete genome.|neighbours:ID:AIT75326.1(-1),ID:AIT75328.1(-1)|neighbour_genes:chaperone for tail f..,tail completion and ..|
MKLIFLSGVKRSGKDTTADFIMSNYSAVKYQLAGPIKDALAYAWGVFAANTDYPCLTRKEFEGIDYDRETNLNLTKLEVITIMEQAFCYLNGKSPIKGVFVFDDEGKESVNFVAFNKITDVINNIEDQWSVRRLMQALGTDLIVNNFDRMYWVKLFALDYLDKFNSGYDYYIVPDTRQDHEMDAARAMGATVIHVVRPGQKSNDTHITEAGLPIRDGDLVITNDGSLEELFSKIKNTLKVL
>ID:AIT73151.1 |[Enterobacteria phage RB5]||_Enterobacteria_phage_RB5_.gbk|deoxynucleoside mono..|726|KM606995(168394):70680-71405:-1 ^^ Enterobacteria phage RB5, complete genome.|neighbours:ID:AIT73150.1(-1),ID:AIT73152.1(-1)|neighbour_genes:chaperone for tail f..,tail completion and ..|
MKLIFLSGVKRSGKDTTADFIMNNYSAVKYQLAGPIKDALAYAWGVFATNTDYPCLTRKEFEGIDYDRETNLNLTKLEVITIMEQAFCYLNGKSPIKGVFVFDDEGQESVDSIAFNKIIDVINNIEDQWSVRRLMQALGTDLIVNNFDRMYWVKLFALDYLDKFNSGYDYYIVPDTRQDHEMDAARAMGATVIHVVRPGQKSNDTHITEAGLPIRDGDLVITNDGSLEELFSKIKNTLKVL
>ID:AIT75607.1 |[Enterobacteria phage RB68]||_Enterobacteria_phage_RB68_.gbk|deoxynucleotide mono..|726|KM607004(168401):74710-75435:-1 ^^ Enterobacteria phage RB68, complete genome.|neighbours:ID:AIT75606.1(-1),ID:AIT75608.1(-1)|neighbour_genes:chaperone for tail f..,tail completion and ..|
MKLIFLSGVKRSGKDTTADFIMSNYSAVKYQLAGPIKDALAYAWGVFAANTDYPCLTRKEFEGIDYDRETNLNLTKLEVITIMEQAFCYLNGKSPIKGVFVFDDEGKESVNSVAFNKIIDVINNIEDQWSVRRLMQALGTDLIVNNFDRMYWVKLFALDYLDKFNSGYDYYIVSDTRQDHEMDAARAMGATVIHVVRPGQKSNDTHITEAGLPIRDGDLVITNDGSLEELFSKIKNTLKVL
>ID:NP_861849.1 |[Enterobacteria phage RB69]||_Enterobacteria_phage_RB69_.gbk|1|735|NC_004928(167560):77877-78611:-1 ^GeneID:1494275^ Enterobacteria phage RB69, complete genome.|neighbours:ID:NP_861848.1(-1),ID:NP_861850.1(-1)|neighbour_genes:gp57A chaperone for ..,3|
MELIFLSGIKRSGKDTTADYINSNFKSIKYQLAYPIKDALAIAWERKHAENPDVFTELKYEYFEGIGYDRETPLNLNKLDVIELMEETLIYLQRQYLPINGVNILSSLEGGYSYLDIKPYEALREAINNINDTWSIRRLMQALGTDVVVNLFDRMYWVKLFALNYMDYIGSDFDYYVVTDTRQVHEMETARAMGATVIHVVRSGTESTDKHITEAGLPIEEGDLVITNDGSLEELYSKIEKILR
>ID:AIT73422.1 |[Enterobacteria phage RB6]||_Enterobacteria_phage_RB6_.gbk|deoxynucleoside mono..|726|KM606996(168394):70680-71405:-1 ^^ Enterobacteria phage RB6, complete genome.|neighbours:ID:AIT73421.1(-1),ID:AIT73423.1(-1)|neighbour_genes:chaperone for tail f..,tail completion and ..|
MKLIFLSGVKRSGKDTTADFIMNNYSAVKYQLAGPIKDALAYAWGVFATNTDYPCLTRKEFEGIDYDRETNLNLTKLEVITIMEQAFCYLNGKSPIKGVFVFDDEGQESVDSIAFNKIIDVINNIEDQWSVRRLMQALGTDLIVNNFDRMYWVKLFALDYLDKFNSGYDYYIVPDTRQDHEMDAARAMGATVIHVVRPGQKSNDTHITEAGLPIRDGDLVITNDGSLEELFSKIKNTLKVL
>ID:AIT73693.1 |[Enterobacteria phage RB7]||_Enterobacteria_phage_RB7_.gbk|deoxynucleoside mono..|726|KM606997(168395):70681-71406:-1 ^^ Enterobacteria phage RB7, complete genome.|neighbours:ID:AIT73692.1(-1),ID:AIT73694.1(-1)|neighbour_genes:chaperone for tail f..,tail completion and ..|
MKLIFLSGVKRSGKDTTADFIMNNYSAVKYQLAGPIKDALAYAWGVFATNTDYPCLTRKEFEGIDYDRETNLNLTKLEVITIMEQAFCYLNGKSPIKGVFVFDDEGQESVDSIAFNKIIDVINNIEDQWSVRRLMQALGTDLIVNNFDRMYWVKLFALDYLDKFNSGYDYYIVPDTRQDHEMDAARAMGATVIHVVRPGQKSNDTHITEAGLPIRDGDLVITNDGSLEELFSKIKNTLKVL
>ID:AIT73965.1 |[Enterobacteria phage RB9]||_Enterobacteria_phage_RB9.gbk|deoxynucleoside mono..|726|KM606998(168395):70681-71406:-1 ^^ Enterobacteria phage RB9, complete genome.|neighbours:ID:AIT73964.1(-1),ID:AIT73966.1(-1)|neighbour_genes:chaperone for tail f..,tail completion and ..|
MKLIFLSGVKRSGKDTTADFIMNNYSAVKYQLAGPIKDALAYAWGVFATNTDYPCLTRKEFEGIDYDRETNLNLTKLEVITIMEQAFCYLNGKSPIKGVFVFDDEGQESVDSIAFNKIIDVINNIEDQWSVRRLMQALGTDLIVNNFDRMYWVKLFALDYLDKFNSGYDYYIVPDTRQDHEMDAARAMGATVIHVVRPGQKSNDTHITEAGLPIRDGDLVITNDGSLEELFSKIKNTLKVL
>ID:ADJ39860.1 |[Enterobacteria phage T4T]||_Enterobacteria_phage_T4T_.gbk|1|726|HM137666(168920):74627-75352:-1 ^^ Enterobacteria phage T4T, complete genome.|neighbours:ID:ADJ39859.1(-1),ID:ADJ39861.1(-1)|neighbour_genes:57A,3|
MKLIFLSGVKRSGKDTTADFIMSNYSAVKYQLAGPIKDALAYAWGVFAANTDYPCLTRKEFEGIDYDRETNLNLTKLEVITIMEQAFCYLNGKSPIKGVFVFDDEGKESVNFVAFNKITDVINNIEDQWSVRRLMQALGTDLIVNNFDRMYWVKLFALDYLDKFNSGYDYYIVPDTRQDHEMDAARAMGATVIHVVRPGQKSNDTHITEAGLPIRDGDLVITNDGSLEELFSKIKNTLKVL
>ID:NP_049752.1 |[Escherichia virus T4]||_Enterobacteria_phage_T4_.gbk|1|726|NC_000866(168903):74649-75374:-1 ^GeneID:1258557^ Enterobacteria phage T4, complete genome.|neighbours:ID:NP_049751.1(-1),ID:NP_049753.1(-1)|neighbour_genes:57A,3|
MKLIFLSGVKRSGKDTTADFIMSNYSAVKYQLAGPIKDALAYAWGVFAANTDYPCLTRKEFEGIDYDRETNLNLTKLEVITIMEQAFCYLNGKSPIKGVFVFDDEGKESVNFVAFNKITDVINNIEDQWSVRRLMQALGTDLIVNNFDRMYWVKLFALDYLDKFNSGYDYYIVPDTRQDHEMDAARAMGATVIHVVRPGQKSNDTHITEAGLPIRDGDLVITNDGSLEELFSKIKNTLKVL
> |[Tevenvirinae _Enterobacteria_phage_T4_strain_wild]||_Enterobacteria_phage_T4_strain_wild.gb|deoxynucleoside mono..|726|KJ477684.1(168922):74629-75354:-1 ^RAST2:fig|1198136.58.peg.157^ Tevenvirinae _Enterobacteria_phage_T4_strain_wild|neighbours:(-1),(-1)|neighbour_genes:Phage tail fiber ass..,Phage tail completio..|
MKLIFLSGVKRSGKDTTADFIMSNYSAVKYQLAGPIKDALAYAWGVFAANTDYPCLTRKEFEGIDYDRETNLNLTKLEVITIMEQAFCYLNGKSPIKGVFVFDDEGKESVNFVAFNKITDVINNIEDQWSVRRLMQALGTDLIVNNFDRMYWVKLFALDYLDKFNSGYDYYIVPDTRQDHEMDAARAMGATVIHVVRPGQKSNDTHITEAGLPIRDGDLVITNDGSLEELFSKIKNTLKVL
> |[Tevenvirinae _Enterobacteria_phage_T6]||_Enterobacteria_phage_T6.gb|deoxynucleoside mono..|726|MH550421.1(168706):69353-70078:-1 ^RAST2:fig|1198136.104.peg.143^ Tevenvirinae _Enterobacteria_phage_T6|neighbours:(-1),(-1)|neighbour_genes:Phage tail fiber ass..,Phage tail completio..|
MKLIFLSGVKRSGKDTTADFIMENYSAVKYQLAGPIKDALAYAWGVFAANTDYPCLTRKEFEGIDYDRETNLNLTKSEVITIMEQAFCYLNGKSPIKGVFVFDDEGQESVNSVAFNKIIDVINNIEDQWSVRRLMQALGTDLIVNNFDRMYWVKLFALDYLDKFNSGYDYYIVPDTRQDHEMDAARAMGATVIHVVRPGQKSNDTHITEAGLPIRDGDLVITNDGSLEELFSKIKNTLKVL
>ID:YP_004063840.1 |[Escherichia phage vB_EcoM_VR7]||_Enterobacteria_phage_vB_EcoM-VR7_.gbk|1|678|NC_014792(169285):70190-70867:-1 ^GeneID:10021384^ Enterobacteria phage vB_EcoM-VR7, complete genome.|neighbours:ID:YP_004063839.1(-1),ID:YP_004063841.1(-1)|neighbour_genes:57A,3|
MKLIAIVGKKRSGKDTTADYVISQNGTKWQLAGPIKEALYKAWVRQDLPHNLTLENFDGQGYDREKTLIMNNTEAHILLVDALEWLKQQYNLDLPNPDMVRKIIEFHTLNNVEPWTVRRFMQTLGTDIVCTEFDSMFWIKTFACDYLDNLYSGYKYYVVPDVRQKNELDSLRAMGATIIFVERDEANHSTDTHITEAGLPPLASDIVIKNDGTLEELFDKINKVI
>ID:YP_006986697.1 |[Escherichia phage vB_EcoM_ACG-C40]||_Enterobacteria_phage_vB_EcoM_ACG-C40_.gbk|dNMP kinase|726|NC_019399(167396):71984-72709:-1 ^GeneID:13997970^ Enterobacteria phage vB_EcoM_ACG-C40, complete genome.|neighbours:ID:YP_006986696.1(-1),ID:YP_006986698.1(-1)|neighbour_genes:chaperone for tail f..,tail completion and ..|
MKLIFLSGVKRSGKDTTADFIMSNYSAVKYQLAGPIKDALAYAWGVFAANTDYPCLTRKEFEGIDYDRETNLNLTKLEVITIMEQAFCYLNGKSPIKGVFVFDDEGQESVNSVAFNKIIDVINNIEDQWSVRRLMQALGTDLIVNNFDRMYWVKLFALDYLDKFNSGYDYYIVPDTRQDHEMDAARAMGATVIHVVRPGQKSNDTHITEAGLPIRDGDLVITNDGSLEELFSKIKNTLKVL
>ID:AWD91535.1 |[Enterobacteria phage vB_EcoM_IME339]||_Enterobacteria_phage_vB_EcoM_IME339_.gbk|deoxynucleotide mono..|714|MH051915(164366):95563-96276:1 ^^ Enterobacteria phage vB_EcoM_IME339, complete genome.|neighbours:ID:AWD91534.1(1),ID:AWD91536.1(1)|neighbour_genes:tail completion and ..,tail fiber assembly ..|
MKLIFLSGVKRSGKDTTADFIMNNYSAVKYQLAGPIKDALAYAWGVFAANTGYPCLTRKEFEGIDYDRETNLNLTKLEVITIMEQAFCYLNSKSPIKGVFVFDDAVNFVAFNKIADVINNIEDQWSVRRLMQALGTDLIVNNFDRMYWVKLFALDYLDKFNSGYDYYIVPDTRQDHEMDAARAMGATVIHVVRPGQKSNDTHITEAGLPIRDGDLVITNDGSLEELFSKIKNTLKVL
>ID:AWD91791.1 |[Enterobacteria phage vB_EcoM_IME340]||_Enterobacteria_phage_vB_EcoM_IME340_.gbk|deoxynucleotide mono..|726|MH051916(165549):95848-96573:1 ^^ Enterobacteria phage vB_EcoM_IME340, complete genome.|neighbours:ID:AWD91790.1(1),ID:AWD91792.1(1)|neighbour_genes:tail completion and ..,tail fiber assembly ..|
MKLIFLSGVKRSGKDTTADFIMNNYSAVKYQLAGPIKDALAYAWGVFAANTDYPCLTRREFEGIDYDRETNLNLTKLEVITIMEQAFCYLNSKSPIKGVFVFDDEGQESVNSVAFNKIIDVINNIEDQWSVRRLMQALGTDLIVNNFDRMYWVKLFALDYLDKFNSGYDYYIVPDTRQDHEMDAARAMGATVIHVVRPGQKSNDTHITEAGLPIRDGDLVITNDGSLEELFSKIKNTLKVL
>ID:YP_009207337.1 |[Escherichia phage vB_EcoM_VR20]||_Enterobacteria_phage_vB_EcoM_VR20.gbk|deoxynucleoside mono..|678|NC_028894(170336):73855-74532:-1 ^GeneID:26633836^ Enterobacteria phage vB_EcoM_VR20, complete genome.|neighbours:ID:YP_009207336.1(-1),ID:YP_009207338.1(-1)|neighbour_genes:chaperone for tail f..,tail completion and ..|
MKLIAIVGKKRSGKDTTADYVISQNGTKWQLAGPIKEALYKAWIRQDLPHNLTLENFDGQGYDREKTLIMNNTEAYILLVDALEWLKQQYNLDLPNPDMVRKIIEFHTLNNVEPWTVRRFMQTLGTDIVCTEFDSMFWIKTFACDYLDNLYSGYKYYVVPDVRQKNELDSLRAMGATIIFVERDEANHSTDTHITEAGLPPLASDIVIKNDGTLDELFDKINKVL
>ID:YP_009209902.1 |[Escherichia phage vB_EcoM_VR25]||_Enterobacteria_phage_vB_EcoM_VR25_.gbk|deoxynucleoside mono..|678|NC_028925(170822):72387-73064:-1 ^GeneID:26636322^ Enterobacteria phage vB_EcoM_VR25, complete genome.|neighbours:ID:YP_009209901.1(-1),ID:YP_009209903.1(-1)|neighbour_genes:chaperone for tail f..,tail completion and ..|
MKLIAIVGKKRSGKDTTADYVISQNGTKWQLAGPIKEALYKAWVRQDLPHNLTLENFDGQGYDREKTLIMNNTEAHILLVDALEWLKQQYNLDLPNPDMVRKIIEFHTLNNVEPWTVRRFMQTLGTDIVCTEFDSMFWIKTFACDYLDNLYSGYKYYVVPDVRQKNELDSLRAMGATIIFVERDEANHSTDTHITEAGLPPLASDIVIKNDGTLEELFDKINKVI
>ID:YP_009213992.1 |[Escherichia phage vB_EcoM_VR26]||_Enterobacteria_phage_vB_EcoM_VR26_.gbk|deoxynucleoside mono..|678|NC_028957(171541):70584-71261:-1 ^GeneID:26640448^ Enterobacteria phage vB_EcoM_VR26, complete genome.|neighbours:ID:YP_009213991.1(-1),ID:YP_009213993.1(-1)|neighbour_genes:chaperone for tail f..,tail completion and ..|
MKLIAIVGKKRSGKDTTADYVISQNGTKWQLAGPIKEALYKAWVRQDLPHNLTLENFDGQGYDREKTLIMNNTEAHILLVDALEWLKQQYNLDLPNPDMVRKIIEFHTLNNVEPWTVRRFMQTLGTDIVCTEFDSMFWIKTFACDYLDNLYSGYKYYVVPDVRQKNELDSLRAMGATIIFVERDEANHSTDTHITEAGLPPLASDIVIKNDGTLEELFDKINKVI
>ID:YP_009205839.1 |[Enterobacteria phage vB_EcoM_VR5]||_Enterobacteria_phage_vB_EcoM_VR5.gbk|deoxynucleoside mono..|762|NC_028881(170473):70954-71715:-1 ^GeneID:26632452^ Enterobacteria phage vB_EcoM_VR5, complete genome.|neighbours:ID:YP_009205838.1(-1),ID:YP_009205840.1(-1)|neighbour_genes:chaperone for tail f..,tail completion and ..|
MKLISIVGLKRSGKDTVANYVIENMDSVKFQLAGPIKKYLAEAYEYISDDPVFDRSYMPKLDFNCFEGIGYNREEILPLKPYDVIDIFEHAIVKLNNMLPIPGIDVRTAYHYGLTPVQYLSEETKDHLFEVINSINNWSVRRLMQTLGTDIIVNQFDKMYWVKLFALDYFDKIYSDAKYYVVPDVRQTHEIDSLRAMGATIIHVVRADTGQVQDSHITEAGLPILPGDVVVENNGTLSELYTTIDKLLGNKNV
> |[Tevenvirinae _Erwinia_phage_Cronus]||_Erwinia_phage_Cronus.gb|gp1 dNMP kinase|708|MH059636.2(175774):73110-73817:-1 ^RAST2:fig|1198136.105.peg.182^ Tevenvirinae _Erwinia_phage_Cronus|neighbours:(-1),(-1)|neighbour_genes:hypothetical protein,Phage tail completio..|
MKLIFIVGKKRSGKDTAVKFINDTYSTVDYKLATPIKKALEHGWNGIDYRQQDLGLPFELTPEDWDGQGIDREKLLPLSNIQVAQIMRDSLSYLSRQYGLRWPESTRPTVIDDLVLNNTEAWSIRRLMQTLGTDLVVNCFDRMFWVKLFALEYADQFNSEKEIFIVPDTRQNHELAFARAMGATVIHVVRKDTGVQKDFHITEVGLPIGPNDIVITNDSTLDEFKEKINQTLESL
>ID:YP_009592811.1 |[Escherichia coli O157 typing phage 3]||_Escherichia_coli_O157_typing_phage_3_.gbk|hypothetical protein|735|NC_041863(168733):73336-74070:1 ^GeneID:40068305^ Escherichia coli O157 typing phage 3, complete genome.|neighbours:ID:YP_009592810.1(1),ID:YP_009592812.1(1)|neighbour_genes:tail tube protein,hypothetical protein|
MELIFLSGVKRSGKDTTADYINSNFKSVKYQLAYPIKDALAIAWGRKHAENPNVFTELKYEYFEGVGYDRETPLNLNKLDVIELLEEALIYLQSQYLPINNVKVLSSLEGGYSYLDIKPYEALREAINNINDTWSIRRLMQALGTDVVVNLFDRMYWVKLFALNYMDYIGSDFDYYVVTDTRQVHEMETARAMGATVIHVVRSGTESTDKHITEAGLPIEEGDLVITNDGSLEELYSKIETILR
>ID:YP_009593145.1 |[Escherichia coli O157 typing phage 6]||_Escherichia_coli_O157_typing_phage_6_.gbk|hypothetical protein|735|NC_041864(160570):86491-87225:-1 ^GeneID:40068642^ Escherichia coli O157 typing phage 6, complete genome.|neighbours:ID:YP_009593144.1(-1),ID:YP_009593146.1(-1)|neighbour_genes:hypothetical protein,tail tube protein|
MELIFLSGVKRSGKDTTADYINSNFKSVKYQLAYPIKDALAIAWGRKHAENPNVFTELKYEYFEGVGYDRETPLNLNKLDVIELLEEALIYLQSQYLPINNVKVLSSLEGGYSYLDIKPYEALREAINNINDTWSIRRLMQALGTDVVVNLFDRMYWVKLFALNYMDYIGSDFDYYVVTDTRQVHEMETARAMGATVIHVVRSGTESTDKHITEAGLPIEEGDLVITNDGSLEELYSKIETILR
>ID:YP_009225108.1 |[Escherichia phage APCEc01]||_Escherichia_phage_APCEc01_.gbk|deoxynucleoside mono..|735|NC_029091(168771):107245-107979:1 ^GeneID:26796061^ Escherichia phage APCEc01, complete genome.|neighbours:ID:YP_009225107.1(1),ID:YP_009225109.1(1)|neighbour_genes:tail completion and ..,chaperone for tail f..|
MELIFLSGIKRSGKDTTADYINSNFKSVKYQLAYPIKDALAIAWGRRHAENPDVFTELKYEYFEGIGYDRETPLNLNKLDVIELLEEALIYLQSQYLPINNVKVLSSLEGGYSYLDIKPYEALREAINNINDTWSIRRLMQALGTDVVVNLFDRMYWVKLFALNYMDYIGSDFDYYVVTDTRQVHEMETARAMGATVIHVVRSGTESTDKHITEAGLPIEEGDLVITNDGSLEELYSKIETILR
> |[Tevenvirinae _Escherichia_phage_AnYang]||_Escherichia_phage_AnYang.gb|deoxynucleoside mono..|762|MK234886.1(169215):41677-42438:-1 ^RAST2:fig|1198136.106.peg.105^ Tevenvirinae _Escherichia_phage_AnYang|neighbours:(-1),(-1)|neighbour_genes:Phage tail fiber ass..,Phage tail completio..|
MKLISIVGIKRSGKDTVANYVIENMDSVKFQLAGPIKKYLAEAYEYISDDPVFDRSYMPKLDFNCFEGIGYDREEILPLKPYDVVDIFENAIVKLNNILPIPGMDVRTAYHYGLTPVQYLSEETKDQLFEVINKNNNWSVRRLMQTLGTDIIVNQFDKMYWVKLFALDYFDKIYSDAKYYVVPDVRQTHEIDSLRAMGATIIHVVRSETGQVQDSHITEAGLPILPGDVVVENNGTLSELYTTIDKLLGNKNV
> |[Tevenvirinae Escherichia_phage_CF2]||_Escherichia_phage_CF2.gb|deoxynucleoside mono..|726|NC_041919.1(168188):84887-85612:1 ^RAST2:fig|1198136.52.peg.110^ Tevenvirinae Escherichia_phage_CF2|neighbours:(1),(1)|neighbour_genes:Phage tail completio..,Phage tail fiber ass..|
MKLIFLSGVKRSGKDTTADFIMNNYSAVKYQLAGPIKDALAYAWGVFAANTDYPCLTRREFEGIDYDRETNLNLTKLEVIMIMEQAFCYLNGKSPIKGVFVFDDEGKESVNFVAFNKITDVINNIEDQWSVRRLMQALGTDLIVNNFDRMYWVKLFSLDYLDKFNSGYDYYIVPDTRQDHEMDAARAMGATVIHVVRPGQKSNDTHITEAGLPIRDGDLVITNDGSLEELFSKIKNTLKVL
>ID:QBO61152.1 |[Escherichia phage D5505]||_Escherichia_phage_D5505_.gbk|putative deoxynucleo..|726|MK327929(168049):71648-72373:-1 ^^ Escherichia phage D5505, complete genome.|neighbours:ID:QBO61151.1(-1),ID:QBO61153.1(-1)|neighbour_genes:hypothetical protein,putative tail comple..|
MKLIFLSGVKRSGKDTTADFIMNNYSAVKYQLAGPIKDALAYAWGVFAANTDYPCLTRREFEGIDYDRETNLNLTKLEVIMIMEQAFCYLNGKSPIKGVFVFDDEGKESVNFVAFNKITDVINNIEDQWSVRRLMQALGTDLIVNNFDRMYWVKLFALDYLDKFNSGYDYYIVPDTRQDHEMDAARAMGATVIHVVRPGQKSNDTHITEAGLPIRDGDLVITNDASLEELFSKIKNTLKVL
> |[Tevenvirinae Escherichia_phage_ECD7]||_Escherichia_phage_ECD7.gb|[T4-like viruses Ent..|657|NC_041936.1(164706):62830-63486:-1 ^RAST2:fig|1198136.56.peg.136^ Tevenvirinae Escherichia_phage_ECD7|neighbours:(-1),(-1)|neighbour_genes:Phage tail fiber ass..,Phage tail completio..|
MKLIALCGKKRVGKDTAALIIDGHSYQLAAPIKEILCECQPDLGLTYLDFDGLGRDREADLGIDTYTAHKWFIQCLLMLDSKYGGSSFTCDRLAEIYKVVNEIGEKHNNVWSIRLMLTTLGTDIMVNLINPLYWCNLFVNEFMKRKNEEGYFVVVDVRQPIEIALMRSMGAKVLHIHRDTGIVSTHSTEKGILPIDGETIIINNGTLEEFESAILANI
>ID:YP_009102616.1 |[Escherichia phage ECML-134]||_Escherichia_phage_ECML-134_.gbk|hypothetical protein|726|NC_025449(166783):72218-72943:-1 ^GeneID:22111799^ Escherichia phage ECML-134, complete genome.|neighbours:ID:YP_009102615.1(-1),ID:YP_009102617.1(-1)|neighbour_genes:hypothetical protein,hypothetical protein|
MKLIFLSGVKRSGKDTTADFIMSNYSAVKYQLAGPIKDALAYAWGVFAANTDYPCLTRKEFEGIDYDRETNLNLTKLEVITIMEQAFCYLNGKSPIKGVFVFDDEGKESVNFVAFNKITDVINNIEDQWSVRRLMQALGTDLIVNNFDRMYWVKLFALDYLDKFNSGYDYYIVPDTRQDHEMDAARAMGATVIHVVRPGQKSNDTHITEAGLPIRDGDLVITNDGSLEELFSKIKNTLKVL
> |[Tevenvirinae Escherichia_phage_EcWhh-1]||_Escherichia_phage_EcWhh-1.gb|deoxynucleoside mono..|762|MH791409.1(170524):135229-135990:-1 ^RAST2:fig|1198136.71.peg.262^ Tevenvirinae Escherichia_phage_EcWhh-1|neighbours:(-1),(-1)|neighbour_genes:Phage tail fiber ass..,Phage tail completio..|
MKLISIVGIKRSGKDTVANYVIENMDSVKFQLAGPIKKYLAEAYEYISDDPVFDRSYMPKLDFNCFEGIGYDREEIIPLKPYDVVDIFENAIVKLNNILPIPGIDVRTAYHYGLTPVQYLSEETKDQLFEVINKNNNWSVRRLMQTLGTDIIVNQFDKMYWVKLFALDYFDKIYSDAKYYVVPDVRQTHEIDSLRAMGATIIHVVRAETGQVQDSHITEAGLPILPGDVVVENNGTLSELYTTIDKLLGNKNV
> |[Tevenvirinae Escherichia_phage_HP3]||_Escherichia_phage_HP3.gb|deoxynucleoside mono..|735|NC_041920.1(170254):86853-87587:-1 ^RAST2:fig|1198136.53.peg.181^ Tevenvirinae Escherichia_phage_HP3|neighbours:(-1),(-1)|neighbour_genes:Phage tail fiber ass..,hypothetical protein|
MELIFLSGIKRSGKDTTADYINSNFKSVKYQLAYPIKDALAIAWGRRHAENPDVFTELKYEYFEGVGYDRETPLNLNKLDVIELLEEALIYLQSQYLPINNVKVLSSLEGGYSYLDIKPYEALREAINNINDTWSIRRLMQALGTDVVVNLFDRMYWVKLFALNYMDYIGSDFDYYVVTDTRQVHEMETARAMGATVIHVVRSGTESTDKHITEAGLPIEEGDLVITNDSSLEELYSKIETILR
> |[Tevenvirinae _Escherichia_phage_HY01]||_Escherichia_phage_HY01.gb|deoxynucleoside mono..|714|NC_027349.1(166977):72282-72995:-1 ^RAST2:fig|1198136.95.peg.157^ Tevenvirinae _Escherichia_phage_HY01|neighbours:(-1),(-1)|neighbour_genes:Phage tail fiber ass..,Phage tail completio..|
MKLIFLSGVKRSGKDTTADFIMNNYSAVKYQLAGPIKDALAYAWGVFAANTDYPCLTRKEFEGIDYDRETNLNLTKLEVITIMEQAFCYLNSKSPIKGVFVFDDAVNFVAFNKIADVINTIEDQWSVRRLMQALGTDLIVNNFDRMYWVKLFALDYLDKFNSGYDYYIVPDTRQDHEMDAARAMGATVIHVVRPGQKSNDTHITEAGLPIRDGDLVITNDGSLEELFSKIKNTLKVL
>ID:YP_009284004.1 |[Escherichia phage HY03]||_Escherichia_phage_HY03.gbk|putative deoxynucleo..|714|NC_031047(170770):4009-4722:-1 ^GeneID:29078872^ Escherichia phage HY03, complete genome.|neighbours:ID:YP_009284003.1(-1),ID:YP_009284005.1(-1)|neighbour_genes:hypothetical protein,glycoprotein 3|
MKLIFLSGVKRSGKDTTADFIMNNYSAVKYQLAGPIKDALAYAWGVFAANTDYPCLTRKEFEGIDYDRETNLNLTKLEVITIMEQAFCYLNSKSPIKGVFVFDDAVNFVAFNKIADVINNIEDQWSVRRLMQALGTDLIVNNFDRMYWVKLFALDYLDKFNSGYDYYIVPDTRQDHEMDAARAMGATVIHVVRPGQKSNDTHITEAGLPIRDGDLVITNDGSLEELFSKIKNTLKVL
>ID:BBG28662.1 |[Escherichia phage KIT03]||_Escherichia_phage_KIT03_DNA_.gbk|deoxynucleotide mono..|726|AP018932(166848):72766-73491:-1 ^^ Escherichia phage KIT03 DNA, complete sequence.|neighbours:ID:BBG28661.1(-1),ID:BBG28663.1(-1)|neighbour_genes:chaperone for long a..,tail completion and ..|
MKLIFLSGVKRSGKDTTADFIMSNYSAVKYQLAGPIKDALAYAWGVFAANTDYPCLTRKEFEGIDYDRETNLNLTKLEVITIMEQAFCYLNGKSPIKGVFVFDDEGQESVNSVAFNKIIDVINNIEDQWSVRRLMQALGTDLIVNNFDRMYWVKLFALDYLDKFNSGYDYYIVPDTRQDHEMDAARAMGATVIHVVRPGQKSNDTHITEAGLPIRDGDLVITNDGSLEELFSKIKNTLKVL
>ID:YP_008060709.1 |[Escherichia phage Lw1]||_Escherichia_phage_Lw1_.gbk|dNMP kinase|660|NC_021344(176227):99466-100125:-1 ^GeneID:16205206^ Escherichia phage Lw1, complete genome.|neighbours:ID:YP_008060708.1(-1),ID:YP_008060710.1(-1)|neighbour_genes:hypothetical protein,head-proximal tip of..|
MIYGICGKKRTGKDTVSQFVLDNYQNVEAIALADEIKSILRNGMSASGDRYLRELSKTNPFYSGDREAPLLMSNEGARMLFANGIESLTKRGYWLNNADIIAYEICQTNKHPWTIRRLMQVFGTDIVCNENDSVWTDIVLKKILKSDKDHFIITDVRQKHEYKYLSKFGTKFVFIERETGEDDSHSTEKGLKPQPNDIIILNNGTLGELKTDVLNVFNF
> |[Tevenvirinae _Escherichia_phage_MX01]||_Escherichia_phage_MX01.gb|deoxynucleoside mono..|762|NC_031934.1(168929):72790-73551:-1 ^RAST2:fig|1198136.96.peg.153^ Tevenvirinae _Escherichia_phage_MX01|neighbours:(-1),(-1)|neighbour_genes:Phage tail fiber ass..,Phage tail completio..|
MKLISIVGIKRSGKDTVANYVIENMDSVKFQLAGPIKKYLAEAYEYISDDPVFDRSYMPKLDFNCFEGIGYDREEILPLKPYDVIDIFENAIVKLNNILPIPGMDVRTAYHYGLTPVQYLSEETKDQLFEVINKNNNWSVRRLMQTLGTDIIVNQFDKMYWVKLFALDYFDKIYSDAKYYVVPDVRQTHEIDSLRAMGATIIHVVRAETGQVQDSHITEAGLPILPGDVVVENNGTLSELYTTIDKLLGNKNV
>ID:AYR04064.1 |[Escherichia phage OLB35]||_Escherichia_phage_OLB35_.gbk|dNMP kinase|735|MH992122(169140):77400-78134:-1 ^^ UNVERIFIED: Escherichia phage OLB35, complete genome.|neighbours:ID:AYR04063.1(-1),ID:AYR04065.1(-1)|neighbour_genes:tail fiber chaperone,tail completion and ..|
MELIFLSGIKRSGKDTTADYINSNFKSVKYQLAYPIKDALAIAWGRRHAENPDVFTELKYEYFEGIGYDRETPLNLNKLDVIELLEEALIYLQSQYLPINNVKVLSSLEGGYSYLDIKPYEALREAINNINDTWSIRRLMQALGTDVVVNLFDRMYWVKLFALNYMDYIGSDFDYYVVTDTRQVHEMETARAMGATVIHVVRSGTESTDKHITEAGLPIEEGDLVITNDGSLEELYYKIEKILR
> |[Tevenvirinae _Escherichia_phage_PE37]||_Escherichia_phage_PE37.gb|deoxynucleoside mono..|726|KU925172.1(166423):90916-91641:1 ^RAST2:fig|1198136.98.peg.123^ Tevenvirinae _Escherichia_phage_PE37|neighbours:(1),(1)|neighbour_genes:Phage tail completio..,Phage tail fiber ass..|
MKLIFLSGVKRSGKDTTADFIMSNYSAVKYQLAGPIKDALAYAWGVFAANTDYPCLTRKEFEGIDYDRETNLNLTKLEVITIMEQAFCYLNGKSPIKGVFVFDDEGQESVNSVAFNKIIDVINNIEDQWSVRRLMQALGTDLIVNNFDRMYWVKLFALDYLDKFNSGYDYYIVPDTRQDHEMDAARAMGATVIHVVRPGQKSNDTHITEAGLPIRDGDLVITNDGSLEELFSKIKNTLKVL
>ID:BBC14479.1 |[Escherichia phage PP01]||_Escherichia_phage_PP01.gbk|1|726|LC348379(167812):72843-73568:-1 ^^ Escherichia phage PP01 DNA, complete sequence.|neighbours:ID:BBC14478.1(-1),ID:BBC14480.1(-1)|neighbour_genes:57A,3|
MKLIFLSGVKRSGKDTTADFIMNNYSAVKYQLAGPIKDALAYAWGVFAANTDYPCLTRKEFEGIDYDRETNLNLTKLEVITIMEQAFCYLNGKSPIKGVFVFDDEGQESVNFVAFNKIIDVINNIEDQWSVRRLMQALGTDLIVNNFDRMYWVKLFALDYLDKFNSGYDYYIVPDTRQDHEMDAARAMGATVIHVVRPGQKSNDTHITEAGLPIRDGDLVITNDGSLEELFSKIKNTLKVL
> |[Tevenvirinae _Escherichia_phage_SF]||_Escherichia_phage_SF.gb|deoxynucleoside mono..|735|MH359124.1(168695):43646-44380:1 ^RAST2:fig|1198136.100.peg.48^ Tevenvirinae _Escherichia_phage_SF|neighbours:(1),(1)|neighbour_genes:hypothetical protein,Phage tail assembly ..|
MELIFLSGIKRSGKDTTADYINSNFKSIKYQLAYPIKDALAIAWERKHAENPDVFTELKYEYFEGIGYDRETPLNLNKLDVIELLEETLIYLQRQYLPINGVNVLSSLEGGYSYLDIKPYEALREAINNINDTWSIRRLMQALGTDVVVNLFDRMYWVKLFALNYMDYIGSDFDYYVVTDTRQVHEMETARAMGATVIHVVRSGTESTDKHITEAGLPIEEGDLVITNDGSLEELYSKIEKILR
>ID:YP_009608518.1 |[Escherichia phage ST0]||_Escherichia_phage_ST0.gbk|deoxynucleoside mono..|735|NC_041990(170496):152891-153625:1 ^GeneID:40084540^ Escherichia phage ST0, complete genome.|neighbours:ID:YP_009608517.1(1),ID:YP_009608519.1(1)|neighbour_genes:tail completion and ..,chaperone for tail f..|
MELIFLSGIKRSGKDTTADYINSNFKSVKYQLAYPIKDALAIAWGRRHAENPDVFTELKYEYFEGIGYDRETPLNLNKLDVIELLEEALIYLQSQYLPINNVKVLSSLEGGYSYLDIKPYEALREAINNINDTWSIRRLMQALGTDVVVNLFDRMYWVKLFALNYMDYIGSDFDYYVVTDTRQVHEMETARAMGATVIHVVRSGTESTDKHITEAGLPIEEGDLVITNDGSLEELYSKIETILR
>ID:BBC14760.1 |[Escherichia phage T2]||_Escherichia_phage_T2.gbk|1|726|LC348380(163825):71212-71937:-1 ^^ Escherichia phage T2 DNA, complete sequence.|neighbours:ID:BBC14759.1(-1),ID:BBC14761.1(-1)|neighbour_genes:57A,3|
MKLIFLSGVKRSGKDTTADFIMSNYSAVKYQLAGPIKDALAYAWGVFAANTDYPCLTRKEFEGIDYDRETNLNLTKLEVITIMEQAFCYLNGKSPIKGVFVFDDEGKESVNFVAFNKITDVINNIEDQWSVRRLMQALGTDLIVNNFDRMYWVKLFALDYLDKFNSGYDYYIVPDTRQDHEMDAARAMGATVIHVVRPGQKSNDTHITEAGLPIRDGDLVITNDGSIEELFSKIKNTLKVL
>ID:YP_009281480.1 |[Escherichia phage UFV-AREG1]||_Escherichia_phage_UFV-AREG1_.gbk|deoxynucleotide mono..|714|NC_031030(170788):72234-72947:-1 ^GeneID:29063673^ Escherichia phage UFV-AREG1, complete genome.|neighbours:ID:YP_009281479.1(-1),ID:YP_009281481.1(-1)|neighbour_genes:chaperone for tail f..,putative site-specif..|
MKLIFLSGVKRSGKDTTADFIMSNYSAVKYQLAGPIKDALAYAWGVFAANTDYPCLTRKEFEGIDYDRETNLNLTKLEVITIMEQAFCYLNSKSPIKGVFVFDDAVNFVTFNKITDVINNIEDQWSVRRLMQALGTDLIVNNFDRMYWVKLFALDYLDKFNSGYDYYIVPDTRQDHEMDAARAMGATVIHVVRPGQKSNDTHITEAGLPIRGGDLVITNDGSLEELFSKIKNTLKVL
>ID:YP_009323349.1 |[Escherichia phage WG01]||_Escherichia_phage_WG01_.gbk|hypothetical protein|762|NC_031928(169936):72296-73057:-1 ^GeneID:30308475^ Escherichia phage WG01, complete genome.|neighbours:ID:YP_009323348.1(-1),ID:YP_009323350.1(-1)|neighbour_genes:chaperone for tail f..,tail completion and ..|
MKLISIVGIKRSGKDTVANYVIENMDSVKFQLAGPIKKYLAEAYEYISDDPVFDRSYMPKLDFNCFEGIGYDREEIIPLKPYDVIDIFENAIVKLNNILPIPGMDVRTAYHYGLTPVQYLSEETKDQLFEVINKNNNWSVRRLMQTLGTDIIVNQFDKMYWVKLFALDYFDKIYSDAKYYVVPDVRQTHEIDSLRAMGATIIHVVRAETGQVQDSHITEAGLPILPGDVVVENNGTLSELYTTIDKLLGNKNV
>ID:YP_009030752.1 |[Escherichia phage vB_EcoM_112]||_Escherichia_phage_e112_.gbk|dNMP kinase|726|NC_024125(168470):73790-74515:-1 ^GeneID:19485295^ Escherichia phage e11/2, complete genome.|neighbours:ID:YP_009030751.1(-1),ID:YP_009030753.1(-1)|neighbour_genes:chaperone for tail f..,tail completion and ..|
MKLIFLSGVKRSGKDTTADFIMSNYSAVKYQLAGPIKDALAYAWGVFAANTDYPCLTRKEFEGIDYDRETNLNLTKLEVITIMEQAFCYLNGKSPIKGVFVFDDEGQESVNSVAFNKIIDVINNIEDQWSVRRLMQALGTDLIVNNFDRMYWVKLFALDYLDKFNSGYDYYIVPDTRQDHEMDAARAMGATVIHVVRPGQKSNDTHITEAGLPIRDGDLVITNDGSLEELFSKIKNTLKVL
>ID:AYN56269.1 |[Escherichia phage p000v]||_Escherichia_phage_p000v_.gbk|deoxynucleotide mono..|735|MK047717(167803):72868-73602:1 ^^ Escherichia phage p000v, complete genome.|neighbours:ID:AYN56268.1(1),ID:AYN56270.1(1)|neighbour_genes:tail tube terminator..,tail fiber assembly ..|
MELIFLSGIKRSGKDTTADYINSNFKSVKYQLAYPIKDALAIAWGRRHAENPDVFTELKYEYFEGIGYDRETPLNLNKLDVIELLEEALIYLQSQYLPINNVKVLSSLEGGYSYLDIKPYEALREAINNINDTWSIRRLMQALGTDVVVNLFDRMYWVKLFALNYMDYIGSDFDYYVVTDTRQVHEMETARAMGATVIHVVRSGTESTDKHITEAGLPIEEGDLVITNDGSLEELYSKIETILR
> |[Tevenvirinae _Escherichia_phage_p000y]||_Escherichia_phage_p000y.gb|deoxynucleoside mono..|735|MK047718.1(169872):14538-15272:1 ^RAST2:fig|1198136.97.peg.14^ Tevenvirinae _Escherichia_phage_p000y|neighbours:(1),(1)|neighbour_genes:hypothetical protein,Phage tail fiber ass..|
MELIFLSGIKRSGKDTTADYINSNFKSVKYQLAYPIKDALAIAWGRRHAENPDVFTELKYEYFEGIGYDRETPLNLNKLDVIELLEEALIYLQSQYLPINNVKVLSSLEGGYSYLDIKPYEALREAINNINDTWSIRRLMQALGTDVVVNLFDRMYWVKLFALNYMDYIGSDFDYYVVTDTRQVHEMETARAMGATVIHVVRSGTESTDKHITEAGLPIEEGDLVITNDGSLEELYSKIETILR
> |[Tevenvirinae _Escherichia_phage_slur02]||_Escherichia_phage_slur02.gb|deoxynucleoside mono..|726|NC_028927.1(167298):142716-143441:-1 ^RAST2:fig|1198136.99.peg.264^ Tevenvirinae _Escherichia_phage_slur02|neighbours:(-1),(-1)|neighbour_genes:Phage tail fiber ass..,Phage tail completio..|
MKLIFLSGVKRSGKDTTADFIMSNYSAVKYQLAGPIKDALAYAWGVFAENTDYPCLTRKEFEGIDYDRETNLNLTKSEVITIMEQAFCYLNGKSPIKGVFVFDDEGQESVNSVAINKIIDVINNIEDQWSVRRLMQALGTDLIVNNFDRMYWVKLFALDYLDKFNSGYDYYIVPDTRQDHEMDAARAMGATVIHVVRPGQKSNDTHITEAGLPIRDGDLVITNDGSLEELFSKIKNTLKVL
>ID:YP_009625104.1 |[Escherichia phage slur03]||_Escherichia_phage_slur03_.gbk|deoxynucleotide mono..|714|NC_042129(167467):95921-96634:1 ^GOA:A0A0M7Q968,GeneID:40101986,InterPro:IPR023191,InterPro:IPR027417,UniProtKB/TrEMBL:A0A0M7Q968^ Escherichia phage slur03, complete genome.|neighbours:ID:YP_009625103.1(1),ID:YP_009625105.1(1)|neighbour_genes:tail completion and ..,gp57A chaperone long..|
MKLIFLSGVKRSGKDTTADFIMSNYSAVKYQLAGPIKDALAYAWGVFAANTDYPCLTRKEFEGIDYDRETNLNLTKLEVITIMEQAFCYLNSKSPIKGVFVFDDAVNFVAFNKIADVINNIEDQWSVRRLMQALGTDLIVNNFDRMYWVKLFALDYLDKFNSGYDYYIVPDTRQDHEMDAARAMGATVIHVVRPGQKSNDTHITEAGLPIRDGDLVITNDGSLEELFSKIKNTLKVL
>ID:YP_009625362.1 |[Escherichia phage slur04]||_Escherichia_phage_slur04_.gbk|hypothetical protein|726|NC_042130(167298):57229-57954:-1 ^GeneID:40102263,InterPro:IPR023191,InterPro:IPR027417,UniProtKB/TrEMBL:A0A0M7QA68^ Escherichia phage slur04, complete genome.|neighbours:ID:YP_009625361.1(-1),ID:YP_009625363.1(-1)|neighbour_genes:hypothetical protein,T4-like virus tail t..|
MKLIFLSGVKRSGKDTTADFIMSNYSAVKYQLAGPIKDALAYAWGVFAENTDYPCLTRKEFEGIDYDRETNLNLTKSEVITIMEQAFCYLNGKSPIKGVFVFDDEGQESVNSVAINKIIDVINNIEDQWSVRRLMQALGTDLIVNNFDRMYWVKLFALDYLDKFNSGYDYYIVPDTRQDHEMDAARAMGATVIHVVRPGQKSNDTHITEAGLPIRDGDLVITNDGSLEELFSKIKNTLKVL
> |[Tevenvirinae _Escherichia_phage_slur07]||_Escherichia_phage_slur07.gb|deoxynucleoside mono..|726|NC_028780.1(167124):89585-90310:1 ^RAST2:fig|1198136.89.peg.116^ Tevenvirinae _Escherichia_phage_slur07|neighbours:(1),(1)|neighbour_genes:Phage tail completio..,Phage tail fiber ass..|
MKLIFLSGVKRSGKDTTADFIMSNYFAVKYQLAGPIKDALAYAWGVFAENTDYPCLTRKEFEGIDYDRETNLNLTKLEVITIMEQAFCYLNGKSPIKGVFVFDDEGQESVNSVAFNKIIDVINNIEDQWSVRRLMQALGTDLIVNNFDRMYWVKLFALDYLDKFNSGYDYYIVPDTRQDHEMDAARAMGATVIHVVRPGQKSNDTHITEAGLPIRDGDLVITNDGSLEELFSKIKNTLKVL
>ID:CUL02648.1 |[Escherichia phage slur08]||_Escherichia_phage_slur08_.gbk|hypothetical protein|714|LN881733(167467):93168-93881:1 ^InterPro:IPR023191,InterPro:IPR027417,UniProtKB/TrEMBL:A0A0M7QBQ9^ Escherichia phage slur08, complete genome.|neighbours:ID:CUL02647.1(1),ID:CUL02649.1(1)|neighbour_genes:T4-like virus tail t..,hypothetical protein|
MKLIFLSGVKRSGKDTTADFIMSNYSAVKYQLAGPIKDALAYAWGVFAANTDYPCLTRKEFEGIDYDRETNLNLTKLEVITIMEQAFCYLNSKSPIKGVFVFDDAVNFVAFNKIADVINNIEDQWSVRRLMQALGTDLIVNNFDRMYWVKLFALDYLDKFNSGYDYYIVPDTRQDHEMDAARAMGATVIHVVRPGQKSNDTHITEAGLPIRDGDLVITNDGSLEELFSKIKNTLKVL
>ID:CUL02916.1 |[Escherichia phage slur11]||_Escherichia_phage_slur11_.gbk|hypothetical protein|726|LN881734(167298):60775-61500:-1 ^InterPro:IPR023191,InterPro:IPR027417,UniProtKB/TrEMBL:A0A0M7QFV9^ Escherichia phage slur11, complete genome.|neighbours:ID:CUL02915.1(-1),ID:CUL02917.1(-1)|neighbour_genes:hypothetical protein,T4-like virus tail t..|
MKLIFLSGVKRSGKDTTADFIMSNYSAVKYQLAGPIKDALAYAWGVFAENTDYPCLTRKEFEGIDYDRETNLNLTKSEVITIMEQAFCYLNGKSPIKGVFVFDDEGQESVNSVAINKIIDVINNIEDQWSVRRLMQALGTDLIVNNFDRMYWVKLFALDYLDKFNSGYDYYIVPDTRQDHEMDAARAMGATVIHVVRPGQKSNDTHITEAGLPIRDGDLVITNDGSLEELFSKIKNTLKVL
>ID:CUL03702.1 |[Escherichia phage slur13]||_Escherichia_phage_slur13_.gbk|hypothetical protein|726|LN881737(167299):82597-83322:-1 ^InterPro:IPR023191,InterPro:IPR027417,UniProtKB/TrEMBL:A0A0M7QGP2^ Escherichia phage slur13, complete genome.|neighbours:ID:CUL03701.1(-1),ID:CUL03703.1(-1)|neighbour_genes:hypothetical protein,T4-like virus tail t..|
MKLIFLSGVKRSGKDTTADFIMSNYSAVKYQLAGPIKDALAYAWGVFAENTDYPCLTRKEFEGIDYDRETNLNLTKSEVITIMEQAFCYLNGKSPIKGVFVFDDEGQESVNSVAINKIIDVINNIEDQWSVRRLMQALGTDLIVNNFDRMYWVKLFALDYLDKFNSGYDYYIVPDTRQDHEMDAARAMGATVIHVVRPGQKSNDTHITEAGLPIRDGDLVITNDGSLEELFSKIKNTLKVL
>ID:YP_009180646.1 |[Escherichia phage slur14]||_Escherichia_phage_slur14_.gbk|hypothetical protein|714|NC_028448(167467):15706-16419:-1 ^GeneID:26227821,InterPro:IPR023191,InterPro:IPR027417,UniProtKB/TrEMBL:A0A0M7QFR7^ Escherichia phage slur14, complete genome.|neighbours:ID:YP_009180645.1(-1),ID:YP_009180647.1(-1)|neighbour_genes:hypothetical protein,T4-like virus tail t..|
MKLIFLSGVKRSGKDTTADFIMSNYSAVKYQLAGPIKDALAYAWGVFAANTDYPCLTRKEFEGIDYDRETNLNLTKLEVITIMEQAFCYLNSKSPIKGVFVFDDAVNFVAFNKIADVINNIEDQWSVRRLMQALGTDLIVNNFDRMYWVKLFALDYLDKFNSGYDYYIVPDTRQDHEMDAARAMGATVIHVVRPGQKSNDTHITEAGLPIRDGDLVITNDGSLEELFSKIKNTLKVL
>ID:AVH85974.1 |[Escherichia phage vB_EcoM-G28]||_Escherichia_phage_vB_EcoM-G28.gbk|putative deoxynucleo..|726|MG867727(170121):73910-74635:-1 ^^ Escherichia phage vB_EcoM-G28, complete genome.|neighbours:ID:AVH85973.1(-1),ID:AVH85975.1(-1)|neighbour_genes:hypothetical protein,putative tail comple..|
MKLIFLSGVKRSGKDTTADFIMSNYSAVKYQLAGPIKDALAYAWGVFAANTDYPCLTRKEFEGIDYDRETNLNLTKLEVITIMEQAFCYLNGKSPIKGVFVFDDEGQESVNSVAFNKIIDVINNIEDQWSVRRLMQALGTDLIVNNFDRMYWVKLFALDYLDKFNSGYDYYIVPDTRQDHEMDAARAMGATVIHVVRPGQKSNDTHITEAGLPIRDGDLVITNDGSLEELFSKIKNTLKVL
>ID:QDF15169.1 |[Escherichia phage vB_EcoM-Sa45lw]||_Escherichia_phage_vB_EcoM-Sa45lw_.gbk|deoxynucleoside mono..|726|MK977694(167353):72293-73018:-1 ^^ Escherichia phage vB_EcoM-Sa45lw, complete genome.|neighbours:ID:QDF15168.1(-1),ID:QDF15170.1(-1)|neighbour_genes:chaperone for tail f..,tail completion and ..|
MKLIFLSGVKRSGKDTTADFIMSNYSAVKYQLAGPIKDALAYAWGVFAANTDYPCLTRKEFEGIDYDRETNLNLTKSEVIAIMEQAFCYLNGKSPIKGVFVFDDEGEESVNSVAFNKIIDVINNIEDQWSVRRLMQALGTDLIVNNFDRMYWVKLFALDYLDKFNSGYDYYIVPDTRQDHEMDAARAMGATVIHVVRPGQKSNDTHITEAGLPIRDGDLVITNDGSLEELFSKIKNTLKVL
>ID:YP_009290413.1 |[Escherichia phage vB_EcoM-UFV13]||_Escherichia_phage_vB_EcoM-UFV13_.gbk|hypothetical protein|714|NC_031103(165772):72765-73478:-1 ^GeneID:29081209^ Escherichia phage vB_EcoM-UFV13, complete genome.|neighbours:ID:YP_009290412.1(-1),ID:YP_009290414.1(-1)|neighbour_genes:tail fiber assembly ..,tail completion prot..|
MKLIFLSGVKRSGKDTTADFIMNNYSAVKYQLAGPIKDALAYAWGVFAANTDYPCLTRKEFEGIDYDRETNLNLTKLEVITIMEQAFCYLNSKSPIKGVFVFDDAVNFVAFNKIADVINNIEDQWSVRRLMQALGTDLIVNNFDRMYWVKLFALDYLDKFNSGYDYYIVPDTRQDHEMDAARAMGATVIHVVRPGQKSNDTHITEAGLPIRDGDLVITNDGSLEELFSKIKNTLKVL
>ID:AUV61007.1 |[Escherichia phage vB_EcoM-fFiEco06]||_Escherichia_phage_vB_EcoM-fFiEco06_.gbk|deoxynucleotide mono..|726|MG781190(167076):71960-72685:-1 ^^ Escherichia phage vB_EcoM-fFiEco06, complete genome.|neighbours:ID:AUV61006.1(-1),ID:AUV61008.1(-1)|neighbour_genes:tail fiber assembly ..,tail completion and ..|
MKLIFLSGVKRSGKDTTADFIMSNYSAVKYQLAGPIKDALAYAWGVFAANTDYPCLTRKEFEGIDYDRETNLNLTKLEVITIMEQAFCYLNGKSPIKGVFVFDDEGQESVNSVAFNKIIDVINNIEDQWSVRRLMQALGTDLIVNNFDRMYWVKLFALDYLDKFNSGYDYYIVPDTRQDHEMDAARAMGATVIHVVRPGQKSNDTHITEAGLPIRDGDLVITNDGSLEELFSKIKNTLKVL
>ID:AUV61280.1 |[Escherichia phage vB_EcoM-fHoEco02]||_Escherichia_phage_vB_EcoM-fHoEco02_.gbk|deoxynucleotide mono..|726|MG781191(167064):71950-72675:-1 ^^ Escherichia phage vB_EcoM-fHoEco02, complete genome.|neighbours:ID:AUV61279.1(-1),ID:AUV61281.1(-1)|neighbour_genes:tail fiber assembly ..,tail completion and ..|
MKLIFLSGVKRSGKDTTADFIMSNYSAVKYQLAGPIKDALAYAWGVFAANTDYPCLTRKEFEGIDYDRETNLNLTKLEVITIMEQAFCYLNGKSPIKGVFVFDDEGQESVNSVAFNKIIDVINNIEDQWSVRRLMQALGTDLIVNNFDRMYWVKLFALDYLDKFNSGYDYYIVPDTRQDHEMDAARAMGATVIHVVRPGQKSNDTHITEAGLPIRDGDLVITNDGSLEELFSKIKNTLKVL
>ID:AYP69782.1 |[Escherichia phage vB_EcoM_DalCa]||_Escherichia_phage_vB_EcoM_DalCa_.gbk|deoxynucleoside mono..|726|MH992510(166040):72020-72745:-1 ^^ Escherichia phage vB_EcoM_DalCa, complete genome.|neighbours:ID:AYP69921.1(-1),ID:AYP69810.1(-1)|neighbour_genes:chaperone for tail f..,tail completion and ..|
MKLIFLSGVKRSGKDTTADFIMSNYSAVKYQLAGPIKDALAYAWGVFAANTDYPCLTRKEFEGIDYDRETNLNLTKSEVITIMEQAFCYLNGKSPIKGVFVFDDEGQESVNSVAFNKIIDVINNIEDQWSVRRLMQALGTDLIVNNFDRMYWVKLFALDYLDKFNSGYDYYIVPDTRQDHEMDAARAMGATVIHVVRPGQKSNDTHITEAGLPIRDGDLVITNDGSLEELFSKIKNTLKVL
>ID:QBO63661.1 |[Escherichia phage vB_EcoM_G10400]||_Escherichia_phage_vB_EcoM_G10400.gbk|putative deoxynucleo..|726|MK327937(170182):72993-73718:-1 ^^ Escherichia phage vB_EcoM_G10400, complete genome.|neighbours:ID:QBO63660.1(-1),ID:QBO63662.1(-1)|neighbour_genes:hypothetical protein,putative tail comple..|
MKLIFLSGVKRSGKDTTADFIMSNYSAVKYQLAGPIKDALAYAWGVFAANTDYPCLTRKEFEGIDYDRETNLNLTKSEVITIMEQAFCYLNGKSPIKGVFVFDDEGQESVNSVAFNKIIDVINNIEDQWSVRRLMQALGTDLIVNNFDRMYWVKLFALDYLDKFNSGYDYYIVPDTRQDHEMDAARAMGATVIHVVRPGQKSNDTHITEAGLPIRDGDLVITNDGSLEELFSKIKNTLKVL
>ID:QBO62282.1 |[Escherichia phage vB_EcoM_G2248]||_Escherichia_phage_vB_EcoM_G2248.gbk|putative deoxynucleo..|657|MK327932(170678):63180-63836:-1 ^^ Escherichia phage vB_EcoM_G2248, complete genome.|neighbours:ID:QBO62281.1(-1),ID:QBO62283.1(-1)|neighbour_genes:hypothetical protein,putative tail comple..|
MKLIALCGKKRVGKDTAALIIDGHSYQLAAPIKEILCECQPDLGLTYLDFDGLGRDREADLGIDTYTAHKWFIQCLLMLDSKYGGSSFTCDRLAEIYKVVNEIGEKHNNVWSIRLMLTTLGTDIMVNLINPLYWCNLFVNEFMKRKNEEGYFVVVDVRQPIEIALMRAMGAKVLHIQRDTGIVSTHSTEKGILPIDGETIIINNGTLEEFESAILANI
> |[Tevenvirinae Escherichia_phage_vB_EcoM_G2285]||_Escherichia_phage_vB_EcoM_G2285.gb|deoxynucleoside mono..|735|MK327933.1(166675):75628-76362:-1 ^RAST2:fig|1198136.60.peg.156^ Tevenvirinae Escherichia_phage_vB_EcoM_G2285|neighbours:(-1),(-1)|neighbour_genes:Phage tail fiber ass..,hypothetical protein|
MELIFLSGIKRSGKDTTADYINSNFKSVKYQLAYPIKDALAIAWGRRHAENPDVFTELKYEYFEGIGYDRETPLNLNKLDVIELLEEALIYLQSQYLPINNVKVLSSLEGGYSYLDIKPYEALREVINNINDTWSIRRLMQALGTDVVVNLFDRMYWVKLFALNYMDYIGSDFDYYVVTDTRQVHEMETARAMGATVIHVVRSGTESTDKHITEAGLPIEEGDLVITNDGSLEELYSKIETILR
> |[Tevenvirinae _Escherichia_phage_vB_EcoM_G2469]||_Escherichia_phage_vB_EcoM_G2469.gb|deoxynucleoside mono..|735|MK327934.1(170452):77816-78550:-1 ^RAST2:fig|1198136.90.peg.158^ Tevenvirinae _Escherichia_phage_vB_EcoM_G2469|neighbours:(-1),(-1)|neighbour_genes:Phage tail fiber ass..,hypothetical protein|
MELIFLSGIKRSGKDTTADYINSNFKSVKYQLAYPIKDALAIAWGRRHAENPDVFTELKYEYFEGIGYDRETPLNINKLDVIELLEEALIYLQSQYLPINNVKVLSSLEGGYSYLDIKPYEALREAINNINDTWSIRRLMQALGTDVVVNLFDRMYWVKLFALNYMDYIGSDFDYYVVTDTRQVHEMETARAMGATVIHVVRSGTESTDKHITEAGLPIEEGDLVITNDGSLEELYSKIETILR
> |[Tevenvirinae Escherichia_phage_vB_EcoM_G2494]||_Escherichia_phage_vB_EcoM_G2494.gb|phage T4-like gp1, d..|657|MK327935.1(168327):61755-62411:-1 ^RAST2:fig|1198136.61.peg.132^ Tevenvirinae Escherichia_phage_vB_EcoM_G2494|neighbours:(-1),(-1)|neighbour_genes:Phage tail assembly ..,Phage tail completio..|
MKLIALCGKKRVGKDTAALIIDGHSYQLAAPIKEILCECQPDLGLTYLDFDGLGRDRESDLGIDTYTAHKWFIQCLLMLDSKYGGSSFTCDRLAEIYKVVNEIGEKHNNVWSIRLMLTTLGTDIMVNLINPLYWCNLFVNEFMKRKNEEGYFVVVDVRQPIEIALVRSMGAKVLHIQRDTGIVSTHSTEKGILPIDGETIIINNGTLEEFESAILANI
>ID:QBO65551.1 |[Escherichia phage vB_EcoM_G2540-3]||_Escherichia_phage_vB_EcoM_G2540-3_.gbk|putative deoxynucleo..|726|MK327944(168654):71237-71962:-1 ^^ Escherichia phage vB_EcoM_G2540-3, complete genome.|neighbours:ID:QBO65550.1(-1),ID:QBO65552.1(-1)|neighbour_genes:hypothetical protein,putative tail comple..|
MKLIFLSGVKRSGKDTTADFIMNNYSAVKYQLAGPIKDALAYAWGVFAANTDYPCLTRKEFEGIDYDRETNLNLTKLEVITIMEQAFCYLNSKSPIKGVFVFDDEGKESVNSVAFNKIIDVINNIEDQWSVRRLMQALGTDLIVNNFDRMYWVKLFALDYLDKFNPGYDYYIVPDTRQDHEMDAARAMGATVIHVVRPGQKSNDTHITEAGLPIRDGDLVITNDGSLEELFSKIKNTLKVL
> |[Tevenvirinae _Escherichia_phage_vB_EcoM_G2540]||_Escherichia_phage_vB_EcoM_G2540.gb|deoxynucleoside mono..|726|MK327936.1(168886):73000-73725:-1 ^RAST2:fig|1198136.92.peg.159^ Tevenvirinae _Escherichia_phage_vB_EcoM_G2540|neighbours:(-1),(-1)|neighbour_genes:Phage tail fiber ass..,Phage tail completio..|
MKLIFLSGVKRSGKDTTADFIMSNYSAVKYQLAGPIKDALAYAWGVFAANTDYPCLTRKEFEGIDYDRETNLNLTKSEVITIMEQAFCYLNGKSPIKGVFVFDDEGQESVNSVAFNKIIDVINNIEDQWSVRRLMQALGTDLIVNNFDRMYWVKLFALDYLDKFNSGYDYYIVPDTRQDHEMDAARAMGATVIHVVRPGQKSNDTHITEAGLPIRDGDLVITNDGSLEELFSKIKNTLKVL
>ID:QBO64468.1 |[Escherichia phage vB_EcoM_G29]||_Escherichia_phage_vB_EcoM_G29_.gbk|putative deoxynucleo..|726|MK327940(168241):74072-74797:-1 ^^ Escherichia phage vB_EcoM_G29, complete genome.|neighbours:ID:QBO64467.1(-1),ID:QBO64469.1(-1)|neighbour_genes:hypothetical protein,putative tail comple..|
MKLIFLSGVKRSGKDTTADFIMSNYSAVKYQLAGPIKDALAYAWGVFAANTDYPCLTRKEFEGIDYDRETNLNLTKLEVITIMEQAFCYLNGKSPIKGVFVFDDEGQESVNSVAFNKIIDVINNIEDQWSVRRLMQALGTDLIVNNFDRMYWIKLFALDYLDKFNSGYDYYIVPDTRQDHEMDAARAMGATVIHVVRPGQKSNDTHITEAGLPIRDGDLVITNDGSLEELFSKIKNTLKVL
> |[Tevenvirinae _Escherichia_phage_vB_EcoM_G37-3]||_Escherichia_phage_vB_EcoM_G37-3.gb|phage T4-like gp1, d..|657|MK327941.1(167832):61863-62519:-1 ^RAST2:fig|1198136.91.peg.133^ Tevenvirinae _Escherichia_phage_vB_EcoM_G37-3|neighbours:(-1),(-1)|neighbour_genes:Phage tail fiber ass..,Phage tail completio..|
MKLIALCGKKRVGKDTAALIIDGHSYQLAAPIKEILCECQPDLGLTYLDFDGLGRDREADLGIDTYTAHKWFIQCLLMLDSKYGGSSFTCDRLAEIYKVVNEIGEKHNNVWSIRLMLTTLGTDIMVNLINPLYWCNLFVNEFMKRKNEEGYFVVVDVRQPIEIALMRAMGAKVLHIHRDTGIVSTHSTEKGILPIDGETIIINNGTLEEFESAILANI
> |[Tevenvirinae _Escherichia_phage_vB_EcoM_GG4498]||_Escherichia_phage_vB_EcoM_G4498.gb|deoxynucleoside mono..|726|MK327939.1(167826):73584-74309:-1 ^RAST2:fig|1198136.93.peg.159^ Tevenvirinae _Escherichia_phage_vB_EcoM_GG4498|neighbours:(-1),(-1)|neighbour_genes:Phage tail fiber ass..,Phage tail completio..|
MKLIFLSGVKRSGKDTTADFIMSNYSAIKYQLAGPIKDALAYAWGVFAANTDYPCLTRKEFEGIDYDRETNLNLTKLEVITIMEQAFCYLNGKSPIKGVFVFDDEGQESVNSVAFNKIIDVINNIEDQWSVRRLMQALGTDLIVNNFDRMYWVKLFALDYLDKFNSGYDYYIVPDTRQDHEMDAARAMGATVIHVVRPGQKSNDTHITEAGLPIRDGDLVITNDGSLEELFSKIKNTLKVL
>ID:QBO65840.1 |[Escherichia phage vB_EcoM_G4500]||_Escherichia_phage_vB_EcoM_G4500_.gbk|putative deoxynucleo..|726|MK327945(168363):74072-74797:-1 ^^ Escherichia phage vB_EcoM_G4500, complete genome.|neighbours:ID:QBO65839.1(-1),ID:QBO65841.1(-1)|neighbour_genes:hypothetical protein,putative tail comple..|
MKLIFLSGVKRSGKDTTADFIMSNYSAVKYQLAGPIKDALAYAWGVFAANTDYPCLTRKEFEGIDYDRETNLNLTKLEVITIMEQAFCYLNGKSPIKGVFVFDDEGQESVNSVAFNKIIDVINNIEDQWSVRRLMQALGTDLIVNNFDRMYWIKLFALDYLDKFNSGYDYYIVPDTRQDHEMDAARAMGATVIHVVRPGQKSNDTHITEAGLPIRDGDLVITNDGSLEELFSKIKNTLKVL
>ID:QBO66113.1 |[Escherichia phage vB_EcoM_G4507]||_Escherichia_phage_vB_EcoM_G4507_.gbk|putative deoxynucleo..|726|MK327946(168828):72762-73487:-1 ^^ Escherichia phage vB_EcoM_G4507, complete genome.|neighbours:ID:QBO66112.1(-1),ID:QBO66114.1(-1)|neighbour_genes:hypothetical protein,putative tail comple..|
MKLIFLSGVKRSGKDTTADFIMSNYSAVKYQLAGPIKDALAYAWGVFAANTGYPCLTRKEFEGIDYDRETNLNLTKLEVITIMEQAFCYLNGKSPIKGVFVFDDEGQELVNSVAFNKIIDVINNIEDQWSVRRLMQALGTDLIVNNFDRMYWVKLFALDYLDKFNSGYDYYIVPDTRQDHEMDAARAMGATVIHVVRPGQKSNDTHITEAGLPIRDGDLVITNDGSLEELFSKIKNTLKVL
>ID:QBO65016.1 |[Escherichia phage vB_EcoM_G50]||_Escherichia_phage_vB_EcoM_G50_.gbk|putative deoxynucleo..|714|MK327942(167728):72698-73411:-1 ^^ Escherichia phage vB_EcoM_G50, complete genome.|neighbours:ID:QBO65015.1(-1),ID:QBO65017.1(-1)|neighbour_genes:hypothetical protein,putative tail comple..|
MKLIFLSGVKRSGKDTTADFIMNNYSAVKYQLAGPIKDALAYAWGVFAANTDYPCLTRKEFEGIDYDRETNLNLTKLEVITIMEQAFCYLNSKSPIKGVFVFDDAVNFVAFNKIADVINNIEDQWSVRRLMQALGTDLIVNNFDRMYWVKLFALDYLDKFNSGYDYYIVPDTRQDHEMDAARAMGATVIHVVRPGQKSNDTHITEAGLPIRDGDLVITNDGSLEELFSKIKNTLKVL
> |[Tevenvirinae _Escherichia_phage_vB_EcoM_G5211]||_Escherichia_phage_vB_EcoM_G5211.gb|phage T4-like gp1, d..|657|MK327947.1(164278):62655-63311:-1 ^RAST2:fig|1198136.94.peg.134^ Tevenvirinae _Escherichia_phage_vB_EcoM_G5211|neighbours:(-1),(-1)|neighbour_genes:Phage tail assembly ..,Phage tail completio..|
MKLIALCGKKRVGKDTAALIIDGHSYQLAAPIKEILCECQPDLGLTYLDFDGLGRDREVDLGIDTYTAHKWFIQCLLMLDSKYGGSSFTCDRLAEIYKVVNEIGEKHNNVWSIRLMLTTLGTDIMVNLINPLYWCNLFVNEFMKRKNEEGYFVVVDVRQPIEIALMRAMGAKVLHIQRDTGIVSTHSTEKGILPIDGETIIINNGTLEEFESAILANI
>ID:QBO65293.1 |[Escherichia phage vB_EcoM_G53]||_Escherichia_phage_vB_EcoM_G53_.gbk|putative deoxynucleo..|735|MK327943(167834):76220-76954:-1 ^^ Escherichia phage vB_EcoM_G53, complete genome.|neighbours:ID:QBO65292.1(-1),ID:QBO65294.1(-1)|neighbour_genes:hypothetical protein,putative tail comple..|
MELIFLSGIKRSGKDTTADYINSNFKSVKYQLAYPIKDALAIAWGRRHAENPDVFTELKYEYFEGIGYDRETPLNLNKLDVIELLEEALIYLQSQYLPINNVKVLSSLEGGYSYLDIKPYEALREAINNINDTWSIRRLMQALGTDVVVNLFDRMYWVKLFALNYMDYIGSDFDYYVVTDTRQVHEMETARAMGATVIHVVRSGTESTDKHITEAGLPIEEGDLVITNDGSLEELYSKIETILR
>ID:QBQ80028.1 |[Escherichia phage vB_EcoM_G8]||_Escherichia_phage_vB_EcoM_G8_.gbk|putative deoxynucleo..|726|MK373787(169650):72867-73592:-1 ^^ Escherichia phage vB_EcoM_G8, complete genome.|neighbours:ID:QBQ80027.1(-1),ID:QBQ80029.1(-1)|neighbour_genes:hypothetical protein,putative tail comple..|
MKLIFLSGVKRSGKDTTADFIMSNYSAVKYQLAGPIKDALAYAWGVFAENTDYPCLTRKEFEGIDYDRETNLNLTKSEVITIMEQAFCYLNGKSPIKGVFVFDDEGQESVNSVAFNKIIDVINNIEDQWSVRRLMQALGTDLIVNNFDRMYWVKLFALDYLDKFKSGYDYYIVPDTRQDHEMDAARAMGATVIHVVRPGQKSNDTHITEAGLPIRDGDLVITNDGSLEELFSKIKNTLKVL
>ID:QBQ77928.1 |[Escherichia phage vB_EcoM_G9062]||_Escherichia_phage_vB_EcoM_G9062_.gbk|putative deoxynucleo..|726|MK373779(168670):73060-73785:-1 ^^ Escherichia phage vB_EcoM_G9062, complete genome.|neighbours:ID:QBQ77927.1(-1),ID:QBQ77929.1(-1)|neighbour_genes:hypothetical protein,putative tail comple..|
MKLIFLSGVKRSGKDTTADFIMSNYSAVKYQLAGPIKDALAYAWGVFAANTDYPCLTRKEFEGIDYDRETNLNLTKLEVITIMEQAFCYLNGKSPIKGVFVFDDEGQESVNSVAFNKIIDVINNIEDQWSVRRLMQALGTDLIVNNFDRMYWVKLFALDYLDKFNSGYDYYIVPDTRQDHEMDAARAMGATVIHVVRPGQKSNDTHITEAGLPIRDGDLVITNDGSLEELFSKIKNTLKVL
>ID:AXC34044.1 |[Escherichia phage vB_EcoM_JB75]||_Escherichia_phage_vB_EcoM_JB75_.gbk|dNMP kinase|726|MH355584(167208):93037-93762:1 ^^ Escherichia phage vB_EcoM_JB75, complete genome.|neighbours:ID:AXC34073.1(1),ID:AXC34187.1(1)|neighbour_genes:tail completion and ..,chaperone for tail f..|
MKLIFLSGVKRSGKDTTADFIMSNYSAVKYQLAGPIKDALAYAWGVFAANTDYPCLTRKEFEGIDYDRETNLNLTKLEVITIMEQAFCYLNGKSPIKGVFVFDDEGQESVNSVAFNKIIDVINNIEDQWSVRRLMQALGTDLIVNNFDRMYWVKLFALDYLDKFNSGYDYYIVPDTRQDHEMDAARAMGATVIHVVRPGQKSNDTHITEAGLPIRDGDLVITNDGSLEELFSKIKNTLKVL
>ID:YP_009037349.1 |[Escherichia phage vB_EcoM_JS09]||_Escherichia_phage_vB_EcoM_JS09_.gbk|deoxynucleoside mono..|735|NC_024124(169148):92627-93361:1 ^GeneID:19524751^ Escherichia phage vB_EcoM_JS09, complete genome.|neighbours:ID:YP_009037348.1(1),ID:YP_009037350.1(1)|neighbour_genes:tail completion and ..,chaperone for tail f..|
MELIFLSGIKRSGKDTTADYINSNFKSVKYQLAYPIKDALAIAWGRRHAENPDVFTELKYEYFEGIGYDRETPLNLNKLDVIELLEEALIYLQSHYLPINNVKVLSSLEGGYSYLDIKPYEALREAINNINDTWSIRRLMQALGTDVVVNLFDRMYWVKLFALNYMDYIGSDFDYYVVTDTRQVHEMETARAMGATVIHVVRSGTESTDKHITEAGLPIEEGDLVITNDGSLEELYSKIETILR
>ID:QBQ78432.1 |[Escherichia phage vB_EcoM_KAW1E185]||_Escherichia_phage_vB_EcoM_KAW1E185_.gbk|putative deoxynucleo..|726|MK373781(164987):72931-73656:-1 ^^ Escherichia phage vB_EcoM_KAW1E185, complete genome.|neighbours:ID:QBQ78431.1(-1),ID:QBQ78433.1(-1)|neighbour_genes:hypothetical protein,putative tail comple..|
MKLIFLSGVKRSGKDTTADFIMSNYSAVKYQLAGPIKDALAYAWGVFAANTDYPCLTRKEFEGIDYDRETNLNLTKLEVITIMEQAFCYLNGKSPIKGVFVFDDEGKESVNFVAFNKITDVINNIEDQWSVRRLMQALGTDLIVNNFDRMYWVKLFALDYLDKFNSGYDYYIVPDTRQDHEMDAARAMGATVIHVVRPGQKSNDTHITEAGLPIRDGDLVITNDGSLEELFSKIKNTLKVL
> |[Tevenvirinae Escherichia_phage_vB_EcoM_KAW3E185]||_Escherichia_phage_vB_EcoM_KAW3E185.gb|deoxynucleoside mono..|735|MK373782.1(170187):76242-76976:-1 ^RAST2:fig|1198136.54.peg.157^ Tevenvirinae Escherichia_phage_vB_EcoM_KAW3E185|neighbours:(-1),(-1)|neighbour_genes:Phage tail fiber ass..,hypothetical protein|
MELIFLSGIKRSGKDTTADYINSNFKSVKYQLAYPIKDALAIAWGRRHAENPDVFTELKYEYFEGIGYDRETPLNLNKLDVIELLEEALIYLQSQYLPINNVKVLSSLEGGYSYLDIKPYEALREAINNINDTWSIRRLMQALGTDVVVNLFDRMYWVKLFALNYTDYIGSDFDYYVVTDTRQVHEMETARAMGATVIHVVRSGTESTDKHITEAGLPIEEGDLVITNDGSLEELYSKIETILR
>ID:QBQ79206.1 |[Escherichia phage vB_EcoM_MM02]||_Escherichia_phage_vB_EcoM_MM02_.gbk|putative deoxynucleo..|735|MK373784(169201):78196-78930:-1 ^^ Escherichia phage vB_EcoM_MM02, complete genome.|neighbours:ID:QBQ79205.1(-1),ID:QBQ79207.1(-1)|neighbour_genes:hypothetical protein,putative tail comple..|
MELIFLSGIKRSGKDTTADYINSNFKSVKYQLAYPIKDALAIAWGRKHAENPDVFTELKYEYFEGIGYDRETPLNLNKLDVIELLEEALIYLQSHYLPINNVKVLSSLEGGYSYLDIKPYEALREAINNINDTWSVRRLMQALGTDVVVNLFDRMYWVKLFALNYMDYIGSDFDYYVVTDTRQVHEMETARAMGATVIHVVRSGTESTDKHITEAGLPIEEGDLVITNDGSLEELYSKIETILR
>ID:QBQ79475.1 |[Escherichia phage vB_EcoM_OE5505]||_Escherichia_phage_vB_EcoM_OE5505_.gbk|putative deoxynucleo..|726|MK373785(168756):74387-75112:-1 ^^ Escherichia phage vB_EcoM_OE5505, complete genome.|neighbours:ID:QBQ79474.1(-1),ID:QBQ79476.1(-1)|neighbour_genes:hypothetical protein,putative tail comple..|
MKLIFLSGVKRSGKDTTADFIMSNYSAVKYQLAGPIKDALAYAWGVFAANTDYPCLTRKEFEGIDYDRETNLNLTKLEVITIMEQAFCYLNGKSPIKGVFVFDDEGQESVNSVAFNKIIDVINNIEDQWSVRRLMQALGTDLIVNNFDRMYWVKLFALDYLDKFNSGYDYYIVPDTRQDHEMDAARAMGATVIHVVRPGQKSNDTHITEAGLPIRDGDLVITNDGSLEELFSKIKNTLKVL
> |[Tevenvirinae _Escherichia_phage_vB_EcoM_PhAPEC2]||_Escherichia_phage_vB_EcoM_PhAPEC2.gb|deoxynucleoside mono..|735|NC_024794.1(167318):76835-77569:-1 ^RAST2:fig|1198136.124.peg.155^ Tevenvirinae _Escherichia_phage_vB_EcoM_PhAPEC2|neighbours:(-1),(-1)|neighbour_genes:Phage tail assembly ..,hypothetical protein|
MELIFLSGIKRSGKDTTADYINSNFKSIKYQLAYPIKDALAIAWERKHAENPDVFTELKYEYFEGIGYDRETPLNLNKLDVIELMEETLIYLQRQYLPINGVNVLSSLEGGYSYLDIKPYEALREAINNINDTWSIRRLMQALGTDVVVNLFDRMYWVKLFALNYMDYIGSDFDYYVVTDTRQVHEMETARAMGATVIHVVRSGTESTDKHITEAGLPIEEGDLVITNDGSLEELYSKIEKILR
>ID:QBQ79757.1 |[Escherichia phage vB_EcoM_R5505]||_Escherichia_phage_vB_EcoM_R5505_.gbk|putative deoxynucleo..|726|MK373786(167317):73417-74142:-1 ^^ Escherichia phage vB_EcoM_R5505, complete genome.|neighbours:ID:QBQ79756.1(-1),ID:QBQ79758.1(-1)|neighbour_genes:hypothetical protein,putative tail comple..|
MKLIFLSGVKRSGKDTTADFIMSNYSAVKYQLAGPIKDALAYAWGVFAANTDYPCLTRKEFEGIDYDRETNLNLTKLEVITIMEQAFCYLNGKSPIKGVFVFDDEGKESVNFVAFNKITDVINNIEDQWSVRRLMQALGTDLIVNNFDRMYWVKLFALDYLDKFNSGYDYYIVPDTRQDHEMDAARAMGATVIHVVRPGQKSNDTHITEAGLPIRDGDLVITNDGSLEELFSKIKNTLKVL
>ID:QBQ77167.1 |[Escherichia phage vB_EcoM_WFK]||_Escherichia_phage_vB_EcoM_WFK_.gbk|putative deoxynucleo..|735|MK373775(164590):72154-72888:-1 ^^ Escherichia phage vB_EcoM_WFK, complete genome.|neighbours:ID:QBQ77166.1(-1),ID:QBQ77168.1(-1)|neighbour_genes:hypothetical protein,putative tail comple..|
MELIFLSGIKRSGKDTTADYINSNFKSVKYQLAYPIKDALAIAWERKHAENPDVFTELKYEYFEGIGYDRETPLNLNKLDVIELMEETLIYLQRQYLPINGVNVLSSLEGGYSYLDIKPYEALREAINNINDTWSIRRLMQALGTDVVVNLFDRMYWVKLFALNYMDYIGSDFDYYVVTDTRQVHEMETARAMGATVIHVVRSGTESTDKHITEAGLPIEEGDLVITNDGSLEELYSKIETILR
>ID:QBQ76906.1 |[Escherichia phage vB_EcoM_WFL6982]||_Escherichia_phage_vB_EcoM_WFL6982_.gbk|putative deoxynucleo..|735|MK373774(164279):72154-72888:-1 ^^ Escherichia phage vB_EcoM_WFL6982, complete genome.|neighbours:ID:QBQ76905.1(-1),ID:QBQ76907.1(-1)|neighbour_genes:hypothetical protein,putative tail comple..|
MELIFLSGIKRSGKDTTADYINSNFKSVKYQLAYPIKDALAIAWERKHAENPDVFTELKYEYFEGIGYDRETPLNLNKLDVIELMEETLIYLQRQYLPINGVNVLSSLEGGYSYLDIKPYEALREAINNINDTWSIRRLMQALGTDVVVNLFDRMYWVKLFALNYMDYIGSDFDYYVVTDTRQVHEMETARAMGATVIHVVRSGTESTDKHITEAGLPIEEGDLVITNDGSLEELYSKIETILR
>ID:QBQ77659.1 |[Escherichia phage vB_EcoM_WFbE185]||_Escherichia_phage_vB_EcoM_WFbE185.gbk|putative deoxynucleo..|735|MK373778(170429):77338-78072:-1 ^^ Escherichia phage vB_EcoM_WFbE185, complete genome.|neighbours:ID:QBQ77658.1(-1),ID:QBQ77660.1(-1)|neighbour_genes:hypothetical protein,putative tail comple..|
MELIFLSGIKRSGKDTTADYINSNFKSVKYQLAYPIKDALAIAWGRKHAENPDVFTELKYEYFEGVGYDRETPLNINKLDVLELMEEALIYLQSQYLPINNVKVLSSLEGGYSYLDIKPYEALREAINNTNDTWSIRRLMQALGTDVVVNLFDRMYWVKLFALNYMDYIGSDFDYYVVTDTRQVHEMETARAMGATVIHVVRSGTESTDKHITEAGLPIEEGDLVITNDGSLEELYSKIETILR
>ID:YP_007004887.1 |[Escherichia phage wV7]||_Escherichia_phage_wV7_.gbk|deoxynucleotide mono..|726|NC_019505(166452):72273-72998:-1 ^GeneID:14010681^ Escherichia phage wV7, complete genome.|neighbours:ID:YP_007004886.1(-1),ID:YP_007004888.1(-1)|neighbour_genes:chaperone for tail f..,tail completion and ..|
MKLIFLSGVKRSGKDTTADFIMSNYSAVKYQLAGPIKDALAYAWGVFAANTDYPCLTRKEFEGIDYDRETNLNLTKLEVITIMEQAFCYLNGKSPIKGVFVFDDEGKESVNSVAFNKIIDVINNIEDQWSVRRLMQALGTDLIVNNFDRMYWVKLFALDYLDKFNSGYDYYIVPDTRQDHEMDAARAMGATVIHVVRPGQKSNDTHITEAGLPIRDGDLVITNDGSLEELFSKIKNTLKVL
> |[Tevenvirinae Escherichia_virus_KFS-EC]||_Escherichia_virus_KFS-EC.gb|phage T4-like gp1, d..|657|MH560358.1(164715):5385-6041:-1 ^RAST2:fig|1198136.83.peg.22^ Tevenvirinae Escherichia_virus_KFS-EC|neighbours:(-1),(-1)|neighbour_genes:Phage tail fiber ass..,Phage tail completio..|
MKLIALCGKKRVGKDTAALIIDGHSYQLAAPIKEILCECQPDLGLTYLDFDGLGRDREADLGIDTYTAHKWFIQCLLMLDSKYGGSSFTCDRLAEIYKVVNEIGEKHNNVWSIRLMLTTLGTDIMVNLINPLYWCNLFVNEFMKRKNEEGYFVVVDVRQPIEIALMRAMGAKVLHIQRDTGIVSTHSTEKGILPIDGETIIINNGTLEEFESAILANI
>ID:QDK04272.1 |[Escherichia virus VEc20]||_Escherichia_virus_VEc20_.gbk|vec20_142|726|MN022785(167532):71680-72405:-1 ^^ Escherichia virus VEc20, complete genome.|neighbours:ID:QDK04271.1(-1),ID:QDK04273.1(-1)|neighbour_genes:vec20_141,vec20_143|
MKLIFLSGVKRSGKDTTADFIMSNYSAVKYQLAGPIKDALAYAWGVFAANTDYPCLTRKEFEGIDYDRETNLNLTKLEVITIMEQAFCYLNGKSPIKGVFVFDDEGQESVNSVAFNKIIDVINNIEDQWSVRRLMQALGTDLIVNNFDRMYWVKLFALDYLDKFNSGYDYYIVPDTRQDHEMDAARAMGATVIHVVRPGQKSNDTHITEAGLPIRDGDLVITNDGSLEELFSKIKNTLKVL
>ID:VCU44380.1 |[Escherichia virus vB_Eco_mar005P1]|vB_Eco_mar005P1|_Escherichia_virus_vB_Eco_mar005P1_.gbk|1|735|LR027390(167773):10367-11101:-1 ^^ Escherichia virus vB_Eco_mar005P1 genome assembly, chromosome: 1.|neighbours:ID:VCU44378.1(-1),ID:VCU44382.1(-1)|neighbour_genes:chaperone for tail f..,3|
MELIFLSGIKRSGKDTTADYINSNFKSVKYQLAYPIKDALAIAWGRKHAENPDVFTELKYEYFEGVGYDRETPLNINKLDVIELMEEALIYLQSQYLPINNVKVLSSLEGGYSYLDIKPYEALREAINNINDTWSIRRLMQALGTDVVVNLFDRMYWVKLFALNYMDYIGSDFDYYVVTDTRQVHEMETARAMGATVIHVVRSGTESTDKHITEAGLPIEEGDLVITNDGSLEELYSKIETILR
>ID:VCU44389.1 |[Escherichia virus vB_Eco_mar005P1]|vB_Eco_mar006P2|_Escherichia_virus_vB_Eco_mar005P1_strain_vB_Eco_mar006P2_.gbk|1|735|LR027387(167773):111262-111996:-1 ^^ Escherichia virus vB_Eco_mar005P1 strain vB_Eco_mar006P2 genome assembly, chromosome: 1.|neighbours:ID:VCU44387.1(-1),ID:VCU44391.1(-1)|neighbour_genes:chaperone for tail f..,3|
MELIFLSGIKRSGKDTTADYINSNFKSVKYQLAYPIKDALAIAWGRKHAENPDVFTELKYEYFEGVGYDRETPLNINKLDVIELMEEALIYLQSQYLPINNVKVLSSLEGGYSYLDIKPYEALREAINNINDTWSIRRLMQALGTDVVVNLFDRMYWVKLFALNYMDYIGSDFDYYVVTDTRQVHEMETARAMGATVIHVVRSGTESTDKHITEAGLPIEEGDLVITNDGSLEELYSKIETILR
>ID:VCU43222.1 |[Escherichia virus vB_Eco_mar005P1]|vB_Eco_mar007P3|_Escherichia_virus_vB_Eco_mar005P1_strain_vB_Eco_mar007P3_.gbk|1|735|LR027383(167651):33253-33987:-1 ^^ Escherichia virus vB_Eco_mar005P1 strain vB_Eco_mar007P3 genome assembly, chromosome: 1.|neighbours:ID:VCU43221.1(-1),ID:VCU43223.1(-1)|neighbour_genes:chaperone for tail f..,3|
MELIFLSGIKRSGKDTTADYINSNFKSVKYQLAYPIKDALAIAWGRKHAENPDVFTELKYEYFEGVGYDRETPLNINKLDVIELMEEALIYLQSQYLPINNVKVLSSLEGGYSYLDIKPYEALREAINNINDTWSIRRLMQALGTDVVVNLFDRMYWVKLFALNYMDYIGSDFDYYVVTDTRQVHEMETARAMGATVIHVVRSGTESTDKHITEAGLPIEEGDLVITNDGSLEELYSKIETILR
>ID:VCU43930.1 |[Escherichia virus vB_Eco_mar005P1]|vB_Eco_mar008P4|_Escherichia_virus_vB_Eco_mar005P1_strain_vB_Eco_mar008P4_.gbk|1|735|LR027386(167773):16034-16768:-1 ^^ Escherichia virus vB_Eco_mar005P1 strain vB_Eco_mar008P4 genome assembly, chromosome: 1.|neighbours:ID:VCU43929.1(-1),ID:VCU43931.1(-1)|neighbour_genes:chaperone for tail f..,3|
MELIFLSGIKRSGKDTTADYINSNFKSVKYQLAYPIKDALAIAWGRKHAENPDVFTELKYEYFEGVGYDRETPLNINKLDVIELMEEALIYLQSQYLPINNVKVLSSLEGGYSYLDIKPYEALREAINNINDTWSIRRLMQALGTDVVVNLFDRMYWVKLFALNYMDYIGSDFDYYVVTDTRQVHEMETARAMGATVIHVVRSGTESTDKHITEAGLPIEEGDLVITNDGSLEELYSKIETILR
>ID:VCU44851.1 |[Escherichia virus vB_Eco_mar005P1]|vB_Eco_mar009P5|_Escherichia_virus_vB_Eco_mar005P1_strain_vB_Eco_mar009P5_.gbk|1|735|LR027391(167658):112939-113673:1 ^^ Escherichia virus vB_Eco_mar005P1 strain vB_Eco_mar009P5 genome assembly, chromosome: 1.|neighbours:ID:VCU44850.1(1),ID:VCU44852.1(1)|neighbour_genes:3,chaperone for tail f..|
MELIFLSGIKRSGKDTTADYINSNFKSVKYQLAYPIKDALAIAWGRKHAENPDVFTELKYEYFEGVGYDRETPLNINKLDVIELMEEALIYLQSQYLPINNVKVLSSLEGGYSYLDIKPYEALREAINNINDTWSIRRLMQALGTDVVVNLFDRMYWVKLFALNYMDYIGSDFDYYVVTDTRQVHEMETARAMGATVIHVVRSGTESTDKHITEAGLPIEEGDLVITNDGSLEELYSKIETILR
>ID:AUV57496.1 |[Klebsiella phage KP1]||_Klebsiella_phage_KP1_.gbk|deoxynucleotide mono..|738|MG751100(167989):63361-64098:-1 ^^ Klebsiella phage KP1, complete genome.|neighbours:ID:AUV57495.1(-1),ID:AUV57497.1(-1)|neighbour_genes:hypothetical protein,tail completion prot..|
MKLLFLIGKKRSGKDTTADYIMDNYNATKHQLAGPIKDALADAMLTEWYRDTSRQFPRITRSMIEGIDYDREQDLNLSTKDVIRIMANAIEYVHHDLPLPGVVYDSKRKILDGDTMEVIRQVVINKPVEPWSIRRLMQTLGTDIVCDKLDRMYWVKRFTLVMADTFGDYDYFIVPDTRQDHELDVARAMGATVIHVVRPEQEGSKKDTHVTERGLPIREGDIVITNDGSLEELYSKINTILGIQK
>ID:APD20538.1 |[Klebsiella phage KPV15]|KPV15|_Klebsiella_phage_KPV15_.gbk|deoxynucleotide mono..|723|KY000080(167034):84254-84976:-1 ^^ Klebsiella phage KPV15, complete genome.|neighbours:ID:APD20537.1(-1),ID:APD20539.1(-1)|neighbour_genes:hypothetical protein,tail completion prot..|
MIGKKRSGKDTTADYIMDNYNATKHQLAGPIKDALADAMLTEWYRDTSRQFPRITRSMIEGIDYDREQDLNLSTKDVIRIMANAIEYVHHDLPLPGVVYDNKRKILDGDTMEVIRKVVINKPVEPWSIRRLMQTLGTDIVCDKLDRMYWVKRFTLVMADTFGDYDYFIVPDTRQDHELDVARAMGATVIHVVRPEQEGSKKDTHVTERGLPIREGDIVITNDGSLEELYSKINTILGIQK
> |[Tevenvirinae Klebsiella_phage_Marfa]||_Klebsiella_phage_Marfa.gb|deoxynucleoside mono..|705|MN044033.1(168532):71896-72600:-1 ^RAST2:fig|1198136.82.peg.164^ Tevenvirinae Klebsiella_phage_Marfa|neighbours:(-1),(-1)|neighbour_genes:hypothetical protein,Phage tail completio..|
MKQVYLLGKKRSGKDTTADYIMANYNAIKAQLAWPIKEALHHAISVSKYRYSDIPQLTRDQIEGIDYDREQNLFLDKKRVIAIMLIAMGWLSEQKYLCSTYNGMPMNSVEREVERVINTIEDDWSVRRLMQALGTDIVVNCFDKMYWVKWCMDEYADNFEKYNYFVVPDVRQEHEISFARAMGATIIHVVRPSQETKTDSHITERGLPVMPGDIVITNDGSIEELYKKIDKVLK
>ID:YP_009194437.1 |[Klebsiella phage Matisse]||_Klebsiella_phage_Matisse_.gbk|dNMP kinase|696|NC_028750(176081):102212-102907:-1 ^GeneID:26613376^ Klebsiella phage Matisse, complete genome.|neighbours:ID:YP_009194436.1(-1),ID:YP_009194438.1(-1)|neighbour_genes:hypothetical protein,tail completion and ..|
MIYVISGKKRTGKDTVAKFIQEAYNDVQCEALAFGIKRTLRIAMQRYGYDKPYIRNMIEGQYSDPDAIFYKGDREKPLVMSNEDVLNIFKIGLEILKERGYNIVYSPDDIDNLIMSNDTPWSIRRLMQVFGTDIVCKYDNTVWVRYTLERFVNKYTGDEYNHLLVTDCRQEHEYKYLKRLGAKFVFIVKDTGIVDEHSTEKGLTPQPGDSIITNEGTLKQLKSKVLDTFKF
>ID:AWY07045.1 |[Klebsiella phage Mineola]||_Klebsiella_phage_Mineola_.gbk|deoxynucleoside mono..|738|MH333064(166130):72568-73305:-1 ^^ Klebsiella phage Mineola, complete genome.|neighbours:ID:AWY07044.1(-1),ID:AWY07046.1(-1)|neighbour_genes:hypothetical protein,tail completion and ..|
MKLLFLIGKKRSGKDTTADYIMDNYNATKHQLAGPIKDALADAMLTEWYRDTSRQFPRITRSMIEGIDYDREQDLNLSTKDVIRIMANAIEYVHHDLPLPGVVYDSKRKILDGDTMEVIRQVVINKPVEPWSIRRLMQTLGTDIVCDKLDRMYWVKRFTLVMADTFGDYDYFIVPDTRQDHELDVARAMGATVIHVVRPEQEGSKKDTHVTERGLPIREGDIVITNDGSLEELYSKINTILGIQK
>ID:YP_009607385.1 |[Klebsiella phage Miro]||_Klebsiella_phage_Miro_.gbk|dNMP kinase|696|NC_041981(176055):101872-102567:-1 ^GeneID:40083394^ Klebsiella phage Miro, complete genome.|neighbours:ID:YP_009607384.1(-1),ID:YP_009607386.1(-1)|neighbour_genes:hypothetical protein,tail completion and ..|
MIYVISGKKRTGKDTVAKFIQEAYNDVQCEALAFGIKRTLRIAMQRYGYDKPYIRNMIEGQYSDPDAIFYKGDREKPLVMSNEDVLNIFKIGLEILKERGYNIVYSPDDIDNLIMSNDTPWSIRRLMQVFGTDIVCKYDNTVWVRYTLERFVNKYTGDEYNHLLVTDCRQEHEYKYLKRLGAKFVFIVKDTGIVDEHSTEKGLTPQPGDSIITNEGTLKQLKSKVLDTFKF
> |[Tevenvirinae _Klebsiella_phage_PKO111]||_Klebsiella_phage_PKO111.gb|deoxynucleoside mono..|669|NC_031095.1(168758):6776-7444:-1 ^RAST2:fig|1198136.84.peg.29^ Tevenvirinae _Klebsiella_phage_PKO111|neighbours:(-1),(-1)|neighbour_genes:hypothetical protein,Phage tail completio..|
MDNYNATKHQLAGPIKDALADAMLTEWYRDTSRQFPRITRSMIEGIDYDREQDLNLSTKDVIRIMANAIEYVHHDLPLPGVVYDSKRKILDGDTMEVIRQVVINKPVEPWSIRRLMQTLGTDIVCDKLDRMYWVKRFTLVMADTFGDYDYFIVPDTRQDHELDVARAMGATVIHVVRPEQEGSKKDTHVTERGLPIREGDIVITNDGSLEELYSKINTILGI
>ID:YP_009288831.1 |[Klebsiella phage vB_KpnM_KpV477]||_Klebsiella_phage_vB_KpnM_KpV477_.gbk|putative dNMP kinase|738|NC_031087(168272):75130-75867:-1 ^GeneID:29067135^ Klebsiella phage vB_KpnM_KpV477, complete genome.|neighbours:ID:YP_009288830.1(-1),ID:YP_009288832.1(-1)|neighbour_genes:hypothetical protein,putative tail comple..|
MKLLFLIGKKRSGKDTTADYIMDNYNATKHQLAGPIKDALADAMLIEWYRDTSREFPRITRSMIEGIDYDREQDLNLSTKDVIRIMANAIEYVHHDLPLPGVVYDNKRKILDGDTMEVIRKVVINKPVEPWSIRRLMQTLGTDIVCDKLDRMYWVKRFTLVMADTFGDYDYFIVPDTRQDHELDVARAMGATVIHVVRPEQEGSKKDTHVTERGLPIREGDIVITNDGSLEELYSKINTILGIQK
>ID:AUO78890.1 |[Klebsiella phage vB_Kpn_F48]||_Klebsiella_phage_vB_Kpn_F48.gbk|deoxynucleotide mono..|705|MG746602(170764):162631-163335:1 ^^ Klebsiella phage vB_Kpn_F48, complete genome.|neighbours:ID:AUO78889.1(1),ID:AUO78891.1(1)|neighbour_genes:tail completion prot..,hypothetical protein|
MKQVYLLGKKRSGKDTTADYIMDNYNAIKAQLAWPIKEALHHAFSVVQYQYSDIQKLTRDQLEGIDYDREQNLFLDKKRVLAIMLAAMGWLSEQKYLCATYNGLPMNSVEREVERVINTIEDDWSVRRLMQTLGTDIVVNCFDKMYWVKWCMDEYADNFEKYNYFIVPDVRQEHEISFARAMGATIIHVVRPSKETKTDSHITERGLPVMPGDIVITNDGSIEELYKKIDKVLK
> |[Tevenvirinae Morganella_phage_vB_MmoM_MP1]||_Morganella_phage_vB_MmoM_MP1.gb|hypothetical protein|687|NC_031020.1(163201):69020-69706:-1 ^RAST2:fig|1198136.47.peg.151^ Tevenvirinae Morganella_phage_vB_MmoM_MP1|neighbours:(-1),(-1)|neighbour_genes:hypothetical protein,Phage tail completio..|
MILIGLTGQKRSGKDTCADAILEISNGKKKSFAQLLKWALTVNWPQNVGETLYFEDFDGHGFDREERLRISDNKLALRTYFISCVEYLRKNYGLKGYFNFNHIINKYEDWTIRRLLQTLGTDIVVQMDEMFWVKHVVCDYIDSFDKEVYIITDCRQTHEIETVRNLGGTIIHLRKPGINNDKHITEQELPVKEGDIILNNDSDLETFIKKVQNEYSRIRSIKSSTEQS
>ID:YP_009211586.1 |[Pectobacterium bacteriophage PM2]||_Pectobacterium_bacteriophage_PM2.gbk|dNMP kinase|741|NC_028940(170286):78047-78787:-1 ^GeneID:26638058^ Pectobacterium bacteriophage PM2, complete genome.|neighbours:ID:YP_009211585.1(-1),ID:YP_009211587.1(-1)|neighbour_genes:chaperone for tail f..,tail completion and ..|
MKLIVLTGKKRSGKNTCADFIKDNYDSYTYSLASPIKSLLLSSYETFAHNSKNAPKLNKHDFEGEGIDREKALPLNNEDAYKIFSKAVEYAYLRYNFGPGPVGINAPERIGYQEVIDSIVLNNTESWTIRRFMQTLGTDIVVDNIDRMFWMKIFTTKYLETLGLKYESDIGTYEYFVISDVRQVHEMDVLRAMGATIIHVVRPDTEIEKDDHITEKGLPYEDSDSLIVNDGTVEELYEKLKKVIKQ
>ID:QBP35488.1 |[Phage NC-G]||_Phage_NC-G.gbk|deoxynucleotide mono..|762|MK310184(170164):16351-17112:-1 ^^ Phage NC-G, complete genome.|neighbours:ID:QBP35487.1(-1),ID:QBP35489.1(-1)|neighbour_genes:tail fiber assembly ..,tail completion prot..|
MKLISIVGIKRSGKDTVANYVIENMDSVKFQLAGPIKKYLAEAYEYISDDPVLDRSYMPKLDFNCFEGIGYDREEALPLKSYDVIDIFEHAIVKLNNILPIPGIDVRTAYHYGLTPVQYLSEETKDQLFEVINKNNNWSVRRLMQTLGTDIIVNQFDKMYWVKLFALDYFDRIYSDAKYYVVPDVRQTHEIDSLRAMGATIIHVVRAETGQVQDSHITEAGLPILPGDVVVENNGTLSELYTTIDKLLGNKNV
> |[Tevenvirinae _Proteus_phage_phiP4-3]||_Proteus_phage_phiP4-3.gb|hypothetical protein|660|MG696114.1(167849):93870-94529:1 ^RAST2:fig|1198136.86.peg.132^ Tevenvirinae _Proteus_phage_phiP4-3|neighbours:(1),(1)|neighbour_genes:Phage tail completio..,hypothetical protein|
MIIGLTGKKRSGKNTCAKFIEDICEENNITTHTMAFADYLKFTLSINWQNYNGFELTYDDFDGTGIDREYKLDMSQEQFEDYMTRCIRYLKNHGLKGNMPEIPVINNNEFTIRKFLQTLGTDIVVSMDKMYWVNMVFNYIDKLIPRSHVVIITDCRQLHEIDTVRNNNGQIIHIKKNTLTNDSHITEQDLPILEGDIVIENNSSLQDFYKKVKYEYSKL
> |[Tevenvirinae _Proteus_phage_vB_PmiM_Pm5461]||_Proteus_phage_vB_PmiM_Pm5461.gb|hypothetical protein|660|NC_028762.1(161989):68763-69422:-1 ^RAST2:fig|1198136.85.peg.142^ Tevenvirinae _Proteus_phage_vB_PmiM_Pm5461|neighbours:(-1),(-1)|neighbour_genes:hypothetical protein,Phage tail completio..|
MIIGLTGKKRSGKDTCANYIESLCDEQNRYCHKIAFADYLKFTLSINWQNYNGVNLSYKDFDGHGIDREFKLDMTQDQFEDYMLRCVAHLKRNGLKGDTPKIPVINNNEFTIRKFLQTLGTDIVVSMDKMYWVDIVFNYINKRIPKSHTIVITDCRQIHEIEAIRLHNGKVIHIKKNTNTNDNHITEQDLQILEGDIVIENNSSLDDFYKKVKNEYSKL
> |[Tevenvirinae _Pseudomonas_phage_PspYZU05]||_Pseudomonas_phage_PspYZU05.gb|hypothetical protein|732|KY971610.1(166442):68222-68953:-1 ^RAST2:fig|1198136.88.peg.110^ Tevenvirinae _Pseudomonas_phage_PspYZU05|neighbours:(-1),(-1)|neighbour_genes:hypothetical protein,Phage tail completio..|
MIQIIALNGKKRSGKDYMADHLVKEHGFTKMSFASHLKEALIVGLERNIPESYFGVGYVDVLSGEGYDRDQPINLPTKIVYSVLLDALEYLDISLSSVAMIDSTIELRSTNTKILNFVDDTIYINQKPVLEWSIRVLMQQFGTDLVQTYCGKKYWAYQCMQDISSFSTEFNLKKFVIQDLRFDHEVEVLQDKNAAMVFIDTINPTTDSHISEKDLFIPGVINIFNDRTEKFKTEIDKLIKDLK
>ID:YP_009615622.1 |[Salmonella phage Melville]||_Salmonella_phage_Melville_.gbk|dNMP kinase|726|NC_042044(159323):66478-67203:-1 ^GeneID:40092097^ Salmonella phage Melville, complete genome.|neighbours:ID:YP_009615621.1(-1),ID:YP_009615623.1(-1)|neighbour_genes:chaperone for long t..,tail completion and ..|
MKLIFLIGKKRSGKDTTADYIMENYGAIKHQLAGPIKDALCYAYQVAIMSKDVGKLFPALTRSDWEGIDYDREVDLKISKVQVINIIESAMSWLSGTLSIKNAYFYNGYIDHRSLSIIKDTINSIEDEWSVRRLMQTLGTDIMVNHFDRMYWVKWFSLVYLDNFGKNLDYFIVPDTRQDHELDAARAMGATVIHVVRPSSVNSKVDTHITEAGLPIKQGDTVITNDGSLEELYAKIKKVLK
>ID:YP_007501175.1 |[Salmonella phage vB_SenMS16]||_Salmonella_phage_S16_.gbk|deoxynucleoside mono..|726|NC_020416(160221):64439-65164:-1 ^GeneID:14675376^ Salmonella phage S16, complete genome.|neighbours:ID:YP_007501174.1(-1),ID:YP_007501176.1(-1)|neighbour_genes:57A chaperone for lo..,tail completion and ..|
MKLIFLIGKKRSGKDTTADYIMENYGAIKHQLAGPIKDALCYAYQVAIMSKDLGKLFPVLNRSDWEGIDYDREVDLKISKVQVINIIESAMSWLSGTLSIKNAYFYNGYIDHRSLSIIKDTINSIEDEWSVRRLMQTLGTDIMVNHFDRMYWVKWFSLVYLDNFGKNLDYFIVPDTRQDHELDAARAMGATVIHVVRPSSVNSKVDTHITEAGLPIKQGDTVITNDGSLEELYAKIKKVLK
> |[Tevenvirinae _Salmonella_phage_STML-198]||_Salmonella_phage_STML-198.gb|deoxynucleoside mono..|726|NC_027344.1(158099):106584-107309:-1 ^RAST2:fig|1198136.87.peg.215^ Tevenvirinae _Salmonella_phage_STML-198|neighbours:(-1),(-1)|neighbour_genes:hypothetical protein,Phage tail completio..|
MKLIFLIGKKRSGKDTTADYIMENYGAIKHQLAGPIKDALCYAYQVAIMSKDVGKLFPALTRSDWEGIDYDREVDLKISKVQVINIIESAMSWLSGTLSIKNAYFYNGYIDHRSLSIIKDTINSIEDEWSVRRLMQTLGTDIMVNHFDRMYWVKWFSLVYLDNFGKNLDYFIVPDTRQDHELDAARAMGATVIHVVRPSSVNSKVDTHITEAGLPIKQGDTVITNDGSLEELYAKIKKVLK
> |[Tevenvirinae Salmonella phage STP4-a]||_Salmonella_phage_STP4-a.gb|deoxynucleoside mono..|726|NC_026607.2(159914):64796-65521:-1 ^RAST2:fig|1198136.48.peg.143^ Tevenvirinae Salmonella phage STP4-a|neighbours:(-1),(-1)|neighbour_genes:hypothetical protein,Phage tail completio..|
MKLIFLIGKKRSGKDTTADYIMENYGAIKHQLAGPIKDALCYAYQVAIMSKDVGKLFPVLYRSDWEGIDYDREVDLKISKVQAINIIETAMSWLNDTLSIKNAYFYNGYIDHRSLSIIKDTINSIEDEWSVRRLMQTLGTDIMVNHFDRMYWVKWFSLVYLDNFGKNLDYFIVPDTRQDHELDAARAMGATVIHVVRPSSVNSKVDTHITEAGLPIKQGDTVITNDGSLEELYAKIKKVLK
> |[Tevenvirinae Salmonella_phage_vB_SnwM_CGG4-1]||_Salmonella_phage_vB_SnwM_CGG4-1.gb|deoxynucleoside mono..|726|NC_031065.1(159878):61389-62114:-1 ^RAST2:fig|1198136.78.peg.140^ Tevenvirinae Salmonella_phage_vB_SnwM_CGG4-1|neighbours:(-1),(-1)|neighbour_genes:hypothetical protein,Phage tail completio..|
MKLIFLIGKKRSGKDTTADYIMENYGAIKHQLAGPIKDALCYAYQVAIMSKDVGKLFPALTRSDWEGIDYDREVDLKISKVQAVNIIESAMSWLNDTLSIKNAYFYDGYIDHRSLSIIKDTINSIEDEWSVRRLMQTLGTDIMVNHFDRMYWVKWFSLVYLDNFGKNLDYFIVPDTRQDHELDAARAMGATVIHVVRPSSVNSKVDTHITEAGLPIKQGDTVITNDGSLEELYAKIKKVLK
> |[Tevenvirinae Serratia phage PS2]||_Serratia_phage_PS2.gb|Deoxynucleotide mono..|738|KJ025957.1(167266):73256-73993:-1 ^RAST2:fig|1198136.49.peg.170^ Tevenvirinae Serratia phage PS2|neighbours:(-1),(-1)|neighbour_genes:hypothetical protein,Phage tail completio..|
MKLYAIAGRKRSGKDTVADFIKNHHDEQRSIGDPFGIKYQLGDPLKRCLGRAFERSTKPNIQELGITLADVLGETSFDRDAALPISNSDARALLISAAVIAIEDYGLKSWETQVANLVDQVIQINNIRAWSIRRFMQTLGTDICVHLDKMVWVRAFAGQYVEAIEKGCQCFIVPDCRQEHETSVLRSLGATFIHVVKPGNEQNSDDHITEAGIPFHPHEDILITNEGSLEDLYEKLISTLGLEND
>ID:APC45010.1 |[Shigella phage SH7]||_Shigella_phage_SH7_.gbk|deoxynucleotide mono..|714|KX828711(164870):70448-71161:-1 ^^ Shigella phage SH7, complete genome.|neighbours:ID:APC45133.1(-1),ID:APC45132.1(-1)|neighbour_genes:chaperone for long a..,tail completion and ..|
MKLIFLSGVKRSGKDTTADFIMNNYSAVKYQLAGPIKDALAYAWGVFAANTDYPCLTRKEFEGINYDRETNLNLTKLEVITIMEQAFCYLNSKSPIKGVFVFDDAVNFVAFNKITDVINNIEDQWSVRRLMQALGTDLIVNNFDRMYWVKLFALDYLDKFNSGYDYYIVPDTRQDHEMDAARAMGATVIHVVRPGQKSNDTHITEAGLPIRDGDLVITNDGSLEELFSKIKNTLKVL
>ID:YP_009288510.1 |[Shigella phage SHBML-50-1]||_Shigella_phage_SHBML-50-1_.gbk|deoxynucleotide mono..|726|NC_031085(166634):73881-74606:-1 ^GeneID:29060600^ Shigella phage SHBML-50-1, complete genome.|neighbours:ID:YP_009288509.1(-1),ID:YP_009288511.1(-1)|neighbour_genes:tail fiber assembly ..,tail completion prot..|
MKLIFLSGVKRSGKDTTADFIMNNYSAVKYQLAGPIKDALAYAWGVFAANTDYPCLTRKEFEGIDYDRETNLNLTKLEVITIMEQAFCYLNGKSPIKGVFVFDDEGQESVNSVAFNKIIDVINNIEDQWSVRRLMQALGTDLIVNNFDRMYWVKLFALDYLDKFNSVYDYYIVPDTRQDHEMDAARAMGATVIHVVRPGQKSNDTHITEAGLPIRDGDLVITNDGSLEELFSKIKNTLKVL
>ID:YP_009277517.1 |[Shigella phage SHFML-11]||_Shigella_phage_SHFML-11.gbk|deoxynucleotide mono..|726|NC_030953(170650):19785-20510:-1 ^GeneID:29056224^ Shigella phage SHFML-11, complete genome.|neighbours:ID:YP_009277516.1(-1),ID:YP_009277518.1(-1)|neighbour_genes:tail fiber assembly ..,tail completion prot..|
MKLIFLSGVKRSGKDTTADFIMSNYSAVKYQLAGPIKDALAYAWGVFAANTDYPCLTRKEFEGIDYDRETNLNLTKLEVITIMEQAFCYLNGKSPIKGVFVFDDEGQESVNSVAFNKIIDVINNIEDQWSVRRLMQALGTDLIVNNFDRMYWVKLFALDYLDKFNSGYDYYIVPDTRQDHEMDAARAMGATVIHVVRPGQKSNDTHITEAGLPIRDGDLVITNDGSLEELFSKIKNTLKVL
> |[Viruses Shigella phage SHFML-26]||_Shigella_phage_SHFML-26.gb|phage T4-like gp1, d..|726|NC_031011.1(168993):137658-138383:-1 ^RAST2:fig|10239.69.peg.239^ Viruses Shigella phage SHFML-26|neighbours:(-1),(-1)|neighbour_genes:Phage tail fiber ass..,Phage tail completio..|
MKLIFLSGVKRSGKDTTADFIMSNYSAVKYQLAGPIKDALAYAWGVFAANTDYPCLTRKEFEGIDYDRETNLNLTKLEVITIMEQAFCYLNGKSPIKGVFVFDDEGQESVNSVSFNKIIDVINNIEDQWSVRRLMQALGTDLIVNNFDRMYWVKLFALDYLDKFNSGYDYYIVPDTRQDHEMDAARAMGATVIHVVRPGQKSNDTHITEAGLPIRDGDLVITNDGSLEELFSKIKNTLKVL
> |[Tevenvirinae Shigella_phage_SHSML-52-1]||_Shigella_phage_SHSML-52-1.gb|deoxynucleoside mono..|735|NC_031090.1(169621):126940-127674:1 ^RAST2:fig|1198136.79.peg.184^ Tevenvirinae Shigella_phage_SHSML-52-1|neighbours:(1),(1)|neighbour_genes:hypothetical protein,Phage tail fiber ass..|
MELIFLSGIKRSGKDTTADYINSNFKSVKYQLAYPIKDALAIAWERKHAENPDVFTELKYEYFEGIGYDRETPLNLNKLDVIELLEEAIIYLQSQYLPINNVKVLSSLEGGYSYLDIKPYEALREAINNINDTWSIRRLMQALGTDVVVNLFDRMYWVKLFALNYMDYIGSDFDYYVVTDTRQVHEMETARAMGATVIHVVRSGTESTDKHITEAGLPIEEGDLVITNDGSLEELYSKIETILR
>ID:YP_003934782.1 |[Shigella phage SP18]||_Shigella_phage_SP18.gbk|gp1|678|NC_014595(170605):72183-72860:-1 ^GeneID:9830523^ Shigella phage SP18, complete genome.|neighbours:ID:YP_003934781.1(-1),ID:YP_003934783.1(-1)|neighbour_genes:gp57A,gp3|
MKLIAIVGKKRSGKDTTADYVISQNGTKWQLAGPIKEALYNAWIRQDLPHNLTLENFDGQGYDREKTLIMNNTEAYILLVDALEWLKQQYNLDLPNPDMVRKIIEFHTLNNVEPWTVRRFMQTLGTDIVCTEFDSMFWIKTFACNYLDNLYSGYKYYVVPDVRQKNELDSLRAMGATIIFVERDEANHSTDTHITEAGLPPLASDIVIKNDGTLDELFDKINKVI
>ID:AUV64087.1 |[Shigella phage Sf20]||_Shigella_phage_Sf20_.gbk|deoxynucleoside mono..|657|MF327006(163982):162246-162902:-1 ^^ Shigella phage Sf20, complete genome.|neighbours:ID:AUV64086.1(-1),ID:AUV64088.1(-1)|neighbour_genes:chaperone for tail f..,tail completion and ..|
MKLIALCGKKRVGKDTAALIIDGHSYQLAAPIKEILCECQPDLGLTYLDFDGLGRDREADLGIDTYTAHKWFIQCLLMLDSKYGGSSFTCDRLAEIYKVVNEIGEKHNNVWSIRLMLTTLGTDIMVNLINPLYWCNLFVDEFMKRKNEEGYFVVVDVRQPIEIALMRAMGAKVLHIQRDTGIVSTHSTEKGILPIDGETIIINNGTLEEFESAILANI
>ID:YP_009618954.1 |[Shigella phage Sf21]||_Shigella_phage_Sf21_.gbk|deoxynucleoside mono..|726|NC_042077(166002):71667-72392:-1 ^GeneID:40095557^ Shigella phage Sf21, complete genome.|neighbours:ID:YP_009618953.1(-1),ID:YP_009618955.1(-1)|neighbour_genes:chaperone for tail f..,tail completion and ..|
MKLIFLSGVKRSGKDTTADFIMSNYSAVKYQLAGPIKDALAYAWGVFAANTDYPCLTRKEFEGIDYDRETNLNLTKLEVITIMEQAFCYLNGKSPIKGVFVFDDEGKESVNFVAFNKITDVINNIEDQWSVRRLMQALGTDLIVNNFDRMYWVKLFALDYLDKFNSGYDYYIVPDTRQDHEMDAARAMGATVIHVVRPGQKSNDTHITEAGLPIRDGDLVITNDGSLEELFSKIKNTLKVL
>ID:YP_009614797.1 |[Shigella phage Sf22]||_Shigella_phage_Sf22_.gbk|deoxynucleoside mono..|714|NC_042039(166283):17674-18387:-1 ^GeneID:40091212^ Shigella phage Sf22, complete genome.|neighbours:ID:YP_009614796.1(-1),ID:YP_009614798.1(-1)|neighbour_genes:chaperone for tail f..,gp46|
MKLIFLSGVKRSGKDTTADFIMNNYSAVKYQLAGPIKDALAYAWGVFAANTDYPCLTRKEFEGIDYDRETNLNLTKLEVITIMEQAFCYLNSKSPIKGVFVFDDAVNFVAFNKIADVINNIEDQWSVRRLMQALGTDLIVNNFDRMYWVKLFALDYLDKFNSGYDYYIVPDTRQDHEMDAARAMGATVIHVVRPGQKSNDTHITEAGLPIRDGDLVITNDGSLEELFSKIKNTLKVL
>ID:ATE86675.1 |[Shigella phage Sf23]||_Shigella_phage_Sf23_.gbk|deoxynucleoside mono..|726|MF158046(167678):161791-162516:-1 ^^ Shigella phage Sf23, complete genome.|neighbours:ID:ATE86674.1(-1),ID:ATE86676.1(-1)|neighbour_genes:chaperone for tail f..,tail completion and ..|
MKLIFLSGVKRSGKDTTADFIMSNYSAVKYQLAGPIKDALAYAWGVFAANTDYPCLTRKEFEGIDYDRETNLNLTKSEVIAIMEQAFCYLNGKSPIKGVFVFDDEGEESVNSVAFNKIIDVINNIEDQWSVRRLMQALGTDLIVNNFDRMYWVKLFALDYLDKFNSGYDYYIVPDTRQDHEMDAARAMGATVIHVVRPGQKSNDTHITEAGLPIRDGDLVITNDGSLEELFSKIKNTLKVL
>ID:YP_009619350.1 |[Shigella phage Sf24]||_Shigella_phage_Sf24_.gbk|deoxynucleoside mono..|714|NC_042078(168112):166713-167426:-1 ^GeneID:40095965^ Shigella phage Sf24, complete genome.|neighbours:ID:YP_009619349.1(-1),ID:YP_009619351.1(-1)|neighbour_genes:chaperone for tail f..,tail completion and ..|
MKLIFLSGVKRSGKDTTADFIMNNYSAVKYQLAGPIKDALAYAWGVFAANTDYPCLTRKEFEGIDYDRETNLNLTKLEVITIMEQAFCYLNSKSPIKGVFVFDDAVNFVAFNKIADVINNIEDQWSVRRLMQALGTDLIVNNFDRMYWVKLFALDYLDKFNSGYDYYIVPDTRQDHEMDAARAMGATVIHVVRPGQKSNDTHITEAGLPIRDGDLVITNDGSLEELFSKIKNTLKVL
> |[Tevenvirinae Shigella_phage_Sf25]||_Shigella_phage_Sf25.gb|deoxynucleoside mono..|714|MF327009.1(168573):167174-167887:-1 ^RAST2:fig|1198136.80.peg.291^ Tevenvirinae Shigella_phage_Sf25|neighbours:(-1),(-1)|neighbour_genes:Phage tail fiber ass..,Phage tail completio..|
MKLIFLSGVKRSGKDTTADFIMNNYSAVKYQLAGPIKDALAYAWGVFAANTDYPCLTRKEFEGIDYDRETNLNLTKLEVITIMEQAFCYLNSKSPIKGVFVFDDAVNFVAFNKIADVINNIEDQWSVRRLMQALGTDLIVNNFDRMYWVKLFALDYLDKFNSGYDYYIVPDTRQDHEMDAARAMGATVIHVVRPGQKSNDTHITEAGLPIRDGDLVITNDGSLEELFSKIKNTLKVL
>ID:YP_004415039.1 |[Shigella phage Shfl2]||_Shigella_phage_Shfl2_.gbk|putative deoxynucleo..|726|NC_015457(165919):70885-71610:-1 ^GeneID:10498902^ Shigella phage Shfl2, complete genome.|neighbours:ID:YP_004415038.1(-1),ID:YP_004415040.1(-1)|neighbour_genes:putative chaperone l..,putative tail comple..|
MKLIFLSGVKRSGKDTTADFIMSNYSAVKYQLAGPIKDALAYAWGVFAENTDYPCLTRKEFEGIDYDRETNLNLTKSEVITIMEQAFCYLNGKSPIKGVFVFDDEGQESVNSVAFNKIIDVINNIEDQWSVRRLMQALGTDLIVNNFDRMYWVKLFALDYLDKFNSGYDYYIVPDTRQDHEMDAARAMGATVIHVVRPGQKSNDTHITEAGLPIRDGDLVITNDGSLEELFSKIKNTLKVL
>ID:YP_009110964.1 |[Shigella phage pSs-1]||_Shigella_phage_pSs-1_.gbk|hypothetical protein|732|NC_025829(164999):76464-77195:-1 ^GeneID:22475230^ Shigella phage pSs-1, complete genome.|neighbours:ID:YP_009110963.1(-1),ID:YP_009110965.1(-1)|neighbour_genes:hypothetical protein,hypothetical protein|
MKLIFLSGVKRSGKDTTADFIMENYSAVKYQLAGPIKDALAYAWGVFAANTDYPCLTRKEFEGINYDRETNLNLTKLEVITIMEQAFCYLNSKSPIKGVFVFDDEGKESVNSVAFNKITDVINNIEDQWSVRRLMQALGTDLIVNNFDRMYWVKLFALDYLDKFNSGYDYYYYIVPDTRQDHEMDAARAMGATVIHVVRPGQKSNDTHITEAGLPIHDGDLVITNDGSLEELFSKIKNTLKVL
> |[Tevenvirinae Vibrio_phage_KVP40]||_Vibrio_phage_KVP40.gb|Deoxynucleotide mono..|639|NC_005083.2(244834):183237-183875:-1 ^RAST2:fig|1198136.81.peg.374^ Tevenvirinae Vibrio_phage_KVP40|neighbours:(-1),(-1)|neighbour_genes:Phage protein,hypothetical protein|
MIIGINGQKRSGKDTVAQAIQDIHSDNAYIYKFADPIKEGLYIGLKEYGYEYADIDGQNNFDREVPTFTLDEAIELVLTCCEYANVDADYDYVYYTLLPHTKLFSIRDLLQMTGTDVARSLDDQHWINYARNKYNELVFKNPDLVFIITDVRFQNELELVQELGGTMLQVNREGSLASNHVSDTELGFIKDAIQIDNNGSLEELHEQINKLF
> |[Viruses Vibrio phage VH7D]||_Vibrio_phage_VH7D.gb|Deoxynucleotide mono..|645|NC_023568.1(246964):119984-120628:-1 ^RAST2:fig|10239.72.peg.219^ Viruses Vibrio phage VH7D|neighbours:(-1),(-1)|neighbour_genes:Phage tail fiber ass..,hypothetical protein|
MIIGINGQKRSGKDTLAAAIKKSHSDSTYIYKFADPIKEGLFIGLKEYGYDYADIDGQTDCDREVPVFTLDEAIELVLKCCDYANVDADYDYVYFTLLPHTGLFSIRDLLQMTGTDVARSLNDQHWINYARDKYNQLVFNNPDLLFIITDVRFENEMNLVYELGGTMLQVNREGSLASNHISDTELGFIEDAIQIDNNGSLEELYEQIDNLNLR
> |[Tevenvirinae Vibrio_phage_ValB1_HC]||_Vibrio_phage_ValB1_HC.gb|Deoxynucleotide mono..|645|MK568540.1(247619):141706-142350:1 ^RAST2:fig|1198136.76.peg.202^ Tevenvirinae Vibrio_phage_ValB1_HC|neighbours:(1),(1)|neighbour_genes:hypothetical protein,Phage protein|
MIIGINGQKRSGKDTLAAAIKKSHSDSTYIYKFADPIKEGLFIGLKEYGYDYADIDGQTDCDREVPVFTLDEAIELVLKCCDYANVDADYDYVYFTLLPHTGLFSIRDLLQMTGTDVARSLNDQHWINYARDKYNQLVFNNPDLLFIITDVRFENEMNLVYELGGTMLQVNREGSLASNHISDTELGFIEDAIQIDNNGSLEELYEQIDNLNLR
> |[Tevenvirinae Vibrio_phage_ValKK3]||_Vibrio_phage_ValKK3.gb|Deoxynucleotide mono..|645|NC_028829.1(248088):193049-193693:1 ^RAST2:fig|1198136.77.peg.336^ Tevenvirinae Vibrio_phage_ValKK3|neighbours:(1),(1)|neighbour_genes:hypothetical protein,Phage protein|
MIIGINGQKRSGKDTLAAAIKKSHSDSTYIYKFADPIKEGLFIGLKEYGYDYEDIDGQTDCDREVPVFTLDEAIELVLKCCDYANVDADYDYVYFTLLPHTGLFSIRDLLQMTGTDVARSLNDQHWINYARDKYNQLVFNNPDLLFIITDVRFENEMNLVYELGGTMLQVNREGSLASNHISDTELGFIEDAIQIDNNGSLEELYEQIDNLNLR
> |[Tevenvirinae Vibrio_phage_nt-1]||_Vibrio_phage_nt-1.gb|Deoxynucleotide mono..|639|NC_021529.2(247511):103402-104040:-1 ^RAST2:fig|1198136.72.peg.244^ Tevenvirinae Vibrio_phage_nt-1|neighbours:(-1),(-1)|neighbour_genes:Phage protein,hypothetical protein|
MIIGINGQKRSGKDTVAEILKESHSDNAYIYKFADPIKEGLFIKLKEYGYEYADIDGQNNFDREVPTFTFDEAVEIVLTCCEYAKVDADYNYVYYSLLRHTGLFSIRDLLQMTGTDVARSLDDQHWINYARNKYNELVFNNPNLVFIITDVRFENELQLVQELGGTMLQVTRDGSLASNHISDTELGHINDAIQIDNNGSLEELHEQINNLF
> |[Tevenvirinae Vibrio_phage_phi-Grn1]||_Vibrio_phage_phi-Grn1.gb|Deoxynucleotide mono..|645|KT919972.1(248605):47493-48137:-1 ^RAST2:fig|1198136.75.peg.96^ Tevenvirinae Vibrio_phage_phi-Grn1|neighbours:(-1),(-1)|neighbour_genes:Phage protein,hypothetical protein|
MIIGINGQKRSGKDTLAAAIKKSHSDSTYIYKFADPIKEGLFIGLKEYGYDYADIDGQTDCDREVPVFTLDEAIELVLKCCDYANVDADYDYVYFTLLPHTGLFSIRDLLQMTGTDVARSLNDQHWINYARDKYNQLVFNNPDLLFIITDVRFENEMNLVYELGGTMLQVNREGSLASNHISDTELGFIEDAIQIDNNGSLEELYEQIDNLNLR
> |[Tevenvirinae Vibrio_phage_phi-ST2]||_Vibrio_phage_phi-ST2.gb|Deoxynucleotide mono..|645|KT919973.1(250485):107670-108314:-1 ^RAST2:fig|1198136.73.peg.237^ Tevenvirinae Vibrio_phage_phi-ST2|neighbours:(-1),(-1)|neighbour_genes:Phage protein,hypothetical protein|
MIIGINGQKRSGKDTLAAAIKKSHSDSTYIYKFADPIKEGLFIGLKEYGYDYADIDGQTDCDREVPVFTLDEAIELVLKCCDYANVDADYDYVYFTLLPHTGLFSIRDLLQMTGTDVARSLNDQHWINYARDKYNQLVFNNPDLLFIITDVRFENEMNLVYELGGTMLQVNREGSLASNHISDTELGFIEDAIQIDNNGSLEELYEQIDNLNLR
> |[Tevenvirinae _Vibrio_phage_vB_VmeM-32]||_Vibrio_phage_vB_VmeM-32.gb|hypothetical protein|699|KU160494.1(199912):87365-88063:-1 ^RAST2:fig|1198136.70.peg.141^ Tevenvirinae _Vibrio_phage_vB_VmeM-32|neighbours:(-1),(-1)|neighbour_genes:hypothetical protein,hypothetical protein|
MNQNLDIICVCGKKRTGKDTIANYLKAKGYQSIALAELIKESLINTDLKNIISMDDINGLTEFDREAPLIHCRDYLSKVLIDAVLYVDSIYRFKSLTQMINQIRNVIDTYDVQKGVSIRNLMTAFGTDVVTSIDPYYWSEYTLMRVCLSEHSKWIISDVRLSDEVWYWNNAKSALDASVRFLYVYRNTGLTDNHITERGLEPQYDFGHDNVIINNDSTILNLYRQLDEKLKI
> |[Tevenvirinae Vibriophage_phi-pp2]||_Vibriophage_phi-pp2.gb|Deoxynucleotide mono..|639|JN849462.1(246421):184943-185581:-1 ^RAST2:fig|1198136.74.peg.368^ Tevenvirinae Vibriophage_phi-pp2|neighbours:(-1),(-1)|neighbour_genes:Phage protein,hypothetical protein|
MIIGINGQKRSGKDTVAQAIQDIHSDNAYIYKFADPIKEGLYIGLKEYGYEYADIDGQNNFDREVPTFTLDEAIELVLTCCEYANVDADYDYVYYTLLPHTKLFSIRDLLQMTGTDVARSLDDQHWINYARNKYNELVFKNPDLVFIITDVRFQNELELVQELGGTMLQVNREGSLASNHVSDTELGFIKDAIQIDNNGSLEELHEQINKLF
>ID:YP_009153743.1 |[Yersinia phage PST]||_Yersinia_phage_PST_.gbk|dNMP kinase|726|NC_027404(167785):71453-72178:-1 ^GeneID:24677530^ Yersinia phage PST, complete genome.|neighbours:ID:YP_009153742.1(-1),ID:YP_009153744.1(-1)|neighbour_genes:chaperone for tail f..,tail completion and ..|
MKLIFLSGVKRSGKDTTADFIMENYSAVKYQLAGPIKDALAYAWGVFAANTDYPCLTRKEFEGIDYDRETNLNLTKLEVITIMEQAFCYLNSKSPIKGVFVFDDEGKESVTFVAFNKIADVINNIEDQWSVRRLMQALGTDLIVNNFDRMYWVKLFALDYLDKFNSGYDYYIVPDTRQDHEMDAARAMGATVIHVVRPGQKSNDTHITEAGLPIRDGDLVITNDGSLEELFSKIKNTLKVL
>ID:VEV89755.1 |[Yersinia phage fPS-2]||_Yersinia_phage_fPS-2_.gbk|g139c|714|LR215722(169060):72715-73428:-1 ^^ Yersinia phage fPS-2 genome assembly, chromosome: I.|neighbours:ID:VEV89754.1(-1),ID:VEV89756.1(-1)|neighbour_genes:g138c,g140c|
MKLIFLSGVKRSGKDTTADFIMSNYSAVKYQLAGPIKDALAYAWGVFAANTDYPCLTRKEFEGIDYDRETNLNLTKSEVITIMEQAFCYLNGKSPIKGVFVFDDAVNFVAFNKIADVINNIEDQWSVRRLMQALGTDLIVNNFDRMYWVKLFALDYLDKFNSGYDYYIVPDTRQDHEMDAARAMGATVIHVVRPGQKSNDTHITEAGLPIRDGDLVITNDGSLEELFSKIKNTLKVL
>ID:YP_009149388.1 |[Yersinia phage phiD1]||_Yersinia_phage_phiD1_.gbk|g149|726|NC_027353(167063):72781-73506:-1 ^GeneID:24635585^ Yersinia phage phiD1 complete genome.|neighbours:ID:YP_009149387.1(-1),ID:YP_009149389.1(-1)|neighbour_genes:g148,g150|
MKLIFLSGVKRSGKDTTADFIMSNYSAVKYQLAGPIKDALAYAWGVFAENTDYPCLTRKEFEGIDYDRETNLNLTKSEVITIMEQAFCYLNGKSPIKGVFVFDDEGQESVNSVAFNKIIDVINNIEDQWSVRRLMQALGTDLIVNNFDRMYWVKLFALDYLDKFNSGYDYYIVPDTRQDHEMDAARAMGATVIHVVRPGQKSNDTHITEAGLPIRDGDLVITNDGSLEELFSKIKNTLKVL
