# Supplementary material for: Influence of Non-canonical DNA Bases on the Genomic Diversity of Tevenvirinae
Source: Front Microbiol. 2021 Apr 6;12:632686. doi: 10.3389/fmicb.2021.632686 (PMC8056088; doi:10.3389/fmicb.2021.632686)
Supplement: Supplementary Data Sheet 1 — Clustering results (folders “first clusterisation,” “second clusterisation,” and “third clusterisation”): the number of pan-genome components in the individual genome (files “pan genome components of genomes”), the total number of all clusters and components of the pan-genome (files “pan genome components”), a list of clusters of the core genome (files “core list”), a list of clusters of the softcore genome (files “softcore list”). Clusters of the softcore genome (folders “softcore clusters”) are presented in the files which show regions in genomes, protein sequences, names of viruses which have these proteins A description of softcore clusters is also supplied (file “Softcore clusters description”). [file Data_Sheet_1.ZIP › Data sheet 1/second clusterisation/softcore_clusters/21207_3.faa]

> |[Tevenvirinae _Acinetobacter_phage_133]||_Acinetobacter_phage_133.gb|Phage tail completio..|564|NC_015250.1(159801):72538-73101:-1 ^RAST2:fig|1198136.113.peg.166^ Tevenvirinae _Acinetobacter_phage_133|neighbours:(-1),(1)|neighbour_genes:hypothetical protein,hypothetical protein|
MSLKNLTNTTNFVLDVPDAGITEAFTGNVQSALIPGVRIPVTDTPTGTRGLGRAKLPGSTFEFDPLVCRFIIDENLKTWVELYRWMLSINNYLTLENEGWEEGVLPKFITLHILDNTKSNIIMSIHYYGAWISDLGEIEYNYTEESDVSVTCMATFQYKYFEIVYNGIAVKHRGTIHEHAQKRIDNR
> |[Tevenvirinae _Acinetobacter_phage_AM101]||_Acinetobacter_phage_AM101.gb|Phage tail completio..|570|MH165274.1(166487):87787-88356:1 ^RAST2:fig|1198136.62.peg.107^ Tevenvirinae _Acinetobacter_phage_AM101|neighbours:(1),(1)|neighbour_genes:hypothetical protein,hypothetical protein|
MTLQFNQTNITNFVLDIPDAKITDAFKLNVQSALIPGISIPTVNMALGNKGLGRANRPGSTFEFEPLVCRVLIDENLDAWTDIYTWMLSINNYLTHDNNGANPGVLPEFITLHILSNDKTTPLMSIHYHDAWPQVIGDLEFNYTEESDPAIFANVTFQYSYFTVEKNGVIIETRKSISDMLMNGKREIL
> |[Tevenvirinae _Acinetobacter_phage_Ac42]||_Acinetobacter_phage_Ac42.gb|Phage tail completio..|591|NC_014660.1(167716):82951-83541:-1 ^RAST2:fig|1198136.114.peg.163^ Tevenvirinae _Acinetobacter_phage_Ac42|neighbours:(-1),(1)|neighbour_genes:gp1 dNMP kinase,hypothetical protein|
MSLHNQTNITNFVVEIPDCNITKAFKLNAQSVLIPGIRMPVTDVPAGTKGLARASLPGSTVEFDPFVCRFVVDEELDSWLELYKWMISINSYLAYDGNGFEDGVLPKFITLHILDNSRTKIALSIHFYGAWCADIGEVEYNTTESTDIPVTSIATFHYKYMEVEKNGKIIIKRQSIKEQALANGKGNTAAVHPSMR
> |[Viruses _Acinetobacter_phage_Acj61]||_Acinetobacter_phage_Acj61.gb|Phage tail completio..|600|NC_014661.1(164093):83545-84144:-1 ^RAST2:fig|10239.85.peg.155^ Viruses _Acinetobacter_phage_Acj61|neighbours:(-1),(-1)|neighbour_genes:gp1 dNMP kinase,gp2 DNA end protecto..|
MSVAYNQTNITNFALDIPDANITRAFKLNVQSALIPGIRIPPTNTPAGTKGLARANLPGSTVEFDPLVVRFLVDENLDAWVDLYTWMLSINNYLTHDNMGWHEGTLPKFITLHILDNTKENIVMSIHYYGAWCSDLGEIEYTFVEDSDPAVSCVATFNYKYYVIEKDGRIIETRESITERGQTTGESAPKIGRHPSQRA
> |[Viruses _Acinetobacter_phage _Acj9]||_Acinetobacter_phage_Acj9.gb|hypothetical protein|555|NC_014663.1(169947):84932-85486:-1 ^RAST2:fig|10239.87.peg.154^ Viruses _Acinetobacter_phage _Acj9|neighbours:(-1),(-1)|neighbour_genes:gp1 dNMP kinase,gp2 DNA end protecto..|
MSAYNQTNKTNFAVDIPDAGITKAFVLNVSSALIPGISIPVTNMPTGQGGLGRANIPGSTFEFEPLVVRVLMDEDLQAWEDIYTWMLSINNYRTLYNEGWEPGVLPEFITLHIWNNSKTKILLSLHYYGAWPSTMGDLEFDFTDEGDPPVYANVTFQYKYFAVERNGVIIETRERIGDKLIRKK
> |[Tevenvirinae _Acinetobacter_phage_KARL-1]||_Acinetobacter_phage_KARL-1.gb|Phage tail completio..|570|MH713599.1(166560):104769-105338:1 ^RAST2:fig|1198136.64.peg.136^ Tevenvirinae _Acinetobacter_phage_KARL-1|neighbours:(1),(1)|neighbour_genes:hypothetical protein,hypothetical protein|
MTLQFNQTNITNFVLDIPDAKITDAFKLNVQSALIPGISIPTVNMALGNKGLGRANRPGSTFEFEPLVCRVLIDENLDAWTDIYTWMLSINNYLTHDNNGANPGVLPEFITLHILSNDKTTPLMSIHYHDAWPQVIGDLEFNYTEESDPAIFANVTFQYSYFTVEKNGVIIETRKSISDMLTNGKREIL
> |[Viruses _Acinetobacter_phage_ZZ1]||_Acinetobacter_phage_ZZ1.gb|Phage tail completio..|567|NC_018087.3(166687):78701-79267:-1 ^RAST2:fig|10239.86.peg.158^ Viruses _Acinetobacter_phage_ZZ1|neighbours:(-1),(-1)|neighbour_genes:hypothetical protein,gp2 DNA end protecto..|
MSAFFNQTNITNFALDVPDANITEAFKLNVQTALIPGISIPVTNTSLGPRGVGRANRPGSTFEFEPLVCRVLVDENLDAWLDIYKWMLALNNYMTQESNGWEPGVLPPFITLHILNNDKTKTVMSVHYYNAWPSMMGDLEYSFTDDGDPAINLNVTFHYSHFAIEKNGVIIETRESISDKLIKGKSPK
> |[Tevenvirinae Acinetobacter_phage_vB_ApiM_fHyAci03]||_Acinetobacter_phage_vB_ApiM_fHyAci03.gb|Phage tail completio..|570|MH460829.1(165975):79306-79875:-1 ^RAST2:fig|1198136.65.peg.168^ Tevenvirinae Acinetobacter_phage_vB_ApiM_fHyAci03|neighbours:(-1),(-1)|neighbour_genes:hypothetical protein,hypothetical protein|
MTLQFNQTNITNFVLDIPDAKITDAFKLNVQSALIPGISIPTVNMALGNKGLGRANRPGSTFEFEPLVCRVLIDENLDAWTDIYTWMLSINNYLTHDNNGANPGVLPEFITLHILSNDKTTPLMSIHYHDAWPQVIGDLEFNYTEESDPAIFANVTFQYSYFTVEKNGVIIETRKSISDMLMNGKREIL
> |[Tevenvirinae _Aeromonas_phage_65.2]||_Aeromonas_phage_65.2.gb|Phage tail completio..|570|KY290955.1(236567):105157-105726:1 ^RAST2:fig|1198136.115.peg.121^ Tevenvirinae _Aeromonas_phage_65.2|neighbours:(1),(1)|neighbour_genes:hypothetical protein,Deoxynucleotide mono..|
MITNQSHITNMRLEIPDANATIHFVSAAQSVTLPSIEMELSRVSTNQMSMGMLPGSKINYEPVRIRFLLDEEFEAYKEIYQWIISTTDSRSFNSTAHLPGMRPLSMSVHILDNHKRKILMTLKLNNPFPFSIDEIEMGYTEEGNQALFGMVSFGYSSFSLLSGDGDRGVEILPKQDSVGTPNFHPFSGK
> |[Viruses Aeromonas phage 65]||_Aeromonas_phage_65.gb|Phage tail completio..|570|NC_015251.1(235229):105174-105743:1 ^RAST2:fig|10239.65.peg.119^ Viruses Aeromonas phage 65|neighbours:(1),(1)|neighbour_genes:hypothetical protein,Deoxynucleotide mono..|
MITNQSHITNMRLEIPDANATIHFVSAAQSVTLPSIEMELSRVSTNQMSMGMLPGSKINYEPVRIRFLLDEEFEAYKEIYQWIISTTDSRSFNSTAHLPGMRPLSMSVHILDNHKRKILMTLKLNNPFPFSIDEIEMGYTEEGNQALFGMVSFGYSSFSLLSGDGDRGVEILPKQDSVGTPNFHPFSGK
> |[Tevenvirinae _Aeromonas_phage_AS-szw]||_Aeromonas_phage_AS-szw.gb|hypothetical protein|558|MF498773.1(229957):69111-69668:-1 ^RAST2:fig|1198136.118.peg.182^ Tevenvirinae _Aeromonas_phage_AS-szw|neighbours:(-1),(-1)|neighbour_genes:Deoxynucleotide mono..,hypothetical protein|
MIHNQAHITNMRLEIPDANTTANFVTSAQSVVLPTMEMDITRVSINQMTSGLMPGSKIIYEPFRIRFLIDENFESYKELYQWMISVTDSRTFNSTAHLPGARPRSILVHILDNSKKNIVLTFKFHDPFPSSLDDIELSYVDDGNPALIGNVTFSYSSMSVVGVNDLEILPKQTPVGIGAGHPFQK
> |[Tevenvirinae _Aeromonas_phage_AS-zj]||_Aeromonas_phage_AS-zj.gb|hypothetical protein|564|MF448340.1(229929):175653-176216:-1 ^RAST2:fig|1198136.120.peg.377^ Tevenvirinae _Aeromonas_phage_AS-zj|neighbours:(-1),(-1)|neighbour_genes:Deoxynucleotide mono..,hypothetical protein|
MIHNQAHITNMRLEIPDANTTANFVTSAQSVVLPTMEMDITRVSINQMTSGLMPGSKIIYEPFRIRFLIDENFESYKELYQWMISVTDSRTFNSTAHLPGARPRSILVHILDNSKKNIVLTFKFHDPFPSSLDDIELSYVDDGNPALIGNVTFSYSSMSVVGVNDLEILPKQNPVGIGAGHPFQSKI
>ID:NP_944075.1 |[Aeromonas virus Aeh1]||_Aeromonas_phage_Aeh1_.gbk|3|570|NC_005260(233234):116421-116990:-1 ^GeneID:2658216^ Aeromonas phage Aeh1, complete genome.|neighbours:ID:NP_944074.1(-1),ID:NP_944076.1(-1)|neighbour_genes:1,hypothetical protein|
MIHSNPAHVTNFRLDIPDTGGTVAFEMAVQGLSIPGININPIEIPINPMTVGKIPGTAVDFEPLNIRVLLDEHLSAYVEVYKWMLSVVDYAKLNSTAQIDGTVPRTLLLHVLDNSKKKIVLTFKFIDAWPSNLGEVEFTYTDESNTPIVLPVQFMYKSFVIEKDGVEIRPYVAGSNGSVPKLHPFYSHA
> |[Tevenvirinae _Aeromonas_phage_Ah1]||_Aeromonas_phage_Ah1.gb|Phage tail completio..|570|MG250483.1(221116):104272-104841:-1 ^RAST2:fig|1198136.116.peg.216^ Tevenvirinae _Aeromonas_phage_Ah1|neighbours:(-1),(-1)|neighbour_genes:Deoxynucleotide mono..,hypothetical protein|
MIHSNPAHVTNFRLDIPDSGGTIAFEMAVQGLGIPGININPIEIPINPMTTGKLPGTVVDFEPLNIRVLLDEELSAYVEVYKWMLSVVDYAKLNSTAQIEGTVPRTLLLHVLDNSKKKIVLTFKFIDAWPSNLGEVEFTYTDEINSPIVLPVQFMYKSFVIEKDGVEIRPYVAGSNGSAPTLHPFYSHT
> |[Tevenvirinae _Aeromonas_phage_AsFcp_2]||_Aeromonas_phage_AsFcp_2.gb|Phage tail completio..|570|MH791401.1(219171):52306-52875:-1 ^RAST2:fig|1198136.67.peg.130^ Tevenvirinae _Aeromonas_phage_AsFcp_2|neighbours:(-1),(-1)|neighbour_genes:dNMP kinase,hypothetical protein|
MIHSNPAHVTNFRLDIPDSGGTIAFEMAVQGVAIPGININPIEIPVNPMTVGKIPGTAVDFEPLNIRVLMDENLSAYVEVYKWMLSVVDYAKMNSTAQIDGTVPRTLLLHVLDNSKKKIVLTFKFIDAWPSNLGEVEFTYTDESNSPIVLPVTFMYKSFVIEKDGIEIRPYIAGSNGSAPKLHPFYSHA
> |[Tevenvirinae _Aeromonas_phage_Asswx_1]||_Aeromonas_phage_Asswx_1.gb|hypothetical protein|558|MH791398.1(229103):77708-78265:-1 ^RAST2:fig|1198136.119.peg.209^ Tevenvirinae _Aeromonas_phage_Asswx_1|neighbours:(-1),(-1)|neighbour_genes:Deoxynucleotide mono..,hypothetical protein|
MIHNQAHITNMRLEIPDANTTANFVTSAQSVVLPTMEMDITRVSINQMTSGLMPGSKIIYEPFRIRFLIDENFESYKELYQWMISVTDSRTFNSTAHLPGARPRSILVHILDNSKKNIVLTFKFHDPFPSSLDDIELSYVDDGNPALIGNVTFSYSSMSVVGVNDLEILPKQNPVGIGAGHPFQK
> |[Tevenvirinae _Aeromonas_phage_Aswh_1]||_Aeromonas_phage_Aswh_1.gb|hypothetical protein|579|MH791414.1(229730):161167-161745:1 ^RAST2:fig|1198136.117.peg.267^ Tevenvirinae _Aeromonas_phage_Aswh_1|neighbours:(1),(1)|neighbour_genes:hypothetical protein,Deoxynucleotide mono..|
MIRNQTHITNMRLEIPDANTTMNFVNAAQSVNIPSLEMEISRVSINQMASGNLPGSKINYEPLRVRFLIDEDFKSYQEIYQWMISVTDSRTFDSTAHLPGARPRTMLVHILDNSKRNILMTFKFNDPFPSTIDEIEMSYVDSGNPAITGMVSFHYATMSLLDKNGNEILPLKTKVGTGTGSNGGLALHPSLR
> |[Tevenvirinae _Aeromonas_phage_CC2]||_Aeromonas_phage_CC2.gb|hypothetical protein|558|NC_019538.1(231743):192860-193417:1 ^RAST2:fig|1198136.110.peg.359^ Tevenvirinae _Aeromonas_phage_CC2|neighbours:(1),(1)|neighbour_genes:hypothetical protein,Deoxynucleotide mono..|
MIHNQAHITNMRLEIPDANTTANFVTSAQSVVLPTMEMDITRVSINQMTSGLMPGSKIIYEPFRIRFLIDENFESYKELYQWMISVTDSRTFNSTAHLPGARPRSILVHILDNSKKNIVLTFKFHDPFPSSLDDIELSYVDDGNPALIGNVTFSYSSMSVVGVNDLEILPKQNPVGIGAGHPFQK
> |[Tevenvirinae _Aeromonas_phage_PX29]||_Aeromonas_phage_PX29.gb|Phage tail completio..|570|NC_023688.1(222006):102681-103250:-1 ^RAST2:fig|1198136.108.peg.217^ Tevenvirinae _Aeromonas_phage_PX29|neighbours:(-1),(-1)|neighbour_genes:dNMP kinase,hypothetical protein|
MIHSNPAHVTNFRLDIPDSGGTIAFEMAVQGVAIPGININPIEIPVNPMTVGKIPGTAVDFEPLNIRVLMDENLSAYVEVYKWMLSVVDYAKMNSTAQIDGTVPRTLLLHVLDNSKKKIVLTFKFIDAWPSNLGEVEFTYTDESNSPIVLPVTFMYKSFVIEKDGIEIRPYIAGSNGSAPKLHPFYSHA
> |[Tevenvirinae _Aeromonas_phage_phiAS5]||_Aeromonas_phage_phiAS5.gb|Phage tail completio..|573|NC_014636.1(225268):200899-201471:-1 ^RAST2:fig|1198136.107.peg.366^ Tevenvirinae _Aeromonas_phage_phiAS5|neighbours:(-1),(-1)|neighbour_genes:dNMP kinase,hypothetical protein|
MTVFTNPAHVTNFRLDIPDSGGTIKFEMAVQGVSIPGINLNPIEVPTNPMTVAKLPGTAVDFDPLNVRVLLDEELSAYVEVYRWLLSIVDYAKMNSTAQLDGTVPRTLLLHVLDNSKKKIVLTFKFIDAWPSNLGEVEFNYTDESNSPVILPVQFMYKSFVIEKDGVEIRPYAVGSNGSAPSLHPFYSHA
>ID:YP_803087.1 |[Escherichia virus RB32]||_Bacteriophage_RB32_.gbk|3|531|NC_008515(165890):72895-73425:-1 ^GeneID:4405464^ Bacteriophage RB32, complete genome.|neighbours:ID:YP_803086.1(-1),ID:YP_803088.1(-1)|neighbour_genes:1,putative site-specif..|
MSQALQQIFNQANTTNFVVSIPHSNTTSAFTLNAQSVPIPGIRIPVTDTVTGPFGLGRAQRPGVTFEYDPLIVRFIVDEELKSWIGMYEWMLGTSNYLTGENTAQKTGPEYITLYILDNSKTEIVMSINFYKPWVSDLSEVEFSYTEDSDPALVCTATIPYTYFQVEKDGKIIAEV
> |[Tevenvirinae _Citrobacter_phage_IME-CF2]||_Citrobacter_phage_IME-CF2.gb|tail completion and ..|540|NC_029013.1(177688):16438-16977:1 ^RAST2:fig|1198136.109.peg.16^ Tevenvirinae _Citrobacter_phage_IME-CF2|neighbours:(-1),(1)|neighbour_genes:hypothetical protein,gp1 dNMP kinase|
MNTTAMILNQISPTNFLLDIPDNDYMKGLKLQVQGVTLPSINIPITDVPLNPMIRSKIPGSAMEFDPLTIRFAVDEELRSYLGVYLWMLGTVDYNTFESVRWSESQQAMALHILDNSQSKTVATFRFYGAWPSNLGELELMYTNDSDEAVSCMAMFNFTHMEIEIDGRVIVPTPRKKES
>ID:YP_009195008.1 |[Citrobacter phage Margaery]||_Citrobacter_phage_Margaery_.gbk|tail completion and ..|540|NC_028755(178182):101660-102199:-1 ^GeneID:26647378^ Citrobacter phage Margaery, complete genome.|neighbours:ID:YP_009195007.1(-1),ID:YP_009195009.1(1)|neighbour_genes:deoxynucleotide mono..,hypothetical protein|
MNTTAMILNQTSPTNFMLDIPDNDYVKGLKLQVQGVTLPAINIPITDIPGNPMVRSKLPGSAIEFDPLTIRFAVDEELRSYLGVYIWMLGACDFNTFESLRWSEPQQSMALHILDNSQSKTVATFRFYGAWPSNLGELELMYTNDSDEAVSCMAMFNFHHMEIEIDGRVIVPTPRKTQK
>ID:AYJ73052.1 |[Citrobacter phage Maroon]||_Citrobacter_phage_Maroon_.gbk|tail completion and ..|540|MH823906(178830):102020-102559:-1 ^^ Citrobacter phage Maroon, complete genome.|neighbours:ID:AYJ73051.1(-1),ID:AYJ73053.1(1)|neighbour_genes:deoxynucleoside mono..,hypothetical protein|
MNTTAMILNQTSPTNFMLDIPDNDYVKGLKLQVQGVTLPAINIPITDIPGNPMVRSKLPGSAIEFDPLTIRFAVDEELRSYLGVYIWMLGACDFNTFESLRWSEPQQSMALHILDNSQSKTVATFRFYGAWPSNLGELELMYTNDSDEAVSCMAMFNFHHMEIEIDGRVIVPTPRKTQK
>ID:YP_009203884.1 |[Citrobacter phage Merlin]||_Citrobacter_phage_Merlin_.gbk|sheath stabilizer pr..|588|NC_028857(172733):77062-77649:-1 ^GeneID:26648095^ Citrobacter phage Merlin, complete genome.|neighbours:ID:YP_009203883.1(-1),ID:YP_009203885.1(-1)|neighbour_genes:dNMP kinase,DNA end protector pr..|
MNTQQIFNQTNITNFLVDIPDVGLTKGFTLNAQSANIPGIRIPITDVPSGTMGLGRANLPGSTFEFDPLMIRFLVDEELESWLQMYRWMIGINNYQTGDNFAWRDGSSPEHVSVHILDNSKTRIVLSIHYYGCWISDLGEVEFNTTEDTDPAITCQAILPYKYLQIEKDGKIITTRQNMTEAANSRIGMHPSMRK
> |[Tevenvirinae _Citrobacter_phage_Miller]||_Citrobacter_phage_Miller.gb|tail completion and ..|540|NC_025414.1(178171):102388-102927:-1 ^RAST2:fig|1198136.111.peg.201^ Tevenvirinae _Citrobacter_phage_Miller|neighbours:(-1),(1)|neighbour_genes:gp1 dNMP kinase,hypothetical protein|
MNTTAMILNQISPTNFLLDIPDNDYMKGLKLQVQGVTLPSINIPITDVPLNPMIRSKIPGSAMEFDPLTIRFAVDEELRSYLGVYLWMLGTVDYNTFESVRWSESQQAMALHILDNSQSKTVATFRFYGAWPSNLGELELMYTNDSDEAVSCMAMFNFTHMEIEIDGRVIVPTPRKKES
>ID:YP_009146597.1 |[Citrobacter phage Moon]||_Citrobacter_phage_Moon.gbk|tail completion and ..|588|NC_027331(170341):75600-76187:-1 ^GeneID:24721763,InterPro:IPR010667^ Citrobacter phage Moon, complete genome.|neighbours:ID:YP_009146596.1(-1),ID:YP_009146598.1(-1)|neighbour_genes:dNMP kinase,DNA end protector pr..|
MNTQQIFNQTNITNFLVDIPDVGLTKGFTLNAQSANIPGIRIPITDVPSGTMGLGRANLPGSTFEFDPLMIRFLVDEELESWLQMYRWMIGINNYQTGDNFAWRDGSSPEHVSVHILDNSKTRIVLSIHYYGCWISDLGEVEFNTTEDTDPAITCQAILPYKYLQIEKDGKIITTRQNMTEAANSRIGMHPSMRK
>ID:YP_009285727.1 |[Citrobacter phage vB_CfrM_CfP1]||_Citrobacter_phage_vB_CfrM_CfP1_.gbk|tail tube protein|540|NC_031057(180219):104359-104898:-1 ^GeneID:29079599^ Citrobacter phage vB_CfrM_CfP1, complete genome.|neighbours:ID:YP_009285726.1(-1),ID:YP_009285728.1(1)|neighbour_genes:deoxynucleotide mono..,hypothetical protein|
MNTTAMILNQISPTNFLLDIPDNDYMKGLKLQVQGVTLPSINIPITDVPLNPMIRSKIPGSAMEFDPLTIRFAVDEELRSYLGVYLWMLGTVDYNTFESVRWSESQQAMALHILDNSQSKTVATFRFYGAWPSNLGELELMYTNDSDEAVSCMAMFNFTHMEIEIDGRVIVPTPRKKES
> |[Tevenvirinae _Cronobacter_phage_Pet-CM3-4]||_Cronobacter_phage_Pet-CM3-4.gb|Phage tail completio..|591|LT614807.1(171975):77930-78520:-1 ^RAST2:fig|1198136.112.peg.178^ Tevenvirinae _Cronobacter_phage_Pet-CM3-4|neighbours:(-1),(-1)|neighbour_genes:deoxynucleoside mono..,DNA end protector pr..|
MDANQLFNQTNITNFIVDIPDAGLTKAFTLNVQSATIPGVRIPVTETPSGQGGLARSQLPGSTFEHDPLVIRFLVDEDLNSWLQMYQWMLSINNYIDFNSQAWKPGYVPPHVSVHMLDNSKKKIVMSFHYYGAWCSDLGEVEFSYTEDADPAVICTAMFPFKYLQIEKDGKIIVGKQNIEQAAQSRSSVAMHPSMR
>ID:YP_006986461.1 |[Cronobacter phage vB_CsaM_GAP161]||_Cronobacter_phage_vB_CsaM_GAP161_.gbk|head-proximal tip of..|540|NC_019398(178193):100368-100907:-1 ^GeneID:13997727^ Cronobacter phage vB_CsaM_GAP161, complete genome.|neighbours:ID:YP_006986460.1(-1),ID:YP_006986462.1(1)|neighbour_genes:dNMP kinase,hypothetical protein|
MNTTAMILNQISPTNFMLDIPDNDYVKGLKLQVQGVTLPSINIPITDVPLNPMIRGKIPGSAMEFDPLTIRFAVDEELRSYLGVYLWMLGTVDFNTFESVRWSEPQQAMALHILDNSQSKTVATFRFYGAWPSNLGELELMYTNDSDEAVSCMTMFNFAHMEIEIDGKVIVPTPRKTQK
>ID:AOG16318.1 |[Cronobacter phage vB_CsaM_leB]||_Cronobacter_phage_vB_CsaM_leB_.gbk|head-proximal tip of..|552|KX431559(177907):100638-101189:-1 ^^ Cronobacter phage vB_CsaM_leB, complete genome.|neighbours:ID:AOG16317.1(-1),ID:AOG16319.1(1)|neighbour_genes:dNMP kinase,hypothetical protein|
MEIIMNTTAMILNQISPTNFMLDIPDNDYVKGLKLQVQGVTLPAINIPITDVPLNPMIRGKIPGSAMEFDPLTIRFAVDEELRSYLGVYLWMLGTVDFNTFDSVRWSEPQQAMALHILDNSQSKTVATFRFYGAWPSNLGELELMYTNDSDEAVSCMTMFNFAHMEIEIDGRVIVPTPRKTQK
>ID:AOG16602.1 |[Cronobacter phage vB_CsaM_leN]||_Cronobacter_phage_vB_CsaM_leN_.gbk|head-proximal tip of..|552|KX431560(179516):101863-102414:-1 ^^ Cronobacter phage vB_CsaM_leN, complete genome.|neighbours:ID:AOG16601.1(-1),ID:AOG16603.1(1)|neighbour_genes:deoxynucleotide mono..,hypothetical protein|
MEIIMNTTAMILNQISPTNFMLDIPDNDYVKGLKLQVQGVTLPAINIPITDVPLNPMIRGKIPGSAMEFDPLTIRFAVDEELRSYLGVYLWMLGTVDFNTFDSVRWSEPQQAMALHILDNSQSKTVATFRFYGAWPSNLGELELMYTNDSDEAVSCMTMFNFAHMEIEIDGRVIVPTPRKTQK
>ID:YP_009005428.1 |[Enterobacter phage PG7]||_Enterobacter_phage_PG7_.gbk|tail completion and ..|591|NC_023561(173276):80322-80912:-1 ^GeneID:18502443^ Enterobacter phage PG7, complete genome.|neighbours:ID:YP_009005427.1(-1),ID:YP_009005429.1(-1)|neighbour_genes:deoxynucleoside mono..,DNA end protector pr..|
MDANQLFNQTNITNFIVDIPDAGLTKAFTLNVQSANIPGIRIPITETPSGQGGLARSQLPGSTFEHDPLVIRFLVDEDLNSWLQMYQWMLSINNYVDFNSQAWKPGFVPPHVSVHMLDNSKKKIVMSFHYYGAWCSDLGEVEFSYTEDTDPAVICTAMFPFKYLQIEKDGKIIVGKQNIEQAAQSRSSVGMHPSMR
> |[Tevenvirinae Enterobacter_phage_myPSH1140]||_Enterobacter_phage_myPSH1140.gb|Phage tail completio..|591|MG999954.1(172614):81414-82004:-1 ^RAST2:fig|1198136.57.peg.186^ Tevenvirinae Enterobacter_phage_myPSH1140|neighbours:(-1),(-1)|neighbour_genes:deoxynucleoside mono..,DNA end protector pr..|
MDANQLFNQTNITNFIVDIPDAGLTKAFTLNVQSATIPGIRIPITETPSGQGGLARSQLPGSTFEHDPLVIRFLVDEDLNSWLQMYQWMLSINNYVDFNSQAWKPGFTPPHVSVHMLDNSKQKIVMSFHYYGAWCSDLGEVEFSYTEDADPAVICTAMFPFKYLQIEKDGKIIVGKQNIEQAAQSRSSVAMHPSMR
>ID:YP_009607109.1 |[Enterobacter phage phiEap-3]||_Enterobacter_phage_phiEap-3_.gbk|tail completion and ..|531|NC_041980(175814):101593-102123:-1 ^GeneID:40083115^ Enterobacter phage phiEap-3, complete genome.|neighbours:ID:YP_009607108.1(-1),ID:YP_009607110.1(1)|neighbour_genes:deoxynucleoside mono..,hypothetical protein|
MSTEMILNQISPTNFRVDIPDNSYMKGLTLQVQGVTLPSMNLPAVDIPANMMVRGKVPGSAFEFDPLMIRFVVDEEMRSYLGIYIWMLSTNDYNEFNSVAWDDPKQSFAVHILDNSQMKTIATFRFYGAFPTNLGEVELGYTNDSDEAVTCMATFGFLHMEVEIDGKVVSSQKRMS
>ID:YP_009167962.1 |[Escherichia phage AR1]|AR1|_Enterobacteria_phage_AR1_DNA_.gbk|3|531|NC_027983(167435):73262-73792:-1 ^GeneID:26041904^ Enterobacteria phage AR1 DNA, complete genome.|neighbours:ID:YP_009167961.1(-1),ID:YP_009167963.1(-1)|neighbour_genes:1,2|
MSQALQQIFNQANTTNFVVSIPHSNTTSAFTLNAQSVPIPGIRIPVTDTVTGPFGLGRAQRPGVTFEYDPLIVRFIVDEELKSWIGMYEWMLGTSNYLTGENTAQKTGPEYITLYILDNSKTEIVMSINFYKPWVSDLSEVEFSYTEDSDPALVCTATIPYTYFQVEKDGKIIAEV
> |[Tevenvirinae _Enterobacteria_phage_ATK47]||_Enterobacteria_phage_ATK47.gb|hypothetical protein|585|KT184309.1(170020):95131-95715:1 ^RAST2:fig|1198136.68.peg.128^ Tevenvirinae _Enterobacteria_phage_ATK47|neighbours:(1),(1)|neighbour_genes:DNA end protector pr..,deoxynucleoside mono..|
MTRPTRQIFNQTNITNFVVDIPDSTRTSGFVLNAQTAPLPGVRIPVVETVTGTMGLGRAMRAGTTFEYDPFVVRFIVDEDMTSWMNMYKWMLSTNNYITGYNTAHSDGPEFVTLHILNNNKTEVVLTANFYKPWISDLSEIEFSYTEDSDPAVTCVATIHYAYMTIEKDGEVIVSQQPRQAVESKSISRHPSLR
> |[Tevenvirinae Enterobacteria_phage_ATK48]||_Enterobacteria_phage_ATK48.gb|hypothetical protein|585|KT184310.1(169729):23635-24219:1 ^RAST2:fig|1198136.55.peg.21^ Tevenvirinae Enterobacteria_phage_ATK48|neighbours:(1),(1)|neighbour_genes:DNA end protector pr..,deoxynucleoside mono..|
MTRPTRQIFNQTNITNFVVDIPDSTRTSGFVLNAQTAPLPGVRIPVVETVTGTMGLGRAMRAGTTFEYDPFVVRFIVDEDMTSWMNMYKWMLSTNNYITGYNTAHSDGPEFVTLHILNNNKTEVVLTANFYKPWISDLSEIEFSYTEDSDPAVTCVATIHYAYMTIEKDGEVIVSQQPRQAVESKSISRHPSLR
> |[Tevenvirinae Enterobacteria_phage_Aplg8]||_Enterobacteria_phage_Aplg8.gb|Phage tail completio..|531|KT184308.1(168496):18106-18636:-1 ^RAST2:fig|1198136.66.peg.55^ Tevenvirinae Enterobacteria_phage_Aplg8|neighbours:(-1),(-1)|neighbour_genes:deoxynucleoside mono..,DNA end protector pr..|
MSQALQQIFNQANTTNFVVSIPHSNTTSAFTLNAQSVPIPGIRIPVTDTVTGPFGLGRAQRPGVTFEYDPLIVRFIVDEELKSWIGMYEWMLGTSNYLTGENTAQKTGPEYITLYILDNSKTEIVMSINFYKPWVSDLSEVEFSYTEDSDPALVCTATIPYTYFQVEKDGKIIAEV
>ID:YP_007004300.1 |[Enterobacteria phage Bp7]||_Enterobacteria_phage_Bp7_.gbk|tail completion and ..|591|NC_019500(168066):165564-166154:1 ^GeneID:14007914^ Enterobacteria phage Bp7, complete genome.|neighbours:ID:YP_007004299.1(1),ID:YP_007004301.1(1)|neighbour_genes:DNA end protector pr..,g1|
MNGLFNQTNTTNFILEVSDAGMTQAFKLNVQDVTLPGIHIPVSDVPGSTQGIHRAKLPGSTVEFDPLIVNFLVDRELKSWLDVYKWMLSLNNYVTHDSEAWHPKGQPEAITLHILDNNKQKIVMSIHYYGGWPSDLSEIQYSYKEDSDPAIIATATFNFKSFAVEIDGTIVTGRPQIDSYAEQRVARMSMHPSMRK
> |[Tevenvirinae _Enterobacteria_phage_CC31]||_Enterobacteria_phage_CC31.gb|Phage tail completio..|591|NC_014662.1(165540):72888-73478:-1 ^RAST2:fig|1198136.121.peg.160^ Tevenvirinae _Enterobacteria_phage_CC31|neighbours:(-1),(-1)|neighbour_genes:deoxynucleoside mono..,DNA end protector pr..|
MDANQLFNQTNITNFIVDIPDAGLTKAFTLNVQSATIPGIRIPITETPSGQGGLARSQLPGSTFEHDPLVIRFLVDEDLNSWLQMYQWMLSINNYIDFNSQAWKPGFTPPHVSVHMLDNSKKKIVMSFHYYGAWCSDLGEVEFSYTEDTDPAVICTAMFPFKYLQIEKDGKIIVGKQNIEQAAQSRSSVGMHPSMR
>ID:YP_009118813.1 |[Enterobacteria phage GEC-3S]||_Enterobacteria_phage_GEC-3S_.gbk|Putative tail comple..|591|NC_025425(163424):62522-63112:-1 ^GeneID:23301169^ Enterobacteria phage GEC-3S complete genome.|neighbours:ID:YP_009118812.1(-1),ID:YP_009118814.1(1)|neighbour_genes:Putative dNMP kinase,hypothetical protein|
MSNLFNYANPSNWQINIPDGQLTKGFTLNAQGVTLPAITIPPTKQVAGQYGLAVADYPSSHVEFDPLVVRFIVDEHLESYLNLYTWMLSIVDYNNGNSTAWKDSMPEAVQVHMMDNERRNIVCTFNFYGCWCSQLGELELTYTDDMHESLVCTAILPFKTMSIERDGQLIVPRPAIQAADRQRVEGIKAMHPAFRK
> |[Tevenvirinae _Enterobacteria_phage_GiZh]||_Enterobacteria_phage_GiZh.gb|Phage tail completio..|531|KT184311.1(166514):123289-123819:-1 ^RAST2:fig|1198136.122.peg.244^ Tevenvirinae _Enterobacteria_phage_GiZh|neighbours:(-1),(-1)|neighbour_genes:deoxynucleoside mono..,DNA end protector pr..|
MSQALQQIFNQANTTNFVVSIPHSNTTSAFTLNAQSVPIPGIRIPVTDTVTGPFGLGRAQRPGVTFEYDPLIVRFIVDEELKSWIGMYEWMLGTSNYLTGENTAQKTGPEYITLYILDNSKTEIVMSINFYKPWVSDLSEVEFSYTEDSDPALVCTATIPYTYFQVEKDGKIIAEV
> |[Viruses Hx01]||_Enterobacteria_phage_HX01.gb|hypothetical protein|585|NC_018855.1(169158):28060-28644:1 ^RAST2:fig|10239.59.peg.27^ Viruses Hx01|neighbours:(1),(1)|neighbour_genes:hypothetical protein,hypothetical protein|
MTRPARQIFNQTNITNFVVDIPDSTRTSGFVLNAQTAPLPGVRIPVVETVTGTMGLGRAMRAGTTFEYDPFIVRFIVDEDMTSWMNMYKWMLSTNNYITGHNTAHSDGPEFVTLHILNNNKTEVVLTANFYKPWISDLSEIEFSYTEDSDPAVTCVATIHYAYMTIEKDGEVIVSQQPRQAVESKSISRHPSLR
>ID:YP_003734287.1 |[Enterobacteria phage IME08]||_Enterobacteria_phage_IME08_.gbk|3|765|NC_014260(172253):72883-73647:-1 ^GeneID:9384447^ Enterobacteria phage IME08, complete genome.|neighbours:ID:YP_003734286.1(-1),ID:YP_003734288.1(-1)|neighbour_genes:1,2|
MIGLMWSCFHFSNSCLKASVTQLRKYGRIHNLLSQPVIEWNRPRTIIHCLGLKQYRNLMNGLFNQTNTTNFILEVSDSGMTQSFKLNVQDVTLPGIHIPISDVPGSTQGIHRAKLPGSTVEFDPLIVNFLVDRELKSWLDVYKWMLSLNNYVTHESEAWHPKGLPEAITLHILDNNKQKIVMSIHYYGGWPSDLSEIQYSYKEDSDPAIIATATFNFKSFAVEIDGTIVTGRPQIDSYAEQRVARMSMHPSMRK
>ID:YP_002922490.1 |[Enterobacteria phage JS10]||_Enterobacteria_phage_JS10_.gbk|3|591|NC_012741(171451):72542-73132:-1 ^GeneID:7943540^ Enterobacteria phage JS10, complete genome.|neighbours:ID:YP_002922489.1(-1),ID:YP_002922491.1(-1)|neighbour_genes:1,2|
MNGLFNQTNTTNFILEVSDSGMTQSFKLNVQDVTLPGIHIPVSDVPGSTQGINRAKLPGSTVEFDPLIVNFLVDRELKSWLDVYKWMLSLNNYVTHESEAWHPKGQPEAITLHILDNNKQKIVMSIHYYGGWPSDLSEIQYSYKEDSDPAIIATATFNFKSFAVEIDGTIVTGRPQIDSYAEQRVARMSMHPSMRK
>ID:YP_001595274.1 |[Escherichia phage JS98]||_Enterobacteria_phage_JS98.gbk|3|591|NC_010105(170523):74278-74868:-1 ^GeneID:5783816^ Enterobacteria phage JS98, complete genome.|neighbours:ID:YP_001595273.1(-1),ID:YP_001595275.1(-1)|neighbour_genes:1,2|
MNGLFNQTNTTNFILEVSDAGMTQAFKLNVQDVTLPGIHIPVSDVPGSTQGIHRAKMPGSTVEFDPLIVNFLVDRELKSWLDVYKWMLSLNNYVTHDSEAWHPKGQPEAITLHILDNNKQKIVMSIHYYGGWPSDLSEIQYSYKEDSDPAIIATATFNFKSFAVEIDGTIVTGRPQIDSYAEQRVARMSMHPSMRK
>ID:YP_002922204.1 |[Escherichia phage JSE]||_Enterobacteria_phage_JSE_.gbk|3|591|NC_012740(166418):64835-65425:-1 ^GeneID:7943172^ Enterobacteria phage JSE, complete genome.|neighbours:ID:YP_002922203.1(-1),ID:YP_002922205.1(1)|neighbour_genes:1,hypothetical protein|
MSNLFNYANPSNWQINIPDGQLTKGFTLNAQGVTLPAITIPPTKQVAGQYGLAVADYPSSHVEFDPLVVRFIVDEHLESYLNLYTWMLSIVDYNNGNSTAWKDSMPEAVQVHMMDNERRNIVCTFNFYGCWCSQLGELELTYTDDMHESLVCTAILPFKTMSIERDGQLIVPRPAIQAADRQRVEGIKAMHPAFRK
> |[Tevenvirinae _Enterobacteria_phage_Kha5h]||_Enterobacteria_phage_Kha5h.gb|Phage tail completio..|531|KT184312.1(167318):98200-98730:-1 ^RAST2:fig|1198136.123.peg.199^ Tevenvirinae _Enterobacteria_phage_Kha5h|neighbours:(-1),(-1)|neighbour_genes:deoxynucleoside mono..,DNA end protector pr..|
MSQALQQIFNQANTTNFVVSIPHSNTTSAFTLNAQSVPIPGIRIPVTDTVTGPFGLGRAQRPGVTFEYDPLIVRFIVDEELKSWIGMYEWMLGTSNYLTGENTAQKTGPEYITLYILDNSKTEIVMSINFYKPWVSDLSEVEFSYTEDSDPALVCTATIPYTYFQVEKDGKIIAEV
>ID:YP_001469473.1 |[Enterobacteria phage Phi1]||_Enterobacteria_phage_Phi1_.gbk|3|591|NC_009821(164270):61860-62450:-1 ^GeneID:5602112^ Enterobacteria phage Phi1, complete genome.|neighbours:ID:YP_001469472.1(-1),ID:YP_001469474.1(1)|neighbour_genes:1,hypothetical protein|
MSNLFNYANPSNWQINIPDGQLTKGFTLNCQGVTLPAITIPPTKQVAGQYGLAVADYPSSHVEFDPLVVRFIVDEHLESYLNLYTWMLSIVDYNNGNSTAWKDSMPEAVQVHMMDNERRNIVCTFNFYGCWCSQLGELELTYTDDMHESLVCTAILPFKTMSIERDGQLIVPRPAIQAADRQRVEGIKAMHPAFRK
>ID:YP_009202878.1 |[Escherichia phage QL01]||_Enterobacteria_phage_QL01.gbk|tail completion and ..|591|NC_028847(170527):72443-73033:-1 ^GeneID:26629866^ Enterobacteria phage QL01, complete genome.|neighbours:ID:YP_009202877.1(-1),ID:YP_009202879.1(-1)|neighbour_genes:hypothetical protein,putative site-specif..|
MNGLFNQTNTTNFILEVSDAGMTQAFKLNVQDVTLPGIHIPVSDVPGSTQGIHRAKLPGSTVEFDPLIVNFLVDRELKSWLDVYKWMLSLNNYVTHDSEAWHPKGQPEAITLHILDNNKQKIVMSIHYYDGWPSDLSEIQYSYKEDSDPAIIATATFNFKSFAVEIDGTIVTGRPQIDSYAEQRVARMSMHPSMRK
>ID:AIT74239.1 |[Enterobacteria phage RB10]||_Enterobacteria_phage_RB10_.gbk|tail completion and ..|531|KM606999(168401):71462-71992:-1 ^^ Enterobacteria phage RB10, complete genome.|neighbours:ID:AIT74238.1(-1),ID:AIT74240.1(-1)|neighbour_genes:deoxynucleoside mono..,DNA end protector du..|
MSQALQQIFNQANTTNFVVSIPHSNTTSAFTLNAQSVPIPGIRIPVTDTVTGPFGLGRAQRPGVTFEYDPLIVRFIVDEELKSWIGMYEWMLGTSNYLTGENTAQKTGPEYITLYILDNSKTEIVMSINFYKPWVSDLSEVEFSYTEDSDPALVCTATIPYTYFQVEKDGKIIAEV
>ID:YP_002854481.1 |[Escherichia virus RB14]||_Enterobacteria_phage_RB14_.gbk|3|531|NC_012638(165429):72131-72661:-1 ^GeneID:7803897^ Enterobacteria phage RB14, complete genome.|neighbours:ID:YP_002854480.1(-1),ID:YP_002854482.1(-1)|neighbour_genes:1,2|
MSQALQQIFNQANTTNFVVSIPHSNTTSAFTLNAQSVPIPGIRIPVTDTVTGPFGLGRAQRPGVTFEYDPLIVRFIVDEELKSWIGMYEWMLGTSNYLTGENTAQKTGPEYITLYILDNSKTEIVMSINFYKPWVSDLSEVEFSYTEDSDPALVCTATIPYTYFQVEKDGKIIAEV
> |[Tevenvirinae _Enterobacteria_phage_RB16]||_Enterobacteria_phage_RB16.gb|Phage tail completio..|540|NC_014467.1(176788):100217-100756:-1 ^RAST2:fig|1198136.103.peg.194^ Tevenvirinae _Enterobacteria_phage_RB16|neighbours:(-1),(-1)|neighbour_genes:gp1 dNMP kinase,hypothetical protein|
MNTTAMILNQISPTNFMLDIPDNDYMKGLKLQIQGVTLPSVNIPITEVPLNPMIRGKIPGSAMEFDPLTIRFAVDEELRSYLGVYLWMLGTCDFNTFDSIRWSEPQQAMALHILDNSQSKTVATFRFYGAWPSNLGELELMYTNDSDEAVSCMAMFNFAHMEIEIDGKVLVPTPRKKES
>ID:AXF42455.1 |[Enterobacteria phage RB18]||_Enterobacteria_phage_RB18_.gbk|tail completion and ..|531|MH553563(166677):73106-73636:-1 ^^ Enterobacteria phage RB18, complete genome.|neighbours:ID:AXF42454.1(-1),ID:AXF42456.1(-1)|neighbour_genes:deoxynucleoside mono..,DNA end protector pr..|
MSQALQQIFNQANTTNFVVSIPHSNTTSAFTLNAQSVPIPGIRIPVTDTVTGPFGLGRAQRPGVTFEYDPLIVRFIVDEELKSWIGMYEWMLGTSNYLTGENTAQKTGPEYITLYILDNSKTEIVMSINFYKPWVSDLSEVEFSYTEDSDPALVCTATIPYTYFQVEKDGKIIAEV
>ID:YP_009102350.1 |[Enterobacteria phage RB27]||_Enterobacteria_phage_RB27_.gbk|tail completion and ..|531|NC_025448(165179):71835-72365:-1 ^GeneID:22113134^ Enterobacteria phage RB27, complete genome.|neighbours:ID:YP_009102349.1(-1),ID:YP_009102351.1(-1)|neighbour_genes:deoxynucleoside mono..,DNA end protector du..|
MSQALQQIFNQANTTNFVVSIPHSNTTSAFTLNAQSVPIPGIRIPVTDTVTGPFGLGRAQRPGVTFEYDPLIVRFIVDEELKSWIGMYEWMLGTSNYLTGENTAQKTGPEYITLYILDNSKTEIVMSINFYKPWVSDLSEVEFSYTEDSDPALVCTATIPYTYFQVEKDGKIIAEV
>ID:AIT74784.1 |[Enterobacteria phage RB33]||_Enterobacteria_phage_RB33_.gbk|tail completion and ..|531|KM607001(166007):73014-73544:-1 ^^ Enterobacteria phage RB33, complete genome.|neighbours:ID:AIT74783.1(-1),ID:AIT74785.1(-1)|neighbour_genes:deoxynucleoside mono..,putative site-specif..|
MSQALQQIFNQANTTNFVVSIPHSNTTSAFTLNAQSVPIPGIRIPVTDTVTGPFGLGRAQRPGVTFEYDPLIVRFIVDEELKSWIGMYEWMLGTSNYLTGENTAQKTGPEYITLYILDNSKTEIVMSINFYKPWVSDLSEVEFSYTEDSDPALVCTATIPYTYFQVEKDGKIIAEV
>ID:YP_009098530.1 |[Escherichia phage RB3]||_Enterobacteria_phage_RB3_.gbk|tail completion and ..|531|NC_025419(168402):71463-71993:-1 ^GeneID:22113894^ Enterobacteria phage RB3, complete genome.|neighbours:ID:YP_009098529.1(-1),ID:YP_009098531.1(-1)|neighbour_genes:deoxynucleoside mono..,DNA end protector du..|
MSQALQQIFNQANTTNFVVSIPHSNTTSAFTLNAQSVPIPGIRIPVTDTVTGPFGLGRAQRPGVTFEYDPLIVRFIVDEELKSWIGMYEWMLGTSNYLTGENTAQKTGPEYITLYILDNSKTEIVMSINFYKPWVSDLSEVEFSYTEDSDPALVCTATIPYTYFQVEKDGKIIAEV
> |[Tevenvirinae _Enterobacteria_phage_RB43]||_Enterobacteria_phage_RB43.gb|tail completion and ..|534|NC_007023.1(180500):103088-103621:-1 ^RAST2:fig|1198136.102.peg.215^ Tevenvirinae _Enterobacteria_phage_RB43|neighbours:(-1),(-1)|neighbour_genes:gp1 dNMP kinase,hypothetical protein|
MNTTAMILNQISPTNFLLDIPDNDYMKGLKLQVQGVTLPSIKIPITDAPLNPMIRSKIPGSAMEFDPLTIRFAVDEELRSYLGVYLWMLGTVDFNTFESIRWSESQQAMALHILDNSQSKTVATFRFYGAWPSNLGELELMYTNDSDEAVSCMAMFNFAYMEIEIDGKVIVPTPRKK
>ID:NP_891700.1 |[Enterobacteria phage RB49]||_Enterobacteria_phage_RB49_.gbk|3|591|NC_005066(164018):62157-62747:-1 ^GeneID:1725383^ Enterobacteria phage RB49, complete genome.|neighbours:ID:NP_891699.1(-1),ID:NP_891701.1(1)|neighbour_genes:1,hypothetical protein|
MSNLFNYANPSNWQINIPDGQLTKGFTLNAQGVTLPAITIPPTKQVAGQYGLAIADYPSSHVEFDPLVVRFIVDEHLESYLNLYTWMLSIVDYNNGNSTAWKDSMPEAVQVHMMDNERRNIVCTFNFYGCWCSQLGELELTYTDDMHESLVCTAILPFKTMSIERDGQLIVPRPAIQAADRQRVEGIKAMHPAFRK
>ID:ACP31066.1 |[Enterobacteria phage RB51]||_Enterobacteria_phage_RB51_.gbk|3|531|FJ839693(168394):75485-76015:-1 ^^ Enterobacteria phage RB51, complete genome.|neighbours:ID:ACP31065.1(-1),ID:ACP31067.1(-1)|neighbour_genes:1,2|
MSQALQQIFNQANTTNFVVSIPHSNTTSAFTLNAQSVPIPGIRIPVTDTVTGPFGLGRAQRPGVTFEYDPLIVRFIVDEELKSWIGMYEWMLGTSNYLTGENTAQKTGPEYITLYILDNSKTEIVMSINFYKPWVSDLSEVEFSYTEDSDPALVCTATIPYTYFQVEKDGKIIAEV
>ID:AIT75055.1 |[Enterobacteria phage RB55]||_Enterobacteria_phage_RB55_.gbk|tail completion and ..|531|KM607002(168896):75367-75897:-1 ^^ Enterobacteria phage RB55, complete genome.|neighbours:ID:AIT75054.1(-1),ID:AIT75056.1(-1)|neighbour_genes:deoxynucleoside mono..,DNA end protector du..|
MSQALQQIFNQANTTNFVVSIPHSNTTSAFTLNAQSVPIPGIRIPVTDTVTGPFGLGRAQRPGVTFEYDPLIVRFIVDEELKSWIGMYEWMLGTSNYLTGENTAQKTGPEYITLYILDNSKTEIVMSINFYKPWVSDLSEVEFSYTEDSDPALVCTATIPYTYFQVEKDGKIIAEV
>ID:AIT75328.1 |[Enterobacteria phage RB59]||_Enterobacteria_phage_RB59_.gbk|tail completion and ..|531|KM607003(168966):75380-75910:-1 ^^ Enterobacteria phage RB59, complete genome.|neighbours:ID:AIT75327.1(-1),ID:AIT75329.1(-1)|neighbour_genes:deoxynucleoside mono..,DNA end protector du..|
MSQALQQIFNQANTTNFVVSIPHSNTTSAFTLNAQSVPIPGIRIPVTDTVTGPFGLGRAQRPGVTFEYDPLIVRFIVDEELKSWIGMYEWMLGTSNYLTGENTAQKTGPEYITLYILDNSKTEIVMSINFYKPWVSDLSEVEFSYTEDSDPALVCTATIPYTYFQVEKDGKIIAEV
>ID:AIT73152.1 |[Enterobacteria phage RB5]||_Enterobacteria_phage_RB5_.gbk|tail completion and ..|531|KM606995(168394):71455-71985:-1 ^^ Enterobacteria phage RB5, complete genome.|neighbours:ID:AIT73151.1(-1),ID:AIT73153.1(-1)|neighbour_genes:deoxynucleoside mono..,DNA end protector du..|
MSQALQQIFNQANTTNFVVSIPHSNTTSAFTLNAQSVPIPGIRIPVTDTVTGPFGLGRAQRPGVTFEYDPLIVRFIVDEELKSWIGMYEWMLGTSNYLTGENTAQKTGPEYITLYILDNSKTEIVMSINFYKPWVSDLSEVEFSYTEDSDPALVCTATIPYTYFQVEKDGKIIAEV
>ID:AIT75608.1 |[Enterobacteria phage RB68]||_Enterobacteria_phage_RB68_.gbk|tail completion and ..|531|KM607004(168401):75485-76015:-1 ^^ Enterobacteria phage RB68, complete genome.|neighbours:ID:AIT75607.1(-1),ID:AIT75609.1(-1)|neighbour_genes:deoxynucleotide mono..,DNA end protector du..|
MSQALQQIFNQANTTNFVVSIPHSNTTSAFTLNAQSVPIPGIRIPVTDTVTGPFGLGRAQRPGVTFEYDPLIVRFIVDEELKSWIGMYEWMLGTSNYLTGENTAQKTGPEYITLYILDNSKTEIVMSINFYKPWVSDLSEVEFSYTEDSDPALVCTATIPYTYFQVEKDGKIIAEV
>ID:NP_861850.1 |[Enterobacteria phage RB69]||_Enterobacteria_phage_RB69_.gbk|3|585|NC_004928(167560):78666-79250:-1 ^GeneID:1494276^ Enterobacteria phage RB69, complete genome.|neighbours:ID:NP_861849.1(-1),ID:NP_861851.1(-1)|neighbour_genes:1,2|
MTRPTRQIFNQTNITNFVVDIPDSTRTSGFVLNAQTAPLPGVRIPVVETVTGTMGLGRAMRAGTTFEYDPFIVRFIVDEDMTSWMNMYKWMLSTNNYITGHNTAHADGPEFVTLHILNNNKTEVVLTANFYKPWISDLSEIEFSYTEDSDPAVTCVATIHYAYMTIEKDGEVIVSQQPRQAVESKSISRHPSLR
>ID:AIT73423.1 |[Enterobacteria phage RB6]||_Enterobacteria_phage_RB6_.gbk|tail completion and ..|531|KM606996(168394):71455-71985:-1 ^^ Enterobacteria phage RB6, complete genome.|neighbours:ID:AIT73422.1(-1),ID:AIT73424.1(-1)|neighbour_genes:deoxynucleoside mono..,DNA end protector du..|
MSQALQQIFNQANTTNFVVSIPHSNTTSAFTLNAQSVPIPGIRIPVTDTVTGPFGLGRAQRPGVTFEYDPLIVRFIVDEELKSWIGMYEWMLGTSNYLTGENTAQKTGPEYITLYILDNSKTEIVMSINFYKPWVSDLSEVEFSYTEDSDPALVCTATIPYTYFQVEKDGKIIAEV
>ID:AIT73694.1 |[Enterobacteria phage RB7]||_Enterobacteria_phage_RB7_.gbk|tail completion and ..|531|KM606997(168395):71456-71986:-1 ^^ Enterobacteria phage RB7, complete genome.|neighbours:ID:AIT73693.1(-1),ID:AIT73695.1(-1)|neighbour_genes:deoxynucleoside mono..,DNA end protector du..|
MSQALQQIFNQANTTNFVVSIPHSNTTSAFTLNAQSVPIPGIRIPVTDTVTGPFGLGRAQRPGVTFEYDPLIVRFIVDEELKSWIGMYEWMLGTSNYLTGENTAQKTGPEYITLYILDNSKTEIVMSINFYKPWVSDLSEVEFSYTEDSDPALVCTATIPYTYFQVEKDGKIIAEV
>ID:AIT73966.1 |[Enterobacteria phage RB9]||_Enterobacteria_phage_RB9.gbk|tail completion and ..|531|KM606998(168395):71456-71986:-1 ^^ Enterobacteria phage RB9, complete genome.|neighbours:ID:AIT73965.1(-1),ID:AIT73967.1(-1)|neighbour_genes:deoxynucleoside mono..,DNA end protector du..|
MSQALQQIFNQANTTNFVVSIPHSNTTSAFTLNAQSVPIPGIRIPVTDTVTGPFGLGRAQRPGVTFEYDPLIVRFIVDEELKSWIGMYEWMLGTSNYLTGENTAQKTGPEYITLYILDNSKTEIVMSINFYKPWVSDLSEVEFSYTEDSDPALVCTATIPYTYFQVEKDGKIIAEV
>ID:ADJ39861.1 |[Enterobacteria phage T4T]||_Enterobacteria_phage_T4T_.gbk|3|531|HM137666(168920):75402-75932:-1 ^^ Enterobacteria phage T4T, complete genome.|neighbours:ID:ADJ39860.1(-1),ID:ADJ39862.1(-1)|neighbour_genes:1,2|
MSQALQQIFNQANTTNFVVSIPHSNTTSAFTLNAQSVPIPGIRIPVTDTVTGPFGLGRAQRPGVTFEYDPLIVRFIVDEELKSWIGMYEWMLGTSNYLTGENTAQKTGPEYITLYILDNSKTEIVMSINFYKPWVSDLSEVEFSYTEDSDPALVCTATIPYTYFQVEKDGKIIAEV
>ID:NP_049753.1 |[Escherichia virus T4]||_Enterobacteria_phage_T4_.gbk|3|531|NC_000866(168903):75424-75954:-1 ^GeneID:1258776^ Enterobacteria phage T4, complete genome.|neighbours:ID:NP_049752.1(-1),ID:NP_049754.1(-1)|neighbour_genes:1,2|
MSQALQQIFNQANTTNFVVSIPHSNTTSAFTLNAQSVPIPGIRIPVTDTVTGPFGLGRAQRPGVTFEYDPLIVRFIVDEELKSWIGMYEWMLGTSNYLTGENTAQKTGPEYITLYILDNSKTEIVMSINFYKPWVSDLSEVEFSYTEDSDPALVCTATIPYTYFQVEKDGKIIAEV
> |[Tevenvirinae _Enterobacteria_phage_T4_strain_wild]||_Enterobacteria_phage_T4_strain_wild.gb|Phage tail completio..|531|KJ477684.1(168922):75404-75934:-1 ^RAST2:fig|1198136.58.peg.158^ Tevenvirinae _Enterobacteria_phage_T4_strain_wild|neighbours:(-1),(-1)|neighbour_genes:deoxynucleoside mono..,DNA end protector pr..|
MSQALQQIFNQANTTNFVVSIPHSNTTSAFTLNAQSVPIPGIRIPVTDTVTGPFGLGRAQRPGVTFEYDPLIVRFIVDEELKSWIGMYEWMLGTSNYLTGENTAQKTGPEYITLYILDNSKTEIVMSINFYKPWVSDLSEVEFSYTEDSDPALVCTATIPYTYFQVEKDGKIIAEV
> |[Tevenvirinae _Enterobacteria_phage_T6]||_Enterobacteria_phage_T6.gb|Phage tail completio..|531|MH550421.1(168706):70128-70658:-1 ^RAST2:fig|1198136.104.peg.144^ Tevenvirinae _Enterobacteria_phage_T6|neighbours:(-1),(-1)|neighbour_genes:deoxynucleoside mono..,DNA end protector pr..|
MSQALQQIFNQANTTNFVVSIPHSNTTSAFTLNAQSVPIPGIRIPVTDTVTGPFGLGRAQRPGVTFEYDPLIVRFIVDEELKSWIGMYEWMLGTSNYLTGENTAQKTGPEYITLYILDNSKTEIVMSINFYKPWVSDLSEVEFSYTEDSDPALVCTATIPYTYFQVEKDGKIIAEV
>ID:YP_004063841.1 |[Escherichia phage vB_EcoM_VR7]||_Enterobacteria_phage_vB_EcoM-VR7_.gbk|3|600|NC_014792(169285):70864-71463:-1 ^GeneID:10021385^ Enterobacteria phage vB_EcoM-VR7, complete genome.|neighbours:ID:YP_004063840.1(-1),ID:YP_004063842.1(-1)|neighbour_genes:1,VR7ORF161c|
MSGLYNQTNTTNFILEVSDSNLTQTFKLNVQDVTLPGVHIPVTDVPGGTQGINRSSLPGSTIEFDPLIVNFLCDKDLRAWLDIYKWMLSLNNYITHESKAWHPKGRPEAVTLHILDNNKDKIVMSIHYYGAWPSDLSEIQYSYKEDSDPAINATATFNFKSFAVEIDGIIIEGRPQIDSNAAMQQEIRSKSMHPSMRNV
>ID:YP_006986698.1 |[Escherichia phage vB_EcoM_ACG-C40]||_Enterobacteria_phage_vB_EcoM_ACG-C40_.gbk|tail completion and ..|531|NC_019399(167396):72759-73289:-1 ^GeneID:13997971^ Enterobacteria phage vB_EcoM_ACG-C40, complete genome.|neighbours:ID:YP_006986697.1(-1),ID:YP_006986699.1(-1)|neighbour_genes:dNMP kinase,DNA end protector pr..|
MSQALQQIFNQANTTNFVVSIPHSNTTSAFTLNAQSVPIPGIRIPVTDTVTGPFGLGRAQRPGATFEYDPLIVRFIVDEELKSWIGMYEWMLGTSNYLTGENTAQKTGPEYITLYILDNSKTEIVMSINFYKPWVSDLSEVEFSYTEDSDPALVCTATIPYTYFQVEKDGKIIAEV
>ID:AWD91534.1 |[Enterobacteria phage vB_EcoM_IME339]||_Enterobacteria_phage_vB_EcoM_IME339_.gbk|tail completion and ..|531|MH051915(164366):94983-95513:1 ^^ Enterobacteria phage vB_EcoM_IME339, complete genome.|neighbours:ID:AWD91533.1(1),ID:AWD91535.1(1)|neighbour_genes:DNA end protector pr..,deoxynucleotide mono..|
MSQALQQIFNQANTTNFVVSIPHSNTTSAFTLNAQSVPIPGIRIPVTDTVTGPFGLGRAQRPGVTFEYDPLIVRFIVDEELKSWIGMYEWMLGTSNYLTGENTAQKTGPEYITLYILDNSKTEIVMSINFYKPWVSDLSEVEFSYTEDSDPALVCTATIPYTYFQVEKDGKIIAEV
>ID:AWD91790.1 |[Enterobacteria phage vB_EcoM_IME340]||_Enterobacteria_phage_vB_EcoM_IME340_.gbk|tail completion and ..|531|MH051916(165549):95268-95798:1 ^^ Enterobacteria phage vB_EcoM_IME340, complete genome.|neighbours:ID:AWD91789.1(1),ID:AWD91791.1(1)|neighbour_genes:DNA end protector pr..,deoxynucleotide mono..|
MSQALQQIFNQANTTNFVVSIPHSNTTSAFTLNAQSVPIPGIRIPVTDTVTGPFGLGRAQRPGVTFEYDPLIVRFIVDEELKSWIGMYEWMLGTSNYLTGENTAQKTGPEYITLYILDNSKTEIVMSINFYKPWVSDLSEVEFSYTEDSDPALVCTATIPYTYFQVEKDGKIIAEV
>ID:YP_009207338.1 |[Escherichia phage vB_EcoM_VR20]||_Enterobacteria_phage_vB_EcoM_VR20.gbk|tail completion and ..|600|NC_028894(170336):74529-75128:-1 ^GeneID:26633837^ Enterobacteria phage vB_EcoM_VR20, complete genome.|neighbours:ID:YP_009207337.1(-1),ID:YP_009207339.1(-1)|neighbour_genes:deoxynucleoside mono..,DNA end protector pr..|
MSGLYNQTNTTNFILEVSDSNLTQTFKLNVQDVTLPGVHIPVTDVPGGTQGINRSSLPGSTIEFDPLIVNFLCDKDLRAWLDIYKWMLSLNNYITHESKAWHPKGRPEAVTLHILDNNKDKIVMSIHYYGAWPSDLSEIQYSYKEDSDPAINATATFNFKSFAVEIDGIIIEGRPQIDSNAAMQQEIRSKSMHPSMRNV
>ID:YP_009209903.1 |[Escherichia phage vB_EcoM_VR25]||_Enterobacteria_phage_vB_EcoM_VR25_.gbk|tail completion and ..|600|NC_028925(170822):73061-73660:-1 ^GeneID:26636323^ Enterobacteria phage vB_EcoM_VR25, complete genome.|neighbours:ID:YP_009209902.1(-1),ID:YP_009209904.1(-1)|neighbour_genes:deoxynucleoside mono..,putative mobile endo..|
MSGLYNQTNTTNFILEVSDSNLTQTFKLNVQDVTLPGVHIPVTDVPGGTQGINRSSLPGSTIEFDPLIVNFLCDKDLRAWLDIYKWMLSLNNYITHESKAWHPKGRPEAVTLHILDNNKDKIVMSIHYYGAWPSDLSEIQYSYKEDSDPAINATATFNFKSFAVEIDGIIIEGRPQIDSNAAMQQEIRSKSMHPSMRNV
>ID:YP_009213993.1 |[Escherichia phage vB_EcoM_VR26]||_Enterobacteria_phage_vB_EcoM_VR26_.gbk|tail completion and ..|600|NC_028957(171541):71258-71857:-1 ^GeneID:26640449^ Enterobacteria phage vB_EcoM_VR26, complete genome.|neighbours:ID:YP_009213992.1(-1),ID:YP_009213994.1(-1)|neighbour_genes:deoxynucleoside mono..,DNA end protector|
MSGLYNQTNTTNFILEVSDSNLTQTFKLNVQDVTLPGVHIPVTDVPGGTQGINRSSLPGSTIEFDPLIVNFLCDKDLRAWLDIYKWMLSLNNYITHESKAWHPKGRPEAVTLHILDNNKDKIVMSIHYYGAWPSDLSEIQYSYKEDSDPAINATATFNFKSFAVEIDGIIIEGRPQIDSNAAMQQEIRSKSMHPSMRNV
>ID:YP_009205840.1 |[Enterobacteria phage vB_EcoM_VR5]||_Enterobacteria_phage_vB_EcoM_VR5.gbk|tail completion and ..|591|NC_028881(170473):71715-72305:-1 ^GeneID:26632453^ Enterobacteria phage vB_EcoM_VR5, complete genome.|neighbours:ID:YP_009205839.1(-1),ID:YP_009205841.1(-1)|neighbour_genes:deoxynucleoside mono..,DNA end protector pr..|
MNGLFNQTNTTNFILEVSDAGMTQAFKLNVQDVTLPGIHIPISDVPGSTQGIHRAKLPGSTVEFDPLIVNFLVDKELKSWLDIYKWMLSLNNYVTHESEAWHPKGLPEAITLHILDNNKQKIVMSIHYYGGWPSDLSEIQYSYKEDSDPAIIATATFNFKSFAVEIDGTIVTGRPQIDSYAEQRVARMSMHPSMRK
> |[Tevenvirinae _Erwinia_phage_Cronus]||_Erwinia_phage_Cronus.gb|Phage tail completio..|588|MH059636.2(175774):73820-74407:-1 ^RAST2:fig|1198136.105.peg.183^ Tevenvirinae _Erwinia_phage_Cronus|neighbours:(-1),(-1)|neighbour_genes:gp1 dNMP kinase,putative mobile endo..|
MSTFNQTNTTNFVMEVNDAGLTNAFKLNIQSSPIASIRVPVSDVPGSTQGMHRSMLPGSTTEFEPLTVRFLVDENLEAWLDMYKWMLSINNYVDRDRSGWHTDKMKPVVTFHVLDNDKTNIVMSVHYYGAWCSDLSEIEFSLIEDTDIAMTCTAIMPFKYFEVEKDGIIITGRQSIDQAGDAKVTAGVSVHPSMR
>ID:YP_009592810.1 |[Escherichia coli O157 typing phage 3]||_Escherichia_coli_O157_typing_phage_3_.gbk|tail tube protein|585|NC_041863(168733):72698-73282:1 ^GeneID:40068304^ Escherichia coli O157 typing phage 3, complete genome.|neighbours:ID:YP_009592809.1(1),ID:YP_009592811.1(1)|neighbour_genes:hypothetical protein,hypothetical protein|
MTRPTRQIFNQTNITNFVVDIPDSTRTSGFVLNAQTAPLPGVRIPVVETVTGTMGLGRAMRAGTTFEYDPFIVRFIVDEDMTSWMNMYKWMLSTNNYITGHNTAHSDGPEFVTLHILNNNKTEVVLTANFYKPWISDLSEIEFSYTEDSDPAVTCVATIHYAYMTIEKDGEVIVSQQPRQAVESKSISRHPSLR
>ID:YP_009593146.1 |[Escherichia coli O157 typing phage 6]||_Escherichia_coli_O157_typing_phage_6_.gbk|tail tube protein|585|NC_041864(160570):87279-87863:-1 ^GeneID:40068643^ Escherichia coli O157 typing phage 6, complete genome.|neighbours:ID:YP_009593145.1(-1),ID:YP_009593147.1(-1)|neighbour_genes:hypothetical protein,hypothetical protein|
MTRPTRQIFNQTNITNFVVDIPDSTRTSGFVLNAQTAPLPGVRIPVVETVTGTMGLGRAMRAGTTFEYDPFIVRFIVDEDMTSWMNMYKWMLSTNNYITGHNTAHSDGPEFVTLHILNNNKTEVVLTANFYKPWISDLSEIEFSYTEDSDPAVTCVATIHYAYMTIEKDGEVIVSQQPRQAVESKSISRHPSLR
>ID:YP_009225107.1 |[Escherichia phage APCEc01]||_Escherichia_phage_APCEc01_.gbk|tail completion and ..|585|NC_029091(168771):106607-107191:1 ^GeneID:26796060^ Escherichia phage APCEc01, complete genome.|neighbours:ID:YP_009225106.1(1),ID:YP_009225108.1(1)|neighbour_genes:DNA end protector pr..,deoxynucleoside mono..|
MTRPTRQIFNQTNITNFVVDIPDSTRTSGFVLNAQTAPLPGVRIPVVETVTGTMGLGRAMRAGTTFEYDPFVVRFIVDEDMTSWMNMYKWMLSTNNYITGHNTAHSDGPEFVTLHILNNNKTEVVLTANFYKPWISDLSEIEFSYTEDSDPAVTCVATIHYAYMTIEKDGEVIVSQQPRQAVESKSISRHPSLR
> |[Tevenvirinae _Escherichia_phage_AnYang]||_Escherichia_phage_AnYang.gb|Phage tail completio..|591|MK234886.1(169215):42438-43028:-1 ^RAST2:fig|1198136.106.peg.106^ Tevenvirinae _Escherichia_phage_AnYang|neighbours:(-1),(-1)|neighbour_genes:deoxynucleoside mono..,hypothetical protein|
MNGLFNQTNTTNFILEVSDSGMTQSFKLNVQDVTLPGIHIPISDVPGSTQGIHRAKLPGSTVEFDPLIVNFLVDRELKSWLDVYKWMLSLNNYVTHESEAWHPKGLPEAITLHILDNNKQKIVMSIHYYGGWPSDLSEIQYSYKEDSDPAIIATATFNFKSFAVEIDGTIVTGRPQIDSYAEQRVARMSMHPSMRK
> |[Tevenvirinae Escherichia_phage_CF2]||_Escherichia_phage_CF2.gb|Phage tail completio..|531|NC_041919.1(168188):84307-84837:1 ^RAST2:fig|1198136.52.peg.109^ Tevenvirinae Escherichia_phage_CF2|neighbours:(1),(1)|neighbour_genes:DNA end protector pr..,deoxynucleoside mono..|
MSQALQQIFNQANTTNFVVSIPHSNTTSAFTLNAQSVPIPGIRIPVTDTVTGPFGLGRAQRPGVTFEYDPLIVRFIVDEELKSWIGMYEWMLGTSNYLTGENTAQKTGPEYITLYILDNSKTEIVMSINFYKPWVSDLSEVEFSYTEDSDPALVCTATIPYTYFQVEKDGKIIAEV
>ID:QBO61153.1 |[Escherichia phage D5505]||_Escherichia_phage_D5505_.gbk|putative tail comple..|531|MK327929(168049):72423-72953:-1 ^^ Escherichia phage D5505, complete genome.|neighbours:ID:QBO61152.1(-1),ID:QBO61154.1(-1)|neighbour_genes:putative deoxynucleo..,hypothetical protein|
MSQALQQIFNQANTTNFVVSIPHSNTTSAFTLNAQSVPIPGIRIPVTDTVTGPFGLGRAQRPGVTFEYDPLIVRFIVDEELKSWIGMYEWMLGTSNYLTGENTAQKTGPEYITLYILDNSKTEIVMSINFYKPWVSDLSEVEFSYTEDSDPALVCTATIPYTYFQVEKDGKIIAEV
> |[Tevenvirinae Escherichia_phage_ECD7]||_Escherichia_phage_ECD7.gb|Phage tail completio..|591|NC_041936.1(164706):63502-64092:-1 ^RAST2:fig|1198136.56.peg.137^ Tevenvirinae Escherichia_phage_ECD7|neighbours:(-1),(1)|neighbour_genes:[T4-like viruses Ent..,Phage protein|
MSNLFNYANPSNWQINIPDGQLTKGFTLNCQCVTLPAITIPPTKQVAGQYGLAVADYPSSHVEFDPLVVRFIVDEHLESYLNLYTWMLSIVDYNNGNSTAWKDSMPEAVQVHMMDNERRNIVCTFNFYGCWCSQLGELELTYTDDMHESLVCTAILPFKTMSIERDGQLIVPRPAIQAADRQRVEGIKAMHPAFRK
>ID:YP_009102617.1 |[Escherichia phage ECML-134]||_Escherichia_phage_ECML-134_.gbk|hypothetical protein|531|NC_025449(166783):72993-73523:-1 ^GeneID:22111800^ Escherichia phage ECML-134, complete genome.|neighbours:ID:YP_009102616.1(-1),ID:YP_009102618.1(-1)|neighbour_genes:hypothetical protein,hypothetical protein|
MSQALQQIFNQANTTNFVVSIPHSNTTSAFTLNAQSVPIPGIRIPVTDTVTGPFGLGRAQRPGATFEYDPLIVRFIVDEELKSWIGMYEWMLGTSNYLTGENTAQKTGPEYITLYILDNSKTEIVMSINFYKPWVSDLSEVEFSYTEDSDPALVCTATIPYTYFQVEKDGKIIAEV
> |[Tevenvirinae Escherichia_phage_EcWhh-1]||_Escherichia_phage_EcWhh-1.gb|Phage tail completio..|591|MH791409.1(170524):135990-136580:-1 ^RAST2:fig|1198136.71.peg.263^ Tevenvirinae Escherichia_phage_EcWhh-1|neighbours:(-1),(-1)|neighbour_genes:deoxynucleoside mono..,DNA end protector pr..|
MNGLFNQTNTTNFILEVSDSGMTQSFKLNVQDVTLPGIHIPVSDVPGSTQGIHRAKLPGSTVEFDPLIVNFLVDRELKSWLDVYKWMLSLNNYVTHESEAWHPKGQPEAITLHILDNNKQKIVMSIHYYGGWPSDLSEIQYSYKEDSDPAIIATATFNFKSFAVEIDGTIVTGRPQIDSYAEQRVARMSMHPSMRK
> |[Tevenvirinae Escherichia_phage_HP3]||_Escherichia_phage_HP3.gb|hypothetical protein|585|NC_041920.1(170254):87641-88225:-1 ^RAST2:fig|1198136.53.peg.182^ Tevenvirinae Escherichia_phage_HP3|neighbours:(-1),(-1)|neighbour_genes:deoxynucleoside mono..,DNA end protector pr..|
MTRPARQIFNQTNITNFVVDIPDSTRTSGFVLNAQTAPLPGVRIPVVETVTGTMGLGRAMRAGTTFEYDPFIVRFIVDEDMTSWMNMYKWMLSTNNYITGHNTAHSDGPEFVTLHILNNNKTEVVLTANFYKPWISDLSEIEFSYTEDSDPAVTCVATIHYAYMTIEKDGEVIVSQQPRQAVESKSISRHPSLR
> |[Tevenvirinae _Escherichia_phage_HY01]||_Escherichia_phage_HY01.gb|Phage tail completio..|531|NC_027349.1(166977):73045-73575:-1 ^RAST2:fig|1198136.95.peg.158^ Tevenvirinae _Escherichia_phage_HY01|neighbours:(-1),(-1)|neighbour_genes:deoxynucleoside mono..,DNA end protector pr..|
MSQALQQIFNQANTTNFVVSIPHSNTTSAFTLNAQSVPIPGIRIPVTDTVTGPFGLGRAQRPGVTFEYDPLIVRFIVDEELKSWIGMYEWMLGTSNYLTGENTAQKTGPEYITLYILDNSKTEIVMSINFYKPWVSDLSEVEFSYTEDSDPALVCTATIPYTYFQVEKDGKIIAEV
>ID:YP_009284005.1 |[Escherichia phage HY03]||_Escherichia_phage_HY03.gbk|glycoprotein 3|531|NC_031047(170770):4772-5302:-1 ^GeneID:29078873^ Escherichia phage HY03, complete genome.|neighbours:ID:YP_009284004.1(-1),ID:YP_009284006.1(-1)|neighbour_genes:putative deoxynucleo..,putative site-specif..|
MSQALQQIFNQANTTNFVVSIPHSNTTSAFTLNAQSVPIPGIRIPVTDTVTGPFGLGRAQRPGVTFEYDPLIVRFIVDEELKSWIGMYEWMLGTSNYLTGENTAQKTGPEYITLYILDNSKTEIVMSINFYKPWVSDLSEVEFSYTEDSDPALVCTATIPYTYFQVEKDGKIIAEV
>ID:BBG28663.1 |[Escherichia phage KIT03]||_Escherichia_phage_KIT03_DNA_.gbk|tail completion and ..|531|AP018932(166848):73541-74071:-1 ^^ Escherichia phage KIT03 DNA, complete sequence.|neighbours:ID:BBG28662.1(-1),ID:BBG28664.1(-1)|neighbour_genes:deoxynucleotide mono..,DNA end protector pr..|
MSQALQQIFNQANTTNFVVSIPHSNTTSAFTLNAQSVPIPGIRIPVTDTVTGPFGLGRAQRPGVTFEYDPLIVRFIVDEELKSWIGMYEWMLGTSNYLTGENTAQKTGPEYITLYILDNSKTEIVMSINFYKPWVSDLSEVEFSYTEDSDPALVCTATIPYTYFQVEKDGKIIAEV
>ID:YP_008060710.1 |[Escherichia phage Lw1]||_Escherichia_phage_Lw1_.gbk|head-proximal tip of..|540|NC_021344(176227):100122-100661:-1 ^GeneID:16205117^ Escherichia phage Lw1, complete genome.|neighbours:ID:YP_008060709.1(-1),ID:YP_008060711.1(1)|neighbour_genes:dNMP kinase,hypothetical protein|
MNTTAMILNQISPTNFMLDIPDNDYMKGLKLQIQGVTLPSVNIPITDVPLNPMIRGKIPGSAMEFDPLTIRFAVDEELRSYLGVYLWMLGTCDFNTFDSIRWSEPQQAMALHILDNSQSKTVATFRFYGAWPSNLGELELMYTNDSDEAVSCMAMFNFAHMEIEIDGKVLVPTPRKKES
> |[Tevenvirinae _Escherichia_phage_MX01]||_Escherichia_phage_MX01.gb|Phage tail completio..|591|NC_031934.1(168929):73551-74141:-1 ^RAST2:fig|1198136.96.peg.154^ Tevenvirinae _Escherichia_phage_MX01|neighbours:(-1),(-1)|neighbour_genes:deoxynucleoside mono..,hypothetical protein|
MNGLFNQTNTTNFILEVSDAGMTQAFKLNVQDVTLPGIHIPVSDVPGSTQGIHRAKLPGSTVEFDPLIVNFLVDRELKSWLDVYKWMLSLNNYVTHDSEAWHPKGQPEAITLHILDNNKQKIVMSIHYYGGWPSDLSEIQYSYKEDSDPAIIATATFNFKSFAVEIDGTIVTGRPQIDSYAEQRVARMSMHPSMRK
>ID:AYR04065.1 |[Escherichia phage OLB35]||_Escherichia_phage_OLB35_.gbk|tail completion and ..|585|MH992122(169140):78188-78772:-1 ^^ UNVERIFIED: Escherichia phage OLB35, complete genome.|neighbours:ID:AYR04064.1(-1),ID:AYR04066.1(-1)|neighbour_genes:dNMP kinase,DNA end protector pr..|
MTRPARQIFNQTNITNFVVDIPDSTRTSGFVLNAQTAPLPGVRIPVVETVTGTMGLGRAMRAGTTFEYDPFIVRFIVDEDMTSWMNMYKWMLSTNNYITGHNTAHADGPEFVTLHILNNNKTEVVLTANFYKPWISDLSEIEFSYTEDSDPAVTCVATIHYAYMTIEKDGEVIVSQQPRQAAESKSISRHPSLR
> |[Tevenvirinae _Escherichia_phage_PE37]||_Escherichia_phage_PE37.gb|Phage tail completio..|531|KU925172.1(166423):90336-90866:1 ^RAST2:fig|1198136.98.peg.122^ Tevenvirinae _Escherichia_phage_PE37|neighbours:(1),(1)|neighbour_genes:DNA end protector pr..,deoxynucleoside mono..|
MSQALQQIFNQANTTNFVVSIPHSNTTSAFTLNAQSVPIPGIRIPVTDTVTGPFGLGRAQRPGVTFEYDPLIVRFIVDEELKSWIGMYEWMLGTSNYLTGENTAQKTGPEYITLYILDNSKTEIVMSINFYKPWVSDLSEVEFSYTEDSDPALVCTATIPYTYFQVEKDGKIIAEV
>ID:BBC14480.1 |[Escherichia phage PP01]||_Escherichia_phage_PP01.gbk|3|531|LC348379(167812):73618-74148:-1 ^^ Escherichia phage PP01 DNA, complete sequence.|neighbours:ID:BBC14479.1(-1),ID:BBC14481.1(-1)|neighbour_genes:1,2|
MSQALQQIFNQANTTNFVVSIPHSNTTSAFTLNAQSVPIPGIRIPVTDTVTGPFGLGRAQRPGVTFEYDPLIVRFIVDEELKSWIGMYEWMLGTSNYLTGENTAQKTGPEYITLYILDNSKTEIVMSINFYKPWVSDLSEVEFSYTEDSDPALVCTATIPYTYFQVEKDGKIIAEV
> |[Tevenvirinae _Escherichia_phage_SF]||_Escherichia_phage_SF.gb|hypothetical protein|585|MH359124.1(168695):43007-43591:1 ^RAST2:fig|1198136.100.peg.47^ Tevenvirinae _Escherichia_phage_SF|neighbours:(1),(1)|neighbour_genes:DNA end protector pr..,deoxynucleoside mono..|
MTRPARQIFNQTNITNFVVDIPDSTRTSGFVLNAQTAPLPGVRIPVVETVTGTMGLGRAMRAGTTFEYDPFVVRFIVDEDMTSWMNMYKWMLSTNNYITGHNTAHSDGPEFVTLHILNNNKTEVVLTANFYKPWISDLSEIEFSYTEDSDPAVTCVATIHYAYMTIEKDGEVIVSQQPRQAAESKSISRHPSLR
>ID:YP_009608517.1 |[Escherichia phage ST0]||_Escherichia_phage_ST0.gbk|tail completion and ..|585|NC_041990(170496):152253-152837:1 ^GeneID:40084539^ Escherichia phage ST0, complete genome.|neighbours:ID:YP_009608516.1(1),ID:YP_009608518.1(1)|neighbour_genes:hypothetical protein,deoxynucleoside mono..|
MTRPARQIFNQTNITNFVVDIPDSTRTSGFVLNAQTAPLPGVRIPVVETVTGTMGLGRAMRAGTTFEYDPFIVRFIVDEDMTSWMNMYKWMLSTNNYITGHNTAHSDGPEFVTLHILNNNKTEVVLTANFYKPWISDLSEIEFSYTEDSDPAVTCVATIHYAYMTIEKDGEVIVSQQPRQAVESKSISRHPSLR
>ID:BBC14761.1 |[Escherichia phage T2]||_Escherichia_phage_T2.gbk|3|531|LC348380(163825):71987-72517:-1 ^^ Escherichia phage T2 DNA, complete sequence.|neighbours:ID:BBC14760.1(-1),ID:BBC14762.1(-1)|neighbour_genes:1,2|
MSQALQQIFNQANTTNFVVSIPHSNTTSAFTLNAQSVPIPGIRIPVTDTVTGPFGLGRAQRPGATFEYDPLIVRFIVDEELKSWIGMYEWMLGTSNYLTGENTAQKTGPEYITLYILDNSKTEIVMSINFYKPWVSDLSEVEFSYTEDSDPALVCTATIPYTYFQVEKDGKIIAEV
>ID:YP_009281481.1 |[Escherichia phage UFV-AREG1]||_Escherichia_phage_UFV-AREG1_.gbk|putative site-specif..|531|NC_031030(170788):72997-73527:-1 ^GeneID:29063674^ Escherichia phage UFV-AREG1, complete genome.|neighbours:ID:YP_009281480.1(-1),ID:YP_009281482.1(-1)|neighbour_genes:deoxynucleotide mono..,hypothetical protein|
MSQALQQIFNQANTTNFVVSIPHSNTTSAFTLNAQSVPIPGIRIPVTDTVTGPFGLGRAQRPGVTFEYDPLIVRFIVDEELKSWIGMYEWMLGTSNYLTGENTAQKTGPEYITLYILDNSKTEIVMSINFYKPWVSDLSEVEFSYTEDSDPALVCTATIPYTYFQVEKDGKIIAEV
>ID:YP_009323350.1 |[Escherichia phage WG01]||_Escherichia_phage_WG01_.gbk|tail completion and ..|591|NC_031928(169936):73057-73647:-1 ^GeneID:30308476^ Escherichia phage WG01, complete genome.|neighbours:ID:YP_009323349.1(-1),ID:YP_009323351.1(-1)|neighbour_genes:hypothetical protein,DNA end protector pr..|
MNGLFNQTNTTNFILEVSDAGMTQAFKLNVQDVTLPGIHIPVSDVPGSTQGIHRAKLPGSTVEFDPLIVNFLVDRELKSWLDVYKWMLSLNNYVTHDSEAWHPKGQPEAITLHILDNNKQKIVMSIHYYGGWPSDLSEIQYSYKEDSDPAIIATATFNFKSFAVEIDGTIVTGRPQIDSYAEQRVARMSMHPSMRK
>ID:YP_009030753.1 |[Escherichia phage vB_EcoM_112]||_Escherichia_phage_e112_.gbk|tail completion and ..|531|NC_024125(168470):74565-75095:-1 ^GeneID:19485296^ Escherichia phage e11/2, complete genome.|neighbours:ID:YP_009030752.1(-1),ID:YP_009030754.1(-1)|neighbour_genes:dNMP kinase,putative site-specif..|
MSQALQQIFNQANTTNFVVSIPHSNTTSAFTLNAQSVPIPGIRIPVTDTVTGPFGLGRAQRPGATFEYDPLIVRFIVDEELKSWIGMYEWMLGTSNYLTGENTAQKTGPEYITLYILDNSKTEIVMSINFYKPWVSDLSEVEFSYTEDSDPALVCTATIPYTYFQVEKDGKIIAEV
>ID:AYN56268.1 |[Escherichia phage p000v]||_Escherichia_phage_p000v_.gbk|tail tube terminator..|585|MK047717(167803):72230-72814:1 ^^ Escherichia phage p000v, complete genome.|neighbours:ID:AYN56267.1(1),ID:AYN56269.1(1)|neighbour_genes:hypothetical protein,deoxynucleotide mono..|
MTRPTRQIFNQTNITNFVVDIPDSTRTSGFVLNAQTAPLPGVRIPVVETVTGTMGLGRAMRAGTTFEYDPFVVRFIVDEDMTSWMNMYKWMLSTNNYITGHNTAHSDGPEFVTLHILNNNKTEVVLTANFYKPWISDLSEIEFSYTEDSDPAVTCVATIHYAYMTIEKDGEVIVSQQPRQAVESKSISRHPSLR
> |[Tevenvirinae _Escherichia_phage_p000y]||_Escherichia_phage_p000y.gb|hypothetical protein|585|MK047718.1(169872):13899-14483:1 ^RAST2:fig|1198136.97.peg.13^ Tevenvirinae _Escherichia_phage_p000y|neighbours:(1),(1)|neighbour_genes:DNA end protector pr..,deoxynucleoside mono..|
MTRPARQIFNQTNITNFVVDIPDSTRTSGFVLNAQTAPLPGVRIPVVETVTGTMGLGRAMRAGTTFEYDPFIVRFIVDEDMTSWMNMYKWMLSTNNYITGHNTAHSDGPEFVTLHILNNNKTEVVLTANFYKPWISDLSEIEFSYTEDSDPAVTCVATIHYAYMTIEKDGEVIVSQQPRQAAESKSISRHPSLR
> |[Tevenvirinae _Escherichia_phage_slur02]||_Escherichia_phage_slur02.gb|Phage tail completio..|531|NC_028927.1(167298):143491-144021:-1 ^RAST2:fig|1198136.99.peg.265^ Tevenvirinae _Escherichia_phage_slur02|neighbours:(-1),(-1)|neighbour_genes:deoxynucleoside mono..,DNA end protector pr..|
MSQALQQIFNQANTTNFVVSIPHSNTTSAFTLNAQSVPIPGIRIPVTDTVTGPFGLGRAQRPGVTFEYDPLIVRFIVDEELKSWIGMYEWMLGTSNYLTGENTAQKTGPEYITLYILDNSKTEIVMSINFYKPWVSDLSEVEFSYTEDSDPALVCTATIPYTYFQVEKDGKIIAEV
>ID:YP_009625103.1 |[Escherichia phage slur03]||_Escherichia_phage_slur03_.gbk|tail completion and ..|531|NC_042129(167467):95341-95871:1 ^GOA:A0A0M7QDV3,GeneID:40101985,InterPro:IPR010667,UniProtKB/TrEMBL:A0A0M7QDV3^ Escherichia phage slur03, complete genome.|neighbours:ID:YP_009625102.1(1),ID:YP_009625104.1(1)|neighbour_genes:DNA end protector pr..,deoxynucleotide mono..|
MSQALQQIFNQANTTNFVVSIPHSNTTSAFTLNAQSVPIPGIRIPVTDTVTGPFGLGRAQRPGVTFEYDPLIVRFIVDEELKSWIGMYEWMLGTSNYLTGENTAQKTGPEYITLYILDNSKTEIVMSINFYKPWVSDLSEVEFSYTEDSDPALVCTATIPYTYFQVEKDGKIIAEV
>ID:YP_009625363.1 |[Escherichia phage slur04]||_Escherichia_phage_slur04_.gbk|T4-like virus tail t..|531|NC_042130(167298):58004-58534:-1 ^GOA:A0A0M7QEI2,GeneID:40102264,InterPro:IPR010667,UniProtKB/TrEMBL:A0A0M7QEI2^ Escherichia phage slur04, complete genome.|neighbours:ID:YP_009625362.1(-1),ID:YP_009625364.1(-1)|neighbour_genes:hypothetical protein,hypothetical protein|
MSQALQQIFNQANTTNFVVSIPHSNTTSAFTLNAQSVPIPGIRIPVTDTVTGPFGLGRAQRPGVTFEYDPLIVRFIVDEELKSWIGMYEWMLGTSNYLTGENTAQKTGPEYITLYILDNSKTEIVMSINFYKPWVSDLSEVEFSYTEDSDPALVCTATIPYTYFQVEKDGKIIAEV
> |[Tevenvirinae _Escherichia_phage_slur07]||_Escherichia_phage_slur07.gb|Phage tail completio..|531|NC_028780.1(167124):89005-89535:1 ^RAST2:fig|1198136.89.peg.115^ Tevenvirinae _Escherichia_phage_slur07|neighbours:(1),(1)|neighbour_genes:DNA end protector pr..,deoxynucleoside mono..|
MSQALQQIFNQANTTNFVVSIPHSNTTSAFTLNAQSVPIPGIRIPVTDTVTGPFGLGRAQRPGVTFEYDPLIVRFIVDEELKSWIGMYEWMLGTSNYLTGENTAQKTGPEYITLYILDNSKTEIVMSINFYKPWVSDLSEVEFSYTEDSDPALVCTATIPYTYFQVEKDGKIIAEV
>ID:CUL02647.1 |[Escherichia phage slur08]||_Escherichia_phage_slur08_.gbk|T4-like virus tail t..|531|LN881733(167467):92588-93118:1 ^GOA:A0A0M7QDY4,InterPro:IPR010667,UniProtKB/TrEMBL:A0A0M7QDY4^ Escherichia phage slur08, complete genome.|neighbours:ID:CUL02646.1(1),ID:CUL02648.1(1)|neighbour_genes:hypothetical protein,hypothetical protein|
MSQALQQIFNQANTTNFVVSIPHSNTTSAFTLNAQSVPIPGIRIPVTDTVTGPFGLGRAQRPGVTFEYDPLIVRFIVDEELKSWIGMYEWMLGTSNYLTGENTAQKTGPEYITLYILDNSKTEIVMSINFYKPWVSDLSEVEFSYTEDSDPALVCTATIPYTYFQVEKDGKIIAEV
>ID:CUL02917.1 |[Escherichia phage slur11]||_Escherichia_phage_slur11_.gbk|T4-like virus tail t..|531|LN881734(167298):61550-62080:-1 ^GOA:A0A0M7QEM9,InterPro:IPR010667,UniProtKB/TrEMBL:A0A0M7QEM9^ Escherichia phage slur11, complete genome.|neighbours:ID:CUL02916.1(-1),ID:CUL02918.1(-1)|neighbour_genes:hypothetical protein,hypothetical protein|
MSQALQQIFNQANTTNFVVSIPHSNTTSAFTLNAQSVPIPGIRIPVTDTVTGPFGLGRAQRPGVTFEYDPLIVRFIVDEELKSWIGMYEWMLGTSNYLTGENTAQKTGPEYITLYILDNSKTEIVMSINFYKPWVSDLSEVEFSYTEDSDPALVCTATIPYTYFQVEKDGKIIAEV
>ID:CUL03703.1 |[Escherichia phage slur13]||_Escherichia_phage_slur13_.gbk|T4-like virus tail t..|531|LN881737(167299):83372-83902:-1 ^GOA:A0A0M7QFK9,InterPro:IPR010667,UniProtKB/TrEMBL:A0A0M7QFK9^ Escherichia phage slur13, complete genome.|neighbours:ID:CUL03702.1(-1),ID:CUL03704.1(-1)|neighbour_genes:hypothetical protein,hypothetical protein|
MSQALQQIFNQANTTNFVVSIPHSNTTSAFTLNAQSVPIPGIRIPVTDTVTGPFGLGRAQRPGVTFEYDPLIVRFIVDEELKSWIGMYEWMLGTSNYLTGENTAQKTGPEYITLYILDNSKTEIVMSINFYKPWVSDLSEVEFSYTEDSDPALVCTATIPYTYFQVEKDGKIIAEV
>ID:YP_009180647.1 |[Escherichia phage slur14]||_Escherichia_phage_slur14_.gbk|T4-like virus tail t..|531|NC_028448(167467):16469-16999:-1 ^GOA:A0A0M7QEP1,GeneID:26227822,InterPro:IPR010667,UniProtKB/TrEMBL:A0A0M7QEP1^ Escherichia phage slur14, complete genome.|neighbours:ID:YP_009180646.1(-1),ID:YP_009180648.1(-1)|neighbour_genes:hypothetical protein,hypothetical protein|
MSQALQQIFNQANTTNFVVSIPHSNTTSAFTLNAQSVPIPGIRIPVTDTVTGPFGLGRAQRPGVTFEYDPLIVRFIVDEELKSWIGMYEWMLGTSNYLTGENTAQKTGPEYITLYILDNSKTEIVMSINFYKPWVSDLSEVEFSYTEDSDPALVCTATIPYTYFQVEKDGKIIAEV
>ID:AVH85975.1 |[Escherichia phage vB_EcoM-G28]||_Escherichia_phage_vB_EcoM-G28.gbk|putative tail comple..|531|MG867727(170121):74685-75215:-1 ^^ Escherichia phage vB_EcoM-G28, complete genome.|neighbours:ID:AVH85974.1(-1),ID:AVH85976.1(-1)|neighbour_genes:putative deoxynucleo..,putative DNA end pro..|
MSQALQQIFNQANTTNFVVSIPHSNTTSAFTLNAQSVPIPGIRIPVTDTVTGPFGLGRAQRPGVTFEYDPLIVRFIVDEELKSWIGMYEWMLGTSNYLTGENTAQKTGPEYITLYILDNSKTEIVMSINFYKPWVSDLSEVEFSYTEDSDPALVCTATIPYTYFQVEKDGKIIAEV
>ID:QDF15170.1 |[Escherichia phage vB_EcoM-Sa45lw]||_Escherichia_phage_vB_EcoM-Sa45lw_.gbk|tail completion and ..|531|MK977694(167353):73068-73598:-1 ^^ Escherichia phage vB_EcoM-Sa45lw, complete genome.|neighbours:ID:QDF15169.1(-1),ID:QDF15171.1(-1)|neighbour_genes:deoxynucleoside mono..,DNA end protector pr..|
MSQALQQIFNQANTTNFVVSIPHSNTTSAFTLNAQSVPIPGIRIPVTDTVTGPFGLGRAQRPGVTFEYDPLIVRFIVDEELKSWIGMYEWMLGTSNYLTGENTAQKTGPEYITLYILDNSKTEIVMSINFYKPWVSDLSEVEFSYTEDSDPALVCTATIPYTYFQVEKDGKIIAEV
>ID:YP_009290414.1 |[Escherichia phage vB_EcoM-UFV13]||_Escherichia_phage_vB_EcoM-UFV13_.gbk|tail completion prot..|531|NC_031103(165772):73528-74058:-1 ^GeneID:29081210^ Escherichia phage vB_EcoM-UFV13, complete genome.|neighbours:ID:YP_009290413.1(-1),ID:YP_009290415.1(-1)|neighbour_genes:hypothetical protein,hypothetical protein|
MSQALQQIFNQANTTNFVVSIPHSNTTSAFTLNAQSVPIPGIRIPVTDTVTGPFGLGRAQRPGVTFEYDPLIVRFIVDEELKSWIGMYEWMLGTSNYLTGENTAQKTGPEYITLYILDNSKTEIVMSINFYKPWVSDLSEVEFSYTEDSDPALVCTATIPYTYFQVEKDGKIIAEV
>ID:AUV61008.1 |[Escherichia phage vB_EcoM-fFiEco06]||_Escherichia_phage_vB_EcoM-fFiEco06_.gbk|tail completion and ..|531|MG781190(167076):72735-73265:-1 ^^ Escherichia phage vB_EcoM-fFiEco06, complete genome.|neighbours:ID:AUV61007.1(-1),ID:AUV61009.1(-1)|neighbour_genes:deoxynucleotide mono..,DNA end protector pr..|
MSQALQQIFNQANTTNFVVSIPHSNTTSAFTLNAQSVPIPGIRIPVTDTVTGPFGLGRAQRPGATFEYDPLIVRFIVDEELKSWIGMYEWMLGTSNYLTGENTAQKTGPEYITLYILDNSKTEIVMSINFYKPWVSDLSEVEFSYTEDSDPALVCTATIPYTYFQVEKDGKIIAEV
>ID:AUV61281.1 |[Escherichia phage vB_EcoM-fHoEco02]||_Escherichia_phage_vB_EcoM-fHoEco02_.gbk|tail completion and ..|531|MG781191(167064):72725-73255:-1 ^^ Escherichia phage vB_EcoM-fHoEco02, complete genome.|neighbours:ID:AUV61280.1(-1),ID:AUV61282.1(-1)|neighbour_genes:deoxynucleotide mono..,DNA end protector pr..|
MSQALQQIFNQANTTNFVVSIPHSNTTSAFTLNAQSVPIPGIRIPVTDTVTGPFGLGRAQRPGATFEYDPLIVRFIVDEELKSWIGMYEWMLGTSNYLTGENTAQKTGPEYITLYILDNSKTEIVMSINFYKPWVSDLSEVEFSYTEDSDPALVCTATIPYTYFQVEKDGKIIAEV
>ID:AYP69810.1 |[Escherichia phage vB_EcoM_DalCa]||_Escherichia_phage_vB_EcoM_DalCa_.gbk|tail completion and ..|531|MH992510(166040):72795-73325:-1 ^^ Escherichia phage vB_EcoM_DalCa, complete genome.|neighbours:ID:AYP69782.1(-1),ID:AYP69774.1(-1)|neighbour_genes:deoxynucleoside mono..,DNA end protector pr..|
MSQALQQIFNQANTTNFVVSIPHSNTTSAFTLNAQSVPIPGIRIPVTDTVTGPFGLGRAQRPGATFEYDPLIVRFIVDEELKSWIGMYEWMLGTSNYLTGENTAQKTGPEYITLYILDNSKTEIVMSINFYKPWVSDLSEVEFSYTEDSDPALVCTATIPYTYFQVEKDGKIIAEV
>ID:QBO63662.1 |[Escherichia phage vB_EcoM_G10400]||_Escherichia_phage_vB_EcoM_G10400.gbk|putative tail comple..|531|MK327937(170182):73768-74298:-1 ^^ Escherichia phage vB_EcoM_G10400, complete genome.|neighbours:ID:QBO63661.1(-1),ID:QBO63663.1(-1)|neighbour_genes:putative deoxynucleo..,putative DNA end pro..|
MSQALQQIFNQANTTNFVVSIPHSNTTSAFTLNAQSVPIPGIRIPVTDTVTGPFGLGRAQRPGVTFEYDPLIVRFIVDEELKSWIGMYEWMLGTSNYLTGENTAQKTGPEYITLYILDNSKTEIVMSINFYKPWVSDLSEVEFSYTEDSDPALVCTATIPYTYFQVEKDGKIIAEV
>ID:QBO62283.1 |[Escherichia phage vB_EcoM_G2248]||_Escherichia_phage_vB_EcoM_G2248.gbk|putative tail comple..|591|MK327932(170678):63852-64442:-1 ^^ Escherichia phage vB_EcoM_G2248, complete genome.|neighbours:ID:QBO62282.1(-1),ID:QBO62284.1(1)|neighbour_genes:putative deoxynucleo..,hypothetical protein|
MSNLFNYANPSNWQINIPDGQLTKGFTLNAQGVTLPAITIPPTKQVAGQYGLAVADYPSSHVEFDPLVVRFIVDEHLESYLNLYTWMLSIVDYNNGNSTAWKDSMPEAVQVHMMDNERRNIVCTFNFYGCWCSQLGELELTYTDDMHESLVCTAILPFKTMSIERDGQLIVPRPAIQAADRQRVEGIKAMHPAFRK
> |[Tevenvirinae Escherichia_phage_vB_EcoM_G2285]||_Escherichia_phage_vB_EcoM_G2285.gb|hypothetical protein|585|MK327933.1(166675):76416-77000:-1 ^RAST2:fig|1198136.60.peg.157^ Tevenvirinae Escherichia_phage_vB_EcoM_G2285|neighbours:(-1),(-1)|neighbour_genes:deoxynucleoside mono..,DNA end protector pr..|
MTRPARQIFNQTNITNFVVDIPDSTRTSGFVLNAQTAPLPGVRIPVVETVTGTMGLGRAMRAGTTFEYDPFVVRFIVDEDMTSWMNMYKWMLSTNNYITGHNTAHSDGPEFVTLHILNNNKTEVVLTANFYKPWISDLSEIEFSYTEDSDPAVTCVATIHYAYMTIEKDGEVIVSQQPRQAVESKSISRHPSLR
> |[Tevenvirinae _Escherichia_phage_vB_EcoM_G2469]||_Escherichia_phage_vB_EcoM_G2469.gb|hypothetical protein|585|MK327934.1(170452):78604-79188:-1 ^RAST2:fig|1198136.90.peg.159^ Tevenvirinae _Escherichia_phage_vB_EcoM_G2469|neighbours:(-1),(-1)|neighbour_genes:deoxynucleoside mono..,DNA end protector pr..|
MTRPTRQIFNQTNITNFVVDIPDSTRTSGFVLNAQTAPLPGVRIPVVETVTGTMGLGRAMRAGTTFEYDPFVVRFIVDEDMTSWMNMYKWMLSTNNYITGHNTAHSDGPEFVTLHILNNNKTEVVLTANFYKPWISDLSEIEFSYTEDSDPAVTCVATIHYAYMTIEKDGEVIVSQQPRQAAESKSISRHPSLR
> |[Tevenvirinae Escherichia_phage_vB_EcoM_G2494]||_Escherichia_phage_vB_EcoM_G2494.gb|Phage tail completio..|591|MK327935.1(168327):62427-63017:-1 ^RAST2:fig|1198136.61.peg.133^ Tevenvirinae Escherichia_phage_vB_EcoM_G2494|neighbours:(-1),(1)|neighbour_genes:phage T4-like gp1, d..,Phage protein|
MSNLFNYANPSNWQINIPDGQLTKGFTLNAQGVTLPAITIPPTKQVAGQYGLAVADYPSSHVEFDPLVVRFIVDEHLESYLNLYTWMLSIVDYNNGNSTAWKDSMPEAVQVHMMDNERRNIVCTFNFYGCWCSQLGELELTYTDDMHESLVCTAILPFKTMSIERDGQLIVPRPAIQAADRQRVEGIKAMHPAFRK
>ID:QBO65552.1 |[Escherichia phage vB_EcoM_G2540-3]||_Escherichia_phage_vB_EcoM_G2540-3_.gbk|putative tail comple..|531|MK327944(168654):72012-72542:-1 ^^ Escherichia phage vB_EcoM_G2540-3, complete genome.|neighbours:ID:QBO65551.1(-1),ID:QBO65553.1(-1)|neighbour_genes:putative deoxynucleo..,putative DNA end pro..|
MSQALQQIFNQANTTNFVVSIPHSNTTSAFTLNAQSVPIPGIRIPVTDTVTGPFGLGRAQRPGVTFEYDPLIVRFIVDEELKSWIGMYEWMLGTSNYLTGENTAQKTGPEYITLYILDNSKTEIVMSINFYKPWVSDLSEVEFSYTEDSDPALVCTATIPYTYFQVEKDGKIIAEV
> |[Tevenvirinae _Escherichia_phage_vB_EcoM_G2540]||_Escherichia_phage_vB_EcoM_G2540.gb|Phage tail completio..|531|MK327936.1(168886):73775-74305:-1 ^RAST2:fig|1198136.92.peg.160^ Tevenvirinae _Escherichia_phage_vB_EcoM_G2540|neighbours:(-1),(-1)|neighbour_genes:deoxynucleoside mono..,DNA end protector pr..|
MSQALQQIFNQANTTNFVVSIPHSNTTSAFTLNAQSVPIPGIRIPVTDTVTGPFGLGRAQRPGVTFEYDPLIVRFIVDEELKSWIGMYEWMLGTSNYLTGENTAQKTGPEYITLYILDNSKTEIVMSINFYKPWVSDLSEVEFSYTEDSDPALVCTATIPYTYFQVEKDGKIIAEV
>ID:QBO64469.1 |[Escherichia phage vB_EcoM_G29]||_Escherichia_phage_vB_EcoM_G29_.gbk|putative tail comple..|531|MK327940(168241):74847-75377:-1 ^^ Escherichia phage vB_EcoM_G29, complete genome.|neighbours:ID:QBO64468.1(-1),ID:QBO64470.1(-1)|neighbour_genes:putative deoxynucleo..,putative DNA end pro..|
MSQALQQIFNQANTTNFVVSIPHSNTTSAFTLNAQSVPIPGIRIPVTDTVTGPFGLGRAQRPGATFEYDPLIVRFIVDEELKSWIGMYEWMLGTSNYLTGENTAQKTGPEYITLYILDNSKTEIVMSINFYKPWVSDLSEVEFSYTEDSDPALVCTATIPYTYFQVEKDGKIIAEV
> |[Tevenvirinae _Escherichia_phage_vB_EcoM_G37-3]||_Escherichia_phage_vB_EcoM_G37-3.gb|Phage tail completio..|591|MK327941.1(167832):62535-63125:-1 ^RAST2:fig|1198136.91.peg.134^ Tevenvirinae _Escherichia_phage_vB_EcoM_G37-3|neighbours:(-1),(1)|neighbour_genes:phage T4-like gp1, d..,Phage protein|
MSNLFNYANPSNWQINIPDGQLTKGFTLNAQGVTLPAITIPPTKQVAGQYGLAVADYPSSHVEFDPLVVRFIVDEHLESYLNLYTWMLSIVDYNNGNSTAWKDSMPEAVQVHMMDNERRNIVCTFNFYGCWCSQLGELELTYTDDMHESLVCTAILPFKTMSIERDGQLIVPRPAIQAADRQRVEGIKAMHPAFRK
> |[Tevenvirinae _Escherichia_phage_vB_EcoM_GG4498]||_Escherichia_phage_vB_EcoM_G4498.gb|Phage tail completio..|531|MK327939.1(167826):74359-74889:-1 ^RAST2:fig|1198136.93.peg.160^ Tevenvirinae _Escherichia_phage_vB_EcoM_GG4498|neighbours:(-1),(-1)|neighbour_genes:deoxynucleoside mono..,DNA end protector pr..|
MSQALQQIFNQANTTNFVVSIPHSNTTSAFTLNAQSVPIPGIRIPVTDTVTGPFGLGRAQRPGVTFEYDPLIVRFIVDEELKSWIGMYEWMLGTSNYLTGENTAQKTGPEYITLYILDNSKTEIVMSINFYKPWVSDLSEVEFSYTEDSDPALVCTATIPYTYFQVEKDGKIIAEV
>ID:QBO65841.1 |[Escherichia phage vB_EcoM_G4500]||_Escherichia_phage_vB_EcoM_G4500_.gbk|putative tail comple..|531|MK327945(168363):74847-75377:-1 ^^ Escherichia phage vB_EcoM_G4500, complete genome.|neighbours:ID:QBO65840.1(-1),ID:QBO65842.1(-1)|neighbour_genes:putative deoxynucleo..,putative DNA end pro..|
MSQALQQIFNQANTTNFVVSIPHSNTTSAFTLNAQSVPIPGIRIPVTDTVTGPFGLGRAQRPGATFEYDPLIVRFIVDEELKSWIGMYEWMLGTSNYLTGENTAQKTGPEYITLYILDNSKTEIVMSINFYKPWVSDLSEVEFSYTEDSDPALVCTATIPYTYFQVEKDGKIIAEV
>ID:QBO66114.1 |[Escherichia phage vB_EcoM_G4507]||_Escherichia_phage_vB_EcoM_G4507_.gbk|putative tail comple..|531|MK327946(168828):73537-74067:-1 ^^ Escherichia phage vB_EcoM_G4507, complete genome.|neighbours:ID:QBO66113.1(-1),ID:QBO66115.1(-1)|neighbour_genes:putative deoxynucleo..,putative DNA end pro..|
MSQALQQIFNQANTTNFVVSIPHSNTTSAFTLNAQSVPIPGIRIPVTDTVTGPFGLGRAQRPGVTFEYDPLIVRFIVDEELKSWIGMYEWMLGTSNYLTGENTAQKTGPEYITLYILDNSKTEIVMSINFYKPWVSDLSEVEFSYTEDSDPALVCTATIPYTYFQVEKDGKIIAEV
>ID:QBO65017.1 |[Escherichia phage vB_EcoM_G50]||_Escherichia_phage_vB_EcoM_G50_.gbk|putative tail comple..|531|MK327942(167728):73461-73991:-1 ^^ Escherichia phage vB_EcoM_G50, complete genome.|neighbours:ID:QBO65016.1(-1),ID:QBO65018.1(-1)|neighbour_genes:putative deoxynucleo..,putative DNA end pro..|
MSQALQQIFNQANTTNFVVSIPHSNTTSAFTLNAQSVPIPGIRIPVTDTVTGPFGLGRAQRPGVTFEYDPLIVRFIVDEELKSWIGMYEWMLGTSNYLTGENTAQKTGPEYITLYILDNSKTEIVMSINFYKPWVSDLSEVEFSYTEDSDPALVCTATIPYTYFQVEKDGKIIAEV
> |[Tevenvirinae _Escherichia_phage_vB_EcoM_G5211]||_Escherichia_phage_vB_EcoM_G5211.gb|Phage tail completio..|591|MK327947.1(164278):63327-63917:-1 ^RAST2:fig|1198136.94.peg.135^ Tevenvirinae _Escherichia_phage_vB_EcoM_G5211|neighbours:(-1),(1)|neighbour_genes:phage T4-like gp1, d..,Phage protein|
MSNLFNYANPSNWQIAIPDGQLTKGFTLNCQGVTLPAITIPPTKQVAGQYGLAVADYPSSHVEFDPLVVRFIVDEHLESYLNLYTWMLSIVDYNNGNSTAWKDSMPEAVQVHMMDNERRNIVCTFNFYGCWCSQLGELELTYTDDMHESLVCTAILPFKTMSIERDGQLIVPRPAIQAADRQRVEGIKAMHPAFRK
>ID:QBO65294.1 |[Escherichia phage vB_EcoM_G53]||_Escherichia_phage_vB_EcoM_G53_.gbk|putative tail comple..|585|MK327943(167834):77008-77592:-1 ^^ Escherichia phage vB_EcoM_G53, complete genome.|neighbours:ID:QBO65293.1(-1),ID:QBO65295.1(-1)|neighbour_genes:putative deoxynucleo..,putative DNA end pro..|
MTRPARQIFNQTNITNFVVDIPDSTRTSGFVLNAQTAPLPGVRIPVVETVTGTMGLGRAMRAGTTFEYDPFVVRFIVDEDMTSWMNMYKWMLSTNNYITGHNTAHSDGPEFVTLHILNNNKTEVVLTANFYKPWISDLSEIEFSYTEDSDPAVTCVATIHYAYMTIEKDGEVIVSQQPRQAVESKSISRHPSLR
>ID:QBQ80029.1 |[Escherichia phage vB_EcoM_G8]||_Escherichia_phage_vB_EcoM_G8_.gbk|putative tail comple..|531|MK373787(169650):73642-74172:-1 ^^ Escherichia phage vB_EcoM_G8, complete genome.|neighbours:ID:QBQ80028.1(-1),ID:QBQ80030.1(-1)|neighbour_genes:putative deoxynucleo..,putative DNA end pro..|
MSQALQQIFNQANTTNFVVSIPHSNTTSAFTLNAQSVPIPGIRIPVTDTVTGPFGLGRAQRPGATFEYDPLIVRFIVDEELKSWIGMYEWMLGTSNYLTGENTAQKTGPEYITLYILDNSKTEIVMSINFYKPWVSDLSEVEFSYTEDSDPALVCTATIPYTYFQVEKDGKIIAEV
>ID:QBQ77929.1 |[Escherichia phage vB_EcoM_G9062]||_Escherichia_phage_vB_EcoM_G9062_.gbk|putative tail comple..|531|MK373779(168670):73835-74365:-1 ^^ Escherichia phage vB_EcoM_G9062, complete genome.|neighbours:ID:QBQ77928.1(-1),ID:QBQ77930.1(-1)|neighbour_genes:putative deoxynucleo..,putative DNA end pro..|
MSQALQQIFNQANTTNFVVSIPHSNTTSAFTLNAQSVPIPGIRIPVTDTVTGPFGLGRAQRPGATFEYDPLIVRFIVDEELKSWIGMYEWMLGTSNYLTGENTAQKTGPEYITLYILDNSKTEIVMSINFYKPWVSDLSEVEFSYTEDSDPALVCTATIPYTYFQVEKDGKIIAEV
>ID:AXC34073.1 |[Escherichia phage vB_EcoM_JB75]||_Escherichia_phage_vB_EcoM_JB75_.gbk|tail completion and ..|531|MH355584(167208):92457-92987:1 ^^ Escherichia phage vB_EcoM_JB75, complete genome.|neighbours:ID:AXC34034.1(1),ID:AXC34044.1(1)|neighbour_genes:DNA end protector pr..,dNMP kinase|
MSQALQQIFNQANTTNFVVSIPHSNTTSAFTLNAQSVPIPGIRIPVTDTVTGPFGLGRAQRPGATFEYDPLIVRFIVDEELKSWIGMYEWMLGTSNYLTGENTAQKTGPEYITLYILDNSKTEIVMSINFYKPWVSDLSEVEFSYTEDSDPALVCTATIPYTYFQVEKDGKIIAEV
>ID:YP_009037348.1 |[Escherichia phage vB_EcoM_JS09]||_Escherichia_phage_vB_EcoM_JS09_.gbk|tail completion and ..|585|NC_024124(169148):91989-92573:1 ^GeneID:19524750^ Escherichia phage vB_EcoM_JS09, complete genome.|neighbours:ID:YP_009037347.1(1),ID:YP_009037349.1(1)|neighbour_genes:DNA end protector pr..,deoxynucleoside mono..|
MTRPARQIFNQTNITNFVVDIPDSTRTSGFVLNAQTAPLPGVRIPVVETVTGTMGLGRAMRAGTTFEYDPFIVRFIVDEDMTSWMNMYKWMLSTNNYITGHNTAHSDGPEFVTLHILNNNKTEVVLTANFYKPWISDLSEIEFSYTEDSDPAVTCVATIHYAYMTIEKDGEVIVSQQPRQAVESKSISRHPSLR
>ID:QBQ78433.1 |[Escherichia phage vB_EcoM_KAW1E185]||_Escherichia_phage_vB_EcoM_KAW1E185_.gbk|putative tail comple..|531|MK373781(164987):73706-74236:-1 ^^ Escherichia phage vB_EcoM_KAW1E185, complete genome.|neighbours:ID:QBQ78432.1(-1),ID:QBQ78434.1(-1)|neighbour_genes:putative deoxynucleo..,putative DNA end pro..|
MSQALQQIFNQANTTNFVVSIPHSNTTSAFTLNAQSVPIPGIRIPVTDTVTGPFGLGRAQRPGVTFEYDPLIVRFIVDEELKSWIGMYEWMLGTSNYLTGENTAQKTGPEYITLYILDNSKTEIVMSINFYKPWVSDLSEVEFSYTEDSDPALVCTATIPYTYFQVEKDGKIIAEV
> |[Tevenvirinae Escherichia_phage_vB_EcoM_KAW3E185]||_Escherichia_phage_vB_EcoM_KAW3E185.gb|hypothetical protein|585|MK373782.1(170187):77030-77614:-1 ^RAST2:fig|1198136.54.peg.158^ Tevenvirinae Escherichia_phage_vB_EcoM_KAW3E185|neighbours:(-1),(-1)|neighbour_genes:deoxynucleoside mono..,DNA end protector pr..|
MTRPTRQIFNQTNITNFVVDIPDSTRTSGFVLNAQTAPLPGVRIPVVETVTGTMGLGRAMRAGTTFEYDPFVVRFIVDEDMTSWMNMYKWMLSTNNYITGHNTAHSDGPEFVTLHILNNNKTEVVLTANFYKPWISDLSEIEFSYTEDSDPAVTCVATIHYAYMTIEKDGEVIVSQQPRQAVESKSISRHPSLR
>ID:QBQ79207.1 |[Escherichia phage vB_EcoM_MM02]||_Escherichia_phage_vB_EcoM_MM02_.gbk|putative tail comple..|585|MK373784(169201):78984-79568:-1 ^^ Escherichia phage vB_EcoM_MM02, complete genome.|neighbours:ID:QBQ79206.1(-1),ID:QBQ79208.1(-1)|neighbour_genes:putative deoxynucleo..,putative DNA end pro..|
MTRPARQIFNQTNITNFVVDIPDSTRTSGFVLNAQTAPLPGVRIPVVETVTGTMGLGRAMRAGTTFEYDPFVVRFIVDEDMTSWMNMYKWMLSTNNYITGHNTAHSDGPEFVTLHILNNNKTEVVLTANFYKPWISDLSEIEFSYTEDSDPAVTCVATIHYAYMTIEKDGEVIVSQQPRQAVESKSISRHPSLR
>ID:QBQ79476.1 |[Escherichia phage vB_EcoM_OE5505]||_Escherichia_phage_vB_EcoM_OE5505_.gbk|putative tail comple..|531|MK373785(168756):75162-75692:-1 ^^ Escherichia phage vB_EcoM_OE5505, complete genome.|neighbours:ID:QBQ79475.1(-1),ID:QBQ79477.1(-1)|neighbour_genes:putative deoxynucleo..,putative DNA end pro..|
MSQALQQIFNQANTTNFVVSIPHSNTTSAFTLNAQSVPIPGIRIPVTDTVTGPFGLGRAQRPGVTFEYDPLIVRFIVDEELKSWIGMYEWMLGTSNYLTGENTAQKTGPEYITLYILDNSKTEIVMSINFYKPWVSDLSEVEFSYTEDSDPALVCTATIPYTYFQVEKDGKIIAEV
> |[Tevenvirinae _Escherichia_phage_vB_EcoM_PhAPEC2]||_Escherichia_phage_vB_EcoM_PhAPEC2.gb|hypothetical protein|585|NC_024794.1(167318):77624-78208:-1 ^RAST2:fig|1198136.124.peg.156^ Tevenvirinae _Escherichia_phage_vB_EcoM_PhAPEC2|neighbours:(-1),(-1)|neighbour_genes:deoxynucleoside mono..,DNA end protector pr..|
MTRPTRQIFNQTNITNFVVDIPDSTRTSGFVLNAQTAPLPGVRIPVVETVTGTMGLGRAMRAGTTFEYDPFVVRFIVDEDMTSWMNMYKWMLSTNNYITGHNTAHSDGPEFVTLHILNNNKTEVVLTANFYKPWISDLSEIEFSYTEDSDPAVTCVATIHYAYMTIEKDGEVIVSQQPRQAVESKSISRHPSLR
>ID:QBQ79758.1 |[Escherichia phage vB_EcoM_R5505]||_Escherichia_phage_vB_EcoM_R5505_.gbk|putative tail comple..|531|MK373786(167317):74192-74722:-1 ^^ Escherichia phage vB_EcoM_R5505, complete genome.|neighbours:ID:QBQ79757.1(-1),ID:QBQ79759.1(-1)|neighbour_genes:putative deoxynucleo..,putative DNA end pro..|
MSQALQQIFNQANTTNFVVSIPHSNTTSAFTLNAQSVPIPGIRIPVTDTVTGPFGLGRAQRPGVTFEYDPLIVRFIVDEELKSWIGMYEWMLGTSNYLTGENTAQKTGPEYITLYILDNSKTEIVMSINFYKPWVSDLSEVEFSYTEDSDPALVCTATIPYTYFQVEKDGKIIAEV
>ID:QBQ77168.1 |[Escherichia phage vB_EcoM_WFK]||_Escherichia_phage_vB_EcoM_WFK_.gbk|putative tail comple..|585|MK373775(164590):72942-73526:-1 ^^ Escherichia phage vB_EcoM_WFK, complete genome.|neighbours:ID:QBQ77167.1(-1),ID:QBQ77169.1(-1)|neighbour_genes:putative deoxynucleo..,putative DNA end pro..|
MTRPARQIFNQTNITNFVVDIPDSTRTSGFVLNAQTAPLPGVRIPVVETVTGTMGLGRAMRAGTTFEYDPFIVRFIVDEDMTSWMNMYKWMLSTNNYITGHNTAHADGPEFVTLHILNNNKTEVVLTANFYKPWISDLSEIEFSYTEDSDPAVTCVATIHYAYMTIEKDGEVIVSQQPRQAAESKSISSHPSLR
>ID:QBQ76907.1 |[Escherichia phage vB_EcoM_WFL6982]||_Escherichia_phage_vB_EcoM_WFL6982_.gbk|putative tail comple..|585|MK373774(164279):72942-73526:-1 ^^ Escherichia phage vB_EcoM_WFL6982, complete genome.|neighbours:ID:QBQ76906.1(-1),ID:QBQ76908.1(-1)|neighbour_genes:putative deoxynucleo..,putative DNA end pro..|
MTRPARQIFNQTNITNFVVDIPDSTRTSGFVLNAQTAPLPGVRIPVVETVTGTMGLGRAMRAGTTFEYDPFIVRFIVDEDMTSWMNMYKWMLSTNNYITGHNTAHADGPEFVTLHILNNNKTEVVLTANFYKPWISDLSEIEFSYTEDSDPAVTCVATIHYAYMTIEKDGEVIVSQQPRQAAESKSISSHPSLR
>ID:QBQ77660.1 |[Escherichia phage vB_EcoM_WFbE185]||_Escherichia_phage_vB_EcoM_WFbE185.gbk|putative tail comple..|585|MK373778(170429):78126-78710:-1 ^^ Escherichia phage vB_EcoM_WFbE185, complete genome.|neighbours:ID:QBQ77659.1(-1),ID:QBQ77661.1(-1)|neighbour_genes:putative deoxynucleo..,putative DNA end pro..|
MTRPARQIFNQTNITNFVVDIPDSTRTSGFVLNAQTAPLPGVRIPVVETVTGTMGLGRAMRAGTTFEYDPFVVRFIVDEDMTSWMNMYKWMLSTNNYITGHNTAHSDGPEFVTLHILNNNKTEVVLTANFYKPWISDLSEIEFSYTEDSDPAVTCVATIHYAYMTIEKDGEVIVSQQPRQAAESKSISRHPSLR
>ID:YP_007004888.1 |[Escherichia phage wV7]||_Escherichia_phage_wV7_.gbk|tail completion and ..|531|NC_019505(166452):73048-73578:-1 ^GeneID:14010682^ Escherichia phage wV7, complete genome.|neighbours:ID:YP_007004887.1(-1),ID:YP_007004889.1(-1)|neighbour_genes:deoxynucleotide mono..,DNA end protector pr..|
MSQALQQIFNQANTTNFVVSIPHSNTTSAFTLNAQSVPIPGIRIPVTDTVTGPFGLGRAQRPGVTFEYDPLIVRFIVDEELKSWIGMYEWMLGTSNYLTGENTAQKTGPEYITLYILDNSKTEIVMSINFYKPWVSDLSEVEFSYTEDSDPALVCTATIPYTYFQVEKDGKIIAEV
> |[Tevenvirinae Escherichia_virus_KFS-EC]||_Escherichia_virus_KFS-EC.gb|Phage tail completio..|591|MH560358.1(164715):6057-6647:-1 ^RAST2:fig|1198136.83.peg.23^ Tevenvirinae Escherichia_virus_KFS-EC|neighbours:(-1),(1)|neighbour_genes:phage T4-like gp1, d..,hypothetical protein|
MSNLFNYANPSNWQINIPDGQLTKGFTLNAQGVTLPAITIPPTKQVAGQYGLAVADYPSSHVEFDPLVVRFIVDEHLESYLNLYTWMLSIVDYNNGNSTAWKDSMPEAVQVHMMDNERRNIVCTFNFYGCWCSQLGELELTYTDDMHESLVCTAILPFKTMSIERDGQLIVPRPAIQAADRQRVEGIKAMHPAFRK
>ID:QDK04273.1 |[Escherichia virus VEc20]||_Escherichia_virus_VEc20_.gbk|vec20_143|531|MN022785(167532):72455-72985:-1 ^^ Escherichia virus VEc20, complete genome.|neighbours:ID:QDK04272.1(-1),ID:QDK04274.1(-1)|neighbour_genes:vec20_142,vec20_144|
MSQALQQIFNQANTTNFVVSIPHSNTTSAFTLNAQSVPIPGIRIPVTDTVTGPFGLGRAQRPGATFEYDPLIVRFIVDEELKSWIGMYEWMLGTSNYLTGENTAQKTGPEYITLYILDNSKTEIVMSINFYKPWVSDLSEVEFSYTEDSDPALVCTATIPYTYFQVEKDGKIIAEV
>ID:VCU44382.1 |[Escherichia virus vB_Eco_mar005P1]|vB_Eco_mar005P1|_Escherichia_virus_vB_Eco_mar005P1_.gbk|3|585|LR027390(167773):11155-11739:-1 ^^ Escherichia virus vB_Eco_mar005P1 genome assembly, chromosome: 1.|neighbours:ID:VCU44380.1(-1),ID:VCU44384.1(-1)|neighbour_genes:1,2|
MTRPTRQIFNQTNITNFVVDIPDSTRTSGFVLNAQTAPLPGVRIPVVETVTGTMGLGRAMRAGTTFEYDPFVVRFIVDEDMTSWMNMYKWMLSTNNYITGHNTAHSDGPEFVTLHILNNNKTEVVLTANFYKPWISDLSEIEFSYTEDSDPAVTCVATIHYAYMTIEKDGEVIVSQQPRQAAESKSISRHPSLR
>ID:VCU44391.1 |[Escherichia virus vB_Eco_mar005P1]|vB_Eco_mar006P2|_Escherichia_virus_vB_Eco_mar005P1_strain_vB_Eco_mar006P2_.gbk|3|585|LR027387(167773):112050-112634:-1 ^^ Escherichia virus vB_Eco_mar005P1 strain vB_Eco_mar006P2 genome assembly, chromosome: 1.|neighbours:ID:VCU44389.1(-1),ID:VCU44393.1(-1)|neighbour_genes:1,2|
MTRPTRQIFNQTNITNFVVDIPDSTRTSGFVLNAQTAPLPGVRIPVVETVTGTMGLGRAMRAGTTFEYDPFVVRFIVDEDMTSWMNMYKWMLSTNNYITGHNTAHSDGPEFVTLHILNNNKTEVVLTANFYKPWISDLSEIEFSYTEDSDPAVTCVATIHYAYMTIEKDGEVIVSQQPRQAAESKSISRHPSLR
>ID:VCU43223.1 |[Escherichia virus vB_Eco_mar005P1]|vB_Eco_mar007P3|_Escherichia_virus_vB_Eco_mar005P1_strain_vB_Eco_mar007P3_.gbk|3|585|LR027383(167651):34041-34625:-1 ^^ Escherichia virus vB_Eco_mar005P1 strain vB_Eco_mar007P3 genome assembly, chromosome: 1.|neighbours:ID:VCU43222.1(-1),ID:VCU43224.1(-1)|neighbour_genes:1,2|
MTRPTRQIFNQTNITNFVVDIPDSTRTSGFVLNAQTAPLPGVRIPVVETVTGTMGLGRAMRAGTTFEYDPFVVRFIVDEDMTSWMNMYKWMLSTNNYITGHNTAHSDGPEFVTLHILNNNKTEVVLTANFYKPWISDLSEIEFSYTEDSDPAVTCVATIHYAYMTIEKDGEVIVSQQPRQAAESKSISRHPSLR
>ID:VCU43931.1 |[Escherichia virus vB_Eco_mar005P1]|vB_Eco_mar008P4|_Escherichia_virus_vB_Eco_mar005P1_strain_vB_Eco_mar008P4_.gbk|3|585|LR027386(167773):16822-17406:-1 ^^ Escherichia virus vB_Eco_mar005P1 strain vB_Eco_mar008P4 genome assembly, chromosome: 1.|neighbours:ID:VCU43930.1(-1),ID:VCU43932.1(-1)|neighbour_genes:1,2|
MTRPTRQIFNQTNITNFVVDIPDSTRTSGFVLNAQTAPLPGVRIPVVETVTGTMGLGRAMRAGTTFEYDPFVVRFIVDEDMTSWMNMYKWMLSTNNYITGHNTAHSDGPEFVTLHILNNNKTEVVLTANFYKPWISDLSEIEFSYTEDSDPAVTCVATIHYAYMTIEKDGEVIVSQQPRQAAESKSISRHPSLR
>ID:VCU44850.1 |[Escherichia virus vB_Eco_mar005P1]|vB_Eco_mar009P5|_Escherichia_virus_vB_Eco_mar005P1_strain_vB_Eco_mar009P5_.gbk|3|585|LR027391(167658):112301-112885:1 ^^ Escherichia virus vB_Eco_mar005P1 strain vB_Eco_mar009P5 genome assembly, chromosome: 1.|neighbours:ID:VCU44849.1(1),ID:VCU44851.1(1)|neighbour_genes:2,1|
MTRPTRQIFNQTNITNFVVDIPDSTRTSGFVLNAQTAPLPGVRIPVVETVTGTMGLGRAMRAGTTFEYDPFVVRFIVDEDMTSWMNMYKWMLSTNNYITGHNTAHSDGPEFVTLHILNNNKTEVVLTANFYKPWISDLSEIEFSYTEDSDPAVTCVATIHYAYMTIEKDGEVIVSQQPRQAAESKSISRHPSLR
>ID:AUV57497.1 |[Klebsiella phage KP1]||_Klebsiella_phage_KP1_.gbk|tail completion prot..|603|MG751100(167989):64103-64705:-1 ^^ Klebsiella phage KP1, complete genome.|neighbours:ID:AUV57496.1(-1),ID:AUV57498.1(-1)|neighbour_genes:deoxynucleotide mono..,hypothetical protein|
MSTGLFNQTNTTNFILEVPDGGLTQAFKANLQTAVVPGIHIPATDTVGSPQGMHRAKLPGSTFEFDAVPVRFLVDENLDSWVQMYKWMLSCQNYIDRDKSGWNNGGEGFPGAVLMHVLDNDKRDIVLTVRYIGGWVSDLSEIEYSLTEESDPAMVCVATLQYKYIEVEKDGIIITGRPSVNDTRESQYQQKVMGMHPSMR
>ID:APD20539.1 |[Klebsiella phage KPV15]|KPV15|_Klebsiella_phage_KPV15_.gbk|tail completion prot..|603|KY000080(167034):84995-85597:-1 ^^ Klebsiella phage KPV15, complete genome.|neighbours:ID:APD20538.1(-1),ID:APD20540.1(-1)|neighbour_genes:deoxynucleotide mono..,DNA end protector du..|
MSTGLFNQTNTTNFILEVPDGGLTQAFKANLQTAVVPGIHIPATDTVGSPQGMHRAKLPGSTFEFDAVPVRFLVDENLDSWVQMYKWMLSCQNYIDRGKSGWNNGGEGFPGAVLMHVLDNDKHDIVLTVRYIGGWVSDLSEIEYSLTEESDPAMVCVATLQYKYIEVEKDGIIITGRPSVNDTREYQYQQKVMGMHPSMR
> |[Tevenvirinae Klebsiella_phage_Marfa]||_Klebsiella_phage_Marfa.gb|Phage tail completio..|621|MN044033.1(168532):72597-73217:-1 ^RAST2:fig|1198136.82.peg.165^ Tevenvirinae Klebsiella_phage_Marfa|neighbours:(-1),(-1)|neighbour_genes:deoxynucleoside mono..,DNA end protector pr..|
MEIIMHDSNGGLFNQTNTTNFLLEVPDGNLTKAFKLNLQVAAVPGIHIPVTEVAGQPQGMHRASLSSASIEFDAVACRFLVDEKLESWVQCYQWMLACNNYLNRDKSGWGRNDGFPDAVLMHILDNDKRDIVMTIRYVGAWISDLSEIEYSLAEDSDVPMYCTATLNYKYIEVEQNGVIIEGRAPINEAREVQLQAQIRGRHPSMQ
>ID:YP_009194438.1 |[Klebsiella phage Matisse]||_Klebsiella_phage_Matisse_.gbk|tail completion and ..|531|NC_028750(176081):102907-103437:-1 ^GeneID:26613377^ Klebsiella phage Matisse, complete genome.|neighbours:ID:YP_009194437.1(-1),ID:YP_009194439.1(1)|neighbour_genes:dNMP kinase,hypothetical protein|
MSTEMILNQISPTNFRVDIPDNSYMKGLTLQVQGVTLPSMNLPAVDIPANMMVRGKVPGSAFEFDPLMIRFVVDEEMRSYLGIYIWMLSTNDYNEFNSVAWDDPKQSFAVHILDNSQMKTIATFRFYGAFPTNLGEVELGYTNDSDEAVTCMATFGFLHMEVEIDGKVVTSQKRMS
>ID:AWY07046.1 |[Klebsiella phage Mineola]||_Klebsiella_phage_Mineola_.gbk|tail completion and ..|603|MH333064(166130):73310-73912:-1 ^^ Klebsiella phage Mineola, complete genome.|neighbours:ID:AWY07045.1(-1),ID:AWY07047.1(-1)|neighbour_genes:deoxynucleoside mono..,DNA end protector pr..|
MSTGLFNQTNTTNFILEVPDGGLTQAFKANLQTAVVPGIHIPATDTVGSPQGMHRAKLPGSTFEFDAVPVRFLVDENLDSWVQMYKWMLSCQNYIDRDKSGWNNGGEGFPGAVLMHVLDNDKHDIVLTVRYIGGWVSDLSEIEYSLTEESDPAMVCVATLQYKYIEVEKDGIIITGRPSVNDTRESQYQQKVMGMHPSMR
>ID:YP_009607386.1 |[Klebsiella phage Miro]||_Klebsiella_phage_Miro_.gbk|tail completion and ..|531|NC_041981(176055):102567-103097:-1 ^GeneID:40083395^ Klebsiella phage Miro, complete genome.|neighbours:ID:YP_009607385.1(-1),ID:YP_009607387.1(1)|neighbour_genes:dNMP kinase,hypothetical protein|
MSTEMILNQISPTNFRVDIPDNSYMKGLTLQVQGVTLPSMNLPAVDIPANMMVRGKVPGSAFEFDPLMIRFVVDEEMRSYLGIYIWMLSTNDYNEFNSVAWDDPKQSFAVHILDNSQMKTIATFRFYGAFPTNLGEVELGYTNDSDEAVTCMATFGFLHMEVEIDGKVVTSQKRMS
> |[Tevenvirinae _Klebsiella_phage_PKO111]||_Klebsiella_phage_PKO111.gb|Phage tail completio..|615|NC_031095.1(168758):7512-8126:-1 ^RAST2:fig|1198136.84.peg.30^ Tevenvirinae _Klebsiella_phage_PKO111|neighbours:(-1),(-1)|neighbour_genes:deoxynucleoside mono..,DNA end protector pr..|
MEIIMSTGLFNQTNTTNFILEVPDGGLTQAFKANLQTAVVPGIHIPATDTVGSPQGMHRAKLPGSTFEFDAVPVRFLVDENLDSWVQMYKWMLSCQNYIDRDKSGWNNHGEGFPGAVLMHVLDNDKHDIVLTVRYIGGWVSDLSEIEYSLTEESDPAMVCVATLQYKYIEVEKDGIIITGRPSVNDTRESQYQQKVMGMHPSMR
>ID:YP_009288832.1 |[Klebsiella phage vB_KpnM_KpV477]||_Klebsiella_phage_vB_KpnM_KpV477_.gbk|putative tail comple..|603|NC_031087(168272):75872-76474:-1 ^GeneID:29067136^ Klebsiella phage vB_KpnM_KpV477, complete genome.|neighbours:ID:YP_009288831.1(-1),ID:YP_009288833.1(-1)|neighbour_genes:putative dNMP kinase,putative DNA end pro..|
MSTGLFNQTNTTNFILEVPDGGLTQAFKANLQTAVVPGVHIPATDTVGSPQGMHRAKLPGSTFEFDAVPVRFLVDENLDSWVQMYKWMLSCQNYIDRGKSGWNNGGEGFPGAVLMHVLDNDKKEIVLTIRYIGGWVSDLSEIEYSLTEESDPAMVCVATLQYKYIEVEKDGIIITGRPSVNDTRESQYQQKVMGMHPSMR
>ID:AUO78889.1 |[Klebsiella phage vB_Kpn_F48]||_Klebsiella_phage_vB_Kpn_F48.gbk|tail completion prot..|609|MG746602(170764):162026-162634:1 ^^ Klebsiella phage vB_Kpn_F48, complete genome.|neighbours:ID:AUO78888.1(1),ID:AUO78890.1(1)|neighbour_genes:DNA end protector du..,deoxynucleotide mono..|
MHDSNGGLFNQTNTTNFLLEVPDGNLTKAFKLNLQVAAVPGIHIPVTEVAGQPQGMHRASLSSATIEFEAVPCRFLVDEKLESWLQCYQWMLACNNYLNRDKSGWNRKDGFPDAVLMHILDNDKRDIVLTIRYVGAWISDLSEIEYSLAEDSDVPMYCTATLNYKYIEVEQNGVIIEGRAPINEAREVQLQAQIRGRHPSMQ
> |[Tevenvirinae Morganella_phage_vB_MmoM_MP1]||_Morganella_phage_vB_MmoM_MP1.gb|Phage tail completio..|588|NC_031020.1(163201):69709-70296:-1 ^RAST2:fig|1198136.47.peg.152^ Tevenvirinae Morganella_phage_vB_MmoM_MP1|neighbours:(-1),(-1)|neighbour_genes:hypothetical protein,DNA end protector pr..|
MSLNNQTNITNFALHVPDNGLTEPFVVNVQSVILPSVRIPVTDTPTGKFGLGRSGLPGSTLEHDGISIRFLVDEDFNNYISIYKWMLSINNYITLHNTAWEPSGQPVAMTLHLLDNDKKDIVCSYHFYGAWPSDLGEIEFSYTEEGDPAISCLCLFQFKYFEIEKDGVVIRGRESIAQAGDNIQKARLGLHPSMR
>ID:YP_009211587.1 |[Pectobacterium bacteriophage PM2]||_Pectobacterium_bacteriophage_PM2.gbk|tail completion and ..|594|NC_028940(170286):78784-79377:-1 ^GeneID:26638059^ Pectobacterium bacteriophage PM2, complete genome.|neighbours:ID:YP_009211586.1(-1),ID:YP_009211588.1(-1)|neighbour_genes:dNMP kinase,DNA end protector pr..|
MSLFNQTNVTNFILEVADNGLTEAFKLNCQSVMLPGIHIPPSDVPGGTQGIHRAKLPGSTVEFDPLVATFLVDRSLSGWLDVYKWMLSLNNYITHESKAWHSSGQPPAVTVHILNNTKTEIVMSIHYYGAWPSDMSELEFNYREDSDPAVPCTISFNYKSFAVEIDGTIVSGRPQLNQAAQGKLEGRLSMHPSMRNQ
>ID:QBP35489.1 |[Phage NC-G]||_Phage_NC-G.gbk|tail completion prot..|591|MK310184(170164):17112-17702:-1 ^^ Phage NC-G, complete genome.|neighbours:ID:QBP35488.1(-1),ID:QBP35490.1(-1)|neighbour_genes:deoxynucleotide mono..,DNA end protector du..|
MNGLFNQTNTTNFILEVSDSGMTQAFKLNVQDVTLPGIHIPVSDVPGSTQGINRAKLPGSTVEFDPLIVNFLVDRELKSWLDIYKWMLSLNNYVTHESEAWHPKGQPEAITLHILDNNKQKIVMSIHYYGGWPSDLSEIQYSYKEDSDPAIIATATFNFKSFAVEIDGTIVTGRPQIDSYAEQRVARMSMHPSMRK
> |[Tevenvirinae _Proteus_phage_phiP4-3]||_Proteus_phage_phiP4-3.gb|Phage tail completio..|579|MG696114.1(167849):93289-93867:1 ^RAST2:fig|1198136.86.peg.131^ Tevenvirinae _Proteus_phage_phiP4-3|neighbours:(1),(1)|neighbour_genes:DNA end protector pr..,hypothetical protein|
MSFFNQTNSTNFRIDIPDSKLTEAFTLNVQSFTLPDVRIPITEVPLGTKGLGRSNLPGSTLEHGELVAKVLLDEELLSYIEIYKWMLSINNYITHNNSAWDPSGQPEGIILHILDNDKKESLVSFNYYGAWPSSISDIEYGYDNEGDPAVYMTVTFNFKYFEIEKNNKIIVTRPSIQDSAISIGRNLHPSMR
> |[Tevenvirinae _Proteus_phage_vB_PmiM_Pm5461]||_Proteus_phage_vB_PmiM_Pm5461.gb|Phage tail completio..|579|NC_028762.1(161989):69426-70004:-1 ^RAST2:fig|1198136.85.peg.143^ Tevenvirinae _Proteus_phage_vB_PmiM_Pm5461|neighbours:(-1),(-1)|neighbour_genes:hypothetical protein,DNA end protector pr..|
MSFFNQTNSTNFRIDIPDSKLTEAFTLNVQSFILPDVRIPITEVPLGTKGLGRSNLPGSTLEHGELIAKVLLDEELLSYIEIYKWMLSINNYITHNNSAWDVSGQPEGIILHILDNDKKKSLVSFNYYGAWPSSISDIEYGYDTEGDPAVYMTVNFNFKYFEIEKDNKIIVSRPSIQDSAISIGRNLHPSMR
> |[Tevenvirinae _Pseudomonas_phage_PspYZU05]||_Pseudomonas_phage_PspYZU05.gb|Phage tail completio..|585|KY971610.1(166442):68950-69534:-1 ^RAST2:fig|1198136.88.peg.111^ Tevenvirinae _Pseudomonas_phage_PspYZU05|neighbours:(-1),(-1)|neighbour_genes:hypothetical protein,hypothetical protein|
MSAQNRLFNQTNTTNFVVDIPDHGLTKAFTLNAQSAAIPGIRIPISELPSGTQGLGRAQLPGSTFEFDPLMVRFLVDENLESWLSMYKWMLSINNYITSENSNWTRRNDYFITVHILDNAKKNIVMSVHYYGAWCADLSEIEYNYTEDSDPAMICTAIIPYKYLLIEKNGVIIEKRENPELPKGPGMHPSLRNK
>ID:YP_009615623.1 |[Salmonella phage Melville]||_Salmonella_phage_Melville_.gbk|tail completion and ..|588|NC_042044(159323):67203-67790:-1 ^GeneID:40092098^ Salmonella phage Melville, complete genome.|neighbours:ID:YP_009615622.1(-1),ID:YP_009615624.1(-1)|neighbour_genes:dNMP kinase,DNA end protector pr..|
MNTQQIYNQTNITNFVVDIPDVGLTKGFTLNAQSANIPGIRIPVTDIPSGTMGLGRANLPGSTFEFDPLVIRFLVDEELDSWLQMYQWMIGINNYQTGDNFAWRDGSMPQHVSVHILDNSKTRIVLSIHYYGCWISDLGEVEYNYTEDTDPAVTCQAIMPYKYLQIEKDGRIITTRQNMAEAANQRIGMHPSMRK
>ID:YP_007501176.1 |[Salmonella phage vB_SenMS16]||_Salmonella_phage_S16_.gbk|tail completion and ..|588|NC_020416(160221):65164-65751:-1 ^GeneID:14675377^ Salmonella phage S16, complete genome.|neighbours:ID:YP_007501175.1(-1),ID:YP_007501177.1(-1)|neighbour_genes:deoxynucleoside mono..,DNA end protector pr..|
MNTQQIYNQTNITNFVVDIPDVGLTKGFTLNAQSANIPGIRIPVTDIPSGTMGLGRANLPGSTFEFDPLVIRFLVDEELDSWLQMYQWMIGINNYQTGDNFAWRDGSMPEHVSVHILDNSKTRIVLSIHYYGCWISDLGEVEYNYTEDTDPAVTCQAIMPYKYLQIEKDGRIITTRQNMAEAANQRIGMHPSMRK
> |[Tevenvirinae _Salmonella_phage_STML-198]||_Salmonella_phage_STML-198.gb|Phage tail completio..|435|NC_027344.1(158099):107309-107743:-1 ^RAST2:fig|1198136.87.peg.216^ Tevenvirinae _Salmonella_phage_STML-198|neighbours:(-1),(-1)|neighbour_genes:deoxynucleoside mono..,hypothetical protein|
MGLGRANLPGSTFEFDPLVIRFLVDEELDSWLQMYQWMIGINNYQTGDNFAWRDGSMPQHVSVHILDNSKTRIVLSIHYYGCWISDLGEVEYNYTEDTDPAVTCQAIMPYKYLQIEKDGRIITTRQNMAEAANQRIGMHPSMRK
> |[Tevenvirinae Salmonella phage STP4-a]||_Salmonella_phage_STP4-a.gb|Phage tail completio..|435|NC_026607.2(159914):65521-65955:-1 ^RAST2:fig|1198136.48.peg.144^ Tevenvirinae Salmonella phage STP4-a|neighbours:(-1),(-1)|neighbour_genes:deoxynucleoside mono..,hypothetical protein|
MGLGRANLPGSTFEFDPLVIRFLVDEELDSWLQMYQWMIGINNYQTGDNFAWRDGSMPEHVSVHILDNSKTRIVLSIHYYGCWISDLGEVEYNYTEDTDPAVTCQAIMPYKYLQIEKDGRIITTRQNMAEAANQRIGMHPSMRK
> |[Tevenvirinae Salmonella_phage_vB_SnwM_CGG4-1]||_Salmonella_phage_vB_SnwM_CGG4-1.gb|Phage tail completio..|435|NC_031065.1(159878):62114-62548:-1 ^RAST2:fig|1198136.78.peg.141^ Tevenvirinae Salmonella_phage_vB_SnwM_CGG4-1|neighbours:(-1),(-1)|neighbour_genes:deoxynucleoside mono..,hypothetical protein|
MGLGRANLPGSTFEFDPLVIRFLVDEELDSWLQMYQWMIGINNYQTGDNFAWRDGSMPQHVSVHILDNSKTRIVLSIHYYGCWISDLGEVEYNYTEDTDPAVTCQAIMPYKYLQIEKDGKIITTRQNMAEAANQRIGMHPSMRK
> |[Tevenvirinae Serratia phage PS2]||_Serratia_phage_PS2.gb|Phage tail completio..|576|KJ025957.1(167266):73990-74565:-1 ^RAST2:fig|1198136.49.peg.171^ Tevenvirinae Serratia phage PS2|neighbours:(-1),(-1)|neighbour_genes:Deoxynucleotide mono..,DNA end protector pr..|
MSLFNYTHDTNFVLEIQDAGLTEQLTMGVLSCNLPSMRIPVTDIPSGPKGLGRSQVPGSTFEHDPCMVRIVIDEELKSFVELYQWMLSINNYITHHNTAFYEGCQPITAILHVLNNEKDAIVLSYAMHGVWPGDVSEIEFKYDDQGNPVMSMMVMLHFRYFELFKDGVIIEPRISVPEAQEKLSLLKKAPK
>ID:APC45132.1 |[Shigella phage SH7]||_Shigella_phage_SH7_.gbk|tail completion and ..|531|KX828711(164870):71211-71741:-1 ^^ Shigella phage SH7, complete genome.|neighbours:ID:APC45010.1(-1),ID:APC45055.1(-1)|neighbour_genes:deoxynucleotide mono..,DNA end protector pr..|
MSQALQQIFNQANTTNFVVSIPHSNTTSAFTLNAQSVPIPGIRIPVTDTVTGPFGLGRAQRPGVTFEYDPLIVRFIVDEELKSWIGMYEWMLGTSNYLTGENTAQKTGPEYITLYILDNSKTEIVMSINFYKPWVSDLSEVEFSYTEDSDPALVCTATIPYTYFQVEKDGKIIAEV
>ID:YP_009288511.1 |[Shigella phage SHBML-50-1]||_Shigella_phage_SHBML-50-1_.gbk|tail completion prot..|531|NC_031085(166634):74656-75186:-1 ^GeneID:29060601^ Shigella phage SHBML-50-1, complete genome.|neighbours:ID:YP_009288510.1(-1),ID:YP_009288512.1(-1)|neighbour_genes:deoxynucleotide mono..,DNA end protector du..|
MSQALQQIFNQANTTNFVVSIPHSNTTSAFTLNAQSVPIPGIRIPVTDTVTGPFGLGRAQRPGVTFEYDPLIVRFIVDEELKSWIGMYEWMLGTSNYLTGENTAQKTGPEYITLYILDNSKTEIVMSINFYKPWVSDLSEVEFSYTEDSDPALVCTATIPYTYFQVEKDGKIIAEV
>ID:YP_009277518.1 |[Shigella phage SHFML-11]||_Shigella_phage_SHFML-11.gbk|tail completion prot..|531|NC_030953(170650):20560-21090:-1 ^GeneID:29056225^ Shigella phage SHFML-11, complete genome.|neighbours:ID:YP_009277517.1(-1),ID:YP_009277519.1(-1)|neighbour_genes:deoxynucleotide mono..,DNA end protector du..|
MSQALQQIFNQANTTNFVVSIPHSNTTSAFTLNAQSVPIPGIRIPVTDTVTGPFGLGRAQRPGATFEYDPLIVRFIVDEELKSWIGMYEWMLGTSNYLTGENTAQKTGPEYITLYILDNSKTEIVMSINFYKPWVSDLSEVEFSYTEDSDPALVCTATIPYTYFQVEKDGKIIAEV
> |[Viruses Shigella phage SHFML-26]||_Shigella_phage_SHFML-26.gb|Phage tail completio..|531|NC_031011.1(168993):138433-138963:-1 ^RAST2:fig|10239.69.peg.240^ Viruses Shigella phage SHFML-26|neighbours:(-1),(-1)|neighbour_genes:phage T4-like gp1, d..,hypothetical protein|
MSQALQQIFNQANTTNFVVSIPHSNTTSAFTLNAQSVPIPGIRIPVTDTVTGPFGLGRAQRPGVTFEYDPLIVRFIVDEELKSWIGMYEWMLGTSNYLTGENTAQKTGPEYITLYILDNSKTEIVMSINFYKPWVSDLSEVEFSYTEDSDPALVCTATIPYTYFQVEKDGKIIAEV
> |[Tevenvirinae Shigella_phage_SHSML-52-1]||_Shigella_phage_SHSML-52-1.gb|hypothetical protein|585|NC_031090.1(169621):126302-126886:1 ^RAST2:fig|1198136.79.peg.183^ Tevenvirinae Shigella_phage_SHSML-52-1|neighbours:(1),(1)|neighbour_genes:DNA end protector pr..,deoxynucleoside mono..|
MTRPTRQIFNQTNITNFVVDIPDSTRTSGFVLNAQTAPLPGVRIPVVETVTGTMGLGRAMRAGTTFEYDPFVVRFIVDEDMTSWMNMYKWMLSTNNYITGHNTAHADGPEFVTLHILNNNKTEVVLTANFYKPWISDLSEIEFSYTEDSDPAVTCVATIHFAYMTIEKDGEVIVSQQPRQVVESKSISRHPSLR
>ID:YP_003934783.1 |[Shigella phage SP18]||_Shigella_phage_SP18.gbk|gp3|600|NC_014595(170605):72857-73456:-1 ^GeneID:9830524^ Shigella phage SP18, complete genome.|neighbours:ID:YP_003934782.1(-1),ID:YP_003934784.1(-1)|neighbour_genes:gp1,gp2|
MSGLYNQTNTTNFILEVSDSNLTQTFKLNVQDVTLPGVHIPVTDVPGGTQGINRSSLPGSTIEFDPLIVNFLCDKDLRAWLDIYKWMLSLNNYITHESKAWHPKGRPEAVTLHILDNNKDKIVMSIHYYGAWPSDLSEIQYSYKEDSDPAINATATFNFKSFAVEIDGIIIEGRPQIDSNAAMQQEIRSKSMHPSMRNV
>ID:AUV64088.1 |[Shigella phage Sf20]||_Shigella_phage_Sf20_.gbk|tail completion and ..|591|MF327006(163982):162918-163508:-1 ^^ Shigella phage Sf20, complete genome.|neighbours:ID:AUV64087.1(-1),ID:AUV64089.1(1)|neighbour_genes:deoxynucleoside mono..,hypothetical protein|
MSNLFNYANPSNWQINIPDGQLTKSFTLNAQGVTLPAITIPPTKQVAGQYGLAVADYPSSHVEFDPLVVRFIVDEHLESYLNLYTWMLSIVDYNNGNSTAWKDSMPEAVQVHMMDNERRNIVCTFNFYGCWCSQLGELELTYTDDMHESLVCTAILPFKTMSIERDGQLIVPRPAIQAADRQRVEGIKAMHPAFRK
>ID:YP_009618955.1 |[Shigella phage Sf21]||_Shigella_phage_Sf21_.gbk|tail completion and ..|531|NC_042077(166002):72442-72972:-1 ^GeneID:40095558^ Shigella phage Sf21, complete genome.|neighbours:ID:YP_009618954.1(-1),ID:YP_009618956.1(-1)|neighbour_genes:deoxynucleoside mono..,DNA end protector pr..|
MSQALQQIFNQANTTNFVVSIPHSNTTSAFTLNAQSVPIPGIRIPVTDTVTGPFGLGRAQRPGVTFEYDPLIVRFIVDEELKSWIGMYEWMLGTSNYLTGENTAQKTGPEYITLYILDNSKTEIVMSINFYKPWVSDLSEVEFSYTEDSDPALVCTATIPYTYFQVEKDGKIIAEV
>ID:YP_009614798.1 |[Shigella phage Sf22]||_Shigella_phage_Sf22_.gbk|gp46|531|NC_042039(166283):18437-18967:-1 ^GeneID:40091213^ Shigella phage Sf22, complete genome.|neighbours:ID:YP_009614797.1(-1),ID:YP_009614799.1(-1)|neighbour_genes:deoxynucleoside mono..,DNA end protector pr..|
MSQALQQIFNQANTTNFVVSIPHSNTTSAFTLNAQSVPIPGIRIPVTDTVTGPFGLGRAQRPGVTFEYDPLIVRFIVDEELKSWIGMYEWMLGTSNYLTGENTAQKTGPEYITLYILDNSKTEIVMSINFYKPWVSDLSEVEFSYTEDSDPALVCTATIPYTYFQVEKDGKIIAEV
>ID:ATE86676.1 |[Shigella phage Sf23]||_Shigella_phage_Sf23_.gbk|tail completion and ..|531|MF158046(167678):162566-163096:-1 ^^ Shigella phage Sf23, complete genome.|neighbours:ID:ATE86675.1(-1),ID:ATE86677.1(-1)|neighbour_genes:deoxynucleoside mono..,DNA end protector pr..|
MSQALQQIFNQANTTNFVVSIPHSNTTSAFTLNAQSVPIPGIRIPVTDTVTGPFGLGRAQRPGVTFEYDPLIVRFIVDEELKSWIGMYEWMLGTSNYLTGENTAQKTGPEYITLYILDNSKTEIVMSINFYKPWVSDLSEVEFSYTEDSDPALVCTATIPYTYFQVEKDGKIIAEV
>ID:YP_009619351.1 |[Shigella phage Sf24]||_Shigella_phage_Sf24_.gbk|tail completion and ..|531|NC_042078(168112):167476-168006:-1 ^GeneID:40095966^ Shigella phage Sf24, complete genome.|neighbours:ID:YP_009619350.1(-1),end()|neighbour_genes:deoxynucleoside mono..,end()|
MSQALQQIFNQANTTNFVVSIPHSNTTSAFTLNAQSVPIPGIRIPVTDTVTGPFGLGRAQRPGVTFEYDPLIVRFIVDEELKSWIGMYEWMLGTSNYLTGENTAQKTGPEYITLYILDNSKTEIVMSINFYKPWVSDLSEVEFSYTEDSDPALVCTATIPYTYFQVEKDGKIIAEV
> |[Tevenvirinae Shigella_phage_Sf25]||_Shigella_phage_Sf25.gb|Phage tail completio..|531|MF327009.1(168573):167937-168467:-1 ^RAST2:fig|1198136.80.peg.292^ Tevenvirinae Shigella_phage_Sf25|neighbours:(-1),end()|neighbour_genes:deoxynucleoside mono..,end()|
MSQALQQIFNQANTTNFVVSIPHSNTTSAFTLNAQSVPIPGIRIPVTDTVTGPFGLGRAQRPGVTFEYDPLIVRFIVDEELKSWIGMYEWMLGTSNYLTGENTAQKTGPEYITLYILDNSKTEIVMSINFYKPWVSDLSEVEFSYTEDSDPALVCTATIPYTYFQVEKDGKIIAEV
>ID:YP_004415040.1 |[Shigella phage Shfl2]||_Shigella_phage_Shfl2_.gbk|putative tail comple..|531|NC_015457(165919):71660-72190:-1 ^GeneID:10498903^ Shigella phage Shfl2, complete genome.|neighbours:ID:YP_004415039.1(-1),ID:YP_004415041.1(-1)|neighbour_genes:putative deoxynucleo..,putative DNA end pro..|
MSQALQQIFNQANTTNFVVSIPHSNTTSAFTLNAQSVPIPGIRIPVIDTVTGPFGLGRAQRPGVTFEYDPLIVRFIVDEELKSWIGMYEWMLGTSNYLTGENTAQKTGPEYITLYILDNSKTEIVMSINFYKPWVSDLSEVEFSYTEDSDPALVCTATIPYTYFQVEKDGKIIAEV
>ID:YP_009110965.1 |[Shigella phage pSs-1]||_Shigella_phage_pSs-1_.gbk|hypothetical protein|531|NC_025829(164999):77245-77775:-1 ^GeneID:22475231^ Shigella phage pSs-1, complete genome.|neighbours:ID:YP_009110964.1(-1),ID:YP_009110966.1(-1)|neighbour_genes:hypothetical protein,hypothetical protein|
MSQALQQIFNQANTTNFVVSIPHSNTTSAFTLNAQSVPIPGIRIPVTDTVTGPFGLGRAQRPGVTFEYDPLIVRFIVDEELKSWIGMYEWMLGTSNYLTGENTAQKTGPEYITLYILDNSKTEIVMSINFYKPWVSDLSEVEFSYTEDSDPALVCTATIPYTYFQVEKDGKIIAEV
> |[Tevenvirinae Vibrio_phage_KVP40]||_Vibrio_phage_KVP40.gb|Phage tail completio..|534|NC_005083.2(244834):184109-184642:-1 ^RAST2:fig|1198136.81.peg.376^ Tevenvirinae Vibrio_phage_KVP40|neighbours:(-1),(-1)|neighbour_genes:hypothetical protein,Phage protein|
MKNLTMKNNFRIDIPDNNATQTFQWQIQTATIPGVNMEIASITRGPKYAKLANNHVAGSGTSYDDLSIQFLVDEEMRTYAELYKWLITMNNPTGASTSDGIVPVTMLLHVLDNNKDKIVATYRFVNAFPKSLSAIEWNYTEAGDVETVTCDVEFEYSYFEMIHKVDGKEEVITPYMG
> |[Viruses Vibrio phage VH7D]||_Vibrio_phage_VH7D.gb|hypothetical protein|537|NC_023568.1(246964):120859-121395:-1 ^RAST2:fig|10239.72.peg.220^ Viruses Vibrio phage VH7D|neighbours:(-1),(-1)|neighbour_genes:Deoxynucleotide mono..,hypothetical protein|
MKNLTMKNNFRIDIPDNNATQTFQWQIQTATIPGVTMEIASITRGPKYAKLANNHVAGSGTSYDDLSIQFLVDEEMRTYAELYRWLITMNNPTGASTSDGIVPVTMLLHVLDNNKDKIVATYRFVNAFPKSLSAVEWNYTESGDVEVVTCDVEFEYSYFEMIHKVDGKEEVITPYMGS
> |[Tevenvirinae Vibrio_phage_ValB1_HC]||_Vibrio_phage_ValB1_HC.gb|Phage tail completio..|537|MK568540.1(247619):140940-141476:1 ^RAST2:fig|1198136.76.peg.200^ Tevenvirinae Vibrio_phage_ValB1_HC|neighbours:(1),(1)|neighbour_genes:Phage protein,hypothetical protein|
MKNLTMKNNFRIDIPDNNATQTFQWQIQTATIPGVTMEIASITRGPKYAKLANNHVAGSGTSYDDLSIQFLVDEEMRTYAELYRWLITMNNPTGASTSDGIVPVTMLLHVLDNNKDKIVATYRFVNAFPKSLSAVEWNYTESGDVEVVTCDVEFEYSYFEMIHKVDGKEEVITPYMGS
> |[Tevenvirinae Vibrio_phage_ValKK3]||_Vibrio_phage_ValKK3.gb|Phage tail completio..|537|NC_028829.1(248088):192282-192818:1 ^RAST2:fig|1198136.77.peg.334^ Tevenvirinae Vibrio_phage_ValKK3|neighbours:(1),(1)|neighbour_genes:Phage protein,hypothetical protein|
MKNLTMKNNFRIDIPDNNATQAFQWQIQTATIPGVTMEIASITRGPKYAKLANNHVAGSGTSYDDLSIQFLVDEEMRTYAELYRWLITMNNPTGASTSDGIVPVTMLLHVLDNNKDKIVATYRFVNAFPKSLSAVEWNYTESGDVEVVTCDVEFEYSYFEMIHKVDGKEEVITPYMGS
> |[Tevenvirinae Vibrio_phage_nt-1]||_Vibrio_phage_nt-1.gb|Phage tail completio..|540|NC_021529.2(247511):104255-104794:-1 ^RAST2:fig|1198136.72.peg.246^ Tevenvirinae Vibrio_phage_nt-1|neighbours:(-1),(-1)|neighbour_genes:hypothetical protein,Phage protein|
MKNLTMKNNFRIDIPDNGATETFQWQIQTATIPGVNMEVASVSRGPKYSKLANNNIAGSGTSYDDLSIQFLVDEEMRTYAELYKWMITMNNPTGPSNSDGKVPVTMLLHVLDNNKDKVIATYRFINPFPKSLSAIEWNYTESGDVETVTCDVEFEYAYFEMIHKVDGKEITISPYTDSL
> |[Tevenvirinae Vibrio_phage_phi-Grn1]||_Vibrio_phage_phi-Grn1.gb|Phage tail completio..|537|KT919972.1(248605):48367-48903:-1 ^RAST2:fig|1198136.75.peg.98^ Tevenvirinae Vibrio_phage_phi-Grn1|neighbours:(-1),(-1)|neighbour_genes:hypothetical protein,Phage protein|
MKNLTMKNNFRIDIPDNNATQTFQWQIQTATIPGVTMEIASITRGPKYAKLANNHVAGSGTSYDDLSIQFLVDEEMRTYAELYRWLITMNNPTGASTSDGIVPVTMLLHVLDNNKDKIVATYRFVNAFPKSLSAVEWNYTESGDVEVVTCDVEFEYSYFEMIHKVDGKEEVITPYMGS
> |[Tevenvirinae Vibrio_phage_phi-ST2]||_Vibrio_phage_phi-ST2.gb|Phage tail completio..|537|KT919973.1(250485):108544-109080:-1 ^RAST2:fig|1198136.73.peg.239^ Tevenvirinae Vibrio_phage_phi-ST2|neighbours:(-1),(-1)|neighbour_genes:hypothetical protein,Phage protein|
MKNLTMKNNFRIDIPDNNATQTFQWQIQTATIPGVTMEIASITRGPKYAKLANNHVAGSGTSYDDLSIQFLVDEEMRTYAELYRWLITMNNPTGASTSDGIVPVTMLLHVLDNNKDKIVATYRFVNAFPKSLSAVEWNYTESGDVEVVTCDVEFEYSYFEMIHKVDGKEEVITPYMGS
> |[Tevenvirinae _Vibrio_phage_vB_VmeM-32]||_Vibrio_phage_vB_VmeM-32.gb|hypothetical protein|456|KU160494.1(199912):88149-88604:-1 ^RAST2:fig|1198136.70.peg.142^ Tevenvirinae _Vibrio_phage_vB_VmeM-32|neighbours:(-1),(-1)|neighbour_genes:hypothetical protein,hypothetical protein|
MDGMNNLNKTRFALEISGKKLKVTLQGFTLPTVTADGPKARLSANRMGSLNPDTIDLGVLNCRYIGDSKMEIYDELYRWLLNSTYEKTKDIIIIHILDSKCNEPIYTITFHDAYPASLDGLEFDYTEDSITPSVGSVTFNYGNMKMERIKK
> |[Tevenvirinae Vibriophage_phi-pp2]||_Vibriophage_phi-pp2.gb|Phage tail completio..|534|JN849462.1(246421):185814-186347:-1 ^RAST2:fig|1198136.74.peg.370^ Tevenvirinae Vibriophage_phi-pp2|neighbours:(-1),(-1)|neighbour_genes:hypothetical protein,Phage protein|
MKNLTMKNNFRIDIPDNNATQTFQWQIQTATIPGVNMEIASITRGPKYAKLANNHVAGSGTSYDDLSIQFLVDEEMRTYAELYKWLITMNNPTGASTSDGIVPVTMLLHVLDNNKDKIVATYRFVNAFPKSLSAIEWNYTEAGDVETVTCDVEFEYSYFEMIHKVDGKEEVITPYMG
>ID:YP_009153744.1 |[Yersinia phage PST]||_Yersinia_phage_PST_.gbk|tail completion and ..|531|NC_027404(167785):72228-72758:-1 ^GeneID:24677531^ Yersinia phage PST, complete genome.|neighbours:ID:YP_009153743.1(-1),ID:YP_009153745.1(-1)|neighbour_genes:dNMP kinase,DNA end protector pr..|
MSQALQQIFNQANTTNFVVSIPHSNTTSAFTLNAQSVPIPGIRIPVTDTVTGPFGLGRAQRPGVTFEYDPLIVRFIVDEELKSWIGMYEWMLGTSNYLTGENTAQKTGPEYITLYILDNSKTEIVMSINFYKPWVSDLSEVEFSYTEDSDPALVCTATIPYTYFQVEKDGKIIAEV
>ID:VEV89756.1 |[Yersinia phage fPS-2]||_Yersinia_phage_fPS-2_.gbk|g140c|531|LR215722(169060):73478-74008:-1 ^^ Yersinia phage fPS-2 genome assembly, chromosome: I.|neighbours:ID:VEV89755.1(-1),ID:VEV89757.1(-1)|neighbour_genes:g139c,g141c|
MSQALQQIFNQANTTNFVVSIPHSNTTSAFTLNAQSVPIPGIRIPVTDTVTGPFGLGRAQRPGVTFEYDPLIVRFIVDEELKSWIGMYEWMLGTSNYLTGENTAQKTGPEYITLYILDNSKTEIVMSINFYKPWVSDLSEVEFSYTEDSDPALVCTATIPYTYFQVEKDGKIIAEV
>ID:YP_009149389.1 |[Yersinia phage phiD1]||_Yersinia_phage_phiD1_.gbk|g150|531|NC_027353(167063):73556-74086:-1 ^GeneID:24635586^ Yersinia phage phiD1 complete genome.|neighbours:ID:YP_009149388.1(-1),ID:YP_009149390.1(-1)|neighbour_genes:g149,g151|
MSQALQQIFNQANTTNFVVSIPHSNTTSAFTLNAQSVPIPGIRIPVTDTVTGPFGLGRAQRPGATFEYDPLIVRFIVDEELKSWIGMYEWMLGTSNYLTGENTAQKTGPEYITLYILDNSKTEIVMSINFYKPWVSDLSEVEFSYTEDSDPALVCTATIPYTYFQVEKDGKIIAEV
