# Supplementary material for: Influence of Non-canonical DNA Bases on the Genomic Diversity of Tevenvirinae
Source: Front Microbiol. 2021 Apr 6;12:632686. doi: 10.3389/fmicb.2021.632686 (PMC8056088; doi:10.3389/fmicb.2021.632686)
Supplement: Supplementary Data Sheet 1 — Clustering results (folders “first clusterisation,” “second clusterisation,” and “third clusterisation”): the number of pan-genome components in the individual genome (files “pan genome components of genomes”), the total number of all clusters and components of the pan-genome (files “pan genome components”), a list of clusters of the core genome (files “core list”), a list of clusters of the softcore genome (files “softcore list”). Clusters of the softcore genome (folders “softcore clusters”) are presented in the files which show regions in genomes, protein sequences, names of viruses which have these proteins A description of softcore clusters is also supplied (file “Softcore clusters description”). [file Data_Sheet_1.ZIP › Data sheet 1/second clusterisation/softcore_clusters/21210_53.faa]

> |[Tevenvirinae _Acinetobacter_phage_133]||_Acinetobacter_phage_133.gb|baseplate wedge subu..|567|NC_015250.1(159801):74651-75217:1 ^RAST2:fig|1198136.113.peg.171^ Tevenvirinae _Acinetobacter_phage_133|neighbours:(-1),(1)|neighbour_genes:Phage head completio..,Phage baseplate hub ..|
MLLSFYNPIQYAAKTVDPNAPPVLMTQIFRNYQSYFNTVAKRYRLMSFNIQGAPRPEQLANTLYGNPQLYWVLLMCNNVYDPYHGWIKPQQVVYQSVRQVHPEPGVAYHLDIKGERYYNLVESAPGSGQWFDKGDISQDHRQYQGPLAAVSYSEAAILENERLRKIKIINPSDMEQFLSDFIKELERN
> |[Tevenvirinae _Acinetobacter_phage_AM101]||_Acinetobacter_phage_AM101.gb|Phage baseplate wedg..|606|MH165274.1(166487):85608-86213:-1 ^RAST2:fig|1198136.62.peg.103^ Tevenvirinae _Acinetobacter_phage_AM101|neighbours:(-1),(1)|neighbour_genes:hypothetical protein,Phage head completio..|
MEIVVINSYFDPVPYAAKTVNINAPERLMTNIFKNYTAFFKNVASKYNLITYYIQGAPRPEALSYELYNNTQFYWALTMANDCYDPYHDWIKSQEACYESVAQIYDRPEEVIVYHIDARGERYYNLIQYDDEPGVWYDKGDKNRKYPQFKGALAAVNAYEDALMENEKKREIKIISPTDIDNFVADLIKEMEKSLNETTIR
> |[Tevenvirinae _Acinetobacter_phage_Ac42]||_Acinetobacter_phage_Ac42.gb|Phage baseplate wedg..|570|NC_014660.1(167716):85072-85641:1 ^RAST2:fig|1198136.114.peg.167^ Tevenvirinae _Acinetobacter_phage_Ac42|neighbours:(-1),(1)|neighbour_genes:head completion prot..,Phage baseplate hub ..|
MLLSFYDPISYTAKTVNKNAKPVLMTQIFRDYKEYFDRVAVNYRLISYYIQDAPRPETLANELYGNVQLYWVLLMCNNIYDPFHGWIKSQEAVYDSVEQEYDEPEQVVYHVDVKGEKYFNLVEYPLYSGIWYDKGDKNRLHRQYTGALRAVDANEAALLNNEAKRKIKIIAPSDIDAFLADFIKEMERN
> |[Viruses _Acinetobacter_phage_Acj61]||_Acinetobacter_phage_Acj61.gb|Phage baseplate wedg..|576|NC_014661.1(164093):86351-86926:1 ^RAST2:fig|10239.85.peg.159^ Viruses _Acinetobacter_phage_Acj61|neighbours:(-1),(1)|neighbour_genes:Phage head completio..,hypothetical protein|
MLLSFYNPIYYSAKTVSKNAPTILMTDTFRNYKRYFDNVASNYNLVTYYIQGAPRPEVLAYSMYGNTQLYWALLMANNVYDPYHDWIKSQEACYESVAQEYTNPEAVIMYHVDIRGEKYYNLVEDKTNPGWWYDKGDVEQLHVQFRGSLAAVNAYEAALHDNEYKRKIRVISPSDIDNFVADMIREMERNA
> |[Viruses _Acinetobacter_phage _Acj9]||_Acinetobacter_phage_Acj9.gb|Phage baseplate wedg..|585|NC_014663.1(169947):87175-87759:1 ^RAST2:fig|10239.87.peg.157^ Viruses _Acinetobacter_phage _Acj9|neighbours:(-1),(1)|neighbour_genes:Phage head completio..,hypothetical protein|
MIISFYDPISYSAKTLDPNAKEILMANIFKNYTAYFKRVAANYNLVTHYIQGAPRPEALAYELYNNSQLYWVLTMANDIYDPFHDWIKSQDACYQSVAQFHKDPDAVAYHVDLKNEKYFNLVWYDDEPGVWYDKGDKNRLYPQYKGALAAVSLYEDALLQNEHKREIKIIAPSDIDRFISDLIKELENNSAFTG
> |[Tevenvirinae _Acinetobacter_phage_KARL-1]||_Acinetobacter_phage_KARL-1.gb|Phage baseplate wedg..|606|MH713599.1(166560):101939-102544:-1 ^RAST2:fig|1198136.64.peg.131^ Tevenvirinae _Acinetobacter_phage_KARL-1|neighbours:(-1),(1)|neighbour_genes:Phage baseplate hub ..,Phage head completio..|
MEIVVINSYFDPVPYAAKTVNINAPERLMTNIFKNYTAFFKNVASKYNLITYYIQGAPRPEALSYELYNNTQFYWALTMANDCYDPYHDWIKSQEACYESVAQIYDRPEEVIVYHIDARGERYYNLIQYDDEPGVWYDKGDKNRKYPQFKGALAAVNAYEDALMENEKKREIKIISPTDIDNFVADLIKEMEKSLNETTIR
> |[Viruses _Acinetobacter_phage_ZZ1]||_Acinetobacter_phage_ZZ1.gb|Phage baseplate wedg..|594|NC_018087.3(166687):80807-81400:1 ^RAST2:fig|10239.86.peg.161^ Viruses _Acinetobacter_phage_ZZ1|neighbours:(-1),(1)|neighbour_genes:Phage head completio..,hypothetical protein|
MINSFYDPVAYSAKTVNVNAPERLMTNIFKTYTSYFKKVAANYNLITYYIQGAPRPEALSYELYNNTQLYWALTMANDVYDPFHDWIKSQEACYQSVAQIYDNPESVIVYHVDIKGERYYNLIQYDDEPGVWYDKGDKNRSYPQYKGALAAVNAYEDALSENEKKREIKIIAPTDIDNFISDLIKEMERNLHETTVG
> |[Tevenvirinae Acinetobacter_phage_vB_ApiM_fHyAci03]||_Acinetobacter_phage_vB_ApiM_fHyAci03.gb|Phage baseplate wedg..|606|MH460829.1(165975):81430-82035:1 ^RAST2:fig|1198136.65.peg.172^ Tevenvirinae Acinetobacter_phage_vB_ApiM_fHyAci03|neighbours:(-1),(1)|neighbour_genes:Phage head completio..,hypothetical protein|
MEIVVINSYFDPVPYAAKTVNINAPERLMTNIFKNYTAFFKNVASKYNLITYYIQGAPRPEALSYELYNNTQFYWALTMANDCYDPYHDWIKSQEACYESVAQIYDRPEEVIVYHIDARGERYYNLIQYDDEPGVWYDKGDKNRKYPQFKGALAAVNAYEDALMENEKKREIKIISPTDIDNFVADLIKEMEKSLNETTIR
> |[Tevenvirinae _Aeromonas_phage_65.2]||_Aeromonas_phage_65.2.gb|Phage baseplate wedg..|564|KY290955.1(236567):97221-97784:-1 ^RAST2:fig|1198136.115.peg.111^ Tevenvirinae _Aeromonas_phage_65.2|neighbours:(-1),(-1)|neighbour_genes:hypothetical protein,Phage baseplate tail..|
MLFNFFPPINYNGAPTANIFKPHGDYFADIISRFVVRKYILSGSPRPEQVSYDIYGDTKYYWILLMLNDIYDPFYDWICPEEVVHQYTLRKYANLEAKEGTVLYHVDDEGEMYFRLTEYPIQSEVWYDIGDTMHLYPQHVGTLVPVTAIEHELSVNESRRTINVLNPNDLGRFMDEYTRMMEKIRGN
> |[Viruses Aeromonas phage 65]||_Aeromonas_phage_65.gb|Phage baseplate wedg..|564|NC_015251.1(235229):97240-97803:-1 ^RAST2:fig|10239.65.peg.111^ Viruses Aeromonas phage 65|neighbours:(-1),(-1)|neighbour_genes:Phage protein,Phage baseplate tail..|
MLFNFFPPINYNGAPTANIFKPHGDYFADIISRFVVRKYILSGSPRPEQVSYDIYGDTKYYWILLMLNDIYDPFYDWICPEEVVHQYTLRKYANLEAKEGTVLYHVDDEGEMYFRLTEYPIQSEVWYDIGDTMHLYPQHVGTLVPVTAIEHELSVNESRRTINVLNPNDLGRFMDEYTRMMEKIRGN
> |[Tevenvirinae _Aeromonas_phage_AS-szw]||_Aeromonas_phage_AS-szw.gb|Phage baseplate wedg..|567|MF498773.1(229957):77153-77719:1 ^RAST2:fig|1198136.118.peg.191^ Tevenvirinae _Aeromonas_phage_AS-szw|neighbours:(1),(1)|neighbour_genes:Phage baseplate tail..,Phage protein|
MLFNYFPPIKYNGAPTADIFRPHGNYFDDILSKFIVRKYIVSGSPRPEVVSYDLYGDTKYYWILLFLNQVYDPFYDWICEEEIVHQYTAQKYKNLPAKEGTVLYHIDENGEMYFRMKEYPVGSGVWYDEGDTAHLYKQHVGTLVPVTAIEHELATNESKRTINVLNPSDLGRFMDEYTRLMERIRGNK
> |[Tevenvirinae _Aeromonas_phage_AS-zj]||_Aeromonas_phage_AS-zj.gb|Phage baseplate wedg..|567|MF448340.1(229929):182774-183340:1 ^RAST2:fig|1198136.120.peg.384^ Tevenvirinae _Aeromonas_phage_AS-zj|neighbours:(1),(1)|neighbour_genes:Phage baseplate tail..,Phage protein|
MLFNYFPPIKYNGAQTADIFRPHGNYFDDILSKFIVRKYIVSGSPRPEVVSYDLYGDTKYYWILLFLNQVYDPFYDWICEEEIVHQYTAQKYKNLPAKEGTVLYHIDENGEMYFRMKEYPVGSGVWYDEGDTAHLYKQYVGTLVPVTAIEHELATNESKRTINVLNPSDLGRFMDEYTRLMERIRGNK
>ID:NP_944082.1 |[Aeromonas virus Aeh1]||_Aeromonas_phage_Aeh1_.gbk|53|567|NC_005260(233234):123914-124480:1 ^GeneID:2658213^ Aeromonas phage Aeh1, complete genome.|neighbours:ID:NP_944081.1(1),ID:NP_944083.1(1)|neighbour_genes:gp48 baseplate tail ..,hypothetical protein|
MLMQFFDPITYNGIPTANIFKSYGKYFNEVAGSFILRRYFVTGDPRPELLAHRLYGNSSYYWILLMLNNIYDPFHGWIKSQEQVYSSAAQKYKNMPDKENTVLYHVDSEGKRYYRMKEFPIGSKNWYDIGDNLNRFIQHTGALAPVSAIEHELNENENKRNIVILSPSDLQTFLDMLTRRMERVRRGS
> |[Tevenvirinae _Aeromonas_phage_Ah1]||_Aeromonas_phage_Ah1.gb|Phage baseplate wedg..|567|MG250483.1(221116):111773-112339:1 ^RAST2:fig|1198136.116.peg.229^ Tevenvirinae _Aeromonas_phage_Ah1|neighbours:(1),(1)|neighbour_genes:hypothetical protein,Phage protein (ACLAM..|
MLMQFFDPINYNGIPTANIFKSYGKYFNEVAGSFVLRRYFVTGDPRPELLAHRLYGNSSYYWILLMLNNIYDPFHGWIKSQEQVYSSAAQKYKNLPDKENTVLYHVDSDGKRYYRMKEFPVGSKNWYDIGDTLHRFVQHTGALAPVSAIEHELNENENKRNIFILSPADLQTFLDMLTRRMERVRRGS
> |[Tevenvirinae _Aeromonas_phage_AsFcp_2]||_Aeromonas_phage_AsFcp_2.gb|Phage baseplate wedg..|567|MH791401.1(219171):59508-60074:1 ^RAST2:fig|1198136.67.peg.139^ Tevenvirinae _Aeromonas_phage_AsFcp_2|neighbours:(1),(1)|neighbour_genes:Phage baseplate tail..,hypothetical protein|
MLMQFFDPIKYNGIPTANIFKSYGKYFNEVAGSFVLRKYFVSGDPRPELLAHNLYGDVNYYWILLMLNNIYDPFHGWIKSQEQVHSSAIQKYKNMPDKENTVLYHVDANGKVYWRLTEFPVGSKNWYDIGDTAHRFIQHTGALAPVSAIEHELNENENKRNILILSPSDLQTFLDMLTRRMEKVRRGS
> |[Tevenvirinae _Aeromonas_phage_Asswx_1]||_Aeromonas_phage_Asswx_1.gb|Phage baseplate wedg..|567|MH791398.1(229103):84841-85407:1 ^RAST2:fig|1198136.119.peg.216^ Tevenvirinae _Aeromonas_phage_Asswx_1|neighbours:(1),(1)|neighbour_genes:Phage baseplate tail..,Phage protein|
MLFNYFPPIKYNGAPTADIFRPHGNYFDDILSKFIVRKYIVSGSPRPEVVSYDLYGDTKYYWILLFLNQVYDPFYDWICEEEIVHQYTAQKYKNLPAKEGTVLYHIDENGEMYFRMKEYPVGSGVWYDEGDTAHLYKQYVGTLVPVTAIEHELATNESKRTINVLNPSDLGRFMDEYTRLMERIRGNK
> |[Tevenvirinae _Aeromonas_phage_Aswh_1]||_Aeromonas_phage_Aswh_1.gb|Phage baseplate wedg..|567|MH791414.1(229730):153965-154531:-1 ^RAST2:fig|1198136.117.peg.260^ Tevenvirinae _Aeromonas_phage_Aswh_1|neighbours:(-1),(-1)|neighbour_genes:Phage protein,Phage baseplate tail..|
MLFNYFPPISYNGSPTANIFKPHGSYFDEIIKKFVIRKYILSGSPRPENVSYELYGDTKYYWILLYLNDIYDPFYDWICPEEIVHKYTAKKYQNLPQKEGTVLYHLDPNGEMYFRVVEYPIGSGVWYDEGDKLHRFIQHTGVLVPVTAIEHELSINESKRTINVLNPTDLGRFMDEYTRMMEKIRGNK
> |[Tevenvirinae _Aeromonas_phage_CC2]||_Aeromonas_phage_CC2.gb|Phage baseplate wedg..|567|NC_019538.1(231743):185703-186269:-1 ^RAST2:fig|1198136.110.peg.352^ Tevenvirinae _Aeromonas_phage_CC2|neighbours:(-1),(-1)|neighbour_genes:Phage protein,Phage baseplate tail..|
MLFNYFPPIKYNGAPTADIFRPHGNYFDDILSKFIVRKYIVSGSPRPEVVSYDLYGDTKYYWILLFLNQVYDPFYDWICEEEIVHQYTAQKYKNLPAKEGTVLYHIDENGEMYFRMKEYPVGSGVWYDEGDTAHLYKQHTGTLVPVTAIEHELATNESKRTINVLNPSDLGRFMDEYTRLMERIRGNK
> |[Tevenvirinae _Aeromonas_phage_PX29]||_Aeromonas_phage_PX29.gb|Phage baseplate wedg..|567|NC_023688.1(222006):109883-110449:1 ^RAST2:fig|1198136.108.peg.226^ Tevenvirinae _Aeromonas_phage_PX29|neighbours:(1),(1)|neighbour_genes:Phage baseplate tail..,hypothetical protein|
MLMQFFDPIKYNGIPTANIFKSYGKYFNEVAGSFVLRKYFVSGDPRPELLAHNLYGDVNYYWILLMLNNIYDPFHGWIKSQEQVHSSAIQKYKNMPDKENTVLYHVDANGKVYWRLTEFPVGSKNWYDIGDTAHRFIQHTGALAPVSAIEHELNENENKRNILILSPSDLQTFLDMLTRRMEKVRRGS
> |[Tevenvirinae _Aeromonas_phage_phiAS5]||_Aeromonas_phage_phiAS5.gb|Phage baseplate wedg..|567|NC_014636.1(225268):208129-208695:1 ^RAST2:fig|1198136.107.peg.374^ Tevenvirinae _Aeromonas_phage_phiAS5|neighbours:(1),(1)|neighbour_genes:hypothetical protein,hypothetical protein|
MIMQMFDPIVYNGVPTANIFKSYGKYFDEVAASFVLRKYFISGNPRPELLSYQLYGDSSYYWILLYLNGIYDPFHGWIKSQEQVHTSTQQKYKNFPQKENTVLYHVDTKGKKYQRMSEYPIGSGNWYDIGDTAHLHLQHQGTLAPVSAIEHELNENENKRNILILSPGDLQTFLDALTRRMEKVRRGN
>ID:YP_803091.1 |[Escherichia virus RB32]||_Bacteriophage_RB32_.gbk|53|591|NC_008515(165890):75515-76105:1 ^GeneID:4405468^ Bacteriophage RB32, complete genome.|neighbours:ID:YP_803090.1(-1),ID:YP_803092.1(1)|neighbour_genes:4,5|
MLFTFFDPIEYAAKTVNKNAPTIPMTDIFRNYKDYFKRALAGYRLRTYYIKGSPRPEELANTIYGNPQLYWVLLMCNDNYDPYYGWITSQEAAYQASIQKYKNVGGDQIVYHVNENGEKFYNLISYDDDPYVWYDKGDKARKYPQYEGALAAVDTYEAAVLENEKLRQIKIIAKSDINSFMNDLIRIMEKSYGNDK
> |[Tevenvirinae _Citrobacter_phage_IME-CF2]||_Citrobacter_phage_IME-CF2.gb|Phage baseplate wedg..|555|NC_029013.1(177688):13397-13951:-1 ^RAST2:fig|1198136.109.peg.11^ Tevenvirinae _Citrobacter_phage_IME-CF2|neighbours:(-1),(1)|neighbour_genes:Phage baseplate hub ..,head completion prot..|
MLFSFFPPVDYKGTPTTDIFRDYRFYFNRVIRNYKPRTYQLTGSLRPEQLAETLYGNQQYYWVILMLNDNYDPFYGWITDQETAYQCAVQRYSKVGGEQVLYHMDGKNNRYYNLVEDPNNPGHWYDKGDKDMRYLQYQGTLVPIDIYEDAVLKNESMRTIKIINPSDIQSFVSDYIKEMEKANL
>ID:YP_009195012.1 |[Citrobacter phage Margaery]||_Citrobacter_phage_Margaery_.gbk|baseplate wedge subu..|555|NC_028755(178182):104445-104999:1 ^GeneID:26647382^ Citrobacter phage Margaery, complete genome.|neighbours:ID:YP_009195011.1(-1),ID:YP_009195013.1(1)|neighbour_genes:head completion prot..,baseplate hub subuni..|
MLFSFFPPVDYKGTPTTDIYRDYRFYFNRVIRNYKPRTYQLTGSLRPEQLAETLYGNQQYYWVILMLNDNYDPFYGWITDQETAYQCAIQRYSKAGGEQVLYHMDGKGNRYYNLVEDPTNPGHWYDKGDKNMRYLQYQGTLVPVDIYEDAVLQNEAKRTIKIINPSDIQSFVSDYIKEMEKANL
>ID:AYJ73056.1 |[Citrobacter phage Maroon]||_Citrobacter_phage_Maroon_.gbk|baseplate wedge subu..|555|MH823906(178830):104860-105414:1 ^^ Citrobacter phage Maroon, complete genome.|neighbours:ID:AYJ73055.1(-1),ID:AYJ73057.1(1)|neighbour_genes:head completion prot..,baseplate hub subuni..|
MLFSFFPPVDYKGTPTTDIYRDYRFYFNRVIRNYKPRTYQLTGSLRPEQLAETLYGNQQYYWVILMLNDNYDPFYGWITDQETAYQCAIQRYSKAGGEQVLYHMDGKGNRYYNLVEDPTNPGHWYDKGDKNMRYLQYQGTLVPVDIYEDAVLQNEAKRTIKIINPSDIQSFVSDYIKEMEKANL
>ID:YP_009203887.1 |[Citrobacter phage Merlin]||_Citrobacter_phage_Merlin_.gbk|baseplate wedge subu..|576|NC_028857(172733):79063-79638:1 ^GeneID:26648098^ Citrobacter phage Merlin, complete genome.|neighbours:ID:YP_009203886.1(-1),ID:YP_009203888.1(1)|neighbour_genes:head completion prot..,baseplate hub subuni..|
MIFSFFDPIDYKAKTVDKNAKTIQMTDIFRNYKAYFKRVASGYRLRTYYIQGSPRPEELAYQIYGNTQLYWVLLFCNENYDPYYGWITSQEAAYQAADQRYEKVGGNQVLYHVDDRGEKYFNLIEDPNNPGTWYDKGDLEMKYPQYNGALAAVDTYEASVLDNEQKRVIKIISPADIDSFLSDLIREMEIA
> |[Tevenvirinae _Citrobacter_phage_Miller]||_Citrobacter_phage_Miller.gb|Phage baseplate wedg..|555|NC_025414.1(178171):105414-105968:1 ^RAST2:fig|1198136.111.peg.206^ Tevenvirinae _Citrobacter_phage_Miller|neighbours:(-1),(1)|neighbour_genes:head completion prot..,Phage baseplate hub ..|
MLFSFFPPVDYKGTPTTDIFRDYRFYFNRVIRNYKPRTYQLTGSLRPEQLAETLYGNQQYYWVILMLNDNYDPFYGWITDQETAYQCAVQRYSKVGGEQVLYHMDGKNNRYYNLVEDPNNPGHWYDKGDKDMRYLQYQGTLVPIDIYEDAVLKNESMRTIKIINPSDIQSFVSDYIKEMEKANL
>ID:YP_009146600.1 |[Citrobacter phage Moon]||_Citrobacter_phage_Moon.gbk|baseplate wedge subu..|576|NC_027331(170341):77600-78175:1 ^GeneID:24721766,InterPro:IPR022607^ Citrobacter phage Moon, complete genome.|neighbours:ID:YP_009146599.1(-1),ID:YP_009146601.1(1)|neighbour_genes:head completion prot..,baseplate hub subuni..|
MIFSFFDPIDYKAKTVDKNAKTIQMTDIFRNYKAYFKRVASGYRLRTYYIQGSPRPEELAYQIYGNTQLYWVLLFCNENYDPYYGWITSQESAYRAADQRYEKVGGNQVLYHVDDRGEKYFNLIEDPNNPGTWYDKGDLEMKYPQYNGALAAVDTYEASVLDNEQKRVIKIISPTDIDSFLSDLIREMEIA
>ID:YP_009285731.1 |[Citrobacter phage vB_CfrM_CfP1]||_Citrobacter_phage_vB_CfrM_CfP1_.gbk|baseplate wedge subu..|555|NC_031057(180219):107385-107939:1 ^GeneID:29079650^ Citrobacter phage vB_CfrM_CfP1, complete genome.|neighbours:ID:YP_009285730.1(-1),ID:YP_009285732.1(1)|neighbour_genes:head completion prot..,strutural lysin|
MLFSFFPPVDYKGTPTTDIFRDYRFYFNRVIRNYKPRTYQLTGSLRPEQLAETLYGNQQYYWVILMLNDNYDPFYGWITDQETAYQCAVQRYSKVGGEQVLYHMDGKNNRYYNLVEDPNNPGHWYDKGDKDMRYLQYQGTLVPIDIYEDAVLKNESMRTIKIINPSDIQSFVSDYIKEMEKANT
> |[Tevenvirinae _Cronobacter_phage_Pet-CM3-4]||_Cronobacter_phage_Pet-CM3-4.gb|baseplate wedge subu..|576|LT614807.1(171975):80547-81122:1 ^RAST2:fig|1198136.112.peg.182^ Tevenvirinae _Cronobacter_phage_Pet-CM3-4|neighbours:(-1),(1)|neighbour_genes:putative mobile endo..,Phage baseplate hub ..|
MLFSFFDPITYTAKTVDENAKPISMTDIFRNYKAYFKRVAANYRLRTYYIQGSPRPEELSYIIYGNPQLYWVLLMCNDNYDPYYGWITSQEAAYRASEQRYENAGGNQVLYHVDAKGERYYNLVESETNPGTWYDKGDTLQEHPQYQGALAAVDVYEAAILENEKKRQIKIISPADIDTFIADLIREMEIA
>ID:YP_006986466.1 |[Cronobacter phage vB_CsaM_GAP161]||_Cronobacter_phage_vB_CsaM_GAP161_.gbk|baseplate wedge subu..|555|NC_019398(178193):104058-104612:1 ^GeneID:13997732^ Cronobacter phage vB_CsaM_GAP161, complete genome.|neighbours:ID:YP_006986465.1(-1),ID:YP_006986467.1(1)|neighbour_genes:phage head completio..,baseplate hub subuni..|
MLFSFFPPVDYKGTPTTDIYRDYRFYFNRVIRNYKPRTYQLTGSLRPEQLAETLYGNQQYYWVILMLNDNYDPFYGWITDQETAYQCAIQRYSKAGGEQVLYHMDGKGNRYYNLVEDPTNPGHWYDKGDKNMRYLQYQGTLVPVDIYEDAVLQNEAKRTIKIINPSDIQSFVSDYIKEMEKANL
>ID:AOG16322.1 |[Cronobacter phage vB_CsaM_leB]||_Cronobacter_phage_vB_CsaM_leB_.gbk|baseplate wedge subu..|555|KX431559(177907):103654-104208:1 ^^ Cronobacter phage vB_CsaM_leB, complete genome.|neighbours:ID:AOG16321.1(-1),ID:AOG16323.1(1)|neighbour_genes:head completion prot..,baseplate hub subuni..|
MLFSFFPPVDYKGTPTTDIYRDYRFYFNRVIRNYKPRTYQLTGSLRPEQLAETLYGNQQYYWVILMLNDNYDPFYGWITDQETAYQCAIQRYSKAGGEQVLYHMDGKGNRYYNLVEDPTNPGHWYDKGDKNMRYLQYQGTLVPVDIYEDAVLQNEAKRTIKIINPSDIQSFVSDYIKEMEKANL
>ID:AOG16606.1 |[Cronobacter phage vB_CsaM_leN]||_Cronobacter_phage_vB_CsaM_leN_.gbk|baseplate wedge subu..|555|KX431560(179516):104703-105257:1 ^^ Cronobacter phage vB_CsaM_leN, complete genome.|neighbours:ID:AOG16605.1(-1),ID:AOG16607.1(1)|neighbour_genes:head completion prot..,baseplate hub subuni..|
MLFSFFPPVDYKGTPTTDIYRDYRFYFNRVIRNYKPRTYQLTGSLRPEQLAETLYGNQQYYWVILMLNDNYDPFYGWITDQETAYQCAIQRYSKAGGEQVLYHMDGKGNRYYNLVEDPTNPGHWYDKGDKNMRYLQYQGTLVPVDIYEDAVLQNEAKRTIKIINPSDIQSFVSDYIKEMEKANL
>ID:YP_009005431.1 |[Enterobacter phage PG7]||_Enterobacter_phage_PG7_.gbk|baseplate wedge subu..|576|NC_023561(173276):82324-82899:1 ^GeneID:18502446^ Enterobacter phage PG7, complete genome.|neighbours:ID:YP_009005430.1(-1),ID:YP_009005432.1(1)|neighbour_genes:head completion prot..,baseplate hub subuni..|
MLFSFFDPITYTAKTVDENAKPISMTDIFRNYKAYFKRVAANYRLRTYYIQGSPRPEELSNIIYGNPQLYWVLLMCNDNYDPYYGWITSQEAAYRASEQRYENAGGNQVLYHVDAKGERYYNLVESETNPGTWYDKGDTLQEHPQYQGALAAVDVYEAAILENEKKRQIKIISPADIDTFIADLIREMEIA
> |[Tevenvirinae Enterobacter_phage_myPSH1140]||_Enterobacter_phage_myPSH1140.gb|baseplate wedge subu..|576|MG999954.1(172614):83415-83990:1 ^RAST2:fig|1198136.57.peg.189^ Tevenvirinae Enterobacter_phage_myPSH1140|neighbours:(-1),(1)|neighbour_genes:head completion prot..,Phage baseplate hub ..|
MLFSFFDPITYTAKTVDENAKPISMTDIFRNYKAYFKRVAANYRLRTYYIQGSPRPEELSNIIYGNPQLYWVLLMCNDNYDPYYGWITSQEAAYRASEQRYENAGGNQVLYHVDAKGERYYNLVESETSPGTWYDKGDTLQEHPQYQGALAAVDVYEAAILENEKKRQIKIISPADIDTFIADLIREMEIA
>ID:YP_009607113.1 |[Enterobacter phage phiEap-3]||_Enterobacter_phage_phiEap-3_.gbk|baseplate wedge subu..|555|NC_041980(175814):104706-105260:1 ^GeneID:40083119^ Enterobacter phage phiEap-3, complete genome.|neighbours:ID:YP_009607112.1(-1),ID:YP_009607114.1(1)|neighbour_genes:head completion prot..,baseplate hub subuni..|
MLFSYFPPVDYKGTQTTDIFRDYRFYFNRVIGKYKTRSYQITGTLRPEQLAESLYGNQQYYWILLMLNSVYDPFYGWITDQEAAYQCAIQRYSEVGGEQVLYHVDENNNKYYNLVEDPNNPGHWYDKGDKPMLYLQYQGVLAPVDIYEDAVLQNEAKRTIKIISPSDIQAFLNDFIKEMEKANS
>ID:YP_009167965.1 |[Escherichia phage AR1]|AR1|_Enterobacteria_phage_AR1_DNA_.gbk|53|591|NC_027983(167435):75223-75813:1 ^GeneID:26041951^ Enterobacteria phage AR1 DNA, complete genome.|neighbours:ID:YP_009167964.1(-1),ID:YP_009167966.1(1)|neighbour_genes:4,5|
MLFTFFDPIEYAAKTVNKNAPTIPMTDIFRNYKDYFKRALAGYRLRTYYIKGSPRPEELANTIYGNPQLYWVLLMCNDNYDPYYGWITSQEAAYQASIQKYKNVGGDQIVYHVNENGEKFYNLISYDDNPYVWYDKGDKARKYPQYEGALAAVDTYEAAVLENEKLRQIKIIAKSDINSFMNDLIRIMEKSYGNDK
> |[Tevenvirinae _Enterobacteria_phage_ATK47]||_Enterobacteria_phage_ATK47.gb|baseplate wedge subu..|504|KT184309.1(170020):93118-93621:-1 ^RAST2:fig|1198136.68.peg.125^ Tevenvirinae _Enterobacteria_phage_ATK47|neighbours:(-1),(1)|neighbour_genes:Phage baseplate hub ..,Phage head completio..|
MTDIFRNYKEYFKRVAANYRLRSYYIKGSPRPEELANIIYGNPQLYWVLLMCNDNYDPYYGWITSQEAAYQASIQKYANAGGDQILYHINENREKFYNLVSYPDEPLVWYDKGDEARKYPQYKGPLAAVDIYEAAVLDNEKLRKIKIVAKEDINSFITDLIREMEIA
> |[Tevenvirinae Enterobacteria_phage_ATK48]||_Enterobacteria_phage_ATK48.gb|baseplate wedge subu..|504|KT184310.1(169729):21622-22125:-1 ^RAST2:fig|1198136.55.peg.18^ Tevenvirinae Enterobacteria_phage_ATK48|neighbours:(-1),(1)|neighbour_genes:Phage baseplate hub ..,Phage head completio..|
MTDIFRNYKEYFKRVAANYRLRSYYIKGSPRPEELANIIYGNPQLYWVLLMCNDNYDPYYGWITSQEAAYQASIQKYANAGGDQILYHINENREKFYNLVSYPDEPLVWYDKGDEARKYPQYKGPLAAVDIYEAAVLDNEKLRKIKIVAKEDINSFITDLIREMEIA
> |[Tevenvirinae Enterobacteria_phage_Aplg8]||_Enterobacteria_phage_Aplg8.gb|baseplate wedge subu..|591|KT184308.1(168496):20067-20657:1 ^RAST2:fig|1198136.66.peg.58^ Tevenvirinae Enterobacteria_phage_Aplg8|neighbours:(-1),(1)|neighbour_genes:Phage head completio..,Phage baseplate hub ..|
MLFTFFDPIEYAAKTVNKNAPTIPMTDIFRNYKDYFKRALAGYRLRTYYIKGSPRPEELANTIYGNPQLYWVLLMCNDNYDPYYGWITSQEAAYQASIQKYKNVGGDQIVYHVNENGEKFYNLVSYDDNPYVWYDKGDKAKKYPQYEGALAAVDTYEAAVLENEKLRQIKIIAKSDINSFMNDLIRIMEKSYGNDK
>ID:YP_007004297.1 |[Enterobacteria phage Bp7]||_Enterobacteria_phage_Bp7_.gbk|baseplate wedge subu..|603|NC_019500(168066):163559-164161:-1 ^GeneID:14007911^ Enterobacteria phage Bp7, complete genome.|neighbours:ID:YP_007004296.1(-1),ID:YP_007004298.1(1)|neighbour_genes:baseplate hub subuni..,head completion prot..|
MLFSFFDPIDYESKTVKPDSGSLTNADVLSVPMTDIFRNYKEYFDKVAKNYTLKTYYINGAPRPEELANQLYGNVQLYWVLLMCNNVYDPYYGWITGQEVAYQAAIQRYSTAGGNQVLYHVNEKGEKFWNLVNTPENPYTWYDKGDTEKRYPQYEGPLAAVDIYEDAIRKNEYKREIKIVDPNDIESFISALIREMEKAL
> |[Tevenvirinae _Enterobacteria_phage_CC31]||_Enterobacteria_phage_CC31.gb|baseplate wedge subu..|576|NC_014662.1(165540):74889-75464:1 ^RAST2:fig|1198136.121.peg.163^ Tevenvirinae _Enterobacteria_phage_CC31|neighbours:(-1),(1)|neighbour_genes:head completion prot..,Phage baseplate hub ..|
MLFSFFDPITYTAKTVDENAKPISMTDIFRNYKAYFKRVAANYRLRTYYIQGSPRPEELSNIIYGNPQLYWVLLMCNDNYDPYYGWITSQEAAYRASEQRYENAGGNQVLYHVDAKGERYYNLVESETNPGTWYDKGDTLQEHPQYQGALAAVDVYEAAILENEKKRQIKIISPADIDTFIADLIREMEIA
>ID:YP_009118817.1 |[Enterobacteria phage GEC-3S]||_Enterobacteria_phage_GEC-3S_.gbk|Putative baseplate w..|555|NC_025425(163424):64949-65503:1 ^GeneID:23301173^ Enterobacteria phage GEC-3S complete genome.|neighbours:ID:YP_009118816.1(-1),ID:YP_009118818.1(1)|neighbour_genes:Putative head comple..,Putative baseplate h..|
MLFSFFPAIEYNGKMITDIVRNYRAYFNAIISDYNIQTYYIQGSPRPEQVAYEVYGNQQLYWILLMLNDVYDPFHDWITDQETAYESAEQRYANVGGNQVLYHVDIDGNKYWNLTEYPKGSSNWYDKGDIHHRHLQFQGALSAVDTLEDAILRNEERRKIKIIDPTQIKQFINAFIREMEKADV
> |[Tevenvirinae _Enterobacteria_phage_GiZh]||_Enterobacteria_phage_GiZh.gb|baseplate wedge subu..|591|KT184311.1(166514):125250-125840:1 ^RAST2:fig|1198136.122.peg.247^ Tevenvirinae _Enterobacteria_phage_GiZh|neighbours:(-1),(1)|neighbour_genes:Phage head completio..,Phage baseplate hub ..|
MLFTFFDPIEYAAKTVNKNAPTIPMTDIFRNYKDYFKRALAGYRLRTYYIKGSPRPEELANAIYGNPQLYWVLLMCNDNYDPYYGWITSQEAAYQASIQKYKNVGGDQIVYHVNENGEKFYNLVSYDDNPYVWYDKGDKAKKYPQYEGALAAVDTYEAAVLENEKLRQIKIIAKSDINSFMNDLIRIMEKSYGNDK
> |[Viruses Hx01]||_Enterobacteria_phage_HX01.gb|Phage baseplate wedg..|576|NC_018855.1(169158):25401-25976:-1 ^RAST2:fig|10239.59.peg.23^ Viruses Hx01|neighbours:(-1),(1)|neighbour_genes:hypothetical protein,Phage head completio..|
MLFTFFDPIGYSAKTVNKNAPTIPMTDIFRNYKEYFKRVAANYRLRSYYIKGSPRPEELANIIYGNPQLYWVLLMCNDNYDPYYGWITSQEAAYQASIQKYANAGGDQVLYHINENREKFYNLVSYPDEPLVWYDKGDEARKYPQYKGPLAAVDTYEAAVLDNEKLRKIKIVAKEDINSFITDLIREMEIA
>ID:YP_003734290.1 |[Enterobacteria phage IME08]||_Enterobacteria_phage_IME08_.gbk|53|633|NC_014260(172253):74846-75478:1 ^GeneID:9384450^ Enterobacteria phage IME08, complete genome.|neighbours:ID:YP_003734289.1(-1),ID:YP_003734291.1(1)|neighbour_genes:4,5|
MLILFILGGPMLFSFFDPIDYESKTVKPDSGSLTNADVLSVPMTDIFRNYKEYFDKVAKNYTLKTYYINGAPRPEELANQLYGNVQLYWVLLMCNNIYDPYYGWITGQEAAYQAAIQRYSTAGGNQVLYHVNEKGEKFWNLVNTPENPYTWYDKGDTEKRYPQYEGPLAAVDIYEDAIRKNEYKREIKIIDPNDIESFISALIREMEKAL
>ID:YP_002922493.1 |[Enterobacteria phage JS10]||_Enterobacteria_phage_JS10_.gbk|53|603|NC_012741(171451):74538-75140:1 ^GeneID:7943543^ Enterobacteria phage JS10, complete genome.|neighbours:ID:YP_002922492.1(-1),ID:YP_002922494.1(1)|neighbour_genes:4,5|
MLFSFFDPIDYESKTVKPDSGSLTNADVLSVPMTDIFRNYKEYFDRVAKNYTLKTYYINGAPRPEELAHLLYGNVQLYWVLLMCNNIYDPYYGWITGQEAAYQAAIQRYSTAGGNQVLYHVNEKGEKFWNLVNTPENPYTWYDKGDTEKRYPQYEGPLAAVDIYEDAIRKNEYKREIKIIDPNDIESFISALIREMEKAL
>ID:YP_001595277.1 |[Escherichia phage JS98]||_Enterobacteria_phage_JS98.gbk|53|603|NC_010105(170523):76274-76876:1 ^GeneID:5783791^ Enterobacteria phage JS98, complete genome.|neighbours:ID:YP_001595276.1(-1),ID:YP_001595278.1(1)|neighbour_genes:4,5|
MLFSFFDPIDYESKTVKPDSGSLTNADVLSVPMTDIFRNYKEYFDRVAKNYTLKTYYINGAPRPEELAHLLYGNVQLYWVLLMCNNIYDPYYGWITGQEAAYQAAIQRYSTAGGNQVLYHVNEKGEKFWNLVNTPENPYTWYDKGDTEKRYPQYEGPLAAVDIYEDAIRKNEYKREIKIIDPNDIESFISALIREMEKAL
>ID:YP_002922209.1 |[Escherichia phage JSE]||_Enterobacteria_phage_JSE_.gbk|53|555|NC_012740(166418):68463-69017:1 ^GeneID:7943177^ Enterobacteria phage JSE, complete genome.|neighbours:ID:YP_002922208.1(-1),ID:YP_002922210.1(1)|neighbour_genes:4,5|
MLFSFFPAIEYNGKMITDIVRNYRAYFNAIISDYNIQTYYIQGSPRPEQVAYEVYGNQQLYWILLMLNDVYDPFHDWITDQETAYESAEQRYANVGGNQVLYHVDIDGNKYWNLTEYPKGSSNWYDKGDIHHRHLQFHGALSAVDTLEDAILRNEERRKIKIIDPTQIKQFINAFIREMEKADV
> |[Tevenvirinae _Enterobacteria_phage_Kha5h]||_Enterobacteria_phage_Kha5h.gb|baseplate wedge subu..|591|KT184312.1(167318):100161-100751:1 ^RAST2:fig|1198136.123.peg.202^ Tevenvirinae _Enterobacteria_phage_Kha5h|neighbours:(-1),(1)|neighbour_genes:Phage head completio..,Phage baseplate hub ..|
MLFTFFDPIEYAAKTVNKNAPTIPMTDIFRNYKDYFKRALAGYRLRTYYIKGSPRPEELANAIYGNPQLYWVLLMCNDNYDPYYGWITSQEAAYQASIQKYKNVGGDQIVYHVNENGEKFYNLISYDDNPYVWYDKGDKARKYPQYEGALAAVDTYEAAVLENEKLRQIKIIAKSDINSFMNDLIRIMEKSYGNDK
>ID:YP_001469478.1 |[Enterobacteria phage Phi1]||_Enterobacteria_phage_Phi1_.gbk|53|555|NC_009821(164270):65311-65865:1 ^GeneID:5602205^ Enterobacteria phage Phi1, complete genome.|neighbours:ID:YP_001469477.1(-1),ID:YP_001469479.1(1)|neighbour_genes:4,5|
MLFSFFPAIEYNGKMITDIVRNYRAYFNAIISDYNIQTYYIQGSPRPEQVAYEVYGNQQLYWILLMLNDVYDPFHDWITDQETAYESAEQRYANVGGNQVLYHVDIDGNKYWNLTEYPKGSSNWYDKGDIHHRHLQFQGALSAVDTLEDAILRNEERRKIKIIDPTQIKQFINAFIREMEKADV
>ID:YP_009202882.1 |[Escherichia phage QL01]||_Enterobacteria_phage_QL01.gbk|hypothetical protein|603|NC_028847(170527):75085-75687:1 ^GeneID:26629870^ Enterobacteria phage QL01, complete genome.|neighbours:ID:YP_009202881.1(-1),ID:YP_009202883.1(1)|neighbour_genes:head completion prot..,hypothetical protein|
MLFSFFDPINYESKTVKPDSGSLTDADVLSVPMTDIFRNYKEYFDKVAKNYTLKTYYISGAPRPEELAHQLYGNVQLYWVLLMCNNVYDPYYGWITGQESAYQAAIQRYATAGGNQVLYHVNEKGEKFWNLVNTPENPYTWYDKGDTEKRYPQYEGPLAAVDIYEDAIRKNEYKREIKIIDPNDIESFVSALIREMEKAL
>ID:AIT74242.1 |[Enterobacteria phage RB10]||_Enterobacteria_phage_RB10_.gbk|baseplate wedge subu..|591|KM606999(168401):73423-74013:1 ^^ Enterobacteria phage RB10, complete genome.|neighbours:ID:AIT74241.1(-1),ID:AIT74243.1(1)|neighbour_genes:head completion prot..,base plate hub subun..|
MLFTFFDPIEYAAKTVNKNAPTIPMTDIFRNYKDYFKRALAGYRLRTYYIKGSPRPEELANAIYGNPQLYWVLLMCNDNYDPYYGWITSQEAAYQASIQKYKNVGGDQIVYHVNENGEKFYNLISYDDNPYVWYDKGDKARKYPQYEGALAAVDTYEAAVLENEKLRQIKIIAKSDINSFMNDLIRIMEKSYGNDK
>ID:YP_002854484.1 |[Escherichia virus RB14]||_Enterobacteria_phage_RB14_.gbk|53|591|NC_012638(165429):74092-74682:1 ^GeneID:7803900^ Enterobacteria phage RB14, complete genome.|neighbours:ID:YP_002854483.1(-1),ID:YP_002854485.1(1)|neighbour_genes:4,5|
MLFTFFDPIEYAAKTVNKNAPTIPMTDIFRNYKDYFKRALAGYRLRTYYIKGSPRPEELANAIYGNPQLYWVLLMCNDNYDPYYGWITSQEAAYQASIQKYKNVGGDQIVYHVNENGEKFYNLISYDDNPYVWYDKGDKARKYPQYEGALAAVDTYEAAVLENEKLRQIKIIAKSDINSFMNDLIRIMEKSYGNDK
> |[Tevenvirinae _Enterobacteria_phage_RB16]||_Enterobacteria_phage_RB16.gb|Phage baseplate wedg..|555|NC_014467.1(176788):103903-104457:1 ^RAST2:fig|1198136.103.peg.200^ Tevenvirinae _Enterobacteria_phage_RB16|neighbours:(-1),(1)|neighbour_genes:head completion prot..,Phage baseplate hub ..|
MLFSFFPPVDYKGTPTTDIFRDYRFYFNRVIRNYKPRTYQLTGSLRPEQLAETLYGNQQYYWVILMLNDNYDPFYGWITDQETAYQCAVQRYSKVGGEQVLYHMDGKNNRYYNLVEDPNNPGHWYDKGDKDMRYLQYQGTLVPIDIYEDAVLKNESMRTIKIINPSDIQSFVSDYIKEMEKANL
>ID:AXF42458.1 |[Enterobacteria phage RB18]||_Enterobacteria_phage_RB18_.gbk|baseplate wedge subu..|591|MH553563(166677):75067-75657:1 ^^ Enterobacteria phage RB18, complete genome.|neighbours:ID:AXF42457.1(-1),ID:AXF42459.1(1)|neighbour_genes:head completion prot..,baseplate hub subuni..|
MLFTFFDPIEYAAKTVNKNAPTIPMTDIFRNYKDYFKRALAGYRLRTYYIKGSPRPEELANTIYGNPQLYWVLLMCNDNYDPYYGWITSQEAAYQASIQKYKNVGGDQIVYHVNENGEKFYNLISYDDNPYVWYDKGDKARKYPQYEGALAAVDTYEAAVLENEKLRQIKIIAKSDINSFMNDLIRIMEKSYGNDK
>ID:YP_009102353.1 |[Enterobacteria phage RB27]||_Enterobacteria_phage_RB27_.gbk|baseplate wedge subu..|591|NC_025448(165179):73796-74386:1 ^GeneID:22113137^ Enterobacteria phage RB27, complete genome.|neighbours:ID:YP_009102352.1(-1),ID:YP_009102354.1(1)|neighbour_genes:head completion prot..,base plate hub subun..|
MLFTFFDPIEYAAKTVNKNAPTIPMTDIFRNYKDYFKRALAGYRLRTYYIKGSPRPEELANTIYGNPQLYWVLLMCNDNYDPYYGWITSQEAAYQASIQKYKNVGGDQIVYHVNENGEKFYNLISYDDNPYVWYDKGDKARKYPQYEGALAAVDTYEAAVLENEKLRQIKIIAKSDINSFMNDLIRIMEKSYGNDK
>ID:AIT74788.1 |[Enterobacteria phage RB33]||_Enterobacteria_phage_RB33_.gbk|baseplate wedge subu..|591|KM607001(166007):75634-76224:1 ^^ Enterobacteria phage RB33, complete genome.|neighbours:ID:AIT74787.1(-1),ID:AIT74789.1(1)|neighbour_genes:head completion prot..,base plate hub subun..|
MLFTFFDPIEYAAKTVNKNAPTIPMTDIFRNYKDYFKRALAGYRLRTYYIKGSPRPEELANTIYGNPQLYWVLLMCNDNYDPYYGWITSQEAAYQASIQKYKNVGGDQIVYHVNENGEKFYNLISYDDDPYVWYDKGDKARKYPQYEGALAAVDTYEAAVLENEKLRQIKIIAKSDINSFMNDLIRIMEKSYGNDK
>ID:YP_009098533.1 |[Escherichia phage RB3]||_Enterobacteria_phage_RB3_.gbk|baseplate wedge subu..|591|NC_025419(168402):73424-74014:1 ^GeneID:22113897^ Enterobacteria phage RB3, complete genome.|neighbours:ID:YP_009098532.1(-1),ID:YP_009098534.1(1)|neighbour_genes:head completion prot..,base plate hub subun..|
MLFTFFDPIEYAAKTVNKNAPTIPMTDIFRNYKDYFKRALAGYRLRTYYIKGSPRPEELANAIYGNPQLYWVLLMCNDNYDPYYGWITSQEAAYQASIQKYKNVGGDQIVYHVNENGEKFYNLISYDDNPYVWYDKGDKARKYPQYEGALAAVDTYEAAVLENEKLRQIKIIAKSDINSFMNDLIRIMEKSYGNDK
> |[Tevenvirinae _Enterobacteria_phage_RB43]||_Enterobacteria_phage_RB43.gb|Phage baseplate wedg..|555|NC_007023.1(180500):105936-106490:1 ^RAST2:fig|1198136.102.peg.220^ Tevenvirinae _Enterobacteria_phage_RB43|neighbours:(-1),(1)|neighbour_genes:head completion prot..,Phage baseplate hub ..|
MLFSFFPPVDYNGTPTTDIFRDYRFYFNRVIRNYKPRTYQLTGSLRPEQLAETLYGNQQYYWVILMLNDNYDPFYGWITDQETAYQCAVQRYSKVGGEQVLYHMDGKNNRYYNLVEDPNNPGHWYDKGDKDMRYLQYQGTLVPIDIYEDAVLKNESMRTIKIINPSDIQSFVSDYIKEMEKANT
>ID:NP_891704.1 |[Enterobacteria phage RB49]||_Enterobacteria_phage_RB49_.gbk|53|555|NC_005066(164018):64584-65138:1 ^GeneID:1725468^ Enterobacteria phage RB49, complete genome.|neighbours:ID:NP_891703.1(-1),ID:NP_891705.1(1)|neighbour_genes:4,5|
MLFSFFPAIEYNGKMITDIVRNYRAYFNAIISDYNIQTYYIQGSPRPEQVAYEVYGNQQLYWILLMLNDVYDPFHDWITDQETAYESAEQRYANVGGNQVLYHVDIDGNKYWNLTEYPKGSSNWYDKGDIHHRHLQFHGALSAVDTLEDAILRNEERRKIKIIDPTQIKQFINAFIREMEKADV
>ID:ACP31069.1 |[Enterobacteria phage RB51]||_Enterobacteria_phage_RB51_.gbk|53|591|FJ839693(168394):77446-78036:1 ^^ Enterobacteria phage RB51, complete genome.|neighbours:ID:ACP31068.1(-1),ID:ACP31070.1(1)|neighbour_genes:4,5|
MLFTFFDPIEYAAKTVNKNAPTIPMTDIFRNYKDYFKRALAGYRLRTYYIKGSPRPEELANTIYGNPQLYWVLLMCNDNYDPYYGWITSQEAAYQASIQKYKNVGGDQIVYHVNENGEKFYNLVSYDDNPYVWYDKGDKAKKYPQYEGALAAVDTYEAAVLENEKLRQIKIIAKSDINSFMNDLIRIMEKSYGNDK
>ID:AIT75058.1 |[Enterobacteria phage RB55]||_Enterobacteria_phage_RB55_.gbk|baseplate wedge subu..|591|KM607002(168896):77328-77918:1 ^^ Enterobacteria phage RB55, complete genome.|neighbours:ID:AIT75057.1(-1),ID:AIT75059.1(1)|neighbour_genes:head completion prot..,base plate hub subun..|
MLFTFFDPIEYAAKTVNKNAPTIPMTDIFRNYKDYFKRALAGYRLRTYYIKGSPRPEELANAIYGNPQLYWVLLMCNDNYDPYYGWITSQEAAYQASIQKYKNVGGDQIVYHVNENGEKFYNLISYDDNPYVWYDKGDKARKYPQYEGALAAVDTYEAAVLENEKLRQIKIIAKSDINSFMNDLIRIMEKSYGNDK
>ID:AIT75331.1 |[Enterobacteria phage RB59]||_Enterobacteria_phage_RB59_.gbk|baseplate wedge subu..|591|KM607003(168966):77341-77931:1 ^^ Enterobacteria phage RB59, complete genome.|neighbours:ID:AIT75330.1(-1),ID:AIT75332.1(1)|neighbour_genes:head completion prot..,base plate hub subun..|
MLFTFFDPIEYAAKTVNKNAPTIPMTDIFRNYKDYFKRALAGYRLRTYYIKGSPRPEELANAIYGNPQLYWVLLMCNDNYDPYYGWITSQEAAYQASIQKYKNVGGDQIVYHVNENGEKFYNLISYDDNPYVWYDKGDKARKYPQYEGALAAVDTYEAAVLENEKLRQIKIIAKSDINSFMNDLIRIMEKSYGNDK
>ID:AIT73155.1 |[Enterobacteria phage RB5]||_Enterobacteria_phage_RB5_.gbk|baseplate wedge subu..|591|KM606995(168394):73416-74006:1 ^^ Enterobacteria phage RB5, complete genome.|neighbours:ID:AIT73154.1(-1),ID:AIT73156.1(1)|neighbour_genes:head completion prot..,base plate hub subun..|
MLFTFFDPIEYAAKTVNKNAPTIPMTDIFRNYKDYFKRALAGYRLRTYYIKGSPRPEELANAIYGNPQLYWVLLMCNDNYDPYYGWITSQEAAYQASIQKYKNVGGDQIVYHVNENGEKFYNLISYDDNPYVWYDKGDKARKYPQYEGALAAVDTYEAAVLENEKLRQIKIIAKSDINSFMNDLIRIMEKSYGNDK
>ID:AIT75611.1 |[Enterobacteria phage RB68]||_Enterobacteria_phage_RB68_.gbk|baseplate wedge subu..|591|KM607004(168401):77446-78036:1 ^^ Enterobacteria phage RB68, complete genome.|neighbours:ID:AIT75610.1(-1),ID:AIT75612.1(1)|neighbour_genes:head completion prot..,base plate hub subun..|
MLFTFFDPIEYAAKTVNKNAPTIPMTDIFRNYKDYFKRALAGYRLRTYYIKGSPRPEELANTIYGNPQLYWVLLMCNDNYDPYYGWITSQEAAYQASIQKYKNVGGDQIVYHVNENGEKFYNLVSYDDNPYVWYDKGDKAKKYPQYEGALAAVDTYEAAVLENEKLRQIKIIAKSDINSFMNDLIRIMEKSYGNDK
>ID:NP_861853.1 |[Enterobacteria phage RB69]||_Enterobacteria_phage_RB69_.gbk|53|576|NC_004928(167560):80688-81263:1 ^GeneID:1494279^ Enterobacteria phage RB69, complete genome.|neighbours:ID:NP_861852.1(-1),ID:NP_861854.1(1)|neighbour_genes:4,5|
MLFTFFDPIGYSAKTINKNAPTIPMTDIFRNYKEYFKRVATNYRLQTYYIKGSPRPEELANIIYGNPQLYWVLLMCNDNYDPYYGWITSQEAAYQASIQKYANAGGDQILYHINEKREKFYNLVSYPDEPLVWYDKGDKARKYPQYKGPLAAVDTYEAAVLDNEKLRKIKIVAKEDINSFITDLIREMEIA
>ID:AIT73426.1 |[Enterobacteria phage RB6]||_Enterobacteria_phage_RB6_.gbk|baseplate wedge subu..|591|KM606996(168394):73416-74006:1 ^^ Enterobacteria phage RB6, complete genome.|neighbours:ID:AIT73425.1(-1),ID:AIT73427.1(1)|neighbour_genes:head completion prot..,base plate hub subun..|
MLFTFFDPIEYAAKTVNKNAPTIPMTDIFRNYKDYFKRALAGYRLRTYYIKGSPRPEELANAIYGNPQLYWVLLMCNDNYDPYYGWITSQEAAYQASIQKYKNVGGDQIVYHVNENGEKFYNLISYDDNPYVWYDKGDKARKYPQYEGALAAVDTYEAAVLENEKLRQIKIIAKSDINSFMNDLIRIMEKSYGNDK
>ID:AIT73697.1 |[Enterobacteria phage RB7]||_Enterobacteria_phage_RB7_.gbk|baseplate wedge subu..|591|KM606997(168395):73417-74007:1 ^^ Enterobacteria phage RB7, complete genome.|neighbours:ID:AIT73696.1(-1),ID:AIT73698.1(1)|neighbour_genes:head completion prot..,base plate hub subun..|
MLFTFFDPIEYAAKTVNKNAPTIPMTDIFRNYKDYFKRALAGYRLRTYYIKGSPRPEELANAIYGNPQLYWVLLMCNDNYDPYYGWITSQEAAYQASIQKYKNVGGDQIVYHVNENGEKFYNLISYDDNPYVWYDKGDKARKYPQYEGALAAVDTYEAAVLENEKLRQIKIIAKSDINSFMNDLIRIMEKSYGNDK
>ID:AIT73969.1 |[Enterobacteria phage RB9]||_Enterobacteria_phage_RB9.gbk|baseplate wedge subu..|591|KM606998(168395):73417-74007:1 ^^ Enterobacteria phage RB9, complete genome.|neighbours:ID:AIT73968.1(-1),ID:AIT73970.1(1)|neighbour_genes:head completion prot..,base plate hub subun..|
MLFTFFDPIEYAAKTVNKNAPTIPMTDIFRNYKDYFKRALAGYRLRTYYIKGSPRPEELANAIYGNPQLYWVLLMCNDNYDPYYGWITSQEAAYQASIQKYKNVGGDQIVYHVNENGEKFYNLISYDDNPYVWYDKGDKARKYPQYEGALAAVDTYEAAVLENEKLRQIKIIAKSDINSFMNDLIRIMEKSYGNDK
>ID:ADJ39864.1 |[Enterobacteria phage T4T]||_Enterobacteria_phage_T4T_.gbk|53|591|HM137666(168920):77363-77953:1 ^^ Enterobacteria phage T4T, complete genome.|neighbours:ID:ADJ39863.1(-1),ID:ADJ39865.1(1)|neighbour_genes:4,5|
MLFTFFDPIEYAAKTVNKNAPTIPMTDIFRNYKDYFKRALAGYRLRTYYIKGSPRPEELANAIYGNPQLYWVLLMCNDNYDPYYGWITSQEAAYQASIQKYKNVGGDQIVYHVNENGEKFYNLISYDDNPYVWYDKGDKARKYPQYEGALAAVDTYEAAVLENEKLRQIKIIAKSDINSFMNDLIRIMEKSYGNDK
>ID:NP_049756.1 |[Escherichia virus T4]||_Enterobacteria_phage_T4_.gbk|53|591|NC_000866(168903):77385-77975:1 ^GeneID:1258693^ Enterobacteria phage T4, complete genome.|neighbours:ID:NP_049755.1(-1),ID:NP_049757.1(1)|neighbour_genes:4,5|
MLFTFFDPIEYAAKTVNKNAPTIPMTDIFRNYKDYFKRALAGYRLRTYYIKGSPRPEELANAIYGNPQLYWVLLMCNDNYDPYYGWITSQEAAYQASIQKYKNVGGDQIVYHVNENGEKFYNLISYDDNPYVWYDKGDKARKYPQYEGALAAVDTYEAAVLENEKLRQIKIIAKSDINSFMNDLIRIMEKSYGNDK
> |[Tevenvirinae _Enterobacteria_phage_T4_strain_wild]||_Enterobacteria_phage_T4_strain_wild.gb|baseplate wedge subu..|591|KJ477684.1(168922):77365-77955:1 ^RAST2:fig|1198136.58.peg.161^ Tevenvirinae _Enterobacteria_phage_T4_strain_wild|neighbours:(-1),(1)|neighbour_genes:Phage head completio..,Phage baseplate hub ..|
MLFTFFDPIEYAAKTVNKNAPTIPMTDIFRNYKDYFKRALAGYRLRTYYIKGSPRPEELANAIYGNPQLYWVLLMCNDNYDPYYGWITSQEAAYQASIQKYKNVGGDQIVYHVNENGEKFYNLISYDDNPYVWYDKGDKARKYPQYEGALAAVDTYEAAVLENEKLRQIKIIAKSDINSFMNDLIRIMEKSYGNDK
> |[Tevenvirinae _Enterobacteria_phage_T6]||_Enterobacteria_phage_T6.gb|baseplate wedge subu..|591|MH550421.1(168706):72088-72678:1 ^RAST2:fig|1198136.104.peg.147^ Tevenvirinae _Enterobacteria_phage_T6|neighbours:(-1),(1)|neighbour_genes:Phage head completio..,Phage baseplate hub ..|
MLFTFFDPIEYAAKTVNKNAPTIPMTDIFRNYKDYFKRALAGYRLRTYYIKGSPRPEELANAIYGNPQLYWVLLMCNDNYDPYYGWITSQEAAYQASIQKYKNVGGDQIVYHVNENGEKFYNLISYDDNPYVWYDKGDKARKYPQYEGALAAVDTYEAAVLENEKLRQIKIIAKSDINSFMNDLIRIMEKSYGNDK
>ID:YP_004063845.1 |[Escherichia phage vB_EcoM_VR7]||_Enterobacteria_phage_vB_EcoM-VR7_.gbk|53|603|NC_014792(169285):73523-74125:1 ^GeneID:10021389^ Enterobacteria phage vB_EcoM-VR7, complete genome.|neighbours:ID:YP_004063844.1(-1),ID:YP_004063846.1(1)|neighbour_genes:4,5|
MLFSFFNPIDYDAKTIRKNPASLTKEDVLSIPMTDIFRNYRAYFDKVAVNYTPKTYYIAGAPRPEELSYQLYGNTQLYWVLLMLNDIYDPYYGWLCTQEASYQASIQKYSNVGGNQVLYHVNEDGEKFWNLVSYPDNPYTWYDKGDKNKLYPQYEGPLAAVDIYEDAIRKNEYKREIKIIDPEDIESFISALIREMEKAL
>ID:YP_006986701.1 |[Escherichia phage vB_EcoM_ACG-C40]||_Enterobacteria_phage_vB_EcoM_ACG-C40_.gbk|baseplate wedge subu..|591|NC_019399(167396):74720-75310:1 ^GeneID:13997974^ Enterobacteria phage vB_EcoM_ACG-C40, complete genome.|neighbours:ID:YP_006986700.1(-1),ID:YP_006986702.1(1)|neighbour_genes:head completion prot..,baseplate hub subuni..|
MLFTFFDPIEYAAKTVNKNAPTIPMTDIFRNYKDYFKRALAGYRLRTYYIKGSPRPEELANAIYGNPQLYWVLLMCNDNYDPYYGWITSQEAAYQASIQKYKNVGGDQIVYHVNENGEKFYNLISYDDNPYVWYDKGDKARKYPQYEGALAAVDTYEAAVLENEKLRQIKIIAKSDINSFMNDLIRIMEKSYGNDK
>ID:AWD91531.1 |[Enterobacteria phage vB_EcoM_IME339]||_Enterobacteria_phage_vB_EcoM_IME339_.gbk|baseplate wedge subu..|591|MH051915(164366):92962-93552:-1 ^^ Enterobacteria phage vB_EcoM_IME339, complete genome.|neighbours:ID:AWD91530.1(-1),ID:AWD91532.1(1)|neighbour_genes:baseplate hub subuni..,head completion prot..|
MLFTFFDPIEYAAKTVNKNAPTIPMTDIFRNYKDYFKRALAGYRLRTYYIKGSPRPEELANAIYGNPQLYWVLLMCNDNYDPYYGWITSQEAAYQASIQKYKNVGGDQIVYHVNENGEKFYNLVSYDDNPYVWYDKGDKARKYPQYEGALAAVDTYEAAVLENEKLRQIKIIAKSDINSFMNDLIRIMEKSYGNDK
>ID:AWD91787.1 |[Enterobacteria phage vB_EcoM_IME340]||_Enterobacteria_phage_vB_EcoM_IME340_.gbk|baseplate wedge subu..|591|MH051916(165549):93247-93837:-1 ^^ Enterobacteria phage vB_EcoM_IME340, complete genome.|neighbours:ID:AWD91786.1(-1),ID:AWD91788.1(1)|neighbour_genes:baseplate hub subuni..,head completion prot..|
MLFTFFDPIEYAAKTVNKNAPTIPMTDIFRNYKDYFKRALAGYRLRTYYIKGSPRPEELANTIYGNPQLYWVLLMCNDNYDPYYGWITSQEAAYQASIQKYKNVGGDQIVYHVNENGEKFYNLISYDDNPYVWYDKGDKARKYPQYEGALAAVDTYEAAVLENEKLRQIKIIAKSDINSFMNDLIRIMEKSYGNDK
>ID:YP_009207341.1 |[Escherichia phage vB_EcoM_VR20]||_Enterobacteria_phage_vB_EcoM_VR20.gbk|baseplate wedge subu..|603|NC_028894(170336):76533-77135:1 ^GeneID:26633840^ Enterobacteria phage vB_EcoM_VR20, complete genome.|neighbours:ID:YP_009207340.1(-1),ID:YP_009207342.1(1)|neighbour_genes:head completion prot..,baseplate hub subuni..|
MLFSFFNPIDYDAKTIRKNSASLTKEDVLSIPMTDIFRNYRAYFDKVAANYTPKTYYIAGAPRPEELSYQLYGNTQLYWVLLMINDIYDPYYGWLGSQESSYQASIQKYSNVGGNQVLYHVNEDGEKFWNLVSYPDNPYTWYDKGDRNRLYPQYEGPLAAVDIYEDAIRKNEYKREIKIIDPEDIESFISALIREMEKAL
>ID:YP_009209907.1 |[Escherichia phage vB_EcoM_VR25]||_Enterobacteria_phage_vB_EcoM_VR25_.gbk|baseplate wedge subu..|603|NC_028925(170822):75724-76326:1 ^GeneID:26636327^ Enterobacteria phage vB_EcoM_VR25, complete genome.|neighbours:ID:YP_009209906.1(-1),ID:YP_009209908.1(1)|neighbour_genes:head completion prot..,baseplate hub subuni..|
MLFSFFNPIDYDAKTIRKNPASLTKEDVLSIPMTDIFRNYRAYFDKVAVNYTPKTYYIAGAPRPEELSYQLYGNTQLYWVLLMLNDIYDPYYGWLCTQEASYQASIQKYSNVGGNQVLYHVNEDGEKFWNLVSYPDNPYTWYDKGDKNKLYPQYEGPLAAVDIYEDAIRKNEYKREIKIIDPEDIESFISALIREMEKAL
>ID:YP_009213996.1 |[Escherichia phage vB_EcoM_VR26]||_Enterobacteria_phage_vB_EcoM_VR26_.gbk|baseplate wedge subu..|603|NC_028957(171541):73262-73864:1 ^GeneID:26640452^ Enterobacteria phage vB_EcoM_VR26, complete genome.|neighbours:ID:YP_009213995.1(-1),ID:YP_009213997.1(1)|neighbour_genes:head completion prot..,baseplate hub subuni..|
MLFSFFNPIDYDAKTIRKNPASLTKEDVLSIPMTDIFRNYRAYFDKVAVNYTPKTYYIAGAPRPEELAYQLYGNTQLYWVLLMLNDIYDPYYGWLCTQEASYQASIQKYSNVGGNQVLYHVNENGEKFWNLVSYPDNPYTWYDKGDKNKLYPQYEGPLAAVDIYEDAIRKNEYKREIKIIDPNDIESFISALIREMEKSL
>ID:YP_009205843.1 |[Enterobacteria phage vB_EcoM_VR5]||_Enterobacteria_phage_vB_EcoM_VR5.gbk|baseplate wedge subu..|603|NC_028881(170473):73714-74316:1 ^GeneID:26632456^ Enterobacteria phage vB_EcoM_VR5, complete genome.|neighbours:ID:YP_009205842.1(-1),ID:YP_009205844.1(1)|neighbour_genes:head completion prot..,baseplate hub subuni..|
MLFSFFDPIDYESKTVKPDSGSLTNADVLSVPMTDIFRNYKEYFDKVAKNYTLKTHYINGAPRPEELAHILYGNVQLYWVLLMCNNIYDPYYGWITGQEAAYQAAIQRYSTAGGNQVLYHVNEKGEKFWNLVNTPENPYTWYDKGDTEKRYPQYEGPLAAVDIYEDAIRKNEYKREIKIIDPNDIESFVSALIREMEKAL
> |[Tevenvirinae _Erwinia_phage_Cronus]||_Erwinia_phage_Cronus.gb|Phage baseplate wedg..|354|MH059636.2(175774):76765-77118:1 ^RAST2:fig|1198136.105.peg.189^ Tevenvirinae _Erwinia_phage_Cronus|neighbours:(-1),(1)|neighbour_genes:hypothetical protein,Phage baseplate hub ..|
MANNIYDPYHGWIQSQEASYQGAIQRYSQVGGEQVLYHINAEGEKYWNLVEYPENSNLWYDKGDVDHEYLQYNGALAPIDTYEDAIRRNEAKRSIKIVDPSDVESFISALIKEMEKE
>ID:YP_009592807.1 |[Escherichia coli O157 typing phage 3]||_Escherichia_coli_O157_typing_phage_3_.gbk|base plate wedge pro..|576|NC_041863(168733):70685-71260:-1 ^GeneID:40068301^ Escherichia coli O157 typing phage 3, complete genome.|neighbours:ID:YP_009592806.1(-1),ID:YP_009592808.1(1)|neighbour_genes:hypothetical protein,hypothetical protein|
MLFTFFDPIGYSAKTVDKNAPTIPMTDIFRNYKEYFKRVAANYRLRSYYIKGSPRPEELANIIYGNPQLYWVLLMCNDNYDPYYGWITSQEAAYQASIQKYANAGGDQVLYHINENREKFYNLVSYPDEPLVWYDKGDEARKYPQYKGPLAAVDTYEAAVLDNEKLRKIKIVAKEDINSFITDLIREMEIA
>ID:YP_009593149.1 |[Escherichia coli O157 typing phage 6]||_Escherichia_coli_O157_typing_phage_6_.gbk|base plate wedge pro..|576|NC_041864(160570):89301-89876:1 ^GeneID:40068646^ Escherichia coli O157 typing phage 6, complete genome.|neighbours:ID:YP_009593148.1(-1),ID:YP_009593150.1(1)|neighbour_genes:hypothetical protein,hypothetical protein|
MLFTFFDPIGYSAKTVDKNAPTIPMTDIFRNYKEYFKRVAANYRLRSYYIKGSPRPEELANIIYGNPQLYWVLLMCNDNYDPYYGWITSQEAAYQASIQKYANAGGDQVLYHINENREKFYNLVSYPDEPLVWYDKGDEARKYPQYKGPLAAVDTYEAAVLDNEKLRKIKIVAKEDINSFITDLIREMEIA
>ID:YP_009225104.1 |[Escherichia phage APCEc01]||_Escherichia_phage_APCEc01_.gbk|baseplate wedge subu..|576|NC_029091(168771):104594-105169:-1 ^GeneID:26796057^ Escherichia phage APCEc01, complete genome.|neighbours:ID:YP_009225103.1(-1),ID:YP_009225105.1(1)|neighbour_genes:baseplate hub subuni..,head completion prot..|
MLFTFFDPIGYSAKTVDKNAPTIPMTDIFRNYKEYFKRVAANYRLRSYYIKGSPRPEELANIIYGNPQLYWVLLMCNDNYDPYYGWITSQEAAYQASIQKYANAGGDQILYHINENREKFYNLVSYPDEPLVWYDKGDEARKYPQYKGPLAAVDIYEAAVLDNEKLRKIKIVAKEDINSFITDLIREMEIA
> |[Tevenvirinae _Escherichia_phage_AnYang]||_Escherichia_phage_AnYang.gb|Phage baseplate wedg..|603|MK234886.1(169215):44431-45033:1 ^RAST2:fig|1198136.106.peg.110^ Tevenvirinae _Escherichia_phage_AnYang|neighbours:(-1),(1)|neighbour_genes:head completion prot..,Phage baseplate hub ..|
MLFSFFDPIDYESKTVKPDSGSLTNADVLSVPMTDIFRNYKEYFDKVAKNYTLKTYYINGAPRPEELANQLYGNVQLYWVLLMCNNIYDPYYGWITGQEAAYQAAIQRYSTAGGNQVLYHVNEKGEKFWNLVNTPENPYTWYDKGDTEKRYPQYEGPLAAVDIYEDAIRKNEYKREIKIVDPNDIESFISALIREMEKAL
> |[Tevenvirinae Escherichia_phage_CF2]||_Escherichia_phage_CF2.gb|baseplate wedge subu..|591|NC_041919.1(168188):82286-82876:-1 ^RAST2:fig|1198136.52.peg.106^ Tevenvirinae Escherichia_phage_CF2|neighbours:(-1),(1)|neighbour_genes:Phage baseplate hub ..,Phage head completio..|
MLFTFFDPIEYAAKTVNKNAPTIPMTDIFRNYKDYFKRALAGYRLRTYYIKGSPRPEELANTIYGNPQLYWVLLMCNDNYDPYYGWITSQEAAYQASIQKYKNVGGDQIVYHVNENGEKFYNLISYDDNPYVWYDKGDKARKYPQYEGALAAVNTYEDAVLENEKLRQIKIIAKSDINSFMNDLIRIMEKSYGNDK
>ID:QBO61157.1 |[Escherichia phage D5505]||_Escherichia_phage_D5505_.gbk|putative baseplate w..|591|MK327929(168049):75043-75633:1 ^^ Escherichia phage D5505, complete genome.|neighbours:ID:QBO61156.1(-1),ID:QBO61158.1(1)|neighbour_genes:putative head comple..,putative baseplate h..|
MLFTFFDPIEYAAKTVNKNAPTIPMTDIFRNYKDYFKRALAGYRLRTYYIKGSPRPEELANTIYGNPQLYWVLLMCNDNYDPYYGWITSQEAAYQASIQKYKNVGGDQIVYHVNENGEKFYNLISYDDNPYVWYDKGDKARKYPQYEGALAAVNTYEDAVLENEKLRQIKIIAKSDINSFMNDLIRIMEKSYGNDK
> |[Tevenvirinae Escherichia_phage_ECD7]||_Escherichia_phage_ECD7.gb|[T4-like viruses Ent..|555|NC_041936.1(164706):66957-67511:1 ^RAST2:fig|1198136.56.peg.142^ Tevenvirinae Escherichia_phage_ECD7|neighbours:(-1),(1)|neighbour_genes:Phage head completio..,Phage baseplate hub ..|
MLFSFFPAIEYNGKMITDIVRNYRAYFNAIISDYNIQTYYIQGSPRPEQVAYEVYGNQQLYWILLMLNDVYDPFHDWITDQETAYESAEQRYANVGGNQVLYHVDIDGNKYWNLTEYPKGSSNWYDKGDIHHRHLQFQGALSAVDTLEDAILRNEERRKIKIIDPTQIKQFINAFIREMEKADV
>ID:YP_009102620.1 |[Escherichia phage ECML-134]||_Escherichia_phage_ECML-134_.gbk|phage baseplate wedg..|591|NC_025449(166783):74954-75544:1 ^GeneID:22111803^ Escherichia phage ECML-134, complete genome.|neighbours:ID:YP_009102619.1(-1),ID:YP_009102621.1(1)|neighbour_genes:phage head completio..,phage baseplate hub|
MLFTFFDPIEYAAKTVNKNAPTIPMTDIFRNYKDYFKRALAGYRLRTYYIKGSPRPEELANTIYGNPQLYWVLLMCNDNYDPYYGWITSQEAAYQASIQKYKNVGGDQIVYHVNENGEKFYNLISYDDNPYVWYDKGDKARKYPQYEGALAAVDTYEAAVLENEKLRQIKIIAKSDINSFMNDLIRIMEKSYGNDK
> |[Tevenvirinae Escherichia_phage_EcWhh-1]||_Escherichia_phage_EcWhh-1.gb|baseplate wedge subu..|603|MH791409.1(170524):137986-138588:1 ^RAST2:fig|1198136.71.peg.266^ Tevenvirinae Escherichia_phage_EcWhh-1|neighbours:(-1),(1)|neighbour_genes:head completion prot..,Phage baseplate hub ..|
MLFSFFDPIDYESKTVKPDSGSLTNADILSVPMTDIFRNYKEYFDRVAKNYTLKTYYINGAPRPEELAHILYGNVQLYWVLLMCNNIYDPYYGWITGQEAAYQAAIQRYSTAGGNQVLYHVNEKGEKFWNLVNTPENPYTWYDKGDTEKRYPQYEGPLAAVDIYEDAIRKNEYKREIKIIDPNDIESFISALIREMEKAL
> |[Tevenvirinae Escherichia_phage_HP3]||_Escherichia_phage_HP3.gb|baseplate wedge subu..|504|NC_041920.1(170254):89735-90238:1 ^RAST2:fig|1198136.53.peg.185^ Tevenvirinae Escherichia_phage_HP3|neighbours:(-1),(1)|neighbour_genes:Phage head completio..,Phage baseplate hub ..|
MTDIFRNYKEYFKRVAANYRLRSYYIKGSPRPEELANIIYGNPQLYWVLLMCNDNYDPYYGWITSQEAAYQASIQKYANAGGDQILYHINENREKFYNLVSYPDEPLVWYDKGDEARKYPQYKGPLAAVDTYEAAVLDNEKLRKIKIVAKEDINSFITDLIREMEIA
> |[Tevenvirinae _Escherichia_phage_HY01]||_Escherichia_phage_HY01.gb|baseplate wedge subu..|591|NC_027349.1(166977):75006-75596:1 ^RAST2:fig|1198136.95.peg.161^ Tevenvirinae _Escherichia_phage_HY01|neighbours:(-1),(1)|neighbour_genes:Phage head completio..,Phage baseplate hub ..|
MLFTFFDPIEYAAKTVNKNAPTIPMTDIFRNYKDYFKRALAGYRLRTYYIKGSPRPEELANAIYGNPQLYWVLLMCNDNYDPYYGWITSQEAAYQASIQKYKNVGGDQIVYHVNENGEKFYNLISYDDNPYVWYDKGDKARKYPQYEGALAAVDTYEAAVLENEKLRQIKIIAKSDINSFMNDLIRIMEKSYGNDK
>ID:YP_009284009.1 |[Escherichia phage HY03]||_Escherichia_phage_HY03.gbk|putative base plate ..|591|NC_031047(170770):7392-7982:1 ^GeneID:29078877^ Escherichia phage HY03, complete genome.|neighbours:ID:YP_009284008.1(-1),ID:YP_009284010.1(1)|neighbour_genes:head completion,putative baseplate h..|
MLFTFFDPIEYAAKTVNKNAPTIPMTDIFRNYKDYFKRALAGYRLRTYYIKGSPRPEELANTIYGNPQLYWVLLMCNDNYDPYYGWITSQEAAYQASIQKYKNVGGDQIVYHVNENGEKFYNLISYDDNPYVWYDKGDKARKYPQYEGALAAVNTYEDAVLENEKLRQIKIIAKSDINSFMNDLIRIMEKSYGNDK
>ID:BBG28666.1 |[Escherichia phage KIT03]||_Escherichia_phage_KIT03_DNA_.gbk|baseplate wedge subu..|591|AP018932(166848):75502-76092:1 ^^ Escherichia phage KIT03 DNA, complete sequence.|neighbours:ID:BBG28665.1(-1),ID:BBG28667.1(1)|neighbour_genes:head completion prot..,baseplate hub subuni..|
MLFTFFDPIEYAAKTVNKNAPTIPMTDIFRNYKDYFKRALAGYRLRTYYIKGSPRPEELANTIYGNPQLYWVLLMCNDNYDPYYGWITSQEAAYQASIQKYKNVGGDQIVYHVNENGEKFYNLVSYDDNPYVWYDKGDKARKYPQYEGALAAVDTYEAAVLENEKLRQIKIIAKSDINSFMNDLIRIMEKSYGNDK
>ID:YP_008060714.1 |[Escherichia phage Lw1]||_Escherichia_phage_Lw1_.gbk|baseplate wedge subu..|555|NC_021344(176227):103139-103693:1 ^GeneID:16205190^ Escherichia phage Lw1, complete genome.|neighbours:ID:YP_008060713.1(-1),ID:YP_008060715.1(1)|neighbour_genes:head completion prot..,baseplate hub subuni..|
MLFSFFPPVDYKGTPTTDIYRDYRFYFNRVIRNYKPRTYQLTGSLRPEQLAETLYGNQQYYWVILMLNDNYDPFYGWITDQETAYQCAVQRYSKVGGEQVLYHMDGQSNRYYNLVEDPTNPGHWYDKGDKDMRYLQYQGTLVPVDIYEDAVLQNEALRTIKIINPSDIQSFVSDYIKEMEKANT
> |[Tevenvirinae _Escherichia_phage_MX01]||_Escherichia_phage_MX01.gb|baseplate wedge subu..|603|NC_031934.1(168929):75543-76145:1 ^RAST2:fig|1198136.96.peg.158^ Tevenvirinae _Escherichia_phage_MX01|neighbours:(-1),(1)|neighbour_genes:head completion prot..,Phage baseplate hub ..|
MLFSFFDPINYESKTVKPDSGSLTNADVLSVPMTDIFRNYKEYFDKVAKNYTLKTYYINGAPRPEELANQLYGNVQLYWVLLMCNNVYDPYYDWITGQEVAYQAAIQRYSTAGGNQVLYHVNEKGEKFWNLVNTPENPYTWYDKGDTEKRYPQYEGPLAAVDIYEDAIRKNEYKREIKIIDPNDIESFVSALIREMEKAL
>ID:AYR04068.1 |[Escherichia phage OLB35]||_Escherichia_phage_OLB35_.gbk|baseplate wedge subu..|576|MH992122(169140):80210-80785:1 ^^ UNVERIFIED: Escherichia phage OLB35, complete genome.|neighbours:ID:AYR04067.1(-1),ID:AYR04069.1(1)|neighbour_genes:head completion prot..,baseplate hub subuni..|
MLFTFFDPIGYSAKTVDKNAPTIPMTDIFRNYKEYFKRVAANYRLRSYYIKGSPRPEELANIIYGNPQLYWVLLMCNDNYDPYYGWITSQEAAYQASIQKYANAGGDQILYHINENREKFYNLVSYPDEPLVWYDKGDEARKYPQYKGPLAAVDTYEAAVLDNEKLRKIKIVAKEDINSFITDLIREMEIA
> |[Tevenvirinae _Escherichia_phage_PE37]||_Escherichia_phage_PE37.gb|baseplate wedge subu..|591|KU925172.1(166423):88315-88905:-1 ^RAST2:fig|1198136.98.peg.119^ Tevenvirinae _Escherichia_phage_PE37|neighbours:(-1),(1)|neighbour_genes:Phage baseplate hub ..,Phage head completio..|
MLFTFFDPIEYAAKTVNKNAPTIPMTDIFRNYKDYFKRALAGYRLRTYYIKGSPRPEELANTIYGNPQLYWVLLMCNDSYDPYYGWITSQEAAYQASIQKYKNVGGDQIVYHVNENGEKFYNLVSYDDNPYVWYDKGDKARKYPQYEGALAAVDTYEAAVLENEKLRQIKIIAKSDINSFMNDLIRIMEKSYGNDK
>ID:BBC14483.1 |[Escherichia phage PP01]||_Escherichia_phage_PP01.gbk|53|591|LC348379(167812):75579-76169:1 ^^ Escherichia phage PP01 DNA, complete sequence.|neighbours:ID:BBC14482.1(-1),ID:BBC14484.1(1)|neighbour_genes:4,5|
MLFTFFDPIEYAAKTVNKNAPTIPMTDIFRNYKDYFKRALAGYRLRTYYIKGSPRPEELANTIYGNPQLYWVLLMCNDNYDPYYGWITSQEAAYQASIQKYKNVGGDQIVYHVNENGEKFYNLISYDDNPYVWYDKGDKARKYPQYEGALAAVDTYEAAVLENEKLRQIKIIAKSDINSFMNDLIRIMEKSYGNDK
> |[Tevenvirinae _Escherichia_phage_SF]||_Escherichia_phage_SF.gb|baseplate wedge subu..|504|MH359124.1(168695):40994-41497:-1 ^RAST2:fig|1198136.100.peg.44^ Tevenvirinae _Escherichia_phage_SF|neighbours:(-1),(1)|neighbour_genes:Phage baseplate hub ..,Phage head completio..|
MTDIFRNYKEYFKRVAANYRLRSYYIKGSPRPEELANIIYGNPQLYWVLLMCNDNYDPYYGWITSQEAAYQASIQKYANAGGDQVLYHINEKREKFYNLVSYPDEPLVWYDKGDKARKYPQYKGPLAAVDTYEAAVLDNEKLRKIKIVAKEDINSFITDLIREMEIA
>ID:YP_009608514.1 |[Escherichia phage ST0]||_Escherichia_phage_ST0.gbk|baseplate wedge subu..|576|NC_041990(170496):150240-150815:-1 ^GeneID:40084536^ Escherichia phage ST0, complete genome.|neighbours:ID:YP_009608513.1(-1),ID:YP_009608515.1(1)|neighbour_genes:baseplate hub subuni..,head completion prot..|
MLFTFFDPIGYSAKTVNKNAPTIPMTDIFRNYKEYFKRVAANYRLRSYYIKGSPRPEELANIIYGNPQLYWVLLMCNDNYDPYYGWITSQEAAYQASIQKYANAGGDQILYHINENREKFYNLVSYPDEPLVWYDKGDEARKYPQYKGPLAAVDTYEAAVLDNEKLRKIKIVAKEDINSFITDLIREMEIA
>ID:BBC14764.1 |[Escherichia phage T2]||_Escherichia_phage_T2.gbk|53|591|LC348380(163825):73948-74538:1 ^^ Escherichia phage T2 DNA, complete sequence.|neighbours:ID:BBC14763.1(-1),ID:BBC14765.1(1)|neighbour_genes:4,5|
MLFTFFDPIEYAAKTVNKNAPTIPMTDIFRNYKDYFKRALAGYRLRTYYIKGSPRPEELANTIYGNTQLYWVLLMCNDNYDPYYGWITSQEAAYQASIQKYKNVGGDQIVYHVNENGEKFYNLISYDDNPYVWYDKGDKARKYPQYEGALAAVDTYEASVLENEKLRQIKIIAKSDINSFMNDLIRIMEKSYGNDK
>ID:YP_009281484.1 |[Escherichia phage UFV-AREG1]||_Escherichia_phage_UFV-AREG1_.gbk|baseplate wedge prot..|591|NC_031030(170788):74958-75548:1 ^GeneID:29063677^ Escherichia phage UFV-AREG1, complete genome.|neighbours:ID:YP_009281483.1(-1),ID:YP_009281485.1(1)|neighbour_genes:head completion prot..,lysozyme|
MLFTFFDPIEYAAKTVNKNAPTIPMTDIFRNYKDYFKRALAGYRLRTYYIKGSPRPEELANTIYGNPQLYWVLLMCNDNYDPYYGWITSQEAAYQASIQKYKNVGGDQIVYHVNENGEKFYNLVSYDDNPYVWYDKGDKARKYPQYEGALAAVNTYEDAVLENEKLRQIKIIAKSDINSFMNDLIRIMEKSYGNDK
>ID:YP_009323353.1 |[Escherichia phage WG01]||_Escherichia_phage_WG01_.gbk|hypothetical protein|603|NC_031928(169936):75049-75651:1 ^GeneID:30308479^ Escherichia phage WG01, complete genome.|neighbours:ID:YP_009323352.1(-1),ID:YP_009323354.1(1)|neighbour_genes:head completion prot..,baseplate hub subuni..|
MLFSFFDPINYESKTVKPDSGSLTDADVLSVPMTDIFRNYKEYFDKVAKNYTLKTYYISGAPRPEELAHQLYGNVQLYWVLLMCNNVYDPYYGWITGQESAYQAAIQRYATAGGNQVLYHVNEKGEKFWNLVNTPENPYTWYDKGDTEKRYPQYEGPLAAVDIYEDAIRKNEYKREIKIIDPNDIESFVSALIREMEKAL
>ID:YP_009030757.1 |[Escherichia phage vB_EcoM_112]||_Escherichia_phage_e112_.gbk|baseplate wedge subu..|591|NC_024125(168470):77185-77775:1 ^GeneID:19485300^ Escherichia phage e11/2, complete genome.|neighbours:ID:YP_009030756.1(-1),ID:YP_009030758.1(1)|neighbour_genes:head completion prot..,baseplate hub subuni..|
MLFTFFDPIEYAAKTVNKNAPTIPMTDIFRNYKDYFKRALAGYRLRTYYIKGSPRPEELANTIYGNPQLYWVLLMCNDNYDPYYGWITSQEAAYQASIQKYKNVGGDQIVYHVNENGEKFYNLISYDDNPYVWYDKGDKARKYPQYEGALAAVDTYEAAVLENEKLRQIKIIAKSDINSFMNDLIRIMEKSYGNDK
>ID:AYN56264.1 |[Escherichia phage p000v]||_Escherichia_phage_p000v_.gbk|baseplate wedge prot..|504|MK047717(167803):69571-70074:-1 ^^ Escherichia phage p000v, complete genome.|neighbours:ID:AYN56263.1(-1),ID:AYN56265.1(1)|neighbour_genes:peptidoglycan hydrol..,hypothetical protein|
MTDIFRNYKEYFKRVAANYRLRSYYIKGSPRPEELANIIYGNPQLYWVLLMCNDNYDPYYGWITSQEAAYQASIQKYANAGGDQILYHINENREKFYNLVSYPDEPLVWYDKGDEARKYPQYKGPLAAVDTYEAAVLDNEKLRKIKIVAKEDINSFITDLIREMEIA
> |[Tevenvirinae _Escherichia_phage_p000y]||_Escherichia_phage_p000y.gb|baseplate wedge subu..|504|MK047718.1(169872):11886-12389:-1 ^RAST2:fig|1198136.97.peg.10^ Tevenvirinae _Escherichia_phage_p000y|neighbours:(-1),(1)|neighbour_genes:Phage baseplate hub ..,Phage head completio..|
MTDIFRNYKEYFKRVAANYRLRSYYIKGSPRPEELANIIYGNPQLYWVLLMCNDNYDPYYGWITSQEAAYQASIQKYANAGGDQILYHINENREKFYNLVSYPDEPLVWYDKGDEARKYPQYKGPLAAVDIYEAAVLDNEKLRKIKIVAKEDINSFITDLIREMEIA
> |[Tevenvirinae _Escherichia_phage_slur02]||_Escherichia_phage_slur02.gb|baseplate wedge subu..|591|NC_028927.1(167298):145452-146042:1 ^RAST2:fig|1198136.99.peg.268^ Tevenvirinae _Escherichia_phage_slur02|neighbours:(-1),(1)|neighbour_genes:Phage head completio..,Phage baseplate hub ..|
MLFTFFDPIEYAAKTVNKNAPTIPMTDIFRNYKDYFKRALAGYRLRTYYIKGSPRPEELANTIYGNPQLYWVLLMCNDNYDPYYGWITSQEAAYQASIQKYKNVGGDQIVYHVNENGEKFYNLISYDDNPYVWYDKGDKARKYPQYEGALAAVDTYEAAVLENEKLRQIKIIAKSDINSFMNDLIRIMEKSYGNDK
>ID:YP_009625100.1 |[Escherichia phage slur03]||_Escherichia_phage_slur03_.gbk|putative baseplate w..|591|NC_042129(167467):93320-93910:-1 ^GeneID:40101982,InterPro:IPR022607,UniProtKB/TrEMBL:A0A0M7QCW2^ Escherichia phage slur03, complete genome.|neighbours:ID:YP_009625099.1(-1),ID:YP_009625101.1(1)|neighbour_genes:baseplate hub subuni..,head completion [Ent..|
MLFTFFDPIEYAAKTVNKNAPTIPMTDIFRNYKDYFKRALAGYRLRTYYIKGSPRPEELANTIYGNPQLYWVLLMCNDNYDPYYGWITSQEAAYQASIQKYKNVGGDQIVYHVNENGEKFYNLISYDDNPYVWYDKGDKARKYPQYEGALAAVDTYEAAVLENEKLRQIKIIAKSDINSFMNDLIRIMEKSYGNDK
>ID:YP_009625366.1 |[Escherichia phage slur04]||_Escherichia_phage_slur04_.gbk|Base plate wedge pro..|591|NC_042130(167298):59965-60555:1 ^GeneID:40102267,InterPro:IPR022607,UniProtKB/TrEMBL:A0A0M7QCK1^ Escherichia phage slur04, complete genome.|neighbours:ID:YP_009625365.1(-1),ID:YP_009625367.1(1)|neighbour_genes:hypothetical protein,hypothetical protein|
MLFTFFDPIEYAAKTVNKNAPTIPMTDIFRNYKDYFKRALAGYRLRTYYIKGSPRPEELANTIYGNPQLYWVLLMCNDNYDPYYGWITSQEAAYQASIQKYKNVGGDQIVYHVNENGEKFYNLISYDDNPYVWYDKGDKARKYPQYEGALAAVDTYEAAVLENEKLRQIKIIAKSDINSFMNDLIRIMEKSYGNDK
> |[Tevenvirinae _Escherichia_phage_slur07]||_Escherichia_phage_slur07.gb|baseplate wedge subu..|591|NC_028780.1(167124):86984-87574:-1 ^RAST2:fig|1198136.89.peg.112^ Tevenvirinae _Escherichia_phage_slur07|neighbours:(-1),(1)|neighbour_genes:Phage baseplate hub ..,Phage head completio..|
MLFTFFDPIEYAAKTVNKNAPTIPMTDIFRNYKDYFKRALAGYRLRTYYIKGSPRPEELANTIYGNPQLYWVLLMCNDNYDPYYGWITSQEAAYQASIQKYKNVGGDQIVYHVNENGEKFYNLISYDDNPYVWYDKGDKARKYPQYEGALAAVDTYEAAVLENEKLRQIKIIAKSDINSFMNDLIRIMEKSYGNDK
>ID:CUL02644.1 |[Escherichia phage slur08]||_Escherichia_phage_slur08_.gbk|Base plate wedge pro..|591|LN881733(167467):90567-91157:-1 ^InterPro:IPR022607,UniProtKB/TrEMBL:A0A0M7QBI2^ Escherichia phage slur08, complete genome.|neighbours:ID:CUL02643.1(-1),ID:CUL02645.1(1)|neighbour_genes:hypothetical protein,hypothetical protein|
MLFTFFDPIEYAAKTVNKNAPTIPMTDIFRNYKDYFKRALAGYRLRTYYIKGSPRPEELANTIYGNPQLYWVLLMCNDNYDPYYGWITSQEAAYQASIQKYKNVGGDQIVYHVNENGEKFYNLISYDDNPYVWYDKGDKARKYPQYEGALAAVDTYEAAVLENEKLRQIKIIAKSDINSFMNDLIRIMEKSYGNDK
>ID:CUL02920.1 |[Escherichia phage slur11]||_Escherichia_phage_slur11_.gbk|Base plate wedge pro..|591|LN881734(167298):63511-64101:1 ^InterPro:IPR022607,UniProtKB/TrEMBL:A0A0M7QC14^ Escherichia phage slur11, complete genome.|neighbours:ID:CUL02919.1(-1),ID:CUL02921.1(1)|neighbour_genes:hypothetical protein,hypothetical protein|
MLFTFFDPIEYAAKTVNKNAPTIPMTDIFRNYKDYFKRALAGYRLRTYYIKGSPRPEELANTIYGNPQLYWVLLMCNDNYDPYYGWITSQEAAYQASIQKYKNVGGDQIVYHVNENGEKFYNLISYDDNPYVWYDKGDKARKYPQYEGALAAVDTYEAAVLENEKLRQIKIIAKSDINSFMNDLIRIMEKSYGNDK
>ID:CUL03706.1 |[Escherichia phage slur13]||_Escherichia_phage_slur13_.gbk|Base plate wedge pro..|591|LN881737(167299):85333-85923:1 ^InterPro:IPR022607,UniProtKB/TrEMBL:A0A0M7QHQ0^ Escherichia phage slur13, complete genome.|neighbours:ID:CUL03705.1(-1),ID:CUL03707.1(1)|neighbour_genes:hypothetical protein,hypothetical protein|
MLFTFFDPIEYAAKTVNKNAPTIPMTDIFRNYKDYFKRALAGYRLRTYYIKGSPRPEELANTIYGNPQLYWVLLMCNDNYDPYYGWITSQEAAYQASIQKYKNVGGDQIVYHVNENGEKFYNLISYDDNPYVWYDKGDKARKYPQYEGALAAVDTYEAAVLENEKLRQIKIIAKSDINSFMNDLIRIMEKSYGNDK
>ID:YP_009180650.1 |[Escherichia phage slur14]||_Escherichia_phage_slur14_.gbk|Base plate wedge pro..|591|NC_028448(167467):18430-19020:1 ^GeneID:26227825,InterPro:IPR022607,UniProtKB/TrEMBL:A0A0M7QGV8^ Escherichia phage slur14, complete genome.|neighbours:ID:YP_009180649.1(-1),ID:YP_009180651.1(1)|neighbour_genes:hypothetical protein,hypothetical protein|
MLFTFFDPIEYAAKTVNKNAPTIPMTDIFRNYKDYFKRALAGYRLRTYYIKGSPRPEELANTIYGNPQLYWVLLMCNDNYDPYYGWITSQEAAYQASIQKYKNVGGDQIVYHVNENGEKFYNLISYDDNPYVWYDKGDKARKYPQYEGALAAVDTYEAAVLENEKLRQIKIIAKSDINSFMNDLIRIMEKSYGNDK
>ID:AVH85978.1 |[Escherichia phage vB_EcoM-G28]||_Escherichia_phage_vB_EcoM-G28.gbk|putative baseplate w..|591|MG867727(170121):76646-77236:1 ^^ Escherichia phage vB_EcoM-G28, complete genome.|neighbours:ID:AVH85977.1(-1),ID:AVH85979.1(1)|neighbour_genes:putative head comple..,putative baseplate h..|
MLFTFFDPIEYAAKTVNKNAPTIPMTDIFRNYKDYFKRALAGYRLRTYYIKGSPRPEELANTIYGNPQLYWVLLMCNDNYDPYYGWITSQEAAYQASIQKYKNVGGDQIVYHVNENGEKFYNLISYDDNPYVWYDKGDKARKYPQYEGALAAVDTYEAAVLENEKLRQIKIIAKSDINSFMNDLIRIMEKSYGNDK
>ID:QDF15173.1 |[Escherichia phage vB_EcoM-Sa45lw]||_Escherichia_phage_vB_EcoM-Sa45lw_.gbk|baseplate wedge subu..|591|MK977694(167353):75029-75619:1 ^^ Escherichia phage vB_EcoM-Sa45lw, complete genome.|neighbours:ID:QDF15172.1(-1),ID:QDF15174.1(1)|neighbour_genes:head completion prot..,baseplate hub subuni..|
MLFTFFDPIEYAAKTVNKNAPTIPMTDIFRNYKDYFKRALAGYRLRTYYIKGSPRPEELANTIYGNPQLYWVLLMCNDNYDPYYGWITSQEAAYQASIQKYKNVGGDQIVYHVNENGEKFYNLISYDDNPYVWYDKGDKARKYPQYEGALAAVDTYEAAVLENEKLRQIKIIAKSDINSFMNDLIRIMEKSYGNDK
>ID:YP_009290417.1 |[Escherichia phage vB_EcoM-UFV13]||_Escherichia_phage_vB_EcoM-UFV13_.gbk|baseplate wedge subu..|591|NC_031103(165772):75488-76078:1 ^GeneID:29081213^ Escherichia phage vB_EcoM-UFV13, complete genome.|neighbours:ID:YP_009290416.1(-1),ID:YP_009290418.1(1)|neighbour_genes:head completion prot..,baseplate hub + tail..|
MLFTFFDPIEYAAKTVNKNAPTIPMTDIFRNYKDYFKRALAGYRLRTYYIKGSPRPEELANAIYGNPQLYWVLLMCNDNYDPYYGWITSQEAAYQASIQKYKNVGGDQIVYHVNENGEKFYNLISYDDNPYVWYDKGDKARKYPQYEGALAAVDTYEAAVLENEKLRQIKIIAKSDINSFMNDLIRIMEKSYGNDK
>ID:AUV61011.1 |[Escherichia phage vB_EcoM-fFiEco06]||_Escherichia_phage_vB_EcoM-fFiEco06_.gbk|baseplate wedge subu..|591|MG781190(167076):74696-75286:1 ^^ Escherichia phage vB_EcoM-fFiEco06, complete genome.|neighbours:ID:AUV61010.1(-1),ID:AUV61012.1(1)|neighbour_genes:head completion prot..,baseplate hub and ta..|
MLFTFFDPIEYAAKTVNKNAPTIPMTDIFRNYKDYFKRALAGYRLRTYYIKGSPRPEELANTIYGNPQLYWVLLMCNDNYDPYYGWITSQEAAYQASIQKYKNVGGDQIVYHVNENGEKFYNLISYDDNPYVWYDKGDKARKYPQYEGALAAVNTYEDAVLENEKLRQIKIIAKSDINSFMNDLIRIMEKSYGNDK
>ID:AUV61284.1 |[Escherichia phage vB_EcoM-fHoEco02]||_Escherichia_phage_vB_EcoM-fHoEco02_.gbk|baseplate wedge subu..|591|MG781191(167064):74686-75276:1 ^^ Escherichia phage vB_EcoM-fHoEco02, complete genome.|neighbours:ID:AUV61283.1(-1),ID:AUV61285.1(1)|neighbour_genes:head completion prot..,baseplate hub and ta..|
MLFTFFDPIEYAAKTVNKNAPTIPMTDIFRNYKDYFKRALAGYRLRTYYIKGSPRPEELANTIYGNPQLYWVLLMCNDNYDPYYGWITSQEAAYQASIQKYKNVGGDQIVYHVNENGEKFYNLISYDDNPYVWYDKGDKARKYPQYEGALAAVNTYEDAVLENEKLRQIKIIAKSDINSFMNDLIRIMEKSYGNDK
>ID:AYP69798.1 |[Escherichia phage vB_EcoM_DalCa]||_Escherichia_phage_vB_EcoM_DalCa_.gbk|baseplate wedge subu..|591|MH992510(166040):74756-75346:1 ^^ Escherichia phage vB_EcoM_DalCa, complete genome.|neighbours:ID:AYP69836.1(-1),ID:AYP69733.1(1)|neighbour_genes:head completion prot..,baseplate hub subuni..|
MLFTFFDPIEYAAKTVNKNAPTIPMTDIFRNYKDYFKRALAGYRLRTYYIKGSPRPEELANTIYGNPQLYWVLLMCNDNYDPYYGWITSQEAAYQASIQKYKNVGGDQIVYHVNENGEKFYNLISYDDNPYVWYDKGDKARKYPQYEGALAAVNTYEDAVLENEKLRQIKIIAKSDINSFMNDLIRIMEKSYGNDK
>ID:QBO63665.1 |[Escherichia phage vB_EcoM_G10400]||_Escherichia_phage_vB_EcoM_G10400.gbk|putative baseplate w..|591|MK327937(170182):75729-76319:1 ^^ Escherichia phage vB_EcoM_G10400, complete genome.|neighbours:ID:QBO63664.1(-1),ID:QBO63666.1(1)|neighbour_genes:putative head comple..,putative baseplate h..|
MLFTFFDPIEYAAKTVNKNAPTIPMTDIFRNYKDYFKRALAGYRLRTYYIKGSPRPEELANTIYGNPQLYWVLLMCNDNYDPYYGWITSQEAAYQASIQKYKNVGGDQIVYHVNENGEKFYNLVSYDDNPYVWYDKGDKARKYPQYEGALAAVNTYEAAVLENEKLRQIKIIAKSDINSFMNDLIRIMEKSYGNDK
>ID:QBO62288.1 |[Escherichia phage vB_EcoM_G2248]||_Escherichia_phage_vB_EcoM_G2248.gbk|putative baseplate w..|555|MK327932(170678):67301-67855:1 ^^ Escherichia phage vB_EcoM_G2248, complete genome.|neighbours:ID:QBO62287.1(-1),ID:QBO62289.1(1)|neighbour_genes:putative head comple..,putative baseplate h..|
MLFSFFPAIEYNGKMITDIVRNYRAYFNAIISDYNIQTYYIQGSPRPEQVAYEVYGNQQLYWILLMLNDVYDPFHDWITDQETAYESAEQRYANVGGNQVLYHVDIDGNKYWNLTEYPKGSSNWYDKGDIHHRYLQFQGALSAVDTLEDAILRNEERRKIKIIDPTQIKQFINAFIREMEKADV
> |[Tevenvirinae Escherichia_phage_vB_EcoM_G2285]||_Escherichia_phage_vB_EcoM_G2285.gb|baseplate wedge subu..|504|MK327933.1(166675):78510-79013:1 ^RAST2:fig|1198136.60.peg.160^ Tevenvirinae Escherichia_phage_vB_EcoM_G2285|neighbours:(-1),(1)|neighbour_genes:Phage head completio..,Phage baseplate hub ..|
MTDIFRNYKEYFKRVAANYRLRSYYIKGSPRPEELANIIYGNPQLYWVLLMCNDNYDPYYGWITSQEAAYQASIQKYANAGGDQVLYHINENREKFYNLVSYPDEPLVWYDKGDEARKYPQYKGPLAAVDTYEAAVLDNEKLRKIKIVAKEDINSFITDLIREMEIA
> |[Tevenvirinae _Escherichia_phage_vB_EcoM_G2469]||_Escherichia_phage_vB_EcoM_G2469.gb|baseplate wedge subu..|504|MK327934.1(170452):80698-81201:1 ^RAST2:fig|1198136.90.peg.162^ Tevenvirinae _Escherichia_phage_vB_EcoM_G2469|neighbours:(-1),(1)|neighbour_genes:Phage head completio..,Phage baseplate hub ..|
MTDIFRNYKEYFKRVAANYRLRSYYIKGSPRPEELANIIYGNPQLYWVLLMCNDNYDPYYGWITSQEAAYQASIQKYANAGGDQILYHINENREKFYNLVSYPDEPLVWYDKGDEARKYPQYKGPLAAVDTYEAAILDNEKLRKIKIVAKEDINSFITDLIREMEIA
> |[Tevenvirinae Escherichia_phage_vB_EcoM_G2494]||_Escherichia_phage_vB_EcoM_G2494.gb|[T4-like viruses Ent..|555|MK327935.1(168327):64858-65412:1 ^RAST2:fig|1198136.61.peg.137^ Tevenvirinae Escherichia_phage_vB_EcoM_G2494|neighbours:(-1),(1)|neighbour_genes:Phage head completio..,Phage baseplate hub ..|
MLFSFFPAIEYNGKMITDIVRNYRAYFNAIISDYNIQTYYIQGSPRPEQVAYEVYGNQQLYWILLMLNDVYDPFHDWITDQETAYESAEQRYANVGGNQVLYHVDIDGNKYWNLTEYPKGSSNWYDKGDIHHRYLQFQGALSAVDTLEDAILRNEERRKIKIIDPTQIKQFINAFIREMEKADV
>ID:QBO65555.1 |[Escherichia phage vB_EcoM_G2540-3]||_Escherichia_phage_vB_EcoM_G2540-3_.gbk|putative baseplate w..|591|MK327944(168654):73973-74563:1 ^^ Escherichia phage vB_EcoM_G2540-3, complete genome.|neighbours:ID:QBO65554.1(-1),ID:QBO65556.1(1)|neighbour_genes:putative head comple..,putative baseplate h..|
MLFTFFDPIEYAAKTVNKNAPTIPMTDIFRNYKDYFKRALAGYRLRTYYIKGSPRPEELANAIYGNPQLYWVLLMCNDNYDPYYGWITSQEAAYQASIQKYKNVGGDQIVYHVNENGEKFYNLISYDDNPYVWYDKGDKARKYPQYEGALAAVDTYEAAVLENEKLRQIKIIAKSDINSFMNDLIRIMEKSYGNDK
> |[Tevenvirinae _Escherichia_phage_vB_EcoM_G2540]||_Escherichia_phage_vB_EcoM_G2540.gb|baseplate wedge subu..|591|MK327936.1(168886):75736-76326:1 ^RAST2:fig|1198136.92.peg.163^ Tevenvirinae _Escherichia_phage_vB_EcoM_G2540|neighbours:(-1),(1)|neighbour_genes:Phage head completio..,Phage baseplate hub ..|
MLFTFFDPIEYAAKTVNKNAPTIPMTDIFRNYKDYFKRALAGYRLRTYYIKGSPRPEELANAIYGNPQLYWVLLMCNDNYDPYYGWITSQEAAYQASIQKYKNVGGDQIVYHVNENGEKFYNLISYDDNPYVWYDKGDKARKYPQYEGALAAVDTYEAAVLENEKLRQIKIIAKSDINSFMNDLIRIMEKSYGNDK
>ID:QBO64472.1 |[Escherichia phage vB_EcoM_G29]||_Escherichia_phage_vB_EcoM_G29_.gbk|putative baseplate w..|591|MK327940(168241):76808-77398:1 ^^ Escherichia phage vB_EcoM_G29, complete genome.|neighbours:ID:QBO64471.1(-1),ID:QBO64473.1(1)|neighbour_genes:putative head comple..,putative baseplate h..|
MLFTFFDPIEYAAKTVNKNAPTIPMTDIFRNYKDYFKRALAGYRLRTYYIKGSPRPEELANTIYGNPQLYWVLLMCNDNYDPYYGWITSQEAAYQASIQKYKNVGGDQIVYHVNENGEKFYNLISYDDNPYVWYDKGDKARKYPQYEGALAAVNTYEDAVLENEKLRQIKIIAKSDINSFMNDLIRIMEKSYGNDK
> |[Tevenvirinae _Escherichia_phage_vB_EcoM_G37-3]||_Escherichia_phage_vB_EcoM_G37-3.gb|[T4-like viruses Ent..|555|MK327941.1(167832):66162-66716:1 ^RAST2:fig|1198136.91.peg.139^ Tevenvirinae _Escherichia_phage_vB_EcoM_G37-3|neighbours:(-1),(1)|neighbour_genes:Phage head completio..,Phage baseplate hub ..|
MLFSFFPAIEYNGKMITDIVRNYRAYFNAIISDYNIQTYYIQGSPRPEQVAYEVYGNQQLYWILLMLNDVYDPFHDWITDQETAYESAEQRYANVGGNQVLYHVDIDGNKYWNLTEYPKGSSNWYDKGDIHHRHLQFQGALSAVDTLEDAILRNEERRKIKIIDPTQIKQFINAFIREMEKADV
> |[Tevenvirinae _Escherichia_phage_vB_EcoM_GG4498]||_Escherichia_phage_vB_EcoM_G4498.gb|baseplate wedge subu..|591|MK327939.1(167826):76320-76910:1 ^RAST2:fig|1198136.93.peg.163^ Tevenvirinae _Escherichia_phage_vB_EcoM_GG4498|neighbours:(-1),(1)|neighbour_genes:Phage head completio..,Phage baseplate hub ..|
MLFTFFDPIEYAAKTVNKNAPTIPMTDIFRNYKDYFKRALAGYRLRTYYIKGSPRPEELANTIYGNPQLYWVLLMCNDNYDPYYGWITSQEAAYQASIQKYKNVGGDQIVYHVNENGEKFYNLISYDDNPHVWYDKGDKARKYPQYEGALAAVDTYEAAVLENEKLRQIKIIAKSDINSFMNDLIRIMEKSYGNDK
>ID:QBO65844.1 |[Escherichia phage vB_EcoM_G4500]||_Escherichia_phage_vB_EcoM_G4500_.gbk|putative baseplate w..|591|MK327945(168363):76808-77398:1 ^^ Escherichia phage vB_EcoM_G4500, complete genome.|neighbours:ID:QBO65843.1(-1),ID:QBO65845.1(1)|neighbour_genes:putative head comple..,putative baseplate h..|
MLFTFFDPIEYAAKTVNKNAPTIPMTDIFRNYKDYFKRALAGYRLRTYYIKGSPRPEELANTIYGNPQLYWVLLMCNDNYDPYYGWITSQEAAYQASIQKYKNVGGDQIVYHVNENGEKFYNLISYDDNPYVWYDKGDKARKYPQYEGALAAVNTYEDAVLENEKLRQIKIIAKSDINSFMNDLIRIMEKSYGNDK
>ID:QBO66117.1 |[Escherichia phage vB_EcoM_G4507]||_Escherichia_phage_vB_EcoM_G4507_.gbk|putative baseplate w..|591|MK327946(168828):75498-76088:1 ^^ Escherichia phage vB_EcoM_G4507, complete genome.|neighbours:ID:QBO66116.1(-1),ID:QBO66118.1(1)|neighbour_genes:putative head comple..,putative baseplate h..|
MLFTFFDPIEYAAKTVNKNAPTIPMTDIFRNYKDYFKRALAGYRLRTYYIKGSPRPEELANTIYGNPQLYWVLLMCNDNYDPYYGWITSQEAAYQASIQKYKNVGGDQIVYHVNENGEKFYNLVSYDDNPYVWYDKGDKARKYPQYEGALAAVNTYEAAVLENEKLRQIKIIAKSDINSFMNDLIRIMEKSYGNDK
>ID:QBO65020.1 |[Escherichia phage vB_EcoM_G50]||_Escherichia_phage_vB_EcoM_G50_.gbk|putative baseplate w..|591|MK327942(167728):75422-76012:1 ^^ Escherichia phage vB_EcoM_G50, complete genome.|neighbours:ID:QBO65019.1(-1),ID:QBO65021.1(1)|neighbour_genes:putative head comple..,putative baseplate h..|
MLFTFFDPIEYAAKTVNKNAPTIPMTDIFRNYKDYFKRALAGYRLRTYYIKGSPRPEELANAIYGNPQLYWVLLMCNDNYDPYYGWITSQEAAYQASIQKYKNVGGDQIVYHVNENGEKFYNLISYDDNPYVWYDKGDKARKYPQYEGALAAVDTYEAAVLENEKLRQIKIIAKSDINSFMNDLIRIMEKSYGNDK
> |[Tevenvirinae _Escherichia_phage_vB_EcoM_G5211]||_Escherichia_phage_vB_EcoM_G5211.gb|[T4-like viruses Ent..|555|MK327947.1(164278):65754-66308:1 ^RAST2:fig|1198136.94.peg.139^ Tevenvirinae _Escherichia_phage_vB_EcoM_G5211|neighbours:(-1),(1)|neighbour_genes:Phage head completio..,Phage baseplate hub ..|
MLFSFFPAIEYNGKMITDIVRNYRAYFNAIISDYNIQTYYIQGSPRPEQVAYEVYGNQQLYWILLMLNDVYDPFHDWITDQETAYESAEQRYANVGGNQVLYHVDIDGNKYWNLTEYPKGSSNWYDKGDIHHRHLQFQGALSAVDTLEDAILRNEERRKIKIIDPTQIKQFINAFIREMEKADV
>ID:QBO65297.1 |[Escherichia phage vB_EcoM_G53]||_Escherichia_phage_vB_EcoM_G53_.gbk|putative baseplate w..|576|MK327943(167834):79030-79605:1 ^^ Escherichia phage vB_EcoM_G53, complete genome.|neighbours:ID:QBO65296.1(-1),ID:QBO65298.1(1)|neighbour_genes:putative head comple..,putative baseplate h..|
MLFTFFDPIGYSAKTVDKNAPTIPMTDIFRNYKEYFKRVAANYRLRSYYIKGSPRPEELANIIYGNPQLYWVLLMCNDNYDPYYGWITSQEAAYQASIQKYANAGGDQILYHINENREKFYNLVSYPDEPLVWYDKGDEARKYPQYKGPLAAVDIYEAAVLDNEKLRKIKIVAKEDINSFITDLIREMEIA
>ID:QBQ80032.1 |[Escherichia phage vB_EcoM_G8]||_Escherichia_phage_vB_EcoM_G8_.gbk|putative baseplate w..|591|MK373787(169650):75603-76193:1 ^^ Escherichia phage vB_EcoM_G8, complete genome.|neighbours:ID:QBQ80031.1(-1),ID:QBQ80033.1(1)|neighbour_genes:putative head comple..,putative baseplate h..|
MLFTFFDPIEYAAKTVNKNAPTIPMTDIFRNYKDYFKRALAGYRLRTYYIKGSPRPEELANAIYGNPQLYWVLLMCNDNYDPYYGWITSQEAAYQASIQKYKNVGGDQIVYHVNENGEKFYNLISYDDNPYVWYDKGDKARKYPQYEGALAAVDTYEDAVLENEKLRQIKIIAKSDINSFMNDLIRIMEKSYGNDK
>ID:QBQ77932.1 |[Escherichia phage vB_EcoM_G9062]||_Escherichia_phage_vB_EcoM_G9062_.gbk|putative baseplate w..|591|MK373779(168670):75796-76386:1 ^^ Escherichia phage vB_EcoM_G9062, complete genome.|neighbours:ID:QBQ77931.1(-1),ID:QBQ77933.1(1)|neighbour_genes:putative head comple..,putative baseplate h..|
MLFTFFDPIEYAAKTVNKNAPTIPMTDIFRNYKDYFKRALAGYRLRTYYIKGSPRPEELANTIYGNPQLYWVLLMCNDNYDPYYGWITSQEAAYQASIQKYKNVGGDQIVYHVNENGEKFYNLISYDDNPYVWYDKGDKARKYPQYEGALAAVNTYEDAVLENEKLRQIKIIAKSDINSFMNDLIRIMEKSYGNDK
>ID:AXC34060.1 |[Escherichia phage vB_EcoM_JB75]||_Escherichia_phage_vB_EcoM_JB75_.gbk|baseplate wedge subu..|591|MH355584(167208):90436-91026:-1 ^^ Escherichia phage vB_EcoM_JB75, complete genome.|neighbours:ID:AXC33992.1(-1),ID:AXC34099.1(1)|neighbour_genes:baseplate hub subuni..,head completion prot..|
MLFTFFDPIEYAAKTVNKNAPTIPMTDIFRNYKDYFKRALAGYRLRTYYIKGSPRPEELANTIYGNPQLYWVLLMCNDNYDPYYGWITSQEAAYQASIQKYKNVGGDQIVYHVNENGEKFYNLISYDDNPYVWYDKGDKARKYPQYEGALAAVNTYEDAVLENEKLRQIKIIAKSDINSFMNDLIRIMEKSYGNDK
>ID:YP_009037345.1 |[Escherichia phage vB_EcoM_JS09]||_Escherichia_phage_vB_EcoM_JS09_.gbk|baseplate wedge subu..|576|NC_024124(169148):89976-90551:-1 ^GeneID:19524729^ Escherichia phage vB_EcoM_JS09, complete genome.|neighbours:ID:YP_009037344.1(-1),ID:YP_009037346.1(1)|neighbour_genes:baseplate hub subuni..,head completion prot..|
MLFTFFDPIGYSAKTVNKNAPTIPMTDIFRNYKEYFKRVAANYRLRSYYIKGSPRPEELANIIYGNPQLYWVLLMCNDNYDPYYGWITSQEAAYQASIQKYANAGGDQILYHINENREKFYNLVSYPDEPLVWYDKGDEARKYPQYKGPLAAVDTYEAAVLDNEKLRKIKIVAKEDINSFITDLIREMEIA
>ID:QBQ78436.1 |[Escherichia phage vB_EcoM_KAW1E185]||_Escherichia_phage_vB_EcoM_KAW1E185_.gbk|putative baseplate w..|591|MK373781(164987):75667-76257:1 ^^ Escherichia phage vB_EcoM_KAW1E185, complete genome.|neighbours:ID:QBQ78435.1(-1),ID:QBQ78437.1(1)|neighbour_genes:putative head comple..,putative baseplate h..|
MLFTFFDPIEYAAKTVNKNAPTIPMTDIFRNYKDYFKRALAGYRLRTYYIKGSPRPEELANTIYGNPQLYWVLLMCNDNYDPYYGWITSQEAAYQASIQKYKNVGGDQIVYHVNENGEKFYNLISYDDNPYVWYDKGDKARKYPQYEGALAAVDTYEAAVLENEKLRQIKIIAKSDINSFMNDLIRIMEKSYGNDK
> |[Tevenvirinae Escherichia_phage_vB_EcoM_KAW3E185]||_Escherichia_phage_vB_EcoM_KAW3E185.gb|baseplate wedge subu..|504|MK373782.1(170187):79124-79627:1 ^RAST2:fig|1198136.54.peg.161^ Tevenvirinae Escherichia_phage_vB_EcoM_KAW3E185|neighbours:(-1),(1)|neighbour_genes:Phage head completio..,Phage baseplate hub ..|
MTDIFRNYKEYFKRVAANYRLRSYYIKGSPRPEELANIIYGNPQLYWVLLMCNDNYDPYYGWITSQEAAYQASIQKYANAGGDQILYHINENREKFYNLVSYPDEPLVWYDKGDEARKYPQYKGPLAAVDIYEAAVLDNEKLRKIKIVAKEDINSFITDLIREMEIA
>ID:QBQ79210.1 |[Escherichia phage vB_EcoM_MM02]||_Escherichia_phage_vB_EcoM_MM02_.gbk|putative baseplate w..|576|MK373784(169201):81006-81581:1 ^^ Escherichia phage vB_EcoM_MM02, complete genome.|neighbours:ID:QBQ79209.1(-1),ID:QBQ79211.1(1)|neighbour_genes:putative head comple..,putative baseplate h..|
MLFTFFDPIGYSAKTVDKNAPTIPMTDIFRNYKEYFKRVAANYRLRSYYIKGSPRPEELANIIYGNPQLYWVLLMCNDNYDPYYGWITSQEAAYQASIQKYANAGGDQILYHINENREKFYNLVSYPDEPLVWYDKGDEARKYPQYKGPLAAVDIYEAAVLDNEKLRKIKIVAKEDINSFITDLIREMEIA
>ID:QBQ79479.1 |[Escherichia phage vB_EcoM_OE5505]||_Escherichia_phage_vB_EcoM_OE5505_.gbk|putative baseplate w..|591|MK373785(168756):77123-77713:1 ^^ Escherichia phage vB_EcoM_OE5505, complete genome.|neighbours:ID:QBQ79478.1(-1),ID:QBQ79480.1(1)|neighbour_genes:putative head comple..,putative baseplate h..|
MLFTFFDPIEYAAKTVNKNAPTIPMTDIFRNYKDYFKRALAGYRLRTYYIKGSPRPEELANTIYGNPQLYWVLLMCNDNYDPYYGWITSQEAAYQASIQKYKNVGGDQIVYHVNENGEKFYNLISYDDNPYVWYDKGDKARKYPQYEGALAAVNTYEDAVLENEKLRQIKIIAKSDINSFMNDLIRIMEKSYGNDK
> |[Tevenvirinae _Escherichia_phage_vB_EcoM_PhAPEC2]||_Escherichia_phage_vB_EcoM_PhAPEC2.gb|baseplate wedge subu..|504|NC_024794.1(167318):79726-80229:1 ^RAST2:fig|1198136.124.peg.159^ Tevenvirinae _Escherichia_phage_vB_EcoM_PhAPEC2|neighbours:(-1),(1)|neighbour_genes:Phage head completio..,Phage baseplate hub ..|
MTDIFRNYKEYFKRVAANYRLRSYYIKGSPRPEELANIIYGNPQLYWVLLMCNDNYDPYYGWITSQEAAYQASIQKYANAGGDQILYHINEKREKFYNLVSYPDEPLVWYDKGDKARKYPQYKGPLAAVDTYEAAVLDNEKLRKIKIVAKEDINSFITDLIREMEIA
>ID:QBQ79761.1 |[Escherichia phage vB_EcoM_R5505]||_Escherichia_phage_vB_EcoM_R5505_.gbk|putative baseplate w..|591|MK373786(167317):76153-76743:1 ^^ Escherichia phage vB_EcoM_R5505, complete genome.|neighbours:ID:QBQ79760.1(-1),ID:QBQ79762.1(1)|neighbour_genes:putative head comple..,putative baseplate h..|
MLFTFFDPIEYAAKTVNKNAPTIPMTDIFRNYKDYFKRALAGYRLRTYYIKGSPRPEELANTIYGNPQLYWVLLMCNDNYDPYYGWITSQEAAYQASIQKYKNVGGDQIVYHVNENGEKFYNLISYDDNPYVWYDKGDKARKYPQYEGALAAVDTYEAAVLENEKLRQIKIIAKSDINSFMNDLIRIMEKSYGNDK
>ID:QBQ77171.1 |[Escherichia phage vB_EcoM_WFK]||_Escherichia_phage_vB_EcoM_WFK_.gbk|putative baseplate w..|576|MK373775(164590):74964-75539:1 ^^ Escherichia phage vB_EcoM_WFK, complete genome.|neighbours:ID:QBQ77170.1(-1),ID:QBQ77172.1(1)|neighbour_genes:putative head comple..,putative baseplate h..|
MLFTFFDPIGYSAKTINKNAPTIPMTDIFRNYKEYFKRVAANYRLRSYYIKGSPRPEELANIIYGNPQLYWVLLMCNDNYDPYYGWITSQEAAYQASIQKYANAGGDQILYHINENREKFYNLVSYPDEPLVWYDKGDKARKYPQYKGPLAAVDTYEAAVLDNEKLRKIKIVAKEDINSFITDLIREMEIA
>ID:QBQ76910.1 |[Escherichia phage vB_EcoM_WFL6982]||_Escherichia_phage_vB_EcoM_WFL6982_.gbk|putative baseplate w..|576|MK373774(164279):74964-75539:1 ^^ Escherichia phage vB_EcoM_WFL6982, complete genome.|neighbours:ID:QBQ76909.1(-1),ID:QBQ76911.1(1)|neighbour_genes:putative head comple..,putative baseplate h..|
MLFTFFDPIGYSAKTINKNAPTIPMTDIFRNYKEYFKRVAANYRLRSYYIKGSPRPEELANIIYGNPQLYWVLLMCNDNYDPYYGWITSQEAAYQASIQKYANAGGDQILYHINENREKFYNLVSYPDEPLVWYDKGDKARKYPQYKGPLAAVDTYEAAVLDNEKLRKIKIVAKEDINSFITDLIREMEIA
>ID:QBQ77663.1 |[Escherichia phage vB_EcoM_WFbE185]||_Escherichia_phage_vB_EcoM_WFbE185.gbk|putative baseplate w..|576|MK373778(170429):80148-80723:1 ^^ Escherichia phage vB_EcoM_WFbE185, complete genome.|neighbours:ID:QBQ77662.1(-1),ID:QBQ77664.1(1)|neighbour_genes:putative head comple..,putative baseplate h..|
MLFTFFDPIGYSAKTVNKNAPTIPMTDIFRNYKEYFKRVAANYRLRSYYIKGSPRPEELANIIYGNPQLYWVLLMCNDNYDPYYGWITSQEAAYQASIQKYANAGGDQILYHINENREKFYNLVSYPDEPLVWYDKGDEARKYPQYKGPLAAVDTYEAAVLDNEKLRKIKIVAKEDINSFITDLIREMEIA
>ID:YP_007004891.1 |[Escherichia phage wV7]||_Escherichia_phage_wV7_.gbk|baseplate wedge subu..|591|NC_019505(166452):75009-75599:1 ^GeneID:14010685^ Escherichia phage wV7, complete genome.|neighbours:ID:YP_007004890.1(-1),ID:YP_007004892.1(1)|neighbour_genes:head completion prot..,baseplate hub subuni..|
MLFTFFDPIEYAAKTVNKNAPTIPMTDIFRNYKDYFKRALAGYRLRTYYIKGSPRPEELANTIYGNPQLYWVLLMCNDNYDPYYGWITSQEAAYQASIQKYKNVGGDQIVYHVNENGEKFYNLISYDDNPYVWYDKGDKAKKYPQYEGALAAVNTYEAAVLENEKLRQIKIIAKSDINSFMNDLIRIMEKSYGNDK
> |[Tevenvirinae Escherichia_virus_KFS-EC]||_Escherichia_virus_KFS-EC.gb|[T4-like viruses Ent..|555|MH560358.1(164715):8484-9038:1 ^RAST2:fig|1198136.83.peg.28^ Tevenvirinae Escherichia_virus_KFS-EC|neighbours:(-1),(1)|neighbour_genes:Phage head completio..,Phage baseplate hub ..|
MLFSFFPAIEYNGKMITDIVRNYRAYFNAIISDYNIQTYYIQGSPRPEQVAYEVYGNQQLYWILLMLNDVYDPFHDWITDQETAYESAEQRYANVGGNQVLYHVDIDGNKYWNLTEYPKGSSNWYDKGDIHHRHLQFQGALSAVDTLEDAILRNEERRKIKIIDPTQIKQFINAFIREMEKADV
>ID:QDK04276.1 |[Escherichia virus VEc20]||_Escherichia_virus_VEc20_.gbk|vec20_146|591|MN022785(167532):74416-75006:1 ^^ Escherichia virus VEc20, complete genome.|neighbours:ID:QDK04275.1(-1),ID:QDK04277.1(1)|neighbour_genes:vec20_145,vec20_147|
MLFTFFDPIEYAAKTVNKNAPTIPMTDIFRNYKDYFKRALAGYRLRTYYIKGSPRPEELANTIYGNPQLYWVLLMCNDNYDPYYGWITSQEAAYQASIQKYKNVGGDQIVYHVNENGEKFYNLISYDDNPYVWYDKGDKARKYPQYEGALAAVNTYEDAVLENEKLRQIKIIAKSDINSFMNDLIRIMEKSYGNDK
>ID:VCU44388.1 |[Escherichia virus vB_Eco_mar005P1]|vB_Eco_mar005P1|_Escherichia_virus_vB_Eco_mar005P1_.gbk|53|576|LR027390(167773):13177-13752:1 ^^ Escherichia virus vB_Eco_mar005P1 genome assembly, chromosome: 1.|neighbours:ID:VCU44386.1(-1),ID:VCU44390.1(1)|neighbour_genes:4,5|
MLFTFFDPIGYSAKTVDKNAPTIPMTDIFRNYKEYFKRVAANYRLRSYYIKGSPRPEELANIIYGNPQLYWVLLMCNDNYDPYYGWITSQEAAYQASIQKYANAGGDQILYHINENREKFYNLVSYPDEPLVWYDKGDEARKYPQYKGPLAAVDIYEAAVLDNEKLRKIKIVAKEDINSFITDLIREMEIA
>ID:VCU44397.1 |[Escherichia virus vB_Eco_mar005P1]|vB_Eco_mar006P2|_Escherichia_virus_vB_Eco_mar005P1_strain_vB_Eco_mar006P2_.gbk|53|576|LR027387(167773):114072-114647:1 ^^ Escherichia virus vB_Eco_mar005P1 strain vB_Eco_mar006P2 genome assembly, chromosome: 1.|neighbours:ID:VCU44395.1(-1),ID:VCU44398.1(1)|neighbour_genes:4,5|
MLFTFFDPIGYSAKTVDKNAPTIPMTDIFRNYKEYFKRVAANYRLRSYYIKGSPRPEELANIIYGNPQLYWVLLMCNDNYDPYYGWITSQEAAYQASIQKYANAGGDQILYHINENREKFYNLVSYPDEPLVWYDKGDEARKYPQYKGPLAAVDIYEAAVLDNEKLRKIKIVAKEDINSFITDLIREMEIA
>ID:VCU43226.1 |[Escherichia virus vB_Eco_mar005P1]|vB_Eco_mar007P3|_Escherichia_virus_vB_Eco_mar005P1_strain_vB_Eco_mar007P3_.gbk|53|576|LR027383(167651):36063-36638:1 ^^ Escherichia virus vB_Eco_mar005P1 strain vB_Eco_mar007P3 genome assembly, chromosome: 1.|neighbours:ID:VCU43225.1(-1),ID:VCU43227.1(1)|neighbour_genes:4,5|
MLFTFFDPIGYSAKTVDKNAPTIPMTDIFRNYKEYFKRVAANYRLRSYYIKGSPRPEELANIIYGNPQLYWVLLMCNDNYDPYYGWITSQEAAYQASIQKYANAGGDQILYHINENREKFYNLVSYPDEPLVWYDKGDEARKYPQYKGPLAAVDIYEAAVLDNEKLRKIKIVAKEDINSFITDLIREMEIA
>ID:VCU43934.1 |[Escherichia virus vB_Eco_mar005P1]|vB_Eco_mar008P4|_Escherichia_virus_vB_Eco_mar005P1_strain_vB_Eco_mar008P4_.gbk|53|576|LR027386(167773):18844-19419:1 ^^ Escherichia virus vB_Eco_mar005P1 strain vB_Eco_mar008P4 genome assembly, chromosome: 1.|neighbours:ID:VCU43933.1(-1),ID:VCU43935.1(1)|neighbour_genes:4,5|
MLFTFFDPIGYSAKTVDKNAPTIPMTDIFRNYKEYFKRVAANYRLRSYYIKGSPRPEELANIIYGNPQLYWVLLMCNDNYDPYYGWITSQEAAYQASIQKYANAGGDQILYHINENREKFYNLVSYPDEPLVWYDKGDEARKYPQYKGPLAAVDIYEAAVLDNEKLRKIKIVAKEDINSFITDLIREMEIA
>ID:VCU44847.1 |[Escherichia virus vB_Eco_mar005P1]|vB_Eco_mar009P5|_Escherichia_virus_vB_Eco_mar005P1_strain_vB_Eco_mar009P5_.gbk|53|576|LR027391(167658):110288-110863:-1 ^^ Escherichia virus vB_Eco_mar005P1 strain vB_Eco_mar009P5 genome assembly, chromosome: 1.|neighbours:ID:VCU44846.1(-1),ID:VCU44848.1(1)|neighbour_genes:5,4|
MLFTFFDPIGYSAKTVDKNAPTIPMTDIFRNYKEYFKRVAANYRLRSYYIKGSPRPEELANIIYGNPQLYWVLLMCNDNYDPYYGWITSQEAAYQASIQKYANAGGDQILYHINENREKFYNLVSYPDEPLVWYDKGDEARKYPQYKGPLAAVDIYEAAVLDNEKLRKIKIVAKEDINSFITDLIREMEIA
>ID:AUV57500.1 |[Klebsiella phage KP1]||_Klebsiella_phage_KP1_.gbk|baseplate wedge subu..|639|MG751100(167989):66031-66669:1 ^^ Klebsiella phage KP1, complete genome.|neighbours:ID:AUV57499.1(-1),ID:AUV57501.1(1)|neighbour_genes:head completion prot..,baseplate hub + tail..|
MLFSFFSPIDYSAKTVKGAKAKAIPTADIFRNYRKYFDTVAENYLLQTYYISGAPRPEELAYILYGNSQLYWILLMCNNVYDPFRDWIKTQDACYQFAQQKYADVGGDQILYHVDANGNRYYNLEQYPENSGIWYDKGDFNHQYPQYTGALAGVDIYEDSIIENEKLRQINIINPSDIEAFLSDIIREMEKAPDSEYESGRYKSQTTIGEVL
>ID:APD20543.1 |[Klebsiella phage KPV15]|KPV15|_Klebsiella_phage_KPV15_.gbk|baseplate wedge subu..|486|KY000080(167034):86922-87407:1 ^^ Klebsiella phage KPV15, complete genome.|neighbours:ID:APD20542.1(-1),ID:APD20544.1(1)|neighbour_genes:head completion prot..,baseplate hub + tail..|
MLFSFFSPIDYSAKTVKGAKAKAIPTADIFRNYRKYFDTVAENYLLQTYYISGAPRPEELAHILYGNSQLYWILLMCNNVYDPFRDWIKTQDACYQFAQQKYADVGGDQILYHVDAYGNRYYNLEQYPENSGVWYDKGDFNHQYPQYTGALLVLTFMKTLS
> |[Tevenvirinae Klebsiella_phage_Marfa]||_Klebsiella_phage_Marfa.gb|baseplate wedge subu..|588|MN044033.1(168532):74536-75123:1 ^RAST2:fig|1198136.82.peg.168^ Tevenvirinae Klebsiella_phage_Marfa|neighbours:(-1),(1)|neighbour_genes:head completion prot..,Phage baseplate hub ..|
MLFSFFNPIEYQAKTTGSKKIIPTANIYRDYQEYFDRVAVNYLLQNYYIQGAPRPEELSYELYGNTQFYWILLMCNGIYDPYHGWIKSQDACYQAAEQKYSKVGGNQILYHVDADGNRYYNVEQVPPNSGIWWAKGENDYTKDSHIQYRGALAPVDVYEDAILENEKLRQIKIVNPVDIESFLSDIVREMEKAPE
>ID:YP_009194442.1 |[Klebsiella phage Matisse]||_Klebsiella_phage_Matisse_.gbk|baseplate wedge prot..|555|NC_028750(176081):106020-106574:1 ^GeneID:26613381^ Klebsiella phage Matisse, complete genome.|neighbours:ID:YP_009194441.1(-1),ID:YP_009194443.1(1)|neighbour_genes:head completion prot..,tail-associated lyso..|
MLFSYFPPVDYKGTQTTDIFRDYRFYFNRVIGKYKTRSYQITGTLRPEQLAESLYGNQQYYWILLMLNSVYDPFYGWISDQEAAYQCAIQRYSEVGGEQVLYHVDENNNKYYNLVEDPNNPGHWYDKGDKPMLYLQYQGVLAPVDIYEDAVLQNEAKRTIKIISPSDIQAFLNDFIKEMEKANS
>ID:AWY07049.1 |[Klebsiella phage Mineola]||_Klebsiella_phage_Mineola_.gbk|baseplate wedge subu..|639|MH333064(166130):75238-75876:1 ^^ Klebsiella phage Mineola, complete genome.|neighbours:ID:AWY07048.1(-1),ID:AWY07050.1(1)|neighbour_genes:head completion prot..,baseplate hub subuni..|
MLFSFFSPIDYSAKTVKGAKAKAIPTADIFRNYRKYFDTVAENYLLQTYYISGAPRPEELAYILYGNSQLYWILLMCNNVYDPFRDWIKTQDACYQFAQQKYADVGGDQILYHVDANGNRYYNLEQYPENSGIWYDKGDFNHQYPQYTGALAGVDIYEDSIIENEKLRQINIINPSDIEAFLSDIIREMEKAPDSEYESGRYKSQTTIGEVV
>ID:YP_009607391.1 |[Klebsiella phage Miro]||_Klebsiella_phage_Miro_.gbk|baseplate wedge prot..|555|NC_041981(176055):106227-106781:1 ^GeneID:40083400^ Klebsiella phage Miro, complete genome.|neighbours:ID:YP_009607390.1(-1),ID:YP_009607392.1(1)|neighbour_genes:restriction endonucl..,baseplate hub struct..|
MLFSYFPPVDYKGTQTTDIFRDYRFYFNRVIGKYKTRSYQITGTLRPEQLAESLYGNQQYYWILLMLNSVYDPFYGWISDQEAAYQCAIQRYSEVGGEQVLYHVDENNNKYYNLVEDPNNPGHWYDKGDKPMLYLQYQGVLAPVDIYEDAVLQNEAKRTIKIISPSDIQAFLNDFIKEMEKANS
> |[Tevenvirinae _Klebsiella_phage_PKO111]||_Klebsiella_phage_PKO111.gb|baseplate wedge subu..|639|NC_031095.1(168758):9440-10078:1 ^RAST2:fig|1198136.84.peg.33^ Tevenvirinae _Klebsiella_phage_PKO111|neighbours:(-1),(1)|neighbour_genes:head completion prot..,Phage baseplate hub ..|
MLFSFFSPIDYSAKTVKGAKAKAIPTADIFRNYRKYFDTVAENYLLQTYYISGAPRPEELAYILYGNSQLYWILLMCNNVYDPFRDWIKTQDACYQFAQQKYADVGGDQILYHVDANGNRYYNLEQYPENSGIWYDKGDFNHQYPQYTGALAGVDIYEDSIIENEKLRQINIINPSDIEAFLSDIIREMEKAPDSEYESGRYKSQTTIGEVV
>ID:YP_009288836.1 |[Klebsiella phage vB_KpnM_KpV477]||_Klebsiella_phage_vB_KpnM_KpV477_.gbk|putative baseplate w..|639|NC_031087(168272):78543-79181:1 ^GeneID:29067140^ Klebsiella phage vB_KpnM_KpV477, complete genome.|neighbours:ID:YP_009288835.1(-1),ID:YP_009288837.1(1)|neighbour_genes:putative HNH homing ..,putative baseplate h..|
MLFSFFSPIDYSAKTVKGAKAKAIPTADIFRNYRKYFDTVAENYLLQTYYISGAPRPEELAYILYGNSQLYWILLMCNNVYDPFRDWIKTQDACYQFAQQKYADVGGDQILYHVDAYGNRYYNLEQYPENSGVWYDKGDFNHQYPQYTGALAGVDIYEDSIIENEKLRQINIINPSDIEAFLSDIIREMEKAPDSEYESGRYKSQTTIGEVL
>ID:AUO78886.1 |[Klebsiella phage vB_Kpn_F48]||_Klebsiella_phage_vB_Kpn_F48.gbk|baseplate wedge|588|MG746602(170764):160108-160695:-1 ^^ Klebsiella phage vB_Kpn_F48, complete genome.|neighbours:ID:AUO78885.1(-1),ID:AUO78887.1(1)|neighbour_genes:baseplate hub + tail..,head completion prot..|
MLFSFFNPIEYQAKTTGSKKIIPTANIYRDYQEYFDRVAVNYLLQNYYIQGAPRPEELSYELYGNTQFYWILLMCNGIYDPYHGWIKSQDACYQAAEQKYSKVGGNQILYHVDADGNRYYNVEQVPPNSGIWWAKGENDYTKDSHIQYRGALAAVDVYEDAILENEKLRQIKIINPVDIESFLSDIVREMEKAPE
> |[Tevenvirinae Morganella_phage_vB_MmoM_MP1]||_Morganella_phage_vB_MmoM_MP1.gb|Phage baseplate wedg..|552|NC_031020.1(163201):71829-72380:1 ^RAST2:fig|1198136.47.peg.155^ Tevenvirinae Morganella_phage_vB_MmoM_MP1|neighbours:(-1),(1)|neighbour_genes:head completion prot..,Phage baseplate hub ..|
MLFSFFDAIEYNGKPTTQIFKNYRSYLNRVLVNFKLKTYYISGSPRPEQLANTLYGNPQLYWVLLMINDNFDPFYGWITNQEASYQCAIQRYQDIGGQQVLYHVDNNGEKYYNLVEHPINKGHWYDKGDKEMKHIQYQGPLAAVDTYEDAILKNEAKREIKIIDPIDITNFVSSFIREMEKSL
>ID:YP_009211592.1 |[Pectobacterium bacteriophage PM2]||_Pectobacterium_bacteriophage_PM2.gbk|baseplate wedge subu..|603|NC_028940(170286):81336-81938:1 ^GeneID:26638064^ Pectobacterium bacteriophage PM2, complete genome.|neighbours:ID:YP_009211591.1(-1),ID:YP_009211593.1(1)|neighbour_genes:putative HNH homing ..,baseplate hub subuni..|
MIFSFFDPIGYEAKTIHKNAASLRNTEVISVPMADIFRNYRAYFDKVASSYTLKTYYISGAPRPEELAYQIYGNTQLYWVFLMCNNLYDPYYGWITNQESSYQAAIQRYSDIGDNQVLYHINEDGEIFYNLVNYEDAPTLWYDKGDKLRLYPQYTGPLAAVDTYEDAIRKNEFKREIKIIDPYDIESFIGDLMREMEKAI
>ID:QBP35492.1 |[Phage NC-G]||_Phage_NC-G.gbk|baseplate wedge subu..|603|MK310184(170164):19111-19713:1 ^^ Phage NC-G, complete genome.|neighbours:ID:QBP35491.1(-1),ID:QBP35493.1(1)|neighbour_genes:head completion prot..,baseplate hub + tail..|
MLFSFFDPIDYESKTVKPDSGSLTNADVLSVPMTDIFRNYKEYFDRVAKNYTLKTYYINGAPRPEELAHLLYGNVQLYWVLLMCNNIYDPYYGWITGQEAAYQAAIQRYSTAGGNQVLYHVNEKGEKFWNLVNTPENPYTWYDKGDTEKRYPQYEGPLAAVDIYEDAIRKNEYKREIKIIDPNDIESFISALIREMEKAL
> |[Tevenvirinae _Proteus_phage_phiP4-3]||_Proteus_phage_phiP4-3.gb|baseplate wedge subu..|552|MG696114.1(167849):91239-91790:-1 ^RAST2:fig|1198136.86.peg.128^ Tevenvirinae _Proteus_phage_phiP4-3|neighbours:(-1),(1)|neighbour_genes:Phage baseplate hub ..,head completion prot..|
MIFSFFDPIEYRGKPTTNIFRNYKVYIKRVLSNYKLKTYYISGSPRPEELANALYGNPQLYWVLLMINDNYDPFHGWIKGQEASYQSAIQRYENAGGQQVLYHIDNNGERYYNLVEDPDNPGLWYDKGDKDMEHLQYNGPLAAIDILEDSILKNEERREIKIIDPKEIQSFISAIIREMEKTL
> |[Tevenvirinae _Proteus_phage_vB_PmiM_Pm5461]||_Proteus_phage_vB_PmiM_Pm5461.gb|baseplate wedge subu..|552|NC_028762.1(161989):71517-72068:1 ^RAST2:fig|1198136.85.peg.146^ Tevenvirinae _Proteus_phage_vB_PmiM_Pm5461|neighbours:(-1),(1)|neighbour_genes:head completion prot..,Phage baseplate hub ..|
MIFSFFDPVEYRGKPTTNIFKNYKVYIKRVLSDYKLKTYYIKGSPRPEELANTLYGNPQLYWVLLMINDNYDPFHGWIKGQEASYQSAIQRYENAGGQQVLYHIDNNGERYYNLVEDPDNPGLWYDKGDKDMEHLQYNGPLAAVDILEDAILRNEESREIKIIDPKEIQSFISAIIREMEKSL
> |[Tevenvirinae _Pseudomonas_phage_PspYZU05]||_Pseudomonas_phage_PspYZU05.gb|Phage baseplate wedg..|573|KY971610.1(166442):71021-71593:1 ^RAST2:fig|1198136.88.peg.115^ Tevenvirinae _Pseudomonas_phage_PspYZU05|neighbours:(-1),(1)|neighbour_genes:head completion prot..,Phage baseplate hub ..|
MIFSFFDPIMYKAKTINENAESVPITDIFRNYKAYYNRVAPRYKLRNYYISGSPRPEELAYQLYGNTQLYWVLLMANNIYDPFYDWITSQDAAYQMADQRYKDLGGNQVLYHKDLLGNKYYNLVQKPDTFEWYDKGDLNFRYVQFNGALAAVDIYEDAILQNEEKRNIVIVAPEDIDSFVDDIIREMEIA
>ID:YP_009615626.1 |[Salmonella phage Melville]||_Salmonella_phage_Melville_.gbk|baseplate wedge subu..|576|NC_042044(159323):69214-69789:1 ^GeneID:40092101^ Salmonella phage Melville, complete genome.|neighbours:ID:YP_009615625.1(-1),ID:YP_009615627.1(1)|neighbour_genes:head completion prot..,baseplate hub subuni..|
MIFSFFDPIDYKAKTVDKNSKTIKMTDIFRNYKSYFKRVAAGYRLRTYYIQGSPRPEELAYQIYGNSQLYWVLLFCNDNYDPYYGWIISQDASYLAAMQRYEKAGGEQVLYHVDENGERYYNLIEDPNNPGTWYDKGDLEMKYPQYNGALAAVDIYEAAIIDNEKRREIKIISPNDIDSFINDLIREMEIA
>ID:YP_007501179.1 |[Salmonella phage vB_SenMS16]||_Salmonella_phage_S16_.gbk|baseplate wedge subu..|576|NC_020416(160221):67175-67750:1 ^GeneID:14675380^ Salmonella phage S16, complete genome.|neighbours:ID:YP_007501178.1(-1),ID:YP_007501180.1(1)|neighbour_genes:head completion prot..,baseplate hub subuni..|
MIFSFFDPIDYKAKTVDKNSKTIKMTDIFRNYKSYFKRVAAGYRLRTYYIQGSPRPEELAYQIYGNSQLYWVLLFCNDNYDPYYGWIISQDASYLAAMQRYEKAGGEQVLYHVDENGERYYNLIEDPNNPGTWYDKGDLEMKYPQYNGALAAVDIYEAAIIDNEKRREIKIISPNDIDSFINDLIREMEIA
> |[Tevenvirinae _Salmonella_phage_STML-198]||_Salmonella_phage_STML-198.gb|baseplate wedge subu..|576|NC_027344.1(158099):109320-109895:1 ^RAST2:fig|1198136.87.peg.220^ Tevenvirinae _Salmonella_phage_STML-198|neighbours:(-1),(1)|neighbour_genes:head completion prot..,Phage baseplate hub ..|
MIFSFFDPIDYKAKTVDKNSKTIKMTDIFRNYKSYFKRVAAGYRLRTYYIQGSPRPEELAYQIYGNSQLYWVLLFCNDNYDPYYGWIISQDASYLAAMQRYEKAGGEQVLYHVDENGERYYNLIEDPNNPGTWYDKGDLEMKYPQYNGALAAVDIYEAAIIDNEKRREIKIISPNDIDSFINDLIREMEIA
> |[Tevenvirinae Salmonella phage STP4-a]||_Salmonella_phage_STP4-a.gb|baseplate wedge subu..|576|NC_026607.2(159914):68253-68828:1 ^RAST2:fig|1198136.48.peg.149^ Tevenvirinae Salmonella phage STP4-a|neighbours:(-1),(1)|neighbour_genes:head completion prot..,Phage baseplate hub ..|
MIFSFFDPIDYKAKTVDKNSKTIKMTDIFRNYKSYFKRVAAGYRLRTYYIQGSPRPEELAYQIYGNSQLYWVLLFCNDNYDPYYGWIISQDASYLAAMQRYEKAGGEQVLYHVDENGERYYNLIEDPNNPGTWYDKGDLEMKYPQYNGALAAVDIYEAAIIDNEKRREIKIISPNDIDSFINDLIREMEIA
> |[Tevenvirinae Salmonella_phage_vB_SnwM_CGG4-1]||_Salmonella_phage_vB_SnwM_CGG4-1.gb|baseplate wedge subu..|576|NC_031065.1(159878):64126-64701:1 ^RAST2:fig|1198136.78.peg.145^ Tevenvirinae Salmonella_phage_vB_SnwM_CGG4-1|neighbours:(-1),(1)|neighbour_genes:head completion prot..,Phage baseplate hub ..|
MIFSFFDPIDYKAKTVDKNAKTIKMTDIFRNYKAYFKRVAAGYRLRTYYIQGSPRPEELAYQIYGNSQLYWVLLFCNDNYDPYYGWIISQDASYLAAMQRYEKAGGEQVLYHVDENGERYYNLVEDPNNPGTWYDKGDLEMKYPQYNGALAAVDIYEAAIIENEKRREIKIVSPNDIDSFINDLIREMEIA
> |[Tevenvirinae Serratia phage PS2]||_Serratia_phage_PS2.gb|baseplate wedge subu..|549|KJ025957.1(167266):75974-76522:1 ^RAST2:fig|1198136.49.peg.174^ Tevenvirinae Serratia phage PS2|neighbours:(-1),(1)|neighbour_genes:head completion prot..,Phage baseplate hub ..|
MLFSFFEPRQYGKVQMTDIFRNYGAYFDAALVNFKPRKYFIAGAPRPEELAYILYGNTQLYWVLLMLNNVYDPWNGWITTQETAYQNAIQKYSKVGGDQVLYHVDKKGEKWYNLVQDPDFPGHWYDKGDTAKKYLQYDGTLVPVSTLEDAVRENEKRREIQIIDPSDIDAFLSNMIREMEKA
>ID:APC45113.1 |[Shigella phage SH7]||_Shigella_phage_SH7_.gbk|baseplate wedge subu..|591|KX828711(164870):73172-73762:1 ^^ Shigella phage SH7, complete genome.|neighbours:ID:APC45015.1(-1),ID:APC45067.1(1)|neighbour_genes:head completion prot..,baseplate hub subuni..|
MLFTFFDPIEYAAKTVNKNAPTIPMTDIFRNYKDYFKRALAGYRLRTYYIKGSPRPEELANTIYGNPQLYWVLLMCNDNYDPYYGWITSQEAAYQASIQKYKNVGGDQIVYHVNENGEKFYNLVSYDDNPYVWYDKGDKARKYPQYEGALAAVDTYEAAVLENEKLRQIKIIAKSDINSFMNDLIRIMEKSYGNDK
>ID:YP_009288514.1 |[Shigella phage SHBML-50-1]||_Shigella_phage_SHBML-50-1_.gbk|baseplate wedge subu..|591|NC_031085(166634):76617-77207:1 ^GeneID:29060604^ Shigella phage SHBML-50-1, complete genome.|neighbours:ID:YP_009288513.1(-1),ID:YP_009288515.1(1)|neighbour_genes:head completion prot..,baseplate hub + tail..|
MLFTFFDPIEYAAKTVNKNAPTIPMTDIFRNYKDYFKRALAGYRLRTYYIKGSPRPEELANTIYGNPQLYWVLLMCNDNYDPYYGWITSQEAAYQASIQKYKNVGGDQIVYHVNENGEKFYNLISYDDNPYVWYDKGDKARKYPQYEGALAAVDTYEAAVLENEKLRQIKIIAKSDINSFMNDLIRIMEKSYGNDK
>ID:YP_009277521.1 |[Shigella phage SHFML-11]||_Shigella_phage_SHFML-11.gbk|baseplate wedge subu..|591|NC_030953(170650):22522-23112:1 ^GeneID:29056228^ Shigella phage SHFML-11, complete genome.|neighbours:ID:YP_009277520.1(-1),ID:YP_009277522.1(1)|neighbour_genes:head completion prot..,baseplate hub + tail..|
MLFTFFDPIEYAAKTVNKNAPTIPMTDIFRNYKDYFKRALAGYRLRTYYIKGSPRPEELANTIYGNPQLYWVLLMCNDNYDPYYGWITSQEAAYQASIQKYKNVGGDQIVYHVNENGEKFYNLISYDDNPYVWYDKGDKARKYPQYEGALAAVNTYEDAVLENEKLRQIKIIAKSDINSFMNDLIRIMEKSYGNDK
> |[Viruses Shigella phage SHFML-26]||_Shigella_phage_SHFML-26.gb|Phage baseplate wedg..|591|NC_031011.1(168993):140394-140984:1 ^RAST2:fig|10239.69.peg.243^ Viruses Shigella phage SHFML-26|neighbours:(-1),(1)|neighbour_genes:Phage head completio..,hypothetical protein|
MLFTFFDPIEYAAKTVNKNAPTIPMTDIFRNYKDYFKRALAGYRLRTYYIKGSPRPEELANTIYGNPQLYWVLLMCNDNYDPYYGWITSQEAAYQASIQKYKNVGGDQIVYHVNENGEKFYNLISYDDNPYVWYDKGDKARKYPQYEGALAAVNTYEDAVLENEKLRQIKIIAKSDINSFMNDLIRIMEKSYGNDK
> |[Tevenvirinae Shigella_phage_SHSML-52-1]||_Shigella_phage_SHSML-52-1.gb|baseplate wedge subu..|504|NC_031090.1(169621):124289-124792:-1 ^RAST2:fig|1198136.79.peg.179^ Tevenvirinae Shigella_phage_SHSML-52-1|neighbours:(-1),(1)|neighbour_genes:Phage baseplate hub ..,hypothetical protein|
MTDIFRNYKEYFKRVAANYRLRSYYIKGSPRPEELANIIYGNPQLYWVLLMCNDNYDPYYGWITSQEAAYQASIQKYANAGGDQILYHINENREKFYNLVSYPDEPLVWYDKGDEARKYPQYKGPLAAVDTYEAAVLDNEKLRKIKIVAKEDINSFITDLIREMEIA
>ID:YP_003934786.1 |[Shigella phage SP18]||_Shigella_phage_SP18.gbk|gp53|603|NC_014595(170605):74861-75463:1 ^GeneID:9830527^ Shigella phage SP18, complete genome.|neighbours:ID:YP_003934785.1(-1),ID:YP_003934787.1(1)|neighbour_genes:gp4,gp5|
MLFSFFNPIDYDAKTIRKNSASLTKEDVLSIPMTDIFRNYRAYFDKVAANYTPKTYYIAGAPRPEELAYQLYGNTQLYWVLLMINDIYDPYYGWLGSQESSYQASIQKYSNVGGNQVLYHVNEDGEKFWNLVSYPDNPYTWYDKGDKNKLYPQYEGPLAAVDIYEDAIRKNEYKREIKIIDPEDIESFISALIREMEKAL
>ID:AUV63822.1 |[Shigella phage Sf20]||_Shigella_phage_Sf20_.gbk|baseplate wedge subu..|555|MF327006(163982):1363-1917:1 ^^ Shigella phage Sf20, complete genome.|neighbours:ID:AUV63821.1(-1),ID:AUV63823.1(1)|neighbour_genes:head completion prot..,baseplate hub and ta..|
MLFSFFPAIEYNGKMITDIVRNYRAYFNAIISDYNIQTYYIQGSPRPEQVAYEVYGNQQLYWILLMLNDVYDPFHDWITDQETAYESAEQRYANVGGNQVLYHVDIDGNKYWNLTEYPKGSSNWYDKGDIHHRHLQFQGALSAVDTLEDAILRNEERRKIKIIDPTQIKQFINAFIREMEKADV
>ID:YP_009618958.1 |[Shigella phage Sf21]||_Shigella_phage_Sf21_.gbk|baseplate wedge subu..|516|NC_042077(166002):74403-74918:1 ^GeneID:40095561^ Shigella phage Sf21, complete genome.|neighbours:ID:YP_009618957.1(-1),ID:YP_009618959.1(1)|neighbour_genes:head completion prot..,baseplate wedge subu..|
MLFTFFDPIEYAAKTVNKNAPTIPMTDIFRNYKDYFKRALAGYRLRTYYIKGSPRPEELANTIYGNPQLYWVLLMCNDNYDPYYGWITSQEAAYQASIQKYKNVGGDQIVYHVNENGEKFYNLISYDDNPYVWYDKGDKARKYLYQRFTTPGRISKYYIWKSAVVLGFIDV
>ID:YP_009614801.1 |[Shigella phage Sf22]||_Shigella_phage_Sf22_.gbk|baseplate wedge subu..|591|NC_042039(166283):20398-20988:1 ^GeneID:40091216^ Shigella phage Sf22, complete genome.|neighbours:ID:YP_009614800.1(-1),ID:YP_009614802.1(1)|neighbour_genes:gp48,baseplate hub subuni..|
MLFTFFDPIEYAAKTVNKNAPTIPMTDIFRNYKDYFKRALAGYRLRTYYIKGSPRPEELANTIYGNPQLYWVLLMCNDNYDPYYGWITSQEAAYQASIQKYKNVGGDQIVYHVNENGEKFYNLISYDDNPYVWYDKGDKARKYPQYEGALAAVDTYEAAVLENEKLRQIKIIAKSDINSFMNDLIRIMEKSYGNDK
>ID:ATE86679.1 |[Shigella phage Sf23]||_Shigella_phage_Sf23_.gbk|baseplate wedge subu..|591|MF158046(167678):164527-165117:1 ^^ Shigella phage Sf23, complete genome.|neighbours:ID:ATE86678.1(-1),ID:ATE86680.1(1)|neighbour_genes:head completion prot..,baseplate hub subuni..|
MLFTFFDPIEYAAKTVNKNAPTIPMTDIFRNYKDYFKRALAGYRLRTYYIKGSPRPEELANTIYGNPQLYWVLLMCNDNYDPYYGWITSQEAAYQASIQKYKNVGGDQIVYHVNENGEKFYNLISYDDNPYVWYDKGDKAKKYPQYEGALAAVNTYEAAVLENEKLRQIKIIAKSDINSFMNDLIRIMEKSYGNDK
>ID:YP_009619083.1 |[Shigella phage Sf24]||_Shigella_phage_Sf24_.gbk|baseplate wedge subu..|591|NC_042078(168112):1325-1915:1 ^GeneID:40095698^ Shigella phage Sf24, complete genome.|neighbours:ID:YP_009619082.1(-1),ID:YP_009619084.1(1)|neighbour_genes:head completion prot..,baseplate hub subuni..|
MLFTFFDPIEYAAKTVNKNAPTIPMTDIFRNYKDYFKRALAGYRLRTYYIKGSPRPEELANTIYGNPQLYWVLLMCNDNYDPYYGWITSQEAAYQASIQKYKNVGGDQIVYHVNENGEKFYNLISYDDNPYVWYDKGDKARKYPQYEGALAAVDTYEAAVLENEKLRQIKIIAKSDINSFMNDLIRIMEKSYGNDK
> |[Tevenvirinae Shigella_phage_Sf25]||_Shigella_phage_Sf25.gb|baseplate wedge subu..|591|MF327009.1(168573):1325-1915:1 ^RAST2:fig|1198136.80.peg.3^ Tevenvirinae Shigella_phage_Sf25|neighbours:(-1),(1)|neighbour_genes:Phage head completio..,Phage baseplate hub ..|
MLFTFFDPIEYAAKTVNKNAPTIPMTDIFRNYKDYFKRALAGYRLRTYYIKGSPRPEELANTIYGNPQLYWVLLMCNDNYDPYYGWITSQEAAYQASIQKYKNVGGDQIVYHVNENGEKFYNLISYDDNPYVWYDKGDKARKYPQYEGALAAVDTYEAAVLENEKLRQIKIIAKSDINSFMNDLIRIMEKSYGNDK
>ID:YP_004415043.1 |[Shigella phage Shfl2]||_Shigella_phage_Shfl2_.gbk|putative baseplate w..|591|NC_015457(165919):73621-74211:1 ^GeneID:10498906^ Shigella phage Shfl2, complete genome.|neighbours:ID:YP_004415042.1(-1),ID:YP_004415044.1(1)|neighbour_genes:putative head comple..,putative baseplate h..|
MLFTFFDPIEYAAKTVNKNAPTIPMTDIFRNYKDYFKRALAGYRLRTYYIKGSPRPEELANTIYGNPQLYWVLLMCNDNYDPYYGWITSQEAAYQASIQKYKNVGGDQIVYHVNENGEKFYNLISYDDNPYVWYDKGDKARKYPQYEGALAAVDTYEAAVLENEKLRQIKIIAKSDINSFMNDLIRIMEKSYGNDK
>ID:YP_009110968.1 |[Shigella phage pSs-1]||_Shigella_phage_pSs-1_.gbk|hypothetical protein|591|NC_025829(164999):79206-79796:1 ^GeneID:22475234^ Shigella phage pSs-1, complete genome.|neighbours:ID:YP_009110967.1(-1),ID:YP_009110969.1(1)|neighbour_genes:hypothetical protein,hypothetical protein|
MLFTFFDPIEYAAKTVNKNAPTIPMTDIFRNYKDYFKRALAGYRLRTYYIKGSPRPEELANAIYGNPQLYWVLLMCNDNYDPYYGWITSQEAAYQASIQKYKNVGGDQIVYHVNENGEKFYNLISYDDNPYVWYDKGDKARKYPQYEGALAAVDTYEAAVLENEKLRQIKIIAKSDINSFMNDLIRIMEKSYGNDK
> |[Tevenvirinae Vibrio_phage_KVP40]||_Vibrio_phage_KVP40.gb|Phage baseplate wedg..|579|NC_005083.2(244834):190646-191224:1 ^RAST2:fig|1198136.81.peg.384^ Tevenvirinae Vibrio_phage_KVP40|neighbours:(1),(1)|neighbour_genes:Phage baseplate tail..,Phage protein|
MIFAIFDKTEYLGVETANIFKNLNYYHKQIIPSFTTIQYKIRGDYRPEQIAYELYGDTSLYWLIMLLNERVDPFYDWVQPNESVSENAIYRYQFIGGNEQVHHHVDEQGRWWYDVVEDPENPRNWYNKFDWENNAPEEGQEDYRELLYHGVMIPVSVDEYEFNRNEENRVINVLSRDDVSTYISTFMKLAGV
> |[Viruses Vibrio phage VH7D]||_Vibrio_phage_VH7D.gb|Phage baseplate wedg..|579|NC_023568.1(246964):127400-127978:1 ^RAST2:fig|10239.72.peg.228^ Viruses Vibrio phage VH7D|neighbours:(1),(1)|neighbour_genes:hypothetical protein,Phage protein (ACLAM..|
MIFSIFEKTDYQGVETADIFKNLNYYHKQIIPSFTTIQYKIRGDYRPEQIAYELYGDTSLYWLILLLNQRVDPFYDWVQPNESVAENAIYRYQYIGGNEQVHHHVDEQGRWWFDMIEDPENPRNWYNKFDWENNVPEEGQEDFRELLYHGVMIPVSVDEFEFNKNETNRVINILSRDDISTYISTFMKLAGV
> |[Tevenvirinae Vibrio_phage_ValB1_HC]||_Vibrio_phage_ValB1_HC.gb|Phage baseplate wedg..|579|MK568540.1(247619):134357-134935:-1 ^RAST2:fig|1198136.76.peg.192^ Tevenvirinae Vibrio_phage_ValB1_HC|neighbours:(-1),(-1)|neighbour_genes:Phage protein,Phage baseplate tail..|
MIFSIFEKTDYQGVETADIFKNLNYYHKQIIPSFTTIQYKIRGDYRPEQIAYELYGDTSLYWLILLLNQRVDPFYDWVQPNESVAENAIYRYQYIGGNEQVHHHVDEQGRWWFDMIEDPENPRNWYNKFDWENNVPEEGQEDFRELLYHGVMIPVSVDEFEFNKNETNRVINILSRDDISTYISTFMKLAGV
> |[Tevenvirinae Vibrio_phage_ValKK3]||_Vibrio_phage_ValKK3.gb|Phage baseplate wedg..|579|NC_028829.1(248088):185699-186277:-1 ^RAST2:fig|1198136.77.peg.326^ Tevenvirinae Vibrio_phage_ValKK3|neighbours:(-1),(-1)|neighbour_genes:Phage protein,Phage baseplate tail..|
MIFSIFEKTDYQGVETADIFKNLNYYHKQIIPSFTTIQYKIRGDYRPEQIAYELYGDTSLYWLILLLNQRVDPFYDWVQPNESVAENAIYRYQYIGGNEQVHHHVDEQGRWWFDMIEDPENPRNWYNKFDWENNVPEEGQEDFRELLYHGVMIPVSVDEFEFNKNETNRVINILSRDDISTYISTFMKLAGV
> |[Tevenvirinae Vibrio_phage_nt-1]||_Vibrio_phage_nt-1.gb|Phage baseplate wedg..|579|NC_021529.2(247511):110807-111385:1 ^RAST2:fig|1198136.72.peg.254^ Tevenvirinae Vibrio_phage_nt-1|neighbours:(1),(1)|neighbour_genes:Phage baseplate tail..,Phage protein|
MIFSIFDKTEYLGLNTADIFKNLNYYHKQIIPGYTTIQYKIRGDYRPEQIAYELYGDTSLYWLIMLLNRRVDPYYDWIQPNETVSENSIYRYQYVGGNEQVHHYVDEGGRWWFDMIEDPENPRNWYNKFDWENNAPEEGQEDYREILYHGVMIPVSIDEHEFNKNEELRVIDVLSSDDVSTYINSFLRLAGV
> |[Tevenvirinae Vibrio_phage_phi-Grn1]||_Vibrio_phage_phi-Grn1.gb|Phage baseplate wedg..|579|KT919972.1(248605):55300-55878:1 ^RAST2:fig|1198136.75.peg.107^ Tevenvirinae Vibrio_phage_phi-Grn1|neighbours:(1),(1)|neighbour_genes:Phage baseplate tail..,Phage protein|
MIFSIFEKTDYQGVETADIFKNLNYYHKQIIPSFTTIQYKIRGDYRPEQIAYELYGDTSLYWLILLLNQRVDPFYDWVQPNESVAENAIYRYQYIGGNEQVHHHVDEQGRWWFDMIEDPENPRNWYNKFDWENNVPEEGQEDFRELLYHGVMIPVSVDEFEFNKNETNRVINILSRDDISTYISTFMKLAGV
> |[Tevenvirinae Vibrio_phage_phi-ST2]||_Vibrio_phage_phi-ST2.gb|Phage baseplate wedg..|579|KT919973.1(250485):115085-115663:1 ^RAST2:fig|1198136.73.peg.247^ Tevenvirinae Vibrio_phage_phi-ST2|neighbours:(1),(1)|neighbour_genes:Phage baseplate tail..,Phage protein|
MIFSIFEKTDYQGVETADIFKNLNYYHKQIIPSFTTIQYKIRGDYRPEQIAYELYGDTSLYWLILLLNQRVDPFYDWVQPNESVAENAIYRYQYIGGNEQVHHHVDEQGRWWFDMIEDPENPRNWYNKFDWENNVPEEGQEDFRELLYHGVMIPVSVDEFEFNKNETNRVINILSRDDISTYISTFMKLAGV
> |[Tevenvirinae _Vibrio_phage_vB_VmeM-32]||_Vibrio_phage_vB_VmeM-32.gb|Phage baseplate wedg..|552|KU160494.1(199912):86460-87011:1 ^RAST2:fig|1198136.70.peg.139^ Tevenvirinae _Vibrio_phage_vB_VmeM-32|neighbours:(1),(-1)|neighbour_genes:Phage baseplate tail..,hypothetical protein|
MFEFKDSIQYNGKATTDIFSNYRIHFDNALKSAQVIRYKIEGSPTPEMMSYLLYGDVQYYWTILMLNDIVNPYYDWICRDEIVQLTTSQKYVNFDNGANTIVYHTDENGKKYYRLKEFPVGSGLYYDIGDVHHNWLQYSGNLQPVTAILDELTKNEAKRDILIISPSTISRFMTTFQNSINEE
> |[Tevenvirinae Vibriophage_phi-pp2]||_Vibriophage_phi-pp2.gb|Phage baseplate wedg..|579|JN849462.1(246421):192350-192928:1 ^RAST2:fig|1198136.74.peg.378^ Tevenvirinae Vibriophage_phi-pp2|neighbours:(1),(1)|neighbour_genes:Phage baseplate tail..,Phage protein|
MIFAIFDKTEYLGVETANIFKNLNYYHKQIIPSFTTIQYKIRGDYRPEQIAYELYGDTSLYWLIMLLNERVDPFYDWVQPNESVSENAIYRYQFIGGNEQVHHHVDEQGRWWYDVVEDPENPRNWYNKFDWENNAPEEGQEDYRELLYHGVMIPVSVDEYEFNRNEENRVINVLSRDDVSTYISTFMKLAGV
>ID:YP_009153747.1 |[Yersinia phage PST]||_Yersinia_phage_PST_.gbk|baseplate wedge subu..|591|NC_027404(167785):74188-74778:1 ^GeneID:24677534^ Yersinia phage PST, complete genome.|neighbours:ID:YP_009153746.1(-1),ID:YP_009153748.1(1)|neighbour_genes:head completion prot..,baseplate hub subuni..|
MLFTFFDPIEYAAKTVNKNAPTIPMTDIFRNYKDYFKRALAGYRLRTYYIKGSPRPEELANAIYGNPQLYWVLLMCNDNYDPYYGWITSQEAAYQASIQKYKNVGGDQIVYHVNENGEKFYNLISYDDNPYVWYDKGDKARKYPQYEGALAAVDTYEAAVLENEKLRQIKIIAKSDINSFMNDLIRIMEKSYGNDK
>ID:VEV89760.1 |[Yersinia phage fPS-2]||_Yersinia_phage_fPS-2_.gbk|g144|591|LR215722(169060):76098-76688:1 ^^ Yersinia phage fPS-2 genome assembly, chromosome: I.|neighbours:ID:VEV89759.1(-1),ID:VEV89761.1(1)|neighbour_genes:g143c,g145|
MLFTFFDPIEYAAKTVNKNAPTIPMTDIFRNYKDYFKRALAGYRLRTYYIKGSPRPEELANTIYGNPQLYWVLLMCNDNYDPYYGWITSQEAAYQASIQKYKNVGGDQIVYHVNENGEKFYNLISYDDDPYVWYDKGDKARKYPQYEGALAAVDTYEAAVLENEKLRQIKIIAKSDINSFMNDLIRIMEKSYGNDK
>ID:YP_009149392.1 |[Yersinia phage phiD1]||_Yersinia_phage_phiD1_.gbk|g153|591|NC_027353(167063):75517-76107:1 ^GeneID:24635589^ Yersinia phage phiD1 complete genome.|neighbours:ID:YP_009149391.1(-1),ID:YP_009149393.1(1)|neighbour_genes:g152,g154|
MLFTFFDPIEYAAKTVNKNAPTIPMTDIFRNYKDYFKRALAGYRLRTYYIKGSPRPEELANTIYGNPQLYWVLLMCNDNYDPYYGWITSQEAAYQASIQKYKNVGGDQIVYHVNENGEKFYNLISYDDNPYVWYDKGDKARKYPQYEGALAAVDTYEAAVLENEKLRQIKIIAKSDINSFMNDLIRIXEXSYGNDK
