# Supplementary material for: Influence of Non-canonical DNA Bases on the Genomic Diversity of Tevenvirinae
Source: Front Microbiol. 2021 Apr 6;12:632686. doi: 10.3389/fmicb.2021.632686 (PMC8056088; doi:10.3389/fmicb.2021.632686)
Supplement: Supplementary Data Sheet 1 — Clustering results (folders “first clusterisation,” “second clusterisation,” and “third clusterisation”): the number of pan-genome components in the individual genome (files “pan genome components of genomes”), the total number of all clusters and components of the pan-genome (files “pan genome components”), a list of clusters of the core genome (files “core list”), a list of clusters of the softcore genome (files “softcore list”). Clusters of the softcore genome (folders “softcore clusters”) are presented in the files which show regions in genomes, protein sequences, names of viruses which have these proteins A description of softcore clusters is also supplied (file “Softcore clusters description”). [file Data_Sheet_1.ZIP › Data sheet 1/second clusterisation/softcore_clusters/21211_5.faa]

> |[Tevenvirinae _Acinetobacter_phage_133]||_Acinetobacter_phage_133.gb|Phage baseplate hub ..|1755|NC_015250.1(159801):75217-76971:1 ^RAST2:fig|1198136.113.peg.172^ Tevenvirinae _Acinetobacter_phage_133|neighbours:(1),(1)|neighbour_genes:baseplate wedge subu..,hypothetical protein|
MLMQHSNPEFFSGVVENRMDPNMAGRVQVRVMGVHPFSRIQGDIEGIPVEDLPWMSICMPATSASKNGVGSSNTGLLEGSHVFGLWLDKYKTNGIVLGSISGKMLVSPNPNEGFSDPTGQYSEGNDTNPLGIGTESGQGADANAIQDANLGTGLAPDGKPWDQQTPDNNPSMTMDTMLRRDEGVKNQLYWDKLGFPTIGIGHLILATKTRDSGQINAALSRQLGRSVSGSRPTISHDEIIRLFEDDLARIQKSMRKNKKIAAALASCNKSRQMALENMAFQLGVGGLANFSNSLALIAAQNWKAARASLMNSLWARQTPGRAQRVSLIILSGNLSSYGVKASTKTARGTLVAPVNNAESFLNNIPDNWDDIDWSAEIPDDDSLVMFTEPASSYKGEYPYVHVYQSESGHVQEFDDTPGNERYRIMHPTGTYTETAADGRKTDKVVGDQYNIVDGTRYESASNLKRSIAGDDTLYTVGNSKRTVGADSTLTIHGSRTEVIQGDWSINVQGSAKINVQGTADIGVQGNATTDVNGDYSLKVGGSLNWEVGGGVNWEVGGSVNQKMSALTQEMGGAYSITASRVDIQ
> |[Tevenvirinae _Acinetobacter_phage_AM101]||_Acinetobacter_phage_AM101.gb|hypothetical protein|1785|MH165274.1(166487):83843-85627:-1 ^RAST2:fig|1198136.62.peg.102^ Tevenvirinae _Acinetobacter_phage_AM101|neighbours:(-1),(-1)|neighbour_genes:gp5.1 conserved hypo..,Phage baseplate wedg..|
MRLQSDDVKWWVGVVEDRLDPLQQGRVRVRVVGVHPFSRIQGEFSGLPVEDLPWMSVLLPVTTPAVAGVSGAVTGLLPGSGVFGIWLDKYKTNGLVLGSYSGNQVNIPNSEEGFSDPSGQYPDYAGPDSSALNAGGAYGDAAGANASQNANSSTGLWPGGADISGPDDSPNFTIEKMLRGDEGVKNTVYWDHLGYPTVGIGHLILYRKTRDMGLILKKLSSDLGHSVGATISQADISKLFVSDLGKTQAEIKKNRITGPVYAKCNRSRQMALENMAFQMGTGGLAKFKKSLALMAEEKWDEAAKQLKNSLWARQTPGRANRVCMVIKNGNLGAYGVIPRKPQPNSKSLSAAQPLSMGFMDNNFDPYDKSDTEIYPNYDTTETKDGIDEDLSVPYVREPSATLFVEPNSSYQGNYPYVQALTTEGGHSQEFDNTPGQERYRIRHPSGSYVEVAPDGRKTDKCTGDLYHLTEGDRNELTSGERRVNVGGNETYINFADVVRQIEGSNSTKIAADNTIEVAGNETRKITGDGTIEVSGNLKIIVAADASIEVGGNANLKVSGNLTSNISGNYNMTVGGTYTINSGTVNWNAPRYNMV
> |[Tevenvirinae _Acinetobacter_phage_Ac42]||_Acinetobacter_phage_Ac42.gb|Phage baseplate hub ..|1743|NC_014660.1(167716):85641-87383:1 ^RAST2:fig|1198136.114.peg.168^ Tevenvirinae _Acinetobacter_phage_Ac42|neighbours:(1),(1)|neighbour_genes:Phage baseplate wedg..,gp5.1 conserved hypo..|
MQILPFNGSWFTGVVEDRHDPLKQGRVRVRVAGVHPFSRIQGDVEGMPIEDLPWMSVVLPVTSAGMSGNSGSVTGLVEGSHVFGQWLDKYKINGIVQGTTTGNMVNTPNFDEGFSDPSGQYPSRLGTDSSSLSLGGDMGADNDANIYQDENLDEGINPGAPGQSNPDSNPNYTMERMLKKDEGVRNTLYWDHLGFPTIGIGHLIVPQKTKNSSTINNQLSKDLGRSVSGNRPSITHTEITTLFEKDLKQIQSEIKKNRTIAPVYNKCNRSRQMALENMAFQMGTGGLAKFKTMLKFMFAENWVEAAKSGKGSKWARQTPGRASRICRIILNGNLTSYGVPVSTKSASKTFFVSNGFTAFASSDDDDDLSQPFVEDNNLQLFAEPESSYKGEYPYVHAYQSESGLVQEFDDTPGQERFRVRHPTGSYNEYAPDGRTTTKSVGDSYQLTNGNHNLLVQGDNKVNIGGNETVYNMGSLNQTVDGDIVKIVHGNTTVTIDGDNNVSIKGSTTITVEGDANVTVQGNAGVNVQGNYDLTVQGNMNWNITGTVTQNISGAWTQSCPSLTVDVAGSYSATATRYDFK
> |[Viruses _Acinetobacter_phage_Acj61]||_Acinetobacter_phage_Acj61.gb|hypothetical protein|1776|NC_014661.1(164093):86926-88701:1 ^RAST2:fig|10239.85.peg.160^ Viruses _Acinetobacter_phage_Acj61|neighbours:(1),(1)|neighbour_genes:Phage baseplate wedg..,hypothetical protein|
MRMQSDDVNWFVGVVEDRLDPMQQGRVRVRVVGVHPFSRIQGDVAGIPVEELPWMSVGLPVTSASVSGISGAVTGLVNGSSVFGIWLDKYKTNGLVLCSYSGNQVNIPNSEEGFSDPFGQYPNNAGPDISGLNAGGAYGDASGANGIQNGNSSTGILPGGKDVAGEDNNPALTIETMLRGDEGVKNQVYWDSLGYPTVGIGHLIVYKKTRDMNQILPILSRQLGKSVGSSINSADISTLFKMDLQKVQSEIRKNGVIAPVYAKMNRSRQMALENMAFQMGTGGLAKFRRVLGFMGAGQYAEAAAAAKQSKWARQTPGRANRISLIIKNGNVASYGVLPPKPAGKMMLRSNFSEMPFMDGFDPYDPNDQEVVPDYTKIPILDGMPEDLSEPFVEEETAVLFSEPKSSYRGEYPYVKATRSEGGHVVEYDDTPGQERHRQMHPSGSYTEDAADGRKTDKATGDRYFLTGGSRHDLCEGEYKVNVGGVETYINFSDAIQQVEGNRTSKIAGNETIEIAGNEIKKITGDGTIEVSGNIKIVVAGNASIDVSGNTELKVGGSMNANVSGSYTMNVGGTYSVTSGAVTWNTPRFDVV
> |[Viruses _Acinetobacter_phage _Acj9]||_Acinetobacter_phage_Acj9.gb|hypothetical protein|1800|NC_014663.1(169947):87743-89542:1 ^RAST2:fig|10239.87.peg.158^ Viruses _Acinetobacter_phage _Acj9|neighbours:(1),(1)|neighbour_genes:Phage baseplate wedg..,hypothetical protein|
MRLQADNLNWFIGVVEDRMDPMQQGRVRVRAVGVHPFSRIQGEFSGLPVEDLPWMSVLLPVTTPAVSGVSGAVTGLLPGSGVFGIWLDKYKTNGLVLGSYSGNQTVIPNSEEGFSDPMGQYPDYAGPDSSALNAGGAYGDAAGANASQDSNGSVGLFPGAANMTGPDDNPEYTIEKMLIGDEGTKNAVYWDTLGYPTIGIGHLILPKKTRDMNVILRQLSADLGHSVGSTISSSDISRLFKSDLAKTQSEIKKNRTIGPVYMKANRSRQMALENMAFQLGVGGLAKFKQSLALMLASKWDEAAANLKASLWARQTPGRANRISMVIKTGNLGAYGIRPKPVPGGKSTMKAAAFAPGLNDIVDNFFDGFNPFDPSDTEIEPAPPTNTAFDGIPDDLSGPYEEEESPVLFEEPKSSYMGTYPYVQALTTEGGHSQEFDNTPGQERYRIRHPSGSYVEVAPDGRKTDKCTGDLYHLAEGNRNELTSGQRKVNVGGIETYINFSDVIRQIEGKNNLKIAGDNTIEVSANEVKKITGDGTIEVGGNVKIIVTGNADVKVSGNADIKVDGNATSNVTGNYSMTVGGTYSVTSGAVTWTTPKFDVV
> |[Tevenvirinae _Acinetobacter_phage_KARL-1]||_Acinetobacter_phage_KARL-1.gb|Phage baseplate hub ..|1785|MH713599.1(166560):100174-101958:-1 ^RAST2:fig|1198136.64.peg.130^ Tevenvirinae _Acinetobacter_phage_KARL-1|neighbours:(-1),(-1)|neighbour_genes:hypothetical protein,Phage baseplate wedg..|
MRLQSDDVKWWVGVVEDRLDPLQQGRVRVRVVGVHPFSRIQGEFSGLPVEDLPWMSVLLPVTTPAVAGVSGAVTGLLPGSGVFGIWLDKYKTNGLVLGSYSGNQVNIPNSEEGFSDPSGQYPDYAGPDSSALNAGGAYGDAAGANASQNANSSTGLWPGGADISGPDDSPNFTIEKMLRGDEGVKNTVYWDHLGYPTIGIGHLILYRKTRDMGLILKKLSSDLGHSVGATISQADISKLFVSDLGKTQAEIKKNRITGPVYAKCNRSRQMALENMAFQMGTGGLAKFKKSLALMAEEKWDEAAKQLKNSLWARQTPGRANRVCMVIKNGNLGAYGVIPRKPQPNSKSLSVVQPLSMGFMDNNFDPYDKSDTEIYPNYDTTETKDGIDEDLSVPYVREPSATLFVEPNSSYQGNYPYVQALTTEGGHSQEFDNTPGQERYRIRHPSGSYVEVAPDGRKTDKCTGDLYHLTEGDRNELTSGERRVNVGGNETYINFADVVRQIEGSNSTKIAADNTIEVAGNETRKITGDGTIEVSGNLKIIVAADASIEVGGNANLKVSGNLTSNISGNYNMTVGGTYTINSGTVNWNAPRYNMV
> |[Viruses _Acinetobacter_phage_ZZ1]||_Acinetobacter_phage_ZZ1.gb|hypothetical protein|1782|NC_018087.3(166687):81381-83162:1 ^RAST2:fig|10239.86.peg.162^ Viruses _Acinetobacter_phage_ZZ1|neighbours:(1),(1)|neighbour_genes:Phage baseplate wedg..,gp5.1 conserved hypo..|
MRLQSDDIKWWVGVVEDRMDPLQQGRVRVRVVGAHPFSRIQGPFSGLPVEDLPWMSVLLPVTTPAVAGVSGAVTGLLPGSGVFGIWLDKYKTNGLVLGSYSGNQANIPNSEEGFSDPSGQYPDYAGPDSSALNAGGAYGDSAGANASQNANTSKGLWPGGADISGPDDDPNFTIEKMLRGDEGVKNTVYWDHLGYPTVGIGHLILYRKTRDMNTILKQLSADLGHSVGATISQADISKLFISDLGKTQAEIKKNRVTGPVYAKCNRSRQMALENMAFQMGTGGLAKFKNSLALMAAEKWDEAAKQLKNSLWARQTPGRANRVCMVIKNGNLGAYGVIPKSNTPNPSPNAKFSMGFVSSDNSFDPYDPNDTEIVPDFSDLKVGDGIEEDLSLPFVREPSATLFEEPDSSYMGSYPYVQALTTEGGHSQEFDNTPGQERYRLRHPSGSYVEVAPDGRKTDKATGDYYSLTEGDRCELTSGERKVNVGGTETYINFADVIKQVEGTVKTTISGDNEITIAGGETKKITGDGTIEVGGNVKIIVTGNANIEVNGNTDLKVGGSMTANISGNYTMNVGGTYNITSGSVTWNTPKFDLV
> |[Tevenvirinae Acinetobacter_phage_vB_ApiM_fHyAci03]||_Acinetobacter_phage_vB_ApiM_fHyAci03.gb|hypothetical protein|1785|MH460829.1(165975):82016-83800:1 ^RAST2:fig|1198136.65.peg.173^ Tevenvirinae Acinetobacter_phage_vB_ApiM_fHyAci03|neighbours:(1),(1)|neighbour_genes:Phage baseplate wedg..,hypothetical protein|
MRLQSDDVKWWVGVVEDRLDPLQQGRVRVRVVGVHPFSRIQGEFSGLPVEDLPWMSVLLPVTTPAVAGVSGAVTGLLPGSGVFGIWLDKYKTNGLVLGSYSGNQVNIPNSEEGFSDPSGQYPDYAGPDSSALNAGGAYGDAAGANASQNANSSTGLWPGGADISGPDDSPNFTIEKMLRGDEGVKNTVYWDHLGYPTVGIGHLILYRKTRDMGLILKKLSSDLGHSVGATISQADISKLFVSDLGKTQAEIKKNRITGPVYAKCNRSRQMALENMAFQMGTGGLAKFKKSLALMAEEKWDEAAKQLKNSLWARQTPGRANRVCMVIKNGNLGAYGVIPRKPQPNSKSLSVVQPLSMGFMDNNFDPYDKSDTEIYPNYDTTETKDGIDEDLSVPYVREPSATLFVEPNSSYQGNYPYVQALTTEGGHSQEFDNTPGQERYRIRHPSGSYVEVAPDGRKTDKCTGDLYHLTDGDRNELTSGERRVNVGGNETYINFADVVRQIEGSNSTKIAADNTIEVAGNETRKITGDGTIEVSGNLKIIVAADASIEVGGNANLKVSGNLTSNISGNYNMTVGGTYTINSGTVNWNAPRYNMV
> |[Tevenvirinae _Aeromonas_phage_65.2]||_Aeromonas_phage_65.2.gb|Phage baseplate hub ..|1839|KY290955.1(236567):94156-95994:-1 ^RAST2:fig|1198136.115.peg.109^ Tevenvirinae _Aeromonas_phage_65.2|neighbours:(1),(-1)|neighbour_genes:hypothetical protein,hypothetical protein|
MISDFFYGVVEDRFDPLHQGRYRVRVFGIHTDQKSKSDMVGIPTEELLWFHAATSTDSASISGIGHSPTNLVEGTWVMGVFRDAFRQDGLILFSIPGSYTEKPNTLRGFCDPFGRFPRYIGNDVNILAGGGQKGNSINGSSPPSYGGKPIGVYTQDENTTVAVAPDDRDIADVKPDDNPDFTIEEMLKGDEGVRNDVYWDHLGYPTVGIGHLIIFEKTRDMGRINSILSQQLGRQVNGVITAEEVSTLFSSDINKTRADMLRFENIRQVYIKVNRSRQMALENMAFQMGAGGLSKFRTTLDHMYNERWKEAQLGMLDSLWAKQTPGRANRVARIVLTGNLESYGVMVKEEPELPIPMRMGRTMLRSFSAAPAPTPLAETDPDDPSVPPVPRDDGLLFEEPKSSYNAQYPYNHVYESESGHVQEFDDTPGAERYHLKHPSGTFLEVSGDGRQLNKVYGDDFTIDMANKLVNVKGDYQVVVEGNATVYVMGNCLQQVDGNLTQVVKGNVSETIHGDVDQTIKGNAKQTINGSLESRTDVDVTMSVGGNVVSEVEGNLTATVQGNCNQNVEGDMSLNVLGDYDVTVAGSYKSQAAQSLITSQGTTELSGATVSIN
> |[Viruses Aeromonas phage 65]||_Aeromonas_phage_65.gb|hypothetical protein|1590|NC_015251.1(235229):94423-96012:-1 ^RAST2:fig|10239.65.peg.109^ Viruses Aeromonas phage 65|neighbours:(1),(-1)|neighbour_genes:hypothetical protein,Phage protein|
MISDFFYGVVEDRFDPLHQGRYRVRVFGIHTDQKSKSDMVGIPTEELLWFHAATSTDSASISGIGHSPTNLVEGTWVMGVFRDAFRQDGLILFSIPGSYTEKPNTLRGFCDPFGRFPRYIGNDVNILAGGGQKGNSINGSSPPSYGGKPIGVYTQDENTTVAVAPDDRDIADVKPDDNPDFTIEEMLKGDEGVRNDVYWDHLGYPTVGIGHLIIFEKTRDMGRINSILSQQLGRQVNGVITAEEVSTLFSSDINKTRADMLRFENIRQVYIKVNRSRQMALENMAFQMGAGGLSKFRTTLDHMYNERWKEAQLGMLDSLWAKQTPGRANRVARIVLTGNLESYGVMVKEEPELPIPMRMGRTMLRSFSAAPAPTPLAETDPDDPSVPPVPRDDGLLFEEPKSSYNAQYPYNHVYESESGHVQEFDDTPGAERYHLKHPSGTFLEVSGDGRQLNKVYGDDFTIDMANKLVNVKGDYQVVVEGNATVYVMGNCLQQVDGNLTQVVKGNVSETIHGDVDQTIKGNAKPNYKR
> |[Tevenvirinae _Aeromonas_phage_AS-szw]||_Aeromonas_phage_AS-szw.gb|Phage baseplate hub ..|1839|MF498773.1(229957):78941-80779:1 ^RAST2:fig|1198136.118.peg.193^ Tevenvirinae _Aeromonas_phage_AS-szw|neighbours:(1),(-1)|neighbour_genes:Phage protein,Phage protein|
MKFEFFFGVVEDRFDPLSQGRYRVRVMGYHTDQKSKDDLIGIPTDELLWMRCATSTDSASISGVGNSPTNLVEGVWVMGVFKDEFKQDGLILFSIPGSYVQKPNTLRGFCDPTGQYPRYIGNDVNILAGGGQKGASIHGTAPVSIDGKPLSVYTQDENTSGALAPDDKSFDDAIADDDPDFTIEKMLKGDEGVRNKWYLDSLGYPTIGIGHLIIHENTRNVARIDAILTQQLGHPVQGGVISPEDVTKLFNEDIQKTRADMMRFENIRRVYVKENRSRQMALENMAFQMGAGGLAKFKNTLNAMYEERWRDAYNGMLDSLWARQTPGRANRVAKIILTGNLESYGVKPKPEEPPIIPISGRMKRSIMALSSPVVFADEVDPDDPSVPPPPRTDGLLFEEPPSAYAAEYPYNHVYESESGHIQEFDDTPGKERYNLKHTSGTYIEISGGGRQVNKVMGDDYVIDMANRLINVKGDYQVVVEGNATVYVMGNCTQQVDGNLTQVVKGNVSESVYGNVEQSVKGNVKQTVNGGLESRIDADVTLSVGGSVVSDIEGNLTATVQGNCNENVEGDMNLNVFGDYTVTVSGDYKSQAAQSLITSQGTTEISGSTVSIN
> |[Tevenvirinae _Aeromonas_phage_AS-zj]||_Aeromonas_phage_AS-zj.gb|Phage baseplate hub ..|1839|MF448340.1(229929):184562-186400:1 ^RAST2:fig|1198136.120.peg.386^ Tevenvirinae _Aeromonas_phage_AS-zj|neighbours:(1),(-1)|neighbour_genes:Phage protein,Phage protein|
MKFEFFFGVVEDRFDPLNQGRYRVRVMGYHTDQKSKDDLIGIPTDELLWMRCATSTDSASISGVGNSPTNLVEGVWVMGVFKDEFKQDGLILFSIPGSYVQKPNTLRGFCDPTGQYPRYIGNDVNILAGGGQKGAGIHGTAPVSIDGKPLSVYTQDENTSGALAPDDKSFDDAIADDDPDFTIEKMLKGDEGVRNKWYLDSLGYPTIGIGHLIIHENTRNVARIDAILTQQLGHPVQGGVISPEDVTKLFNEDIQKTRADMMRFENIRRVYVKENRSRQMALENMAFQMGAGGLAKFKNTLNAMYEERWRDAYNGMLDSLWARQTPGRANRVAKIILTGNLESYGVKPKPEEPPIIPISGRMKRSIMALSSPVVFADEVDPDDPSVPPPPRTDGLLFEEPPSAYAAEYPYNHVYESESGHIQEFDDTPGKERYNLKHTSGTYIEISGGGRQVNKVMGDDYVIDMANRMINVKGDYQVVVEGNATVYVMGNCTQQVDGNLTQVVKGNVSESVYGNVEQSVKGNVKQTVNGGLESRIDADVTLSVGGSVVSDIEGNLTATVQGNCNENVEGDMNLNVFGDYTVTVSGDYKSQAAQSLITSQGTTEISGSTVSIN
>ID:NP_944084.1 |[Aeromonas virus Aeh1]||_Aeromonas_phage_Aeh1_.gbk|5|1815|NC_005260(233234):125696-127510:1 ^GeneID:2658211^ Aeromonas phage Aeh1, complete genome.|neighbours:ID:NP_944083.1(1),ID:NP_944085.1(1)|neighbour_genes:hypothetical protein,gp5.1 conserved hypo..|
MFYGLSYKWFEGVVEDRFDPLDLGRVRVRVMGIHSNQKAKNDKNGIPTEELLWMHPMLPITSAAVSGIGQSPTGLLEGSHVVGYFRDKFCQDGVIVGSLPGIYKNKPDSSKGFADPNGQYPRYVGNDVNVLAGGGQAGSGSSGSGAMVGPGGEPIDVYTQNENTGIAIKPDDTPAGEYIPDDDPNFTIEKMLVQDEGVRTKWYLDSEGYPTIGIGHLIIRERTSNLVTINSILSAQLGRVVTGGVITSEEVSKLFSQDLNKVRADIMRFTSISQVYMKANRSRQMAIENMCFQMGAGGLAKFKNTLAAMAREDWTAAYNGLRDSLWARQTPGRSARVSKIILTGNLESYGVMTPETAPKLKRMNNEDPIGTVASNDWIEDSDDPENPPAEAKSRIMFEEPKSSYAAQYPYNHVYESESGHIQEFDDTPGKERYHRKHPTGTFEEIRPDGSRLVKIVGDDYLIVKNGRNLNVKGNLKVVIEGNAELYYMGNVTQTIDGNMTQMVRGNVQETVEGSVNQHVVGNVDQFIEGNVGQVISGNVNQKIDGNVTQGIKGNQTSSVDGNYKLTVKGSYDVEATGNAKMKGANATMEAQGTAQISGATINMN
> |[Tevenvirinae _Aeromonas_phage_Ah1]||_Aeromonas_phage_Ah1.gb|Phage baseplate hub ..|1815|MG250483.1(221116):113554-115368:1 ^RAST2:fig|1198136.116.peg.232^ Tevenvirinae _Aeromonas_phage_Ah1|neighbours:(1),(1)|neighbour_genes:Phage protein (ACLAM..,Phage protein (ACLAM..|
MFYGLQYKWFEGVVEDRFDPLDLGRVRVRVMGIHSNQKAKNDKNGIPTEELLWMHPMLPITSASMSGIGQSPTGLVEGSHVVGYFRDSFCQDGVIIGSLPGIYKNKPDSTKGFADPNGQYPRYVGNDVNVLAGGGQPGSGGSGSGAMVGPNGEPISVYTQNENTGLAVKPDDTPAGEYIPDDDPNFTIEKMLVQDEGVRTKWYLDSEGYPTIGIGHLIIRERTSNLVTINSILSAQLGRVVTGGVITSEEVSKLFQQDLNKVRADIMRFTSIAQVYMKANRSRQMAIENMCFQMGAGGLAKFKNTLAAMAREDWPAAYNGLRDSLWARQTPGRSARVSKIILTGNLESYGVMTPEAAPKLMRVNNEDPIGTVSPRATIEDSDDPENPPEEPKTRIMFEEPKSSYAAQYPYNHVYESESGHIQEFDDTPGKERYHRKHPTGTFEEIRPDGTRLVKIVGEDYLIVKNGRNLNVKGNLKVVIEGNAEMYYMGNVTQTIDGNMTQMIRGNVQETVEGNVNQHVVGNVDQFIEGNVGQLISGNVNQNIDGNVTQGIKGNQTSNVDGNYKLTVKGNYDVVATGNAKMKGQNATMEASATAQVSGSTINLN
> |[Tevenvirinae _Aeromonas_phage_AsFcp_2]||_Aeromonas_phage_AsFcp_2.gb|Phage baseplate hub ..|1815|MH791401.1(219171):61290-63104:1 ^RAST2:fig|1198136.67.peg.141^ Tevenvirinae _Aeromonas_phage_AsFcp_2|neighbours:(1),(1)|neighbour_genes:hypothetical protein,hypothetical protein|
MFYGLNYKWFEGVVEDRFDPLDLGRVRVRVMGIHSDQKAKNDVDGIPTDELLWMHPMMPITSASMSGIGQSPTGLVEGSHVVGYFRDKFCQDGVIIGSLPGIYKNKPDSSKGFSDPNGQYPRYVGNDVNILAGGGQAGSGGTGSGAMVGEDETPLSVYTQNENAGIAIKPDDTPVGDYVADDDPNFTIEKMLVQDEGVRNKWYLDSEGYPTIGIGHLIIHQNTSNLVTINSILSAQLGRVVTGGTITKEEISKLFAQDLNKVRADIMRFTSIAQVYMKANRSRQMAIENMCFQMGAGGLAKFKNTLAAMAREDWPAAYSGLRDSLWARQTPGRSARVAKIILTGNLESYGVMVPDAAPKLSKRSKEDASGSTASFKAVDVGDDPENPPVEAKSRIMFEEPKSSYGAQYPYNHVYESESGHIQEFDDTPGKERYHRKHPTGTFEEIRPDGSRLIKIVGEDYLIVKNGRNVNVKGNLKVVIEGNAELYYMGNVTQTVDGNMTQLIRGNVTETIDGNVFQTVHGNVDESIDGNVNQLIKGNVGQSIDGNVTQRIKGNQTANVDGDYKLSVKGNYDVAATGNAKMKGANATMEAQGTAQISGATINMN
> |[Tevenvirinae _Aeromonas_phage_Asswx_1]||_Aeromonas_phage_Asswx_1.gb|Phage baseplate hub ..|1839|MH791398.1(229103):86629-88467:1 ^RAST2:fig|1198136.119.peg.218^ Tevenvirinae _Aeromonas_phage_Asswx_1|neighbours:(1),(-1)|neighbour_genes:Phage protein,Phage protein|
MKFEFFFGVVEDRFDPLNQGRYRVRVMGYHTDQKSKDDLIGIPTDELLWMRCATSTDSASISGVGNSPTNLVEGVWVMGVFKDEFKQDGLILFSIPGSYVQKPNTLRGFCDPTGQYPRYIGNDVNILAGGGQKGAGIHGTAPVSIDGKPLSVYTQDENTSGALAPDDKSFDDAIADDDPDFTIEKMLKGDEGVRNKWYLDSLGYPTIGIGHLIIHENTRNVARIDAILTQQLGHPVQGGVISPEDVTKLFNEDIQKTRADMMRFENIRRVYVKENRSRQMALENMAFQMGAGGLAKFKNTLNAMYEERWRDAYNGMLDSLWARQTPGRANRVAKIILTGNLESYGVKPKPEEPPIIPISGRMKRSIMALSSPVVFADEVDPDDPSVPPPPRTDGLLFEEPPSAYAAEYPYNHVYESESGHIQEFDDTPGKERYNLKHTSGTYIEISGGGRQVNKVMGDDYVIDMANRMINVKGDYQVVVEGNATVYVMGNCTQQVDGNLTQVVKGNVSESVYGNVEQSVKGNVKQTVNGGLESRIDADVTLSVGGSVVSDIEGNLTATVQGNCNENVEGDMNLNVFGDYTVTVSGDYKSQAAQSLITSQGTTEISGSTVSIN
> |[Tevenvirinae _Aeromonas_phage_Aswh_1]||_Aeromonas_phage_Aswh_1.gb|Phage baseplate hub ..|1821|MH791414.1(229730):150923-152743:-1 ^RAST2:fig|1198136.117.peg.258^ Tevenvirinae _Aeromonas_phage_Aswh_1|neighbours:(1),(-1)|neighbour_genes:Phage protein,Phage protein|
MNLEWFFGVVEDRFDPLKQGRYRVRVMGIHTDQKSKNDLLGIPTDELLWFHSALPTTSASISGVGDSPTGLVEGSWVGGIFRDAFKQDGLILFTIPGSYVQQPNTLKGFCDPFGQFPRYIGNDVNILAGGGQKGDSINGSAPPSIDGMPLGVYTQDENSSIAVAPDDRPLDEIPEDDDPNFTIEKMLKGDEGVRNVWYLDSLGYPTIGIGHLIIHEKTRDVARIDAILTQQLGHPVKGGTISPEDVSKLFSEDIQKTRSDMMRFENIRKVYVKVNRSRQMALENMAFQMGAGGLAKFRTTLDHMYNERWKEAQQGMLDSLWAKQTPGRANRVSRIVLTGNLESYGVMVPQEPTPPISLRTMSLDTDSINIPTASFMRMVAVTSDPVPLDDEEDPSVPPVPRDDGLLFEEPKSAYRAQYPYNHVYESESGHVQEFDDTPGAERYHRKHPSGTFIEWSGDGRQVTKIYGENFEIDLANKYLNVKGDYQAVVEGNATVYVMGNCTQQVDGNLSQVVKGNVTETIHGNMDQIVKGNVTQTVNGNVDSNIEGNLTAQVAGNCDNSVDGDYNLNVGGNFTSTVGGNYKSQAAQSLITSAGTTEISGSTVNIN
> |[Tevenvirinae _Aeromonas_phage_CC2]||_Aeromonas_phage_CC2.gb|Phage baseplate hub ..|1839|NC_019538.1(231743):182643-184481:-1 ^RAST2:fig|1198136.110.peg.350^ Tevenvirinae _Aeromonas_phage_CC2|neighbours:(1),(-1)|neighbour_genes:Phage protein,Phage protein|
MKFEFFFGVVEDRFDPLSQGRYRVRVMGYHTDQKSKDDLIGIPTDELLWMRCATSTDSASISGVGNSPTNLVEGVWVMGVFKDEFKQDGLILFSIPGSYVQKPNTLRGFCDPTGQYPRYIGNDVNILAGGGQKGDGIHGTAPVSIDGKPLSVYTQDENTSGALAPDDKSFEDAIADDDPDFTIEKMLKGDEGVRNKWYLDSLGYPTIGIGHLIIHENTRNVARIDAILTQQLGHPVQGGVISPEDVTKLFNEDIQKTRADMMRFENIRRVYVKENRSRQMALENMAFQMGAGGLAKFKNTLNAMYEERWRDAYNGMLDSLWARQTPGRANRVAKIILTGNLESYGVKPKPEEPPIPPISGRMKRSIMALSSPVVFADEIDPDDPSVPPPPRTDGLLFEEPPSAYAAEYPYNHVYESESGHIQEFDDTPGKERYNLKHTSGTYIEISGGGRQVNKVMGDDYVIDMANRMINVKGDYQVVVEGNATVYVMGNCTQQVDGNLTQVVKGNVSESVYGNVEQSVKGNVKQTVNGGLESRIDADVTLSVGGDVVSDIEGNLTATVQGNCNQNVEGDMNLNVLGDYTVTVSGSYKSQAAQSLITSQGTTEISGSTVSIN
> |[Tevenvirinae _Aeromonas_phage_PX29]||_Aeromonas_phage_PX29.gb|Phage baseplate hub ..|1815|NC_023688.1(222006):111665-113479:1 ^RAST2:fig|1198136.108.peg.228^ Tevenvirinae _Aeromonas_phage_PX29|neighbours:(1),(1)|neighbour_genes:hypothetical protein,hypothetical protein|
MFYGLNYKWFEGVVEDRFDPLDLGRVRVRVMGIHSDQKAKNDVDGIPTDELLWMHPMMPITSASMSGIGQSPTGLVEGSHVVGYFRDKFCQDGVIIGSLPGIYKNKPDSSKGFSDPNGQYPRYVGNDVNILAGGGQAGSGGTGSGAMVGEDGTPLSVYTQNENAGIAIKPDDTPVGDYVADDDPNFTIEEMLVQDEGVRNKWYLDSEGYPTIGIGHLIIHQNTSNLVTINSILSAQLGRVVTGGTITKEEISKLFAQDLNKVRADIMRFTSIAQVYMKANRSRQMAIENMCFQMGAGGLAKFKNTLAAMAREDWPAAYSGLRDSLWARQTPGRSARVAKIILTGNLESYGVMVPDAAPKLSKRSKEDASGSTASFKAVDVGDDPENPPVEAKSRIMFEEPKSSYGAQYPYNHVYESESGHIQEFDDTPGKERYHRKHPTGTFEEIRPDGSRLIKIVGEDYLIVKNGRNVNVKGNLKVVIEGNAELYYMGNVTQTVDGNMTQLIRGNVTETIDGNVFQTVHGNVDESIDGNVNQLIKGNVGQSIDGNVTQRIKGNQTANVDGDYKLSVKGNYDVAATGNAKMKGANATMEAQGTAQISGATINMN
> |[Tevenvirinae _Aeromonas_phage_phiAS5]||_Aeromonas_phage_phiAS5.gb|Phage baseplate hub ..|1821|NC_014636.1(225268):209911-211731:1 ^RAST2:fig|1198136.107.peg.376^ Tevenvirinae _Aeromonas_phage_phiAS5|neighbours:(1),(1)|neighbour_genes:hypothetical protein,hypothetical protein|
MFFGMNYKWFEGVVEDRFDPLDLGRVRVRVMGIHSEQKAKNSNEGIPTEELLWMHPMLPITSAAMSGIGQSPTGLLEGSHVVGYFRDPFCQDGVIIGSLPGIYKKKPDSSKGFSDPNGQYPRYVGNDVNILAGGGQAGSGGSGSGAMVGDDGTPIDVYTQNQNTGIAVKPDDTPVGEYIADDDPNFTIEKMLVQDEGVRLKWYLDSEGYPTIGIGHLIIHENTTNLATINSILSAQLGRVVTGGVITSEEVSRLFEQDLNKVRADIMRFTSISQVYIKANRSRQMAIENMCFQMGAGGLAKFKNTLAAMAREDWTAAYNGLRDSLWARQTPGRASRVAKIILTGNLESYGVMAPATPNKLSRFNKEDAYGESGAVSYAVTDVGDDPENPPEEAKSRIMFEEPKSSYAAQYPYNHVYESESGHIQEFDDTPGKERYHRKHPTGTFEEIRPDGSRLVKIVGDDYLIVKNGRNLNVKGNLKVVIEGNAELYYMGNVSQTIDGNMTQLVRGNVTETIDGSVMQTIHGSVDTSIDGNVNQLIKGNVGQNIEGNVNQNIKGNHTETVNGNYKLTVKGTYDVEATGNAKMKGANATVEAQGTAQLSGATINLN
>ID:YP_803092.1 |[Escherichia virus RB32]||_Bacteriophage_RB32_.gbk|5|1728|NC_008515(165890):76089-77816:1 ^GeneID:4405469^ Bacteriophage RB32, complete genome.|neighbours:ID:YP_803091.1(1),ID:YP_803093.1(1)|neighbour_genes:53,5.1|
MEMISNNLNWFVGVVEDRMDPLKLGRVRVRVVGLHPPQRAQGDVMGIPTEKLPWMSVIQPITSAAMSGIGGSVTGPVEGTRVYGHFLDKWKTNGIVLGTYGGIVREKPNRLEGFSDPTGQYPRRLGNDTNVLNQGGEVGYDSSSNIIQDSNLDTAINPDDRPLSEIPTDDNPNMSMAEMLRRDEGLRLKVYWDTEGYPTIGIGHLIMKQPVRDMAQINKVLSKQVGREITGNPGSITMEEATTLFERDLADMQRDIKSHSKVGPVWQAVNRSRQMALENMAFQMGVGGVAKFNTMLTAMLAGDWEKAYKAGRDSLWYQQTKGRASRVTMIILTGNLESYGVEVKTPARSLSAMAATVAKSSDPADPPIPNDSRILFKEPVSSYKGEYPYVHTMETESGHIQEFDDTPGQERYRLVHPTGTYEEVSPSGRRTRKTVDNLYDITNADGNFLVAGDKKTNVGGSEIYYNMDNRLHQIDGSNTIFVRGDETKTVEGNGTILVKGNVTIVVEGNADITVKGDATTLVEGNQTNTVNGNLSWKVAGTVDWDVGGDWTEKMASMSSISSGQYTIDGSRIDIG
> |[Tevenvirinae _Citrobacter_phage_IME-CF2]||_Citrobacter_phage_IME-CF2.gb|Phage baseplate hub ..|1749|NC_029013.1(177688):11634-13382:-1 ^RAST2:fig|1198136.109.peg.10^ Tevenvirinae _Citrobacter_phage_IME-CF2|neighbours:(-1),(-1)|neighbour_genes:hypothetical protein,Phage baseplate wedg..|
MHSPFFEGVVENVDDPRLLGRVQVRVFGEHPAQKQKSETIGIPVEELPWMMPIQDIRSAAISGVGFSPTGITRGSFVIGYWRDKWHQDGVILGTFAGEYREKPDTQKGFCDPFGEYPRYVGNDVNVLARGGAEGRGSSSVIIRDANSSLAVNPDDRPLDEIPEDNRPDTGGFTIEKMIRGDEGIRLTWYYDVKGYTIGIGHFFLTAPQGTDPAVVNAALSRQIGRTVTGVPGSITADEASVLFQQDLAKVHNDIQNNSKVREVYVTLNRPRQMAIENMCFQMGVGGVAKFTNALAAMKRQDWKTAYNELRNSTWANQTPGRSSRVSKIVLTGNLESYGVQVPDPEGRSLSAAYNAVVLQTSNPEDPFVPGDTRVMFEEPKSAYAAEYPYNMVFESRSGHIQEFDDTPGFERYNRVHPAGSYEEIRPDGTRVVKIVGDDYLIVQQGRKVNIKGNLQVVIEGDAFIYNMGNVQQTVDGNVTEFVRGNVNQTVEGEYVGRIKGNAELTVEKDATVNVDQNLMANVKQNATVNVTEDALVTAKNAMMDIEQDFDVNAENITMIARQNTLIDSGSLTKITGGTVQVG
>ID:YP_009195013.1 |[Citrobacter phage Margaery]||_Citrobacter_phage_Margaery_.gbk|baseplate hub subuni..|1761|NC_028755(178182):104996-106756:1 ^GeneID:26647383^ Citrobacter phage Margaery, complete genome.|neighbours:ID:YP_009195012.1(1),ID:YP_009195014.1(1)|neighbour_genes:baseplate wedge subu..,hypothetical protein|
MKYGGNKYSPFFEGVVEEVDDPRLLGRVQVRVFGEHPAQKQKSETIGIPVEELPWMMPIQDIRSAAISGVGFSPTGITRGSFVIGYWRDKWHQDGVILGTFAGEYREKPDTQKGFCDPFGEYPRYVGNDVNVLARGGAEGRGSSSVIIRDANSSLAVNPDDRPLDEIPEDNRPDTGGFTIETMLKQDEGIRTKWYIDSEGYPTIGIGHLLIMEKTRDTAKINAAISNAVGREVTNGTITAEEVSTLFAQDLAKVRQGIANTSNVREVYVTLNRPRQMAIENMCFQMGVGGVAKFTNALAAMKRQDWQTAYNELRNSTWANQTPGRSSRVSKIVLTGNLESYGVQVPDPEGRSLSAAYNAVVLAASNPEDPFVPGDTRVMFEEPKSAYAAEYPYNMVFESRSGHIQEFDDTPGFERYNRVHPAGSYEEIRPDGTRVVKIVGDDYQIVMQGRKLNVKGNLQVVIEGDAFIYNMGNVQQTVDGNVTEFVRGNVNQTVEGEYVGLIKGNAELTVEKDATVNVNQNLMANVKQNATVAVTEDATITAKNALIDIEQDLDIGARNINMRASNNTFIDSGALTKITGGTVQVG
>ID:AYJ73057.1 |[Citrobacter phage Maroon]||_Citrobacter_phage_Maroon_.gbk|baseplate hub subuni..|1761|MH823906(178830):105411-107171:1 ^^ Citrobacter phage Maroon, complete genome.|neighbours:ID:AYJ73056.1(1),ID:AYJ73058.1(1)|neighbour_genes:baseplate wedge subu..,hypothetical protein|
MKYGGNKYSPFFEGVVEEVDDPRLLGRVQVRVFGEHPAQKQKSETIGIPVEELPWMMPIQDIRSAAISGVGFSPTGITRGSFVIGYWRDKWHQDGVILGTFAGEYREKPDTQKGFCDPFGEYPRYVGNDVNVLARGGAEGRGSSSVIIRDANSSLAVNPDDRPLDEIPEDNRPDTGGFTIETMLKQDEGIRTKWYIDSEGYPTIGIGHLLIMEKTRDTAKINAAISNAVGREVTNGTITAEEVSTLFAQDLAKVRQGISNTSNVREVYVTLNRPRQMAIENMCFQMGVGGVAKFTNALAAMKRQDWQTAYNELRNSTWANQTPGRSSRVSKIVLTGNLESYGVQVPDPEGRSLSAAYNAVVLAASNPEDPFVPGDTRVMFEEPKSAYAAEYPYNMVFESRSGHIQEFDDTPGFERYNRVHPAGSYEEIRPDGTRVVKIVGDDYQIVMQGRKLNVKGNLQVVIEGDAFIYNMGNVQQTVDGNVTEFVRGNVNQTVEGEYVGLIKGNAELTVEKDATVNVNQNLMANVKQNATVAVTEDATITAKNALIDIEQDLDIGARNINMRASNNTFIDSGALTKITGGTVQVG
>ID:YP_009203888.1 |[Citrobacter phage Merlin]||_Citrobacter_phage_Merlin_.gbk|baseplate hub subuni..|1728|NC_028857(172733):79638-81365:1 ^GeneID:26648099^ Citrobacter phage Merlin, complete genome.|neighbours:ID:YP_009203887.1(1),ID:YP_009203889.1(1)|neighbour_genes:baseplate wedge subu..,hypothetical protein|
MDMISNAVEWFVGVVEDRMDPLKQGRVRVRVIGLHPFQKTQGSISGIPTEDLPWMSVLQPITSASISGIGGSVTGPVEGTHVYGHWLDKYRTNGLVMGTYGANSRVRPNTTEGFSDPTGQYPRYLGNDTNVLNQGGEVGYDSTSNIIQDANLDTGINPDDMDLADIPEDNNPDYTIEAMLRRDEGLRLKVYWDSEGYPTIGIGHLIVMQQIRDMNQINKILSKQVGREVKGNPGSISMDEASALFKEDLDAVQRDIKTNAKVGPVYAKMNKSRKMALENMSFQMGVGGVAKFNNMLQAMFVGDWKKAYDSARDSLWFQQTKGRASRVSMIILTGNMESYGIPVSTSGKKDLSAAAVVRTSSDPSEPPIPNDSRILFKEPVSSYEGQYPYVHTMETESGHIQEFDDTPGYERYRLIHPTGTYEEVAPDGRRTRKTVNDLYDITNGDGNFLVSGDKNVNVGANEIYYNMADKLHQIDGSNTIFIRGDETKTVEGNGTLLVKGNIKVVVQGNADILVEGDAKTEVQGNHDYTVNGNVKWSVLGNVDMTVAGNWSETMSTMSSKASGQYTIDGSRIDLG
> |[Tevenvirinae _Citrobacter_phage_Miller]||_Citrobacter_phage_Miller.gb|Phage baseplate hub ..|1767|NC_025414.1(178171):105965-107731:1 ^RAST2:fig|1198136.111.peg.207^ Tevenvirinae _Citrobacter_phage_Miller|neighbours:(1),(1)|neighbour_genes:Phage baseplate wedg..,hypothetical protein|
MKFGGNMHSPFFEGVVENVDDPRLLGRVQVRVFGEHPAQKQKSETIGIPVEELPWMMPIQDIRSAAISGVGFSPTGITRGSFVIGYWRDKWHQDGVILGTFAGEYREKPDTQKGFCDPFGEYPRYVGNDVNVLARGGAEGRGSSSVIIRDANSSLAVNPDDRPLDEIPEDNRPDTGGFTIEKMIRGDEGIRLTWYYDVKGYTIGIGHFFLTAPQGTDPAVVNAALSRQIGRTVTGVPGSITADEASVLFQQDLAKVHNDIQNNSKVREVYVTLNRPRQMAIENMCFQMGVGGVAKFTNALAAMKRQDWKTAYNELRNSTWANQTPGRSSRVSKIVLTGNLESYGVQVPDPEGRSLSAAYNAVVLQTSNPEDPFVPGDTRVMFEEPKSAYAAEYPYNMVFESRSGHIQEFDDTPGFERYNRVHPAGSYEEIRPDGTRVVKIVGDDYLIVQQGRKVNIKGNLQVVIEGDAFIYNMGNVQQTVDGNVTEFVRGNVNQTVEGEYVGRIKGNAELTVEKDATVNVDQNLMANVKQNATVNVTEDALVTAKNAMMDIEQDFDVNAENITMIARQNTLIDSGSLTKITGGTVQVG
>ID:YP_009146601.1 |[Citrobacter phage Moon]||_Citrobacter_phage_Moon.gbk|baseplate hub subuni..|1728|NC_027331(170341):78175-79902:1 ^GeneID:24721767,InterPro:IPR001165,InterPro:IPR002196,InterPro:IPR009590,InterPro:IPR010609,InterPro:IPR023346,InterPro:IPR023347^ Citrobacter phage Moon, complete genome.|neighbours:ID:YP_009146600.1(1),ID:YP_009146602.1(1)|neighbour_genes:baseplate wedge subu..,hypothetical protein|
MDMISNAVEWFVGVVEDRMDPLKQGRVRVRVIGLHPFQKTQGSISGIPTEDLPWMSVLQPITSASMSGIGGSVTGPVEGTHVYGHWLDKYRTNGLVMGTYGANSKVRPNTTEGFSDPTGQYPRYLGNDTNVLNQGGETGYDSTSNVIQDSNLDTGINPDDTDLSDIPEDNNPDYTIESMLRRDEGLRLKVYWDSEGYPTIGIGHLIVMQNIRDMNQINKILSKQIGREVKGNPGSISMDEASALFTDDLATVQRDIKQNPKVGPVYAKMNKSRKMALENMSFQMGVWGVAKFNNMLQAMFVGDWKKAYNSARDSLWFQQTKGRASRVSMIILTGNMESYGIPVSTGGKKDLSAAAVVRTSTDPSEPPIPNDSRILFKEPVSSYEGQYPYVHTMETESGHIQEFDDTPGYERYRLIHPTGTYEEVAPDGRRTRKTVNDLYDITNGDGNILVSGDKKVNVGANETYYNMADRLHQIDGSNTIFIRGNETKTIEGNGTLLVKGDVKIVVKGNADILVEGDAKTEVQGNHDYTVNGNVKWSVLGNVDMTVAGNWSETMSTMSSKASGQYTIDGSRIDLG
>ID:YP_009285732.1 |[Citrobacter phage vB_CfrM_CfP1]||_Citrobacter_phage_vB_CfrM_CfP1_.gbk|strutural lysin|1761|NC_031057(180219):107936-109696:1 ^GeneID:29079622^ Citrobacter phage vB_CfrM_CfP1, complete genome.|neighbours:ID:YP_009285731.1(1),ID:YP_009285733.1(1)|neighbour_genes:baseplate wedge subu..,hypothetical protein|
MRYGGNPYSPYFEGVVENVDDPRYLGRVQVRVFGEHPAQKQKSETIGIPVEELPWMIPIQDITSAAVSGVGFSPTGIVRGSFVFGVWRDKWHQDGLILGTFAGQYTEKPDTQKGFCDPLGEYPRYVGNDVNVLARGGLEGKGSSSVIIRNTNSSIAVNPDDRPLDDIPEDNRPDTGGFTIETMLKQDEGIRTRWYIDSEGYPTIGIGHLLIMEKTRDTAKINAAISNAVGREVTNGTITAEEVSTLFAQDLAKVRQGISNTPSVREVYVDLNRPRQMAIENMCFQMGVGGVAKFRNALAAMKAKDWQTAYNELRNSTWANQTPGRSSRVSKIVLVGNLESYGVQVPDPEGRSLSAAYNPVLLAASNPEDPFVPGDTRVMFEEPKSSYNAEYPYNMVFESRSGHIQEFDDTPGYERYNRVHPAGSYEEIRPDGTRVVKIVGDDYLIVQQGRKVNIKGNLQVVIEGDAFIYNMGNVQQTVDGNVTEFVRGNVNQTVEGEYVGRIKGNAELTVEKDATVNVDQNLMANVKQNATVNVTEDALVTAKNAMMDIEQDFDVNAENITMIARQNTLIDSGSLTKITGGTVQVG
> |[Tevenvirinae _Cronobacter_phage_Pet-CM3-4]||_Cronobacter_phage_Pet-CM3-4.gb|Phage baseplate hub ..|1731|LT614807.1(171975):81122-82852:1 ^RAST2:fig|1198136.112.peg.183^ Tevenvirinae _Cronobacter_phage_Pet-CM3-4|neighbours:(1),(1)|neighbour_genes:baseplate wedge subu..,hypothetical protein|
MEMISNSLQWFTGVVEDRMDPLKRGRVRVRVHGLHPFQKTQGPVMGVPTEDLPWMSPIFPVTSAAISGVGGSVTGPVEGTHVYGHFLDKYRQNGIILGTYAANATARPNRTEGFSDPTGQYPRYLGNDTNALNQGGVEGDDYTANIVQDSNLDTGINPDDTDLSNIPEDNNPNYTIEAMLRRDEGLRLKVYWDVKGYTVGIGHFIGEFSQGDMAGANKALSKQIGREVTGNPGSISIDEASMLFEQDVEKVQKDIKANSVVGPVYAKMNKSRQMALENMSFQMGVGGVAKFTGMLAAMFIGDWKTAYNEARNSRWFQQTKGRASRVSMIILTGNLESYGIPVSPPSPKSLSAAVVAMATGSSDPWGPPVPQTGRILFKEPPSSYNGQYPYVHTMETESGHIQEFDDTPGYERYRIVHPTGTYEEVAPDGRRTRKTVGDLYDMTGGDGNILISGDKKVNVGGDETYYNMANKINQIDGNNTLFIRGDETKTIEGDGTLYVKGNIKIVVDGNADILVKGDAKTQVEGNHDYTVNGNVTWSVKGNVSMNVTGNWAETMQTMSSKASGQYTVDGSRIDIG
>ID:YP_006986467.1 |[Cronobacter phage vB_CsaM_GAP161]||_Cronobacter_phage_vB_CsaM_GAP161_.gbk|baseplate hub subuni..|1767|NC_019398(178193):104609-106375:1 ^GeneID:13997733^ Cronobacter phage vB_CsaM_GAP161, complete genome.|neighbours:ID:YP_006986466.1(1),ID:YP_006986468.1(1)|neighbour_genes:baseplate wedge subu..,hypothetical protein|
MKFGGNMHSPFFEGVVENVDDPRLLGRVQVRVFGEHPAQKQKSETIGIPVEELPWMMPIQDIRSAAISGVGFSPTGITRGSFVIGYWRDKWHQDGVILGTFAGEYREKPDTQKGFCDPFGEYPRYVGNDVNVLARGGAEGRGSSSVTIRDANSSLAVNPDDRPLDEIPEDNRPDTGGFTIEKMIRGDEGIRLTWYYDVKGYTIGIGHFFLTAPQGTDPAVVNAALSRQIGRTVTGVPGSITADEASVLFQQDLAKVHNDIQNNSKVREVYVTLNRPRQMAIENMCFQMGVGGVAKFTNALAAMKRQDWQTAYNELRNSTWANQTPGRSSRVSKIVLTGNLESYGVQVPDPEGRSLSAAYNAVVLQASNPEDPFVPGDTRVMFEEPKSAYAGEYPYNMVFESRSGHIQEFDDTPGFERYNRVHPAGSYEEIRPDGTRVVKIVGDDYQIVMQGRKLNVKGNLQVVIEGDAFIYNMGNVQQTVDGNVTEFVRGNVNQTVEGEYVGLIKGNAELTVEKDATVNVNQNLMANVKQNATVAVTEDATITAKNALIDIEQDLDIGARNINMRASNNTFIDSGALTKITGGTVQVG
>ID:AOG16323.1 |[Cronobacter phage vB_CsaM_leB]||_Cronobacter_phage_vB_CsaM_leB_.gbk|baseplate hub subuni..|1758|KX431559(177907):104205-105962:1 ^^ Cronobacter phage vB_CsaM_leB, complete genome.|neighbours:ID:AOG16322.1(1),ID:AOG16324.1(1)|neighbour_genes:baseplate wedge subu..,hypothetical protein|
MKYGGNKYSPFFEGVVENVDDPRLLGRVQVRVFGEHPAQKQKSETIGIPVEELPWMMPIQDIRSAAISGVGFSPTGITRGSFVIGYWRDKWHQDGVILGTFAGEYREKPDTQKGFCDPFGEYPRYVGNDVNVLARGGAEGRGSSSVIIRDANSSLAVNPDDRPLDEIPEDSRPDTGGFTIETMLKQDEGIRLTWYYDVKGYTIGIGHFFLTAPQGTDPAVVNAALSKQIGRTVTGSITTEEAGILFQQDLAKVRRDIQNNSKVREVYVTLNRPRQMAIENMCFQMGVGGVAKFNNALAAMKSQDWKTAYNELRNSTWANQTPGRSSRVSKIVLTGNLESYGVQVPDPEGRSLSAAYNAVVLAASNPEDPFVPGDTRVMFEEPKSAYAAEYPYNMVFESRSGHIQEFDDTPGFERYNRVHPAGSYEEIRPDGTRVVKIVGDDYQIVMQGRKLNVKGNLQVVIEGDAFIYNMGNVQQTVDGNVTEFVRGNVNQTVEGEYAGLIKGNAELTVEKDATVNVNQNLMANVKQNATVAVTEDATITAKNALIDIEQDLDIGARNINMRASNNTFIDSGALTKITGGTVQVG
>ID:AOG16607.1 |[Cronobacter phage vB_CsaM_leN]||_Cronobacter_phage_vB_CsaM_leN_.gbk|baseplate hub subuni..|1761|KX431560(179516):105254-107014:1 ^^ Cronobacter phage vB_CsaM_leN, complete genome.|neighbours:ID:AOG16606.1(1),ID:AOG16608.1(1)|neighbour_genes:baseplate wedge subu..,hypothetical protein|
MKYGGNKYSPFFEGVVEEVDDPRLLGRVQVRVFGEHPAQKQKSETIGIPVEELPWMMPIQDIRSAAISGVGFSPTGITRGSFVIGYWRDKWHQDGVILGTFAGEYREKPDTQKGFCDPFGEYPRYVGNDVNVLARGGAEGRGSSSVIIRDANSSLAVNPDDRPLDEIPEDNRPDTGGFTIETMLKQDEGIRTKWYIDSEGYPTIGIGHLLIMEKTRDTAKINAAISKAVGREVTNGTITAEEVSTLFAQDLAKVRQGISNTSNVREVYVTLNRPRQMAIENMCFQMGVGGVAKFTNALAAMKRQDWQTAYNELRNSTWANQTPGRSSRVSKIVLTGNLESYGVQVPDPEGRSLSAAYNAVVLQASNPEDPFVPGDTRVMFEEPKSAYNAEYPYNMVFESRSGHIQEFDDTPGFERYNRVHPAGSYEEIRPDGTRVVKIVGDDYQIVMQGRKLNVKGNLQVVIEGDAFIYNMGNVQQTVDGNVTEFVRGNVNQTVEGEYVGLIKGNAELTVEKDATVNVNQNLMANVKQNATVAVTEDATITAKNALIDIEQDLDIGARNINMRASNNTFIDSGALTKITGGTVQVG
>ID:YP_009005432.1 |[Enterobacter phage PG7]||_Enterobacter_phage_PG7_.gbk|baseplate hub subuni..|1734|NC_023561(173276):82899-84632:1 ^GeneID:18502447^ Enterobacter phage PG7, complete genome.|neighbours:ID:YP_009005431.1(1),ID:YP_009005433.1(1)|neighbour_genes:baseplate wedge subu..,hypothetical protein|
MEMISNSLQWFTGVVEDRMDPLKRGRVRVRVHGLHPFQKTQGPVMGVPTEDLPWMSPIFPVTSAAISGVGGSVTGPVEGTHVYGHFLDKYRQNGIILGTYAANATARPNRTEGFSDPTGQYPRYLGNDTNALNQGGVEGDDYTANIVQDSNLDTGINPDDTDLSNIPEDNNPNYTIEAMLRRDEGLRLKVYWDVKGYTVGIGHFIGEFSQGDMAGANKALSKQIGREVTGNPGSISIDEASMLFEQDVAEKVQKDIKANSAVGPVYAKMNKSRQMALENMSFQMGVGGVAKFTGMLAAMFIGDWKTAYNEARNSRWFQQTKGRASRVSMIILTGNLESYGIPVSPPSPKSLSAAAVAMATGSSDPWGPPVPQTGRILFKEPPSSYNGQYPYVHTMETESGHIQEFDDTPGYERYRIVHPTGTYEEVAPDGRRTRKTVGDLYDMTGGDGNILISGDKKVNVGGDETYYNMANKINQIDGNNTLFIRGDETKTIEGDGTLYVKGNIKIVVDGNADILVKGDAKTQVEGNHDYTVNGNVTWSVKGNVSMNVTGNWAETMQTMSSKASGQYTVDGSRIDIG
> |[Tevenvirinae Enterobacter_phage_myPSH1140]||_Enterobacter_phage_myPSH1140.gb|Phage baseplate hub ..|1737|MG999954.1(172614):83990-85726:1 ^RAST2:fig|1198136.57.peg.190^ Tevenvirinae Enterobacter_phage_myPSH1140|neighbours:(1),(1)|neighbour_genes:baseplate wedge subu..,hypothetical protein|
MEMISNSLQWFTGVVEDRMDPLKRGRVRVRVHGLHPFQKTQGPVMGVPTEDLPWMSPIFPVTSAAISGVGGSVTGPVEGTHVYGHFLDKYRQNGIILGTYAANATARPNRTEGFSDPTGQYPRYLGNDTNALNQGGTEGDDYTANIVQDNNLDTGINPDDTDLANIPEDNNPNYTIEDMIRRDEGLRLKVYRDLNGRGWTVGFGHYISDNPNLTNDQINSELSKQVGREVTGNPGSISMDEASKLFKEDLEKVQRDMRNNAAVSPVYMKVNRSRQMALENMSFQMGIGGLAKFTKMLDAMLIGDWKTAYNEARNSRWFQQTKGRASRVSMIILTGNLESYGIPVSIPSAKNLSAAAVAMAVGSDDPWGPPIPQTGRILFKEPKSSYNGQYPYVHTMETESGHIQEFDDTPGYERYRILHPTGTYEEVAPDGRRTRKTVGDLFDITNADGNILISGDKKVNVGGDETYYNMANKTTQIDGSNTLFIRGDETKTIEGDGTLYVKGNIKIVVDGNADILVKGDAKTQVEGNHDYTVNGNVTWSVKGNVSMDVTGNWTETMQTMSSKASGQYTVDGSRIDIG
>ID:YP_009607114.1 |[Enterobacter phage phiEap-3]||_Enterobacter_phage_phiEap-3_.gbk|baseplate hub subuni..|1770|NC_041980(175814):105257-107026:1 ^GeneID:40083120^ Enterobacter phage phiEap-3, complete genome.|neighbours:ID:YP_009607113.1(1),ID:YP_009607115.1(1)|neighbour_genes:baseplate wedge subu..,hypothetical protein|
MKLGGNLHSPFFDGVVENVDDPRGLGRVQVRVFGQHPAQKQKSDAIGVPVEDLPWMMPIQDIRSAAISGVGFSPTGITRGSFVVGYWRDKWHQDGMIIGTVAGEYVEQPDTQKGFCDPMGEYPRYVGNDVNSLALGGLKGKGSSSVIIRDSNTSIAVNPDDRPLDEIPEDNRPDTGGFTIEKMLKQDEGIRTRWYTDSEGYPTIGIGHLLIREKTRDTAKINAAISKAVGREVTNGTITAEEVSTLFAQDLAKVRSDIQRTANVREVYVNLNRPRQMAIENMSFQMGVGGVAKFTNTLKAMKNEDWQAAYNGLRNSLWASQTPGRSSRVSKIVLTGNLESYGVQVPDPEGRSLSAAYAAYNGATLLAASPEDPFTPGDTRVMFEEPASSYNAEYPYNMVFESRSGHIQEFDDTPGYERYNRVHPAGSYEEIRPDGTRVVKIVGDDYQIVMQGRKLNVKGNLQVVIEGDAFIYNMGNVQQTVDGNVTEFVRGNVQQTVEGEYVGLIKGNAELTVNKDATVNVDQNLTANVKQNATVAVTEDATVTAKNAKIEIEETMDIGAKDINIKATNNTFIDSGALTKITGGTVQVG
>ID:YP_009167966.1 |[Escherichia phage AR1]|AR1|_Enterobacteria_phage_AR1_DNA_.gbk|5|1728|NC_027983(167435):75797-77524:1 ^GeneID:26041971^ Enterobacteria phage AR1 DNA, complete genome.|neighbours:ID:YP_009167965.1(1),ID:YP_009167967.1(1)|neighbour_genes:53,5.1|
MEMISNNLNWFVGVVEDRMDPLKLGRVRVRVVGLHPPQRAQGDVMGIPTEKLPWMSVIQPITSAAMSGIGGSVTGPVEGTRVYGHFLDKWKTNGIVLGTYGGIVREKPNRLEGFSDPTGQYPRRLGNDTNVLNQGGEVGYDSSSNVIQDSNLDTAINPDDRPLSEIPTDDNPNMSMAEMLRRDEGLRLKVYWDTEGYPTIGIGHLIMKQPVRDMAQINKVLSKQVGREITGNPGSITMEEATTLFERDLADMQRDIKSHSKVGPVWQAVNRSRQMALENMAFQMGVGGVAKFNTMLTAMLAGDWEKAYKAGRDSLWYQQTKGRASRVTMIILTGNLESYGVEVKTPARSLSAMAATVAKSSDPADPPIPNDSRILFKEPVSSYKGEYPYVHTMETESGHIQEFDDTPGQERYRLVHPTGTYEEVSPSGRRTRKTVDNLYDITNADGNFLVAGDKKTNVGGSEIYYNMDNRLHQIDGSNTIFVRGDETKTVEGNGTILVKGNVTIVVEGNADITVKGDATTLVEGNQTNTVNGNLSWKVAGTVDWDVGGDWTEKMASMSSISSGQYTIDGSRIDIG
> |[Tevenvirinae _Enterobacteria_phage_ATK47]||_Enterobacteria_phage_ATK47.gb|Phage baseplate hub ..|1734|KT184309.1(170020):91385-93118:-1 ^RAST2:fig|1198136.68.peg.124^ Tevenvirinae _Enterobacteria_phage_ATK47|neighbours:(-1),(-1)|neighbour_genes:Phage protein (ACLAM..,baseplate wedge subu..|
MEMISSSLNWFVGVVEDRMDPLKQGRVRVRVVGLHPAQRAQGDVQGIPTEKLPWMTVIQPITSASMSGIGGSVTGPVEGTRVYGHFLDKWKTNGIVLGTYGGIVREKPNRLEGFSDPTGQYPRRLGNDTNVLNQGGEAGYYSNSNVIQDNNLDYGINPDDTDLANIPEDDDPNFTITEMLRRDEGLRDKVYWDHLGYPTVGIGHLIVMEKTRDMSRINKLLSDQVGREVTGNPGTITLEEATALFEKDLAKMQKDIRSNSKVGPVYAKMNRSRQMALENMCFQMGVGGVAKFNTMLKAMATGDWKTAYKSGRDSLWFQQTKGRASRVTTIILTGNMESYGVPVKTPPSPGVGADLVTRNTDPEDPAGPPVPLDSRILFKEPESSYRGEYPYVHAMETESGHIQEFDDTPGNERYRLVHPTGSYEEVSPSGRRTRKTVEDLFDITNGDGNFLISGDKLVNVGANEIYYNMADRLHQIDGNDTIFIRGNQTKTVEGDGTLYVKGNIKIVVDGNADILVKGDAKTQVEGNHDYTVNGNVKWTVNGNVDMTVAGDWAETMSTMSSIASGQYTVDGSRIDIG
> |[Tevenvirinae Enterobacteria_phage_ATK48]||_Enterobacteria_phage_ATK48.gb|Phage baseplate hub ..|1734|KT184310.1(169729):19889-21622:-1 ^RAST2:fig|1198136.55.peg.17^ Tevenvirinae Enterobacteria_phage_ATK48|neighbours:(-1),(-1)|neighbour_genes:Phage protein (ACLAM..,baseplate wedge subu..|
MEMISSSLNWFVGVVEDRMDPLKQGRVRVRVVGLHPAQRAQGDVQGIPTEKLPWMTVIQPITSASMSGIGGSVTGPVEGTRVYGHFLDKWKTNGIVLGTYGGIVREKPNRLEGFSDPTGQYPRRLGNDTNVLNQGGEAGYYSNSNVIQDNNLDYGINPDDTDLANIPEDDDPNFTITEMLRRDEGLRDKVYWDHLGYPTVGIGHLIVMEKTRDMSRINKLLSDQVGREVTGNPGTITLEEATALFEKDLAKMQKDIRSNSKVGPVYAKMNRSRQMALENMCFQMGVGGVAKFNTMLKAMATGDWKTAYKSGRDSLWFQQTKGRASRVTTIILTGNMESYGVPVKTPPSPGVGADLVTRNTDPEDPAGPPVPLDSRILFKEPESSYRGEYPYVHAMETESGHIQEFDDTPGNERYRLVHPTGSYEEVSPSGRRTRKTVEDLFDITNGDGNFLISGDKLVNVGANEIYYNMADRLHQIDGNDTIFIRGNQTKTVEGDGTLYVKGNIKIVVDGNADILVKGDAKTQVEGNHDYTVNGNVKWTVNGNVDMTVAGDWAETMSTMSSIASGQYTVDGSRIDIG
> |[Tevenvirinae Enterobacteria_phage_Aplg8]||_Enterobacteria_phage_Aplg8.gb|Phage baseplate hub ..|1728|KT184308.1(168496):20641-22368:1 ^RAST2:fig|1198136.66.peg.59^ Tevenvirinae Enterobacteria_phage_Aplg8|neighbours:(1),(1)|neighbour_genes:baseplate wedge subu..,Phage protein|
MEMISNNLNWFVGVVEDRMDPLKLGRVRVRVVGLHPPQRAQGDVMGIPTEKLPWMSVIQPITSAAMSGIGGSVTGPVEGTRVYGHFLDKWKTNGIVLGTYGGIVREKPNRLEGFSDPTGQYPRRLGNDTNVLNQGGEVGYDSSSNVIQDSNLDTAINPDDRPLSEIPTDDNPNMSMAEMLRRDEGLRLKVYWDTEGYPTIGIGHLIMKQPVRDMTQINKVLSKQVGREITGNPGSITMEEAVTLFERDLADMQRDIKSHSKVGPVWQAVNRSRQMALENMAFQMGVGGVAKFNTMLTAMLAGDWEKAYKAGRDSLWYQQTKGRASRVTMIILTGNLESYGVEVKTPARSLSAMAATVAKSSDPADPPIPNDSRILFKEPVSSYKGEYPYVHTMETESGHIQEFDDTPGQERYRLVHPTGTYEEVSPSGRRTRKTVDNLYDITNADGNFLVAGDKKTNVGGSEIYYNMDNRLHQIDGSNTIFVRGDETKTVEGNGTILVKGNVTIVVEGNADITVKGDATTLVEGNQTNTVNGNLSWKVAGTVDWDVGGDWTEKMASMSSISSGQYTIDGSRIDIG
>ID:YP_007004296.1 |[Enterobacteria phage Bp7]||_Enterobacteria_phage_Bp7_.gbk|baseplate hub subuni..|1788|NC_019500(168066):161772-163559:-1 ^GeneID:14007910^ Enterobacteria phage Bp7, complete genome.|neighbours:ID:YP_007004295.1(-1),ID:YP_007004297.1(-1)|neighbour_genes:hypothetical protein,baseplate wedge subu..|
MINMSDNVSWFVGVVEDRMDPLKQGRVRVRVWGMHPYEKVQGPVKGLRTEDLPWMSVLMPTSSASVSGIQTAMTGMVPGTQVYGHFLDKWKLNGLVLGTYGSASKQKANPNEGFSDPTGQYPLYLGNDAAALNRGGEVGYDATSNVIQDSNLDLGLNPDGKDLSQIKPDNDPNFTIEKMIQRDEGLSLKVYWDVRGYTVGIGHFIGEFAKGDMTGANKALSRQIGREVKGNPGSISIEEASKLFQEDLKKVQKDIVKTNALLTQVYNKENRSRQMALENMAFQMGVGGLAKFQGMLTDMLAGDYKAAFDNARDSVWFNQTKGRASRVSMVILTGNMESYGIMAPKERSFKGRSYRMIQTFAAPANSDPADPWTPEDTRILFKEPESSYKGEYPYVQTMQTEGGHIQEFDNTPGQERYRLIHPTGSYEEVAPDGRKTSKTVADGYYMTQGDSNTYVGGNNKVNVGGDETYYNMANVRRQTDGSESIHIRGNETKTVEGDGTLLVKGNVKIVIMGTADITVEQEAYITVEKDTTVNVNQNADISVKQKATINAQNMDVNVEQDLNFAATNINLNASNTVHMDGGSLAKVSGGNVQVG
> |[Tevenvirinae _Enterobacteria_phage_CC31]||_Enterobacteria_phage_CC31.gb|Phage baseplate hub ..|1734|NC_014662.1(165540):75464-77197:1 ^RAST2:fig|1198136.121.peg.164^ Tevenvirinae _Enterobacteria_phage_CC31|neighbours:(1),(1)|neighbour_genes:baseplate wedge subu..,hypothetical protein|
MEMISNSLQWFTGVVEDRMDPLKRGRVRVRVHGLHPFQKTQGPVMGVPTEDLPWMSPIFPVTSAAISGVGGSVTGPVEGTHVYGHFLDKYRQNGIILGTYAANATARPNRTEGFSDPTGQYPRYLGNDTNALNQGGVEGDDYTANIVQDNNLDTGINPDDTDLANIPEDNNPNYTIEAMLRRDEGLRLKVYWDTEGYPTIGIGHLIIAQQVRDMTQINKVLSKQVGREVTGNPGSISMDEASKLFEEDLADMQRDIKTNSAVGPVYAKMNKSRQMALENMSFQMGVGGVAKFTNMLAAMFIGDWKTAYNEARNSRWFQQTKGRASRVSMIILTGNLESYGVPVSPPSPKSLSAAAVAMAVGSDDPWGPPIPQTGRILFKEPESSYNGQYPYVHTMETESGHIQEFDDTPGYERYRIVHPTGTYEEVAPDGRRTRKTVGDLYDMTGGDGNILISGDKKVNVGGDETYYNMANKTTQIDGSNTLFIRGDETKTIEGDGTLYVKGNIKIVVDGNADILVKGDAKTQVEGNHDYTVNGNVTWSVKGNVSMNVTGNWAETMQTMSSKASGQYTVDGSRIDIG
>ID:YP_009118818.1 |[Enterobacteria phage GEC-3S]||_Enterobacteria_phage_GEC-3S_.gbk|Putative baseplate h..|1800|NC_025425(163424):65515-67314:1 ^GeneID:23301174^ Enterobacteria phage GEC-3S complete genome.|neighbours:ID:YP_009118817.1(1),ID:YP_009118819.1(1)|neighbour_genes:Putative baseplate w..,hypothetical protein|
MLMFNNSVKWFTGIVENREDPLMLGRVQVRIHGIHPSLSAHGDIQGLPTEDLLWITPVQDITSAAISGIGQSPTGIVEGSMVFGLALDERYLNCVILGTIAGQYTEKPLTTEGFCDPSGAYPRYIGNDVNILARGGINPETGQTTKPDSVYIRDENTGVAVNPDDEPLDQIPVDDNPDFTIEKMLRGDEGYREKWYLDSEGYPTIGIGHLIIYKKTSDLGIINNELSKLVGREVTNGRLTAEEVSKVFADDIEKTRRDMRKHPRIAPVYNKCNASRRMALENMAFQIGVGGLGKFKNSLAAMLAEEWKQAYDGLRQSVWANQTPGRSSRVSKIILTGNLESYGVIAPKKEESISDDPRARLRNARIAAYKTQRAEEDPEAPFTPQDTRIMFKEPKSSYSARYPYNHVYESESGHIIEIDDTPSHERYHRKHPSGTFEETRPDGTRVEKIEGDDYLIVKQGRKVNVKGNLQVVVEGDAQVYYMGNVMQTVDGNVTEFIRGNVNQTVEGTANMHVVGDVTAQLDANLTANVKGNAELMIEGNTTETIKGNYDLTVEGNFNMTVNGTKSDQVNGDWSRNCGASVKDIASGTVKIDGSRIDLG
> |[Tevenvirinae _Enterobacteria_phage_GiZh]||_Enterobacteria_phage_GiZh.gb|Phage baseplate hub ..|1728|KT184311.1(166514):125824-127551:1 ^RAST2:fig|1198136.122.peg.248^ Tevenvirinae _Enterobacteria_phage_GiZh|neighbours:(1),(1)|neighbour_genes:baseplate wedge subu..,Phage protein|
MEMISNNLNWFVGVVEDRMDPLKLGRVRVRVVGLHPPQRAQGDVMGIPTEKLPWMSVIQPITSAAMSGIGGSVTGPVEGTRVYGHFLDKWKTNGIVLGTYGGIVREKPNRLEGFSDPTGQYPRRLGNDTNVLNQGGEVGYDSSSNIIQDSNLDTAINPDDRPLSEIPTDDNPNMSMAEMLRRDEGLRLKVYWDTEGYPTIGIGHLIMKQPVRDMTQINKVLSKQVGREITGNPGSITMEEAVALFERDLADMQRDIKSHSKVGPVWQAVNRSRQMALENMAFQMGVGGVAKFNTMLTAMLAGDWEKAYKAGRDSLWYQQTKGRASRVTMIILTGNLESYGVEVKTPARSLSAMAATVAKSSDPADPPIPNDSRILFKEPVSSYKGEYPYVHTMETESGHIQEFDDTPGQERYRLVHPTGTYEEVSPSGRRTRKTVDNLYDITNADGNFLVAGDKKTNVGGSEIYYNMDNRLHQIDGSNTIFVRGDETKTVEGNGTILVKGNVTIVVEGNADITVKGDATTLVEGNQTNTVNGNLSWKVAGTVDWDVGGDWTEKMASMSSISSGQYTIDGSRIDIG
> |[Viruses Hx01]||_Enterobacteria_phage_HX01.gb|hypothetical protein|1734|NC_018855.1(169158):23668-25401:-1 ^RAST2:fig|10239.59.peg.22^ Viruses Hx01|neighbours:(-1),(-1)|neighbour_genes:Phage protein (ACLAM..,Phage baseplate wedg..|
MEMISSSLNWFVGVVEDRMDPLKQGRVRVRVVGLHPAQRTQGDVQGIPTEKLPWMTVIQPITSASMSGIGGSVTGPVEGTRVYGHFLDKWKTNGIVLGTYGGIVREKPNRLEGFSDPTGQYPRRLGNDTNVLNQGGEAGYYSNSNVIQDNNLDYGINPDDTDLANIPEDDDPNFTITEMLRRDEGLRDKVYWDHLGYPTVGIGHLIVMEKTRDMSRINKLLSDQVGREVTGNPGTITLEEATALFEKDLAKMQKDIRSNSKVGPVYAKMNRSRQMALENMCFQMGVGGVAKFNTMLKAMATGDWKTAYKSGRDSLWFQQTKGRASRVTTIILTGNMESYGVPVKTPPSPGVGADLVTRNTDPEDPAGPPVPLDSRILFKEPESSYRGEYPYVHAMETESGHIQEFDDTPGNERYRLVHPTGSYEEVSPSGRRTRKTVEDLFDITNGDGNFLISGDKLVNVGANEIYYNMADRLHQIDGNDTIFIRGNQSKTVEGDGTLYVKGNIKIVVDGNADILVKGDAKTQVEGNHDYTVNGNVKWTVNGNVDMTVAGDWAETMSTMSSVASGQYTVDGSRIDIG
>ID:YP_003734291.1 |[Enterobacteria phage IME08]||_Enterobacteria_phage_IME08_.gbk|5|1743|NC_014260(172253):75478-77220:1 ^GeneID:9384451^ Enterobacteria phage IME08, complete genome.|neighbours:ID:YP_003734290.1(1),ID:YP_003734292.1(1)|neighbour_genes:53,5.1|
MINMSDNVSWFVGVVEDRMDPLKQGRVRVRVWGMHPYEKVQGPVKGLRTEDLPWMSVLMPTSSASVSGIQTAMTGMVPGTQVYGHFLDKWKLNGLVLGTYGSASKQKANPNEGFSDPTGQYPLYLGNDAAALNRGGEVGYDATSNVIQDANTDVGINPDGLDLSQVKPDDNPNFTIENMLHRDEGLRLKVYWDTEGYPTIGIGHLITPQPIRDMNQINKILSNQVGREVKGNPGAISMDEASKLFQEDLKKVQNDIGRHSVVGPVYNKENRSRQMALENMAFQMGLGGLAKFRGMLSAMLIGDYKKAFEEARNSVWFNQTKGRASRVSMIILTGNMESYGIMAPKEREFKGRSYRMIQTFAAPTNSDPADPWTPEDTRILFKEPDSSYKGEYPYVQTMQTEGGHVQEFDNTPGQERYRLIHPTGSYEEVAPDGRKTSKTVADGYYMTQGDSNTYVGGNNKVNIGGDETYYNMANVRRQTDGSESIHIRGNETKTVEGDGTLIVKGNVTVIVEGNADITVKGDAKTLVEGNHDYTVNGNVKWSVNGNVDMTVAGNWSETMSTMSSIASGQYTIDGSRIDIG
>ID:YP_002922494.1 |[Enterobacteria phage JS10]||_Enterobacteria_phage_JS10_.gbk|5|1743|NC_012741(171451):75140-76882:1 ^GeneID:7943544^ Enterobacteria phage JS10, complete genome.|neighbours:ID:YP_002922493.1(1),ID:YP_002922495.1(1)|neighbour_genes:53,5.1|
MINMSDNLSWFVGVVEDRMDPLKQGRVRVRVWGMHPYEKVQGPVKGLRTEDLPWMSVLMPTSSASVSGIQTAMTGMVPGTQVYGHFLDKWKLNGLVLGTYGSASKQKANPNEGFSDPTGQYPLYLGNDAAALNRGGEVGYDATSNVIQDANTDVGINPDGLDLSQVKPDDNPNFTIENMLHRDEGLRLKVYWDTEGYPTIGIGHLITPQPIRDMNQINKILSNQIGREVKGNPGAISMDEASKLFQEDLKKVQNDIGRHSVVGPVYNKENRSRQMALENMAFQMGLGGLAKFKTMLGAMLVGDYKKAFDAARDSVWFNQTKGRASRVSMIILTGNMESYGIMAPKEREFKGRSYRMIQTFAAPANSDPADPWTPEDTRILFKEPDSSYKGEYPYVQTMQTEGGHIQEFDNTPGQERYRLIHPTGSYEEVAPDGRKTSKTVADGYYMTQGDSNTYVGGNNKVNIGGDETYYNMANVRRQTDGSESIHIRGNETKTVEGDGTLIVKGNVTVIVEGNADITVKGDAKTLVEGNHDYTVNGNVKWSVNGNVDMTVAGNWSETMSTMSSIASGQYTIDGSRIDIG
>ID:YP_001595278.1 |[Escherichia phage JS98]||_Enterobacteria_phage_JS98.gbk|5|1743|NC_010105(170523):76876-78618:1 ^GeneID:5783813^ Enterobacteria phage JS98, complete genome.|neighbours:ID:YP_001595277.1(1),ID:YP_001595279.1(1)|neighbour_genes:53,5.1|
MINMSDNLSWFVGVVEDRMDPLKQGRVRVRVWGMHPYEKVQGPVKGLRTEDLPWMSVLMPTSSASVSGIQTAMTGMVPGTQVYGHFLDKWKLNGLVLGTYGSASKQKANPNEGFSDPTGQYPLYLGNDAAALNRGGEVGYDATSNVIQDANTDVGINPDGLDLSQVKPDDNPNFTIENMLHRDEGLRLKVYWDTEGYPTIGIGHLITPQPIRDMNQINKILSNQIGREVKGNPGAISMDEASKLFQEDLKKVQNDIGRHSVVGPVYNKENRSRQMALENMAFQMGLGGLAKFKTMLGAMLVGDYKKAFDAARDSVWFNQTKGRASRVSMIILTGNMESYGIMAPKEREFNGRSYRMIQTFAAPTNSDPADPWTPEDTRILFKEPDSSYKGEYPYVQTMQTEGGHIQEFDNTPGQERYRLIHPTGSYEEVAPDGRKTSKTVADGYYMTQGDSNTYVGGNNKVNIGGDETYYNMANVRRQTDGSESIHIRGNETKTVEGDGTLIVKGNVTVIVEGNADITVKGDAKTLVEGNHDYTVNGNVKWSVNGNVDMTVAGNWSETMSTMSSIASGQYTIDGSRIDIG
>ID:YP_002922210.1 |[Escherichia phage JSE]||_Enterobacteria_phage_JSE_.gbk|5|1800|NC_012740(166418):69029-70828:1 ^GeneID:7943178^ Enterobacteria phage JSE, complete genome.|neighbours:ID:YP_002922209.1(1),ID:YP_002922211.1(1)|neighbour_genes:53,5.1|
MLMFNNSVKWFTGIVENREDPLMLGRVQVRIHGIHPSLSAHGDIQGLPTEDLLWITPVQDITSAAISGIGQSPTGIVEGSMVFGLALDERYLNCVILGTIAGQYTEKPLTTEGFCDPSGAYPRYIGNDVNILARGGINPETGQTTKPDSVYIRDENTGVAVNPDDEPLDQIPVDDNPDFTIEKMLRGDEGYREKWYLDSEGYPTIGIGHLIIYKKTSDLGIINNELSKLVGREVTNGRLTAEEVSKVFADDIEKTRRDMRKHPRIAPVYNKCNASRRMALENMAFQMGVGGLGKFKNSLAAMLAEEWKQAYDGLRQSVWANQTPGRSSRVSKIILTGNLESYGVIAPKKEESVSDDPRARLRNARIAAYKTQRAEEDPEAPFTPQDTRIMFKEPKSSYSARYPYNHVYESESGHIIEIDDTPSHERYHRKHPSGTFEETRPDGTRVEKIEGDDYLIVKQGRKVNVKGNLQVVVEGDAQVYYMGNVMQTVDGNVTEFIRGNVNQTVEGTANMHVVGDVTAQLDANLTANVKGNAELMIEGNTTETIKGNYDLTVEGNFNMTVNGTKSDQVNGDWSRNCGASVKDIASGTVQIDGSRIDFG
> |[Tevenvirinae _Enterobacteria_phage_Kha5h]||_Enterobacteria_phage_Kha5h.gb|Phage baseplate hub ..|1728|KT184312.1(167318):100735-102462:1 ^RAST2:fig|1198136.123.peg.203^ Tevenvirinae _Enterobacteria_phage_Kha5h|neighbours:(1),(1)|neighbour_genes:baseplate wedge subu..,Phage protein|
MEMISNNLNWFVGVVEDRMDPLKLGRVRVRVVGLHPPQRAQGDVMGIPTEKLPWMSVIQPITSAAMSGIGGSVTGPVEGTRVYGHFLDKWKTNGIVLGTYGGIVREKPNRLEGFSDPTGQYPRRLGNDTNVLNQGGEVGYDSSSNVIQDSNLDTAINPDDRPLSEIPTDDNPNMSMAEMLRRDEGLRLKVYWDTEGYPTIGIGHLIMKQPVRDMAQINKVLSKQVGREITGNPGSITMEEATALFERDLADMQRDIKSHSKVGPVWQAVNRSRQMALENMAFQMGVGGVAKFNTMLTAMLAGDWEKAYKAGRDSLWYQQTKGRASRVTMIILTGNLESYGVEVKTPARSLSAMAATVAKSSDPADPPIPNDSRILFKEPVSSYKGEYPYVHTMETESGHIQEFDDTPGQERYRLVHPTGTYEEVSPSGRRTRKTVDNLYDITNADGNFLVAGDKKTNVGGSEIYYNMDNRLHQIDGSNTIFVRGDETKTVEGNGTILVKGNVTIVVEGNADITVKGDATTLVEGNQTNTVNGNLSWKVAGTVDWDVGGDWTEKMASMSSISSGQYTIDGSRIDIG
>ID:YP_001469479.1 |[Enterobacteria phage Phi1]||_Enterobacteria_phage_Phi1_.gbk|5|1800|NC_009821(164270):65877-67676:1 ^GeneID:5602259^ Enterobacteria phage Phi1, complete genome.|neighbours:ID:YP_001469478.1(1),ID:YP_001469480.1(1)|neighbour_genes:53,5.1|
MLMFNNSVKWFTGIVENREDPLMLGRVQVRIHGIHPSLSAHGDIQGLPTEDLLWITPVQDITSAAISGIGQSPTGIVEGSMVFGLALDERYLNCVILGTIAGQYTEKPLTTEGFCDPSGAYPRYIGNDVNILARGGINPETGQTTKPDSVYIRDENTGVAVNPDDEPLDQIPVDDNPDFTIEKMLRGDEGYREKWYLDSEGYPTIGIGHLIIYKKTSDLGIINNELSKLVGREVTNGRLTAEEVSKVFADDIEKTRRDMRKHPRIAPVYNKCNASRRMALENMAFQMGVGGLGKFKNSLAAMLAEEWKQAYDGLRQSVWANQTPGRSSRVSKIILTGNLESYGVIAPKKEESISDDPRARLRNARIAAYKTQRAEEDPEAPFTPQDTRIMFKEPKSSYSARYPYNHVYESESGHIIEIDDTPSHERYHRKHPSGTFEETRPDGTRVEKIEGDDYLIVKQGRKVNVKGNLQVVVEGDAQVYYMGNVMQTVDGNVTEFIRGNVNQTVEGTANMHVVGDVTAQLDANLTANVKGNAELMIEGNTTETIKGNYDLTVEGNFNMTVNGTKSDQVNGDWSRNCGASVKDIASGTVKIDGSRIDLG
>ID:YP_009202883.1 |[Escherichia phage QL01]||_Enterobacteria_phage_QL01.gbk|hypothetical protein|1743|NC_028847(170527):75687-77429:1 ^GeneID:26629871^ Enterobacteria phage QL01, complete genome.|neighbours:ID:YP_009202882.1(1),ID:YP_009202884.1(1)|neighbour_genes:hypothetical protein,hypothetical protein|
MINMSDNVSWFVGVVEDRMDPLQQGRVRVRVWGMHPYEKVQGPVKGLRTEDLPWMSVLMPTSSASVSGIQTAMTGMVPGTQVYGHFLDKWKLNGLVLGTYGSASRQKANPNEGFSDPTGQYPLYLGNDAAALNRGGEVGYDATSNVIQDANTDVGINPDGLDLSQVKPDDNPNFTIENMLHRDEGLRLKVYWDTEGYPTIGIGHLITPQPIRDMNRINKILSNQVGREVKGNPGAISMDEASKLFQEDLKKVQNDIGRHSVVGPVYNKENRSRQMALENMAFQMGLGGLAKFRGMLSAMLIGDYKKAFEEARNSVWFNQTKGRASRVSMIILTGNMESYGIMAPKERSFNGRSYRMIQTFVAPTNSDPADPWTPEDTRILFKEPDSSYKGEYPYVQTMQTEGGHIQEFDNTPGQERYRLIHPTGSYEEVAPDGRKTSKTVADGYYMTQGDSNTYVGGNNKVNVGGDETYYNMANVRRQTDGNETIHIRGNEEKTVEGNGTLRVKGNVTVIVEGNADVTVKGDATTLVEGNETRTTNGNLNWTVNGTVSWTCAGAWSETMASMSSIASGQYTIDGSRIDIG
>ID:AIT74243.1 |[Enterobacteria phage RB10]||_Enterobacteria_phage_RB10_.gbk|base plate hub subun..|1728|KM606999(168401):73997-75724:1 ^^ Enterobacteria phage RB10, complete genome.|neighbours:ID:AIT74242.1(1),ID:AIT74244.1(1)|neighbour_genes:baseplate wedge subu..,hypothetical protein|
MEMISNNLNWFVGVVEDRMDPLKLGRVRVRVVGLHPPQRAQGDVMGIPTEKLPWMSVIQPITSAAMSGIGGSVTGPVEGTRVYGHFLDKWKTNGIVLGTYGGIVREKPNRLEGFSDPTGQYPRRLGNDTNVLNQGGEVGYDSSSNIIQDSNLDTAINPDDRPLSEIPTDDNPNMSMAEMLRRDEGLRLKVYWDTEGYPTIGIGHLIMKQPVRDMAQINKVLSKQVGREITGNPGSITMEEATTLFERDLADMQRDIKSHSKVGPVWQAVNRSRQMALENMAFQMGVGGVAKFNTMLTAMLAGDWEKAYKAGRDSLWYQQTKGRASRVTMIILTGNLESYGVEVKTPARSLSAMAATVAKSSDPADPPIPNDSRILFKEPVSSYKGEYPYVHTMETESGHIQEFDDTPGQERYRLVHPTGTYEEVSPSGRRTRKTVDNLYDITNADGNFLVAGDKKTNVGGSEIYYNMDNRLHQIDGSSTIFVRGDETKTVEGNGTILVKGNVTIVVEGNADITVKGDATTLVEGNQTNTVNGNLSWKVAGTVDWDVGGDWTEKMASMSSISSGQYTIDGSRIDIG
>ID:YP_002854485.1 |[Escherichia virus RB14]||_Enterobacteria_phage_RB14_.gbk|5|1728|NC_012638(165429):74666-76393:1 ^GeneID:7803901^ Enterobacteria phage RB14, complete genome.|neighbours:ID:YP_002854484.1(1),ID:YP_002854486.1(1)|neighbour_genes:53,5.1|
MEMISNNLNWFVGVVEDRMDPLKLGRVRVRVVGLHPPQRAQGDVMGIPTDKLPWMSVIQPITSAAMSGIGGSVTGPVEGTRVYGHFLDKWKTNGIVLGTYGGIVREKPNRLEGFSDPTGQYPRRLGNDTNVLNQGGEVGYDSSSNIIQDSNLDTAINPDDRPLSEIPTDDNPNMSMAEMLRRDEGLRLKVYWDTEGYPTIGIGHLIMKQPVRDMTQINKVLSKQVGREITGNPGSITMEEAVTLFERDLADMQRDIKSHSKVGPVWQAVNRSRQMALENMAFQMGVGGVAKFNTMLTAMLAGDWEKAYKAGRDSLWYQQTKGRASRVTMIILTGNLESYGIEVKTPARSLSAMAAIVAKSSDPADPPIPNDSRILFKEPVSSYKGEYPYVHTMETESGHIQEFDDTPGQERYRLVHPTGTYEEVSPSGRRTRKTVDNLYDITNADGNFLVAGDKKTNVGGSEIYYNMDNRLHQIDGSNTIFVRGDETKTVEGNGTILVKGNVTIVVEGNADITVKGDATTLVEGNQTNTVNGNLSWKVAGTVDWDVGGDWTEKMASMSSISSGQYTIDGSRIDIG
> |[Tevenvirinae _Enterobacteria_phage_RB16]||_Enterobacteria_phage_RB16.gb|Phage baseplate hub ..|1767|NC_014467.1(176788):104454-106220:1 ^RAST2:fig|1198136.103.peg.201^ Tevenvirinae _Enterobacteria_phage_RB16|neighbours:(1),(1)|neighbour_genes:Phage baseplate wedg..,hypothetical protein|
MKFGGNMHSPFFEGVVENVDDPRLLGRVQVRVFGEHPAQKQKSETIGIPVEELPWMMPIQDIRSAAISGVGFSPTGITRGSFVIGYWRDKWHQDGVILGTFAGEYREKPDTQKGFCDPFGEYPRYVGNDVNVLARGGAEGRGSSSVIIRDANSSLAVNPDDRPLDEIPEDNRPDTGGFTIEKMIRGDEGIRLTWYYDVKGYTIGIGHFFLTAPQGTDPAVVNAALSRQIGRTVTGVPGSITADEASVLFQQDLAKVHNDIQNNSKVREVYVTLNRPRQMAIENMCFQMGVGGVAKFTNALAAMKRQDWKTAYNELRNSTWANQTPGRSSRVSKIVLTGNLESYGVQVPDPEGRSLSAAYNAVVLQTSNPEDPFVPGDTRVMFEEPKSAYAAEYPYNMVFESRSGHIQEFDDTPGFERYNRVHPAGSYEEIRPDGTRVVKIVGDDYLIVQQGRKVNIKGNLQVVIEGDAFIYNMGNVQQTVDGNVTEFVRGNVNQTVEGEYVGRIKGNAELTVEKDATVNVDQNLMANVKQNATVNVTEDATVTAKNAMMDIEQDFDLNANNITMVARQNTLIDSGSLTKITGGTVQVG
>ID:AXF42459.1 |[Enterobacteria phage RB18]||_Enterobacteria_phage_RB18_.gbk|baseplate hub subuni..|1728|MH553563(166677):75641-77368:1 ^^ Enterobacteria phage RB18, complete genome.|neighbours:ID:AXF42458.1(1),ID:AXF42460.1(1)|neighbour_genes:baseplate wedge subu..,hypothetical protein|
MEMISNNLNWFVGVVEDRMDPLKLGRVRVRVVGLHPPQRAQGDVMGIPTEKLPWMSVIQPITSAAMSGIGGSVTGPVEGTRVYGHFLDKWKTNGIVLGTYGGIVREKPNRLEGFSDPTGQYPRRLGNDTNVLNQGGEVGYDSSSNVIQDSNLDTAINPDDRPLSEIPTDDNPNMSMAEMLRRDEGLRLKVYWDTEGYPTIGIGHLIMKQPVRDMAQINKVLSKQVGREITGNPGSITMEEATTLFERDLADMQRDIKSHSKVGPVWQAVNRSRQMALENMAFQMGVGGVAKFNTMLTAMLAGDWEKAYKAGRDSLWYQQTKGRASRVTMIILTGNLESYGVEVKTPARSLSAMAATVAKSSDPADPPIPNDSRILFKEPVSSYKGEYPYVHTMETESGHIQEFDDTPGQERYRLVHPTGTYEEVSPSGRRTRKTVDNLYDITNADGNFLVAGDKKTNVGGSEIYYNMDNRLHQIDGSNTIFVRGDETKTVEGNGTILVKGNVTIVVEGNADITVKGDATTLVEGNQTNTVNGNLSWKVAGTVDWDVGGDWTEKMASMSSISSGQYTIDGSRIDIG
>ID:YP_009102354.1 |[Enterobacteria phage RB27]||_Enterobacteria_phage_RB27_.gbk|base plate hub subun..|1728|NC_025448(165179):74370-76097:1 ^GeneID:22113138^ Enterobacteria phage RB27, complete genome.|neighbours:ID:YP_009102353.1(1),ID:YP_009102355.1(1)|neighbour_genes:baseplate wedge subu..,hypothetical protein|
MEMISNNLNWFVGVVEDRMDPLKLGRVRVRVVGLHPPQRAQGDVMGIPTEKLPWMSVIQPITSAAMSGIGGSVTGPVEGTRVYGHFLDKWKTNGIVLGTYGGIVREKPNRLEGFSDPTGQYPRRLGNDTNVLNQGGEVGYDSSSNIIQDSNLDTAINPDDRPLSEIPTDDNPNMSMAEMLRRDEGLRLKVYWDTEGYPTIGIGHLIMKQPVRDMAQINKVLSKQVGREITGNPGSITMEEATTLFERDLADMQRDIKSHSKVGPVWQAVNRSRQMALENMAFQMGVGGVAKFNTMLTAMLAGDWEKAYKAGRDSLWYQQTKGRASRVTMIILTGNLESYGVEVKTPARSLSAMAATVAKSSDPADPPIPNDSRILFKEPVSSYKGEYPYVHTMETESGHIQEFDDTPGQERYRLVHPTGTYEEVSPSGRRTRKTVDNLYDITNADGNFLVAGDKKTNVGGSEIYYNMDNRLHQIDGSNTIFVRGDETKTVEGNGTILVKGNVTIVVEGNADITVKGDATTLVEGNQTNTVNGNLSWKVAGTVDWDVGGDWTEKMASMSSISSGQYTIDGSRIDIG
>ID:AIT74789.1 |[Enterobacteria phage RB33]||_Enterobacteria_phage_RB33_.gbk|base plate hub subun..|1728|KM607001(166007):76208-77935:1 ^^ Enterobacteria phage RB33, complete genome.|neighbours:ID:AIT74788.1(1),ID:AIT74790.1(1)|neighbour_genes:baseplate wedge subu..,hypothetical protein|
MEMISNNLNWFVGVVEDRMDPLKLGRVRVRVVGLHPPQRAQGDVMGIPTEKLPWMSVIQPITSAAMSGIGGSVTGPVEGTRVYGHFLDKWKTNGIVLGTYGGIVREKPNRLEGFSDPTGQYPRRLGNDTNVLNQGGEVGYDSSSNIIQDSNLDTAINPDDRPLSEIPTDDNPNMSMAEMLRRDEGLRLKVYWDTEGYPTIGIGHLIMKQPVRDMAQINKVLSKQVGREITGNPGSITMEEATTLFERDLADMQRDIKSHSKVGPVWQAVNRSRQMALENMAFQMGVGGVAKFNTMLTAMLAGDWEKAYKAGRDSLWYQQTKGRASRVTMIILTGNLESYGVEVKTPARSLSAMAATVAKSSDPADPPIPNDSRILFKEPVSSYKGEYPYVHTMETESGHIQEFDDTPGQERYRLVHPTGTYEEVSPSGRRTRKTVDNLYDITNADGNFLVAGDKKTNVGGSEIYYNMDNRLHQIDGSNTIFVRGDETKTVEGNGTILVKGNVTIVVEGNADITVKGDATTLVEGNQTNTVNGNLSWKVAGTVDWDVGGDWTEKMASMSSISSGQYTIDGSRIDIG
>ID:YP_009098534.1 |[Escherichia phage RB3]||_Enterobacteria_phage_RB3_.gbk|base plate hub subun..|1728|NC_025419(168402):73998-75725:1 ^GeneID:22113898^ Enterobacteria phage RB3, complete genome.|neighbours:ID:YP_009098533.1(1),ID:YP_009098535.1(1)|neighbour_genes:baseplate wedge subu..,hypothetical protein|
MEMISNNLNWFVGVVEDRMDPLKLGRVRVRVVGLHPPQRAQGDVMGIPTEKLPWMSVIQPITSAAMSGIGGSVTGPVEGTRVYGHFLDKWKTNGIVLGTYGGIVREKPNRLEGFSDPTGQYPRRLGNDTNVLNQGGEVGYDSSSNIIQDSNLDTAINPDDRPLSEIPTDDNPNMSMAEMLRRDEGLRLKVYWDTEGYPTIGIGHLIMKQPVRDMAQINKVLSKQVGREITGNPGSITMEEATTLFERDLADMQRDIKSHSKVGPVWQAVNRSRQMALENMAFQMGVGGVAKFNTMLTAMLAGDWEKAYKAGRDSLWYQQTKGRASRVTMIILTGNLESYGVEVKTPARSLSAMAATVAKSSDPADPPIPNDSRILFKEPVSSYKGEYPYVHTMETESGHIQEFDDTPGQERYRLVHPTGTYEEVSPSGRRTRKTVDNLYDITNADGNFLVAGDKKTNVGGSEIYYNMDNRLHQIDGSSTIFVRGDETKTVEGNGTILVKGNVTIVVEGNADITVKGDATTLVEGNQTNTVNGNLSWKVAGTVDWDVGGDWTEKMASMSSISSGQYTIDGSRIDIG
> |[Tevenvirinae _Enterobacteria_phage_RB43]||_Enterobacteria_phage_RB43.gb|Phage baseplate hub ..|1770|NC_007023.1(180500):106487-108256:1 ^RAST2:fig|1198136.102.peg.221^ Tevenvirinae _Enterobacteria_phage_RB43|neighbours:(1),(1)|neighbour_genes:Phage baseplate wedg..,hypothetical protein|
MKYGGNPYSPFFEGVVENVDDPRYLGRVQVRVFGEHPAQKQKSETIGIPVEELPWMIPIQDITSAAVSGVGFSPTGIVRGSFVVGYWRDKWHQDGVILGTYAGQYTEKPDTQKGFCDPLGEYPRYVGNDVNVLARGGLDGKTSSSVVIRDANSTLAVNPDDRPLDEIPEDNRPDTGGFTIEKMIRGDEGIRLTWYYDVKGYTIGIGHFFLTAPQGTDPAVVNAALSKQIGRTVTGVPGSITAEEAGVLFQQDLAKVRNDIQNNSKVREVYVGLNRPRQMAIENMCFQMGVGGVAKFTNALAAMKAQDWKTAYNELRNSTWANQTPGRSSRVSKIVLTGNLESYGVMVPDPEGRSLSAAFSGVVLQTDSNPEDPFVPGDTRVMFEEPKSSYNASYPYNMVFESRSGHIQEFDDTPGYERYNRVHPAGTYEEIRPDGTRVVKIVGDDYLIVQQGRKVNIKGNLQVVIEGDAFIYNMGNVQQTVDGNVTEFVRGNVNQTVEGEYVGRIKGNAELTVEKDATVNVDQNLMANVKQNATVHVTEDALVTAKNAMMDIEQDFDLNAENITMVARTNTFIDSGSLTKITGGTVQVG
>ID:NP_891705.1 |[Enterobacteria phage RB49]||_Enterobacteria_phage_RB49_.gbk|5|1803|NC_005066(164018):65150-66952:1 ^GeneID:1725506^ Enterobacteria phage RB49, complete genome.|neighbours:ID:NP_891704.1(1),ID:NP_891706.1(1)|neighbour_genes:53,5.1|
MLMFNNSVKWFTGIVENREDPLMLGRVQVRIHGIHPSLSAHGDIQGLPTEDLLWITPVQDITSAAISGIGQSPTGIVEGSMVFGLALDERYLNCVILGTIAGQYTEKPLTTEGFCDPSGAYPRYIGNDVNILARGGINPETGQTTKPDSVYIRDENTGVAVNPDDEPLDQIPVDDNPDFTIEKMLRGDEGYREKWYLDSEGYPTIGIGHLIIYKKTSDLGIINNELSKLVGREVTNGRLTAEEVSKVFADDIEKTRRDMRKHPRIAPVYNKCNASRRMALENMAFQMGVGGLGKFKNSLAAMLAEEWKQAYDGLRQSVWANQTPGRSSRVSKIILTGNLESYGVIAPKKEESISDDPRARLRNARIAAYKTQRAEEEDPEAPFTPQDTRIMFKEPKSSYSARYPYNHVYESESGHIIEIDDTPSHERYHRKHPSGTFEETRPDGTRVEKIEGDDYLIVKQGRKVNVKGNLQVVVEGDAQVYYMGNVMQTVDGNVTEFIRGNVNQTVEGTANMHVVGDVTAQLDANLTANVKGNAELMIEGNTTETIKGNYDLTVEGNFNMTVNGTKSDQVNGDWSRNCGASVKDIASGTVKIDGSRIDLG
>ID:ACP31070.1 |[Enterobacteria phage RB51]||_Enterobacteria_phage_RB51_.gbk|5|1728|FJ839693(168394):78020-79747:1 ^^ Enterobacteria phage RB51, complete genome.|neighbours:ID:ACP31069.1(1),ID:ACP31071.1(1)|neighbour_genes:53,5.1|
MEMISNNLNWFVGVVEDRMDPLKLGRVRVRVVGLHPPQRAQGDVMGIPTEKLPWMSVIQPITSAAMSGIGGSVTGPVEGTRVYGHFLDKWKTNGIVLGTYGGIVREKPNRLEGFSDPTGQYPRRLGNDTNVLNQGGDVGYDSSSNVIQDSNLDTAINPDDRPLSEIPTDDNPNMSMAEMLRRDEGLRLKVYWDTEGYPTIGIGHLIMKQPVRDMAQINKVLSKQVGREITGNPGSITMEEATTLFERDLADMQRDIKSHSKVGPVWQAVNRSRQMALENMAFQMGVGGVAKFNTMLTAMLAGDWEKAYKAGRDSLWYQQTKGRASRVTMIILTGNLESYGVEVKTPARSLSAMAATVAKSSDPADPPIPNDSRILFKEPVSSYKGEYPYVHTMETESGHIQEFDDTPGQERYRLVHPTGTYEEVSPSGRRTRKTVDNLYDITNADGNFLVAGDKKTNVGGSEIYYNMDNRLHQIDGSNTIFVRGDETKTVEGNGTILVKGNVTIVVEGNADITVKGDATTLVEGNQTNTVNGNLSWKVAGTVDWDVGGDWTEKMASMSSISSGQYTIDGSRIDIG
>ID:AIT75059.1 |[Enterobacteria phage RB55]||_Enterobacteria_phage_RB55_.gbk|base plate hub subun..|1728|KM607002(168896):77902-79629:1 ^^ Enterobacteria phage RB55, complete genome.|neighbours:ID:AIT75058.1(1),ID:AIT75060.1(1)|neighbour_genes:baseplate wedge subu..,hypothetical protein|
MEMISNNLNWFVGVVEDRMDPLKLGRVRVRVVGLHPPQRAQGDVMGIPTEKLPWMSVIQPITSAAMSGIGGSVTGPVEGTRVYGHFLDKWKTNGIVLGTYGGIVREKPNRLEGFSDPTGQYPRRLGNDTNVLNQGGEVGYDSSSNVIQDSNLDTAINPDDRPLSEIPTDDNPNMSMAEMLRRDEGLRLKVYWDTEGYPTIGIGHLIMKQPVRDMAQINKVLSKQVGREITGNPGSITMEEATTLFERDLADMQRDIKSHSKVGPVWQAVNRSRQMALENMAFQMGVGGVAKFNTMLTAMLAGDWEKAYKAGRDSLWYQQTKGRASRVTMIILTGNLESYGVEVKTPARSLSAMAATVAKSSDPADPPIPNDSRILFKEPVSSYKGEYPYVHTMETESGHIQEFDDTPGQERYRLVHPTGTYEEVSPSGRRTRKTVDNLYDITNADGNFLVAGDKKTNVGGSEIYYNMDNRLHQIDGSNTIFVRGDETKTVEGNGTILVKGNVTIIVEGNADITVKGDATTLVEGNQTNTVNGNLSWKVAGTVDWDVGGDWTEKMASMSSISSGQYTIDGSRIDIG
>ID:AIT75332.1 |[Enterobacteria phage RB59]||_Enterobacteria_phage_RB59_.gbk|base plate hub subun..|1728|KM607003(168966):77915-79642:1 ^^ Enterobacteria phage RB59, complete genome.|neighbours:ID:AIT75331.1(1),ID:AIT75333.1(1)|neighbour_genes:baseplate wedge subu..,hypothetical protein|
MEMISNNLNWFVGVVEDRMDPLKLGRVRVRVVGLHPPQRAQGDVMGIPTEKLPWMSVIQPITSAAMSGIGGSVTGPVEGTRVYGHFLDKWKTNGIVLGTYGGIVREKPNRLEGFSDPTGQYPRRLGNDTNVLNQGGEVGYDSSSNVIQDSNLDTAINPDDRPLSEIPTDDNPNMSMAEMLRRDEGLRLKVYWDTEGYPTIGIGHLIMKQPVRDMAQINKVLSKQVGREITGNPGSITMEEATTLFERDLADMQRDIKSHSKVGPVWQAVNRSRQMALENMAFQMGVGGVAKFNTMLTAMLAGDWEKAYKAGRDSLWYQQTKGRASRVTMIILTGNLESYGVEVKTPARSLSAMAATVAKSSDPADPPIPNDSRILFKEPVSSYKGEYPYVHTMETESGHIQEFDDTPGQERYRLVHPTGTYEEVSPSGRRTRKTVDNLYDITNADGNFLVAGDKKTNVGGSEIYYNMDNRLHQIDGSNTIFVRGDETKTVEGNGTILVKGNVTIIVEGNADITVKGDATTLVEGNQTNTVNGNLSWKVAGTVDWDVGGDWTEKMASMSSISSGQYTIDGSRIDIG
>ID:AIT73156.1 |[Enterobacteria phage RB5]||_Enterobacteria_phage_RB5_.gbk|base plate hub subun..|1728|KM606995(168394):73990-75717:1 ^^ Enterobacteria phage RB5, complete genome.|neighbours:ID:AIT73155.1(1),ID:AIT73157.1(1)|neighbour_genes:baseplate wedge subu..,hypothetical protein|
MEMISNNLNWFVGVVEDRMDPLKLGRVRVRVVGLHPPQRAQGDVMGIPTEKLPWMSVIQPITSAAMSGIGGSVTGPVEGTRVYGHFLDKWKTNGIVLGTYGGIVREKPNRLEGFSDPTGQYPRRLGNDTNVLNQGGEVGYDSSSNIIQDSNLDTAINPDDRPLSEIPTDDNPNMSMAEMLRRDEGLRLKVYWDTEGYPTIGIGHLIMKQPVRDMAQINKVLSKQVGREITGNPGSITMEEATTLFERDLADMQRDIKSHSKVGPVWQAVNRSRQMALENMAFQMGVGGVAKFNTMLTAMLAGDWEKAYKAGRDSLWYQQTKGRASRVTMIILTGNLESYGVEVKTPARSLSAMAATVAKSSDPADPPIPNDSRILFKEPVSSYKGEYPYVHTMETESGHIQEFDDTPGQERYRLVHPTGTYEEVSPSGRRTRKTVDNLYDITNADGNFLVAGDKKTNVGGSEIYYNMDNRLHQIDGSSTIFVRGDETKTVEGNGTILVKGNVTIVVEGNADITVKGDATTLVEGNQTNTVNGNLSWKVAGTVDWDVGGDWTEKMASMSSISSGQYTIDGSRIDIG
>ID:AIT75612.1 |[Enterobacteria phage RB68]||_Enterobacteria_phage_RB68_.gbk|base plate hub subun..|1728|KM607004(168401):78020-79747:1 ^^ Enterobacteria phage RB68, complete genome.|neighbours:ID:AIT75611.1(1),ID:AIT75613.1(1)|neighbour_genes:baseplate wedge subu..,hypothetical protein|
MEMISNNLNWFVGVVEDRMDPLKLGRVRVRVVGLHPPQRAQGDVMGIPTEKLPWMSVIQPITSAAMSGIGGSVTGPVEGTRVYGHFLDKWKTNGIVLGTYGGIVREKPNRLEGFSDPTGQYPRRLGNDTNVLNQGGDVGYDSSSNVIQDSNLDTAINPDDRPLSEIPTDDNPNMSMAEMLRRDEGLRLKVYWDTEGYPTIGIGHLIMKQPVRDMAQINKVLSKQVGREITGNPGSITMEEATTLFERDLADMQRDIKSHSKVGPVWQAVNRSRQMALENMAFQMGVGGVAKFNTMLTAMLAGDWEKAYKAGRDSLWYQQTKGRASRVTMIILTGNLESYGVEVKTPARSLSAMAATVAKSSDPADPPIPNDSRILFKEPVSSYKGEYPYVHTMETESGHIQEFDDTPGQERYRLVHPTGTYEEVSPSGRRTRKTVDNLYDITNADGNFLVAGDKKTNVGGSEIYYNMDNRLHQIDGSNTIFVRGDETKTVEGNGTILVKGNVTIVVEGNADITVKGDATTLVEGNQTNTVNGNLSWKVAGTVDWDVGGDWTEKMASMSSISSGQYTIDGSRIDIG
>ID:NP_861854.1 |[Enterobacteria phage RB69]||_Enterobacteria_phage_RB69_.gbk|5|1734|NC_004928(167560):81263-82996:1 ^GeneID:1494280^ Enterobacteria phage RB69, complete genome.|neighbours:ID:NP_861853.1(1),ID:NP_861855.1(1)|neighbour_genes:53,5.1|
MEMISSSLNWFVGVVEDRMDPLKQGRVRVRVVGLHPAQRAQGDVQGIPTEKLPWMTVIQPITSASMSGIGGSVTGPVEGTRVYGHFLDKWKTNGIVLGTYGGIVREKPNRLEGFSDPTGQYPRRLGNDTNVLNQGGEAGYYSNSNVIQDNNLDYGINPDDTDLANIPEDDDPNFTITEMLRRDEGLRDKVYWDHLGYPTVGIGHLIVMEKTRDMSRINKLLSDQVGREVTGNPGTITLEEATALFEKDLAKMQKDIRSNSKVGPVYAKMNRSRQMALENMCFQMGVGGVAKFNTMLKAMATGDWKTAYKSGRDSLWFQQTKGRASRVTTIILTGNMESYGVPVKTPPSPGVGADLVTRNTDPEDPAGPPVPLDSRILFKEPESSYRGEYPYVHAMETESGHIQEFDDTPGNERYRLVHPTGSYEEVSPSGRRTRKTVEDLFDITNGDGNFLVSGDKLVNVGANEIYYNMADRLHQIDGSDTIFIRGNQVKTVEGDGTLYVKGNIKIVVDGNADILVKGDAKSQVEGNHDYTVNGNVKWTVNGNVDMTVAGNWSETMTTMSSIASGQYTVDGSRIDIG
>ID:AIT73427.1 |[Enterobacteria phage RB6]||_Enterobacteria_phage_RB6_.gbk|base plate hub subun..|1728|KM606996(168394):73990-75717:1 ^^ Enterobacteria phage RB6, complete genome.|neighbours:ID:AIT73426.1(1),ID:AIT73428.1(1)|neighbour_genes:baseplate wedge subu..,hypothetical protein|
MEMISNNLNWFVGVVEDRMDPLKLGRVRVRVVGLHPPQRAQGDVMGIPTEKLPWMSVIQPITSAAMSGIGGSVTGPVEGTRVYGHFLDKWKTNGIVLGTYGGIVREKPNRLEGFSDPTGQYPRRLGNDTNVLNQGGEVGYDSSSNIIQDSNLDTAINPDDRPLSEIPTDDNPNMSMAEMLRRDEGLRLKVYWDTEGYPTIGIGHLIMKQPVRDMAQINKVLSKQVGREITGNPGSITMEEATTLFERDLADMQRDIKSHSKVGPVWQAVNRSRQMALENMAFQMGVGGVAKFNTMLTAMLAGDWEKAYKAGRDSLWYQQTKGRASRVTMIILTGNLESYGVEVKTPARSLSAMAATVAKSSDPADPPIPNDSRILFKEPVSSYKGEYPYVHTMETESGHIQEFDDTPGQERYRLVHPTGTYEEVSPSGRRTRKTVDNLYDITNADGNFLVAGDKKTNVGGSEIYYNMDNRLHQIDGSSTIFVRGDETKTVEGNGTILVKGNVTIVVEGNADITVKGDATTLVEGNQTNTVNGNLSWKVAGTVDWDVGGDWTEKMASMSSISSGQYTIDGSRIDIG
>ID:AIT73698.1 |[Enterobacteria phage RB7]||_Enterobacteria_phage_RB7_.gbk|base plate hub subun..|1728|KM606997(168395):73991-75718:1 ^^ Enterobacteria phage RB7, complete genome.|neighbours:ID:AIT73697.1(1),ID:AIT73699.1(1)|neighbour_genes:baseplate wedge subu..,hypothetical protein|
MEMISNNLNWFVGVVEDRMDPLKLGRVRVRVVGLHPPQRAQGDVMGIPTEKLPWMSVIQPITSAAMSGIGGSVTGPVEGTRVYGHFLDKWKTNGIVLGTYGGIVREKPNRLEGFSDPTGQYPRRLGNDTNVLNQGGEVGYDSSSNIIQDSNLDTAINPDDRPLSEIPTDDNPNMSMAEMLRRDEGLRLKVYWDTEGYPTIGIGHLIMKQPVRDMAQINKVLSKQVGREITGNPGSITMEEATTLFERDLADMQRDIKSHSKVGPVWQAVNRSRQMALENMAFQMGVGGVAKFNTMLTAMLAGDWEKAYKAGRDSLWYQQTKGRASRVTMIILTGNLESYGVEVKTPARSLSAMAATVAKSSDPADPPIPNDSRILFKEPVSSYKGEYPYVHTMETESGHIQEFDDTPGQERYRLVHPTGTYEEVSPSGRRTRKTVDNLYDITNADGNFLVAGDKKTNVGGSEIYYNMDNRLHQIDGSSTIFVRGDETKTVEGNGTILVKGNVTIVVEGNADITVKGDATTLVEGNQTNTVNGNLSWKVAGTVDWDVGGDWTEKMASMSSISSGQYTIDGSRIDIG
>ID:AIT73970.1 |[Enterobacteria phage RB9]||_Enterobacteria_phage_RB9.gbk|base plate hub subun..|1728|KM606998(168395):73991-75718:1 ^^ Enterobacteria phage RB9, complete genome.|neighbours:ID:AIT73969.1(1),ID:AIT73971.1(1)|neighbour_genes:baseplate wedge subu..,hypothetical protein|
MEMISNNLNWFVGVVEDRMDPLKLGRVRVRVVGLHPPQRAQGDVMGIPTEKLPWMSVIQPITSAAMSGIGGSVTGPVEGTRVYGHFLDKWKTNGIVLGTYGGIVREKPNRLEGFSDPTGQYPRRLGNDTNVLNQGGEVGYDSSSNIIQDSNLDTAINPDDRPLSEIPTDDNPNMSMAEMLRRDEGLRLKVYWDTEGYPTIGIGHLIMKQPVRDMAQINKVLSKQVGREITGNPGSITMEEATTLFERDLADMQRDIKSHSKVGPVWQAVNRSRQMALENMAFQMGVGGVAKFNTMLTAMLAGDWEKAYKAGRDSLWYQQTKGRASRVTMIILTGNLESYGVEVKTPARSLSAMAATVAKSSDPADPPIPNDSRILFKEPVSSYKGEYPYVHTMETESGHIQEFDDTPGQERYRLVHPTGTYEEVSPSGRRTRKTVDNLYDITNADGNFLVAGDKKTNVGGSEIYYNMDNRLHQIDGSSTIFVRGDETKTVEGNGTILVKGNVTIVVEGNADITVKGDATTLVEGNQTNTVNGNLSWKVAGTVDWDVGGDWTEKMASMSSISSGQYTIDGSRIDIG
>ID:ADJ39865.1 |[Enterobacteria phage T4T]||_Enterobacteria_phage_T4T_.gbk|5|1728|HM137666(168920):77937-79664:1 ^^ Enterobacteria phage T4T, complete genome.|neighbours:ID:ADJ39864.1(1),ID:ADJ39866.1(-1)|neighbour_genes:53,repEB|
MEMISNNLNWFVGVVEDRMDPLKLGRVRVRVVGLHPPQRAQGDVMGIPTEKLPWMSVIQPITSAAMSGIGGSVTGPVEGTRVYGHFLDKWKTNGIVLGTYGGIVREKPNRLEGFSDPTGQYPRRLGNDTNVLNQGGEVGYDSSSNVIQDSNLDTAINPDDRPLSEIPTDDNPNMSMAEMLRRDEGLRLKVYWDTEGYPTIGIGHLIMKQPVRDMAQINKVLSKQVGREITGNPGSITMEEATTLFERDLADMQRDIKSHSKVGPVWQAVNRSRQMALENMAFQMGVGGVAKFNTMLTAMLAGDWEKAYKAGRDSLWYQQTKGRASRVTMIILTGNLESYGVEVKTPARSLSAMAATVAKSSDPADPPIPNDSRILFKEPVSSYKGEYPYVHTMETESGHIQEFDDTPGQERYRLVHPTGTYEEVSPSGRRTRKTVDNLYDITNADGNFLVAGDKKTNVGGSEIYYNMDNRLHQIDGSNTIFVRGDETKTVEGNGTILVKGNVTIIVEGNADITVKGDATTLVEGNQTNTVNGNLSWKVAGTVDWDVGGDWTEKMASMSSISSGQYTIDGSRIDIG
>ID:NP_049757.1 |[Escherichia virus T4]||_Enterobacteria_phage_T4_.gbk|5|1728|NC_000866(168903):77959-79686:1 ^GeneID:1258817^ Enterobacteria phage T4, complete genome.|neighbours:ID:NP_049756.1(1),ID:NP_049758.1(-1)|neighbour_genes:53,repEB|
MEMISNNLNWFVGVVEDRMDPLKLGRVRVRVVGLHPPQRAQGDVMGIPTEKLPWMSVIQPITSAAMSGIGGSVTGPVEGTRVYGHFLDKWKTNGIVLGTYGGIVREKPNRLEGFSDPTGQYPRRLGNDTNVLNQGGEVGYDSSSNVIQDSNLDTAINPDDRPLSEIPTDDNPNMSMAEMLRRDEGLRLKVYWDTEGYPTIGIGHLIMKQPVRDMAQINKVLSKQVGREITGNPGSITMEEATTLFERDLADMQRDIKSHSKVGPVWQAVNRSRQMALENMAFQMGVGGVAKFNTMLTAMLAGDWEKAYKAGRDSLWYQQTKGRASRVTMIILTGNLESYGVEVKTPARSLSAMAATVAKSSDPADPPIPNDSRILFKEPVSSYKGEYPYVHTMETESGHIQEFDDTPGQERYRLVHPTGTYEEVSPSGRRTRKTVDNLYDITNADGNFLVAGDKKTNVGGSEIYYNMDNRLHQIDGSNTIFVRGDETKTVEGNGTILVKGNVTIIVEGNADITVKGDATTLVEGNQTNTVNGNLSWKVAGTVDWDVGGDWTEKMASMSSISSGQYTIDGSRIDIG
> |[Tevenvirinae _Enterobacteria_phage_T4_strain_wild]||_Enterobacteria_phage_T4_strain_wild.gb|Phage baseplate hub ..|1728|KJ477684.1(168922):77939-79666:1 ^RAST2:fig|1198136.58.peg.162^ Tevenvirinae _Enterobacteria_phage_T4_strain_wild|neighbours:(1),(1)|neighbour_genes:baseplate wedge subu..,Phage protein|
MEMISNNLNWFVGVVEDRMDPLKLGRVRVRVVGLHPPQRAQGDVMGIPTEKLPWMSVIQPITSAAMSGIGGSVTGPVEGTRVYGHFLDKWKTNGIVLGTYGGIVREKPNRLEGFSDPTGQYPRRLGNDTNVLNQGGEVGYDSSSNVIQDSNLDTAINPDDRPLSEIPTDDNPNMSMAEMLRRDEGLRLKVYWDTEGYPTIGIGHLIMKQPVRDMAQINKVLSKQVGREITGNPGSITMEEATTLFERDLADMQRDIKSHSKVGPVWQAVNRSRQMALENMAFQMGVGGVAKFNTMLTAMLAGDWEKAYKAGRDSLWYQQTKGRASRVTMIILTGNLESYGVEVKTPARSLSAMAATVAKSSDPADPPIPNDSRILFKEPVSSYKGEYPYVHTMETESGHIQEFDDTPGQERYRLVHPTGTYEEVSPSGRRTRKTVDNLYDITNADGNFLVAGDKKTNVGGSEIYYNMDNRLHQIDGSNTIFVRGDETKTVEGNGTILVKGNVTIIVEGNADITVKGDATTLVEGNQTNTVNGNLSWKVAGTVDWDVGGDWTEKMASMSSISSGQYTIDGSRIDIG
> |[Tevenvirinae _Enterobacteria_phage_T6]||_Enterobacteria_phage_T6.gb|Phage baseplate hub ..|1731|MH550421.1(168706):72662-74392:1 ^RAST2:fig|1198136.104.peg.148^ Tevenvirinae _Enterobacteria_phage_T6|neighbours:(1),(1)|neighbour_genes:baseplate wedge subu..,hypothetical protein|
MEMISNNLNWFVGVVEDRMDPLKLGRVRVRVVGLHPPQRAQGDVMGIPTDKLPWMSVIQPITSAAMSGIGGSVTGPVEGTRVYGHFLDKWKTNGIVLGTYGGIVREKPNRLEGFSDPTGQYPRRLGNDTNVLNQGGEVGYDSSSNIIQDSNLDTAINPDDRPLSEIPTDDNPNMSMAEMLRRDEGLRLKVYWDTEGYPTIGIGHLIMKQPVRDMTQINKVLSKQVGREITGNPGSITMEEAVALFERDLADMQRDIKSHSKVGPVWQAVNRSRQMALENMAFQMGVGGVAKFNTMLTAMLAGDWEKAYKAGRDSLWYQQTKGRASRVTMIILTGNLESYGVEVKTPARSLSAMAATVAKSSDPADPPIPNDSRILFKEPVSSYKGEYPYVHTMETESGHIQEFDDTPGQERYRLVHPTGTYEEVSPSGRRTRKTVDNLYDITNADGNFLVAGDKKTNVGGSEIYYNMDNRLHQIDGSNTIFVRGDETKTVEGNGTILVKGNVTIVVEGNADITVKGDATTLVEGNQTNTVNGNLSWKVAGTVDWDVGGDWTEKMASMSSISSGQYTIDGSRIDVGL
>ID:YP_004063846.1 |[Escherichia phage vB_EcoM_VR7]||_Enterobacteria_phage_vB_EcoM-VR7_.gbk|5|1731|NC_014792(169285):74122-75852:1 ^GeneID:10021390^ Enterobacteria phage vB_EcoM-VR7, complete genome.|neighbours:ID:YP_004063845.1(1),ID:YP_004063847.1(1)|neighbour_genes:53,5.1|
MINMSDSVSWFVGVVEDRMDPLQQGRVRVRVWGMHPYEKAQGPVKGIRTEDLPWMSVLMPTSSASVSGIQTAMTGMVPGTQVYGHFLDKWKLNGLVIGTYGSASRQKANPNEGFSDPTGQYPLYVGNDAAALNRGGEVGYDATSNVIQDANLDLGINPDGLDLSQVKPDDNPNFTIENMLHRDEGLRLKVYWDSEGYPTVGIGHLITPQKIRNMEQINLILSKQVDREVKGNPGTISMDEASKLFQEDLKKVQKDIGSTNALLSQVYNQENRSRQMALENMAFQMGVGGLAKFRSMLGNMLVKDYKAAFDNARDSVWFQQTKGRASRVSMIILTGNMESYGIMAPKEGGRARMATFAEPREAVPADPWTPEDTRILFKEPESSYKGEYPYIQTMQTEGGHIQEFDNTPGQERYRLIHPTGSYEEVAPDGRKTSKTVADGYYMTQGDSSTYVGGNNKVNVGGDETYYNMANVRRQTDGNESIHIRGNETKTIEGDGTIIVKGNVSILVEGNAEITVKGDAKTLVEGNHDYTVNGNVKWSVNGNVDMTVAGNWSETMASMSSIASGQYTIDGSRIDIG
>ID:YP_006986702.1 |[Escherichia phage vB_EcoM_ACG-C40]||_Enterobacteria_phage_vB_EcoM_ACG-C40_.gbk|baseplate hub subuni..|1731|NC_019399(167396):75294-77024:1 ^GeneID:13997975^ Enterobacteria phage vB_EcoM_ACG-C40, complete genome.|neighbours:ID:YP_006986701.1(1),ID:YP_006986703.1(1)|neighbour_genes:baseplate wedge subu..,hypothetical protein|
MEMISNNLNWFVGVVEDRMDPLKLGRVRVRVVGLHPPQRAQGDVMGIPTEKLPWMSVIQPITSAAMSGIGGSVTGPVEGTRVYGHFLDKWKTNGIVLGTYGGIVREKPNRLEGFSDPTGQYPRRLGNDTNVLNQGGEVGYDSSSNIIQDSNLDTAINPDDRPLSEIPTDDNPNMSMAEMLRRDEGLRLKVYWDTEGYPTIGIGHLIMKQPVRDMNQINKVLSKQVGREITGNPGSITMEEAVTLFERDLADMQRDIKSHSKVGPVWQAVNRSRQMALENMAFQMGVGGVAKFNTMLTAMLAGDWEKAYKAGRDSLWYQQTKGRASRVTMIILTGNLESYGVEVKTPARSLSAMAATAAKSSDPADPPIPNDSRILFKEPVSSYKGEYPYVHTMETESGHIQEFDDTPGQERYRLVHPTGTYEEVSPSGRRTRKTVDNLYDITNADGNFLVAGDKKTNVGGSEIYYNMDNRLHQIDGSNTIFVRGDETKTVEGNGTILVKGNVTIVVEGNADITVKGDATTLVEGNQTNTVNGNLSWKVAGTVDWDVGGDWTEKMASMSSISSGQYTIDGSRIDVGL
>ID:AWD91530.1 |[Enterobacteria phage vB_EcoM_IME339]||_Enterobacteria_phage_vB_EcoM_IME339_.gbk|baseplate hub subuni..|1728|MH051915(164366):91251-92978:-1 ^^ Enterobacteria phage vB_EcoM_IME339, complete genome.|neighbours:ID:AWD91529.1(-1),ID:AWD91531.1(-1)|neighbour_genes:hypothetical protein,baseplate wedge subu..|
MEMISNNLNWFVGVVEDRMDPLKLGRVRVRVVGLHPPQRAQGDVMGIPTDKLPWMSVIQPITSAAMSGIGGSVTGPVEGTRVYGHFLDKWKTNGIVLGTYGGIVREKPNRLEGFSDPTGQYPRRLGNDTNVLNQGGEVGYDSSSNIIQDSNLDTAINPDDRPLSEIPTDDNPNMSMAEMLRRDEGLRLKVYWDTEGYPTIGIGHLIMKQPVRDMTQINKVLSKQVGREITGNPGSITMEEAVTLFERDLADMQRDIKSHSKVGPVWQAVNRSRQMALENMAFQMGVGGVAKFNTMLTAMLAGDWEKAYKAGRDSLWYQQTKGRASRVTMIILTGNLESYGIEVKTPARSLSAMAATVAKSSDPADPPIPNDSRILFKEPVSSYKGEYPYVHTMETESGHIQEFDDTPGQERYRLVHPTGTYEEVSPSGRRTRKTVDNLYDITNADGNFLVAGDKKTNVGGSEIYYNMDNRLHQIDGSNTIFVRGDETKTVEGNGTILVKGNVTIVVEGNADITVKGDATTLVEGNQTNTVNGNLSWKVAGTVDWDVGGDWTEKMASMSSISSGQYTIDGSRIDIG
>ID:AWD91786.1 |[Enterobacteria phage vB_EcoM_IME340]||_Enterobacteria_phage_vB_EcoM_IME340_.gbk|baseplate hub subuni..|1728|MH051916(165549):91536-93263:-1 ^^ Enterobacteria phage vB_EcoM_IME340, complete genome.|neighbours:ID:AWD91785.1(-1),ID:AWD91787.1(-1)|neighbour_genes:hypothetical protein,baseplate wedge subu..|
MEMISNNLNWFVGVVEDRMDPLKLGRVRVRVVGLHPPQRAQGDVMGIPTDKLPWMSVIQPITSAAMSGIGGSVTGPVEGTRVYGHFLDKWKTNGIVLGTYGGIVREKPNRLEGFSDPTGQYPRRLGNDTNVLNQGGEVGYDSSSNIIQDSNLDTAINPDDRPLSEIPTDDNPNMSMAEMLRRDEGLRLKVYWDTEGYPTIGIGHLIMKQPVRDMTQINKVLSKQVGREITGNPGSITMEEAVTLFERDLADMQRDIKSHSKVGPVWKAVNRSRQMALENMAFQMGVGGVAKFNTMLTAMLAGDWEKAYKAGRDSLWYQQTKGRASRVTMIILTGNLESYGIEVKTPARSLSAMAATVAKSSDPADPPIPNDSRILFKEPVSSYKGEYPYVHTMETESGHIQEFDDTPGQERYRLVHPTGTYEEVSPSGRRTRKTVDNLYDITNADGNFLVAGDKKTNVGGSEIYYNMDNRLHQIDGSNTIFVRGDETKTVEGNGTILVKGNVTIVVEGNADITVKGDATTLVEGNQTNTVNGNLSWKVAGTVDWDVGGDWTEKMASMSSISSGQYTIDGSRIDIG
>ID:YP_009207342.1 |[Escherichia phage vB_EcoM_VR20]||_Enterobacteria_phage_vB_EcoM_VR20.gbk|baseplate hub subuni..|1743|NC_028894(170336):77132-78874:1 ^GeneID:26633841^ Enterobacteria phage vB_EcoM_VR20, complete genome.|neighbours:ID:YP_009207341.1(1),ID:YP_009207343.1(1)|neighbour_genes:baseplate wedge subu..,hypothetical protein|
MINMSDNVSWFVGVVEDRMDPLQQGRVRVRVWGMHPYEKAQGPVKGIRTEDLPWMSVLMPTSSASVSGIQTAMTGMVPGTQVYGHFLDKWKLNGLVIGTYGSASRQKANPNEGFSDPTGQYPLYVGNDAAALNRGGEVGYDATSNVIQDANLDLGINPDGLDLSQVKPDDNPNFTIENMLHRDEGLRLKVYWDTEGYPTIGIGHLIAPQPIRDMNQINKILSNQIGREVKGNPGAISMDEASKLFQEDLKKVQNDIGRHSVVGPVYNKENRSRQMALENMAFQMGLGGLAKFRGMLSAMLVGDYKKAFEEARNSVWFNQTKGRASRVSMIILTGNMESYGIMAPKEREFKGRSYRMIQTFAAPTNSDPADPWTPEDTRILFKEPESSYKGEYPYVQTMQTEGGHVQEFDNTPGQERYRLIHPTGSYEEVAPDGRKTSKTVADGYYMTQGDSSTYVGGNNKVNVGGDETYYNMANVRRQTDGNETIHIRGNEEKTVEGNGTLRVKGNVTVIVEGNADVTVKGDATTMVEGNETRTTNGNLNWTVNGTVSWTCAGAWSETMASMSSIASGQYTIDGSRIDIG
>ID:YP_009209908.1 |[Escherichia phage vB_EcoM_VR25]||_Enterobacteria_phage_vB_EcoM_VR25_.gbk|baseplate hub subuni..|1731|NC_028925(170822):76323-78053:1 ^GeneID:26636328^ Enterobacteria phage vB_EcoM_VR25, complete genome.|neighbours:ID:YP_009209907.1(1),ID:YP_009209909.1(1)|neighbour_genes:baseplate wedge subu..,hypothetical protein|
MINMSDSVSWFVGVVEDRMDPLQQGRVRVRVWGMHPYEKAQGPVKGIRTEDLPWMSVLMPTSSASVSGIQTAMTGMVPGTQVYGHFLDKWKLNGLVIGTYGSASRQKANPNEGFSDPTGQYPLYVGNDAAALNRGGEVGYDATSNVIQDANLDLGINPDGLDLSQVKPDDNPNFTIENMLHRDEGLRLKVYWDSEGYPTVGIGHLITPQKIRNMEQINLILSKQVDREVKGNPGTISMDEASKLFQEDLKKVQKDIGSTNALLSQVYNQENRSRQMALENMAFQMGVGGLAKFRSMLGNMLVKDYKAAFDNARDSVWFQQTKGRASRVSMIILTGNMESYGIMAPKEGGRARMTTFAEPREADPADPWTPEDTRILFKEPESSYKGEYPYIQTMQTEGGHIQEFDNTPGQERYRLIHPTGSYEEVAPDGRKTSKTVADGYYMTQGDSSTYVGGNNKVNVGGDETYYNMANVRRQTDGNESIHIRGNETKTIEGDGTIIVKGNVSILVEGNAEITVKGDAKTLVEGNHDYTVNGNVKWSVNGNVDMTVAGNWSETMASMSSIASGQYTIDGSRIDIG
>ID:YP_009213997.1 |[Escherichia phage vB_EcoM_VR26]||_Enterobacteria_phage_vB_EcoM_VR26_.gbk|baseplate hub subuni..|1743|NC_028957(171541):73861-75603:1 ^GeneID:26640453^ Enterobacteria phage vB_EcoM_VR26, complete genome.|neighbours:ID:YP_009213996.1(1),ID:YP_009213998.1(1)|neighbour_genes:baseplate wedge subu..,hypothetical protein|
MINMSDSVSWFVGVVEDRMDPLQQGRVRVRVWGMHPYEKSQGPVKGIRTEDLPWMSVLMPTSSASVSGIQTAMTGMVPGTQVYGHFLDKWKLNGLVIGTYGSASRQKANPNEGFSDPTGQYPLYVGNDAAALNRGGEVGYDATSNVIQDSNLDLGINPDGLDLSQVKPDDNPNFTIENMLHRDEGLRLKVYWDTEGYPTVGIGHLITPQPIRDMNQINKILSNQIGREVKGNPGAISMDEASALFQEDLKKVQSDIGRHSVVGPVYNKENRSRQMALENMAFQMGLGGLAKFRGMLGAMLIGDYKKAFEEARNSVWFNQTKGRASRVSMIILTGNMESYGIMAPKERSFNGRMYRMIETFSTKAGEDPADPWTPEDTRILFKEPESSYKGEYPYIQTMQTEGGHIQEFDNTPGQERYRLIHPTGSYEEVAPDGRKTSKTVADGYYMTQGDSSTYVGGNNKVNVGGDETYYNMANVRRQTDGNESIHIRGNETKTIEGDGTIIVKGNVSILVEGNAEITVKGDAKTLVEGNHDYTVNGNVKWSVNGNVDMTVAGNWSETMASMSSIASGQYTIDGSRIDIG
>ID:YP_009205844.1 |[Enterobacteria phage vB_EcoM_VR5]||_Enterobacteria_phage_vB_EcoM_VR5.gbk|baseplate hub subuni..|1743|NC_028881(170473):74316-76058:1 ^GeneID:26632457^ Enterobacteria phage vB_EcoM_VR5, complete genome.|neighbours:ID:YP_009205843.1(1),ID:YP_009205845.1(1)|neighbour_genes:baseplate wedge subu..,hypothetical protein|
MINMSDNVSWFVGVVEDRMDPLQQGRVRVRVWGMHPYEKVQGPVKGLRTEDLPWMSVLMPTSSASVSGIQTAMTGMVPGTQVYGHFLDKWKLNGLVIGTYGSASRQKANTNEGFADPTGQYPLYLGNDAAALNRGGEVGYDATSNIIQDANTDVGINPDGLDLSQVKPDDNPNFTIENMLHRDEGLRLKVYWDTEGYPTIGIGHLITPQPIRDMNQINKILSNQIGREVKGNPGAISMDEASKLFQEDLKKVQNDIGKHSVVGPVYNKENRSRQMALENMAFQMGLGGLAKFRGMLGAMLIGDYKKAFEEARNSVWFNQTKGRASRVSMIILTGNMESYGIMAPKEREFNGRSYRMIQTFAAPTNSDPADPWTPEDSRILFKEPDSSYKGEYPYVQTMQTEGGHIQEFDNTPGQERYRLIHPTGSYEEVAPDGRKTVKTVADGYYMTQGDSSTYVGGNNKVNVGGDETYYNMANVRRQTDGSESIHIRGNETKTVEGDGTLIVKGNVTVIVEGNADITVKGDAKTLVEGNHDYTVNGNVTWSVNGNVDMTVAGNWSETMSTMSSIASGQYTIDGSRIDIG
> |[Tevenvirinae _Erwinia_phage_Cronus]||_Erwinia_phage_Cronus.gb|Phage baseplate hub ..|1752|MH059636.2(175774):77118-78869:1 ^RAST2:fig|1198136.105.peg.190^ Tevenvirinae _Erwinia_phage_Cronus|neighbours:(1),(1)|neighbour_genes:Phage baseplate wedg..,Phage protein (ACLAM..|
MFLMRNNIEYFIGVVEDRMDPLKQGRVRVRVFGDHPPMKAQGAVNGIPTSDLGWMSIVQSTNSAAMSGIGGAVTGMVEGTKVYGHWLDKYHTNGIIIGSIGSQHLSKPNNTLGFSDPTGQYPLYLGNDTNPLNEGGTVGDGYTTNIIQDSNLDTGINPDDTDLSDIPEDPDPDYTIEAMLRRDEGLRVKVYWDTEGYPTIGIGHLITSTQTRDMAAINAELSKQVGRTVTGNPGTISVEEASALFKKDVEKMLADIVRNATVGPVWAKMNGSRKLALENMCFQMGVGGVAKFQRMLAAMFIGDWKSAYKEARSSVWYSQTKGRASRVSNIILVGNLESYGIMAPARTAKSVGAAATAISNDNPEDPYTPTDSRILFKEPESSYKGEYPYVQTMHTEGGHVQEFDNTPGYERYRLYHPTGSYVEVAPDGRRTTKSVADDYFMVQGDGNKYIAGDSHTNVGGDEVYYNMGNLRRQTDGTENIFIRGDDTKTVEGDGTVIIKGNLKIIVQGDASIEVQGNADVDVKGNCDTTVEGDYSLKVGGNVTWTVGGTVSQNVTGAWTQTMQTMSSKASGNYAIDGSRVDIG
>ID:YP_009592806.1 |[Escherichia coli O157 typing phage 3]||_Escherichia_coli_O157_typing_phage_3_.gbk|hypothetical protein|1734|NC_041863(168733):68952-70685:-1 ^GeneID:40068300^ Escherichia coli O157 typing phage 3, complete genome.|neighbours:ID:YP_009592805.1(-1),ID:YP_009592807.1(-1)|neighbour_genes:hypothetical protein,base plate wedge pro..|
MEMISSSLNWFVGVVEDRMDPLKQGRVRVRVVGLHPAQRAQGDVQGIPTEKLPWMTVIQPITSASMSGIGGSVTGPVEGTRVYGHFLDKWKTNGIVLGTYGGIVREKPNRLEGFSDPTGQYPRRLGNDTNVLNQGGEAGYYSNSNVIQDNNLDYGINPDDTDLANIPEDDDPNFTITEMLRRDEGLRDKVYWDHLGYPTVGIGHLIVMEKTRDMSRINKLLSDQVGREVTGNPGTITLEEATALFEKDLAKMQKDIRSNSKVGPVYAKMNRSRQMALENMCFQMGVGGVAKFNTMLKAMAEGDWKTAYKSGRDSLWFQQTKGRASRVTTIILTGNMESYGVPVKTPPSPGVGADLVTRNTDPEDPAGPPVPLDSRILFKEPESSYRGEYPYVHAMETESGHIQEFDDTPGNERYRLVHPTGSYEEVSPSGRRTRKTVEDLFDITNGDGNFLISGDKLVNVGANEIYYNMADRLHQIDGNDTIFIRGNQSKTVEGDGTLYVKGNIKIVVDGNADILVKGDAKTQVEGNHDYTVNGNVKWTVNGNVDMTVAGDWAERMSTMSSVASGQYTVDGSRIDIG
>ID:YP_009593150.1 |[Escherichia coli O157 typing phage 6]||_Escherichia_coli_O157_typing_phage_6_.gbk|hypothetical protein|1734|NC_041864(160570):89876-91609:1 ^GeneID:40068647^ Escherichia coli O157 typing phage 6, complete genome.|neighbours:ID:YP_009593149.1(1),ID:YP_009593151.1(1)|neighbour_genes:base plate wedge pro..,hypothetical protein|
MEMISSSLNWFVGVVEDRMDPLKQGRVRVRVVGLHPAQRAQGDVQGIPTEKLPWMTVIQPITSASMSGIGGSVTGPVEGTRVYGHFLDKWKTNGIVLGTYGGIVREKPNRLEGFSDPTGQYPRRLGNDTNVLNQGGEAGYYSNSNVIQDNNLDYGINPDDTDLANIPEDDDPNFTITEMLRRDEGLRDKVYWDHLGYPTVGIGHLIVMEKTRDMSRINKLLSDQVGREVTGNPGTITLEEATALFEKDLAKMQKDIRSNSKVGPVYAKMNRSRQMALENMCFQMGVGGVAKFNTMLKAMAEGDWKTAYKSGRDSLWFQQTKGRASRVTTIILTGNMESYGVPVKTPPSPGVGADLVTRNTDPEDPAGPPVPLDSRILFKEPESSYRGEYPYVHAMETESGHIQEFDDTPGNERYRLVHPTGSYEEVSPSGRRTRKTVEDLFDITNGDGNFLISGDKLVNVGANEIYYNMADRLHQIDGNDTIFIRGNQSKTVEGDGTLYVKGNIKIVVDGNADILVKGDAKTQVEGNHDYTVNGNVKWTVNGNVDMTVAGDWAERMSTMSSVASGQYTVDGSRIDIG
>ID:YP_009225103.1 |[Escherichia phage APCEc01]||_Escherichia_phage_APCEc01_.gbk|baseplate hub subuni..|1734|NC_029091(168771):102861-104594:-1 ^GeneID:26796056^ Escherichia phage APCEc01, complete genome.|neighbours:ID:YP_009225102.1(-1),ID:YP_009225104.1(-1)|neighbour_genes:hypothetical protein,baseplate wedge subu..|
MEMISSSLNWFVGVVEDRMDPLKQGRVRVRVVGLHPAQRAQGDVQGIPTEKLPWMTVIQPITSASMSGIGGSVTGPVEGTRVYGHFLDKWKTNGIVLGTYGGIVREKPNRLEGFSDPTGQYPRRLGNDTNVLNQGGEAGYYSNSNVIQDNNLDYGINPDDTDLANIPEDDDPNFTITEMLRRDEGLRDKVYWDHLGYPTVGIGHLIVMEKTRDMSRINKLLSDQVGREVTGNPGTITLEEATALFEKDLAKMQKDIRSNSKVGPVYAKMNRSRQMALENMCFQMGVGGVAKFNTMLKAMAAGDWKTAYKSGRDSLWFQQTKGRASRVTTIILTGNMESYGVPVKTPPSPGVGADLVTRNTDPEDPAGPPVPLDSRILFKEPESSYRGEYPYVHAMETESGHIQEFDDTPGNERYRLVHPTGSYEEVSPSGRRTRKTVEDLFDITNGDGNFLISGDKLVNVGANEIYYNMADRLHQIDGNDTIFIRGNQSKTVEGDGTLYVKGNIKIVVDGNADILVKGDAKTQVEGNHDYTVNGNVKWTVNGNVDMTVAGDWAETMSTMSSVASGQYTVDGSRIDIG
> |[Tevenvirinae _Escherichia_phage_AnYang]||_Escherichia_phage_AnYang.gb|Phage baseplate hub ..|1743|MK234886.1(169215):45033-46775:1 ^RAST2:fig|1198136.106.peg.111^ Tevenvirinae _Escherichia_phage_AnYang|neighbours:(1),(1)|neighbour_genes:Phage baseplate wedg..,Phage protein (ACLAM..|
MINMSDNVSWFVGVVEDRMDPLKQGRVRVRVWGMHPYEKVQGPVKGLRTEDLPWMSVLMPTSSASVSGIQTAMTGMVPGTQVYGHFLDKWKLNGLVLGTYGSASKQKANPNEGFSDPTGQYPLYLGNDAAALNRGGEVGYDATSNVIQDANTDVGINPDGLDLSQVKPDDNPNFTIENMLHRDEGLRLKVYWDTEGYPTIGIGHLITPQPIRDMNQINKILSNQVGREVKGNPGAISMDEASKLFQEDLKKVQNDIGRHSVVGPVYNKENRSRQMALENMAFQMGLGGLAKFRGMLSAMLIGDYKKAFEEARNSVWFNQTKGRASRVSMIILTGNMESYGIMAPKERSFKGRSYRMIQTFAAPTNSDPADPWTPEDTRILFKEPDSSYKGEYPYVQTMQTEGGHVQEFDNTPGQERYRLIHPTGSYEEVAPDGRKTSKTVADGYYMTQGDSNTYVGGNNKVNIGGDETYYNMANVRRQTDGSESIHIRGNETKTVEGDGTLIVKGNVTVIVEGNADITVKGDAKTLVEGNHDYTVNGNVKWSVNGNVDMTVAGNWSETMSTMSSIASGQYTIDGSRIDIG
> |[Tevenvirinae Escherichia_phage_CF2]||_Escherichia_phage_CF2.gb|Phage baseplate hub ..|1728|NC_041919.1(168188):80575-82302:-1 ^RAST2:fig|1198136.52.peg.105^ Tevenvirinae Escherichia_phage_CF2|neighbours:(-1),(-1)|neighbour_genes:Phage protein,baseplate wedge subu..|
MEMISNNLNWFVGVVEDRMDPLKLGRVRVRVVGLHPPQRAQGDVMGIPTEKLPWMSVIQPITSAAMSGIGGSVTGPVEGTRVYGHFLDKWKTNGIVLGTYGGIVREKPNRLEGFSDPTGQYPRRLGNDTNVLNQGGEVGYDSSSNIIQDSNLDTAINPDDRPLSEIPTDDNPNMSMAEMLRRDEGLRLKVYWDTEGYPTIGIGHLIMKQPVRDMAQINKVLSKQVGREITGNPGSITMEEATTLFERDLADMQRDIKSHSKVGPVWQAVNRSRQMALENMAFQMGVGGVAKFNTMLTAMLAGDWEKAYKAGRDSLWYQQTKGRASRVTMIILTGNLESYGVEVKTPARSLSAMAATVAKSSDPADPPIPNDSRILFKEPVSSYKGEYPYVHTMETESGHIQEFDDTPGQERYRLVHPTGTYEEVSPSGRRTRKTVDNLYDITNADGNFLVAGDKKTNVGGSEIYYNMDNRLHQIDGSNTIFVRGDETKTVEGNGTILVKGNVTIVVEGNADITVKGDATTLVEGNQTNTVNGNLSWKVAGTVDWDVGGDWTEKMASMSSISSGQYTIDGSRIDIG
>ID:QBO61158.1 |[Escherichia phage D5505]||_Escherichia_phage_D5505_.gbk|putative baseplate h..|1731|MK327929(168049):75617-77347:1 ^^ Escherichia phage D5505, complete genome.|neighbours:ID:QBO61157.1(1),ID:QBO61159.1(1)|neighbour_genes:putative baseplate w..,hypothetical protein|
MEMISNNLNWFVGVVEDRMDPLKLGRVRVRVVGLHPPQRAQGDVMGIPTEKLPWMSVIQPITSAAMSGIGGSVTGPVEGTRVYGHFLDKWKTNGIVLGTYGGIVREKPNRLEGFSDPTGQYPRRLGNDTNVLNQGGEVGYDSSSNIIQDSNLDTAINPDDRPLSEIPTDDNPNMSMAEMLRRDEGLRLKVYWDTEGYPTIGIGHLIMKQPVRDMAQINKVLSKQVGREITGNPGSITMEEATTLFERDLADMQRDIKSHSKVGPVWQAVNRSRQMALENMAFQMGVGGVAKFNTMLTAMLAGDWEKAYKAGRDSLWYQQTKGRASRVTMIILTGNLESYGVEVKTPARSLSAMAATVAKSSDPADPPIPNDSRILFKEPVSSYKGEYPYVHTMETESGHIQEFDDTPGQERYRLVHPTGTYEEVSPSGRRTRKTVDNLYDITNADGNFLVAGDKKTNVGGSEIYYNMDNRLHQIDGSNTIFVRGDETKTVEGNGTILVKGNVTILVEGNADITVKGDATTLVEGNQTNTVNGNLSWKVAGTVDWDVGGDWTEKMASMSSISSGQYTIDGSRIDVGL
> |[Tevenvirinae Escherichia_phage_ECD7]||_Escherichia_phage_ECD7.gb|Phage baseplate hub ..|1794|NC_041936.1(164706):67529-69322:1 ^RAST2:fig|1198136.56.peg.143^ Tevenvirinae Escherichia_phage_ECD7|neighbours:(1),(1)|neighbour_genes:[T4-like viruses Ent..,Phage protein (ACLAM..|
MFNNSVKWFTGIVENREDPLMLGRVQVRIHGIHPSLSAHGDIQGLPTEDLLWITPVQDITSAAISGIGQSPTGIVEGSMVFGLALDERYLNCVILGTIAGQYTEKPLTTEGFCDPSGAYPRYIGNDVNILARGGINPETGQTTKPDSVYIRDENTGVAVNPDDEPLDQIPVDDNPDFTIEKMLRGDEGYREKWYLDSEGYPTIGIGHLIIYKKTSDLGIINNELSKLVGREVTNGRLTAEEVSKVFADDIEKTRRDMRKHPRIAPVYNKCNASRRMALENMAFQMGVGGLGKFKNSLAAMLAEEWKQAYDGLRQSVWANQTPGRSSRVSKIILTGNLESYGVIAPKKEESISDDPRARLRNARIAAYKTQRAEEDPEAPFTPQDTRIMFKEPKSSYSARYPYNHVYESESGHIIEIDDTPSHERYHRKHPSGTFEETRPDGTRVEKIEGDDYLIVKQGRKVNVKGNLQVVVEGDAQVYYMGNVMQTVDGNVTEFIRGNVNQTVEGTANMHVVGDVTAQLDANLTANVKGNAELMIEGNTTETIKGNYDLTVEGNFNMTVNGTKSDQVNGDWSRNCGASVKDIASGTVKIDGSRIDLG
>ID:YP_009102621.1 |[Escherichia phage ECML-134]||_Escherichia_phage_ECML-134_.gbk|phage baseplate hub|1728|NC_025449(166783):75528-77255:1 ^GeneID:22111804^ Escherichia phage ECML-134, complete genome.|neighbours:ID:YP_009102620.1(1),ID:YP_009102622.1(1)|neighbour_genes:phage baseplate wedg..,hypothetical protein|
MEMISNNLNWFVGVVEDRMDPLKLGRVRVRVVGLHPPQRAQGDVMGIPTEKLPWMSVIQPITSAAMSGIGGSVTGPVEGTRVYGHFLDKWKTNGIVLGTYGGIVREKPNRLEGFSDPTGQYPRRLGNDTNVLNQGGEVGYDSSSNIIQDSNLDTAINPDDRPLSEIPTDDNPNMSMAEMLRRDEGLRLKVYWDTEGYPTIGIGHLIMKQPVRDMAQINKVLSKQVGREITGNPGSITMEEATTLFERDLADMQRDIKSHSKVGPVWQAVNRSRQMALENMAFQMGVGGVAKFNTMLTAMLAGDWEKAYKAGRDSLWYQQTKGRASRVTMIILTGNLESYGVEVKTPARSLSAMAATVAKSSDPADPPIPNDSRILFKEPVSSYKGEYPYVHTMETESGHIQEFDDTPGQERYRLVHPTGTYEEVSPSGRRTRKTVDNLYDITNADGNFLVAGDKKTNVGGSEIYYNMDNRLHQIDGSNTIFVRGDETKTVEGNGTILVKGNVTIIVEGNADITVKGDATTLVEGNQTNTVNGNLSWKVAGTVDWDVGGDWTEKMASMSSISSGQYTIDGSRIDIG
> |[Tevenvirinae Escherichia_phage_EcWhh-1]||_Escherichia_phage_EcWhh-1.gb|Phage baseplate hub ..|1734|MH791409.1(170524):138597-140330:1 ^RAST2:fig|1198136.71.peg.267^ Tevenvirinae Escherichia_phage_EcWhh-1|neighbours:(1),(1)|neighbour_genes:baseplate wedge subu..,Phage protein (ACLAM..|
MSDNLSWFVGVVEDRMDPLKQGRVRVRVWGMHPYEKVQGPVKGLRTEDLPWMSVLMPTSSASVSGIQTAMTGMVPGTQVYGHFLDKWKLNGLVLGTYGSASKQKANPNEGFSDPTGQYPLYLGNDAAALNRGGEVGYDATSNVIQDANTDVGINPDGLDLSQVKPDDNPNFTIENMLHRDEGLRLKVYWDTEGYPTIGIGHLITPQPIRDMNQINKILSNQIGREVKGNPGAISMDEASKLFQEDLKKVQSDIGRHSVVGPVYNKENRSRQMALENMAFQMGLGGLAKFKTMLSAMLAGDYKKAFDAARDSVWFNQTKGRASRVSMIILTGNMESYGIMAPKERKFKGRSYRMIQTFAAPKNSDPADPWTPEDTRILFKEPDSSYKGEYPYVQTMQTEGGHIQEFDNTPGQERYRLIHPTGSYEEVAPDGRKTSKTVADGYYMTQGDSNTYVGGNNKVNIGGDETYYNMANVRRQTDGSESIHIRGNETKTVEGDGTLIVKGNVTVIVEGNADITVKGDAKTLVEGNHDYTVNGNVKWSVNGNVDMTVAGNWSETMSTMSSIASGQYTIDGSRIDIG
> |[Tevenvirinae Escherichia_phage_HP3]||_Escherichia_phage_HP3.gb|Phage baseplate hub ..|1734|NC_041920.1(170254):90238-91971:1 ^RAST2:fig|1198136.53.peg.186^ Tevenvirinae Escherichia_phage_HP3|neighbours:(1),(1)|neighbour_genes:baseplate wedge subu..,Phage protein (ACLAM..|
MEMISSSLNWFVGVVEDRMDPLKQGRVRVRVVGLHPAQRAQGDVQGIPTEKLPWMTVIQPITSASMSGIGGSVTGPVEGTRVYGHFLDKWKTNGIVLGTYGGIVREKPNRLEGFSDPTGQYPRRLGNDTNVLNQGGEAGYYSNSNVIQDNNLDYGINPDDTDLANIPEDDDPNFTITEMLRRDEGLRDKVYWDHLGYPTVGIGHLIVMEKTRDMSRINKLLSDQVGREVTGNPGTITLEEATALFEKDLAKMQKDIRSNSKVGPVYAKMNRSRQMALENMCFQMGVGGVAKFNTMLKAMAEGDWKTAYKSGRDSLWFQQTKGRASRVTTIILTGNMESYGVPVKTPPSPGVGADLVTRNTDSEDPAGPPVPLDSRILFKEPESSYRGEYPYVHAMETESGHIQEFDDTPGNERYRLVHPTGSYEEVSPSGRRTRKTVEDLYDITNGDGNFLISGDKLVNVGANEIYYNMADRLHQIDGNDTIFIRGNQTKTVEGDGTLYVKGNIKIVVDGNADILVKGDAKTQVEGNHDYTVNGNVKWTVNGNVDMTVAGDWAETMSTMSSVASGQYTVDGSRIDIG
> |[Tevenvirinae _Escherichia_phage_HY01]||_Escherichia_phage_HY01.gb|Phage baseplate hub ..|1728|NC_027349.1(166977):75580-77307:1 ^RAST2:fig|1198136.95.peg.162^ Tevenvirinae _Escherichia_phage_HY01|neighbours:(1),(1)|neighbour_genes:baseplate wedge subu..,Phage protein|
MEMISNNLNWFVGVVEDRMDPLKLGRVRVRVVGLHPPQRAQGDVMGIPTDKLPWMSVIQPITSAAMSGIGGSVTGPVEGTRVYGHFLDKWKTNGIVLGTYGGIVREKPNRLEGFSDPTGQYPRRLGNDTNVLNQGGEVGYDSSSNIIQDSNLDTAINPDDRPLSEIPTDDNPNMSMAEMLRRDEGLRLKVYWDTEGYPTIGIGHLIMKQPVRDMTQINKVLSKQVGREITGNPGSITMEEAVTLFERDLADMQRDIKSHSKVGPVWQAVNRSRQMALENMAFQMGVGGVAKFNTMLTAMLAGDWEKAYKAGRDSLWYQQTKGRASRVTMIILTGNLESYGIEVKTPARSLSAMAATVAKSSDPADPPIPNDSRILFKEPVSSYKGEYPYVHTMETESGHIQEFDDTPGQERYRLVHPTGTYEEVSPSGRRTRKTVDNLYDITNADGNFLVAGDKKTNVGGSEIYYNMDNRLHQIDGSNTIFVRGDETKTVEGNGTILVKGNVTIVVEGNADITVKGDATTLVEGNQTNTVNGNLSWKVAGTVDWDVGGDWTEKMASMSSISSGQYTIDGSRIDIG
>ID:YP_009284010.1 |[Escherichia phage HY03]||_Escherichia_phage_HY03.gbk|putative baseplate h..|1728|NC_031047(170770):7966-9693:1 ^GeneID:29078878^ Escherichia phage HY03, complete genome.|neighbours:ID:YP_009284009.1(1),ID:YP_009284011.1(1)|neighbour_genes:putative base plate ..,hypothetical protein|
MEMISNNLNWFVGVVEDRMDPLKLGRVRVRVVGLHPPQRAQGDVMGIPTDKLPWMSVIQPITSAAMSGIGGSVTGPVEGTRVYGHFLDKWKTNGIVLGTYGGIVREKPNRLEGFSDPTGQYPRRLGNDTNVLNQGGEVGYDSSSNIIQDSNLDTAINPDDRPLSEIPTDDNPNMSMAEMLRRDEGLRLKVYWDTEGYPTIGIGHLIMKQPVRDMTQINKVLSKQVGREITGNPGSITMEEAVTLFERDLADMQRDIKSHSKVGPVWQAVNRSRQMALENMAFQMGVGGVAKFNTMLTAMLAGDWEKAYKAGRDSLWYQQTKGRASRVTMIILTGNLESYGIEVKTPARSLSAMAATVAKSSDPADPPIPNDSRILFKEPVSSYKGEYPYVHTMETESGHIQEFDDTPGQERYRLVHPTGTYEEVSPSGRRTRKTVDNLYDITNADGNFLVAGDKKTNVGGSEIYYNMDNRLHQIDGSNTIFVRGDETKTVEGNGTILVKGNVTIVVEGNADITVKGDATTLVEGNQTNTVNGNLSWKVAGTVDWDVGGDWTEKMASMSSISSGQYTIDGSRIDIG
>ID:BBG28667.1 |[Escherichia phage KIT03]||_Escherichia_phage_KIT03_DNA_.gbk|baseplate hub subuni..|1728|AP018932(166848):76076-77803:1 ^^ Escherichia phage KIT03 DNA, complete sequence.|neighbours:ID:BBG28666.1(1),ID:BBG28668.1(1)|neighbour_genes:baseplate wedge subu..,hypothetical protein|
MEMISNNLNWFVGVVEDRMDPLKLGRVRVRVVGLHPPQRAQGDVMGIPTDKLPWMSVIQPITSAAMSGIGGSVTGPVEGTRVYGHFLDKWKTNGIVLGTYGGIVREKPNRLEGFSDPTGQYPRRLGNDTNVLNQGGEVGYDSSSNIIQDSNLDTAINPDDRPLSEIPTDDNPNMSMAEMLRRDEGLRLKVYWDTEGYPTIGIGHLIMKQPVRDMTQINKVLSKQVGREITGNPGSITMEEAVTLFERDLADMQRDIKSHSKVGPVWQAVNRSRQMALENMAFQMGVGGVAKFNTMLTAMLAGDWEKAYKAGRDSLWYQQTKGRASRVTMIILTGNLESYGIEVKTPARSLSAMAATVAKSSDPADPPIPNDSRILFKEPVSSYKGEYPYVHTMETESGHIQEFDDTPGQERYRLVHPTGTYEEVSPSGRRTRKTVDNLYDITNADGNFLVAGDKKTNVGGSEIYYNMDNRLHQIDGSNTIFVRGDETKTVEGNGTILVKGNVTIVVEGNADITVKGDATTLVEGNQTNTVNGNLSWKVAGTVDWDVGGDWTEKMASMSSISSGQYTIDGSRIDIG
>ID:YP_008060715.1 |[Escherichia phage Lw1]||_Escherichia_phage_Lw1_.gbk|baseplate hub subuni..|1767|NC_021344(176227):103690-105456:1 ^GeneID:16205022^ Escherichia phage Lw1, complete genome.|neighbours:ID:YP_008060714.1(1),ID:YP_008060716.1(1)|neighbour_genes:baseplate wedge subu..,hypothetical protein|
MRYGGNANSPFFDGVVEEVDDPLFLGRVRVRVFGEHPAQKQKSETIGIPVEELPWMVPIQNITSAAVSGVGFSPTGIVRGSFVFGVWRDKWHQDGVILGTYAGQYVEKPDTQKGFCDPFGEYPRYVGNDVNVLARGGVEGRTSSSVVIRDANSSLAVNPDDRPLDEIPEDNRPDTGGFTIETMIKQDEGIRLTWYYDVKGYTIGIGHFFLTAPQGTDPAVVNAALSKQIGRTVTGVPGSITAEEAGVLFQQDLAKVHRDIQNNSKVREVYHDLNRPRQMAIENMCFQMGVGGVAKFTNALAAMKSQDWQTAYNELRNSTWANQTPGRSSRVSKIVLTGNLESYGVMVPDPEGRSLSAAYNAVVLQASNPEDPFVPGDTRVMFEEPKSAYAAEYPYNMVFESRSGHIQEFDDTPGFERYNRVHPAGTYEEIRPDGSRVVKIMGDDYQIVMQGRKLNVKGNLQVVVEGDAFIYNMGNVQQTVDGNVTEFVRGNVNQTVEGEYVGRVKGNAELTVEKDATINVDQNLMANVKQNATVNVTEDATVTAKNAMMDIEQDFDLNANNITMVARQNTLIDSGSLTKITGGTVQVG
> |[Tevenvirinae _Escherichia_phage_MX01]||_Escherichia_phage_MX01.gb|Phage baseplate hub ..|1743|NC_031934.1(168929):76145-77887:1 ^RAST2:fig|1198136.96.peg.159^ Tevenvirinae _Escherichia_phage_MX01|neighbours:(1),(1)|neighbour_genes:baseplate wedge subu..,hypothetical protein|
MINMSDNVSWFVGVVEDRMDPLQQGRVRVRVWGMHPYEKVQGPVKGLRTEDLPWMSVLMPTSSASVSGIQTAMTGMVPGTQVYGHFLDKWKLNGLVLGTYGSASRQKANPNEGFSDPTGQYPLYLGNDAAALNRGGEVGYDATSNVIQDANTDVGINPDGLDLSQVKPDDNPNFTIENMLHRDEGLRLKVYWDTEGYPTIGIGHLITPQPIRDMNRINKILSNQVGREVKGNPGTISMDEVSKLFQDDLKKVQNDIGRHSVVGPVYNKENRSRQMALENMAFQMGLGGLAKFRGMLSAMLIGDYKKAFEEARNSVWFNQTKGRASRVSMIILTGNMESYGIMAPKEREFKGRSYRMIQTFAAPTNSDPADPWTPEDTRILFKEPDSSYKGEYPYVQTMQTEGGHVQEFDNTPGQERYRLIHPTGSYEEVAPDGRKTSKTVADGYYMTQGDSNTYVGGNNKVNIGGDETYYNMANVRRQTDGSESIHIRGNETKTVEGDGTLIVKGNVTVLVEGNADITVKGDAKTLVEGNHDYTVNGNVKWSVNGNVDMTVAGNWSETMSTMSSIASGQYTIDGSRIDIG
>ID:AYR04069.1 |[Escherichia phage OLB35]||_Escherichia_phage_OLB35_.gbk|baseplate hub subuni..|1734|MH992122(169140):80785-82518:1 ^^ UNVERIFIED: Escherichia phage OLB35, complete genome.|neighbours:ID:AYR04068.1(1),ID:AYR04070.1(1)|neighbour_genes:baseplate wedge subu..,hypothetical protein|
MEMISSSLNWFVGVVEDRMDPLKQGRVRVRVVGLHPAQRAQGDVQGIPTEKLPWMTVIQPITSASMSGIGGSVTGPVEGTRVYGHFLDKWKTNGIVLGTYGGIVREKPNRLEGFSDPTGQYPRRLGNDTNVLNQGGEAGYYSNSNVIQDNNLDYGINPDDTDLANIPEDDDPNFTITEMLRRDEGLRDKVYWDHLGYPTVGIGHLIVMEKTRDMSRINKLLSDQVGREVTGNPGTITLEEATALFEKDLAKMQKDIRSNSKVGPVYAKMNRSRQMALENMCFQMGVGGVAKFNTMLKAMATGDWKTAYKSGRDSLWFQQTKGRASRVTTIILTGNMESYGVPVKTPPSPGVGADLVTRNTDPEDPAGPPVPLDSRILFKEPESSYRGEYPYVHAMETESGHIQEFDDTPGNERYRLVHPTGSYEEVSPSGRRTRKTVEDLFDITNGDGNFLVSGDKLVNVGANEIYYNMADRLHQIDGSDTIFIRGNQTKTVEGDGTLYVKGNIKIVVDGNADILVKGDAKTQVEGNHDYTVNGNVKWTVNGNVDMTVAGNWSETMTTMSSIASGQYTVDGSRIDIG
> |[Tevenvirinae _Escherichia_phage_PE37]||_Escherichia_phage_PE37.gb|Phage baseplate hub ..|1728|KU925172.1(166423):86604-88331:-1 ^RAST2:fig|1198136.98.peg.118^ Tevenvirinae _Escherichia_phage_PE37|neighbours:(-1),(-1)|neighbour_genes:Phage protein,baseplate wedge subu..|
MEMISNNLNWFVGVVEDRMDPLKLGRVRVRVVGLHPPQRAQGDVMGIPTEKLPWMSVIQPITSAAMSGIGGSVTGPVEGTRVYGHFLDKWKTNGIVLGTYGGIVREKPNRLEGFSDPTGQYPRRLGNDTNVLNQGGEVGYDSSSNVIQDSNLDTAINPDDRPLSEIPTDDNPNMSMAEMLRRDEGLRLKVYWDTEGYPTIGIGHLIMKQPVRDMAQINKVLSKQVGREITGNPGSITMEEATTLFERDLADMQRDIKSHSKVGPVWQAVNRSRQMALENMAFQMGVGGVAKFNTMLTAMLAGDWEKAYKAGRDSLWYQQTKGRASRVTMIILTGNLESYGVEVKTPARSLSAMAATVAKSSDPADPPIPNDSRILFKEPVSSYKGEYPYVHTMETESGHIQEFDDTPGQERYRLVHPTGTYEEVSPSGRRTRKTVDNLYDITNADGNFLVAGDKKTNVGGSEIYYNMDNRLHQIDGSNTIFVRGDETKTVEGNGTILVKGNVTIVVEGNADITVKGDATTLVEGNQTNTVNGNLSWKVAGTVDWDVGGDWTEKMASMSSISSGQYTIDGSRIDIG
>ID:BBC14484.1 |[Escherichia phage PP01]||_Escherichia_phage_PP01.gbk|5|1728|LC348379(167812):76153-77880:1 ^^ Escherichia phage PP01 DNA, complete sequence.|neighbours:ID:BBC14483.1(1),ID:BBC14485.1(-1)|neighbour_genes:53,repEB|
MEMISNNLNWFVGVVEDRMDPLKLGRVRVRVVGLHPPQRAQGDVMGIPTEKLPWMSVIQPITSAAMSGIGGSVTGPVEGTRVYGHFLDKWKTNGIVLGTYGGIVREKPNRLEGFSDPTGQYPRRLGNDTNVLNQGGEVGYDSSSNVIQDSNLDTAINPDDRPLSEIPTDDNPNMSMAEMLRRDEGLRLKVYWDTEGYPTIGIGHLIMKQPVRDMAQINKVLSKQVGREITGNPGSITMEEATTLFERDLADMQRDIKSHSKVGPVWQAVNRSRQMALENMAFQMGVGGVAKFNTMLTAMLAGDWEKAYKAGRDSLWYQQTKGRASRVTMIILTGNLESYGVEVKTPARSLSAMAATVAKSSDPADPPIPNDSRILFKEPVSSYKGEYPYVHTMETESGHIQEFDDTPGQERYRLVHPTGTYEEVSPSGRRTRKTVDNLYDITNADGNFLVAGDKKTNVGGSEIYYNMDNRLHQIDGSNTIFVRGDETKTVEGNGTILVKGNVTIVVEGNADITVKGDATTLVEGNQTNTVNGNLSWKVAGTVDWDVGGDWTEKMASMSSISSGQYTIDGSRIDIG
> |[Tevenvirinae _Escherichia_phage_SF]||_Escherichia_phage_SF.gb|Phage baseplate hub ..|1734|MH359124.1(168695):39261-40994:-1 ^RAST2:fig|1198136.100.peg.43^ Tevenvirinae _Escherichia_phage_SF|neighbours:(-1),(-1)|neighbour_genes:Phage protein (ACLAM..,baseplate wedge subu..|
MEMISSSLNWFVGVVEDRMDPLKQGRVRVRVVGLHPAQRAQGDVQGIPTEKLPWMTVIQPITSASMSGIGGSVTGPVEGTRVYGHFLDKWKTNGIVLGTYGGIVREKPNRLEGFSDPTGQYPRRLGNDTNVLNQGGEAGYYSNSNVIQDNNLDYGINPDDTDLANIPEDDDPNFTITEMLRRDEGLRDKVYWDHLGYPTVGIGHLIVMEKTRDMSRINKLLSDQVGREVTGNPGTITLEEATALFEKDLAKMQKDIRSNSKVGPVYAKMNRSRQMALENMCFQMGVGGVAKFNTMLKAMAAGDWKTAYKSGRDSLWFQQTKGRASRVTTIILTGNMESYGVPVKTPPSPGVGADLVTRNTDPEDPAGPPVPLDSRILFKEPESSYRGEYPYVHAMETESGHIQEFDDTPGNERYRLVHPTGSYEEVSPSGRRTRKTVEDLFDITNGDGNFLISGDKLVNVGANEIYYNMADRLHQIDGNDTIFIRGNQSKTVEGDGTLYVKGNIKIVVDGNADILVKGDAKTQVEGNHDYTVNGNVKWTVNGNVDMTVAGDWSETMSTMSSIASGQYTVDGSRIDIG
>ID:YP_009608513.1 |[Escherichia phage ST0]||_Escherichia_phage_ST0.gbk|baseplate hub subuni..|1680|NC_041990(170496):148507-150186:-1 ^GeneID:40084535^ Escherichia phage ST0, complete genome.|neighbours:ID:YP_009608512.1(-1),ID:YP_009608514.1(-1)|neighbour_genes:hypothetical protein,baseplate wedge subu..|
MDPLKQGRVRVRVVGLHPAQRAQGDVQGIPTEKLPWMTVIQPITSASMSGIGGSVTGPVEGTRVYGHFLDKWKTNGIVLGTYGGIVREKPNRLEGFSDPTGQYPRRLGNDTNVLNQGGEAGYYSNSNVIQDNNLDYGINPDDTDLANIPEDDDPNFTITEMLRRDEGLRDKVYWDHLGYPTVGIGHLIVMEKTRDMSRINKLLSDQVGREVTGNPGTITLEEATALFEKDLAKMQKDIRSNSKVGPVYAKMNRSRQMALENMCFQMGVGGVAKFNTMLKAMATGDWKTAYKSGRDSLWFQQTKGRASRVTTIILTGNMESYGVPVKTPPSPGVGADLVTRNTDPEDPAGPPVPLDSRILFKEPESSYRGEYPYVHAMETESGHIQEFDDTPGNERYRLVHPTGSYEEVSPSGRRTRKTVEDLFDITNGDGNFLISGDKLVNVGANEIYYNMADRLHQIDGNDTIFIRGNQSKTVEGDGTLYVKGNIKIVVDGNADILVKGDAKTQVEGNHDYTVNGNVKWTVNGNVDMTVAGDWAETMSTMSSVASGQYTVDGSRIDIG
>ID:BBC14765.1 |[Escherichia phage T2]||_Escherichia_phage_T2.gbk|5|1728|LC348380(163825):74522-76249:1 ^^ Escherichia phage T2 DNA, complete sequence.|neighbours:ID:BBC14764.1(1),ID:BBC14766.1(-1)|neighbour_genes:53,repEB|
MEMISNNLNWFVGVVEDRMDPLKLGRVRVRVVGLHPPQRAQGDVMGIPTEKLPWMSVIQPITSAAMSGIGGSVTGPVEGTRVYGHFLDKWKTNGIVLGTYGGIVREKPNRLEGFSDPTGQYPRRLGNDTNVLNQGGEVGYDSSSNVIQDSNLDTAINPDDRPLSEIPTDDNPNMSMAEMLRRDEGLRLKVYWDTEGYPTIGIGHLIMKQPVRDMAQINKVLSKQVGREITGNPGSITMEEATTLFERDLADMQRDIKSHSKVGPVWQAVNRSRQMALENMAFQMGVGGVAKFNTMLTAMLAGDWEKAYKAGRDSLWYQQTKGRASRVTMIILTGNLESYGVEVKTPARSLSAMAATVAKSSDPADTPIPNDSRILFKEPVSSYKGEYPYVHTMETESGHIQEFDDTPGQERYRLVHPTGTYEEVSPSGRRTRKTVDNLYDITNADGNFLVAGDKKTNVGGSEIYYNMDNRLHQIDGSNTIFVRGDETKTVEGNGTILVKGNVTIVVEGNADITVKGDATTLVEGNQTNTVNGNLSWKVAGTVDWDVGGDWTEKMASMSSISSGQYTIDGSRIDIG
>ID:YP_009281485.1 |[Escherichia phage UFV-AREG1]||_Escherichia_phage_UFV-AREG1_.gbk|lysozyme|1728|NC_031030(170788):75532-77259:1 ^GeneID:29063678^ Escherichia phage UFV-AREG1, complete genome.|neighbours:ID:YP_009281484.1(1),ID:YP_009281486.1(1)|neighbour_genes:baseplate wedge prot..,hypothetical protein|
MEMISNNLNWFVGVVEDRMDPLKLGRVRVRVVGLHPPQRAQGDVMGIPTEKLPWMSVIQPITSAAMSGIGGSVTGPVEGTRVYGHFLDKWKTNGIVLGTYGGIVREKPNRLEGFSDPTGQYPRRLGNDTNVLNQGGEVGYDSSSNIIQDSNLDTAINPDDRPLSEIPTDDNPNMSMAEMLRRDEGLRLKVYWDTEGYPTIGIGHLIMKQPVRDMAQINKVLSKQVGREITGNPGSITMEEAVTLFERDLADMQRDIKSHSKVGPVWKAVNRSRQMALENMAFQMGVGGVAKFNTMLTAMLAGDWEKAYKAGRDSLWYQQTKGRASRVTMIILTGNLESYGVEVKTPARSLSAMAATVAKSSDPADPPIPNDSRILFKEPVSSYKGEYPYVHTMETESGHIQEFDDTPGQERYRLVHPTGTYEEVSPSGRRTRKTVDNLYDITNADGNFLVAGDKKTNVGGSEIYYNMDNRLHQIDGSNTIFVRGDETKTVEGNGTILVKGNVTIVVEGNADITVKGDATTLVEGNQTNTVNGNLSWKVAGTVDWDVGGDWTEKMASMSSISSGQYTIDGSRIDIG
>ID:YP_009323354.1 |[Escherichia phage WG01]||_Escherichia_phage_WG01_.gbk|baseplate hub subuni..|1788|NC_031928(169936):75651-77438:1 ^GeneID:30308480^ Escherichia phage WG01, complete genome.|neighbours:ID:YP_009323353.1(1),ID:YP_009323355.1(1)|neighbour_genes:hypothetical protein,hypothetical protein|
MINMSDNVSWFVGVVEDRMDPLQQGRVRVRVWGMHPYEKVQGPVKGLRTEDLPWMSVLMPTSSASVSGIQTAMTGMVPGTQVYGHFLDKWKLNGLVLGTYGSASRQKANPNEGFSDPTGQYPLYLGNDAAALNRGGEVGYDATSNVIQDANTDVGINPDGLDLSQVKPDDNPNFTIENMLHRDEGLRLKVYWDTEGYPTIGIGHLITPQPIRDMNRINKILSNQVGREVKGNPGAISMDEASKLFQEDLKKVQNDIGRHSVVGPVYNKENRSRQMALENMAFQMGLGGLAKFRGMLSAMLIGDYKKAFEEARNSVWFNQTKGRASRVSMIILTGNMESYGIMAPKERSFNGRSYRMIQTFVAPTNSDPADPWTPEDTRILFKEPDSSYKGEYPYVQTMQTEGGHIQEFDNTPGQERYRLIHPTGSYEEVAPDGRKTSKTVADGYYMTQGDSNTYVGGNNKVNVGGDETYYNMANVRRQTDGSESIHIRGNETKTVEGNGTLLVKGNVKIVIMGTADITVEQEAYITVEKDTTVNVNQNADISVKQKATINAQNMDVNVEQDLNFAATNINLNASNTVHMDGGSLAKVSGGNVQVG
>ID:YP_009030758.1 |[Escherichia phage vB_EcoM_112]||_Escherichia_phage_e112_.gbk|baseplate hub subuni..|1728|NC_024125(168470):77759-79486:1 ^GeneID:19485301^ Escherichia phage e11/2, complete genome.|neighbours:ID:YP_009030757.1(1),ID:YP_009030759.1(1)|neighbour_genes:baseplate wedge subu..,hypothetical protein|
MEMISNNLNWFVGVVEDRMDPLKLGRVRVRVVGLHPPQRAQGDVMGIPTEKLPWMSVIQPITSAAMSGIGGSVTGPVEGTRVYGHFLDKWKTNGIVLGTYGGIVREKPNRLEGFSDPTGQYPRRLGNDTNVLNQGGDVGYDSSSNVIQDSNLDTAINPDDRPLSEIPTDDNPNMSMAEMLRRDEGLRLKVYWDTEGYPTIGIGHLIMKQPVRDMAQINKVLSKQVGREITGNPGSITMEEATTLFERDLADMQRDIKSHSKVGPVWQAVNRSRQMALENMAFQMGVGGVAKFNTMLTAMLAGDWEKAYKAGRDSLWYQQTKGRASRVTMIILTGNLESYGVEVKTPARSLSAMAATVAKSSDPADPPIPNDSRILFKEPVSSYKGEYPYVHTMETESGHIQEFDDTPGQERYRLVHPTGTYEEVSPSGRRTRKTVDNLYDITNADGNFLVAGDKKTNVGGSEIYYNMDNRLHQIDGSNTIFVRGDETKTVEGNGTILVKGNVTIVVEGNADITVKGDATTLVEGNQTNTVNGNLSWKVAGTVDWDVGGDWTEKMASMSSISSGQYTIDGSRIDIG
>ID:AYN56263.1 |[Escherichia phage p000v]||_Escherichia_phage_p000v_.gbk|peptidoglycan hydrol..|1734|MK047717(167803):67838-69571:-1 ^^ Escherichia phage p000v, complete genome.|neighbours:ID:AYN56262.1(-1),ID:AYN56264.1(-1)|neighbour_genes:hypothetical protein,baseplate wedge prot..|
MEMISSSLNWFVGVVEDRMDPLKQGRVRVRVVGLHPAQRAQGDVQGIPTEKLPWMTVIQPITSASMSGIGGSVTGPVEGTRVYGHFLDKWKTNGIVLGTYGGIVREKPNRLEGFSDPTGQYPRRLGNDTNVLNQGGEAGYYSNSNVIQDNNLDYGINPDDTDLANIPEDDDPNFTITEMLRRDEGLRDKVYWDHLGYPTVGIGHLIVMEKTRDMSRINKLLSDQVGREVTGNPGTITLEEATALFEKDLAKMQKDIRSNSKVGPVYAKMNRSRQMALENMCFQMGVGGVAKFNTMLKAMATGDWKTAYKSGRDSLWFQQTKGRASRVTTIILTGNMESYGVPVKTPPSPGVGADLVTRNTDSEDPAGPPVPLDSRILFKEPESSYRGEYPYVHAMETESGHIQEFDDTPGNERYRLVHPTGSYEEVSPSGRRTRKTVEDLFDITNGDGNFLISGDKLVNVGANEIYYNMADRLHQIDGNDTIFIRGNQTKTVEGDGTLYVKGNIKIVVDGNADILVKGDAKTQVEGNHDYTVNGNVKWTVNGNVDMTVAGDWAETMSTMSSVASGQYTVDGSRIDIG
> |[Tevenvirinae _Escherichia_phage_p000y]||_Escherichia_phage_p000y.gb|Phage baseplate hub ..|1734|MK047718.1(169872):10153-11886:-1 ^RAST2:fig|1198136.97.peg.9^ Tevenvirinae _Escherichia_phage_p000y|neighbours:(-1),(-1)|neighbour_genes:Phage protein (ACLAM..,baseplate wedge subu..|
MEMISSSLNWFVGVVEDRMDPLKQGRVRVRVVGLHPAQRAQGDVQGIPTEKLPWMTVIQPITSASMSGIGGSVTGPVEGTRVYGHFLDKWKTNGIVLGTYGGIVREKPNRLEGFSDPTGQYPRRLGNDTNVLNQGGEAGYYSNSNVIQDNNLDYGINPDDTDLANIPEDDDPNFTITEMLRRDEGLRDKVYWDHLGYPTVGIGHLIVMEKTRDMSRINKLLSDQVGREVTGNPGTITLEEATALFEKDLAKMQKDIRSNSKVGPVYAKMNRSRQMALENMCFQMGVGGVAKFNTMLKAMADGDWKTAYKSGRDSLWFQQTKGRASRVTTIILTGNMESYGVPVKTPPSPGVGADLVTRNADPEDPAGPPVPLDSRILFKEPESSYRGEYPYVHAMETESGHIQEFDDTPGNERYRLVHPTGSYEEVSPSGRRTRKTVEDLFDITNGDGNFLISGDKLVNVGANEIYYNMADRLHQIDGNDTIFIRGNQSKTVEGDGTLYVKGNIKIVVDGNADILVKGDAKTQVEGNHDYTVNGNVKWTVNGNVDMTVAGDWAETMSTMSSVASGQYTVDGSRIDIG
> |[Tevenvirinae _Escherichia_phage_slur02]||_Escherichia_phage_slur02.gb|Phage baseplate hub ..|1728|NC_028927.1(167298):146026-147753:1 ^RAST2:fig|1198136.99.peg.269^ Tevenvirinae _Escherichia_phage_slur02|neighbours:(1),(1)|neighbour_genes:baseplate wedge subu..,Phage protein|
MEMISNNLNWFVGVVEDRMDPLKLGRVRVRVVGLHPPQRAQGDVMGIPTEKLPWMSVIQPITSAAMSGIGGSVTGPVEGTRVYGHFLDKWKTNGIVLGTYGGIVREKPNRLEGFSDPTGQYPRRLGNDTNVLNQGGEVGYDSSSNVIQDSNLDTAINPDDRPLSEIPTDDNPNMSMAEMLRRDEGLRLKVYWDTEGYPTIGIGHLIMKQPVRDMAQINKVLSKQVGREITGNPGSITMEEATTLFERDLADMQRDIKSHSKVGPVWQAVNRSRQMALENMAFQMGVGGVAKFNTMLTAMLAGDWEKAYKAGRDSLWYQQTKGRASRVTMIILTGNLESYGVEVKTPARSLSAMAATVAKSSDPADPPIPNDSRILFKEPVSSYKGEYPYVHTMETESGHIQEFDDTPGQERYRLVHPTGTYEEVSPSGRRTRKTVDNLYDITNADGNFLVAGDKKTNVGGSEIYYNMDNRLHQIDGSNTIFVRGDETKTVEGNGTILVKGNVTIVVEGNADITVKGDATTLVEGNQTNTVNGNLSWKVAGTVDWDVGGDWTEKMASMSSISSGQYTIDGSRIDIG
>ID:YP_009625099.1 |[Escherichia phage slur03]||_Escherichia_phage_slur03_.gbk|baseplate hub subuni..|1728|NC_042129(167467):91609-93336:-1 ^GOA:A0A0M9JDJ4,GeneID:40101981,InterPro:IPR001165,InterPro:IPR002196,InterPro:IPR009590,InterPro:IPR010609,InterPro:IPR023346,InterPro:IPR023347,UniProtKB/TrEMBL:A0A0M9JDJ4^ Escherichia phage slur03, complete genome.|neighbours:ID:YP_009625098.1(-1),ID:YP_009625100.1(-1)|neighbour_genes:hypothetical protein..,putative baseplate w..|
MEMISNNLNWFVGVVEDRMDPLKLGRVRVRVVGLHPPQRAQGDVMGIPTEKLPWMSVIQPITSAAMSGIGGSVTGPVEGTRVYGHFLDKWKTNGIVLGTYGGIVREKPNRLEGFSDPTGQYPRRLGNDTNVLNQGGDVGYDSSSNVIQDSNLDTAINPDDRPLSEIPTDDNPNMSMAEMLRRDEGLRLKVYWDTEGYPTIGIGHLIMKQPVRDMAQINKVLSKQVGREITGNPGSITMEEATTLFERDLADMQRDIKSHSKVGPVWQAVNRSRQMALENMAFQMGVGGVAKFNTMLTAMLAGDWEKAYKAGRDSLWYQQTKGRASRVTMIILTGNLESYGVEVKTPARSLSAMAATVAKSSDPADPPIPNDSRILFKEPVSSYKGEYPYVHTMETESGHIQEFDDTPGQERYRLVHPTGTYEEVSPSGRRTRKTVDNLYDITNADGNFLVAGDKKTNVGGSEIYYNMDNRLHQIDGSNTIFVRGDETKTVEGNGTILVKGNVTIVVEGNADITVKGDATTLVEGNQTNTVNGNLSWKVAGTVDWDVGGDWTEKMASMSSISSGQYTIDGSRIDIG
>ID:YP_009625367.1 |[Escherichia phage slur04]||_Escherichia_phage_slur04_.gbk|hypothetical protein|1728|NC_042130(167298):60539-62266:1 ^GOA:A0A0M7QB70,GeneID:40102268,InterPro:IPR001165,InterPro:IPR002196,InterPro:IPR009590,InterPro:IPR010609,InterPro:IPR023346,InterPro:IPR023347,UniProtKB/TrEMBL:A0A0M7QB70^ Escherichia phage slur04, complete genome.|neighbours:ID:YP_009625366.1(1),ID:YP_009625368.1(1)|neighbour_genes:Base plate wedge pro..,hypothetical protein|
MEMISNNLNWFVGVVEDRMDPLKLGRVRVRVVGLHPPQRAQGDVMGIPTEKLPWMSVIQPITSAAMSGIGGSVTGPVEGTRVYGHFLDKWKTNGIVLGTYGGIVREKPNRLEGFSDPTGQYPRRLGNDTNVLNQGGEVGYDSSSNVIQDSNLDTAINPDDRPLSEIPTDDNPNMSMAEMLRRDEGLRLKVYWDTEGYPTIGIGHLIMKQPVRDMAQINKVLSKQVGREITGNPGSITMEEATTLFERDLADMQRDIKSHSKVGPVWQAVNRSRQMALENMAFQMGVGGVAKFNTMLTAMLAGDWEKAYKAGRDSLWYQQTKGRASRVTMIILTGNLESYGVEVKTPARSLSAMAATVAKSSDPADPPIPNDSRILFKEPVSSYKGEYPYVHTMETESGHIQEFDDTPGQERYRLVHPTGTYEEVSPSGRRTRKTVDNLYDITNADGNFLVAGDKKTNVGGSEIYYNMDNRLHQIDGSNTIFVRGDETKTVEGNGTILVKGNVTIVVEGNADITVKGDATTLVEGNQTNTVNGNLSWKVAGTVDWDVGGDWTEKMASMSSISSGQYTIDGSRIDIG
> |[Tevenvirinae _Escherichia_phage_slur07]||_Escherichia_phage_slur07.gb|Phage baseplate hub ..|1728|NC_028780.1(167124):85273-87000:-1 ^RAST2:fig|1198136.89.peg.111^ Tevenvirinae _Escherichia_phage_slur07|neighbours:(-1),(-1)|neighbour_genes:Phage protein,baseplate wedge subu..|
MEMISNNLNWFVGVVEDRMDPLKLGRVRVRVVGLHPPQRAQGDVMGIPTEKLPWMSVIQPITSAAMSGIGGSVTGPVEGTRVYGHFLDKWKTNGIVLGTYGGIVREKPNRLEGFSDPTGQYPRRLGNDTNVLNQGGEVGYDSSSNIIQDSNLDTAINPDDRPLSEIPTDDNPNMSMAEMLRRDEGLRLKVYWDTEGYPTIGIGHLIMKQPVRDMAQINKVLSKQVGREITGNPGSITMEEATALFERDLADMQRDIKSHSKVGPVWQAVNRSRQMALENMAFQMGVGGVAKFNTMLTAMLAGDWEKAYKAGRDSLWYQQTKGRASRVTMIILTGNLESYGVEVKTPARSLSAMAATVAKSSDPADPPIPNDSRILFKEPVSSYKGEYPYVHTMETESGHIQEFDDTPGQERYRLVHPTGTYEEVSPSGRRTRKTVDNLYDITNADGNFLVAGDKKTNVGGSEIYYNMDNRLHQIDGSNTIFVRGDETKTVEGNGTILVKGNVTIVVEGNADITVKGDATTLVEGNQTNTVNGNLSWKVAGTVDWDVGGDWTEKMASMSSISSGQYTIDGSRIDIG
>ID:CUL02643.1 |[Escherichia phage slur08]||_Escherichia_phage_slur08_.gbk|hypothetical protein|1728|LN881733(167467):88856-90583:-1 ^GOA:A0A0M7QCX4,InterPro:IPR001165,InterPro:IPR002196,InterPro:IPR009590,InterPro:IPR010609,InterPro:IPR023346,InterPro:IPR023347,UniProtKB/TrEMBL:A0A0M7QCX4^ Escherichia phage slur08, complete genome.|neighbours:ID:CUL02642.1(-1),ID:CUL02644.1(-1)|neighbour_genes:hypothetical protein,Base plate wedge pro..|
MEMISNNLNWFVGVVEDRMDPLKLGRVRVRVVGLHPPQRAQGDVMGIPTEKLPWMSVIQPITSAAMSGIGGSVTGPVEGTRVYGHFLDKWKTNGIVLGTYGGIVREKPNRLEGFSDPTGQYPRRLGNDTNVLNQGGDVGYDSSSNVIQDSNLDTAINPDDRPLSEIPTDDNPNMSMAEMLRRDEGLRLKVYWDTEGYPTIGIGHLIMKQPVRDMAQINKVLSKQVGREITGNPGSITMEEATTLFERDLADMQRDIKSHSKVGPVWQAVNRSRQMALENMAFQMGVGGVAKFNTMLTAMLAGDWEKAYKAGRDSLWYQQTKGRASRVTMIILTGNLESYGVEVKTPARSLSAMAATVAKSSDPADPPIPNDSRILFKEPVSSYKGEYPYVHTMETESGHIQEFDDTPGQERYRLVHPTGTYEEVSPSGRRTRKTVDNLYDITNADGNFLVAGDKKTNVGGSEIYYNMDNRLHQIDGSNTIFVRGDETKTVEGNGTILVKGNVTIVVEGNADITVKGDATTLVEGNQTNTVNGNLSWKVAGTVDWDVGGDWTEKMASMSSISSGQYTIDGSRIDIG
>ID:CUL02921.1 |[Escherichia phage slur11]||_Escherichia_phage_slur11_.gbk|hypothetical protein|1728|LN881734(167298):64085-65812:1 ^GOA:A0A0M7QC75,InterPro:IPR001165,InterPro:IPR002196,InterPro:IPR009590,InterPro:IPR010609,InterPro:IPR023346,InterPro:IPR023347,UniProtKB/TrEMBL:A0A0M7QC75^ Escherichia phage slur11, complete genome.|neighbours:ID:CUL02920.1(1),ID:CUL02922.1(1)|neighbour_genes:Base plate wedge pro..,hypothetical protein|
MEMISNNLNWFVGVVEDRMDPLKLGRVRVRVVGLHPPQRAQGDVMGIPTEKLPWMSVIQPITSAAMSGIGGSVTGPVEGTRVYGHFLDKWKTNGIVLGTYGGIVREKPNRLEGFSDPTGQYPRRLGNDTNVLNQGGEVGYDSSSNVIQDSNLDTAINPDDRPLSEIPTDDNPNMSMAEMLRRDEGLRLKVYWDTEGYPTIGIGHLIMKQPVRDMAQINKVLSKQVGREITGNPGSITMEEATTLFERDLADMQRDIKSHSKVGPVWQAVNRSRQMALENMAFQMGVGGVAKFNTMLTAMLAGDWEKAYKAGRDSLWYQQTKGRASRVTMIILTGNLESYGVEVKTPARSLSAMAATVAKSSDPADPPIPNDSRILFKEPVSSYKGEYPYVHTMETESGHIQEFDDTPGQERYRLVHPTGTYEEVSPSGRRTRKTVDNLYDITNADGNFLVAGDKKTNVGGSEIYYNMDNRLHQIDGSNTIFVRGDETKTVEGNGTILVKGNVTIVVEGNADITVKGDATTLVEGNQTNTVNGNLSWKVAGTVDWDVGGDWTEKMASMSSISSGQYTIDGSRIDIG
>ID:CUL03707.1 |[Escherichia phage slur13]||_Escherichia_phage_slur13_.gbk|hypothetical protein|1728|LN881737(167299):85907-87634:1 ^GOA:A0A0M7QGK5,InterPro:IPR001165,InterPro:IPR002196,InterPro:IPR009590,InterPro:IPR010609,InterPro:IPR023346,InterPro:IPR023347,UniProtKB/TrEMBL:A0A0M7QGK5^ Escherichia phage slur13, complete genome.|neighbours:ID:CUL03706.1(1),ID:CUL03708.1(1)|neighbour_genes:Base plate wedge pro..,hypothetical protein|
MEMISNNLNWFVGVVEDRMDPLKLGRVRVRVVGLHPPQRAQGDVMGIPTEKLPWMSVIQPITSAAMSGIGGSVTGPVEGTRVYGHFLDKWKTNGIVLGTYGGIVREKPNRLEGFSDPTGQYPRRLGNDTNVLNQGGEVGYDSSSNVIQDSNLDTAINPDDRPLSEIPTDDNPNMSMAEMLRRDEGLRLKVYWDTEGYPTIGIGHLIMKQPVRDMAQINKVLSKQVGREITGNPGSITMEEATTLFERDLADMQRDIKSHSKVGPVWQAVNRSRQMALENMAFQMGVGGVAKFNTMLTAMLAGDWEKAYKAGRDSLWYQQTKGRASRVTMIILTGNLESYGVEVKTPARSLSAMAATVAKSSDPADPPIPNDSRILFKEPVSSYKGEYPYVHTMETESGHIQEFDDTPGQERYRLVHPTGTYEEVSPSGRRTRKTVDNLYDITNADGNFLVAGDKKTNVGGSEIYYNMDNRLHQIDGSNTIFVRGDETKTVEGNGTILVKGNVTIVVEGNADITVKGDATTLVEGNQTNTVNGNLSWKVAGTVDWDVGGDWTEKMASMSSISSGQYTIDGSRIDIG
>ID:YP_009180651.1 |[Escherichia phage slur14]||_Escherichia_phage_slur14_.gbk|hypothetical protein|1728|NC_028448(167467):19004-20731:1 ^GOA:A0A0M7QFL9,GeneID:26227826,InterPro:IPR001165,InterPro:IPR002196,InterPro:IPR009590,InterPro:IPR010609,InterPro:IPR023346,InterPro:IPR023347,UniProtKB/TrEMBL:A0A0M7QFL9^ Escherichia phage slur14, complete genome.|neighbours:ID:YP_009180650.1(1),ID:YP_009180652.1(1)|neighbour_genes:Base plate wedge pro..,hypothetical protein|
MEMISNNLNWFVGVVEDRMDPLKLGRVRVRVVGLHPPQRAQGDVMGIPTEKLPWMSVIQPITSAAMSGIGGSVTGPVEGTRVYGHFLDKWKTNGIVLGTYGGIVREKPNRLEGFSDPTGQYPRRLGNDTNVLNQGGDVGYDSSSNVIQDSNLDTAINPDDRPLSEIPTDDNPNMSMAEMLRRDEGLRLKVYWDTEGYPTIGIGHLIMKQPVRDMAQINKVLSKQVGREITGNPGSITMEEATTLFERDLADMQRDIKSHSKVGPVWQAVNRSRQMALENMAFQMGVGGVAKFNTMLTAMLAGDWEKAYKAGRDSLWYQQTKGRASRVTMIILTGNLESYGVEVKTPARSLSAMAATVAKSSDPADPPIPNDSRILFKEPVSSYKGEYPYVHTMETESGHIQEFDDTPGQERYRLVHPTGTYEEVSPSGRRTRKTVDNLYDITNADGNFLVAGDKKTNVGGSEIYYNMDNRLHQIDGSNTIFVRGDETKTVEGNGTILVKGNVTIVVEGNADITVKGDATTLVEGNQTNTVNGNLSWKVAGTVDWDVGGDWTEKMASMSSISSGQYTIDGSRIDIG
>ID:AVH85979.1 |[Escherichia phage vB_EcoM-G28]||_Escherichia_phage_vB_EcoM-G28.gbk|putative baseplate h..|1728|MG867727(170121):77220-78947:1 ^^ Escherichia phage vB_EcoM-G28, complete genome.|neighbours:ID:AVH85978.1(1),ID:AVH85980.1(1)|neighbour_genes:putative baseplate w..,hypothetical protein|
MEMISNNLNWFVGVVEDRMDPLKLGRVRVRVVGLHPPQRAQGDVMGIPTEKLPWMSVIQPITSAAMSGIGGSVTGPVEGTRVYGHFLDKWKTNGIVLGTYGGIVREKPNRLEGFSDPTGQYPRRLGNDTNVLNQGGEVGYDSSSNVIQDSNLDTAINPDDRPLSEIPTDDNPNMSMAEMLRRDEGLRLKVYWDTEGYPTIGIGHLIMKQPVRDMAQINKVLSKQVGREITGNPGSITMEEATTLFERDLADMQRDIKSHSKVGPVWQAVNRSRQMALENMAFQMGVGGVAKFNTMLTAMLAGDWEKAYKAGRDSLWYQQTKGRASRVTMIILTGNLESYGVEVKTPARSLSAMAATVAKSSDPADPPIPNDSRILFKEPVSSYKGEYPYVHTMETESGHIQEFDDTPGQERYRLVHPTGTYEEVSPSGRRTRKTVDNLYDITNADGNFLVAGDKKTNVGGSEIYYNMDNRLHQIDGSNTIFVRGDETKTVEGNGTILVKGNVTIIVEGNADITVKGDATTLVEGNQTNTVNGNLSWKVAGTVDWDVGGDWTEKMASMSSISSGQYTIDGSRIDIG
>ID:QDF15174.1 |[Escherichia phage vB_EcoM-Sa45lw]||_Escherichia_phage_vB_EcoM-Sa45lw_.gbk|baseplate hub subuni..|1728|MK977694(167353):75603-77330:1 ^^ Escherichia phage vB_EcoM-Sa45lw, complete genome.|neighbours:ID:QDF15173.1(1),ID:QDF15175.1(1)|neighbour_genes:baseplate wedge subu..,hypothetical protein|
MEMISNNLNWFVGVVEDRMDPLKLGRVRVRVVGLHPPQRAQGDVMGIPTEKLPWMSVIQPITSAAMSGIGGSVTGPVEGTRVYGHFLDKWKTNGIVLGTYGGIVREKPNRLEGFSDPTGQYPRRLGNDTNVLNQGGEVGYDSSSNVIQDSNLDTAINPDDRPLSEIPTDDNPNMSMAEMLRRDEGLRLKVYWDTEGYPTIGIGHLIMKQPVRDMAQINKVLSKQVGREITGNPGSITMEEAVTLFERDLADMQRDIKSHSKVGPVWQAVNRSRQMALENMAFQMGVGGVAKFNTMLTAMLAGDWEKAYKAGRDSLWYQQTKGRASRVTMIILTGNLESYGVEVKTPARSLSAMAATVAKSSDPADPPIPNDSRILFKEPVSSYKGEYPYVHTMETESGHIQEFDDTPGQERYRLVHPTGTYEEVSPSGRRTRKTVDNLYDITNADGNFLVAGDKKTNVGGSEIYYNMDNRLHQIDGSNTIFVRGDETKTVEGNGTILVKGNVTIVVEGNADITVKGDATTLVEGNQTNTVNGNLSWKVAGTVDWDVGGDWTEKMASMSSISSGQYTIDGSRIDIG
>ID:YP_009290418.1 |[Escherichia phage vB_EcoM-UFV13]||_Escherichia_phage_vB_EcoM-UFV13_.gbk|baseplate hub + tail..|1728|NC_031103(165772):76062-77789:1 ^GeneID:29081214^ Escherichia phage vB_EcoM-UFV13, complete genome.|neighbours:ID:YP_009290417.1(1),ID:YP_009290419.1(1)|neighbour_genes:baseplate wedge subu..,hypothetical protein|
MEMISNNLNWFVGVVEDRMDPLKLGRVRVRVVGLHPPQRAQGDVMGIPTEKLPWMSVIQPITSAAMSGIGGSVTGPVEGTRVYGHFLDKWKTNGIVLGTYGGIVREKPNRLEGFSDPTGQYPRRLGNDTNVLNQGGEVGYDSSSNIIQDSNLDTAINPDDRPLSEIPTDDNPNMSMAEMLRRDEGLRLKVYWDTEGYPTIGIGHLIMKQPVRDMAQINKVLSKQVGREITGNPGSITMEEAVTLFERDLADMQRDIKSHSKVGPVWKAVNRSRQMALENMAFQMGVGGVAKFNTMLTAMLAGDWEKAYKAGRDSLWYQQTKGRASRVTMIILTGNLESYGVEVKTPARSLSAMAATVAKSSDPADPPIPNDSRILFKEPVSSYKGEYPYVHTMETESGHIQEFDDTPGQERYRLVHPTGTYEEVSPSGRRTRKTVDNLYDITNADGNFLVAGDKKTNVGGSEIYYNMDNRLHQIDGSNTIFVRGDETKTVEGNGTILVKGNVTIVVEGNADITVKGDATTLVEGNQTNTVNGNLSWKVAGTVDWDVGGDWTEKMASMSSISSGQYTIDGSRIDIG
>ID:AUV61012.1 |[Escherichia phage vB_EcoM-fFiEco06]||_Escherichia_phage_vB_EcoM-fFiEco06_.gbk|baseplate hub and ta..|1728|MG781190(167076):75270-76997:1 ^^ Escherichia phage vB_EcoM-fFiEco06, complete genome.|neighbours:ID:AUV61011.1(1),ID:AUV61013.1(1)|neighbour_genes:baseplate wedge subu..,hypothetical protein|
MEMISNNLNWFVGVVEDRMDPLKLGRVRVRVVGLHPPQRAQGDVMGIPTEKLPWMSVIQPITSAAMSGIGGSVTGPVEGTRVYGHFLDKWKTNGIVLGTYGGIVREKPNRLEGFSDPTGQYPRRLGNDTNVLNQGGEVGYDSSSNIIQDSNLDTAINPDDRPLSEIPTDDNPNMSMADMLRRDEGLRLKVYWDTEGYPTIGIGHLIMKQPVRDMAQINKVLSKQVGREITGNPGSITMEEATTLFERDLADMQRDIKSHSKVGPVWQAVNRSRQMALENMAFQMGVGGVAKFNTMLTAMLAGDWEKAYKAGRDSLWYQQTKGRASRVTMIILTGNLESYGVEVKTPARSLSAMAATVAKSSDPADPPIPNDSRILFKEPVSSYKGEYPYVHTMETESGHIQEFDDTPGQERYRLVHPTGTYEEVSPSGRRTRKTVDNLYDITNADGNFLVAGDKKTNVGGSEIYYNMDNRLHQIDGSNTIFVRGDETKTVEGNGTILVKGNVTIVVEGNADITVKGDATTLVEGNQTNTVNGNLSWKVAGTVDWDVGGDWTEKMASMSSISSGQYTIDGSRIDIG
>ID:AUV61285.1 |[Escherichia phage vB_EcoM-fHoEco02]||_Escherichia_phage_vB_EcoM-fHoEco02_.gbk|baseplate hub and ta..|1728|MG781191(167064):75260-76987:1 ^^ Escherichia phage vB_EcoM-fHoEco02, complete genome.|neighbours:ID:AUV61284.1(1),ID:AUV61286.1(1)|neighbour_genes:baseplate wedge subu..,hypothetical protein|
MEMISNNLNWFVGVVEDRMDPLKLGRVRVRVVGLHPPQRAQGDVMGIPTEKLPWMSVIQPITSAAMSGIGGSVTGPVEGTRVYGHFLDKWKTNGIVLGTYGGIVREKPNRLEGFSDPTGQYPRRLGNDTNVLNQGGEVGYDSSSNIIQDSNLDTAINPDDRPLSEIPTDDNPNMSMADMLRRDEGLRLKVYWDTEGYPTIGIGHLIMKQPVRDMAQINKVLSKQVGREITGNPGSITMEEATTLFERDLADMQRDIKSHSKVGPVWQAVNRSRQMALENMAFQMGVGGVAKFNTMLTAMLAGDWEKAYKAGRDSLWYQQTKGRASRVTMIILTGNLESYGVEVKTPARSLSAMAATVAKSSDPADPPIPNDSRILFKEPVSSYKGEYPYVHTMETESGHIQEFDDTPGQERYRLVHPTGTYEEVSPSGRRTRKTVDNLYDITNADGNFLVAGDKKTNVGGSEIYYNMDNRLHQIDGSNTIFVRGDETKTVEGNGTILVKGNVTIVVEGNADITVKGDATTLVEGNQTNTVNGNLSWKVAGTVDWDVGGDWTEKMASMSSISSGQYTIDGSRIDIG
>ID:AYP69733.1 |[Escherichia phage vB_EcoM_DalCa]||_Escherichia_phage_vB_EcoM_DalCa_.gbk|baseplate hub subuni..|1728|MH992510(166040):75330-77057:1 ^^ Escherichia phage vB_EcoM_DalCa, complete genome.|neighbours:ID:AYP69798.1(1),ID:AYP69809.1(1)|neighbour_genes:baseplate wedge subu..,hypothetical protein|
MEMISNNLNWFVGVVEDRMDPLKLGRVRVRVVGLHPPQRAQGDVMGIPTEKLPWMSVIQPITSAAMSGIGGSVTGPVEGTRVYGHFLDKWKTNGIVLGTYGGIVREKPNRLEGFSDPTGQYPRRLGNDTNVLNQGGEVGYDSSSNIIQDSNLDTAINPDDRPLSEIPTDDNPNMSMAEMLRRDEGLRLKVYWDTEGYPTIGIGHLIIKQPVRDMAQINKVLSKQVGREITGNPGSITMEEATTLFERDLADMQRDIKSHSKVGPVWQAVNRSRQMALENMAFQMGVGGVAKFNTMLTAMLAGDWEKAYKAGRDSLWYQQTKGRASRVTMIILTGNLESYGVEVKTPARSLSAMAATVAKSSDPADPPIPNDSRILFKEPVSSYKGEYPYVHTMETESGHIQEFDDTPGQERYRLVHPTGTYEEVSPSGRRTRKTVDNLYDITNADGNFLVAGDKKTNVGGSEIYYNMDNRLHQIDGSNTIFVRGDETKTVEGNGTILVKGNVTIVVEGNADITVKGDATTLVEGNQTNTVNGNLSWKVAGTVDWDVGGDWTEKMASMSSISSGQYTIDGSRIDIG
>ID:QBO63666.1 |[Escherichia phage vB_EcoM_G10400]||_Escherichia_phage_vB_EcoM_G10400.gbk|putative baseplate h..|1728|MK327937(170182):76303-78030:1 ^^ Escherichia phage vB_EcoM_G10400, complete genome.|neighbours:ID:QBO63665.1(1),ID:QBO63667.1(1)|neighbour_genes:putative baseplate w..,hypothetical protein|
MEMISNNLNWFVGVVEDRMDPLKLGRVRVRVVGLHPPQRAQGDVMGIPTEKLPWMSVIQPITSAAMSGIGGSVTGPVEGTRVYGHFLDKWKTNGIVLGTYGGIVREKPNRLEGFSDPTGQYPRRLGNDTNVLNQGGEVGYDSSSNIIQDSNLDTAINPDDRPLSEIPTDDNPNMSMAEMLRRDEGLRLKVYWDTEGYPTIGIGHLIMKQPVRDMTQINKVLSKQVGREITGNPGSITMEEAVTLFERDLADMQRDIKSHSKVGPVWQAVNRSRQMALENMAFQMGVGGVAKFNTMLTAMLAGDWEKAYKAGRDSLWYQQTKGRASRVTMIILTGNLESYGVEVKTPARSLSAMAATVAKSSDPADPPIPNDSRILFKEPVSSYKGEYPYVHTMETESGHIQEFDDTPGQERYRLVHPTGTYEEVSPSGRRTRKTVDNLYDITNADGNFLVAGDKKTNVGGSEIYYNMDNRLHQIDGSNTIFVRGDETKTVEGNGTILVKGNVTIVVEGNADITVKGDATTLVEGNQTNTVNGNLSWKVAGTVDWDVGGDWTEKMASMSSISSGQYTIDGSRIDIG
>ID:QBO62289.1 |[Escherichia phage vB_EcoM_G2248]||_Escherichia_phage_vB_EcoM_G2248.gbk|putative baseplate h..|1800|MK327932(170678):67867-69666:1 ^^ Escherichia phage vB_EcoM_G2248, complete genome.|neighbours:ID:QBO62288.1(1),ID:QBO62290.1(1)|neighbour_genes:putative baseplate w..,hypothetical protein|
MLMFNNSVKWFTGIVENREDPLMLGRVQVRIHGIHPSLSAHGDIQGLPTEDLLWITPVQDITSAAISGIGQSPTGIVEGSMVFGLALDERYLNCVILGTIAGQYTEKPLTTEGFCDPSGAYPRYIGNDVNILARGGINPETGQTTKPDSVYIRDENTGVAVNPDDEPLDQIPVDDNPDFTIEKMLRGDEGYREKWYLDSEGYPTIGIGHLIIYKKTSDLGIINNELSKLVGREVTNGRLTAEEVSKVFADDIEKTRRDMRKHPRIAPVYNKCNASRRMALENMAFQMGVGGLGKFKNSLAAMLAEEWKQAYDGLRQSVWANQTPGRSSRVSKIILTGNLESYGVIAPKKEESISDDPRARLRNARIAAYKTQRAEEDPEAPFTPQDTRIMFKEPKSSYSARYPYNHVYESESGHIIEIDDTPSHERYHRKHPSGTFEETRPDGTRVEKIEGDDYLIVKQGRKVNVKGNLQVVVEGDAQVYYMGNVMQTVDGNVTEFIRGNVNQTVEGTANMHVVGDVIAQLDANLTANVKGNAELMIEGNTTETIKGNYDLTVEGNFNMTVNGTKSDQVNGDWSRNCGASVKDIASGTVQIDGSRIDFG
> |[Tevenvirinae Escherichia_phage_vB_EcoM_G2285]||_Escherichia_phage_vB_EcoM_G2285.gb|Phage baseplate hub ..|1734|MK327933.1(166675):79013-80746:1 ^RAST2:fig|1198136.60.peg.161^ Tevenvirinae Escherichia_phage_vB_EcoM_G2285|neighbours:(1),(1)|neighbour_genes:baseplate wedge subu..,Phage protein (ACLAM..|
MEMISSSLNWFVGVVEDRMDPLKQGRVRVRVVGLHPAQRAQGDVQGIPTEKLPWMTVIQPITSASMSGIGGSVTGPVEGTRVYGHFLDKWKTNGIVLGTYGGIVREKPNRLEGFSDPTGQYPRRLGNDTNVLNQGGEAGYYSNSNVIQDNNLDYGINPDDTDLANIPEDDDPNFTITEMLRRDEGLRDKVYWDHLGYPTVGIGHLIVMEKTRDMSRINKLLSDQVGREVTGNPGTITLEEATALFEKDLAKIQKDIRSNSKVGPVYAKMNRSRQMALENMCFQMGVGGVAKFNTMLKAMAEGDWKTAYKSGRDSLWFQQTKGRASRVTTIILTGNMESYGVPVKTPPSPGVGADLVTRNTDPEDPAGPPVPLDSRILFKEPESSYRGEYPYVHAMETESGHIQEFDDTPGNERYRLVHPTGSYEEVSPSGRRTRKTVEDLFDITNGDGNFLISGDKLVNVGANEIYYNMADRLHQIDGNDTIFIRGNQTKTVEGDGTLYVKGNIKIVVDGNADILVKGDAKTQVEGNHDYTVNGNVKWTVNGNVDMTVAGDWAETMSTMSSVASGQYTVDGSRIDIG
> |[Tevenvirinae _Escherichia_phage_vB_EcoM_G2469]||_Escherichia_phage_vB_EcoM_G2469.gb|Phage baseplate hub ..|1734|MK327934.1(170452):81201-82934:1 ^RAST2:fig|1198136.90.peg.163^ Tevenvirinae _Escherichia_phage_vB_EcoM_G2469|neighbours:(1),(1)|neighbour_genes:baseplate wedge subu..,Phage protein (ACLAM..|
MEMISSSLNWFVGVVEDRMDPLKQGRVRVRVVGLHPAQRVQGDVQGIPTEKLPWMTVIQPITSASMSGIGGSVTGPVEGTRVYGHFLDKWKTNGIVLGTYGGIVREKPNRLEGFSDPTGQYPRRLGNDTNVLNQGGEAGYYSNSNVIQDNNLDYGINPDDTDLANIPEDDDPNFTITEMLRRDEGLRDKVYWDHLGYPTVGIGHLIVMEKTRDMSRINKLLSDQVGREVTGNPGTITLEEATALFEKDLAKMQKDIRSNSKVGPVYAKMNRSRQMALENMCFQMGVGGVAKFNTMLNAMAIGDWKTAYKSGRDSLWFQQTKGRASRVTTIILTGNMESYGVPVKTPPSPGVGADLVTRNTDPEDPAGPPVPLDSRILFKEPESSYRGEYPYVHAMETESGHIQEFDDTPGNERYRLVHPTGSYEEVSPSGRRTRKTVEDLFDITNGDGNFLISGDKLVNVGANEIYYNMADRLHQIDGNDTIFIRGNQSKTVEGDGTLYVKGNIKIVVDGNADILVKGDAKTQVEGNHDYTVNGNVKWTVNGNVDMTVAGDWAETMSTMSSVASGQYTVDGSRIDIG
> |[Tevenvirinae Escherichia_phage_vB_EcoM_G2494]||_Escherichia_phage_vB_EcoM_G2494.gb|Phage baseplate hub ..|1794|MK327935.1(168327):65430-67223:1 ^RAST2:fig|1198136.61.peg.138^ Tevenvirinae Escherichia_phage_vB_EcoM_G2494|neighbours:(1),(1)|neighbour_genes:[T4-like viruses Ent..,Phage protein (ACLAM..|
MFNNSVKWFTGIVENREDPLMLGRVQVRIHGIHPSLSAHGDIQGLPTEDLLWITPVQDITSAAISGIGQSPTGIVEGSMVFGLALDERYLNCVILGTIAGQYTEKPLTTEGFCDPSGAYPRYIGNDVNILARGGINPETGQTTKPDSVYIRDENTGVAVNPDDEPLDQIPVDDNPDFTIEKMLRGDEGYREKWYLDSEGYPTIGIGHLIIYKKTSDLGIINNELSKLVGREVTNGRLTAEEVSKVFADDIEKTRRDMRKHPRIAPVYNKCNASRRMALENMAFQMGVSGLGKFKNSLAAMLAEEWKQAYDGLRQSVWANQTPGRSSRVSKIILTGNLESYGVIAPKKEESVSEDPRARLRNARIAAYKTQRAEEDPEAPFTPQDTRIMFKEPKSSYSARYPYNHVYESESGHIIEIDDTPSHERYHRKHPSGTFEETRPDGTRVEKIEGDDYLIVKQGRKVNVKGNLQVVVEGDAQVYYMGNVMQTVDGNVTEFIRGNVNQTVEGTANMHVVGDVIAQLDANLTANVKGNAELMIEGNTTETIKGNYDLTVEGNFNMTVNGTKSDQVNGDWSRNCGASVKDIASGTVKIDGSRIDLG
>ID:QBO65556.1 |[Escherichia phage vB_EcoM_G2540-3]||_Escherichia_phage_vB_EcoM_G2540-3_.gbk|putative baseplate h..|1728|MK327944(168654):74547-76274:1 ^^ Escherichia phage vB_EcoM_G2540-3, complete genome.|neighbours:ID:QBO65555.1(1),ID:QBO65557.1(1)|neighbour_genes:putative baseplate w..,hypothetical protein|
MEMISNNLNWFVGVVEDRMDPLKLGRVRVRVVGLHPPQRAQGDVMGIPTEKLPWMSVIQPITSAAMSGIGGSVTGPVEGTRVYGHFLDKWKTNGIVLGTYGGIVREKPNRLEGFSDPTGQYPRRLGNDTNVLNQGGEVGYDSSSNIIQDSNLDTAINPDDRPLSEIPTDDNPNMSMAEMLRRDEGLRLKVYWDTEGYPTIGIGHLIMKQPVRDMAQINKVLSKQVGREITGNPGSITMEEAVTLFERDLADMQRDIKSHSKVGPVWKAVNRSRQMALENMAFQMGVGGVAKFNTMLTAMLAGDWEKAYKAGRDSLWYQQTKGRASRVTMIILTGNLESYGIEVKTPARSLSAMAATVAKSSDPADPPIPNDSRILFKEPVSSYKGEYPYVHTMETESGHIQEFDDTPGQERYRLVHPTGTYEEVSPSGRRTRKTVDNLYDITNADGNFLVAGDKKTNVGGSEIYYNMDNRLHQIDGSNTIFVRGDETKTVEGNGTILVKGNVTIVVEGNADITVKGDATTLVEGNQTNTVNGNLSWKVAGTVDWDVGGDWTEKMASMSSISSGQYTIDGSRIDIG
> |[Tevenvirinae _Escherichia_phage_vB_EcoM_G2540]||_Escherichia_phage_vB_EcoM_G2540.gb|Phage baseplate hub ..|1728|MK327936.1(168886):76310-78037:1 ^RAST2:fig|1198136.92.peg.164^ Tevenvirinae _Escherichia_phage_vB_EcoM_G2540|neighbours:(1),(1)|neighbour_genes:baseplate wedge subu..,Phage protein|
MEMISNNLNWFVGVVEDRMDPLKLGRVRVRVVGLHPPQRAQGDVMGIPTEKLPWMSVIQPITSAAMSGIGGSVTGPVEGTRVYGHFLDKWKTNGIVLGTYGGIVREKPNRLEGFSDPTGQYPRRLGNDTNVLNQGGEVGYDSSSNIIQDSNLDTAINPDDRPLSEIPTDDNPNMSMAEMLRRDEGLRLKVYWDTEGYPTIGIGHLIMKQPVRDMAQINKVLSKQVGREITGNPGSITMEEATALFERDLADMQRDIKSHSKVGPVWQAVNRSRQMALENMAFQMGVGGVAKFNTMLTAMLAGDWEKAYKAGRDSLWYQQTKGRASRVTMIILTGNLESYGVEVKTPARSLSAMAATVAKSSDPADPPIPNDSRILFKEPVSSYKGEYPYVHTMETESGHIQEFDDTPGQERYRLVHPTGTYEEVSPSGRRTRKTVDNLYDITNADGNFLVAGDKKTNVGGSEIYYNMDNRLHQIDGSNTIFVRGDETKTVEGNGTILVKGNVTIVVEGNADITVKGDATNLVEGNQTNTVNGNLSWKVAGTVDWDVGGDWTEKMASMSSISSGQYTIDGSRIDIG
>ID:QBO64473.1 |[Escherichia phage vB_EcoM_G29]||_Escherichia_phage_vB_EcoM_G29_.gbk|putative baseplate h..|1728|MK327940(168241):77382-79109:1 ^^ Escherichia phage vB_EcoM_G29, complete genome.|neighbours:ID:QBO64472.1(1),ID:QBO64474.1(1)|neighbour_genes:putative baseplate w..,hypothetical protein|
MEMISNNLNWFVGVVEDRMDPLKLGRVRVRVVGLHPPQRAQGDVMGIPTEKLPWMSVIQPITSAAMSGIGGSVTGPVEGTRVYGHFLDKWKTNGIVLGTYGGIVREKPNRLEGFSDPTGQYPRRLGNDTNVLNQGGEVGYDSSSNIIQDSNLDTAINPDDRPLSEIPTDDNPNMSMADMLRRDEGLRLKVYWDTEGYPTIGIGHLIMKQPVRDMAQINKVLSKQVGREITGNPGSITMEEATTLFERDLADMQRDIKSHSKVGPVWQAVNRSRQMALENMAFQMGVGGVAKFNTMLTAMLAGDWEKAYKAGRDSLWYQQTKGRASRVTMIILTGNLESYGVEVKTPARSLSAMAATVAKSSDPADPPIPNDSRILFKEPVSSYKGEYPYVHTMETESGHIQEFDDTPGQERYRLVHPTGTYEEVSPSGRRTRKTVDNLYDITNADGNFLVAGDKKTNVGGSEIYYNMDNRLHQIDGSNTIFVRGDETKTVEGNGTILVKGNVTIVVEGNADITVKGDATTLVEGNQTNTVNGNLSWKVAGTVDWDVGGDWTEKMASMSSISSGQYTIDGSRIDIG
> |[Tevenvirinae _Escherichia_phage_vB_EcoM_G37-3]||_Escherichia_phage_vB_EcoM_G37-3.gb|Phage baseplate hub ..|1794|MK327941.1(167832):66734-68527:1 ^RAST2:fig|1198136.91.peg.140^ Tevenvirinae _Escherichia_phage_vB_EcoM_G37-3|neighbours:(1),(1)|neighbour_genes:[T4-like viruses Ent..,Phage protein (ACLAM..|
MFNNSVKWFTGIVENREDPLMLGRVQVRIHGIHPSLSAHGDIQGLPTEDLLWITPVQDITSAAISGIGQSPTGIVEGSMVFGLALDERYLNCVILGTIAGQYTEKPLTTEGFCDPSGAYPRYIGNDVNILARGGINPETGQTTKPDSVYIRDENTGVAVNPDDEPLDQIPVDDNPDFTIEKMLRGDEGYREKWYLDSEGYPTIGIGHLIIYKKTSDLGIINNELSKLVGREVTNGRLTAEEVSKVFADDIEKTRRDMRKHPRIAPVYNKCNASRRMALENMAFQMGVGGLGKFKNSLAAMLAEEWKQAYDGLRQSVWANQTPGRSSRVSKIILTGNLESYGVIAPKKEESISDDPRERLRNARIAAYKTQRAEEDPEAPFTPQDTRIMFKEPKSSYSARYPYNHVYESESGHIIEIDDTPSHERYHRKHPSGTFEETRPDGTRVEKIEGDDYLIVKQGRKVNVKGNLQVVVEGDAQVYYMGNVMQTVDGNVTEFIRGNVNQTVEGTANMHVVGDVIAQLDANLTANVKGNAELMIEGNTTETIKGNYDLTVEGNFNMTVNGTKSDQVNGDWSRNCGASVKDIASGTVKIDGSRIDLG
> |[Tevenvirinae _Escherichia_phage_vB_EcoM_GG4498]||_Escherichia_phage_vB_EcoM_G4498.gb|Phage baseplate hub ..|1728|MK327939.1(167826):76894-78621:1 ^RAST2:fig|1198136.93.peg.164^ Tevenvirinae _Escherichia_phage_vB_EcoM_GG4498|neighbours:(1),(1)|neighbour_genes:baseplate wedge subu..,Phage protein|
MEMISNNLNWFVGVVEDRMDPLKLGRVRVRVVGLHPPQRAQGDVMGIPTEKLPWMSVIQPITSAAMSGIGGSVTGPVEGTRVYGHFLDKWKTNGIVLGTYGGIVREKPNRLEGFSDPTGQYPRRLGNDTNVLNQGGEVGYDSSSNVIQDSNLDTAINPDDRPLSEIPTDDNPNMSMAEMLRRDEGLRLKVYWDTEGYPTIGIGHLIMKQPVRDMAQINKVLSKQVGREITGNPGSITMEEATTLFERDLADMQRDIKSHSKVGPVWQAVNRSRQMALENMAFQMGVGGVAKFNTMLTAMLAGDWEKAYKAGRDSLWYQQTKGRASRVTMIILTGNLESYGVEVKTPARSLSAMAATVAKSSDPADPPIPNDSRILFKEPVSSYKGEYPYVHTMETESGHIQEFDDTPGQERYRLVHPTGTYEEVSPSGRRTRKTVDNLYDITNADGNFLVAGDKKTNVGGSEIYYNMDNRLHQIDGSNTIFVRGDETKTVEGNGTILVKGNVTIVVEGNADITVKGDATTLVEGNQTNTVNGNLSWKVAGTVDWDVGGDWTEKMASMSSISSGQYTIDGSRIDIG
>ID:QBO65845.1 |[Escherichia phage vB_EcoM_G4500]||_Escherichia_phage_vB_EcoM_G4500_.gbk|putative baseplate h..|1728|MK327945(168363):77382-79109:1 ^^ Escherichia phage vB_EcoM_G4500, complete genome.|neighbours:ID:QBO65844.1(1),ID:QBO65846.1(1)|neighbour_genes:putative baseplate w..,hypothetical protein|
MEMISNNLNWFVGVVEDRMDPLKLGRVRVRVVGLHPPQRAQGDVMGIPTEKLPWMSVIQPITSAAMSGIGGSVTGPVEGTRVYGHFLDKWKTNGIVLGTYGGIVREKPNRLEGFSDPTGQYPRRLGNDTNVLNQGGEVGYDSSSNIIQDSNLDTAINPDDRPLSEIPTDDNPNMSMADMLRRDEGLRLKVYWDTEGYPTIGIGHLIMKQPVRDMAQINKVLSKQVGREITGNPGSITMEEATTLFERDLADMQRDIKSHSKVGPVWQAVNRSRQMALENMAFQMGVGGVAKFNTMLTAMLAGDWEKAYKAGRDSLWYQQTKGRASRVTMIILTGNLESYGVEVKTPARSLSAMAATVAKSSDPADPPIPNDSRILFKEPVSSYKGEYPYVHTMETESGHIQEFDDTPGQERYRLVHPTGTYEEVSPSGRRTRKTVDNLYDITNADGNFLVAGDKKTNVGGSEIYYNMDNRLHQIDGSNTIFVRGDETKTVEGNGTILVKGNVTIVVEGNADITVKGDATTLVEGNQTNTVNGNLSWKVAGTVDWDVGGDWTEKMASMSSISSGQYTIDGSRIDIG
>ID:QBO66119.1 |[Escherichia phage vB_EcoM_G4507]||_Escherichia_phage_vB_EcoM_G4507_.gbk|putative baseplate h..|1209|MK327946(168828):76768-77976:1 ^^ Escherichia phage vB_EcoM_G4507, complete genome.|neighbours:ID:QBO66118.1(1),ID:QBO66120.1(1)|neighbour_genes:putative baseplate h..,hypothetical protein|
MSMAEMLRRDEGLRLKVYWDTEGYPTIGIGHLIMKQPVRDMTQINKVLSKQVGREITGNPGSITMEEAVTLFERDLADMQRDIKSHSKVGPVWQAVNRSRQMALENMAFQMGVGGVAKFNTMLTAMLAGDWEKAYKAGRDSLWYQQTKGRASRVTMIILTGNLESYGVEVKTPARSLSAMAATVAKSSDPADPPIPNDSRILFKEPVSSYKGEYPYVHTMETESGHIQEFDDTPGQERYRLVHPTGTYEEVSPSGRRTRKTVDNLYDITNADGNFLVAGDKKTNVGGSEIYYNMDNRLHQIDGSNTIFVRGDETKTVEGNGTILVKGNVTIVVEGNADITVKGDATTLVEGNQTNTVNGNLSWKVAGTVDWDVGGDWTEKMASMSSISSGQYTIDGSRIDIG
>ID:QBO65021.1 |[Escherichia phage vB_EcoM_G50]||_Escherichia_phage_vB_EcoM_G50_.gbk|putative baseplate h..|1728|MK327942(167728):75996-77723:1 ^^ Escherichia phage vB_EcoM_G50, complete genome.|neighbours:ID:QBO65020.1(1),ID:QBO65022.1(1)|neighbour_genes:putative baseplate w..,hypothetical protein|
MEMISNNLNWFVGVVEDRMDPLKLGRVRVRVVGLHPPQRAQGDVMGIPTDKLPWMSVIQPITSAAMSGIGGSVTGPVEGTRVYGHFLDKWKTNGIVLGTYGGIVREKPNRLEGFSDPTGQYPRRLGNDTNVLNQGGEVGYDSSSNIIQDSNLDTAINPDDRPLSEIPTDDNPNMSMAEMLRRDEGLRLKVYWDTEGYPTIGIGHLIMKQPVRDMTQINKVLSKQVGREITGNPGSITMEEAVTLFERDLADMQRDIKSHSKVGPVWQAVNRSRQMALENMAFQMGVGGVAKFNTMLTAMLAGDWEKAYKAGRDSLWYQQTKGRASRVTMIILTGNLESYGIEVKTPARSLSAMAATVAKSSDPADPPIPNDSRILFKEPVSSYKGEYPYVHTMETESGHIQEFDDTPGQERYRLVHPTGTYEEVSPSGRRTRKTVDNLYDITNADGNFLVAGDKKTNVGGSEIYYNMDNRLHQIDGSNTIFVRGDETKTVEGNGTILVKGNVTIVVEGNADITVKGDATTLVEGNQTNTVNGNLSWKVAGTVDWDVGGDWTEKMASMSSISSGQYTIDGSRIDIG
> |[Tevenvirinae _Escherichia_phage_vB_EcoM_G5211]||_Escherichia_phage_vB_EcoM_G5211.gb|Phage baseplate hub ..|1794|MK327947.1(164278):66326-68119:1 ^RAST2:fig|1198136.94.peg.140^ Tevenvirinae _Escherichia_phage_vB_EcoM_G5211|neighbours:(1),(1)|neighbour_genes:[T4-like viruses Ent..,Phage protein (ACLAM..|
MFNNSVKWFTGIVENREDPLMLGRVQVRIHGIHPSLSAHGDIQGLPTEDLLWITPVQDITSAAISGIGQSPTGIVEGSMVFGLALDERYLNCVILGTIAGQYTEKPLTTEGFCDPSGAYPRYIGNDVNILARGGINPETGQTTKPDSVYIRDENTGVAVNPDDEPLDQIPVDDNPDFTIEKMLRGDEGYREKWYLDSEGYPTIGIGHLIIYKKTSDLGIINNELSKLVGREVTNGRLTAEEVSKVFADDIEKTRRDMRKHPRIAPVYNKCNASRRMALENMAFQMGVGGLGKFKNSLAAMLAEEWKQAYDGLRQSVWANQTPGRSSRVSKIILTGNLESYGVIAPKKEESISDDPRARLRNARIAAYKTQRAEEDPEAPFTPQDTRIMFKEPKSSYSARYPYNHVYESESGHIIEIDDTPSHERYHRKHPSGTFEETRPDGTRVEKIEGDDYLIVKQGRKVNVKGNLQVVVEGDAQVYYMGNVMQTVDGNVTEFIRGNVNQTVEGTANMHVVGDVIAQLDANLTANVKGNAELMIEGNTTETIKGNYDLTVEGNFNMTVNGTKSDQVNGDWSRNCGASVKDIASGTVQIDGSRIDFG
>ID:QBO65298.1 |[Escherichia phage vB_EcoM_G53]||_Escherichia_phage_vB_EcoM_G53_.gbk|putative baseplate h..|1734|MK327943(167834):79605-81338:1 ^^ Escherichia phage vB_EcoM_G53, complete genome.|neighbours:ID:QBO65297.1(1),ID:QBO65299.1(1)|neighbour_genes:putative baseplate w..,hypothetical protein|
MEMISSSLNWFVGVVEDRMDPLKQGRVRVRVVGLHPAQRVQGDVQGIPTEKLPWMTVIQPITSASMSGIGGSVTGPVEGTRVYGHFLDKWKTNGIVLGTYGGIVREKPNRLEGFSDPTGQYPRRLGNDTNVLNQGGEAGYYSNSNVIQDNNLDYGINPDDTDLANIPEDDDPNFTITEMLRRDEGLRDKVYWDHLGYPTVGIGHLIVMEKTRDMSRINKLLSDQVGREVTGNPGTITLEEATALFEKDLAKMQKDIRSNSKVGPVYAKMNRSRQMALENMCFQMGVGGVAKFNTMLKAMAEGDWKTAYKSGRDSLWFQQTKGRASRVTTIILTGNMESYGVPVKTPPSPGVGADLVTRNTDPEDPASPPVPLDSRILFKEPESSYRGEYPYVHAMETESGHIQEFDDTPGNERYRLVHPTGSYEEVSPSGRRTRKTVEDLFDITNGDGNFLISGDKLVNVGANEIYYNMADRLHQIDGNDTIFIRGNQAKTVEGDGTLYVKGNIKIVVDGNADILVKGDAKTQVEGNHDYTVNGNVKWTVNGNVDMTVAGDWAETMSTMSSVASGQYTVDGSRIDIG
>ID:QBQ80033.1 |[Escherichia phage vB_EcoM_G8]||_Escherichia_phage_vB_EcoM_G8_.gbk|putative baseplate h..|1773|MK373787(169650):76177-77949:1 ^^ Escherichia phage vB_EcoM_G8, complete genome.|neighbours:ID:QBQ80032.1(1),ID:QBQ80034.1(1)|neighbour_genes:putative baseplate w..,hypothetical protein|
MEMISNNLNWFVGVVEDRMDPLKLGRVRVRVVGLHPPQRAQGDVMGIPTEKLPWMSVIQPITSAAMSGIGGSVTGPVEGTRVYGHFLDKWKTNGIVLGTYGGIVREKPNRLEGFSDPTGQYPRRLGNDTNVLNQGGEVGYDSSSNIIQDSNLDTAINPDDRPLSEIPTDDNPNMSMAEMLRRDEGLRLKVYWDTEGYPTIGIGHLIMKQPVRDMAQINKVLSKQVGREITGNPGSITMEEATTLFERDLADMQRDIKSHSKVGPVWQAVNRSRQMALENMAFQMGVGGVAKFNTMLTAMLAGDWEKAYKAGRDSLWYQQTKGRASRVTMIILTGNLESYGVEVKTPARSLSAMAATVAKSSDPADPPIPNDSRILFKEPVSSYKGEYPYVHTMETESGHIQEFDDTPGQERYRLVHPTGTYEEVSPSGRRTRKTVDNLYDITNADGNFLVAGDKKTNVGGSEIYYNMDNRLHQIDGSNTIFVRGDETKTVEGNGTILVKGNVKVVIQGTADITVEQEAYITVEKDTTVNVNQNADISVKNKATVNAENMDVNVEQDLNFSATNINLSASNTVHMDGGVLSKVSGGNVQVG
>ID:QBQ77933.1 |[Escherichia phage vB_EcoM_G9062]||_Escherichia_phage_vB_EcoM_G9062_.gbk|putative baseplate h..|1728|MK373779(168670):76370-78097:1 ^^ Escherichia phage vB_EcoM_G9062, complete genome.|neighbours:ID:QBQ77932.1(1),ID:QBQ77934.1(1)|neighbour_genes:putative baseplate w..,hypothetical protein|
MEMISNNLNWFVGVVEDRMDPLKLGRVRVRVVGLHPPQRAQGDVMGIPTEKLPWMSVIQPITSAAMSGIGGSVTGPVEGTRVYGHFLDKWKTNGIVLGTYGGIVREKPNRLEGFSDPTGQYPRRLGNDTNVLNQGGEVGYDSSSNIIQDSNLDTAINPDDRPLSEIPTDDNPNMSMADMLRRDEGLRLKVYWDTEGYPTIGIGHLIMKQPVRDMAQINKVLSKQVGREITGNPGSITMEEATTLFERDLADMQRDIKSHSKVGPVWQAVNRSRQMALENMAFQMGVGGVAKFNTMLTAMLAGDWEKAYKAGRDSLWYQQTKGRASRVTMIILTGNLESYGVEVKTPARSLSAMAATVAKSSDPADPPIPNDSRILFKEPVSSYKGEYPYVHTMETESGHIQEFDDTPGQERYRLVHPTGTYEEVSPSGRRTRKTVDNLYDITNADGNFLVAGDKKTNVGGSEIYYNMDNRLHQIDGSNTIFVRGDETKTVEGNGTILVKGNVTIVVEGNADITVKGDATTLVEGNQTNTVNGNLSWKVAGTVDWDVGGDWTEKMASMSSISSGQYTIDGSRIDIG
>ID:AXC33992.1 |[Escherichia phage vB_EcoM_JB75]||_Escherichia_phage_vB_EcoM_JB75_.gbk|baseplate hub subuni..|1722|MH355584(167208):88725-90446:-1 ^^ Escherichia phage vB_EcoM_JB75, complete genome.|neighbours:ID:AXC34071.1(-1),ID:AXC34060.1(-1)|neighbour_genes:hypothetical protein,baseplate wedge subu..|
MISNNLNWFVGVVEDRMDPLKLGRVRVRVVGLHPPQRAQGDVMGIPTEKLPWMSVIQPITSAAMSGIGGSVTGPVEGTRVYGHFLDKWKTNGIVLGTYGGIVREKPNRLEGFSDPTGQYPRRLGNDTNVLNQGGEVGYDSSSNIIQDSNLDTAINPDDRPLSEIPTDDNPNMSMAEMLRRDEGLRLKVYWDTEGYPTIGIGHLIMKQPVRDMAQINKVLSKQVGREITGNPGSITMEEATTLFERDLADMQRDIKSHSKVGPVWQAVNRSRQMALENMAFQMGVGGVAKFNTMLTAMLAGDWEKAYKAGRDSLWYQQTKGRASRVTMIILTGNLESYGVEVKTPARSLSAMAATVAKSSDPADPPIPNDSRILFKEPVSSYKGEYPYVHTMETESGHIQEFDDTPGQERYRLVHPTGTYEEVSPSGRRTRKTVDNLYDITNADGNFLVAGDKKTNVGGSEIYYNMDNRLHQIDGSNTIFVRGDETKTVEGNGTILVKGNVTIVVEGNADITVKGDATTLVEGNQTNTVNGNLSWKVAGTVDWDVGGDWTEKMASMSSISSGQYTIDGSRIDIG
>ID:YP_009037344.1 |[Escherichia phage vB_EcoM_JS09]||_Escherichia_phage_vB_EcoM_JS09_.gbk|baseplate hub subuni..|1680|NC_024124(169148):88243-89922:-1 ^GeneID:19524728^ Escherichia phage vB_EcoM_JS09, complete genome.|neighbours:ID:YP_009037343.1(-1),ID:YP_009037345.1(-1)|neighbour_genes:hypothetical protein,baseplate wedge subu..|
MDPLKQGRVRVRVVGLHPAQRTQGDVQGIPTEKLPWMTVIQPITSASMSGIGGSVTGPVEGTRVYGHFLDKWKTNGIVLGTYGGIVREKPNRLEGFSDPTGQYPRRLGNDTNVLNQGGEAGYYSNSNVIQDNNLDYGINPDDTDLANIPEDDDPNFTITEMLRRDEGLRDKVYWDHLGYPTVGIGHLIVMEKTRDMSRINKLLSDQVGREVTGNPGTITLEEATALFEKDLAKMQKDIRSNSKVGPVYAKMNRSRQMALENMCFQMGVGGVAKFNTMLKAMATGDWKTAYKSGRDSLWFQQTKGRASRVTTIILTGNMESYGVPVKTPPSPGVGADLVTRNTDPEDPAGPPVPLDSRILFKEPESSYRGEYPYVHAMETESGHIQEFDDTPGNERYRLVHPTGSYEEVSPSGRRTRKTVEDLFDITNGDGNFLISGDKLVNVGANEIYYNMADRLHQIDGNDTIFIRGNQSKTVEGDGTLYVKGNIKIVVDGNADILVKGDAKTQVEGNHDYTVNGNVKWTVNGNVDMTVAGDWAETMSTMSSVASGQYTVDGSRIDIG
>ID:QBQ78437.1 |[Escherichia phage vB_EcoM_KAW1E185]||_Escherichia_phage_vB_EcoM_KAW1E185_.gbk|putative baseplate h..|1728|MK373781(164987):76241-77968:1 ^^ Escherichia phage vB_EcoM_KAW1E185, complete genome.|neighbours:ID:QBQ78436.1(1),ID:QBQ78438.1(1)|neighbour_genes:putative baseplate w..,hypothetical protein|
MEMISNNLNWFVGVVEDRMDPLKLGRVRVRVVGLHPPQRAQGDVMGIPTEKLPWMSVIQPITSAAMSGIGGSVTGPVEGTRVYGHFLDKWKTNGIVLGTYGGIVREKPNRLEGFSDPTGQYPRRLGNDTNVLNQGGEVGYDSSSNIIQDSNLDTAINPDDRPLSEIPTDDNPNMSMAEMLRRDEGLRLKVYWDTEGYPTIGIGHLIMKQPVRDMAQINKVLSKQVGREITGNPGSITMEEATALFERDLADMQRDIKSHSKVGPVWQAVNRSRQMALENMAFQMGVGGVAKFNTMLTAMLAGDWEKAYKAGRDSLWYQQTKGRASRVTMIILTGNLESYGVEVKTPARSLSAMAATVAKSSDPADPPIPNDSRILFKEPVSSYKGEYPYVHTMETESGHIQEFDDTPGQERYRLVHPTGTYEEVSPSGRRTRKTVDNLYDITNADGNFLVAGDKKTNVGGSEIYYNMDNRLHQIDGSNTIFVRGDETKTVEGNGTILVKGNVTIVVEGNADITVKGDATTLVEGNQTNTVNGNLSWKVAGTVDWDVGGDWTEKMASMSSISSGQYTIDGSRIDIG
> |[Tevenvirinae Escherichia_phage_vB_EcoM_KAW3E185]||_Escherichia_phage_vB_EcoM_KAW3E185.gb|Phage baseplate hub ..|1734|MK373782.1(170187):79627-81360:1 ^RAST2:fig|1198136.54.peg.162^ Tevenvirinae Escherichia_phage_vB_EcoM_KAW3E185|neighbours:(1),(1)|neighbour_genes:baseplate wedge subu..,Phage protein (ACLAM..|
MEMISSSLNWFVGVVEDRMDPLKQGRVRVRVVGLHPAQRAQGDVQGIPTEKLPWMTVIQPITSASMSGIGGSVTGPVEGTRVYGHFLDKWKTNGIVLGTYGGIVREKPNRLEGFSDPTGQYPRRLGNDTNVLNQGGEAGYYSNSNVIQDNNLDYGINPDDTDLANIPEDDDPNFTITEMLRRDEGLRDKVYWDHLGYPTVGIGHLIVMEKTRDMSRINKLLSDQVGREVTGNPGTITLEEATALFEKDLAKMQKDIRSNSKVGPVYAKMNRSRQMALENMCFQMGVGGVAKFNTMLKAMAAGDWKTAYKSGRDSLWFQQTKGRASRVTTIILTGNMESYGVPVKTPPSPGVGADLVTRNTDPEDPAGPPVPLDSRILFKEPESSYRGEYPYVHAMETESGHIQEFDDTPGNERYRLVHPTGSYEEVSPSGRRTRKTVEDLFDITNGDGNFLISGDKLVNVGANEIYYNMADRLHQIDGNDTIFIRGNQSKTVEGDGTLYVKGNIKIVVDGNADILVKGDAKTQVEGNHDYTVNGNVKWTVNGNVDMTVAGDWAETMSTMSSVASGQYTVDGSRIDIG
>ID:QBQ79211.1 |[Escherichia phage vB_EcoM_MM02]||_Escherichia_phage_vB_EcoM_MM02_.gbk|putative baseplate h..|1734|MK373784(169201):81581-83314:1 ^^ Escherichia phage vB_EcoM_MM02, complete genome.|neighbours:ID:QBQ79210.1(1),ID:QBQ79212.1(1)|neighbour_genes:putative baseplate w..,hypothetical protein|
MEMISSSLNWFVGVVEDRMDPLKQGRVRVRVVGLHPAQRAQGDVQGIPTEKLPWMTVIQPITSASMSGIGGSVTGPVEGTRVYGHFLDKWKTNGIVLGTYGGIVREKPNRLEGFSDPTGQYPRRLGNDTNVLNQGGEAGYYSNSNVIQDNNLDYGINPDDTDLANIPEDDDPNFTITEMLRRDEGLRDKVYWDHLGYPTVGIGHLIVMEKTRDMSRINKLLSDQVGREVTGNPGTITLEEATALFEKDLAKMQKDIRSNSKVGPVYAKMNRSRQMALENMCFQMGVGGVAKFNTMLKAMATGDWKTAYKSGRDSLWFQQTKGRASRVTTIILTGNMESYGVPVKTPPSPGVGADLVTRNTDPEDPAGPPVPLDSRILFKEPESSYRGEYPYVHAMETESGHIQEFDDTPGNERYRLVHPTGSYEEVSPSGRRTRKTVEDLFDITNGDGNFLISGDKLVNVGANEIYYNMADRLHQIDGNDTIFIRGNQSKTVEGDGTLYVKGNIKIVVDGNADILVKGDAKTQVEGNHDYTVNGNVKWTVNGNVDMTVAGDWAETMSTMSSVASGQYTVDGSRIDIG
>ID:QBQ79480.1 |[Escherichia phage vB_EcoM_OE5505]||_Escherichia_phage_vB_EcoM_OE5505_.gbk|putative baseplate h..|1728|MK373785(168756):77697-79424:1 ^^ Escherichia phage vB_EcoM_OE5505, complete genome.|neighbours:ID:QBQ79479.1(1),ID:QBQ79481.1(1)|neighbour_genes:putative baseplate w..,hypothetical protein|
MEMISNNLNWFVGVVEDRMDPLKLGRVRVRVVGLHPPQRAQGDVMGIPTEKLPWMSVIQPITSAAMSGIGGSVTGPVEGTRVYGHFLDKWKTNGIVLGTYGGIVREKPNRLEGFSDPTGQYPRRLGNDTNVLNQGGEVGYDSSSNIIQDSNLDTAINPDDRPLSEIPTDDNPNMSMAEMLRRDEGLRLKVYWDTEGYPTIGIGHLIMKQPVRDMAQINKVLSKQVGREITGNPGSITMEEATTLFERDLADMQRDIKSHSKVGPVWQAVNRSRQMALENMAFQMGVGGVAKFNTMLTAMLAGDWEKAYKAGRDSLWYQQTKGRASRVTMIILTGNLESYGVEVKTPARSLSAMAATVAKSSDPADPPIPNDSRILFKEPVSSYKGEYPYVHTMETESGHIQEFDDTPGQERYRLVHPTGTYEEVSPSGRRTRKTVDNLYDITNADGNFLVAGDKKTNVGGSEIYYNMDNRLHQIDGSNTIFVRGDETKTVEGNGTILVKGNVTIVVEGNADITVKGDATTLVEGNQTNTVNGNLSWKVAGTVDWDVGGDWTEKMASMSSISSGQYTIDGSRIDIG
> |[Tevenvirinae _Escherichia_phage_vB_EcoM_PhAPEC2]||_Escherichia_phage_vB_EcoM_PhAPEC2.gb|Phage baseplate hub ..|1734|NC_024794.1(167318):80229-81962:1 ^RAST2:fig|1198136.124.peg.160^ Tevenvirinae _Escherichia_phage_vB_EcoM_PhAPEC2|neighbours:(1),(1)|neighbour_genes:baseplate wedge subu..,Phage protein (ACLAM..|
MEMISSSLNWFVGVVEDRMDPLKQGRVRVRVVGLHPAQRAQGDVQGIPTEKLPWMTVIQPITSASMSGIGGSVTGPVEGTRVYGHFLDKWKTNGIVLGTYGGIVREKPNRLEGFSDPTGQYPRRLGNDTNVLNQGGEAGYYSNSNVIQDNNLDYGINPDDTDLANIPEDDDPNFTITEMLRRDEGLRDKVYWDHLGYPTVGIGHLIVMEKTRDMSRINKLLSDQVGREVTGNPGTITLEEATALFEKDLAKMQKDIRSNSKVGPVYAKMNRSRQMALENMCFQMGVGGVAKFNTMLKAMASGDWKTAYKSGRDSLWFQQTKGRASRVTTIILTGNMESYGVPVKTPPSPGVGADLVTRNTDSEDPAGPPVPLDSRILFKEPESSYRGEYPYVHAMETESGHIQEFDDTPGNERYRLVHPTGSYEEVSPSGRRTRKTVEDLFDITNGDGNFLISGDKLVNVGANEIYYNMADRLHQIDGNDTIFIRGNQSKTVEGDGTLYVKGNIKIVVDGNADILVKGDAKTQVEGNHDYTVNGNVKWTVNGNVDMTVAGNWSESMSTMSSIASGQYTVDGSRIDIG
>ID:QBQ79762.1 |[Escherichia phage vB_EcoM_R5505]||_Escherichia_phage_vB_EcoM_R5505_.gbk|putative baseplate h..|1728|MK373786(167317):76727-78454:1 ^^ Escherichia phage vB_EcoM_R5505, complete genome.|neighbours:ID:QBQ79761.1(1),ID:QBQ79763.1(1)|neighbour_genes:putative baseplate w..,hypothetical protein|
MEMISNNLNWFVGVVEDRMDPLKLGRVRVRVVGLHPPQRAQGDVMGIPTEKLPWMSVIQPITSAAMSGIGGSVTGPVEGTRVYGHFLDKWKTNGIVLGTYGGIVREKPNRLEGFSDPTGQYPRRLGNDTNVLNQGGEVGYDSSSNIIQDSNLDTAINPDDRPLSEIPTDDNPNMSMAEMLRRDEGLRLKVYWDTEGYPTIGIGHLIMKQPVRDMAQINKVLSKQVGREITGNPGSITMEEATTLFERDLADMQRDIKSHSKVGPVWQAVNRSRQMALENMAFQMGVGGVAKFNTMLTAMLAGDWEKAYKAGRDSLWYQQTKGRASRVTMIILTGNLESYGVEVKTPARSLSAMAATVAKSSDPADPPIPNDSRILFKEPVSSYKGEYPYVHTMETESGHIQEFDDTPGQERYRLVHPTGTYEEVSPSGRRTRKTVDNLYDITNADGNFLVAGDKKTNVGGSEIYYNMDNRLHQIDGSNTIFVRGDETKTVEGNGTILVKGNVTIVVEGNADITVKGDATTLVEGNQTNTVNGNLSWKVAGTVDWDVGGDWTEKMASMSSISSGQYTIDGSRIDIG
>ID:QBQ77172.1 |[Escherichia phage vB_EcoM_WFK]||_Escherichia_phage_vB_EcoM_WFK_.gbk|putative baseplate h..|1734|MK373775(164590):75539-77272:1 ^^ Escherichia phage vB_EcoM_WFK, complete genome.|neighbours:ID:QBQ77171.1(1),ID:QBQ77173.1(1)|neighbour_genes:putative baseplate w..,hypothetical protein|
MEMISSSLNWFVGVVEDRMDPLKQGRVRVRVVGLHPAQRAQGDVQGIPTEKLPWMTVIQPITSASMSGIGGSVTGPVEGTRVYGHFLDKWKTNGIVLGTYGGIVREKPNRLEGFSDPTGQYPRRLGNDTNVLNQGGEAGYYSNSNVIQDNNLDYGINPDDTDLANIPEDDDPNFTITEMLRRDEGLRDKVYWDHLGYPTVGIGHLIVMEKTRDMSRINKLLSDQVGREVTGNPGTITLEEATALFEKDLAKMQKDIRSNSKVGPVYAKMNRSRQMALENMCFQMGVGGVAKFNTMLNAMAAGDWKTAYKSGRDSLWFQQTKGRASRVTTIILTGNMESYGVPVKTPPSPGVGADLVTRNTDPEDPAGPPVPLDSRILFKEPESSYRGEYPYVHAMETESGHIQEFDDTPGNERYRLVHPTGSYEEVSPSGRRTRKTVEDLFDITNGDGNFLISGDKLVNVGANEIYYNMADRLHQIDGNDTIFIRGNQAKTVEGDGTLYVKGNIKIVVDGNADILVKGDAKTQVEGNHDYTVNGNVKWTVNGNVDMTVAGDWAETMSTMSSVASGQYTVDGSRIDIG
>ID:QBQ76911.1 |[Escherichia phage vB_EcoM_WFL6982]||_Escherichia_phage_vB_EcoM_WFL6982_.gbk|putative baseplate h..|1734|MK373774(164279):75539-77272:1 ^^ Escherichia phage vB_EcoM_WFL6982, complete genome.|neighbours:ID:QBQ76910.1(1),ID:QBQ76912.1(1)|neighbour_genes:putative baseplate w..,hypothetical protein|
MEMISSSLNWFVGVVEDRMDPLKQGRVRVRVVGLHPAQRAQGDVQGIPTEKLPWMTVIQPITSASMSGIGGSVTGPVEGTRVYGHFLDKWKTNGIVLGTYGGIVREKPNRLEGFSDPTGQYPRRLGNDTNVLNQGGEAGYYSNSNVIQDNNLDYGINPDDTDLANIPEDDDPNFTITEMLRRDEGLRDKVYWDHLGYPTVGIGHLIVMEKTRDMSRINKLLSDQVGREVTGNPGTITLEEATALFEKDLAKMQKDIRSNSKVGPVYAKMNRSRQMALENMCFQMGVGGVAKFNTMLNAMAAGDWKTAYKSGRDSLWFQQTKGRASRVTTIILTGNMESYGVPVKTPPSPGVGADLVTRNTDPEDPAGPPVPLDSRILFKEPESSYRGEYPYVHAMETESGHIQEFDDTPGNERYRLVHPTGSYEEVSPSGRRTRKTVEDLFDITNGDGNFLISGDKLVNVGANEIYYNMADRLHQIDGNDTIFIRGNQAKTVEGDGTLYVKGNIKIVVDGNADILVKGDAKTQVEGNHDYTVNGNVKWTVNGNVDMTVAGDWAETMSTMSSVASGQYTVDGSRIDIG
>ID:QBQ77664.1 |[Escherichia phage vB_EcoM_WFbE185]||_Escherichia_phage_vB_EcoM_WFbE185.gbk|putative baseplate h..|1734|MK373778(170429):80723-82456:1 ^^ Escherichia phage vB_EcoM_WFbE185, complete genome.|neighbours:ID:QBQ77663.1(1),ID:QBQ77665.1(1)|neighbour_genes:putative baseplate w..,hypothetical protein|
MEMISSSLNWFVGVVEDRMDPLKQGRVRVRVVGLHPAQRVQGDVQGIPTEKLPWMTVIQPITSASMSGIGGSVTGPVEGTRVYGHFLDKWKTNGIVLGTYGGIVREKPNRLEGFSDPTGQYPRRLGNDTNVLNQGGEAGYYSNSNVIQDNNLDYGINPDDTDLANIPEDDDPNFTITEMLRRDEGLRDKVYWDHLGYPTVGIGHLIVMEKTRDMSRINKLLSDQVGREVTGNPGTITLEEATALFEKDLAKMQKDIRSNSKVGPVYAKMNRSRQMALENMCFQMGVGGVAKFNTMLKAMAEGDWKTAYKSGRDSLWFQQTKGRASRVTTIILTGNMESYGVPVKTPPSPGVGADLVTRNTDSEDPAGPPVPLDSRILFKEPESSYRGEYPYVHAMETESGHIQEFDDTPGNERYRLVHPTGSYEEVSPSGRRTRKTVEDLFDITNGDGNFLISGDKLVNVGANEIYYNMADRLHQIDGNDTIFIRGNQSKTVEGDGTLYVKGNIKIVVDGNADILVKGDAKTQVEGNHDYTVNGNVKWTVNGNVDMTVAGDWAETMSTMSSVASGQYTVDGSRIDIG
>ID:YP_007004892.1 |[Escherichia phage wV7]||_Escherichia_phage_wV7_.gbk|baseplate hub subuni..|1728|NC_019505(166452):75583-77310:1 ^GeneID:14010686^ Escherichia phage wV7, complete genome.|neighbours:ID:YP_007004891.1(1),ID:YP_007004893.1(1)|neighbour_genes:baseplate wedge subu..,hypothetical protein|
MEMISNNLNWFVGVVEDRMDPLKLGRVRVRVVGLHPPQRAQGDVMGIPTEKLPWMSVIQPITSAAMSGIGGSVTGPVEGTRVYGHFLDKWKTNGIVLGTYGGIVREKPNRLEGFSDPTGQYPRRLGNDTNVLNQGGEVGYDSSSNVIQDSNLDTAINPDDRPLSEIPTDDNPNMSMAEMLRRDEGLRLKVYWDTEGYPTIGIGHLIMKQPVRDMAQINKVLSKQVGREITGNPGSITMEEATALFERDLADMQRDIKSHSKVGPVWQAVNRSRQMALENMAFQMGVGGVAKFNTMLTAMLAGDWEKAYKAGRDSLWYQQTKGRASRVTMIILTGNLESYGIEVKTPARSLSAMAATVAKSSDPADPPIPNDSRILFKEPVSSYKGEYPYVHTMETESGHIQEFDDTPGQERYRLVHPTGTYEEVSPSGRRTRKTVDNLYDITNADGNFLVAGDKKTNVGGSEIYYNMDNRLHQIDGSNTIFVRGDETKTVEGNGTILVKGNVTIVVEGNADITVKGDATTLVEGNQTNTVNGNLSWKVAGTVDWDVGGDWTEKMASMSSISSGQYTIDGSRIDIG
> |[Tevenvirinae Escherichia_virus_KFS-EC]||_Escherichia_virus_KFS-EC.gb|Phage baseplate hub ..|1800|MH560358.1(164715):9050-10849:1 ^RAST2:fig|1198136.83.peg.29^ Tevenvirinae Escherichia_virus_KFS-EC|neighbours:(1),(1)|neighbour_genes:[T4-like viruses Ent..,Phage protein (ACLAM..|
MLMFNNSVKWFTGIVENREDPLMLGRVQVRIHGIHPSLSAHGDIQGLPTEDLLWITPVQDITSAAISGIGQSPTGIVEGSMVFGLALDERYLNCVILGTIAGQYTEKPLTTEGFCDPSGAYPRYIGNDVNILARGGINPETGQTTKPDSVYIRDENTGVAVNPDDEPLDQIPVDDNPDFTIEKMLRGDEGYREKWYLDSEGYPTIGIGHLIIYKKTSDLGIINNELSKLVGREVTNGRLTAEEVSKVFADDIEKTRRDMRKHPRIAPVYNKCNASRRMALENMAFQMGVSGLGKFKNSLAAMLAEEWKQAYDGLRQSVWANQTPGRSSRVSKIILTGNLESYGVIAPKKEESVSDDPRARLRNARIAAYKTQRAEEDPEAPFTPQDTRIMFKEPKSSYSARYPYNHVYESESGHIIEIDDTPSHERYHRKHPSGTFEETRPDGTRVEKIEGDDYLIVKQGRKVNVKGNLQVVVEGDAQVYYMGNVMQTVDGNVTEFIRGNVNQTVEGTANMHVVGDVTAQLDANLTANVKGNAELMIEGNTTETIKGNYDLTVEGNFNMTVNGTKSDQVNGDWSRNCGASVKDIASGTVKIDGSRIDLG
>ID:QDK04277.1 |[Escherichia virus VEc20]||_Escherichia_virus_VEc20_.gbk|vec20_147|1728|MN022785(167532):74990-76717:1 ^^ Escherichia virus VEc20, complete genome.|neighbours:ID:QDK04276.1(1),ID:QDK04278.1(1)|neighbour_genes:vec20_146,vec20_148|
MEMISNNLNWFVGVVEDRMDPLKLGRVRVRVVGLHPPQRAQGDVMGIPTEKLPWMSVIQPITSAAMSGIGGSVTGPVEGTRVYGHFLDKWKTNGIVLGTYGGIVREKPNRLEGFSDPTGQYPRRLGNDTNVLNQGGEVGYDSSSNIIQDSNLDTAINPDDRPLSEIPTDDNPNMSMAEMLRRDEGLRLKVYWDTEGYPTIGIGHLIMKQPVRDMAQINKVLSKQVGREITGNPGSITMEEATTLFERDLADMQRDIKSHSKVGPVWQAVNRSRQMALENMAFQMGVGGVAKFNTMLTAMLAGDWEKAYKAGRDSLWYQQTKGRASRVTMIILTGNLESYGVEVKTPARSLSAMAATVAKSSDPADPPIPNDSRILFKEPVSSYKGEYPYVHTMETESGHIQEFDDTPGQERYRLVHPTGTYEEVSPSGRRTRKTVDNLYDITNADGNFLVAGDKKTNVGGSEIYYNMDNRLHQIDGSNTIFVRGDETKTVEGNGTILVKGNVTIVVEGNADITVKGDATTLVEGNQTNTVNGNLSWKVAGTVDWDVGGDWTEKMASMSSISSGQYTIDGSRIDIG
>ID:VCU44390.1 |[Escherichia virus vB_Eco_mar005P1]|vB_Eco_mar005P1|_Escherichia_virus_vB_Eco_mar005P1_.gbk|5|1734|LR027390(167773):13752-15485:1 ^^ Escherichia virus vB_Eco_mar005P1 genome assembly, chromosome: 1.|neighbours:ID:VCU44388.1(1),ID:VCU44392.1(1)|neighbour_genes:53,hypothetical protein|
MEMISSSLNWFVGVVEDRMDPLKQGRVRVRVVGLHPAQRAQGDVQGIPTEKLPWMTVIQPITSASMSGIGGSVTGPVEGTRVYGHFLDKWKTNGIVLGTYGGIVREKPNRLEGFSDPTGQYPRRLGNDTNVLNQGGEAGYYSNSNVIQDNNLDYGINPDDTDLANIPEDDDPNFTIAEMLRRDEGLRDKVYWDHLGYPTVGIGHLIVMEKTRDMSRINKLLSDQVGREVTGNPGTITLEEATALFEKDLAKMQKDIRSNSKVGPVYAKMNRSRQMALENMCFQMGVGGVAKFNTMLKAMATGDWKTAYKSGRDSLWFQQTKGRASRVTTIILTGNMESYGVPVKTPPSPGVGADLVTRNTDPEDPAGPPVPLDSRILFKEPESSYRGEYPYVHAMETESGHIQEFDDTPGNERYRLVHPTGSYEEVSPSGRRTRKTVEDLFDITNGDGNFLISGDKLVNVGANEIYYNMADRLHQIDGNDTIFIRGNQSKTVEGDGTLYVKGNIKIVVDGNADILVKGDAKTQVEGNHDYTVNGNVKWTVNGNVDMTVAGDWAETMSTMSSVASGQYTVDGSRIDIG
>ID:VCU44398.1 |[Escherichia virus vB_Eco_mar005P1]|vB_Eco_mar006P2|_Escherichia_virus_vB_Eco_mar005P1_strain_vB_Eco_mar006P2_.gbk|5|1734|LR027387(167773):114647-116380:1 ^^ Escherichia virus vB_Eco_mar005P1 strain vB_Eco_mar006P2 genome assembly, chromosome: 1.|neighbours:ID:VCU44397.1(1),ID:VCU44400.1(1)|neighbour_genes:53,hypothetical protein|
MEMISSSLNWFVGVVEDRMDPLKQGRVRVRVVGLHPAQRAQGDVQGIPTEKLPWMTVIQPITSASMSGIGGSVTGPVEGTRVYGHFLDKWKTNGIVLGTYGGIVREKPNRLEGFSDPTGQYPRRLGNDTNVLNQGGEAGYYSNSNVIQDNNLDYGINPDDTDLANIPEDDDPNFTIAEMLRRDEGLRDKVYWDHLGYPTVGIGHLIVMEKTRDMSRINKLLSDQVGREVTGNPGTITLEEATALFEKDLAKMQKDIRSNSKVGPVYAKMNRSRQMALENMCFQMGVGGVAKFNTMLKAMATGDWKTAYKSGRDSLWFQQTKGRASRVTTIILTGNMESYGVPVKTPPSPGVGADLVTRNTDPEDPAGPPVPLDSRILFKEPESSYRGEYPYVHAMETESGHIQEFDDTPGNERYRLVHPTGSYEEVSPSGRRTRKTVEDLFDITNGDGNFLISGDKLVNVGANEIYYNMADRLHQIDGNDTIFIRGNQSKTVEGDGTLYVKGNIKIVVDGNADILVKGDAKTQVEGNHDYTVNGNVKWTVNGNVDMTVAGDWAETMSTMSSVASGQYTVDGSRIDIG
>ID:VCU43227.1 |[Escherichia virus vB_Eco_mar005P1]|vB_Eco_mar007P3|_Escherichia_virus_vB_Eco_mar005P1_strain_vB_Eco_mar007P3_.gbk|5|1734|LR027383(167651):36638-38371:1 ^^ Escherichia virus vB_Eco_mar005P1 strain vB_Eco_mar007P3 genome assembly, chromosome: 1.|neighbours:ID:VCU43226.1(1),ID:VCU43228.1(1)|neighbour_genes:53,hypothetical protein|
MEMISSSLNWFVGVVEDRMDPLKQGRVRVRVVGLHPAQRAQGDVQGIPTEKLPWMTVIQPITSASMSGIGGSVTGPVEGTRVYGHFLDKWKTNGIVLGTYGGIVREKPNRLEGFSDPTGQYPRRLGNDTNVLNQGGEAGYYSNSNVIQDNNLDYGINPDDTDLANIPEDDDPNFTIAEMLRRDEGLRDKVYWDHLGYPTVGIGHLIVMEKTRDMSRINKLLSDQVGREVTGNPGTITLEEATALFEKDLAKMQKDIRSNSKVGPVYAKMNRSRQMALENMCFQMGVGGVAKFNTMLKAMATGDWKTAYKSGRDSLWFQQTKGRASRVTTIILTGNMESYGVPVKTPPSPGVGADLVTRNTDPEDPAGPPVPLDSRILFKEPESSYRGEYPYVHAMETESGHIQEFDDTPGNERYRLVHPTGSYEEVSPSGRRTRKTVEDLFDITNGDGNFLISGDKLVNVGANEIYYNMADRLHQIDGNDTIFIRGNQSKTVEGDGTLYVKGNIKIVVDGNADILVKGDAKTQVEGNHDYTVNGNVKWTVNGNVDMTVAGDWAETMSTMSSVASGQYTVDGSRIDIG
>ID:VCU43935.1 |[Escherichia virus vB_Eco_mar005P1]|vB_Eco_mar008P4|_Escherichia_virus_vB_Eco_mar005P1_strain_vB_Eco_mar008P4_.gbk|5|1734|LR027386(167773):19419-21152:1 ^^ Escherichia virus vB_Eco_mar005P1 strain vB_Eco_mar008P4 genome assembly, chromosome: 1.|neighbours:ID:VCU43934.1(1),ID:VCU43936.1(1)|neighbour_genes:53,hypothetical protein|
MEMISSSLNWFVGVVEDRMDPLKQGRVRVRVVGLHPAQRAQGDVQGIPTEKLPWMTVIQPITSASMSGIGGSVTGPVEGTRVYGHFLDKWKTNGIVLGTYGGIVREKPNRLEGFSDPTGQYPRRLGNDTNVLNQGGEAGYYSNSNVIQDNNLDYGINPDDTDLANIPEDDDPNFTIAEMLRRDEGLRDKVYWDHLGYPTVGIGHLIVMEKTRDMSRINKLLSDQVGREVTGNPGTITLEEATALFEKDLAKMQKDIRSNSKVGPVYAKMNRSRQMALENMCFQMGVGGVAKFNTMLKAMATGDWKTAYKSGRDSLWFQQTKGRASRVTTIILTGNMESYGVPVKTPPSPGVGADLVTRNTDPEDPAGPPVPLDSRILFKEPESSYRGEYPYVHAMETESGHIQEFDDTPGNERYRLVHPTGSYEEVSPSGRRTRKTVEDLFDITNGDGNFLISGDKLVNVGANEIYYNMADRLHQIDGNDTIFIRGNQSKTVEGDGTLYVKGNIKIVVDGNADILVKGDAKTQVEGNHDYTVNGNVKWTVNGNVDMTVAGDWAETMSTMSSVASGQYTVDGSRIDIG
>ID:VCU44846.1 |[Escherichia virus vB_Eco_mar005P1]|vB_Eco_mar009P5|_Escherichia_virus_vB_Eco_mar005P1_strain_vB_Eco_mar009P5_.gbk|5|1734|LR027391(167658):108555-110288:-1 ^^ Escherichia virus vB_Eco_mar005P1 strain vB_Eco_mar009P5 genome assembly, chromosome: 1.|neighbours:ID:VCU44845.1(-1),ID:VCU44847.1(-1)|neighbour_genes:hypothetical protein,53|
MEMISSSLNWFVGVVEDRMDPLKQGRVRVRVVGLHPAQRAQGDVQGIPTEKLPWMTVIQPITSASMSGIGGSVTGPVEGTRVYGHFLDKWKTNGIVLGTYGGIVREKPNRLEGFSDPTGQYPRRLGNDTNVLNQGGEAGYYSNSNVIQDNNLDYGINPDDTDLANIPEDDDPNFTIAEMLRRDEGLRDKVYWDHLGYPTVGIGHLIVMEKTRDMSRINKLLSDQVGREVTGNPGTITLEEATALFEKDLAKMQKDIRSNSKVGPVYAKMNRSRQMALENMCFQMGVGGVAKFNTMLKAMATGDWKTAYKSGRDSLWFQQTKGRASRVTTIILTGNMESYGVPVKTPPSPGVGADLVTRNTDPEDPAGPPVPLDSRILFKEPESSYRGEYPYVHAMETESGHIQEFDDTPGNERYRLVHPTGSYEEVSPSGRRTRKTVEDLFDITNGDGNFLISGDKLVNVGANEIYYNMADRLHQIDGNDTIFIRGNQSKTVEGDGTLYVKGNIKIVVDGNADILVKGDAKTQVEGNHDYTVNGNVKWTVNGNVDMTVAGDWAETMSTMSSVASGQYTVDGSRIDIG
>ID:AUV57501.1 |[Klebsiella phage KP1]||_Klebsiella_phage_KP1_.gbk|baseplate hub + tail..|1731|MG751100(167989):66666-68396:1 ^^ Klebsiella phage KP1, complete genome.|neighbours:ID:AUV57500.1(1),ID:AUV57502.1(1)|neighbour_genes:baseplate wedge subu..,hypothetical protein|
MIEMNDSLKWFTGVVEDRQDPLKQGRVRVRVYGLHPFEKVQGAITGLPTEDLPWMSVIQPTNSAGISGVGSSITGMVEGTSVFGLWLDEFKTAGLVIGTYSAHRKTKPNYTEGFSDPTGQYPRQVGSDTNPLVQGDETGYSAIPNIIQDRNLDIGINPDDADLSDIPEDPNPAITITDMLNRDEGLRLKVYWDTEGYPTIGIGHLIMAQKVRDMSVINKTLSNQVGRTVTGNPGIITMDEAVALFKQDRDKMLSDIKINSRVGPVYAKVNKSRQMALENMSFQMGVGGLAKFGKMLDAMFIGDWKTAYTEARNSVWFNQTKGRASRVSMIILTGNMESYGVPAPKPEGKNLSAAYVEPKSGGNPEDPWTPEDSRILFKEPESSYNGQYPYVHTMETESGHIQEFDDTPGYERYRIVHPTGSYEEVAPDGRRTRKTVADLYDMTQGDGNILISGDKKVNVGGNETYYNMYNRRQQIDGDNTLYVRGNETKTIEGDGTIFVKGNIKIVVEGNADIQVNGDATTKVDGNHDVTVGGNLTWQVAGTVNWNVGGAWTETMASMSSIAQGQYTVDGSRIDVG
>ID:APD20544.1 |[Klebsiella phage KPV15]|KPV15|_Klebsiella_phage_KPV15_.gbk|baseplate hub + tail..|1731|KY000080(167034):87556-89286:1 ^^ Klebsiella phage KPV15, complete genome.|neighbours:ID:APD20543.1(1),ID:APD20545.1(1)|neighbour_genes:baseplate wedge subu..,hypothetical protein|
MIEMNDSVKWFTGVVEDRQDPLKQGRVRVRVYGLHPFEKVQGAITGLPTEDLPWMSVIQPTNSAGISGVGSSITGMVEGTSVFGLWLDEFKTAGLVIGTYSAHRKTKPNYTEGFSDPTGQYPRQVGSDTNPLVQGDETGYSAIPNIIQDRNLDIGINPDDADLSDIPEDPNPAITITDMLNRDEGLRLKVYWDTEGYPTVGIGHLIMAQKVRDMSVINKTLSNQVGRTVTGNPGIITMDEAVALFKKDRDKMLSDIKTNSRVGPVYAKVNKSRQMALENMSFQMGVGGLAKFGKMLDAMLIGDWKTAYTEARNSVWFNQTKGRASRVSMIILTGNMESYGVPAPKPEGKNLSAAYVEPKSGGNPEDPWTPEDSRILFKEPESSYNGQYPYVHTMETESGHIQEFDDTPGYERYRIVHPTGSYEEVAPDGRRTRKTVADLYDMTQGDGNILISGDKKVNVGGNETYYNMYNRRQQIDGDNTLYVRGNETKTIEGNGTIFVKGNIKIVVEGNADIQVNGDATTKVDGNHDVTVGGNLTWQVAGTVNWNVGGAWTETMASMSSIAQGQYTVDGSRIDVG
> |[Tevenvirinae Klebsiella_phage_Marfa]||_Klebsiella_phage_Marfa.gb|Phage baseplate hub ..|1740|MN044033.1(168532):75120-76859:1 ^RAST2:fig|1198136.82.peg.169^ Tevenvirinae Klebsiella_phage_Marfa|neighbours:(1),(1)|neighbour_genes:baseplate wedge subu..,hypothetical protein|
MIEMNDEVRWFTGVVEDRMDPLKQGRVRVRVVGLHPFQKTQGPISGISTADLPWMTVGQPTNSAGISGVGHSITGIVEGSTVFGQWLDKYKTSGIVTHVLSAHSTKKPNYTEGFSDPTGQFPRYLGSDTNPLTQGSEIGYNSNTNVIQDANLDVGINPDSTDINDVKPDDNPNFTIENMLRRDEGLRLKVYWDSEGYPTVGIGHLIVMQKIRDMAQINKILSNQVGRQVTGNPGIIEMEEASKLFQKDLANVQRDVKSHPRVGPVYAKVNRSRQMALENMAFQMGIHGLAKFKGMLDAMLAEDWQRAFKEARNSVWFNQTKGRASRVSMIILTGNLESYGIPVPPEQAKGRMIQLFAAPSSDDSDDPSAPWTPTDSRILFKEPESSYKGEYPYVHTYESESGHIQEFDDTPGYERYRLVHPTGCYEEVAPDGRRTRKTVADLYDMTQGDGNIMISGDKKVNVGGNEVYYNMYNRRHQIDGDNTLYIRGNETKTVEGDGTIIVKGNVKVIVEGNADIQVNGNATTKVDGNHEMNIGGNMSYVVAGTVSWNVGGSWTETMASMSSIAQGQYTIDGSRIDVG
>ID:YP_009194443.1 |[Klebsiella phage Matisse]||_Klebsiella_phage_Matisse_.gbk|tail-associated lyso..|1770|NC_028750(176081):106571-108340:1 ^GeneID:26613382^ Klebsiella phage Matisse, complete genome.|neighbours:ID:YP_009194442.1(1),ID:YP_009194444.1(1)|neighbour_genes:baseplate wedge prot..,hypothetical protein|
MKLGGNLHSPFFDGVVENVDDPRGLGRVQVRVFGQHPAQKQKSDAIGVPVEDLPWMMPIQDIRSAAISGVGFSPTGITRGSFVVGYWRDKWHQDGMIIGTVAGEYVEQPDTQKGFCDPMGEYPRYVGNDVNSLALGGLKGKGSSSVIIRDSNTSIAVNPDDRPLDEIPEDNRPDTGGFTIEKMLKQDEGIRTRWYTDSEGYPTIGIGHLLIREKTRDTAKINAAISKAVGREVTNGTITAEEVSTLFAQDLAKVRSDIQRTANVREVYVNLNRPRQMAIENMSFQMGVGGVAKFTNTLKAMKNEDWQAAYNGLRNSLWASQTPGRSSRVSKIVLTGNLESYGVQVPDPEGRSLSAAYAAYNGATLSATSPEDPFTPGDTRVMFEEPASSYNAEYPYNMVFESRSGHIQEFDDTPGYERYNRVHPAGSYEEIRPDGTRVVKIVGDDYQIVMQGRKLNVKGNLQVVIEGDAFIYNMGNVQQTVDGNVTEFVRGNVQQTVEGEYVGLIKGNAELTVNKDATVNVDQNLTANVKQNATVAVTEDATVTAKNAKIEIEETMDIGAKDINIKATNNTFIDSGALTKITGGTVQVG
>ID:AWY07050.1 |[Klebsiella phage Mineola]||_Klebsiella_phage_Mineola_.gbk|baseplate hub subuni..|1731|MH333064(166130):75873-77603:1 ^^ Klebsiella phage Mineola, complete genome.|neighbours:ID:AWY07049.1(1),ID:AWY07051.1(1)|neighbour_genes:baseplate wedge subu..,hypothetical protein|
MIEMNDSLKWFTGVVEDRQDPLKQGRVRVRVYGLHPFEKVQGAITGLPTEDLPWMSVIQPTNSAGISGVGSSITGMVEGTSVFGLWLDEFKTAGLVIGTYSAHRKTKPNYTEGFSDPTGQYPRQVGSDTNPLVQGDETGYSAIPNIIQDRNLDIGINPDDADLSDIPEDPNPAITITDMLNRDEGLRLKVYWDTEGYPTVGIGHLIMAQKVRDMSVINKTLSNQVGRTVTGNPGIITMDEAVALFKQDRDKMLSDIKTNSRVGPVYAKVNKSRQMALENMSFQMGVGGLAKFGKMLDAMLIGDWKTAYTEARNSVWFNQTKGRASRVSMIILTGNMESYGVPVPKPEGKNLSAAYVEPKSGGNPEDPWTPEDSRILFKEPESSYNGQYPYVHTMETESGHIQEFDDTPGYERYRIVHPTGSYEEVAPDGRRTRKTVADLYDMTQGDGNILISGDKKVNVGGNETYYNMYNRRQQIDGDNTLYVRGNETKTIEGDGTIFVKGNIKIVVEGNADIQVNGDATTKVDGNHDVTVGGNLTWQVAGTVNWNVGGAWTETMASMSSIAQGQYTVDGSRIDVG
>ID:YP_009607392.1 |[Klebsiella phage Miro]||_Klebsiella_phage_Miro_.gbk|baseplate hub struct..|1770|NC_041981(176055):106778-108547:1 ^GeneID:40083401^ Klebsiella phage Miro, complete genome.|neighbours:ID:YP_009607391.1(1),ID:YP_009607393.1(1)|neighbour_genes:baseplate wedge prot..,hypothetical protein|
MKLGGNLHSPFFDGVVENVDDPRGLGRVQVRVFGQHPAQKQKSDAIGVPVEDLPWMMPIQDIRSAAISGVGFSPTGITRGSFVVGYWRDKWHQDGMIIGTVAGEYVEQPDTQKGFCDPMGEYPRYVGNDVNSLALGGLKGKGSSSVIIRDSNTSIAVNPDDRPLDEIPEDNRPDTGGFTIEKMLKQDEGIRTRWYTDSEGYPTIGIGHLLIREKTRDTAKINAAISKAVGREVTNGTITAEEVSTLFAQDLAKVRSDIQRTANVREVYVNLNRPRQMAIENMSFQMGVGGVAKFTNTLKAMKNEDWQAAYNGLRNSLWASQTPGRSSRVSKIVLTGNLESYGVQVPDPEGRSLSAAYAAYNGATLSATSPEDPFTPGDTRVMFEEPASSYNAEYPYNMVFESRSGHIQEFDDTPGYERYNRVHPAGSYEEIRPDGTRVVKIVGDDYQIVMQGRKLNVKGNLQVVIEGDAFIYNMGNVQQTVDGNVTEFVRGNVQQTVEGEYVGLIKGNAELTVNKDATVNVDQNLTANVKQNATVAVTEDATITAKNAKMEIEETMDIGAKDINIKATNNTFIDSGALTKITGGTVQVG
> |[Tevenvirinae _Klebsiella_phage_PKO111]||_Klebsiella_phage_PKO111.gb|Phage baseplate hub ..|1731|NC_031095.1(168758):10075-11805:1 ^RAST2:fig|1198136.84.peg.34^ Tevenvirinae _Klebsiella_phage_PKO111|neighbours:(1),(1)|neighbour_genes:baseplate wedge subu..,hypothetical protein|
MIEMNDSLKWFTGVVEDRQDPLKQGRVRVRVYGLHPFEKVQGAITGLPTEDLPWMSVIQPTNSAGISGVGSSITGMVEGTSVFGLWLDEFKTAGLVIGTYSAHRKTKPNYTEGFSDPTGQYPRQVGSDTNPLVQGDETGYSAVPNIIQDRNLDIGINPDDADLSDIPEDPNPAITITDMLNRDEGLRLKVYWDTEGYPTIGIGHLIMAQKVRDMSVINKTLSNQVGRTVTGNPGIITMDEAVALFKQDRDKMLSDIKTNSRVGPVYAKVNKSRQMALENMSFQMGVGGLAKFGKMLDAMFIGDWKTAYTEARNSVWFNQTKGRASRVSMIILTGNMESYGVPAPKPEGKNLSAAYVEPKSGGNPEDPWTPEDSRILFKEPESSYNGQYPYVHTMETESGHIQEFDDTPGYERYRIVHPTGSYEEVAPDGRRTRKTVADLYDMTQGDGNILISGDKKVNVGGNETYYNMYNRRQQIDGDNTLYVRGNETKTIEGDGTIFVKGNIKIVVEGNADIQVNGDATTKVDGNHDVTVGGNLTWQVAGTVNWNVGGAWTETMASMSSIAQGQYTVDGSRIDVG
>ID:YP_009288837.1 |[Klebsiella phage vB_KpnM_KpV477]||_Klebsiella_phage_vB_KpnM_KpV477_.gbk|putative baseplate h..|1731|NC_031087(168272):79178-80908:1 ^GeneID:29067141^ Klebsiella phage vB_KpnM_KpV477, complete genome.|neighbours:ID:YP_009288836.1(1),ID:YP_009288838.1(1)|neighbour_genes:putative baseplate w..,hypothetical protein|
MIEMNDSLKWFTGVVEDRQDPLKQGRVRVRVYGLHPFEKVQGAITGLPTEDLPWMSVIQPTNSAGISGVGSSITGMVEGTSVFGLWLDEFKTAGLVIGTYSAHRKTKPNYTEGFSDPTGQYPRQVGSDTNPLVQGDETGYSAIPNIIQDRNLDIGINPDDADLSDIPEDPNPAITITDMLNRDEGLRLKVYWDTEGYPTVGIGHLIMAQKVRDMSVINKTLSNQVGRTVTGNPGIITMDEAVALFKQDRDKMLSDIKTNSRVGPVYAKVNKSRQMALENMSFQMGVGGLAKFGKMLDAMLIGDWKTAYTEARNSVWFNQTKGRASRVSMIILTGNMESYGVPAPKPEGKTLSAAYVEPKSGGNPEDPWTPEDSRILFKEPESSYNGQYPYVHTMETESGHIQEFDDTPGYERYRIVHPTGSYEEVAPDGRRTRKTVADLYDMTQGDGNILISGDKKVNVGGNETYYNMYNRRQQIDGDNTLYVRGNETKTIEGDGTIFVKGNIKIVVEGNADIQVNGDATTKVDGNHDVTVGGNLTWQVAGTVNWNVGGAWTETMASMSSIAQGQYTVDGSRIDVG
>ID:AUO78885.1 |[Klebsiella phage vB_Kpn_F48]||_Klebsiella_phage_vB_Kpn_F48.gbk|baseplate hub + tail..|1740|MG746602(170764):158372-160111:-1 ^^ Klebsiella phage vB_Kpn_F48, complete genome.|neighbours:ID:AUO78884.1(-1),ID:AUO78886.1(-1)|neighbour_genes:hypothetical protein,baseplate wedge|
MIEMNDEVRWFTGVVEDRMDPLKQGRVRVRVVGLHPFQKTQGPISGISTADLPWMTVGQPTNSAGISGVGHSITGIVEGSTVFGQWLDKYKTSGIVTHVISAHNTKKPNYTEGFSDPTGQFPRYLGSDTNPLTQGSEIGYNSNTNVIQDANLDVGINPDSTDIGDVKPDDNPNFTIENMLRRDEGLRLKVYWDSEGYPTVGIGHLIVMQKIRDMAQINKILSNQVGRQVSGNPGIIEMEEASKLFQKDLADVQRDVKSNPRVGPVYAKVNRSRQMALENMAFQMGIHGLAKFKGMLDAMLVEDWQTAFKEARNSVWFNQTKGRASRVSMIILTGNLESYGVPVPPEQAKGRMIQLFAAPVSDDSDDPSAPWTPTDSRILFKEPESSYKGEYPYVHTYESEAGHVQEFDDTPGYERYRLVHPTGCYEEVAPDGRRTRKTVADLYDMTQGDGNIMISGDKKVNVGGNEVYYNMYNRRQQIDGDNTLYIRGNETKTIEGDGTVVVKGNVKVIVEGNADIQVNGNATTKVDGNHEMNIGGNMSYVVAGTVSWNVGGSWTETMASMSSIAQGQYTIDGSRIDVG
> |[Tevenvirinae Morganella_phage_vB_MmoM_MP1]||_Morganella_phage_vB_MmoM_MP1.gb|Phage baseplate hub ..|1737|NC_031020.1(163201):72377-74113:1 ^RAST2:fig|1198136.47.peg.156^ Tevenvirinae Morganella_phage_vB_MmoM_MP1|neighbours:(1),(1)|neighbour_genes:Phage baseplate wedg..,hypothetical protein|
MILKNNTIEPFFGVVEDRSDPTPLGRVRVRVYGVHPFGKAQGDVSGLPTEELQWMQVLLPATSASTSGIGTSPTGLLEGSHVFGIWLDKYKTNGLVMGTWAGSVTELPNTSEGFSDPTGLYPTKIGYDTNPLAQGGEVGKNSEINQLQNDNTSIAPNPIDGAFDDQPEDNDPNFTIEKMLRGDEGLRLAWYPDSEGYPTIGIGHLLRREKTKDTTKINKWISDLVGRQVNNGRITMDEASKIFQSDIKKTINGMKANATISPVYNKMNRSRQMALENMAFQMGVGGLAKFKKTLALMYDEKWEEAYNNMRDSLWFRQTKGRASRVSLIVRTGNLESYGVTVPTTKMRAMAFSAREMSPEDPYTPEDGRIMFEEPNTSYDAVYPYNQTFTTEGDITQEFDNTPGAERYRLRHPSGTYTELSGNGDKVLKVTGDDYTITAGDGHVLIQGDAKIVIGSQCKVYIQGDESKTVDGMVNHFVRGDINTITESDSNTKVNGDMEVLVLGNKKITVEGDADINVQGNATTKVDGDYSMEVAGDYTLKIGGAKVEDVTGSFTQTMQTMSSVAKSGYKIDGSRIDLG
>ID:YP_009211593.1 |[Pectobacterium bacteriophage PM2]||_Pectobacterium_bacteriophage_PM2.gbk|baseplate hub subuni..|1755|NC_028940(170286):81938-83692:1 ^GeneID:26638065^ Pectobacterium bacteriophage PM2, complete genome.|neighbours:ID:YP_009211592.1(1),ID:YP_009211594.1(1)|neighbour_genes:baseplate wedge subu..,hypothetical protein|
MINVYDKISWFVGVVEDRMDPLKQGRVRVRVWGLHPYEKIQGPVKGIKTEDLPWMSVLQPTSSASVSGVQQSITGMVPGTNVYGHFLDEWKMNGLVIGTYSSNSQIKPNPNEGFSDPTGQYPLYLGNDTSQLNRGGEVGDTAPSNTIQNANLDLGLSPDGRPLSEIPEDNDPDYTIQAMLQRDEGLRLKVYWDTEGFPTIGIGHLISPQPIRDMTQINRILSQQVGREVTGNPGAISMDEASKLFQEDLAKMQRDIKQNSKTGPVYAKMNKSRQLALENMAFQLGVGGLSDFTNMLNAMFIGDWQTAYKEGRDSLWFNQTKGRASRVTMIILTGNLESYGIMAPANAPTPPPGQGLMRMALMSESVAKESNPADPWVPEDTRILFKEPESSYKGVYPYVQTMTTEGGHIQEFDNTPGQERYRKIHPTGSYEEVAPDGRRTIKTVADDYYMVQGDASIMNSGDRKVNIGGDEIKYNMANVRRQTDGSETIFIRGNETKTIEGNGTLHVKGNITIIVEGNADITVQGNATTLIEGDQTNTVNGNLTWSVAGTVDWQVGGSWTETMASMSSIANGSYTIDGSRIDIG
>ID:QBP35493.1 |[Phage NC-G]||_Phage_NC-G.gbk|baseplate hub + tail..|1743|MK310184(170164):19713-21455:1 ^^ Phage NC-G, complete genome.|neighbours:ID:QBP35492.1(1),ID:QBP35494.1(1)|neighbour_genes:baseplate wedge subu..,hypothetical protein|
MINMSDNVSWFVGVVEDRMDPLQQGRVRVRVWGMHPYEKVQGPVKGLRTEDLPWMSVLMPTSSASVSGIQTAMTGMVPGTQVYGHFLDKWKLNGLVLGTYGSASKQKANPNEGFSDPTGQYPLYLGNDAAALNRGGEVGYDATSNVIQDANTDVGINPDGLDLSQVKPDDNPNFTIENMLHRDEGLRLKVYWDTEGYPTIGIGHLITPQPIRDMTQINKILSNQIGREVKGNPGAISMDEASKLFQEDLKKVQNDIGRHSVVGPVYNKENRSRQMALENMAFQMGLGGLAKFRGMLSAMLIGDYKKAFEEARNSVWFNQTKGRASRVSMIILTGNMESYGIMAPKEREFNGRSYRMIQTFAAPTNSDPADPWTPEDTRILFKEPDSSYKGEYPYVQTMQTEGGHIQEFDNTPGQERYRLIHPTGSYEEVAPDGRKTSKTVADGYYMTQGDSNTYVGGNNKVNIGGDETYYNMANVRRQTDGSESIHIRGNETKTVEGDGTLIVKGNVTVIVEGNADITVKGDAKTLVEGNHDYTVNGNVKWSVNGNVDMTVAGNWSETMSTMSSIASGQYTIDGSRIDIG
> |[Tevenvirinae _Proteus_phage_phiP4-3]||_Proteus_phage_phiP4-3.gb|Phage baseplate hub ..|1731|MG696114.1(167849):89512-91242:-1 ^RAST2:fig|1198136.86.peg.127^ Tevenvirinae _Proteus_phage_phiP4-3|neighbours:(-1),(-1)|neighbour_genes:hypothetical protein,baseplate wedge subu..|
MNIQNSYIQPFFGVVEDRMDPKKLGRVRVRIYGDHPFSKTKGDVAGLETEDLLWFQVLLPATSATESGVGNSPTGILEGSSVFGLYLDKYKTSGIVLGTWAGIRTEMPNYTEGFSDPNQQYPTKLGNDLNDLSLGGRIGKESIVNVIQNDNRETAPNPSNIPAGEEPENNSPELTIEKMLQRDEGLRLRWYPDNGYASIGIGHLIKAQKTSDPDLINKWISELVGRKVTNGTITMDECMSIFKSDIKKVKDGIVKHPTIGPIYKKCNASRKMALENMAYQMGLGGLAKFRKTLKFMEEEKWEDAYINLQQSLWFRQTKGRASRVSLIIRNGNLESYGEKTPSAARAFSLQKNINIEPEDPFVPSDTRVMFEEPKTDYNSQYPYNKTFGTESGMIQEFDDTPGAERYRLTHTSGTYQEISPDGRNVQKIIGDNYKIVQQDDHILVQGDVKLVIGGNSNVYIMGSLNQTIDGSINQTVRGNVVQHVEGNVKATIDQTADILVKEEAMVTVEKDVTVNANQNAEINVKEQATVNAENISVNAEKKMNFKAEDVDFSAVKTFSVDSGVLTKITGANVQVG
> |[Tevenvirinae _Proteus_phage_vB_PmiM_Pm5461]||_Proteus_phage_vB_PmiM_Pm5461.gb|Phage baseplate hub ..|1731|NC_028762.1(161989):72065-73795:1 ^RAST2:fig|1198136.85.peg.147^ Tevenvirinae _Proteus_phage_vB_PmiM_Pm5461|neighbours:(1),(1)|neighbour_genes:baseplate wedge subu..,hypothetical protein|
MNIQNTYLQPFFGVVEDRMDPKKLGRVRVRIYGDHPFSKTKGDVAGLETEDLLWFQVLLPATSATESGVGNSPTGILEGSSVFGLYLDKYKTSGIVLGTWAGIRTEMPNYTEGFSDPNQQYPTKLGNDLNDLSLGGRIGRESIVNIIQNDNRETAPNPSNTPAGEEPENNNPVLTIEKMLQRDEGLRLRWYPDNGYASIGIGHLIKAQKTSDPDLINKWISELVGRKVTNGTITMDECMAIFKSDIKKVKDGIVKHPTIGPIYKKCNASRKMALENMAYQMGLGGLAKFKKTLKYMEEEKWEDAYINLQQSLWFRQTKGRASRVSLIIRNGNLESYGEKTPSNARALSSQRNINIEPEDPYVPNDTRVMFEEPKTEYNSQYPYNKTFGTESGMIQEFDDTPGAERYRLTHTSGTYQEISPDGRNVQKIIGDNYKIVQQDDHILVQGDVKLVIGGNSNVYIMGTLNQTIDGSVNQTVRGNVVQHVEGNVKATIDQTADILVKEEAMLTVEKDVTVNANQNAEINVKEQATVNAENISVNAEKKMEFKAEDVDFSAVKTFSVDSGVLTKITGANVQVG
> |[Tevenvirinae _Pseudomonas_phage_PspYZU05]||_Pseudomonas_phage_PspYZU05.gb|Phage baseplate hub ..|1680|KY971610.1(166442):71593-73272:1 ^RAST2:fig|1198136.88.peg.116^ Tevenvirinae _Pseudomonas_phage_PspYZU05|neighbours:(1),(1)|neighbour_genes:Phage baseplate wedg..,hypothetical protein|
MRIANEDLKWFRGVVESRDDPLKLGQLQVRVIGLHTHQKVQSGSIGISTKELPWFPIVSNVTDSNNSGIGGPVTGAVEGSIVFGLWLDKWHSSGVILGTIPHIATKLPNVNEGFFDPNGIYPKQLGTSVNTLNLGGEEGAKYVTNEIQTQNKETAVNPDDRPVDQIPEDNNPDMDIVEMLKRDEGIRLSVYWDTEGYPTIGIGHLIIPIKTKDINVINAALSEQVGRPVNRTITMEEAESLFNGDLLKTQTEIRLNSKVGPVYAKVNRSRQMALENMAFQMGTAGLANFTNMLNAMYNEDWKTAYNEGRDSLWFTQTKGRASRVTLIILNGNLESYGVIAPAPVTLRVFKSASTDSRIMFQEPSSAYAGAYPYVHAYVSESGHIQEFDDTPGEERYRLYHPTGTYTEINNEGRKVSKVVSDNFDIVNGDSFHLVQGEKKTNIGSDETYYNMANRNDQVDGKRSVFIREDDSLVIEGNWDIIVKGHSNIIVEGNANITVEGDSSTEVFGNHTYKVNGNMSWEIGGTVDWQVSGAWTENVQSMSSVANGRYFVDGSRIDLG
>ID:YP_009615627.1 |[Salmonella phage Melville]||_Salmonella_phage_Melville_.gbk|baseplate hub subuni..|1734|NC_042044(159323):69789-71522:1 ^GeneID:40092102^ Salmonella phage Melville, complete genome.|neighbours:ID:YP_009615626.1(1),ID:YP_009615628.1(1)|neighbour_genes:baseplate wedge subu..,hypothetical protein|
MDMINNNVEWFVGVVEDRMDPLKQGRVRVRVIGLHPFQKVQGPVSGMPTEDLPWMSVLQPITSASMSGIGGSVTGPVEGTHVYGHWLDKYRTNGLVMGTYGVNARVRPNTTEGFSDPTGQYPRYLGNDTNLLNQGGEAGFESIPNVIQDNNLDTAINPDDTDLSNIPEDNNPNYTIEAMLRRDEGLRLKVYWDTEGYPTIGIGHLIMRQRVRDMAQINKVLSNQVGREVKGNPGSITMDEASALFAKDLADMQRDIKTNSKVGPVYVKMNKSRQMALENMSFQMGVGGVANFTNMLKAMDEGRWKDAYNESRNSLWFQQTKGRASRVSMIILTGNMESYGVPVNPVQGKSVGAQLATVKASVNPSDPPIPSDSRILFKEPVSSYKGQYPYVHTMETESGHIQEFDDTPGYERYRLVHPTGTYEEVAPDGRRTRKTVNDLYDIANGDGNYLVSGDKKVNVGADETYYNMANRLHQIDGNNILFIRGDETKTVEGDGTLYVKGNIKIVVDGNADILVKGDAKTQVEGNHDYTVNGNVKWTVNGSVNMTVAGNWSETMSSMSSIAQGQYTIDGSRVDIGL
>ID:YP_007501180.1 |[Salmonella phage vB_SenMS16]||_Salmonella_phage_S16_.gbk|baseplate hub subuni..|1734|NC_020416(160221):67750-69483:1 ^GeneID:14675381^ Salmonella phage S16, complete genome.|neighbours:ID:YP_007501179.1(1),ID:YP_007501181.1(1)|neighbour_genes:baseplate wedge subu..,hypothetical protein|
MDMINNNVEWFVGVVEDRMDPLKQGRVRVRVIGLHPFQKVQGPVSGMPTEDLPWMSVLQPITSASMSGIGGSVTGPVEGTHVYGHWLDKYRTNGLVMGTYGVNARVRPNTTEGFSDPTGQYPRYLGNDTNLLNQGGEAGFESIPNVIQDNNLDTAINPDDTDLSNIPEDNNPNYTIEAMLRRDEGLRLKVYWDTEGYPTIGIGHLIMRQRVRDMTQINKVLSNQVGREVKGNPGSISMDEASALFAKDLADMQRDIKTNSKVGPVYVKMNKSRQMALENMSFQMGVGGVANFTNMLKAMDEGRWKDAYNESRNSLWFQQTKGRASRVSMIILTGNMESYGVPVNPVQGKSVGAQLATVKASVNPSDPPIPSDSRILFKEPVSSYKGQYPYVHTMETESGHIQEFDDTPGYERYRLVHPTGTYEEVAPDGRRTRKTVNDLYDIANGDGNYLVSGDKKVNVGADETYYNMANRLHQIDGNNILFIRGDETKTVEGDGTLYVKGNIKIVVDGNADILVKGDAKTQVEGNHDYTVNGNVKWTVNGSVNMTVAGNWSETMSSMSSIAQGQYTIDGSRVDIGL
> |[Tevenvirinae _Salmonella_phage_STML-198]||_Salmonella_phage_STML-198.gb|Phage baseplate hub ..|1734|NC_027344.1(158099):109895-111628:1 ^RAST2:fig|1198136.87.peg.221^ Tevenvirinae _Salmonella_phage_STML-198|neighbours:(1),(1)|neighbour_genes:baseplate wedge subu..,hypothetical protein|
MDMINNNVEWFVGVVEDRMDPLKQGRVRVRVIGLHPFQKVQGPVSGMPTEDLPWMSVLQPITSASMSGIGGSVTGPVEGTHVYGHWLDKYRTNGLVMGTYGVNARVRPNTTEGFSDPTGQYPRYLGNDTNLLNQGGEAGFESIPNVIQDNNLDTAINPDDTDLSNIPEDNNPNYTIEAMLRRDEGLRLKVYWDTEGYPTIGIGHLIMRQRVRDMAQINKVLSNQVGREVKGNPGSITMDEASALFAKDLADMQRDIKTNSKVGPVYVKMNKSRQMALENMSFQMGVGGVANFTNMLKAMDEGRWKDAYNESRNSLWFQQTKGRASRVSMIILTGNMESYGVPVNPVQGKSVGAQLATVKASVNPSDPPIPSDSRILFKEPVSSYKGQYPYVHTMETESGHIQEFDDTPGYERYRLVHPTGTYEEVAPDGRRTRKTVNDLYDIANGDGNYLVSGDKKVNVGADETYYNMANRLHQIDGNNILFIRGDETKTVEGDGTLYVKGNIKIVVDGNADILVKGDAKTQVEGNHDYTVNGNVKWTVNGSVNMTVAGNWSETMSSMSSIAQGQYTIDGSRVDIGL
> |[Tevenvirinae Salmonella phage STP4-a]||_Salmonella_phage_STP4-a.gb|Phage baseplate hub ..|1734|NC_026607.2(159914):68828-70561:1 ^RAST2:fig|1198136.48.peg.150^ Tevenvirinae Salmonella phage STP4-a|neighbours:(1),(1)|neighbour_genes:baseplate wedge subu..,hypothetical protein|
MDMINNNVEWFVGVVEDRMDPLKQGRVRVRVIGLHPFQKVQGPVSGMPTEDLPWMSVLQPITSASMSGIGGSVTGPVEGTHVYGHWLDKYRTNGLVMGTYGVNARVRPNTTEGFSDPTGQYPRYLGNDTNLLNQGGEAGFESIPNVIQDNNLDTAINPDDTDLSNIPEDNNPNYTIEAMLRRDEGLRLKVYWDTEGYPTIGIGHLIMRQRVRDMTQINKVLSNQVGREVKGNPGSISMDEASALFAKDLADMQRDIKTNSKVGPVYVKMNKSRQMALENMSFQMGVGGVANFTNMLKAMDEGRWKDAYNESRNSLWFQQTKGRASRVSMIILTGNMESYGVPVNPVQGKSVGAQLATVKASVNPSDPPIPSDSRILFKEPVSSYKGQYPYVHTMETESGHIQEFDDTPGYERYRLVHPTGTYEEVAPDGRRTRKTVNDLYDIANGDGNYLVSGDKKVNIGADETYYNMANRLHQIDGNNILFIRGDETKTVEGDGTLYVKGNIKIVVDGNADILVKGDAKTQVEGNHDYTVNGNVKWTVNGSVNMTIAGNWSETMSSMSSIAQGQYTIDGSRVDIGL
> |[Tevenvirinae Salmonella_phage_vB_SnwM_CGG4-1]||_Salmonella_phage_vB_SnwM_CGG4-1.gb|Phage baseplate hub ..|1734|NC_031065.1(159878):64701-66434:1 ^RAST2:fig|1198136.78.peg.146^ Tevenvirinae Salmonella_phage_vB_SnwM_CGG4-1|neighbours:(1),(1)|neighbour_genes:baseplate wedge subu..,hypothetical protein|
MDMINNNVEWFVGVVEDRMDLLKQGRVRVRVIGLHPFQKVQGPVSGMPTEDLPWMSVLQPITSASMSGIGGSVTGPVEGTHVYGHWLDKYRTNGLVLGTYGVNARVRPNTTEGFSDPTGQYPRYLGNDTNLLNQGGEAGFESIPNVIQDNNLDTAINPDDTDLSNIPEDNNPNYTIEAMLRRDEGLRLKVYWDTEGYPTIGIGHLIMRQRVRDMTQINKVLSNQVGREVKGNPGSISMDEASALFAKDLADMQRDIKTNSKVGPVYVKMNKSRQMALENMSFQMGVGGVANFTNMLKAMDEGRWKDAYNESRNSLWFQQTKGRASRVSMIILTGNMESYGVPVNPVQGKSVGAQLATVKASVNPSDPPIPSDSRILFKEPVSSYKGQYPYVHTMETESGHIQEFDDTPGHERYRLVHPTGTYEEVAPDGRRTRKTVNDLYDIANGDGNYLVSGDKKVNVGADETYYNMANRLHQIDGNNILFIRGDETKTVEGDGTLYVKGNIKIVVDGNADILVKGDAKTQVEGNHDYTVNGNVKWTVNGSVNMTVAGNWSETMSSMSSIAQGQYTIDGSRVDIGL
> |[Tevenvirinae Serratia phage PS2]||_Serratia_phage_PS2.gb|Phage baseplate hub ..|1734|KJ025957.1(167266):76519-78252:1 ^RAST2:fig|1198136.49.peg.175^ Tevenvirinae Serratia phage PS2|neighbours:(1),(1)|neighbour_genes:baseplate wedge subu..,hypothetical protein|
MNVQHNEMKWFAGVVESRDDPLKAGRVKVRVFGEHPFVNVPGDIQGLTTEQLPWMQPVQDITSAAISGVGQSPTGILPGSHVFGVWLDKFKTSGMVLGTVAGIYSKMPNFNEGFADPSGQYPRYVGNDVNVLAGGGQAGKDALTVEQRSTSQGIAVNPDEGPAEDIPEDDNPEGFTLQKMLIFDEGYKRKVYWDTEGYPTIGVGHLIVHERTKDMGRINKLLSQQVGREVTNGIITAEEVTTLFDKDTNIQLVNMSKYPNIMAAYNAAEDNTPRKWALINMSFNLGAAGLAGFTTSLGLMAQKKWEEASVQLKNSKWFRQVKGRGPRICNTIRFGNLESYGVKAPRPEGKSLSAAIARAMGNDPQDPWTPEDSRIMFKEPISSYDAQYPYNKVMESESGHIIEIDDTPSNERMHWRHTSGTYEEWRPDGTSSRKSVSDSYDIVSGERNILSEANENHVVGASLKEYVMGDLTIQTDGQHVMIVRGASVVRVEGNSTVIVDGDSTVNVKGNANIKVEGNCDQTIQGDYSLKVAGNYSVSVEGMRVDTVQGSWDRTTTGGVQDISSSTFFIDGSRIDFG
>ID:APC45067.1 |[Shigella phage SH7]||_Shigella_phage_SH7_.gbk|baseplate hub subuni..|1728|KX828711(164870):73746-75473:1 ^^ Shigella phage SH7, complete genome.|neighbours:ID:APC45113.1(1),ID:APC45212.1(-1)|neighbour_genes:baseplate wedge subu..,replication initiati..|
MEMISNNLNWFVGVVEDRMDPLKLGRVRVRVVGLHPPQRAQGDVMGIPTEKLPWMSVIQPITSAAMSGIGGSVTGPVEGTRVYGHFLDKWKTNGIVLGTYGGIVREKPNRLEGFSDPTGQYPRRLGNDTNVLNQGGEVGYDSSSNIIQDSNLDTAINPDDRPLSEIPTDDNPNMSMAEMLRRDEGLRLKVYWDTEGYPTIGIGHLIMKQPVRDMAQINKVLSKQVGREITGNPGSITMEEATALFERDLADMQRDIKSHSKVGPVWQAVNRSRQMALENMAFQMGVGGVAKFNTMLTAMLAGDWEKAYKAGRDSLWYQQTKGRASRVTMIILTGNLESYGVEVKTPARSLSAMAATVAKSSDPADPPIPNDSRILFKEPVSSYKGEYPYVHTMETESGHIQEFDDTPGQERYRLVHPTGTYEEVSPSGRRTRKTVDNLYDITNADGNFLVAGDKKTNVGGSEIYYNMDNRLHQIDGSNTIFVRGDETKTVEGNGTILVKGNVTIIVEGNADITVKGDATTLVEGNQTNTVNGNLSWKVAGTVDWDVGGDWTEKMASMSSISSGQYTIDGSRIDIG
>ID:YP_009288515.1 |[Shigella phage SHBML-50-1]||_Shigella_phage_SHBML-50-1_.gbk|baseplate hub + tail..|1728|NC_031085(166634):77191-78918:1 ^GeneID:29060605^ Shigella phage SHBML-50-1, complete genome.|neighbours:ID:YP_009288514.1(1),ID:YP_009288516.1(1)|neighbour_genes:baseplate wedge subu..,hypothetical protein|
MEMISNNLNWFVGVVEDRMDPLKLGRVRVRVVGLHPPQRAQGDVMGIPTEKLPWMSVIQPITSAAMSGIGGSVTGPVEGTRVYGHFLDKWKTNGIVLGTYGGIVREKPNRLEGFSDPTGQYPRRLGNDTNVLNQGGEVGYDSSSNIIQDSNLDTAINPDDRPLSEIPTDDNPNMSMAEMLRRDEGLRLKVYWDTEGYPTIGIGHLIMKQPVRDMAQINKVLSKQVGREITGNPGSITMEEATALFERDLADMQRDIKSHSKVGPVWQAVNRSRQMALENMAFQMGVGGVAKFNTMLTAMLAGDWEKAYKAGRDSLWYQQTKGRASRVTMIILTGNLESYGVEVKTPARSLSAMAATVAKSSDPADPPIPNDSRILFKEPVSSYKGEYPYVHTMETESGHIQEFDDTPGQERYRLVHPTGTYEEVSPSGRRTRKTVDNLYDITNADGNFLVAGDKKTNVGGSEIYYNMDNRLHQIDGSNTIFVRGDETKTVEGNGTILVKGNVTIVVEGNADITVKGDATTLVEGNQTNTVNGNLSWKVAGTVDWDVGGDWTEKMASMSSISSGQYTIDGSRIDIG
>ID:YP_009277522.1 |[Shigella phage SHFML-11]||_Shigella_phage_SHFML-11.gbk|baseplate hub + tail..|1728|NC_030953(170650):23096-24823:1 ^GeneID:29056229^ Shigella phage SHFML-11, complete genome.|neighbours:ID:YP_009277521.1(1),ID:YP_009277523.1(1)|neighbour_genes:baseplate wedge subu..,hypothetical protein|
MEMISNNLNWFVGVVEDRMDPLKLGRVRVRVVGLHPPQRAQGDVMGIPTEKLPWMSVIQPITSAAMSGIGGSVTGPVEGTRVYGHFLDKWKTNGIVLGTYGGIVREKPNRLEGFSDPTGQYPRRLGNDTNVLNQGGEVGYDSSSNIIQDSNLDTAINPDDRPLSEIPTDDNPNMSMADMLRRDEGLRLKVYWDTEGYPTIGIGHLIMKQPVRDMAQINKVLSKQVGREITGNPGSITMEEATTLFERDLADMQRDIKSHSKVGPVWQAVNRSRQMALENMAFQMGVGGVAKFNTMLTAMLAGDWEKAYKAGRDSLWYQQTKGRASRVTMIILTGNLESYGVEVKTPSRSLSAMAATVAKSSDPADPPIPNDSRILFKEPVSSYKGEYPYVHTMETESGHIQEFDDTPGQERYRLVHPTGTYEEVSPSGRRTRKTVDNLYDITNADGNFLVAGDKKTNVGGSEIYYNMDNRLHQIDGSNTIFVRGDETKTVEGNGTILVKGNVTIVVEGNADITVKGDATTLVEGNQTNTVNGNLSWKVAGTVDWDVGGDWTEKMASMSSISSGQYTIDGSRIDIG
> |[Viruses Shigella phage SHFML-26]||_Shigella_phage_SHFML-26.gb|hypothetical protein|1728|NC_031011.1(168993):140968-142695:1 ^RAST2:fig|10239.69.peg.244^ Viruses Shigella phage SHFML-26|neighbours:(1),(1)|neighbour_genes:Phage baseplate wedg..,Phage protein (ACLAM..|
MEMISNNLNWFVGVVEDRMDPLKLGRVRVRVVGLHPPQRAQGDVMGIPTEKLPWMSVIQPITSAAMSGIGGSVTGPVEGTRVYGHFLDKWKTNGIVLGTYGGIVREKPNRLEGFSDPTGQYPRRLGNDTNVLNQGGEVGYDSSSNVIQDSNLDTAINPDDRPLSEIPTDDNPNMSMAEMLRRDEGLRLKVYWDTEGYPTIGIGHLIMKQPVRDMAQINKVLSKQVGREITGNPGSITMEEATTLFERDLADMQRDIKSHSKVGPVWQAVNRSRQMALENMAFQMGVGGVAKFNTMLTAMLAGDWEKAYKAGRDSLWYQQTKGRASRVTMIILTGNLESYGVEVKTPARSLSAMAATVAKSSDPADPPIPNDSRILFKEPVSSYKGEYPYVHTMETESGHIQEFDDTPGQERYRLVHPTGTYEEVSPSGRRTRKTVDNLYDITNADGNFLVAGDKKTNVGGSEIYYNMDNRLHQIDGSNTIFVRGDETKTVEGNGTILVKGNVTIVVEGNADITVKGDATTLVEGNQTNTVNGNLSWKVAGTVDWDVGGDWTEKMASMSSISSGQYTIDGSRIDIG
> |[Tevenvirinae Shigella_phage_SHSML-52-1]||_Shigella_phage_SHSML-52-1.gb|Phage baseplate hub ..|1734|NC_031090.1(169621):122556-124289:-1 ^RAST2:fig|1198136.79.peg.178^ Tevenvirinae Shigella_phage_SHSML-52-1|neighbours:(-1),(-1)|neighbour_genes:Phage protein (ACLAM..,baseplate wedge subu..|
MEMISSSLNWFVGVVEDRMDPLKQGRVRVRVVGLHPAQRAQGDVQGIPTEKLPWMTVIQPITSASMSGIGGSVTGPVEGTRVYGHFLDKWKTNGIVLGTYGGIVREKPNRLEGFSDPTGQYPRRLGNDTNVLNQGGEAGYYSNSNVIQDNNLDYGINPDDTDLANIPEDDDPNFTITEMLRRDEGLRDKVYWDHLGYPTVGIGHLIVMEKTRDMSRINKLLSDQVGREVTGNPGTITLEEATALFEKDLAKMQKDIRSNSKVGPVYAKMNRSRQMALENMCFQMGVGGVAKFNTMLKAMAAGDWKTAYKSGRDSLWFQQTKGRASRVTTIILTGNMESYGVPVKTPPSPGVGADLVTRNTDPEDPASPPVPLDSRILFKEPESSYRGEYPYVHAMETESGHIQEFDDTPGNERYRLVHPTGSYEEVSPSGRRTRKTVEDLFDITNGDGNFLISGDKLVNVGANEIYYNMADRLHQIDGNDTIFIRGNQSKTVEGDGTLYVKGNIKIVVDGNADILVKGDAKTQVEGNHDYTVNGNVKWTVNGNVDMTVAGNWSETMTTMSSIASGQYTVDGSRIDIG
>ID:YP_003934787.1 |[Shigella phage SP18]||_Shigella_phage_SP18.gbk|gp5|1788|NC_014595(170605):75460-77247:1 ^GeneID:9830528^ Shigella phage SP18, complete genome.|neighbours:ID:YP_003934786.1(1),ID:YP_003934788.1(1)|neighbour_genes:gp53,hypothetical protein|
MINMSDNVSWFVGVVEDRMDPLQQGRVRVRVWGMHPYEKAQGPVKGIRTEDLPWMSVLMPTSSASVSGIQTAMTGMVPGTQVYGHFLDKWKLNGLVIGTYGSASRQKANPNEGFSDPTGQYPLYVGNDAAALNRGGEVGYDATSNVIQDANLDLGINPDGLDLSQVKPDDNPNFTIENMLHRDEGLRLKVYWDTEGYPTIGIGHLIAPQPIRDMNQINKILSNQIGREVKGNPGAISMDEASKLFQEDLKKVQNDIGRHSVVGPVYNKENRSRQMALENMAFQMGLGGLAKFRGMLSAMLVGDYKKAFEEARNSVWFNQTKGRASRVSMIILTGNMESYGIMAPKERSFKGRSYRMIQTFAAPANSDPADPWTPEDTRILFKEPESSYKGEYPYVQTMQTEGGHIQEFDNTPGQERYRLIHPTGSYEEVAPDGRKTSKTVADGYYMTQGDSSTYVGGNNKVNVGGDETYYNMANVRRQTDGNESIHIRGNETKTVEGNGTLLVKGNVKIVIMGTADITVEQEAYITVEKDTTVNVNQNADISVKQKATINAQNMDVNVEQDLNFAATNINLNASNTVHMDGGSLAKVSGGNVQVG
>ID:AUV63823.1 |[Shigella phage Sf20]||_Shigella_phage_Sf20_.gbk|baseplate hub and ta..|1800|MF327006(163982):1929-3728:1 ^^ Shigella phage Sf20, complete genome.|neighbours:ID:AUV63822.1(1),ID:AUV63824.1(1)|neighbour_genes:baseplate wedge subu..,hypothetical protein|
MLMFNNSVKWFTGIVENREDPLMLGRVQVRIHGIHPSLSAHGDIQGLPTEDLLWITPVQDITSAAISGIGQSPTGIVEGSMVFGLALDERYLNCVILGTIAGQYTEKPLTTEGFCDPSGAYPRYIGNDVNILARGGINPETGQTTKPDSVYIRDENTGVAVNPDDEPLDQIPVDDNPDFTIEKMLRGDEGYREKWYLDSEGYPTIGIGHLIIYKKTSDLGIINNELSKLVGREVTNGRLTAEEVSKVFADDIEKTRRDMRKHPRIAPVYNKCNASRRMALENMAFQMGVGGLGKFKNSLAAMLAEEWKQAYDGLRQSVWANQTPGRSSRVSKIILTGNLESYGVIAPKKEESISDDPRARLRNARIAAYKTQRAEEDPEAPFTPQDTRIMFKEPKSSYSARYPYNHVYESESGHIIEIDDTPSHERYHRKHPSGTFEETRPDGTRVEKIEGDDYLIVKQGRKVNVKGNLQVVVEGDAQVYYMGNVMQTVDGNVTEFIRGNVNQTVEGTANMHVVGDVTAQLDANLTANVKGNAELMIEGNTTETIKGNYDLTVEGNFNMTVNGTKSDQVNGDWSRNCGASVKDIASGTVKIDGSRIDLG
>ID:YP_009618960.1 |[Shigella phage Sf21]||_Shigella_phage_Sf21_.gbk|baseplate hub and ta..|1728|NC_042077(166002):75263-76990:1 ^GeneID:40095563^ Shigella phage Sf21, complete genome.|neighbours:ID:YP_009618959.1(1),ID:YP_009618961.1(1)|neighbour_genes:baseplate wedge subu..,hypothetical protein|
MEMISNNLNWFVGVVEDRMDPLKLGRVRVRVVGLHPPQRAQGDVMGIPTEKLPWMSVIQPITSAAMSGIGGSVTGPVEGTRVYGHFLDKWKTNGIVLGTYGGIVREKPNRLEGFSDPTGQYPRRLGNDTNVLNQGGEVGYDSSSNIIQDSNLDTAINPDDRPLSEIPTDDNPNMSMADMLRRDEGLRLKVYWDTEGYPTIGIGHLIMKQPVRDMAQINKVLSKQVGREITGNPGSITMEEATTLFERDLADMQRDIKSHSKVGPVWQAVNRSRQMALENMAFQMGVGGVAKFNTMLTAMLAGDWEKAYKAGRDSLWYQQTKGRASRVTMIILTGNLESYGVEVKTPARSLSAMAATVAKSSDPADPPIPNDSRILFKEPVSSYKGEYPYVHTMETESGHIQEFDDTPGQERYRLVHPTGTYEEVSPSGRRTRKTVDNLYDITNADGNFLVAGDKKTNVGGSEIYYNMDNRLHQIDGSNTIFVRGDETKTVEGNGTILVKGNVTIVVEGNADITVKGDATTLVEGNQTNTVNGNLSWKVAGTVDWDVGGDWTEKMASMSSISSGQYTIDGSRIDIG
>ID:YP_009614802.1 |[Shigella phage Sf22]||_Shigella_phage_Sf22_.gbk|baseplate hub subuni..|1728|NC_042039(166283):20972-22699:1 ^GeneID:40091217^ Shigella phage Sf22, complete genome.|neighbours:ID:YP_009614801.1(1),ID:YP_009614803.1(1)|neighbour_genes:baseplate wedge subu..,gp51|
MEMISNNLNWFVGVVEDRMDPLKLGRVRVRVVGLHPPQRAQGDVMGIPTEKLPWMSVIQPITSAAMSGIGGSVTGPVEGTRVYGHFLDKWKTNGIVLGTYGGIVREKPNRLEGFSDPTGQYPRRLGNDTNVLNQGGEVGYDSSSNVIQDSNLDTAINPDDRPLSEIPTDDNPNMSMAEMLRRDEGLRLKVYWDTEGYPTIGIGHLIMKQPVRDMTQINKVLSKQVGREITGNPGSITMEEATALFERDLADMQRDIKSHSKVGPVWQAVNRSRQMALENMAFQMGVGGVAKFNTMLTAMLAGDWEKAYKAGRDSLWYQQTKGRASRVTMIILTGNLESYGVEVKTPARSLSAMAATVAKSSDPADPPIPNDSRILFKEPVSSYKGEYPYVHTMETESGHIQEFDDTPGQERYRLVHPTGTYEEVSPSGRRTRKTVDNLYDITNADGNFLVAGDKKTNVGGSEIYYNMDNRLHQIDGSNTIFVRGDETKTVEGNGTILVKGNVTIVVEGNADITVKGDATTLVEGNQTNTVNGNLSWKVAGTVDWDVGGDWTEKMASMSSISSGQYTIDGSRIDIG
>ID:ATE86680.1 |[Shigella phage Sf23]||_Shigella_phage_Sf23_.gbk|baseplate hub subuni..|2049|MF158046(167678):165101-167149:1 ^^ Shigella phage Sf23, complete genome.|neighbours:ID:ATE86679.1(1),ID:ATE86681.1(1)|neighbour_genes:baseplate wedge subu..,hypothetical protein|
MEMISNNLNWFVGVVEDRMDPLKLGRVRVRVVGLHPPQRAQGDVMGIPTEKLPWMSVIQPITSAAMSGIGGSVTGPVEGTRVYGHFLDKWKTNGIVLGTYGGIVREKPNRLEGFSDPTGQYPRRLGNDTNVLNQGGEVGYDSSSNVIQDSNLDTAINPDDRPLSEIPTDDNPNMSMAEMLRRDEGLRLKVYWDTEGYPTIGIGHLIMKQPVRDMAQINKVLSKQVGREITGNPGSITMEEAVTLFERDLADMQRDIKSHSKVGPVWQAVNRSRQMALENMAFQMGVGGVAKFNTMLTAMLAGDWEKAYKAGRDSLWYQQTKGRASRVTMIILTGNLESYGIEVKTPARSLSAMAATVAKSSDPADPPIPNDSRILFKEPVSSYKGEYPYVHTMETESGHIQEFDDTPGQERYRLVHPTGTYEEVSPSGRRTRKTVDNLYDITNADGNFLVAGDKKTNVGGSEIYYNMDNRLHQIDGSNTIFVRGDETKTDKGEYPYVHTMETESGHIQEFDDTPGQERYRLVHPTGTYEEVSPSGRRTRKTVDNLYDITNADGNFLVAGDKKTNVGGSEIYYNMDNRLHQIDGSNTIFVRGDETKTVEGNGTILVKGNVTIVVEGNADITVKGDATTLVEGNQTNTVNGNLSWKVAGTVDWDVGGDWTEKMASMSSISSGQYTIDGSRIDIG
>ID:YP_009619084.1 |[Shigella phage Sf24]||_Shigella_phage_Sf24_.gbk|baseplate hub subuni..|1728|NC_042078(168112):1899-3626:1 ^GeneID:40095699^ Shigella phage Sf24, complete genome.|neighbours:ID:YP_009619083.1(1),ID:YP_009619085.1(1)|neighbour_genes:baseplate wedge subu..,hypothetical protein|
MEMISNNLNWFVGVVEDRMDPLKLGRVRVRVVGLHPPQRAQGDVMGIPTEKLPWMSVIQPITSAAMSGIGGSVTGPVEGTRVYGHFLDKWKTNGIVLGTYGGIVREKPNRLEGFSDPTGQYPRRLGNDTNVLNQGGDVGYDSSSNVIQDSNLDTAINPDDRPLSEIPTDDNPNMSMAEMLRRDEGLRLKVYWDTEGYPTIGIGHLIMKQPVRDMAQINKVLSKQVGREITGNPGSITMEEATTLFERDLADMQRDIKSHSKVGPVWQAVNRSRQMALENMAFQMGVGGVAKFNTMLTAMLAGDWEKAYKAGRDSLWYQQTKGRASRVTMIILTGNLESYGVEVKTPARSLSAMAATVTKSSDPADPPIPNDSRILFKEPVSSYKGEYPYVHTMETESGHIQEFDDTPGQERYRLVHPTGTYEEVSPSGRRTRKTVDNLYDITNADGNFLVAGDKKTNVGGSEIYYNMDNRLHQIDGSNTIFVRGDETKTVEGNGTILVKGNVTIVVEGNADITVKGDATTLVEGNQTNTVNGNLSWKVAGTVDWDVGGDWTEKMASMSSISSGQYTIDGSRIDIG
> |[Tevenvirinae Shigella_phage_Sf25]||_Shigella_phage_Sf25.gb|Phage baseplate hub ..|1728|MF327009.1(168573):1899-3626:1 ^RAST2:fig|1198136.80.peg.4^ Tevenvirinae Shigella_phage_Sf25|neighbours:(1),(1)|neighbour_genes:baseplate wedge subu..,Phage baseplate hub ..|
MEMISNNLNWFVGVVEDRMDPLKLGRVRVRVVGLHPPQRAQGDVMGIPTEKLPWMSVIQPITSAAMSGIGGSVTGPVEGTRVYGHFLDKWKTNGIVLGTYGGIVREKPNRLEGFSDPTGQYPRRLGNDTNVLNQGGDVGYDSSSNVIQDSNLDTAINPDDRPLSEIPTDDNPNMSMAEMLRRDEGLRLKVYWDTEGYPTIGIGHLIMKQPVRDMAQINKVLSKQVGREITGNPGSITMEEAVTLFERDLADMQRDIKSHSKVGPVWQAVNRSRQMALENMAFQMGVGGVAKFNTMLTAMLAGDWEKAYKAGRDSLWYQQTKGRASRVTMIILTGNLESYGIEVKTPARSLSAMAATVAKSSDPADPPIPNDSRILFKEPVSSYKGEYPYVHTMETESGHIQEFDDTPGQERYRLVHPTGTYEEVSPSGRRTRKTVDNLYDITNADGNFLVAGDKKTNVGGSEIYYNMDNRLHQIDGSNTIFVRGDETKTVEGNGTILVKGNVTIVVEGNADITVKGDATTLVEGNQTNTVNGNLSWKVAGTVDWDVGGDWTEKMASMSSISSGQYTIDGSRIDIG
>ID:YP_004415044.1 |[Shigella phage Shfl2]||_Shigella_phage_Shfl2_.gbk|putative baseplate h..|1728|NC_015457(165919):74195-75922:1 ^GeneID:10498907^ Shigella phage Shfl2, complete genome.|neighbours:ID:YP_004415043.1(1),ID:YP_004415045.1(1)|neighbour_genes:putative baseplate w..,hypothetical protein..|
MEMISNNLNWFVGVVEDRMDPLKLGRVRVRVVGLHPPQRAQGDVMGIPTEKLPWMSVIQPITSAAMSGIGGSVTGPVEGTRVYGHFLDKWKTNGIVLGTYGGIVREKPNRLEGFSDPTGQYPRRLGNDTNVLNQGGEVGYDSSSNVIQDSNLDTAINPDDRPLSEIPTDDNPNMSMAEMLRRDEGLRLKVYWDTEGYPTIGIGHLIMKQPVRDMAQINKVLSKQVGREITGNPGSITMEEATTLFERDLADMQRDIKSHSKVGPVWQAVNRSRQMALENMAFQMGVGGVAKFNTMLTAMLAGDWEKAYKAGRDSLWYQQTKGRASRVTMIILTGNLESYGIEVKTPARSLSAMAATVAKSSDPADPPIPNDSRILFKEPVSSYKGEYPYVHTMETESGHIQEFDDTPGQERYRLVHPTGTYEEVSPSGRRTRKTVDNLYDITNADGNFLVAGDKKTNVGGSEIYYNMDNRLHQIDGSNTIFVRGDETKTVEGNGTILVKGNVTIVVEGNADITVKGDATTLVEGNQTNTVNGNLSWKVAGTVDWDVGGDWTEKMASMSSISSGQYTIDGSRIDIG
>ID:YP_009110969.1 |[Shigella phage pSs-1]||_Shigella_phage_pSs-1_.gbk|hypothetical protein|1728|NC_025829(164999):79780-81507:1 ^GeneID:22475235^ Shigella phage pSs-1, complete genome.|neighbours:ID:YP_009110968.1(1),ID:YP_009110970.1(1)|neighbour_genes:hypothetical protein,hypothetical protein|
MEMISNNLNWFVGVVEDRMDPLKLGRVRVRVVGLHPPQRAQGDVMGIPTDKLPWMSVIQPITSAAMSGIGGSVTGPVEGTRVYGHFLDKWKTNGIVLGTYGGIVREKPNRLEGFSDPTGQYPRRLGNDTNVLNQGGEVGYDSSSNIIQDSNLDTAINPDDRPLSEIPTDDNPNMSMAEMLRRDEGLRLKVYWDTEGYPTIGIGHLIMKQPVRDMTQINKVLSKQVGREITGNPGSITMEEAVTLFERDLADMQRDIKSHSKVGPVWQAVNRSRQMALENMAFQMGVGGVAKFNTMLTAMLAGDWEKAYKAGRDSLWYQQTKGRASRVTMIILTGNLESYGIEVKTPARSLSAMAATVAKSSDPADPPIPNDSRILFKEPVSSYKGEYPYVHTMETESGHIQEFDDTPGQERYRLVHPTGTYEEVSPSGRRTRKTVDNLYDITNADGNFLVAGDKKTNVGGSEIYYNMDNRLHQIDGSNTIFVRGDETKTVEGNGTILVKGNVTIVVEGNADITVKGDATTLVEGNQTNTVNGNLSWKVAGTVDWDVGGDWTEKMASMSSISSGQYTIDGSRIDIG
> |[Tevenvirinae Vibrio_phage_KVP40]||_Vibrio_phage_KVP40.gb|Phage baseplate hub ..|1266|NC_005083.2(244834):192497-193762:1 ^RAST2:fig|1198136.81.peg.386^ Tevenvirinae Vibrio_phage_KVP40|neighbours:(1),(1)|neighbour_genes:Phage protein,Phage protein|
MFMGLDGFEWWTGVVEDRTTDPLKLGRIKVRMIGLHPDKKSSEQGIRTEELLWVHPMQSLDNAAMNGIGNAPIGVVEGTWVFGFFRDKLRQDAVAMGVLPGIPEDLPNGSVGFNDPNEKYPLADKLNEPDTNRLARNDVDPDVYDESQSQTAFDNGEAPYVYRPHPIIASKRAAEEKEIPLAGYNAEGPKYDEKGTPYAAQYPYNHVRESESGHIHEIDDTEGAERLHTYHRTGTFEEIHPDGSRVTKIIGDDFEIVHKNQNVYIKGNLNITVVGDATFYCQQNVTQQIDGDLKQHVKGNVDQHVEMNVTQTVDKDVTQVVHQNVTQTVDMNVTQTVHQNVTQTVDGDVNQTVGGNVQSNVTGDYTQNISGNYTITVGGSMSESVSSSYTRSAASISDDGGGATLNLAGSAALDGTTVSLG
> |[Viruses Vibrio phage VH7D]||_Vibrio_phage_VH7D.gb|Phage baseplate hub ..|1218|NC_023568.1(246964):129251-130468:1 ^RAST2:fig|10239.72.peg.230^ Viruses Vibrio phage VH7D|neighbours:(1),(1)|neighbour_genes:Phage protein (ACLAM..,Phage protein (ACLAM..|
MFMGLDGFDWWTGVVEDRTNDPLKLGRIKVRMIGFHPEKKSSNQGIRTEELLWVHPMQSLDNAAMNGIGNTPIGVVEGTWVFGFFRDKLHQDAIAMGVLPGIPEELANGSKGFNDPNEKYPLADKLNEPDTNRLARNDVDPDVYDENQSQSDFDSGDAPYVYRPHEIIASKRAAEEKDIPIAGYNQNGPVYNEKGTPYAAQYPFNHVHESESGHIREVDDTEGAERLHTYHRTGTFEEIHPDGSKVTKIVGDDFEIVQKDQNVFIKGNLNITVVGDATFYCQQNVTQQVDGDLKQHVKGNVDQHVEMNVTQTVDKDVSQTVHQNVTQNVDGNVNQTVGGNVQSNVTGDYTQNISGNYTITVGGSMSESVSSSYTRSASSISDDGGGATLSLAGAAALDGSTVSLG
> |[Tevenvirinae Vibrio_phage_ValB1_HC]||_Vibrio_phage_ValB1_HC.gb|Phage baseplate hub ..|1218|MK568540.1(247619):131867-133084:-1 ^RAST2:fig|1198136.76.peg.190^ Tevenvirinae Vibrio_phage_ValB1_HC|neighbours:(-1),(-1)|neighbour_genes:Phage protein,Phage protein|
MFMGLDGFDWWTGVVEDRTNDPLKLGRIKVRMIGFHPEKKSSNQGIRTEELLWVHPMQSLDNAAMNGIGNTPIGVVEGTWVFGFFRDKLHQDAIAMGVLPGIPEELANGSKGFNDPNEKYPLADKLNEPDTNRLARNDVDPDVYDENQSQSDFDSGDAPYVYRPHEIISSKRAAEEKDIPIAGYNQNGPVYNEKETPYAAQYPFNHVHESESGHIREVDDTEGAERLHTYHRTGTFEEIHPDGSKVTKIVGDDFEIVQKDQNVFIKGNLNITVVGDATFYCQQNVTQQVDGDLKQHVKGNVDQHVEMNVTQTVDKDVSQTVHQNVTQNVDGNVNQTVGGNVQSNVTGDYTQNISGNYTITVGGSMSESVSSSYTRSASSISDDGGGATLSLAGAAALDGSTVSLG
> |[Tevenvirinae Vibrio_phage_ValKK3]||_Vibrio_phage_ValKK3.gb|Phage baseplate hub ..|1218|NC_028829.1(248088):183209-184426:-1 ^RAST2:fig|1198136.77.peg.324^ Tevenvirinae Vibrio_phage_ValKK3|neighbours:(-1),(-1)|neighbour_genes:Phage protein,Phage protein|
MFMGLDGFDWWTGVVEDRTNDPLKLGRIKVRMIGFHPEKKSSNQGIRTEELLWVHPMQSLDNAAMNGIGNTPIGVVEGTWVFGFFRDKLHQDAIAMGVLPGIPEELANGSKGFNDPNEKYPLADKLNEPDTNRLARNDVDPDVYDENQSQSDFDSGDAPYVYRPHEIIASKRAAEEKDIPIAGYNQNGPVYNEKETPYAAQYPFNHVHESESGHIREVDDTVGAERLHTYHRTGTFEEIHPDGSKVTKIVGDDFEIVQKDQNVFIKGNLNITVVGDATFYCQQNVTQQVDGDLKQHVKGNVEQHVEMNVTQTVDKDVSQTVHQNVTQNVDGNVNQTVGGNVQSNVTGDYTQNISGNYTITVGGSMSESVSSSYTRSASSISDDGGGATLSLAGAAALDGSTVSLG
> |[Tevenvirinae Vibrio_phage_nt-1]||_Vibrio_phage_nt-1.gb|Phage baseplate hub ..|1170|NC_021529.2(247511):112658-113827:1 ^RAST2:fig|1198136.72.peg.256^ Tevenvirinae Vibrio_phage_nt-1|neighbours:(1),(1)|neighbour_genes:Phage protein,Phage protein|
MFMGLEGFEWWTGVVEDRTSDPLKLGRIKVRMIGLHPEKKSSEQGIRTEELLWVHPMQSIDNAAMNGIGKTSLGVVEGTWVFGFFRDKLRQDAVAMGVFPGIPEDIPNGSNGFNDPNEKYPLADKLNEPDTNRLARNDVDPDAYDESQSQSNFDSGEAEYVYRPHPVIASKRSMEEKGITTAGYNASGQTYDEPATPYAAQYPFNHVHESESGHIHEIDDTEGAERLHTYHRTGTFEEIHPDGSRVTKIVGDDFEIIHTNKNVLIKGNLNITVDGDATFYCKQNVTQQIDGDLKQHIKGNVEQHVEMNVTQTVDQNVTQTVGGNVQSNVSGDYTQHVSGNYTITVGGSMSESVSSSYTRSASSISDNGGGATLDLAGSASLDGTTVNLG
> |[Tevenvirinae Vibrio_phage_phi-Grn1]||_Vibrio_phage_phi-Grn1.gb|Phage baseplate hub ..|1218|KT919972.1(248605):57151-58368:1 ^RAST2:fig|1198136.75.peg.109^ Tevenvirinae Vibrio_phage_phi-Grn1|neighbours:(1),(1)|neighbour_genes:Phage protein,Phage protein|
MFMGLDGFDWWTGVVEDRTSDPLKLGRIKVRMIGFHPEKKSSNQGIRTEELLWVHPMQSLDNAAMNGIGNTPIGVVEGTWVFGFFRDKLHQDAIAMGVLPGIPEELANGSKGFNDPNEKYPLADKLNEPDTNRLARNDVDPDVYDENQSQSDFDSGDAPYVYRPHEIIASKRAAEEKDIPIAGYNQNGPVYNEKETPYAAQYPFNHVHESESGHIREVDDTVGAERLHTYHRTGTFEEIHPDGSKVTKIVGDDFEIVQKDQNVFIKGNLNITVVGDATFYCQQNVTQQVDGDLKQHVKGNVDQHVEMNVTQTVDKDVSQTVHQNVTQNVDGNVNQTVGGNVQSNVTGDYTQNISGNYTITVGGSMSESVSSSYTRSASSISDDGGGATLSLAGAAALDGSTVSLG
> |[Tevenvirinae Vibrio_phage_phi-ST2]||_Vibrio_phage_phi-ST2.gb|Phage baseplate hub ..|1218|KT919973.1(250485):116936-118153:1 ^RAST2:fig|1198136.73.peg.249^ Tevenvirinae Vibrio_phage_phi-ST2|neighbours:(1),(1)|neighbour_genes:Phage protein,Phage protein|
MFMGLDGFDWWTGVVEDRTNDPLKLGRIKVRMIGFHPEKKSSNQGIRTEELLWVHPMQSLDNAAMNGLGNTPIGVVEGTWVFGFFRDKLHQDAIAMGVLPGIPEELANGSKGFNDPNEKYPLADKLNEPDTNRLARNDVDPDVYDENQSQSDFDSGDAPYVYRPHEIIASKRAAEEKDIPIAGYNQNGPVYNEKETPYAAQYPFNHVHESESGHIREVDDTVGAERLHTYHRTGTFEEIHPDGSKVTKIVGDDFEIVQKDQNVFIKGNLNITVVGDATFYCQQNVTQQVDGDLKQHVKGNVDQHVEMNVTQTVDKDVSQTVHQNVTQNVDGNVNQTVGGNVQSNVTGDYTQNISGNYTITVGGSMSESVSSSYTRSASSISDDGGGATLSLAGAAALDGSTVSLG
> |[Tevenvirinae _Vibrio_phage_vB_VmeM-32]||_Vibrio_phage_vB_VmeM-32.gb|hypothetical protein|1806|KU160494.1(199912):196887-198692:-1 ^RAST2:fig|1198136.70.peg.300^ Tevenvirinae _Vibrio_phage_vB_VmeM-32|neighbours:(-1),(-1)|neighbour_genes:hypothetical protein,hypothetical protein|
MFNQQRFYGIVEDINDPLELGRVRVRVFFYHTAQKSKNDMIGIPSDELLWFHVAGSVDGCISGIGKTPLGLKCGTTVYGEFRDDFLQDGIVMGTLQGFTREMPDFNNGFTDPNKKFPLKTGSDINVLARTKNIESDELYSGKKLEIHNNDMNVYNIANVSRSSEIEVPTLKQMLTVDCGYNNRAVFRDDHFLIGIGHRIETTNALEVKEYLESKLESENDSVIQLTIDDSLIDKLFSEDLKIAKSKVTYSGNNARVDALTILEFHGYATSPLTNLLLADKYRDVYETIPNESLFNRARVMLLTGDYVSYAGNINVPKSKSDTVYPNNSVIETEHGFVIELDDTPNAQRYRFKHPSNSFYEYSVDGSKTEMLVGSDYQIVKRDKNIDIHGDFNITINGNSNVFIMGNVVQTIMGDVNEIIHGDSVQTVNGDVKQEIHGDLNTQNIDGDILEQVVNGNAIQKITGNNTQLIEGDNYQIIDGNNEQTINGNNQQTIVGTNHVTIEKTDTLIVNDSQNVTVNGNVTQSVDGNVNQTVKGNVTQIVDGSIDANTAGAYNIVAQSFSVKSNSTVNIEASSAAQMSGATTLIEASGTAQVSGATILLN
> |[Tevenvirinae Vibriophage_phi-pp2]||_Vibriophage_phi-pp2.gb|Phage baseplate hub ..|1266|JN849462.1(246421):194201-195466:1 ^RAST2:fig|1198136.74.peg.380^ Tevenvirinae Vibriophage_phi-pp2|neighbours:(1),(1)|neighbour_genes:Phage protein,Phage protein|
MFMGLDGFEWWTGVVEDRTTDPLKLGRIKVRMIGLHPDKKSSEQGIRTEELLWVHPMQSLDNAAMNGIGNAPIGVVEGTWVFGFFRDKLRQDAVAMGVLPGIPEDLPNGSVGFNDPNEKYPLADKLNEPDTNRLARNDVDPDVYDESQSQTAFDNGEAPYVYRPHPIIASKRAAEEKEIPLAGYNAEGPKYDEKVTPYAAQYPYNHVRESESGHIHEIDDTEGAERLHTYHRTGTFEEIHPDGSRVTKIVGDDFEIVHKNQNVYIKGNLNITVVGDATFYCQQNVTQQIDGDLKQHVKGNVDQHVEMNVTQTVDQDVTQVVHQNVTQTVDMNVTQTVHQNVTQTVDGNVSQTVGGNVQSNVTGDYTQNISGNYTITVGGSMSESVSSSYTRSAASISDDGGGATLNLAGSAALDGTTVSLG
>ID:YP_009153748.1 |[Yersinia phage PST]||_Yersinia_phage_PST_.gbk|baseplate hub subuni..|1728|NC_027404(167785):74762-76489:1 ^GeneID:24677535^ Yersinia phage PST, complete genome.|neighbours:ID:YP_009153747.1(1),ID:YP_009153749.1(1)|neighbour_genes:baseplate wedge subu..,hypothetical protein|
MEMISNNLNWFVGVVEDRMDPLKLGRVRVRVVGLHPPQRAQGDVMGIPTDKLPWMSVIQPITSAAMSGIGGSVTGPVEGTRVYGHFLDKWKTNGIVLGTYGGIVREKPNRLEGFSDPTGQYPRRLGNDTNVLNQGGEVGYDSSSNIIQDSNLDTAINPDDRPLSEIPTDDNPNMSMAEMLRRDEGLRLKVYWDTEGYPTIGIGHLIMKQPVRDMTQINKVLSKQVGREITGNPGSITMEEAVALFERDLADMQRDIKSHSKVGPVWQAVNRSRQMALENMAFQMGVGGVAKFNTMLTAMLAGDWEKAYKAGRDSLWYQQTKGRASRVTMIILTGNLESYGIEVKTPARSLSAMAATVAKSSDPADPPIPNDSRILFKEPVSSYKGEYPYVHTMETESGHIQEFDDTPGQERYRLVHPTGTYEEVSPSGRRTRKTVDNLYDITNADGNFLVAGDKKTNVGGSEIYYNMDNRLHQIDGSNTIFVRGDETKTVEGNGTILVKGNVTIVVEGNADITVKGDATTLVEGNQTNTVNGNLSWKVAGTVDWDVGGDWTEKMASMSSISSGQYTIDGSRIDIG
>ID:VEV89761.1 |[Yersinia phage fPS-2]||_Yersinia_phage_fPS-2_.gbk|g145|1731|LR215722(169060):76672-78402:1 ^^ Yersinia phage fPS-2 genome assembly, chromosome: I.|neighbours:ID:VEV89760.1(1),ID:VEV89762.1(1)|neighbour_genes:g144,g146|
MEMISNNLNWFVGVVEDRMDPLKLGRVRVRVVGLHPPQRAQGDVMGIPTEKLPWMSVIQPITSAAMSGIGGSVTGPVEGTRVYGHFLDKWKTNGIVLGTYGGIVREKPNRLEGFSDPTGQYPRRLGNDTNVLNQGGEVGYDSSSNIIQDSNLDTAINPDDRPLSEIPTDDNPNMSMAEMLRRDEGLRLKVYWDTEGYPTIGIGHLIMKQPVRDMAQINKVLSKQVGREITGNPGSITMEEATALFERDLADMQRDIKSHSKVGPVWQAVNRSRQMALENMAFQMGVGGVAKFNTMLTAMLAGDWEKAYKAGRDSLWYQQTKGRASRVTMIILTGNLESYGVEVKTPAKSLSAMAATVAKSSDPADPPIPNDSRILFKEPVSSYKGEYPYVHTMETESGHIQEFDDTPGQERYRLVHPTGTYEEVSPSGRRTRKTVDNLYDITNADGNFLVAGDKKTNVGGSEIYYNMDNRLHQIDGSNTIFVRGDETKTVEGNGTILVKGNVTIVVEGNADITVKGDATTLVEGNQTNTVNGNLSWKVAGTVDWDVGGDWTEKMASMSSISSGQYTIDGSRIDVGL
>ID:YP_009149394.1 |[Yersinia phage phiD1]||_Yersinia_phage_phiD1_.gbk|g155|1596|NC_027353(167063):76222-77817:1 ^GeneID:24635591^ Yersinia phage phiD1 complete genome.|neighbours:ID:YP_009149393.1(1),ID:YP_009149395.1(1)|neighbour_genes:g154,g156|
MGIPTEKLPWMSVIQPITSAAMSGIGGSVTGPVEGTRVYGHFLDKWKTNGIVLGTYGGIVREKPNRLEGFSDPTGQYPRRLGNDTNVLNQGGDVGYDSSSNVIQDSNLDTAINPDDRPLSEIPTDDNPNMSMAEMLRRDEGLRLKVYWDTEGYPTIGIGHLIMKQPVRDMAQINKVLSKQVGREITGNPGSITMEEATTLFERDLADMQRDIKSHSKVGPVWQAVNRSRQMALENMAFQMGVGGVAKFNTMLTAMLAGDWEKAYKAGRDSLWYQQTKGRASRVTMIILTGNLESYGVEVKTPARSLSAMAATVAKSSDPADPPIPNDSRILFKEPVSSYKGEYPYVHTMETESGHIQEFDDTPGQERYRLVHPTGTYEEVSPSGRRTRKTVDNLYDITNADGNFLVAGDKKTNVGGSEIYYNMDNRLHQIDGSNTIFVRGDETKTVEGNGTILVKGNVTIVVEGNADITVKGDATTLVEGNQTNTVNGNLSWKVAGTVDWDVGGDWTEKMASMSSISSGQYIIDGSRIDIG
