# Supplementary material for: Influence of Non-canonical DNA Bases on the Genomic Diversity of Tevenvirinae
Source: Front Microbiol. 2021 Apr 6;12:632686. doi: 10.3389/fmicb.2021.632686 (PMC8056088; doi:10.3389/fmicb.2021.632686)
Supplement: Supplementary Data Sheet 1 — Clustering results (folders “first clusterisation,” “second clusterisation,” and “third clusterisation”): the number of pan-genome components in the individual genome (files “pan genome components of genomes”), the total number of all clusters and components of the pan-genome (files “pan genome components”), a list of clusters of the core genome (files “core list”), a list of clusters of the softcore genome (files “softcore list”). Clusters of the softcore genome (folders “softcore clusters”) are presented in the files which show regions in genomes, protein sequences, names of viruses which have these proteins A description of softcore clusters is also supplied (file “Softcore clusters description”). [file Data_Sheet_1.ZIP › Data sheet 1/second clusterisation/softcore_clusters/21221_9.faa]

> |[Tevenvirinae _Acinetobacter_phage_133]||_Acinetobacter_phage_133.gb|Phage baseplate wedg..|864|NC_015250.1(159801):84071-84934:1 ^RAST2:fig|1198136.113.peg.179^ Tevenvirinae _Acinetobacter_phage_133|neighbours:(-1),(1)|neighbour_genes:hypothetical protein,hypothetical protein|
MYAQVGKQKVDIGQIGNPSTGDILYDGGDKININGDAIFNTFGDQRLYSQGIAEGNQVLHATGYYQKATQLDFRTPVALGSMFDVDTTSGSVNPILDEGKRGEGVVFVNFNGSLSVNRPMIIQASGGGSFVGVQGALSVTAPFSRVECWCIDDTGGVPIWNYKITSLFGTDQSPVDKTYALTAIPTNIQLSHLSEFQSMKVLLTATNQNSSKMRSSEANLLIDSVNKKVHTTEFAVLQTGFTEGQAELFNFEFTIDVQGYVSLTAKTTYSNVRLAVKVITTQKIGAA
> |[Tevenvirinae _Acinetobacter_phage_AM101]||_Acinetobacter_phage_AM101.gb|Phage baseplate wedg..|867|MH165274.1(166487):76133-76999:-1 ^RAST2:fig|1198136.62.peg.96^ Tevenvirinae _Acinetobacter_phage_AM101|neighbours:(-1),(-1)|neighbour_genes:Phage baseplate wedg..,Phage baseplate wedg..|
MFIQQPKMEIDVGEIGNASTGDILFDGGEKINSNFTAIYNQFGDQRMYNANTQVGNQTIHATGYYQKVSGIDLRSAVTLGSMWDIDTNPTGGANPILPKGKPGECVKFINSNGSCSVNQPIDIQVIDGSFVGIQGGLKITQPYCMVDCWCIAVNNNIAIWNYSIKSMFGSFETPVEVTKSVPANTPTEIPIAHFSEYNSLKLLITAQTQNGEISRQSEVNILIDRYLKNVHHTEFGVIRIGNKSEEDEIVDIKYNISSAGVLTCTVSTKINNMRVAIKSIATQRLGSA
> |[Tevenvirinae _Acinetobacter_phage_Ac42]||_Acinetobacter_phage_Ac42.gb|Phage baseplate wedg..|864|NC_014660.1(167716):95045-95908:1 ^RAST2:fig|1198136.114.peg.175^ Tevenvirinae _Acinetobacter_phage_Ac42|neighbours:(1),(1)|neighbour_genes:putative GIY-YIG fam..,Phage capsid and sca..|
MAYEQIPKQKIDIGQIGNPSTGDILYDGGDKLNGDLDAIYNMFGDQRFYNQGIDVGNQTIHATGYYQKVDQLEFRTPVPMGTMYDVDASAGSVNPILSKGKRGEGVIFVNFNGSISINRPLIIQASAGSFVNLPGPLTVTAPYSRVECWCISDENNVPVWNYKITSLFGQENVPINLTTSLTSTAKNIPIAHRTEFSSIKLFLTGMTADGTKMRQSELNILIDTINNKVLNTEHAVLQTAYTEGSDELFTFDFDIDVAGVVNLVAKTTYPNVRLAIKSIATQRIGAA
> |[Viruses _Acinetobacter_phage_Acj61]||_Acinetobacter_phage_Acj61.gb|Phage baseplate wedg..|879|NC_014661.1(164093):95730-96608:1 ^RAST2:fig|10239.85.peg.167^ Viruses _Acinetobacter_phage_Acj61|neighbours:(1),(1)|neighbour_genes:putative GIY-YIG fam..,hypothetical protein|
MINQEVKQYIDVGEIGNASTGDILYDGGVKINHNFDSVYNAFGDQRLGSVGHGEGHQTIHATGYYQKVTQHDFRTPIGLGTMWDVDTTTGAASPMIVEGKPGECVVFVNTNGSFSVNSPLSIGVASGSFVGVQGALNITVPFARVECWCIKKENGVAVWDYSVSSLFGDKQTPINKTVAVTGAESKVRIAHVDEYNTIKLMLTAMNTNSSKMRQSEINLLIENTPGIEHTKKKVHATEFAVFRVGNINEDDEIIKIGFDIDANGFVNAVVSSSVAGIKLAIKSIATQRVGAA
> |[Viruses _Acinetobacter_phage _Acj9]||_Acinetobacter_phage_Acj9.gb|Phage baseplate wedg..|867|NC_014663.1(169947):96373-97239:1 ^RAST2:fig|10239.87.peg.164^ Viruses _Acinetobacter_phage _Acj9|neighbours:(1),(1)|neighbour_genes:Phage baseplate wedg..,Phage baseplate wedg..|
MYVQTPKTEIDVGVIGNGSTGDILFDGGTKLNSLGTNIYNTFGDVRFYDRGTQTQFQTLHAQGYFQKVSAYDFRSPVAMGTLWDVDTQNGAANPTLAEGKPGEYVVFINSNGTCSINNPIVIQATGGSFAGIQGALTVTHPYAKIECWCISNENNVPIWNYKLSSLFGSTETAIEVTRPISATGQTVIPIAHMSQYNSIKLLVTASSADGTKLRQSEVNLLIDTRLKNVHSTEFAVMRVGNANEDDEILDIKYNLSNAEVVQMVVTPTGVANMRVSVKSITTQKIGSA
> |[Tevenvirinae _Acinetobacter_phage_KARL-1]||_Acinetobacter_phage_KARL-1.gb|Phage baseplate wedg..|867|MH713599.1(166560):92464-93330:-1 ^RAST2:fig|1198136.64.peg.124^ Tevenvirinae _Acinetobacter_phage_KARL-1|neighbours:(-1),(-1)|neighbour_genes:Phage baseplate wedg..,Phage baseplate wedg..|
MFIQQPKMEIDVGEIGNASTGDILFDGGEKINSNFTAIYNQFGDQRMYNANTQVGNQTIHATGYYQKVSGIDLRSAVTLGSMWDIDTNPTGGANPILPKGKPGECVKFINSNGSCSVNQPIDIQVIDGSFVGIQGGLKITQPYCMVDCWCIAVNNNIAIWNYSIKSMFGSFETPVEVTKSVPANTPTEIPIAHFSEYNSLKLLITAQTQNGEISRQSEVNILIDRYLKNVHHTEFGVIRIGNKSEEDEIVDIKYNISSAGVLTCTVSTKINNMRVAIKSIATQRLGSA
> |[Viruses _Acinetobacter_phage_ZZ1]||_Acinetobacter_phage_ZZ1.gb|Phage baseplate wedg..|879|NC_018087.3(166687):89998-90876:1 ^RAST2:fig|10239.86.peg.168^ Viruses _Acinetobacter_phage_ZZ1|neighbours:(1),(1)|neighbour_genes:Phage baseplate wedg..,Phage baseplate wedg..|
MFNQEPKTKIDTGEQGNASTGDILYDGGNKINSNMDAIYNMFGDQRFYNQGAAEGNQTIHATGYYQKVGAFDFPTPAPLGTMWDVDCSNGSVAVTVQPGKVGECIVVVNSLGNCSTSTPIVVRLTGAGSFVGIGRDLVITRPFCRVECWCIGIDASGTPIWNFSQSSMFGSTEVPIEKTIKLDVTKPNVIPIAHVDEYTAIKLLINVSDTANTQLRQSEALLLIESRPGVQNVHHTEYAVIRAGQTVTDPDNLVNIKYEVGTGSIVNLVATTSKVNMRIAVKSIATQKIGSA
> |[Tevenvirinae Acinetobacter_phage_vB_ApiM_fHyAci03]||_Acinetobacter_phage_vB_ApiM_fHyAci03.gb|Phage baseplate wedg..|867|MH460829.1(165975):90644-91510:1 ^RAST2:fig|1198136.65.peg.179^ Tevenvirinae Acinetobacter_phage_vB_ApiM_fHyAci03|neighbours:(1),(1)|neighbour_genes:Phage baseplate wedg..,hypothetical protein|
MFIQQPKMEIDVGEIGNASTGDILFDGGEKINSNFTAIYNQFGDQRMYNANTQVGNQTIHATGYYQKVSGIDLRSAVTLGSMWDIDTNPTGGANPILPKGKPGECVKFINSNGSCSVNQPIDIQVIDGSFVGIQGGLKITQPYCMVDCWCIAVNNNIAIWNYSIKSMFGSFETPVEVTKSVPANTPTEIPIAHFSEYNSLKLLITAQTQNGEISRQSEVNILIDRYLKNVHHTEFGVIRIGNKSEEDEIVDIKYNISSAGVLTCTVSTKINNMRVAIKSIATQRLGSA
> |[Tevenvirinae _Aeromonas_phage_65.2]||_Aeromonas_phage_65.2.gb|Phage baseplate wedg..|927|KY290955.1(236567):84751-85677:-1 ^RAST2:fig|1198136.115.peg.100^ Tevenvirinae _Aeromonas_phage_65.2|neighbours:(-1),(-1)|neighbour_genes:baseplate wedge subu..,Phage baseplate wedg..|
MSIQKPKELIDTGIRGQEGTGDTLFDGGEKLNADLNSMWNVFGDYRIGKTSGFGNRVQTLHGTGYYQKHTRAYYAGSEQPSGNPVDFGSMHDISVTRDGAGDITINLPAGSGHAGECIELVNTDGSVGFGTGREVIIKTTGTGDSIGSLGNRMVINRTNFRIRLWVTEGSPAGSKWNYKLDSMFGDSATSYAANILNIAAGAQRNVVLFNKAQYNVVKHMLFVTQRGASVHQESCETLLMVNNTSNTDTNVYSTEYARIRTRTPSKPEDNLLFDATYSITGSSVILTVTNISQTAIDVYVKSIDAIGA
> |[Tevenvirinae _Aeromonas_phage_AS-szw]||_Aeromonas_phage_AS-szw.gb|Phage baseplate wedg..|927|MF498773.1(229957):89291-90217:1 ^RAST2:fig|1198136.118.peg.202^ Tevenvirinae _Aeromonas_phage_AS-szw|neighbours:(1),(1)|neighbour_genes:Phage baseplate wedg..,baseplate wedge subu..|
MSVQKPKELVDTGVRGQEGTGDTLHDGGLKLNQDINSIWNVFGDYRIGKTSGFGNRVQTLHGTGYYQKHTRAYYAGAEQPSGNPVEFGSMHDLSVIRDGTGDLTITLPQGSGHGGECIEFVNTDGSVGFGAGKEVIIRTSGSGDTIGASGNRLVVNRSNFKLTLWVAEASPAGSKWNYKLESIYGDSATSYSATITGIAVGADRNVVLFSKPQFNAVKHMIFVTQRGVGALQESCETLLMVNNTSTADTKVYSTEYARLRTKTPDKAEENLLFEASYSITGNSVLLTIKNISQSTIDVYIKSIDAIGA
> |[Tevenvirinae _Aeromonas_phage_AS-zj]||_Aeromonas_phage_AS-zj.gb|Phage baseplate wedg..|927|MF448340.1(229929):194883-195809:1 ^RAST2:fig|1198136.120.peg.396^ Tevenvirinae _Aeromonas_phage_AS-zj|neighbours:(1),(1)|neighbour_genes:Phage baseplate wedg..,baseplate wedge subu..|
MSVQKPKELVDTGVRGQEGTGDTLHDGGLKLNQDINSIWNVFGDYRIGKTSGFGNRVQTLHGTGYYQKHTRAYYAGAEQPSGNPVEFGSMHDLSVIRDGTGDLTITLPQGSGHGGECIEFVNTDGSVGFGAGKEVIIRTSGSGDTIGASGNRLVVNRSNFKLTIWVAEASPAGSKWNYKLESIYGDSATSYSATITGIAVGADRNVVLFSKPQFNAVKHMIFVTQRGVGALQESCETLLMVNNTSTADTKVYSTEYARLRTKTPDKAEENLLFEASYSITGNSVLLTIKNISQSTIDVYIKSIDAIGA
>ID:NP_944091.1 |[Aeromonas virus Aeh1]||_Aeromonas_phage_Aeh1_.gbk|9|927|NC_005260(233234):135306-136232:1 ^GeneID:2657988^ Aeromonas phage Aeh1, complete genome.|neighbours:ID:NP_944090.1(1),ID:NP_944092.1(1)|neighbour_genes:8,10|
MQQTKILVDTGEEGVEGTGDTLYQGGTSLNRNLNSLYNVFGDYRQFKSDAGQGNQVMTLHAGGYYQKHSRAYYAGAEQPSGNPVEFGSLHDLSVTRDGAGDLVVTLPAGNNHAGEYVHFINTDGSVGVGTGKEVVIRVSGSGDSIGGLGTQMKIQKSYFSIRFWVDKSSPTGSHWSYKVESLFGDGSVPYNSVISNIGTGVTKDIALFNKFQYNSVKHMVFVTERGTNIQQEASEVLVLVNNSNNNDNNVYMTEYARIRTKPTANSKDDLLYEADYRIVNGVVRMYVKNIGSTAIDVTVKAIESIGGQ
> |[Tevenvirinae _Aeromonas_phage_Ah1]||_Aeromonas_phage_Ah1.gb|Phage baseplate wedg..|927|MG250483.1(221116):123156-124082:1 ^RAST2:fig|1198136.116.peg.240^ Tevenvirinae _Aeromonas_phage_Ah1|neighbours:(1),(1)|neighbour_genes:Phage baseplate wedg..,hypothetical protein|
MQQTKILIDTGEEGVEGTGDTLYQGGTSLNRNLNSLYNVFGDYRQFKSDAGQGNQVMTLHAGGYYQKHSRAYYAGAEQPSGNPVEFGSLHDLSVTRDGAGDLIVTLPAGNNHQGEYVHVINTDGSVGVGSGKEVIIRVSGSGDSIGTLGTQMKIQKPYFSIRLWVDKANPTGSHWSYKVESLFGDGSVPYNSVISNIGTGVTKDIPLFNKFQYNAVKHMVFVTERGSNIQQEASEVLVLVNNSNNNDNTVYMTEYARIRTKSTANSKDDLLYEADYRIVNGVVRMYVKNIGSTAIDVTVKAIESIGGQ
> |[Tevenvirinae _Aeromonas_phage_AsFcp_2]||_Aeromonas_phage_AsFcp_2.gb|hypothetical protein|927|MH791401.1(219171):70902-71828:1 ^RAST2:fig|1198136.67.peg.148^ Tevenvirinae _Aeromonas_phage_AsFcp_2|neighbours:(1),(1)|neighbour_genes:Phage baseplate wedg..,hypothetical protein|
MQLTKLLIDTGEEGVEGTGDTLYQGGTSLNRNLNSMYNVFGDYRQFKSDAGQGNQIMTLHAGGYYQKHSRAYYAGAEQPSGNPVEFGSLHDLSVIRDGAGDLVVTLPAGNAHAGEYVHFINTDGSVGVGTGKEVIIRVSGSGDSIGTLGTQMKIQKSYFSIRFWVDKSNPTGSHWSYKVESLFGDESVPYNSTIPNIGTGVTKDIPLFNKFQYNAVKHMVFVTERGTNIQQEASEVLVLVNNSNTNDNNVYMTEYARIRTKSTANSKDDLLYEADYKIVSGVVRMYVKNIGSTAIDVTVKAIESIGGQ
> |[Tevenvirinae _Aeromonas_phage_Asswx_1]||_Aeromonas_phage_Asswx_1.gb|Phage baseplate wedg..|927|MH791398.1(229103):96980-97906:1 ^RAST2:fig|1198136.119.peg.227^ Tevenvirinae _Aeromonas_phage_Asswx_1|neighbours:(1),(1)|neighbour_genes:Phage baseplate wedg..,baseplate wedge subu..|
MSVQKPKELVDTGVRGQEGTGDTLHDGGLKLNQDINSIWNVFGDYRIGKTSGFGNRVQTLHGTGYYQKHTRAYYAGAEQPSGNPVEFGSMHDLSVIRDGTGDLTITLPQGSGHGGECIEFVNTDGSVGFGAGKEVIIRTSGSGDTIGASGNRLVVNRSNFKLTLWVAEASPAGSKWNYKLESIYGDSATSYSATITGIAVGADRNVVLFSKPQFNAVKHMIFVTQRGVGALQESCETLLMVNNTSTADTKVYSTEYARLRTKTPDKAEENLLFEASYSITGNSVLLTIKNISQSTIDVYIKSIDAIGA
> |[Tevenvirinae _Aeromonas_phage_Aswh_1]||_Aeromonas_phage_Aswh_1.gb|Phage baseplate wedg..|927|MH791414.1(229730):140572-141498:-1 ^RAST2:fig|1198136.117.peg.247^ Tevenvirinae _Aeromonas_phage_Aswh_1|neighbours:(-1),(1)|neighbour_genes:baseplate wedge subu..,Phage protein|
MSVQKPKELIDTGVRGQEGTGDTLHDGGVKINQDLNSIYNVFGDYRIGKTSGLGNRVQTLHATGYYQKHTRAYYAGAEQPSGNPVEYGSMHDVSVLRDGAGDLTITLPVGSNHAGECIELINSDGSVGYGTGKEVIIRTSGSGDSIGTLGNRIVLNKPYFRITFWVTEASSAGSKWNYRIESLYGDNATSYSATMSGIAPGAERNLVLFNKTQYNAVKHMMFVTQRGAAAMQESCETLLMVNNSSTADLNVYSTEYARIRTKEPLQPEDNLLFDAKYSIIGSTVVLTITNISTAIIDVFIKSIESIGA
> |[Tevenvirinae _Aeromonas_phage_CC2]||_Aeromonas_phage_CC2.gb|Phage baseplate wedg..|927|NC_019538.1(231743):173203-174129:-1 ^RAST2:fig|1198136.110.peg.340^ Tevenvirinae _Aeromonas_phage_CC2|neighbours:(-1),(-1)|neighbour_genes:baseplate wedge subu..,Phage baseplate wedg..|
MSVQKPKELVDTGVRGQEGTGDTLHDGGLKLNQDINSIWNVFGDYRIGKTSGFGNRVQTLHGTGYYQKHTRAYYAGAEQPSGNPVEFGSMHDLSVIRDGTGDLTITLPQGSGHGGECIEFVNTDGSVGFGAGKEVIIRTSGSGDTIGASGNRLVVNRSNFKLTIWVAEASPAGSKWNYKLESIYGDSATSYSATITGIAVGADRNVVLFSKPQFNAVKHMVFVTQRGVGALQESCETLLMVNNTSTADTKVYSTEYARLRTKTPDKAEENLLFEASYSITGNSVLLTIKNISQSTIDVYIKSIDAIGA
> |[Tevenvirinae _Aeromonas_phage_PX29]||_Aeromonas_phage_PX29.gb|hypothetical protein|927|NC_023688.1(222006):121277-122203:1 ^RAST2:fig|1198136.108.peg.235^ Tevenvirinae _Aeromonas_phage_PX29|neighbours:(1),(1)|neighbour_genes:Phage baseplate wedg..,hypothetical protein|
MQLTKLLIDTGEEGVEGTGDTLYQGGTSLNRNLNSMYNVFGDYRQFKSDAGQGNQIMTLHAGGYYQKHSRAYYAGAEQPSGNPVEFGSLHDLSVIRDGAGDLVVTLPAGNAHAGEYVHFINTDGSVGVGTGKEVIIRVSGSGDSIGTLGTQMKIQKSYFSIRFWVDKSNPTGSHWSYKVESLFGDESVPYNSTIPNIGTGVTKDIPLFNKFQYNAVKHMVFVTERGTNIQQEASEVLVLVNNSNTNDNNVYMTEYARIRTKSTANSKDDLLYEADYKIVSGVVRMYVKNIGSTAIDVTVKAIESIGGQ
> |[Tevenvirinae _Aeromonas_phage_phiAS5]||_Aeromonas_phage_phiAS5.gb|hypothetical protein|927|NC_014636.1(225268):219519-220445:1 ^RAST2:fig|1198136.107.peg.383^ Tevenvirinae _Aeromonas_phage_phiAS5|neighbours:(1),(1)|neighbour_genes:Phage baseplate wedg..,hypothetical protein|
MQQTKLLIDTGEEGVEGTGDTLYQGGTSLNRNLNSVYNVFGDYRQFKSDAGQGNQIMLLHAGGYYQKHSRAYYAGAENPSGSPVEFGSLHDLSVTRDGAGDLVVTLPAGNNHAGEYVHFINTDGTVGVGTGKEVIIRVSGSGDSIGSLGTQMKIQKSYFSIRFWVDKASPTGSHWSYKVESLFGDGSVPYNSVISNIGTGVTKDIPLFNKFQYNSVKHMVFVTERGNNIQQEASEVLVLVNNSNPNDNNVYSTEYARIRTKDTANSKDNLLYETEYKIVSGVVRMYVKNIGSTAIDVTVKAIESIGGQ
>ID:YP_803098.1 |[Escherichia virus RB32]||_Bacteriophage_RB32_.gbk|9|867|NC_008515(165890):84786-85652:1 ^GeneID:4405475^ Bacteriophage RB32, complete genome.|neighbours:ID:YP_803097.1(1),ID:YP_803099.1(1)|neighbour_genes:8,10|
MFIQEPKKLIDTGEIGNASTGDILFDGGNKINSDFNAIYNAFGDQRKMAVANGTGADGQIIHATGYYQKHSIAEYATPVKVGTRHDIDTSTVGVKVIIERGELGDCVEFINSNGSISVTNPLTIQAIDSIKGVSGNLVVTSPYSKVTLRCISSDNSTSVWNYSIESMFGQKESPAEGTRNISTSGSVDIPLFHRTEYNMAKLLVTCQSVDGRKIKTAEINILVDTVNSEVISSEYAVMRVGNETEEDEIANIAFSIKENYVTATISSSTVGMRAAVKVIATQKIGVAQ
> |[Tevenvirinae _Citrobacter_phage_IME-CF2]||_Citrobacter_phage_IME-CF2.gb|baseplate wedge tail..|864|NC_029013.1(177688):2598-3461:-1 ^RAST2:fig|1198136.109.peg.4^ Tevenvirinae _Citrobacter_phage_IME-CF2|neighbours:(-1),(-1)|neighbour_genes:baseplate wedge subu..,baseplate wedge subu..|
MAYQTGKKLIDVGQIGNPSTGDPLYDGGVKLNEIITNVYNAFGDVRLLTANDGVGTMLLHATGYFQKLPRTYYSANPIELGSLHDMDTATGPITVVLPSGKAGEGCYFINSNGSISVDRPVVFRPQVGDNIKGVQDQLYITSPYTQIKLWCVKKEGSVTTWDYSVESMFGSKTMPVDTTKLILKASPTAIPLFGYSEFSGAKLLVYAENMTGTVNKMAELLLSVDRIARGVYSTEYAVLKNSDDDMYSLTFTVGAGDIVYANVQSVLEDRIKFSIKAVDTIKSGIAA
>ID:YP_009195018.1 |[Citrobacter phage Margaery]||_Citrobacter_phage_Margaery_.gbk|baseplate wedge tail..|864|NC_028755(178182):114945-115808:1 ^GeneID:26647388^ Citrobacter phage Margaery, complete genome.|neighbours:ID:YP_009195017.1(1),ID:YP_009195019.1(1)|neighbour_genes:baseplate wedge subu..,baseplate wedge subu..|
MAYQTGKKLIDVGQIGNPSTGDPLYDGGVKLNEIITNVYNAFGDVRLLTANDGVGTMLLHATGYFQKLPRTYYSGNPIELGSLHDMDTSTGPITVVLPSGKPGEGFYFINSNGSISVDRPVVFRPQVGDGIKGVQDQLYVTSPYTQIKIWCVKKEGSVTTWDYSVESMFGSKTMPVDTTKLILKASPTAIPLFGYSEFSGAKILVYAENMTGTVNKMAEILLSVDRVAKGVYSTEYAVLKNSEDEMYTLTFTVGASDIVYANVQSKTEDRIKFSIKAVDTIKSGIAA
>ID:AYJ73062.1 |[Citrobacter phage Maroon]||_Citrobacter_phage_Maroon_.gbk|baseplate protein|864|MH823906(178830):115360-116223:1 ^^ Citrobacter phage Maroon, complete genome.|neighbours:ID:AYJ73061.1(1),ID:AYJ73063.1(1)|neighbour_genes:baseplate wedge subu..,baseplate wedge subu..|
MAYQTGKKLIDVGQIGNPSTGDPLYDGGVKLNEIITNVYNAFGDVRLLTANDGVGTMLLHATGYFQKLPRTYYSGNPIELGSLHDMDTSTGPITVVLPSGKPGEGFYFINSNGSISVDRPVVFRPQVGDGIKGVQDQLYVTSPYTQIKIWCVKKEGSVTTWDYSVESMFGSKTMPVDTTKLILKASPTAIPLFGYSEFSGAKILVYAENMTGTVNKMAEILLSVDRVAKGVYSTEYAVLKNSEDEMYTLTFTVGASDIVYANVQSKTEDRIKFSIKAVDTIKSGIAA
>ID:YP_009203894.1 |[Citrobacter phage Merlin]||_Citrobacter_phage_Merlin_.gbk|baseplate wedge tail..|867|NC_028857(172733):88289-89155:1 ^GeneID:26648105^ Citrobacter phage Merlin, complete genome.|neighbours:ID:YP_009203893.1(1),ID:YP_009203895.1(1)|neighbour_genes:baseplate wedge subu..,baseplate wedge subu..|
MYIQEPKQLIDVGEIGNASTGDILFDGGEKLNSNINAIYNAFGDQRKMPLDDGQGPTGQVIHATGYYQKLANSEFATAVQNGSMFDIDNTDLPAVVTLTKGVRGEGVKFINSNGTVSVSKPLTIVPSDSFVGLSGPLVVTAPYAEVTVWCISDEGGRSVWNYRIRNMFGDYHDPVQGTWQIPGSGSVKAMLFDKSEYIAAKFLITSRTSDGKRMKSSEINIMVDTVNSEIISTEYAVMRVGALNEDDDIAVYSFQIESTGLVSVTATGAPGLRVAIKSIATQKIGAAQ
> |[Tevenvirinae _Citrobacter_phage_Miller]||_Citrobacter_phage_Miller.gb|baseplate wedge tail..|864|NC_025414.1(178171):115909-116772:1 ^RAST2:fig|1198136.111.peg.212^ Tevenvirinae _Citrobacter_phage_Miller|neighbours:(1),(1)|neighbour_genes:baseplate wedge subu..,baseplate wedge subu..|
MAYQTGKKLIDVGQIGNPSTGDPLYDGGVKLNEIITNVYNAFGDVRLLTANDGVGTMLLHATGYFQKLPRTYYSANPIELGSLHDMDTATGPITVVLPSGKAGEGCYFINSNGSISVDRPVVFRPQVGDNIKGVQDQLYITSPYTQIKLWCVKKEGSVTTWDYSVESMFGSKTMPVDTTKLILKASPTAIPLFGYSEFSGAKLLVYAENMTGTVNKMAELLLSVDRIARGVYSTEYAVLKNSDDDMYSLTFTVGAGDIVYANVQSVLEDRIKFSIKAVDTIKSGIAA
>ID:YP_009146608.1 |[Citrobacter phage Moon]||_Citrobacter_phage_Moon.gbk|baseplate wedge tail..|867|NC_027331(170341):87433-88299:1 ^GeneID:24721774,InterPro:IPR008987,InterPro:IPR027411,InterPro:IPR027412^ Citrobacter phage Moon, complete genome.|neighbours:ID:YP_009146607.1(1),ID:YP_009146609.1(1)|neighbour_genes:baseplate wedge subu..,baseplate wedge subu..|
MYIQEPKQLIDVGEIGNASTGDILFDGGEKLNSNINAIYNAFGDQRKMPLDDGQGPTGQVIHATGYYQKLANSEFATAVQNGAMFDIDNTDLPAVVTLTKGVRGEGVKFINSNGSVSVSKPLTIVPSDSFVGLSGPLVVTAPYAEVTVWCISDEGGRSIWNYRIRNMFGDYHDPVQGTWQIPGSGSVKAMLFDKSEYIAAKFLVTARSSDGKRMKSSEINIMVDTVNSEIISTEYAVMRIGALNEDDDIAVYSFQIEGTGLVSITATGAPGLRVAVKSIATQKIGAAR
>ID:YP_009285737.1 |[Citrobacter phage vB_CfrM_CfP1]||_Citrobacter_phage_vB_CfrM_CfP1_.gbk|baseplate wedge tail..|864|NC_031057(180219):117874-118737:1 ^GeneID:29079567^ Citrobacter phage vB_CfrM_CfP1, complete genome.|neighbours:ID:YP_009285736.1(1),ID:YP_009285738.1(1)|neighbour_genes:baseplate wedge subu..,baseplate wedge subu..|
MAYQTGKKLIDVGQIGNPSTGDPLYDGGVKLNEIITNVYNAFGDVRLLTANDGVGTMLLHATGYFQKLPRTYYSANPIELGSLHDMDTATGPITVVLPSGKAGEGCYFINSNGSISVDRPVVFRPQVGDNIKGVQDQLYITSPYTQIKLWCVKKEGSVTTWDYSVESMFGSKTMPVDTTKLILKASPTAIPLFGYSEFSGAKLLVYAENMTGTVNKMAELLLSVDRIARGVYSTEYAVLKNSDDDMYSLTFTVGAGDIVYANVQSVLEDRIKFSIKAVDTIKSGIAA
> |[Tevenvirinae _Cronobacter_phage_Pet-CM3-4]||_Cronobacter_phage_Pet-CM3-4.gb|Phage baseplate wedg..|909|LT614807.1(171975):89770-90678:1 ^RAST2:fig|1198136.112.peg.189^ Tevenvirinae _Cronobacter_phage_Pet-CM3-4|neighbours:(1),(1)|neighbour_genes:Phage baseplate wedg..,baseplate wedge subu..|
MFEQEAKQLIDVGEIGNASTGDILFDGGNKINNNFNGIYNAFGDQRKMALDNGQGSGVGQVIHATGYWQKSNDPLEFTTPVPNGSQYDIDTSGGAVQVTLSKGVRGEAVFFCNSNGSFSPTNPLTIDANDTFATVTGSLRITSPYVFVKCWCISDEGGRSVWDYSVESMFGEKHIPTDGTWQLGAVGTSVDIPLFHNTEFTIAKYLITAETSNGSKAKSCEINIHIDRIKREVNSVEYAVIRIGAVDTPATSTTPEVIDKIFVPSFSINPTTGYVVLTLTPGVAGLRAAVKAIATQKIGNPR
>ID:YP_006986472.1 |[Cronobacter phage vB_CsaM_GAP161]||_Cronobacter_phage_vB_CsaM_GAP161_.gbk|baseplate wedge tail..|864|NC_019398(178193):114567-115430:1 ^GeneID:13997738^ Cronobacter phage vB_CsaM_GAP161, complete genome.|neighbours:ID:YP_006986471.1(1),ID:YP_006986473.1(1)|neighbour_genes:baseplate wedge subu..,baseplate wedge subu..|
MAYQTGKKLIDVGQIGNPSTGDPLYDGGVKLNEIITNMYNAFGDVRLLTANDGVGTMLLHATGYFQKLPRTYYSGNPIELGSLHDMDTSTGPITVVLPSGKPGEGFYFINSNGSISVDRPVVFRPQVGDGIKGVQDQLYITSPYTQIKIWCVKKEGSVSTWDYSVESMFGSKTMPVDTTKLILKASPTAIPMFGYSEFSGAKLLVYAENMTGTVNKTAEILLAVDRVAKGVYSTEYAVLKNTEDEMYTLNFTVGAGDVVYANVQSKTEDRIKFSIKAVDTIKSGIAA
>ID:AOG16328.1 |[Cronobacter phage vB_CsaM_leB]||_Cronobacter_phage_vB_CsaM_leB_.gbk|baseplate wedge tail..|864|KX431559(177907):114151-115014:1 ^^ Cronobacter phage vB_CsaM_leB, complete genome.|neighbours:ID:AOG16327.1(1),ID:AOG16329.1(1)|neighbour_genes:baseplate wedge subu..,baseplate wedge subu..|
MAYQTGKKLIDVGQIGNPSTGDPLYDGGVKLNEIITNVYNAFGDVRLLTANDGVGTMLLHATGYFQKLPRTYYSGNPIELGSLHDMDTSTGPITVVLPSGKPGEGFYFINSNGSISVDRPVVFRPQVGDGIKGVQDQLYVTSPYTQIKIWCVKKEGSVTTWDYSVESMFGSKTMPVDTTKLILKASPTAIPLFGYSEFSGAKILVYAENMTGTVNKMAEILLSVDRVAKGVYSTEYAVLKNSEDEMYTLTFTVGASDIVYANVQSKTEDRIKFSIKAVDTIKSGIAA
>ID:AOG16612.1 |[Cronobacter phage vB_CsaM_leN]||_Cronobacter_phage_vB_CsaM_leN_.gbk|baseplate wedge tail..|864|KX431560(179516):115203-116066:1 ^^ Cronobacter phage vB_CsaM_leN, complete genome.|neighbours:ID:AOG16611.1(1),ID:AOG16613.1(1)|neighbour_genes:baseplate wedge subu..,baseplate wedge subu..|
MAYQTGKKLIDVGQIGNPSTGDPLYDGGVKLNEIITNVYNAFGDVRLLTANDGVGTMLLHATGYFQKLPRTYYSGNPIELGSLHDMDTSTGPITVVLPSGKPGEGFYFINSNGSISVDRPVVFRPQVGDGIKGVQDQLYVTSPYTQIKIWCVKKEGSVTTWDYSVESMFGSKTMPVDTTKLILKASPTAIPLFGYSEFSGAKILVYAENMTGTVNKMAEILLSVDRVAKGVYSTEYAVLKNSEDEMYTLTFTVGASDIVYANVQSKTEDRIKFSIKAVDTIKSGIAA
>ID:YP_009005438.1 |[Enterobacter phage PG7]||_Enterobacter_phage_PG7_.gbk|base plate wedge com..|909|NC_023561(173276):91550-92458:1 ^GeneID:18502453^ Enterobacter phage PG7, complete genome.|neighbours:ID:YP_009005437.1(1),ID:YP_009005439.1(1)|neighbour_genes:baseplate wedge subu..,baseplate wedge subu..|
MFEQEAKQLIDVGEIGNASTGDILFDGGNKINNNFNGIYNAFGDQRKMALDNGQGSGVGQVIHATGYWQKSNDPLEFTTPVPNGSQYDIDTSGGAVQVTLSKGVRGEAVFFCNSNGSFSPTNPLTIDANDTFATVTGSLRITSPYVFVKCWCISDEGGRSVWDYSVESMFGEKHIPTDGTWQLGAVGTSVDIPLFHNTEFTIAKYLITAETSNGSKAKSCEINIHIDRIKKEVNSVEYAVIRIGAVDTPATSTTPEVIDKIFVPSFAINPSTGYVVLTLTPGVAGLRAAVKAIATQKIGNPR
> |[Tevenvirinae Enterobacter_phage_myPSH1140]||_Enterobacter_phage_myPSH1140.gb|Phage baseplate wedg..|909|MG999954.1(172614):92644-93552:1 ^RAST2:fig|1198136.57.peg.196^ Tevenvirinae Enterobacter_phage_myPSH1140|neighbours:(1),(1)|neighbour_genes:Phage baseplate wedg..,hypothetical protein|
MFEQEAKQLIDVGEIGNASTGDILFDGGNKINDNFNGIYNAFGDQRKMALDNGQGQGVGQVIHATGYWQKSNDPLEFTTPVPNGSQYDIDTSGGAVQVTLSKGVRGEAVFFCNSNGSFSPTNPLTIDANDTFATVTGSLRITSPYVFVKCWCISDEGGRSVWDYSVESMFGEKHIPTDGTWQLGAVGTSTDIPLFHNTEFTVAKYLITAETSNGTKAKSCEINIHIDRIKKEVNSVEYAVIRIGAVDTPATSTTPEVIDKIFVPSFAINPTTGYVVLTLTPGVAGLRAAVKAIATQKIGNPR
>ID:YP_009607119.1 |[Enterobacter phage phiEap-3]||_Enterobacter_phage_phiEap-3_.gbk|baseplate wedge tail..|864|NC_041980(175814):115224-116087:1 ^GeneID:40083125^ Enterobacter phage phiEap-3, complete genome.|neighbours:ID:YP_009607118.1(1),ID:YP_009607120.1(1)|neighbour_genes:baseplate wedge subu..,baseplate wedge subu..|
MAYQTAKKLIDVGEIGNPSTGDPLYDGGVKLNEMITNVYNAFGDVRMLSANEGVGNMVIHATGYYQKLPRTYYSSTPIELGSLHDMDTSTGSITVVLPSGKVGEGCYFINSTGSVSVDRPIAFRPQVGDTIAGVADQLYITSPYTFVKIWCTKKEGAITTWDYSVESMFGSKTMPVDTTALVLKANPTAIPMFGYSEFSGAKVLVYAENVAGTVTKMAEVLMTVDRVNKTIYSTEYAILKNSEDEMFTLNFTVGAGDVVYANVQAIKEDRIKFTIKAIDTIKSGIAS
>ID:YP_009167972.1 |[Escherichia phage AR1]|AR1|_Enterobacteria_phage_AR1_DNA_.gbk|9|867|NC_027983(167435):84494-85360:1 ^GeneID:26041993^ Enterobacteria phage AR1 DNA, complete genome.|neighbours:ID:YP_009167971.1(1),ID:YP_009167973.1(1)|neighbour_genes:8,10|
MFIQEPKKLIDTGEIGNASTGDILFDGGNKINSDFNAIYNAFGDQRKMAVANGTGADGQIIHATGYYQKHSITEYATPVKVGTRHDIDTSTVGVKVIIERGELGDCVEFINSNGSISVTNPLTIQAIDSIKGVSGNLVVTSPYSKVTLRCISSDNSTSVWNYSIESMFGQKESPAEGTWNISTSGSVDIPLFHRTEYNMAKLLVTCQSVDGRKIKTAEINILVDTVNSTVISSEYAVMRVGNETEEDEIANIAFSIKENYVTATISSSTVGMRAAVKVIATQKIGVAQ
> |[Tevenvirinae _Enterobacteria_phage_ATK47]||_Enterobacteria_phage_ATK47.gb|Phage baseplate wedg..|873|KT184309.1(170020):83551-84423:-1 ^RAST2:fig|1198136.68.peg.118^ Tevenvirinae _Enterobacteria_phage_ATK47|neighbours:(-1),(-1)|neighbour_genes:hypothetical protein,Phage baseplate wedg..|
MAFFKQTPKQLIDTGEIGNASTGDILFDGGNKINDDINAIYNAFGDQRKMAVADGTGPTGQTIHATGYYQKGKAADYQTPIKPGTMHDIDASDGGVIVIIDRPELGDSVEFINSNGSISVNNPLSIQVTDGSIKGVLNNLVISTPYTHVVLRCVEINGPTSVWNYSTDSMFGQKESPVDGTWSLTGNTVSIPLFYRTDYNMAKLLVTCQSADGRKIKTCEINILIDTINSEVLSTEFAVMRVGNVDETDEIANISFSIINNFATMTITSDIIGLRSAVKIISTQKIGVAQ
> |[Tevenvirinae Enterobacteria_phage_ATK48]||_Enterobacteria_phage_ATK48.gb|Phage baseplate wedg..|873|KT184310.1(169729):12055-12927:-1 ^RAST2:fig|1198136.55.peg.11^ Tevenvirinae Enterobacteria_phage_ATK48|neighbours:(-1),(-1)|neighbour_genes:hypothetical protein,Phage baseplate wedg..|
MAFFKQTPKQLIDTGEIGNASTGDILFDGGNKINDDINAIYNAFGDQRKMAVADGTGPTGQTIHATGYYQKGKAADYQTPIKPGTMHDIDASDGGVIVIIDRPELGDSVEFINSNGSISVNNPLSIQVTDGSIKGVLNNLVISTPYTHVVLRCVEINGPTSVWNYSTDSMFGQKESPVDGTWSLTGNTVSIPLFYRTDYNMAKLLVTCQSADGRKIKTCEINILIDTINSEVLSTEFAVMRVGNVDETDEIANISFSIINNFATMTITSDIIGLRSAVKIISTQKIGVAQ
> |[Tevenvirinae Enterobacteria_phage_Aplg8]||_Enterobacteria_phage_Aplg8.gb|Phage baseplate wedg..|867|KT184308.1(168496):29338-30204:1 ^RAST2:fig|1198136.66.peg.65^ Tevenvirinae Enterobacteria_phage_Aplg8|neighbours:(1),(1)|neighbour_genes:Phage baseplate wedg..,hypothetical protein|
MFIQEPKKLIDTGEIGNASTGDILFDGGNKINSDFNAIYNAFGDQRKMAVANGTGADGQIIHATGYYQKHTIAEYATPVKVGTRHDIDTSTVGVKVIIERGELGDCVEFINSNGSISVTNPLTIQAIDSIKGVSGNLVVTSPYSKVTLRCISSDNSTSVWNYSIESMFGQKESPAEGTWNISTSGSVDIPLFHRTEYNMAKLLVTCQSVDGRKIKTAEINILVDTVNSEVISSEYAVMRVGNETEEDEIANIAFSIKENYVTATISSSTVGMRAAVKVIATQKIGVAQ
>ID:YP_007004291.1 |[Enterobacteria phage Bp7]||_Enterobacteria_phage_Bp7_.gbk|baseplate wedge tail..|861|NC_019500(168066):152705-153565:-1 ^GeneID:14007905^ Enterobacteria phage Bp7, complete genome.|neighbours:ID:YP_007004290.1(-1),ID:YP_007004292.1(-1)|neighbour_genes:baseplate wedge subu..,baseplate wedge subu..|
MIKQTGKELIDVGEIGNASTGDILYDGGVKLNTDLNNIYNTFGDQRKTALTGELTGQKLHATGYYQKFGDMDQASSVDLGSLVDIDASTGSIVLTTVKGAVGEGIEIINSNGSISSTNYLEIRILDTFASHSTSTLRIVTPYTRVLLWCVSDTNGIAVWDYSIESMFGDKRVPLNKTYNISSVARDIPVVYSGQYSLVKLLVTAVNANETIYKASEYLVFIDNQAKKIYSTEYAVIKRGQTSDDDEIYSLDFKFDTSNYIIATASSVNPMRLAIKVVETQTIGVPV
> |[Tevenvirinae _Enterobacteria_phage_CC31]||_Enterobacteria_phage_CC31.gb|Phage baseplate wedg..|909|NC_014662.1(165540):84115-85023:1 ^RAST2:fig|1198136.121.peg.170^ Tevenvirinae _Enterobacteria_phage_CC31|neighbours:(1),(1)|neighbour_genes:Phage baseplate wedg..,hypothetical protein|
MFEQEAKQLIDVGEIGNASTGDILFDGGNKINDNFNGIYNAFGDQRKMALDNGQGQGVGQVIHATGYWQKSNDPLEFTTPVPNGSQYDIDTSGGAVQVTLSKGVRGEAVFFCNSNGSFSPTNPLTIDANDTFATVTGSLRITSPYVFVKCWCISDEGGRSVWDYSVESMFGEKHIPTDGTWQLGAAGTSTNIPLFHNTEFTVAKYLITAETSNGSKAKSCEINIHIDRVKREVNSVEYAVIRIGAVDTPATSTTPEVIDKIFVPSFSINPTTGYVVLTLTPGVAGLKAAVKAIATQKIGNPR
>ID:YP_009118828.1 |[Enterobacteria phage GEC-3S]||_Enterobacteria_phage_GEC-3S_.gbk|Putative baseplate w..|855|NC_025425(163424):76560-77414:1 ^GeneID:23301184^ Enterobacteria phage GEC-3S complete genome.|neighbours:ID:YP_009118827.1(1),ID:YP_009118829.1(1)|neighbour_genes:hypothetical protein,Putative baseplate w..|
MAQVPKKRIDTGTVGNPSTGDILYDGGNKINDNFDSIYDAFADQRFKDVDHGVGRMVIHATGYYQKHPRQSYAGSAVEIGSLHDIDTTQGALIAILPKAKVGEGVVFINSNGSLSTTTPLNIRTQAGDSISGYSGDATITQPFSKVTVWCTAVEGSRVTWRLGIESMFTDTTTPLDKTVNVTGVATNVAIAAKTEYVSIKLLTTASNTSGSKMRSSETLLMIDSKAGKVYATEYAVLQKTEDELYTVRYFIGSGDKVYAEYKATGENIRLAVKAVDTIKIGVAT
> |[Tevenvirinae _Enterobacteria_phage_GiZh]||_Enterobacteria_phage_GiZh.gb|Phage baseplate wedg..|867|KT184311.1(166514):134521-135387:1 ^RAST2:fig|1198136.122.peg.254^ Tevenvirinae _Enterobacteria_phage_GiZh|neighbours:(1),(1)|neighbour_genes:Phage baseplate wedg..,hypothetical protein|
MFIQEPKKLIDTGEIGNASTGDILFDGGNKINSDFNAIYNAFGDQRKMAVANGTGADGQIIHATGYYQKHTIAEYATPVKVGTRHDIDTSTVGVKVIIERGELGDCVEFINSNGSISVTNPLTIQAIDSIKGVSGNLVVTSPYSKVTLRCISSDNSTSVWNYSIESMFGQKESPAEGTWNISTSGSVDIPLFHRTEYNMAKLLVTCQSVDGRKIKTAEINILVDTVNSEVISSEYAVMRVGNETEEDEIANIAFSIKENYVTATISSSTVGMRAAVKVIATQKIGVAQ
> |[Viruses Hx01]||_Enterobacteria_phage_HX01.gb|hypothetical protein|873|NC_018855.1(169158):15834-16706:-1 ^RAST2:fig|10239.59.peg.16^ Viruses Hx01|neighbours:(-1),(-1)|neighbour_genes:Phage baseplate wedg..,Phage baseplate wedg..|
MAFFKQTPKQLIDTGEIGNASTGDILFDGGNKINDDINAIYNAFGDQRKMAVADGTGPTGQTIHATGYYQKGKAVDYQTPIKPGTMHDIDASDGGVIVIIDRPELGDSVEFINSNGSISVNNPLSIQVTDGSIKGVLNNLVISTPYTHVVLRCIELNGPTSVWNYSTDSMFGQKESPVDGTWSLTGNTVSIPLFYRTDYNMAKLLVTCQSADGRKIKTCEINILIDTINSEVLSTEFAVMRVGNVDETDEIANISFSIINNFATMTITSDIIGLRSAVKIISTQKIGVAQ
>ID:YP_003734297.1 |[Enterobacteria phage IME08]||_Enterobacteria_phage_IME08_.gbk|9|867|NC_014260(172253):84185-85051:1 ^GeneID:9384457^ Enterobacteria phage IME08, complete genome.|neighbours:ID:YP_003734296.1(1),ID:YP_003734298.1(1)|neighbour_genes:8,10|
MPMIKQTGKLLIDVGEIGNASTGDILYDGGVKLNTDLNNIYNTFGDQRKAALTGETTGQKLHATGYYQKFGDTDQAGSVDLGSLVDIDASTGSIVLTTVKGAVGEGIEIINSNGSISATNYLEIRILDSFLNHPTSTLRIVTPYTRVLLWCVSDINGIAVWDYSIESMFGDKRVPLNRTYNISNVPRDIPVVFSGQYSLVKLLVTAVNANETIYKASEYLLFMDNQAKKIYSTEYAVIRRGQATDEDEIYKLDFKFDATNYIVATASSEIPMRLAIKVVDTQTIGVPV
>ID:YP_002922501.1 |[Enterobacteria phage JS10]||_Enterobacteria_phage_JS10_.gbk|9|861|NC_012741(171451):84524-85384:1 ^GeneID:7943551^ Enterobacteria phage JS10, complete genome.|neighbours:ID:YP_002922500.1(1),ID:YP_002922502.1(1)|neighbour_genes:8,10|
MIKQTGKELIDVGEIGNASTGDILYDGGVKLNTDLNNIYNTFGDQRKTALTGELTGQKLHATGYYQKFGDMDQASSVDLGSLVDIDASSGSIVLTTVKGAVGEGIEIINSNGSISSTNYLEIRILDTFASHPTSTLRIVTPYTRVLLWCVSDTNGVAVWDYSIESMFGDKRVPLNKTYNISSVARDIPVVYSGQYSLVKLLVTAVNANETIYKASEYLVFIDNQAKKIYSTEYAVIKRGQTSDDDEIYSLDFKFDTSNYIIATASSVNPMRLAIKVVETQTIGVPV
>ID:YP_001595284.1 |[Escherichia phage JS98]||_Enterobacteria_phage_JS98.gbk|9|861|NC_010105(170523):85592-86452:1 ^GeneID:5783784^ Enterobacteria phage JS98, complete genome.|neighbours:ID:YP_001595283.1(1),ID:YP_001595285.1(1)|neighbour_genes:8,10|
MIKQTGKELIDVGEIGNASTGDILYDGGVKLNTDLNNIYNTFGDQRKTALTGELTGQKLHATGYYQKFGDMDQASSVDLGSLVDIDASSGSIVLTTVKGAVGEGIEIINSNGSISSTNYLEIRILDTFASHPTSTLRIVTPYTRVLLWCVSDTNGVAVWDYSIESMFGDKRVPLNKTYNISSVARDIPVVYSGQYSLVKLLVTAVNANETIYKASEYLVFIDNQAKKIYSTEYAVIKRGQTSDDDEIYSLDFKFDTSNYIIATASSVNPMRLAIKVVETQTIGVPV
>ID:YP_002922219.1 |[Escherichia phage JSE]||_Enterobacteria_phage_JSE_.gbk|9|855|NC_012740(166418):79271-80125:1 ^GeneID:7943187^ Enterobacteria phage JSE, complete genome.|neighbours:ID:YP_002922218.1(1),ID:YP_002922220.1(1)|neighbour_genes:putative methyltrans..,10|
MAQVPKKRIDTGTVGNPSTGDILYDGGNKINDNFDSIYDAFADQRFKDVDHGVGRMVIHATGYYQKHPRQSYSGSAVEIGSLHDIDTTQGALIAILPKAKVGEGVVFINSNGSLSTTTPLNIRTQAGDSISGYSGDATITQPFSKVTVWCTAVEGSRVTWRLGIESMFTDTTTPLDKTVNVTGVATNVAIAAKTEYVSIKLLTTASNTSGSKMRSSETLLMIDSKAGKVYATEYAVLQKTEDELYTVRYFIGSGDKVYAEYKATGENIRLAVKAVDTIKIGVAT
> |[Tevenvirinae _Enterobacteria_phage_Kha5h]||_Enterobacteria_phage_Kha5h.gb|Phage baseplate wedg..|867|KT184312.1(167318):109432-110298:1 ^RAST2:fig|1198136.123.peg.209^ Tevenvirinae _Enterobacteria_phage_Kha5h|neighbours:(1),(1)|neighbour_genes:Phage baseplate wedg..,hypothetical protein|
MFIQEPKKLIDTGEIGNASTGDILFDGGNKINSDFNAIYNAFGDQRKMAVANGTGADGQIIHATGYYQKHSIAEYATPVKVGTRHDIDTSTVGVKVIIERGELGDCVEFINSNGSISVTNPLTIQAIDSIKGVSGNLVVTSPYSKVTLRCISSDNSTSVWNYSIESMFGQKESPAEGTWNISTSGSVDIPLFHRTEYNMAKLLVTCQSVDGRKIKTAEINILVDTVNSEVISSEYAVMRVGNETEEDEIANIAFSIKENYVTATISSSTVGMRAAVKVIATQKIGVAQ
>ID:YP_001469488.1 |[Enterobacteria phage Phi1]||_Enterobacteria_phage_Phi1_.gbk|9|855|NC_009821(164270):76122-76976:1 ^GeneID:5602099^ Enterobacteria phage Phi1, complete genome.|neighbours:ID:YP_001469487.1(1),ID:YP_001469489.1(1)|neighbour_genes:hypothetical protein,10|
MAQVPKKRIDTGTVGNPSTGDILYDGGNKINDNFDSIYDAFADQRFKDVDHGVGRMVIHATGYYQKHPRQSYAGSAVEIGSLHDIDTTQGALIAILPKAKVGEGVVFINSNGSLSTTTPLNIRTQAGDSISGYSGDATITQPFSKVTVWCTAVEGSRVTWRLGIESMFTDTTTPLDKTVNVTGVATNVAIAAKTEYVSIKLLTTASNTSGSKMRSSETLLMIDSKAGKVYATEYAVLQKTEDELYTVRYFIGSGDKVYAEYKATGENIRLAVKAVDTIKIGVAT
>ID:YP_009202889.1 |[Escherichia phage QL01]||_Enterobacteria_phage_QL01.gbk|baseplate wedge tail..|861|NC_028847(170527):84404-85264:1 ^GeneID:26629877^ Enterobacteria phage QL01, complete genome.|neighbours:ID:YP_009202888.1(1),ID:YP_009202890.1(1)|neighbour_genes:baseplate wedge subu..,baseplate wedge subu..|
MIKQTGKELIDVGEIGNASTGDILYDGGVKLNTDLNNIYNTFGDQRKTALTGELTGQKLHATGYYQKFGDMDQASSVDLGSLVDIDASTGSIVLTTVKGAVGEGIEIINSNGSISSTNYLEIRILDTFASHSTSTLRIVTPYTRVLLWCVSDTNGVAVWDYSIESMFGDKRVPLNKTYNISSVARDIPVVYSGQYSLVKLLVTAVNANETIYKASEYLVFIDNQAKKIYSTEYAVIKRGQTSDDDEIYSLDFKFDTSNYIIATASSVNPMRLAIKVVETQTIGVPV
>ID:AIT74249.1 |[Enterobacteria phage RB10]||_Enterobacteria_phage_RB10_.gbk|baseplate wedge tail..|867|KM606999(168401):82695-83561:1 ^^ Enterobacteria phage RB10, complete genome.|neighbours:ID:AIT74248.1(1),ID:AIT74250.1(1)|neighbour_genes:baseplate wedge subu..,baseplate wedge subu..|
MFIQEPKKLIDTGEIGNASTGDILFDGGNKINSDFNAIYNAFGDQRKMAVANGTGADGQIIHATGYYQKHSITEYATPVKVGTRHDIDTSTVGVKVIIERGELGDCVEFINSNGSISVTNPLTIQAIDSIKGVSGNLVVTSPYSKVTLRCISSDNSTSVWNYSIESMFGQKESPAEGTWNISTSGSVDIPLFHRTEYNMAKLLVTCQSVDGRKIKTAEINILVDTVNSEVISSEYAVMRVGNETEEDEIANIAFSIKTNYVTATISSSTVGMRAAVKVIATQKIGVAQ
>ID:YP_002854491.1 |[Escherichia virus RB14]||_Enterobacteria_phage_RB14_.gbk|9|867|NC_012638(165429):83363-84229:1 ^GeneID:7803907^ Enterobacteria phage RB14, complete genome.|neighbours:ID:YP_002854490.1(1),ID:YP_002854492.1(1)|neighbour_genes:8,10|
MFIQEPKKLIDTGEIGNASTGDILFDGGNKINSDFNAIYNAFGDQRKMAVANGTGADGQIIHATGYYQKHSITEYATPVKVGTRHDIDTSTVGVKVIIERGELGDCVEFINSNGSISVTNPLTIQAIDSIKGVSGNLVVTSPYSKVTLRCISSDNSTSVWNYSIESMFGQKESPAEGTWNISTSGSVDIPLFHRTEYNMAKLLVTCQSVDGRKIKTAEINILVDTVNSEVISSEYAVMRVGNETEEDEIANIAFSIKTNYVTATISSSTVGMRAAVKVIATQKIGVAQ
> |[Tevenvirinae _Enterobacteria_phage_RB16]||_Enterobacteria_phage_RB16.gb|baseplate wedge tail..|864|NC_014467.1(176788):115076-115939:1 ^RAST2:fig|1198136.103.peg.207^ Tevenvirinae _Enterobacteria_phage_RB16|neighbours:(1),(1)|neighbour_genes:baseplate wedge subu..,baseplate wedge subu..|
MAYQTGKKLIDVGQIGNPSTGDPLYDGGVKLNEIITNVYNAFGDVRLLTANDGVGTMLLHATGYFQKLPRTYYSANPIELGSLHDMDTATGPITVVLPSGKAGEGCYFINSNGSISVDRPVVFRPQVGDNIKGVQDQLYITSPYTQIKLWCVKKEGSVTTWDYSVESMFGSKTMPVDTTKLILKASPTAIPLFGYSEFSGAKLLVYAENMTGTVNKMAELLLSVDRIARGVYSTEYAVLKNSDDDMYSLTFTVGAGDIVYANVQSVLEDRIKFSIKAVDTIKSGIAA
>ID:AXF42465.1 |[Enterobacteria phage RB18]||_Enterobacteria_phage_RB18_.gbk|baseplate wedge tail..|867|MH553563(166677):84338-85204:1 ^^ Enterobacteria phage RB18, complete genome.|neighbours:ID:AXF42464.1(1),ID:AXF42466.1(1)|neighbour_genes:baseplate wedge subu..,baseplate wedge subu..|
MFIQEPKKLIDTGEIGNASTGDILFDGGNKINSDFNAIYNAFGDQRKMAVANGTGADGQIIHATGYYQKHSITEYATPVKVGTRHDIDTSTVGVKVIIERGELGDCVEFINSNGSISVTNPLTIQAIDSIKGVSGNLVVTSPYSKVTLRCISSDNSTSVWNYSIESMFGQKESPAEGTWNISTSGSVDIPLFHRTEYNMAKLLVTCQSVDGRKIKTAEINILVDTVNSEVISSEYAVMRVGNETEEDEIANIAFSIKENYVTATISSSTVGMRAAVKVIATQKIGVAQ
>ID:YP_009102360.1 |[Enterobacteria phage RB27]||_Enterobacteria_phage_RB27_.gbk|baseplate wedge tail..|867|NC_025448(165179):83067-83933:1 ^GeneID:22113144^ Enterobacteria phage RB27, complete genome.|neighbours:ID:YP_009102359.1(1),ID:YP_009102361.1(1)|neighbour_genes:baseplate wedge subu..,baseplate wedge subu..|
MFIQEPKKLIDTGEIGNASTGDILFDGGNKINSDFNAIYNAFGDQRKMAVANGTGADGQIIHATGYYQKHSITEYATPVKVGTRHDIDTSTVGVKVIIERGELGDCVEFINSNGSISVTNPLTIQAIDSIKGVSGNLVVTSPYSKVTLRCISSDNSTSVWNYSIESMFGQKESPAEGTWNISTSGSVDIPLFHRTEYNMAKLLVTCQSVDGRKIKTAEINILVDTVNSTVISSEYAVMRVGNETEEDEIANIAFSIKENYVTATISSSTVGMRAAVKVIATQKIGVAQ
>ID:AIT74795.1 |[Enterobacteria phage RB33]||_Enterobacteria_phage_RB33_.gbk|baseplate wedge tail..|867|KM607001(166007):84905-85771:1 ^^ Enterobacteria phage RB33, complete genome.|neighbours:ID:AIT74794.1(1),ID:AIT74796.1(1)|neighbour_genes:baseplate wedge subu..,baseplate wedge subu..|
MFIQEPKKLIDTGEIGNASTGDILFDGGNKINSDFNAIYNAFGDQRKMAVANGTGADGQIIHATGYYQKHSIAEYATPVKVGTRHDIDTSTVGVKVIIERGELGDCVEFINSNGSISVTNPLTIQAIDSIKGVSGNLVVTSPYSKVTLRCISSDNSTSVWNYSIESMFGQKESPAEGTRNISTSGSVDIPLFHRTEYNMAKLLVTCQSVDGRKIKTAEINILVDTVNSEVISSEYAVMRVGNETEEDEIANIAFSIKENYVTATISSSTVGMRAAVKVIATQKIGVAQ
>ID:YP_009098540.1 |[Escherichia phage RB3]||_Enterobacteria_phage_RB3_.gbk|baseplate wedge tail..|867|NC_025419(168402):82696-83562:1 ^GeneID:22113904^ Enterobacteria phage RB3, complete genome.|neighbours:ID:YP_009098539.1(1),ID:YP_009098541.1(1)|neighbour_genes:baseplate wedge subu..,baseplate wedge subu..|
MFIQEPKKLIDTGEIGNASTGDILFDGGNKINSDFNAIYNAFGDQRKMAVANGTGADGQIIHATGYYQKHSITEYATPVKVGTRHDIDTSTVGVKVIIERGELGDCVEFINSNGSISVTNPLTIQAIDSIKGVSGNLVVTSPYSKVTLRCISSDNSTSVWNYSIESMFGQKESPAEGTWNISTSGSVDIPLFHRTEYNMAKLLVTCQSVDGRKIKTAEINILVDTVNSEVISSEYAVMRVGNETEEDEIANIAFSIKTNYVTATISSSTVGMRAAVKVIATQKIGVAQ
> |[Tevenvirinae _Enterobacteria_phage_RB43]||_Enterobacteria_phage_RB43.gb|baseplate wedge tail..|864|NC_007023.1(180500):116434-117297:1 ^RAST2:fig|1198136.102.peg.226^ Tevenvirinae _Enterobacteria_phage_RB43|neighbours:(1),(1)|neighbour_genes:baseplate wedge subu..,baseplate wedge subu..|
MAYQTGKKLIDVGQIGNPSTGDPLYDGGVKLNEIITNVYNAFGDVRLLTANDGVGTMLLHATGYFQKLPRTYYSANPIELGSLHDMDTATGPITVVLPSGKAGEGCYFINSNGSISVDRPVVFRPQVGDNIKGVKDQLYITSPYTQIKLWCVKKEGSVTTWDYSVESMFGSKTMPVDTTKLILKASPTAIPLFGYSEFSGAKLLVYAENMTGTVNKMAELLLSVDRIARGVYSTEYAVLKNSDDDMYSLTFTVGAGDIVYANVQSVLEDRIKFSIKAVDTIKSGIAA
>ID:NP_891715.1 |[Enterobacteria phage RB49]||_Enterobacteria_phage_RB49_.gbk|9|855|NC_005066(164018):75380-76234:1 ^GeneID:1725353^ Enterobacteria phage RB49, complete genome.|neighbours:ID:NP_891714.1(1),ID:NP_891716.1(1)|neighbour_genes:putative methyltrans..,10|
MAQVPKKRIDTGTVGNPSTGDILYDGGNKINDNFDSIYDAFADQRFKDVDHGVGRMVIHATGYYQKHPRQSYAGSAVEIGSLHDIDTTQGALIAILPKAKVGEGVVFINSNGSLSTTTPLNIRTQAGDSISGYSGDATITQPFSKVTVWCTAVEGSRVTWRLGIESMFTDTTTPLDKTVNVTGVATNVAIAAKTEYVSIKLLTTASNTSGSKMRSSETLLMIDSKAGKVYATEYAVLQKTEDELYTVRYFIGSGDKVYAEYKATGENIRLAVKAVDTIKIGVAT
>ID:ACP31076.1 |[Enterobacteria phage RB51]||_Enterobacteria_phage_RB51_.gbk|9|867|FJ839693(168394):86716-87582:1 ^^ Enterobacteria phage RB51, complete genome.|neighbours:ID:ACP31075.1(1),ID:ACP31077.1(1)|neighbour_genes:8,10|
MFIQEPKKLIDTGEIGNASTGDILFDGGNKINSDFNAIYNAFGDQRKMAVANGTGADGQIIHATGYYQKHSIAEYATPVKVGTRHDIDTSTVGVKVIIERGELGDCVEFINSNGSISVTNPLTIQAIDSIKGVSGNLVVTSPYSKVTLRCISSDNSTSVWNYSIESMFGQKESPAEGTWNISTSGSVDIPLFHRTEYNMAKLLVTCQSVDGRKIKTAEINILVDTVNSEVISSEYAVMRVGNETEEDEIANIAFSIKENYVTATISSSTVGMRAAVKVIATQKIGVAQ
>ID:AIT75066.1 |[Enterobacteria phage RB55]||_Enterobacteria_phage_RB55_.gbk|baseplate wedge tail..|867|KM607002(168896):87163-88029:1 ^^ Enterobacteria phage RB55, complete genome.|neighbours:ID:AIT75065.1(1),ID:AIT75067.1(1)|neighbour_genes:baseplate wedge subu..,baseplate wedge subu..|
MFIQEPKKLIDTGEIGNASTGDILFDGGNKINSDFNAIYNAFGDQRKMAVANGTGADGQIIHATGYYQKHSITEYATPVKVGTRHDIDTSTVGVKVIIERGELGDCVEFINSNGSISVTNPLTIQAIDSIKGVSGNLVVTSPYSKVTLRCISSDNSTSVWNYSIESMFGQKESPAEGTWNISTSGSVDIPLFHRTEYNMAKLLVTCQSVDGRKIKTAEINILVDTVNSEVISSEYAVMRVGNETEEDEIANIAFSIKENYVTATISSSTVGMRAAVKVIATQKIGVAQ
>ID:AIT75339.1 |[Enterobacteria phage RB59]||_Enterobacteria_phage_RB59_.gbk|baseplate wedge tail..|867|KM607003(168966):87176-88042:1 ^^ Enterobacteria phage RB59, complete genome.|neighbours:ID:AIT75338.1(1),ID:AIT75340.1(1)|neighbour_genes:baseplate wedge subu..,baseplate wedge subu..|
MFIQEPKKLIDTGEIGNASTGDILFDGGNKINSDFNAIYNAFGDQRKMAVANGTGADGQIIHATGYYQKHSITEYATPVKVGTRHDIDTSTVGVKVIIERGELGDCVEFINSNGSISVTNPLTIQAIDSIKGVSGNLVVTSPYSKVTLRCISSDNSTSVWNYSIESMFGQKESPAEGTWNISTSGSVDIPLFHRTEYNMAKLLVTCQSVDGRKIKTAEINILVDTVNSEVISSEYAVMRVGNETEEDEIANIAFSIKENYVTATISSSTVGMRAAVKVIATQKIGVAQ
>ID:AIT73162.1 |[Enterobacteria phage RB5]||_Enterobacteria_phage_RB5_.gbk|baseplate wedge tail..|867|KM606995(168394):82688-83554:1 ^^ Enterobacteria phage RB5, complete genome.|neighbours:ID:AIT73161.1(1),ID:AIT73163.1(1)|neighbour_genes:baseplate wedge subu..,baseplate wedge subu..|
MFIQEPKKLIDTGEIGNASTGDILFDGGNKINSDFNAIYNAFGDQRKMAVANGTGADGQIIHATGYYQKHSITEYATPVKVGTRHDIDTSTVGVKVIIERGELGDCVEFINSNGSISVTNPLTIQAIDSIKGVSGNLVVTSPYSKVTLRCISSDNSTSVWNYSIESMFGQKESPAEGTWNISTSGSVDIPLFHRTEYNMAKLLVTCQSVDGRKIKTAEINILVDTVNSEVISSEYAVMRVGNETEEDEIANIAFSIKTNYVTATISSSTVGMRAAVKVIATQKIGVAQ
>ID:AIT75618.1 |[Enterobacteria phage RB68]||_Enterobacteria_phage_RB68_.gbk|baseplate wedge tail..|867|KM607004(168401):86716-87582:1 ^^ Enterobacteria phage RB68, complete genome.|neighbours:ID:AIT75617.1(1),ID:AIT75619.1(1)|neighbour_genes:baseplate wedge subu..,base plate wedge com..|
MFIQEPKKLIDTGEIGNASTGDILFDGGNKINSDFNAIYNAFGDQRKMAVANGTGADGQIIHATGYYQKHSIAEYATPVKVGTRHDIDTSTVGVKVIIERGELGDCVEFINSNGSISVTNPLTIQAIDSIKGVSGNLVVTSPYSKVTLRCISSDNSTSVWNYSIESMFGQKESPAEGTWNISTSGSVDIPLFHRTEYNMAKLLVTCQSVDGRKIKTAEINILVDTVNSEVISSEYAVMRVGNETEEDEIANIAFSIKENYVTATISSSTVGMRAAVKVIATQKIGVAQ
>ID:NP_861860.1 |[Enterobacteria phage RB69]||_Enterobacteria_phage_RB69_.gbk|9|864|NC_004928(167560):89945-90808:1 ^GeneID:1494286^ Enterobacteria phage RB69, complete genome.|neighbours:ID:NP_861859.1(1),ID:NP_861861.1(1)|neighbour_genes:8,10|
MYIQTPKQLIDVGEIGNASTGDILFDGGVKINNDINAIYNAFGDQRKMATANGTGPNGQIIHATGYYQKGGPTDYFTPVPVGSRHDIDASTGGVIVTVARGELGDSVEFINSNGSISVNNPLSIQALDSIKGVAGNLVITTPYTKVTLRCISSGAGGSIWDYSTESMFSHTEIPVDGTWNIISDYVNIPLFYKTEYNAAKLLVTCQSANGRKIKSCEINILIDTINSRVISTEYAVMRVGNDNEEDEIANISFSIINNFATMTVSSHINGLRVAAKVISTQKIRVAQ
>ID:AIT73433.1 |[Enterobacteria phage RB6]||_Enterobacteria_phage_RB6_.gbk|baseplate wedge tail..|867|KM606996(168394):82688-83554:1 ^^ Enterobacteria phage RB6, complete genome.|neighbours:ID:AIT73432.1(1),ID:AIT73434.1(1)|neighbour_genes:baseplate wedge subu..,baseplate wedge subu..|
MFIQEPKKLIDTGEIGNASTGDILFDGGNKINSDFNAIYNAFGDQRKMAVANGTGADGQIIHATGYYQKHSITEYATPVKVGTRHDIDTSTVGVKVIIERGELGDCVEFINSNGSISVTNPLTIQAIDSIKGVSGNLVVTSPYSKVTLRCISSDNSTSVWNYSIESMFGQKESPAEGTWNISTSGSVDIPLFHRTEYNMAKLLVTCQSVDGRKIKTAEINILVDTVNSEVISSEYAVMRVGNETEEDEIANIAFSIKTNYVTATISSSTVGMRAAVKVIATQKIGVAQ
>ID:AIT73704.1 |[Enterobacteria phage RB7]||_Enterobacteria_phage_RB7_.gbk|baseplate wedge tail..|867|KM606997(168395):82689-83555:1 ^^ Enterobacteria phage RB7, complete genome.|neighbours:ID:AIT73703.1(1),ID:AIT73705.1(1)|neighbour_genes:baseplate wedge subu..,baseplate wedge subu..|
MFIQEPKKLIDTGEIGNASTGDILFDGGNKINSDFNAIYNAFGDQRKMAVANGTGADGQIIHATGYYQKHSITEYATPVKVGTRHDIDTSTVGVKVIIERGELGDCVEFINSNGSISVTNPLTIQAIDSIKGVSGNLVVTSPYSKVTLRCISSDNSTSVWNYSIESMFGQKESPAEGTWNISTSGSVDIPLFHRTEYNMAKLLVTCQSVDGRKIKTAEINILVDTVNSEVISSEYAVMRVGNETEEDEIANIAFSIKTNYVTATISSSTVGMRAAVKVIATQKIGVAQ
>ID:AIT73976.1 |[Enterobacteria phage RB9]||_Enterobacteria_phage_RB9.gbk|baseplate wedge tail..|867|KM606998(168395):82689-83555:1 ^^ Enterobacteria phage RB9, complete genome.|neighbours:ID:AIT73975.1(1),ID:AIT73977.1(1)|neighbour_genes:baseplate wedge subu..,baseplate wedge subu..|
MFIQEPKKLIDTGEIGNASTGDILFDGGNKINSDFNAIYNAFGDQRKMAVANGTGADGQIIHATGYYQKHSITEYATPVKVGTRHDIDTSTVGVKVIIERGELGDCVEFINSNGSISVTNPLTIQAIDSIKGVSGNLVVTSPYSKVTLRCISSDNSTSVWNYSIESMFGQKESPAEGTWNISTSGSVDIPLFHRTEYNMAKLLVTCQSVDGRKIKTAEINILVDTVNSEVISSEYAVMRVGNETEEDEIANIAFSIKTNYVTATISSSTVGMRAAVKVIATQKIGVAQ
>ID:ADJ39874.1 |[Enterobacteria phage T4T]||_Enterobacteria_phage_T4T_.gbk|9|867|HM137666(168920):87198-88064:1 ^^ Enterobacteria phage T4T, complete genome.|neighbours:ID:ADJ39873.1(1),ID:ADJ39875.1(1)|neighbour_genes:8,10|
MFIQEPKKLIDTGEIGNASTGDILFDGGNKINSDFNAIYNAFGDQRKMAVANGTGADGQIIHATGYYQKHSITEYATPVKVGTRHDIDTSTVGVKVIIERGELGDCVEFINSNGSISVTNPLTIQAIDSIKGVSGNLVVTSPYSKVTLRCISSDNSTSVWNYSIESMFGQKESPAEGTWNISTSGSVDIPLFHRTEYNMAKLLVTCQSVDGRKIKTAEINILVDTVNSEVISSEYAVMRVGNETEEDEIANIAFSIKENYVTATISSSTVGMRAAVKVIATQKIGVAQ
>ID:NP_049767.1 |[Escherichia virus T4]||_Enterobacteria_phage_T4_.gbk|9|867|NC_000866(168903):87219-88085:1 ^GeneID:1258617^ Enterobacteria phage T4, complete genome.|neighbours:ID:NP_049766.1(1),ID:NP_049768.1(1)|neighbour_genes:8,10|
MFIQEPKKLIDTGEIGNASTGDILFDGGNKINSDFNAIYNAFGDQRKMAVANGTGADGQIIHATGYYQKHSITEYATPVKVGTRHDIDTSTVGVKVIIERGELGDCVEFINSNGSISVTNPLTIQAIDSIKGVSGNLVVTSPYSKVTLRCISSDNSTSVWNYSIESMFGQKESPAEGTWNISTSGSVDIPLFHRTEYNMAKLLVTCQSVDGRKIKTAEINILVDTVNSEVISSEYAVMRVGNETEEDEIANIAFSIKENYVTATISSSTVGMRAAVKVIATQKIGVAQ
> |[Tevenvirinae _Enterobacteria_phage_T4_strain_wild]||_Enterobacteria_phage_T4_strain_wild.gb|Phage baseplate wedg..|867|KJ477684.1(168922):87200-88066:1 ^RAST2:fig|1198136.58.peg.169^ Tevenvirinae _Enterobacteria_phage_T4_strain_wild|neighbours:(1),(1)|neighbour_genes:Phage baseplate wedg..,hypothetical protein|
MFIQEPKKLIDTGEIGNASTGDILFDGGNKINSDFNAIYNAFGDQRKMAVANGTGADGQIIHATGYYQKHSITEYATPVKVGTRHDIDTSTVGVKVIIERGELGDCVEFINSNGSISVTNPLTIQAIDSIKGVSGNLVVTSPYSKVTLRCISSDNSTSVWNYSIESMFGQKESPAEGTWNISTSGSVDIPLFHRTEYNMAKLLVTCQSVDGRKIKTAEINILVDTVNSEVISSEYAVMRVGNETEEDEIANIAFSIKENYVTATISSSTVGMRAAVKVIATQKIGVAQ
> |[Tevenvirinae _Enterobacteria_phage_T6]||_Enterobacteria_phage_T6.gb|Phage baseplate wedg..|867|MH550421.1(168706):82248-83114:1 ^RAST2:fig|1198136.104.peg.155^ Tevenvirinae _Enterobacteria_phage_T6|neighbours:(1),(1)|neighbour_genes:Phage baseplate wedg..,hypothetical protein|
MFIQEPKKLIDTGEIGNASTGDILFDGGNKINSDFNAIYNAFGDQRKMAVANGTGADGQIIHATGYYQKHSIAEYATPVKVGTRHDIDTSTVGVKVIIERGELGDCVEFINSNGSISVTNPLTIQAIDSIKGVSGNLVVTTPYSKVTLRCISSDNSTSVWNYSIESMFGQKESPVEGTWNISTSGSVDIPLFHRTEYNMAKLLVTCQSVDGRKIKTAEINILVDTVNSEVISSEYAVMRVGNETEEDEIANIAFSIKENYVTATISSSTVGMRAAVKVIATQKIGVAQ
>ID:YP_004063852.1 |[Escherichia phage vB_EcoM_VR7]||_Enterobacteria_phage_vB_EcoM-VR7_.gbk|9|870|NC_014792(169285):82830-83699:1 ^GeneID:10021396^ Enterobacteria phage vB_EcoM-VR7, complete genome.|neighbours:ID:YP_004063851.1(1),ID:YP_004063853.1(1)|neighbour_genes:8,10|
MINQTPKLLIDVGEIGNASTGDILYDGGRKINEDFDNVYNTFGDQRLYSIDNGQNSQVLHATGYYQKATNIIEWNTPVALGSLRDVDTSKGVVTARIARGKMGEGIIFINSNGTLSPTQSLEIELQGTDTFVRLRPNKIRFTSPYTKITLWCIDDANGVGTWDYSIENMFGVKHIPLDRTYNIGLNARDIPIALRGDFKTMKLLLTAISTDETKYKASEVMLFVDTQANQVYSTEYGVLRRGHVNDDDELYTINFKIGADNFVTATVSAPVSMKLAFKVAETQTIGVAI
>ID:YP_006986709.1 |[Escherichia phage vB_EcoM_ACG-C40]||_Enterobacteria_phage_vB_EcoM_ACG-C40_.gbk|baseplate wedge tail..|867|NC_019399(167396):84880-85746:1 ^GeneID:13997982^ Enterobacteria phage vB_EcoM_ACG-C40, complete genome.|neighbours:ID:YP_006986708.1(1),ID:YP_006986710.1(1)|neighbour_genes:baseplate wedge subu..,baseplate wedge subu..|
MFIQEPKKLIDTGEIGNASTGDILFDGGNKINSDFNAIYNAFGDQRKMAVANGTGADGQIIHATGYYQKHSIAEYATPVKVGTRHDIDTSTVGVKVIIERGELGDCVEFINSNGSISVTNPLTIQAIDSIKGVSGNLVVTSPYSKVTLRCISSDNSTSVWNYSIESMFGQKESPAEGTWNISTSGSVDIPLFHRTEYNMAKLLVTCQSVDGRKIKTAEINILVDTVNSAVISSEYAVMRVGNETEEDEIANIAFSIKTNYVTATISSSTVGMRAAVKVIATQKIGVAQ
>ID:AWD91524.1 |[Enterobacteria phage vB_EcoM_IME339]||_Enterobacteria_phage_vB_EcoM_IME339_.gbk|baseplate wedge tail..|867|MH051915(164366):83415-84281:-1 ^^ Enterobacteria phage vB_EcoM_IME339, complete genome.|neighbours:ID:AWD91523.1(-1),ID:AWD91525.1(-1)|neighbour_genes:baseplate wedge subu..,baseplate wedge subu..|
MFIQEPKKLIDTGEIGNASTGDILFDGGNKINSDFNAIYNAFGDQRKMAVANGTGADGQIIHATGYYQKHSIAEYATPVKVGTRHDIDTSTVGVKVIIERGELGDCVEFINSNGSISVTNPLTIQAIDSIKGVSGNLVVTSPYSKVTLRCISSDNSTSVWNYSIESMFGQKESPAEGTWNISTSGSVDIPLFHRTEYNMAKLLVTCQSVDGRKIKTAEINILVDTVNSAVISSEYAVMRVGNETEEDEIANIAFSIKENYVTATISSSTVGMRAAVKVIATQKIGVAQ
>ID:AWD91780.1 |[Enterobacteria phage vB_EcoM_IME340]||_Enterobacteria_phage_vB_EcoM_IME340_.gbk|baseplate wedge tail..|867|MH051916(165549):83701-84567:-1 ^^ Enterobacteria phage vB_EcoM_IME340, complete genome.|neighbours:ID:AWD91779.1(-1),ID:AWD91781.1(-1)|neighbour_genes:baseplate wedge comp..,baseplate wedge subu..|
MFIQEPKKLIDTGEIGNASTGDILFDGGNKINSDFNAIYNAFGDQRKMAVANGTGADGQIIHATGYYQKHSITEYATPVKVGTRHDIDTSTVGVKVIIERGELGDCVEFINSNGSISVTNPLTIQAIDSIKGVSGNLVVTSPYSKVTLRCISSDNSTSVWNYSIESMFGQKESPAEGTWNISTSGSVDIPLFHRTEYNMAKLLVTCQSVDGRKIKTAEINILVDTVNSAVISSEYAVMRVGNETEEDEIANIAFSIKENYVTATISSSTVGMRAAVKVIATQKIGVAQ
>ID:YP_009207348.1 |[Escherichia phage vB_EcoM_VR20]||_Enterobacteria_phage_vB_EcoM_VR20.gbk|baseplate tail fiber..|870|NC_028894(170336):85852-86721:1 ^GeneID:26633847^ Enterobacteria phage vB_EcoM_VR20, complete genome.|neighbours:ID:YP_009207347.1(1),ID:YP_009207349.1(1)|neighbour_genes:baseplate wedge subu..,baseplate wedge subu..|
MINQTPKLLIDVGEIGNASTGDILYDGGRKINEDFNNVYNTFGDQRLYSIDSGQNSQVLHATGYYQKATNIIEWNTPVALGSLRDVDTSKGVVTARIARGKMGEGIIFINSNGTLSPTQSLEIELQGTDTFVSAPTNKIRFTSPYTKITLWCIDDANGVGTWDYSIENMFGVKHIPLDRTYNIGLNARDIPIALRGDFKTMKLLLTAISTDETKYKASEVMLFVDTQANQVYSTEYGVLRRGHVDDDDELYTINFKIGADNFVTATVSAPVSMKLAIKVAETQTIGVAI
>ID:YP_009209914.1 |[Escherichia phage vB_EcoM_VR25]||_Enterobacteria_phage_vB_EcoM_VR25_.gbk|baseplate tail fiber..|870|NC_028925(170822):85031-85900:1 ^GeneID:26636334^ Enterobacteria phage vB_EcoM_VR25, complete genome.|neighbours:ID:YP_009209913.1(1),ID:YP_009209915.1(1)|neighbour_genes:baseplate wedge subu..,baseplate wedge subu..|
MINQTPKLLIDVGEIGNASTGDILYDGGRKINEDFDNVYNTFGDQRLYSIDNGQNSQVLHATGYYQKATNIIEWNTPVALGSLRDVDTSKGVVTARIARGKMGEGIIFINSNGTLSPTQSLEIELQGTDTFVSAPTNKIRFTSPYTKITLWCIDDANGVGTWDYSIENMFGVKHIPLDRTYNIGLNARDIPIALRGDFKTMKLLLTAISTDETKYKASEVMLFVDTQANQVYSTEYGVLRRGHVNDDDELYTINFKIGADNFVTATVSAPVSMKLAFKVAETQTIGVAI
>ID:YP_009214004.1 |[Escherichia phage vB_EcoM_VR26]||_Enterobacteria_phage_vB_EcoM_VR26_.gbk|baseplate tail fiber..|870|NC_028957(171541):83238-84107:1 ^GeneID:26640460^ Enterobacteria phage vB_EcoM_VR26, complete genome.|neighbours:ID:YP_009214003.1(1),ID:YP_009214005.1(1)|neighbour_genes:baseplate wedge subu..,baseplate wedge subu..|
MINQTPKLLVDIGEIGNASTGDILYEGGRKLNVDLDSLYNTFGDQRLYSVNNGENSQVLHATGYYQKATNIIEWNSTVALGSMRDVNTAEGVVTARIAKGKAGEGIIFINSNGSLSTSMPLEVELQGTDSFLTAATNKMKFTQPYTKITLWCIDDANGVGTWDYKIESMFGNQSVLLDKTYNMSSVVRDIPIAFRADYKTIKLMLTAISTDETKYKASEILLYIDLKDRKVYSTEYAVIRRGQASEEDEIYAIDFRIDNQDIIQAAISSPTAMKLAIKVISAQTIGVPV
>ID:YP_009205850.1 |[Enterobacteria phage vB_EcoM_VR5]||_Enterobacteria_phage_vB_EcoM_VR5.gbk|baseplate tail fiber..|861|NC_028881(170473):83032-83892:1 ^GeneID:26632463^ Enterobacteria phage vB_EcoM_VR5, complete genome.|neighbours:ID:YP_009205849.1(1),ID:YP_009205851.1(1)|neighbour_genes:baseplate wedge subu..,baseplate wedge subu..|
MIKQTGKELIDVGEIGNASTGDILYDGGVKLNTDLNNIYNTFGDQRKTALTGELTGQKLHATGYYQKFGDTDQASSVDLGSLVDIDASTGSIVLTTVKGAVGEGIEIINSNGSISPTNYLEIRILDTFAGHPTSTLRIVTPYTRVLLWCVSDTNGIAVWDYSIESMFGDKRVPLNKTYNISSVARDIPVVYSGQYSLVKLLVTAVNANETIYKASEYLVFIDNQAKKIYSTEYAVIKRGQTSDEDEIYALDFKFDTSNYIIATVSSVNPMRLAIKVVETQTIGVPV
> |[Tevenvirinae _Erwinia_phage_Cronus]||_Erwinia_phage_Cronus.gb|hypothetical protein|867|MH059636.2(175774):85778-86644:1 ^RAST2:fig|1198136.105.peg.196^ Tevenvirinae _Erwinia_phage_Cronus|neighbours:(1),(1)|neighbour_genes:Phage baseplate wedg..,baseplate wedge subu..|
MAIQNADKKQLIDVGEIGNASTGDILFDGGEKINAVFNQMYNTFGNKTLSETAEGVGLQTLYGTGYFQKGTQLELSAVIPNGSQYDIDTSSGSQIIRLSKGVRGEFVRFSNSNGSWSVNNPLLISANDSFKGISGQLRVTSPYSIVECWCISDANGVSTWDYSIKSMFGDGVAAINTTVELTTEAKTLSICHKSEYNLIKLLMTASSITGSKQKSSEVNLLVDAVNNIVYNTEFASIRVGGTNDDDEIYDATFSINASGFVTVAVRTSTAGMKLAIKTIDTQKIGVSQ
>ID:YP_009592800.1 |[Escherichia coli O157 typing phage 3]||_Escherichia_coli_O157_typing_phage_3_.gbk|hypothetical protein|873|NC_041863(168733):61118-61990:-1 ^GeneID:40068294^ Escherichia coli O157 typing phage 3, complete genome.|neighbours:ID:YP_009592799.1(-1),ID:YP_009592801.1(-1)|neighbour_genes:hypothetical protein,hypothetical protein|
MAFFKQTPKQLIDTGEIGNASTGDILFDGGNKINDDINAIYNAFGDQRKMAVADGTGPTGQTIHATGYYQKGKAADYQTPIKPGTMHDIDASDGGVIVIIDRPELGDSVEFINSNGSISVNNPLSIQVTDGSIKGVLNNLVISTPYTHVVLRCVELNGPTSVWNYSTDSMFGQKESPVDGTWSLTGNTVSIPLFYRTDYNMAKLLVTCQSADGRKIKTCEINILIDTINSEVLSTEFAVMRVGNVDETDEIANISFSIINNFATMTITSDIIGLRSAVKIISTQKIGVAQ
>ID:YP_009593156.1 |[Escherichia coli O157 typing phage 6]||_Escherichia_coli_O157_typing_phage_6_.gbk|hypothetical protein|873|NC_041864(160570):98571-99443:1 ^GeneID:40068653^ Escherichia coli O157 typing phage 6, complete genome.|neighbours:ID:YP_009593155.1(1),ID:YP_009593157.1(1)|neighbour_genes:hypothetical protein,hypothetical protein|
MAFFKQTPKQLIDTGEIGNASTGDILFDGGNKINDDINAIYNAFGDQRKMAVADGTGPTGQTIHATGYYQKGKAADYQTPIKPGTMHDIDASDGGVIVIIDRPELGDSVEFINSNGSISVNNPLSIQVTDGSIKGVLNNLVISTPYTHVVLRCVELNGPTSVWNYSTDSMFGQKESPVDGTWSLTGNTVSIPLFYRTDYNMAKLLVTCQSADGRKIKTCEINILIDTINSEVLSTEFAVMRVGNVDETDEIANISFSIINNFATMTITSDIIGLRSAVKIISTQKIGVAQ
>ID:YP_009225097.1 |[Escherichia phage APCEc01]||_Escherichia_phage_APCEc01_.gbk|baseplate wedge tail..|873|NC_029091(168771):95027-95899:-1 ^GeneID:26796050^ Escherichia phage APCEc01, complete genome.|neighbours:ID:YP_009225096.1(-1),ID:YP_009225098.1(-1)|neighbour_genes:baseplate wedge subu..,baseplate wedge subu..|
MAFFKQTPKQLIDTGEIGNASTGDILFDGGNKINDDINAIYNAFGDQRKMAVADGTGPTGQTIHATGYYQKGKAIDYQTPIKPGTMHDIDASDGGVIVIIDRPELGDSVEFINSNGSISVNNPLSIQVTDGSIKGVLNNLVISTPYTHVVLRCVELNGPTSVWNYSTDSMFGQKESPVDGTWSLTGNSVSIPLFYRTDYNMAKLLVTCQSADGRKIKTCEINILIDTINSEVLSTEFAVMRVGNVDETDEIANISFSIINNFATMTITSDIIGLRSAVKIISTQKIGVAQ
> |[Tevenvirinae _Escherichia_phage_AnYang]||_Escherichia_phage_AnYang.gb|baseplate wedge tail..|861|MK234886.1(169215):53746-54606:1 ^RAST2:fig|1198136.106.peg.117^ Tevenvirinae _Escherichia_phage_AnYang|neighbours:(1),(1)|neighbour_genes:baseplate wedge tail..,baseplate wedge subu..|
MIKQTGKLLIDVGEIGNASTGDILYDGGVKLNTDLNNIYNTFGDQRKAALTGETTGQKLHATGYYQKFGDTDQAGSVDLGSLVDIDASTGSIVLTTVKGAVGEGIEIINSNGSISATNYLEIRILDSFLNHPTSTLRIVTPYTRVLLWCVSDINGIAVWDYSIESMFGDKRVPLNRTYNISNVPRDIPVVFSGQYSLVKLLVTAVNANETIYKASEYLLFMDNQAKKIYSTEYAVIRRGQATDEDEIYNLDFKFDTSNYIVATASSEIPMRLAIKVVDTQTIGVPV
> |[Tevenvirinae Escherichia_phage_CF2]||_Escherichia_phage_CF2.gb|Phage baseplate wedg..|867|NC_041919.1(168188):72739-73605:-1 ^RAST2:fig|1198136.52.peg.99^ Tevenvirinae Escherichia_phage_CF2|neighbours:(-1),(-1)|neighbour_genes:hypothetical protein,Phage baseplate wedg..|
MFIQEPKKLIDTGEIGNASTGDILFDGGNKINSDFNAIYNAFGDQRKMAVANGTGADGQIIHATGYYQKHSIAEYATPVKVGTRHDIDTSTVGVKVIIERGELGDCVEFINSNGSISVTNPLTIQAIDSIKGVSGNLVVTSPYSKVTLRCISSDNSTSVWNYSIESMFGQKESPAEGTWNISTSGSVDIPLFHRTEYNMAKLLVTCQSVDGRKIKTAEINILVDTVNSAVISSEYAVMRVGNETEEDEIANIAFSIKENYVTATISSSTVGMRAAVKVIATQKIGVAQ
>ID:QBO61165.1 |[Escherichia phage D5505]||_Escherichia_phage_D5505_.gbk|putative baseplate w..|867|MK327929(168049):85203-86069:1 ^^ Escherichia phage D5505, complete genome.|neighbours:ID:QBO61164.1(1),ID:QBO61166.1(1)|neighbour_genes:putative baseplate w..,putative baseplate w..|
MFIQEPKKLIDTGEIGNASTGDILFDGGNKINSDFNAIYNAFGDQRKMAVANGTGADGQIIHATGYYQKHSIAEYATPVKVGTRHDIDTSTVGVKVIIERGELGDCVEFINSNGSISVTNPLTIQAIDSIKGVSGNLVVTSPYSKVTLRCISSDNSTSVWNYSIESMFGQKESPAEGTWNISTSGSVDIPLFHRTEYNMAKLLVTCQSVDGRKIKTAEINILVDTVNSAVISSEYAVMRVGNETEEDEIANIAFSIKENYVTATISSSTVGMRAAVKVIATQKIGVAQ
> |[Tevenvirinae Escherichia_phage_ECD7]||_Escherichia_phage_ECD7.gb|baseplate wedge tail..|855|NC_041936.1(164706):77764-78618:1 ^RAST2:fig|1198136.56.peg.152^ Tevenvirinae Escherichia_phage_ECD7|neighbours:(1),(1)|neighbour_genes:Phage protein,baseplate wedge subu..|
MAQVPKKRIDTGTVGNPSTGDILYDGGNKINDNFDSIYDAFADQRFKDVDHGVGRMVIHATGYYQKHPRQSYAGSAVEIGSLHDIDTTQGALIAILPKAKVGEGVVFINSNGSLSTTTPLNIRTQAGDSISGYSGDATITQPFSKVTVWCTAVEGSRVTWRLGIESMFTDTTTPLDKTVNVTGVATNVAIAAKTEYVSIKLLTTASNTSGSKMRSSETLLMIDSKAGKVYATEYAVLQKTEDELYTVRYFIGSGDKVYAEYKATGENIRLAVKAVDTIKIGVAT
>ID:YP_009102627.1 |[Escherichia phage ECML-134]||_Escherichia_phage_ECML-134_.gbk|phage baseplate wedg..|867|NC_025449(166783):84225-85091:1 ^GeneID:22111810^ Escherichia phage ECML-134, complete genome.|neighbours:ID:YP_009102626.1(1),ID:YP_009102628.1(1)|neighbour_genes:phage baseplate wedg..,baseplate wedge prot..|
MFIQEPKKLIDTGEIGNASTGDILFDGGNKINSDFNAIYNAFGDQRKMAVANGTGADGQIIHATGYYQKHSIAEYATPVKVGTRHDIDTSTVGVKVIIERGELGDCVEFINSNGSISVTNPLTIQAIDSIKGVSGNLVVTSPYSKVTLRCISSDNSTSVWNYSIESMFGQKESPAEGTWNISTSGSVDIPLFHRTEYNMAKLLVTCQSVDGRKIKTAEINILVDTVNSEVISSEYAVMRVGNETEEDEIANIAFSIKENYVTATISSSTVGMRAAVKVIATQKIGVAQ
> |[Tevenvirinae Escherichia_phage_EcWhh-1]||_Escherichia_phage_EcWhh-1.gb|Phage baseplate wedg..|861|MH791409.1(170524):147304-148164:1 ^RAST2:fig|1198136.71.peg.273^ Tevenvirinae Escherichia_phage_EcWhh-1|neighbours:(1),(1)|neighbour_genes:Phage baseplate wedg..,baseplate wedge subu..|
MIKQTGKELIDVGEIGNASTGDILYDGGVKLNTDLNNIYNTFGDQRKTALTGELTGQKLHATGYYQKFGDMDQASSVDLGSLVDIDASSGSIVLTTVKGAVGEGIEIINSNGSISPTNYLEIRILDTFASHSTSTLRIVTPYTRVLLWCVSDTNGVAVWDYSIESMFGDKRVPLNKTYNISSVARDIPVVYSGQYSLVKLLVTAVNANETIYKASEYLVFIDNQAKKIYSTEYAVIKRGQTSDDDEIYSLDFKFDTSNYIIATASSVNPMRLAIKVVETQTIGVPV
> |[Tevenvirinae Escherichia_phage_HP3]||_Escherichia_phage_HP3.gb|Phage baseplate wedg..|873|NC_041920.1(170254):98933-99805:1 ^RAST2:fig|1198136.53.peg.192^ Tevenvirinae Escherichia_phage_HP3|neighbours:(1),(1)|neighbour_genes:Phage baseplate wedg..,hypothetical protein|
MAFFKQTPKQLIDTGEIGNASTGDILFDGGNKINDDINAIYNAFGDQRKMAVADGTGPTGQTIHATGYYQKGKAADYQTPIKPGTMHDIDASDGGVIVIIDRPELGDSVEFINSNGSISVNNPLSIQVTDGSIKGVLNNLVISTPYTHVVLRCVEINGPTSVWNYSTDSMFGQKESPVDGTWSLTGNTVSIPLFYRTDYNMAKLLVTCQSADGRKIKTCEINILIDTINSEVLSTEFAVMRVGNVDETDEIANISFSIINNFATMTITSDIIGLRSAVKIISTQKIGVAQ
> |[Tevenvirinae _Escherichia_phage_HY01]||_Escherichia_phage_HY01.gb|Phage baseplate wedg..|867|NC_027349.1(166977):84277-85143:1 ^RAST2:fig|1198136.95.peg.168^ Tevenvirinae _Escherichia_phage_HY01|neighbours:(1),(1)|neighbour_genes:Phage baseplate wedg..,hypothetical protein|
MFIQEPKKLIDTGEIGNASTGDILFDGGNKINSDFNAIYNAFGDQRKMAVANGTGADGQIIHATGYYQKHSIAEYATPVKVGTRHDIDTSTVGVKVIIERGELGDCVEFINSNGSISVTNPLTIQAIDSIKGVSGNLVVTSPYSKVTLRCISSDNSTSVWNYSIESMFGQKESPAEGTWNISTSGSVDIPLFHRTEYNMAKLLVTCQSVDGRKIKTAEINILVDTVNSEVISSEYAVMRVGNETEEDEIANIAFSIKTNYVTATVSSSIVGMRAAVKVIATQKIGVAQ
>ID:YP_009284016.1 |[Escherichia phage HY03]||_Escherichia_phage_HY03.gbk|putative baseplate w..|867|NC_031047(170770):16662-17528:1 ^GeneID:29078884^ Escherichia phage HY03, complete genome.|neighbours:ID:YP_009284015.1(1),ID:YP_009284017.1(1)|neighbour_genes:putative baseplate w..,putative baseplate w..|
MFIQEPKKLIDTGEIGNASTGDILFDGGNKINSDFNAIYNAFGDQRKMAVANGTGADGQIIHATGYYQKHSIIEYATPVKVGTRHDIDTSTVGVKVIIERGELGDCVEFINSNGSISVTNPLTIQAIDSIKGVSGNLVVTSPYSKVTLRCISSDNSTSVWNYSIESMFGQKESPAEGTWNISTSGSVDIPLFHRTEYNMAKLLVTCQSVDGRKIKTAEINILVDTVNSAVISSEYAVMRVGNETEEDEIANIAFSIKENYVTATISSSTVGMRAAVKVIATQKIGVAQ
>ID:BBG28673.1 |[Escherichia phage KIT03]||_Escherichia_phage_KIT03_DNA_.gbk|baseplate wedge tail..|867|AP018932(166848):84773-85639:1 ^^ Escherichia phage KIT03 DNA, complete sequence.|neighbours:ID:BBG28672.1(1),ID:BBG28674.1(1)|neighbour_genes:baseplate wedge subu..,baseplate wedge subu..|
MFIQEPKKLIDTGEIGNASTGDILFDGGNKINSDFNAIYNAFGDQRKMAVANGTGADGQIIHATGYYQKHSIAEYATPVKVGTRHDIDTSTVGVKVIIERGELGDCVEFINSNGSISVTNPLTIQAIDSIKGVSGNLVVTSPYSKVTLRCISSDNSTSVWNYSIESMFGQKESPAEGTWNISTSGSVDIPLFHRTEYNMAKLLVTCQSVDGRKIKTAEINILVDTVNSEVISSEYAVMRVGNETEEDEIANIAFSIKENYVTATISSSTVGMRAAVKVIATQKIGVAQ
>ID:YP_008060720.1 |[Escherichia phage Lw1]||_Escherichia_phage_Lw1_.gbk|baseplate wedge tail..|864|NC_021344(176227):113634-114497:1 ^GeneID:16205232^ Escherichia phage Lw1, complete genome.|neighbours:ID:YP_008060719.1(1),ID:YP_008060721.1(1)|neighbour_genes:baseplate wedge subu..,baseplate wedge subu..|
MAYQTGKKLIDVGQIGNPSTGDPLYDGGVKLNEIITNVYNAFGDVRLLTANDGVGTMLLHATGYFQKLPRTYYSGNPIELGSLHDMDTSTGPITVVLPSGKAGEGCYFINSNGSISVDRPLVFRPQVGDNIKGVQDQLYITSPYTQIKLWCVKKEGSVTTWDYSVESMFGSKTMPVDTTKLILKASPTAIPLFGYTEFSGAKLLVYAESMTGTVNKMAEILLAVDRIAKGVYSTEYAVLKNSDDDMYTLTFTVGAGDVVYANVQSKVEDRIKFSIKAIDTIKSGIAA
> |[Tevenvirinae _Escherichia_phage_MX01]||_Escherichia_phage_MX01.gb|Phage baseplate wedg..|861|NC_031934.1(168929):84861-85721:1 ^RAST2:fig|1198136.96.peg.165^ Tevenvirinae _Escherichia_phage_MX01|neighbours:(1),(1)|neighbour_genes:Phage baseplate wedg..,baseplate wedge subu..|
MIKQTGKELIDVGEIGNASTGDILYDGGVKLNTDLNNIYNTFGDQRKTALTGELTGQKLHATGYYQKFGDTDQASSVDLGSLVDIDASTGSIVLTTVKGAVGEGIEIINSNGSISATNYLEIRILDTFASHSTSTLRIVTPYTRVLLWCVSDTNGVAVWDYSIESMFGDKRVPLNKTYNISSVARDIPVVYSGQYSLLKLLVTAVNANETIYKASEYLVFIDNQAKKIYSTEYGVIKRGQTSDDDEIYSLDFKFDTSNYIIATASSVNPMKLAIKVVETQTIGVPV
>ID:AYR04075.1 |[Escherichia phage OLB35]||_Escherichia_phage_OLB35_.gbk|baseplate wedge tail..|864|MH992122(169140):89467-90330:1 ^^ UNVERIFIED: Escherichia phage OLB35, complete genome.|neighbours:ID:AYR04074.1(1),ID:AYR04076.1(1)|neighbour_genes:baseplate wedge subu..,baseplate wedge subu..|
MYIQTPKQLIDVGEIGNASTGDILFDGGVKINNDINAIYNAFGDQRKMATANGTGPNGQIIHATGYYQKGGPTDYFTPVPVGSRHDIDASTGGVIVTVARGELGDSVEFINSNGSISVNNPLSIQALDSIKGVAGNLVITTPYTKVTLRCISSGAGGSIWDYSTESMFSHTEIPVDGTWNIISDYVNIPLFYKTEYNAAKLLVTCQSANGRKIKSCEINILIDTINSRVISTEYAVMRVGNDNEEDEIANISFSIINNFATMTVSSRINGLRVAAKVISTQKIRVAQ
> |[Tevenvirinae _Escherichia_phage_PE37]||_Escherichia_phage_PE37.gb|Phage baseplate wedg..|867|KU925172.1(166423):78768-79634:-1 ^RAST2:fig|1198136.98.peg.112^ Tevenvirinae _Escherichia_phage_PE37|neighbours:(-1),(-1)|neighbour_genes:hypothetical protein,Phage baseplate wedg..|
MFIQEPKKLIDTGEIGNASTGDILFDGGNKINSDFNAIYNAFGDQRKMAVANGTGADGQIIHATGYYQKHSIAEYATPVKVGTRHDIDTSTVGVKVIIERGELGDCVEFINSNGSISVTNPLTIQAIDSIKGVSGNLVVTSPYSKVTLRCISSDNSTSVWNYSIESMFGQKESPAEGTWNISTSESVDIPLFHRTEYNMAKLLVTCQSVDGRKIKTAEINILVDTVNSEVISSEYAVMRVGNETEEDEIANIAFSIKENYVTATISSSTVGMRAAVKVIATQKIGVAQ
>ID:BBC14492.1 |[Escherichia phage PP01]||_Escherichia_phage_PP01.gbk|9|867|LC348379(167812):84851-85717:1 ^^ Escherichia phage PP01 DNA, complete sequence.|neighbours:ID:BBC14491.1(1),ID:BBC14493.1(1)|neighbour_genes:8,10|
MFIQEPKKLIDTGEIGNASTGDILFDGGNKINSDFNAIYNAFGDQRKMAVANGTGADGQIIHATGYYQKHSIAEYATPVKVGTRHDIDTSTVGVKVIIERGELGDCVEFINSNGSISVTNPLTIQAIDSIKGVSGNLVVTTPYSKVTLRCISSDNSTSVWNYSIESMFGQRESPAEGTWNISTSGSVDIPLFHRTEYNMAKLLVTCQSADGRKIKTAEINILVDIINSEVISSEYAVMRVGNETEEDEIANIAFSIKENYVTATISSSTVGMRAAVKVIATQKIGVAQ
> |[Tevenvirinae _Escherichia_phage_SF]||_Escherichia_phage_SF.gb|Phage baseplate wedg..|864|MH359124.1(168695):31449-32312:-1 ^RAST2:fig|1198136.100.peg.37^ Tevenvirinae _Escherichia_phage_SF|neighbours:(-1),(-1)|neighbour_genes:hypothetical protein,Phage baseplate wedg..|
MYIQTPKQLIDVGEIGNASTGDILFDGGVKINNDINAIYNAFGDQRKMATANGTGPNGQIIHATGYYQKGGPTDYFTPVPVGSRHDIDASTGGVIVTVARGELGDSVEFINSNGSISVNNPLSIQALDSIKGVAGNLVITTPYTKVTLRCISSGVGGSIWDYSTESMFSHTEIPVDGTWNIISDYVNIPLFYKTEYNAAKLLVTCQSANGRKIKSCEINILIDTINSRVISTEYAVMRVGNDNEEDEIANISFSIINNFATMTVSSHINGLRVAAKVISTQKIRVAQ
>ID:YP_009608507.1 |[Escherichia phage ST0]||_Escherichia_phage_ST0.gbk|baseplate wedge tail..|873|NC_041990(170496):140673-141545:-1 ^GeneID:40084529^ Escherichia phage ST0, complete genome.|neighbours:ID:YP_009608506.1(-1),ID:YP_009608508.1(-1)|neighbour_genes:hypothetical protein,baseplate wedge subu..|
MAFFKQTPKQLIDTGEIGNASTGDILFDGGNKINDDINAIYNAFGDQRKMAVADGTGPTGQTIHATGYYQKGKAVDYQTPIKPGTMHDIDASDGGVIVIIDRPELGDSVEFINSNGSISVNNPLSIQVTDGSIKGVLNNLVISTPYTHVVLRCVEINGPTSVWNYSTDSMFGQKESPVDGTWSLTGNTVSIPLFYRTDYNMAKLLVTCQSADGRKIKTCEINILIDTINSEVLSTEFAVMRVGNVDETDEIANISFSIINNFATMTITSDIIGLRSAVKIISTQKIGVAQ
>ID:BBC14773.1 |[Escherichia phage T2]||_Escherichia_phage_T2.gbk|9|867|LC348380(163825):83218-84084:1 ^^ Escherichia phage T2 DNA, complete sequence.|neighbours:ID:BBC14772.1(1),ID:BBC14774.1(1)|neighbour_genes:8,10|
MFIQEPKKLIDTGEIGNASTGDILFDGGNKINSDFNAIYNAFGDQRKMAVANGTGADGQIIHATGYYQKHSITEYATPVKVGTRHDIDTSTVGVKVIIERGELGDCVEFINSNGSISVTNPLTIQAIDSIKGVSGNLVVTSPYSKVTLRCISSDNSTSVWNYSIESMFGQKESPAEGTWNVSTSGSVDIPLFQRTEYNMAKLLVTCQSVDGRKIKTAEINILVDTVNSEVISSEYAVMRVGNETEEDEIANIAFSIKENYVTATISSSTVGMRAAVKVIATQKIGVAQ
>ID:YP_009281491.1 |[Escherichia phage UFV-AREG1]||_Escherichia_phage_UFV-AREG1_.gbk|baseplate wedge prot..|867|NC_031030(170788):84229-85095:1 ^GeneID:29063684^ Escherichia phage UFV-AREG1, complete genome.|neighbours:ID:YP_009281490.1(1),ID:YP_009281492.1(1)|neighbour_genes:baseplate wedge subu..,baseplate wedge comp..|
MFIQEPKKLIDTGEIGNASTGDILFDGGNKINSDFNAIYNAFGDQRKMAVANGTGTDGQIIHATGYYQKHSIAEYATPVKVGTRHDIDTSTVGVKVIIERGELGDCVEFINSNGSISVTNPLTIQAIDSIKGVSGNLVVTSPYSKVTLRCISSDNSTSVWNYSIESMFGQKESPAEGTWNISTSGSVDIPLFHRTEYNMAKLLVTCQSVDGRKIKTAEINILVDTVNSEVISSEYAVMRVGNETEEDEIANIAFSIKENYVTATISSSTVGMRAAVKVIATQKIGVAQ
>ID:YP_009323359.1 |[Escherichia phage WG01]||_Escherichia_phage_WG01_.gbk|baseplate wedge tail..|861|NC_031928(169936):85645-86505:1 ^GeneID:30308485^ Escherichia phage WG01, complete genome.|neighbours:ID:YP_009323358.1(1),ID:YP_009323360.1(1)|neighbour_genes:baseplate wedge subu..,baseplate wedge subu..|
MIKQTGKELIDVGEIGNASTGDILYDGGVKLNTDLNNIYNTFGDQRKTALTGELTGQKLHATGYYQKFGDMDQASSVDLGSLVDIDASTGSIVLTTVKGAVGEGIEIINSNGSISSTNYLEIRILDTFASHSTSTLRIVTPYTRVLLWCVSDTNGVAVWDYSIESMFGDKRVPLNKTYNISSVARDIPVVYSGQYSLVKLLVTAVNANETIYKASEYLVFIDNQAKKIYSTEYAVIKRGQTSDDDEIYSLDFKFDTSNYIIATASSVNPMRLAIKVVETQTIGVPV
>ID:YP_009030764.1 |[Escherichia phage vB_EcoM_112]||_Escherichia_phage_e112_.gbk|baseplate wedge tail..|867|NC_024125(168470):86457-87323:1 ^GeneID:19485307^ Escherichia phage e11/2, complete genome.|neighbours:ID:YP_009030763.1(1),ID:YP_009030765.1(1)|neighbour_genes:baseplate wedge subu..,baseplate wedge subu..|
MFIQEPKKLIDTGEIGNASTGDILFDGGNKINSDFNAIYNAFGDQRKMAVANGTGADGQIIHATGYYQKHSIAEYATPVKVGTRHDIDTSTVGVKVIIERGELGDCVEFINSNGSISVTNPLTIQAIDSIKGVSGNLVVTTPYSKVTLRCISSDNSTSVWNYSIESMFGQKESPVEGTWNISTSGLVDIPLFHRTEYNMAKLLVTCQSADGRKIKTAEINILVDIVNSEVISSEYAVMRVGNETEEDEIANIAFSIKENYVTATISSSTVGMRAAVKVIATQKIGVAQ
>ID:AYN56257.1 |[Escherichia phage p000v]||_Escherichia_phage_p000v_.gbk|baseplate wedge prot..|873|MK047717(167803):60004-60876:-1 ^^ Escherichia phage p000v, complete genome.|neighbours:ID:AYN56256.1(-1),ID:AYN56258.1(-1)|neighbour_genes:baseplate wedge prot..,baseplate wedge prot..|
MAFFKQTPKQLIDTGEIGNASTGDILFDGGNKINDDINAIYNAFGDQRKMAVADGTGPTGQTIHATGYYQKGKAADYQTPIKPGTMHDIDASDGGVIVIIDRPELGDSVEFINSNGSISVNNPLSIQVTDGSIKGVLNNLVISTPYTHVVLRCVEINGPTSVWNYSTDSMFGQKESPVDGTWSLTGNTVSIPLFYRTDYNMAKLLVTCQSADGRKIKTCEINILIDTINSEVLSTEFAVMRVGNVDETDEIANISFSIINNFATMTITSDIIGLRSAVKIISTQKIGVAQ
> |[Tevenvirinae _Escherichia_phage_p000y]||_Escherichia_phage_p000y.gb|Phage baseplate wedg..|873|MK047718.1(169872):2319-3191:-1 ^RAST2:fig|1198136.97.peg.3^ Tevenvirinae _Escherichia_phage_p000y|neighbours:(-1),(-1)|neighbour_genes:hypothetical protein,Phage baseplate wedg..|
MAFFKQTPKQLIDTGEIGNASTGDILFDGGNKINDDINAIYNAFGDQRKMAVADGTGPTGQTIHATGYYQKGKAADYQTPIKPGTMHDIDASDGGVIVIIDRPELGDSVEFINSNGSISVNNPLSIQVTDGSIKGVLNNLVISTPYTHVVLRCVELNGPTSVWNYSTDSMFGQKESPVDGTWSLTGNTVSIPLFYRTDYNMAKLLVTCQSADGRKIKTCEINILIDTINSEVLSTEFAVMRVGNVDETDEIANISFSIINNFATMTITSDIIGLRSAVKIISTQKIGVAQ
> |[Tevenvirinae _Escherichia_phage_slur02]||_Escherichia_phage_slur02.gb|Phage baseplate wedg..|867|NC_028927.1(167298):154723-155589:1 ^RAST2:fig|1198136.99.peg.275^ Tevenvirinae _Escherichia_phage_slur02|neighbours:(1),(1)|neighbour_genes:Phage baseplate wedg..,hypothetical protein|
MFIQEPKKLIDTGEIGNASTGDILFDGGNKINSDFNAIYNAFGDQRKMAVANGTGADGQIIHATGYYQKHSIAEYATPVKVGTRHDIDTSTVGVKVIIERGELGDCVEFINSNGSISVTNPLTIQAIDSIKGVSGNLVVTTPYSKVTLRCISSDNSTSVWNYSIESMFGQKESPVEGTWNISTSGSVDIPLFHRTEYNMAKLLVTCQSADGRKIKTAEINILVDIVNSEVISSEYAVMRVGNETEEDEIANIAFSIKENYVTATISSSTVGMRAAVKVIATQKIGVAQ
>ID:YP_009625093.1 |[Escherichia phage slur03]||_Escherichia_phage_slur03_.gbk|putative baseplate w..|867|NC_042129(167467):83773-84639:-1 ^GOA:A0A0M7QDU7,GeneID:40101975,InterPro:IPR008987,InterPro:IPR027411,InterPro:IPR027412,UniProtKB/TrEMBL:A0A0M7QDU7^ Escherichia phage slur03, complete genome.|neighbours:ID:YP_009625092.1(-1),ID:YP_009625094.1(-1)|neighbour_genes:gp10 baseplate wedge..,gp8 baseplate wedge ..|
MFIQEPKKLIDTGEIGNASTGDILFDGGNKINSDFNAIYNAFGDQRKMAVANGTGADGQIIHATGYYQKHSIAEYATPVKVGTRHDIDTSTVGVKVIIERGELGDCVEFINSNGSISVTNPLTIQAIDSIKGVSGNLVVTSPYSKVTLRCISSDNSTSVWNYSIESMFGQKESPAEGTWNISTSGSVDIPLFHRTEYNMAKLLVTCQSVDGRKIKTAEINILVDTVNSEVISSEYAVMRVGNETEEDEIANIAFSIKENYVTATISSPTVGMRAAVKVIATQKIGVAQ
>ID:YP_009625373.1 |[Escherichia phage slur04]||_Escherichia_phage_slur04_.gbk|Bacteriophage T4 gp9..|867|NC_042130(167298):69236-70102:1 ^GOA:A0A0M7QEJ2,GeneID:40102274,InterPro:IPR008987,InterPro:IPR027411,InterPro:IPR027412,UniProtKB/TrEMBL:A0A0M7QEJ2^ Escherichia phage slur04, complete genome.|neighbours:ID:YP_009625372.1(1),ID:YP_009625374.1(1)|neighbour_genes:Bacteriophage T4, Gp..,Bacteriophage T4 gp9..|
MFIQEPKKLIDTGEIGNASTGDILFDGGNKINSDFNAIYNAFGDQRKMAVANGTGADGQIIHATGYYQKHSIAEYATPVKVGTRHDIDTSTVGVKVIIERGELGDCVEFINSNGSISVTNPLTIQAIDSIKGVSGNLVVTTPYSKVTLRCISSDNSTSVWNYSIESMFGQKESPVEGTWNISTSGSVDIPLFHRTEYNMAKLLVTCQSADGRKIKTAEINILVDIVNSEVISSEYAVMRVGNETEEDEIANIAFSIKENYVTATISSSTVGMRAAVKVIATQKIGVAQ
> |[Tevenvirinae _Escherichia_phage_slur07]||_Escherichia_phage_slur07.gb|Phage baseplate wedg..|867|NC_028780.1(167124):77437-78303:-1 ^RAST2:fig|1198136.89.peg.105^ Tevenvirinae _Escherichia_phage_slur07|neighbours:(-1),(-1)|neighbour_genes:hypothetical protein,Phage baseplate wedg..|
MFIQEPKKLIDTGEIGNASTGDILFDGGNKINSDFNAIYNAFGDQRKMAVANGTGADGQIIHATGYYQKHSIAEYATPVKVGTRHDIDTSTVGVKVIIERGELGDCVEFINSNGSISVTNPLTIQAIDSIKGVSGNLVVTSPYSKVTLRCISSDNSTSVWNYSIESMFGQKESPAEGTWNISTSGSVDIPLFHRTEYNMAKLLVTCQSVDGRKIKTAEINILVDTVNSEVISSEYAVMRVGNETEEDEIANIAFSIKENYVTATISSSTVGMRAAVKVIATQKIGVAQ
>ID:CUL02637.1 |[Escherichia phage slur08]||_Escherichia_phage_slur08_.gbk|Bacteriophage T4 gp9..|867|LN881733(167467):81020-81886:-1 ^GOA:A0A0M7QDX3,InterPro:IPR008987,InterPro:IPR027411,InterPro:IPR027412,UniProtKB/TrEMBL:A0A0M7QDX3^ Escherichia phage slur08, complete genome.|neighbours:ID:CUL02636.1(-1),ID:CUL02638.1(-1)|neighbour_genes:Bacteriophage T4 gp9..,Bacteriophage T4, Gp..|
MFIQEPKKLIDTGEIGNASTGDILFDGGNKINSDFNAIYNAFGDQRKMAVANGTGADGQIIHATGYYQKHSIAEYATPVKVGTRHDIDTSTVGVKVIIERGELGDCVEFINSNGSISVTNPLTIQAIDSIKGVSGNLVVTSPYSKVTLRCISSDNSTSVWNYSIESMFGQKESPAEGTWNISTSGSVDIPLFHRTEYNMAKLLVTCQSVDGRKIKTAEINILVDTVNSEVISSEYAVMRVGNETEEDEIANIAFSIKENYVTATISSPTVGMRAAVKVIATQKIGVAQ
>ID:CUL02927.1 |[Escherichia phage slur11]||_Escherichia_phage_slur11_.gbk|Bacteriophage T4 gp9..|867|LN881734(167298):72782-73648:1 ^GOA:A0A0M7QEN8,InterPro:IPR008987,InterPro:IPR027411,InterPro:IPR027412,UniProtKB/TrEMBL:A0A0M7QEN8^ Escherichia phage slur11, complete genome.|neighbours:ID:CUL02926.1(1),ID:CUL02928.1(1)|neighbour_genes:Bacteriophage T4, Gp..,Bacteriophage T4 gp9..|
MFIQEPKKLIDTGEIGNASTGDILFDGGNKINSDFNAIYNAFGDQRKMAVANGTGADGQIIHATGYYQKHSIAEYATPVKVGTRHDIDTSTVGVKVIIERGELGDCVEFINSNGSISVTNPLTIQAIDSIKGVSGNLVVTTPYSKVTLRCISSDNSTSVWNYSIESMFGQKESPVEGTWNISTSGSVDIPLFHRTEYNMAKLLVTCQSADGRKIKTAEINILVDIVNSEVISSEYAVMRVGNETEEDEIANIAFSIKENYVTATISSSTVGMRAAVKVIATQKIGVAQ
>ID:CUL03713.1 |[Escherichia phage slur13]||_Escherichia_phage_slur13_.gbk|Bacteriophage T4 gp9..|867|LN881737(167299):94604-95470:1 ^GOA:A0A0M7QFL7,InterPro:IPR008987,InterPro:IPR027411,InterPro:IPR027412,UniProtKB/TrEMBL:A0A0M7QFL7^ Escherichia phage slur13, complete genome.|neighbours:ID:CUL03712.1(1),ID:CUL03714.1(1)|neighbour_genes:Bacteriophage T4, Gp..,Bacteriophage T4 gp9..|
MFIQEPKKLIDTGEIGNASTGDILFDGGNKINSDFNAIYNAFGDQRKMAVANGTGADGQIIHATGYYQKHSIAEYATPVKVGTRHDIDTSTVGVKVIIERGELGDCVEFINSNGSISVTNPLTIQAIDSIKGVSGNLVVTTPYSKVTLRCISSDNSTSVWNYSIESMFGQKESPVEGTWNISTSGSVDIPLFHRTEYNMAKLLVTCQSADGRKIKTAEINILVDIVNSEVISSEYAVMRVGNETEEDEIANIAFSIKENYVTATISSSTVGMRAAVKVIATQKIGVAQ
>ID:YP_009180657.1 |[Escherichia phage slur14]||_Escherichia_phage_slur14_.gbk|Bacteriophage T4 gp9..|867|NC_028448(167467):27701-28567:1 ^GOA:A0A0M7QEQ0,GeneID:26227832,InterPro:IPR008987,InterPro:IPR027411,InterPro:IPR027412,UniProtKB/TrEMBL:A0A0M7QEQ0^ Escherichia phage slur14, complete genome.|neighbours:ID:YP_009180656.1(1),ID:YP_009180658.1(1)|neighbour_genes:Bacteriophage T4, Gp..,Bacteriophage T4 gp9..|
MFIQEPKKLIDTGEIGNASTGDILFDGGNKINSDFNAIYNAFGDQRKMAVANGTGADGQIIHATGYYQKHSIAEYATPVKVGTRHDIDTSTVGVKVIIERGELGDCVEFINSNGSISVTNPLTIQAIDSIKGVSGNLVVTSPYSKVTLRCISSDNSTSVWNYSIESMFGQKESPAEGTWNISTSGSVDIPLFHRTEYNMAKLLVTCQSVDGRKIKTAEINILVDTVNSEVISSEYAVMRVGNETEEDEIANIAFSIKENYVTATISSPTVGMRAAVKVIATQKIGVAQ
>ID:AVH85985.1 |[Escherichia phage vB_EcoM-G28]||_Escherichia_phage_vB_EcoM-G28.gbk|putative baseplate w..|867|MG867727(170121):85917-86783:1 ^^ Escherichia phage vB_EcoM-G28, complete genome.|neighbours:ID:AVH85984.1(1),ID:AVH85986.1(1)|neighbour_genes:putative baseplate w..,putative baseplate w..|
MFIQEPKKLIDTGEIGNASTGDILFDGGNKINSDFNAIYNAFGDQRKMAVANGTGADGQIIHATGYYQKHSIAEYATPVKVGTRHDIDTSTVGVKVIIERGELGDCVEFINSNGSISVTNPLTIQAIDSIKGVSGNLVVTTPYSKVTLRCISSDNSTSVWNYSIESMFGQKESPVEGTWNISTSGSVDIPLFHRTEYNMVKLLVTCQSADGRKIKTAEINILVDIVNSEVISSEYAVMRVGNETEEDEIANIAFSIKENYVTATISSSTVGMRAAVKVIATQKIGVAQ
>ID:QDF15181.1 |[Escherichia phage vB_EcoM-Sa45lw]||_Escherichia_phage_vB_EcoM-Sa45lw_.gbk|baseplate wedge subu..|867|MK977694(167353):84864-85730:1 ^^ Escherichia phage vB_EcoM-Sa45lw, complete genome.|neighbours:ID:QDF15180.1(1),ID:QDF15182.1(1)|neighbour_genes:baseplate wedge subu..,baseplate wedge prot..|
MFIQEPKKLIDTGEIGNASTGDILFDGGNKINSDFNAIYNAFGDQRKMAVANGTGADGQIIHATGYYQKHSIAEYATPVKVGTRHDIDTSTVGVKVIIERGELGDCVEFINSNGSISVTNPLTIQAIDSIKGVSGNLVVTSPYSKVTLRCISSDNSTSVWNYSIESMFGQKESPAEGTWNISTSGSVDIPLFHRTEYNMAKLLVTCQSIDGRKIKTAEINILVDTVNSEVISSEYAVMRVGNETEEDEIANIAFSVKENYVTATISSSTVGMRAAVKVIATQKIGVAQ
>ID:YP_009290424.1 |[Escherichia phage vB_EcoM-UFV13]||_Escherichia_phage_vB_EcoM-UFV13_.gbk|baseplate wedge tail..|867|NC_031103(165772):84759-85625:1 ^GeneID:29081220^ Escherichia phage vB_EcoM-UFV13, complete genome.|neighbours:ID:YP_009290423.1(1),ID:YP_009290425.1(1)|neighbour_genes:baseplate wedge subu..,baseplate wedge subu..|
MFIQEPKKLIDTGEIGNASTGDILFDGGNKINSDFNAIYNAFGDQRKMAVANGTGADGQIIHATGYYQKHSIAEYATPVKVGTRHDIDTSTVGVKVIIERGELGDCVEFINSNGSISVTNPLTIQAIDSIKGVSGNLVVTSPYSKVTLRCISSDNSTSVWNYSIESMFGQKESPAEGTWNISTSGSVDIPLFHRTEYNMVKLLVTCQSVDGRKIKTAEINILVDTVNSEVISSEYAVMRVGNETEEDEIANIAFSIKENYVTATISSSTVGMRAAVKVIATQKIGVAQ
>ID:AUV61018.1 |[Escherichia phage vB_EcoM-fFiEco06]||_Escherichia_phage_vB_EcoM-fFiEco06_.gbk|baseplate wedge tail..|867|MG781190(167076):83968-84834:1 ^^ Escherichia phage vB_EcoM-fFiEco06, complete genome.|neighbours:ID:AUV61017.1(1),ID:AUV61019.1(1)|neighbour_genes:baseplate wedge subu..,baseplate wedge subu..|
MFIQEPKKLIDTGEIGNASTGDILFDGGNKINSDFNAIYNAFGDQRKMAVANGTGADGQIIHATGYYQKHSITEYATPVKVGTRHDIDTSTVGVKVIIERGELGDCVEFINSNGSISVTNPLTIQAIDSIKGVSGNLVVTSPYSKVTLRCISSDNSTSVWNYSIESMFGQKESPAEGTWNISTSGSVDIPLFHRTEYNMAKLLVTCQSVDGRKIKTAEINILVDTVNSEVISSEYAVMRVGNETEEDEIANIAFSIKTNYVTATISSSTVGMRAAVKVIATQKIGVAQ
>ID:AUV61291.1 |[Escherichia phage vB_EcoM-fHoEco02]||_Escherichia_phage_vB_EcoM-fHoEco02_.gbk|baseplate wedge tail..|867|MG781191(167064):83958-84824:1 ^^ Escherichia phage vB_EcoM-fHoEco02, complete genome.|neighbours:ID:AUV61290.1(1),ID:AUV61292.1(1)|neighbour_genes:baseplate wedge subu..,baseplate wedge subu..|
MFIQEPKKLIDTGEIGNASTGDILFDGGNKINSDFNAIYNAFGDQRKMAVANGTGADGQIIHATGYYQKHSITEYATPVKVGTRHDIDTSTVGVKVIIERGELGDCVEFINSNGSISVTNPLTIQAIDSIKGVSGNLVVTSPYSKVTLRCISSDNSTSVWNYSIESMFGQKESPAEGTWNISTSGSVDIPLFHRTEYNMAKLLVTCQSVDGRKIKTAEINILVDTVNSEVISSEYAVMRVGNETEEDEIANIAFSIKTNYVTATISSSTVGMRAAVKVIATQKIGVAQ
>ID:AYP69769.1 |[Escherichia phage vB_EcoM_DalCa]||_Escherichia_phage_vB_EcoM_DalCa_.gbk|baseplate wedge tail..|867|MH992510(166040):84027-84893:1 ^^ Escherichia phage vB_EcoM_DalCa, complete genome.|neighbours:ID:AYP69757.1(1),ID:AYP69731.1(1)|neighbour_genes:baseplate wedge subu..,baseplate wedge subu..|
MFIQEPKKLIDTGEIGNASTGDILFDGGNKINSDFNAIYNAFGDQRKMAVANGTGADGQIIHATGYYQKHSITEYATPVKVGTRHDIDTSTVGVKVIIERGELGDCVEFINSNGSISVTNPLTIQAIDSIKGVSGNLVVTSPYSKVTLRCISSDNSTSVWNYSIESMFGQKESPAEGTWNISTSGSVDIPLFHRTEYNMAKLLVTCQSVDGRKIKTAEINILVDTVNSEVISSEYAVMRVGNETEEDEIANIAFSIKTNYVTATISSSTVGMRAAVKVIATQKIGVAQ
>ID:QBO63672.1 |[Escherichia phage vB_EcoM_G10400]||_Escherichia_phage_vB_EcoM_G10400.gbk|putative baseplate w..|867|MK327937(170182):85000-85866:1 ^^ Escherichia phage vB_EcoM_G10400, complete genome.|neighbours:ID:QBO63671.1(1),ID:QBO63673.1(1)|neighbour_genes:putative baseplate w..,putative baseplate w..|
MFIQEPKKLIDTGEIGNASTGDILFDGGNKINSDFNAIYNAFGDQRKMAVANGTGADGQIIHATGYYQKHSIAEYATPVKVGTRHDIDTSTVGVKVIIERGELGDCVEFINSNGSISVTNPLTIQAIDSIKGVSGNLVVTSPYSKVTLRCISSDNSTSVWNYSIESMFGQKESPAEGTWNISTSGSVDIPLFHRTEYNMAKLLVTCQSVDGRKIKTAEINILVDTVNSEVISSEYAVMRVGNETEEDEIANIAFSIKENYVTATISSSTVGMRAAVKVIATQKIGVAQ
>ID:QBO62298.1 |[Escherichia phage vB_EcoM_G2248]||_Escherichia_phage_vB_EcoM_G2248.gbk|putative baseplate w..|855|MK327932(170678):78107-78961:1 ^^ Escherichia phage vB_EcoM_G2248, complete genome.|neighbours:ID:QBO62297.1(1),ID:QBO62299.1(1)|neighbour_genes:putative methyltrans..,putative baseplate w..|
MAQVPKKRIDTGTVGNPSTGDILYDGGNKINDNFDSIYDAFADQRLKEIDHGAGRMVIHATGYYQKHPRQSYAGSAVEIGSLHDIDTTQGALIAILPKAKVGEGVVFINSNGSFSATTPLNIRTQAGDSISGYSGDAVITQPFSKVTVWCTAVEGSRVTWRLGIESMFADTTTPLDRTVNVTGVATNVAIAAKTEYVSIKLLTTASNTTGSKMRSSETLLMIDARAGKVYATEYAVLQKTEDELYTVRYFIGSGDKVYAEYKATGENIRLAVKATDTIKIGVAT
> |[Tevenvirinae Escherichia_phage_vB_EcoM_G2285]||_Escherichia_phage_vB_EcoM_G2285.gb|hypothetical protein|873|MK327933.1(166675):87708-88580:1 ^RAST2:fig|1198136.60.peg.167^ Tevenvirinae Escherichia_phage_vB_EcoM_G2285|neighbours:(1),(1)|neighbour_genes:Phage baseplate wedg..,hypothetical protein|
MAFFKQTPKQLIDTGEIGNASTGDILFDGGNKINDDINAIYNAFGDQRKMAVADGTGPTGQTIHATGYYQKGKAVDYQTPIKPGTMHDIDASDGGVIVIIDRPELGDSVEFINSNGSISVNNPLSIQVTDGSIKGVLNNLVISTPYTHVVLRCIELNGPTSVWNYSTDSMFGQKESPVDGTWSLTGNTVSIPLFYRTDYNMAKLLVTCQSADGRKIKTCEINILIDTINSEVLSTEFAVMRVGNVDETDEIANISFSIINNFVTMTITSDIIGLRSAVKIISTQKIGVAQ
> |[Tevenvirinae _Escherichia_phage_vB_EcoM_G2469]||_Escherichia_phage_vB_EcoM_G2469.gb|Phage baseplate wedg..|873|MK327934.1(170452):89896-90768:1 ^RAST2:fig|1198136.90.peg.169^ Tevenvirinae _Escherichia_phage_vB_EcoM_G2469|neighbours:(1),(1)|neighbour_genes:Phage baseplate wedg..,hypothetical protein|
MAFFKQTPKQLIDTGEIGNASTGDILFDGGNKINDDINAIYNAFGDQRKMAVADGTGPTGQTIHATGYYQKGKAVDYQTPIKPGTMHDIDASDGGVIVIIDRPELGDSVEFINSNGSISVNNPLSIQVTDGSIKGVLNNLVISTPYTHVVLRCVELNGPTSVWNYSTDSMFGQKESPVDGTWSLTGNTVSIPLFYRTDYNMAKLLVTCQSADGRKIKTCEINILIDTINSEVLSTEFAVMRVGNVDETDEIANISFSIINNFATMTITSDIIGLRAAVKIISTQKIGVAQ
> |[Tevenvirinae Escherichia_phage_vB_EcoM_G2494]||_Escherichia_phage_vB_EcoM_G2494.gb|baseplate wedge tail..|855|MK327935.1(168327):76473-77327:1 ^RAST2:fig|1198136.61.peg.149^ Tevenvirinae Escherichia_phage_vB_EcoM_G2494|neighbours:(1),(1)|neighbour_genes:Phage protein,baseplate wedge subu..|
MAQVPKKRIDTGTVGNPSTGDILYDGGNKINDNFDSIYDAFADQRFKDVDHGVGRMVIHATGYYQKHPRQSYSGSAVEIGSLHDIDTTQGALIAILPKAKVGEGVVFINSNGSFSTTTPLNIRTQAGDSISGYSGDAIITQPFSKVTVWCTAVEGSRVTWRLGIESMFTDTTTPLDKTVNVTGVATNVAIAAKTEYVSIKLLTTASNTSGSKMRSSETLLMIDSKAGKVYATEYAVLQKTEDELYTVRYFIGSGDKVYAEYKATGENIRLAVKAVDTIKIGVAT
>ID:QBO65562.1 |[Escherichia phage vB_EcoM_G2540-3]||_Escherichia_phage_vB_EcoM_G2540-3_.gbk|putative baseplate w..|867|MK327944(168654):83244-84110:1 ^^ Escherichia phage vB_EcoM_G2540-3, complete genome.|neighbours:ID:QBO65561.1(1),ID:QBO65563.1(1)|neighbour_genes:putative baseplate w..,putative baseplate w..|
MFIQEPKKLIDTGEIGNASTGDILFDGGNKINSDFNAIYNAFGDQRKMAVANGTGADGQIIHATGYYQKHSITEYATPVKVGTRHDIDTSTVGVKVIIERGELGDCVEFINSNGSISVTNPLTIQAIDSIKGVSGNLVVTSPYSKVTLRCISSDNSTSVWNYSIESMFGQKESPAEGTWNISTSGSVDIPLFHRTEYNMAKLLVTCQSVDGRKIKTAEINILVDTVNSEVISSEYAVMRVGNETEEDEIANIAFSIKTNYVTATISSSTVGMRAAVKVIATQKIGVAQ
> |[Tevenvirinae _Escherichia_phage_vB_EcoM_G2540]||_Escherichia_phage_vB_EcoM_G2540.gb|Phage baseplate wedg..|867|MK327936.1(168886):85007-85873:1 ^RAST2:fig|1198136.92.peg.170^ Tevenvirinae _Escherichia_phage_vB_EcoM_G2540|neighbours:(1),(1)|neighbour_genes:Phage baseplate wedg..,hypothetical protein|
MFIQEPKKLIDTGEIGNASTGDILFDGGNKINSDFNAIYNAFGDQRKMAVANGTGADGQIIHATGYYQKHSIAEYATPVKVGTRHDIDTSTVGVKVIIERGELGDCVEFINSNGSISVTNPLTIQAIDSIKGVSGNLVVTTPYSKVTLRCISSDNSTSVWNYSIESMFGQKESPVEGTWNISTSGSVDIPLFHRTEYNMAKLLVTCQSADGRKIKTAEINILVDIVNSEVISSEYAVMRVGNETEEDEIANIAFSIKENYVTATISSSTVGMRAAVKVIATQKIGVAQ
>ID:QBO64479.1 |[Escherichia phage vB_EcoM_G29]||_Escherichia_phage_vB_EcoM_G29_.gbk|putative baseplate w..|867|MK327940(168241):86079-86945:1 ^^ Escherichia phage vB_EcoM_G29, complete genome.|neighbours:ID:QBO64478.1(1),ID:QBO64480.1(1)|neighbour_genes:putative baseplate w..,putative baseplate w..|
MFIQEPKKLIDTGEIGNASTGDILFDGGNKINSDFNAIYNAFGDQRKMAVANGTGADGQIIHATGYYQKHSITEYATPVKVGTRHDIDTSTVGVKVIIERGELGDCVEFINSNGSISVTNPLTIQAIDSIKGVSGNLVVTSPYSKVTLRCISSDNSTSVWNYSIESMFGQKESPAEGTWNISTSGSVDIPLFHRTEYNMAKLLVTCQSVDGRKIKTAEINILVDAVNSEVISSEYAVMRVGNETEEDEIANIAFSIKENYVTATISSSIVGMRAAVKVIATQKIGVAQ
> |[Tevenvirinae _Escherichia_phage_vB_EcoM_G37-3]||_Escherichia_phage_vB_EcoM_G37-3.gb|baseplate wedge tail..|855|MK327941.1(167832):77528-78382:1 ^RAST2:fig|1198136.91.peg.151^ Tevenvirinae _Escherichia_phage_vB_EcoM_G37-3|neighbours:(1),(1)|neighbour_genes:Phage protein,baseplate wedge subu..|
MAQVPKKRIDTGTVGNPSTGDILYDGGNKINDNFDSIYDAFADQRLKEIDHGAGRMVIHATGYYQKHPRQSYAGSAVEIGSLHDIDTTQGALIAILPKAKVGEGVVFINSNGSFSATTPLNIRTQAGDSISGYSGDAVITQPFSKVTVWCTAVEGSRVTWRLGIESMFTDTTTPLDRTVNVTGVATNVAIAAKTEYVSIKLLTTASNTTGSKMRSSETLLMIDARAGKVYATEYAVLQKTEDELYTVRYFIGSGDKVYAEYKATGENIRLAVKATDTIKIGVAT
> |[Tevenvirinae _Escherichia_phage_vB_EcoM_GG4498]||_Escherichia_phage_vB_EcoM_G4498.gb|Phage baseplate wedg..|867|MK327939.1(167826):85592-86458:1 ^RAST2:fig|1198136.93.peg.170^ Tevenvirinae _Escherichia_phage_vB_EcoM_GG4498|neighbours:(1),(1)|neighbour_genes:Phage baseplate wedg..,hypothetical protein|
MFIQEPKKLIDTGEIGNASTGDILFDGGNKINSDFNAIYNAFGDQRKMAVANGTGADGQIIHATGYYQKHSIAEYATPVKVGTRHDIDTSTVGVKVIIERGELGDCVEFINSNGSISVTNPLTIQAIDSIKGVSGNLVVTTPYSKVTLRCISSDNSTSVWNYSIESMFGQKESPVEGTWNISTSGSVDIPLFHRTEYNMAKLLVTCQSADGRKIKTAEINILVDIVNSEVISSEYAVMRVGNETEEDEIANIAFSIKENYVTATISSSTVGMRAAVKVIATQKIGVAQ
>ID:QBO65851.1 |[Escherichia phage vB_EcoM_G4500]||_Escherichia_phage_vB_EcoM_G4500_.gbk|putative baseplate w..|867|MK327945(168363):86079-86945:1 ^^ Escherichia phage vB_EcoM_G4500, complete genome.|neighbours:ID:QBO65850.1(1),ID:QBO65852.1(1)|neighbour_genes:putative baseplate w..,putative baseplate w..|
MFIQEPKKLIDTGEIGNASTGDILFDGGNKINSDFNAIYNAFGDQRKMAVANGTGADGQIIHATGYYQKHSITEYATPVKVGTRHDIDTSTVGVKVIIERGELGDCVEFINSNGSISVTNPLTIQAIDSIKGVSGNLVVTSPYSKVTLRCISSDNSTSVWNYSIESMFGQKESPAEGTWNISTSGSVDIPLFHRTEYNMAKLLVTCQSVDGRKIKTAEINILVDAVNSEVISSEYAVMRVGNETEEDEIANIAFSIKENYVTATISSSIVGMRAAVKVIATQKIGVAQ
>ID:QBO66125.1 |[Escherichia phage vB_EcoM_G4507]||_Escherichia_phage_vB_EcoM_G4507_.gbk|putative baseplate w..|867|MK327946(168828):84946-85812:1 ^^ Escherichia phage vB_EcoM_G4507, complete genome.|neighbours:ID:QBO66124.1(1),ID:QBO66126.1(1)|neighbour_genes:putative baseplate w..,putative baseplate w..|
MFIQEPKKLIDTGEIGNASTGDILFDGGNKINSDFNAIYNAFGDQRKMAVANGTGADGQIIHATGYYQKHSIAEYATPVKVGTRHDIDTSTVGVKVIIERGELGDCVEFINSNGSISVTNPLTIQAIDSIKGVSGNLVVTSPYSKVTLRCISSDNSTSVWNYSIESMFGQKESPAEGTWNISTSGSVDIPLFHRTEYNMAKLLVTCQSVDGRKIKTAEINILVDTVNSEVISSEYAVMRVGNETEEDEIANIAFSIKENYVTATISSSTVGMRAAVKVIATQKIGVAQ
>ID:QBO65027.1 |[Escherichia phage vB_EcoM_G50]||_Escherichia_phage_vB_EcoM_G50_.gbk|putative baseplate w..|867|MK327942(167728):84693-85559:1 ^^ Escherichia phage vB_EcoM_G50, complete genome.|neighbours:ID:QBO65026.1(1),ID:QBO65028.1(1)|neighbour_genes:putative baseplate w..,putative baseplate w..|
MFIQEPKKLIDTGEIGNASTGDILFDGGNKINSDFNAIYNAFGDQRKMAVANGTGADGQIIHATGYYQKHSIAEYATPVKVGTRHDIDTSTVGVKVIIERGELGDCVEFINSNGSISVTNPLTIQAIDSIKGVSGNLVVTSPYSKVTLRCISSDNSTSVWNYSIESMFGQKESPAEGTWNISTSGSVDIPLFHRTEYNMAKLLVTCQSVDGRKIKTAEINILVDTVNSAVISSEYAVMRVGNETEEDEIANIAFSIKENYVTATISSPTVGMRAAVKVIATQKIGVAQ
> |[Tevenvirinae _Escherichia_phage_vB_EcoM_G5211]||_Escherichia_phage_vB_EcoM_G5211.gb|baseplate wedge tail..|855|MK327947.1(164278):77122-77976:1 ^RAST2:fig|1198136.94.peg.150^ Tevenvirinae _Escherichia_phage_vB_EcoM_G5211|neighbours:(1),(1)|neighbour_genes:Phage protein,baseplate wedge subu..|
MAQVPKKRIDTGTVGNPSTGDILYDGGNKINDNFDSIYDAFADQRLKEIDHGAGRMVIHATGYYQKHPRQSYAGSAVEIGSLHDIDTTQGALIAILPKAKVGEGVVFINSNGSFSATTPLNIRTQAGDSISGYSGDAVITQPFSKVTVWCTAVEGSRVTWRLGIESMFTDTTTPLDRTVNVTGVATNVAIAAKTEYVSIKLLTTASNTTGSKMRSSETLLMIDARAGKVYATEYAVLQKTEDELYTVRYFIGSGDKVYAEYKATGENIRLAVKATDTIKIGVAT
>ID:QBO65304.1 |[Escherichia phage vB_EcoM_G53]||_Escherichia_phage_vB_EcoM_G53_.gbk|putative baseplate w..|873|MK327943(167834):88300-89172:1 ^^ Escherichia phage vB_EcoM_G53, complete genome.|neighbours:ID:QBO65303.1(1),ID:QBO65305.1(1)|neighbour_genes:putative baseplate w..,putative baseplate w..|
MAFFKQTPKQLIDTGEIGNASTGDILFDGGNKINDDINAIYNAFGDQRKMAVADGTGPTGQTIHATGYYQKGKAIDYQTPIKPGTMHDIDASDGGVIVIIDRPELGDSVEFINSNGSISVNNPLSIQVTDGSIKGVLNNLVISTPYTHVVLRCVELNGPTSVWNYSTDSMFGQKESPVDGTWSLTGNTVSIPLFYRTDYNMAKLLVTCQSADGRKIKTCEINILIDTINSEVLSTEFAVMRVGNVDETDEIANISFSIINNFATMTITSDIIGLRSAVKIISTQKIGVAQ
>ID:QBQ80038.1 |[Escherichia phage vB_EcoM_G8]||_Escherichia_phage_vB_EcoM_G8_.gbk|putative baseplate w..|867|MK373787(169650):86124-86990:1 ^^ Escherichia phage vB_EcoM_G8, complete genome.|neighbours:ID:QBQ80037.1(1),ID:QBQ80039.1(1)|neighbour_genes:putative baseplate w..,putative baseplate w..|
MFIQEPKKLIDTGEIGNASTGDILFDGGNKINSDFNAIYNAFGDQRKMAVANGTGADGQIIHATGYYQKHTIAEYATPVKVGTRHDIDTSTVGVKVIIERGELGDCVEFINSNGSISVTNPLTIQAIDSIKGVSGNLVVTSPYSKVTLRCISSDNSTSVWNYSIESMFGQRESPAEGTWNISTSGSVDIPLFHRTEYNMAKLLVTCQSVDGRKIKTAEINILVDTVNSEVISSEYAVMRVGNETEEDEIANIAFSIKENYVTATISSSTVGMRAAVKVIATQKIGVAQ
>ID:QBQ77939.1 |[Escherichia phage vB_EcoM_G9062]||_Escherichia_phage_vB_EcoM_G9062_.gbk|putative baseplate w..|867|MK373779(168670):85067-85933:1 ^^ Escherichia phage vB_EcoM_G9062, complete genome.|neighbours:ID:QBQ77938.1(1),ID:QBQ77940.1(1)|neighbour_genes:putative baseplate w..,putative baseplate w..|
MFIQEPKKLIDTGEIGNASTGDILFDGGNKINSDFNAIYNAFGDQRKMAVANGTGADGQIIHATGYYQKHSITEYATPVKVGTRHDIDTSTVGVKVIIERGELGDCVEFINSNGSISVTNPLTIQAIDSIKGVSGNLVVTSPYSKVTLRCISSDNSTSVWNYSIESMFGQKESPAEGTWNISTSGSVDIPLFHRTEYNMAKLLVTCQSVDGRKIKTAEINILVDTVNSEVISSEYAVMRVGNETEEDEIANIAFSIKTNYVTATISSSTVGMRAAVKVIATQKIGVAQ
>ID:AXC34030.1 |[Escherichia phage vB_EcoM_JB75]||_Escherichia_phage_vB_EcoM_JB75_.gbk|baseplate wedge tail..|867|MH355584(167208):80889-81755:-1 ^^ Escherichia phage vB_EcoM_JB75, complete genome.|neighbours:ID:AXC33990.1(-1),ID:AXC34019.1(-1)|neighbour_genes:baseplate wedge subu..,baseplate wedge subu..|
MFIQEPKKLIDTGEIGNASTGDILFDGGNKINSDFNAIYNAFGDQRKMAVANGTGADGQIIHATGYYQKHSIAEYATPVKVGTRHDIDTSTVGVKVIIERGELGDCVEFINSNGSISVTNPLTIQAIDSIKGVSGNLVVTSPYSKVTLRCISSDNSTSVWNYSIESMFGQKESPAEGTWNISTSGSVDIPLFHRTEYNMAKLLVTCQSVDGRKIKTAEINILVDTVNSAVISSEYAVMRVGNETEEDEIANIAFSIKENYVTATISSSTVGMRAAVKVIATQKIGVAQ
>ID:YP_009037338.1 |[Escherichia phage vB_EcoM_JS09]||_Escherichia_phage_vB_EcoM_JS09_.gbk|baseplate wedge tail..|873|NC_024124(169148):80409-81281:-1 ^GeneID:19524722^ Escherichia phage vB_EcoM_JS09, complete genome.|neighbours:ID:YP_009037337.1(-1),ID:YP_009037339.1(-1)|neighbour_genes:baseplate wedge subu..,baseplate wedge subu..|
MAFFKQTPKQLIDTGEIGNASTGDILFDGGNKINDDINAIYNAFGDQRKMAVADGTGPTGQTIHATGYYQKGKAVDYQTPIKPGTMHDIDASDGGVIVIIDRPELGDSVEFINSNGSISVNNPLSIQVTDGSIKGVLNNLVISTPYTHVVLRCIELNGPTSVWNYSTDSMFGQKESPVDGTWSLTGNTVSIPLFYRTDYNMAKLLVTCQSADGRKIKTCEINILIDTINSEVLSTEFAVMRVGNVDETDEIANISFSIINNFATMTITSDIIGLRSAVKIISTQKIGVAQ
>ID:QBQ78443.1 |[Escherichia phage vB_EcoM_KAW1E185]||_Escherichia_phage_vB_EcoM_KAW1E185_.gbk|putative baseplate w..|867|MK373781(164987):84938-85804:1 ^^ Escherichia phage vB_EcoM_KAW1E185, complete genome.|neighbours:ID:QBQ78442.1(1),ID:QBQ78444.1(1)|neighbour_genes:putative baseplate w..,putative baseplate w..|
MFIQEPKKLIDTGEIGNASTGDILFDGGNKINSDFNAIYNAFGDQRKMAVANGTGADGQIIHATGYYQKHSITEYATPVKVGTRHDIDTSTVGVKVIIERGELGDCVEFINSNGSISVTNPLTIQAIDSIKGVSGNLVVTSPYSKVTLRCISSDNSTSVWNYSIESMFGQKESPAEGTWNISTSGSVDIPLFHRTEYNMAKLLVTCQSVDGRKIKTAEINILVDTVNSEVISSEYAVMRVGNETEEDEIANIAFSIKENYVTATISSSTVGMRAAVKVIATQKIGVAQ
> |[Tevenvirinae Escherichia_phage_vB_EcoM_KAW3E185]||_Escherichia_phage_vB_EcoM_KAW3E185.gb|Phage baseplate wedg..|873|MK373782.1(170187):88322-89194:1 ^RAST2:fig|1198136.54.peg.168^ Tevenvirinae Escherichia_phage_vB_EcoM_KAW3E185|neighbours:(1),(1)|neighbour_genes:Phage baseplate wedg..,hypothetical protein|
MAFFKQTPKQLIDTGEIGNASTGDILFDGGNKINDDINAIYNAFGDQRKMAVADGTGPTGQTIHATGYYQKGKAIDYQTPIKPGTMHDIDASDGGVIVIIDRPELGDSVEFINSNGSISVNNPLSIQVTDGSIKGVLNNLVISTPYTHVVLRCVELNGPTSVWNYSTDSMFGQKESPVDGTWSLTGNSVSIPLFYRTDYNMAKLLVTCQSADGRKIKTCEINILIDTINSEVLSTEFAVMRVGNVDETDEIANISFSIINNFATMTITSDIIGLRSAVKIISTQKIGVAQ
>ID:QBQ79217.1 |[Escherichia phage vB_EcoM_MM02]||_Escherichia_phage_vB_EcoM_MM02_.gbk|putative baseplate w..|873|MK373784(169201):90276-91148:1 ^^ Escherichia phage vB_EcoM_MM02, complete genome.|neighbours:ID:QBQ79216.1(1),ID:QBQ79218.1(1)|neighbour_genes:putative baseplate w..,putative baseplate w..|
MAFFKQTPKQLIDTGEIGNASTGDILFDGGNKINDDINAIYNAFGDQRKMAVADGTGPTGQTIHATGYYQKGKAVDYQTPIKPGTMHDIDASDGGVIVIIDRPELGDSVEFINSNGSISVNNPLSIQVTDGSIKGVLNNLVISTPYTHVVLRCVELNGPTSVWNYSTDSMFGQKESPVDGTWSLTGNSVSIPLFYRTDYNMAKLLVTCQSADGRKIKTCEINILIDTINSEVLSTEFAVMRVGNVDETDEIANISFSIINNFATMTITSDIIGLRSAVKIISTQKIGVAQ
>ID:QBQ79486.1 |[Escherichia phage vB_EcoM_OE5505]||_Escherichia_phage_vB_EcoM_OE5505_.gbk|putative baseplate w..|867|MK373785(168756):86394-87260:1 ^^ Escherichia phage vB_EcoM_OE5505, complete genome.|neighbours:ID:QBQ79485.1(1),ID:QBQ79487.1(1)|neighbour_genes:putative baseplate w..,putative baseplate w..|
MFIQEPKKLIDTGEIGNASTGDILFDGGNKINSDFNAIYNAFGDQRKMAVANGTGADGQIIHATGYYQKHSIAEYATPVKVGTRHDIDTSTVGVKVIIERGELGDCVEFINSNGSISVTNPLTIQAIDSIKGVSGNLVVTSPYSKVTLRCISSDNSTSVWNYSIESMFGQKESPAEGTWNISTSGSVDIPLFHRTEYNMAKLLVTCQSVDGRKIKTAEINILVDTVNSAVISSEYAVMRVGNETEEDEIANIAFSIKENYVTATISSSTVGMRAAVKVIATQKIGVAQ
> |[Tevenvirinae _Escherichia_phage_vB_EcoM_PhAPEC2]||_Escherichia_phage_vB_EcoM_PhAPEC2.gb|Phage baseplate wedg..|864|NC_024794.1(167318):88911-89774:1 ^RAST2:fig|1198136.124.peg.166^ Tevenvirinae _Escherichia_phage_vB_EcoM_PhAPEC2|neighbours:(1),(1)|neighbour_genes:Phage baseplate wedg..,hypothetical protein|
MYIQTPKQLIDVGEIGNASTGDILFDGGVKINNDINAIYNAFGDQRKMATANGTGPNGQIIHATGYYQKGGPTDYFTPVPVGSRHDIDASTGGVIVTVARGELGDSVEFINSNGSISVNNPLSIQALDSIKGVAGNLVITTPYTKVTLRCISSGAGGSIWDYSTESMFSHTEIPVDGTWNIISDYVNIPLFYKTEYNAAKLLVTCQSANGRKIKSCEINILIDTINSRVISTEYAVMRVGNDNEEDEIANISFSIINNFATMTVSSHINGLRVAAKVISTQKIRVAQ
>ID:QBQ79768.1 |[Escherichia phage vB_EcoM_R5505]||_Escherichia_phage_vB_EcoM_R5505_.gbk|putative baseplate w..|867|MK373786(167317):85427-86293:1 ^^ Escherichia phage vB_EcoM_R5505, complete genome.|neighbours:ID:QBQ79767.1(1),ID:QBQ79769.1(1)|neighbour_genes:putative baseplate w..,putative baseplate w..|
MFIQEPKKLIDTGEIGNASTGDILFDGGNKINSDFNAIYNAFGDQRKMAVANGTGADGQIIHATGYYQKHSITEYATPVKVGTRHDIDTSTVGVKVIIERGELGDCVEFINSNGSISVTNPLTIQAIDSIKGVSGNLVVTSPYSKVTLRCISSDNSTSVWNYSIESMFGQKESPAEGTWNISTSGSVDIPLFHRTEYNMAKLLVTCQSVDGRKIKTAEINILVDTVNSEVISSEYAVMRVGNETEEDEIANIAFSIKENYVTATISSSTVGMRAAVKVIATQKIGVAQ
>ID:QBQ77178.1 |[Escherichia phage vB_EcoM_WFK]||_Escherichia_phage_vB_EcoM_WFK_.gbk|putative baseplate w..|864|MK373775(164590):84221-85084:1 ^^ Escherichia phage vB_EcoM_WFK, complete genome.|neighbours:ID:QBQ77177.1(1),ID:QBQ77179.1(1)|neighbour_genes:putative baseplate w..,putative baseplate w..|
MYIQTPKQLIDVGEIGNASTGDILFDGGVKINNDINAIYNAFGDQRKMATANGTGPNGQIIHATGYYQKGGPTDYFTPVPVGSRHDIDASTGGVIVTVARGELGDSVEFINSNGSISVNNPLSIQALDSIKGVAGNLVITTPYTKVTLRCISSGAGGSIWDYSTESMFSHTEIPVDGTWNIISDYVNIPLFYKTEYNAAKLLVTCQSANGRKIKSCEINILIDTINSRVISTEYAVMRVGNDNEEDEIANISFSIINNFATMTVSSHINGLRVAAKVISTQKIRVAQ
>ID:QBQ76917.1 |[Escherichia phage vB_EcoM_WFL6982]||_Escherichia_phage_vB_EcoM_WFL6982_.gbk|putative baseplate w..|864|MK373774(164279):84221-85084:1 ^^ Escherichia phage vB_EcoM_WFL6982, complete genome.|neighbours:ID:QBQ76916.1(1),ID:QBQ76918.1(1)|neighbour_genes:putative baseplate w..,putative baseplate w..|
MYIQTPKQLIDVGEIGNASTGDILFDGGVKINNDINAIYNAFGDQRKMATANGTGPNGQIIHATGYYQKGGPTDYFTPVPVGSRHDIDASTGGVIVTVARGELGDSVEFINSNGSISVNNPLSIQALDSIKGVAGNLVITTPYTKVTLRCISSGAGGSIWDYSTESMFSHTEIPVDGTWNIISDYVNIPLFYKTEYNAAKLLVTCQSANGRKIKSCEINILIDTINSRVISTEYAVMRVGNDNEEDEIANISFSIINNFATMTVSSHINGLRVAAKVISTQKIRVAQ
>ID:QBQ77670.1 |[Escherichia phage vB_EcoM_WFbE185]||_Escherichia_phage_vB_EcoM_WFbE185.gbk|putative baseplate w..|873|MK373778(170429):89418-90290:1 ^^ Escherichia phage vB_EcoM_WFbE185, complete genome.|neighbours:ID:QBQ77669.1(1),ID:QBQ77671.1(1)|neighbour_genes:putative baseplate w..,putative baseplate w..|
MAFFKQTPKQLIDTGEIGNASTGDILFDGGNKINDDINAIYNAFGDQRKMAVADGTGPTGQTIHATGYYQKGKAVDYQTPIKPGTMHDIDASDGGVIVIIDRPELGDSVEFINSNGSISVNNPLSIQVTDGSIKGVLNNLVISTPYTHVVLRCVEINGPTSVWNYSTDSMFGQKESPVDGTWSLTGNTVSIPLFYRTDYNMAKLLVTCQSADGRKIKTCEINILIDTINSEVLSTEFAVMRVGNVDETDEIANISFSIINNFATMTITSDIIGLRSAVKIISTQKIGVAQ
>ID:YP_007004898.1 |[Escherichia phage wV7]||_Escherichia_phage_wV7_.gbk|baseplate wedge subu..|867|NC_019505(166452):84280-85146:1 ^GeneID:14010692^ Escherichia phage wV7, complete genome.|neighbours:ID:YP_007004897.1(1),ID:YP_007004899.1(1)|neighbour_genes:baseplate wedge subu..,baseplate wedge subu..|
MFIQEPKKLIDTGEIGNASTGDILFDGGNKINSDFNAIYNAFGDQRKMAVANGTGADGQIIHATGYYQKHSIAEYATPVKVGTRHDIDTSTVGVKVIIERGELGDCVEFINSNGSISVTNPLTIQAIDSIKGVSGNLVVTSPYSKVTLRCISSDNSTSVWNYSIESMFGQKESPAEGTWNISTSGSVDIPLFHRTEYNMAKLLVTCQSVDGRKIKTAEINILVDTVNSEVISSEYAVMRIGNETEEDEIANIAFSIKENYVTATISSSTVGMRAAVKVIATQKIGVAQ
> |[Tevenvirinae Escherichia_virus_KFS-EC]||_Escherichia_virus_KFS-EC.gb|baseplate wedge tail..|855|MH560358.1(164715):19849-20703:1 ^RAST2:fig|1198136.83.peg.39^ Tevenvirinae Escherichia_virus_KFS-EC|neighbours:(1),(1)|neighbour_genes:Phage protein,baseplate wedge subu..|
MAQVPKKRIDTGTVGNPSTGDILYDGGNKINDNFDSIYDAFADQRLKEIDHGAGRMVIHATGYYQKHPRQNYAGTAVEIGSLHDIDTTQGALIAILPKAKVGEGVVFINSNGSFSATTPLNIRTQAGDSISGYSGDAVITQPFSKVTVWCTAVEGSRVTWRLGIESMFTDTTTPLDRTVNVTGVATNVAIAAKTEYVSIKLLTTASNTTGSKMRSSETLLMIDARAGKVYATEYAVLQKTEDELYTVRYFIGSGDKVYAEYKATGENIRLAVKATDTIKIGVAT
>ID:QDK04283.1 |[Escherichia virus VEc20]||_Escherichia_virus_VEc20_.gbk|vec20_153|867|MN022785(167532):83687-84553:1 ^^ Escherichia virus VEc20, complete genome.|neighbours:ID:QDK04282.1(1),ID:QDK04284.1(1)|neighbour_genes:vec20_152,vec20_154|
MFIQEPKKLIDTGEIGNASTGDILFDGGNKINSDFNAIYNAFGDQRKMAVANGTGADGQIIHATGYYQKHSIAEYATPVKVGTRHDIDTSTVGVKVIIERGELGDCVEFINSNGSISVTNPLTIQAIDSIKGVSGNLVVTSPYSKVTLRCISSDNSTSVWNYSIESMFGQKESPAEGTWNISTSGSVDIPLFHRTEYNMAKLLVTCQSVDGRKIKTAEINILVDTVNSEVISSEYAVMRVGNETEEDEIANIAFSIKENYVTATISSSTVGMRAAVKVIATQKIGVAQ
>ID:VCU44403.1 |[Escherichia virus vB_Eco_mar005P1]|vB_Eco_mar005P1|_Escherichia_virus_vB_Eco_mar005P1_.gbk|baseplate wedge tail..|873|LR027390(167773):22447-23319:1 ^^ Escherichia virus vB_Eco_mar005P1 genome assembly, chromosome: 1.|neighbours:ID:VCU44401.1(1),ID:VCU44405.1(1)|neighbour_genes:baseplate wedge subu..,baseplate wedge subu..|
MAFFKQTPKQLINTGEIGNASTGDILFDGGNKINDDINAIYNAFGDQRKMAVADGTGPTGQTIHATGYYQKGKAVDYQTPIKPGTMHDIDASDGGVIVIIDRPELGDSVEFINSNGSISVNNPLSIQVTDGSIKGVLNNLVISTPYTHVVLRCVEINGPTSVWNYSTDSMFGQKESPVDGTWSLTGNTVSIPLFYRTDYNTAKLLVTCQSADGRKIKTCEINILIDTINSEVLSTEFAVMRVGNVDETDEIANISFSIINNFATMTITSDIIGLRSAVKIISTQKIGVAQ
>ID:VCU44410.1 |[Escherichia virus vB_Eco_mar005P1]|vB_Eco_mar006P2|_Escherichia_virus_vB_Eco_mar005P1_strain_vB_Eco_mar006P2_.gbk|baseplate wedge tail..|873|LR027387(167773):123342-124214:1 ^^ Escherichia virus vB_Eco_mar005P1 strain vB_Eco_mar006P2 genome assembly, chromosome: 1.|neighbours:ID:VCU44408.1(1),ID:VCU44412.1(1)|neighbour_genes:baseplate wedge subu..,baseplate wedge subu..|
MAFFKQTPKQLINTGEIGNASTGDILFDGGNKINDDINAIYNAFGDQRKMAVADGTGPTGQTIHATGYYQKGKAVDYQTPIKPGTMHDIDASDGGVIVIIDRPELGDSVEFINSNGSISVNNPLSIQVTDGSIKGVLNNLVISTPYTHVVLRCVEINGPTSVWNYSTDSMFGQKESPVDGTWSLTGNTVSIPLFYRTDYNTAKLLVTCQSADGRKIKTCEINILIDTINSEVLSTEFAVMRVGNVDETDEIANISFSIINNFATMTITSDIIGLRSAVKIISTQKIGVAQ
>ID:VCU43233.1 |[Escherichia virus vB_Eco_mar005P1]|vB_Eco_mar007P3|_Escherichia_virus_vB_Eco_mar005P1_strain_vB_Eco_mar007P3_.gbk|baseplate wedge tail..|873|LR027383(167651):45333-46205:1 ^^ Escherichia virus vB_Eco_mar005P1 strain vB_Eco_mar007P3 genome assembly, chromosome: 1.|neighbours:ID:VCU43232.1(1),ID:VCU43234.1(1)|neighbour_genes:baseplate wedge subu..,baseplate wedge subu..|
MAFFKQTPKQLINTGEIGNASTGDILFDGGNKINDDINAIYNAFGDQRKMAVADGTGPTGQTIHATGYYQKGKAVDYQTPIKPGTMHDIDASDGGVIVIIDRPELGDSVEFINSNGSISVNNPLSIQVTDGSIKGVLNNLVISTPYTHVVLRCVEINGPTSVWNYSTDSMFGQKESPVDGTWSLTGNTVSIPLFYRTDYNTAKLLVTCQSADGRKIKTCEINILIDTINSEVLSTEFAVMRVGNVDETDEIANISFSIINNFATMTITSDIIGLRSAVKIISTQKIGVAQ
>ID:VCU43941.1 |[Escherichia virus vB_Eco_mar005P1]|vB_Eco_mar008P4|_Escherichia_virus_vB_Eco_mar005P1_strain_vB_Eco_mar008P4_.gbk|baseplate wedge tail..|873|LR027386(167773):28114-28986:1 ^^ Escherichia virus vB_Eco_mar005P1 strain vB_Eco_mar008P4 genome assembly, chromosome: 1.|neighbours:ID:VCU43940.1(1),ID:VCU43942.1(1)|neighbour_genes:baseplate wedge subu..,baseplate wedge subu..|
MAFFKQTPKQLINTGEIGNASTGDILFDGGNKINDDINAIYNAFGDQRKMAVADGTGPTGQTIHATGYYQKGKAVDYQTPIKPGTMHDIDASDGGVIVIIDRPELGDSVEFINSNGSISVNNPLSIQVTDGSIKGVLNNLVISTPYTHVVLRCVEINGPTSVWNYSTDSMFGQKESPVDGTWSLTGNTVSIPLFYRTDYNTAKLLVTCQSADGRKIKTCEINILIDTINSEVLSTEFAVMRVGNVDETDEIANISFSIINNFATMTITSDIIGLRSAVKIISTQKIGVAQ
>ID:VCU44840.1 |[Escherichia virus vB_Eco_mar005P1]|vB_Eco_mar009P5|_Escherichia_virus_vB_Eco_mar005P1_strain_vB_Eco_mar009P5_.gbk|baseplate wedge tail..|873|LR027391(167658):100721-101593:-1 ^^ Escherichia virus vB_Eco_mar005P1 strain vB_Eco_mar009P5 genome assembly, chromosome: 1.|neighbours:ID:VCU44839.1(-1),ID:VCU44841.1(-1)|neighbour_genes:baseplate wedge subu..,baseplate wedge subu..|
MAFFKQTPKQLINTGEIGNASTGDILFDGGNKINDDINAIYNAFGDQRKMAVADGTGPTGQTIHATGYYQKGKAVDYQTPIKPGTMHDIDASDGGVIVIIDRPELGDSVEFINSNGSISVNNPLSIQVTDGSIKGVLNNLVISTPYTHVVLRCVEINGPTSVWNYSTDSMFGQKESPVDGTWSLTGNTVSIPLFYRTDYNTAKLLVTCQSADGRKIKTCEINILIDTINSEVLSTEFAVMRVGNVDETDEIANISFSIINNFATMTITSDIIGLRSAVKIISTQKIGVAQ
>ID:AUV57507.1 |[Klebsiella phage KP1]||_Klebsiella_phage_KP1_.gbk|baseplate wedge tail..|912|MG751100(167989):75343-76254:1 ^^ Klebsiella phage KP1, complete genome.|neighbours:ID:AUV57506.1(1),ID:AUV57508.1(1)|neighbour_genes:hypothetical protein,baseplate wedge subu..|
MYTDKGKKIIDVGEIGNASTGDILYDGGVKINDNFDAIYNAFADQRLFAAGGGALNQKIHATSYYQKIKFGDANSAGTVPMGSCIDADCSEGAVQIRLSKGKAGEAVFVVNSNGSASKARSIKITTNGEGVADAFKDGSRELIINTPRCRIELWCVEVKANGAAVWDYSISSMFGSTYSPLEATYNLTSSPINIRLGYNDDYSTVKLLLSFSANPGGQTIKRQSSEVMLMIDPTITSSAPNGRVFDTEYAVLRSGESSENEKMYSISYSINAQKDLICTASTSYGNARLAVKVIATQTVGVSQ
>ID:APD20554.1 |[Klebsiella phage KPV15]|KPV15|_Klebsiella_phage_KPV15_.gbk|baseplate wedge|828|KY000080(167034):96126-96953:1 ^^ Klebsiella phage KPV15, complete genome.|neighbours:ID:APD20553.1(1),ID:APD20555.1(1)|neighbour_genes:baseplate wedge tail..,baseplate wedge|
MKINDNFDAIYNAFADQRLFAAGGGALNQKIHATSYYQKIKFGDANSAGTVPMGSCIDADCSEGAVQIRLSKGKAGEAVFVVNSNGSASKARSIKITTNGEGVADAFKDGSRELIINTPRCRIELWCVEVKANGAAVWDYSISSMFGSTYSPLEATYNLTSSPINIRLGYNDDYSTVKLLLSFSANPGGQTIKRQSSEVMLMIDPTITSSAPNGRVFDTEYAVLRSGESSENEKMYSISYSINAQKDLICTASTSYGNARLAVKVIATQTVGVSQ
> |[Tevenvirinae Klebsiella_phage_Marfa]||_Klebsiella_phage_Marfa.gb|Phage baseplate wedg..|885|MN044033.1(168532):83800-84684:1 ^RAST2:fig|1198136.82.peg.175^ Tevenvirinae Klebsiella_phage_Marfa|neighbours:(1),(1)|neighbour_genes:baseplate wedge tail..,baseplate wedge subu..|
MAFTQTPKEVVNVGEIGNASTGDILYVGGVKINKNFSDIFNAFGDQRLFAAADGENTQIIHATGYYQKLSFADYSSSEIALGTCHDISTNGQKLNVTIAKGNVGEAIYFVNADGSISAETSLTITTSANDGFASGGNKIEIVSPYTRVEVWCISKDTSGNCIWDYSITSMFGQQHVPLERTFTLNQTGTDIVIAGVKEFNSIKLLMSYVATPPGKNIRQSSETLLLVDSSMNKVYSTEYAVIRMGGEKGEDEFFYDATYSVNSAGKVVLTVKSNYANARLAIKSIGTQTVGTGI
>ID:YP_009194448.1 |[Klebsiella phage Matisse]||_Klebsiella_phage_Matisse_.gbk|baseplate wedge tail..|864|NC_028750(176081):116535-117398:1 ^GeneID:26613387^ Klebsiella phage Matisse, complete genome.|neighbours:ID:YP_009194447.1(1),ID:YP_009194449.1(1)|neighbour_genes:baseplate wedge subu..,baseplate wedge subu..|
MAYQTAKKLIDVGEIGNPSTGDPLYDGGVKLNEMITNVYNAFGDVRMLSANEGVGNMVIHATGYYQKLPRTYYSSTPIELGSLHDIDTSTGSITVVLPSGKVGEGCYFINSTGSVSVDRPIAFRPQVGDTIAGVADQLYITSPYTFVKIWCTKKEGAVTKWDYSVESMFGSKTMPVDTTALVLKANPTAIPMFGYSEFSGAKVLVYAENLAGTVTKMAEVLMTVDRVHKTIYSTEYAILKNSEDEMFTLNFTVGAGDVVYANVQAIKEDRIKFTIKAIDTIKSGIAS
>ID:AWY07056.1 |[Klebsiella phage Mineola]||_Klebsiella_phage_Mineola_.gbk|baseplate wedge tail..|912|MH333064(166130):84550-85461:1 ^^ Klebsiella phage Mineola, complete genome.|neighbours:ID:AWY07055.1(1),ID:AWY07057.1(1)|neighbour_genes:baseplate wedge subu..,baseplate wedge subu..|
MYTDKGKKIIDVGEIGNASTGDILYDGGVKINDNFDAIYNAFADQRLFAAGGGALNQKIHATSYYQKIKFGDANSAGTVPMGSCIDADCSEGAVQIRLSKGKAGEAVFVVNSNGSASKARSIKITTNGEGVADAFKDGSRELIINTPRCRIELWCIEVKANGAAVWDYSISSMFGSTYSPLEATYNLTSSPINIRLGYNDDYSTVKLLLSFSANPGGQTIKRQSSEVMLMIDPTITSSAPNGRVFDTEYAVLRSGESSENEKMYSISYSINAQKDLICTASTSYGNARLAVKVIATQTVGVSQ
>ID:YP_009607397.1 |[Klebsiella phage Miro]||_Klebsiella_phage_Miro_.gbk|baseplate wedge tail..|864|NC_041981(176055):116745-117608:1 ^GeneID:40083406^ Klebsiella phage Miro, complete genome.|neighbours:ID:YP_009607396.1(1),ID:YP_009607398.1(1)|neighbour_genes:baseplate wedge subu..,baseplate wedge subu..|
MAYQTAKKLIDVGEIGNPSTGDPLYDGGVKLNEMITNVYNAFGDVRMLSANEGVGNMVIHATGYYQKLPRTYYSSTPIELGSLHDIDTSTGSITVVLPSGKVGEGCYFINSTGSVSVDRPIAFRPQVGDTIAGVADQLYITSPYTFVKIWCTKKEGAVTKWDYSVESMFGSKTMPVDTTALVLKANPTAIPMFGYSEFSGAKVLVYAENLAGTVTKMAEVLMTVDRVHKTIYSTEYAILKNSEDEMFTLNFTVGAGDVVYANVQAIKEDRIKFTIKAIDTIKSGIAS
> |[Tevenvirinae _Klebsiella_phage_PKO111]||_Klebsiella_phage_PKO111.gb|hypothetical protein|912|NC_031095.1(168758):18744-19655:1 ^RAST2:fig|1198136.84.peg.40^ Tevenvirinae _Klebsiella_phage_PKO111|neighbours:(1),(1)|neighbour_genes:baseplate wedge tail..,baseplate wedge subu..|
MYVDEGKKVIDVGEVGNASTGDILYAGGVKINQNYDAIYNAFGDQRLFAAGSGEGSQKIHATSYYQKVKFGDANSAGTVPMGACLDADCSEGAVQIRLSKGKAGEAVFIVNSNGSASKARPIKITTNGEGVADAFKDGSRELVINTPRCRIELWCVEVKANGAAVWDYSISSMFGSTYSPLEATYNLTSSPINIRLGYNDDYSTVKLLLSFSANPGGQTIKRQSSEVMLMIDPTITSSAPNGRVFDTEYAVLRSGESSENEKMYSISYSINAQKDLICTASTSYGNARLAVKVIATQTVGVSQ
>ID:YP_009288844.1 |[Klebsiella phage vB_KpnM_KpV477]||_Klebsiella_phage_vB_KpnM_KpV477_.gbk|putative baseplate w..|912|NC_031087(168272):88547-89458:1 ^GeneID:29067148^ Klebsiella phage vB_KpnM_KpV477, complete genome.|neighbours:ID:YP_009288843.1(1),ID:YP_009288845.1(1)|neighbour_genes:putative baseplate w..,putative baseplate w..|
MYTDKGKKIIDVGEIGNASTGDILYDGGVKINDNFDAIYNAFADQRLFAAGGGALNQKIHATSYYQKIKFGDANSAGTVPMGSCIDADCSEGAVQIRLSKGKAGEAVFVVNSNGSASKARSIKITTNGEGVADAFKDGSRELIINTPRCRIELWCIEVKANGAAVWDYSISSMFGSTYSPLEATYNLTSSPINIRLGYNDDYSTVKLLLSFSANPGGQTIKRQSSEVMLMIDPTITSSAPNGRVFDTEYAVLRSGESSENEKMYSISYSINAQKDLICTASTSYGNARLAVKVIATQTVGVSQ
>ID:AUO78879.1 |[Klebsiella phage vB_Kpn_F48]||_Klebsiella_phage_vB_Kpn_F48.gbk|baseplate wedge tail..|885|MG746602(170764):150548-151432:-1 ^^ Klebsiella phage vB_Kpn_F48, complete genome.|neighbours:ID:AUO78878.1(-1),ID:AUO78880.1(-1)|neighbour_genes:baseplate wedge subu..,baseplate wedge subu..|
MAFTQTPKEVVNVGEIGNASTGDILYDGGVKINKNFSDIFNAFGDQRLFAAADGENTQIIHATGYYQKLSFADYSSSEIALGTCHDISTNGQKLNVTIAKGNVGEAIYFVNADGSISAETSLTITASANDGFASGGNKIEIVSPYTKVEVWCISKDTSGNCIWDYSITSMFGQQHVPLERTFTINQTGTDIVIAGVREFNSIKLLMSYVATPPGKNIRQSSETLLLIDSSMNKVYSTEYGVIRMGGEKGEDEFFYTATYSVNAAGKVVLNVKSNYSNARLAIKSIGTQTVGTGI
> |[Tevenvirinae Morganella_phage_vB_MmoM_MP1]||_Morganella_phage_vB_MmoM_MP1.gb|hypothetical protein|855|NC_031020.1(163201):80988-81842:1 ^RAST2:fig|1198136.47.peg.162^ Tevenvirinae Morganella_phage_vB_MmoM_MP1|neighbours:(1),(1)|neighbour_genes:baseplate wedge subu..,baseplate wedge subu..|
MQTSKQLIDTGIKGNSSTGDILYDGGEKLNTDLNSIWNVFGDYRLFDETTQGQNKQTLHGTGYYQKHTRRYYLDSPNGVEMGSLHDIDTTEGKLDLKLPTAKAGEGIVIINSNGSLSIDTPLVINTYGSDVIAGHGRTLTIDSPKSKITIWCTRKEAGVGVWEYKIESMFGLQNLAVDKTIKLDTTETEIPMGNKNSYNAVKFMVHAISHDKLKIKSCEILIAIDHLTNEILKTEYAVLKNTEEELYELSFVVDNGLLKAKVKSNSGNVSFSIKSTDSIKVGVV
>ID:YP_009211599.1 |[Pectobacterium bacteriophage PM2]||_Pectobacterium_bacteriophage_PM2.gbk|baseplate wedge tail..|858|NC_028940(170286):90591-91448:1 ^GeneID:26638071^ Pectobacterium bacteriophage PM2, complete genome.|neighbours:ID:YP_009211598.1(1),ID:YP_009211600.1(1)|neighbour_genes:baseplate wedge subu..,baseplate wedge subu..|
MSEPNLLGKNIIDVGEIGNASTGDILFDGGRKINENSNQIYNTFGDQRLENSINQNLHATGYFQKTPSTGWGPAVKLGEQRDIDTSAGPIRCVIQKGKLGEGVVFINSNGSLSQTNYFEIQVIDSFVSVPTGNLRITAPYSKVTVWCISDSNGISRWDYSVESMFGRKNIPLDRSFSLSSTLRDIQIAHTDDYQVMKLLATCMSADGRKSKTSEILLFIDKINRNVISTEYAVIRTGNSSEEDEIYNMTFSINPAGYVIATASSITASMTLALKVIETQTFGVST
>ID:QBP35499.1 |[Phage NC-G]||_Phage_NC-G.gbk|baseplate wedge tail..|861|MK310184(170164):28429-29289:1 ^^ Phage NC-G, complete genome.|neighbours:ID:QBP35498.1(1),ID:QBP35500.1(1)|neighbour_genes:baseplate wedge tail..,baseplate wedge subu..|
MIKQTGKELIDVGEIGNASTGDILYDGGVKLNTDLNNIYNTFGDQRKTALTGELTGQKLHATGYYQKFGDMDQASSVDLGSLVDIDASSGSIVLTTVKGAVGEGIEIINSNGSISSTNYLEIRILDTFASHPTSTLRIVTPYTRVLLWCVSDTNGVAVWDYSIESMFGDKRVPLNKTYNISSVARDIPLVYSGQYSLVKLLVTAVNANETIYKASEYLVFIDNQAKKIYSTEYAVIKRGQTSDDDEIYSLDFKFDTSNYIIATASSVNPMRLAIKVVETQTIGVPV
> |[Tevenvirinae _Proteus_phage_phiP4-3]||_Proteus_phage_phiP4-3.gb|hypothetical protein|852|MG696114.1(167849):80504-81355:-1 ^RAST2:fig|1198136.86.peg.122^ Tevenvirinae _Proteus_phage_phiP4-3|neighbours:(-1),(-1)|neighbour_genes:hypothetical protein,Phage baseplate wedg..|
MQEFKTLIDTGIKGNSSTGDILYDGGEKLNINMNNIYNTFGDYRLFDETLQGQGKQKLHATGYYQKHTRMYYLDTPEGIEMGSLHDVDTSSGKLDIKLPAAKLGEGIVIINSNGSLSKDTPVILSAFGSDTILGHGARLSLEMPKTKTTLWCTRQDQGIGVWEYRIESMFGNHQLAVDSDLLLDTSEKTIELGNVDHYNTIKLLLHGVSQNQKSFKSSEMLISILHSSGEVYKTEYAVLKNNGDLFSIDFVIDSGILKAKVKSLSGNVAFSIKSIGTIKVGAV
> |[Tevenvirinae _Proteus_phage_vB_PmiM_Pm5461]||_Proteus_phage_vB_PmiM_Pm5461.gb|hypothetical protein|852|NC_028762.1(161989):81955-82806:1 ^RAST2:fig|1198136.85.peg.152^ Tevenvirinae _Proteus_phage_vB_PmiM_Pm5461|neighbours:(1),(1)|neighbour_genes:Phage baseplate wedg..,baseplate wedge subu..|
MQEYKTLIDTGIKGNSSTGDILYDGGEKLNINMNNIYNTFGDYRLFDETLQGQGKQKLHGTGYYQKHTRMYYLDTPEGVEMGSLHDVDTSTGKLDIKLPAAKLGEGIVIINSNGSLSKDTPVILSTFGSDTIAGHGARLSLEMPKTKTTLWCTRQDQGIGVWEYKIESMFGNHQLAVDSDLMLDTTEKTIEIGNVDHYNTIKLLLHGVSQNQKSFKSSEMLISILHSAGEVYKTEYAVLKNNGDLFSIDFVIESGILKAKVKSLSGNVAFSIKSIGTIKVGAV
> |[Tevenvirinae _Pseudomonas_phage_PspYZU05]||_Pseudomonas_phage_PspYZU05.gb|hypothetical protein|870|KY971610.1(166442):80153-81022:1 ^RAST2:fig|1198136.88.peg.122^ Tevenvirinae _Pseudomonas_phage_PspYZU05|neighbours:(1),(1)|neighbour_genes:baseplate wedge tail..,hypothetical protein|
MEIQIPKQNIDLGQIGNASTGDILYDGGKKINENFDAVYNSFGDQRMFAADAGSGNMTIHATGYYQKATHPTEYLTPIPLGSLRDIDTTDGAVQVTLAKGKAGECIEFVNSNGSFSVNNPLSIQAIDNFEGLSGNLIVTQPYSKVTCWCISAENNVSVWRYSITSMFSHSVNPIEGTWQIPAGSIPLKLRICNELEFNTIKLLTSAQTSDSSKLRTSEIHLLINSVRNEVYSSEFAVMRQGNTSEEDEIITYSFEIDALGNVNMIFNSTVVGLRVAVKTISALKIGAPQ
>ID:YP_009615633.1 |[Salmonella phage Melville]||_Salmonella_phage_Melville_.gbk|baseplate wedge tail..|873|NC_042044(159323):78479-79351:1 ^GeneID:40092108^ Salmonella phage Melville, complete genome.|neighbours:ID:YP_009615632.1(1),ID:YP_009615634.1(1)|neighbour_genes:baseplate wedge subu..,baseplate wedge subu..|
MYNQEPKQLIDVGEIGNASTGDILFDGGLKLNSNMNAIYNSFGDQRKMSLDSGQGTTGQVIHATGYYQKSENPAVDFQTPVQNGSMHDIDTSAGPVVVRLDQGVRGEGVFFINSSGSISVQNPLTIEPKDNFVGISGPLVVTSPFSEIKVWCISDDGGRSVWNYSIRNMFGDYYDPVQGTWQIPVAGVVDFPLFHKNEYIASKLLVTSRSNDGKRIKSSEINILIDVVTNTVISTEYAVMRVGALTEEDDIVTYSFSISGTGMITMTANGASGLRVAVKSITTQKIGAAQ
>ID:YP_007501186.1 |[Salmonella phage vB_SenMS16]||_Salmonella_phage_S16_.gbk|baseplate wedge tail..|873|NC_020416(160221):76440-77312:1 ^GeneID:14675387^ Salmonella phage S16, complete genome.|neighbours:ID:YP_007501185.1(1),ID:YP_007501187.1(1)|neighbour_genes:baseplate wedge subu..,baseplate wedge subu..|
MYNQEPKQLIDVGEIGNASTGDILFDGGLKLNSNMNAIYNSFGDQRKMSLDSGQGTTGQVIHATGYYQKSENPAVDFQTPVQNGSMHDIDTSAGPVVVRLDQGVRGEGVFFINSSGSISVQNPLTIEPKDNFVGISGPLVVTSPFSEIKVWCISDDGGRSVWNYSIRNMFGDYHDPVQGTWQIPVAGVVDFPLFHKNEYIASKLLVTSRSNDGKRIKSSEINILIDVVTNTVISTEYAVMRVGALTEEDDIVTYSFSISGTGMITMTANGASGLRVAVKSITTQKIGAAQ
> |[Tevenvirinae _Salmonella_phage_STML-198]||_Salmonella_phage_STML-198.gb|baseplate wedge tail..|873|NC_027344.1(158099):118585-119457:1 ^RAST2:fig|1198136.87.peg.227^ Tevenvirinae _Salmonella_phage_STML-198|neighbours:(1),(1)|neighbour_genes:Phage baseplate wedg..,baseplate wedge subu..|
MYNQEPKQLIDVGEIGNASTGDILFDGGLKLNSNMNAIYNSFGDQRKMSLDSGQGTTGQVIHATGYYQKSENPAVDFQTPVQNGSMHDIDTSAGPVVVRLDQGVRGEGVFFINSSGSISVQNPLTIEPKDNFVGISGPLVVTSPFSEIKVWCISDDGGRSVWNYSIRNMFGDYHDPVQGTWQIPVAGVVDFPLFHKNEYIASKLLVTSRSNDGKRIKSSEINILIDVVTNTVISTEYAVMRVGALTEEDDIVTYSFSISGTGMITMTANGASGLRVAVKSITTQKIGAAQ
> |[Tevenvirinae Salmonella phage STP4-a]||_Salmonella_phage_STP4-a.gb|baseplate wedge tail..|873|NC_026607.2(159914):77519-78391:1 ^RAST2:fig|1198136.48.peg.157^ Tevenvirinae Salmonella phage STP4-a|neighbours:(1),(1)|neighbour_genes:hypothetical protein,baseplate wedge subu..|
MYNQEPKQLIDVGEIGNASTGDILFDGGLKLNSNMNAIYNSFGDQRKMSLDSGQGTTGQVIHATGYYQKSENPAVDFQTPVQNGSMHDIDTSAGPVVVRLDQGVRGEGVFFINSSGSISVQNPLTIEPKDNFVGISGPLVVTSPFSEIKVWCISDDGGRSVWNYSIRNMFGDYHDPVQGTWQIPVAGVVDFPLFHKNEYIASKLLVTSRSNDGKRIKSSEINILIDVVTNTVISTEYAVMRVGALTEEDDIVTYSFSISGTGMITMTANGASGLRVAVKSITTQKIGAAQ
> |[Tevenvirinae Salmonella_phage_vB_SnwM_CGG4-1]||_Salmonella_phage_vB_SnwM_CGG4-1.gb|baseplate wedge tail..|873|NC_031065.1(159878):73392-74264:1 ^RAST2:fig|1198136.78.peg.153^ Tevenvirinae Salmonella_phage_vB_SnwM_CGG4-1|neighbours:(1),(1)|neighbour_genes:hypothetical protein,baseplate wedge subu..|
MYNQDPKQLIDVGEIGNASTGDILFDGGLKLNSNMNAIYNAFGDQRKMALDDGQGTTGQVIHATGYYQKSENPALDFQTPVQNGSMHDIDTSAGPVVVQLNQGVRGEAVFFINSSGSISVTNPLTIEPKDNFFGITGPLVVTAPFSEVKVWCISDDGGRSVWNYSIRNMFGDYHDPVQGTWQIPLAGLTDIPLFHKNEYIASKLLVTARSNDGKRMKSSEINILIDVVTNTVISTEYAVMRVGATTEEDDIVTYSFSINGTGMVTMTANGASGLRVAVKSITTQKIGAAQ
> |[Tevenvirinae Serratia phage PS2]||_Serratia_phage_PS2.gb|hypothetical protein|852|KJ025957.1(167266):85325-86176:1 ^RAST2:fig|1198136.49.peg.181^ Tevenvirinae Serratia phage PS2|neighbours:(1),(1)|neighbour_genes:Phage baseplate wedg..,hypothetical protein|
MAQNKKTRIDIGRPGDASTGDVLYKGGEKINSNFDAIYNAFGDERLFSTDNGVGRQIIYPSGYYQYRDANSFVCEPGGMYNVSVKSSNMNVTLPSSAKTGEKVVIINSDGSVGATRGLTIKAATGESIIGAPNGVIVTSPSVEVVFYCVADTGGKSTWNFSVSSLFGEKQLPIEKTIALTTTDTSIEIAHKNDFDSIKFMTLARYENESAVRASEINLVIRKPSDEVFFTEYAVIKSDPNDEMIKLNFIISNARLICVVSGLKAGIRFALKSVSTQRVTTATA
>ID:APC45248.1 |[Shigella phage SH7]||_Shigella_phage_SH7_.gbk|baseplate wedge tail..|867|KX828711(164870):82443-83309:1 ^^ Shigella phage SH7, complete genome.|neighbours:ID:APC45226.1(1),ID:APC45061.1(1)|neighbour_genes:baseplate wedge comp..,baseplate wedge subu..|
MFIQEPKKLIDTGEIGNASTGDILFDGGNKINSDFNAIYNAFGDQRKMAVANGTGADGQIIHATGYYQKHSITEYATPVKVGTRHDIDTSTVGVKVIIERGELGDCVEFINSNGSISVTNPLTIQAIDSIKGVSGNLVVTAPYSKVTLRCISSDNSTSVWNYSIESMFGQKESPVEGTWNVSTSGSVDIPLFHRTEYNMAKLLVTCQSVDGRKIKTAEINILVDTVNSEVISSEYAVMRVGNETEEDEIANIAFSIKENYVTATISSSTVGMRAAVKVIATQKIGVAQ
>ID:YP_009288521.1 |[Shigella phage SHBML-50-1]||_Shigella_phage_SHBML-50-1_.gbk|baseplate wedge tail..|867|NC_031085(166634):85888-86754:1 ^GeneID:29060611^ Shigella phage SHBML-50-1, complete genome.|neighbours:ID:YP_009288520.1(1),ID:YP_009288522.1(1)|neighbour_genes:baseplate wedge subu..,baseplate wedge subu..|
MFIQEPKKLIDTGEIGNASTGDILFDGGNKINSDFNAIYNAFGDQRKMAVANGTGADGQIIHATGYYQKHSIAEYATPVKVGTRHDIDTSTVGVKVIIERGELGDCVEFINSNGSISVTNPLTIQAIDSIKGVSGNLVVTSPYSKVTLRCISSDNSTSVWNYSIESMFGQKESPAEGTWNISTSGSVDIPLFHRTEYNMAKLLVTCQSVDGRKIKTAEINILVDTVNSEVISSEYAVMRVGNETEEDEIANIAFSIKENYVTATISSSTVGMRAAVKVIATQKIGVAQ
>ID:YP_009277529.1 |[Shigella phage SHFML-11]||_Shigella_phage_SHFML-11.gbk|baseplate wedge tail..|867|NC_030953(170650):32357-33223:1 ^GeneID:29056236^ Shigella phage SHFML-11, complete genome.|neighbours:ID:YP_009277528.1(1),ID:YP_009277530.1(1)|neighbour_genes:baseplate wedge subu..,baseplate wedge subu..|
MFIQEPKKLIDTGEIGNASTGDILFDGGNKINSDFNAIYNAFGDQRKMAVANGTGADGQIIHATGYYQKHSITEYATPVKVGTRHDIDTSTVGVKVIIERGELGDCVEFINSNGSISVTNPLTIQAIDSIKGVSGNLVVTSPYSKVTLRCISSDNSTSVWNYSIESMFGQKESPAEGTWNISTSGSVDIPLFHRTEYNMAKLLVTCQSVDGRKIKTAEINILVDTVNSEVISSEYAVMRVGNETEEDEIANIAFSIKTNYVTATISSSTVGMRAAVKVIATQKIGVAQ
> |[Viruses Shigella phage SHFML-26]||_Shigella_phage_SHFML-26.gb|hypothetical protein|867|NC_031011.1(168993):150230-151096:1 ^RAST2:fig|10239.69.peg.251^ Viruses Shigella phage SHFML-26|neighbours:(1),(1)|neighbour_genes:Phage baseplate wedg..,hypothetical protein|
MFIQEPKKLIDTGEIGNASTGDILFDGGNKINSDFNAIYNAFGDQRKMAVANGTGADGQIIHATGYYQKHSITEYATPVKVGTRHDIDTSTVGVKVIIERGELGDCVEFINSNGSISVTNPLTIQAIDSIKGVSGNLVVTSPYSKVTLRCISSDNSTSVWNYSIESMFGQKESPAEGTWNISTSGSVDIPLFHRTEYNMAKLLVTCQSIDGRKIKTAEINILVDNVNSEVISSEYAVMRVGNETEEDEIANIAFSIKTNYVTATISSSTVGMRAAVKVIATQKIGVAQ
> |[Tevenvirinae Shigella_phage_SHSML-52-1]||_Shigella_phage_SHSML-52-1.gb|hypothetical protein|873|NC_031090.1(169621):114722-115594:-1 ^RAST2:fig|1198136.79.peg.172^ Tevenvirinae Shigella_phage_SHSML-52-1|neighbours:(-1),(-1)|neighbour_genes:hypothetical protein,Phage baseplate wedg..|
MAFFKQTPKQLIDTGEIGNASTGDILFDGGNKINDDINAIYNAFGDQRKMAVADGTGPTGQTIHATGYYQKGKAADYQTPIKPGTMHDIDASDGGVIVIIDRPELGDSVEFINSNGSISVNNPLSIQVTDGSIKGVLNNLVISTPYTHVVLRCIELNGPTSVWNYSTDSMFGQKESPVDGTWSLTGNTVSIPLFYRTDYNMAKLLVTCQSADGRKIKTCEINILIDTINSEVLSTEFAVMRVGNVDETDEIANISFSIINNFATMTITSDIIGLRSAVKIISTQKIGVAQ
>ID:YP_003934792.1 |[Shigella phage SP18]||_Shigella_phage_SP18.gbk|gp9|870|NC_014595(170605):85457-86326:1 ^GeneID:9830533^ Shigella phage SP18, complete genome.|neighbours:ID:YP_003934791.1(1),ID:YP_003934793.1(1)|neighbour_genes:gp8,hypothetical protein|
MINQTPKLLIDVGEIGNASTGDILYDGGRKINEDFNNVYNTFGDQRLYSIDNGQNSQVLHATGYYQKATNIIEWNTPVALGSLRDVDTSKGVVTARIARGKMGEGIIFINSNGTLSPTQSLEIELQGTDTFVSAPTNKIRFTSPYTKITLWCIDDANGVGTWDYSIENMFGVKHIPLDRTYNIGLNARDIPIALRGDFKTMKLLLTAISTDETKYKASEVMLFVDTQANQVYSTEYGVLRRGHVDDDDELYTINFKIGADNFVTATVSAPVSMKLAIKVAETQTIGVAI
>ID:AUV63832.1 |[Shigella phage Sf20]||_Shigella_phage_Sf20_.gbk|baseplate wedge tail..|855|MF327006(163982):12167-13021:1 ^^ Shigella phage Sf20, complete genome.|neighbours:ID:AUV63831.1(1),ID:AUV63833.1(1)|neighbour_genes:putative methyltrans..,baseplate wedge subu..|
MAQVPKKRIDTGTVGNPSTGDILYDGGNKINDNFDSIYDAFADQRFKDVDHGVGRMVIHATGYYQKHPRQSYAGSAVEIGSLHDIDTTQGALIAILPKAKVGEGVVFINSNGSLSTTTPLNIRTQAGDSISGYSGDATITQPFSKVTVWCTAVEGSRVTWRLGIESMFTDTTTPLDKTVNVTGVATNVAIAAKTEYVSIKLLTTASNTSGSKMRSSETLLMIDSKAGKVYATEYAVLQKTEDELYTVRYFIGSGDKVYAEYKATGENIRLAVKAVDTIKIGVAT
>ID:YP_009618966.1 |[Shigella phage Sf21]||_Shigella_phage_Sf21_.gbk|baseplate wedge subu..|867|NC_042077(166002):83960-84826:1 ^GeneID:40095569^ Shigella phage Sf21, complete genome.|neighbours:ID:YP_009618965.1(1),ID:YP_009618967.1(1)|neighbour_genes:baseplate wedge subu..,baseplate wedge subu..|
MFIQEPKKLIDTGEIGNASTGDILFDGGNKINSDFNAIYNAFGDQRKMAVANGTGADGQIIHATGYYQKHSIAEYATPVKVGTRHDIDTSTVGVKVIIERGELGDCVEFINSNGSISVTNPLTIQAIDSIKGVSGNLVVTSPYSKVTLRCISSDNSTSVWNYSIESMFGQKESPAEGTWNISTSGSVDIPLFHRTEYNMAKLLVTCQSVDGRKIKTAEINILVDTVNSAVISSEYAVMRVGNETEEDEIANIAFSIKTNYVTATISSSTVGMRAAVKVIATQKIGVAQ
>ID:YP_009614808.1 |[Shigella phage Sf22]||_Shigella_phage_Sf22_.gbk|baseplate wedge subu..|867|NC_042039(166283):29669-30535:1 ^GeneID:40091223^ Shigella phage Sf22, complete genome.|neighbours:ID:YP_009614807.1(1),ID:YP_009614809.1(1)|neighbour_genes:baseplate wedge subu..,baseplate wedge subu..|
MFIQEPKKLIDTGEIGNASTGDILFDGGNKINSDFNAIYNAFGDQRKMAVANGTGADGQIIHATGYYQKHTIAEYATPVKVGTRHDIDTSTVGVKVIIERGELGDCVEFINSNGSISVTNPLTIQAIDSIKGVSGNLVVTSPYSKVTLRCISSDNSTSVWNYSIESMFGQKESPAEGTWNISTSGSVDIPLFHRTEYNMAKLLVTCQSVDGRKIKTAEINILVDTVNSEVISSEYAVMRVGNETEEDEIANIAFSIKENYVTATISSSTVGMRAAVKVIATQKIGVAQ
>ID:ATE86415.1 |[Shigella phage Sf23]||_Shigella_phage_Sf23_.gbk|baseplate wedge subu..|867|MF158046(167678):6441-7307:1 ^^ Shigella phage Sf23, complete genome.|neighbours:ID:ATE86414.1(1),ID:ATE86416.1(1)|neighbour_genes:baseplate wedge subu..,baseplate wedge subu..|
MFIQEPKKLIDTGEIGNASTGDILFDGGNKINSDFNAIYNAFGDQRKMAVANGTGADGQIIHATGYYQKHSIAEYATPVKVGTRHDIDTSTVGVKVIIERGELGDCVEFINSNGSISVTNPLTIQAIDSIKGVSGNLVVTSPYSKVTLRCISSDNSTSVWNYSIESMFGQKESPAEGTWNISTSGSVDIPLFHRTEYNMAKLLVTCQSIDGRKIKTAEINILVDTVNSEVISSEYAVMRVGNETEEDEIANIAFSVKENYVTATISSSTVGMRAAVKVIATQKIGVAQ
>ID:YP_009619090.1 |[Shigella phage Sf24]||_Shigella_phage_Sf24_.gbk|baseplate wedge subu..|867|NC_042078(168112):10596-11462:1 ^GeneID:40095705^ Shigella phage Sf24, complete genome.|neighbours:ID:YP_009619089.1(1),ID:YP_009619091.1(1)|neighbour_genes:baseplate wedge subu..,baseplate wedge subu..|
MFIQEPKKLIDTGEIGNASTGDILFDGGNKINSDFNAIYNAFGDQRKMAVANGTGADGQIIHATGYYQKHSIAEYATPVKVGTRHDIDTSTVGVKVIIERGELGDCVEFINSNGSISVTNPLTIQAIDSIKGVSGNLVVTSPYSKVTLRCISSDNSTSVWNYSIESMFGQKESPAEGTWNISTSGSVDIPLFHRTEYNMAKLLVTCQSVDGRKIKTAEINILVDTVNSEVISSEYAVMRVGNETEEDEIANIAFSIKENYVTATISSPTVGMRAAVKVIATQKIGVAQ
> |[Tevenvirinae Shigella_phage_Sf25]||_Shigella_phage_Sf25.gb|Phage baseplate wedg..|867|MF327009.1(168573):10838-11704:1 ^RAST2:fig|1198136.80.peg.11^ Tevenvirinae Shigella_phage_Sf25|neighbours:(1),(1)|neighbour_genes:Phage baseplate wedg..,hypothetical protein|
MFIQEPKKLIDTGEIGNASTGDILFDGGNKINSDFNAIYNAFGDQRKMAVANGTGADGQIIHATGYYQKHSIAEYATPVKVGTRHDIDTSTVGVKVIIERGELGDCVEFINSNGSISVTNPLTIQAIDSIKGVSGNLVVTSPYSKVTLRCISSDNSTSVWNYSIESMFGQKESPAEGTWNISTSGSVDIPLFHRTEYNMAKLLVTCQSVDGRKIKTAEINILVDTVNSEVISSEYAVMRVGNETEEDEIANIAFSIKENYVTATISSPTVGMRAAVKVIATQKIGVAQ
>ID:YP_004415050.1 |[Shigella phage Shfl2]||_Shigella_phage_Shfl2_.gbk|putative baseplate w..|867|NC_015457(165919):82892-83758:1 ^GeneID:10498913^ Shigella phage Shfl2, complete genome.|neighbours:ID:YP_004415049.1(1),ID:YP_004415051.1(1)|neighbour_genes:putative baseplate w..,putative baseplate w..|
MFIQEPKKLIDTGEIGNASTGDILFDGGNKINSDFNAIYNAFGDQRKMAVANGTGADGQIIHATGYYQKHSIAEYATPVKVGTRHDIDTSTVGVKVIIERGELGDCVEFINSNGSISVTNPLTIQAIDSIKGVSGNLVVTSPYSKVTLRCISSDNSTSVWNYSIESMFGQKESPAEGTWNISTSGSVDIPLFHRTEYNMAKLLVTCQSVDGRKIKTAEINILVDTVNSEVISSEYAVMRVGNETEEDEIANIAFSIKENYVTATISSPTVGMRAAVKVIATQKIGVAQ
>ID:YP_009110975.1 |[Shigella phage pSs-1]||_Shigella_phage_pSs-1_.gbk|hypothetical protein|867|NC_025829(164999):88477-89343:1 ^GeneID:22475241^ Shigella phage pSs-1, complete genome.|neighbours:ID:YP_009110974.1(1),ID:YP_009110976.1(1)|neighbour_genes:hypothetical protein,hypothetical protein|
MFIQEPKKLIDTGEIGNASTGDILFDGGNKINSDFNAIYNAFGDQRKMAVANGTGADGQIIHATGYYQKHSIAEYATPVKVGTRHDIDTSTVGVKVIIERGELGDCVEFINSNGSISVTNPLTIQAIDSIKGVSGNLVVTSPYSKVTLRCISSDNSTSVWNYSIESMFGQKESPAEGTWNISTSGSVDIPLFHRTEYNMAKLLVTCQSVDGRKIKTAEINILVDTVNSEVISSEYAVMRVGNETEEDEIANIAFSIKTNYVTATVSSSIVGMRAAVKVIATQKIGVAQ
> |[Tevenvirinae Vibrio_phage_KVP40]||_Vibrio_phage_KVP40.gb|Phage baseplate wedg..|957|NC_005083.2(244834):203052-204008:1 ^RAST2:fig|1198136.81.peg.396^ Tevenvirinae Vibrio_phage_KVP40|neighbours:(1),(1)|neighbour_genes:Phage baseplate wedg..,hypothetical protein|
MGRQRLETGTAGSVGTGDTIHNGGNKLRDNSDEFYHINADFELTEAGENYIPAYNDTSPRPFAGGYWQRIPPSSTAGGSGGPNNTNLLTSIITGGKYDIDTSALGGGASMTLNLPKIGTTAGMAKRGERIEFQNTTATLDTNPIVIAPSAGDAIVGATELNGTQIVRNNYCHIICTVIDDGTGLAGTPQWGIKIIPILGDFGAPVNDTIYTIPETVTVTMPLFDTLSYAACKLMVYAENSDPAQGGAVTRRMSSELLLLNNVTDVYIDEYSVINTDKDFGNLVLIEPRVDNGTIVLDITSNDDNVSISIKSIETIRLS
> |[Viruses Vibrio phage VH7D]||_Vibrio_phage_VH7D.gb|hypothetical protein|957|NC_023568.1(246964):139706-140662:1 ^RAST2:fig|10239.72.peg.239^ Viruses Vibrio phage VH7D|neighbours:(1),(1)|neighbour_genes:Phage baseplate wedg..,hypothetical protein|
MGRNRLETGTAGSVGTGDTIHNGGNKLRDNSDEFYHINADFELTDAGENYIPAYNDIAPRPHAGGYWQRIPPSSTAGGSGGPNNTNLLTSIVTGGKYDIDTSSLGGGASMTLNLPKIGTTAGMAKRGERIEFQNTTATLDTNPIVLAPSSGDAIVGAPELNGTQIVRTNRCHIICTVIDDGTGLAGTPQWGVKINPIAGDFGAPVNDTIYSIPDTVTVTMPLFDIQSYAACKLMVYAENSDPLQGGAVTRRMSSELLLLNNITDVYIDEYSVINTDKDFGNLILIEPRVDAGNIVLDITSNDDNVSIAIKSIETIRLS
> |[Tevenvirinae Vibrio_phage_ValB1_HC]||_Vibrio_phage_ValB1_HC.gb|Phage baseplate wedg..|957|MK568540.1(247619):121673-122629:-1 ^RAST2:fig|1198136.76.peg.181^ Tevenvirinae Vibrio_phage_ValB1_HC|neighbours:(-1),(-1)|neighbour_genes:hypothetical protein,Phage baseplate wedg..|
MGRNRLETGTAGSVGTGDTIHNGGNKLRDNSDEFYHINADFELTDAGENYIPAYNDIAPRPHAGGYWQRIPPSSTAGGSGGPNNTNLLTSIVTGGKYDIDTSALGGGASMTLNLPKIGTTAGMAKRGERIEFQNTTATLDTNPIVLAPSSGDAIVGAPELNGTQIVRTNRCHIICTVIDDGTGLAGTPQWGVKINPIAGDFGAPVNDTIYSIPDTVTVTMPLFDIQSYAACKLMVYAENSDPLQGGAVTRRMSSELLLLNNITDVYIDEYSVINTDKDFGNLILIEPRVDAGNIVLDITSNDDNVSIAIKSIETIRLS
> |[Tevenvirinae Vibrio_phage_ValKK3]||_Vibrio_phage_ValKK3.gb|Phage baseplate wedg..|957|NC_028829.1(248088):173015-173971:-1 ^RAST2:fig|1198136.77.peg.315^ Tevenvirinae Vibrio_phage_ValKK3|neighbours:(-1),(-1)|neighbour_genes:hypothetical protein,Phage baseplate wedg..|
MGRNRLETGTAGSVGTGDTIHNGGNKLRDNSDEFYHINADFELTDAGENYIPAYNDIAPRPHAGGYWQRIPPSSTAGGSGGPNNTNLLTSIVTGGKYDIDTSSLGGGASMTLNLPKIGTTAGMAKRGERIEFQNTTATLDTNPIVLAPSSGDAIVGAPELDGTQIVRTNRCHIICTVIDDGTGLAGTPQWGVKINPIAGDFGAPVNDTIYSIPDTVTVTMPLFDIQSYAACKLMVYAENSDPLQGGAVTRRMSSELLLLNNITDVYIDEYSVINTDKDFGNLILIEPRVDAGNIVLDITSNDDNVSIAIKSIETIRLS
> |[Tevenvirinae Vibrio_phage_nt-1]||_Vibrio_phage_nt-1.gb|Phage baseplate wedg..|957|NC_021529.2(247511):123591-124547:1 ^RAST2:fig|1198136.72.peg.267^ Tevenvirinae Vibrio_phage_nt-1|neighbours:(1),(1)|neighbour_genes:Phage baseplate wedg..,Phage baseplate wedg..|
MGRQRLETGTAGSVGTGDTIHNGGNKLRDNSDEFYHINADFELTDAGENYIPAYNDNAPRPHAGGYWNRIPPSSTAGGSGGPNNTNLLTSIVTGGKYDIDTSALGGGASMTLNLPKIGTSAGQAKRGERIEFQNTTATLDTNPITIQASAGDAIVSASELNGTHIVRTNYCHIVCTVIDDGTGLAGTPQWGIKINPLVGDFSAPVNDTIFSIPDTVTATMPLFDILSFASCKLMVYAENSDPLQGGAVTRRMTSEILLLNNITDVYIDEYSVVNTDKEFGNLILIEPRVDNGVIVLDITSNDDNVSIAIKSIETIRLS
> |[Tevenvirinae Vibrio_phage_phi-Grn1]||_Vibrio_phage_phi-Grn1.gb|Phage baseplate wedg..|957|KT919972.1(248605):67608-68564:1 ^RAST2:fig|1198136.75.peg.118^ Tevenvirinae Vibrio_phage_phi-Grn1|neighbours:(1),(1)|neighbour_genes:Phage baseplate wedg..,hypothetical protein|
MGRNRLETGTAGSVGTGDTIHNGGNKLRDNSDEFYHINADFELTDAGENYIPAYNDIAPRPHAGGYWQRIPPSSTAGGSGGPNNTNLLTSIVTGGKYDIDTSSLGGGASMTLNLPKIGTTAGMAKRGERIEFQNTTATLDTNPIVLAPSSGDAIVGAPELNGTQIVRTNRCHIICTVIDDGTGLAGTPQWGVKINPIAGDFGAPVNDTIYSIPDTVTVTMPLFDIQSYAACKLMVYAENSDPLQGGAVTRRMSSELLLLNNITDVYIDEYSVINTDKDFGNLILIEPRVDAGNIVLDITSNDDNVSIAIKSIETIRLS
> |[Tevenvirinae Vibrio_phage_phi-ST2]||_Vibrio_phage_phi-ST2.gb|Phage baseplate wedg..|957|KT919973.1(250485):127391-128347:1 ^RAST2:fig|1198136.73.peg.258^ Tevenvirinae Vibrio_phage_phi-ST2|neighbours:(1),(1)|neighbour_genes:Phage baseplate wedg..,hypothetical protein|
MGRNRLETGTAGSVGTGDTIHNGGNKLRDNSDEFYHINADFELTDAGENYIPAYNDIAPRPHAGGYWQRIPPSSTAGGSGGPNNTNLLTSIVTGGKYDIDTSSLGGGASMTLNLPKIGTTAGMAKRGERIEFQNTTATLDTNPIVLAPSSGDAIVGAPELNGTQIVRTNRCHIICTVIDDGTGLAGTPQWGVKINPIAGDFGAPVNDTIYSIPDTVTVTMPLFDIQSYAACKLMVYAENSDPLQGGAVTRRMSSELLLLNNITDVYIDEYSVINTDKDFGNLILIEPRVDAGNIVLDITSNDDNVSIAIKSIETIRLS
> |[Tevenvirinae _Vibrio_phage_vB_VmeM-32]||_Vibrio_phage_vB_VmeM-32.gb|Phage baseplate wedg..|924|KU160494.1(199912):189929-190852:-1 ^RAST2:fig|1198136.70.peg.292^ Tevenvirinae _Vibrio_phage_vB_VmeM-32|neighbours:(-1),(-1)|neighbour_genes:baseplate wedge subu..,hypothetical protein|
MSVQSFKRRIDTGVAGDSSTGDTIHAGGNGINDNFDSLYNVMGDYRLFQSSDNGTNVQKLHATGFYQKHTRAYYNGAATPNGNPVDYGSMHDVSTTRNGIGPLTINLPTGLNHQGECIEIINTDGSVNETNYVDIKCSNIADSIDGIGNTLRLTRPRFKLTLWIEKSEQTGSIWKYKLDNLYGDNAVAYDISVTDIGINETRQIPLFNKSQYNTTKHILFVSQKGINVQLESSECLLMVNNTNIADNTVYFTEYARIRSSEPTSSVANLLYEIEYLIVGGVVNARIRNISNNIIDVKIKSIDSLGGF
> |[Tevenvirinae Vibriophage_phi-pp2]||_Vibriophage_phi-pp2.gb|Phage baseplate wedg..|957|JN849462.1(246421):204758-205714:1 ^RAST2:fig|1198136.74.peg.390^ Tevenvirinae Vibriophage_phi-pp2|neighbours:(1),(1)|neighbour_genes:Phage baseplate wedg..,hypothetical protein|
MGRQRLETGTAGSVGTGDTIHNGGNKLRDNSDEFYHINADFELTEAGENYIPAYNDTSPRPFAGGYWQRIPPSSTAGGSGGPNNTNLLTSIITGGKYDIDTSALGGGASMTLNLPKIGTTAGMAKRGERIEFQNTTATLDTNPIVISPSAGDAIVGATELNGTQIVRNNYCHIICTVIDDGTGLAGTPQWGIKIIPILGDFGAPVNDTIYTIPETVTVTMPLFDTLSYAACKLMVYAENSDPAQGGAVTRRMSSELLLLNNVTDVYIDEYSVINTDKDFGNLVLIEPRVDNGTIVLDITSNDDNVSISIKSIETIRLS
>ID:YP_009153754.1 |[Yersinia phage PST]||_Yersinia_phage_PST_.gbk|baseplate wedge tail..|867|NC_027404(167785):83459-84325:1 ^GeneID:24677541^ Yersinia phage PST, complete genome.|neighbours:ID:YP_009153753.1(1),ID:YP_009153755.1(1)|neighbour_genes:baseplate wedge subu..,baseplate wedge subu..|
MFIQEPKKLIDTGEIGNASTGDILFDGGNKINSDFNAIYNAFGDQRKMAVANGTGADGQIIHATGYYQKHSIAEYATPVKVGTRHDIDTSTVGVKVIIERGELGDCVEFINSNGSISVTNPLTIQAIDSIKGVSGNLVVTTPYSKVTLRCISSDNSTSVWNYSIESMFGQKESPVEGTWNISTSGSVDIPLFHRTEYNMAKLLVTCQSADGRKIKTAEINILVDIVNSEVISSEYAVMRVGNETEEDEIANIAFSIKENYVTATISSSTVGMRAAVKVIATQKIGVAQ
>ID:VEV89768.1 |[Yersinia phage fPS-2]||_Yersinia_phage_fPS-2_.gbk|g152|867|LR215722(169060):86258-87124:1 ^^ Yersinia phage fPS-2 genome assembly, chromosome: I.|neighbours:ID:VEV89767.1(1),ID:VEV89769.1(1)|neighbour_genes:g151,g153|
MFIQEPKKLIDTGEIGNASTGDILFDGGNKINSDFNAIYNAFGDQRKMAVANGTGADGQIIHATGYYQKHSITEYATPVKVGTRHDIDTSTVGVKVIIERGELGDCVEFINSNGSISVTNPLTIQAIDSIKGVSGNLVVTSPYSKVTLRCISSDNSTSVWNYSIESMFGQKESPAEGTWNISTSGSVDIPLFHRTEYNMAKLLVTCQSVDGRKIKTAEINILVDTVNSAVISSEYAVMRVGNETEEDEIANIAFSIKENYVTATISSSTVGMRAAVKVIATQKIGVAQ
>ID:YP_009149400.1 |[Yersinia phage phiD1]||_Yersinia_phage_phiD1_.gbk|g161|867|NC_027353(167063):84787-85653:1 ^GeneID:24635597^ Yersinia phage phiD1 complete genome.|neighbours:ID:YP_009149399.1(1),ID:YP_009149401.1(1)|neighbour_genes:g160,g162|
MFIQEPKKLIDTGEIGNASTGDILFDGGNKINSDFNAIYNAFGDQRKMAVANGTGADGQIIHATGYYQKHSIAEYATPVKVGTRHDIDTSTVGVKVIIERGELGDCVEFINSNGSISVTNPLTIQAIDSIKGVSGNLVVTSPYSKVTLRCISSDNSTSVWNYSIESMFGQKESPAEGTWNISTSGSVDIPLFHRTEYNMAKLLVTCQSVDGRKIKTAEINILVDTVNSEVISSEYAVMRVGNETEEDEIANIAFSIKENYVTATISSPTVGMRAAVKVIATQKIGVAQ
