# Supplementary material for: Influence of Non-canonical DNA Bases on the Genomic Diversity of Tevenvirinae
Source: Front Microbiol. 2021 Apr 6;12:632686. doi: 10.3389/fmicb.2021.632686 (PMC8056088; doi:10.3389/fmicb.2021.632686)
Supplement: Supplementary Data Sheet 1 — Clustering results (folders “first clusterisation,” “second clusterisation,” and “third clusterisation”): the number of pan-genome components in the individual genome (files “pan genome components of genomes”), the total number of all clusters and components of the pan-genome (files “pan genome components”), a list of clusters of the core genome (files “core list”), a list of clusters of the softcore genome (files “softcore list”). Clusters of the softcore genome (folders “softcore clusters”) are presented in the files which show regions in genomes, protein sequences, names of viruses which have these proteins A description of softcore clusters is also supplied (file “Softcore clusters description”). [file Data_Sheet_1.ZIP › Data sheet 1/second clusterisation/softcore_clusters/21225_wac.faa]

> |[Tevenvirinae _Acinetobacter_phage_133]||_Acinetobacter_phage_133.gb|hypothetical protein|1191|NC_015250.1(159801):88868-90058:1 ^RAST2:fig|1198136.113.peg.183^ Tevenvirinae _Acinetobacter_phage_133|neighbours:(1),(1)|neighbour_genes:Phage straight tail ..,Phage neck protein|
MLPHVDGLPVGPEQTRINWIKNGDFLEGAKTSLTNEGNLNAAGVQLQQNIVYLHTRMELEGTSFGSRLTHLENIVDESLSLNVVETLNRHTVEIETLNNTQTVQDNQISLNRIDIDKHTEMLGLPTNNPSGRNITEDVQWVKVELGNYPEQDINGMPEPGALSTGLKRRVLDNTAQSVQNRNDIATIRQEINDADLGTLRNDVEDLRDDVGTNTQNKTVFSQLDEHSIKLAEDAQSILKIKQDIGAGDGLTINERMGNQETAFADLKQIVQAPDTGLVDKVVDVQEQSDLTDVKVQENSTEIGTLKTTVGDSTTGLVKDMTDVKTKIGFGSNPSVDSLEYRFNALQALQNDTSIQLQDLQTEVGTASTGLTGDVRQLQAQLLALTARVEQLEQAGP
> |[Tevenvirinae _Acinetobacter_phage_AM101]||_Acinetobacter_phage_AM101.gb|hypothetical protein|1875|MH165274.1(166487):70257-72131:-1 ^RAST2:fig|1198136.62.peg.92^ Tevenvirinae _Acinetobacter_phage_AM101|neighbours:(-1),(-1)|neighbour_genes:Phage neck protein,Phage straight tail ..|
MTTKLKLPYVDGIPEDGQRRLSWIRDGELLEGAKSRYGSEGNLNLMQKQLQENIVVIANEIDNANASNAIIEDELEKIKEILADVGNTSLIEQVNENKNNIDDLKDSLDTLDEYSKGVEQSVTDLKSLVGSPIQFVDGNLTAFENLHFIKSVIGNEKDFDVNGDSAPNNPESGLIAKINSAITQTIENKGKIDNIEAELAEANLSELEAKISNIRSELGGTPNGKTIYSRLNAIEDNEVEVDSRIDKINESIGPESVTKRIDSVNVEISDIKTEISGTNGIKASISKLDDTVFTKDTGLVSRVSSVENTSNALNSTVNDPESGLVKAIENISSTIGLSDSSPNTILGRINTLELNTGNTATTVQDMQVTLGDGSSGLVADVNASSKSLYGNAEAEDPVDKAGVVAATKTVYNGLNTTNAAVKGLYDRLKYSGLTFSSLSDATYTDNAEQISSILNMSLAKSVKVNAGVALISQQNDFQDAIKSDVILINIGTYDYAFNTVLGTIADAVDDFSGSATFYSELYSLLSKVSTATSKSRVFVTNGYRTTQFTNGVKYPNKNTEGKTLEDYSKAILDVASIFGIPVIDTNNELGIHVKNSGLFLNTTGFTVDGSKRFVNLVTGFINSK
> |[Tevenvirinae _Acinetobacter_phage_Ac42]||_Acinetobacter_phage_Ac42.gb|Phage fibritin (wac)..|1170|NC_014660.1(167716):99676-100845:1 ^RAST2:fig|1198136.114.peg.179^ Tevenvirinae _Acinetobacter_phage_Ac42|neighbours:(1),(1)|neighbour_genes:Phage straight tail ..,Phage neck protein|
MKILPFVNSVPNDGQQRIQWIRNGDALMGASTKFGSDGNLNIATTQVQANVVVLDENLQELNLGFDANTQKIQEIEALLEASGSLDLVQVVQTNTTDIVQLKADSEDAKTRLTSVETTVRENKTMLGEAGPNFVGTVNSEIEFLKARIGNNTNETVNGTPSPGTSATGIKLSINNVILELNAVKEDNLELNTKLDLFDVPSIKQDIVQIRRELGQTPVSQPTVYERLNSLNNDSNTFSTDIEAIKVKINFDNPIDIAPRVFTLETNYSTLDNVINGPNGITTKVTVLESEMALVKPAVDTLELQVDTINSTLDGASGLTTQVQEIKTYIGIVPNGTPVPPTSLEGRFITLQGIQNNTASTVQDLQVEVQDLRSQLTALTARVAALESNP
> |[Viruses _Acinetobacter_phage_Acj61]||_Acinetobacter_phage_Acj61.gb|Phage fibritin (wac)..|1251|NC_014661.1(164093):100572-101822:1 ^RAST2:fig|10239.85.peg.171^ Viruses _Acinetobacter_phage_Acj61|neighbours:(1),(1)|neighbour_genes:hypothetical protein,hypothetical protein|
MIALHKIPFVTGLPDDGQKSITWVRNGELLEGASTKKGHDGVLNAAGVQIQENVVVLDENLRLISGTLDVSNEKIEKIEEILAVTGNLDLVEQVKKNTESIEGINFHLEQTNERVDRISADSSQLVLDVGTRTISSGTRTIFDDLVFVKSTIGQNTGEDINGNTVPGNEATGLTRKVLDVTKQSLKNKDDVAIVSAIVESADLPQLIANDAQIRAELGTKPVDPNVPPIYFRINTLENSHIENKDKIAEISTEIGLGARHIGTEVTSNTTRILALEGTINTPSTGLKPRVEVLEATIATPGTGLSDRVAKNTLDISTINTKIDTELTTNIKNVSDFVGYGTVPAPKTSLAGKLDTLTALHNDTAASVQDLQVEIGNNSSGMKADIKKLQDSVAAQALEIKAIDARLKLVEDKVANL
> |[Viruses _Acinetobacter_phage _Acj9]||_Acinetobacter_phage_Acj9.gb|Phage fibritin (wac)..|1830|NC_014663.1(169947):101230-103059:1 ^RAST2:fig|10239.87.peg.168^ Viruses _Acinetobacter_phage _Acj9|neighbours:(1),(1)|neighbour_genes:hypothetical protein,T4-like phage head c..|
MTTILKELPFVDGLPGEGQARLAWIANGVLLTGTETKYGNEGVANRFGVQLQKNIVILSENISLLAGENAASNVEIEKIKEDLAALGESGVIDTINLHTSEIAAINEKNAAQDGILQVLGQSNDEILARLGDTDDVPIHDSLEHLKNTVGNKANEDINGLPSPGTPSSGLISRLESATSQTVKNRDDISVINSRLDAADLSGMHIESSKVRHELGVSPPEGTPSIYTRLGTVETVSSANVASIAEIKLAIGPGSITTRVETNTSNISKLDTQINGASGVVDDLIEIDQRVDTLSDGVAQVKLDVATVASKADINTLAIESIKTEIGGASPAPTSILGRLSEHDTQLELNSSAIQEIQVVLGSSTTGLQGSVASHSKTLNGDSTAVDPVDKAGLILSTKALRTELTQTNSAINTIIARMPYTGKSFSSLSDGTFTSTDVQIVSKLNALQGKSVKSSAGISEIASHTDFAEAIKSDVILINVGPWDYGTDTTLGAIEDTSGTTFYAELHKLLSLVVTPTSKSRVFITTGYKSTKFADHNRYPAADANGVKYEQFVTAIKEVSAKFAVPVINTDSESGIIPLNATLFLDETGFTADGITRFATLVSGTINSK
> |[Tevenvirinae _Acinetobacter_phage_KARL-1]||_Acinetobacter_phage_KARL-1.gb|hypothetical protein|1875|MH713599.1(166560):86588-88462:-1 ^RAST2:fig|1198136.64.peg.120^ Tevenvirinae _Acinetobacter_phage_KARL-1|neighbours:(-1),(-1)|neighbour_genes:Phage neck protein,Phage straight tail ..|
MTTKLKLPYVDGIPEDGQRRLSWIRDGELLEGAKSRYGSEGNLNLMQKQLQENIVVIANEIDSANASNAIIEDELEKIKEILADVGNTSLIEQVNENKNNIDDLKDSLDTLDEYSKGVEQSVTDLKSLVGSPIQFVDGNLTAFENLHFIKSVIGNEKDFDVNGDSAPNTPESGLIAKINSAITQTIENKDKIDNIEAELAEANLSELESKVSNIRSELGGTPNGKTIYSRLNAIEDNEVEVDSRIDKINESIGTESVTKRIDSVNVEISDIKTEISGTNGIKASISKLDDTIFTKDTGLVSRVSSVENTSNALNSTVNDPESGLVKAIENISSTIGLSDSSPNTILGRINTLELNTGNTATTVQDMQVTLGYGSSGLVADVNASSKSLYGNAEAEDPVDKAGVVAATKTVYNGLNTTNAAVKGLYDRLKYSGLTFSSLSDATYTDNAEQISSILNMSLAKSVKVNAGVALISQQNDFQDAIKSDVILINIGTYDYAFNTVLGTIADAVDDFSGSATFYSELYSLLSKVSTATSKSRVFVTNGYRTTQFTNGVKYPNKNTEGKALEDYSKAILDVASIFGIPVIDTNNELGIHVKNSGLFLNTTGFTVDGSKRFVNLVTGFINSK
> |[Viruses _Acinetobacter_phage_ZZ1]||_Acinetobacter_phage_ZZ1.gb|hypothetical protein|1806|NC_018087.3(166687):94877-96682:1 ^RAST2:fig|10239.86.peg.172^ Viruses _Acinetobacter_phage_ZZ1|neighbours:(1),(1)|neighbour_genes:Phage straight tail ..,hypothetical protein|
MTTKVDFLPYVDGIPTDGQHRLSWIRNGDLLNGSDTKYGNEGNLNAFGVELQKNIVFLAENIDVLESNANITQEELEKIKEILGEVGTGSIVEKVNANTENIELINKTVETLTTSFNESKLILNQAVTDIGIRTELNGPNNIFTDLGFIKSRIGNNENEDISGLPSDGNPASGIILKILDQGKQINKNLSDLEELNTKFNDSDISGLSQNIDKLRLELGQSPEPNTPTVYARLNTLESSDRSVKEHLDEIDNKIGSGNISEKVEINTGIKKSIEDLKQNQDTLLTDLAKTNESLENVATKSNTNETNIGTLNDTVGINNDSPNTLLQRTANLETVQQNQTTTIQDMEVILGTSTTGLQGDVQNLKKALDGDSSASDPVAQAGLKAISSALIDKTNALQETQDRIVAAGAFSSKSFVLLGDATTNVVASDIAKVSLVRALPLMTKGVNGANSISILPDYVSAKSADVILVNIGTYDYLFDRELGTLADAKDGTEADTFYADVYKLFADLTAGTSRVLTCTGFRSKGFKDSVVSYPNNNGVNTSYDKYVLAVTEVADIFGIPVIPTHHELGISAKNIDLFANSDGLTKLGIDRFSILVAQSLR
> |[Tevenvirinae Acinetobacter_phage_vB_ApiM_fHyAci03]||_Acinetobacter_phage_vB_ApiM_fHyAci03.gb|hypothetical protein|1866|MH460829.1(165975):95512-97377:1 ^RAST2:fig|1198136.65.peg.183^ Tevenvirinae Acinetobacter_phage_vB_ApiM_fHyAci03|neighbours:(1),(1)|neighbour_genes:Phage straight tail ..,Phage neck protein|
MTTKLKLPYVDGIPEDGQRRLSWIRDGELLEGAKSRYGSEGNLNLMQKQLQENIVVIANEIDNANVSNAIIEDELEKIKEILADVGNTSLIEQVNENKNNIDDLKDSLDEYSKGVEQSVTDLKSLVGSPIQFVDGNLTAFENLHFIKSVIGNEKDFDVNGDSAPNTPESGLIAKINSAITQTIENKGKIVNIEAELAEANLSGLESKVSNIRSELGGTPNGKTIYSRLNAIEDNEVEVDSRIDKINESIGPESVTKRIDSVNVEISDIKTEISGTNGIKASISKLDDTVFTKDTGLVSRVASVENTSNALNSTVNDPESGLVKAIENISSTIGLSDSSPNTILGRINTLELNTGNTATTVQDMQVTLGDGSSGLVADVNASSKSLYGNAEAEDPVDKAGVVAATKTVYNGLNTTNAAVKGLYDRLKYSGLTFSSLSDATYTDNAEQISSILNMSLAKSVKVNAGVALISQQNDFQDAIKSDVVLINIGTYDYAFNTVLGTIADAVDDFSGSATFYSELYSLLSKVSTATSKSRVFVTNGYRTTQFTNGVKYPNKNTEGKTLEDYSKAILDVASIFGIPVIDTNNELGIHVKNSGLFLNTTGFTVDGSKRFVNLVTGFINSK
> |[Tevenvirinae _Aeromonas_phage_65.2]||_Aeromonas_phage_65.2.gb|hypothetical protein|3126|KY290955.1(236567):77122-80247:-1 ^RAST2:fig|1198136.115.peg.96^ Tevenvirinae _Aeromonas_phage_65.2|neighbours:(-1),(-1)|neighbour_genes:hypothetical protein,hypothetical protein|
MEIIKPILDDLKYTTEVPVAGSGQQQIDWVKNGERSVGADPTIVGDKSGVINRTSVQVSTNVDILDKNQDTMLETVNEIITKVNIHDEIINSGDGLDLYERVDALEDITTTHSNEITILKDVDTVTEVKIKSISDNIGVGDPSMRYRTLREDDLHIKRMIGNYTDFNIDGDPAPGVTANGVKGQVERNYNSLVNQGSRITALEKWWDDSTPASLMEEVNQIRSELGDSNGNPETIYNRIDSLESSEETNTPIVENLVTHTGLDEFPLQYLDVETETYIDIDTLIDYSKNNKKDIDYIADITKQSANKIDDIDRSLGSPADSTLNPSAWGKINDLGLRVATNEIILGASPLDGLQGKVGAIDIREAGHFTDLDNRVGNLTETVNVEYRTAISDLQKTVSDPNTGLYVKMEGSKKPSDVDFVKKGVYLSSKEMYDGMFQEYQSGNGYATNPTDQVTRSAWAREYDGTKWDWRNIFKTDFLLGEDNKIKAADDTNVLSYTLGSDGKYIPTIGHNGTTKVRVLGELIGNVYLEQTSDIIKFGQILFGSTDRTVSVGQLDKSFVISGKNNSSLKYLTSNGEYEVLHVGNYNSYISDINPENGFTLDQDSKIGYAGADFIKLVGSDFVLGSAQTTMTIDSNINKLVLDPMGSIKFNVGIDTERTVVSQSSNKIIFGDADAQNVLSTDFYVQGPASTLYKVWHQGMDAPSDGSFYARKNNQWEVITSGSGGSGNIPEVPQSGKAYARVNDDGVGAWQEVGGRDIQLGTNVAIRATTNGGVVNAISVDSASVTTHIGAASGFVKLEGVVNDFVLNRKISTALGSVIDRGASSLVIGDATNVVPVYSTGALYVGLVGSASKVWTDADDAPNDTNFYARKGKQWTLIHDGVDPNKDVVINSTKAYKIGTYDVAKVETVGVDKLMKIGDNTTFLEFAGKVTQMKITEVGANNSFGISTTISGQSVNMLSISQPTIEKFIQLGDSTVPIRVNATQMTINGDEILTKNEFEAPDDGNKYVRQDGEWTRAYYYGDFATDAPATPKEGDLFFEFIN
> |[Viruses Aeromonas phage 65]||_Aeromonas_phage_65.gb|hypothetical protein|3126|NC_015251.1(235229):77127-80252:-1 ^RAST2:fig|10239.65.peg.96^ Viruses Aeromonas phage 65|neighbours:(-1),(-1)|neighbour_genes:hypothetical protein,hypothetical protein|
MEIIKPILDDLKYTTEVPVAGSGQQQIDWVKNGERSVGADPTIVGDKSGVINRTSVQVSTNVDILDKNQDTMLETVNEIITKVNIHDEIINSGDGLDLYERVDALEDITTTHSNEITILKDVDTVTEVKIKSISDNIGVGDPSMRYRTLREDDLHIKRMIGNYTDFNIDGDPAPGVTANGVKGQVERNYNSLVNQGSRITALEKWWDDSTPASLMEEVNQIRSELGDSNGNPETIYNRIDSLESSEETNTPIVENLVTHTGLDEFPLQYLDVETETYIDIDTLIDYSKNNKKDIDYIADITKQSANKIDDIDRSLGSPADSTLNPSAWGKINDLGLRVATNEIILGASPLDGLQGKVGAIDIREAGHFTDLDNRVGNLTETVNVEYRTAISDLQKTVSDPNTGLYVKMEGSKKPSDVDFVKKGVYLSSKEMYDGMFQEYQSGNGYATNPTDQVTRSAWAREYDGTKWDWRNIFKTDFLLGEDNKIKAADDTNVLSYTLGSDGKYIPTIGHNGTTKVRVLGELIGNVYLEQTSDIIKFGQILFGSTDRTVSVGQLDKSFVISGKNNSSLKYLTSNGEYEVLHVGNYNSYISDINPENGFTLDQDSKIGYAGADFIKLVGSDFVLGSAQTTMTIDSNINKLVLDPMGSIKFNVGIDTERTVVSQSSNKIIFGDADAQNVLSTDFYVQGPASTLYKVWHQGMDAPSDGSFYARKNNQWEVITSGSGGSGNIPEVPQSGKAYARVNDDGVGAWQEVGGRDIQLGTNVAIRATTNGGVVNAISVDSASVTTHIGAASGFVKLEGVVNDFVLNRKISTALGSVIDRGASSLVIGDATNVVPVYSTGALYVGLVGSASKVWTDADDAPNDTNFYARKGKQWTLIHDGVDPNKDVVINSTKAYKIGTYDVAKVETVGVDKLMKIGDNTTFLEFAGKVTQMKITEVGANNSFGISTTISGQSVNMLSISQPTIEKFIQLGDSTVPIRVNATQMTINGDEILTKNEFEAPDDGNKYVRQDGEWTRAYYYRDFATDAPATPKEGDLFFEFIN
> |[Tevenvirinae _Aeromonas_phage_AS-szw]||_Aeromonas_phage_AS-szw.gb|hypothetical protein|3126|MF498773.1(229957):94719-97844:1 ^RAST2:fig|1198136.118.peg.206^ Tevenvirinae _Aeromonas_phage_AS-szw|neighbours:(1),(1)|neighbour_genes:Phage straight tail ..,hypothetical protein|
MEIIKPVLDDLKYTSDMPVAGSGQKQVEWIKNGEQLQGADPTIVGDKGGVLNRPSTQISANVETLDKNQETILSKMSEVIDKVNIHDDIINAGDGRDLYQRVGDLETEMDVHSGILEDIKETDVILDAKIQSISDNIGVGDPSLRFRTLRADDLHIKKMLGNYKDFDIDGVPSPGSLSSGVKGQIERNYNTGVNLDVRVTSLEKWWEDSTPASLREEVNQIRTELGQDPDPTRNIYSRIGDLEMADETNSPLVQELVEHTGYGEFPLQYLDVQTDSYQTVGNLYDYSLHVKKDVDYISGIAKQTEGLSDDLARSLGSASDSTLDTTAWGRINDLRVRMENNEGILGSSPLDGLQGKVKEVDQREKEHFEDLDGRVSSISTTVNVEYRTSIEDLQNTVGNPNTGLVIKVEGTKNVADDDYRRIGSYQASKDMYEQMYRDYKNGAGYIPNPTETRLGAVWSREYDGANWVWRDLFTTNFVVGDNNKITAIDGTTLVSYSTGSDGKYIPTFGHNGTTKLRIVGDIIGNISLDTTSDIRKYGKTILGSTDQTIKVGQSDKNIVMVGKDIDSFKYNTPTGEFDVLHIGNYKKYITDVNPENGFTLNQNAVIGYAGADVIKLDNTTINIGSANTNLAFKGNVSELIMDQDKAFKMNVGMGKHLNVVNNFGGILTYGDIETTNVFATDLYIQGTGVDRFKVWHQGMDAPADGSFYARKNNQWMVVEQGDSGTGIIGDAPQSGLAYARVNDDGVGFWQAVGERNITLAENVSIMAKTNSGTITAFTVDSATVTTRIGGTTGKINLRGTVSDFKLESKISTSYGSLLESTQTKIVIGDTTTPVNVYSTGNLFVGVGSDAKKVWTDAHDAPNNANFYARKGGQWTLIHDGIDPSKDVSVGETSDFIIGGYNVAKVDTVGVDKLMVIGDSRTFMKFDGKVTNLKLAEVGANNSFGITTQVNNVDKNIISISQPSTEKFIAIGDTDLPVRITASEVTINNDKVLTKDSFEAPADGNKYVRQDGQWTRAYYYGDFATDAPTSPKEGDVFFEFIN
> |[Tevenvirinae _Aeromonas_phage_AS-zj]||_Aeromonas_phage_AS-zj.gb|hypothetical protein|3126|MF448340.1(229929):200311-203436:1 ^RAST2:fig|1198136.120.peg.400^ Tevenvirinae _Aeromonas_phage_AS-zj|neighbours:(1),(1)|neighbour_genes:Phage straight tail ..,hypothetical protein|
MEIIKPVLDDLKYTSDMPVAGSGQKQVEWIKNGEQPQGADPYIVGDKGGVLNRPSTQISANVETLDKNQEKILSKMSEVIDKVNIHDDIINAGDGRDLYQRVGDLETEMDVHSGILEDIKETDVILDAKIQSISDNIGVGDPSLRFRTLRADDLHIKKMLGNYKDFDIDGVPSPGSLSSGVKGQIERNYNTGVNLDVRVTSLEKWWEDSTPASLREEVNQIRTELGQDPDPTRNIYSRIGDLEMADETNSPLVQELVEHTGYGEFPLQYLDVQTDSYQTVDNLYDYSLHVKKDVDYISGIAKQTEGLSDDLARSLGSASDSTLDTTAWGRINDLRVRMENNEGILGSSPLDGLQGKVKEVDQREKEHFEDLDGRVSSISTTVNVEYRTSIEDLQNTVGNPNTGLVIKVEGTKNVADDDYRRIGSYQASKDMYEQMYRDYKNGAGYIPNPTETRLGAVWSREYDGANWVWRDLFTTNFVVGDNNKITAIDGTTLVSYSTGSDGKYIPTFGHNGTTKLRIVGDIIGNISLDTTSDIRKYGKTILGSTDQTIKVGQSDKNIVMVGKDIDSFKYNTPTGEFDVLHIGNYKKYITDVNPENGFTLNQNAVIGYAGADVIKLDNTTINIGSANTNLAFKGNVGELIMDQDKAFKMNVGMGKHLNVVNNFGGILTYGDIETTNVFATDLYIQGTGVDRFKVWHQGMDAPADGSFYARKNNQWMVVEQGGSGTGIIGDAPQSGLAYARVNDDGVGFWQAVGERNITLAENVSIMAKTNSGTITAFTVDSATVTTRIGGTTGKINLRGTVSDFKLESKISTSYGSLLESTQTKIVIGDTTTPVNVYSTGNLFVGVGSDAKKVWTDAHDAPNNANFYARKGGQWTLIHDGIDPTKDVSVGETSDFIIGGYNVAKVDTVGVDKLMVIGDSRTFMKFDGKVTNLKLAEVGANNSFGITTQVNNVDKNIISISQPSTEKFIAIGDTDLPVRITASEVTINNDKVLTKDSFEAPADGNKYVRQDGQWTRAYYYGDFATDAPTSPKEGDVFFEFIN
>ID:NP_944095.1 |[Aeromonas virus Aeh1]||_Aeromonas_phage_Aeh1_.gbk|wac|3108|NC_005260(233234):140714-143821:1 ^GeneID:2658192^ Aeromonas phage Aeh1, complete genome.|neighbours:ID:NP_944094.1(1),ID:NP_944096.1(1)|neighbour_genes:gp12 short tail fibe..,hypothetical protein|
MAIEKVSQSQLPFVDGVPAVGQTRIDWIQNGEYTDGAVSATDNGGALNRASVKVQKNVDTINQELNKTKDSLSKVIDLAETHDRILNAQGDGTNLYDRVTAVEVVNKAQQDRLAKIETDEIEHVAGQEAINKRITDTVDPQITNIKKMLGNYKGFDQDGNPDINAPGLGVKGQVERNWENVVQHDNRIKSLESFWQGDTPDVLIRNTRDLRAEMGPSSEKTDKTIYQRVKESEDHVTTANKHLTDIDTAIGKIEFPAKYVTSTGTEVTAKDIWEYTKLVRGDVGANQNALNTAINDILLNKSDIKTMKEFDTSSGAKITNLESLVGLQPTDGMRGDIKALDLRESNNATRLEGMVKTVTDVVNLETTPAVRNLQEDMTKAKPDIYGTNVDTDTPIVKLGIKSTNKTMYEEMYLPFKSGSGFILDTSDQNVDSSFVRRYVDGKWEWKNLFSEDLVIGSNKSVRSFDGQRAVSFALRIDKPPVTVFGDDNTEIEIRGKITNEIDITGLKYKTSSVVHFTDTQDTFGKGQPVQFKVDGENALTVTYGGTVGTIVHSANIKNYVADIDPRTGFRLNRDTSVSAEVSIGNVNVIGTSFINKTVKLSDEGMTTQIEGEVSKIRMAIDAKYTGYSAGNILMNELGVSRYVANDYVEVGDSKASAALRTRGDDLKSVKVVAGTGNTLYTVWHDGLDAPKDDAMYARKNGVWTAFNPGGTGGGLADDAPDNGMPHVRVSTNGNAVWEALGSKDINLSPNIGIKFNTTDHGLVSAFSPLATGAISIGYDNSKSPITFKGRVQAFTLGNEQALMGLTTSDEVRTIVKVDFENDIMIGDENTAVYFGRQPFVDFNGSSHRVWHDGIDAPSDGSYYARNNGTWQKVFNGVDPTADVNTTGAFKSRGMNIGFTEQVGTDYIVQLGQSNQYTKLNGKVMDIMLAQPVDNGQTSIKGMLKGAELNVIAIKDNVAGNNHVIVGDASAEMRINCKEAYINGNTVITSAFDVPTDDKRYSRRNGKWIQSYYYGNFATNAPATPVEGDVFFEFVN
> |[Tevenvirinae _Aeromonas_phage_Ah1]||_Aeromonas_phage_Ah1.gb|hypothetical protein|2649|MG250483.1(221116):128563-131211:1 ^RAST2:fig|1198136.116.peg.246^ Tevenvirinae _Aeromonas_phage_Ah1|neighbours:(1),(1)|neighbour_genes:Phage straight tail ..,Phage fibritin (wac)..|
MAIEKPTQSQLPFVDGVPAVGQTRIDWIQNGEYTDGAVSATDNGGALNRASVKVQKNVNAINVELNKTKDSLSKVIDLAETHDRILNAQGDGTNLYDRMTAVETVNKTQQDILKRIEDDEIEHVAKTEAINKRITDTVDPQIVNIKKMLGNYKGFDQDGNPDVNAPGLGVKGQVERNWESSVQHENRIKSLESFWQGDTPDILIRNVRDIRSEIGPSSDKTDKTLYQRMKSSEDHVAEANKHLDDIDLSTGKIEFPIKYVNQAGTEITVNNIWEYTKLVRGDVGANQNLLNTTVNTVTKHTTDIKTLQDFDVSSDQRLDALESIVGVQPTDGLRGDVRALDLREANNASRLEGMVKTVTDLVNLETTPAVRDLQEDVAKLNPDVYGTGVDTDSDIVKLGIKTTNQRMYTEMYTPFKTGSGFILDTSDQNIDASFVRRYINNKWEWRNLFDSDLVIGSNRSLRNFDGQSAVSFNLRPGLAPVTIFGQENSEIEIKGTVLNEIDIPGVKFKTQEVIKFGDVRHIIGNNKPIEFKIDTGSSLVVRFGTNVGTVIHSLNLKDYVADIDPRTGFRLNRDVGITADTTLGNKNVIKSGFLNKTVTVSDEGMLTEFAGEVSKIRLAIGANYTGYTDANVLINEVGASVFATKDYVEVGDTKASPALRTFGDDLRSVKVVAGSANTLYTVWHDGLDAPKDGAFYARKDGAWTAFNPGGNGQGLADDAPNNGLPHVRVTTNGNSVWEALGSKNINLSPNVAINFNTTDHGLVSAFAPLATGAISIGYDNSKSPITFKGRVQSFTMGNEQALLGLTTSDEIRTIVKVDFENNIVLGDETPQFISVNSRLLISITDLTKYGMTVSMHLAIKNTMHVVTATGQKCSTVLTQMPM
> |[Tevenvirinae _Aeromonas_phage_AsFcp_2]||_Aeromonas_phage_AsFcp_2.gb|hypothetical protein|3108|MH791401.1(219171):76308-79415:1 ^RAST2:fig|1198136.67.peg.152^ Tevenvirinae _Aeromonas_phage_AsFcp_2|neighbours:(1),(1)|neighbour_genes:Phage straight tail ..,hypothetical protein|
MAIEKPTQSVLPYVDGVPAVGQTRIDWIQNGEYTDGAVSATDNGGALNRASVKVQKNVEKINVELNKSKDSLGKTIDLVEAHDRIINAQGDGTNLYDRVTAVENINKTQQDRLTKIEQDEITHVAGHEAINKRITETVDPQIVNIKKMLGNYKGFNQDGDPDVNAPGLGVKGQVERNWENVVKHENRLSSLEQYWQGDTPDILIRNTRDLRAEIGPSAEKTDKTIYQRVKTAEDHVGGANKHLGDLDIATGKIDFPIKYVTQSGTEVTVNNIWEYTKVVRGDVGANQNILNQTVNDVTANKADIKKLKDDGVTLDSRLDNMETIVGLQPTDGMRGDIKALDLRETNNTTRLEGLVKTVTDTLNLETTPTVRDLQEDAAKLKPDVYGTNVEADPAVTKLGIKSTNKSMYEEMYIPFKTGSGFILDTDDQNVDAAFVRRYVDNKWIWKNVFSDDLVIGSNRGLRSFDGQRAVSFSLRLDKPPVTVLGQENTDVEIRGKVNNEIDVAGLKYGTKTVAKFGDAQDTFGKGVPVKFLIDDAASLTVDYAGKTGTVVHSLNIKDFVSDIDPRVGFRLNRDKKIMGETAVGDINIIGSSFIDKTVRISQDGAVTSIDGEVNKIRLAIDAKYTGYTFGNILVNQIGATRYSANDYVEVGDTKTRTALRTNGDDLKSIKVVSGTSNTLYTVWHDGLDAPKDDAMYARKNGVWTAFNVGGAGGGLADDAPNNGLPHVRVSTNGNATWEALGSKDIAMSSNMGIKFNTTDHGLVYALNPMSTGAIAIGYDNSKSPIIFKGRLQTMTLGNEQALVGLTTSDEARTIVKVDFENDIVLGDENTAVYFERQPFVGFNAKSYRVWHDGIDAPSDGEYYARRQGNWQKVFNGVDPDSDVNTKKAFKSNDINVGSAELVGVDYIVHVGQSNQYTKIEGKVLDFKLAQPVQNGQTAITGMLKGAEVNVIAIKDNVAGNSHVVLGDATTEVRINCVDAYVNGNKVVTSAFDVPENGTRYSRRNGAWVQSYYYGDFATNAPANPIEGDVFFEFVN
> |[Tevenvirinae _Aeromonas_phage_Asswx_1]||_Aeromonas_phage_Asswx_1.gb|hypothetical protein|3126|MH791398.1(229103):102408-105533:1 ^RAST2:fig|1198136.119.peg.231^ Tevenvirinae _Aeromonas_phage_Asswx_1|neighbours:(1),(1)|neighbour_genes:Phage straight tail ..,hypothetical protein|
MEIIKPVLDDLKYTSDMPVAGSGQKQVEWIKNGEQPQGADPYIVGDKGGVLNRPSTQISANVETLDKNQEKILSKMSEVIDKVNIHDDIINAGDGRDLYQRVGDLETEMDVHSGILEDIKETDVILDAKIQSISDNIGVGDPSLRFRTLRADDLHIKKMLGNYKDFDIDGVPSPGSLSSGVKGQIERNYNTGVNLDVRVTSLEKWWEDSTPASLREEVNQIRTELGQDPDPTRNIYSRIGDLEMADETNSPLVQELVEHTGYGEFPLQYLDVQTDSYQTVDNLYDYSLHVKKDVDYISGIAKQTEGLSDDLARSLGSASDSTLDTTAWGRINDLRVRMENNEGILGSSPLDGLQGKVKEVDQREKEHFEDLDGRVSSISTTVNVEYRTSIEDLQNTVGNPNTGLVIKVEGTKNVADDDYRRIGSYQASKDMYEQMYRDYKNGAGYIPNPTETRLGAVWSREYDGANWVWRDLFTTNFVVGDNNKITAIDGTTLVSYSTGSDGKYIPTFGHNGTTKLRIVGDIIGNISLDTTSDIRKYGKTILGSTDQTIKVGQSDKNIVMVGKDIDSFKYNTPTGEFDVLHIGNYKKYITDVNPENGFTLNQNAVIGYAGADVIKLDNTTINIGSANTNLAFKGNISELVMDQDKAFKMNVGMGKHLNVVNNFGGILTYGDIETTNVFATDLYIQGTGVDRFKVWHQGMDAPADGSFYARKNNQWMVVEQGGSGTGIIGDAPQSGLAYARVNDDGVGFWQAVGERNITLAENVSIMAKTNSGTITAFTVDSATVTTRIGGTTGKINLRGTVSDFKLESKISTSYGSLLESTQTKIVIGDTTTPVNVYSTGNLFVGVGSDAKKVWTDAHDAPNNANFYARKGGQWTLIHDGIDPTKDVSVGETSDFIIGGYNVAKVDTVGVDKLMVIGDSRTFMKFDGKVTNLKLAEVGANNSFGITTQVNNVDKNIISISQPSTEKFIAIGDTDLPVRITTSEVTINNDKVLTKDSFEAPADGNKYVRQDGQWTRAYYYGDFATDAPTSPKEGDVFFEFIN
> |[Tevenvirinae _Aeromonas_phage_Aswh_1]||_Aeromonas_phage_Aswh_1.gb|hypothetical protein|3123|MH791414.1(229730):132932-136054:-1 ^RAST2:fig|1198136.117.peg.243^ Tevenvirinae _Aeromonas_phage_Aswh_1|neighbours:(-1),(-1)|neighbour_genes:hypothetical protein,Phage straight tail ..|
MGIIKPSLDDLKFKSDVPPAGSGQQQVDWIKNGENPEGANPLIVGDKGGNLNRPSVQIEENVEILDLNQDKMLTKVNEIIDKVNIHDEIINAGDGMDLYERVDVLEGKATSHDQEIATIKETDILLDAQIRSISDNIGVGDPSLRFRTLRADDLHIKQMLGNYSGFDIDGMPSPGTLASGVKGQVERNYNTGVNLDVRVTSLEKWWEDSTPASLREEVNQIRIELGDDYDPTRTIYGRLSKLEFADEINTPLVEELSIHTGYGEFPLQYIDVETDTYVTVPNLYEYVIHTKKDIDYIGNMSKQTSNLADDLHRSLGSASDSNLDTTAWGRINDLRIRVSKNEQVLGGSPLDGLQGKVKEIDQREAEHFSNLDGRVSGISDTVNVEYRTAIEDLQNTVGNPSTGLYVKVEGTNSPADEEFRKKGVYRAAKEMFDGMYSEYKNGVGYVSNPSSQQLGAVWSREFDGTNWFWRDLFTTNFVVGDSKKITAIDGTALVSYSTGSDGNYIPTFGHTGATKIRIVGDIIGNLSLDTTSDLRKYGKILLGATDQTVKLGQNDKNTVLIGKDVNALKFGNGVDEYDVLHIGNYKSYITDINPEKGFTLEQDAKIGYAGADVIKLTSGKIQFGSSNANISFLSKIDNLIMDQSTSIKMNVGMGVNYSVVSNTSDSLIFGDTNCTNILAKDFYVQGPGVEKYRVWHQGMDAPADGSFYARKNNQWMVVTDGGGGGGTGGIDDAPQSGLPYVRVNDDGTGFWQAVGERDFTLAENVSILARTNGGVVTAMTVDAATVTTKIGANTGKLSLRGTVSNFLLDSKISTANGVLIEYKSPTGINIGDATSPKPVNVYGSLTVNSSRVWTDAIDAPNDANFYARKGGQWTLIHDGIDPDKDVSVNLNSDFIIGGYNVAKIDTVGADKLMTIGDSRVFVELAGKVTTIKLAEVGANRSFGISTTINNVSKNIISIEQPDTEKHIALGDSTLPTRISATEVTINNDKVLTAQSFEAPNDGNKYVRQSGQWVRAYYYGDFATDAPATPKEGDVFFEFIN
> |[Tevenvirinae _Aeromonas_phage_CC2]||_Aeromonas_phage_CC2.gb|hypothetical protein|3126|NC_019538.1(231743):165577-168702:-1 ^RAST2:fig|1198136.110.peg.336^ Tevenvirinae _Aeromonas_phage_CC2|neighbours:(-1),(-1)|neighbour_genes:hypothetical protein,Phage straight tail ..|
MEIIKPVLDDLKYTSDMPVAGSGQKQVEWIKNGEQPQGADPTIVGDKGGVLNRPSTQISANVETLDKNQETILSKMSEVIDKVNIHDDIINAGDGRDLYQRVGDLETEMDVHSGILEDIKETDVILDAKIQSISDNIGVGDPSLRFRTLRADDLHIKKMLGNYKDFDIDGVPSPGSLSSGVKGQIERNYNTGVNLDVRVTSLEKWWEDSTPASLREEVNQIRTELGQDPDPTRNIYSRISDLEMADETNSPLVQELVEHTGYGEFPLQYLDVQTDSYQTVGNLYDYSLHVKKDVDYISGIAKQTEGLSDDLARSLGSASDSTLDTTAWGRINDLRVRMENNEGILGSSPLDGLQGKVKEVDQREKEHFEDLDGRVSSISTTVNVEYRTSIEDLQNTVGNPNTGLVIKVEGTKNVADDDYRRIGSYQASKDMYEQMYRDYKNGAGYIPNPTETRLGSVWSREYDGANWVWRDLFTTNFVVGDNNKITAIDGTTLVSYSTGSDGKYIPTFGHNGTTKLRIVGDIIGNISLDTTSDIRKYGKTILGSTDQTIKVGQSDKNIVMVGKDIDSFKYNTPTGEFDVLHIGNYKKYITDVNPENGFTLNQNAVIGYAGADVIKLDNTTINIGSANTNLAFKGKVSELVMDQDKAFKMNVGMGKHLNVVNNFGGILTYGDVETTNVFATDLYIQGTGVDRFKVWHQGMDAPADGSFYARKNNQWMVVEQGGSGTGIIGDAPQSGLAYARVNDDGVGFWQAVGERNITLAENVSIMAKTNSGTITAFTVDSATVTTRIGGTTGKINLRGTVSDFKLESKISTSYGSLLESTQTKIVIGDTATPVSVYSTGNLFVGVGSDAKKVWTDAHDAPNNANFYARKGGQWTLIHDGIDPTKDVSVGETSDFIIGGYNVAKVDTVGVDKLMVIGDSRTFMKFDGKVTNLKLAEVGANNSFGITTRVNNVDKNIISISQPSTEKFIAIGDTGLPVRITASEVTINNDKVLTKDSFEAPADGNKYVRQDGQWTRAYYYGDFATDAPTSPKEGDVFFEFIN
> |[Tevenvirinae _Aeromonas_phage_PX29]||_Aeromonas_phage_PX29.gb|hypothetical protein|3108|NC_023688.1(222006):126683-129790:1 ^RAST2:fig|1198136.108.peg.239^ Tevenvirinae _Aeromonas_phage_PX29|neighbours:(1),(1)|neighbour_genes:Phage straight tail ..,hypothetical protein|
MAIEKPTQSVLPYVDGVPAVGQTRIDWIQNGEYTDGAVSATDNGGALNRASVKVQKNVEKINVELNKSKDSLGKTIDLVEAHDRIINAQGDGTNLYDRVTAVENINKTQQDRLTKIEQDEITHVAGHEAINKRITETVDPQIVNIKKMLGNYKGFNQDGDPDVNAPGLGVKGQVERNWENVVKHENRLSSLEQYWQGDTPDILIRNTRDLRAEIGPSAEKTDKTIYQRVKTAEDHVGGANKHLGDLDIATGKIDFPIKYVTQSGTEVTVNNIWEYTKVVRGDVGANQNILNQTVNDVTANKADIKKLKDDGVTLDSRLDNMETIVGLQPTDGMRGDIKALDLRETNNTTRLEGLVKTVTDTLNLETTPAVRDLQEDAAKLKPDVYGTNVEADPAVTKLGIKSTNKSMYEEMYIPFKTGSGFILDTDDQNVDAAFVRRYVDNKWIWKNLFSDDLVIGSNRGLRSFDGQRAVSFSLRLDKPPVTVLGQENTDVEIRGKVNNEIDVAGLKYGTKTVAKFGDAQDTFGKGVPVKFLIDDAASLTVDYAGKTGTVVHSLNIKDFVSDIDPRVGFRLNRDKKIMGETAVGDINIIGSSFIDKTVRISQDGAVTSIDGEVNKIRLAIDAKYTGYTFGNILVNQIGATRYSANDYVEVGDTKTRTALRTNGDDLKSIKVVSGTSNTLYTVWHDGLDAPKDDAMYARKNGVWTAFNVGGAGGGLADDAPNNGLPHVRVSTNGNATWEALGSKDIAMSSNMGIKFNTTDHGLVYALNPMSTGAIAIGYDNSKSPIIFKGRLQTMTLGNEQALTGLTTSDEARTIVKVDFENDIVLGDENTAVYFGRQPFVDFNAKSYRVWHDGIDAPSDGEYYARRQGNWQKVFNGVDPDSDVNTKKAFKSNDINVGSAELVGVDYIVHVGQSNQYTKIEGKVLDFKLAQPVQNGQTAITGMLKGAEVNVIAIKDNVAGNSHVVLGDATTEVRINCVDAYVNGNKVVTSAFDVPKNGTRYSRRNGAWVQSYYYGDFATNAPANPIEGDVFFEFVN
>ID:YP_803102.1 |[Escherichia virus RB32]||_Bacteriophage_RB32_.gbk|wac|1458|NC_008515(165890):89673-91130:1 ^GeneID:4405479^ Bacteriophage RB32, complete genome.|neighbours:ID:YP_803101.1(1),ID:YP_803103.1(1)|neighbour_genes:12,13|
MIELKDLPFVDSVPGEGQERISWIKNGEEILGASTKYGNDGSMNRPTVSVFKNVEVLDENVGILKTAIETSQKDIKTIQGVLDVSGDIEALSQISVNKNDISNLKTLTNEHTDILTGTNNTVDKIIADIGPFNDEENSVYRTIRNDLLWIKQELGQYSGQDINGLPVVGNASTGMKHRIITNSTLLSSQGIRLSELENKFTESDVGSLTVEVGKLRDELGNKPVDFGPNIYNRLNTIDDKQTLINSDIAEIKSSIGYPENVSIITEINNNKSSIESINNELNQSEGVKQRLTAIETSIGSDDIPSSIKGKIKNHTTSIESLNGIVGENTSSGLRANVSWLNQIVGTDSSGGQPSPSGSLLNKVSVLEGEVSVLNNNVQNIQVEIGNNRTGIKGQVIELTSLINGNNPDGSTVEERGLTNSVKTNETNIAAVTHEVNTAKDNISSLQSSVQALQEAGYIPEAPKDGQAYVRKDGEWVLLSTFLSPA
> |[Tevenvirinae _Citrobacter_phage_IME-CF2]||_Citrobacter_phage_IME-CF2.gb|Wac whisker protein|2289|NC_029013.1(177688):174109-176397:-1 ^RAST2:fig|1198136.109.peg.298^ Tevenvirinae _Citrobacter_phage_IME-CF2|neighbours:(-1),(-1)|neighbour_genes:Phage neck protein,Flavohemoprotein (He..|
MISKLNPLPKIPFVDGVPSDTTQTPINWIINGETLDGAKTKVTNEGSLNRCGVLVQKNAVQLETNTITQTAKINEVIDQVNLISENLAAISDESVIDKLDQVVADVEVLKVDMTAVQGSTASNTLKIQDLDKEIGTWDASTDPKHRTIRKDIIFLKGEMGAYPGFNENGDVDPTSTGSGMKYKIMTNAQAISIHEGRITRLEDDWANSDVGHLTDEVTDLRNEMGPKHLATFESVYVRLNTIGTEITGINSELTSINQYIGRTGTGGTGSISARMTTAESNIATLQTQMNDSATGVLPRVISLENAVGNSQIPGSIRYDISAIKRDIGDINMIVGESSDDGLRGEMAQVMTDIGTDSQPTSIKGRLLNVENTQRDDHQKLIDVESVVGNTSSGLVAANIAMGKAVYGDATSSDPFLKDGIQKTARDSKAAIGVNTTGSETGIYKLISDLTARVAALESGTGGELEQRVSDLETNKASHQDVANALVPYITEAEADVKYEPKKIPLSFTQNLVGRGDYIEGDDISFMVTVTGGKLPYVYQWKKGTADVGTNASSILIQSITSADAGVYKVVVTDADNTVITSDEVTVAVYPVPQFDTNLADKSVVDGDPLTLEVVYSGGKPPYTYEWFKDNSVISGETSATFTKSAVTSADAGEYYVSVTDAMNNQNDSVKATVTVTPRPALAFTTDLSATKSYSTGANMDLAVVVTGGKTPYTYKWFKDTAEISGQTGASLTTVAEDGVYKVEVTDALTTKITSTECTVTVA
>ID:YP_009195022.1 |[Citrobacter phage Margaery]||_Citrobacter_phage_Margaery_.gbk|fibritin neck whiske..|2289|NC_028755(178182):119696-121984:1 ^GeneID:26647392^ Citrobacter phage Margaery, complete genome.|neighbours:ID:YP_009195021.1(1),ID:YP_009195023.1(1)|neighbour_genes:short tail fiber pro..,neck protein|
MISKLNPLPKIPFVDGVPTDTTQTQINWIVNGETLDGAKTKTTNEGSLNRCGVLVQKNAVQLEANTTTQTSKINEVIDQVNLITENLAAISDDSVIDKLDKVVADVDVLKVDMSAVQATTASHTLKIQDIEKEIGVWDASTDPKHRTIRKDIIFLKDELGAYPGFNEDGDVDPSSTGSGVKYKVMANAQAVSIHEARITKLEDDWVNSDVGHLTDEVTDLRNEMGPKHLATFESVYVRLNGIGGDITGINTELSNINTYIGRTGSGGSGSIDSRMETAETNITTLQTQMNDPVVGVLPRVILLESAVGNSQVPGSIRYDISTMKRSISDLNMIVGETSDDGLRGEMAQVMTDIGTDSQPTSIKGRLLNVENTQRDDHQALIDVTAIVGNTSTGLVAANIAMGKAVYGDATSSDPFLKDGIQKTARDNKTAIGVNTTGSETGIYKLISDLTARVAALEAGGGGNVEQRLDDLEQNKASHQDVTDALVPYITEVEADNKYEAKKVPLSFTQNLVGRNDYIEGDDISLTVTVTGGKLPYVYQWKKGTENIGTDSPSVMIQNITTSDSGVYKVVVTDAENTVITSDELDITVHTVPQFDTNLSDISVVDGDPLTLEVVFSGGKTPYTYVWHKDGSVLTGETGSSIVKSAATSADAGDYYVTVTDAMNSTNDSATATVTVTTRPALAFTTDLPATKSYTTGDNMDLAVVVTGGKTPYTYKWFKDTVEVAGETGASLATVAEAGVYKVEVTDALSTKITSAECTVTVA
>ID:AYJ73066.1 |[Citrobacter phage Maroon]||_Citrobacter_phage_Maroon_.gbk|fibritin neck whiske..|2289|MH823906(178830):120111-122399:1 ^^ Citrobacter phage Maroon, complete genome.|neighbours:ID:AYJ73065.1(1),ID:AYJ73067.1(1)|neighbour_genes:short tail fibers pr..,neck protein|
MISKLNPLPKIPFVDGVPTDTTQTQINWIVNGETLDGAKTKTTNEGSLNRCGVLVQKNAVQLEANTTTQTSKINEVIDQVNLITENLAAISDDSVIDKLDKVVADVDVLKVDMSAVQATTASHTLKIQDIEKEIGVWDASTDPKHRTIRKDIIFLKDELGAYPGFNEDGDVDPSSTGSGVKYKVMANAQAVSIHEARITKLEDDWVNSDVGHLTDEVTDLRNEMGPKHLATFESVYVRLNGIGGDITGINTELSNINTYIGRTGSGGSGSIDSRMETAETNITTLQTQMNDPVVGVLPRVILLESAVGNSQVPGSIRYDISTMKRSISDLNMIVGETSDDGLRGEMAQVMTDIGTDSQPTSIKGRLLNVENTQRDDHQALIDVTAIVGNTSTGLVAANIAMGKAVYGDATSSDPFLKDGIQKTARDNKTAIGVNTTGSETGIYKLISDLTARVAALEAGGGGNVEQRLDDLEQNKASHQDVTDALVPYITEVEADNKYEAKKVPLSFTQNLVGRNDYIEGDDISLTVTVTGGKLPYVYQWKKGTENIGTDSPSVMIQNITTSDSGVYKVVVTDAENTVITSDELDITVHTVPQFDTNLSDISVVDGDPLTLEVVFSGGKTPYTYVWHKDGSVLTGETGSSIVKSAATSADAGDYYVTVTDAMNSTNDSATATVTVTTRPALAFTTDLPATKSYTTGDNMDLAVVVTGGKTPYTYKWFKDTVEVAGETGASLATVAEAGVYKVEVTDALSTKITSAECTVTVA
>ID:YP_009203898.1 |[Citrobacter phage Merlin]||_Citrobacter_phage_Merlin_.gbk|fibritin neck whiske..|1392|NC_028857(172733):93036-94427:1 ^GeneID:26648109^ Citrobacter phage Merlin, complete genome.|neighbours:ID:YP_009203897.1(1),ID:YP_009203899.1(1)|neighbour_genes:short tail fibers,neck protein|
MELKDLPYVNGLPAEGQQRINWIKDGEPLNGASTKYGFDGQLNRGPNQVQMNVVVLDENIRLVAEATNKHTAEIETINSILAVSENIDAMTQIGKNTESIERIDTTLAENKVSLTDLDNRVDSIETDIGTYNPSLDTFYRPVRGDLYWIKKEMGQYPGQDINGQSVQGTEATGMKRRIIDNSSAISRTIERVGILEDQFNDSDVGSLTIEVTNLRKELGPRSSSTVDNVYTRLNRMNASINGVSLSMEDVMDSIGMNDGVSNINALVQTNITSINLINNKLSGQNGVIPRLDSIEQQIGVPSAPLTINGKIKTNTDSIATLQQIVGADTSSGLRGQVAWINQVVGIVPEGTQPPQTSLIFKMTAMEQQQSTMNDSIQDLQVEIGNNNEGLKGQVLRLSNQMNGTNPNSPNIETAGVLNTLNKHQTRINQLESAAVTYIPEAPRDGKAYVRKDGAWVDLETLLP
> |[Tevenvirinae _Citrobacter_phage_Miller]||_Citrobacter_phage_Miller.gb|Wac whisker protein|2289|NC_025414.1(178171):120662-122950:1 ^RAST2:fig|1198136.111.peg.216^ Tevenvirinae _Citrobacter_phage_Miller|neighbours:(1),(1)|neighbour_genes:tail fibers protein,Phage neck protein|
MISKLNPLPKIPFVDGVPSDTTQTPINWIINGETLDGAKTKVTNEGSLNRCGVLVQKNAVQLETNTITQTAKINEVIDQVNLISENLAAISDESVIDKLDQVVADVEVLKVDMTAVQGSTASNTLKIQDLDKEIGTWDASTDPKHRTIRKDIIFLKGEMGAYPGFNENGDVDPTSTGSGMKYKIMTNAQAISIHEGRITRLEDDWANSDVGHLTDEVTDLRNEMGPKHLATFESVYVRLNTIGTEITGINSELTSINQYIGRTGTGGTGSISARMTTAESNIATLQTQMNDSATGVLPRVISLENAVGNSQIPGSIRYDISAIKRDIGDINMIVGESSDDGLRGEMAQVMTDIGTDSQPTSIKGRLLNVENTQRDDHQKLIDVESVVGNTSSGLVAANIAMGKAVYGDATSSDPFLKDGIQKTARDSKAAIGVNTTGSETGIYKLISDLTARVAALESGTGGELEQRVSDLETNKASHQDVANALVPYITEAEADVKYEPKKIPLSFTQNLVGRGDYIEGDDISFMVTVTGGKLPYVYQWKKGTADVGTNASSILIQSITSADAGVYKVVVTDADNTVITSDEVTVAVYPVPQFDTNLADKSVVDGDPLTLEVVYSGGKPPYTYEWFKDNSVISGETSATFTKSAVTSADAGEYYVSVTDAMNNQNDSVKATVTVTPRPALAFTTDLSATKSYSTGANMDLAVVVTGGKTPYTYKWFKDTAEISGQTGASLTTVAEDGVYKVEVTDALTTKITSTECTVTVA
>ID:YP_009146612.1 |[Citrobacter phage Moon]||_Citrobacter_phage_Moon.gbk|fibritin neck whiske..|1392|NC_027331(170341):92180-93571:1 ^GeneID:24721778,InterPro:IPR012284,InterPro:IPR012473^ Citrobacter phage Moon, complete genome.|neighbours:ID:YP_009146611.1(1),ID:YP_009146613.1(1)|neighbour_genes:short tail fiber,neck protein|
MELKDLPYVNGLPDEGQQRINWIKDGEPLKGASTKYGFDGDLNRGPNQVQSNVVVLDENIRLVATEVVKHTAEIETINSVLAVSGNVDALAQIGKNTQDIKSIELKMTDFKTSVVDLDVRVTKIEKDIGTFNPLVDTLYRPVRDDLLWIKREMGQYPGQDINGQSLQGSIATGMKRRIIDNSTAINRTINRLTTLENQFTNSDVGALSIEVSNLRSEMGPRGSATADSVYTRLSRMNTSVNGLLISMEDVMDSIGLNEGVPSLITLVRKNTTDIATNNNKISGPNGAIPRIESIEQQIGVPSAPTTINGKIKTNTDSIGNLYSIVGGDTSSGLRGQVAWINQVVGIVPEGTQPPQSSLIFRMNSMEQQQSVMNDSIQDIQVEIGNNNEGLKGQVLRLSNQMNGTNPNSPNIETAGVLNTLNKHQTRITQLETTAATYIPEAPRDGKAYVRKDGSWVDLETLLP
>ID:YP_009285741.1 |[Citrobacter phage vB_CfrM_CfP1]||_Citrobacter_phage_vB_CfrM_CfP1_.gbk|neck whiskers protei..|2289|NC_031057(180219):122627-124915:1 ^GeneID:29079550^ Citrobacter phage vB_CfrM_CfP1, complete genome.|neighbours:ID:YP_009285740.1(1),ID:YP_009285742.1(1)|neighbour_genes:tail fibers protein,head completion prot..|
MISKLNPLPKIPFVDGVPSDTTQTPINWIINGETLDGAKTKVTNEGSLNRCGVLVQKNAVQLETNTITQTAKINEVIDQVNLISENLAAISDESVIDKLDQVVADVEVLKVDMTAVQGSTASNTLKIQDLDKEIGTWDASTDPKHRTIRKDIIFLKGEMGAYPGFNENGDVDPTSTGSGMKYKIMTNAQAISIHEGRITRLEDDWANSDVGHLTDEVTDLRNEMGPKHLATFESVYVRLNTIGTEITGINSELTSINQYIGRTGTGGTGSISARMTTAESNIATLQTQMNDSATGVLPRVISLENAVGNSQIPGSIRYDISAIKRDIGDINMIVGESSDDGLRGEMAQVMTDIGTDSQPTSIKGRLLNVENTQRDDHQKLIDVESVVGNTSSGLVAANIAMGKAVYGDATSSDPFLKDGIQKTARDSKAAIGVNTTGSETGIYKLISDLTARVAALESGTGGELEQRVSDLETNKASHQDVANALVPYITEAEADVKYEPKKIPLSFTQNLVGRGDYIEGDDISFMVTVTGGKLPYVYQWKKGTADVGTNASSILIQSITSADAGVYKVVVTDADNTVITSDEVTVAVYPVPQFDTNLADKSVVDGDPLTLEVVYSGGKPPYTYEWFKDNSVISGETSATFTKSAVTSADAGEYYVSVTDAMNNQNDSVKATVTVTPRPALAFTTDLSATKSYSTGANMDLAVVVTGGKTPYTYKWFKDTAEISGQTGASLTTVAEDGVYKVEVTDALTTKITSTECTVTVA
> |[Tevenvirinae _Cronobacter_phage_Pet-CM3-4]||_Cronobacter_phage_Pet-CM3-4.gb|hypothetical protein|1434|LT614807.1(171975):94705-96138:1 ^RAST2:fig|1198136.112.peg.194^ Tevenvirinae _Cronobacter_phage_Pet-CM3-4|neighbours:(1),(1)|neighbour_genes:Phage straight tail ..,Phage neck protein|
MSTIDLTPLPYVNGLPDEGQSRVNWIKNGEELTGASTKNGVDGNLNRGPVQVQQNVEVLDGNIVVVRNSLEQSNVRIKNVEDALGVIGDVDVVKQIGLNTSAIKVLQSDTEGLKTTSDDHGLRITHIEEDVGEYDPSRDSVYRPVREDLLWIKTELGAYPGQDINGMSIPMAPALGLKKRVIDTAKAVNDNSIRITNIEKQFNDSDVGSLTIEVQNLRNEMGPRASAGIDNVYVRLNKMNGTISTLAMDMENVLDSIGYNNGVINLYGLVVINRDAIAEVNRKLSDPTVGLIPRVDLIESAIGKDSQPSSINGRIKINRDEITALKSIVGADTSSGLRGQVAWINQVVGINESGTPAPSNSLIGQINTLTTMQNQMANTIQDIQVDIGNNNEGLKGQVIRLNSLVMGTNPNGATVEERGLLNVAKAQDTDISNIKTEIQNLIPEAPRDGKAYVRKDGAWVDLDTILNPPAPEPGPEA
>ID:YP_006986476.1 |[Cronobacter phage vB_CsaM_GAP161]||_Cronobacter_phage_vB_CsaM_GAP161_.gbk|whisker protein|2040|NC_019398(178193):119318-121357:1 ^GeneID:13997742^ Cronobacter phage vB_CsaM_GAP161, complete genome.|neighbours:ID:YP_006986475.1(1),ID:YP_006986477.1(1)|neighbour_genes:short tail fiber pro..,neck protein|
MISKLNPLPKIPFVDGVPTDTTQTQINWIVNGETLDGAKTKTTNEGSLNRCGVLVQKNAVQLEANTTTQTSKINEVIDQVNLITENLAAISDESVIDKLDKVVADADVLKVDMSSVQATTASHTLKIQDIEKEIGVWDATTDPKHRTIRKDIIFLKGELGAYPGFNEDGDVDPSSTGSGVKYKVMANAQAVSIHEARITKLEDDWVNSDVGHLTDEVTDLRNEMGPKHLATFESVYVRLNHIGDDITGINTELSNINTYIGRTGTGGSGSIDSRMKAAETNIVTLQTQMNDPVVGVLPRVILLESAVGNSQVPGSIRYDISTMKRSISDLNMIVGETSDDGLRGEMAQVMTDIGTDSQPTSIKGRLLNVENTQRDDHQVLVDLTSIVGNTSSGLVAANIAMGKAVYGDATSSDPFLKDGIQKTASDNKTAIGVKTAGSETGIYKLIADLTTRVAALEAAGGGGNVEQRLNDLEQNKASHQDVADSLVPYITEVEADAKYEAKKIPLSFTQNLVGRTDYIEGDDISLSVAVTGGKLPYVYQWKKGTENIGTDSQSVMIQNITSSDSAVYKVVVTDAENTVITSDELDITVYPVPKFDTNLSDVSVVEGDPLTLEVVFSGGKTPYTYVWHKDGSVLTGQTGSSIVKSAATSADAGDYYVTVTDAMNSTNDSATATVTVTVA
>ID:AOG16332.1 |[Cronobacter phage vB_CsaM_leB]||_Cronobacter_phage_vB_CsaM_leB_.gbk|fibritin neck whiske..|2289|KX431559(177907):118902-121190:1 ^^ Cronobacter phage vB_CsaM_leB, complete genome.|neighbours:ID:AOG16331.1(1),ID:AOG16333.1(1)|neighbour_genes:short tail fiber pro..,neck protein|
MISKLNPLPKIPFVDGVPTDTTQTQINWIVNGETLDGAKTKTTNEGSLNRCGVLVQKNAVQLEANTTTQTSKINEVIDQVNLITENLAAISDDSVIDKLDKVVADVDVLKVDMSAVQATTASNTLKIQDIEKEIGVWDASTDPKHRTIRKDIIFLKDELGAYPGFNEDGDVDPSSTGSGVKYKVMANAQAVSIHEARITKLEDDWVNSDVGHLTDEVTDLRNEMGPKHLATFESVYVRLNGIGGDITGINTELSNINTYIGRTGSGGSGSIDSRMETAETNITTLQTQMNDPVVGVLPRVILLESAVGNSQVPGSIRYDISTMKRSISDLNMIVGETSDDGLRGEMAQVMTDIGTDSQPTSIKGRLLNVENTQRDDHQALVDVTAIVGNTSTGLVAANIAMGKAVYGDATSSDPFLKDGIQKTARDNKTAIGVNTTGSETGIYKLISDLTARVAALEAGGGGNVEQRLDDLEQNKASRQDVADALVPYITEVEADNKYEAKKVPLSFTQNLVGRNDYIEGDDISLSVTVTGGKLPYVYQWKKGTANIGTDSPSVMIQNITTSDSGVYKVVVTDAENTVITSDELDIAVHTVPQFDTNLSDISVVDGDPLTLEVVFSGGKTPYTYVWHKDGSVLTGETGSSIVKSAATSADAGDYYVTVTDAMNSTNDSATATVTVTTRPALAFTTDLPATKSYTTGDNMDLAVVVTGGKTPYTYKWFKDTVEVTGETGASLATVAEAGVYKVEVTDALSTKITSAECTVTVA
>ID:AOG16616.1 |[Cronobacter phage vB_CsaM_leN]||_Cronobacter_phage_vB_CsaM_leN_.gbk|whiskers protein|2289|KX431560(179516):119954-122242:1 ^^ Cronobacter phage vB_CsaM_leN, complete genome.|neighbours:ID:AOG16615.1(1),ID:AOG16617.1(1)|neighbour_genes:short tail fiber pro..,neck protein|
MISKLNPLPKIPFVDGVPTDTTQTQINWIVNGETLDGAKTKTTNEGSLNRCGVLVQKNAVQLEANTTTQTSKINEVIDQVNLITENLAAISDDSVIDKLDKVVADVDVLKVDMSAVQATTASNTLKIQDIEKEIGVWDASTDPKHRTIRKDIIFLKDELGAYPGFNEDGDVDPSSTGSGVKYKVMANAQAVSIHEARITKLEDDWVNSDVGHLTDEVTDLRNEMGPKHLATFESVYVRLNGIGGDITGINTELSNINTYIGRTGSGGSGSIDSRMETAETNITTLQTQMNDPVVGVLPRVILLESAVGNSQVPGSIRYDISTMKRSISDLNMIVGETSDDGLRGEMAQVMTDIGTDSQPTSIKGRLLNVENTQRDDHQALVDVTAIVGNTSTGLVAANIAMGKAVYGDATSSDPFLKDGIQKTARDNKTAIGVNTTGSETGIYKLISDLTARVAALEAGGGGNVEQRLDDLEQNKASRQDVADALVPYITEVEADNKYEAKKVPLSFTQNLVGRNDYIEGDDISLSVTVTGGKLPYVYQWKKGTANIGTDSPSVMIQNITTSDSGVYKVVVTDAENTVITSDELDIAVHTVPQFDTNLSDISVVDGDPLTLEVVFSGGKTPYTYVWHKDGSVLTGETGSSIVKSAATSADAGDYYVTVTDAMNSTNDSATATVTVTTRPALAFTTDLPATKSYTTGDNMDLAVVVTGGKTPYTYKWFKDTVEVTGETGASLATVAEAGVYKVEVTDALSTKITSAECTVTVA
>ID:YP_009005442.1 |[Enterobacter phage PG7]||_Enterobacter_phage_PG7_.gbk|wac|1413|NC_023561(173276):96485-97897:1 ^GeneID:18502457^ Enterobacter phage PG7, complete genome.|neighbours:ID:YP_009005441.1(1),ID:YP_009005443.1(1)|neighbour_genes:short tail fibers pr..,neck protein|
MSTIDLTPLPYVNGLPDEGQSRVNWIKNGEELTGASTKNGVDGNLNRGPVQVQQNVEVLDGNIVVVRDSLEQSNVRIKNVEDALGVIGDVDVVKQIGINTSAIKVLQSDTEGLKTTSDDHGLRITHIEEDVGEYDPSRDSVYRPVREDLLWIKTELGAYPGQDINGMSIPMAPALGLKKRVIDTAKVVNDNSIRIANIEKQFNDSDVGSLTIEVQNLRNEMGSRASAGIDSVYVRLNKMNGTISTLAMDMENVLDSIGYNNGVIDLYHKVVINRDAITEVNRKLSDPTIGLIPRVDLIESAIGKDSQPSSINGRIKINRDEITALKSIVGADTSSGLRGQVAWINQVVGINESGTPAPSNSLIGQINTLTTMQNQMANTIQDIQVDIGNNNEGLKGQVIRLNSIVMGTNPNGATVEERGLLNVAKTQDTDISNIKTELQNLIPEAPRDGKAYVRKDGAWVDLDTILNPTP
> |[Tevenvirinae Enterobacter_phage_myPSH1140]||_Enterobacter_phage_myPSH1140.gb|hypothetical protein|1413|MG999954.1(172614):97578-98990:1 ^RAST2:fig|1198136.57.peg.200^ Tevenvirinae Enterobacter_phage_myPSH1140|neighbours:(1),(1)|neighbour_genes:hypothetical protein,Phage neck protein|
MSTIDLTPLPYVNGLPDEGQSRVNWIKNGEELTGASTKNGVDGNLNRGPVQVQQNVEVLDGNIVVVRDSLEQSNVRIKNVEDALGVIGDVDVVKQIGINTSAIKVLQTDTGELKTTSEDHGLRITHIEEDVGEYDPSRDSVYRPVREDLLWIKTELGAYPGQDINGMSVQMAPGSGLKKRVIDTATATNENTIRINELEQQFNDSDVGSLTVEVQRLRSELGPRASATVDNVYVRLGRMNNSIGSLASDMENVLDSIGYTSGVTNLYGRVTANQTAITEINRKLSDSTVGLIPRVDLIESAIGKDSQPATINGRIKINRDEITSLKAIVGADTSSGLRGQVAWINQVVGITESGQPAPSGSLIGQVKTLTTMQNQMANTIQDIQVDIGKNNEGLKGQVIRLNSIVMGTNPNGTTVEERGLLATAKIHDSDIDQIKIAQNNFIPEAPNDGKAYVRKGKAWVDLDTILNPTP
>ID:YP_009607123.1 |[Enterobacter phage phiEap-3]||_Enterobacter_phage_phiEap-3_.gbk|fibritin neck whiske..|1752|NC_041980(175814):119975-121726:1 ^GeneID:40083129^ Enterobacter phage phiEap-3, complete genome.|neighbours:ID:YP_009607122.1(1),ID:YP_009607124.1(1)|neighbour_genes:short tail fibers,neck protein|
MIIDKLNPLPKIPFVDGVPDDATTQTKILWIKNGETLDGSPDKVSNTGSLNRTGVNIQQNAVQLEQNTITHNNKINEVIDQVNLITENIDAIGDESVIKKVNQLDQDVQALTLSNTQTQNKVAQLTLSVNAQNDEIGEYDPEKDPKHRTIRNDIIYIKKEVGSYPGFNVDGDVDPSSTGTGLKYRVLSNQRAISMQETRITKLEDDWALSEVGQLTEEVKELRAEMGDSGLATTRSIYARIKILEDGSVVMQNELDAINSYIGRTSGSTSSINDRVNSLENSVSSLATQINDPVTGITAQIATINGQIGTVSAQGSIRYDIAENKRRLMDMEMILGESGDEGLQGQVAILTGDIGEDSDPTSIKGRLSVVEGELRTNTSALWELQGVVGNSSSGLVATSQQVNKEIYGDGVSADPVTRAGLKTTTRNLFTQVGDNAEGNETGIYALIADLNKRVEDLEALNIAQALADRVTIEDLNAKLALYIKEADADLRYESKNPPLAFGTNLTGDTEYTTGDPLSLSVTMTGGVSPLSYQWTKNGVNVGTDANTFTIDSLQPSDSGTYKVTVTDASHKVIVSDELAITVA
>ID:YP_009167976.1 |[Escherichia phage AR1]|AR1|_Enterobacteria_phage_AR1_DNA_.gbk|wac|1458|NC_027983(167435):89381-90838:1 ^GeneID:26041907^ Enterobacteria phage AR1 DNA, complete genome.|neighbours:ID:YP_009167975.1(1),ID:YP_009167977.1(1)|neighbour_genes:12,13|
MIELKELPFVDSVPGEGQERISWIKNGEEILGASTKYGNDGSMNRPTVSVFKNVEVLDENIGILKTALETSQEDIKTIQGILDVSGDIEALSQISINKKDITDLKTLTSEHTEILNGTNNTVDSILADIGPFNSQANSVYRTIRNDLLWIKRELGQYAGQDINGLPVVGNSSTGMKHRIINNTDAITSQGIRLSDLEEKFIESDVGSLTIEVGNLRQELGQRPSSFSESIYSRVHNLDQSQINLSSEIKSIKTSIGYPGNTSIITDVNVNSQEISALNDELNKSGGVKQRLTVIETSIGSDDIPSSIKGQIKDNTTSIESLNGIVGENTSSGLRANVSWLNQIVGTDSSGGQPSPPGSLLNRVSTVETSVNRLNNDVQNLQVEIGNNNSGIKGQVVTLNKLVNGTNPNGSTVEERGLTNSIKANETNISSINQEIRSIKGNVSSLQRDVQTLQEAGYIPEAPKDGQAYVRKDGEWVLLSTFLSPA
> |[Tevenvirinae _Enterobacteria_phage_ATK47]||_Enterobacteria_phage_ATK47.gb|Phage fibritin (wac)..|1449|KT184309.1(170020):78059-79507:-1 ^RAST2:fig|1198136.68.peg.114^ Tevenvirinae _Enterobacteria_phage_ATK47|neighbours:(-1),(-1)|neighbour_genes:Phage neck protein,hypothetical protein|
MADISLVDLPYVDGPPDAGQSRIEWIKNDEEITGAETKYGSEGVMNRPIVEVQRNVEALDVNIKTIASSLNTANEDIKVIQGILDVSGDVDALAQIGQNTQDIDVIKVTVQTHASELNDLNEHIDANTDDIGVYNQETDSVYRTVRNDLLWIKNELGQYTGQDINGVPTPGNDSTGMKRRIMTNSSVIVDHGVRLTDLETKFADSDVGSLTIEVEHLREEMGPRTSFTTPVFSRLSGIDLTLSRQNADLDGIKQSIGYPNTTSIITTTNANSSAINDINLELNQSGGIKPRLTTVETAIGADDLPTTIQGRIKLNTDAIGALNTVVGSDSSSGLRFNVSWLNNVVGVDASGGKPEPDGSLLYRTRELEGTISGMSNDIQNIQTDVGTNSTGIKGSVNTLNTLINGTNPNGSTVEERGILPTVKSHDTTINSLTSRIATLETDLAAAEAEIQTLKEAGYIEDAPSDGKFYVRKDGAWVELPTA
> |[Tevenvirinae Enterobacteria_phage_ATK48]||_Enterobacteria_phage_ATK48.gb|Phage fibritin (wac)..|1449|KT184310.1(169729):6563-8011:-1 ^RAST2:fig|1198136.55.peg.7^ Tevenvirinae Enterobacteria_phage_ATK48|neighbours:(-1),(-1)|neighbour_genes:Phage neck protein,hypothetical protein|
MADISLVDLPYVDGPPDAGQSRIEWIKNDEEITGAETKYGSEGVMNRPIVEVQRNVEALDVNIKTIASSLNTANEDIKVIQGILDVSGDVDALAQIGQNTQDIDVIKVTVQTHASELNDLNEHIDANTDDIGVYNQETDSVYRTVRNDLLWIKNELGQYTGQDINGVPTPGNDSTGMKRRIMTNSSVIVDHGVRLTDLETKFADSDVGSLTIEVEHLREEMGPRTSFTTPVFSRLSGIDLTLSRQNADLDGIKQSIGYPNTTSIITTTNANSSAINDINLELNQSGGIKPRLTTVETAIGADDLPTTIQGRIKLNTDAIGALNTVVGSDSSSGLRFNVSWLNNVVGVDASGGKPEPDGSLLYRTRELEGTISGMSNDIQNIQTDVGTNSTGIKGSVNTLNTLINGTNPNGSTVEERGILPTVKSHDTTINSLTSRIATLETDLAAAEAEIQTLKEAGYIEDAPSDGKFYVRKDGAWVELPTA
> |[Tevenvirinae Enterobacteria_phage_Aplg8]||_Enterobacteria_phage_Aplg8.gb|Phage fibritin (wac)..|1464|KT184308.1(168496):34248-35711:1 ^RAST2:fig|1198136.66.peg.69^ Tevenvirinae Enterobacteria_phage_Aplg8|neighbours:(1),(1)|neighbour_genes:Phage straight tail ..,Phage neck protein|
MTDIVLNDLPFVDGPPAEGQSRISWIKNGEEILGADTQYGSEGSMNRPTVSVLRNVEVLDKNIGILKTSLETANSDIKTIQGILDVSGDIEALAQISINKKDISDLKTLTSEHTEILNGTNSTVDNILADIGPFNSEANSVYRTIRNDLLWIKRELGQYTGQDINGLPVVGNPSSGMKHRIINNTDVITSQGIRLSELETKFIESDVGSLTIEVGNLREELGPKPPSFSQTVYSRLNEIDTKQTTVESDISAIKTSIGYPGNNSIITSVNTNTDNIASINLELNQSGGIKQRLTVIETSIGSDDIPSSIKGQIKDNTTSIESLNGIVGENTSSGLRANVSWLNQIVGTDSSGGQPSPPGSLLNRVSTIETSVSGLNNDVQNLQVEIGNNSTGIKGQVVALNTLVNGTNPNGSTVEERGLTNSIKANETNIASVTQEVNTAKGSISSLQGDVQALQEAGYIPEAPKDGQAYVRKDGEWVLLSTFLSPA
>ID:YP_007004287.1 |[Enterobacteria phage Bp7]||_Enterobacteria_phage_Bp7_.gbk|wac|1590|NC_019500(168066):147104-148693:-1 ^GeneID:14007901^ Enterobacteria phage Bp7, complete genome.|neighbours:ID:YP_007004286.1(-1),ID:YP_007004288.1(-1)|neighbour_genes:neck protein,short tail fibers|
MINKLELSELPFVDGVPDAPQKRIQWIREGDCMSAAKTKYGNEGNLNAAALGVQKNVEALDANDLKTADKVNELVENVNNINDALEMATDISVIQQIEKNRVDIVELKRVEGETTTGLNNLTINLDHLKEDVGYHDPLQDGPYLTVRENIVLLKTEIGHYENQDINGNPLPPGETSEATGMKRRIIDNTTQLVDHRLRIDTLERNYEDSDVGQLGIKLNEIRAELGPHSDTVGKQQAYTRISVLETAAINFNTSIDEIKTNIDFSGMPIKDRVTTLESKTLTLENSVNVDLKPRVTSIETQIGSESTPTSINGRLSGLRTDVNDLKTIVGVSSSDGLRFQVTDINRRLGSEVSPAAGTINKRLNDVIIQANQSTSSIQDIQVEIGNNQSGIKGTLLKLTNKVDGTNPNGTTVEERGLINAVTSLETRMLGKLNDAPSDGKLYARRNATWTEVPNVSTEIGTVKADLVVTDGNVAALTSRVTTAEDKITALETELAKRPPVAPVADGLPYVLVDNAWVLLSDFVTLNPAP
> |[Tevenvirinae _Enterobacteria_phage_CC31]||_Enterobacteria_phage_CC31.gb|hypothetical protein|1413|NC_014662.1(165540):89049-90461:1 ^RAST2:fig|1198136.121.peg.174^ Tevenvirinae _Enterobacteria_phage_CC31|neighbours:(1),(1)|neighbour_genes:Phage straight tail ..,Phage neck protein|
MSTIDLTPLPYVNGLPDEGQSRVNWIKNGEELTGASTKNGVDGNLNRGPVQVQQNVEVLDGNIVVVRDSLEQSNVRIKNVEDALGVIGDVDVVKQIGINTAAIKVLQTDTGELKTTSEDHGLRITHIEEDVGEYDPSRDSVYRPVREDLLWIKTELGAYPGQDINGMSVPMAPGRGLKKRVIDTAKATNDNSVRITELEKQFSDSDVGALTIEVQRLREEMGPRASAGIDSVYIRLNKMGNSIGSLASDMENVLDSIGYTNGVTNLYQKVVINENGITEINRKLSDQTVGLIPRVDLIESAIGKDSQPSTINGRIKINSNEITALKSIVGADTSSGLRGQVAWINQVVGITESGQPAPTNSLIGQINTLTTMQNQMANTIQDIQVDIGNNNEGLKGQVIRLNSIVMGTNPNGSTVEERGLLSTVKTHDTDIASIKLAQNNFISEAPKDGKAYVRKDGAWVDLDTILNPTP
>ID:YP_009118832.1 |[Enterobacteria phage GEC-3S]||_Enterobacteria_phage_GEC-3S_.gbk|wac|1770|NC_025425(163424):81271-83040:1 ^GeneID:23301188^ Enterobacteria phage GEC-3S complete genome.|neighbours:ID:YP_009118831.1(1),ID:YP_009118833.1(1)|neighbour_genes:Putative short tail ..,Putative neck protei..|
MIEQLNIHEIPHVDGVPSEGQHRIIWIKNGECLSAATTQTGNDGTLNRAPVAIQENVARVNENAKSTVAKVNEVVTAVNDIKTTLGVISDGSIIDVVNQTVAKVESVEENLGETARTLQTTVDAVSEINIKIGDRPAADPSTRTIYDDISFIKQEMGSYPNFNINGSPDAGSSGSGIKYRVIQNTAALNDHGRRIVQLENDWQDSDVGELTRQVNKMRSEIGDTSLATQENVYVRLRTNARNIANISNEVLEVKKAILFDSIPDIGTKVTTLGTNYELLNNDVNGVDSGIRPRLLAVENKIGTPQSAGSIDYRLTNTEREFLDLKQVVGVSGADGLRGEVVRLSNEIGTDSDRHTLAGRLKVVENTQGRLEASVQDMEQIVGDRESGLTAGVIKLSSDIYGDDGSEDPFTQKGVIKIVKELQTSNGNKVDDVPDDGFHYLRKRGEWVQVAYAAGAFKNTADITVELDEQDVYKPIPLNDMAAEVNARQMVKSESVVTVQDKGLFRCVFRCAVQAQHNATFTVAIFKNGQMVYEAKNGHYGTDELISYSTSAFLNIEKGDQINIRIKGVSAEAVAQPVQIKEFLFGISPV
> |[Tevenvirinae _Enterobacteria_phage_GiZh]||_Enterobacteria_phage_GiZh.gb|Phage fibritin (wac)..|1464|KT184311.1(166514):139431-140894:1 ^RAST2:fig|1198136.122.peg.258^ Tevenvirinae _Enterobacteria_phage_GiZh|neighbours:(1),(1)|neighbour_genes:Phage straight tail ..,Phage neck protein|
MTDIVLNDLPFVDGPPAEGQSRISWIKNGEEILGADTQYGSEGSMNRPTVSVLRNVEVLDKNIGILKTSLETANSDIKTIQGILDVSGDIEALAQISINKKDISDLKTLTSEHTEILNGTNSTVDNILADIGPFNSEANSVYRTIRNDLLWIKRELGQYTGQDINGLPVVGNPSSGMKHRIINNTDVITSQGIRLSELETKFIESDVGSLTIEVGNLREELGPKPPSFSQTVYSRLNEIDTKQTTVESDISAIKTSIGYPGNNSIITSVNTNTDNIASINLELNQSGGIKQRLTVIETSIGSDDIPSSIKGQIKDNTTSIESLNGIVGENTSSGLRANVSWLNQIVGTDSSGGQPSPPGSLLNRVSTIETSVSGLNNDVQNLQVEIGNNSTGIKGQVVALNTLVNGTNPNGSTVEERGLTNSIKANETNIASVTQEVNTAKGNISSLQGDVQALQEAGYIPEAPKDGQAYVRKDGEWVLLSTFLSPA
> |[Viruses Hx01]||_Enterobacteria_phage_HX01.gb|Phage fibritin (wac)..|1449|NC_018855.1(169158):10342-11790:-1 ^RAST2:fig|10239.59.peg.12^ Viruses Hx01|neighbours:(-1),(-1)|neighbour_genes:hypothetical protein,hypothetical protein|
MADISLVDLPYVDGPPDAGQSRIEWIKNDEEITGADTKYGSEGVMNRPIVEVQRNVEALDVNIKTIASSLNTANEDIKVIQGILDVSGDVDALAQIGQNTQDIDVIKVTVQTHASELNDLNEHIDANTDDIGVYNQEKDSVYRTVRNDLLWIKNELGQYTGQDINGVPTPGNDSTGMKRRIMTNSSVIVDHGVRLTDLETKFADSDVGSLTNEVEHLREEMGPRTSFTTPVFSRLSGIDLTLSRQNADLDGIKQSIGYPNTTSIITTTNANSSAINDINLELNQSGGIKPRLTTVETAIGTDDLPTTIQGRIKLNTDAIGALNTVVGSDSSSGLRFNVSWLNNVVGVDASGGKPEPDGSLLYRTRALEGSIGEMSNDIQNIQTDVGTNATGIKGSVNTLNTLINGTNPNGSTVEERGILPTVKSHDTTINGLTSRIATLETDLAAAEAEIQTLKDAGYIEDAPSDGKFYVRKDGAWVELPTA
>ID:YP_003734301.1 |[Enterobacteria phage IME08]||_Enterobacteria_phage_IME08_.gbk|wac|2469|NC_014260(172253):89001-91469:1 ^GeneID:9384461^ Enterobacteria phage IME08, complete genome.|neighbours:ID:YP_003734300.1(1),ID:YP_003734302.1(1)|neighbour_genes:12,13|
MVTKTVLGLCPSYSLLKLLKEIKMIDKLSIKELPFVDGVPDASQERIRWIRNGECIEGATTKYGHDGNLNAPALGVQTNVVRLEENSIASKDKINELVDNVNLINEALDISTDTAVIQQIEKNRVDILAVDEKASETKQELGDLTVNFNFLEEDVGYYGPSLDGPYLTVRENINLLKSEIGHYANQDINSQPLPPGETSEATGMKRRIMDNTSAIVDHSQRIDTLEKNYEDSDVGQLGLKINEIREELGPHIDTVGKQPAYTRISALETAAESFNESIDSIKTSIGFDKGSIDTRVSTLETKTSTLENTVNNGLVPRVTAVETAIGTADTPTSINGRLGGLRTDVNELKNIVGDSSSEGLRFQVSDIDRKIGADVSPAAGTINKRLNDLTTQGNTSASTIQDLQAEIGNNQTGIKGSILKITNQIEGTNPNGSTVEERGLINSVKGLEAQMPTKLGEAPADGKLYGRKDSAWSEIIDGTTEIDAVKASLLVTDGKVSALTARVDSNDTSISSLDTRTGALNTSVGEIKADIVLLKSKDTEQDSRITALEESDVTVNGKITALESKTDTTDSDVTALALDVSSIESQLTPIKADITKNKGDIVTLTGRVAANEGEITDIKLDTAKIAPLTTRVTTAEGKIATLETGLAAVKVESDKVAGINTRLGTAEGKITTLETGLDDVKVESDKVAGIDTRLGVVEVESGKVAGINTRLGVVEGEVSTLETGLAAVKVESDKVAGINTRLGTVEGKVGTLETGLAAVKVESDKVADLGTRLTAAEGKITALETELAKRPPVAPAADGLPYVLVDNAWVLLSDFVTLNSAP
>ID:YP_002922505.1 |[Enterobacteria phage JS10]||_Enterobacteria_phage_JS10_.gbk|wac|2400|NC_012741(171451):89396-91795:1 ^GeneID:7943555^ Enterobacteria phage JS10, complete genome.|neighbours:ID:YP_002922504.1(1),ID:YP_002922506.1(1)|neighbour_genes:12,13|
MINKLELSELPFVDGVPDAPQKRIQWIREGDCMSAAKTKYGNEGNLNAAALGVQKNVEALDANDLKTADKVNELIENVNNINDALEMSTDISIIQQIEKNRVDIVDLKKVTEDTTEKLDTLTTNFDFLREDVGYHDPLQDGPYLTVRENIVLLKTEIGHYENQDINGNPLPPGETNEATGIKRRIMDNTTELVDHRLRLDTLERNYEDSDVGQLGIKLNEIRAELGPHSDTVGKQPAYTRISVLETAAVNFNTAIDEIKDNIDFSGMPIKDRVTTLESKTFTLENSVNVDLKPRVTSIETQIGSESAPASINGRLSGLRTDVNDLKTVVGVSSSDGLRFQVTDINRRLGSEVSPAAGTINKRLNDVIIQANQSTSSIQDIQVKIGNNQSGIKGTLLKLTDKVDGTNPNGATVEERGLINAVTSLETQMQGKLGDAPSDGKLYARRNAAWAEVVNNSTEIETVKADLVVTDGKVTALTSRVDGNDTSISSLDTRTGALNTSVGEIKADIVSIKAKDDEQDGRLTALESSDVTINGKIAALETKTDTTDDDVTALALDVSSLENQLTPIKADITKNKGDIVALTGRVASTEGEINAIKVDTAKIAPLTTRVTTAEGKITTLETGLAAVKVESDKVAGINTRLSTAEGDIGTLKTGLAEVKGESDKVAAIDTRLGVVEVESGKVAGIDARLGDVEGEVSTLETGLAAVKVESDKVAGINTRLGTVEGKVGTLETGLAAVKVESDKVADLGTRLTAAEGKITALETELSKRPPVAPAADGLPYVLVDNAWVLLSDFVTLNSAP
>ID:YP_001595288.1 |[Escherichia phage JS98]||_Enterobacteria_phage_JS98.gbk|wac|2256|NC_010105(170523):90464-92719:1 ^GeneID:5783781^ Enterobacteria phage JS98, complete genome.|neighbours:ID:YP_001595287.1(1),ID:YP_001595289.1(1)|neighbour_genes:12,13|
MINKLELSELPFVDGVPDAPQKRIQWIREGDCMSAAKTKYGNEGNLNAAALGVQKNVEALDANDLKTADKVNELIENVNNINDALEMSTDISIIQQIEKNRVDIVDLKKVTEDTTEKLDTLTTNFDFLREDVGYHDPLQDGPYLTVRENIVLLKNEIGHYEDQDINGNPLPPGETSEATGIKRRIMDNTTELVDHRLRIDTLERNYEDSDVGQLGIKLNEIRAELGPHSDTVGKQPAYTRISVLETAAVNFNTAIDEIKDNIDFSGMPIKDRVTTLESKTFTLENSVNVDLKPRVTSIETQIGSESAPASINGRLSGLRTDVNDLKTVVGNSSSEGLRFQVSDINRRLGSEVSPAAGTINKRLNDVIIQANQSTSSIQDIQVEIGNNQSGIKGTLLKLTNKVDGTNPNGATVEERGLINAVTSLETQMQGKLGDAPSDGKLYARRNAAWAEVVNNSTEIETVKADLVVTNGKVTALTSRVDDNDTSISSLNTRTTALNTSVGEIKADIVTIKAKDVEQDGRLTSLEEADVTINGKIAALETKTDTTDDDVTALALDVSSLENQLTPIKADITKNKGDIVALTGRVASTEGEITAIKVDTAKIAPLTTRVTTAEGKITTLETGLAAVKVESDKVAGINTRLGTAEGDIGTLKTGLAEVKGESDKVAAIDTRLGVVEGEVGTLETGLAAVKVESDKVADLGTRLTAAEGKITALETELSKRPPVAPAADGLPYVLVDNAWVLLSDFVTLNSAP
>ID:YP_002922223.1 |[Escherichia phage JSE]||_Enterobacteria_phage_JSE_.gbk|wac|1770|NC_012740(166418):83985-85754:1 ^GeneID:7943191^ Enterobacteria phage JSE, complete genome.|neighbours:ID:YP_002922222.1(1),ID:YP_002922224.1(1)|neighbour_genes:gp12 Short tail fibe..,13|
MIEQLNIRKIPNVDGVPGEGQHSISWIKNGECLSAATTETGHEGTLNRAPYAIQENIVRLDENSKTTVTKVNEVVTAVNDIKTTLGAVADGSIIDIVNQTIAKVDSVEENLGETSRILQTTVDELAETGKKIGVRPAADPSTRTIYDDISFIKQELGAFPNFNINGSPDPGSSGSGIKYRVIQNTEALNNHGQRIRQLENDWQDSDVGELTKQVNKMRSELGDTSLATQDNVYLRLRTNTRNIASISNEVQEVKKAILFESIPDIGTKVTKLQSDYTQLNDEVNGVDAGIRPRLTLLENNIGNPQAAGSIDYRLTNQEREFVDLKSVVGVSGADGLRGEVARISNTVGTDSERHTIAGRLKIVENTQGRLEASVQDIEQMIGDRDSGLTAGVIKLSSDMYGNPEGSTQLEQDGIVKTVKELSTSNASKVTDVPDDGFHYLRKHGEWVQVAWAAGAFKNTAQIDITLDGQDQYKGIPLNDMTEEVPARGMVKSESLVTVNDKGLFRCDFRCSVNAAHNATFVVGIAKNGLIVHEVRNGHYGPDDLISYSTSAFLNIEKGDRIDIRIKGVSEEALAQQLQIKEFLFGISPV
> |[Tevenvirinae _Enterobacteria_phage_Kha5h]||_Enterobacteria_phage_Kha5h.gb|Phage fibritin (wac)..|1464|KT184312.1(167318):114342-115805:1 ^RAST2:fig|1198136.123.peg.213^ Tevenvirinae _Enterobacteria_phage_Kha5h|neighbours:(1),(1)|neighbour_genes:hypothetical protein,Phage neck protein|
MTDIVLNDLPFVDGPPAEGQSRISWIKNGEEILGADTQYGSEGSMNRPTVSVLRNVEVLDKNIGILKTSLETANSDIKTIQGILDVSGDIEALAQISINKKDISDLKTLTSEHTEILNGTNSTVDNILADIGPFNSEANSVYRTIRNDLLWIKRELGQYTGQDINGLPVVGNPSSGMKHRIINNTDVITSQGIRLSELETKFIESDVGSLTIEVGNLREELGPKPPSFSQTVYSRLNEIDTKQTTVESDISAIKTSIGYPGNNSIITSVNTNTDNIASINLELNQSGGIKQRLTVIETSIGSDDIPSSIKGQIKDNTTSIESLNGIVGENTSSGLRANVSWLNQIVGTDSSGGQPSPPGSLLNRVSTIETSVSGLNNDVQNLQVEIGNNSTGIKGQVVALNTLVNGTNPNGSTVEERGLTNSIKANETNIASVTQEVNTAKGNISSLQDDVQALQEAGYIPEAPKDGQAYIRKDGEWVLLSTFLSPA
>ID:YP_001469492.1 |[Enterobacteria phage Phi1]||_Enterobacteria_phage_Phi1_.gbk|wac|1770|NC_009821(164270):80833-82602:1 ^GeneID:5602274^ Enterobacteria phage Phi1, complete genome.|neighbours:ID:YP_001469491.1(1),ID:YP_001469493.1(1)|neighbour_genes:12,13|
MIEQLNIHEIPHVDGVPSEGQHRIIWIKNGECLSAATTQTGNDGTLNRAPVAIQENVARVNENAKSTVAKVNEVVTAVNDIKTTLGVISDGSIIDVVNQTVAKVESVEENLGETARTLQTTVDAVSELNIKIGDRPAADPSTRTIYDDISFIKQEMGSYPNFNINGSPDAGSSGSGIKYRVIQNTAALNDHGRRIVQLENDWQDSDVGELTRQVNKMRSEIGDTSLATQENVYVRLRTNARNIANISNEVLEVKKAILFDSIPDIGTKVTTLGTNYELLNNDVNGVDSGIRPRLLAVENKIGTPQSAGSIDYRLTNTEREFLDLKQVVGVSGADGLRGEVVRLSNEIGTDSDRHTLAGRLKVVENTQGRLEASVQDMEQIVGDRESGLTAGVIKLSSDIYGDDGSEDPFTQKGVIKIVKELQTSNGNKVDDVPDDGFHYLRKRGEWVQVAYAAGAFKNTADITVELDEQDVYKPIPLNDMAAEVNARQMVKSESVVTVQDKGLFRCVFRCAVQAQHNATFIVAIFKNGQMVYEAKNGHYGTDELISYSTSAFLNIEKGDQINIRIKGVSVEAVAQPVQIKEFLFGISPV
>ID:YP_009202893.1 |[Escherichia phage QL01]||_Enterobacteria_phage_QL01.gbk|fibritin neck whiske..|1590|NC_028847(170527):89276-90865:1 ^GeneID:26629881^ Enterobacteria phage QL01, complete genome.|neighbours:ID:YP_009202892.1(1),ID:YP_009202894.1(1)|neighbour_genes:short tail fibers pr..,neck protein|
MINKLELSELPFVDGVPDAPQKRIQWIREGDCMSAAKTKYGNEGNLNAAALGVQKNVEALDANDLKTADKVNELVENVNNINDALEMATDISVIQQIEKNRVDIVELKRVEGETTTGLNNLTINLDHLKEDVGYHDPLQDGPYLTVRENIVLLKTEIGHYENQDINGNPLPPGETSEATGMKRRIIDNTTQLVDHRLRIDTLERNYEDSDVGQLGIKLNEIRAELGPHSDTVGKQQAYTRISVLETAAINFNTSIDEIKTNIDFSGMPIKDRVTTLESKTLTLENSVNVDLKPRVTSIETQIGSESTPTSINGRLSGLRTDVNDLKTIVGVSSSDGLRFQVTDINRRLGSEVSPAAGTINKRLNDVIIQANQSTSSIQDIQVEIGNNQSGIKGTLLKLTNKVDGTNPNGTTVEERGLINAVTSLETQMLGKLNDAPSDGKLYARRNATWTEVPNVSTEIGTVKADLVVTDGNVAALTSRVTTAEDKITALETELAKRPPVAPVADGLPYVLVDNAWVLLSDFVTLNPAP
>ID:AIT74253.1 |[Enterobacteria phage RB10]||_Enterobacteria_phage_RB10_.gbk|wac|1458|KM606999(168401):87588-89045:1 ^^ Enterobacteria phage RB10, complete genome.|neighbours:ID:AIT74252.1(1),ID:AIT74254.1(1)|neighbour_genes:short tail fiber,neck protein|
MIELKELPFVDSVPGEGQERISWIKNGEEILGASTKYGNDGSMNRPIVSVFKNVEVLDENVGILKTAIETSQKDIKTIQGVLDVSGDIEALSQISVNKNDISNLKTLTNEHTDILTGTNNTVDKIIADIGPFNDEENSVYRTIRNDLLWIKQELGQYSGQDINGLPVVGNASTGMKHRIITNSTLLSSQGIRLSELENKFTESDVGSLTVEVGKLRDELGNKPVDFGPNIYNRLSIIDDKQSLINSDIAEIKSSIGYPENVSIITEINNNKSSIEAINNELNQSEGVKQRLTSIETSIGSDDIPSSIKGKIKNHTTSIESLNGIVGENTSSGLRANVSWLNQIVGTDSSGGQPSPSGSLLNKVSVIEGEVSVLNNNVQNIQVEIGNNKTGIKVQVIELTSLINGNNPDGSTVEERGLTNSVKTNETNIAAVTHEVNTAKDNISSLQSSVQALQEAGYIPEAPKDGQAYVRKDGEWVLLSTFLSPA
>ID:YP_002854495.1 |[Escherichia virus RB14]||_Enterobacteria_phage_RB14_.gbk|wac|1458|NC_012638(165429):88250-89707:1 ^GeneID:7803911^ Enterobacteria phage RB14, complete genome.|neighbours:ID:YP_002854494.1(1),ID:YP_002854496.1(1)|neighbour_genes:12,13|
MIELKELPFVDSVPDEGQERISWIKNGEEILGASTKYGNDGSMNRPIVSVFKNVEVLDENVGILKTAIETSQKDIKTIQGVLDVSGDIEALSQISVNKNDISNLKTLTSEHTDILTGTNNTVDKIIADIGPFNDEENSVYRTIRNDLLWIKQELGQYSGQDINGLPVVGNASTGMKHRIITNSTLLSSQGIRLSELENKFTESDVGSLTVEVGKLRDELGNKPVDFGPNIYNRLNTIDDKQTLINSDIAEIKSSIGYPENVSIITEINNNKSSIEAINNELNQSEGVKQRLTAIETSIGSDDIPSSIKGKIKNHTTSIESLNGIVGENTSSGLRANVSWLNQIVGTDSSGGQPSPSGSLLNKVSVLEGEVSVLNNNVQNIQVEIGNNRTGIKGQVIELTSLINGNNPDGSTVEERGLTNSVKTNETNIAAVTHEVNTAKDNISSLQSSVQALQEAGYIPEAPKDGQAYVRKDGEWVLLSTFLSPA
> |[Tevenvirinae _Enterobacteria_phage_RB16]||_Enterobacteria_phage_RB16.gb|Wac whisker protein|2289|NC_014467.1(176788):119829-122117:1 ^RAST2:fig|1198136.103.peg.211^ Tevenvirinae _Enterobacteria_phage_RB16|neighbours:(1),(1)|neighbour_genes:tail fibers protein,Phage neck protein|
MISKLNPLPKIPFVDGVPSDTTQTPINWIINGETLDGAKTKVTNEGSLNRCGVLVQKNAVQLETNTITQTAKINEVIDQVNLISENLAAISDESVIDKLDQVVADVEVLKVDMTAVQGSTASNTLKIQDLDKEIGTWDASTDPKHRTIRKDIIFLKGEMGAYPGFNENGDVDPTSTGSGMKYKIMTNAQAISIHEGRITRLEDDWANSDVGHLTDEVTDLRNEMGPKHLATFESVYVRLNIIGTEITGINSELTSINQYIGRTGTGGTGSISARMTTAESNIATLQTQMNDSATGVLPRVISLENAVGNSQIPGSIRYDISAIKRDIGDINMIVGESSDDGLRGEMAQVMTDIGTDSQPTSIKGRLLNVENTQRDDHQKLIDVESVVGNTSSGLVAANIAMGKAVYGDATSSDPFLKDGIQKTARDSKAAIGVNTTGSETGIYKLISDLTARVAALESGTGGELEQRVSDLETNKASHQDVANALVPYITEAEADVKYEPKKIPLSFTQNLVRRGDYIEGDDISFMVTVTGGKLPYVYQWKKGTADVGTNASSILIQSITSADAGVYKVVVTDADNTVITSDEVTVAVYPVPQFDTNLADKSVVDGDPLTLEVVYSGGKPPYTYEWFKDNSVISGETSATFTKSAVTSADAGEYYVSVTDAMNNQNDSVKATVTVTPRPALAFTTDLSATKSYSTGANMDLAVVVTGGKTPYTYKWFKDTAEISGQTGASLTTVAEDGVYKVEVTDALTTKITSTECTVTVA
>ID:AXF42469.1 |[Enterobacteria phage RB18]||_Enterobacteria_phage_RB18_.gbk|wac|1464|MH553563(166677):89248-90711:1 ^^ Enterobacteria phage RB18, complete genome.|neighbours:ID:AXF42468.1(1),ID:AXF42470.1(1)|neighbour_genes:short tail fibers pr..,neck protein|
MTDIVLNDLPFVDGPPAEGQSRISWIKNGEEILGADTQYGSEGSMNRPTVSVLRNVEVLDKNIGILKTSLETANSDIKTIQGVLDVSGDIEALAQISINKKDISDLKTLTSEHTEILNGTNSTVDSILADIGPFNSEANSVYRTIRNDLLWIKRELGQYTGQDINGLPVVGNPSSGMKHRIINNTDVITSQGIRLSELETKFIESDVGSLTIEVGNLREELGPKPPSFSQNVYSRLNEIDTKQTTVESDISAIKTSIGYPGNNSIITSVNTNTDNIASINLELNQSGGIKQRLTVIETSIGSDDIPSSIKGQIKDNTTSIESLNGIVGENTSSGLRANVSWLNQIVGTDSSGGQPSPPGSLLNRVSTIETSVSGLNNDVQNLQVEIGNNSTGIKGQVVALNTLVNGTNPNGSTVEERGLTNSIKANETNIASVTQEVNTAKGSISSLQGDVQALQEAGYIPEAPRDGQAYVRKDGEWVLLSTFLSPA
>ID:YP_009102364.1 |[Enterobacteria phage RB27]||_Enterobacteria_phage_RB27_.gbk|wac|1458|NC_025448(165179):87954-89411:1 ^GeneID:22113148^ Enterobacteria phage RB27, complete genome.|neighbours:ID:YP_009102363.1(1),ID:YP_009102365.1(1)|neighbour_genes:short tail fiber,neck protein|
MIELKELPFVDSVPGEGQERISWIKNGEEILGASTKYGNDGSMNRPTVSVFKNVEVLDENIGILKTALETSQEDIKTIQGILDVSGDIEALSQISINKKDITDLKTLTSEHTEILNGTNNTVDSILADIGPFNSQANSVYRTIRNDLLWIKRELGQYAGQDINGLPVVGNSSTGMKHRIINNTDAITSQGIRLSDLEEKFIESDVGSLTIEVGNLRQELGQRPSSFSESIYSRVHNLDQSQINLSSEIKSIKTSIGYPGNTSIITDVNTNTREISALNDELNKSGGIKQRLTVIETSIGSDDIPSSIKGQIKDNTTSIEFLNGIVGENTSSGLRANVSWLNQIVGTDSSGGQPSPPGSLLNRVSTIETSVNRLNNDVQNLQVEIGNNNSGIKGQVVALNKLVNGTNPNGSTVEEHGLTNSIKANETNIASINQEMRSIKSNVSSLQGDVQTLQEAGYIPEAPKDGQAYVRKDGEWVLLSTFLSPA
>ID:AIT74799.1 |[Enterobacteria phage RB33]||_Enterobacteria_phage_RB33_.gbk|wac|1458|KM607001(166007):89792-91249:1 ^^ Enterobacteria phage RB33, complete genome.|neighbours:ID:AIT74798.1(1),ID:AIT74800.1(1)|neighbour_genes:short tail fiber,neck protein|
MIELKDLPFVDSVPGEGQERISWIKNGEEILGASTKYGNDGSMNRPTVSVFKNVEVLDENVGILKTAIETSQKDIKTIQGVLDVSGDIEALSQISVNKNDISNLKTLTNEHTDILTGTNNTVDKIIADIGPFNDEENSVYRTIRNDLLWIKQELGQYSGQDINGLPVVGNASTGMKHRIITNSTLLSSQGIRLSELENKFTESDVGSLTVEVGKLRDELGNKPVDFGPNIYNRLNTIDDKQTLINSDIAEIKSSIGYPENVSIITEINNNKSSIESINNELNQSEGVKQRLTAIETSIGSDDIPSSIKGKIKNHTTSIESLNGIVGENTSSGLRANVSWLNQIVGTDSSGGQPSPSGSLLNKVSVLEGEVSVLNNNVQNIQVEIGNNRTGIKGQVIELTSLINGNNPDGSTVEERGLTNSVKTNETNIAAVTHEVNTAKDNISSLQSSVQALQEAGYIPEAPKDGQAYVRKDGEWVLLSTFLSPA
>ID:YP_009098544.1 |[Escherichia phage RB3]||_Enterobacteria_phage_RB3_.gbk|wac|1458|NC_025419(168402):87589-89046:1 ^GeneID:22113908^ Enterobacteria phage RB3, complete genome.|neighbours:ID:YP_009098543.1(1),ID:YP_009098545.1(1)|neighbour_genes:short tail fiber,neck protein|
MIELKELPFVDSVPGEGQERISWIKNGEEILGASTKYGNDGSMNRPIVSVFKNVEVLDENVGILKTAIETSQKDIKTIQGVLDVSGDIEALSQISVNKNDISNLKTLTNEHTDILTGTNNTVDKIIADIGPFNDEENSVYRTIRNDLLWIKQELGQYSGQDINGLPVVGNASTGMKHRIITNSTLLSSQGIRLSELENKFTESDVGSLTVEVGKLRDELGNKPVDFGPNIYNRLSIIDDKQSLINSDIAEIKSSIGYPENVSIITEINNNKSSIEAINNELNQSEGVKQRLTSIETSIGSDDIPSSIKGKIKNHTTSIESLNGIVGENTSSGLRANVSWLNQIVGTDSSGGQPSPSGSLLNKVSVIEGEVSVLNNNVQNIQVEIGNNKTGIKVQVIELTSLINGNNPDGSTVEERGLTNSVKTNETNIAAVTHEVNTAKDNISSLQSSVQALQEAGYIPEAPKDGQAYVRKDGEWVLLSTFLSPA
> |[Tevenvirinae _Enterobacteria_phage_RB43]||_Enterobacteria_phage_RB43.gb|Wac whisker protein|2289|NC_007023.1(180500):121187-123475:1 ^RAST2:fig|1198136.102.peg.230^ Tevenvirinae _Enterobacteria_phage_RB43|neighbours:(1),(1)|neighbour_genes:tail fibers protein,Phage neck protein|
MISKLNPLPKIPFVDGVPSDTTQTPINWIINGETLDGAKTKVTNEGSLNRCGVLVQKNAVQLETNTITQTAKINEVIDQVNLISENLAAISDESVIDKLDQVVADVEVLKVDMTAVQGSTASNTLKIQDLDKEIGTWDASTDPKHRTIRKDIIFLKGEMGAYPGFNENGDVDPTSTGSGMKYKIMTNAQAISIHEGRITRLEDDWANSDVGHLTDEVTDLRNEMGPKHLATFESVYVRLNTIGTEITGINSELTSINQYIGRTGTGGTGSISARMTTAESNIATLQTQMNDSATGVLPRVISLENAVGNSQIPGSIRYDISAIKRDIGDINMIVGESSDDGLRGEMAQVMTDIGTDSQPTSIKGRLLNVENTQRDDHQKLIDVESVVGNTSSGLVAANIAMGKAVYGDATSSDPFLKDGIQKTARDSKAAIGVNTTGSETGIYKLISDLTARVAALESGTGGELEQRVSDLETNKASHQDVANALVPYITEAEADVKYEPKKIPLSFTQNLVGRGDYIEGDDISFMVTVTGGKLPYVYQWKKGTADVGTNASSILIQSITSADAGVYKVVVTDADNTVITSDEVTVAVYPVPQFDTNLADKSVVDGDPLTLEVVYSGGKPPYTYEWFKDNSVISGETSATFTKSAVTSADAGEYYVSVTDAMNNQNDSVKATVTVTPRPALAFTTDLSATKSYSTGANMDLAVVVTGGKTPYTYKWFKDTAEISGQTGASLTTVAEDGVYKVEVTDALTTKITSTECTVTVA
>ID:NP_891719.1 |[Enterobacteria phage RB49]||_Enterobacteria_phage_RB49_.gbk|wac|1770|NC_005066(164018):80091-81860:1 ^GeneID:1725310^ Enterobacteria phage RB49, complete genome.|neighbours:ID:NP_891718.1(1),ID:NP_891720.1(1)|neighbour_genes:gp12 Short tail fibe..,13|
MIEQLNIHEIPHVDGVPSEGQHRIIWIKNGECLSAATTQTGNDGTLNRAPVAIQENVARVNENAKSTVAKVNEVVTAVNDIKTTLGVISDGSIIDVVNQTVAKVESVEENLGETARTLQTTVDAVSELNIKIGDRPAADPSTRTIYDDISFIKQEMGSYPNFNINGSPDAGSSGSGIKYRVIQNTAALNDHGRRIVQLENDWQDSDVGELTRQVNKMRSEIGDTSLATQENVYVRLRTNARNIANLSNEVLEVKKAILFDSIPDIGTKVTTLGTNYELLNNDVNGVDSGIRPRLLAVENKIGTPQSAGSIDYRLTNTEREFLDLKQVVGVSGADGLRGEVVRLSNEIGTDSDRHTLAGRIKVVENTQGRLEASVQDMEQIVGDRESGLTAGVIKLSSDIYGDDGSEDPFTQKGVIKIVKELQTSNGNKVDDVPDDGFHYLRKRGEWVQVAYAAGAFKNTADITVELDEQDVYKPIPLNDMAEEVNARQMVKSESVVTVQDKGLFRCVFRCAVQAQHNATFIVAIFKNGQMVHEAKNGHYGTDELISYSTSAFLNIENGDQINIRIKGVSAEAVAQPVQIKEFLFGISPV
>ID:ACP31080.1 |[Enterobacteria phage RB51]||_Enterobacteria_phage_RB51_.gbk|wac|1458|FJ839693(168394):91609-93066:1 ^^ Enterobacteria phage RB51, complete genome.|neighbours:ID:ACP31079.1(1),ID:ACP31081.1(1)|neighbour_genes:12,13|
MIELKELPFVDSVPGEGQERISWIKNGEEILGASTKYGNDGSMNRPTVSVFKNVEVLDENVGILKTAVETSQEDIKTIQGILDVSGDIEALSQISVNKNDISNLKTLTSEHTDILNGTNTTVDNILSDIGPFNSQANSVYRTIRNDLLWIKRELGQYAGQDINGLPVVGNSSTGMKHRIINNTDAITSQGIRLSDLEEKFIESDVGSLTIEVGNLRQELGQRPSSFSESIYSRMHNLDQSQINLSSEIKSIKTSIGYPGNTSIITDVNVNSQEISALNDELNKSGGVKQRLTVIETSIGSDDIPSSIKGQIKDNTTSIESLNGIVGENTSSGLRANVSWLNQIVGTDSSGGQPSPPGSLLNRVSTVETSVNRLNNDVQNLQVEIGNNNSGIKGQVVTLNKLVNGTNPNGSTVEERGLTNSIKANETNISSINQEIRSIKGNVSSLQRDVQTLQEADYIPEAPKDGQAYVRKDGEWVLLSTFLSPA
>ID:AIT75070.1 |[Enterobacteria phage RB55]||_Enterobacteria_phage_RB55_.gbk|wac|1464|KM607002(168896):92073-93536:1 ^^ Enterobacteria phage RB55, complete genome.|neighbours:ID:AIT75069.1(1),ID:AIT75071.1(1)|neighbour_genes:short tail fiber,neck protein|
MTDIVLNDLPFVDGPPAEGQSRISWIKNGEEILGADTQYGSEGSMNRPTVSVLRNVEVLDKNIGILKTSLETANSDIKTIQGILDVSGDIEALTQIGINKKDISDLKTLTSEHTEILNGTNNTVDSILADIGPFNAEANSVYRTIRNDLLWIKRELGQYTGQDINGLPVVGNPSSGMKHRIINNTDVITSQGIRLSELETKFIESDVGSLTIEVGNLREELGPKPPSFSQNVYSRLNEIDTKQTTVESDISAIKTSIGYPGNNSIITSVNTNTDNIASINLELNQSGGIKQRLTVIETSIGSDDIPSSIKGQIKDNTTSIESLNGIVGENTSSGLRANVSWLNQIVGTDSSGGQPSPPGSLLNRVSTIETSVSGLNNDVQNLQVEIGNNSTGIKGQVVALNTLVNGTNPNGSTVEERGLTNSIKANETNIASVTQEVNTAKGNISSLQGDVQALQEAGYIPEAPRDGQAYVRKDGEWVLLSTFLSPA
>ID:AIT75343.1 |[Enterobacteria phage RB59]||_Enterobacteria_phage_RB59_.gbk|wac|1464|KM607003(168966):92086-93549:1 ^^ Enterobacteria phage RB59, complete genome.|neighbours:ID:AIT75342.1(1),ID:AIT75344.1(1)|neighbour_genes:short tail fiber,neck protein|
MTDIVLNDLPFVDGPPAEGQSRISWIKNGEEILGADTQYGSEGSMNRPTVSVLRNVEVLDKNIGILKTSLETANSDIKTIQGILDVSGDIEALAQIGINKKDISDLKTLTSEHTEILNGTNNTVDSILADIGPFNAEANSVYRTIRNDLLWIKRELGQYTGQDINGLPVVGNPSSGMKHRIINNTDVITSQGIRLSELETKFIESDVGSLTIEVGNLREELGPKPPSFSQNVYSRLNEIDTKQTTVESDISAIKTSIGYPGNNSIITSVNTNTDNIASINLELNQSGGIKQRLTVIETSIGSDDIPSSIKGQIKDNTTSIESLNGIVGENTSSGLRANVSWLNQIVGTDSSGGQPSPPGSLLNRVSTIETSVSGLNNDVQNLQVEIGNNSTGIKGQVVALNTLVNGTNPNGSTVEERGLTNSIKANETNIASVTQEVNTAKGNISSLQGDVQALQEAGYIPEAPRDGQAYVRKDGEWVLLSTFLSPA
>ID:AIT73166.1 |[Enterobacteria phage RB5]||_Enterobacteria_phage_RB5_.gbk|wac|1458|KM606995(168394):87581-89038:1 ^^ Enterobacteria phage RB5, complete genome.|neighbours:ID:AIT73165.1(1),ID:AIT73167.1(1)|neighbour_genes:short tail fiber,neck protein|
MIELKELPFVDSVPGEGQERISWIKNGEEILGASTKYGNDGSMNRPIVSVFKNVEVLDENVGILKTAIETSQKDIKTIQGVLDVSGDIEALSQISVNKNDISNLKTLTNEHTDILTGTNNTVDKIIADIGPFNDEENSVYRTIRNDLLWIKQELGQYSGQDINGLPVVGNASTGMKHRIITNSTLLSSQGIRLSELENKFTESDVGSLTVEVGKLRDELGNKPVDFGPNIYNRLSIIDDKQSLINSDIAEIKSSIGYPENVSIITEINNNKSSIEAINNELNQSEGVKQRLTSIETSIGSDDIPSSIKGKIKNHTTSIESLNGIVGENTSSGLRANVSWLNQIVGTDSSGGQPSPSGSLLNKVSVIEGEVSVLNNNVQNIQVEIGNNKTGIKVQVIELTSLINGNNPDGSTVEERGLTNSVKTNETNIAAVTHEVNTAKDNISSLQSSVQALQEAGYIPEAPKDGQAYVRKDGEWVLLSTFLSPA
>ID:AIT75622.1 |[Enterobacteria phage RB68]||_Enterobacteria_phage_RB68_.gbk|wac|1458|KM607004(168401):91609-93066:1 ^^ Enterobacteria phage RB68, complete genome.|neighbours:ID:AIT75621.1(1),ID:AIT75623.1(1)|neighbour_genes:short tail fiber,neck protein|
MIELKELPFVDSVPGEGQERISWIKNGEEILGASTKYGNDGSMNRPTVSVFKNVEVLDENVGILKTAVETSQEDIKTIQGILDVSGDIEALSQISVNKNDISNLKTLTSEHTDILNGTNTTVDNILSDIGPFNSQANSVYRTIRNDLLWIKRELGQYAGQDINGLPVVGNSSTGMKHRIINNTDAITSQGIRLSDLEEKFIESDVGSLTIEVGNLRQELGQRPSSFSESIYSRMHNLDQSQINLSSEIKSIKTSIGYPGNTSIITDVNVNSQEISALNDELNKSGGVKQRLTVIETSIGSDDIPSSIKGQIKDNTTSIESLNGIVGENTSSGLRANVSWLNQIVGTDSSGGQPSPPGSLLNRVSTVETSVNRLNNDVQNLQVEIGNNNSGIKGQVVTLNKLVNGTNPNGSTVEERGLTNSIKANETNISSINQEIRSIKGNVSSLQRDVQTLQEAGYIPEAPKDGQAYVRKDGEWVLLSTFLSPA
>ID:NP_861864.1 |[Enterobacteria phage RB69]||_Enterobacteria_phage_RB69_.gbk|wac|1443|NC_004928(167560):94838-96280:1 ^GeneID:1494290^ Enterobacteria phage RB69, complete genome.|neighbours:ID:NP_861863.1(1),ID:NP_861865.1(1)|neighbour_genes:gp12 Short tail fibe..,13|
MIELKSLPYVDGPPDEGQKRLNWIKNSEEITGADTLYGSEGVMNRPITEVQRNVETINDNVKTIAESLDTANADIVTIKSILDVSGDVDALAQIGHNTDDIEVLKHTVNSHGVDILNTEEKLDDTIANIGVVNPETDSVYRTVRNDLLWIKTELGQYTGQDINGVPTEGNESTGMKRRIITNSSVLVDQGVRLTELENKFADSDVGALTTEVENLRQEIGPRPSLTVPVYTRLSGIDSSISIQTRDIAALKDFVGYPNSTAIKTQVEANRLSISTINSDINSPGGIKPRLTTLETTIGSPDLPTTLQGKIKLNTDSISGINTVLGVDSSSGLRFNVAWLNQVVGVDSNGGQPEPAGSLLYRTRILETGVTDLGNNIQNVQTELGTNSSGIKGQVTSLNKLISGTNPNGQTIEERGILPTVKNHDTSIMALTTRVTTLETDLAAAEAEIQALKEAGYIEDAPSDGKFYVRKDGAWVELPTA
>ID:AIT73437.1 |[Enterobacteria phage RB6]||_Enterobacteria_phage_RB6_.gbk|wac|1458|KM606996(168394):87581-89038:1 ^^ Enterobacteria phage RB6, complete genome.|neighbours:ID:AIT73436.1(1),ID:AIT73438.1(1)|neighbour_genes:short tail fiber,neck protein|
MIELKELPFVDSVPGEGQERISWIKNGEEILGASTKYGNDGSMNRPIVSVFKNVEVLDENVGILKTAIETSQKDIKTIQGVLDVSGDIEALSQISVNKNDISNLKTLTNEHTDILTGTNNTVDKIIADIGPFNDEENSVYRTIRNDLLWIKQELGQYSGQDINGLPVVGNASTGMKHRIITNSTLLSSQGIRLSELENKFTESDVGSLTVEVGKLRDELGNKPVDFGPNIYNRLSIIDDKQSLINSDIAEIKSSIGYPENVSIITEINNNKSSIEAINNELNQSEGVKQRLTSIETSIGSDDIPSSIKGKIKNHTTSIESLNGIVGENTSSGLRANVSWLNQIVGTDSSGGQPSPSGSLLNKVSVIEGEVSVLNNNVQNIQVEIGNNKTGIKVQVIELTSLINGNNPDGSTVEERGLTNSVKTNETNIAAVTHEVNTAKDNISSLQSSVQALQEAGYIPEAPKDGQAYVRKDGEWVLLSTFLSPA
>ID:AIT73708.1 |[Enterobacteria phage RB7]||_Enterobacteria_phage_RB7_.gbk|wac|1458|KM606997(168395):87582-89039:1 ^^ Enterobacteria phage RB7, complete genome.|neighbours:ID:AIT73707.1(1),ID:AIT73709.1(1)|neighbour_genes:short tail fiber,neck protein|
MIELKELPFVDSVPGEGQERISWIKNGEEILGASTKYGNDGSMNRPIVSVFKNVEVLDENVGILKTAIETSQKDIKTIQGVLDVSGDIEALSQISVNKNDISNLKTLTNEHTDILTGTNNTVDKIIADIGPFNDEENSVYRTIRNDLLWIKQELGQYSGQDINGLPVVGNASTGMKHRIITNSTLLSSQGIRLSELENKFTESDVGSLTVEVGKLRDELGNKPVDFGPNIYNRLSIIDDKQSLINSDIAEIKSSIGYPENVSIITEINNNKSSIEAINNELNQSEGVKQRLTSIETSIGSDDIPSSIKGKIKNHTTSIESLNGIVGENTSSGLRANVSWLNQIVGTDSSGGQPSPSGSLLNKVSVIEGEVSVLNNNVQNIQVEIGNNKTGIKVQVIELTSLINGNNPDGSTVEERGLTNSVKTNETNIAAVTHEVNTAKDNISSLQSSVQALQEAGYIPEAPKDGQAYVRKDGEWVLLSTFLSPA
>ID:AIT73980.1 |[Enterobacteria phage RB9]||_Enterobacteria_phage_RB9.gbk|wac|1458|KM606998(168395):87582-89039:1 ^^ Enterobacteria phage RB9, complete genome.|neighbours:ID:AIT73979.1(1),ID:AIT73981.1(1)|neighbour_genes:short tail fiber,neck protein|
MIELKELPFVDSVPGEGQERISWIKNGEEILGASTKYGNDGSMNRPIVSVFKNVEVLDENVGILKTAIETSQKDIKTIQGVLDVSGDIEALSQISVNKNDISNLKTLTNEHTDILTGTNNTVDKIIADIGPFNDEENSVYRTIRNDLLWIKQELGQYSGQDINGLPVVGNASTGMKHRIITNSTLLSSQGIRLSELENKFTESDVGSLTVEVGKLRDELGNKPVDFGPNIYNRLSIIDDKQSLINSDIAEIKSSIGYPENVSIITEINNNKSSIEAINNELNQSEGVKQRLTSIETSIGSDDIPSSIKGKIKNHTTSIESLNGIVGENTSSGLRANVSWLNQIVGTDSSGGQPSPSGSLLNKVSVIEGEVSVLNNNVQNIQVEIGNNKTGIKVQVIELTSLINGNNPDGSTVEERGLTNSVKTNETNIAAVTHEVNTAKDNISSLQSSVQALQEAGYIPEAPKDGQAYVRKDGEWVLLSTFLSPA
>ID:ADJ39878.1 |[Enterobacteria phage T4T]||_Enterobacteria_phage_T4T_.gbk|wac|1464|HM137666(168920):92108-93571:1 ^^ Enterobacteria phage T4T, complete genome.|neighbours:ID:ADJ39877.1(1),ID:ADJ39879.1(1)|neighbour_genes:12,13|
MTDIVLNDLPFVDGPPAEGQSRISWIKNGEEILGADTQYGSEGSMNRPTVSVLRNVEVLDKNIGILKTSLETANSDIKTIQGILDVSGDIEALAQIGINKKDISDLKTLTSEHTEILNGTNNTVDSILADIGPFNAEANSVYRTIRNDLLWIKRELGQYTGQDINGLPVVGNPSSGMKHRIINNTDVITSQGIRLSELETKFIESDVGSLTIEVGNLREELGPKPPSFSQNVYSRLNEIDTKQTTVESDISAIKTSIGYPGNNSIITSVNTNTDNIASINLELNQSGGIKQRLTVIETSIGSDDIPSSIKGQIKDNTTSIESLNGIVGENTSSGLRANVSWLNQIVGTDSSGGQPSPPGSLLNRVSTIETSVSGLNNDVQNLQVEIGNNSTGIKGQVVALNTLVNGTNPNGSTVEERGLTNSIKANETNIASVTQEVNTAKGNISSLQGDVQALQEAGYIPEAPRDGQAYVRKDGEWVLLSTFLSPA
>ID:NP_049771.1 |[Escherichia virus T4]||_Enterobacteria_phage_T4_.gbk|wac|1464|NC_000866(168903):92129-93592:1 ^GeneID:1258630^ Enterobacteria phage T4, complete genome.|neighbours:ID:NP_049770.1(1),ID:NP_049772.1(1)|neighbour_genes:12,13|
MTDIVLNDLPFVDGPPAEGQSRISWIKNGEEILGADTQYGSEGSMNRPTVSVLRNVEVLDKNIGILKTSLETANSDIKTIQGILDVSGDIEALAQIGINKKDISDLKTLTSEHTEILNGTNNTVDSILADIGPFNAEANSVYRTIRNDLLWIKRELGQYTGQDINGLPVVGNPSSGMKHRIINNTDVITSQGIRLSELETKFIESDVGSLTIEVGNLREELGPKPPSFSQNVYSRLNEIDTKQTTVESDISAIKTSIGYPGNNSIITSVNTNTDNIASINLELNQSGGIKQRLTVIETSIGSDDIPSSIKGQIKDNTTSIESLNGIVGENTSSGLRANVSWLNQIVGTDSSGGQPSPPGSLLNRVSTIETSVSGLNNAVQNLQVEIGNNSAGIKGQVVALNTLVNGTNPNGSTVEERGLTNSIKANETNIASVTQEVNTAKGNISSLQGDVQALQEAGYIPEAPRDGQAYVRKDGEWVFLSTFLSPA
> |[Tevenvirinae _Enterobacteria_phage_T4_strain_wild]||_Enterobacteria_phage_T4_strain_wild.gb|Phage fibritin (wac)..|1464|KJ477684.1(168922):92110-93573:1 ^RAST2:fig|1198136.58.peg.173^ Tevenvirinae _Enterobacteria_phage_T4_strain_wild|neighbours:(1),(1)|neighbour_genes:hypothetical protein,Phage neck protein|
MTDIVLNDLPFVDGPPAEGQSRISWIKNGEEILGADTQYGSEGSMNRPTVSVLRNVEVLDKNIGILKTSLETANSDIKTIQGILDVSGDIEALAQIGINKKDISDLKTLTSEHTEILNGTNNTVDSILADIGPFNAEANSVYRTIRNDLLWIKRELGQYTGQDINGLPVVGNPSSGMKHRIINNTDVITSQGIRLSELETKFIESDVGSLTIEVGNLREELGPKPPSFSQNVYSRLNEIDTKQTTVESDISAIKTSIGYPGNNSIITSVNTNTDNIASINLELNQSGGIKQRLTVIETSIGSDDIPSSIKGQIKDNTTSIESLNGIVGENTSSGLRANVSWLNQIVGTDSSGGQPSPPGSLLNRVSTIETSVSGLNNDVQNLQVEIGNNSTGIKGQVVALNTLVNGTNPNGSTVEERGLTNSIKANETNIASVTQEVNTAKGNISSLQGDVQALQEAGYIPEAPRDGQAYVRKDGEWVLLSTFLSPA
> |[Tevenvirinae _Enterobacteria_phage_T6]||_Enterobacteria_phage_T6.gb|Phage fibritin (wac)..|1464|MH550421.1(168706):87158-88621:1 ^RAST2:fig|1198136.104.peg.159^ Tevenvirinae _Enterobacteria_phage_T6|neighbours:(1),(1)|neighbour_genes:hypothetical protein,Phage neck protein|
MTDIVLNDLPFVDGPPAEGQSRISWIKNGEEILGADTQYGSEGSMNRPTVSVLRNVEVLDKNIGILKTSLESANSDIKTIQGILDVSGDIEALAQISINKKDISDLKTLTSEHTEILNGTNSTVDSILADIGPFNSEANSVYRTIRNDLLWIKRELGQYTGQDINGLPVVGNPSTGMKHRIINNTDVITSQGIRLSELETKFIESDVGSLTIEVGNLREELGPKPPSFSQNIYSRLNEIDTKQTTVESDISAIKTSIGYPGNNSIITSVNTNTDNIASINLELNQSGGIKQRLTVIETSIGSDDIPSSIKGQIKDNTTSIEALNGIVGENTSSGLRANVSWLNQIVGTDSSGGQPSPPGSLLNRVSTIETSVSGLNNDVQNLQVEIGNNSTGIKGQVVALNTLVNGTNPNGSTVEERGLTNSIKANETNIASVTQEVNTAKGNISSLQGDVQALQEAGYIPEAPRDGQAYVRKDGEWVLLSTFLSPA
>ID:YP_004063856.1 |[Escherichia phage vB_EcoM_VR7]||_Enterobacteria_phage_vB_EcoM-VR7_.gbk|wac|1587|NC_014792(169285):87720-89306:1 ^GeneID:10021400^ Enterobacteria phage vB_EcoM-VR7, complete genome.|neighbours:ID:YP_004063855.1(1),ID:YP_004063857.1(1)|neighbour_genes:12,13|
MINKLELANLPFVDGVPEPDQKRIEWIRNGDCLTAATTKYGHDGALNAAALGVQTNVETLEKNDATTKDKVNEIVDSVNQIKEALDISTDASVIQQIETNRINIVSLQTGLAETDIALLDTSTNLGELQEDVGYYNPLEDGPYLTVRANINRIKREMGHYANQDINGDPLPEGETNDATGMKRIIIDNSTAIATTQHRLTVLEDNYNDSDVGGLTIKLNEMREELGPRTEGIGKSPVYTRLTAVEAKAETNETDVSNIKAAIGFDQGQSIANRVGTLETKATNLENTTSAMNTRLSTVETDIGTDAEPTSINGRLKTLRDDMTGVRVVIGENTSSGLQGQVVALNVAVGISDSPAPTSLIPRMREVETSSRANAAAIQDIQAEIGNNQSGIKGSILTIKSQIDGTNPNGSTVVEKGILPTVETLNNEMPTKISDAPSDTKIYGRRDAAWVEIATGGDVSALTLRVDGIETRTGEAETKITELEGKVSALETELSKRPPVAPAADGLPYVLVDNAWVLLSTFVTLNPVP
>ID:YP_006986713.1 |[Escherichia phage vB_EcoM_ACG-C40]||_Enterobacteria_phage_vB_EcoM_ACG-C40_.gbk|fibritin neck whiske..|1458|NC_019399(167396):89767-91224:1 ^GeneID:13997986^ Enterobacteria phage vB_EcoM_ACG-C40, complete genome.|neighbours:ID:YP_006986712.1(1),ID:YP_006986714.1(1)|neighbour_genes:short tail fibers,neck protein|
MIELKELPFVDSVPDEGQERISWIKNGEEILGASTKYGNDGSMNRPIVSVFKNVEVLDENVGILKTAIETSQKDIKTIQGVLDVSGDIEALSQISVNKNDISNLKTLTSEHTDILTGTNNTVDKIIADIGPFNDEENSVYRTIRNDLLWIKQELGQYSGQDINGLPVVGNASTGMKHRIITNSTLLSSQGIRLSELENKFTESDVGSLTVEVGKLRDELGNKPVDFGPNIYNRLNTIDDKQTLIISDIAEIKSSIGYPENVSIITEINNNKSSIEAINNELNQSEGVKQRLTAIETSIGSDDIPSSIKGKIKNHTTSIESLNGIVGENTSSGLRANVSWLNQIVGTDSSGGQPSPSGSLLNKVSVLEGEVSVLNNNVQNIQVEIGNNRTGIKGQVIELTSLINGNNPDGSTVEERGLTNSIKTNETNIAAVTHEVNTAKDNISSLQSSVQALQEAGYIPEAPKDGQAYVRKDGEWVLLSTFLSPA
>ID:AWD91520.1 |[Enterobacteria phage vB_EcoM_IME339]||_Enterobacteria_phage_vB_EcoM_IME339_.gbk|neck whiskers protei..|1464|MH051915(164366):77908-79371:-1 ^^ Enterobacteria phage vB_EcoM_IME339, complete genome.|neighbours:ID:AWD91519.1(-1),ID:AWD91521.1(-1)|neighbour_genes:neck protein,short tail fibers|
MTDIVLNDLPFVDGPPAEGQSRISWIKNGEEILGADTQYGSEGSMNRPTVSILRNVEVLDKNIGILKTSLETANSDIKTIQGILDVSGDIEALAQISINKKDISDLKTLTSEHTEILNGTNSTVDSILADIGPFNSEANSVYRTIRNDLLWIKRELGQYTGQDINGLPVVGNPSTGMKHRIINNTDVITSQGIRLSELETKFIESDVGSLTIEVGNLREELGPKPPSFSQTVYSRLNEIDTKQTTVESDISAIKTSIGYPGNNSIITSVNTNTDNIASINLELNQSGGIKQRLTVIETSIGSDDIPSSIKGQIKDNTTSIEALNGIVGENTSSGLRANVSWLNQIVGTDSSGGQPSPPGSLLNRVSTIETSVSSLNNDVQNLQVEIGNNSAGIKGQVVALNTLVNGTNPNGSTVEERGLTNSIKANETNIASVTQEVNTAKGSISSLQGDVQALQEAGYIPEAPKDGQAYVRKDGEWVLLSTFLSPA
>ID:AWD91776.1 |[Enterobacteria phage vB_EcoM_IME340]||_Enterobacteria_phage_vB_EcoM_IME340_.gbk|fibritin neck whiske..|1458|MH051916(165549):78217-79674:-1 ^^ Enterobacteria phage vB_EcoM_IME340, complete genome.|neighbours:ID:AWD91775.1(-1),ID:AWD91777.1(-1)|neighbour_genes:neck protein,short tail fibers|
MIELKELPFVDSVPGEGQERISWIKNGEEILGASTKYGNDGSMNRPTVSVFKNVEVLDENVGILKTAIETSQEDIKTIQGILDVSGDIEALSQISINKNDISNLKTLTNEHTDILNGTNTTVDNILSDIGPFNSQANSVYRTIRNDLLWIKRELGQYAGQDINGLPVVGNSSTGMKHRIINNTDAITSQGIRLSDLEEKFIESDVGSLTIEVGNLRQELGQRPSSFSESIYSRVHNLDQSQINLSSEIKSIKTSIGYPGNTSIITDVNTNTREVSALNDELNKSGGIKQRLTVIETSIGSDDIPSSIKGRIKDNTTSIEFLNGIVGENTSSGLRANVSWLNQIVGTDSSGGQPSPPGSLLNRVSTVETSVNRLNNDVQNLQVEIGNNTTGIKGQVVALNKLVSGTNPNGSTVEERGLTNSIKANETNISSINQEMRSIKSNVSSLQGDVQTLQEAGYIPEAPKDGQAYVRKDGEWVLLSTFLSPA
>ID:YP_009207352.1 |[Escherichia phage vB_EcoM_VR20]||_Enterobacteria_phage_vB_EcoM_VR20.gbk|wac|1578|NC_028894(170336):90742-92319:1 ^GeneID:26633851^ Enterobacteria phage vB_EcoM_VR20, complete genome.|neighbours:ID:YP_009207351.1(1),ID:YP_009207353.1(1)|neighbour_genes:short tail fibers pr..,neck protein|
MINKLELANLPFVDGVPEADQKRIEWIRNGDCLTAATTKYGHDGALNAAAFGVQTNVETLEKNDTTTKDKVNEIVDSVNQIKEALDISTDASVIQQIETNRLNIVSLQTDLAETDIALLDTSTNLGELQEDVGYYNPLEDGPYLTVRANINRIKREMGHYANQDINGDPLPEGETNDATGMKRIIIDNSTAIATTQRRLTILEENYNDSDVGGLTIKLNEMREELGPRTEGIGKSPVYTRLTVVEAKAETNETDIENIKTAIGYGQGQSIANRVGTLETKATNLENTTSGMNTRLSKVETDIGTDAEPTSINGRLKTLRDDMTGVRVVIGENTSSGLQGQVVALNVAVGISDSPAPTSLIPRMREVETSSRANAAAIQDIQAEIGNNQSGIKGSILTIKSQIDGTNPNGSTVAEKGILPTVEGLVNEMPTKLSDAPSDTKIYGRQDGAWAEIVGGDIPALVSRVDGIESRTSGAEILITELEGKVSALETELAKRPPVAPTADGLPYVLVDNAWVLLSTFVTVGP
>ID:YP_009209918.1 |[Escherichia phage vB_EcoM_VR25]||_Enterobacteria_phage_vB_EcoM_VR25_.gbk|wac|1587|NC_028925(170822):89921-91507:1 ^GeneID:26636338^ Enterobacteria phage vB_EcoM_VR25, complete genome.|neighbours:ID:YP_009209917.1(1),ID:YP_009209919.1(1)|neighbour_genes:short tail fibers pr..,neck protein|
MINKLELANLPFVDGVPEADQKRIEWIRNGDCLTAATTKYGHDGALNAAALGVQTNVETLEKNDTTTKDKVNEIVDSVNQIKEALDISTDASVIQQIETNRINIVSLQTGLAETDIALLDTSTNLGELQEDVGYYNPLEDGPYLTVRANINRIKREMGHYANQDINGDPLPEGETNDATGMKRIIIDNSTAIATTQRRLTILEDNYNDSDVGGLTIKLNEMREELGPRTEGIGKSPVYTRLTAVEAKAETNETDVSNIKAAIGFDQGQSIANRVGTLETKATNLENTTSGMNTRLSTVETDIGTDAEPTSINGRLKTLRDDMTGVRVVIGENTSSGLQGQVVALNVAVGISDSPAPTSLIPRMREVETSSRANTAAIQDIQAEIGNNQSGIKGSILTIKSQIDGTNPNGSTVAEKGILPTVETLNNEMPTKISDAPSDTKIYGRRDAAWVEIATGGDVSALTLRVDGIETRTGEAETKITELEGKVSALETELSKRPPVAPAADGLPYVLVDNAWVLLSTFVTLNPAP
>ID:YP_009214008.1 |[Escherichia phage vB_EcoM_VR26]||_Enterobacteria_phage_vB_EcoM_VR26_.gbk|wac|2169|NC_028957(171541):88142-90310:1 ^GeneID:26640464^ Enterobacteria phage vB_EcoM_VR26, complete genome.|neighbours:ID:YP_009214007.1(1),ID:YP_009214009.1(1)|neighbour_genes:short tail fiber pro..,neck protein|
MINKLSLKELPYSIGIPDEGQQRIRWIQNGDCMTAASTKYGHDGNLNAAAVGVQTNVDTLDDNSNTSKEKINEIIDNVNNIQEALDITTNTEVVKQIEKNRTDILDLDERQFNTELLSSETSEGLKTLKEDVGVYDPLTDSYYRTVRNDLVWIKNELGQYVDQDINGLQVIGNPSRGMKRRIIDNSSAIVAHGVRIKTLEDNYHDSDVGSLNVKVIKIREELGESTLAVGKPAVFVRLNTLDDKVVEIDKDIANIQEDIGFGTGLAITTRVENLGGRVSVNETDIANIKPRLTKVEADIGTALEPLTINGRISALRSDVNGLQAVVGQDSSSGLRGTTAWLSQRIGTEQSPEPNTITYKLNATTALANETVSGLQDVQAEIGTNSTGMKGSILTLTSQMNGTNPNGATVAERGVLPVVINLDMLMASKLNDAPLDNKLYGRKQGAWSEIIDSTTEVDAVKASLVTTDGRVTTLTGRVDDNDTTISSLDTRYGALNTSVTNVKADVLALQNKDTEQDGRITALETKDTTVDGKITALETKTSTTDDDVTALALDVSNVEGELVTIKANIETNKGGLVTLTGRMTSAEGEITAIKLDTAKITPLTARVSSSENEITAIKLDTAKIAPLDERVTTAEDEINTIKIDTAKIAPLTTRVTTLEGTVTPLPGRLDAAETKITTLEGKVSALETELAKRPPVAPVADGLPYVLVDNAWVLLSTFVTVGP
>ID:YP_009205854.1 |[Enterobacteria phage vB_EcoM_VR5]||_Enterobacteria_phage_vB_EcoM_VR5.gbk|wac|2307|NC_028881(170473):87904-90210:1 ^GeneID:26632467^ Enterobacteria phage vB_EcoM_VR5, complete genome.|neighbours:ID:YP_009205853.1(1),ID:YP_009205855.1(1)|neighbour_genes:short tail fibers pr..,neck protein|
MINKLELSELPFVDGVPEAPQKRIQWIREGDCMSAAKTKYGNEGNLNAAALGVQKNVEALDANDLKTADKVNELIENVNIINDALEVSTDISVIQQIEKNRVDIVNLKKVTEDTTEKLDTLTTNFDFLREDVGYHDPLQDGPYLTVRENIVLLKNEIGHYENQDINGNPLPPGETNEATGIKRRIMDNTTELVDHRLRIDTLERNYEDSDVGQLGIKLNEIRSELGPHSDTVGKQPAYTRISVLETAAVNFNTAIDEIKDNIDFSGMPIKDRVTTLESKTLTLENSVNVDLKPRVTSIETQIGSEATPASINGRLSGLRTDVNDLKTIVGNSSSEGLRFQVSDINRRLGSEVSPAAGTLNKRLNDVIIQANQSTSSIQDIQVEIGNNQSGIKGTLLKLTNKVDGTNPNGATVEERGLINAVTSLETQMQGKLGDAPSDGKLYARRNAAWAEVVNNSMEIESVKADLVVTNGKVTTLTSRVDGNDTSISSLDTRTGALNTSVGEIKADIVLLKSKDTDQDNRITALEESDVTINGKITALETKTDTTDSDVTALALDVSSIESQLIPIKADITKNKGDIVTLTGRVAANEGEITDIKLDTAKIAPLTTRVTTAEGKISTLETGLAAVKVESDKVAGIDTRLGTAEGDIGTLKTGLAAVKVESDKVAAIDTRLGVVEVESGKVAGIDTRLATVEGEVSTLETGLAAVKVESDKVSGIDTRLSAAEAKITALETELGKRPPVAPAADGLPYVLVDNAWVLLSDFVTLNPAP
> |[Tevenvirinae _Erwinia_phage_Cronus]||_Erwinia_phage_Cronus.gb|Phage fibritin (wac)..|1773|MH059636.2(175774):90491-92263:1 ^RAST2:fig|1198136.105.peg.200^ Tevenvirinae _Erwinia_phage_Cronus|neighbours:(1),(1)|neighbour_genes:Phage straight tail ..,Phage neck protein|
MITDLTLLKMPFTDGVPEDVEQKRIDWIKNGDKLTAASTKYGSDGRLNSAAYGINKNVETNTANDILIAAKINELTDGVNNINSALEVSSDADIVKQIGINKTNIETLQTSTAKTEDDVETLQINADHTSEDIGVFNPELDSVYRTLRGDLLWIKTEMGKYPAQDINGLTVIDGPASGMKARIMSNTDQLVKTTNRLTDLEQKVTDSDVGTLTNNVAIIRTELGPTSLATQRNVYQRLNDGETDIASVKLDAASVKVAIGFTNSKTINTRVTDLETSNTKVTTTLYSDDGVVNSLEKLTVEVGSTSDPLSLTGKVATNQNDITSIYAIIGKDTSSGMRSDIAWINQQIGVTQEGGNPTPGSILNRLDVLTANGNQIASTVQDVQSEIGNNTEGLKGSVNTLSTQMNGTGASTTTIEGVGVFNFSKSLSTKIETKIDEAPNDGRVYARKSKAWVSRPSSVARFVKDTYTFDLSGGSSNVPFASLTASALNSGLTVGSTSLTIVDAGVFNIKLLAEVSTVTQNVKFEVKVNGTTVFSNDPLVATLFTSGAVVRVDDIVKLAVNDVITIAVSSVAGDTNVVLNNLKITLTPTA
>ID:YP_009592796.1 |[Escherichia coli O157 typing phage 3]||_Escherichia_coli_O157_typing_phage_3_.gbk|hypothetical protein|1449|NC_041863(168733):55626-57074:-1 ^GeneID:40068290^ Escherichia coli O157 typing phage 3, complete genome.|neighbours:ID:YP_009592795.1(-1),ID:YP_009592797.1(-1)|neighbour_genes:hypothetical protein,short tail fiber pro..|
MADITLVDLPYVDGPPDAGQSRIEWIKNDEEITGADTKYGSEGVMNRPIVEVQRNVEALDVNIKTIASSLNTANEDIKAIQGILDVSGDVDALAQIGQNTQDIDVIKVTVQTHASELNDLNEHIDANTDDIGVYNQEKDSVYRTVRNDLLWIKNELGQYTGQDINGVPTPGNDSTGMKRRIMTNSSVIVDHGVRLTDLETKFADSDVGSLTTEVEHLREEMGPRTSFTTPVFSRLSSIDLTLSRQNADLDGIKQSIGYPNTTSIITTTNANSSAINDINLELNQSGGIKPRLTTVETAIGADDLPTTIQGRIKLNTDAIGALNTVVGSDSSSGLRFNVSWLNNVVGVDASGGKPEPDGSLLYRTRELEGTISGMSNDIQNIQTDVGTTSTGIKGSVNTLNTLINGTNPNGSTVEERGILPTVKSHDTTINGLTSRIATLETDLAAAEAEIQTLKDAGYIEDAPSDGKFYVRKDGAWVELPTA
>ID:YP_009593160.1 |[Escherichia coli O157 typing phage 6]||_Escherichia_coli_O157_typing_phage_6_.gbk|hypothetical protein|1449|NC_041864(160570):103487-104935:1 ^GeneID:40068657^ Escherichia coli O157 typing phage 6, complete genome.|neighbours:ID:YP_009593159.1(1),ID:YP_009593161.1(1)|neighbour_genes:short tail fiber pro..,hypothetical protein|
MADITLVDLPYVDGPPDAGQSRIEWIKNDEEITGADTKYGSEGVMNRPIVEVQRNVEALDVNIKTIASSLNTANEDIKAIQGILDVSGDVDALAQIGQNTQDIDVIKVTVQTHASELNDLNEHIDANTDDIGVYNQEKDSVYRTVRNDLLWIKNELGQYTGQDINGVPTPGNDSTGMKRRIMTNSSVIVDHGVRLTDLETKFADSDVGSLTTEVEHLREEMGPRTSFTTPVFSRLSSIDLTLSRQNADLDGIKQSIGYPNTTSIITTTNANSSAINDINLELNQSGGIKPRLTTVETAIGADDLPTTIQGRIKLNTDAIGALNTVVGSDSSSGLRFNVSWLNNVVGVDASGGKPEPDGSLLYRTRELEGTISGMSNDIQNIQTDVGTTSTGIKGSVNTLNTLINGTNPNGSTVEERGILPTVKSHDTTINGLTSRIATLETDLAAAEAEIQTLKDAGYIEDAPSDGKFYVRKDGAWVELPTA
>ID:YP_009225093.1 |[Escherichia phage APCEc01]||_Escherichia_phage_APCEc01_.gbk|fibritin|1449|NC_029091(168771):89535-90983:-1 ^GeneID:26796046^ Escherichia phage APCEc01, complete genome.|neighbours:ID:YP_009225092.1(-1),ID:YP_009225094.1(-1)|neighbour_genes:neck protein,putative short tail ..|
MSDITLVDLPYVDGPPDAGQSRIEWIKNDEEITGADTKYGSEGVMNRPIVEVQRNVEALDVNIKTIASSLNTANEDIKVIQGILDVSGDVDALAQIGQNTQDIDVIKVTVQTHASELNDLNEHIDANTDDIGVYNQETDSVYRTVRNDLLWIKNELGQYTGQDINGVPTPGNDSTGMKRRIMTNSSVIVDHGVRLTDLETKFADSDVGSLTIEVEHLREEMGPRTSFTTPVFSRLSGIDLTLSRQNADLDGIKQSIGYPNTTSIITTTNANSSAINDINLELNQSGGIKPRLTTVETAIGADDLPTTIQGRIKLNTDAIGALNTVVGSDSSSGLRFNVSWLNNVVGVDASGGKPEPDGSLLYRTRELEGTISGMSNDIQSIQTDVGTNSTGIKGSVNTLNTLINGTNPNCSTVEERGILPTVKSHDMTINGLTSRIATLETDLAAAEAEIQTLKDAGYIEDAPSDGKFYVRKDGAWVELPTA
> |[Tevenvirinae _Escherichia_phage_AnYang]||_Escherichia_phage_AnYang.gb|hypothetical protein|1545|MK234886.1(169215):58625-60169:1 ^RAST2:fig|1198136.106.peg.121^ Tevenvirinae _Escherichia_phage_AnYang|neighbours:(1),(1)|neighbour_genes:Phage straight tail ..,Phage neck protein|
MIDKLSIKELPFVDGVPDASQERIRWIRNGECIEGATTKYGHDGNLNAPALGVQTNVVRLEENSIASKDKINELVDNVNLINEALDISTDTGVIQQIEKNRVDILAVDEKASETKQELGDLTVNFNFLEEDVGYYDPSLDGPYLTVRENINLLKSEIGHYANQDINSQPLPPGETSEATGMKRRIMDNTSAIVDHSQRIDTLEKNYEDSDVGQLGLKINEIREELGPHIDTIGKQPAYTRISTLETAAVSFNESIDSIKTSIGFNKGPIDTRVTTLETKTSTLENTVNNGLTPRVTAVETAIGAADTPTSINGRLGGLRTDVNELKTIVGASSSEGLRFQISDIDRKIGADVSPAAGTINKRLNDLTTQGNTSASTIQDLQAEIGNNQTGIKGSILKITNQIEGTNPNGSTVEERGLINSVKGLEAQMPTKLGDAPADGKLYGRKDAAWAEILGTTEIDTVKASLLVAEGKITALETELAKRPPVAPVADGLPYVLVNNAWVLLSDFVTLNPAP
> |[Tevenvirinae Escherichia_phage_CF2]||_Escherichia_phage_CF2.gb|Phage fibritin (wac)..|1458|NC_041919.1(168188):67261-68718:-1 ^RAST2:fig|1198136.52.peg.95^ Tevenvirinae Escherichia_phage_CF2|neighbours:(-1),(-1)|neighbour_genes:Phage neck protein,Phage straight tail ..|
MIELKELPFVDSVPDEGQERISWIKNGEEILGASTKYGNDGSMNRPIVSVFKNVEVLDENVGILKTAIETSQKDIKTIQGVLDVSGDIEALSQISVNKNDISNLKTLTSEHTDILTGTNNTVDKIIADIGPFNDEENSVYRTIRNDLLWIKQELGQYSGQDINGLPVVGNASTGMKHRIITNSTLLSSQGIRLSELENKFTESDVGSLTVEVGKLRDELGNKPVDFGPNIYNRLNTIDDKQTLIISDIAEIKSSIGYPENVSIITEINNNKSSIEAINNELNQSEGVKQRLTAIETSIGSDDIPSSIKGKIKNHTTSIESLNGIVGENTSSGLRANVSWLNQIVGTDSSGGQPSPSGSLLNKVSVLEGEVSVLNNNVQNIQVEIGNNRTGIKGQVIELTSLINGNNPDGSTVEERGLTNSIKTNETNIAVVTHEVNTAKDNISSLQSSVQALQEAGYIPEAPKDGQAYVRKDGEWVLLSTFLSPA
>ID:QBO61169.1 |[Escherichia phage D5505]||_Escherichia_phage_D5505_.gbk|putative fibritin|1458|MK327929(168049):90090-91547:1 ^^ Escherichia phage D5505, complete genome.|neighbours:ID:QBO61168.1(1),ID:QBO61170.1(1)|neighbour_genes:long tail fiber, pro..,putative neck protei..|
MIELKELPFVDSVPDEGQERISWIKNGEEILGASTKYGNDGSMNRPIVSVFKNVEVLDENVGILKTAIETSQKDIKTIQGVLDVSGDIEALSQISVNKNDISNLKTLTSEHTDILTGTNNTVDKIIADIGPFNDEENSVYRTIRNDLLWIKQELGQYSGQDINGLPVVGNASTGMKHRIITNSTLLSSQGIRLSELENKFTESDVGSLTVEVGKLRDELGNKPVDFGPNIYNRLNTIDDKQTLINSDIAEIKSSIGYPENVSIITEINNNKSSIEAINNELNQSEGVKQRLTAIETSIGSDDIPSSIKGKIKNHTTSIESLNGIVGENTSSGLRANVSWLNQIVGTDSSGGQPSPSGSLLNKVSVLEGEVSVLNNNVQNIQVEIGNNRTGIKGQVIELTSLINGNNPDGSTVEERGLTNSVKTNETNIAAVTHEVNTAKDNISSLQSSVQALQEAGYIPEAPKDGQAYVRKDGEWVLLSTFLSPA
> |[Tevenvirinae Escherichia_phage_ECD7]||_Escherichia_phage_ECD7.gb|hypothetical protein|1770|NC_041936.1(164706):82475-84244:1 ^RAST2:fig|1198136.56.peg.156^ Tevenvirinae Escherichia_phage_ECD7|neighbours:(1),(1)|neighbour_genes:hypothetical protein,Phage neck protein|
MIEQLNIHEIPHVDGVPSEGQHRINWIKNGECLSAATTQTGNDGTLNRAPVAIQENVARVNENAKSTVAKVNEVVTAVNDIKTTLGVISDGSIIDVVNQTVAKVESVEENLGETARTLQTTVDAVSELNIKIGDRPAADPSTRTIYDDISFIKQEMGSYPNFNINGSPDAGSSGSGIKYRVIQNTAALNDHGRRIIQLENDWQDSDVGELTRQVNKMRSEIGDTSLATQENVYVRLRTNARNIANLSNEVLEVKKAILFDSIPDIGTKVTTLGTNYERLNNDVNGVDSGIRPRLLAVENKIGTPQSAGSIDYRLTNTEREFLDLKQVVGVSGADGLRGEVVRLSNEIGTDSDRHTLAGRIKVVENTQGRLEASVQDMEQIVGDRESGLTAGVIKLSSDIYGDDGSEDPFTQKGVIKIVKELQTSNGNKVDDVPDDGFHYLRKRGEWVQVAYAAGAFKNTADITVELDEQDVYKPIPLNDMTEEVPARGMVKSESLVTVNDKGLFRCDFRCSVNAAHNATFVVGIAKNGLIVHEVRNGHYGADDLISYSTSAFLNIEKGDRIDIRIKGVSEEALAQQLQIKEFLFGISPV
>ID:YP_009102631.1 |[Escherichia phage ECML-134]||_Escherichia_phage_ECML-134_.gbk|neck whiskers protei..|1458|NC_025449(166783):89112-90569:1 ^GeneID:22111814^ Escherichia phage ECML-134, complete genome.|neighbours:ID:YP_009102630.1(1),ID:YP_009102632.1(1)|neighbour_genes:tail fiber protein,neck protein|
MIELKDLPFVDSVPGEGQERISWIKNGEEILGASTKYGNDGSMNRPTVSVFKNVEVLDENVGILKTAIETSQKDIKTIQGVLDVSGDIEALSQISVNKNDISNLKTLTNEHTDILTGTNNTVDKIIADIGPFNDEENSVYRTIRNDLLWIKQELGQYSGQDINGLPVVGNASTGMKHRIITNSTLLSSQGIRLSELENKFTESDVGSLTVEVGKLRDELGNKPVDFGPNIYNRLNTIDDKQTLINSDIAEIKSSIGYPENVSIITEINNNKSSIESINNELNQSEGVKQRLTAIETSIGSDDIPSSIKGKIKNHTTSIESLNGIVGENTSSGLRANVSWLNQIVGTDSSGGQPSPSGSLLNKVSVLEGEVSVLNNNVQNIQVEIGNNRTGIKGQVIELTSLINGNNPDGSTVEERGLTNSVKTNETNIAAVTHEVNTAKDNISSLQSSVQALQEAGYIPEAPKDGQAYVRKDGEWVLLSTFLSPA
> |[Tevenvirinae Escherichia_phage_EcWhh-1]||_Escherichia_phage_EcWhh-1.gb|Phage fibritin (wac)..|2307|MH791409.1(170524):152176-154482:1 ^RAST2:fig|1198136.71.peg.277^ Tevenvirinae Escherichia_phage_EcWhh-1|neighbours:(1),(1)|neighbour_genes:hypothetical protein,Phage neck protein|
MINKLELSELPFVDGVPDAPQKRIQWIREGDCMSAAKTKYGNEGNLNAAALGVQKNVEALDANDLKTADKVNELIENVNNINDALEMSTDISIIQQIEKNRVDIVDLKKVTEDTTEKLDTLTTNFDFLREDVGYHDPLQDGPYLTVRENIVLLKNEIGHYEDQDINGNPLPPGETSEATGIKRRIMDNTTELVDHRLRIDTLERNYEDSDVGQLGIKLNEIRAELGPHSDTVGKQPAYTRISVLETAAVNFNTAIDEIKDNIDFSGMPIKDRVTTLESKTFTLENSVNVDLKPRVTSIETQIGSESAPASINGRLSGLRTDVNDLKTVVGNSSSEGLRFQVSDINRRLGSEVSPAAGTINKRLNDVIIQANQSTSSIQDIQVEIGNNQSGIKGTLLKLTDKVDGTNPNGATVEERGLINAVTSLETQIQGKLGDAPSDGKLYARRNAAWAEVVNNSTEIETVKADLVVTDGKVTALTSRVDGNDTSISSLDTRTGALNTSVGEIKADIVSIKAKDDEQDGRLTALESSDVTINGKIAALETKTDTTDDDVTALALDVSSLENQLTPIKADITKNKGDIVALTGRVASTEGEINAIKVDTAKIAPLTTRVTTAEGKITTLETGLASVKVESDKVAGINTRLSTAEGDIGTLKTGLAEVKGESDKVAAIDTRLGVVEVESGKVAGIDARLGDVEGEVSTLETGLAAVKVESDKVADLGTRLTAAEGKITALETELSKRPPVAPAADGLPYVLVDNAWVLLSDFVTLNSAP
> |[Tevenvirinae Escherichia_phage_HP3]||_Escherichia_phage_HP3.gb|Phage fibritin (wac)..|1449|NC_041920.1(170254):103849-105297:1 ^RAST2:fig|1198136.53.peg.196^ Tevenvirinae Escherichia_phage_HP3|neighbours:(1),(1)|neighbour_genes:hypothetical protein,Phage neck protein|
MADISLVDLPYVDGPPDAGQSRIEWIKNDEEITGADTKYGSEGVMNRPIVEVQRNVEALDVNIKTIASSLNTANEDIKVIQGILDVSGDVDALAQIGQNTQDIDVIKVTVQTHASELNDLNEHIDANTDDIGVYNQETDSVYRTVRNDLLWIKNELGQYTGQDINGVPTPGNDSTGMKRRIMTNSSVIVDHGVRLTDLETKFADSDVGSLTIEVERLREEMGPRTSFTTPVFSRLSGIDLTLSRQNADLDGIKQSIGYPNTTSIITTTNANSSAINDINLELNQSGGIKPRLTTVETAIGADDLPTTIQGRIKLNTDAIGALNTVVGSDSSSGLRFNVSWLNNVVGVDASGGKPEPAGSLLYRTRELEGTISGMSNDIQNIQTDVGTTTTGIKGSVNTLNTLINGTNPNGSTVEERGILPTVKSHDTTINSLTSRIATLETDLAAAEAEIQTLKEAGYIEDAPSDGKFYVRKDGAWVELPTA
> |[Tevenvirinae _Escherichia_phage_HY01]||_Escherichia_phage_HY01.gb|Phage fibritin (wac)..|1458|NC_027349.1(166977):89164-90621:1 ^RAST2:fig|1198136.95.peg.172^ Tevenvirinae _Escherichia_phage_HY01|neighbours:(1),(1)|neighbour_genes:Phage straight tail ..,Phage neck protein|
MIELKELPFVDSVPGEGQERISWIKNGEEILGASTKYGNDGSMNRPTVSVFKNVEVLDENVGILKTAIETSQEDIKTIQGILDVSGDIEALSQISINKNDISNLKTLTNEHTDILNGTNTTVDNILSDIGPFNSQANSVYRTIRNDLLWIKRELGQYAGQDINGLPVVGNSSTGMKHRIINNTDAITSQGIRLSDLEEKFIESDVGSLTIEVGNLRQELGQRPSSFSESIYSRVHNLDQSQINLSSEIKSIKTSIGYPGNTSIITDVNTNTREISALNDELNKSGGIKQRLTVIETSIGSDDIPSSIKGQIKDNTTSIEFLNGIVGENTSSGLRANVSWLNQIVGTDSSGGQPSPPGSLLNRVSTVETSVNRLNNDVQNLQVEIGNNTTGIKGQVVALNKLVSGTNPNGSTVEERGLTNSIKANETNISSINQEMRSIKSNVSSLQGDVQTLQEAGYIPEAPKDGQAYVRKDGEWVLLSTFLSPA
>ID:YP_009284020.1 |[Escherichia phage HY03]||_Escherichia_phage_HY03.gbk|hypothetical protein|1458|NC_031047(170770):21549-23006:1 ^GeneID:29078888^ Escherichia phage HY03, complete genome.|neighbours:ID:YP_009284019.1(1),ID:YP_009284021.1(1)|neighbour_genes:hypothetical protein,putative neck protei..|
MIELKELPFVDSVPGEGQERISWIKNGEEILGASTKYGNDGSMNRPTVSVFKNVEVLDENVGILKTAIETSQEDIKTIQGILDVSGDIEALSQISVNKNDISSLKTLTSEHTDILNGTNTTVDNILSDIGPFNSQANSVYRTIRNDLLWIKRELGQYAGQDINGLPVVGNSSTGMKHRIINNTDAITSQGIRLSDLEEKFIESDVGSLTIEVGNLRQELGQRPPSFSESIYSRVHNLDQSQINLNSEIKSIKTSIGYPGNTSIITDVNTNTREISALTDELNKSGGVKQRLTVIETSIGSDDIPSSIKGKIKDNTTSIEFLNGIVGENTSSGLRANVSWLNQIVGTDSSGGQPSPPGSLLNRVSTVETSVNRLNNDVQNLQVEIGNNNSGIKGQVVTLNKLVNGTNPNGSTVEERGLTNSIKANETNISSINQEMRSIKSNVSSLQADVQTLQEAGYIPEAPKDGQAYVRKDGEWVLLSTFLSPA
>ID:BBG28677.1 |[Escherichia phage KIT03]||_Escherichia_phage_KIT03_DNA_.gbk|fibritin neck whiske..|1458|AP018932(166848):89660-91117:1 ^^ Escherichia phage KIT03 DNA, complete sequence.|neighbours:ID:BBG28676.1(1),ID:BBG28678.1(1)|neighbour_genes:short tail fibers pr..,neck protein|
MIELKDLPFVDSVPDEGQERISWIKNGEEILGASTKYGNDGSMNRPTVSVFKNVEVLDENIGILKTVVETSQEDIKTIQGILDVSGDIEALSQISVNKNDISNLKALTNEHTDILNGTNAAVDRILSDIGPFNEHANSVYRTVRNDLLWIKRELGQYAGQDINGLPVVGNSSTGMKHRIINNTDAITSQGIRLSDLEEKFIESDVGSLTIEVGNLRQELGQRPSSFSESIYSRVHNLDQSQINLSSEIKSIKTSIGYPGNTSIITDVNVNSQEISALNDELNKSGGVKQRLTVIETSIGSDDIPSSIKGQIKDNTTSIESLNGIVGENTSSGLRANVSWLNQIVGTDSSGGQPSPPGSLLNRVSTVETSVNRLNNDVQNLQVEIGNNNSGIKGQVVTLNKLVNGTNPNGSTVEERGLTNSIKANETNISSINQEIRSIKGNVSSLQRDVQTLQEAGYIPEAPKDGQAYVRKDGEWVLLSTFLSPA
>ID:YP_008060724.1 |[Escherichia phage Lw1]||_Escherichia_phage_Lw1_.gbk|wac|2289|NC_021344(176227):118387-120675:1 ^GeneID:16205168^ Escherichia phage Lw1, complete genome.|neighbours:ID:YP_008060723.1(1),ID:YP_008060725.1(1)|neighbour_genes:short tail fiber pro..,head completion prot..|
MISKLNPLPKIPFVDGVPSDTTQTPISWILNGETLDGAKTKVTSEGSLNRCGVLVQKNAVQLETNTITQTAKINEVIDQVNLISENLAAISDESVIEKLDQVVADVEVLKVDMTAVQGSTASNTLKIQDLDKDIGTWDATTDPKHRTIRKDIIFLKGEMGAYPGFNQDGDVDPTSTGSGMKYKIMTNAQAISIHEGRITRLEDDWANSDVGHLTDEVTDLRNEMGPKHLATFESVYVRLNKIGTDITGINTELTEINQYIGRTGTGGSGSISARMTTAETNIVTLQTQMNDSSVGVLPRVISLENQVGNSQVPGSIRYDISNIKRDISDLNMVVGESSDEGLRGEMAQVMSDIGTDSQPTSIKGRLLNVENTQRDDHQRLIDVESIVGNTSSGLVAANIAMGKAVYGDATSSDPFLKDGIQKTTRDSKTAIGVNTTGSETGIYKLISDLTARVAALESGSGSDLEQRVSDLEVNKASHQDVTNALVPYITETEADIKYEPKKIPLAFTQNLVGRNDYIEGDDISLMVTVSGGKVPYAYQWKKDNANVGTNASSLMIQTITSANAGVYKVEVTDADNTVITSNELTIAVYPVPQFDTNLADKSVVDGDPLTLEVVYSGGKPSYTYEWFKDNSVISGATSATFTKSAVTSADAGEYYVSVTDSMNNQNDSVKANVTVTPRPALAFTTDLSSTKSYSTGADMDLAVVVTGGKTPYTYKWFKDTAEISGQTGASLTTVAEDGVYKVEVTDALTTKITSTECTVTVA
> |[Tevenvirinae _Escherichia_phage_MX01]||_Escherichia_phage_MX01.gb|hypothetical protein|2163|NC_031934.1(168929):89733-91895:1 ^RAST2:fig|1198136.96.peg.169^ Tevenvirinae _Escherichia_phage_MX01|neighbours:(1),(1)|neighbour_genes:Phage straight tail ..,Phage neck protein|
MINKLELSELPFVDGVPDAPQKRIQWIREGDCMSAAKTKYGNEGNLNAAALGVQKNVEALDANDLKTADKVNELVENVNNINDALEMATDISVIQQIEKNRVDIVELKRVEGETTTGLNNLTINLDHLKEDVGYHDPLQDGPYLTLRENIVLLKTEIGHYENQDINGNPLPPGETSEATGMKRRIIDNTTQLVDHRLRIDTLERNYEDSDVGQLGIKLNEIRAELGPHSDTVGKQQAYTRISVLETAAINFNTSIDEIKADIDFSGMPIKDRVTTLESKTLTLENSVNVDLKPRVTSIETQIGSESTPTSINGRLSGLRTDVNDLKTIVGVSSSDGLRFQVTDINRRLGSEVSPAAGTINKRLNDVIIQANQSTSSIQDIQVEIGNNQSGIKGTLLKLTNKVDGTNPNGATVEERGLINAVTSLETQMLGKLNEAPSDGKLYARRNATWTEVINNSTEIESVKADLVVTDGKVTALTSRVDTNDTSISSLDTRTGALNTSVGEIKADIVTIKAKDLEQDGRLTALESSDVTVNGKISALESKTDTTDSDVTALALDVSSIESQLIPIKADITKNKGDIVTLTGRVAANEGEIADIKLDTAKIAPLATRVTTAEGKITTLETGLAAVKVESDKVAGINTRLGTVEGKVGTLETGLAAVKVESDKVADLGTRLTAAEGKITALETELAKRPPVAPVADGLPYVLVDNAWVLLSDFVTLNSAP
>ID:AYR04079.1 |[Escherichia phage OLB35]||_Escherichia_phage_OLB35_.gbk|fibritin neck whiske..|1443|MH992122(169140):94360-95802:1 ^^ UNVERIFIED: Escherichia phage OLB35, complete genome.|neighbours:ID:AYR04078.1(1),ID:AYR04080.1(1)|neighbour_genes:short tail fibers pr..,neck protein|
MIELKSLPYVDGPPDEGQKRLNWIKNSEEITGADTLYGSEGVMNRPITEVQRNVETINDNVKTIAESLDTANADIDTIKSILDVSGDVDALAQIGHNTDDIEVLKHTVNSHGVDILNTEEKLDDTIANIGVVNPETDSVYRTVRNDLLWIKTELGQYTGQDINGVPTEGNESTGMKRRIITNSSVLVDQGVRLTELENKFADSDVGALTTEVENLRQEIGPRPSLTVPVYTRLSGIDSSISIQTRDIAALKDFVGYPNSTAIKTQVEANSLSISTINSVINSTGGIKPRLTTLETTIGSPDLPTTLQGKIKLNTDSISGINTVLGVDSSSGLRFNVAWLNQVVGVDSNGGQPEPAGSLLYRTRILETGVTDLGNNIQNVQTELGTNSSGIKGQVTSLNKLISGTNPNGQTIEERGILPTVKNHDTTITDLTTRVTTLETDLAAAEAEIQALEEAGYIEDAPSDGKFYVRKDGAWVELPTA
> |[Tevenvirinae _Escherichia_phage_PE37]||_Escherichia_phage_PE37.gb|Phage fibritin (wac)..|1458|KU925172.1(166423):73290-74747:-1 ^RAST2:fig|1198136.98.peg.108^ Tevenvirinae _Escherichia_phage_PE37|neighbours:(-1),(-1)|neighbour_genes:Phage neck protein,Phage straight tail ..|
MIELKDLPFVDSVPGEGQERISWIKNGEEILGASTKYGNDGSMNRPIVSVFKNVEVLDENIGILKTAVETSQEDIKTIQGILDVSGDIEALSQISVNKNDISNLKTLTNEHTDILNGTNATVDRILSDIGPFNEHANSVYRTVRNDLLWIKRELGQYAGQDINGLPVVGNSSTGMKHRIINNTDAITSQGIRLSDLEEKFIESDVGSLTIEVGNLRQELGQRPSSFSESIYSRVHNLDQSQINLSSEIKSIKTSIGYPGNTSIITDVNVNSQEISALNDELNKSGGVKQRLTVIETSIGSDDIPSSIKGQIKDNTTSIESLNGIVGENTSSGLRANVSWLNQIVGTDSNGGQPSPPGSLLNRVSTVETSVNRLNNDVQNLQVEIGNNNSGIKGQVVTLNKLVNGTNPNGSTVEERGLTNSIKANETNISSINQEIRSIKGNVSSLQRDVQTLQEAGYIPEAPKDGQAYVRKDGEWVLLSTFLSPA
>ID:BBC14496.1 |[Escherichia phage PP01]||_Escherichia_phage_PP01.gbk|wac|1458|LC348379(167812):89744-91201:1 ^^ Escherichia phage PP01 DNA, complete sequence.|neighbours:ID:BBC14495.1(1),ID:BBC14497.1(1)|neighbour_genes:12,13|
MIELKDLPFVDSVPGEGQERISWIKNGEEILGASTKYGNDGSMNRPTVSVFKNVEVLDENVGILKTAVETSQEDIKTIQGILDVSGDIEALSQISVNKNDISNLKTLTNEHTDILNGTNTTVDRILSDIGPFNEQANSVYRTIRNDLLWIKRELGQYAGQDINGLPVVGNSSTGMKHRIINNTDAITSQGIRLSDLEEKFIESDVGSLTIEVGNLRQELGQRPSSFSESIYSRVHNLDQSQINLSSEIKSIKTSIGYPGNTSIITDVNVNSQEISALNDELNKSGGVKQRLTIIETSIGSDDIPSSIKGRIKDNTTSIESLNGIVGENTSSGLRANVSWLNQIVGTDSSGGQPSPPGSLLNRISTVETSVNRLNNDVQNLQVEIGNNNSGIKGQVVALNKLVNGTNPNGSTVEERGLTNSIKANETNIASINQEIRSIKSDVSSLQRDVQTLQEAGYIPEAPRDGQAYVRKDGEWVLLSTFLSPA
> |[Tevenvirinae _Escherichia_phage_SF]||_Escherichia_phage_SF.gb|Phage fibritin (wac)..|1443|MH359124.1(168695):25977-27419:-1 ^RAST2:fig|1198136.100.peg.33^ Tevenvirinae _Escherichia_phage_SF|neighbours:(-1),(-1)|neighbour_genes:Phage neck protein,Phage straight tail ..|
MIELKSLPYVDGPPDEGQKRLNWIKNSEEITGADTLYGSEGVMNRPISEVQRNVETINDNVKTIAESLDTANADIVTIKSILDVSGDVDALAQIGNNTDDIEVLKHTVNSHGVDILNTEEKLDDTIANIGVVNPETDSVYRTVRNDLLWIKTELGQYTGQDINGVPTEGNESTGMKRRIITNSSVLVDQGVRLTELENKFADSDVGALTTEVENLRQEIGPRPSLTVPVYTRLSGIDSSISIQTRDIAALKDFVGYPNSTAIKTQVEANRLSISTINSDINSPGGIKPRLTTLETTIGSPDLPTTLQGKIKLNTDSISGINTVLGVDSSSGLRFNVAWLNQVVGVDSNGGQPEPAGSLLYRTRILETDVTDLGNNIQNVQTELGTNSSGIKGQVTSLNKLISGTNPNGSTVEERGILPTVKNHDTTINGLTSRIATLETDLAAAEAEIQTLKDAGYIEDAPSDGKFYVRKDGAWVELPTA
>ID:YP_009608503.1 |[Escherichia phage ST0]||_Escherichia_phage_ST0.gbk|fibritin|1449|NC_041990(170496):135181-136629:-1 ^GeneID:40084525^ Escherichia phage ST0, complete genome.|neighbours:ID:YP_009608502.1(-1),ID:YP_009608504.1(-1)|neighbour_genes:head completion, nec..,short tail fiber pro..|
MTDITLVDLPYVDGPPDAGQSRIEWIKNDEEITGADTKYGSEGVMNRPIVEVQRNVEALDVNIKTIASSLNTANEDIKAIQGILDVSGDVDALAQIGQNTKDIDVIKVTVQTHASELNDLNEHIDANTDDIGVYNQETDSVYRTVRNDLLWIKNELGQYTGQDINGVPTPGNDSTGMKRRIMTNSSVIVDHGVRLTDLETKFADSDVGSLTNEVEHLREEMGPRTSFTTPVFSRLSGIDLTLSRQNADLDGIKQSIGYPNTTSIITTTNANSSAINDINLELNQSGGIKPRLTTVETAIGTDDLPTTIQGRIKLNTDAIGALNTVVGSDSSSGLRFNVSWLNNVVGVDASGGKPEPDGSLLYRTRALEGSIGEMSNDIQNIQTDVGTNATGIKGSINTLNTLINGTNPNGSTVEERGILPTVKSHDTTINGLTSRIATLETDLAAAEAEIQTLKDAGYIGDAPSDGKFYVRKDGAWVELPTA
>ID:BBC14777.1 |[Escherichia phage T2]||_Escherichia_phage_T2.gbk|wac|1464|LC348380(163825):88128-89591:1 ^^ Escherichia phage T2 DNA, complete sequence.|neighbours:ID:BBC14776.1(1),ID:BBC14778.1(1)|neighbour_genes:12,13|
MTDIVLNDLPFVDGPPAEGQSRISWIKNGEEILGADTQYGSEGSMNRPTVSVLRNVEVLDKNIGILKTSLETANSDIKTIQGILDVSGDIEALAQIGINKKDISDLKTLTSEHTEILNGPNSTVDNILADIGPFNSEANSVYRTIRNDLLWIKRELGQYAGQDINGLPVVGNPSSGMKHRIINNTDAITSQGIRLSELETKFIESDVGSLTIEVGNLREELGPKPPSFSQNVYSRLNEIDTKQTTFESDISAIKTSIGYPGNNSIITSVNTNTDNIASINLELNQSGGIKQRLTVIETSIGSDDIPSSIKGQIKDNTTLIESLNGIVGENTSSGLRANVSWLNKIVGTDSSGGQPSPSGSLLNRVSTIETSVSGLNNDVQNLQVEIGNNSAGIKGQVVALNTLVNGTNPNGSTVEERGLTNSIKANETNIASVTQEVNTAKGNISSLQSGVQALQEAGYIPEAPRDGQAYVRKDGEWVLLSTFLSPA
>ID:YP_009281495.1 |[Escherichia phage UFV-AREG1]||_Escherichia_phage_UFV-AREG1_.gbk|putative fibritin ne..|1458|NC_031030(170788):89116-90573:1 ^GeneID:29063688^ Escherichia phage UFV-AREG1, complete genome.|neighbours:ID:YP_009281494.1(1),ID:YP_009281496.1(1)|neighbour_genes:putative short tail ..,putative neck protei..|
MIELKELPFVDSVPGEGQERISWIKNGEEILGASTKYGNDGSMNRPTVSVFKNVEVLDENVGILKTAIETSQEDIKTIQGILDVSGDIEALSQISINKNDISNLKTLTNEHTDILNGTNTTVDNILSDIGPFNSQANSVYRTIRNDLLWIKRELGQYAGQDINGLPVVGNSSTGMKHRIINNTDAITSQGIRLSDLEEKFIESDVGSLTIEVGNLRQELGQRPSSFSESIYSRVHNLDQSQINLSSEIKSIKTSIGYPGNTSIITDVNTNTREVSALNDELNKSGGIKQRLTVIETSIGSDDIPSSIKGRIKDNTTSIEFLNGIVGENTSSGLRANVSWLNQIVGTDSSGGQPSPPGSLLNRVSTIETSVNRLNNDVQNLQVEIGNNTTGIKGQVVALNKLVSGTNPNGSTVEERGLTNSIKANETNISSINQEMRSIKSNVSSLQGDVQTLQEAGYIPEAPKDGQAYVRKDGEWVLLSTFLSPA
>ID:YP_009323363.1 |[Escherichia phage WG01]||_Escherichia_phage_WG01_.gbk|fibritin neck whiske..|1590|NC_031928(169936):90517-92106:1 ^GeneID:30308489^ Escherichia phage WG01, complete genome.|neighbours:ID:YP_009323362.1(1),ID:YP_009323364.1(1)|neighbour_genes:short tail fibers pr..,neck protein|
MINKLELSELPFVDGVPDAPQKRIQWIREGDCMSAAKTKYGNEGNLNAAALGVQKNVEALDANDLKTADKVNELVENVNNINDALEMATDISVIQQIEKNRVDIVELKRVEGETTTGLNNLTINLDHLKEDVGYHDPLQDGPYLTVRENIVLLKTEIGHYENQDINGNPLPPGETSEATGMKRRIIDNTTQLVDHRLRIDTLERNYEDSDVGQLGIKLNEIRAELGPHSDTVGKQQAYTRISVLETAAINFNTSIDEIKTNIDFSGMPIKDRVTTLESKTLTLENSVNVDLKPRVTSIETQIGSESTPTSINGRLSGLRTDVNDLKTIVGVSSSDGLRFQVTDINRRLGSEVSPAAGTINKRLNDVIIQANQSTSSIQDIQVEIGNNQSGIKGTLLKLTNKVDGTNPNGTTVEERGLINAVTSLETRMLGKLNDAPSDGKLYARRNATWTEVPNVSTEIGTVKADLVVTDGNVAALTSRVTTAEDKITALETELAKRPPVAPVADGLPYVLVNNAWVLLSDFVTLNPAP
>ID:YP_009030768.1 |[Escherichia phage vB_EcoM_112]||_Escherichia_phage_e112_.gbk|fibritin|1458|NC_024125(168470):91344-92801:1 ^GeneID:19485311^ Escherichia phage e11/2, complete genome.|neighbours:ID:YP_009030767.1(1),ID:YP_009030769.1(1)|neighbour_genes:short tail fibers pr..,neck protein|
MIELKDLPFVDSVPGEGQERISWIKNGEEILGASTKYGNDGSMNRPTVSVFKNVEVLDENVGILKTAVETSQEDIKTIQGILDVSGDIEALSQISVNKNDISNLKTLTNEHTDILNGTNTTVDRILSDIGPFNEQANSVYRTIRNDLLWIKRELGQYAGQDINGLPVVGNNSTGMKHRIINNTDAITSQGIRLSDLEEKFIESDVGSLTIEVGNLRQELGQRPSSFSESIYSRVHNLDQAQIDLNSEIKFIKTSIGYPGNTSIITDVNVNSQEISALNDELNKSGGVKQRLTIIETSIGSDDIPSSIKGRIKDNTTSIESLNGIVGENTSSGLRANVSWLNQIVGTDSSGGQPSPPGSLLNRISTVETSVNRLNNDVQNLQVEIGNNNSGIKGQVVALNKLVNGTNPNGSTVEERGLTNSIKANETNIASINQEIRSIKSDVSSLQRDVQTLQEAGYIPEAPRDGQAYVRKDGEWVLLSTFLSPA
>ID:AYN56253.1 |[Escherichia phage p000v]||_Escherichia_phage_p000v_.gbk|fibritin|1449|MK047717(167803):54512-55960:-1 ^^ Escherichia phage p000v, complete genome.|neighbours:ID:AYN56252.1(-1),ID:AYN56254.1(-1)|neighbour_genes:neck protein,short tail fiber pro..|
MADITLVDLPYVDGPPDAGQSRIEWIKNDEEITGADTKYGSEGVMNRPIVEVQRNVEALDVNIKTIASSLNTANEDIKVIQGILDVSGDVDALAQIGQNTQDIDVIKVTVQTHASELNDLNEHIDANTADIGVYNQETDSVYRTVRNDLLWIKNELGQYTGQDINGVPTPGNDSTGMKRRIMTNSSVIVDHGVRLTDLETKFADSDVGSLTIEVEHLREEMGPRTSFTTPVFSRLSGIDLTLSRQNADLDGIKQSIGYPNTTSIITTTNANSSAINDINLELNQSGGIKPRLTTVETAIGADDLPTTIQGRIKLNTDAIGALNTVVGSDSSSGLRFNVSWLNNVVGVDASGGKPEPDGSLLYRTRELEGTISGMSNDIQNIQTDVGTNSTGIKGSVNTLNTLINGTNPNGSTVEERGILPTVKSHDTTINSLTSRIATLETDLAAAEAEIQTLKEAGYIEDAPSDGKFYVRKDGAWVELPTA
> |[Tevenvirinae _Escherichia_phage_p000y]||_Escherichia_phage_p000y.gb|Phage fibritin (wac)..|1449|MK047718.1(169872):166699-168147:-1 ^RAST2:fig|1198136.97.peg.281^ Tevenvirinae _Escherichia_phage_p000y|neighbours:(-1),(-1)|neighbour_genes:Phage neck protein,hypothetical protein|
MADITLVDLPYVDGPPDAGQSRIEWIKNDEEITGADTKYGSEGVMNRPIVEVQRNVEALDVNIKTIASSLNTANEDIKVIQGILDVSGDVDALAQIGQNTQDIDIIKVTVQTHASELNDLNEHIDANTDDIGVYNQETDSVYRTVRNDLLWIKNELGQYTGQDINGVPTPGNDSTGMKRRIMTNSSVIVDHGVRLTDLETKFADSDVGSLTIEVEHLREEMGPRTSFTTPVFSRLSSIDLTLSRQNADLDGIKQSIGYPNTTSIITTTNANSSAINDINLELNQSGGIKPRLTTVETAIGADDLPTTIQGRIKLNTDAIGALNTVVGSDSSSGLRFNVSWLNNVVGVDASGGKPEPDGSLLYRTRELEGTISGMSNDIQNIQTDVGTNSTGIKGSVNTLNTLINGTNPNGSTVEERGILPTVKSHDMTINGLTSRIATLETDLAAAEAEIQTLKDAGYIEDAPSDGKFYVRKDGAWVELPTA
> |[Tevenvirinae _Escherichia_phage_slur02]||_Escherichia_phage_slur02.gb|Phage fibritin (wac)..|1464|NC_028927.1(167298):159633-161096:1 ^RAST2:fig|1198136.99.peg.279^ Tevenvirinae _Escherichia_phage_slur02|neighbours:(1),(1)|neighbour_genes:Phage straight tail ..,Phage neck protein|
MTDIVLNDLPFVDGPPTEGQSRISWIKNGEEILGADTQYGSEGSMNRPTVSVLRNVEVLDKNIGILKTSLETANSDIKTIQGILDVSGDIEALAQISINKKDISDLKTLTSEHTEILNGTNSTVDSILVDIGPFNSEANSVYRTIRNDLLWIKRELGQYTGQDINGLPVVGNPSSGMKHRIINNTDVITSQGIRLSELETKFIESDVGSLTIEVGNLREELGPKPPSFSQNIYSRLNEIDTKQTTVESDISAIKTSIGYPGNNSIITSVNTNTDNIASINLELNQSGGIKQRLTVIETSIGSDDIPSSIKGQIKDNTTSIESLNGIVGENTSSGLRANVSWLNQIVGTDSSGGQPSPPGSLLNRVSTIETSVSGLNNDVQNLQVEIGNNSTGIKGQVVALNTLVNGTNPNGSTVEERGLTNSIKANETNIASVTQEVNTAKGNISSLQGDVQALQEAGYIPEAPKDGQAYVRKDGEWVLLSTFLSPA
>ID:YP_009625089.1 |[Escherichia phage slur03]||_Escherichia_phage_slur03_.gbk|phage neck whiskers ..|1464|NC_042129(167467):78266-79729:-1 ^GeneID:40101971,InterPro:IPR012284,InterPro:IPR012473,UniProtKB/TrEMBL:A0A0M9JDJ6^ Escherichia phage slur03, complete genome.|neighbours:ID:YP_009625088.1(-1),ID:YP_009625090.1(-1)|neighbour_genes:putative neck protei..,putative short tail ..|
MTDIVLNDLPFVDGPPAEGQSRISWIKNGEEILGADTQYGSEGSMNRPTVSVLRNVEVLDKNIGILKTSLETANSDIKTIQGILDVSGDIEALAQISINKKDISDLKTLTSEHTEILNGTNNTVDSILADIGPFNSEANSVYRTIRNDLLWIKRELGQYTGQDINGLPVVGNPSTGMKHRIINNTDVITSQGIRLSELETKFIESDVGSLTIEVGNLREELGPKPPSFSQNIYSRLNEIDTKQTTFESDISAIKTSIGYPGNNSIITSVNTNTDNIASINLELNQSGGIKQRLTVIETSIGSDDIPSSIKGQIKDNTTSIESLNGIVGENTSSGLRANVSWLNQIVGTDSSGGQPSPPGSLLNRVSTIETSVSGLNNDVQNLQVEIGNNSTGIKGQVVALNTLVNGTNPNGSTVEERGLTNSIKANETNIASVTQEVNTAKGSISSLQGDVQALQEAGYIPEAPKDGQAYVRKDGEWVLLSTFLSPA
>ID:YP_009625377.1 |[Escherichia phage slur04]||_Escherichia_phage_slur04_.gbk|hypothetical protein|1464|NC_042130(167298):74146-75609:1 ^GeneID:40102278,InterPro:IPR012284,InterPro:IPR012473,UniProtKB/TrEMBL:A0A0M7QB79^ Escherichia phage slur04, complete genome.|neighbours:ID:YP_009625376.1(1),ID:YP_009625378.1(1)|neighbour_genes:Phage short tail fib..,hypothetical protein|
MTDIVLNDLPFVDGPPTEGQSRISWIKNGEEILGADTQYGSEGSMNRPTVSVLRNVEVLDKNIGILKTSLETANSDIKTIQGILDVSGDIEALAQISINKKDISDLKTLTSEHTEILNGTNSTVDSILVDIGPFNSEANSVYRTIRNDLLWIKRELGQYTGQDINGLPVVGNPSSGMKHRIINNTDVITSQGIRLSELETKFIESDVGSLTIEVGNLREELGPKPPSFSQNIYSRLNEIDTKQTTVESDISAIKTSIGYPGNNSIITSVNTNTDNIASINLELNQSGGIKQRLTVIETSIGSDDIPSSIKGQIKDNTTSIESLNGIVGENTSSGLRANVSWLNQIVGTDSSGGQPSPPGSLLNRVSTIETSVSGLNNDVQNLQVEIGNNSTGIKGQVVALNTLVNGTNPNGSTVEERGLTNSIKANETNIASVTQEVNTAKGNISSLQGDVQALQEAGYIPEAPKDGQAYVRKDGEWVLLSTFLSPA
> |[Tevenvirinae _Escherichia_phage_slur07]||_Escherichia_phage_slur07.gb|Phage fibritin (wac)..|1464|NC_028780.1(167124):71930-73393:-1 ^RAST2:fig|1198136.89.peg.101^ Tevenvirinae _Escherichia_phage_slur07|neighbours:(-1),(-1)|neighbour_genes:Phage neck protein,hypothetical protein|
MTDIVLNDLPFVDGPPAEGQSRISWIKNGEEILGADTQYGSEGSMNRPTVSVLRNVEVLDKNIGILKTSLETANSDIKTIQGILDVSGDIEALAQISINKNDISDLKTLTSEHTEILNGTNSTVDSILADIGPFNSEANSVYRTIRNDLLWIKRELGQYTGQDINGLPVVGNPSSGMKHRIINNTDVITSQGIRLSELETKFIESDVGSLTIEVGNLREELGPKPPSFSQNVYSRLNEIDTKQTTVESDISAINTSIGYPGNNSIITSVNTNTDNIASINLELNQSGGIKQRLTVIETSIGSDDIPSSIKGQIKDNTTSIESLNGIVGENTSSGLRANVSWLNQIVGTDSSGGQPSPPGSLLNRVSTIETSVSGLNNDVQNLQVEIGNNSTGIKGQVVALNTLVNGTNPNGSTVEERGLTNSIKANETNIASVTQEVNTAKGNISSLQGDVQALQEAGYIPEAPRDGQAYVRKDGEWVLLSTFLSPA
>ID:CUL02633.1 |[Escherichia phage slur08]||_Escherichia_phage_slur08_.gbk|hypothetical protein|1464|LN881733(167467):75513-76976:-1 ^InterPro:IPR012284,InterPro:IPR012473,UniProtKB/TrEMBL:A0A0M7QCW5^ Escherichia phage slur08, complete genome.|neighbours:ID:CUL02632.1(-1),ID:CUL02634.1(-1)|neighbour_genes:hypothetical protein,Phage short tail fib..|
MTDIVLNDLPFVDGPPAEGQSRISWIKNGEEILGADTQYGSEGSMNRPTVSVLRNVEVLDKNIGILKTSLETANSDIKTIQGILDVSGDIEALAQISINKKDISDLKTLTSEHTEILNGTNNTVDSILADIGPFNSEANSVYRTIRNDLLWIKRELGQYTGQDINGLPVVGNPSTGMKHRIINNTDVITSQGIRLSELETKFIESDVGSLTIEVGNLREELGPKPPSFSQNIYSRLNEIDTKQTTFESDISAIKTSIGYPGNNSIITSVNTNTDNIASINLELNQSGGIKQRLTVIETSIGSDDIPSSIKGQIKDNTTSIESLNGIVGENTSSGLRANVSWLNQIVGTDSSGGQPSPPGSLLNRVSTIETSVSGLNNDVQNLQVEIGNNSTGIKGQVVALNTLVNGTNPNGSTVEERGLTNSIKANETNIASVTQEVNTAKGSISSLQGDVQALQEAGYIPEAPKDGQAYVRKDGEWVLLSTFLSPA
>ID:CUL02931.1 |[Escherichia phage slur11]||_Escherichia_phage_slur11_.gbk|hypothetical protein|1464|LN881734(167298):77692-79155:1 ^InterPro:IPR012284,InterPro:IPR012473,UniProtKB/TrEMBL:A0A0M7QC83^ Escherichia phage slur11, complete genome.|neighbours:ID:CUL02930.1(1),ID:CUL02932.1(1)|neighbour_genes:Phage short tail fib..,hypothetical protein|
MTDIVLNDLPFVDGPPTEGQSRISWIKNGEEILGADTQYGSEGSMNRPTVSVLRNVEVLDKNIGILKTSLETANSDIKTIQGILDVSGDIEALAQISINKKDISDLKTLTSEHTEILNGTNSTVDSILVDIGPFNSEANSVYRTIRNDLLWIKRELGQYTGQDINGLPVVGNPSSGMKHRIINNTDVITSQGIRLSELETKFIESDVGSLTIEVGNLREELGPKPPSFSQNIYSRLNEIDTKQTTVESDISAIKTSIGYPGNNSIITSVNTNTDNIASINLELNQSGGIKQRLTVIETSIGSDDIPSSIKGQIKDNTTSIESLNGIVGENTSSGLRANVSWLNQIVGTDSSGGQPSPPGSLLNRVSTIETSVSGLNNDVQNLQVEIGNNSTGIKGQVVALNTLVNGTNPNGSTVEERGLTNSIKANETNIASVTQEVNTAKGNISSLQGDVQALQEAGYIPEAPKDGQAYVRKDGEWVLLSTFLSPA
>ID:CUL03717.1 |[Escherichia phage slur13]||_Escherichia_phage_slur13_.gbk|hypothetical protein|1464|LN881737(167299):99514-100977:1 ^InterPro:IPR012284,InterPro:IPR012473,UniProtKB/TrEMBL:A0A0M7QGL4^ Escherichia phage slur13, complete genome.|neighbours:ID:CUL03716.1(1),ID:CUL03718.1(1)|neighbour_genes:Phage short tail fib..,hypothetical protein|
MTDIVLNDLPFVDGPPTEGQSRISWIKNGEEILGADTQYGSEGSMNRPTVSVLRNVEVLDKNIGILKTSLETANSDIKTIQGILDVSGDIEALAQISINKKDISDLKTLTSEHTEILNGTNSTVDSILVDIGPFNSEANSVYRTIRNDLLWIKRELGQYTGQDINGLPVVGNPSSGMKHRIINNTDVITSQGIRLSELETKFIESDVGSLTIEVGNLREELGPKPPSFSQNIYSRLNEIDTKQTTVESDISAIKTSIGYPGNNSIITSVNTNTDNIASINLELNQSGGIKQRLTVIETSIGSDDIPSSIKGQIKDNTTSIESLNGIVGENTSSGLRANVSWLNQIVGTDSSGGQPSPPGSLLNRVSTIETSVSGLNNDVQNLQVEIGNNSTGIKGQVVALNTLVNGTNPNGSTVEERGLTNSIKANETNIASVTQEVNTAKGNISSLQGDVQALQEAGYIPEAPKDGQAYVRKDGEWVLLSTFLSPA
>ID:YP_009180661.1 |[Escherichia phage slur14]||_Escherichia_phage_slur14_.gbk|hypothetical protein|1464|NC_028448(167467):32611-34074:1 ^GeneID:26227836,InterPro:IPR012284,InterPro:IPR012473,UniProtKB/TrEMBL:A0A0M7QFM9^ Escherichia phage slur14, complete genome.|neighbours:ID:YP_009180660.1(1),ID:YP_009180662.1(1)|neighbour_genes:Phage short tail fib..,hypothetical protein|
MTDIVLNDLPFVDGPPAEGQSRISWIKNGEEILGADTQYGSEGSMNRPTVSVLRNVEVLDKNIGILKTSLETANSDIKTIQGILDVSGDIEALAQISINKKDISDLKTLTSEHTEILNGTNNTVDSILADIGPFNSEANSVYRTIRNDLLWIKRELGQYTGQDINGLPVVGNPSTGMKHRIINNTDVITSQGIRLSELETKFIESDVGSLTIEVGNLREELGPKPPSFSQNIYSRLNEIDTKQTTFESDISAIKTSIGYPGNNSIITSVNTNTDNIASINLELNQSGGIKQRLTVIETSIGSDDIPSSIKGQIKDNTTSIESLNGIVGENTSSGLRANVSWLNQIVGTDSSGGQPSPPGSLLNRVSTIETSVSGLNNDVQNLQVEIGNNSTGIKGQVVALNTLVNGTNPNGSTVEERGLTNSIKANETNIASVTQEVNTAKGSISSLQGDVQALQEAGYIPEAPKDGQAYVRKDGEWVLLSTFLSPA
>ID:AVH85989.1 |[Escherichia phage vB_EcoM-G28]||_Escherichia_phage_vB_EcoM-G28.gbk|putative fibritin|1458|MG867727(170121):90804-92261:1 ^^ Escherichia phage vB_EcoM-G28, complete genome.|neighbours:ID:AVH85988.1(1),ID:AVH85990.1(1)|neighbour_genes:putative tail fiber,putative neck protei..|
MIELKDLPFVDSVPDEGQERISWIKNGEEILGASTKYGNDGSMNRPTVSVFKNVEVLDENIGILKTAVETSQEDIKTIQGILDVSGDIEALSQISVNKNDISNLKTLTNEHTDILNGTNATVDRILSDIGPFNEHANSVYRTVRNDLLWIKRELGQYAGQDINGLPVVGNSSTGMKHRIINNTDAITSQGIRLSDLEEKFIESDVGSLTIEVGNLRQELGQRPSSFSESIYSRMHNLDQSQINLSSEIKSIKTSIGYPGNTSIITDVNVNSQEISALNDELNKSGGVKQRLTVIETSIGSDDIPSSIKGQIKDNTTSIESLNGIVGENTSSGLRANVSWLNQIVGTDSSGGQPSPPGSLLNRVSTVETSVNRLNNDVQNLQVEIGNNNSGIKGQVVTLNKLVNGTNPNGSTVEERGLTNSIKANETNISSINQEIRSIKGNVSSLQRDVQTLQEAGYIPEAPKDGQAYVRKDGEWVLLSTFLSPA
>ID:QDF15185.1 |[Escherichia phage vB_EcoM-Sa45lw]||_Escherichia_phage_vB_EcoM-Sa45lw_.gbk|fibritin neck whiske..|1458|MK977694(167353):89751-91208:1 ^^ Escherichia phage vB_EcoM-Sa45lw, complete genome.|neighbours:ID:QDF15184.1(1),ID:QDF15186.1(1)|neighbour_genes:short tail fiber,neck protein|
MIELKELPFVDSVPGEGQERISWIKNGEEILGASTKYGNDGSMNRPTVSVFKNVEVLDENIGILKTALETSQEDIKTIQGILDVSDDIEALSQISINKKDITDLKTLTSEHTEILNGTNNTVDSILADIGPFNSQANSVYRTIRNDLLWIKRELGQYAGQDINGLPVVGNSSTGMKHRIINNTDAITSQGIRLSDLEEKFIESDVGSLTIEVGNLRQELGQRPSSFSESIYSRVHNLDQSQINLSSEIKSIKTSIGYPGNTSIITDVNTNTREISALNDELNKSGGIKQRLTVIETSIGSDDIPSSIKGQIKDNTTSIEFLNGIVGENTSSGLRANVSWLNQIVGTDSSGGQPSPPGSLLNRVSTVETSVNRLNNDVQNLQVEIGNNNSGIKGQVVTLNKLVNGTNPNGSTVEERGLTNSIKANETNISSINQEIRSIKGNVSSLQRDVQTLQEAGYIPEAPKDGQAYVRKDGEWVLLSTFLSPA
>ID:YP_009290428.1 |[Escherichia phage vB_EcoM-UFV13]||_Escherichia_phage_vB_EcoM-UFV13_.gbk|hypothetical protein|1464|NC_031103(165772):89669-91132:1 ^GeneID:29081224^ Escherichia phage vB_EcoM-UFV13, complete genome.|neighbours:ID:YP_009290427.1(1),ID:YP_009290429.1(1)|neighbour_genes:hypothetical protein,head completion, nec..|
MTDIVLNDLPFVDGPPAEGQSRISWIKNGEEILGADTQYGSEGSMNRPTVSVLRNVEVLDKNIGILKTSLETANSDIKTIQGILDVSGDIEALAQIGINKKDISDLKTLTSEHTEILNGTNSTVDSILADIGPFNSEANSVYRTIRNDLLWIKRELGQYTGQDINGLPVVGNPSSGMKHRIINNTDVITSQGIRLSELETKFIESDVGSLTIEVGNLREELGPKPPSFSQTVYSRLNEIDTKQTTVESDISVIKTSIGYPGNNSIITSVNINTDNIASINLELNQSGGIKQRLTAIETSIGSDDIPSSIKGQIKDNTTSIEALNGIVGENTSSGLRANVSWLNQIVGTDSSGGQPSPPGSLLNRVSTIETSVSGLNNDVQNLQVEIGNNSTGIKGQVVALNTLVNGTNPNGSTVEERGLTNSIKANETNIASVTQEVNTAKGSISSLQSDVQALQEAGYIPEAPKDGQAYVRKDGEWVLLSTFLSPA
>ID:AUV61022.1 |[Escherichia phage vB_EcoM-fFiEco06]||_Escherichia_phage_vB_EcoM-fFiEco06_.gbk|wac|1458|MG781190(167076):88855-90312:1 ^^ Escherichia phage vB_EcoM-fFiEco06, complete genome.|neighbours:ID:AUV61021.1(1),ID:AUV61023.1(1)|neighbour_genes:short tail fiber pro..,neck protein|
MIELKELPFVDSVPDEGQERISWIKNGEEILGASTKYGNDGSMNRPIVSVFKNVEVLDENVGILKTAIETSQKDIKTIQGVLDVSGDIEALSQISVNKNDISNLKTLTSEHTDILTGTNNTVDKIIADIGPFNDEENSVYRTIRNDLLWIKQELGQYSGQDINGLPVVGNASTGMKHRIITNSTLLSSQGIRLSELENKFTESDVGSLTVEVGKLRDELGNKPVDFGPNIYNRLNTIDDKQTLIISDIAEIKSSIGYPENVSIITEINNNKSSIEAINNELNQSEGVKQRLTAIETSIGSDDIPSSIKGKIKNHTTSIESLNGIVGENTSSGLRANVSWLNQIVGTDSSGGQPSPSGSLLNKVSVLEGEVSVLNNNVQNIQVEIGNNRTGIKGQVIELTSLINGNNPDGSTVEERGLTNSIKTNETNIAAVTHEVNTAKDNISSLQSSVQALQEAGYIPEAPKDGQAYVRKDGEWVLLSTFLSPA
>ID:AUV61295.1 |[Escherichia phage vB_EcoM-fHoEco02]||_Escherichia_phage_vB_EcoM-fHoEco02_.gbk|wac|1458|MG781191(167064):88845-90302:1 ^^ Escherichia phage vB_EcoM-fHoEco02, complete genome.|neighbours:ID:AUV61294.1(1),ID:AUV61296.1(1)|neighbour_genes:short tail fiber pro..,neck protein|
MIELKELPFVDSVPDEGQERISWIKNGEEILGASTKYGNDGSMNRPIVSVFKNVEVLDENVGILKTAIETSQKDIKTIQGVLDVSGDIEALSQISVNKNDISNLKTLTSEHTDILTGTNNTVDKIIADIGPFNDEENSVYRTIRNDLLWIKQELGQYSGQDINGLPVVGNASTGMKHRIITNSTLLSSQGIRLSELENKFTESDVGSLTVEVGKLRDELGNKPVDFGPNIYNRLNTIDDKQTLIISDIAEIKSSIGYPENVSIITEINNNKSSIEAINNELNQSEGVKQRLTAIETSIGSDDIPSSIKGKIKNHTTSIESLNGIVGENTSSGLRANVSWLNQIVGTDSSGGQPSPSGSLLNKVSVLEGEVSVLNNNVQNIQVEIGNNRTGIKGQVIELTSLINGNNPDGSTVEERGLTNSIKTNETNIAAVTHEVNTAKDNISSLQSSVQALQEAGYIPEAPKDGQAYVRKDGEWVLLSTFLSPA
>ID:AYP69739.1 |[Escherichia phage vB_EcoM_DalCa]||_Escherichia_phage_vB_EcoM_DalCa_.gbk|fibritin neck whiske..|1506|MH992510(166040):88914-90419:1 ^^ Escherichia phage vB_EcoM_DalCa, complete genome.|neighbours:ID:AYP69736.1(1),ID:AYP69763.1(1)|neighbour_genes:short tail fiber,neck protein|
MIELKDLPFVDSVPDEGQERISWIKNGEEILGASTKYGNDGSMNRPIVSVFKNVEVLDENVGILKTAIETSQKDIKTIQGVLDVSGDIEALSQISVNKNDISNLKTLTNEHTDILTGTNNTVDKIIADIGPFNDEENSVYRTIRNDLLWIKQELGQYSGQDINGLPVVGNASTGMKHRIITNSTLLSSQGIRLSELENKFTESDVGSLTVEVGKLRDELGNKPVDFGPNIYNRLNTIDDKQTLINSDIAEIKSSIGYPENVSIITEINNNIGYPENVSIITEINNNKSSIEAINNELNQSEGVKQRLTSIETSIGSDDIPSSIKGKIKNHTTSIESLNGIVGENTSSGLRANVSWLNQIVGTDSSGGQPSPSGSLLNKVSVIEGEVSVLNNNVQNIQVEIGNNKTGIKGQVIELTSLINGNNPDGSTVEERGLTNSIKTNETNIAAVTQEVNTAKDDISSLQSSVQSLQEAGYIPEAPRDGQAYVRKDGEWVLLSTFLSPA
>ID:QBO63676.1 |[Escherichia phage vB_EcoM_G10400]||_Escherichia_phage_vB_EcoM_G10400.gbk|putative fibritin|1458|MK327937(170182):89887-91344:1 ^^ Escherichia phage vB_EcoM_G10400, complete genome.|neighbours:ID:QBO63675.1(1),ID:QBO63677.1(1)|neighbour_genes:putative long tail f..,putative neck protei..|
MIELKELPFVDSVPGEGQERISWIKNGEEILGASTKYGNDGSMNRPTVSVFKNVEVLDENVGILKTAIETSQEDIKTIQGILDVSGDIEALSQISVNKNDISSLKTLTSEHTDILNGTNTTVDNILSDIGPFNSQANSVYRTIRNDLLWIKRELGQYAGQDINGLPVVGNTSTGMKHRIINNTDAITSQGIRLSDLEEKFIESDVGSLTIEVGNLRQELGQRPPSFSESIYSRVHNLDQSQINLSSEIKSIKTSIGYPGNTSIITDVNTNTREISALNDELNKSGGVKQRLTVIETSIGSDDIPSSIKGQIKDNTTSIESLNGIVGENTSSGLRANVSWLNQIVGTDSSGGQPSPPGSLLNRVSTVETSVNRLNNDVQNLQVEIGNNNSGIKGQVVTLNKLVNGTNPNGSTVEERGLTNSIKANETNISSINQEIRSIKGNVSSLQRDVQTLQEAGYIPEAPKDGQAYVRKDGEWVLLSTFLSPA
>ID:QBO62302.1 |[Escherichia phage vB_EcoM_G2248]||_Escherichia_phage_vB_EcoM_G2248.gbk|hypothetical protein|1770|MK327932(170678):82820-84589:1 ^^ Escherichia phage vB_EcoM_G2248, complete genome.|neighbours:ID:QBO62301.1(1),ID:QBO62303.1(1)|neighbour_genes:putative long tail f..,putative neck protei..|
MIEQLNIRKIPNVDGVPGEGQHSISWIKNGECLSAATTETGHEGTLNRAPYAIQENIVRLDENSKTTVTKVNEVVTAVNDIKTTLGAVADGSIIDIVNQTIAKVESVEENLGETSRTLQTTVDELAETGKKIGVRPAADPSTRTIYDDISFIKQELGAFPNFNINGYPDPGSSGSGIKYRVIQNTEALNNHGQRIRQLENDWQDSDVGELTKQVNKMRSELGDPSLATQDNVYLRLRTNTRNIASISNEVQEVKKAILFESIPDIGTKVTKLQSDYTQLNDEVNGVDAGIRPRLTRLENKIGNPQSAGSIDYRLTNQEREFVDLKSIVGVSGADGLRGEVARITNTVGTDNERHTIAGRLKIVENTQGRLEANVQDIEQMIGNRDSGLIAGVIKLSSDMYGNPEGSTQFEQDGIVKTVKALSTSNESKITDVPDDGFHYLRKHGEWVQVAWAAGAFKNTTQIDLTLDEQDQYKGIPLTDMTAEVPVRGLVKSESLVTVNDKGLFRCVFRCSVHAAHNATFVVGIAKNGQIVHEVRNGHYGTDELISYSTSAFLNIEKGDRIDIRIKGVSVEALAQPLQIKEFLFGISPV
> |[Tevenvirinae Escherichia_phage_vB_EcoM_G2285]||_Escherichia_phage_vB_EcoM_G2285.gb|Phage fibritin (wac)..|1449|MK327933.1(166675):92624-94072:1 ^RAST2:fig|1198136.60.peg.171^ Tevenvirinae Escherichia_phage_vB_EcoM_G2285|neighbours:(1),(1)|neighbour_genes:hypothetical protein,Phage neck protein|
MADITLVDLPYVDGPPDAGQSRIEWIKNDEEITGADTKYGSEGVMNRPIVEVQRNVEALDVNIKTIASSLNTANEDIKVIQGILDVSGDVDALAQIGQNTQDIDVIKVTVQTHASELNDLNEHIDANTDDIGVYNQETDSVYRTVRNDLLWIKNELGQYTGQDINGVPTPGNDSTGMKRRIMTNSSVIVDHGVRLTDLETKFADSDVGSLTIEVEHLREEMGPRTSFTTPVFSRLSGIDLTLSRQNADLDGIKQSIGYPNTTSIITTTNANSSAINDINLELNQSGGIKPRLTTVETAIGADDLPTTIQGRIKLNTDAIGALNTVVGSDSSSGLRFNVSWLNNVVGVDASGGKPEPEGSLLYRTRALEGSIGEMSNDIQNIQTDVGTNTTGVKGSVNTLNTLINGTNPNGSTVEERGILPTVKSHDTTINGLTSRIATLETDLAAAEAEIQTLKDAGYIEDAPSDGKFYVRKDGAWVELPTA
> |[Tevenvirinae _Escherichia_phage_vB_EcoM_G2469]||_Escherichia_phage_vB_EcoM_G2469.gb|Phage fibritin (wac)..|1449|MK327934.1(170452):94812-96260:1 ^RAST2:fig|1198136.90.peg.173^ Tevenvirinae _Escherichia_phage_vB_EcoM_G2469|neighbours:(1),(1)|neighbour_genes:hypothetical protein,Phage neck protein|
MADITLVDLPYVDGPPDAGQSRIEWIKNDEEITGADTKYGSEGVMNRPIVEVQRNVEALDVNIKTIASSLNTANEDIKAIQGILDVSGDVDALAQIGQNTQDIDVIKVTVQTHASELNDLNEHIDANTDDIGVYNQETDSVYRTVRNDLLWIKNELGQYTGQDINGVPTPGNDSTGMKRRIMTNSSVIVDHGVRLTDLETKFADSDVGSLTIEVEHLREEMGPRTSFTTPVFSRLSSIDLTLSRQNADLDGIKQSIGYPNTTSIITTTNANSSAINDINLELNQSGGIKPRLTTVETAIGADDLPTTIQGRIKLNTDAIGALNTVVGSDSSSGLRFNVSWLNNVVGVDASGGKPEPDGSLLYRTRELEGTIGGLSNDIQNIQTDVGTNSTGIKGSVNTLNTLINGTNPNGSTVEERGILPTVKSHDTTINSLTSRIATLETDLAAAEAEIQTLKDAGYIEDAPSDGKFYVRKDGAWVELPTA
> |[Tevenvirinae Escherichia_phage_vB_EcoM_G2494]||_Escherichia_phage_vB_EcoM_G2494.gb|hypothetical protein|1770|MK327935.1(168327):81186-82955:1 ^RAST2:fig|1198136.61.peg.153^ Tevenvirinae Escherichia_phage_vB_EcoM_G2494|neighbours:(1),(1)|neighbour_genes:Phage straight tail ..,Phage neck protein|
MIEQLNIRKIPNVDGVPGEGQHSISWIKNGECLSAATTETGHEGTLNRAPYAIQENIVRLDENSKTTVTKVNEVVTAVNDIKTTLGAVADGSIIDIVNQTIAKVESVEENLGETSRTLQTTVDELAETGKKIGVRPAADPSTRTIYDDISFIKQELGAFPNFTINGSPDPGSSGSGIKYRVIQNTEALNNHDQRIRQLENDWQDSDVGELTKQVNKIRSELGDTSLATQDNVYLRLRTNTSNIASISNEVQEVKKAILFESIPDIGTKVTKLQSDYTQLNDEVNGFDAGIRPRLTLLENTIGNPQAAGSIDYRLTNQEREFVDLKSIVGVSGADGLRGEVARISNTVGTDSERHTIAGRLKIVENTQGRLEASVQDIEQMIGDRDSGLTAGVIKLSSDMYGNPEGSTQLEQDGVVKTVKELSTSNASKVTDVPDDGFHYLRKHGEWVQVAWAAGTFKNTAQIDITLDGQDQYKGIPLNDMTEEVPARGMVKSESLVTVNDKGLFRCDFRCSVHAANNATFVVGIAKNGLIVHEVRNGHYGTDDLISYSTSAFLNIEKGDRIDIRIKGVSEEALAQQLQIKEFLFGISPV
>ID:QBO65566.1 |[Escherichia phage vB_EcoM_G2540-3]||_Escherichia_phage_vB_EcoM_G2540-3_.gbk|putative fibritin|1458|MK327944(168654):88131-89588:1 ^^ Escherichia phage vB_EcoM_G2540-3, complete genome.|neighbours:ID:QBO65565.1(1),ID:QBO65567.1(1)|neighbour_genes:putative long tail f..,putative neck protei..|
MIELKDLPFVDSVPDEGQERISWIKNGEEILGASTKYGNDGSMNRPIVSVFKNVEVLDENVGILKTAIETSQKDIKTIQGVLDVSGDIEALSQISVNKNDISNLKTLTNEHTDILTGTNNTVDKIIADIGPFNDEENSVYRTIRNDLLWIKQELGQYSDQDINGLPVVGNASTGMKHRIITNSTLLSSQGIRLSELENKFTESDVGSLTVEVGKLRDELGNKPVDFGPNIYNRLNTIDDKQTLINSDIAEIKSSIGYPENVSIITEINNNKSSIEAINNELNQSEGVKQRLTSIETSIGSDDIPSSIKGKIKNHTTSIESLNGIVGENTSSGLRANVSWLNQIVGTDSSGGQPSPSGSLLNKVSVLEGEVSVLNNNVQNIQVEIGNNRTGIKGQVIELTSLINGNNPDGSTVEERGLTNSIKTNETNIAAVTQEVNTAKDDISSLQSSVQSLQEAGYIPEAPRDGQAYVRKDGEWVLLSTFLSPA
> |[Tevenvirinae _Escherichia_phage_vB_EcoM_G2540]||_Escherichia_phage_vB_EcoM_G2540.gb|Phage fibritin (wac)..|1458|MK327936.1(168886):89949-91406:1 ^RAST2:fig|1198136.92.peg.175^ Tevenvirinae _Escherichia_phage_vB_EcoM_G2540|neighbours:(1),(1)|neighbour_genes:Phage straight tail ..,Phage neck protein|
MIELKDLPFVDSVPGEGQERISWIKNGEEILGASTKYGNDGSMNRPTVSVFKNVEVLDENVGILKTAVETSQEDIKTIQGILDVSGDIEALSQISVNKNDISNLKTLTNEHTDILNGTNTTVDRILSDIGPFNEQANSVYRTIRNDLLWIKRELGQYAGQDINGLPVVGNNSTGMKHRIINNTDAITSQGIRLSDLEEKFIESDVGSLTIEVGNLRQELGQRPSSFSESIYSRVHNLDQAQIDLNSEIKFIKTSIGYPGNTSIITDVNVNSQEISALNDELNKSGGVKQRLTIIETSIGSDDIPSSIKGRIKDNTTSIESLNGIVGENTSSGLRANVSWLNQIVGTDSSGGQPSPPGSLLNRISTVETSVNRLNNDVQNLQVEIGNNNSGIKGQVVALNKLVNGTNPNGSTVEERGLTNSIKANETNIASINQEIRSIKSDVSSLQRDVQTLQEAGYIPEAPRDGQAYVRKDGEWVLLSTFLSPA
>ID:QBO64483.1 |[Escherichia phage vB_EcoM_G29]||_Escherichia_phage_vB_EcoM_G29_.gbk|putative fibritin|1458|MK327940(168241):90966-92423:1 ^^ Escherichia phage vB_EcoM_G29, complete genome.|neighbours:ID:QBO64482.1(1),ID:QBO64484.1(1)|neighbour_genes:putative long tail f..,putative neck protei..|
MIELKDLPFVDSVPDEGQERISWIKNGEEILGASTKYGNDGSMNRPIVSVFKNVEVLDENIGILKTAIETSQKDIKTIQGVLDVSGDIEALSQISVNKNDISNLKTLTNEHTDILTGTNNTVDKIIADIGPFNDEENSVYRTIRNDLLWIKQELGQYSGQDINGLPVVGNASTGMKHRIITNSTLLSSQGIRLSELENKFTESDVGSLTVEVGKLRDELGNKPVDFGPNIYNRLNTIDDKQTLINSDIAEIKSSIGYPENVSIITEINNNKSSIESINNELNQSEGVKQRLTAIETSIGSDDIPSSIKGKIKNHTTSIESLNGIVGENTSSGLRANVSWLNQIVGTDSSGGQPSPSGSLLNKVSVLEGEVSVLNNNVQNIQVEIGNNRTGIKGQVIELTSLINGNNPDGSTVEERGLTNSIKTNETNIAAVTHEVNTAKDNISSLQSSVQALQEAGYIPEAPKDGQAYVRKDGEWVLLSTFLSPA
> |[Tevenvirinae _Escherichia_phage_vB_EcoM_G37-3]||_Escherichia_phage_vB_EcoM_G37-3.gb|hypothetical protein|1770|MK327941.1(167832):82242-84011:1 ^RAST2:fig|1198136.91.peg.155^ Tevenvirinae _Escherichia_phage_vB_EcoM_G37-3|neighbours:(1),(1)|neighbour_genes:Phage straight tail ..,Phage neck protein|
MIEQLNIRKIPNVDGVPGEGQHSISWIKNGECLSAATTETGHEGTLNRAPYAIQENIVRLDENSKTTVTKVNEVVTAVNDIKTTLGAVADGSIIDIVNQTIAKVESVEENLGETSRTLQTTVDELAETGKKIGVRPAADPSTRTIYDDISFIKQELGAFPNFNINGSPDPGSSGSGIKYRVIQNTEALNNHGQRIRQLENDWQDSDVGELTKQVNKMRSELGDTSLATQDNVYLRLRTNTRNIASISNEVQEVKKAILFESIPDIGTKVTKLQSDYTQLNDEVNGVDAGIRPRLTLLENNIGNPQAAGSIDYRLTNQERECVDLKSVVGVSGADGLRGEVARISNTVGTDSERHTIAGRLKIVENTQGRLEASVQDIEQMIGDRDSGLTAGVIKLSSDMYGNPEGSTQLEQDGIVKTVKELSTSNASKVTDVPDDGFHYLRKHGEWVQVAWAAGAFKNTAQIDITLDGQDQYKGIPLNDMTEEVPARGMVKSESIVTVNDKGLFRCVFRCSVHAAHNATFVVGIAKNGQIVHEVRNGQYGTDDLISYSTSAFLNIEKGDRIDIRIKGVSEETLAQQLQIKEFLFGISPV
> |[Tevenvirinae _Escherichia_phage_vB_EcoM_GG4498]||_Escherichia_phage_vB_EcoM_G4498.gb|Phage fibritin (wac)..|1458|MK327939.1(167826):90479-91936:1 ^RAST2:fig|1198136.93.peg.174^ Tevenvirinae _Escherichia_phage_vB_EcoM_GG4498|neighbours:(1),(1)|neighbour_genes:Phage straight tail ..,Phage neck protein|
MIELKDLPFVDSVPDEGQERISWIKNGEEILGASTKYGNDGSMNRPIVSVFKNVEVLDENIGILKTAIETSQKDIKTIQGVLDVSGDIEALSQISVNKNDISNLKTLTNEHTDILTGTNNTVDKIIADIGPFNDEENSVYRTIRNDLLWIKQELGQYSGQDINGLPVVGNASTGMKHRIITNSTLLSSQGIRLSELENKFTESDVGSLTVEVGKLRDELGNKPVDFGPNIYNRLNTIDDKQTLINSDIAEIKSSIGYPENVSIITEINNNKSSIESINNELNQSEGVKQRLTAIETSIGSDDIPSSIKGKIKNHTTSIESLNGIVGENTSSGLRANVSWLNQIVGTDSSGGQPSPSGSLLNKVSVLEGEVSVLNNNVQNIQVEIGNNRTGIKGQVIELTSLINGNNPDGSTVEERGLTNSIKTNETNIAAVTHEVNTAKDNISSLQSSVQALQEAGYIPEAPKDGQAYVRKDGEWVLLSTFLSPA
>ID:QBO65855.1 |[Escherichia phage vB_EcoM_G4500]||_Escherichia_phage_vB_EcoM_G4500_.gbk|putative fibritin|1458|MK327945(168363):90966-92423:1 ^^ Escherichia phage vB_EcoM_G4500, complete genome.|neighbours:ID:QBO65854.1(1),ID:QBO65856.1(1)|neighbour_genes:putative long tail f..,putative neck protei..|
MIELKDLPFVDSVPDEGQERISWIKNGEEILGASTKYGNDGSMNRPIVSVFKNVEVLDENIGILKTAIETSQKDIKTIQGVLDVSGDIEALSQISVNKNDISNLKTLTNEHTDILTGTNNTVDKIIADIGPFNDEENSVYRTIRNDLLWIKQELGQYSGQDINGLPVVGNASTGMKHRIITNSTLLSSQGIRLSELENKFTESDVGSLTVEVGKLRDELGNKPVDFGPNIYNRLNTIDDKQTLINSDIAEIKSSIGYPENVSIITEINNNKSSIESINNELNQSEGVKQRLTAIETSIGSDDIPSSIKGKIKNHTTSIESLNGIVGENTSSGLRANVSWLNQIVGTDSSGGQPSPSGSLLNKVSVLEGEVSVLNNNVQNIQVEIGNNRTGIKGQVIELTSLINGNNPDGSTVEERGLTNSIKTNETNIAAVTHEVNTAKDNISSLQSSVQALQEAGYIPEAPKDGQAYVRKDGEWVLLSTFLSPA
>ID:QBO66129.1 |[Escherichia phage vB_EcoM_G4507]||_Escherichia_phage_vB_EcoM_G4507_.gbk|putative fibritin|1458|MK327946(168828):89833-91290:1 ^^ Escherichia phage vB_EcoM_G4507, complete genome.|neighbours:ID:QBO66128.1(1),ID:QBO66130.1(1)|neighbour_genes:putative long tail f..,putative neck protei..|
MIELKDLPFVDSVPDEGQERISWIKNGEEILGASTKYGNDGSMNRPTVSVFKNVEVLDENIGILKTAVETSQEDIKTIQGILDVSGDIEALSQISVNKNDISNLKTLTNEHTDILNGTNATVDRILSDIGPFNEHANSVYRTVRNDLLWIKRELGQYAGQDINGLPVVGNSSTGMKHRIINNTDAITSQGIRLSDLEEKFIESDVGSLTIEVGNLRQELGQRPSSFSESIYSRMHNLDQSQINLSSEIKSIKTSIGYPGNTSIITDVNVNSQEISALNDELNKSGGVKQRLTVIETSIGSDDIPSSIKGQIKDNTTSIESLNGIVGENTSSGLRANVSWLNQIVGTDSSGGQPSPPGSLLNRVSTVETSVNRLNNDVQNLQVEIGNNNSGIKGQVVTLNKLVNGTNPNGSTVEERGLTNSIKANETNISSINQEIRSIKGNVSSLQRDVQTLQEAGYIPEAPKDGQAYVRKDGEWVLLSTFLSPA
>ID:QBO65031.1 |[Escherichia phage vB_EcoM_G50]||_Escherichia_phage_vB_EcoM_G50_.gbk|putative fibritin|1464|MK327942(167728):89603-91066:1 ^^ Escherichia phage vB_EcoM_G50, complete genome.|neighbours:ID:QBO65030.1(1),ID:QBO65032.1(1)|neighbour_genes:putative long tail f..,putative neck protei..|
MTDIVLNDLPFVDGPPAEGQSRISWIKNGEEILGADTQYGSEGSMNRPTVSVLRNVEVLDKNIGILKTSLETANSDIKTIQGILDVSGDIEALAQISINKKDISDLKTLTSEHTEILNGTNSTVDSILADIGPFNSEANSVYRTIRNDLLWIKRELGQYTGQDINGLPVVGNPSTGMKHRIINNTDVITSQGIRLSELETKFIESDVGSLTIEVGNLREELGPKPPSFSQTVYSRLNEIDTKQTTVESDISAIKTSIGYPGNTSIITNVNTNTDNIASINLELNQSGGIKQRLTVIETSIGSDDIPSSIKGQIKDNTTSIEALNGIVGENTSSGLRANVSWLNQIVGTDSSGGQPSPPGSLLNRVSTIETSVSSLNNDVQNLQVEIGNNSAGIKGQVVALNTLVNGTNPNGSTVEERGLTNSIKANETNIASVTQEVNTAKGSISSLQGDVQALQEAGYIPEAPKDGQAYVRKDGEWVLLSTFLSPA
> |[Tevenvirinae _Escherichia_phage_vB_EcoM_G5211]||_Escherichia_phage_vB_EcoM_G5211.gb|hypothetical protein|1770|MK327947.1(164278):81836-83605:1 ^RAST2:fig|1198136.94.peg.154^ Tevenvirinae _Escherichia_phage_vB_EcoM_G5211|neighbours:(1),(1)|neighbour_genes:Phage straight tail ..,Phage neck protein|
MIEQLNIRKIPNVDGVPGEGQHSISWIKNGECLSAATTETGHEGTLNRAPYAIQENIVRLDENSKTTVTKVNEVVTAVNDIKTTLGAVADGSIIDIVNQTIAKVESVEENLGETSRTLQTTVDELAETGKKIGVRPAADPSTRTIYDDISFIKQELGAFPNFNINGSPDPGSSGSGIKYRVIQNTEALNNHGQRIRQLENDWQDSDVGELTKQVNKMRSELGDTSLATQDNVYLRLRTNTRNIASISNEVQEVKKAILFESIPDIGTKVTKLQSDYTQLNDEVNGVDAGIRPRLTLLENNIGNPQAAGSIDYRLTNQERECVDLKSVVGVSGADGLRGEVARISNTVGTDSERHTIAGRLKIVENTQGRLEASVQDIEQMIGDRDSGLTAGVIKLSSDMYGNPEGSTQLEQDGIVKTVKELSTSNASKVTDVPDDGFHYLRKHGEWVQVAWAAGAFKNTAQIDITLDGQDQYKGIPLNDMTEEVPARGMVKSESIVTVNDKGLFRCVFRCSVHAAHNATFVVGIAKNGQIVHEVRNGQYGTDDLISYSTSAFLNIEKGDRIDIRIKGVSEETLAQQLQIKEFLFGISPV
>ID:QBO65308.1 |[Escherichia phage vB_EcoM_G53]||_Escherichia_phage_vB_EcoM_G53_.gbk|putative fibritin|1449|MK327943(167834):93216-94664:1 ^^ Escherichia phage vB_EcoM_G53, complete genome.|neighbours:ID:QBO65307.1(1),ID:QBO65309.1(1)|neighbour_genes:putative long tail f..,putative neck protei..|
MTDITLVDLPYVDGPPDAGQSRIEWIKNDEEITGADTKYGSEGVMNRPIVEVQRNVEALDVNIKTIASSLNTANEDIKVIQGILDVSGDVDALAQIGQNTQDIDVIKVTVQTHASELNDLNEHIDANTDDIGVYNQETDSVYRTVRNDLLWIKNELGQYTGQDINGVPTPGNDSTGMKRRIMTNSSVIVDHGVRLTDLETKFADSDVGSLTIEVEHLREEMGPRTSFTTPVFSRLSGIDLTLSRQNADLDGIKQSIGYPNTTSIITTTNANSSAINDINLELNQSGGIKPRLTTVETAIGADDLPTTIQGRIKLNTDAIGALNTVVGSDSSSGLRFNVSWLNNVVGVDASGGKPEPDGSLLYRTRELEGTISGMSNDIQNIQTDVGTNSTGIKGSVNTLNTLINGTNPNGSTVEERGILPTVKSHDMTINGLTSRIATLETDLAAAEAEIQTLKDAGYIEDAPSDGKFYVRKDGAWVELPTA
>ID:QBQ80042.1 |[Escherichia phage vB_EcoM_G8]||_Escherichia_phage_vB_EcoM_G8_.gbk|putative fibritin|1464|MK373787(169650):91034-92497:1 ^^ Escherichia phage vB_EcoM_G8, complete genome.|neighbours:ID:QBQ80041.1(1),ID:QBQ80043.1(1)|neighbour_genes:putative long tail f..,putative neck protei..|
MTDIVLNDLPFVDGPPAKGQSRISWIKNGEEILGADTQYGSEGSMNRPTVSVLRNVEVLDKNIGILKTSLETANSDIKTIQGILDVSGDIEALAQIGINKKDISDLKTLTSEHTEILNGTNSTVDSILADIGPFNSEANSVYRTIRNDLLWIKRELGQYTGQDINGLPVVGNPSSGMKHRIINNTDAITSQGIRLSELETKFIESDVGSLTIEVGNLREELGPKPPSFSQNVYSRLNEIDTKQTTVESDISAIKTSIGYPGNNSIITSVNTNTDNIASINLELNQSGGIKQRLTVIETSIGSDDIPSSIKGQIKDNTTSIESLNGIVGENTSSGLRANVSWLNQIVGTDSSGGQPSPPGSLLNRVSTIETSVSGLNNDVQNLQVEIGNNSTGIKGQVVALNTLVNGTNPNGSTVEERGLTNSIKANETNIASVTQEVNTAKGNISSLQGDVQALQEAGYIPEAPRDGQAYVRKDGEWVLLSTFLSPA
>ID:QBQ77943.1 |[Escherichia phage vB_EcoM_G9062]||_Escherichia_phage_vB_EcoM_G9062_.gbk|putative fibritin|1446|MK373779(168670):89954-91399:1 ^^ Escherichia phage vB_EcoM_G9062, complete genome.|neighbours:ID:QBQ77942.1(1),ID:QBQ77944.1(1)|neighbour_genes:putative long tail f..,putative neck protei..|
MIELKDLPFVDSVPDEGQERISWIKNGEEILGASTKYGNDGSMNRPIVSVFKNVEVLDENVGILKTAIETSQKDIKTIQGVLDVSGDIEALSQISVNKNDISNLKTLTNEHTDILTGVDKIIADIGPFNDEENSVYRTIRNDLLWIKQELGQYSGQDINGLPVVGNASTGMKHRIITNSTLLSSQGIRLSELENKFTESDVGSLTVEVGKLRDELGNKPVDFGPNIYNRLNTIDDKQTLINSDIAEIKSSIGYPENVSIITEINNNKSSIESINNELNQSEGVKQRLTAIETSIGSDDIPSSIKGKIKNHTTSIESLNGIVGENTSSGLRANVSWLNQIVGTDSSGGQPSPSGSLLNKVSVLEGEVSVLNNNVQNIQVEIGNNRTGIKGQVIELTSLINGNNPDGSTVEERGLTNSIKTNETNIAAVTHEVNTAKDNISSLQSSVQALQEAGYIPEAPKDGQAYVRKDGEWVLLSTFLSPA
>ID:AXC33999.1 |[Escherichia phage vB_EcoM_JB75]||_Escherichia_phage_vB_EcoM_JB75_.gbk|fibritin neck whiske..|1458|MH355584(167208):75411-76868:-1 ^^ Escherichia phage vB_EcoM_JB75, complete genome.|neighbours:ID:AXC34024.1(-1),ID:AXC33996.1(-1)|neighbour_genes:neck protein,short tail fibers pr..|
MIELKELPFVDSVPDEGQERISWIKNGEEILGASTKYGNDGSMNRPIVSVFKNVEVLDENVGILKTAIETSQKDIKTIQGVLDVSGDIEALSQISVNKNDISNLKTLTSEHTDILTGTNNTVDKIIADIGPFNDEENSVYRTIRNDLLWIKQELGQYSGQDINGLPVVGNASTGMKHRIITNSTLLSSQGIRLSELENKFTESDVGSLTVEVGKLRDELGNKPVDFGPNIYNRLNTIDDKQTLINSDIAEIKSSIGYPENVSIITEINNNKSSIEAINNELNQSEGVKQRLTAIETSIGSDDIPSSIKGKIKNHTTSIESLNGIVGENTSSGLRANVSWLNQIVGTDSSGGQPSPSGSLLNKVSVIEGEVSVLNNNVQNIQVEIGNNRTGIKGQVIELTSLINGNNPDGSTVEERGLTNSVKTNETNIAAVTQEVNTAKDDISSLQSSVQSLQEAGYIPEAPRDGQAYVRKDGEWVLLSTFLSPA
>ID:YP_009037598.2 |[Escherichia phage vB_EcoM_JS09]||_Escherichia_phage_vB_EcoM_JS09_.gbk|fibritin|1449|NC_024124(169148):74827-76275:-1 ^GeneID:19524719^ Escherichia phage vB_EcoM_JS09, complete genome.|neighbours:ID:YP_009037597.1(-1),ID:YP_009037335.2(-1)|neighbour_genes:neck protein,putative short tail ..|
MTDITLVDLPYVDGPPDAGQSRIEWIKNDEEITGADTKYGSEGVMNRPIVEVQRNVEALDVNIKTIASSLNTANEDIKAIQGILDVSGDVDALAQIGQNTQDIDVIKVTVQTHASELNDLNEHIDANTDDIGVYNQETDSVYRTVRNDLLWIKNELGQYTGQDINGVPTPGNDSTGMKRRIMTNSSVIVDHGVRLTDLETKFADSDVGSLTVEVEHLREEMGPRTSFTTPVFSRLSGIDLTLSRQNADLDGIKQSIGYPNTTSIITTTNANSSAINDINLELNQSGGIKPRLTTVETAIGADDLPTTIQGRIKLNTDAIGALNTVVGSDSSSGLRFNVSWLNNVVGVDASGGKPEPDGSLLYRTRELEGTISGLSNDIQNIQTDVGTNSTGIKGSVNTLNTLINGTNPNGSTVEERGILPTVKSHDTTINGLTSRIATLETDLAAAEAEIQTLKEAGYIEDAPSDGKFYVRKDGAWVELPTA
>ID:QBQ78447.1 |[Escherichia phage vB_EcoM_KAW1E185]||_Escherichia_phage_vB_EcoM_KAW1E185_.gbk|putative fibritin|1464|MK373781(164987):89848-91311:1 ^^ Escherichia phage vB_EcoM_KAW1E185, complete genome.|neighbours:ID:QBQ78446.1(1),ID:QBQ78448.1(1)|neighbour_genes:putative long tail f..,putative neck protei..|
MTDIVLNDLPFVDGPPAEGQSRISWIKNGEEILGADTQYGSEGSMNRPTVSVLRNVEVLDKNIGILKTSLETANSDIKTIQGILDVSGDIEALAQISINKNDISDLKTLTSEHTEILNGTNSTVDSILADIGPFNSEANSVYRTIRNDLLWIKRELGQYTGQDINGLPVVGNPSSGMKHRIINNTDVITSQGIRLSELETKFIESDVGSLTIEVGNLREELGPKPPSFSQNVYSRLNEIDTKQTTVESDISAIKTSIGYPGNNSIITSVNTNTDNIASINLELNQSGGIKQRLTVIETSIGSDDIPSSIKGQIKDNTTSIESLNGIVGENTSSGLRANVSWLNQIVGTDSSGGQPSPPGSLLNRVSTIETSVSGLNNDVQNLQVEIGNNSTGIKGQVVALNTLVNGTNPNGSTVEERGLTNSIKANETNIASVTQEVNTAKGNISSLQDDVQALQEASYIPEAPRDGQAYVRKDGEWVLLSTFLSPA
> |[Tevenvirinae Escherichia_phage_vB_EcoM_KAW3E185]||_Escherichia_phage_vB_EcoM_KAW3E185.gb|Phage fibritin (wac)..|1449|MK373782.1(170187):93238-94686:1 ^RAST2:fig|1198136.54.peg.172^ Tevenvirinae Escherichia_phage_vB_EcoM_KAW3E185|neighbours:(1),(1)|neighbour_genes:hypothetical protein,Phage neck protein|
MADITLVDLPYVDGPPDAGQSRIEWIKNDEEITGADTKYGSEGVMNRPIVEVQRNVEALDVNIKTIASSLNTANEDIKVIQGILDVSGDVDALAQIGQNTQDIDVIKVTVQTHASELNDLNEHIDANTDDIGVYNQETDSVYRTVRNDLLWIKNELGQYTGQDINGVPTPGNDSTGMKRRIMTNSSVIVDHGVRLTDLETKFADSDVGSLTIEVEHLREEMGPRTSFTTPVFSRLSGIDLTLSRQNADLDGIKQSIGYPNTTSIITTTNANSSAINDINLELNQSGGIKPRLTTVETAIGADDLPTTIQGRIKLNTDAIGALNTVVGSDSSSGLRFNVSWLNNVVGVDASGGKPEPDGSLLYRTRELEGTIGGMSNDIQNIQTDVGTNSTGIKGSVNTLNTLINGTNPNGSTVEERGILPTVKSHDMTINGLTSRIATLETDLAAAEAEIQTLKDAGYIEDAPSDGKFYVRKDGAWVELPTA
>ID:QBQ79221.1 |[Escherichia phage vB_EcoM_MM02]||_Escherichia_phage_vB_EcoM_MM02_.gbk|putative fibritin|1449|MK373784(169201):95192-96640:1 ^^ Escherichia phage vB_EcoM_MM02, complete genome.|neighbours:ID:QBQ79220.1(1),ID:QBQ79222.1(1)|neighbour_genes:putative long tail f..,putative neck protei..|
MADITLVDLPYVDGPPDAGQSRIEWIKNDEEITGADTKYGSEGVMNRPIVEVQRNVEALDVNIKTIASSLNTANEDIKVIQGILDVSGDVDALAQIGQNTQDIDVIKVTVQTHASELNDLNEHIDANTDDIGVYNQETDSVYRTVRNDLLWIKNELGQYTGQDINGVPTPGNDSTGMKRRIMTNSSVIVDHGVRLTDLETKFADSDVGSLTIEVEHLREEMGPRTSFTTPVFSRLSSIDLTLSRQNADLDGIKQSIGYPNTTSIITTTNANSSAINDINLELNQSGGIKPRLTTVETAIGADDLPTTIQGRIKLNTDAIGALNTVVGSDSSSGLRFNVSWLNNVVGVDASGGKPEPDGSLLYRTRELEGTISGMSNDIQNIQTDVGTNSTGIKGSVNTLNTLINGTNPNGSTVEERGILPTVKSHDTTINGLTSRIATLETDLAAAEAEIQTLKDAGYIEDAPSDGKFYVRKDGAWVELPTA
>ID:QBQ79490.1 |[Escherichia phage vB_EcoM_OE5505]||_Escherichia_phage_vB_EcoM_OE5505_.gbk|putative fibritin|1458|MK373785(168756):91281-92738:1 ^^ Escherichia phage vB_EcoM_OE5505, complete genome.|neighbours:ID:QBQ79489.1(1),ID:QBQ79491.1(1)|neighbour_genes:putative long tail f..,putative neck protei..|
MIELKDLPFVDSVPDEGQERISWIKNGEEILGASTKYGNDGSMNRPIVSVFKNVEVLDENVGILKTAIETSQKDIKTIQGVLDVSGDIEVLAQISVNKNDISNLKTLTNEHTDILTGTNNTVDKIIADIGPFNDEENSVYRTIRNDLLWIKQELGQYSGQDINGLPVVGNASTGMKYRIITNSTLLSSQGIRLSELENKFTESDVGSLTVEVGKLRDELGNKPVDFGPNIYNRLNTIDDKQTLINSDIAEIKSSIGYPENVSIITEINNNKSSIESINNELNQSEGVKQRLTAIETSIGSDDIPSSIKGKIKNHTTSIESLNGIVGENTSSGLRANVSWLNQIVGTDSSGGQPSPSGSLLNKVSVLEGEVSVLNNNVQNIQVEIGNNRTGIKGQVIELTSLINGNNPDGSTVEERGLTNSIKTNETNIAAVTHEVNTAKDNISSLQSSVQALQEAGYIPEAPKDGQAYVRKDGEWVLLSTFLSPA
> |[Tevenvirinae _Escherichia_phage_vB_EcoM_PhAPEC2]||_Escherichia_phage_vB_EcoM_PhAPEC2.gb|hypothetical protein|1443|NC_024794.1(167318):93804-95246:1 ^RAST2:fig|1198136.124.peg.170^ Tevenvirinae _Escherichia_phage_vB_EcoM_PhAPEC2|neighbours:(1),(1)|neighbour_genes:Phage straight tail ..,Phage neck protein|
MIELKSLPYVDGPPDEGQKRLNWIKNSEEITGADTLYGSEGVMNRPITEVQRNVETINDNVKTIAESLDTANADIVTIKSILDVSGDVDALAQIGHNTDDIEVLKHTVNSHGVDILNTEEKLDDTIANIGVVNPETDSVYRTVRNDLLWIKTELGQYTGQDINGVPTEGNESTGMKRRIITNSSVLVDQGVRLTELENKFADSDVGALTTEVENLRQEIGPRPSLTVPIYTRLSGIDSSISIQTRDIAALKDFVGYPNSTASKTQVEANRLSISTINSDINSPGGIKPRLTTLETTIGSPDLPTTLQGKIKLNTDSISGINTVLGVDSSSGLRFNVAWLNQVVGVDSNGGQPEPAGSLLYRTRILETGVTDLGNNIQNVQTELGTNSSGIKGQVTSLNKLISGTNPNGQTIEERGILPTVKNHDTTIMALTTRVTTLETDLAAAEAEIQALKEAGYIEDAPSDGKFYVRKDGAWVELPTA
>ID:QBQ79773.1 |[Escherichia phage vB_EcoM_R5505]||_Escherichia_phage_vB_EcoM_R5505_.gbk|putative fibritin|1464|MK373786(167317):90392-91855:1 ^^ Escherichia phage vB_EcoM_R5505, complete genome.|neighbours:ID:QBQ79772.1(1),ID:QBQ79774.1(1)|neighbour_genes:putative long tail f..,putative neck protei..|
MTDIVLNDLPFVDGPPAEGQSRISWIKNGEEILGADTQYGSEGSMNRPTVSVLRNVEVLDKNIGILKTSLETANSDIKTIQGILDVSGDIEALAQISINKNDISDLKTLTSEHTEILNGTNNTVDSILADIGPFNSEANSVYRTIRNDLLWIKRELGQYTGQDINGLPVVGNPSSGMKHRIINNTDVITSQGIRLSELETKFIESDVGSLTIEVGNLREELGPKPPSFSQNVYSRLNEIDTKQTTVESDISAIKTSIGYPGNNSIITSVNTNTDNIASINLELNQSGGIKQRLTVIETSIGSDDIPSSIKGQIKDNTTSIESLNGIVGENTSSGLRANVSWLNQIVGTDSSGGQPSPPGSLLNRVSTIETSVSGLNNDVQNLQVEIGNNSTGIKGQVVALNTLVNGTNPNGSTVEERGLINSIKANETNIASVTQEVNTAKGNISSLQGDVQALQEAGYIPEAPRDGQAYVRKDGEWVLLSTFLSPA
>ID:QBQ77182.1 |[Escherichia phage vB_EcoM_WFK]||_Escherichia_phage_vB_EcoM_WFK_.gbk|putative fibritin|1443|MK373775(164590):89114-90556:1 ^^ Escherichia phage vB_EcoM_WFK, complete genome.|neighbours:ID:QBQ77181.1(1),ID:QBQ77183.1(1)|neighbour_genes:putative long tail f..,putative neck protei..|
MIELKSLPYVDGPPDEGQKRLNWIKNSEEITGADTLYGSEGVMNRPITEVQRNVETINDNVKTIAESLDTANADIATIKGILDVSGDVDALAQIGHNTDDIEVLKHTVNSHSVDILNTEEKLDDTIANIGVVNPETDSVYRTVRNDLLWIKTELGQYTGQDINGVPTEGNESTGMKRRIITNSSVLVDQGVRLTELENKFADSDVGALTTEVENLRQEMGPRPSLTVPVYTRLSGIDSSISIQTRDIAALKDFVGYPNSTAIKTQVEANRLSISTINSDINSPGGIKPRLTTLETTIGSPDLPTTLQGKIKLNTDSISGINTVLGVDSSSGLRFNVAWLNQVVGVDSNGGQPEPAGSLLYRTRILETGVTDLGNNIQNVQTELGTNSSGIKGQVTSLNKLISGTNPNGQTIEERGILPTVKNHDTTITDLTTRVTTLETDLAAAEAEIQALKEAGYIEDAPSDGKFYVRKDGAWVELPTA
>ID:QBQ76921.1 |[Escherichia phage vB_EcoM_WFL6982]||_Escherichia_phage_vB_EcoM_WFL6982_.gbk|putative fibritin|1443|MK373774(164279):89114-90556:1 ^^ Escherichia phage vB_EcoM_WFL6982, complete genome.|neighbours:ID:QBQ76920.1(1),ID:QBQ76922.1(1)|neighbour_genes:putative long tail f..,putative neck protei..|
MIELKSLPYVDGPPDEGQKRLNWIKNSEEITGADTLYGSEGVMNRPITEVQRNVETINDNVKTIAESLDTANADIATIKGILDVSGDVDALAQIGHNTDDIEVLKHTVNSHSVDILNTEEKLDDTIANIGVVNPETDSVYRTVRNDLLWIKTELGQYTGQDINGVPTEGNESTGMKRRIITNSSVLVDQGVRLTELENKFADSDVGALTTEVENLRQEMGPRPSLTVPVYTRLSGIDSSISIQTRDIAALKDFVGYPNSTAIKTQVEANRLSISTINSDINSPGGIKPRLTTLETTIGSPDLPTTLQGKIKLNTDSISGINTVLGVDSSSGLRFNVAWLNQVVGVDSNGGQPEPAGSLLYRTRILETGVTDLGNNIQNVQTELGTNSSGIKGQVTSLNKLISGTNPNGQTIEERGILPTVKNHDTTITDLTTRVTTLETDLAAAEAEIQALKEAGYIEDAPSDGKFYVRKDGAWVELPTA
>ID:QBQ77674.1 |[Escherichia phage vB_EcoM_WFbE185]||_Escherichia_phage_vB_EcoM_WFbE185.gbk|putative fibritin|1449|MK373778(170429):94334-95782:1 ^^ Escherichia phage vB_EcoM_WFbE185, complete genome.|neighbours:ID:QBQ77673.1(1),ID:QBQ77675.1(1)|neighbour_genes:putative long tail f..,putative neck protei..|
MADITLVDLPYVDGPPDAGQSRIEWIKNDEEITGADTKYGSEGVMNRPIVEVQRNVEALDVNIKTIASSLNTANEDIKVIQGILDVSGDVDALAQIGQNTQDIDVIKVTVQTHASELNDLNEHIDANTDDIGVYNQETDSVYRTVRNDLLWIKNELGQYTGQDINGVPTPGNDSTGMKRRIMTNSSVIVDHGVRLTDLETKFADSDVGSLTIEVEHLREEMGPRTSFTTPVFSRLSSIDLTLSRQNADLDGIKQSIGYPNTTSIITTTNANSSAINDINLELNQSGGIKPRLTTVETAIGADDLPTTIQGRIKLNTDAIRALNTVVGSGSSSGLRFNVSWLNNVVGVDASGGKPEPDGSLLYRTRELEGTIGGMSNDIQNIQTDVGTNSTGIKGSVITLNTLINGTNPNGSTVEERGILPTVKSHDTTINGLTSRIATLETDLAAAEAEIQTLKDAGYIEDAPSDGKFYVRKDGSWVELPTA
>ID:YP_007004902.1 |[Escherichia phage wV7]||_Escherichia_phage_wV7_.gbk|fibritin neck whiske..|1458|NC_019505(166452):89167-90624:1 ^GeneID:14010696^ Escherichia phage wV7, complete genome.|neighbours:ID:YP_007004901.1(1),ID:YP_007004903.1(1)|neighbour_genes:short tail fiber,neck protein|
MIELKDLPFVDSVPGEGQERISWIKNGEEILGASTKYGNDGSMNRPTVSVFKNVEVLDENIGILKTAVETSQEDIKTIQGILDVSGDIEALSQISVNKNDISNLKTLTNEHTDILNGTNTTVDNILSDIGPFNSQANSVYRTIRNDLLWIKRELGQYAGQDINGLPVVGNSSTGMKHRIINNTDAITSQGIRLSDLEEKFIESDVGSLTIEVGNLRQELGQRPSSFSESIYSRVHNLDQSQINLSSEIKSIKTSIGYPGNTSIITDVNVNSQEISALNDELNKSGGVKQRLTVIETSIGSDDIPSSIKGQIKDNTTSIESLNGIVGENTSSGLRANVSWLNQIVGTDSSGGQPSPPGSLLNRVSTVETSVNRLNNDVQNLQVEIGNNNSGIKGQVVTLNKLVNGTNPNGSTVEERGLTNSIKANETNISSINQEIRSIKGNVSSLQRDVQTLQEAGYIPEAPKDGQAYVRKDGEWVLLSTFLSPA
> |[Tevenvirinae Escherichia_virus_KFS-EC]||_Escherichia_virus_KFS-EC.gb|hypothetical protein|1770|MH560358.1(164715):24562-26331:1 ^RAST2:fig|1198136.83.peg.43^ Tevenvirinae Escherichia_virus_KFS-EC|neighbours:(1),(1)|neighbour_genes:Phage straight tail ..,Phage neck protein|
MIEQLNIRKIPNVDGVPGEGQHSISWIKNGECLSAATTETGHEGTLNRAPYAIQENIVRLDENSKTTVTKVNEVVTAVNDIKTTLGAVADGSIIDIVNQTIAKVESVEENLGETSRTLQTTVDELAETGKKIGVRPAADPSTRTIYDDISFIKQELGAFPNFNINGYPDPGSSGSGIKYRVIQNTEALNNHGQRIRQLENDWQDSDVGELTKQVNKMRSELGDPSLATQDNVYLRLRTNTRNIASISNEVQEVKKAILFESIPDIGTKVTKLQSDYTQLNDEVNGVDAGIRPRLTRLENKIGNPQSAGSIDYRLTNQEREFVDLKSIVGFSGADGLRGEVARITNTVGTDNERHTIAGRLKIVENTQGRLEANVQDIEQMIGNRDSGLIAGVIKLSSDMYGNPEGSTQFEQDGIVKTVKALSTSNESKVTDVPDDGFHYLRKHGEWVQVAWAAGAFKNTTQIDLTLDEQDQYKGIPLTDMTAEVPVRGLVKSESLVTVNDKGLFRCVFRCSVHAAHNATFVVGIAKNGQIVHEVRNGHYGTDELISYSTSAFLNIEKGDRIDIRIKGVSVEALAQPLQIKEFLFGISPV
>ID:QDK04287.1 |[Escherichia virus VEc20]||_Escherichia_virus_VEc20_.gbk|vec20_157|1458|MN022785(167532):88574-90031:1 ^^ Escherichia virus VEc20, complete genome.|neighbours:ID:QDK04286.1(1),ID:QDK04288.1(1)|neighbour_genes:vec20_156,vec20_158|
MIELKDLPFVDSVPDEGQERISWIKNGEEILGASTKYGNDGSMNRPIVSVFKNVEVLDENVGILKTAIETSQKDIKTIQGVLDVSGDIEALSQISVNKNDISNLKTLTNEHTDILTGTNNTVDKIIADIGPFNDEENSVYRTIRNDLLWIKQELGQYSGQDINGLPVVGNASTGMKHRIITNSTLLSSQGIRLSELENKFTESDVGSLTVEVGKLRDELGNKPVDFGPNIYNRLSIIDDKQSLINSDIAEIKSSIGYPENVSIITEINNNKSSIEAINNELNQSEGVKQRLTAIETSIGSDDIPSSIKGKIKNHTTSIESLNGIVGENTSSGLRANVSWLNQIVGTDSSGGQPSPSGSLLNKVSVIEGEVSVLNNNVQNIQVEIGNNRTGIKGQVIELTSLINGNNPDGSTVEERGLTNSVKTNETNIAAVTQEVNTAKDDISSLQSSVQSLQEAGYIPEAPRDGQAYVRKDGEWVLLSTFLSPA
>ID:VCU44411.1 |[Escherichia virus vB_Eco_mar005P1]|vB_Eco_mar005P1|_Escherichia_virus_vB_Eco_mar005P1_.gbk|fibritin|1449|LR027390(167773):27363-28811:1 ^^ Escherichia virus vB_Eco_mar005P1 genome assembly, chromosome: 1.|neighbours:ID:VCU44409.1(1),ID:VCU44413.1(1)|neighbour_genes:putative short tail ..,13|
MTDITLVDLPYVDGPPDAGQSRIEWIKNDEEITGADTKYGSEGVMNRPIVEVQRNVEALDVNIKTIASSLNTANEDIKVIQGILDVSGDVDALAQIGQNTQDIDVIKVTVQTHASELNDLNEHIDANTDDIGVYNQETDSVYRTVRNDLLWIKNELGQYTGQDINGVPTPGNDSTGMKRRIMTNSSVIVDHGVRLTDLETKFADSDVGSLTIEVEHLREEMGPRTSFTTPVFSRLSGIDLTLSRQNADLDGIKQSIGYPNTTSIITTTNANSSAINDINLELNQSGGIKPRLTTVETAIGADDLPTTIQGRIKLNTDAIGALNTVVGSDSSSGLRFNVSWLNNVVGVDASGGKPEPDGSLLYRTRELEGTISGMSNDIQNIQTDVGTNSTGIKGSVNTLNTLINGTNPNGSTVEERGILPTVKSHDMTINGLTSRIATLETDLAAAEAEIQTLKDAGYIEDAPSDGKFYVRKDGAWVELPTA
>ID:VCU44418.1 |[Escherichia virus vB_Eco_mar005P1]|vB_Eco_mar006P2|_Escherichia_virus_vB_Eco_mar005P1_strain_vB_Eco_mar006P2_.gbk|fibritin|1449|LR027387(167773):128258-129706:1 ^^ Escherichia virus vB_Eco_mar005P1 strain vB_Eco_mar006P2 genome assembly, chromosome: 1.|neighbours:ID:VCU44416.1(1),ID:VCU44420.1(1)|neighbour_genes:putative short tail ..,13|
MTDITLVDLPYVDGPPDAGQSRIEWIKNDEEITGADTKYGSEGVMNRPIVEVQRNVEALDVNIKTIASSLNTANEDIKVIQGILDVSGDVDALAQIGQNTQDIDVIKVTVQTHASELNDLNEHIDANTDDIGVYNQETDSVYRTVRNDLLWIKNELGQYTGQDINGVPTPGNDSTGMKRRIMTNSSVIVDHGVRLTDLETKFADSDVGSLTIEVEHLREEMGPRTSFTTPVFSRLSGIDLTLSRQNADLDGIKQSIGYPNTTSIITTTNANSSAINDINLELNQSGGIKPRLTTVETAIGADDLPTTIQGRIKLNTDAIGALNTVVGSDSSSGLRFNVSWLNNVVGVDASGGKPEPDGSLLYRTRELEGTISGMSNDIQNIQTDVGTNSTGIKGSVNTLNTLINGTNPNGSTVEERGILPTVKSHDMTINGLTSRIATLETDLAAAEAEIQTLKDAGYIEDAPSDGKFYVRKDGAWVELPTA
>ID:VCU43237.1 |[Escherichia virus vB_Eco_mar005P1]|vB_Eco_mar007P3|_Escherichia_virus_vB_Eco_mar005P1_strain_vB_Eco_mar007P3_.gbk|fibritin|1449|LR027383(167651):50249-51697:1 ^^ Escherichia virus vB_Eco_mar005P1 strain vB_Eco_mar007P3 genome assembly, chromosome: 1.|neighbours:ID:VCU43236.1(1),ID:VCU43238.1(1)|neighbour_genes:putative short tail ..,13|
MTDITLVDLPYVDGPPDAGQSRIEWIKNDEEITGADTKYGSEGVMNRPIVEVQRNVEALDVNIKTIASSLNTANEDIKVIQGILDVSGDVDALAQIGQNTQDIDVIKVTVQTHASELNDLNEHIDANTDDIGVYNQETDSVYRTVRNDLLWIKNELGQYTGQDINGVPTPGNDSTGMKRRIMTNSSVIVDHGVRLTDLETKFADSDVGSLTIEVEHLREEMGPRTSFTTPVFSRLSGIDLTLSRQNADLDGIKQSIGYPNTTSIITTTNANSSAINDINLELNQSGGIKPRLTTVETAIGADDLPTTIQGRIKLNTDAIGALNTVVGSDSSSGLRFNVSWLNNVVGVDASGGKPEPDGSLLYRTRELEGTISGMSNDIQNIQTDVGTNSTGIKGSVNTLNTLINGTNPNGSTVEERGILPTVKSHDMTINGLTSRIATLETDLAAAEAEIQTLKDAGYIEDAPSDGKFYVRKDGAWVELPTA
>ID:VCU43945.1 |[Escherichia virus vB_Eco_mar005P1]|vB_Eco_mar008P4|_Escherichia_virus_vB_Eco_mar005P1_strain_vB_Eco_mar008P4_.gbk|fibritin|1449|LR027386(167773):33030-34478:1 ^^ Escherichia virus vB_Eco_mar005P1 strain vB_Eco_mar008P4 genome assembly, chromosome: 1.|neighbours:ID:VCU43944.1(1),ID:VCU43946.1(1)|neighbour_genes:putative short tail ..,13|
MTDITLVDLPYVDGPPDAGQSRIEWIKNDEEITGADTKYGSEGVMNRPIVEVQRNVEALDVNIKTIASSLNTANEDIKVIQGILDVSGDVDALAQIGQNTQDIDVIKVTVQTHASELNDLNEHIDANTDDIGVYNQETDSVYRTVRNDLLWIKNELGQYTGQDINGVPTPGNDSTGMKRRIMTNSSVIVDHGVRLTDLETKFADSDVGSLTIEVEHLREEMGPRTSFTTPVFSRLSGIDLTLSRQNADLDGIKQSIGYPNTTSIITTTNANSSAINDINLELNQSGGIKPRLTTVETAIGADDLPTTIQGRIKLNTDAIGALNTVVGSDSSSGLRFNVSWLNNVVGVDASGGKPEPDGSLLYRTRELEGTISGMSNDIQNIQTDVGTNSTGIKGSVNTLNTLINGTNPNGSTVEERGILPTVKSHDMTINGLTSRIATLETDLAAAEAEIQTLKDAGYIEDAPSDGKFYVRKDGAWVELPTA
>ID:VCU44836.1 |[Escherichia virus vB_Eco_mar005P1]|vB_Eco_mar009P5|_Escherichia_virus_vB_Eco_mar005P1_strain_vB_Eco_mar009P5_.gbk|fibritin|1449|LR027391(167658):95229-96677:-1 ^^ Escherichia virus vB_Eco_mar005P1 strain vB_Eco_mar009P5 genome assembly, chromosome: 1.|neighbours:ID:VCU44835.1(-1),ID:VCU44837.1(-1)|neighbour_genes:13,putative short tail ..|
MTDITLVDLPYVDGPPDAGQSRIEWIKNDEEITGADTKYGSEGVMNRPIVEVQRNVEALDVNIKTIASSLNTANEDIKVIQGILDVSGDVDALAQIGQNTQDIDVIKVTVQTHASELNDLNEHIDANTDDIGVYNQETDSVYRTVRNDLLWIKNELGQYTGQDINGVPTPGNDSTGMKRRIMTNSSVIVDHGVRLTDLETKFADSDVGSLTIEVEHLREEMGPRTSFTTPVFSRLSGIDLTLSRQNADLDGIKQSIGYPNTTSIITTTNANSSAINDINLELNQSGGIKPRLTTVETAIGADDLPTTIQGRIKLNTDAIGALNTVVGSDSSSGLRFNVSWLNNVVGVDASGGKPEPDGSLLYRTRELEGTISGMSNDIQNIQTDVGTNSTGIKGSVNTLNTLINGTNPNGSTVEERGILPTVKSHDMTINGLTSRIATLETDLAAAEAEIQTLKDAGYIEDAPSDGKFYVRKDGAWVELPTA
>ID:AUV57511.1 |[Klebsiella phage KP1]||_Klebsiella_phage_KP1_.gbk|hypothetical protein|1767|MG751100(167989):80105-81871:1 ^^ Klebsiella phage KP1, complete genome.|neighbours:ID:AUV57510.1(1),ID:AUV57512.1(1)|neighbour_genes:straight tail fiber,unclassified head-ta..|
MTKLVDSLPFVDGIPDDFQQRINWIKNTEPLNGASTRYGNDGELNRASVQIQKNVVQVHNDLNNVGTAVENIQVDVDQIKKSLEITGSSDAIEQVYINKKNIEKHDGQILKLEEDTEKLRTDLDFLEEDVGVYDSSKDDYYRTVRDNIVWVKREIGAYPGQDINGQPKQDSPGSGMKYRIINNASAIVKHDERIQALEDAYNDSDVGSLTIEVNDLRKEVGPKSGATSASIYARLVNNADAISAANNEIFAINQAIDFTNPVKIGARTTRLENDYRIVDATLNSAQTGLVPRVNNIDARLGSSDKPDTIEGKISSLSTDQGYISDVVGRDTSSGLQGQVAWINQQVGIVPGGQPIPPGSILARMTNVEGMQNSQQSAIQDIQVELGNNSEGLKGSVFTLQTQMNGDFSSENPVQRDGVYATVVELQDKFVTAVTDVEQDGAYLRKRGEWFKKPSSIGEFSKEDFTVDLSSDALVNPNSLVAASFNAGIRIVDDIIVDDDGVFCVETDTVIEASDSDKAVKIVVLVNNIEVFTYSLGVKAVTGEQLLKTKKLIKFSSGDAIKIVYRAASEESKVPVSIKSLDITIHPAV
>ID:APD20559.1 |[Klebsiella phage KPV15]|KPV15|_Klebsiella_phage_KPV15_.gbk|neck whiskers protei..|1266|KY000080(167034):100803-102068:1 ^^ Klebsiella phage KPV15, complete genome.|neighbours:ID:APD20558.1(1),ID:APD20560.1(1)|neighbour_genes:straight tail fiber ..,hypothetical protein|
MTKLVDSLPFVDGIPDDFQQRINWIKNTEPLNGASTRYGNDGELNRASVQIQKNVVQVHNDLNNVGTAVENIQVDVDQIKKSLEITGSSDAIEQVYINKKNIEKHDGQILKLEEDTEKLRTDLDFLEEDVGVYDSSKDDYYRTVRDNIVWVKREIGAYPGQDVNGQPKQDAPGSGMKYRIINNASAIVKHDERIQALEDAYNDSDVGSLTIEVNDLRKEVGPKSGATSASIYARLVNNADAISAANNEIFAINQAIDFTNPVKIGARTTRLENDYRIVDATLNSAQTGLVPRVNNIDARLGSSDKPDTIEGKISSLSTDQGYISDVVGRDTSSGLQGQVAWINQQVGIVPSEQPIPPGSILARMTNVEGMQNSQQSAIQDIQVELGNNNEGLKGSVFTLQTQMNGDFSSETQFNVMVYTLL
> |[Tevenvirinae Klebsiella_phage_Marfa]||_Klebsiella_phage_Marfa.gb|hypothetical protein|1767|MN044033.1(168532):88516-90282:1 ^RAST2:fig|1198136.82.peg.179^ Tevenvirinae Klebsiella_phage_Marfa|neighbours:(1),(1)|neighbour_genes:Phage straight tail ..,Phage neck protein|
MIIKLETLPNVTKDPGESQKRIAWIKNGEPLNAASTRYGHEGELNRVGVQLQENIEFVHHEVERTVEQLNKNSTEIESIKESLEITTDVDAVTQVYKNRDDIVLVNSELDLHEQEIASLKESSTKLTAEVGVYNPNLDPRHRTIRGDIVFIKDEIGSYPGQNKNGEVDLDSSGSGMKLRIISNSDAISKVTARVQDLEDNFIDSDVGALSGRIDEIRTEIGPKTLANGTSIYSRIIKADQDISLLKSAQEDISAAINLSGPETISSRVSNLESRTLSIDATVNSAGTGLVDKVGAIEVKIGSASEPYSILGRLDAIQTTQDEIKTVVGEDASSGMRGQIAWIQQKTGIVGPGETPDPSSIEGRLTEVIGVQSQQQSSIQDIQAEIGNGTNGITGQLNEVRKTVYGNSSSADPIEKSGLLESVKKINSDYVQDVTDLNAYLRTKDQWIKKSMAMGSFKGKDLSADLTGDDFEYSFGPGLVAADFNNQIRVINSEIVINDSAIYEVTASAIIEKAHADKVLDLVFYVDDVSVDVNSVGVKTVAGYQVISFSWLGQLEETDRLRVAIKAVEPASQVVLNVEAVDITVVPAR
>ID:YP_009194452.1 |[Klebsiella phage Matisse]||_Klebsiella_phage_Matisse_.gbk|whisker protein|1752|NC_028750(176081):121286-123037:1 ^GeneID:26613391^ Klebsiella phage Matisse, complete genome.|neighbours:ID:YP_009194451.1(1),ID:YP_009194453.1(1)|neighbour_genes:short tail fiber pro..,neck protein|
MIIDKLNPLPKIPFVDGVPDDATTQTKIIWIKNGETLDGSPDKVSNTGSLNRTGVNIQQNAVQLEQNTITHNDKINEVIDQVNLITENIDAIGDESVIKKVNQLDQDVRALTLSNTQTQNKVAQLTLSVNAQNDEIGEYDPEKDPKHRTIRNDIIYIKKEVGSYPGFNVDGDVDPSSTGTGLKYRVLSNQRAISMQETRITKLEDDWALSEVGQLTEEVKELRAEMGDSGLATTRSIYARIKILEDGSIVMQNELDAINSYIGRTSSSTSSINDRVNSLENSVSSLATQINDPVTGITAQIATINGQIGTASAQGSIRYDIAETKRRLMDMEMILGESGDDGLQGQVAILTGDVGEDSDPTSIKGRLSVVEGELRTNTSALWELQGVVGNSSSGLVATSQQVNKEIYGDGVSSDPVTRAGLKTTTRNLFTQVGDNAEGNETGIYALIADLNKRVEDLEALNIAQALADRVTIEDLNAKLALYIKEADADLRYESKNPPLSFGTNLTGDTEYTTGDPLSLSVTMTGGVSPLSYQWTKNGVNVGTNANTFTIDSLQPSDSGTYKVTVTDASHKVIVSDELAITVA
>ID:AWY07060.1 |[Klebsiella phage Mineola]||_Klebsiella_phage_Mineola_.gbk|fibritin neck whiske..|1767|MH333064(166130):89312-91078:1 ^^ Klebsiella phage Mineola, complete genome.|neighbours:ID:AWY07059.1(1),ID:AWY07061.1(1)|neighbour_genes:short tail fibers pr..,neck protein|
MTKLVDSLPFVDGIPDDFQQRINWIKNTEPLNGASTRYGNDGELNRASVQIQKNVVQVHNDLNNVGTAVENIQVDVDQIKKSLEITGSSDAIEQVYINKKNIEKHDGQILKLEEDTEKLRTDLDFLEEDVGVYDSSKDDYYRTVRDNIVWVKREIGAYPGQDVNGQPKQDAPGSGMKYRIINNASAIVKHDERIQALEDAYNDSDVGSLTIEVNDLRKEVGPKSGATSASIYARLVNNADAISAANNEIFAINQAIDFTNPVKIGARTTRLENDYRIVDATLNSAQTGLVPRVNNIDARLGSSDKPDTIEGKISSLSTDQGYISDVVGRDTSSGLQGQVAWINQQVGIVPGGQPIPPGSILARMTNVEGMQNSQQSAIQDIQVELGNNSEGLKGSVFTLQTQMNGDFSSENPVQRDGVYATVVELQDKFVTAVTDVEQDGAYLRKRGEWFKKPSSIGEFSKEDFTVDLSSDALVNPNSLVAASFNAGIRIVDDIIVDDDGVFCVETDTVIEASDSDKAVQIVILVNNIEVFTYSLGVKAVTGEQLLKTKKLIKFSSGDAIKIVYRAASEESKVPVSIKSLDITIHPAV
>ID:YP_009607401.1 |[Klebsiella phage Miro]||_Klebsiella_phage_Miro_.gbk|neck whisker protein|1752|NC_041981(176055):121496-123247:1 ^GeneID:40083410^ Klebsiella phage Miro, complete genome.|neighbours:ID:YP_009607400.1(1),ID:YP_009607402.1(1)|neighbour_genes:short tail fiber pro..,neck protein|
MIIDKLNPLPKIPFVDGVPDDATTQTKIIWIKNGETLDGSPDKVSNTGSLNRTGVNIQQNAVQLEQNTITHNDKINEVIDQVNLITENIDAIGDESVIKKVNQLDQDVRALTLSNTQTQNKVAQLTLSVNAQNDEIGEYDPEKDPKHRTIRNDIIYIKKEVGSYPGFNVDGDVDPSSTGTGLKYRVLSNQRAISMQETRITKLEDDWALSEVGQLTEEVKELRAEMGDSGLATTRSIYARIKILEDGSIVMQNELDAINSYIGRTSGSTSSINDRVNSLENSVSSLATQINDPVTGITAQIATINGQIGTASAQGSIRYDIAETKRRLMDMEMILGESGDDGLQGQVAILTGDVGEDSDPTSIKGRLSVVEGELRTNTSALWELQGIVGNSSSGLVATSQQINKEIYGDGVSSDPVTRAGLKKTTRNLFTQVGDNAEGNETGIYALIADLNKRVEDLEALNIAQALADRVTIEDLNAKLALYIKEADADLRYESKNPPLSFGTNLTGDTEYTTGDPLSLSVTMTGGVSPLSYQWTKNGVNVGTNANTFTIDSLQPSDSGTYKVTVTDASHKVIVSDELAITVA
> |[Tevenvirinae _Klebsiella_phage_PKO111]||_Klebsiella_phage_PKO111.gb|hypothetical protein|1767|NC_031095.1(168758):23500-25266:1 ^RAST2:fig|1198136.84.peg.44^ Tevenvirinae _Klebsiella_phage_PKO111|neighbours:(1),(1)|neighbour_genes:hypothetical protein,Phage neck protein|
MTKLVDSLPFVDGIPEDFQQRINWIKNTEPLNGASTRYGNDGELNRASVQIQKNVVQVHSDLNRVGAVVENVQVDVDQIKKSLEITGSSDAIEQVYINKKNIEKHDGQILKLEEDTEKLRTDLDFLEEDVGVYDSSKDDYYRTVRDNIVWVKREIGAYPGQDINGQPKQDSPGSGMKYRIINNASAIVKHDERIQALEDAYNDSDVGSLTIEVNDLRKEVGPKSGATSASIYARLVNNADAISAANNEIFAINQAIDFTNPVKIGARTTRLENDYRIVDATLNSAQTGLVPRVNNIDARLGSSDKPDTIEGKISSLSTDQGYISDVVGRDTSSGLQGQVAWINQQVGIVPGGQPIPPGSILARMTNVEGMQNSQQSAIQDIQVELGNNSEGLKGSVFTLQTQMNGDFSSENPVQRDGVYATVVELQDKFVTAVTDVEQDGAYLRKRGEWFKKPSSIGEFSKEDFTVDLSSDALVNPNSLVAASFNAGIRIVDDIIVDDDGVFCVETDTVIEASDSDKAVQIVILVNNIEVFTYSLGVKAVTGEQLLKTKKLIEFSSGDAIKIVYRAASEESKVPVSIKSLDITIHPAV
>ID:YP_009288848.1 |[Klebsiella phage vB_KpnM_KpV477]||_Klebsiella_phage_vB_KpnM_KpV477_.gbk|putative fibritin ne..|1767|NC_031087(168272):93303-95069:1 ^GeneID:29067152^ Klebsiella phage vB_KpnM_KpV477, complete genome.|neighbours:ID:YP_009288847.1(1),ID:YP_009288849.1(1)|neighbour_genes:putative short tail ..,putative neck protei..|
MTKLVDSLPFVDGIPEDFQQRIGWIRNTEPLNGASTRYGNDGELNRASVQIQKNIVQVHNDLSNVGTVVETIQVDVDQIKKSLEITGSSDAIEQVYINKKNIEKHDGQILKLEEDTTKIRTDLDFLEEDVGVYDSSKDDYYRTVRDNIVWVKREIGAYPGQDINGQPKQDAPGSGMKYRIINNASAIVKHDERIQALEDAYNDSDVGSLTIEVNDLRKEVGPKSGATSASIYARLVNNADAISAANNEIFAINQAIDFTNPVKIGARTTRLENDYRIVDATLNSAQTGLVPRVNNIDARLGSSDKPDTIEGKISSLSTDQGYISDVVGRDTSSGLQGQVAWINQQVGIVPGGQPIPPGSILARMTNVEGMQNSQQSAIQDIQVELGNNSEGLKGSVFTLQTQMNGDFSSENPVQRDGVYATVVELQDKFVTAVTDVEQAGAYLRKQGEWFKKPSSIGEFSKEDFTVDLSSDALINPNSLVAASFNAGIRIVDDIVVDDDGVFCVETDTVIEASDSDKGVKIVILVNNIEVFSYGLGVKAVTGEQLIKTKKLVEFSSGDAIKIVYRAASEESQVLVKIKSLDITIHPAV
>ID:AUO78875.1 |[Klebsiella phage vB_Kpn_F48]||_Klebsiella_phage_vB_Kpn_F48.gbk|neck whiskers protei..|1767|MG746602(170764):144950-146716:-1 ^^ Klebsiella phage vB_Kpn_F48, complete genome.|neighbours:ID:AUO78874.1(-1),ID:AUO78876.1(-1)|neighbour_genes:head completion, nec..,straight tail fiber|
MIIKLETLPNVTNEPGDSQKRIAWIKNGEPLNAASTRYGHEGELNRVGVQLQENIEFVHHEVERTVEQLNKNSTEIESIKESLEITTDVDAVTQVYKNRDDIILVNSELDLHEQEIASLKESSTKLTAEVGVYNPNLDPKHRTVRGDIVFIKDEIGSYPGQNKNGEVDLDSSGSGMKLRIISNSDAISKVTSRVQDLEDNFIDSDVGALSGRIDEIRTEIGPKTLANGTSIYSRIIKVDQDISLLKTTQENISAAINLTGPETISSRVSNLESRTLSIDATVNSAGTGLVDKVGVIEVKIGSASEPYSILGRLDAIQTTQDEIKTVVGADASSGIRGQIAWIQQKTGIVGPGETPDPSSIEGRLTEVIGVQSQQQSSIQDIQAEIGNGTTGITGQLNEVRKTVYGNSGATDPIEKSGLLESVKKINSDYVQDVTDLNAYLRTKDQWIKKSMAMGSFKGKDLSADLTSDGFEYSFGPGLVAADFNNQIRVINSEIVIDDTAIYSISASVIIEKAHADKVLDLVFYVDDVSVDVNSVGVKTVAGYQVVSFDWLGQLEETDRLRLAIKAVEPASQVVLNVEAVDITVVPAR
> |[Tevenvirinae Morganella_phage_vB_MmoM_MP1]||_Morganella_phage_vB_MmoM_MP1.gb|hypothetical protein|1356|NC_031020.1(163201):85607-86962:1 ^RAST2:fig|1198136.47.peg.166^ Tevenvirinae Morganella_phage_vB_MmoM_MP1|neighbours:(1),(1)|neighbour_genes:hypothetical protein,hypothetical protein|
MIEKIELKTIPFVDGVPAKGQESISWLVNKKDCLSGAAKQGDNDGNLNRTGVQIQKNIKSVKSDVDDIGVKLNETIGVVNTMSEALNISEETDLVKTINETKERVDIHEIHIQNAEDDIGVLERRTADIELKLGQKSDLDVNDKTVFDDLYWIKREMGSYPGQDINGQQTPGTLGTGMKRRIIDVSTETRDNTVRLTRLEDKWQESNIGTLDLTVEKIRSEIGPETEQTDETIYERLSGLEEQDKTHDLAIEDINNRIGQNNIANEITDTNNRVNVLETEVLKPNGLKSRVSTIESKIGDNNTPGTMMSDISNLKIDLKNTNDIVGHNTSSGLRGSVAWIEAQVGLVDDPAEGSIVSKIEVLTDTTNELAGSIQGLHAEIGTSKTGLKGSVAKNTKTLNGTNINGTTVDEIGVTEATKRSYAYTQAAIELPPEDGLTYICRQKSGFQLVLR
>ID:YP_009211603.1 |[Pectobacterium bacteriophage PM2]||_Pectobacterium_bacteriophage_PM2.gbk|fibritin neck whiske..|1374|NC_028940(170286):95490-96863:1 ^GeneID:26638075^ Pectobacterium bacteriophage PM2, complete genome.|neighbours:ID:YP_009211602.1(1),ID:YP_009211604.1(1)|neighbour_genes:short tail fiber pro..,head completion, nec..|
MTVEHLELKELPYVDSAPDVDQKRIPWIRNGEALTGAETRYGSEGLLNAAPYGIQKNVERLEENAFSTQEKINVLVDNVNIINDALIIDTNIEVVQQVGKNKENIEILQVHMQFAENDIGELQYDSEYLKTEIGVYNPEEDSVYRTIRNDLQFVKTEMGQYPDQDINGLQVIGNESKGMKRRIIDNSSEIVRHSIRIQTLEDNYSDSDVGSLNLKIDEIREELGSHSSSIGKSPIYVRLTSLETDNTDTLSAVSSIKTLIDFTNPISISTRVTSLETNYGTLERSINAPITGTNARLTSVETSIGTNAQPLTINGRLSSLRTDHTALSNIVGADTSSGLRGQVAWINQTLGPAVSPPADTVQGRLNSVIILSNETASIVQDIQVEIGTNTLGLKGQVLTLGRQMNGTNPNGTTVEERGVLPVVKQLDANAANLIPEAPNDGKAYVRRNKAWVDITTL
>ID:QBP35503.1 |[Phage NC-G]||_Phage_NC-G.gbk|neck whiskers protei..|2256|MK310184(170164):33301-35556:1 ^^ Phage NC-G, complete genome.|neighbours:ID:QBP35502.1(1),ID:QBP35504.1(1)|neighbour_genes:short tail fiber pro..,head completion, nec..|
MINKLELSELPFVDGVPDAPQKRIQWIREGDCMSAAKTKYGNEGNLNAAALGVQKNVEALDANDLKTADKVNELIENVNNINDALEMSTDISIIQQIEKNRVDIVDLKKVTEDTTEKLDTLTTNFDFLREDVGYHDPLQDGPYLTVRENIVLLKNEIGHYENQDINGNPLPPGETSEATGIKRRIMDNTTELVDHRLRIDTLERNYEDSDVGQLGIKLNEIRAELGPHSDTVGKQPAYTRISVLETAAVNFNTAIDEIKDNIDFSGMPIKDRVTTLESKTLTLENSVNVDLKPRVTSIETQIGSESAPASINGRLSGLRTDVNDLKTVVGNSSSEGLRFQVSDINRRLGSEVSPAAGTINKRLNDVIIQANQSTSSIQDIQVEIGNNQSGIKGTLLKLTNKVDGTNPNGATVEERGLINAVTSLETQMQGKLGDAPSDGKLYARRNAAWAEVVNNSTEIETVKADLVVTNGKVTALTSRVDDNDTSISSLNTHTTALNTSVGEIKADIVTIKAKDVEQDGRLTSLEEADVAINGKIAALETKTDTTDDDVTALALDVSSLENQLTPIKADITKNKGDIVALTGRVASTEGEITAIKVDTAKIAPLTTRVTTAEGKITTLETGLAAVKVESDKVAGINTRLGTAEDDIGTLETGLAAVKVESDKVAGINTRLGTVEGKVGTLETGLAAVKVESDKVADLGTRLTAAEGKITALETELSKRPPVAPAADGLPYVLVDNAWVLLSDFVTLNSAP
> |[Tevenvirinae _Proteus_phage_phiP4-3]||_Proteus_phage_phiP4-3.gb|hypothetical protein|1737|MG696114.1(167849):75062-76798:-1 ^RAST2:fig|1198136.86.peg.118^ Tevenvirinae _Proteus_phage_phiP4-3|neighbours:(-1),(-1)|neighbour_genes:Phage neck protein,Phage straight tail ..|
MDKIELLPLPFVDGPIKDQTQIEWILNKKECLTGASKYGKSDGVLNRVPAQLYENIKTLEENDSLLHGQVNELIDSVDTINESLEIGNNKDLIKTIIETKERADIFESVIQSNSDDIFSLDEDIVDLKGEVGIHNPIDTVKRTLRDDTLWIKREMGSYPGQDINGQNSQESLGSGMKRRIIDTATQTVDNTKRISALEKTWSDSDVGSLTIEVGKLRTELGNSSDQEYLSVYKRLSVIEDNVDKGSEVISDIMTKIGSGNISEAVNENSSEITKLNEEVLGTSGVKTRVSRIETKIGNDTTPFTILYDISKNTEGLKDLNTTVGADTSSGLRGQVAWIQTQVGLGDEPPAPGTVLSKIDLLTNSTNELSIDVQNLQSEVGNNKTGIKGTVIQLVKAIEGTDPEGTTVKEIGIQKATEDMYEVYDKGMPLPPEDGKAYICRYKTWYAIPTSLGVFTANYNKTVEEGLNDVAITDTVITKLCELTDGKISIFDTGYYEIDFESLIPKEFSERKIKFSLFKNEEAFFETSDLISTNNSNVFKESTIVEIAENDNISIKVESLDSDFSEITFGIKIQVKPLI
> |[Tevenvirinae _Proteus_phage_vB_PmiM_Pm5461]||_Proteus_phage_vB_PmiM_Pm5461.gb|hypothetical protein|1737|NC_028762.1(161989):86511-88247:1 ^RAST2:fig|1198136.85.peg.158^ Tevenvirinae _Proteus_phage_vB_PmiM_Pm5461|neighbours:(1),(1)|neighbour_genes:hypothetical protein,Phage neck protein|
MDKIELLPLPFVDGPIKDQTQIEWILNKKECLTGASKYGKSDGVLNRVPAQLYENIKTLHENDTLINGQVNELIDSVDTINESLEIGNNKDLIKTIIETKDRADIFESVIQSNSDDIFELDEDIKELKDEVGVHNPVDTVKRTLRDDTLWIKKEIGSYPGQDINGQTSQESLGSGMKRRIIDVATQTVDNTKRIGVLEKTWADSDVGSLTIEVGKLREELGKSSDQEYLSVYKRLSVIEDNVDKGSEVISDIMTKIGPGNVSETVSINTQEISKLNEEVLGTSGLKTRVSRIESKLGDETSPFTILYDISKNKEGLKDLNTIVGADTSSGLRGQVTWIQSQVGLGDEPPAPGTVLSKIDLLTNSTNELSIDVQNLQSEIGNNKTGIKGTVIQLVKAIEGTDPEGSTVKEIGIQKATEDMYEVYDKGMPLPPEDGKAYICRYKTWTPIPTSLGVFTAKYAKALEEGLNDVDISETLISKLCELTDGKVSVFDSGHYEIDFESLIPKEFKDRKIKFSIFKNDEVFFETSDLISTNNSNVFKESTIVEISENDQIHVKVESTDSDFSEISFGIKLQIKPLI
> |[Tevenvirinae _Pseudomonas_phage_PspYZU05]||_Pseudomonas_phage_PspYZU05.gb|Phage fibritin (wac)..|1392|KY971610.1(166442):85017-86408:1 ^RAST2:fig|1198136.88.peg.126^ Tevenvirinae _Pseudomonas_phage_PspYZU05|neighbours:(1),(1)|neighbour_genes:hypothetical protein,Phage neck protein|
MDKILLSPLPYVDGLPNEGQIRINWAKNGEDFTAASTINGNDGVLNRAGVSIQKNVVALQVNQVLVGDKVNELVDNVNTINNALNILDNEDIIAQVTINKTDISKIKLKQADIIQATSDLQLKVTEMDDSLGVYDPLEDSVYRTVRDDLFWIKKEMGQYPGQDINGQSVDGNDSTGMKRRIMSTSFVVNQQGERLTILEQKFHDSDVGSLTAEVESMRNELGNKSFSTPTPIYLRLRGMDTNLGTINQQLFTISESIGLTSGVSSLYQDVSSNTTRISILEDKSNDADTRLDLIEEAIGTNSIPTSINGRIKTNADSIISINGILGADTSSGLRGQVAWINQVVGIVPEGQPAPQDSILGELSVIQSSVGTLQNTVQDIQVEIGNNNEGIKGQILRLTNITFGTNPNGATVEERGLLDTVKSHDAKLFGISQAIGEAPKDGNFYVRKDGTWVLLSDALAALQP
>ID:YP_009615637.1 |[Salmonella phage Melville]||_Salmonella_phage_Melville_.gbk|wac-like collar fibe..|1392|NC_042044(159323):83244-84635:1 ^GeneID:40092112^ Salmonella phage Melville, complete genome.|neighbours:ID:YP_009615636.1(1),ID:YP_009615638.1(1)|neighbour_genes:short tail fibers pr..,neck protein|
MELKPLPFVNGLPEEGQQRINWIKNGEELTGASTKFGTDGELNRGPNQVQANVVVLDENVRKIGTASTEMSAQIKTINSILEVSDNTEALSKIGKNTTDIGLLKQSVTTIQDGVLELDTRTTFIEEDIGVFNSSLDSVHRPIRDDLYWIKKEIGQYPGQDINGQAVTGNEATGMKRRIINNSSAINNNNERLSKLEKSFSDSDVGSLTSEVTSIRAELGPKPTGTIDPIYSRLTKMNGSIGGLAINMEDVMDSIGYNSGVTSIIGLVNTNTSDIVGINGKLSNSTTGVIPRLDIVEAKIGDDASTNSINGRIKTNTNSINNLNQIVGADTSSGLRGQVAWINQTVGIVPSGSSPSPTSVIYRVDHLETQQDATNSSIQDLQIEIGNNTEGLKGQVIRLNTTINGTSSGGTVEQKGLLPTVKEHEESIDKINLDMQNLIPEAPMDGKAYVRRDGAWVDITTLTP
>ID:YP_007501190.1 |[Salmonella phage vB_SenMS16]||_Salmonella_phage_S16_.gbk|fibritin neck whiske..|1392|NC_020416(160221):81205-82596:1 ^GeneID:14675391^ Salmonella phage S16, complete genome.|neighbours:ID:YP_007501189.1(1),ID:YP_007501191.1(1)|neighbour_genes:short tail fiber,neck protein|
MELKPLPFVNGLPEEGQQRINWIKNGEELGAASTKFGTDGELNRGPNQVQSNVVVIDENVRKLAEASTEMSAQISTINSVLEVSGNTEALSQIGKNTTDIGLLKQSTTTIQDGVLELDTRVSFIEEDVGVFNPSLDTLQRPIRDDLYWIKKEMGQYPGQDINGQAVTGNEATGMKRRIINNSSAINNNNERLSKLEKSFSDSDVGSLTSEVTSIRAELGPKPTGTIDPIYSRLTKMNGSIGGLAINMEDVMDSIGYNSGVTSIIGLVNTNTSDIVSINGKLSNSTTGVIPRLDIVEAKIGDDASTNSINGRIKTNTNSINNLNQIVGADTSSGLRGQVAWINQTVGIVPSGSSPSPTSVIYRVDHLETQQDATNSSIQDLQIEIGNNTEGLKGQVIRLNTTINGTSSGGTVEQKGLLPTVKEHEESINKINLDMQNLIPEAPMDGKAYVRRDGAWVDITTLTP
> |[Tevenvirinae _Salmonella_phage_STML-198]||_Salmonella_phage_STML-198.gb|hypothetical protein|1392|NC_027344.1(158099):123350-124741:1 ^RAST2:fig|1198136.87.peg.231^ Tevenvirinae _Salmonella_phage_STML-198|neighbours:(1),(1)|neighbour_genes:Phage straight tail ..,Phage neck protein|
MELKPLPFVNGLPEEGQQRINWIKNGEELTGASTKFGTDGELNRGPNQVQANVVVLDENVRKIGTASTEMSAQIKTINSILEVSDNTEALSQIGKNTTDIGLLKQSVTTIQDGVLELDTRTTFIEEDIGVFNSSLDSVHRPIRDDLYWIKKEIGQYPGQDINGQAVTGNEATGMKRRIINNSSAINNNNERLSKLEKSFSDSDVGSLTSEVTSIRAELGPKPTGTIDPIYSRLTKMNGSIGGLAINMEDVMDSIGYNSGVTSIIGLVNTNTSDIVGINGKLSNSTTGVIPRLDIVEAKIGDDASTNSINGRIKTNTNSINNLNQIVGADTSSGLRGQVAWINQTVGIVPSGSSPSPTSVIYRVDHLETQQDATNSSIQDLQIEIGNNTEGLKGQVIRLNTTINGTSSGGTVEQKGLLPTVKEHEESIDKINLDMQNLIPEAPMDGKAYVRRDGAWVDITTLTP
> |[Tevenvirinae Salmonella phage STP4-a]||_Salmonella_phage_STP4-a.gb|hypothetical protein|1392|NC_026607.2(159914):82284-83675:1 ^RAST2:fig|1198136.48.peg.161^ Tevenvirinae Salmonella phage STP4-a|neighbours:(1),(1)|neighbour_genes:Phage straight tail ..,Phage neck protein|
MELKPLPFVNGLPEEGQQRINWIKNGEELGAASTKFGTDGELNRGPNQVQSNVVVIDENVRKLAEASTEMSAQISTINSVLEVSGNTEALSQIGKNTTDIGLLKQSTTTIQDGVLELDTRVSFIEEDVGVFNPSLDTLQRPIRDDLYWIKKEMGQYPGQDINGQAVTGNEATGMKRRIINNSSAINNNNERLSKLEKSFSDSDVGSLTSEVTSIREELGPKPTGTIDPIYSRLTKMNGSIGGLAINMEDVMDSIGYNSGVTSIIGLVNTNTSDIVSINGKLSNSTTGVIPRLDIVEAKIGDDASTNSINGRIKTNTNSINNLNQIVGADTSSGLRGQVAWINQTVGIVPSGSSPSPTSVIYRVDHLETQQDATNSSIQDLQIEIGNNTEGLKGQVIRLNTTINGTSSGGTVEQKGLLPTVKEHEESINKINLDMQNLIPEAPMDGKAYVRRDGAWVDITTLTP
> |[Tevenvirinae Salmonella_phage_vB_SnwM_CGG4-1]||_Salmonella_phage_vB_SnwM_CGG4-1.gb|hypothetical protein|1395|NC_031065.1(159878):78157-79551:1 ^RAST2:fig|1198136.78.peg.157^ Tevenvirinae Salmonella_phage_vB_SnwM_CGG4-1|neighbours:(1),(1)|neighbour_genes:Phage straight tail ..,Phage neck protein|
MELKPLPFVNGLPEEGQQRINWIKNGEELTGASTKFGTDGELNRGPNQVQANVVVLDENVRKIGTASTEMSAQIKTINSILEVSGNTEALSQIGKNTTDIGLLKQSVTTIQDGVLELDTRTTFIEEDIGVFNSSLDSVHRPIRDDLYWIKKEIGQYPGQDINGQAVTGNEATGMKRRIIDNSSAINNNTTRLSKLEKSFSDSDVGSLTAEVNSLRAEIGPKPTGAIDPVYTRLTRMNGSIGGLATNMEDVMDSIGFNTGITSIITLVNKNTADIVGVNGKLSNPTTGVIPRLDIVEAKIGDSASPSSINGRIKLNTDSINSLNLIVGADTSSGLRGQVAWINQTVGIVPSGSSPAPTSVIYRVDHLETQQDSINGSIQNLQIEIGNNTEGGLKGQVIRLNTIINGTSSGGTVEQKGLLPTVKEHEVSINKLNLDIQTLVPEAPMDGKAYVRRDGAWVDITTLTP
> |[Tevenvirinae Serratia phage PS2]||_Serratia_phage_PS2.gb|hypothetical protein|1788|KJ025957.1(167266):90002-91789:1 ^RAST2:fig|1198136.49.peg.185^ Tevenvirinae Serratia phage PS2|neighbours:(1),(1)|neighbour_genes:hypothetical protein,Phage neck protein|
MISDLTLRKKIYVDGTPSEGQMRIGWLLNGERPCGAETKYDHGGSLNRPGVHINTNLDIAFDNADVTADKVNVIINQVNEIKENLGVISSGSIVQKINDLSDASDKHETQIEVIASDIIYVNNAIDDLRANTGEWDPAEDNTFRTLRDDDLFLKKELGNYDGFDFNGNIAQGNASSGVKGRVMAAIGGVKQNELRIDRLEKSWEDSDVGKVVIALEQQRKEIGPTSMATSQNIYERFDSVVAEQTRQSSEMAELKINIGYDSANPIKERLSRVETNYQIMDQKLSGPYGIERRLQDVELIVGEADDPGSLVSDNNLNKKNITSLQTIVGITGSDGLQGSVAELNTTVGIGDPTNTSKMYGKLEANVRQTGLNTQDLVGIKETLNGSPTQGGVVPAMNKIIMDFYGNDPANSQPLPNDVPVREAVRELMKGHDDQYVSDVPKDGLNYVRTNGQWVQIPIAAGRFQAETAFNIDLSADNPHIISTTALKAADWTRQISVQNNSQLSIADQGPLKFEVDARIGSDLADKKIELQIYVNGTRHQEDEFTSIVGSTGSLLLSLNTVINIPKSAVVEFYLYSPEYNGVVDIQNLTCTVQPI
>ID:APC45065.1 |[Shigella phage SH7]||_Shigella_phage_SH7_.gbk|fibritin neck whiske..|1458|KX828711(164870):87330-88787:1 ^^ Shigella phage SH7, complete genome.|neighbours:ID:APC45051.1(1),ID:APC45199.1(1)|neighbour_genes:short tail fibers pr..,neck protein|
MIELKELPFVDSVPGEGQERISWIKNGEEILGASTKYGNDGSMNRPTVSVFKNVEVLDENIGILKTALETSQEDIKTIQGILDVSGDIEALSQISINKKDITDLKTLTSEHTEILNGTNNTVDSILADIGPFNSQANSVYRTIRNDLLWIKRELGQYAGQDINGLPVVGNSSTGMKHRIINNTDAITSQGMRLSDLEEKFIESDVGSLTIEVGNLRQELGQRPSSFSESIYSRVHNLDQSQINLSSEIKSIKTSIGYPGNTSIITDVNTNTREISALNDELNKSGGVKQRLTIIETSIGSDDIPSSIKGQIKDNTTSIEFLNGIVGENTSSGLRANVSWLNQIVGTDSSGGQPSPPGSLLNRISTVETSVNRLNNDVQNLQVEIGNNNSGIKGQVVALNKLVNGTNPNGSTVEERGLTNSIKANETNIASINQEIRSIKSDVSSLQRDVQTLQEAGYIPEAPRDGQAYVRKDGEWVLLSTFLSPA
>ID:YP_009288525.1 |[Shigella phage SHBML-50-1]||_Shigella_phage_SHBML-50-1_.gbk|fibritin (wac) prote..|1464|NC_031085(166634):90798-92261:1 ^GeneID:29060615^ Shigella phage SHBML-50-1, complete genome.|neighbours:ID:YP_009288524.1(1),ID:YP_009288526.1(1)|neighbour_genes:short tail fiber pro..,head completion, nec..|
MTDIVLNDLPFVDGPPAEGQSRISWIKNGEEILGADTQYGSEGSMNRPTVSVLRNVEVLDKNIGILKTSLETANSDIKTIQGILDVSGDIEALAQISINKKDISDLKTLTSEHTEILNGTNSTVDSILADIGPFNSEANSVYRTIRNDLLWIKRELGQYTGQDINGLPVVGNPSTGMKHRIINNTDVITSQGIRLSELETKFIESDVGSLTIEVGNLREELGPKPPSFSQTVYSRLNEIDTKQTTVESDISVIKTSIGYPGNNSIITSVNTNTDNIASINLELNQSGGIKQRLTVIETSIGSDDIPSSIKGQIKDNTTSIEALNGIVGENTSSGLRANVSWLNQIVGTDSSGGQPSPPGSLLNRVSTIETSVSGLNNDVQNLQVEIGNNSTGIKGQVVALNTLVNGTNPNGSTVEERGLTNSIKANETNIASVTQEVNTAKGSISSLQGDVQALQEAGYIPEAPKDGQAYVRKDGEWVLLSTFLSPA
>ID:YP_009277533.1 |[Shigella phage SHFML-11]||_Shigella_phage_SHFML-11.gbk|neck whiskers protei..|1458|NC_030953(170650):37244-38701:1 ^GeneID:29056240^ Shigella phage SHFML-11, complete genome.|neighbours:ID:YP_009277532.1(1),ID:YP_009277534.1(1)|neighbour_genes:short tail fiber pro..,head completion, nec..|
MIELKELPFVDSVPDEGQERISWIKNGEEILGASTKYGNDGSMNRPIVSVFKNVEVLDENIGILKTAIETSQKDIKTIQGVLDVSGDIEALSQISVNKNDISNLKTLTNEHTDILTGTNNTVDKIIADIGPFNDEENSVYRTIRNDLLWIKQELGQYSGQDINGLPVVGNASTGMKHRIITNSTLLSSQGIRLSELENKFTESDVGSLTVEVGKLRDELGNKPVDFGPNIYNRLNTIDDKQTLINSDIAEIKSSIGYPENVSIITEINNNKSSIESINNELNQSEGVKQRLTAIETSIGSDDIPSSIKGKIKNHTTSIESLNGIVGENTSSGLRANVSWLNQIVGTDSSGGQPSPSGSLLNKVSVLEGEVSVLNNNVQNIQVEIGNNRTGIKGQVIELTSLINGNNPDGSTVEERGLTNSVKTNETNIAAVTQEVNTVKENISSLQSSVQDLQEAGYIPEAPKDGQAYVRKDGEWVLLSTFLSPA
> |[Viruses Shigella phage SHFML-26]||_Shigella_phage_SHFML-26.gb|hypothetical protein|1458|NC_031011.1(168993):155123-156580:1 ^RAST2:fig|10239.69.peg.255^ Viruses Shigella phage SHFML-26|neighbours:(1),(1)|neighbour_genes:Phage straight tail ..,T4-like phage head c..|
MIELKDLPFVDSVPGEGQERISWIKNGEEILGASTKYGNDGSMNRPTVSVFKNVEVLDENVGILKTAIETSQKDIKTIQGVLDVSGDIEALSQISVNKNDISNLKTLTNEHTDILTGTNNTVDKIIADIGPFNDEENSVYRTIRNDLLWIKQELGQYSGQDINGLPVVGNASTGMKHRIITNSTLLSSQGIRLSELENKFTESDVGSLTVEVGKLRDELGNKPVDFGPNIYNRLSIIDDKQSLINSDIAEIKSSIGYPENVSIITEINNNKSSIESINNELNQSEGVKQRLTAIETSIGSDDIPSSIKGKIKNHTTSIESLNGIVGENTSSGLRANVSWLNQIVGTDSSGGQPSPSGSLLNKVSVLEGEVSVLNNNVQNIQVEIGNNRTGIKGQVIELTSLINGNNPDGSTVEERGLTNSIKTNETNIAAVTQEVNTVKDDISSLQSSVQSLQEAGYIPEAPRDGQAYVRKDGEWVLLSTFLSPA
> |[Tevenvirinae Shigella_phage_SHSML-52-1]||_Shigella_phage_SHSML-52-1.gb|Phage fibritin (wac)..|1449|NC_031090.1(169621):109230-110678:-1 ^RAST2:fig|1198136.79.peg.168^ Tevenvirinae Shigella_phage_SHSML-52-1|neighbours:(-1),(-1)|neighbour_genes:Phage neck protein,hypothetical protein|
MADITLVDLPYVDGPPDAGQSRIEWIKNDEEITGADTKYGSEGVMNRPIVEVQRNVEALDVNIKTIASSLNTANEDIKVIQGILDVSGDVDALAQIGQNTQDIDVIKVTVQTHASELNDLNEHIDANTDDIGVYNQEKDSVYRTVRNDLLWIKNELGQYTGQDINGVPTPGNDSTGMKRRIMTNSSVIVDHGVRLTDLETKFADSDVGSLTTEVEHLREEMGPRTSFTTPVFSRLSGIDLTLSRQNADLDGIKQSIGYPNTTSIITTTNANSSAINDINLELNQSGGIKPRLTTVETAIGADDLPTTIQGRIKLNTDAIGALNTVVGSDSSSGLRFNVSWLNNVVGVDASGGKPEPDGSLLYRTRELEGTISGMSNDIQNIQTDVGTNSTGIKGSVNTLNTLINGTNPNGSTVEERGILPTVKSHDTTINGLTSRIATLETDLAAAEAEIQTLKDAGYIEDAPSDGKFYVRKDGAWVELPTA
>ID:YP_003934797.1 |[Shigella phage SP18]||_Shigella_phage_SP18.gbk|wac|1578|NC_014595(170605):90343-91920:1 ^GeneID:9830538^ Shigella phage SP18, complete genome.|neighbours:ID:YP_003934796.1(1),ID:YP_003934798.1(1)|neighbour_genes:gp12,gp13|
MINKLELANLPFVDGVPEADQKRIEWIRNGDCLTAATTKYGHDGALNAAAFGVQTNVETLEKNDTTTKDKVNEIVDSVNQIKEALDISTDASVIQQIETNRLNIVSLQTGLAETDIALLDTSTNLGELQEDVGYYNPLEDGPYLTVRANINRIKHEMGHYANQDINGDPLPEGETNDATGMKRIIIDNSTAIATTQRRLTILEENYNDSDVGGLTIKLNEIREELGPRTEGIGKSPVYTRLTAVEAKAGTNETDIGNIKTAIGFGQGQSIANRVGTLETKATNLENTTSGMNTRLSKVETDIGTDAEPTSINGRLKTLRDDMTGVRVVIGENTSSGLQGQVVALNVAVGISDSPAPTSLIPRMREVETSSRANAAAIQDIQAEIGNNQSGIKGSILTIKSQIDGTNPNGSTVAEKGILPTVEGLVNEMLTKLSDAPSDTKIYGRQDGAWAEIVGGDIPALVSRVDGIESRTSGAEILITELEGKVSALETELAKRPPVAPTTDGLPYVLVDNAWVPLSTFVTVGP
>ID:AUV63836.1 |[Shigella phage Sf20]||_Shigella_phage_Sf20_.gbk|whisker neck fibers ..|1770|MF327006(163982):16878-18647:1 ^^ Shigella phage Sf20, complete genome.|neighbours:ID:AUV63835.1(1),ID:AUV63837.1(1)|neighbour_genes:short tail fiber,neck or collar prote..|
MIEQLNIHEIPHVDGVPGEGQHRIIWIKNGECLSAATTQTGNDGTLNRAPVAIQENVARVNENAKSTVAKVNEVVTAVNDIKTTLGVISDGSIIDVVNQTVAKVESVEENLGETARTLQTTVDAVSELNIKIGDRPAADPSTRTIYDDISFIKQEMGSYPNFNINGSPDAGSSGSGIKYRVIQNTAALNDHGRRIVQLENDWQDSDVGELTRQVNKMRSEIGDTSLATQENVYVRLRTNARNIANLSNEVLEVKKAILFDSIPDIGTKVTTLGTNYERLNNDVNGVDSGIRPRLLAVENKIGTPQSAGSIDYRLTNTEREFLDLKQVVGVSGADGLRGEVVRLSNEIGTDSDRHTLAGRLKVVENTQGRLEASVQDMEQIVGDRESGLTAGVIKLSSDIYGDDGSEDPFTQKGVIKIVKELQTSNGNKVDDVPDDGFHYLRKRGEWVQVAYAAGAFKNTADITVELDEQDVYKPIPLNDMAEEVNARQMVKSESVVTVQDKGLFRCVFRCDVQAQHNATFIVAIFKNGQMVHEAKNGHYGTDELISYSTSAFLNIETGDQINIRIKGVSAEAVAQPVQIKEFLFGISPV
>ID:YP_009618970.1 |[Shigella phage Sf21]||_Shigella_phage_Sf21_.gbk|whisker neck fibers ..|1458|NC_042077(166002):88847-90304:1 ^GeneID:40095573^ Shigella phage Sf21, complete genome.|neighbours:ID:YP_009618969.1(1),ID:YP_009618971.1(1)|neighbour_genes:short tail fiber,neck or collar prote..|
MIELKELPFVDSVPDEGQERISWIKNGEEILGASTKYGNDGSMNRPIVSVFKNVEVLDENVGILKTAIETSQKDIKTIQGVLDVSGDIEALSQISVNKNDISNLKTLTSEHTDILTGTNNTVDKIIADIGPFNDEENSVYRTIRNDLLWIKQELGQYSGQDINGLPVVGNASTGMKHRIITNSTLLSSQGIRLSELENKFTESDVGSLTVEVGKLRDELGNKPVDFGPNIYNRLNTIDDKQTLINSDIAEIKSSIGYPENVSIITEINNNKSSIEAINNELNQSEGVKQRLTAIETSIGSDDIPSSIKGKIKNHTTSIESLNGIVGENTSSGLRANVSWLNQIVGTDSSGGQPSPSGSLLNKVSVLEGEVSVLNNNVQNIQVEIGNNRTGIKGQVIELTSLINGNNPDGSTVEERGLTNSVKTNETNIAAVTHEVNTAKDNISSLQSSVQALQEAGYIPEAPKDGQAYVRKDGEWVLLSTFLSPA
>ID:YP_009614812.1 |[Shigella phage Sf22]||_Shigella_phage_Sf22_.gbk|gp60|1464|NC_042039(166283):34579-36042:1 ^GeneID:40091227^ Shigella phage Sf22, complete genome.|neighbours:ID:YP_009614811.1(1),ID:YP_009614813.1(1)|neighbour_genes:gp59,gp61|
MTDIVLNDLPFVDGPPAEGQSRISWIKNGEEILGADTQYGSEGSMNRPTVSVLRNVEVLDKNIGILKTSLETANSDIKTIQGILDVSGDIEALAQISINKKDISDLKTLTSEHTEILNGTNSTVDNILADIGPFNSEANSVYRTIRNDLLWIKRELGQYTGQDINGLPVVGNPSSGMKHRIINNTDVITSQGIRLSELETKFIESDVGSLTIEVGNLREELGPKPPSFSQTVYSRLNEIDTKQTTVESDISAIKTSIGYPGNNSIITSVNTNTDNIASINLELNQSGGIKQRLTVIETSIGSDDIPSSIKGQIKDNTTSIEALNGIVGENTSSGLRANVSWLNQIVGTDSSGGQPSPPGSLLNRVSTIETSVSGLNNDVQNLQVEIGNNSTGIKGQVVALNTLVNGTNPNGSTVEERGLTNSIKANETNIASVTQEVNTAKGNISSLQDDVQALQEAGYIPEAPKDGQAYVRKDGEWVLLSTFLSPA
>ID:ATE86419.1 |[Shigella phage Sf23]||_Shigella_phage_Sf23_.gbk|whisker neck fibers ..|1458|MF158046(167678):11328-12785:1 ^^ Shigella phage Sf23, complete genome.|neighbours:ID:ATE86418.1(1),ID:ATE86420.1(1)|neighbour_genes:short tail fiber,neck or collar prote..|
MIELKELPFVDSVPGEGQERISWIKNGEEILGASTKYGNDGSMNRPTVSVFKNVEVLDENIGILKTALETSQEDIKTIQGILDVSGDIEALSQISINKKDITDLKTLTSEHTEILNGTNNTVDSILADIGPFNSQANSVYRTIRNDLLWIKRELGQYAGQDINGLPVVGNSSTGMKHRIINNTDAITSQGIRLSDLEEKFIESDVGSLTIEVGNLRQELGQRPSSFSESIYSRVHNLDQSQINLSSEIKSIKTSIGYPGNTSIITDVNVNSQEISALNDELNKSGGVKQRLTVIETSIGSDDIPSSIKGQIKDNTTSIESLNGIVGENTSSGLRANVSWLNQIVGTDSSGGQPSPPGSLLNRVSTVETSVNRLNNDVQNLQVEIGNNNSGIKGQVVTLNKLVNGTNPNGSTVEERGLTNSIKANETNISSINQEIRSIKGNVSSLQRDVQTLQEAGYIPEAPKDGQAYVRKDGEWVLLSTFLSPA
>ID:YP_009619094.1 |[Shigella phage Sf24]||_Shigella_phage_Sf24_.gbk|whisker neck fibers ..|1464|NC_042078(168112):15506-16969:1 ^GeneID:40095709^ Shigella phage Sf24, complete genome.|neighbours:ID:YP_009619093.1(1),ID:YP_009619095.1(1)|neighbour_genes:short tail fiber,neck or collar prote..|
MTDIVLNDLPFVDGPPQEGQSRISWIKNGEEILGADTQYGSEGSMNRPTVSVLRNVEVLDKNIGILKTSLETANSDIKTIQGILDVSGDIEALAQISINKKDISDLKTLTSEHTEILNGTNSTVDNILADIGPFNSEANSVYRTIRNDLLWIKRELGQYTGQDINGLPVVGNPSSGMKHRIINNTDVITSQGIRLSELETKFIESDVGSLTIEVGNLREELGPKPPSFSQNIYSRLNEIDTKQTTVESDISAIKTSIGYPGNNSIITSVNTNTDNIASINLELNQSGGIKQRLTVIETSIGSDDIPSSIKGQIKDNTTSIESLNGIVGENTSSGLRANVSWLNQIVGTDSSGGQPSPPGSLLNRVSTIETSVSGLNNDVQNLQVEIGNNSTGIKGQVVALNTLVNGTNPNGSTVEERGLTNSIKANETNIASVTQEVNTAKGNISSLQDDVQALQEAGYIPEAPKDGQAYVRKDGEWVLLSTFLSPA
> |[Tevenvirinae Shigella_phage_Sf25]||_Shigella_phage_Sf25.gb|Phage fibritin (wac)..|1464|MF327009.1(168573):15748-17211:1 ^RAST2:fig|1198136.80.peg.15^ Tevenvirinae Shigella_phage_Sf25|neighbours:(1),(1)|neighbour_genes:Phage straight tail ..,Phage neck protein|
MTDIVLNDLPFVDGPPQEGQSRISWIKNGEEILGADTQYGSEGSMNRPTVSVLRNVEVLDKNIGILKTSLETANSDIKTIQGILDVSGDIEALAQISINKKDISDLKTLTSEHTEILNGTNSTVDNILADIGPFNSEANSVYRTIRNDLLWIKRELGQYTGQDINGLPVVGNPSSGMKHRIINNTDVITSQGIRLSELETKFIESDVGSLTIEVGNLREELGPKPPSFSQNIYSRLNEIDTKQTTVESDISAIKTSIGYPGNNSIITSVNTNTDNIASINLELNQSGGIKQRLTVIETSIGSDDIPSSIKGQIKDNTTSIESLNGIVGENTSSGLRANVSWLNQIVGTDSSGGQPSPPGSLLNRVSTIETSVSGLNNDVQNLQVEIGNNSTGIKGQVVALNTLVNGTNPNGSTVEERGLTNSIKANETNIASVTQEVNTAKGNISSLQDDVQALQEAGYIPEAPKDGQAYVRKDGEWVLLSTFLSPA
>ID:YP_004415054.1 |[Shigella phage Shfl2]||_Shigella_phage_Shfl2_.gbk|putative fibritin ne..|1464|NC_015457(165919):87802-89265:1 ^GeneID:10498917^ Shigella phage Shfl2, complete genome.|neighbours:ID:YP_004415053.1(1),ID:YP_004415055.1(1)|neighbour_genes:putative short tail ..,putative neck protei..|
MTDIVLNDLPFVDGPPAEGQSRISWIKNGEEILGADTQYGSEGSMNRPTVSVLRNVEVLDKNIGILKTSLETANSDIKTIQGILDVSGDIEALAQIGINKKDISDLKTLTSEHTEILNGTNSTVDSILADIGPFNSEANSVYRTIRNDLLWIKRELGQYTGQDINGLPVVGNPSTGMKHRIINNTDAITSQGIRLSELETKFIESDVGSLTIEVGNLREELGPKPPSFSQTVYSRLNEIDTKQTTVESDISAIKTSIGYPGNNSIITSVNTNTDNIASINLELNQSGGIKQRLTAIETSIGSDDIPSSIKGQIKDNTTSIEALNGIVGENTSSGLRANVSWLNQIVGTDSSGGQPSPPGSLLNRVSTIETSVSGLNNDVQNLQVEIGNNSTGIKGQVVALNTLVNGTNPNGSTVEERGLTNSIKANETNIASVTQEVNTAKGNISSLQGDVQALQEAGYIPEAPKDGQAYVRKDGEWVLLSTFLSPA
>ID:YP_009110979.1 |[Shigella phage pSs-1]||_Shigella_phage_pSs-1_.gbk|hypothetical protein|1458|NC_025829(164999):93364-94821:1 ^GeneID:22475245^ Shigella phage pSs-1, complete genome.|neighbours:ID:YP_009110978.1(1),ID:YP_009110980.1(1)|neighbour_genes:hypothetical protein,hypothetical protein|
MIELKELPFVDSVPGEGQERISWIKNGEEILGASTKYGNDGSMNRPTVSVFKNVEVLDENVGILKTAIETSQEDIKTIQGILDVSGDIEALSQISVNKNDISSLKTLTSEHTDILNGTNTTVDNILSDIGPFNSQANSVYRTIRNDLLWIKRELGQYAGQDINGLPVVGNSSTGMKHRIINNTDAITSQGIRLSDLEEKFIESDVGSLTIEVGNLRQELGQRPPSFSESIYSRVHNLDQSQINLNSEIKSIKTSIGYPGNTSIITDVNTNTREISALTDELNKSGGVKQRLTVIETSIGSDDIPSSIKGKIKDNTTSIEFLNGIVGENTSSGLRANVSWLNQIVGTDSSGGQPSPPGSLLNRVSTVETSVNRLNNDVQNLQVEIGNNNSGIKGQVVTLNKLVNGTNPNGSTVEERGLTNSIKANETNISSINQEMRSIKSNVSSLQADVQTLQEAGYIPEAPKDGQAYVRKDGEWVLLSTFLSPA
> |[Tevenvirinae Vibrio_phage_KVP40]||_Vibrio_phage_KVP40.gb|Phage fibritin (wac)..|1680|NC_005083.2(244834):210205-211884:1 ^RAST2:fig|1198136.81.peg.402^ Tevenvirinae Vibrio_phage_KVP40|neighbours:(1),(1)|neighbour_genes:hypothetical protein,Phage neck protein|
MTIQKPIITELRYVNGQPDPSQRPDQTRINWAKNGESINGASGDTVSDGVLNRAGVQIQENVLNTHYNTKAQQTTIEELVDTVNELTGGGDANLGARVSQTEFDIDVLENQVDDLQDNVGVPSTIDVMATGLYRRAEDIEADIGVRNPNDIPNDVENNDTIRKDLYFIKRRIGNDRNYDVNGNSSPSTNPTGMKYQIEDLYNKTATINAEIGENTIPLTINGRLYELEQNSQVGDVAELRSEIGDSQDADPARTIYLRLDDAESAISDNSSDINLLQQEIETPTTGLIVRVSANETAISDGQTQITANAQSINDITTDLGSYSVGDVYAGTVKARLSTFNDDISNLWSRLGATDAETGTVSYRVAGLEASLGDRDSPVEFTAWYTIQENRGLIDSAQSDVDGLLTVVGQSDTEVGTLRARVLELEANLDYAMLTSDTPNTASLTTTPTDMFSLFNVESDVSGFTYTGGVLTRTGLGIKKPIMLNWVVVSPTTTTLTIKIDIVNPSGSVTIEKTRTLRAGAVTPINIVHVADIEDTGDISILASTAANVTIEHESFFMQL
> |[Viruses Vibrio phage VH7D]||_Vibrio_phage_VH7D.gb|hypothetical protein|1683|NC_023568.1(246964):146864-148546:1 ^RAST2:fig|10239.72.peg.244^ Viruses Vibrio phage VH7D|neighbours:(1),(1)|neighbour_genes:hypothetical protein,T4-like phage head c..|
MTIQKPIIEELRYVNGQPDPSQRPDQTRINWAKNGESINGASGDTTSDGVLNRAGVQIQENVLNSHYNTKAQQSAIEELVDTVNELTGGGDANLGSRVSQNEFDIDVLEGQMTNVIDDIGVPSSVDVLATGLHKGIEDVEADIGVRNSLDIPNEVENNDTVRKDLYFIKRRIGNDRNYDVNGNPSPSTNPTGMKYQIEDLYNKTATINAEIGENAIPLSINGRLYELEQNSQVGSVDQIRDELGETADADPARPVYLRLDDAESSISDNASDIALLQQEVETPTTGLLDRVSANEVTIADNQSQIGSVTNLFIEMSTDIGSYAVDDVYSGSMKARLSTFNDDINRLWGRLGATDAETGTVSYRVSQLESSLGERTNPVEFTAWYTIQENRGLVESAQADVDGLLTVVGQSDSEVGTLRARVLELEAQLDHALLSSDTPSTVDLTTTPTDVFSLFNLETDVSGYTYAGGVLTRNGLSLSKTMSIHWVVVSPVNTTITIRIDFDHDNGTSSSIEKTRTLRANQVTPVTITNVANLDDLSEIRVLASTAANVTIDHESFVLKV
> |[Tevenvirinae Vibrio_phage_ValB1_HC]||_Vibrio_phage_ValB1_HC.gb|Phage fibritin (wac)..|1713|MK568540.1(247619):113789-115501:-1 ^RAST2:fig|1198136.76.peg.175^ Tevenvirinae Vibrio_phage_ValB1_HC|neighbours:(-1),(-1)|neighbour_genes:Phage neck protein,hypothetical protein|
MFIYNTREQKMTIQKPIIEELRYVNGQPDPSQRPDQTRINWAKNGESINGASGDTTSDGVLNRAGVQIQENVLNSHYNTKAQQSAIEELVDTVNELTGGGDANLGSRVSQNEFDIDVLEGQMTNVIDDIGVPSSVDVLATGLHKGIEDVEADIGVRNSLDIPNEVENNDTVRKDLYFIKRRIGNDRNYDVNGNPSPSTNPTGMKYQIEDLYNKTATINAEIGENAIPLSINGRLYELEQNSQVGSVDQIRDELGETADADSGRPVYLRLDDAESSISDNASDIALLQQEVETPTTGLLDRVSANEVTIADNQSQIGSVTNLFIEMSTDIGSYAVDDVYSGSMKARLSTFNDDINSLWGRLGATDAETGTVSYRVSQLESSLGERTNPVEFTAWYTIQENRGLVESAQADVDGLLAVVGQSDSEVGTLRARVLELEAQLDHALLSSDTPSTVDLTTTPTDVFSLFNLETDVSGYTYAGGVLTRNGLSLSKTMSIHWVVVSPVNTTITIRIDFDHDNGTSSSIEKTRTLRANQVTPVTITNVANLDDLSEIRVLASTAANVTIDHESFVLKV
> |[Tevenvirinae Vibrio_phage_ValKK3]||_Vibrio_phage_ValKK3.gb|Phage fibritin (wac)..|1713|NC_028829.1(248088):165130-166842:-1 ^RAST2:fig|1198136.77.peg.309^ Tevenvirinae Vibrio_phage_ValKK3|neighbours:(-1),(-1)|neighbour_genes:Phage neck protein,hypothetical protein|
MFIYNTREQKMTIQKPIIEELRYVNGQPDPSQRPDQTRINWAKNGESINGASGDTTSDGVLNRAGVQIQENVLNSHYNTKAQQSAIEELVDTVNELTGGGDANLGSRVSQNEFDIDVLEGQMTNVIDDIGVPSSVDVLATGLHKGIEDVEADIGVRNSLDIPNEVENNDTVRKDLYFIKRRIGNDRNYDVNGNPSPSTNPTGMKYQIEDLYNKTATINAEIGENAIPLSINGRLYELEQNSQVGSVDQIRDELGETADADPARPVYLRLDDAESSISDNASDIALLQQEVETPTTGLLDRVSANEVTIADNQSQIGAVTNLYIEVSTDIGSYAVGDVYSGSMKARLSTFNDDINSLWGRLGATDAETGTVSYRVSQLESSLGERTNPVEFTAWYTIQENRGLVDSAQADVDGLLAVVGQSDSEVGTLRARVLELESQLDHALLTSDTPSTVDLTTTPTDVFSLFNVDTDVSGYTYAGGVLTRNGLSLSKTMSIHWVVVSPINTTITIRIDFDHDNGTSSSIEKTRTLRANQVTPVTITNVANLDDLSEIRVLASTAANVTIDHESFVLKV
> |[Tevenvirinae Vibrio_phage_nt-1]||_Vibrio_phage_nt-1.gb|Phage fibritin (wac)..|1713|NC_021529.2(247511):130704-132416:1 ^RAST2:fig|1198136.72.peg.273^ Tevenvirinae Vibrio_phage_nt-1|neighbours:(1),(1)|neighbour_genes:hypothetical protein,Phage neck protein|
MFIYNTKGTKMTIQKPIITELRYVNGQPDPNLRPDQTRINWAKNGESLNGASGDTVSDGVLNRAGVEIQENVLNSHNNTKSQQAIIEELVDTVNDLTGGGDANLGARVTQTEFDIDVLDGQVSDLQDDVGVAGSIDVLATGLHKSVEDIEDDIGVRNSNDIPNEVENNDTVRKDLYFIKRRIGNDRNYDVNGNPSPSTNPTGIKFQIEDLYNKTATINTEIGENAIPLSINGRLYELEQNSQVGDVAELRSEIGDPLDADPGRSIYLRLDDAESTITDNTTDITALQGTIDTPTTGLVDRVASSEQSIIDTNTQVTTNTSDISSIVTDLGSYSVGDVYAGTVKARLSDFNDDFTSLWNRVGATDADTGTISFRVAGLEASLGDRDNPVAFTAWYSIQENRGLVDSAQADVDGLLTVVGQSDDEVGTLRARVLELEARSDYALITSDTPVTVVMPTTPTDVFSLFNSTSDTAGFTFTGGVITREGLDFKKPIVINWIMVSPSATDVTIRVDILHDDMSNESSESTRTLRAGAVTPITIPVMADLHDLSEIRIYAHTSDAVTIEHESFMLKL
> |[Tevenvirinae Vibrio_phage_phi-Grn1]||_Vibrio_phage_phi-Grn1.gb|Phage fibritin (wac)..|1713|KT919972.1(248605):74737-76449:1 ^RAST2:fig|1198136.75.peg.124^ Tevenvirinae Vibrio_phage_phi-Grn1|neighbours:(1),(1)|neighbour_genes:hypothetical protein,Phage neck protein|
MFIYNTREQKMTIQKPIIEELRYVNGQPDPSQRPDQTRINWAKNGESINGASGDTTSDGVLNRAGVQIQENVLNSHYNTKAQQSAIEELVDTVNELTGGGDANLGSRVSQNEFDIDVLEGQMTNVIDDIGVPSSVDVLATGLHKGIEDVEADIGVRNSLDIPNEVENNDTVRKDLYFIKRRIGNDRNYDVNGNPSPSTNPTGMKYQIEDLYNKTATINAEIGENAIPLSINGRLYELEQNSQVGSVDQIRDELGETADADPGRPVYLRLDDAESSISDNASDIALLQQEVETPTTGLLDRVSANEVTIADNQSQIGSVTNLFIEMSTDIGSYAVDDVYSGSMKARLSTFNDDINSLWGRLGATDAETGTVSYRVSQLESSLGERTNPVEFTAWYTIQENRGLVDSAQADVDGLLAVVGQSDSEVGTLRARVLELESQLDHALLTSDTPSTVDLTTTPTDVFSLFNVDTDVSGYTYAGGVLTRNGLSLSKTMSIHWVVVSPINTTITIRIDFDHDNGTSSSIEKTRTLRANQVTPVTITNVANLDDLSEIRVLASTAANVTIDHESFVLKV
> |[Tevenvirinae Vibrio_phage_phi-ST2]||_Vibrio_phage_phi-ST2.gb|Phage fibritin (wac)..|1683|KT919973.1(250485):134551-136233:1 ^RAST2:fig|1198136.73.peg.265^ Tevenvirinae Vibrio_phage_phi-ST2|neighbours:(1),(1)|neighbour_genes:hypothetical protein,Phage neck protein|
MTIQKPIIEELRYVNGQPDPSQRPDQTRINWAKNGESINGASGDTTSDGVLNRAGVQIQENVLNSHYNTKAQQSAIEELVDTVNELTGGGDANLGSRVSQNEFDIDVLEGQMTNVIDDIGVPSSVDVLATGLHKGIEDVEADIGVRNSLDIPNEVENNDTVRKDLYFIKRRIGNDRNYDVNGNPSPSTNPTGMKYQIEDLYNKTATINAEIGENAIPLSINGRLYELEQNSQVGSVDQIRDELGETADADPARPVYLRLDDAESSISDNASDIALLQQEVETPTTGLLDRVSANEVTIADNQSQIGSVTNLFIEMSTDIGSYAVDDVYSGSMKARLSTFNDDINRLWGRLGATDAETGTVSYRVSQLESSLGERTNPVEFTAWYTIQENRGLVESAQADVDGLLTVVGQSDSEVGTLRARVLELEAQLDHALLSSDTPSTVDLTTTPTDVFSLFNLETDVSGYTYAGGVLTRNGLSLSKTMSIHWVVVSPVNTTITIRIDFDHDNGTSSSIEKTRTLRANQVTPVTITNVANLDDLSEIRVLASTAANVTIDHESFVLKV
> |[Tevenvirinae _Vibrio_phage_vB_VmeM-32]||_Vibrio_phage_vB_VmeM-32.gb|hypothetical protein|3372|KU160494.1(199912):182031-185402:-1 ^RAST2:fig|1198136.70.peg.288^ Tevenvirinae _Vibrio_phage_vB_VmeM-32|neighbours:(-1),(-1)|neighbour_genes:hypothetical protein,hypothetical protein|
MADNNHVNLNHIPFVDGTPTVSEQSRIDWIQNGEFPDGAKSLYNNEGSLNRAGVKIQQNIATIDANTHTLKTALNQLKDLVQTHSDILGEGTDGIFERVAELETQILQLDELSQTDDNLQQQINNIKADIGQVAGGVIRTIRGELGFLKGTIGNYPNFDSDGLPKTGEKGRGLKGELQTTINTVNTHGNRIQKLEQDWQSSDVSELTERIAHIREEIGARSNAKSDNMYKRLNDVEISSTQATQNIANLQSFVGTNSYPYISKLTGDVLTNIDELVMLLDENSRLIYNDLLVSFQYTLYMWDRMGDADGETPNTIEFELKRNRESNDELREIIGDTDSEGLRKAVIDTQQLSNSTSERVDTLETNFQTDVLNVLNRNNNELFSGPTGAVSQPQGIVALSRGTDVNASIGDEFNKVGTIRASKYIYEKFIEGDGFASELSPNTHTDDVAYARIMNVVNDSPIYSWINLDTRNYRVSSERFLITPQNKPVISVDVSNNIVLGNVDDNLVINSKISGNVNISNSYQIDSVNVISQDDTLISFGNSDRTFNIISNGDNIKVNSETIIHTGNVSEYALTDLGKSDIELDDNVTIKYHNDKIISKDNNTLIVGEEMNRVLISRQATINVIDDSIIRHDDVPLFVYNNERYRLGRSDKSLHFISQQEITANVNGVPTSIWTSATHDVPNDGRSYVRKNGEWSNATLSDVDGSVQSDTINIVGVSFSGFAKVDAISGVPAYGSATETNVQGAELVSINWNDATGESKFEVVLKGTIRPDGNFKLFKRDYVDGSGLTQSVIYDSRDAVKIVVGDITRFQWDTKDLAEIPDVGESFDFVLTDAFDFSGGIDHAINDGHDYVSRDGSWKRFGEIDVNLVNDAVIKTNGQHTIGLVSDEIVLGNVNTDLVIDSLIKTASFERIKNSRGDTVLHDNGTDVIMSNVTFDVAPTVAGEAIWGDFNAPGIGNDTDYWAIKNGQWEKIFNGVDVDSDMIINSPNKYAYNVEGDIKRLAEFIGETHVLFDSSTKTQFKGKVSELNLDVNTKIKHDNVDVIGVQNNDIVIGDTIVKPKIDIQSDDVSINDDKVLTQNDYEAPLDGGRYVRRNGVWVPAYYYGDEQDMPTNPVDGDLFFEFLN
> |[Tevenvirinae Vibriophage_phi-pp2]||_Vibriophage_phi-pp2.gb|Phage fibritin (wac)..|1680|JN849462.1(246421):211911-213590:1 ^RAST2:fig|1198136.74.peg.396^ Tevenvirinae Vibriophage_phi-pp2|neighbours:(1),(1)|neighbour_genes:hypothetical protein,Phage neck protein|
MTIQKPIITELRYVNGQPDPSQRPDQTRINWAKNGESINGASGDTVSDGVLNRAGVQIQENVLNTHYNTKAQQTTIEELVDTVNELTGGGDANLGARVSQTEFDIDVLENQVDDLQDNVGVPSTIDVMATGLYRRAEDIEADIGVRNPNDIPNDVENNDTIRKDLYFIKRRIGNDRNYDVNGNSSPSTNPTGMKYQIEDLYNKTATINAEIGENAIPLTINGRLYELEQNSQVGDVAEIRSEIGDSQDADPARTIYLRLDDAESAISDNSSDINLLQQEIETPTTGLIDRVSANETAISDGQTQITANAQSITDITTDLGSYSVGDVYAGTVKARLSTFNDDISNLWSRLGATDAETGTVSYRVAGLEASLGDRDSPVEFTAWYTIQENRGLIDSAQSEVDGLLTVVGQSDTEVGTLRARVLELEANLDYAMLTSDTPNTASLTTTPTDMFSLFNVESDVSGFTYTGGVLTRTGLDIKKPIMLNWVVVSPTTTTLTIKIDIVNPSGSVTIEKTRTLRAGLVTPINIVHVADIEDTGDITILASTAANVTIEHESFFMQL
>ID:YP_009153758.1 |[Yersinia phage PST]||_Yersinia_phage_PST_.gbk|wac|1464|NC_027404(167785):88369-89832:1 ^GeneID:24677545^ Yersinia phage PST, complete genome.|neighbours:ID:YP_009153757.1(1),ID:YP_009153759.1(1)|neighbour_genes:short tail fibers,neck protein|
MTDIVLNDLPFVDGPPAEGQSRISWIKNGEEILGADTQYGSEGSMNRPTVSVLRNVEVLDKNIGILKTSLETANSDIKTIQGILDVSGDIEALAQIGINKKDISDLKTLTSEHTEILNGTNNTVDSILADIGPFNSEANSVYRTIRNDLLWIKRELGQYTCQDINGLPVVGNPSSGMKHRIINNTDVITSQGIRLSELETKFIESDVGSLTIEVGNLREELGPKPPSFSQNVYSRLNEIDTKQTTFESDISAIKTSIGYPGNNSIITSVNTNTDNIASINLELNQSGGIKQRLTVIETSIGSDDIPSSIKGQIKDNTTSIESLNGIVGENTSSGLRANVSWLNQIVGTDSSGGQPSPPGSLLNRVSTIETSVSGLNNDVQNLQVEIGNNSTGIKGQVVALNTLVNGTNPNGSTVEERGLTNSIKANETNIASVTQEVNTAKGNISSLQGDVQALQEAGYIPEAPRDGQAYVRKDGEWVLLSTFLSPA
>ID:VEV89772.1 |[Yersinia phage fPS-2]||_Yersinia_phage_fPS-2_.gbk|g156|1458|LR215722(169060):91145-92602:1 ^^ Yersinia phage fPS-2 genome assembly, chromosome: I.|neighbours:ID:VEV89771.1(1),ID:VEV89773.1(1)|neighbour_genes:g155,g157|
MIELKDLPFVDSVPDEGQERISWIKNGEEILGASTKYGNDGSMNRPTVSVFKNVEVLDENIGILKTAVETSQEDIKTIQGILDVSGDIEALSQISVNKNDISNLKTLTNEHTDILNGTNATVDRILSDIGPFNEHANSVYRTVRNDLLWIKRELGQYAGQDINGLPVVGNSSTGMKHRIINNTDAITSQGIRLSDLEEKFIESDVGSLTIEVGNLRQELGQRPSSFSESIYSRMHNLDQSQINLSSEIKSIKTSIGYPGNTSIITDVNVNSQEISALNDELNKSGGVKQRLTVIETSIGSDDIPSSIKGQIKDNTTSIESLNGIVGENTSSGLRANVSWLNQIVGTDSSGGQPSPPGSLLNRVSTVETSVNRLNNDVQNLQVEIGNNNSGIKGQVVALNKLVNGTNPNGSTLEERGLTNSIKANETNISSINQEIRSIKGNVSSLQRDVQTLQEAGYIPEAPKDGQAYVRKDGEWVLLSTFLSPA
>ID:YP_009149404.1 |[Yersinia phage phiD1]||_Yersinia_phage_phiD1_.gbk|g165|1464|NC_027353(167063):89697-91160:1 ^GeneID:24635601^ Yersinia phage phiD1 complete genome.|neighbours:ID:YP_009149403.1(1),ID:YP_009149405.1(1)|neighbour_genes:g164,g166|
MTDIVLNDLPFVDGPPAEGQSRISWIKNGEEILGADTQYGSEGSMNRPTVSVLRNVEVLDKNIGILKTSLESANSDIKTIQGILDVSGDIEALAQISINKKDISDLKTLTSEHTEILNGTNSTVDSILADIGPFNSEANSVYRTIRNDLLWIKRELGQYTGQDINGLPVVGNPSTGMKHRIINNTDVITSQGIRLSELETKFIESDVGSLTIEVGNLREELGPKPPSFSQNIYSRLNEIDTKQTTVESDISAIKTSIGYPGNNSIITSVNTNTDNIASINLELNQSGGIKQRLTVIETSIGSDDIPSSIKGQIKDNTTSIEALNGIVGENTSSGLRANVSWLNQIVGTDSSGGQPSPPGSLLNRVSTIETSVSSLNNDVQNLQVEIGNNSTGIKGQVVALNTLVNGTNPNGSTVEERGLTNSIKANETNIASVTQEVNTAKGSISSLQGDVQALQEAGYIPEAPKDGQAYVRKDGEWVLXSTFLSPA
