# Supplementary material for: Influence of Non-canonical DNA Bases on the Genomic Diversity of Tevenvirinae
Source: Front Microbiol. 2021 Apr 6;12:632686. doi: 10.3389/fmicb.2021.632686 (PMC8056088; doi:10.3389/fmicb.2021.632686)
Supplement: Supplementary Data Sheet 1 — Clustering results (folders “first clusterisation,” “second clusterisation,” and “third clusterisation”): the number of pan-genome components in the individual genome (files “pan genome components of genomes”), the total number of all clusters and components of the pan-genome (files “pan genome components”), a list of clusters of the core genome (files “core list”), a list of clusters of the softcore genome (files “softcore list”). Clusters of the softcore genome (folders “softcore clusters”) are presented in the files which show regions in genomes, protein sequences, names of viruses which have these proteins A description of softcore clusters is also supplied (file “Softcore clusters description”). [file Data_Sheet_1.ZIP › Data sheet 1/second clusterisation/softcore_clusters/21227_14.faa]

> |[Tevenvirinae _Acinetobacter_phage_133]||_Acinetobacter_phage_133.gb|Phage neck protein|756|NC_015250.1(159801):90999-91754:1 ^RAST2:fig|1198136.113.peg.185^ Tevenvirinae _Acinetobacter_phage_133|neighbours:(1),(1)|neighbour_genes:Phage neck protein,Phage tail completio..|
MLDSTLFAKLGNGTGYDNTNVANILNPYVNFHNHANTQSLADTLVAESIQMRGVECYYLPREFVDLDLVFGEDPSSKFTKAWKFAAYLESFEGYEGANTFFSKYGMSVQDEINISINPGLFKHQTNGTEPKEGDLIYFKMDNSLFEIKWVEPYNPFYQVGRNAIRKINAAKFVYSGEEIQPDLQRNEGIYIDDHADLDLEPLKNLDGMFDILDKPFEEVKTINTEAKAYVEPYVVQNNRGEGQTSPFDDDF
> |[Tevenvirinae _Acinetobacter_phage_AM101]||_Acinetobacter_phage_AM101.gb|Phage neck protein|765|MH165274.1(166487):68540-69304:-1 ^RAST2:fig|1198136.62.peg.90^ Tevenvirinae _Acinetobacter_phage_AM101|neighbours:(-1),(-1)|neighbour_genes:hypothetical protein,Phage neck protein|
MTTFDSSLFAKLEDGTGYDKTNTSEVLNPYVNFYHHENTQTLQDVLVAESIQMRGVECYYLPSEFVNKDELFGEDPSRKFNKAWKFAAYLDSFEGYSGGNSFFSKFGMTVNDEVTITINPNLFKHQVNGQEPKEGDLFYFAMDKSLFEITWVEPYNPFYQVGSNAMRRITAQKFVYSGEEIKPVLQYNEGINIPEFSELDLDPVHALNDLHDIKTTQYIETDAINDEGKEIIEPYVVVNNKGIMGDGSPFDDFV
> |[Tevenvirinae _Acinetobacter_phage_Ac42]||_Acinetobacter_phage_Ac42.gb|Phage neck protein|759|NC_014660.1(167716):101797-102555:1 ^RAST2:fig|1198136.114.peg.181^ Tevenvirinae _Acinetobacter_phage_Ac42|neighbours:(1),(1)|neighbour_genes:Phage neck protein,Phage tail completio..|
MTTFDSRLFAKLENNTGYAKTNESEVLNPYVNFYNHENTQTLADTLVAETIQMRGIDCFFLPREYVNLDLLFGEDPESKFTKAWPFAAYLDSFEGYSGGNSFFSKFGMQVNDEITLTINPNLFKYQTNNTEPKEGDLIYFKMDKSLFEIVWVQPYDPFYQVGQNAMRKITAQKFVYSGEKLAPELQHNEGINIPEFSELDLEPISNLDGIVDTNIDQFEEVKAIRAEAKTFVEPHIVVQNKGPGIASPFDDF
> |[Viruses _Acinetobacter_phage_Acj61]||_Acinetobacter_phage_Acj61.gb|T4-like phage head c..|768|NC_014661.1(164093):102788-103555:1 ^RAST2:fig|10239.85.peg.173^ Viruses _Acinetobacter_phage_Acj61|neighbours:(1),(1)|neighbour_genes:hypothetical protein,Proximal tail sheath..|
MNTYDSSLFAKLGNDTGYNQTNVHNILNPYVNFHKFENTQTLQDALVAESVQMRGVECYYLPREFANLDLLFGEDPQSKFNKAWKFAAYLQSFENYSGSNTFFGKFGMQVNDEVTLAINPNLFKHQCNGKEPIEGDLIYFAMDNSLFEITWVEPYDPFYQVGKNAIRRITAQKFIYSGEEIKPELQRNEGIHIPEFDELELNPIHNLNGRADIYEDEFQESKLLQKESSEFVQPHVVINNRGTEATPFDDDFMSM
> |[Viruses _Acinetobacter_phage _Acj9]||_Acinetobacter_phage_Acj9.gb|T4-like phage head c..|774|NC_014663.1(169947):104013-104786:1 ^RAST2:fig|10239.87.peg.170^ Viruses _Acinetobacter_phage _Acj9|neighbours:(1),(1)|neighbour_genes:T4-like phage head c..,Proximal tail sheath..|
MTTFDSSLFAKLEDGTGYNKTNSTEVLNPYVNFYNYANTQTLQDALVAESIQMRGVECYYMPSEWKNKDVLFGEDPMRSFSKTWKFAAYLDSFEQYGGSNTFFSKFGMQVEDEITLIVNPNLFKYQVNGSEPLEGDLIYFEMDKSLFEIVWVEPYNPFYQVGSNAMRRITAKKFIYSGEKINPVLQRNDDINIPEFSELDLAPIAEVNGRHDINEHQYEESNDINIEGQEIIEPYEVVNNRGVMGHTSPFDNDFMSE
> |[Tevenvirinae _Acinetobacter_phage_KARL-1]||_Acinetobacter_phage_KARL-1.gb|Phage neck protein|765|MH713599.1(166560):84871-85635:-1 ^RAST2:fig|1198136.64.peg.118^ Tevenvirinae _Acinetobacter_phage_KARL-1|neighbours:(-1),(-1)|neighbour_genes:hypothetical protein,Phage neck protein|
MTTFDSSLFAKLEDGTGYDKTNVSEVLNPYVNFYHHENTQTLQDVLVAESIQMRGVECYYLPSEFVNKDELFGEDPSRKFNKAWKFAAYLDSFEGYSGGNSVFSKFGMTVNDEVTITINPNLFKHQVNGQEPKEGDLFYFAMDKSLFEITWVEPYNPFYQVGSNAMRRITAQKFVYSGEEIKPVLQYNEGINIPEFSELDLDPVHALNDLHDIKTTQYVETDAINDEGKEIIEPYVVVNNKGIMGDGSPFDDFV
> |[Viruses _Acinetobacter_phage_ZZ1]||_Acinetobacter_phage_ZZ1.gb|T4-like phage head c..|774|NC_018087.3(166687):97602-98375:1 ^RAST2:fig|10239.86.peg.174^ Viruses _Acinetobacter_phage_ZZ1|neighbours:(1),(1)|neighbour_genes:hypothetical protein,Mob-like putative ho..|
MTTFDNRLFAKLENGTGYNQTNEESVLNPYVNFYQFENVQTLQDALVAESIQMRGVECYYMPSHFVNKDELFGEDVQRKFDKAWKFAAYLDSFEGYSGANTFFSKFGMQVEDEITLTVNPNLFKYQVNNQEPKEGDLIYFKMDNSLFEITWVEPYNPFYQVGTNAMRRITAQKFIYSGEEVKPVLQRNPGIHIPEFDELDLEPVNALNDVHDIKTPQYVEVDQINKEGEEVIEPYVVINNRGIMGDGSPFDDDFLDD
> |[Tevenvirinae Acinetobacter_phage_vB_ApiM_fHyAci03]||_Acinetobacter_phage_vB_ApiM_fHyAci03.gb|Phage neck protein|765|MH460829.1(165975):98330-99094:1 ^RAST2:fig|1198136.65.peg.185^ Tevenvirinae Acinetobacter_phage_vB_ApiM_fHyAci03|neighbours:(1),(1)|neighbour_genes:Phage neck protein,hypothetical protein|
MTTFDSSLFAKLEDGTGYDKTNVSEVLNPYVNFYHHENTQTLQDVLVAESIQMRGVECYYLPSEFVNKDELFGEDPSRKFNKAWKFAAYLDSFEGYSGGNSFFSKFGMTVNDEVTITINPNLFKHQVNGQEPKEGDLFYFAMDKSLFEITWVEPYNPFYQVGSNAMRRITAQKFVYSGEEIKPVLQYNEGINIPEFSELDLDPVHALNDLHDIKTTQYVETDAINDEGKEIIEPYVVVNNKGIMGGGSPFDDFV
> |[Tevenvirinae _Aeromonas_phage_65.2]||_Aeromonas_phage_65.2.gb|T4-like phage head c..|801|KY290955.1(236567):73661-74461:-1 ^RAST2:fig|1198136.115.peg.92^ Tevenvirinae _Aeromonas_phage_65.2|neighbours:(-1),(-1)|neighbour_genes:Phage tail completio..,Phage neck protein|
MFNENLFARLENGTGYEDDTNKKEILNPHMNNYQYGYSQAFARQLISESIQMKGIEVYYMRREFVKLDLLFGEDMQSKFNKAYRVAMYLDSFEGYEGRQEFFSKFGMSVNDEAQFTISPELFNRQADGDKAREGDLIYFPMNNAIFEVTWVEPNNPFFQMGQETQYKITAQKFIYSGEELKPEFNPSDFVMDSGLDPIRNLDKRVDTSIIEYEEDDFIADEAEDFIDDFDTIIGTGLPIATAPFTPWVEYKPQDPCEDKQKDWGFD
> |[Viruses Aeromonas phage 65]||_Aeromonas_phage_65.gb|T4-like phage head c..|549|NC_015251.1(235229):73917-74465:-1 ^RAST2:fig|10239.65.peg.93^ Viruses Aeromonas phage 65|neighbours:(-1),(-1)|neighbour_genes:Phage protein,T4-like phage head c..|
MFNENLFARLENGTGYEDDTNKKEILNPHMNNYQYGYSQAFARQLISESIQMKGIEVYYMRREFVKLDLLFGEDMQSKFNKAYRVAMYLDSFEGYEGRQEFFSKFGMSVNDEAQFTISPELFNRQADGDKAREGDLIYFPMNNAIFEVTWVEPNNPFFQMGQETQYKITAQKFIYSGEELKT
> |[Tevenvirinae _Aeromonas_phage_AS-szw]||_Aeromonas_phage_AS-szw.gb|hypothetical protein|792|MF498773.1(229957):100505-101296:1 ^RAST2:fig|1198136.118.peg.210^ Tevenvirinae _Aeromonas_phage_AS-szw|neighbours:(1),(1)|neighbour_genes:Phage neck protein,Phage tail completio..|
MYDSNLFARLEDGSGYEDSTNKKEVLNPHVNNYGHGYTQAFARHLMSEAIQMKGIEVFYIRRELVKLDLLYGEDMQSKFNNAFRVAMYLENFEGYQGRQEFFSKFGMSVNDEAEFSVSPELFNRQGDGEKAREGDLIYFPMNNALFEVTWVEPNNPFYQNGQETLYKITAQKFIYSGEEIQPEFSPSDYIMNPALDPVRKLDKRVDTSILEYEEDDFVSDEADDFVEEFDVLIGTGAPVAEAPYQPFVNGQTNKDPFSDLDFR
> |[Tevenvirinae _Aeromonas_phage_AS-zj]||_Aeromonas_phage_AS-zj.gb|hypothetical protein|792|MF448340.1(229929):206097-206888:1 ^RAST2:fig|1198136.120.peg.404^ Tevenvirinae _Aeromonas_phage_AS-zj|neighbours:(1),(1)|neighbour_genes:Phage neck protein,Phage tail completio..|
MYDSNLFARLEDGSGYEDSTNKKEVLNPHVNNYGHGYTQAFARHLMSEAIQMKGIEVFYIRRELVKLDLLYGEDMQSKFNNAFRVAMYLENFEGYQGRQEFFSKFGMSVNDEAEFSVSPELFNRQGDGEKAREGDLIYFPMNNALFEVTWVEPNNPFYQNGQETLYKITAQKFIYSGEEIQPEFSPSDYIMNPALDPVRKLDKRVDTSILEYEEDDFVSDEADDFVEEFDVLIGTGAPVAEAPYQPFVNGQTNKDPFSDLDFR
>ID:NP_944101.1 |[Aeromonas virus Aeh1]||_Aeromonas_phage_Aeh1_.gbk|14|789|NC_005260(233234):147389-148177:1 ^GeneID:2658033^ Aeromonas phage Aeh1, complete genome.|neighbours:ID:NP_944100.1(1),ID:NP_944102.1(-1)|neighbour_genes:13,hypothetical protein|
MFARNQSMFAQLETGAGYNKTYQTNVLNPYVNKHEYEPTLSLHEMLVAESIQMTGVEMYYIRREFVNFDRIFGEDMQSKFKKTYKVAMYLESFDEYSGQRDFFSKFGMQVNDEITMSVSPKLFETQADGDRVKEGDLIYFPLNNSLFEVTWVEPSSPVVKREQLAKYKVTAQKFIYSGEEIKPEFDPNRYVLGEDDPLSQIKALDGRADISLDEFAEDDAFNEEAEDFVVEFDNIIGNGTPIAEHKPTKPAPVSAFDDLESF
> |[Tevenvirinae _Aeromonas_phage_Ah1]||_Aeromonas_phage_Ah1.gb|T4-like phage head c..|789|MG250483.1(221116):135238-136026:1 ^RAST2:fig|1198136.116.peg.254^ Tevenvirinae _Aeromonas_phage_Ah1|neighbours:(1),(-1)|neighbour_genes:hypothetical protein,Phage protein|
MFARNQSMFAQLETGAGYSKTYQNEVLNPYVNKHEYEPTLSLHEMLVAESIQMTGVEMYYIRREFVNFDRIFGEDMQSKFKKAYKVAMYLESFDEYSGQRDFFSKFGMQVNDEITLSVSPKLFQIQADGERVKEGDLIYFPLNNSLFEVTWVEPSSPVVNREQLAKYKVTAQKFIYSGEEIKPEFDPNRYVLGDDDPLSQINALDGRADISVDEFAEDDAFNEESEDFVVEFDNIIGNGAPIAEHKQINPAPVSAFDDLESF
> |[Tevenvirinae _Aeromonas_phage_AsFcp_2]||_Aeromonas_phage_AsFcp_2.gb|Unclassified head-ta..|795|MH791401.1(219171):83664-84458:1 ^RAST2:fig|1198136.67.peg.160^ Tevenvirinae _Aeromonas_phage_AsFcp_2|neighbours:(1),(-1)|neighbour_genes:Phage-associated hom..,Phage protein|
MMFARNKSMFAQLETGAGYNKTYQDSVLNPYVNKHEYGPTLSLQEMLVAESVQMNGVEVYYIRREFVNFDRIFGEDMQSKFKKAYKVAMYLESFDEYSGQRDFFSKFGMQVNDEVSFTVSPMLFEHQTDGQRAKEGDLIYFPLNNSLFEVTWVEPISPMVKRERLAKYRITAQKFIYSGEEIKPEFDPNRYILGDDDPLAQIKALDHRVDVSLDEFAEDDAFNEESETFVEEFENIIGTGSPIATHQKPDANDASDPFDDMESF
> |[Tevenvirinae _Aeromonas_phage_Asswx_1]||_Aeromonas_phage_Asswx_1.gb|hypothetical protein|792|MH791398.1(229103):108194-108985:1 ^RAST2:fig|1198136.119.peg.235^ Tevenvirinae _Aeromonas_phage_Asswx_1|neighbours:(1),(1)|neighbour_genes:Phage neck protein,Phage tail completio..|
MYDSNLFARLEDGSGYEDSTNKKEVLNPHVNNYGHGYTQAFARHLMSEAIQMKGIEVFYIRRELVKLDLLYGEDMQSKFNNAFRVAMYLENFEGYQGRQEFFSKFGMSVNDEAEFSVSPELFNRQGDGEKAREGDLIYFPMNNALFEVTWVEPNNPFYQNGQETLYKITAQKFIYSGEEIQPEFSPSDYIMNPALDPVRKLDKRVDTSILEYEEDDFVSDEADDFVEEFDVLIGTGAPVAEAPYQPFVNGQTNKDPFSDLDFR
> |[Tevenvirinae _Aeromonas_phage_Aswh_1]||_Aeromonas_phage_Aswh_1.gb|hypothetical protein|807|MH791414.1(229730):129471-130277:-1 ^RAST2:fig|1198136.117.peg.239^ Tevenvirinae _Aeromonas_phage_Aswh_1|neighbours:(-1),(-1)|neighbour_genes:Phage tail completio..,T4-like phage head c..|
MIMFDENLFARLEDGSGYEDNTNKKHVLNPYVNNYAYGYSQAFARHLVSESVQMKGVEVFYIRRELVKLDLLFGEDMQSKFNNAFKVAMYLDTFEDYQGRQEFFSKFGMSVNDEAEFTISPELFNRQGDGEKAREGDLIYFPMNNAIFEITWVEPNNPFYQNGQETQYKITAQKFIYSGEEIQPDFDPTSFILGNESGLDKVRNLDKRVDTSIIEYEEDDFVANEADSFVDEFDVIIGTGTPKATAPFNPFNDPTVQEDPFKDFGGID
> |[Tevenvirinae _Aeromonas_phage_CC2]||_Aeromonas_phage_CC2.gb|hypothetical protein|792|NC_019538.1(231743):162125-162916:-1 ^RAST2:fig|1198136.110.peg.332^ Tevenvirinae _Aeromonas_phage_CC2|neighbours:(-1),(-1)|neighbour_genes:Phage tail completio..,Phage neck protein|
MYDSNLFARLEDGSGYEDSTNKKEVLNPHVNNYGCGYTQAFARHLMSEAIQMKGIEVFYIRRELVKLDLLYGEDMQSKFNNAFRVAMYLENFEGYQGRQEFFSKFGMSVNDEAEFSVSPELFNRQGDGEKAREGDLIYFPMNNALFEVTWVEPNNPFYQNGQETLYKITAQKFIYSGEEIQPEFSPSDYIMNPALDPVRKLDKRVDTSILEYEEDDFVSDEADDFVEEFDVLIGTGAPVAEAPYQPFVKGQTNKDPFSDLDFR
> |[Tevenvirinae _Aeromonas_phage_PX29]||_Aeromonas_phage_PX29.gb|Unclassified head-ta..|795|NC_023688.1(222006):134059-134853:1 ^RAST2:fig|1198136.108.peg.248^ Tevenvirinae _Aeromonas_phage_PX29|neighbours:(1),(-1)|neighbour_genes:Phage-associated hom..,Phage protein|
MMFARNKSMFAQLETGAGYNKTYQDSVLNPYVNKHEYGPTLSLQEMLVAESVQMNGVEVYYIRREFVNFDRIFGEDMQSKFKKAYKVAMYLESFDEYSGQRDFFSKFGMQVNDEVSFTVSPMLFEHQTDGQRAKEGDLIYFPLNNSLFEVTWVEPISPMVKRERLAKYRITAQKFIYSGEEIKPEFDPNRYILGDDDPLAQIKALDHRVDVSLDEFAEDDAFNEESETFVEEFENIIGTGSPIATHQKPDANDASDPFDDMESF
> |[Tevenvirinae _Aeromonas_phage_phiAS5]||_Aeromonas_phage_phiAS5.gb|Unclassified head-ta..|798|NC_014636.1(225268):6339-7136:1 ^RAST2:fig|1198136.107.peg.7^ Tevenvirinae _Aeromonas_phage_phiAS5|neighbours:(1),(-1)|neighbour_genes:hypothetical protein,hypothetical protein|
MFARNQSMFAQLETGAGYNKTYQESVLNPYVNKHDYDPTLTLQEMLVAESVQMNGVEVYYIRRQFVKLDQLFGEDLQSKFKKAYKVAMYLESFEEYSGQRDFFSKFGMQVNDEVSFTVSPKLFEHQTDGERAKEGDLIYFPMNNSLFEITWVEPTSPMIKRERLAKYRITAQKFIYSGEEIKPEFDPNRYVLDDTDPFAQVKALDGRMDINLDEFEEDDAIDVEADTFIEEFENIIGTGTPIAEHNKPAPAPVDMKNVFDDLESF
>ID:YP_803104.1 |[Escherichia virus RB32]||_Bacteriophage_RB32_.gbk|14|771|NC_008515(165890):92094-92864:1 ^GeneID:4405481^ Bacteriophage RB32, complete genome.|neighbours:ID:YP_803103.1(1),ID:YP_803105.1(1)|neighbour_genes:13,15|
MATYDKNLFAKLENHTGYSQTNETEILNPYVNFNHYKNSQILADVLVAESIQMRGVECYYVPREYVSPDLIFGEDLKNKFTKAWKFAAYLNSFEGYEGAKSFFSNFGMQVQDEVTLSINPNLFKHQVNGKEPKEGDLIYFPMDNSLFEINWVEPYDPFYQLGQNAIRKITAGKFIYSGEEINPVLQKNEGINIPEFSELELNPVRNLNGIHDINIDQYAEVDQINSEAKEYVEPYVVVNNRGKSFESSPFDNDFMD
> |[Tevenvirinae _Citrobacter_phage_IME-CF2]||_Citrobacter_phage_IME-CF2.gb|Phage neck protein|747|NC_029013.1(177688):172395-173141:-1 ^RAST2:fig|1198136.109.peg.296^ Tevenvirinae _Citrobacter_phage_IME-CF2|neighbours:(-1),(-1)|neighbour_genes:tail sheath stabiliz..,Phage neck protein|
MQNWDESLFAQLSTGEGVDRNLKDQVTNPYVNWYKYNPTQQLHDSLTAESIQMKSPDMYYVRREFVNIDKILGEDRESKFTKSWKIAAYIESYANYEGQRDFFSKFGLSSNDEMTLVLNPRLFAHQTDGGIPVLGDLVYFPMDNSLFEITWVEADPFYQFGDRPQRKINLAKFIYTGEELAPELQRNEGIHIEPDAELDLEPIRNLDGLADINIEQYEEDKEFEREGDEFIESFDVVNGRGSPFATLP
>ID:YP_009195024.1 |[Citrobacter phage Margaery]||_Citrobacter_phage_Margaery_.gbk|neck protein|747|NC_028755(178182):122953-123699:1 ^GeneID:26647394^ Citrobacter phage Margaery, complete genome.|neighbours:ID:YP_009195023.1(1),ID:YP_009195025.1(1)|neighbour_genes:neck protein,tail sheath stabiliz..|
MQNWDESLFAQLSTGEGVDRNLKDQVTNPYVNWYKYNPTQQLHDSLTAESIQMKSPDMYYVRRDFVNIDKILGEDRESKFTKSWKIAAYIESYANYEGQRDFFSKFGLSSNDEMTLVINPRLFAHQTDGGIPVLGDLVYFPMDNSLFEITWVEADPFYQFGDRPQRKINLAKFIYTGEELAPELQRNEGIHIEPDAELDLEPIRNLDGLADINIEQYEEDKEFEREGDEFIESFDVVNGRGSPFASLP
>ID:AYJ73068.1 |[Citrobacter phage Maroon]||_Citrobacter_phage_Maroon_.gbk|neck protein|747|MH823906(178830):123368-124114:1 ^^ Citrobacter phage Maroon, complete genome.|neighbours:ID:AYJ73067.1(1),ID:AYJ73069.1(1)|neighbour_genes:neck protein,tail sheath stabiliz..|
MQNWDESLFAQLSTGEGVDRNLKDQVTNPYVNWYKYNPTQQLHDSLTAESIQMKSPDMYYVRRDFVNIDKILGEDRESKFTKSWKIAAYIESYANYEGQRDFFSKFGLSSNDEMTLVINPRLFAHQTDGGIPVLGDLVYFPMDNSLFEITWVEADPFYQFGDRPQRKINLAKFIYTGEELAPELQRNEGIHIEPDAELDLEPIRNLDGLADINIEQYEEDKEFEREGDEFIESFDVVNGRGSPFASLP
>ID:YP_009203900.1 |[Citrobacter phage Merlin]||_Citrobacter_phage_Merlin_.gbk|neck protein|771|NC_028857(172733):95385-96155:1 ^GeneID:26648111^ Citrobacter phage Merlin, complete genome.|neighbours:ID:YP_009203899.1(1),ID:YP_009203901.1(1)|neighbour_genes:neck protein,tail sheath stabiliz..|
MMNNKLFAKLENRSGYEKTNVANILNPYVNFNGHENTQSLADTLVAEAIQMRGVECYFIPREYVKPDQLFGEDLQNKFTKAWLFAAYLNSFEGYEGANSFFSKFGMQVSDEVTLTINPGLFKHQCDGSEPREGDLIYFKMDNSLFEINWVEPYDPFYQVGRNATRKITAGKFIYSGEQLKPELQRNAGIQIPEFSELDLEPVKNLDGLADISKVQYEEVDAINAEASEFVEDFIVINGRGVNDPEKTSPFDDNFMS
> |[Tevenvirinae _Citrobacter_phage_Miller]||_Citrobacter_phage_Miller.gb|Phage neck protein|747|NC_025414.1(178171):123918-124664:1 ^RAST2:fig|1198136.111.peg.218^ Tevenvirinae _Citrobacter_phage_Miller|neighbours:(1),(1)|neighbour_genes:Phage neck protein,hypothetical protein|
MQNWDESLFAQLSTGEGVDRNLKDQVTNPYVNWYKYNPTQQLHDSLTAESIQMKSPDMYYVRREFVNIDKILGEDRESKFTKSWKIAAYIESYANYEGQRDFFSKFGLSSNDEMTLVLNPRLFAHQTDGGIPVLGDLVYFPMDNSLFEITWVEADPFYQFGDRPQRKINLAKFIYTGEELAPELQRNEGIHIEPDAELDLEPIRNLDGLADINIEQYEEDKEFEREGDEFIESFDVVNGRGSPFATLP
>ID:YP_009146614.1 |[Citrobacter phage Moon]||_Citrobacter_phage_Moon.gbk|neck protein|771|NC_027331(170341):94529-95299:1 ^GeneID:24721780,InterPro:IPR021674^ Citrobacter phage Moon, complete genome.|neighbours:ID:YP_009146613.1(1),ID:YP_009146615.1(1)|neighbour_genes:neck protein,tail sheath stabiliz..|
MMNNKLFAKLENRSGYEKTNVANILNPYVNFNGHENTQSLADTLVAEAIQMRGVECYFIPREYVKPDQLFGEDLQNKFTKAWLFAAYLNSFEGYEGANSFFSKFGMQVSDEVTLTINPGLFKHQCDGSEPREGDLIYFKMDNSLFEINWVEPYDPFYQVGRNATRKITAGKFIYSGEQLQPELQRNAGIQIPEFSELDLEPVKNLDGLADISKIQYEEVDAINAEASEFVEDYIVINGRGVNDPEKTSPFDDGFMS
>ID:YP_009285743.1 |[Citrobacter phage vB_CfrM_CfP1]||_Citrobacter_phage_vB_CfrM_CfP1_.gbk|head completion prot..|747|NC_031057(180219):125883-126629:1 ^GeneID:29079573^ Citrobacter phage vB_CfrM_CfP1, complete genome.|neighbours:ID:YP_009285742.1(1),ID:YP_009285744.1(1)|neighbour_genes:head completion prot..,tail sheath|
MQNWDESLFAQLSTGEGVDRNLKDQVTNPYVNWYKYNPTQQLHDSLTAESIQMKSPDMYYVRREFVNIDKILGEDRESKFTKSWKIAAYIESYANYEGQRDFFSKFGLSSNDEMTLVLNPRLFAHQTDGGIPVLGDLVYFPMDNSLFEITWVEADPFYQFGDRPQRKINLAKFIYTGEELAPELQRNEGIHIEPDAELDLEPIRNLDGLADINIEQYEEDKEFEREGDEFIESFDVVNGRGSPFATLP
> |[Tevenvirinae _Cronobacter_phage_Pet-CM3-4]||_Cronobacter_phage_Pet-CM3-4.gb|Phage neck protein|795|LT614807.1(171975):97107-97901:1 ^RAST2:fig|1198136.112.peg.196^ Tevenvirinae _Cronobacter_phage_Pet-CM3-4|neighbours:(1),(1)|neighbour_genes:Phage neck protein,Phage tail completio..|
MNKNLFAKLEDKSGYSRTNEEEVLNPYVNFHNHFNTQALFDTLVAESIQMRGVKCYYVPREYVKPDYVFGEDLQSKFTKAWQFAAYINSFEGYEGANTFYSKFGMQVNDEVTLSINPGLFKHQVNGQEPKEGDLIYFPMDNSLFEISWVEPYDPFYQAGRNAIRKITAEKFIYSGEQLKPELQRNDGINIPEFSELDLDPIHELDGLSDINEVPYQEVDQMNDEADKDVKQYEVVNGTGSPKVEPPRNRPPANHTSPFDDGFML
>ID:YP_006986478.1 |[Cronobacter phage vB_CsaM_GAP161]||_Cronobacter_phage_vB_CsaM_GAP161_.gbk|neck protein|747|NC_019398(178193):122326-123072:1 ^GeneID:13997744^ Cronobacter phage vB_CsaM_GAP161, complete genome.|neighbours:ID:YP_006986477.1(1),ID:YP_006986479.1(1)|neighbour_genes:neck protein,tail sheath stabiliz..|
MQNWDESLFAQLSTGEGVDRNLKDQVTNPYVNWYKYNPTQQLHDSLTAESIQMKSPDMYYVRRDFVNIDKILGEDRESKFTKSWKIAAYIESYANYEGQRDFFSKFGLNSNDEMTLVINPRLFAHQTDGGIPVLGDLIYFPMDNSLFEVTWVEADPFYQFGDRPQRKINLAKFIYTGEELAPELQRNEGIHIEPDAELDLEPIRNLDGLADINIEQYEEDKEFEREGDEFIESFDVVNGRGSPFASLP
>ID:AOG16334.1 |[Cronobacter phage vB_CsaM_leB]||_Cronobacter_phage_vB_CsaM_leB_.gbk|neck protein|747|KX431559(177907):122159-122905:1 ^^ Cronobacter phage vB_CsaM_leB, complete genome.|neighbours:ID:AOG16333.1(1),ID:AOG16335.1(1)|neighbour_genes:neck protein,tail sheath stabiliz..|
MQNWDESLFAQLSTGEGVDRNLKDQVTNPYVNWYKYNPTQQLHDSLTAESIQMKSPDMYYVRRDFVNIDKILGEDRESKFTKSWKIAAYIESYANYEGQRDFFSKFGLSSNDEMTLVINPRLFAHQTDGGIPVLGDLVYFPMDNSLFEITWVEADPFYQFGDRPQRKINLAKFIYTGEELAPELQRNEGIHIEPDAELDLEPIRNLDGLADINIEQYEEDKEFEREGDEFIESFDVVNGRGSPFASLP
>ID:AOG16618.1 |[Cronobacter phage vB_CsaM_leN]||_Cronobacter_phage_vB_CsaM_leN_.gbk|neck protein|747|KX431560(179516):123211-123957:1 ^^ Cronobacter phage vB_CsaM_leN, complete genome.|neighbours:ID:AOG16617.1(1),ID:AOG16619.1(1)|neighbour_genes:neck protein,tail sheath stabiliz..|
MQNWDESLFAQLSTGEGVDRNLKDQVTNPYVNWYKYNPTQQLHDSLTAESIQMKSPDMYYVRRDFVNIDKILGEDRESKFTKSWKIAAYIESYANYEGQRDFFSKFGLSSNDEMTLVINPRLFAHQTDGGIPVLGDLVYFPMDNSLFEITWVEADPFYQFGDRPQRKINLAKFIYTGEELAPELQRNEGIHIEPDAELDLEPIRNLDGLADINIEQYEEDKEFEREGDEFIESFDVVNGRGSPFASLP
>ID:YP_009005444.1 |[Enterobacter phage PG7]||_Enterobacter_phage_PG7_.gbk|neck protein|801|NC_023561(173276):98863-99663:1 ^GeneID:18502459^ Enterobacter phage PG7, complete genome.|neighbours:ID:YP_009005443.1(1),ID:YP_009005445.1(1)|neighbour_genes:neck protein,tail sheath stabiliz..|
MMNKNLFAKLENKSGYSRTNEEEVLNPYVNFHNHFNTQALFDTLVAESIQMRGVKCYYVPREYVKPDYVFGEDLQSKFTKAWQFAAYINSFEGYEGANTFYSKFGMQVNDEVTLSINPGLFKHQVNGQEPKEGDLIYFPMDNSLFEISWVEPYDPFYQAGRNAIRKITAEKFIYSGEQLKPELQRNDGINIPEFSELDLDPIHELDGLSDINEVPYQEVDQMNDEADKDVKQYEVVNGTGSPKVEPPRNRPPANHVASPFDDGFML
> |[Tevenvirinae Enterobacter_phage_myPSH1140]||_Enterobacter_phage_myPSH1140.gb|Phage neck protein|798|MG999954.1(172614):99959-100756:1 ^RAST2:fig|1198136.57.peg.202^ Tevenvirinae Enterobacter_phage_myPSH1140|neighbours:(1),(1)|neighbour_genes:Phage neck protein,Phage tail completio..|
MNKNLFAKLENKSGYSRTNEEEVLNPYVNFHNHFNTQALFDTLVAESIQMRGVKCYYVPREYVKPDYVFGEDLQSKFTKAWQFAAYINSFEGYEGANTFYSKFGMQVNDEVTLSINPGLFKHQVNGQEPKEGDLIYFPMDNSLFEISWVEPYDPFYQAGRNAIRKITAEKFIYSGEQLKPELQRNDGINIPEFSELDLDPIHELDGLSDINEVPYQEVDQMNDEADKDVKQYEVVNGTGSPKVEPPRNRPPANHVASPFDDGFML
>ID:YP_009607125.1 |[Enterobacter phage phiEap-3]||_Enterobacter_phage_phiEap-3_.gbk|neck protein|747|NC_041980(175814):122701-123447:1 ^GeneID:40083131^ Enterobacter phage phiEap-3, complete genome.|neighbours:ID:YP_009607124.1(1),ID:YP_009607126.1(1)|neighbour_genes:neck protein,tail sheath stabiliz..|
MQNWDESLFAQLEDGSGVDRNLRQEVTNPYVNWYKYNPTQQLHDSLTAEAIQMKSPDMYYVRREFVNIDKILGEDRESKFTKSWKIAAYIDSYANYEGQRDFYSKFGMMSNDEMTLVINPRLFAHQTDGGIPVLGDLIYFPMDNSLFEITWIEFDPFFQFGDRPQRKINLVKFIYTGEELDPKLQRNEGINLAPDADLDLEPIRNLDGLADTNIEQYEEDQAFEDEGDEFIESFDVVNGRGSPFAQFP
>ID:YP_009167978.1 |[Escherichia phage AR1]|AR1|_Enterobacteria_phage_AR1_DNA_.gbk|14|771|NC_027983(167435):91801-92571:1 ^GeneID:26041908^ Enterobacteria phage AR1 DNA, complete genome.|neighbours:ID:YP_009167977.1(1),ID:YP_009167979.1(1)|neighbour_genes:13,15|
MATYDKNLFAKLENRTGYSQTNETEILNPYVNFNHYQNSQILADVLVAESIQMRGVECYYVPREYVSPDLVFGEDLKNKFTKAWKFAAYLNSFEGYEGAKSFFGNFGMQVQDEVTLSINPNLFKHQVNGKEPKEGDLIYFPMDNSLFEINWVEPYDPFYQLGQNAIRKITAGKFIYSGEEINPVLQKNEGINIPEFSELELNPVRNLNGIHDINIDQYAEVDQINSEAKEYVEPYVVVNNRGKSFESSPFDNDFMD
> |[Tevenvirinae _Enterobacteria_phage_ATK47]||_Enterobacteria_phage_ATK47.gb|Phage neck protein|765|KT184309.1(170020):76334-77098:-1 ^RAST2:fig|1198136.68.peg.112^ Tevenvirinae _Enterobacteria_phage_ATK47|neighbours:(-1),(-1)|neighbour_genes:Phage tail completio..,Phage neck protein|
MATYDKNLFAKLENRGGYSQTNETEILNPFVNFNNYENSQTLADVLVAESIQMRGIECFYVPREYVAVDLIFGEDLKNKFTKAWKFAAYLNSFEGYEGAKSFFSNFGMQVQDEVTLSINPGLFKHQVNNQEPKEGDLIYFPMDNSLFEINWVEPYDPFYQVGKNAIRKITAGKFIYSGEEINPVLQKNEGINIPEFSDLELNPVRNLDGIHDINIDEYSEVEQINSEASEYVEPYVVVNNRGRQNSPFDDGFMN
> |[Tevenvirinae Enterobacteria_phage_ATK48]||_Enterobacteria_phage_ATK48.gb|Phage neck protein|765|KT184310.1(169729):4838-5602:-1 ^RAST2:fig|1198136.55.peg.5^ Tevenvirinae Enterobacteria_phage_ATK48|neighbours:(-1),(-1)|neighbour_genes:Phage tail completio..,Phage neck protein|
MATYDKNLFAKLENRGGYSQTNETEILNPFVNFNNYENSQTLADVLVAESIQMRGIECFYVPREYVAVDLIFGEDLKNKFTKAWKFAAYLNSFEGYEGAKSFFSNFGMQVQDEVTLSINPGLFKHQVNNQEPKEGDLIYFPMDNSLFEINWVEPYDPFYQVGKNAIRKITAGKFIYSGEEINPVLQKNEGINIPEFSDLELNPVRNLDGIHDINIDEYSEVEQINSEASEYVEPYVVVNNRGRQNSPFDDGFMN
> |[Tevenvirinae Enterobacteria_phage_Aplg8]||_Enterobacteria_phage_Aplg8.gb|Phage neck protein|771|KT184308.1(168496):36675-37445:1 ^RAST2:fig|1198136.66.peg.71^ Tevenvirinae Enterobacteria_phage_Aplg8|neighbours:(1),(1)|neighbour_genes:Phage neck protein,tail sheath stabiliz..|
MATYDKNLFAKLENRTGYSQTNETEILNPYVNFNHYKNSQILADVLVAESIQMRGVECYYVPREYVSPDLVFGEDLKNKFTKAWKFAAYLNSFEGYEGAKSFFSNFGMQVQDEVTLSINPNLFKHQVNGKEPKEGDLIYFPMDNSLFEINWVEPYDPFYQLGQNAIRKITAGKFIYSGEEINPVLQKNEGINIPEFSELELNPVRNLNGIYDINIDQYAEVDQINSEAKEYVEPYVVVNNRGKSFESSPFDNDFMD
>ID:YP_007004285.1 |[Enterobacteria phage Bp7]||_Enterobacteria_phage_Bp7_.gbk|neck protein|774|NC_019500(168066):145338-146111:-1 ^GeneID:14007899^ Enterobacteria phage Bp7, complete genome.|neighbours:ID:YP_007004284.1(-1),ID:YP_007004286.1(-1)|neighbour_genes:tail sheath stabiliz..,neck protein|
MATFDSSLFAKLENNTGYANTNETEIMNPFVNFYKHENTQTLADALVAESIQMRGIELYYIPREYVNPDQLFGEDLQNKFTKAWKFAGYLDSFEGYSGDNTYFSKFGMMVNDEVTITINPNLFKHQCNGTEPVSGDLIYFPMDNSLFEINWVQPYDPFYQVGANVQRRITATKFIYNGEELRPELQRNEGINIPEFSELDLMPVKNIDGLADISDIQYEEVNEINAEAAEFVHPYVVINGRGEDAPPTAFDDAFLDD
> |[Tevenvirinae _Enterobacteria_phage_CC31]||_Enterobacteria_phage_CC31.gb|Phage neck protein|798|NC_014662.1(165540):91430-92227:1 ^RAST2:fig|1198136.121.peg.176^ Tevenvirinae _Enterobacteria_phage_CC31|neighbours:(1),(1)|neighbour_genes:Phage neck protein,Phage tail completio..|
MNKNLFAKLENKSGYSRTNEEEVLNPYVNFHNHFNTQALFDTLVAESIQMRGVKCYYVPREYVKPDYVFGEDLQSKFTKAWQFAAYINSFEGYEGANTFYSKFGMQVNDEVTLSINPGLFKHQVNGQEPKEGDLIYFPMDNSLFEISWVEPYDPFYQAGRNAIRKITAEKFIYSGEQLKPELQRNDGINIPEFSELDLDPIHELDGLSDINEVPYQEVDQMNDEADKDVKQYEVVNGTGSPKVEPPRNRPPANHVASPFDDGFML
>ID:YP_009118834.1 |[Enterobacteria phage GEC-3S]||_Enterobacteria_phage_GEC-3S_.gbk|Putative neck protei..|741|NC_025425(163424):84056-84796:1 ^GeneID:23301189^ Enterobacteria phage GEC-3S complete genome.|neighbours:ID:YP_009118833.1(1),ID:YP_009118835.1(1)|neighbour_genes:Putative neck protei..,Putative tail sheath..|
MFNNTLFARLESQKDYENTRQTEILNPYVNFHKYTNTQTLADVMVAEAIQMRGVELYYIPREFVKPDMIFGEDVQSKFTKAWKFAAYINSFDGYEGAGNFFSSFGYQANDELTFTVNPNLFKHQVDGQEPKSGDLIYIPMSNDLFEINYVEPYQPFFQAGKNAMRKIIAEKFVYSGEELRPELQRNEGINVDEFADLDLAPITNLDGLTDINLDQYKEDKQFRSEGQDFIDQFDPINGKGSPFADF
> |[Tevenvirinae _Enterobacteria_phage_GiZh]||_Enterobacteria_phage_GiZh.gb|Phage neck protein|771|KT184311.1(166514):141857-142627:1 ^RAST2:fig|1198136.122.peg.260^ Tevenvirinae _Enterobacteria_phage_GiZh|neighbours:(1),(1)|neighbour_genes:Phage neck protein,tail sheath stabiliz..|
MATYDKNLFAKLENRTGYSQTNETEILNPYVNFNHYKNSQILADVLVAESIQMRGVECYYIPREYVSPDLIFGEDLKNKFTKAWKFAAYLNSFEGYEGAKSFFSNFGMQVQDEVTLSINPNLFKHQVNGKEPKEGDLIYFPMDNSLFEINWVEPYDPFYQLGQNAIRKITAGKFIYSGEEINPVLQKNEGINIPEFSELELNPVRNLNGIHDINIDQYAEVDQINSEAKEYVEPYVVVNNRGKSFESSPFDNDFMD
> |[Viruses Hx01]||_Enterobacteria_phage_HX01.gb|T4-like phage head c..|765|NC_018855.1(169158):8617-9381:-1 ^RAST2:fig|10239.59.peg.10^ Viruses Hx01|neighbours:(-1),(-1)|neighbour_genes:Proximal tail sheath..,hypothetical protein|
MATYDKNLFAKLENSGGYSQTNETEILNPFVNFNNYENSQTLADVLVAESIQMRGIECFYVPREYVAVDLIFGEDLKNKFTKAWKFAAYLNSFEGYEGAKSFFSNFGMQVQDEVTLSINPGLFKHQVNNQEPKEGDLIYFPMDNSLFEINWVEPYDPFYQVGKNAIRKITAGKFIYSGEEINPVLQKNEGINIPEFSDLELNPVRNLDGIHDINIDEYSEVEQINSEASEYVEPYVVVNNRGRQNSPFDDGFMN
>ID:YP_003734303.1 |[Enterobacteria phage IME08]||_Enterobacteria_phage_IME08_.gbk|14|819|NC_014260(172253):92414-93232:1 ^GeneID:9384463^ Enterobacteria phage IME08, complete genome.|neighbours:ID:YP_003734302.1(1),ID:YP_003734304.1(1)|neighbour_genes:13,15|
MRFTRPTNTYFNWIIMATFDSSLFAKLEDNTGYANTNETEIMNPFVNFYKHENTQTLADALVAESIQMRGIELYYIPREYVKPDQLFGEDLQNKFTKAWKFAGYLDSFEGYSGDNTYFSKFGMMVNDEVTITINPNLFKHQCNGTEPVSGDLIYFPMDNSLFEINWVQPYDPFYQVGANVQRRITATKFIYNGEELRPELQRNEGINIPEFSELDLMPVKNIDGLADISDIQYEEVNEINAEAAEFVHPYVVINGRGEDAPPTAFDDAFLDD
>ID:YP_002922507.1 |[Enterobacteria phage JS10]||_Enterobacteria_phage_JS10_.gbk|14|774|NC_012741(171451):92788-93561:1 ^GeneID:7943557^ Enterobacteria phage JS10, complete genome.|neighbours:ID:YP_002922506.1(1),ID:YP_002922508.1(1)|neighbour_genes:13,15|
MATFDSSLFAKLENNTGYANTNETEIMNPFVNFYRHENTQTLADALVAESIQMRGIELYYIPREYVNPDQLFGEDLQNKFTKAWKFAGYLDSFEGYSGDNTYFSKFGMMVNDEVTITINPNLFKHQCNGTEPVSGDLIYFPMDNSLFEINWVQPYDPFYQVGTNVQRRITATKFIYNGEELRPELQRNEGINIPEFSELDLMPVKNIDGLADISDIQYEEVNEINAEAAEFVHPYVVLNGRGEDAPPTAFDDAFLDD
>ID:YP_001595290.1 |[Escherichia phage JS98]||_Enterobacteria_phage_JS98.gbk|14|774|NC_010105(170523):93712-94485:1 ^GeneID:5783656^ Enterobacteria phage JS98, complete genome.|neighbours:ID:YP_001595289.1(1),ID:YP_001595291.1(1)|neighbour_genes:13,15|
MATFDSSLFAKLENNTGYANTNETEIMNPFVNFYRHENTQTLADALVAESIQMRGIELYYIPREYVNPDQLFGEDLQNKFTKAWKFAGYLDSFEGYSGDNTYFSKFGMMVNDEVTITINPNLFKHQCNGTEPVSGDLIYFPMDNSLFEINWVQPYDPFYQVGTNVQRRITATKFIYNGEELRPELQRNEGINIPEFSELDLMPVKNIDGLADISDIQYEEVNEINAEAAEFVHPYVVINGRGEDAPPTAFDDAFLDD
>ID:YP_002922225.1 |[Escherichia phage JSE]||_Enterobacteria_phage_JSE_.gbk|14|741|NC_012740(166418):86770-87510:1 ^GeneID:7943193^ Enterobacteria phage JSE, complete genome.|neighbours:ID:YP_002922224.1(1),ID:YP_002922226.1(1)|neighbour_genes:13,Homing endonuclease|
MFNNTLFARLESQKDYENTRQTEILNPYVNFNRHTNTQTLADVMVAEAIQMRGVELYYIPREFVKPDMIFGEDVQSKFTKAWKFAAYINSFDGYEGAGNFFQSMGYTANDELTFTVNPNLFKHQVDDQEPKSGDLIYIPMSNDLFEINYVEPYQPFFQAGKNAMRKIIAEKFVYSGEELRPELQRNEGINVDEFADLDLAPITNLDGLTDINLDQYKEDKQFRSEGQDFIDPFDPINGKGSPFSDF
> |[Tevenvirinae _Enterobacteria_phage_Kha5h]||_Enterobacteria_phage_Kha5h.gb|Phage neck protein|771|KT184312.1(167318):116768-117538:1 ^RAST2:fig|1198136.123.peg.215^ Tevenvirinae _Enterobacteria_phage_Kha5h|neighbours:(1),(1)|neighbour_genes:Phage neck protein,tail sheath stabiliz..|
MATYDKNLFAKLENRTGYSQTNETEILNPYVNFNHYKNSQILADVLVAESIQMRGVECYYVPREYVSPDLVFGEDLKNKFTKAWKFAAYLNSFEGYEGAKSFFSNFGMQVQDEVTLSINPNLFKHQVNGKEPKEGDLIYFPMDNSLFEINWVEPYDPFYQLGQNAIRKITAGKFIYSGEEINPVLQKNEGINIPEFSELELNPVRNLNGIHDINIDQYAEVDQINSEAKEYVEPYVVVNNRGKSFESSPFDNDFMD
>ID:YP_001469495.1 |[Enterobacteria phage Phi1]||_Enterobacteria_phage_Phi1_.gbk|14|741|NC_009821(164270):84224-84964:1 ^GeneID:5602161^ Enterobacteria phage Phi1, complete genome.|neighbours:ID:YP_001469494.1(1),ID:YP_001469496.1(1)|neighbour_genes:segC,15|
MFDSTLFARLESQKDYENTRQTEILNPYVNFNSHTNTQTLADIMVAESIQMRGVEMYYIPREFVKPDMIFGEDVQSKFTKAWKFAAYINSFDGYEGAGNFFQSFGYTANDELTITINPNLFKHQVDNKEPKSGDLFYIPMSNDLFEISYVEPYQPFFQAGKNAMRKIIAEKFVYSGEELRPELQRNEGINVDEFADLDLAPITNLDGLTDINLDQYKEDKQFRSEGQDFIDPFDPINGKGSPFADF
>ID:YP_009202895.1 |[Escherichia phage QL01]||_Enterobacteria_phage_QL01.gbk|neck protein|774|NC_028847(170527):91858-92631:1 ^GeneID:26629883^ Enterobacteria phage QL01, complete genome.|neighbours:ID:YP_009202894.1(1),ID:YP_009202896.1(1)|neighbour_genes:neck protein,tail sheath stabiliz..|
MATFDSSLFAKLENNTGYANTNETEIMNPFVNFYKHENTQTLADALVAESIQMRGIELYYIPREYVNPDQLFGEDLQNKFTKAWKFAGYLDSFEGYSGDNTYFSKFGMMVNDEVTITINPNLFKHQCNGTEPVSGDLIYFPMDNSLFEINWVQPYDPFYQVGANVQRRITATKFIYNGEELRPELQRNEGINIPEFSELDLMPVKNIDGLADISDIQYEEVNEINAEAAEFVHPYVVINGRGEDAPPTAFDDAFLDD
>ID:AIT74255.1 |[Enterobacteria phage RB10]||_Enterobacteria_phage_RB10_.gbk|neck protein|771|KM606999(168401):90008-90778:1 ^^ Enterobacteria phage RB10, complete genome.|neighbours:ID:AIT74254.1(1),ID:AIT74256.1(1)|neighbour_genes:neck protein,tail sheath stabiliz..|
MATYDKNLFAKLENRTGYSQTNETEILNPYVNFNHYKNSQILADVLVAESIQMRGVECYYVPREYVSPDLVFGEDLKNKFTKAWKFAAYLNSFEGYEGAKSFFGNFGMQVQDEVTLSINPNLFKHQVNGKEPKEGDLIYFPMDNSLFEINWVEPYDPFYQLGQNAIRKITAGKFIYSGEEINPVLQKNEGINIPEFSELELNPVRNLNGIHDINIDQYAEVDQINSEAKEYVEPYVVVNNRGKSFESSPFDNDFMD
>ID:YP_002854497.1 |[Escherichia virus RB14]||_Enterobacteria_phage_RB14_.gbk|14|771|NC_012638(165429):90670-91440:1 ^GeneID:7803913^ Enterobacteria phage RB14, complete genome.|neighbours:ID:YP_002854496.1(1),ID:YP_002854498.1(1)|neighbour_genes:13,15|
MATYDKNLFAKLENRTGYSQTNENEILNPYVNFNHYKNSQILADVLVAESIQMRGVECYYVPREYVSPDLIFGEDLKNKFTKAWKFAAYLNSFEGYEGAKSFFSNFGMQVQDEVTLSINPNLFKHQVNGKEPKEGDLIYFPMDNSLFEINWVEPYDPFYQLGQNAIRKITAGKFIYSGEEINPVLQKNEGINIPEFSELELNPVRNLNGIHDINIDQYAEVDQINSEAKEYVEPYVVVNNRGKSFESSPFDNDFMD
> |[Tevenvirinae _Enterobacteria_phage_RB16]||_Enterobacteria_phage_RB16.gb|Phage neck protein|747|NC_014467.1(176788):123085-123831:1 ^RAST2:fig|1198136.103.peg.213^ Tevenvirinae _Enterobacteria_phage_RB16|neighbours:(1),(1)|neighbour_genes:Phage neck protein,Phage protein|
MQNWDESLFAQLSTGEGVDRNLKDQVTNPYVNWYKYNPTQQLHDSLTAESIQMKSPDMYYVRREFVNIDKILGEDRESKFTKSWKIAAYIESYANYEGQRDFFRKFGLSSNDEMTLVLNPRLFAHQTDGGIPVLGDLVYFPMDNSLFEITWVEADPFYQFGDRPQRKINLAKFIYTGEELAPELQRNEGIHIEPDAELDLEPIRNLDGLADINIEQYEEDKEFEREGDEFIESFDVVNGRGSPFASLP
>ID:AXF42471.1 |[Enterobacteria phage RB18]||_Enterobacteria_phage_RB18_.gbk|neck protein|771|MH553563(166677):91674-92444:1 ^^ Enterobacteria phage RB18, complete genome.|neighbours:ID:AXF42470.1(1),ID:AXF42472.1(1)|neighbour_genes:neck protein,tail sheath stabiliz..|
MATYDKNLFAKLENRTGYSQTNETEILNPYVNFNHYKNSQILADVLVAESIQMRGVECYYVPREYVSPDLIFGEDLKNKFTKAWKFAAYLNSFEGYEGAKSFFSNFGMQVQDEVTLSINPNLFKHQVNGKEPKEGDLIYFPMDNSLFEINWVEPYDPFYQLGQNAIRKITAGKFIYSGEEINPVLQKNEGINIPEFSELELNPVRNLNGIHDINIDQYAEVDQINSEAKEYVEPYVVVNNRGKSFESSPFDNDFMD
>ID:YP_009102366.1 |[Enterobacteria phage RB27]||_Enterobacteria_phage_RB27_.gbk|neck protein|771|NC_025448(165179):90374-91144:1 ^GeneID:22113150^ Enterobacteria phage RB27, complete genome.|neighbours:ID:YP_009102365.1(1),ID:YP_009102367.1(1)|neighbour_genes:neck protein,tail sheath stabiliz..|
MATYDKNLFAKLENRTGYSQTNETEILNPYVNFNHYKNSQILADVLVAESIQMRGVECYYVPREYVSPDLVFGEDLKNKFTKAWKFAAYLNSFEGYEGAKSFFSNFGMQVQDEVTLSINPNLFKHQVNGKEPKEGDLIYFPMDNSLFEINWVEPYDPFYQLGQNAIRKITAGKFIYSGEEINPVLQKNEGINIPEFSELELNPVRNLNGIHDINIDQYAEVDQINSEAKKYVEPYVVVNNRGKSFESSPFDNDFMD
>ID:AIT74801.1 |[Enterobacteria phage RB33]||_Enterobacteria_phage_RB33_.gbk|neck protein|771|KM607001(166007):92213-92983:1 ^^ Enterobacteria phage RB33, complete genome.|neighbours:ID:AIT74800.1(1),ID:AIT74802.1(1)|neighbour_genes:neck protein,tail sheath stabiliz..|
MATYDKNLFAKLENHTGYSQTNETEILNPYVNFNHYKNSQILADVLVAESIQMRGVECYYVPREYVSPDLIFGEDLKNKFTKAWKFAAYLNSFEGYEGAKSFFSNFGMQVQDEVTLSINPNLFKHQVNGKEPKEGDLIYFPMDNSLFEINWVEPYDPFYQLGQNAIRKITAGKFIYSGEEINPVLQKNEGINIPEFSELELNPVRNLNGIHDINIDQYAEVDQINSEAKEYVEPYVVVNNRGKSFESSPFDNDFMD
>ID:YP_009098546.1 |[Escherichia phage RB3]||_Enterobacteria_phage_RB3_.gbk|neck protein|771|NC_025419(168402):90009-90779:1 ^GeneID:22113910^ Enterobacteria phage RB3, complete genome.|neighbours:ID:YP_009098545.1(1),ID:YP_009098547.1(1)|neighbour_genes:neck protein,tail sheath stabiliz..|
MATYDKNLFAKLENRTGYSQTNETEILNPYVNFNHYKNSQILADVLVAESIQMRGVECYYVPREYVSPDLVFGEDLKNKFTKAWKFAAYLNSFEGYEGAKSFFGNFGMQVQDEVTLSINPNLFKHQVNGKEPKEGDLIYFPMDNSLFEINWVEPYDPFYQLGQNAIRKITAGKFIYSGEEINPVLQKNEGINIPEFSELELNPVRNLNGIHDINIDQYAEVDQINSEAKEYVEPYVVVNNRGKSFESSPFDNDFMD
> |[Tevenvirinae _Enterobacteria_phage_RB43]||_Enterobacteria_phage_RB43.gb|Phage neck protein|747|NC_007023.1(180500):124443-125189:1 ^RAST2:fig|1198136.102.peg.232^ Tevenvirinae _Enterobacteria_phage_RB43|neighbours:(1),(1)|neighbour_genes:Phage neck protein,hypothetical protein|
MQNWDESLFAQLSTGEGVDRNLKDQVTNPYVNWYKYNPTQQLHDSLTAESIQMKSPDMYYVRREFVNIDKILGEDRESKFTKSWKIAAYIESYANYEGQRDFFSKFGLSSNDEMTLVLNPRLFAHQTDGGIPVLGDLVYFPMDNSLFEITWVEADPFYQFGDRPQRKINLAKFIYTGEELAPELQRNEGIHIEPDAELDLEPIRNLDGLADINIEQYEEDKEFEREGDEFIESFDVVNGRGSPFATLP
>ID:NP_891721.1 |[Enterobacteria phage RB49]||_Enterobacteria_phage_RB49_.gbk|14|741|NC_005066(164018):82876-83616:1 ^GeneID:1725307^ Enterobacteria phage RB49, complete genome.|neighbours:ID:NP_891720.1(1),ID:NP_891722.1(1)|neighbour_genes:13,15|
MFNNTLFARLESQKDYENTRQTEILNPYVNFHKYTNTQTLADVMVAEAIQMRGVELYYIPREFVKPDMIFGEDVQSKFTKAWKFAAYINSFDGYEGAGNFFSSFGYQANDELTFTVNPNLFKHQVDDQEPKSGDLIYIPMSNDLFEINYVEPYQPFFQAGKNAMRKIIAEKFVYSGEELRPELQRNEGINVDEFADLDLAPITNLDGLTDINLDQYKEDKQFRSEGQDFIDPFDPINGKGSPFADF
>ID:ACP31082.1 |[Enterobacteria phage RB51]||_Enterobacteria_phage_RB51_.gbk|14|771|FJ839693(168394):94029-94799:1 ^^ Enterobacteria phage RB51, complete genome.|neighbours:ID:ACP31081.1(1),ID:ACP31083.1(1)|neighbour_genes:13,15|
MATYDKNLFAKLENHTGYSQTNETEILNPYVNFNHYKNSQILADVLVAESIQMRGVECYYVPREYVSPDLIFGEDLKNKFTKAWKFAAYLNSFEGYEGAKSFFGNFGMQVQDEVTLSINPNLFKHQVNGKEPKEGDLIYFPMDNSLFEINWVEPYDPFYQLGQNAIRKITAGKFIYSGEEINPVLQKNEGINIPEFSELELNPVRNLNGIHDINIDQYAEVDQINSEAKEYVEPYVVVNNRGKSFESSPFDNDFMD
>ID:AIT75072.1 |[Enterobacteria phage RB55]||_Enterobacteria_phage_RB55_.gbk|neck protein|771|KM607002(168896):94499-95269:1 ^^ Enterobacteria phage RB55, complete genome.|neighbours:ID:AIT75071.1(1),ID:AIT75073.1(1)|neighbour_genes:neck protein,tail sheath stabiliz..|
MATYDKNLFAKLENRTGYSQTNETEILNPYVNFNHYKNSQILADVLVAESIQMRGVECYYVPREYVSPDLIFGEDLKNKFTKAWKFAAYLNSFEGYEGAKSFFSNFGMQVQDEVTLSINPNLFKHQVNGKEPKEGDLIYFPMDNSLFEINWVEPYDPFYQLGQNAIRKITAGKFIYSGEEINPVLQKNEGINIPEFSELELNPVRNLNGIHDINIDQYAEVDQINSEAKEYVEPYVVVNNRGKSFESSPFDNDFMD
>ID:AIT75345.1 |[Enterobacteria phage RB59]||_Enterobacteria_phage_RB59_.gbk|neck protein|771|KM607003(168966):94512-95282:1 ^^ Enterobacteria phage RB59, complete genome.|neighbours:ID:AIT75344.1(1),ID:AIT75346.1(1)|neighbour_genes:neck protein,tail sheath stabiliz..|
MATYDKNLFAKLENRTGYSQTNETEILNPYVNFNHYKNSQILADVLVAESIQMRGVECYYVPREYVSPDLIFGEDLKNKFTKAWKFAAYLNSFEGYEGAKSFFSNFGMQVQDEVTLSINPNLFKHQVNGKEPKEGDLIYFPMDNSLFEINWVEPYDPFYQLGQNAIRKITAGKFIYSGEEINPVLQKNEGINIPEFSELELNPVRNLNGIHDINIDQYAEVDQINSEAKEYVEPYVVVNNRGKSFESSPFDNDFMD
>ID:AIT73168.1 |[Enterobacteria phage RB5]||_Enterobacteria_phage_RB5_.gbk|neck protein|771|KM606995(168394):90001-90771:1 ^^ Enterobacteria phage RB5, complete genome.|neighbours:ID:AIT73167.1(1),ID:AIT73169.1(1)|neighbour_genes:neck protein,tail sheath stabiliz..|
MATYDKNLFAKLENRTGYSQTNETEILNPYVNFNHYKNSQILADVLVAESIQMRGVECYYVPREYVSPDLVFGEDLKNKFTKAWKFAAYLNSFEGYEGAKSFFGNFGMQVQDEVTLSINPNLFKHQVNGKEPKEGDLIYFPMDNSLFEINWVEPYDPFYQLGQNAIRKITAGKFIYSGEEINPVLQKNEGINIPEFSELELNPVRNLNGIHDINIDQYAEVDQINSEAKEYVEPYVVVNNRGKSFESSPFDNDFMD
>ID:AIT75624.1 |[Enterobacteria phage RB68]||_Enterobacteria_phage_RB68_.gbk|neck protein|771|KM607004(168401):94029-94799:1 ^^ Enterobacteria phage RB68, complete genome.|neighbours:ID:AIT75623.1(1),ID:AIT75625.1(1)|neighbour_genes:neck protein,tail sheath stabiliz..|
MATYDKNLFAKLENHTGYSQTNETEILNPYVNFNHYKNSQILADVLVAESIQMRGVECYYVPREYVSPDLIFGEDLKNKFTKAWKFAAYLNSFEGYEGAKSFFGNFGMQVQDEVTLSINPNLFKHQVNGKEPKEGDLIYFPMDNSLFEINWVEPYDPFYQLGQNAIRKITAGKFIYSGEEINPVLQKNEGINIPEFSELELNPVRNLNGIHDINIDQYAEVDQINSEAKEYVEPYVVVNNRGKSFESSPFDNDFMD
>ID:NP_861866.1 |[Enterobacteria phage RB69]||_Enterobacteria_phage_RB69_.gbk|14|765|NC_004928(167560):97241-98005:1 ^GeneID:1494292^ Enterobacteria phage RB69, complete genome.|neighbours:ID:NP_861865.1(1),ID:NP_861867.1(1)|neighbour_genes:13,15|
MATYDKNLFAKLENRGGYSQTNETEILNPFVNFNNYENSQTLADVLVAESIQMRGIECFYVPREYVAVDLIFGEDLKNKFTKAWKFAAYLNSFEGYEGAKSFFSNFGMQVQDEVTLSINPGLFKHQVNNQEPKEGDLIYFPMDNSLFEINWVEPYDPFYQVGKNAIRKITAGKFIYSGEEINPVLQKNEGINIPEFSDLELNPVRNLDGIHDINIDEYSEVEQINSEASEYVEPYVVVNNRGRQNSPFDDGFMN
>ID:AIT73439.1 |[Enterobacteria phage RB6]||_Enterobacteria_phage_RB6_.gbk|neck protein|771|KM606996(168394):90001-90771:1 ^^ Enterobacteria phage RB6, complete genome.|neighbours:ID:AIT73438.1(1),ID:AIT73440.1(1)|neighbour_genes:neck protein,tail sheath stabiliz..|
MATYDKNLFAKLENRTGYSQTNETEILNPYVNFNHYKNSQILADVLVAESIQMRGVECYYVPREYVSPDLVFGEDLKNKFTKAWKFAAYLNSFEGYEGAKSFFGNFGMQVQDEVTLSINPNLFKHQVNGKEPKEGDLIYFPMDNSLFEINWVEPYDPFYQLGQNAIRKITAGKFIYSGEEINPVLQKNEGINIPEFSELELNPVRNLNGIHDINIDQYAEVDQINSEAKEYVEPYVVVNNRGKSFESSPFDNDFMD
>ID:AIT73710.1 |[Enterobacteria phage RB7]||_Enterobacteria_phage_RB7_.gbk|neck protein|771|KM606997(168395):90002-90772:1 ^^ Enterobacteria phage RB7, complete genome.|neighbours:ID:AIT73709.1(1),ID:AIT73711.1(1)|neighbour_genes:neck protein,tail sheath stabiliz..|
MATYDKNLFAKLENRTGYSQTNETEILNPYVNFNHYKNSQILADVLVAESIQMRGVECYYVPREYVSPDLVFGEDLKNKFTKAWKFAAYLNSFEGYEGAKSFFGNFGMQVQDEVTLSINPNLFKHQVNGKEPKEGDLIYFPMDNSLFEINWVEPYDPFYQLGQNAIRKITAGKFIYSGEEINPVLQKNEGINIPEFSELELNPVRNLNGIHDINIDQYAEVDQINSEAKEYVEPYVVVNNRGKSFESSPFDNDFMD
>ID:AIT73982.1 |[Enterobacteria phage RB9]||_Enterobacteria_phage_RB9.gbk|neck protein|771|KM606998(168395):90002-90772:1 ^^ Enterobacteria phage RB9, complete genome.|neighbours:ID:AIT73981.1(1),ID:AIT73983.1(1)|neighbour_genes:neck protein,tail sheath stabiliz..|
MATYDKNLFAKLENRTGYSQTNETEILNPYVNFNHYKNSQILADVLVAESIQMRGVECYYVPREYVSPDLVFGEDLKNKFTKAWKFAAYLNSFEGYEGAKSFFGNFGMQVQDEVTLSINPNLFKHQVNGKEPKEGDLIYFPMDNSLFEINWVEPYDPFYQLGQNAIRKITAGKFIYSGEEINPVLQKNEGINIPEFSELELNPVRNLNGIHDINIDQYAEVDQINSEAKEYVEPYVVVNNRGKSFESSPFDNDFMD
>ID:ADJ39880.1 |[Enterobacteria phage T4T]||_Enterobacteria_phage_T4T_.gbk|14|771|HM137666(168920):94534-95304:1 ^^ Enterobacteria phage T4T, complete genome.|neighbours:ID:ADJ39879.1(1),ID:ADJ39881.1(1)|neighbour_genes:13,15|
MATYDKNLFAKLENRTGYSQTNETEILNPYVNFNHYKNSQILADVLVAESIQMRGVECYYVPREYVSPDLIFGEDLKNKFTKAWKFAAYLNSFEGYEGAKSFFSNFGMQVQDEVTLSINPNLFKHQVNGKEPKEGDLIYFPMDNSLFEINWVEPYDPFYQLGQNAIRKITAGKFIYSGEEINPVLQKNEGINIPEFSELELNPVRNLNGIHDINIDQYAEVDQINSEAKEYVEPYVVVNNRGKSFESSPFDNDFMD
>ID:NP_049773.1 |[Escherichia virus T4]||_Enterobacteria_phage_T4_.gbk|14|771|NC_000866(168903):94555-95325:1 ^GeneID:1258695^ Enterobacteria phage T4, complete genome.|neighbours:ID:NP_049772.1(1),ID:NP_049774.1(1)|neighbour_genes:13,15|
MATYDKNLFAKLENRTGYSQTNETEILNPYVNFNHYKNSQILADVLVAESIQMRGVECYYVPREYVSPDLIFGEDLKNKFTKAWKFAAYLNSFEGYEGAKSFFSNFGMQVQDEVTLSINPNLFKHQVNGKEPKEGDLIYFPMDNSLFEINWVEPYDPFYQLGQNAIRKITAGKFIYSGEEINPVLQKNEGINIPEFSELELNAVRNLNGIHDINIDQYAEVDQINSEAKEYVEPYVVVNNRGKSFESSPFDNDFMD
> |[Tevenvirinae _Enterobacteria_phage_T4_strain_wild]||_Enterobacteria_phage_T4_strain_wild.gb|Phage neck protein|771|KJ477684.1(168922):94536-95306:1 ^RAST2:fig|1198136.58.peg.175^ Tevenvirinae _Enterobacteria_phage_T4_strain_wild|neighbours:(1),(1)|neighbour_genes:Phage neck protein,tail sheath stabiliz..|
MATYDKNLFAKLENRTGYSQTNETEILNPYVNFNHYKNSQILADVLVAESIQMRGVECYYVPREYVSPDLIFGEDLKNKFTKAWKFAAYLNSFEGYEGAKSFFSNFGMQVQDEVTLSINPNLFKHQVNGKEPKEGDLIYFPMDNSLFEINWVEPYDPFYQLGQNAIRKITAGKFIYSGEEINPVLQKNEGINIPEFSELELNPVRNLNGIHDINIDQYAEVDQINSEAKEYVEPYVVVNNRGKSFESSPFDNDFMD
> |[Tevenvirinae _Enterobacteria_phage_T6]||_Enterobacteria_phage_T6.gb|Phage neck protein|771|MH550421.1(168706):90393-91163:1 ^RAST2:fig|1198136.104.peg.162^ Tevenvirinae _Enterobacteria_phage_T6|neighbours:(1),(1)|neighbour_genes:Phage-associated hom..,tail sheath stabiliz..|
MATYDKNLFAKLENRTGYSQTNETEILNPYVNFNHYKNSQILADVLVAESIQMRGVECYYVPREYVSPDLIFGEDLKNKFTKAWKFAAYLNSFEGYEGAKSFFSNFGMQVQDEVTLSINPNLFKHQVNGKEPKEGDLIYFPMDNSLFEINWVEPYDPFYQLGQNAIRKITAGKFIYSGEEINPVLQKNEGINIPEFSELELNPVRNLNGIHDINIDQYAEVDQINSEAKEYVEPYVVVNNRGKSFESSPFDNDFMD
>ID:YP_004063858.1 |[Escherichia phage vB_EcoM_VR7]||_Enterobacteria_phage_vB_EcoM-VR7_.gbk|14|786|NC_014792(169285):90297-91082:1 ^GeneID:10021402^ Enterobacteria phage vB_EcoM-VR7, complete genome.|neighbours:ID:YP_004063857.1(1),ID:YP_004063859.1(1)|neighbour_genes:13,15|
MATYDANLFARLEDGTGYDNTNATEILNPYVNFMHHENTQTLADAIVAESIQMRGMSLYYIPRQFVKPDLLFGEDLQSKFDKAWKFAGYLDTFDAYQGDGSIFSKFGMTVNDEITVSINPNLFKHQCNGTEPIAGDLIYFPLDNSLFEITWVQPYDPFYQVGQNAIRKITASKYIYSGEELKPELQRNEGINIPEFSELDLQPIHNIDGLTDISDIPYAESDEINAEAAEYVKPYFVQNGRGLESPPKAKQDSFDDSFFDE
>ID:YP_006986715.1 |[Escherichia phage vB_EcoM_ACG-C40]||_Enterobacteria_phage_vB_EcoM_ACG-C40_.gbk|neck protein|771|NC_019399(167396):92187-92957:1 ^GeneID:13997988^ Enterobacteria phage vB_EcoM_ACG-C40, complete genome.|neighbours:ID:YP_006986714.1(1),ID:YP_006986716.1(1)|neighbour_genes:neck protein,tail sheath stabiliz..|
MATYDKNLFAKLENHTGYSQTNETEILNPYVNFNHYKNSQILADALVAESIQMRGVECYYVPREYVSPDLVFGEDLKNKFTKAWKFAAYLNSFEGYEGAKSFFGNFGMQVQDEVTLSINPNLFKHQVNGKEPKEGDLIYFPMDNSLFEINWVEPYDPFYQLGQNAIRKITAGKFIYSGEEINPVLQKNEGINIPEFSELELNPVRNLNGIHDINIDQYAEVDQINSEAKEYVEPYVVVNNRGKSFESSPFDNDFMD
>ID:AWD91518.1 |[Enterobacteria phage vB_EcoM_IME339]||_Enterobacteria_phage_vB_EcoM_IME339_.gbk|neck protein|771|MH051915(164366):76174-76944:-1 ^^ Enterobacteria phage vB_EcoM_IME339, complete genome.|neighbours:ID:AWD91517.1(-1),ID:AWD91519.1(-1)|neighbour_genes:proximal tail sheath..,neck protein|
MATYDKNLFAKLENRTGYSQTNETEILNPYVNFNHYKNSQILADVLVAESIQMRGVECYYVPREYVSPDLIFGEDLKNKFTKAWKFAAYLNSFEGYEGAKSFFSNFGMQVQDEVTLSINPNLFKHQVNGKEPKEGDLIYFPMDNSLFEINWVEPYDPFYQLGQNAIRKITAGKFIYSGEEINPVLQKNEGINIPEFSELELNPVRNLNGIHDINIDQYAEVDQINSEAKEYVEPYVVVNNRGKSFESSPFDNDFMD
>ID:AWD91774.1 |[Enterobacteria phage vB_EcoM_IME340]||_Enterobacteria_phage_vB_EcoM_IME340_.gbk|neck protein|771|MH051916(165549):76484-77254:-1 ^^ Enterobacteria phage vB_EcoM_IME340, complete genome.|neighbours:ID:AWD91773.1(-1),ID:AWD91775.1(-1)|neighbour_genes:tail sheath stabiliz..,neck protein|
MTTYDKNLFAKLENRTGYSQTNETEILNPYVNFNHYKNSQILADVLVAESIQMRGVECYYVPREYVSPDLVFGEDLKNKFTKAWKFAAYLNSFEGYEGAKSFFGNFGMQVQDEVTLSINPNLFKHQVNGKEPKEGDLIYFPMDNSLFEINWVEPYDPFYQLGQNAIRKITAGKFIYSGEEINPVLQKNEGINIPEFSELELNPVRNLNGIHDINIDQYAEVDQINSEAKEYVEPYVVVNNRGKSFESSPFDNDFMD
>ID:YP_009207354.1 |[Escherichia phage vB_EcoM_VR20]||_Enterobacteria_phage_vB_EcoM_VR20.gbk|neck protein|786|NC_028894(170336):93309-94094:1 ^GeneID:26633853^ Enterobacteria phage vB_EcoM_VR20, complete genome.|neighbours:ID:YP_009207353.1(1),ID:YP_009207355.1(1)|neighbour_genes:neck protein,tail sheath stabiliz..|
MATYDSRLFARLEDGTGYDNTNATEILNPYVNFMHHENTQTLADAIVAESIQMRGMSLYYIPRQFVKPDLLFGEDLQSKFDKAWKFAGYLDTFDAYQGDGSIFSKFGMSVNDEITISINPNLFKHQCNGTEPIAGDLIYFPLDNSLFEITWVQPYDPFYQVGQNAIRKITASKYIYSGEELKPELQRNEGINIPEFSELDLQPIHNIDGLTDISDIPYAESDEINAEAAEYVKPYFVQNGRGLESPPKAKQDSFDDSFFDE
>ID:YP_009209920.1 |[Escherichia phage vB_EcoM_VR25]||_Enterobacteria_phage_vB_EcoM_VR25_.gbk|neck protein|786|NC_028925(170822):92498-93283:1 ^GeneID:26636340^ Enterobacteria phage vB_EcoM_VR25, complete genome.|neighbours:ID:YP_009209919.1(1),ID:YP_009209921.1(1)|neighbour_genes:neck protein,tail sheath stabiliz..|
MTTYDARLFARLEDGTGYDNTNATEILNPYVNFMHHENTQTLADAIVAESIQMRGMSLYYIPRQFVKPDLLFGEDLQSKFDKAWKFAGYLDTFDAYQGDGSIFSKFGMTVNDEITVSINPNLFKHQCNGTEPIAGDLIYFPLDNSLFEITWVQPYDPFYQVGQNAIRKITASKYIYSGEELKPELQRNEGINIPEFSELDLQPIHNIDGLTDISDIPYAESDEINAEAAEYVKPYFVQNGRGLESPPKAKQDSFDDSFFDE
>ID:YP_009214011.1 |[Escherichia phage vB_EcoM_VR26]||_Enterobacteria_phage_vB_EcoM_VR26_.gbk|neck protein|789|NC_028957(171541):91928-92716:1 ^GeneID:26640467^ Enterobacteria phage vB_EcoM_VR26, complete genome.|neighbours:ID:YP_009214010.1(1),ID:YP_009214012.1(1)|neighbour_genes:putative endonucleas..,tail sheath stabiliz..|
MRNSYDASLFARLEDGTGYDNTNSSEILNQYVNFMHHENTQTLADVIVAESIQMRGMSLYYIPRQFVKPDLLFGEDLQSKFDKAWKFAGYLDTFDAYQGDGSIFSKFGMTVNDEITVSINPNLFKHQCNGTEPIAGDLIYFPLDNSLFEITWVQPYDPFYQVGQNAIRKITASKYIYSGEELKPELQRNEGINIPEFSELDLQPIHNIDGLTDISDIPYAESDEINAEAAEYVKPYFVQNGRGIESPPKAKQDSFDDSFFDE
>ID:YP_009205856.1 |[Enterobacteria phage vB_EcoM_VR5]||_Enterobacteria_phage_vB_EcoM_VR5.gbk|neck protein|774|NC_028881(170473):91203-91976:1 ^GeneID:26632469^ Enterobacteria phage vB_EcoM_VR5, complete genome.|neighbours:ID:YP_009205855.1(1),ID:YP_009205857.1(1)|neighbour_genes:neck protein,tail sheath stabiliz..|
MATFDSSLFAKLENNTGYATTNETEIMNPFVNFYRHENTQTLADALVAESIQMRGIELYYIPREYVKPDQLFGEDLQNKFTKAWKFAGYLDSFEGYSGDNTYFSKFGMMVNDEVTITINPNLFKHQCNGTEPASGDLIYFPMDNSLFEINWVQPYDPFYQVGTNVQRRITATKFIYNGEELRPELQRNEGINIPEFSELDLMPVKNIDGLADISDIQYEEVNEINAEAAEFVHPYVVINGRGASSPPTAFDDAFLDD
> |[Tevenvirinae _Erwinia_phage_Cronus]||_Erwinia_phage_Cronus.gb|Phage neck protein|774|MH059636.2(175774):93251-94024:1 ^RAST2:fig|1198136.105.peg.202^ Tevenvirinae _Erwinia_phage_Cronus|neighbours:(1),(1)|neighbour_genes:Phage neck protein,tail sheath stabiliz..|
MINDTGLFAKLENNTGYDNTNEVNILNPYVNFNNYQNVQSLADVLVAESIQMRGIELYYIPREYVNPDLLFGEDLQSKFTKAWKFAGYLNSFEGYEGANSFYSKFGLQVSDEVTITVNPRLFKHQVNDKEPQSGDLIYFPMDNSLFEINWVQPYDPFYQVGQNAMRRITAGKFIYSGEQLQPELQRNEGIVIPEFSDLDLNPVRNIDGLADINDDQYSEVDQINNEAKEYVHPFVVINGRGTDTPPASTFDDDFMNQ
>ID:YP_009592794.1 |[Escherichia coli O157 typing phage 3]||_Escherichia_coli_O157_typing_phage_3_.gbk|virus neck protein|765|NC_041863(168733):53901-54665:-1 ^GeneID:40068288^ Escherichia coli O157 typing phage 3, complete genome.|neighbours:ID:YP_009592793.1(-1),ID:YP_009592795.1(-1)|neighbour_genes:hypothetical protein,hypothetical protein|
MATYDKNLFAKLENRGGYSKTNETEILNKYVNFNNYENSQTLADVLVAESIQMRGIECFYVPREYVAVDLIFGEDLKNKFTKAWKFAAYLNSFEGYEGAKSFFSNFGMQVQDEVTLSINPGLFKHQVNNQEPKEGDLIYFPMDNSLFEINWVEPYDPFYQVGKNAIRKITAGKFIYSGEEINPVLQKNEGINIPEFSDLELNPVRNLDGIHDINIDEYSEVEQINSEASEYVEPYVVVNNRGRQNSPFDDGFMN
>ID:YP_009593162.1 |[Escherichia coli O157 typing phage 6]||_Escherichia_coli_O157_typing_phage_6_.gbk|virus neck protein|765|NC_041864(160570):105896-106660:1 ^GeneID:40068659^ Escherichia coli O157 typing phage 6, complete genome.|neighbours:ID:YP_009593161.1(1),ID:YP_009593163.1(1)|neighbour_genes:hypothetical protein,hypothetical protein|
MATYDKNLFAKLENRGGYSKTNETEILNKYVNFNNYENSQTLADVLVAESIQMRGIECFYVPREYVAVDLIFGEDLKNKFTKAWKFAAYLNSFEGYEGAKSFFSNFGMQVQDEVTLSINPGLFKHQVNNQEPKEGDLIYFPMDNSLFEINWVEPYDPFYQVGKNAIRKITAGKFIYSGEEINPVLQKNEGINIPEFSDLELNPVRNLDGIHDINIDEYSEVEQINSEASEYVEPYVVVNNRGRQNSPFDDGFMN
>ID:YP_009225091.1 |[Escherichia phage APCEc01]||_Escherichia_phage_APCEc01_.gbk|neck protein|765|NC_029091(168771):87810-88574:-1 ^GeneID:26796044^ Escherichia phage APCEc01, complete genome.|neighbours:ID:YP_009225090.1(-1),ID:YP_009225092.1(-1)|neighbour_genes:tail sheath stabiliz..,neck protein|
MATYDKNLFAKLENRGGYSQTNETEILNPFVNFNNYENSQTLADVLVAESIQMRGIECFYVPREYVAVDLIFGEDLKNKFTKAWKFAAYLNSFEGYEGAKSFFSNFGMQVQDEVTLSINPGLFKHQVNNQEPKEGDLIYFPMDNSLFEINWVEPYDPFYQVGKNAIRKITAGKFIYSGEEINPVLQKNEGINIPEFSDLELNPVRNLDGIHDINIDEYSEVEQINSEASEYVEPYVVVNNRGRQNSPFDDGFMN
> |[Tevenvirinae _Escherichia_phage_AnYang]||_Escherichia_phage_AnYang.gb|Phage neck protein|774|MK234886.1(169215):61160-61933:1 ^RAST2:fig|1198136.106.peg.123^ Tevenvirinae _Escherichia_phage_AnYang|neighbours:(1),(1)|neighbour_genes:Phage neck protein,tail sheath stabiliz..|
MATFDSSLFAKLEDNTGYANTNETEIMNPFVNFYKHENTQTLADALVAESIQMRGIELYYIPREYVKPDQLFGEDLQNKFTKAWKFAGYLDSFEGYSGDNTYFSKFGMMVNDEVTITINPNLFKHQCNGTEPVSGDLIYFPMDNSLFEINWVQPYDPFYQVGANVQRRITATKFIYNGEELRPELQRNEGINIPEFSELDLMPVKNIDGLADISDIQYEEVNEINAEAAEFVHPYVVINGRGEDAPPTAFDDAFLDD
> |[Tevenvirinae Escherichia_phage_CF2]||_Escherichia_phage_CF2.gb|Phage neck protein|771|NC_041919.1(168188):65528-66298:-1 ^RAST2:fig|1198136.52.peg.93^ Tevenvirinae Escherichia_phage_CF2|neighbours:(-1),(-1)|neighbour_genes:tail sheath stabiliz..,Phage neck protein|
MATYDKNLFAKLENRTGYSQTNETEILNPYVNFNHYKNSQILADVLVAESIQMRGVECYYVPREYVSPDLIFGEDLKNKFTKAWKFAAYLNSFEGYEGAKSFFSNFGMQVQDEVTLSINPNLFKHQVNGKEPKEGDLIYFPMDNSLFEINWVEPYDPFYQLGQNAIRKITAGKFIYSGEEINPVLQKNEGINIPEFSELELNPVRNLNGIHDINIDQYAEVDQINSEAKEYVEPYVVVNNRGKSFESSPFDNDFMD
>ID:QBO61171.1 |[Escherichia phage D5505]||_Escherichia_phage_D5505_.gbk|putative neck protei..|771|MK327929(168049):92510-93280:1 ^^ Escherichia phage D5505, complete genome.|neighbours:ID:QBO61170.1(1),ID:QBO61172.1(1)|neighbour_genes:putative neck protei..,putative tail sheath..|
MATYDKNLFAKLENRTGYSQTNETEILNPYVNFNHYKNSQILADVLVAESIQMRGVECYYVPREYVSPDLVFGEDLKNKFTKAWKFAAYLNSFEGYEGAKSFFGNFGMQVQDEVTLSINPNLFKHQVNGKEPKEGDLIYFPMDNSLFEINWVEPYDPFYQLGQNAIRKITAGKFIYSGEEINPVLQKNEGINIPEFSELELNPVRNLNGIHDINIDQYAEVDQINSEAKEYVEPYVVVNNRGKSFESSPFDNDFMD
> |[Tevenvirinae Escherichia_phage_ECD7]||_Escherichia_phage_ECD7.gb|Phage neck protein|753|NC_041936.1(164706):85867-86619:1 ^RAST2:fig|1198136.56.peg.159^ Tevenvirinae Escherichia_phage_ECD7|neighbours:(1),(1)|neighbour_genes:Phage-associated hom..,tail sheath stabiliz..|
MFDSTLFARLESQKDYENTRQTEILNPYVNFNSHTNTQTLADIMVAESIQMRGVEMYYIPREFVKPDMIFGEDVQSKFTKAWKFAAYINSFDGYEGAGNFFQSFGYTANDELTITINPNLFKHQVDNQEPKSGDLFYIPMSNDLFEISYVEPYQPFFQAGKNAMRKIIAEKFVYSGEELRPELQRNDGINVDEFADLDLAPITNLDGLTDINLDQYKEDKQFRSEGQDFIDPFDPINARVHLSPIFDKYS
>ID:YP_009102633.1 |[Escherichia phage ECML-134]||_Escherichia_phage_ECML-134_.gbk|neck protein|771|NC_025449(166783):91532-92302:1 ^GeneID:22111816^ Escherichia phage ECML-134, complete genome.|neighbours:ID:YP_009102632.1(1),ID:YP_009102634.1(1)|neighbour_genes:neck protein,hypothetical protein|
MATYDKNLFAKLENHTGYSQTNETEILNPYVNFNHYKNSQILADALVAESIQMRGVECYYVPREYVSPDLVFGEDLKNKFTKAWKFAAYLNSFEGYEGAKSFFGNFGMQVQDEVTLSINPNLFKHQVNGKEPKEGDLIYFPMDNSLFEINWVEPYDPFYQLGQNAIRKITAGKFIYSGEEINPVLQKNEGINIPEFSELELNPVRNLNGIHDINIDQYAEVDQINSEAKEYVEPYVVVNNRGKSFESSPFDNDFMD
> |[Tevenvirinae Escherichia_phage_EcWhh-1]||_Escherichia_phage_EcWhh-1.gb|Phage neck protein|774|MH791409.1(170524):155475-156248:1 ^RAST2:fig|1198136.71.peg.279^ Tevenvirinae Escherichia_phage_EcWhh-1|neighbours:(1),(1)|neighbour_genes:Phage neck protein,tail sheath stabiliz..|
MATFDSSLFAKLENNTGYANTNETEIMNPFVNFYRHENTQTLADALVAESIQMRGIELYYIPREYVNPDQLFGEDLQNKFTKAWKFAGYLDSFEGYSGDNTYFSKFGMMVNDEVTITINPNLFKHQCNGTEPVSGDLIYFPMDNSLFEINWVQPYDPFYQVGTNVQRRITATKFIYNGEELRPELQRNEGINIPEFSELDLMPVKNIDGLADISDIQYEEVNEINAEAAEFVHPYVVINGRGEDAPPTAFDDAFLDD
> |[Tevenvirinae Escherichia_phage_HP3]||_Escherichia_phage_HP3.gb|Phage neck protein|765|NC_041920.1(170254):106880-107644:1 ^RAST2:fig|1198136.53.peg.199^ Tevenvirinae Escherichia_phage_HP3|neighbours:(1),(1)|neighbour_genes:homing endonuclease,Phage tail completio..|
MSTYNSNLFAKLETREGYSKTNETEILNKYVNFNKYENSQTLADVLVAESIQMRGIECFYVPREYVAVDLIFGEDLKNKFTKAWKFAAYLNSFEGYEGAKSFFSNFGMQVQDEVTLSINPGLFKHQVNNQEPKEGDLIYFPMDNSLFEINWVEPYDPFYQVGKNAIRKITAGKFIYSGEEINPVLQKNEGINIPEFSDLELNPVRNLDGIHDINIDEYSEVEQINSEASEYVEPYVVVNNRGRQNSPFDDGFMN
> |[Tevenvirinae _Escherichia_phage_HY01]||_Escherichia_phage_HY01.gb|Phage neck protein|771|NC_027349.1(166977):91585-92355:1 ^RAST2:fig|1198136.95.peg.174^ Tevenvirinae _Escherichia_phage_HY01|neighbours:(1),(1)|neighbour_genes:Phage neck protein,tail sheath stabiliz..|
MATYDKNLFAKLENHTGYSQTNETEILNPYVNFNHYKNSQILADALVAESIQMRGVECYYVPREYVSPDLIFGEDLKNKFTKAWKFAAYLNSFEGYEGAKSFFGNFGMQVQDEVTLSINPNLFKHQVNGKEPKEGDLIYFPMDNSLFEINWVEPYDPFYQLGQNAIRKITAGKFIYSGEEINPVLQKNEGINIPEFSELELNPVRNLNGIHDINIDQYAEVDQINSEAKEYVEPYVVVNNRGKSFESSPFDNDFMD
>ID:YP_009284022.1 |[Escherichia phage HY03]||_Escherichia_phage_HY03.gbk|putative neck protei..|771|NC_031047(170770):23970-24740:1 ^GeneID:29078890^ Escherichia phage HY03, complete genome.|neighbours:ID:YP_009284021.1(1),ID:YP_009284023.1(1)|neighbour_genes:putative neck protei..,tail sheath stabiliz..|
MATYDKNLFAKLENRTGYSQTNETEILNPYVNFNHYKNSQILADVLVAESIQMRGVECYYVPREYVSPDLIFGEDLKNKFTKAWKFAAYLNSFEGYEGAKSFFSNFGMQVQDEVTLSINPNLFKHQVNGKEPKEGDLIYFPMDNSLFEINWVEPYDPFYQLGQNAIRKITAGKFIYSGEEINPVLQKNEGINIPEFSELELNPVRNLNGIHDINIDQYAEVDQINSEAKEYVEPYVVVNNRGKSFESSPFDNDFMD
>ID:BBG28679.1 |[Escherichia phage KIT03]||_Escherichia_phage_KIT03_DNA_.gbk|neck protein|771|AP018932(166848):92080-92850:1 ^^ Escherichia phage KIT03 DNA, complete sequence.|neighbours:ID:BBG28678.1(1),ID:BBG28680.1(1)|neighbour_genes:neck protein,tail sheath stabiliz..|
MATYDKNLFAKLENRTGYSQTNETEILNPYVNFNHYQNSQILADVLVAESIQMRGVECYYVPREYVSPDLVFGEDLKNKFTKAWKFAAYLNSFEGYEGAKSFFSNFGMQVQDEVTLSINPNLFKHQVNGKEPKEGDLIYFPMDNSLFEINWVEPYDPFYQLGQNAIRKITAGKFIYSGEEINPVLQKNEGINIPEFSELELNPVRNLNGIHDINIDQYSEVDQINSEAKEYVEPYVVVNNRGKSFESSPFDNDFMD
>ID:YP_008060726.1 |[Escherichia phage Lw1]||_Escherichia_phage_Lw1_.gbk|head completion prot..|747|NC_021344(176227):121643-122389:1 ^GeneID:16205042^ Escherichia phage Lw1, complete genome.|neighbours:ID:YP_008060725.1(1),ID:YP_008060727.1(1)|neighbour_genes:head completion prot..,hypothetical protein|
MQNWDESLFAQLSTGEGVDRNLKDQVTNPYVNWYKYNPTQQLHDSLTAESIQMKSPDMYYVRREFVNIDKILGEDRESKFTKSWKIAAYIESYANYEGQRDFFSKFGLSSNDEMTLVLNPRLFAHQTDGGIPVLGDLIYFPMDNSLFEITWVEADPFYQFGDRPQRKINLAKFIYTGEELAPELQRNEGIHIEPDAELDLEPIRNLDGLADINIEQYEEDKEFEKESDEFIDSFDVVNGRGSPFATLP
> |[Tevenvirinae _Escherichia_phage_MX01]||_Escherichia_phage_MX01.gb|Phage neck protein|774|NC_031934.1(168929):93501-94274:1 ^RAST2:fig|1198136.96.peg.172^ Tevenvirinae _Escherichia_phage_MX01|neighbours:(1),(1)|neighbour_genes:homing endonuclease,tail sheath stabiliz..|
MSTFDSSLFAKLENNTGYANTNEAEILNPFVNFYKHENTQTLADALVAESIQMRGIELYYIPREYVNPDQLFGEDLQNKFTKAWKFAGYLDSFEGYSGDNTYFSKFGMMVNDEVTITINPNLFKHQCNGTEPVSGDLIYFPMDNSLFEINWVQPYDPFYQVGANVQRRITATKFIYNGEELRPELQRNEGINIPEFSELDLMPVKNIDGLADISDIQYEEVNEINAEAAEFVHPYVVINGRGEDAPPTAFDDAFLDD
>ID:AYR04081.1 |[Escherichia phage OLB35]||_Escherichia_phage_OLB35_.gbk|neck protein|765|MH992122(169140):96763-97527:1 ^^ UNVERIFIED: Escherichia phage OLB35, complete genome.|neighbours:ID:AYR04080.1(1),ID:AYR04082.1(1)|neighbour_genes:neck protein,tail sheath stabiliz..|
MATYDKNLFAKLENRGGYSKTNETEILNKYVNFNKYENSQTLADVLVAESIQMRGIECFYVPREYVAVDLIFGEDLKNKFTKAWKFAAYLNSFEGYEGAKSFFSNFGMQVQDEVTLSINPGLFKHQVNNQEPKEGDLIYFPMDNSLFEINWVEPYDPFYQVGKNAIRKITAGKFIYSGEEINPVLQKNEGINIPEFSDLELNPVRNLDGIHDINIDEYSEVEQINSEASEYVEPYVVVNNRGRQNSPFDDGFMN
> |[Tevenvirinae _Escherichia_phage_PE37]||_Escherichia_phage_PE37.gb|Phage neck protein|771|KU925172.1(166423):71557-72327:-1 ^RAST2:fig|1198136.98.peg.106^ Tevenvirinae _Escherichia_phage_PE37|neighbours:(-1),(-1)|neighbour_genes:tail sheath stabiliz..,Phage neck protein|
MATYDKNLFAKLENRTGYSQTNETEILNPYVNFNHYQNSQILADVLVAESIQMRGVECYYVPREYVSPDLVFGEDLKNKFTKAWKFAAYLNSFEGYEGAKSFFGNFGMQVQDEVTLSINPNLFKHQVNGKEPKEGDLIYFPMDNSLFEINWVEPYDPFYQLGQNAIRKITAGKFIYSGEEINPVLQKNEGINIPEFSELELNPVRNLNGIHDINIDQYAEVDQINSEAKEYVEPYVVVNNRGKSFESSPFDNDFMD
>ID:BBC14498.1 |[Escherichia phage PP01]||_Escherichia_phage_PP01.gbk|14|771|LC348379(167812):92164-92934:1 ^^ Escherichia phage PP01 DNA, complete sequence.|neighbours:ID:BBC14497.1(1),ID:BBC14499.1(1)|neighbour_genes:13,15|
MATYDKNLFAKLENRTGYSQTNETEILNPYVNFNHYKNSQILADVLVAESIQMRGVECYYVPREYVSPDLVFGEDLKNKFTKAWKFAAYLNSFEGYEGAKSFFGNFGMQVQDEVTLSINPNLFKHQVNGKEPKEGDLIYFPMDNSLFEINWVEPYDPFYQLGQNAIRKITAGKFIYSGEEINPVLQKNEGINIPEFSELELNPVRNLNGIHDINIDQYAEVDQINSEAKEYVEPYVVVNNRGKSFESSPFDNDFMD
> |[Tevenvirinae _Escherichia_phage_SF]||_Escherichia_phage_SF.gb|Phage neck protein|765|MH359124.1(168695):24252-25016:-1 ^RAST2:fig|1198136.100.peg.31^ Tevenvirinae _Escherichia_phage_SF|neighbours:(-1),(-1)|neighbour_genes:Phage tail completio..,Phage neck protein|
MATYDKNLFAKLENRGGYSQTNETEILNPFVNFNNYENSQTLADVLVAESIQMRGIECFYVPREYVAVDLIFGEDLKNKFTKAWKFAAYLNSFEGYEGAKSFFSNFGMQVQDEVTLSINPGLFKHQVNNQEPKEGDLIYFPMDNSLFEINWVEPYDPFYQVGKNAIRKITAGKFIYSGEEINPVLQKNEGINIPEFSDLELNPVRNLDGIHDINIDEYSEVEQINSEASEYVEPYVVVNNRGRQNSPFDDGFMN
>ID:YP_009608501.1 |[Escherichia phage ST0]||_Escherichia_phage_ST0.gbk|head completion, nec..|609|NC_041990(170496):133456-134064:-1 ^GeneID:40084523^ Escherichia phage ST0, complete genome.|neighbours:ID:YP_009608500.1(-1),ID:YP_009608502.1(-1)|neighbour_genes:tail sheath stabiliz..,head completion, nec..|
MRGIECFYVPREYVAVDLIFGEDLKNKFTKAWKFAAYLNSFEGYEGAKSFFSNFGMQVQDEVTLSINPGLFKHQVNNQEPKEGDLIYFPMDNSLFEINWVEPYDPFYQVGKNAIRKITAGKFIYSGEEINPVLQKNEGINIPEFSDLELNPVRNLDGIHDINIDEYSEVEQINSEASEYVEPYVVVNNRGRQNSPFDDGFMN
>ID:BBC14779.1 |[Escherichia phage T2]||_Escherichia_phage_T2.gbk|14|771|LC348380(163825):90554-91324:1 ^^ Escherichia phage T2 DNA, complete sequence.|neighbours:ID:BBC14778.1(1),ID:BBC14780.1(1)|neighbour_genes:13,15|
MATYDKNLFAKLENRTGYSQTNETEILNPYVNFNHYKNSQILADVLVAESIQMRGVECYYVPREYVSPDLIFGEDLKNKFTKAWKFAAYLNSFEGYEGAKSFFSNFGMQVQDEVTLSINPNLFKHQVNGKEPKEGDLIYFPMDNSLFEINWVEPYDPFYQLGQNAIRKITAGKFIYSGEEINPVLQKNEGINIPEFSELELNPVRNLNGIHDINIDQYAEVDQINSEAKEYVEPYVVVNNRGKSFESSPFDNDFMD
>ID:YP_009281497.1 |[Escherichia phage UFV-AREG1]||_Escherichia_phage_UFV-AREG1_.gbk|neck protein|771|NC_031030(170788):91537-92307:1 ^GeneID:29063690^ Escherichia phage UFV-AREG1, complete genome.|neighbours:ID:YP_009281496.1(1),ID:YP_009281498.1(1)|neighbour_genes:putative neck protei..,tail completion prot..|
MATYDKNLFAKLENRTGYSQTNETEILNPYVNFNHYKNSQILADVLVAESIQMRGVECYYVPREYVSPDLIFGEDLKNKFTKAWKFAAYLNSFEGYEGAKSFFSNFGMQVQDEVTLSINPNLFKHQVNGKEPKEGDLIYFPMDNSLFEINWVEPYDPFYQLGQNAIRKITAGKFIYSGEEINPVLQKNEGINIPEFSELELNPVRNLNGIHDINIDQYAEVDQINSEAKEYVEPYVVVNNRGKSFESSPFDNDFMD
>ID:YP_009323365.1 |[Escherichia phage WG01]||_Escherichia_phage_WG01_.gbk|neck protein|774|NC_031928(169936):93099-93872:1 ^GeneID:30308491^ Escherichia phage WG01, complete genome.|neighbours:ID:YP_009323364.1(1),ID:YP_009323366.1(1)|neighbour_genes:neck protein,tail sheath stabiliz..|
MATFDSSLFAKLENNTGYANTNETEIMNPFVNFYKHENTQTLADALVAESIQMRGIELYYIPREYVNPDQLFGEDLQNKFTKAWKFAGYLDSFEGYSGDNTYFSKFGMMVNDEVTITINPNLFKHQCNGTEPVSGDLIYFPMDNSLFEINWVQPYDPFYQVGANVQRRITATKFIYNGEELRPELQRNEGINIPEFSELDLMPVKNIDGLADISDIQYEEVNEINAEAAEFVHPYVVINGRGEDAPPTAFDDAFLDD
>ID:YP_009030770.1 |[Escherichia phage vB_EcoM_112]||_Escherichia_phage_e112_.gbk|neck protein|771|NC_024125(168470):93764-94534:1 ^GeneID:19485313^ Escherichia phage e11/2, complete genome.|neighbours:ID:YP_009030769.1(1),ID:YP_009030771.1(1)|neighbour_genes:neck protein,tail sheath stabiliz..|
MATYDKNLFAKLENRTGYSQTNETEILNPYVNFNHYKNSQILADVLVAESIQMRGVECYYVPREYVSPDLVFGEDLKNKFTKAWKFAAYLNSFEGYEGAKSFFSNFGMQVQDEVTLSINPNLFKHQVNGKEPKEGDLIYFPMDNSLFEINWVEPYDPFYQLGQNAIRKITAGKFIYSGEEINPVLQKNEGINIPEFSELELNPVRNLNGIHDINIDQYAEVDQINSEAKEYVEPYVVVNNRGKSFESSPFDNDFMD
>ID:AYN56251.1 |[Escherichia phage p000v]||_Escherichia_phage_p000v_.gbk|neck protein|765|MK047717(167803):52787-53551:-1 ^^ Escherichia phage p000v, complete genome.|neighbours:ID:AYN56250.1(-1),ID:AYN56252.1(-1)|neighbour_genes:tail completion prot..,neck protein|
MATYDKNLFAKLENRGGYSQTNETEILNPFVNFNNYENGQTLADVLVAESIQMRGIECFYVPREYVAVDLIFGEDLKNKFTKAWKFAAYLNSFEGYEGAKSFFSNFGMQVQDEVTLSINPGLFKHQVNNQEPKEGDLIYFPMDNSLFEINWVEPYDPFYQVGKNAIRKITAGKFIYSGEEINPVLQKNEGINIPEFSDLELNPVRNLDGIHDINIDEYSEVEQINSEASEYIEPYVVVNNRGRQNSPFDDGFMN
> |[Tevenvirinae _Escherichia_phage_p000y]||_Escherichia_phage_p000y.gb|Phage neck protein|765|MK047718.1(169872):164974-165738:-1 ^RAST2:fig|1198136.97.peg.279^ Tevenvirinae _Escherichia_phage_p000y|neighbours:(-1),(-1)|neighbour_genes:Phage tail completio..,Phage neck protein|
MATYDKNLFAKLENRGGYSQTNETEILNPFVNFNNYENSQTLADVLVAESIQMRGIECFYVPREYVAVDLIFGEDLKNKFTKAWKFAAYLNSFEGYEGAKSFFSNFGMQVQDEVTLSINPGLFKHQVNNQEPKEGDLIYFPMDNSLFEINWVEPYDPFYQVGKNAIRKITAGKFIYSGEEINPVLQKNEGINIPEFSDLELNPVRNLDGIHDINIDEYSEVEQINSEASEYVEPYVVVNNRGRQNSPFDDGFMN
> |[Tevenvirinae _Escherichia_phage_slur02]||_Escherichia_phage_slur02.gb|Phage neck protein|771|NC_028927.1(167298):162059-162829:1 ^RAST2:fig|1198136.99.peg.281^ Tevenvirinae _Escherichia_phage_slur02|neighbours:(1),(1)|neighbour_genes:Phage neck protein,tail sheath stabiliz..|
MATYDKNLFAKLENRTGYSQTNETEILNPYVNFNHYKNSQILADVLVAESIQMRGVECYYVPREYVSPDLVFGEDLKNKFTKAWKFAAYLNSFEGYEGAKSFFSNFGMQVQDEVTLSINPNLFKHQVNGKEPKEGDLIYFPMDNSLFEINWVEPYDPFYQLGQNAIRKITAGKFIYSGEEINPVLQKNEGINIPEFSELELNPVRNLNGIHDINIDQYAEVDQINSEAKEYVEPYVVVNNRGKSFESSPFDNDFMD
>ID:YP_009625087.1 |[Escherichia phage slur03]||_Escherichia_phage_slur03_.gbk|phage neck protein [..|771|NC_042129(167467):76532-77302:-1 ^GeneID:40101969,InterPro:IPR021674,UniProtKB/TrEMBL:A0A0M7QAD4^ Escherichia phage slur03, complete genome.|neighbours:ID:YP_009625086.1(-1),ID:YP_009625088.1(-1)|neighbour_genes:tail sheath stabiliz..,putative neck protei..|
MATYDKNLFAKLENRTGYSQTNETEILNPYVNFNHYKNSQILADVLVAESIQMRGVECYYVPREYVSPDLIFGEDLKNKFTKAWKFAAYLNSFEGYEGAKSFFSNFGMQVQDEVTLSINPNLFKHQVNGKEPKEGDLIYFPMDNSLFEINWVEPYDPFYQLGQNAIRKITAGKFIYSGEEINPVLQKNEGINIPEFSELELNPVRNLNGIHDINIDQYAEVDQINSEAKEYVEPYVVVNNRGKSFESSPFDNDFMD
>ID:YP_009625379.1 |[Escherichia phage slur04]||_Escherichia_phage_slur04_.gbk|Virus neck protein|771|NC_042130(167298):76572-77342:1 ^GeneID:40102280,InterPro:IPR021674,UniProtKB/TrEMBL:A0A0M9JDS0^ Escherichia phage slur04, complete genome.|neighbours:ID:YP_009625378.1(1),ID:YP_009625380.1(1)|neighbour_genes:hypothetical protein,hypothetical protein|
MATYDKNLFAKLENRTGYSQTNETEILNPYVNFNHYKNSQILADVLVAESIQMRGVECYYVPREYVSPDLVFGEDLKNKFTKAWKFAAYLNSFEGYEGAKSFFSNFGMQVQDEVTLSINPNLFKHQVNGKEPKEGDLIYFPMDNSLFEINWVEPYDPFYQLGQNAIRKITAGKFIYSGEEINPVLQKNEGINIPEFSELELNPVRNLNGIHDINIDQYAEVDQINSEAKEYVEPYVVVNNRGKSFESSPFDNDFMD
> |[Tevenvirinae _Escherichia_phage_slur07]||_Escherichia_phage_slur07.gb|Phage neck protein|771|NC_028780.1(167124):70197-70967:-1 ^RAST2:fig|1198136.89.peg.99^ Tevenvirinae _Escherichia_phage_slur07|neighbours:(-1),(-1)|neighbour_genes:tail sheath stabiliz..,Phage neck protein|
MATYDKNLFAKLENRTGYSQTNETEILNPYVNFNHYKNSQILADVLVAESIQMRGVECYYVPREYVSPDLVFGEDLKNKFTKAWKFAAYLNSFEGYEGAKSFFSNFGMQVQDEVTLSINPNLFKHQVNGKEPKEGDLIYFPMDNSLFEINWVEPYDPFYQLGQNAIRKITAGKFIYSGEEINPVLQKNEGINIPEFSELELNPVHNLNGIHDINIDQYAEVDQINSEAKEYVEPYVVVNNRGKSFESSPFDNDFMD
>ID:CUL02631.1 |[Escherichia phage slur08]||_Escherichia_phage_slur08_.gbk|Virus neck protein|771|LN881733(167467):73779-74549:-1 ^InterPro:IPR021674,UniProtKB/TrEMBL:A0A0M7QBF1^ Escherichia phage slur08, complete genome.|neighbours:ID:CUL02630.1(-1),ID:CUL02632.1(-1)|neighbour_genes:hypothetical protein,hypothetical protein|
MATYDKNLFAKLENRTGYSQTNETEILNPYVNFNHYKNSQILADVLVAESIQMRGVECYYVPREYVSPDLIFGEDLKNKFTKAWKFAAYLNSFEGYEGAKSFFSNFGMQVQDEVTLSINPNLFKHQVNGKEPKEGDLIYFPMDNSLFEINWVEPYDPFYQLGQNAIRKITAGKFIYSGEEINPVLQKNEGINIPEFSELELNPVRNLNGIHDINIDQYAEVDQINSEAKEYVEPYVVVNNRGKSFESSPFDNDFMD
>ID:CUL02933.1 |[Escherichia phage slur11]||_Escherichia_phage_slur11_.gbk|Virus neck protein|771|LN881734(167298):80118-80888:1 ^InterPro:IPR021674,UniProtKB/TrEMBL:A0A0M7QDN0^ Escherichia phage slur11, complete genome.|neighbours:ID:CUL02932.1(1),ID:CUL02934.1(1)|neighbour_genes:hypothetical protein,hypothetical protein|
MATYDKNLFAKLENRTGYSQTNETEILNPYVNFNHYKNSQILADVLVAESIQMRGVECYYVPREYVSPDLVFGEDLKNKFTKAWKFAAYLNSFEGYEGAKSFFSNFGMQVQDEVTLSINPNLFKHQVNGKEPKEGDLIYFPMDNSLFEINWVEPYDPFYQLGQNAIRKITAGKFIYSGEEINPVLQKNEGINIPEFSELELNPVRNLNGIHDINIDQYAEVDQINSEAKEYVEPYVVVNNRGKSFESSPFDNDFMD
>ID:CUL03719.1 |[Escherichia phage slur13]||_Escherichia_phage_slur13_.gbk|Virus neck protein|771|LN881737(167299):101940-102710:1 ^InterPro:IPR021674,UniProtKB/TrEMBL:A0A0M7QIF7^ Escherichia phage slur13, complete genome.|neighbours:ID:CUL03718.1(1),ID:CUL03720.1(1)|neighbour_genes:hypothetical protein,hypothetical protein|
MATYDKNLFAKLENRTGYSQTNETEILNPYVNFNHYKNSQILADVLVAESIQMRGVECYYVPREYVSPDLVFGEDLKNKFTKAWKFAAYLNSFEGYEGAKSFFSNFGMQVQDEVTLSINPNLFKHQVNGKEPKEGDLIYFPMDNSLFEINWVEPYDPFYQLGQNAIRKITAGKFIYSGEEINPVLQKNEGINIPEFSELELNPVRNLNGIHDINIDQYAEVDQINSEAKEYVEPYVVVNNRGKSFESSPFDNDFMD
>ID:YP_009180663.1 |[Escherichia phage slur14]||_Escherichia_phage_slur14_.gbk|Virus neck protein|771|NC_028448(167467):35038-35808:1 ^GeneID:26227838,InterPro:IPR021674,UniProtKB/TrEMBL:A0A0M7QHL9^ Escherichia phage slur14, complete genome.|neighbours:ID:YP_009180662.1(1),ID:YP_009180664.1(1)|neighbour_genes:hypothetical protein,hypothetical protein|
MATYDKNLFAKLENRTGYSQTNETEILNPYVNFNHYKNSQILADVLVAESIQMRGVECYYVPREYVSPDLIFGEDLKNKFTKAWKFAAYLNSFEGYEGAKSFFSNFGMQVQDEVTLSINPNLFKHQVNGKEPKEGDLIYFPMDNSLFEINWVEPYDPFYQLGQNAIRKITAGKFIYSGEEINPVLQKNEGINIPEFSELELNPVRNLNGIHDINIDQYAEVDQINSEAKEYVEPYVVVNNRGKSFESSPFDNDFMD
>ID:AVH85991.1 |[Escherichia phage vB_EcoM-G28]||_Escherichia_phage_vB_EcoM-G28.gbk|putative neck protei..|771|MG867727(170121):93225-93995:1 ^^ Escherichia phage vB_EcoM-G28, complete genome.|neighbours:ID:AVH85990.1(1),ID:AVH85992.1(1)|neighbour_genes:putative neck protei..,putative tail sheath..|
MATYDKNLFAKLENHTGYSQTNETEILNPYVNFNHYKNSQILADVLVAESIQMRGVECYYVPREYVSPDLVFGEDLKNKFTKAWKFAAYLNSFEGYEGAKSFFSNFGMQVQDEVTLSINPNLFKHQVNGKEPKEGDLIYFPMDNSLFEINWVEPYDPFYQLGQNAIRKITAGKFIYSGEEINPVLQKNEGINIPEFSELELNPVRNLNGIHDINIDQYAEVDQINSEAKEYVEPYVVVNNRGKSFESSPFDNDFMD
>ID:QDF15187.1 |[Escherichia phage vB_EcoM-Sa45lw]||_Escherichia_phage_vB_EcoM-Sa45lw_.gbk|neck protein|771|MK977694(167353):92171-92941:1 ^^ Escherichia phage vB_EcoM-Sa45lw, complete genome.|neighbours:ID:QDF15186.1(1),ID:QDF15188.1(1)|neighbour_genes:neck protein,tail sheath stabiliz..|
MATYDKNLFAKLENRTGYSQTNETEILNPYVNFNHYQNSQILADVLVAESIQMRGVECYYVPREYVSPDLVFGEDLKNKFTKAWKFAAYLNSFEGYEGAKSFFGNFGMQVQDEVTLSINPNLFKHQVNGKEPKEGDLIYFPMDNSLFEINWVEPYDPFYQLGQNAIRKITAGKFIYSGEEINPVLQKNEGINIPEFSELELNPVRNLNGIHDINIDQYAEVDQINSEAKEYVEPYVVVNNRGKSFESSPFDNDFMD
>ID:YP_009290430.1 |[Escherichia phage vB_EcoM-UFV13]||_Escherichia_phage_vB_EcoM-UFV13_.gbk|head completion, nec..|771|NC_031103(165772):92096-92866:1 ^GeneID:29081226^ Escherichia phage vB_EcoM-UFV13, complete genome.|neighbours:ID:YP_009290429.1(1),ID:YP_009290431.1(1)|neighbour_genes:head completion, nec..,tail sheath stabiliz..|
MATYDKNLFAKLENRTGYSQTNETEILNPYVNFNHYKNSQILADVLVAESIQMRGVECYYVPREYVSPDLVFGEDLKNKFTKAWKFAAYLNSFEGYEGAKSFFSNFGMQVQDEVTLSINPNLFKHQVNGKEPKEGDLIYFPMDNSLFEINWVEPYDPFYQLGQNAIRKITAGKFIYSGEEINPVLQKNEGINIPEFSELELNPVRNLNGIHDINIDQYAEVDQINSEAKEYVEPYVVVNNRGKSFESSPFDNDFMD
>ID:AUV61024.1 |[Escherichia phage vB_EcoM-fFiEco06]||_Escherichia_phage_vB_EcoM-fFiEco06_.gbk|neck protein|771|MG781190(167076):91275-92045:1 ^^ Escherichia phage vB_EcoM-fFiEco06, complete genome.|neighbours:ID:AUV61023.1(1),ID:AUV61025.1(1)|neighbour_genes:neck protein,proximal tail sheath..|
MATYDKNLFAKLENHTGYSQTNETEILNPYVNFNHYKNSQILADVLVAESIQMRGVECYYVPREYVSPDLVFGEDLKNKFTKAWKFAAYLNSFEGYEGAKSFFGNFGMQVQDEVTLSINPNLFKHQVNGKEPKEGDLIYFPMDNSLFEINWVEPYDPFYQLGQNAIRKITAGKFIYSGEEINPVLQKNEGINIPEFSELELNPVRNLNGIHDINIDQYAEVDQINSEAKEYVEPYVVVNNRGKSFESSPFDNDFMD
>ID:AUV61297.1 |[Escherichia phage vB_EcoM-fHoEco02]||_Escherichia_phage_vB_EcoM-fHoEco02_.gbk|neck protein|771|MG781191(167064):91265-92035:1 ^^ Escherichia phage vB_EcoM-fHoEco02, complete genome.|neighbours:ID:AUV61296.1(1),ID:AUV61298.1(1)|neighbour_genes:neck protein,proximal tail sheath..|
MATYDKNLFAKLENHTGYSQTNETEILNPYVNFNHYKNSQILADVLVAESIQMRGVECYYVPREYVSPDLVFGEDLKNKFTKAWKFAAYLNSFEGYEGAKSFFGNFGMQVQDEVTLSINPNLFKHQVNGKEPKEGDLIYFPMDNSLFEINWVEPYDPFYQLGQNAIRKITAGKFIYSGEEINPVLQKNEGINIPEFSELELNPVRNLNGIHDINIDQYAEVDQINSEAKEYVEPYVVVNNRGKSFESSPFDNDFMD
>ID:AYP69778.1 |[Escherichia phage vB_EcoM_DalCa]||_Escherichia_phage_vB_EcoM_DalCa_.gbk|hypothetical protein|771|MH992510(166040):91382-92152:1 ^^ Escherichia phage vB_EcoM_DalCa, complete genome.|neighbours:ID:AYP69763.1(1),ID:AYP69775.1(1)|neighbour_genes:neck protein,tail sheath stabiliz..|
MATYDKNLFAKLENRTGYSQTNETEILNPYVNFNHYKNSQILADVLVAESIQMRGVECYYVPREYVSPDLVFGEDLKNKFTKAWKFAAYLNSFEGYEGAKSFFGNFGMQVQDEVTLSINPNLFKHQVNGKEPKEGDLIYFPMDNSLFEINWVEPYDPFYQLGQNAIRKITAGKFIYSGEEINPVLQKNEGINIPEFSELELNPVRNLNGIHDINIDQYAEVDQINSEAKEYVEPYVVVNNRGKSFESSPFDNDFMD
>ID:QBO63678.1 |[Escherichia phage vB_EcoM_G10400]||_Escherichia_phage_vB_EcoM_G10400.gbk|putative neck protei..|771|MK327937(170182):92307-93077:1 ^^ Escherichia phage vB_EcoM_G10400, complete genome.|neighbours:ID:QBO63677.1(1),ID:QBO63679.1(1)|neighbour_genes:putative neck protei..,putative tail sheath..|
MATYDKNLFAKLENRTGYSQTNETEILNPYVNFNHYKNSQILADVLVAESIQMRGVECYYVPREYVSPDLIFGEDLKNKFTKAWKFAAYLNSFEGYEGAKSFFSNFGMQVQDEVTLSINPNLFKHQVNGKEPKEGDLIYFPMDNSLFEINWVEPYDPFYQLGQNAIRKITAGKFIYSGEEINPVLQKNEGINIPEFSELELNPVRNLNGIHDINIDQYAEVDQINSEAKEYVEPYVVVNNRGKSFESSPFDNDFMD
>ID:QBO62304.1 |[Escherichia phage vB_EcoM_G2248]||_Escherichia_phage_vB_EcoM_G2248.gbk|putative neck protei..|741|MK327932(170678):85605-86345:1 ^^ Escherichia phage vB_EcoM_G2248, complete genome.|neighbours:ID:QBO62303.1(1),ID:QBO62305.1(1)|neighbour_genes:putative neck protei..,putative tail sheath..|
MFNNTLFARLESQKDYENTRQTEILNPYVNFHKYTNTQTLADVMVAEAIQMRGVELYYIPREFVKPDMIFGEDVQSKFTKAWKFAAYINSFDGYEGAGNFFSSFGYQANDELTFTVNPNLFKHQVDDQEPKSGDLIYIPMSNDLFEISYVEPYQPFFQAGKNAMRKIIAEKFVYSGEELRPELQRNEGINVDEFADLDLAPITNLDGLTDINLEQYKEDKQFRSEGQDFIDPFDPINGKGSPFANF
> |[Tevenvirinae Escherichia_phage_vB_EcoM_G2285]||_Escherichia_phage_vB_EcoM_G2285.gb|Phage neck protein|765|MK327933.1(166675):95033-95797:1 ^RAST2:fig|1198136.60.peg.173^ Tevenvirinae Escherichia_phage_vB_EcoM_G2285|neighbours:(1),(1)|neighbour_genes:Phage neck protein,Phage tail completio..|
MATYDKNLFAKLENRGGYSQTNETEILNKYVNFNKYENSQTLADVLVAESIQMRGIECFYVPREYVAVDLIFGEDLKNKFTKAWKFAAYLNSFEGYEGAKSFFSNFGMQVQDEVTLSINPGLFKHQVNNQEPKEGDLIYFPMDNSLFEINWVEPYDPFYQVGKNAIRKITAGKFIYSGEEINPVLQKNEGINIPEFSDLELNPVRNLDGIHDINIDEYSEVEQINSEASEYVEPYVVVNNRGRQNSPFDDGFMN
> |[Tevenvirinae _Escherichia_phage_vB_EcoM_G2469]||_Escherichia_phage_vB_EcoM_G2469.gb|Phage neck protein|765|MK327934.1(170452):97221-97985:1 ^RAST2:fig|1198136.90.peg.175^ Tevenvirinae _Escherichia_phage_vB_EcoM_G2469|neighbours:(1),(1)|neighbour_genes:Phage neck protein,Phage tail completio..|
MATYDKNLFAKLENRGGYSQTNETEILNPFVNFNNYENSQTLADVLVAESIQMRGIECFYVPREYVAVDLIFGEDLKNKFTKAWKFAAYLNSFEGYEGAKSFFSNFGMQVQDEVTLSINPGLFKHQVNNQEPKEGDLIYFPMDNSLFEINWVEPYDPFYQVGKNAIRKITAGKFIYSGEEINPVLQKNEGINIPEFSDLELNPVRNLDGIHDINIDEYSEVEQINSEASEYVEPYVVVNNHGRQNSPFDDVFMN
> |[Tevenvirinae Escherichia_phage_vB_EcoM_G2494]||_Escherichia_phage_vB_EcoM_G2494.gb|Phage neck protein|741|MK327935.1(168327):83971-84711:1 ^RAST2:fig|1198136.61.peg.155^ Tevenvirinae Escherichia_phage_vB_EcoM_G2494|neighbours:(1),(1)|neighbour_genes:Phage neck protein,Phage-associated hom..|
MFNNTLFARLESQKDYENTRQTEILNPYVNFHKYTNTQTLADVMVAEAIQMRGVELYYIPREFVKPDMIFGEDVQSKFTKAWKFAAYINSFDGYEGAGNFFSSFGYQANDELTFTVNPNLFKHQVDDQEPKSGDLIYIPMSNDLFEINYVEPYQPFFQAGKNAMRKIIAEKFVYSGEELRPELQRNEGINVDEFADLDLAPITNLDGLTDINLDQYKEDKQFRSEGQDFIDPFDPINGKGSPFADF
>ID:QBO65569.1 |[Escherichia phage vB_EcoM_G2540-3]||_Escherichia_phage_vB_EcoM_G2540-3_.gbk|putative neck protei..|771|MK327944(168654):91360-92130:1 ^^ Escherichia phage vB_EcoM_G2540-3, complete genome.|neighbours:ID:QBO65568.1(1),ID:QBO65570.1(1)|neighbour_genes:hypothetical protein,putative tail sheath..|
MATYDKNLFAKLENRTGYSQTNETEILNPYVNFNHYKNSQILADVLVAESIQMRGVECYYVPREYVSPDLIFGEDLKNKFTKAWKFAAYLNSFEGYEGAKSFFSNFGMQVQDEVTLSINPNLFKHQVNGKEPKEGDLIYFPMDNSLFEINWVEPYDPFYQLGQNAIRKITAGKFIYSGEEINPVLQKNEGINIPEFSELELNPVRNLNGIHDINIDQYAEVDQINSEAKEYVEPYVVVNNRGKSFESSPFDNDFMD
> |[Tevenvirinae _Escherichia_phage_vB_EcoM_G2540]||_Escherichia_phage_vB_EcoM_G2540.gb|Phage neck protein|771|MK327936.1(168886):92370-93140:1 ^RAST2:fig|1198136.92.peg.177^ Tevenvirinae _Escherichia_phage_vB_EcoM_G2540|neighbours:(1),(1)|neighbour_genes:Phage neck protein,tail sheath stabiliz..|
MATYDKNLFAKLENHTGYSQTNETEILNPYVNFNHYKNSQILADVLVAESIQMRGVECYYVPREYVSPDLVFGEDLKNKFTKAWKFAAYLNSFEGYEGAKSFFSNFGMQVQDEVTLSINPNLFKHQVNGKEPKEGDLIYFPMDNSLFEINWVEPYDPFYQLGQNAIRKITAGKFIYSGEEINPVLQKNEGINIPEFSELELNPVRNLNGIHDINIDQYAEVDQINSEAKEYVEPYVVVNNRGKSFESSPFDNDFMD
>ID:QBO64485.1 |[Escherichia phage vB_EcoM_G29]||_Escherichia_phage_vB_EcoM_G29_.gbk|putative neck protei..|771|MK327940(168241):93386-94156:1 ^^ Escherichia phage vB_EcoM_G29, complete genome.|neighbours:ID:QBO64484.1(1),ID:QBO64486.1(1)|neighbour_genes:putative neck protei..,putative tail sheath..|
MATYDKNLFAKLENRTGYSQTNETEILNPYVNFNHYKNSQILADVLVAESIQMRGVECYYVPREYVSPDLIFGEDLKNKFTKAWKFAAYLNSFEGYEGAKSFFSNFGMQVQDEVTLSINPNLFKHQVNGKEPKEGDLIYFPMDNSLFEINWVEPYDPFYQLGQNAIRKITAGKFIYSGEEINPVLQKNEGINIPEFSELELNPVRNLNGIHDINIDQYAEVDQINSEAKEYVEPYVVVNNRGKSFESSPFDNDFMD
> |[Tevenvirinae _Escherichia_phage_vB_EcoM_G37-3]||_Escherichia_phage_vB_EcoM_G37-3.gb|Phage neck protein|747|MK327941.1(167832):85639-86385:1 ^RAST2:fig|1198136.91.peg.158^ Tevenvirinae _Escherichia_phage_vB_EcoM_G37-3|neighbours:(1),(1)|neighbour_genes:homing endonuclease,tail sheath stabiliz..|
MIQYNSNLFARLENGSGYDKTYATEILNPWVNFNSHTNTQTLADVMVAEAIQMRGVELYYIPREFVKPDMIFGEDVQSKFTKAWKFAAYINSFDGYEGAGNFFSSFGYQANDELTFTVNPNLFKHQVDDQEPKSGDLIYIPMSNDLFEISYVEPYQPFFQAGKNAMRKIIAEKFVYSGEELRPELQRNEGINVDEFADLDLAPITNLDGLTDINLEQYKEDKQFRSEGQDFIDPFDPINGKGSPFANF
> |[Tevenvirinae _Escherichia_phage_vB_EcoM_GG4498]||_Escherichia_phage_vB_EcoM_G4498.gb|Phage neck protein|771|MK327939.1(167826):92899-93669:1 ^RAST2:fig|1198136.93.peg.176^ Tevenvirinae _Escherichia_phage_vB_EcoM_GG4498|neighbours:(1),(1)|neighbour_genes:Phage neck protein,tail sheath stabiliz..|
MATYDKNLFAKLENRTGYSQTNETEILNPYVNFNHYKNSQILADVLVAESIQMRGVECYYVPREYVSPDLIFGEDLKNKFTKAWKFAAYLNSFEGYEGAKSFFSNFGMQVQDEVTLSINPNLFKHQVNGKEPKEGDLIYFPMDNSLFEINWVEPYDPFYQLGQNAIRKITAGKFIYSGEEINPVLQKNEGINIPEFSELELNPVRNLNGIHDINIDQYAEVDQINSEAKEYVEPYVVVNNRGKSFESSPFDNDFMD
>ID:QBO65857.1 |[Escherichia phage vB_EcoM_G4500]||_Escherichia_phage_vB_EcoM_G4500_.gbk|putative neck protei..|771|MK327945(168363):93386-94156:1 ^^ Escherichia phage vB_EcoM_G4500, complete genome.|neighbours:ID:QBO65856.1(1),ID:QBO65858.1(1)|neighbour_genes:putative neck protei..,putative tail sheath..|
MATYDKNLFAKLENRTGYSQTNETEILNPYVNFNHYKNSQILADVLVAESIQMRGVECYYVPREYVSPDLIFGEDLKNKFTKAWKFAAYLNSFEGYEGAKSFFSNFGMQVQDEVTLSINPNLFKHQVNGKEPKEGDLIYFPMDNSLFEINWVEPYDPFYQLGQNAIRKITAGKFIYSGEEINPVLQKNEGINIPEFSELELNPVRNLNGIHDINIDQYAEVDQINSEAKEYVEPYVVVNNRGKSFESSPFDNDFMD
>ID:QBO66131.1 |[Escherichia phage vB_EcoM_G4507]||_Escherichia_phage_vB_EcoM_G4507_.gbk|putative neck protei..|771|MK327946(168828):92253-93023:1 ^^ Escherichia phage vB_EcoM_G4507, complete genome.|neighbours:ID:QBO66130.1(1),ID:QBO66132.1(1)|neighbour_genes:putative neck protei..,putative tail sheath..|
MATYDKNLFAKLENRTGYSQTNETEILNPYVNFNHYKNSQILADVLVAESIQMRGVECYYVPREYVSPDLVFGEDLKNKFTKAWKFAAYLNSFEGYEGAKSFFSNFGMQVQDEVTLSINPNLFKHQVNGKEPKEGDLIYFPMDNSLFEINWVEPYDPFYQLGQNAIRKITAGKFIYSGEEINPVLQKNEGINIPEFSELELNPVRNLNGIHDINIDQYSEVDQINSEAKEYVEPYVVVNNRGKSFESSPFDNDFMD
>ID:QBO65033.1 |[Escherichia phage vB_EcoM_G50]||_Escherichia_phage_vB_EcoM_G50_.gbk|putative neck protei..|771|MK327942(167728):92030-92800:1 ^^ Escherichia phage vB_EcoM_G50, complete genome.|neighbours:ID:QBO65032.1(1),ID:QBO65034.1(1)|neighbour_genes:putative neck protei..,putative tail sheath..|
MATYDKNLFAKLENRTGYSQTNETEILNPYVNFNHYKNSQILADVLVAESIQMRGVECYYVPREYVSPDLIFGEDLKNKFTKAWKFAAYLNSFEGYEGAKSFFSNFGMQVQDEVTLSINPNLFKHQVNGKEPKEGDLIYFPMDNSLFEINWVEPYDPFYQLGQNAIRKITAGKFIYSGEEINPVLQKNEGINIPEFSELELNPVRNLNGIHDINIDQYAEVDQINSEAKEYVEPYVVVNNRGKSFESSPFDNDFMD
> |[Tevenvirinae _Escherichia_phage_vB_EcoM_G5211]||_Escherichia_phage_vB_EcoM_G5211.gb|Phage neck protein|747|MK327947.1(164278):85233-85979:1 ^RAST2:fig|1198136.94.peg.157^ Tevenvirinae _Escherichia_phage_vB_EcoM_G5211|neighbours:(1),(1)|neighbour_genes:homing endonuclease,tail sheath stabiliz..|
MIQYNSNLFARLENGSGYDKTYATEILNPWVNFNSHTNTQTLADVMVAEAIQMRGVELYYIPREFVKPDMIFGEDVQSKFTKAWKFAAYINSFDGYEGAGNFFSSFGYQANDELTFTVNPNLFKHQVDDQEPKSGDLIYIPMSNDLFEISYVEPYQPFFQAGKNAMRKIIAEKFVYSGEELRPELQRNEGINVDEFADLDLAPITNLDGLTDINLEQYKEDKQFRSEGQDFIDPFDPINGKGSPFANF
>ID:QBO65310.1 |[Escherichia phage vB_EcoM_G53]||_Escherichia_phage_vB_EcoM_G53_.gbk|putative neck protei..|765|MK327943(167834):95625-96389:1 ^^ Escherichia phage vB_EcoM_G53, complete genome.|neighbours:ID:QBO65309.1(1),ID:QBO65311.1(1)|neighbour_genes:putative neck protei..,putative tail sheath..|
MATYDKNLFAKLENRGGYSQTNETEILNPFVNFNNYENSQTLADVLVAESIQMRGIECFYVPREYVAVDLIFGEDLKNKFTKAWKFAAYLNSFEGYEGAKSFFSNFGMQVQDEVTLSINPGLFKHQVNNQEPKEGDLIYFPMDNSLFEINWVEPYDPFYQVGKNAIRKITAGKFIYSGEEINPVLQKNEGINIPEFSDLELNPVRNLDGIHDINIDEYSEVEQINSEASEYVEPYVVVNNRGRQNSPFDDGFMN
>ID:QBQ80044.1 |[Escherichia phage vB_EcoM_G8]||_Escherichia_phage_vB_EcoM_G8_.gbk|putative neck protei..|771|MK373787(169650):93460-94230:1 ^^ Escherichia phage vB_EcoM_G8, complete genome.|neighbours:ID:QBQ80043.1(1),ID:QBQ80045.1(1)|neighbour_genes:putative neck protei..,putative tail sheath..|
MATYDKNLFAKLENRTGYSQTNETEILNPYVNFNHYKNSQILADVLVAESIQMRGVECYYVPREYVSPDLVFGEDLKNKFTKAWKFAAYLNSFEGYEGAKSFFSNFGMQVQDEVTLSINPNLFKHQVNGKEPKEGDLIYFPMDNSLFEINWVEPYDPFYQLGQNAIRKITAGKFIYSGEEINPVLQKNEGINIPEFSELELNPVRNLNGIHDINIDQYAEVDQINSEAKEYVEPYVVVNNRGKSFESSPFDNDFMD
>ID:QBQ77946.1 |[Escherichia phage vB_EcoM_G9062]||_Escherichia_phage_vB_EcoM_G9062_.gbk|putative neck protei..|558|MK373779(168670):93171-93728:1 ^^ Escherichia phage vB_EcoM_G9062, complete genome.|neighbours:ID:QBQ77945.1(1),ID:QBQ77947.1(1)|neighbour_genes:hypothetical protein,putative tail sheath..|
MATYDKNLFAKLENRTGYSQTNETEILNPYVNFNHYKNSQILADVLVAESIQMRGVECYYVPREYVSPDLIFGEDLKNKFTKAWKFAAYLNSFEGYEGAKSFFSNFGMQVQDEVTLSINPNLFKHQVNGKEPKEGDLIYFPMDNSLFEINWVEPYDPFYQLGQNAIRKITAGKFIYSGDRSKRYS
>ID:AXC34039.1 |[Escherichia phage vB_EcoM_JB75]||_Escherichia_phage_vB_EcoM_JB75_.gbk|neck protein|771|MH355584(167208):73678-74448:-1 ^^ Escherichia phage vB_EcoM_JB75, complete genome.|neighbours:ID:AXC34035.1(-1),ID:AXC34024.1(-1)|neighbour_genes:tail sheath stabiliz..,neck protein|
MATYDKNLFAKLENRTGYSQTNETEILNPYVNFNHYKNSQILADVLVAESIQMRGVECYYVPREYVSPDLVFGEDLKNKFTKAWKFAAYLNSFEGYEGAKSFFGNFGMQVQDEVTLSINPNLFKHQVNGKEPKEGDLIYFPMDNSLFEINWVEPYDPFYQLGQNAIRKITAGKFIYSGEEINPVLQKNEGINIPEFSELELNPVRNLNGIHDINIDQYAEVDQINSEAKEYVEPYVVVNNRGKSFESSPFDNDFMD
>ID:YP_009030629.1 |[Escherichia phage vB_EcoM_JS09]||_Escherichia_phage_vB_EcoM_JS09_.gbk|neck protein|765|NC_024124(169148):73102-73866:-1 ^GeneID:19484891^ Escherichia phage vB_EcoM_JS09, complete genome.|neighbours:ID:YP_009030628.1(-1),ID:YP_009037597.1(-1)|neighbour_genes:tail sheath stabiliz..,neck protein|
MTTYDKNLFAKLENRGGYSQTNETEILNPFVNFNNYENSQTLADVLVAESIQMRGIECFYVPREYVAVDLIFGEDLKNKFTKAWKFAAYLNSFEGYEGAKSFFSNFGMQVQDEVTLSINPGLFKHQVNNQEPKEGDLIYFPMDNSLFEINWVEPYDPFYQVGKNAIRKITAGKFIYSGEEINPVLQKNEGINIPEFSDLELNPVRNLDGIHDINIDEYSEVEQINSEASEYVEPYVVVNNRGRQNSPFDDGFMN
>ID:QBQ78449.1 |[Escherichia phage vB_EcoM_KAW1E185]||_Escherichia_phage_vB_EcoM_KAW1E185_.gbk|putative neck protei..|771|MK373781(164987):92274-93044:1 ^^ Escherichia phage vB_EcoM_KAW1E185, complete genome.|neighbours:ID:QBQ78448.1(1),ID:QBQ78450.1(1)|neighbour_genes:putative neck protei..,putative tail sheath..|
MATYDKNLFAKLENRTGYSQTNETEILNPYVNFNHYKNSQILADVLVAESIQMRGVECYYVPREYVSPDLVFGEDLKNKFTKAWKFAAYLNSFEGYEGAKSFFSNFGMQVQDEVTLSINPNLFKHQVNGKEPKEGDLIYFPMDNSLFEINWVEPYDPFYQLGQNAIRKITAGKFIYSGEEINPVLQKNEGINIPEFSELELNPVRNLNGIHDINIDQYAEVDQINSEAKEYVEPYVVVNNRGKSFESSPFDNDFMD
> |[Tevenvirinae Escherichia_phage_vB_EcoM_KAW3E185]||_Escherichia_phage_vB_EcoM_KAW3E185.gb|Phage neck protein|765|MK373782.1(170187):95647-96411:1 ^RAST2:fig|1198136.54.peg.174^ Tevenvirinae Escherichia_phage_vB_EcoM_KAW3E185|neighbours:(1),(1)|neighbour_genes:Phage neck protein,Phage tail completio..|
MATYDKNLFAKLENRGGYSKTNETEILNKYVNFNKYENSQTLADVLVAESIQMRGIECFYVPREYVAVDLIFGEDLKNKFTKAWKFAAYLNSFEGYEGAKSFFSNFGMQVQDEVTLSINPGLFKHQVNNQEPKEGDLIYFPMDNSLFEINWVEPYDPFYQVGKNAIRKITAGKFIYSGEEINPVLQKNEGINIPEFSDLELNPVRNLDGIHDINIDEYSEVEQINSEASEYVEPYVVVNNRGRQNSPFDDGFMN
>ID:QBQ79223.1 |[Escherichia phage vB_EcoM_MM02]||_Escherichia_phage_vB_EcoM_MM02_.gbk|putative neck protei..|765|MK373784(169201):97601-98365:1 ^^ Escherichia phage vB_EcoM_MM02, complete genome.|neighbours:ID:QBQ79222.1(1),ID:QBQ79224.1(1)|neighbour_genes:putative neck protei..,putative tail sheath..|
MATYDKNLFAKLENRGGYSQTNETEILNPFVNFNNYENSQTLADVLVAESIQMRGIECFYVPREYVAVDLIFGEDLKNKFTKAWKFAAYLNSFEGYEGAKSFFSNFGMQVQDEVTLSINPGLFKHQVNNQEPKEGDLIYFPMDNSLFEINWVEPYDPFYQVGKNAIRKITAGKFIYSGEEINPVLQKNEGINIPEFSDLELNPVRNLDGIHDINIDEYSEVEQINSEASEYVEPYVVVNNRGRQNSPFDDGFMN
>ID:QBQ79492.1 |[Escherichia phage vB_EcoM_OE5505]||_Escherichia_phage_vB_EcoM_OE5505_.gbk|putative neck protei..|771|MK373785(168756):93701-94471:1 ^^ Escherichia phage vB_EcoM_OE5505, complete genome.|neighbours:ID:QBQ79491.1(1),ID:QBQ79493.1(1)|neighbour_genes:putative neck protei..,putative tail sheath..|
MATYDKNLFAKLENRTGYSQTNETEILNPYVNFNHYKNSQILADVLVAESIQMRGVECYYVPREYVSPDLIFGEDLKNKFTKAWKFAAYLNSFEGYEGAKSFFSNFGMQVQDEVTLSINPNLFKHQVNGKEPKEGDLIYFPMDNSLFEINWVEPYDPFYQLGQNAIRKITAGKFIYSGEEINPVLQKNEGINIPEFSELELNPVRNLNGIHDINIDQYAEVDQINSEAKEYVEPYVVVNNRGKSFESSPFDNDFMD
> |[Tevenvirinae _Escherichia_phage_vB_EcoM_PhAPEC2]||_Escherichia_phage_vB_EcoM_PhAPEC2.gb|Phage neck protein|765|NC_024794.1(167318):96207-96971:1 ^RAST2:fig|1198136.124.peg.172^ Tevenvirinae _Escherichia_phage_vB_EcoM_PhAPEC2|neighbours:(1),(1)|neighbour_genes:Phage neck protein,Phage tail completio..|
MATYDKNLFAKLENRGGYSQTNETEILNPFVNFNNYENSQTLADVLVAESIQMRGIECFYVPREYVAVDLIFGEDLKNKFTKAWKFAAYLNSFEGYEGAKSFFSNFGMQVQDEVTLSINPGLFKHQVNNQEPKEGDLIYFPMDNSLFEINWVEPYDPFYQVGKNAIRKITAGKFIYSGEEINPVLQKNEGINIPEFSDLELNPVRNLDGIHDINIDEYSEVEQINSEASEYVEPYVVVNNRGRQNSPFDDGFMN
>ID:QBQ79775.1 |[Escherichia phage vB_EcoM_R5505]||_Escherichia_phage_vB_EcoM_R5505_.gbk|putative neck protei..|771|MK373786(167317):92818-93588:1 ^^ Escherichia phage vB_EcoM_R5505, complete genome.|neighbours:ID:QBQ79774.1(1),ID:QBQ79776.1(1)|neighbour_genes:putative neck protei..,putative tail sheath..|
MATYDKNLFAKLENRTGYSQTNETEILNPYVNFNHYKNSQILADVLVAESIQMRGVECYYVPREYVSPDLIFGEDLKNKFTKAWKFAAYLNSFEGYEGAKSFFSNFGMQVQDEVTLSINPNLFKHQVNGKEPKEGDLIYFPMDNSLFEINWVEPYDPFYQLGQNAIRKITAGKFIYSGEEINPVLQKNEGINIPEFSELELNPVRNLNGIHDINIDQYAEVDQINSEAKEYVEPYVVVNNRGKSFESSPFDNDFMD
>ID:QBQ77184.1 |[Escherichia phage vB_EcoM_WFK]||_Escherichia_phage_vB_EcoM_WFK_.gbk|putative neck protei..|765|MK373775(164590):91517-92281:1 ^^ Escherichia phage vB_EcoM_WFK, complete genome.|neighbours:ID:QBQ77183.1(1),ID:QBQ77185.1(1)|neighbour_genes:putative neck protei..,putative tail sheath..|
MATYDKNLFAKLENRGGYSQTNETEILNPFVNFNNYENSQTLADVLVAESIQMRGIECFYVPREYVAVDLIFGEDLKNKFTKAWKFAAYLNSFEGYEGAKSFFSNFGMQVQDEVTLSINPGLFKHQVNNQEPKEGDLIYFPMDNSLFEINWVEPYDPFYQVGKNAIRKITAGKFIYSGEEINPVLQKNEGINIPEFSDLELNPVRNLDGIHDINIDEYSEVEQINSEASEYVEPYVVVNNRGRQNSPFDDGFMN
>ID:QBQ76923.1 |[Escherichia phage vB_EcoM_WFL6982]||_Escherichia_phage_vB_EcoM_WFL6982_.gbk|putative neck protei..|765|MK373774(164279):91517-92281:1 ^^ Escherichia phage vB_EcoM_WFL6982, complete genome.|neighbours:ID:QBQ76922.1(1),ID:QBQ76924.1(1)|neighbour_genes:putative neck protei..,putative tail sheath..|
MATYDKNLFAKLENRGGYSQTNETEILNPFVNFNNYENSQTLADVLVAESIQMRGIECFYVPREYVAVDLIFGEDLKNKFTKAWKFAAYLNSFEGYEGAKSFFSNFGMQVQDEVTLSINPGLFKHQVNNQEPKEGDLIYFPMDNSLFEINWVEPYDPFYQVGKNAIRKITAGKFIYSGEEINPVLQKNEGINIPEFSDLELNPVRNLDGIHDINIDEYSEVEQINSEASEYVEPYVVVNNRGRQNSPFDDGFMN
>ID:QBQ77676.1 |[Escherichia phage vB_EcoM_WFbE185]||_Escherichia_phage_vB_EcoM_WFbE185.gbk|putative neck protei..|765|MK373778(170429):96743-97507:1 ^^ Escherichia phage vB_EcoM_WFbE185, complete genome.|neighbours:ID:QBQ77675.1(1),ID:QBQ77677.1(1)|neighbour_genes:putative neck protei..,putative tail sheath..|
MATYDKNLFAKLENRGGYSQTNETEILNPFVNFNNYENSQTLADVLVAESIQMRGIECFYVPREYVAVDLIFGEDLKNKFTKAWKFAAYLNSFEGYEGAKSFFSNFGMQVQDEVTLSINPGLFKHQVNNQEPKEGDLIYFPMDNSLFEINWVEPYDPFYQVGKNAIRKITAGKFIYSGEEINPVLQKNEGINIPEFSDLELNPVRNLDGIHDINIDEYSEVEQINSEASEYVEPYVVVNNRGRQNSPFDDGFMN
>ID:YP_007004904.1 |[Escherichia phage wV7]||_Escherichia_phage_wV7_.gbk|neck protein|771|NC_019505(166452):91586-92356:1 ^GeneID:14010698^ Escherichia phage wV7, complete genome.|neighbours:ID:YP_007004903.1(1),ID:YP_007004905.1(1)|neighbour_genes:neck protein,tail sheath stabiliz..|
MATYDKNLFAKLENRTGYSQTNETEILNPYVNFNHYQNSQILADVLVAESIQMRGVECYYVPREYVSPDLVFGEDLKNKFTKAWKFAAYLNSFEGYEGAKSFFGNFGMQVQDEVTLSINPNLFKHQVNGKEPKEGDLIYFPMDNSLFEINWVEPYDPFYQLGQNAIRKITAGKFIYSGEEINPVLQKNEGINIPEFSELELNPVRNLNGIHDINIDQYAEVDQINSEAKEYVEPYVVVNNRGKSFESSPFDNDFMD
> |[Tevenvirinae Escherichia_virus_KFS-EC]||_Escherichia_virus_KFS-EC.gb|Phage neck protein|741|MH560358.1(164715):28216-28956:1 ^RAST2:fig|1198136.83.peg.46^ Tevenvirinae Escherichia_virus_KFS-EC|neighbours:(1),(1)|neighbour_genes:Phage-associated hom..,tail sheath stabiliz..|
MFNNTLFARLESQKDYENTRQTEILNPWVNFNSHTNTQTLADVMVAEAIQMRGVELYYIPREFVKPDMIFGEDVQSKFTKAWKFAAYINSFDGYEGAGNFFSSFGYQANDELTFTVNPNLFKHQVDDQEPKSGDLIYIPMSNDLFEINYVEPYQPFFQAGKNAMRKIIAEKFVYSGEELRPELQRNEGINVDEFADLDLAPITNLDGLTDINLEQYKEDKQFRSEGQDFIDPFDPINGKGSPFANF
>ID:QDK04289.1 |[Escherichia virus VEc20]||_Escherichia_virus_VEc20_.gbk|vec20_159|771|MN022785(167532):90994-91764:1 ^^ Escherichia virus VEc20, complete genome.|neighbours:ID:QDK04288.1(1),ID:QDK04290.1(1)|neighbour_genes:vec20_158,vec20_160|
MATYDKNLFAKLENRTGYSQTNETEILNPYVNFNHYKNSQILADVLVAESIQMRGVECYYVPREYVSPDLIFGEDLKNKFTKAWKFAAYLNSFEGYEGAKSFFGNFGMQVQDEVTLSINPNLFKHQVNGKEPKEGDLIYFPMDNSLFEINWVEPYDPFYQLGQNAIRKITAGKFIYSGEEINPVLQKNEGINIPEFSELELNPVRNLNGIHDINIDQYAEVDQINSEAKEYVEPYVVVNNRGKSFESSPFDNDFMD
>ID:VCU44415.1 |[Escherichia virus vB_Eco_mar005P1]|vB_Eco_mar005P1|_Escherichia_virus_vB_Eco_mar005P1_.gbk|14|765|LR027390(167773):29772-30536:1 ^^ Escherichia virus vB_Eco_mar005P1 genome assembly, chromosome: 1.|neighbours:ID:VCU44413.1(1),ID:VCU44417.1(1)|neighbour_genes:13,tail sheath stabiliz..|
MATYDKNLFAKLENRGGYSQTNETEILNPFVNFNNYENSQTLADVLVAESIQMRGIECFYVPREYVAVDLIFGEDLKNKFTKAWKFAAYLNSFEGYEGAKSFFSNFGMQVQDEVTLSINPGLFKHQVNNQEPKEGDLIYFPMDNSLFEINWVEPYDPFYQVGKNAIRKITAGKFIYSGEEINPVLQKNEGINIPEFSDLELNPVRNLDGIHDINIDEYSEVEQINSEASEYVEPYVVVNNRGRQNSPFDDGFMN
>ID:VCU44422.1 |[Escherichia virus vB_Eco_mar005P1]|vB_Eco_mar006P2|_Escherichia_virus_vB_Eco_mar005P1_strain_vB_Eco_mar006P2_.gbk|14|765|LR027387(167773):130667-131431:1 ^^ Escherichia virus vB_Eco_mar005P1 strain vB_Eco_mar006P2 genome assembly, chromosome: 1.|neighbours:ID:VCU44420.1(1),ID:VCU44424.1(1)|neighbour_genes:13,tail sheath stabiliz..|
MATYDKNLFAKLENRGGYSQTNETEILNPFVNFNNYENSQTLADVLVAESIQMRGIECFYVPREYVAVDLIFGEDLKNKFTKAWKFAAYLNSFEGYEGAKSFFSNFGMQVQDEVTLSINPGLFKHQVNNQEPKEGDLIYFPMDNSLFEINWVEPYDPFYQVGKNAIRKITAGKFIYSGEEINPVLQKNEGINIPEFSDLELNPVRNLDGIHDINIDEYSEVEQINSEASEYVEPYVVVNNRGRQNSPFDDGFMN
>ID:VCU43239.1 |[Escherichia virus vB_Eco_mar005P1]|vB_Eco_mar007P3|_Escherichia_virus_vB_Eco_mar005P1_strain_vB_Eco_mar007P3_.gbk|14|765|LR027383(167651):52658-53422:1 ^^ Escherichia virus vB_Eco_mar005P1 strain vB_Eco_mar007P3 genome assembly, chromosome: 1.|neighbours:ID:VCU43238.1(1),ID:VCU43240.1(1)|neighbour_genes:13,tail sheath stabiliz..|
MATYDKNLFAKLENRGGYSQTNETEILNPFVNFNNYENSQTLADVLVAESIQMRGIECFYVPREYVAVDLIFGEDLKNKFTKAWKFAAYLNSFEGYEGAKSFFSNFGMQVQDEVTLSINPGLFKHQVNNQEPKEGDLIYFPMDNSLFEINWVEPYDPFYQVGKNAIRKITAGKFIYSGEEINPVLQKNEGINIPEFSDLELNPVRNLDGIHDINIDEYSEVEQINSEASEYVEPYVVVNNRGRQNSPFDDGFMN
>ID:VCU43947.1 |[Escherichia virus vB_Eco_mar005P1]|vB_Eco_mar008P4|_Escherichia_virus_vB_Eco_mar005P1_strain_vB_Eco_mar008P4_.gbk|14|765|LR027386(167773):35439-36203:1 ^^ Escherichia virus vB_Eco_mar005P1 strain vB_Eco_mar008P4 genome assembly, chromosome: 1.|neighbours:ID:VCU43946.1(1),ID:VCU43948.1(1)|neighbour_genes:13,tail sheath stabiliz..|
MATYDKNLFAKLENRGGYSQTNETEILNPFVNFNNYENSQTLADVLVAESIQMRGIECFYVPREYVAVDLIFGEDLKNKFTKAWKFAAYLNSFEGYEGAKSFFSNFGMQVQDEVTLSINPGLFKHQVNNQEPKEGDLIYFPMDNSLFEINWVEPYDPFYQVGKNAIRKITAGKFIYSGEEINPVLQKNEGINIPEFSDLELNPVRNLDGIHDINIDEYSEVEQINSEASEYVEPYVVVNNRGRQNSPFDDGFMN
>ID:VCU44834.1 |[Escherichia virus vB_Eco_mar005P1]|vB_Eco_mar009P5|_Escherichia_virus_vB_Eco_mar005P1_strain_vB_Eco_mar009P5_.gbk|14|765|LR027391(167658):93504-94268:-1 ^^ Escherichia virus vB_Eco_mar005P1 strain vB_Eco_mar009P5 genome assembly, chromosome: 1.|neighbours:ID:VCU44833.1(-1),ID:VCU44835.1(-1)|neighbour_genes:tail sheath stabiliz..,13|
MATYDKNLFAKLENRGGYSQTNETEILNPFVNFNNYENSQTLADVLVAESIQMRGIECFYVPREYVAVDLIFGEDLKNKFTKAWKFAAYLNSFEGYEGAKSFFSNFGMQVQDEVTLSINPGLFKHQVNNQEPKEGDLIYFPMDNSLFEINWVEPYDPFYQVGKNAIRKITAGKFIYSGEEINPVLQKNEGINIPEFSDLELNPVRNLDGIHDINIDEYSEVEQINSEASEYVEPYVVVNNRGRQNSPFDDGFMN
>ID:AUV57513.1 |[Klebsiella phage KP1]||_Klebsiella_phage_KP1_.gbk|head completion, nec..|777|MG751100(167989):82873-83649:1 ^^ Klebsiella phage KP1, complete genome.|neighbours:ID:AUV57512.1(1),ID:AUV57514.1(1)|neighbour_genes:unclassified head-ta..,tail completion prot..|
MTTFNSSLFARLEDYRGYNKTNETEILNPYVNFYNHRNSQTLADVLSAEAIQMRGIEFYFLPREYNNPDLLFGEDPSSKFTKAWKFAAYLDSFDGYSGDNTFFSKFGMMVNDEVNLTINPNLFKHQTNNSEPKAGDLIYFPMDNSLFEINWVQPYDPFYQLGQNVQRKITAQKYIYSGEQLQPELQRNEGIIIPEFSELDLEPIKNIDSLADISDVQYAESDAINKEASEYVHPYYVNNGRGLESPPKADSFDDGFFE
>ID:APD20563.1 |[Klebsiella phage KPV15]|KPV15|_Klebsiella_phage_KPV15_.gbk|head completion, nec..|777|KY000080(167034):103587-104363:1 ^^ Klebsiella phage KPV15, complete genome.|neighbours:ID:APD20562.1(1),ID:APD20564.1(1)|neighbour_genes:head completion, nec..,proximal tail sheath..|
MTTFNSSLFARLEDYRGYNKTNETEILNPYVNFYNHRNSQTLADVLSAEAIQMRGIEFYFLPREYNNPDLLFGEDPSSKFTKAWKFAAYLDSFDGYSGDNTFFSKFGMMVNDEVNLTINPNLFKHQTNNSEPKAGDLIYFPMDNSLFEINWVQPYDPFYQLGQNVQRKITAQKYIYSGEQLQPELQRNEGIIIPEFSELDLEPIKNIDSLADISDVQYAESEAINKEASEYVHPYYVNNGRGLESPPKADSFDDGFFE
> |[Tevenvirinae Klebsiella_phage_Marfa]||_Klebsiella_phage_Marfa.gb|Phage neck protein|804|MN044033.1(168532):91267-92070:1 ^RAST2:fig|1198136.82.peg.181^ Tevenvirinae Klebsiella_phage_Marfa|neighbours:(1),(1)|neighbour_genes:Phage neck protein,tail sheath stabiliz..|
MSYFAGVIMSTYNSNLFAKLEDRSGYAKTNETEILNPFVNFNKYTNTQTLADVLVAESIQMRGIELYYLPRQFNNPDLLFGEDPQSSFNKAWMFAAYLNSFDGYSGDNTFFSKFGMSVNDEVTFTINPRLFKHQADGKEPIAGDLVYFPMDNSLFEITWVEPYDPFYQVGQNAMRKITAQKYVYSGEEMQPELQRNEGINIPEFSELDLQPIKNIDGLADINNDQYAETEEINAEAAQYVEPFYVNNGRGNYVPPKSSPFDDGFLDD
>ID:YP_009194454.1 |[Klebsiella phage Matisse]||_Klebsiella_phage_Matisse_.gbk|neck protein|747|NC_028750(176081):124012-124758:1 ^GeneID:26613393^ Klebsiella phage Matisse, complete genome.|neighbours:ID:YP_009194453.1(1),ID:YP_009194455.1(1)|neighbour_genes:neck protein,tail sheath stabiliz..|
MQNWDESLFAQLEDGSGVDRNLRQEVTNPYVNWYKYNPTQQLHDSLTAEAIQMKSPDMYYVRREFVNIDKILGEDRESKFTKSWKIAAYIDSYANYEGQRDFYSKFGMMSNDEMTLVINPRLFAHQTDGGIPVLGDLIYFPMDNSLFEITWIEFDPFFQFGDRPQRKINLVKFIYTGEELDPKLQRNEGINLAPDADLDLEPIRNLDGLADTNIEQYEEDQAFEDEGDEFIESFDVVNGRGSPFAQFP
>ID:AWY07062.1 |[Klebsiella phage Mineola]||_Klebsiella_phage_Mineola_.gbk|neck protein|777|MH333064(166130):92080-92856:1 ^^ Klebsiella phage Mineola, complete genome.|neighbours:ID:AWY07061.1(1),ID:AWY07063.1(1)|neighbour_genes:neck protein,tail sheath stabiliz..|
MTTFNSSLFARLEDYRGYNKTNETEILNPYVNFYNHRNSQTLADVLSAEAIQMRGIEFYFLPREYNNPDLLFGEDPSSKFTKAWKFAAYLDSFDGYSGDNTFFSKFGMMVNDEVNLTINPNLFKHQTNNSEPKAGDLIYFPMDNSLFEINWVQPYDPFYQLGQNVQRKITAQKYIYSGEQLQPELQRNEGIIIPEFSELDLEPIKNIDSLADISDVQYAESDAINKEASEYVHPYYVNNGRGLESPPKADSFDDGFFE
>ID:YP_009607403.1 |[Klebsiella phage Miro]||_Klebsiella_phage_Miro_.gbk|neck protein|747|NC_041981(176055):124222-124968:1 ^GeneID:40083412^ Klebsiella phage Miro, complete genome.|neighbours:ID:YP_009607402.1(1),ID:YP_009607404.1(1)|neighbour_genes:neck protein,tail sheath stabiliz..|
MQNWDESLFAQLEDGSGVDRNLRQEVTNPYVNWYKYNPTQQLHDSLTAEAIQMKSPDMYYVRREFVNIDKILGEDRESKFTKSWKIAAYIDSYANYEGQRDFYSKFGMMSNDEMTLVINPRLFAHQTDGGIPVLGDLIYFPMDNSLFEITWIEFDPFFQFGDRPQRKINLVKFIYTGEELDPKLQRNEGINLAPDADLDLEPIRNLDGLADTNIEQYEEDQAFEDEGDEFIESFDVVNGRGSPFAQFP
> |[Tevenvirinae _Klebsiella_phage_PKO111]||_Klebsiella_phage_PKO111.gb|Phage neck protein|777|NC_031095.1(168758):26268-27044:1 ^RAST2:fig|1198136.84.peg.46^ Tevenvirinae _Klebsiella_phage_PKO111|neighbours:(1),(1)|neighbour_genes:Phage neck protein,tail sheath stabiliz..|
MTTFNSSLFARLEDYRGYNKTNETEILNPYVNFYNHRNSQTLADVLSAEAIQMRGIEFYFLPREYNNPDLLFGEDPSSKFTKAWKFAAYLDSFDGYSGDNTFFSKFGMMVNDEVNLTINPNLFKHQTNNSEPKAGDLIYFPMDNSLFEINWVQPYDPFYQLGQNVQRKITAQKYIYSGEQLQPELQRNEGINIPEFSELDLEPIKNIDALADISDIQYAESDEINKEASEYVHPYYVNNGRGLESPPKADSFDDGFFE
>ID:YP_009288850.1 |[Klebsiella phage vB_KpnM_KpV477]||_Klebsiella_phage_vB_KpnM_KpV477_.gbk|putative neck protei..|777|NC_031087(168272):96071-96847:1 ^GeneID:29067154^ Klebsiella phage vB_KpnM_KpV477, complete genome.|neighbours:ID:YP_009288849.1(1),ID:YP_009288851.1(1)|neighbour_genes:putative neck protei..,Mob-like putative ho..|
MSTFDSRLFAKLEDYRGYNKTNETEILNPYVNFYNHRNSQTLADALSAEAIQMRGIEFYFLPREYNNPDLLFGEDPSSKFTKAWKFAAYLDSFEGYSGDNTFFSKFGMMVNDEVNLTINPNLFKHQTNNSEPKAGDLIYFPMDNSLFEINWVQPYDPFYQLGQNVQRKITAQKYIYSGEQLQPELQRNEGINIPEFSELDLEPIKNIDALADISDVQYAESDAINKEAAEYVHPYYVNNGRGLESPPKADSFDDGFFE
>ID:AUO78873.1 |[Klebsiella phage vB_Kpn_F48]||_Klebsiella_phage_vB_Kpn_F48.gbk|head completion, nec..|780|MG746602(170764):143161-143940:-1 ^^ Klebsiella phage vB_Kpn_F48, complete genome.|neighbours:ID:AUO78872.1(-1),ID:AUO78874.1(-1)|neighbour_genes:homing endonuclease,head completion, nec..|
MSTYNSNLFAKLEDRSGYAKTNETEILNPFVNFNKYTNTQTLADVLVAESIQMRGIELYYLPRQFNNPDLLFGEDPQSSFNKAWMFAAYLNSFDGYSGDNTFFSKFGMSVNDEVTFTINPRLFKHQADGKEPIAGDLVYFPMDNSLFEITWVEPYDPFYQVGQNAMRKITAQKYVYSGEEMQPELQRNEGINIPEFSELDLQPIKNIDGLADINIDQYAETEEINAEAAQYVEPFYVNNGRGNYVPPKSSPFDDGFLDD
> |[Tevenvirinae Morganella_phage_vB_MmoM_MP1]||_Morganella_phage_vB_MmoM_MP1.gb|Phage neck protein|741|NC_031020.1(163201):88313-89053:1 ^RAST2:fig|1198136.47.peg.169^ Tevenvirinae Morganella_phage_vB_MmoM_MP1|neighbours:(1),(1)|neighbour_genes:Phage neck protein,tail sheath stabiliz..|
MDSSLFARLENDTGYHKTNKTEVLNPYVNFMKHENTQQLADVLVQETIQMRGLEFYYIPREYVKPDMLFGEDLQNYFDKAWKFAAYLETYDEYTGNNSFFSKFGMEVNDEINVIVNPSLFKYQVNNKEPQPGDLIYFPMDNSLFEINWVEPYKPFYQVGKNAQRRIVAQKFIYSGEEINPELQFNDDINISELSALDLEPVRNLDGISDNNIEQYEEPKAINKEASEYVHDYYVGNGRGSPFSTFE
>ID:YP_009211605.1 |[Pectobacterium bacteriophage PM2]||_Pectobacterium_bacteriophage_PM2.gbk|head completion, nec..|774|NC_028940(170286):97857-98630:1 ^GeneID:26638077^ Pectobacterium bacteriophage PM2, complete genome.|neighbours:ID:YP_009211604.1(1),ID:YP_009211606.1(1)|neighbour_genes:head completion, nec..,tail sheath stabiliz..|
MSTYDSSLFAKLENNTGYNKTNESRILNPYVNWNNYSNVQTLADSLVAESVQMRGIELYYIPRQYVNPDIIFGEDTESKFDKAWQFAGYLDSFEGYSGDNTYFSKFGMMVNDEVTITINPNLFKHQTNGTEPKAGDLIYFKMDNSLFEINWVQPYDPFYQLGQNAMRKITATKFIYSGEELKPELQRNEGIVIPEFSELDLMPIHNIDSLADINDEQYEESKAFNIEAGKYVEPFVVLNGKGLDAPPKSPFDDDFMS
>ID:QBP35505.1 |[Phage NC-G]||_Phage_NC-G.gbk|head completion, nec..|771|MK310184(170164):36549-37319:1 ^^ Phage NC-G, complete genome.|neighbours:ID:QBP35504.1(1),ID:QBP35506.1(1)|neighbour_genes:head completion, nec..,proximal tail sheath..|
MATFDSSLFAKLENNTGYANTNETEIMNPFVNFYRHENTQTLADALVAESIQMRGIELYYIPREYVNPDQLFGEDLQNKFTKAWKFAGYLDSFEGYSGDNTYFSKFGMMVNDEVTITINPNLFKHQCNGTEPVSGDLIYFPMDNSLFEINWVQPYDPFYQVGTNVQRRITATKFIYNGEELRPELQRNEGINIPEFSELDLMPVKNIDGLADISDIQYEEVNEINAEAAEFVHPYVVINGRGEDAPTAFDDAFLDD
> |[Tevenvirinae _Proteus_phage_phiP4-3]||_Proteus_phage_phiP4-3.gb|Phage neck protein|744|MG696114.1(167849):73352-74095:-1 ^RAST2:fig|1198136.86.peg.116^ Tevenvirinae _Proteus_phage_phiP4-3|neighbours:(-1),(-1)|neighbour_genes:Phage tail completio..,Phage neck protein|
MYDSSLFAKLENDSGYHKTNESQILNPYVNFMKHGNTQELADVLVQETIQMRGLELYYIPREYANLDLLFGEDPNSKFTKAWKFAAYLDSYEGYSGDNSFISSFGYQVNDQVKFIINPSLFKHQVNGKEPIEGDLIYFPMDNSLFEINWVEPYTPFYQVGKNAQRQIVAEKFIYSGEELNPELQRNEGIEIDEFSVLDLEPVKNLDGLADITSDEYSEVKQINSEAKEFVQPYYVGTGRGTPFDDFE
> |[Tevenvirinae _Proteus_phage_vB_PmiM_Pm5461]||_Proteus_phage_vB_PmiM_Pm5461.gb|Phage neck protein|744|NC_028762.1(161989):89214-89957:1 ^RAST2:fig|1198136.85.peg.160^ Tevenvirinae _Proteus_phage_vB_PmiM_Pm5461|neighbours:(1),(1)|neighbour_genes:Phage neck protein,Phage tail completio..|
MYDSSLFAKLESNEGYHKTNETQILNPYVNFMKHGNTQELADVLVQETIQMRGLELYYIPREYANLDLLFGEDPNSKFTKAWKFAAYLDSFEGYSGDNSFISSFGYQVNDQVKFIINPSLFKHQVNGKEPIEGDLIYFPMDNSLFEINWVEPYTPFYQVGKNAQRQIVAEKFIYSGEELNPELQKNQGIEIDEFSVLDLEPVKNLDGLADITSDEYSEVKQINKEAKEFVQPYYVGNGRGTPFEDFE
> |[Tevenvirinae _Pseudomonas_phage_PspYZU05]||_Pseudomonas_phage_PspYZU05.gb|Phage neck protein|783|KY971610.1(166442):87390-88172:1 ^RAST2:fig|1198136.88.peg.128^ Tevenvirinae _Pseudomonas_phage_PspYZU05|neighbours:(1),(1)|neighbour_genes:Phage neck protein,tail sheath stabiliz..|
MATYNSSLFARLENNTGYSKTNESEILNPYVNFHEYANAHTLADSLIAESIQMRGVRCYFIPREFVKPDMLFGEDLQNKFTKAWAFAAYLDSFEGYSGSNSFFSKFGMQVNDEITLSINPGLFKHQTNGTEPKEGDLIYFQMDNSLFEITWVEPYNPFYQVGQNGIRKITAQKFIYSGEEIKPELQVNDGIHIPEFFGLELDPVNNLDGLSDIDITPYAETDEINSESDEFIKAFDVVNAGASLDDPRGVAKDENPFDDF
>ID:YP_009615639.1 |[Salmonella phage Melville]||_Salmonella_phage_Melville_.gbk|neck protein|771|NC_042044(159323):85613-86383:1 ^GeneID:40092114^ Salmonella phage Melville, complete genome.|neighbours:ID:YP_009615638.1(1),ID:YP_009615640.1(1)|neighbour_genes:neck protein,tail sheath stabiliz..|
MMNNNLFAKLENKNGYEKTNVANILNPYVNFNGHKNTQSLADTLVAESIQMRGVECYYIPREYVKPDQLFGEDLQNKFTKAWMFAAYVNSFEGYEGANSFFSKFGMQVSDEITLSINPGLFKHQTNGTEPKEGDLIYFKMDNSLFEINWVEPYDPFYQVGTNSIRKITAGKFIYSGEELNPELQKNTGIEIPEFSELDLSPVKNLDGLADIGEIQYEEVDQINKEASEFVKEYVVINGRGINDPQNASPFDDGFMS
>ID:YP_007501192.1 |[Salmonella phage vB_SenMS16]||_Salmonella_phage_S16_.gbk|neck protein|771|NC_020416(160221):83574-84344:1 ^GeneID:14675393^ Salmonella phage S16, complete genome.|neighbours:ID:YP_007501191.1(1),ID:YP_007501193.1(1)|neighbour_genes:neck protein,tail sheath stabiliz..|
MMNNNLFAKLENKNGYEKTNVANILNPYVNFNGHKNTQSLADTLVAESIQMRGVECYYIPREYVKPDQLFGEDLQNKFTKAWMFAAYVNSFEGYEGANSFFSKFGMQVSDEITLSINPGLFKHQTNGTEPKEGDLIYFKMDNSLFEINWVEPYDPFYQVGTNSIRKITAGKFIYSGEELNPELQKNPGIEIPEFSELDLSPVKNLDGLADIGEIQYEEVDQINKEASEFVKEYVVINGRGINDPQNTSPFDDGFMS
> |[Tevenvirinae _Salmonella_phage_STML-198]||_Salmonella_phage_STML-198.gb|Phage neck protein|771|NC_027344.1(158099):125719-126489:1 ^RAST2:fig|1198136.87.peg.233^ Tevenvirinae _Salmonella_phage_STML-198|neighbours:(1),(1)|neighbour_genes:Phage neck protein,hypothetical protein|
MMNNNLFAKLENKNGYEKTNVANILNPYVNFNGHKNTQSLADTLVAESIQMRGVECYYIPREYVKPDQLFGEDLQNKFTKAWMFAAYVNSFEGYEGANSFFSKFGMQVSDEITLSINPGLFKHQTNGTEPKEGDLIYFKMDNSLFEINWVEPYDPFYQVGTNSIRKITAGKFIYSGEELNPELQKNPGIEIPEFSELDLSPVKNLDGLADIGEIQYEEVDQINKEASEFVKEYVVINGRGINDPQNASPFDDGFMS
> |[Tevenvirinae Salmonella phage STP4-a]||_Salmonella_phage_STP4-a.gb|Phage neck protein|771|NC_026607.2(159914):84653-85423:1 ^RAST2:fig|1198136.48.peg.163^ Tevenvirinae Salmonella phage STP4-a|neighbours:(1),(1)|neighbour_genes:Phage neck protein,hypothetical protein|
MMNNNLFAKLENKNGYEKTNVANILNPYVNFNGHKNTQSLADTLVAESIQMRGVECYYIPREYVKPDQLFGEDLQNKFTKAWMFAAYVNSFEGYEGANSFFSKFGMQVSDEITLSINPGLFKHQTNGTEPKEGDLIYFKMDNSLFEINWVEPYDPFYQVGTNSIRKITAGKFIYSGEELNPELQKNPGIEIPEFSELDLSPVKNLDGLADIGEIQYEEVDQINKEASEFVKEYVVINGRGINDPQNTSPFDDGFMS
> |[Tevenvirinae Salmonella_phage_vB_SnwM_CGG4-1]||_Salmonella_phage_vB_SnwM_CGG4-1.gb|Phage neck protein|771|NC_031065.1(159878):80530-81300:1 ^RAST2:fig|1198136.78.peg.159^ Tevenvirinae Salmonella_phage_vB_SnwM_CGG4-1|neighbours:(1),(1)|neighbour_genes:Phage neck protein,hypothetical protein|
MMNNNLFAKLENRSGYEKTNAVNILNPYVNFNGHKNTQSLADTLVAESIQMRGVECYYIPREYVKPDQLFGEDLQNKFTKAWMFAAYVNSFEGYEGANSFFSKFGMQVSDEITLSVNPGLFKHQTNGTEPKEGDLIYFKMDNSLFEINWVEPYDPFYQVGTNSIRKITAGKFIYSGEELNPELQKNPGIEIPEFSELDLAPIKNLDGLADISEIQYEEVDQINKEASEFVQDYIVINGRGTNDPQKTSPFDDGFMS
> |[Tevenvirinae Serratia phage PS2]||_Serratia_phage_PS2.gb|Phage neck protein|783|KJ025957.1(167266):92756-93538:1 ^RAST2:fig|1198136.49.peg.187^ Tevenvirinae Serratia phage PS2|neighbours:(1),(1)|neighbour_genes:Phage neck protein,tail sheath stabiliz..|
MNLNPHMYAQLEDGSGYQHTYSSEVLNPYVNFFGCSGAQNLQDGLVAEAIQMRGVKLYYIPRQFVKPDMLFGEDLQNKFTKAWMFSAYVNTFDSYEGQGEFFSKFGYTANDEFTISINPSLFKHQCNGTEPLNGDLIYLPMDNSLFEINWVEPYDPFYQNGVNSIRKIIAQKFVYSGEEIKPQLQRNEGINIPEFSELELDPVSSLDGLADTNIEQYKETKEINLEAHEFIEERAVVNGEGDNVSHRYEPDIDDLFGQAF
>ID:APC45205.1 |[Shigella phage SH7]||_Shigella_phage_SH7_.gbk|neck protein|771|KX828711(164870):89750-90520:1 ^^ Shigella phage SH7, complete genome.|neighbours:ID:APC45199.1(1),ID:APC45008.1(1)|neighbour_genes:neck protein,tail sheath stabiliz..|
MATYDKNLFAKLENRTGYSQTNETEILNPYVNFNHYKNSQILADVLVAESIQMRGVECYYVPREYVSPDLVFGEDLKNKFTKAWKFAAYLNSFEGYEGAKSFFGNFGMQVQDEVTLSINPNLFKHQVNGKEPKEGDLIYFPMDNSLFEINWVEPYDPFYQLGQNAIRKITAGKFIYSGEEINPVLQKNEGINIPEFSELELNPVRNLNGIHDINIDQYAEVDQINSEAKEYVEPYVVVNNRGKSFESSPFDNDFMD
>ID:YP_009288527.1 |[Shigella phage SHBML-50-1]||_Shigella_phage_SHBML-50-1_.gbk|head completion, nec..|771|NC_031085(166634):93225-93995:1 ^GeneID:29060617^ Shigella phage SHBML-50-1, complete genome.|neighbours:ID:YP_009288526.1(1),ID:YP_009288528.1(1)|neighbour_genes:head completion, nec..,proximal tail sheath..|
MATYDKNLFAKLENRTGYSQTNETEILNPYVNFNHYKNSQILADVLVAESIQMRGVECYYVPREYVSPDLIFGEDLKNKFTKAWKFAAYLNSFEGYEGAKSFFSNFGMQVQDEVTLSINPNLFKHQVNGKEPKEGDLIYFPMDNSLFEINWVEPYDPFYQLGQNAIRKITAGKFIYSGEEINPVLQKNEGINIPEFSELELNPVRNLNGIHDINIDQYAEVDQINSEAKEYVEPYVVVNNRGKSFESSPFDNDFMD
>ID:YP_009277535.1 |[Shigella phage SHFML-11]||_Shigella_phage_SHFML-11.gbk|head completion, nec..|771|NC_030953(170650):39664-40434:1 ^GeneID:29056242^ Shigella phage SHFML-11, complete genome.|neighbours:ID:YP_009277534.1(1),ID:YP_009277536.1(1)|neighbour_genes:head completion, nec..,proximal tail sheath..|
MATYDKNLFAKLENRTGYSQTNETEILNPYVNFNHYKNSQILADVLVAESIQMRGVECYYVPREYVSPDLIFGEDLKNKFTKAWKFAAYLNSFEGYEGAKSFFSNFGMQVQDEVTLSINPNLFKHQVNGKEPKEGDLIYFPMDNSLFEINWVEPYDPFYQLGQNAIRKITAGKFIYSGEEINPVLQKNEGINIPEFSELELNPVRNLNGIHDINIDQYAEVDQINSEAKEYVEPYVVVNNRGKSFESSPFDNDFMD
> |[Viruses Shigella phage SHFML-26]||_Shigella_phage_SHFML-26.gb|T4-like phage head c..|771|NC_031011.1(168993):158351-159121:1 ^RAST2:fig|10239.69.peg.259^ Viruses Shigella phage SHFML-26|neighbours:(1),(1)|neighbour_genes:hypothetical protein,hypothetical protein|
MATYDKNLFAKLENRTGYSQTNETEILNPYVNFNHYKNSQILADVLVAESIQMRGVECYYVPREYVSPDLIFGEDLKNKFTKAWKFAAYLNSFEGYEGAKSFFSNFGMQVQDEVTLSINPNLFKHQVNGKEPKEGDLIYFPMDNSLFEINWVEPYDPFYQLGQNAIRKITAGKFIYSGEEINPVLQKNEGINIPEFSELELNPVRNLNGIHDINIDQYAEVDQINSEAKEYVEPYVVVNNRGKSFESSPFDNDFMD
> |[Tevenvirinae Shigella_phage_SHSML-52-1]||_Shigella_phage_SHSML-52-1.gb|Phage neck protein|765|NC_031090.1(169621):107505-108269:-1 ^RAST2:fig|1198136.79.peg.166^ Tevenvirinae Shigella_phage_SHSML-52-1|neighbours:(-1),(-1)|neighbour_genes:Phage tail completio..,Phage neck protein|
MATYDKNLFAKLENRDGYSQTNETEILNKYVNFNKYENSQTLADVLVAESIQMRGIECFYVPREYVAVDLIFGEDLKNKFTKAWKFAAYLNSFEGYEGAKSFFSNFGMQVQDEVTLSINPGLFKHQVNNQEPKEGDLIYFPMDNSLFEINWVEPYDPFYQVGKNAIRKITAGKFIYSGEEINPVLQKNEGINIPEFSDLELNPVRNLDGIHDINIDEYSEVEQINSEASEYVEPYVVVNNRGRQNSPFDDGFMN
>ID:YP_003934800.1 |[Shigella phage SP18]||_Shigella_phage_SP18.gbk|gp14|687|NC_014595(170605):93644-94330:1 ^GeneID:9830541^ Shigella phage SP18, complete genome.|neighbours:ID:YP_003934799.1(1),ID:YP_003934801.1(1)|neighbour_genes:segC,gp15|
MHHENTQTLADAIVAESIQMRGMSLYYIPRQFVKPDLLFGEDLQSKFDKAWKFAGYLDTFDAYQGDGSIFSKWGMSVNDEITISINPNLFKHQCNGTEPIAGDLIYFPLDNSLFEITWVQPYDPFYQVGQNAIRKITASKYIYSGEELKPELQRNEGINISEFSELDLQPIHNIDGLTDISDIPYAESDEINAEAAEYVKPYFVQNGRGLESPPKAKQDSFDDSFFDE
>ID:AUV63838.1 |[Shigella phage Sf20]||_Shigella_phage_Sf20_.gbk|neck or collar prote..|741|MF327006(163982):19663-20403:1 ^^ Shigella phage Sf20, complete genome.|neighbours:ID:AUV63837.1(1),ID:AUV63839.1(1)|neighbour_genes:neck or collar prote..,tail sheath stabiliz..|
MFNNTLFARLESQKDYENTRQTEILNPYVNFNRHTNTQTLADVMVAEAIQMRGVELYYIPREFVKPDMIFGEDVQSKFTKAWKFAAYINSFDGYEGAGNFFSSFGYQANDELTFTVNPNLFKHQVDDQEPKSGDLIYIPMSNDLFEINYVEPYQPFFQAGKNAMRKIIAEKFVYSGEELRPELQRNEGINVDEFADLDLAPITNLDGLTDINLDQYKEDKQFRSEGQDFIDPFDPINGKGSPFADF
>ID:YP_009618972.1 |[Shigella phage Sf21]||_Shigella_phage_Sf21_.gbk|neck or collar prote..|771|NC_042077(166002):91268-92038:1 ^GeneID:40095575^ Shigella phage Sf21, complete genome.|neighbours:ID:YP_009618971.1(1),ID:YP_009618973.1(1)|neighbour_genes:neck or collar prote..,tail sheath stabiliz..|
MATYDKNLFAKLENHTGYSQTNETEILNPYVNFNHYQNSQILADVLVAESIQMRGVECYYVPREYVSPDLIFGEDLKNKFTKAWKFAAYLNSFEGYEGAKSFFSNFGMQVQDEVTLSINPNLFKHQVNGKEPKEGDLIYFPMDNSLFEINWVEPYDPFYQLGQNAIRKITAGKFIYSGEEINPVLQKNEGINIPEFSELELNPVRNLNGIHDINIDQYAEVDQINSEAKEYVEPYVVVNNRGKSFESSPFDNDFMD
>ID:YP_009614814.1 |[Shigella phage Sf22]||_Shigella_phage_Sf22_.gbk|gp62|771|NC_042039(166283):37006-37776:1 ^GeneID:40091229^ Shigella phage Sf22, complete genome.|neighbours:ID:YP_009614813.1(1),ID:YP_009614815.1(1)|neighbour_genes:gp61,gp63|
MATYDKNLFAKLENRTGYSQTNETEILNPYVNFNHYKNSQILADVLVAESIQMRGVECYYVPREYVSPDLVFGEDLKNKFTKAWKFAAYLNSFEGYEGAKSFFSNFGMQVQDEVTLSINPNLFKHQVNGKEPKEGDLIYFPMDNSLFEINWVEPYDPFYQLGQNAIRKITAGKFIYSGEEINPVLQKNEGINIPEFSELELNPVRNLNGIYDINIDQYAEVDQINSEAKEYVEPYVVVNNRGKSFESSPFDNDFMD
>ID:ATE86421.1 |[Shigella phage Sf23]||_Shigella_phage_Sf23_.gbk|neck or collar prote..|771|MF158046(167678):13748-14518:1 ^^ Shigella phage Sf23, complete genome.|neighbours:ID:ATE86420.1(1),ID:ATE86422.1(1)|neighbour_genes:neck or collar prote..,tail sheath stabiliz..|
MATYDKNLFAKLENRTGYSQTNETEILNPYVNFNHYQNSQILADVLVAESIQMRGVECYYVPREYVSPDLVFGEDLKNKFTKAWKFAAYLNSFEGYEGAKSFFGNFGMQVQDEVTLSINPNLFKHQVNGKEPKEGDLIYFPMDNSLFEINWVEPYDPFYQLGQNAIRKITAGKFIYSGEEINPVLQKNEGINIPEFSELELNPVRNLNGIHDINIDQYAEVDQINSEAKEYVEPYVVVNNRGKSFESSPFDNDFMD
>ID:YP_009619096.1 |[Shigella phage Sf24]||_Shigella_phage_Sf24_.gbk|neck or collar prote..|771|NC_042078(168112):17933-18703:1 ^GeneID:40095711^ Shigella phage Sf24, complete genome.|neighbours:ID:YP_009619095.1(1),ID:YP_009619097.1(1)|neighbour_genes:neck or collar prote..,tail sheath stabiliz..|
MATYDKNLFAKLENRTGYSQTNETEILNPYVNFNHYKNSQILADVLVAESIQMRGVECYYVPREYVSPDLVFGEDLKNKFTKAWKFAAYLNSFEGYEGAKSFFSNFGMQVQDEVTLSINPNLFKHQVNGKEPKEGDLIYFPMDNSLFEINWVEPYDPFYQLGQNAIRKITAGKFIYSGEEINPVLQKNEGINIPEFSELELNPVRNLNGIHDINIDQYAEVDQINSEAKEYVEPYVVVNNRGKSFESSPFDNDFMD
> |[Tevenvirinae Shigella_phage_Sf25]||_Shigella_phage_Sf25.gb|Phage neck protein|771|MF327009.1(168573):18175-18945:1 ^RAST2:fig|1198136.80.peg.17^ Tevenvirinae Shigella_phage_Sf25|neighbours:(1),(1)|neighbour_genes:Phage neck protein,tail sheath stabiliz..|
MATYDKNLFAKLENRTGYSQTNETEILNPYVNFNHYKNSQILADVLVAESIQMRGVECYYVPREYVSPDLVFGEDLKNKFTKAWKFAAYLNSFEGYEGAKSFFSNFGMQVQDEVTLSINPNLFKHQVNGKEPKEGDLIYFPMDNSLFEINWVEPYDPFYQLGQNAIRKITAGKFIYSGEEINPVLQKNEGINIPEFSELELNPVRNLNGIHDINIDQYAEVDQINSEAKEYVEPYVVVNNRGKSFESSPFDNDFMD
>ID:YP_004415056.1 |[Shigella phage Shfl2]||_Shigella_phage_Shfl2_.gbk|putative head comple..|771|NC_015457(165919):90228-90998:1 ^GeneID:10498919^ Shigella phage Shfl2, complete genome.|neighbours:ID:YP_004415055.1(1),ID:YP_004415057.1(1)|neighbour_genes:putative neck protei..,putative tail sheath..|
MATYDKNLFAKLENRTGYSQTNETEILNPYVNFNHYKNSQILADILVAESIQMRGVECYYVPREYVSPDLIFGEDLKNKFTKAWKFAAYLNSFEGYEGAKSFFSNFGMQVQDEVTLSINPNLFKHQVNGKEPKEGDLIYFPMDNSLFEINWVEPYDPFYQLGQNAIRKITAGKFIYSGEEINPVLQKNEGINIPEFSELELNPVRNLNGIHDINIDQYAEVDQINSEAKEYVEPYVVVNNRGKSFESSPFDNDFMD
>ID:YP_009110981.1 |[Shigella phage pSs-1]||_Shigella_phage_pSs-1_.gbk|hypothetical protein|771|NC_025829(164999):95785-96555:1 ^GeneID:22475247^ Shigella phage pSs-1, complete genome.|neighbours:ID:YP_009110980.1(1),ID:YP_009110982.1(1)|neighbour_genes:hypothetical protein,hypothetical protein|
MATYDKNLFAKLENRTGYSQTNETEILNPYVNFNHYKNSQILADVLVAESIQMRGVECYYVPREYVSPDLIFGEDLKNKFTKAWKFAAYLNSFEGYEGAKSFFGNFGMQVQDEVTLSINPNLFKHQVNGKEPKEGDLIYFPMDNSLFEINWVEPYDPFYQLGQNAIRKITAGKFIYSGEEINPVLQKNEGINIPEFSELELNPVRNLNGIHDINIDQYAEVDQINSEAKEYVEPYVVVNNRGKSFESSPFDNDFMD
> |[Tevenvirinae Vibrio_phage_KVP40]||_Vibrio_phage_KVP40.gb|Phage neck protein|837|NC_005083.2(244834):212822-213658:1 ^RAST2:fig|1198136.81.peg.404^ Tevenvirinae Vibrio_phage_KVP40|neighbours:(1),(1)|neighbour_genes:Phage neck protein,Phage tail sheath st..|
MGAYDTNTGGMFAKLESQKGYDQIYNNHLVNPYFNWVNHTNEQNLTDMLVAESIINRGVECVYLRREMEKVDLVFGEDPMSKFTQNFRMSLYVESFEGWDGDGDWYSKFGFQVNDEMNVCINPKLFAQQGDGKQPLMGDLIYFPLANSLFEISWIEREDPWYMNGVLPMRKMKMTKFVYSGEEINLEKPEAVIDSIDDILNFGEDTDEMIDIDKINALDGRWDIGIEQGAEITQIEDEVDKFYESEQVVPSGSDVQPTDPRNATIGFNVNNSNPFDSF
> |[Viruses Vibrio phage VH7D]||_Vibrio_phage_VH7D.gb|T4-like phage head c..|840|NC_023568.1(246964):149490-150329:1 ^RAST2:fig|10239.72.peg.246^ Viruses Vibrio phage VH7D|neighbours:(1),(1)|neighbour_genes:T4-like phage head c..,Phage tail assembly|
MGAYDDNTGGMFAKLESQKGFDKIYNDHLVNPYFNWVNHTNEQNLTDMLVAESIINRGVECVYIRREMQNVDLVFGEDPLSKFTKNFRMALYVESFDGWDGDGDWYSKFGFQVNDEMNVCINPKLFAQQGDGNQPLMGDLIYFPLANSLFEISWVEREDPWYMNGVLPMRKMKMTKFVYSGEEINLEKPDAVVDSIDDILNFGQDTDEMIDIDKINSLDGRWDIGIEQGDEITQIEDEVEKYYESEQVVPQGSDVKPTDPRQEAPVGFSVNNSNPFDSF
> |[Tevenvirinae Vibrio_phage_ValB1_HC]||_Vibrio_phage_ValB1_HC.gb|Phage neck protein|840|MK568540.1(247619):112006-112845:-1 ^RAST2:fig|1198136.76.peg.173^ Tevenvirinae Vibrio_phage_ValB1_HC|neighbours:(-1),(-1)|neighbour_genes:Phage tail sheath st..,Phage neck protein|
MGAYDDNTGGMFAKLESQKGFDKIYNDHLVNPYFNWVNHTNEQNLTDMLVAESIINRGVECVYIRREMQNVDLVFGEDPLSKFTKNFRMALYVESFDGWDGDGDWYSKFGFQVNDEMNVCINPKLFAQQGDGNQPLMGDLIYFPLANSLFEISWVEREDPWYMNGVLPMRKMKMTKFVYSGEEINLEKPDAVVDSIDDILNFGQDTDEMIDIDKINSLDGRWDIGIEQGDEITQIEDEVEKYYESEQVVPQGSDVKPTDPRQEAPVGFSVNNSNPFDSF
> |[Tevenvirinae Vibrio_phage_ValKK3]||_Vibrio_phage_ValKK3.gb|Phage neck protein|840|NC_028829.1(248088):163347-164186:-1 ^RAST2:fig|1198136.77.peg.307^ Tevenvirinae Vibrio_phage_ValKK3|neighbours:(-1),(-1)|neighbour_genes:Phage tail sheath st..,Phage neck protein|
MGAYDDNTGGMFAKLESQKGFDKIYNDHLVNPYFNWVNHTNEQNLTDMLVAESIINRGVECVYIRREMQNVDLVFGEDPLSKFTKNFRMALYVESFDGWDGDGDWYSKFGFQVNDEMNVCINPKLFAQQGDGNQPLMGDLIYFPLANSLFEISWVEREDPWYMNGVLPMRKMKMTKFVYSGEEINLEKPDAVVDSIDDILNFGQDTDEMIDIDKINSLDGRWDIGIEQGDEITQIEDEVEKYYESEQVVPQGSDVKPTDPRQEAPVGFSVNNSNPFDSF
> |[Tevenvirinae Vibrio_phage_nt-1]||_Vibrio_phage_nt-1.gb|Phage neck protein|837|NC_021529.2(247511):133350-134186:1 ^RAST2:fig|1198136.72.peg.275^ Tevenvirinae Vibrio_phage_nt-1|neighbours:(1),(1)|neighbour_genes:Phage neck protein,Phage tail sheath st..|
MGAYDDNTGGMFAKLESQKGFDKIYNEHLVNPYFNWVKHTNEQNLTDMLVAESIINRGVECIYLRRELQNVDLVFGEDPLSKFTQNFRMALYVESFDGWDGDGDWYSKFGFQVSDEMNVCINPKLFEQQGDGNKPQMGDLIYFPLANSLFEITWIEREDPWYMNGVLPMRKMKMTKFVYSGEEINLEKPDAVIDSIDDLLNFGSDTDEMIEIDKINALDGRWDIGIEQGEEITQIEDEVEKFYQGEQVAPNGSDIKPEDPRNTTIGFGVNNSNPFDNF
> |[Tevenvirinae Vibrio_phage_phi-Grn1]||_Vibrio_phage_phi-Grn1.gb|Phage neck protein|840|KT919972.1(248605):77393-78232:1 ^RAST2:fig|1198136.75.peg.126^ Tevenvirinae Vibrio_phage_phi-Grn1|neighbours:(1),(1)|neighbour_genes:Phage neck protein,Phage tail sheath st..|
MGAYDDNTGGMFAKLESQKGFDKIYNDHLVNPYFNWVNHTNEQNLTDMLVAESIINRGVECVYIRREMQNVDLVFGEDPLSKFTKNFRMALYVESFDGWDGDGDWYSKFGFQVNDEMNVCINPKLFAQQGDGNQPLMGDLIYFPLANSLFEISWVEREDPWYMNGVLPMRKMKMTKFVYSGEEINLEKPDAVVDSIDDILNFGQDTDEMIDIDKINSLDGRWDIGIEQGDEITQIEDEVEKYYESEQVVPQGSDVKPTDPRQEAPVGFSVNNSNPFDSF
> |[Tevenvirinae Vibrio_phage_phi-ST2]||_Vibrio_phage_phi-ST2.gb|Phage neck protein|840|KT919973.1(250485):137177-138016:1 ^RAST2:fig|1198136.73.peg.267^ Tevenvirinae Vibrio_phage_phi-ST2|neighbours:(1),(1)|neighbour_genes:Phage neck protein,Phage tail sheath st..|
MGAYDDNTGGMFAKLESQKGFDKIYNDHLVNPYFNWVNHTNEQNLTDMLVAESIINRGVECVYIRREMQNVDLVFGEDPLSKFTKNFRMALYVESFDGWDGDGDWYSKFGFQVNDEMNVCINPKLFAQQGDGNQPLMGDLIYFPLANSLFEISWVEREDPWYMNGVLPMRKMKMTKFVYSGEEINLEKPDAVVDSIDDILNFGQDTDEMIDIDKINSLDGRWDIGIEQGDEITQIEDEVEKYYESEQVVPQGSDVKPTDPRQEAPVGFSVNNSNPFDSF
> |[Tevenvirinae _Vibrio_phage_vB_VmeM-32]||_Vibrio_phage_vB_VmeM-32.gb|hypothetical protein|771|KU160494.1(199912):178819-179589:-1 ^RAST2:fig|1198136.70.peg.284^ Tevenvirinae _Vibrio_phage_vB_VmeM-32|neighbours:(1),(-1)|neighbour_genes:hypothetical protein,T4-like phage head c..|
MFAQLETNKKTGILNPYVNFQSIESQNLHSVLVRECIQMRGVECYYIRRSIVKLDRIFGEDVNSRFDNAYRFATYINNYDSYEAQNEFFSKFGVQANDELTIVVEPTLFKEQTDGDFPKEGDLFFFKTDNALFEITYVDKNKPFLQYGNNAVLTITAQKFIYSGEKLSDVSFTNQDEELNDFLNGIRDLDGMTDISKTPYAESDQIDEEAEAISELDNLSVDCTVANSIDFDIDSESDEIEIGIDDDLNIDVELSN
> |[Tevenvirinae Vibriophage_phi-pp2]||_Vibriophage_phi-pp2.gb|Phage neck protein|837|JN849462.1(246421):214528-215364:1 ^RAST2:fig|1198136.74.peg.398^ Tevenvirinae Vibriophage_phi-pp2|neighbours:(1),(1)|neighbour_genes:Phage neck protein,Phage tail sheath st..|
MGAYDTNTGGMFAKLESQKGYDQIYNNHLVNPYFNWVNHTNEQNLTDMLVAESIINRGVECVYLRREMEKVDLVFGEDPMSKFTQNFRMSLYVESFEGWDGDGDWYSKFGFQVNDEMNVCINPKLFAQQGDGKQPLMGDLIYFPLANSLFEISWIEREDPWYMNGVLPMRKMKMTKFVYSGEEINLEKPEAVIDSIDDILNFGEDTDEMIDIDKINALDGRWDIGIEQGAEITQIEDEVDKFYESEQVVPSGSDVQPTDPRNATIGFNVNNSNPFDSF
>ID:YP_009153760.1 |[Yersinia phage PST]||_Yersinia_phage_PST_.gbk|neck protein|771|NC_027404(167785):90795-91565:1 ^GeneID:24677546^ Yersinia phage PST, complete genome.|neighbours:ID:YP_009153759.1(1),ID:YP_009153761.1(1)|neighbour_genes:neck protein,tail sheath stabiliz..|
MATYDKNLFAKLENRTGYSQTNETEILNPYVNFNHYKNSQILADVLVAESIQMRGVECYYVPREYVSPDLIFGEDLKNKFTKAWKFAAYLNSFEGYEGAKSFFSNFGMQVQDEVTLSINPNLFKHQVNGKEPKEGDLIYFPMDNSLFEINWVEPYDPFYQLGQNAIRKITAGKFIYSGEEINPVLQKNEGINIPEFSELELNPVRNLNGIHDINIDQYAEVDQINSEAKEYVEPYVVVNNRGKSFESSPFDNDFMD
>ID:VEV89775.1 |[Yersinia phage fPS-2]||_Yersinia_phage_fPS-2_.gbk|g159|771|LR215722(169060):94374-95144:1 ^^ Yersinia phage fPS-2 genome assembly, chromosome: I.|neighbours:ID:VEV89774.1(1),ID:VEV89776.1(1)|neighbour_genes:g158,g160|
MATYDKNLFAKLENRTGYSQTNETEILNPYVNFNHYKNSQILADVLVAESIQMRGVECYYVPREYVSPDLVFGEDLKNKFTKAWKFAAYLNSFEGYEGAKSFFSNFGMQVQDEVTLSINPNLFKHQVNGKEPKEGDLIYFPMDNSLFEINWVEPYDPFYQLGQNAIRKITAGKFIYSGEEINPVLQKNEGINIPEFSELELNPVRNLNGIHDINIDQYAEVDQINSEAKEYVEPYVVVNNRGKSFESSPFDNDFMD
>ID:YP_009149406.1 |[Yersinia phage phiD1]||_Yersinia_phage_phiD1_.gbk|g167|771|NC_027353(167063):92124-92894:1 ^GeneID:24635603^ Yersinia phage phiD1 complete genome.|neighbours:ID:YP_009149405.1(1),ID:YP_009149407.1(1)|neighbour_genes:g166,g168|
MATYDKNLFAKLENRTGYSQTNETEILNPYVNFNHYKNSQILADVLVAESIQMRGVECYYVPREYVSPDLVFGEDLKNKFTKAWKFAAYLNSFEGYEGAKSFFSNFGMQVQDEVTLSINPNLFKHQVNGKEPKEGDLIYFPMDNSLFEINWVEPYDPFYQLGQNAIRKITAGKFIYSGEEINPVLQKNEGINIPEFSELELNPVRNLNGIHDINIDQYAEVDQINSEAKEYVEPYVVVNNRGKSFESSPFDNDFMD
