# Supplementary material for: Influence of Non-canonical DNA Bases on the Genomic Diversity of Tevenvirinae
Source: Front Microbiol. 2021 Apr 6;12:632686. doi: 10.3389/fmicb.2021.632686 (PMC8056088; doi:10.3389/fmicb.2021.632686)
Supplement: Supplementary Data Sheet 1 — Clustering results (folders “first clusterisation,” “second clusterisation,” and “third clusterisation”): the number of pan-genome components in the individual genome (files “pan genome components of genomes”), the total number of all clusters and components of the pan-genome (files “pan genome components”), a list of clusters of the core genome (files “core list”), a list of clusters of the softcore genome (files “softcore list”). Clusters of the softcore genome (folders “softcore clusters”) are presented in the files which show regions in genomes, protein sequences, names of viruses which have these proteins A description of softcore clusters is also supplied (file “Softcore clusters description”). [file Data_Sheet_1.ZIP › Data sheet 1/second clusterisation/softcore_clusters/21234_18.faa]

> |[Tevenvirinae _Acinetobacter_phage_133]||_Acinetobacter_phage_133.gb|Phage tail sheath|1983|NC_015250.1(159801):94924-96906:1 ^RAST2:fig|1198136.113.peg.189^ Tevenvirinae _Acinetobacter_phage_133|neighbours:(1),(1)|neighbour_genes:Phage terminase, lar..,Phage tail tube prot..|
MTLLSPGIELKENSTQSTIVQNATGRAAMVGKFQWGPAFKQIQITNEVELTEALGYPDVQTADYFMSAANFLNYGNDLRVVRAVNVETARNSSPLVTNINWTITAGGSNYAVGDTIKVKYMQTTVEDQGKVTEVDTDGRIVSIFIPSGKIVDYARSIGQYPQLSDSWVVEIESVSSGISGAVSVTDIITDSGIVLTSTDKAAMEIQKQTFQDKLKKYHMPAIAAAYPGELGDQIEIEIVSKKHYDTSMTVPLNIYPAGGTRLATTKAVFGYGPQTENQYAFIVRRNGAIVEQYILSTSREERDMYGSNIFINDYFQRGASRYIFASALNWPAGFSGIIRLGGGTSANASVTTGDLMQAWDKFADRESLYVNLMIAGAVAGESVETATTVQKYASSIGEIRKDCLVLISPPRETVVGLDTTVAVDNIIDWRTAQGSYELNNMNISSTYSFIDGNYKYQYDKYNDVNRWVPLAADIAGLCARTDTVANPWMSPAGYNRGQILNCIGLALETREAQRDRMYQESINPVVGSDGEGYVLLGDKTATKVPTPFDRVNVRRLFNMLKKNIGSNAKYKLFEINSAFTRNSFTMETTQYLDGIEALGGMYDSFVICDETNNTPSVIDRNEFVGTMMIKPARSINFITLNFVATSTGADFQELVGGALV
> |[Tevenvirinae _Acinetobacter_phage_AM101]||_Acinetobacter_phage_AM101.gb|Phage tail sheath|1977|MH165274.1(166487):62954-64930:-1 ^RAST2:fig|1198136.62.peg.85^ Tevenvirinae _Acinetobacter_phage_AM101|neighbours:(-1),(-1)|neighbour_genes:Phage tail tube prot..,Phage terminase, lar..|
MALLSPGIELKENTTQSTVVQNATGRAAMAGKFQWGPAYQVIQVTNEVELVNLFGQPNNITSEYFMSAANFLQYGNDLRLVRVVNEDAARNSSPIAGNVKFTISSAGNNYKVGDKILIKYTSTEIESNARVTSVDADGKIKGIFIPTDKIIAYAKSIGQYPALSDAWTAEVVSSTGIQGAINLGEIETDSGIILTDPNNASAKMTSTKFQESLAKYGMPGVVALYPGETGDQLEVEIVSKADYDKGSPVLNIYPSGGTRASVAKGVFGYGPQTDDQYAFIVRRNGEVVESYILSTKEGEKDMYGSNIFLDDYFARGSSNYIFATSTGFPKGFSGIIRLNGGLSANEAVTAGDLMLGWDKFADAEALHVNLLIAGSCAGEDAEVASTVQKHVVSIADERKDCLVLISPPRETIVNIGLPIAVDNLIAWRQGTGAYDTANMNISSTYAFIDGNYKYQYDKYNDVNRWVPLAGDIAGLCARTDDISQPWMSPAGYQRGQLLNVVKLAIEPRKAQRDRMYQDAINPVIGANGGDGFVLFGDKTATKVPSPFDRVNVRRLFNMLKKNIGDASKFRLFEINDAFTRSAFRMETSQYLSGIRSLGGVYDFRVVCNETNNTPAVIDRNEFVATFYIKPARSINFIQLNFVATATSADFDELIGKQQ
> |[Tevenvirinae _Acinetobacter_phage_Ac42]||_Acinetobacter_phage_Ac42.gb|Phage tail sheath|1986|NC_014660.1(167716):105772-107757:1 ^RAST2:fig|1198136.114.peg.185^ Tevenvirinae _Acinetobacter_phage_Ac42|neighbours:(1),(1)|neighbour_genes:terminase large subu..,Phage tail tube prot..|
MTLLSPGIELKENSTQSTVVQNATGRAAMVGKFQWGPAFQAFQVTNEVELVEMVGSPDNSTADYFMSAANFLQYGNDLRVVRAINEDVAKNSSPLANNIDYQIVAAGSNYEVGDKVRVKYLQTVVEDNGLVTGVDQDGKITSVFIPSAQIINYARSIDQYPALSDSWTVELVSVSSGISGNIALKPIITDSGILIKNTDTAPEDISNLSFQTAVKRYNMPAIAALYPGETGDQLEVEIISKAAYAKGSAEMLTVYPYGTKRTSTARAVFGFGPQTDNQYAFIVRRNDAIVEQFVLSTEPGETDVYGSNIFMDDYFQRGASRYLFGTSQNFPKGFAGIIRLGGGLSANDQVSAGDLMQAWDEFSDREALHVNLMIAGAVAGESDEVSATVQKYVVSIADERQDCLVLISPPRSAVVNIKPIRAVDNLVDWREGSGAYTDANMNISSTYAFIDGNYKYQYDKYNDVNRWVPLAADIAGLCARTDNVSQPWMSPAGYNRGQILNCIKLAIEARQSQRDRLYEVAINPVIGSRAGAGFVLYGDKTATQVPSPFDRVNVRRLFNMIKKNIGDSSNYRLFEMNDNFTRNSFRMETSQYLSGIKSLGGVYDFRVICDTTNNTPTVIDSNSFVATFYLKPARSINYITLNFVATPTGADFDEIVGPIQQ
> |[Viruses _Acinetobacter_phage_Acj61]||_Acinetobacter_phage_Acj61.gb|hypothetical protein|1983|NC_014661.1(164093):106783-108765:1 ^RAST2:fig|10239.85.peg.177^ Viruses _Acinetobacter_phage_Acj61|neighbours:(1),(1)|neighbour_genes:Phage terminase, lar..,hypothetical protein|
MPLLSPGVELKENTTQSTVVQNATGRAAMAGKFQWGPAFQVIQVTNEVELVEMFGQPDTHTSDYFLSASNFLAYGNDLRIVRVVNVETAKNASPLTGNLNWTITAGGSNYAVGDTVRVKYLTTVVEPAGKVTKVDRDGKILSVFIPSAKISQYAKSISQFPALSDSWTVEIVSTGSGISGAITVGEVVTDSGIILTDPDTSLETVNSTKFQTAIKKYEMPSIVALYPGETGDQLEVEVISKDGYEAGAGKELNIYPDGGTRTSTAKAVFGYGPQTENQYALIVRRNDAIVESVVLSTVRGEKDVYGNNIFMDDYFAKGSSNFIFASSMNWPKGFSGIVKLRGGVSANDKVTAGDLMLGWDKFVDREALFVNLLIAGSCAGESDEVASTVQKHVVAIADERQDVLALVSPPCGTIVNVPLIRAVDNLIDWRTGQGTYDTANMNIGSTYVEIDGNYKYQYDKYNDVNRWVPLAADIAGLCARTDNVSQPWMSPAGYNRGQILNCIKLAIEPRQAQRDRLYQEGINPVTGFSGGDGFILFGDKTATKAPTPFDRINVRRLFNMLKKNIGDASKYRLFEMNDAFTRSSFRMETSQYLSGIKALGGIYDFRVVCDTTNNTPAVIDRNEFVATFYIKPARSINYITLNFVATATSADFDELIGTNN
> |[Viruses _Acinetobacter_phage _Acj9]||_Acinetobacter_phage_Acj9.gb|Phage tail sheath mo..|1977|NC_014663.1(169947):109051-111027:1 ^RAST2:fig|10239.87.peg.175^ Viruses _Acinetobacter_phage _Acj9|neighbours:(1),(1)|neighbour_genes:hypothetical protein,hypothetical protein|
MTLLSPGIELKENTTQSTVVQNATGRAAIAGKFQWGPAFQVIQVTNEVELVDIFGLPDNQTSDYFMSAANFLQYGNDLRVVRAVNEDVAKNASPIAGNVKTTITAPGSNYEVGDKVTIKYTSIVVEDAGTVTAVDKDGKILRVFVPSEKIIAYAKSIGQYPALGDSWTAEITSAASGISGAINVGSIETDSGILLTDPDNSDEVVQSVEFQSKLKAYNMPGVVALYPGETGDQLEIEIVSKASYTSTEPLQIYPNGGTRPSIARAVLGYGPQTDDQYAFIVRRNGEVVETHTVSTKRDDKDMYSNNIFMDDYFARGSSRYIFGTALGFPKGFSGIIRLSGGISANADVTAGDLMQAWDHFADSETLHVNLMIAGACAGETDEIASTVQKHVVSIADERRDCLVLISPPRGTIVNIGLTRAVDNLVDWREGTGAYTTANMNINSTYAFIDGNYKYQYDKYNDVNRWVPLAADIAGLCARTDDIAQPWMPPAGYNRGQILNVVKLAIEPRKSHRDRMFQLAINPVIGSTGGSGFILYGDKTATNTPTPFDRVNVRRLFNMIKKNIGESSKYRLWEINDAFTRSSFRMETTQYLQGIQALGGVYGFRVVCDETNNTPAVIDRNEFVATFYIKPARAINFITLNFVATATGADFDEIIGRQQ
> |[Tevenvirinae _Acinetobacter_phage_KARL-1]||_Acinetobacter_phage_KARL-1.gb|Phage tail sheath|1977|MH713599.1(166560):79286-81262:-1 ^RAST2:fig|1198136.64.peg.113^ Tevenvirinae _Acinetobacter_phage_KARL-1|neighbours:(-1),(-1)|neighbour_genes:Phage tail tube prot..,Phage terminase, lar..|
MALLSPGIELKENTTQSTVVQNATGRAAMAGKFQWGPAYQVIQVTNEVELVNLFGQPNNITSEYFMSAANFLQYGNDLRLVRVVNEDAARNSSPIAGNVKFTISSAGNNYKVGDKILIKYTSTEIESNARVTSVDADGKIKGIFIPTDKIIAYAKSIGQYPALSDAWAAEVVSSTGIQGAINLGEIETDSGIILTDPNNASAKMTSTKFQESLAKYGMPGVVALYPGETGDQLEVEIVSKADYDKGSPVLNIYPSGGTRASVAKGVFGYGPQTDDQYAFIVRRNGEVVESYILSTKEGEKDMYGSNIFLDDYFARGSSNYIFATSTGFPKGFSGIIRLNGGLSANEAVTAGDLMLGWDKFADAEALHVNLLIAGSCAGEDAEVASTVQKHVVSIADERKDCLVLISPPRETIVNIGLPIAVDNLIAWRQGTGAYDTANMNISSTYAFIDGNYKYQYDKYNDVNRWVPLAGDIAGLCARTDNISQPWMSPAGYQRGQLLNVVKLAIEPRKAQRDRMYQDAINPVIGANGGDGFVLFGDKTATKVPSPFDRVNVRRLFNMLKKNIGDSSKFRLFEINDAFTRSSFRMETSQYLSGIRSLGGVYDFRVVCNETNNTPAVIDRNEFVATFFIKPARSINFIQLNFVATATSADFDELIGKQQ
> |[Viruses _Acinetobacter_phage_ZZ1]||_Acinetobacter_phage_ZZ1.gb|Phage tail sheath mo..|1980|NC_018087.3(166687):102647-104626:1 ^RAST2:fig|10239.86.peg.180^ Viruses _Acinetobacter_phage_ZZ1|neighbours:(1),(1)|neighbour_genes:hypothetical protein,Phage tail fibers|
MALLSPGIELKENTTQSTVVQNATGRAAMAGKFQWGPAFQVIQVTNEVELVDLFGQPDNATADYFMSAANFLQYGNDLRLVRVVNEDSAKNSSPIAGHLKTTITASGSNYAVNDKVIIKYNTTTIEDAGVVTAVDKDGKILKIFVPSEKIIAYAKSIGQYPALSDSWTAEVVSVASGISGAINVDSIETDSGILLTDPENADEKITSVAFQAKLAAYAMPGVVALYPGSTGDQLEVEIVSKETYDKGTAVPLTIYPNGGSRTSLAKAIFGYGPQNDNEYAFIVRRNGEVVESYVLSTERGAKDMYGSNIFLDDYFARGSSNYIFATAQGFPKGFSGIIRLSGGISANDAVTAGDLMQGWDKFADSEALHVNLMIAGSCAGEDAEVASTVQKHVVALADERMDCLALISPPRETIVNIGLTRAVDNLIAWREGTGAYEAANMNISSTYAFIDGNYKYQYDKYNDVNRWVPLAADIAGLCARTDDISQPWMSPAGYVRGQILNCIKLAIEPRKAQRDRLYQDSINPVIGAQGGDGFLLFGDKTATKVPSPFDRVNVRRLFNMLKKNIGDASKFRLFEINDAFTRSSFRMETTAYLAGIKSLGGVYDFRVVCDETNNTPAVIDRNEFVATFYIKPARAINFIQLNFVATATGADFDEIIGRQ
> |[Tevenvirinae Acinetobacter_phage_vB_ApiM_fHyAci03]||_Acinetobacter_phage_vB_ApiM_fHyAci03.gb|Phage tail sheath|1977|MH460829.1(165975):102703-104679:1 ^RAST2:fig|1198136.65.peg.190^ Tevenvirinae Acinetobacter_phage_vB_ApiM_fHyAci03|neighbours:(1),(1)|neighbour_genes:Phage terminase, lar..,Phage tail tube prot..|
MALLSPGIELKENTTQSTVVQNATGRAAMAGKFQWGPAYQVIQVTNEVELVNLFGQPNNITSEYFMSAANFLQYGNDLRLVRVVNEDAAKNSSPIAGNVKFTISSAGNNYKVGDKILIKYTSSEIESNARVTSVDADGKIKGIFIPTDKIIAYAKSIGQYPALSDAWTAEVVSSTGIQGAINLGSIETDSGIILTDPNNASAKMTSTKFQESLAKYGMPGVVALYPGETGDQLEVEIVSKADYDKGSPVLNIYPSGGTRASVAKGVFGYGPQTDDQYAFIVRRNGEVVESYILSTKEGEKDMYGSNIFLDDYFARGSSNYIFATSTGFPKGFSGIIRLNGGLSANEAVTAGDLMLGWDKFADAEALHVNLLIAGSCAGEDAEVASTVQKHVVSIADERKDCLVLISPPRETIVNIGLPNAVDNLIAWRQGTGAYDTANMNISSTYAFIDGNYKYQYDKYNDVNRWVPLAGDIAGLCARTDDISQPWMSPAGYQRGQLLNVVKLAIEPRKAQRDRMYQDAINPVIGANGGDGFVLFGDKTATKVPSPFDRVNVRRLFNMLKKNIGDSSKFRLFEINDAFTRSSFRMETSQYLSGIRSLGGVYDFRVVCNETNNTPAVIDRNEFVATFYIKPARSINFIQLNFVATATSADFDELIGKQQ
> |[Tevenvirinae _Aeromonas_phage_65.2]||_Aeromonas_phage_65.2.gb|Phage tail sheath|2037|KY290955.1(236567):68008-70044:-1 ^RAST2:fig|1198136.115.peg.87^ Tevenvirinae _Aeromonas_phage_65.2|neighbours:(-1),(-1)|neighbour_genes:Phage tail tube prot..,Phage terminase, lar..|
MALLSPGVEAKEMNMQVTIARSSTGRAALAGKFQWGPAYQISQVVSEPDLIDRFGRPDNQTADSVFSGINFLNYGNDLRLVRILDSVNARNSSPLFDTVDFTITSPGVDYRIGDDVKILQNGVTVTTGKVTAVNSTGGVEFVTFKSAEIVAKAKELNDYPDLQNGWQMQFTSGGPGAGQSATGVLNGISQDSNIYIPNDEYARESLLRRDQNSDTYIDMCEKYKIPVVASRYAGDKGDNIQVAFIAYKDYYKFGVDGKPTTVNTVNLDTFPSGLKFGNITPSSYLEYGPQTKDQFAMIVFMGGSAVESRVLSTKPSDRDIYGSSIHIDEFFVNGYSTFVQGVSESWPAEFSGILTFGGGTSGNDSASAGDWITGWDMFSDREHVDVNLFIAGSCAGEGAETASTVQKSVAAICDERQDCLGWISPPREYMINLPVATAVAKVVEWRKGLTNSGAVVDNNMNIGTTYSSAAANYKYQYDKYNDTNRWIPLSADLAGLCARTDTVSQPWMSPAGFNRGQIMNVRKLAIETRQSHRDELYQNSLNAVVGFPGQGFILYGDKTMSLAPTPFDRINVRRLFNLLKKSISESAKYKLFENNDAFTRSSFRSEVNSYLDSIKSLGGIYDFLVICDETNNTPSVIDRNEFVATIMIKPARSINFVTLNFSAVGTGTDFAELVGAPV
> |[Viruses Aeromonas phage 65]||_Aeromonas_phage_65.gb|hypothetical protein|2037|NC_015251.1(235229):68011-70047:-1 ^RAST2:fig|10239.65.peg.87^ Viruses Aeromonas phage 65|neighbours:(-1),(-1)|neighbour_genes:Phage tail fibers,Phage terminase, lar..|
MALLSPGVEAKEMNMQVTIARSSTGRAALAGKFQWGPAYQISQVVSEPDLIDRFGRPDNQTADSVFSGINFLNYGNDLRLVRILDSVNARNSSPLFDTVDFTITSPGVDYRIGDDVKILQNGVTVTTGKVTAVNSTGGVEFVTFKSAEIVAKAKELNDYPDLQNGWQMQFTSGGPGAGQSATGVLNGISQDSNIYIPNDEYARESLLRRDQNSDTYIDMCEKYKIPVVASRYAGDKGDNIQVAFIAYKDYYKFGVDGKPTTVNTVNLDTFPSGLKFGNITPSSYLEYGPQTKDQFAMIVFMGGSAVESRVLSTKPSDRDIYGSSIHIDEFFVNGYSTFVQGVSESWPAEFSGILTFGGGTSGNDSASAGDWITGWDMFSDREHVDVNLFIAGSCAGEGAETASTVQKSVAAICDERQDCLGWISPPREYMINLPVATAVAKVVEWRKGLTNSGAVVDNNMNIGTTYSSAAANYKYQYDKYNDTNRWIPLSADLAGLCARTDTVSQPWMSPAGFNRGQIMNVRKLAIETRQSHRDELYQNSLNAVVGFPGQGFILYGDKTMSLAPTPFDRINVRRLFNLLKKSISESAKYKLFENNDAFTRSSFRSEVNSYLDSIKSLGGIYDFLVICDETNNTPSVIDRNEFVATIMIKPARSINFVTLNFSAVGTGTDFAELVGAPV
> |[Tevenvirinae _Aeromonas_phage_AS-szw]||_Aeromonas_phage_AS-szw.gb|Phage tail sheath|2037|MF498773.1(229957):104917-106953:1 ^RAST2:fig|1198136.118.peg.215^ Tevenvirinae _Aeromonas_phage_AS-szw|neighbours:(1),(1)|neighbour_genes:large terminase prot..,Phage tail tube prot..|
MALLSPGVEAKENNMQTTIARSSTGRAALAGKFQWGPAYQISQLVSETDLIDRFGRPDNQTADSVLSAINFLKYGNDLRTVRILDEDTARNSSPFFETIDYTITSPGVDYRIGDDVKILQNGATITTGKVSALNSVGGITFVRFSTAEVVKKAKELNDYPALQNGWQIQFTSGGPGSGQSATAVLNGIRQDSKIYIRNDEYSRESLLRRDETTETYIDMCESYGIPVVASRYAGLTGDNIQVAFIAYKDYYKFGVDGKISSVNTVNLKTFPSGLSFGNITPSSYLEYGPQTKDQFAMIVFVGGSAVESRVLSVKENDRDIYGSSIYVDEFFINGYSTFIQGVAESWPTEYSGILTFGGGNSGNSTASAGDWIEGWDMFSDREHVDVNLFIAGSCAGEGVEIASTVQKSVAAICDERQDCLGWISPPREYMVNLPVATSVKKMVEWRRGVTDSGVVVDDNMNIGTTYSSTSANYKLQYDKYNDTNRWIPLSADMAGLCARTDTVAQPWMSPAGFNRGQILDVRKLAIETRQAHRDELYQNSMNPVVGFPGQGFILYGDKTMSLQPTPFDRINVRRLFNLLKKSISESAKYKLFENNDAFTRNSFRSEVNSYLDSIKSLGGIYDFRVVCDETNNTPAVIDRNEFVATILIKPARSINYVSLNFSAVGTSANFDELVGPQN
> |[Tevenvirinae _Aeromonas_phage_AS-zj]||_Aeromonas_phage_AS-zj.gb|Phage tail sheath|2037|MF448340.1(229929):210508-212544:1 ^RAST2:fig|1198136.120.peg.409^ Tevenvirinae _Aeromonas_phage_AS-zj|neighbours:(1),(1)|neighbour_genes:large terminase prot..,hypothetical protein|
MALLSPGVEAKENNMQTTIARSSTGRAALAGKFQWGPAYQISQLVSETDLIDRFGRPDNQTADSVLSAINFLKYGNDLRTVRILDEDTARNSSPFFETIDYTITSPGVDYRIGDDVKILQNGATITTGKVSALNSVGGITFVRFSTAEVVKKAKELNDYPALQNGWQIQFTSGGPGSGQSATAVLNGIRQDSKIYIRNDEYSRESLLRRDETTETYIDMCESYGIPVVASRYAGLTGDNIQVAFIAYKDYYKFGVDGKISSVNTVNLKTFPSGLSFGNITPSSYLEYGPQTKDQFAMIVFVGGSAVESRVLSVKENDRDIYGSSIYVDEFFINGYSTFIQGVAESWPTEYSGILTFGGGNSGNSTASAGDWIEGWDMFSDREHVDVNLFIAGSCAGEGVEIASTVQKSVAAICDERQDCLGWISPPREYMVNLPVATSVKKMVEWRRGVTDSGVVVDDNMNIGTTYSSTSANYKLQYDKYNDTNRWIPLSADMAGLCARTDTVAQPWMSPAGFNRGQILDVRKLAIETRQAHRDELYQNSMNPVVGFPGQGFILYGDKTMSLQPTPFDRINVRRLFNLLKKSISESAKYKLFENNDAFTRNSFRSEVNSYLDSIKSLGGIYDFRVVCDETNNTPAVIDRNEFVATILIKPARSINYVSLNFSAVGTSANFDELVGPQN
>ID:NP_944106.1 |[Aeromonas virus Aeh1]||_Aeromonas_phage_Aeh1_.gbk|18|2040|NC_005260(233234):152199-154238:1 ^GeneID:2658188^ Aeromonas phage Aeh1, complete genome.|neighbours:ID:NP_944105.1(1),ID:NP_944107.1(1)|neighbour_genes:17,19|
MTLLSPGVETKEINLQTTIARSSTGRAALVGKFNWGPAYQISQVVSEVDLVDKFGRPDDQTADSFFSGVNFLNYGNDLRLVRVLNETKSRNSSALYQSLSYTITSPGVDYKVGDVVNVLQGGNVIATGKVTVVNASGGIVAFYVPTAAIIDKAKSLNDYPALDNAWQIQFAAGGPGAGQAATATVVGINLDSTIFVPNDEYAMSAISERSETKRTFIDICEEMKVPAIVARYAGTYGDNIKVLMIAYKDYYKFNEAGKIVSVNTINPKVFPTGLDYGNVTPSSYLEFGPQNESQFAFIVFNNGVAVESKILSTKPGDRDIYGTSIYINEYFGNGYSSFVQGVAESWPVGYTGVLAFGGGQSSNTDISAAEFMKGWDMFADREHTDVNLFIAGAVAGEGAQIASTVQKAVVAIADERRDCLVLISPPREYMINQPAASVVRKLVDWRRGVNQAGISLDDNMNIGTTYASVDGNYKYQYDKYNDVNRWIPLAADIAGLCARTDTVGQPWQSPAGFNRGQIVNVIKLAVDTRQAHRDEMYTNGINPIVGFAGQGYILYGDKTASQAPTPFDRINVRRLFNLLKKSISESAKYKLFELNDAFTRSSFRSEVGSYLDTIRSLGGIYDFRVVCDESNNTPAVIDRNEFVATILIKPARSINYITLSFVATSTGADFDELVGSFQQ
> |[Tevenvirinae _Aeromonas_phage_Ah1]||_Aeromonas_phage_Ah1.gb|Phage tail sheath|2040|MG250483.1(221116):140047-142086:1 ^RAST2:fig|1198136.116.peg.259^ Tevenvirinae _Aeromonas_phage_Ah1|neighbours:(1),(1)|neighbour_genes:Phage terminase, lar..,Phage tail tube prot..|
MALLSPGVETKEINLQTTIARSSTGRAALVGKFNWGPAYQISQVVSEVDLVDKFGRPDDQTADSFFSGVNFLNYGNDLRLVRVLNETKSRNSSALYESLSYTITSPGVDYKVGDVVNVLQGGNVIASGKVTVVSSSGGIVAFYVPTAAIITRAKAINDYPALDNAWQIQFAAGGPGSGQAATATVVGINLDSTIFVPNDEYAMAAISERSETKRTFIDICEEMKVPAIAARYAGTYGDNIKVLLIAYKDYYKFNEAGKIVSVNTINPKVFPSGLDYGNVTPSSYLEFGPQNKNQFAFIVFNNGVAVESKVLSTKPGDRDIYGTSIFIDEYFGNGYSAFVQGVSESWPVGYTGVLALGGGQSANTDITAAEFMKGWDMFADREHTDVNLFIAGAVAGEGAKIASTVQKAVVAIADERRDCLVLISPPREYMINQPAASVVRKLVDWRRGVNQAGISLDDNMNIGTTYAFIDGNYKYQYDKYNDVNRWIPLAADIAGLCARTDTVGQPWQSPAGFNRGQIVNVIKLAVDTRQAHRDEMYTNGINPIVGFAGQGYILYGDKTASQAPTPFDRVNVRRLFNLLKKSISESAKYKLFELNDAFTRSSFRSEVGSYLDTIRSLGGIYDFRVVCDESNNTPAIIDRNEFVATILIKPARSINYITLSFVATSTGADFDELVGSFQQ
> |[Tevenvirinae _Aeromonas_phage_AsFcp_2]||_Aeromonas_phage_AsFcp_2.gb|Phage tail sheath|2040|MH791401.1(219171):89589-91628:1 ^RAST2:fig|1198136.67.peg.167^ Tevenvirinae _Aeromonas_phage_AsFcp_2|neighbours:(1),(1)|neighbour_genes:Phage terminase, lar..,Phage tail tube|
MTLLSPGVETKEINLQTTIARSSTGRAALVGKFNWGPAYQISQTVSEVDLVDKFGRPDDQTADSFFSGVNFLNYGNDLRVVRVLNETKSRNSSALFESLSYNITSPGVDYKVGGVVNVLQGGNVIASGKITVVNASGGIVAFYVPTNAIISKAKALNDYPALDNAWQIQFAAGGPGSGQAATATVVGINLNSSIYVPNDEYAMSAISERSELKRTFIDICEEMKVPAIAARYAGTFGDNLNVLIIAYKDYYKFNEAGKIVGVNTINPKVFPSGLDYGNVTPSSYLEFGPQSESQFAFIVFNNGVAVESKVLSVKPGERDIYGSSIHINEYFGNGYSAFVQGVAESWPVGYTGVLNFGGGQSANADITAGEWMKGWDMFADREHTDVNLLIAGSVAGEGAKIASTVQKAVVAISDERRDCLVLISPPREYMINQPAATVVRKLVDWRRGVTQAGVALDDNMNIGTTYASIDGNYKYQYDKYNDVNRWVPLAADIAGLCARTDTIGQPWQSPAGFNRGQIVNVIKLAVDTRQAHRDEMYTNGINPVVGFAGQGYTLYGDKTASQAPTPFDRINVRRLFNLLKKSISESAKYKLFELNDAFTRASFRSEVGSYLDTIRSLGGIYDFRVVCDESNNTAGVIDRNEFVATILIKPARSINYITLNFVATSTGADFDELVGSFQQ
> |[Tevenvirinae _Aeromonas_phage_Asswx_1]||_Aeromonas_phage_Asswx_1.gb|Phage tail sheath|2037|MH791398.1(229103):112605-114641:1 ^RAST2:fig|1198136.119.peg.240^ Tevenvirinae _Aeromonas_phage_Asswx_1|neighbours:(1),(1)|neighbour_genes:large terminase prot..,Phage tail tube prot..|
MALLSPGVEAKENNMQTTIARSSTGRAALAGKFQWGPAYQISQLVSETDLIDRFGRPDNQTADSVLSAINFLKYGNDLRTVRILDEDTARNSSPFFETIDYTITSPGVDYRIGDDVKILQNGATITTGKVSALNSVGGITFVRFSTAEVVKKAKELNDYPALQNGWQIQFTSGGPGSGQSATAVLNGIRQDSKIYIRNDEYSRESLLRRDETTETYIDMCESYGIPVVASRYAGLTGDNIQVAFIAYKDYYKFGVDGKISSVNTVNLKTFPSGLSFGNITPSSYLEYGPQTKDQFAMIVFVGGSAVESRVLSVKENDRDIYGSSIYVDEFFINGYSTFIQGVAESWPTEYSGILTFGGGNSGNSTASAGDWIEGWDMFSDREHVDVNLFIAGSCAGEGVEIASTVQKSVAAICDERQDCLGWISPPREYMVNLPVATSVKKMVEWRRGVTDSGVVVDDNMNIGTTYSSTSANYKLQYDKYNDTNRWIPLSADMAGLCARTDTVAQPWMSPAGFNRGQILDVRKLAIETRQAHRDELYQNSMNPVVGFPGQGFILYGDKTMSLQPTPFDRINVRRLFNLLKKSISESAKYKLFENNDAFTRNSFRSEVNSYLDSIKSLGGIYDFRVVCDETNNTPAVIDRNEFVATILIKPARSINYVSLNFSAVGTSANFDELVGPQN
> |[Tevenvirinae _Aeromonas_phage_Aswh_1]||_Aeromonas_phage_Aswh_1.gb|Phage tail sheath|2037|MH791414.1(229730):123810-125846:-1 ^RAST2:fig|1198136.117.peg.234^ Tevenvirinae _Aeromonas_phage_Aswh_1|neighbours:(-1),(-1)|neighbour_genes:Phage tail tube prot..,Phage terminase, lar..|
MTLLSPGVEAKEINMQTTIARSSTGRAALAGKFQWGPAYQIAQIVSETDLIDRFGRPDNQTADSVLSAINFLKYGNDLRTVRILDEDTARNSSPFFQTIDYTITSPGVDYRIGDDVKILQNGTTITTGKVSALNSVGGVTFVKFSTAEVVAKAKELNDYPALQNGWQIQFSSGGPGSGQSATAVLNGIRQDSEIYIRNDEYAREALLRRDENSDTYIDMCESYGIPVVASRYAGQKGDNLQVAFIAYKDYYNFGTDGKPTTVKTVNLKTFPSGSSFGNITPSSYLEYGPQTKDQFAMIVFLGGSAVESRVLSTKEGDRDIYGSSIYVDEFFINGYSTFIQGVAESWPAEYSGILTFGGGASGNEAASAGDWITGWDLFADREHVDVNLFIAGTCAGEGVAIASTVQKSVAAICDERQDCLGWISPPREYMINLPVATAVSKIVEWRRGVTSSGAVVDDNMNVGTTYSSCGGNYKLQYDKYNDTNRWIPLSADLAGLCARTDTVSQPWMSPAGFNRGQILDVRKLAIETRQSHRDELYQNSINPIVGFPGQGFILYGDKTMSLAPTPFDRINVRRLFNLLKKSITESAKYKLFENNDAFTRSSFRSEVNAYLDSIKSLGGIYDFRVVCDETNNTPAVIDRNEFVATILIKPARSINYVSLTFAATATSANFDELVGVQN
> |[Tevenvirinae _Aeromonas_phage_CC2]||_Aeromonas_phage_CC2.gb|Phage tail sheath|2037|NC_019538.1(231743):156469-158505:-1 ^RAST2:fig|1198136.110.peg.327^ Tevenvirinae _Aeromonas_phage_CC2|neighbours:(-1),(-1)|neighbour_genes:Phage tail tube prot..,large terminase prot..|
MALLSPGVESKENNMQTTIARSSTGRAALAGKFQWGPAYQISQLVSETDLIDRFGRPDNQTADSVLSAINFLKYGNDLRTVRILDEDTARNSSPFFETIDYTITSPGVDYRIGDDVKILQNGATITTGKVSALNSVGGITFVRFSTAEVVKKAKELNDYPALQNGWQIQFTSGGPGSGQSATAVLNGIRQDSKIYIRNDEYSRESLLRRDETTETYIDMCESYGIPVVASRYAGLTGDNIQVAFIAYKDYYKFGVDGKISSVNTVNLKTFPSGLSFGNITPSSYLEYGPQTKDQFAMIVFVGGSAVESRILSVKENDRDIYGSSIYVDEFFINGYSTFIQGVAESWPTEYSGILTFGGGNSGNSTASAGDWIEGWDMFSDREHVDVNLFIAGSCAGEGVEIASTVQKSVAAICDERQDCLGWISPPREYMVNLPVATAVKKMVEWRRGVTDSGVVVDDNMNIGTTYSSTSANYKLQYDKYNDTNRWIPLSADMAGLCARTDTVAQPWMSPAGFNRGQILDVRKLAIETRQAHRDELYQNSMNPVVGFPGQGFILYGDKTMSLQPTPFDRINVRRLFNLLKKSISESAKYKLFENNDAFTRNSFRSEVNSYLDSIKSLGGIYDFRVVCDETNNTPAVIDRNEFVATILIKPARSINYVSLNFSAVGTSANFDELVGPQN
> |[Tevenvirinae _Aeromonas_phage_PX29]||_Aeromonas_phage_PX29.gb|Phage tail sheath|2040|NC_023688.1(222006):139984-142023:1 ^RAST2:fig|1198136.108.peg.255^ Tevenvirinae _Aeromonas_phage_PX29|neighbours:(1),(1)|neighbour_genes:Phage terminase, lar..,Phage tail tube|
MTLLSPGVETKEINLQTTIARSSTGRAALVGKFNWGPAYQISQTVSEVDLVDKFGRPDDQTADSFFSGVNFLNYGNDLRVVRVLNETKSRNSSALFESLSYNITSPGVDYKVGDVVNVLQGGNVIASGKITVVNASGGIVAFYVPTNAIISKAKALNDYPALDNAWQIQFAAGGPGSGQAATATVVGINLDSSIYVPNDEYAMSAISERSELKRTFIDICEEMKVPAIAARYAGTFGDNLNVLIIAYKDYYKFNEAGKIVGVNTINPKVFPSGLDYGNVTPSSYLEFGPQSESQFAFIVFNNGVAVESKVLSVKPGERDIYGSSIHINEYFGNGYSAFVQGVAESWPVGYTGVLNFGGGQSANADITAGEWMKGWDMFADREHTDVNLLIAGSVAGEGAKIASTVQKAVVAISDERRDCLVLISPPREYMINQPAATVVRKLVDWRRGVTQAGVALDDNMNIGTTYASIDGNYKYQYDKYNDVNRWVPLAADIAGLCARTDTIGQPWQSPAGFNRGQIVNVIKLAVDTRQAHRDEMYTNGINPVVGFAGQGYTLYGDKTASQAPTPFDRINVRRLFNLLKKSISESAKYKLFELNDAFTRASFRSEVGSYLDTIRSLGGIYDFRVVCDESNNTAGVIDRNEFVATILIKPARSINYITLNFVATSTGADFDELVGSFQQ
> |[Tevenvirinae _Aeromonas_phage_phiAS5]||_Aeromonas_phage_phiAS5.gb|Phage tail sheath|2040|NC_014636.1(225268):11169-13208:1 ^RAST2:fig|1198136.107.peg.12^ Tevenvirinae _Aeromonas_phage_phiAS5|neighbours:(1),(1)|neighbour_genes:Phage terminase, lar..,Phage tail tube prot..|
MTLLSPGVETKEINLQTTIARSSTGRAALVGKFNWGPAYQILQTVSEVDLVDKFGRPDDQTADSFFSGVNFLNYGNDLRIVRILNETSSRNSSPLFGTLSYNITSPGVDYKVGDVVNVLQGGAVVATGKVTVVSASGGIVAFYVPTAAIIEKAKTLNDYPALDNAWQIQFAAGGPGSGQAATATVVGINEDSNIFVPNDEYAFSALSERSETKRTFIDVCEEQKIPAIAARYAGKFGDNLKVAIIAYKDYYKFNEAKQNIGVNTLNPIVYPSGLSYGNITPSSFLEFGPQNENQFAFIVFNDGVAVESRVLSTKPGDRDIYGSSIHVNEYFGNGYSSFVQGIAESWPVGFTGVLAFGGGTSSNQAITAGEWMKGWDMFADREHTDVNLLIAGSVAGEGAKVASTVQKAVVAIADERRDCLVLISPPREYMINQPVATVVRKMVDWRRGVTQAGVALDDNMNVGTTYSSIDGNYKYQYDKYNDVNRWVPLSADIAGLCARTDTVGQPWQSPAGFNRGQIMNVIKLAIDTRQAHRDEMYQNGINPVVGFAGQGYILYGDKTASQAPTPFDRINVRRLFNLLKKSISESAKYKLFELNDAFTRASFRSEVSAYLDTIRSLGGIYDFRVVCDESNNTASVIDRNEFVATILIKPARSINYITLNFVATGTGADFDELVGSFQQ
>ID:YP_803108.1 |[Escherichia virus RB32]||_Bacteriophage_RB32_.gbk|18|1980|NC_008515(165890):96075-98054:1 ^GeneID:4405485^ Bacteriophage RB32, complete genome.|neighbours:ID:YP_803107.1(1),ID:YP_803109.1(1)|neighbour_genes:17,19|
MTLLSPGIELKETTVQSTVVNNSTGTAALAGKFQWGPAFQIKQVTNEVDLVNTFGQPTAETADYFMSAMNFLQYGNDLRVVRAVDRDTAKNSSPIAGNIEYTISTPGSNYAVGDKITVKYVSDAIETEGKITEVDTDGKIKKINIPTAKIIAKAKEVGEYPTLGSNWTAEISSSSSGLAAVITLGKIITDSGILLAEIENAEAAMTAVDFQANLKKYGIPGVVALYPGELGDKIEIEIVSKADYAKGASALLPIYPGGGTRASTAKAVFGYGPQTDSQYAIIVRRNDAIVQSVVLSTKRGEKDIYDSNIYIDDFFAKGGSEYIFATAQNWPEGFSGILTLSGGLSSNAEVTAGDLMEAWDFFADRESVDVQLFIAGSCAGESLETASTVQKHVVSIGDARQDCLVLCSPPRETVVGIPVTRAVDNLVNWRTAAGSYTDNNFNISSTYAAIDGNYKYQYDKYNDVNRWVPLAADIAGLCARTDNVSQTWMSPAGYNRGQILNVIKLAIETRQAQRDRLYQEAINPVTGTGGDGYVLYGDKTATSVPSPFDRINVRRLFNMLKTNIGRSSKYRLFELNNAFTRSSFRTETAQYLQGIKALGGIYEYRVVCDTTNNTPSVIDRNEFVATFYIQPARSINYITLNFVATATGADFDELTGLAG
> |[Tevenvirinae _Citrobacter_phage_IME-CF2]||_Citrobacter_phage_IME-CF2.gb|tail sheath protein|1992|NC_029013.1(177688):167145-169136:-1 ^RAST2:fig|1198136.109.peg.291^ Tevenvirinae _Citrobacter_phage_IME-CF2|neighbours:(-1),(-1)|neighbour_genes:tail tube protein,large terminase prot..|
MALQSPGIETKETSVQSTVVRNSTGRAAIVGKFSWGPAYQIRQISNEVELVNYFGSPDNLTADYFMSAVNFLQYGNDLRVVRVVDKDAAKNASAIFNQIKTTIASQGSNYTVGDVIKVKYSNTVVEENGKVSKVDSNGKILAVVIPSEKIVARAKQIGTYPDISTGWTTEIVSQSSGVSASITIDGIESDSGITLLNLDIAKETIQGTSFQTLTQKYQIPSVVALYPGELGSTVQVEIISKAAYDSGAMISGFPSGISVKNSGRSVMTYGPQTDNQYAFVVRRGGIVQESFIVSTEKTDKDIYGVNIYMDDFFANGGSQYVFGTSMNWPKGFSGILEFGGGLSSNDTVGADELMNGWDMFADREALHVPLLIAGACAGESVEISSTVQKHVISIGDERQDCTVFVSPPRSLLVNIPLAQAVDNIVEWRMGYTISGNTPVDNNLNVSSSYGFLDGNYKYQYDKYNDVNRWVPLAGDIAGLCVYTDSVANPWMSPAGYNRGQIRNCIKLAIEPRTAHRDAMYQVQINPVTGFAGGSGFVLYGDKTLTSVPSPFDRINVRRLFNMIKKDIGDNAKYKLFENNDDFTRASFRMDTGQYMTNIRALGGCYDYRVICDTTNNTSDVIDRNEFVATVYVKPPRSINYITLNFVATSTGADFDELVGPQAV
>ID:YP_009195028.1 |[Citrobacter phage Margaery]||_Citrobacter_phage_Margaery_.gbk|tail sheath protein|1992|NC_028755(178182):126938-128929:1 ^GeneID:26647398^ Citrobacter phage Margaery, complete genome.|neighbours:ID:YP_009195027.1(1),ID:YP_009195029.1(1)|neighbour_genes:terminase large subu..,tail tube protein|
MALQSPGIETKETSVQSTVVRNSTGRAAIVGKFSWGPAYQIRQISNEVEMVNYFGSPDNLTADYFMSAVNFLQYGNDLRVVRVVDKDAAKNASAIFNQIKTTIASQGSNYTVNDVIKVKYNSVVVEENGKVSKVDSNGKILAVVIPSEKIVARAKQIGTYPDISTGWTTEIVSQSSGVSASITIDGIESDSGITLLNLDIAKETIQGTAFQTLTQKYQIPSVVALYPGELGSTVQVEIISKAAYDSGAMISGFPSGVSVKNSGRSVMTYGPQTDNQYAFVVRRGGIVQESFIVSTEKTDKDIYGVNIFMDDFFANGGSQYVYGTSLNWPKGFSGILEFGGGLSSNDTVGADELMTGWDMFADREALHVPLLIAGACAGETVEIMSTVQKHVISIGDERQDCTVFVSPPRSLMVNIPLATAVDNIVEWRTGYKLSGGTPVDNNLNVSSSYGFLDGNYKYQYDKYNDVNRWVPLAGDIAGLCVYTDSVAQPWMSPAGYNRGQIRNCIKLAIEPRTAHRDAMYQVQINPVTGFAGGSGFVLFGDKTLTNVPSPFDRINVRRLFNMIKKDIGDNAKYKLFENNDDFTRSSFRMDTGQYMTNIRALGGCYDYRVICDTTNNTPDVIDRNEFVATIYVKPPRSINYITLNFVATSTGADFDELVGPQAV
>ID:AYJ73072.1 |[Citrobacter phage Maroon]||_Citrobacter_phage_Maroon_.gbk|tail sheath protein|1992|MH823906(178830):127353-129344:1 ^^ Citrobacter phage Maroon, complete genome.|neighbours:ID:AYJ73071.1(1),ID:AYJ73073.1(1)|neighbour_genes:terminase large subu..,tail tube protein|
MALQSPGIETKETSVQSTVVRNSTGRAAIVGKFSWGPAYQIRQISNEVEMVNYFGSPDNLTADYFMSAVNFLQYGNDLRVVRVVDKDAAKNASAIFNQIKTTIASQGSNYTVNDVIKVKYNSVVVEENGKVSKVDSNGKILAVVIPSEKIVARAKQIGTYPDISTGWTTEIVSQSSGVSASITIDGIESDSGITLLNLDIAKETIQGTAFQTLTQKYQIPSVVALYPGELGSTVQVEIISKAAYDSGAMISGFPSGVSVKNSGRSVMTYGPQTDNQYAFVVRRGGIVQESFIVSTEKTDKDIYGVNIFMDDFFANGGSQYVYGTSLNWPKGFSGILEFGGGLSSNDTVGADELMTGWDMFADREALHVPLLIAGACAGETVEIMSTVQKHVISIGDERQDCTVFVSPPRSLMVNIPLATAVDNIVEWRTGYKLSGGTPVDNNLNVSSSYGFLDGNYKYQYDKYNDVNRWVPLAGDIAGLCVYTDSVAQPWMSPAGYNRGQIRNCIKLAIEPRTAHRDAMYQVQINPVTGFAGGSGFVLFGDKTLTNVPSPFDRINVRRLFNMIKKDIGDNAKYKLFENNDDFTRSSFRMDTGQYMTNIRALGGCYDYRVICDTTNNTPDVIDRNEFVATIYVKPPRSINYITLNFVATSTGADFDELVGPQAV
>ID:YP_009203904.1 |[Citrobacter phage Merlin]||_Citrobacter_phage_Merlin_.gbk|tail sheath protein|1977|NC_028857(172733):99373-101349:1 ^GeneID:26648115^ Citrobacter phage Merlin, complete genome.|neighbours:ID:YP_009203903.1(1),ID:YP_009203905.1(1)|neighbour_genes:terminase large subu..,tail tube protein|
MALLSPGVELKETSVQSTIVNNATGRAAIAGKFQWGPAYQMIQVTNEVELVDLFGTPNSETADYFMSAMNFLQYGNDLRIVRAVNRDVAKNSSPIAENIETTISAAGSNYAVGDTIRVKYNQTVVETAGKVTEVDTQGQIKAIYIPTGKIVAYAKSTNQYPDLGPNWTAEVTSASSGVAGAISVGKIITDSGILLTEPENADAAMTATEFQANLKKYGLPGVVALYPGEIGSQLEIEIVSKSQYEKGASAELPIYPAGGTRASTARAVFGYGPQTDDQYAIIVRRDGAIVESVVLSTKPGEKDVYSNNIFMDDYFAKGSSNYIFGTSVGWPKGFSGIVKLNGGVSANSSVTAGDLMQAWDLFADRESIAVQLFIAGACAGEGLEFASTVQKHVSAIGDERQDCLVLISPPRETIVNIPLTRAIDNLVDWRTATGTYTDNNMNISSTYSFIDGNYKYQYDKYNDVNRWVPLAADIAGLCARTDNIAQPWMSPAGYNRGQILNVIKLAIEARQSQRDRLYQEAINPVTGTGGEGFVLFGDKTATKVPTPFDRVNVRRLFNMLKSNIGNASKYRLFEMNDNFTRSSFRMETSQYLQGIKALGGMYDFRVVCDTTNNTPAVIDRNEFVASFYIKPARSINYITLNFVATATGADFDELIGPQ
> |[Tevenvirinae _Citrobacter_phage_Miller]||_Citrobacter_phage_Miller.gb|tail sheath protein|1992|NC_025414.1(178171):128534-130525:1 ^RAST2:fig|1198136.111.peg.223^ Tevenvirinae _Citrobacter_phage_Miller|neighbours:(1),(1)|neighbour_genes:large terminase prot..,tail tube protein|
MALQSPGIETKETSVQSTVVRNSTGRAAIVGKFSWGPAYQIRQISNEVELVNYFGSPDNLTADYFMSAVNFLQYGNDLRVVRVVDKDAAKNASAIFNQIKTTIASQGSNYTVGDVIKVKYSNTVVEENGKVSKVDSNGKILAVVIPSEKIVARAKQIGTYPDISTGWTTEIVSQSSGVSASITIDGIESDSGITLLNLDIAKETIQGTSFQTLTQKYQIPSVVALYPGELGSTVQVEIISKAAYDSGAMISGFPSGISVKNSGRSVMTYGPQTDNQYAFVVRRGGIVQESFIVSTEKTDKDIYGVNIYMDDFFANGGSQYVFGTSMNWPKGFSGILEFGGGLSSNDTVGADELMNGWDMFADREALHVPLLIAGACAGESVEISSTVQKHVISIGDERQDCTVFVSPPRSLLVNIPLAQAVDNIVEWRMGYTISGNTPVDNNLNVSSSYGFLDGNYKYQYDKYNDVNRWVPLAGDIAGLCVYTDSVANPWMSPAGYNRGQIRNCIKLAIEPRTAHRDAMYQVQINPVTGFAGGSGFVLYGDKTLTSVPSPFDRINVRRLFNMIKKDIGDNAKYKLFENNDDFTRASFRMDTGQYMTNIRALGGCYDYRVICDTTNNTSDVIDRNEFVATVYVKPPRSINYITLNFVATSTGADFDELVGPQAV
>ID:YP_009146618.1 |[Citrobacter phage Moon]||_Citrobacter_phage_Moon.gbk|tail sheath protein|1977|NC_027331(170341):98529-100505:1 ^GeneID:24721784,InterPro:IPR007067^ Citrobacter phage Moon, complete genome.|neighbours:ID:YP_009146617.1(1),ID:YP_009146619.1(1)|neighbour_genes:terminase large subu..,tail tube protein|
MALLSPGVELKETSVQNTIVNNATGRAAIAGKFQWGPAYQMIQVTNEVELVDLFGTPNSETADYFMSAMNFLQYGNDLRIVRAVNRDVAKNSSPIAENIETTISAAGSNYAVGDTIRVKYNQTVVETAGKVTAVDTQGQIKQIYIPTGKIVAYAKSTNQYPDLGPNWTAEVTSVSSGVAGAISVGKIITDSGILLTEPENADEAMTNVKFQEKLKKYGLPGIVALYPGEIGSQLEIEIVSKSQYEKGASAELPIYPSGGTRASTARAVFGYGPQTDDQYAIIVRRDGAIVESVVLSTKPGEKDVYSNNIYMDDYFAKGSSNYIFGTSVGWPKGFSGIIKLNGGVSANSSVTAGDLMQAWDLFADRESISVQLFIAGACAGEGLEFASTVQKHVSAIGDERQDCLVLISPPRETIVNIPLTRAIDNLVDWRVASGTYTDNNMNINSTYSFIDGNYKYQYDKYNDINRWVPLAADIAGLCARTDNIAQPWMSPAGYNRGQILNVIKLAIEARQSQRDRLYQEAINPVTGTGGEGFVLFGDKTATKVPTPFDRVNVRRLFNMLKSNIGNASKYRLFEMNDNFTRSSFRMETSQYLQGIKALGGMYDFRVVCDTTNNTPAVIDRNEFVASFYVKPARSINYITLNFVATATGADFDELIGPQ
>ID:YP_009285747.1 |[Citrobacter phage vB_CfrM_CfP1]||_Citrobacter_phage_vB_CfrM_CfP1_.gbk|tail sheath|1992|NC_031057(180219):129889-131880:1 ^GeneID:29079536^ Citrobacter phage vB_CfrM_CfP1, complete genome.|neighbours:ID:YP_009285746.1(1),ID:YP_009285748.1(1)|neighbour_genes:terminase large subu..,tail tube protein|
MALQSPGIETKETSVQSTVVRNSTGRAAIVGKFSWGPAYQIRQISNEVELVNYFGSPDNLTADYFMSAVNFLQYGNDLRVVRVVDKDAAKNASAIFNQIKTTIASQGSNYTVGDVIKVKYSNTVVEENGKVSKVDSNGKILSVVIPSEKIVARAKQIGTYPDISTGWTTEIVSQSSGVSASITIDGIESDSGITLLNLDIAKETIQGTSFQTLTQKYQIPSVVALYPGELGSTVQVEIISKAAYDSGAMISGFPSGISVKNSGRSVMTYGPQTDNQYAFVVRRGGIVQESFIVSTEKTDKDIYGVNIYMDDFFANGGSQYVFGTSMNWPKGFSGILEFGGGLSSNDTVGADELMNGWDMFADREALHVPLLIAGACAGESVEISSTVQKHVISIGDERQDCTVFVSPPRSLLVNIPLAQAVDNIVEWRMGYTISGNTPVDNNLNVSSSYGFLDGNYKYQYDKYNDVNRWVPLAGDIAGLCVYTDSVANPWMSPAGYNRGQIRNCIKLAIEPRTAHRDAMYQVQINPVTGFAGGSGFVLYGDKTLTSVPSPFDRINVRRLFNMIKKDIGDNAKYKLFENNDDFTRASFRMDTGQYMTNIRALGGCYDYRVICDTTNNTSDVIDRNEFVATVYVKPPRSINYITLNFVATSTGADFDELVGPQAV
> |[Tevenvirinae _Cronobacter_phage_Pet-CM3-4]||_Cronobacter_phage_Pet-CM3-4.gb|Phage tail sheath|1983|LT614807.1(171975):101125-103107:1 ^RAST2:fig|1198136.112.peg.202^ Tevenvirinae _Cronobacter_phage_Pet-CM3-4|neighbours:(1),(1)|neighbour_genes:Phage terminase, lar..,hypothetical protein|
MALLSPGVELKETSVQSTIVNNATGRAALAGKFQWGPVGQVVQVTNEVELVDIFGTPDSETADYFMSAMNFLQYGNDLRISRAVNREVAKNSSPIAGNVEITISAAGSNYAVGDTVRVKYNVNVIESAGKVTAVDGNGGIVSVSVPSAKIIAYAKSINQYPGLGANWTAEVTSASSGVAATLAVGKIVTDSGVLLTEPETATEQMTSVAFQTALKTYGMPGVAALYPGELGSQLELEIVSKAGFEQGAATQLPIYPAGGTRVSTARAVFGYGPQSDDQYCIIVRRDGAIVESFVLSTAKGSKDVYGNNIFIDDFFSKGSSNYIFATAEGWPTGFSGIVQLSGGVSANESVTAGDVMQAWDLFADREALHVNLLIAGACAGEDDEFASTVQKHVVSIADERQDCLALISPPRSVLVNIPLTRAIDNLVDWRTGQGTYADANMNISSTYASIDGNYKYQYDKYNDVNRWVPLAADMAGLCARTDNISQPWMSPAGYNRGQILNVIKLAIEPRQSQRDRLYQEAINPVTGTGGDGFVLFGDKTATKVPTPFDRINVRRLFNMLKTNIGNASKYRLFEMNDNFTRSSFRMETSQYLSGIKSLGGVYEFRVVCDTTNNTPAVIDRNEFVASFYIKPARSINYITLNFVATATGADFDELIGPQAQ
>ID:YP_006986482.1 |[Cronobacter phage vB_CsaM_GAP161]||_Cronobacter_phage_vB_CsaM_GAP161_.gbk|tail sheath protein|1992|NC_019398(178193):126311-128302:1 ^GeneID:13997748^ Cronobacter phage vB_CsaM_GAP161, complete genome.|neighbours:ID:YP_006986481.1(1),ID:YP_006986483.1(1)|neighbour_genes:terminase subunit, n..,tail tube protein|
MALQSPGIETKETSVQSTVVRNSTGRAAIVGKFSWGPAYQIRQISNEVELVNYFGSPDNLTADYFMSAVNFLQYGNDLRVVRVVDKDAAKNASAIFNQIKTTIASQGSNYTVNDTIKVKYNSVVVEEKGKVSKVDSNGKILSVIIPSEKIVARAKQIGTYPDISTGWTTEIVSQSSGVSASITIDGIESDSGITLLNLDIAKETIQGTAFQTLTQKYQLPSVVALYPGELGSTVQVEIISKAAYDSGAMISGYPSGVSVKNSGRSVMTYGPQTDNQYAFVVRRGGIVQESFIVSTEKTDKDIYGVNIFMDDFFANGGSQYVYGTSLNWPKGFSGILEFGGGLSSNDTVGADELMNGWDMFADREALHVPLLIAGACAGETVEIMSTVQKHVISIGDERQDCTVFVSPPRSLLVNIPLATAVDNMIEWRTGYKLSGGAAVDNNLNVSSSYGFLDGNYKYQYDKYNDVNRWVPLAGDIAGLCVYTDSVSQPWMSPAGYNRGQIRNCIKLAIEPRTAHRDAMYQVQINPVTGFAGGSGFVLFGDKTLTNVPSPFDRINVRRLFNMIKKDIGDNAKYKLFENNDDFTRSSFRMDTGQYMTNIRALGGCYDYRVICDTTNNTPDVIDRNEFVATVYVKPPRSINYITLNFVATSTGADFDELVGPQAV
>ID:AOG16338.1 |[Cronobacter phage vB_CsaM_leB]||_Cronobacter_phage_vB_CsaM_leB_.gbk|tail sheath protein|1992|KX431559(177907):126147-128138:1 ^^ Cronobacter phage vB_CsaM_leB, complete genome.|neighbours:ID:AOG16337.1(1),ID:AOG16339.1(1)|neighbour_genes:large terminase subu..,tail tube protein|
MALQSPGIETKETSVQSTVVRNSTGRAAIVGKFSWGPAYQIRQISNEVEMVNYFGSPDNLTADYFMSAVNFLQYGNDLRVVRVVDKDAAKNASAIFNQIKTTIASQGSNYTVNDVIKVKYNSVVVEENGKVSKVDSNGKILAVIIPSEKIVARAKQIGTYPDISTGWTTEIVSQSSGVSASITIDGIESDSGITLLNLDIAKETIQGTAFQTLTQKYQIPSVVALYPGELGSTVQVEIISKAAYDSGAMISGYPSGVSVKNSGRSVMTYGPQTDNQYAFVVRRGGIVQESFIVSTEKTDKDIYGVNIFMDDFFANGGSQYVYGTSLNWPKGFSGILEFGGGLSSNDTVGADELMTGWDMFADREALHVPLLIAGACAGETVEIMSTVQKHVISIGDERQDCTVFVSPPRSLMVNIPLATAVDNIIEWRTGYKLSGGTPVDNNLNVSSSYGFLDGNYKYQYDKYNDVNRWVPLAGDIAGLCVYTDSVAQPWMSPAGYNRGQIRNCIKLAIEPRTAHRDAMYQVQINPVTGFAGGSGFVLFGDKTLTNVPSPFDRINVRRLFNMIKKDIGDNAKYKLFENNDDFTRSSFRMDTGQYMTNIRALGGCYDYRVICDTTNNTPDVIDRNEFVATIYVKPPRSINYITLNFVATSTGADFDELVGPQAV
>ID:AOG16622.1 |[Cronobacter phage vB_CsaM_leN]||_Cronobacter_phage_vB_CsaM_leN_.gbk|tail sheath protein|1992|KX431560(179516):127199-129190:1 ^^ Cronobacter phage vB_CsaM_leN, complete genome.|neighbours:ID:AOG16621.1(1),ID:AOG16623.1(1)|neighbour_genes:terminase large subu..,tail tube protein|
MALQSPGIETKETSVQSTVVRNSTGRAAIVGKFSWGPAYQIRQISNEVEMVNYFGSPDNLTADYFMSAVNFLQYGNDLRVVRVVDKDAAKNASAIFNQIKTTIASQGSNYTVNDVIKVKYNSVVVEENGKVSEVDSNGKILAVIIPSEKIVARAKQIGTYPDISTGWTTEIVSQSSGVSASITIDGIESDSGITLLNLDIAKETIQGTSFQTLTQKYQIPSVVALYPGELGSTVQVEIISKAAYDSGAMISGFPSGISVKNSGRSVMTYGPQTDNQYAFVVRRGGIVQESFIVSTEKTDKDIYGVNIYMDDFFANGGSQYVFGTSMNWPKGFSGILEFGGGLSSNDTVGADELMNGWDMFADREALHVPLLIAGACAGESVEISSTVQKHVISIGDERQDCTVFVSPPRSLMVNIPLATAVDNIIEWRTGYKLSGGTPVDNNLNVSSSYGFLDGNYKYQYDKYNDVNRWVPLAGDIAGLCVYTDSVAQPWMSPAGYNRGQIRNCIKLAIEPRTAHRDAMYQVQINPVTGFAGGSGFVLFGDKTLTNVPSPFDRINVRRLFNMIKKDIGDNAKYKLFENNDDFTRSSFRMDTGQYMTNIRALGGCYDYRVICDTTNNTPDVIDRNEFVATIYVKPPRSINYITLNFVATSTGADFDELVGPQAV
>ID:YP_009005448.1 |[Enterobacter phage PG7]||_Enterobacter_phage_PG7_.gbk|tail sheath protein|1983|NC_023561(173276):102887-104869:1 ^GeneID:18502463^ Enterobacter phage PG7, complete genome.|neighbours:ID:YP_009005447.1(1),ID:YP_009005449.1(1)|neighbour_genes:large terminase prot..,tail tube protein|
MALLSPGVELKETSVQSTIVNNATGRAALAGKFQWGPVGQVVQVTNEVELVDIFGTPDSETADYFMSAMNFLQYGNDLRISRAVNREVAKNSSPIAGNVEITISAAGSNYAVGDTVRVKYNVNVIESAGKVTVVDGNGGIVSVSVPSAKIIAYAKSINQYPGLGANWTAEVTSASSGVAATLAVGKIVTDSGVLLTEPETATEQMTSVEFQAALKTYGMPGIAALYPGELGSQLEIEIVSKAGFEQGASAQLQIYPAGGTRVSTARAVFGYGPQSDDQYCIIVRRDGAIVESFVLSTKRGSKDVYGNNIFIDDFFSKGSSNYIFATAEGWPTGFSGIVQLSGGVSANESVTAGDVMQAWDLFADREALHVNLLIAGACAGEDDEFASTVQKHVVSIADERQDCLALISPPRSVLVNIPLTRAIDNLVDWRTGTGTYADANMNISSTYASIDGNYKYQYDKYNDVNRWVPLAADMAGLCARTDNVSQPWMSPAGYNRGQILNVIKLAIEPRQSQRDRLYQEAINPVTGTGGDGFVLFGDKTATKVPTPFDRINVRRLFNMLKTNIGNASKYRLFEMNDNFTRSSFRMETSQYLSGIKSLGGVYEFRVVCDTTNNTPAVIDRNEFVASFYIKPARSINYITLNFVATATGADFDELIGPQAQ
> |[Tevenvirinae Enterobacter_phage_myPSH1140]||_Enterobacter_phage_myPSH1140.gb|Phage tail sheath|1983|MG999954.1(172614):103979-105961:1 ^RAST2:fig|1198136.57.peg.206^ Tevenvirinae Enterobacter_phage_myPSH1140|neighbours:(1),(1)|neighbour_genes:Phage terminase, lar..,gp19.1 hypothetical ..|
MALLSPGVELKETSVQSTIVNNATGRAALAGKFQWGPVGQVVQVTNEVELVDIFGTPDSQTADYFMSAMNFLQYGNDLRISRAVNREVAKNSSPIAGNVQITISAAGSNYAVGDTVRVKYNVNIIESSGKVTQVDGNGGIVAVSVPSAKIIAYAKSINQYPDLGSNWTAEVTSASSGVAATLAVGKIVTDSGVLLTEPETATEQMTSVAFQTALKTYGMPGIAALYPGELGSQLELEIVSKAGFEQGAATQLPIYPAGGTRVSTARAVFGYGPQSDDQYCIIVRRDGAIVESFVLSTAKGSKDVYGNNIYIDDFFSKGSSNYIFATAQGWPAGFSGIVQLSGGVSANESVTAGDVMQAWDLFADREALHVNLLIAGACAGEDQEFASTVQKHVVSIADERQDCLALISPPRSVLVNIPLTRAIDNLVDWRTGQGTYTDANMNISSTYASIDGNYKYQYDKYNDVNRWVPLAADMAGLCARTDNISQPWMSPAGYNRGQILNVIKLAIEPRQSQRDRLYQEAINPVTGTGGDGFVLFGDKTATKVPTPFDRINVRRLFNMLKTNIGNASKYRLFEMNDNFTRSSFRMETSQYLSGIKSLGGVYEFRVVCDTTNNTPAVIDRNEFVASFYIKPARSINYIVLNFVATATGADFDELIGPQAQ
>ID:YP_009607129.1 |[Enterobacter phage phiEap-3]||_Enterobacter_phage_phiEap-3_.gbk|tail sheath protein|1992|NC_041980(175814):126709-128700:1 ^GeneID:40083135^ Enterobacter phage phiEap-3, complete genome.|neighbours:ID:YP_009607128.1(1),ID:YP_009607130.1(1)|neighbour_genes:large terminase prot..,tail tube protein|
MALISPGIETKETSVQSTVVRNSTGRAAIVGKFSWGPAYQIRQISNEVELVNYFGSPDNDTADYFMNAVNFLQFGQDLRVVRVVDKEAAKNATAIYNQIKTTITAAGSNYAVDDQIKVKHNNVVIEEDGAVTSVDDQGKILSVFIPSTKIIEHAKQVGVYPDLSSGWTTEIISSSSGVSATITIDGVEVDSGITLLNLDTAKETIQATDFQELCTKYQLPSVIAIYPGEMGSTVTVEILSKAAYDSSAVIKSYPSGKSGKNSGRSSMNFGPQNDNQYAFIVRRGGIIQETFIVSTAKGDKDIYGSTIYMDDFFANGGSQYLYGTSLNWPVGFSGVLELGGGTSANATVGADELMAGWDMFADRESLHVPLLIAGACAGETAEISSTVQKHAVSIGETRSDCVVFVSPPRSALVNIPLAQAVDNLVEWRTGYKIGNTTPVDNNMNVSSSYAFIDGNYKFQYDKYNDVNRWIPLAGDMAGLCVYTDQVSQPWMSPAGYNRGQLRNCIKLAIEPTNAHRDSMYQVQINAVTGFSGGAGYILYGDKTATTVPSPFDRINVRRLFNMIKKDIGDNAKYKLFENNDDFTRSSFRMDAGQYMSNVRALGGVYDYRVVCDTTNNTPDVIDRNEFIASIYVKPARSINYITLNFVATSTGADFDELIGSTSV
>ID:YP_009167982.1 |[Escherichia phage AR1]|AR1|_Enterobacteria_phage_AR1_DNA_.gbk|18|1980|NC_027983(167435):95782-97761:1 ^GeneID:26041912^ Enterobacteria phage AR1 DNA, complete genome.|neighbours:ID:YP_009167981.1(1),ID:YP_009167983.1(1)|neighbour_genes:17,19|
MTLLSPGIELKETTVQSTVVNNSTGTAALAGKFQWGPAFQIKQVTNEVDLVNTFGQPTAETADYFMSAMNFLQYGNDLRVVRAVDRDTAKNSSPIAGNIEYTISTPGSNYAVGDKITVKYVSDDIETEGKITEVDADGKIKKINIPTAKIIAKAKEVGEYPTLGSNWTAEISSSSSGLAAVITLGKIITDSGILLAEIESAETAMTAVDFQANLEKYGIPGVVALYPGELGDKIEIEIVSKADYAKGASALLPIYPGGGTRASTAKAVFGYGPQTDSQYAIIVRRNDAIVQSVVLSTKRGEKDIYDSNIYIDDFFAKGGSEYIFATAQNWPEGFSGILTLSGGLSSNAEVTAGDLMEAWDFFADRESVDVQLFIAGSCAGESLETASTVQKHVVSIGDARQDCLVLCSPPRETVVGIPVTRAVDNLVNWRTAAGSYTDNNFNISSTYAAIDGNYKYQYDKYNDVNRWVPLAADIAGLCARTDNVSQTWMSPAGYNRGQILNVIKLAIETRQAQRDRLYQEAINPVTGTGGDGYVLYGDKTATSVPSPFDRINVRRLFNMLKTNIGRSSKYRLFELNNAFTRSSFRTETAQYLQGIKALGGIYEYRVVCDTTNNTPSVIDRNEFVATFYIQPARSINYIQLNFVATATGADFDELTGLAG
> |[Tevenvirinae _Enterobacteria_phage_ATK47]||_Enterobacteria_phage_ATK47.gb|Phage tail sheath|1983|KT184309.1(170020):71124-73106:-1 ^RAST2:fig|1198136.68.peg.108^ Tevenvirinae _Enterobacteria_phage_ATK47|neighbours:(-1),(-1)|neighbour_genes:Phage tail tube,Phage terminase, lar..|
MALLSPGVELKETTVQSTVVNNSTGTAALAGKFQWGPAFQIKQITDEVALVDMFGTPNTDTADYFMSAMNFLQYGNDLRVVRAVDRDTAKNSSPVAGNIEFTISAAGSNYAVGDKIIVKYLTETVEADGYVTSVDVDGKILNIYIPTGKIIARAKEINEYPALGSNWTAEVASSSSGLSGVITIGSIVTDSGILLTEVETSEEAITSVTFQESIKKYGVPGVVALYPGELGDQLEIEIVSKADYDKGASAQLKIYPDGGTRASTAKAIFGYGPQTDDQYAIIVRRNDAVVQSVVLSTKRGERDIYGSNIFIDDFFAKGASNYIFATAQGWPKGFSGVIKLSGGLSSNETVDAGDLMEAWDLFADRESVNAQLFIAGSCAGESLEVASTVQKHVVAIGDSRQDCLVLCSPPRSTIVGIPVNRAVDNLVDWRTASGTYTDNNFNVSSTYAAIDGNYKYQYDKYNDVNRWVPLAADIAGLCARTDNISQPWMSPAGYNRGQILNVIKLAIETRQPQRDRLYQEAINPVTGTGGDGYVLYGDKTATSVPSPFDRINVRRLFNMVKTNIGSASKYRLFELNNAFTRSSFRTETSQYLQGIKALGGVYNFKVVCDTTNNTPAVIDRNEFVATFYLQPARSINYITLNFVATATGADFDELIGAVGG
> |[Tevenvirinae Enterobacteria_phage_ATK48]||_Enterobacteria_phage_ATK48.gb|Phage tail sheath|1609|KT184310.1(169729):2-1610:-1 ^RAST2:fig|1198136.55.peg.1^ Tevenvirinae Enterobacteria_phage_ATK48|neighbours:start(),(-1)|neighbour_genes:start(),Phage terminase, lar..|
MALLSPGVELKETTVQSTVVNNSTGTAALAGKFQWGPAFQIKQITDEVALVDMFGTPNTDTADYFMSAMNFLQYGNDLRVVRAVDRDTAKNSSPVAGNIEFTISAAGSNYAVGDKIIVKYLTETVEADGYVTSVDVDGKILNIYIPTGKIIARAKEINEYPALGSNWTAEVASSSSGLSGVITIGSIVTDSGILLTEVETSEEAITSVTFQESIKKYGVPGVVALYPGELGDQLEIEIVSKADYDKGASAQLKIYPDGGTRASTAKAIFGYGPQTDDQYAIIVRRNDAVVQSVVLSTKRGERDIYGSNIFIDDFFAKGASNYIFATAQGWPKGFSGVIKLSGGLSSNETVDAGDLMEAWDLFADRESVNAQLFIAGSCAGESLEVASTVQKHVVAIGDSRQDCLVLCSPPRSTIVGIPVNRAVDNLVDWRTASGTYTDNNFNVSSTYAAIDGNYKYQYDKYNDVNRWVPLAADIAGLCARTDNISQPWMSPAGYNRGQILNVIKLAIETRQPQRDRLYQEAINPVTGTGGDGYVLY
> |[Tevenvirinae Enterobacteria_phage_Aplg8]||_Enterobacteria_phage_Aplg8.gb|Phage tail sheath|1980|KT184308.1(168496):40656-42635:1 ^RAST2:fig|1198136.66.peg.75^ Tevenvirinae Enterobacteria_phage_Aplg8|neighbours:(1),(1)|neighbour_genes:Phage terminase, lar..,gp19.1 hypothetical ..|
MTLLSPGIELKETTVQSTVVNNSTGTAALAGKFQWGPAFQIKQVTNEVDLVNTFGQPTAETADYFMSAMNFLQYGNDLRVVRAVDRDTAKNSSPIAGNIEYTISTPGSNYAVGDKITVKYVSEDVETEGKITEVDADGKIKKINIPTAKIIAKAKEVGEYPALGSNWTAEISSSSSGLAAVITLGKIITDSGILLAEIENAEAAMTAVDFQANLEKYGIPGVVALYPGELGDKIEIEIVSKADYAKGASALLPIYPGGGTRASTAKAVFGYGPQTDSQYAIIVRRNDAIVQSVVLSTKRGEKDIYDSNIYIDDFFAKGGSEYIFATAQNWPEGFSGILTLSGGLSSNAEVTAGDLMEAWDFFADRESVDVQLFIAGSCAGESLETASTVQKHVVSIGDARQDCLVLCSPPRETVVGIPVTRAVDNLVNWRTAAGSYTDNNFNISSTYAAIDGNYKYQYDKYNDVNRWVPLAADIAGLCARTDNVSQTWMSPAGYNRGQILNVIKLAIETRQAQRDRLYQEAINPVTGTGGDGYVLYGDKTATSVPSPFDRINVRRLFNMLKTNIGRSSKYRLFELNNAFTRSSFRTETAQYLQGIKALGGIYEYRVVCDTTNNTPSVIDRNEFVATFYIQPARSINYIQLNFVATATGADFDELTGLAG
>ID:YP_007004281.1 |[Enterobacteria phage Bp7]||_Enterobacteria_phage_Bp7_.gbk|tail sheath protein|1983|NC_019500(168066):140108-142090:-1 ^GeneID:14007919^ Enterobacteria phage Bp7, complete genome.|neighbours:ID:YP_007004280.1(-1),ID:YP_007004282.1(-1)|neighbour_genes:hypothetical protein,terminase DNA packag..|
MSLLSPGIELKETSVQSTVVRNATGRAALVGKFQWGPAFQVTQITNEVELVDLFGGPNNEVADYFMSGMNFLQYGNDLRTVRVVNREFAKNASPVAGNVQTTITTAGSNYAVGDKINIKYNQTVVESEGRVTSVDTDGKILSVFIPTGKIISYARSVNQYPNLGPAWTAEVTSASSGVSGTITVGKIVTDSGILLTEAENSEEVITSLEFQASLKQFGMPGVVALYPGEIGSTLEVEIVSKAAYDAGSTKMLDIYPNGGTRASIAKAVFNYGPQTDDQYAIIVRRDGAIVESVVLSTKEGEKDVYGNNIYLDDYFAKGTSNYIFATSLNWPAGFSGIINLMGGVSANDQVTAGDLMQGWDLFADREALHINLLIAGAVAGEGDEVASTVQKHVVSIADERQDCLAFISPPKGLLVNVPLTRAVDNLIDWRTGAGTFDANNMNISTTYAAIDGNYKYQYDKYNDVNRWVPLAADMAGLCARTDDVSQPWMSPAGYNRGQILNVLKLAIEPRQAQRDRMYQEAINPVVGFAGGDGFVLFGDKTATKVPSPMDHINVRRLFNMLKKNIGDASKYKLFELNDNFTRSSFRMEVSQYLDGIKALGGIYEGRVVCDTTVNTPAVIDRNEFIANIYVKPARSINYITLNFVATSTGADFDELIGPLV
> |[Tevenvirinae _Enterobacteria_phage_CC31]||_Enterobacteria_phage_CC31.gb|Phage tail sheath|1983|NC_014662.1(165540):95450-97432:1 ^RAST2:fig|1198136.121.peg.180^ Tevenvirinae _Enterobacteria_phage_CC31|neighbours:(1),(1)|neighbour_genes:Phage terminase, lar..,hypothetical protein|
MALLSPGVELKETSVQSTIVNNATGRAALAGKFQWGPVGQVVQVTNEVELVDIFGTPDSQTADYFMSAMNFLQYGNDLRISRAVNREVAKNSSPIAGNVQITISAAGSNYAVGDTVRVKYNVNIIESAGKVTQVDGNGGILAVSVPSAKIIAYAKSINQYPDLGSNWTAEVTSASSGVAATLAVGKIVTDSGVLLTEPETATEQMTSVAFQTALKTYGMPGVAALYPGELGSQLELEIVSKAGFEQGAATQLPIYPAGGTRVSTARAVFGYGPQSDDQYCIIVRRDGAIVESFVLSTEKGSKDVYGNNIYIDDFFSKGSSNYIFATAQGWPAGFSGIVQLSGGVSANESVTAGDVMQAWDLFADREALHVNLLIAGACAGEDQEFASTVQKHVVSIADERQDCLALISPPRSVLVNIPLTRAIDNLVDWRTGQGTYTDANMNISSTYASIDGNYKYQYDKYNDVNRWVPLAADMAGLCARTDNISQPWMSPAGYNRGQILNVIKLAIEPRQSQRDRLYQEAINPVTGTGGDGFVLFGDKTATKVPTPFDRINVRRLFNMLKTNIGNASKYRLFEMNDNFTRSSFRMETSQYLSGIKSLGGVYEFRVVCDTTNNTPAVIDRNEFVASFYIKPARSINYITLNFVATATGADFDELIGPQAQ
>ID:YP_009118838.1 |[Enterobacteria phage GEC-3S]||_Enterobacteria_phage_GEC-3S_.gbk|Putative tail sheath..|2001|NC_025425(163424):88022-90022:1 ^GeneID:23301193^ Enterobacteria phage GEC-3S complete genome.|neighbours:ID:YP_009118837.1(1),ID:YP_009118839.1(1)|neighbour_genes:Putative terminase D..,Putative tail tube p..|
MTLLSPGFETKETTLSTTIVQSATGRAALVGKFQWGPAFQIIQVTNEVELVNKFGQPDNNTADYFMSGANFLQYGNDLRVVRVLNKEKAKNATALAGNVEFEITNEGSNYEVGDTIKIKHNRQDIETAGKVTKVDGDGKVKGVFIPTGKIIAHAKAIGVYPELGGDWTAEFTSSSGNGSAALSITKIVTDSGLLLTDLETSRANITNQTFLTKLQKYDMPAVSAIYAGEIGNSLEVEILARSAFKNTAPDLTMYPYGGERTAARNLIPYAPQNDNQYAFIVRRDGVVVESYVLSTLKGDKDVYGNSIYMDDFFGRGSSQYIYATAQGWVDGFSGIISLAGGVSANEATTGGVGADPFIGAMMQGWDLFAERESIHVNLLIAGACAGEGDAFSTVQKHAVSIGDERQDCLVMVSPPRSTVVNIPVTTAIDNLIAWREGSGNYNENNMNINTTYAVIDGNYKYQYDKYNDVNRWVPLAADIAGLCARTDAVSQPWMSPAGYNRGQIMNVVKLAIEPRKAHRDRLYQAAINPVIGAGGEGFILMGDKTATTVPSPFDRINVRRLFNMLKKNIGDSSKYKLFENNDNFTRASFRMEVSQYLSTIRSLGGIYDFRVQCDTTNNTPDVIDRNEFVASMFIKPAKSINYIMLNFTAVATGSDFDEIIGPANQA
> |[Tevenvirinae _Enterobacteria_phage_GiZh]||_Enterobacteria_phage_GiZh.gb|Phage tail sheath|1980|KT184311.1(166514):145838-147817:1 ^RAST2:fig|1198136.122.peg.264^ Tevenvirinae _Enterobacteria_phage_GiZh|neighbours:(1),(1)|neighbour_genes:Phage terminase, lar..,Phage tail tube prot..|
MTLLSPGIELKETTVQSTVVNNSTGTAALAGKFQWGPAFQIKQVTNEVDLVNTFGQPTAETADYFMSAMNFLQYGNDLRVVRAVDRDTAKNSSPIAGNIEYTISTPGSNYAVGDKITVKYVSEDVETEGKITEVDADGKIKKINIPTAKIIAKAKEVGEYPALGSNWTAEISSSSSGLAAVITLGKIITDSGILLAEIENAEAAMTAVDFQANLEKYGIPGVVALYPGELGDKIEIEIVSKADYAKGASALLPIYPGGGTRASTAKAVFGYGPQTDSQYAIIVRRNDAIVQSVVLSTKRGEKDIYDSNIYIDDFFAKGGSEYIFATAQNWPEGFSGILTLSGGLSSNAEVTAGDLMEAWDFFADRESVDVQLFIAGSCAGESLETASTVQKHVVSIGDARQDCLVLCSPPRETVVGIPVTRAVDNLVNWRTATGSYTDNNFNISSTYAAIDGNYKYQYDKYNDVNRWVPLAADIAGLCARTDNVSHTWMSPAGYNRGQILNVIKLAIETRQAQRDRLYQEAINPVTGTGGDGYVLYGDKTATSVPSPFDRINVRRLFNMLKTNIGRSSKYRLFELNNAFTRSSFRTETAQYLQGIKALGGIYEYRVVCDTTNNTPSVIDRNEFVATFYIQPARSINYITLNFVATATGADFDELTGLAG
> |[Viruses Hx01]||_Enterobacteria_phage_HX01.gb|hypothetical protein|1983|NC_018855.1(169158):3407-5389:-1 ^RAST2:fig|10239.59.peg.6^ Viruses Hx01|neighbours:(-1),(-1)|neighbour_genes:Phage tail fibers,hypothetical protein|
MALLSPGVELKETTVQSTVVNNSTGTAALAGKFQWGPAFQIKQITDEVALVDMFGTPNTDTADYFMSAMNFLQYGNDLRVVRAVDRDTAKNSSPVAGNIEFTISAAGSNYAVGDKIIVKYLTETVEADGYVTSVDVDGKILNIYIPTGKIIARAKEINEYPALGSNWTAEVASSSSGLSGVITIGSIVTDSGILLTEVETSEEAITSLTFQESIKKYGVPGVVALYPGELGDQLEIEIVSKADYDKGASAQLKIYPDGGTRASTAKAIFGYGPQTDDQYAIIVRRNDAVVQSVILSTKRGERDIYGSNIFIDDFFAKGASNYIFATAQGWPKGFSGVIKLGGGLSSNETVDAGDLMEAWDLFADRESVNAQLFIAGSCAGESLEVASTVQKHVVAIGDSRQDCLVLCSPPRATIVGIPVNRAVDNLVDWRTASGTYTDNNFNVSSTYAAIDGNYKYQYDKYNDVNRWVPLAADIAGLCARTDNISQPWMSPAGYNRGQILNVIKLAIETRQPQRDRLYQEAINPVTGTGGDGYVLYGDKTATSVPSPFDRINVRRLFNMVKTNIGSASKYRLFELNNAFTRSSFRTETSQYLQGIKALGGVYNFKVVCDTTNNTPAVIDRNEFVATFYLQPARSINYITLNFVATATGADFDELIGTVSG
>ID:YP_003734307.1 |[Enterobacteria phage IME08]||_Enterobacteria_phage_IME08_.gbk|18|1983|NC_014260(172253):96477-98459:1 ^GeneID:9384467^ Enterobacteria phage IME08, complete genome.|neighbours:ID:YP_003734306.1(1),ID:YP_003734308.1(1)|neighbour_genes:17,19|
MALLSPGIELKETSVQSTVVRNATGRAALVGKFQWGPAFQVTQITNEVELVDLFGGPNNEVADYFMSGMNFLQYGNDLRTVRVVSREFAKNASPVAGNIETTITTAGSNYAVGDKINIKYNQTVIESEGRVTSVDTDGKILSVFIPSAKIIAYARSLNQYPTLGPAWTAEVTSASSGVSGTITVGKIVTDSGILLTEAENSEEAITSLEFQASLKQFAMPGVVALYPGEIGSTLEVEIVSKAAYDAGSTKMLDIYPNGGTRASVAKAVFNYGPQSEDQYAIIVRRDGAIVESVVLSTKEGEKDVYGNNIYLDDYFAKGTSNYIFATSLNWPKGFSGIINLMGGVSANDKVTAGDLMQGWDLFADREALHINLLIAGAVAGEGDEVASTVQKHVVSIADERQDCLAFISPPKGLLVNVPLTRAVDNLIDWRTGSGNFDTNNMNISTTYAAIDGNYKYQYDKYNDVNRWVPLAADMAGLCARTDDVSQPWMSPAGYNRGQILNVLKLAIEPRQAQRDRMYQEAINPVVGFAGGDGFVLFGDKTATKVPSPMDHINVRRLFNMLKKNIGDASKYKLFELNDNFTRSSFRMEVSQYLDGIKALGGIYEGRVVCDTTVNTPAVIDRNEFIANIYIKPARSINYITLNFVATSTGADFDELIGPLV
>ID:YP_002922511.1 |[Enterobacteria phage JS10]||_Enterobacteria_phage_JS10_.gbk|18|1983|NC_012741(171451):96807-98789:1 ^GeneID:7943561^ Enterobacteria phage JS10, complete genome.|neighbours:ID:YP_002922510.1(1),ID:YP_002922512.1(1)|neighbour_genes:17,19|
MALLSPGIELKETSVQSTVVRNATGRAALVGKFQWGPAFQVTQITNEVELVDLFGGPNNEVADYFMSGMNFLQYGNDLRTVRVVSREFAKNASPIAGNIETTITTAGSNYAVGDKINIKYNQTVVESEGRVTSVDTDGKILSVFIPSAKIIAYARSLNQYPTLGPAWTAEVTSASSGVSGTITVGKIVTDSGILLTEAENSEEAITSLEFQAALKKFAMPGVVALYPGEIGSTLEVEIVSKAAYEAGSSKMLDVYPGGGTRASIAKAVFNYGPQTDDQYAIIVRRDGAIVESVVLSTKEGEKDVYGNNIYLDDYFAKGTSNYIYATSLNWPKGFSGIINLSGGISANDKVTAGDLMQGWDLFADREALHINLLIAGAVAGEGDEVASTVQKHVVSIADERQDCLAFISPPKGLLVNVPLTRAVDNLIDWRTGAGTFDANNMNISTTYAAIDGNYKYQYDKYNDVNRWVPLAADLAGLCARTDDVSQPWMSPAGYNRGQILNVLKLAIEPRQAQRDRMYQEAINPVVGFAGGDGFVLFGDKTATKVPSPMDHINVRRLFNMLKKNIGDASKYKLFELNDNFTRSSFRMEVSQYLDGIKALGGIYEGRVVCDTTVNTPAVIDRNEFIANIYVKPARSINYITLNFVATSTGADFDELIGPLV
>ID:YP_001595294.1 |[Escherichia phage JS98]||_Enterobacteria_phage_JS98.gbk|18|1983|NC_010105(170523):97731-99713:1 ^GeneID:5783771^ Enterobacteria phage JS98, complete genome.|neighbours:ID:YP_001595293.1(1),ID:YP_001595295.1(1)|neighbour_genes:17,19|
MALLSPGIELKETSVQSTVVRNATGRAALVGKFQWGPAFQVTQITNEVELVDLFGGPNNEVADYFMSGMNFLQYGNDLRTVRVVSREFAKNASPIAGNIETTITTAGSNYAVGDKINIKYNQTVVESEGRVTSVDTDGKILSVFIPSAKIIAYARSLNQYPTLGPAWTAEVTSASSGVSGTITVGKIVTDSGILLTEAENSEEAITSLEFQAALKKFAMPGVVALYPGEIGSTLEVEIVSKAAYEAGSSKMLDVYPGGGTRASIAKAVFNYGPQTDDQYAIIVRRDGAIVESVVLSTKEGEKDVYGNNIYLDDYFAKGTSNYIYATSLNWPKGFSGIINLSGGISANDKVTAGDLMQGWDLFADREALHINLLIAGAVAGEGDEVASTVQKHVVSIADERQDCLAFISPPKGLLVNVPLTRAVDNLIDWRTGAGTFDANNMNISTTYAAIDGNYKYQYDKYNDVNRWVPLAADLAGLCARTDDVSQPWMSPAGYNRGQILNVLKLAIEPRQAQRDRMYQEAINPVVGFAGGDGFVLFGDKTATKVPSPMDHINVRRLFNMLKKNIGDASKYKLFELNDNFTRSSFRMEVSQYLDGIKALGGIYEGRVVCDTTVNTPAVIDRNEFIANIYVKPARSINYITLNFVATSTGADFDELIGPLV
>ID:YP_002922230.1 |[Escherichia phage JSE]||_Enterobacteria_phage_JSE_.gbk|18|2004|NC_012740(166418):91506-93509:1 ^GeneID:7943198^ Enterobacteria phage JSE, complete genome.|neighbours:ID:YP_002922229.1(1),ID:YP_002922231.1(1)|neighbour_genes:17,19|
MTLLSPGFETKETTLSTTIVQSATGRAALVGKFQWGPAFQIVQVTNEVELVNKFGQPDNNTADYFMSGANFLQYGNDLRVVRVLNKEKAKNATALAGNVEFEITNEGSNYEVGDTIKIKHNRQDIETAGKVTKVDGDGKVKGVFIPTGKIIAHAKAIGVYPELDGGWTAEFTSSSGNGSAALSVTKIVTDSGLLLTDLETSRANITNQDFLTKLKKYDMPAVSAIYAGEIGNSLEVEILARSSFSGAVAPELTMYPFGGTRAAARNLIPYAPQNDNQYAFIVRRDGVVVESYVLSTLKGDKDVYGNSIYMDDFFARGSSQYIYATAQGWVDGFSGIISLAGGVSANEASTGDRGNDPFIGAMMQGWDLFAERESIHVNLLIAGACAGEGDAFSTVQKHAVSIGDERQDCLVMVSPPRSTVVNIPVTTAIDNLIAWREGNSNYSDNNMNINTTYAVIDGNYKYQYDKYNDVNRWVPLAADIAGLCARTDAVSQPWMSPAGYNRGQIMNVVKLAIEPRKAHRDRLYQAAINPVIGAGGEGFILMGDKTATTVPSPFDRINVRRLFNMLKKNIGDSSKYKLFENNDNFTRASFRMEVSQYLSTIRSLGGIYDFRVQCDTTNNTPDVIDRNEFVASMFIKPAKSINYIMLNFTAVATGADFDEIIGPANQA
> |[Tevenvirinae _Enterobacteria_phage_Kha5h]||_Enterobacteria_phage_Kha5h.gb|Phage tail sheath|1980|KT184312.1(167318):120749-122728:1 ^RAST2:fig|1198136.123.peg.219^ Tevenvirinae _Enterobacteria_phage_Kha5h|neighbours:(1),(1)|neighbour_genes:Phage terminase, lar..,Phage tail tube prot..|
MTLLSPGIELKETTVQSTVVNNSTGTAALAGKFQWGPAFQIKQVTNEVDLVNTFGQPTAETADYFMSAMNFLQYGNDLRVVRAVDRDTAKNSSPIAGNIEYTISTPGSNYAVGDKITVKYVSDDIETEGKITEVDADGKIKKINIPTAKIIAKAKEVGEYPTLGSNWTAEISSSSSGLAAVITLGKIITDSGILLAEIENAEAAMTAVDFQANLEKYGIPGVVALYPGELGDKIEIEIVSKADYAKGASALLPIYPGGGTRASTAKAVFGYGPQTDSQYAIIVRRNDAIVQSIVLSTKRGEKDIYDSNIYIDDFFAKGGSEYIFATAQNWPEGFSGILTLSGGLSSNAEVTAGDLMEAWDFFADRESVDVQLFIAGSCAGESLETASTVQKHVVSIGDARQDCLVLCSPPRETVVGIPVTRAVDNLVNWRTAAGSYTDNNFNISSTYAAIDGNYKYQYDKYNDVNRWVPLAADIAGLCARTDNVSQTWMSPAGYNRGQILNVIKLAIETRQAQRDRLYQEAINPVTGTGGDGYVLYGDKTATSVPSPFDRINVRRLFNMLKTNIGRSSKYRLFELNNAFTRSSFRTETAQYLQGIKALGGIYEYRVVCDTTNNTPSVIDRNEFVATFYIQPARSINYITLNFVATATGADFDELTGLAG
>ID:YP_001469499.1 |[Enterobacteria phage Phi1]||_Enterobacteria_phage_Phi1_.gbk|18|2001|NC_009821(164270):88190-90190:1 ^GeneID:5602117^ Enterobacteria phage Phi1, complete genome.|neighbours:ID:YP_001469498.1(1),ID:YP_001469500.1(1)|neighbour_genes:17,19|
MTLLSPGFETKETTLSTTIVQSATGRAALVGKFQWGPAFQIIQVTNEVELVNKFGQPDNNTADYFMSGANFLQYGNDLRVVRVLNKEKAKNATALAGNIEFEITNEGSNYEVGDTIKIKHNRQDIETAGKVTKVDGDGKVKGVFIPTGKIIAHAKAIGVYPELDGDWTAEFTSSSGNGSAALSVTKIVTDSGLLLTDLETSRANITNQTFLTKLQKYDMPAVSAIYAGEIGNSLEVEILARSAFKNTAPDLTMYPYGGERTAARNLIPYAPQNDNQYAFIVRRDGVVVESYVLSTLKGDKDVYGNSIYMDDFFGRGSSQYIYATAQGWVDGFSGIISLAGGVSANEATTGGVGADPFIGAMMQGWGLFAERESIHVNLLIAGACAGEGDAFSTVQKHAVSIGDERQDCLVMVSPPRSTVVNIPVTTAIDNLIAWREGSGNYNENNMNINTTYAVIDGNYKYQYDKYNDVNRWVPLAADIAGLCARTDAVSQPWMSPAGYNRGQIMNVVKLAIEPRKAHRDRLYQAAINPVIGAGGEGFILMGDKTATTVPSPFDRINVRRLFNMLKKNIGDSSKYKLFENNDNFTRASFRMEVSQYLSTIRSLGGIYDFRVQCDTTNNTPDVIDRNEFVASMFIKPAKSINYIMLNFTAVATGSDFDEIIGPVNQA
>ID:YP_009202899.1 |[Escherichia phage QL01]||_Enterobacteria_phage_QL01.gbk|tail sheath protein|1983|NC_028847(170527):95876-97858:1 ^GeneID:26629887^ Enterobacteria phage QL01, complete genome.|neighbours:ID:YP_009202898.1(1),ID:YP_009202900.1(1)|neighbour_genes:terminase DNA packag..,hypothetical protein|
MALLSPGIELKETSVQSTVVRNATGRAALVGKFQWGPAFQVTQITNEVELVDLFGGPNNEVADYFMSGMNFLQYGNDLRTVRVVNREFAKNASPVAGNVQTTITTAGSNYAVGDKINIKYNQTVVESEGRVTSVDTDGKILSVFIPSAKIIAYARSLNQYPNLGPAWTAEVTSASSGVSGTITVGKIVTDSGILLTEAENSEEAITSLEFQASLKQFGMPGVVALYPGEIGSTLEVEIVSKAAYDVGSSKMLDIYPGGGTRASIAKAVFNYGPQTDDQYAIIVRRDGAIVESVVLSTKEGEKDVYGNNIYLDDYFAKGTSNYIFATSLNWPKGFSGIINLMGGVSANDQVTASDLMQGWDLFADREALHINLLIAGAVAGEGDEVASTVQKHVVSIADERQDCLAFISPPKGLLVNVPLTRAVDNLIDWRTGAGTFDTNNMNISTTYAAIDGNYKYQYDKYNDVNRWVPLAADMAGLCARTDDVSQPWMSPAGYNRGQILNVLKLAIEPRQAQRDRMYQEAINPVVGFAGGDGFVLFGDKTATKVPSPMDHINVRRLFNMLKKNIGDASKYKLFELNDNFTRSSFRMEVSQYLDGIKALGGIYEGRVVCDTTVNTPAVIDRNEFIANIYIKPARSINYITLNFVATSTGADFDELIGPLV
>ID:AIT74259.1 |[Enterobacteria phage RB10]||_Enterobacteria_phage_RB10_.gbk|tail sheath protein|1980|KM606999(168401):93989-95968:1 ^^ Enterobacteria phage RB10, complete genome.|neighbours:ID:AIT74258.1(1),ID:AIT74260.1(1)|neighbour_genes:large terminase prot..,tail tube protein|
MTLLSPGIELKETTVQSTVVNNSTGTAALAGKFQWGPAFQIKQVTNEVDLVNTFGQPTAETADYFMSAMNFLQYGNDLRVVRAVDRDTAKNSSPIAGNIEYTISTPGSNYAVGDKITVKYVSDDIETEGKITEVDADGKIKKINIPTAKIIAKAKEVGEYPALGSNWTAEISSSSSGLAAVITLGKIITDSGILLAEIENAEAAMTAVDFQASLEKYGIPGVVALYPGELGDKIEIEIVSKADYAKGASALLPIYPGGGTRASTAKAVFGYGPQTDSQYAIIVRRNDAIVQSVVLSTKRGEKDIYDSNIYIDDFFAKGGSEYIFATAQNWPEGFSGILTLSGGLSSNAEVTAGDLMEAWDFFADRESVDVQLFIAGSCAGESLETASTVQKHVVSIGDARQDCLVLCSPPRETVVGIPVTRAVDNLVNWRTATGSYTDNNFNISSTYAAIDGNYKYQYDKYNDVNRWVPLAADIAGLCARTDNVSQTWMSPAGYNRGQILNVIKLAIETRQAQRDRLYQEAINPVTGTGGDGYVLYGDKTATSVPSPFDRINVRRLFNMLKTNIGRSSKYRLFELNNAFTRSSFRTETAQYLQGIKALGGIYEYRVVCDTTNNTPSVIDRNEFVATFYIQPARSINYITLNFVATATGADFDELTGLAG
>ID:YP_002854501.1 |[Escherichia virus RB14]||_Enterobacteria_phage_RB14_.gbk|18|1980|NC_012638(165429):94651-96630:1 ^GeneID:7803917^ Enterobacteria phage RB14, complete genome.|neighbours:ID:YP_002854500.1(1),ID:YP_002854502.1(1)|neighbour_genes:17,19|
MTLLSPGIELKETTVQSTVVNNSTGTAALAGKFQWGPAFQIKQVTNEVDLVNTFGQPTAETADYFMSAMNFLQYGNDLRVVRAVDRDTAKNSSPIAGNIEYTISTPGSNYAVGDKITVKYVSDDIETEGKITEVDADGKIKKINIPTAKIIAKAKEVGEYPELGSNWTAEISSSSSGLAAVITLGKIITDSGILLAEIENAEAAMTAVDFQANLEKYGIPGVVALYPGELGDKIEIEIVSKADYAKGASALLPIYPGGGTRASTAKAVFGYGPQTDSQYAIIVRRNDAIVQSVVLSTKRGEKDIYDSNIYIDDFFAKGGSEYIFATAQNWPEGFSGILTLSGGLSSNAEVTAGDLMEAWDFFADRESVDVQLFIAGSCAGESLETASTVQKHVVSIGDARQDCLVLCSPPRETVVGIPVTRAVDNLVNWRTATGSYTDNNFNISSTYAAIDGNYKYQYDKYNDVNRWVPLAADIAGLCARTDNVSQTWMSPAGYNRGQILNVIKLAIETRQAQRDRLYQEAINPVTGTGGDGYVLYGDKTATSVPSPFDRINVRRLFNMLKTNIGRSSKYRLFELNNAFTRSSFRTETAQYLQGIKALGGIYEYRVVCDTTNNTPSVIDRNEFVATFYIQPARSINYIQLNFVATATGADFDELTGLAG
> |[Tevenvirinae _Enterobacteria_phage_RB16]||_Enterobacteria_phage_RB16.gb|tail sheath protein|1992|NC_014467.1(176788):127797-129788:1 ^RAST2:fig|1198136.103.peg.218^ Tevenvirinae _Enterobacteria_phage_RB16|neighbours:(1),(1)|neighbour_genes:large terminase prot..,tail tube protein|
MALQSPGIETKETSVQSTVVRNSTGRAAIVGKFSWGPAYQIRQISNEVELVNYFGSPDNLTADYFMSAVNFLQYGNDLRVVRVVDKDAAKNASAIFNQIKTTIASQGSNYTVGDVIKVKYSNNVVEENGKVSKVDSNGKILAVVIPSEKIVARAKQIGTYPDISTGWTTEIVSQSSGVSASITIDGIESDSGITLLNLDIAKETIQGTAFQTLTQKYQIPSVVALYPGELGSTVQVEIISKAAYDSGAMISGFPSGISVKNSGRSVMTYGPQTENQYAFVVRRGGIVQESFIVSTEKTDKDIYGVNIYMDDFFANGGSQYVFGTSMNWPKGFSGILEFGGGLSSNDTVGADELMTGWDMFADREALHVPLLIAGACAGETVEVMSTVQKHVISIGDERQDCTVFVSPPRSLLVNIPLAQAVDNIIEWRMGYTISGNTPVDNNLNVSSSYGFLDGNYKYQYDKYNDVNRWVPLAGDIAGLCVYTDSVAQPWMSPAGYNRGQIRNCIKLAIEPRTAHRDAMYQVQINPVTGFAGGSGFVLFGDKTLTNVPSPFDRINVRRLFNMIKKDIGDNAKYKLFENNDDFTRASFRMDTGQYMTNIRALGGCYDYRVICDITNNTPDVIDRNEFVATVYVKPPRSINYITLNFVATSTGADFDELVGPQAV
>ID:AXF42475.1 |[Enterobacteria phage RB18]||_Enterobacteria_phage_RB18_.gbk|tail sheath protein|1980|MH553563(166677):95655-97634:1 ^^ Enterobacteria phage RB18, complete genome.|neighbours:ID:AXF42474.1(1),ID:AXF42476.1(1)|neighbour_genes:large terminase prot..,tail tube protein|
MTLLSPGIELKETTVQSTVVNNSTGTAALAGKFQWGPAFQIKQVTNEVDLVNTFGQPTAETADYFMSAMNFLQYGNDLRVVRAVDRDTAKNSSPIAGNIEYTISTPGSNYAVGDKITVKYVSDDIETEGKITEVDADGKIKKINIPTAKIIAKAKEVGEYPTLGSNWTAEISSSSSGLAAVITLGKIITDSGILLAEIENAEAAMTAVDFQANLEKYGIPGVVALYPGELGDKIEIEIVSKADYAKGASALLPIYPGGGTRASTAKAVFGYGPQTDSQYAIIVRRNDAIVQSVVLSTKRGEKDIYDSNIYIDDFFAKGGSEYIFATAQNWPEGFSGILTLSGGLSSNAEVTAGDLMEAWDFFADRESVDVQLFIAGSCAGESLETASTVQKHVVSIGDARQDCLVLCSPPRETVVGIPVTRAVDNLVNWRTAAGSYTDNNFNISSTYAAIDGNYKYQYDKYNDVNRWVPLAADIAGLCARTDNVSQTWMSPAGYNRGQILNVIKLAIETRQAQRDRLYQEAINPVTGTGGDGYVLYGDKTATSVPSPFDRINVRRLFNMLKTNIGRSSKYRLFELNNAFTRSSFRTETAQYLQGIKALGGIYEYRVVCDTTNNTPSVIDRNEFVATFYIQPARSINYITLNFVATATGADFDELTGLAG
>ID:YP_009102370.1 |[Enterobacteria phage RB27]||_Enterobacteria_phage_RB27_.gbk|tail sheath protein|1980|NC_025448(165179):94402-96381:1 ^GeneID:22113154^ Enterobacteria phage RB27, complete genome.|neighbours:ID:YP_009102369.1(1),ID:YP_009102371.1(1)|neighbour_genes:large terminase prot..,tail tube protein|
MTLLSPGIELKETTVQSTVVNNSTGTAALAGKFQWGPAFQIKQVTNEVDLVNTFGQPTAETADYFMSAMNFLQYGNDLRVVRAVDRDTAKNSSPIAGNIEYTISTPGSNYAVGDKITVKYVSDDIETEGKITEVDADGKIKKINIPTTKIIAKAKEVGEYPELGSNWTAEISSSSSGLAAVITLGKIITDSGILLAEIENAEAAMTAVDFQANLEKYGIPGVVALYPGELGDKIEIEIVSKADYAKGASALLPIYPGGGTRASTAKAVFGYGPQTDSQYAIIVRRNDAIVQSVVLSTKRGEKDIYDSNIYIDDFFAKGGSEYIFATAQNWPEGFSGILTLSGGLSSNAEVTAGDLMEAWDFFADRESVDVQLFIAGSCAGESLETASTVQKHVVSIGDARQDCLVLCSPPRETVVGIPVTRAVDNLVNWRTATGSYTDNNFNISSTYAAIDGNYKYQYDKYNDVNRWVPLAADIAGLCARTDNVSQTWMSPAGYNRGQILNVIKLAIETRQAQRDRLYQEAINPVTGTGGDGYVLYGDKTATSVPSPFDRINVRRLFNMLKTNIGRSSKYRLFELNNAFTRSSFRTETAQYLQGIKALGGIYEYRVVCDTTNNTPSVIDRNEFVATFYIQPARSINYITLNFVATATGADFDELTGLAG
>ID:AIT74805.1 |[Enterobacteria phage RB33]||_Enterobacteria_phage_RB33_.gbk|tail sheath protein|1980|KM607001(166007):96194-98173:1 ^^ Enterobacteria phage RB33, complete genome.|neighbours:ID:AIT74804.1(1),ID:AIT74806.1(1)|neighbour_genes:large terminase prot..,tail tube protein|
MTLLSPGIELKETTVQSTVVNNSTGTAALAGKFQWGPAFQIKQVTNEVDLVNTFGQPTAETADYFMSAMNFLQYGNDLRVVRAVDRDTAKNSSPIAGNIEYTISTPGSNYAVGDKITVKYVSDAIETEGKITEVDTDGKIKKINIPTAKIIAKAKEVGEYPTLGSNWTAEISSSSSGLAAVITLGKIITDSGILLAEIENAEAAMTAVDFQANLKKYGIPGVVALYPGELGDKIEIEIVSKADYAKGASALLPIYPGGGTRASTAKAVFGYGPQTDSQYAIIVRRNDAIVQSVVLSTKRGEKDIYDSNIYIDDFFAKGGSEYIFATAQNWPEGFSGILTLSGGLSSNAEVTAGDLMEAWDFFADRESVDVQLFIAGSCAGESLETASTVQKHVVSIGDARQDCLVLCSPPRETVVGIPVTRAVDNLVNWRTAAGSYTDNNFNISSTYAAIDGNYKYQYDKYNDVNRWVPLAADIAGLCARTDNVSQTWMSPAGYNRGQILNVIKLAIETRQAQRDRLYQEAINPVTGTGGDGYVLYGDKTATSVPSPFDRINVRRLFNMLKTNIGRSSKYRLFELNNAFTRSSFRTETAQYLQGIKALGGIYEYRVVCDTTNNTPSVIDRNEFVATFYIQPARSINYITLNFVATATGADFDELTGLAG
>ID:YP_009098550.1 |[Escherichia phage RB3]||_Enterobacteria_phage_RB3_.gbk|tail sheath protein|1980|NC_025419(168402):93990-95969:1 ^GeneID:22113914^ Enterobacteria phage RB3, complete genome.|neighbours:ID:YP_009098549.1(1),ID:YP_009098551.1(1)|neighbour_genes:large terminase prot..,hypothetical protein|
MTLLSPGIELKETTVQSTVVNNSTGTAALAGKFQWGPAFQIKQVTNEVDLVNTFGQPTAETADYFMSAMNFLQYGNDLRVVRAVDRDTAKNSSPIAGNIEYTISTPGSNYAVGDKITVKYVSDDIETEGKITEVDADGKIKKINIPTAKIIAKAKEVGEYPALGSNWTAEISSSSSGLAAVITLGKIITDSGILLAEIENAEAAMTAVDFQASLEKYGIPGVVALYPGELGDKIEIEIVSKADYAKGASALLPIYPGGGTRASTAKAVFGYGPQTDSQYAIIVRRNDAIVQSVVLSTKRGEKDIYDSNIYIDDFFAKGGSEYIFATAQNWPEGFSGILTLSGGLSSNAEVTAGDLMEAWDFFADRESVDVQLFIAGSCAGESLETASTVQKHVVSIGDARQDCLVLCSPPRETVVGIPVTRAVDNLVNWRTATGSYTDNNFNISSTYAAIDGNYKYQYDKYNDVNRWVPLAADIAGLCARTDNVSQTWMSPAGYNRGQILNVIKLAIETRQAQRDRLYQEAINPVTGTGGDGYVLYGDKTATSVPSPFDRINVRRLFNMLKTNIGRSSKYRLFELNNAFTRSSFRTETAQYLQGIKALGGIYEYRVVCDTTNNTPSVIDRNEFVATFYIQPARSINYITLNFVATATGADFDELTGLAG
> |[Tevenvirinae _Enterobacteria_phage_RB43]||_Enterobacteria_phage_RB43.gb|tail sheath protein|1995|NC_007023.1(180500):129056-131050:1 ^RAST2:fig|1198136.102.peg.237^ Tevenvirinae _Enterobacteria_phage_RB43|neighbours:(1),(1)|neighbour_genes:large terminase prot..,tail tube protein|
MALQSPGIETKETSVQSTVVRNSTGRAAIVGKFSWGPAYQIRQISNEVELVNYFGAPDNLTADYFMSAVNFLQYGNDLRLVRVVDKDAAKNASAIFNQIKTTIASQGSNYNVGDVIKVKYSNTVVEENGKVTQVDSNGKILAVTIPKRKKSLLVLNRSVLTQIFLLVGTTEIVSQSSGVSASITIDGIESDSGITLLNLDIAKETIQGTSFQTLTQKYQIPSVVALYPGELGSTVQVEIISKAAYDTGAMISGYPSGISVKNSGRSVMTYGPQTDNQYAFVVRRGGIVQESFIVSTDKTDKDIYGVNIYMDDFFANGGSQYVFGTSMNWPKGFSGILEFGGGLSSNDTVGADELMTGWDMFADREALHVPLLIAGGCAGESVEIASTVQKHVISIGDERQDCTVFVSPPRSLLVNIPLATAVDNIVEWRTGYKISGGTPVDNNLNVSSSYGFLDGNYKYQYDKYNDVNRWVPLAGDIAGLCVYTDSVANPWMSPAGYNRGQIRNCIKLAIEPRTAHRDAMYQVQINPVTGFAGGSGFVLYGDKTLTSVPSPFDRINVRRLFNMIKKDIGDNAKYKLFENNDDFTRASFRMDTGQYMTNIRALGGCYDYRVICDTTNNTPDVIDRNEFVATVYVKPPRSINYITLNFVATSTGADFDELVGPQAV
>ID:NP_891725.1 |[Enterobacteria phage RB49]||_Enterobacteria_phage_RB49_.gbk|18|2001|NC_005066(164018):86842-88842:1 ^GeneID:1725344^ Enterobacteria phage RB49, complete genome.|neighbours:ID:NP_891724.1(1),ID:NP_891726.1(1)|neighbour_genes:17,19|
MTLLSPGFETKETTLSTTIVQSETGRAALVGKFQWGPAFQIIQVTNEVELVNKFGQPDNNTADYFMSGANFLQYGNDLRVVRVLNKEKAKNATALAGNVEFEITNEGSNYEVGDTIKIKHNRQDIETAGKVTKVDGDGKVKGVFIPTGKIIAHAKAIGVYPELDGGWTAEFTSSSGNGSAALSVTKIVTDSGLLLTDLETSRANITNQTFLTKLKKYDMPAVSAIYAGEIGNSLEVEILARSAFKNTAPDLTMYPYGGERTAARNLIPYAPQNDNQYAFIVRRDGVVVESYVLSTLKGDKDVYGNSIYMDDFFARGSSQYIYATAQGWVDGFSGIISLAGGVSANEATTGGVGADPFIGAMMQGWDLFAERESIHVNLLIAGACAGEGDAFSTVQKHAVSIGDERQDCLVMVSPPRSTVVNIPVTTAIDNLIAWREGSGNYNENNMNINTTYAVIDGNYKYQYDKYNDVNRWVPLAADIAGLCARTDAVSQPWMSPAGYNRGQIMNVVKLAIEPRKAHRDRLYQAAINPVIGAGGEGFILMGDKTATTVPSPFDRINVRRLFNMLKKNIGDSSKYKLFENNDNFTRASFRMEVSQYLSTIRSLGGIYDFRVQCDTTNNTPDVIDRNEFVASMFIKPAKSINYIMLNFTAVATGSDFDEIIGPANQA
>ID:ACP31086.1 |[Enterobacteria phage RB51]||_Enterobacteria_phage_RB51_.gbk|18|1980|FJ839693(168394):98010-99989:1 ^^ Enterobacteria phage RB51, complete genome.|neighbours:ID:ACP31085.1(1),ID:ACP31087.1(1)|neighbour_genes:17,19|
MTLLSPGIELKETTVQSTVVNNSTGTAALAGKFQWGPAFQIKQVTNEVDLVNTFGQPTAETADYFMSAMNFLQYGNDLRVVRAVDRDTAKNSSPIAGNIEYTISTPGSNYAVGDKITVKYVSDDIETEGKITEVDADGKIKKINIPTAKIIAKAKEVGEYPTLGSNWTAEISSSSSGLAAVITLGKIITDSGILLAEIESAETAMTAVNFQENLEKYGIPGVVALYPGELGDKIEIEIVSKADYAKGASALLPIYPGGGTRASTAKAVFGYGPQTDSQYAIIVRRNDAIVQSVVLSTKRGEKDIYDSNIYIDDFFAKGGSEYIFATAQNWPEGFSGILTLSGGLSSNAEVTAGDLMEAWDFFADRESVDVQLFIAGSCAGESLETASTVQKHVVSIGDARQDCLVLCSPPRETVVGIPVTRAVDNLVNWRTAAGSYTDNNFNISSTYAAIDGNYKYQYDKYNDVNRWVPLAADIAGLCARTDNVSQTWMSPAGYNRGQILNVIKLAIETRQAQRDRLYQEAINPVTGTGGDGYVLYGDKTATSVPSPFDRINVRRLFNMLKTNIGRSSKYRLFELNNAFTRSSFRTETAQYLQGIKALGGIYEYRVVCDTTNNTPSVIDRNEFVATFYIQPARSINYIQLNFVATATGADFDELTGLAG
>ID:AIT75076.1 |[Enterobacteria phage RB55]||_Enterobacteria_phage_RB55_.gbk|tail sheath protein|1980|KM607002(168896):98480-100459:1 ^^ Enterobacteria phage RB55, complete genome.|neighbours:ID:AIT75075.1(1),ID:AIT75077.1(1)|neighbour_genes:large terminase prot..,tail tube protein|
MTLLSPGIELKETTVQSTVVNNSTGTAALAGKFQWGPAFQIKQVTNEVDLVNTFGQPTAETADYFMSAMNFLQYGNDLRVVRAVDRDTAKNSSPIAGNIEYTISTPGSNYAVGDKITVKYVSDDIETEGKITEVDADGKIKKINIPTAKIIAKAKEVGEYPTLGSNWTAEISSSSSGLAAVITLGKIITDSGILLAEIENAEAAMTAVDFQANLKKYGIPGVVALYPGELGDKIEIEIVSKADYAKGASALLPIYPGGGTRASTAKAVFGYGPQTDSQYAIIVRRNDAIVQSVVLSTKRGEKDIYDSNIYIDDFFAKGGSEYIFATAQNWPEGFSGILTLSGGLSSNAEVTAGDLMEAWDFFADRESVDVQLFIAGSCAGESLETASTVQKHVVSIGDARQDCLVLCSPPRETVVGIPVTRAVDNLVNWRTAAGSYTDNNFNISSTYAAIDGNYKYQYDKYNDVNRWVPLAADIAGLCARTDNVSQTWMSPAGYNRGQILNVIKLAIETRQAQRDRLYQEAINPVTGTGGDGYVLYGDKTATSVPSPFDRINVRRLFNMLKTNIGRSSKYRLFELNNAFTRSSFRTETAQYLQGIKALGGIYEYRVVCDTTNNTPSVIDRNEFVATFYIQPARSINYITLNFVATATGADFDELTGLAG
>ID:AIT75349.1 |[Enterobacteria phage RB59]||_Enterobacteria_phage_RB59_.gbk|tail sheath protein|1980|KM607003(168966):98493-100472:1 ^^ Enterobacteria phage RB59, complete genome.|neighbours:ID:AIT75348.1(1),ID:AIT75350.1(1)|neighbour_genes:large terminase prot..,tail tube protein|
MTLLSPGIELKETTVQSTVVNNSTGTAALAGKFQWGPAFQIKQVTNEVDLVNTFGQPTAETADYFMSAMNFLQYGNDLRVVRAVDRDTAKNSSPIAGNIEYTISTPGSNYAVGDKITVKYVSDDIETEGKITEVDADGKIKKINIPTAKIIAKAKEVGEYPTLGSNWTAEISSSSSGLAAVITLGKIITDSGILLAEIENAEAAMTAVDFQANLKKYGIPGVVALYPGELGDKIEIEIVSKADYAKGASALLPIYPGGGTRASTAKAVFGYGPQTDSQYAIIVRRNDAIVQSVVLSTKRGEKDIYDSNIYIDDFFAKGGSEYIFATAQNWPEGFSGILTLSGGLSSNAEVTAGDLMEAWDFFADRESVDVQLFIAGSCAGESLETASTVQKHVVSIGDARQDCLVLCSPPRETVVGIPVTRAVDNLVNWRTAAGSYTDNNFNISSTYAAIDGNYKYQYDKYNDVNRWVPLAADIAGLCARTDNVSQTWMSPAGYNRGQILNVIKLAIETRQAQRDRLYQEAINPVTGTGGDGYVLYGDKTATSVPSPFDRINVRRLFNMLKTNIGRSSKYRLFELNNAFTRSSFRTETAQYLQGIKALGGIYEYRVVCDTTNNTPSVIDRNEFVATFYIQPARSINYITLNFVATATGADFDELTGLAG
>ID:AIT73172.1 |[Enterobacteria phage RB5]||_Enterobacteria_phage_RB5_.gbk|tail sheath protein|1980|KM606995(168394):93982-95961:1 ^^ Enterobacteria phage RB5, complete genome.|neighbours:ID:AIT73171.1(1),ID:AIT73173.1(1)|neighbour_genes:large terminase prot..,tail tube protein|
MTLLSPGIELKETTVQSTVVNNSTGTAALAGKFQWGPAFQIKQVTNEVDLVNTFGQPTAETADYFMSAMNFLQYGNDLRVVRAVDRDTAKNSSPIAGNIEYTISTPGSNYAVGDKITVKYVSDDIETEGKITEVDADGKIKKINIPTAKIIAKAKEVGEYPALGSNWTAEISSSSSGLAAVITLGKIITDSGILLAEIENAEAAMTAVDFQASLEKYGIPGVVALYPGELGDKIEIEIVSKADYAKGASALLPIYPGGGTRASTAKAVFGYGPQTDSQYAIIVRRNDAIVQSVVLSTKRGEKDIYDSNIYIDDFFAKGGSEYIFATAQNWPEGFSGILTLSGGLSSNAEVTAGDLMEAWDFFADRESVDVQLFIAGSCAGESLETASTVQKHVVSIGDARQDCLVLCSPPRETVVGIPVTRAVDNLVNWRTATGSYTDNNFNISSTYAAIDGNYKYQYDKYNDVNRWVPLAADIAGLCARTDNVSQTWMSPAGYNRGQILNVIKLAIETRQAQRDRLYQEAINPVTGTGGDGYVLYGDKTATSVPSPFDRINVRRLFNMLKTNIGRSSKYRLFELNNAFTRSSFRTETAQYLQGIKALGGIYEYRVVCDTTNNTPSVIDRNEFVATFYIQPARSINYITLNFVATATGADFDELTGLAG
>ID:AIT75628.1 |[Enterobacteria phage RB68]||_Enterobacteria_phage_RB68_.gbk|tail sheath protein|1980|KM607004(168401):98010-99989:1 ^^ Enterobacteria phage RB68, complete genome.|neighbours:ID:AIT75627.1(1),ID:AIT75629.1(1)|neighbour_genes:large terminase prot..,tail tube protein|
MTLLSPGIELKETTVQSTVVNNSTGTAALAGKFQWGPAFQIKQVTNEVDLVNTFGQPTAETADYFMSAMNFLQYGNDLRVVRAVDRDTAKNSSPIAGNIEYTISTPGSNYAVGDKITVKYVSDDIETEGKITEVDADGKIKKINIPTAKIIAKAKEVGEYPTLGSNWTAEISSSSSGLAAVITLGKIITDSGILLAEIESAETAMTAVNFQENLEKYGIPGVVALYPGELGDKIEIEIVSKADYAKGASALLPIYPGGGTRASTAKAVFGYGPQTDSQYAIIVRRNDAIVQSVVLSTKRGEKDIYDSNIYIDDFFAKGGSEYIFATAQNWPEGFSGILTLSGGLSSNAEVTAGDLMEAWDFFADRESVDVQLFIAGSCAGESLETASTVQKHVVSIGDARQDCLVLCSPPRETVVGIPVTRAVDNLVNWRTAAGSYTDNNFNISSTYAAIDGNYKYQYDKYNDVNRWVPLAADIAGLCARTDNVSQTWMSPAGYNRGQILNVIKLAIETRQAQRDRLYQEAINPVTGTGGDGYVLYGDKTATSVPSPFDRINVRRLFNMLKTNIGRSSKYRLFELNNAFTRSSFRTETAQYLQGIKALGGIYEYRVVCDTTNNTPSVIDRNEFVATFYIQPARSINYIQLNFVATATGADFDELTGLAG
>ID:NP_861870.1 |[Enterobacteria phage RB69]||_Enterobacteria_phage_RB69_.gbk|18|1983|NC_004928(167560):101233-103215:1 ^GeneID:1494296^ Enterobacteria phage RB69, complete genome.|neighbours:ID:NP_861869.1(1),ID:NP_861871.1(1)|neighbour_genes:17,19|
MALLSPGVELKETTVQSTVVNNSTGTAALAGKFQWGPAFQIKQITDEVALVDMFGTPNTDTADYFMSAMNFLQYGNDLRVVRAVDRDTAKNSSPVAGNINFTISSAGTNYRVGDKVVVKYSTDIIEPDGEVTSVDSDGKILNIFIPSGKIIAKAKEIGEYPELGSNWTAEMSGSSSGLSAVITIDSVVMDSGILLTEVETSEEAITSLTFQESIKKYGVPGVVALYPGELGDQLEIEIVSKADYDKGASAQLKIYPDGGTRYSTAKAIFGYGPQTDDQYAIIVRRNDSVVQSVVLSTKRGERDIYGSNIFIDDFFAKGASNYIFATAQGWPKGFSGVIKLNGGLSSNETVEAGDLMEAWDLFADRESVNAQLFIAGSCAGESLEVASTVQKHVVAIGDSRQDCLVLCSPPRAAVVGIPVNRAVDNLVDWRTASGTYTDNNFNISSTYAAIDGNYKYQYDKYNDVNRWVPLAADIAGLCARTDNISQPWMSPAGYNRGQILNVIKLAIETRQAQRDRLYQEAINPVTGTGGDGYVLYGDKTATSVPSPFDRINVRRLFNMVKTNIGSASKYRLFELNNAFTRSSFRTETSQYLQGIKALGGVYNFKVVCDTTNNTPAVIDRNEFVATFYLQPARSINYITLNFVATATGADFDELIGAVGG
>ID:AIT73443.1 |[Enterobacteria phage RB6]||_Enterobacteria_phage_RB6_.gbk|tail sheath protein|1980|KM606996(168394):93982-95961:1 ^^ Enterobacteria phage RB6, complete genome.|neighbours:ID:AIT73442.1(1),ID:AIT73444.1(1)|neighbour_genes:large terminase prot..,tail tube protein|
MTLLSPGIELKETTVQSTVVNNSTGTAALAGKFQWGPAFQIKQVTNEVDLVNTFGQPTAETADYFMSAMNFLQYGNDLRVVRAVDRDTAKNSSPIAGNIEYTISTPGSNYAVGDKITVKYVSDDIETEGKITEVDADGKIKKINIPTAKIIAKAKEVGEYPALGSNWTAEISSSSSGLAAVITLGKIITDSGILLAEIENAEAAMTAVDFQASLEKYGIPGVVALYPGELGDKIEIEIVSKADYAKGASALLPIYPGGGTRASTAKAVFGYGPQTDSQYAIIVRRNDAIVQSVVLSTKRGEKDIYDSNIYIDDFFAKGGSEYIFATAQNWPEGFSGILTLSGGLSSNAEVTAGDLMEAWDFFADRESVDVQLFIAGSCAGESLETASTVQKHVVSIGDARQDCLVLCSPPRETVVGIPVTRAVDNLVNWRTATGSYTDNNFNISSTYAAIDGNYKYQYDKYNDVNRWVPLAADIAGLCARTDNVSQTWMSPAGYNRGQILNVIKLAIETRQAQRDRLYQEAINPVTGTGGDGYVLYGDKTATSVPSPFDRINVRRLFNMLKTNIGRSSKYRLFELNNAFTRSSFRTETAQYLQGIKALGGIYEYRVVCDTTNNTPSVIDRNEFVATFYIQPARSINYITLNFVATATGADFDELTGLAG
>ID:AIT73714.1 |[Enterobacteria phage RB7]||_Enterobacteria_phage_RB7_.gbk|tail sheath protein|1980|KM606997(168395):93983-95962:1 ^^ Enterobacteria phage RB7, complete genome.|neighbours:ID:AIT73713.1(1),ID:AIT73715.1(1)|neighbour_genes:large terminase prot..,tail tube protein|
MTLLSPGIELKETTVQSTVVNNSTGTAALAGKFQWGPAFQIKQVTNEVDLVNTFGQPTAETADYFMSAMNFLQYGNDLRVVRAVDRDTAKNSSPIAGNIEYTISTPGSNYAVGDKITVKYVSDDIETEGKITEVDADGKIKKINIPTAKIIAKAKEVGEYPALGSNWTAEISSSSSGLAAVITLGKIITDSGILLAEIENAEAAMTAVDFQASLEKYGIPGVVALYPGELGDKIEIEIVSKADYAKGASALLPIYPGGGTRASTAKAVFGYGPQTDSQYAIIVRRNDAIVQSVVLSTKRGEKDIYDSNIYIDDFFAKGGSEYIFATAQNWPEGFSGILTLSGGLSSNAEVTAGDLMEAWDFFADRESVDVQLFIAGSCAGESLETASTVQKHVVSIGDARQDCLVLCSPPRETVVGIPVTRAVDNLVNWRTATGSYTDNNFNISSTYAAIDGNYKYQYDKYNDVNRWVPLAADIAGLCARTDNVSQTWMSPAGYNRGQILNVIKLAIETRQAQRDRLYQEAINPVTGTGGDGYVLYGDKTATSVPSPFDRINVRRLFNMLKTNIGRSSKYRLFELNNAFTRSSFRTETAQYLQGIKALGGIYEYRVVCDTTNNTPSVIDRNEFVATFYIQPARSINYITLNFVATATGADFDELTGLAG
>ID:AIT73986.1 |[Enterobacteria phage RB9]||_Enterobacteria_phage_RB9.gbk|tail sheath protein|1980|KM606998(168395):93983-95962:1 ^^ Enterobacteria phage RB9, complete genome.|neighbours:ID:AIT73985.1(1),ID:AIT73987.1(1)|neighbour_genes:large terminase prot..,tail tube protein|
MTLLSPGIELKETTVQSTVVNNSTGTAALAGKFQWGPAFQIKQVTNEVDLVNTFGQPTAETADYFMSAMNFLQYGNDLRVVRAVDRDTAKNSSPIAGNIEYTISTPGSNYAVGDKITVKYVSDDIETEGKITEVDADGKIKKINIPTAKIIAKAKEVGEYPALGSNWTAEISSSSSGLAAVITLGKIITDSGILLAEIENAEAAMTAVDFQASLEKYGIPGVVALYPGELGDKIEIEIVSKADYAKGASALLPIYPGGGTRASTAKAVFGYGPQTDSQYAIIVRRNDAIVQSVVLSTKRGEKDIYDSNIYIDDFFAKGGSEYIFATAQNWPEGFSGILTLSGGLSSNAEVTAGDLMEAWDFFADRESVDVQLFIAGSCAGESLETASTVQKHVVSIGDARQDCLVLCSPPRETVVGIPVTRAVDNLVNWRTATGSYTDNNFNISSTYAAIDGNYKYQYDKYNDVNRWVPLAADIAGLCARTDNVSQTWMSPAGYNRGQILNVIKLAIETRQAQRDRLYQEAINPVTGTGGDGYVLYGDKTATSVPSPFDRINVRRLFNMLKTNIGRSSKYRLFELNNAFTRSSFRTETAQYLQGIKALGGIYEYRVVCDTTNNTPSVIDRNEFVATFYIQPARSINYITLNFVATATGADFDELTGLAG
>ID:ADJ39887.1 |[Enterobacteria phage T4T]||_Enterobacteria_phage_T4T_.gbk|18|1980|HM137666(168920):98515-100494:1 ^^ Enterobacteria phage T4T, complete genome.|neighbours:ID:ADJ39886.1(1),ID:ADJ39888.1(1)|neighbour_genes:17'',19|
MTLLSPGIELKETTVQSTVVNNSTGTAALAGKFQWGPAFQIKQVTNEVDLVNTFGQPTAETADYFMSAMNFLQYGNDLRVVRAVDRDTAKNSSPIAGNIEYTISTPGSNYAVGDKITVKYVSDDIETEGKITEVDADGKIKKINIPTAKIIAKAKEVGEYPTLGSNWTAEISSSSSGLAAVITLGKIITDSGILLAEIENAEAAMTAVDFQANLKKYGIPGVVALYPGELGDKIEIEIVSKADYAKGASALLPIYPGGGTRASTAKAVFGYGPQTDSQYAIIVRRNDAIVQSVVLSTKRGEKDIYDSNIYIDDFFAKGGSEYIFATAQNWPEGFSGILTLSGGLSSNAEVTAGDLMEAWDFFADRESVDVQLFIAGSCAGESLETASTVQKHVVSIGDARQDCLVLCSPPRETVVGIPVTRAVDNLVNWRTAAGSYTDNNFNISSTYAAIDGNYKYQYDKYNDVNRWVPLAADIAGLCARTDNVSQTWMSPAGYNRGQILNVIKLAIETRQAQRDRLYQEAINPVTGTGGDGYVLYGDKTATSVPSPFDRINVRRLFNMLKTNIGRSSKYRLFELNNAFTRSSFRTETAQYLQGIKALGGIYEYRVVCDTTNNTPSVIDRNEFVATFYIQPARSINYITLNFVATATGADFDELTGLAG
>ID:NP_049780.1 |[Escherichia virus T4]||_Enterobacteria_phage_T4_.gbk|18|1980|NC_000866(168903):98536-100515:1 ^GeneID:1258597^ Enterobacteria phage T4, complete genome.|neighbours:ID:NP_049779.1(1),ID:NP_049781.1(1)|neighbour_genes:17,19|
MTLLSPGIELKETTVQSTVVNNSTGTAALAGKFQWGPAFQIKQVTNEVDLVNTFGQPTAETADYFMSAMNFLQYGNDLRVVRAVDRDTAKNSSPIAGNIDYTISTPGSNYAVGDKITVKYVSDDIETEGKITEVDADGKIKKINIPTGKNYAKAKEVGEYPTLGSNWTAEISSSSSGLAAVITLGKIITDSGILLAEIENAEAAMTAVDFQANLKKYGIPGVVALYPGELGDKIEIEIVSKADYAKGASALLPIYPGGGTRASTAKAVFGYGPQTDSQYAIIVRRNDAIVQSVVLSTKRGEKDIYDSNIYIDDFFAKGGSEYIFATAQNWPEGFSGILTLSGGLSSNAEVTAGDLMEAWDFFADRESVDVQLFIAGSCAGESLETASTVQKHVVSIGDARQDCLVLCSPPRETVVGIPVTRAVDNLVNWRTAAGSYTDNNFNISSTYAAIDGNHKYQYDKYNDVNRWVPLAADIAGLCARTDNVSQTWMSPAGYNRGQILNVIKLAIETRQAQRDRLYQEAINPVTGTGGDGYVLYGDKTATSVPSPFDRINVRRLFNMLKTNIGRSSKYRLFELNNAFTRSSFRTETAQYLQGNKALGGIYEYRVVCDTTNNTPSVIDRNEFVATFYIQPARSINYITLNFVATATGADFDELTGLAG
> |[Tevenvirinae _Enterobacteria_phage_T4_strain_wild]||_Enterobacteria_phage_T4_strain_wild.gb|Phage tail sheath|1980|KJ477684.1(168922):98517-100496:1 ^RAST2:fig|1198136.58.peg.179^ Tevenvirinae _Enterobacteria_phage_T4_strain_wild|neighbours:(1),(1)|neighbour_genes:Phage terminase, lar..,Phage tail tube prot..|
MTLLSPGIELKETTVQSTVVNNSTGTAALAGKFQWGPAFQIKQVTNEVDLVNTFGQPTAETADYFMSAMNFLQYGNDLRVVRAVDRDTAKNSSPIAGNIEYTISTPGSNYAVGDKITVKYVSDDIETEGKITEVDADGKIKKINIPTAKIIAKAKEVGEYPTLGSNWTAEISSSSSGLAAVITLGKIITDSGILLAEIENAEAAMTAVDFQANLKKYGIPGVVALYPGELGDKIEIEIVSKADYAKGASALLPIYPGGGTRASTAKAVFGYGPQTDSQYAIIVRRNDAIVQSVVLSTKRGEKDIYDSNIYIDDFFAKGGSEYIFATAQNWPEGFSGILTLSGGLSSNAEVTAGDLMEAWDFFADRESVDVQLFIAGSCAGESLETASTVQKHVVSIGDARQDCLVLCSPPRETVVGIPVTRAVDNLVNWRTAAGSYTDNNFNISSTYAAIDGNYKYQYDKYNDVNRWVPLAADIAGLCARTDNVSQTWMSPAGYNRGQILNVIKLAIETRQAQRDRLYQEAINPVTGTGGDGYVLYGDKTATSVPSPFDRINVRRLFNMLKTNIGRSSKYRLFELNNAFTRSSFRTETAQYLQGIKALGGIYEYRVVCDTTNNTPSVIDRNEFVATFYIQPARSINYITLNFVATATGADFDELTGLAG
> |[Tevenvirinae _Enterobacteria_phage_T6]||_Enterobacteria_phage_T6.gb|Phage tail sheath|1980|MH550421.1(168706):94374-96353:1 ^RAST2:fig|1198136.104.peg.166^ Tevenvirinae _Enterobacteria_phage_T6|neighbours:(1),(1)|neighbour_genes:Phage terminase, lar..,gp19.1 hypothetical ..|
MTLLSPGIELKETTVQSTVVNNSTGTAALAGKFQWGPAFQIKQVTNEVDLVNTFGQPTAETADYFMSAMNFLQYGNDLRVVRAVDRDTAKNSSPIAGNIEYTISTPGSNYAVGDKITVKYVSDDIETEGKITEVDADGKIKKINIPTAKIIAKAKEVGEYPALGSNWTAEISSSSSGLAAVITLGKIITDSGILLAEIENAETAMTAVDFQANLEKYGIPGVVALYPGELGDKIEIEIVSKADYAKGASALLPIYPGGGTRASTAKAVFGYGPQTDSQYAIIVRRNDAIVQSVVLSTKRGEKDIYDSNIYIDDFFAKGGSEYIFATAQNWPEGFSGILTLSGGLSSNAEVTAGDLMEAWDFFADRESVDVQLFIAGSCAGESLETASTVQKHVVSIGDARQDCLVLCSPPRETVVGIPVTRAVDNLVNWRTAAGSYTDNNFNISSTYAAIDGNYKYQYDKYNDVNRWVPLAADIAGLCARTDNVSQTWMSPAGYNRGQILNVIKLAIETRQAQRDRLYQEAINPVTGTGGDGYVLYGDKTATSVPSPFDRINVRRLFNMLKTNIGRSSKYRLFELNNAFTRSSFRTETAQYLQGIKALGGIYEYRVVCDTTNNTPSVIDRNEFVATFYIQPARSINYIQLNFVATATGADFDELTGLAG
>ID:YP_004063862.1 |[Escherichia phage vB_EcoM_VR7]||_Enterobacteria_phage_vB_EcoM-VR7_.gbk|18|1980|NC_014792(169285):94338-96317:1 ^GeneID:10021406^ Enterobacteria phage vB_EcoM-VR7, complete genome.|neighbours:ID:YP_004063861.1(1),ID:YP_004063863.1(1)|neighbour_genes:17,19.1|
MALLSPGIELKETTVQSTVVRNATGRAALVGKFQWGPAFQVTQITNEVELVDLFGGPNNITADYFMSGMNFLQYGNDLRTVRVVNRDHAKNASPVAGNIESTIATAGSNYAVGDVIQVKHNQTVVETSGRITKVDVDGKILAVFIPSDKIIAFAKSVNQYPDLGPAWTAEILTTSSGVSGTITLGKIVTDSGILLTEAENSEEAITSLEFQASLQKYAMPGVVALYPGEIGSTLEVEIVSKAAYDVGASKMLDIYPNGGSRASVARAVFNYGPQTDDQYAIIVRRDGAIVENVVLSTKEGDKDVYGNNIYLDDYFAKGTSNYIYATSLNWPKGFAGIINLMGGISANDQVTAGDLMQGWDLFADREALHINLLIAGAVAGEGDATASTVQKHVVSIADERQDCLAFISPPKGLLVNVPLTRAVDNLIDWRTGGGSFDTDNMNISTTYAAIDGNYKYQYDKYNDVNRWVPLAADMAGLCARTDDVSQPWMSPPGYNRGQILNVLKLAIEPRQTQRDRMYQEAINPVVGFAGGDGFVLYGDKTATKVPSPMDHINVRRLTNMLKKNIGDASKYKLFELNDNFTRASFRMETSQYLDGIRALGGIYEGRVVCDTTNNTPSVIDRNEFVASIYYKPARSINYIVLNFVATSTGADFDELIGVQ
>ID:YP_006986719.1 |[Escherichia phage vB_EcoM_ACG-C40]||_Enterobacteria_phage_vB_EcoM_ACG-C40_.gbk|tail sheath monomer|1980|NC_019399(167396):96168-98147:1 ^GeneID:13997992^ Enterobacteria phage vB_EcoM_ACG-C40, complete genome.|neighbours:ID:YP_006986718.1(1),ID:YP_006986720.1(1)|neighbour_genes:terminase DNA packag..,tail tube protein|
MTLLSPGIELKETTVQSTVVNNSTGTAALAGKFQWGPAFQIKQVTNEVDLVNTFGQPTAETADYFMSAMNFLQYGNDLRVVRAVDRDTAKNSSPIAGNIEYTISTPGSNYAVGDKITVKYVSEDVETEGKITEVDADGKIKKINIPTAKIIAKAKEVGEYPTLGSNWTAEISSSSSGLAAVITLGKIITDSGILLAEIENAEAAMTEVDFQANLEKYGIPGVVALYPGELGDKIEIEIVSKADYAKGASALLPIYPGGGTRASTAKAVFGYGPQTDSQYAIIVRRNDAIVQSVVLSTKRGEKDIYDSNIYIDDFFAKGGSEYIFATAQNWPEGFSGILTLSGGLSSNAEVTAGDLMEAWDFFADRESVDVQLFIAGSCAGESLETASTVQKHVVSIGDARQDCLVLCSPPRETVVGIPVTRAVDNLVNWRTAAGSYTDNNFNISSTYAAIDGNYKYQYDKYNDVNRWVPLAADIAGLCARTDNVSQTWMSPAGYNRGQILNVIKLAIETRQAQRDRLYQEAINPVTGTGGDGYVLYGDKTATSVPSPFDRINVRRLFNMLKTNIGRSSKYRLFELNNAFTRSSFRTETAQYLQGIKALGGIYEYRVVCDTTNNTPSVIDRNEFVATFYIQPARSINYIQLNFVATATGADFDELTGLAG
>ID:AWD91514.1 |[Enterobacteria phage vB_EcoM_IME339]||_Enterobacteria_phage_vB_EcoM_IME339_.gbk|tail sheath monomer|1980|MH051915(164366):70984-72963:-1 ^^ Enterobacteria phage vB_EcoM_IME339, complete genome.|neighbours:ID:AWD91513.1(-1),ID:AWD91515.1(-1)|neighbour_genes:tail tube protein,terminase large subu..|
MTLLSPGIELKETTVQSTVVNNSTGTAALAGKFQWGPAFQIKQVTNEVDLVNTFGQPTAETADYFMSAMNFLQYGNDLRVVRAVDRDTAKNSSPIAGNIEYTISTPGSNYAVGDKITVKYVSEDIETECKVTEVDADGKIKKINIPTAKIIAKAKEVGEYPELGSNWTAEISSSSSGLAAVITLGKIITDSGILLAEIENAEAAMTAVDFQANLEKYGIPGVVALYPGELGDKIEIEIVSKADYAKGASALLPIYPGGGTRASTAKAVFGYGPQTDSQYAIIVRRNDAIVQSVVLSTKRGEKDIYDSNIYIDDFFAKGGSEYIFATAQNWPEGFSGILTLSGGLSSNAEVTAGDLMEAWDFFADRESVDVQLFIAGSCAGESLETASTVQKHVVSIGDARQDCLVLCSPPRETVVGIPVTRAVDNLVNWRTATGSYTDNNFNISSTYAAIDGNYKYQYDKYNDVNRWVPLAADIAGLCARTDNVSQTWMSPAGYNRGQILNVIKLAIETRQAQRDRLYQEAINPVTGTGGDGYVLYGDKTATSVPSPFDRINVRRLFNMLKTNIGRSSKYRLFELNNAFTRSSFRTETAQYLQGIKALGGIYEYRVVCDTTNNTPSVIDRNEFVATFYIQPARSINYITLNFVATATGADFDELTGLAG
>ID:AWD91770.1 |[Enterobacteria phage vB_EcoM_IME340]||_Enterobacteria_phage_vB_EcoM_IME340_.gbk|tail sheath protein|1980|MH051916(165549):71294-73273:-1 ^^ Enterobacteria phage vB_EcoM_IME340, complete genome.|neighbours:ID:AWD91769.1(-1),ID:AWD91771.1(-1)|neighbour_genes:tail tube protein,putative terminase D..|
MTLLSPGIELKETTVQSTVVNNSTGTAALAGKFQWGPAFQIKQVTNEVDLVNTFGQPTAETADYFMSAMNFLQYGNDLRVVRAVDRDTAKNSSPIAGNIEYTISAPGSNYAVGDKITVKYVSDDIETEGKITEVDADGKIKKINIPTAKIIAKAKEVGEYPTLGSNWTAEISSSSSGLAAVITLGKIITDSGILLAEIENAEAAVTAVEFQANLEKYGIPGVVALYPGELGDKIEIEIVSKADYAKGASALLPIYPGGGTRASTAKAVFGYGPQTDSQYAIIVRRNDAIVQSVVLSTKRGEKDIYDSNIYIDDFFAKGGSEYIFATAQNWPEGFSGILTLSGGLSSNAEVTAGDLMEAWDFFADRESVDVQLFIAGSCAGESLETASTVQKHVVSIGDARQDCLVLCSPPRETVVGIPVTRAVDNLVNWRTAAGSYTDNNFNISSTYAAIDGNYKYQYDKYNDVNRWVPLAADIAGLCARTDNVSQTWMSPAGYNRGQILNVIKLAIETRQAQRDRLYQEAINPVTGTGGDGYVLYGDKTATSVPSPFDRINVRRLFNMLKTNIGRSSKYRLFELNNAFTRSSFRTETAQYLQGIKALGGIYEYRVVCDTTNNTPSVIDRNEFVATFYIQPARSINYITLNFVATATGADFDELTGLAG
>ID:YP_009207358.1 |[Escherichia phage vB_EcoM_VR20]||_Enterobacteria_phage_vB_EcoM_VR20.gbk|tail sheath protein|1980|NC_028894(170336):97350-99329:1 ^GeneID:26633857^ Enterobacteria phage vB_EcoM_VR20, complete genome.|neighbours:ID:YP_009207357.1(1),ID:YP_009207359.1(1)|neighbour_genes:large terminase prot..,tail tube protein|
MALLSPGIELKETTVQSTVVRNATGRAALVGKFQWGPAFQVTQITNEVELVDLFGGPNNITADYFMSGMNFLQYGNDLRTVRVVNREFAKNASPVAGNIESTIATAGSNYAVGDAIQVKYNQTVVETSGRITKVDVDGKILAVFIPSDKIIAFAKSVNQYPALGPAWTAEILTTSSGVSGTITLGKIVTDSGILLTEAENSEEAITSLEFQASLQKYAMPGVVALYPGEIGSTLEVEIVSKAAYDAGASKMLDIYPNGGSRASVARAVFNYGPQSDDQYAIIVRRDGAIVENVVLSTKEGDKDVYGNNIYLDDYFAKGTSNYIYATSLNWPKGFAGIINLMGGISANDQVTAGDLMQGWDLFADREALHINLLIAGACAGEGDATASTVQKHVVSIADERQDCLAFISPPKGLLVNVPLTRAVDNLIDWRTGSGAFDTDNMNISTTYAAIDGNYKYQYDKYNDVNRWVPLAADMAGLCARTDDVSQPWMSPAGYNRGQILNVLKLAVEPRQTQRDRMYQEAINPVVGFAGGDGFVLYGDKTATKVPSPMDHINVRRLTNMLKKNIGDASKYKLFELNDNFTRASFRMETSQYLDGIRALGGIYEGRVVCDTTNNTPSVIDRNEFVASIYFKPARSINYITLNFVATSTGADFDELIGPQ
>ID:YP_009209924.1 |[Escherichia phage vB_EcoM_VR25]||_Enterobacteria_phage_vB_EcoM_VR25_.gbk|tail sheath protein|1980|NC_028925(170822):96539-98518:1 ^GeneID:26636344^ Enterobacteria phage vB_EcoM_VR25, complete genome.|neighbours:ID:YP_009209923.1(1),ID:YP_009209925.1(1)|neighbour_genes:large terminase prot..,tail tube protein|
MALLSPGIELKETTVQSTVVRNATGRAALVGKFQWGPAFQVTQITNEVELVDLFGGPNNITADYFMSGMNFLQYGNDLRTVRVVNRDHAKNASPVAGNIESTIATAGSNYAVGDVIQVKHNQTVVETSGRITKVDVDGKILAVFIPSDKIIAFAKSVNQYPDLGPAWTAEILTTSSGVSGTITLGKIVTDSGILLTEAENSEEAITSLEFQASLQKYAMPGVVALYPGEIGSTLEVEIVSKAAYDVGASKMLDIYPNGGSRASVARAVFNYGPQTDDQYAIIVRRDGAIVENVVLSTKEGDKDVYGNNIYLDDYFAKGTSNYIYATSLNWPKGFAGIINLMGGISANDQVTAGDLMQGWDLFADREALHINLLIAGAVAGEGDATASTVQKHVVSIADERQDCLAFISPPKGLLVNVPLTRAVDNLIDWRTGGGSFDTDNMNISTTYAAIDGNYKYQYDKYNDVNRWVPLAADMAGLCARTDDVSQPWMSPAGYNRGQILNVLKLAIEPRQTQRDRMYQEAINPVVGFAGGDGFVLYGDKTATKVPSPMDHINVRRLTNMLKKNIGDASKYKLFELNDNFTRASFRMETSQYLDGIRALGGIYEGRVVCDTTNNTPSVIDRNEFVASIYFKPARSINYITLNFVATSTGADFDELIGPQ
>ID:YP_009214015.1 |[Escherichia phage vB_EcoM_VR26]||_Enterobacteria_phage_vB_EcoM_VR26_.gbk|tail sheath protein|1980|NC_028957(171541):95972-97951:1 ^GeneID:26640471^ Enterobacteria phage vB_EcoM_VR26, complete genome.|neighbours:ID:YP_009214014.1(1),ID:YP_009214016.1(1)|neighbour_genes:large terminase prot..,hypothetical protein|
MALLSPGIELKETTVQSTVVRNATGRAALVGKFQWGPAFQVTQITNEVELVDLFGGPNNETADYFMSGMNFLQYGNDLRTVRVVNRDEAKNASPVAGNIETTIVTAGTNYAVGDVIQVKHNQTVVEPAGRVTKVDVDGKILAIFIPTNKIIAFAKTINQYPNLGSAWTAEVTTTSSGVSGTITVGKIVTDSGILLTEAENSEEAITSLEFQASLAKYAMPGVVALYPGEIGSTLEVEIVSKAEFEKGATTNLDIFPGGGTRASVARAVFNYGPQSENQYAIIVRRDGAIVENVVLSTKQGEKDVYGNNIYLDDYFAKGTSNYIYATSRNWPVGFSGIINLSGGISANDKITAGDLMQGWDLFADREALHINLLIAGAVAGEGDATASTVQKHVVSIADERQDCLAFISPPKGLLVNVPLTRAVDNLIDWRTGGGTFDTDNMNISTTYAAIDGNYKYQYDKYNDVNRWVPLAADMAGLCARTDDVSQPWMSPAGYNRGQILNVLKLAVEPRQTQRDRMYQEAINPVVGFAGGDGFVLYGDKTATKVPSPMDHINVRRLTNMLKKNIGDASKYKLFELNDNFTRASFRMETSQYLDGIRALGGIYEGRVVCDTTNNTPSVIDRNEFVASIYYKPARSINYIVLNFVATSTGADFDELIGVQ
>ID:YP_009205860.1 |[Enterobacteria phage vB_EcoM_VR5]||_Enterobacteria_phage_vB_EcoM_VR5.gbk|tail sheath protein|1983|NC_028881(170473):95222-97204:1 ^GeneID:26632473^ Enterobacteria phage vB_EcoM_VR5, complete genome.|neighbours:ID:YP_009205859.1(1),ID:YP_009205861.1(1)|neighbour_genes:large terminase subu..,tail tube protein|
MALLSPGIELKETSVQSTVVRNATGRAALVGKFQWGPAFQVTQITNEVELVDLFGGPNNEVADYFMSGMNFLQYGNDLRTVRVVSRDHAKNASPVAGNIETTITTAGSNYAVGDKINIKYNQTVVESEGRVTSVDTDGKILSVFIPSAKIIAYARSLNQYPTLGPAWTAEVTSASSGVSGTITVGKIVTDSGILLTEAENSEEAITSLEFQAALKKFAMPGVVALYPGEIGSTLEVEIVSKAAYDAGSSKMLDIYPNGGTRASIAKAVFNYGPQTDDQYAIIVRRDGAIVESVVLSTKEGEKDVYGNNIYLDDYFAKGTSNYIFATSLNWPKGFSGIINLMGGVSANDQVTAGDLMQGWDLFADREALHINLLIAGAVAGEGDEVASTVQKHVVSIADERQDCLAFISPPKGLLVNVPLTRAVDNLIDWRTGGGTFDTNNMNISTTYAAIDGNYKYQYDKYNDVNRWVPLAADMAGLCARTDDVAQPWMSPAGYNRGQILNVLKLAIEPRQAQRDRMYQEAINPVVGFAGGDGFVLFGDKTATKVPSPMDHINVRRLFNMLKKNIGDASKYKLFELNDNFTRSSFRMEVSQYLDGIKALGGIYEGRVVCDTTVNTPAVIDRNEFIANIYVKPARSINYITLNFVATSTGADFDELIGPLV
> |[Tevenvirinae _Erwinia_phage_Cronus]||_Erwinia_phage_Cronus.gb|Phage tail sheath|1986|MH059636.2(175774):97243-99228:1 ^RAST2:fig|1198136.105.peg.206^ Tevenvirinae _Erwinia_phage_Cronus|neighbours:(1),(1)|neighbour_genes:Phage terminase, lar..,hypothetical protein|
MALLSPGVELKESSVQSTIVNNATGRAAIVGKFQWGPAFQVTQVTNEVELVDNFGEPNNDTADYFMSGMNFLQYGNDLRVVRAVNRDIAKNASPIAGNISSTITAAGANYAVGDTIAVKYLTTTVETAGKITKVDTDGKILAIFIPTAKIIAYAKTINQYPQLGTGWTAEVSSSSSGVSAAITLGSIVTDSGILLTESETSVSKITATDFQALLAKYALPGVVAVYPGEIGSQIEVEIVSKASYAKGASLTLPIYPNGGSRASTARAVFGYGPQTDNQYGIIVRRNGEVVESVVLSTAKGEKDVYGNNIYMDDYFAKGSSNYIFATAIGWPAGFSGILTLSGGLSANDSVTAGDIIEGWDLFADREALAVNLLIAGAVAGEGVTFASTVQKHASALADERQDCLCLISPPRDTIVNIPLTRAVDNLVNWRTAQGAYDTDNMNISSTYAAIDGNYKYQYDKYNDVNRWVPLAGDIAGLCARTDSVSQPWMSPAGYNRGQLLNCIKLAIEPRQSHRDSMYQEAINPVTGFSGGDGFVLFGDKTATNTPSPFDRINVRRLFNMLKKNIGDSSKYRLFENNDNFTRSSFRMETSQYLAGIKALGGVYDYRVVCDTTNNTGAVIDRNEFVASIYVKPARSINYITLNLVATSTSADFDELIGTASS
>ID:YP_009592790.1 |[Escherichia coli O157 typing phage 3]||_Escherichia_coli_O157_typing_phage_3_.gbk|tail sheath protein|1983|NC_041863(168733):48691-50673:-1 ^GeneID:40068284^ Escherichia coli O157 typing phage 3, complete genome.|neighbours:ID:YP_009592789.1(-1),ID:YP_009592791.1(-1)|neighbour_genes:tail tube protein,terminase-like famil..|
MSLLSPGVELKETTVQSTVVNNSTGTAALAGKFQWGPAFQIKQITDEVALVDMFGTPNTDTADYFMSAMNFLQYGNDLRVVRAVDRDTAKNSSPVAGNIEFTISAAGSNYAVGDKIIVKYLTETVEADGYVTSVDVDGKILNIYIPTGKIIARAKEINEYPALGSNWTAEVASSSSGLSGVITIGSIVTDSGILLTEVETSEEAITSLTFQESIKKYGVPGVVALYPGELGDQLEIEIVSKADYDKGASAQLKIYPDGGTRASTAKAIFGYGPQTDDQYAIIVRRNDAVVQSVVLSTKRGERDIYGSNIFIDDFFAKGASNYIFATAQGWPKGFSGVIKLGGGLSSNETVDAGDLMEAWDLFADRESVNAQLFIAGSCAGESLEVASTVQKHVVAIGDSRQDCLVLCSPPRSTIVGIPVNRAVDNLVDWRTASGTYTDNNFNVSSTYAAIDGNYKYQYDKYNDVNRWVPLAADIAGLCARTDNISQPWMSPAGYNRGQILNVIKLAIETRQPQRDRLYQEAINPVTGTGGDGYVLYGDKTATSVPSPFDRINVRRLFNMVKTNIGSASKYRLFELNNAFTRSSFRTETSQYLQGIKALGGVYNFKVVCDTTNNTPAVIDRNEFVATFYLQPARSINYITLNFVATATGADFDELIGAVGG
>ID:YP_009593166.1 |[Escherichia coli O157 typing phage 6]||_Escherichia_coli_O157_typing_phage_6_.gbk|tail sheath protein|1983|NC_041864(160570):109888-111870:1 ^GeneID:40068663^ Escherichia coli O157 typing phage 6, complete genome.|neighbours:ID:YP_009593165.1(1),ID:YP_009593167.1(1)|neighbour_genes:terminase-like famil..,tail tube protein|
MSLLSPGVELKETTVQSTVVNNSTGTAALAGKFQWGPAFQIKQITDEVALVDMFGTPNTDTADYFMSAMNFLQYGNDLRVVRAVDRDTAKNSSPVAGNIEFTISAAGSNYAVGDKIIVKYLTETVEADGYVTSVDVDGKILNIYIPTGKIIARAKEINEYPALGSNWTAEVASSSSGLSGVITIGSIVTDSGILLTEVETSEEAITSLTFQESIKKYGVPGVVALYPGELGDQLEIEIVSKADYDKGASAQLKIYPDGGTRASTAKAIFGYGPQTDDQYAIIVRRNDAVVQSVVLSTKRGERDIYGSNIFIDDFFAKGASNYIFATAQGWPKGFSGVIKLGGGLSSNETVDAGDLMEAWDLFADRESVNAQLFIAGSCAGESLEVASTVQKHVVAIGDSRQDCLVLCSPPRSTIVGIPVNRAVDNLVDWRTASGTYTDNNFNVSSTYAAIDGNYKYQYDKYNDVNRWVPLAADIAGLCARTDNISQPWMSPAGYNRGQILNVIKLAIETRQPQRDRLYQEAINPVTGTGGDGYVLYGDKTATSVPSPFDRINVRRLFNMVKTNIGSASKYRLFELNNAFTRSSFRTETSQYLQGIKALGGVYNFKVVCDTTNNTPAVIDRNEFVATFYLQPARSINYITLNFVATATGADFDELIGAVGG
>ID:YP_009225087.1 |[Escherichia phage APCEc01]||_Escherichia_phage_APCEc01_.gbk|tail sheath protein|1980|NC_029091(168771):82603-84582:-1 ^GeneID:26796040^ Escherichia phage APCEc01, complete genome.|neighbours:ID:YP_009225086.1(-1),ID:YP_009225088.1(-1)|neighbour_genes:tail tube protein,large terminase prot..|
MSLLSPGVELKETTVQSTVVNNSTGTAALAGKFQWGPAFQIKQITDEVALVDMFGTPNTDTADYFMSAMNFLQYGNDLRVVRAVDRDTAKNSSPVAGNIEFTISAAGSNYAVGDKIIVKYLTETVEADGYVTSVDVDGKILNIYIPTGKIIARAKEINEYPALGSNWTAEVASSSGLSGVITIGSIVTDSGILLTEVETSEEAITSLTFQESIKKYGVPGVVALYPGELGDQLEIEIVSKADYDKGASAQLKIYPDGGTRASTAKAIFGYGPQTDDQYAIIVRRNDAVVQSVVLSTKRGERDIYGSNIFIDDFFAKGASNYIFATAQGWPKGFSGVIKLGGGLSSNETVDAGDLMEAWDLFADRESVNAQLFIAGSCAGESLEVASTVQKHVVAIGDSRQDCLVLCSPPRATIVGIPVNRAVDNLVDWRTASGTYTDNNFNVSSTYAAIDGNYKYQYDKYNDVNRWVPLAADIAGLCARTDNISQPWMSPAGYNRGQILNVIKLAIETRQPQRDRLYQEAINPVTGTGGDGYVLYGDKTVTSVPSPFDRINVRRLFNMVKTNIGSASKYRLFELNNAFTRSSFRTETSQYLQGIKALGGVYNFKVVCDTTNNTPAVIDRNEFVATFYLQPARSINYITLNFVATATGADFDELIGAVGG
> |[Tevenvirinae _Escherichia_phage_AnYang]||_Escherichia_phage_AnYang.gb|Phage tail sheath|1983|MK234886.1(169215):65178-67160:1 ^RAST2:fig|1198136.106.peg.127^ Tevenvirinae _Escherichia_phage_AnYang|neighbours:(1),(1)|neighbour_genes:Phage terminase, lar..,tail fibers protein|
MSLLSPGIELKETSVQSTVVRNATGRAALVGKFQWGPAFQVTQITNEVELVDLFGGPNNEVADYFMSGMNFLQYGNDLRTVRVVNREFAKNASPIAGNIETTITTAGSNYAVGDKINIKYNQTVVESEGRVTSVDTDGKILSVFIPSAKIIAYARSLNQYPTLGPAWTAEVTSASSGVSGTITVGKIVTDSGILLTEAENSEEAITSLEFQASLKQFAMPGVVALYPGEIGSTLEVEIVSKAAYDAGSTKMLDIYPNGGSRASIAKAVFNYGPQTDDQYAIIVRRDGAIVESVVLSTKEGEKDVYGNNIYLDDYFAKGTSNYIFATSLNWPKGFSGIINLMGGVSANDKVTAGDLMQGWDLFADREALHINLLIAGAVAGEGDEVASTVQKHVVSIADERQDCLAFISPPKGLLVNVPLTRAVDNLIDWRTGAGTFDANNMNISTTYAAIDGNYKYQYDKYNDVNRWVPLAADMAGLCARTDDVSQPWMSPAGYNRGQILNVLKLAIEPRQAQRDRMYQEAINPVVGFAGGDGFVLFGDKTATKVPSPMDHINVRRLFNMLKKNIGDASKYKLFELNDNFTRSSFRMEVSQYLDGIKALGGIYEGRVVCDTTVNTPAVIDRNEFIANIYVKPSRSINYITLNFVATSTGADFDELIGPLV
> |[Tevenvirinae Escherichia_phage_CF2]||_Escherichia_phage_CF2.gb|Phage tail sheath|1980|NC_041919.1(168188):60338-62317:-1 ^RAST2:fig|1198136.52.peg.89^ Tevenvirinae Escherichia_phage_CF2|neighbours:(-1),(-1)|neighbour_genes:gp19.1 hypothetical ..,Phage terminase, lar..|
MTLLSPGIELKETTVQSTVVNNSTGTAALAGKFQWGPAFQIKQVTNEVDLVNTFGQPTAETADYFMSAMNFLQYGNDLRVVRAVDRDTAKNSSPIAGNIEYTISTPGSNYAVGDKITVKYVSEDVETEGKITEVDADGKIKKINIPTAKIIAKAKEVGEYPTLGSNWTAEISSSSSGLAAVITLGKIITDSGILLAEIESAETAMTAVDFQANLEKYGIPGVVALYPGELGDKIEIEIVSKADYAKGASALLPIYPGGGTRASTAKAVFGYGPQTDSQYAIIVRRNDAIVQSVVLSTKRGEKDIYDSNIYIDDFFAKGGSEYIFATAQNWPEGFSGILTLSGGLSSNAEVTAGDLMEAWDFFADRESVDVQLFIAGSCAGESLETASTVQKHVVSIGDARQDCLVLCSPPRETVVGIPVTRAVDNLVNWRTAAGSYTDNNFNISSTYAAIDGNYKYQYDKYNDVNRWVPLAADIAGLCARTDNVSQTWMSPAGYNRGQILNVIKLAIETRQAQRDRLYQEAINPVTGTGGDGYVLYGDKTATSVPSPFDRINVRRLFNMLKTNIGRSSKYRLFELNNAFTRSSFRTETAQYLQGIKALGGIYEYRVVCDTTNNTPSVIDRNEFVATFYIQPARSINYITLNFVATATGADFDELTGLAG
>ID:QBO61175.1 |[Escherichia phage D5505]||_Escherichia_phage_D5505_.gbk|putative tail sheath..|1980|MK327929(168049):96491-98470:1 ^^ Escherichia phage D5505, complete genome.|neighbours:ID:QBO61174.1(1),ID:QBO61176.1(1)|neighbour_genes:putative large termi..,putative tail tube p..|
MTLLSPGIELKETTVQSTVVNNSTGTAALAGKFQWGPAFQIKQVTNEVDLVNTFGQPTAETADYFMSAMNFLQYGNDLRVVRAVDRDTAKNSSPIAGNIEYTISTPGSNYAVGDKITVKYVSEDVETEGKITEVDADGKIKKINIPTAKIIAKAKEVGEYPTLGSNWTAEISSSSSGLAAVITLGKIITDSGILLAEIESAETAMTAVDFQANLEKYGIPGVVALYPGELGDKIEIEIVSKADYAKGASALLPIYPGGGTRASTAKAVFGYGPQTDSQYAIIVRRNDAIVQSVVLSTKRGEKDIYDSNIYIDDFFAKGGSEYIFATAQNWPEGFSGILTLSGGLSSNAEVTAGDLMEAWDFFADRESVDVQLFIAGSCAGESLETASTVQKHVVSIGDARQDCLVLCSPPRETVVGIPVTRAVDNLVNWRTAAGSYTDNNFNISSTYAAIDGNYKYQYDKYNDVNRWVPLAADIAGLCARTDNVSQTWMSPAGYNRGQILNVIKLAIETRQAQRDRLYQEAINPVTGTGGDGYVLYGDKTATSVPSPFDRINVRRLFNMLKTNIGRSSKYRLFELNNAFTRSSFRTETAQYLQGIKALGGIYEYRVVCDTTNNTPSVIDRNEFVATFYIQPARSINYITLNFVATATGADFDELTGLAG
> |[Tevenvirinae Escherichia_phage_ECD7]||_Escherichia_phage_ECD7.gb|Phage tail sheath|2001|NC_041936.1(164706):90825-92825:1 ^RAST2:fig|1198136.56.peg.163^ Tevenvirinae Escherichia_phage_ECD7|neighbours:(1),(1)|neighbour_genes:Replicative DNA heli..,tail tube protein|
MTLLSPGFETKETTLSTTIVQSATGRAALVGKFQWGPAFQIIQVTNEVELVNKFGQPDNNTADYFMSGANFLQYGNDLRVVRVLNKEKAKNATALAGNVEFEITNEGSNYEVGDTIKIKHNRQDIETAGKVTKVDGDGKVKGVFIPTGKIIAHAKAIGVYPELDGDWTAEFTSSSGNGSAALSVTKIVTDSGLLLTDLETSRANITNQTFLTKLKKYDMPAVSAIYAGEIGNSLEVEILARSAFKNTAPELTMYPYGGERTAARNLIPYAPQNDNQYAFIVRRDGVVVESYVLSTLKGDKDVYGNSIYMDDFFGRGSSQYIYATAQGWVDGFSGIISLAGGVSANEATTGGVGADPFIGAMMQGWDLFAERESIHVNLLIAGACAGEGDAFSTVQKHAVSIGDERQDCLVMVSPPRSTVVNIPVTTAIDNLIAWREGSGNYNENNMNINTTYAVIDGNYKYQYDKYNDVNRWVPLAADIAGLCARTDAVSQPWMSPAGYNRGQIMNVVKLAIEPRKAHRDRLYQAAINPVIGAGGEGFILMGDKTATTVPSPFDRINVRRLFNMLKKNIGDSSKYKLFENNDNFTRASFRMEVSQYLSTIRSLGGIYDFRVQCDTTNNTPDVIDRNEFVASMFIKPAKSINYIMLNFTAVATGSDFDEIIGPVNQA
>ID:YP_009102637.1 |[Escherichia phage ECML-134]||_Escherichia_phage_ECML-134_.gbk|tail sheath monomer|1980|NC_025449(166783):95513-97492:1 ^GeneID:22111820^ Escherichia phage ECML-134, complete genome.|neighbours:ID:YP_009102636.1(1),ID:YP_009102638.1(1)|neighbour_genes:terminase large subu..,hypothetical protein|
MTLLSPGIELKETTVQSTVVNNSTGTAALAGKFQWGPAFQIKQVTNEVDLVNTFGQPTAETADYFMSAMNFLQYGNDLRVVRAVDRDTAKNSSPIAGNIEYTISTPGSNYAVGDKITVKYVSDDIETEGKITEVDADGKIKKINIPTAKIIAKAKEVGEYPELGSNWTAEISSSSSGLAAVITLGKIITDSGILLAEIENAEAAMTAVDFQANLEKYGIPGVVALYPGELGDKIEIEIVSKADYAKGASALLPIYPGGGTRASTAKAVFGYGPQTDSQYAIIVRRNDAIVQSVVLSTKRGEKDIYDSNIYIDDFFAKGGSEYIFATAQNWPEGFSGILTLSGGLSSNAEVTAGDLMEAWDFFADRESVDVQLFIAGSCAGESLETASTVQKHVVSIGDARQDCLVLCSPPRETVVGIPVTRAVDNLVNWRTAAGSYTDNNFNISSTYAAIDGNYKYQYDKYNDVNRWVPLAADIAGLCARTDNVSQTWMSPAGYNRGQILNVIKLAIETRQAQRDRLYQEAINPVTGTGGDGYVLYGDKTATSVPSPFDRINVRRLFNMLKTNIGRSSKYRLFELNNAFTRSSFRTETAQYLQGIKALGGIYEYRVVCDTTNNTPSVIDRNEFVATFYIQPARSINYIQLNFVATATGADFDELTGLAG
> |[Tevenvirinae Escherichia_phage_EcWhh-1]||_Escherichia_phage_EcWhh-1.gb|Phage tail sheath|1983|MH791409.1(170524):159494-161476:1 ^RAST2:fig|1198136.71.peg.283^ Tevenvirinae Escherichia_phage_EcWhh-1|neighbours:(1),(1)|neighbour_genes:Phage terminase, lar..,hypothetical protein|
MALLSPGIELKETSVQSTVVRNATGRAALVGKFQWGPAFQVTQITNEVELVDLFGGPNNEVADYFMSGMNFLQYGNDLRTVRVVSREFAKNASPIAGNIETTITTAGSNYAVGDKINIKYNQTVVESEGRVTSVDTDGKILSVFIPSAKIIAYARSLNQYPTLGPAWTAEVTSASSGVSGTITVGRIVTDSGILLTEAENSEEAITSLEFQAALKKFAMPGVVALYPGEIGSTLEVEIVSKAAYEAGSSKMLDVYPGGGTRASIAKAVFNYGPQTDDQYAIIVRRDGAIVESVVLSTKEGEKDVYGNNIYLDDYFAKGTSNYIYATSLNWPKGFSGIINLSGGISANDKVTAGDLMQGWDLFADREALHINLLIAGAVAGEGDEVASTVQKHVVSIADERQDCLAFISPPKGLLVNVPLTRAVDNLIDWRTGAGNFDANNMNISTTYAAIDGNYKYQYDKYNDVNRWVPLAADLAGLCARTDDVSQPWMSPAGYNRGQILNVLKLAIEPRQAQRDRMYQEAINPVVGFAGGDGFVLFGDKTATKVPSPMDHINVRRLFNMLKKNIGDASKYKLFELNDNFTRSSFRMEVSQYLDGIKALGGIYEGRVVCDTTVNTPAVIDRNEFIANIYVKPARSINYITLNFVATSTGADFDELIGPLV
> |[Tevenvirinae Escherichia_phage_HP3]||_Escherichia_phage_HP3.gb|Phage tail sheath|1983|NC_041920.1(170254):110872-112854:1 ^RAST2:fig|1198136.53.peg.203^ Tevenvirinae Escherichia_phage_HP3|neighbours:(1),(1)|neighbour_genes:Phage terminase, lar..,Phage tail tube|
MSLLSPGVELKETTVQSTVVNNSTGTAALAGKFQWGPAFQIKQITDEVALVDMFGTPNTDTADYFMSAMNFLQYGNDLRVVRAVDRDTAKNSSPVAGNIEFTISAAGSNYAVGDKIIVKYLTETVEADGYVTSVDVDGKILNIYIPTGKIIARAKEINEYPALGSNWTAEVASSSSGLSGVITIGSIVTDSGILLTEVETSEEAITSLTFQESIKKYGVPGVVALYPGELGDQLEIEIVSKADYDKGASAQLKIYPDGGTRASTAKAIFGYGPQTDDQYAIIVRRNDAVVQSVVLSTKRGERDIYGSNIFIDDFFAKGASNYIFATAQGWPKGFSGVIKLGGGLSSNETVDAGDLMEAWDLFADRESVNAQLFIAGSCAGESLEVASTVQKHVVAIGDSRQDCLVLCSPPRATIVGIPVNRAVDNLVDWRTASGTYTDNNFNVSSTYAAIDGNYKYQYDKYNDVNRWVPLAADIAGLCARTDNISQPWMSPAGYNRGQILNVIKLAIETRQAQRDRLYQEAINPVTGTGGDGYVLYGDKTATSVPSPFDRINVRRLFNMVKTNIGSASKYRLFELNNAFTRSSFRTETSQYLQGIKALGGVYNFKVVCDTTNNTPAVIDRNEFVATFYLQPARSINYITLNFVATATGADFDELIGAVGG
> |[Tevenvirinae _Escherichia_phage_HY01]||_Escherichia_phage_HY01.gb|Phage tail sheath|1980|NC_027349.1(166977):95566-97545:1 ^RAST2:fig|1198136.95.peg.178^ Tevenvirinae _Escherichia_phage_HY01|neighbours:(1),(1)|neighbour_genes:Phage terminase, lar..,Phage tail tube prot..|
MTLLSPGIELKETTVQSTVVNNSTGTAALAGKFQWGPAFQIKQVTNEVDLVNTFGQPTAETADYFMSAMNFLQYGNDLRVVRAVDRDTAKNSSPIAGNIEYTISTPGSNYAVGDKITVKYVSEDVETECKVTEVDADGKIKKINIPTAKIIAKAKEVGEYPALGSNWTAEISSSSSGLAAVITLGKIITDSGILLAEIENAEAAMTAVDFQANLEKYGIPGVVALYPGELGDKIEIEIVSKADYAKGASALLPIYPGGGTRASTAKAVFGYGPQTDSQYAIIVRRNDAIVQSVVLSTKRGEKDIYDSNIYIDDFFAKGGSEYIFATAQNWPEGFSGILTLSGGLSSNAEVTAGDLMEAWDFFADRESVDVQLFIAGSCAGESLETASTVQKHVVSIGDARQDCLVLCSPPRETVVGIPVTRAVDNLVNWRTAAGSYTDNNFNISSTYAAIDGNYKYQYDKYNDVNRWVPLAADIAGLCARTDNVSQTWMSPAGYNRGQILNVIKLAIETRQAQRDRLYQEAINPVTGTGGDGYVLYGDKTATSVPSPFDRINVRRLFNMLKTNIGRSSKYRLFELNNAFTRSSFRTETSQYLQGIKALGGIYEYRVVCDTTNNTPSVIDRNEFVATFYIQPARSINYITLNFVATATGADFDELTGLAG
>ID:YP_009284028.1 |[Escherichia phage HY03]||_Escherichia_phage_HY03.gbk|putative long tail f..|1980|NC_031047(170770):28971-30950:1 ^GeneID:29078896^ Escherichia phage HY03, complete genome.|neighbours:ID:YP_009284027.1(1),ID:YP_009284029.1(1)|neighbour_genes:terminase large subu..,hypothetical protein|
MTLLSPGIELKETTVQSTVVNNSTGTAALAGKFQWGPAFQIKQVTNEVDLVNTFGQPTAETADYFMSAMNFLQYGNDLRVVRAVDRDTAKNSSPIAGNIEYTISTPGSNYAVGDKITVKYVSEDVETEGKITEVDADGKIKKINIPTAKIIAKAKEVGEYPTLGSNWTAEISSSSSGLAAVITLGKIITDSGILLAEIESAETAMTAVDFQANLEKYGIPGVVALYPGELGDKIEIEIVSKADYAKGASALLPIYPGGGTRASTAKAVFGYGPQTDSQYAIIVRRNDAIVQSVVLSTKRGEKDIYDSNIYIDDFFAKGGSEYIFATAQNWPEGFSGILTLSGGLSSNAEVTAGDLMEAWDFFADRESVDVQLFIAGSCAGESLETASTVQKHVVSIGDARQDCLVLCSPPRETVVGIPVTRAVDNLVNWRTAAGSYTDNNFNISSTYAAIDGNYKYQYDKYNDVNRWVPLAADIAGLCARTDNVSQTWMSPAGYNRGQILNVIKLAIETRQAQRDRLYQEAINPVTGTGGDGYVLYGDKTATSVPSPFDRINVRRLFNMLKTNIGRSSKYRLFELNNAFTRSSFRTETAQYLQGIKALGGIYEYRVVCDTTNNTPSVIDRNEFVATFYIQPARSINYITLNFVATATGADFDELTGLAG
>ID:BBG28683.1 |[Escherichia phage KIT03]||_Escherichia_phage_KIT03_DNA_.gbk|tail sheath monomer|1980|AP018932(166848):96061-98040:1 ^^ Escherichia phage KIT03 DNA, complete sequence.|neighbours:ID:BBG28682.1(1),ID:BBG28684.1(1)|neighbour_genes:terminase large subu..,tail tube monomer|
MTLLSPGIELKETTVQSTVVNNSTGTAALAGKFQWGPAFQIKQVTNEVDLVNTFGQPTAETADYFMSAMNFLQYGNDLRVVRAVDRDTAKNSSPIAGNIEYTISTPGSNYAVGDKITVKYVSDDIETEGKITEVDADGKIKKINIPTAKIIAKAKEVGEYPALGSNWTAEISSSSSGLAAVITLGKIITDSGILLAEIESAETAMTAVDFQANLEKYGIPGVVALYPGELGDKIEIEIVSKADYAKGASALLPIYPGGGTRASTAKAVFGYGPQTDSQYAIIVRRNDAIVQSVVLSTKRGEKDIYDSNIYIDDFFAKGGSEYIFATAQNWPEGFSGILTLSGGLSSNAEVTAGDLMEAWDFFADRESVDVQLFIAGSCAGESLETASTVQKHVVSIGDARQDCLVLCSPPRETVVGIPVTRAVDNLVNWRTAAGSYTDNNFNISSTYAAIDGNYKYQYDKYNDVNRWVPLAADIAGLCARTDNVSQTWMSPAGYNRGQILNVIKLAIETRQAQRDRLYQEAINPVTGTGGDGYVLYGDKTATSVPSPFDRINVRRLFNMLKTNIGRSSKYRLFELNNAFTRSSFRTETAQYLQGIKALGGIYEYRVVCDTTNNTPSVIDRNEFVATFYIQPARSINYIQLNFVATATGADFDELTGLAG
>ID:YP_008060731.1 |[Escherichia phage Lw1]||_Escherichia_phage_Lw1_.gbk|tail sheath protein|1992|NC_021344(176227):126355-128346:1 ^GeneID:16205084^ Escherichia phage Lw1, complete genome.|neighbours:ID:YP_008060730.1(1),ID:YP_008060732.1(1)|neighbour_genes:terminase subunit nu..,tail tube protein|
MALQSPGIETKETSVQSTVVRNSTGRAAIVGKFSWGPAYQIRQISNEVELVNYFGSPDNLTADYFMSAVNFLQYGNDLRVVRVVDKDAAKNASAIFNQIKTTIASQGSNYTVGDVIKVKYSNNVVEENGKVSKVDSNGKILAVVIPSEKIVARAKQIGTYPDISTGWTTEIVSQSSGVSASITIDGIESDSGITLLNLDIAKETIQGTAFQTLTQKYQIPSVVALYPGELGSTVEVEIISKAAYDSGAMISGFPSGISVKNSGRSVMTYGPQTENQYAFVVRRGGIVQESFIVSTEKTDKDIYGVNIYMDDFFANGGSQYVFGTSMNWPKGFSGILEFGGGLSSNDTVGADELMTGWDMFADREALHVPLLIAGACAGETVEVMSTVQKHVISIGDERQDCTVFVSPPRSLLVNIPLAQAVDNIVEWRMGYTISGNTPVDNNLNVSSSYGFLDGNYKYQYDKYNDVNRWVPLAGDIAGLCVYTDSVAQPWMSPAGYNRGQIRNCIKLAIEPRTAHRDAMYQVQINPVTGFAGGSGFVLFGDKTLTNVPSPFDRINVRRLFNMIKKDIGDNAKYKLFENNDDFTRASFRMDTGQYMTNIRALGGCYDYRVICDTTNNTPDVIDRNEFVATIYVKPPRSINYITLNFVATSTGADFDELVGPQAV
> |[Tevenvirinae _Escherichia_phage_MX01]||_Escherichia_phage_MX01.gb|Phage tail sheath|1983|NC_031934.1(168929):97522-99504:1 ^RAST2:fig|1198136.96.peg.176^ Tevenvirinae _Escherichia_phage_MX01|neighbours:(1),(1)|neighbour_genes:Phage terminase, lar..,tail fibers protein|
MALLSPGIELKETSVQSTVVRNATGRAALVGKFQWGPAFQVTQITNEVELVDLFGGPNNEVADYFMSGMNFLQYGNDLRTVRVVNREFAKNASPVAGNVQTTITTAGSNYAVGDKINIKYNQTVVESEGRVTSVDTDGKIMSVFIPTGKIISYARSVNQYPDLGAAWTAEVTSASSGVSGTITVGKIVTDSGILLTEAENSEEAITSLEFQASLKQFGMPGVVALYPGEIGSTLEVEIVSKAAYDAGSTKMLDIYPNGGTRASVAKAVFNYGPQTDNQYAIIVRRDGAIVESVVLSTKEGEKDVYGNNIYLDDYFAKGTSNYIFATSLNWPAGFSGIINLMGGVSANDQVTAGDLMQGWDLFADREALHINLLIAGAVAGEGDEVASTVQKHVVSIADERQDCLAFISPPKGLLVNVPLTRAVDNLIDWRTGAGTFDANNMNISTTYAAIDGNYKYQYDKYNDVNRWVPLAADMAGLCARTDDVSQPWMSPAGYNRGQILNVLKLAIEPRQAQRDRMYQEAINPVVGFAGGDGFVLFGDKTATKVPSPMDHINVRRLFNMLKKNIGDASKYKLFELNDNFTRSSFRMEVSQYLDGIKALGGIYEGRVVCDTTVNTPAVIDRNEFIANIYVKPSRSINYITLNFVATSTGADFDELIGPLV
>ID:AYR04085.1 |[Escherichia phage OLB35]||_Escherichia_phage_OLB35_.gbk|tail sheath protein|1983|MH992122(169140):100755-102737:1 ^^ UNVERIFIED: Escherichia phage OLB35, complete genome.|neighbours:ID:AYR04084.1(1),ID:AYR04086.1(1)|neighbour_genes:large terminase prot..,tail tube protein|
MALLSPGVELKETTVQSTVVNNSTGTAALAGKFQWGPAFQIKQITDEVALVDMFGTPNTDTADYFMSAMNFLQYGNDLRVVRAVDRDTAKNSSPVAGNIEFTISAAGSNYAVGDKIIVKYLSETVEADGYVTSVDVDGKILNIYIPTGKIIARAKEINEYPALGSNWTAEVAGSSSGLSGVITIGSIVTDSGILLTEVETSEEAITSLTFQESIKKYGVPGVVALYPGELGDRLEIEIVSKADYDKGASAQLKIYPDGGTRASTAKAIFGYGPQTDDQYAIIVRRNDAVVQSVVLSTKRGERDIYGSNIFIDDFFAKGASNYIFATAQGWPKGFSGVIKLSGGLSSNETVDAGDLMEAWDLFADRESVNAQLFIAGSCAGESLEVASTVQKHVVAIGDSRQDCLVLCSPPRATIVGIPVNRAVDNLVDWRTASGSYTDNNFNVSSTYAAIDGNYKYQYDKYNDVNRWVPLAADIAGLCARTDNISQPWMSPAGYNRGQILNVIKLAIETRQPQRDRLYQEAINPVTGTGGDGYVLYGDKTATSVPSPFDRINVRRLFNMVKTNIGSASKYRLFELNNAFTRSSFRTETSQYLQGIKALGGVYNFKVVCDTTNNTPAVIDRNEFVATFYLQPARSINYITLNFVATATGADFDELIGAVGG
> |[Tevenvirinae _Escherichia_phage_PE37]||_Escherichia_phage_PE37.gb|Phage tail sheath|1980|KU925172.1(166423):66367-68346:-1 ^RAST2:fig|1198136.98.peg.102^ Tevenvirinae _Escherichia_phage_PE37|neighbours:(-1),(-1)|neighbour_genes:Phage tail tube prot..,Phage terminase, lar..|
MTLLSPGIELKETTVQSTVVNNSTGTAALAGKFQWGPAFQIKQVTNEVDLVNTFGQPTAETADYFMSAMNFLQYGNDLRVVRAVDRDTAKNSSPIAGNIEYTISTPGSNYAVGDKITVKYVSDDIETEGKITEVDADGKIKKINIPTAKIIAKAKEVGEYPTLGSNWTAEISSSSSGLAAVITLGKIITDSGILLAEIENAEAAMTAVDFQANLEKYGIPGVVALYPGELGDKIEIEIVSKADYAKGASALLPIYPGGGTRASTAKAVFGYGPQTDSQYAIIVRRNDAIVQSVVLSTKRGEKDIYDSNIYIDDFFAKGGSEYIFATAQNWPEGFSGILTLSGGLSSNAEVTAGDLMEAWDFFADRESVDVQLFIAGSCAGESLETASTVQKHVVSIGDARQDCLVLCSPPRETVVGIPVTRAVDNLVNWRTAAGSYTDNNFNISSTYAAIDGNYKYQYDKYNDVNRWVPLAADIAGLCARTDNVSQTWMSPAGYNRGQILNVIKLAIETRQAQRDRLYQEAINPVTGTGGDGYVLYGDKTATSVPSPFDRINVRRLFNMLKTNIGRSSKYRLFELNNAFTRSSFRTETAQYLQGIKALGGIYEYRVVCDTTNNTPSVIDRNEFVATFYIQPARSINYITLNFVATATGADFDELTGLAG
>ID:BBC14505.1 |[Escherichia phage PP01]||_Escherichia_phage_PP01.gbk|18|1980|LC348379(167812):96145-98124:1 ^^ Escherichia phage PP01 DNA, complete sequence.|neighbours:ID:BBC14504.1(1),ID:BBC14506.1(1)|neighbour_genes:17_3,hypothetical protein|
MTLLSPGIELKETTVQSTVVNNSTGTAALAGKFQWGPAFQIKQVTNEVDLVNTFGQPTAETADYFMSAMNFLQYGNDLRVVRAVDRDTAKNSSPIAGNIEYTISTPGSNYAVGDKITVKYVSDDIETEGKITEVDADGKIKKINIPTAKIIAKAKEVGEYPTLGSNWTAEISSSSSGLAAVITLGKIITDSGILLAEIENAEAAMTAVDFQANLEKYGIPGVVALYPGELGDKIEIEIVSKADYAKGASALLPIYPGGGTRASTAKAVFGYGPQTDSQYAIIVRRNDAIVQSVVLSTKRGEKDIYDSNIYIDDFFAKGGSEYIFATAQNWPEGFSGILTLSGGLSSNAEVTAGDLMEAWDFFADRESVDVQLFIAGSCAGESLETASTVQKHVVSIGDARQDCLVLCSPPRETVVGIPVTRAVDNLVNWRTAAGSYTDNNFNISSTYAAIDGNYKYQYDKYNDVNRWVPLAADIAGLCARTDNVSQTWMSPAGYNRGQILNVIKLAIETRQAQRDRLYQEAINPVTGTGGDGYVLYGDKTATSVPSPFDRINVRRLFNMLKTNIGRSSKYRLFELNNAFTRSSFRTETAQYLQGIKALGGIYEYRVVCDTTNNTPSVIDRNEFVATFYIQPARSINYIQLNFVATATGADFDELTGLAG
> |[Tevenvirinae _Escherichia_phage_SF]||_Escherichia_phage_SF.gb|Phage tail sheath|1983|MH359124.1(168695):19042-21024:-1 ^RAST2:fig|1198136.100.peg.27^ Tevenvirinae _Escherichia_phage_SF|neighbours:(-1),(-1)|neighbour_genes:Phage tail tube,Phage terminase, lar..|
MALLSPGVELKETTVQSTVVNNSTGTAALAGKFQWGPAFQIKQITDEVALVDMFGTPNTDTADYFMSAMNFLQYGNDLRVVRAVDRDTAKNSSPVAGNIEFTISAAGSNYAVGDKIIVKYLTETVEADGYVTSVDADGKILNIYIPTGKIIARAKEINEYPALGSNWTAEVASSSSGLSGVITIGSIVTDSGILLTEVETSEEAITSLTFQESIKKYGVPGVVALYPGELGDQLEIEIVSKADYDKGASAQLKIYPDGGTRASTAKAVFGYGPQTDDQYAIIVRRNDAVVQSVILSTKRGERDIYGSNIFIDDFFAKGASNYIFATAQGWPKGFSGVIKLNGGLSSNETVDAGDLMEAWDLFADRESVNAQLFIAGSCAGESLEVASTVQKHVVAIGDSRQDCLVLCSPPRATIVGIPVNRAVDNLVDWRTASGTYTDNNFNISSTYAAIDGNYKYQYDKYNDVNRWVPLAADIAGLCARTDNISQPWMSPAGYNRGQILNVIKLAIETRQPQRDRLYQEAINPVTGTGGDGYVLYGDKTATSVPSPFDRINVRRLFNMVKTNIGSASKYRLFELNNAFTRSSFRTETSQYLQGIKALGGVYNFKVVCDTTNNTPAVIDRNEFVATFYLQPARSINYITLNFVATATGADFDELIGTVSG
>ID:YP_009608497.1 |[Escherichia phage ST0]||_Escherichia_phage_ST0.gbk|tail sheath protein|1983|NC_041990(170496):128246-130228:-1 ^GeneID:40084519^ Escherichia phage ST0, complete genome.|neighbours:ID:YP_009608496.1(-1),ID:YP_009608498.1(-1)|neighbour_genes:tail tube protein,terminase large subu..|
MALLSPGVELKETTVQSTVVNNSTGTAALAGKFQWGPAFQIKQITDEVALVDMFGTPNTDTADYFMSAMNFLQYGNDLRVVRAVDRDTAKNSSPVAGNIEFTISAAGSNYAVGDKIIVKYLTETVEADGYVTSVDVDGKILNIYIPTGKIIARAKEINEYPALGSNWTAEVASSSSGLSGVITIGSIVTDSGILLTEVETSEEAITSLTFQESIKKYGVPGVVALYPGELGDQLEIEIVSKADYDKGASAQLKIYPDGGTRASTAKAIFGYGPQTDDQYAIIVRRNDAVVQSVILSTKRGERDIYGSNIFIDDFFAKGASNYIFATAQGWPKGFSGVIKLGGGLSSNETVDAGDLMEAWDLFADRESVNAQLFIAGSCAGESLEVASTVQKHVVAIGDSRQDCLVLCSPPRATIVGIPVNRAVDNLVDWRTASGTYTDNNFNVSSTYAAIDGNYKYQYDKYNDVNRWVPLAADIAGLCARTDNISQPWMSPAGYNRGQILNVIKLAIETRQPQRDRLYQEAINPVTGTGGDGYVLYGDKTATSVPSPFDRINVRRLFNMVKTNIGSASKYRLFELNNAFTRSSFRTETSQYLQGIKALGGVYNFKVVCDTTNNTPAVIDRNEFVATFYLQPARSINYITLNFVATATGADFDELIGAVGG
>ID:BBC14786.1 |[Escherichia phage T2]||_Escherichia_phage_T2.gbk|18|1980|LC348380(163825):94535-96514:1 ^^ Escherichia phage T2 DNA, complete sequence.|neighbours:ID:BBC14785.1(1),ID:BBC14787.1(1)|neighbour_genes:17_3,19|
MTLLSPGIELKETTVQSTVVNNSTGTAALAGKFQWGPAFQIKQVTNEVDLVNTFGQPTAETADYFMSAMNFLQYGNDLRVVRAVDRDTAKNSSPIAGNIEYTISTPGSNYAVGDKITVKYVSDDIETEGKITEVDADGKIKKINIPTAKIIAKAKEVGEYPTLGSNWTAEISSSSSGLAAVITLGKIITDSGILLAEIENAEAAMTAVDFQANLKKYGIPGVVALYPGELGDKIEIEIVSKADYAKGASALLPIYPGGGTRASTAKAVFGYGPQTDSQYAIIVRRNDAIVQSVVLSTKRGEKDIYDSNIYIDDFFAKGGSEYIFATAQNWPEGFSGILTLSGGLSSNAEVTAGDLMEAWDFFADRESVDVQLFIAGSCAGESLETASTVQKHVVSIGDARQDCLVLCSPPRETVVGIPVTRAVDNLVNWRTAAGSYTDNNFNISSTYAAIDGNYKYQYDKYNDVNRWVPLAADIAGLCARTDNVSQTWMSPAGYNRGQILNVIKLAIETRQAQRDRLYQEAINPVTGTGGDGYVLYGDKTATSVPSPFDRINVRRLFNMLKTNIGRSSKYRLFELNNAFTRSSFRTETAQYLQGIKALGGIYEYRVVCDTTNNTPSVIDRNEFVATFYIQPARSINYITLNFVATATGADFDELTGLAG
>ID:YP_009281501.1 |[Escherichia phage UFV-AREG1]||_Escherichia_phage_UFV-AREG1_.gbk|tail sheath protein|1980|NC_031030(170788):95518-97497:1 ^GeneID:29063694^ Escherichia phage UFV-AREG1, complete genome.|neighbours:ID:YP_009281500.1(1),ID:YP_009281502.1(1)|neighbour_genes:terminase subunit,tail fiber protein|
MTLLSPGIELKETTVQSTVVNNSTGTAALAGKFQWGPAFQIKQVTNEVDLVNTFGQPTAETADYFMSAMNFLQYGNDLRVVRAVDRDTAKNSSPIAGNIEYTISTPGSNYAVGDKITVKYVSEDIETEGKITEVDADGKIKKINIPTAKIIAKAKEVGEYPTLGSNWTAEISSSSSGLAAVITLGKIITDSGILLAEIENAEAAITAVDFQENLKKYGIPGVVALYPGELGDKIEIEIVSKADYAKGASALLPIYPGGGTRASTAKAVFGYGPQTDSQYAIIVRRNDAIVQSVVLSTKRGEKDIYDSNIYIDDFFAKGGSEYIFATAQNWPEGFSGILTLSGGLSSNAEVTAGDLMEAWDFFADRESVDVQLFIAGSCAGESLETASTVQKHVVSIGDARQDCLVLCSPPRETVVGIPVTRAVDNLVNWRTAAGSYTDNNFNISSTYAAIDGNYKYQYDKYNDVNRWVPLAADIAGLCARTDNVSHTWMSPAGYNRGQILNVIKLAIETRQAQRDRLYQEAINPVTGTGGDGYVLYGDKTATSVPSPFDRINVRRLFNMLKTNIGRSSKYRLFELNNAFTRSSFRTETAQYLQGIKALGGIYEYRVVCDTTNNTPSVIDRNEFVATFYIQPARSINYITLNFVATATGADFDELTGLAG
>ID:YP_009323369.1 |[Escherichia phage WG01]||_Escherichia_phage_WG01_.gbk|tail sheath protein|1983|NC_031928(169936):97118-99100:1 ^GeneID:30308495^ Escherichia phage WG01, complete genome.|neighbours:ID:YP_009323368.1(1),ID:YP_009323370.1(1)|neighbour_genes:terminase DNA packag..,hypothetical protein|
MSLLSPGIELKETSVQSTVVRNATGRAALVGKFQWGPAFQVTQITNEVELVDLFGGPNNEVADYFMSGMNFLQYGNDLRTVRVVNREFAKNASPVAGNVQTTITTAGSNYAVGDKINIKYNQTVVESEGRVTSVDTDGKILSVFIPTGKIISYARSVNQYPNLGPAWTAEVTSASSGVSGTITVGKIVTDSGILLTEAENSEEAITSLEFQASLKQFGMPGVVALYPGEIGSTLEVEIVSKAAYDAGSTKMLDIYPNGGTRASVAKAVFNYGPQTDDQYAIIVRRDGAIVESVVLSTKEGEKDVYGNNIYLDDYFAKGTSNYIFATSLNWPKGFSGIINLMGGVSANDQVTASDLMQGWDLFADREALHINLLIAGAVAGEGDEVASTVQKHVVSIADERQDCLAFISPPKGLLVNVPLTRAVDNLIDWRTGAGTFDTNNMNISTTYAAIDGNYKYQYDKYNDVNRWVPLAADMAGLCARTDDVSQPWMSPAGYNRGQILNVLKLAIEPRQAQRDRMYQEAINPVVGFAGGDGFVLFGDKTATKVPSPMDHINVRRLFNMLKKNIGDASKYKLFELNDNFTRSSFRMEVSQYLDGIKALGGIYEGRVVCDTTVNTPAVIDRNEFIANIYVKPARSINYITLNFVATSTGADFDELIGPLV
>ID:YP_009030774.1 |[Escherichia phage vB_EcoM_112]||_Escherichia_phage_e112_.gbk|tail tube protein|1980|NC_024125(168470):97754-99733:1 ^GeneID:19485317^ Escherichia phage e11/2, complete genome.|neighbours:ID:YP_009030773.1(1),ID:YP_009030775.1(1)|neighbour_genes:terminase DNA packag..,tail tube protein|
MTLLSPGIELKETTVQSTVVNNSTGTAALAGKFQWGPAFQIKQVTNEVDLVNTFGQPTAETADYFMSAMNFLQYGNDLRVVRAVDRDTAKNSSPIAGNIEYTISTPGSNYAVGDKITVKYVSDDIETEGKITEVDADGKIKKINIPTAKIIAKAKEVGEYPELGSNWTAEISSSSSGLAAVITLGKIITDSGILLAEIENAEAAMTAVDFQANLEKYGIPGVVALYPGELGDKIEIEIVSKADYAKGASALLPIYPGGGTRASTAKAVFGYGPQTDSQYAIIVRRNDAIVQSVVLSTKRGEKDIYDSNIYIDDFFAKGGSEYIFATAQNWPEGFSGILTLSGGLSSNAEVTAGDLMEAWDFFADRESVDVQLFIAGSCAGESLETASTVQKHVVSIGDARQDCLVLCSPPRETVVGIPVTRAVDNLVNWRTAAGSYTDNNFNISSTYAAIDGNYKYQYDKYNDVNRWVPLAADIAGLCARTDNVSQTWMSPAGYNRGQILNVIKLAIETRQAQRDRLYQEAINPVTGTGGDGYVLYGDKTATSVPSPFDRINVRRLFNMLKTNIGRSSKYRLFELNNAFTRSSFRTETAQYLQGIKALGGIYEYRVVCDTTNNTPSVIDRNEFVATFYIQPARSINYIQLNFVATATGADFDELTGLAG
>ID:AYN56247.1 |[Escherichia phage p000v]||_Escherichia_phage_p000v_.gbk|tail sheath protein|1983|MK047717(167803):47577-49559:-1 ^^ Escherichia phage p000v, complete genome.|neighbours:ID:AYN56246.1(-1),ID:AYN56248.1(-1)|neighbour_genes:tail tube protein,terminase large subu..|
MALLSPGVELKETTVQSTVVNNSTGTAALAGKFQWGPAFQIKQITDEVALVDMFGTPNTDTADYFMSAMNFLQYGNDLRVVRAVDRDTAKNSSPVAGNIEFTISAAGSNYAVGDKIIVKYLTETVEADGYVTSVDVDGKILNIYIPTGKIIARAKEINEYPALGSNWTAEVASSSSGLSGVITIGSIVTDSGILLTEVETSEEAITSLTFQESIKKYGVPGVVALYPGELGDQLEIEIVSKADYDKGASAQLKIYPDGGTRASTAKAIFGYGPQTDDQYAIIVRRNDAVVQSVVLSTKRGERDIYGSNIFIDDFFAKGASNYIFATAQGWPKGFSGVIKLGGGLSSNETVDAGDLMEAWDLFADRESVNAQLFIAGSCAGESLEVASTVQKHVVAIGDSRQDCLVLCSPPRSTIVGIPVNRAVDNLVDWRTASGTYTDNNFNVSSTYAAIDGNYKYQYDKYNDVNRWVPLAADIAGLCARTDNISQPWMSPAGYNRGQILNVIKLAIETRQPQRDRLYQEAINPVTGTGGDGYVLYGDKTATSVPSPFDRINVRRLFNMVKTNIGSASKYRLFELNNAFTRSSFRTETSQYLQGIKALGGVYNFKVVCDTTNNTPAVIDRNEFVATFYLQPARSINYITLNFVATATGADFDELIGAVGG
> |[Tevenvirinae _Escherichia_phage_p000y]||_Escherichia_phage_p000y.gb|Phage tail sheath|1983|MK047718.1(169872):159764-161746:-1 ^RAST2:fig|1198136.97.peg.275^ Tevenvirinae _Escherichia_phage_p000y|neighbours:(-1),(-1)|neighbour_genes:Phage tail tube,Phage terminase, lar..|
MSLLSPGVELKETTVQSTVVNNSTGTAALAGKFQWGPAFQIKQITDEVALVDMFGTPNTDTADYFMSAMNFLQYGNDLRVVRAVDRDTAKNSSPVAGNIEFTISAAGSNYAVGDKIIVKYLTETVEADGYVTSVDVDGKILNVYIPTGKIIARAKEINEYPALGSNWTAEVASSSSGLSGVITIGSIVTDSGILLTEVETSEEAITSLTFQESIKKYGVPGVVALYPGELGDQLEIEIVSKADYDKGASAQLKIYPDGGTRASTAKAIFGYGPQTDDQYAIIVRRNDAVVQSVILSTKRGERDIYGSNIFIDDFFAKGASNYIFATAQGWPKGFSGVIKLGGGLSSNETVDAGDLMEAWDLFADRESVNAQLFIAGSCAGESLEVASTVQKHVVAIGDSRQDCLVLCSPPRATIVGIPVNRAVDNLVDWRTASGTYTDNNFNVSSTYAAIDGNYKYQYDKYNDVNRWVPLAADIAGLCARTDNISQPWMSPAGYNRGQILNVIKLAIETRQPQRDRLYQEAINPVTGTGGDGYVLYGDKTATSVPSPFDRINVRRLFNMVKTNIGSASKYRLFELNNAFTRSSFRTETSQYLQGIKALGGVYNFKVVCDTTNNTPAVIDRNEFVATFYLQPARSINYITLNFVATATGADFDELIGAVGG
> |[Tevenvirinae _Escherichia_phage_slur02]||_Escherichia_phage_slur02.gb|Phage tail sheath|1258|NC_028927.1(167298):166040-167297:1 ^RAST2:fig|1198136.99.peg.285^ Tevenvirinae _Escherichia_phage_slur02|neighbours:(1),end()|neighbour_genes:Phage terminase, lar..,end()|
MTLLSPGIELKETTVQSTVVNNSTGTAALAGKFQWGPAFQIKQVTNEVDLVNTFGQPTAETADYFMSAMNFLQYGNDLRVVRAVDRDTAKNSSPIAGNIEYTISTPGSNYAVGDKITVKYVSEDVETEGKITEVDADGKIKKINIPTAKIIAKAKEVGEYPALGSNWTAEISSSSSGLAAVITLGKIITDSGILLAEIENAEAAMTAVDFQANLEKYGIPGVVALYPGELGDKIEIEIVSKADYAKGASALLPIYPGGGTRASTAKAVFGYGPQTDSQYAIIVRRNDAIVQSVVLSTKRGEKDIYDSNIYIDDFFAKGGSEYIFATAQNWPEGFSGILTLSGGLSSNAEVTAGDLMEAWDFFADRESVDVQLFIAGSCAGESLETASTVQKHVVSIGDARQDCLVLCSPPRETVVGIPV
>ID:YP_009625083.1 |[Escherichia phage slur03]||_Escherichia_phage_slur03_.gbk|tail tube protein [E..|1980|NC_042129(167467):71342-73321:-1 ^GeneID:40101965,InterPro:IPR007067,UniProtKB/TrEMBL:A0A0M7QDU1^ Escherichia phage slur03, complete genome.|neighbours:ID:YP_009625082.1(-1),ID:YP_009625084.1(-1)|neighbour_genes:tail tube protein [E..,putative terminase s..|
MTLLSPGIELKETTVQSTVVNNSTGTAALAGKFQWGPAFQIKQVTNEVDLVNTFGQPTAETADYFMSAMNFLQYGNDLRVVRAVDRDTAKNSSPIAGNIEYTISTPGSNYAVGDKITVKYVSDDIETEGKITEVDADGKIKKINIPTAKIIAKAKEVGEYPALGSNWTAEISSSSSGLAAVITLGKIITDSGILLAEIENAEAAMTAVDFQTNLKKYGIPGVVALYPGELGDKIEIEIVSKADYAKGASALLPIYPGGGTRASTAKAVFGYGPQTDSQYAIIVRRNDAIVQSVVLSTKRGEKDIYDSNIYIDDFFAKGGSEYIFATAQNWPEGFSGILTLSGGLSSNAEVTAGDLMEAWDFFADRESVDVQLFIAGSCAGESLETASTVQKHVVSIGDARQDCLVLCSPPRETVVGIPVTRAVDNLVNWRTAAGSYTDNNFNISSTYAAIDGNYKYQYDKYNDVNRWVPLAADIAGLCARTDNVSQTWMSPAGYNRGQILNVIKLAIETRQAQRDRLYQEAINPVTGTGGDGYVLYGDKTATSVPSPFDRINVRRLFNMLKTNIGRSSKYRLFELNNAFTRSSFRTETAQYLQGIKALGGIYEYRVVCDTTNNTPSVIDRNEFVATFYIQPARSINYITLNFVATATGADFDELTGLAG
>ID:YP_009625383.1 |[Escherichia phage slur04]||_Escherichia_phage_slur04_.gbk|Phage tail sheath pr..|1980|NC_042130(167298):80553-82532:1 ^GeneID:40102284,InterPro:IPR007067,UniProtKB/TrEMBL:A0A0M7QEK0^ Escherichia phage slur04, complete genome.|neighbours:ID:YP_009625382.1(1),ID:YP_009625384.1(1)|neighbour_genes:Terminase-like famil..,T4-like virus tail t..|
MTLLSPGIELKETTVQSTVVNNSTGTAALAGKFQWGPAFQIKQVTNEVDLVNTFGQPTAETADYFMSAMNFLQYGNDLRVVRAVDRDTAKNSSPIAGNIEYTISTPGSNYAVGDKITVKYVSEDVETEGKITEVDADGKIKKINIPTAKIIAKAKEVGEYPALGSNWTAEISSSSSGLAAVITLGKIITDSGILLAEIENAEAAMTAVDFQANLEKYGIPGVVALYPGELGDKIEIEIVSKADYAKGASALLPIYPGGGTRASTAKAVFGYGPQTDSQYAIIVRRNDAIVQSVVLSTKRGEKDIYDSNIYIDDFFAKGGSEYIFATAQNWPEGFSGILTLSGGLSSNAEVTAGDLMEAWDFFADRESVDVQLFIAGSCAGESLETASTVQKHVVSIGDARQDCLVLCSPPRETVVGIPVTRAVDNLVNWRTAAGSYTDNNFNISSTYAAIDGNYKYQYDKYNDVNRWVPLAADIAGLCARTDNVSQTWMSPAGYNRGQILNVIKLAIETRQAQRDRLYQEAINPVTGTGGDGYVLYGDKTATSVPSPFDRINVRRLFNMLKTNIGRSSKYRLFELNNAFTRSSFRTETSQYLQGIKALGGIYEYRVVCDTTNNTPSVIDRNEFVATFYIQPARSINYITLNFVATATGADFDELTGLAG
> |[Tevenvirinae _Escherichia_phage_slur07]||_Escherichia_phage_slur07.gb|Phage tail sheath|1980|NC_028780.1(167124):65007-66986:-1 ^RAST2:fig|1198136.89.peg.95^ Tevenvirinae _Escherichia_phage_slur07|neighbours:(-1),(-1)|neighbour_genes:Phage tail tube prot..,Phage terminase, lar..|
MTLLSPGIELKETTVQSTVVNNSTGTAALAGKFQWGPAFQIKQVTNEVDLVNTFGQPTAETADYFMSAMNFLQYGNDLRVVRAVDRDTAKNSSPIAGNIEYTISTPGSNYAVGDKITVKYVSEDVETEGKITEVDADGKIKKINIPTAKIIAKAKEVGEYPALGSNWTAEISSSSSGLAAVITLGKIITDSGILLAEIENAEAAMTAVDFQANLEKYGIPGVVALYPGELGDKIEIEIVSKADYAKGASALLPIYPGGGTRASTAKAVFGYGPQTDSQYAIIVRRNDAIVQSVVLSTKRGEKDIYDSNIYIDDFFAKGGSEYIFATAQNWPEGFSGILTLSGGLSSNAEVTAGDLMEAWDFFADRESVDVQLFIAGSCAGESLETASTVQKHVVSIGDARQDCLVLCSPPRETVVGIPVTRAVDNLVNWRTAAGSYTDNNFNISSTYAAIDGNYKYQYDKYNDVNRWVPLAADIAGLCARTDNVSQTWMSPAGYNRGQILNVIKLAIETRQAQRDRLYQEAINPVTGTGGDGYVLYGDKTATSVPSPFDRINVRRLFNMLKTNIGRSSKYRLFELNNAFTRSSFRTETAQYLQGIKALGGIYEYRVVCDTTNNTPSVIDRNEFVATFYIQPARSINYITLNFVATATGADFDELTGLAG
>ID:CUL02627.1 |[Escherichia phage slur08]||_Escherichia_phage_slur08_.gbk|Phage tail sheath pr..|1980|LN881733(167467):68589-70568:-1 ^InterPro:IPR007067,UniProtKB/TrEMBL:A0A0M7QDW4^ Escherichia phage slur08, complete genome.|neighbours:ID:CUL02626.1(-1),ID:CUL02628.1(-1)|neighbour_genes:T4-like virus tail t..,Terminase-like famil..|
MTLLSPGIELKETTVQSTVVNNSTGTAALAGKFQWGPAFQIKQVTNEVDLVNTFGQPTAETADYFMSAMNFLQYGNDLRVVRAVDRDTAKNSSPIAGNIEYTISTPGSNYAVGDKITVKYVSDDIETEGKITEVDADGKIKKINIPTAKIIAKAKEVGEYPALGSNWTAEISSSSSGLAAVITLGKIITDSGILLAEIENAEAAMTAVDFQTNLKKYGIPGVVALYPGELGDKIEIEIVSKADYAKGASALLPIYPGGGTRASTAKAVFGYGPQTDSQYAIIVRRNDAIVQSVVLSTKRGEKDIYDSNIYIDDFFAKGGSEYIFATAQNWPEGFSGILTLSGGLSSNAEVTAGDLMEAWDFFADRESVDVQLFIAGSCAGESLETASTVQKHVVSIGDARQDCLVLCSPPRETVVGIPVTRAVDNLVNWRTAAGSYTDNNFNISSTYAAIDGNYKYQYDKYNDVNRWVPLAADIAGLCARTDNVSQTWMSPAGYNRGQILNVIKLAIETRQAQRDRLYQEAINPVTGTGGDGYVLYGDKTATSVPSPFDRINVRRLFNMLKTNIGRSSKYRLFELNNAFTRSSFRTETAQYLQGIKALGGIYEYRVVCDTTNNTPSVIDRNEFVATFYIQPARSINYITLNFVATATGADFDELTGLAG
>ID:CUL02937.1 |[Escherichia phage slur11]||_Escherichia_phage_slur11_.gbk|Phage tail sheath pr..|1980|LN881734(167298):84099-86078:1 ^InterPro:IPR007067,UniProtKB/TrEMBL:A0A0M7QEP6^ Escherichia phage slur11, complete genome.|neighbours:ID:CUL02936.1(1),ID:CUL02938.1(1)|neighbour_genes:Terminase-like famil..,T4-like virus tail t..|
MTLLSPGIELKETTVQSTVVNNSTGTAALAGKFQWGPAFQIKQVTNEVDLVNTFGQPTAETADYFMSAMNFLQYGNDLRVVRAVDRDTAKNSSPIAGNIEYTISTPGSNYAVGDKITVKYVSEDVETEGKITEVDADGKIKKINIPTAKIIAKAKEVGEYPALGSNWTAEISSSSSGLAAVITLGKIITDSGILLAEIENAEAAMTAVDFQANLEKYGIPGVVALYPGELGDKIEIEIVSKADYAKGASALLPIYPGGGTRASTAKAVFGYGPQTDSQYAIIVRRNDAIVQSVVLSTKRGEKDIYDSNIYIDDFFAKGGSEYIFATAQNWPEGFSGILTLSGGLSSNAEVTAGDLMEAWDFFADRESVDVQLFIAGSCAGESLETASTVQKHVVSIGDARQDCLVLCSPPRETVVGIPVTRAVDNLVNWRTAAGSYTDNNFNISSTYAAIDGNYKYQYDKYNDVNRWVPLAADIAGLCARTDNVSQTWMSPAGYNRGQILNVIKLAIETRQAQRDRLYQEAINPVTGTGGDGYVLYGDKTATSVPSPFDRINVRRLFNMLKTNIGRSSKYRLFELNNAFTRSSFRTETSQYLQGIKALGGIYEYRVVCDTTNNTPSVIDRNEFVATFYIQPARSINYITLNFVATATGADFDELTGLAG
>ID:CUL03723.1 |[Escherichia phage slur13]||_Escherichia_phage_slur13_.gbk|Phage tail sheath pr..|1980|LN881737(167299):105921-107900:1 ^InterPro:IPR007067,UniProtKB/TrEMBL:A0A0M7QFM4^ Escherichia phage slur13, complete genome.|neighbours:ID:CUL03722.1(1),ID:CUL03724.1(1)|neighbour_genes:Terminase-like famil..,T4-like virus tail t..|
MTLLSPGIELKETTVQSTVVNNSTGTAALAGKFQWGPAFQIKQVTNEVDLVNTFGQPTAETADYFMSAMNFLQYGNDLRVVRAVDRDTAKNSSPIAGNIEYTISTPGSNYAVGDKITVKYVSEDVETEGKITEVDADGKIKKINIPTAKIIAKAKEVGEYPALGSNWTAEISSSSSGLAAVITLGKIITDSGILLAEIENAEAAMTAVDFQANLEKYGIPGVVALYPGELGDKIEIEIVSKADYAKGASALLPIYPGGGTRASTAKAVFGYGPQTDSQYAIIVRRNDAIVQSVVLSTKRGEKDIYDSNIYIDDFFAKGGSEYIFATAQNWPEGFSGILTLSGGLSSNAEVTAGDLMEAWDFFADRESVDVQLFIAGSCAGESLETASTVQKHVVSIGDARQDCLVLCSPPRETVVGIPVTRAVDNLVNWRTAAGSYTDNNFNISSTYAAIDGNYKYQYDKYNDVNRWVPLAADIAGLCARTDNVSQTWMSPAGYNRGQILNVIKLAIETRQAQRDRLYQEAINPVTGTGGDGYVLYGDKTATSVPSPFDRINVRRLFNMLKTNIGRSSKYRLFELNNAFTRSSFRTETSQYLQGIKALGGIYEYRVVCDTTNNTPSVIDRNEFVATFYIQPARSINYITLNFVATATGADFDELTGLAG
>ID:YP_009180667.1 |[Escherichia phage slur14]||_Escherichia_phage_slur14_.gbk|Phage tail sheath pr..|1980|NC_028448(167467):39019-40998:1 ^GeneID:26227842,InterPro:IPR007067,UniProtKB/TrEMBL:A0A0M7QEQ9^ Escherichia phage slur14, complete genome.|neighbours:ID:YP_009180666.1(1),ID:YP_009180668.1(1)|neighbour_genes:Terminase-like famil..,T4-like virus tail t..|
MTLLSPGIELKETTVQSTVVNNSTGTAALAGKFQWGPAFQIKQVTNEVDLVNTFGQPTAETADYFMSAMNFLQYGNDLRVVRAVDRDTAKNSSPIAGNIEYTISTPGSNYAVGDKITVKYVSDDIETEGKITEVDADGKIKKINIPTAKIIAKAKEVGEYPALGSNWTAEISSSSSGLAAVITLGKIITDSGILLAEIENAEAAMTAVDFQTNLKKYGIPGVVALYPGELGDKIEIEIVSKADYAKGASALLPIYPGGGTRASTAKAVFGYGPQTDSQYAIIVRRNDAIVQSVVLSTKRGEKDIYDSNIYIDDFFAKGGSEYIFATAQNWPEGFSGILTLSGGLSSNAEVTAGDLMEAWDFFADRESVDVQLFIAGSCAGESLETASTVQKHVVSIGDARQDCLVLCSPPRETVVGIPVTRAVDNLVNWRTAAGSYTDNNFNISSTYAAIDGNYKYQYDKYNDVNRWVPLAADIAGLCARTDNVSQTWMSPAGYNRGQILNVIKLAIETRQAQRDRLYQEAINPVTGTGGDGYVLYGDKTATSVPSPFDRINVRRLFNMLKTNIGRSSKYRLFELNNAFTRSSFRTETAQYLQGIKALGGIYEYRVVCDTTNNTPSVIDRNEFVATFYIQPARSINYITLNFVATATGADFDELTGLAG
>ID:AVH85995.1 |[Escherichia phage vB_EcoM-G28]||_Escherichia_phage_vB_EcoM-G28.gbk|putative tail sheath..|1980|MG867727(170121):97206-99185:1 ^^ Escherichia phage vB_EcoM-G28, complete genome.|neighbours:ID:AVH85994.1(1),ID:AVH85996.1(1)|neighbour_genes:putative large termi..,tail tube protein|
MTLLSPGIELKETTVQSTVVNNSTGTAALAGKFQWGPAFQIKQVTNEVDLVNTFGQPTAETADYFMSAMNFLQYGNDLRVVRAVDRDTAKNSSPIAGNIEYTISTPGSNYAVGDKITVKYVSDDIETEGKITEVDADGKIKKINIPTAKIIAKAKEVGEYPELGSNWTAEISSSSSGLAAVITLGKIITDSGILLAEIENAEAAMTAVDFQANLEKYGIPGVVALYPGELGDKIEIEIVSKADYAKGASALLPIYPGGGTRASTAKAVFGYGPQTDSQYAIIVRRNDAIVQSVVLSTKRGEKDIYDSNIYIDDFFAKGGSEYIFATAQNWPEGFSGILTLSGGLSSNAEVTAGDLMEAWDFFADRESVDVQLFIAGSCAGESLETASTVQKHVVSIGDARQDCLVLCSPPRETVVGIPVTRAVDNLVNWRTAAGSYTDNNFNISSTYAAIDGNYKYQYDKYNDVNRWVPLAADIAGLCARTDNVSQTWMSPAGYNRGQILNVIKLAIETRQAQRDRLYQEAINPVTGTGGDGYVLYGDKTATSVPSPFDRINVRRLFNMLKTNIGRSSKYRLFELNNAFTRSSFRTETAQYLQGIKALGGIYEYRVVCDTTNNTPSVIDRNEFVATFYIQPARSINYIQLNFVATATGADFDELTGLAG
>ID:QDF15191.1 |[Escherichia phage vB_EcoM-Sa45lw]||_Escherichia_phage_vB_EcoM-Sa45lw_.gbk|tail sheath protein|1980|MK977694(167353):96152-98131:1 ^^ Escherichia phage vB_EcoM-Sa45lw, complete genome.|neighbours:ID:QDF15190.1(1),ID:QDF15192.1(1)|neighbour_genes:terminase DNA packag..,tail tube protein|
MTLLSPGIELKETTVQSTVVNNSTGTAALAGKFQWGPAFQIKQVTNEVDLVNTFGQPTAETADYFMSAMNFLQYGNDLRVVRAVDRDTAKNSSPIAGNIEYTISTPGSNYAVGDKITVKYVSDDIETEGKITEVDADGKIKKINIPTAKIIAKAKEVGEYPTLGSNWTAEISSSSSGLAAVITLGKIITDSGILLAEIESAETAMTAVNFQENLEKYGIPGVVALYPGELGDKIEIEIVSKADYAKGASALLPIYPGGGTRASTAKAVFGYGPQTDSQYAIIVRRNDAIVQSVVLSTKRGEKDIYDSNIYIDDFFAKGGSEYIFATAQNWPEGFSGILTLSGGLSSNAEVTAGDLMEAWDFFADRESVDVQLFIAGSCAGESLETASTVQKHVVSIGDARQDCLVLCSPPRETVVGIPVTRAVDNLVNWRTAAGSYTDNNFNISSTYAAIDGNYKYQYDKYNDVNRWVPLAADIAGLCARTDNVSQTWMSPAGYNRGQILNVIKLAIETRQAQRDRLYQEAINPVTGTGGDGYVLYGDKTATSVPSPFDRINVRRLFNMLKTNIGRSSKYRLFELNNAFTRSSFRTETAQYLQGIKALGGIYEYRVVCDTTNNTPSVIDRNEFVATFYIQPARSINYITLNFVATATGADFDELTGLAG
>ID:YP_009290434.1 |[Escherichia phage vB_EcoM-UFV13]||_Escherichia_phage_vB_EcoM-UFV13_.gbk|tail sheath monomer|1980|NC_031103(165772):96077-98056:1 ^GeneID:29081230^ Escherichia phage vB_EcoM-UFV13, complete genome.|neighbours:ID:YP_009290433.1(1),ID:YP_009290435.1(1)|neighbour_genes:terminase large subu..,tail fibers protein|
MTLLSPGIELKETTVQSTVVNNSTGTAALAGKFQWGPAFQIKQVTNEVDLVNTFGQPTAETADYFMSAMNFLQYGNDLRVVRAVDRDTAKNSSPIAGNIEYTISTPGSNYAVGDKITVKYVSDDIETEGKITEVDADGKIKKINIPTAKIIAKAKEVGEYPTLGSNWTAEISSSSSGLAAVITLGKIITDSGILLAEIENAEAAMTAVDFQANLEKYGIPGVVALYPGELGDKIEIEIVSKADYAKGASALLPIYPGGGTRASTAKAVFGYGPQTDSQYAIIVRRNDAIVQSVVLSTKRGEKDIYDSNIYIDDFFAKGGSEYIFATAQNWPEGFSGILTLSGGLSSNAEVTAGDLMEAWDFFADRESVDVQLFIAGSCAGESLETASTVQKHVVSIGDARQDCLVLCSPPRETVVGIPVTRAVDNLVNWRTATGSYTDNNFNISSTYAAIDGNYKYQYDKYNDVNRWVPLAADIAGLCARTDNVSQTWMSPAGYNRGQILNVIKLAIETRQAQRDRLYQEAINPVTGTGGDGYVLYGDKTATSVPSPFDRINVRRLFNMLKTNIGRSSKYRLFELNNAFTRSSFRTETAQYLQGIKALGGIYEYRVVCDTTNNTPSVIDRNEFVATFYIQPARSINYITLNFVATATGADFDELTGLAG
>ID:AUV61028.1 |[Escherichia phage vB_EcoM-fFiEco06]||_Escherichia_phage_vB_EcoM-fFiEco06_.gbk|tail sheath monomer|1980|MG781190(167076):95256-97235:1 ^^ Escherichia phage vB_EcoM-fFiEco06, complete genome.|neighbours:ID:AUV61027.1(1),ID:AUV61029.1(1)|neighbour_genes:large terminase prot..,hypothetical protein|
MTLLSPGIELKETTVQSTVVNNSTGTAALAGKFQWGPAFQIKQVTNEVDLVNTFGQPTAETADYFMSAMNFLQYGNDLRVVRAVDRDTAKNSSPIAGNIEYTISTPGSNYAVGDKITVKYVSDDIETEGKITEVDADGKIKKINIPTAKIIAKAKEVGEYPELGSNWTAEISSSSSGLAAVITLGKIITDSGILLAEIENAEAAMTAVDFQANLEKYGIPGVVALYPGELGDKIEIEIVSKADYAKGASALLPIYPGGGTRASTAKAVFGYGPQTDSQYAIIVRRNDAIVQSVVLSTKCGEKDIYDSNIYIDDFFAKGGSEYIFATAQNWPEGFSGILTLSGGLSSNAEVTAGDLMEAWDFFADRESVDVQLFIAGSCAGESLETASTVQKHVVSIGDARQDCLVLCSPPRETVVGIPVTRAVDNLVNWRTAAGSYTDNNFNISSTYAAIDGNYKYQYDKYNDVNRWVPLAADIAGLCARTDNVSQTWMSPAGYNRGQILNVIKLAIETRQAQRDRLYQEAINPVTGTGGDGYVLYGDKTATSVPSPFDRINVRRLFNMLKTNIGRSSKYRLFELNNAFTRSSFRTETAQYLQGIKALGGIYEYRVVCDTTNNTPSVIDRNEFVATFYIQPARSINYIQLNFVATATGADFDELTGLAG
>ID:AUV61301.1 |[Escherichia phage vB_EcoM-fHoEco02]||_Escherichia_phage_vB_EcoM-fHoEco02_.gbk|tail sheath monomer|1980|MG781191(167064):95246-97225:1 ^^ Escherichia phage vB_EcoM-fHoEco02, complete genome.|neighbours:ID:AUV61300.1(1),ID:AUV61302.1(1)|neighbour_genes:large terminase prot..,hypothetical protein|
MTLLSPGIELKETTVQSTVVNNSTGTAALAGKFQWGPAFQIKQVTNEVDLVNTFGQPTAETADFFMSAMNFLQYGNDLRVVRAVDRDTAKNSSPIAGNIEYTISTPGSNYAVGDKITVKYVSDDIETEGKITEVDADGKIKKINIPTAKIIAKAKEVGEYPELGSNWTAEISSSSSGLAAVITLGKIITDSGILLAEIENAEAAMTAVDFQANLEKYGIPGVVALYPGELGDKIEIEIVSKADYAKGASALLPIYPGGGTRASTAKAVFGYGPQTDSQYAIIVRRNDAIVQSVVLSTKCGEKDIYDSNIYIDDFFAKGGSEYIFATAQNWPEGFSGILTLSGGLSSNAEVTAGDLMEAWDFFADRESVDVQLFIAGSCAGESLETASTVQKHVVSIGDARQDCLVLCSPPRETVVGIPVTRAVDNLVNWRTAAGSYTDNNFNISSTYAAIDGNYKYQYDKYNDVNRWVPLAADIAGLCARTDNVSQTWMSPAGYNRGQILNVIKLAIETRQAQRDRLYQEAINPVTGTGGDGYVLYGDKTATSVPSPFDRINVRRLFNMLKTNIGRSSKYRLFELNNAFTRSSFRTETAQYLQGIKALGGIYEYRVVCDTTNNTPSVIDRNEFVATFYIQPARSINYIQLNFVATATGADFDELTGLAG
>ID:AYP69727.1 |[Escherichia phage vB_EcoM_DalCa]||_Escherichia_phage_vB_EcoM_DalCa_.gbk|tail sheath protein|1980|MH992510(166040):95363-97342:1 ^^ Escherichia phage vB_EcoM_DalCa, complete genome.|neighbours:ID:AYP69728.1(1),ID:AYP69820.1(1)|neighbour_genes:terminase large subu..,tail tube protein|
MTLLSPGIELKETTVQSTVVNNSTGTAALAGKFQWGPAFQIKQVTNEVDLVNTFGQPTAETADYFMSAMNFLQYGNDLRVVRAVDRDTAKNSSPIAGNIEYTISTPGSNYAVGDKITVKYVSDDIETEGKITEVDADGKIKKINIPTAKIIAKAKEVGEYPELGSNWTAEISSSSSGLAAVITLGKIITDSGILLAEIENAEAAMTAVDFQANLKKYGIPGVVALYPGELGDKIEIEIVSKADYAKGASALLPIYPGGGTRASTAKAVFGYGPQTDSQYAIIVRRNDAIVQSIVLSTKRGEKDIYDSNIYIDDFFAKGGSEYIFATAQNWPEGFSGILTLSGGLSSNAEVTAGDLMEAWDFFADRESVDVQLFIAGSCAGESLETASTVQKHVVSIGDARQDCLVLCSPPRETVVGIPVTRAVDNLVNWRTAAGSYTDNNFNISSTYAAIDGNYKYQYDKYNDVNRWVPLAADIAGLCARTDNVSQTWMSPAGYNRGQILNVIKLAIETRQAQRDRLYQEAINPVTGTGGDGYVLYGDKTATSVPSPFDRINVRRLFNMLKTNIGRSSKYRLFELNNAFTRSSFRTETAQYLQGIKALGGIYEYRVVCDTTNNTPSVIDRNEFVATFYIQPARSINYITLNFVATATGADFDELTGLAG
>ID:QBO63682.1 |[Escherichia phage vB_EcoM_G10400]||_Escherichia_phage_vB_EcoM_G10400.gbk|putative tail sheath..|1980|MK327937(170182):96288-98267:1 ^^ Escherichia phage vB_EcoM_G10400, complete genome.|neighbours:ID:QBO63681.1(1),ID:QBO63683.1(1)|neighbour_genes:large terminase prot..,hypothetical protein|
MTLLSPGIELKETTVQSTVVNNSTGTAALAGKFQWGPAFQIKQVTNEVDLVNTFGQPTAETADYFMSAMNFLQYGNDLRVVRAVDRDTAKNSSPIAGNIEYTISTPGSNYAVGDKITVKYVSDDIETEGKITEVDADGKIKKINIPTAKIIAKAKEVGEYPALGSNWTAEISSSSSGLAAVITLGKIITDSGILLAEIESAETAMTAVDFQANLEKYGIPGVVALYPGELGDKIEIEIVSKADYAKGASALLPIYPGGGTRASTAKAVFGYGPQTDSQYAIIVRRNDAIVQSVVLSTKRGEKDIYDSNIYIDDFFAKGGSEYIFATAQNWPEGFSGILTLSGGLSSNAEVTAGDLMEAWDFFADRESVDVQLFIAGSCAGESLETASTVQKHVVSIGDARQDCLVLCSPPRETVVGIPVTRAVDNLVNWRTAAGSYTDNNFNISSTYAAIDGNYKYQYDKYNDVNRWVPLAADIAGLCARTDNVSQTWMSPAGYNRGQILNVIKLAIETRQAQRDRLYQEAINPVTGTGGDGYVLYGDKTATSVPSPFDRINVRRLFNMLKTNIGRSSKYRLFELNNAFTRSSFRTETAQYLQGIKALGGIYEYRVVCDTTNNTPSVIDRNEFVATFYIQPARSINYIQLNFVATATGADFDELTGLAG
>ID:QBO62308.1 |[Escherichia phage vB_EcoM_G2248]||_Escherichia_phage_vB_EcoM_G2248.gbk|putative tail sheath..|1998|MK327932(170678):89571-91568:1 ^^ Escherichia phage vB_EcoM_G2248, complete genome.|neighbours:ID:QBO62307.1(1),ID:QBO62309.1(1)|neighbour_genes:putative large termi..,putative tail tube p..|
MTLLSPGFETKETTLSTTIVQSATGRAALVGKFQWGPAFQIVQVTNEVELVNKFGQPDNNTADYFMSGANFLQYGNDLRVVRVLNKAKAKNATALAGNVEFNITNEGSNYKVGDTIKVKYKNTDVETGGKVTKISTEGKIKGIFIPTRKIISLAKSIGVYPNLDGFTVEITSSTGNSTAAITISKIVTDSGLLLTDLETSRANITNQEFLTKLKKYDMPAVSAIYAGEIGDSLEVEILARSAFKNTAPELTMYPYGGTRTAARNLIPYAPQNDNQYAFIVRRDGVVVESYVLSTLKGDKDVYGNSIYMDDFFARGASQYIYATAQGWVDGFSGIISLAGGVSANEASTSDRENDPFIGAMMQGWDLFAERESIHVNLLIAGACAGESDAFSTVQKHAVSIGDERQDCLVMVSPPRSTVVNIPVTTAIDNLIAWREGKSNYSDNNMNINTTYAVIDGNYKYQYDKYNDVNRWVPLAADIAGLCARTDVVSQPWMSPAGYNRGQIMNVVKLAIEPRKAHRDRLYQAAINPVIGAGGEGFILMGDKTATTVPSPFDRINVRRLFNMLKKNIGDSSKYKLFENNDNFTRASFRMEVSQYLSTIRSLGGIYDFRVQCDTTNNTPDVIDRNEFVASMFIKPAKSINYIMLNFTAVATGADFDEIIGPANQA
> |[Tevenvirinae Escherichia_phage_vB_EcoM_G2285]||_Escherichia_phage_vB_EcoM_G2285.gb|Phage tail sheath|1983|MK327933.1(166675):99025-101007:1 ^RAST2:fig|1198136.60.peg.177^ Tevenvirinae Escherichia_phage_vB_EcoM_G2285|neighbours:(1),(1)|neighbour_genes:Phage terminase, lar..,Phage tail tube|
MALLSPGVELKETTVQSTVVNNSTGTAALAGKFQWGPAFQIKQITDEVALVDMFGTPNTDTADYFMSAMNFLQYGNDLRVVRAVDRDTAKNSSPVAGNIEFTISAAGSNYAVGDKIIVKYLTETVEADGYVTSVDVDGKILNIYIPTGKIIARAKEINEYPALGSNWTAEVASSSSGLSGVITIGSIVTDSGILLTEVETSEEAITSLTFQESIKKYGVPGVVALYPGELGDQLEIEIVSKADYDKGASAQLKIYPDGGTRASTAKAIFGYGPQTDDQYAIIVRRNDAVVQSVVLSTKRGERDIYGSNIFIDDFFAKGASNYIFATAQGWPKGFSGVIKLGGGLSSNETVDAGDLMEAWDLFADRESVNAQLFIAGSCAGESLEVASTVQKHVVAIGDSRQDCLVLCSPPRSTIVGIPVNRAVDNLVDWRTASGTYTDNNFNVSSTYAAIDGNYKYQYDKYNDVNRWVPLAADIAGLCARTDNISQPWMSPAGYNRGQILNVIKLAIETRQPQRDRLYQEAINPVTGTGGDGYVLYGDKTATSVPSPFDRINVRRLFNMVKTNIGSASKYRLFELNNAFTRSSFRTETSQYLQGIKALGGVYNFKVVCDTTNNTPAVIDRNEFVATFYLQPARSINYITLNFVATATGADFDELIGAVGS
> |[Tevenvirinae _Escherichia_phage_vB_EcoM_G2469]||_Escherichia_phage_vB_EcoM_G2469.gb|Phage tail sheath|1983|MK327934.1(170452):101213-103195:1 ^RAST2:fig|1198136.90.peg.179^ Tevenvirinae _Escherichia_phage_vB_EcoM_G2469|neighbours:(1),(1)|neighbour_genes:Phage terminase, lar..,Phage tail tube|
MSLLSPGVELKETTVQSTVVNNSTGTAALAGKFQWGPAFQIKQITDEVALVDMFGTPNTDTADYFMSAMNFLQYGNDLRVVRAVDRDTAKNSSPVAGNIEFTISAAGSNYAVGDKIIVKYLTETVEADGYVTSVDVDGKILNIYIPTGKIIARAKEINEYPALGSNWTAEVASSSSGLSGVITIGSIVTDSGILLTEVETSEEAITSLTFQESIKKYGVPGVVALYPGELGDQLEIEIVSKADYDKGASAQLKIYPDGGTRASTAKAIFGYGPQTDDQYAIIVRRNDAVVQSVVLSTKRGERDIYGSNIFIDDFFAKGASNYIFATAQGWPKGFSGVIKLGGGLSSNETVDAGDLMEAWDLFADRESVNAQLFIAGSCAGESLEVASTVQKHVVAIGDSRQDCLVLCSPPRATIVGIPVNRAVDNLVDWRTASGTYTDNNFNVSSTYAAIDGNYKYQYDKYNDVNRWVPLAADIAGLCARTDNISQPWMSPAGYNRGQILNVIKLAIETRQAQRDRLYQEAINPVTGTGGDGYVLYGDKTATSVPSPFDRINVRRLFNMVKTNIGSASKYRLFELNNAFTRSSFRTETSQYLQGIKALGGVYNFKVVCDTTNNTPAVIDRNEFVATFYLQPARSINYITLNFVATATGADFDELIGAVGG
> |[Tevenvirinae Escherichia_phage_vB_EcoM_G2494]||_Escherichia_phage_vB_EcoM_G2494.gb|Phage tail sheath|2004|MK327935.1(168327):90050-92053:1 ^RAST2:fig|1198136.61.peg.162^ Tevenvirinae Escherichia_phage_vB_EcoM_G2494|neighbours:(1),(1)|neighbour_genes:hypothetical protein,tail tube protein|
MTLLSPGFETKETTLSTTIVQSASGRAAMVGKFQWGPAFQIVQVTNEVELVNKFGQPDNNTADYFMSGANFLQYGNDLRVVRVLNKEKAKNATALAGNVEFEITNEGSNYEVGDTIKIKHNRQDIETAGKVTKVDGDGKVKGVFIPTGKIIAHAKAIGVYPELDGGWTAEFTSSSGNGSAALSVTKIVTDSGLLLTDLETSRANITNQTFLTKLQKYDMPAVSAIYAGEIGNSLEVEILARSSFSGAVAPELTMYPFGGTRSAARNLIPYAPQNDNQYAFIVRRDGVVVESYVLSTLKGDKDVYGNSIYMDDFFARGSSQYIYATAQGWVDGFSGIISLAGGVSANEATTGGVGSDPFIGAMMQGWDLFAERESIHVNLLIAGACAGEGDAFSTVQKHAVSIGDERQDCLVIVSPPRSTVVNIPVTTAIDNLIAWREGSGNYNENNMNINTTYAVIDGNYKYQYDKYNDVNRWVPLAADIAGLCARTDAVSQPWMSPAGYNRGQIMNVVKLAIEPRKAHRDRLYQAAINPVIGAGGEGFILMGDKTATTVPSPFDRINVRRLFNMLKKNIGDSSKYKLFENNDNFTRASFRMEVSQYLSTIRSLGGIYDFRVQCDTTNNTPDVIDRNEFVASMFIKPAKSINYIMLNFTAVATGSDFDEIIGPANQA
>ID:QBO65573.1 |[Escherichia phage vB_EcoM_G2540-3]||_Escherichia_phage_vB_EcoM_G2540-3_.gbk|putative tail sheath..|1980|MK327944(168654):95341-97320:1 ^^ Escherichia phage vB_EcoM_G2540-3, complete genome.|neighbours:ID:QBO65572.1(1),ID:QBO65574.1(1)|neighbour_genes:large terminase prot..,hypothetical protein|
MTLLSPGIELKETTVQSTVVNNSTGTAALAGKFQWGPAFQIKQVTNEVDLVNTFGQPTAETADYFMSAMNFLQYGNDLRVVRAVDRDTAKNSSPIAGNIEYTISTPGSNYAVGDKITVKYVSEDIETEGKITEVDADGKIKKINIPTAKIIAKAKEVGEYPALGSNWTAEISSSSSGLAAVITLGKIITDSGILLAEIENAEAAMTAVEFQTNLEKYGIPGVVALYPGELGDKIEIEIVSKADYAKGASALLPIYPGGGTRASTAKAVFGYGPQTDSQYAIIVRRNDAIVQSVVLSTKRGEKDIYDSNIYIDDFFAKGGSEYIFATAQNWPEGFSGILTLSGGLSSNAEVTAGDLMEAWDFFADRESVDVQLFIAGSCAGESLETASTVQKHVVSIGDARQDCLVLCSPPRETIVGIPVTRAVDNLVNWRTATGSYTDNNFNISSTYAAIDGNYKYQYDKYNDVNRWVPLAADIAGLCARTDNVSQTWMSPAGYNRGQILNVIKLAIETRQAQRDRLYQEAINPVTGTGGDGYVLYGDKTATSVPSPFDRINVRRLFNMLKTNIGRSSKYRLFELNNAFTRSSFRTETAQYLQGIKALGGIYEYRVVCDTTNNTPSVIDRNEFVATFYIQPARSINYITLNFVATATGADFDELTGLAG
> |[Tevenvirinae _Escherichia_phage_vB_EcoM_G2540]||_Escherichia_phage_vB_EcoM_G2540.gb|Phage tail sheath|1980|MK327936.1(168886):96351-98330:1 ^RAST2:fig|1198136.92.peg.181^ Tevenvirinae _Escherichia_phage_vB_EcoM_G2540|neighbours:(1),(1)|neighbour_genes:Phage terminase, lar..,Phage tail tube prot..|
MTLLSPGIELKETTVQSTVVNNSTGTAALAGKFQWGPAFQIKQVTNEVDLVNTFGQPTAETADYFMSAMNFLQYGNDLRVVRAVDRDTAKNSSPIAGNIEYTISTPGSNYAVGDKITVKYVSDDIETEGKITEVDADGKIKKINIPTAKIIAKAKEVGEYPELGSNWTAEISSSSSGLAAVITLGKIITDSGILLAEIENAEAAMTAVDFQANLEKYGIPGVVALYPGELGDKIEIEIVSKADYAKGASALLPIYPGGGTRASTAKAVFGYGPQTDSQYAIIVRRNDAIVQSVVLSTKRGEKDIYDSNIYIDDFFAKGGSEYIFATAQNWPEGFSGILTLSGGLSSNAEVTAGDLMEAWDFFADRESVDVQLFIAGSCAGESLETASTVQKHVVSIGDARQDCLVLCSPPRETVVGIPVTRAVDNLVNWRTAAGSYTDNNFNISSTYAAIDGNYKYQYDKYNDVNRWVPLAADIAGLCARTDNVSQTWMSPAGYNRGQILNVIKLAIETRQAQRDRLYQEAINPVTGTGGDGYVLYGDKTATSVPSPFDRINVRRLFNMLKTNIGRSSKYRLFELNNAFTRSSFRTETAQYLQGIKALGGIYEYRVVCDTTNNTPSVIDRNEFVATFYIQPARSINYITLNFVATATGADFDELTGLAG
>ID:QBO64489.1 |[Escherichia phage vB_EcoM_G29]||_Escherichia_phage_vB_EcoM_G29_.gbk|putative tail sheath..|1980|MK327940(168241):97367-99346:1 ^^ Escherichia phage vB_EcoM_G29, complete genome.|neighbours:ID:QBO64488.1(1),ID:QBO64490.1(1)|neighbour_genes:large terminase prot..,putative tail tube p..|
MTLLSPGIELKETTVQSTVVNNSTGTAALAGKFQWGPAFQIKQVTNEVDLVNTFGQPTAETADYFMSAMNFLQYGNDLRVVRAVDRDTAKNSSPIAGNIEYTISTPGSNYAVGDKITVKYVSEDVETEGKITEVDADGKIKKINIPTAKIIAKAKEVGEYPTLGSNWTAEISSSSSGLAAVITLGKIITDSGILLAEIESAETAMTAVDFQANLEKYGIPGVVALYPGELGDKIEIEIVSKADYAKGASALLPIYPGGGTRASTAKAVFGYGPQTDSQYAIIVRRNDAIVQSVVLSTKRGEKDIYDSNIYIDDFFAKGGSEYIFATAQNWPEGFSGILTLSGGLSSNAEVTAGDLMEAWDFFADRESVDVQLFIAGSCAGESLETASTVQKHVVSIGDARQDCLVLCSPPRETVVGIPVTRAVDNLVNWRTAAGSYTDNNFNISSTYAAIDGNYKYQYDKYNDVNRWVPLAADIAGLCARTDNVSQTWMSPAGYNRGQILNVIKLAIETRQAQRDRLYQEAINPVTGTGGDGYVLYGDKTATSVPSPFDRINVRRLFNMLKTNIGRSSKYRLFELNNAFTRSSFRTETAQYLQGIKALGGIYEYRVVCDTTNNTPSVIDRNEFVATFYIQPARSINYITLNFVATATGADFDELTGLAG
> |[Tevenvirinae _Escherichia_phage_vB_EcoM_G37-3]||_Escherichia_phage_vB_EcoM_G37-3.gb|Phage tail sheath|1998|MK327941.1(167832):89611-91608:1 ^RAST2:fig|1198136.91.peg.162^ Tevenvirinae _Escherichia_phage_vB_EcoM_G37-3|neighbours:(1),(1)|neighbour_genes:Phage terminase, lar..,tail tube protein|
MTLLSPGFETKETTLSTTIVQSATGRAALVGKFQWGPAFQIVQVTNEVELVNKFGQPDNNTADYFMSGANFLQYGNDLRVVRVLNKEKAKNATVLAGNVEFEITNEGSNYKVGDSIKVKYNRQDVETAGKVTKVDTEGKIKGIFIPTGKIISLAKSIGVYPNLDGFTVEITSGTGNSTAAITISKIVTDSGLLLTDLETSRANITNQTFLTKLKKYDMPAVSAIYAGEIGDSLEVEILARSAFKNTAPDLTMYPYGGTRTAARNLIPYAPQNDNQYAFIVRRDGVVVESYVLSTLKGDKDVYGNSIYMDDFFARGSSQYIYATAQGWVDGFSGIISLAGGVSANEATIGGVGADPFIGAMMQGWDLFAERESIHVNLLIAGACAGEGDAFSTVQKHAVSIGDERQDCLVMVSPPRSTVVNIPVTTAIDNLIAWREGSGNYNENNMNINTTYAVIDGNYKYQYDKYNDVNRWVPLAADIAGLCARTDAVSQPWMSPAGYNRGQIMNVVKLAIEPRKAHRDRLYQAAINPVIGAGGEGFILMGDKTATTVPSPFDRINVRRLFNMLKKNIGDSSKYKLFENNDNFTRASFRMEVSQYLSTIRSLGGIYDFRVQCDTTNNTPDVIDRNEFVASMFIKPAKSINYIMLNFTAVATGSDFDEIIGPANQA
> |[Tevenvirinae _Escherichia_phage_vB_EcoM_GG4498]||_Escherichia_phage_vB_EcoM_G4498.gb|Phage tail sheath|1980|MK327939.1(167826):96880-98859:1 ^RAST2:fig|1198136.93.peg.180^ Tevenvirinae _Escherichia_phage_vB_EcoM_GG4498|neighbours:(1),(1)|neighbour_genes:Phage terminase, lar..,Phage tail tube prot..|
MTLLSPGIELKETTVQSTVVNNSTGTAALAGKFQWGPAFQIKQVTNEVDLVNTFGQPTAETADYFMSAMNFLQYGNDLRVVRAVDRDTAKNSSPIAGNIEYTISTPGSNYAVGDKITVKYVSEDVETEGKITEVDADGKIKKINIPTAKIIAKAKEVGEYPTLGSNWTAEISSSSSGLAAVITLGKIITDSGILLAEIESAETAMTAVDFQANLEKYGIPGVVALYPGELGDKIEIEIVSKADYAKGASALLPIYPGGGTRASTAKAVFGYGPQTDSQYAIIVRRNDAIVQSVVLSTKRGEKDIYDSNIYIDDFFAKGGSEYIFATAQNWPEGFSGILTLSGGLSSNAEVTAGDLMEAWDFFADRESVDVQLFIAGSCAGESLETASTVQKHVVSIGDARQDCLVLCSPPRETVVGIPVTRAVDNLVNWRTAAGSYTDNNFNISSTYAAIDGNYKYQYDKYNDVNRWVPLAADIAGLCARTDNVSQTWMSPAGYNRGQILNVIKLAIETRQAQRDRLYQEAINPVTGTGGDGYVLYGDKTATSVPSPFDRINVRRLFNMLKTNIGRSSKYRLFELNNAFTRSSFRTETAQYLQGIKALGGIYEYRVVCDTTNNTPSVIDRNEFVATFYIQPARSINYITLNFVATATGADFDELTGLAG
>ID:QBO65861.1 |[Escherichia phage vB_EcoM_G4500]||_Escherichia_phage_vB_EcoM_G4500_.gbk|putative tail sheath..|1980|MK327945(168363):97367-99346:1 ^^ Escherichia phage vB_EcoM_G4500, complete genome.|neighbours:ID:QBO65860.1(1),ID:QBO65862.1(1)|neighbour_genes:large terminase prot..,putative tail tube p..|
MTLLSPGIELKETTVQSTVVNNSTGTAALAGKFQWGPAFQIKQVTNEVDLVNTFGQPTAETADYFMSAMNFLQYGNDLRVVRAVDRDTAKNSSPIAGNIEYTISTPGSNYAVGDKITVKYVSEDVETEGKITEVDADGKIKKINIPTAKIIAKAKEVGEYPTLGSNWTAEISSSSSGLAAVITLGKIITDSGILLAEIESAETAMTAVDFQANLEKYGIPGVVALYPGELGDKIEIEIVSKADYAKGASALLPIYPGGGTRASTAKAVFGYGPQTDSQYAIIVRRNDAIVQSVVLSTKRGEKDIYDSNIYIDDFFAKGGSEYIFATAQNWPEGFSGILTLSGGLSSNAEVTAGDLMEAWDFFADRESVDVQLFIAGSCAGESLETASTVQKHVVSIGDARQDCLVLCSPPRETVVGIPVTRAVDNLVNWRTAAGSYTDNNFNISSTYAAIDGNYKYQYDKYNDVNRWVPLAADIAGLCARTDNVSQTWMSPAGYNRGQILNVIKLAIETRQAQRDRLYQEAINPVTGTGGDGYVLYGDKTATSVPSPFDRINVRRLFNMLKTNIGRSSKYRLFELNNAFTRSSFRTETAQYLQGIKALGGIYEYRVVCDTTNNTPSVIDRNEFVATFYIQPARSINYITLNFVATATGADFDELTGLAG
>ID:QBO66135.1 |[Escherichia phage vB_EcoM_G4507]||_Escherichia_phage_vB_EcoM_G4507_.gbk|putative tail sheath..|1980|MK327946(168828):96234-98213:1 ^^ Escherichia phage vB_EcoM_G4507, complete genome.|neighbours:ID:QBO66134.1(1),ID:QBO66136.1(1)|neighbour_genes:large terminase prot..,hypothetical protein|
MTLLSPGIELKETTVQSTVVNNSTGTAALAGKFQWGPAFQIKQVTNEVDLVNTFGQPTAETADYFMSAMNFLQYGNDLRVVRAVDRDTAKNSSPIAGNIEYTISTPGSNYAVGDKITVKYVSDDIETEGKITEVDADGKIKKINIPTAKIIAKAKEVGEYPALGSNWTAEISSSSSGLAAVITLGKIITDSGILLAEIESAETAMTAVDFQANLEKYGIPGVVALYPGELGDKIEIEIVSKADYAKGASALLPIYPGGGTRASTAKAVFGYGPQTDSQYAIIVRRNDAIVQSVVLSTKRGEKDIYDSNIYIDDFFAKGGSEYIFATAQNWPEGFSGILTLSGGLSSNAEVTAGDLMEAWDFFADRESVDVQLFIAGSCAGESLETASTVQKHVVSIGDARQDCLVLCSPPRETVVGIPVTRAVDNLVNWRTAAGSYTDNNFNISSTYAAIDGNYKYQYDKYNDVNRWVPLAADIAGLCARTDNVSQTWMSPAGYNRGQILNVIKLAIETRQAQRDRLYQEAINPVTGTGGDGYVLYGDKTATSVPSPFDRINVRRLFNMLKTNIGRSSKYRLFELNNAFTRSSFRTETAQYLQGIKALGGIYEYRVVCDTTNNTPSVIDRNEFVATFYIQPARSINYIQLNFVATATGADFDELTGLAG
>ID:QBO65037.1 |[Escherichia phage vB_EcoM_G50]||_Escherichia_phage_vB_EcoM_G50_.gbk|putative tail sheath..|1980|MK327942(167728):96011-97990:1 ^^ Escherichia phage vB_EcoM_G50, complete genome.|neighbours:ID:QBO65036.1(1),ID:QBO65038.1(1)|neighbour_genes:large terminase prot..,putative tail tube p..|
MTLLSPGIELKETTVQSTVVNNSTGTAALAGKFQWGPAFQIKQVTNEVDLVNTFGQPTAETADYFMSAMNFLQYGNDLRVVRAVDRDTAKNSSPIAGNIEYTISTPGSNYAVGDKITVKYVSEDIETEGKITEVDADGKIKKINIPTAKIIAKAKEVGEYPALGSNWTAEISSSSSGLAAVITLGKIITDSGILLAEIENAEAAMTAVEFQTNLEKYGIPGVVALYPGELGDKIEIEIVSKADYAKGASALLPIYPGGGTRASTAKAVFGYGPQTDSQYAIIVRRNDAIVQSVVLSTKRGEKDIYDSNIYIDDFFAKGGSEYIFATAQNWPEGFSGILTLSGGLSSNAEVTAGDLMEAWDFFADRESVDVQLFIAGSCAGESLETASTVQKHVVSIGDARQDCLVLCSPPRETVVGIPVTRAVDNLVNWRTAAGSYTDNNFNISSTYAAIDGNYKYQYDKYNDVNRWVPLAADIAGLCARTDNVSQTWMSPAGYNRGQILNVIKLAIETRQAQRDRLYQEAINPVTGTGGDGYVLYGDKTATSVPSPFDRINVRRLFNMLKTNIGRSSKYRLFELNNAFTRSSFRTETAQYLQGIKALGGIYEYRVVCDTTNNTPSVIDRNEFVATFYIQPARSINYITLNFVATATGADFDELTGLAG
> |[Tevenvirinae _Escherichia_phage_vB_EcoM_G5211]||_Escherichia_phage_vB_EcoM_G5211.gb|Phage tail sheath|1998|MK327947.1(164278):89205-91202:1 ^RAST2:fig|1198136.94.peg.161^ Tevenvirinae _Escherichia_phage_vB_EcoM_G5211|neighbours:(1),(1)|neighbour_genes:Phage terminase, lar..,tail tube protein|
MTLLSPGFETKETTLSTTIVQSATGRAALVGKFQWGPAFQIVQVTNEVELVNKFGQPDNNTADYFMSGANFLQYGNDLRVVRVLNKEKAKNATVLAGNVEFEITNEGSNYKVGDSIKVKYNRQDVETAGKVTKVDTEGKIKGIFIPTGKIISLAKSIGVYPNLDGFTVEITSGTGNSTAAITISKIVTDSGLLLTDLETSRANITNQTFLTKLKKYDMPAVSAIYAGEIGDSLEVEILARSAFKNTAPDLTMYPYGGTRTAARNLIPYAPQNDNQYAFIVRRDGVVVESYVLSTLKGDKDVYGNSIYMDDFFARGSSQYIYATAQGWVDGFSGIISLAGGVSANEATIGGVGADPFIGAMMQGWDLFAERESIHVNLLIAGACAGEGDAFSTVQKHAVSIGDERQDCLVMVSPPRSTVVNIPVTTAIDNLIAWREGSGNYNENNMNINTTYAVIDGNYKYQYDKYNDVNRWVPLAADIAGLCARTDAVSQPWMSPAGYNRGQIMNVVKLAIEPRKAHRDRLYQAAINPVIGAGGEGFILMGDKTATTVPSPFDRINVRRLFNMLKKNIGDSSKYKLFENNDNFTRASFRMEVSQYLSTIRSLGGIYDFRVQCDTTNNTPDVIDRNEFVASMFIKPAKSINYIMLNFTAVATGSDFDEIIGPANQA
>ID:QBO65314.1 |[Escherichia phage vB_EcoM_G53]||_Escherichia_phage_vB_EcoM_G53_.gbk|putative tail sheath..|1983|MK327943(167834):99617-101599:1 ^^ Escherichia phage vB_EcoM_G53, complete genome.|neighbours:ID:QBO65313.1(1),ID:QBO65315.1(1)|neighbour_genes:large terminase prot..,putative tail tube p..|
MALLSPGVELKETTVQSTVVNNSTGTAALAGKFQWGPAFQIKQITDEVALVDMFGTPNTDTADYFMSAMNFLQYGNDLRVVRAVDRDAAKNSSPVAGNIEFTISAAGSNYAVGDKIIVKYLTETVEADGYVTSVDVDGKILNIYIPTGKIIARAKEINEYPALGSNWTAEVASSSSGLSGVITIGSIVTDSGILLTEVETSEEAITSLTFQESIKKYGVPGVVALYPGELGDQLEIEIVSKADYDKGASAQLKIYPDGGTRASTAKAIFGYGPQTDDQYAIIVRRNDAVVQSVVLSTKRGERDIYGSNIFIDDFFAKGASNYIFATAQGWPKGFSGVIKLGGGLSSNETVDAGDLMEAWDLFADRESVNAQLFIAGSCAGESLEVASTVQKHVVAIGDSRQDCLVLCSPPRATIVGIPVNRAVDNLVDWRTASGTYTDNNFNVSSTYAAIDGNYKYQYDKYNDVNRWVPLAADIAGLCARTDNISQPWMSPAGYNRGQILNVIKLAIETRQAQRDRLYQEAINPVTGTGGDGYVLYGDKTATSVPSPFDRINVRRLFNMVKTNIGSASKYRLFELNNAFTRSSFRTETSQYLQGIKALGGVYNFKVVCDTTNNTPAVIDRNEFVATFYLQPARSINYITLNFVATATGADFDELIGAVGA
>ID:QBQ80048.1 |[Escherichia phage vB_EcoM_G8]||_Escherichia_phage_vB_EcoM_G8_.gbk|putative tail sheath..|1980|MK373787(169650):97441-99420:1 ^^ Escherichia phage vB_EcoM_G8, complete genome.|neighbours:ID:QBQ80047.1(1),ID:QBQ80049.1(1)|neighbour_genes:large terminase prot..,putative tail tube p..|
MTLLSPGIELKETTVQSTVVNNSTGTAALAGKFQWGPAFQIKQVTNEVDLVNTFGQPTAETADYFMSAMNFLQYGNDLRVVRAVDRDTAKNSSPIAGNIEYTISTPGSNYAVGDKITVKYVSDDIETEGKITEVDADGKIKKINIPTAKIIAKAKEVGEYPTLGSNWTAEISSSSSGLAAVITLGKIITDSGILLAEIENAEAAMTAVDFQASLEKYGIPGVVALYPGELGDKIEIEIVSKADYAKGASALLPIYPGGGTRASTAKAVFGYGPQTDSQYAIIVRRNDAIVQSVVLSTKRGEKDIYDSNIYIDDFFAKGGSEYIFATAQNWPEGFSGILTLSGGLSSNAEVTAGDLMEAWDFFADRESVDVQLFIAGSCAGESLETASTVQKHVVSIGDARQDCLVLCSPPRETVVGIPVTRAVDNLVNWRTAAGSYTDNNFNISSTYAAIDGNYKYQYDKYNDVNRWVPLAADIAGLCARTDNVSQTWMSPAGYNRGQILNVIKLAIETRQAQRDRLYQEAINPVTGTGGDGYVLYGDKTATSVPSPFDRINVRRLFNMLKTNIGRSSKYRLFELNNAFTRSSFRTETAQYLQGIKALGGIYEYRVVCDTTNNTPSVIDRNEFVATFYIQPARSINYIQLNFVATATGADFDELTGLAG
>ID:QBQ77950.1 |[Escherichia phage vB_EcoM_G9062]||_Escherichia_phage_vB_EcoM_G9062_.gbk|putative tail sheath..|1980|MK373779(168670):97207-99186:1 ^^ Escherichia phage vB_EcoM_G9062, complete genome.|neighbours:ID:QBQ77949.1(1),ID:QBQ77951.1(1)|neighbour_genes:large terminase prot..,putative tail tube p..|
MTLLSPGIELKETTVQSTVVNNSTGTAALAGKFQWGPAFQIKQVTNEVDLVNTFGQPTAETADYFMSAMNFLQYGNDLRVVRAVDRDTAKNSSPIAGNIEYTISTPGSNYAVGDKITVKYVSEDVETEGKITEVDADGKIKKINIPTAKIIAKAKEVGEYPTLGSNWTAEISSSSSGLAAVITLGKIITDSGILLAEIESAETAMTAVDFQANLEKYGIPGVVALYPGELGDKIEIEIVSKADYAKGASALLPIYPGGGTRASTAKAVFGYGPQTDSQYAIIVRRNDAIVQSVVLSTKRGEKDIYDSNIYIDDFFAKGGSEYIFATAQNWPEGFSGILTLSGGLSSNAEVTAGDLMEAWDFFADRESVDVQLFIAGSCAGESLETASTVQKHVVSIGDARQDCLVLCSPPRETVVGIPVTRAVDNLVNWRTAAGSYTDNNFNISSTYAAIDGNYKYQYDKYNDVNRWVPLAADIAGLCARTDNVSQTWMSPAGYNRGQILNVIKLAIETRQAQRDRLYQEAINPVTGTGGDGYVLYGDKTATSVPSPFDRINVRRLFNMLKTNIGRSSKYRLFELNNAFTRSSFRTETAQYLQGIKALGGIYEYRVVCDTTNNTPSVIDRNEFVATFYIQPARSINYITLNFVATATGADFDELTGLAG
>ID:AXC33987.1 |[Escherichia phage vB_EcoM_JB75]||_Escherichia_phage_vB_EcoM_JB75_.gbk|tail sheath monomer|1980|MH355584(167208):68488-70467:-1 ^^ Escherichia phage vB_EcoM_JB75, complete genome.|neighbours:ID:AXC34082.1(-1),ID:AXC33988.1(-1)|neighbour_genes:tail tube protein,terminase large subu..|
MTLLSPGIELKETTVQSTVVNNSTGTAALAGKFQWGPAFQIKQVTNEVDLVNTFGQPTAETADYFMSAMNFLQYGNDLRVVRAVDRDTAKNSSPIAGNIEYTISTPGSNYAVGDKITVKYVSEDVETEGKITEVDADGKIKKINIPTAKIIAKAKEVGEYPTLGSNWTAEISSSSSGLAAVITLGKIITDSGILLAEIESAETAMTAVDFQANLEKYGIPGVVALYPGELGDKIEIEIVSKADYAKGASALLPIYPGGGTRASTAKAVFGYGPQTDSQYAIIVRRNDAIVQSVVLSTKRGEKDIYDSNIYIDDFFAKGGSEYIFATAQNWPEGFSGILTLSGGLSSNAEVTAGDLMEAWDFFADRESVDVQLFIAGSCAGESLETASTVQKHVVSIGDARQDCLVLCSPPRETVVGIPVTRAVDNLVNWRTAAGSYTDNNFNISSTYAAIDGNYKYQYDKYNDVNRWVPLAADIAGLCARTDNVSQTWMSPAGYNRGQILNVIKLAIETRQAQRDRLYQEAINPVTGTGGDGYVLYGDKTATSVPSPFDRINVRRLFNMLKTNIGRSSKYRLFELNNAFTRSSFRTETAQYLQGIKALGGIYEYRVVCDTTNNTPSVIDRNEFVATFYIQPARSINYITLNFVATATGADFDELTGLAG
>ID:YP_009030625.1 |[Escherichia phage vB_EcoM_JS09]||_Escherichia_phage_vB_EcoM_JS09_.gbk|tail sheath protein|1983|NC_024124(169148):67892-69874:-1 ^GeneID:19484887^ Escherichia phage vB_EcoM_JS09, complete genome.|neighbours:ID:YP_009030624.1(-1),ID:YP_009030626.1(-1)|neighbour_genes:tail tube protein,large terminase prot..|
MALLSPGVELKETTVQSTVVNNSTGTAALAGKFQWGPAFQIKQITDEVALVDMFGTPNTDTADYFMSAMNFLQYGNDLRVVRAVDRDTAKNSSPVAGNIEFTISAAGSNYAVGDKIIVKYLTETVEADGYVTSVDVDGKILNIYIPTGKIIARAKEINEYPALGSNWTAEVASSSSGLSGVITIGSIVTDSGILLTEVETSEEAITSLTFQESIKKYGVPGVVALYPGELGDQLEIEIVSKADYDKGASAQLKIYPDGGTRASTAKAIFGYGPQTDDQYAIIVRRNDAVVQSVILSTKRGERDIYGSNIFIDDFFAKGASNYIFATAQGWPKGFSGVIKLGGGLSSNETVDAGDLMEAWDLFADRESVNAQLFIAGSCAGESLEVASTVQKHVVAIGDSRQDCLVLCSPPRATIVGIPVNRAVDNLVDWRTASGTYTDNNFNVSSTYAAIDGNYKYQYDKYNDVNRWVPLAADIAGLCARTDNISQPWMSPAGYNRGQILNVIKLAIETRQPQRDRLYQEAINPVTGTGGDGYVLYGDKTATSVPSPFDRINVRRLFNMVKTNIGSASKYRLFELNNAFTRSSFRTETSQYLQGIKALGGVYNFKVVCDTTNNTPAVIDRNEFVATFYLQPARSINYITLNFVATATGADFDELIGAVGG
>ID:QBQ78453.1 |[Escherichia phage vB_EcoM_KAW1E185]||_Escherichia_phage_vB_EcoM_KAW1E185_.gbk|putative tail sheath..|1980|MK373781(164987):96255-98234:1 ^^ Escherichia phage vB_EcoM_KAW1E185, complete genome.|neighbours:ID:QBQ78452.1(1),ID:QBQ78454.1(1)|neighbour_genes:large terminase prot..,putative tail tube p..|
MTLLSPGIELKETTVQSTVVNNSTGTAALAGKFQWGPAFQIKQVTNEVDLVNTFGQPTAETADYFMSAMNFLQYGNDLRVVRAVDRDTAKNSSPIAGNIEYTISTPGSNYAVGDKITVKYVSDDIETEGKITEVDADGKIKKINIPTAKIIAKAKEVGEYPALGSNWTAEISSSSSGLAAVITLGKIITDSGILLAEIENAEAAMTAVDFQASLEKYGIPGVVALYPGELGDKIEIEIVSKADYAKGASALLPIYPGGGTRASTAKAVFGYGPQTDSQYAIIVRRNDAIVQSVVLSTKRGEKDIYDSNIYIDDFFAKGGSEYIFATAQNWPEGFSGILTLSGGLSSNAEVTAGDLMEAWDFFADRESVDVQLFIAGSCAGESLETASTVQKHVVSIGDARQDCLVLCSPPRETVVGIPVTRAVDNLVNWRTAAGSYTDNNFNISSTYAAIDGNYKYQYDKYNDVNRWVPLAADIAGLCARTDNVSQTWMSPAGYNRGQILNVIKLAIETRQAQRDRLYQEAINPVTGTGGDGYVLYGDKTATSVPSPFDRINVRRLFNMLKTNIGRSSKYRLFELNNAFTRSSFRTETSQYLQGIKALGGIYEYRVVCDTTNNTPSVIDRNEFVATFYIQPARSINYITLNFVATATGADFDELTGLAG
> |[Tevenvirinae Escherichia_phage_vB_EcoM_KAW3E185]||_Escherichia_phage_vB_EcoM_KAW3E185.gb|Phage tail sheath|1983|MK373782.1(170187):99639-101621:1 ^RAST2:fig|1198136.54.peg.178^ Tevenvirinae Escherichia_phage_vB_EcoM_KAW3E185|neighbours:(1),(1)|neighbour_genes:Phage terminase, lar..,Phage tail tube|
MSLLSPGVELKETTVQSTVVNNSTGTAALAGKFQWGPAFQIKQITDEVALVDMFGTPNTDTADYFMSAMNFLQYGNDLRVVRAVDRDTAKNSSPVAGNIEFTISAAGSNYAVGDKIIVKYLTETVEADGYVTSVDVDGKILNIYIPTGKIIARAKEINEYPALGSNWTAEVASSSSGLSGVITIGSIVTDSGILLTEVETSEEAITSLTFQESIKKYGVPGVVALYPGELGDQLEIEIVSKADYDKGASAQLKIYPDGGTRASTAKAIFGYGPQTDDQYAIIVRRNDAVVQSVVLSTKRGERDIYGSNIFIDDFFAKGASNYIFATAQGWPKGFSGVIKLGGGLSSNETVDAGDLMEAWDLFADRESVNAQLFIAGSCAGESLEVASTVQKHVVAIGDSRQDCLVLCSPPRATIVGIPVNRAVDNLVDWRTASGSYTDNNFNVSSTYAAIDGNYKYQYDKYNDVNRWVPLAADIAGLCARTDNISQPWMSPAGYNRGQILNVIKLAIETRQPQRDRLYQEAINPVTGTGGDGYVLYGDKTATSVPSPFDRINVRRLFNMVKTNIGSASKYRLFELNNAFTRSSFRTETSQYLQGIKALGGVYNFKVVCDTTNNTPAVIDRNEFVATFYLQPARSINYITLNFVATATGADFDELIGAVGG
>ID:QBQ79227.1 |[Escherichia phage vB_EcoM_MM02]||_Escherichia_phage_vB_EcoM_MM02_.gbk|putative tail sheath..|1983|MK373784(169201):101593-103575:1 ^^ Escherichia phage vB_EcoM_MM02, complete genome.|neighbours:ID:QBQ79226.1(1),ID:QBQ79228.1(1)|neighbour_genes:large terminase prot..,putative tail tube p..|
MSLLSPGVELKETTVQSTVVNNSTGTAALAGKFQWGPAFQIKQITDEVALVDMFGTPNTDTADYFMSAMNFLQYGNDLRVVRAVDRDTAKNSSPVAGNIEFTISAAGSNYAVGDKIIVKYLTETVEADGYVTSVDVDGKILNIYIPTGKIIARAKEINEYPALGSNWTAEVASSSSGLSGVITIGSIVTDSGILLTEVETSEEAITSLTFQESIKKYGVPGVVALYPGELGDQLEIEIVSKADYDKGASAQLKIYPDGGTRASTAKAIFGYGPQTDDQYAIIVRRNDAVVQSVVLSTKRGERDIYGSNIFIDDFFAKGASNYIFATAQGWPKGFSGVIKLGGGLSSNETVDAGDLMEAWDLFADRESVNAQLFIAGSCAGESLEVASTVQKHVVAIGDSRQDCLVLCSPPRATIVGIPVNRAVDNLVDWRTASGTYTDNNFNVSSTYAAIDGNYKYQYDKYNDVNRWVPLAADIAGLCARTDNISQPWMSPAGYNRGQILNVIKLAIETRQPQRDRLYQEAINPVTGTGGDGYVLYGDKTATSVPSPFDRINVRRLFNMVKTNIGSASKYRLFELNNAFTRSSFRTETSQYLQGIKALGGVYNFKVVCDTTNNTPAVIDRNEFVATFYLQPARSINYITLNFVATATGADFDELIGAVGG
>ID:QBQ79496.1 |[Escherichia phage vB_EcoM_OE5505]||_Escherichia_phage_vB_EcoM_OE5505_.gbk|putative tail sheath..|1980|MK373785(168756):97682-99661:1 ^^ Escherichia phage vB_EcoM_OE5505, complete genome.|neighbours:ID:QBQ79495.1(1),ID:QBQ79497.1(1)|neighbour_genes:large terminase prot..,putative tail tube p..|
MTLLSPGIELKETTVQSTVVNNSTGTAALAGKFQWGPAFQIKQVTNEVDLVNTFGQPTAETADYFMSAMNFLQYGNDLRVVRAVDRDTAKNSSPIAGNIEYTISTPGSNYAVGDKITVKYVSEDVETEGKITEVDDDGKIKKINIPTAKIIAKAKEVGEYPALGSNWTAEISSSSSGLAAVITLGKIITDSGILLAEIENAEAAMTAVDFQANLEKYGIPGVVALYPGELGDKIEIEIVSKADYAKGASALLPIYPGGGTRASTAKAVFGYGPQTDSQYAIIVRRNDAIVQSVVLSTKRGEKDIYDSNIYIDDFFAKGGSEYIFATAQNWPEGFSGILTLSGGLSSNAEVTAGDLMEAWDFFADRESVDVQLFIAGSCAGESLETASTVQKHVVSIGDARQDCLVLCSPPRETVVGIPVTRAVDNLVNWRTASGSYTDNNFNISSTYAAIDGNYKYQYDKYNDVNRWVPLAADIAGLCARTDNVSQTWMSPAGYNRGQILNVIKLAIETRQAQRDRLYQEAINPVTGTGGDGYVLYGDKTATSVPSPFDHINVRRLFNMLKTNIGRSSKYRLFELNNAFTRSSFRTETAQYLQGIKALGGIYEYRVVCDTTNNTPSVIDRNEFVATFYIQPARSINYITLNFVATATGADFDELTGLTG
> |[Tevenvirinae _Escherichia_phage_vB_EcoM_PhAPEC2]||_Escherichia_phage_vB_EcoM_PhAPEC2.gb|Phage tail sheath|1983|NC_024794.1(167318):100199-102181:1 ^RAST2:fig|1198136.124.peg.176^ Tevenvirinae _Escherichia_phage_vB_EcoM_PhAPEC2|neighbours:(1),(1)|neighbour_genes:Phage terminase, lar..,Phage tail tube|
MALLSPGVELKETTVQSTVVNNSTGTAALAGKFQWGPAFQIKQITDEVALVDMFGTPNTDTADYFMSAMNFLQYGNDLRVVRAVDRDTAKNSSPVAGNIEFTISATGSNYAVGDKIIVKYLTETVEADGYVTSVDVDGKILNIYIPTGKIIAKAKEIGEYPELGSNWTAEVASSSSGLSGVITIGSIVTDSGILLTEVETSEEAITSLTFQESIKKYGVPGVVALYPGELGDQLEIEIVSKAEYDKGASAQLKIYPDGGTRASTAKAIFGYGPQTDDQYAIIVRRNDAVVQSVVLSTKRGERDIYGSNIFIDDFFAKGASNYIFATAQGWPKGFSGVIKLNGGLSSNETVEAGDLMEAWDLFADRESVNAQLFIAGSCAGESLEVASTVQKHVVAIGDSRQDCLVLCSPPRATIVGIPVNRAVDNLVDWRTASGTYTDNNFNISSTYAAIDGNYKYQYDKYNDVNRWVPLAADIAGLCARTDNISQPWMSPAGYNRGQILNVIKLAIETRQAQRDRLYQEAINPVTGTGGDGYVLYGDKTATSVPSPFDRINVRRLFNMVKTNIGSASKYRLFELNNAFTRSSFRTETSQYLQGIKALGGVYNFKVVCDTTNNTPAVIDRNEFVATFYLQPARSINYITLNFVATATGADFDELIGAVGG
>ID:QBQ79779.1 |[Escherichia phage vB_EcoM_R5505]||_Escherichia_phage_vB_EcoM_R5505_.gbk|putative tail sheath..|1980|MK373786(167317):96799-98778:1 ^^ Escherichia phage vB_EcoM_R5505, complete genome.|neighbours:ID:QBQ79778.1(1),ID:QBQ79780.1(1)|neighbour_genes:large terminase prot..,hypothetical protein|
MTLLSPGIELKETTVQSTVVNNSTGTAALAGKFQWGPAFQIKQVTNEVDLVNTFGQPTAETADYFMSAMNFLQYGNDLRVVRAVDRDTAKNSSPIAGNIEYTISTPGSNYAVGDKITVKYVSDDIETEGKITEVDADGKIKKINIPTAKIIAKAKEVGEYPALGSNWTAEISSSSSGLAAVITLGKIITDSGILLAEIENAEAAITAVDFQANLEKYGIPGVVALYPGELGDKIEIEIVSKADYAKGASALLPIYPGGGTRASTAKAVFGYGPQTDSQYAIIVRRNDAIVQSVVLSTKRGEKDIYDSNIYIDDFFAKGGSEYIFATAQNWPEGFSGILTLSGGLSSNAEVTAGDLMEAWDFFADRESVDVQLFIAGSCAGESLETASTVQKHVVSIGDARQDCLVLCSPPRETVVGIPVTRAVDNLVNWRTAAGSYTDNNFNISSTYAAIDGNYKYQYDKYNDVNRWVPLAADIAGLCARTDNVSQTWMSPAGYNRGQILNVIKLAIETRQAQRDRLYQEAINPVTGTGGDGYVLYGDKTATSVPSPFDRINVRRLFNMLKTNIGRSSKYRLFELNNAFTRSSFRTETAQYLQGIKALGGIYEYRVVCDTTNNTPSVIDRNEFVATFYIQPARSINYITLNFVATATGADFDELTGLAG
>ID:QBQ77188.1 |[Escherichia phage vB_EcoM_WFK]||_Escherichia_phage_vB_EcoM_WFK_.gbk|putative tail sheath..|1983|MK373775(164590):95509-97491:1 ^^ Escherichia phage vB_EcoM_WFK, complete genome.|neighbours:ID:QBQ77187.1(1),ID:QBQ77189.1(1)|neighbour_genes:large terminase prot..,putative tail tube p..|
MALLSPGVELKETTVQSTVVNNSTGTAALAGKFQWGPAFQIKQITDEVALVDMFGTPNTDTADYFMSAMNFLQYGNDLRVVRAVDRDTAKNSSPVAGNINFTISSAGTNYRVGDKVVVKYSTDIIEPDGEVTSVDSDGKILNIFIPSGKIIAKAKEIGEYPELGSNWTAEMSGSSSGLSAVITIDSVIMDSGILLTEVETSEEAITSLTFQESIKKYGVPGIVALYPGELGDQLEIEIVSKADYDKGASAQLKIYPDGGTRASTAKAIFGYGPQTDDQYAIIVRRNDAVVQSVVLSTKRGERDIYGSNIFIDDFFAKGASNYIFATAQGWPKGFSGVIKLNGGLSSNETVEAGDLMEAWDLFADRESVNAQLFIAGSCAGESLEVASTVQKHVVAIGDSRQDCLVLCSPPRAAVVGIPVNRAVDNLVDWRTASGTYTDNNFNISSTYAAIDGNYKYQYDKYNDVNRWVPLAADIAGLCARTDNISQPWMSPAGYNRGQILNVIKLAIETRQAQRDRLYQEAINPVTGTGGDGYVLYGDKTATSVPSPFDRINVRRLFNMVKTNIGSASKYRLFELNNAFTRSSFRTETSQYLQGIKALGGVYNFKVVCDTTNNTPAVIDRNEFVATFYLQPARSINYITLNFVATATGADFDELIGAVGG
>ID:QBQ76927.1 |[Escherichia phage vB_EcoM_WFL6982]||_Escherichia_phage_vB_EcoM_WFL6982_.gbk|putative tail sheath..|1983|MK373774(164279):95509-97491:1 ^^ Escherichia phage vB_EcoM_WFL6982, complete genome.|neighbours:ID:QBQ76926.1(1),ID:QBQ76928.1(1)|neighbour_genes:large terminase prot..,putative tail tube p..|
MALLSPGVELKETTVQSTVVNNSTGTAALAGKFQWGPAFQIKQITDEVALVDMFGTPNTDTADYFMSAMNFLQYGNDLRVVRAVDRDTAKNSSPVAGNINFTISSAGTNYRVGDKVVVKYSTDIIEPDGEVTSVDSDGKILNIFIPSGKIIAKAKEIGEYPELGSNWTAEMSGSSSGLSAVITIDSVIMDSGILLTEVETSEEAITSLTFQESIKKYGVPGIVALYPGELGDQLEIEIVSKADYDKGASAQLKIYPDGGTRASTAKAIFGYGPQTDDQYAIIVRRNDAVVQSVVLSTKRGERDIYGSNIFIDDFFAKGASNYIFATAQGWPKGFSGVIKLNGGLSSNETVEAGDLMEAWDLFADRESVNAQLFIAGSCAGESLEVASTVQKHVVAIGDSRQDCLVLCSPPRAAVVGIPVNRAVDNLVDWRTASGTYTDNNFNISSTYAAIDGNYKYQYDKYNDVNRWVPLAADIAGLCARTDNISQPWMSPAGYNRGQILNVIKLAIETRQAQRDRLYQEAINPVTGTGGDGYVLYGDKTATSVPSPFDRINVRRLFNMVKTNIGSASKYRLFELNNAFTRSSFRTETSQYLQGIKALGGVYNFKVVCDTTNNTPAVIDRNEFVATFYLQPARSINYITLNFVATATGADFDELIGAVGG
>ID:QBQ77680.1 |[Escherichia phage vB_EcoM_WFbE185]||_Escherichia_phage_vB_EcoM_WFbE185.gbk|putative tail sheath..|1983|MK373778(170429):100735-102717:1 ^^ Escherichia phage vB_EcoM_WFbE185, complete genome.|neighbours:ID:QBQ77679.1(1),ID:QBQ77681.1(1)|neighbour_genes:large terminase prot..,putative tail tube p..|
MSLLSPGVELKETTVQSTVVNNSTGTAALAGKFQWGPAFQIKQITDEVALVDMFGTPNTDTADYFMSAMNFLQYGNDLRVVRAVDRDTAKNSSPVAGNIEFTISAAGSNYAVGDKIIVKYLTETVEADGYVTSVDVDGKILNIYIPTGKIIARAKEINEYPALGSNWTAEVASSSSGLSGVITIGSIVTDSGILLTEVETSEEAITSLTFQESIKKYGVPGVVALYPGELGDQLEIEIVSKADYDKGASAQLKIYPDGGTRASTAKAIFGYGPQTDDQYAIIVRRNDAVVQSVILSTKRGERDIYGSNIFIDDFFAKGASNYIFATAQGWPKGFSGVIKLGGGLSSNETVDAGDLMEAWDLFADRESVNAQLFIAGSCAGESLEVASTVQKHVVAIGDSRQDCLVLCSPPRATIVGIPVNRAVDNLVDWRTASGTYTDNNFNVSSTYAAIDGNYKYQYDKYNDVNRWVPLAADIAGLCARTDNISQPWMSPAGYNRGQILNVIKLAIETRQPQRDRLYQEAINPVTGTGGDGYVLYGDKTATSVPSPFDRINVRRLFNMVKTNIGSASKYRLFELNNAFTRSSFRTETSQYLQGIKALGGVYNFKVVCDTTNNTPAVIDRNEFVATFYLQPARSINYITLNFVATATGADFDELIGAVGG
>ID:YP_007004908.1 |[Escherichia phage wV7]||_Escherichia_phage_wV7_.gbk|tail sheath protein|1980|NC_019505(166452):95567-97546:1 ^GeneID:14010702^ Escherichia phage wV7, complete genome.|neighbours:ID:YP_007004907.1(1),ID:YP_007004909.1(1)|neighbour_genes:terminase DNA packag..,tail tube protein|
MTLLSPGIELKETTVQSTVVNNSTGTAALAGKFQWGPAFQIKQVTNEVDLVNTFGQPTAETADYFMSAMNFLQYGNDLRVVRAVDRDTAKNSSPIAGNIEYTISTPGSNYAVGDKITVKYVSDDIETEGKITEVDADGKIKKINIPTAKIIAKAKEVGEYPTLGSNWTAEISSSSSGLAAVITLGKIITDSGILLAEIESAETAMTAVDFQANLEKYGIPGVVALYPGELGDKIEIEIVSKADYAKGASALLPIYPGGGTRASTAKAVFGYGPQTDSQYAIIVRRNDAIVQSVVLSTKRGEKDIYDSNIYIDDFFAKGGSEYIFATAQNWPEGFSGILTLSGGLSSNAEVTAGDLMEAWDFFADRESVDVQLFIAGSCAGESLETASTVQKHVVSIGDARQDCLVLCSPPRETVVGIPVTRAVDNLVNWRTAAGSYTDNNFNISSTYAAIDGNYKYQYDKYNDVNRWVPLAADIAGLCARTDNVSQTWMSPAGYNRGQILNVIKLAIETRQAQRDRLYQEAINPVTGTGGDGYVLYGDKTATSVPSPFDRINVRRLFNMLKTNIGRSSKYRLFELNNAFTRSSFRTETAQYLQGIKALGGIYEYRVVCDTTNNTPSVIDRNEFVATFYIQPARSINYIQLNFVATATGADFDELTGLAG
> |[Tevenvirinae Escherichia_virus_KFS-EC]||_Escherichia_virus_KFS-EC.gb|Phage tail sheath|2004|MH560358.1(164715):32182-34185:1 ^RAST2:fig|1198136.83.peg.50^ Tevenvirinae Escherichia_virus_KFS-EC|neighbours:(1),(1)|neighbour_genes:Phage terminase, lar..,tail tube protein|
MTLLSPGFETKETTLSTTIVQSATGRAALVGKFQWGPAFQIIQVTNEVELVNKFGQPDNNTADYFMSGANFLQYGNDLRVVRVLNKEKAKNATALAGNVEFEITNEGSNYEVGDTIKIKHNRQDIETAGKVTKVDGDGKVKGVFIPTGKIIAHAKAIGVYPELDGGWTAEFTSSSGNGSAALSVTKIVTDSGLLLTDLETSRANITNQTFLTKLQKYDMPAVSAIYAGEIGNSLEVEILARSAFSGAVAPELTMYPFGGTRAAARNLIPYAPQNDNQYAFIVRRDGVVVESYVLSTLKGDKDVYGNSIYMDDFFARGSSQYIYATAQGWVDGFSGIISLAGGVSANEATTGGVGADPFIGAMMQGWDLFAERESIHVNLLIAGACAGEGDAFSTVQKHAVSIGDERQDCLVMVSPPRSTVVNIPVTTAIDNLIAWREGSGNYNENNMNINTTYAVIDGNYKYQYDKYNDVNRWVPLAADIAGLCARTDAVSQPWMSPAGYNRGQIMNVVKLAIEPRKAHRDRLYQAAINPVIGAGGEGFILMGDKTATTVPSPFDRINVRRLFNMLKKNIGDSSKYKLFENNDNFTRASFRMEVSQYLSTIRSLGGIYDFRVQCDTTNNTPDVIDRNEFVASMFIKPAKSINYIMLNFTAVATGSDFDEIIGPANQA
>ID:QDK04293.1 |[Escherichia virus VEc20]||_Escherichia_virus_VEc20_.gbk|vec20_163|1980|MN022785(167532):94975-96954:1 ^^ Escherichia virus VEc20, complete genome.|neighbours:ID:QDK04292.1(1),ID:QDK04294.1(1)|neighbour_genes:vec20_162,vec20_164|
MTLLSPGIELKETTVQSTVVNNSTGTAALAGKFQWGPAFQIKQVTNEVDLVNTFGQPTAETADYFMSAMNFLQYGNDLRVVRAVDRDTAKNSSPIAGNIEYTISTPGSNYAVGDKITVKYVSEDVETEGKITEVDADGKIKKINIPTAKIIAKAKEVGEYPTLGSNWTAEISSSSSGLAAVITLGKIITDSGILLAEIENAEAAMTAVDFQANLEKYGIPGVVALYPGELGDKIEIEIVSKADYAKGASALLPIYPGGGTRASTAKAVFGYGPQTDSQYAIIVRRNDAIVQSVVLSTKRGEKDIYDSNIYIDDFFAKGGSEYIFATAQNWPEGFSGILTLSGGLSSNAEVTAGDLMEAWDFFADRESVDVQLFIAGSCAGESLETASTVQKHVVSIGDARQDCLVLCSPPRETVVGIPVTRAVDNLVNWRTAAGSYTDNNFNISSTYAAIDGNYKYQYDKYNDVNRWVPLAADIAGLCARTDNVSQTWMSPAGYNRGQILNVIKLAIETRQAQRDRLYQEAINPVTGTGGDGYVLYGDKTATSVPSPFDRINVRRLFNMLKTNIGRSSKYRLFELNNAFTRSSFRTETAQYLQGIKALGGIYEYRVVCDTTNNTPSVIDRNEFVATFYIQPARSINYIQLNFVATATGADFDELTGLAG
>ID:VCU44423.1 |[Escherichia virus vB_Eco_mar005P1]|vB_Eco_mar005P1|_Escherichia_virus_vB_Eco_mar005P1_.gbk|18|1983|LR027390(167773):33764-35746:1 ^^ Escherichia virus vB_Eco_mar005P1 genome assembly, chromosome: 1.|neighbours:ID:VCU44421.1(1),ID:VCU44425.1(1)|neighbour_genes:17,19|
MSLLSPGVELKETTVQSTVVNNSTGTAALAGKFQWGPAFQIKQITDEVALVDMFGTPNTDTADYFMSAMNFLQYGNDLRVVRAVDRDTAKNSSPVAGNIEFTISAAGSNYAVGDKIIVKYLTETVEADGYVTSVDVDGKILNIYIPTGKIIARAKEINEYPALGSNWTAEVASSSSGLSGVITIGSIVTDSGILLTEVETSEEAITSLTFQESIKKYGVPGVVALYPGELGDQLEIEIVSKADYDKGASAQLKIYPDGGTRASTAKAIFGYGPQTDDQYAIIVRRNDAVVQSVVLSTKRGERDIYGSNIFIDDFFAKGASNYIFATAQGWPKGFSGVIKLGGGLSSNETVDAGDLMEAWDLFADRESVNAQLFIAGSCAGESLEVASTVQKHVVAIGDSRQDCLVLCSPPRATIVGIPVNRAVDNLVDWRTASGTYTDNNFNVSSTYAAIDGNYKYQYDKYNDVNRWVPLAADIAGLCARTDNISQPWMSPAGYNRGQILNVIKLAIETRQAQRDRLYQEAINPVTGTGGDGYVLYGDKTATSVPSPFDRINVRRLFNMVKTNIGSASKYRLFELNNAFTRSSFRTETSQYLQGIKALGGVYNFKVVCDTTNNTPAVIDRNEFVATFYLQPARSINYITLNFVATATGADFDELIGAVGG
>ID:VCU44430.1 |[Escherichia virus vB_Eco_mar005P1]|vB_Eco_mar006P2|_Escherichia_virus_vB_Eco_mar005P1_strain_vB_Eco_mar006P2_.gbk|18|1983|LR027387(167773):134659-136641:1 ^^ Escherichia virus vB_Eco_mar005P1 strain vB_Eco_mar006P2 genome assembly, chromosome: 1.|neighbours:ID:VCU44428.1(1),ID:VCU44432.1(1)|neighbour_genes:17,19|
MSLLSPGVELKETTVQSTVVNNSTGTAALAGKFQWGPAFQIKQITDEVALVDMFGTPNTDTADYFMSAMNFLQYGNDLRVVRAVDRDTAKNSSPVAGNIEFTISAAGSNYAVGDKIIVKYLTETVEADGYVTSVDVDGKILNIYIPTGKIIARAKEINEYPALGSNWTAEVASSSSGLSGVITIGSIVTDSGILLTEVETSEEAITSLTFQESIKKYGVPGVVALYPGELGDQLEIEIVSKADYDKGASAQLKIYPDGGTRASTAKAIFGYGPQTDDQYAIIVRRNDAVVQSVVLSTKRGERDIYGSNIFIDDFFAKGASNYIFATAQGWPKGFSGVIKLGGGLSSNETVDAGDLMEAWDLFADRESVNAQLFIAGSCAGESLEVASTVQKHVVAIGDSRQDCLVLCSPPRATIVGIPVNRAVDNLVDWRTASGTYTDNNFNVSSTYAAIDGNYKYQYDKYNDVNRWVPLAADIAGLCARTDNISQPWMSPAGYNRGQILNVIKLAIETRQAQRDRLYQEAINPVTGTGGDGYVLYGDKTATSVPSPFDRINVRRLFNMVKTNIGSASKYRLFELNNAFTRSSFRTETSQYLQGIKALGGVYNFKVVCDTTNNTPAVIDRNEFVATFYLQPARSINYITLNFVATATGADFDELIGAVGG
>ID:VCU43243.1 |[Escherichia virus vB_Eco_mar005P1]|vB_Eco_mar007P3|_Escherichia_virus_vB_Eco_mar005P1_strain_vB_Eco_mar007P3_.gbk|18|1983|LR027383(167651):56650-58632:1 ^^ Escherichia virus vB_Eco_mar005P1 strain vB_Eco_mar007P3 genome assembly, chromosome: 1.|neighbours:ID:VCU43242.1(1),ID:VCU43244.1(1)|neighbour_genes:17,19|
MSLLSPGVELKETTVQSTVVNNSTGTAALAGKFQWGPAFQIKQITDEVALVDMFGTPNTDTADYFMSAMNFLQYGNDLRVVRAVDRDTAKNSSPVAGNIEFTISAAGSNYAVGDKIIVKYLTETVEADGYVTSVDVDGKILNIYIPTGKIIARAKEINEYPALGSNWTAEVASSSSGLSGVITIGSIVTDSGILLTEVETSEEAITSLTFQESIKKYGVPGVVALYPGELGDQLEIEIVSKADYDKGASAQLKIYPDGGTRASTAKAIFGYGPQTDDQYAIIVRRNDAVVQSVVLSTKRGERDIYGSNIFIDDFFAKGASNYIFATAQGWPKGFSGVIKLGGGLSSNETVDAGDLMEAWDLFADRESVNAQLFIAGSCAGESLEVASTVQKHVVAIGDSRQDCLVLCSPPRATIVGIPVNRAVDNLVDWRTASGTYTDNNFNVSSTYAAIDGNYKYQYDKYNDVNRWVPLAADIAGLCARTDNISQPWMSPAGYNRGQILNVIKLAIETRQAQRDRLYQEAINPVTGTGGDGYVLYGDKTATSVPSPFDRINVRRLFNMVKTNIGSASKYRLFELNNAFTRSSFRTETSQYLQGIKALGGVYNFKVVCDTTNNTPAVIDRNEFVATFYLQPARSINYITLNFVATATGADFDELIGAVGG
>ID:VCU43951.1 |[Escherichia virus vB_Eco_mar005P1]|vB_Eco_mar008P4|_Escherichia_virus_vB_Eco_mar005P1_strain_vB_Eco_mar008P4_.gbk|18|1983|LR027386(167773):39431-41413:1 ^^ Escherichia virus vB_Eco_mar005P1 strain vB_Eco_mar008P4 genome assembly, chromosome: 1.|neighbours:ID:VCU43950.1(1),ID:VCU43952.1(1)|neighbour_genes:17,19|
MSLLSPGVELKETTVQSTVVNNSTGTAALAGKFQWGPAFQIKQITDEVALVDMFGTPNTDTADYFMSAMNFLQYGNDLRVVRAVDRDTAKNSSPVAGNIEFTISAAGSNYAVGDKIIVKYLTETVEADGYVTSVDVDGKILNIYIPTGKIIARAKEINEYPALGSNWTAEVASSSSGLSGVITIGSIVTDSGILLTEVETSEEAITSLTFQESIKKYGVPGVVALYPGELGDQLEIEIVSKADYDKGASAQLKIYPDGGTRASTAKAIFGYGPQTDDQYAIIVRRNDAVVQSVVLSTKRGERDIYGSNIFIDDFFAKGASNYIFATAQGWPKGFSGVIKLGGGLSSNETVDAGDLMEAWDLFADRESVNAQLFIAGSCAGESLEVASTVQKHVVAIGDSRQDCLVLCSPPRATIVGIPVNRAVDNLVDWRTASGTYTDNNFNVSSTYAAIDGNYKYQYDKYNDVNRWVPLAADIAGLCARTDNISQPWMSPAGYNRGQILNVIKLAIETRQAQRDRLYQEAINPVTGTGGDGYVLYGDKTATSVPSPFDRINVRRLFNMVKTNIGSASKYRLFELNNAFTRSSFRTETSQYLQGIKALGGVYNFKVVCDTTNNTPAVIDRNEFVATFYLQPARSINYITLNFVATATGADFDELIGAVGG
>ID:VCU44830.1 |[Escherichia virus vB_Eco_mar005P1]|vB_Eco_mar009P5|_Escherichia_virus_vB_Eco_mar005P1_strain_vB_Eco_mar009P5_.gbk|18|1983|LR027391(167658):88294-90276:-1 ^^ Escherichia virus vB_Eco_mar005P1 strain vB_Eco_mar009P5 genome assembly, chromosome: 1.|neighbours:ID:VCU44829.1(-1),ID:VCU44831.1(-1)|neighbour_genes:19,17|
MSLLSPGVELKETTVQSTVVNNSTGTAALAGKFQWGPAFQIKQITDEVALVDMFGTPNTDTADYFMSAMNFLQYGNDLRVVRAVDRDTAKNSSPVAGNIEFTISAAGSNYAVGDKIIVKYLTETVEADGYVTSVDVDGKILNIYIPTGKIIARAKEINEYPALGSNWTAEVASSSSGLSGVITIGSIVTDSGILLTEVETSEEAITSLTFQESIKKYGVPGVVALYPGELGDQLEIEIVSKADYDKGASAQLKIYPDGGTRASTAKAIFGYGPQTDDQYAIIVRRNDAVVQSVVLSTKRGERDIYGSNIFIDDFFAKGASNYIFATAQGWPKGFSGVIKLGGGLSSNETVDAGDLMEAWDLFADRESVNAQLFIAGSCAGESLEVASTVQKHVVAIGDSRQDCLVLCSPPRATIVGIPVNRAVDNLVDWRTASGTYTDNNFNVSSTYAAIDGNYKYQYDKYNDVNRWVPLAADIAGLCARTDNISQPWMSPAGYNRGQILNVIKLAIETRQAQRDRLYQEAINPVTGTGGDGYVLYGDKTATSVPSPFDRINVRRLFNMVKTNIGSASKYRLFELNNAFTRSSFRTETSQYLQGIKALGGVYNFKVVCDTTNNTPAVIDRNEFVATFYLQPARSINYITLNFVATATGADFDELIGAVGG
>ID:AUV57517.1 |[Klebsiella phage KP1]||_Klebsiella_phage_KP1_.gbk|tail sheath protein|1974|MG751100(167989):86871-88844:1 ^^ Klebsiella phage KP1, complete genome.|neighbours:ID:AUV57516.1(1),ID:AUV57518.1(1)|neighbour_genes:terminase large subu..,tail tube protein|
MPLVSPGIELKETSVQSTVVLNATGRAAIVGKFQWGPAYQVTQITNEVELVDMFGGPNNQTADYFMSAMNFLQYGNDLRTVRVVNREAAKNASPLVDNIEWEITTAGSNYEVGDKITVKYADQVVDDTGSVTEVDSDGKIKSVFIPTSKIIAYAKSINQYPDLGSSWTTTITSQSSGVSAVITLGKIISDSTVLLTEPETAHEEMTKTEFQTALAKYKMPGIVAAYPGELGNQLEIEIVSKAAFDKGEQLTIYPAGGKRASTAKAVFGYGPQTDTQYAIIVRRDGAVVESAVLSTSRQDKDIYGNNIFMDDYFSKGSSRYIFATAQGWPEGFAGVIRLGGGVSANESVTAGDLIQGWDLFGDREALRVNLLIAGACAGETDEIASTVQKHVSSIADERQDCLALISPPRSTIVNIPLTRAVDNLIDWRQGEGSYDSANMNINTTYAAIDGNYKYQYDKYNDVNRWVPLAADIAGLCARTDDVAQPWMSPAGYRRGQILNCIKLAIEPRQAHRDRMYQAGINPVTGQGTGDGFILFGDKTATTVPTPFDRINVRRLFNMLKNNIGDSSKWQLFELNDNFTRSSFRMETSQYLAGIKALGGVYDFRVVCDTTNNTPAVIDRNEFVASFYIKPARSINYITLNFVATATGADFDELIGPQ
>ID:APD20568.1 |[Klebsiella phage KPV15]|KPV15|_Klebsiella_phage_KPV15_.gbk|tail sheath monomer|1362|KY000080(167034):108196-109557:1 ^^ Klebsiella phage KPV15, complete genome.|neighbours:ID:APD20567.1(1),ID:APD20569.1(1)|neighbour_genes:tail sheath monomer,tail fibers protein|
MTKTEFQTALAKYKMPGIVAAYPGELGNQLEIEIVSKAAFDKGEQLTIYPAGGKRASTAKAVFGYGPQTDTQYAIIVRRDGAVVESAVLSTSRQDKDIYGNNIFMDDYFSKGSSRYIFATAQGWPEGFAGVIRLGGGVSANESVTAGDLIQGWDLFGDREALRVNLLIAGACAGETDEIASTVQKHVSSIADERQDCLALISPPRSTIVNIPLTRAVDNLIDWRQGEGSYDSANMNINTTYAAIDGNYKYQYDKYNDVNRWVPLAADIAGLCARTDDVAQPWMSPAGYRRGQILNCIKLAIEPRQAHRDRMYQAGINPVTGQGTGDGFILFGDKTATTVPTPFDRINVRRLFNMLKNNIGDSSKWQLFELNDNFTRSSFRMETSQYLAGIKALGGVYDFRVVCDTTNNTPAVIDRNEFVASFYIKPARSINYITLNFVATATGADFDELIGPQ
> |[Tevenvirinae Klebsiella_phage_Marfa]||_Klebsiella_phage_Marfa.gb|Phage tail sheath|1983|MN044033.1(168532):95285-97267:1 ^RAST2:fig|1198136.82.peg.185^ Tevenvirinae Klebsiella_phage_Marfa|neighbours:(1),(1)|neighbour_genes:Phage terminase, lar..,hypothetical protein|
MALISPGIELKETSVQSTVVINATGRAALVGKFQWGPAYQVTQVTNEVELVDLFGGPNNQTADYFMSGMNFLQYGNDLRTVRVVNEEAAKNASPIAGNIEWTIDTAGTNYSVGDKLTVKYLTTDVETEGRITKVDTDGKILSVFIPTAKIIAYAKSINQYPDLGSSWTVEIAGTSAGVSGGISLGKIIVDSGILLTDTETADEKITNTTFQTALSKYGMPGVVAIYPGEIGSTLEVEIVSKATYDANAVSLLDMYPGGGTRASTAKSVFGYGPQTPDQYAIIVRRDGTLVENVILSTKRGDKDMYGNNIFMDDYFANGSSKFIFATSEGWPKDFSGIIQLNGGVSANESVTAADLMKGWDLFGDREALRVNLLIAGACAGEEAEVSSTVQKHVVSIGDERQDCLVLISPPRSALVNVPLTRAVDNLIDWREGTGSYTDSNMNINTTYATIDGNYKYQYDKYNDVNRWVPLAADIAGLCARTDTTSQPWMSPAGYRRGQILNCIKLAIEPRQSARDRMYQVGINPVIGQGTGEGFILFGDKTATTVPTPFDRINVRRLFNMLKTNIGDSSKYQIFELNDNFTRSSFRMETGQYLANIKALGGVYDFRVVCDTTNNTPAVIDRNEFVASFYIKPARSINFITLNFVATATGADFDELIGVQQ
>ID:YP_009194458.1 |[Klebsiella phage Matisse]||_Klebsiella_phage_Matisse_.gbk|tail sheath protein|1992|NC_028750(176081):128019-130010:1 ^GeneID:26613397^ Klebsiella phage Matisse, complete genome.|neighbours:ID:YP_009194457.1(1),ID:YP_009194459.1(1)|neighbour_genes:terminase large subu..,tail tube protein|
MALISPGIETKETSVQSTVVRNSTGRAAIVGKFSWGPAYQIRQISNEVELVNYFGSPDNDTADYFMNAVNFLQFGQDLRVVRVVDKEAAKNATAIYNQIKTTITAAGSNYAVDDQIKVKHNNVVIEEDGVVTSVDDQGKVLSVFIPSTKIIAHAKQVGVYPDLSSGWTTEIVSSSSGVSATITIDGVEVDPGITLLNLDTAKETIQATAFQKLCTKYKLPSVIAIYPGEMGSTVTVEILSKAAYDSSAVIKSYPSGKSGKNSGRSSMNFGPQNDNQYAFIVRRGGIIQETFIVSTAKGDKDIYGSTIYMDDFFANGGSQYLYGTSLNWPVGFSGVLELGGGTSANSTVGADELMAGWDMFADRESLHVPLLIAGACAGETAEISSTVQKHAVSIGETRSDCVVFVSPPRSALVNIPLAQAVDNLVEWRTGYKIGNTTPVDNNMNVSSSYAFIDGNYKFQYDKYNDVNRWIPLAGDMAGLCVYTDQVSQPWMSPAGYNRGQLRNCIKLAIEPTNAHRDSMYQVQINAVTGFSGGAGYILYGDKTATTVPSPFDRINVRRLFNMIKKDIGDNAKYKLFENNDDFTRSSFRMDAGQYMSNVRALGGVYDYRVVCDTTNNTPDVIDRNEFIASIYVKPARSINYITLNFVATSTGADFDELIGSTSV
>ID:AWY07066.1 |[Klebsiella phage Mineola]||_Klebsiella_phage_Mineola_.gbk|tail sheath protein|1974|MH333064(166130):96078-98051:1 ^^ Klebsiella phage Mineola, complete genome.|neighbours:ID:AWY07065.1(1),ID:AWY07067.1(1)|neighbour_genes:large terminase subu..,tail tube protein|
MPLVSPGIELKETSVQSTVVLNATGRAAIVGKFQWGPAYQVTQITNEVELVDMFGGPNNQTADYFMSAMNFLQYGNDLRTVRVVNREAAKNASPLVDNIEWEITTAGSNYEVGDKITVKYADQVVDDTGSVTEVDSDGKIKSVFIPTSKIIAYAKSINQYPDLGSSWTTTITSQSSGVSAVITLGKIISDSTVLLTEPETAHEEMTKTEFQTALAKYKMPGIVAAYPGELGNQLEIEIVSKAAFDKGEQLTIYPAGGKRASTAKAVFGYGPQTDTQYAIIVRRDGAVVESAVLSTSRQDKDIYGNNIFMDDYFSKGSSRYIFATAQGWPEGFAGVIRLGGGVSANESVTAGDLIQGWDLFGDREALRVNLLIAGACAGETDEIASTVQKHVSSIADERQDCLALISPPRSTIVNIPLTRAVDNLIDWRQGEGSYDSANMNINTTYAAIDGNYKYQYDKYNDVNRWVPLAADIAGLCARTDDVAQPWMSPAGYRRGQILNCIKLAIEPRQAHRDRMYQAGINPVTGQGTGDGFILFGDKTATTVPTPFDRINVRRLFNMLKNNIGDSSKWQLFELNDNFTRSSFRMETSQYLAGIKALGGVYDFRVVCDTTNNTPAVIDRNEFVASFYIKPARSINYITLNFVATATGADFDELIGPQ
>ID:YP_009607407.1 |[Klebsiella phage Miro]||_Klebsiella_phage_Miro_.gbk|tail sheath protein|1992|NC_041981(176055):128206-130197:1 ^GeneID:40083416^ Klebsiella phage Miro, complete genome.|neighbours:ID:YP_009607406.1(1),ID:YP_009607408.1(1)|neighbour_genes:terminase large subu..,tail tube protein|
MALISPGIETKETSVQSTVVRNSTGRAAIVGKFSWGPAYQIRQISNEVELVNYFGSPDNDTADYFMNAVNFLQFGQDLRVVRVVDKEAAKNATAIYNQIKTTITAAGSNYAVDDQIKVKHNNVVIEEDGVVTSVDDQGKILSVFIPSTKIIAHAKQVGVYPDLSSGWTTEIVSSSSGVSATITIDGVEVDPGITLLNLDTAKETIQATAFQELCTKYQLPSVIAIYPGEMGSTVTVEILSKAAYDSSAVIKSYPSGKSGKNSGRSSMNFGPQNDNQYAFIVRRGGIIQETFIVSTAKGDKDIYGSTIYMDDFFANGGSQYLYGTSLNWPVGFSGVLELGGGTSANSTVGADELMAGWDMFADRESLHVPLLIAGACAGETAEISSTVQKHAVSIGETRSDCVVFVSPPRSALVNIPLAQAVDNLVEWRTGYKIGNTTPVDNNMNVSSSYAFIDGNYKFQYDKYNDVNRWIPLAGDMAGLCVYTDQVSQPWMSPAGYNRGQLRNCIKLAIEPTNAHRDSMYQVQINAVTGFSGGAGYILYGDKTATTVPSPFDRINVRRLFNMIKKDIGDNAKYKLFENNDDFTRSSFRMDAGQYMSNVRALGGVYDYRVVCDTTNNTPDVIDRNEFIASIYVKPARSINYITLNFVATSTGADFDELIGSTSV
> |[Tevenvirinae _Klebsiella_phage_PKO111]||_Klebsiella_phage_PKO111.gb|Phage tail sheath|1974|NC_031095.1(168758):30266-32239:1 ^RAST2:fig|1198136.84.peg.50^ Tevenvirinae _Klebsiella_phage_PKO111|neighbours:(1),(1)|neighbour_genes:putative terminase l..,hypothetical protein|
MPLVSPGIELKETSVQSTVVLNATGRAAIVGKFQWGPAYQVTQITNEVELVDMFGGPNNQTADYFMSAMNFLQYGNDLRTVRVVNREAAKNASPLVDNIEWTITTAGSNYEVGDKITVKYADQVVDDTGSVTEVDSDGKIKSVFIPTSKIIAYAKSINQYPDLGSSWTTTITSQSSGVSAVITLGKIISDSTVLLTEPETAHEEMTKTEFQTALAKYKMPGIVAAYPGELGNQLEIEIVSKAAFDKGEQLTIYPSGGQRASTAKAVFGYGPQTDTQYAIIVRRDGAVVESTVLSTSRHDKDIYGNNIFMDDYFSKGSSRYIFATAQGWPEGFAGVIRLGGGVSANESVTAGDLIQGWDLFGDREALRVNLLIAGACAGETDEIASTVQKHVSSIADERQDCLALISPPRSTIVNIPLTRAVDNLIDWRQGEGSYDSANMNINTTYAAIDGNYKYQYDKYNDVNRWVPLAADIAGLCARTDDVAQPWMSPAGYRRGQILNCIKLAIEPRQAHRDRMYQAGINPVTGQGTGDGFILFGDKTATTVPTPFDRINVRRLFNMLKNNIGDSSKWQLFELNDNFTRSSFRMETSQYLAGIKALGGVYDFRVVCDTTNNTPAVIDRNEFVASFYIKPARSINYITLNFVATATGADFDELIGPQ
>ID:YP_009288855.1 |[Klebsiella phage vB_KpnM_KpV477]||_Klebsiella_phage_vB_KpnM_KpV477_.gbk|putative tail sheath..|1974|NC_031087(168272):100637-102610:1 ^GeneID:29067159^ Klebsiella phage vB_KpnM_KpV477, complete genome.|neighbours:ID:YP_009288854.1(1),ID:YP_009288856.1(1)|neighbour_genes:putative terminase l..,putative tail tube p..|
MPLVSPGIELKETSVQSTVVLNATGRAAIVGKFQWGPAYQVTQITNEVELVDMFGSPNNQTADYFMSAMNFLQYGNDLRTVRVVNREAAKNASPLVDNIEWEITTAGSNYEVGDKITVKYADQTVDDTGLVTEVDSDGKIMSVFIPTSKIIAYAKSINQYPDLGSSWTTTVTSQSSGVSAVITLGKIISESTVLLTEHETAHEEMTKTEFQTALAQYKMPGIVAAYPGELGNQLEIEIVSKAAFDKGEQLTIYPSGGQRASTAKAVFGYGPQTDTQYAIIVRRDGAVVESTVLSTSRQDKDIYGNNIFMDDYFSKGSSRYIFATAQGWPEGFSGVIRLGGGVSANESVTAGDLIQGWDLFGDREALRVNLLIAGACAGETDEIASTVQKHVSSIADERQDCLALISPPRSTIVNIPLTRAVDNLIDWRQGDGTYDSANMNINTTYAAIDGNYKYQYDKYNDVNRWVPLAADIAGLCARTDDIAQPWMSPAGYRRGQILNCIKLAIEPRQAHRDRMYQAGINPVTGQGTGEGFILFGDKTATTVPTPFDRINVRRLFNMLKNNIGDSSKWQLFELNDNFTRSSFRMETSQYLAGIKALGGVYDFRVVCDTTNNTPAVIDRNEFVASFYIKPARSINYITLNFVATATGADFDELIGPQ
>ID:AUO78868.1 |[Klebsiella phage vB_Kpn_F48]||_Klebsiella_phage_vB_Kpn_F48.gbk|tail sheath monomer|1983|MG746602(170764):137389-139371:-1 ^^ Klebsiella phage vB_Kpn_F48, complete genome.|neighbours:ID:AUO78867.1(-1),ID:AUO78869.1(-1)|neighbour_genes:tail fibers protein,terminase large subu..|
MALISPGIELKETSVQSTVVINATGRAALVGKFQWGPAYQVTQVTNEVELVDLFGGPNNQTADYFMSGMNFLQYGNDLRTVRVVNEEAAKNASPIAGNIEWTIDTAGTNYSVGDKLTVKYLTTDVETEGRITKVDTDGKILSVFIPTAKIIAYAKSINQYPDLGSSWTVEIAGTSAGVSGGITLGKIVVDSGILLTDTETADEKITNTTFQTALSKYGMPGVVAVYPGEIGSTLEVEIVSKATYDANAVSLLDMYPGGGTRASTAKSVFGYGPQTADQYAIIVRRDGTLVENIILSTKRGDKDMYGNNIFMDDYFANGSSKFIFATSEGWPKDFSGIIQLDGGASANESVTAADLMKGWDLFGDREALRVNLLIAGACAGEEAEVSSTVQKHVVSIGDERQDCLVLISPPRSALVNVPLTRAVDNLIDWREGDGSYTDSNMNINTTYAAIDGNYKYQYDKYNDVNRWVPLAADIAGLCARTDTTSQPWMSPAGYRRGQILNCIKLAIEPRQAARDRMYQVGINPVIGQGTGEGFVLFGDKTATTVPTPFDRINVRRLFNMLKTNIGDSSKYQIFELNDNFTRSSFRMETGQYLANIKALGGMYDFRVVCDTTNNTPAVIDRNEFVASFYIKPARSINFITLNFVATATGADFDELIGVQQ
> |[Tevenvirinae Morganella_phage_vB_MmoM_MP1]||_Morganella_phage_vB_MmoM_MP1.gb|Phage tail sheath|1989|NC_031020.1(163201):92160-94148:1 ^RAST2:fig|1198136.47.peg.173^ Tevenvirinae Morganella_phage_vB_MmoM_MP1|neighbours:(1),(1)|neighbour_genes:Phage terminase, lar..,tail tube protein|
MTLLSPGIELKETSVQSTIVRGATGRACIAIKGSWGPAYQVTQITNEVELVDKFGSPNNDTADYFISCMNFLQYGNDLRVVRTVNRDFAKNASPLYHNIESTIVSGGSNYAVGDKVVVKYNNRVIEDKGLVTKVSADSKKIEAIFIPSTKIIAQAKAINTYPLLGAGWTAEVSMSTSGVAASITLGKIITDSGILLTEAETSLEDITNEEFQTLMKKYGMPSLVAVYPGERGSNIEVEVVSYDSYQKNGTVKVFPDGTERASTARQIFQYGPQNENQVGLIVRIDGAIHENIILSTKRGDKDVYGNNIFMDDYFSKGSSNYLFGTSLNWPKGFSGVIKLGGGTSANNMITAGDLMQAWDFFGDRESLHINLMIAGACAGETEEIASTVQKHVVSLADERQDCLALLSPPKSLIVNVPLTKAISNIVQWRRGVDGKGEAVDNNMNVNSTYCALDGNYKYQYDKYNDVNRWVPLAGDIAGLCARTDAVAQPWMSPAGYVRGQILNCIKLAIEPRQAHRDELYQLGINPVTGFAGGEGFVLFGDKTTTTVPSPFDHINVRRLFNMLKKNIGDSAKYKLFEINDDFTRKSFRMEVSQYLNHLKALGAMYDFRVVCDTTNNTPDVIDRGEFVGSIYIKPARSINYITLNFVATSTGADFDELIGPQQ
>ID:YP_009211609.1 |[Pectobacterium bacteriophage PM2]||_Pectobacterium_bacteriophage_PM2.gbk|tail sheath protein|1983|NC_028940(170286):101881-103863:1 ^GeneID:26638081^ Pectobacterium bacteriophage PM2, complete genome.|neighbours:ID:YP_009211608.1(1),ID:YP_009211610.1(1)|neighbour_genes:terminase DNA packag..,tail tube protein|
MALLSPGVELKETSVQSTVVRNATGRAALVGKFQWGPAYQVIQITNEVELVDQFGGPNNEVADYFMSGMNFLQYGNDLRVVRVVNRDVAKNASPVAGNIETTINTAGSNYKVGDTIRVKYLQTIVEDSGKITKVDTDGKILSVFIPSGKIISYARTVNQYPNLGQAWTAEISTSSSGVSGTISIGGIVTDSGILLTEAENSEGTIESLEFQESLAKYSMPGVVALYPGEIGSTLEVEIVSKADYDKGNALQLQIYPTGGTRASVAKSVFNYGPQSDTQFGFIVRRDGVIVENVILSTKQGEKDIYGNNIYMDDYFSKGTSNYIYATSLNWPKDFSGIIHLQGGLSANDQITAGNLMQGWDLFADREALHVNLLIAGACSGEGDAVASTVQKYVASIADERQDCLAFISPPKGLLVNVPLQRAVDNLIDWRGATGAFDTDNMNISTTYAAIDGNYKYQYDKYNDVNRWVPLAADMAGLCARTDDISQPWMSPAGYNRGQILNVLKLAIEPRQSHRDRMYQDAINPVVGFSGGDGFVLFGDKTATKVPSPMDHINVRRLMNMLKKNIGDASKYKLFELNDNFTRSSFRMETSQYLEGIRSLGGIYEGRVVCDTTNNTPSVIDRNEFVASIYVKPARSINYITLNFVATSTGANFDELIGPVQ
>ID:QBP35509.1 |[Phage NC-G]||_Phage_NC-G.gbk|tail sheath monomer|1983|MK310184(170164):40565-42547:1 ^^ Phage NC-G, complete genome.|neighbours:ID:QBP35508.1(1),ID:QBP35510.1(1)|neighbour_genes:terminase large subu..,tail fibers protein|
MALLSPGIELKETSVQSTVVRNATGRAALVGKFQWGPAFQVTQITNEVELVDLFGGPNNEVADYFMSGMNFLQYGNDLRTVRVVSREFAKNASPIAGNIETTITTAGSNYAVGDKINIKYNQTVVESEGRVTSVDTDGKILSVFIPSAKIIAYARSLNQYPTLGPAWTAEVTSASSGVSGTITVGKIVTDSGILLTEAENSEEAITSLEFQAALKKFAMPGVVALYPGEIGSTLEVEIVSKAAYEAGSSKMLDVYPGGGTRASIAKAVFNYGPQTDDQYAIIVRRDGAIVESVVLSTKEGEKDVYGNNIYLDDYFAKGTSNYIYATSLNWPKGFSGIINLSGGISANDKVTAGDLMQGWDLFADREALHINLLIAGAVAGEGDEVASTVQKHVVSIADERQDCLAFISPPKGLLVNVPLTRAVDNLIDWRTGAGTFDANNMNISTTYAAIDGNYKYQYDKYNDVNRWVPLAADLAGLCARTDDVSQPWMSPAGYNRGQILNVLKLAIEPRQAQRDRMYQEAINPVVGFAGGDGFVLFGDKTATKVPSPMDHINVRRLFNMLKKNIGDASKYKLFELNDNFTRSSFRMEVSQYLDGIKALGGIYEGRVVCDTTVNTPAVIDRNEFIANIYVKPARSINYITLNFVATSTGADFDELIGPLV
> |[Tevenvirinae _Proteus_phage_phiP4-3]||_Proteus_phage_phiP4-3.gb|Phage tail sheath|1998|MG696114.1(167849):68200-70197:-1 ^RAST2:fig|1198136.86.peg.112^ Tevenvirinae _Proteus_phage_phiP4-3|neighbours:(-1),(-1)|neighbour_genes:tail tube protein,Phage terminase, lar..|
MASTLLSPGVESRETSVQSTIVRNATGRAALAGKFAWGPAFQVVQITNEVELVDTFGGPNNDTADYFISAMNFLQYGNDLRVVRAVDTKNAKNASPLFGQIKSKIVSGGSNYTVGDKVVVKYNNKTIEEDGIVTQVASDTKKIEKIFIPSAKIIAHSKAIGTYPQLGAGWTAEVSKSTSGVAGSITLDSIIVDSGILLTESDSANSIITSEEYMEQIKAYSLPAIAAVYPGERGSNIEVEIVSKESYEKNTTINQYPDGGEKQTSGPLVFQYGPQNEDQYGIIVRVDGIIQESMILSVKRGDKDVYGSNIFMDDYFSKGSSKFIYASSMNWPKGFSGFIKLGGGLSSNKTVSAGDLMQAWDHFADRESLHVNLLIAGSCAGESEEIASTVQKHVISIADERQDCLALISPPRELLVNVPLAKAVSNITSWRKGRSSSGEALDNNMNVNSTYFEIDGNYKYQYDKYNDVNRWVPLAADIAGLCARTDSVAQPWASPAGYNRGQIMNCIKLAIEPRQSHRDELYQLGINPVAGFAGGDGFILFGDKTGALAPTPFDHINVRRLFNMLKKNIGDSAKYKLFEINDDFTRKSFRMEVSQYLAGLKSLGAMYDFRVVCDTTNNTPAVIDRGEFVASIYIKPARSINYITLNFIATNTGADFDELIGPQQQ
> |[Tevenvirinae _Proteus_phage_vB_PmiM_Pm5461]||_Proteus_phage_vB_PmiM_Pm5461.gb|Phage tail sheath|1995|NC_028762.1(161989):93096-95090:1 ^RAST2:fig|1198136.85.peg.164^ Tevenvirinae _Proteus_phage_vB_PmiM_Pm5461|neighbours:(1),(1)|neighbour_genes:large terminase prot..,tail tube protein|
MSSTLLSPGVESRETSVQSTIVRNATGRAALAGKFAWGPAFQVVQITNEVELVDTFGGPNNDTADYFISAMNFLQYGNDLRIVRAVDKENAKNASPLFGQIKSKIVSGGSNYTVGDKVVVKYNNKIIEEDGIVTQVASDTKKIEKIFIPSAKIIAHSKAIGTYPQLGAGWTAEVSKSTSGVAGSITLDSIIVDSGILLTESDSANSIITSEEYMEQIKAYSLPAIAAIYPGERGSNIEVEIISKESYEKNTTLNQYPEGGEKQTSGPLVFQYGPQNEDQYGIIVRVDGVIQESMILSVKRGDKDVYGSNIFMDDYFSKGSSKFIYASSMNWPKGFSGFIKLGGGVSSNKTVSAGDLMQAWDHFADRESLHVNLLIAGSCAGESEEIASTVQKHVISIADERQDCLALVSPPRELVVNVPLAKAVSNITSWRKGRNSSGEALDNNMNVNSTYFEIDGNYKYQYDKYNDVNRWVPLAADIAGLCARTDSVAQPWASPAGYNRGQIMNCIKLAIEPRQSHRDELYQLGINPVAGFAGGDGFILFGDKTGALSPTPFDHINVRRLFNMLKKNIGDSAKYKLFEINDDFTRKSFRMEVSQYLSGLKSLGAMYDFRVVCDTTNNTPAVIDRGEFVASIYIKPARSINYITLNFIATNTGADFDELIGPQQ
> |[Tevenvirinae _Pseudomonas_phage_PspYZU05]||_Pseudomonas_phage_PspYZU05.gb|Phage tail sheath|1968|KY971610.1(166442):92319-94286:1 ^RAST2:fig|1198136.88.peg.134^ Tevenvirinae _Pseudomonas_phage_PspYZU05|neighbours:(1),(1)|neighbour_genes:Phage terminase, lar..,tail fibers protein|
MLSPGYEARESTVQSTVVNNSTGRAALAGKFRWGPAYQVIQITDEVELVDIFGSPNDETADYFMSGMNFLQYGNDLRVVRAINEKFAKNASPIVDNIKSTISAAGSNYKVNDKIRVKYLQNVVEENGVVTSVDTDGKILSVFIPTTKIIAYAKAIGQYPALGSSWTAEVTSASSGVSATITLGAIETDSKILLTNAETALMQMTDSDFVTSVAAYNMPAVAALYPGELGSQLEVEIVSKAAYDANRALTVYPYGGTVSSSARSVMSYGPATDDQYVFIVRRSGVVVENVVLSTKQGDKDVYRNNIYLDDYFSKGASRYIFASANGFPKGFSGVIKLGGGLSANTQVTAGDLMSAWDLFADRESLIVNSLIAGSCAGETPEFSSTVQKHVVSIADERRDCLVLISPPRATMVNIPLIRAIDNIIDWRTGQGAFDAANMNISTTYAFIDGNYKYQYDKYNDVNRWVPLAADIAGLCARTDTIAQPWMSPAGYNRGQILNCIKLAIEPKQSHRDRLYQEAINPIVGFSGGDGFVLFGDKTATKVQSPFDRVNVRRLFNKLKIDIGGTSKYKLFENNDDFTRSSFRMDTSQYLGMIKALGGVYGFRVVCDTTNNTPQIIDSNSFVASFYVKPARSINYIILNFVATETGADFDEIIGPV
>ID:YP_009615643.1 |[Salmonella phage Melville]||_Salmonella_phage_Melville_.gbk|tail sheath protein|1977|NC_042044(159323):89627-91603:1 ^GeneID:40092118^ Salmonella phage Melville, complete genome.|neighbours:ID:YP_009615642.1(1),ID:YP_009615644.1(1)|neighbour_genes:terminase large subu..,tail tube protein|
MALLSPGVELKETSVQSTIVNNATGRAAIAGKFQWGPAFQVIQVTNEVELVDLFGTPNSETADYFMSAMNFLQYGNDLRVARAVNRDVAKNSSPIAENIETTISAAGSNYAVGDVIRVRHNMDVIETAGKVTRVDADGKILGVYIPTGKIIAYAKSTNQYPDLGPNWTAEIASSSSGVSGTITLGKIITDSGILLTEPENAYEAIRNTTFQNNLKKYGMPGVVALYPGEIGSQLEIEIVSKATYEKGAASELSIYPTGGTRVTTARAVFGYGPQTDDQYAIIVRRDGAIVESSVLSTKEGEKDIYGNNIYMDDYFAKGSSNYIFGTAIGWPKGFSGIIKLNGGISANSAVTAGDVMQAWDLFADREALHVNLLIAGASAGESLEFASTVQKHVVSIADERQDCLALISPPREIIVNIPLTRAIDNLVNWRTATAAYTDDNMNISSTYAFIDGNYKYQYDKYNDVNRWVPLSADMAGLCARTDNVSQPWMSPAGYNRGQILNVIKLAVEARQPQRDRLYQEAINPVTGTGGDGFVLFGDKTATKVPTPFDRVNVRRLFNMLKTNIGNSSKYRLFEINDNFTRSSFRMETSQYLQGIKALGGMYEYRVVCDTTNNTPSVIDRNEFVASFYIKPARSINFITLNFVATATGADFDELVGPQ
>ID:YP_007501196.1 |[Salmonella phage vB_SenMS16]||_Salmonella_phage_S16_.gbk|tail sheath protein|1977|NC_020416(160221):87588-89564:1 ^GeneID:14675397^ Salmonella phage S16, complete genome.|neighbours:ID:YP_007501195.1(1),ID:YP_007501197.1(1)|neighbour_genes:large terminase prot..,hypothetical protein|
MALLSPGVELKETSVQSTIVNNATGRAAIAGKFQWGPAFQVIQVTNEVELVDLFGTPNSETADYFMSAMNFLQYGNDLRVARAVNRDVAKNSSPIAENIETTISAAGSNYTVGDVIRVRHNMDVIETAGKVTRVDADGKILGVYIPTGKIIAYAKSTNQYPDLGPNWTAEIASSSSGVSGTITLGKIITDSGILLTEPENAYEAIRNTTFQNNLKKYGMPGVVALYPGEIGSQLEIEIVSKATYEKGAASELSIYPTGGTRVTTARAVFGYGPQTDDQYAIIVRRDGAIVESAVLSTKEGEKDIYGNNIYMDDYFAKGSSNYIFGTAIGWPKGFSGIIKLNGGISANSAVTAGDVMQAWDLFADREALHVNLLIAGASAGESLEFASTVQKHVVSIADERQDCLALISPPREIIVNIPLTRAIDNLVNWRTASAAYTDDNMNISSTYAFIDGNYKYQYDKYNDVNRWVPLSADMAGLCARTDNVSQPWMSPAGYNRGQILNVIKLAVEARQPQRDRLYQEAINPVTGTGGDGFVLFGDKTATKVPTPFDRVNVRRLFNMLKTNIGNSSKYRLFEINDNFTRSSFRMETSQYLQGIKALGGMYEYRVVCDTTNNTPSVIDRNEFVASFYVKPARSINYITLNFVATATGADFDELIGPQ
> |[Tevenvirinae _Salmonella_phage_STML-198]||_Salmonella_phage_STML-198.gb|Phage tail sheath|1977|NC_027344.1(158099):129733-131709:1 ^RAST2:fig|1198136.87.peg.238^ Tevenvirinae _Salmonella_phage_STML-198|neighbours:(1),(1)|neighbour_genes:Phage terminase, lar..,tail fibers protein|
MALLSPGVELKETSVQSTIVNNATGRAAIAGKFQWGPAFQVIQVTNEVELVDLFGTPNSETADYFMSAMNFLQYGNDLRVARAVNRDVAKNSSPIAENIETTISAAGSNYAVGDVIRVRHNMDVIETAGKVTRVDADGKILGVYIPTGKIIAYAKSTNQYPDLGPNWTAEIASSSSGVSGTITLGKIITDSGILLTEPENAYEAIRNTTFQNNLKKYGMPGVVALYPGEIGSQLEIEIVSKATYEKGAASELSIYPTGGTRVTTARAVFGYGPQTDDQYAIIVRRDGAIVESSVLSTKEGEKDIYGNNIYMDDYFAKGSSNYIFGTAIGWPKGFSGIIKLNGGISANSAVTAGDVMQAWDLFADREALHVNLLIAGASAGESLEFASTVQKHVVSIADERQDCLALISPPREIIVNIPLTRAIDNLVNWRTATAAYTDDNMNISSTYAFIDGNYKYQYDKYNDVNRWVPLSADMAGLCARTDNVSQPWMSPAGYNRGQILNVIKLAVEARQPQRDRLYQEAINPVTGTGGDGFVLFGDKTATKVPTPFDRVNVRRLFNMLKTNIGNSSKYRLFEINDNFTRSSFRMETSQYLQGIKALGGMYEYRVVCDTTNNTPSVIDRNEFVASFYIKPARSINFITLNFVATATGADFDELVGPQ
> |[Tevenvirinae Salmonella phage STP4-a]||_Salmonella_phage_STP4-a.gb|Phage tail sheath|1977|NC_026607.2(159914):88667-90643:1 ^RAST2:fig|1198136.48.peg.168^ Tevenvirinae Salmonella phage STP4-a|neighbours:(1),(1)|neighbour_genes:Phage terminase, lar..,gp19.1 hypothetical ..|
MALLSPGVELKETSVQSTIVNNATGRAAIAGKFQWGPAFQVIQVTNEVELVDLFGTPNSETADYFMSAMNFLQYGNDLRVARAVNRDVAKNSSPIAENIETTISAAGSNYAVGDVIRVRHNMDVIETAGKVTRVDADGKILGVYIPTGKIIAYAKSTNQYPDLGPNWTAEIASSSSGVSGTITLGKIITDSGILLTEPENAYEAIRNTTFQNNLKKYGMPGVVALYPGEIGSQLEIEIVSKVTYEKGAASELSIYPTGGTRVTTARAVFGYGPQTDDQYAIIVRRDGAIVESAVLSTKEGEKDIYGNNIYMDDYFAKGSSNYIFGTAIGWPKGFSGIIKLNGGISANSAVTAGDVMQAWDLFADREALHVNLLIAGASAGESLEFASTVQKHVVSIADERQDCLALISPPREIIVNIPLTRAIDNLVNWRTASAAYTDDNMNISSTYAFIDGNYKYQYDKYNDVNRWVPLSADMAGLCARTDNVSQPWMSPAGYNRGQILNVIKLAVEARQPQRDRLYQEAINPVTGTGGDGFVLFGDKTATKVPTPFDRVNVRRLFNMLKTNIGNSSKYRLFEINDNFTRSSFRMETSQYLQGIKALGGMYEYRVVCDTTNNTPSVIDRNEFVASFYVKPARSINYITLNFVATATGADFDELIGPQ
> |[Tevenvirinae Salmonella_phage_vB_SnwM_CGG4-1]||_Salmonella_phage_vB_SnwM_CGG4-1.gb|Phage tail sheath|1977|NC_031065.1(159878):84549-86525:1 ^RAST2:fig|1198136.78.peg.164^ Tevenvirinae Salmonella_phage_vB_SnwM_CGG4-1|neighbours:(1),(1)|neighbour_genes:Phage terminase, lar..,tail fibers protein|
MALLSPGVELKETSVQSTIVNNATGRAAIAGKFQWGPAFQVIQVTNEVELVDLFGTPNSETADYFMSAMNFLQYGNDLRVARAVNRDVAKNSSPIAENIETTISAAGSNYAVGDVIRVRHNMDVIETAGKVTRVDADGKILGVYIPTGKIIAYAKSTNQYPALGPNWTAEITSSSSGVSGTITLGKIITDSGILLTEPENAYEAIRNTIFQDSLKKYGMPGVVALYPGEIGSQLEIEIVSKAAYEKGAATELSIYPTGGSRVTTARAVFGYGPQTDDQYAIIVRRDGAIVESVVLSTKEGEKDIYGNNIYMDDYFAKGSSNYIFGTAMNWPKGFSGIIKLNGGLSANTAVTAGDVMQAWDLFADREALHVNLLIAGACAGEGLEFASTVQKHVSSIADERQDCLALISPPRETIVNIPLTRAIDNLVNWRTAATTFIDNNMNISSTYSFIDGNYKYQYDKYNDVNRWVPLAADIAGLCARTDNISQPWMSPAGYNRGQILNVIKLAIEARQPQRDRLYQEAINPVTGTGGDGFVLFGDKTATKVPTPFDRVNVRRLFNMLKTNIGNSSKYRLFEINDNFTRSSFRMETSQYLQGIKALGGMYEYRVVCDTTNNTPAVIDRNEFVASFYIKPARSINYITLNFVATATGADFDELIGPQ
> |[Tevenvirinae Serratia phage PS2]||_Serratia_phage_PS2.gb|Phage tail sheath|1992|KJ025957.1(167266):96766-98757:1 ^RAST2:fig|1198136.49.peg.191^ Tevenvirinae Serratia phage PS2|neighbours:(1),(1)|neighbour_genes:Phage terminase, lar..,tail tube protein|
MTLLSPGVESKETTVQATIVRSSTGRAAMVGKFAWGPAYQVAQVVDEPALVSRFGEPNDATADYFFSASNFLSYGNDLRLVRAVARDYAKNASPVAGFLKVDITTAGSNYKVGDKIVVTQAAETIEDEGRVIQVSADGQIQKVFIPSAKIVAHATKINDLGFLSQWEVTMASGGSSGITAAMSITGVETDSGILLTEPEHSAEVIKGDAFQKLVAAHNLPAFAALYPGELGNTFEIEIVSYADWDSTKDLTVYPTGEKRQQTARRSLQYGPQSPDQYAIVVRRNGEMAESVVLSTKPGSKDVYGNSIYMDAYFAKGSSAYMFGTAVGFPEGFTGVLKLGGGLSANDKVTAGDMMLAWDLFADRESQDINLMIAGACAGEGAEFASTVEKYAASIADDRQEVLNHITPPRELIVNVPLQKAIDNLVEWRKGIGGSVDANMNISTTYSEIHGNYKYQYDKYNDVNRWIPLAGDIAGLCARTDSISQPWMSPAGYNRGQILNCIKLAIEPRQAQRDVLYQLGINPVTGFQGGEGFVLFGDKTATTAPSPTDRINVRRLMNMLKKNIGNASKYRLFENNDNFTRTSFALECGQYLSGIKALGGVYDYRVICDTSNNTPAVIDRNEFVSTFWIKPARSINFITLNWVTTDTGADFDELIGRQSAPFNA
>ID:APC45125.1 |[Shigella phage SH7]||_Shigella_phage_SH7_.gbk|tail sheath monomer|1980|KX828711(164870):93731-95710:1 ^^ Shigella phage SH7, complete genome.|neighbours:ID:APC45202.1(1),ID:APC45231.1(1)|neighbour_genes:terminase large subu..,tail tube monomer|
MTLLSPGIELKETTVQSTVVNNSTGTAALAGKFQWGPAFQIKQVTNEVDLVNTFGQPTAETADYFMSAMNFLQYGNDLRVVRAVDRDTAKNSSPIAGNIEYTISTPGSNYAVGDKITVKYVSDDIETEGKITEVDADGKIKKINIPTAKIIAKAKEVGEYPTLGSNWTAEISSSSSGLAAVITLGKIITDSGILLAEIENAEAAVTAVDFQANLEKYGIPGVVALYPGELGDKIEIEIVSKTDYAKGASALLPIYPGGGTRASTAKAVFGYGPQTDSQYAIIVRRNDAIVQSVVLSTKRGEKDIYDSNIYIDDFFAKGGSEYIFATAQNWPEGFSGILTLSGGLSSNAEVTAGDLMEAWDFFADRESVDVQLFIAGSCAGESLETASTVQKHVVSIGDARQDCLVLCSPPRETVVGIPVTRAVDNLVNWRTAAGSYTDNNFNISSTYAAIDGNYKYQYDKYNDVNRWVPLAADIAGLCARTDNVSQTWMSPAGYNRGQILNVIKLAIETRQAQRDRLYQEAINPVTGTGGDGYVLYGDKTATSVPSPFDRINVRRLFNMLKTNIGRSSKYRLFELNNAFTRSSFRTETAQYLQGIKALGGIYEYRVVCDTTNNTPSVIDRNEFVATFYIQPARSINYITLNFVATATGADFDELTGLAG
>ID:YP_009288531.1 |[Shigella phage SHBML-50-1]||_Shigella_phage_SHBML-50-1_.gbk|tail sheath monomer|1980|NC_031085(166634):97206-99185:1 ^GeneID:29060621^ Shigella phage SHBML-50-1, complete genome.|neighbours:ID:YP_009288530.1(1),ID:YP_009288532.1(1)|neighbour_genes:terminase large subu..,hypothetical protein|
MTLLSPGIELKETTVQSTVVNNSTGTAALAGKFQWGPAFQIKQVTNEVDLVNTFGQPTAETADYFMSAMNFLQYGNDLRVVRAVDRDTAKNSSPIAGNIEYTISTPGSNYAVGDKITVKYVSDDIETEGKITEVDADGKIKKINIPTAKIIAKAKEVGEYPALGSNWTAEISSSSSGLAAVITLGKIITDSGILLAEIENAEAAMTAVDFQANLEKYGIPGVVALYPGELGDKIEIEIVSKADYAKGASALLPIYPGGGTRASTAKAVFGYGPQTDSQYAIIVRRNDAIVQSVVLSTKRGEKDIYDSNIYIDDFFAKGGSEYIFATAQNWPEGFSGILTLSGGLSSNAEVTAGDLMEAWDFFADRESVDVQLFIAGSCAGESLETASTVQKHVVSIGDARQDCLVLCSPPRETVVGIPVTRAVDNLVNWRTATGSYTDNNFNISSTYAAIDGNYKYQYDKYNDVNRWVPLAADIAGLCARTDNVSQTWMSPAGYNRGQILNVIKLAIETRQAQRDRLYQEAINPVTGTGGDGYVLYGDKTATSVPSPFDRINVRRLFNMLKTNIGRSSKYRLFELNNAFTRSSFRTETAQYLQGIKALGGIYEYRVVCDTTNNTPSVIDRNEFVATFYIQPARSINYITLNFVATATGADFDELTGLAG
>ID:YP_009277539.1 |[Shigella phage SHFML-11]||_Shigella_phage_SHFML-11.gbk|tail sheath monomer|1980|NC_030953(170650):43645-45624:1 ^GeneID:29056246^ Shigella phage SHFML-11, complete genome.|neighbours:ID:YP_009277538.1(1),ID:YP_009277540.1(1)|neighbour_genes:terminase large subu..,tail fibers protein|
MTLLSPGIELKETTVQSTVVNNSTGTAALAGKFQWGPAFQIKQVTNEVDLVNTFGQPTAETADYFMSAMNFLQYGNDLRVVRAVDRDTAKNSSPIAGNIEYTISTPGSNYAVGDKITVKYVSEDVETEGKITEVDADGKIKKINIPTAKIIAKAKEVGEYPTLGSNWTAEISSSSSGLAAVITLGKIITDSGILLAEIESAEAAITAVDFQANLEKYGIPGVVALYPGELGDKIEIEIVSKADYAKGASALLPIYPGGGTRASTAKAVFGYGPQTDSQYAIIVRRNDAIVQSVVLSTKRGEKDIYDSNIYIDDFFAKGGSEYIFATAQNWPEGFSGILTLSGGLSSNAEVTAGDLMEAWDFFADRESVDVQLFIAGSCAGESLETASTVQKHVVSIGDARQDCLVLCSPPRETVVGIPVTRAVDNLVNWRTAAGSYTDNNFNISSTYAAIDGNYKYQYDKYNDVNRWVPLAADIAGLCARTDNVSQTWMSPAGYNRGQILNVIKLAIETRQAQRDRLYQEAINPVTGTGGDGYVLYGDKTATSVPSPFDRINVRRLFNMLKTNIGRSSKYRLFELNNAFTRSSFRTETAQYLQGIKALGGIYEYRVVCDTTNNTPSVIDRNEFVATFYIQPARSINYIQLNFVATATGADFDELTGLAG
> |[Viruses Shigella phage SHFML-26]||_Shigella_phage_SHFML-26.gb|hypothetical protein|1980|NC_031011.1(168993):162332-164311:1 ^RAST2:fig|10239.69.peg.263^ Viruses Shigella phage SHFML-26|neighbours:(1),(1)|neighbour_genes:hypothetical protein,Phage tail fibers|
MTLLSPGIELKETTVQSTVVNNSTGTAALAGKFQWGPAFQIKQVTNEVDLVNTFGQPTAETADYFMSAMNFLQYGNDLRVVRAVDRDTAKNSSPIAGNIEYTISTPGSNYAVGDKITVKYVSDDIETEGKITEVDADGKIKKINIPTAKIIAKAKEVGEYPTLGSNWTAEISSSSSGLAAVITLGKIITDSGILLAEIENAEAAITAVDFQANLEKYGIPGVVALYPGELGDKIEIEIVSKADYAKGASALLPIYPGGGTRASTAKAVFGYGPQTDSQYAIIVRRNDAIVQSIVLSTKRGEKDIYDSNIYIDDFFAKGGSEYIFATAQNWPEGFSGILTLSGGLSSNAEVTAGDLMEAWDFFADRESVDVQLFIAGSCAGESLETASTVQKHVVSIGDARQDCLVLCSPPRETVVGIPVTRAVDNLVNWRTAAGSYTDNNFNISSTYAAIDGNYKYQYDKYNDVNRWVPLAADIAGLCARTDNVSQTWMSPAGYNRGQILNVIKLAIETRQAQRDRLYQEAINPVTGTGGDGYVLYGDKTATSVPSPFDRINVRRLFNMLKTNIGRSSKYRLFELNNAFTRSSFRTETAQYLQGIKALGGIYEYRVVCDTTNNTPSVIDRNEFVATFYIQPARSINYITLNFVATATGADFDELTGLAG
> |[Tevenvirinae Shigella_phage_SHSML-52-1]||_Shigella_phage_SHSML-52-1.gb|Phage tail sheath|1983|NC_031090.1(169621):102295-104277:-1 ^RAST2:fig|1198136.79.peg.162^ Tevenvirinae Shigella_phage_SHSML-52-1|neighbours:(-1),(-1)|neighbour_genes:Phage tail tube,Phage terminase, lar..|
MSLLSPGVELKETTVQSTVVNNSTGTAALAGKFQWGPAFQIKQITDEVALVDMFGTPNTDTADYFMSAMNFLQYGNDLRVVRAVDRDTAKNSSPVAGNIEFTISAAGSNYAVGDKIIVKYLTETVEADGYVTSVDVDGKILNIYIPTGKIIARAKEINEYPALGSNWTAEVASSSSGLSGVITIGSIVTDSGILLTEVETSEEAITSLTFQESIKKYGVPGVVALYPGELGDQLEIEIVSKADYDKGASAQLKIYPDGGTRASTAKAIFGYGPQTDDQYAIIVRRNDAVVQSVVLSTKRGERDIYGSNIFIDDFFAKGASNYIFATAQGWPKGFSGVIKLGGGLSSNETVDAGDLMEAWDLFADRESVNAQLFIAGSCAGESLEVASTVQKHVVAIGDSRQDCLVLCSPPRATIVGIPVNRAVDNLVDWRTASGTYTDNNFNVSSTYAAIDGNYKYQYDKYNDVNRWVPLAADIAGLCARTDNISQPWMSPAGYNRGQILNVIKLAIETRQAQRDRLYQEAINPVTGTGGDGYVLYGDKTATSVPSPFDRINVRRLFNMVKTNIGSASKYRLFELNNAFTRSSFRTETSQYLQGIKALGGVYNFKVVCDTTNNTPAVIDRNEFVATFYLQPARSINYITLNFVATATGADFDELIGAVGG
>ID:YP_003934804.1 |[Shigella phage SP18]||_Shigella_phage_SP18.gbk|gp18|1980|NC_014595(170605):97586-99565:1 ^GeneID:9830545^ Shigella phage SP18, complete genome.|neighbours:ID:YP_003934803.1(1),ID:YP_003934805.1(1)|neighbour_genes:gp17,gp19|
MALLSPGIELKETTVQSTVVRNATGRAALVGKFQWGPAFQVTQITNEVELVDLFGGPNNITADYFMSGMNFLQYGNDLRTVRVVNRDHAKNASPVAGNIESTIATAGSNYAVGDAIQVKYNQTVVETSGRITKVDVDGKILAVFIPSDKIISFAKSVNQYPALGSAWTAEILTTSSGVSGTITLGKIVTDSGILLTEAENSEEAITSLEFQASLQKYAMPGVVALYPGEIGSTLEVEIVSKAAYDAGSSKMLDIYPNGGSRASVARAVFNYGPQSDDQYAIIVRRDGDIVENVVLSTKEGDKDVYGNNIYLDDYFAKGTSNYIYATSLNWPKGFAGIINLMGGISANDQVTAGDLMQGWDLFADREALHINLLIAGACAGEGDATASTVQKHVVSIADERQDCLAFISPPKGLLVNVPLTRAVDNLIDWRTGSGAFDTDNMNISTTYAAIDGNYKYQYDKYNDVNRWVPLAADMAGLCARTDDVSQPWMSPAGYNRGQILNVLKLAIEPRQTQRDRMYQEAINPVVGFAGGDGFVLYGDKTATKVPSPMDHINVRRLTNMLKKNIGDASKYKLFELNDNFTRASFRMETSQYLDGIRALGGIYEGRVVCDTTNNTPAVIDRNEFVASIYYKPARSINYIQLNFVATSTGADFDELIGPQ
>ID:AUV63842.1 |[Shigella phage Sf20]||_Shigella_phage_Sf20_.gbk|tail sheath protein|2004|MF327006(163982):23629-25632:1 ^^ Shigella phage Sf20, complete genome.|neighbours:ID:AUV63841.1(1),ID:AUV63843.1(1)|neighbour_genes:terminase large subu..,inner tail tube prot..|
MTLLSPGFETKETTLSTTIVQSATGRAALVGKFQWGPAFQIIQVTNEVELVNKFGQPDNNTADYFMSGANFLQYGNDLRVVRVLNKEKAKNATALAGNVEFEITNEGSNYEVGDTIKIKHNRQDIETAGKVTKVDGDGKVKGVFIPTGKIIAHAKAIGVYPELDGGWTAEFTSSSGNGSAALSVTKIVTDSGLLLTDLETSRANITNQTFLTKLQKYDMPAVSAIYAGEIGNSLEVEILARSAFSGAVAPELTMYPFGGTRAAARNLIPYAPQNDNQYAFIVRRDGVVVESYVLSTLKGDKDVYGNSIYMDDFFARGSSQYIYATAQGWVDGFSGIISLAGGVSANEATTGGVGADPFIGAMMQGWDLFAERESIHVNLLIAGACAGEGDAFSTVQKHAVSIGDERQDCLVMVSPPRSTVVNIPVTTAIDNLIAWREGSGNYNENNMNINTTYAVIDGNYKYQYDKYNDVNRWVPLAADIAGLCARTDAVSQPWMSPAGYNRGQIMNVVKLAIEPRKAHRDRLYQAAINPVIGAGGEGFILMGDKTATTVPSPFDRINVRRLFNMLKKNIGDSSKYKLFENNDNFTRASFRMEVSQYLSTIRSLGGIYDFRVQCDTTNNTPDVIDRNEFVASMFIKPAKSINYIMLNFTAVATGSDFDEIIGPANQA
>ID:YP_009618976.1 |[Shigella phage Sf21]||_Shigella_phage_Sf21_.gbk|tail sheath protein|1980|NC_042077(166002):95249-97228:1 ^GeneID:40095579^ Shigella phage Sf21, complete genome.|neighbours:ID:YP_009618975.1(1),ID:YP_009618977.1(1)|neighbour_genes:terminase large subu..,inner tail tube prot..|
MTLLSPGIELKETTVQSTVVNNSTGTAALAGKFQWGPAFQIKQVTNEVDLVNTFGQPTAETADYFMSAMNFLQYGNDLRVVRAVDRDTAKNSSPIAGNIEYTISTPGSNYAVGDKITVKYVSEDVETEGKITEVDADGKIKKINIPTAKIIAKAKEVGEYPTLGSNWTAEISSSSSGLAAVITLGKIITDSGILLAEIESAETAMTAVDFQANLEKYGIPGVVALYPGELGDKIEIEIVSKADYAKGASALLPIYPGGGTRASTAKAVFGYGPQTDSQYAIIVRRNDAIVQSVVLSTKRGEKDIYDSNIYIDDFFAKGGSEYIFATAQNWPEGFSGILTLSGGLSSNAEVTAGDLMEAWDFFADRESVDVQLFIAGSCAGESLETASTVQKHVVSIGDARQDCLVLCSPPRETVVGIPVTRAVDNLVNWRTAAGSYTDNNFNISSTYAAIDGNYKYQYDKYNDVNRWVPLAADIAGLCARTDNVSQTWMSPAGYNRGQILNVIKLAIETRQAQRDRLYQEAINPVTGTGGDGYVLYGDKTATSVPSPFDRINVRRLFNMLKTNIGRSSKYRLFELNNAFTRSSFRTETAQYLQGIKALGGIYEYRVVCDTTNNTPSVIDRNEFVATFYIQPARSINYITLNFVATATGADFDELTGLAG
>ID:YP_009614818.1 |[Shigella phage Sf22]||_Shigella_phage_Sf22_.gbk|gp66|1980|NC_042039(166283):40987-42966:1 ^GeneID:40091233^ Shigella phage Sf22, complete genome.|neighbours:ID:YP_009614817.1(1),ID:YP_009614819.1(1)|neighbour_genes:gp65,gp67|
MTLLSPGIELKETTVQSTVVNNSTGTAALAGKFQWGPAFQIKQVTNEVDLVNTFGQPTAETADYFMSAMNFLQYGNDLRVVRAVDRDTAKNSSPIAGNIEYTISTPGSNYAVGDKITVKYVSDDIETEGKITEVDADGKIKKINIPTAKIIAKAKEVGEYPELGSNWTAEISSSSSGLAAVITLGKIITDSGILLAEIENAEAAMTAVDFQASLEKYGIPGVVALYPGELGDKIEIEIVSKADYAKGASALLPIYPGGGTRASTAKAVFGYGPQTDSQYAIIVRRNDAIVQSVVLSTKRGEKDIYDSNIYIDDFFAKGGSEYIFATAQNWPEGFSGILTLSGGLSSNAEVTAGDLMEAWDFFADRESVDVQLFIAGSCAGESLETASTVQKHVVSIGDARQDCLVLCSPPRETVVGIPVTRAVDNLVNWRTAAGSYTDNNFNISSTYAAIDGNYKYQYDKYNDVNRWVPLAADIAGLCARTDNVSQTWMSPAGYNRGQILNVIKLAIETRQAQRDRLYQEAINPVTGTGGDGYVLYGDKTATSVPSPFDRINVRRLFNMLKTNIGRSSKYRLFELNNAFTRSSFRTETSQYLQGIKALGGIYEYRVVCDTTNNTPSVIDRNEFVATFYIQPARSINYITLNFVATATGADFDELTGLAG
>ID:ATE86425.1 |[Shigella phage Sf23]||_Shigella_phage_Sf23_.gbk|tail sheath protein|1980|MF158046(167678):17729-19708:1 ^^ Shigella phage Sf23, complete genome.|neighbours:ID:ATE86424.1(1),ID:ATE86426.1(1)|neighbour_genes:terminase large subu..,inner tail tube prot..|
MTLLSPGIELKETTVQSTVVNNSTGTAALAGKFQWGPAFQIKQVTNEVDLVNTFGQPTAETADYFMSAMNFLQYGNDLRVVRAVDRDTAKNSSPIAGNIEYTISTPGSNYAVGDKITVKYVSDDIETEGKITEVDADGKIKKINIPTAKIIAKAKEVGEYPTLGSNWTAEISSSSSGLAAVITLGKIITDSGILLAEIESAETAMTAVNFQENLEKYGIPGVVALYPGELGDKIEIEIVSKADYAKGASALLPIYPGGGTRASTAKAVFGYGPQTDSQYAIIVRRNDAIVQSVVLSTKRGEKDIYDSNIYIDDFFAKGGSEYIFATAQNWPEGFSGILTLSGGLSSNAEVTAGDLMEAWDFFADRESVDVQLFIAGSCAGESLETASTVQKHVVSIGDARQDCLVLCSPPRETVVGIPVTRAVDNLVNWRTAAGSYTDNNFNISSTYAAIDGNYKYQYDKYNDVNRWVPLAADIAGLCARTDNVSQTWMSPAGYNRGQILNVIKLAIETRQAQRDRLYQEAINPVTGTGGDGYVLYGDKTATSVPSPFDRINVRRLFNMLKTNIGRSSKYRLFELNNAFTRSSFRTETAQYLQGIKALGGIYEYRVVCDTTNNTPSVIDRNEFVATFYIQPARSINYIQLNFVATATGADFDELTGLAG
>ID:YP_009619100.1 |[Shigella phage Sf24]||_Shigella_phage_Sf24_.gbk|tail sheath protein|1980|NC_042078(168112):21914-23893:1 ^GeneID:40095715^ Shigella phage Sf24, complete genome.|neighbours:ID:YP_009619099.1(1),ID:YP_009619101.1(1)|neighbour_genes:terminase large subu..,inner tail tube prot..|
MTLLSPGIELKETTVQSTVVNNSTGTAALAGKFQWGPAFQIKQVTNEVDLVNTFGQPTAETADYFMSAMNFLQYGNDLRVVRAVDRDTAKNSSPIAGNIEYTISTPGSNYAVGDKITVKYVSEDVETEGKITEVDADGKIKKINIPTAKIIAKAKEVGEYPTLGSNWTAEISSSSSGLAAVITLGKIITDSGILLAEIENAEAAMTAVDFQANLEKYGIPGVVALYPGELGDKIEIEIVSKADYAKGASALLPIYPGGGTRASTAKAVFGYGPQTDSQYAIIVRRNDAIVQSVVLSTKRGEKDIYDSNIYIDDFFAKGGSEYIFATAQNWPEGFSGILTLSGGLSSNAEVTAGDLMEAWDFFADRESVDVQLFIAGSCAGESLETASTVQKHVVSIGDARQDCLVLCSPPRETVVGIPVTRAVDNLVNWRTAAGSYTDNNFNISSTYAAIDGNYKYQYDKYNDVNRWVPLAADIAGLCARTDNVSQTWMSPAGYNRGQILNVIKLAIETRQAQRDRLYQEAINPVTGTGGDGYVLYGDKTATSVPSPFDRINVRRLFNMLKTNIGRSSKYRLFELNNAFTRSSFRTETSQYLQGIKALGGIYEYRVVCDTTNNTPSVIDRNEFVATFYIQPARSINYITLNFVATATGADFDELTGLAG
> |[Tevenvirinae Shigella_phage_Sf25]||_Shigella_phage_Sf25.gb|Phage tail sheath|1980|MF327009.1(168573):22156-24135:1 ^RAST2:fig|1198136.80.peg.21^ Tevenvirinae Shigella_phage_Sf25|neighbours:(1),(1)|neighbour_genes:Phage terminase, lar..,Phage tail tube prot..|
MTLLSPGIELKETTVQSTVVNNSTGTAALAGKFQWGPAFQIKQVTNEVDLVNTFGQPTAETADYFMSAMNFLQYGNDLRVVRAVDRDTAKNSSPIAGNIEYTISTPGSNYAVGDKITVKYVSEDVETEGKITEVDADGKIKKINIPTAKIIAKAKEVGEYPTLGSNWTAEISSSSSGLAAVITLGKIITDSGILLAEIENAEAAMTAVDFQANLEKYGIPGVVALYPGELGDKIEIEIVSKADYAKGASALLPIYPGGGTRASTAKAVFGYGPQTDSQYAIIVRRNDAIVQSVVLSTKRGEKDIYDSNIYIDDFFAKGGSEYIFATAQNWPEGFSGILTLSGGLSSNAEVTAGDLMEAWDFFADRESVDVQLFIAGSCAGESLETASTVQKHVVSIGDARQDCLVLCSPPRETVVGIPVTRAVDNLVNWRTAAGSYTDNNFNISSTYAAIDGNYKYQYDKYNDVNRWVPLAADIAGLCARTDNVSQTWMSPAGYNRGQILNVIKLAIETRQAQRDRLYQEAINPVTGTGGDGYVLYGDKTATSVPSPFDRINVRRLFNMLKTNIGRSSKYRLFELNNAFTRSSFRTETSQYLQGIKALGGIYEYRVVCDTTNNTPSVIDRNEFVATFYIQPARSINYITLNFVATATGADFDELTGLAG
>ID:YP_004415060.1 |[Shigella phage Shfl2]||_Shigella_phage_Shfl2_.gbk|putative tail sheath..|1980|NC_015457(165919):94209-96188:1 ^GeneID:10498923^ Shigella phage Shfl2, complete genome.|neighbours:ID:YP_004415059.1(1),ID:YP_004415061.1(1)|neighbour_genes:putative terminase s..,putative tail tube m..|
MTLLSPGIELKETTVQSTVVNNSTGTAALAGKFQWGPAFQIKQVTNEVDLVNTFGQPTAETADYFMSAMNFLQYGNDLRVVRAVDRDTAKNSSPIAGNIEYTISTPGSNYAVGDKITVKYVSEDIETECKVTEVDADGKIKKINIPTAKIIAKAKEVGEYPALGSNWTAEISSSSSGLAAVITLGKIITDSGILLAEIENAEAAMTAVDFQANLEKYGIPGVVALYPGELGDKIEIEIVSKADYAKGASALLPIYPGGGTRASTAKAVFGYGPQTDSQYAIIVRRNDAIVQSVVLSTKRGEKDIYDSNIYIDDFFAKGGSEYIFATAQNWPEGFSGILTLSGGLSSNAEVTAGDLMEAWDFFADRESVDVQLFIAGSCAGESLETASTVQKHVVSIGDARQDCLVLCSPPRETVVGIPVTRAVDNLVNWRTAAGSYTDNNFNISSTYAAIDGNYKYQYDKYNDVNRWVPLAADIAGLCARTDNVSQTWMSPAGYNRGQILNVIKLAIETRQAQRDRLYQEAINPVTGTGGDGYVLYGDKTATSVPSPFDRINVRRLFNMLKTNIGRSSKYRLFELNNAFTRSSFRTETSQYLQGIKALGGIYEYRVVCDTTNNTPSVIDRNEFVATFYIQPARSINYITLNFVATATGADFDELTGLAG
>ID:YP_009110985.1 |[Shigella phage pSs-1]||_Shigella_phage_pSs-1_.gbk|hypothetical protein|1980|NC_025829(164999):99766-101745:1 ^GeneID:22475251^ Shigella phage pSs-1, complete genome.|neighbours:ID:YP_009110984.1(1),ID:YP_009110986.1(1)|neighbour_genes:hypothetical protein,hypothetical protein|
MTLLSPGIELKETTVQSTVVNNSTGTAALAGKFQWGPAFQIKQVTNEVDLVNTFGQPTAETADYFMSAMNFLQYGNDLRVVRAVDRDTAKNSSPIAGNIEYTISTPGSNYAVGDKITVKYVSEDVETEGKITEVDADGKIKKINIPTAKIIAKAKEVGEYPALGSNWTAEISSSSSGLAAVITLGKIITDSGILLAEIENAEAAMTAVDFQANLEKYGIPGVVALYPGELGDKIEIEIVSKADYAKGASALLPIYPGGGTRASTAKAVFGYGPQTDSQYAIIVRRNDAIVQSVVLSTKRGEKDIYDSNIYIDDFFAKGGSEYIFATAQNWPEGFSGILTLSGGLSSNAEVTAGDLMEAWDFFADRESVDVQLFIAGSCAGESLETASTVQKHVVSIGDARQDCLVLCSPPRETVVGIPVTRAVDNLVNWRTAAGSYTDNNFNISSTYAAIDGNYKYQYDKYNDVNRWVPLAADIAGLCARTDNVSQTWMSPAGYNRGQILNVIKLAIETRQAQRDRLYQEAINPVTGTGGDGYVLYGDKTATSVPSPFDRINVRRLFNMLKTNIGRSSKYRLFELNNAFTRSSFRTETSQYLQGIKALGGIYEYRVVCDTTNNTPSVIDRNEFVATFYIQPARSINYITLNFVATATGADFDELTGLAG
> |[Tevenvirinae Vibrio_phage_KVP40]||_Vibrio_phage_KVP40.gb|Phage tail sheath|2016|NC_005083.2(244834):218092-220107:1 ^RAST2:fig|1198136.81.peg.409^ Tevenvirinae Vibrio_phage_KVP40|neighbours:(1),(1)|neighbour_genes:Phage terminase, lar..,Phage tail tube|
MTLLSPGIENKEINLASAIGRAATGRAAMVGKFEWGPAYSITQVTSESDLVTIFGRPNDYTAASFMTANNFLKYGNDLRLVRICDATTAQNATPLYNAVEYTIGASNGCVVGDDITITYSGVGALTAKGKVLEVDAGNNNAASKIFLPSAEIVAAAKSDGNYPSVGTITLQPTQGDIALTNIEIIDTGSVYFPNIELAFDALTAIETEGGALKYADLIEKQGFPRLSARYVGDFGDAISVEIINYADYQTAFAFAAGHTLGDIELPIYPDGGTRSINLSSYFTFGPSNSNQYAVIVRVSGEVEEAFIVSTNPGDKDVNGQSIFIDEYFENSGSAYITAIAEGWKTESGAYNFGGGSDANAGADDWMFGLDMLSDPEVLYTNLVIAGNAAAEEVSIASTVQKYAIDSVGNVRQDCVVFVSPPQSLIVNKQAGTAVANIQGWRTGIDPTNGQAVVDNLNVSTTYAVIDGNYKYQYDKYNDRNRWVPLAGDIAGLCAYTDQVSQPWMSPAGFNRGQIKGVNRLAVDLRRAHRDALYQIGINPVVGFAGQGFVLYGDKTATQQASAFDRINVRRLFNLLKKAISDAAKYRLFELNDEFTRSSFKSEIDAYLTNIQDLGGVYDFRVVCDETNNPGSVIDRNEFVASIYVKPAKSINFITLNFVATSTDADFAEIIG
> |[Viruses Vibrio phage VH7D]||_Vibrio_phage_VH7D.gb|Phage tail sheath mo..|2016|NC_023568.1(246964):154469-156484:1 ^RAST2:fig|10239.72.peg.251^ Viruses Vibrio phage VH7D|neighbours:(1),(1)|neighbour_genes:Phage terminase, lar..,Phage tail tube mono..|
MTLLSPGVENKEINLASAIGRASTGRAAMVGKFEWGPAYSITQVTSESDLVTIFGRPNDYTAASFMTANNFLKYGNDLRLVRICDESSAQNATALYNAVEYTLGASNGCVVGDEITITYSGVGPLTEKGKVLEVDAGNNNAATKIFLPSAEIVAAAKADGNYPGVGTVTLQPTQGDIALSAIEIIDTGSVYFPNIELSTGALTEIETEGGALKYADLIEKQGFSRIAARYVGSYGDNISVEVINYADYQTAFAFAAGHTLGDIDLPIYPDGGTRSINLASYFTFGPANSNQYAVIVRVSGEVEEAFIVSTNPGDKDVNGQSIFIDEYFENSGSAYITAIAEGWNTGSGAYNLGGGYDANAGADDWMLGLDMLSDPEVLYTNLIIAGNAAAEELSIASTVQKYAIDSVGNVRQDCVVFVSPPGVHVINKQAHVAVANIQGWRTGIDPTNGQPVTDNLNVSTTYAVVDGNYKYQYDKYSDRNRWVPLAGDIAGLCAYTDQVSQPWMSPAGFNRGQIKGVNRLAVDLRRAHRDALYQIGINPVVGFAGQGFVLYGDKTATQQASAFDRINVRRLFNLLKKAISDAAKYRLFELNDEFTRSSFKSEIDAYLTNIQDLGGIYDFRVVCDETNNPGSVIDRNEFVASIYVKPAKSINYITLNFVATSTDADFAEIIG
> |[Tevenvirinae Vibrio_phage_ValB1_HC]||_Vibrio_phage_ValB1_HC.gb|Phage tail sheath|2016|MK568540.1(247619):105851-107866:-1 ^RAST2:fig|1198136.76.peg.168^ Tevenvirinae Vibrio_phage_ValB1_HC|neighbours:(-1),(-1)|neighbour_genes:Phage tail tube,Phage terminase, lar..|
MTLLSPGVENKEINLASAIGRASTGRAAMVGKFEWGPAYSITQVTSESDLVTIFGRPNDYTAASFMTANNFLKYGNDLRLVRICDESSAQNATALYNAVEYTLGASNGCVVGDEITITYSGVGPLTEKGKVLEVDAGNNNAATKIFLPSAEIVAAAKADGNYPGVGTVTLQPTQGDIALSAIEIIDTGSVYFPNIELSTGALTEIETEGGALKYADLIEKQGFSRIAARYVGSYGDNISVEVINYADYQTAFAFAAGHTLGDIDLPIYPDGGTRSINLASYFTFGPANSNQYAVIVRVSGEVEEAFIVSTNPGDKDVNGQSIFIDEYFENSGSAYITAIAEGWNTGSGAYNLSGGYDANAGADDWMLGLDMLSDPEVLYTNLIIAGNAAAEELSIASTVQKYAIDSVGNVRQDCVVFVSPPGVHVINKQAHVAVANIQGWRTGIDPTNGQPVTDNLNVSTTYAVVDGNYKYQYDKYSDRNRWVPLAGDIAGLCAYTDQVSQPWMSPAGFNRGQIKGVNRLAVDLRRAHRDALYQIGINPVVGFAGQGFVLYGDKTATQQASAFDRINVRRLFNLLKKAISDAAKYRLFELNDEFTRSSFKSEIDAYLTNIQDLGGIYDFRVVCDETNNPGSVIDRNEFVASIYVKPAKSINYITLNFVATSTDADFAEIIG
> |[Tevenvirinae Vibrio_phage_ValKK3]||_Vibrio_phage_ValKK3.gb|Phage tail sheath|2016|NC_028829.1(248088):157192-159207:-1 ^RAST2:fig|1198136.77.peg.302^ Tevenvirinae Vibrio_phage_ValKK3|neighbours:(-1),(-1)|neighbour_genes:Phage tail tube,Phage terminase, lar..|
MTLLSPGVENKEINLASAIGRASTGRAAMVGKFEWGPAYSITQVTSESDLVTIFGRPNDYTAASFMTANNFLKYGNDLRLVRICDESSAQNATALYNAVEYTLGASNGCVVGDEITITYSGVGSLTEKGKVLEVDAGNNNAATKIFLPSAEIVAAAKADGNYPGVGTVTLQPTQGDIALSAIEIIDTGSVYFPNIELSTGALTEIETEGGALKYADLIEKQGFSRIAARYVGSYGDNISVEVINYSDYQTAFAFAAGHTLGDIDLPIYPDGGTRSINLASYFTFGPANSNQYAVIVRVSGEVEEAFIVSTNPGDKDVNGQSIFIDEYFENSGSAYITAIAEGWNTGSGAYNLGGGYDANAGADDWMLGLDMLSDPEVLYTNLIIAGNAAAEELSIASTVQKYAIDSVGNVRQDCVVFVSPPGVHVINKQAHVAVANIQGWRTGIDPTNGQPVTDNLNVSTTYAVVDGNYKYQYDKYSDRNRWVPLAGDIAGLCAYTDQVSQPWMSPAGFNRGQIKGVNRLAVDLRRAHRDALYQIGINPVVGFAGQGFVLYGDKTATQQASAFDRINVRRLFNLLKKAISDAAKYRLFELNDEFTRSSFKSEIDAYLTNIQDLGGIYDFRVVCDETNNPGSVIDRNEFVASIYVKPAKSINYITLNFVATSTDADFAEIIG
> |[Tevenvirinae Vibrio_phage_nt-1]||_Vibrio_phage_nt-1.gb|Phage tail sheath|2016|NC_021529.2(247511):138446-140461:1 ^RAST2:fig|1198136.72.peg.280^ Tevenvirinae Vibrio_phage_nt-1|neighbours:(1),(1)|neighbour_genes:Phage terminase, lar..,Phage tail tube|
MALLSPGIENKEINLASAIGRAATGRAAMVGKFEWGPAYKITQVTSESDLVTIFGRPNDYTAASFMTANNFLKYGNDLRLVRICDEATAKNATPLYNAVEYTIGASNGCIVGDEITITYSGVGPLTEKGVVLEVDAGNNNAASKIYLPSAEIVAAAKADGNYPGVGSITLQPTQGDIALTNIEIIDDGSVYFPNIEFAFGALTEIETEGGDLKYADLIEKQGFPRLSARYVGDFGDAISVEIINYADYQNAFAYAAGHTLGDIELPIYPDGGTRSINLTSYFTFGPANSNQYAVIVRVSGEVEEAFIVSTSAGDKDVNGQSIYVDEYFENSGSAYITAIAEGWKTESGAYNFGGGSDANAGADDWIFGLDMLSDPEVLYTNLVIAGNAAAEDVAIASTVQKYAIDSVGNVRQDCVVFVSPPASLVINKQASTAVANIQGWRTGIDPTNGQAVVDNLNVSTTYAVIDGNYKYQYDKYSDRNRWVPLAGDIAGLCAYTDQVSQPWMSPAGFNRGQIKGVNRLAIDLRRAHRDALYQLGINPVVGFAGQGFVLYGDKTATQQASAFDRINVRRLFNLLKKAISDAAKYRLFELNDEFTRSSFKSEIDAYLTNIQDLGGVYDFRVVCDETNNPGSVIDRNEFVASIYVKPAKSINYITLNFVATSTDADFAEIIG
> |[Tevenvirinae Vibrio_phage_phi-Grn1]||_Vibrio_phage_phi-Grn1.gb|Phage tail sheath|2016|KT919972.1(248605):82372-84387:1 ^RAST2:fig|1198136.75.peg.131^ Tevenvirinae Vibrio_phage_phi-Grn1|neighbours:(1),(1)|neighbour_genes:Phage terminase, lar..,Phage tail tube|
MTLLSPGVENKEINLASAIGRASTGRAAMVGKFEWGPAYSITQVTSESDLVTIFGRPNDYTAASFMTANNFLKYGNDLRLVRICDESSAQNATALYNAVEYTLGASNGCVVGDEITITYSGVGSLTEKGKVLEVDAGNNNAATKIFLPSAEIVAAAKADGNYPGVGTVTLQPTQGDIALSAIEIIDTGSVYFPNIELSTGALTEIETEGGALKYADLIEKQGFSRIAARYVGSYGDNISVEVINYSDYQTAFAFAAGHTLGDIDLPIYPDGGTRSINLASYFTFGPANSNQYAVIVRVSGEVEEAFIVSTNPGDKDVNGQSIFIDEYFENSGSAYITAIAEGWNTGSGAYNLGGGYDANAGADDWMLGLDMLSDPEVLYTNLIIAGNAAAEELSIASTVQKYAIDSVGNVRQDCVVFVSPPGVHVINKQAHVAVANIQGWRTGIDPTNGQPVTDNLNVSTTYAVVDGNYKYQYDKYSDRNRWVPLAGDIAGLCAYTDQVSQPWMSPAGFNRGQIKGVNRLAVDLRRAHRDALYQIGINPVVGFAGQGFVLYGDKTATQQASAFDRINVRRLFNLLKKAISDAAKYRLFELNDEFTRSSFKSEIDAYLTNIQDLGGIYDFRVVCDETNNPGSVIDRNEFVASIYVKPAKSINYITLNFVATSTDADFAEIIG
> |[Tevenvirinae Vibrio_phage_phi-ST2]||_Vibrio_phage_phi-ST2.gb|Phage tail sheath|2016|KT919973.1(250485):142156-144171:1 ^RAST2:fig|1198136.73.peg.272^ Tevenvirinae Vibrio_phage_phi-ST2|neighbours:(1),(1)|neighbour_genes:Phage terminase, lar..,Phage tail tube|
MTLLSPGVENKEINLASAIGRASTGRAAMVGKFEWGPAYSITQVTSESDLVTIFGRPNDYTAASFMTANNFLKYGNDLRLVRICDESSAQNATALYNAVEYTLGASNGCVVGDEITITYSGVGPLTEKGKVLEVDAGNNNAATKIFLPSAEIVAAAKADGNYPGVGTVTLQPTQGDIALSAIEIIDTGSVYFPNIELSTGALTEIETEGGALKYADLIEKQGFSRIAARYVGSYGDNISVEVINYADYQTAFAFAAGHTLGDIDLPIYPDGGTRSINLASYFTFGPANSNQYAVIVRVSGEVEEAFIVSTNPGDKDVNGQSIFIDEYFENSGSAYITAIAEGWNTGSGAYNLGGGYDANAGADDWMLGLDMLSDPEVLYTNLIIAGNAAAEELSIASTVQKYAIDSVGNVRQDCVVFVSPPGVHVINKQAHVAVANIQGWRTGIDPTNGQPVTDNLNVSTTYAVVDGNYKYQYDKYSDRNRWVPLAGDIAGLCAYTDQVSQPWMSPAGFNRGQIKGVNRLAVDLRRAHRDALYQIGINPVVGFAGQGFVLYGDKTATQQASAFDRINVRRLFNLLKKAISDAAKYRLFELNDEFTRSSFKSEIDAYLTNIQDLGGIYDFRVVCDETNNPGSVIDRNEFVASIYVKPAKSINYITLNFVATSTDADFAEIIG
> |[Tevenvirinae _Vibrio_phage_vB_VmeM-32]||_Vibrio_phage_vB_VmeM-32.gb|Phage tail sheath|2028|KU160494.1(199912):3262-5289:1 ^RAST2:fig|1198136.70.peg.4^ Tevenvirinae _Vibrio_phage_vB_VmeM-32|neighbours:(1),(1)|neighbour_genes:Phage terminase, lar..,hypothetical protein|
MEQLSPGVVSNEISLQTTVERVGTGRAAAVGKFNWGPVNTILQIVSEPELVRRLGQPDDKTADSFFTAANFFSYGNDLRLVRVCDMNAARNSSPVFETVNIQIQSAGSGYMLNDIVTVTNGAFSTTGAVTKVNSTGGIESVFVPSNQIVNRAKEIRDYPDLNDGGWVVSNTSVNGGGATLSLRDIQTDSTIVFTNDEYARSELEKRDIVNDTFIDKCEYFNIPVIASKYPSHLGDDITVIVVDYKDYYKFSSDGTRIIGNNTINPKVFPTGLNYGNITPASLFQFGPENEHQFALIVVRSGTVVESKILSRKMGDRDIYNNSIFIDEYFENGGSQFIQGTATSWPDKFTGALRMGGGNAGNDSVTAGDWVAGWDLFADKETVDVNILAAGSCAGEGAALASTVQKAVVALAEERKDVLATISPPREYLVNKPAGDATAAIVAWRNGVTVQGDVLENNFNVSSSYMMIDGNYKYQYDKYNDKYRWVPLSGDIAGLCAATPQTWLSPAGYTRGQIRNIIKFAIDTRKPHRDSMYSVGINPCLGQAGKGYVLFGDKTGTTVPTPFDRVNVRRLFNMIKTAISRTADYKLFENNDAFTRSSFRIETSAYLDTIRTLGGMYDFRVICDESNNTPEIIDRNQFVATILIKPARSINFITISFVATSTGADLNEIVGSANLG
> |[Tevenvirinae Vibriophage_phi-pp2]||_Vibriophage_phi-pp2.gb|Phage tail sheath|2016|JN849462.1(246421):219798-221813:1 ^RAST2:fig|1198136.74.peg.403^ Tevenvirinae Vibriophage_phi-pp2|neighbours:(1),(1)|neighbour_genes:Phage terminase, lar..,Phage tail tube|
MTLLSPGIENKEINLASAIGRAATGRAAMVGKFEWGPAYSITQVTSESDLVTIFGRPNDYTAASFMTANNFLKYGNDLRLVRICDATTAQNATPLYNAVEYTIGASNGCVVGDDITITYSGVGALTAKGKVLEVDAGNNNAASKIFLPSAEIVAAAKADGNYPSVGTITLQPTQGDIALTNIEIIDTGSVYFPNIELAFDALTAIETEGGALKYADLIEKQGFPRLSARYVGDFGDAISVEIINYADYQTAFAFAAGHTLGDIELPIYPDGGTRSINLSSYFTFGPSNSNQYAVIVRVSGEVEEAFIVSTNPGDKDVNGQSIFIDEYFENSGSAYITAIAEGWKTESGAYNFGGGSDANAGADDWMFGLDMLSDPEVLYTNLVIAGNAAAEEVSIASTVQKYAIDSVGNVRQDCVVFVSPPQSLIVNKQAGTAVANIQGWRTGIDPTNGQAVVDNLNVSTTYAVIDGNYKYQYDKYNDRNRWVPLAGDIAGLCAYTDQVSQPWMSPAGFNRGQIKGVNRLAVDLRRAHRDALYQIGINPVVGFAGQGFVLYGDKTATQQASAFDRINVRRLFNLLKKAISDAAKYRLFELNDEFTRSSFKSEIDAYLTNIQDLGGVYDFRVVCDETNNPGSVIDRNEFVASIYVKPAKSINFITLNFVATSTDADFAEIIG
>ID:YP_009153764.1 |[Yersinia phage PST]||_Yersinia_phage_PST_.gbk|tail sheath protein|1980|NC_027404(167785):94776-96755:1 ^GeneID:24677550^ Yersinia phage PST, complete genome.|neighbours:ID:YP_009153763.1(1),ID:YP_009153765.1(1)|neighbour_genes:terminase DNA packag..,hypothetical protein|
MTLLSPGIELKETTVQSTVVNNSTGTAALAGKFQWGPAFQIKQVTNEVDLVNTFGQPTAETADYFMSAMNFLQYGNDLRVVRAVDRDTAKNSSPIAGNIEYTISTPGSNYAVGDKITVKYVSDDIETEGKITEVDADGKIKKINIPTAKIIAKAKEVGEYPALGSNWTAEISSSSSGLAAVITLGKIITDSGILLAKIENAETAMTAVDFQANLEKYGIPGVVALYPGELGDKIEIEIVSKADYAKGASALLPIYPGGGTRASTAKAVFGYGPQTDSQYAIIVRRNDAIVQSVVLSTKRGEKDIYDSNIYIDDFFAKGGSEYIFATAQNWPEGFSGILTLSGGLSSNAEVTAGDLMEAWDFFADRESVDVQLFIAGSCAGESLETASTVQKHVVSIGDARQDCLVLCSPPRETVVGIPVTRAVDNLVNWRTAAGSYTDNNFNISSTYAAIDGNYKYQYDKYNDVNRWVPLAADIAGLCARTDNVSQTWMSPAGYNRGQILNVIKLAIETRQAQRDRLYQEAINPVTGTGGDGYVLYGDKTATSVPSPFDRINVRRLFNMLKTNIGRSSKYRLFELNNAFTRSSFRTETAQYLQGIKALGGIYEYRVVCDTTNNTPSVIDRNEFVATFYIQPARSINYIQLNFVATATGADFDELTGLAG
>ID:VEV89779.1 |[Yersinia phage fPS-2]||_Yersinia_phage_fPS-2_.gbk|g163|1980|LR215722(169060):98355-100334:1 ^^ Yersinia phage fPS-2 genome assembly, chromosome: I.|neighbours:ID:VEV89778.1(1),ID:VEV89780.1(1)|neighbour_genes:g162,g164|
MTLLSPGIELKETTVQSTVVNNSTGTAALAGKFQWGPAFQIKQVTNEVDLVNTFGQPTAETADYFMSAMNFLQYGNDLRVVRAVDRDTAKNSSPIAGNIEYTISTPGSNYAVGDKITVKYVSDDIETEGKITEVDADGKIKKINIPTAKIIAKAKEVGEYPELGSNWTAEISSSSSGLAAVITLGKIITDSGILLAEIENAEAAMTAVDFQANLKKYGIPGVVALYPGELGDKIEIEIVSKADYAKGASALLPIYPGGGTRASTAKAVFGYGPQTDSQYAIIVRRNDAIVQSVVLSTKRGEKDIYDSNIYIDDFFAKGGSEYIFATAQNWPEGFSGILTLSGGLSSNAEVTAGDLMEAWDFFADRESVDVQLFIAGSCAGESLETASTVQKHVVSIGDARQDCLVLCSPPRETVVGIPVTRAVDNLVNWRTAAGSYTDNNFNISSTYAAIDGNYKYQYDKYNDVNRWVPLAADIAGLCARTDNVSQTWMSPAGYNRGQILNVIKLAIETRQAQRDRLYQEAINPVTGTGGDGYVLYGDKTATSVPSPFDRINVRRLFNMLKTNIGRSSKYRLFELNNAFTRSSFRTETAQYLQGIKALGGIYEYRVVCDTTNNTPSVIDRNEFVATFYIQPARSINYITLNFVATATGADFDELTGLAG
>ID:YP_009149410.1 |[Yersinia phage phiD1]||_Yersinia_phage_phiD1_.gbk|g171|1980|NC_027353(167063):96105-98084:1 ^GeneID:24635607^ Yersinia phage phiD1 complete genome.|neighbours:ID:YP_009149409.1(1),ID:YP_009149411.1(1)|neighbour_genes:g170,g172|
MTLLSPGIELKETTVQSTVVNNSTGTAALAGKFQWGPAFQIKQVTNEVDLVNTFGQPTAETADYFMSAMNFLQYGNDLRVVRAVDRDTAKNSSPIAGNIEYTISTPGSNYAVGDKITVKYVSDDIETEGKITEVDADGKIKKINIPTAKIIAKAKEVGEYPTLGSNWTAEISSSSSGLAAVITLGKIITDSGILLAEIENAEAAMTAVDFQASLEKYGIPGVVALYPGELGDKIEIEIVSKADYAKGASALLPIYPGGGTRASTAKAVFGYGPQTDSQYAIIVRRNDAIVQSVVLSTKRGEKDIYDSNIYIDDFFAKGGSEYIFATAQNWPEGFSGILTLSGGLSSNAEVTAGDLMEAWDFFADRESVDVQLFIAGSCAGESLETASTVQKHVVSIGDARQDCLVLCSPPRETVVGIPVTRAVDNLVNWRTAAGSYTDNNFNISSTYAAIDGNYKYQYDKYNDVNRWVPLAADIAGLCARTDNVSQTWMSPAGYNRGQILNVIKLAIETRQAQRDRLYQEAINPVTGTGGDGYVLYGDKTATSVPSPFDRINVRRLFNMLKTNIGRSSKYRLFELNNAFTRSSFRTETAQYLQGIKALGGIYEYRVVCDTTNNTPSVIDRNEFVATFYIQPARSINYITLNFVATATGADFDELTGLAG
