# Supplementary material for: Influence of Non-canonical DNA Bases on the Genomic Diversity of Tevenvirinae
Source: Front Microbiol. 2021 Apr 6;12:632686. doi: 10.3389/fmicb.2021.632686 (PMC8056088; doi:10.3389/fmicb.2021.632686)
Supplement: Supplementary Data Sheet 1 — Clustering results (folders “first clusterisation,” “second clusterisation,” and “third clusterisation”): the number of pan-genome components in the individual genome (files “pan genome components of genomes”), the total number of all clusters and components of the pan-genome (files “pan genome components”), a list of clusters of the core genome (files “core list”), a list of clusters of the softcore genome (files “softcore list”). Clusters of the softcore genome (folders “softcore clusters”) are presented in the files which show regions in genomes, protein sequences, names of viruses which have these proteins A description of softcore clusters is also supplied (file “Softcore clusters description”). [file Data_Sheet_1.ZIP › Data sheet 1/second clusterisation/softcore_clusters/21242_23.faa]

> |[Tevenvirinae _Acinetobacter_phage_133]||_Acinetobacter_phage_133.gb|major capsid protein|1566|NC_015250.1(159801):101189-102754:1 ^RAST2:fig|1198136.113.peg.196^ Tevenvirinae _Acinetobacter_phage_133|neighbours:(1),(-1)|neighbour_genes:Phage prohead assemb..,putative Hef-like ho..|
MTIKTKAQLVKDWSKLLEAEGAPEIIEGKEAIMAKIFENQEKDTKSDPIYRDKDMIESFGSFLAEAEIAGDHGYNPTNIASGQASGAITNIGPSVMGMVRRTVPNMMALDVCGTQPLSQSSGQYFALRAVYNKNPLAAGAKEAFHPMYAPDAMYSGQGAAQAFTVVAAGATLAIGDIHRHEFVETGTAFIQATAAITIDAAATTPELLDAEILKRMEAGEVVEIAEGMATSVAELQENYNGSSNNPWNEMSFRIDKQTVEAKARQLKASYSIEVAQDLRAVHGMDADSELAGILATEITLEVNREIVDWINYSAQVGKTGFTRTEGTKAGIFDFADPIDVKGARWQGEAFKAFLFQIDKEAVEVGRQTGRGAANFIIASRNVVNALASVDTGVTPAAAGMGRNFNVDTAKSVFAGVLGGRYKVYIDLYSRQDYFTVGYKGTTELDAGIYYLPYVALTPMRAQDPESFHPILGFKTRYAVGINPMAYSQEQAPGGRITNGMPTIANSAGKNSYFRRVWVKGL
> |[Tevenvirinae _Acinetobacter_phage_AM101]||_Acinetobacter_phage_AM101.gb|major capsid protein|1581|MH165274.1(166487):57067-58647:-1 ^RAST2:fig|1198136.62.peg.78^ Tevenvirinae _Acinetobacter_phage_AM101|neighbours:(1),(-1)|neighbour_genes:putative Hef-like ho..,Phage prohead assemb..|
MSQFKQKTKEQLMETWGDLLTAEGLPKIDESRHVVMAKIFENQEADFATGTEYRDPEIVKAFSGFLTEAEIGGDHGYDATNIAAGQTSGAVTQIGPAIMGMVRRAIPNLIAFDICGVQPLNGPTGQIFSLRSVYGKDPLAAGAKEAFHPMLSPDTMHSGQGAAEAFENVKAGDTLAIGDIKRHDFADTGRVYIQAIKAVTVDAGATDAEKLDVEIKKLMASGSVAEIGAGMATSVAELQEGFNGSQNNPWNEMGFRIDKQSVEVKSRQLKAQYSIELAQDLKAVHGMDADAELAGILATEIMLEINREIVDWINFSAQIGKTGFTQTNGSKAGVFDFQDPIDVKGARWAGEAYKALLIQIDKEASEIARQTGRGIGNFIIASRNVVMALAQVDERVSPAAQGLASGMNYDTTKATFAGVLGGRYKVYIDQYAREDYFTVGFKGSSELDAGIYYSPYVPLTPLRGSDPKNFQPVMGFKTRYAVGINPFADTVAQAPAGNKRISNGMPTIENSAGKNGYFRKVYVKGI
> |[Tevenvirinae _Acinetobacter_phage_Ac42]||_Acinetobacter_phage_Ac42.gb|major capsid protein|1569|NC_014660.1(167716):112046-113614:1 ^RAST2:fig|1198136.114.peg.192^ Tevenvirinae _Acinetobacter_phage_Ac42|neighbours:(1),(1)|neighbour_genes:Phage prohead assemb..,capsid vertex protei..|
MTIKKSNKALLEDWKNLLEAEGTPEIPQGKEAIMAQIFENQEKDFATDPAYKDEKIVEAFSGFLSEAEIGGDHGYDATNIAAGQTSGAVTQIGPAVMGMVRRSYPNLIAFDVCGVQPMSGPTGQIFALRATYGKDPLAAGAKEAFHPMYAPDAMHSGKGSTQAFPAAVAGATKAIGDIVVHDFEATGRAYFQFVEAVTIDAAATDAEKLDAEMTKLLEAGQVAEIAEGMATSIAELQEGFNGSTDNPWSEMSFRIDKQAIEAKSRQLKAQYSIEIAQDLRAVHGMDADAELSGILAGEIMLEINREVIDWINYSAQIGKTGMTQTVGSKPGVFDFQDPIDVRGARWAGESFKALTYQIDKEATEISRQTGRGAGNFIIASRNVVNALAAVDTQVSPAAQGFTRGMNVDTTKAVFAGVLGGKYKVYIDQYARADYFTIGYKGSTELDAGIYYAPYVALTPLRGADPKNFQPVMGFKTRYGVGINPFANSAEQAPAGRITSGMPSLANSLGKNAYFRKIYVKGL
> |[Viruses _Acinetobacter_phage_Acj61]||_Acinetobacter_phage_Acj61.gb|hypothetical protein|1575|NC_014661.1(164093):113701-115275:1 ^RAST2:fig|10239.85.peg.185^ Viruses _Acinetobacter_phage_Acj61|neighbours:(1),(1)|neighbour_genes:Phage prohead assemb..,Phage capsid vertex|
MSTQIKTKAQLVADWKPLLEAEGAPEIAQGKHAIIAKMFENQEADIKSDAAYRDEKLAEAFGGFLTEAEIGGDHGYDPQNIAAGQTSGAVTQIGPAVMGMVRRAIPNLIAFDICGVQPMQGPTGQVFALRAVYGKDPIAAGAKEAFHPMYAPDAMFSGRGSHEVFAPLASGTVVAQGTIYKHEFVATGTAFLQATGAVTLATTADAAELDAEVIKQMDAGILVEIAEGMATSIAELQEGFNGSNNNPWNEMGFRIDKQVIEAKSRQLKAQYSIELAQDLRAVHGMDADAELANILATEIMLEINREVIDWINYSAQVGKTGQTLTVGSKAGVFDFQDPIDVRGARWAGESFKALLFQIDKESAEIARQTGRGAGNFIIASRNVVNVLASVDTSVTPAAQGLARGLNTDTTKAVFAGILGGRYKVYIDQYARQDYFTIGYKGDNEMDAGIYYAPYVALTPLRGADPKNFQPVLGFKTRYGIGINPLADTAAQQPAGNARIANGMPSIANSVGKNGYFRRVLVKGI
> |[Viruses _Acinetobacter_phage _Acj9]||_Acinetobacter_phage_Acj9.gb|hypothetical protein|1638|NC_014663.1(169947):115335-116972:1 ^RAST2:fig|10239.87.peg.182^ Viruses _Acinetobacter_phage _Acj9|neighbours:(1),(1)|neighbour_genes:Phage prohead assemb..,hypothetical protein|
MTTENTIVEGAIAIAQEAEAPAKVLTESEKLIAKWVPLLEAEGLPEIDQSKHKILSKIFENQEKDFETGTEYRDTEIVKAFSGFLTEAEIGGDHGYDATNIAAGQTSGAVTQIGPAVMGMVRRAIPHLIAFDICGVQPLSGPTGQIFSLRSVYGKDPLAAGAKEALHPMFSPDTMHSGQGAAEAFTTIAAGDVLAIGDIKRHDFTDTGRVYVQTVKGVTVDAAATTPELLDVEVKKLLEAGTVAEIGEGMATSVAELQEGFNGSTGNQWNEMGFRIDKQSCEVKSRQLKAQYSIELAQDLKAVHGMDADAELAGILATEIMLEINREIIDWINFSAQVGKTGWTQTPGSKAGVFDFQDPIDVKGARWAGEAYKALLIQIDKEASEIARQTGRGMGNFIIASRNVVMALAQVDERVSPAAQGLATGMNYDTTKATFAGVLGGRYRIYIDQYARQDYFTIGFKGSSELDAGIYYSPYVPLTPLRGSDPKNFQPVMGFKTRYAVGINPFANSAEQAPAGNRRISNGMPTIENSAGKNAYFRKVYVKGI
> |[Tevenvirinae _Acinetobacter_phage_KARL-1]||_Acinetobacter_phage_KARL-1.gb|major capsid protein|1581|MH713599.1(166560):73396-74976:-1 ^RAST2:fig|1198136.64.peg.106^ Tevenvirinae _Acinetobacter_phage_KARL-1|neighbours:(1),(-1)|neighbour_genes:putative Hef-like ho..,Phage prohead assemb..|
MSQFKQKTKEQLMETWGDLLTAEGLPKIDESRHVVMAKIFENQEADFATGTEYRDPEIVKAFSGFLTEAEIGGDHGYDATNIAAGQTSGAVTQIGPAIMGMVRRAIPNLIAFDICGVQPLNGPTGQIFSLRSVYGKDPLAAGAKEAFHPMLSPDTMHSGQGAAEAFENVKAGDTLAIGDIKRHDFADTGRVYIQAIKAVTVDADATDAEKLDVEIKKLMASGSVAEIGAGMATSVAELQEGFNGSQNNPWNEMGFRIDKQSVEVKSRQLKAQYSIELAQDLKAVHGMDADAELAGILATEIMLEINREIVDWINFSAQIGKTGFTQTPGSKTGVFDFQDPIDVKGARWAGEAYKALLIQIDKEASEIARQTGRGIGNFIIASRNVVMALAQVDERVSPAAQGLASGMNYDTTKATFAGVLGGRYKVYIDQYAREDYFTVGFKGSSELDAGIYYSPYVPLTPLRGSDPKNFQPVMGFKTRYAVGINPFADTVAQAPAGNKRISNGMPTIENSAGKNGYFRKVYVKGI
> |[Viruses _Acinetobacter_phage_ZZ1]||_Acinetobacter_phage_ZZ1.gb|hypothetical protein|1581|NC_018087.3(166687):108995-110575:1 ^RAST2:fig|10239.86.peg.187^ Viruses _Acinetobacter_phage_ZZ1|neighbours:(1),(1)|neighbour_genes:hypothetical protein,hypothetical protein|
MTTKQKSQSDLMVENWTPLIEAEGLPEISKDKYKIMARIFENQEKDFETGIEYRDPEIAKAFSGFLAEAEVGGDHGYDATNIAAGQTSGAVTQIAPAVMGMVRRSLPNLIAFDIAGVQPLDKPTGQFFAVRSVYGADPLAAGAKEALHPMFSPDTMHSGQGAAEAFENVKAGDSLAIGDIKRHDFADTGRVYIQAVKAVTVDAGATDAEKLDIEVKKLMEAGSVAEIGEGMATSVAELQEGFNGSTGNPWNEMSFRIDKQSVEVKSRQLKAQYTIELAQDLKAVHGMDADAELAGLLATEIMLEINREIVDWINFSAQIGKTGWTQAPGSKAGVFDFQDPVDVKGARWAGEAYKALLIQIDKEASEIARQTGRGIGNFIIASRNVVMALAQVDTNVTPAAQGLAKGLNYDTTKATFAGVLGGRYKVYIDQYARQDYFTVGFKGGSEMDAGIYYMPYVPLTPLRGADPKNFQPVMGFKTRYAVGVNPFANSAEQAPAGNKRISNGMPTIENSAGKNAYFRKVYVKGI
> |[Tevenvirinae Acinetobacter_phage_vB_ApiM_fHyAci03]||_Acinetobacter_phage_vB_ApiM_fHyAci03.gb|major capsid protein|1581|MH460829.1(165975):108987-110567:1 ^RAST2:fig|1198136.65.peg.197^ Tevenvirinae Acinetobacter_phage_vB_ApiM_fHyAci03|neighbours:(1),(-1)|neighbour_genes:Phage prohead assemb..,putative Hef-like ho..|
MSQFKQKTKEQLMETWGDLLTAEGLPKIDESRHVVMAKIFENQEADFATGTEYRDPEIVKAFSGFLTEAEIGGDHGYDATNIAAGQTSGAVTQIGPAIMGMVRRAIPNLIAFDICGVQPLNGPTGQIFSLRSVYGKDPLAAGAKEAFHPMLSPDTMHSGQGAAEAFENVKAGDTLAIGDIKRHDFADTGRVYIQAIKAVTVDADATDAEKLDVEIKKLMASGSVAEIGAGMATSVAELQEGFNGSQNNPWNEMGFRIDKQSVEVKSRQLKAQYSIELAQDLKAVHGMDADAELAGILATEIMLEINREIVDWINFSAQIGKTGFTQTNGSKAGVFDFQDPIDVKGARWAGEAYKALLIQIDKEASEIARQTGRGIGNFIIASRNVVMALAQVDERVSPAAQGLASGMNYDTTKATFAGVLGGRYKVYIDQYAREDYFTVGFKGSSELDAGIYYSPYVPLTPLRGSDPKNFQPVMGFKTRYAVGINPFADTVAQAPAGNKRISNGMPTIENSAGKNGYFRKVYVKGI
> |[Tevenvirinae _Aeromonas_phage_65.2]||_Aeromonas_phage_65.2.gb|major capsid protein|1683|KY290955.1(236567):61723-63405:-1 ^RAST2:fig|1198136.115.peg.80^ Tevenvirinae _Aeromonas_phage_65.2|neighbours:(-1),(-1)|neighbour_genes:hypothetical protein,Phage prohead assemb..|
MSKANLIAKWKPLLEKEGAPEIASLKRKDIVARLMENQLVDISTNEGGIYTDRSVVDSMIDVAGRTARIAEAKALLDEAKSNAEANGETLNESQMQEVLTEANIVGDHGYDAVKIASGEASGNITTVGPAVMGLARRAIANLIAFDICGVQPMVSSTGQVFTLRAIYGDDALDAQAREAFHPMYGPDASFSGRGATKPLIPAFDKDTAYSVGDLARFQLDEEVDNYSASGTKIVQFIAAYVAGTATDVKTAGYQKVIGDRLAVEIGEGMATSLAELQENFNGSSDNPWNEMSFRIDKQVVEAKARQLKAQYSIELAQDLRNVHGLDADSELSSILANEIMLEINREMILWINATAQIGKTGWTNKHGGATGVFNFGDPNDVRGARWAGESAKSMVTQIDKEAAEIGRQTGRGNGNFVICSRNVAVILGSSEQLISPANAGTTTMNTDTSVSVFAGVLAGKYRVYIDQYAVEDYFTVGYKGSSEMDAGIYYCPYVPLTPLRGTDPKSFQTILGFKTRYGVKLHPFADGAKNRGFDKIKSGMPSAAIFGKNSFFRRVRVLGA
> |[Viruses Aeromonas phage 65]||_Aeromonas_phage_65.gb|Phage major capsid p..|1683|NC_015251.1(235229):61727-63409:-1 ^RAST2:fig|10239.65.peg.80^ Viruses Aeromonas phage 65|neighbours:(-1),(-1)|neighbour_genes:hypothetical protein,Phage prohead assemb..|
MSKANLIAKWKPLLEKEGAPEIASLKRKDIVARLMENQLVDISTNEGGIYTDRSVVDSMIDVAGRTARIAEAKALLDEAKSNAEANGETLNESQMQEVLTEANIVGDHGYDAVKIASGEASGNITTVGPAVMGLARRAIANLIAFDICGVQPMVSSTGQVFTLRAIYGDDALDAQAREAFHPMYGPDASFSGRGATKPLIPAFDKDTAYSVGDLARFQLDEEVDNYSASGTKIVQFIAAYVAGTATDVKTAGYQKVIGDRLAVEIGEGMATSLAELQENFNGSSDNPWNEMSFRIDKQVVEAKARQLKAQYSIELAQDLRNVHGLDADSELSSILANEIMLEINREMILWINATAQIGKTGWTNKHGGATGVFNFGDPNDVRGARWAGESAKSMVTQIDKEAAEIGRQTGRGNGNFVICSRNVAVILGSSEQLISPANAGTTTMNTDTSVSVFAGVLAGKYRVYIDQYAVEDYFTVGYKGSSEMDAGIYYCPYVPLTPLRGTDPKSFQTILGFKTRYGVKLHPFADGAKNRGFDKIKSGMPSAAIFGKNSFFRRVRVLGA
> |[Tevenvirinae _Aeromonas_phage_AS-szw]||_Aeromonas_phage_AS-szw.gb|Phage major capsid p..|1683|MF498773.1(229957):111564-113246:1 ^RAST2:fig|1198136.118.peg.222^ Tevenvirinae _Aeromonas_phage_AS-szw|neighbours:(1),(1)|neighbour_genes:hypothetical protein,Phage capsid vertex ..|
MSKTAIIAKWKPLLEKEGMPEIATMKRKDIVARLMENQYEDIKSNDGAAYTDQTVIDSMVDVQGRKAQLAEAKKMLNEAQAAALAEGRELTGEEMETMLTEANIVGDHGYDAVKIASGEASGNITNVGPAVMGLARRAISNLIAFDICGVQPMTSSAGQVFTLRAIYGTDALDAQAREAFHPQYAPDSSFSGRGATAPLIPAFDKDGTYAIGDLARFQLDEEVDAYSNSGTKVVQFVTAYTAGTAADVKTAGYLKLIHDKIAVEIGEGMATSMAELQENFNGSSNNPWPEMSFRIDKQVVEAKARQLKAQYSIELAQDLRNVHGLDADSELSSILANEIMLEINREMILWINATAQIGKTGWTNQHGGQAGVFNFADPNDIRGARWQGESAKALVTQIDKEAAEIGRQTGRGNGNFVICSRNVAVMLGSTDQLVSPAAAGTTKLNTDTSVSQFAGVLAGKYRVFIDQYAVEDYFTVGFKGSSELDAGLYYCPYVPLSPLRGVDPKSFATILGFKTRYGVKLHPFADGSKNKGFSKITSGMPGAAIFGKNSFYRRVRVLGA
> |[Tevenvirinae _Aeromonas_phage_AS-zj]||_Aeromonas_phage_AS-zj.gb|Phage major capsid p..|1683|MF448340.1(229929):217873-219555:1 ^RAST2:fig|1198136.120.peg.417^ Tevenvirinae _Aeromonas_phage_AS-zj|neighbours:(1),(1)|neighbour_genes:hypothetical protein,Phage capsid vertex ..|
MSKTAIIAKWKPLLEKEGMPEIATMKRKDIVARLMENQYEDIKSNDGAAYTDQTVIDSMVDVQGRKAQLAEAKKMLNEAQAAALAEGRELTGEEMETMLTEANIVGDHGYDAVKIASGEASGNITNVGPAVMGLARRAISNLIAFDICGVQPMTSSAGQVFTLRAIYGTDALDAQAREAFHPQYAPDSSFSGRGATAPLIPAFDKDGTYAIGDLARFQLDEEVDAYSNSGTKVVQFVTAYTAGTAADVKTAGYLKLIHDKIAVEIGEGMATSMAELQENFNGSSNNPWPEMSFRIDKQVVEAKARQLKAQYSIELAQDLRNVHGLDADSELSSILANEIMLEINREMILWINATAQIGKTGWTNQHGGQAGVFNFADPNDIRGARWQGESAKALVTQIDKEAAEIGRQTGRGNGNFVICSRNVAVMLGSTDQLVSPAAAGTTKLNTDTSVSQFAGVLAGKYRVFIDQYAVEDYFTVGFKGSSELDAGLYYCPYVPLSPLRGVDPKSFATILGFKTRYGVKLHPFADGSKNKGFSKITSGMPGAAIFGKNSFYRRVRVLGA
>ID:NP_944113.1 |[Aeromonas virus Aeh1]||_Aeromonas_phage_Aeh1_.gbk|23|1605|NC_005260(233234):158624-160228:1 ^GeneID:2658034^ Aeromonas phage Aeh1, complete genome.|neighbours:ID:NP_944112.1(1),ID:NP_944114.1(1)|neighbour_genes:22,24|
MSKKSLLKKWQPLVESEGMPAIASMKRKDIVARIFENQDEDIAHNEGGVYTDQVVVNSMVDVKGRIEEARLAEANIGGDHGYDATKIASGETSGSITNVGPAVMGLVRRAIPQLIAFDICGVQPMTSSTGQVFTLRAIYGGNSQDANAREAFHPTYGPDADFSGRGAAQDIAVFVRGTAVASGAFAKLHIEAATGVQAGTKTVQFIKDYAVDALPADQTEAGLAYKWLLANGYAVETSSAMATAFAELQQGFNGSADNEWNEMSFRIDKQVVEAKSRQLKAQYSIEMAQDLRAVHGLDADSELSSILANEIMHEINREMVLWINATAKVGKTGWTNMHGGKAGVFDFQDTKDIRGARWAGESYKALVVQIDKEANEIARQTGRGQGNFIICSRNVAAALGHTDMLMTPAVMGANTTMNTDTTSSLFAGVLAGKYRVYIDQYAVEDYFTVGYKGASEMDAGLYYCPYVALTPLRGTDPKNFQPVLGFKTRYGVKLHPMADATQNKGFAKISNGMPQHTNMFGKNAFFRRVLVAGV
> |[Tevenvirinae _Aeromonas_phage_Ah1]||_Aeromonas_phage_Ah1.gb|major capsid protein|1296|MG250483.1(221116):146795-148090:1 ^RAST2:fig|1198136.116.peg.267^ Tevenvirinae _Aeromonas_phage_Ah1|neighbours:(1),(1)|neighbour_genes:Phage major capsid p..,Phage capsid vertex ..|
MGLVRRAIPQLIAFDICGVQPMTSSTGQVFTLRAIYGGNSQDASAREAFHPTFGPDADFSGRGAAQDIAEFARGNTFATGAFAKLHIEAATGVQAGTKTVQFIKDYTIDALPADQVEAGLAYKWLLANGYAVETSSAMATAFAELQQGFNGSTDNEWNEMSFRIDKQVVEAKSRQLKAQYSIEMAQDLRAVHGLDADSELSSILANEIMHEINREMVLWINATAKVGKTGWTNMHGGKAGVFDFQDTKDIRGARWAGESYKALVVQIDKEANEIARQTGRGQGNFIICSRNVAAALGHTDMLVTPAALGANTTMNTDTTSSLFAGVLAGKYRVYIDQYAVEDYFTVGYKGASEMDAGLYYCPYVALTPLRGTDPKNFQPVLGFKTRYGVKLHPMADATQNKGFAKISNGMPQHTNMFGKNAFFRRVLVAGV
> |[Tevenvirinae _Aeromonas_phage_AsFcp_2]||_Aeromonas_phage_AsFcp_2.gb|major capsid protein|1608|MH791401.1(219171):96049-97656:1 ^RAST2:fig|1198136.67.peg.174^ Tevenvirinae _Aeromonas_phage_AsFcp_2|neighbours:(1),(1)|neighbour_genes:Phage prohead assemb..,Phage capsid vertex ..|
MSKKSLLKKWQPLVESEGMPAIASMQRKDIVARIFENQDEDIAHNEGGVYTDQVVVNSMVDVKGRLEEAKALQEANIGGDHGYDAIKIASGEMSGSITNVGPAVMGLVRRAIPQLIAFDICGVQPMTSSTGQVFTLRAIYGGDSQDANAREAFHPAFSPDADFSGRGAQVKIAEFARGTAFANGAFAHLFIEAATGVQAGTKTVQFIKDYAIDALPAEQVEAGLAYKWLLAQGYAVETSSAMATAFAELQQGFNGSTGNEWNEMSFRIDKQVVEAKSRQLKAQYSIEMAQDLRAVHGLDADSELSSILANEIMHEINREMVLWINATAKVGKTGWTNMHGGKSGVFDFQDTKDIRGARWAGESYKALVVQIDKEANEIARQTGRGQGNFIICSRNVAAALGHTDMMVTPAAQGANTTMNTDTTSSLFAGVLAGKYRVYIDQYAVEDYFTVGYKGSSEMDAGLFYCPYVALTPLRGTDPKNFQPVLGFKTRYGVKLHPMADSMQNKGFAKITNGMPQHTNMFGKNAFFRRVLVAGV
> |[Tevenvirinae _Aeromonas_phage_Asswx_1]||_Aeromonas_phage_Asswx_1.gb|Phage major capsid p..|1683|MH791398.1(229103):119253-120935:1 ^RAST2:fig|1198136.119.peg.247^ Tevenvirinae _Aeromonas_phage_Asswx_1|neighbours:(1),(1)|neighbour_genes:hypothetical protein,Phage capsid vertex ..|
MSKTAIIAKWKPLLEKEGMPEIATMKRKDIVARLMENQYEDIKSNDGAAYTDQTVIDSMVDVQGRKAQLAEAKKMLNEAQAAALAEGRELTGEEMETMLTEANIVGDHGYDAVKIASGEASGNITNVGPAVMGLARRAISNLIAFDICGVQPMTSSAGQVFTLRAIYGTDALDAQAREAFHPQYAPDSSFSGRGATAPLIPAFDKDGTYAIGDLARFQLDEEVDAYSNSGTKVVQFVTAYTAGTAADVKTAGYLKLIHDKIAVEIGEGMATSMAELQENFNGSSNNPWPEMSFRIDKQVVEAKARQLKAQYSIELAQDLRNVHGLDADSELSSILANEIMLEINREMILWINATAQIGKTGWTNQHGGQAGVFNFADPNDIRGARWQGESAKALVTQIDKEAAEIGRQTGRGNGNFVICSRNVAVMLGSTDQLVSPAAAGTTKLNTDTSVSQFAGVLAGKYRVFIDQYAVEDYFTVGFKGSSELDAGLYYCPYVPLSPLRGVDPKSFATILGFKTRYGVKLHPFADGSKNKGFSKITSGMPGAAIFGKNSFYRRVRVLGA
> |[Tevenvirinae _Aeromonas_phage_Aswh_1]||_Aeromonas_phage_Aswh_1.gb|major capsid protein|1683|MH791414.1(229730):117559-119241:-1 ^RAST2:fig|1198136.117.peg.227^ Tevenvirinae _Aeromonas_phage_Aswh_1|neighbours:(-1),(-1)|neighbour_genes:Phage capsid vertex ..,hypothetical protein|
MSKSTILNKWKPLLEKEGAPEIASMKRKDIVARLMENQFNDIKSNDGGVYTDQSVIDSMIDVAGRKAQLEEAKALINEAKQQALSEGKELSDTELQTVLTEANIVGDHGYDAVKIASGEASGNITTVGPAVMGLARRAIANLIAFDICGVQPMVNSTGQVFTLRAIYGDDALDAQAREAFHPMYGPDASFSGRGATKPLIPAFDKATTYSVGDLARFQLDEEVDNYSGSGTKVVQFIQAYTADTAPDAKTAGYKKLINDKLAVEIGEGMATSMAELQENFNGSTDNPWNEMSFRIDKQVVEAKARQLKAQYSIELAQDLRNVHGLDADSELSSILANEIMLEINRELILWINATAQIGKSGWTNQHGGATGVFNFGDPNDVRGARWQGESAKALVTQIDKEAAEIGRQTGRGNGNFLVCSRNVAVILGSSDQLVSPAAAGTTTMNTDTSVSVFAGVLANKYRVYIDQYAVEDYFTVGYKGSSEMDAGLYYCPYVPLTPLRGTDPKSFQTILGFKTRYGLKLHPFADGAKNKGFEKIKSGMPGAAIFGKNSFYRRVRVLGA
> |[Tevenvirinae _Aeromonas_phage_CC2]||_Aeromonas_phage_CC2.gb|Phage major capsid p..|1683|NC_019538.1(231743):150177-151859:-1 ^RAST2:fig|1198136.110.peg.320^ Tevenvirinae _Aeromonas_phage_CC2|neighbours:(-1),(-1)|neighbour_genes:Phage capsid vertex ..,hypothetical protein|
MSKTAIIAKWKPLLEKEGMPEIATMKRKDIVARLMENQYEDIKSNDGAAYTDQTVIDSMVDVQGRKAQLAEAKKMLNEAQAAALAEGRELSGEEMETMLTEANIVGDHGYDAIKIASGEASGNITNVGPAVMGLARRAISNLIAFDICGVQPMTSSAGQVFTLRAIYGTDALDAQAREAFHPQYAPDSSFSGRGATAPLIPAFDKDGTYAIGDLARFQLDEEVDAYSNSGTKVVQFVTAYTAGTAADVKTAGYLKLIHDKIAVEIGEGMATSMAELQENFNGSSNNPWPEMSFRIDKQVVEAKARQLKAQYSIELAQDLRNVHGLDADSELSSILANEIMLEINREMILWINATAQIGKTGWTNQHGGQAGVFNFADPNDVRGARWQGESAKALVTQIDKEAAEIGRQTGRGNGNFVICSRNVAVMLGSTDQMVSPAAAGTTKLNTDTSVSQFAGVLAGKYRVFIDQYAVEDYFTVGFKGSSELDAGLYYCPYIPLSPLRGVDPKSFATILGFKTRYGVKLHPFADGSKNKGFSKITSGMPGAAIFGKNSFYRRVRVLGA
> |[Tevenvirinae _Aeromonas_phage_PX29]||_Aeromonas_phage_PX29.gb|major capsid protein|1608|NC_023688.1(222006):146444-148051:1 ^RAST2:fig|1198136.108.peg.262^ Tevenvirinae _Aeromonas_phage_PX29|neighbours:(1),(1)|neighbour_genes:Phage prohead assemb..,Phage capsid vertex ..|
MSKKSLLKKWQPLVESEGMPAIASMQRKDIVARIFENQDEDIAHNEGGVYTDQVVVNSMVDVKGRLEEAKALQEANIGGDHGYDATKIASGEMSGSITNVGPAVMGLVRRAIPQLIAFDICGVQPMTSSTGQVFTLRAIYGGDSQDANAREAFHPAFSPDADFSGRGAQVKIAEFARGTAFANGAFAHLFIEAATGVQAGTKTVQFIKDYAIDALPAEQVEAGLAYKWLLAQGYAVETSSAMATAFAELQQGFNGSTGNEWNEMSFRIDKQVVEAKSRQLKAQYSIEMAQDLRAVHGLDADSELSSILANEIMHEINREMVLWINATAKVGKTGWTNMHGGKSGVFDFQDTKDIRGARWAGESYKALVVQIDKEANEIARQTGRGQGNFIICSRNVAAALGHTDMMVTPAAQGANTTMNTDTTSSLFAGVLAGKYRVYIDQYAVEDYFTVGYKGSSEMDAGLFYCPYVALTPLRGTDPKNFQPVLGFKTRYGVKLHPMADSMQNKGFAKITNGMPQHTNMFGKNAFFRRVLVAGV
> |[Tevenvirinae _Aeromonas_phage_phiAS5]||_Aeromonas_phage_phiAS5.gb|major capsid protein|1605|NC_014636.1(225268):17591-19195:1 ^RAST2:fig|1198136.107.peg.19^ Tevenvirinae _Aeromonas_phage_phiAS5|neighbours:(1),(1)|neighbour_genes:hypothetical protein,Phage capsid vertex ..|
MSKKSLLKKWQPLVENEGMPAIASMKRKDIVARIFESQDEDISHNEGGVYTDQVVVNSMIDVKGRLEEARLAEANIGGDHGYDATKIASGETSGQVTNVGPAVMGLVRRVIPQLIAFDICGVQPMTSSTGQVFTLRAIYGGNALDANAREAFHPAFGPDADFSGRGAQFDIAEFARGTAIATGAFAKLHIEASTGVQAGTKTVQFIKDYAIDALPADQVEAGLAYKWLLANGYAVETSSAMATAFAELQQGFNGSTDNEWNEMSFRIDKQVVEAKSRQLKAQYSIEMAQDLRAVHGLDADSELSSILANELMHEINREMVLWINATAKVGKVGWTNMHGGKAGVFDFQDTKDIRGARWAGESYKALVVQIDKEANEIARQTGRGQGNFILCSRNVAAALGHTDMLVTPAAQGANTTMNTDTTSSLFAGVLAGKYRVYIDQYAVEDYFTVGYKGSSEMDAGLYYCPYVALTPLRGSDPKNFQPVLGFKTRYGVKLHPMADSMQNKGFAKISNGMPQHTNMFGKNAFFRRVLVAGV
>ID:YP_803115.1 |[Escherichia virus RB32]||_Bacteriophage_RB32_.gbk|23|1566|NC_008515(165890):102485-104050:1 ^GeneID:4405492^ Bacteriophage RB32, complete genome.|neighbours:ID:YP_803114.1(1),ID:YP_803116.1(1)|neighbour_genes:22,24|
MTIKTKAELLNKWKPLLEGEGLPEIANSKQAIIAKIFENQEKDFQTAPEYKDEKIAQAFGSFLTEAEIGGDHGYNATNIAAGQTSGAVTQIGPAVMGMVRRAIPNLIAFDICGVQPMNSPTGQVFALRAVYGKDPIAAGAKEAFHPMYGPDAMFSGQGAAKKFAALAASTQTTVGDIYTHFFQDTGTVYLQASAQVTISSTADDAAKLDAEIKKQMEAGALVEIAEGMATSIAELQESFNGSTDNPWNEMGFRIDKQVIEAKSRQLKAAYSIELAQDLRAVHGMDADAELSGILATEIMLEINREVVDWINYSAQVGKSGMTLTPGSKAGVFDFQDPIDIRGARWAGESFKALLFQIDKEAVEIARQTGRGEGNFIIASRNVVNVLASVDTGISYAAQGLATGFNTDTTKSVFAGVLGGKYRVYIDQYAKQDYFTVGYKGPNEMDAGIYYAPYVALTPLRGSDPKNFQPVMGFKTRYGIGINPFAESAAQAPASRIQSGMPSILNSLGKNAYFRRVYVKGI
> |[Tevenvirinae _Citrobacter_phage_IME-CF2]||_Citrobacter_phage_IME-CF2.gb|major capsid protein|1575|NC_029013.1(177688):161247-162821:-1 ^RAST2:fig|1198136.109.peg.283^ Tevenvirinae _Citrobacter_phage_IME-CF2|neighbours:(-1),(-1)|neighbour_genes:homing endonuclease,Phage prohead assemb..|
MSKKNELMEKWNDLLESQEGLPDIATKSKKQLVAAILEAQEKDAETDPVYRDEKIVESFGGFLAEAEIAGDHNYDPTNIASGKSSGAITNIGPAVIGMVRRAIPNLIAFDICGVQPMTGPTGQVFALRAVYGKDPLAGGTPADVREAFHPMFAPDTMYSGEGAHTAFAKITTGTAIATGAIVYHIFQETGIAYFQNVTSGNVTVTGADPAALDAAVIAENEKGTLAEISVGMATSVAELQENFNGSSSNPWNEMAFRIDKQVIEARSRQLKAQYSVELAQDLRAVHGMDADAELSAILATEIMLEINREIVDLINYTAQVGKSGFTQTVGSKAGSFDFQDPVDIRGARWAGESYKALLIQIDKEANEIARQTGRGAGNFIIASRNVVSALARIDSGITPASQGLQKTLNVDTTKAVFAGVLGGTYKVYIDQYARQDYFTVGFKGDNEMDAGIYYAPYVALTPLRGSDPKNFQPVMGFKTRYGIGINPFANSRSQAPADRITSGMISKEMCGKNAYFRKVWVKGL
>ID:YP_009195035.1 |[Citrobacter phage Margaery]||_Citrobacter_phage_Margaery_.gbk|major capsid protein|1575|NC_028755(178182):133265-134839:1 ^GeneID:26647405^ Citrobacter phage Margaery, complete genome.|neighbours:ID:YP_009195034.1(1),ID:YP_009195036.1(1)|neighbour_genes:prohead core scaffol..,capsid vertex protei..|
MSKKNELMEKWNDLLESQEGLPDIATKSKKQLVAAILETQEKDADTDPVYRDEKIIESFGGFLAEAEIAGDHGYDATNIASGKSSGAITNIGPAVIGMVRRAIPNLIAFDICGVQPMTGPTGQVFALRAVYGKDPLAGGTPANVREAFHPMFAPDTMYSGEGANTAFAAIATGVAIASGAIVKHVFQETGIAYFQNVTSGNVTVTGADAAALDAAVIAENEKGTLAEISEGMATSVAELQENFNGSSANPWNEMAFRIDKQVIEARSRQLKAQYSVELAQDLRAVHGMDADAELSAILATEIMLEINREIVDLINYTAQIGKTGFTQTVGSKAGAFDFQDPVDIRGARWAGESYKALLIQIDKEANEIARQTGRGAGNFIIASRNVVSALARIDSGITPAGQGLQKTLNVDTTKAVFAGVLGGTYKVYIDQYARQDYFTVGYKGDNEMDAGIYYAPYVALTPLRGSDPKNFQPVMGFKTRYGIGINPFANSRSQAPADRITSGMISKEMCGKNAYFRKVWVKGL
>ID:AYJ73079.1 |[Citrobacter phage Maroon]||_Citrobacter_phage_Maroon_.gbk|major capsid protein|1575|MH823906(178830):133680-135254:1 ^^ Citrobacter phage Maroon, complete genome.|neighbours:ID:AYJ73078.1(1),ID:AYJ73080.1(1)|neighbour_genes:capsid assembly scaf..,major capsid protein|
MSKKNELMEKWNDLLESQEGLPDIATKSKKQLVAAILETQEKDADTDPVYRDEKIIESFGGFLAEAEIAGDHGYDATNIASGKSSGAITNIGPAVIGMVRRAIPNLIAFDICGVQPMTGPTGQVFALRAVYGKDPLAGGTPANVREAFHPMFAPDTMYSGEGANTAFAAIATGVAIASGAIVKHVFQETGIAYFQNVTSGNVTVTGADAAALDAAVIAENEKGTLAEISEGMATSVAELQENFNGSSANPWNEMAFRIDKQVIEARSRQLKAQYSVELAQDLRAVHGMDADAELSAILATEIMLEINREIVDLINYTAQIGKTGFTQTVGSKAGAFDFQDPVDIRGARWAGESYKALLIQIDKEANEIARQTGRGAGNFIIASRNVVSALARIDSGITPAGQGLQKTLNVDTTKAVFAGVLGGTYKVYIDQYARQDYFTVGYKGDNEMDAGIYYAPYVALTPLRGSDPKNFQPVMGFKTRYGIGINPFANSRSQAPADRITSGMISKEMCGKNAYFRKVWVKGL
>ID:YP_009203911.1 |[Citrobacter phage Merlin]||_Citrobacter_phage_Merlin_.gbk|major capsid protein|1548|NC_028857(172733):105753-107300:1 ^GeneID:26648122^ Citrobacter phage Merlin, complete genome.|neighbours:ID:YP_009203910.1(1),ID:YP_009203912.1(1)|neighbour_genes:prohead core scaffol..,head vertex protein|
MKKNKLVEKWQPLLENEELPEIVGASKKALIAKILENQEADFAVSPEYRDEKIAQAFGDFLTEAEIGGDHGYDAQNIAAGQTSGAVTQIGPAVMGMVRRAIPNLIAFDICGVQPMSTPTGQVFALRAVYGTDPLAAGAKEAFHPMYSPDAMYSGQGAAEKFDKLTAGVAIAEGAIVVHDFVATGRAHLQAVVAVTPDAGATDAGKLDAEVTKLIEAGQLAEIAEGMATSVAELQEQFNGSQDNPWNEMGFRIDKQVIEAKSRQLKAAYSIELAQDLRAVHGMDADAELSGILATEIMLEINREVVDWINYSAQVGKTGMTLTTGAKAGVFDFQDPIDIRGARWAGESFKALLFQIDKEAAEIARQTGRGAGNFLIASRNVVNVLAAVDVNVSPAAQGLGRGFETDTTKAVFAGVLGGKYRVYIDQYARQDYFTIGYKGANEMDAGIYYAPYVALTPLRGSDPKNFQPVMGFKTRYGIGINPFADSQAQQPKGRIVSGMPSLLNSLEERLLPSRLR
> |[Tevenvirinae _Citrobacter_phage_Miller]||_Citrobacter_phage_Miller.gb|major capsid protein|1575|NC_025414.1(178171):134848-136422:1 ^RAST2:fig|1198136.111.peg.230^ Tevenvirinae _Citrobacter_phage_Miller|neighbours:(1),(1)|neighbour_genes:Phage prohead assemb..,capsid vertex protei..|
MSKKNELMEKWNDLLESQEGLPDIATKSKKQLVAAILEAQEKDAETDPVYRDEKIVESFGGFLAEAEIAGDHNYDPTNIASGKSSGAITNIGPAVIGMVRRAIPNLIAFDICGVQPMTGPTGQVFALRAVYGKDPLAGGTPADVREAFHPMFAPDTMYSGEGAHTAFAKITTGTAIATGAIVYHIFQETGIAYFQNVTSGNVTVTGADPAALDAAVIAENEKGTLAEISVGMATSVAELQENFNGSSANPWNEMAFRIDKQVIEARSRQLKAQYSVELAQDLRAVHGMDADAELSAILATEIMLEINREIVDLINYTAQVGKSGFTQTVGSKAGSFDFQDPVDIRGARWAGESYKALLIQIDKEANEIARQTGRGAGNFIIASRNVVSALARIDSGITPASQGLQKTLNVDTTKAVFAGVLGGTYKVYIDQYARQDYFTVGFKGDNEMDAGIYYAPYVALTPLRGSDPKNFQPVMGFKTRYGIGINPFANSRSQAPADRITSGMISKEMCGKNAYFRKVWVKGL
>ID:YP_009146626.1 |[Citrobacter phage Moon]||_Citrobacter_phage_Moon.gbk|major capsid protein|1560|NC_027331(170341):105480-107039:1 ^GeneID:24721792,InterPro:IPR010762^ Citrobacter phage Moon, complete genome.|neighbours:ID:YP_009146625.1(1),ID:YP_009146627.1(1)|neighbour_genes:prohead core scaffol..,head vertex protein|
MKKNELVEKWQPLLENEDLPEIVGASKKALIAKILENQEADFKVSPEYRDEKIAQAFGDFLTEAEIGGDHGYDAQNIAAGQTSGAVTQIGPAVMGMVRRAIPNLIAFDICGVQPMSTPTGQVFALRAVYGTDPLAAGAKEAFHPMYSPDSMYSGQGAAEKFDKLTAGVAIAEGAIVVHDFVATGRAHLQAVVAVTPDAGATDVGKLDTEVTKLIEAGKLAEIAEGMATSVAELQEQFNGSQDNPWNEMGFRIDKQVIEAKSRQLKAAYSIELAQDLRAVHGMDADAELSGILATEIMLEINREVVDWINYSAQVGKTGMTLTTGAKAGVFDFQDPIDIRGARWAGESFKALLFQIDKEAAEIARQTGRGAGNFIIASRNVVNVLAAVDVNVSPAAQGLGRGFETDTTKAVFAGVLGGKYKVYIDQYARQDYFTIGYKGSNEMDAGIYYAPYVALTPLRGSDPKNFQPVMGFKTRYGIGINPFADSQAQQPKGRIVSGMPSLLNSLGKNAYFRRVYIKGI
>ID:YP_009285754.1 |[Citrobacter phage vB_CfrM_CfP1]||_Citrobacter_phage_vB_CfrM_CfP1_.gbk|major capsid protein|1575|NC_031057(180219):136206-137780:1 ^GeneID:29079587^ Citrobacter phage vB_CfrM_CfP1, complete genome.|neighbours:ID:YP_009285753.1(1),ID:YP_009285755.1(1)|neighbour_genes:prohead assembly (sc..,capsid vertex protei..|
MSKKNELMEKWNDLLESQEGLPDIATKSKKQLVAAILEAQEKDAETDPVYRDEKIVESFGGFLAEAEIAGDHNYDPTNIASGKSSGAITNIGPAVIGMVRRAIPNLIAFDICGVQPMTGPTGQVFALRAVYGKDPLAGGTPADVREAFHPMFAPDTMYSGEGAHTAFAKITTGTAIATGAIVYHIFQETGIAYFQNVTSGNVTVTGADPAALDAAVIAENEKGTLAEISVGMATSVAELQENFNGSSSNPWNEMAFRIDKQVIEARSRQLKAQYSVELAQDLRAVHGMDADAELSAILATEIMLEINREIVDLINYTAQVGKSGFTQTVGSKAGSFDFQDPVDIRGARWAGESYKALLIQIDKEANEIARQTGRGAGNFIIASRNVVSALARIDSGITPASQGLQKTLNVDTTKAVFAGVLGGTYKVYIDQYARQDYFTVGFKGDNEMDAGIYYAPYVALTPLRGSDPKNFQPVMGFKTRYGIGINPFANSRSQAPADRITSGMISKEMCGKNAYFRKVWVKGL
> |[Tevenvirinae _Cronobacter_phage_Pet-CM3-4]||_Cronobacter_phage_Pet-CM3-4.gb|major capsid protein|1563|LT614807.1(171975):107535-109097:1 ^RAST2:fig|1198136.112.peg.210^ Tevenvirinae _Cronobacter_phage_Pet-CM3-4|neighbours:(1),(1)|neighbour_genes:Phage prohead assemb..,capsid vertex protei..|
MKKINPLVEKWTPLLENEALPEIVGAGKKALIAKIMENQESAIKTEPAFRDEKIAEAFGSFLTEAEIGGDHGYDAQNIAAGQTSGAVTQIGPAVMGMVRRAIPNLIAFDICGVQPMSSPTGQVFALRAVYGKDPLAAGAKEAFHPMYAPDAMFSGQGAAEKFAPVKAADVLTVGTIVVHDFADVGRAYFQVAEGFTVDAGATDAEKLDKAVKAAEEAGQLVEIAEGMATSVAELQENFNGSTDNPWNEMGFRIDKQVIEAKSRQLKAQYSIELAQDLRAVHGMDADAELSGILATEIMLEINREVVDWINYSAQLGKTGMTQTVGSKAGVFDFQDPVDIRGARWAGESFKALLFQIDKEAAEIARQTGRGAGNFIIASRNVVNALAAVDTGVTPAAQGLGQGFNADTTKTVFAGILGGRYKVYIDQYARQDYFTIGYKGANEMDAGIYYAPYVALTPLRGSDPKNFQPVMGFKTRYGIGINPFADSASQQPNARIQSGMPSIVNSVGKNAYFRRIWVKGL
>ID:YP_006986489.1 |[Cronobacter phage vB_CsaM_GAP161]||_Cronobacter_phage_vB_CsaM_GAP161_.gbk|major capsid protein|1575|NC_019398(178193):132638-134212:1 ^GeneID:13997755^ Cronobacter phage vB_CsaM_GAP161, complete genome.|neighbours:ID:YP_006986488.1(1),ID:YP_006986490.1(1)|neighbour_genes:prohead core protein,Seg-like homing endo..|
MSKKNELMEKWNDLLESQEGLPDIATKSKKQLVAAILETQEKDADTDPVYRDEKIVESFGGFLAEAEIAGDHGYDATNIASGKSSGAITNIGPAVIGMVRRAIPNLIAFDICGVQPMTGPTGQVFALRAVYGKDPLAGGTPANVREAFHPMFAPDTMYSGEGANTAFAAIASGTAIASGAIVKHVFQETGIAYFQNVTSGSVTVTGADAAALDAAVIAENEKGTLAEISEGMATSVAELQENFNGSSANPWNEMAFRIDKQVIEARSRQLKAQYSVELAQDLRAVHGMDADAELSAILATEIMLEINREIVDLINYTAQIGKTGFTQTVGSKAGAFDFQDPVDIRGARWAGESYKALLIQIDKEANEIARQTGRGAGNFIIASRNVVSALARIDSGITPAGQGLQKTLNVDTTKAVFAGVLGGTYKVYIDQYARQDYFTVGYKGDNEMDAGIYYAPYVALTPLRGSDPKNFQPVMGFKTRYGIGINPFANSRSQAPADRITSGMISKEMCGKNAYFRKVWVKGL
>ID:AOG16345.1 |[Cronobacter phage vB_CsaM_leB]||_Cronobacter_phage_vB_CsaM_leB_.gbk|major capsid protein|1575|KX431559(177907):132474-134048:1 ^^ Cronobacter phage vB_CsaM_leB, complete genome.|neighbours:ID:AOG16344.1(1),ID:AOG16346.1(1)|neighbour_genes:prohead core scaffol..,capsid vertex protei..|
MSKKNELMEKWNDLLESQEGLPDIATKSKKQLVAAILETQEKDADTDPVYRDEKIIESFGGFLAEAEIAGDHGYDATNIASGKSSGAITNIGPAVIGMVRRAIPNLIAFDICGVQPMTGPTGQVFALRAVYGKDPLAGGTPANVREAFHPMFAPDTMYSGEGANTAFAAIATGVAIASGAIVKHVFQETGVAYFQNVTSGNVTVTGADAAALDAAVIAENEKGTLAEISEGMATSVAELQENFNGSSANPWNEMAFRIDKQVIEARSRQLKAQYSVELAQDLRAVHGMDADAELSAILATEIMLEINREIVDLINYTAQIGKTGFTQTVGSKAGAFDFQDPVDIRGARWAGESYKALLIQIDKEANEIARQTGRGAGNFIIASRNVVSALARIDSGITPAGQGLQKTLNVDTTKAVFAGVLGGTYKVYIDQYARQDYFTVGYKGDNEMDAGIYYAPYVALTPLRGSDPKNFQPVMGFKTRYGIGINPFANSRSQAPADRITSGMISKEMCGKNAYFRKVWVKGL
>ID:AOG16629.1 |[Cronobacter phage vB_CsaM_leN]||_Cronobacter_phage_vB_CsaM_leN_.gbk|major capsid protein|1575|KX431560(179516):133526-135100:1 ^^ Cronobacter phage vB_CsaM_leN, complete genome.|neighbours:ID:AOG16628.1(1),ID:AOG16630.1(1)|neighbour_genes:prohead core protein,putative Seg-like ho..|
MSKKNELMEKWNDLLESQEGLPDIATKSKKQLVAAILETQEKDADTDPVYRDEKIIESFGGFLAEAEIAGDHGYDATNIASGKSSGAITNIGPAVIGMVRRAIPNLIAFDICGVQPMTGPTGQVFALRAVYGKDPLAGGTPANVREAFHPMFAPDTMYSGEGANTAFAAIATGVAIASGAIVKHVFQETGVAYFQNVTSGNVTVTGADAAALDAAVIAENEKGTLAEISEGMATSVAELQENFNGSSANPWNEMAFRIDKQVIEARSRQLKAQYSVELAQDLRAVHGMDADAELSAILATEIMLEINREIVDLINYTAQIGKTGFTQTVGSKAGAFDFQDPVDIRGARWAGESYKALLIQIDKEANEIARQTGRGAGNFIIASRNVVSALARIDSGITPAGQGLQKTLNVDTTKAVFAGVLGGTYKVYIDQYARQDYFTVGYKGDNEMDAGIYYAPYVALTPLRGSDPKNFQPVMGFKTRYGIGINPFANSRSQAPADRITSGMISKEMCGKNAYFRRVWVKGL
>ID:YP_009005455.1 |[Enterobacter phage PG7]||_Enterobacter_phage_PG7_.gbk|major capsid protein|1563|NC_023561(173276):109300-110862:1 ^GeneID:18502470^ Enterobacter phage PG7, complete genome.|neighbours:ID:YP_009005454.1(1),ID:YP_009005456.1(1)|neighbour_genes:prohead core protein,head vertex protein|
MKKINPLVEKWTPLLENEALPEIVGAGKKALIAKIMENQESAIKTEPAFRDEKIAEAFGSFLTEAEIGGDHGYDAQNIAAGQTSGAVTQIGPAVMGMVRRAIPNLIAFDICGVQPMSSPTGQVFALRAVYGKDPLAAGAKEAFHPMYAPDAMFSGQGAAQKFAAVKASDVLTVGTIVVHDFADVGRAYFQVAEGFTVDAGATDAEKLDKAVKAAEEAGQLVEIAEGMATSVAELQENFNGSTDNPWNEMGFRIDKQVIEAKSRQLKAQYSIELAQDLRAVHGMDADAELSGILATEIMLEINREVVDWINYSAQLGKTGMTQTVGSKAGVFDFQDPVDIRGARWAGESFKALLFQIDKEAAEIARQTGRGAGNFIIASRNVVNALAAVDTGVTPAAQGLGQGFNADTTKTVFAGILGGRYKVYIDQYARQDYFTIGYKGANEMDAGIYYAPYVALTPLRGSDPKNFQPVMGFKTRYGIGINPFADSASQQPNARIQSGMPSIVNSVGKNAYFRRIWVKGL
> |[Tevenvirinae Enterobacter_phage_myPSH1140]||_Enterobacter_phage_myPSH1140.gb|major capsid protein|1563|MG999954.1(172614):111635-113197:1 ^RAST2:fig|1198136.57.peg.215^ Tevenvirinae Enterobacter_phage_myPSH1140|neighbours:(1),(1)|neighbour_genes:Phage prohead assemb..,capsid vertex protei..|
MKKINPLVEKWTPLLENEALPEIVGAGKKALIAKIMENQESAIKTEPAFRDEKIAEAFGSFLTEAEIGGDHGYDAQNIAAGQTSGAVTQIGPAVMGMVRRAIPNLIAFDICGVQPMSSPTGQVFALRAVYGKDPLAAGAKEAFHPMYAPDAMFSGQGAAEKFAAVKAADVLTVGTIVVHDFADVGRAYFQVAEGFTVDAGATDADKLDKAVKAAEEAGQLVEIAEGMATSVAELQENFNGSTDNPWNEMGFRIDKQVIEAKSRQLKAQYSIELAQDLRAVHGMDADAELSGILATEIMLEINREVVDWINYSAQLGKTGMTQTVGSKAGVFDFQDPIDIRGARWAGESFKALLFQIDKEAAEIARQTGRGAGNFIIASRNVVNALAAVDTGVTPAAQGLGQGFNADTTKTVFAGILGGRYKVYIDQYARQDYFTIGYKGANEMDAGIYYAPYVALTPLRGSDPKNFQPVMGFKTRYGIGINPFADSASQQPNARIQSGMPSIVNSVGKNAYFRRIWVKGL
>ID:YP_009607136.1 |[Enterobacter phage phiEap-3]||_Enterobacter_phage_phiEap-3_.gbk|major capsid protein|1569|NC_041980(175814):133011-134579:1 ^GeneID:40083142^ Enterobacter phage phiEap-3, complete genome.|neighbours:ID:YP_009607135.1(1),ID:YP_009607137.1(1)|neighbour_genes:prohead core protein,capsid vertex protei..|
MSKKNELMEKWNDLLESQEGLPDIATKSKKQLIAAIMEAQEKDAEVDPVYRDEKIVESFGGFLAEAEIAGDHGYDATKIASGNSSGAITNIGPAVIGMVRRAIPNLIAFDICGVQPMTGPTGQVFALRAVYGKDPLASGAKEAFHPMFSPDSMYSGQGAAPSNGFTELASGTAIADGAIVFHDFVETGRVFLQNVSGAPVTVTGSTDDALDAAVIAEQEKGTLAEISYGMATSVAELQEQFNGSTGNPWNEMGFRIDKQVIEARSRQLKAQYSVELAQDLRAVHGMDADAELSAILATEIMLEINREIVDMINYTAQVGKTGFTQTVGSKAGAFDFQDPIDVRGARWAGESYKALLIQIDKEANEIARQTGRGAGNFIIASRNVVSALARIDSGITPAGQGLQKTLNVDTTKAVFAGVLGGVYKVYIDQYARGDYFTVGYKGDNEMDAGIYYAPYVALTPLRGSDPKNFQPVMGFKTRYGVGINPFANSRSQAPSDRITSGMITKEMFGKNAYFRKVYVKGL
>ID:YP_009167989.1 |[Escherichia phage AR1]|AR1|_Enterobacteria_phage_AR1_DNA_.gbk|23|1566|NC_027983(167435):102185-103750:1 ^GeneID:26041918^ Enterobacteria phage AR1 DNA, complete genome.|neighbours:ID:YP_009167988.1(1),ID:YP_009167990.1(1)|neighbour_genes:22,24|
MTIKTKAELLNKWKPLLEGEGLPEIANSKQAIIAKIFENQEKDFQTAPEYKDEKIAQAFGSFLTEAEIGGDHGYNATNIAAGQTSGAVTQIGPAVMGMVRRAIPNLIAFDICGVQPMNSPTGQVFALRAVYGKDPIASGAKEAFHPMYGPDAMFSGQGAAKKFAALKASDTLEVGTIYTHFFQDTGTVYLQATEVKQIDTSANDAAKLDAEIKKQMEAGVLVEIAEGMATSIAELQEGFNGSTDNPWNEMGFRIDKQVIEAKSRQLKAAYSIELAQDLRAVHGMDADAELSGILATEIMLEINREVVDWINYSAQVGKSGMTLTPGSKAGVFDFQDPIDIRGARWAGESFKALLFQIDKEAVEIARQTGRGEGNFIIASRNVVNVLASVDTGISYAAQGLATGFNTDTTKSVFAGVLGGKYRVYIDQYAKQDYFTVGYKGPNEMDAGIYYAPYVALTPLRGSDPKNFQPVMGFKTRYGIGINPFAESAAQAPASRIQSGMPSILNSLGKNAYFRRVYVKGI
> |[Tevenvirinae _Enterobacteria_phage_ATK47]||_Enterobacteria_phage_ATK47.gb|major capsid protein|1569|KT184309.1(170020):65121-66689:-1 ^RAST2:fig|1198136.68.peg.100^ Tevenvirinae _Enterobacteria_phage_ATK47|neighbours:(1),(-1)|neighbour_genes:SegD homing endonucl..,Phage prohead assemb..|
MTTIKTKAQLVDKWKELLEGEGLPEIANSKQAIIAKIFENQEKDFEVSPEYKDEKIAQAFGSFLTEAEIGGDHGYNAQNIAAGQTSGAVTQIGPAVMGMVRRAIPNLIAFDICGVQPMNSPTGQVFALRAVYGKDPIAAGAKEAFHPMYAPDAMFSGQGAAKKFPALAADTTTVVGDIYTHFFQETGTVYLQASAIVTLDSGATDAAKLDAEVKKQMEAGALVEIAEGMATSIAELQEGFNGSTDNPWNEMGFRIDKQVIEAKSRQLKAAYSIELAQDLRAVHGMDADAELSGILATEIMLEINREVVDWINYSAQVGKSGMTLTPGSKAGVFDFQDPIDIRGARWAGESFKSLLFQIDKEAVEIARQTGRGEGNFIIASRNVVNVLASVDTGISYAAQGLASGFNTDTTKSVFAGVLGGKYRVYIDQYAKQDYFTVGYKGANEMDAGIYYAPYVALTPLRGSDPKNFQPVMGFKTRYGIGVNPFAESSLQAPGARIQSGMPSILNSLGKNAYFRRVYVKGI
> |[Tevenvirinae Enterobacteria_phage_ATK48]||_Enterobacteria_phage_ATK48.gb|major capsid protein|1569|KT184310.1(169729):163355-164923:-1 ^RAST2:fig|1198136.55.peg.276^ Tevenvirinae Enterobacteria_phage_ATK48|neighbours:(1),(-1)|neighbour_genes:SegD homing endonucl..,Phage prohead assemb..|
MTTIKTKAQLVDKWKELLEGEGLPEIANSKQAIIAKIFENQEKDFEVSPEYKDEKIAQAFGSFLTEAEIGGDHGYNAQNIAAGQTSGAVTQIGPAVMGMVRRAIPNLIAFDICGVQPMNSPTGQVFALRAVYGKDPIAAGAKEAFHPMYAPDAMFSGQGAAKKFPALAADTTTVVGDIYTHFFQETGTVYLQASAIVTLDSGATDAAKLDAEVKKQMEAGALVEIAEGMATSIAELQEGFNGSTDNPWNEMGFRIDKQVIEAKSRQLKAAYSIELAQDLRAVHGMDADAELSGILATEIMLEINREVVDWINYSAQVGKSGMTLTPGSKAGVFDFQDPIDIRGARWAGESFKSLLFQIDKEAVEIARQTGRGEGNFIIASRNVVNVLASVDTGISYAAQGLASGFNTDTTKSVFAGVLGGKYRVYIDQYAKQDYFTVGYKGANEMDAGIYYAPYVALTPLRGSDPKNFQPVMGFKTRYGIGVNPFAESSLQAPGARIQSGMPSILNSLGKNAYFRRVYVKGI
> |[Tevenvirinae Enterobacteria_phage_Aplg8]||_Enterobacteria_phage_Aplg8.gb|major capsid protein|1566|KT184308.1(168496):47704-49269:1 ^RAST2:fig|1198136.66.peg.83^ Tevenvirinae Enterobacteria_phage_Aplg8|neighbours:(1),(1)|neighbour_genes:Phage prohead assemb..,capsid vertex protei..|
MTIKTKAELLNKWKPLLEGEGLPEIANSKQAIIAKIFENQEKDFQTAPEYKDEKIAQAFGSFLTEAEIGGDHGYNATNIAAGQTSGAVTQIGPAVMGMVRRAIPNLIAFDICGVQPMSSPTGQVFALRAVYGKDPIAAGAKEAFHPMYGPDAMFSGQGAAKKFPALAASTETTVGDIYTHFFQDTGTVYLQASAQVTISASATDADKLDAEIKKQMEAGALVEIAEGMATSIAELQEGFNGSTDNPWNEMGFRIDKQVIEAKSRQLKAAYSIELAQDLRAVHGMDADAELSGILATEIMLEINREVVDWINYSAQVGKSGMTLTPGSKAGVFDFQDPIDIRGARWAGESFKALLFQIDKEAVEIARQTGRGEGNFIIASRNVVNVLASVDTGISYAAQGLATGFNTDTTKSVFAGVLGGKYRVYIDQYAKQDYFTVGYKGPNEMDAGIYYAPYVALTPLRGSDPKNFQPVMGFKTRYGIGINPFAESAAQAPASRIQSGMPSILNSLGKNAYFRRVYVKGI
>ID:YP_007004271.1 |[Enterobacteria phage Bp7]||_Enterobacteria_phage_Bp7_.gbk|major head protein|1560|NC_019500(168066):132711-134270:-1 ^GeneID:14007885^ Enterobacteria phage Bp7, complete genome.|neighbours:ID:YP_007004270.1(1),ID:YP_007004272.1(-1)|neighbour_genes:hypothetical protein,prohead core scaffol..|
MKKNALVQKWSALLENEALPEIVGASKQAIIAKIFENQEQDILTAPEYRDEKISEAFGSFLTEAEIGGDHGYDATNIAAGQTSGAVTQIGPAVMGMVRRAIPHLIAFDICGVQPLNNPTGQVFALRAVYGKDPIAAGAKEAFHPMYSPDAMFSGQGAAKSFEALAASKVLEVGKIYSHFFEATGAAHFQAVEAVTVDAAATDAAKLDAAVTALIEAGKLAELAEGMATSIAELQEGFNGSTDNPWNEMGFRIDKQVIEAKSRQLKASYSIELAQDLRAVHGMDADAELSGILATEIMLEINREVIDWINYSAQVGKSGMTNTVGAKAGVFDFQDPIDIRGARWAGESFKALLFQIDKEAAEIARQTGRGAGNFIIASRNVVNVLAAVDTSVSYAAQGLGQGFNVDTTKAVFAGVLGGKYRVYIDQYARSDYFTIGYKGANEMDAGIYYAPYVALTPLRGSDPKNFQPVMGFKTRYGIGINPFADPAAQAPTKRIQNGMPDIVNSLGLNGYFRRVYVKGI
> |[Tevenvirinae _Enterobacteria_phage_CC31]||_Enterobacteria_phage_CC31.gb|major capsid protein|1563|NC_014662.1(165540):101866-103428:1 ^RAST2:fig|1198136.121.peg.188^ Tevenvirinae _Enterobacteria_phage_CC31|neighbours:(1),(1)|neighbour_genes:Phage prohead assemb..,capsid vertex protei..|
MKKINPLVEKWTPLLENEALPEIVGAGKKALIAKIMENQESAIKTEPAFRDEKIAEAFGSFLTEAEIGGDHGYDAQNIAAGQTSGAVTQIGPAVMGMVRRAIPNLIAFDICGVQPMSSPTGQVFALRAVYGKDPLAAGAKEAFHPMYAPDAMFSGQGAAEKFAAVKAADVLTVGTIVVHDFADVGRAYFQVAEGFTVDAGATDAEKLDKAVKAAEEAGQLVEIAEGMATSVAELQENFNGSTDNPWNEMGFRIDKQVIEAKSRQLKAQYSIELAQDLRAVHGMDADAELSGILATEIMLEINREVVDWINYSAQLGKTGMTQTVGSKAGVFDFQDPVDIRGARWAGESFKALLFQIDKEAAEIARQTGRGAGNFIIASRNVVNALAAVDTGVTPAAQGLGQGFNADTTKTVFAGILGGRYKVYIDQYARQDYFTIGYKGANEMDAGIYYAPYVALTPLRGSDPKNFQPVMGFKTRYGIGINPFADSASQQPNARIQSGMPSIVNSVGKNAYFRRIWVKGL
>ID:YP_009118845.1 |[Enterobacteria phage GEC-3S]||_Enterobacteria_phage_GEC-3S_.gbk|Putative major capsi..|1599|NC_025425(163424):94470-96068:1 ^GeneID:23301200^ Enterobacteria phage GEC-3S complete genome.|neighbours:ID:YP_009118844.1(1),ID:YP_009118846.1(1)|neighbour_genes:Putative prohead cor..,hypothetical protein|
MKTTKELMEKWSPLLENEKLPEIATASKQKLVAKILESQEADFAVDPIYKDEKVVEAFGGFIAEAEVAGDHGYDASQIAAGQTTGAITNVGPAVIGMVRRAIPNLIAFDICGVQPMSTPTSQIFAIRSVYGPDPLAGGNAQNVREAFHPMYAPDAFHSSLAAKGAAVGSPTGTPFAKLTINTQIEAGDIVHHTFAETGIAYLQNVTAGAVTPTKAGSESDDEVVMKLMEEGKLAEIAFGMATSIAEIQEGFNGSSNNPWAEMSMRIDKQVVEAKSRQLKARYSIEVAQDLRAVHGMDADAELNAILANEVLLEINREIVDVINFTAQVGKTGMTQTVGSKAGVFDLQDPIDTRGARWAGESFKSLIYQIDKEAAEIARQTGRGAGNFVIASRNVVNILASADQGISLAMQGAAKGLNTDTTKAVFAGVLAGKYKVFIDQYARQDYFTVGYKGDNEMDAGIYYAPYVALTPLRATDPQSFHPVLGFKTRYGIGINPFADSKSQAPSARITSGMLSKDSVGKNAYFRRVWVKGC
> |[Tevenvirinae _Enterobacteria_phage_GiZh]||_Enterobacteria_phage_GiZh.gb|major capsid protein|1566|KT184311.1(166514):152244-153809:1 ^RAST2:fig|1198136.122.peg.271^ Tevenvirinae _Enterobacteria_phage_GiZh|neighbours:(1),(1)|neighbour_genes:Phage prohead assemb..,capsid vertex protei..|
MTIKTKAELLNKWKPLLEGEGLPEIANSKQAIIAKIFENQEKDFQTAPEYKDEKIAQAFGSFLTEAEIGGDHGYNATNIAAGQTSGAVTQIGPAVMGMVRRAIPNLIAFDICGVQPMNSPTGQVFALRAVYGKDPIASDAKEAFHPMYGPDAMFSGQGAAKKFPALAASTQTTVGDIYTHFFQETGTVYLQASVQVTIDAGATDAAKLDAEIKKQMEAGALVEIAEGMATSIAELQEGFNGSTDNPWNEMGFRIDKQVIEAKSRQLKAAYSIELAQDLRAVHGMDADAELSGILATEIMLEINREVVDWINYSAQVGKSGMTLTPGSKAGVFDFQDPIDIRGARWAGESFKALLFQIDKEAVEIARQTGRGEGNFIIASRNVVNVLASVDTGISYAAQGLATGFNTDTTKSVFAGVLGGKYRVYIDQYAKQDYFTVGYKGPNEMDAGIYYAPYVALTPLRGSDPKNFQPVMGFKTRYGIGINPFAESAAQAPASRIQSGMPSILNSLGKNAYFRRVYVKGI
> |[Viruses Hx01]||_Enterobacteria_phage_HX01.gb|Phage major capsid p..|1569|NC_018855.1(169158):166571-168139:-1 ^RAST2:fig|10239.59.peg.266^ Viruses Hx01|neighbours:(1),(-1)|neighbour_genes:Phage protein,hypothetical protein|
MTTIKTKAQLVDKWKELLEGEGLPEIANSKQAIIAKIFENQEKDFEVSPEYKDEKIAQAFGSFLTEAEIGGDHGYNAQNIAAGQTSGAVTQIGPAVMGMVRRAIPNLIAFDICGVQPMNSPTGQVFALRAVYGKDPIAAGAKEAFHPMYAPDAMFSGQGAAKKFPALAADTTTVVGDIYTHFFQETGTVYLQASAIVTLDSGATDAAKLDAEVKKQMEAGALVEIAEGMATSIAELQEGFNGSTDNPWNEMGFRIDKQVIEAKSRQLKAAYSIELAQDLRAVHGMDADAELSGILATEIMLEINREVVDWINYSAQVGKSGMTLTPGSKAGVFDFQDPIDIRGARWAGESFKSLLFQIDKEAVEIARQTGRGEGNFIIASRNVVNVLASVDTGISYAAQGLASGFNTDTTKSVFAGVLGGKYRVYIDQYAKQDYFTVGYKGANEMDAGIYYAPYVALTPLRGSDPKNFQPVMGFKTRYGIGVNPFAESSLQAPGARIQSGMPSILNSLGKNAYFRRVYVKGI
>ID:YP_003734314.1 |[Enterobacteria phage IME08]||_Enterobacteria_phage_IME08_.gbk|23|1569|NC_014260(172253):102959-104527:1 ^GeneID:9384474^ Enterobacteria phage IME08, complete genome.|neighbours:ID:YP_003734313.1(1),ID:YP_003734315.1(-1)|neighbour_genes:22,segD|
MQHMKKNALVQKWSALLENEALPEIVGASKQAIIAKIFENQEQDILTAPEYRDEKISEAFGSFLTEAEIGGDHGYDATNIAAGQTSGAVTQIGPAVMGMVRRAIPHLIAFDICGVQPLNNPTGQVFALRAVYGKDPIAAGAKEAFHPMYAPNAMFSGQGAAETFEALAASKVLEVGKIYSHFFEATGAAHFQAVEAVTVDAGATDAAKLDAAVTALVEAGQLAEIAEGMATSIAELQEGFNGSTDNPWNEMGFRIDKQVIEAKSRQLKASYSIELAQDLRAVHGMDADAELSGILATEIMLEINREVIDWINYSAQVGKSGMTNTVGAKAGVFDFQDPIDIRGARWAGESFKALLFQIDKEAAEIARQTGRGAGNFIIASRNVVNVLAAVDTSVSYAAQGLGQGFNVDTTKAVFAGVLGGKYRVYIDQYARSDYFTIGYKGSNEMDAGIYYAPYVALTPLRGSDPKNFQPVMGFKTRYGIGINPFADPAAQAPTKRIQNGMPDIVNSLGLNGYFRRVYVKGI
>ID:YP_002922518.1 |[Enterobacteria phage JS10]||_Enterobacteria_phage_JS10_.gbk|23|1560|NC_012741(171451):103307-104866:1 ^GeneID:7943321^ Enterobacteria phage JS10, complete genome.|neighbours:ID:YP_002922517.1(1),ID:YP_002922519.1(-1)|neighbour_genes:22,hypothetical protein|
MKKNALVQKWSALLENEALPEIVGASKQAIIAKIFENQEQDILTAPEYRDEKISEAFGSFLTEAEIGGDHGYDATNIAAGQTSGAVTQIGPAVMGMVRRAIPHLIAFDICGVQPLNNPTGQVFALRAVYGKDPIAAGAKEAFHPMYAPNAMFSGQGAAQTFEALAAGKVLEVGKIYSHFFEATGAAHFQAVEAVTVDAAATDAAKLDVAVTALLEAGQLAELAEGMATSIAELQEGFNGSQDNPWNEMGFRIDKQVIEAKSRQLKASYSIELAQDLRAVHGMDADAELSGILATEIMLEINREVIDWINYSAQVGKSGMTNTVGAKAGVFDFQDPIDIRGARWAGESFKALLFQIDKEAAEIARQTGRGAGNFIIASRNVVNVLAAVDTSVSYAAQGLGQGFNVDTTKAVFAGVLGGKYRVYIDQYARADYFTIGYKGSNEMDAGIYYAPYVALTPLRGSDPKNFQPVMGFKTRYGIGINPFADPSAQAPTKRIQSGMPDIVNSLGLNGYFRRVYVKGI
>ID:YP_001595301.1 |[Escherichia phage JS98]||_Enterobacteria_phage_JS98.gbk|23|1560|NC_010105(170523):104228-105787:1 ^GeneID:5783666^ Enterobacteria phage JS98, complete genome.|neighbours:ID:YP_001595300.1(1),ID:YP_001595302.1(-1)|neighbour_genes:22,hypothetical protein|
MKKNALVQKWSALLENEALPEIVGASKQAIIAKIFENQEQDILTAPEYRDEKISEAFGSFLTEAEIGGDHGYDATNIAAGQTSGAVTQIGPAVMGMVRRAIPHLIAFDICGVQPLNNPTGQVFALRAVYGKDPIAAGAKEAFHPMYAPNAMFSGQGAAETFEALAASKVLEVGKIYSHFFEATGSAHFQAVEAVTVDAGATDAAKLDAAVTALVEAGQLAEIAEGMATSIAELQEGFNGSTDNPWNEMGFRIDKQVIEAKSRQLKASYSIELAQDLRAVHGMDADAELSGILATEIMLEINREVIDWINYSAQVGKSGMTNTVGAKAGVFDFQDPIDIRGARWAGESFKALLFQIDKEAAEIARQTGRGAGNFIIASRNVVNVLAAVDTSVSYAAQGLGQGFNVDTTKAVFAGVLGGKYRVYIDQYARSDYFTIGYKGSNEMDAGIYYAPYVALTPLRGSDPKNFQPVMGFKTRYGIGINPFADPAAQAPTKRIQNGMPDIVNSLGLNGYFRRVYVKGI
>ID:YP_002922237.1 |[Escherichia phage JSE]||_Enterobacteria_phage_JSE_.gbk|23|1587|NC_012740(166418):97956-99542:1 ^GeneID:7943205^ Enterobacteria phage JSE, complete genome.|neighbours:ID:YP_002922236.1(1),ID:YP_002922238.1(1)|neighbour_genes:22,hypothetical protein|
MKTTKELMEKWSPLLENEKLPEIATASKQKLVAKILESQEADFAVDPIYKDEKVVEAFGGFIAEAEVAGDHGYNASNIASGQTTGAITNVGPAVIGMVRRAIPNLIAFDICGVQPMSTPTSQIFAIRSVYGGDPLAEHAKEAFHPMYSPNAFHSSLAAKDATTVSPTGTAFQKLTLSTPIAAGDIVHHTFAETGIAYLQNVTAEQVTPTKADSESDDEVVMKLMEEGKLAEIAFGMATSIAELQQGFNGSQNNPWNEMSMRIDKQVVEAKSRQLKARYSIEVAQDLRAVHGMDADAELNAILANEVLLEINREIVDVINFTAQVGKTGMTQTVGSKAGVFDLQDPIDTRGARWAGESFKSLIYQIDKEAAEIARQTGRGAGNFVIASRNVVNILASADQGISLAMQGAAQGLNTDTTKAVFAGVLAGKYKVFIDQYARQDYFTVGYKGDNEMDAGIYYAPYVALTPLRATDPQSFHPVLGFKTRYGIGINPFADSKSQAPSARITSGMLSKDSVGKNAYFRRVWVKGC
> |[Tevenvirinae _Enterobacteria_phage_Kha5h]||_Enterobacteria_phage_Kha5h.gb|major capsid protein|1566|KT184312.1(167318):127173-128738:1 ^RAST2:fig|1198136.123.peg.226^ Tevenvirinae _Enterobacteria_phage_Kha5h|neighbours:(1),(1)|neighbour_genes:Phage prohead assemb..,capsid vertex protei..|
MTIKTKAELLNKWKPLLEGEGLPEIANSKQAIIAKIFENQEKDFQTAPEYKDEKIAQAFGSFLTEAEIGGDHGYNATNIAAGQTSGAVTQIGPAVMGMVRRAIPNLIAFDICGVQPMSSPTGQVFALRAVYGKDPIAAGAKEAFHPMYGPDAMFSGQGAAKKFPALAASTETVVGDIYTHFFQETGTVYLQASAVVTIDASANDATKLDAEIKKQMEAGVLVEIAEGMATSIAELQEGFNGSTDNPWNEMGFRIDKQVIEAKSRQLKAAYSIELAQDLRAVHGMDADAELSGILATEIMLEINREVVDWINYSAQVGKSGMTLTPGSKAGVFDFQDPIDIRGARWAGESFKALLFQIDKEAVEIARQTGRGEGNFIIASRNVVNVLASVDTGISYAAQGLATGFNTDTTKSVFAGVLGGKYRVYIDQYAKQDYFTVGYKGPNEMDAGIYYAPYVALTPLRGSDPKNFQPVMGFKTRYGIGINPFAESAAQAPASRIQSGMPSILNSLGKNAYFRRVYVKGI
>ID:YP_001469506.1 |[Enterobacteria phage Phi1]||_Enterobacteria_phage_Phi1_.gbk|23|1587|NC_009821(164270):94635-96221:1 ^GeneID:5602119^ Enterobacteria phage Phi1, complete genome.|neighbours:ID:YP_001469505.1(1),ID:YP_001469507.1(1)|neighbour_genes:22,hypothetical protein|
MKTTKELMEKWSPLLENEKLPEIATASKQKLVAKILESQEADFAVDPIYKDEKVVEAFGGFIAEAEVAGDHGYDASQIAAGQTTGAITNVGPAVIGMVRRAIPNLIAFDICGVQPMSTPTSQIFAIRSVYGPNPLASQAKEAFHPMYAPDAFHSSLAAKGAAVGSPTGTPFAKLAIGTQIEAGDIVHHTFAETGIAYLQNVTAEQVTPTKAGSESEDEVVMKLMEEGKLAEIAFGMATSIAEIQEGFNGSSNNPWAEMSMRIDKQVVEAKSRQLKARYSIEVAQDLRAVHGMDADAELNAILANEVLLEINREIVDVINFTAQVGKTGMTQTVGSKAGVFDLQDPIDTRGARWAGESFKSLIYQIDKEAAEIARQTGRGAGNFVIASRNVVNILASADQGISLAMQGAAKGLNTDTTKAVFAGVLAGKYKVFIDQYARQDYFTVGYKGDNEMDAGIYYAPYVALTPLRATDPQSFHPVLGFKTRYGIGINPFADSKSQAPSARITSGMLSKDSVGKNAYFRRVWVKGC
>ID:YP_009202908.1 |[Escherichia phage QL01]||_Enterobacteria_phage_QL01.gbk|major head protein|1560|NC_028847(170527):103696-105255:1 ^GeneID:26629896^ Enterobacteria phage QL01, complete genome.|neighbours:ID:YP_009202907.1(1),ID:YP_009202909.1(-1)|neighbour_genes:prohead core scaffol..,hypothetical protein|
MKKNALVQKWSALLENEALPEIVGASKQAIIAKIFENQEQDILTAPEYRDEKISEAFGSFLTEAEIGGDHGYDATNIAAGQTSGAVTQIGPAVMGMVRRAIPHLIAFDICGVQPLNNPTGQVFALRAVYGKDPIASGAKEAFHPMYSPDAMFSGQGAAETFEALAASKVLEVGKIYSHFFEATGAAHFQAVEAVTVDAAATDAAKLDAAVTALIEAGKLAELAEGMATSIAELQEGFNGSTDNPWNEMGFRIDKQVIEAKSRQLKASYSIELAQDLRAVHGMDADAELSGILATEIMLEINREVIDWINYSAQVGKSGMTNTVGAKAGVFDFQDPIDIRGARWAGESFKALLFQIDKEAAEIARQTGRGAGNFIIASRNVVNVLAAVDTSVSYAAQGLGQGFNVDTTKAVFAGVLGGKYRVYIDQYARSDYFTIGYKGANEMDAGIYYAPYVALTPLRGSDPKNFQPVMGFKTRYGIGINPFADPAAQAPTKRIQNGMPDIVNSLGLNGYFRRVYVKGI
>ID:AIT74266.1 |[Enterobacteria phage RB10]||_Enterobacteria_phage_RB10_.gbk|major capsid protein|1566|KM606999(168401):101048-102613:1 ^^ Enterobacteria phage RB10, complete genome.|neighbours:ID:AIT74265.1(1),ID:AIT74267.1(1)|neighbour_genes:scaffold prohead cor..,precursor of head ve..|
MTIKTKAELLNKWKPLLEGEGLPEIANSKQAIIAKIFENQEKDFQTAPEYKDEKIAQAFGSFLTEAEIGGDHGYNATNIAAGQTSGAVTQIGPAVMGMVRRAIPNLIAFDICGVQPMNRPTGQVFALRAVYGKDPVAAGAKEAFHPMYGPDAMFSGQGAAKKFPALAASTQTVVGDIYTHFFQETGTVYLQASAVVTIDAGATDAAKLDAEIKKQMEAGALVEIAEGMATSIAELQEGFNGSTDNPWNEMGFRIDKQVIEAKSRQLKAAYSIELAQDLRAVHGMDADAELSSILATEIMLEINREVVDWINYSAQVGKSGMTLTPGSKAGVFDFQDPIDIRGARWAGESFKALLFQIDKEAVEIARQTGRGEGNFIIASRNVVNVLASVDTGISYAAQGLATGFNTDTTKSVFAGVLGGKYRVYIDQYAKQDYFTVGYKGPNEMDAGIYYAPYVALTPLRGSDPKNFQPVMGFKTRYGIGINPFAESAAQAPASRIQSGMPSILNSLGKNAYFRRVYVKGI
>ID:YP_002854508.1 |[Escherichia virus RB14]||_Enterobacteria_phage_RB14_.gbk|23|1566|NC_012638(165429):101057-102622:1 ^GeneID:7803924^ Enterobacteria phage RB14, complete genome.|neighbours:ID:YP_002854507.1(1),ID:YP_002854509.1(1)|neighbour_genes:22,24|
MTIKTKAELLNKWKPLLEGEGLPEIANSKQAIIAKIFENQEKDFQTAPEYKDEKIAQAFGSFLTEAEIGGDHGYNATNIAAGQTSGAVTQIGPAVMGMVRRAIPNLIAFDICGVQPMNSPTGQVFALRAVYGKDPIASGAKEAFHPMYGPDAMFSGQGAAKKFPALAASTQTTVGDIYTHFFQDTGTVYLQASAQVTISASATDAAKLDAEIKKQMEAGALVEIAEGMATSIAELQEGFNGSTDNPWNEMGFRIDKQVIEAKSRQLKAAYSIELAQDLRAVHGMDADAELSGILATEIMLEINREVVDWINYSAQVGKSGMTLTPGSKAGVFDFQDPIDIRGARWAGESFKALLFQIDKEAVEIARQTGRGEGNFIIASRNVVNVLASVDTGISYAAQGLATGFNTDTTKSVFAGVLGGKYRVYIDQYAKQDYFTVGYKGPNEMDAGIYYAPYVALTPLRGSDPKNFQPVMGFKTRYGIGINPFAESAAQAPASRIQSGMPSILNSLGKNAYFRRVYVKGI
> |[Tevenvirinae _Enterobacteria_phage_RB16]||_Enterobacteria_phage_RB16.gb|major capsid protein|1575|NC_014467.1(176788):134106-135680:1 ^RAST2:fig|1198136.103.peg.225^ Tevenvirinae _Enterobacteria_phage_RB16|neighbours:(1),(1)|neighbour_genes:Phage prohead assemb..,homing endonuclease|
MSKKNELMEKWNDLLESQEGLPDIATKSKKQLVAAILEAQEKDAETDPVYRDEKIVESFGGFLAEAEIAGDHNYDPTNIASGKSSGAITNIGPAVIGMVRRAIPNLIAFDICGVQPMTGPTGQVFALRAVYGKDPLAGGTPADVREAFHPMFAPDTMYSGEGAHTAFSKITTGTAIATGAIVYHIFQETGIAYFQNVTSGNVTVTGADPAALDAAVIAENEKGTLAEISVGMATSVAELQENFNGSSSNPWNEMAFRIDKQVIEARSRQLKAQYSVELAQDLRAVHGMDADAELSAILATEIMLEINREIVDLINYTAQVGKSGFTQTVGSKAGSFDFQDPVDIRGARWAGESYKALLIQIDKEANEIARQTGRGAGNFIIASRNVVSALARIDSGITPASQGLQKTLNVDTTKAVFAGVLGGTYKVYIDQYARQDYFTVGFKGDNEMDAGIYYAPYVALTPLRGSDPKNFQPVMGFKTRYGIGINPFANSRSQAPADRITSGMISKEMCGKNAYFRKVWVKGL
>ID:AXF42482.1 |[Enterobacteria phage RB18]||_Enterobacteria_phage_RB18_.gbk|major capsid protein|1566|MH553563(166677):102067-103632:1 ^^ Enterobacteria phage RB18, complete genome.|neighbours:ID:AXF42481.1(1),ID:AXF42483.1(-1)|neighbour_genes:prohead core protein,segD|
MTIKTKAELLNKWKPLLEGEGLPEIANSKQAIIAKIFENQEKDFQTAPEYKDEKIAQAFGSFLTEAEIGGDHGYNATNIAAGQTSGAVTQIGPAVMGMVRRAIPNLIAFDICGVQPMNSPTGQVFALRAVYGKDPIASGAKEAFHPMYGPDAMFSGQGAAKKFPALAASTQTVVGDIYTHFFQETGTVYLQASAVVTIDAGATDAAKLDAEVKKQMEAGVLVEIAEGMATSIAELQEGFNGSTDNPWNEMGFRIDKQVIEAKSRQLKAAYSIELAQDLRAVHGMDADAELSGILATEIMLEINREVVDWINYSAQVGKSGMTLTPGSKAGVFDFQDPIDIRGARWAGESFKALLFQIDKEAVEIARQTGRGEGNFIIASRNVVNVLASVDTGISYAAQGLATGFNTDTTKSVFAGVLGGKYRVYIDQYAKQDYFTVGYKGPNEMDAGIYYAPYVALTPLRGSDPKNFQPVMGFKTRYGIGINPFAESAAQAPASRIQSGMPSILNSLGKNAYFRRVYVKGI
>ID:YP_009102377.1 |[Enterobacteria phage RB27]||_Enterobacteria_phage_RB27_.gbk|major capsid protein|1566|NC_025448(165179):100817-102382:1 ^GeneID:22113161^ Enterobacteria phage RB27, complete genome.|neighbours:ID:YP_009102376.1(1),ID:YP_009102378.1(1)|neighbour_genes:scaffold prohead cor..,precursor of head ve..|
MTIKTKAELLNKWKPLLEGEGLPEIANSKQAIIAKIFENQEKDFQTAPEYKDEKIAQAFGSFLTEAEIGGDHGYNATNIAAGQTSGAVTQIGPAVMGMVRRAIPNLIAFDICGVQPMNSPTGQVFALRAVYGKDPVAAGAKEAFHPMYGPDAMFSGQGAAKKFAALKASDTLEVGTIYTHFFQETGTVYLQATEVKQIDTSATDAAKLDAEIKKQMEAGVLVEIAEGMATSIAELQESFNGSTDNPWNEMGFRIDKQVIEAKSRQLKAAYSIELAQDLRAVHGMDADAELSGILATEIMLEINREVVDWINYSAQVGKSGMTLTPGSKAGVFDFQDPIDIRGARWAGESFKALLFQIDKEAVEIARQTGRGEGNFIIASRNVVNVLASVDTGISYAAQGLATGFNTDTTKSVFAGVLGGKYRVYIDQYAKQDYFTVGYKGPNEMDAGIYYAPYVALTPLRGSDPKNFQPVMGFKTRYGIGINPFAESAAQAPASRIQSGMPSILNSLGKNAYFRRVYVKGI
>ID:AIT74812.1 |[Enterobacteria phage RB33]||_Enterobacteria_phage_RB33_.gbk|major capsid protein|1566|KM607001(166007):102603-104168:1 ^^ Enterobacteria phage RB33, complete genome.|neighbours:ID:AIT74811.1(1),ID:AIT74813.1(1)|neighbour_genes:scaffold prohead cor..,precursor of head ve..|
MTIKTKAELLNKWKPLLEGEGLPEIANSKQAIIAKIFENQEKDFQTAPEYKDEKIAQAFGSFLTEAEIGGDHGYNATNIAAGQTSGAVTQIGPAVMGMVRRAIPNLIAFDICGVQPMNSPTGQVFALRAVYGKDPIAAGAKEAFHPMYGPDAMFSGQGAAKKFAALAASTQTTVGDIYTHFFQDTGTVYLQASAQVTISSTADDAAKLDAEIKKQMEAGALVEIAEGMATSIAELQESFNGSTDNPWNEMGFRIDKQVIEAKSRQLKAAYSIELAQDLRAVHGMDADAELSGILATEIMLEINREVVDWINYSAQVGKSGMTLTPGSKAGVFDFQDPIDIRGARWAGESFKALLFQIDKEAVEIARQTGRGEGNFIIASRNVVNVLASVDTGISYAAQGLATGFNTDTTKSVFAGVLGGKYRVYIDQYAKQDYFTVGYKGPNEMDAGIYYAPYVALTPLRGSDPKNFQPVMGFKTRYGIGINPFAESAAQAPASRIQSGMPSILNSLGKNAYFRRVYVKGI
>ID:YP_009098558.1 |[Escherichia phage RB3]||_Enterobacteria_phage_RB3_.gbk|major capsid protein|1566|NC_025419(168402):101049-102614:1 ^GeneID:22113922^ Enterobacteria phage RB3, complete genome.|neighbours:ID:YP_009098557.1(1),ID:YP_009098559.1(1)|neighbour_genes:scaffold prohead cor..,precursor of head ve..|
MTIKTKAELLNKWKPLLEGEGLPEIANSKQAIIAKIFENQEKDFQTAPEYKDEKIAQAFGSFLTEAEIGGDHGYNATNIAAGQTSGAVTQIGPAVMGMVRRAIPNLIAFDICGVQPMNRPTGQVFALRAVYGKDPVAAGAKEAFHPMYGPDAMFSGQGAAKKFPALAASTQTVVGDIYTHFFQETGTVYLQASAVVTIDAGATDAAKLDAEIKKQMEAGALVEIAEGMATSIAELQEGFNGSTDNPWNEMGFRIDKQVIEAKSRQLKAAYSIELAQDLRAVHGMDADAELSSILATEIMLEINREVVDWINYSAQVGKSGMTLTPGSKAGVFDFQDPIDIRGARWAGESFKALLFQIDKEAVEIARQTGRGEGNFIIASRNVVNVLASVDTGISYAAQGLATGFNTDTTKSVFAGVLGGKYRVYIDQYAKQDYFTVGYKGPNEMDAGIYYAPYVALTPLRGSDPKNFQPVMGFKTRYGIGINPFAESAAQAPASRIQSGMPSILNSLGKNAYFRRVYVKGI
> |[Tevenvirinae _Enterobacteria_phage_RB43]||_Enterobacteria_phage_RB43.gb|major capsid protein|1575|NC_007023.1(180500):135370-136944:1 ^RAST2:fig|1198136.102.peg.244^ Tevenvirinae _Enterobacteria_phage_RB43|neighbours:(1),(1)|neighbour_genes:Phage prohead assemb..,capsid vertex protei..|
MSKKNELMEKWNDLLESQEGLPDIATKSKKQLVAAILEAQEKDAETDPVYRDEKIVESFGGFLAEAEIAGDHNYDQTNIASGKSSGAITNIGPAVIGMVRRAIPNLIAFDICGVQPMTGPTGQVFALRAVYGKDPLAGGTPADVREAFHPMFAPDTMYSGEGAHTAFAKITTGTAIATGAIVYHIFQETGIAYFQNVTSGNVTVTGADPAALDAAVIAENEKGTLAEISVGMATSVAELQENFNGSSANPWNEMAFRIDKQVIEARSRQLKAQYSVELAQDLRAVHGMDADAELSAILATEIMLEINREIVDLINYTAQVGKSGFTQTVGSKAGSFDFQDPVDIRGARWAGESYKALLIQIDKEANEIARQTGRGAGNFIIASRNVVSALARIDSGITPASQGLQKTLNVDTTKAVFAGVLGGTYKVYIDQYARQDYFTVGFKGDNEMDAGIYYAPYVALTPLRGSDPKNFQPVMGFKTRYGIGINPFANSRSQAPADRITSGMISKEMCGKNAYFRKVWVKGL
>ID:NP_891732.1 |[Enterobacteria phage RB49]||_Enterobacteria_phage_RB49_.gbk|23|1587|NC_005066(164018):93278-94864:1 ^GeneID:1725275^ Enterobacteria phage RB49, complete genome.|neighbours:ID:NP_891731.1(1),ID:NP_891733.1(1)|neighbour_genes:22,hypothetical protein|
MKTTKELMEKWSPLLENEKLPEIATASKQKLVAKILESQEADFAVDPIYKDEKVVEAFGGFIAEAEVAGDHGYDASQIAAGQTTGAITNVGPAVIGMVRRAIPNLIAFDICGVQPMSTPTSQIFAIRSVYGGDPLKSGAREAFHPMYAPDAFHSSLAAKEATVGSPTGTAFAKLTLSQAITAGDIVYHTFAETGIAYLQNVTGDSVTPQKVGSESEDEVVMKLIEEGKLAEIAFGMATSIAEIQEGFNGSSNNPWAEMSMRIDKQVVEAKSRQLKARYSIEVAQDLRAVHGMDADAELNAILANEVLLEINREIVDVINFTAQVGKTGMTQTVGSKAGVFDLQDPIDTRGARWAGESFKSLIYQIDKEAAEIARQTGRGAGNFVIASRNVVNILASADQGISLAMQGAAKGLNTDTTKAVFAGVLAGKYKVFIDQYARQDYFTVGYKGDNEMDAGIYYAPYVALTPLRATDPQSFHPVLGFKTRYGIGINPFADSKSQEPSARITSGMLSKDSVGKNAYFRRVWVKGC
>ID:ACP31093.1 |[Enterobacteria phage RB51]||_Enterobacteria_phage_RB51_.gbk|23|1566|FJ839693(168394):104413-105978:1 ^^ Enterobacteria phage RB51, complete genome.|neighbours:ID:ACP31092.1(1),ID:ACP31094.1(1)|neighbour_genes:22,24|
MTIKTKAELLNKWKPLLEGEGLPEIANSKQAIIAKIFENQEKDFQTAPEYKDEKIAQAFGSFLTEAEIGGDHGYNATNIAAGQTSGAVTQIGPAVMGMVRRAIPNLIAFDICGVQPMNSPTGQVFALRAVYGKDPIASDAKEAFHPMYGPDAMFSGQGAAKKFTALAASTQTTVGDIYTHFFQDTGTVYLQASAQVTISASATDAAKLDAEIKKQMEAGVLVEIAEGMATSIAELQEGFNGSTDNPWNEMGFRIDKQVIEAKSRQLKAAYSIELAQDLRAVHGMDADAELSGILATEIMLEINREVVDWINYSAQVGKSGMTLTPGSKAGVFDFQDPIDIRGARWAGESFKALLFQIDKEAVEIARQTGRGEGNFIIASRNVVNVLASVDTGISYAAQGLATGFNTDTTKSVFAGVLGGKYRVYIDQYAKQDYFTVGYKGPNEMDAGIYYAPYVALTPLRGSDPKNFQPVMGFKTRYGIGINPFAESAAQAPASRIQSGMPSILNSLGKNAYFRRVYVKGI
>ID:AIT75083.1 |[Enterobacteria phage RB55]||_Enterobacteria_phage_RB55_.gbk|major capsid protein|1566|KM607002(168896):104889-106454:1 ^^ Enterobacteria phage RB55, complete genome.|neighbours:ID:AIT75082.1(1),ID:AIT75084.1(-1)|neighbour_genes:prohead core scaffol..,segD|
MTIKTKAELLNKWKPLLEGEGLPEIANSKQAIIAKIFENQEKDFQTAPEYKDEKIAQAFGSFLTEAEIGGDHGYNATNIAAGQTSGAVTQIGPAVMGMVRRAIPNLIAFDICGVQPMNSPTGQVFALRAVYGKDPVAAGAKEAFHPMYGPDAMFSGQGAAKKFPALAASTQTTVGDIYTHFFQETGTVYLQASVQVTIDAGATDAAKLDAEIKKQMEAGALVEIAEGMATSIAELQEGFNGSTDNPWNEMGFRIDKQVIEAKSRQLKAAYSIELAQDLRAVHGMDADAELSGILATEIMLEINREVVDWINYSAQVGKSGMTLTPGSKAGVFDFQDPIDIRGARWAGESFKALLFQIDKEAVEIARQTGRGEGNFIIASRNVVNVLASVDTGISYAAQGLATGFNTDTTKSVFAGVLGGKYRVYIDQYAKQDYFTVGYKGPNEMDAGIYYAPYVALTPLRGSDPKNFQPVMGFKTRYGIGINPFAESAAQAPASRIQSGMPSILNSLGKNAYFRRVYVKGI
>ID:AIT75357.1 |[Enterobacteria phage RB59]||_Enterobacteria_phage_RB59_.gbk|major capsid protein|1566|KM607003(168966):104903-106468:1 ^^ Enterobacteria phage RB59, complete genome.|neighbours:ID:AIT75356.1(1),ID:AIT75358.1(-1)|neighbour_genes:hypothetical protein,segD|
MTIKTKAELLNKWKPLLEGEGLPEIANSKQAIIAKIFENQEKDFQTAPEYKDEKIAQAFGSFLTEAEIGGDHGYNATNIAAGQTSGAVTQIGPAVMGMVRRAIPNLIAFDICGVQPMNSPTGQVFALRAVYGKDPVAAGAKEAFHPMYGPDAMFSGQGAAKKFPALAASTQTTVGDIYTHFFQETGTVYLQASVQVTIDAGATDAAKLDAEIKKQMEAGALVEIAEGMATSIAELQEGFNGSTDNPWNEMGFRIDKQVIEAKSRQLKAAYSIELAQDLRAVHGMDADAELSGILATEIMLEINREVVDWINYSAQVGKSGMTLTPGSKAGVFDFQDPIDIRGARWAGESFKALLFQIDKEAVEIARQTGRGEGNFIIASRNVVNVLASVDTGISYAAQGLATGFNTDTTKSVFAGVLGGKYRVYIDQYAKQDYFTVGYKGPNEMDAGIYYAPYVALTPLRGSDPKNFQPVMGFKTRYGIGINPFAESAAQAPASRIQSGMPSILNSLGKNAYFRRVYVKGI
>ID:AIT73179.1 |[Enterobacteria phage RB5]||_Enterobacteria_phage_RB5_.gbk|major capsid protein|1566|KM606995(168394):101041-102606:1 ^^ Enterobacteria phage RB5, complete genome.|neighbours:ID:AIT73178.1(1),ID:AIT73180.1(1)|neighbour_genes:scaffold prohead cor..,precursor of head ve..|
MTIKTKAELLNKWKPLLEGEGLPEIANSKQAIIAKIFENQEKDFQTAPEYKDEKIAQAFGSFLTEAEIGGDHGYNATNIAAGQTSGAVTQIGPAVMGMVRRAIPNLIAFDICGVQPMNRPTGQVFALRAVYGKDPVAAGAKEAFHPMYGPDAMFSGQGAAKKFPALAASTQTVVGDIYTHFFQETGTVYLQASAVVTIDAGATDAAKLDAEIKKQMEAGALVEIAEGMATSIAELQEGFNGSTDNPWNEMGFRIDKQVIEAKSRQLKAAYSIELAQDLRAVHGMDADAELSSILATEIMLEINREVVDWINYSAQVGKSGMTLTPGSKAGVFDFQDPIDIRGARWAGESFKALLFQIDKEAVEIARQTGRGEGNFIIASRNVVNVLASVDTGISYAAQGLATGFNTDTTKSVFAGVLGGKYRVYIDQYAKQDYFTVGYKGPNEMDAGIYYAPYVALTPLRGSDPKNFQPVMGFKTRYGIGINPFAESAAQAPASRIQSGMPSILNSLGKNAYFRRVYVKGI
>ID:AIT75635.1 |[Enterobacteria phage RB68]||_Enterobacteria_phage_RB68_.gbk|major capsid protein|1566|KM607004(168401):104413-105978:1 ^^ Enterobacteria phage RB68, complete genome.|neighbours:ID:AIT75634.1(1),ID:AIT75636.1(1)|neighbour_genes:prohead core scaffol..,precursor of head ve..|
MTIKTKAELLNKWKPLLEGEGLPEIANSKQAIIAKIFENQEKDFQTAPEYKDEKIAQAFGSFLTEAEIGGDHGYNATNIAAGQTSGAVTQIGPAVMGMVRRAIPNLIAFDICGVQPMNSPTGQVFALRAVYGKDPIASDAKEAFHPMYGPDAMFSGQGAAKKFTALAASTQTTVGDIYTHFFQDTGTVYLQASAQVTISASATDAAKLDAEIKKQMEAGVLVEIAEGMATSIAELQEGFNGSTDNPWNEMGFRIDKQVIEAKSRQLKAAYSIELAQDLRAVHGMDADAELSGILATEIMLEINREVVDWINYSAQVGKSGMTLTPGSKAGVFDFQDPIDIRGARWAGESFKALLFQIDKEAVEIARQTGRGEGNFIIASRNVVNVLASVDTGISYAAQGLATGFNTDTTKSVFAGVLGGKYRVYIDQYAKQDYFTVGYKGPNEMDAGIYYAPYVALTPLRGSDPKNFQPVMGFKTRYGIGINPFAESAAQAPASRIQSGMPSILNSLGKNAYFRRVYVKGI
>ID:NP_861877.1 |[Enterobacteria phage RB69]||_Enterobacteria_phage_RB69_.gbk|23|1569|NC_004928(167560):107641-109209:1 ^GeneID:1494303^ Enterobacteria phage RB69, complete genome.|neighbours:ID:NP_861876.1(1),ID:NP_861878.1(-1)|neighbour_genes:22,RB69ORF188c hypothet..|
MTTIKTKAQLVDKWKELLEGEGLPEIANSKQAIIAKIFENQEKDFEVSPEYKDEKIAQAFGSFLTEAEIGGDHGYNAQNIAAGQTSGAVTQIGPAVMGMVRRAIPNLIAFDICGVQPMNSPTGQVFALRAVYGKDPIAAGAKEAFHPMYAPDAMFSGQGAAKKFPALAASTQTKVGDIYTHFFQETGTVYLQASAQVTISSSADDAAKLDAEIIKQMEAGALVEIAEGMATSIAELQEGFNGSTDNPWNEMGFRIDKQVIEAKSRQLKAAYSIELAQDLRAVHGMDADAELSGILATEIMLEINREVVDWINYSAQVGKSGMTNIVGSKAGVFDFQDPIDIRGARWAGESFKALLFQIDKEAVEIARQTGRGEGNFIIASRNVVNVLASVDTGISYAAQGLASGFNTDTTKSVFAGVLGGKYRVYIDQYAKQDYFTVGYKGANEMDAGIYYAPYVALTPLRGSDPKNFQPVMGFKTRYGIGVNPFAESSLQAPGARIQSGMPSILNSLGKNAYFRRVYVKGI
>ID:AIT73450.1 |[Enterobacteria phage RB6]||_Enterobacteria_phage_RB6_.gbk|major capsid protein|1566|KM606996(168394):101041-102606:1 ^^ Enterobacteria phage RB6, complete genome.|neighbours:ID:AIT73449.1(1),ID:AIT73451.1(1)|neighbour_genes:scaffold prohead cor..,precursor of head ve..|
MTIKTKAELLNKWKPLLEGEGLPEIANSKQAIIAKIFENQEKDFQTAPEYKDEKIAQAFGSFLTEAEIGGDHGYNATNIAAGQTSGAVTQIGPAVMGMVRRAIPNLIAFDICGVQPMNRPTGQVFALRAVYGKDPVAAGAKEAFHPMYGPDAMFSGQGAAKKFPALAASTQTVVGDIYTHFFQETGTVYLQASAVVTIDAGATDAAKLDAEIKKQMEAGALVEIAEGMATSIAELQEGFNGSTDNPWNEMGFRIDKQVIEAKSRQLKAAYSIELAQDLRAVHGMDADAELSSILATEIMLEINREVVDWINYSAQVGKSGMTLTPGSKAGVFDFQDPIDIRGARWAGESFKALLFQIDKEAVEIARQTGRGEGNFIIASRNVVNVLASVDTGISYAAQGLATGFNTDTTKSVFAGVLGGKYRVYIDQYAKQDYFTVGYKGPNEMDAGIYYAPYVALTPLRGSDPKNFQPVMGFKTRYGIGINPFAESAAQAPASRIQSGMPSILNSLGKNAYFRRVYVKGI
>ID:AIT73721.1 |[Enterobacteria phage RB7]||_Enterobacteria_phage_RB7_.gbk|major capsid protein|1566|KM606997(168395):101042-102607:1 ^^ Enterobacteria phage RB7, complete genome.|neighbours:ID:AIT73720.1(1),ID:AIT73722.1(1)|neighbour_genes:scaffold prohead cor..,precursor of head ve..|
MTIKTKAELLNKWKPLLEGEGLPEIANSKQAIIAKIFENQEKDFQTAPEYKDEKIAQAFGSFLTEAEIGGDHGYNATNIAAGQTSGAVTQIGPAVMGMVRRAIPNLIAFDICGVQPMNRPTGQVFALRAVYGKDPVAAGAKEAFHPMYGPDAMFSGQGAAKKFPALAASTQTVVGDIYTHFFQETGTVYLQASAVVTIDAGATDAAKLDAEIKKQMEAGALVEIAEGMATSIAELQEGFNGSTDNPWNEMGFRIDKQVIEAKSRQLKAAYSIELAQDLRAVHGMDADAELSSILATEIMLEINREVVDWINYSAQVGKSGMTLTPGSKAGVFDFQDPIDIRGARWAGESFKALLFQIDKEAVEIARQTGRGEGNFIIASRNVVNVLASVDTGISYAAQGLATGFNTDTTKSVFAGVLGGKYRVYIDQYAKQDYFTVGYKGPNEMDAGIYYAPYVALTPLRGSDPKNFQPVMGFKTRYGIGINPFAESAAQAPASRIQSGMPSILNSLGKNAYFRRVYVKGI
>ID:AIT73993.1 |[Enterobacteria phage RB9]||_Enterobacteria_phage_RB9.gbk|major capsid protein|1566|KM606998(168395):101042-102607:1 ^^ Enterobacteria phage RB9, complete genome.|neighbours:ID:AIT73992.1(1),ID:AIT73994.1(1)|neighbour_genes:scaffold prohead cor..,precursor of head ve..|
MTIKTKAELLNKWKPLLEGEGLPEIANSKQAIIAKIFENQEKDFQTAPEYKDEKIAQAFGSFLTEAEIGGDHGYNATNIAAGQTSGAVTQIGPAVMGMVRRAIPNLIAFDICGVQPMNRPTGQVFALRAVYGKDPVAAGAKEAFHPMYGPDAMFSGQGAAKKFPALAASTQTVVGDIYTHFFQETGTVYLQASAVVTIDAGATDAAKLDAEIKKQMEAGALVEIAEGMATSIAELQEGFNGSTDNPWNEMGFRIDKQVIEAKSRQLKAAYSIELAQDLRAVHGMDADAELSSILATEIMLEINREVVDWINYSAQVGKSGMTLTPGSKAGVFDFQDPIDIRGARWAGESFKALLFQIDKEAVEIARQTGRGEGNFIIASRNVVNVLASVDTGISYAAQGLATGFNTDTTKSVFAGVLGGKYRVYIDQYAKQDYFTVGYKGPNEMDAGIYYAPYVALTPLRGSDPKNFQPVMGFKTRYGIGINPFAESAAQAPASRIQSGMPSILNSLGKNAYFRRVYVKGI
>ID:ADJ39895.1 |[Enterobacteria phage T4T]||_Enterobacteria_phage_T4T_.gbk|23|1566|HM137666(168920):104924-106489:1 ^^ Enterobacteria phage T4T, complete genome.|neighbours:ID:ADJ39894.1(1),ID:ADJ39896.1(-1)|neighbour_genes:22,segD|
MTIKTKAELLNKWKPLLEGEGLPEIANSKQAIIAKIFENQEKDFQTAPEYKDEKIAQAFGSFLTEAEIGGDHGYNATNIAAGQTSGAVTQIGPAVMGMVRRAIPNLIAFDICGVQPMNSPTGQVFALRAVYGKDPVAAGAKEAFHPMYGPDAMFSGQGAAKKFPALAASTQTTVGDIYTHFFQETGTVYLQASVQVTIDAGATDAAKLDAEIKKQMEAGALVEIAEGMATSIAELQEGFNGSTDNPWNEMGFRIDKQVIEAKSRQLKAAYSIELAQDLRAVHGMDADAELSGILATEIMLEINREVVDWINYSAQVGKSGMTLTPGSKAGVFDFQDPIDIRGARWAGESFKALLFQIDKEAVEIARQTGRGEGNFIIASRNVVNVLASVDTGISYAAQGLATGFNTDTTKSVFAGVLGGKYRVYIDQYAKQDYFTVGYKGPNEMDAGIYYAPYVALTPLRGSDPKNFQPVMGFKTRYGIGINPFAESAAQAPASRIQSGMPSILNSLGKNAYFRRVYVKGI
>ID:NP_049787.1 |[Escherichia virus T4]||_Enterobacteria_phage_T4_.gbk|23|1566|NC_000866(168903):104945-106510:1 ^GeneID:1258751^ Enterobacteria phage T4, complete genome.|neighbours:ID:NP_049786.1(1),ID:NP_049788.2(-1)|neighbour_genes:22,segD|
MTIKTKAELLNKWKPLLEGEGLPEIANSKQAIIAKIFENQEKDFQTAPEYKDEKIAQAFGSFLTEAEIGGDHGYNATNIAAGQTSGAVTQIGPAVMGMVRRAIPNLIAFDICGVQPMNSPTGQVFALRAVYGKDPVAAGAKEAFHPMYGPDAMFSGQGAAKKFPALAASTQTTVGDIYTHFFQETGTVYLQASVQVTIDAGATDAAKLDAEIKKQMEAGALVEIAEGMATSIAELQEGFNGSTDNPWNEMGFRIDKQVIEAKSRQLKAAYSIELAQDLRAVHGMDADAELSGILATEIMLEINREVVDWINYSAQVGKSGMTLTPGSKAGVFDFQDPIDIRGARWAGESFKALLFQIDKEAVEIARQTGRGEGNFIIASRNVVNVLASVDTGISYAAQGLATGFSTDTTKSVFAGVLGGKYRVYIDQYAKQDYFTVGYKGPNEMDAGIYYAPYVALTPLRGSDPKNFQPVMGFKTRYGIGINPFAESAAQAPASRIQSGMPSILNSLGKNAYFRRVYVKGI
> |[Tevenvirinae _Enterobacteria_phage_T4_strain_wild]||_Enterobacteria_phage_T4_strain_wild.gb|major capsid protein|1566|KJ477684.1(168922):104926-106491:1 ^RAST2:fig|1198136.58.peg.186^ Tevenvirinae _Enterobacteria_phage_T4_strain_wild|neighbours:(1),(-1)|neighbour_genes:Phage prohead assemb..,Phage-associated hom..|
MTIKTKAELLNKWKPLLEGEGLPEIANSKQAIIAKIFENQEKDFQTAPEYKDEKIAQAFGSFLTEAEIGGDHGYNATNIAAGQTSGAVTQIGPAVMGMVRRAIPNLIAFDICGVQPMNSPTGQVFALRAVYGKDPVAAGAKEAFHPMYGPDAMFSGQGAAKKFPALAASTQTTVGDIYTHFFQETGTVYLQASVQVTIDAGATDAAKLDAEIKKQMEAGALVEIAEGMATSIAELQEGFNGSTDNPWNEMGFRIDKQVIEAKSRQLKAAYSIELAQDLRAVHGMDADAELSGILATEIMLEINREVVDWINYSAQVGKSGMTLTPGSKAGVFDFQDPIDIRGARWAGESFKALLFQIDKEAVEIARQTGRGEGNFIIASRNVVNVLASVDTGISYAAQGLATGFNTDTTKSVFAGVLGGKYRVYIDQYAKQDYFTVGYKGPNEMDAGIYYAPYVALTPLRGSDPKNFQPVMGFKTRYGIGINPFAESAAQAPASRIQSGMPSILNSLGKNAYFRRVYVKGI
> |[Tevenvirinae _Enterobacteria_phage_T6]||_Enterobacteria_phage_T6.gb|major capsid protein|1566|MH550421.1(168706):101434-102999:1 ^RAST2:fig|1198136.104.peg.174^ Tevenvirinae _Enterobacteria_phage_T6|neighbours:(1),(-1)|neighbour_genes:Phage prohead assemb..,Phage-associated hom..|
MTIKTKAELLNKWKPLLEGEGLPEIANSKQAIIAKIFENQEKDFQTAPEYKDEKIAQAFGSFLTEAEIGGDHGYNATNIAAGQTSGAVTQIGPAVMGMVRRAIPNLIAFDICGVQPMNSPTGQVFALRAVYGKDPIASGAKEAFHPMYGPDAMFSGQGAAKKFPALAASTQTVVGDIYTHFFQETGTVYLQASALVTIDASANDATKLDAEIKKQMEAGVLVEIAEGMATSIAELQEGFNGSTDNPWNEMGFRIDKQVIEAKSRQLKAAYSIELAQDLRAVHGMDADAELSGILATEIMLEINREVVDWINYSAQVGKSGMTLTPGSKAGVFDFQDPIDIRGARWAGESFKALLFQIDKEAVEIARQTGRGEGNFIIASRNVVNVLASVDTGISYAAQGLATGFNTDTTKSVFAGVLGGKYRVYIDQYAKQDYFTVGYKGPNEMDAGIYYAPYVALTPLRGSDPKNFQPVMGFKTRYGIGINPFAESAAQAPASRIQSGMPSILNSLGKNAYFRRVYVKGI
>ID:YP_004063870.1 |[Escherichia phage vB_EcoM_VR7]||_Enterobacteria_phage_vB_EcoM-VR7_.gbk|23|1560|NC_014792(169285):101505-103064:1 ^GeneID:10021414^ Enterobacteria phage vB_EcoM-VR7, complete genome.|neighbours:ID:YP_004063869.1(1),ID:YP_004063871.1(-1)|neighbour_genes:22,VR7ORF190c|
MKKNALVQKWSALLENEALPEIVGASKQAIIAKIFENQEQDILTAPEYRDEKISEAFGSFLTEAEIGGDHGYDATNIAAGQTSGAVTQIGPAVMGMVRRAIPHLIAFDICGVQPLNNPTGQVFALRAVYGKDPVAAGAKEAFHPMYAPNAMFSGQGAAEAFEPLAASKVLTVGKIYSHFFEATGSAHYQAVEAVTVDAAATDAAKLDAEVTKLLEAGKLAEIAEGMATSIAELQEGFNGSQDNPWNEMGFRIDKQVIEAKSRQLKASYSIELAQDLRAVHGMDADAELSGILATEIMLEINREVIDWINYSAQVGKSGMTNTVGAKAGVFDFQDPIDIRGARWAGESFKALLFQIDKEAAEIARQTGRGAGNFIIASRNVVNVLAAVDTSVSYAAQGLGKGFNVDTTKAVFAGVLGGKYRVYIDQYARADYFTIGYKGANEMDAGIYYAPYVALTPLRGSDPKNFQPVMGFKTRYGIGINPFADPAAQAPTKRIQNGMPDIVNSLGLNGYFRRVYVKGI
>ID:YP_006986726.1 |[Escherichia phage vB_EcoM_ACG-C40]||_Enterobacteria_phage_vB_EcoM_ACG-C40_.gbk|major capsid protein|1560|NC_019399(167396):102574-104133:1 ^GeneID:13997999^ Enterobacteria phage vB_EcoM_ACG-C40, complete genome.|neighbours:ID:YP_006986725.1(1),ID:YP_006986727.1(1)|neighbour_genes:prohead core scaffol..,head vertex protein|
MTIKTKAELLNKWKPLLEGEGLPEIANSKQAIIAKIFENQEKDFQTAPEYKDEKIAQAFGSFLTEAEIGGDHGYNATNIAAGQTSGAVTQIGPAVMGMVRRAIPNLIAFDICGVQPMNSPTGQVFALRAVYGKDPIASGAKEAFHPMYGPDAMFSGQGAAKKFPALAASTQTTVGDIYTHFFQDTGTVYLQASAKVTISATDAAKLDAEIKKQMEAGVLVEIAEGMATSIAELQEGFNGSTDNPWNEMGFRIDKQVIEAKSRQLKAAYSIELAQDLRAVHGMDADAELSGILATEIMLEINREVVDWINYSAQVGKSGMTLTPGSKAGVFDFQDPIDIRGARWAGESFKALLFQIDKEAVEIARQTGRGEGNFIIASRNVVNVLASVDTGISYAAQGLATGFNTDTTKSVFAGVLGGKYRVYIDQYAKQDYFTVGYKGPNEMDAGIYYAPYVALTPLRGSDPKNFQPVMGFKTRYGIGINPFAESAAQAPASRIQSGMPSILNSLGKNAYFRRVYVKGI
>ID:AWD91507.1 |[Enterobacteria phage vB_EcoM_IME339]||_Enterobacteria_phage_vB_EcoM_IME339_.gbk|major capsid protein|1566|MH051915(164366):64997-66562:-1 ^^ Enterobacteria phage vB_EcoM_IME339, complete genome.|neighbours:ID:AWD91506.1(-1),ID:AWD91508.1(-1)|neighbour_genes:capsid vertex,prohead assembly (sc..|
MTIKTKAELLNKWKPLLEGEGLPEIANSKQAIIAKIFENQEKDFQTAPEYKDEKIAQAFGSFLTEAEIGGDHGYNATNIAAGQTSGAVTQIGPAVMGMVRRAIPNLIAFDICGVQPMNSPTGQVFALRAVYGKDPIASGAKEAFHPMYGPDAMFSGQGAAKKFAALKASDTLEVGTIYTHFFQDTGTVYLQATEVKQIDTSATDAAKLDAEIKKQMEAGVLVEIAEGMATSIAELQESFNGSTDNPWNEMGFRIDKQVIEAKSRQLKAAYSIELAQDLRAVHGMDADAELSGILATEIMLEINREVVDWINYSAQVGKSGMTLTPGSKAGVFDFQDPIDIRGARWAGESFKALLFQIDKEAVEIARQTGRGEGNFIIASRNVVNVLASVDTGISYAAQGLATGFNTDTTKSVFAGVLGGKYRVYIDQYAKQDYFTVGYKGPNEMDAGIYYAPYVALTPLRGSDPKNFQPVMGFKTRYGIGINPFAESAAQAPASRIQSGMPSILNSLGKNAYFRRVYVKGI
>ID:AWD91763.1 |[Enterobacteria phage vB_EcoM_IME340]||_Enterobacteria_phage_vB_EcoM_IME340_.gbk|major capsid protein|1566|MH051916(165549):65293-66858:-1 ^^ Enterobacteria phage vB_EcoM_IME340, complete genome.|neighbours:ID:AWD91762.1(-1),ID:AWD91764.1(-1)|neighbour_genes:capsid vertex,scaffold prohead cor..|
MTIKTKAELLNKWKPLLEGEGLPEIANSKQAIIAKIFENQEKDFQTAPEYKDEKIAQAFGSFLTEAEIGGDHGYNATNIAAGQTSGAVTQIGPAVMGMVRRAIPNLIAFDICGVQPMNSPTGQVFALRAVYGKDPIASGAKEAFHPMYGPDAMFSGQGAAKKFPALAASTQTVVGDIYTHFFQETGTVYLQASAVVTIDAGATDAAKLDAEVKKQMEAGVLVEIAEGMATSIAELQEGFNGSTDNPWNEMGFRIDKQVIEAKSRQLKAAYSIELAQDLRAVHGMDADAELSGILATEIMLEINREVVDWINYSAQVGKSGMTLTPGSKAGVFDFQDPIDIRGARWAGESFKALLFQIDKEAVEIARQTGRGEGNFIIASRNVVNVLASVDTGISYAAQGLATGFNTDTTKSVFAGVLGGKYRVYIDQYAKQDYFTVGYKGPNEMDAGIYYAPYVALTPLRGSDPKNFQPVMGFKTRYGIGINPFAESAAQAPASRIQSGMPSILNSLGKNAYFRRVYVKGI
>ID:YP_009207365.1 |[Escherichia phage vB_EcoM_VR20]||_Enterobacteria_phage_vB_EcoM_VR20.gbk|major capsid protein|1560|NC_028894(170336):103856-105415:1 ^GeneID:26633864^ Enterobacteria phage vB_EcoM_VR20, complete genome.|neighbours:ID:YP_009207364.1(1),ID:YP_009207366.1(-1)|neighbour_genes:prohead core protein,hypothetical protein|
MKKNALVQKWSALLENEALPEIVGASKQAIIAKIFENQEQDILTAPEYRDEKISEAFGSFLTEAEIGGDHGYDATNIAAGQTSGAVTQIGPAVMGMVRRAIPHLIAFDICGVQPLNNPTGQVFALRAVYGKDPVAAGAKEAFHPMYAPNAMFSGQGAAEAFEPLAASKLLTVGKIYSHFFEATGSAHYQAVEAVTVDAGATDAAKLDAEVTKLLEAGKLAEIAEGMATSIAELQEGFNGSQDNPWNEMGFRIDKQVIEAKSRQLKASYSIELAQDLRAVHGMDADAELSGILATEIMLEINREVIDWINYSAQVGKSGMTNTVGAKAGVFDFQDPIDIRGARWAGESFKALLFQIDKEAAEIARQTGRGAGNFIIASRNVVNVLAAVDTSVSYAAQGLGKGFNVDTTKAVFAGVLGGKYRVYIDQYARADYFTIGYKGANEMDAGIYYAPYVALTPLRGSDPKNFQPVMGFKTRYGIGINPFADPTAQAPTKRIQNGMPDIVNSLGLNGYFRRVYVKGI
>ID:YP_009209931.1 |[Escherichia phage vB_EcoM_VR25]||_Enterobacteria_phage_vB_EcoM_VR25_.gbk|major capsid protein|1560|NC_028925(170822):103037-104596:1 ^GeneID:26636351^ Enterobacteria phage vB_EcoM_VR25, complete genome.|neighbours:ID:YP_009209930.1(1),ID:YP_009209932.1(-1)|neighbour_genes:prohead core protein,hypothetical protein|
MKKNALVQKWSALLENEALPEIVGASKQAIIAKIFENQEQDILTAPEYRDEKISEAFGSFLTEAEIGGDHGYDATNIAAGQTSGAVTQIGPAVMGMVRRAIPHLIAFDICGVQPLNNPTGQVFALRAVYGKDPVAAGAKEAFHPMYAPNAMFSGQGAAEAFEALAASKVLTVGKIYSHFFEATGSAHYQAVEAVTVDAGATDAAKLDAEVTKLLEAGKLAEIAEGMATSIAELQEGFNGSQDNPWNEMGFRIDKQVIEAKSRQLKASYSIELAQDLRAVHGMDADAELSGILATEIMLEINREVIDWINYSAQVGKSGMTNTVGAKAGVFDFQDPIDIRGARWAGESFKALLFQIDKEAAEIARQTGRGAGNFIIASRNVVNVLAAVDTSVSYAAQGLGKGFNVDTTKAVFAGVLGGKYRVYIDQYARADYFTIGYKGANEMDAGIYYAPYVALTPLRGSDPKNFQPVMGFKTRYGIGINPFADPAAQAPTKRIQNGMPDIVNSLGLNGYFRRVYVKGI
>ID:YP_009214023.1 |[Escherichia phage vB_EcoM_VR26]||_Enterobacteria_phage_vB_EcoM_VR26_.gbk|major capsid protein|1560|NC_028957(171541):103170-104729:1 ^GeneID:26640479^ Enterobacteria phage vB_EcoM_VR26, complete genome.|neighbours:ID:YP_009214022.1(1),ID:YP_009214024.1(-1)|neighbour_genes:prohead core protein,hypothetical protein|
MKKNALVQKWSALLENEALPEIVGASKQAIIAKIFENQEQDILTAPEYRDEKISEAFGSFLTEAEIGGDHGYDATNIAAGQTSGAVTQIGPAVMGMVRRAIPHLIAFDICGVQPLNNPTGQVFALRAVYGKDPVAAGAKEAFHPMYAPNAMFSGQGAAEAFEALAASKVLTVGKIYSHFFEATGSAHYQAVEAVTVDAAATDAAKLDAEVTKLLEAGKLAEIAEGMATSIAELQEGFNGSQDNPWNEMGFRIDKQVIEAKSRQLKASYSIELAQDLRAVHGMDADAELSGILATEIMLEINREVIDWINYSAQVGKSGMTNTVGAKAGVFDFQDPIDIRGARWAGESFKALLFQIDKEAAEIARQTGRGAGNFIIASRNVVNVLAAVDTSVSYAAQGLGKGFNVDTTKAVFAGVLGGKYRVYIDQYARADYFTIGYKGANEMDAGIYYAPYVALTPLRGSDPKNFQPVMGFKTRYGIGINPFADPAAQAPTKRIQNGMPDIVNSLGLNGYFRRVYVKGI
>ID:YP_009205867.1 |[Enterobacteria phage vB_EcoM_VR5]||_Enterobacteria_phage_vB_EcoM_VR5.gbk|major capsid protein|1560|NC_028881(170473):101711-103270:1 ^GeneID:26632480^ Enterobacteria phage vB_EcoM_VR5, complete genome.|neighbours:ID:YP_009205866.1(1),ID:YP_009205868.1(-1)|neighbour_genes:prohead core protein,hypothetical protein|
MKKNALVQKWSALLENEALPEIVGASKQAIIAKIFENQEQDILTAPEYRDEKISEAFGSFLTEAEIGGDHGYDATNIAAGQTSGAVTQIGPAVMGMVRRAIPHLIAFDICGVQPLNNPTGQVFALRAVYGKDPVAAGAKEAFHPMYAPNAMFSGQGAAEAFEALAASKVLTVGKIYSHFFEATGSAHFQAVEAVTVDAAATDAAKLDAEVTKLLEAGKLAEIAEGMATSIAELQEGFNGSQDNPWNEMGFRIDKQVIEAKSRQLKASYSIELAQDLRAVHGMDADAELSGILATEIMLEINREVIDWINYSAQVGKSGMTNTVGAKAGVFDFQDPIDIRGARWAGESFKALLFQIDKEAAEIARQTGRGAGNFIIASRNVVNVLAAVDTSVSYAAQGLGQGFNVDTTKAVFAGVLGGKYRVYIDQYARADYFTIGYKGSNEMDAGIYYAPYVALTPLRGSDPKNFQPVMGFKTRYGIGINPFADPAAQAPTKRIQNGMPDIVNSLGLNGYFRRVYVKGI
> |[Tevenvirinae _Erwinia_phage_Cronus]||_Erwinia_phage_Cronus.gb|major capsid protein|1554|MH059636.2(175774):103674-105227:1 ^RAST2:fig|1198136.105.peg.214^ Tevenvirinae _Erwinia_phage_Cronus|neighbours:(1),(1)|neighbour_genes:Phage prohead assemb..,hypothetical protein|
MNKNQLIEKWKPLLENESLPEILGASKQAIIAKIFENQENDFNTAPEYRDEKIAQAFGDFLNEAEIGGDSGYNADNIAAGRTSGAVTHIGPAVMGMVRRAIPHLIAFDICGVQPMNNPTGQVFALRATYGEDPLAAGTKEAFHPMYSPNAMHSGQGAAVKFADLKAGDALKAGDIVKYDFAATGTAFLQATADVTVTVASGSDLDKTVIALTEAGSLAEIAEGMATSIAELQEGFNGSSDNPWNEMGFRIDKQVIEAKSRQLKAAYSIELAQDLRAVHGMDADAELSGILATEIMLEINREVIDWINYSAQIGKSGMTQTVGSKAGVFDFQDPIDIRGARWAGESFKALLFQIDKEAAEIARQTGRGAGNFLIASRNVVNVLASVDTNVTPAAQGLARGFETDTTKAVFAGVLGGKYRVYIDQYARQDYFTIGYKGANEMDAGIYYAPYVALTPLRGSNPKNFQPVMGFKTRYGIGINPFADTSAQAPKGRIVSGMPDITNSLGKNGYFRRVWVKGI
>ID:YP_009592783.1 |[Escherichia coli O157 typing phage 3]||_Escherichia_coli_O157_typing_phage_3_.gbk|major capsid protein|1563|NC_041863(168733):42709-44271:-1 ^GeneID:40068277^ Escherichia coli O157 typing phage 3, complete genome.|neighbours:ID:YP_009592782.1(1),ID:YP_009592784.1(-1)|neighbour_genes:hypothetical protein,hypothetical protein|
MTTIKTKAQLVDKWKELLEGEGLPEIANSKQAIIAKIFENQEKDFEVSPEYKDEKIAQAFGSFLTEAEIGGDHGYNAQNIAAGQTSGAVTQIGPAVMGMVRRAIPNLIAFDICGVQPMNSPTGQVFALRAVYGKDPIAADAKEAFHPMYAPDAMFSGQGAAKKFPALAASTQTTVGDIYTHFFQETGTVYLQASVQVTIDATDAAKLDAEVKKQMEAGALVEIAEGMATSIAELQEGFNGSTDNPWNEMGFRIDKQVIEAKSRQLKAAYSIELAQDLRAVHGMDADAELSGILATEIMLEINREVVDWINYSAQVGKSGMTLTPGSKAGVFDFQDPIDIRGARWAGESFKSLLFQIDKEAVEIARQTGRGEGNFIIASRNVVNVLASVDTGISYAAQGLASGFNTDTTKSVFAGVLGGKYRVYIDQYAKQDYFTVGYKGANEMDAGIYYAPYVALTPLRGSDPKNFQPVMGFKTRYGIGVNPFAESSLQAPGARIQSGMPSILNSLGKNAYFRRVYVKGI
>ID:YP_009593173.1 |[Escherichia coli O157 typing phage 6]||_Escherichia_coli_O157_typing_phage_6_.gbk|major capsid protein|1563|NC_041864(160570):116290-117852:1 ^GeneID:40068670^ Escherichia coli O157 typing phage 6, complete genome.|neighbours:ID:YP_009593172.1(1),ID:YP_009593174.1(-1)|neighbour_genes:hypothetical protein,hypothetical protein|
MTTIKTKAQLVDKWKELLEGEGLPEIANSKQAIIAKIFENQEKDFEVSPEYKDEKIAQAFGSFLTEAEIGGDHGYNAQNIAAGQTSGAVTQIGPAVMGMVRRAIPNLIAFDICGVQPMNSPTGQVFALRAVYGKDPIAADAKEAFHPMYAPDAMFSGQGAAKKFPALAASTQTTVGDIYTHFFQETGTVYLQASVQVTIDATDAAKLDAEVKKQMEAGALVEIAEGMATSIAELQEGFNGSTDNPWNEMGFRIDKQVIEAKSRQLKAAYSIELAQDLRAVHGMDADAELSGILATEIMLEINREVVDWINYSAQVGKSGMTLTPGSKAGVFDFQDPIDIRGARWAGESFKSLLFQIDKEAVEIARQTGRGEGNFIIASRNVVNVLASVDTGISYAAQGLASGFNTDTTKSVFAGVLGGKYRVYIDQYAKQDYFTVGYKGANEMDAGIYYAPYVALTPLRGSDPKNFQPVMGFKTRYGIGVNPFAESSLQAPGARIQSGMPSILNSLGKNAYFRRVYVKGI
>ID:YP_009225080.1 |[Escherichia phage APCEc01]||_Escherichia_phage_APCEc01_.gbk|major capsid protein|1569|NC_029091(168771):76606-78174:-1 ^GeneID:26796033^ Escherichia phage APCEc01, complete genome.|neighbours:ID:YP_009225079.1(1),ID:YP_009225081.1(-1)|neighbour_genes:hypothetical protein,prohead core protein|
MTTIKTKAQLVDKWKELLEGEGLPEIANSKQAIIAKIFENQEKDFEVSPEYKDEKIAQAFGSFLTEAEIGGDHGYNAQNIAAGQTSGAVTQIGPAVMGMVRRAIPNLIAFDICGVQPMNSPTGQVFALRAVYGKDPIAAGAKEAFHPMYAPDAMFSGQGAAKKFPALAAGTTTVVGDIYTHFFQETGTVYLQASAVVTLDSGATDAAKLDAEVKKQMEAGALVEIAEGMATSIAELQEGFNGSTDNPWNEMGFRIDKQVIEAKSRQLKAAYSIELAQDLRAVHGMDADAELSGILATEIMLEINREVVDWINYSAQVGKSGMTLTPGSKAGVFDFQDPIDIRGARWAGESFKSLLFQIDKEAVEIARQTGRGEGNFIIASRNVVNVLASVDTGISYAAQGLASGFNTDTTKSVFAGVLGGKYRVYIDQYAKQDYFTVGYKGANEMDAGIYYAPYVALTPLRGSDPKNFQPVMGFKTRYGIGVNPFAESSLQAPGARIQSGMPSILNSLGKNAYFRRVYVKGI
> |[Tevenvirinae _Escherichia_phage_AnYang]||_Escherichia_phage_AnYang.gb|major capsid protein|1560|MK234886.1(169215):71666-73225:1 ^RAST2:fig|1198136.106.peg.134^ Tevenvirinae _Escherichia_phage_AnYang|neighbours:(1),(-1)|neighbour_genes:Phage prohead assemb..,Phage protein|
MKKNALVQKWSALLENEALPEIVGASKQAIIAKIFENQEQDILTAPEYRDEKISEAFGSFLTEAEIGGDHGYDATNIAAGQTSGAVTQIGPAVMGMVRRAIPHLIAFDICGVQPLNNPTGQVFALRAVYGKDPIASGAKEAFHPMYSPDAMFSGQGAAESFEALAASKVLEVGKIYSHFFEATGAAHFQAVEAVTVDAGATDAAKLDAAVTALIEAGKLAELAEGMATSIAELQEGFNGSTDNPWNEMGFRIDKQVIEAKSRQLKASYSIELAQDLRAVHGMDADAELSGILATEIMLEINREVIDWINYSAQVGKSGMTNTVGAKAGVFDFQDPIDIRGARWAGESFKALLFQIDKEAAEIARQTGRGAGNFIIASRNVVNVLAAVDTSVSYAAQGLGQGFNVDTTKAVFAGVLGGKYRVYIDQYARSDYFTIGYKGANEMDAGIYYAPYVALTPLRGSDPKNFQPVMGFKTRYGIGINPFADPSAQAPTKRIQSGMPDIVNSLGLNGYFRRVYVKGI
> |[Tevenvirinae Escherichia_phage_CF2]||_Escherichia_phage_CF2.gb|major capsid protein|1566|NC_041919.1(168188):53699-55264:-1 ^RAST2:fig|1198136.52.peg.81^ Tevenvirinae Escherichia_phage_CF2|neighbours:(-1),(-1)|neighbour_genes:capsid vertex protei..,Phage prohead assemb..|
MTIKTKAELLNKWKPLLEGEGLPEIANSKQAIIAKIFENQEKDFQTAPEYKDEKIAQAFGSFLTEAEIGGDHGYNATNIAAGQTSGAVTQIGPAVMGMVRRAIPNLIAFDICGVQPMNSPTGQVFALRAVYGKDPIASGAKEAFHPMYGPDAMFSGQGAAKKFAALKASDTLEVGTIYTHFFQETGTVYLQATEVKQIDSGASDADKLDAEIKKQMEAGVLVEIAEGMATSIAELQEGFNGSTDNPWNEMGFRIDKQVIEAKSRQLKAAYSIELAQDLRAVHGMDADAELSGILATEIMLEINREVVDWINYSAQVGKSGMTLTPGSKAGVFDFQDPIDIRGARWAGESFKALLFQIDKEAVEIARQTGRGEGNFIIASRNVVNVLASVDTGISYAAQGLATGFNTDTTKSVFAGVLGGKYRVYIDQYAKQDYFTVGYKGPNEMDAGIYYAPYVALTPLRGSDPKNFQPVMGFKTRYGIGINPFAESAAQAPASRIQSGMPSILNSLGKNAYFRRVYVKGI
>ID:QBO61182.1 |[Escherichia phage D5505]||_Escherichia_phage_D5505_.gbk|putative major capsi..|1566|MK327929(168049):102897-104462:1 ^^ Escherichia phage D5505, complete genome.|neighbours:ID:QBO61181.1(1),ID:QBO61183.1(1)|neighbour_genes:putative prohead cor..,putative capsid vert..|
MTIKTKAELLNKWKPLLEGEGLPEIANSKQAIIAKIFENQEKDFQTAPEYKDEKIAQAFGSFLTEAEIGGDHGYNATNIAAGQTSGAVTQIGPAVMGMVRRAIPNLIAFDICGVQPMNSPTGQVFALRAVYGKDPIASGAKEAFHPMYGPDAMFSGQGAAKKFAALKASDTLEVGTIYTHFFQETGTVYLQATAAKQIDSGASDADKLDAEIKKQMEAGVLVEIAEGMATSIAELQEGFNGSTDNPWNEMGFRIDKQVIEAKSRQLKAAYSIELAQDLRAVHGMDADAELSGILATEIMLEINREVVDWINYSAQVGKSGMTLTPGSKAGVFDFQDPIDIRGARWAGESFKALLFQIDKEAVEIARQTGRGEGNFIIASRNVVNVLASVDTGISYAAQGLATGFNTDTTKSVFAGVLGGKYRVYIDQYAKQDYFTVGYKGPNEMDAGIYYAPYVALTPLRGSDPKNFQPVMGFKTRYGIGINPFAESAAQAPASRIQSGMPSILNSLGKNAYFRRVYVKGI
> |[Tevenvirinae Escherichia_phage_ECD7]||_Escherichia_phage_ECD7.gb|major capsid protein|1587|NC_041936.1(164706):97272-98858:1 ^RAST2:fig|1198136.56.peg.171^ Tevenvirinae Escherichia_phage_ECD7|neighbours:(1),(1)|neighbour_genes:Phage prohead assemb..,hypothetical protein|
MKTTKELMEKWSPLLENEKLPEIATASKQKLVAKILESQEADFAVDPIYKDEKVVEAFGGFITEAEVAGDHGYDASQIAAGQTTGAITNVGPAVIGMVRRAIPNLIAFDICGVQPMSTPTSQIFAIRSVYGPNPLASQAKEAFHPMYAPDVFHSSLAAKGATTGSPTGTPFAKLEIGTQIASGDIVHHTFAETGIAYLQNVTADAVTPTKAGQETADETVMKLMEEGKLAEIAYGMATSIAEIQEGFNGSSNNPWAEMSMRIDKQVVEAKSRQLKARYSIEVAQDLRAVHGMDADAELNAILANEVLLEINREIVDVINFTAQVGKTGMTQTVGSKAGVFDLQDPIDTRGARWAGESFKSLIYQIDKEAAEIARQTGRGAGNFVIASRNVVNILASADQGISLAMQGAAKGLNTDTTKAVFAGVLAGKYKVFIDQYARQDYFTVGYKGDNEMDAGIYYAPYVALTPLRATDPQSFHPVLGFKTRYGIGINPFADSKSQAPSARITSGMLSKDSVGKNAYFRRVWVKGC
>ID:YP_009102645.1 |[Escherichia phage ECML-134]||_Escherichia_phage_ECML-134_.gbk|major capsid protein|1566|NC_025449(166783):102563-104128:1 ^GeneID:22111828^ Escherichia phage ECML-134, complete genome.|neighbours:ID:YP_009102644.1(1),ID:YP_009102646.1(-1)|neighbour_genes:scaffold prohead cor..,hypothetical protein|
MTIKTKAELLNKWKPLLEGEGLPEIANSKQAIIAKIFENQEKDFQTAPEYKDEKIAQAFGSFLTEAEIGGDHGYNATNIAAGQTSGAVTQIGPAVMGMVRRAIPNLIAFDICGVQPMNSPTGQVFALRAVYGKDPIAADAKEAFHPMYGPDAMFSGQGAAKKFPALAASTQTVVGDIYTHFFQETGTVYLQASAVVTIDASASDAAKLDAEIKKQMEAGVLVEIAEGMATSIAELQEGFNGSTDNPWNEMGFRIDKQVIEAKSRQLKAAYSIELAQDLRAVHGMDADAELSGILATEIMLEINREVVDWINYSAQVGKSGMTLTPGSKAGVFDFQDPIDIRGARWAGESFKALLFQIDKEAVEIARQTGRGEGNFIIASRNVVNVLASVDTGISYAAQGLATGFNTDTTKSVFAGVLGGKYRVYIDQYAKQDYFTVGYKGPNEMDAGIYYAPYVALTPLRGSDPKNFQPVMGFKTRYGIGINPFAESAAQAPASRIQSGMPSILNSLGKNAYFRRVYVKGI
> |[Tevenvirinae Escherichia_phage_EcWhh-1]||_Escherichia_phage_EcWhh-1.gb|major capsid protein|1560|MH791409.1(170524):165982-167541:1 ^RAST2:fig|1198136.71.peg.291^ Tevenvirinae Escherichia_phage_EcWhh-1|neighbours:(1),(-1)|neighbour_genes:Phage prohead assemb..,Phage protein|
MKKNALVQKWSALLENEALPEIVGASKQAIIAKIFENQEQDILTAPEYRDEKISEAFGSFLTEAEIGGDHGYDATNIAAGQTSGAVTQIGPAVMGMVRRAIPHLIAFDICGVQPLNNPTGQVFALRAVYGKDPIAAGAKEAFHPMYAPNAMFSGQGAAETFEALAASKVLEVGKIYSHFFEATGSAHFQAVEAVTVDAGATDAAKLDAAVTALVEAGQLAEIAEGMATSIAELQEGFNGSTDNPWNEMGFRIDKQVIEAKSRQLKASYSIELAQDLRAVHGMDADAELSGILATEIMLEINREVIDWINYSAQVGKSGMTNTVGAKAGVFDFQDPIDIRGARWAGESFKALLFQIDKEAAEIARQTGRGAGNFIIASRNVVNVLAAVDTSVSYAAQGLGQGFNVDTTKAVFAGVLGGKYRVYIDQYARSDYFTIGYKGSNEMDAGIYYAPYVALTPLRGSDPKNFQPVMGFKTRYGIGINPFADPAAQAPTKRIQNGMPDIVNSLGLNGYFRRVYVKGI
> |[Tevenvirinae Escherichia_phage_HP3]||_Escherichia_phage_HP3.gb|major capsid protein|1569|NC_041920.1(170254):117286-118854:1 ^RAST2:fig|1198136.53.peg.211^ Tevenvirinae Escherichia_phage_HP3|neighbours:(1),(-1)|neighbour_genes:Phage prohead assemb..,Phage protein|
MTTIKTKAQLVDKWKELLEGEGLPEIANSKQAIIAKIFENQEKDFEVSPEYKDEKIAQAFGSFLTEAEIGGDHGYNAQNIAAGQTSGAVTQIGPAVMGMVRRAIPNLIAFDICGVQPMNSPTGQVFALRAVYGKDPIAAGAKEAFHPMYAPDAMFSGQGAAKKFPALAADTTTVVGDIYTHFFQETGTVYLQASAIVTLDSGATDAAKLDAEVKKQMEAGALVEIAEGMATSIAELQEGFNGSTDNPWNEMGFRIDKQVIEAKSRQLKAAYSIELAQDLRAVHGMDADAELSGILATEIMLEINREVVDWINYSAQVGKSGMTLTPGSKAGVFDFQDPIDIRGARWAGESFKSLLFQIDKEAVEIARQTGRGEGNFIIASRNVVNVLASVDTGISYAAQGLASGFNTDTTKSVFAGVLGGKYRVYIDQYAKQDYFTVGYKGANEMDAGIYYAPYVALTPLRGSDPKNFQPVMGFKTRYGIGVNPFAESSLQAPGARIQSGMPSILNSLGKNAYFRRVYVKGI
> |[Tevenvirinae _Escherichia_phage_HY01]||_Escherichia_phage_HY01.gb|major capsid protein|1566|NC_027349.1(166977):101981-103546:1 ^RAST2:fig|1198136.95.peg.185^ Tevenvirinae _Escherichia_phage_HY01|neighbours:(1),(1)|neighbour_genes:Phage prohead assemb..,capsid vertex protei..|
MTIKTKAELLNKWKPLLEGEGLPEIANSKQAIIAKIFENQEKDFQTAPEYKDEKIAQAFGSFLTEAEIGGDHGYNATNIAAGQTSGAVTQIGPAVMGMVRRAIPNLIAFDICGVQPMSSPTGQVFALRAVYGKDPIASDAKEAFHPMYGPDAMFSGQGAAKKFPALAASTQTVVGDIYTHFFQETGTVYLQASAVVTIDASATDAAKLDAEIKKQMEAGVLVEIAEGMATSIAELQEGFNGSTDNPWNEMGFRIDKQVIEAKSRQLKAAYSIELAQDLRAVHGMDADAELSGILATEIMLEINREVVDWINYSAQVGKSGMTLTPGSKAGVFDFQDPIDIRGARWAGESFKALLFQIDKEAVEIARQTGRGEGNFIIASRNVVNVLASVDTGISYAAQGLATGFNTDTTKSVFAGVLGGKYRVYIDQYAKQDYFTVGYKGPNEMDAGIYYAPYVALTPLRGSDPKNFQPVMGFKTRYGIGINPFAESAAQAPASRIQSGMPSILNSLGKNAYFRRVYVKGI
>ID:YP_009284036.1 |[Escherichia phage HY03]||_Escherichia_phage_HY03.gbk|putative major capsi..|1566|NC_031047(170770):36025-37590:1 ^GeneID:29078904^ Escherichia phage HY03, complete genome.|neighbours:ID:YP_009284035.1(1),ID:YP_009284037.1(1)|neighbour_genes:prohead core scaffol..,putative precursor o..|
MTIKTKAELLNKWKPLLEGEGLPEIANSKQAIIAKIFENQEKDFQTAPEYKDEKIAQAFGSFLTEAEIGGDHGYNATNIAAGQTSGAVTQIGPAVMGMVRRAIPNLIAFDICGVQPMNSPTGQVFALRAVYGKDPIASGAKEAFHPMYGPDAMFSGQGAAKKFAALKASDTLEVGTIYTHFFQETGTVYLQATAAKQIDSGASDADKLDAEIKKQMEAGVLVEIAEGMATSIAELQEGFNGSTDNPWNEMGFRIDKQVIEAKSRQLKAAYSIELAQDLRAVHGMDADAELSGILATEIMLEINREVVDWINYSAQVGKSGMTLTPGSKAGVFDFQDPIDIRGARWAGESFKALLFQIDKEAVEIARQTGRGEGNFIIASRNVVNVLASVDTGISYAAQGLATGFNTDTTKSVFAGVLGGKYRVYIDQYAKQDYFTVGYKGPNEMDAGIYYAPYVALTPLRGSDPKNFQPVMGFKTRYGIGINPFAESAAQAPASRIQSGMPSILNSLGKNAYFRRVYVKGI
>ID:BBG28690.1 |[Escherichia phage KIT03]||_Escherichia_phage_KIT03_DNA_.gbk|major head protein|1566|AP018932(166848):102473-104038:1 ^^ Escherichia phage KIT03 DNA, complete sequence.|neighbours:ID:BBG28689.1(1),ID:BBG28691.1(1)|neighbour_genes:prohead core scaffol..,head vertex protein|
MTIKTKAELLNKWKPLLEGEGLPEIANSKQAIIAKIFENQEKDFQTAPEYKDEKIAQAFGSFLTEAEIGGDHGYNATNIAAGQTSGAVTQIGPAVMGMVRRAIPNLIAFDICGVQPMNSPTGQVFALRAVYGKDPIASGAKEAFHPMYGPDAMFSGQGAAKKFAALKASDTLEVGTIYTHFFQDTGTVYLQATAAKQIDSGASDADKLDAEIKKQMEAGVLVEIAEGMATSIAELQEGFNGSTDNPWNEMGFRIDKQVIEAKSRQLKAAYSIELAQDLRAVHGMDADAELSGILATEIMLEINREVVDWINYSAQVGKSGMTLTPGSKAGVFDFQDPIDIRGARWAGESFKALLFQIDKEAVEIARQTGRGEGNFIIASRNVVNVLASVDTGISYAAQGLATGFNTDTTKSVFAGVLGGKYRVYIDQYAKQDYFTVGYKGPNEMDAGIYYAPYVALTPLRGSDPKNFQPVMGFKTRYGIGINPFAESAAQAPASRIQSGMPSILNSLGKNAYFRRVYVKGI
>ID:YP_008060738.1 |[Escherichia phage Lw1]||_Escherichia_phage_Lw1_.gbk|major capsid protein|1581|NC_021344(176227):132664-134244:1 ^GeneID:16205140^ Escherichia phage Lw1, complete genome.|neighbours:ID:YP_008060737.1(1),ID:YP_008060739.1(1)|neighbour_genes:prohead core protein,capsid vertex protei..|
MSKKNELMEKWNDLLESQEGLPDIATKSKKQLVAAILEAQEKDAETDPVYRDEKIVESFGGFLAEAEIAGDHNYDPTNIASGKSSGAITNIGPAVIGMVRRAIPNLIAFDICGVQPMTGPTGQVFALRAVYGKDPLAGGTPADVREAFHPMFAPDTMYSGQGAAPSNGFAKITTGTAIATGAIVYHFFEETGIAYFQNVTSGNVTVTGATPAELDLAVTAENEKGTLAEISQAMATSVAELQENFNGSSSNPWNEMAFRIDKQVIEARSRQLKAQYSVELAQDLRAVHGMDADAELSAILATEIMLEINREIVDLINFTAQIGKTGFTKTVGSKAGAFDFQDPVDIRGARWAGESYKALLIQIDKEANEIARQTGRGAGNFIIASRNVVSALARIDSGITPAGQGLQKSLNVDTTKAVFAGVLGGTYKVYIDQYARSDYFTVGFKGDNEMDAGIYYAPYVALTPLRGSDPKNFQPVMGFKTRYGIGINPFANSRTQAPADRITSGMITKDMVGKNAYFRKVYVKGL
> |[Tevenvirinae _Escherichia_phage_MX01]||_Escherichia_phage_MX01.gb|major capsid protein|1560|NC_031934.1(168929):103989-105548:1 ^RAST2:fig|1198136.96.peg.183^ Tevenvirinae _Escherichia_phage_MX01|neighbours:(1),(-1)|neighbour_genes:Phage prohead assemb..,Phage protein|
MKKNALVQKWSALLENEALPEIVGASKQAIIAKIFENQEQDILTAPEYRDEKISEAFGSFLTEAEIGGDHGYDATNIAAGQTSGAVTQIGPAVMGMVRRAIPHLIAFDICGVQPLNNPTGQVFALRAVYGKDPIAAGAKEAFHPMYSPDSMFSGQGAAESFEALAASKVLEVGKIYSHFFEATGAAHFQAVEAVTVDAAATDAAKLDVAVTALIEAGKLAEIAEGMATSIAELQEGFNGSQDNPWNEMGFRIDKQVIEAKSRQLKASYSIELAQDLRAVHGMDADAELSGILATEIMLEINREVIDWINYSAQVGKSGQTQTVGSKAGVFDFQDPIDIRGARWAGESFKALLFQIDKEAAEIARQTGRGAGNFIIASRNVVNVLAAVDTSVSYAAQGLGQGFNVDTTKAVFAGVLGGKYRVYIDQYARSDYFTIGYKGANEMDAGIYYAPYVALTPLRGSDPKNFQPVMGFKTRYGIGINPFADPSAQAPTKRIQSGMPDIVNSLGLNGYFRRVYVKGI
>ID:AYR04092.1 |[Escherichia phage OLB35]||_Escherichia_phage_OLB35_.gbk|major capsid protein|1569|MH992122(169140):107166-108734:1 ^^ UNVERIFIED: Escherichia phage OLB35, complete genome.|neighbours:ID:AYR04091.1(1),ID:AYR04093.1(-1)|neighbour_genes:prohead core protein,hypothetical protein|
MTTIKTKAQLVDKWKELLEGEGLPEIANSKQAIIAKIFENQEKDFEVSPEYKDEKIAQAFGSFLTEAEIGGDHGYNAQNIAAGQTSGAVTQIGPAVMGMVRRAIPNLIAFDICGVQPMNSPTGQVFALRAVYGKDPIAAGAKEAFHPMYAPDAMFSGQGAAKKFPALAADTTTVVGDIYTHFFQETGTVYLQASAVVTLDSGATDAAKLDAEVKKQMEAGALVEIAEGMATSIAELQEGFNGSTDNPWNEMGFRIDKQVIEAKSRQLKAAYSIELAQDLRAVHGMDADAELSGILATEIMLEINREVVDWINYSAQVGKSGMTLTPGSKAGVFDFQDPIDIRGARWAGESFKSLLFQIDKEAVEIARQTGRGEGNFIIASRNVVNVLASVDTGISYAAQGLASGFNTDTTKSVFAGVLGGKYRVYIDQYAKQDYFTVGYKGANEMDAGIYYAPYVALTPLRGSDPKNFQPVMGFKTRYGIGVNPFAESSLQAPGARIQSGMPSILNSLGKNAYFRRVYVKGI
> |[Tevenvirinae _Escherichia_phage_PE37]||_Escherichia_phage_PE37.gb|major capsid protein|1566|KU925172.1(166423):60379-61944:-1 ^RAST2:fig|1198136.98.peg.95^ Tevenvirinae _Escherichia_phage_PE37|neighbours:(-1),(-1)|neighbour_genes:capsid vertex protei..,Phage prohead assemb..|
MTIKTKAELLNKWKPLLEGEGLPEIANSKQAIIAKIFENQEKDFQTAPEYKDEKIAQAFGSFLTEAEIGGDHGYNATNIAAGQTSGAVTQIGPAVMGMVRRAIPNLIAFDICGVQPMNSPTGQVFALRAVYGKDPIASGAKEAFHPMYGPDAMFSGQGAAKKFPALAASTQTTVGDIYTHFFQDTGTVYLQASAQVTISASATDADKLDAEIKKQMEAGVLVEIAEGMATSIAELQEGFNGSTDNPWNEMGFRIDKQVIEAKSRQLKAAYSIELAQDLRAVHGMDADAELSGILATEIMLEINREVVDWINYSAQVGKSGMTLTPGSKAGVFDFQDPIDIRGARWAGESFKALLFQIDKEAVEIARQTGRGEGNFIIASRNVVNVLASVDTGISYAAQGLATGFNTDTTKSVFAGVLGGKYRVYIDQYAKQDYFTVGYKGPNEMDAGIYYAPYVALTPLRGSDPKNFQPVMGFKTRYGIGINPFAESAAQAPASRIQSGMPSILNSLGKNAYFRRVYVKGI
>ID:BBC14514.1 |[Escherichia phage PP01]||_Escherichia_phage_PP01.gbk|23|1566|LC348379(167812):103186-104751:1 ^^ Escherichia phage PP01 DNA, complete sequence.|neighbours:ID:BBC14513.1(1),ID:BBC14515.1(-1)|neighbour_genes:22,segD|
MTIKTKAELLNKWKPLLEGEGLPEIANSKQAIIAKIFENQEKDFQTAPEYKDEKIAQAFGSFLTEAEIGGDHGYNATNIAAGQTSGAVTQIGPAVMGMVRRAIPNLIAFDICGVQPMNSPTGQVFALRAVYGKDPIASGAKEAFHPMYGPDAMFSGQGAAKKFPALAASTQTVVGDIYTHFFQETGTVYLQASAVVTIDAGATDAAKLDAEVKKQMEAGVLVEIAEGMATSIAELQEGFNGSTDNPWNEMGFRIDKQVIEAKSRQLKAAYSIELAQDLRAVHGMDADAELSGILATEIMLEINREVVDWINYSAQVGKSGMTLTPGSKAGVFDFQDPIDIRGARWAGESFKALLFQIDKEAVEIARQTGRGEGNFIIASRNVVNVLASVDTGISYAAQGLATGFNTDTTKSVFAGVLGGKYRVYIDQYAKQDYFTVGYKGPNEMDAGIYYAPYVALTPLRGSDPKNFQPVMGFKTRYGIGINPFAESAAQAPASRIQSGMPSILNSLGKNAYFRRVYVKGI
> |[Tevenvirinae _Escherichia_phage_SF]||_Escherichia_phage_SF.gb|major capsid protein|1569|MH359124.1(168695):13054-14622:-1 ^RAST2:fig|1198136.100.peg.19^ Tevenvirinae _Escherichia_phage_SF|neighbours:(1),(-1)|neighbour_genes:Phage protein,Phage prohead assemb..|
MTTIKTKAQLVDKWKELLEGEGLPEIANSKQAIIAKIFENQEKDFEVSPEYKDEKIAQAFGSFLTEAEIGGDHGYNAQNIAAGQTSGAVTQIGPAVMGMVRRAIPNLIAFDICGVQPMSSPTGQVFALRAVYGKDPIAAGAKEAFHPMYAPDAMFSGQGAAKKFPALAASTQTVVGDIYTHFFQETGTVYLQASAVVTIDASATDAAKLDAEIKKQMEAGVLVEIAEGMATSIAELQEGFNGSTDNPWNEMGFRIDKQVIEAKSRQLKAAYSIELAQDLRAVHGMDADAELSGILATEIMLEINREVVDWINYSAQVGKSGMTNIVGSKAGVFDFQDPIDIRGARWAGESFKALLFQIDKEAVEIARQTGRGEGNFIIASRNVVNVLASVDTGISYAAQGLASGFNTDTTKSVFAGVLGGKYRVYIDQYAKQDYFTVGYKGANEMDAGIYYAPYVALTPLRGSDPKNFQPVMGFKTRYGIGVNPFAESSLQAPGARIQSGMPSILNSLGKNAYFRRVYVKGI
>ID:YP_009608490.1 |[Escherichia phage ST0]||_Escherichia_phage_ST0.gbk|major capsid protein|1569|NC_041990(170496):122258-123826:-1 ^GeneID:40084512^ Escherichia phage ST0, complete genome.|neighbours:ID:YP_009608489.1(1),ID:YP_009608491.1(-1)|neighbour_genes:hypothetical protein,prohead core protein|
MTTIKTKAQLVDKWKELLEGEGLPEIANSKQAIIAKIFENQEKDFEVSPEYKDEKIAQAFGSFLTEAEIGGDHGYNAQNIAAGQTSGAVTQIGPAVMGMVRRAIPNLIAFDICGVQPMNSPTGQVFALRAVYGKDPIAAGAKEAFHPMYAPDAMFSGQGAAKKFPALAADTTTVVGDIYTHFFQETGTVYLQASAIVTLDSSATDAAKLDAEVKKQMEAGALVEIAEGMATSIAELQEGFNGSTDNPWNEMGFRIDKQVIEAKSRQLKAAYSIELAQDLRAVHGMDADAELSGILATEIMLEINREVVDWINYSAQVGKSGMTLTPGSKAGVFDFQDPIDIRGARWAGESFKSLLFQIDKEAVEIARQTGRGEGNFIIASRNVVNVLASVDTGISYAAQGLASGFNTDTTKSVFAGVLGGKYRVYIDQYAKQDYFTVGYKGANEMDAGIYYAPYVALTPLRGSDPKNFQPVMGFKTRYGIGVNPFAESSLQAPGARIQSGMPSILNSLGKNAYFRRVYVKGI
>ID:BBC14794.1 |[Escherichia phage T2]||_Escherichia_phage_T2.gbk|23|1566|LC348380(163825):100935-102500:1 ^^ Escherichia phage T2 DNA, complete sequence.|neighbours:ID:BBC14793.1(1),ID:BBC14795.1(1)|neighbour_genes:22,24|
MTIKTKAELLNKWKPLLEGEGLPEIANSKQAIIAKIFENQEKDFQTAPEYKDEKIAQAFGSFLTEAEIGGDHGYNATNIAAGQTSGAVTQIGPAVMGMVRRAIPNLIAFDICGVQPMNSPTGQVFALRAVYGKDPVASGAKEAFHPMYGPDAMFSGQGAAKKFAALKASDTLEVGTIYTHFFQETGTVYLQATEVKQIDVGASDAAKLDAEIKKQMEAGVLVEIAEGMATSIAELQEGFNGSTDNPWNEMGFRIDKQVIEAKSRQLKAAYSIELAQDLRAVHGMDADAELSGILATEIMLEINREVVDWINYSAQVGKSGMTLTPGSKAGVFDFQDPIDIRGARWAGESFKALLFQIDKEAVEIARQTGRGEGNFIIASRNVVNVLASVDTGISYAAQGLATGFNTDTTKSVFAGVLGGKYRVYIDQYAKQDYFTVGYKGPNEMDAGIYYAPYVALTPLRGSDPKNFQPVMGFKTRYGIGINPFAESAAQAPASRIQSGMPSILNSLGKNAYFRRVYVKGI
>ID:YP_009281508.1 |[Escherichia phage UFV-AREG1]||_Escherichia_phage_UFV-AREG1_.gbk|major capsid protein|1566|NC_031030(170788):101924-103489:1 ^GeneID:29063701^ Escherichia phage UFV-AREG1, complete genome.|neighbours:ID:YP_009281507.1(1),ID:YP_009281509.1(1)|neighbour_genes:putative prohead cor..,putative head vertex..|
MTIKTKAELLNKWKPLLEGEGLPEIANSKQAIIAKIFENQEKDFQTAPEYKDEKIAQAFGSFLTEAEIGGDHGYNATNIAAGQTSGAVTQIGPAVMGMVRRAIPNLIAFDICGVQPMSSPTGQVFALRAVYGKDPIASDAKEAFHPMYGPDAMFSGQGAAKKFPALAASTQTVVGDIYTHFFQETGTVYLQASAVVTIDAGATDAAKLDAEIKKQMEAGVLVEIAEGMATSIAELQEGFNGSTDNPWNEMGFRIDKQVIEAKSRQLKAAYSIELAQDLRAVHGMDADAELSGILATEIMLEINREVVDWINYSAQVGKSGMTLTPGSKAGVFDFQDPIDIRGARWAGESFKALLFQIDKEAVEIARQTGRGEGNFIIASRNVVNVLASVDTGISYAAQGLATGFNTDTTKSVFAGVLGGKYRVYIDQYAKQDYFTVGYKGPNEMDAGIYYAPYVALTPLRGSDPKNFQPVMGFKTRYGIGINPFAESAAQAPASRIQSGMPSILNSLGKNAYFRRVYVKGI
>ID:YP_009323376.1 |[Escherichia phage WG01]||_Escherichia_phage_WG01_.gbk|major head protein|1560|NC_031928(169936):103585-105144:1 ^GeneID:30308502^ Escherichia phage WG01, complete genome.|neighbours:ID:YP_009323375.1(1),ID:YP_009323377.1(-1)|neighbour_genes:prohead core scaffol..,hypothetical protein|
MKKNALVQKWSALLENEALPEIVGASKQAIIAKIFENQEQDILTAPEYRDEKISEAFGSFLTEAEIGGDHGYDATNIAAGQTSGAVTQIGPAVMGMVRRAIPHLIAFDICGVQPLNNPTGQVFALRAVYGKDPIAAGAKEAFHPMYSPDAMFSGQGAAESFEALAASKVLEVGKIYSHFFEATGAAHFQAVEAVTVDAAATDAAKLDAAVTALIEAGKLAELAEGMATSIAELQEGFNGSTDNPWNEMGFRIDKQVIEAKSRQLKASYSIELAQDLRAVHGMDADAELSGILATEIMLEINREVIDWINYSAQVGKSGMTNTVGAKAGVFDFQDPIDIRGARWAGESFKALLFQIDKEAAEIARQTGRGAGNFIIASRNVVNVLAAVDTSVSYAAQGLGQGFNVDTTKAVFAGVLGGKYRVYIDQYARSDYFTIGYKGANEMDAGIYYAPYVALTPLRGSDPKNFQPVMGFKTRYGIGINPFADPSAQAPTKRIQSGMPDIVNSLGLNGYFRRVYVKGI
>ID:YP_009030781.1 |[Escherichia phage vB_EcoM_112]||_Escherichia_phage_e112_.gbk|major capsid protein|1566|NC_024125(168470):104136-105701:1 ^GeneID:19485324^ Escherichia phage e11/2, complete genome.|neighbours:ID:YP_009030780.1(1),ID:YP_009030782.1(1)|neighbour_genes:prohead core scaffol..,head vertex protein|
MTIKTKAELLNKWKPLLEGEGLPEIANSKQAIIAKIFENQEKDFQTAPEYKDEKIAQAFGSFLTEAEIGGDHGYNATNIAAGQTSGAVTQIGPAVMGMVRRAIPNLIAFDICGVQPMNSPTGQVFALRAVYGKDPIASGAKEAFHPMYGPDAMFSGQGAAKKFPALAASTQTTVGDIYTHFFQETGTVYLQASAQVTISSSADDAAKLDAEIKKQMEAGALVEIAEGMATSIAELQEGFNGSTDNPWNEMGFRIDKQVIEAKSRQLKAAYSIELAQDLRAVHGMDADAELSGILATEIMLEINREVVDWINYSAQVGKSGMTLTPGSKAGVFDFQDPIDIRGARWAGESFKALLFQIDKEAVEIARQTGRGEGNFIIASRNVVNVLASVDTGISYAAQGLATGFNTDTTKSVFAGVLGGKYRVYIDQYAKQDYFTVGYKGPNEMDAGIYYAPYVALTPLRGSDPKNFQPVMGFKTRYGIGINPFAESAAQAPASRIQSGMPSILNSLGKNAYFRRVYVKGI
>ID:AYN56240.1 |[Escherichia phage p000v]||_Escherichia_phage_p000v_.gbk|major capsid protein|1569|MK047717(167803):41583-43151:-1 ^^ Escherichia phage p000v, complete genome.|neighbours:ID:AYN56239.1(1),ID:AYN56241.1(-1)|neighbour_genes:hypothetical protein,capsid assembly scaf..|
MTTIKTKAQLVDKWKELLEGEGLPEIANSKQAIIAKIFENQEKDFEVSPEYKDEKIAQAFGSFLTEAEIGGDHGYNAQNIAAGQTSGAVTQIGPAVMGMVRRAIPNLIAFDICGVQPMNSPTGQVFALRAVYGKDPIAAGAKEAFHPMYAPDAMFSGQGAAKKFPALAASTQTTVGDIYTHFFQETGTVYLQASVQVTIDAGATDAAKLDAEVKKQMEAGALVEIAEGMATSIAELQEGFNGSTDNPWNEMGFRIDKQVIEAKSRQLKAAYSIELAQDLRAVHGMDADAELSGILATEIMLEINREVVDWINYSAQVGKSGMTLTPGSKAGVFDFQDPIDIRGARWAGESFKSLLFQIDKEAVEIARQTGRGEGNFIIASRNVVNVLASVDTGISYAAQGLASGFNTDTTKSVFAGVLGGKYRVYIDQYAKQDYFTVGYKGANEMDAGIYYAPYVALTPLRGSDPKNFQPVMGFKTRYGIGVNPFAESSLQAPGARIQSGMPSILNSLGKNAYFRRVYVKGI
> |[Tevenvirinae _Escherichia_phage_p000y]||_Escherichia_phage_p000y.gb|major capsid protein|1569|MK047718.1(169872):153769-155337:-1 ^RAST2:fig|1198136.97.peg.267^ Tevenvirinae _Escherichia_phage_p000y|neighbours:(1),(-1)|neighbour_genes:Phage protein,Phage prohead assemb..|
MTTIKTKAQLVDKWKELLEGEGLPEIANSKQAIIAKIFENQEKDFEVSPEYKDEKIAQAFGSFLTEAEIGGDHGYNAQNIAAGQTSGAVTQIGPAVMGMVRRAIPNLIAFDICGVQPMNSPTGQVFALRAVYGKDPIAAGAKEAFHPMYAPDAMFSGQGAAKKFPALAADTTTVVGDIYTHFFQETGTVYLQASAVVTLDSGATDAAKLDAEVKKQMEAGALVEIAEGMATSIAELQEGFNGSTDNPWNEMGFRIDKQVIEAKSRQLKAAYSIELAQDLRAVHGMDADAELSGILATEIMLEINREVVDWINYSAQVGKSGMTLTPGSKAGVFDFQDPIDIRGARWAGESFKSLLFQIDKEAVEIARQTGRGEGNFIIASRNVVNVLASVDTGISYAAQGLASGFNTDTTKSVFAGVLGGKYRVYIDQYAKQDYFTVGYKGANEMDAGIYYAPYVALTPLRGSDPKNFQPVMGFKTRYGIGVNPFAESSLQAPGARIQSGMPSILNSLGKNAYFRRVYVKGI
> |[Tevenvirinae _Escherichia_phage_slur02]||_Escherichia_phage_slur02.gb|major capsid protein|1566|NC_028927.1(167298):5284-6849:1 ^RAST2:fig|1198136.99.peg.8^ Tevenvirinae _Escherichia_phage_slur02|neighbours:(1),(1)|neighbour_genes:Phage prohead assemb..,capsid vertex protei..|
MTIKTKAELLNKWKPLLEGEGLPEIANSKQAIIAKIFENQEKDFQTAPEYKDEKIAQAFGSFLTEAEIGGDHGYNATNIAAGQTSGAVTQIGPAVMGMVRRAIPNLIAFDICGVQPMNSPTGQVFALRAVYGKDPIASGAKEAFHPMYGPDAMFSGQGAAKKFAALKASDTLEVGTIYTHFFQETGTVYLQATEVKQIDSGASDADKLDAEIKKQMEAGVLVEIAEGMATSIAELQEGFNGSTDNPWNEMGFRIDKQVIEAKSRQLKAAYSIELAQDLRAVHGMDADAELSGILATEIMLEINREVVDWINYSAQVGKSGMTLTPGSKAGVFDFQDPIDIRGARWAGESFKALLFQIDKEAVEIARQTGRGEGNFIIASRNVVNVLASVDTGISYAAQGLATGFNTDTTKSVFAGVLGGKYRVYIDQYAKQDYFTVGYKGPNEMDAGIYYAPYVALTPLRGSDPKNFQPVMGFKTRYGIGINPFAESAAQAPASRIQSGMPSILNSLGKNAYFRRVYVKGI
>ID:YP_009625076.1 |[Escherichia phage slur03]||_Escherichia_phage_slur03_.gbk|major head protein [..|1566|NC_042129(167467):65341-66906:-1 ^GOA:A0A0M7QBV5,GeneID:40101958,InterPro:IPR010762,UniProtKB/TrEMBL:A0A0M7QBV5^ Escherichia phage slur03, complete genome.|neighbours:ID:YP_009625075.1(-1),ID:YP_009625077.1(-1)|neighbour_genes:precursor of head ve..,prohead core scaffol..|
MTIKTKAELLNKWKPLLEGEGLPEIANSKQAIIAKIFENQEKDFQTAPEYKDEKIAQAFGSFLTEAEIGGDHGYNATNIAAGQTSGAVTQIGPAVMGMVRRAIPNLIAFDICGVQPMNSPTGQVFALRAVYGKDPVASGAKEAFHPMYGPDAMFSGQGAAKKFAALKASDTLEVGTIYTHFFQDTGTVYLQATEVKQIDTSASDAAKLDAEIKKQMEAGVLVEIAEGMATSIAELQEGFNGSTDNPWNEMGFRIDKQVIEAKSRQLKAAYSIELAQDLRAVHGMDADAELSGILATEIMLEINREVVDWINYSAQVGKSGMTLTPGSKAGVFDFQDPIDIRGARWAGESFKALLFQIDKEAVEIARQTGRGEGNFIIASRNVVNVLASVDTGISYAAQGLATGFNTDTTKSVFAGVLGGKYRVYIDQYAKQDYFTVGYKGPNEMDAGIYYAPYVALTPLRGSDPKNFQPVMGFKTRYGIGINPFAESAAQAPASRIQSGMPSILNSLGKNAYFRRVYVKGI
>ID:YP_009625390.1 |[Escherichia phage slur04]||_Escherichia_phage_slur04_.gbk|Major capsid protein..|1566|NC_042130(167298):86968-88533:1 ^GOA:A0A0M7QDM8,GeneID:40102291,InterPro:IPR010762,UniProtKB/TrEMBL:A0A0M7QDM8^ Escherichia phage slur04, complete genome.|neighbours:ID:YP_009625389.1(1),ID:YP_009625391.1(1)|neighbour_genes:hypothetical protein,Major capsid protein..|
MTIKTKAELLNKWKPLLEGEGLPEIANSKQAIIAKIFENQEKDFQTAPEYKDEKIAQAFGSFLTEAEIGGDHGYNATNIAAGQTSGAVTQIGPAVMGMVRRAIPNLIAFDICGVQPMNSPTGQVFALRAVYGKDPIASGAKEAFHPMYGPDAMFSGQGAAKKFAALKASDTLEVGTIYTHFFQETGTVYLQATEVKQIDSGASDADKLDAEIKKQMEAGVLVEIAEGMATSIAELQEGFNGSTDNPWNEMGFRIDKQVIEAKSRQLKAAYSIELAQDLRAVHGMDADAELSGILATEIMLEINREVVDWINYSAQVGKSGMTLTPGSKAGVFDFQDPIDIRGARWAGESFKALLFQIDKEAVEIARQTGRGEGNFIIASRNVVNVLASVDTGISYAAQGLATGFNTDTTKSVFAGVLGGKYRVYIDQYAKQDYFTVGYKGPNEMDAGIYYAPYVALTPLRGSDPKNFQPVMGFKTRYGIGINPFAESAAQAPASRIQSGMPSILNSLGKNAYFRRVYVKGI
> |[Tevenvirinae _Escherichia_phage_slur07]||_Escherichia_phage_slur07.gb|major capsid protein|1566|NC_028780.1(167124):59006-60571:-1 ^RAST2:fig|1198136.89.peg.88^ Tevenvirinae _Escherichia_phage_slur07|neighbours:(-1),(-1)|neighbour_genes:capsid vertex protei..,Phage prohead assemb..|
MTIKTKAELLNKWKPLLEGEGLPEIANSKQAIIAKIFENQEKDFQTAPEYKDEKIAQAFGSFLTEAEIGGDHGYNATNIAAGQTSGAVTQIGPAVMGMVRRAIPNLIAFDICGVQPMNSPTGQVFALRAVYGKDPIAADAKEAFHPMYGPDAMFSGQGAAKKFPALAASTQTTVGDIYTHFFQDTGTVYLQASVQVTIDAGATDAAKLDAEIKKQMEAGALVEIAEGMATSIAELQEGFNGSTDNPWNEMGFRIDKQVIEAKSRQLKAAYSIELAQDLRAVHGMDADAELSGILATEIMLEINREVVDWINYSAQVGKSGMTLTPGSKAGVFDFQDPIDIRGARWAGESFKSLLFQIDKEAVEIARQTGRGEGNFIIASRNVVNVLASVDTGISYAAQGLASGFNTDTTKSVFAGVLGGKYRVYIDQYAKQDYFTVGYKGPNEMDAGIYYAPYVALTPLRGSDPKNFQPVMGFKTRYGIGINPFAESAAQAPASRIQSGMPSILNSLGKNAYFRRVYVKGI
>ID:CUL02620.1 |[Escherichia phage slur08]||_Escherichia_phage_slur08_.gbk|Major capsid protein..|1566|LN881733(167467):62588-64153:-1 ^GOA:A0A0M7QB82,InterPro:IPR010762,UniProtKB/TrEMBL:A0A0M7QB82^ Escherichia phage slur08, complete genome.|neighbours:ID:CUL02619.1(-1),ID:CUL02621.1(-1)|neighbour_genes:Major capsid protein..,hypothetical protein|
MTIKTKAELLNKWKPLLEGEGLPEIANSKQAIIAKIFENQEKDFQTAPEYKDEKIAQAFGSFLTEAEIGGDHGYNATNIAAGQTSGAVTQIGPAVMGMVRRAIPNLIAFDICGVQPMNSPTGQVFALRAVYGKDPVASGAKEAFHPMYGPDAMFSGQGAAKKFAALKASDTLEVGTIYTHFFQDTGTVYLQATEVKQIDTSASDAAKLDAEIKKQMEAGVLVEIAEGMATSIAELQEGFNGSTDNPWNEMGFRIDKQVIEAKSRQLKAAYSIELAQDLRAVHGMDADAELSGILATEIMLEINREVVDWINYSAQVGKSGMTLTPGSKAGVFDFQDPIDIRGARWAGESFKALLFQIDKEAVEIARQTGRGEGNFIIASRNVVNVLASVDTGISYAAQGLATGFNTDTTKSVFAGVLGGKYRVYIDQYAKQDYFTVGYKGPNEMDAGIYYAPYVALTPLRGSDPKNFQPVMGFKTRYGIGINPFAESAAQAPASRIQSGMPSILNSLGKNAYFRRVYVKGI
>ID:CUL02944.1 |[Escherichia phage slur11]||_Escherichia_phage_slur11_.gbk|Major capsid protein..|1566|LN881734(167298):90514-92079:1 ^GOA:A0A0M7QC81,InterPro:IPR010762,UniProtKB/TrEMBL:A0A0M7QC81^ Escherichia phage slur11, complete genome.|neighbours:ID:CUL02943.1(1),ID:CUL02945.1(1)|neighbour_genes:hypothetical protein,Major capsid protein..|
MTIKTKAELLNKWKPLLEGEGLPEIANSKQAIIAKIFENQEKDFQTAPEYKDEKIAQAFGSFLTEAEIGGDHGYNATNIAAGQTSGAVTQIGPAVMGMVRRAIPNLIAFDICGVQPMNSPTGQVFALRAVYGKDPIASGAKEAFHPMYGPDAMFSGQGAAKKFAALKASDTLEVGTIYTHFFQETGTVYLQATEVKQIDSGASDADKLDAEIKKQMEAGVLVEIAEGMATSIAELQEGFNGSTDNPWNEMGFRIDKQVIEAKSRQLKAAYSIELAQDLRAVHGMDADAELSGILATEIMLEINREVVDWINYSAQVGKSGMTLTPGSKAGVFDFQDPIDIRGARWAGESFKALLFQIDKEAVEIARQTGRGEGNFIIASRNVVNVLASVDTGISYAAQGLATGFNTDTTKSVFAGVLGGKYRVYIDQYAKQDYFTVGYKGPNEMDAGIYYAPYVALTPLRGSDPKNFQPVMGFKTRYGIGINPFAESAAQAPASRIQSGMPSILNSLGKNAYFRRVYVKGI
>ID:CUL03730.1 |[Escherichia phage slur13]||_Escherichia_phage_slur13_.gbk|Major capsid protein..|1566|LN881737(167299):112336-113901:1 ^GOA:A0A0M7QE47,InterPro:IPR010762,UniProtKB/TrEMBL:A0A0M7QE47^ Escherichia phage slur13, complete genome.|neighbours:ID:CUL03729.1(1),ID:CUL03731.1(1)|neighbour_genes:hypothetical protein,Major capsid protein..|
MTIKTKAELLNKWKPLLEGEGLPEIANSKQAIIAKIFENQEKDFQTAPEYKDEKIAQAFGSFLTEAEIGGDHGYNATNIAAGQTSGAVTQIGPAVMGMVRRAIPNLIAFDICGVQPMNSPTGQVFALRAVYGKDPIASGAKEAFHPMYGPDAMFSGQGAAKKFAALKASDTLEVGTIYTHFFQETGTVYLQATEVKQIDSGASDADKLDAEIKKQMEAGVLVEIAEGMATSIAELQEGFNGSTDNPWNEMGFRIDKQVIEAKSRQLKAAYSIELAQDLRAVHGMDADAELSGILATEIMLEINREVVDWINYSAQVGKSGMTLTPGSKAGVFDFQDPIDIRGARWAGESFKALLFQIDKEAVEIARQTGRGEGNFIIASRNVVNVLASVDTGISYAAQGLATGFNTDTTKSVFAGVLGGKYRVYIDQYAKQDYFTVGYKGPNEMDAGIYYAPYVALTPLRGSDPKNFQPVMGFKTRYGIGINPFAESAAQAPASRIQSGMPSILNSLGKNAYFRRVYVKGI
>ID:YP_009180674.1 |[Escherichia phage slur14]||_Escherichia_phage_slur14_.gbk|Major capsid protein..|1566|NC_028448(167467):45434-46999:1 ^GOA:A0A0M7QD24,GeneID:26227849,InterPro:IPR010762,UniProtKB/TrEMBL:A0A0M7QD24^ Escherichia phage slur14, complete genome.|neighbours:ID:YP_009180673.1(1),ID:YP_009180675.1(1)|neighbour_genes:hypothetical protein,Major capsid protein..|
MTIKTKAELLNKWKPLLEGEGLPEIANSKQAIIAKIFENQEKDFQTAPEYKDEKIAQAFGSFLTEAEIGGDHGYNATNIAAGQTSGAVTQIGPAVMGMVRRAIPNLIAFDICGVQPMNSPTGQVFALRAVYGKDPVASGAKEAFHPMYGPDAMFSGQGAAKKFAALKASDTLEVGTIYTHFFQDTGTVYLQATEVKQIDTSASDAAKLDAEIKKQMEAGVLVEIAEGMATSIAELQEGFNGSTDNPWNEMGFRIDKQVIEAKSRQLKAAYSIELAQDLRAVHGMDADAELSGILATEIMLEINREVVDWINYSAQVGKSGMTLTPGSKAGVFDFQDPIDIRGARWAGESFKALLFQIDKEAVEIARQTGRGEGNFIIASRNVVNVLASVDTGISYAAQGLATGFNTDTTKSVFAGVLGGKYRVYIDQYAKQDYFTVGYKGPNEMDAGIYYAPYVALTPLRGSDPKNFQPVMGFKTRYGIGINPFAESAAQAPASRIQSGMPSILNSLGKNAYFRRVYVKGI
>ID:AVH86002.1 |[Escherichia phage vB_EcoM-G28]||_Escherichia_phage_vB_EcoM-G28.gbk|putative major capsi..|1566|MG867727(170121):103618-105183:1 ^^ Escherichia phage vB_EcoM-G28, complete genome.|neighbours:ID:AVH86001.1(1),ID:AVH86003.1(-1)|neighbour_genes:putative prohead cor..,hypothetical protein|
MTIKTKAELLNKWKPLLEGEGLPEIANSKQAIIAKIFENQEKDFQTAPEYKDEKIAQAFGSFLTEAEIGGDHGYNATNIAAGQTSGAVTQIGPAVMGMVRRAIPNLIAFDICGVQPMNSPTGQVFALRAVYGKDPIASGAKEAFHPMYGPDAMFSGQGAAKKFPALAASTETTVGDIYTHFFQDTGTVYLQASAQVTISASATDAAKLDAEIKKQMEAGVLVEIAEGMATSIAELQEGFNGSTDNPWNEMGFRIDKQVIEAKSRQLKAAYSIELAQDLRAVHGMDADAELSGILATEIMLEINREVVDWINYSAQVGKSGMTLTPGSKAGVFDFQDPIDIRGARWAGESFKALLFQIDKEAVEIARQTGRGEGNFIIASRNVVNVLASVDTGISYAAQGLATGFNTDTTKSVFAGVLGGKYRVYIDQYAKQDYFTVGYKGPNEMDAGIYYAPYVALTPLRGSDPKNFQPVMGFKTRYGIGINPFAESAAQAPASRIQSGMPSILNSLGKNAYFRRVYVKGI
>ID:QDF15198.1 |[Escherichia phage vB_EcoM-Sa45lw]||_Escherichia_phage_vB_EcoM-Sa45lw_.gbk|major capsid protein|1566|MK977694(167353):102549-104114:1 ^^ Escherichia phage vB_EcoM-Sa45lw, complete genome.|neighbours:ID:QDF15197.1(1),ID:QDF15199.1(1)|neighbour_genes:prohead core scaffol..,capsid vertex protei..|
MTIKTKAELLNKWKPLLEGEGLPEIANSKQAIIAKIFENQEKDFQTAPEYKDEKIAQAFGSFLTEAEIGGDHGYNATNIAAGQTSGAVTQIGPAVMGMVRRAIPNLIAFDICGVQPMNSPTGQVFALRAVYGKDPIASGAKEAFHPMYGPDAMFSGQGAAKKFAALKASDTLEVGTIYTHFFQDTGTVYLQATAAKQIDSGASDADKLDAEIKKQMEAGVLVEIAEGMATSIAELQEGFNGSTDNPWNEMGFRIDKQVIEAKSRQLKAAYSIELAQDLRAVHGMDADAELSGILATEIMLEINREVVDWINYSAQVGKSGMTLTPGSKAGVFDFQDPIDIRGARWAGESFKALLFQIDKEAVEIARQTGRGEGNFIIASRNVVNVLASVDTGISYAAQGLATGFNTDTTKSVFAGVLGGKYRVYIDQYAKQDYFTVGYKGPNEMDAGIYYAPYVALTPLRGSDPKNFQPVMGFKTRYGIGINPFAESAAQAPASRIQSGMPSILNSLGKNAYFRRVYVKGI
>ID:YP_009290441.1 |[Escherichia phage vB_EcoM-UFV13]||_Escherichia_phage_vB_EcoM-UFV13_.gbk|major capsid protein|1566|NC_031103(165772):102483-104048:1 ^GeneID:29081237^ Escherichia phage vB_EcoM-UFV13, complete genome.|neighbours:ID:YP_009290440.1(1),ID:YP_009290442.1(1)|neighbour_genes:prohead assembly (sc..,capsid vertex|
MTIKTKAELLNKWKPLLEGEGLPEIANSKQAIIAKIFENQEKDFQTAPEYKDEKIAQAFGSFLTEAEIGGDHGYNATNIAAGQTSGAVTQIGPAVMGMVRRAIPNLIAFDICGVQPMNSPTGQVFALRAVYGKDPIASGAKEAFHPMYGPDAMFSGQGAAKKFAALAASTQTTVGDIYTHFFQDTGTVYLQASVQVTIDAGATDAAKLDAEIKKQMEAGALVEIAEGMATSIAELQESFNGSTDNPWNEMGFRIDKQVIEAKSRQLKAAYSIELAQDLRAVHGMDADAELSGILATEIMLEINREVVDWINYSAQVGKSGMTLTPGSKAGVFDFQDPIDIRGARWAGESFKALLFQIDKEAVEIARQTGRGEGNFIIASRNVVNVLASVDTGISYAAQGLATGFNTDTTKSVFAGVLGGKYRVYIDQYAKQDYFTVGYKGPNEMDAGIYYAPYVALTPLRGSDPKNFQPVMGFKTRYGIGINPFAESAAQAPASRIQSGMPSILNSLGKNAYFRRVYVKGI
>ID:AUV61036.1 |[Escherichia phage vB_EcoM-fFiEco06]||_Escherichia_phage_vB_EcoM-fFiEco06_.gbk|major capsid protein|1566|MG781190(167076):102298-103863:1 ^^ Escherichia phage vB_EcoM-fFiEco06, complete genome.|neighbours:ID:AUV61035.1(1),ID:AUV61037.1(1)|neighbour_genes:prohead core scaffol..,capsid vertex protei..|
MTIKTKAELLNKWKPLLEGEGLPEIANSKQAIIAKIFENQEKDFQTAPEYKDEKIAQAFGSFLTEAEIGGDHGYNATNIAAGQTSGAVTQIGPAVMGMVRRAIPNLIAFDICGVQPMNSPTGQVFALRAVYGKDPIASGAKEAFHPMYGPDAMFSGQGAAKKFAALKASDTLEVGTIYTHFFQETGTVYLQATAAKQIDSGASDADKLDAEIKKQMEAGVLVEIAEGMATSIAELQEGFNGSTDNPWNEMGFRIDKQVIEAKSRQLKAAYSIELAQDLRAVHGMDADAELSGILATEIMLEINREVVDWINYSAQVGKSGMTLTPGSKAGVFDFQDPIDIRGARWAGESFKALLFQIDKEAVEIARQTGRGEGNFIIASRNVVNVLASVDTGISYAAQGLATGFNTDTTKSVFAGVLGGKYRVYIDQYAKQDYFTVGYKGPNEMDAGIYYAPYVALTPLRGSDPKNFQPVMGFKTRYGIGINPFAESAAQAPASRIQSGMPSILNSLGKNAYFRRVYVKGI
>ID:AUV61309.1 |[Escherichia phage vB_EcoM-fHoEco02]||_Escherichia_phage_vB_EcoM-fHoEco02_.gbk|major capsid protein|1566|MG781191(167064):102288-103853:1 ^^ Escherichia phage vB_EcoM-fHoEco02, complete genome.|neighbours:ID:AUV61308.1(1),ID:AUV61310.1(1)|neighbour_genes:prohead core scaffol..,capsid vertex protei..|
MTIKTKAELLNKWKPLLEGEGLPEIANSKQAIIAKIFENQEKDFQTAPEYKDEKIAQAFGSFLTEAEIGGDHGYNATNIAAGQTSGAVTQIGPAVMGMVRRAIPNLIAFDICGVQPMNSPTGQVFALRAVYGKDPIASGAKEAFHPMYGPDAMFSGQGAAKKFAALKASDTLEVGTIYTHFFQETGTVYLQATAAKQIDLGASDADKLDAEIKKQMEAGVLVEIAEGMATSIAELQEGFNGSTDNPWNEMGFRIDKQVIEAKSRQLKAAYSIELAQDLRAVHGMDADAELSGILATEIMLEINREVVDWINYSAQVGKSGMTLTPGSKAGVFDFQDPIDIRGARWAGESFKALLFQIDKEAVEIARQTGRGEGNFIIASRNVVNVLASVDTGISYAAQGLATGFNTDTTKSVFAGVLGGKYRVYIDQYAKQDYFTVGYKGPNEMDAGIYYAPYVALTPLRGSDPKNFQPVMGFKTRYGIGINPFAESAAQAPASRIQSGMPSILNSLGKNAYFRRVYVKGI
>ID:AYP69737.1 |[Escherichia phage vB_EcoM_DalCa]||_Escherichia_phage_vB_EcoM_DalCa_.gbk|major capsid protein|1551|MH992510(166040):101769-103319:1 ^^ Escherichia phage vB_EcoM_DalCa, complete genome.|neighbours:ID:AYP69776.1(1),ID:AYP69745.1(1)|neighbour_genes:prohead core scaffol..,precursor of head ve..|
MTIKTKAELLNKWKPLLEGEGLPEIANSKQAIIAKIFENQEKDFQTAPEYKDEKIAQAFGSFLTEAEIGGDHGYNATNIAAGQTSGAVTQIGPAVMGMVRRAIPNLIAFDICGVQPMNNPTGQVFALRAVYGKDPIAADAKEAFHPMYGPDAMFSGQGAAKKFPALAASTQTKVGDIYTHFFQETGTVYLQASAQVTISSTADDAEIKKQMEAGALVEIAEGMATSIAELQEGFNGSTDNPWNEMGFRIDKQVIEAKSRQLKAAYSIELAQDLRAVHGMDADAELSGILATEIMLEINREVVDWINYSAQVGKSGMTLTPGSKAGVFDFQDPIDIRGARWAGESFKALLFQIDKEAVEIARQTGRGEGNFIIASRNVVNVLASVDTGISYAAQGLATGFNTDTTKSVFAGVLGGKYRVYIDQYAKQDYFTVGYKGPNEMDAGIYYAPYVALTPLRGSDPKNFQPVMGFKTRYGIGINPFAESAAQAPASRIQSGMPSILNSLGKNAYFRRVYVKGI
>ID:QBO63690.1 |[Escherichia phage vB_EcoM_G10400]||_Escherichia_phage_vB_EcoM_G10400.gbk|putative major capsi..|1566|MK327937(170182):103330-104895:1 ^^ Escherichia phage vB_EcoM_G10400, complete genome.|neighbours:ID:QBO63689.1(1),ID:QBO63691.1(1)|neighbour_genes:putative prohead cor..,putative capsid vert..|
MTIKTKAELLNKWKPLLEGEGLPEIANSKQAIIAKIFENQEKDFQTAPEYKDEKIAQAFGSFLTEAEIGGDHGYNATNIAAGQTSGAVTQIGPAVMGMVRRAIPNLIAFDICGVQPMNSPTGQVFALRAVYGKDPIASGAKEAFHPMYGPDAMFSGQGAAKKFAALKASDTLEVGTIYTHFFQETGTVYLQATAAKQIDSGASDADKLDAEIKKQMEAGVLVEIAEGMATSIAELQEGFNGSTDNPWNEMGFRIDKQVIEAKSRQLKAAYSIELAQDLRAVHGMDADAELSGILATEIMLEINREVVDWINYSAQVGKSGMTLTPGSKAGVFDFQDPIDIRGARWAGESFKALLFQIDKEAVEIARQTGRGEGNFIIASRNVVNVLASVDTGISYAAQGLATGFNTDTTKSVFAGVLGGKYRVYIDQYAKQDYFTVGYKGPNEMDAGIYYAPYVALTPLRGSDPKNFQPVMGFKTRYGIGINPFAESAAQAPASRIQSGMPSILNSLGKNAYFRRVYVKGI
>ID:QBO62315.1 |[Escherichia phage vB_EcoM_G2248]||_Escherichia_phage_vB_EcoM_G2248.gbk|putative major capsi..|1587|MK327932(170678):95995-97581:1 ^^ Escherichia phage vB_EcoM_G2248, complete genome.|neighbours:ID:QBO62314.1(1),ID:QBO62316.1(1)|neighbour_genes:putative prohead cor..,hypothetical protein|
MKTTKELMEKWSPLLENEKLPEIATASKQKLVAKILESQEADFAVDPIYKDEKVVEAFGGFITEAEVAGDHGYDASKIAAGQTTGAITNVGPAVIGMVRRAIPNLIAFDICGVQPMSTPTSQIFAIRSVYGADPLAVGAKEAFHPMYSPNAFHSSLAAKGATVGSPLGTAFQKLAMQSAIQAGDIVHHTFAETGIAYLQNVTAEAVTPQKAGQESEDEVVMKLMEECKLVEIAFGMATSIAEIQEGFNGSQNNPWAEMSMRIDKQVVEAKSRQLKARYSIEVAQDLRAVHGMDADAELNAILANEVLLEINREIVDVINFTAQVGKTGMTQTVGSKAGVFDLQDPIDTRGARWAGESFKSLIYQIDKEAAEIARQTGRGAGNFVIASRNVVNILASADQGISLAMQGAAKGLNTDTTKAVFAGVLAGKYKVFIDQYARQDYFTVGYKGDNEMDAGIYYAPYVALTPLRATDPQSFHPVLGFKTRYGIGINPFADSKSQAPSARITSGMLSKESVGKNAYFRRVWVKGC
> |[Tevenvirinae Escherichia_phage_vB_EcoM_G2285]||_Escherichia_phage_vB_EcoM_G2285.gb|major capsid protein|1569|MK327933.1(166675):105479-107047:1 ^RAST2:fig|1198136.60.peg.186^ Tevenvirinae Escherichia_phage_vB_EcoM_G2285|neighbours:(1),(-1)|neighbour_genes:Phage prohead assemb..,Phage protein|
MTTIKTKAQLVDKWKELLEGEGLPEIANSKQAIIAKIFENQEKDFEVSPEYKDEKIAQAFGSFLTEAEIGGDHGYNAQNIAAGQTSGAVTQIGPAVMGMVRRAIPNLIAFDICGVQPMNSPTGQVFALRAVYGKDPIAAGAKEAFHPMYAPDAMFSGQGAAKKFPALAASTQTTVGDIYTHFFQETGTVYLQASVQVTIDAGATDAAKLDAEVKKQMEAGALVEIAEGMATSIAELQEGFNGSTDNPWNEMGFRIDKQVIEAKSRQLKAAYSIELAQDLRAVHGMDADAELSGILATEIMLEINREVVDWINYSAQVGKSGMTLTPGSKAGVFDFQDPIDIRGARWAGESFKSLLFQIDKEAVEIARQTGRGEGNFIIASRNVVNVLASVDTGISYAAQGLASGFNTDTTKSVFAGVLGGKYRVYIDQYAKQDYFTVGYKGANEMDAGIYYAPYVALTPLRGSDPKNFQPVMGFKTRYGIGVNPFAESSLQAPGARIQSGMPSILNSLGKNAYFRRVYVKGI
> |[Tevenvirinae _Escherichia_phage_vB_EcoM_G2469]||_Escherichia_phage_vB_EcoM_G2469.gb|major capsid protein|1569|MK327934.1(170452):107615-109183:1 ^RAST2:fig|1198136.90.peg.187^ Tevenvirinae _Escherichia_phage_vB_EcoM_G2469|neighbours:(1),(-1)|neighbour_genes:Phage prohead assemb..,Phage protein|
MTTIKTKAQLVDKWKELLEGEGLPEIANSKQAIIAKIFENQEKDFEVSPEYKDEKIAQAFGSFLTEAEIGGDHGYNAQNIAAGQTSGAVTQIGPAVMGMVRRAIPNLIAFDICGVQPMNSPTGQVFALRAVYGKDPIAAGAKEAFHPMYAPDAMFSGQGAAKKFPALAADTTTVVGDIYTHFFQETGTVYLQASAVVTLDSGATDAAKLDAEVKKQMEAGALVEIAEGMATSIAELQEGFNGSTDNPWNEMGFRIDKQVIEAKSRQLKAAYSIELAQDLRAVHGMDADAELSGILATEIMLEINREVVDWINYSAQVGKSGMTLTPGSKAGVFDFQDPIDIRGARWAGESFKSLLFQIDKEAVEIARQTGRGEGNFIIASRNVVNVLASVDTGISYAAQGLASGFNTDTTKSVFAGVLGGKYRVYIDQYAKQDYFTVGYKGANEMDAGIYYAPYVALTPLRGSDPKNFQPVMGFKTRYGIGVNPFAESSLQAPGARIQSGMPSILNSLGKNAYFRRVYVKGI
> |[Tevenvirinae Escherichia_phage_vB_EcoM_G2494]||_Escherichia_phage_vB_EcoM_G2494.gb|major capsid protein|1584|MK327935.1(168327):96498-98081:1 ^RAST2:fig|1198136.61.peg.169^ Tevenvirinae Escherichia_phage_vB_EcoM_G2494|neighbours:(1),(1)|neighbour_genes:Phage prohead assemb..,hypothetical protein|
MKTTKELMEKWSPLLENEKLPEIATASKQKLVAKILESQEADFAVDPIYKDEKVVEAFGGFITEAEVAGDHGYDASKIAAGQTTGAITNVGPAVIGMVRRAIPNLIAFDICGVQPMSTPTSQIFAIRSVYGGDPLKSDAREAFHPMFAPDVYHSSLAAKDATASSPTGTAFQKLQNSQAINEGDIVYHVFEQTGIAYLQNVKGSTVTPTQAGDTLDECVMKLIEKGELAEIAAGMATSIAELQQGFNGSQNNPWNEMSMRIDKQVVEAKSRQLKARYSIEVAQDLRAVHGMDADAELNAILANEVLLEINREIVDVINFTAQVGKTGMTQTVGSKAGVFDLQDPIDTRGARWAGESFKSLIYQIDKEAAEIARQTGRGAGNFIIASRNVVNILASADQGISLAMQGAAQGLNTDTTKAVFAGVLAGKYKVFIDQYARQDYFTVGYKGDNEMDAGIYYAPYVALTPLRATDPQSFHPVLGFKTRYGIGINPFADSKSQAPSARITSGMLSKDSVGKNAYFRRVWVKGC
>ID:QBO65581.1 |[Escherichia phage vB_EcoM_G2540-3]||_Escherichia_phage_vB_EcoM_G2540-3_.gbk|putative major capsi..|1566|MK327944(168654):102398-103963:1 ^^ Escherichia phage vB_EcoM_G2540-3, complete genome.|neighbours:ID:QBO65580.1(1),ID:QBO65582.1(1)|neighbour_genes:putative prohead cor..,putative capsid vert..|
MTIKTKAELLNKWKPLLEGEGLPEIANSKQAIIAKIFENQEKDFQTAPEYKDEKIAQAFGSFLTEAEIGGDHGYNATNIAAGQTSGAVTQIGPAVMGMVRRAIPNLIAFDICGVQPMNSPTGQVFALRAVYGKDPIASGAKEAFHPMYGPDAMFSGQGAAKKFTALAASTQTTEGDIYTHFFQDTGTVYLQASAVVTIDAGATDAAKLDAEIKKQMEAGALVEIAEGMATSIAELQESFNGSTDNPWNEMGFRIDKQVIEAKSRQLKAAYSIELAQDLRAVHGMDADAELSGILATEIMLEINREVVDWINYSAQVGKSGMTLTPGSKAGVFDFQDPIDIRGARWAGESFKALLFQIDKEAVEIARQTGRGEGNFIIASRNVVNVLASVDTGISYAAQGLATGFNTDTTKSVFAGVLGGKYRVYIDQYAKQDYFTVGYKGPNEMDAGIYYAPYVALTPLRGSDPKNFQPVMGFKTRYGIGINPFAESAAQAPASRIQSGMPSILNSLGKNAYFRRVYVKGI
> |[Tevenvirinae _Escherichia_phage_vB_EcoM_G2540]||_Escherichia_phage_vB_EcoM_G2540.gb|major capsid protein|1566|MK327936.1(168886):102763-104328:1 ^RAST2:fig|1198136.92.peg.188^ Tevenvirinae _Escherichia_phage_vB_EcoM_G2540|neighbours:(1),(1)|neighbour_genes:Phage prohead assemb..,capsid vertex protei..|
MTIKTKAELLNKWKPLLEGEGLPEIANSKQAIIAKIFENQEKDFQTAPEYKDEKIAQAFGSFLTEAEIGGDHGYNATNIAAGQTSGAVTQIGPAVMGMVRRAIPNLIAFDICGVQPMNSPTGQVFALRAVYGKDPVAAGAKEAFHPMYGPDAMFSGQGAAKKFPALAASTQTVVGDIYTHFFQETGTVYLQASAVVTIDAGATDAAKLDAEIKKQMEAGALVEIAEGMATSIAELQEGFNGSTDNPWNEMGFRIDKQVIEAKSRQLKAAYSIELAQDLRAVHGMDADAELSGILATEIMLEINREVVDWINYSAQVGKSGMTLTPGSKAGVFDFQDPIDIRGARWAGESFKALLFQIDKEAVEIARQTGRGEGNFIIASRNVVNVLASVDTGISYAAQGLATGFNTDTTKSVFAGVLGGKYRVYIDQYAKQDYFTVGYKGPNEMDAGIYYAPYVALTPLRGSDPKNFQPVMGFKTRYGIGINPFAESAAQAPASRIQSGMPSILNSLGKNAYFRRVYVKGI
>ID:QBO64496.1 |[Escherichia phage vB_EcoM_G29]||_Escherichia_phage_vB_EcoM_G29_.gbk|putative major capsi..|1566|MK327940(168241):103773-105338:1 ^^ Escherichia phage vB_EcoM_G29, complete genome.|neighbours:ID:QBO64495.1(1),ID:QBO64497.1(1)|neighbour_genes:putative prohead cor..,putative capsid vert..|
MTIKTKAELLNKWKPLLEGEGLPEIANSKQAIIAKIFENQEKDFQTAPEYKDEKIAQAFGSFLTEAEIGGDHGYNATNIAAGQTSGAVTQIGPAVMGMVRRAIPNLIAFDICGVQPMNSPTGQVFALRAVYGKDPIASGAKEAFHPMYGPDAMFSGQGAAKKFAALKASDTLEVGTIYTHFFQETGTVYLQATAAKQIDSGASDADKLDAEIKKQMEAGVLVEIAEGMATSIAELQEGFNGSTDNPWNEMGFRIDKQVIEAKSRQLKAAYSIELAQDLRAVHGMDADAELSGILATEIMLEINREVVDWINYSAQVGKSGMTLTPGSKAGVFDFQDPIDIRGARWAGESFKALLFQIDKEAVEIARQTGRGEGNFIIASRNVVNVLASVDTGISYAAQGLATGFNTDTTKSVFAGVLGGKYRVYIDQYAKQDYFTVGYKGPNEMDAGIYYAPYVALTPLRGSDPKNFQPVMGFKTRYGIGINPFAESAAQAPASRIQSGMPSILNSLGKNAYFRRVYVKGI
> |[Tevenvirinae _Escherichia_phage_vB_EcoM_G37-3]||_Escherichia_phage_vB_EcoM_G37-3.gb|major capsid protein|1587|MK327941.1(167832):96056-97642:1 ^RAST2:fig|1198136.91.peg.169^ Tevenvirinae _Escherichia_phage_vB_EcoM_G37-3|neighbours:(1),(-1)|neighbour_genes:Phage prohead assemb..,hypothetical protein|
MKTTKELMEKWSPLLENEKLPEIATASKQKLVAKILESQEADFAVDPIYKDEKVVEAFGGFIAEAEVAGDHGYDASNIAAGQTTGAITNVGPAVIGMVRRAIPNLIAFDICGVQPMSTPTSQIFAIRSVYGGDPLKSGAREAFHPMYAPDAFHSSLAAKGATVGSPTGTAFAKLTLSQAIAAGDIVYHTFAETGIAYLQNVTGDSVTPTKAGQETEDETVMKLIEEGKLAEIAYGMATSIAEIQEGFNGSSNNPWAEMSMRIDKQVVEAKSRQLKARYSIEVAQDLRAVHGMDADAELNAILANEVLLEINREIVDVINFTAQVGKTGMTQTVGSKAGVFDLQDPIDTRGARWAGESFKSLIYQIDKEAAEIARQTGRGAGNFVIASRNVVNILASADQGISLAMQGAAKGLNTDTTKAVFAGVLAGKYKVFIDQYARQDYFTVGYKGDNEMDAGIYYAPYVALTPLRATDPQSFHPVLGFKTRYGIGINPFADSKSQAPSARITSGMLSKDSVGKNAYFRRVWVKGC
> |[Tevenvirinae _Escherichia_phage_vB_EcoM_GG4498]||_Escherichia_phage_vB_EcoM_G4498.gb|major capsid protein|1566|MK327939.1(167826):103286-104851:1 ^RAST2:fig|1198136.93.peg.187^ Tevenvirinae _Escherichia_phage_vB_EcoM_GG4498|neighbours:(1),(1)|neighbour_genes:Phage prohead assemb..,capsid vertex protei..|
MTIKTKAELLNKWKPLLEGEGLPEIANSKQAIIAKIFENQEKDFQTAPEYKDEKIAQAFGSFLTEAEIGGDHGYNATNIAAGQTSGAVTQIGPAVMGMVRRAIPNLIAFDICGVQPMNNPTGQVFALRAVYGKDPIASGAKEAFHPMYGPDAMFSGQGAAKKFAALKASDTLEVGTIYTHFFQETGTVYLQATAAKQIDSGASDADKLDAEIKKQMEAGVLVEIAEGMATSIAELQEGFNGSTDNPWNEMGFRIDKQVIEAKSRQLKAAYSIELAQDLRAVHGMDADAELSGILATEIMLEINREVVDWINYSAQVGKSGMTLTPGSKAGVFDFQDPIDIRGARWAGESFKALLFQIDKEAVEIARQTGRGEGNFIIASRNVVNVLASVDTGISYAAQGLATGFNTDTTKSVFAGVLGGKYRVYIDQYAKQDYFTVGYKGPNEMDAGIYYAPYVALTPLRGSDPKNFQPVMGFKTRYGIGINPFAESAAQAPASRIQSGMPSILNSLGKNAYFRRVYVKGI
>ID:QBO65868.1 |[Escherichia phage vB_EcoM_G4500]||_Escherichia_phage_vB_EcoM_G4500_.gbk|putative major capsi..|1566|MK327945(168363):103773-105338:1 ^^ Escherichia phage vB_EcoM_G4500, complete genome.|neighbours:ID:QBO65867.1(1),ID:QBO65869.1(1)|neighbour_genes:putative prohead cor..,putative capsid vert..|
MTIKTKAELLNKWKPLLEGEGLPEIANSKQAIIAKIFENQEKDFQTAPEYKDEKIAQAFGSFLTEAEIGGDHGYNATNIAAGQTSGAVTQIGPAVMGMVRRAIPNLIAFDICGVQPMNSPTGQVFALRAVYGKDPIASGAKEAFHPMYGPDAMFSGQGAAKKFAALKASDTLEVGTIYTHFFQETGTVYLQATAAKQIDSGASDADKLDAEIKKQMEAGVLVEIAEGMATSIAELQEGFNGSTDNPWNEMGFRIDKQVIEAKSRQLKAAYSIELAQDLRAVHGMDADAELSGILATEIMLEINREVVDWINYSAQVGKSGMTLTPGSKAGVFDFQDPIDIRGARWAGESFKALLFQIDKEAVEIARQTGRGEGNFIIASRNVVNVLASVDTGISYAAQGLATGFNTDTTKSVFAGVLGGKYRVYIDQYAKQDYFTVGYKGPNEMDAGIYYAPYVALTPLRGSDPKNFQPVMGFKTRYGIGINPFAESAAQAPASRIQSGMPSILNSLGKNAYFRRVYVKGI
>ID:QBO66143.1 |[Escherichia phage vB_EcoM_G4507]||_Escherichia_phage_vB_EcoM_G4507_.gbk|putative major capsi..|1566|MK327946(168828):103276-104841:1 ^^ Escherichia phage vB_EcoM_G4507, complete genome.|neighbours:ID:QBO66142.1(1),ID:QBO66144.1(1)|neighbour_genes:putative prohead cor..,putative capsid vert..|
MTIKTKAELLNKWKPLLEGEGLPEIANSKQAIIAKIFENQEKDFQTAPEYKDEKIAQAFGSFLTEAEIGGDHGYNATNIAAGQTSGAVTQIGPAVMGMVRRAIPNLIAFDICGVQPMNSPTGQVFALRAVYGKDPIASGAKEAFHPMYGPDAMFSGQGAAKKFAALKASDTLEVGTIYTHFFQETGTVYLQATAAKQIDSGASDADKLDAEIKKQMEAGVLVEIAEGMATSIAELQEGFNGSTDNPWNEMGFRIDKQVIEAKSRQLKAAYSIELAQDLRAVHGMDADAELSGILATEIMLEINREVVDWINYSAQVGKSGMTLTPGSKAGVFDFQDPIDIRGARWAGESFKALLFQIDKEAVEIARQTGRGEGNFIIASRNVVNVLASVDTGISYAAQGLATGFNTDTTKSVFAGVLGGKYRVYIDQYAKQDYFTVGYKGPNEMDAGIYYAPYVALTPLRGSDPKNFQPVMGFKTRYGIGINPFAESAAQAPASRIQSGMPSILNSLGKNAYFRRVYVKGI
>ID:QBO65044.1 |[Escherichia phage vB_EcoM_G50]||_Escherichia_phage_vB_EcoM_G50_.gbk|putative major capsi..|1566|MK327942(167728):102423-103988:1 ^^ Escherichia phage vB_EcoM_G50, complete genome.|neighbours:ID:QBO65043.1(1),ID:QBO65045.1(1)|neighbour_genes:putative prohead cor..,putative capsid vert..|
MTIKTKAELLNKWKPLLEGEGLPEIANSKQAIIAKIFENQEKDFQTAPEYKDEKIAQAFGSFLTEAEIGGDHGYNATNIAAGQTSGAVTQIGPAVMGMVRRAIPNLIAFDICGVQPMNSPTGQVFALRAVYGKDPIAAGAKEAFHPMYGPDAMFSGQGAAKKFAALKASDTLEVGTIYTHFFQDTGTVYLQATEAKQIDTSATDAAKLDAEIKKQMEAGVLVEIAEGMATSIAELQESFNGSTDNPWNEMGFRIDKQVIEAKSRQLKAAYSIELAQDLRAVHGMDADAELSGILATEIMLEINREVVDWINYSAQVGKSGMTLTPGSKAGVFDFQDPIDIRGARWAGESFKALLFQIDKEAVEIARQTGRGEGNFIIASRNVVNVLASVDTGISYAAQGLATGFNTDTTKSVFAGVLGGKYRVYIDQYAKQDYFTVGYKGPNEMDAGIYYAPYVALTPLRGSDPKNFQPVMGFKTRYGIGINPFAESAAQAPASRIQSGMPSILNSLGKNAYFRRVYVKGI
> |[Tevenvirinae _Escherichia_phage_vB_EcoM_G5211]||_Escherichia_phage_vB_EcoM_G5211.gb|major capsid protein|1584|MK327947.1(164278):95650-97233:1 ^RAST2:fig|1198136.94.peg.168^ Tevenvirinae _Escherichia_phage_vB_EcoM_G5211|neighbours:(1),(1)|neighbour_genes:Phage prohead assemb..,hypothetical protein|
MKTTKELMEKWSPLLENEKLPEIATASKQKLVAKILESQEADFAVDPIYKDEKVVEAFGGFITEAEVAGDHGYDASKIAAGQTTGAITNVGPAVIGMVRRAIPNLIAFDICGVQPMSTPTSQIFAIRSVYGGDPLKSDAREAFHPMFAPDVYHSSLAAKDATASSPTGTAFQKLQNSQAINEGDIVYHVFEQTGIAYLQNVKGSTVTPTQAGDTLDECVMKLIEKGELAEIAAGMATSIAELQQGFNGSQNNPWNEMSMRIDKQVVEAKSRQLKARYSIEVAQDLRAVHGMDADAELNAILANEVLLEINREIVDVINFTAQVGKTGMTQTVGSKAGVFDLQDPIDTRGARWAGESFKSLIYQIDKEAAEIARQTGRGAGNFIIASRNVVNILASADQGISLAMQGAAQGLNTDTTKAVFAGVLAGKYKVFIDQYARQDYFTVGYKGDNEMDAGIYYAPYVALTPLRATDPQSFHPVLGFKTRYGIGINPFADSKSQAPSARITSGMLSKDSVGKNAYFRRVWVKGC
>ID:QBO65321.1 |[Escherichia phage vB_EcoM_G53]||_Escherichia_phage_vB_EcoM_G53_.gbk|putative major capsi..|1569|MK327943(167834):106025-107593:1 ^^ Escherichia phage vB_EcoM_G53, complete genome.|neighbours:ID:QBO65320.1(1),ID:QBO65322.1(-1)|neighbour_genes:putative prohead cor..,hypothetical protein|
MTTIKTKAQLVDKWKELLEGEGLPEIANSKQAIIAKIFENQEKDFEVSPEYKDEKIAQAFGSFLTEAEIGGDHGYNAQNIAAGQTSGAVTQIGPAVMGMVRRAIPNLIAFDICGVQPMNSPTGQVFALRAVYGKDPIAAGAKEAFHPMYAPDAMFSGQGAAKKFPALAADTTTVVGDIYTHFFQETGTVYLQASAIVTLDSGATDAAKLDAEVKKQMEAGALVEIAEGMATSIAELQEGFNGSTDNPWNEMGFRIDKQVIEAKSRQLKAAYSIELAQDLRAVHGMDADAELSGILATEIMLEINREVVDWINYSAQVGKSGMTLTPGSKAGVFDFQDPIDIRGARWAGESFKSLLFQIDKEAVEIARQTGRGEGNFIIASRNVVNVLASVDTGISYAAQGLASGFNTDTTKSVFAGVLGGKYRVYIDQYAKQDYFTVGYKGANEMDAGIYYAPYVALTPLRGSDPKNFQPVMGFKTRYGIGVNPFAESSLQAPGARIQSGMPSILNSLGKNAYFRRVYVKGI
>ID:QBQ80055.1 |[Escherichia phage vB_EcoM_G8]||_Escherichia_phage_vB_EcoM_G8_.gbk|putative major capsi..|1566|MK373787(169650):103847-105412:1 ^^ Escherichia phage vB_EcoM_G8, complete genome.|neighbours:ID:QBQ80054.1(1),ID:QBQ80056.1(1)|neighbour_genes:putative prohead cor..,putative capsid vert..|
MTIKTKAELLNKWKPLLEGEGLPEIANSKQAIIAKIFENQEKDFQTAPEYKDEKIAQAFGPFLTEAEIGGDHGYNATNIAAGQTSGAVTQIGPAVMGMVRRAIPNLIAFDICGVQPINSPTGQVFAMRAVYGKDPIASGAKEAFHPMYGPDAMFSGQGAAKKFPALAASTQTVVGDIYTHFFQETGTVYLQASAVVTIDASASDAAKLDAEIKKQMEAGVLVEIAEGMATSIAELQEGFNGSTDNPWNEMGFRIDKQVIEAKSRQLKAAYSIELAQDLRAVHGMDADAELSGILATEIMLEINREVVDWINYSAQVGKSGMTLTPGSKAGVFDFQDPIDIRGARWAGESFKALLFQIDKEAVEIARQTGRGEGNFIIASRNVVNVLASVDTGISYAAQGLATSFNTDTTKSVFAGVLGGKYRVYIDQYAKQDYFTVGYKGPNEMDAGIYYAPYVALTPLRGSDPKNFQPVMGFKTRYGIGINPFAESAAQAPASRIQSGMPSILNSLGKNAYFRRVYVKGI
>ID:QBQ77957.1 |[Escherichia phage vB_EcoM_G9062]||_Escherichia_phage_vB_EcoM_G9062_.gbk|putative major capsi..|1566|MK373779(168670):103612-105177:1 ^^ Escherichia phage vB_EcoM_G9062, complete genome.|neighbours:ID:QBQ77956.1(1),ID:QBQ77958.1(1)|neighbour_genes:putative prohead cor..,putative capsid vert..|
MTIKTKAELLNKWKPLLEGEGLPEIANSKQAIIAKIFENQEKDFQTAPEYKDEKIAQAFGSFLTEAEIGGDHGYNATNIAAGQTSGAVTQIGPAVMGMVRRAIPNLIAFDICGVQPMNSPTGQVFALRAVYGKDPIASGAKEAFHPMYGPDAMFSGQGAAKKFAALKASDTLEVGTIYTHFFQETGTVYLQATAAKQIDSGASDADKLDAEIKKQMEAGVLVEIAEGMATSIAELQEGFNGSTDNPWNEMGFRIDKQVIEAKSRQLKAAYSIELAQDLRAVHGMDADAELSGILATEIMLEINREVVDWINYSAQVGKSGMTLTPGSKAGVFDFQDPIDIRGARWAGESFKALLFQIDKEAVEIARQTGRGEGNFIIASRNVVNVLASVDTGISYAAQGLATGFNTDTTKSVFAGVLGGKYRVYIDQYAKQDYFTVGYKGPNEMDAGIYYAPYVALTPLRGSDPKNFQPVMGFKTRYGIGINPFAESAAQAPASRIQSGMPSILNSLGKNAYFRRVYVKGI
>ID:AXC33995.1 |[Escherichia phage vB_EcoM_JB75]||_Escherichia_phage_vB_EcoM_JB75_.gbk|major capsid protein|1566|MH355584(167208):62496-64061:-1 ^^ Escherichia phage vB_EcoM_JB75, complete genome.|neighbours:ID:AXC34004.1(-1),ID:AXC34036.1(-1)|neighbour_genes:head vertex protein,prohead core scaffol..|
MTIKTKAELLNKWKPLLEGEGLPEIANSKQAIIAKIFENQEKDFQTAPEYKDEKIAQAFGSFLTEAEIGGDHGYNATNIAAGQTSGAVTQIGPAVMGMVRRAIPNLIAFDICGVQPMNSPTGQVFALRAVYGKDPIASGAKEAFHPMYGPDAMFSGQGAAKKFAALKASDTLEVGTIYTHFFQETGTVYLQATEVKQIDSGASDADKLDAEIKKQMEAGVLVEIAEGMATSIAELQEGFNGSTDNPWNEMGFRIDKQVIEAKSRQLKAAYSIELAQDLRAVHGMDADAELSGILATEIMLEINREVVDWINYSAQVGKSGMTLTPGSKAGVFDFQDPIDIRGARWAGESFKALLFQIDKEAVEIARQTGRGEGNFIIASRNVVNVLASVDTGISYAAQGLATGFNTDTTKSVFAGVLGGKYRVYIDQYAKQDYFTVGYKGPNEMDAGIYYAPYVALTPLRGSDPKNFQPVMGFKTRYGIGINPFAESAAQAPASRIQSGMPSILNSLGKNAYFRRVYVKGI
>ID:YP_009037594.1 |[Escherichia phage vB_EcoM_JS09]||_Escherichia_phage_vB_EcoM_JS09_.gbk|major capsid protein|1569|NC_024124(169148):61898-63466:-1 ^GeneID:19524980^ Escherichia phage vB_EcoM_JS09, complete genome.|neighbours:ID:YP_009037593.1(1),ID:YP_009037595.1(-1)|neighbour_genes:hypothetical protein,prohead core protein|
MTTIKTKAQLVDKWKELLEGEGLPEIANSKQAIIAKIFENQEKDFEVSPEYKDEKIAQAFGSFLTEAEIGGDHGYNAQNIAAGQTSGAVTQIGPAVMGMVRRAIPNLIAFDICGVQPMNSPTGQVFALRAVYGKDPIAAGAKEAFHPMYAPDAMFSGQGAAKKFPALAADTTTVVGDIYTHFFQETGTVYLQASAIVTLDSGATDAAKLDAEVKKQMEAGALVEIAEGMATSIAELQEGFNGSTDNPWNEMGFRIDKQVIEAKSRQLKAAYSIELAQDLRAVHGMDADAELSGILATEIMLEINREVVDWINYSAQVGKSGMTLTPGSKAGVFDFQDPIDIRGARWAGESFKSLLFQIDKEAVEIARQTGRGEGNFIIASRNVVNVLASVDTGISYAAQGLASGFNTDTTKSVFAGVLGGKYRVYIDQYAKQDYFTVGYKGANEMDAGIYYAPYVALTPLRGSDPKNFQPVMGFKTRYGIGVNPFAESSLQAPGARIQSGMPSILNSLGKNAYFRRVYVKGI
>ID:QBQ78460.1 |[Escherichia phage vB_EcoM_KAW1E185]||_Escherichia_phage_vB_EcoM_KAW1E185_.gbk|putative major capsi..|1566|MK373781(164987):102670-104235:1 ^^ Escherichia phage vB_EcoM_KAW1E185, complete genome.|neighbours:ID:QBQ78459.1(1),ID:QBQ78461.1(1)|neighbour_genes:putative prohead cor..,putative capsid vert..|
MTIKTKAELLNKWKPLLEGEGLPEIANSKQAIIAKIFENQEKDFQTAPEYKDEKIAQAFGSFLTEAEIGGDHGYNATNIAAGQTSGAVTQIGPAVMGMVRRAIPNLIAFDICGVQPMNSPTGQVFALRAVYGKDPIAAGAKEAFHPMYGPDAMFSGQGAAKKFTALAASTQTTVGDIYTHFFQDTGTVYLQASAQVTISSTADDAAKLDAEIKKQMEAGALVEIAEGMATSIAELQESFNGSTDNPWNEMGFRIDKQVIEAKSRQLKAAYSIELAQDLRAVHGMDADAELSGILATEIMLEINREVVDWINYSAQVGKSGMTLTPGSKAGVFDFQDPIDIRGARWAGESFKALLFQIDKEAVEIARQTGRGEGNFIIASRNVVNVLASVDTGISYAAQGLATGFNTDTTKSVFAGVLGGKYRVYIDQYAKQDYFTVGYKGPNEMDAGIYYAPYVALTPLRGSDPKNFQPVMGFKTRYGIGINPFAESAAQAPASRIQSGMPSILNSLGKNAYFRRVYVKGI
> |[Tevenvirinae Escherichia_phage_vB_EcoM_KAW3E185]||_Escherichia_phage_vB_EcoM_KAW3E185.gb|major capsid protein|1569|MK373782.1(170187):106053-107621:1 ^RAST2:fig|1198136.54.peg.186^ Tevenvirinae Escherichia_phage_vB_EcoM_KAW3E185|neighbours:(1),(-1)|neighbour_genes:Phage prohead assemb..,SegD homing endonucl..|
MTTIKTKAQLVDKWKELLEGEGLPEIANSKQAIIAKIFENQEKDFEVSPEYKDEKIAQAFGSFLTEAEIGGDHGYNAQNIAAGQTSGAVTQIGPAVMGMVRRAIPNLIAFDICGVQPMNSPTGQVFALRAVYGKDPIAAGAKEAFHPMYAPDAMFSGQGAAKKFPALAADTTTVVGDIYTHFFQETGTVYLQASAIVTLDSSATDAAKLDAEVKKQMEAGALVEIAEGMATSIAELQEGFNGSTDNPWNEMGFRIDKQVIEAKSRQLKAAYSIELAQDLRAVHGMDADAELSGILATEIMLEINREVVDWINYSAQVGKSGMTLTPGSKAGVFDFQDPIDIRGARWAGESFKSLLFQIDKEAVEIARQTGRGEGNFIIASRNVVNVLASVDTGISYAAQGLASGFNTDTTKSVFAGVLGGKYRVYIDQYAKQDYFTVGYKGANEMDAGIYYAPYVALTPLRGSDPKNFQPVMGFKTRYGIGVNPFAESSLQAPGARIQSGMPSILNSLGKNAYFRRVYVKGI
>ID:QBQ79234.1 |[Escherichia phage vB_EcoM_MM02]||_Escherichia_phage_vB_EcoM_MM02_.gbk|putative major capsi..|1569|MK373784(169201):107995-109563:1 ^^ Escherichia phage vB_EcoM_MM02, complete genome.|neighbours:ID:QBQ79233.1(1),ID:QBQ79235.1(-1)|neighbour_genes:putative prohead cor..,hypothetical protein|
MTTIKTKAQLVDKWKELLEGEGLPEIANSKQAIIAKIFENQEKDFEVSPEYKDEKIAQAFGSFLTEAEIGGDHGYNAQNIAAGQTSGAVTQIGPAVMGMVRRAIPNLIAFDTCGVQPMNSPTGQVFALRAVYGKDPIAAGAKEAFHPMYAPDAMFSGQGAAKKFPALAADTTTVVGDIYTHFFQETGTVYLQASAVVTLDSGATDAAKLDAEVKKQMEAGALVEIAEGMATSIAELQEGFNGSTDNPWNEMGFRIDKQVIEAKSRQLKAAYSIELAQDLRAVHGMDADAELSGILATEIMLEINREVVDWINYSAQVGKSGMTLTPGSKAGVFDFQDPIDIRGARWAGESFKSLLFQIDKEAVEIARQTGRGEGNFIIASRNVVNVLASVDTGISYAAQGLASGFNTDTTKSVFAGVLGGKYRVYIDQYAKQDYFTVGYKGANEMDAGIYYAPYVALTPLRGSDPKNFQPVMGFKTRYGIGVNPFAESSLQAPGARIQSGMPSILNSLGKNAYFRRVYVKGI
>ID:QBQ79503.1 |[Escherichia phage vB_EcoM_OE5505]||_Escherichia_phage_vB_EcoM_OE5505_.gbk|putative major capsi..|1566|MK373785(168756):104088-105653:1 ^^ Escherichia phage vB_EcoM_OE5505, complete genome.|neighbours:ID:QBQ79502.1(1),ID:QBQ79504.1(1)|neighbour_genes:putative prohead cor..,putative capsid vert..|
MTIKTKAELLNKWKPLLEGEGLPEIANSKQAIIAKIFENQEKDFQTAPEYKDEKIAQAFGSFLTEAEIGGDHGYNATNIAAGQTSGAVTQIGPAVMGMVRRAIPNLIAFDICGVQPMNSPTGQVFALRAVYGKDPIAADAKEAFHPMYGPDAMFSGQGAAKKFPALAASTQTKVGDIYTHFFQETGTVYLQASAQVTISSTADDAAKLDAEIKKQMEAGALVEIAEGMATSIAELQEGFNGSTDNPWNEMGFRIDKQVIEAKSRQLKAAYSIELAQDLRAVHGMDADAELSGILATEIMLEINREVVDWINYSAQVGKSGMTLTPGSKAGVFDFQDPIDIRGARWAGESFKALLFQIDKEAVEIARQTGRGEGNFIIASRNVVNVLASVDTGISYAAQGLATGFNTDTTKSVFAGVLGGKYRVYIDQYAKQDYFTVGYKGPNEMDAGIYYAPYVALTPLRGSDPKNFQPVMGFKTRYGIGINPFAESAAQAPASRIQSGMPSILNSLGKNAYFRRVYVKGI
> |[Tevenvirinae _Escherichia_phage_vB_EcoM_PhAPEC2]||_Escherichia_phage_vB_EcoM_PhAPEC2.gb|major capsid protein|1569|NC_024794.1(167318):106605-108173:1 ^RAST2:fig|1198136.124.peg.184^ Tevenvirinae _Escherichia_phage_vB_EcoM_PhAPEC2|neighbours:(1),(-1)|neighbour_genes:Phage prohead assemb..,Phage protein|
MTTIKTKAQLVDKWKELLEGEGLPEIANSKQAIIAKIFENQEKDFEVSPEYKDEKIAQAFGSFLTEAEIGGDHGYNAQNIAAGQTSGAVTQIGPAVMGMVRRAIPNLIAFDICGVQPMNSPTGQVFALRAVYGKDPIAAGAKEAFHPMYAPDAMFSGQGAAKKFPALAADTTTVVGDIYTHFFQETGTVYLQASAVVTLDSSATDAAKLDAEVKKQMEAGALVEIAEGMATSIAELQEGFNGSTDNPWNEMGFRIDKQVIEAKSRQLKAAYSIELAQDLRAVHGMDADAELSGILATEIMLEINREVVDWINYSAQVGKSGMTLTPGSKAGVFDFQDPIDIRGARWAGESFKSLLFQIDKEAVEIARQTGRGEGNFIIASRNVVNVLASVDTGISYAAQGLASGFNTDTTKSVFAGVLGGKYRVYIDQYAKQDYFTVGYKGANEMDAGIYYAPYVALTPLRGSDPKNFQPVMGFKTRYGIGVNPFAESSLQAPGARIQSGMPSILNSLGKNAYFRRVYVKGI
>ID:QBQ79787.1 |[Escherichia phage vB_EcoM_R5505]||_Escherichia_phage_vB_EcoM_R5505_.gbk|putative major capsi..|1566|MK373786(167317):103861-105426:1 ^^ Escherichia phage vB_EcoM_R5505, complete genome.|neighbours:ID:QBQ79786.1(1),ID:QBQ79788.1(1)|neighbour_genes:putative prohead cor..,putative capsid vert..|
MTIKTKAELLNKWKPLLEGEGLPEIANSKQAIIAKIFENQEKDFQTAPEYKDEKIAQAFGSFLTEAEIGGDHGYNATNIAAGQTSGAVTQIGPAVMGMVRRAIPNLIAFDICGVQPMNSPTGQVFALRAVYGKDPIAADAKEAFHPMYGPDAMFSGQGAAKKFPALAASTQTTVGDIYTHFFQDTGTVYLQASAQVTIDAGATDAAKLDAEIKKQMEAGALVEIAEGMATSIAELQEGFNGSTDNPWNEMGFRIDKQVIEAKSRQLKAAYSIELAQDLRAVHGMDADAELSGILATEIMLEINREVVDWINYSAQVGKSGMTLTPGSKAGVFDFQDPIDIRGARWAGESFKALLFQIDKEAVEIARQTGRGEGNFIIASRNVVNVLASVDTGISYAAQGLATGFNTDTTKSVFAGVLGGKYRVYIDQYAKQDYFTVGYKGPNEMDAGIYYAPYVALTPLRGSDPKNFQPVMGFKTRYGIGINPFAESAAQAPASRIQSGMPSILNSLGKNAYFRRVYVKGI
>ID:QBQ77195.1 |[Escherichia phage vB_EcoM_WFK]||_Escherichia_phage_vB_EcoM_WFK_.gbk|putative major capsi..|1569|MK373775(164590):101917-103485:1 ^^ Escherichia phage vB_EcoM_WFK, complete genome.|neighbours:ID:QBQ77194.1(1),ID:QBQ77196.1(-1)|neighbour_genes:putative prohead cor..,hypothetical protein|
MTTIKTKAQLVDKWKELLEGEGLPEIANSKQAIIAKIFENQEKDFEVSPEYKDEKIAQAFGSFLTEAEIGGDHGYNAQNIAAGQTSGAVTQIGPAVMGMVRRAIPNLIAFDICGVQPMNSPTGQVFALRAVYGKDPIAAGAKEAFHPMYAPDAMFSGQGAAKKFPALAASTQTTVGDIYTHFFQETGTVYLQASAVVTLDSGATDAAKLDAEVKKQMEAGALVEIAEGMATSIAELQEGFNGSTDNPWNEMGFRIDKQVIEAKSRQLKAAYSIELAQDLRAVHGMDADAELSGILATEIMLEINREVVDWINYSAQVGKSGMTLTPGSKAGVFDFQDPIDIRGARWAGESFKSLLFQIDKEAVEIARQTGRGEGNFIIASRNVVNVLASVDTGISYAAQGLASGFNTDTTKSVFAGVLGGKYRVYIDQYAKQDYFTVGYKGANEMDAGIYYAPYVALTPLRGSDPKNFQPVMGFKTRYGIGVNPFAESSLQAPGARIQSGMPSILNSLGKNAYFRRVYVKGI
>ID:QBQ76934.1 |[Escherichia phage vB_EcoM_WFL6982]||_Escherichia_phage_vB_EcoM_WFL6982_.gbk|putative major capsi..|1569|MK373774(164279):101917-103485:1 ^^ Escherichia phage vB_EcoM_WFL6982, complete genome.|neighbours:ID:QBQ76933.1(1),ID:QBQ76935.1(-1)|neighbour_genes:putative prohead cor..,hypothetical protein|
MTTIKTKAQLVDKWKELLEGEGLPEIANSKQAIIAKIFENQEKDFEVSPEYKDEKIAQAFGSFLTEAEIGGDHGYNAQNIAAGQTSGAVTQIGPAVMGMVRRAIPNLIAFDICGVQPMNSPTGQVFALRAVYGKDPIAAGAKEAFHPMYAPDAMFSGQGAAKKFPALAASTQTTVGDIYTHFFQETGTVYLQASAVVTLDSGATDAAKLDAEVKKQMEAGALVEIAEGMATSIAELQEGFNGSTDNPWNEMGFRIDKQVIEAKSRQLKAAYSIELAQDLRAVHGMDADAELSGILATEIMLEINREVVDWINYSAQVGKSGMTLTPGSKAGVFDFQDPIDIRGARWAGESFKSLLFQIDKEAVEIARQTGRGEGNFIIASRNVVNVLASVDTGISYAAQGLASGFNTDTTKSVFAGVLGGKYRVYIDQYAKQDYFTVGYKGANEMDAGIYYAPYVALTPLRGSDPKNFQPVMGFKTRYGIGVNPFAESSLQAPGARIQSGMPSILNSLGKNAYFRRVYVKGI
>ID:QBQ77687.1 |[Escherichia phage vB_EcoM_WFbE185]||_Escherichia_phage_vB_EcoM_WFbE185.gbk|putative major capsi..|1569|MK373778(170429):107137-108705:1 ^^ Escherichia phage vB_EcoM_WFbE185, complete genome.|neighbours:ID:QBQ77686.1(1),ID:QBQ77688.1(-1)|neighbour_genes:putative prohead cor..,hypothetical protein|
MTTIKTKAQLVDKWKELLEGEGLPEIANSKQAIIAKIFENQEKDFEVSPEYKDEKIAQAFGSFLTEAEIGGDHGYNAQNIAAGQTSGAVTQIGPAVMGMVRRAIPNLIAFDICGVQPMNSPTGQVFALRAVYGKDPIAAGAKEAFHPMYAPDAMFSGQGAAKKFPALAADTTTVVGDIYTHFFQETGTVYLQASAVVTLDSGATDAAKLDAEVKKQMEAGALVEIAEGMATSIAELQEGFNGSTDNPWNEMGFRIDKQVIEAKSRQLKAAYSIELAQDLRAVHGMDADAELSGILATEIMLEINREVVDWINYSAQVGKSGMTLTPGSKAGVFDFQDPIDIRGARWAGESFKSLLFQIDKEAVEIARQTGRGEGNFIIASRNVVNVLASVDTGISYAAQGLASGFNTDTTKSVFAGVLGGKYRVYIDQYAKQDYFTVGYKGANEMDAGIYYAPYVALTPLRGSDPKNFQPVMGFKTRYGIGVNPFAESSLQAPGARIQSGMPSILNSLGKNAYFRRVYVKGI
>ID:YP_007004915.1 |[Escherichia phage wV7]||_Escherichia_phage_wV7_.gbk|major head protein|1566|NC_019505(166452):101970-103535:1 ^GeneID:14010709^ Escherichia phage wV7, complete genome.|neighbours:ID:YP_007004914.1(1),ID:YP_007004916.1(1)|neighbour_genes:prohead core scaffol..,precursor of head ve..|
MTIKTKAELLNKWKPLLEGEGLPEIANSKQAIIAKIFENQEKDFQTAPEYKDEKIAQAFGSFLTEAEIGGDHGYNATNIAAGQTSGAVTQIGPAVMGMVRRAIPNLIAFDICGVQPMNSPTGQVFALRAVYGKDPIASGAKEAFHPMYGPDAMFSGQGAAKKFAALKASDTLEVGTIYTHFFQDTGTVYLQATEVKQIDTSANDAAKLDAEIKKQMEAGVLVEIAEGMATSIAELQEGFNGSTDNPWNEMGFRIDKQVIEAKSRQLKAAYSIELAQDLRAVHGMDADAELSGILATEIMLEINREVVDWINYSAQVGKSGMTLTPGSKAGVFDFQDPIDIRGARWAGESFKALLFQIDKEAVEIARQTGRGEGNFIIASRNVVNVLASVDTGISYAAQGLATGFNTDTTKSVFAGVLGGKYRVYIDQYAKQDYFTVGYKGPNEMDAGIYYAPYVALTPLRGSDPKNFQPVMGFKTRYGIGINPFAESAAQAPASRIQSGMPSILNSLGKNAYFRRVYVKGI
> |[Tevenvirinae Escherichia_virus_KFS-EC]||_Escherichia_virus_KFS-EC.gb|major capsid protein|1587|MH560358.1(164715):38630-40216:1 ^RAST2:fig|1198136.83.peg.57^ Tevenvirinae Escherichia_virus_KFS-EC|neighbours:(1),(-1)|neighbour_genes:Phage prohead assemb..,hypothetical protein|
MKTTKELMEKWSPLLENEKLPEIATASKQKLVAKILESQEADFAVDPIYKDEKVVEAFGGFIAEAEVAGDHGYDASQIAAGQTTGAITNVGPAVIGMVRRAIPNLIAFDICGVQPMSTPTSQIFAIRSVYGPDPLKSGAREAFHPMYAPDAFHSSLAAKGATVGSPTGTAFAKLTLSTPIEAGDIVHHTFAETGIAYLQNVTAGQVTPTQAGSESDDEVVMKLMEEGKLAEIAFGMATSIAEIQEGFNGSSNNPWAEMSMRIDKQVVEAKSRQLKARYSIEVAQDLRAVHGMDADAELNAILANEVLLEINREIVDVINFTAQVGKTGMTQTVGSKAGVFDLQDPIDTRGARWAGESFKSLIYQIDKEAAEIARQTGRGAGNFVIASRNVVNILASADQGISLAMQGAAKGLNTDTTKAVFAGVLAGKYKVFIDQYARQDYFTVGYKGDNEMDAGIYYAPYVALTPLRATDPQSFHPVLGFKTRYGIGINPFADSKSQAPSARITSGMLSKDSVGKNAYFRRVWVKGC
>ID:QDK04301.1 |[Escherichia virus VEc20]||_Escherichia_virus_VEc20_.gbk|vec20_171|1566|MN022785(167532):102017-103582:1 ^^ Escherichia virus VEc20, complete genome.|neighbours:ID:QDK04300.1(1),ID:QDK04302.1(1)|neighbour_genes:vec20_170,vec20_172|
MTIKTKAELLNKWKPLLEGEGLPEIANSKQAIIAKIFENQEKDFQTAPEYKDEKIAQAFGSFLTEAEIGGDHGYNATNIAAGQTSGAVTQIGPAVMGMVRRAIPNLIAFDICGVQPMNSPTGQVFALRAVYGKDPIAADAKEAFHPMYGPDAMFSGQGAAKKFPALAASTQTTVGDIYTHFFQDTGTVYLQASAQVTIDAGATDAAKLDAEIKKQMEAGALVEIAEGMATSIAELQEGFNGSTDNPWNEMGFRIDKQVIEAKSRQLKAAYSIELAQDLRAVHGMDADAELSGILATEIMLEINREVVDWINYSAQVGKSGMTLTPGSKAGVFDFQDPIDIRGARWAGESFKALLFQIDKEAVEIARQTGRGEGNFIIASRNVVNVLASVDTGISYAAQGLATGFNTDTTKSVFAGVLGGKYRVYIDQYAKQDYFTVGYKGPNEMDAGIYYAPYVALTPLRGSDPKNFQPVMGFKTRYGIGINPFAESAVQAPASRIQSGMPSILNSLGKNAYFRRVYVKGI
>ID:VCU44438.1 |[Escherichia virus vB_Eco_mar005P1]|vB_Eco_mar005P1|_Escherichia_virus_vB_Eco_mar005P1_.gbk|23|1569|LR027390(167773):40172-41740:1 ^^ Escherichia virus vB_Eco_mar005P1 genome assembly, chromosome: 1.|neighbours:ID:VCU44436.1(1),ID:VCU44440.1(-1)|neighbour_genes:22,hypothetical protein|
MTTIKTKAQLVDKWKELLEGEGLPEIANSKQAIIAKIFENQEKDFEVSPEYKDEKIAQAFGSFLTEAEIGGDHGYNAQNIAAGQTSGAVTQIGPAVMGMVRRAIPNLIAFDICGVQPMNSPTGQVFALRAVYGKDPIAAGAKEAFHPMYAPDAMFSGQGAAKKFPALAADTTTVVGDIYTHFFQETGTVYLQASAVVTLDSGATDAAKLDAEVKKQMEAGALVEIAEGMATSIAELQEGFNGSTDNPWNEMGFRIDKQVIEAKSRQLKAAYSIELAQDLRAVHGMDADAELSGILATEIMLEINREVVDWINYSAQVGKSGMTLTPGSKAGVFDFQDPIDIRGARWAGESFKSLLFQIDKEAVEIARQTGRGEGNFIIASRNVVNVLASVDTGISYAAQGLASGFNTDTTKSVFAGVLGGKYRVYIDQYAKQDYFTVGYKGANEMDAGIYYAPYVALTPLRGSDPKNFQPVMGFKTRYGIGVNPFAESSLQAPGARIQSGMPSILNSLGKNAYFRRVYVKGI
>ID:VCU44443.1 |[Escherichia virus vB_Eco_mar005P1]|vB_Eco_mar006P2|_Escherichia_virus_vB_Eco_mar005P1_strain_vB_Eco_mar006P2_.gbk|23|1569|LR027387(167773):141067-142635:1 ^^ Escherichia virus vB_Eco_mar005P1 strain vB_Eco_mar006P2 genome assembly, chromosome: 1.|neighbours:ID:VCU44441.1(1),ID:VCU44445.1(-1)|neighbour_genes:22,hypothetical protein|
MTTIKTKAQLVDKWKELLEGEGLPEIANSKQAIIAKIFENQEKDFEVSPEYKDEKIAQAFGSFLTEAEIGGDHGYNAQNIAAGQTSGAVTQIGPAVMGMVRRAIPNLIAFDICGVQPMNSPTGQVFALRAVYGKDPIAAGAKEAFHPMYAPDAMFSGQGAAKKFPALAADTTTVVGDIYTHFFQETGTVYLQASAVVTLDSGATDAAKLDAEVKKQMEAGALVEIAEGMATSIAELQEGFNGSTDNPWNEMGFRIDKQVIEAKSRQLKAAYSIELAQDLRAVHGMDADAELSGILATEIMLEINREVVDWINYSAQVGKSGMTLTPGSKAGVFDFQDPIDIRGARWAGESFKSLLFQIDKEAVEIARQTGRGEGNFIIASRNVVNVLASVDTGISYAAQGLASGFNTDTTKSVFAGVLGGKYRVYIDQYAKQDYFTVGYKGANEMDAGIYYAPYVALTPLRGSDPKNFQPVMGFKTRYGIGVNPFAESSLQAPGARIQSGMPSILNSLGKNAYFRRVYVKGI
>ID:VCU43250.1 |[Escherichia virus vB_Eco_mar005P1]|vB_Eco_mar007P3|_Escherichia_virus_vB_Eco_mar005P1_strain_vB_Eco_mar007P3_.gbk|23|1569|LR027383(167651):63058-64626:1 ^^ Escherichia virus vB_Eco_mar005P1 strain vB_Eco_mar007P3 genome assembly, chromosome: 1.|neighbours:ID:VCU43249.1(1),ID:VCU43251.1(-1)|neighbour_genes:22,hypothetical protein|
MTTIKTKAQLVDKWKELLEGEGLPEIANSKQAIIAKIFENQEKDFEVSPEYKDEKIAQAFGSFLTEAEIGGDHGYNAQNIAAGQTSGAVTQIGPAVMGMVRRAIPNLIAFDICGVQPMNSPTGQVFALRAVYGKDPIAAGAKEAFHPMYAPDAMFSGQGAAKKFPALAADTTTVVGDIYTHFFQETGTVYLQASAVVTLDSGATDAAKLDAEVKKQMEAGALVEIAEGMATSIAELQEGFNGSTDNPWNEMGFRIDKQVIEAKSRQLKAAYSIELAQDLRAVHGMDADAELSGILATEIMLEINREVVDWINYSAQVGKSGMTLTPGSKAGVFDFQDPIDIRGARWAGESFKSLLFQIDKEAVEIARQTGRGEGNFIIASRNVVNVLASVDTGISYAAQGLASGFNTDTTKSVFAGVLGGKYRVYIDQYAKQDYFTVGYKGANEMDAGIYYAPYVALTPLRGSDPKNFQPVMGFKTRYGIGVNPFAESSLQAPGARIQSGMPSILNSLGKNAYFRRVYVKGI
>ID:VCU43958.1 |[Escherichia virus vB_Eco_mar005P1]|vB_Eco_mar008P4|_Escherichia_virus_vB_Eco_mar005P1_strain_vB_Eco_mar008P4_.gbk|23|1569|LR027386(167773):45839-47407:1 ^^ Escherichia virus vB_Eco_mar005P1 strain vB_Eco_mar008P4 genome assembly, chromosome: 1.|neighbours:ID:VCU43957.1(1),ID:VCU43959.1(-1)|neighbour_genes:22,hypothetical protein|
MTTIKTKAQLVDKWKELLEGEGLPEIANSKQAIIAKIFENQEKDFEVSPEYKDEKIAQAFGSFLTEAEIGGDHGYNAQNIAAGQTSGAVTQIGPAVMGMVRRAIPNLIAFDICGVQPMNSPTGQVFALRAVYGKDPIAAGAKEAFHPMYAPDAMFSGQGAAKKFPALAADTTTVVGDIYTHFFQETGTVYLQASAVVTLDSGATDAAKLDAEVKKQMEAGALVEIAEGMATSIAELQEGFNGSTDNPWNEMGFRIDKQVIEAKSRQLKAAYSIELAQDLRAVHGMDADAELSGILATEIMLEINREVVDWINYSAQVGKSGMTLTPGSKAGVFDFQDPIDIRGARWAGESFKSLLFQIDKEAVEIARQTGRGEGNFIIASRNVVNVLASVDTGISYAAQGLASGFNTDTTKSVFAGVLGGKYRVYIDQYAKQDYFTVGYKGANEMDAGIYYAPYVALTPLRGSDPKNFQPVMGFKTRYGIGVNPFAESSLQAPGARIQSGMPSILNSLGKNAYFRRVYVKGI
>ID:VCU44823.1 |[Escherichia virus vB_Eco_mar005P1]|vB_Eco_mar009P5|_Escherichia_virus_vB_Eco_mar005P1_strain_vB_Eco_mar009P5_.gbk|23|1569|LR027391(167658):82300-83868:-1 ^^ Escherichia virus vB_Eco_mar005P1 strain vB_Eco_mar009P5 genome assembly, chromosome: 1.|neighbours:ID:VCU44822.1(1),ID:VCU44824.1(-1)|neighbour_genes:hypothetical protein,22|
MTTIKTKAQLVDKWKELLEGEGLPEIANSKQAIIAKIFENQEKDFEVSPEYKDEKIAQAFGSFLTEAEIGGDHGYNAQNIAAGQTSGAVTQIGPAVMGMVRRAIPNLIAFDICGVQPMNSPTGQVFALRAVYGKDPIAAGAKEAFHPMYAPDAMFSGQGAAKKFPALAADTTTVVGDIYTHFFQETGTVYLQASAVVTLDSGATDAAKLDAEVKKQMEAGALVEIAEGMATSIAELQEGFNGSTDNPWNEMGFRIDKQVIEAKSRQLKAAYSIELAQDLRAVHGMDADAELSGILATEIMLEINREVVDWINYSAQVGKSGMTLTPGSKAGVFDFQDPIDIRGARWAGESFKSLLFQIDKEAVEIARQTGRGEGNFIIASRNVVNVLASVDTGISYAAQGLASGFNTDTTKSVFAGVLGGKYRVYIDQYAKQDYFTVGYKGANEMDAGIYYAPYVALTPLRGSDPKNFQPVMGFKTRYGIGVNPFAESSLQAPGARIQSGMPSILNSLGKNAYFRRVYVKGI
>ID:AUV57524.1 |[Klebsiella phage KP1]||_Klebsiella_phage_KP1_.gbk|major capsid protein|1560|MG751100(167989):93298-94857:1 ^^ Klebsiella phage KP1, complete genome.|neighbours:ID:AUV57523.1(1),ID:AUV57525.1(1)|neighbour_genes:prohead assembly (sc..,capsid vertex|
MKKNKLIEKWQPLLENEALPEIVGASKKALIAKIFENQEADINQAPEYRDEKIAEAFGSFLSEAEIGGDHGYDAQNIAAGQTSGAVTQIGPAVMGMVRRAIPNLIAFDICGVQPMSNPTGQVFALRAVYGKDPLAAGAKEAFHPMYAPDAMFSGQGATEKFEAVKAGASLDVGDIVVHDFAQTGRAHLQVVTAFTVDAAATDAAKLDAEVTKRLEAGEVVEIAEGMATSVAELQEAFNGSKDNPWNEMGFRIDKQTIEAKSRQLKAQYSIELAQDLRAVHGMDADAELSSILATEIMLEINREVVDWINYSAQVGKSGMTQTIGSKAGVFDFQDPIDIRGARWAGESFKALLFQIDKESAEIARQTGRGEGNFIIASRNVVNVLAAVDTNVSPAAQGLGRGYNTDTTKAVFAGVLGGRYRVYIDQYARQDYFTIGYKGANEMDAGIYYAPYVALTPLRGSDPKNFQPVMGFKTRYGIGINPFADSAAQQPKGRITSGMPSIVNSVGKNAYFRRVWVKGI
>ID:APD20576.1 |[Klebsiella phage KPV15]|KPV15|_Klebsiella_phage_KPV15_.gbk|major capsid protein|1560|KY000080(167034):114013-115572:1 ^^ Klebsiella phage KPV15, complete genome.|neighbours:ID:APD20575.1(1),ID:APD20577.1(1)|neighbour_genes:prohead assembly (sc..,capsid vertex|
MKKNKLIEKWQPLLENEALPEIVGASKKALIAKIFENQEADINQAPEYRDEKIAEAFGSFLSEAEIGGDHGYDAQNIAAGQTSGAVTQIGPAVMGMVRRAIPNLIAFDICGVQPMSNPTGQVFALRAVYGKDPLAAGAKEAFHPMYAPDAMFSGQGATEKFEAVKAGAALTVGDIVVHDFAQTGRAHLQVVEDFTVDAGATDAAKLDAAVTAALEAGKVVEIAEGMATSVAELQEAFNGSKDNPWNEMGFRIDKQTIEAKSRQLKAQYSIELAQDLRAVHGMDADAELSSILATEIMLEINREVVDWINYSAQVGKSGMTQTVGSKAGVFDFQDPIDIRGARWAGESFKALLFQIDKESAEIARQTGRGEGNFIIASRNVVNVLAAVDTNVSPAAQGLGRGYNTDTTKAVFAGVLGGRYRVYIDQYARQDYFTIGYKGANEMDAGIYYAPYVALTPLRGSDPKNFQPVMGFKTRYGIGINPFADSAAQQPKGRITSGMPSIVNSVGKNAYFRRVWVKGI
> |[Tevenvirinae Klebsiella_phage_Marfa]||_Klebsiella_phage_Marfa.gb|major capsid protein|1566|MN044033.1(168532):101824-103389:1 ^RAST2:fig|1198136.82.peg.194^ Tevenvirinae Klebsiella_phage_Marfa|neighbours:(1),(1)|neighbour_genes:Phage prohead assemb..,capsid vertex protei..|
MKTNKLVEKWTPLLEGEGLPEIVGAGKKALIAKIMETQEAAIQTEPAFRDEKIAEAFGSFLSEAEIGGDHGYDAQNIAAGQTSGAITQIGPAVMGMVRRAIPNLIAFDICGVQPMSSPTGQVFALRAVYGKDPIAPGAKEAFHPMFAPDAMFSGQGATAQGRAFADIKAGTEIAEGDIVKHVFQETGIAYFQAVETVTPGAAADAAALDAVVMGLVEAGKLAELAEGMATSIAELQEGFNGSKDNPWNEMGFRIDKQVIEAKSRQLKAQYSIELAQDLRAVHGMDADAELSSILATEIMLEINREVVDWINYSAQPGKTGMTQTIGSKAGVFDFQDPIDIRGARWAGESFKALLFQIDKESAEIARQTGRGEGNFIIASRNVVNALAATDSGITYAAQGLGKGYNVDTTKSVFAGVLGGKYRVYIDQYAPQDYFTIGYKGSNEMDAGIYYAPYVALTPLRGSDPKNFQPVMGFKTRYGIGINPFADSKLQAPGARIQSGMPSIVNSVGKNAYFRRVWVKGL
>ID:YP_009194465.1 |[Klebsiella phage Matisse]||_Klebsiella_phage_Matisse_.gbk|major capsid protein|1569|NC_028750(176081):134320-135888:1 ^GeneID:26613404^ Klebsiella phage Matisse, complete genome.|neighbours:ID:YP_009194464.1(1),ID:YP_009194466.1(1)|neighbour_genes:prohead core scaffol..,homing endonuclease|
MSKKNELMEKWNDLLESQEGLPDIATKSKKQLIAAIMEAQEKDAEVDPVYRDEKIVESFGGFLAEAEIAGDHGYDATKIASGNSSGAITNIGPAVIGMVRRAIPNLIAFDICGVQPMTGPTGQVFALRAVYGKDPLASGAKEAFHPMFSPDSMYSGQGAAPSNGFTKLTSAQAIADGAIVFHDFVETGRVFLQNVSGAPVTVTGSTDDALDAAVIAEQEKGTLAEISYGMATSVAELQEQFNGSTGNPWNEMGFRIDKQVIEARSRQLKAQYSVELAQDLRAVHGMDADAELSAILATEIMLEINREIVDMINYTAQVGKTGFTQTVGSKAGAFDFQDPIDVRGARWAGESYKALLIQIDKEANEIARQTGRGAGNFIIASRNVVSALARIDSGITPAGQGLQKTLNVDTTKAVFAGVLGGVYKVYIDQYARGDYFTVGYKGDNEMDAGIYYAPYVALTPLRGSDPKNFQPVMGFKTRYGVGINPFANSRSQAPSDRITSGMITKEMFGKNAYFRKVYVKGL
>ID:AWY07073.1 |[Klebsiella phage Mineola]||_Klebsiella_phage_Mineola_.gbk|major capsid protein|1560|MH333064(166130):102505-104064:1 ^^ Klebsiella phage Mineola, complete genome.|neighbours:ID:AWY07072.1(1),ID:AWY07074.1(1)|neighbour_genes:prohead core protein,capsid vertex protei..|
MKKNKLIEKWQPLLENEALPEIVGASKKALIAKIFENQEADINQAPEYRDEKIAEAFGSFLSEAEIGGDHGYDAQNIAAGQTSGAVTQIGPAVMGMVRRAIPNLIAFDICGVQPMSNPTGQVFALRAVYGKDPLAAGAKEAFHPMYAPDAMFSGQGATEKFEAVKAGDALTVGDIVVHDFAQTGRAHLQVVEDFTVDAGATDAAKLDAAVTAALEAGKVVEIAEGMATSVAELQEAFNGSKDNPWNEMGFRIDKQTIEAKSRQLKAQYSIELAQDLRAVHGMDADAELSSILATEIMLEINREVVDWINYSAQVGKSGMTQTVGSKAGVFDFQDPIDIRGARWAGESFKALLFQIDKESAEIARQTGRGEGNFIIASRNVVNVLAAVDTNVSPAAQGLGRGYNTDTTKAVFAGVLGGRYRVYIDQYARQDYFTIGYKGANEMDAGIYYAPYVALTPLRGSDPKNFQPVMGFKTRYGIGINPFADSAAQQPKGRITSGMPSIVNSVGKNAYFRRVWVKGI
>ID:YP_009607414.1 |[Klebsiella phage Miro]||_Klebsiella_phage_Miro_.gbk|major capsid protein|1569|NC_041981(176055):134507-136075:1 ^GeneID:40083423^ Klebsiella phage Miro, complete genome.|neighbours:ID:YP_009607413.1(1),ID:YP_009607415.1(1)|neighbour_genes:hypothetical protein,homing endonuclease|
MSKKNELMEKWNDLLESQEGLPDIATKSKKQLIAAIMEAQEKDAEVDPVYRDEKIVESFGGFLAEAEIAGDHGYDATKIASGNSSGAITNIGPAVIGMVRRAIPNLIAFDICGVQPMTGPTGQVFALRAVYGKDPLASGAKEAFHPMFSPDSMYSGQGAAPSNGFTELASGTAIADGAIVFHDFGETGRVFLQNVSGSPVTVTGSTDDALDAAVIAEQEKGTLAEISYGMATSVAELQEQFNGSTGNPWNEMGFRIDKQVIEARSRQLKAQYSVELAQDLRAVHGMDADAELSAILATEIMLEINREIVDMINYTAQVGKTGFTQTVGSKAGAFDFQDPIDVRGARWAGESYKALLIQIDKEANEIARQTGRGAGNFIIASRNVVSALARIDSGITPAGQGLQKTLNVDTTKAVFAGVLGGVYKVYIDQYARGDYFTVGYKGDNEMDAGIYYAPYVALTPLRGSDPKNFQPVMGFKTRYGVGINPFANSRSQAPSDRITSGMITKEMFGKNAYFRRVYVKGL
> |[Tevenvirinae _Klebsiella_phage_PKO111]||_Klebsiella_phage_PKO111.gb|major capsid protein|1560|NC_031095.1(168758):37379-38938:1 ^RAST2:fig|1198136.84.peg.58^ Tevenvirinae _Klebsiella_phage_PKO111|neighbours:(1),(1)|neighbour_genes:Phage prohead assemb..,capsid vertex protei..|
MKKNKLIEKWQPLLENEALPEIVGASKKALIAKIFENQEADINQAPEYRDEKIAEAFGSFLSEAEIGGDHGYDAQNIAAGQTSGAVTQIGPAVMGMVRRAIPNLIAFDICGVQPMSNPTGQVFALRAVYGKDPLAAGAKEAFHPMYAPDAMFSGQGATEKFEAVKAGDALTVGDIVVHDFAQTGRAHLQVVEDFTVDAGATDAAKLDAAVTAALEAGKVVEIAEGMATSVAELQEAFNGSKDNPWNEMGFRIDKQTIEAKSRQLKAQYSIELAQDLRAVHGMDADAELSSILATEIMLEINREVVDWINYSAQVGKSGMTQTVGSKAGVFDFQDPIDIRGARWAGESFKALLFQIDKESAEIARQTGRGEGNFIIASRNVVNVLAAVDTNVSPAAQGLGRGYNTDTTKAVFAGVLGGRYRVYIDQYARQDYFTIGYKGANEMDAGIYYAPYVALTPLRGSDPKNFQPVMGFKTRYGIGINPFADSAAQQPKGRITSGMPSIVNSVGKNAYFRRVWVKGI
>ID:YP_009288862.1 |[Klebsiella phage vB_KpnM_KpV477]||_Klebsiella_phage_vB_KpnM_KpV477_.gbk|putative major head ..|1560|NC_031087(168272):107067-108626:1 ^GeneID:29067166^ Klebsiella phage vB_KpnM_KpV477, complete genome.|neighbours:ID:YP_009288861.1(1),ID:YP_009288863.1(1)|neighbour_genes:putative prohead cor..,putative capsid vert..|
MKKNKLIEKWQPLLENEALPEIVGASKKALIAKIFENQEADINQAPEYRDEKIAEAFGSFLSEAEIGGDHGYDAQNIAAGQTSGAVTQIGPAVMGMVRRAIPNLIAFDICGVQPMSNPTGQVFALRAVYGKDPLAAGAKEAFHPMYAPDAMFSGQGATEKFEAVKAGAALTVGDIVVHDFAQTGRAHLQVVEDFTVDAGATDAAKLDAAVTAALEAGKVVEIAEGMATSVAELQEAFNGSKDNPWNEMGFRIDKQTIEAKSRQLKAQYSIELAQDLRAVHGMDADAELSSILATEIMLEINREVVDWINYSAQVGKSGMTQTVGSKAGVFDFQDPIDIRGARWAGESFKALLFQIDKESAEIARQTGRGEGNFIIASRNVVNVLAAVDTNVSPAAQGLGRGYNTDTTKAVFAGVLGGRYRVYIDQYARQDYFTIGYKGANEMDAGIYYAPYVALTPLRGSDPKNFQPVMGFKTRYGIGINPFADSAAQQPKGRITSGMPSIVNSVGKNAYFRRVWVKGI
>ID:AUO78861.1 |[Klebsiella phage vB_Kpn_F48]||_Klebsiella_phage_vB_Kpn_F48.gbk|major capsid protein|1566|MG746602(170764):131283-132848:-1 ^^ Klebsiella phage vB_Kpn_F48, complete genome.|neighbours:ID:AUO78860.1(-1),ID:AUO78862.1(-1)|neighbour_genes:capsid vertex protei..,prohead assembly (sc..|
MKTNKLVEKWTPLLEGEGLPEIVGAGKKALIAKIMENQEAAIQTEPAFRDEKIAEAFGSFLSEAEIGGDHGYDAQNIAAGQTSGAITQIGPAVMGMVRRAIPNLIAFDICGVQPMSSPTGQVFALRAVYGKDPIAPGAKEAFHPMFAPDAMFSGQGATAQGRAFADIKASTEITEGTIVKHVFQETGVAYFQAVETVTPGAAADAAALDAVVIGLVEAGKLAELAEGMATSIAELQEGFNGSQDNPWNEMGFRIDKQVIEAKSRQLKAQYSIELAQDLRAVHGMDADAELSSILATEIMLEINREVVDWINYSAQPGKTGMTQTVGSKAGVFDFQDPIDIRGARWAGESFKALLFQIDKESAEIARQTGRGEGNFIIASRNVVNALAATDSGITYAAQGLGKGYNVDTTKSVFAGVLGGKYRVYIDQYAPQDYFTIGYKGTNEMDAGIYYAPYVALTPLRGSDPKNFQPVMGFKTRYGIGINPFADSKLQAPGARIQSGMPSIVNSVGKNAYFRRVWVKGL
> |[Tevenvirinae Morganella_phage_vB_MmoM_MP1]||_Morganella_phage_vB_MmoM_MP1.gb|major capsid protein|1551|NC_031020.1(163201):98410-99960:1 ^RAST2:fig|1198136.47.peg.180^ Tevenvirinae Morganella_phage_vB_MmoM_MP1|neighbours:(1),(1)|neighbour_genes:Phage prohead assemb..,hypothetical protein|
MTIKTKDQLIEKWNKNGFMDNPELGAIAEDRQGLMAKIFENQEQDILTAPEYRDDKIAEAFGSFLNEAEIGGDHGYNASNIAAGNASGAITHIGPAVMGMTRRAMHNLMAFDIAGVQVMNGPTSQYFALRSIYGADPLAAGAKEAFHPMYAPDAMHGGAGAASVFEKIEASKTLDQGKIYHFEYTETGTAYLQAVEAVTIGTEVEVDVLKAVEAGTLVEIAEGMATSIAELQENFNGSKDNPWDEMSFRIDKQVVEAKSRQLKASYSIELAQDLRAVHGMDADAELSSILTSEIMMDLNREVVDWINYTAQVGKTGMTQTIGSKAGVFDLQDPIDIRGARWAGESFKALLIQIDKEAAEIARQTGRGAGNFIIASRNVVNILASVDTNVTPAAQGLARGLNTDTTKSVFAGVLGGKYRVFIDQYARQDYFTVGFKGDNEMDAGIYYCPYIALTPLRGSDPKNFQPVMGFKTRYGIGINPFADSRAQAPKGRIVSGMPAVESVGKNAYFRRVWVKGC
>ID:YP_009211617.1 |[Pectobacterium bacteriophage PM2]||_Pectobacterium_bacteriophage_PM2.gbk|major head protein|1563|NC_028940(170286):108860-110422:1 ^GeneID:26638089^ Pectobacterium bacteriophage PM2, complete genome.|neighbours:ID:YP_009211616.1(1),ID:YP_009211618.1(1)|neighbour_genes:prohead core scaffol..,head vertex subunit ..|
MKKNELVTKWKPLLENESLPAIVGASKQAIIAKIFENQELDIVNAPEYRDEKIAEAFGSFLNEAEIGGDHGYNAQNIAAGQTSGAVTQIGPAVMGMVRRAIPHLIAFDIAGVQPLNNPTGQVFALRAVYGKDPIAPNAKEAFHPMYAPDAMFSGQGAAGTAFPALAAGTVTEVGKIYKHVFESTGIAYFQSAEIVTIDAAATDAAKLDVEVLKQVEAGVFAEIAEAMATSIAELQEGFNGSQDNPWNEMGFRIDKQVIEAKSRQLKASYSIELAQDLRAVHGMDADAELSGILATEIMLEINREVIDWINYSAQVGKSGFTNTVGAKAGVFDFQDPIDIRGARWAGESFKALLFQIDKESAEIARQTGRGAGNFIIASRNVVNVLAAVDTGISYAAQGLGQGFNVDTTKAVFAGVLGGRYRVYIDQYAPQDYFTIGYKGSNEMDAGIYYAPYVALTPLRGSDPKNFQPVMGFKTRYGIGINPFADTSAQQPKGRIVSGMPDITNSLGKNGYFRRVFVKGI
>ID:QBP35516.1 |[Phage NC-G]||_Phage_NC-G.gbk|major capsid protein|1560|MK310184(170164):47059-48618:1 ^^ Phage NC-G, complete genome.|neighbours:ID:QBP35515.1(1),ID:QBP35517.1(-1)|neighbour_genes:prohead assembly (sc..,hypothetical protein|
MKKNALVQKWSALLENEALPEIVGASKQAIIAKIFENQEQDILTAPEYRDEKISEAFGSFLTEAEIGGDHGYDATNIAAGQTSGAVTQIGPAVMGMVRRAIPHLIAFDICGVQPLNNPTGQVFALRAVYGKDPIAAGAKEAFHPMYAPNAMFSGQGAAETFEALAASKVLEVGKIYSHFFEATGSAHFQAVEAVTVDAGATDAAKLDAAVTALVEAGQLAEIAEGMATSIAELQEGFNGSTDNPWNEMGFRIDKQVIEAKSRQLKASYSIELAQDLRAVHGMDADAELSGILATEIMLEINREVIDWINYSAQVGKSGMTNTVGAKAGVFDFQDPIDIRGARWAGESFKALLFQIDKEAAEIARQTGRGAGNFIIASRNVVNVLAAVDTSVSYAAQGLGQGFNVDTTKAVFAGVLGGKYRVYIDQYARSDYFTIGYKGSNEMDAGIYYAPYVALTPLRGSDPKNFQPVMGFKTRYGIGINPFADPAAQAPTKRIQNGMPDIVNSLGLNGYFRRVYVKGI
> |[Tevenvirinae _Proteus_phage_phiP4-3]||_Proteus_phage_phiP4-3.gb|major capsid protein|1551|MG696114.1(167849):62380-63930:-1 ^RAST2:fig|1198136.86.peg.105^ Tevenvirinae _Proteus_phage_phiP4-3|neighbours:(-1),(-1)|neighbour_genes:hypothetical protein,Phage prohead assemb..|
MEIKNKDALIEKWGGFMSNPDLGVIEGSTKQAIMAKILENQEMDIQKSPEYRDEKIAEAFGDFLTEAEVGGDHGYDASNIAMGKTSGAVTQIGPAVMGMVRRSFPNMIGFDIAGVQPMNGPTGQYFSLRSIYGEDPLAKDAKEAFHPMFAPDAMYGGRGSHEVFEKIEASKSLTEGKVYTFEFAETGTAHLQAVEAVTIAGTDVEVDVLKNIEAGKLVEIAEAMATSIAELQQSFNKSKDNPWDEMTFRIDKQVVEAKSKQLKASYSIELAQDLRAVHGMDADAELSSILATEILLEMNRELVNWINYTAQPGKTGMTLTMGSKAGVFDFQDPIDTRGARWAGESFKSLLYQIDKEAAEIARQTGRGAGNFLIASRNVVNILASVDVNVTPAAQGLARGLNTDTTKAVFAGVLGGKYKVYIDQYARQDYFTVGYKGANEMDAGIYYCPYVALTPLRGSDPKNFQPVMGFKTRYGIGINPFADSRSQAPTDRITSGMPSLDSIGKNAYFRRVWVKGA
> |[Tevenvirinae _Proteus_phage_vB_PmiM_Pm5461]||_Proteus_phage_vB_PmiM_Pm5461.gb|major capsid protein|1551|NC_028762.1(161989):99351-100901:1 ^RAST2:fig|1198136.85.peg.171^ Tevenvirinae _Proteus_phage_vB_PmiM_Pm5461|neighbours:(1),(1)|neighbour_genes:Phage prohead assemb..,Phage capsid vertex ..|
MEIKNKDALIEKWGDFMNNPDLGVIEGTTKQAIMAKILENQEMDIHKSPEYRDEKIAEAFGDFLTEAEVGGDHGYDASNIAMGKTSGAVTQIGPAVMGMVRRSFPNMIGFDIAGVQPMNGPTGQYFSLRSIYGEDPLAKDAKEAFHPMFAPDAMYGGRGSHEKFEKIEASKELTEGKVYTFEFTETGTAHLQAVETVTIADTEVEADVLKNLEAGKLVEIAEAMATSIAELQESFNKSKDNPWDEMTFRIDKQVVEAKSKQLKASYSIELAQDLRAVHGMDADAELSSILATEILLEMNRELVNWINYTAQPGKTGMTLTMGSKAGVFDFQDPIDTRGARWAGESFKALLYQIDKEAAEIARQTGRGAGNFLIASRNVVNILASVDVNVTPAAQGLARGLNTDTTKAVFAGVLGGKYKVYIDQYARQDYFTVGYKGANEMDAGIYYCPYVALTPLRGSDPKNFQPVMGFKTRYGIGINPFADSRSQSPKDRITSGMPSLDSIGKNAYFRRVWVKGC
> |[Tevenvirinae _Pseudomonas_phage_PspYZU05]||_Pseudomonas_phage_PspYZU05.gb|major capsid protein|1560|KY971610.1(166442):98620-100179:1 ^RAST2:fig|1198136.88.peg.141^ Tevenvirinae _Pseudomonas_phage_PspYZU05|neighbours:(1),(-1)|neighbour_genes:Phage prohead assemb..,putative Hef-like ho..|
MKKSELLNKWQPLLENEELPAIVGSKKQALIARILENQEVAIQNEPAFRDEKIAEAFGSFLNEAEIGGDHGYDATNIAAGQTSGAVTQIGPAVMGMVRRAIPNLIAFDICGVQPMSTPTGQIFALRAVYGKDPVAAGAKEAFHPMFAPDAMHSGKGSHSVFPAAAASLVVGTGEIIKHEFVKTGTAYLQAGTGFTIDAAATDAAKLDAAIIALMEAGTVVEIAEGMATSIAELQENFNGSRDNPWNEMGFRIDKQTIEAKSRQLKAQYSIELAQDLRAVHGMDADAELSGILATEIMLEINREVVDWINYSAQIGKTGMTQTVGSKAGVFDFQDPIDIRGARWAGESFKALLFQIDKEAAEIARQTGRGAGNFIIASRNVVNALAAVDTGVTPAAQGLGKEFNVDTTKSVFAGVLGGRYKVYIDQYARQDYFTIGYKGDNEMDAGIYYAPYVALTPLRGSDPKNFQPVLGFKTRYGIGINPFALSTEQQPGSRIRSGMPDITNSLGKNAYFRKIWVKGL
>ID:YP_009615650.1 |[Salmonella phage Melville]||_Salmonella_phage_Melville_.gbk|major capsid protein|1560|NC_042044(159323):96116-97675:1 ^GeneID:40092125^ Salmonella phage Melville, complete genome.|neighbours:ID:YP_009615649.1(1),ID:YP_009615651.1(1)|neighbour_genes:prohead core protein,capsid vertex protei..|
MKKNQLVEKWQPLLENEELPEIVGASKKALIAKILENQEADFKVSPEYRDEKIAQAFGSFLTEAEIGGDHGYDAQNIAAGQTSGAVTQIGPAVMGMVRRAIPNLIAFDICGVQPMNSPTGQVFALRAVYGSDPLADKAKEAFHPMYSPDAMHSGQGAAEKFAKLTAGVAIAEGDIVVHDFAETGRAYLQAVVAVTPDAGATDPAALDKAVVALMEAGQLAEIAEGMATSIAELQEGFNGSQNNSWNEMGFRIDKQVIEAKSRQLKAAYSIELAQDLRAVHGMDADAELSGILATEIMLEINREVVDWINFSAQVGKSGMTQTVGSKAGVFDLQDPIDIRGARWAGESFKALLFQIDKEAAEIARQTGRGAGNFIIASRNVVNVLAAVDTSVSPAAQGLGRGFETDTTKAVFAGVLGGKYRVYIDQYARQDYFTIGYKGSNEMDAGIYYAPYVALTPLRGSDPKNFQPVMGFKTRYGIGINPFADSAAQQPKGRIVSGMPSLVNSVGKNAYFRRVYVKGI
>ID:YP_007501205.1 |[Salmonella phage vB_SenMS16]||_Salmonella_phage_S16_.gbk|major capsid protein|1560|NC_020416(160221):95311-96870:1 ^GeneID:14675406^ Salmonella phage S16, complete genome.|neighbours:ID:YP_007501204.1(1),ID:YP_007501206.1(1)|neighbour_genes:prohead core protein,head vertex protein|
MKKNKLVEKWQPLLENEELPEIVGASKKALIAKILENQEADFKVSPEYRDEKIAQAFGSFLTEAEIGGDHGYDAQNIAAGQTSGAVTQIGPAVMGMVRRAIPNLIAFDICGVQPMNSPTGQVFALRAVYGSDPLADKAKEAFHPMYSPDAMHSGQGAAEKFAKLTAGVAITEGDIVVHDFAETGRAYLQAVVAVTPDAGATDPAKLDAAVVALMEAGQLAEIAEGMATSIAELQEGFNGSQNNSWNEMGFRIDKQVIEAKSRQLKAAYSIELAQDLRAVHGMDADAELSGILATEIMLEINREVVDWINFSAQVGKSGMTQTVGSKAGVFDLQDPIDIRGARWAGESFKALLFQIDKEAAEIARQTGRGAGNFIIASRNVVNVLAAVDTSVSPAAQGLGRGFETDTTKAVFAGVLGGKYRVYIDQYARQDYFTIGYKGANEMDAGIYYAPYVALTPLRGSDPKNFQPVMGFKTRYGIGINPFADSAAQQPKGRIVSGMPSLVNSVGKNAYFRRVYVKGI
> |[Tevenvirinae _Salmonella_phage_STML-198]||_Salmonella_phage_STML-198.gb|major capsid protein|1560|NC_027344.1(158099):136222-137781:1 ^RAST2:fig|1198136.87.peg.246^ Tevenvirinae _Salmonella_phage_STML-198|neighbours:(1),(1)|neighbour_genes:Phage prohead assemb..,capsid vertex protei..|
MKKNQLVEKWQPLLENEELPEIVGASKKALIAKILENQEADFKVSPEYRDEKIAQAFGSFLTEAEIGGDHGYDAQNIAAGQTSGAVTQIGPAVMGMVRRAIPNLIAFDICGVQPMNSPTGQVFALRAVYGSDPLADKAKEAFHPMYSPDAMHSGQGAAEKFAKLTAGVAIAEGDIVVHDFAETGRAYLQAVVAVTPDAGATDPAALDKAVVALMEAGQLAEIAEGMATSIAELQEGFNGSQNNSWNEMGFRIDKQVIEAKSRQLKAAYSIELAQDLRAVHGMDADAELSGILATEIMLEINREVVDWINFSAQVGKSGMTQTVGSKAGVFDLQDPIDIRGARWAGESFKALLFQIDKEAAEIARQTGRGAGNFIIASRNVVNVLAAVDTSVSPAAQGLGRGFETDTTKAVFAGVLGGKYRVYIDQYARQDYFTIGYKGSNEMDAGIYYAPYVALTPLRGSDPKNFQPVMGFKTRYGIGINPFADSAAQQPKGRIVSGMPSLVNSVGKNAYFRRVYVKGI
> |[Tevenvirinae Salmonella phage STP4-a]||_Salmonella_phage_STP4-a.gb|major capsid protein|1560|NC_026607.2(159914):96396-97955:1 ^RAST2:fig|1198136.48.peg.178^ Tevenvirinae Salmonella phage STP4-a|neighbours:(1),(1)|neighbour_genes:Phage prohead assemb..,capsid vertex protei..|
MKKNKLVEKWQPLLENEELPEIVGASKKALIAKILENQEADFKVSPEYRDEKIAQAFGSFLTEAEIGGDHGYDAQNIAAGQTSGAVTQIGPAVMGMVRRAIPNLIAFDICGVQPMNSPTGQVFALRAVYGSDPLADKAKEAFHPMYSPDAMHSGQGAAEKFAKLTAGVAITEGDIVVHDFAETGRAYLQAVVAVTPDAGATDPAKLDAAVVALMEAGQLAEIAEGMATSIAELQEGFNGSQNNSWNEMGFRIDKQVIEAKSRQLKAAYSIELAQDLRAVHGMDADAELSGILATEIMLEINREVVDWINFSAQVGKSGMTQTVGSKAGVFDLQDPIDIRGARWAGESFKALLFQIDKEAAEIARQTGRGAGNFIIASRNVVNVLAAVDTSVSPAAQGLGRGFETDTTKAVFAGVLGGKYRVYIDQYARQDYFTIGYKGANEMDAGIYYAPYVALTPLRGSDPKNFQPVMGFKTRYGIGINPFADSAAQQPKGRIVSGMPSLVNSVGKNAYFRRVYVKGI
> |[Tevenvirinae Salmonella_phage_vB_SnwM_CGG4-1]||_Salmonella_phage_vB_SnwM_CGG4-1.gb|major capsid protein|1560|NC_031065.1(159878):91060-92619:1 ^RAST2:fig|1198136.78.peg.172^ Tevenvirinae Salmonella_phage_vB_SnwM_CGG4-1|neighbours:(1),(-1)|neighbour_genes:Phage prohead assemb..,SegD homing endonucl..|
MKKNQLVEKWQPLLENEELPEIIGAGKKALIAKILENQEKDFTQSPEYRDEKIAQAFGSFLSEAEIGGDSGYDAQNIAAGQTSGAVTQIGPAVMGMVRRAIPNLIAFDICGVQPMSSPTGQVFALRAVYGTDPLAAGAKEAFHPMYAPDAMHSGQGAAEKFAKLTAGTAITEGDIVVHDFVETGRAYLQAVVAVTPDVAATDPAKLDAAVIALMEAGQLAEIAEGMATSVAELQEGFNGSQNNSWNEMGFRIDKQVIEAKSRQLKAAYSIELAQDLRAVHGMDADAELSGILATEIMLEINREVVDWINYSAQVGKSGMTLTVGSKAGVFDFQDPIDIRGARWAGESFKALLFQIDKEAAEIARQTGRGAGNFIIASRNVVNVLAAVDTNVSPAAQGLGRGFETDTAKAVFAGVLGGKYRVYIDQYARQDYFTIGYKGANEMDAGIYYAPYVALTPLRGSDPKNFQPVMGFKTRYGIGINPFANSAAQQPKDRIVSGMPSLVNSVGKNAYFRRVYVKGI
> |[Tevenvirinae Serratia phage PS2]||_Serratia_phage_PS2.gb|major capsid protein|1575|KJ025957.1(167266):103097-104671:1 ^RAST2:fig|1198136.49.peg.198^ Tevenvirinae Serratia phage PS2|neighbours:(1),(1)|neighbour_genes:Phage prohead assemb..,hypothetical protein|
MSKVTNSKELMEKWKPLLENEKLPEILTAGKQKLVAKILENQEMDLTQDPAYRDEKIAEAFGGFLNEAEIGGDHGYDPTNIASGKTSGAVTQIGPAVIGMVRRAIPNLIAFDIAGVQPMNGPTSQIFAVRATYGKDPIADGVKEAFHPFLAPDAMHSGQGAAKVFPDAAAGATLAVGDIVHFEFYDSGTAYLQAVEAVTLDAGATTPEQLEAEVLKQIADGKLAEIAEGMATSIAELQEGFNGSSNNAWNEMSFRIDKQVVEAKSRQLKAQYSIELAQDLRAVHGMDADAELSGILATEIMLEINREVVDWINYTAQVGKTGQTLTLGTKAGVFDFQDPIDTRGARWAGESFKALMYQIDKEAAEIARQTGRGQGNFIIASRNVVNILASVDTSVSPAAQGSARGFNTDTTKSVFAGILAGRYKVYIDQYARGDYFTVGYKGGNEMDAGIYYAPYVALTPLRGSDPKNFQPVMGFKTRYGIGINPFADSRAQQPAGNQRIVSGMPALSSVGKNAYFRRVMVKGV
>ID:APC45223.1 |[Shigella phage SH7]||_Shigella_phage_SH7_.gbk|precursor of major h..|1566|KX828711(164870):100155-101720:1 ^^ Shigella phage SH7, complete genome.|neighbours:ID:APC45193.1(1),ID:APC45200.1(1)|neighbour_genes:prohead core scaffol..,precursor of head ve..|
MTIKTKAELLNKWKPLLEGEGLPEIANSKQAIIAKIFENQEKDFQTAPEYKDEKIAQAFGSFLTEAEIGGDHGYNATNIAAGQTSGAVTQIGPAVMGMVRRAIPNLIAFDICGVQPMNSPTGQVFALRAVYGKDPIAAGAKEAFHPMYGPDAMFSGQGAAKKFTALAASTQTTVGDIYTHFFQDTGTVYLQASAQVTISSTADDAAKLDAEIKKQMEAGALVEIAEGMATSIAELQESFNGSTDNPWNEMGFRIDKQVIEAKSRQLKAAYSIELAQDLRAVHGMDADAELSGILATEIMLEINREVVDWINYSAQVGKSGMTLTPGSKAGVFDFQDPIDIRGARWAGESFKALLFQIDKEAVEIARQTGRGEGNFIIASRNVVNVLASVDTGISYAAQGLATGFNTDTTKSVFAGVLGGKYRVYIDQYAKQDYFTVGYKGPNEMDAGIYYAPYVALTPLRGSDPKNFQPVMGFKTRYGIGINPFAESAAQAPASRIQSGMPSILNSLGKNAYFRRVYVKGI
>ID:YP_009288539.1 |[Shigella phage SHBML-50-1]||_Shigella_phage_SHBML-50-1_.gbk|major capsid protein|1566|NC_031085(166634):104262-105827:1 ^GeneID:29060629^ Shigella phage SHBML-50-1, complete genome.|neighbours:ID:YP_009288538.1(1),ID:YP_009288540.1(1)|neighbour_genes:prohead assembly (sc..,capsid vertex protei..|
MTIKTKAELLNKWKPLLEGEGLPEIANSKQAIIAKIFENQEKDFQTAPEYKDEKIAQAFGSFLTEAEIGGDHGYNATNIAAGQTSGAVTQIGPAVMGMVRRAIPNLIAFDICGVQPMNSPTGQVFALRAVYGKDPIASGAKEAFHPMYGPDAMFSGQGAAKKFAALKASDTLEVGTIYTHFFQETGTVYLQATEAKQIDSTASDAAKLDAEIKKQMEAGVLVEIAEGMATSIAELQEGFNGSTDNPWNEMGFRIDKQVIEAKSRQLKAAYSIELAQDLRAVHGMDADAELSGILATEIMLEINREVVDWINYSAQVGKSGMTLTPGSKAGVFDFQDPIDIRGARWAGESFKALLFQIDKEAVEIARQTGRGEGNFIIASRNVVNVLASVDTGISYAAQGLATGFNTDTTKSVFAGVLGGKYRVYIDQYAKQDYFTVGYKGPNEMDAGIYYAPYVALTPLRGSDPKNFQPVMGFKTRYGIGINPFAESAAQAPASRIQSGMPSILNSLGKNAYFRRVYVKGI
>ID:YP_009277546.1 |[Shigella phage SHFML-11]||_Shigella_phage_SHFML-11.gbk|major capsid protein|1566|NC_030953(170650):50060-51625:1 ^GeneID:29056253^ Shigella phage SHFML-11, complete genome.|neighbours:ID:YP_009277545.1(1),ID:YP_009277547.1(-1)|neighbour_genes:prohead assembly (sc..,homing endonuclease|
MTIKTKAELLNKWKPLLEGEGLPEIANSKQAIIAKIFENQEKDFQTAPEYKDEKIAQAFGSFLTEAEIGGDHGYNATNIAAGQTSGAVTQIGPAVMGMVRRAIPNLIAFDICGVQPMNSPTGQVFALRAVYGKDPIASGAKEAFHPMYGPDAMFSGQGAAKKFAALKASDTLEVGTIYTHFFQETGTVYLQATEVKQIDSGASDADKLDAEIKKQMEAGVLVEIAEGMATSIAELQEGFNGSTDNPWNEMGFRIDKQVIEAKSRQLKAAYSIELAQDLRAVHGMDADAELSGILATEIMLEINREVVDWINYSAQVGKSGMTLTPGSKAGVFDFQDPIDIRGARWAGESFKSLLFQIDKEAVEIARQTGRGEGNFIIASRNVVNVLASVDTGISYAAQGLATGFNTDTTKSVFAGVLGGKYRVYIDQYAKQDYFTVGYKGPNEMDAGIYYAPYVALTPLRGSDPKNFQPVMGFKTRYGIGINPFAESAAQAPASRIQSGMPSILNSLGKNAYFRRVYVKGI
> |[Viruses Shigella phage SHFML-26]||_Shigella_phage_SHFML-26.gb|hypothetical protein|1281|NC_031011.1(168993):163-1443:1 ^RAST2:fig|10239.69.peg.1^ Viruses Shigella phage SHFML-26|neighbours:start(),(1)|neighbour_genes:start(),Phage capsid vertex|
MGMVRRAIPNLIAFDICGVQPMNSPTGQVFALRAVYGKDPIASGAKEAFHPMYGPDAMFSGQGAAKKFPALAASTQTVVGDIYTHFFQETGTVYLQASAQVTISSTADDAAKLDAEIKKQMEAGALVEIAEGMATSIAELQEGFNGSTDNPWNEMGFRIDKQVIEAKSRQLKAAYSIELAQDLRAVHGMDADAELSGILATEIMLEINREVVDWINYSAQVGKSGMTLTPGSKAGVFDFQDPIDIRGARWAGESFKALLFQIDKEAVEIARQTGRGEGNFIIASRNVVNVLASVDTGISYAAQGLATGFNTDTTKSVFAGVLGGKYRVYIDQYAKQDYFTVGYKGPNEMDAGIYYAPYVALTPLRGSDPKNFQPVMGFKTRYGIGINPFAESAAQAPASRIQSGMPSILNSLGKNAYFRRVYVKGI
> |[Tevenvirinae Shigella_phage_SHSML-52-1]||_Shigella_phage_SHSML-52-1.gb|major capsid protein|1569|NC_031090.1(169621):96301-97869:-1 ^RAST2:fig|1198136.79.peg.154^ Tevenvirinae Shigella_phage_SHSML-52-1|neighbours:(1),(-1)|neighbour_genes:Phage protein,Phage prohead assemb..|
MTTIKTKAQLVDKWKELLEGEGLPEIANSKQAIIAKIFENQEKDFEVSPEYKDEKIAQAFGSFLTEAEIGGDHGYNAQNIAAGQTSGAVTQIGPAVMGMVRRAIPNLIAFDICGVQPMNSPTGQVFALRAVYGKDPIAADAKEAFHPMYAPDAMFSGQGAAKKFPALAASTQTVVGDIYTHFFQETGTVYLQASAVVTIDADATDAAKLDAEVKKQMEAGALVEIAEGMATSIAELQEGFNGSTDNPWNEMGFRIDKQVIEAKSRQLKAAYSIELAQDLRAVHGMDADAELSGILATEIMLEINREVVDWINYSAQVGKSGMTLTPGSKAGVFDFQDPIDIRGARWAGESFKSLLFQIDKEAVEIARQTGRGEGNFIIASRNVVNVLASVDTGISYAAQGLASGFNTDTTKSVFAGVLGGKYRVYIDQYAKQDYFTVGYKGANEMDAGIYYAPYVALTPLRGSDPKNFQPVMGFKTRYGIGVNPFAESSLQAPGARIQSGMPSILNSLGKNAYFRRVYVKGI
>ID:YP_003934811.1 |[Shigella phage SP18]||_Shigella_phage_SP18.gbk|gp23|1560|NC_014595(170605):104084-105643:1 ^GeneID:9830552^ Shigella phage SP18, complete genome.|neighbours:ID:YP_003934810.1(1),ID:YP_003934812.1(-1)|neighbour_genes:gp22,hypothetical protein|
MKKNALVQKWSALLENEALPEIVGASKQAIIAKIFENQEQDILTAPEYRDEKISEAFGSFLTEAEIGGDHGYDATNIAAGQTSGAVTQIGPAVMGMVRRAIPHLIAFDICGVQPLNNPTGQVFALRAVYGKDPVAAGAKEAFHPMYAPNAMFSGQGAAQTFEALAASKVLEVGKIYSHFFEATGSAHFQAVEAVTVDAAATDAAKLDAAVTALLEAGKLAELAEGMATSIAELQEGFNGSQDNPWNEMGFRIDKQVIEAKSRQLKASYSIELAQDLRAVHGMDADAELSGILATEIMLEINREVIDWINYSAQVGKSGMTNTVGAKAGVFDFQDPIDIRGARWAGESFKALLFQIDKEAAEIARQTGRGAGNFIIASRNVVNVLAAVDTSVSYAAQGLGKGFNVDTTKAVFAGVLGGKYRVYIDQYARADYFTIGYKGANEMDAGIYYAPYVALTPLRGSDPKNFQPVMGFKTRYGIGINPFADPAAQAPTKRIQNGMPDIVNSLGLNGYFRRVYVKGI
>ID:AUV63849.1 |[Shigella phage Sf20]||_Shigella_phage_Sf20_.gbk|major capsid protein|1599|MF327006(163982):30077-31675:1 ^^ Shigella phage Sf20, complete genome.|neighbours:ID:AUV63848.1(1),ID:AUV63850.1(1)|neighbour_genes:prohead core scaffol..,hypothetical protein|
MKTTKELMEKWSPLLENEKLPEIATASKQKLVAKILESQEADFAVDPIYKDEKVVEAFGGFIAEAEVAGDHGYDASQIAAGQTTGAITNVGPAVIGMVRRAIPNLIAFDICGVQPMSTPTSQIFAIRSVYGPDPLAGGNAQNVREAFHPMYAPDAFHSSLAAKGATVGSPTGTAFAKLTLSTPIDAGDIVHHTFAETGIAYLQNVTAGQVTPTKAGSESDDEVVMKLIEEGKLAEIAFGMATSIAEIQEGFNGSSNNPWAEMSMRIDKQVVEAKSRQLKARYSIEVAQDLRAVHGMDADAELNAILANEVLLEINREIVDVINFTAQVGKTGMTQTVGSKAGVFDLQDPIDTRGARWAGESFKSLIYQIDKEAAEIARQTGRGAGNFVIASRNVVNILASADQGISLAMQGAAKGLNTDTTKAVFAGVLAGKYKVFIDQYARQDYFTVGYKGDNEMDAGIYYAPYVALTPLRATDPQSFHPVLGFKTRYGIGINPFADSKSQAPSARITSGMLSKDSVGKNAYFRRVWVKGC
>ID:YP_009618983.1 |[Shigella phage Sf21]||_Shigella_phage_Sf21_.gbk|major capsid protein|1566|NC_042077(166002):101661-103226:1 ^GeneID:40095586^ Shigella phage Sf21, complete genome.|neighbours:ID:YP_009618982.1(1),ID:YP_009618984.1(1)|neighbour_genes:prohead core scaffol..,capsid vertex protei..|
MTIKTKAELLNKWKPLLEGEGLPEIANSKQAIIAKIFENQEKDFQTAPEYKDEKIAQAFGSFLTEAEIGGDHGYNATNIAAGQTSGAVTQIGPAVMGMVRRAIPNLIAFDICGVQPMNSPTGQVFALRAVYGKDPIASGAKEAFHPMYGPDAMFSGQGAAKKFAALKASDTLEVGTIYTHFFQETGTVYLQATEVKQIDTSASDAAKLDAEIKKQMEAGVLVEIAEGMATSIAELQEGFNGSTDNPWNEMGFRIDKQVIEAKSRQLKAAYSIELAQDLRAVHGMDADAELSGILATEIMLEINREVVDWINYSAQVGKSGMTLTPGSKAGVFDFQDPIDIRGARWAGESFKALLFQIDKEAVEIARQTGRGEGNFIIASRNVVNVLASVDTGISYAAQGLATGFNTDTTKSVFAGVLGGKYRVYIDQYAKQDYFTVGYKGPNEMDAGIYYAPYVALTPLRGSDPKNFQPVMGFKTRYGIGINPFAESAAQAPASRIQSGMPSILNSLGKNAYFRRVYVKGI
>ID:YP_009614826.1 |[Shigella phage Sf22]||_Shigella_phage_Sf22_.gbk|gp74|1566|NC_042039(166283):48049-49614:1 ^GeneID:40091241^ Shigella phage Sf22, complete genome.|neighbours:ID:YP_009614825.1(1),ID:YP_009614827.1(1)|neighbour_genes:gp73,capsid vertex protei..|
MTIKTKAELLNKWKPLLEGEGLPEIANSKQAIIAKIFENQEKDFQTAPEYKDEKIAQAFGSFLTEAEIGGDHGYNATNIAAGQTSGAVTQIGPAVMGMVRRAIPNLIAFDICGVQPMNSPTGQVFALRAVYGKDPIASDAKEAFHPMYGPDAMFSGQGAAKKFPALAASTQTVVGDIYTHFFQETGTVYLQASAVVTIDSSANDAAKLDAEIKKQMEAGVLVEIAEGMATSIAELQEGFNGSTDNPWNEMGFRIDKQVIEAKSRQLKAAYSIELAQDLRAVHGMDADAELSGILATEIMLEINREVVDWINYSAQVGKSGMTLTPGSKAGVFDFQDPIDIRGARWAGESFKALLFQIDKEAVEIARQTGRGEGNFIIASRNVVNVLASVDTGISYAAQGLATGFNTDTTKSVFAGVLGGKYRVYIDQYAKQDYFTVGYKGPNEMDAGIYYAPYVALTPLRGSDPKNFQPVMGFKTRYGIGINPFAESAAQAPASRIQSGMPSILNSLGKNAYFRRVYVKGI
>ID:ATE86432.1 |[Shigella phage Sf23]||_Shigella_phage_Sf23_.gbk|major capsid protein|1566|MF158046(167678):24132-25697:1 ^^ Shigella phage Sf23, complete genome.|neighbours:ID:ATE86431.1(1),ID:ATE86433.1(1)|neighbour_genes:prohead core scaffol..,capsid vertex protei..|
MTIKTKAELLNKWKPLLEGEGLPEIANSKQAIIAKIFENQEKDFQTAPEYKDEKIAQAFGSFLTEAEIGGDHGYNATNIAAGQTSGAVTQIGPAVMGMVRRAIPNLIAFDICGVQPMNSPTGQVFALRAVYGKDPIASGAKEAFHPMYGPDAMFSGQGAAKKFAALKASDTLEVGTIYTHFFQDTGTVYLQATEVKQIDTSANDAAKLDAEIKKQMEAGVLVEIAEGMATSIAELQEGFNGSTDNPWNEMGFRIDKQVIEAKSRQLKAAYSIELAQDLRAVHGMDADAELSGILATEIMLEINREVVDWINYSAQVGKSGMTLTPGSKAGVFDFQDPIDIRGARWAGESFKALLFQIDKEAVEIARQTGRGEGNFIIASRNVVNVLASVDTGISYAAQGLATGFNTDTTKSVFAGVLGGKYRVYIDQYAKQDYFTVGYKGPNEMDAGIYYAPYVALTPLRGSDPKNFQPVMGFKTRYGIGINPFAESAAQAPASRIQSGMPSILNSLGKNAYFRRVYVKGI
>ID:YP_009619107.1 |[Shigella phage Sf24]||_Shigella_phage_Sf24_.gbk|major capsid protein|1566|NC_042078(168112):28338-29903:1 ^GeneID:40095722^ Shigella phage Sf24, complete genome.|neighbours:ID:YP_009619106.1(1),ID:YP_009619108.1(1)|neighbour_genes:prohead core scaffol..,capsid vertex protei..|
MTIKTKAELLNKWKPLLEGEGLPEIANSKQAIIAKIFENQEKDFQTAPEYKDEKIAQAFGSFLTEAEIGGDHGYNATNIAAGQTSGAVTQIGPAVMGMVRRAIPNLIAFDICGVQPMNSPTGQVFALRAVYGKDPIASGAKEAFHPMYGPDAMFSGQGAAKKFPALAASTETVVGDIYTHFFQETGTVYLQASAVVTIDASANDATKLDAEIKKQMEAGVLVEIAEGMATSIAELQEGFNGSTDNPWNEMGFRIDKQVIEAKSRQLKAAYSIELAQDLRAVHGMDADAELSGILATEIMLEINREVVDWINYSAQVGKSGMTLTPGSKAGVFDFQDPIDIRGARWAGESFKALLFQIDKEAVEIARQTGRGEGNFIIASRNVVNVLASVDTGISYAAQGLATGFNTDTTKSVFAGVLGGKYRVYIDQYAKQDYFTVGYKGPNEMDAGIYYAPYVALTPLRGSDPKNFQPVMGFKTRYGIGINPFAESAAQAPASRIQSGMPSILNSLGKNAYFRRVYVKGI
> |[Tevenvirinae Shigella_phage_Sf25]||_Shigella_phage_Sf25.gb|major capsid protein|1566|MF327009.1(168573):28580-30145:1 ^RAST2:fig|1198136.80.peg.28^ Tevenvirinae Shigella_phage_Sf25|neighbours:(1),(1)|neighbour_genes:Phage prohead assemb..,capsid vertex protei..|
MTIKTKAELLNKWKPLLEGEGLPEIANSKQAIIAKIFENQEKDFQTAPEYKDEKIAQAFGSFLTEAEIGGDHGYNATNIAAGQTSGAVTQIGPAVMGMVRRAIPNLIAFDICGVQPMNSPTGQVFALRAVYGKDPIASGAKEAFHPMYGPDAMFSGQGAAKKFPALAANTTTVVGDIYSHFFQETGTVYLQASAIVTLDSGATDATKLDAEVKKQMEAGVLVEIAEGMATSIAELQEGFNGSTDNPWNEMGFRIDKQVIEAKSRQLKAAYSIELAQDLRAVHGMDADAELSGILATEIMLEINREVVDWINYSAQVGKSGMTLTPGSKAGVFDFQDPIDIRGARWAGESFKALLFQIDKEAVEIARQTGRGEGNFIIASRNVVNVLASVDTGISYAAQGLATGFNTDTTKSVFAGVLGGKYRVYIDQYAKQDYFTVGYKGPNEMDAGIYYAPYVALTPLRGSDPKNFQPVMGFKTRYGIGINPFAESAAQAPASRIQSGMPSILNSLGKNAYFRRVYVKGI
>ID:YP_004415067.1 |[Shigella phage Shfl2]||_Shigella_phage_Shfl2_.gbk|putative precursor o..|1566|NC_015457(165919):100609-102174:1 ^GeneID:10498930^ Shigella phage Shfl2, complete genome.|neighbours:ID:YP_004415066.1(1),ID:YP_004415068.1(1)|neighbour_genes:putative prohead cor..,putative head vertex..|
MTIKTKAELLNKWKPLLEGEGLPEIANSKQAIIAKIFENQEKDFQTAPEYKDEKIAQAFGSFLTEAEIGGDHGYNATNIAAGQTSGAVTQIGPAVMGMVRRAIPNLIAFDICGVQPMNSPTGQVFALRAVYGKDPIASGAKEAFHPMYGPDAMFSGQGAAKKFPALAASTETTVGDIYTHFFQDTGTVYLQASAQVTISASATDAAKLDAEIKKQMEAGALVEIAEGMATSIAELQEGFNGSTDNPWNEMGFRIDKQVIEAKSRQLKAAYSIELAQDLRAVHGMDADAELSGILATEIMLEINREVVDWINYSAQVGKSGMTLTPGSKAGVFDFQDPIDIRGARWAGESFKALLFQIDKEAVEIARQTGRGEGNFIIASRNVVNVLASVDTGISYAAQGLATGFNTDTTKSVFAGVLGGKYRVYIDQYAKQDYFTVGYKGPNEMDAGIYYAPYVALTPLRGSDPKNFQPVMGFKTRYGIGINPFAESAAQAPASRIQSGMPSILNSLGKNAYFRRVYVKGI
>ID:YP_009110993.1 |[Shigella phage pSs-1]||_Shigella_phage_pSs-1_.gbk|hypothetical protein|1566|NC_025829(164999):106838-108403:1 ^GeneID:22475259^ Shigella phage pSs-1, complete genome.|neighbours:ID:YP_009110992.1(1),ID:YP_009110994.1(1)|neighbour_genes:hypothetical protein,hypothetical protein|
MTIKTKAELLNKWKPLLEGEGLPEIANSKQAIIAKIFENQEKDFQTAPEYKDEKIAQAFGSFLTEAEIGGDHGYNATNIAAGQTSGAVTQIGPAVMGMVRRAIPNLIAFDICGVQPMNSPTGQVFALRAVYGKDPIAAGAKEAFHPMYGPDAMFSGQGAAKKFTALAASTQTTVGDIYTHFFQDTGTVYLQASAQVTISSTADDAAKLDAEIKKQMEAGALVEIAEGMATSIAELQESFNGSTDNPWNEMGFRIDKQVIEAKSRQLKAAYSIELAQDLRAVHGMDADAELSGILATEIMLEINREVVDWINYSAQVGKSGMTLTPGSKAGVFDFQDPIDIRGARWAGESFKALLFQIDKEAVEIARQTGRGEGNFIIASRNVVNVLASVDTGISYAAQGLATGFNTDTTKSVFAGVLGGKYRVYIDQYAKQDYFTVGYKGPNEMDAGIYYAPYVALTPLRGSDPKNFQPVMGFKTRYGIGINPFAESAAQAPASRIQSGMPSILNSLGKNAYFRRVYVKGI
> |[Tevenvirinae Vibrio_phage_KVP40]||_Vibrio_phage_KVP40.gb|Phage major capsid p..|1545|NC_005083.2(244834):224506-226050:1 ^RAST2:fig|1198136.81.peg.416^ Tevenvirinae Vibrio_phage_KVP40|neighbours:(1),(-1)|neighbour_genes:Phage prohead assemb..,CCA tRNA nucleotidyl..|
MNLTEKWKDLLEAEGADMPEIATATKQKIMSKIFENQDRDINNDPMYRDPQLVEAFNAGLNEAVVNGDHGYDPANIAQGVTTGAVTNIGPTVMGMVRRAIPQLIAFDIAGVQPMTGPTSQVFTLRSVYGKDPLTGAEAFHPTRQADASFSGQAAASTIADFPTTGAATDGTPYKAEVTTSGGDVSMRYFLALGAVTLAVAGQMTATEYTDGVAGGLLVEIDAGMATSQAELQENFNGSSNNEWNEMSFRIDKQVVEAKSRQLKAQYSIELAQDLRAVHGLDADAELSGILANEVMVELNREIVNLVNSQAQIGKSGWTQGAGAAGVFDFSDAVDVKGARWAGEAYKALLIQIEKEANEIGRQTGRGNGNFIIASRNVVSALSMTDTLVGPAAQGMQDGSMNTDTNQTVFAGVLGGRFKVYIDQYAVNDYFTVGFKGSTEMDAGVFYSPYVPLTPLRGSDSKNFQPVIGFKTRYGVQVNPFADPTASATKVGNGAPVAASMGKNAYFRRVFVKGL
> |[Viruses Vibrio phage VH7D]||_Vibrio_phage_VH7D.gb|Phage major capsid p..|1545|NC_023568.1(246964):160895-162439:1 ^RAST2:fig|10239.72.peg.258^ Viruses Vibrio phage VH7D|neighbours:(1),(-1)|neighbour_genes:hypothetical protein,CCA tRNA nucleotidyl..|
MNLTEKWKELLEADGAEMPEIATATKQKIMSKIFENQDRDINNDPMYRDPQLIEAFNAGLNEAVVNGDHGYDPSNIAQGVTTGAVTNIGPTVMGMVRRAIPQLIAFDIAGVQPMTGPTSQVFTLRSVYGKDPLTGKEAFHPTRQADASFSGQAAASTIADFPTTGAATDGTPYKAEVTTSGGDVDTRYFLALGAVTLAVAGEMTATEYTDAVAGGLLVEIDAGMATSQAELQENFNGSSNNEWNEMSFRIDKQVVEAKSRQLKAQYSIELAQDLRAVHGLDADAELSGILANEVMVELNREIVNLVNSQAQIGKSGWTQGQGAAGVFDFADAVDVKGARWAGEAYKALLIQIEKEANEIGRQTGRGNGNFIIASRNVVSALSMTDTLVGPAAQGMQDGSMNTDTNQTVFAGVLGGRFKVFIDQYAVNDYFTVGFKGSTEMDAGVFYSPYVPLTPLRGSDSKNFQPVIGFKTRYGIQVNPFADPTKSAEKVGNGAPVAASMGKNAYFRRVFVRGL
> |[Tevenvirinae Vibrio_phage_ValB1_HC]||_Vibrio_phage_ValB1_HC.gb|Phage major capsid p..|1545|MK568540.1(247619):99896-101440:-1 ^RAST2:fig|1198136.76.peg.161^ Tevenvirinae Vibrio_phage_ValB1_HC|neighbours:(1),(-1)|neighbour_genes:CCA tRNA nucleotidyl..,Phage prohead assemb..|
MNLTEKWKELLEADGAEMPEIATATKQKIMSKIFENQDRDINNDPMYRDPQLIEAFNAGLNEAVVNGDHGYDPSNIAQGVTTGAVTNIGPTVMGMVRRAIPQLIAFDIAGVQPMTGPTSQVFTLRSVYGKDPLTGKEAFHPTRQADASFSGQAAASTIADFPTTGAATDGTPYKAEVTTSGGDVDTRYFLALGAVTLAVAGEMTATEYTDAVAGGLLVEIDAGMATSQAELQENFNGSSNNEWNEMSFRIDKQVVEAKSRQLKAQYSIELAQDLRAVHGLDADAELSGILANEVMVELNREIVNLVNSQAQIGKSGWTQGQGAAGVFDFADAVDVKGARWAGEAYKALLIQIEKEANEIGRQTGRGNGNFIIASRNVVSALSMTDTLVGPAAQGMQDGSMNTDTNQTVFAGVLGGRFKVFIDQYAVNDYFTVGFKGSTEMDAGVFYSPYVPLTPLRGSDSKNFQPVIGFKTRYGIQVNPFADPTKAAEKVGNGAPVAASMGKNAYFRRVFVKGL
> |[Tevenvirinae Vibrio_phage_ValKK3]||_Vibrio_phage_ValKK3.gb|Phage major capsid p..|1545|NC_028829.1(248088):151237-152781:-1 ^RAST2:fig|1198136.77.peg.295^ Tevenvirinae Vibrio_phage_ValKK3|neighbours:(1),(-1)|neighbour_genes:CCA tRNA nucleotidyl..,Phage prohead assemb..|
MNLTEKWKELLEADGAEMPEIATATKQKIMSKIFENQDRDINNDPMYRDPQLIEAFNAGLNEAVVNGDHGYDPSNIAQGVTTGAVTNIGPTVMGMVRRAIPQLIAFDIAGVQPMTGPTSQVFTLRSVYGKDPLTGKEAFHPTRQADASFSGQAAASTIADFPTTGAATDGTPYKAEVTTSGGDVDTRYFLALGAVTLAVAGEMTATEYTDAVAGGLLVEIDAGMATSQAELQENFNGSSNNEWNEMSFRIDKQVVEAKSRQLKAQYSIELAQDLRAVHGLDADAELSGILANEVMVELNREIVNLVNSQAQIGKSGWTQGQGAAGVFDFADAVDVKGARWAGEAYKALLIQIEKEANEIGRQTGRGNGNFIIASRNVVSALSMTDTLVGPAAQGMQDGSMNTDTNQTVFAGVLGGRFKVFIDQYAVNDYFTVGFKGSTEMDAGVFYSPYVPLTPLRGSDSKNFQPVIGFKTRYGIQVNPFADPTKSAEKVGNGAPVAASMGKNAYFRRVFVKGL
> |[Tevenvirinae Vibrio_phage_nt-1]||_Vibrio_phage_nt-1.gb|Phage major capsid p..|1551|NC_021529.2(247511):144852-146402:1 ^RAST2:fig|1198136.72.peg.287^ Tevenvirinae Vibrio_phage_nt-1|neighbours:(1),(-1)|neighbour_genes:Phage prohead assemb..,hypothetical protein|
MNLTEKWKELLEADGAEMPEIATATKQKIMSKIFENQDKDINNDPMYRDPQLVEAFNAGLNEAVVNGDHGYDPANIAQGVTSGAVTNIGPTVMGMVRRAIPQLIAFDIAGVQPMTGPTSQVFTLRSIYGKDPLNGVEAFHPTRQADASFSGQAGTGTAIADLPVSGAATDGTPYKAVVASVGGDADTVRYFLALGAVTVAVEGEMTVDEYTTAISSGLAVEIDAGMATSQAELQEAFNGSSNNEWNEMSFRIDKQVVEAKSRQLKAQYSIELAQDLRAVHGLDADAELSGILANEVMVELNREIVNLVNSQAQIGKSGWTKGEGAAGVFDFSDAVDVKGARWAGEAYKALLIQIEKEANEIGRQTGRGNGNFIIASRNVVSALSMTDTLVGPAAQGMQNGSMNTDTNQTVFAGVLGGRFKVYIDQYAVNDYFTVGFKGGTEMDAGVFYSPYVPLTPLRGSDSKNFQPVIGFKTRYGVQVNPFADPTAAHAKVGNGAPVAASMGKNAYFRRVFVKGL
> |[Tevenvirinae Vibrio_phage_phi-Grn1]||_Vibrio_phage_phi-Grn1.gb|Phage major capsid p..|1545|KT919972.1(248605):88799-90343:1 ^RAST2:fig|1198136.75.peg.138^ Tevenvirinae Vibrio_phage_phi-Grn1|neighbours:(1),(1)|neighbour_genes:Phage prohead assemb..,SegD homing endonucl..|
MNLTEKWKELLEADGAEMPEIATATKQKIMSKIFENQDRDINNDPMYRDPQLIEAFNAGLNEAVVNGDHGYDPSNIAQGVTTGAVTNIGPTVMGMVRRAIPQLIAFDIAGVQPMTGPTSQVFTLRSVYGKDPLTGKEAFHPTRQADASFSGQAAASTIADFPTTGAATDGTPYKAEVTTSGGDVDTRYFLALGAVTLAVAGEMTATEYTDAVAGGLLVEIDAGMATSQAELQENFNGSSNNEWNEMSFRIDKQVVEAKSRQLKAQYSIELAQDLRAVHGLDADAELSGILANEVMVELNREIVNLVNSQAQIGKSGWTQGQGAAGVFDFADAVDVKGARWAGEAYKALLIQIEKEANEIGRQTGRGNGNFIIASRNVVSALSMTDTLVGPAAQGMQDGSMNTDTNQTVFAGVLGGRFKVFIDQYAVNDYFTVGFKGSTEMDAGVFYSPYVPLTPLRGSDSKNFQPVIGFKTRYGIQVNPFADPTKAAEKVGNGAPVAASMGKNAYFRRVFVRGL
> |[Tevenvirinae Vibrio_phage_phi-ST2]||_Vibrio_phage_phi-ST2.gb|Phage major capsid p..|1545|KT919973.1(250485):148582-150126:1 ^RAST2:fig|1198136.73.peg.279^ Tevenvirinae Vibrio_phage_phi-ST2|neighbours:(1),(-1)|neighbour_genes:Phage prohead assemb..,CCA tRNA nucleotidyl..|
MNLTEKWKELLEADGAEMPEIATATKQKIMSKIFENQDRDINNDPMYRDPQLIEAFNAGLNEAVVNGDHGYDPSNIAQGVTTGAVTNIGPTVMGMVRRAIPQLIAFDIAGVQPMTGPTSQVFTLRSVYGKDPLTGKEAFHPTRQADASFSGQAAASTIADFPTTGAATDGTPYKAEVTTSGGDVDTRYFLALGAVTLAVAGEMTATEYTDAVAGGLLVEIDAGMATSQAELQENFNGSSNNEWNEMSFRIDKQVVEAKSRQLKAQYSIELAQDLRAVHGLDADAELSGILANEVMVELNREIVNLVNSQAQIGKSGWTQGQGAAGVFDFADAVDVKGARWAGEAYKALLIQIEKEANEIGRQTGRGNGNFIIASRNVVSALSMTDTLVGPAAQGMQDGSMNTDTNQTVFAGVLGGRFKVFIDQYAVNDYFTVGFKGSTEMDAGVFYSPYVPLTPLRGSDSKNFQPVIGFKTRYGIQVNPFADPTKSAEKVGNGAPVAASMGKNAYFRRVFVKGL
> |[Tevenvirinae _Vibrio_phage_vB_VmeM-32]||_Vibrio_phage_vB_VmeM-32.gb|Phage major capsid p..|885|KU160494.1(199912):11440-12324:1 ^RAST2:fig|1198136.70.peg.15^ Tevenvirinae _Vibrio_phage_vB_VmeM-32|neighbours:(-1),(1)|neighbour_genes:hypothetical protein,hypothetical protein|
MATSFAELQEGFNGGNTPDKPWNEMSFRIDKQVSEVRSYQLKASYSIELAQDLRAVHGLDADSELSGIIADELMLELNREVVLWMNASAKIGKSGYTNLAGGQVGVFDFADPNDVRGARWAGEAYKALIIQIQKEAAEIERQTGRGQGNFIICSRNVAAALGHTDMFVGPAVIGANTTMNTETTKSCFAGVLAGKMKVYIDQYAVDDYVLVGYKGDSNLDAGIIYSPYTMLTPLRGSDPKNFAPVLGFKSRSALTFHPMATTESKGFNKLRSGNMTTGIFNKNGFYRRFLVKGL
> |[Tevenvirinae Vibriophage_phi-pp2]||_Vibriophage_phi-pp2.gb|Phage major capsid p..|1545|JN849462.1(246421):226212-227756:1 ^RAST2:fig|1198136.74.peg.410^ Tevenvirinae Vibriophage_phi-pp2|neighbours:(1),(-1)|neighbour_genes:Phage prohead assemb..,CCA tRNA nucleotidyl..|
MNLTEKWKDLLEAEGADMPEIATATKQKIMSKIFENQDRDINNDPMYRDPQLVEAFNAGLNEAVVNGDHGYDPANIAQGVTTGAVTNIGPTVMGMVRRAIPQLIAFDIAGVQPMTGPTSQVFTLRSVYGKDPLTGAEAFHPTRQADASFSGQAAASTIADFPTTGAATDGTPYKAEVTTSGGDVSMRYFLALGAVTLAVAGEMTATEYTDGVAGGLLVEIDAGMATSQAELQENFNGSSNNEWNEMSFRIDKQVVEAKSRQLKAQYSIELAQDLRAVHGLDADAELSGILANEVMVELNREIVNLVNSQAQIGKSGWTQGAGAAGVFDFSDAVDVKGARWAGEAYKALLIQIEKEANEIGRQTGRGNGNFIIASRNVVSALSMTDTLVGPAAQGMQDGSMNTDTNQTVFAGVLGGRFKVYIDQYAVNDYFTVGFKGSTEMDAGVFYSPYVPLTPLRGSDSKNFQPVIGFKTRYGVQVNPFADPTASATKVGNGAPIAASMGKNAYFRRVFVKGL
>ID:YP_009153772.1 |[Yersinia phage PST]||_Yersinia_phage_PST_.gbk|major head protein|1566|NC_027404(167785):101824-103389:1 ^GeneID:24677558^ Yersinia phage PST, complete genome.|neighbours:ID:YP_009153771.1(1),ID:YP_009153773.1(-1)|neighbour_genes:prohead core scaffol..,segD|
MTIKTKAELLNKWKPLLEGEGLPEIANSKQAIIAKIFENQEKDFQTAPEYKDEKIAQAFGSFLTEAEIGGDHGYNATNIAAGQTSGAVTQIGPAVMGMVRRAIPNLIAFDICGVQPMNSPTGQVFALRAVYGKDPIASGAKEAFHPMYGPDAMFSGQGAAKKFPALAASTQTVVGDIYTHFFQETGTVYLQASALVTIDASANDATKLDAEIKKQMEAGVLVEIAEGMATSIAELQEGFNGSTDNPWNEMGFRIDKQVIEAKSRQLKAAYSIELAQDLRAVHGMDADAELSGILATEIMLEINREVVDWINYSAQVGKSGMTLTPGSKAGVFDFQDPIDIRGARWAGESFKALLFQIDKEAVEIARQTGRGEGNFIIASRNVVNVLASVDTGISYAAQGLATGFNTDTTKSVFAGVLGGKYRVYIDQYAKQDYFTVGYKGPNEMDAGIYYAPYVALTPLRGSDPKNFQPVMGFKTRYGIGINPFAESAAQAPASRIQSGMPSILNSLGKNAYFRRVYVKGI
>ID:VEV89786.1 |[Yersinia phage fPS-2]||_Yersinia_phage_fPS-2_.gbk|g170|1566|LR215722(169060):104761-106326:1 ^^ Yersinia phage fPS-2 genome assembly, chromosome: I.|neighbours:ID:VEV89785.1(1),ID:VEV89787.1(1)|neighbour_genes:g169,g171|
MTIKTKAELLNKWKPLLEGEGLPEIANSKQAIIAKIFENQEKDFQTAPEYKDEKIAQAFGSFLTEAEIGGDHGYNATNIAAGQTSGAVTQIGPAVMGMVRRAIPNLIAFDICGVQPMNSPTGQVFALRAVYGKDPVAAGAKEAFHPMYGPDAMFSGQGAAKKFPALAASTQTVVGDIYTHFFQETGTVYLQASAVVTIDAGATDAAKLDAEIKKQMEAGALVEIAEGMATSIAELQEGFNGSTDNPWNEMGFRIDKQVIEAKSRQLKAAYSIELAQDLRAVHGMDADAELSGILATEIMLEINREVVDWINYSAQVGKSGMTLTPGSKAGVFDFQDPIDIRGARWAGESFKALLFQIDKEAVEIARQTGRGEGNFIIASRNVVNVLASVDTGISYAAQGLATGFNTDTTKSVFAGVLGGKYRVYIDQYAKQDYFTVGYKGPNEMDAGIYYAPYVALTPLRGSDPKNFQPVMGFKTRYGIGINPFAESAAQAPASRIQSGMPSILNSLGKNAYFRRVYVKGI
>ID:YP_009149417.1 |[Yersinia phage phiD1]||_Yersinia_phage_phiD1_.gbk|g178|1566|NC_027353(167063):102511-104076:1 ^GeneID:24635614^ Yersinia phage phiD1 complete genome.|neighbours:ID:YP_009149416.1(1),ID:YP_009149418.1(1)|neighbour_genes:g177,g179|
MTIKTKAELLNKWKPLLEGEGLPEIANSKQAIIAKIFENQEKDFQTAPEYKDEKIAQAFGSFLTEAEIGGDHGYNATNIAAGQTSGAVTQIGPAVMGMVRRAIPNLIAFDICGVQPMNSPTGQVFALRAVYGKDPIASGAKEAFHPMYGPDAMFSGQGAAKKFAALKASDTLEVGTIYTHFFQETGTVYLQATEVKQIDSGASDADKLDAEIKKQMEAGVLVEIAEGMATSIAELQEGFNGSTDNPWNEMGFRIDKQVIEAKSRQLKAAYSIELAQDLRAVHGMDADAELSGILATEIMLEINREVVDWINYSAQVGKSGMTLTPGSKAGVFDFQDPIDIRGARWAGESFKALLFQIDKEAVEIARQTGRGEGNFIIASRNVVNVLASVDTGISYAAQGLATGFNTDTTKSVFAGVLGGKYRVYIDQYAKQDYFTVGYKGPNEMDAGIYYAPYVALTPLRGSDPKNFQPVMGFKTRYGIGINPFAESAAQAPASRIQSGMPSILNSLGKNAYFRRVYVKGI
