# Supplementary material for: Influence of Non-canonical DNA Bases on the Genomic Diversity of Tevenvirinae
Source: Front Microbiol. 2021 Apr 6;12:632686. doi: 10.3389/fmicb.2021.632686 (PMC8056088; doi:10.3389/fmicb.2021.632686)
Supplement: Supplementary Data Sheet 1 — Clustering results (folders “first clusterisation,” “second clusterisation,” and “third clusterisation”): the number of pan-genome components in the individual genome (files “pan genome components of genomes”), the total number of all clusters and components of the pan-genome (files “pan genome components”), a list of clusters of the core genome (files “core list”), a list of clusters of the softcore genome (files “softcore list”). Clusters of the softcore genome (folders “softcore clusters”) are presented in the files which show regions in genomes, protein sequences, names of viruses which have these proteins A description of softcore clusters is also supplied (file “Softcore clusters description”). [file Data_Sheet_1.ZIP › Data sheet 1/second clusterisation/softcore_clusters/21244_24.faa]

> |[Tevenvirinae _Acinetobacter_phage_133]||_Acinetobacter_phage_133.gb|capsid vertex protei..|1269|NC_015250.1(159801):104373-105641:1 ^RAST2:fig|1198136.113.peg.198^ Tevenvirinae _Acinetobacter_phage_133|neighbours:(-1),(-1)|neighbour_genes:putative Hef-like ho..,Inh inhibitor of gp2..|
MSIHNLIRESMGSVDVEKGRPSLLALTRATTKLIYTDLVAIQPTDSNVAALFGVKYLNPNDELSFITGATYSGAIGTEARKTLPDMTVGMTLAKGDYFKYQDVVLKALVDNPFAGTTETDLFDILSEAIAGSAVRMVPDAAETSHFEVDKPDIAEAGFTIDKWTAPAKTRKLQTQITVELAQDLNSNGFEPSDMLEDILATQMAEEINKDVMQSMITVSKRFKVKGISDKGVLDLSVVGSSVEQARDLFRYICEMNADIQRNTSYSATFVQASSRVAALLTSSGWMQKKDDQPESAYGVLNNGLVLYCDNNSPVEYVIVGVKDEFGDAETIGSLFYAPYVDGLSEEADIVDHIGAYKVLRDPASLQPKIMLQVRYALCVNPYTMGLDDPTARNIDASNMDNFAGQSQMSVLLGVKLPKLVTV
> |[Tevenvirinae _Acinetobacter_phage_AM101]||_Acinetobacter_phage_AM101.gb|capsid vertex protei..|1272|MH165274.1(166487):54251-55522:-1 ^RAST2:fig|1198136.62.peg.75^ Tevenvirinae _Acinetobacter_phage_AM101|neighbours:(1),(-1)|neighbour_genes:hypothetical protein,hypothetical protein|
MNQKHIDKLMIESVQSADSLIDKPALLGLTRATTNLVYHDLVATQYTDKPIAALFGVKYLNPNKELTFVTGATYGGAYGEKERASMVEATVGMSPLKGTEFKHNNIVYKVLVDDPFAGITETELDDIIAEAVILSTIRLASEAAETSKFEAEDSSISDSRFEINRWQANVKSRKLKTELSVELAQDLEAAGFDTAELLEDLLATQMAEEINKDIMQSLITVSRRFKIDGAENAILDLSAVGSSVDQARNLYRYVCEMNANIQKTTAYSATFVLASARVAALLCSSGWVKANTDETPDASMGVLKNGLALYSDNNSPVDYIIVGVKSSFGEQENVGSLFYAPYVEGRPEGSDPTDHVGAYKVINDPNSLQPKIMLLIRYALSVNPYTVGLTDAQAKVVDSTNLDNFAGQSDMSIILGVKLPKLK
> |[Tevenvirinae _Acinetobacter_phage_Ac42]||_Acinetobacter_phage_Ac42.gb|capsid vertex protei..|1290|NC_014660.1(167716):113695-114984:1 ^RAST2:fig|1198136.114.peg.193^ Tevenvirinae _Acinetobacter_phage_Ac42|neighbours:(1),(-1)|neighbour_genes:major capsid protein,Inh inhibitor of gp2..|
MSNIHNLLAQSRLTESTVTADNVDSRPDLLAFTRATTKLIYQDLVAIQPTTKPNVALFGVKYLNPNKDLTFVSGATYGGAHSAEDRKTYQEISIANKDTFAKDAFFLYEDVVFKVLADGAFAGTTETELFSIISEAITAGAIRMAPEAAETAKFEGDEEISEAGFQVNKWQANVRSRKFKTSLSVELAQDMQAAGFDAPELLEDVLATQMAEEINKDVMQSMITVSKRFKVAGVSDKGVLDLSDTTKSSVEMARTLYRYICEMNAHLQRTTSYSATFVQASSRVAALLTSSGWMEKKDDQPYSAYGVLNNGLVLYCDNNSPMDYVVVGVKDEYGEKEMVGSLFYAPYIEGLSYEADTVDHIGAYKIITDPSSLQPKIALLVRYALCVNPYTVGLTDAEARVIDTTNMDNFVGQSEMSVLLGVKLPPLVK
> |[Viruses _Acinetobacter_phage_Acj61]||_Acinetobacter_phage_Acj61.gb|Phage capsid vertex|1293|NC_014661.1(164093):115359-116651:1 ^RAST2:fig|10239.85.peg.186^ Viruses _Acinetobacter_phage_Acj61|neighbours:(1),(-1)|neighbour_genes:hypothetical protein,Phage capsid and sca..|
MSISNLLSESNTTISNAQGRPALLALTRATTKLIYQDLVATQYTNQPTAALYGVKYLNPNKELSFVTGATYSGQYGSKDRETLEEITTANKDSFTKGKLFLFQDVVFKSLSDTPFAGSTETEIFDIISEANAASTIRMAPEAADTSKFETPTGDVSAAGFVVNKWQAPVKSRKFKTELTVELAQDMEAAGFDAPTMLEDILATQMAEEVNKDVLQSLVTVSSRFKVNGVSDKGVLDLSTLGSSVDQARNLYRFICEMNASIQRATSYSATYVVASSRVAALLASSGWLQQKEGQPETCYGVLNNSLVVYCDNNSPVEYVIVGVKDSYGPEEMIGSLFYAPYAEGLSKDADPTDHIGAYKVINDPDSLQPKLMLLIRYALCVNPYTMGLTDEEARIIDASDIDNFAGRSQMSVFLGVKLPKLKGDELPKQD
> |[Viruses _Acinetobacter_phage _Acj9]||_Acinetobacter_phage_Acj9.gb|hypothetical protein|1269|NC_014663.1(169947):117082-118350:1 ^RAST2:fig|10239.87.peg.183^ Viruses _Acinetobacter_phage _Acj9|neighbours:(1),(-1)|neighbour_genes:hypothetical protein,Phage capsid and sca..|
MKHIDKLLSESTTSMDSQPARPALLALTRATTNLIYQDLVATQYTSKNTAALYGVKYLNPNKELSFVTGATYSGAIGKEARKTMKEMAVGVSLAKGELFKYQDVVFKSLVADPFTGTTETDEFDILSEAVAASTIRMVPEAADTEYFEGEEPDIAEASFEINKWQAEVKSRKFKTEFTVELAQDMEAAGFDAPTTIEDLLATQMAEEINKDILQSLVTVSNRFKVKGVSDKGVLDLSDASRSSVETGRELYRFICEMNANIQRQTSYSATYVVASSRVAALLAASGWLEKKDDQPYAAYGVLKNGLVLYCDNNNPVEYVVVGVKAEFGDSEMVGSLFYAPFAEGLSKSADPTDHIGTYKVINDASDLQPRIALMVRYALCVNPYTMGIDNETARVIDASDIDQFAAQSKMSVLLGVKLPKLV
> |[Tevenvirinae _Acinetobacter_phage_KARL-1]||_Acinetobacter_phage_KARL-1.gb|capsid vertex protei..|1272|MH713599.1(166560):70463-71734:-1 ^RAST2:fig|1198136.64.peg.103^ Tevenvirinae _Acinetobacter_phage_KARL-1|neighbours:(1),(-1)|neighbour_genes:hypothetical protein,hypothetical protein|
MNQKHIDKLMIESVQSADNSIDKPALLGLTRATTNLVYHDLVATQYTDKPIAALFGVKYLNPNKELTFVTGATYGGAYGEKERATMVEATIGMTPLKGSEFKHNNIVYKVLVDDPFAGITETELDDIIAEAVILSTIRLASEAAETSKFEAEDSSISDSRFEINRWQADVKSRKLKTELTVELAQDLEAAGFDTAELLEDLLATQMAEEINKDIMQSLITVSRRFKIDGAEKAILDLSAVGSSVDQARNLYRYVCEMNANIQKTTAYSATFVLASARVAALLCSSGWVKANADETPDASMGVLKNGLALYSDNNSPVDYIIVGVKSSFGEQENVGSLFYAPYVEGRPEGSDPTDHVGAYKVINDPNSLQPKIMLLIRYALSVNPYTVGLTDAQAKVVDSTNLDNFAGQSDMSVILGVKLPKLK
> |[Viruses _Acinetobacter_phage_ZZ1]||_Acinetobacter_phage_ZZ1.gb|hypothetical protein|1272|NC_018087.3(166687):110669-111940:1 ^RAST2:fig|10239.86.peg.188^ Viruses _Acinetobacter_phage_ZZ1|neighbours:(1),(1)|neighbour_genes:hypothetical protein,hypothetical protein|
MKRIDQLITESTNTQADSLARPALLSLTRATTKLIYQDLVASQPTDQPLAALYGIKYLNPNKELTFLTGATYGGQYGVGDRESMPILSNANKDSFKKGDLFIFQNVVFKVLKDAPFDGTTETELFDIVSEANAASTVRMAPEAADVMKFETHNAEIAEAGFVVNKWQAEVKSRKLKTELTVELIQDMEANGFNAPEMIEDILATQMAEEVNKDVMQSLVTVSKRFKVAGVSDKGVLDLSTVGSSVEQARNLYRYICEMNASIQRQTSYSATYVVATSRVAALLASSGWMNQQDDQPDAAYGTLLNGLHVYCDNNSPVEYVIVGVKDTYGSDEMIGSLFYAPYTEGLSPEADPTDHVGAYTVINDASSLQPKIALLLRYALCVNPYTMGLDDSEARVIDASDMDQFAGQSDMSVLLGVKLPKLV
> |[Tevenvirinae Acinetobacter_phage_vB_ApiM_fHyAci03]||_Acinetobacter_phage_vB_ApiM_fHyAci03.gb|capsid vertex protei..|1272|MH460829.1(165975):112112-113383:1 ^RAST2:fig|1198136.65.peg.200^ Tevenvirinae Acinetobacter_phage_vB_ApiM_fHyAci03|neighbours:(1),(-1)|neighbour_genes:hypothetical protein,hypothetical protein|
MNQKHIDKLMIESVQSSDSLIDKPALLGLTRATTNLVYHDLVATQYTDKPIAALFGVKYLNPNKELTFVTGATYGGAYGEKERASMVEATIGMTPLKGTEFKHNNIVYKVLVDDPFAGITETELDDIIAEAIILSTIRLASEAAETSKFEAEDSSISDSRFEINRWQANVKSRKLKTELSVELAQDLEAAGFDTAELLEDLLATQMAEEINKDIMQSLITVSRRFKIDGAENAILDLSAVGSSVDQARNLYRYVCEMNANIQKTTAYSATFVLASARVAALLCSSGWVKANADETPDASMGVLKNGLALYSDNNSPVDYIIVGVKSSFGEQENVGSLFYAPYVEGRPEGSDPTDHVGAYKVINDPNSLQPKIMLLIRYALSVNPYTVGLTDAQAKVVDSTNLDNFAGQSDMSIILGVKLPKLK
> |[Tevenvirinae _Aeromonas_phage_65.2]||_Aeromonas_phage_65.2.gb|hypothetical protein|1224|KY290955.1(236567):60391-61614:-1 ^RAST2:fig|1198136.115.peg.79^ Tevenvirinae _Aeromonas_phage_65.2|neighbours:(1),(-1)|neighbour_genes:Phage protein,major capsid protein|
MEKKNTIAKLISESQSSARLIQETDTGDMVTSRPTLVALTRKTFNKIYDQLAGVQPTRTQIANVFGVRYQYESKSKPTETYDISLDYKNFGGQYHMDSSIPAPTATMVAGDYFTLNGYVFQVIKPGDYTGAFDDVFKMAYTGEIRLVADAIEHSTQESDDIQDVRFVMNKWKSTVRSRKLRSQISLELLQDMGGMNMDGDAAVEDLLSVAIAEEVNSDIISKLVTVATKEQIAIPYLHDTTEYFAGRDLVARACRMAAQITLDTTFKPTYILTSTHVGALIQASGLVDDEHRVVGTHMKLVIDTKTPVHYMLVGVKANLEGLDTVSAVYYSPYIEDDDAGTFMITADPHALQPVVGVINRYALSTSPDFRVIDAEPSKIYDGEDWVAAANKSQLARMCMVQLKDYTQ
> |[Viruses Aeromonas phage 65]||_Aeromonas_phage_65.gb|hypothetical protein|1224|NC_015251.1(235229):60395-61618:-1 ^RAST2:fig|10239.65.peg.79^ Viruses Aeromonas phage 65|neighbours:(1),(-1)|neighbour_genes:Phage protein,Phage major capsid p..|
MEKKNTIAKLISESQSSARLIQETDTGDMVTSRPTLVALTRKTFNKIYDQLAGVQPTRTQIANVFGVRYQYESKSKPTETYDISLDYKNFGGQYHMDSSIPAPTATMVAGDYFTLNGYVFQVIKPGDYTGAFDDVFKMAYTGEIRLVADAIEHSTQESDDIQDVRFVMNKWKSTVRSRKLRSQISLELLQDMGGMNMDGDAAVEDLLSVAIAEEVNSDIISKLVTVATKEQIAIPYLHDTTEYFAGRDLVARACRMAAQITLDTTFKPTYILTSTHVGALIQASGLVDDEHRVVGTHMKLVIDTKTPVHYMLVGVKANLEGLDTVSAVYYSPYIEDDDAGTFMITADPHALQPVVGVINRYALSTSPDFRVIDAEPSKIYDGEDWVAAANKSQLARMCMVQLKDYTQ
> |[Tevenvirinae _Aeromonas_phage_AS-szw]||_Aeromonas_phage_AS-szw.gb|Phage capsid vertex ..|1230|MF498773.1(229957):113380-114609:1 ^RAST2:fig|1198136.118.peg.223^ Tevenvirinae _Aeromonas_phage_AS-szw|neighbours:(1),(-1)|neighbour_genes:Phage major capsid p..,Phage protein|
MAKVVSKKIQDLIKESGMSGRLVESSSGDIVTGRPSLVSLTRKTFNKIYDELAGVQPTTDPVANVFGVRYEYISEDNQSHRDINLDNRNYGGEFDMAAVAALPAGSASMVSKTYFASEGYVFQVINDGDYSGDLNSLFENVFTGNLRLVVDAIVPNTQEDKEIQKTRYVMNKWKSVVRSRKLKSNITLELLQDMGGMNMDGDAAVEDLLSVAIAEEINSDIIMKLVTVASKEVKATPYNVATTEYFAGRDLVARACRMAAQITLDTTFKPTYILASAHVAALIQTSGLVDDQHRIIGTKMKLIVDTKTPVHYMLVGVKAKFDDSVDTVSAVYYSPYIEEDEAGTFMVAADPDALQPVVGIISRYALSTSPDFRKIESNPAKVYDGEDWVGAANKSQLARMCMVEMKDYA
> |[Tevenvirinae _Aeromonas_phage_AS-zj]||_Aeromonas_phage_AS-zj.gb|Phage capsid vertex ..|1230|MF448340.1(229929):219689-220918:1 ^RAST2:fig|1198136.120.peg.418^ Tevenvirinae _Aeromonas_phage_AS-zj|neighbours:(1),(-1)|neighbour_genes:Phage major capsid p..,Phage protein|
MAKVVSKKIQDLIKESGMSGRLVESSSGDIVTGRPSLVSLTRKTFNKIYDELAGVQPTTDPVANVFGVRYEYISEDNQSHRDINLDNRNYGGEFDMAAVAALPAGSASMVSKTYFASEGYVFQVINDGDYSGDLNSLFENVFTGNLRLVVDAIVPNTQEDKEIQKTRYVMNKWKSVVRSRKLKSNITLELLQDMGGMNMDGDAAVEDLLSVAIAEEINSDIIMKLVTVASKEVKATPYNVATTEYFAGRDLVARACRMAAQITLDTTFKPTYILASAHVAALIQTSGLVDDQHRIIGTKMKLVVDSKTPVHYMLVGVKAKFDEGVDTVSAVYYSPYIEEDEAGTFMVAADPDALQPVVGIISRYALSTSPDFRKIESNPAKVYDGEDWVGAANKSQLARMCMVEMKDYA
>ID:NP_944114.1 |[Aeromonas virus Aeh1]||_Aeromonas_phage_Aeh1_.gbk|24|1179|NC_005260(233234):160315-161493:1 ^GeneID:2658185^ Aeromonas phage Aeh1, complete genome.|neighbours:ID:NP_944113.1(1),ID:NP_944115.1(1)|neighbour_genes:23,hypothetical protein|
MLKNLIAESSGANSIESGRPSLVALTRKTQDMIYKDLVCIQPTKQPLATVYGMRLDYVAKDGSGYDIQLDHRTHGGQFKIGYSTLPAPTNVHAEGDQFQFNQYAFEVIKVGDYVTGYTTEEDYHRAMLRGELRLLSDGIDYGNEQDGTEVVPETKFILNRWTALVRARKMKCPVTIELLQDMERESLNSDATIEDLLATSIATEINTDIISKLICVSTKEKELSLINYETTYYQGRELITRACTMAAEIEWYTSFEATYLVVSYKLDGIIRASGQVDDRGYIRGTKMKLMMDGNAIVDYMMVGTKFDGGENSVDNASGLFYSPYQEADEAGTFLVTSEPGSIQPVVGVITRYALSCFPDYADISQGAKPNGEDWQKAANRSIFVRLTPVVVE
> |[Tevenvirinae _Aeromonas_phage_Ah1]||_Aeromonas_phage_Ah1.gb|Phage capsid vertex ..|1179|MG250483.1(221116):148177-149355:1 ^RAST2:fig|1198136.116.peg.268^ Tevenvirinae _Aeromonas_phage_Ah1|neighbours:(1),(1)|neighbour_genes:major capsid protein,Phage protein|
MLKDLIAESSGASSIEAGRPTLVALTRKTQEKIYKELVSIQPTKQPLATVYGMRLDYVASDGRTYDIQLDHRTHGGAYKIGYSTLPAPSTNNVKSDQFQFNGYAYEVINAGNYVDGYTTDEDYHRAMIRGDLRLLADGIDYANEQDGNEIVPEVKFTLNRWSALVRARKMKCPITIELLQDMEREHLNSNDAIEDLLATAIAEEVNSDIVSKLICISTKEDELNLNNHETTYFQGREIINKACRMAAEVEWWTSFPATYVVASFKVAGIIRASGQVESDGTIKGTKLKLIMDGNAIVDYFMVGAKADSGPNSMDNASGVFYSPYQEDDEAGTFLVTSEPGAIQPVVGVISRYALSCFPDYADVAQGAKPNGEDWQKAANRSMFVRLTPVVVQ
> |[Tevenvirinae _Aeromonas_phage_AsFcp_2]||_Aeromonas_phage_AsFcp_2.gb|Phage capsid vertex ..|1179|MH791401.1(219171):97742-98920:1 ^RAST2:fig|1198136.67.peg.175^ Tevenvirinae _Aeromonas_phage_AsFcp_2|neighbours:(1),(1)|neighbour_genes:major capsid protein,Phage protein|
MLKDLIMESSGASSIESGRPTLVALTRKTQEKIYKELVSIQPTKQPLATVYGMRLDYVAKDGSLYDTQLDHRTHGGIYKIGYSSLPDPSNVQNVGDQFQFNGYAFEVLQAGDYVTGFTIEEDYHRAMIRGNLRLLADGIDYANEQDGQEVVPEVRFTLNRWSALVRARKMKCPITIEMLQDMEREHLNSNDAIEDLLATAISEEVNSDIVSKLICVSSKEKELNLINYETTYFQGREIISKACRMAAEVEWWTSFEATYLVASFKVAGIIRGSGQVDDSGFIKGTKMKLIMDGNAIVDYFMVGTKVDGGPDSMDNASGVFYSPYQEEDEAGTFLVTSEPGAIQPVVGVISRYALSCFPDYADVAQGAKPNGEDWQKAANRSVFVRLTPVVVE
> |[Tevenvirinae _Aeromonas_phage_Asswx_1]||_Aeromonas_phage_Asswx_1.gb|Phage capsid vertex ..|1230|MH791398.1(229103):121069-122298:1 ^RAST2:fig|1198136.119.peg.248^ Tevenvirinae _Aeromonas_phage_Asswx_1|neighbours:(1),(-1)|neighbour_genes:Phage major capsid p..,Phage protein|
MAKVVSKKIQDLIKESGMSGRLVESSSGDIVTGRPSLVSLTRKTFNKIYDELAGVQPTTDPVANVFGVRYEYISEDNQSHRDINLDNRNYGGEFDMAAVAALPAGSASMVSKTYFASEGYVFQVINDGDYSGDLNSLFENVFTGNLRLVVDAIVPNTQEDKEIQKTRYVMNKWKSVVRSRKLKSNITLELLQDMGGMNMDGDAAVEDLLSVAIAEEINSDIIMKLVTVATKEVKATPYNVATTEYFAGRDLVARACRMAAQITLDTTFKPTYILASAHVAALIQTSGLVDDQHRIIGTKMKLVVDSKTPVHYMLVGVKAKFDEGVDTVSAVYYSPYIEEDEAGTFMVAADPDALQPVVGIISRYALSTSPDFRKIESNPAKVYDGEDWVGAANKSQLARMCMVEMKDYA
> |[Tevenvirinae _Aeromonas_phage_Aswh_1]||_Aeromonas_phage_Aswh_1.gb|Phage capsid vertex ..|1233|MH791414.1(229730):116234-117466:-1 ^RAST2:fig|1198136.117.peg.226^ Tevenvirinae _Aeromonas_phage_Aswh_1|neighbours:(-1),(-1)|neighbour_genes:hypothetical protein,major capsid protein|
MNNKIYSKKIQDLIKESRMSGNLITESGSDDIVSGRPSLVSLTRKTFNKIYDELAGVQPTRDPVANVFGVRYEYVSKDGSQIRDINLDNRNYGGNFNMATQVGDPADGMAVGDYFRKDGYVFQVLKAGDFGTLTFEQTYEKVFTGDLRLVVDAIQPYTQEDTEIQDIRYVMNKWKAHVRSRKLRTEITVEMLQDLAGMNMDGDAAVEDLLSVAIAEEINSDIIMKLVTVATKEKKAVPYNVATTEYFAGRDLVARACRMGAQITLDTSFKPTYLLASAHVAALIQTSGLVDNEHRIIGTKMQLVVDTKTPVHYMLVGVKKQFEGMDTVSAVYYSPYIEEDEAGTFMVASDPQALQPVIGIINRYALSCSPDFTKIDADPAKVYDGEDWVGAANKSQLARMCIVEMQDYQQ
> |[Tevenvirinae _Aeromonas_phage_CC2]||_Aeromonas_phage_CC2.gb|Phage capsid vertex ..|1230|NC_019538.1(231743):148814-150043:-1 ^RAST2:fig|1198136.110.peg.319^ Tevenvirinae _Aeromonas_phage_CC2|neighbours:(1),(-1)|neighbour_genes:Phage protein,Phage major capsid p..|
MAKVVSKKIQDLIKESGMSGRLVESSSGDIVTGRPSLVSLTRKTFNKIYDELAGVQPTTDPVANVFGVRYEYISEDNQSHRDINLDNRNYGGEFDMAAVSALPAGSAGMVSKAYFASEGYVFQVINDGDYSGDLNSLFENVFTGNLRLVVDAIVPNTQEDKEIQKTRYVMNKWKSVVRSRKLKSNITLELLQDMGGMNMDGDAAVEDLLSVAIAEEINSDIIMKLVTVASKEVKATPYNVATTEYFAGRDLVARACRMAAQITLDTTFKPTYILASAHVAALIQTSGLVDDQHRIIGTKMKLVVDSKTPVHYMLVGVKAKFDEGVDTVSAVYYSPYIEEDEAGTFMVAADPDALQPVVGIISRYALSTSPDFRKIESNPAKVYDGEDWVGAANKSQLARMCMVEMKDYA
> |[Tevenvirinae _Aeromonas_phage_PX29]||_Aeromonas_phage_PX29.gb|Phage capsid vertex ..|1179|NC_023688.1(222006):148137-149315:1 ^RAST2:fig|1198136.108.peg.263^ Tevenvirinae _Aeromonas_phage_PX29|neighbours:(1),(1)|neighbour_genes:major capsid protein,Phage protein|
MLKDLIMESSGASSIESGRPTLVALTRKTQEKIYKELVSIQPTKQPLATVYGMRLDYVAKDGSLYDTQLDHRTHGGIYKIGYSSLPDPSNVQNVGDQFQFNGYAFEVLQAGDYVTGFTIEEDYHRAMIRGKLRLLADGIDYANEQDGQEVVPEVRFTLNRWSALVRARKMKCPITIELLQDMEREHLNSNDAIEDLLATAISEEVNSDIVSKLICVSSKEKELNLINYETTYFQGREIISKACRMAAEVEWWTSFEATYLVASFKVAGIIRGSGQVDDSGFIKGTKMKLIMDGNAIVDYFMVGTKVDGGSDSMDNASGVFYSPYQEEDEAGTFLVTSEPGAIQPVVGVISRYALSCFPDYADVAQGAKPNGEDWQKAANRSVFVRLTPVVVE
> |[Tevenvirinae _Aeromonas_phage_phiAS5]||_Aeromonas_phage_phiAS5.gb|Phage capsid vertex ..|1179|NC_014636.1(225268):19278-20456:1 ^RAST2:fig|1198136.107.peg.20^ Tevenvirinae _Aeromonas_phage_phiAS5|neighbours:(1),(1)|neighbour_genes:major capsid protein,Phage protein|
MLKDLIAESSGSSGIDAGRPSLVALTRKTQDLIYKDLVCVQPTKHPMATVYGMRLDYVAKDGSVFDIQLDHRTHGGKFKIGYTGLASPATNNVVGDQFQYNSYAFEVIKAGDYVTGYTTEEDYHRSMLRGDLRLLSDGIDYATEQDGQEIVPETQFVLNRWSALVRSRKMKCPITIELVQDMERDGLNADNTIEDLLATSIATEINSDIISKLMCVSTKEPELSLVNYETTYYQGRELITRACIMASEIEWYSAFEATYCLVSYKVYGIILASGQVDERGYIKGTKMKLMMDSNAIVDYMMVGTKVDGGENSMDNASGVFYSPYQEGDEAGTFLVTSEPGALQPVVGVISRYALSCFPDYADVAKSAKPSGEDWQKVANKSIFVRLTPVVVE
>ID:YP_803116.1 |[Escherichia virus RB32]||_Bacteriophage_RB32_.gbk|24|1284|NC_008515(165890):104134-105417:1 ^GeneID:4405493^ Bacteriophage RB32, complete genome.|neighbours:ID:YP_803115.1(1),ID:YP_803117.1(-1)|neighbour_genes:23,rnlB|
MAKINELLRESTTTNSNSIGRPNLVALTRATTKLIYSDIVATQRTNQPVAAFYGIKYLNPDNEFTFKTGATYAGEAGYVDREQITELTEESKLTLNKGDLFKYNNIVYKVLEDTPFATIEESDLELALQIAIVLLKVRLFSDAASTSKFESSDSEIADARFQINKWQTAVKSRKLKTGITVELAQDLEANGFDAPNFLEDLLATEMADEINKDILQSLITVSKRYKVTGITDTGFIDLSYASAPEAGRSLYRMVCEMVSHIQKESTYTATFCVASARAAAILAASGWLKHKPEDDKYLSQNAYGFLANGLPLYCDTNSPLDYVIVGVVENIGEKEIVGSIFYAPYTEGLDLDDPEHVGAFKVIVDPESLQPSIGLLVRYALSANPYTVAKDEKEARIIDGGDMDKMAGRSDLSVLLGVKLPKIIVDE
> |[Tevenvirinae _Citrobacter_phage_IME-CF2]||_Citrobacter_phage_IME-CF2.gb|capsid vertex protei..|1356|NC_029013.1(177688):159181-160536:-1 ^RAST2:fig|1198136.109.peg.281^ Tevenvirinae _Citrobacter_phage_IME-CF2|neighbours:(-1),(-1)|neighbour_genes:hypothetical protein,homing endonuclease|
MEIRCINKQYTPYNSGTIEMSDKHYTIHKLMRQSTLPSGKREKVINEATGTTDINVQNTRPELVSLTRAVNNLIYHELVAVQETDLPVATLFGVRYRNPNGDMTFSSAATYSGRISGRTGIDDIDLAKAYVKGDLFKHDVTDVVYEVIAPITLNTLDTDKDTAIMKAVFQSKIRLVSEAADTSKYETSEDIASTSFQMDRWNIPVRSRKFKTEMTVELMQDLEANQFEADGVIEDILGTVASEEVNKDIIQTLITVSKRYNVNGVVTDGIFDATTSYTAADAPALGRMLYQLACEMGQEMNKTTSFDATYVLCSARVTGILAASGWMTETDEQHPLATGKLQNGYYVYTDTNTPFDYLLTGCKYDLGDMDHVGSLFFTPYTEADEAGSIKVSVDPASLQPKVAILMRYGLSVNPYTTETDSDRLTKGDDWSNLAGKSKLSQIVGVKLPTLG
>ID:YP_009195036.1 |[Citrobacter phage Margaery]||_Citrobacter_phage_Margaery_.gbk|capsid vertex protei..|1299|NC_028755(178182):134933-136231:1 ^GeneID:26647406^ Citrobacter phage Margaery, complete genome.|neighbours:ID:YP_009195035.1(1),ID:YP_009195037.1(1)|neighbour_genes:major capsid protein,ssDNA-binding protei..|
MSDKHYTIHKLMRQSSLPSGKREKVINEATGTTDINVQNTRPELVSLTRAVNNLIYHELVAVQETELPVATLFGVRYRNPNGDMTFSSAATYSGRISGRTDIDDIDLAKAYVKGDLFKHDGTDVVYEVIEPITLNTLDTDKDTAIMKAVFQSKIRLVSEAADTSKYETSEDIASTSFQMDRWNIPVRSRKFKTEMTVELMQDLEANQFEADGVIEDILGTVASEEVNKDIIQTLITVSKRYNVDGLVTDGIFDGTTAYTAKDAPALGRILYQLACEMGQEMNRTTSFDATYVLATARVVGILAASGWMHETDEQHPLATGKLNNGYYVYTDTNSPFDYMLTGCKYDLGDMDHVGSLFFAPYTEADEAGSIKVSVDPASLQPKVAILMRYGLSVNPYTAESESDHLIKGDDWSALAGKSKLSQIVGIKLPKLG
>ID:AYJ73080.1 |[Citrobacter phage Maroon]||_Citrobacter_phage_Maroon_.gbk|major capsid protein|1299|MH823906(178830):135348-136646:1 ^^ Citrobacter phage Maroon, complete genome.|neighbours:ID:AYJ73079.1(1),ID:AYJ73081.1(1)|neighbour_genes:major capsid protein,UvsY-like protein|
MSDKHYTIHKLMRQSSLPSGKREKVINEATGTTDINVQNTRPELVSLTRAVNNLIYHELVAVQETELPVATLFGVRYRNPNGDMTFSSAATYSGRISGRTDIDDIDLAKAYVKGDLFKHDGTDVVYEVIEPITLNTLDTDKDTAIMKAVFQSKIRLVSEAADTSKYETSEDIASTSFQMDRWNIPVRSRKFKTEMTVELMQDLEANQFEADGVIEDILGTVASEEVNKDIIQTLITVSKRYNVDGLVTDGIFDGTTAYTAKDAPALGRILYQLACEMGQEMNRTTSFDATYVLATARVVGILAASGWMHETDEQHPLATGKLNNGYYVYTDTNSPFDYMLTGCKYDLGDMDHVGSLFFAPYTEADEAGSIKVSVDPASLQPKVAILMRYGLSVNPYTAESESDHLIKGDDWSALAGKSKLSQIVGIKLPKLG
>ID:YP_009203912.1 |[Citrobacter phage Merlin]||_Citrobacter_phage_Merlin_.gbk|head vertex protein|1287|NC_028857(172733):107392-108678:1 ^GeneID:26648123^ Citrobacter phage Merlin, complete genome.|neighbours:ID:YP_009203911.1(1),ID:YP_009203913.1(-1)|neighbour_genes:major capsid protein,hypothetical protein|
MAKINELLRESTISTSNQIGRPNLVALTRATTKLIYSDIVATQRTTQPMAAFYGIKYLNQDNEFTWRTGATYAGEAGFVDRKTIPEVTAANKGSLMKGDLFQLNKIVYKSLVDNPFASITETDMELATQIAVVLLTVRIFSDAARTEKFEGGEDTEIAEARFLVNKWQTHVKSRKLKTSVTVELAQDLEANGFDAPSFIEDLLATEMADEINKDILQSLITVSKRYKVEGITDTGFIDLSYASAPEAGRSLYRMVCEMVSHIQRESTYTASFCVASTRAAAVLAASGWLKHKPEDDQYLSQNAYGFLANGLPLYCDTNSPLDYVIVGVVEKLGEKELIGSIFYAPYTEGADLDDPEHVGAFKVITDPESLQPSIALLVRYALSANPYTVAKDDKEARVIDGGDMDKMAGRSDLSVLLGVKLPKIIIEE
> |[Tevenvirinae _Citrobacter_phage_Miller]||_Citrobacter_phage_Miller.gb|capsid vertex protei..|1299|NC_025414.1(178171):136516-137814:1 ^RAST2:fig|1198136.111.peg.231^ Tevenvirinae _Citrobacter_phage_Miller|neighbours:(1),(1)|neighbour_genes:major capsid protein,hypothetical protein|
MSDKHYTIHKLMRQSTLPSGKREKVINEATGTTDINVQNTRPELVSLTRAVNNLIYHELVAVQETDLPVATIFGVRYRNPNGDMTFSSAATYSGRISGRTGIDDIDLAKAYVKGDLFKHDVTDVVYEVIAPITLNTLDTDKDTAIMKAVFQSKIRLVSEAADTSKYETSEDIASTSFQMDRWNIPVRSRKFKTEMTVELMQDLEANQFEADGVIEDILGTVASEEVNKDIIQTLITVSKRYNVNGVVTDGIFDATTSYTAADAPALGRMLYQLACEMGQEMNKTTSFDATYVLCSARVTGILAASGWMTETDEQHPLATGKLQNGYYVYTDTNTPFDYLLTGCKYDLGDMDHVGSLFFTPYTEADEAGSIKVSVDPASLQPKVAILMRYGLSVNPYTTDSDSERLIKGDDWSNLAGKSKLSQIVGVKLPTLG
>ID:YP_009146627.1 |[Citrobacter phage Moon]||_Citrobacter_phage_Moon.gbk|head vertex protein|1287|NC_027331(170341):107120-108406:1 ^GeneID:24721793,InterPro:IPR010762^ Citrobacter phage Moon, complete genome.|neighbours:ID:YP_009146626.1(1),ID:YP_009146628.1(-1)|neighbour_genes:major capsid protein,hypothetical protein|
MAKINELLRESTISTSNQIGRPNLVALTRATTKLIYSDIVATQRTTQPMAAFYGIKYLNQDNEFTWRTGATYAGEAGFVDRKTIPEVTAANKGSLMKGDLFQLNKIVYKSLVDNPFASITETDMELATQIAVVLLTVRIFSDAARTEKFEGGEDTEIAEARFLVNKWQTHVKSRKLKTSVTVELAQDLEANGFDAPNFIEDLLATEMADEINKDILQSLITVSKRYKVEGITDTGFIDLSYASAPEAGRSLYRMVCEMVSHIQRESTYTASFCVASTRAAAVLAASGWLKHKPEDDQYLSQNAYGFLANGLPLYCDTNSPLDYVIVGVVEKLGEKELIGSIFYAPYTEGADLDDPEHVGAFKVITDPESLQPSIALLVRYALSANPYTVAKDDKEARVIDGGDMDKMAGRSDLSVLLGVKLPKIIIEE
>ID:YP_009285755.1 |[Citrobacter phage vB_CfrM_CfP1]||_Citrobacter_phage_vB_CfrM_CfP1_.gbk|capsid vertex protei..|1299|NC_031057(180219):137874-139172:1 ^GeneID:29079544^ Citrobacter phage vB_CfrM_CfP1, complete genome.|neighbours:ID:YP_009285754.1(1),ID:YP_009285756.1(1)|neighbour_genes:major capsid protein,recombination protei..|
MSDKHYTIHKLMRQSTLPSGKREKVINEATGTTDINVQNTRPELVSLTRAVNNLIYHELVAVQETDLPVATLFGVRYRNPNGDMTFSSAATYSGRISGRTGIDDIDLAKAYVKGDLFKHDVTDVVYEVIAPITLNTLDTDKDTAIMKAVFQSKIRLVSEAADTSKYETSEDIASTSFQMDRWNIPVRSRKFKTEMTVELMQDLEANQFEADGVIEDILGTVASEEVNKDIIQTLITVSKRYNVNGVVTDGIFDATTSYTAADAPALGRMLYQLACEMGQEMNKTTSFDATYVLCSARVTGILAASGWMTETDEQHPLATGKLQNGYYVYTDTNTPFDYLLTGCKYDLGDMDHVGSLFFTPYTEADEAGSIKVSVDPASLQPKVAILMRYGLSVNPYTTDSDSERLIKGDDWSNLAGKSKLSQIVGVKLPTLG
> |[Tevenvirinae _Cronobacter_phage_Pet-CM3-4]||_Cronobacter_phage_Pet-CM3-4.gb|capsid vertex protei..|1284|LT614807.1(171975):109183-110466:1 ^RAST2:fig|1198136.112.peg.211^ Tevenvirinae _Cronobacter_phage_Pet-CM3-4|neighbours:(1),(-1)|neighbour_genes:major capsid protein,hypothetical protein|
MANIHDLLRESTTTTSSISARPSLVALTRATTKLIYSDIVATQRTTQPTAAFYGIKYLNPNKELTFLTGATYAGQTGTEDRKSIETLTASNKDSFGKGDLFKYNDIVYKVLVDNPFDQITETDLEVVIQISLVKLTTRLMSDAAITSKFETAGADIAEAKFQIDKWQTQVKSRKLKTSLTVELAQDLEANGFDASNFIDDLLATEMADEINKDILQSLVTVSKRYKVEGITDTGFIDLSYASAPEAGRSLYRMVCEMVSHIQRSTSFTATFAVASTRAAAVLAASGWLKHQAGDDEYLSENAYGFLANGLPLYCDTNTPLDYVIVGVVEDIGDKEVVSSIFYAPYTEGIDLDDPEHVGAFKVIVDPESLQPSVALLVRYALSANPYTVAKDEKEARIIDGGDMDKMAGRSDLSVLLGVKLPKIIIED
>ID:YP_006986491.1 |[Cronobacter phage vB_CsaM_GAP161]||_Cronobacter_phage_vB_CsaM_GAP161_.gbk|capsid vertex protei..|1299|NC_019398(178193):134974-136272:1 ^GeneID:13997757^ Cronobacter phage vB_CsaM_GAP161, complete genome.|neighbours:ID:YP_006986490.1(1),ID:YP_006986492.1(1)|neighbour_genes:Seg-like homing endo..,recombination, repai..|
MSDKHYTIHKLMRQSALPSGKREKVINEATGTTDINVQNTRPELVSLTRAVNNLIYHELVAVQETELPVATLFGVRYRNPNGDMTFSSAATYSGRISGRTDIDEIDLTKAYVKGDLFKHDGTDVVYEVIEPITLNTLDTDKDTAIMKAVFQNKIRLVSEAADTSKYETSEDIASTSFQMDRWNIPVRSRKFKTEMTVELMQDLEANQFEADGVIEDILGTVASEEVNKDIIQTLITVSKRYNVDGLITDGIFDGTTAYTAKDAPALGRILYQLACEMGQEMNRTTSFDATYVLATARVVGILAASGWMHETDEQHPLATGKLNNGYYVYTDTSSPFDYMLTGCKYDLGDMDHVGSLFFAPYTEADEAGSIKVSVDPASLQPKVAILMRYGLSVNPYTAESDSDHLIKGDDWSALAGKSKLSQIVGIKLPKLG
>ID:AOG16346.1 |[Cronobacter phage vB_CsaM_leB]||_Cronobacter_phage_vB_CsaM_leB_.gbk|capsid vertex protei..|1299|KX431559(177907):134142-135440:1 ^^ Cronobacter phage vB_CsaM_leB, complete genome.|neighbours:ID:AOG16345.1(1),ID:AOG16347.1(1)|neighbour_genes:major capsid protein,recombination, repai..|
MSDKHYTIHKLMRQSSLPSGKREKVINEATGTTDINVQNTRPELVSLTRAVNNLIYHELVAVQETELPVATLFGVRYRNPNGDMTFSSAATYSGRISGRTDIDEIDLTKAYVKGDLFKHDGTDVVYEVIAPITLNTLDTDKDTAIMKAVFQSKIRLVSEAADTSKYETSEDIASTSFQMDRWNIPVRSRKFKTEMTVELMQDLEANQFEADGVIEDILGTVASEEVNKDIIQTLITVSKRYNVDGLVTDGIFDGTTAYTAKDAPALGRILYQLACEMGQEMNRTTSFDATYVLATARVVGILAASGWMHETDEQHPLATGKLNNGYYVYTDTNSPFDYMLTGCKYDLGDMDHVGSLFFAPYTEADEAGSIKVSVDPASLQPKVAILMRYGLSVNPYTAESDSDRLIKGDDWSALAGKSKLSQIVGIKLPKLG
>ID:AOG16631.1 |[Cronobacter phage vB_CsaM_leN]||_Cronobacter_phage_vB_CsaM_leN_.gbk|capsid vertex protei..|1299|KX431560(179516):135870-137168:1 ^^ Cronobacter phage vB_CsaM_leN, complete genome.|neighbours:ID:AOG16630.1(1),ID:AOG16632.1(1)|neighbour_genes:putative Seg-like ho..,recombination, repai..|
MSDKHYTIHKLMRQSALPSGKREKVINEATGTTDINVQNTRPELVSLTRAVNNLIYHELVAVQETELPVATLFGVRYRNPNGDMTFSSAATYSGRISGRTDIDEIDLTKAYVKGDLFKHDGTDVVYEVIAPITLNTLDTDKDTAIMKAVFQSKIRLVSEAADTSKYETSEDIASTSFQMDRWNIPVRSRKFKTEMTVELMQDLEANQFEADGVIEDILGTVASEEVNKDIIQTLITVSKRYNVDGLVTDGIFDGTTAYTAKDAPALGRILYQLACEMGQEMNRTTSFDATYVLATARVVGILAASGWMHETDEQHPLATGKLNNGYYVYTDTNSPFDYMLTGCKYDLGDMDHVGSLFFAPYTEADEAGSIKVSVDPASLQPKVAILMRYGLSVNPYTAESESDHLIKGDDWSALAGKSKLSQIVGIKLPKLG
>ID:YP_009005456.1 |[Enterobacter phage PG7]||_Enterobacter_phage_PG7_.gbk|head vertex protein|1284|NC_023561(173276):110952-112235:1 ^GeneID:18502471^ Enterobacter phage PG7, complete genome.|neighbours:ID:YP_009005455.1(1),ID:YP_009005457.1(-1)|neighbour_genes:major capsid protein,hypothetical protein|
MANIHDLLRESTTTTSSISARPSLVALTRATTKLIYSDIVATQRTTQPTAAFYGIKYLNPNKELTFLTGATYAGQTGTEDRKSIETLTASNKDSFGKGDLFKYNDIVYKVLVDNPFDQITETDLEVVIQISLVKLTTRLMSDAAITSKFETAGADIAEAKFQIDKWQTQVKSRKLKTSLTVELAQDLEANGFDASNFIDDLLATEMADEINKDILQSLVTVSKRYKVEGITDTGFIDLSYASAPEAGRSLYRMVCEMVSHIQRSTSFTATFAVASTRAAAVLAASGWLKHKPEDDDYLSQNAYGFLANGLPLYCDTNTPLDYVIVGVVEDIGDKEVVSSIFYAPYTEGIDLDDPEHVGAFKVIVDPESLQPSVALLVRYALSANPYTVAKDEKEARIIDGGDMDKMAGRSDLSVLLGVKLPKIIIED
> |[Tevenvirinae Enterobacter_phage_myPSH1140]||_Enterobacter_phage_myPSH1140.gb|capsid vertex protei..|1284|MG999954.1(172614):113283-114566:1 ^RAST2:fig|1198136.57.peg.216^ Tevenvirinae Enterobacter_phage_myPSH1140|neighbours:(1),(-1)|neighbour_genes:major capsid protein,hypothetical protein|
MANIHDLLRESTTTTSSISARPSLVALTRATTKLIYSDIVATQRTTQPTAAFYGIKYLNPNKELTFLTGATYAGQTGTEDRKSIETLTASNKDSFGKGDLFKYNDIVYKVLVDNPFDQITETDLEVVIQISLVKLTTRLMSDAAITSKFETAGADIAEAKFQIDKWQTQVKSRKLKTSLTVELAQDLEANGFDASNFIDDLLATEMADEINKDILQSLVTVSKRYKVEGITDTGFIDLSYASAPEAGRSLYRMVCEMVSHIQRSTSFTATFAVASTRAAAVLAASGWLKHQAGDDEYLSENAYGFLANGLPLYCDTNTPLDYVIVGVVEDIGDKEVVSSIFYAPYTEGIDLDDPEHVGAFKVIVDPESLQPSVALLVRYALSANPYTVAKDEKEARIIDGGDMDKMAGRSDLSVLLGVKLPKIIIED
>ID:YP_009607137.1 |[Enterobacter phage phiEap-3]||_Enterobacter_phage_phiEap-3_.gbk|capsid vertex protei..|1290|NC_041980(175814):134667-135956:1 ^GeneID:40083143^ Enterobacter phage phiEap-3, complete genome.|neighbours:ID:YP_009607136.1(1),ID:YP_009607138.1(1)|neighbour_genes:major capsid protein,UvsY|
MSEKFYTINKLVRQSQLPPGLSKKVLDEATGTETINVANTRPDLVSLTRAVNNLIYGELVAIQETNLPTATLFGVRYRNPKGDMTFSSAATYSGKYASRDNIQVGAVGTAYTKGQVFKHPTSDVVYEATDSVTLAGADIDEAIMVAVFSNKLRLASEAAPTSQYETSEDISTTSFEMDRWNINVRSRKFKTEMTVELMQDLEANQFNAENVIEDVLGTVASEEVNKDIIQTLINVSNRYNVDGVVTNGIFDATTAYTAKDAPALGRFLYQLVCEMGQEMNRTTSFEATYVLASSRVVGVLAASGWMHETDETHPLATGRLKNGYYVYTDTNTPFDYLLTGCKYDLGEMDHVGSLFYTPYTEADQAGSIKISVDPQSLQPKVAILMRYGLSVNPYTTAANERLVKGDDWVNLSGKSKMSQIVGIKLPKLG
>ID:YP_009167990.1 |[Escherichia phage AR1]|AR1|_Enterobacteria_phage_AR1_DNA_.gbk|24|1284|NC_027983(167435):103834-105117:1 ^GeneID:26041919^ Enterobacteria phage AR1 DNA, complete genome.|neighbours:ID:YP_009167989.1(1),ID:YP_009167991.1(-1)|neighbour_genes:23,rnlB|
MAKINELLRESTTTNSNSIGRPNLVALTRATTKLIYSDIVATQRTNQPVAAFYGIKYLNPDNEFTFKTGATYAGEAGYVDREQITELTEESKLTLNKGDLFKYNNIVYKVLEDTPFADIEESDLELALQIAIVLLKVRLFSDAASTSKFESSDSEIADARFQINKWQTAVKSRKLKTGITVELAQDLEANGFDAPNFLEDLLATEMADEINKDILQSLITVSKRYKVTGITDTGFIDLSYASAPEAGRSLYRMVCEMVSHIQKESTYTATFCVASARAAAILAASGWLKHKPEDDKYLSQNAYGFLANGLPLYCDTNSPLDYVIVGVVENIGEKEIVGSIFYAPYTEGLDLDDPEHVGAFKVVVDPESLQPSIGLLVRYALSANPYTVAKDEKEARVIDGGDMDKMAGRSDLSVLLGVKLPKIIIDE
> |[Tevenvirinae _Enterobacteria_phage_ATK47]||_Enterobacteria_phage_ATK47.gb|capsid vertex protei..|1284|KT184309.1(170020):62750-64033:-1 ^RAST2:fig|1198136.68.peg.97^ Tevenvirinae _Enterobacteria_phage_ATK47|neighbours:(1),(1)|neighbour_genes:RNA ligase,Phage protein|
MSKIQKLLRESTTSTSNSIGRPNLVALTRATTKLIYSDIVATQRTNQPVAAFYGIKYLNPDNEFTFKTGATYAGEVGYVDREKITELTEESKVTLNKGDFFKYNNIVYKVLEDTPFADIQESDLELALQIAVVHLKVRLFSDAAVTSKFESSDSEISDARFQINKWQTAVKSRKLKTGLTVELAQDLEANGFDAPNFLEDLLATEMADEINKDILQSLITVSKRYKVTGITDTGFIDLSYTSAPEAGRSLYRMVCEMVSHIQKETTYTATFCVASARAAAILAASGWLKHKPEDDKYLSQNAYGFLANGLPLYCDTNSPLDYVIVGVVENLGEKEIVGSIFYAPYTEGVDLDDPEHVGAFKVVVDPESLQPSIGLLVRYALSANPYTVAKDEKEARIIDGGDMDKMAGRSDLSVLLGVKLPKIIIDE
> |[Tevenvirinae Enterobacteria_phage_ATK48]||_Enterobacteria_phage_ATK48.gb|capsid vertex protei..|1284|KT184310.1(169729):160984-162267:-1 ^RAST2:fig|1198136.55.peg.273^ Tevenvirinae Enterobacteria_phage_ATK48|neighbours:(1),(1)|neighbour_genes:RNA ligase,Phage protein|
MSKIQKLLRESTTSTSNSIGRPNLVALTRATTKLIYSDIVATQRTNQPVAAFYGIKYLNPDNEFTFKTGATYAGEVGYVDREKITELTEESKVTLNKGDFFKYNNIVYKVLEDTPFADIQESDLELALQIAVVHLKVRLFSDAAVTSKFESSDSEISDARFQINKWQTAVKSRKLKTGLTVELAQDLEANGFDAPNFLEDLLATEMADEINKDILQSLITVSKRYKVTGITDTGFIDLSYTSAPEAGRSLYRMVCEMVSHIQKETTYTATFCVASARAAAILAASGWLKHKPEDDKYLSQNAYGFLANGLPLYCDTNSPLDYVIVGVVENLGEKEIVGSIFYAPYTEGVDLDDPEHVGAFKVVVDPESLQPSIGLLVRYALSANPYTVAKDEKEARIIDGGDMDKMAGRSDLSVLLGVKLPKIIIDE
> |[Tevenvirinae Enterobacteria_phage_Aplg8]||_Enterobacteria_phage_Aplg8.gb|capsid vertex protei..|1284|KT184308.1(168496):49353-50636:1 ^RAST2:fig|1198136.66.peg.84^ Tevenvirinae Enterobacteria_phage_Aplg8|neighbours:(1),(-1)|neighbour_genes:major capsid protein,RNA ligase|
MAKINELLRESTTTNSNSIGRPNLVALTRATTKLIYSDIVATQRTNQPVAAFYGIKYLNPDNEFTFKTGATYAGEAGYVDREQITELTEESKLTLNKGDLFKYNNIVYKVLEDTPFADIEESDLELALQIAIVLLKVRLFSDAAVTSKFESSDSEIADARFQINKWQTAVKSRKLKTGITVELAQDLEANGFDAPNFLEDLLATEMADEINKDILQSLITVSKRYKVTGITDTGFIDLSYASAPEAGRSLYRMVCEMVSHIQKESTYTATFCVASARAAAILAASGWLKHKPEDDKYLSQNAYGFLANGLPLYCDTNSPLDYVIVGVVENIGEKEIVGSIFYAPYTEGLDLDDPEHVGAFKVVVDPESLQPSIGLLVRYALSANPYTVAKDEKEARIIDGGDMDKMAGRSDLSVLLGVKLPKIIVDE
>ID:YP_007004268.1 |[Enterobacteria phage Bp7]||_Enterobacteria_phage_Bp7_.gbk|head vertex protein|1281|NC_019500(168066):129730-131010:-1 ^GeneID:14007882^ Enterobacteria phage Bp7, complete genome.|neighbours:ID:YP_007004267.1(1),ID:YP_007004269.1(-1)|neighbour_genes:rnlB,head vertex protein|
MSKIVDLIKESTLTAASSVGRPALLSYTQATNKRIFKALVAEQKTNQPVAALYGVRVLNPDDKMTYLGGATFAGQIGMTERENIPEFTDSSTAYAVGDMFQFESVVFKVLEASPFAGTTETNLSEVISEAVAAGHIRMVSDAAITSKFEQGHPEIAETGFRIDKWQSEVKSRKLKTSLTVELAQDLESNGFNAPNFVENLLGIQMAEEINKDVLQSLITVSSRFKVQGVSEKGVLDLTNPRYDNAQDRARTLYYYMCEMNSAVQRQTSFAGTYAVASSRCAAILAASGWVEKKEDQDELAYGILKNGLPLYADMNSPCDYVIVGVNAQMGEGQTVASLYYAPYTEGLNVVDEEGDTSVGEFKVIVDPESLQPTVALLARYALTANPYTVAKDDKEARIIDGSDMDKMANQSQLSSYLGVKLPPLEK
>ID:YP_007004269.1 |[Enterobacteria phage Bp7]||_Enterobacteria_phage_Bp7_.gbk|head vertex protein|1284|NC_019500(168066):131010-132293:-1 ^GeneID:14007883^ Enterobacteria phage Bp7, complete genome.|neighbours:ID:YP_007004268.1(-1),ID:YP_007004270.1(1)|neighbour_genes:head vertex protein,hypothetical protein|
MAKINELLRESTTTSSNSLGRPNLVALTRATTKLIYRDIIAEQRTSQPIAALYGVKYLTPDNEFSFQTGASYGGEVGSKDRETIPELTDKAQAIAQGEYFKYQNVVYKALKASPLASTSATELADALQEGLVSLTCRLVPDAAHTTKFEASDVEISDAVFQVNKWNAPVKTRKLKTALTVELAQDMESNGFDAPAFLEDLLATVMADEINKDVLQSLITVSKRYKVTGVSDNGIIDLSYDSAPESARKLYELVCEMNSEIQKTTSYSGTFVVASSRVAAMLAGSGWLKHKPEDNNWLPETAYGYLLNGLPLFCDVNSPLDYVTVGVKENYGGNEVVGSIFYAPYTEGLDLDDQEHVGAYKVIVDPDSLQPSISLMVRYALSANPYTVAKDDKEARVIDATNMDLMAGQSNMSYLVGVKLPAIIYEAD
> |[Tevenvirinae _Enterobacteria_phage_CC31]||_Enterobacteria_phage_CC31.gb|capsid vertex protei..|1284|NC_014662.1(165540):103514-104797:1 ^RAST2:fig|1198136.121.peg.189^ Tevenvirinae _Enterobacteria_phage_CC31|neighbours:(1),(-1)|neighbour_genes:major capsid protein,hypothetical protein|
MANIHDLLRESTTTTSSISARPSLVALTRATTKLIYSDIVATQRTTQPTAAFYGIKYLNPNKELTFLTGATYAGQTGTEDRKSIETLTASNKDSFGKGDLFKYDDIVYKVLVDNPFDQITETDLEVVIQISLVKLTTRLMSDAAITSKFETAGADIAEAKFQIDKWQTQVKSRKLKTSLTVELAQDLEANGFDASNFIDDLLATEMADEINKDILQSLVTVSKRYKVEGITDTGFIDLSYASAPEAGRSLYRMVCEMVSHIQRSTSFTATFAVASTRAAAVLAASGWLKHKPEDDDYLSQNAYGFLANGLPLYCDTNTPLDYVIVGVVEDIGDKEVVSSIFYAPYTEGIDLDDPEHVGAFKVIVDPESLQPSVALFVRYALSANPYTVAKDEKEARIIDGGDMDKMAGRSDLSVLLGVKLPKIIIED
>ID:YP_009118849.1 |[Enterobacteria phage GEC-3S]||_Enterobacteria_phage_GEC-3S_.gbk|Putative head vertex..|1242|NC_025425(163424):96805-98046:1 ^GeneID:23301204^ Enterobacteria phage GEC-3S complete genome.|neighbours:ID:YP_009118848.1(1),ID:YP_009118850.1(-1)|neighbour_genes:hypothetical protein,hypothetical protein|
MTHIFTELLRESTSSVANQTARPQLLSLTRAVNNLIFSDLVAIQPTDQPVSALYGLRYLNHDGQMTFRTAATYGGAVGDRTEIEEFSKEKSYDEGALFKSGDVVYEVVTAGTVGEDAATPEAAIFKGVMTNKIRFYSDCASVEYFEDKNTEIASTSMQFDKWQVNVGSRKLKTSFTTELMQDLEASQINSENSVIDLLATVASEEINKDIIQKLITVSSRYKIKGITPDGVLSLVSVQDAPTQARELYRYACEMSNQMLRTSSFAGTYVLASSRVVGLLQSSGWMEETDNALSEGRLRCGLEVYADTTTPFDYMLVGCKHMIGDMESVGSLFYSPYTEADGAGAYKSVIDPNSFQHHVAIMNRYSLSVNPYTSKVDQEEHQVIKGDDWGKMAGRSEMSYILGIELPPLEIDNA
> |[Tevenvirinae _Enterobacteria_phage_GiZh]||_Enterobacteria_phage_GiZh.gb|capsid vertex protei..|1284|KT184311.1(166514):153893-155176:1 ^RAST2:fig|1198136.122.peg.272^ Tevenvirinae _Enterobacteria_phage_GiZh|neighbours:(1),(-1)|neighbour_genes:major capsid protein,RNA ligase|
MAKINELLRESTTTNSNSIGRPNLVALTRATTKLIYSDIVATQRTNQPVAAFYGIKYLNPDNEFTFKTGATYAGEAGYVDREQITELTEESKLTLNKGDLFKYNNIVYKVLEDTPFADIEESDLELALQIAIVLLKVRLFSDAASTSKFESSDSEIADARFQINKWQTAVKSRKLKTGITVELAQDLEANGFDAPNFLEDLLATEMADEINKDILQSLITVSKRYKVTGITDTGFIDLSYASAPEAGRSLYRMVCEMVSHIQKESTYTATFCVASARAAAILAASGWLKHKPEDDKYLSQNAYGFLANGLPLYCDTNSPLDYVIVGVVENIGEKEIVGSIFYAPYTEGLDLDDPEHVGAFKVVVDPESLQPSIGLLVRYALSANPYTVAKDEKEARIIDGGDMDKMAGRSDLSVLLGVKLPKIIIDE
> |[Viruses Hx01]||_Enterobacteria_phage_HX01.gb|Phage capsid vertex|1284|NC_018855.1(169158):164864-166147:-1 ^RAST2:fig|10239.59.peg.264^ Viruses Hx01|neighbours:(1),(1)|neighbour_genes:Phage RNA ligase (AC..,Phage protein|
MSKIQKLLRESTTSTSNSIGRPNLVALTRATTKLIYSDIVATQRTNQPVAAFYGIKYLNPDNEFTFKTGATYAGEVGYVDREKITELTEESKVTLNKGDFFKYNNIVYKVLEDTPFADIQESDLELALQIAVVHLKVRLFSDAAVTSKFESSDSEISDARFQINKWQTSVKSRKLKTGLTVELAQDLEANGFDAPNFLEDLLATEMADEINKDILQSLITVSKRYKVTGITDTGFIDLSYASAPEAGRSLYRMVCEMVSHIQKETTYTATFCVASARAAAILAASGWLKHKPEDDKYLSQNAYGFLANGLPLYCDTNSPLDYVIVGVVENIGEKEIVGSIFYAPYTEGVDLDDPEHVGAFKVVVDPESLQPSIGLLVRYALSANPYTVAKDEKEARIIDGGDMDKMAGRSDLSVLLGVKLPKIIIDE
>ID:YP_003734317.1 |[Enterobacteria phage IME08]||_Enterobacteria_phage_IME08_.gbk|24a|1281|NC_014260(172253):105629-106909:1 ^GeneID:9384476^ Enterobacteria phage IME08, complete genome.|neighbours:ID:YP_003734316.1(-1),ID:YP_003734318.1(1)|neighbour_genes:hypothetical protein,24b|
MAKINELLRESTTTSSNSLGRPNLVALTRATTKLIYRDIIAEQRTSQPIAALYGVKYLTPDNEFSFQTGAVYGGEVGSKDRETIPELTDKAQAIAKGEYFKYQNIVYKALQASPLASTSATELADALQEGLVSLTCRLVPDAAHTEKFEAGDVEISNAVFQVNKWNAPVKSRKLKTALTVELAQDMESNGFDAPAFLEDLLATVMADEINKDVLQSLITVSKRYKVTGVSDNGIVDLSYDSAPESARKLYEMVCEMNSEIQKTTSYSGTFVVASSRVAAMLAGSGWLKHKPEDEAWLPETAYGYLINGLPVFCDVNSPLDYVIVGVKEDYGGNEVVGSIFYAPYTEGLDLDDQEHVGAYKVIVDPDSLQPAISLMVRYALSANPYTVAKDDKEARVIDATNMDLMAGQSNMSYLLGVKLPPIIYEA
>ID:YP_003734318.1 |[Enterobacteria phage IME08]||_Enterobacteria_phage_IME08_.gbk|24b|1284|NC_014260(172253):106910-108193:1 ^GeneID:9384477^ Enterobacteria phage IME08, complete genome.|neighbours:ID:YP_003734317.1(1),ID:YP_003734319.1(1)|neighbour_genes:24a,tail fiber-like prot..|
MKKINALIQESTLTAANQVARPNLLSYTQATNKRIFKALVAEQKTTQPVAALYGVRVLNPDDKMTYLGGATFAGEIGMFERKNIPEFTDKDEAYAVGDMFQFESVVFKVLEASPFAGTTETDLGEVISEAIAAGHIRMMSDAAFTNKFEKGHPEIAEAGFRIDKWQTEVKSRKLKTSLTVELAQDLESNGFNAPDFIDNILAIQMAEEINKDVLQSLITVSSRFKVQGVSEKGVLNLTDPQYDNAQDRARTLYYYMCEMNSAVQRQTSFAGTYAVASSRCAAILAASGWVEKKEDQDELAYGILKNGLPLYADMNSPCDYVIVGVNAQMGEGQTVASLYYAPYTEGLEEVDDEGDTSVGEFKVIVDPDSLQPTISLLARYALTANPYTVAKDDKEARIIDGADMDKMANQSQLSSYLGVKLPPLEKS
>ID:YP_002922520.1 |[Enterobacteria phage JS10]||_Enterobacteria_phage_JS10_.gbk|24|1284|NC_012741(171451):105284-106567:1 ^GeneID:7943323^ Enterobacteria phage JS10, complete genome.|neighbours:ID:YP_002922519.1(-1),ID:YP_002922521.1(1)|neighbour_genes:hypothetical protein,24|
MAKINELLRESTTTTSNSLGRPNLVALTRATTKLIYRDIIAEQRTSQPIAALYGVKYLTPDNEFSFQTGAVYGGEVGSKDRETIPELTDKAQAIAKGDYFKYQNVVYKALQASPLASTSATGLADALQEGLVSLTCRLVPDAAHTTKFEASNVEISDAVFQVNKWNAPVKTRKLKTALTVELAQDMESNGFDAPAFLEDLLATVMADEINKDVLQSLITVSKRYKVTGVSDNGIIDLTYDSAPESARKLYEIVCEMNSEIQKTTSYSGTFVVASSRVAAMLAGSGWLKHRPEDNNWLPETAYGYLLNGLPLFCDVNSPLDYVIVGVKENYGGNEVVGSIFYAPYTEGLDLDDPEHVGAYKVIVDPDSLQPSISLMVRYALSANPYTVAKDDKEARIIDATNMDLMAGQSNMSYLLGVKLPAIIYEAD
>ID:YP_002922521.1 |[Enterobacteria phage JS10]||_Enterobacteria_phage_JS10_.gbk|24|1284|NC_012741(171451):106567-107850:1 ^GeneID:7943324^ Enterobacteria phage JS10, complete genome.|neighbours:ID:YP_002922520.1(1),ID:YP_002922522.1(-1)|neighbour_genes:24,rnlB|
MSKIIDLIKESTLTAANSVGRPALLSYTQATNKRIFKALVAEQKTSQPVAALYGVRVLNPDDKMTYLGGATFAGQIGMSERENIPEFTDSSTAYAAGDMFQFESVVFKVLEASPFAGTTETDLGEVISEAVAAGHIRMVSDAAITSKFEQGHPEIAEAGFRIDKWQSEVKSRKLKTSLTVELAQDLESNGFNAPNFVENLLGIQMAEEINKDVLQSLITVSSRFKVQGVSEKGVLDLTNPRYDNAQDRARTLYYYMCEMNSAVQRQTSFAGTYAVASSRCAAILAASGWVEKKEDQDELAYGVLKNGLPLYADMNSPCDYVIVGVNAQMGEGQTVASLYYAPYTEGLDVVDEEGDTSVGEFKVIVDPESLQPTVALLARYALTANPYTVAKDDKEARIIDGSDMDKMANQSQLSSYLGVKLPPLDKN
>ID:YP_001595303.1 |[Escherichia phage JS98]||_Enterobacteria_phage_JS98.gbk|24|1281|NC_010105(170523):106204-107484:1 ^GeneID:5783747^ Enterobacteria phage JS98, complete genome.|neighbours:ID:YP_001595302.1(-1),ID:YP_001595304.1(1)|neighbour_genes:hypothetical protein,24|
MAKINELLRESTTTSSNSLGRPNLVALTRATTKLIYRDIIAEQRTSQPIAALYGVKYLTPDNEFSFQTGAVYGGEVGSKDRETIPELTDKAQAIAKGEYFKYQNIVYKALQASPLASTSATELAEALQEGLVSLTCRLVPDAAHTEKFEAGDVEISNAVFQVNKWNAPVKSRKLKTALTVELAQDMESNGFDAPAFLEDLLATVMADEINKDVLQSLITVSKRYKVTGVSDNGIIDLSYNSAPESARKLYEMVCEMNSEIQKTTSYSGTFVVASSRAAAMLAGSGWLKHKPEDEAWLPETAYGYLINGLPVFCDVNSPLDYVIVGVKEDYGGNEVVGSIFYAPYTEGLDLDDQEHVGAYKVIVDPDSLQPAISLMVRYALSANPYTVAKDDKEARVIDATNMDLMAGQSNMSYLLGVKLPPIIYEA
>ID:YP_001595304.1 |[Escherichia phage JS98]||_Enterobacteria_phage_JS98.gbk|24|1284|NC_010105(170523):107485-108768:1 ^GeneID:5783830^ Enterobacteria phage JS98, complete genome.|neighbours:ID:YP_001595303.1(1),ID:YP_001595305.1(-1)|neighbour_genes:24,rnlB|
MKKINALIQESTLTAANQVARPNLLSYTQATNKRIFKALVAEQKTTQPVAALYGVRVLNPDDKMTYLGGATFAGEIGMFERKNIPEFTDKDEAYAVGDMFQFESVVFKVLEASPFAGTTETDLSEVISEAIAAGHIRMMSDAAFTNKFEKGHPEIAEAGFRIDKWQTEVKSRKLKTSLTVELAQDLESNGFNAPDFIDNILAIQMAEEINKDVLQSLITVSSRFKVQGVSEKGVLNLTDPQYDNAQDRARTLYYYMCEMNSAVQRQTSFAGTYAVASSRCAAILAASGWVEKKEDQDELAYGVLKNGLPLYADMNSPCDYVIVGVNAQMGEGQTVASLYYAPYTEGLEEVDDEGDTSVGEFKVIVDPDSLQPTISLLARYALTANPYTVAKDDKEARIIDGADMDKMANQSQLSSYLGVKLPPLDKN
>ID:YP_002922240.1 |[Escherichia phage JSE]||_Enterobacteria_phage_JSE_.gbk|24|1242|NC_012740(166418):100180-101421:1 ^GeneID:7943208^ Enterobacteria phage JSE, complete genome.|neighbours:ID:YP_002922239.1(1),ID:YP_002922241.1(-1)|neighbour_genes:hypothetical protein,hypothetical protein|
MTHIFTELLRESTSSVANQTARPQLLSLTRAVNNLIFSDLVAIQPTDQPVSALYGLRYLNRDGQMTFRTATTYGGAAGDRTEIEEFSKEKSYDEGALFKSDNVVYEVVTAGTVGADAETPEAAIFKGIMTNKIRFYSDCASVEYFEDKNTEISSTSMQFDKWQVNVGSRKLKTSFTTELMQDLEASQINSENSVIDLLATIASEEINKDIIQKLITVSSRYKIKGITPDGVLSLVSVQDAPAQARELYRYACEMSNQMLRTSSFSGTYVLASSRVVGLLQSTGWMEETDNALSEGRLRCGLEVYADTTAPFDYMLVGCKHMIGDMESVGSLFYSPYTEADGAGAYKSVIDPNSFQHHVAIMNRYSLSVNPYTSKVDQEEHQVIKGDDWGKMAGRSEMSYILGIELPPLEIDNA
> |[Tevenvirinae _Enterobacteria_phage_Kha5h]||_Enterobacteria_phage_Kha5h.gb|capsid vertex protei..|1284|KT184312.1(167318):128822-130105:1 ^RAST2:fig|1198136.123.peg.227^ Tevenvirinae _Enterobacteria_phage_Kha5h|neighbours:(1),(-1)|neighbour_genes:major capsid protein,RNA ligase|
MAKINELLRESTTTNSNSIGRPNLVALTRATTKLIYSDIVATQRTNQPVAAFYGIKYLNPDNEFTFKTGATYAGEAGYVDREQITELTEESKLTLNKGDLFKYNNIVYKVLEDTPFADIEESDLELALQIAIVLLKVRLFSDAASTSKFESSDSEIADARFQINKWQTAVKSRKLKTGITVELAQDLEANGFDAPNFLEDLLATEMADEINKDILQSLITVSKRYKVTGITDTGFIDLSYASAPEAGRSLYRMVCEMVSHIQKESTYTATFCVASARAAAILAASGWLKHKPEDDKYLSQNAYGFLANGLPLYCDTNSPLDYVIVGVVENIGEKEIVGSIFYAPYTEGLDLDDPEHVGAFKVVVDPESLQPSIGLLVRYALSANPYTVAKDEKEARIIDGGDMDKMAGRSDLSVLLGVKLPKIIIDE
>ID:YP_001469509.1 |[Enterobacteria phage Phi1]||_Enterobacteria_phage_Phi1_.gbk|24|1242|NC_009821(164270):96935-98176:1 ^GeneID:5602319^ Enterobacteria phage Phi1, complete genome.|neighbours:ID:YP_001469508.1(1),ID:YP_001469510.1(-1)|neighbour_genes:hypothetical protein,hypothetical protein|
MTHIFTELLRESTSSVANQTARPQLLSLTRAVNNLIFSDLVAIQPTDQPVSALYGLRYLNHDGQMTFRTAATYGGAVGDRTEIEEFSKEKSYDEGALFKSGDVVYEVVTAGTVGEDAATPEAAIFKGVMTNKIRFYSDCASVEYFEDKNTEIASTSMQFDKWQVNVGSRKLKTSFTTELMQDLEASQINSENSVIDLLATVASEEINKDIIQKLITVSSRYKIKGITPDGVLSLVSVQDAPTQARELYRYACEMSNQMLRTSSFAGTYVLASSRVVGLLQSSGWMEETDNALSEGRLRCGLEVYADTTTPFDYMLVGCKHMIGDMESVGSLFYSPYTEADGAGAYKSVIDPNSFQHHVAIMNRYSLSVNPYTSKVDQEEHQVIKGDDWGKMAGRSEMSYILGIELPPLEIDNA
>ID:YP_009202910.1 |[Escherichia phage QL01]||_Enterobacteria_phage_QL01.gbk|head vertex protein|1284|NC_028847(170527):105673-106956:1 ^GeneID:26629898^ Enterobacteria phage QL01, complete genome.|neighbours:ID:YP_009202909.1(-1),ID:YP_009202911.1(1)|neighbour_genes:hypothetical protein,head vertex protein|
MAKINELLRESTTTSSNSLGRPNLVALTRATTKLIYRDIIAEQRTSQPIAALYGVKYLTPDNEFSFQTGASYGGEVGSKDRETIPELTDKAQAIAQGEYFKYQNVVYKALKASPLASTSATELAEALQEGLVSLTCRLVPDAAHTTKFEASDVEISDAVFQVNKWNAPVKTRKLKTALTVELAQDMESNGFDAPAFLEDLLATVMADEINKDVLQSLITVSKRYKVTGVSDNGIIDLSYDSAPESARKLYELVCEMNSEIQKTTSYSGTFVVASSRVAAMLAGSGWLKHKPEDNNWLPETAYGYLLNGLPLFCDVNSPLDYVTVGVKENYGGNEVVGSIFYAPYTEGLDLDDQEHVGAYKVIVDPDSLQPSISLMVRYALSANPYTVAKDDKEARVIDATNMDLMAGQSNMSYLVGVKLPAIIYEAD
>ID:YP_009202911.1 |[Escherichia phage QL01]||_Enterobacteria_phage_QL01.gbk|head vertex protein|1281|NC_028847(170527):106956-108236:1 ^GeneID:26629899^ Enterobacteria phage QL01, complete genome.|neighbours:ID:YP_009202910.1(1),ID:YP_009202912.1(-1)|neighbour_genes:head vertex protein,RNA ligase 2|
MSKIVDLIKESTLTAASSVGRPALLSYTQATNKRIFKALVAEQKTNQPVAALYGVRVLNPDDKMTYLGGATFAGQIGMTERENIPEFTDSSTAYAVGDMFQFESVVFKVLEASPFAGTTETNLSEVISEAVAAGHIRMVSDAAITSKFEQGHPEIAETGFRIDKWQSEVKSRKLKTSLTVELAQDLESNGFNAPNFVENLLGIQMAEEINKDVLQSLITVSSRFKVQGVSEKGVLDLTNPRYDNAQDRARTLYYYMCEMNSAVQRQTSFAGTYAVASSRCAAILAASGWVEKKEDQDELAYGILKNGLPLYADMNSPCDYVIVGVNAQMGEGQTVASLYYAPYTEGLNVVDEEGDTSVGEFKVIVDPESLQPTVALLARYALTANPYTVAKDDKEARIIDGSDMDKMANQSQLSSYLGVKLPPLEK
>ID:AIT74267.1 |[Enterobacteria phage RB10]||_Enterobacteria_phage_RB10_.gbk|precursor of head ve..|1284|KM606999(168401):102697-103980:1 ^^ Enterobacteria phage RB10, complete genome.|neighbours:ID:AIT74266.1(1),ID:AIT74268.1(-1)|neighbour_genes:major capsid protein,rnlB|
MAKINELLRESTTTNSNSIGRPNLVALTRATTKLIYSDIVATQRTNQPVAAFYGIKYLNPDNEFTFKTGATYAGEAGYVDREQITELTEESKLTLNKGDLFKYNNIVYKVLEDTPFADIEESDLELALQIAIVLLKVRLFSDAASTSKFESSDSEIADARFQINKWQTAVKSRKLKTGITVELAQDLEANGFDAPNFLEDLLATEMADEINKDILQSLITVSKRYKVTGITDTGFIDLSYASAPEAGRSLYRMVCEMVSHIQKESTYTATFCVASARAAAILAASGWLKHKPEDDKYLSQNAYGFLANGLPLYCDTNSPLDYVIVGVVENIGEKEIVGSIFYAPYTEGLDLDDPEHVGAFKVVVDPESLQPSIGLLVRYALSANPYTVAKDEKEARIIDGGDMDKMAGRSDLSVLLGVKLPKIIIDE
>ID:YP_002854509.1 |[Escherichia virus RB14]||_Enterobacteria_phage_RB14_.gbk|24|1284|NC_012638(165429):102705-103988:1 ^GeneID:7803925^ Enterobacteria phage RB14, complete genome.|neighbours:ID:YP_002854508.1(1),ID:YP_002854510.1(-1)|neighbour_genes:23,rnlB|
MAKINELLRESTTTNSNSIGRPNLVALTRATTKLIYSDIVATQRTNQPVAAFYGIKYLNPDNEFTFKTGATYAGEAGYVDREQITELTEESKLTLNKGDLFKYNNIVYKVLEDTPFADIEESDLELALQIAIVLLKVRLFSDAASTSKFESSDSEIADARFQINKWQTAVKSRKLKTGITVELAQDLEANGFDAPNFLEDLLATEMADEINKDILQSLITVSKRYKVTGITDTGFIDLSYASAPEAGRSLYRMVCEMVSHIQKESTYTATFCVASARAAAILAASGWLKHKPEDDKYLSQNAYGFLANGLPLYCDTNSPLDYVIVGVVENIGEKEIVGSIFYAPYTEGLDLDDPEHVGAFKVVVDPESLQPSIGLLVRYALSANPYTVAKDEKEARIIDGGDMDKMAGRSDLSVLLGVKLPKIIVDE
> |[Tevenvirinae _Enterobacteria_phage_RB16]||_Enterobacteria_phage_RB16.gb|capsid vertex protei..|1356|NC_014467.1(176788):136393-137748:1 ^RAST2:fig|1198136.103.peg.227^ Tevenvirinae _Enterobacteria_phage_RB16|neighbours:(1),(1)|neighbour_genes:homing endonuclease,hypothetical protein|
MEIRCINKQYTPSNSGTKEMSDKHYTIHKLMRQSALPSGKREKVINEATGTTDINVQNTRPELVSLTRAVNNLIYHELVAVQETDLPVATLFGVRYRNPNGDMTFSSAATYSGRISGRTDIDDIDLAKAYVKGDLFKHDVTDVVYEVIEPVKLNALDTDKDTAIMKAVFQSKIRLVSEAADTSKYETSEDIASTSFQMDRWNIPVRSRKFKTEMTVELMQDLEANQFEADGVIEDILGTVASEEVNKDIIQTLITVSKRYNVDGVVVDGIFDGTTTYTAKDAPALGRILYQLACEMGQEMNRTTSFDATYVLASARVVGVLAASGWMTETDEQHPLATGKLQNGYYVYTDTNTPFDYLLTGCKYDLGDMDHVGSLFFTPYTEADDAGSIKVSVDPASLQPKVAILMRYGLSVNPYTTESDSERLTKGDDWSNLAGKSKLSQIVGIKLPKLG
>ID:AXF42484.1 |[Enterobacteria phage RB18]||_Enterobacteria_phage_RB18_.gbk|capsid vertex protei..|1284|MH553563(166677):104444-105727:1 ^^ Enterobacteria phage RB18, complete genome.|neighbours:ID:AXF42483.1(-1),ID:AXF42485.1(-1)|neighbour_genes:segD,rnlB|
MAKINELLRESTTTNSNSIGRPNLVALTRATTKLIYSDIVATQRTNQPVAAFYGIKYLNPDNEFTFKTGATYAGEAGYVDREQITELTEESKLTLNKGDLFKYNNIVYKVLEDTPFADIEESDLELALQIAIVLLKVRLFSDAASTSKFESSDSEIADARFQINKWQTAVKSRKLKTGITVELAQDLEANGFDAPNFLEDLLATEMADEINKDILQSLITVSKRYKVTGITDSGFIDLSYASAPEAGRSLYRMVCEMVSHIQKESTYTATFCVASARAAAILAASGWLKHKPEDDKYLSQNAYGFLANGLPLYCDTNSPLDYVIVGVVENIGEKEIVGSIFYAPYTEGLDLDDPEHVGAFKVVVDPESLQPSIGLLVRYALSANPYTVAKDEKEARIIDGGDMDKMAGRSDLSVLLGVKLPKIIIDE
>ID:YP_009102378.1 |[Enterobacteria phage RB27]||_Enterobacteria_phage_RB27_.gbk|precursor of head ve..|1284|NC_025448(165179):102466-103749:1 ^GeneID:22113162^ Enterobacteria phage RB27, complete genome.|neighbours:ID:YP_009102377.1(1),ID:YP_009102379.1(-1)|neighbour_genes:major capsid protein,rnlB|
MAKINELLRESTTTNSNSIGRPNLVALTRATTKLIYSDIVATQRTNQPVAAFYGIKYLNPDNEFTFKTGATYAGEAGYVDREQITELTEESKLTLNKGDFFKYNNIVYKVLEDTPFADIEESDLELALQIAIVLLKVRLFSDAASTSKFESSDSEIADARFQINKWQTAVKSRKLKTGITVELAQDLEANGFDAPNFLEDLLATEMADEINKDILQSLITVSKRYKVTGITDTGFIDLSYASAPEAGRSLYRMVCEMVSHIQKESTYTATFCVASARAAAILAASGWLKHKPEDDKYLSQNAYGFLANGLPLYCDTNSPLDYVIVGVVENIGEKEIVGSIFYAPYTEGLDLDDPEHVGAFKVVVDPESLQPSIGLLVRYALSANPYTVAKDEKEARIIDGGDMDKMAGRSDLSVLLGVKLPKIIVDE
>ID:AIT74813.1 |[Enterobacteria phage RB33]||_Enterobacteria_phage_RB33_.gbk|precursor of head ve..|1284|KM607001(166007):104252-105535:1 ^^ Enterobacteria phage RB33, complete genome.|neighbours:ID:AIT74812.1(1),ID:AIT74814.1(-1)|neighbour_genes:major capsid protein,rnlB|
MAKINELLRESTTTNSNSIGRPNLVALTRATTKLIYSDIVATQRTNQPVAAFYGIKYLNPDNEFTFKTGATYAGEAGYVDREQITELTEESKLTLNKGDLFKYNNIVYKVLEDTPFATIEESDLELALQIAIVLLKVRLFSDAASTSKFESSDSEIADARFQINKWQTAVKSRKLKTGITVELAQDLEANGFDAPNFLEDLLATEMADEINKDILQSLITVSKRYKVTGITDTGFIDLSYASAPEAGRSLYRMVCEMVSHIQKESTYTATFCVASARAAAILAASGWLKHKPEDDKYLSQNAYGFLANGLPLYCDTNSPLDYVIVGVVENIGEKEIVGSIFYAPYTEGLDLDDPEHVGAFKVIVDPESLQPSIGLLVRYALSANPYTVAKDEKEARIIDGGDMDKMAGRSDLSVLLGVKLPKIIVDE
>ID:YP_009098559.1 |[Escherichia phage RB3]||_Enterobacteria_phage_RB3_.gbk|precursor of head ve..|1284|NC_025419(168402):102698-103981:1 ^GeneID:22113923^ Enterobacteria phage RB3, complete genome.|neighbours:ID:YP_009098558.1(1),ID:YP_009098560.1(-1)|neighbour_genes:major capsid protein,rnlB|
MAKINELLRESTTTNSNSIGRPNLVALTRATTKLIYSDIVATQRTNQPVAAFYGIKYLNPDNEFTFKTGATYAGEAGYVDREQITELTEESKLTLNKGDLFKYNNIVYKVLEDTPFADIEESDLELALQIAIVLLKVRLFSDAASTSKFESSDSEIADARFQINKWQTAVKSRKLKTGITVELAQDLEANGFDAPNFLEDLLATEMADEINKDILQSLITVSKRYKVTGITDTGFIDLSYASAPEAGRSLYRMVCEMVSHIQKESTYTATFCVASARAAAILAASGWLKHKPEDDKYLSQNAYGFLANGLPLYCDTNSPLDYVIVGVVENIGEKEIVGSIFYAPYTEGLDLDDPEHVGAFKVVVDPESLQPSIGLLVRYALSANPYTVAKDEKEARIIDGGDMDKMAGRSDLSVLLGVKLPKIIIDE
> |[Tevenvirinae _Enterobacteria_phage_RB43]||_Enterobacteria_phage_RB43.gb|capsid vertex protei..|1323|NC_007023.1(180500):137038-138360:1 ^RAST2:fig|1198136.102.peg.245^ Tevenvirinae _Enterobacteria_phage_RB43|neighbours:(1),(1)|neighbour_genes:major capsid protein,hypothetical protein|
MSDKHYTIHKLMRQSTLPSGKREKVINEATGTTDINVQNTRPELVSLTRAVNNLIYHELVAVQETDLPVATLFGVRYRNPNGDMTFSSAATYSGRISGRTGIDDIDLAKAYVKGDLFKHDVTDVVYEVIAPITLNTLDTDKDTALMKGVFQSKIRLVSEAADTSKYETSEDIASTSFQMDRWNIPVRSRKFKTEMTVELIQDLEANQFEADGVIEDILGTVASEEVNKDIIQTLITVSKRYNVNGVVTDGIFDATTSYTAADAPALGRMLYQLACEMGQEMNKTTSFDATYVLCSARVTGILAASGWMTETDEQHPLATGKLQNGYYVYTDTNTPFDYLLTGCKYDLGDMDHVGSLFFTPYTEADEAGSIKVSVDPASLQPKVAILMRYGLSVNPYTTETDSDRLIKGDDWSNLAGKSKLSQIVGVKLPTWVNHVLRRPL
>ID:NP_891734.1 |[Enterobacteria phage RB49]||_Enterobacteria_phage_RB49_.gbk|24|1242|NC_005066(164018):95605-96846:1 ^GeneID:1725521^ Enterobacteria phage RB49, complete genome.|neighbours:ID:NP_891733.1(1),ID:NP_891735.1(-1)|neighbour_genes:hypothetical protein,hypothetical protein|
MTHIFTELLRESTSSVANQTARPQLLSLTRAVNNLIFSDLVAIQPTDQPVSALYGLRYLNRDGQMTFRTAATYGGAAGDRTEIEEFSKEKSYDEGALFKSGDVVYEVVTAGTVGEDAETPESAIFKGVMTNKIRFYSDCASVEYFEDKNTEISSTSMQFDKWQVNVGSRKLKTSFTTELMQDLEASQINSENSVIDLLATVASEEINKDIIQKLITVSSRYKIKGITPDGVLSLVSVQDAPTQARELYRYACEMSNQMLRTSSFAGTYVLASSRVVGLLQSSGWMEETDNALSEGRLRCGLEVYADTTTPFDYMLVGCKHMIGDMESVGSLFYSPYTEADGAGAYKSVIDPNSFQHHVAIMNRYSLSVNPYTSKVDQEEHQVIKGDDWGKMAGRSEMSYILGIELPPLEIDNA
>ID:ACP31094.1 |[Enterobacteria phage RB51]||_Enterobacteria_phage_RB51_.gbk|24|1284|FJ839693(168394):106062-107345:1 ^^ Enterobacteria phage RB51, complete genome.|neighbours:ID:ACP31093.1(1),ID:ACP31095.1(-1)|neighbour_genes:23,rnlB|
MAKINELLRESTTTNSNSIGRPNLVALTRATTKLIYSDIVATQRTNQPVAAFYGIKYLNPDNEFTFKTGATYAGEAGYVDREQITELTEESKLTLNKGDLFKYNNIVYKVLEDTPFADIEESDLELALQIAIVLLKVRLFSDAASTSKFESSDSEIADARFQINKWQTAVKSRKLKTGITVELAQDLEANGFDAPNFLEDLLATEMADEINKDILQSLITVSKRYKVTGITDTGFIDLSYASAPEAGRSLYRMVCEMVSHIQKESTYTATFCVASARAAAILAASGWLKHKPEDDKYLSQNAYGFLANGLPLYCDTNSPLDYVIVGVVENIGEKEIVGSIFYAPYTEGLDLDDPEHVGAFKVVVDPESLQPSIGLLVRYALSANPYTVAKDEKEARVIDGGDMDKMAGRSDLSVLLGVKLPKIIIDE
>ID:AIT75085.1 |[Enterobacteria phage RB55]||_Enterobacteria_phage_RB55_.gbk|precursor of head ve..|1284|KM607002(168896):107266-108549:1 ^^ Enterobacteria phage RB55, complete genome.|neighbours:ID:AIT75084.1(-1),ID:AIT75086.1(-1)|neighbour_genes:segD,rnlB|
MAKINELLRESTTTNSNSIGRPNLVALTRATTKLIYSDIVATQRTNQPVAAFYGIKYLNPDNEFTFKTGATYAGEAGYVDREQITELTEESKLTLNKGDLFKYNNIVYKVLEDTPFATIEESDLELALQIAIVLLKVRLFSDAASTSKFESSDSEIADARFQINKWQTAVKSRKLKTGITVELAQDLEANGFDAPNFLEDLLATEMADEINKDILQSLITVSKRYKVTGITDSGFIDLSYASAPEAGRSLYRMVCEMVSHIQKESTYTATFCVASARAAAILAASGWLKHKPEDDKYLSQNAYGFLANGLPLYCDTNSPLDYVIVGVVENIGEKEIVGSIFYAPYTEGLDLDDPEHVGAFKVVVDPESLQPSIGLLVRYALSANPYTVAKDEKEARIIDGGDMDKMAGRSDLSVLLGVKLPKIIIDE
>ID:AIT75359.1 |[Enterobacteria phage RB59]||_Enterobacteria_phage_RB59_.gbk|precursor of head ve..|1284|KM607003(168966):107280-108563:1 ^^ Enterobacteria phage RB59, complete genome.|neighbours:ID:AIT75358.1(-1),ID:AIT75360.1(-1)|neighbour_genes:segD,rnlB|
MAKINELLRESTTTNSNSIGRPNLVALTRATTKLIYSDIVATQRTNQPVAAFYGIKYLNPDNEFTFKTGATYAGEAGYVDREQITELTEESKLTLNKGDLFKYNNIVYKVLEDTPFATIEESDLELALQIAIVLLKVRLFSDAASTSKFESSDSEIADARFQINKWQTAVKSRKLKTGITVELAQDLEANGFDAPNFLEDLLATEMADEINKDILQSLITVSKRYKVTGITDSGFIDLSYASAPEAGRSLYRMVCEMVSHIQKESTYTATFCVASARAAAILAASGWLKHKPEDDKYLSQNAYGFLANGLPLYCDTNSPLDYVIVGVVENIGEKEIVGSIFYAPYTEGLDLDDPEHVGAFKVVVDPESLQPSIGLLVRYALSANPYTVAKDEKEARIIDGGDMDKMAGRSDLSVLLGVKLPKIIIDE
>ID:AIT73180.1 |[Enterobacteria phage RB5]||_Enterobacteria_phage_RB5_.gbk|precursor of head ve..|1284|KM606995(168394):102690-103973:1 ^^ Enterobacteria phage RB5, complete genome.|neighbours:ID:AIT73179.1(1),ID:AIT73181.1(-1)|neighbour_genes:major capsid protein,rnlB|
MAKINELLRESTTTNSNSIGRPNLVALTRATTKLIYSDIVATQRTNQPVAAFYGIKYLNPDNEFTFKTGATYAGEAGYVDREQITELTEESKLTLNKGDLFKYNNIVYKVLEDTPFADIEESDLELALQIAIVLLKVRLFSDAASTSKFESSDSEIADARFQINKWQTAVKSRKLKTGITVELAQDLEANGFDAPNFLEDLLATEMADEINKDILQSLITVSKRYKVTGITDTGFIDLSYASAPEAGRSLYRMVCEMVSHIQKESTYTATFCVASARAAAILAASGWLKHKPEDDKYLSQNAYGFLANGLPLYCDTNSPLDYVIVGVVENIGEKEIVGSIFYAPYTEGLDLDDPEHVGAFKVVVDPESLQPSIGLLVRYALSANPYTVAKDEKEARIIDGGDMDKMAGRSDLSVLLGVKLPKIIIDE
>ID:AIT75636.1 |[Enterobacteria phage RB68]||_Enterobacteria_phage_RB68_.gbk|precursor of head ve..|1206|KM607004(168401):106147-107352:1 ^^ Enterobacteria phage RB68, complete genome.|neighbours:ID:AIT75635.1(1),ID:AIT75637.1(-1)|neighbour_genes:major capsid protein,rnlB|
MTRATTKLIYSDIVATQRTNQPVAAFYGIKYLNPDNEFTFKTGATYAGEAGYVDREQITELTEESKLTLNKGDLFKYNNIVYKVLEDTPFADIEESDLELALQIAIVLLKVRLFSDAASTSKFESSDSEIADARFQINKWQTAVKSRKLKTGITVELAQDLEANGFDAPNFLEDLLATEMADEINKDILQSLITVSKRYKVTGITDTGFIDLSYASAPEAGRSLYRMVCEMVSHIQKESTYTATFCVASARAAAILAASGWLKHKPEDDKYLSQNAYGFLANGLPLYCDTNSPLDYVIVGVVENIGEKEIVGSIFYAPYTEGLDLDDPEHVGAFKVVVDPESLQPSIGLLVRYALSANPYTVAKDEKEARVIDGGDMDKMAGRSDLSVLLGVKLPKIIIDE
>ID:NP_861880.1 |[Enterobacteria phage RB69]||_Enterobacteria_phage_RB69_.gbk|24|1284|NC_004928(167560):109633-110916:1 ^GeneID:1494306^ Enterobacteria phage RB69, complete genome.|neighbours:ID:NP_861879.1(-1),ID:NP_861881.1(-1)|neighbour_genes:RB69ORF189c hypothet..,rnlB|
MSKIQKLSRESTTSTSNSIGRPNLVALTRATTKLIYSDIVATQRTNQPVAAFYGIKYLNPDNEFTFKTGATYAGEAGYVDREKITELTEESKATLNKGDFFKYNNIVYKVLEDTPFADIQESDLELALQIAVVHLKVRLFSDAAVTSKFESSGSEISDARFQINKWQTSVKSRKLKTGLTVELAQDLEANGFDAPNFLEDLLATEMADEINKDILQSLITVSKRYKVTGITDTGFIDLSYASAPEAGRSLYRMVCEMVSHIQKESTYTATFCVASARAAAILAASGWLKHKPEDDKYLSQNAYGFLANGLPLYCDTNSPLDYVIVGVVENIGEKEIVGSIFYAPYTEGLDLDDPEHVGAFKVVVDPESLQPSIGLLVRYALSANPYTVAKDEKEARIIDGGDMDKMAGRSDLSVLLGVKLPKIIIDE
>ID:AIT73451.1 |[Enterobacteria phage RB6]||_Enterobacteria_phage_RB6_.gbk|precursor of head ve..|1284|KM606996(168394):102690-103973:1 ^^ Enterobacteria phage RB6, complete genome.|neighbours:ID:AIT73450.1(1),ID:AIT73452.1(-1)|neighbour_genes:major capsid protein,rnlB|
MAKINELLRESTTTNSNSIGRPNLVALTRATTKLIYSDIVATQRTNQPVAAFYGIKYLNPDNEFTFKTGATYAGEAGYVDREQITELTEESKLTLNKGDLFKYNNIVYKVLEDTPFADIEESDLELALQIAIVLLKVRLFSDAASTSKFESSDSEIADARFQINKWQTAVKSRKLKTGITVELAQDLEANGFDAPNFLEDLLATEMADEINKDILQSLITVSKRYKVTGITDTGFIDLSYASAPEAGRSLYRMVCEMVSHIQKESTYTATFCVASARAAAILAASGWLKHKPEDDKYLSQNAYGFLANGLPLYCDTNSPLDYVIVGVVENIGEKEIVGSIFYAPYTEGLDLDDPEHVGAFKVVVDPESLQPSIGLLVRYALSANPYTVAKDEKEARIIDGGDMDKMAGRSDLSVLLGVKLPKIIIDE
>ID:AIT73722.1 |[Enterobacteria phage RB7]||_Enterobacteria_phage_RB7_.gbk|precursor of head ve..|1284|KM606997(168395):102691-103974:1 ^^ Enterobacteria phage RB7, complete genome.|neighbours:ID:AIT73721.1(1),ID:AIT73723.1(-1)|neighbour_genes:major capsid protein,rnlB|
MAKINELLRESTTTNSNSIGRPNLVALTRATTKLIYSDIVATQRTNQPVAAFYGIKYLNPDNEFTFKTGATYAGEAGYVDREQITELTEESKLTLNKGDLFKYNNIVYKVLEDTPFADIEESDLELALQIAIVLLKVRLFSDAASTSKFESSDSEIADARFQINKWQTAVKSRKLKTGITVELAQDLEANGFDAPNFLEDLLATEMADEINKDILQSLITVSKRYKVTGITDTGFIDLSYASAPEAGRSLYRMVCEMVSHIQKESTYTATFCVASARAAAILAASGWLKHKPEDDKYLSQNAYGFLANGLPLYCDTNSPLDYVIVGVVENIGEKEIVGSIFYAPYTEGLDLDDPEHVGAFKVVVDPESLQPSIGLLVRYALSANPYTVAKDEKEARIIDGGDMDKMAGRSDLSVLLGVKLPKIIIDE
>ID:AIT73994.1 |[Enterobacteria phage RB9]||_Enterobacteria_phage_RB9.gbk|precursor of head ve..|1284|KM606998(168395):102691-103974:1 ^^ Enterobacteria phage RB9, complete genome.|neighbours:ID:AIT73993.1(1),ID:AIT73995.1(-1)|neighbour_genes:major capsid protein,rnlB|
MAKINELLRESTTTNSNSIGRPNLVALTRATTKLIYSDIVATQRTNQPVAAFYGIKYLNPDNEFTFKTGATYAGEAGYVDREQITELTEESKLTLNKGDLFKYNNIVYKVLEDTPFADIEESDLELALQIAIVLLKVRLFSDAASTSKFESSDSEIADARFQINKWQTAVKSRKLKTGITVELAQDLEANGFDAPNFLEDLLATEMADEINKDILQSLITVSKRYKVTGITDTGFIDLSYASAPEAGRSLYRMVCEMVSHIQKESTYTATFCVASARAAAILAASGWLKHKPEDDKYLSQNAYGFLANGLPLYCDTNSPLDYVIVGVVENIGEKEIVGSIFYAPYTEGLDLDDPEHVGAFKVVVDPESLQPSIGLLVRYALSANPYTVAKDEKEARIIDGGDMDKMAGRSDLSVLLGVKLPKIIIDE
>ID:ADJ39897.1 |[Enterobacteria phage T4T]||_Enterobacteria_phage_T4T_.gbk|24|1284|HM137666(168920):107301-108584:1 ^^ Enterobacteria phage T4T, complete genome.|neighbours:ID:ADJ39896.1(-1),ID:ADJ39898.1(-1)|neighbour_genes:segD,rnlB|
MAKINELLRESTTTNSNSIGRPNLVALTRATTKLIYSDIVATQRTNQPVAAFYGIKYLNPDNEFTFKTGATYAGEAGYVDREQITELTEESKLTLNKGDLFKYNNIVYKVLEDTPFATIEESDLELALQIAIVLLKVRLFSDAASTSKFESSDSEIADARFQINKWQTAVKSRKLKTGITVELAQDLEANGFDAPNFLEDLLATEMADEINKDILQSLITVSKRYKVTGITDSGFIDLSYASAPEAGRSLYRMVCEMVSHIQKESTYTATFCVASARAAAILAASGWLKHKPEDDKYLSQNAYGFLANGLPLYCDTNSPLDYVIVGVVENIGEKEIVGSIFYAPYTEGLDLDDPEHVGAFKVVVDPESLQPSIGLLVRYALSANPYTVAKDEKEARIIDGGDMDKMAGRSDLSVLLGVKLPKIIIDE
>ID:NP_049789.1 |[Escherichia virus T4]||_Enterobacteria_phage_T4_.gbk|24|1284|NC_000866(168903):107323-108606:1 ^GeneID:1258587^ Enterobacteria phage T4, complete genome.|neighbours:ID:NP_049788.2(-1),ID:NP_049790.1(-1)|neighbour_genes:segD,rnlB|
MAKINELLRESTTTNSNSIGRPNLVALTRATTKLIYSDIVATQRTNQPVAAFYGIKYLNPDNEFTFKTGATYAGEAGYVDREQITELTEESKLTLNKGDLFKYNNIVYKVLEDTPFATIEESDLELALQIAIVLLKVRLFSDAASTSKFESSDSEIADARFQINKWQTAVKSRKLKTGITVELAQDLEANGFDAPNFLEDLLATEMADEINKDILQSLITVSKRYKVTGITDSGFIDLSYASAPEAGRSLYRMVCEMVSHIQKESTYTATFCVASARAAAILAASGWLKHKPEDDKYLSQNAYGFLANGLPLYCDTNSPLDYVIVGVVENIGEKEIVGSIFYAPYTEGLDLDDPEHVGAFKVVVDPESLQPSIGLLVRYALSANPYTVAKDEKEARIIDGGDMDKMAGRSDLSVLLGVKLPKIIIDE
> |[Tevenvirinae _Enterobacteria_phage_T4_strain_wild]||_Enterobacteria_phage_T4_strain_wild.gb|capsid vertex protei..|1284|KJ477684.1(168922):107303-108586:1 ^RAST2:fig|1198136.58.peg.189^ Tevenvirinae _Enterobacteria_phage_T4_strain_wild|neighbours:(1),(-1)|neighbour_genes:hypothetical protein,RNA ligase|
MAKINELLRESTTTNSNSIGRPNLVALTRATTKLIYSDIVATQRTNQPVAAFYGIKYLNPDNEFTFKTGATYAGEAGYVDREQITELTEESKLTLNKGDLFKYNNIVYKVLEDTPFATIEESDLELALQIAIVLLKVRLFSDAASTSKFESSDSEIADARFQINKWQTAVKSRKLKTGITVELAQDLEANGFDAPNFLEDLLATEMADEINKDILQSLITVSKRYKVTGITDSGFIDLSYASAPEAGRSLYRMVCEMVSHIQKESTYTATFCVASARAAAILAASGWLKHKPEDDKYLSQNAYGFLANGLPLYCDTNSPLDYVIVGVVENIGEKEIVGSIFYAPYTEGLDLDDPEHVGAFKVVVDPESLQPSIGLLVRYALSANPYTVAKDEKEARIIDGGDMDKMAGRSDLSVLLGVKLPKIIIDE
> |[Tevenvirinae _Enterobacteria_phage_T6]||_Enterobacteria_phage_T6.gb|capsid vertex protei..|1284|MH550421.1(168706):103811-105094:1 ^RAST2:fig|1198136.104.peg.176^ Tevenvirinae _Enterobacteria_phage_T6|neighbours:(-1),(-1)|neighbour_genes:Phage-associated hom..,RNA ligase|
MAKINELLRESTTTNSNSIGRPNLVALTRATTKLIYSDIVATQRTNQPVAAFYGIKYLNPDNEFTFKTGATYAGEAGYVDREQITELTEESKLTLNKGDLFKYNNIVYKVLENTPFADIEESDLELALQIAIVLLKVRLFSDAAVTSKFESSDSEIADARFQINKWQTAVKSRKLKTGITVELAQDLEANGFDAPNFLEDLLATEMADEINKDILQSLITVSKRYKVTGITDTGFIDLSYASAPEAGRSLYRMVCEMVSHIQKESTYTATFCVASARAAAILAASGWLKHKPEDDKYLSQNAYGFLANGLPLYCDTNSPLDYVIVGVVENIGEKEIVGSIFYAPYTEGLDLDDPEHVGAFKVVVDPESLQPSIGLLVRYALSANPYTVAKDEKEARIIDGGDMDKMAGRSDLSVLLGVKLPKIIIDE
>ID:YP_004063872.1 |[Escherichia phage vB_EcoM_VR7]||_Enterobacteria_phage_vB_EcoM-VR7_.gbk|24(1)|1281|NC_014792(169285):103502-104782:1 ^GeneID:10021416^ Enterobacteria phage vB_EcoM-VR7, complete genome.|neighbours:ID:YP_004063871.1(-1),ID:YP_004063873.1(1)|neighbour_genes:VR7ORF190c,24(2)|
MAKINELLRESTTTSSNSLGRPNLVALTRATTKLIYRDIIAEQRTNQPVAALYGVKYITPDNEFSFQTGATYGGEVGSKDRTTIPELATATQPVAKGEYVKYQNIVYKALVDNPFATTTETVLSDVLQEGLIASTIRLVPDAAHTEKFEAGDVEISNAVFQVNKWNAPVKSRKLKTALTVELAQDMEANGFNAPAFLEDLLATTMADEINKDVLQSLITVSKRYKVAGISDKGFIDLTYDSAPEGARKLYELVCEMNSEIQKTTSYSGTFVVASSRVAAMLAGSGWLKHKPEDEQWLPETAYGYLINGLPVFCDVNSPLDYVTVGVKENYGGNEVVGSIFYAPYTEGLDLDDEEHVGAFKVIVDPDSLQPSISLMVRYALSANPYTVAKDDKEARIIDATNMDLMAGQSNMSYLLGVKLPPIIYEA
>ID:YP_004063873.1 |[Escherichia phage vB_EcoM_VR7]||_Enterobacteria_phage_vB_EcoM-VR7_.gbk|24(2)|1284|NC_014792(169285):104783-106066:1 ^GeneID:10021417^ Enterobacteria phage vB_EcoM-VR7, complete genome.|neighbours:ID:YP_004063872.1(1),ID:YP_004063874.1(-1)|neighbour_genes:24(1),rnlB|
MQKINALIHESTLTAANQVARPNLLSYTRATNKRIFKALVAEQKTTQPVAALYGVRVLNPDDKMTYLGGATFAGQIGMFERKNIPEFTNKDEAYAVGDMFQFESIVFKALEASPFAGTLETDLGEVISEAIAAGHIRMMSDAAFTDKFEQGHPEIAEAGFRIDKWQTEVKSRKLKTSLTVELAQDLEANGFDATDFIDNILGIQMAEEINKDVLQSLITVSSRFKVQGVSEKGVLNLTDAAYDNAQDRARTLYYYMCEMNSAVQRQTSFAGTYAVASSRCAAILAASGWVEKKEDQDELAYGVLKNGLPLYADMNSPCDYVIVGVNADMGEGQTVASLYYAPYTEGLSEVDDEGDTSVGEFKVIVDPESLQPTVALLARYALTANPYTVAKDDKEARIIDGADMDKMANQSQLSSYLGVKLPPLEKE
>ID:YP_006986727.1 |[Escherichia phage vB_EcoM_ACG-C40]||_Enterobacteria_phage_vB_EcoM_ACG-C40_.gbk|head vertex protein|1284|NC_019399(167396):104217-105500:1 ^GeneID:13998000^ Enterobacteria phage vB_EcoM_ACG-C40, complete genome.|neighbours:ID:YP_006986726.1(1),ID:YP_006986728.1(-1)|neighbour_genes:major capsid protein,RNA ligase 2|
MAKINELLRESTTTNSNSIGRPNLVALTRATTKLIYSDIVATQRTNQPVAAFYGIKYLNPDNEFTFKTGATYAGEAGYVDREQITELTEESKLTLNKGDLFKYNNIVYKVLEDTPFADIEESDLELALQIAIVLLKVRLFSDAAVTSKFENSDSEIADARFQINKWQTAVKSRKLKTGITVELAQDLEANGFDAPNFLEDLLATEMADEINKDILQSLITVSKRYKVTGITDTGFIDLSYASAPEAGRSLYRMVCEMVSHIQKESTYTATFCVASARAAAILAASGWLKHKPEDDKYLSQNAYGFLANGLPLYCDTNSPLDYVIVGVVENIGEKEIVGSIFYAPYTEGLDLDDPEHVGAFKVVVDPESLQPSIGLLVRYALSANPYTVAKDEKEARVIDGGDMDKMAGRSDLSVLLGVKLPKIIIDE
>ID:AWD91506.1 |[Enterobacteria phage vB_EcoM_IME339]||_Enterobacteria_phage_vB_EcoM_IME339_.gbk|capsid vertex|1284|MH051915(164366):63630-64913:-1 ^^ Enterobacteria phage vB_EcoM_IME339, complete genome.|neighbours:ID:AWD91505.1(1),ID:AWD91507.1(-1)|neighbour_genes:RNA ligase,major capsid protein|
MAKINELLRESTTTNSNSIGRPNLVALTRATTKLIYSDIVATQRTNQPVAAFYGIKYLNPDNEFTFKTGATYAGEAGYVDREQITELTEESKLTLNKGDLFKYNNIVYKVLEDTPFADIEESDLELALQIAIVLLKVRLFSDAASTSKFESSDSEIADARFQINKWQTAVKSRKLKTGITVELAQDLEANGFDAPNFLEDLLATEMADEINKDILQSLITVSKRYKVTGITDTGFIDLSYASAPEAGRSLYRMVCEMVSHIQKESTYTATFCVASARAAAILAASGWLKHKPEDDKYLSQNAYGFLANGLPLYCDTNSPLDYVIVGVVENIGEKEIVGSIFYAPYTEGLDLDDPEHVGAFKVVVDPESLQPSIGLLVRYALSANPYTVAKDEKEARIIDGGDMDKMAGRSDLSVLLGVKLPKIIVDE
>ID:AWD91762.1 |[Enterobacteria phage vB_EcoM_IME340]||_Enterobacteria_phage_vB_EcoM_IME340_.gbk|capsid vertex|1284|MH051916(165549):63926-65209:-1 ^^ Enterobacteria phage vB_EcoM_IME340, complete genome.|neighbours:ID:AWD91761.1(1),ID:AWD91763.1(-1)|neighbour_genes:RNA ligase,major capsid protein|
MAKINELLRESTTTNSNSIGRPNLVALTRATTKLIYSDIVATQRTNQPVAAFYGIKYLNPDNEFTFKTGATYAGEAGYVDREQITELTEESKLTLNKGDLFKYNNIVYKVLEDTPFADIEESDLELALQIAIVLLKVRLFSDAASTSKFESSDSEIADARFQINKWQTAVKSRKLKTGITVELAQDLEANGFDAPNFLEDLLATEMADEINKDILQSLITVSKRYKVTGITDTGFIDLSYASAPEAGRSLYRMVCEMVSHIQKESTYTATFCVASARAAAILAASGWLKHKPEDDKYLSQNAYGFLANGLPLYCDTNSPLDYVIVGVVENIGEKEIVGSIFYAPYTEGLDLDDPEHVGAFKVVVDPESLQPSIGLLVRYALSANPYTVAKDEKEARIIDGGDMDKMAGRSDLSVLLGVKLPKIIIDE
>ID:YP_009207367.1 |[Escherichia phage vB_EcoM_VR20]||_Enterobacteria_phage_vB_EcoM_VR20.gbk|capsid vertex protei..|1281|NC_028894(170336):105854-107134:1 ^GeneID:26633866^ Enterobacteria phage vB_EcoM_VR20, complete genome.|neighbours:ID:YP_009207366.1(-1),ID:YP_009207368.1(1)|neighbour_genes:hypothetical protein,capsid vertex protei..|
MAKINKLLRESTTTTSNSLGRPNLVALTRATTKLIYRDIIAEQRTNQPVAALYGVKYLTPDNEFSFQTGATYGGEVGSKDRTTIPEFTTPTQAVAKGGYIKFQNIVYKALVDNPFASTTETVLSDVLQEGLVALTIRLVPDAAHTEKFEAGDVEISNAVFQVNKWNAPVKSRKLKTALTVELAQDMEANGFNAPAFLEDLLATIMADEINKDVLQSLITVSKRYKVTGVSDNGTIDLTYDAAPEGARKLYELVCEMNSEIQKTTSYSGTFVVASSRVAAMLAGSGWLKHKPEDEQWLPETAYGYLINGLPVFCDVNSPLDYVTVGVKENYGGNEVVGSIFYAPYTEGLDLDDEEHVGAFKVIVDPDSLQPSISLMVRYALSANPYTVAKDDKEARIIDATNMDLMAGQSNMSYLLGVKLPPIIYEA
>ID:YP_009207368.1 |[Escherichia phage vB_EcoM_VR20]||_Enterobacteria_phage_vB_EcoM_VR20.gbk|capsid vertex protei..|1284|NC_028894(170336):107135-108418:1 ^GeneID:26633867^ Enterobacteria phage vB_EcoM_VR20, complete genome.|neighbours:ID:YP_009207367.1(1),ID:YP_009207369.1(-1)|neighbour_genes:capsid vertex protei..,rnlB|
MQKINALIHESTLTAANQVARPNLLSYTQATNKRIFKALVAEQKTTQPVAALYGVRVLNPDDKMTYLGGATFAGQIGMFERKNIPEFTNKDEAYAVGDMFQFESVVFKVLEASPFAGTLETDLGEVISEAIAAGHIRMMSDAAFTDKFEQGHPEIAEAGFRIDKWQTEVKSRKLKTSLTVELAQDLEANGFDATDFIDNILGIQMAEEINKDVLQSLITVSSRFKVQGVSEKGVLNLTDPKYDNAQDRARTLYYYMCEMNSAVQRQTSFAGTYAVASSRCAAILAASGWVEKKEDQDELAYGVLKNGLPLYADMNSPCDYVIVGVNADMGEGQTVASLYYAPYTEGLSEVDDEGDTSVGEFKVIVDPESLQPTVALLARYALTANPYTVAKDDKEARIIDGADMDKMANQSQLSSYLGVKLPPLEKE
>ID:YP_009209933.1 |[Escherichia phage vB_EcoM_VR25]||_Enterobacteria_phage_vB_EcoM_VR25_.gbk|capsid vertex protei..|1281|NC_028925(170822):105028-106308:1 ^GeneID:26636353^ Enterobacteria phage vB_EcoM_VR25, complete genome.|neighbours:ID:YP_009209932.1(-1),ID:YP_009209934.1(1)|neighbour_genes:hypothetical protein,capsid vertex protei..|
MAKINELLRESTTTTSNSLGRPNLVALTRATTKLIYRDIIAEQRTNQPVAALYGVKYLTPDNEFSFQTGATYGGEVGSKDRTTIPELATATQPVAKGEYVKYQNIVYKALVDNPFATTTETVLSDVLQEGLIASTIRLVPDAAHTEKFEAGDVEISNAVFQVNKWNAPVKSRKLKTALTVELAQDMEANGFNAPAFLEDLLATTMADEINKDVLQSLITVSKRYKVTGVSDKGFIDLTYDSAPEGARKLYELVCEMNSEIQKTTSYSGTFVVASSRVAAMLAGSGWLKHKPEDEQWLPETAYGYLINGLPVFCDVNSPLDYVTVGVKENYGGNEVVGSIFYAPYTEGLDLDDEEHVGAFKVIVDPDSLQPSISLMVRYALSANPYTVAKDDKEARIIDATNMDLMAGQSNMSYLLGVKLPPIIYEA
>ID:YP_009209934.1 |[Escherichia phage vB_EcoM_VR25]||_Enterobacteria_phage_vB_EcoM_VR25_.gbk|capsid vertex protei..|1284|NC_028925(170822):106309-107592:1 ^GeneID:26636354^ Enterobacteria phage vB_EcoM_VR25, complete genome.|neighbours:ID:YP_009209933.1(1),ID:YP_009209935.1(-1)|neighbour_genes:capsid vertex protei..,rnlB|
MQKINALIHESTLTAANQVARPNLLSYTRATNKRIFKALVAEQKTTQPVAALYGVRVLNPDDKMTYLGGATFAGQIGMFERKNIPEFTNKDEAYAVGNMFQFESIVFKALEASPFAGTLETDLGEVISEAIAAGHIRMMSDAAFTDKFEQGHPEIAEAGFRIDKWQTEVKSRKLKTSLTVELAQDLEANGFDATDFIDNILGIQMAEEINKDVLQSLITVSSRFKVQGVSEKGVLNLTDAAYDNAQDRARTLYYYMCEMNSAVQRQTSFAGTYAVASSRCAAILAASGWVEKKEDQDELAYGVLKNGLPLYADMNSPCDYVIVGVNADMGEGQTVASLYYAPYTEGLSEVDDEGDTSVGEFKVIVDPESLQPTVALLARYALTANPYTVAKDDKEARIIDGADMDKMANQSQLSSYLGVKLPPLEKE
>ID:YP_009214025.1 |[Escherichia phage vB_EcoM_VR26]||_Enterobacteria_phage_vB_EcoM_VR26_.gbk|capsid vertex protei..|1281|NC_028957(171541):105168-106448:1 ^GeneID:26640481^ Enterobacteria phage vB_EcoM_VR26, complete genome.|neighbours:ID:YP_009214024.1(-1),ID:YP_009214026.1(1)|neighbour_genes:hypothetical protein,capsid vertex protei..|
MAKINKLLRESTTTTSNSLGRPNLVALTRATTKLIYRDIIAEQRTNQPVAALYGVKYLTPDNEFSFQTGATYGGEVGSKDRETIPEFTTPTQAVAKGGYIKFQNIVYKALVDNPFASTTETVLSDVLQEGLVALTIRLVPDAAHTEKFEAGDVEISNAVFQVNKWNAPVKSRKLKTALTVELAQDMEANGFNAPAFLEDLLATIMADEINKDVLQSLITVSKRYKVTGVSDNGTIDLTYDAAPEGARKLYELVCEMNSEIQKTTSYSGTFVVASSRVAAMLAGSGWLKHKPEDEQWLPETAYGYLINGLPVFCDVNSPLDYVTVGVKENYGGNEVVGSIFYAPYTEGLDLDDEEHVGAFKVIVDPDSLQPSISLMVRYALSANPYTVAKDDKEARIIDATNMDLMAGQSNMSYLLGVKLPPIIYEA
>ID:YP_009214026.1 |[Escherichia phage vB_EcoM_VR26]||_Enterobacteria_phage_vB_EcoM_VR26_.gbk|capsid vertex protei..|1284|NC_028957(171541):106449-107732:1 ^GeneID:26640482^ Enterobacteria phage vB_EcoM_VR26, complete genome.|neighbours:ID:YP_009214025.1(1),ID:YP_009214027.1(-1)|neighbour_genes:capsid vertex protei..,rnlB|
MQKINALIHESTLTAANQVARPNLLSYTRATNKRIFKALVAEQKTTQPVAALYGVRVLNPDDKMTYLGGATFAGQIGMFERKNIPEFTNKDEAYAVGDMFQFESIVFKALEASPFAGTLETDLGEVISEAIAAGHIRMMSDAAFTDKFEQGHPEIAEAGFRIDKWQTEVKSRKLKTSLTVELAQDLEANGFDATDFIDNILGIQMAEEINKDVLQSLITVSSRFKVQGVSEKGVLNLTDAAYDNAQDRARTLYYYMCEMNSAVQRQTSFAGTYAVASSRCAAILAASGWVEKKEDQDELAYGVLKNGLPLYADMNSPCDYVIVGVNADMGEGQTVASLYYAPYTEGLSEVDDEGDTSVGEFKVIVDPESLQPTVALLARYALTANPYTVAKDDKEARIIDGADMDKMANQSQLSSYLGVKLPPLEKE
>ID:YP_009205869.1 |[Enterobacteria phage vB_EcoM_VR5]||_Enterobacteria_phage_vB_EcoM_VR5.gbk|capsid vertex protei..|1281|NC_028881(170473):103688-104968:1 ^GeneID:26632482^ Enterobacteria phage vB_EcoM_VR5, complete genome.|neighbours:ID:YP_009205868.1(-1),ID:YP_009205870.1(1)|neighbour_genes:hypothetical protein,capsid vertex protei..|
MAKINELLRESTTTTSNSLGRPNLVALTRATTKLIYRDIIAEQRTNQPIAALYGVKYLTPDNEFSFQTGATYGGEVGSKDRETIPELTDKSQAIAKGGYFKYQNVVYKALVASPLASTSAIDLSDALQEGLVSLTCRLVPDAAHTEKFEAGDVEISNAVFQVNKWNAPVKSRKLKTALTVELAQDMESNGFDAPAFLEDLLATVMADEINKDVLQSLITVSKRYKVTGVSDNGIIDLSYDSAPESARKLYEMVCEMNSEIQKTTSYSATFVVASSRVAAMLAGSGWLKHKPEDEAWLPETAYGYLINGLPVFCDVNSPLDYVTVGVKENYGGNEVVGSIFYAPYTEGLDLDDEEHVGAYKVIVDPDSLQPSISLMVRYALSANPYTVAKDDKEARVIDATNMDLMAGQSNMSYLLGVKLPKIIYEA
>ID:YP_009205870.1 |[Enterobacteria phage vB_EcoM_VR5]||_Enterobacteria_phage_vB_EcoM_VR5.gbk|capsid vertex protei..|1281|NC_028881(170473):104969-106249:1 ^GeneID:26632483^ Enterobacteria phage vB_EcoM_VR5, complete genome.|neighbours:ID:YP_009205869.1(1),ID:YP_009205871.1(-1)|neighbour_genes:capsid vertex protei..,rnlB|
MQKINALIHESTLTAANSVARPTLLSYTKATNKRIFKSLVAEQKTRQPVAALYGIRVLNPADKMTYLGGATFAGEIGMFERSQIPEVVGPNEAYVVGDMFQFENVVFKVLEASPFAGTAETEMGEVISEAIAAGHIRMVSDAAQTSKFEKGHPEIAEAGFRIDKWQTEVKSRKLKTSLTVELAQDLESNGFNAPGFIEDILGIQMAEEINKDVLQSLITVSSRFKVQGVSEKGVLNLTDPQYDNAQDRARTLYYYMCEMNSAVQRNTSFAGTYAVASSRCAAILAASGWVEKKDDQDELAYGVLKNGLPLYADVNSPCDYVIVGVNADIGEGQTVASLYYAPYVEGLDNVDDEGDTSVGEFKVIVDPESLQPTVALLARYALTANPYTVAKDDKEARIIDGSDMDKMANQSQLSSYLGVKLPPLEK
> |[Tevenvirinae _Erwinia_phage_Cronus]||_Erwinia_phage_Cronus.gb|capsid vertex protei..|1281|MH059636.2(175774):105316-106596:1 ^RAST2:fig|1198136.105.peg.216^ Tevenvirinae _Erwinia_phage_Cronus|neighbours:(1),(1)|neighbour_genes:hypothetical protein,capsid vertex protei..|
MSKQYKINKLLRESTDTTSNSNSRPSLVALTRATTKLVYTDLVATQRTNQPVAALYGIKYLNPHGDLTFNAGATYAGAAGSLAREGIDELTDATAPDLKAGDFFQYQDVVYKVLADAPFTGGTGDLIDLVQFGIVSLTIRLFSDAAATEHFEQDEDNISEASFKINKWQTAVKTRKLKTTLTVELAQDLEANGFDAPNFIEDLLATEMAEDINKDILQSLITVSKRYKIDGVTPNGILTISDYSNAPEAGRLLYQMMCEMNSHIQRTTSYSGTYVVASTRVAGILASSGFMKLSGDADNNNAYGFLKNGLPLFCDTNTPFDYMTVGVKADFGDAELVGSLFYAPYTEGLDLEEPEHVGAFKVINDPSSLQPKVALMVRYALSANPYTVAKDDKEARLIDGGDMDKMAGQSDMSVLVGVKLPKLLSE
> |[Tevenvirinae _Erwinia_phage_Cronus]||_Erwinia_phage_Cronus.gb|capsid vertex protei..|1284|MH059636.2(175774):106598-107881:1 ^RAST2:fig|1198136.105.peg.217^ Tevenvirinae _Erwinia_phage_Cronus|neighbours:(1),(1)|neighbour_genes:capsid vertex protei..,Phage tail fiber pro..|
MAQIDELIYESNTSAVNSTARPTLLSFTKATNRRIFKDLVATQPTKQPVAALYGIRVLNPDDQMTYYGGATFAGLMNKEERSNVAPIDLNASYEKDDYFMYDNVVFKVLSADPFSGTSETEADDIVSEAIAALTIRMVSEAAPTEQFETGEPEIAEAGFKIDKWQSAVKSRKLKTSLSIELMQDLEANGFNADEFINELLAIQMAEEVNKDVLQSLITISSRFKVQGVNSRGVLDLTSISGAQEQARTLYSYICEMHSHVQRQTSFAGTYVVASSRCCAILAASGWVKKGKDDAPNAPESAYGMLNIGLPLYSDVNSPCDYAIVGVNVDMGKGQVVSSLFYSPYIEGLKNVESTDDDQFGEFKVIIDPDSLQPTVALLSRYVLTSNPYTVPKDSPGDRVVDGSDMDAMAGQSKLSSYLGVKLPQLEK
>ID:YP_009592781.1 |[Escherichia coli O157 typing phage 3]||_Escherichia_coli_O157_typing_phage_3_.gbk|major capsid protein|1284|NC_041863(168733):41002-42285:-1 ^GeneID:40068275^ Escherichia coli O157 typing phage 3, complete genome.|neighbours:ID:YP_009592780.1(1),ID:YP_009592782.1(1)|neighbour_genes:RNA ligase,hypothetical protein|
MSKIQKLLRESTTSTSNSIGRPNLVALTRATTKLIYSDIVATQRTNQPVAAFYGIKYLNPDNEFTFKTGATYAGEVGYVDREKITELTEESKVTLNKGDFFKYNNIVYKVLEDTPFADIQESDLELALQIAVVHLKVRLFSDAAVTSKFESSDSEISDARFQINKWQTSVKSRKLKTGLTVELAQDLEANGFDAPNFLEDLLATEMADEINKDILQSLITVSKRYKVTGITDTGFIDLSYASAPEAGRSLYRMVCEMVSHIQKETTYTATFCVASARAAAILAASGWLKHKPEDDKYLSQNAYGFLANGLPLYCDTNSPLDYVIVGVVENIGEKEIVGSIFYAPYTEGVDLDDPEHVGAFKVVVDPESLQPSIGLLVRYALSANPYTVAKDEKEARIIDGGDMDKMAGRSDLSVLLGVKLPKIIIDE
>ID:YP_009593175.1 |[Escherichia coli O157 typing phage 6]||_Escherichia_coli_O157_typing_phage_6_.gbk|major capsid protein|1284|NC_041864(160570):118276-119559:1 ^GeneID:40068672^ Escherichia coli O157 typing phage 6, complete genome.|neighbours:ID:YP_009593174.1(-1),ID:YP_009593176.1(-1)|neighbour_genes:hypothetical protein,RNA ligase|
MSKIQKLLRESTTSTSNSIGRPNLVALTRATTKLIYSDIVATQRTNQPVAAFYGIKYLNPDNEFTFKTGATYAGEVGYVDREKITELTEESKVTLNKGDFFKYNNIVYKVLEDTPFADIQESDLELALQIAVVHLKVRLFSDAAVTSKFESSDSEISDARFQINKWQTSVKSRKLKTGLTVELAQDLEANGFDAPNFLEDLLATEMADEINKDILQSLITVSKRYKVTGITDTGFIDLSYASAPEAGRSLYRMVCEMVSHIQKETTYTATFCVASARAAAILAASGWLKHKPEDDKYLSQNAYGFLANGLPLYCDTNSPLDYVIVGVVENIGEKEIVGSIFYAPYTEGVDLDDPEHVGAFKVVVDPESLQPSIGLLVRYALSANPYTVAKDEKEARIIDGGDMDKMAGRSDLSVLLGVKLPKIIIDE
>ID:YP_009225078.1 |[Escherichia phage APCEc01]||_Escherichia_phage_APCEc01_.gbk|capsid vertex protei..|1284|NC_029091(168771):74899-76182:-1 ^GeneID:26796031^ Escherichia phage APCEc01, complete genome.|neighbours:ID:YP_009225077.1(1),ID:YP_009225079.1(1)|neighbour_genes:RNA ligase,hypothetical protein|
MSKIQKLLRESTTSTSNSIGRPNLVALTRATTKLIYSDIVATQRTNQPVAAFYGIKYLNPDNEFTFKTGATYAGEVGYVDREKITELTEESKVTLNKGDFFKYNNIVYKVLEDTPFADIQESDLELALQIAVVHLKVRLFSDAAVTSKFESSGSEISDARFQINKWQTSVKSRKLKTGLTVELAQDLEANGFDAPNFLEDLLATEMADEINKDILQSLITVSKRYKVTGITDTGFIDLSYASAPEAGRSLYRMVCEMVSHIQKETTYTATFCVASARAAAILAASGWLKHKPEDDKYLSQNAYGFLANGLPLYCDTNSPLDYVIVGVVENIGEKEIVGSIFYAPYTEGVDLDDPEHVGAFKVVVDPESLQPSIGLLVRYALSANPYTVAKDEKEARIIDGGDMDKMAGRSDLSVLLGVKLPKIIIDE
> |[Tevenvirinae _Escherichia_phage_AnYang]||_Escherichia_phage_AnYang.gb|capsid vertex protei..|1281|MK234886.1(169215):73644-74924:1 ^RAST2:fig|1198136.106.peg.136^ Tevenvirinae _Escherichia_phage_AnYang|neighbours:(-1),(-1)|neighbour_genes:Phage protein,RNA ligase|
MAKINDLLKESTTTSSSSIGRPNLVALTRATTKLIYTDLVAQQRTNQPLAALYGIKYLTEKNELSFQTGATYSGAVSAKDRASIPVFTAGAVYAKDDLFQFENVVYKALVATPFAGATGDEYEQLQEAIVKLTIRIMSEAALTERFEGLQDVDVSEAKFVVNKWNAPVKSRKLKSTVTVELAQDLEANGFDAPNFLEDLLATEMADEINKDILQSLVTVSKRYKVEGLCDDGLIDLSYANSPEASRKLYEIVCEMVSHIQRATSYTATYVVASTRVAAVLAGSGWLRHTPQNDKYLSANAYGFLENGLPVYCDTNTPIDYVTVGVKEEFGGKEAVGSLFYAPYTEGLDLADPEHVGTFKVVVDPESLQPSIALMVRYALAANPYTVTSDDKQARIIDATNMDLMAGRSDMSVLLGVKLPKVLTELN
> |[Tevenvirinae Escherichia_phage_CF2]||_Escherichia_phage_CF2.gb|capsid vertex protei..|1284|NC_041919.1(168188):52332-53615:-1 ^RAST2:fig|1198136.52.peg.80^ Tevenvirinae Escherichia_phage_CF2|neighbours:(1),(-1)|neighbour_genes:RNA ligase,major capsid protein|
MAKINELLRESTTTNSNSIGRPNLVALTRATTKLIYSDIVATQRTNQPVAAFYGIKYLNPDNEFTFKTGATYAGEAGYVDREQITELTEESKLTLNKGDLFKYNNIVYKVLEDTPFADIEESDLELALQIAIVLLKVRLFSDAAVTSKFENSDSEIADARFQINKWQTAVKSRKLKTGITVELAQDLEANGFDAPNFLEDLLATEMADEINKDILQSLITVSKRYKVTGITDTGFIDLSYASAPEAGRSLYRMVCEMVSHIQKESTYTATFCVASARAAAILAASGWLKHKPEDDKYLSQNAYGFLANGLPLYCDTNSPLDYVIVGVVENIGEKEIVGSIFYAPYTEGLDLDDPEHVGAFKVVVDPESLQPSIGLLVRYALSANPYTVAKDEKEARVIDGGDMDKMAGRSDLSVLLGVKLPKIIIDE
>ID:QBO61183.1 |[Escherichia phage D5505]||_Escherichia_phage_D5505_.gbk|putative capsid vert..|1284|MK327929(168049):104546-105829:1 ^^ Escherichia phage D5505, complete genome.|neighbours:ID:QBO61182.1(1),ID:QBO61184.1(-1)|neighbour_genes:putative major capsi..,putative RNA ligase|
MAKINELLRESTTTNSNSIGRPNLVALTRATTKLIYSDIVATQRTNQPVAAFYGIKYLNPDNEFTFKTGATYAGEAGYVDREQITELTEESKLTLNKGDLFKYNNIVYKVLEDTPFADIEESDLELALQIAIVLLKVRLFSDAASTSKFESSDSEIADARFQINKWQTAVKSRKLKTGITVELAQDLEANGFDAPNFLEDLLATEMADEINKDILQSLITVSKRYKVTGITDTGFIDLSYASAPEAGRSLYRMVCEMVSHIQKESTYTATFCVASARAAAILAASGWLKHKPEDDKYLSQNAYGFLANGLPLYCDTNSPLDYVIVGVVENIGEKEIVGSIFYAPYTEGLDLDDPEHVGAFKVVVDPESLQPSIGLLVRYALSANPYTVAKDEKEARIIDGGDMDKMAGRSDLSVLLGVKLPKIIVDE
> |[Tevenvirinae Escherichia_phage_ECD7]||_Escherichia_phage_ECD7.gb|hypothetical protein|1347|NC_041936.1(164706):99490-100836:1 ^RAST2:fig|1198136.56.peg.176^ Tevenvirinae Escherichia_phage_ECD7|neighbours:(1),(-1)|neighbour_genes:Phage protein,Phage protein (ACLAM..|
MFLGRSKFILESFGFLFLFLYKYDISIKANTGFINMTHIFTELLRESTSSVANQTARPQLLSLTRAVNNLIFSDLVAIQPTDQPVSALYGLRYLNRDGQMTFRTAATYGGAAGDRTEIEEFSKEKSYDEGALFKSGDVVYEVVTAGTVGEDAETPESAIFKGVMTNKIRFYSDCASVEYFEDKNTEISSTSMQFDKWQVNVGSRKLKTSFTTELMQDLEASQINSENSVIDLLATVASEEINKDIIQKLITVSSRYKIKGITPDGVLSLVSVQDAPTQARELYRYACEMSNQMLRTSSFAGTYVLASSRVVGLLQSTGWMEETDNALSEGRLRCGLEVYADTTTPFDYMLVGCKHMIGDMESVGSLFYSPYTEADGAGAYKSVIDPNSFQHHVAIMNRYSLSVNPYTSKVDQEEHQVIKGDDWGKMAGRSEMSYILGIELPPLEIDNA
>ID:YP_009102647.1 |[Escherichia phage ECML-134]||_Escherichia_phage_ECML-134_.gbk|capsid vertex|1284|NC_025449(166783):104940-106223:1 ^GeneID:22111830^ Escherichia phage ECML-134, complete genome.|neighbours:ID:YP_009102646.1(-1),ID:YP_009102648.1(-1)|neighbour_genes:hypothetical protein,hypothetical protein|
MAKINELLRESTTTNSNSIGRPNLVALTRATTKLIYSDIVATQRTNQPVAAFYGIKYLNPDNEFTFKTGATYAGEAGYVDREQITELTEESKLTLNKGDLFKYNNIVYKVLEDTPFADIEESDLELALQIAIVLLKVRLFSDAASTSKFESSDSEIADARFQINKWQTAVKSRKLKTGITVELAQDLEANGFDAPNFLEDLLATEMADEINKDILQSLITVSKRYKVTGITDSGFIDLSYASAPEAGRSLYRMVCEMVSHIQKESTYTATFCVASARAAAILAASGWLKHKPEDDKYLSQNAYGFLANGLPLYCDTNSPLDYVIVGVVENIGEKEIVGSIFYAPYTEGLDLDDPEHVGAFKVVVDPESLQPSIGLLVRYALSANPYTVAKDEKEARIIDGGDMDKMAGRSDLSVLLGVKLPKIIIDE
> |[Tevenvirinae Escherichia_phage_EcWhh-1]||_Escherichia_phage_EcWhh-1.gb|capsid vertex protei..|1281|MH791409.1(170524):167958-169238:1 ^RAST2:fig|1198136.71.peg.293^ Tevenvirinae Escherichia_phage_EcWhh-1|neighbours:(-1),(1)|neighbour_genes:Phage protein,capsid vertex protei..|
MAKINELLRESTTTSSNSLGRPNLVALTRATTKLIYRDIIAEQRTSQPIAALYGVKYLTPDNEFSFQTGAVYGGEVGSKDRETIPELTDKAQAIAKGEYFKYQNIVYKALQASPLASTSATELADALQEGLVSLTCRLVPDAAHTEKFEAGDVEISNAVFQVNKWNAPVKSRKLKTALTVELAQDMESNGFDAPAFLEDLLATVMADEINKDVLQSLITVSKRYKVTGVSDNGIIDLSYNSAPESARKLYEMVCEMNSEIQKTTSYSGTFVVASSRAAAMLAGSGWLKHKPEDEAWLPETAYGYLINGLPVFCDVNSPLDYVIVGVKEDYGGNEVVGSIFYAPYTEGLDLDDPEHVGAYKVIVDPDSLQPAISLMVRYALSANPYTVAKDDKEARVIDATNMDLMAGQSNMSYLLGVKLPPIIYEA
> |[Tevenvirinae Escherichia_phage_EcWhh-1]||_Escherichia_phage_EcWhh-1.gb|capsid vertex protei..|1284|MH791409.1(170524):169239-170522:1 ^RAST2:fig|1198136.71.peg.294^ Tevenvirinae Escherichia_phage_EcWhh-1|neighbours:(1),end()|neighbour_genes:capsid vertex protei..,end()|
MKKINALIQESTLTAANQVARPNLLSYTQATNKRIFKALVAEQKTTQPVAALYGVRVLNPDDKMTYLGGATFAGEIGMFERKNIPEFTDKDEAYAVGDMFQFESVVFKVLEASPFAGTTETDLSEVISEAIAAGHIRMMSDAAFTNKFEKGHPEIAEAGFRIDKWQTEVKSRKLKTSLTVELAQDLESNGFNAPDFIDNILAIQMAEEINKDVLQSLITVSSRFKVQGVSEKGVLNLTDPQYDNAQDRARTLYYYMCEMNSAVQRQTSFAGTYAVASSRCAAILAASGWVEKKEDQDELAYGVLKNGLPLYADMNSPCDYVIVGVNAQMGEGQTVASLYYAPYTEGLEEVDDEGDTSVGEFKVIVDPDSLQPTISLLARYALTANPYTVAKDDKEARIIDGADMDKMANQSQLSSYLGVKLPPLDKN
> |[Tevenvirinae Escherichia_phage_HP3]||_Escherichia_phage_HP3.gb|capsid vertex protei..|1284|NC_041920.1(170254):119277-120560:1 ^RAST2:fig|1198136.53.peg.213^ Tevenvirinae Escherichia_phage_HP3|neighbours:(-1),(-1)|neighbour_genes:Phage protein,RNA ligase|
MSKIQKLLRESTTSTSNSIGRPNLVALTRATTKLIYSDIVATQRTNQPVAAFYGIKYLNPDNELTFKTGATYAGEAGYVDREKITELTEESKVTLNKGDFFKYNNIVYKVLEDTPFADIQESDLELALQIAVVHLKVRLFSDAAVTSKFESSGSEISDARFQINKWQTSVKSRKLKTGLTVELAQDLEANGFDAPNFLEDLLATEMADEINKDILQSLITVSKRYKVTGITDTGFIDLSYASAPEAGRSLYRMVCEMVSHIQKESTYTATFCVASARAAAILAASGWLKHKPEDDKYLSQNAYGFLANGLPLYCDTNSPLDYVIVGVVENIGEKEIVGSIFYAPYTEGMDLDDPEHVGAFKVVVDPESLQPSIGLLVRYALSANPYTVAKDEKEARVIDGGDMDKMAGRSDLSVLLGVKLPKIIIDE
> |[Tevenvirinae _Escherichia_phage_HY01]||_Escherichia_phage_HY01.gb|capsid vertex protei..|1284|NC_027349.1(166977):103630-104913:1 ^RAST2:fig|1198136.95.peg.186^ Tevenvirinae _Escherichia_phage_HY01|neighbours:(1),(-1)|neighbour_genes:major capsid protein,RNA ligase|
MAKINELLRESTTTNSNSIGRPNLVALTRATTKLIYSDIVATQRTNQPVAAFYGIKYLNPDNEFTFKTGATYAGEAGYVDREQITELTEESKLTLNKGDLFKYNNIVYKVLEDTPFATIEESDLELALQIAIVLLKVRLFSDAASTSKFESSDSEIADARFQINKWQTAVKSRKLKTGITVELAQDLEANGFDAPNFLEDLLATEMADEINKDILQSLITVSKRYKVTGITDTGFIDLSYASAPEAGRSLYRMVCEMVSHIQKESTYTATFCVASARAAAILAASGWLKHKPEDDKYLSQNAYGFLANGLPLYCDTNSPLDYVIVGVVENIGEKEIVGSIFYAPYTEGLDLDDPEHVGAFKVVVDPESLQPSIGLLVRYALSANPYTVAKDEKEARIIDGGDMDKMAGRSDLSVLLGVKLPKIIVDE
>ID:YP_009284037.1 |[Escherichia phage HY03]||_Escherichia_phage_HY03.gbk|putative precursor o..|1284|NC_031047(170770):37674-38957:1 ^GeneID:29078905^ Escherichia phage HY03, complete genome.|neighbours:ID:YP_009284036.1(1),ID:YP_009284038.1(-1)|neighbour_genes:putative major capsi..,hypothetical protein|
MAKINELLRESTTTNSNSIGRPNLVALTRATTKLIYSDIVATQRTNQPVAAFYGIKYLNPDNEFTFKTGATYAGEAGYVDREQITELTEESKLTLNKGDLFKYNNIVYKVLEDTPFADIEESDLELALQIAIVLLKVRLFSDAASTSKFESSDSEIADARFQINKWQTAVKSRKLKTGITVELAQDLEANGFDAPNFLEDLLATEMADEINKDILQSLITVSKRYKVTGITDTGFIDLSYASAPEAGRSLYRMVCEMVSHIQKESTYTATFCVASARAAAILAASGWLKHKPEDDKYLSQNAYGFLANGLPLYCDTNSPLDYVIVGVVENIGEKEIVGSIFYAPYTEGLDLDDPEHVGAFKVVVDPESLQPSIGLLVRYALSANPYTVAKDEKEARIIDGGDMDKMAGRSDLSVLLGVKLPKIIVDE
>ID:BBG28691.1 |[Escherichia phage KIT03]||_Escherichia_phage_KIT03_DNA_.gbk|head vertex protein|1284|AP018932(166848):104122-105405:1 ^^ Escherichia phage KIT03 DNA, complete sequence.|neighbours:ID:BBG28690.1(1),ID:BBG28692.1(-1)|neighbour_genes:major head protein,RNA ligase|
MAKINELLRESTTTNSNSIGRPNLVALTRATTKLIYSDIVATQRTNQPVAAFYGIKYLNPDNEFTFKTGATYAGEAGYVDREKITELTEESKLTLNKGDLFKYNNIVYKVLEDTPFADIEESDLELALQIAIVLLKVRLFSDAASTSKFESSDSEIADARFQINKWQTAVKSRKLKTGITVELAQDLEANGFDAPNFLEDLLATEMADEINKDILQSLITVSKRYKVTGITDTGFIDLSYASAPEAGRSLYRMVCEMVSHIQKESTYTATFCVASARAAAILAASGWLKHKPEDDKYLSQNAYGFLANGLPLYCDTNSPLDYVIVGVVENIGEKEIVGSIFYAPYTEGLDLDDPEHVGAFKVVVDPESLQPSIGLLVRYALSANPYTVAKDEKEARVIDGGDMDKMAGRSDLSVLLGVKLPKIIIDE
>ID:YP_008060739.1 |[Escherichia phage Lw1]||_Escherichia_phage_Lw1_.gbk|capsid vertex protei..|1299|NC_021344(176227):134337-135635:1 ^GeneID:16205092^ Escherichia phage Lw1, complete genome.|neighbours:ID:YP_008060738.1(1),ID:YP_008060740.1(1)|neighbour_genes:major capsid protein,uvsY|
MSEKHYTIHKLMRQSTLPPGKREKVINEATGTTDINVQNTRPELVSLTRAVNNLIYHELVAVQETNLPVATLFGVRYRNPNGDMTFSSAATYSGRISGRTDIDDIDLAKAYVKGDLFKHDVTDVVYEVIEPVTLNALDTDKDTAIMKAVFQSKIRLVSEAADTSKYETSEDIASTSFQMDRWNIPVRSRKFKTEMTVELMQDLEANQFEADGVIEDILGTVASEEVNKDIIQTLITVSKRYNVDGVVVDGIFDGTTAYTAKDAPALGRILYQLACEMGQEMNRTTSFDATYVLASARVVGVLAASGWMTETDEQHPLATGKLQNGYYVYTDTNTPFDYLLTGCKYDLGDMDHVGSLFFTPYTEADEAGSIKVSVDPASLQPKVAILMRYGLSVNPYTTESDSERLTKGDDWSNLAGKSKLSQIVGIKLPKLG
> |[Tevenvirinae _Escherichia_phage_MX01]||_Escherichia_phage_MX01.gb|capsid vertex protei..|1281|NC_031934.1(168929):105981-107261:1 ^RAST2:fig|1198136.96.peg.185^ Tevenvirinae _Escherichia_phage_MX01|neighbours:(-1),(-1)|neighbour_genes:Phage protein,RNA ligase|
MAKINDLLKESTTTSSSSIGRPNLVALTRATTKLIYTDLVAQQRTNQPLAALYGIKYLTEKNELSFQTGATYSGAVSAKDRATIPVFTAGAVYAKDDLFQFENVVYKALVATPFAGATGDEYEQLQEAIVKLTIRIMSDAALTERFEGPQEVDISEARFIVNKWNAPVKSRKLKSTVTVELAQDLEANGFDAPNFLEDLLATEMADEINKDILQSLVTVSKRYKVEGLCDDGLIDLSYANSPEASRKLYEIVCEMVSHIQRATSYTATYVVASTRVAAVLAGSGWLRHTPQNDKYLSANAYGFLENGLPVYCDTNTPIDYVTVGVKEEFGGKEAVGSLFYAPYTEGLDLADPEHVGTFKVVVDPESLQPSIALMVRYALAANPYTVTADDKQARIIDATNMDLMAGRSDMSVLLGVKLPKVLTELN
>ID:AYR04094.1 |[Escherichia phage OLB35]||_Escherichia_phage_OLB35_.gbk|capsid vertex protei..|1284|MH992122(169140):109157-110440:1 ^^ UNVERIFIED: Escherichia phage OLB35, complete genome.|neighbours:ID:AYR04093.1(-1),ID:AYR04095.1(-1)|neighbour_genes:hypothetical protein,RNA ligase|
MSKIQKLLRESTTSTSNSIGRPNLVALTRATTKLIYSDIVATQRTNQPVAAFYGIKYLNPDNELTFKTGATYAGEAGYVDREKITELTEESKATLNKGDFFKYNNIVYKVLEDTPFADIQESDLELALQIAVVHLKVRLFSDAAVTSKFESSGSEISDARFQINKWQTSVKSRKLKTGLTVELAQDLEANGFDAPNFLEDLLATEMADEINKDILQSLITVSKRYKVTGITDTGFIDLSYASAPEAGRSLYRMVCEMVSHIQKESTYTATFCVASARAAAILAASGWLKHKPEDDKYLSQNAYGFLANGLPLYCDTNSPLDYVIVGVVENIGEKEIVGSIFYAPYTEGMDLDDPEHVGAFKVVVDPESLQPSIGLLVRYALSANPYTVAKDEKEARVIDGGDMDKMAGRSDLSVLLGVKLPKIIIDE
> |[Tevenvirinae _Escherichia_phage_PE37]||_Escherichia_phage_PE37.gb|capsid vertex protei..|1284|KU925172.1(166423):59012-60295:-1 ^RAST2:fig|1198136.98.peg.94^ Tevenvirinae _Escherichia_phage_PE37|neighbours:(1),(-1)|neighbour_genes:RNA ligase,major capsid protein|
MAKINELLRESTTTNSNSIGRPNLVALTRATTKLIYSDIVATQRTNQPVAAFYGIKYLNPDNEFTFKTGATYAGEAGYVDREQITELTEESKLTLNKGDLFKYNNIVYKVLEDTPFADIEESDLELALQIAIVLLKVRLFSDAASTSKFESSDSEIADARFQINKWQTAVKSRKLKTGITVELAQDLEANGFDAPNFLEDLLATEMADEINKDILQSLITVSKRYKVTGITDTGFIDLSYASAPEAGRSLYRMVCEMVSHIQKESTYTATFCVASARAAAILAASGWLKHKPEDDKYLSQNAYGFLANGLPLYCDTNSPLDYVIVGVVENIGEKEIVGSIFYAPYTEGLDLDDPEHVGAFKVVVDPESLQPSIGLLVRYALSANPYTVAKDEKEARIIDGGDMDKMAGRSDLSVLLGVKLPKIIVDE
>ID:BBC14516.1 |[Escherichia phage PP01]||_Escherichia_phage_PP01.gbk|24|1284|LC348379(167812):105562-106845:1 ^^ Escherichia phage PP01 DNA, complete sequence.|neighbours:ID:BBC14515.1(-1),ID:BBC14517.1(-1)|neighbour_genes:segD,rnlB|
MAKINELLRESTTTNSNSIGRPNLVALTRATTKLIYSDIVATQRTNQPVAAFYGIKYLNPDNEFTFKTGATYAGEAGYVDREQITELTEESKLTLNKGDLFKYNNIVYKVLEDTPFADIEESDLELALQIAIVLLKVRLFSDAASTSKFESSDSEIADARFQINKWQTAVKSRKLKTGITVELAQDLEANGFDAPNFLEDLLATEMADEINKDILQSLITVSKRYKVTGITDSGFIDLSYASAPEAGRSLYRMVCEMVSHIQKESTYTATFCVASARAAAILAASGWLKHKPEDDKYLSQNAYGFLANGLPLYCDTNSPLDYVIVGVVENIGEKEIVGSIFYAPYTEGLDLDDPEHVGAFKVVVDPESLQPSIGLLVRYALSANPYTVAKDEKEARIIDGGDMDKMAGRSDLSVLLGVKLPKIIIDE
> |[Tevenvirinae _Escherichia_phage_SF]||_Escherichia_phage_SF.gb|capsid vertex protei..|1284|MH359124.1(168695):11347-12630:-1 ^RAST2:fig|1198136.100.peg.17^ Tevenvirinae _Escherichia_phage_SF|neighbours:(1),(1)|neighbour_genes:RNA ligase,Phage protein|
MSKIQKLLRESTTSTSNSIGRPNLVALTRATTKLIYSDIVATQRTNQPVAAFYGIKYLNPDNEFTFKTGATYAGEVGYVDREKITELTEESKVTLNKGDFFKYNNIVYKVLEDTPFADIQESDLELALQIAVVHLKVRLFSDAAVTSKFESSGSEISDARFQINKWQTSVKSRKLKTGLTVELAQDLEANGFDAPNFLEDLLATEMADEINKDILQSLITVSKRYKVTGITDTGFIDLSYASAPEAGRSLYRMVCEMVSHIQKETTYTATFCVASARAAAILAASGWLKHKPEDDKYLSQNAYGFLANGLPLYCDTNSPLDYVIVGVVENIGEKEIVGSIFYAPYTEGVDLDDPEHVGAFKVVVDPESLQPSIGLLVRYALSANPYTVAKDEKEARIIDGGDMDKMAGRSDLSVLLGVKLPKIIVDE
>ID:YP_009608488.1 |[Escherichia phage ST0]||_Escherichia_phage_ST0.gbk|capsid protein|1284|NC_041990(170496):120551-121834:-1 ^GeneID:40084510^ Escherichia phage ST0, complete genome.|neighbours:ID:YP_009608487.1(1),ID:YP_009608489.1(1)|neighbour_genes:RNA ligase,hypothetical protein|
MSKIQKLLRESTTSTSNSIGRPNLVALTRATTKLIYSDIVATQRTNQPVAAFYGIKYLNPDNEFTFKTGATYAGEVGYVDREKITELTEESKVTLNKGDFFKYNNIVYKVLEDTPFADIQESDLELALQIAVVHLKVRLFSDAAVTSKFESSDSEISDARFQINKWQTSVKSRKLKTGLTVELAQDLEANGFDAPNFLEDLLATEMADEINKDILQSLITVSKRYKVTGITDTGFIDLSYASAPEAGRSLYRMVCEMVSHIQKETTYTATFCVASARAAAILAASGWLKHKPEDDKYLSQNAYGFLANGLPLYCDTNSPLDYVIVGVVENLGEKEIVGSIFYAPYTEGVDLDDPEHVGAFKVVVDPESLQPSIGLLVRYALSANPYTVAKDEKEARVIDGGDMDKMAGRSDLSVLLGVKLPKIIIDE
>ID:BBC14795.1 |[Escherichia phage T2]||_Escherichia_phage_T2.gbk|24|1284|LC348380(163825):102584-103867:1 ^^ Escherichia phage T2 DNA, complete sequence.|neighbours:ID:BBC14794.1(1),ID:BBC14796.1(-1)|neighbour_genes:23,rnlB|
MAKINELLRESTTTNSNSIGRPNLVALTRATTKLIYSDIVATQRTNQPVAAFYGIKYLNPDNEFTFKTGATYAGEAGYVDREQITELTEESKLTLNKGDLFKYNNIVYKVLEDTPFADIEESDLELALQIAIVLLKVRLFSDAASTSKFESSDSEIADARFQINKWQTAVKSRKLKTGITVELAQDLEANGFDAPNFLEDLLATEMADEINKDILQSLITVSKRYKVTGITDSGFIDLSYASAPEAGRSLYRMVCEIVSHIQKESTYTATFCVASARAAAILAASGWLKHKPEDDKYLSQNAYGLLANGLPLYCDTNSPLDYVIVGVVENIGEKEIVGSIFYAPYTEGLDLDDPEHVGAFKVVVDPESLQPSISLLVRYALSANPYTVAKDEKEARVIDGGDMDKMAGRSDLSVLLGVKLPKIIIDE
>ID:YP_009281509.1 |[Escherichia phage UFV-AREG1]||_Escherichia_phage_UFV-AREG1_.gbk|putative head vertex..|1284|NC_031030(170788):103573-104856:1 ^GeneID:29063702^ Escherichia phage UFV-AREG1, complete genome.|neighbours:ID:YP_009281508.1(1),ID:YP_009281510.1(-1)|neighbour_genes:major capsid protein,putative RNA ligase|
MAKINELLRESTTTNSNSIGRPNLVALTRATTKLIYSDIVATQRTNQPVAAFYGIKYLNPDNEFTFKTGATYAGEAGYVDREQITELTEESKLTLNKGDLFKYNNIVYKVLEDTPFADIEESDLELALQIAIVLLKVRLFSDAAVTSKFESSDSEIADARFQINKWQTAVKSRKLKTGITVELAQDLEANGFDAPNFLEDLLATEMADEINKDILQSLITVSKRYKVTGITDTGFIDLSYASAPEAGRSLYRMVCEMVSHIQKESTYTATFCVASARAAAILAASGWLKHKPEDDKYLSQNAYGFLANGLPLYCDTNSPLDYVIVGVVENIGEKEIVGSIFYAPYTEGLDLDDPEHVGAFKVVVDPESLQPSIGLLVRYALSANPYTVAKDEKEARIIDGGDMDKMAGRSDLSVLLGVKLPKIIVDE
>ID:YP_009323378.1 |[Escherichia phage WG01]||_Escherichia_phage_WG01_.gbk|head vertex protein|1284|NC_031928(169936):105577-106860:1 ^GeneID:30308504^ Escherichia phage WG01, complete genome.|neighbours:ID:YP_009323377.1(-1),ID:YP_009323379.1(1)|neighbour_genes:hypothetical protein,head vertex protein|
MAKINELLRESTTTSSNSLGRPNLVALTRATTKLIYRDIIAEQRTSQPIAALYGVKYLTPDNEFSFQTGASYGGEVGSKDRETIPELTDKAQAIAQGEYFKYQNVVYKALKASPLASTSAPELADALQEGLVSLTCRLVPDAAHTTKFEASDVEISDAVFQVNKWNAPVKTRKLKTALTVELAQDMESNGFDAPAFLEDLLATVMADEINKDVLQSLITVSKRYKVTGVSDNGIIDLSYDSAPESARKLYELVCEMNSEIQKTTSYSGTFVVASSRVAAMLAGSGWLKHKPEDNNWLPETAYGYLLNGLPLFCDVNSPLDYVTVGVKENYGGNEVVGSIFYAPYTEGLDLDDQEHVGAYKVIVDPDSLQPSISLMVRYALSANPYTVAKDDKEARVIDATNMDLMAGQSNMSYLVGVKLPAIIYEAD
>ID:YP_009323379.1 |[Escherichia phage WG01]||_Escherichia_phage_WG01_.gbk|head vertex protein|1281|NC_031928(169936):106860-108140:1 ^GeneID:30308505^ Escherichia phage WG01, complete genome.|neighbours:ID:YP_009323378.1(1),ID:YP_009323380.1(-1)|neighbour_genes:head vertex protein,RNA ligase 2|
MSKIVDLIKESTLTAASSVGRPALLSYTQATNKRIFKALVAEQKTNQPVAALYGVRVLNPDDKMTYLGGATFAGQIGMTERENIPEFTDSSTAYAVGDMFQFESVVFKVLEASPFAGTTETNLSEVISEAVAAGHIRMVSDAAITSKFEQGHPEIAETGFRIDKWQSEVKSRKLKTSLTVELAQDLESNGFNAPNFVENLLGIQMAEEINKDVLQSLITVSSRFKVQGVSEKGVLDLTNPRYDNAQDRARTLYYYMCEMNSAVQRQTSFAGTYAVASSRCAAILAASGWVEKKEDQDELAYGILKNGLPLYADMNSPCDYVIVGVNAQMGEGQTVASLYYAPYTEGLNVVDEEGDTSVGEFKVIVDPESLQPTVALLARYALTANPYTVAKDDKEARIIDGSDMDKMANQSQLSSYLGVKLPPLEK
>ID:YP_009030782.1 |[Escherichia phage vB_EcoM_112]||_Escherichia_phage_e112_.gbk|head vertex protein|1284|NC_024125(168470):105785-107068:1 ^GeneID:19485325^ Escherichia phage e11/2, complete genome.|neighbours:ID:YP_009030781.1(1),ID:YP_009030783.1(-1)|neighbour_genes:major capsid protein,RNA ligase|
MAKINELLRESTTTNSNSIGRPNLVALTRATTKLIYSDIVATQRTNQPVAAFYGIKYLNPDNEFTFKTGATYAGEAGYVDREQITELTEESKLTLNKGDLFKYNNIVYKVLEDTPFADIEESDLELALQIAIVLLKVRLFSDAASTSKFESSDSEIADARFQINKWQTAVKSRKLKTGITVELAQDLEANGFDAPNFLEDLLATEMADEINKDILQSLITVSKRYKVTGITDSGFIDLSYASAPEAGRSLYRMVCEMVSHIQKESTYTATFCVASARAAAILAASGWLKHKPEDDKYLSQNAYGFLANGLPLYCDTNSPLDYVIVGVVENIGEKEIVGSIFYAPYTEGLDLDDPEHVGAFKVVVDPESLQPSIGLLVRYALSANPYTVAKDEKEARVIDGGDMDKMAGRSDLSVLLGVKLPKIIIDE
>ID:AYN56238.1 |[Escherichia phage p000v]||_Escherichia_phage_p000v_.gbk|capsid vertex protei..|1284|MK047717(167803):39876-41159:-1 ^^ Escherichia phage p000v, complete genome.|neighbours:ID:AYN56237.1(1),ID:AYN56239.1(1)|neighbour_genes:RNA ligase 2,hypothetical protein|
MSKIQKLLRESTTSTSNSIGRPNLVALTRATTKLIYSDIVATQRTNQPVAAFYGIKYLNPDNELTFKTGATYAGEAGYVDREKITELTEESKATLNKGDFFKYNNIVYKVLEDTPFADIQESDLELALQIAVVHLKVRLFSDAAVTSKFESSGSEISDARFQINKWQTSVKSRKLKTGLTVELAQDLEANGFDAPNFLEDLLATEMADEINKDILQSLITVSKRYKVTGITDTGFIDLSYASAPEAGRSLYRMVCEMVSHIQKESTYTATFCVASARAAAILAASGWLKHKPEDDKYLSQNAYGFLANGLPLYCDTNSPLDYVIVGVVENIGEKEIVGSIFYAPYTEGMDLDDPEHVGAFKVVVDPESLQPSIGLLVRYALSANPYTVAKDEKEARVIDGGDMDKMAGRSDLSVLLGVKLPKIIIDE
> |[Tevenvirinae _Escherichia_phage_p000y]||_Escherichia_phage_p000y.gb|capsid vertex protei..|1284|MK047718.1(169872):152062-153345:-1 ^RAST2:fig|1198136.97.peg.265^ Tevenvirinae _Escherichia_phage_p000y|neighbours:(1),(1)|neighbour_genes:RNA ligase,Phage protein|
MSKIQKLLRESTTSTSNSIGRPNLVALTRATTKLVYSDIVATQRTNQPVAAFYGIKYLNPDNEFTFKTGATYAGEVGYVDREKITELTEESKVTLNKGDFFKYNNIVYKVLEDTPFADIQESDLELALQIAVVHLKVRLFSDAAVTSKFESSDSEISDARFQINKWQTSVKSRKLKTGLTVELAQDLEANGFDAPNFLEDLLATEMADEINKDILQSLITVSKRYKVTGITDTGFIDLSYASAPEAGRSLYRMVCEMVSHIQKETTYTATFCVASARAAAILAASGWLKHKPEDDKYLSQNAYGFLANGLPLYCDTNSPLDYVIVGVVENIGEKEIVGSIFYAPYTEGVDLDDPEHVGAFKVVVDPESLQPSIGLLVRYALSANPYTVAKDEKEARVIDGGDMDKMAGRSDLSVLLGVKLPKIIIDE
> |[Tevenvirinae _Escherichia_phage_slur02]||_Escherichia_phage_slur02.gb|capsid vertex protei..|1284|NC_028927.1(167298):6933-8216:1 ^RAST2:fig|1198136.99.peg.9^ Tevenvirinae _Escherichia_phage_slur02|neighbours:(1),(-1)|neighbour_genes:major capsid protein,RNA ligase|
MAKINELLRESTTTNSNSIGRPNLVALTRATTKLIYSDIVATQRTNQPVAAFYGIKYLNPDNEFTFKTGATYAGEAGYVDREQITELTEESKLTLNKGDLFKYNNIVYKVLEDTPFADIEESDLELALQIAIVLLKVRLFSDAASTSKFESSDSEIADARFQINKWQTAVKSRKLKTGITVELAQDLEANGFDAPNFLEDLLATEMADEINKDILQSLITVSKRYKVTGITDTGFIDLSYASAPEAGRSLYRMVCEMVSHIQKESTYTATFCVASARAAAILAASGWLKHKPEDDKYLSQNAYGFLANGLPLYCDTNSPLDYVIVGVVENIGEKEIVGSIFYAPYTEGLDLDDPEHVGAFKVVVDPESLQPSIGLLVRYALSANPYTVAKDEKEARVIDGGDMDKMAGRSDLSVLLGVKLPKIIIDE
>ID:YP_009625075.1 |[Escherichia phage slur03]||_Escherichia_phage_slur03_.gbk|precursor of head ve..|1284|NC_042129(167467):63974-65257:-1 ^GOA:A0A0M7Q920,GeneID:40101957,InterPro:IPR010762,UniProtKB/TrEMBL:A0A0M7Q920^ Escherichia phage slur03, complete genome.|neighbours:ID:YP_009625074.1(1),ID:YP_009625076.1(-1)|neighbour_genes:RNA ligase [Enteroba..,major head protein [..|
MAKINELLRESTTTNSNSIGRPNLVALTRATTKLIYSDIVATQRTNQPVAAFYGIKYLNPDNEFTFKTGATYAGEAGYVDREQITELTEESKLTLNKGDLFKYNNIVYKVLEDTPFADIEESDLELALQIAIVLLKVRLFSDAASTSKFESSDSEIADARFQINKWQTAVKSRKLKTGITVELAQDLEANGFDAPNFLEDLLATEMADEINKDILQSLITVSKRYKVTGITDTGFIDLSYASAPEAGRSLYRMVCEMVSHIQKESTYTATFCVASARAAAILAASGWLKHKPEDDKYLSQNAYGFLANGLPLYCDTNSPLDYVIVGVVENIGEKEIVGSIFYAPYTEGLDLDDPEHVGAFKVVVDPESLQPSIGLLVRYALSANPYTVAKDEKEARVIDGGDMDKMAGRSDLSVLLGVKLPKIIIDE
>ID:YP_009625391.1 |[Escherichia phage slur04]||_Escherichia_phage_slur04_.gbk|Major capsid protein..|1284|NC_042130(167298):88617-89900:1 ^GOA:A0A0M7QCB3,GeneID:40102292,InterPro:IPR010762,UniProtKB/TrEMBL:A0A0M7QCB3^ Escherichia phage slur04, complete genome.|neighbours:ID:YP_009625390.1(1),ID:YP_009625392.1(-1)|neighbour_genes:Major capsid protein..,RNA ligase|
MAKINELLRESTTTNSNSIGRPNLVALTRATTKLIYSDIVATQRTNQPVAAFYGIKYLNPDNEFTFKTGATYAGEAGYVDREQITELTEESKLTLNKGDLFKYNNIVYKVLEDTPFADIEESDLELALQIAIVLLKVRLFSDAASTSKFESSDSEIADARFQINKWQTAVKSRKLKTGITVELAQDLEANGFDAPNFLEDLLATEMADEINKDILQSLITVSKRYKVTGITDTGFIDLSYASAPEAGRSLYRMVCEMVSHIQKESTYTATFCVASARAAAILAASGWLKHKPEDDKYLSQNAYGFLANGLPLYCDTNSPLDYVIVGVVENIGEKEIVGSIFYAPYTEGLDLDDPEHVGAFKVVVDPESLQPSIGLLVRYALSANPYTVAKDEKEARVIDGGDMDKMAGRSDLSVLLGVKLPKIIIDE
> |[Tevenvirinae _Escherichia_phage_slur07]||_Escherichia_phage_slur07.gb|capsid vertex protei..|1284|NC_028780.1(167124):57639-58922:-1 ^RAST2:fig|1198136.89.peg.87^ Tevenvirinae _Escherichia_phage_slur07|neighbours:(1),(-1)|neighbour_genes:RNA ligase,major capsid protein|
MAKINELLRESTTTNSNSIGRPNLVALTRATTKLIYSDIVATQRTNQPVAAFYGIKYLNPDNEFTFKTGATYAGEAGYVDREQITELTEESKLTLNKGDLFKYNNIVYKVLEDTPFADIEESDLELALQIAIVLLKVRLFSDAASTSKFESSDSEIADARFQINKWQTAVKSRKLKTGITVELAQDLEANGFDAPNFLEDLLATEMADEINKDILQSLITVSKRYKVTGITDNGFIDLSYASAPEAGRSLYRMVCEMVSHIQKESTYTATFCVASARAAAILAASGWLKHKPEDDKYLSQNAYGFLANGLPLYCDTNSPLDYVIVGVVENIGEKEIVGSIFYAPYTEGLDLDDPEHVGAFKVVVDPESLQPSIGLLVRYALSANPYTVAKDEKEARVIDGGDMDKMAGRSDLSVLLGVKLPKIIVDE
>ID:CUL02619.1 |[Escherichia phage slur08]||_Escherichia_phage_slur08_.gbk|Major capsid protein..|1284|LN881733(167467):61221-62504:-1 ^GOA:A0A0M7QG01,InterPro:IPR010762,UniProtKB/TrEMBL:A0A0M7QG01^ Escherichia phage slur08, complete genome.|neighbours:ID:CUL02618.1(1),ID:CUL02620.1(-1)|neighbour_genes:RNA ligase,Major capsid protein..|
MAKINELLRESTTTNSNSIGRPNLVALTRATTKLIYSDIVATQRTNQPVAAFYGIKYLNPDNEFTFKTGATYAGEAGYVDREQITELTEESKLTLNKGDLFKYNNIVYKVLEDTPFADIEESDLELALQIAIVLLKVRLFSDAASTSKFESSDSEIADARFQINKWQTAVKSRKLKTGITVELAQDLEANGFDAPNFLEDLLATEMADEINKDILQSLITVSKRYKVTGITDTGFIDLSYASAPEAGRSLYRMVCEMVSHIQKESTYTATFCVASARAAAILAASGWLKHKPEDDKYLSQNAYGFLANGLPLYCDTNSPLDYVIVGVVENIGEKEIVGSIFYAPYTEGLDLDDPEHVGAFKVVVDPESLQPSIGLLVRYALSANPYTVAKDEKEARVIDGGDMDKMAGRSDLSVLLGVKLPKIIIDE
>ID:CUL02945.1 |[Escherichia phage slur11]||_Escherichia_phage_slur11_.gbk|Major capsid protein..|1284|LN881734(167298):92163-93446:1 ^GOA:A0A0M9JDX4,InterPro:IPR010762,UniProtKB/TrEMBL:A0A0M9JDX4^ Escherichia phage slur11, complete genome.|neighbours:ID:CUL02944.1(1),ID:CUL02946.1(-1)|neighbour_genes:Major capsid protein..,RNA ligase|
MAKINELLRESTTTNSNSIGRPNLVALTRATTKLIYSDIVATQRTNQPVAAFYGIKYLNPDNEFTFKTGATYAGEAGYVDREQITELTEESKLTLNKGDLFKYNNIVYKVLEDTPFADIEESDLELALQIAIVLLKVRLFSDAASTSKFESSDSEIADARFQINKWQTAVKSRKLKTGITVELAQDLEANGFDAPNFLEDLLATEMADEINKDILQSLITVSKRYKVTGITDTGFIDLSYASAPEAGRSLYRMVCEMVSHIQKESTYTATFCVASARAAAILAASGWLKHKPEDDKYLSQNAYGFLANGLPLYCDTNSPLDYVIVGVVENIGEKEIVGSIFYAPYTEGLDLDDPEHVGAFKVVVDPESLQPSIGLLVRYALSANPYTVAKDEKEARVIDGGDMDKMAGRSDLSVLLGVKLPKIIIDE
>ID:CUL03731.1 |[Escherichia phage slur13]||_Escherichia_phage_slur13_.gbk|Major capsid protein..|1284|LN881737(167299):113985-115268:1 ^GOA:A0A0M7QE56,InterPro:IPR010762,UniProtKB/TrEMBL:A0A0M7QE56^ Escherichia phage slur13, complete genome.|neighbours:ID:CUL03730.1(1),ID:CUL03732.1(-1)|neighbour_genes:Major capsid protein..,RNA ligase|
MAKINELLRESTTTNSNSIGRPNLVALTRATTKLIYSDIVATQRTNQPVAAFYGIKYLNPDNEFTFKTGATYAGEAGYVDREQITELTEESKLTLNKGDLFKYNNIVYKVLEDTPFADIEESDLELALQIAIVLLKVRLFSDAASTSKFESSDSEIADARFQINKWQTAVKSRKLKTGITVELAQDLEANGFDAPNFLEDLLATEMADEINKDILQSLITVSKRYKVTGITDTGFIDLSYASAPEAGRSLYRMVCEMVSHIQKESTYTATFCVASARAAAILAASGWLKHKPEDDKYLSQNAYGFLANGLPLYCDTNSPLDYVIVGVVENIGEKEIVGSIFYAPYTEGLDLDDPEHVGAFKVVVDPESLQPSIGLLVRYALSANPYTVAKDEKEARVIDGGDMDKMAGRSDLSVLLGVKLPKIIIDE
>ID:YP_009180675.1 |[Escherichia phage slur14]||_Escherichia_phage_slur14_.gbk|Major capsid protein..|1284|NC_028448(167467):47083-48366:1 ^GOA:A0A0M7QD82,GeneID:26227850,InterPro:IPR010762,UniProtKB/TrEMBL:A0A0M7QD82^ Escherichia phage slur14, complete genome.|neighbours:ID:YP_009180674.1(1),ID:YP_009180676.1(-1)|neighbour_genes:Major capsid protein..,RNA ligase|
MAKINELLRESTTTNSNSIGRPNLVALTRATTKLIYSDIVATQRTNQPVAAFYGIKYLNPDNEFTFKTGATYAGEAGYVDREQITELTEESKLTLNKGDLFKYNNIVYKVLEDTPFADIEESDLELALQIAIVLLKVRLFSDAASTSKFESSDSEIADARFQINKWQTAVKSRKLKTGITVELAQDLEANGFDAPNFLEDLLATEMADEINKDILQSLITVSKRYKVTGITDTGFIDLSYASAPEAGRSLYRMVCEMVSHIQKESTYTATFCVASARAAAILAASGWLKHKPEDDKYLSQNAYGFLANGLPLYCDTNSPLDYVIVGVVENIGEKEIVGSIFYAPYTEGLDLDDPEHVGAFKVVVDPESLQPSIGLLVRYALSANPYTVAKDEKEARVIDGGDMDKMAGRSDLSVLLGVKLPKIIIDE
>ID:AVH86004.1 |[Escherichia phage vB_EcoM-G28]||_Escherichia_phage_vB_EcoM-G28.gbk|putative capsid vert..|1284|MG867727(170121):105602-106885:1 ^^ Escherichia phage vB_EcoM-G28, complete genome.|neighbours:ID:AVH86003.1(-1),ID:AVH86005.1(-1)|neighbour_genes:hypothetical protein,putative RNA ligase|
MAKINELLRESTTTNSNSIGRPNLVALTRATTKLIYSDIVATQRTNQPVAAFYGIKYLNPDNEFTFKTGATYAGEAGYVDREQITELTEESKLTLNKGDLFKYNNIVYKVLEDTPFATIEESDLELALQIAIVLLKVRLFSDAASTSKFESSDSEIADARFQINKWQTAVKSRKLKTGITVELAQDLEANGFDAPNFLEDLLATEMADEINKDILQSLITVSKRYKVTGITDTGFIDLSYASAPEAGRSLYRMVCEMVSHIQKESTYTATFCVASARAAAILAASGWLKHKPEDDKYLSQNAYGFLANGLPLYCDTNSPLDYVIVGVVENIGEKEIVGSIFYAPYTEGLDLDDPEHVGAFKVVVDPESLQPSIGLLVRYALSANPYTVAKDEKEARIIDGGDMDKMAGRSDLSVLLGVKLPKIIVDE
>ID:QDF15199.1 |[Escherichia phage vB_EcoM-Sa45lw]||_Escherichia_phage_vB_EcoM-Sa45lw_.gbk|capsid vertex protei..|1284|MK977694(167353):104198-105481:1 ^^ Escherichia phage vB_EcoM-Sa45lw, complete genome.|neighbours:ID:QDF15198.1(1),ID:QDF15200.1(-1)|neighbour_genes:major capsid protein,RNA ligase 2|
MAKINELLRESTTTNSNSIGRPNLVALTRATTKLIYSDIVATQRTNQPVAAFYGIKYLNPDNEFTFKTGATYAGEAGYVDREKITELTEESKLTLNKGDLFKYNNIVYKVLEDTPFADIEESDLELALQIAIVLLKVRLFSDAASTSKFESSDSEIADARFQINKWQTTVKSRKLKTGITVELAQDLEANGFDAPNFLEDLLATEMADEINKDILQSLITVSKRYKVTGITDTGFIDLSYASAPEAGRSLYRMVCEMVSHIQKESTYTATFCVASARAAAILAASGWLKHKPEDDKYLSQNAYGFLANGLPLYCDTNSPLDYVIVGVVENIGEKEIVGSIFYAPYTEGLDLDDPEHVGAFKVVVDPESLQPSIGLLVRYALSANPYTVAKDEKEARVIDGGDMDKMAGRSDLSVLLGVKLPKIIIDE
>ID:YP_009290442.1 |[Escherichia phage vB_EcoM-UFV13]||_Escherichia_phage_vB_EcoM-UFV13_.gbk|capsid vertex|1284|NC_031103(165772):104132-105415:1 ^GeneID:29081238^ Escherichia phage vB_EcoM-UFV13, complete genome.|neighbours:ID:YP_009290441.1(1),ID:YP_009290443.1(-1)|neighbour_genes:major capsid protein,hypothetical protein|
MAKINELLRESTTTNSNSIGRPNLVALTRATTKLIYSDIVATQRTNQPVAAFYGIKYLNPDNEFTFKTGATYAGEAGYVDREQITELTEESKLTLNKGDLFKYNNIVYKVLEDTPFADIEESDLELALQIAIVLLKVRLFSDAASTSKFESSDSEIADARFQINKWQTAVKSRKLKTGITVELAQDLEANGFDAPNFLEDLLATEMADEINKDILQSLITVSKRYKVTGITDTGFIDLSYASAPEAGRSLYRMVCEMVSHIQKESTYTATFCVASARAAAILAASGWLKHKPEDDKYLSQNAYGFLANGLPLYCDTNSPLDYVIVGVVENIGEKEIVGSIFYAPYTEGLDLDDPEHVGAFKVVVDPESLQPSIGLLVRYALSANPYTVAKDEKEARIIDGGDMDKMAGRSDLSVLLGVKLPKIIVDE
>ID:AUV61037.1 |[Escherichia phage vB_EcoM-fFiEco06]||_Escherichia_phage_vB_EcoM-fFiEco06_.gbk|capsid vertex protei..|1284|MG781190(167076):103947-105230:1 ^^ Escherichia phage vB_EcoM-fFiEco06, complete genome.|neighbours:ID:AUV61036.1(1),ID:AUV61038.1(-1)|neighbour_genes:major capsid protein,rnlB|
MAKINELLRESTTTNSNSIGRPNLVALTRATTKLIYSDIVATQRTNQPVAAFYGIKYLNPDNEFTFKTGATYAGEAGYVDREQITELTEESKLTLNKGDLFKYNNIVYKVLEDTPFADIEESDLELALQIAIVLLKVRLFSDAAVTSKFENSDSEIADARFQINKWQTAVKSRKLKTGITVELAQDLEANGFDAPNFLEDLLATEMADEINKDILQSLITVSKRYKVTGITDTGFIDLSYASAPEAGRSLYRMVCEMVSHIQKESTYTATFCVASARAAAILAASGWLKHKPEDDKYLSQNAYGFLANGLPLYCDTNSPLDYVIVGVVENIGEKEIVGSIFYAPYTEGLDLDDPEHVGAFKVVVDPESLQPSIGLLVRYALSANPYTVAKDEKEARVIDGGDMDKMAGRSDLSVLLGVKLPKIIIDE
>ID:AUV61310.1 |[Escherichia phage vB_EcoM-fHoEco02]||_Escherichia_phage_vB_EcoM-fHoEco02_.gbk|capsid vertex protei..|1284|MG781191(167064):103937-105220:1 ^^ Escherichia phage vB_EcoM-fHoEco02, complete genome.|neighbours:ID:AUV61309.1(1),ID:AUV61311.1(-1)|neighbour_genes:major capsid protein,rnlB|
MAKINELLRESTTTNSNSIGRPNLVALTRATTKLIYSDIVATQRTNQPVAAFYGIKYLNPDNEFTFKTGATYAGEAGYVDREQITELTEESKLTLNKGDLFKYNNIVYKVLEDTPFADIEESDLELALQIAIVLLKVRLFSDAAVTSKFENSDSEIADARFQINKWQTAVKSRKLKTGITVELAQDLEANGFDAPNFLEDLLATEMADEINKDILQSLITVSKRYKVTGITDTGFIDLSYASAPEAGRSLYRMVCEMVSHIQKESTYTATFCVASARAAAILAASGWLKHKPEDDKYLSQNAYGFLANGLPLYCDTNSPLDYVIVGVVENIGEKEIVGSIFYAPYTEGLDLDDPEHVGAFKVVVDPESLQPSIGLLVRYALSANPYTVAKDEKEARVIDGGDMDKMAGRSDLSVLLGVKLPKIIIDE
>ID:AYP69745.1 |[Escherichia phage vB_EcoM_DalCa]||_Escherichia_phage_vB_EcoM_DalCa_.gbk|precursor of head ve..|1284|MH992510(166040):103403-104686:1 ^^ Escherichia phage vB_EcoM_DalCa, complete genome.|neighbours:ID:AYP69737.1(1),ID:AYP69979.1(-1)|neighbour_genes:major capsid protein,RNA ligase 2|
MAKINELLRESTTTNSNSIGRPNLVALTRATTKLIYSDIVATQRTNQPVAAFYGIKYLNPDNEFTFKTGATYAGEAGYVDREQITELTEESKLTLNKGDLFKYNNIVYKVLEDTPFADIEESDLELALQIAIVLLKVRLFSDAASTSKFESSDSEIADARFQINKWQTAVKSRKLKTGITVELAQDLEANGFDAPNFLEDLLATEMADEINKDILQSLITVSKRYKVTGITDTGFIDLSYASAPEAGRSLYRMVCEMVSHIQKESTYTATFCVASARAAAILAASGWLKHKPEDDKYLSQNAYGFLANGLPLYCDTNSPLDYVIVGVVENIGEKEIVGSIFYAPYTEGLDLDDPEHVGAFKVVVDPESLQPSIGLLVRYALSANPYTVAKDEKEARVIDGGDMDKMAGRSDLSVLLGVKLPKIIIDE
>ID:QBO63691.1 |[Escherichia phage vB_EcoM_G10400]||_Escherichia_phage_vB_EcoM_G10400.gbk|putative capsid vert..|1284|MK327937(170182):104979-106262:1 ^^ Escherichia phage vB_EcoM_G10400, complete genome.|neighbours:ID:QBO63690.1(1),ID:QBO63692.1(-1)|neighbour_genes:putative major capsi..,putative RNA ligase|
MAKINELLRESTTTNSNSIGRPNLVALTRATTKLIYSDIVATQRTNQPVAAFYGIKYLNPDNEFTFKTGATYAGEAGYVDREQITELTEESKLTLNKGDLFKYNNIVYKVLEDTPFADIEESDLELALQIAIVLLKVRLFSDAASTSKFESSDSEIADARFQINKWQTAVKSRKLKTGITVELAQDLEANGFDAPNFLEDLLATEMADEINKDILQSLITVSKRYKVTGITDTGFIDLSYASAPEAGRSLYRMVCEMVSHIQKESTYTATFCVASARAAAILAASGWLKHKPEDDKYLSQNAYGFLANGLPLYCDTNSPLDYVIVGVVENIGEKEIVGSIFYAPYTEGLDLDDPEHVGAFKVVVDPESLQPSIGLLVRYALSANPYTVAKDEKEARVIDGGDMDKMAGRSDLSVLLGVKLPKIIIDE
>ID:QBO62320.1 |[Escherichia phage vB_EcoM_G2248]||_Escherichia_phage_vB_EcoM_G2248.gbk|putative capsid vert..|1242|MK327932(170678):100965-102206:1 ^^ Escherichia phage vB_EcoM_G2248, complete genome.|neighbours:ID:QBO62319.1(1),ID:QBO62321.1(-1)|neighbour_genes:hypothetical protein,hypothetical protein|
MTHIFTELLRESTSSVANQTARPQLLSLTRAVNNLIFSDLVAIQPTDQPVSALYGLRYLNHDGQMTFRTAATYGGAVGDRSDIEEFSQEKSYDVGAKFKSGDVVYEVVTAGTVGADAATPEAAIFKGVMTNQIRFYSDCAPVEYFEDKNTEISSTSMQFDKWQVNVGSRKLKTSFTTELMQDLEASQINSENSVIDLLATVASEEINKDIIQKLITVSTRYKIKGITPDGVLSLVSVQDAPKQARELYRYACEMSNQMLRTSSFAGTYVLASSRVVGLLQSTGWMEETDNALSEGRLRCGLEVYADTVTPFDYMVVGCKHMIGDMESVGSLFYSPYTEADGAGAYKSVIDPNSFQHHVAIMNRYSLSVNPYTAKVDQEEHQVIKGDEWAKLAGRSEMSYILGIELPPLEIDNS
> |[Tevenvirinae Escherichia_phage_vB_EcoM_G2285]||_Escherichia_phage_vB_EcoM_G2285.gb|capsid vertex protei..|1284|MK327933.1(166675):107471-108754:1 ^RAST2:fig|1198136.60.peg.188^ Tevenvirinae Escherichia_phage_vB_EcoM_G2285|neighbours:(-1),(-1)|neighbour_genes:Phage protein,RNA ligase|
MSKIQKLLRESTTSTSNSIGRPNLVALTRATTKLIYSDIVATQRTNQPVAAFYGIKYLNPDNEFTFKTGATYAGEVGYVDREKITELTEESKVTLNKGDFFKYNNIVYKVLEDTPFADIRESDLELALQIAVVHLKVRLFSDAAVTSKFESSDSEISDARFQINKWQTSVKSRKLKTGLTVELAQDLEANGFDAPNFLEDLLATEMADEINKDILQSLITVSKRYKVTGITDTGFIDLSYASAPEAGRSLYRMVCEMVSHIQKETTYTATFCVASARAAAILAASGWLKHKPEDDKYLSQNAYGFLANGLPLYCDTNSPLDYVIVGVVENIGEKEIVGSIFYAPYTEGVDLDDPEHVGAFKVVVDPESLQPSIGLLVRYALSANPYTVAKDEKEARIIDGGDMDKMAGRSDLSVLLGVKLPKIIIDE
> |[Tevenvirinae _Escherichia_phage_vB_EcoM_G2469]||_Escherichia_phage_vB_EcoM_G2469.gb|capsid vertex protei..|1284|MK327934.1(170452):109607-110890:1 ^RAST2:fig|1198136.90.peg.189^ Tevenvirinae _Escherichia_phage_vB_EcoM_G2469|neighbours:(-1),(-1)|neighbour_genes:Phage protein,RNA ligase|
MSKIQKLLRESTTSTSNSIGRPNLVALTRATTKLIYSDIVATQRTNQPVAAFYGIKYLNPDNEFTFKTGATYAGEVGYVDREKITELTEESKVTLNKGDFFKYNNIVYKVLEDTPFADIQESDLELALQIAVVHLKVRLFSDAAVTSKFESSDSEISDARFQINKWQTSVKSRKLKTGLTVELAQDLEANGFDAPNFLEDLLATEMADEINKDILQSLITVSKRYKVTGITDTGFIDLSYASAPEAGRSLYRMVCEMVSHIQKETTYTATFCVASARAAAILAASGWLKHKPEDDKYLSQNAYGFLANGLPLYCDTNSPLDYVIVGVVENIGEKEIVGSIFYAPYTEGVDLDDPEHVGAFKVVVDPESLQPSIGLLVRYALSANPYTVAKDEKEARIIDGGDMDKMAGRSDLSVLLGVKLPKIIIDE
> |[Tevenvirinae Escherichia_phage_vB_EcoM_G2494]||_Escherichia_phage_vB_EcoM_G2494.gb|hypothetical protein|1242|MK327935.1(168327):98817-100058:1 ^RAST2:fig|1198136.61.peg.173^ Tevenvirinae Escherichia_phage_vB_EcoM_G2494|neighbours:(1),(-1)|neighbour_genes:Phage protein,Phage protein (ACLAM..|
MTHIFTELLRESTSSVANQTARPQLLSLTRAVNNLIFSDLVAIQPTDQPVSALYGLRYLNRDGQMTFRTAATYGGAAGDRTEIEEFSKEKSYDEGALFKSGDVVYEVVTAGTVGEDAETPESAIFKGVMTNKIRFYSDCASVEYFEDKNTEIASTSMQFDKWQVNVGSRKLKTSFTTELMQDLEASQINSENSVIDLLATVASEEINKDIIQKLITVSSRYKIKGITPDGVLSLVSVQDAPTQSRELYRYACEMSNQMLRTSSFAGTYVLASSRVVGLLQSSGWMEETDNALSEGRLRCGLEVYADTTTPFDYMLVGCKHMIGDMESVGSLFYSPYTEADGAGAYKSVIDPNSFQHHVAIMNRYSLSVNPYTSKVDQEEHQVIKGDDWGKMAGRSEMSYILGIELPPLEIDNA
>ID:QBO65582.1 |[Escherichia phage vB_EcoM_G2540-3]||_Escherichia_phage_vB_EcoM_G2540-3_.gbk|putative capsid vert..|1284|MK327944(168654):104047-105330:1 ^^ Escherichia phage vB_EcoM_G2540-3, complete genome.|neighbours:ID:QBO65581.1(1),ID:QBO65583.1(-1)|neighbour_genes:putative major capsi..,putative RNA ligase|
MAKINELLRESTTTNSNSIGRPNLVALTRATTKLIYSDIVATQRTNQPVAAFYGIKYLNPDNEFTFKTGATYAGEAGYVDREQITELTEESKLTLNKGDLFKYNNIVYKVLEDTPFATIEESDLELALQIAIVLLKVRLFSDAASTSKFESSDSEIADARFQINKWQTAVKSRKLKTGITVELAQDLEANGFDAPNFLEDLLATEMADEINKDILQSLITVSKRYKVTGITDTGFIDLSYASAPEAGRSLYRMVCEMVSHIQKESTYTATFCVASARAAAILAASGWLKHKPEDDKYLSQNAYGFLANGLPLYCDTNSPLDYVIVGVVENIGEKEIVGSIFYAPYTEGLDLDDPEHVGAFKVVVDPESLQPSIGLLVRYALSANPYTVAKDEKEARIIDGGDMDKMAGRSDLSVLLGVKLPKIIVDE
> |[Tevenvirinae _Escherichia_phage_vB_EcoM_G2540]||_Escherichia_phage_vB_EcoM_G2540.gb|capsid vertex protei..|1284|MK327936.1(168886):104412-105695:1 ^RAST2:fig|1198136.92.peg.189^ Tevenvirinae _Escherichia_phage_vB_EcoM_G2540|neighbours:(1),(-1)|neighbour_genes:major capsid protein,RNA ligase|
MAKINELLRESTTTNSNSIGRPNLVALTRATTKLIYSDIVATQRTNQPVAAFYGIKYLNPDNEFTFKTGATYAGEAGYVDREQITELTEESKLTLNKGDLFKYNNIVYKVLEDTPFADIEESDLELALQIAIVLLKVRLFSDAASTSKFESSDSEIADARFQINKWQTAVKSRKLKTGITVELAQDLEANGFDAPNFLEDLLATEMADEINKDILQSLITVSKRYKVTGITDSGFIDLSYASAPEAGRSLYRMVCEMVSHIQKESTYTATFCVASARAAAILAASGWLKHKPEDDKYLSQNAYGFLANGLPLYCDTNSPLDYVIVGVVENIGEKEIVGSIFYAPYTEGLDLDDPEHVGAFKVVVDPESLQPSIGLLVRYALSANPYTVAKDEKEARIIDGGDMDKMAGRSDLSVLLGVKLPKIIIDE
>ID:QBO64497.1 |[Escherichia phage vB_EcoM_G29]||_Escherichia_phage_vB_EcoM_G29_.gbk|putative capsid vert..|1284|MK327940(168241):105422-106705:1 ^^ Escherichia phage vB_EcoM_G29, complete genome.|neighbours:ID:QBO64496.1(1),ID:QBO64498.1(-1)|neighbour_genes:putative major capsi..,putative RNA ligase|
MAKINELLRESTTTNSNSIGRPNLVALTRATTKLIYSDIVATQRTNQPVAAFYGIKYLNPDNEFTFKTGATYAGEAGYVDREQITELTEESKLTLNKGDLFKYNNIVYKVLEDTPFADIEESDLELALQIAIVLLKVRLFSDAASTSKFESSDSEIADARFQINKWQTAVKSRKLKTGITVELAQDLEANGFDAPNFLEDLLATEMADEINKDILQSLITVSKRYKVTGITDTGFIDLSYASAPEAGRSLYRMVCEMVSHIQKESTYTATFCVASARAAAILAASGWLKHKPEDDKYLSQNAYGFLANGLPLYCDTNSPLDYVIVGVVENIGEKEIVGSIFYAPYTEGLDLDDPEHVGAFKVVVDPESLQPSIGLLVRYALSANPYTVAKDEKEARVIDGGDMDKMAGRSDLSVLLGVKLPKIIIDE
> |[Tevenvirinae _Escherichia_phage_vB_EcoM_G37-3]||_Escherichia_phage_vB_EcoM_G37-3.gb|hypothetical protein|1242|MK327941.1(167832):98380-99621:1 ^RAST2:fig|1198136.91.peg.174^ Tevenvirinae _Escherichia_phage_vB_EcoM_G37-3|neighbours:(1),(-1)|neighbour_genes:hypothetical protein,Phage protein (ACLAM..|
MTHIFTELLRESTSSVANQTARPQLLSLTRAVNNLIFSDLVAIQPTDQPVSALYGLRYLNHDGQMTFRTAATYGGAVGDRTEIEEFSKEKSYDEGALFKSGDVVYEVVTAGTVGEDAETPEAAIFKGVMTNKIRFYSDCASVEYFEDKNTEIASTSMQFDKWQVNVGSRKLKTSFTTELMQDLEASQINSENSVIDLLATVASEEINKDIIQKLITVSSRYKIKGITPDGVLSLVSVQDAPTQARELYRYACEMSNQMLRTSSFAGTYVLASSRVVGLLQSSGWMEETDNALSEGRLRCGLEVYADTTTPFDYMLVGCKHMIGDMESVGSLFYSPYTEADGAGAYKSVIDPNSFQHHVAIMNRYSLSVNPYTSKVDQEEHQVIKGDDWGKMAGRSEMSYILGIELPPLEIDNA
> |[Tevenvirinae _Escherichia_phage_vB_EcoM_GG4498]||_Escherichia_phage_vB_EcoM_G4498.gb|capsid vertex protei..|1284|MK327939.1(167826):104935-106218:1 ^RAST2:fig|1198136.93.peg.188^ Tevenvirinae _Escherichia_phage_vB_EcoM_GG4498|neighbours:(1),(-1)|neighbour_genes:major capsid protein,RNA ligase|
MAKINELLRESTTTNSNSIGRPNLVALTRATTKLIYSDIVATQRTNQPVAAFYGIKYLNPDNEFTFKTGATYAGEAGYVDREQITELTEESKLTLNKGDLFKYNNIVYKVLEDTPFADIEESDLELALQIAIVLLKVRLFSDAASTSKFESSDSEIADARFQINKWQTAVKSRKLKTGITVELAQDLEANGFDAPNFLEDLLATEMADEINKDILQSLITVSKRYKVTGITDTGFIDLSYASAPEAGRSLYRMVCEMVSHIQKESTYTATFCVASARAAAILAASGWLKHKPEDDKYLSQNAYGFLANGLPLYCDTNSPLDYVIVGVVENIGEKEIVGSIFYAPYTEGLDLDDPEHVGAFKVVVDPESLQPSIGLLVRYALSANPYTVAKDEKEARIIDGGDMDKMAGRSDLSVLLGVKLPKIIVDE
>ID:QBO65869.1 |[Escherichia phage vB_EcoM_G4500]||_Escherichia_phage_vB_EcoM_G4500_.gbk|putative capsid vert..|1284|MK327945(168363):105422-106705:1 ^^ Escherichia phage vB_EcoM_G4500, complete genome.|neighbours:ID:QBO65868.1(1),ID:QBO65870.1(-1)|neighbour_genes:putative major capsi..,putative RNA ligase|
MAKINELLRESTTTNSNSIGRPNLVALTRATTKLIYSDIVATQRTNQPVAAFYGIKYLNPDNEFTFKTGATYAGEAGYVDREQITELTEESKLTLNKGDLFKYNNIVYKVLEDTPFADIEESDLELALQIAIVLLKVRLFSDAASTSKFESSDSEIADARFQINKWQTAVKSRKLKTGITVELAQDLEANGFDAPNFLEDLLATEMADEINKDILQSLITVSKRYKVTGITDTGFIDLSYASAPEAGRSLYRMVCEMVSHIQKESTYTATFCVASARAAAILAASGWLKHKPEDDKYLSQNAYGFLANGLPLYCDTNSPLDYVIVGVVENIGEKEIVGSIFYAPYTEGLDLDDPEHVGAFKVVVDPESLQPSIGLLVRYALSANPYTVAKDEKEARVIDGGDMDKMAGRSDLSVLLGVKLPKIIIDE
>ID:QBO66144.1 |[Escherichia phage vB_EcoM_G4507]||_Escherichia_phage_vB_EcoM_G4507_.gbk|putative capsid vert..|1284|MK327946(168828):104925-106208:1 ^^ Escherichia phage vB_EcoM_G4507, complete genome.|neighbours:ID:QBO66143.1(1),ID:QBO66145.1(-1)|neighbour_genes:putative major capsi..,putative RNA ligase|
MAKINELLRESTTTNSNSIGRPNLVALTRATTKLIYSDIVATQRTNQPVAAFYGIKYLNPDNEFTFKTGATYAGEAGYVDREQITELTEESKLTLNKGDLFKYNNIVYKVLEDTPFADIEESDLELALQIAIVLLKVRLFSDAASTSKFESSDSEIADARFQINKWQTAVKSRKLKTGITVELAQDLEANGFDAPNFLEDLLATEMADEINKDILQSLITVSKRYKVTGITDTGFIDLSYASAPEAGRSLYRMVCEMVSHIQKESTYTATFCVASARAAAILAASGWLKHKPEDDKYLSQNAYGFLANGLPLYCDTNSPLDYVIVGVVENIGEKEIVGSIFYAPYTEGLDLDDPEHVGAFKVVVDPESLQPSIGLLVRYALSANPYTVAKDEKEARVIDGGDMDKMAGRSDLSVLLGVKLPKIIIDE
>ID:QBO65045.1 |[Escherichia phage vB_EcoM_G50]||_Escherichia_phage_vB_EcoM_G50_.gbk|putative capsid vert..|1284|MK327942(167728):104072-105355:1 ^^ Escherichia phage vB_EcoM_G50, complete genome.|neighbours:ID:QBO65044.1(1),ID:QBO65046.1(-1)|neighbour_genes:putative major capsi..,putative RNA ligase|
MAKINELLRESTTTNSNSIGRPNLVALTRATTKLIYSDIVATQRTNQPVAAFYGIKYLNPDNEFTFKTGATYAGEAGYVDREQITELTEESKLTLNKGDLFKYNNIVYKVLEDTPFADIEESDLELALQIAIVLLKVRLFSDAASTSKFESSDSEIADARFQINKWQTAVKSRKLKTGITVELAQDLEANGFDAPNFLEDLLATEMADEINKDILQSLITVSKRYKVTGITDTGFIDLSYASAPEAGRSLYRMVCEMVSHIQKESTYTATFCVASARAAAILAASGWLKHKPEDDKYLSQNAYGFLANGLPLYCDTNSPLDYVIVGVVENIGEKEIVGSIFYAPYTEGLDLDDPEHVGAFKVVVDPESLQPSIGLLVRYALSANPYTVAKDEKEARIIDGGDMDKMAGRSDLSVLLGVKLPKIIVDE
> |[Tevenvirinae _Escherichia_phage_vB_EcoM_G5211]||_Escherichia_phage_vB_EcoM_G5211.gb|hypothetical protein|1242|MK327947.1(164278):97969-99210:1 ^RAST2:fig|1198136.94.peg.172^ Tevenvirinae _Escherichia_phage_vB_EcoM_G5211|neighbours:(1),(-1)|neighbour_genes:Phage protein,Phage protein (ACLAM..|
MTHIFTELLRESTSSVANQTARPQLLSLTRAVNNLIFSDLVAIQPTDQPVSALYGLRYLNRDGQMTFRTAATYGGAAGDRTEIEEFSKEKSYDEGALFKSGDVVYEVVTAGTVGEDAETPESAIFKGVMTNKIRFYSDCASVEYFEDKNTEIASTSMQFDKWQVNVGSRKLKTSFTTELMQDLEASQINSENSVIDLLATVASEEINKDIIQKLITVSSRYKIKGITPDGVLSLVSVQDAPTQSRELYRYACEMSNQMLRTSSFAGTYVLASSRVVGLLQSSGWMEETDNALSEGRLRCGLEVYADTTTPFDYMLVGCKHMIGDMESVGSLFYSPYTEADGAGAYKSVIDPNSFQHHVAIMNRYSLSVNPYTSKVDQEEHQVIKGDDWGKMAGRSEMSYILGIELPPLEIDNA
>ID:QBO65323.1 |[Escherichia phage vB_EcoM_G53]||_Escherichia_phage_vB_EcoM_G53_.gbk|putative capsid vert..|1284|MK327943(167834):108017-109300:1 ^^ Escherichia phage vB_EcoM_G53, complete genome.|neighbours:ID:QBO65322.1(-1),ID:QBO65324.1(-1)|neighbour_genes:hypothetical protein,putative RNA ligase|
MSKIQKLLRESTTSTSNSIGRPNLVALTRATTKLIYSDIVATQRTNQPVAAFYGIKYLNPDNEFTFKTGATYAGEVGYVDREKITELTEESKVTLNKGDFFKYNNIVYKVLEDTPFADIQESDLELALQIAVVHLKVRLFSDAAVTSKFESSDSEISDARFQINKWQTSVKSRKLKTGLTVELAQDLEANGFDAPNFLEDLLATEMADEINKDILQSLITVSKRYKVTGITDTGFIDLSYASAPEAGRSLYRMVCEMVSHIQKETTYTATFCVASARAAAILAASGWLKHKPEDDKYLSQNAYGFLANGLPLYCDTNSPLDYVIVGVVENIGEKEIVGSIFYAPYTEGVDLDDPEHVGAFKVVVDPESLQPSIGLLVRYALSANPYTVAKDEKEARIIDGGDMDKMAGRSDLSVLLGVKLPKIIVDE
>ID:QBQ80056.1 |[Escherichia phage vB_EcoM_G8]||_Escherichia_phage_vB_EcoM_G8_.gbk|putative capsid vert..|1284|MK373787(169650):105496-106779:1 ^^ Escherichia phage vB_EcoM_G8, complete genome.|neighbours:ID:QBQ80055.1(1),ID:QBQ80057.1(-1)|neighbour_genes:putative major capsi..,putative RNA ligase|
MAKINELLRESTTTNSNSIGRPNLVALTRATTKLIYSDIVATQRTNQPVAAFYGIKYLNPDNEFTFKTGATYAGEAGYVDREQITELTEESKLTLNKGDLFKYNNIVYKVLEDTPFADIEESDLELALQIAIVLLKVRLFSDAASTSKFESSDSEIADARFQINKWQTAVKSRKLKTGITVELAQDLEANGFDAPNFLEDLLATEMADEINKDILQSLITVSKRYKVTGITDTGFIDLSYASAPEAGRSLYRMVCEMVSHIQKESTYTATFCVASARAAAILAASGWLKHKPEDDKYLSQNAYGFLANGLPLYCDTNSPLDYVIVGVVENIGEKEIVGSIFYAPYTEGVDLDDPEHVGAFKVVVDPESLQPSIGLLVRYALSANPYTVAKDEKEARVIDGGDMDKMAGRSDLSVLLGVKLPKIIVDE
>ID:QBQ77958.1 |[Escherichia phage vB_EcoM_G9062]||_Escherichia_phage_vB_EcoM_G9062_.gbk|putative capsid vert..|1284|MK373779(168670):105261-106544:1 ^^ Escherichia phage vB_EcoM_G9062, complete genome.|neighbours:ID:QBQ77957.1(1),ID:QBQ77959.1(-1)|neighbour_genes:putative major capsi..,putative Rnl2 family..|
MAKINELLRESTTTNSNSIGRPNLVALTRATTKLIYSDIVATQRTNQPVAAFYGIKYLNPDNEFTFKTGATYAGEAGYVDREQITELTEESKLTLNKGDLFKYNNIVYKVLEDTPFADIEESDLELALQIAIVLLKVRLFSDAASTSKFESSDSEIADARFQINKWQTAVKSRKLKTGITVELAQDLEANGFDAPNFLEDLLATEMADEINKDILQSLITVSKRYKVTGITDTGFIDLSYASAPEAGRSLYRMVCEMVSHIQKESTYTATFCVASARAAAILAASGWLKHKPEDDKYLSQNAYGFLANGLPLYCDTNSPLDYVIVGVVENIGEKEIVGSIFYAPYTEGLDLDDPEHVGAFKVVVDPESLQPSIGLLVRYALSANPYTVAKDEKEARIIDGGDMDKMAGRSDLSVLLGVKLPKIIVDE
>ID:AXC34004.1 |[Escherichia phage vB_EcoM_JB75]||_Escherichia_phage_vB_EcoM_JB75_.gbk|head vertex protein|1284|MH355584(167208):61129-62412:-1 ^^ Escherichia phage vB_EcoM_JB75, complete genome.|neighbours:ID:AXC34018.1(1),ID:AXC33995.1(-1)|neighbour_genes:RNA ligase 2,major capsid protein|
MAKINELLRESTTTNSNSIGRPNLVALTRATTKLIYSDIVATQRTNQPVAAFYGIKYLNPDNEFTFKTGATYAGEAGYVDREQITELTEESKLTLNKGDLFKYNNIVYKVLEDTPFADIEESDLELALQIAIVLLKVRLFSDAAVTSKFENSDSEIADARFQINKWQTAVKSRKLKTGITVELAQDLEANGFDAPNFLEDLLATEMADEINKDILQSLITVSKRYKVTGITDTGFIDLSYASAPEAGRSLYRMVCEMVSHIQKESTYTATFCVASARAAAILAASGWLKHKPEDDKYLSQNAYGFLANGLPLYCDTNSPLDYVIVGVVENIGEKEIVGSIFYAPYTEGLDLDDPEHVGAFKVVVDPESLQPSIGLLVRYALSANPYTVAKDEKEARVIDGGDMDKMAGRSDLSVLLGVKLPKIIIDE
>ID:YP_009037592.1 |[Escherichia phage vB_EcoM_JS09]||_Escherichia_phage_vB_EcoM_JS09_.gbk|capsid vertex protei..|1284|NC_024124(169148):60191-61474:-1 ^GeneID:19524979^ Escherichia phage vB_EcoM_JS09, complete genome.|neighbours:ID:YP_009037591.1(1),ID:YP_009037593.1(1)|neighbour_genes:RNA ligase 2,hypothetical protein|
MSKIQKLLRESTTSTSNSIGRPNLVALTRATTKLIYSDIVATQRTNQPVAAFYGIKYLNPDNEFTFKTGATYAGEVGYVDREKITELTEESKVTLNKGDFFKYNNIVYKVLEDTPFADIQESDLELALQIAVVHLKVRLFSDAAVTSKFESSDSEISDARFQINKWQTSVKSRKLKTGLTVELAQDLEANGFDAPNFLEDLLATEMADEINKDILQSLITVSKRYKVTGITDTGFIDLSYASAPEAGRSLYRMVCEMVSHIQKETTYTATFCVASARAAAILAASGWLKHKPEDDKYLSQNAYGFLANGLPLYCDTNSPLDYVIVGVVENIGEKEIVGSIFYAPYTEGVDLDDPEHVGAFKVVVDPESLQPSIGLLVRYALSANPYTVAKDEKEARIIDGGDMDKMAGRSDLSVLLGVKLPKIIIDE
>ID:QBQ78461.1 |[Escherichia phage vB_EcoM_KAW1E185]||_Escherichia_phage_vB_EcoM_KAW1E185_.gbk|putative capsid vert..|1284|MK373781(164987):104319-105602:1 ^^ Escherichia phage vB_EcoM_KAW1E185, complete genome.|neighbours:ID:QBQ78460.1(1),ID:QBQ78462.1(-1)|neighbour_genes:putative major capsi..,putative RNA ligase|
MAKINELLRESTTTNSNSIGRPNLVALTRATTKLIYSDIVATQRTNQPVAAFYGIKYLNPDNEFTFKTGATYAGEAGYVDREQITELTEESKLTLNKGDLFKYNNIVYKVLEDTPFADIEESDLELALQIAIVLLKVRLFSDAAVTSKFESSDSEIADARFQINKWQTAVKSRKLKTGITVELAQDLEANGFDAPNFLEDLLATEMADEINKDILQSLITVSKRYKVTGITDTGFIDLSYASAPEAGRSLYRMVCEMVSHIQKESTYTATFCVASARAAAILAASGWLKHKPEDDKYLSQNAYGFLANGLPLYCDTNSPLDYVIVGVVENIGEKEIVGSIFYAPYTEGLDLDDPEHVGAFKVVVDPESLQPSIGLLVRYALSANPYTVAKDEKEARIIDGGDMDKMAGRSDLSVLLGVKLPKIIVDE
> |[Tevenvirinae Escherichia_phage_vB_EcoM_KAW3E185]||_Escherichia_phage_vB_EcoM_KAW3E185.gb|capsid vertex protei..|1284|MK373782.1(170187):108713-109996:1 ^RAST2:fig|1198136.54.peg.189^ Tevenvirinae Escherichia_phage_vB_EcoM_KAW3E185|neighbours:(-1),(-1)|neighbour_genes:Phage protein,RNA ligase|
MSKIQKLLRESTTSTSNSIGRPNLVALTRATTKLIYSDIVATQRTNQPVAAFYGIKYLNPDNEFTFKTGATYAGEVGYVDREKITELTEESKVTLNKGDFFKYNNIVYKVLEDTPFADIQESDLELALQIAVVHLKVRLFSDAAVTSKFESSDSEISDARFQINKWQTSVKSRKLKTGLTVELAQDLEANGFDAPNFLEDLLATEMADEINKDILQSLITVSKRYKVTGITDTGFIDLSYASAPEAGRSLYRMVCEMVSHIQKETTYTATFCVASARAAAILAASGWLKHKPEDDKYLSQNAYGFLANGLPLYCDTNSPLDYVIVGVVENIGEKEIVGSIFYAPYTEGVDLDDPEHVGAFKVVVDPESLQPSIGLLVRYALSANPYTVAKDEKEARIIDGGDMDKMAGRSDLSVLLGVKLPKIIIDE
>ID:QBQ79236.1 |[Escherichia phage vB_EcoM_MM02]||_Escherichia_phage_vB_EcoM_MM02_.gbk|putative capsid vert..|1284|MK373784(169201):109987-111270:1 ^^ Escherichia phage vB_EcoM_MM02, complete genome.|neighbours:ID:QBQ79235.1(-1),ID:QBQ79237.1(-1)|neighbour_genes:hypothetical protein,putative RNA ligase|
MSKIQKLLRESTTSTSNSIGRPNLVALTRATTKLIYSDIVATQRTNQPVAAFYGIKYLNPDNEFTFKTGATYAGEVGYVDREKITELTEESKVTLNKGDFFKYNNIVYKVLEDTPFADIQESDLELALQIAVVHLKVRLFSDAAVTSKFESSDSEISDARFQINKWQTSVKSRKLKTGLTVELAQDLEANGFDAPNFLEDLLATEMADEINKDILQSLITVSKRYKVTGITDTGFIDLSYASAPEAGRSLYRMVCEMVSHIQKETTYTATFCVASARAAAILAASGWLKHKPEDDKYLSQNAYGFLANGLPLYCDTNSPLDYVIVGVVENIGEKEIVGSIFYAPYTEGVDLDDPEHVGAFKVVVDPESLQPSIGLLVRYALSANPYTVAKDEKEARIIDGGDMDKMAGRSDLSVLLGVKLPKIIIDE
>ID:QBQ79504.1 |[Escherichia phage vB_EcoM_OE5505]||_Escherichia_phage_vB_EcoM_OE5505_.gbk|putative capsid vert..|1284|MK373785(168756):105737-107020:1 ^^ Escherichia phage vB_EcoM_OE5505, complete genome.|neighbours:ID:QBQ79503.1(1),ID:QBQ79505.1(-1)|neighbour_genes:putative major capsi..,putative RNA ligase|
MAKINELLRESTTTNSNSIGRPNLVALTRATTKLIYSDIVATQRTNQPVAAFYGIKYLNPDNEFTFKTGATYAGEAGYVDREQITELTEESKLTLNKGDLFKYNNIVYKVLEDTPFADIEESDLELALQIAIVLLKVRLFSDAAVTSKFENSDSEIADARFQINKWQTAVKSRKLKTGITVELAQDLEANGFDAPNFLEDLLATEMADEINKDILQSLITVSKRYKVTGITDTGFIDLSYASAPEAGRSLYRMVCEMVSHIQKESTYTATFCVASARAAAILAASGWLKHKPEDDKYLSQNAYGFLANGLPLYCDTNSPLDYVIVGVVENIGEKEIVGSIFYAPYTEGLDLDDPEHVGAFKVVVDPESLQPSIGLLVRYALSANPYTVAKNEKEARVIDGGDMDKMAGRSDLSVLLGVKLPKIIIDE
> |[Tevenvirinae _Escherichia_phage_vB_EcoM_PhAPEC2]||_Escherichia_phage_vB_EcoM_PhAPEC2.gb|capsid vertex protei..|1284|NC_024794.1(167318):108597-109880:1 ^RAST2:fig|1198136.124.peg.186^ Tevenvirinae _Escherichia_phage_vB_EcoM_PhAPEC2|neighbours:(-1),(-1)|neighbour_genes:Phage protein,RNA ligase|
MSKIQKLLRESTTSTSNSIGRPNLVALTRATTKLIYSDIVATQRTNQPVAAFYGIKYLNPDNEFTFKTGATYAGEVGYVDREKITELTEESKVTLNKGDFFKYNNIVYKVLEDTPFADIQESDLELALQIAVVHLKVRLFSDAAVTSKFESSGSEISDARFQINKWQTSVKSRKLKTGLTVELAQDLEANGFDAPNFLEDLLATEMADEINKDILQSLITVSKRYKVTGITDTGFIDLSYASAPEAGRSLYRMVCEMVSHIQKETTYTATFCVASARAAAILAASGWLKHKPEDDKYLSQNAYGFLANGLPLYCDTNSPLDYVIVGVVENIGEKEIVGSIFYAPYTEGVDLDDPEHVGAFKVVVDPESLQPSIGLLVRYALSANPYTVAKDEKEARIIDGGDMDKMAGRSDLSVLLGVKLPKIIIDE
>ID:QBQ79788.1 |[Escherichia phage vB_EcoM_R5505]||_Escherichia_phage_vB_EcoM_R5505_.gbk|putative capsid vert..|1284|MK373786(167317):105510-106793:1 ^^ Escherichia phage vB_EcoM_R5505, complete genome.|neighbours:ID:QBQ79787.1(1),ID:QBQ79789.1(-1)|neighbour_genes:putative major capsi..,putative RNA ligase|
MAKINELLRESTTTNSNSIGRPNLVALTRATTKLIYSDIVATQRTNQPVAAFYGIKYLNPDNEFTFKTGATYAGEAGYVDREQITELTEESKLTLNKGDLFKYNNIVYKVLEDTPFADIEESDLELALQIAIVLLKVRLFSDAASTSKFESSDSEIADARFQINKWQTAVKSRKLKTGITVELAQDLEANGFDAPNFLEDLLATEMADEINKDILQSLITVSKRYKVTGITDSGFIDLSYASAPEAGRSLYRMVCEMVSHIQKESTYTATFCVASARAAAILAASGWLKHKPEDDKYLSQNAYGFLANGLPLYCDTNSPLDYVIVGVVENIGEKEIVGSIFYAPYTEGLDLDDPEHVGAFKVVVDPESLQPSIGLLVRYALSANPYTVAKDEKEARVIDGGDMDKMAGRSDLSVLLGVKLPKIIIDE
>ID:QBQ77197.1 |[Escherichia phage vB_EcoM_WFK]||_Escherichia_phage_vB_EcoM_WFK_.gbk|putative capsid vert..|1284|MK373775(164590):103914-105197:1 ^^ Escherichia phage vB_EcoM_WFK, complete genome.|neighbours:ID:QBQ77196.1(-1),ID:QBQ77198.1(-1)|neighbour_genes:hypothetical protein,putative RNA ligase|
MSKIQKLLRESTTSTSNSIGRPNLVALTRATTKLIYSDIVATQRTNQPVAAFYGIKYLNPDNEFTFKTGATYAGEAGYVDREKITELTEESKVTLNKGDFFKYNNIVYKVLEDTPFADIQESDLELALQIAVVHLKVRLFSDAAVTSKFESSDSEISDARFQINKWQTSVKSRKLKTGLTVELAQDLEANGFDAPNFLEDLLATEMADEINKDILQSLITVSKRYKVTGITDTGFIDLSYASAPEAGRSLYRMVCEMVSHIQKETTYTATFCVASARAAAILAASGWLKHKPEDDKYLSQNAYGFLANGLPLYCDTNSPLDYVIVGVVENLGEKEIVGSIFYAPYTEGVDLDDPEHVGAFKVVVDPESLQPSIGLLVRYALSANPYTVAKDEKEARVIDGGDMDKMAGRSDLSVLLGVKLPKIIIDE
>ID:QBQ76936.1 |[Escherichia phage vB_EcoM_WFL6982]||_Escherichia_phage_vB_EcoM_WFL6982_.gbk|putative capsid vert..|1284|MK373774(164279):103914-105197:1 ^^ Escherichia phage vB_EcoM_WFL6982, complete genome.|neighbours:ID:QBQ76935.1(-1),ID:QBQ76937.1(-1)|neighbour_genes:hypothetical protein,putative Rnl2 family..|
MSKIQKLLRESTTSTSNSIGRPNLVALTRATTKLIYSDIVATQRTNQPVAAFYGIKYLNPDNEFTFKTGATYAGEAGYVDREKITELTEESKVTLNKGDFFKYNNIVYKVLEDTPFADIQESDLELALQIAVVHLKVRLFSDAAVTSKFESSDSEISDARFQINKWQTSVKSRKLKTGLTVELAQDLEANGFDAPNFLEDLLATEMADEINKDILQSLITVSKRYKVTGITDTGFIDLSYASAPEAGRSLYRMVCEMVSHIQKETTYTATFCVASARAAAILAASGWLKHKPEDDKYLSQNAYGFLANGLPLYCDTNSPLDYVIVGVVENLGEKEIVGSIFYAPYTEGVDLDDPEHVGAFKVVVDPESLQPSIGLLVRYALSANPYTVAKDEKEARVIDGGDMDKMAGRSDLSVLLGVKLPKIIIDE
>ID:QBQ77689.1 |[Escherichia phage vB_EcoM_WFbE185]||_Escherichia_phage_vB_EcoM_WFbE185.gbk|putative capsid vert..|1284|MK373778(170429):109129-110412:1 ^^ Escherichia phage vB_EcoM_WFbE185, complete genome.|neighbours:ID:QBQ77688.1(-1),ID:QBQ77690.1(-1)|neighbour_genes:hypothetical protein,putative Rnl2 family..|
MSKIQKLLRESTTSTSNSIGRPNLVALTRATTKLIYSDIVATQRTNQPVAAFYGIKYLNPDNEFTFKTGATYAGEVGYVDREKITELTEESKVTLNKGDFFKYNNIVYKVLEDTPFADIQESDLELALQIAVVHLKVRLFSDAAVTSKFESSGSEISDARFQINKWQTAVKSRKLKTGLTVELAQDLEANGFDAPNFLEDLLATEMADEINKDILQSLITVSKRYKVTGITDTGFIDLSYASAPEAGRSLYRMVCEMVSHIQKESTYTATFCVASARAAAILAASGWLKHKPEDDKYLSQNAYGFLANGLPLYCDTNSPLDYVIVGVVENIGEKEIVGSIFYAPYTEGVDLDDPEHVGAFKVVVDPESLQPSIGLLVRYALSANPYTVAKDEKEARIIDGGDMDKMAGRSDLSVLLGVKLPKIIIDE
>ID:YP_007004916.1 |[Escherichia phage wV7]||_Escherichia_phage_wV7_.gbk|precursor of head ve..|1284|NC_019505(166452):103619-104902:1 ^GeneID:14010710^ Escherichia phage wV7, complete genome.|neighbours:ID:YP_007004915.1(1),ID:YP_007004917.1(-1)|neighbour_genes:major head protein,RNA ligase 2|
MAKINELLRESTTTNSNSIGRPNLVALTRATTKLIYSDIVATQRTNQPVAAFYGIKYLNPDNEFTFKTGATYAGEAGYVDREQITELTEESKLTLNKGDLFKYNNIVYKVLEDTPFADIEESDLELALQIAIVLLKVRLFSDAASTSKFESSDSEIADARFQINKWQTAVKSRKLKTGITVELAQDLEANGFDAPNFLEDLLATEMADEINKDILQSLITVSKRYKVTGITDTGFIDLSYASAPEAGRSLYRMVCEMVSHIQKESTYTATFCVASARAAAILAASGWLKHKPEDDKYLSQNAYGFLANGLPLYCDTNSPLDYVIVGVVENIGEKEIVGSIFYAPYTEGLDLDDPEHVGAFKVVVDPESLQPSIGLLVRYALSANPYTVAKDEKEARVIDGGDMDKMAGRSDLSVLLGVKLPKIIIDE
> |[Tevenvirinae Escherichia_virus_KFS-EC]||_Escherichia_virus_KFS-EC.gb|hypothetical protein|1242|MH560358.1(164715):40954-42195:1 ^RAST2:fig|1198136.83.peg.63^ Tevenvirinae Escherichia_virus_KFS-EC|neighbours:(1),(-1)|neighbour_genes:hypothetical protein,Phage protein (ACLAM..|
MTHIFTELLRESTSSVANQTARPQLLSLTRAVNNLIFSDLVAIQPTDQPVSALYGLRYLNRDGQMTFRTAATYGGAAGDRTEIEEFSKEKSYDEGALFKSGDVVYEVVTAGTVGEDAETPESAIFKGVMTNKIRFYSDCASVEYFEDKNTEIVSTSMQFDKWQVNVGSRKLKTSFTTELMQDLEASQINSENSVIDLLATVASEEINKDIIQKLITVSSRYKIKGITPDGVLSLVSVQDAPSQARELYRYACEMSNQMLRTSSFAGTYVLASSRVVGLLQSSGWMEETDNALSEGRLRCGLEVYADTTTPFDYMLVGCKHMIGDMESVGSLFYSPYTEADGAGAYKSVIDPNSFQHHVAIMNRYSLSVNPYTSKVDQEEHQVIKGDDWGKMAGRSEMSYILGIELPPLEIDNA
>ID:QDK04302.1 |[Escherichia virus VEc20]||_Escherichia_virus_VEc20_.gbk|vec20_172|1284|MN022785(167532):103666-104949:1 ^^ Escherichia virus VEc20, complete genome.|neighbours:ID:QDK04301.1(1),ID:QDK04303.1(-1)|neighbour_genes:vec20_171,vec20_173|
MAKINELLRESTTTNSNSIGRPNLVALTRATTKLIYSDIVATQRTNQPVAAFYGIKYLNPDNEFTFKTGATYAGEAGYVDREQITELTEESKLTLNKGDLFKYNNIVYKVLEDTPFADIEESDLELALQIAIVLLKVRLFSDAASTSKFESSDSEIADARFQINKWQTAVKSRKLKTGITVELAQDLEANGFDAPNFLEDLLATEMADEINKDILQSLITVSKRYKVTGITDNGFIDLSYASAPEAGRSLYRMVCEMVSHIQKESTYTATFCVASARAAAILAASGWLKHKPEDDKYLSQNAYGFLANGLPLYCDTNSPLDYVIVGVVENIGEKEIVGSIFYAPYTEGLDLDDPEHVGAFKVVVDPESLQPSIGLLVRYALSANPYTVAKDEKEARIIDGGDMDKMAGRSDLSVLLGVKLPKIIIDE
>ID:VCU44442.1 |[Escherichia virus vB_Eco_mar005P1]|vB_Eco_mar005P1|_Escherichia_virus_vB_Eco_mar005P1_.gbk|24|1284|LR027390(167773):42164-43447:1 ^^ Escherichia virus vB_Eco_mar005P1 genome assembly, chromosome: 1.|neighbours:ID:VCU44440.1(-1),ID:VCU44444.1(-1)|neighbour_genes:hypothetical protein,rnlB|
MSKIQKLLRESTTSTSNSIGRPNLVALTRATTKLVYSDIVATQRTNQPVAAFYGIKYLNPDNEFTFKTGATYAGEVGYVDREKITELTEESKVTLNKGDFFKYNNIVYKVLEDTPFADIQESDLELALQIAVVHLKVRLFSDAAVTSKFESSDSEISDARFQINKWQTSVKSRKLKTGLTVELAQDLEANGFDAPNFLEDLLATEMADEINKDILQSLITVSKRYKVTGITDTGFIDLSYASAPEAGRSLYRMVCEMVSHIQKETTYTATFCVASARAAAILAASGWLKHKPEDDKYLSQNAYGFLANGLPLYCDTNSPLDYVIVGVVENIGEKEIVGSIFYAPYTEGVDLDDPEHVGAFKVVVDPESLQPSIGLLVRYALSANPYTVAKDEKEARIIDGGDMDKMAGRSDLSVLLGVKLPKIIIDE
>ID:VCU44447.1 |[Escherichia virus vB_Eco_mar005P1]|vB_Eco_mar006P2|_Escherichia_virus_vB_Eco_mar005P1_strain_vB_Eco_mar006P2_.gbk|24|1284|LR027387(167773):143059-144342:1 ^^ Escherichia virus vB_Eco_mar005P1 strain vB_Eco_mar006P2 genome assembly, chromosome: 1.|neighbours:ID:VCU44445.1(-1),ID:VCU44449.1(-1)|neighbour_genes:hypothetical protein,rnlB|
MSKIQKLLRESTTSTSNSIGRPNLVALTRATTKLVYSDIVATQRTNQPVAAFYGIKYLNPDNEFTFKTGATYAGEVGYVDREKITELTEESKVTLNKGDFFKYNNIVYKVLEDTPFADIQESDLELALQIAVVHLKVRLFSDAAVTSKFESSDSEISDARFQINKWQTSVKSRKLKTGLTVELAQDLEANGFDAPNFLEDLLATEMADEINKDILQSLITVSKRYKVTGITDTGFIDLSYASAPEAGRSLYRMVCEMVSHIQKETTYTATFCVASARAAAILAASGWLKHKPEDDKYLSQNAYGFLANGLPLYCDTNSPLDYVIVGVVENIGEKEIVGSIFYAPYTEGVDLDDPEHVGAFKVVVDPESLQPSIGLLVRYALSANPYTVAKDEKEARIIDGGDMDKMAGRSDLSVLLGVKLPKIIIDE
>ID:VCU43252.1 |[Escherichia virus vB_Eco_mar005P1]|vB_Eco_mar007P3|_Escherichia_virus_vB_Eco_mar005P1_strain_vB_Eco_mar007P3_.gbk|24|1284|LR027383(167651):65050-66333:1 ^^ Escherichia virus vB_Eco_mar005P1 strain vB_Eco_mar007P3 genome assembly, chromosome: 1.|neighbours:ID:VCU43251.1(-1),ID:VCU43253.1(-1)|neighbour_genes:hypothetical protein,rnlB|
MSKIQKLLRESTTSTSNSIGRPNLVALTRATTKLVYSDIVATQRTNQPVAAFYGIKYLNPDNEFTFKTGATYAGEVGYVDREKITELTEESKVTLNKGDFFKYNNIVYKVLEDTPFADIQESDLELALQIAVVHLKVRLFSDAAVTSKFESSDSEISDARFQINKWQTSVKSRKLKTGLTVELAQDLEANGFDAPNFLEDLLATEMADEINKDILQSLITVSKRYKVTGITDTGFIDLSYASAPEAGRSLYRMVCEMVSHIQKETTYTATFCVASARAAAILAASGWLKHKPEDDKYLSQNAYGFLANGLPLYCDTNSPLDYVIVGVVENIGEKEIVGSIFYAPYTEGVDLDDPEHVGAFKVVVDPESLQPSIGLLVRYALSANPYTVAKDEKEARIIDGGDMDKMAGRSDLSVLLGVKLPKIIIDE
>ID:VCU43960.1 |[Escherichia virus vB_Eco_mar005P1]|vB_Eco_mar008P4|_Escherichia_virus_vB_Eco_mar005P1_strain_vB_Eco_mar008P4_.gbk|24|1284|LR027386(167773):47831-49114:1 ^^ Escherichia virus vB_Eco_mar005P1 strain vB_Eco_mar008P4 genome assembly, chromosome: 1.|neighbours:ID:VCU43959.1(-1),ID:VCU43961.1(-1)|neighbour_genes:hypothetical protein,rnlB|
MSKIQKLLRESTTSTSNSIGRPNLVALTRATTKLVYSDIVATQRTNQPVAAFYGIKYLNPDNEFTFKTGATYAGEVGYVDREKITELTEESKVTLNKGDFFKYNNIVYKVLEDTPFADIQESDLELALQIAVVHLKVRLFSDAAVTSKFESSDSEISDARFQINKWQTSVKSRKLKTGLTVELAQDLEANGFDAPNFLEDLLATEMADEINKDILQSLITVSKRYKVTGITDTGFIDLSYASAPEAGRSLYRMVCEMVSHIQKETTYTATFCVASARAAAILAASGWLKHKPEDDKYLSQNAYGFLANGLPLYCDTNSPLDYVIVGVVENIGEKEIVGSIFYAPYTEGVDLDDPEHVGAFKVVVDPESLQPSIGLLVRYALSANPYTVAKDEKEARIIDGGDMDKMAGRSDLSVLLGVKLPKIIIDE
>ID:VCU44821.1 |[Escherichia virus vB_Eco_mar005P1]|vB_Eco_mar009P5|_Escherichia_virus_vB_Eco_mar005P1_strain_vB_Eco_mar009P5_.gbk|24|1284|LR027391(167658):80593-81876:-1 ^^ Escherichia virus vB_Eco_mar005P1 strain vB_Eco_mar009P5 genome assembly, chromosome: 1.|neighbours:ID:VCU44820.1(1),ID:VCU44822.1(1)|neighbour_genes:rnlB,hypothetical protein|
MSKIQKLLRESTTSTSNSIGRPNLVALTRATTKLVYSDIVATQRTNQPVAAFYGIKYLNPDNEFTFKTGATYAGEVGYVDREKITHLTEESKVTLNKGDFFKYNNIVYKVLEDTPFADIQESDLELALQIAVVHLKVRLFSDAAVTSKFESSDSEISDARFQINKWQTSVKSRKLKTGLTVELAQDLEANGFDAPNFLEDLLATEMADEINKDILQSLITVSKRYKVTGITDTGFIDLSYASAPEAGRSLYRMVCEMVSHIQKETTYTATFCVASARAAAILAASGWLKHKPEDDKYLSQNAYGFLANGLPLYCDTNSPLDYVIVGVVENIGEKEIVGSIFYAPYTEGVDLDDPEHVGAFKVVVDPESLQPSIGLLVRYALSANPYTVAKDEKEARIIDGGDMDKMAGRSDLSVLLGVKLPKIIIDE
>ID:AUV57525.1 |[Klebsiella phage KP1]||_Klebsiella_phage_KP1_.gbk|capsid vertex|1281|MG751100(167989):94939-96219:1 ^^ Klebsiella phage KP1, complete genome.|neighbours:ID:AUV57524.1(1),ID:AUV57526.1(-1)|neighbour_genes:major capsid protein,hypothetical protein|
MAKINELLRESTTTSSNLIGRPNLVALTRATTKLIYTDLVATQRTKQPVAALYGIKYLNPNGDLTFATGATYAGQIGAPERESIEELTMANKDSFNKDDMFKYQNVVFKVLKDGPFTGTAETDEFGIVSEAVAANNIRMVSDAAVTEKFEGPDSDPITEASFKIDKWQTAVKSRKLKTDLTVELAQDLEANGFDAPELIDDLLATEMAEDINKDILQSLITVSSRFKVTGVSDKGVLDLTKQDSAPEQGRTLYRFICEMNSAVQRNTSYSGTYAVASTRCAAVLAASGWLMQKNDGTIPENAYGILNNGLPLYCDTNSPIDYVIVGVKAEFGGKETVGSLFYAPYTEGLDLDDPEHVGAFKVIVDPASLQPSVALLVRYALSVNPYTVGLDEDEARVINAADMDKMAGRSQMSVMLGVKLPKLIAD
>ID:APD20578.1 |[Klebsiella phage KPV15]|KPV15|_Klebsiella_phage_KPV15_.gbk|capsid vertex|663|KY000080(167034):116271-116933:1 ^^ Klebsiella phage KPV15, complete genome.|neighbours:ID:APD20577.1(1),ID:APD20579.1(-1)|neighbour_genes:capsid vertex,RNA ligase|
MAEDINKDILQSLITVSSRFKVAGVSDKGVLDLTKQDSAPEQGRTLYRFICEMNSAVQRNTSYSGTYAVASTRCAAVLAASGWLTQKNDGSIPENAYGMLNNGLPLYCDTNSPVDYVIVGVKAEFGGKETVGSLFYAPYTEGLDLDDPEHVGAFKVIVDPASLQPSVALLVRYALSVNPYTVGLDEDEARVINAADMDKMAGRSKMSVLLGVKLPKLIAD
> |[Tevenvirinae Klebsiella_phage_Marfa]||_Klebsiella_phage_Marfa.gb|capsid vertex protei..|1272|MN044033.1(168532):103480-104751:1 ^RAST2:fig|1198136.82.peg.195^ Tevenvirinae Klebsiella_phage_Marfa|neighbours:(1),(1)|neighbour_genes:major capsid protein,capsid vertex protei..|
MAKINELLRESTVTNSIQYGRPNLVALTRATTKLVYTDIVAEQRTTQPVAALYGVKYETPDDELSFKTGATYGGAASASDRDSIEEITSATHSVTAGTLYKYNNVVYKALETGALNGATIDEALSEALITLKLRFYSEAAETAKFESNNVEISSANFTVNKWNARVKTRKLKTSLTVELAQDLEANGFDANMFLEDLLATTMADEINKDVLQSLITVSKRYKVAGVSDDGSVDLSYSSAPEAARKLYQLVCEMNSHIQSKTSYSGTYVVASARAAAVLAGSGWLKHRPEDDEYLAESAYGFLANGLPVFVDVNSPLDYVTVGVKESFGGSEVIGSLFYAPYTEGLDLDNDEHVGAFKVVVDPDSLQPTISLMVRYALSANPYTVAKDEKEARDIDATNMDKMAGQSDMSVLLGVKLPAILSEP
> |[Tevenvirinae Klebsiella_phage_Marfa]||_Klebsiella_phage_Marfa.gb|capsid vertex protei..|1269|MN044033.1(168532):104751-106019:1 ^RAST2:fig|1198136.82.peg.196^ Tevenvirinae Klebsiella_phage_Marfa|neighbours:(1),(1)|neighbour_genes:capsid vertex protei..,hypothetical protein|
MKIDRLIQESTLTSSNQAGRPDLLSYTKATNKRIFKALVAEQRTSQPVAALYGIRVLNPEDNMTYVGGATFGGLMGPESRASTPEFVGQAPYNKGDLFKHNSVVFKALEDNPFAGSTETSHDELISEAIAAGTIRMVSDAAPTAQFEAGHPEIAEAGFRVDKWQTTVKSRKLKTSVTVELAQDLEANGFDAPDFLDDMLGIQMAEEVNKDILQSLVTVSSRFKVRGVSSKGVLDLTDPKYDNAQDRARTLYYYMCEMNSAVQRNTSFAGTYAVASSRCAAILAASGWVEKRDDGDELAYGYLKNGLPLYADMNTPAEYVIVGVNADMGEGQTVASLYYAPYTEGMDVEDDIDQMGEFKIVVDPDSLQPTISLLARYALSANPYTVAKDEKEARIIDGSDMDKMAGQSLLSSYLGVKLPPLEK
>ID:YP_009194467.1 |[Klebsiella phage Matisse]||_Klebsiella_phage_Matisse_.gbk|vertex protein|1290|NC_028750(176081):136651-137940:1 ^GeneID:26613406^ Klebsiella phage Matisse, complete genome.|neighbours:ID:YP_009194466.1(1),ID:YP_009194468.1(1)|neighbour_genes:homing endonuclease,ssDNA-binding protei..|
MSEKFYTINKLVRQSQLPPGLSKKVLDEATGTETINVANTRPDLVSLTRAVNNLIYGELVAIQETNLPTATLFGVRYRNPKGNMTFSSAATYSGKYASRDTIPDGAVGTAYTKGQVFKHPTSDVVYEATDSVTLAGADIDEAIMVAVFSNKLRLASEAAPTSQYETSEDISTTSFEMDRWNINVRSRKFKTEMTVELMQDLEANQFNAENVIEDVLGTVASEEVNKDIIQTLINVSNRYNVDGVITNGIFDATTAYTAKDAPALGRFLYQLVCEMGQEMNRTTSFEATYVLASSRVVGVLAASGWMHETDETHPLATGRLKNGYYVYTDTNTPFDYMLTGCKYDLGEMDHVGSLFYTPYTEADQAGSIKISVDPQSLQPKVAILMRYGLSVNPYTTAANERLVKGDDWVNLSGKSKMSQIVGIKLPKLG
>ID:AWY07074.1 |[Klebsiella phage Mineola]||_Klebsiella_phage_Mineola_.gbk|capsid vertex protei..|1281|MH333064(166130):104146-105426:1 ^^ Klebsiella phage Mineola, complete genome.|neighbours:ID:AWY07073.1(1),ID:AWY07075.1(1)|neighbour_genes:major capsid protein,hypothetical protein|
MAKINELLRESTTTSSNLIGRPNLVALTRATTKLIYTDLVATQRTKQPVAALYGIKYLNPNGDLTFNTGATYAGQIGAPERESIEELTMANKDSFNKDDMFKYQNVVFKVLKDGPFTGTAETDEFGIVSEAVAANNIRMMSDAAVTEKFEGPDSDPITEASFKIDKWQTAVKSRKLKTDLTVELAQDLEANGFDAPELIDDLLATEMAEDINKDILQSLITVSSRFKVTGVSDKGVLDLTKQDSAPEQGRTLYRFICEMNSAVQRNTSYSGTYAVASTRCAAVLAASGWLMQKNDGTIPENAYGILNNGLPLYCDTNSPIDYVIVGVKAEFGGKETVGSLFYAPYTEGLDLDDPEHVGAFKVIVDPASLQPSVALLVRYALSVNPYTVGLDEEKARVIDAADMDKMAGRSQMSVMLGVKLPKLIAD
>ID:YP_009607416.1 |[Klebsiella phage Miro]||_Klebsiella_phage_Miro_.gbk|vertex protein|1290|NC_041981(176055):136839-138128:1 ^GeneID:40083425^ Klebsiella phage Miro, complete genome.|neighbours:ID:YP_009607415.1(1),ID:YP_009607417.1(1)|neighbour_genes:homing endonuclease,UvsY recombination p..|
MSEKFYTINKLVRQSQLPPGLSKKVLDEATGTETINVANTRPDLVSLTRAVNNLIYGELVAIQETNLPTATLFGVRYRNPKGDMTFSSAATYSGKYASRDNIPVGAVGTAYTKGQVFKHPTSDVVYEATDSVTLAGADIDEAIMVAVFSNKLRLASEAAPTSQYETSEDISTTSFEMDRWNINVRSRKFKTEMTVELMQDLEANQFNAENVIEDVLGTVASEEVNKDIIQTLINVSHRYNVDGVVTNGIFDATTAYTAKDAPALGRFLYQLVCEMGQEMNRTTSFEATYVLASSRVVSVLSASGWMHETDETHPLATGRLKNGYYVYTDTNTPFDYLLTGCKYDLGEMDHVGSLFYTPYTEADQAGSIKISVDPQSLQPKVAILMRYGLSVNPYTTAANERLVKGDDWVNLSGKSKMSQIVGIKLPKLG
> |[Tevenvirinae _Klebsiella_phage_PKO111]||_Klebsiella_phage_PKO111.gb|capsid vertex protei..|960|NC_031095.1(168758):167799-168758:-1 ^RAST2:fig|1198136.84.peg.305^ Tevenvirinae _Klebsiella_phage_PKO111|neighbours:(1),end()|neighbour_genes:hypothetical protein,end()|
FKVLKDGPFTGTAETDEFGIVSEAVAANNIRMMSDAAVTEKFEGPDSDPITEASFKIDKWQTQVKSRKLKTDLTVELAQDLEANGFDAPELIDDLLATEMAEDINKDILQSLITVSSRFKVTGVSDKGVLDLTKQDSAPEQGRTLYRFICEMNSAVQRNTSYSGTYAVASTRCAAVLAASGWLMQKNDGTIPENAYGILNNGLPLYCDTNSPIDYVIVGVKAEFGGKETVGSLFYAPYTEGLDLDDPEHVGAFKVIVDPASLQPSVALLVRYALSVNPYTVGLDEDEARVINAADMDKMAGRSQMSVMLGVKLPKLIAD
>ID:YP_009288863.1 |[Klebsiella phage vB_KpnM_KpV477]||_Klebsiella_phage_vB_KpnM_KpV477_.gbk|putative capsid vert..|1281|NC_031087(168272):108708-109988:1 ^GeneID:29067167^ Klebsiella phage vB_KpnM_KpV477, complete genome.|neighbours:ID:YP_009288862.1(1),ID:YP_009288864.1(-1)|neighbour_genes:putative major head ..,hypothetical protein|
MAKINELLRESTTTSSNLIGRPNLVALTRATTKLIYTDLVATQRTKQPVAALYGIKYLNPNGDLTFNTGATYAGQIGAPERESIEELTMANKDSFNKDDMFKYQNVVFKVLKDSPFTDTAETDEFGLVSEAVAANNIRMLSDAAVTEKFEGPDSDPITEASFKIDKWQTQVKSRKLKTDLTVELAQDLEANGFDAPELIDDLLATEMAEDINKDILQSLITVSSRFKVAGVSDKGVLDLTKQDSAPEQGRTLYRFICEMNSAVQRNTSYSGTYAVASTRCAAVLAASGWLTQKNDGTIPDNAYGMLNNGLPLYCDTNSPVDYVIVGVKAEFGGKETVGSLFYAPYTEGLDLDDPEHVGAFKVIVDPASLQPSVALLVRYALSVNPYTVGLDEDEARVINAADMDKMAGRSKMSVLLGVKLPKLIAD
>ID:AUO78859.1 |[Klebsiella phage vB_Kpn_F48]||_Klebsiella_phage_vB_Kpn_F48.gbk|capsid vertex protei..|1269|MG746602(170764):128651-129919:-1 ^^ Klebsiella phage vB_Kpn_F48, complete genome.|neighbours:ID:AUO78858.1(1),ID:AUO78860.1(-1)|neighbour_genes:hypothetical protein,capsid vertex protei..|
MKIDRLIHESTLTSSNQVGRPDLLSYTKATNKRIFKALVAEQRTRQPVAALYGIRVLNPEDNMTYVGGATFGGLMGPESRASTPEFVGQAPYSKGDLFKHESVIFKALEDNPFAGSTETDHGELISEAIAAGTIRMVSDAAPTTQFEAGHPEIAEAGFRVDKWQTTVKSRKLKTSVTVELAQDLEANGFDAPDFLDDMLGIQMAEEVNKDVLQSLVTVSSRFKVHGVSSKGVLDLTDPKYDNAQDRARTLYYYMCEMNSAVQRNTSFAGTYAVASSRCAAILAASGWVEKRDDGDELAYGYLKNGLPLYADMNTPAEYVIVGVNADMGEGQTVASLYYAPYTEGMDVEDDVDQMGEFKIIVDPESLQPTISLLARYALSANPYTVAKDEKEARIIDGSDMDKMAGQSLLSSYLGVKLPPLEK
>ID:AUO78860.1 |[Klebsiella phage vB_Kpn_F48]||_Klebsiella_phage_vB_Kpn_F48.gbk|capsid vertex protei..|1275|MG746602(170764):129916-131190:-1 ^^ Klebsiella phage vB_Kpn_F48, complete genome.|neighbours:ID:AUO78859.1(-1),ID:AUO78861.1(-1)|neighbour_genes:capsid vertex protei..,major capsid protein|
MAKINELLRESTVTNSIQYGRPNLVALTRATTKLVYTDIVAEQRTTQPVAALYGVKYETPDDELSFNTGATYGGAASASDRDSIEEITSATHSVTAGELYKYNNVVYKALETGALDGATIAEALADALVTLKLRLYSEAAETAKFESNSVEISSANFTVNKWNARVKTRKLKTSLTVELAQDLEANGFDANMFLEDLLATTMADEVNKDVLQSLITVSRRYKVAGVSDNGTVDLSYDNAPEAARKLYQLVCEMNSYIQRETSYSGTFVVASARAAAVLAGSGWLKHRPEDDEYLAESAYGFLANGLPVFVDVNSPLDYVTVGVKESFGGNEIVGSLFYAPYTEGLDLDNDEHVGAFKVVVDPDSLQPTISLMIRYALSANPYTVAKDEKEARVIDATDMDKMAGQSNMSILLGVKLPAILSEPK
> |[Tevenvirinae Morganella_phage_vB_MmoM_MP1]||_Morganella_phage_vB_MmoM_MP1.gb|hypothetical protein|1248|NC_031020.1(163201):100051-101298:1 ^RAST2:fig|1198136.47.peg.181^ Tevenvirinae Morganella_phage_vB_MmoM_MP1|neighbours:(1),(-1)|neighbour_genes:major capsid protein,hypothetical protein|
MTNKIHNLLRESSTTASSSNGRPDLVGLTRATHDLIFTDLIAIQKTNQPEATLYGVKYLNQDNKMSFNTPAVYSGAINSRKGIDELDLNKVYAIGDLFIFEDVVYKILSLDPFKDIKSLPKDEAVGQAIIDGSIRYMSDAAETSHFEQNEVEIANASVRLDRWSVPVKTRKIKTELTVEFAQDLEHNQFDAEAVIDDMISTVLAEDINKDVIQKIMTVSSRYKVNGISDKGMLDLTNTDVAPEQGRALYRYICEMNASIERNTSYDGSYVLASSRCAALLSASGWMEINPDYPLAAGVLKNGLPVYSDPWSLVDYVVVGTKQNFGDLEHVGSLFYAPYMDFDDAGSYKLVVDPESLQPRLALMARYALSTNPYTVIDADENEDKAILVRGDDWDNLVGKSKMSYILGVKLPKLVE
>ID:YP_009211618.1 |[Pectobacterium bacteriophage PM2]||_Pectobacterium_bacteriophage_PM2.gbk|head vertex subunit ..|1275|NC_028940(170286):110500-111774:1 ^GeneID:26638090^ Pectobacterium bacteriophage PM2, complete genome.|neighbours:ID:YP_009211617.1(1),ID:YP_009211619.1(-1)|neighbour_genes:major head protein,hypothetical protein|
MSKIQNLLIESTTTVDSSTARPNLVGLTRATTKLIYGDLVAEQRTTQPIAALYGIKYLTPDNEFSFATAATYAGEVGYNDRQSITNFTQGISLVKDDLFQFENVVYKALQDDPLNGITGTDSEVLQEALVALTIRLVPDAAETSRFESGDGSAVSEAKFQINKWKAPVRSRKLKSILTVELAQDLEANGFDAPAFIEDLLATEMADEINKDILQSLITISSRYKVETVCENGIIDLTYDNSPEASRKLYELMCEMVSHIQRTTSYTATYVVASTRVAALLAGSGWLKHRPSDDEFLSPNAYGFLVNGLPLYCDTNSPLDYVTVGVKENYGGKEIIGSLFYAPYTEGLDLEDPEHVGAFKVVVDPESLQPAIALLVRYALTANPYTVAKDDKEARIIDSTNMDQMAGQSDLSVLLGVKLPKIIQE
>ID:QBP35518.1 |[Phage NC-G]||_Phage_NC-G.gbk|capsid vertex|1284|MK310184(170164):49035-50318:1 ^^ Phage NC-G, complete genome.|neighbours:ID:QBP35517.1(-1),ID:QBP35519.1(1)|neighbour_genes:hypothetical protein,capsid vertex|
MAKINELLRESTTTSSNSLGRPNLVALTRATTKLIYRDIIAEQRTSQPIAALYGVKYLTPDNEFSFQTGAVYGGEVGSKDRETIPELTDKAQAIAKGEYFKYQNIVYKALQASPLASTSATELTDALQEGLVSLTCRLVPDAAHTEKFEAGDVEISNAVFQVNKWNAPVKSRKLKTALTVELAQDMESNGFDAPAFLEDLLATVMADEINKDVLQSLITVSKRYKVTGVSDNGIIDLTYDSAPESARKLYEIVCEMNSEIQKTTSYSGTFVVASSRVAAMLAGSGWLKHKPEDNNWLPETAYGYLLNGLPLFCDVNSPLDYVIVGVKENYGGNEVVGSIFYAPYTEGLDLDDQEHVGAYKVIVDPDSLQPSISLMVRYALSANPYTVAKDDKEARVIDATNMDLMAGQSNMSYLLGVKLPAIIYEAD
>ID:QBP35519.1 |[Phage NC-G]||_Phage_NC-G.gbk|capsid vertex|1281|MK310184(170164):50318-51598:1 ^^ Phage NC-G, complete genome.|neighbours:ID:QBP35518.1(1),ID:QBP35520.1(-1)|neighbour_genes:capsid vertex,RNA ligase|
MSKIIDLIKESTLTAANSVGRPALLSYTQATNKRIFKALVAEQKTSQPVAALYGVRVLNPDDKMTYLGGATFAGQIGMSERENIPEFTDSSTAYAAGDMFQFESVVFKVLEASPFAGTTETDLGEVISEAVAAGHIRMVSDAAITSKFEQGHPEIAEAGFRIDKWQSEVKSRKLKTSLTVELAQDLESNGFNAPNFVENLLGIQMAEEINKDVLQSLITVSSRFKVQGVSEKGVLDLTNPRYDNAQDRARTLYYYMCEMNSAVQRQTSFAGTYAVASSRCAAILAASGWVEKKEDQDELAYGVLKNGLPLYADMNSPCDYVIVGVNAQMGEGQTVASLYYAPYTEGLDVVDEEGDTSVGEFKVIVDPESLQPTVALLARYALTANPYTVAKDDKEARIIDGSDMDKMANQSQLSSYLGVKLPPLEK
> |[Tevenvirinae _Proteus_phage_phiP4-3]||_Proteus_phage_phiP4-3.gb|hypothetical protein|1251|MG696114.1(167849):61011-62261:-1 ^RAST2:fig|1198136.86.peg.104^ Tevenvirinae _Proteus_phage_phiP4-3|neighbours:(1),(-1)|neighbour_genes:hypothetical protein,major capsid protein|
MTNKIQKLLRESSTTASSSNGRPDLVGLTRATHDLIFTDLIAIQNTNQPEATLYGVKYLNDNKDMSFMTPATYSGAIKSRENIEELDPSKSYSKDDMFKFEEVVYKVVKDNPFTDLTSLPKNEALGQAIIDGSIRFMSEAALTGHFEKKDVEIAEASVRLDRWNIPVRTRKIKTELTVEFAQDLNSNQFEAGAVIDDMLATILAEDVNKDVIQKIMTVSSRYKVKGISDKGMLDLTKTDVAPEQGRTLYRYICEMNASIERNTTYDGTYVLASSRCAAILSASGWMDINPDYPLAAGTLKNGLPVYSDPWSPVDYVVVGTKQNLGELEHVGSLFYAPYIDFDGAGAYKLVVDPDSLQPKLALMVRYGLSINPYTVIEVDETPQKESMLVQGDDWDNLVGKSKMSYILGVQLPKLIE
> |[Tevenvirinae _Proteus_phage_vB_PmiM_Pm5461]||_Proteus_phage_vB_PmiM_Pm5461.gb|Phage capsid vertex ..|1251|NC_028762.1(161989):100995-102245:1 ^RAST2:fig|1198136.85.peg.172^ Tevenvirinae _Proteus_phage_vB_PmiM_Pm5461|neighbours:(1),(-1)|neighbour_genes:major capsid protein,hypothetical protein|
MTDKIQNLLRESSTTAGSSNGRPDLVGLTRATHDLIFTDLIAIQNTNQPEATLYGVKYLNDNNQMSFMTPATYSGAVKSIENIEELDVSKSYSKGDMVKLDEVVYKVVLDNPFKDLGSLPKEEALGQAIIDGSIRFMSEAALTGHFEQKNVEIAEASVRLDRWNIPVRTRKIKTELTVEFAQDLNSSQFESGAVIDDMLATILAEDVNKDVIQKIMTVSSRYKVKGISDKGMLDLTKTDVAPEQGRTLYRYICEMNASIERNTTYDGTYVLASSRCAAILSASGWMDINPDYPLAAGTLKNGLPVYSDPWSPVDYVVVGTKQNLGELEHVGSLFYAPYVDFDGAGAYKLVVDPDSLQPKLALMVRYGLSINPYTVIEVDDKPQKESMLVQGDDWDNLVGKSKMSYILGVQLPKLIE
> |[Tevenvirinae _Pseudomonas_phage_PspYZU05]||_Pseudomonas_phage_PspYZU05.gb|capsid vertex protei..|1278|KY971610.1(166442):101799-103076:1 ^RAST2:fig|1198136.88.peg.143^ Tevenvirinae _Pseudomonas_phage_PspYZU05|neighbours:(-1),(-1)|neighbour_genes:putative Hef-like ho..,hypothetical protein|
MKTRKRTFDKLLEESTTSNSNVASRPYLVSLTRATTKLVYSELVATQRSLLPTATMFGVKYLTPDNELSFGTGAVYSGAVTKSDRDTITELTLANKDSFIKGQYFKINNVVYKVLTDTPFNGITETDLIDIITEAIAAPTIRTVSEAAPTSKYEGDVEISEAKFKVDKWNIDIKTRKLKTELTVELAQDMQATGFKPVDMVEDVLATQMADEINKDVLQSLVTVSSRYKVAGLTDKAVLDLTDVDVAPEQARKLYRLMCEMNSDIQKTTSYSGTYVVATARVAAVLAASGWLKANTDINSNAYGILANGLPLFCDVNSPTEYMIVGVKEDFGDNELVGSLFYAPYSEGLDLEEEEHVGEFKVIVDPSSLQPKVALLLRYGLSVNPYTVGLGEEDARNIDASDLDSMAGRSKMSSYIAVKLPKLIQ
>ID:YP_009615651.1 |[Salmonella phage Melville]||_Salmonella_phage_Melville_.gbk|capsid vertex protei..|1284|NC_042044(159323):97772-99055:1 ^GeneID:40092126^ Salmonella phage Melville, complete genome.|neighbours:ID:YP_009615650.1(1),ID:YP_009615652.1(1)|neighbour_genes:major capsid protein,capsid vertex protei..|
MAKINELLRESTTTSSSSLARPNLVALTRATTKLIYSDIIAEQRTNQPVAALYGVKYLTPDNEFSFQTGATYGGQISEKDRETIPELTSKTQTLAVGDYFKYQNVVYKALQANPLASTSATDLSDALQEGLISLTCRLVPDAANTEKFEDTDVEISSAVFEVNKWNAPVKTRKLKTSLTVELAQDMESNGFDSPAFLEDLLATVMADEINKDVLQSLITVSKRYKVTGVSDNGIVDLSYANAPEASRKLYEIVCEMNSEIQKTTSYSGTYVVASSRAAALLAGSGWLKHRPEDDEWLPSTAYGYLLNGLPVFCDVNSPLDYVTVGVKENYGGKEVVGSIFYAPYTEGLDLDDPDHIGAYKVIVDPDSLQPSISLMIRYALSANPYTVAKDEKEARIIDATDMDKMAGQSDMSYLVGVKLPKIIYEAP
>ID:YP_009615652.1 |[Salmonella phage Melville]||_Salmonella_phage_Melville_.gbk|capsid vertex protei..|1281|NC_042044(159323):99055-100335:1 ^GeneID:40092127^ Salmonella phage Melville, complete genome.|neighbours:ID:YP_009615651.1(1),ID:YP_009615653.1(-1)|neighbour_genes:capsid vertex protei..,hypothetical protein|
MQKIDNLIRESTVSSANSLGRPNLLSYTKATNKRIFKSLVAEQKTNQPIAALYGIRVLNPVDKMTYLGGATYAGQIGLSERESLPLASTPSQSFNKGEMFLFEDVVFKALEDNPFAGTAETDMREVISEAIAAGHIRMVSDAANTNKFENGHPEIAEAGFRIDKWQTEVKSRKLKTSITVELAQDLESNGFDAPNFIEDVLAVQMAEEINKDVLQSLITVSSRFKVQGISEKGVLNLTDPKYDNAQDRARTLYYYMCEMNSAVQRQTSFSGTYAVASSRCAAILAASGWVEKSEDQDELAYGVLKNGLPLYADVNSPCDYVIVGVNADLGEGQTVASLYYAPYVEGLDDVDEEGDTSVGEFKVIVDPDSLQPTIALLARYALTANPYTVAKDEKEARVIDGADMDKMANQSQLSSYLGVKLPPLEK
>ID:YP_007501206.1 |[Salmonella phage vB_SenMS16]||_Salmonella_phage_S16_.gbk|head vertex protein|1284|NC_020416(160221):96967-98250:1 ^GeneID:14675407^ Salmonella phage S16, complete genome.|neighbours:ID:YP_007501205.1(1),ID:YP_007501207.1(1)|neighbour_genes:major capsid protein,head vertex protein|
MAKINELLRESTTTSSSSLARPNLVALTRATTKLIYSDIIAEQRTNQPVAALYGVKYLTPDNEFSFQTGATYGGQISEKDRETIPELTSKTQTLAVGDYFKYQNVVYKALQANPLASTSATDLSDALQEGLISLTCRLVPDAANTEKFEDTDVEISSAVFEVNKWNAPVKTRKLKTSLTVELAQDMESNGFDSPAFLEDLLATVMADEINKDVLQSLITVSKRYKVTGVSDNGIVDLSYANAPEASRKLYEIVCEMNSEIQKTTSYSGTYVVASSRAAALLAGSGWLKHRPEDDEWLPSTAYGYLLNGLPVFCDVNSPLDYVTVGVKENYGGKEVVGSIFYAPYTEGLDLDDPDHIGAYKVIVDPDSLQPSISLMIRYALSANPYTVAKDEKEARIIDATDMDKMAGQSDMSYLVGVKLPKIIYEAP
>ID:YP_007501207.1 |[Salmonella phage vB_SenMS16]||_Salmonella_phage_S16_.gbk|head vertex protein|1281|NC_020416(160221):98250-99530:1 ^GeneID:14675408^ Salmonella phage S16, complete genome.|neighbours:ID:YP_007501206.1(1),ID:YP_007501208.1(-1)|neighbour_genes:head vertex protein,hypothetical protein|
MQKIDNLIRESTVSSANSLGRPNLLSYTKATNKRIFKSLVAEQKTNQPIAALYGIRVLNPVDKMTYLGGATYAGQIGLSERESLPLASTPSQSFNKGEMFLFEDVVFKALEDNPFAGTAETDMREVISEAIAAGHIRMVSDAANTNKFENGHPEIAEAGFRIDKWQTEVKSRKLKTSITVELAQDLESNGFDAPNFIEDVLAVQMAEEINKDVLQSLITVSSRFKVQGISEKGVLNLTDPKYDNAQDRARTLYYYMCEMNSAVQRQTSFSGTYAVASSRCAAILAASGWVEKSEDQDELAYGVLKNGLPLYADVNSPCDYVIVGVNADLGEGQTVASLYYAPYVEGLDDVDEEGDTSVGEFKVIVDPDSLQPTIALLARYALTANPYTVAKDEKEARVIDGADMDKMANQSQLSSYLGVKLPPLEK
> |[Tevenvirinae _Salmonella_phage_STML-198]||_Salmonella_phage_STML-198.gb|capsid vertex protei..|1284|NC_027344.1(158099):137878-139161:1 ^RAST2:fig|1198136.87.peg.247^ Tevenvirinae _Salmonella_phage_STML-198|neighbours:(1),(1)|neighbour_genes:major capsid protein,capsid vertex protei..|
MAKINELLRESTTTSSSSLARPNLVALTRATTKLIYSDIIAEQRTNQPVAALYGVKYLTPDNEFSFQTGATYGGQISEKDRETIPELTSKTQTLAVGDYFKYQNVVYKALQANPLASTSATDLSDALQEGLISLTCRLVPDAANTEKFEDTDVEISSAVFEVNKWNAPVKTRKLKTSLTVELAQDMESNGFDSPAFLEDLLATVMADEINKDVLQSLITVSKRYKVTGVSDNGIVDLSYANAPEASRKLYEIVCEMNSEIQKTTSYSGTYVVASSRAAALLAGSGWLKHRPEDDEWLPSTAYGYLLNGLPVFCDVNSPLDYVTVGVKENYGGKEVVGSIFYAPYTEGLDLDDPDHIGAYKVIVDPDSLQPSISLMIRYALSANPYTVAKDEKEARIIDATDMDKMAGQSDMSYLVGVKLPKIIYEAP
> |[Tevenvirinae _Salmonella_phage_STML-198]||_Salmonella_phage_STML-198.gb|capsid vertex protei..|1281|NC_027344.1(158099):139161-140441:1 ^RAST2:fig|1198136.87.peg.248^ Tevenvirinae _Salmonella_phage_STML-198|neighbours:(1),(-1)|neighbour_genes:capsid vertex protei..,hypothetical protein|
MQKIDNLIRESTVSSANSLGRPNLLSYTKATNKRIFKSLVAEQKTNQPIAALYGIRVLNPVDKMTYLGGATYAGQIGLSERESLPLASTPSQSFNKGEMFLFEDVVFKALEDNPFAGTAETDMREVISEAIAAGHIRMVSDAANTNKFENGHPEIAEAGFRIDKWQTEVKSRKLKTSITVELAQDLESNGFDAPNFIEDVLAVQMAEEINKDVLQSLITVSSRFKVQGISEKGVLNLTDPKYDNAQDRARTLYYYMCEMNSAVQRQTSFSGTYAVASSRCAAILAASGWVEKSEDQDELAYGVLKNGLPLYADVNSPCDYVIVGVNADLGEGQTVASLYYAPYVEGLDDVDEEGDTSVGEFKVIVDPDSLQPTIALLARYALTANPYTVAKDEKEARVIDGADMDKMANQSQLSSYLGVKLPPLEK
> |[Tevenvirinae Salmonella phage STP4-a]||_Salmonella_phage_STP4-a.gb|capsid vertex protei..|1284|NC_026607.2(159914):98052-99335:1 ^RAST2:fig|1198136.48.peg.179^ Tevenvirinae Salmonella phage STP4-a|neighbours:(1),(1)|neighbour_genes:major capsid protein,capsid vertex protei..|
MAKINELLRESTTTSSSSLARPNLVALTRATTKLIYSDIIAEQRTNQPVAALYGVKYLTPDNEFSFQTGATYGGQISEKDRETIPELTSKTQTLAVGDYFKYQNVVYKALQANPLASTSATDLSDALQEGLISLTCRLVPDAANTEKFEDTDVEISSAVFEVNKWNAPVKTRKLKTSLTVELAQDMESNGFDSPAFLEDLLATVMADEINKDVLQSLITVSKRYKVTGVSDNGIVDLSYANAPEASRKLYEIVCEMNSEIQKTTSYSGTYVVASSRAAALLAGSGWLKHRPEDDEWLPSTAYGYLLNGLPVFCDVNSPLDYVTVGVKENYGGKEVVGSIFYAPYTEGLDLDDPDHIGAYKVIVDPDSLQPSISLMIRYALSANPYTVAKDEKEARIIDATDMDKMAGQSDMSYLVGVKLPKIIYEAP
> |[Tevenvirinae Salmonella phage STP4-a]||_Salmonella_phage_STP4-a.gb|capsid vertex protei..|1281|NC_026607.2(159914):99335-100615:1 ^RAST2:fig|1198136.48.peg.180^ Tevenvirinae Salmonella phage STP4-a|neighbours:(1),(-1)|neighbour_genes:capsid vertex protei..,hypothetical protein|
MQKIDNLIRESTVSSANSLGRPNLLSYTKATNKRIFKSLVAEQKTNQPIAALYGIRVLNPVDKMTYLGGATYAGQIGLSERESLPLASTPSQSFNKGEMFLFEDVVFKALEDNPFAGTAETDMREVISEAIAAGHIRMVSDAANTNKFENGHPEIAEAGFRIDKWQTEVKSRKLKTSITVELAQDLESNGFDAPNFIEDVLAVQMAEEINKDVLQSLITVSSRFKVQGISEKGVLNLTDPKYDNAQDRARTLYYYMCEMNSAVQRQTSFSGTYAVASSRCAAILAASGWVEKSEDQDELAYGVLKNGLPLYADVNSPCDYVIVGVNADLGEGQTVASLYYAPYVEGLDDVDEEGDTSVGEFKVIVDPDSLQPTIALLARYALTANPYTVAKDEKEARVIDGADMDKMANQSQLSSYLGVKLPPLEK
> |[Tevenvirinae Salmonella_phage_vB_SnwM_CGG4-1]||_Salmonella_phage_vB_SnwM_CGG4-1.gb|capsid vertex protei..|1284|NC_031065.1(159878):93422-94705:1 ^RAST2:fig|1198136.78.peg.174^ Tevenvirinae Salmonella_phage_vB_SnwM_CGG4-1|neighbours:(-1),(1)|neighbour_genes:SegD homing endonucl..,capsid vertex protei..|
MAKINELLRESTTTSSSSLARPNLVALTRATTKLIYSDIIAEQRTNQPVAALYGVKYLTPDGEFSFQTGATYGGQVGEKDRETIPELTSKAQAIAEGDYFKYQNVVYKALQANPLASTTSTDLTDALQEGLISLTCRLVPDAANTEKFEDTNVEISNAVFEVNKWNAPVKTRKLKTSLTVELAQDMESNGFDAPAFLEDLLATVMADEINKDVLQSLITVSKRYKVTGVSDNGIVDLSYANAPEASRKLYEIVCEMNSEIQKTTSYSGTYVVASSRTAALLAGSGWLKHRPEDDEWLPSTAYGYLLNGLPVFCDVNSPLDYVTVGVKENYGGKEVVGSIFYAPYVEGLDLDDPDHIGAYKVIVDPDSLQPSISLMVRYALSANPYTVAKNEQEARIIDATNMDKMAGQSNMSYLVGVKLPKIIYEAP
> |[Tevenvirinae Salmonella_phage_vB_SnwM_CGG4-1]||_Salmonella_phage_vB_SnwM_CGG4-1.gb|capsid vertex protei..|1284|NC_031065.1(159878):94705-95988:1 ^RAST2:fig|1198136.78.peg.175^ Tevenvirinae Salmonella_phage_vB_SnwM_CGG4-1|neighbours:(1),(-1)|neighbour_genes:capsid vertex protei..,RNA ligase|
MQKIDNLIRESTLTSANSLGRPNLLSYTKATNKRIFKSLVAEQKTNQPIAALYGIRVLSPADKMTYLGGATFAGQIGLTERKSFPTATAPSQVFAKGDMFLFEDVVFKALEDNPFAGTTETDMGEVISEAVAAGHIRMVSDAADTSKFESGHPEIAEAGFRIDKWQTEVKSRKLKTSITVELAQDLESNGFDAPDFIEDILAIQMAEEINKDVLQSLITVSSRFKVQGISEKGVLNLTDPQYDNAQDRARTLYYYMCEMNSAVQRNTSFAGTYAVASSRCAAILAASGWVEKKDDQDELAYGVLKNGLPLYADVNSPCDYVIVGVNADIGEGQTVSSLYYAPYVEGLENVDEEGDTSVGEFKIIVDPDSLQPTIALLARYALTANPYTVAKDEQEARIIDGADMDKMANQSQLSSYLGVKLPPLDKN
> |[Tevenvirinae Serratia phage PS2]||_Serratia_phage_PS2.gb|hypothetical protein|1233|KJ025957.1(167266):104753-105985:1 ^RAST2:fig|1198136.49.peg.199^ Tevenvirinae Serratia phage PS2|neighbours:(1),(-1)|neighbour_genes:major capsid protein,hypothetical protein|
MTMSKIHNLLYESTTSAANSQGRPDLLALTRAVNALIYTDLVAVQPTSQPTATLFGLRYTNPNKDMTAFTTATYYGEVGDRSSIPEVAAGAVTQGQRFKFQDIVFEATKSGSIASADLDGIRQALVDGTIRMQGDTAKTGQYESANAEIADANFTLDRWNMQVGTRKIKTKLTVELLQDLEHNQMDAQGTVEDMLGTMISEDINKDIIQKLFTVSKRFKIAGVNDSGIVDLTASTLPSVDVARSIYHYVCEMSAAIQKNTSFLASFVLCSSRVKAYLEASGFVNHSDNDLSDGVTRSGLEVYTDTNALIDYVVVGSVITQDEMDKVGSLFFAPFTESDEAGSVYFVNDVNSLQPGIMLMTRYALGVNPYATAEGKDSEQLTAADDWNNLVGRSDMSYLMGFKLPELTIAK
>ID:APC45200.1 |[Shigella phage SH7]||_Shigella_phage_SH7_.gbk|precursor of head ve..|1284|KX828711(164870):101804-103087:1 ^^ Shigella phage SH7, complete genome.|neighbours:ID:APC45223.1(1),ID:APC45045.1(-1)|neighbour_genes:precursor of major h..,RNA ligase|
MAKINELLRESTTTNSNSIGRPNLVALTRATTKLIYSDIVATQRTNQPVAAFYGIKYLNPDNEFTFKTGATYAGEAGYVDREQITELTEESKLTLNKGDLFKYNNIVYKVLEDTPFATIEESDLELALQIAIVLLKVRLFSDAASTSKFESSDSEIADARFQINKWQTAVKSRKLKTGITVELAQDLEANGFDAPNFLEDLLATEMADEINKDILQSLITVSKRYKVTGITDTGFIDLSYASAPEAGRSLYRMVCEMVSHIQKESTYTATFCVASARAAAILAASGWLKHKPEDDKYLSQNAYGFLANGLPLYCDTNSPLDYVIVGVVENIGEKEIVGSIFYAPYTEGLDLDDPEHVGAFKVVVDPESLQPSIGLLVRYALSANPYTVAKDEKEARIIDGGDMDKMAGRSDLSVLLGVKLPKIIVDE
>ID:YP_009288540.1 |[Shigella phage SHBML-50-1]||_Shigella_phage_SHBML-50-1_.gbk|capsid vertex protei..|1284|NC_031085(166634):105911-107194:1 ^GeneID:29060630^ Shigella phage SHBML-50-1, complete genome.|neighbours:ID:YP_009288539.1(1),ID:YP_009288541.1(-1)|neighbour_genes:major capsid protein,RNA ligase|
MAKINELLRESTTTNSNSIGRPNLVALTRATTKLIYSDIVATQRTNQPVAAFYGIKYLNPDNEFTFKTGATYAGEAGYVDREQITELTEESKLTLNKGDLFKYNNIVYKVLENTPFADIEESDLELALQIAIVLLKVRLFSDAAVTSKFESSDSEIADARFQINKWQTAVKSRKLKTGITVELAQDLEANGFDAPNFLEDLLATEMADEINKDILQSLITVSKRYKVTGITDTGFIDLSYASAPEAGRSLYRMVCEMVSHIQKESTYTATFCVASARAAAILAASGWLKHKPEDDKYLSQNAYGFLANGLPLYCDTNSPLDYVIVGVVENIGEKEIVGSIFYAPYTEGLDLDDPEHVGAFKVVVDPESLQPSIGLLVRYALSANPYTVAKDEKEARIIDGGDMDKMAGRSDLSVLLGVKLPKIIIDE
>ID:YP_009277548.1 |[Shigella phage SHFML-11]||_Shigella_phage_SHFML-11.gbk|capsid vertex protei..|1284|NC_030953(170650):52437-53720:1 ^GeneID:29056255^ Shigella phage SHFML-11, complete genome.|neighbours:ID:YP_009277547.1(-1),ID:YP_009277549.1(-1)|neighbour_genes:homing endonuclease,RNA ligase|
MAKINELLRESTTTNSNSIGRPNLVALTRATTKLIYSDIVATQRTNQPVAAFYGIKYLNPDNEFTFKTGATYAGEAGYVDREQITELTEESKLTLNKGDLFKYNNIVYKVLEDTPFADIEESDLELALQIAIVLLKVRLFSDAAVTSKFESSDSEIADARFQINKWQTAVKSRKLKTGITVELAQDLEANGFDAPNFLEDLLATEMADEINKDILQSLITVSKRYKVTGITDTGFIDLSYASAPEAGRSLYRMVCEMVSHIQKESTYTATFCVASARAAAILAASGWLKHKPEDDKYLSQNAYGFLANGLPLYCDTNSPLDYVIVGVVENIGEKEIVGSIFYAPYTEGLDLDDPEHVGAFKVVVDPESLQPSIGLLVRYALSANPYTVAKDEKEARVIDGGDMDKMAGRSDLSVLLGVKLPKIIVDE
> |[Viruses Shigella phage SHFML-26]||_Shigella_phage_SHFML-26.gb|Phage capsid vertex|1284|NC_031011.1(168993):1527-2810:1 ^RAST2:fig|10239.69.peg.2^ Viruses Shigella phage SHFML-26|neighbours:(1),(-1)|neighbour_genes:hypothetical protein,hypothetical protein|
MAKINELLRESTTTNSNSIGRPNLVALTRATTKLIYSDIVATQRTNQPVAAFYGIKYLNPDNEFTFKTGATYAGEAGYVDREQITELTEESKLTLNKGDLFKYNNIVYKVLEDTPFADIEESDLELALQIAIVLLKVRLFSDAASTSKFESSDSEIADARFQINKWQTAVKSRKLKTGITVELAQDLEANGFDAPNFLEDLLATEMADEINKDILQSLITVSKRYKVTGITDSGFIDLSYASAPEAGRSLYRMVCEMVSHIQKESTYTATFCVASARAAAILAASGWLKHKPEDDKYLSQNAYGFLANGLPLYCDTNSPLDYVIVGVVENIGEKEIVGSIFYAPYTEGLDLDDPEHVGAFKVVVDPESLQPSIGLLVRYALSANPYTVAKDEKEARIIDGGDMDKMAGRSDLSVLLGVKLPKIIIDE
> |[Tevenvirinae Shigella_phage_SHSML-52-1]||_Shigella_phage_SHSML-52-1.gb|capsid vertex protei..|1284|NC_031090.1(169621):94595-95878:-1 ^RAST2:fig|1198136.79.peg.152^ Tevenvirinae Shigella_phage_SHSML-52-1|neighbours:(1),(1)|neighbour_genes:RNA ligase,Phage protein|
MSKIQKLLRESTTSTSNSIGRPNLVALTRATTKLIYSDIVATQRTNQPVAAFYGIKYLNPDNELTFKTGATYAGEAGYVDREKITELTEESKATLNKGDFFKYNNIVYKVLEDTPFADIQESDLELALQIAVVHLKVRLFSDAAVTSKFESSGSEISDARFQINKWQTSVKSRKLKTGLTVELAQDLEANGFDAPNFLEDLLATEMADEINKDILQSLITVSKRYKVTGITDTGFIDLSYASAPEAGRSLYRMVCEMVSHIQKESTYTATFCVASARAAAILAASGWLKHKPEDDKYLSQNAYGFLANGLPLYCDTNSPLDYVIVGVVENIGEKEIVGSIFYAPYTEGMDLDDPEHVGAFKVVVDPESLQPSIGLLVRYALSANPYTVAKDEKEARVIDGGDMDKMAGRSDLSVLLGVKLPKIIIDE
>ID:YP_003934813.1 |[Shigella phage SP18]||_Shigella_phage_SP18.gbk|gp24|1281|NC_014595(170605):106086-107366:1 ^GeneID:9830554^ Shigella phage SP18, complete genome.|neighbours:ID:YP_003934812.1(-1),ID:YP_003934814.1(-1)|neighbour_genes:hypothetical protein,rnlB|
MAKINELLKESTTTTSSSIGRPNLVALTRATTKLIYTDLVAQQRTSQPLAALYGLKYLTQQDELSFQTGATYSGAVSVKDRATIPVFVAGAVYAKDDLFQFENVVYKALVATPFAGATGDEYDQLQEAMVKLTIRIMSEAAITERFEGPQEVEIAEAKFLVNKWNAPVKSRKLKSTVTVELAQDLEANGFDAPNFLEDLLATEMADEINKDILQSLVTVSKRYKVAGLCDDGLIDLSYTNSPEASRKLYEIMCEMVSHIQRATSYTATYVVASTRVAAVLAGSGWLKHRPQDEKYLSDNAYGFLDNGLPLYCDTNTPFDYVTVGVKEDFGGKEMVGSLFYAPYTEGLDLEDPEHVGSFKVVVDPESLQPSIALMVRYALAANPYTVTADDKQARIIDATNMDLMAGRSDMSVLLGVKLPKVLTEIN
>ID:AUV63852.1 |[Shigella phage Sf20]||_Shigella_phage_Sf20_.gbk|capsid vertex protei..|1242|MF327006(163982):32411-33652:1 ^^ Shigella phage Sf20, complete genome.|neighbours:ID:AUV63851.1(1),ID:AUV63853.1(-1)|neighbour_genes:hypothetical protein,hypothetical protein|
MTHIFTELLRESTSSVANQTARPQLLSLTRAVNNLIFSDLVAIQPTDQPVSALYGLRYLNRDGQMTFRTAATYGGAAGDRTEIEEFSKEKSYDEGALFKSGDVVYEVVTAGTVGEDAETPESAIFKGVMTNKIRFYSDCASVEYFEDKNTEISSTSMQFDKWQVNVGSRKLKTSFTTELMQDLEASQINSENSVIDLLATVASEEINKDIIQKLITVSSRYKIKGITPDGVLSLVSVQDAPTQARELYRYACEMSNQMLRTSSFAGTYVLASSRVVGLLQSSGWMEETDNALSEGRLRCGLEVYADTTTPFDYMLVGCKHMIGDMESVGSLFYSPYTEADGAGAYKSVIDPNSFQHHVAIMNRYSLSVNPYTSKVDQEEHQVIKGDDWGKMAGRSEMSYILGIELPPLEIDNA
>ID:YP_009618984.1 |[Shigella phage Sf21]||_Shigella_phage_Sf21_.gbk|capsid vertex protei..|1284|NC_042077(166002):103310-104593:1 ^GeneID:40095587^ Shigella phage Sf21, complete genome.|neighbours:ID:YP_009618983.1(1),ID:YP_009618985.1(-1)|neighbour_genes:major capsid protein,RNA ligase 2|
MAKINELLRESTTTNSNSIGRPNLVALTRATTKLIYSDIVATQRTNQPVAAFYGIKYLNPDNEFTFKTGATYAGEAGYVDREQITELTEESKLTLNKGDLFKYNNIVYKVLEDTPFADIEESDLELALQIAIVLLKVRLFSDAAVTSKFESSDSEIADARFQINKWQTAVKSRKLKTGITVELAQDLEANGFDAPNFLEDLLATEMADEINKDILQSLITVSKRYKVTGITDTGFIDLSYASAPEAGRSLYRMVCEMVSHIQKESTYTATFCVASARAAAILAASGWLKHKPEDDKYLSQNAYGFLANGLPLYCDTNSPLDYVIVGVVENIGEKEIVGSIFYAPYTEGLDLDDPEHVGAFKVVVDPESLQPSIGLLVRYALSANPYTVAKDEKEARVIDGGDMDKMAGRSDLSVLLGVKLPKIIIDE
>ID:YP_009614827.1 |[Shigella phage Sf22]||_Shigella_phage_Sf22_.gbk|capsid vertex protei..|1284|NC_042039(166283):49698-50981:1 ^GeneID:40091242^ Shigella phage Sf22, complete genome.|neighbours:ID:YP_009614826.1(1),ID:YP_009614828.1(-1)|neighbour_genes:gp74,RNA ligase 2|
MAKINELLRESTTTNSNSIGRPNLVALTRATTKLIYSDIVATQRTNQPVAAFYGIKYLNPDNEFTFKTGATYAGEAGYVDREQITELTEESKLTLNKGDLFKYNNIVYKVLEDTPFADIEESDLELALQIAIVLLKVRLFSDAASTSKFESSDSEIADARFQINKWQTAVKSRKLKTGITVELAQDLEANGFDAPNFLEDLLATEMADEINKDILQSLITVSKRYKVTGITDSGFIDLSYASAPEAGRSLYRMVCEMVSHIQKESTYTATFCVASARAAAILAASGWLKHKPEDDKYLSQNAYGFLANGLPLYCDTNSPLDYVIVGVVENIGEKEIVGSIFYAPYTEGLDLDDPEHVGAFKVVVDPESLQPSIGLLVRYALSANPYTVAKDEKEARIIDGGDMDKMAGRSDLSVLLGVKLPKIIIDE
>ID:ATE86433.1 |[Shigella phage Sf23]||_Shigella_phage_Sf23_.gbk|capsid vertex protei..|1284|MF158046(167678):25781-27064:1 ^^ Shigella phage Sf23, complete genome.|neighbours:ID:ATE86432.1(1),ID:ATE86434.1(-1)|neighbour_genes:major capsid protein,RNA ligase 2|
MAKINELLRESTTTNSNSIGRPNLVALTRATTKLIYSDIVATQRTNQPVAAFYGIKYLNPDNEFTFKTGATYAGEAGYVDREKITELTEESKLTLNKGDLFKYNNIVYKVLEDTPFADIEESDLELALQIAIVLLKVRLFSDAASTSKFESSDSEIADARFQINKWQTTVKSRKLKTGITVELAQDLEANGFDAPNFLEDLLATEMADEINKDILQSLITVSKRYKVTGITDTGFIDLSYASAPEAGRSLYRMVCEMVSHIQKESTYTATFCVASARAAAILAASGWLKHKPEDDKYLSQNAYGFLANGLPLYCDTNSPLDYVIVGVVENIGEKEIVGSIFYAPYTEGLDLDDPEHVGAFKVVVDPESLQPSIGLLVRYALSANPYTVAKDEKEARVIDGGDMDKMAGRSDLSVLLGVKLPKIIIDE
>ID:YP_009619108.1 |[Shigella phage Sf24]||_Shigella_phage_Sf24_.gbk|capsid vertex protei..|1284|NC_042078(168112):29987-31270:1 ^GeneID:40095723^ Shigella phage Sf24, complete genome.|neighbours:ID:YP_009619107.1(1),ID:YP_009619109.1(-1)|neighbour_genes:major capsid protein,RNA ligase 2|
MAKINELLRESTTTNSNSIGRPNLVALTRATTKLIYSDIVATQRTNQPVAAFYGIKYLNPDNEFTFKTGATYAGEAGYVDREQITELTEESKLTLNKGDLFKYNNIVYKVLENTPFADIEESDLELALQIAIVLLKVRLFSDAAVTSKFESSDSEIADARFQINKWQTAVKSRKLKTGITVELAQDLEANGFDAPNFLEDLLATEMADEINKDILQSLITVSKRYKVTGITDTGFIDLSYASAPEAGRSLYRMVCEMVSHIQKESTYTATFCVASARAAAILAASGWLKHKPEDDKYLSQNAYGFLANGLPLYCDTNSPLDYVIVGVVENIGEKEIVGSIFYAPYTEGLDLDDPEHVGAFKVVVDPESLQPSIGLLVRYALSANPYTVAKDEKEARVIDGGDMDKMAGRSDLSVLLGVKLPKIIIDE
> |[Tevenvirinae Shigella_phage_Sf25]||_Shigella_phage_Sf25.gb|capsid vertex protei..|1284|MF327009.1(168573):30229-31512:1 ^RAST2:fig|1198136.80.peg.29^ Tevenvirinae Shigella_phage_Sf25|neighbours:(1),(-1)|neighbour_genes:major capsid protein,RNA ligase|
MAKINELLRESTTTNSNSIGRPNLVALTRATTKLIYSDIVATQRTNQPVAAFYGIKYLNPDNEFTFKTGATYAGEAGYVDREQITELTEESKLTLNKGDLFKYNNIVYKVLEDTPFADIEESDLELALQIAIVLLKVRLFSDAASTSKFESSDSEIADARFQINKWQTAVKSRKLKTGITVELAQDLEANGFDAPNFLEDLLATEMADEINKDILQSLITVSKRYKVTGITDTGFIDLSYASAPEAGRSLYRMVCEMVSHIQKESTYTATFCVASARAAAILAASGWLKHKPEDDKYLSQNAYGFLANGLPLYCDTNSPLDYVIVGVVENIGEKEIVGSIFYAPYTEGLDLDDPEHVGAFKVVVDPESLQPSIGLLVRYALSANPYTVAKDEKEARVIDGGDMDKMAGRSDLSVLLGVKLPKIIIDE
>ID:YP_004415068.1 |[Shigella phage Shfl2]||_Shigella_phage_Shfl2_.gbk|putative head vertex..|1284|NC_015457(165919):102258-103541:1 ^GeneID:10498931^ Shigella phage Shfl2, complete genome.|neighbours:ID:YP_004415067.1(1),ID:YP_004415069.1(-1)|neighbour_genes:putative precursor o..,putative RNA ligase|
MAKINELLRESTTTNSNSIGRPNLVALTRATTKLIYSDIVATQRTNQPVAAFYGIKYLNPDNEFTFKTGATYAGEAGYVDREQITELTEESKLTLNKGDLFKYNNIVYKVLEDTPFADIEESDLELALQIAIVLLKVRLFSDAAVTSKFESSDSEIADARFQINKWQTAVKSRKLKTGITVELAQDLEANGFDAPNFLEDLLATEMADEINKDILQSLITVSKRYKVTGITDTGFIDLSYASAPEAGRSLYRMVCEMVSHIQKESTYTATFCVASARAAAILAASGWLKHKPEDDKYLSQNAYGFLANGLPLYCDTNSPLDYVIVGVVENIGEKEIVGSIFYAPYTEGLDLDDPEHVGAFKVVVDPESLQPSIGLLVRYALSANPYTVAKDEKEARIIDGGDMDKMAGRSDLSVLLGVKLPKIIVDE
>ID:YP_009110994.1 |[Shigella phage pSs-1]||_Shigella_phage_pSs-1_.gbk|hypothetical protein|1284|NC_025829(164999):108487-109770:1 ^GeneID:22475260^ Shigella phage pSs-1, complete genome.|neighbours:ID:YP_009110993.1(1),ID:YP_009110995.1(-1)|neighbour_genes:hypothetical protein,hypothetical protein|
MAKINELLRESTTTNSNSIGRPNLVALTRATTKLIYSDIVATQRTNQPVAAFYGIKYLNPDNEFTFKTGATYAGEAGYVDREQITELTEESKLTLNKGDLFKYNNIVYKVLEDTPFADIEESDLELALQIAIVLLKVRLFSDAAVTSKFESSDSEIADARFQINKWQTAVKSRKLKTGITVELAQDLEANGFDAPNFLEDLLATEMADEINKDILQSLITVSKRYKVTGITDTGFIDLSYASAPEAGRSLYRMVCEMVSHIQKESTYTATFCVASARAAAILAASGWLKHKPEDDKYLSQNAYGFLANGLPLYCDTNSPLDYVIVGVVENIGEKEIVGSIFYAPYTEGLDLDDPEHVGAFKVVVDPESLQPSIGLLVRYALSANPYTVAKDEKEARVIDGGDMDKMAGRSDLSVLLGVKLPKIIIDE
> |[Tevenvirinae Vibrio_phage_KVP40]||_Vibrio_phage_KVP40.gb|hypothetical protein|897|NC_005083.2(244834):36306-37202:1 ^RAST2:fig|1198136.81.peg.65^ Tevenvirinae Vibrio_phage_KVP40|neighbours:(1),(1)|neighbour_genes:Glutaredoxin,T4-like phage RNA po..|
MTVSNSNGLPDIVTVQKRLYPLIFTEIVSEQPTKQPVATAYGFKAVPEADDGSGWTQFGFRLDRWYAQVESSKMKTEISLETLQDMQALGVSNSVIVDSLADQIADEINTSIIGALNSISTVGAALTLTGNTDFEKGQDLYTKVHLAASEIEKTTGCKGTYVVAGGKCFGYLTGCGVVQRVGESDVYKAWSGLYIVHDKYATSDYVTVGVKKDMGDYEISSLVFSPYQFDQANDGAIAYQYKGTDPKSFHPVYGVIARYALTVPPLEDNQTGAVEIDWSNLGALANSSKLSYTYAVTV
> |[Viruses Vibrio phage VH7D]||_Vibrio_phage_VH7D.gb|hypothetical protein|900|NC_023568.1(246964):215894-216793:1 ^RAST2:fig|10239.72.peg.337^ Viruses Vibrio phage VH7D|neighbours:(1),(1)|neighbour_genes:Glutaredoxin,T4-like phage RNA po..|
MTVSNSNGLPDIVSVQKRLYPLIFTQIVSEQPTTQPVATAFGFKSVAEADDASGWLPHGFRLDRWYAQVQSSKLKTEISLETIQDMQALGVNESIITDSIADQIADDINTNIIDALNSISTVGSAITLSGITNRFDKGRELYSLVHASAAEIEKSTGCTGTYIVAGGEAFGLLTGTGMATQIGDTSMYKCDSGLYLVHDKYATTDYVTIGVKKELGDYEISSLVFSPYNFDKATDAGIAYQYKTQDSKSFHPIYGVIARYALTVAPLEDNQTGAVEIDWDNLGVLANSSKLSYTHAVTV
> |[Tevenvirinae Vibrio_phage_ValB1_HC]||_Vibrio_phage_ValB1_HC.gb|hypothetical protein|900|MK568540.1(247619):43804-44703:-1 ^RAST2:fig|1198136.76.peg.72^ Tevenvirinae Vibrio_phage_ValB1_HC|neighbours:(-1),(-1)|neighbour_genes:T4-like phage RNA po..,Glutaredoxin|
MTVSNSNGLPDIVSVQKRLYPLIFTQIVSEQPTTQPVATAFGFKSVAEADDASGWLPHGFRLDRWYAQVQSSKLKTEISLETIQDMQALGVNESIITDSIADQIADDINTNIIDALNSISTVGSAITLSAITNRFDKGRELYSFVHASAAEIEKSTGCTGTYIVAGGEAFGLLTGTGMATQIGDTSMYKCDSGLYLVHDKYATTDYVTIGVKKELGDYEISSLVFSPYNFDKATDAGIAYQYKTQDSKSFHPIYGVIARYALTVAPLEDNQTGAVEIDWDNLGVLANSSKLSYTHAVTV
> |[Tevenvirinae Vibrio_phage_ValKK3]||_Vibrio_phage_ValKK3.gb|hypothetical protein|900|NC_028829.1(248088):96893-97792:-1 ^RAST2:fig|1198136.77.peg.208^ Tevenvirinae Vibrio_phage_ValKK3|neighbours:(-1),(-1)|neighbour_genes:T4-like phage RNA po..,Glutaredoxin|
MTVSNSNGLPDIVSVQKRLYPLIFTQIVSEQPTTQPVATAFGFKSVAEADDASGWLPHGFRLDRWYAQVQSSKLKTEISLETIQDMQALGVNESIITDSIADQIADDINTNIIDALNSISTVGSAITLSAITNRFDKGRELYSFVHASAAEIEKSTGCTGTYIVAGGEAFGLLTGTGMATQIGDTSMYKCDSGLYLVHDKYATTDYVTIGVKKELGDYEISSLVFSPYNFDKATDAGIAYQYKTQDSKSFHPIYGVIARYALTVAPLEDNQTGAVEIDWDNLGVLANSSKLSYTHAVTV
> |[Tevenvirinae Vibrio_phage_nt-1]||_Vibrio_phage_nt-1.gb|hypothetical protein|894|NC_021529.2(247511):201278-202171:1 ^RAST2:fig|1198136.72.peg.376^ Tevenvirinae Vibrio_phage_nt-1|neighbours:(1),(1)|neighbour_genes:Glutaredoxin,T4-like phage RNA po..|
MTVSTSNGLPDIVTVQKRLYPLIFTEIVSEQVTKQPVATAYGFKAVSEADDGSGWTQFGFRLDRWYTEVKSSKMKTEISLETIQDLQALGVNTTIIAGSLADQIADEINTDIINALNGISTVGTALVLAGTTDFDKGQDLYAKVHVSAAEIEKSTGCQGTYVVAGGKCFGLLTGCGVVKKISDTVYQAWSGLYIVHDKYATSDYVTVGVKKELGDYEISSIVFSPYVFDSETEGAIAYQYKGTDPKSFHSVYGVISRYALTVAPLEETQTGAVEIDWDNLGALANSSKLSYTHAVTV
> |[Tevenvirinae Vibrio_phage_phi-Grn1]||_Vibrio_phage_phi-Grn1.gb|hypothetical protein|900|KT919972.1(248605):143836-144735:1 ^RAST2:fig|1198136.75.peg.226^ Tevenvirinae Vibrio_phage_phi-Grn1|neighbours:(1),(1)|neighbour_genes:Glutaredoxin,T4-like phage RNA po..|
MTVSNSNGLPDIVSVQKRLYPLIFTQIVSEQPTTQPVATAFGFKSVAEADDASGWLPHGFRLDRWYAQVQSSKLKTEISLETIQDMQALGVNESIITDSIADQIADDINTNIIDALNSISTVGSAITLSAITNRFDKGRELYSFVHASAAEIEKSTGCTGTYIVAGGEAFGLLTGTGMATQIGDTSMYKCDSGLYLVHDKYATTDYVTIGVKKELGDYEISSLVFSPYNFDKATDAGIAYQYKTQDSKSFHPIYGVIARYALTVAPLEDNQTGAVEIDWDNLGVLANSSKLSYTHAVTV
> |[Tevenvirinae Vibrio_phage_phi-ST2]||_Vibrio_phage_phi-ST2.gb|hypothetical protein|900|KT919973.1(250485):204015-204914:1 ^RAST2:fig|1198136.73.peg.367^ Tevenvirinae Vibrio_phage_phi-ST2|neighbours:(1),(1)|neighbour_genes:Glutaredoxin,T4-like phage RNA po..|
MTVSNSNGLPDIVSVQKRLYPLIFTQIVSEQPTTQPVATAFGFKSVAEADDASGWLPHGFRLDRWYAQVQSSKLKTEISLETIQDMQALGVNESIITDSIADQIADDINTNIIDALNSISTVGSAITLSAITNRFDKGRELYSFVHASAAEIEKSTGCTGTYIVAGGEAFGLLTGTGMATQIGDTSMYKCDSGLYLVHDKYATTDYVTIGVKKELGDYEISSLVFSPYNFDKATDAGIAYQYKTQDSKSFHPIYGVIARYALTVAPLEDNQTGAVEIDWDNLGVLANSSKLSYTHAVTV
> |[Tevenvirinae _Vibrio_phage_vB_VmeM-32]||_Vibrio_phage_vB_VmeM-32.gb|hypothetical protein|1149|KU160494.1(199912):20850-21998:1 ^RAST2:fig|1198136.70.peg.28^ Tevenvirinae _Vibrio_phage_vB_VmeM-32|neighbours:(-1),(-1)|neighbour_genes:hypothetical protein,hypothetical protein|
MSKIINKLLTESQSVAIARPTLAAITQKIASEIHTELVSIVYTKRPNAMVMGLRMQSENGTEINTAPFSNISGRTSENETVDFPATFQIGEYFNLYGIDFQAIDETVFSIKPSIDKLYELAYSGTIRIANDAYTNEEKDYTPSSFILDGWKANVATRKIGTGVSHELIQDLNSMNLDSDNIIENMLVTSIAHEINRDIISKLICVSTKSGSIGVNSFLKESDMQDIIIRRIHEESGHIEKQSSFKPNWVLCSPGVAGVIKNSSNYSGGLLAQELEIVVDAMSPVDYFMVGVKDEINNESVAPIYYTPMRDEERDIFEFTFLEMMDTKNMQPIYGCMSRYALSANPYIDSTLSRQLESGDDWTKSANKSPFCRMVVVKLPTTK
> |[Tevenvirinae Vibriophage_phi-pp2]||_Vibriophage_phi-pp2.gb|hypothetical protein|897|JN849462.1(246421):36301-37197:1 ^RAST2:fig|1198136.74.peg.65^ Tevenvirinae Vibriophage_phi-pp2|neighbours:(1),(1)|neighbour_genes:Glutaredoxin,T4-like phage RNA po..|
MTVSNSNGLPDIVTVQKRLYPLIFTEIVSEQPTKQPVATAYGFKAVPEADDGSGWTQFGFRLDRWYAQVESSKMKTEISLETLQDMQALGVSNSVIVDSLADQIADEINTSIISALNSISTVGTALTLTGNTDFEKGQDLYTKVHLAASEIEKTTGCKGTYVVAGGKCFGYLTGCGVVQRVGESDVYKAWSGLYIVHDKYATSDYVTVGVKKDMGDYEISSLVFSPYQFDQANDGAIAYQYKGTDPKSFHPVYGVIARYALTVPPLEDNQTGAVEIDWSNLGALANSSKLSYTYAVTV
>ID:YP_009153774.1 |[Yersinia phage PST]||_Yersinia_phage_PST_.gbk|head vertex protein|1284|NC_027404(167785):104201-105484:1 ^GeneID:24677389^ Yersinia phage PST, complete genome.|neighbours:ID:YP_009153773.1(-1),ID:YP_009153775.1(-1)|neighbour_genes:segD,rnlB|
MAKINELLRESTTTNSNSIGRPNLVALTRATTKLIYSDIVATQRTNQPVAAFYGIKYLNPDNEFTFKTGATYAGEAGYVDREQITELTEESKLTLNKGDLFKYNNIVYKVLENTPFADIEESDLELALQIAIVLLKVRLFSDAAVTSKFESSDSEIADARFQINKWQTAVKSRKLKTGITVELAQDLEANGFDAPNFLEDLLATEMADEINKDILQSLITVSKRYKVTGITDTGFIDLSYASAPEAGRSLYRMVCEMVSHIQKESTYTATFCVASARAAAILAASGWLKHKPEDDKYLSQNAYGFLANGLPLYCDTNSPLDYVIVGVVENIGEKEIVGSIFYAPYTEGLDLDDPEHVGAFKVVVDPESLQPSIGLLVRYALSANPYTVAKDEKEARIIDGGDMDKMAGRSDLSVLLGVKLPKIIIDE
>ID:VEV89787.1 |[Yersinia phage fPS-2]||_Yersinia_phage_fPS-2_.gbk|g171|1284|LR215722(169060):106410-107693:1 ^^ Yersinia phage fPS-2 genome assembly, chromosome: I.|neighbours:ID:VEV89786.1(1),ID:VEV89788.1(-1)|neighbour_genes:g170,g172c|
MAKINELLRESTTTNSNSIGRPNLVALTRATTKLIYSDIVATQRTNQPVAAFYGIKYLNPDDEFTFKTGATYAGEAGYVDREQITELTEESKLTLNKGDLFKYNNIVYKVLEDTPFADIEESDLELALQIAIVLLKVRLFSDAASTSKFESSDSEIADARFQINKWQTAVKSRKLKTGITVELAQDLEANGFDAPNFLEDLLATEMADEINKDILQSLITVSKRYKVTGITDNGFIDLSYASAPEAGRSLYRMVCEMVSHIQKESTYTATFCVASARAAAILAASGWLKHKPEDDKYLSQNAYGFLANGLPLYCDTNSPLDYVIVGVVENIGEKEIVGSIFYAPYTEGLDLDDPEHVGAFKVVVDPESLQPSIGLLVRYALSANPYTVAKDEKEARVIDGGDMDKMAGRSDLSVLLGVKLPKIIIDE
>ID:YP_009149418.1 |[Yersinia phage phiD1]||_Yersinia_phage_phiD1_.gbk|g179|1284|NC_027353(167063):104160-105443:1 ^GeneID:24635615^ Yersinia phage phiD1 complete genome.|neighbours:ID:YP_009149417.1(1),ID:YP_009149419.1(-1)|neighbour_genes:g178,g180|
MAKINELLRESTTTNSNSIGRPNLVALTRATTKLIYSDIVATQRTNQPVAAFYGIKYLNPDNEFTFKTGATYAGEAGYVDREQITELTEESKLTLNKGDLFKYNNIVYKVLEDTPFADIEESDLELALQIAIVLLKVRLFSDAASTSKFESSDSEIADARFQINKWQTAVKSRKLKTGITVELAQDLEANGFDAPNFLEDLLATEMADEINKDILQSLITVSKRYKVTGITDTGFIDLSYASAPEAGRSLYRMVCEMVSHIQKESTYTATFCVASARAAAILAASGWLKHKPEDDKYLSQNAYGFLANGLPLYCDTNSPLDYVIVGVVENIGEKEIVGSIFYAPYTEGLDLDDPEHVGAFKVVVDPESLQPSIGLLVRYALSANPYTVAKDEKEARVIDGGDMDKMAGRSDLSVLLGVKLPKIIIDE
