# Supplementary material for: Influence of Non-canonical DNA Bases on the Genomic Diversity of Tevenvirinae
Source: Front Microbiol. 2021 Apr 6;12:632686. doi: 10.3389/fmicb.2021.632686 (PMC8056088; doi:10.3389/fmicb.2021.632686)
Supplement: Supplementary Data Sheet 1 — Clustering results (folders “first clusterisation,” “second clusterisation,” and “third clusterisation”): the number of pan-genome components in the individual genome (files “pan genome components of genomes”), the total number of all clusters and components of the pan-genome (files “pan genome components”), a list of clusters of the core genome (files “core list”), a list of clusters of the softcore genome (files “softcore list”). Clusters of the softcore genome (folders “softcore clusters”) are presented in the files which show regions in genomes, protein sequences, names of viruses which have these proteins A description of softcore clusters is also supplied (file “Softcore clusters description”). [file Data_Sheet_1.ZIP › Data sheet 1/second clusterisation/softcore_clusters/21249_inh.faa]

> |[Tevenvirinae _Acinetobacter_phage_133]||_Acinetobacter_phage_133.gb|Inh inhibitor of gp2..|636|NC_015250.1(159801):105752-106387:-1 ^RAST2:fig|1198136.113.peg.199^ Tevenvirinae _Acinetobacter_phage_133|neighbours:(1),(1)|neighbour_genes:capsid vertex protei..,Phage DNA helicase|
MIDKEYIDSLLELPKREAKEAFVEYAQGFGIELKKNLTIEAMIEKFTAEIKALHNEPMPEETEGLTMSELLAQEDGRIVVQAAEPKVEPVVEETPEATIDPVSDEVTQPIETPVPVEETPTEAIQDQPVIESEELPPGFYPTLSLMGPAPGYTNIPYWIWDFIEQNKDWKSKIHIAREVDRRVLYSLLYYIKRQKTVQIRESRNSRFHILN
> |[Tevenvirinae _Acinetobacter_phage_AM101]||_Acinetobacter_phage_AM101.gb|Inh inhibitor of gp2..|699|MH165274.1(166487):52398-53096:1 ^RAST2:fig|1198136.62.peg.73^ Tevenvirinae _Acinetobacter_phage_AM101|neighbours:(-1),(1)|neighbour_genes:Phage DNA helicase,hypothetical protein|
MLDHDYIKELEQISVEDKRLAKEKLAEYAATFGIRIKKTKSFDSIVADIKAGLAELANEPLPEDNEGLTINDLITAADSSDGKLVFDEVKEQAQKLLIDSPVVEDFKIIDVRTESGELGEKVVADVVIKPITPVQEIKLSAEIVPQDIESPKSVLPDNFKPAFELIGPAPGYYTLPWWIYEWITQNPDWKSNPNAFPHYHGLDVLKSLIYYINRDGSVRIRETRNSSFVTLS
> |[Tevenvirinae _Acinetobacter_phage_Ac42]||_Acinetobacter_phage_Ac42.gb|Inh inhibitor of gp2..|642|NC_014660.1(167716):115041-115682:-1 ^RAST2:fig|1198136.114.peg.194^ Tevenvirinae _Acinetobacter_phage_Ac42|neighbours:(1),(1)|neighbour_genes:capsid vertex protei..,Phage DNA helicase|
MSFDKDYVEELKTLETKEAKDALAEYAEEFGIKLRKNKSFDNMVQDLKEALETLAAEPMPEENEGLSIAEIIDQEGQRIDQEPQESPQEAVVEEAKETIDEQEKIVQAVKEIAPALEKPSEVESTFVPATTLEKIELPKDFSPSVVLIGPTPGHANIPYWVHDFIVQNEDWKSKIDQANPRDHAILKSLLYYINRSGSVQIRESRNSRFYVLN
> |[Viruses _Acinetobacter_phage_Acj61]||_Acinetobacter_phage_Acj61.gb|Inh inhibitor of gp2..|660|NC_014661.1(164093):117026-117685:-1 ^RAST2:fig|10239.85.peg.188^ Viruses _Acinetobacter_phage_Acj61|neighbours:(-1),(1)|neighbour_genes:Phage capsid and sca..,DNA helicase, phage-..|
MLDKAYIDEIKTLGVKESKEKLAEYAAQFNISVKKTRSFDNMVADIKDELAKLANEPMPEQPSEGLTITDLIQASDEISGKSVFEGEAKESALAALRGEIVEEKPVETAPTEQVEVVEQKEEIKQDEPEVQEVVEQPAFQLPPNFSPTIQMLGRAHTAYVTLPWWIYDWITKNPQWKTDPNSFHDFHGVKTLLSLIYYIQRDGFVRIRETRNSSFVVLE
> |[Viruses _Acinetobacter_phage _Acj9]||_Acinetobacter_phage_Acj9.gb|Inh inhibitor of gp2..|627|NC_014663.1(169947):118999-119625:-1 ^RAST2:fig|10239.87.peg.185^ Viruses _Acinetobacter_phage _Acj9|neighbours:(-1),(1)|neighbour_genes:Phage capsid and sca..,DNA helicase, phage-..|
MLDIEYISELEQMENKKDAKDALAKYASQFGIQLKKTRAFDNMVKDLEEGLKALANEPMPEQNEGMTIHDMVANIVETGVAQEAKVESVVDNVVEVAIDPVETASEVKIGIEITGAISSDNKEELDKLFELPKNFSPTLIKLGSNPGYCTLPWWIYEWIRDNENWKEAPNSFPHAYGVDTLYSLIYYIRRDGFVKVRETRNSSFITLK
> |[Tevenvirinae _Acinetobacter_phage_KARL-1]||_Acinetobacter_phage_KARL-1.gb|hypothetical protein|699|MH713599.1(166560):68610-69308:1 ^RAST2:fig|1198136.64.peg.101^ Tevenvirinae _Acinetobacter_phage_KARL-1|neighbours:(-1),(1)|neighbour_genes:Phage DNA helicase,hypothetical protein|
MLDHDYIKELEQISVEDKRLAKEKLAEYAATFGIRIKKTKSFDSIVADIKAGLAELANEPLPEENEGLTINDLITAADSSDGKLVFDEVKEQAQKLLIDSPVVEDFKIIDVRTETGELGEKVVADVVIKPITPVQEIKLSAEIVPQDIESPKSVLPDNFKPVFELIGPAPGYYTLPWWIYDWITQNPDWKSNPNAFPHYHGLDVLKSLIYYINRDGSVRIRETRNSSFVTLS
> |[Viruses _Acinetobacter_phage_ZZ1]||_Acinetobacter_phage_ZZ1.gb|hypothetical protein|714|NC_018087.3(166687):114229-114942:-1 ^RAST2:fig|10239.86.peg.193^ Viruses _Acinetobacter_phage_ZZ1|neighbours:(-1),(1)|neighbour_genes:hypothetical protein,DNA helicase, phage-..|
MIDVNYINELREIEDLKASKVALVEYAKTFNITVKKNQSFDKMVADIEAQLEELANEPMPEDNEGISIADMIQASVDGTLQGEFKEEPELLVDSPIVEDIKVIENQSEIKPDKGLTHEDLAEAFNQPQMTSLDQSSLPEDFTEKLTDALEERKSVLDSLPKNFSPTLLMLGHGQHSYVTLPFWIYDWIVQNPNWMSNPTSFPHAYGYDTIYSLIYYIKRDGYVRIRETRNSSFVVLS
> |[Tevenvirinae Acinetobacter_phage_vB_ApiM_fHyAci03]||_Acinetobacter_phage_vB_ApiM_fHyAci03.gb|hypothetical protein|699|MH460829.1(165975):114536-115234:-1 ^RAST2:fig|1198136.65.peg.202^ Tevenvirinae Acinetobacter_phage_vB_ApiM_fHyAci03|neighbours:(-1),(1)|neighbour_genes:hypothetical protein,Phage DNA helicase|
MLDHDYIKELEQISVEDKRLAKEKLAEYAATFGIRIKKTKSFDSIVADIKAGLAELANEPLPEENEGLTINDLITAADSSDGKLVFDEVKEQAQKLLIDSPVVEDFKIIDVRTETGELGEKVVADVVIKPITPVQEIKLSAEIVPQDIESPKSVLPDNFKPAFELIGPAPGYYTLPWWIYEWITQNPDWKSNPNAFPHYHGLDVLKSLIYYINRDGSVRIRETRNSSFVTLS
> |[Tevenvirinae _Aeromonas_phage_65.2]||_Aeromonas_phage_65.2.gb|hypothetical protein|804|KY290955.1(236567):58047-58850:1 ^RAST2:fig|1198136.115.peg.74^ Tevenvirinae _Aeromonas_phage_65.2|neighbours:(1),(1)|neighbour_genes:Phage protein,Phage protein|
MARKKEEELKELDLGVINEIIEENSAPDAKVKIQVYAKECGFKIGKSNISVDDMVVKLLEMADAKENQKLEYSPLNKIKTPEVYSEVKQITPEEELELAEDIEQFDPVVEEKEPFLNPGEVVSINDIPEDIKTEIVDAIKSGEVVITAPTSPIEEVITGIHSYVPSLGTSPWFPPEQPKEIEINFEPDLSGFTPRINLIGAVGQQYMNCPYWILDWILENGKDWKTKIETHPRETDHPILKTVLYYIQIHGSVTVRESRNSRYHTLY
> |[Viruses Aeromonas phage 65]||_Aeromonas_phage_65.gb|hypothetical protein|804|NC_015251.1(235229):58045-58848:1 ^RAST2:fig|10239.65.peg.74^ Viruses Aeromonas phage 65|neighbours:(1),(1)|neighbour_genes:Phage protein,Phage protein|
MARKKEEELKELDLGVINEIIEENSAPDAKVKIQVYAKECGFKIGKSNISVDDMVVKLLEMADAKENQKLEYSPLNKIKTPEVYSEVKQITPEEELELAEDIEQFDPVVEEKEPFLNPGEVVSINDIPEDIKTEIVDAIKSGEVVITAPTSPIEEVITGIHSYVPSLGTSPWFPPEQPKEIEINFEPDLSGFTPRINLIGAVGQQYMNCPYWILDWILENGKDWKTKIETHPRETDHPILKTVLYYIQIHGSVTVRESRNSRYHTLY
> |[Tevenvirinae _Aeromonas_phage_AS-szw]||_Aeromonas_phage_AS-szw.gb|hypothetical protein|798|MF498773.1(229957):116190-116987:-1 ^RAST2:fig|1198136.118.peg.228^ Tevenvirinae _Aeromonas_phage_AS-szw|neighbours:(-1),(-1)|neighbour_genes:hypothetical protein,Phage protein|
MALNYVEEPVEKENKPKKSTAKKQKELDLGVINEIVDANTAPEAKAKIQAYAKECGFKISKSNTSVDDMIVKLLEMADAKENEKLDLAPEPKEKTPFVEPVVVDDEFDNVDEVIELGVVESIKIDDGVVNINTPNDVKIEFTPPKQPEYIDSSGFKTLDELIEDEKKFVKEKMNLETTKDTQEPDLTYGFKPKVNLIGAVGNQYLNCPYWILDWILEKGPSWKSIIDTHEREPDKALLKTVLYYIQINGSVTLRESRNSRFHTIY
> |[Tevenvirinae _Aeromonas_phage_AS-zj]||_Aeromonas_phage_AS-zj.gb|hypothetical protein|798|MF448340.1(229929):222451-223248:-1 ^RAST2:fig|1198136.120.peg.422^ Tevenvirinae _Aeromonas_phage_AS-zj|neighbours:(-1),(-1)|neighbour_genes:hypothetical protein,Phage protein|
MALNYVEEPVEKETKPKKSTVKKQKELDLGVINEIVDANTAPEAKAKIQAYAKECGFKISKSNTSVDDMIVKLLEMADAKENEKLDLAPEPKEKTPFVEPVVVDDEFDNVDEVIELGVVESIKIDDGVVNINTPNDVKIEFTPPKQPEYIDSSGFKTLDELIEDEKKFVKEKMNLETTKDTQEPDLTYGFKPKVNLIGAVGNQYLNCPYWILDWILEKGPSWKSIIDTHEREPDKALLKTVLYYIQINGSVTLRESRNSRFHTIY
>ID:NP_944122.1 |[Aeromonas virus Aeh1]||_Aeromonas_phage_Aeh1_.gbk|inh|699|NC_005260(233234):165173-165871:-1 ^GeneID:2658029^ Aeromonas phage Aeh1, complete genome.|neighbours:ID:NP_944121.1(-1),ID:NP_944123.1(-1)|neighbour_genes:hypothetical protein,hypothetical protein|
MIDIEQVYKFKDELPAAEAKAAIQKYCKENGMKVPKTGISVKDQISLIMDKLDAMANGVTETSSFGPPDIDEEIKVDVTPITDVPDCNGACPIDLGTDIEEVKPTGTYTVADFLKDQVIDVSTPRVNITQMEAMGILKSIGNDLPSSGHHVVHIGNDYRPKTELIGYGKDAYLNLPYWILDWILEQPRDWKINVMNYTGHDKDFLYDMLYYIQVNGKVRIRESRNSEYHHFF
> |[Tevenvirinae _Aeromonas_phage_Ah1]||_Aeromonas_phage_Ah1.gb|Inh inhibitor of gp2..|699|MG250483.1(221116):151936-152634:-1 ^RAST2:fig|1198136.116.peg.276^ Tevenvirinae _Aeromonas_phage_Ah1|neighbours:(-1),(-1)|neighbour_genes:hypothetical protein,Phage protein|
MIDIEQIYKFKDELPAAEAKAAIQKYCKEHGVKVPKTGISVKDQISLIMDKLDAMANGVAETSSFGPPEIDDEITVDVTPITEVPECDGACPIDLGTDMEEVKPTGTYTVVDFLKDQVIDVSTPKVNFTQMEALGILKNIGNDLPSSGHHVVHIGNDYRPKSDLIGYGKDAYLNLPYWILDWILEQPRDWKINVMNYKGNDRDFLYDMLYYIQMNGKVIVRESRNSQYHHFF
> |[Tevenvirinae _Aeromonas_phage_AsFcp_2]||_Aeromonas_phage_AsFcp_2.gb|Inh inhibitor of gp2..|702|MH791401.1(219171):102534-103235:-1 ^RAST2:fig|1198136.67.peg.184^ Tevenvirinae _Aeromonas_phage_AsFcp_2|neighbours:(-1),(-1)|neighbour_genes:Phage protein,Phage protein|
MIDIEQIYKFKDELPAADAKAAIQKYCKEHGVKVPKTGISVKDQINLIMDKLDAMANGVSDVPSFGPPEIDEEIKVDVTPVTEVTECDGACPIDLGTDIEEVKPTGTYTVADFLKDQVIDVSTPKVNFTQMEAMGILKSIGNGDVPSSGHHIVHIGNDYRPKSELIGYGKDAYLNLPYWVLDWILEQPRDWKINVMNYTGHDKDFLIDMLYYIQVNGKVRVRESRNSEYHHFF
> |[Tevenvirinae _Aeromonas_phage_Asswx_1]||_Aeromonas_phage_Asswx_1.gb|hypothetical protein|798|MH791398.1(229103):123878-124675:-1 ^RAST2:fig|1198136.119.peg.253^ Tevenvirinae _Aeromonas_phage_Asswx_1|neighbours:(-1),(-1)|neighbour_genes:hypothetical protein,Phage protein|
MALNYVEEPVEKETKPKKSTAKKQKELDLGVINEIVDANTAPEAKAKIQAYAKECGFKISKSNTSVDDMIVKLLEMADAKENEKLDLAPEPKEKTPFVEPVVVDDEFDNVDEVIELGVVESIKIDDGVVNINTPNDVKIEFTPPKQPEYIDSSGFKTLDELIEDEKKFVKEKMNLETTKDTQEPDLTYGFKPKVNLIGAVGNQYLNCPYWILDWILEKGPSWKSIIDTHEREPDKALLKTVLYYIQINGSVTLRESRNSRFHTIY
> |[Tevenvirinae _Aeromonas_phage_Aswh_1]||_Aeromonas_phage_Aswh_1.gb|hypothetical protein|774|MH791414.1(229730):113755-114528:1 ^RAST2:fig|1198136.117.peg.221^ Tevenvirinae _Aeromonas_phage_Aswh_1|neighbours:(1),(1)|neighbour_genes:Phage protein,hypothetical protein|
MAKKEELKEFDLGVINEIVESNTAPEAKAKIQTYAKECGFKISKSNISVDDMIQKLLEMADEKENEKLNASPMDKVPTPKVDVEYKPSETKVEVPVEPMEPIGYNPPEVEFEKLTEAIQKEELYIKEKLSMDGVGIPTADELIKTSGELYTPSVPEDGKSVEVAKTAASEPEKVDLDWMTGFTPKTSLIGVTGKQYMNCPYWILDWILETGPTWKSKISENPRVSDHAMLKTVLYYIVINGSVTVRESRNSQYHTLY
> |[Tevenvirinae _Aeromonas_phage_CC2]||_Aeromonas_phage_CC2.gb|hypothetical protein|873|NC_019538.1(231743):146363-147235:1 ^RAST2:fig|1198136.110.peg.314^ Tevenvirinae _Aeromonas_phage_CC2|neighbours:(1),(1)|neighbour_genes:Phage protein,hypothetical protein|
MALNYVEEPVEKETKPKKSTAKKQKELDLGVINEIVDANTAPEAKAKIQAYAKECGFKISKSNTSVDDMIVKLLEMADAKENEKLDLAPEPKEKTPFIEPVVVDDEFDVVDEVIELGVVESIKIDDGVVNINTPNDVKIEFTPPKPLEYVDASGFKTLDELIEDEKTFVKEKMKSEIEEPKDDWSPIAGPERGLIPSLKNNQNQYTREPDLTYGFKPKVNLIGAVGNQYLNCPYWILDWILEKGPTWKSIIDTHEREPDKALLKTVLYYIQINGSVTLRESRNSRFHTIY
> |[Tevenvirinae _Aeromonas_phage_PX29]||_Aeromonas_phage_PX29.gb|Inh inhibitor of gp2..|702|NC_023688.1(222006):152926-153627:-1 ^RAST2:fig|1198136.108.peg.271^ Tevenvirinae _Aeromonas_phage_PX29|neighbours:(-1),(-1)|neighbour_genes:Phage protein,Phage protein|
MIDIEQIYKFKDELPAADAKAAIQKYCKEHGVKVPKTGISVKDQINLIMDKLDAMANGVSDVPSFGPPEIDEEIKVDVTPVTEVTECDGACPIDLGTDIEEVKPTGTYTVADFLKDQVIDVSTPKVNFTQMEAMGILKSIGNGDVPSSGHHIVHIGNDYRPKSELIGYGKDAYLNLPYWVLDWILEQPRDWKINVMNYTGHDKDFLIDMLYYIQVNGKVRVRESRNSEYHHFF
> |[Tevenvirinae _Aeromonas_phage_phiAS5]||_Aeromonas_phage_phiAS5.gb|hypothetical protein|705|NC_014636.1(225268):24525-25229:-1 ^RAST2:fig|1198136.107.peg.29^ Tevenvirinae _Aeromonas_phage_phiAS5|neighbours:(-1),(-1)|neighbour_genes:hypothetical protein,hypothetical protein|
MIDIEQIFKYRDELPAAEAKAAIQKYCKEHGVKVAKTGISLKDQIGLIMDKLDAMANGVTETTSFGPPDIADEPIVVEQECVGACPIDLSDAPVGEYKVDASEEGIHAMTVPEFISTQVIDVSTPRVNMGVLESMGILSQIGNGDVPSSGHHVVHIGNDYKPKTELIGYGKDAYMNLPYWILDWITEQPRDWKINVPKYDGNDKDFLMDMLYYIQTNGKVIVRESRNSQYHHFF
>ID:YP_803121.1 |[Escherichia virus RB32]||_Bacteriophage_RB32_.gbk|inh|681|NC_008515(165890):108170-108850:-1 ^GeneID:4405498^ Bacteriophage RB32, complete genome.|neighbours:ID:YP_803120.1(-1),ID:YP_803122.1(1)|neighbour_genes:hoc,uvsW|
MIDKDYIAELKALDDNKEAKAKLAEYAEQFGIKVKKNKSFDNIVIDIEEALQKLASEPMPETDGLSIKDLINAADAAEGLKYDDEEVNPEAALLIDSPVKSDIKIEVVETDKIPENTDVLIEDTPFVEEKFEQAVAEIIESEKPSVFTLPKNFSPNLQLIGKNPGFCTVPWWIYQWIAETPDWKSHPTSFEHASAHQTLFSLIYYINRDGSVLIRETRNSSFVTLK
> |[Tevenvirinae _Citrobacter_phage_IME-CF2]||_Citrobacter_phage_IME-CF2.gb|Inh inhibitor of gp2..|531|NC_029013.1(177688):155652-156182:-1 ^RAST2:fig|1198136.109.peg.273^ Tevenvirinae _Citrobacter_phage_IME-CF2|neighbours:(-1),(1)|neighbour_genes:hypothetical protein,hypothetical protein|
MLADLEAAVPAEEEKPELLIDSPESAIVSYTGSVAMDEPVVNAPNIPDVVVDVSQDFMDYVKDVAPEVADQIKLVPDVVEASVTASDESKADMAWLDGFSPTIVLMGRSARSNGYYTCPWWIYDWIKKNPDWYKDPDQCPHYSARDTLKSLVYYIKRDGQVTVRETRNSSFDTFKF
>ID:YP_009195042.1 |[Citrobacter phage Margaery]||_Citrobacter_phage_Margaery_.gbk|prohead protease|675|NC_028755(178182):139290-139964:1 ^GeneID:26647412^ Citrobacter phage Margaery, complete genome.|neighbours:ID:YP_009195041.1(-1),ID:YP_009195043.1(1)|neighbour_genes:helicase,hypothetical protein|
MNIDYEKVDGFRTLDAKEQKGALADYAMTVFAVKLNKQKSFDNMLADLVAALPEDEEKPELLIDSPEPEIVAYKGEVTMGEPVIEAPNVSDVVIDAPVEINPRDLSGSQLLTPNTGQIFELKMPDAVEAPVSASDESKGELVWLDGFSPTIFMMGRSASSNGYYTCPWWIYDWIKQTPDWYKDPDSCPHASAIDTIKSLAFYIVRDGEVRVRETRNSRFETFKF
>ID:AYJ73086.1 |[Citrobacter phage Maroon]||_Citrobacter_phage_Maroon_.gbk|inhibitor of prohead..|675|MH823906(178830):139705-140379:1 ^^ Citrobacter phage Maroon, complete genome.|neighbours:ID:AYJ73085.1(-1),ID:AYJ73087.1(1)|neighbour_genes:helicase,hypothetical protein|
MNIDYEKVDGFRTLDAKEQKGALADYAMTVFAVKLNKQKSFDNMLADLVAALPEDEEKPELLIDSPEPEIVAYKGEVTMGEPVIEAPNVSDVVIDAPVEINPRDLSGSQLLTPNTGQIFELKMPDAVEAPVSASDESKGELVWLDGFSPTIFMMGRSASSNGYYTCPWWIYDWIKQTPDWYKDPDSCPHASAIDTIKSLAFYIVRDGEVRVRETRNSRFETFKF
>ID:YP_009203919.1 |[Citrobacter phage Merlin]||_Citrobacter_phage_Merlin_.gbk|inhibitor of prohead..|636|NC_028857(172733):112154-112789:-1 ^GeneID:26648130^ Citrobacter phage Merlin, complete genome.|neighbours:ID:YP_009203918.1(-1),ID:YP_009203920.1(1)|neighbour_genes:head outer capsid pr..,RNA-DNA and DNA-DNA ..|
MLDMQYIEEIRVLDKKEAKDKLDEYASQFGIKLKKTKSFENMLADLETEFKALSDEPLPEDNVGISISDLIDDEKEELPDLVQLEDSPEAVITVIEVDNIQEDAICIPETATVEEISKIIEDSAVVIESEKFELPEGFSPHFELIGKAPGYCTLPWWIYEWISKNPDWKEKPTSFEHASAHQTLLSLIYYINRDGSVMVRETRNSSFVKIK
> |[Tevenvirinae _Citrobacter_phage_Miller]||_Citrobacter_phage_Miller.gb|hypothetical protein|654|NC_025414.1(178171):140834-141487:1 ^RAST2:fig|1198136.111.peg.238^ Tevenvirinae _Citrobacter_phage_Miller|neighbours:(-1),(1)|neighbour_genes:DNA helicase, phage-..,hypothetical protein|
MKIDYELVEGFRALPTKEQKGALADYAQSTFEVKLNKQKSFDNMLADLEAAVPAEEDKPELLIDSPEPEVLIKVGDITVTSDSMQVEKDTHVDLSADFMQYVKDVAPDVADQITLVTDDVEPPVSDSNESKPDMGWLYGFSPTIVLMGRSARSNGYYTCPWWIYDWIKKNPDWYKDPDQCPHYSARDTLKSLVYYIKRDGQVTVRETRNSSFDTFKF
>ID:YP_009146634.1 |[Citrobacter phage Moon]||_Citrobacter_phage_Moon.gbk|inhibitor of prohead..|636|NC_027331(170341):111602-112237:-1 ^GeneID:24721800,InterPro:IPR016594^ Citrobacter phage Moon, complete genome.|neighbours:ID:YP_009146633.1(-1),ID:YP_009146635.1(1)|neighbour_genes:head outer capsid pr..,helicase|
MLDMQLIEEFRVLDKKEAKDKLDEYASQFGIKLKKTKSFENMLADLEAEFKALSDEPLPEDNEGISISDLIDDEKEELPELVQLEDSPEAVITVIEVDNIPEDAICIPEAATVEEITKIIEDNAVVIESEKFELPEGFSPHFELIGKAPGYCTLPWWIYEWISKNPDWKEKPTSFEHASAHQTLLSLIYYINRDGSVMVRETRNSSFVKIK
>ID:YP_009285760.1 |[Citrobacter phage vB_CfrM_CfP1]||_Citrobacter_phage_vB_CfrM_CfP1_.gbk|prohead protease inh..|654|NC_031057(180219):142163-142816:1 ^GeneID:29079546^ Citrobacter phage vB_CfrM_CfP1, complete genome.|neighbours:ID:YP_009285759.1(-1),ID:YP_009285761.1(1)|neighbour_genes:helicase,hypothetical protein|
MKIDYEKVDGFRTLDTKEQKGALADYAMNVFAVKLNKQKSFDNMLADLVAALPDDEEKQELLIDSPEPEVLIKVGDITVTSDSMQVEKDTHVDLSADFMQYVKDVAPYVADQITLVTDDVEPPVSDSNESRPDMAWLDGFSPTIVLMGRSARSNGYYTCPWWIYDWIKKNPDWYKDPDQCPHYSARDTLKSLVYYIKRDGQVTVRETRNSSFDTFKF
> |[Tevenvirinae _Cronobacter_phage_Pet-CM3-4]||_Cronobacter_phage_Pet-CM3-4.gb|hypothetical protein|756|LT614807.1(171975):114205-114960:-1 ^RAST2:fig|1198136.112.peg.218^ Tevenvirinae _Cronobacter_phage_Pet-CM3-4|neighbours:(-1),(1)|neighbour_genes:capsid and scaffold ..,Phage DNA helicase|
MLDKDYIAEIGALEKKEAKEKLAEYAETFGIKLKKTKAFDNMVADLEVELAKLANEPMPEQNDGLSIYDLIQADDEAKGTAIFKDEAKEEARLLIDSVSADAPQVKVTDIDPHFGKPMDPVKGVILEAPIGDSVIAVSDSKVHTIPVTAITQEKFNEEMDKAVKIINNEEIVELPENFSPNTQLLGKNPGYVTLPWWIYQWIKDNPDWKSRPTSFEHPSAHQTLFSLIYYIKRNGSIMIRETRNSSFVTLK
>ID:YP_006986497.1 |[Cronobacter phage vB_CsaM_GAP161]||_Cronobacter_phage_vB_CsaM_GAP161_.gbk|minor capsid protein..|660|NC_019398(178193):139446-140105:1 ^GeneID:13997763^ Cronobacter phage vB_CsaM_GAP161, complete genome.|neighbours:ID:YP_006986496.1(-1),ID:YP_006986498.1(1)|neighbour_genes:RNA- and DNA-helicas..,hypothetical protein|
MNIDYEKVDGFRTLDAKEQKGALADYAMNVFAVKLNKQKSFDNMLADLVAALPDEEEKPELLIDSPEPEIVAYKGEVTMGEPVIEAPNIPDVVIDASADFMEYVKEVAPEVADQIQLVPDVVEAPVSASDESKGELVWLEGFSPTIFMMGRSASSNGYYTCPWWIYDWIKQTPDWYKDPDSCPHASAIDTIKSLAFYIVRDGEVRVRETRNSRFETFKF
>ID:AOG16352.1 |[Cronobacter phage vB_CsaM_leB]||_Cronobacter_phage_vB_CsaM_leB_.gbk|minor capsid protein..|660|KX431559(177907):138500-139159:1 ^^ Cronobacter phage vB_CsaM_leB, complete genome.|neighbours:ID:AOG16351.1(-1),ID:AOG16353.1(1)|neighbour_genes:helicase,hypothetical protein|
MNIDYEKVDGFRTLDAKEQKGALADYAMTVFAVKLNKQKSFDNMLADLVAALPEDEEKPELLIDSPEPEIVAYKGEVTMGEPVIEAPNVPDVVIDASADFMEYVKEVAPEVADQIQLVPDVVEAPVSASDESKGELVWLEGFSPTIFMMGRSASSNGYYTCPWWIYDWIKQTPDWYKDPDSCPHASAIDTIKSLAFYIVRDGEVRVRETRNSRFETFKF
>ID:AOG16637.1 |[Cronobacter phage vB_CsaM_leN]||_Cronobacter_phage_vB_CsaM_leN_.gbk|minor capsid protein..|660|KX431560(179516):140228-140887:1 ^^ Cronobacter phage vB_CsaM_leN, complete genome.|neighbours:ID:AOG16636.1(-1),ID:AOG16638.1(1)|neighbour_genes:RNA- and DNA-helicas..,hypothetical protein|
MNIDYEKVDGFRTLDAKEQKGALADYAMTVFAVKLNKQKSFDNMLADLVAALPEDEEKPELLIDSPEPEIVAYKGEVTMGEPVIEAPNVPDVVIDASADFMEYVKEVAPEVADQIQLVPDVVEAPVSASDESKGELVWLEGFSPTIFMMGRSASSNGYYTCPWWIYDWIKQTPDWYKDPDSCPHASAIDTIKSLAFYIVRDGEVRVRETRNSRFETFKF
>ID:YP_009005464.1 |[Enterobacter phage PG7]||_Enterobacter_phage_PG7_.gbk|inh|720|NC_023561(173276):115980-116699:-1 ^GeneID:18502479^ Enterobacter phage PG7, complete genome.|neighbours:ID:YP_009005463.1(-1),ID:YP_009005465.1(1)|neighbour_genes:hoc,uvsW|
MLDKDYIAEIGALEKKEAKEKLAEYAETFGIKLKKTKAFDNMVADLEVELAKLANEPMPEQNDGLSIYDLIQADDEAKGTAIFKDEAKEEARLLIDSVSVDTPQVKVTDIDPHFGKPMDTVKGVILEAPIGDSVITVADDKVHTIPVTAITQEKFNEEIVELPENFSPNTQLLGKNPGYVTLPWWIYQWIKDNPDWKSRPTSFGHPSAHQTLFSLIYYIKRNGSIMIRETRNSSFVTLK
> |[Tevenvirinae Enterobacter_phage_myPSH1140]||_Enterobacter_phage_myPSH1140.gb|Inh inhibitor of gp2..|753|MG999954.1(172614):117766-118518:-1 ^RAST2:fig|1198136.57.peg.224^ Tevenvirinae Enterobacter_phage_myPSH1140|neighbours:(-1),(1)|neighbour_genes:capsid and scaffold ..,Phage DNA helicase|
MLDKDYIAEIGALEKKEAKEKLAEYAETFGIKLKKTKAFDNMVADLEVELAKLANEPMPEQNDGLSIYDLIQADDEAKGTAIFKDEAKEEARLLIDSVTDAPQVTVTDIDPHFGKPMDPAKGIILEAPIGDSVITVSDDKVHTIPVTAITQEQFNEEMDKAVKIINTEDEFTLPDNFSPTLHLIGRNPGYATLPWWIYQWILETPDWKSRPLSFEHPSAHQTLLSLIYYIKRDGSVQVRETRNSSFATLS
>ID:YP_009607143.1 |[Enterobacter phage phiEap-3]||_Enterobacter_phage_phiEap-3_.gbk|minor capsid protein..|579|NC_041980(175814):139129-139707:1 ^GeneID:40083149^ Enterobacter phage phiEap-3, complete genome.|neighbours:ID:YP_009607142.1(-1),ID:YP_009607144.1(1)|neighbour_genes:helicase,hypothetical protein|
MSIDYEKVEGFKALEQKEAKLQLATYAQETFDVKLNRQKSFENMLADLEAAVPAEKPELLIDSPDPEIATYEGEQSVPGVAPEVADQIEIVPDALQAPVSDSETVSDELAWMEGFTPSIIMMGRSVSNTGFYTCPYWIYDWMKQNPDWYKHPDGCPHYSARQTLKSLAWYMHRDGMVTVRETRNSQFDTFKK
>ID:YP_009167996.1 |[Escherichia phage AR1]|AR1|_Enterobacteria_phage_AR1_DNA_.gbk|inh|681|NC_027983(167435):108165-108845:-1 ^GeneID:26042092^ Enterobacteria phage AR1 DNA, complete genome.|neighbours:ID:YP_009167995.1(-1),ID:YP_009167997.1(1)|neighbour_genes:hoc,segE|
MIDKDYIAELKALDDNKEAKAKLAEYAEQFGIKVKKNKSFDNIVVDIEEALQKLASEPMPETDGLSIKDLIDAADAAEGLKYDDEEVNPEAALLIDSPVKSDIKIEVVETDKIPENTDVLIEDTPFVEEKFEQAVDKIIESEKPSVFTLPENFSPNLQLIGKNPGFCTVPWWIYQWIAETPDWKSHPTSFEHASAHQTLFSLIYYINRDGSVLIRETRNSSFVTLK
> |[Tevenvirinae _Enterobacteria_phage_ATK47]||_Enterobacteria_phage_ATK47.gb|Inh inhibitor of gp2..|669|KT184309.1(170020):59250-59918:1 ^RAST2:fig|1198136.68.peg.92^ Tevenvirinae _Enterobacteria_phage_ATK47|neighbours:(-1),(1)|neighbour_genes:Phage DNA helicase,capsid and scaffold ..|
MIDKDYIEELRALSDKKEAKAKLFEYAEQFGISVKKTKSFDNIVIDIEEALNALADEPLPETDGLSITDLITAADDVDGVNFTNEEVKEEAILLFDSPTEQVEVLEVVEQEIEFDHDKFEEAITQVVESEKEPEPEVNKEVKFVLPENFSPTLIKLGKGPGYVTVPWWIYQWIAETPDWKSRPTSFVHASAHQTLFSLIYYINRDGSVLIRETRNSSFVTLK
> |[Tevenvirinae Enterobacteria_phage_ATK48]||_Enterobacteria_phage_ATK48.gb|Inh inhibitor of gp2..|669|KT184310.1(169729):157484-158152:1 ^RAST2:fig|1198136.55.peg.268^ Tevenvirinae Enterobacteria_phage_ATK48|neighbours:(-1),(1)|neighbour_genes:Phage DNA helicase,capsid and scaffold ..|
MIDKDYIEELRALSDKKEAKAKLFEYAEQFGISVKKTKSFDNIVIDIEEALNALADEPLPETDGLSITDLITAADDVDGVNFTNEEVKEEAILLFDSPTEQVEVLEVVEQEIEFDHDKFEEAITQVVESEKEPEPEVNKEVKFVLPENFSPTLIKLGKGPGYVTVPWWIYQWIAETPDWKSRPTSFVHASAHQTLFSLIYYINRDGSVLIRETRNSSFVTLK
> |[Tevenvirinae Enterobacteria_phage_Aplg8]||_Enterobacteria_phage_Aplg8.gb|hypothetical protein|681|KT184308.1(168496):53395-54075:-1 ^RAST2:fig|1198136.66.peg.89^ Tevenvirinae Enterobacteria_phage_Aplg8|neighbours:(-1),(1)|neighbour_genes:capsid and scaffold ..,Phage-associated hom..|
MIDKDYIAELKALDDNKEAKAKLAEYAEQFGIKVKKNKSFDNIVVDIEEALQKLASEPMPETDGLSIKDLIDAADAAEGLKYDDEEVNPEAALLIDSPVKSDIKIEVVEKDKIPENTDVLIEDTPFVEEKFEQAVAEIIESEKPSVFTLPENFSPNLQLIGKNPGFCTVPWWIYQWIAETPDWKSHPTSFEHASAHQTLFSLIYYINRDGSVLIRETRNSSFVTLK
>ID:YP_007004264.1 |[Enterobacteria phage Bp7]||_Enterobacteria_phage_Bp7_.gbk|inh|672|NC_019500(168066):126738-127409:1 ^GeneID:14007878^ Enterobacteria phage Bp7, complete genome.|neighbours:ID:YP_007004263.1(-1),ID:YP_007004265.1(1)|neighbour_genes:uvsW,hoc|
MDTQYIEELRALEDKKEAKAKLIEYGEQFGLKLKKTRSFDNLIIDISEGLKALADEPLPETEGLSISDLIDADNELTGGNDFIEGVEPAKEEATLLFDAPEAVVEVIEVAELPKVEIIEEDVPFDEEKFKEAVAKVVELEKPVFSLPENFSPNLLLIGKNPGYCTVPWWIYQWISETPDWKERPTAFQHPSAHQTLFSLIYYINRNGSVLVRETRNSSFVTLK
> |[Tevenvirinae _Enterobacteria_phage_CC31]||_Enterobacteria_phage_CC31.gb|Inh inhibitor of gp2..|756|NC_014662.1(165540):108253-109008:-1 ^RAST2:fig|1198136.121.peg.196^ Tevenvirinae _Enterobacteria_phage_CC31|neighbours:(-1),(1)|neighbour_genes:Phage head decoratio..,Phage DNA helicase|
MLDKDYIAEIGALEKKEAKEKLAEYAETFGIKLKKTKAFDNMVADLEVELAKLAEEPMPEDNDGLSIYDLIQADDEAKGTAIFKDEAKEEARLLIDSVSADAPQVKVTDIDPHFGKPMDSVKGVILEAPIGDSVIAVSDDGEVHKIPVGNMTQDEFNEAMDKVVKVIETDTFELPADFSPSLHLIGRNPGYATLPWWIYQWILENPDWKSRPLSFEHPTAHQTLLSLIYYIKRNGSVQVRETRNSSFVTLS
>ID:YP_009118857.1 |[Enterobacteria phage GEC-3S]||_Enterobacteria_phage_GEC-3S_.gbk|Putative inhibitor o..|726|NC_025425(163424):101761-102486:-1 ^GeneID:23301211^ Enterobacteria phage GEC-3S complete genome.|neighbours:ID:YP_009118856.1(-1),ID:YP_009118858.1(1)|neighbour_genes:hypothetical protein,uvsW|
MFDKEYFEELRAIAASDDKEAQKTAKTELADYAKQFDIKVKKTLSLENMIEFVETELTKLASEMEEETPAEGTSINDLILAADTADDKVVFDEVDPSLVEAMKEPEIVIEETKEESPAVEPVVEEVKSDVEEAPEVKVKSPVANIFSDEAEHRSPAHDTDSFCDLTGFRPTICLIGGGRGYYSCPWWIFDWIVNTPDWKKYPERFPHAYVHDTLKSLIYYIKRDGSVKVRETKHSQFHTLK
> |[Tevenvirinae _Enterobacteria_phage_GiZh]||_Enterobacteria_phage_GiZh.gb|hypothetical protein|681|KT184311.1(166514):157933-158613:-1 ^RAST2:fig|1198136.122.peg.277^ Tevenvirinae _Enterobacteria_phage_GiZh|neighbours:(-1),(1)|neighbour_genes:capsid and scaffold ..,Phage DNA helicase|
MIDKDYIAELKALDDNKEAKAKLAEYAEQFGIKVKKNKSFDNIVNDIEEALQKLASEPMPETDGLSIKDLIDAADAADGLKYDDEEVNPEAALLIDSPVKSDIKIEVVETDKIPENTDVLIEDTPFVEEKFEQAVAEIIESEKPSVFTLPENFSPNLQLIGKNPGFCTVPWWIYQWIAETPDWKSHPTSFEHASAHQTLFSLIYYINRDGSVLIRETRNSSFVTLK
> |[Viruses Hx01]||_Enterobacteria_phage_HX01.gb|Inh inhibitor of gp2..|669|NC_018855.1(169158):161364-162032:1 ^RAST2:fig|10239.59.peg.259^ Viruses Hx01|neighbours:(-1),(1)|neighbour_genes:hypothetical protein,hypothetical protein|
MIDKDYIEELRALSDKKEAKAKLFEYAEQFGISVKKTKSFDNIVIDIEEALNALADEPLPETDGLSITDLITAADDVDGVNFTNEEVKEEAILLFDSPTEQVEVLEVVEQEIEFDHDKFEEAITQVVESEKEPEPEVNKEVKFVLPENFSPTLIKLGKGPGYVTVPWWIYQWIAETPDWKSRPTSFEHASAHQTLFSLIYYINRDGSVLIRETRNSSFVTLK
>ID:YP_003734324.1 |[Enterobacteria phage IME08]||_Enterobacteria_phage_IME08_.gbk|inh|723|NC_014260(172253):113158-113880:-1 ^GeneID:9384479^ Enterobacteria phage IME08, complete genome.|neighbours:ID:YP_003734323.1(-1),ID:YP_003734325.1(1)|neighbour_genes:hoc,uvsW|
MLSYKYSYIYTLEKRMIMDRQYIEELRALEDKKEAKAKLIEYGEQFGLKLKKTRSFDNLIIDITEGLKALADEPLPETEGLSISDLIDAADELTGSNEFIDGAEPAKEEATLLFDAPEAVVEVVEVVELPKVEIIEEVVPFVEEKFNQAITLVKESEKPKFELPENFSPNLLLIGKNPGYCTVPWWIYQWISETPDWKERPKDFQHPSAHQTLFSLIYYINRNGSVLVRETRNSSFVTLK
>ID:YP_002922528.1 |[Enterobacteria phage JS10]||_Enterobacteria_phage_JS10_.gbk|inh|672|NC_012741(171451):112994-113665:-1 ^GeneID:7943331^ Enterobacteria phage JS10, complete genome.|neighbours:ID:YP_002922527.1(-1),ID:YP_002922529.1(1)|neighbour_genes:hoc head outer capsi..,uvsW|
MDTQYIEELRALEDKKEAKAKLIEYGEQFGLKLKKTRSFDNLIIDISEGLKALADEPLPETEGLSISDLIDAADELTGANEFVDGAEPAKEEATLLFDAPEAVVEVIEVAELPKVEIIEEDVPFVEEKFKEAVTKVIESEKPVFSLPENFSPNLLLIGKNPGYCTVPWWIYQWITETPDWKERPKDFQHPSAHQTLFSLIYYINRNGSVLVRETRNSSFVTLK
>ID:YP_001595308.1 |[Escherichia phage JS98]||_Enterobacteria_phage_JS98.gbk|inh|672|NC_010105(170523):111088-111759:-1 ^GeneID:5783660^ Enterobacteria phage JS98, complete genome.|neighbours:ID:YP_001595307.1(-1),ID:YP_001595309.1(1)|neighbour_genes:hoc,uvsW|
MDTQYIEELRALEDKKEAKAKLIEYGEQFGLKLKKTRSFDNLIIDISEGLKALADEPLPETEGLSISDLIDAADELTGDNDFIEGAEPAKEEATVLFDAPEAVVEVIEVAELPKVEIIEEDVPFVEEKFKEAVTKVIESEKPVFSLPENFSPNLLLIGKNPGFCTVPWWIYQWISETPDWKERPTSFQHPTAHQTLFSLIYYINRNGSVLVRETRNSSFITLK
>ID:YP_002922247.1 |[Escherichia phage JSE]||_Enterobacteria_phage_JSE_.gbk|inh|726|NC_012740(166418):105063-105788:-1 ^GeneID:7943215^ Enterobacteria phage JSE, complete genome.|neighbours:ID:YP_002922246.1(-1),ID:YP_002922248.1(1)|neighbour_genes:hypothetical protein,uvsW|
MFDKEYFEELRAIAASDDKEAQKTAKTELADYAKQFDIKVKKTLSLENMIEFVETELTKLASEMEEETPAEGTSINDLILAADTADDKIVFDEVDPSLVEAMKEPEIVIEETKEESPAVEPVVEEVKSDVEEAPEVKVKSPVANIFSDEAEHRSLAHDTDSFCDLTGFRPTICLIGGGRGYYSCPWWIFDWIVNTPDWKKYPERFPHAYVHDTLKSLIYYIKRDGSVKVRETKHSQFHTLK
> |[Tevenvirinae _Enterobacteria_phage_Kha5h]||_Enterobacteria_phage_Kha5h.gb|hypothetical protein|681|KT184312.1(167318):132858-133538:-1 ^RAST2:fig|1198136.123.peg.232^ Tevenvirinae _Enterobacteria_phage_Kha5h|neighbours:(-1),(1)|neighbour_genes:capsid and scaffold ..,Phage-associated hom..|
MIDKDYIAELKALDDNKEAKAKLAEYAEQFGIKVKKNKSFDNIVVDIEEALQKLASEPMPETDGLSIKDLIDAADAAEGLKYDDEEVNPEAALLIDSPVKSDIKIEVVEKDKIPENTDVLIEDTPFVEEKFEQAVAEIIESEKPSVFTLPENFSPNLQLIGKNPGFCTVPWWIYQWIAETPDWKSHPTSFEHASAHQTLFSLIYYINRDGSVLIRETRNSSFVTLK
>ID:YP_001469516.1 |[Enterobacteria phage Phi1]||_Enterobacteria_phage_Phi1_.gbk|inh|726|NC_009821(164270):101891-102616:-1 ^GeneID:5602234^ Enterobacteria phage Phi1, complete genome.|neighbours:ID:YP_001469515.1(-1),ID:YP_001469517.1(1)|neighbour_genes:hypothetical protein,uvsW|
MFDKEYFEELRAIAASDDKEAQKTAKTELADYAKQFDIKVKKTLSLENMIEFVETELTKLASEMEEETPAEGTSINDLILAADTADDKVVFDEVDPSLGEAMKEPEIVIEETKEESPAVEQVVEEVKSDVEEAPEVKVKSPVANIFSDEAEHRSPAHDTDSFCDLTGFRPTICLIGGGRGYYSCPWWIFDWIVNTPDWKKYPERFPHAYVHDTLKSLIYYIKRDGSVKVRETKHSQFHTLK
>ID:YP_009202915.1 |[Escherichia phage QL01]||_Enterobacteria_phage_QL01.gbk|inhibitor of prohead..|672|NC_028847(170527):110556-111227:-1 ^GeneID:26629903^ Enterobacteria phage QL01, complete genome.|neighbours:ID:YP_009202914.1(-1),ID:YP_009202916.1(1)|neighbour_genes:head outer capsid pr..,hypothetical protein|
MDTQYIEELRALEDKKEAKAKLIEYGEQFGLKLKKTRSFDNLIIDISEGLKALADEPLPETEGLSISDLIDAADELTGANEFVDGAEPAKEEATLLFDAPEAAVEVVEVAELPKVEIIEEDVPFDEEKFKGAIAKVVESEKPVFSLPENFSPNLLLIGKNPGYCTVPWWIYQWISETPDWKERPTSFQHPTAHQTLFSLIYYINRNGSVLVRETRNSSFVTLK
>ID:AIT74272.1 |[Enterobacteria phage RB10]||_Enterobacteria_phage_RB10_.gbk|inh|681|KM606999(168401):106735-107415:-1 ^^ Enterobacteria phage RB10, complete genome.|neighbours:ID:AIT74271.1(-1),ID:AIT74273.1(1)|neighbour_genes:hoc,segE|
MIDKDYIAELKALDDNKEAKAKLAEYAEQFGIKVKKNKSFDNIVVDIEEALQKLASEPMPETDGLSIKDLIDAADAAEGLKYDDEEVNPEAALLIDSPVKSDIKIEVVETDKIPENTSVLIEDTPFVEEKFEQAVAEIVESEKPSVFTLPENFSPNLQLIGKNPGFCTVPWWIYQWIAETPDWKSHPTSFEHASAHQTLFSLIYYINRDGSVLIRETRNSSFVTLK
>ID:YP_002854514.1 |[Escherichia virus RB14]||_Enterobacteria_phage_RB14_.gbk|inh|681|NC_012638(165429):106741-107421:-1 ^GeneID:7803930^ Enterobacteria phage RB14, complete genome.|neighbours:ID:YP_002854513.1(-1),ID:YP_002854515.1(1)|neighbour_genes:hoc,segE|
MIDKDYIAELKALDDNKEAKAKLAEYAEQFGIKVKKNKSFDNIVVDIEEALQKLASEPMPEIDGLSIKDLIDAADAAEGLKYDDEEVNPEAALLIDSPVKSDIKIEVVETDKIPENTDVLIEDTPFVEEKFEQAVAEIIESEKPSVFTLPENFSPNLQLIGKNPGFCTVPWWIYQWIAETPDWKSHPTSFEHASAHQTLFSLIYYINRDGSVLIRETRNSSFVTLK
> |[Tevenvirinae _Enterobacteria_phage_RB16]||_Enterobacteria_phage_RB16.gb|hypothetical protein|657|NC_014467.1(176788):140766-141422:1 ^RAST2:fig|1198136.103.peg.234^ Tevenvirinae _Enterobacteria_phage_RB16|neighbours:(-1),(1)|neighbour_genes:DNA helicase, phage-..,hypothetical protein|
MKIDYELVEGFRALPTKEQKGALADYAQSTFEVKLNKQKSFDNMLADLEAAVPAEEKPELLIDSPEPEIVSYTGSSMMDEPVVNAPNIPDVVVDVSQDFMNYVKEVAPEVADQIQLVPDVVEAPVTASDESKADTAWLDGFSPTIVLMGRSARSNGYYTCPWWIYDWIKKNPDWYKDPDQCPHYSARDTLKSLVYYIKRDGQVTVRETRNSSFDTFKF
>ID:AXF42489.1 |[Enterobacteria phage RB18]||_Enterobacteria_phage_RB18_.gbk|inh|681|MH553563(166677):108480-109160:-1 ^^ Enterobacteria phage RB18, complete genome.|neighbours:ID:AXF42488.1(-1),ID:AXF42490.1(1)|neighbour_genes:hoc,uvsW|
MIDKDYIAELKALDDNKEAKAKLAEYAEQFGIKVKKNKSFDNIVVDIEEALQKLASEPMPETDGLSIKDLIDAADAAEGLKYDDEEVNPEAALLIDSPVKSDIKIEVVETDKIPENTDVLIEDTPFVEEKFEQAVAEIIESEKPSVFTLPENFSPNLQLIGKNPGFCTVPWWIYQWIAETPDWKSHPTSFEHASAHQTLFSLIYYINRDGSVLIRETRNSSFVTLK
>ID:YP_009102383.1 |[Enterobacteria phage RB27]||_Enterobacteria_phage_RB27_.gbk|inh|681|NC_025448(165179):106790-107470:-1 ^GeneID:22113167^ Enterobacteria phage RB27, complete genome.|neighbours:ID:YP_009102382.1(-1),ID:YP_009102384.1(1)|neighbour_genes:hoc,uvsW|
MIDKDYIAELKALDDNKEAKAKLAEYAEQFGIKVKKNKSFDNIVADIEEALQKLASEPMPETDGLSIKDLIDAADAAEGLKYDDEEVNPEAALLIDSPVKSDIKIEVVETDKIPENTDVLIEDTPFVEEKFEQAVAEIIESEKPSVFTLPENFSPNLQLIGKNPGFCTVPWWIYQWIAETPDWKSHPTSFEHASAHQTLFSLIYYINRDGSVLIRETRNSSFVTLK
>ID:AIT74818.1 |[Enterobacteria phage RB33]||_Enterobacteria_phage_RB33_.gbk|inh|681|KM607001(166007):108288-108968:-1 ^^ Enterobacteria phage RB33, complete genome.|neighbours:ID:AIT74817.1(-1),ID:AIT74819.1(1)|neighbour_genes:hoc,uvsW|
MIDKDYIAELKALDDNKEAKAKLAEYAEQFGIKVKKNKSFDNIVIDIEEALQKLASEPMPETDGLSIKDLINAADAAEGLKYDDEEVNPEAALLIDSPVKSDIKIEVVETDKIPENTDVLIEDTPFVEEKFEQAVAEIIESEKPSVFTLPKNFSPNLQLIGKNPGFCTVPWWIYQWIAETPDWKSHPTSFEHASAHQTLFSLIYYINRDGSVLIRETRNSSFVTLK
>ID:YP_009098564.1 |[Escherichia phage RB3]||_Enterobacteria_phage_RB3_.gbk|inh|681|NC_025419(168402):106736-107416:-1 ^GeneID:22113928^ Enterobacteria phage RB3, complete genome.|neighbours:ID:YP_009098563.1(-1),ID:YP_009098565.1(1)|neighbour_genes:hoc,segE|
MIDKDYIAELKALDDNKEAKAKLAEYAEQFGIKVKKNKSFDNIVVDIEEALQKLASEPMPETDGLSIKDLIDAADAAEGLKYDDEEVNPEAALLIDSPVKSDIKIEVVETDKIPENTSVLIEDTPFVEEKFEQAVAEIVESEKPSVFTLPENFSPNLQLIGKNPGFCTVPWWIYQWIAETPDWKSHPTSFEHASAHQTLFSLIYYINRDGSVLIRETRNSSFVTLK
> |[Tevenvirinae _Enterobacteria_phage_RB43]||_Enterobacteria_phage_RB43.gb|N-acetylglucosaminyl..|921|NC_007023.1(180500):141376-142296:1 ^RAST2:fig|1198136.102.peg.253^ Tevenvirinae _Enterobacteria_phage_RB43|neighbours:(-1),(1)|neighbour_genes:DNA helicase, phage-..,hypothetical protein|
MKIDYELVEGFRALPTKEQKGALADYAQSTFEVKLNKQKSFDNMLADLEAAVPAEEEKPELLIDSPESAIVSYTGSVAMDEPVVNAPNIPDVVVDVSQDFMDYVKDVAPEVADQIKLVPDVVVDVSQDFMDYVKDVAPEVADQIKLVPDVVVDVSQDFMDYVKDVAPEVADQIKLVPDVVVDVSQDFMDYVKDVAPEVADQIKLVPDVVEASVTASDESKADMAWLDGFSPTIVLMGRSARSNGYYTCPWWIYDWIKKNPDWYKDPDQCPHYSARDTLKSLVYYIKRDGQVTVRETRNSSFDTFKF
>ID:NP_891740.1 |[Enterobacteria phage RB49]||_Enterobacteria_phage_RB49_.gbk|inh|729|NC_005066(164018):100487-101215:-1 ^GeneID:1725281^ Enterobacteria phage RB49, complete genome.|neighbours:ID:YP_001883325.1(-1),ID:NP_891741.1(1)|neighbour_genes:hypothetical protein,uvsW|
MFDKEYFEELRAIAASDDKEAQKTAKTELADYAKQFDIKVKKTLSLENMIEFVETELTKLASEMEEETPAEGTSINDLILAADTVDDKVVFDEVDPSLVEAMKEPEQKEEPITIEVVEEAKPHTVPVTIEVVDVPEVKVESPVANIFSDEAEHRSPAHDTDSFCDLTGFRPTICLIGGGRGYYSCPWWIFDWIVNTPDWKKYPERFPHAYVHDTLKSLIYYIKRDGSVKVRETKHSQFHTLK
>ID:ACP31099.1 |[Enterobacteria phage RB51]||_Enterobacteria_phage_RB51_.gbk|inh|681|FJ839693(168394):110098-110778:-1 ^^ Enterobacteria phage RB51, complete genome.|neighbours:ID:ACP31098.1(-1),ID:ACP31100.1(1)|neighbour_genes:hoc,uvsW|
MIDKDYIAELKALDDNKEAKAKLAEYAEQFGIKVKKNKSFDNIVVDIEEALQKLASEPMPETDGLSIKDLIDAADAAEGLKYDDEEVNPEAALLIDSPVKSDIKIEVVETDKIPENTDVLIEDTPFVEEKFEQAVDKIIESEKPSVFTLPENFSPNLQLLGKNPGFCTVPWWIYQWIAETPDWKSHPTSFEHASAHQTLFSLIYYINRDGSVLIRETRNSSFVTLK
>ID:AIT75090.1 |[Enterobacteria phage RB55]||_Enterobacteria_phage_RB55_.gbk|inh|681|KM607002(168896):111303-111983:-1 ^^ Enterobacteria phage RB55, complete genome.|neighbours:ID:AIT75089.1(-1),ID:AIT75091.1(1)|neighbour_genes:hoc,segE|
MIDKDYIAELKALDDNKEAKAKLAEYAEQFGIKVKKNKSFDNIVVDIEEALQKLASEPMPETDGLSIKDLIDAADAAEGLKYDDEEVNPEAALLIDSPIKSDIKIEVVETDKIPENTDVLIEDTPFVEEKFEQAVAEIIESEKPSVFTLPENFSPNLQLIGKNPGFCTVPWWIYQWIAETPDWKSHPTSFEHASAHQTLFSLIYYINRDGSVLIRETRNSSFVTLK
>ID:AIT75364.1 |[Enterobacteria phage RB59]||_Enterobacteria_phage_RB59_.gbk|inh|681|KM607003(168966):111317-111997:-1 ^^ Enterobacteria phage RB59, complete genome.|neighbours:ID:AIT75363.1(-1),ID:AIT75365.1(1)|neighbour_genes:hoc,segE|
MIDKDYIAELKALDDNKEAKAKLAEYAEQFGIKVKKNKSFDNIVVDIEEALQKLASEPMPETDGLSIKDLIDAADAAEGLKYDDEEVNPEAALLIDSPIKSDIKIEVVETDKIPENTDVLIEDTPFVEEKFEQAVAEIIESEKPSVFTLPENFSPNLQLIGKNPGFCTVPWWIYQWIAETPDWKSHPTSFEHASAHQTLFSLIYYINRDGSVLIRETRNSSFVTLK
>ID:AIT73185.1 |[Enterobacteria phage RB5]||_Enterobacteria_phage_RB5_.gbk|inh|681|KM606995(168394):106728-107408:-1 ^^ Enterobacteria phage RB5, complete genome.|neighbours:ID:AIT73184.1(-1),ID:AIT73186.1(1)|neighbour_genes:hoc,segE|
MIDKDYIAELKALDDNKEAKAKLAEYAEQFGIKVKKNKSFDNIVVDIEEALQKLASEPMPETDGLSIKDLIDAADAAEGLKYDDEEVNPEAALLIDSPVKSDIKIEVVETDKIPENTSVLIEDTPFVEEKFEQAVAEIVESEKPSVFTLPENFSPNLQLIGKNPGFCTVPWWIYQWIAETPDWKSHPTSFEHASAHQTLFSLIYYINRDGSVLIRETRNSSFVTLK
>ID:AIT75641.1 |[Enterobacteria phage RB68]||_Enterobacteria_phage_RB68_.gbk|inh|681|KM607004(168401):110105-110785:-1 ^^ Enterobacteria phage RB68, complete genome.|neighbours:ID:AIT75640.1(-1),ID:AIT75642.1(1)|neighbour_genes:hoc,uvsW|
MIDKDYIAELKALDDNKEAKAKLAEYAEQFGIKVKKNKSFDNIVVDIEEALQKLASEPMPETDGLSIKDLIDAADAAEGLKYDDEEVNPEAALLIDSPVKSDIKIEVVETDKIPENTDVLIEDTPFVEEKFEQAVDKIIESEKPSVFTLPENFSPNLQLLGKNPGFCTVPWWIYQWIAETPDWKSHPTSFEHASAHQTLFSLIYYINRDGSVLIRETRNSSFVTLK
>ID:NP_861885.1 |[Enterobacteria phage RB69]||_Enterobacteria_phage_RB69_.gbk|inh|669|NC_004928(167560):114037-114705:-1 ^GeneID:1494311^ Enterobacteria phage RB69, complete genome.|neighbours:ID:NP_861884.1(-1),ID:NP_861886.1(1)|neighbour_genes:hoc,uvsW|
MIDKDYIEELRALSDKKEAKAKLFEYAEQFGISVKKTKSFDNIVIDIEEALNALADEPLPETDGLSITDLITAADDVDGVNFTNEEVKEEAILLFDSPTEQVEVLEVVEQEKEFDHDKFEEAITQVVESEKEPEPEVNKEVNFVLPENFSPTLIKLGKGPGYVTVPWWIYQWIAETPDWKSHPTSFVHASAHQTLFSLIYYINRDGSVLIRETRNSSFVTLK
>ID:AIT73456.1 |[Enterobacteria phage RB6]||_Enterobacteria_phage_RB6_.gbk|inh|681|KM606996(168394):106728-107408:-1 ^^ Enterobacteria phage RB6, complete genome.|neighbours:ID:AIT73455.1(-1),ID:AIT73457.1(1)|neighbour_genes:hoc,segE|
MIDKDYIAELKALDDNKEAKAKLAEYAEQFGIKVKKNKSFDNIVVDIEEALQKLASEPMPETDGLSIKDLIDAADAAEGLKYDDEEVNPEAALLIDSPVKSDIKIEVVETDKIPENTSVLIEDTPFVEEKFEQAVAEIVESEKPSVFTLPENFSPNLQLIGKNPGFCTVPWWIYQWIAETPDWKSHPTSFEHASAHQTLFSLIYYINRDGSVLIRETRNSSFVTLK
>ID:AIT73727.1 |[Enterobacteria phage RB7]||_Enterobacteria_phage_RB7_.gbk|inh|681|KM606997(168395):106729-107409:-1 ^^ Enterobacteria phage RB7, complete genome.|neighbours:ID:AIT73726.1(-1),ID:AIT73728.1(1)|neighbour_genes:hoc,segE|
MIDKDYIAELKALDDNKEAKAKLAEYAEQFGIKVKKNKSFDNIVVDIEEALQKLASEPMPETDGLSIKDLIDAADAAEGLKYDDEEVNPEAALLIDSPVKSDIKIEVVETDKIPENTSVLIEDTPFVEEKFEQAVAEIVESEKPSVFTLPENFSPNLQLIGKNPGFCTVPWWIYQWIAETPDWKSHPTSFEHASAHQTLFSLIYYINRDGSVLIRETRNSSFVTLK
>ID:AIT73999.1 |[Enterobacteria phage RB9]||_Enterobacteria_phage_RB9.gbk|inh|681|KM606998(168395):106729-107409:-1 ^^ Enterobacteria phage RB9, complete genome.|neighbours:ID:AIT73998.1(-1),ID:AIT74000.1(1)|neighbour_genes:hoc,segE|
MIDKDYIAELKALDDNKEAKAKLAEYAEQFGIKVKKNKSFDNIVVDIEEALQKLASEPMPETDGLSIKDLIDAADAAEGLKYDDEEVNPEAALLIDSPVKSDIKIEVVETDKIPENTSVLIEDTPFVEEKFEQAVAEIVESEKPSVFTLPENFSPNLQLIGKNPGFCTVPWWIYQWIAETPDWKSHPTSFEHASAHQTLFSLIYYINRDGSVLIRETRNSSFVTLK
>ID:ADJ39902.1 |[Enterobacteria phage T4T]||_Enterobacteria_phage_T4T_.gbk|inh|681|HM137666(168920):111338-112018:-1 ^^ Enterobacteria phage T4T, complete genome.|neighbours:ID:ADJ39901.1(-1),ID:ADJ39903.1(1)|neighbour_genes:hoc,segE|
MIDKDYIAELKALDDNKEAKAKLAEYAEQFGIKVKKNKSFDNIVVDIEEALQKLASEPMPETDGLSIKDLIDAADAAEGLKYDDEEVNPEAALLIDSPIKSDIKIEVVETDKIPENTDVLIEDTPFVEEKFEQAVAEIIESEKPSVFTLPENFSPNLQLIGKNPGFCTVPWWIYQWIAETPDWKSHPTSFEHASAHQTLFSLIYYINRDGSVLIRETRNSSFVTLK
>ID:NP_049794.1 |[Escherichia virus T4]||_Enterobacteria_phage_T4_.gbk|inh|681|NC_000866(168903):111327-112007:-1 ^GeneID:1258560^ Enterobacteria phage T4, complete genome.|neighbours:ID:NP_049793.1(-1),ID:NP_049795.1(1)|neighbour_genes:hoc,segE|
MIDKDYIAELKALDDNKEAKAKLAEYAEQFGIKVKKNKSFDNIVVDIEEALQKLASEPMPETDGLSIKDLIDAADAAEGLKYDDEEVNPEAALLIDSPIKSDIKIEVVETDKIPENTDVLIEDTPFVEEKFEQAVAEIIESEKPSVFTLPENFSPNLQLIGKNLGFCTVPWWIYQWIAETPDWKSHPTSFEHASAHQTLFSLIYYINRDGSVLIRETRNSSFVTLK
> |[Tevenvirinae _Enterobacteria_phage_T4_strain_wild]||_Enterobacteria_phage_T4_strain_wild.gb|Inh inhibitor of gp2..|681|KJ477684.1(168922):111340-112020:-1 ^RAST2:fig|1198136.58.peg.194^ Tevenvirinae _Enterobacteria_phage_T4_strain_wild|neighbours:(-1),(1)|neighbour_genes:capsid and scaffold ..,Phage-associated hom..|
MIDKDYIAELKALDDNKEAKAKLAEYAEQFGIKVKKNKSFDNIVVDIEEALQKLASEPMPETDGLSIKDLIDAADAAEGLKYDDEEVNPEAALLIDSPIKSDIKIEVVETDKIPENTDVLIEDTPFVEEKFEQAVAEIIESEKPSVFTLPENFSPNLQLIGKNPGFCTVPWWIYQWIAETPDWKSHPTSFEHASAHQTLFSLIYYINRDGSVLIRETRNSSFVTLK
> |[Tevenvirinae _Enterobacteria_phage_T6]||_Enterobacteria_phage_T6.gb|Inh inhibitor of gp2..|681|MH550421.1(168706):107849-108529:-1 ^RAST2:fig|1198136.104.peg.182^ Tevenvirinae _Enterobacteria_phage_T6|neighbours:(-1),(1)|neighbour_genes:capsid and scaffold ..,Phage-associated hom..|
MIDKDYIAELKALDDNKEAKAKLAEYAEQFGIKVKKNKSFDNIVNDIEEALQKLASEPMPETDGLSIKDLIDAADAAEGLKYDDEEVNPEAALLIDSPIKSDIKIEVVETDKIPENTSVLIEDTPFVEEKFEQAVAEIIESEKPSVFTLPENFSPNLQLIGKNPGFCTVPWWIYQWIAETPDWKSQPTSFEHASAHQTLFSLIYYINRDGSVLIRETRNSSFVTLK
>ID:YP_004063880.1 |[Escherichia phage vB_EcoM_VR7]||_Enterobacteria_phage_vB_EcoM-VR7_.gbk|inh|681|NC_014792(169285):111202-111882:-1 ^GeneID:10021424^ Enterobacteria phage vB_EcoM-VR7, complete genome.|neighbours:ID:YP_004063879.1(-1),ID:YP_004063881.1(1)|neighbour_genes:hoc,uvsW|
MIDKNYIEEIRVLEKKEAKEKLAEYASSLGVDVKKTKTFNNMLIDLEAGLKAFADMPMPDDNEGLSITDLINADDELSGSKFEGEESAKPEAVLLFDAPEAPVEVVEVTQAVVPESEVKLVEIEVPFVSEDFEEAVAQIIEAETPKFTLPKNFSPNLLMLGKAPGYCTLPWWIYQWIKETPDWKERPTSFTHASAHQTLFSLIYYINRDGSILIRETRNSSFIRLN
>ID:YP_006986734.1 |[Escherichia phage vB_EcoM_ACG-C40]||_Enterobacteria_phage_vB_EcoM_ACG-C40_.gbk|inhibitor of prohead..|681|NC_019399(167396):108268-108948:-1 ^GeneID:13998007^ Enterobacteria phage vB_EcoM_ACG-C40, complete genome.|neighbours:ID:YP_006986733.1(-1),ID:YP_006986735.1(1)|neighbour_genes:head outer capsid pr..,homing endonuclease|
MIDKDYIAELKALDDNKEAKAKLAEYAEQFGIKVKKNKSFDNIVVDIEEALQKLASEPMPETDGLSIKDLIDAADAAEGLKYDDEEVNPEAALLIDSPVKSDIKIEVVETDKIPENTDVLIEDTPFVEEKFEQAVAEIIESEKPSVFTLPENFSPNLQLIGKNPGFCTVPWWIYQWIAETPDWKSHPTSFEHASAHQTLFSLIYYINRDGSVLIRETRNSSFVTLK
>ID:AWD91501.1 |[Enterobacteria phage vB_EcoM_IME339]||_Enterobacteria_phage_vB_EcoM_IME339_.gbk|minor capsid protein..|681|MH051915(164366):60197-60877:1 ^^ Enterobacteria phage vB_EcoM_IME339, complete genome.|neighbours:ID:AWD91500.1(-1),ID:AWD91502.1(1)|neighbour_genes:DNA helicase,putative large head ..|
MIDKDYIAELKALDDNKEAKAKLAEYAEQFGIKVKKNKSFDNIVIDIEEALQKLASEPMPETDGLSIKDLINAADAADGLKYDDEEVNPEAALLIDSPVKSDIKIEVVETDKIPENTDVLIEDTPFVEEKFEKAVAEIIESEKPSVFTLPENFSPNLQLIGKNPGFCTVPWWIYQWIAETPDWKSHPTSFEHASAHQTLFSLIYYINRDGSVLIRETRNSSFVTLK
>ID:AWD91757.1 |[Enterobacteria phage vB_EcoM_IME340]||_Enterobacteria_phage_vB_EcoM_IME340_.gbk|inhibitor of prohead..|681|MH051916(165549):60201-60881:1 ^^ Enterobacteria phage vB_EcoM_IME340, complete genome.|neighbours:ID:AWD91756.1(-1),ID:AWD91758.1(1)|neighbour_genes:RNA-DNA and DNA-DNA ..,capsid and scaffold ..|
MIDKDYIAELKALDDNKEAKAKLAEYAEQFGIKVKKNKSFDNIVVDIEEALQKLASEPMPETDGLSIKDLINAADAAEGLKYDDEEVNPEAALLIDSPVKSDIKIEVVETDKIPENTDVLIEDTPFVEEKFEQAVAEIIESEKPSVFTLPENFSPNLQLIGKNPGFCTVPWWIYQWIAETPDWKSHPTSFEHASAHQTLFSLIYYINRDGSVLIRETRNSSFVTLK
>ID:YP_009207373.1 |[Escherichia phage vB_EcoM_VR20]||_Enterobacteria_phage_vB_EcoM_VR20.gbk|inh|666|NC_028894(170336):111298-111963:-1 ^GeneID:26633872^ Enterobacteria phage vB_EcoM_VR20, complete genome.|neighbours:ID:YP_009207372.1(-1),ID:YP_009207374.1(1)|neighbour_genes:hoc,uvsW|
MIDKNYIEEIRVLEKKEAKEKLAEYAASLGVDVKKTKTFDNMLADLEAGLKAFADMPMPDDNEGLSITDLIDADDELSGAKFDGDESAKEEAKLLFDAPTEAKVEVVEIEEPVVVVEEDVPFVEEKFEAAVAKVIESEKPVFALPKNFSPNLMLIGKNPGFCTVPWWIYQWIAETPDWKERPTAFPHPTAHQTLFSLIYYINRNGSVLVRETRNSSFVTLK
>ID:YP_009209941.1 |[Escherichia phage vB_EcoM_VR25]||_Enterobacteria_phage_vB_EcoM_VR25_.gbk|inh|681|NC_028925(170822):112957-113637:-1 ^GeneID:26636361^ Enterobacteria phage vB_EcoM_VR25, complete genome.|neighbours:ID:YP_009209940.1(-1),ID:YP_009209942.1(1)|neighbour_genes:hoc,uvsW|
MIDKNYIEEIRVLEKKEAKEKLAEYASSLGVDVKKTKTFDNMLIDLEAGLQAFADMPMPDDNEGLSITDLINADDELSGGKFEGEESAKPEAVLLFDAPEAPVEVVEVTQEVVPESEVKLVEIEVPFVSEDFEEAVAQIIEAETPKFTLPKNFSPNLLMLGKAPGYCTLPWWIYQWIKETPDWKERPTSFTHASAHQTLFSLIYYINRDGSILIRETRNSSFIRLN
>ID:YP_009214033.1 |[Escherichia phage vB_EcoM_VR26]||_Enterobacteria_phage_vB_EcoM_VR26_.gbk|inh|681|NC_028957(171541):113045-113725:-1 ^GeneID:26640489^ Enterobacteria phage vB_EcoM_VR26, complete genome.|neighbours:ID:YP_009214032.1(-1),ID:YP_009214034.1(1)|neighbour_genes:hoc,uvsW|
MIDKNYIEEIRILEKKEAKEKLAEYASSLGVDVKKTKTFDNMLIDLEAGLKAFADMPMPDDNEGLSITDLINADDELSGSKFEGEESAKPEAVLLFDAPEAPVEVVEVTQEVVPESEVKLVEIEVPFVSEDFEEAVAQIIEAETPKFTLPKNFSPNLLMLGKAPGYCTLPWWIYQWIKETPDWKERPTSFTHASAHQTLFSLIYYINRDGSILIRETRNSSFIRLN
>ID:YP_009205876.1 |[Enterobacteria phage vB_EcoM_VR5]||_Enterobacteria_phage_vB_EcoM_VR5.gbk|inh|684|NC_028881(170473):111045-111728:-1 ^GeneID:26632489^ Enterobacteria phage vB_EcoM_VR5, complete genome.|neighbours:ID:YP_009205875.1(-1),ID:YP_009205877.1(1)|neighbour_genes:hoc,uvsW|
MDTQYIEELRSLEDKKEAKAKLIEYGEQFGLKLKKTKSFDNLVIDIAEALKAIADEPIPETEGLSITDLIDADDELQGTNAHLANVEESKIEAKLLFDAPTAPAEPVEVIEIKDIPETVEIAVVETPFVEEKFEEAVSKIVESENPKFKLPENFSPNLLMLGKAPGYCTLPWWIYQWIKETPDWKERPTSFTHASAHQTLFSLIYYINRDGSILIRETRNSSFIRLN
> |[Tevenvirinae _Erwinia_phage_Cronus]||_Erwinia_phage_Cronus.gb|Inh inhibitor of gp2..|828|MH059636.2(175774):117860-118687:-1 ^RAST2:fig|1198136.105.peg.236^ Tevenvirinae _Erwinia_phage_Cronus|neighbours:(-1),(1)|neighbour_genes:hypothetical protein,Phage DNA helicase|
MYGDVYHLNHCLINISTIIFIHVFKLYLEVPMIDKAYIEELRALDNKEAKSKLAEYGQTFNVDLKKTKSFDNMLTDLEQELARLADEPLPEDNEGVSIADLIQASDENDGTAVFQEAPAEAKLLIDSIGEDSQKVIEIVKVDEPKIIFSEPLVTEIPDHIKEAAASHGYEFKQVDSLNDNTIEEAIEQIKADESVYQLPENYSPRISLLGRSPGYMTLPWWIYQWVSENEDWKERPLDFPHPTAHDTLLTLLYYIKRDGSVIIRETRNSSFVTLK
>ID:YP_009592776.1 |[Escherichia coli O157 typing phage 3]||_Escherichia_coli_O157_typing_phage_3_.gbk|hypothetical protein|669|NC_041863(168733):37212-37880:1 ^GeneID:40068270^ Escherichia coli O157 typing phage 3, complete genome.|neighbours:ID:YP_009592775.1(-1),ID:YP_009592777.1(1)|neighbour_genes:ski2-like helicase,PKD domain protein|
MIDKDYIEELRALSDKKEAKAKLFEYAKQFGISVKKTKSFDNIVIDIEEALNALADEPLPETDGLSITDLITAADDVDGVNFTNEEVKEEAILLFDSPTEQVEVLEVVEQEKEFDHDKFEEAITQVVESEKEPESEVNKEVKFVLPENFSPTLIKLGKGPGYVTVPWWIYQWIAETPDWKSRPTSFVHASAHQTLFSLIYYINRDGSVLIRETRNSSFITLK
>ID:YP_009593180.1 |[Escherichia coli O157 typing phage 6]||_Escherichia_coli_O157_typing_phage_6_.gbk|hypothetical protein|669|NC_041864(160570):122681-123349:-1 ^GeneID:40068677^ Escherichia coli O157 typing phage 6, complete genome.|neighbours:ID:YP_009593179.1(-1),ID:YP_009593181.1(1)|neighbour_genes:PKD domain protein,ski2-like helicase|
MIDKDYIEELRALSDKKEAKAKLFEYAKQFGISVKKTKSFDNIVIDIEEALNALADEPLPETDGLSITDLITAADDVDGVNFTNEEVKEEAILLFDSPTEQVEVLEVVEQEKEFDHDKFEEAITQVVESEKEPESEVNKEVKFVLPENFSPTLIKLGKGPGYVTVPWWIYQWIAETPDWKSRPTSFVHASAHQTLFSLIYYINRDGSVLIRETRNSSFITLK
>ID:YP_009225073.1 |[Escherichia phage APCEc01]||_Escherichia_phage_APCEc01_.gbk|inhibitor of prohead..|669|NC_029091(168771):71399-72067:1 ^GeneID:26796026^ Escherichia phage APCEc01, complete genome.|neighbours:ID:YP_009225072.1(-1),ID:YP_009225074.1(1)|neighbour_genes:helicase,large head outer cap..|
MIDKDYIEELRALSDKKEAKAKLFEYAKQFGISVKKTKSFDNIVIDIEEALNALADEPLPETDGLSITDLITAADDVDGVNFTNEEVKEEAILLFDSPTEQVEVLEVVEQEKEFDHDKFEEAITQVVESEKEPETEVNKEVKFVLPENFSPTLIKLGKAPGYVTVPWWIYQWIAETPDWKSRPTSFVHASAHQTLFSLIYYINRDGSVLIRETRNSSFVTLK
> |[Tevenvirinae _Escherichia_phage_AnYang]||_Escherichia_phage_AnYang.gb|Inh inhibitor of gp2..|672|MK234886.1(169215):77248-77919:-1 ^RAST2:fig|1198136.106.peg.140^ Tevenvirinae _Escherichia_phage_AnYang|neighbours:(-1),(1)|neighbour_genes:capsid and scaffold ..,Phage DNA helicase|
MDTQYIEELRALEDKKEAKAKLIEYGEQFGLKLKKTRSFDNLIIDITEGLKALADEPLPETEGLSISDLIDAADELTGSNEFIDGVEPAKEEATLLFDAPEAVVEVVEVAEHPKVEIIEEDVPFDEEKFKEAVAKVVELEKPVFSLPENFSPNLLLIGKNPGYCTVPWWIYQWISETPDWKERPTAFQHPTAHQTLFSLIYYINRNGSVLIRETRNSSFVTLK
> |[Tevenvirinae Escherichia_phage_CF2]||_Escherichia_phage_CF2.gb|hypothetical protein|681|NC_041919.1(168188):48605-49285:1 ^RAST2:fig|1198136.52.peg.75^ Tevenvirinae Escherichia_phage_CF2|neighbours:(-1),(1)|neighbour_genes:Phage DNA helicase,capsid and scaffold ..|
MIDKDYIAELKALDDNKEAKAKLAEYAEQFGIKVKKNKSFDNIVNDIEEALQKLASEPMPETDGLSIKDLIDAADAADGLKYDDEEVNPEAALLIDSPVKSDIKIEVVETDKIPENTTVLIEDNPFVEEKFEQAVAEIIESEKPSVFTLPENFSPNLQLIGKNPGFCTVPWWIYQWIAETPDWKSHPTSFEHASAHQTLFSLIYYINRDGSVLIRETRNSSFVTLK
>ID:QBO61188.1 |[Escherichia phage D5505]||_Escherichia_phage_D5505_.gbk|hypothetical protein|681|MK327929(168049):108601-109281:-1 ^^ Escherichia phage D5505, complete genome.|neighbours:ID:QBO61187.1(-1),ID:QBO61189.1(1)|neighbour_genes:PKD domain protein,putative helicase|
MIDKDYIAELKALDDNKEAKAKLAEYAEQFGIKVKKNKSFDNIIADIEEALQKLASEPMPETDGLSIKDLIDAADAADGLKYDDEEVNPEAALLIDSPVKSDIKIEVVETDKIPENTTVLIEDTPFVEEKFEQAVAEIIESEKPSVFTLPENFSPNLQLIGKNPGFCTVPWWIYQWIAETPDWKSHPTSFEHASAHQTLFSLIYYINRDGSVLIRETRNSSFVTLK
> |[Tevenvirinae Escherichia_phage_ECD7]||_Escherichia_phage_ECD7.gb|hypothetical protein|726|NC_041936.1(164706):104550-105275:-1 ^RAST2:fig|1198136.56.peg.184^ Tevenvirinae Escherichia_phage_ECD7|neighbours:(-1),(1)|neighbour_genes:Phage protein,hypothetical protein|
MFDKEYFEELRAIAASDDKEAQKTAKTELADYAKQFDIKVKKTLSLENMIEFVETELTKLASEMEEETPAEGTSINDLILAADTADDKVVFDEVDPSLVEAMKEPEIVIEETKEESPAVEPVVEEVKSDVEEAPEVKVESPVANIFSDEAEHRSPANDTDSFCDLTGFRPTICLIGGGRGYYSCPWWIFDWIVNTPDWKKYPERFPHAYVHDTLKSLIYYIKRDGSVKVRETKHSQFHTLK
>ID:YP_009102653.1 |[Escherichia phage ECML-134]||_Escherichia_phage_ECML-134_.gbk|hypothetical protein|681|NC_025449(166783):108977-109657:-1 ^GeneID:22111836^ Escherichia phage ECML-134, complete genome.|neighbours:ID:YP_009102652.1(-1),ID:YP_009102654.1(1)|neighbour_genes:capsid and scaffold ..,hypothetical protein|
MIDKDYIAELKALDDNKEAKAKLAEYAEQFGIKVKKNKSFDNIVIDIEEALQKLASEPMPETDGLSIKDLIDAADAAEGLKYDDEEVNPEAALLIDSPVKSDIKIEVIETDKIPENTDVLIEDTPFVEEKFEQAVAEIIESEKPSVFTLPENFSPNLQLIGKNPGFCTVPWWIYQWIAETPDWKSHPTSFEHASAHQTLFSLIYYINRDGSVLIRETRNSSFITLK
> |[Tevenvirinae Escherichia_phage_EcWhh-1]||_Escherichia_phage_EcWhh-1.gb|Inh inhibitor of gp2..|672|MH791409.1(170524):2601-3272:-1 ^RAST2:fig|1198136.71.peg.4^ Tevenvirinae Escherichia_phage_EcWhh-1|neighbours:(-1),(1)|neighbour_genes:capsid and scaffold ..,Phage DNA helicase|
MDTQYIEELRALEDKKEAKAKLIEYGEQFGLKLKKTRSFDNLIIDISEGLKALADEPLPETEGLSISDLIDAADELTGANEFVDGAEPAKEEATLLFDAPEAVVEVIEVAELPKVEIIEEDVPFVEEKLKEAVAEVIESEKPVFSLPENFSPNLLLIGKNPGYCTVPWWIYQWISETPDWKERPKDFQHPSAHQTLFSLIYYINRNGSVLVRETRNSSFVTLK
> |[Tevenvirinae Escherichia_phage_HP3]||_Escherichia_phage_HP3.gb|Inh inhibitor of gp2..|669|NC_041920.1(170254):123394-124062:-1 ^RAST2:fig|1198136.53.peg.218^ Tevenvirinae Escherichia_phage_HP3|neighbours:(-1),(1)|neighbour_genes:capsid and scaffold ..,Phage DNA helicase|
MIDKDYIEELRALSDKKEAKAKLFEYAEQFGISVKKTKSFDNIVIDIEEALNALADEPLPETDGLSITDLITAADDVDGVNFTNEEVKEEAILLFDSPTEQVEVLEVVEQEKEFDHDIFEEAITQVVESEKEPESEVNKEVKFVLPENFSPTLIKLGKGPGYVTVPWWIYQWIAETPDWKSRPTSFVHASAHQTLFSLIYYINRDGSVLIRETRNSSFVTLK
> |[Tevenvirinae _Escherichia_phage_HY01]||_Escherichia_phage_HY01.gb|Inh inhibitor of gp2..|681|NC_027349.1(166977):107666-108346:-1 ^RAST2:fig|1198136.95.peg.191^ Tevenvirinae _Escherichia_phage_HY01|neighbours:(-1),(1)|neighbour_genes:capsid and scaffold ..,Phage DNA helicase|
MIDKDYIAELKALDDNKEAKAKLAEYAEQFGIKVKKNKSFDNIVVDIEEALQKLASEPMPETDGLSIKDLINAADAAEGLKYDDEEVNPEAALLIDSPVKSDIKIEVVEKDKIPENTDVLIEDTPFVEEKFEQAVAEIIESEKPSVFTLPENFSPNLQLIGKNPGFCTVPWWIYQWIAETPDWKSHPTSFEHASAHQTLFSLIYYINRDGSVLIRETRNSSFVTLK
>ID:YP_009284043.1 |[Escherichia phage HY03]||_Escherichia_phage_HY03.gbk|hypothetical protein|681|NC_031047(170770):41716-42396:-1 ^GeneID:29078911^ Escherichia phage HY03, complete genome.|neighbours:ID:YP_009284042.1(-1),ID:YP_009284044.1(1)|neighbour_genes:putative large head ..,putative homing endo..|
MIDKDYIAELKALDDNKEAKAKLAEYAEQFGIKVKKNKSFDNIVNDIEEALQKLASEPMPETDGLSIKDLIDAADAADGLKYDDEEVNPEAALLIDSPVKSDIKIEVVETDKIPENTTVLIEDTPFVEEKFEQAVAEIIESEKPSVFTLPENFSPNLQLIGKNPGFCTVPWWIYQWIAETPDWKSHPTSFEHASAHQTLFSLIYYINRDGSVLIRETRNSSFVTLK
>ID:BBG28696.1 |[Escherichia phage KIT03]||_Escherichia_phage_KIT03_DNA_.gbk|minor capsid protein..|681|AP018932(166848):108159-108839:-1 ^^ Escherichia phage KIT03 DNA, complete sequence.|neighbours:ID:BBG28695.1(-1),ID:BBG28697.1(1)|neighbour_genes:outer capsid protein,homing endonuclease|
MIDKDYIAELKALDDNKEAKAKLAEYAEQFGIKVKKNKSFDNIVVDIEEALQKLASEPMPETDGLSIKDLIDAADAAEGLKYDDEEVNPEAALLIDSPVKSDIKIEVVETDKIPENTDVLIEDTPFVEEKFEQAVAEIIESEKPSVFTLPENFSPNLQLIGKNPGFCTVPWWIYQWIAETPDWKSHPTSFEHASAHQTLFSLIYYINRDGSVLIRETRNSSFVTLK
>ID:YP_008060746.1 |[Escherichia phage Lw1]||_Escherichia_phage_Lw1_.gbk|inh|654|NC_021344(176227):138830-139483:1 ^GeneID:16205217^ Escherichia phage Lw1, complete genome.|neighbours:ID:YP_008060745.1(-1),ID:YP_008060747.1(1)|neighbour_genes:uvsW,hypothetical protein|
MKIDYELVEGFRALSTKEQKGALADYAQSTFDVKLNKQKSFDNMLADLEAAVPAEEDKPELLIDSPEPEILIKVGDITVTSDAMKVEIDSPVDLSGDFMQYVKDVAPCVADQITLVTDDVEPPVSDSNESKPDMAWLDCFSPTIVLMGRSARSNGYYTCPWWIYDWIKKNPDWHKDPDQCPHYSARDTLKSLVYYIKRDGQVTVRETRNSSFDTFKF
> |[Tevenvirinae _Escherichia_phage_MX01]||_Escherichia_phage_MX01.gb|Inh inhibitor of gp2..|672|NC_031934.1(168929):109586-110257:-1 ^RAST2:fig|1198136.96.peg.190^ Tevenvirinae _Escherichia_phage_MX01|neighbours:(-1),(1)|neighbour_genes:capsid and scaffold ..,Phage DNA helicase|
MDTQYIEELRALEDKKEAKAKLIEYGEQFGLKLKKTRSFDNLIIDITEGLKALADEPLPETEGLSISDLIDAADELTGSNEFIDGAEPAKEEATLLFDAPEAVVEVIEVAELPKVEIIEEDVPFVEEKFKEAVAKVIESEKPVFSLPENFSPNLLLIGKNPGYCTVPWWIYQWISETPDWKERPTAFQHPSAHQTLFSLIYYINRNGSVLVRETRNSSFVTLK
>ID:AYR04100.1 |[Escherichia phage OLB35]||_Escherichia_phage_OLB35_.gbk|inhibitor of prohead..|669|MH992122(169140):113283-113951:-1 ^^ UNVERIFIED: Escherichia phage OLB35, complete genome.|neighbours:ID:AYR04099.1(-1),ID:AYR04101.1(1)|neighbour_genes:large head outer cap..,DNA helicase|
MIDKDYIEELRALSDKKEAKAKLFEYAEQFGISVKKTKSFDNIVIDIEEALNALADEPLPETDGLSITDLITAADDVDGVNFTNEEVKEEAILLFDSPTDQVEVLEVVEQEKEFDHDKFEEAITQVVESEKEPESEVNKEVKFVLPENFSPTLIKLGKGPGYVTVPWWIYQWIAETPDWKSRPTSFVHASAHQTLFSLIYYINRDGSVLIRETRNSSFVTLK
> |[Tevenvirinae _Escherichia_phage_PE37]||_Escherichia_phage_PE37.gb|hypothetical protein|681|KU925172.1(166423):55578-56258:1 ^RAST2:fig|1198136.98.peg.89^ Tevenvirinae _Escherichia_phage_PE37|neighbours:(-1),(1)|neighbour_genes:Phage DNA helicase,capsid and scaffold ..|
MIDKDYIAELKALDDNKEAKAKLAEYAEQFGIKVKKNKSFDNIVVDIEEALQKLASEPMPETDGLSIKDLIDAADAADGLKYDDEEVNPEAALLIDSPVKSDIKIEVVETDKIPENTDVLIEDTPFVEEKFEQAVAEIIESEKPSVFTLPENFSPNLQLIGKNPGFCTVPWWIYQWIAETPDWKSHPTSFEHASAHQTLFSLIYYINRDGSVLIRETRNSSFVTLK
>ID:BBC14521.1 |[Escherichia phage PP01]||_Escherichia_phage_PP01.gbk|inh|681|LC348379(167812):109889-110569:-1 ^^ Escherichia phage PP01 DNA, complete sequence.|neighbours:ID:BBC14520.1(-1),ID:BBC14522.1(1)|neighbour_genes:hoc,uvsW|
MIDKDYIAELKALDDNKEAKAKLAEYAEQFGIKVKKNKSFDNIVIDIEEALQKLANEPMPETDGLSIKDLIDAADAAEGLKYDDEEVNPEAALLIDSPVKSDIKIEVVETDKIPENTDVLIEDTPFVEEKFEQAVAEIIESEKPSVFTLPENFSPNLQLIGKNPGFCTVPWWIYQWIAETPNWKSHPTSFEHASAHQTLFSLIYYINRDGSVLIRETRNSSFVTLK
> |[Tevenvirinae _Escherichia_phage_SF]||_Escherichia_phage_SF.gb|Inh inhibitor of gp2..|669|MH359124.1(168695):7837-8505:1 ^RAST2:fig|1198136.100.peg.12^ Tevenvirinae _Escherichia_phage_SF|neighbours:(-1),(1)|neighbour_genes:Phage DNA helicase,capsid and scaffold ..|
MIDKDYIEELRALSDKKEAKAKLFEYAEQFGISVKKTKSFDNIVIDIEEALKALADEPLPETDGLSITDLITAADDVDGVNFTNEEVKEEAILLFDSPTEQVEVLEVVEQEKEFDHDKFEEAITQVVESEKEPETEVNKEVKFVLPENFSPTLIKLGKAPGYVTVPWWIYQWIAETPDWKSRPTSFVHASAHQTLFSLIYYINRDGSVLIRESRNSSFVTLK
>ID:YP_009608484.1 |[Escherichia phage ST0]||_Escherichia_phage_ST0.gbk|inhibitor of prohead..|669|NC_041990(170496):117053-117721:1 ^GeneID:40084506^ Escherichia phage ST0, complete genome.|neighbours:ID:YP_009608483.1(-1),ID:YP_009608485.1(1)|neighbour_genes:helicase,large head outer cap..|
MIDKDYIEELRALSDKKEAKAKLFEYAEQFGISVKKTKSFDNIVIDIEEALNALADEPLPETDGLSITDLITAADDVDGVNFTNEEVKEEAILLFDSPTEQVEVLEVVEQEKEFDHDKFEEAITQVVESEKEPETEVNKEVKFVLPENFSPTLIKLGKGPGYVTVPWWIYQWIAETPDWKSRPTSFVHASAHQTLFSLIYYINRDGSVLIRETRNSSFVTLK
>ID:BBC14801.1 |[Escherichia phage T2]||_Escherichia_phage_T2.gbk|inh|681|LC348380(163825):106600-107280:-1 ^^ Escherichia phage T2 DNA, complete sequence.|neighbours:ID:BBC14800.1(-1),ID:BBC14802.1(1)|neighbour_genes:hypothetical protein,uvsW|
MIDKDYIAELKALDDNKEAKAKLAEYAEQFGIKVKKNKSFDNIVVDIEEALQKLASEPMPETDGLSIKDLIDAADAAEGLKYDDEEVNPEAALLIDSPVKSDIKIEVVETDKIPENTDVLIEDTPFVEEKFEQAVAEIIESEKPSVFTLPENFSPNLQLIGKNPGFCTVPWWIYQWIAETPDWKSHPTSFEHASAHQTLFSLIYYINRDGSVLIRETRNSSFVTLK
>ID:YP_009281514.1 |[Escherichia phage UFV-AREG1]||_Escherichia_phage_UFV-AREG1_.gbk|minor capsid protein..|681|NC_031030(170788):107610-108290:-1 ^GeneID:29063707^ Escherichia phage UFV-AREG1, complete genome.|neighbours:ID:YP_009281513.1(-1),ID:YP_009281515.1(1)|neighbour_genes:putative large head ..,ATP-dependent DNA he..|
MIDKDYIAELKALDDNKEAKAKLAEYAEQFGIKVKKNKSFDNIVIDIEEALQKLASEPMPETDGLSIKDLINAADAAEGLKYDDEEVNPEAALLIDSPVKSDIKIEVVETDKIPENTDVLIEDTPFVEEKFEQAVAEIIESEKPSVFTLPENFSPNLQLIGKNPGFCTVPWWIYQWIAETPDWKSHPTSFEHASAHQTLFSLIYYINRDGSVLIRETRNSSFVTLK
>ID:YP_009323383.1 |[Escherichia phage WG01]||_Escherichia_phage_WG01_.gbk|inhibitor of prohead..|672|NC_031928(169936):110460-111131:-1 ^GeneID:30308509^ Escherichia phage WG01, complete genome.|neighbours:ID:YP_009323382.1(-1),ID:YP_009323384.1(1)|neighbour_genes:head outer capsid pr..,hypothetical protein|
MDTQYIEELRALEDKKEAKAKLIEYGEQFGLKLKKTRSFDNLIIDISEGLKALADEPLPETEGLSISDLIDAADELTGANEFVDGAEPAKEEATLLFDAPEAAVEVVEVAELPKVEIIEEDVPFDEEKFKGAIAKVVESEKPVFSLPENFSPNLLLIGKNPGYCTVPWWIYQWISETPDWKERPTAFQHPSAHQTLFSLIYYINRNGSVLVRETRNSSFVTLK
>ID:YP_009030787.1 |[Escherichia phage vB_EcoM_112]||_Escherichia_phage_e112_.gbk|inhibitor of prohead..|681|NC_024125(168470):109822-110502:-1 ^GeneID:19485330^ Escherichia phage e11/2, complete genome.|neighbours:ID:YP_009030786.1(-1),ID:YP_009030788.1(1)|neighbour_genes:head outer capsid pr..,RNA-DNA and DNA-DNA ..|
MIDKDYIAELKALDDNKEAKAKLAEYAEQFGIKVKKNKSFDNIVIDIEEALQKLASEPMPETDGLSIKDLIDAADAAEGLKYDDEEVNPEAALLIDSPVKSDIKIEVVETDKIPENTSVLIEDTPFVEEKFEQAVAEIVESEKPSVFTLPENFSPNLQLIGKNPGFCTVPWWIYQWIAETPDWKSHPTSFEHASAHQTLFSLIYYINRDGSVLIRETRNSSFVTLK
>ID:AYN56233.1 |[Escherichia phage p000v]||_Escherichia_phage_p000v_.gbk|hypothetical protein|669|MK047717(167803):36361-37029:1 ^^ Escherichia phage p000v, complete genome.|neighbours:ID:AYN56232.1(-1),ID:AYN56234.1(1)|neighbour_genes:ATP-dependent DNA he..,highly immunogenic o..|
MIDKDYIEELRALSDKKEAKAKLFEYAEQFGISVKKTKSFDNIVIDIEEALNALADEPLPETDGLSITDLITAADDVDGVNFTNEEVKEEAILLFDSPTDQVEVLEVVEQEKEFDHDKFEEAITQVVESEKEPESEVNKEVKFVLPENFSPTLIKLGKGPGYVTVPWWIYQWIAETPDWKSRPTSFVHASAHQTLFSLIYYINRDGSVLIRETRNSSFVTLK
> |[Tevenvirinae _Escherichia_phage_p000y]||_Escherichia_phage_p000y.gb|Inh inhibitor of gp2..|669|MK047718.1(169872):148556-149224:1 ^RAST2:fig|1198136.97.peg.260^ Tevenvirinae _Escherichia_phage_p000y|neighbours:(-1),(1)|neighbour_genes:hypothetical protein,capsid and scaffold ..|
MIDKDYIEELRALSDKKEAKAKLFEYAKQFGISVKKTKSFDNIVIDIEEALNALADEPLPETDGLSITDLITAADDVDGVNFTNEEVKEEAILLFDSPTEQVEVLEVVEQEKEFDHDKFEEAITQVVESEKESETEVNKEVKFVLPENFSPTLIKLGKAPGYVTVPWWIYQWIAETPDWKSRPTSFVHASAHQTLFSLIYYINRDGSVLIRETRNSSFVTLK
> |[Tevenvirinae _Escherichia_phage_slur02]||_Escherichia_phage_slur02.gb|hypothetical protein|681|NC_028927.1(167298):11263-11943:-1 ^RAST2:fig|1198136.99.peg.14^ Tevenvirinae _Escherichia_phage_slur02|neighbours:(-1),(1)|neighbour_genes:capsid and scaffold ..,Phage-associated hom..|
MIDKDYIAELKALDDNKEAKAKLAEYAEQFGIKVKKNKSFDNIVVDIEEALQKLASEPMPETDGLSIKDLIDAADAAEGLKYDDEEVNPEAALLIDSPVKSDIKIEVVETDKIPENTDVLIEDTPFVEEKFEQAVAEIIESEKPCVFTLPENFSPNLQLIGKNPGFCTVPWWIYQWIAETPDWKSHPTSFEHASAHQTLFSLIYYINRDGSVLIRETRNSSFVTLK
>ID:YP_009625070.1 |[Escherichia phage slur03]||_Escherichia_phage_slur03_.gbk|inhibitor of prohead..|681|NC_042129(167467):59676-60356:1 ^GOA:A0A0M7QCP3,GeneID:40101952,InterPro:IPR016594,UniProtKB/TrEMBL:A0A0M7QCP3^ Escherichia phage slur03, complete genome.|neighbours:ID:YP_009625069.1(-1),ID:YP_009625071.1(1)|neighbour_genes:RNA-DNA and DNA-DNA ..,phage capsid and sca..|
MIDKDYIAELKALDDNKEAKAKLAEYAEQFGIKVKKNKSFDNIVNDIEEALQKLASEPMPETDGLSIKDLIDAADAAEGLKYDDEEVNPEAALLIDSPVKSDIKIEVVETDKIPENTDVLIEDTPFVEEKFEQAVAEIIESEKPSVFTLPENFSPNLQLIGKNPGFCTVPWWIYQWIAETPDWKSHPTSFEHASAHQTLFSLIYYINRDGSVLIRETRNSSFVTLK
>ID:YP_009625396.1 |[Escherichia phage slur04]||_Escherichia_phage_slur04_.gbk|hypothetical protein|681|NC_042130(167298):92947-93627:-1 ^GeneID:40102297,InterPro:IPR016594,UniProtKB/TrEMBL:A0A0M7QCN1^ Escherichia phage slur04, complete genome.|neighbours:ID:YP_009625395.1(-1),ID:YP_009625397.1(1)|neighbour_genes:PKD domain protein,hypothetical protein|
MIDKDYIAELKALDDNKEAKAKLAEYAEQFGIKVKKNKSFDNIVVDIEEALQKLASEPMPETDGLSIKDLIDAADAAEGLKYDDEEVNPEAALLIDSPVKSDIKIEVVETDKIPENTDVLIEDTPFVEEKFEQAVAEIIESEKPCVFTLPENFSPNLQLIGKNPGFCTVPWWIYQWIAETPDWKSHPTSFEHASAHQTLFSLIYYINRDGSVLIRETRNSSFVTLK
> |[Tevenvirinae _Escherichia_phage_slur07]||_Escherichia_phage_slur07.gb|hypothetical protein|681|NC_028780.1(167124):54204-54884:1 ^RAST2:fig|1198136.89.peg.82^ Tevenvirinae _Escherichia_phage_slur07|neighbours:(-1),(1)|neighbour_genes:Phage-associated hom..,capsid and scaffold ..|
MIDKDYIAELKALDDNKEAKAKLAEYAEQFGIKVKKNKSFDNIVVDIEEALQKLASEPMPETDGLSIKDLIDAADAAEGLKYDDEEVNPEAALLIDSPVKSDIKIEVVETDKIPENTDVLIEDTPFVEEKFEQAVAEIIESEKPSVFTLPENFSPNLQLIGKNPGFCTVPWWIYQWIAETPDWKSHPTSFEHASAHQTLFSLIYYINRDGSVLIRETRNSSFVTLK
>ID:CUL02614.1 |[Escherichia phage slur08]||_Escherichia_phage_slur08_.gbk|hypothetical protein|681|LN881733(167467):56923-57603:1 ^InterPro:IPR016594,UniProtKB/TrEMBL:A0A0M7QBF5^ Escherichia phage slur08, complete genome.|neighbours:ID:CUL02613.1(-1),ID:CUL02615.1(1)|neighbour_genes:ski2-like helicase,PKD domain protein|
MIDKDYIAELKALDDNKEAKAKLAEYAEQFGIKVKKNKSFDNIVNDIEEALQKLASEPMPETDGLSIKDLIDAADAAEGLKYDDEEVNPEAALLIDSPVKSDIKIEVVETDKIPENTDVLIEDTPFVEEKFEQAVAEIIESEKPSVFTLPENFSPNLQLIGKNPGFCTVPWWIYQWIAETPDWKSHPTSFEHASAHQTLFSLIYYINRDGSVLIRETRNSSFVTLK
>ID:CUL02950.1 |[Escherichia phage slur11]||_Escherichia_phage_slur11_.gbk|hypothetical protein|681|LN881734(167298):96493-97173:-1 ^InterPro:IPR016594,UniProtKB/TrEMBL:A0A0M7QC39^ Escherichia phage slur11, complete genome.|neighbours:ID:CUL02949.1(-1),ID:CUL02951.1(1)|neighbour_genes:PKD domain protein,hypothetical protein|
MIDKDYIAELKALDDNKEAKAKLAEYAEQFGIKVKKNKSFDNIVVDIEEALQKLASEPMPETDGLSIKDLIDAADAAEGLKYDDEEVNPEAALLIDSPVKSDIKIEVVETDKIPENTDVLIEDTPFVEEKFEQAVAEIIESEKPCVFTLPENFSPNLQLIGKNPGFCTVPWWIYQWIAETPDWKSHPTSFEHASAHQTLFSLIYYINRDGSVLIRETRNSSFVTLK
>ID:CUL03736.1 |[Escherichia phage slur13]||_Escherichia_phage_slur13_.gbk|hypothetical protein|681|LN881737(167299):118315-118995:-1 ^InterPro:IPR016594,UniProtKB/TrEMBL:A0A0M7QHS0^ Escherichia phage slur13, complete genome.|neighbours:ID:CUL03735.1(-1),ID:CUL03737.1(1)|neighbour_genes:PKD domain protein,hypothetical protein|
MIDKDYIAELKALDDNKEAKAKLAEYAEQFGIKVKKNKSFDNIVVDIEEALQKLASEPMPETDGLSIKDLIDAADAAEGLKYDDEEVNPEAALLIDSPVKSDIKIEVVETDKIPENTDVLIEDTPFVEEKFEQAVAEIIESEKPCVFTLPENFSPNLQLIGKNPGFCTVPWWIYQWIAETPDWKSHPTSFEHASAHQTLFSLIYYINRDGSVLIRETRNSSFVTLK
>ID:YP_009180680.1 |[Escherichia phage slur14]||_Escherichia_phage_slur14_.gbk|hypothetical protein|681|NC_028448(167467):51984-52664:-1 ^GeneID:26227855,InterPro:IPR016594,UniProtKB/TrEMBL:A0A0M7QGX9^ Escherichia phage slur14, complete genome.|neighbours:ID:YP_009180679.1(-1),ID:YP_009180681.1(1)|neighbour_genes:PKD domain protein,ski2-like helicase|
MIDKDYIAELKALDDNKEAKAKLAEYAEQFGIKVKKNKSFDNIVNDIEEALQKLASEPMPETDGLSIKDLIDAADAAEGLKYDDEEVNPEAALLIDSPVKSDIKIEVVETDKIPENTDVLIEDTPFVEEKFEQAVAEIIESEKPSVFTLPENFSPNLQLIGKNPGFCTVPWWIYQWIAETPDWKSHPTSFEHASAHQTLFSLIYYINRDGSVLIRETRNSSFVTLK
>ID:AVH86009.1 |[Escherichia phage vB_EcoM-G28]||_Escherichia_phage_vB_EcoM-G28.gbk|hypothetical protein|681|MG867727(170121):109926-110606:-1 ^^ Escherichia phage vB_EcoM-G28, complete genome.|neighbours:ID:AVH86008.1(-1),ID:AVH86010.1(1)|neighbour_genes:PKD domain protein,group I intron endon..|
MIDKDYIAELKALDDNKEAKAKLAEYAEQFGIKVKKNKSFDNIVVDIEEALQKLASEPMPETDGLSIKDLINAADAAEGLKYDDEEVNPEAALLIDSPVKSDIKIEVVETDKIPENTDVLIEDTPFVEEKFEQAVAEIIESEKPSVFTLPENFSPNLQLLGKNPGFCTVPWWIYQWIAETPDWKSHPTSFEHASAHQTLFSLIYYINRDGSVLIRETRNSSFVTLK
>ID:QDF15204.1 |[Escherichia phage vB_EcoM-Sa45lw]||_Escherichia_phage_vB_EcoM-Sa45lw_.gbk|inhibitor of prohead..|681|MK977694(167353):108235-108915:-1 ^^ Escherichia phage vB_EcoM-Sa45lw, complete genome.|neighbours:ID:QDF15203.1(-1),ID:QDF15205.1(1)|neighbour_genes:large head outer cap..,RNA-DNA and DNA-DNA ..|
MIDKDYIAELKALDDNKEAKAKLAEYAEQFGIKVKKNKSFDNIVADIEEALQKLASEPMPETDGLSIKDLIDAADAAEGLKYDDEEVNPEAALLIDSPVKSDIKIEVVETDKIPENTDVLIEDTPFVEEKFEQAVAEIIEYEKPSVFTLPENFSPNLQLLGKNPGFCTVPWWIYQWIAETPDWKSHPTSFEHASAHQTLFSLIYYINRDGSVLIRETRNSSFVTLK
>ID:YP_009290447.1 |[Escherichia phage vB_EcoM-UFV13]||_Escherichia_phage_vB_EcoM-UFV13_.gbk|inhibitor of prohead..|681|NC_031103(165772):108169-108849:-1 ^GeneID:29081243^ Escherichia phage vB_EcoM-UFV13, complete genome.|neighbours:ID:YP_009290446.1(-1),ID:YP_009290448.1(1)|neighbour_genes:capsid and scaffold ..,DNA helicase|
MIDKDYIAELKALDDNKEAKAKLAEYAEQFGIKVKKNKSFDNIVVDIEEALQKLASEPMPETDGLSIKDLIDAADAAEGLKYDDEEVNPEAALLIDSPVKSDIKIEVVETDKIPENTDVLIEDTPFVEEKFEQAVAEIIESEKPSVFTLPENFSPNLQLIGKNPGFCTVPWWIYQWIAETPDWKSHPTSFEHASAHQTLFSLIYYINRDGSVLIRETRNSSFVTLK
>ID:AUV61042.1 |[Escherichia phage vB_EcoM-fFiEco06]||_Escherichia_phage_vB_EcoM-fFiEco06_.gbk|inh|681|MG781190(167076):107996-108676:-1 ^^ Escherichia phage vB_EcoM-fFiEco06, complete genome.|neighbours:ID:AUV61041.1(-1),ID:AUV61043.1(1)|neighbour_genes:hoc,uvsW|
MIDKDYIAELKALDDNKEAKAKLAEYAEQFGIKVKKNKSFDNIVVDIEEALQKLASEPMPETDGLSIKDLIDAADAAEGLKYDDEEVNPEAALLIDSPVKSDIKIEVVETDKIPENTDVLIEDTPFVEEKFEQAVAEIIESEKPSVFTLPENFSPNLQLIGKNPGFCTVPWWIYQWIAETPDWKSHPTSFEHASAHQTLFSLIYYINRDGSVLIRETRNSSFVTLK
>ID:AUV61315.1 |[Escherichia phage vB_EcoM-fHoEco02]||_Escherichia_phage_vB_EcoM-fHoEco02_.gbk|inh|681|MG781191(167064):107986-108666:-1 ^^ Escherichia phage vB_EcoM-fHoEco02, complete genome.|neighbours:ID:AUV61314.1(-1),ID:AUV61316.1(1)|neighbour_genes:hoc,uvsW|
MIDKDYIAELKALDDNKEAKAKLAEYAEQFGIKVKKNKSFDNIVVDIEEALQKLASEPMPETDGLSIKDLIDAADAAEGLKYDDEEVNPEAALLIDSPVKSDIKIEVVETDKIPENTDVLIEDTPFVEEKFEQAVAEIIESEKPSVFTLPENFSPNLQLIGKNPGFCTVPWWIYQWIAETPDWKSHPTSFEHASAHQTLFSLIYYINRDGSVLIRETRNSSFVTLK
>ID:AYP69785.1 |[Escherichia phage vB_EcoM_DalCa]||_Escherichia_phage_vB_EcoM_DalCa_.gbk|minor capsid protein..|681|MH992510(166040):107725-108405:-1 ^^ Escherichia phage vB_EcoM_DalCa, complete genome.|neighbours:ID:AYP69742.1(-1),ID:AYP69738.1(1)|neighbour_genes:head outer capsid pr..,RNA-DNA and DNA-DNA ..|
MIDKDYIAELKALDDNKEAKAKLAEYAEQFGIKVKKNKSFDNIVVDIEEALQKLASEPMPETDGLSIKDLIDAADAAEGLKYDDEEVNPEAALLIDSPVKSDIKIEVVETDKIPENTSVLIEDTPFVEEKFEQAVAEIIESEKPSVFTLPENFSPNLQLIGKNPGFCTVPWWIYQWIAETPDWKSHPTSFEHASAHQTLFSLIYYINRDGSVLIRETRNSSFITLK
>ID:QBO63696.1 |[Escherichia phage vB_EcoM_G10400]||_Escherichia_phage_vB_EcoM_G10400.gbk|hypothetical protein|681|MK327937(170182):109315-109995:-1 ^^ Escherichia phage vB_EcoM_G10400, complete genome.|neighbours:ID:QBO63695.1(-1),ID:QBO63697.1(1)|neighbour_genes:PKD domain protein,group I intron endon..|
MIDKDYIAELKALDDNKEAKAKLAEYAEQFGIKVKKNKSFDNIVNDIEEALQKLASEPMPETDGLSIKDLIDAADAADGLKYDDEEVNPEAALLIDSPVKSDIKIEVVETDKIPENTTVLIEDTPFVEEKFEQAVAEIIESEKPSVFTLPENFSPNLQLIGKNPGFCTVPWWIYQWIAETPDWKSHPTSFEHASAHQTLFSLIYYINRDGSVLIRETRNSSFVTLK
>ID:QBO62328.1 |[Escherichia phage vB_EcoM_G2248]||_Escherichia_phage_vB_EcoM_G2248.gbk|hypothetical protein|729|MK327932(170678):108265-108993:-1 ^^ Escherichia phage vB_EcoM_G2248, complete genome.|neighbours:ID:QBO62327.1(-1),ID:QBO62329.1(1)|neighbour_genes:hypothetical protein,putative helicase|
MFDKEYFEELRAIAASDDKEAQKAAKTELADYAKQFDIKVKKTLSLENMIEFVETELTKLASEMEEETQEEGTSINDLILAADTADDKVVFDEVDPSLVEAMKEPEQKEEPITITVTVVEEAEPHTVPVEIVVVPEVKVESPVANIFSDEAEHRSPAHDTDSFCDLTGFRPTICLIGGGRGYYSCPWWIFDWIVNTPDWKKYPERFPHAYVHDTLKSLIYYIKRDGSVKVRETKHSQFHTLK
> |[Tevenvirinae Escherichia_phage_vB_EcoM_G2285]||_Escherichia_phage_vB_EcoM_G2285.gb|Inh inhibitor of gp2..|669|MK327933.1(166675):111586-112254:-1 ^RAST2:fig|1198136.60.peg.193^ Tevenvirinae Escherichia_phage_vB_EcoM_G2285|neighbours:(-1),(1)|neighbour_genes:capsid and scaffold ..,Phage DNA helicase|
MIDKDYIEELRALSDKKEAKAKLFEYAKQFGISVKKTKSFDNIVIDIEEALNALADEPLPETDGLSITDLITAADDVDGVNFTNEEVKEEAILLFDSPTEQVEVLEVVEQEKEFDHDKFEEAITQVIESEKEPETEVNKEVKFVLPENFSPTLIKLGKGPGYVTVPWWIYQWIAETPDWKSRPTSFVHASAHQTLFSLIYYINRDGSVLIRETRNSSFVTLK
> |[Tevenvirinae _Escherichia_phage_vB_EcoM_G2469]||_Escherichia_phage_vB_EcoM_G2469.gb|Inh inhibitor of gp2..|669|MK327934.1(170452):113729-114397:-1 ^RAST2:fig|1198136.90.peg.194^ Tevenvirinae _Escherichia_phage_vB_EcoM_G2469|neighbours:(-1),(1)|neighbour_genes:capsid and scaffold ..,Phage DNA helicase|
MIDKDYIEELRALSDKKEAKAKLFEYAEQFGISVKKTKSFDNIVIDIEEALNALADEPLPETDGLSITDLITAADDVDGVNFTNEEVKEEAILLFDSPTEQVEVLEVVEQEKEFDHDKFEEAITQVVESEKEPEAEVNKEVKFVLPENFSPTLIKLGKGPGYVTVPWWIYQWIAETPDWKSRPTSFVHASAHQTLFSLIYYINRDGSVLIRETRNSSFVTLK
> |[Tevenvirinae Escherichia_phage_vB_EcoM_G2494]||_Escherichia_phage_vB_EcoM_G2494.gb|hypothetical protein|726|MK327935.1(168327):103700-104425:-1 ^RAST2:fig|1198136.61.peg.181^ Tevenvirinae Escherichia_phage_vB_EcoM_G2494|neighbours:(-1),(1)|neighbour_genes:hypothetical protein,hypothetical protein|
MFDKEYFEELRAIAASDDKESQKAAKTELADYAKQFDIKVKKTLSLENMIEFVETELTKLASEMEEETPAEGTSINDLILATDTADDKVVFDEVDPSLVEAMKEPEIVIEETKEESPAVEPVVEEVKSDVEEAPEVKVESPVANIFSNEAEHRSPAHDTDSFCDLTGFRPTICLIGGGRGYYSCPWWIFDWIVNTPDWKKYPERFPHAYVHDTLKSLIYYIKRDGSVKVRETKHSQFHTLK
>ID:QBO65587.1 |[Escherichia phage vB_EcoM_G2540-3]||_Escherichia_phage_vB_EcoM_G2540-3_.gbk|hypothetical protein|681|MK327944(168654):108371-109051:-1 ^^ Escherichia phage vB_EcoM_G2540-3, complete genome.|neighbours:ID:QBO65586.1(-1),ID:QBO65588.1(1)|neighbour_genes:PKD domain protein,group I intron endon..|
MIDKDYIAELKALDDNKEAKAKLAEYAEQFGIKVKKNKSFDNIVIDIEEALQKLASEPMPETDGLSIKDLINAADAAEGLKYDDEEVNPEAALLIDSPVKSDIKIEVVETDKIPENIDVLIEDTPFVEEKFEQAVAEIIESEKPSVFTLPENFSPNLQLIGKNPGFCTVPWWIYQWIAETPDWKSHPTSFEHASAHQTLFSLIYYINRDGSVLIRETRNSSFVTLK
> |[Tevenvirinae _Escherichia_phage_vB_EcoM_G2540]||_Escherichia_phage_vB_EcoM_G2540.gb|hypothetical protein|681|MK327936.1(168886):108738-109418:-1 ^RAST2:fig|1198136.92.peg.194^ Tevenvirinae _Escherichia_phage_vB_EcoM_G2540|neighbours:(-1),(1)|neighbour_genes:capsid and scaffold ..,Phage DNA helicase|
MIDKDYIAELKALDDNKEAKAKLAEYAEQFGIKVKKNKSFDNIVVDIEEALQKLASEPMPETDGLSIKDLIDAADAAEGLKYDDEEVNPEAALLIDSPVKSDIKIEVVETDKIPENTSVLIEDTPFVEEKFEQAVAEIVESEKPSVFTLPENFSPNLQLIGKNPGFCTVPWWIYQWIAETPDWKSHPTSFEHASAHQTLFSLIYYINRDGSVLIRETRNSSFVTLK
>ID:QBO64503.1 |[Escherichia phage vB_EcoM_G29]||_Escherichia_phage_vB_EcoM_G29_.gbk|hypothetical protein|681|MK327940(168241):109802-110482:-1 ^^ Escherichia phage vB_EcoM_G29, complete genome.|neighbours:ID:QBO64502.1(-1),ID:QBO64504.1(1)|neighbour_genes:PKD domain protein,putative helicase|
MIDKDYIAELKALDDNKEAKAKLAEYAEQFGIKVKKNKSFDNIVNDIEEALQKLASEPMPETDGLSIKDLIDAADAADGLKYDDEEVNPEAALLIDSPVKSDIKIEVVETDKIPENTTVLIEDTPFVEEKFEQAVAEIIESEKPSVFTLPENFSPNLQLIGKNPGFCTVPWWIYQWIAETPDWKSHPTSFEHASAHQTLFSLIYYINRDGSVLIRETRNSSFVTLK
> |[Tevenvirinae _Escherichia_phage_vB_EcoM_G37-3]||_Escherichia_phage_vB_EcoM_G37-3.gb|hypothetical protein|726|MK327941.1(167832):103331-104056:-1 ^RAST2:fig|1198136.91.peg.185^ Tevenvirinae _Escherichia_phage_vB_EcoM_G37-3|neighbours:(-1),(1)|neighbour_genes:Phage protein,hypothetical protein|
MFDKEYFEELRAIAASDDKEAQKTAKTELADYAKQFDIKVKKTFSLENMIEFVETELTKLASEMEEETPAEGTSINDLILAADTADDKVVFDEVDPSLVEAMKEPEIVIEETKEESPAVEPVVEEVKSDVEEAPEVKVKSPVANIFSDEAEHRSPAHDTDSFCDLTGFRPTICLIGGGRGYYSCPWWIFDWIVNTPDWKKYPERFPHAYVHDTLKSLIYYIKRDGSVKVRETKHSQFHTLK
> |[Tevenvirinae _Escherichia_phage_vB_EcoM_GG4498]||_Escherichia_phage_vB_EcoM_G4498.gb|hypothetical protein|681|MK327939.1(167826):109260-109940:-1 ^RAST2:fig|1198136.93.peg.193^ Tevenvirinae _Escherichia_phage_vB_EcoM_GG4498|neighbours:(-1),(1)|neighbour_genes:capsid and scaffold ..,Phage DNA helicase|
MIDKDYIAELKALDDNKEAKAKLAEYAEQFGIKVKKNKSFDNIVNDIEEALQKLASEPMPETDGLSIKDLIDAADAAEGLKYDDEEVNPEAALLIDSPVKSDIKIEVVETDKIPENTDVLIEDTPFVEEKFEQAVAEIIESEKPSVFTLPENFSPNLQLIGKNPGFCTVPWWIYQWIAETPDWKSHPTSFEHASAHQTLFSLIYYINRDGSVLIRETRNSSFVTLK
>ID:QBO65874.1 |[Escherichia phage vB_EcoM_G4500]||_Escherichia_phage_vB_EcoM_G4500_.gbk|hypothetical protein|681|MK327945(168363):109747-110427:-1 ^^ Escherichia phage vB_EcoM_G4500, complete genome.|neighbours:ID:QBO65873.1(-1),ID:QBO65875.1(1)|neighbour_genes:PKD domain protein,putative helicase|
MIDKDYIAELKALDDNKEAKAKLAEYAEQFGIKVKKNKSFDNIVNDIEEALQKLASEPMPETDGLSIKDLIDAADAADGLKYDDEEVNPEAALLIDSPVKSDIKIEVVETDKIPENTTVLIEDTPFVEEKFEQAVAEIIESEKPSVFTLPENFSPNLQLIGKNPGFCTVPWWIYQWIAETPDWKSHPTSFEHASAHQTLFSLIYYINRDGSVLIRETRNSSFVTLK
>ID:QBO66149.1 |[Escherichia phage vB_EcoM_G4507]||_Escherichia_phage_vB_EcoM_G4507_.gbk|hypothetical protein|681|MK327946(168828):109250-109930:-1 ^^ Escherichia phage vB_EcoM_G4507, complete genome.|neighbours:ID:QBO66148.1(-1),ID:QBO66150.1(1)|neighbour_genes:PKD domain protein,putative group I int..|
MIDKDYIAELKALDDNKEAKAKLAEYAEQFGIKVKKNKSFDNIVNDIEEALQKLASEPMPETDGLSIKDLIDAADAADGLKYDDEEVNPEAALLIDSPVKSDIKIEVVETDKIPENTTVLIEDTPFVEEKFEQAVAEIIESEKPSVFTLPENFSPNLQLIGKNPGFCTVPWWIYQWIAETPDWKSHPTSFEHASAHQTLFSLIYYINRDGSVLIRETRNSSFVTLK
>ID:QBO65050.1 |[Escherichia phage vB_EcoM_G50]||_Escherichia_phage_vB_EcoM_G50_.gbk|hypothetical protein|681|MK327942(167728):108138-108818:-1 ^^ Escherichia phage vB_EcoM_G50, complete genome.|neighbours:ID:QBO65049.1(-1),ID:QBO65051.1(1)|neighbour_genes:PKD domain protein,putative helicase|
MIDKDYIAELKALDDNKEAKAKLAEYAEQFGIKVKKNKSFDNIVVDIEEALQQLASEPMPETDGLSIKDLIDAADAADGLKYDDEEVNPEAALLIDSPVKSDIKIEVVETDKIPENTDVLIEDTPFVEEKFEQAVAEIIESEKLSVFTLPENFSPNLQLIGKNPGFCTVPWWIYQWIAETPDWKSHPTSFEHASAHQTLFSLIYYINRDGSVLIRETRNSSFVTLK
> |[Tevenvirinae _Escherichia_phage_vB_EcoM_G5211]||_Escherichia_phage_vB_EcoM_G5211.gb|Inh inhibitor of gp2..|729|MK327947.1(164278):102852-103580:-1 ^RAST2:fig|1198136.94.peg.180^ Tevenvirinae _Escherichia_phage_vB_EcoM_G5211|neighbours:(-1),(1)|neighbour_genes:hypothetical protein,Phage-associated hom..|
MFDKEYFEELRAIAASDDKEAQKAAKTELADYAKQFDIKVKKTLSLENMIEFVETELTKLASEMEEETPAEGTSINDLILAADTADDKVVFDEVDPSLVEAMKEPEQKEEPITVTVTVVEEAKPHTVPVEIVVVPEVKVESQVANILSDEAEHRSPAHDTDSFCDLTGFRPTICLIGGGRGYYSCPWWIFDWIVNTPDWKKYPERFPHAYVHDTLKSLIYYIKRDGSVKVRETKHSQFHTLK
>ID:QBO65328.1 |[Escherichia phage vB_EcoM_G53]||_Escherichia_phage_vB_EcoM_G53_.gbk|hypothetical protein|669|MK327943(167834):112420-113088:-1 ^^ Escherichia phage vB_EcoM_G53, complete genome.|neighbours:ID:QBO65327.1(-1),ID:QBO65329.1(1)|neighbour_genes:PKD domain protein,putative helicase|
MIDKDYIEELRALSDKKEAKAKLFEYAKQFGISVKKTKSFDNIVVDIEEALNALADEPLPETDGLSITDLITAADDVDGVNFTNEEVKEEAILLFDSPTEQVEVLEVVEQEKEFSHDKFEEAITQVVESEKEPEPEVNKEVKFVLPENFSPTLIKLGKAPGYVTVPWWIYQWIAETPDWKSRPTSFVHASAHQTLFSLIYYINRDGSVLIRETRNSSFITLK
>ID:QBQ80061.1 |[Escherichia phage vB_EcoM_G8]||_Escherichia_phage_vB_EcoM_G8_.gbk|hypothetical protein|681|MK373787(169650):109539-110219:-1 ^^ Escherichia phage vB_EcoM_G8, complete genome.|neighbours:ID:QBQ80060.1(-1),ID:QBQ80062.1(1)|neighbour_genes:PKD domain protein,putative helicase|
MIDKDYIAELKALDDNKEAKAKLAEYAEQFGIKVKKNKSFDNIVNDIEEALQKLASEPMPETDGLSIKDLIDAADAAEGLKYDDEEVNPEAALLIDSPVKSDIKIEVVETDKIPENTSVLIEDTPFVEEKFEQAVAEIIESEKPSVFTLPENFSPNLQLIGKNPGFCTVPWWIYQWIAETPDWKSHPTSFEHASAHQTLFSLIYYINRDGSVLIRETRNSSFVTLK
>ID:QBQ77963.1 |[Escherichia phage vB_EcoM_G9062]||_Escherichia_phage_vB_EcoM_G9062_.gbk|hypothetical protein|681|MK373779(168670):109586-110266:-1 ^^ Escherichia phage vB_EcoM_G9062, complete genome.|neighbours:ID:QBQ77962.1(-1),ID:QBQ77964.1(1)|neighbour_genes:PKD domain protein,putative helicase|
MIDKDYIAELKALDDNKEAKAKLAEYAEQFGIKVKKNKSFDNIVNDIEEALQKLASEPMPETDGLSIKDLIDAADAAEGLKYDDEEVNPEAALLIDSPVKSDIKIEVVETDKIPENTDVLIEDTPFVEEKFEQAVAEIIESEKPSVFTLPENFSPNLQLIGKNPGFCTVPWWIYQWIAETPDWKSHPTSFEHASAHQTLFSLIYYINRDGSVLIRETRNSSFVTLK
>ID:AXC34047.1 |[Escherichia phage vB_EcoM_JB75]||_Escherichia_phage_vB_EcoM_JB75_.gbk|inhibitor of prohead..|681|MH355584(167208):57695-58375:1 ^^ Escherichia phage vB_EcoM_JB75, complete genome.|neighbours:ID:AXC33997.1(-1),ID:AXC34009.1(1)|neighbour_genes:RNA-DNA and DNA-DNA ..,capsid and scaffold ..|
MIDKDYIAELKALDDNKEAKAKLAEYAEQFGIKVKKNKSFDNIVVDIEEALQKLASEPMPETDGLSIKDLIDAADAAEGLKYDDEEVNPEAALLIDSPVKSDIKIEVVETDKIPKNTDVLIEDTPFVEEKFEQAVAEIIESEKPSVFTLPENFSPNLQLIGKNPGFCTVPWWIYQWIAETPDWKSHPTSFEHASAHQTLFSLIYYINRDGSVLIRETRNSSFVTLK
>ID:YP_009037586.1 |[Escherichia phage vB_EcoM_JS09]||_Escherichia_phage_vB_EcoM_JS09_.gbk|inhibitor of prohead..|669|NC_024124(169148):56689-57357:1 ^GeneID:19524745^ Escherichia phage vB_EcoM_JS09, complete genome.|neighbours:ID:YP_009037585.1(-1),ID:YP_009037587.1(1)|neighbour_genes:helicase,large head outer cap..|
MIDKDYIEELRALSDKKEAKAKLFEYAEQFGISVKKSKSFDNIVIDIEEALNALADEPLPETDGLSITDLITAADDVDGVNFTNEEVKEEAILLFDSPTEQVEVLEVVEQEKEFDHDKFEEAITQVVESEKEPEAEVNKEVKFVLPENFSPTLIKLGKGPGYVTVPWWIYQWIAETPDWKSRPTSFVHASAHQTLFSLIYYINRDGSVLIRETRNSSFVTLK
>ID:QBQ78466.1 |[Escherichia phage vB_EcoM_KAW1E185]||_Escherichia_phage_vB_EcoM_KAW1E185_.gbk|hypothetical protein|681|MK373781(164987):108356-109036:-1 ^^ Escherichia phage vB_EcoM_KAW1E185, complete genome.|neighbours:ID:QBQ78465.1(-1),ID:QBQ78467.1(1)|neighbour_genes:PKD domain protein,putative helicase|
MIDKDYIAELKALDDNKEAKAKLAEYAEQFGIKVKKNKSFDNIVNDIEEALQKLASEPMPETDGLSIKDLIDAADAADGLKYDDEEVNPEAALLIDSPVKSDIKIEVVETDKIPENTDVLIEDTPFVEEKFEQAVAEIIESEKPSVFTLPENFSPNLQLIGKNPGFCTVPWWIYQWIAETPDWKSHPTSFEHASAHQTLFSLIYYINRDGSVLIRETRNSSFVTLK
> |[Tevenvirinae Escherichia_phage_vB_EcoM_KAW3E185]||_Escherichia_phage_vB_EcoM_KAW3E185.gb|Inh inhibitor of gp2..|669|MK373782.1(170187):112828-113496:-1 ^RAST2:fig|1198136.54.peg.194^ Tevenvirinae Escherichia_phage_vB_EcoM_KAW3E185|neighbours:(-1),(1)|neighbour_genes:capsid and scaffold ..,hypothetical protein|
MIDKDYIEELRALSDKKEAKAKLFEYAKQFGISVKKTKSFDNIVIDIEEALNALADEPLPETDGLSITDLITAADDVDGVNFTNEEVKEEAILLFDSPTEQVEVLEVVEQEKEFDHDKFEEAITQVVESEKEPETEVNKEVKFVLPENFSPTLIKLGKAPGYVTVPWWIYQWIAETPDWKSRPTSFVHASAHQTLFSLIYYINRDGSVLIRETRNSSFVTLK
>ID:QBQ79241.1 |[Escherichia phage vB_EcoM_MM02]||_Escherichia_phage_vB_EcoM_MM02_.gbk|hypothetical protein|669|MK373784(169201):114107-114775:-1 ^^ Escherichia phage vB_EcoM_MM02, complete genome.|neighbours:ID:QBQ79240.1(-1),ID:QBQ79242.1(1)|neighbour_genes:PKD domain protein,putative helicase|
MIDKDYIEELRALSDKKEAKAKLFEYAEQFGISVKKTKSFDNIVIDIEEALNALADEPLPETDGLSITDLITAADDADGVNFTNEEVKEEAILLFDSPTEQVEVLEVVEQEKEFDHDKFEEAITQVVESEKEPDPEVNKEVKFVLPENFSPTLIKLGKAPGYVTVPWWIYQWIAETPDWKSRPTSFVHASAHQTLFSLIYYINRDGSVLIRETRNSSFVTLK
>ID:QBQ79510.1 |[Escherichia phage vB_EcoM_OE5505]||_Escherichia_phage_vB_EcoM_OE5505_.gbk|hypothetical protein|681|MK373785(168756):109787-110467:-1 ^^ Escherichia phage vB_EcoM_OE5505, complete genome.|neighbours:ID:QBQ79509.1(-1),ID:QBQ79511.1(1)|neighbour_genes:PKD domain protein,putative helicase|
MIDKDYIAELKALDDNKEAKAKLAEYAEQFGIKVKKNKSFDNIVNDIEEALQKLASEPMPETDGLSIKDLIDAADAADGLKYDDEEVNPEAALLIDSPVKSDIKIEVVETDKIPENTDVLIEDTPFVEEKFEQAVAEIIEFEKPSVFTLPENFSPNLQLIGKNPGFCTVPWWIYQWIAETPDWKSHPTSFEHASAHQTLFSLIYYINRDGSVLIRETRNSSFVTLK
> |[Tevenvirinae _Escherichia_phage_vB_EcoM_PhAPEC2]||_Escherichia_phage_vB_EcoM_PhAPEC2.gb|Inh inhibitor of gp2..|669|NC_024794.1(167318):112716-113384:-1 ^RAST2:fig|1198136.124.peg.191^ Tevenvirinae _Escherichia_phage_vB_EcoM_PhAPEC2|neighbours:(-1),(1)|neighbour_genes:capsid and scaffold ..,Phage DNA helicase|
MIDKDYIEELRALSDKKEAKAKLFEYAKQFGISVKKTKSFDNIVIDIEEALNALADEPLPETDGLSITDLITAADDVDGVNFTNEEVKEEAILLFDSPTEQVEVLEVVEQEKEFDHDKFEEAITQVVESEKEPETEVNKEVNFVLPENFSPTLIKLGKGPGYVTVPWWIYQWIAETPDWKSRPTSFVHASAHQTLFSLIYYINRDGSVLIRETRNSSFVTLK
>ID:QBQ79793.1 |[Escherichia phage vB_EcoM_R5505]||_Escherichia_phage_vB_EcoM_R5505_.gbk|hypothetical protein|681|MK373786(167317):109547-110227:-1 ^^ Escherichia phage vB_EcoM_R5505, complete genome.|neighbours:ID:QBQ79792.1(-1),ID:QBQ79794.1(1)|neighbour_genes:PKD domain protein,putative helicase|
MIDKDYIAELKALDDNKEAKAKLAEYAEQFGIKVKKNKSFDNIVVDIEEALQKLASEPMPETDGLSIKDLIDAADAAEGLKYDDEEVNPEAALLIDSPVKSDIKIEVVETDKIPENTSVLIEDTPFVEEKFEQAVAEIIESEKPSVFTLPENFSPNLQLIGKNPGFCTVPWWIYQWIAETPDWKSHPTSFEHASAHQTLFSLIYYINRDGSVLIRETRNSSFVTLK
>ID:QBQ77202.1 |[Escherichia phage vB_EcoM_WFK]||_Escherichia_phage_vB_EcoM_WFK_.gbk|hypothetical protein|669|MK373775(164590):107398-108066:-1 ^^ Escherichia phage vB_EcoM_WFK, complete genome.|neighbours:ID:QBQ77201.1(-1),ID:QBQ77203.1(1)|neighbour_genes:hypothetical protein,putative helicase|
MIDKDYIEELRALSDKKEAKAKLFEYAKQFGISVKKTKSFDNIVIDIEEALNALADEPLPETDGLSITDLITAADDVDGVNFTNEEVKEEAILLFDSPTEQVEVLEVVEQEKEFDHDKFEEAITQVVESEKEPDPEVNKEVKFVLPENFSPTLIKLGKGPGYVTVPWWIYQWIAETPDWKSRPTSFVHASAHQTLFSLIYYINRDGSVLIRETRNSSFVTLK
>ID:QBQ76941.1 |[Escherichia phage vB_EcoM_WFL6982]||_Escherichia_phage_vB_EcoM_WFL6982_.gbk|hypothetical protein|669|MK373774(164279):107398-108066:-1 ^^ Escherichia phage vB_EcoM_WFL6982, complete genome.|neighbours:ID:QBQ76940.1(-1),ID:QBQ76942.1(1)|neighbour_genes:hypothetical protein,putative helicase|
MIDKDYIEELRALSDKKEAKAKLFEYAKQFGISVKKTKSFDNIVIDIEEALNALADEPLPETDGLSITDLITAADDVDGVNFTNEEVKEEAILLFDSPTEQVEVLEVVEQEKEFDHDKFEEAITQVVESEKEPDPEVNKEVKFVLPENFSPTLIKLGKGPGYVTVPWWIYQWIAETPDWKSRPTSFVHASAHQTLFSLIYYINRDGSVLIRETRNSSFVTLK
>ID:QBQ77694.1 |[Escherichia phage vB_EcoM_WFbE185]||_Escherichia_phage_vB_EcoM_WFbE185.gbk|hypothetical protein|669|MK373778(170429):113534-114202:-1 ^^ Escherichia phage vB_EcoM_WFbE185, complete genome.|neighbours:ID:QBQ77693.1(-1),ID:QBQ77695.1(1)|neighbour_genes:hypothetical protein,putative helicase|
MIDKDYIEELRALSDKKEAKAKLFEYAEQFGISVKKTKSFDNIVIDIEEALNALADEPLPETDGLSITDLITAADDVDGVNFTNEEVKEEAILLFDSPTEQVEVLEVVEQEKEFDHDKFEEAITQVVESEKEPEPEVNKEVKFVLPENFSPTLIKLGKGPGYVTVPWWIYQWIDETPDWKSRPTSFVHASAHQTLFSLIYYINRDGSVLIRETRNSSFVTLK
>ID:YP_007004921.1 |[Escherichia phage wV7]||_Escherichia_phage_wV7_.gbk|inhibitor of prohead..|681|NC_019505(166452):107950-108630:-1 ^GeneID:14010715^ Escherichia phage wV7, complete genome.|neighbours:ID:YP_007004920.1(-1),ID:YP_007004922.1(1)|neighbour_genes:head outer capsid pr..,RNA-DNA and DNA-DNA ..|
MIDKDYIAELKALDDNKEAKAKLAEYAEQFGIKVKKNKSFDNIVVDIEEALQKLASEPMPETDGLSIKDLIDAADAAEGLKYDDEEVNPEAALLIDSPVKSDIKIEVVETDKIPENTDVLIEDTPFVEEKFEQAVDKIIESEKPSVFTLPENFSPNLQLIGKNPGFCTVPWWIYQWIAETPDWKSRPTSFEHASAHQTLFSLIYYINRDGSVLIRETRNSSFVTLK
> |[Tevenvirinae Escherichia_virus_KFS-EC]||_Escherichia_virus_KFS-EC.gb|Inh inhibitor of gp2..|726|MH560358.1(164715):45847-46572:-1 ^RAST2:fig|1198136.83.peg.71^ Tevenvirinae Escherichia_virus_KFS-EC|neighbours:(-1),(1)|neighbour_genes:hypothetical protein,hypothetical protein|
MFDKEYFEELRAIAASDDKEAQKTAKTELADYAKQFDIKVKKTLSLENMIEFVETELTKLASEMEEETPAEGTSINDLILAADTADDKVVFDEVDPSLVEAMKEPEIAIEETKEESPAVEPVVEEVKSDVEEAPEVKVESPVANIFSNEAEHRSPAHDTDSFCDLTGFRPTICLIGGGRGYYSCPWWIFDWIVNTPDWKKYPERFPHAYVHDTLKSLIYYIKRDGSVKVRETKHSQFHTLK
>ID:QDK04307.1 |[Escherichia virus VEc20]||_Escherichia_virus_VEc20_.gbk|vec20_177|681|MN022785(167532):107994-108674:-1 ^^ Escherichia virus VEc20, complete genome.|neighbours:ID:QDK04306.1(-1),ID:QDK04308.1(1)|neighbour_genes:vec20_176,vec20_178|
MIDKDYIAELKALDDNKEAKAKLAEYAEQFGIKVKKNKSFDNIVADIEEALQKLASEPMPETDGLSIKDLIDAADAAEGLKYDDEEVNPEAALLIDSPVKSDIKIEVVETDKIPENTDVLIEDTPFVEEKFEQAVAEIIESEKPSVFTLPENFSPNLQLLGKNPGFCTVPWWIYQWIAETPDWKSHPTSFEHASAHQTLFSLIYYINRDGSVLIRETRNSSFVTLK
>ID:VCU44485.1 |[Escherichia virus vB_Eco_mar005P1]|vB_Eco_mar005P1|_Escherichia_virus_vB_Eco_mar005P1_.gbk|inh|669|LR027390(167773):46280-46948:-1 ^^ Escherichia virus vB_Eco_mar005P1 genome assembly, chromosome: 1.|neighbours:ID:VCU44484.1(-1),ID:VCU44486.1(1)|neighbour_genes:hoc,uvsW|
MIDKDYIEELRALSDKKEAKAKLFEYAKQFGISVKKTKSFDNIVIDIEEALNALADEPLPETDGLSITDLITAADDVDGVNFTNEEVKEEAILLFDSPTEQVEVLEVVEQEKEFDHDKFEEAITQVVESEKEPDPEVNKEVKFVLPENFSPTLIKLGKGPGYVTVPWWIYQWIAETPDWKSRPTSFVHASAHQTLFSLIYYINRDGSVLIRETRNSSFVTLK
>ID:VCU44453.1 |[Escherichia virus vB_Eco_mar005P1]|vB_Eco_mar006P2|_Escherichia_virus_vB_Eco_mar005P1_strain_vB_Eco_mar006P2_.gbk|inh|669|LR027387(167773):147175-147843:-1 ^^ Escherichia virus vB_Eco_mar005P1 strain vB_Eco_mar006P2 genome assembly, chromosome: 1.|neighbours:ID:VCU44452.1(-1),ID:VCU44454.1(1)|neighbour_genes:hoc,uvsW|
MIDKDYIEELRALSDKKEAKAKLFEYAKQFGISVKKTKSFDNIVIDIEEALNALADEPLPETDGLSITDLITAADDVDGVNFTNEEVKEEAILLFDSPTEQVEVLEVVEQEKEFDHDKFEEAITQVVESEKEPDPEVNKEVKFVLPENFSPTLIKLGKGPGYVTVPWWIYQWIAETPDWKSRPTSFVHASAHQTLFSLIYYINRDGSVLIRETRNSSFVTLK
>ID:VCU43257.1 |[Escherichia virus vB_Eco_mar005P1]|vB_Eco_mar007P3|_Escherichia_virus_vB_Eco_mar005P1_strain_vB_Eco_mar007P3_.gbk|inh|669|LR027383(167651):69166-69834:-1 ^^ Escherichia virus vB_Eco_mar005P1 strain vB_Eco_mar007P3 genome assembly, chromosome: 1.|neighbours:ID:VCU43256.1(-1),ID:VCU43258.1(1)|neighbour_genes:hoc,uvsW|
MIDKDYIEELRALSDKKEAKAKLFEYAKQFGISVKKTKSFDNIVIDIEEALNALADEPLPETDGLSITDLITAADDVDGVNFTNEEVKEEAILLFDSPTEQVEVLEVVEQEKEFDHDKFEEAITQVVESEKEPDPEVNKEVKFVLPENFSPTLIKLGKGPGYVTVPWWIYQWIAETPDWKSRPTSFVHASAHQTLFSLIYYINRDGSVLIRETRNSSFVTLK
>ID:VCU43965.1 |[Escherichia virus vB_Eco_mar005P1]|vB_Eco_mar008P4|_Escherichia_virus_vB_Eco_mar005P1_strain_vB_Eco_mar008P4_.gbk|inh|669|LR027386(167773):51947-52615:-1 ^^ Escherichia virus vB_Eco_mar005P1 strain vB_Eco_mar008P4 genome assembly, chromosome: 1.|neighbours:ID:VCU43964.1(-1),ID:VCU43966.1(1)|neighbour_genes:hoc,uvsW|
MIDKDYIEELRALSDKKEAKAKLFEYAKQFGISVKKTKSFDNIVIDIEEALNALADEPLPETDGLSITDLITAADDVDGVNFTNEEVKEEAILLFDSPTEQVEVLEVVEQEKEFDHDKFEEAITQVVESEKEPDPEVNKEVKFVLPENFSPTLIKLGKGPGYVTVPWWIYQWIAETPDWKSRPTSFVHASAHQTLFSLIYYINRDGSVLIRETRNSSFVTLK
>ID:VCU44816.1 |[Escherichia virus vB_Eco_mar005P1]|vB_Eco_mar009P5|_Escherichia_virus_vB_Eco_mar005P1_strain_vB_Eco_mar009P5_.gbk|inh|669|LR027391(167658):77092-77760:1 ^^ Escherichia virus vB_Eco_mar005P1 strain vB_Eco_mar009P5 genome assembly, chromosome: 1.|neighbours:ID:VCU44815.1(-1),ID:VCU44817.1(1)|neighbour_genes:uvsW,hoc|
MIDKDYIEELRALSDKKEAKAKLFEYAKQFGISVKKTKSFDNIVIDIEEALNALADEPLPETDGLSITDLITAADDVDGVNFTNEEVKEEAILLFDSPTEQVEVLEVVEQEKEFDHDKFEEAITQVVESEKEPDPEVNKEVKFVLPENFSPTLIKLGKGPGYVTVPWWIYQWIAETPDWKSRPTSFVHASAHQTLFSLIYYINRDGSVLIRETRNSSFVTLK
>ID:AUV57532.1 |[Klebsiella phage KP1]||_Klebsiella_phage_KP1_.gbk|inhibitor of prohead..|795|MG751100(167989):100237-101031:-1 ^^ Klebsiella phage KP1, complete genome.|neighbours:ID:AUV57531.1(-1),ID:AUV57533.1(1)|neighbour_genes:capsid and scaffold ..,RNA-DNA and DNA-DNA ..|
MLDKDYIKEIQALDKKEAKDKLDEYAQTFGIKLKKTRSFDNMVADLEKELAKLADEPMPEDNDGLSIADLIQADDEIEGKALFNDEASDEAKLLFDAPVSAGVKIHDIDPDFYKETPKVNDPGFEVKTPSINDKGFYAEAPIGDSIIHIDDEGKLTNIPISTMDPEEFSKAMDKVVKIVKTDETIELPKNFSPNMQLLGKNPGYITLPWWIYQWIKDNPDWKSRPTSFEHPSAHQTLFSLIYYIKRNGSVMIRETRNSSFVTLK
>ID:APD20584.1 |[Klebsiella phage KPV15]|KPV15|_Klebsiella_phage_KPV15_.gbk|inhibitor of prohead..|795|KY000080(167034):120666-121460:-1 ^^ Klebsiella phage KPV15, complete genome.|neighbours:ID:APD20583.1(-1),ID:APD20585.1(1)|neighbour_genes:capsid and scaffold ..,DNA helicase|
MLDKDYIKEIQALDKKEAKDKLDEYAQTFGIKLKKTRSFDNMVADLEKELAKLADEPMPEDNDGLSIADLIQADDEIEGKAVFKDEASDEAKLLFDAPVNAGIKIHDIDPGFYKETPKVNDPGFEVKTPSINDKGFYAEAPIGDSVIHIDDEGQVTNIPVSITDPEEFFKAMDKVVKIIKTDEIIELPENFSPNMQLLGKNPGYITLPWWIYQWIKDTPDWKSRPTSFEHPSAHQTLFSLIYYIKRNGSVMIRETRNSSFVTLK
> |[Tevenvirinae Klebsiella_phage_Marfa]||_Klebsiella_phage_Marfa.gb|Inh inhibitor of gp2..|720|MN044033.1(168532):110106-110825:-1 ^RAST2:fig|1198136.82.peg.203^ Tevenvirinae Klebsiella_phage_Marfa|neighbours:(-1),(1)|neighbour_genes:capsid and scaffold ..,Phage DNA helicase|
MDKQYIDDLRGLENKKEAKAKLIEYAEGFNIKLKKSKGFENLVLDIEAAFKKMAEEPMPEDNEGLSISDLIAADDELEGKNDFVLGDDGAKPEAKLLFDSPEIPVSIHEIKEPVQDQPVIEEKAIHIEAPIGEFSEPEAKLSENTFEEAVSKIIADETTFELPENFSPHFILMGRNPGYVTLPWWIYKWIKDTPDWKSRPTSFPHPSAHQTLFSLIYYIKRNGSIMIRETRNSSFVTLK
>ID:YP_009194473.1 |[Klebsiella phage Matisse]||_Klebsiella_phage_Matisse_.gbk|inhibitor of prohead..|579|NC_028750(176081):140959-141537:1 ^GeneID:26613412^ Klebsiella phage Matisse, complete genome.|neighbours:ID:YP_009194472.1(-1),ID:YP_009194474.1(1)|neighbour_genes:helicase,hypothetical protein|
MSIDYEKVEGFKALEQKEAKLQLATYAQETFDVKLNRQKSFENMLSDLEAAVPAEKPELLIDSPDPEIVTYEGEPSVPDVAPEIADQIEIVPDALQAPISDSETVSDELAWMEGFTPSIIMMGRSVSNAGFYTCPYWIYDWMKQNPDWYKHPDGCPHYSARQTLKSLAWYMHRDGMVTVRETRNSQFDTFKK
>ID:AWY07082.1 |[Klebsiella phage Mineola]||_Klebsiella_phage_Mineola_.gbk|inhibitor of prohead..|795|MH333064(166130):109985-110779:-1 ^^ Klebsiella phage Mineola, complete genome.|neighbours:ID:AWY07081.1(-1),ID:AWY07083.1(1)|neighbour_genes:head outer capsid de..,DNA helicase|
MLDKDYIKEIQALDKKEAKDKLDEYAKTFGIKLKKTRSFDNMVADLEKELAKLADEPMPEDNDGLSIADLIQADDEIEGKALFNDEASDEAKLLFDAPVSASVKIHDIDPDFYKETPKVNDPGFEVKTPSINDKGFYAEAPIGDSIIHIDDEGKLTNIPISITDPEEFSKAMDKVVKIINTEEIFELPKNFSPNMQLLGKNPGYITLPWWIYQWIKDNPDWKSRPTSFEHPSAHQTLFSLIYYIKRNGSVMIRETRNSSFVTLK
>ID:YP_009607421.1 |[Klebsiella phage Miro]||_Klebsiella_phage_Miro_.gbk|inhibitor of prohead..|624|NC_041981(176055):141115-141738:1 ^GeneID:40083430^ Klebsiella phage Miro, complete genome.|neighbours:ID:YP_009607420.1(-1),ID:YP_009607422.1(1)|neighbour_genes:DNA helicase,hypothetical protein|
MSIDYEKVEGFKALEQKEAKLQLAAYAQETFDVKLNRQKSFENMLADLESAVPAEKPELLIDSPDPEIVTYEGEQSVPDVVIDVTNDFMDYVKEVAPEIADQIEIVPDALQAPTSDSETVSDELAWMEGFTPSIIMMGRSVSNTGFYTCPYWIYDWMKQNPDWYKHPDSCPHYSARQTLKSLAWYMHRDGMVTVRETRNSQFYTFKK
> |[Tevenvirinae _Klebsiella_phage_PKO111]||_Klebsiella_phage_PKO111.gb|Inh inhibitor of gp2..|864|NC_031095.1(168758):163484-164347:1 ^RAST2:fig|1198136.84.peg.298^ Tevenvirinae _Klebsiella_phage_PKO111|neighbours:(-1),(1)|neighbour_genes:RNA-DNA and DNA-DNA ..,capsid and scaffold ..|
MSCTVLSSVYKYNHIYTLHEAHPMLDKDYIKEIQALDKKEAKDKLDEYAKTFGIKLKKTRSFDNMVADLEKELAKLADEPMPEDNDGLSIADLIQADDEIEGKALFNDEASDEAKLLFDAPVSASVKIHDIDPDFYKETPKVNDPGFEVKTPSINDKGFYAEAPIGDSVIHIDDEGKLTNIPISTTDPEEFFKAMDKVVKIVKTDETIELPKNFSPNMQLLGKNPGYITLPWWIYQWIKDTPDWKSRPTSFEHPSAHQTLFSLIYYIKRNGSVMIRETRNSSFVTLK
>ID:YP_009288870.1 |[Klebsiella phage vB_KpnM_KpV477]||_Klebsiella_phage_vB_KpnM_KpV477_.gbk|putative inhibitor o..|795|NC_031087(168272):113719-114513:-1 ^GeneID:29067174^ Klebsiella phage vB_KpnM_KpV477, complete genome.|neighbours:ID:YP_009288869.1(-1),ID:YP_009288871.2(1)|neighbour_genes:putative head outer ..,putative helicase|
MLDKDYIKEIQALDKKEAKDKLDEYAQTFGIKLKKTRSFDNMVADLEKELAKLADEPMPEDNDGLSIADLIQADDEIEGKAVFKDEASDEAKLLFDAPVNVGIKIHDIDPGFYKETPKVNDPGFEVKTPSINDKGFYAEAPIGDSVIHIDDEGQVTNIPVSITDPEEFSKAMDKVVKIIKTDEIIELPENFSPNMQLLGKNPGYITLPWWIYQWIKDNPDWKSRPTSFEHPSAHQTLFSLIYYIKRNGSVMIRETRNSSFVTLK
>ID:AUO78851.1 |[Klebsiella phage vB_Kpn_F48]||_Klebsiella_phage_vB_Kpn_F48.gbk|inhibitor of prohead..|720|MG746602(170764):124432-125151:1 ^^ Klebsiella phage vB_Kpn_F48, complete genome.|neighbours:ID:AUO78850.1(-1),ID:AUO78852.1(1)|neighbour_genes:DNA helicase,capsid and scaffold ..|
MDKQYIDDLRGLENKKEAKAKLIEYAEGFNIQLKKSKGFENLVLDIEAAFKKMAEEPMPEDNEGLSISDLIAADDELEGKNDFVLGDVEAKPEAKLLFDSPEIPVSIHEIKETVQKQSVAEEKAIHIESPIGKFDTPQPKLSENTFEEAVAKIISDETTFELPENFSPHFILMGRNPGYTTLPWWIYEWIKDNPDWKSRPTSFPHPSAHQTLFSLIYYIKRNGSIMIRETRNSSFVTLK
> |[Tevenvirinae Morganella_phage_vB_MmoM_MP1]||_Morganella_phage_vB_MmoM_MP1.gb|Inh inhibitor of gp2..|723|NC_031020.1(163201):118131-118853:1 ^RAST2:fig|1198136.47.peg.214^ Tevenvirinae Morganella_phage_vB_MmoM_MP1|neighbours:(-1),(1)|neighbour_genes:phage T4-like uvsW, ..,hypothetical protein|
MKIDQEYIDSIVEEQDNGNITKQEAKIMLADYAKESFNFDVKRTKTFDNMVKDIKEYVENYVEEPTADDGNGLSITDLIEAADQKDGKSVFNEAKPEALDLIDTLVHKGPIPEPVELPYKGEEVKIVPLTTQVTPVESVQKVSETIKEEEKTQPDVAQGSYVLPDSFTPTIMLIGRAPGFYTLSWWIYKWILENEDWKERPDSCPEYSAINILKSLIYFINRDGQVRIRETRNSSYAILK
>ID:YP_009211625.1 |[Pectobacterium bacteriophage PM2]||_Pectobacterium_bacteriophage_PM2.gbk|minor capsid protein|729|NC_028940(170286):115932-116660:-1 ^GeneID:26638097^ Pectobacterium bacteriophage PM2, complete genome.|neighbours:ID:YP_009211624.1(-1),ID:YP_009211626.1(1)|neighbour_genes:YYY domain containin..,RNA-DNA and DNA-DNA ..|
MDHQYIEDLRALEDKKEAKDKLVEYAEQFNIKVKKTRSFDNIVLDIDAAFKELAKEPMPENNEGLSISDLIDAANDIEGKNDFIDGSTDVKEEAKLLFDAPEAKPAVLNIQAPIGDVTVAVVANQEGEMAIVESPVKPIDEAALKEVVQKIIESEKDDQTEIFELKPGYSPSLIKIGPGNGYVTLPWWIYEWISKTPDWKQKPTAFPHYHGLDSILSLIYYIKREGSVRIRETRNSSFVTLQ
>ID:QBP35524.1 |[Phage NC-G]||_Phage_NC-G.gbk|inhibitor of prohead..|672|MK310184(170164):54288-54959:-1 ^^ Phage NC-G, complete genome.|neighbours:ID:QBP35523.1(-1),ID:QBP35525.1(1)|neighbour_genes:capsid and scaffold ..,DNA helicase|
MDTQYIEELRALEDKKEAKAKLIEYGEQFGLKLKKTRSFDNLIIDISEGLKALADEPLPETEGLSISDLIDAADELTGDNDFIEGAEPAKEEATLLFDAPEAVVEVIEVAELPKVEIIEEDAPFVEEKFKEAVAKVIESEKPVFSLPENFSPNLLLIGKNPGFCTVPWWIYQWISETLDWKERPTAFPHPTAHQTLFSLIYYINRNGSVLIRETRNSSFVTLK
> |[Tevenvirinae _Proteus_phage_phiP4-3]||_Proteus_phage_phiP4-3.gb|Inh inhibitor of gp2..|714|MG696114.1(167849):44490-45203:-1 ^RAST2:fig|1198136.86.peg.76^ Tevenvirinae _Proteus_phage_phiP4-3|neighbours:(-1),(1)|neighbour_genes:hypothetical protein,DNA helicase, phage-..|
MKIDQQYIDSLTEEYTSGEIDRKTAKQKLTDYAKESFNFDLNKQKSFENMIVQLKEMIDNYVEPELEEQDGISIKDLITAADQLDGKSVFNDANEEALELLSDVSYDGTKPDLVIKTPQPQITKEEIIDKPEKSLISKNLEVKEEIKSQEYMPESAKYVLPDGFSPTITLIGKTPGYYTLPWWIYQWILENEDWKDRPEECPEYSAINILKSLIYFINRDGQVKIRETRNSRFYTLK
> |[Tevenvirinae _Proteus_phage_vB_PmiM_Pm5461]||_Proteus_phage_vB_PmiM_Pm5461.gb|Inh inhibitor of gp2..|711|NC_028762.1(161989):117065-117775:1 ^RAST2:fig|1198136.85.peg.198^ Tevenvirinae _Proteus_phage_vB_PmiM_Pm5461|neighbours:(-1),(1)|neighbour_genes:Phage DNA helicase,hypothetical protein|
MKIDQQYIDSLTEEYTSGEIDRKTAKQKLSEYAKESFNFDLNKQKSFENMIVQLKELIDNYEEPELEDQDGISIKDLITAADQLDGKSVFNDANEEAIDLIESISTPEDHKQSKEKTIGLEKPVVEPMNVETSISEVQESPVEHPTTQEQITIKENYILPEEFSPTITLIGKAPGYYTLPWWIYKWILENEDWKSRPEECPEFSAINILKSLIYFINRDGQVKIRETRNSRFYTLK
> |[Tevenvirinae _Pseudomonas_phage_PspYZU05]||_Pseudomonas_phage_PspYZU05.gb|Inh inhibitor of gp2..|777|KY971610.1(166442):105474-106250:-1 ^RAST2:fig|1198136.88.peg.149^ Tevenvirinae _Pseudomonas_phage_PspYZU05|neighbours:(-1),(1)|neighbour_genes:hypothetical protein,phage T4-like uvsW, ..|
MDTNFINELRELDASESRSMLHDYALETFNIKLRKNKSFDNMVADLKIELDKLAEIPMPEDNDTLDAMTISDLIQADDELTGNTVFMGEASDLAIDMLTNVTETTEPVIVAPLEPIKLPEVEVKGDLEVNLESKDFELKVVSNLADPTIAILPHTTGEAPIVALPHTTGEAPVEVLEAFELPKDFSPTFSLIGPYPGYYTLNWWILDWIESNKDWKTKPYACKNKYDINTVLSLIYYIKRNGSVVIRETRNSRFHTLT
>ID:YP_009615659.1 |[Salmonella phage Melville]||_Salmonella_phage_Melville_.gbk|inhibitor of prohead..|675|NC_042044(159323):104074-104748:-1 ^GeneID:40092134^ Salmonella phage Melville, complete genome.|neighbours:ID:YP_009615658.1(-1),ID:YP_009615660.1(1)|neighbour_genes:Hoc-like capsid deco..,UvsW-like helicase|
MLDMNYIEEIRVLEKKEAKDKLDEYASQFGIKLKKTKSFENMLLDLEAEFEKLADAPLPEDNDGISISDLIDDDKEEQKDLVQPEDKVEVKELIIDSPAEETITVLEVTKTKEIPEDTVRIPETASADEIMKIIDDTAVVENKSFSLPESFNPHFQLMGKNPGYYTLPWWIYQWISENPDWKERPLSFPHATAHQTLLSLIYYINRDGFILVRETRNSSFIRLY
>ID:YP_007501214.1 |[Salmonella phage vB_SenMS16]||_Salmonella_phage_S16_.gbk|inhibitor of prohead..|675|NC_020416(160221):103262-103936:-1 ^GeneID:14675415^ Salmonella phage S16, complete genome.|neighbours:ID:YP_007501213.1(-1),ID:YP_007501215.1(1)|neighbour_genes:head outer capsid pr..,homing endonuclease|
MLDMNYIEEIRVLEKKEAKDKLDEYASQFGIKLKKTKSFENMLLDLEAEFEKLADAPLPEDNDGISISDLIDDDKEEQKDLVQPEDKVEVKELIIDSPAEETITVLEVAKTKEIPEDAVRIPETASADEIMKIIDDTAVVENKSFSLPESFNPHFQLMGKNPGYYTLPWWIYQWISENPDWKERPLSFPHATAHQTLLSLIYYIQRDGFILIRETRNSSFVRLY
> |[Tevenvirinae _Salmonella_phage_STML-198]||_Salmonella_phage_STML-198.gb|Inh inhibitor of gp2..|675|NC_027344.1(158099):144181-144855:-1 ^RAST2:fig|1198136.87.peg.256^ Tevenvirinae _Salmonella_phage_STML-198|neighbours:(-1),(1)|neighbour_genes:capsid and scaffold ..,Phage-associated hom..|
MLDMNYIEEIRVLEKKEAKDKLDEYAMQFGIKLKKTKSFENMLIGLQTEYENLADEPLPDENEGISISDLIDGDKEEQEDLVQPEDTVEAKELIIDSPVEATITVVEVSKNEEIPEDAVRIPDTVSTDEIMKIIDDTAVVENKSFSLPESFNPHFQLMGKNPGYYTLPWWIYQWISENPDWKERPLSFPHATAHQTLLSLIYYINRDGFILVRETRNSSFIRLY
> |[Tevenvirinae Salmonella phage STP4-a]||_Salmonella_phage_STP4-a.gb|Inh inhibitor of gp2..|672|NC_026607.2(159914):104344-105015:-1 ^RAST2:fig|1198136.48.peg.187^ Tevenvirinae Salmonella phage STP4-a|neighbours:(-1),(1)|neighbour_genes:capsid and scaffold ..,Phage-associated hom..|
MLDMNYIEEIRVLEKKEAKDKLDEYAIQFGIKLKKTKSFENMLIDLQTEYENLADEPLPEENEGISISDLIDIDKEEQKDLVQPEDKVEAKELIIDSPVEETIAVVEVPKAEIPEDVVRIPETVSTDEIMKIINDTAVVENKSFSLPESFNPHFQLMGKNPGYYTLPWWIYQWISENPDWKERPLSFPHATAHQTLLSLIYYIQRDGFILIRETRNSSFVRLY
> |[Tevenvirinae Salmonella_phage_vB_SnwM_CGG4-1]||_Salmonella_phage_vB_SnwM_CGG4-1.gb|Inh inhibitor of gp2..|672|NC_031065.1(159878):104311-104982:-1 ^RAST2:fig|1198136.78.peg.184^ Tevenvirinae Salmonella_phage_vB_SnwM_CGG4-1|neighbours:(-1),(-1)|neighbour_genes:capsid and scaffold ..,hypothetical protein|
MLDMNYIEEIRVLEKKEAKDKLDEYAMQFGIKLKKTKSFENMLIDLQAEYENLADEPLPEENEGISISDLIDIDKEEQKDLVQPEDKVEVKELIIDSPAEETITVLEVTNKEIPEDAVRIPEIASADEIMKIINDTAVVENKSFSLPESFNPHFQLMGKNPGYYTLPWWIYQWISENPDWKERPLSFPHASAHQTLLSLIYYIQRDGFILIRETRNSSFVRLY
> |[Tevenvirinae Serratia phage PS2]||_Serratia_phage_PS2.gb|Inh inhibitor of gp2..|726|KJ025957.1(167266):113277-114002:-1 ^RAST2:fig|1198136.49.peg.211^ Tevenvirinae Serratia phage PS2|neighbours:(-1),(1)|neighbour_genes:capsid and scaffold ..,DNA helicase, phage-..|
MKIDYDYVNGLRDLERREAKDLLAEYAKEYFNLELKRSKSFDTLVKEIDEYVASHSEEDIPYGEGFSTADLIDAVDHLEGKDQFDEADARVVAQVKGIIEGEPEAIVLSSPIAPIDEPTMTLVDVDSDKGTIVTTEVPAKFDTLLEAAKAIQADEAGSDLYTYDLKGFVPHIYMMGRHPGYCHLPFWIYDWIKSNPDWKANPEKCPHWEAHQTLKSLLYYIRRDGQVRVRETRNSSFEVLK
>ID:APC45187.1 |[Shigella phage SH7]||_Shigella_phage_SH7_.gbk|minor capsid protein..|681|KX828711(164870):105843-106523:-1 ^^ Shigella phage SH7, complete genome.|neighbours:ID:APC45049.1(-1),ID:APC45156.1(1)|neighbour_genes:outer capsid protein,DNA dependent ATPase|
MIDKDYIAELKALDDNKEAKAKLAEYAEQFGIKVKKNKSFDNIVADIEEALQKLASEPMPETDGLSIKDLIDAADAAEGLKYDDEEVNPEAALLIDSPVKSDIKIEVVETDKIPENTYVLIEDTPFVEEKFEQAVAEIIESEKPSVFTLPENFSPNLQLIGKNPGFCTVPWWIYQWIAETPDWKSHPTSFEHASAHQTLFSLIYYINRDGSVLIRETRNSSFVTLK
>ID:YP_009288545.1 |[Shigella phage SHBML-50-1]||_Shigella_phage_SHBML-50-1_.gbk|inhibitor of prohead..|681|NC_031085(166634):109951-110631:-1 ^GeneID:29060635^ Shigella phage SHBML-50-1, complete genome.|neighbours:ID:YP_009288544.1(-1),ID:YP_009288546.1(1)|neighbour_genes:capsid and scaffold ..,DNA helicase|
MIDKDYIAELKALDDNKEAKAKLAEYAEQFGIKVKKNKSFDNIVNDIEEALQKLASEPMPETDGLSIKDLIDAADAADGLKYDDEEVNPEAALLIDSPVKSDIKIEVVETDKIPENTDVLIEDTPFVEEKFEQAVAEIIESEKPSVFTLPENFSPNLQLIGKNPGFCTVPWWIYQWIAETPDWKSHPTSFEHASAHQTLFSLIYYINRDGSVLIRETRNSSFVTLK
>ID:YP_009277553.1 |[Shigella phage SHFML-11]||_Shigella_phage_SHFML-11.gbk|inhibitor of prohead..|681|NC_030953(170650):56763-57443:-1 ^GeneID:29056260^ Shigella phage SHFML-11, complete genome.|neighbours:ID:YP_009277552.1(-1),ID:YP_009277554.1(1)|neighbour_genes:capsid and scaffold ..,DNA helicase|
MIDKDYIAELKALDDNKEAKAKLAEYAEQFGIKVKKNKSFDNIVVDIEEALQKLASEPMPETDGLSIKDLIDAADAAEGLKYDDEEVNPEAALLIDSPVKSDIKIEVVKTDKIPENTSVLIEDTPFVEEKFEQAVAEIIESEKPSVFTLPENFSPNLQLIGKNPGFCTVPWWIYQWIAETPDWKSHPTSFEHASAHQTLFSLIYYINRDGSVLIRETRNSSFVTLK
> |[Viruses Shigella phage SHFML-26]||_Shigella_phage_SHFML-26.gb|hypothetical protein|681|NC_031011.1(168993):5567-6247:-1 ^RAST2:fig|10239.69.peg.7^ Viruses Shigella phage SHFML-26|neighbours:(-1),(1)|neighbour_genes:hypothetical protein,hypothetical protein|
MIDKDYIAELKALDDNKEAKAKLAEYAEQFGIKVKKNKSFDNIVVDIEEALQKLASEPMPETDGLSIKDLIDAADAAEGLKYDDEEVNPEAALLIDSPVKSDIKIEVVETDKIPENTDVLIEDTPFVEEKFEQAVAEIIESEKPSVFTLPENFSPNLQLIGKNPGFCTVPWWIYQWIAETPDWKSHPTSFEHASAHQTLFSLIYYINRDGSVLIRETRNSSFVTLK
> |[Tevenvirinae Shigella_phage_SHSML-52-1]||_Shigella_phage_SHSML-52-1.gb|Inh inhibitor of gp2..|669|NC_031090.1(169621):91084-91752:1 ^RAST2:fig|1198136.79.peg.147^ Tevenvirinae Shigella_phage_SHSML-52-1|neighbours:(-1),(1)|neighbour_genes:Phage DNA helicase,capsid and scaffold ..|
MIDKDYIEELRALSDKKEAKAKLFEYAEQFGISVKKTKSFDNIVIDIEEALNALADEPLPETDGLSITDLITAADDVDGVNFTNEEVKEEAILLFDSPTDQVEVLEVVEQEKEFDHDKFEEAITQVVESEKEPETEVNKEVKFVLPENFSPTLIKLGKGPGYVTVPWWIYQWIAETPDWKSRPTSFVHASAHQTLFSLIYYINRDGSVLIRETRNSSFVTLK
>ID:YP_003934818.1 |[Shigella phage SP18]||_Shigella_phage_SP18.gbk|inh|666|NC_014595(170605):109970-110635:-1 ^GeneID:9830559^ Shigella phage SP18, complete genome.|neighbours:ID:YP_003934817.1(-1),ID:YP_003934819.1(1)|neighbour_genes:hoc,uvsW|
MIDKNYIEEIRVLEKKEAKEKLAEYAASLGVDVKKTKTFDNMLADLEAGLKAFADMPMPDDNEGLSITDLIDADDELSGAKFDGDESAKEEAKLLFDAPTEAKVEVVEIEEPVVLVEEDVPFVEEKFEAAVAKVIESEKPVFDLPKNFSPNLMLIGKNPGFCTVPWWIYQWIAETPDWKERPTAFPHPTAHQTLFSLIYYINRNGSVLVRETRNSSFVTLK
>ID:AUV63859.1 |[Shigella phage Sf20]||_Shigella_phage_Sf20_.gbk|inhibitor of prohead..|726|MF327006(163982):37305-38030:-1 ^^ Shigella phage Sf20, complete genome.|neighbours:ID:AUV63858.1(-1),ID:AUV63860.1(1)|neighbour_genes:hypothetical protein,helicase|
MFDKEYFEELRAIAASDDKEAQKTAKTELADYAKQFDIKVKKTLSLENMIEFVETELTKLASEMEEETPAEGTSINDLILAADTADDKVVFDEVDPSLVEAMKEPEIAIEETKEESPAVEPVVEEVKSDVEEAPEVKVESPVANIFSNEAEHRSPAHDTDSFCDLTGFRPTICLIGGGRGYYSCPWWIFDWIVNTPDWKKYPERFPHAYVHDTLKSLIYYIKRDGSVKVRETKHSQFHTLK
>ID:YP_009618989.1 |[Shigella phage Sf21]||_Shigella_phage_Sf21_.gbk|inhibitor of prohead..|681|NC_042077(166002):107646-108326:-1 ^GeneID:40095592^ Shigella phage Sf21, complete genome.|neighbours:ID:YP_009618988.1(-1),ID:YP_009618990.1(1)|neighbour_genes:head outer capsid pr..,helicase|
MIDKDYIAELKALDDNKEAKAKLAEYAEQFGIKVKKNKSFDNIVNDIEEALQKLASEPMPETDGLSIKDLIDAADAADGLKYDDEEVNPEAALLIDSPVKSDIKIEVVETDKIPENTTVLIEDTPFVEEKFEQAVAEIIESEKPSVFTLPENFSPNLQLIGKNPGFCTVPWWIYQWIAETPDWKSHPTSFEHASAHQTLFSLIYYINRDGSVLIRETRNSSFVTLK
>ID:YP_009614832.1 |[Shigella phage Sf22]||_Shigella_phage_Sf22_.gbk|gp80|681|NC_042039(166283):53734-54414:-1 ^GeneID:40091247^ Shigella phage Sf22, complete genome.|neighbours:ID:YP_009614831.1(-1),ID:YP_009614833.1(1)|neighbour_genes:gp79,gp81|
MIDKDYIAELKALDDNKEAKAKLAEYAEQFGIKVKKNKSFDNIVVDIEEALQKLASEPMPETDGLSIKDLIDAADAAEGLKYDDEEVNPEAALLIDSPVKSDIKIEVVETDKIPENTDVLIEDTPFVEEKFEQAVAEIIESEKPSVFTLPENFSPNLQLIGKNPGFCTVPWWIYQWIAETPDWKSHPTSFEHASAHQTLFSLIYYINRDGSVLIRETRNSSFVTLK
>ID:ATE86438.1 |[Shigella phage Sf23]||_Shigella_phage_Sf23_.gbk|inhibitor of prohead..|681|MF158046(167678):30106-30786:-1 ^^ Shigella phage Sf23, complete genome.|neighbours:ID:ATE86437.1(-1),ID:ATE86439.1(1)|neighbour_genes:head outer capsid pr..,helicase|
MIDKDYIAELKALDDNKEAKAKLAEYAEQFGIKVKKNKSFDNIVADIEEALQKLASEPMPETDGLSIKDLIDAADAAEGLKYDDEEVNPEAALLIDSPVKSDIKIEVVETDKIPENTDVLIEDTPFVEEKFEQAIAEIIESEKPSVFTLPENFSPNLQLLGKNPGFCTVPWWIYQWIAETPDWKSHPTSFEHASAHQTLFSLIYYINRDGSVLIRETRNSSFVTLK
>ID:YP_009619113.1 |[Shigella phage Sf24]||_Shigella_phage_Sf24_.gbk|inhibitor of prohead..|681|NC_042078(168112):34024-34704:-1 ^GeneID:40095728^ Shigella phage Sf24, complete genome.|neighbours:ID:YP_009619112.1(-1),ID:YP_009619114.1(1)|neighbour_genes:head outer capsid pr..,helicase|
MIDKDYIAELKALDDNKEAKAKLAEYAEQFGIKVKKNKSFDNIVVDIEEALQKLASEPMPETDGLSIKDLIDAADAAEGLKYDDEEVNPEAALLIDSPVKSDIKIEVVETDKIPENTDVLIEDTPFVEEKFEQAVAEIIESEKPSVFTLPENFSPNLQLIGKNPGFCTVPWWIYQWIAETPDWKSHPTSFEHASAHQTLFSLIYYINRDGSVLIRETRNSSFVTLK
> |[Tevenvirinae Shigella_phage_Sf25]||_Shigella_phage_Sf25.gb|hypothetical protein|681|MF327009.1(168573):34335-35015:-1 ^RAST2:fig|1198136.80.peg.36^ Tevenvirinae Shigella_phage_Sf25|neighbours:(-1),(1)|neighbour_genes:hypothetical protein,Phage DNA helicase|
MIDKDYIAELKALDDNKEAKAKLAEYAEQFGIKVKKNKSFDNIVVDIEEALQKLASEPMPETDGLSIKDLIDAADAAEGLKYDDEEVNPEAALLIDSPVKSDIKIEVVETDKIPENTDVLIEDTPFVEEKFEQAVAEIIESEKPSVFTLPENFSPNLQLIGKNPGFCTVPWWIYQWIAETPDWKSHPTSFEHASAHQTLFSLIYYINLLLRPVVKLEMDLLHMLGL
>ID:YP_004415073.1 |[Shigella phage Shfl2]||_Shigella_phage_Shfl2_.gbk|putative minor capsi..|681|NC_015457(165919):106293-106973:-1 ^GeneID:10498936^ Shigella phage Shfl2, complete genome.|neighbours:ID:YP_004415072.1(-1),ID:YP_004415074.1(1)|neighbour_genes:putative large head ..,putative homing endo..|
MIDKDYIAELKALDDNKEAKAKLAEYAEQFGIKVKKNKSFDNIVNDIEEALQKLASEPMPETDGLSIKDLINAADAAEGLKYDDEEVNPEAALLIDSPVKSDIKIEVVETDKIPENTDVLIEDTPFIEEKFEQTVAEIIESEKPSVFTLPENFSPNLQLIGKNPGFCTVPWWIYQWIAETPDWKSHPTSFEHASAHQTLFSLIYYINRDGSVLIRETRNSSFVTLK
>ID:YP_009110999.1 |[Shigella phage pSs-1]||_Shigella_phage_pSs-1_.gbk|hypothetical protein|681|NC_025829(164999):112811-113491:-1 ^GeneID:22475265^ Shigella phage pSs-1, complete genome.|neighbours:ID:YP_009110998.1(-1),ID:YP_009111000.1(1)|neighbour_genes:hypothetical protein,hypothetical protein|
MIDKDYIAELKALDDNKEAKAKLAEYAEQFGIKVKKNKSFDNIVNDIEEALQKLASEPMPETDGLSIKDLIDAADAADGLKYDDEEVNPEAALLIDSPVKSDIKIEVVETDKIPENTDVLIEDTPFVEEKFEQAVAEIIESEKPSVFTLPENFSPNLQLIGKNPGFCTVPWWIYQWIAETPDWKSHPTSFEHASAHQTLFSLIYYINRDGSVLIRETRNSSFVTLK
> |[Tevenvirinae Vibrio_phage_KVP40]||_Vibrio_phage_KVP40.gb|Inh inhibitor of gp2..|492|NC_005083.2(244834):229118-229609:1 ^RAST2:fig|1198136.81.peg.420^ Tevenvirinae Vibrio_phage_KVP40|neighbours:(1),(1)|neighbour_genes:Phage protein,Phage protein|
MSQLKTHADSLTKAELDEFAQEFYGIELDRRKSKGAMTKALLEGAEGKTPLKQLPWEELLLEETPEPVVETEVKEESESVKVEIPTDDSFEPLPLPFKRGHERFMIASDSAVESAKGIVAGKVSIDDVLASDLRVVKSILHYVEQDGKVLVRETRNSQFITIK
> |[Viruses Vibrio phage VH7D]||_Vibrio_phage_VH7D.gb|Inh inhibitor of gp2..|498|NC_023568.1(246964):163680-164177:1 ^RAST2:fig|10239.72.peg.260^ Viruses Vibrio phage VH7D|neighbours:(-1),(1)|neighbour_genes:CCA tRNA nucleotidyl..,Phage protein|
MSQLKKHAESLTKEKLDEFAKEYYGIELDRRKSKGAMAKKLVEEAEGKTPLKQLPWEELLVETKDETKEIKEISEVKTEVVDKVELPIDESFEPMPLPFRRGREFFMTASDSAVTSAEAIIAGDGSLDDVLASDLRVVKSILHYVDKDGKVLVRETRNSQFITIK
> |[Tevenvirinae Vibrio_phage_ValB1_HC]||_Vibrio_phage_ValB1_HC.gb|Inh inhibitor of gp2..|498|MK568540.1(247619):96331-96828:-1 ^RAST2:fig|1198136.76.peg.157^ Tevenvirinae Vibrio_phage_ValB1_HC|neighbours:(-1),(-1)|neighbour_genes:Phage protein,Phage protein|
MSQLKKHAESLTKEKLDEFAKEYYGIELDRRKSKGAMAKKLVEEAEGKTPLKQLPWEELLVETKEETKEIKEISEVKPEVVEKVELPIDESFEPMPLPFRRGREFFMTASDSAVKSAKSIIAGDGSLDDVLASDLRVVKSILHYVEKDGKVLVRETRNSQFITIK
> |[Tevenvirinae Vibrio_phage_ValKK3]||_Vibrio_phage_ValKK3.gb|Inh inhibitor of gp2..|498|NC_028829.1(248088):149490-149987:-1 ^RAST2:fig|1198136.77.peg.293^ Tevenvirinae Vibrio_phage_ValKK3|neighbours:(-1),(1)|neighbour_genes:Phage protein,CCA tRNA nucleotidyl..|
MSQLKKHAESLTKEKLDEFAKEYYGIELDRRKSKGAMAKKLVEEAEGKTPLKQLPWEELLVETKDETKEIKEISEVKTEVVDKVELPIDESFEPMPLPFRRGREFFMTASDSAVTSAKAIIAGDGSLDDVLASDLRVVKSILHYVEKDGKVLVRETRNSQFITIK
> |[Tevenvirinae Vibrio_phage_nt-1]||_Vibrio_phage_nt-1.gb|Inh inhibitor of gp2..|489|NC_021529.2(247511):149476-149964:1 ^RAST2:fig|1198136.72.peg.292^ Tevenvirinae Vibrio_phage_nt-1|neighbours:(1),(1)|neighbour_genes:Phage protein,Phage protein|
MSQLKTHADSLTKAELDEFAQEFYGIELDRRKSKGAMTKALIEAAEDKTPLKQLPWEELLLEETPEVVETPASVEPVVQAVVVEQDASFVPLPLSFRRGKERFMIATDTAVKSAQAILADESTISDAKESDLRTVNSILHYVSQDGQVLVRETRNSQFITIK
> |[Tevenvirinae Vibrio_phage_phi-Grn1]||_Vibrio_phage_phi-Grn1.gb|Inh inhibitor of gp2..|498|KT919972.1(248605):92387-92884:1 ^RAST2:fig|1198136.75.peg.141^ Tevenvirinae Vibrio_phage_phi-Grn1|neighbours:(-1),(1)|neighbour_genes:CCA tRNA nucleotidyl..,Phage protein|
MSQLKKHAESLTKEKLDEFAKEYYGIELDRRKSKGAMAKKLVEEAEGKTPLKQLPWEELLVETKDETKEIKEISEVKTEVVDKVELPIDESFEPMPLPFRRGREFFMTASDSAVTSAKAIIAGDGSLDDVLASDLRVVKSILHYVEKDGKVLVRETRNSQFITIK
> |[Tevenvirinae Vibrio_phage_phi-ST2]||_Vibrio_phage_phi-ST2.gb|Inh inhibitor of gp2..|498|KT919973.1(250485):151377-151874:1 ^RAST2:fig|1198136.73.peg.281^ Tevenvirinae Vibrio_phage_phi-ST2|neighbours:(-1),(1)|neighbour_genes:CCA tRNA nucleotidyl..,Phage protein|
MSQLKKHAESLTKEKLDEFAKEYYGIELDRRKSKGAMAKKLVEEAEGKTPLKQLPWEELLVETKDETKEIKEISEVKTEVVDKVELPIDESFEPMPLPFRRGREFFMTASDSAVTSAEAIIAGDGSLDDVLASDLRVVKSILHYVEKDGKVLVRETRNSQFITIK
> |[Tevenvirinae Vibriophage_phi-pp2]||_Vibriophage_phi-pp2.gb|hypothetical protein|492|JN849462.1(246421):230824-231315:1 ^RAST2:fig|1198136.74.peg.414^ Tevenvirinae Vibriophage_phi-pp2|neighbours:(1),(1)|neighbour_genes:Phage protein,Phage protein|
MSQLKTHADSLTKAELDEFAQEYYGIELDRRKSKGAMTKALLEGAEGKTPLKQLPWEELLLEETPEPVVETKVKEESEAVKVELPKDDSFEPLPLPFKRGHERFMIASDSAVESAKGIVAGKASLDDVLASDLRVVKSILHYVEQDGKVLVRETRNSQFITIK
>ID:YP_009153779.1 |[Yersinia phage PST]||_Yersinia_phage_PST_.gbk|inh|681|NC_027404(167785):108527-109207:-1 ^GeneID:24677391^ Yersinia phage PST, complete genome.|neighbours:ID:YP_009153778.1(-1),ID:YP_009153780.1(1)|neighbour_genes:hoc,segE|
MIDKDYIAELKALDDNKEAKAKLAEYAEQFGIKVKKNKSFDNIVNDIEEALQKLASEPMPETDGLSIKDLIDAADAAEGLKYDDEEVNPEAALLIDSPIKSDIKIEVVETDKIPENTSVLIEDTPFVEEKFEQAVAEIIESEKPSVFTLPENFSPNLQLIGKNPGFCTVPWWIYQWIAETPDWKSQPTSFEHASAHQTLFSLIYYINRDGSVLIRETRNSSFVTLK
>ID:VEV89792.1 |[Yersinia phage fPS-2]||_Yersinia_phage_fPS-2_.gbk|g176c|678|LR215722(169060):110447-111124:-1 ^^ Yersinia phage fPS-2 genome assembly, chromosome: I.|neighbours:ID:VEV89791.1(-1),ID:VEV89793.1(1)|neighbour_genes:g175c,g177|
MIDKDYIAELKALDNKEAKAKLAEYAEQFGIKVKKNKSFDNIVVDIEEALQKLASEPMPETDGLSIKDLIDAADAAEGLKYDDEEVNPEAALLIDSPVKSDIKIEVVETDKIPENTDVLIEDTPFVEEKFEQAVVEIIESEKPSVFTLPENFSPNLQLIGKNPGFCTVPWWIYQWIAETPDWKSHPTSFEHASAHQTLFSLIYYINRDGSVLIRETRNSSFVTLK
>ID:YP_009149423.1 |[Yersinia phage phiD1]||_Yersinia_phage_phiD1_.gbk|g184|681|NC_027353(167063):108485-109165:-1 ^GeneID:24635620^ Yersinia phage phiD1 complete genome.|neighbours:ID:YP_009149422.1(-1),ID:YP_009149424.1(1)|neighbour_genes:g183,g185|
MIDKDYIAELKALDDNKEAKAKLAEYAEQFGIKVKKNKSFDNIVVDIEEALQKLASEPMPETDGLSIKDLIDAADAADGLKYDDEEVNPEAALLIDSPVKSDIKIEVVETDKIPENTDVLIEDTPFVEEKFEQAVAEIIESEKPSVFTLPENFSPNLQLIGKNPGFCTVPWWIYQWIAETPDWKSHPTSFEHASAHQTLFSLIYYINRDGSVLIRETRNSSFVTLK
