# Supplementary material for: Influence of Non-canonical DNA Bases on the Genomic Diversity of Tevenvirinae
Source: Front Microbiol. 2021 Apr 6;12:632686. doi: 10.3389/fmicb.2021.632686 (PMC8056088; doi:10.3389/fmicb.2021.632686)
Supplement: Supplementary Data Sheet 1 — Clustering results (folders “first clusterisation,” “second clusterisation,” and “third clusterisation”): the number of pan-genome components in the individual genome (files “pan genome components of genomes”), the total number of all clusters and components of the pan-genome (files “pan genome components”), a list of clusters of the core genome (files “core list”), a list of clusters of the softcore genome (files “softcore list”). Clusters of the softcore genome (folders “softcore clusters”) are presented in the files which show regions in genomes, protein sequences, names of viruses which have these proteins A description of softcore clusters is also supplied (file “Softcore clusters description”). [file Data_Sheet_1.ZIP › Data sheet 1/second clusterisation/softcore_clusters/21255_25.faa]

> |[Tevenvirinae _Acinetobacter_phage_133]||_Acinetobacter_phage_133.gb|Phage baseplate wedg..|390|NC_015250.1(159801):110424-110813:-1 ^RAST2:fig|1198136.113.peg.208^ Tevenvirinae _Acinetobacter_phage_133|neighbours:(-1),(-1)|neighbour_genes:Single stranded DNA-..,hypothetical protein|
MSNIDQMYTDLNPGMEMNWDRDLAKSVGARAVKNSILGIVTTRKGSRPFDPEFGCNLSDQLFENMTPLVADTMERVIMSSIRTYEPRVVQLRVSVTPEYDRNTVIVEVRFSILDNPDTLEQIKFRLNQG
> |[Tevenvirinae _Acinetobacter_phage_AM101]||_Acinetobacter_phage_AM101.gb|Phage baseplate wedg..|399|MH165274.1(166487):48931-49329:1 ^RAST2:fig|1198136.62.peg.65^ Tevenvirinae _Acinetobacter_phage_AM101|neighbours:(1),(-1)|neighbour_genes:Phage baseplate asse..,hypothetical protein|
MQNINDMYTDISPEMARAWNKDVAASVGARAVKNSLLGIITTPKGSRPFDPEFGCEIGDALFENMSPLTVSTVEKSITSAIRAYEPRIVRLGVSVQAQYDNNAIIVTVMFSILDNPDTLEQLKLQLSGARHQ
> |[Tevenvirinae _Acinetobacter_phage_Ac42]||_Acinetobacter_phage_Ac42.gb|Phage baseplate wedg..|396|NC_014660.1(167716):118919-119314:-1 ^RAST2:fig|1198136.114.peg.201^ Tevenvirinae _Acinetobacter_phage_Ac42|neighbours:(-1),(-1)|neighbour_genes:hypothetical protein,Phage baseplate asse..|
MSNINVLYTDFDPELNMSWDRDVAKATGARAVKNSLLGIITTRRGSRPFDPDFGCDLSDQLFENLNPLVADTIERNIISAVRTYEPRILQLQVDVIPVYDDNAIIVEVRFTILDNPDTLEQLKLQLSNSST
> |[Viruses _Acinetobacter_phage_Acj61]||_Acinetobacter_phage_Acj61.gb|Phage baseplate wedg..|399|NC_014661.1(164093):120317-120715:-1 ^RAST2:fig|10239.85.peg.193^ Viruses _Acinetobacter_phage_Acj61|neighbours:(-1),(-1)|neighbour_genes:hypothetical protein,Phage baseplate asse..|
MSVSINQMYTDISPEMSMAWNRDVAKSVGTRAVKNSLLGIITTRKGSKPFDPEFGCDMSDQLFENLSPLTANTLEKSITAAVRTYEPRIVRLGVNVIPQYDLNTIIVDVRFSILDNPDTLEALKLQLSNGLA
> |[Viruses _Acinetobacter_phage _Acj9]||_Acinetobacter_phage_Acj9.gb|Phage baseplate wedg..|393|NC_014663.1(169947):123122-123514:-1 ^RAST2:fig|10239.87.peg.192^ Viruses _Acinetobacter_phage _Acj9|neighbours:(-1),(-1)|neighbour_genes:hypothetical protein,Phage baseplate asse..|
MTNINHLYSDLSPELNMAWNRDVAGSTGARAVKNSLLGIVTTKKGSRPFDPNFGCDIGDSLFENMTPLTANTIEKSITAAIHTYEPRIVRLNVAVDANYDGNSVIVTILFSILDNPDTLEQLKFRMRGGR
> |[Tevenvirinae _Acinetobacter_phage_KARL-1]||_Acinetobacter_phage_KARL-1.gb|Phage baseplate wedg..|399|MH713599.1(166560):65278-65676:1 ^RAST2:fig|1198136.64.peg.93^ Tevenvirinae _Acinetobacter_phage_KARL-1|neighbours:(1),(-1)|neighbour_genes:Phage baseplate asse..,hypothetical protein|
MQNINDMYTDISPEMARAWNKDVAASVGARAVKNSLLGIITTPKGSRPFDPEFGCEIGDALFENMSPLTVSTVEKSITSAIRAYEPRIVRLSVSVQAQYDNNAIIVTVMFSILDNPDTLEQLKLQLSGARHQ
> |[Viruses _Acinetobacter_phage_ZZ1]||_Acinetobacter_phage_ZZ1.gb|hypothetical protein|396|NC_018087.3(166687):118019-118414:-1 ^RAST2:fig|10239.86.peg.199^ Viruses _Acinetobacter_phage_ZZ1|neighbours:(-1),(-1)|neighbour_genes:hypothetical protein,Phage baseplate asse..|
MQNINDMYKDISPDMKMAWNRDMSSSVGARAVKNSLVGIITTPKGSKPFDPEFGCDIGDSLFENMTPLTANTIEKSITSAIRRYEPRVVRLSVDVQAQYDANAIIVTVLFSILDNPDTLEQLKLQLSGAGR
> |[Tevenvirinae Acinetobacter_phage_vB_ApiM_fHyAci03]||_Acinetobacter_phage_vB_ApiM_fHyAci03.gb|Phage baseplate wedg..|399|MH460829.1(165975):119097-119495:-1 ^RAST2:fig|1198136.65.peg.210^ Tevenvirinae Acinetobacter_phage_vB_ApiM_fHyAci03|neighbours:(1),(-1)|neighbour_genes:hypothetical protein,Phage baseplate asse..|
MQNINDMYTDISPEMARAWNKDVAASVGARAVKNSLLGIITTPKGSRPFDPEFGCEIGDALFENMSPLTVSTVEKSITSAIRAYEPRIVRLGVTVQAQYDNNAIIVTVMFSILDNPDTLEQLKLQLSGARHQ
> |[Tevenvirinae _Aeromonas_phage_65.2]||_Aeromonas_phage_65.2.gb|Phage baseplate wedg..|429|KY290955.1(236567):92198-92626:-1 ^RAST2:fig|1198136.115.peg.104^ Tevenvirinae _Aeromonas_phage_65.2|neighbours:(-1),(-1)|neighbour_genes:baseplate wedge subu..,Phospholipase|
MSKFFGNRLKIISNEKITYYSDIDSLFRRDIKTNDVLMITNVSAVQQSMAGIIATRKGEKPFDPNFGCDIGAQLFELMNDASTSAVERSIYDAIRNYEPRAQIRQVKVVPMYDRNEYIVSIYYSLITDLAHVIELKMELSDG
> |[Viruses Aeromonas phage 65]||_Aeromonas_phage_65.gb|Phage baseplate wedg..|429|NC_015251.1(235229):92213-92641:-1 ^RAST2:fig|10239.65.peg.104^ Viruses Aeromonas phage 65|neighbours:(-1),(-1)|neighbour_genes:hypothetical protein,Phospholipase|
MSKFFGNRLKIISNEKITYYSDIDSLFRRDIKTNDVLMITNVSAVQQSMAGIIATRKGEKPFDPNFGCDIGAQLFELMNDASTSAVERSIYDAIRNYEPRAQIRQVKVVPMYDRNEYIVSIYYSLITDLAHVIELKMELSDG
> |[Tevenvirinae _Aeromonas_phage_AS-szw]||_Aeromonas_phage_AS-szw.gb|Phage baseplate wedg..|429|MF498773.1(229957):82345-82773:1 ^RAST2:fig|1198136.118.peg.198^ Tevenvirinae _Aeromonas_phage_AS-szw|neighbours:(1),(1)|neighbour_genes:Phospholipase,baseplate wedge subu..|
MAGFFGNRLKIITNEKTVYYTDIDPNFRRDIKTNDVLMTQNIGAVQLSMAGIIATRKREKPFDPDFGCDISAELFELMNDASTSAVERSIYDAIRNYEPRVKLRQVQVVPLYDRNEYIVSIYYSLITNLSTVVELKMELSNG
> |[Tevenvirinae _Aeromonas_phage_AS-zj]||_Aeromonas_phage_AS-zj.gb|Phage baseplate wedg..|429|MF448340.1(229929):187967-188395:1 ^RAST2:fig|1198136.120.peg.391^ Tevenvirinae _Aeromonas_phage_AS-zj|neighbours:(1),(1)|neighbour_genes:Phospholipase,baseplate wedge subu..|
MAGFFGNRLKIITNEKTVYYTDIDPNFRRDIKTNDVLMTQNIGAVQLSMAGIIATRKREKPFDPDFGCDISAELFELMNDASTSAVERSIYDAIRNYEPRVKLRQVQVVPLYDRNEYIVSIYYSLITNLSTVVELKMELSNG
>ID:NP_944087.1 |[Aeromonas virus Aeh1]||_Aeromonas_phage_Aeh1_.gbk|25|423|NC_005260(233234):128375-128797:1 ^GeneID:2658210^ Aeromonas phage Aeh1, complete genome.|neighbours:ID:NP_944086.1(1),ID:NP_944088.1(1)|neighbour_genes:gp5.4 conserved hypo..,6|
MSLFKNRLRLLAVESKEYYSDIAADFSRDFRDNDVGSVTNVSAVQQSMAGIIGTRRGERPFDPNFGCDIHNSLFENMSEASATAIERSIYDAIGNYEPRVRVENVSVIPVYDRNEYIVTLYYRLITDLNYLYELKMGVAG
> |[Tevenvirinae _Aeromonas_phage_Ah1]||_Aeromonas_phage_Ah1.gb|Phage baseplate wedg..|423|MG250483.1(221116):116237-116659:1 ^RAST2:fig|1198136.116.peg.235^ Tevenvirinae _Aeromonas_phage_Ah1|neighbours:(1),(1)|neighbour_genes:Putative phospholipa..,baseplate wedge subu..|
MSLFKNRLRMLAVDTKEYYSDISADFSRDFRDNDISVVTNVSAVQQSMAGIIGTRRGERPFDPNFGCDIHNSLFENMSEASATAIERSIYDAIGNYEPRVRIENVSVIPVYDRNEYIVTLYYRLITDLNYLYELKMGVAG
> |[Tevenvirinae _Aeromonas_phage_AsFcp_2]||_Aeromonas_phage_AsFcp_2.gb|Phage baseplate wedg..|423|MH791401.1(219171):63972-64394:1 ^RAST2:fig|1198136.67.peg.144^ Tevenvirinae _Aeromonas_phage_AsFcp_2|neighbours:(1),(1)|neighbour_genes:hypothetical protein,Phage baseplate wedg..|
MSAFGNRLRMLAVESKQYYSDIDAMMGRDFRDNDIVNITNVSAVQQSMAGIIGTRRGERPFDPNFGCDIHNSLFENMNEAAATAIERSIYDAIGNYEPRVRMKNVSVVPIYDRNEYVVTLYYRLITDLNYLYELKMGVTG
> |[Tevenvirinae _Aeromonas_phage_Asswx_1]||_Aeromonas_phage_Asswx_1.gb|Phage baseplate wedg..|429|MH791398.1(229103):90034-90462:1 ^RAST2:fig|1198136.119.peg.223^ Tevenvirinae _Aeromonas_phage_Asswx_1|neighbours:(1),(1)|neighbour_genes:Phospholipase,baseplate wedge subu..|
MAGFFGNRLKIITNEKTVYYTDIDPNFRRDIKTNDVLMTQNIGAVQLSMAGIIATRKREKPFDPDFGCDISAELFELMNDASTSAVERSIYDAIRNYEPRVKLRQVQVVPLYDRNEYIVSIYYSLITNLSTVVELKMELSNG
> |[Tevenvirinae _Aeromonas_phage_Aswh_1]||_Aeromonas_phage_Aswh_1.gb|Phage baseplate wedg..|429|MH791414.1(229730):148968-149396:-1 ^RAST2:fig|1198136.117.peg.253^ Tevenvirinae _Aeromonas_phage_Aswh_1|neighbours:(-1),(-1)|neighbour_genes:baseplate wedge subu..,Phospholipase|
MAGFFGNRLKILTNEKDIYYSDIDPFFRRDIKTNDVLMTTNVNAVQQSMAGIIATRKGEKPFDPNFGCDINAQLFELMNDASTSAVERSIFDAIRNYEPRVKIRQVQVIPMYDRNEYIVTIYYSLITDISSVIQLKMELSDG
> |[Tevenvirinae _Aeromonas_phage_CC2]||_Aeromonas_phage_CC2.gb|Phage baseplate wedg..|429|NC_019538.1(231743):180645-181073:-1 ^RAST2:fig|1198136.110.peg.345^ Tevenvirinae _Aeromonas_phage_CC2|neighbours:(-1),(-1)|neighbour_genes:baseplate wedge subu..,Phospholipase|
MAGFFGNRLKIITNEKTVYYTDIDPNFRRDIKTNDVLMTQNIGAVQLSMAGIIATRKREKPFDPDFGCDISAELFELMNDASTSAVERSIYDAIRNYEPRVKLRQVQVVPLYDRNEYIVSIYYSLITNLSTVVELKMELSNG
> |[Tevenvirinae _Aeromonas_phage_PX29]||_Aeromonas_phage_PX29.gb|Phage baseplate wedg..|423|NC_023688.1(222006):114347-114769:1 ^RAST2:fig|1198136.108.peg.231^ Tevenvirinae _Aeromonas_phage_PX29|neighbours:(1),(1)|neighbour_genes:hypothetical protein,Phage baseplate wedg..|
MSAFGNRLRMLAVESKQYYSDIDAMMGRDFRDNDIVNITNVSAVQQSMAGIIGTRRGERPFDPNFGCDIHNSLFENMNEAAATAIERSIYDAIGNYEPRVRMKNVSVVPIYDRNEYVVTLYYRLITDLNYLYELKMGVTG
> |[Tevenvirinae _Aeromonas_phage_phiAS5]||_Aeromonas_phage_phiAS5.gb|Phage baseplate wedg..|423|NC_014636.1(225268):212593-213015:1 ^RAST2:fig|1198136.107.peg.379^ Tevenvirinae _Aeromonas_phage_phiAS5|neighbours:(1),(1)|neighbour_genes:hypothetical protein,baseplate wedge subu..|
MGALSNRLRMLAVETKEYYSDIDASMKRDYRNNDVANVSNLSAVQQSMAGIIGTRRGERPFDPAFGCDIHQTLFENMSEVAAMAIERSIYDAIGNYEPRVKLENVHVVPLYDRNEYIVTISYRLITDLNYIYELKLGVSG
>ID:YP_803127.1 |[Escherichia virus RB32]||_Bacteriophage_RB32_.gbk|25|399|NC_008515(165890):111626-112024:-1 ^GeneID:4405504^ Bacteriophage RB32, complete genome.|neighbours:ID:YP_803126.1(-1),ID:YP_803128.1(-1)|neighbour_genes:uvsY,26|
MANINKLYSDIDPEMKMDWNKDVSRSLGLRSIKNSLLGIITTRKGSRPFDPEFGCDLSDQLFENMTPLTADTVERNIESAVRNYEPRIDKLSVNVIPVYDDYTLIVEIRFSVIDNPDDIEQIKLQLASSNRV
> |[Tevenvirinae _Citrobacter_phage_IME-CF2]||_Citrobacter_phage_IME-CF2.gb|baseplate wedge subu..|393|NC_029013.1(177688):53655-54047:-1 ^RAST2:fig|1198136.109.peg.100^ Tevenvirinae _Citrobacter_phage_IME-CF2|neighbours:(1),(-1)|neighbour_genes:hypothetical protein,hypothetical protein|
MAVNLRLLYSDIDPNLTKDWNKDVAASKGAAAVKNSLIGIVTTQKGTRPFDSNFGCEIGEQIFENMNPLTAESVRTSITSAIRTYEPRVYNLNVEVIPQYDENSITVTIYYSIIDEPEEVEKIKLQLSSS
>ID:YP_009194925.1 |[Citrobacter phage Margaery]||_Citrobacter_phage_Margaery_.gbk|baseplate wedge subu..|393|NC_028755(178182):64628-65020:1 ^GeneID:26647295^ Citrobacter phage Margaery, complete genome.|neighbours:ID:YP_009194924.1(1),ID:YP_009194926.1(-1)|neighbour_genes:baseplate hub assemb..,hypothetical protein|
MGVNLRLLYSDIDPNLTKDWNNDVTASKGAAAVKNSLIGIVTTQKGTRPFDSNFGCEIGEQIFENMNPLTAEAVRTSIVAAIRAYEPRVYNLDVEVIPQYDENAITVTIYYSIIDEPEEVERIKLQLSSS
>ID:AYJ72970.1 |[Citrobacter phage Maroon]||_Citrobacter_phage_Maroon_.gbk|baseplate wedge subu..|393|MH823906(178830):64615-65007:1 ^^ Citrobacter phage Maroon, complete genome.|neighbours:ID:AYJ72969.1(1),ID:AYJ72971.1(-1)|neighbour_genes:baseplate hub subuni..,hypothetical protein|
MGVNLRLLYSDIDPNLTKDWNNDVTASKGAAAVKNSLIGIVTTQKGTRPFDSNFGCEIGEQIFENMNPLTAEAVRTSIVAAIRAYEPRVYNLDVEVIPQYDENAITVTIYYSIIDEPEEVERIKLQLSSS
>ID:YP_009203924.1 |[Citrobacter phage Merlin]||_Citrobacter_phage_Merlin_.gbk|baseplate wedge subu..|348|NC_028857(172733):115337-115684:-1 ^GeneID:26648135^ Citrobacter phage Merlin, complete genome.|neighbours:ID:YP_009203923.1(-1),ID:YP_009203925.1(-1)|neighbour_genes:recombination, repai..,baseplate hub subuni..|
MDWDHDVARARGLRAIKNSLLGIITTRKGSRPFDPNFGCSLTDQLFENMTPLTADTVKRNIESSVRAYEPRIRYLAVNVTPVYDDYTLIVEVQFSVIDNPDDIEQIKLQLASSNR
> |[Tevenvirinae _Citrobacter_phage_Miller]||_Citrobacter_phage_Miller.gb|baseplate wedge subu..|393|NC_025414.1(178171):65560-65952:1 ^RAST2:fig|1198136.111.peg.117^ Tevenvirinae _Citrobacter_phage_Miller|neighbours:(1),(-1)|neighbour_genes:hypothetical protein,hypothetical protein|
MAVNLRLLYSDIDPNLTKDWNKDVTASKGAAAVKNSLIGIVTTQKGTRPFDSNFGCEIGEQIFENMNPLTAESVRTSITSAIRTYEPRVYNLNVEVIPQYDENAITVTIYYSIIDEPEEVEKIKLQLSSS
>ID:YP_009146639.1 |[Citrobacter phage Moon]||_Citrobacter_phage_Moon.gbk|baseplate wedge subu..|348|NC_027331(170341):114785-115132:-1 ^GeneID:24721805,InterPro:IPR007048,InterPro:IPR015801^ Citrobacter phage Moon, complete genome.|neighbours:ID:YP_009146638.1(-1),ID:YP_009146640.1(-1)|neighbour_genes:recombination protei..,baseplate hub subuni..|
MDWDHDVARARGLRAIKNSLLGIITTRKGSRPFDPNFGCSLTDQLFENMTPLTADTVKRNIESSVRAYEPRIRYLAVNVTPVYDDYTLIVEVQFSVIDNPDDIEQIKLQLASSNR
>ID:YP_009285647.1 |[Citrobacter phage vB_CfrM_CfP1]||_Citrobacter_phage_vB_CfrM_CfP1_.gbk|baseplate wedge subu..|393|NC_031057(180219):67406-67798:1 ^GeneID:29079621^ Citrobacter phage vB_CfrM_CfP1, complete genome.|neighbours:ID:YP_009285646.1(1),ID:YP_009285648.1(-1)|neighbour_genes:baseplate hub,hypothetical protein|
MAVNLRLLYSDIDPNLTKDWNKDVAASKGAAAVKNSLIGIVTTQKGTRPFDSNFGCEIGEQIFENMNPLTAESVRTSITSAIRTYEPRVYNLNVEVIPQYDENAITVTIYYSIIDEPEEVEKIKLQLSSS
> |[Tevenvirinae _Cronobacter_phage_Pet-CM3-4]||_Cronobacter_phage_Pet-CM3-4.gb|Phage baseplate wedg..|399|LT614807.1(171975):117715-118113:-1 ^RAST2:fig|1198136.112.peg.225^ Tevenvirinae _Cronobacter_phage_Pet-CM3-4|neighbours:(-1),(-1)|neighbour_genes:Single stranded DNA-..,Phage baseplate hub ..|
MANINDLYSDLDPELKMDWSKDVARARGLRAIKNSLLGIITTRKGSRPFDPNFGCDLQDQLFENMTPLTADTVERNITSAIRNYEPRIRRLQVNVTPVYDDYTLIVEVQFSVIDNPDDLEQIKLQLASSSRN
>ID:YP_006986377.1 |[Cronobacter phage vB_CsaM_GAP161]||_Cronobacter_phage_vB_CsaM_GAP161_.gbk|baseplate wedge subu..|393|NC_019398(178193):63468-63860:1 ^GeneID:13997643^ Cronobacter phage vB_CsaM_GAP161, complete genome.|neighbours:ID:YP_006986376.1(1),ID:YP_006986378.1(-1)|neighbour_genes:baseplate hub subuni..,hypothetical protein|
MGVNLRLLYSDIDPNLTKDWNNDVTASKGAAAVKNSLIGIVTTQKGTRPFDSNFGCEIGEQIFENMNPLTAEAVRTSIVSAIRAYEPRVYNLDVEVIPQYDENAITVTIYYSIIDEPEEVERIKLQLSSS
>ID:AOG16236.1 |[Cronobacter phage vB_CsaM_leB]||_Cronobacter_phage_vB_CsaM_leB_.gbk|baseplate wedge subu..|393|KX431559(177907):65193-65585:1 ^^ Cronobacter phage vB_CsaM_leB, complete genome.|neighbours:ID:AOG16235.1(1),ID:AOG16237.1(-1)|neighbour_genes:baseplate hub subuni..,hypothetical protein|
MGVNLRLLYSDIDPNLTKDWNNDVTASKGAAAVKNSLIGIVTTQKGTRPFDSNFGCEIGEQIFENMNPLTAEAVRTSIVSAIRAYEPRVYNLDVEVIPQYDENAITVTIYYSIIDEPEEVERIKLQLSSS
>ID:AOG16516.1 |[Cronobacter phage vB_CsaM_leN]||_Cronobacter_phage_vB_CsaM_leN_.gbk|baseplate wedge subu..|393|KX431560(179516):64657-65049:1 ^^ Cronobacter phage vB_CsaM_leN, complete genome.|neighbours:ID:AOG16515.1(1),ID:AOG16517.1(-1)|neighbour_genes:baseplate hub subuni..,hypothetical protein|
MGVNLRLLYSDIDPNLTKDWNNDVTASKGAAAVKNSLIGIVTTQKGTRPFDSNFGCEIGEQIFENMNPLTAEAVRTSIVSAIRAYEPRVYNLDVEVIPQYDENAITVTIYYSIIDEPEEVERIKLQLSSS
>ID:YP_009005469.1 |[Enterobacter phage PG7]||_Enterobacter_phage_PG7_.gbk|base plate wedge sub..|399|NC_023561(173276):119246-119644:-1 ^GeneID:18502484^ Enterobacter phage PG7, complete genome.|neighbours:ID:YP_009005468.1(-1),ID:YP_009005470.1(-1)|neighbour_genes:uvsY,base plate hub subun..|
MANINDLYSDLDPELKMDWSKDVARARGLRAIKNSLLGIITTRKGSRPFDPNFGCDLQDQLFENMTPLTADTVERNIISAIRNYEPRIRRLQVNVTPVYDDYTLIVEVRFSVVDNPDDLEQIKLQLASSSRN
> |[Tevenvirinae Enterobacter_phage_myPSH1140]||_Enterobacter_phage_myPSH1140.gb|Phage baseplate wedg..|399|MG999954.1(172614):121281-121679:-1 ^RAST2:fig|1198136.57.peg.230^ Tevenvirinae Enterobacter_phage_myPSH1140|neighbours:(-1),(-1)|neighbour_genes:Single stranded DNA-..,Phage baseplate hub ..|
MANINDLYSDLDPELKMDWSKDVARARGLRAIKNSLLGIITTRKGSRPFDPNFGCDLQDQLFENMTPLTADTVERNITSAIRNYEPRIRRLQVNVTPVYDDYTLIVEVQFSVIDNPDDLEQIKLQLASSSRN
>ID:YP_009607025.1 |[Enterobacter phage phiEap-3]||_Enterobacter_phage_phiEap-3_.gbk|baseplate wedge subu..|393|NC_041980(175814):64747-65139:1 ^GeneID:40083031^ Enterobacter phage phiEap-3, complete genome.|neighbours:ID:YP_009607024.1(1),ID:YP_009607026.1(-1)|neighbour_genes:baseplate hub subuni..,hypothetical protein|
MGVNLRLLYSDIEPNMQRDWNNDVAASKGAAAVRNSLIGIVTTIKGTRPFDSNFGCAISDMLFENMNPLTAESIRTSIVSAIRAYEPRVYNLSVEVIPQYDDNSVTVTIYYSIIDDPDDVEQIKLQLSAS
>ID:YP_009168003.1 |[Escherichia phage AR1]|AR1|_Enterobacteria_phage_AR1_DNA_.gbk|25|399|NC_027983(167435):112336-112734:-1 ^GeneID:26042173^ Enterobacteria phage AR1 DNA, complete genome.|neighbours:ID:YP_009168002.1(-1),ID:YP_009168004.1(-1)|neighbour_genes:uvsY,26|
MANINKLYSDIDPEMKMDWNKDVSRSLGLRSIKNSLLGIITTRKGSRPFDPEFGCDLSDQLFENMTPLTADTVERNIESAVRNYEPRIDKLAVNVIPVYDDYTLIVEIRFSVIDNPDDIEQIKLQLASSNRV
> |[Tevenvirinae _Enterobacteria_phage_ATK47]||_Enterobacteria_phage_ATK47.gb|Phage baseplate wedg..|399|KT184309.1(170020):56052-56450:1 ^RAST2:fig|1198136.68.peg.86^ Tevenvirinae _Enterobacteria_phage_ATK47|neighbours:(1),(1)|neighbour_genes:Phage baseplate asse..,Single stranded DNA-..|
MSNINKLYSDIDPEMRMDWNKDVARSVGLRSIKNSLLGIVTTRKGSRPFDPEFGCDLVDELFENMTPLTADTIERNIQAAVRNYEPRIDKLSVSVTPVYDDYTVIVEIRFSVVDNPDDIEQIKLQLASSNRV
> |[Tevenvirinae Enterobacteria_phage_ATK48]||_Enterobacteria_phage_ATK48.gb|Phage baseplate wedg..|399|KT184310.1(169729):154286-154684:1 ^RAST2:fig|1198136.55.peg.262^ Tevenvirinae Enterobacteria_phage_ATK48|neighbours:(1),(1)|neighbour_genes:Phage baseplate asse..,Single stranded DNA-..|
MSNINKLYSDIDPEMRMDWNKDVARSVGLRSIKNSLLGIVTTRKGSRPFDPEFGCDLVDELFENMTPLTADTIERNIQAAVRNYEPRIDKLSVSVTPVYDDYTVIVEIRFSVVDNPDDIEQIKLQLASSNRV
> |[Tevenvirinae Enterobacteria_phage_Aplg8]||_Enterobacteria_phage_Aplg8.gb|Phage baseplate wedg..|399|KT184308.1(168496):57465-57863:-1 ^RAST2:fig|1198136.66.peg.96^ Tevenvirinae Enterobacteria_phage_Aplg8|neighbours:(-1),(-1)|neighbour_genes:Single stranded DNA-..,Phage baseplate asse..|
MSNINKLYSDIDPEMKMDWNKDVSRSLGLRSIKNSLLGIITTRKGSRPFDPEFGCDLSDQLFENMTPLTADTVERNIESAVRNYEPRIDKLAVNVIPVYDDYTLIVEIRFSVIDNPDDIEQIKLQLASSNRV
>ID:YP_007004257.1 |[Enterobacteria phage Bp7]||_Enterobacteria_phage_Bp7_.gbk|baseplate hub subuni..|390|NC_019500(168066):122940-123329:1 ^GeneID:14007871^ Enterobacteria phage Bp7, complete genome.|neighbours:ID:YP_007004256.1(1),ID:YP_007004258.1(1)|neighbour_genes:baseplate hub subuni..,uvsY|
MNINKMYSDLDPEMRTSWNRDVAKATGARAVKNSLLGIITTRKGSRPFMPEFGCDISNQLFENITPLITDTIKRNIVSAVRNFEPRISTLAVGVTPVYDDNSIIVTVQFSIVDDPDTLEQIRIQLSQSG
> |[Tevenvirinae _Enterobacteria_phage_CC31]||_Enterobacteria_phage_CC31.gb|Phage baseplate wedg..|399|NC_014662.1(165540):111546-111944:-1 ^RAST2:fig|1198136.121.peg.201^ Tevenvirinae _Enterobacteria_phage_CC31|neighbours:(-1),(-1)|neighbour_genes:Single stranded DNA-..,Phage baseplate hub ..|
MANINDLYSDLDPELKMNWSKDVARARGLRAIKNSLLGIITTRKGSRPFDPNFGCDLQDQLFENMTPLTADTVERNITSAIRNYEPRIRRLQVNVTPVYDDYTLIVEVQFSVIDNPDDLEQIKLQLASSSRN
>ID:YP_009118862.1 |[Enterobacteria phage GEC-3S]||_Enterobacteria_phage_GEC-3S_.gbk|Putative baseplate w..|387|NC_025425(163424):105056-105442:-1 ^GeneID:23301330^ Enterobacteria phage GEC-3S complete genome.|neighbours:ID:YP_009118861.1(-1),ID:YP_009118863.1(-1)|neighbour_genes:uvsY,Putative baseplate h..|
MATINQMYTDLDLNISRSWNNDVKKNIGIKAVKDSILLIVTTRKGSRPFDPLFGCDLNKSLFENMNPLTVDTLSKNINEAIRNYEPRVRNLTVEVTPQYDDNSIIVSIYFSVIDNPDDLEQLRIRLAK
> |[Tevenvirinae _Enterobacteria_phage_GiZh]||_Enterobacteria_phage_GiZh.gb|Phage baseplate wedg..|399|KT184311.1(166514):161387-161785:-1 ^RAST2:fig|1198136.122.peg.283^ Tevenvirinae _Enterobacteria_phage_GiZh|neighbours:(-1),(-1)|neighbour_genes:Single stranded DNA-..,Phage baseplate asse..|
MSNINKLYSDIDPEMKMDWNKDVSRSLGLRSIKNSLLGIITTRKGSRPFDPEFGCDLSDQLFENMTPLTADTVERNIESAVRNYEPRIDKLAVNVIPVYDDYTLIVEIRFSVIDNPDDIEQIKLQLASSNRV
> |[Viruses Hx01]||_Enterobacteria_phage_HX01.gb|Phage baseplate wedg..|399|NC_018855.1(169158):158167-158565:1 ^RAST2:fig|10239.59.peg.253^ Viruses Hx01|neighbours:(1),(1)|neighbour_genes:Phage baseplate hub ..,Single stranded DNA-..|
MSNINKLYSDIDPEMRMDWNKDVARSVGLRSIKNSLLGIVTTRKGSRPFDPEFGCDLVDELFENMTPLTADTIERNIQAAVRNYEPRIDKLSVSVTPVYDDYTVIVEIRFSVVDNPDDIEQIKLQLASSNRV
>ID:YP_003734329.1 |[Enterobacteria phage IME08]||_Enterobacteria_phage_IME08_.gbk|25|390|NC_014260(172253):117038-117427:-1 ^GeneID:9384483^ Enterobacteria phage IME08, complete genome.|neighbours:ID:YP_003734328.1(-1),ID:YP_003734330.1(-1)|neighbour_genes:uvsY,26|
MNINKMYSDLDPEMRTSWNRDVAKAIGARAVKNSLLGIITTRKGSRPFMPEFGCDISNQLFENITPLITDTIKRNIVSAVRNFEPRISALAVGVTPVYDDNSIIVTVQFSIVDDPDTLEQIRIQLSQSG
>ID:YP_002922533.1 |[Enterobacteria phage JS10]||_Enterobacteria_phage_JS10_.gbk|25|390|NC_012741(171451):116289-116678:-1 ^GeneID:7943336^ Enterobacteria phage JS10, complete genome.|neighbours:ID:YP_002922532.1(-1),ID:YP_002922534.1(-1)|neighbour_genes:uvsY,26|
MNIDKMYSDLDPEMRTSWNRDVAKATGARAVKNSLLGIITTRKGSRPFMPEFGCDISNQLFENITPLITDTIKRNIVSAVRNFEPRISALAVGVTPVYDDNSIIVSVQFSIVDDPDTLEQIRIQLSQSG
>ID:YP_001595313.1 |[Escherichia phage JS98]||_Enterobacteria_phage_JS98.gbk|25|390|NC_010105(170523):114383-114772:-1 ^GeneID:5783745^ Enterobacteria phage JS98, complete genome.|neighbours:ID:YP_001595312.1(-1),ID:YP_001595314.1(-1)|neighbour_genes:uvsY,26|
MNIDKMYSDLDPEMRTSWNRDVAKATGARAVKNSLLGIITTRKGSRPFMPEFGCDISNQLFENITPLITDTIKRNIVSAVRNFEPRISALAVGVTPVYDDNSIIVTVQFSIVDDPDTLEQIRIQLSQSG
>ID:YP_002922252.1 |[Escherichia phage JSE]||_Enterobacteria_phage_JSE_.gbk|25|387|NC_012740(166418):108358-108744:-1 ^GeneID:7943220^ Enterobacteria phage JSE, complete genome.|neighbours:ID:YP_002922251.1(-1),ID:YP_002922253.1(-1)|neighbour_genes:uvsY,baseplate hub subuni..|
MATINQMYTDLDLNISRSWNNDVKKNIGIKAVKDSILLIVTTRKGSRPFDPLFGCDLNKSLFENMNPLTVDTLSKNINEAIRNYEPRVRNLTVEVTPQYDDNSIIVSIYFSVIDNPDDLEQLRIRLAK
> |[Tevenvirinae _Enterobacteria_phage_Kha5h]||_Enterobacteria_phage_Kha5h.gb|Phage baseplate wedg..|399|KT184312.1(167318):136928-137326:-1 ^RAST2:fig|1198136.123.peg.239^ Tevenvirinae _Enterobacteria_phage_Kha5h|neighbours:(-1),(-1)|neighbour_genes:Single stranded DNA-..,Phage baseplate hub ..|
MANINKLYSDIDPEMKMDWDKDVSRSLGLRSIKNSLLGIITTRKGSRPFDPEFGCDLSDQLFENMTPLTADTVERNIESAVRNYEPRIDKLAVNVIPVYDDYTLIVEIRFSVIDNPDDIEQIKLQLASSNRV
>ID:YP_001469521.1 |[Enterobacteria phage Phi1]||_Enterobacteria_phage_Phi1_.gbk|25|387|NC_009821(164270):105187-105573:-1 ^GeneID:5602110^ Enterobacteria phage Phi1, complete genome.|neighbours:ID:YP_001469520.1(-1),ID:YP_001469522.1(-1)|neighbour_genes:uvsY,26|
MATINQMYTDLDLNISRSWNNDVKKNIGIKAVKDSILLIVTTRKGSRPFDPLFGCDLNKSLFENMNPLTVDTLSKNINEAIRNYEPRVRNLTVEVTPQYDDNSIIVSIYFSVIDNPDDLEQLRIRLAK
>ID:YP_009202921.1 |[Escherichia phage QL01]||_Enterobacteria_phage_QL01.gbk|baseplate hub subuni..|390|NC_028847(170527):113850-114239:-1 ^GeneID:26629909^ Enterobacteria phage QL01, complete genome.|neighbours:ID:YP_009202920.1(-1),ID:YP_009202922.1(-1)|neighbour_genes:recombination repair..,baseplate hub subuni..|
MNINKMYSDLDPEMRTSWNRDVAKATGARAVKNSLLGIITTRKGSRPFMPEFGCDISNQLFENITPLITDTIKRNIVSAVRNFEPRISALAVGVTPVYDDNSIIVTVQFSIVDDPDTLEQIRIQLSQSG
>ID:AIT74279.1 |[Enterobacteria phage RB10]||_Enterobacteria_phage_RB10_.gbk|base plate wedge sub..|399|KM606999(168401):110805-111203:-1 ^^ Enterobacteria phage RB10, complete genome.|neighbours:ID:AIT74278.1(-1),ID:AIT74280.1(-1)|neighbour_genes:uvsY,base plate protein|
MANINKLYSDIDPEMKMDWNKDVSRSLGLRSIKNSLLGIITTRKGSRPFDPEFGCDLSDQLFENMTPLTADTVERNIESAVRNYEPRIDKLSVNVIPVYDDYTLIVEIRFSVIDNPDDIEQIKLQLASSNRV
>ID:YP_002854521.1 |[Escherichia virus RB14]||_Enterobacteria_phage_RB14_.gbk|25|399|NC_012638(165429):110812-111210:-1 ^GeneID:7803937^ Enterobacteria phage RB14, complete genome.|neighbours:ID:YP_002854520.1(-1),ID:YP_002854522.1(-1)|neighbour_genes:uvsY,26|
MANINKLYSDIDPEMKMDWNKDVSRSLGLRSIKNSLLGIITTRKGSRPFDPEFGCDLSDQLFENMTPLTADTVERNIESAVRNYEPRIDKLSVNVIPVYDDYTLIVEIRFSVIDNPDDIEQIKLQLASSNRV
> |[Tevenvirinae _Enterobacteria_phage_RB16]||_Enterobacteria_phage_RB16.gb|baseplate wedge subu..|393|NC_014467.1(176788):64081-64473:1 ^RAST2:fig|1198136.103.peg.107^ Tevenvirinae _Enterobacteria_phage_RB16|neighbours:(1),(-1)|neighbour_genes:hypothetical protein,hypothetical protein|
MAVNLRLLYSDIDPNLTKDWNKDVAASKGAAAVKNSLIGIVTTQKGTRPFDSNFGCEIGEQIFENMNPLTAESVRTSITSAIRTYEPRVYNLNVEVIPQYDENAITVTIYYSIIDEPEEVEKIKLQLSSS
>ID:AXF42496.1 |[Enterobacteria phage RB18]||_Enterobacteria_phage_RB18_.gbk|tail lysozyme|399|MH553563(166677):112032-112430:-1 ^^ Enterobacteria phage RB18, complete genome.|neighbours:ID:AXF42495.1(-1),ID:AXF42497.1(-1)|neighbour_genes:uvsY,baseplate hub subuni..|
MANINKLYSDIDPEMKMDWNKDVSRSLGLRSIKNSLLGIITTRKGSRPFDPEFGCDLSDQLFENMTPLTADTVERNIESAVRNYEPRIDKLAVNVIPVYDDYTLIVEIRFSVIDNPDDIEQIKLQLASSNRV
>ID:YP_009102389.1 |[Enterobacteria phage RB27]||_Enterobacteria_phage_RB27_.gbk|base plate wedge sub..|399|NC_025448(165179):110342-110740:-1 ^GeneID:22113173^ Enterobacteria phage RB27, complete genome.|neighbours:ID:YP_009102388.1(-1),ID:YP_009102390.1(-1)|neighbour_genes:uvsY,base plate protein|
MANINKLYSDIDPEMKMDWNKDVSRSLGLRSIKNSLLGIITTRKGSRPFDPEFGCDLSDQLFENMTPLTADTVERNIESAVRNYEPRIDKLSVNVIPVYDDYTLIVEIRFSVIDNPDDIEQIKLQLASSNRV
>ID:AIT74824.1 |[Enterobacteria phage RB33]||_Enterobacteria_phage_RB33_.gbk|base plate wedge sub..|399|KM607001(166007):111744-112142:-1 ^^ Enterobacteria phage RB33, complete genome.|neighbours:ID:AIT74823.1(-1),ID:AIT74825.1(-1)|neighbour_genes:uvsY,base plate protein|
MANINKLYSDIDPEMKMDWNKDVSRSLGLRSIKNSLLGIITTRKGSRPFDPEFGCDLSDQLFENMTPLTADTVERNIESAVRNYEPRIDKLSVNVIPVYDDYTLIVEIRFSVIDNPDDIEQIKLQLASSNRV
>ID:YP_009098571.1 |[Escherichia phage RB3]||_Enterobacteria_phage_RB3_.gbk|base plate wedge sub..|399|NC_025419(168402):110806-111204:-1 ^GeneID:22113935^ Enterobacteria phage RB3, complete genome.|neighbours:ID:YP_009098570.1(-1),ID:YP_009098572.1(-1)|neighbour_genes:uvsY,base plate protein|
MANINKLYSDIDPEMKMDWNKDVSRSLGLRSIKNSLLGIITTRKGSRPFDPEFGCDLSDQLFENMTPLTADTVERNIESAVRNYEPRIDKLSVNVIPVYDDYTLIVEIRFSVIDNPDDIEQIKLQLASSNRV
> |[Tevenvirinae _Enterobacteria_phage_RB43]||_Enterobacteria_phage_RB43.gb|baseplate wedge subu..|393|NC_007023.1(180500):65916-66308:1 ^RAST2:fig|1198136.102.peg.122^ Tevenvirinae _Enterobacteria_phage_RB43|neighbours:(1),(-1)|neighbour_genes:hypothetical protein,hypothetical protein|
MAVNLRLLYSDIDPNLTKDWNKDVAASKGAAAVKNSLIGIVTTQKGTRPFDSNFGCEIGEQIFENMNPLTAESVRTSITSAIRTYEPRVYNLNVEVIPQYDENAITVTIYYSIIDEPEEVEKIKLQLSSS
>ID:NP_891745.1 |[Enterobacteria phage RB49]||_Enterobacteria_phage_RB49_.gbk|25|387|NC_005066(164018):103785-104171:-1 ^GeneID:1725348^ Enterobacteria phage RB49, complete genome.|neighbours:ID:NP_891744.1(-1),ID:NP_891746.1(-1)|neighbour_genes:uvsY,baseplate hub subuni..|
MATINQMYTDLDLNISRSWNNDVKKNIGIKAVKDSILLIVTTRKGSRPFDPLFGCDLNKSLFENMNPLTVDTLSKNINEAIRNYEPRVRNLTVEVTPQYDDNSIIVSIYFSVIDNPDDLEQLRIRLAK
>ID:ACP31105.1 |[Enterobacteria phage RB51]||_Enterobacteria_phage_RB51_.gbk|25|399|FJ839693(168394):113650-114048:-1 ^^ Enterobacteria phage RB51, complete genome.|neighbours:ID:ACP31104.1(-1),ID:ACP31106.1(-1)|neighbour_genes:uvsY,26|
MANINKLYSDIDPEMKMDWNKDVSRSLGLRSIKNSLLGIITTRKGSRPFDPEFGCDLSDQLFENMTPLTADTVERNIESAVRNYEPRIDKLAVNVIPVYDDYTLIVEIRFSVIDNPDDIEQIKLQLASSNRV
>ID:AIT75097.1 |[Enterobacteria phage RB55]||_Enterobacteria_phage_RB55_.gbk|baseplate wedge subu..|399|KM607002(168896):115381-115779:-1 ^^ Enterobacteria phage RB55, complete genome.|neighbours:ID:AIT75096.1(-1),ID:AIT75098.1(-1)|neighbour_genes:uvsY,baseplate hub subuni..|
MANINKLYSDIDPEMKMDWNKDVSRSLGLRSIKNSLLGIITTRKGSRPFDPEFGCDLSDQLFENMTPLTADTVERNIESAVRNYEPRIDKLAVNVIPVYDDYTLIVEIRFSVIDNPDDIEQIKLQLASSNRV
>ID:AIT75371.1 |[Enterobacteria phage RB59]||_Enterobacteria_phage_RB59_.gbk|baseplate wedge subu..|399|KM607003(168966):115395-115793:-1 ^^ Enterobacteria phage RB59, complete genome.|neighbours:ID:AIT75370.1(-1),ID:AIT75372.1(-1)|neighbour_genes:uvsY,baseplate hub subuni..|
MANINKLYSDIDPEMKMDWNKDVSRSLGLRSIKNSLLGIITTRKGSRPFDPEFGCDLSDQLFENMTPLTADTVERNIESAVRNYEPRIDKLAVNVIPVYDDYTLIVEIRFSVIDNPDDIEQIKLQLASSNRV
>ID:AIT73192.1 |[Enterobacteria phage RB5]||_Enterobacteria_phage_RB5_.gbk|base plate wedge sub..|399|KM606995(168394):110798-111196:-1 ^^ Enterobacteria phage RB5, complete genome.|neighbours:ID:AIT73191.1(-1),ID:AIT73193.1(-1)|neighbour_genes:uvsY,base plate protein|
MANINKLYSDIDPEMKMDWNKDVSRSLGLRSIKNSLLGIITTRKGSRPFDPEFGCDLSDQLFENMTPLTADTVERNIESAVRNYEPRIDKLSVNVIPVYDDYTLIVEIRFSVIDNPDDIEQIKLQLASSNRV
>ID:AIT75647.1 |[Enterobacteria phage RB68]||_Enterobacteria_phage_RB68_.gbk|base plate wedge sub..|399|KM607004(168401):113657-114055:-1 ^^ Enterobacteria phage RB68, complete genome.|neighbours:ID:AIT75646.1(-1),ID:AIT75648.1(-1)|neighbour_genes:uvsY,baseplate hub subuni..|
MANINKLYSDIDPEMKMDWNKDVSRSLGLRSIKNSLLGIITTRKGSRPFDPEFGCDLSDQLFENMTPLTADTVERNIESAVRNYEPRIDKLAVNVIPVYDDYTLIVEIRFSVIDNPDDIEQIKLQLASSNRV
>ID:NP_861891.1 |[Enterobacteria phage RB69]||_Enterobacteria_phage_RB69_.gbk|25|399|NC_004928(167560):117598-117996:-1 ^GeneID:1494317^ Enterobacteria phage RB69, complete genome.|neighbours:ID:NP_861890.1(-1),ID:NP_861892.1(-1)|neighbour_genes:uvsY,gp26 baseplate hub s..|
MSNINKLYSDIDPEMRMDWNKDVARSVGLRSIKNSLLGIVTTRKGSRPFDPEFGCDLVDELFENMTPLTADTIERNIQAAVRNYEPRIDKLSVSVTPVYDDYTVIVEIRFSVVDNPDDIEQIKLQLASSNRV
>ID:AIT73463.1 |[Enterobacteria phage RB6]||_Enterobacteria_phage_RB6_.gbk|base plate wedge sub..|399|KM606996(168394):110798-111196:-1 ^^ Enterobacteria phage RB6, complete genome.|neighbours:ID:AIT73462.1(-1),ID:AIT73464.1(-1)|neighbour_genes:uvsY,base plate protein|
MANINKLYSDIDPEMKMDWNKDVSRSLGLRSIKNSLLGIITTRKGSRPFDPEFGCDLSDQLFENMTPLTADTVERNIESAVRNYEPRIDKLSVNVIPVYDDYTLIVEIRFSVIDNPDDIEQIKLQLASSNRV
>ID:AIT73734.1 |[Enterobacteria phage RB7]||_Enterobacteria_phage_RB7_.gbk|base plate wedge sub..|399|KM606997(168395):110799-111197:-1 ^^ Enterobacteria phage RB7, complete genome.|neighbours:ID:AIT73733.1(-1),ID:AIT73735.1(-1)|neighbour_genes:uvsY,base plate protein|
MANINKLYSDIDPEMKMDWNKDVSRSLGLRSIKNSLLGIITTRKGSRPFDPEFGCDLSDQLFENMTPLTADTVERNIESAVRNYEPRIDKLSVNVIPVYDDYTLIVEIRFSVIDNPDDIEQIKLQLASSNRV
>ID:AIT74006.1 |[Enterobacteria phage RB9]||_Enterobacteria_phage_RB9.gbk|base plate wedge sub..|399|KM606998(168395):110799-111197:-1 ^^ Enterobacteria phage RB9, complete genome.|neighbours:ID:AIT74005.1(-1),ID:AIT74007.1(-1)|neighbour_genes:uvsY,base plate protein|
MANINKLYSDIDPEMKMDWNKDVSRSLGLRSIKNSLLGIITTRKGSRPFDPEFGCDLSDQLFENMTPLTADTVERNIESAVRNYEPRIDKLSVNVIPVYDDYTLIVEIRFSVIDNPDDIEQIKLQLASSNRV
>ID:ADJ39909.1 |[Enterobacteria phage T4T]||_Enterobacteria_phage_T4T_.gbk|25|399|HM137666(168920):115416-115814:-1 ^^ Enterobacteria phage T4T, complete genome.|neighbours:ID:ADJ39908.1(-1),ID:ADJ39910.1(-1)|neighbour_genes:uvsY,26|
MANINKLYSDIDPEMKMDWNKDVSRSLGLRSIKNSLLGIITTRKGSRPFDPEFGCDLSDQLFENMTPLTADTVERNIESAVRNYEPRIDKLAVNVIPVYDDYTLIVEIRFSVIDNPDDIEQIKLQLASSNRV
>ID:NP_049800.1 |[Escherichia virus T4]||_Enterobacteria_phage_T4_.gbk|25|399|NC_000866(168903):115404-115802:-1 ^GeneID:1258633^ Enterobacteria phage T4, complete genome.|neighbours:ID:NP_049799.2(-1),ID:NP_049801.1(-1)|neighbour_genes:uvsY,26|
MANINKLYSDIDPEMKMDWNKDVSRSLGLRSIKNSLLGIITTRKGSRPFDPEFGCDLSDQLFENMTPLTADTVERNIESAVRNYEPRIDKLAVNVIPVYDDYTLIVEIRFSVIDNPDDIEQIKLQLASSNRV
> |[Tevenvirinae _Enterobacteria_phage_T4_strain_wild]||_Enterobacteria_phage_T4_strain_wild.gb|Phage baseplate wedg..|399|KJ477684.1(168922):115418-115816:-1 ^RAST2:fig|1198136.58.peg.201^ Tevenvirinae _Enterobacteria_phage_T4_strain_wild|neighbours:(-1),(-1)|neighbour_genes:Single stranded DNA-..,Phage baseplate asse..|
MANINKLYSDIDPEMKMDWNKDVSRSLGLRSIKNSLLGIITTRKGSRPFDPEFGCDLSDQLFENMTPLTADTVERNIESAVRNYEPRIDKLAVNVIPVYDDYTLIVEIRFSVIDNPDDIEQIKLQLASSNRV
> |[Tevenvirinae _Enterobacteria_phage_T6]||_Enterobacteria_phage_T6.gb|Phage baseplate wedg..|399|MH550421.1(168706):112607-113005:-1 ^RAST2:fig|1198136.104.peg.191^ Tevenvirinae _Enterobacteria_phage_T6|neighbours:(-1),(-1)|neighbour_genes:Single stranded DNA-..,Phage baseplate hub ..|
MANINKLYSDIDPEMKMDWNKDVSRSLGLRSIKNSLLGIITTRKGSRPFDPEFGCDLSDQLFENMTPLTADTVERNIESAVRNYEPRIDKLAVNVIPVYDDYTLIVEIRFSVIDNPDDIEQIKLQLASSNRV
>ID:YP_004063885.1 |[Escherichia phage vB_EcoM_VR7]||_Enterobacteria_phage_vB_EcoM-VR7_.gbk|25|390|NC_014792(169285):114510-114899:-1 ^GeneID:10021429^ Enterobacteria phage vB_EcoM-VR7, complete genome.|neighbours:ID:YP_004063884.1(-1),ID:YP_004063886.1(-1)|neighbour_genes:uvsY,26|
MNINKMYSDVPPDLSMSWDKDVAKVTGARSVKNSLLGIITTRKGSRPFMPEFGCDISNQLFENITPLITDTIKRNIVSAVRNFEPRISNLQVAVVPMYDDNSIIVTVQFSIVDDPDTLEQIRIQLSQNG
>ID:YP_006986742.1 |[Escherichia phage vB_EcoM_ACG-C40]||_Enterobacteria_phage_vB_EcoM_ACG-C40_.gbk|baseplate wedge subu..|399|NC_019399(167396):113027-113425:-1 ^GeneID:13998015^ Enterobacteria phage vB_EcoM_ACG-C40, complete genome.|neighbours:ID:YP_006986741.1(-1),ID:YP_006986743.1(-1)|neighbour_genes:recombination, repai..,baseplate hub|
MANINKLYSDIDPEMKMDWNKDVSRSLGLRSIKNSLLGIITTRKGSRPFDPEFGCDLSDQLFENMTPLTADTVERNIESAVRNYEPRIDKLAVNVIPVYDDYTLIVEIRFSVIDNPDDIEQIKLQLASSNRV
>ID:AWD91495.1 |[Enterobacteria phage vB_EcoM_IME339]||_Enterobacteria_phage_vB_EcoM_IME339_.gbk|baseplate wedge subu..|399|MH051915(164366):56965-57363:1 ^^ Enterobacteria phage vB_EcoM_IME339, complete genome.|neighbours:ID:AWD91494.1(1),ID:AWD91496.1(1)|neighbour_genes:baseplate hub subuni..,recombination, repai..|
MANINKLYSDIDPEMKMDWDKDVSRSLGLRSIKNSLLGIITTRKGSRPFDPEFGCDLSDQLFENMTPLTADTVERNIESAVRNYEPRIDKLAVNVIPVYDDYTLIVEIRFSVIDNPDDIEQIKLQLASSNRV
>ID:AWD91751.1 |[Enterobacteria phage vB_EcoM_IME340]||_Enterobacteria_phage_vB_EcoM_IME340_.gbk|baseplate wedge subu..|399|MH051916(165549):57029-57427:1 ^^ Enterobacteria phage vB_EcoM_IME340, complete genome.|neighbours:ID:AWD91750.1(1),ID:AWD91752.1(1)|neighbour_genes:baseplate hub subuni..,single stranded DNA-..|
MANINKLYSDIDPEMKMDWDKDVSRSLGLRSIKNSLLGIITTRKGSRPFDPEFGCDLSDQLFENMTPLTADTVERNIESAVRNYEPRIDKLAVNVIPVYDDYTLIVEIRFSVIDNPDDIEQIKLQLASSNRV
>ID:YP_009207378.1 |[Escherichia phage vB_EcoM_VR20]||_Enterobacteria_phage_vB_EcoM_VR20.gbk|baseplate wedge subu..|390|NC_028894(170336):114599-114988:-1 ^GeneID:26633877^ Enterobacteria phage vB_EcoM_VR20, complete genome.|neighbours:ID:YP_009207377.1(-1),ID:YP_009207379.1(-1)|neighbour_genes:uvsY,baseplate hub subuni..|
MNINKMYSDVSPDLSMSWDKDVAKVTGARSVKNSLLGIITTRKGSRPFMPEFGCDISNQLFENITPLITDTIKRNIVSAVRNFEPRISNLQVAVVPMYDDNSIIVTVQFSIVDDPDTLEQIRIQLSQNG
>ID:YP_009209946.1 |[Escherichia phage vB_EcoM_VR25]||_Enterobacteria_phage_vB_EcoM_VR25_.gbk|baseplate wedge subu..|390|NC_028925(170822):116265-116654:-1 ^GeneID:26636366^ Enterobacteria phage vB_EcoM_VR25, complete genome.|neighbours:ID:YP_009209945.1(-1),ID:YP_009209947.1(-1)|neighbour_genes:uvsY,baseplate hub subuni..|
MNINKMYSDVPPDLSMSWDKDVAKVTGARSVKNSLLGIITTRKGSRPFMPEFGCDISNQLFENITPLITDTIKRNIVSAVRNFEPRISNLQVAVVPMYDDNSIIVTVQFSIVDDPDTLEQIRIQLSQNG
>ID:YP_009214039.1 |[Escherichia phage vB_EcoM_VR26]||_Enterobacteria_phage_vB_EcoM_VR26_.gbk|baseplate wedge subu..|390|NC_028957(171541):116592-116981:-1 ^GeneID:26640495^ Enterobacteria phage vB_EcoM_VR26, complete genome.|neighbours:ID:YP_009214038.1(-1),ID:YP_009214040.1(-1)|neighbour_genes:uvsY,baseplate hub subuni..|
MNINKMYSDVSPDLSTSWDKDVAKVTGARSVKNSLLGIITTRKGSRPFMPEFGCDISNQLFENITPLITDTIKRNIVSAVRNFEPRISNLQVAVVPMYDDNSIIVTVQFSIVDDPDTLEQIRIQLSQNG
>ID:YP_009205882.1 |[Enterobacteria phage vB_EcoM_VR5]||_Enterobacteria_phage_vB_EcoM_VR5.gbk|baseplate wedge subu..|390|NC_028881(170473):114602-114991:-1 ^GeneID:26632495^ Enterobacteria phage vB_EcoM_VR5, complete genome.|neighbours:ID:YP_009205881.1(-1),ID:YP_009205883.1(-1)|neighbour_genes:uvsY,baseplate hub subuni..|
MNINKMYSDLDPEMRTSWNRDVAKATGSRAVKNSLLGIITTRKGSRPFMPEFGCDISNQLFENITPLITDTIKRNIVSAVRNFEPRISALAVGVTPVYDDNSIIVTVQFSIVDDPDTLEQIRIQLSQSG
> |[Tevenvirinae _Erwinia_phage_Cronus]||_Erwinia_phage_Cronus.gb|Phage baseplate wedg..|393|MH059636.2(175774):121739-122131:-1 ^RAST2:fig|1198136.105.peg.244^ Tevenvirinae _Erwinia_phage_Cronus|neighbours:(-1),(-1)|neighbour_genes:hypothetical protein,hypothetical protein|
MSNINLLYTDLSPTMDKAWNNDVAVTVGARAVKNSILGIITTRKGSRPFMPEFGCGLSDELFENMTPLTADTIQKNITAALTNYEPRLSRLYVQVTPLYDDNTIIITIYFSIVDNPDTLQEIKLQLQASR
>ID:YP_009592770.1 |[Escherichia coli O157 typing phage 3]||_Escherichia_coli_O157_typing_phage_3_.gbk|lysozyme|399|NC_041863(168733):34014-34412:1 ^GeneID:40068264^ Escherichia coli O157 typing phage 3, complete genome.|neighbours:ID:YP_009592769.1(1),ID:YP_009592771.1(1)|neighbour_genes:baseplate protein,recombination, repai..|
MSNINKLYSDIDPEMRMDWNKDVARSVGLRSIKNSLLGIVTTRKGSRPFDPEFGCDLVDELFENMTPLTADTIERNIQAAVRNYEPRIDKLSVSVTPVYDDYTVIVEIRFSVVDNPDDIEQIKLQLASSNRV
>ID:YP_009593186.1 |[Escherichia coli O157 typing phage 6]||_Escherichia_coli_O157_typing_phage_6_.gbk|lysozyme|399|NC_041864(160570):126149-126547:-1 ^GeneID:40068683^ Escherichia coli O157 typing phage 6, complete genome.|neighbours:ID:YP_009593185.1(-1),ID:YP_009593187.1(-1)|neighbour_genes:recombination, repai..,baseplate protein|
MSNINKLYSDIDPEMRMDWNKDVARSVGLRSIKNSLLGIVTTRKGSRPFDPEFGCDLVDELFENMTPLTADTIERNIQAAVRNYEPRIDKLSVSVTPVYDDYTVIVEIRFSVVDNPDDIEQIKLQLASSNRV
>ID:YP_009225067.1 |[Escherichia phage APCEc01]||_Escherichia_phage_APCEc01_.gbk|baseplate wedge subu..|399|NC_029091(168771):68203-68601:1 ^GeneID:26796020^ Escherichia phage APCEc01, complete genome.|neighbours:ID:YP_009225066.1(1),ID:YP_009225068.1(1)|neighbour_genes:baseplate hub subuni..,recombination, repai..|
MSNINKLYSDIDPEMRMDWNKDVARSVGLRSIKNSLLGIVTTRKGSRPFDPEFGCDLVDELFENMTPLTADTIERNIQAAVRNYEPRIDKLSVSVTPVYDDYMVIVEIRFSVVDNPDDIEQIKLQLASSNRV
> |[Tevenvirinae _Escherichia_phage_AnYang]||_Escherichia_phage_AnYang.gb|baseplate wedge subu..|390|MK234886.1(169215):80543-80932:-1 ^RAST2:fig|1198136.106.peg.146^ Tevenvirinae _Escherichia_phage_AnYang|neighbours:(-1),(-1)|neighbour_genes:Single stranded DNA-..,hypothetical protein|
MNINKMYSDLDPEMRTSWNRDVAKATGARAVKNSLLGIITTRKGSRPFMPEFGCDISNQLFENITPLITDTIKRNIVSAVRNFEPRISALAVGVTPVYDDNSIIVTVQFSIVDDPDTLEQIRIQLSQSG
> |[Tevenvirinae Escherichia_phage_CF2]||_Escherichia_phage_CF2.gb|Phage baseplate wedg..|399|NC_041919.1(168188):45433-45831:1 ^RAST2:fig|1198136.52.peg.69^ Tevenvirinae Escherichia_phage_CF2|neighbours:(1),(1)|neighbour_genes:Phage baseplate asse..,Single stranded DNA-..|
MANINKLYSDIDPEMKMDWNKDVSRSLGLRSIKNSLLGIITTRKGSRPFDPEFGCDLSDQLFENMTPLTADTVERNIESAVRNYEPRIDKLAVNVIPVYDDYTLIVEIRFSVIDNPDDIEQIKLQLASSNRV
>ID:QBO61194.1 |[Escherichia phage D5505]||_Escherichia_phage_D5505_.gbk|putative baseplate w..|399|MK327929(168049):112055-112453:-1 ^^ Escherichia phage D5505, complete genome.|neighbours:ID:QBO61193.1(-1),ID:QBO61195.1(-1)|neighbour_genes:recombination, repai..,putative baseplate h..|
MANINKLYSDIDPEMKMDWNKDVSRSLGLRSIKNSLLGIITTRKGSRPFDPEFGCDLSDQLFENMTPLTADTVERNIESAVRNYEPRIDKLAVNVIPVYDDYTLIVEIRFSVIDNPDDIEQIKLQLASSNRV
> |[Tevenvirinae Escherichia_phage_ECD7]||_Escherichia_phage_ECD7.gb|Phage baseplate wedg..|387|NC_041936.1(164706):107846-108232:-1 ^RAST2:fig|1198136.56.peg.189^ Tevenvirinae Escherichia_phage_ECD7|neighbours:(-1),(-1)|neighbour_genes:Single stranded DNA-..,Phage baseplate hub ..|
MATINQMYTDLDLNISRSWNNDVKKNIGIKAVKDSILLIVTTRKGSRPFDPLFGCDLNKSLFENMNPLTVDTLSKNINEAIRNYEPRVRNLTVEVTPQYDDNSIIVSIYFSVIDNPDDLEQLRIRLAK
>ID:YP_009102660.1 |[Escherichia phage ECML-134]||_Escherichia_phage_ECML-134_.gbk|baseplate wedge prot..|399|NC_025449(166783):113047-113445:-1 ^GeneID:22111843^ Escherichia phage ECML-134, complete genome.|neighbours:ID:YP_009102659.1(-1),ID:YP_009102661.1(-1)|neighbour_genes:hypothetical protein,baseplate hub protei..|
MANINKLYSDIDPEMKMDWDKDVSRSLGLRSIKNSLLGIITTRKGSRPFDPEFGCDLSDQLFENMTPLTADTVERNIESAVRNYEPRIDKLAVNVIPVYDDYTLIVEIRFSVIDNPDDIEQIKLQLASSNRV
> |[Tevenvirinae Escherichia_phage_EcWhh-1]||_Escherichia_phage_EcWhh-1.gb|baseplate wedge subu..|390|MH791409.1(170524):5896-6285:-1 ^RAST2:fig|1198136.71.peg.10^ Tevenvirinae Escherichia_phage_EcWhh-1|neighbours:(-1),(-1)|neighbour_genes:Single stranded DNA-..,hypothetical protein|
MNIDKMYSDLDPEMRTSWNRDVAKATGARAVKNSLLGIITTRKGSRPFMPEFGCDISNQLFENITPLITDTIKRNIVSAVRNFEPRISALAVGVTPVYDDNSIIVSVQFSIVDDPDTLEQIRIQLSQSG
> |[Tevenvirinae Escherichia_phage_HP3]||_Escherichia_phage_HP3.gb|Phage baseplate wedg..|399|NC_041920.1(170254):126863-127261:-1 ^RAST2:fig|1198136.53.peg.224^ Tevenvirinae Escherichia_phage_HP3|neighbours:(-1),(-1)|neighbour_genes:Single stranded DNA-..,Phage baseplate asse..|
MSNINKLYSDIDPEMRMDWNKDVARSVGLRSIKNSLLGIVTTRKGSRPFDPEFGCDLVDELFENMTPLTADTIERNIQAAVRNYEPRIDKLSVSVMPVYDDYTVIVEIRFSVVDNPDDIEQIKLQLASSNRV
> |[Tevenvirinae _Escherichia_phage_HY01]||_Escherichia_phage_HY01.gb|Phage baseplate wedg..|399|NC_027349.1(166977):111120-111518:-1 ^RAST2:fig|1198136.95.peg.197^ Tevenvirinae _Escherichia_phage_HY01|neighbours:(-1),(-1)|neighbour_genes:Single stranded DNA-..,Phage baseplate hub ..|
MANINKLYSDIDPEMKMDWDKDVSRSLGLRSIKNSLLGIITTRKGSRPFDPEFGCDLSDQLFENMTPLTADTVERNIESAVRNYEPRIDKLAVNVIPVYDDYTLIVEIRFSVIDNPDDIEQIKLQLASSNRV
>ID:YP_009284051.1 |[Escherichia phage HY03]||_Escherichia_phage_HY03.gbk|putative base plate ..|399|NC_031047(170770):46573-46971:-1 ^GeneID:29078919^ Escherichia phage HY03, complete genome.|neighbours:ID:YP_009284050.1(-1),ID:YP_009284052.1(-1)|neighbour_genes:putative recombinati..,putative baseplate h..|
MANINKLYSDIDPEMKMDWNKDVSRSLGLRSIKNSLLGIITTRKGSRPFDPEFGCDLSDQLFENMTPLTADTVERNIESAVRNYEPRIDKLSVNVIPVYDDYTLIVEIRFSVIDNPDDIEQIKLQLASSNRV
>ID:BBG28703.1 |[Escherichia phage KIT03]||_Escherichia_phage_KIT03_DNA_.gbk|baseplate wedge subu..|399|AP018932(166848):112330-112728:-1 ^^ Escherichia phage KIT03 DNA, complete sequence.|neighbours:ID:BBG28702.1(-1),ID:BBG28704.1(-1)|neighbour_genes:repair and ssDNA bin..,baseplate hub subuni..|
MANINKLYSDIDPEMKMDWNKDVSRSLGLRSIKNSLLGIITTRKGSRPFDPEFGCDLSDQLFENMTPLTADTVERNIESAVRNYEPRIDKLAVNVIPVYDDYTLIVEIRFSVIDNPDDIEQIKLQLASSNRV
>ID:YP_008060628.1 |[Escherichia phage Lw1]||_Escherichia_phage_Lw1_.gbk|baseplate wedge subu..|393|NC_021344(176227):64048-64440:1 ^GeneID:16205146^ Escherichia phage Lw1, complete genome.|neighbours:ID:YP_008060627.1(1),ID:YP_008060629.1(-1)|neighbour_genes:baseplate hub subuni..,hypothetical protein|
MAVNLRLLYSDIDPNLTKDWNKDVTSSKGAAAVKNSLIGIVTTQKGTRPFDSNFGCEIGEQIFENMNPLTAESVRTSIVSAIRAYEPRVYNLNVEVIPQYDENAITVTVYYSIIDEPEEIEKIKLQLSSS
> |[Tevenvirinae _Escherichia_phage_MX01]||_Escherichia_phage_MX01.gb|baseplate wedge subu..|390|NC_031934.1(168929):112880-113269:-1 ^RAST2:fig|1198136.96.peg.196^ Tevenvirinae _Escherichia_phage_MX01|neighbours:(-1),(-1)|neighbour_genes:Single stranded DNA-..,hypothetical protein|
MNINKMYSDLDPEMRTSWDRDVAKATGARAVKNSLLGIITTRKGSRPFMPEFGCDISNQLFENITPLITDTIKRNIVSAVRNFEPRISALAVGVTPVYDDNSIIVTVQFSIVDDPDTLEQIRIQLSQSG
>ID:AYR04106.1 |[Escherichia phage OLB35]||_Escherichia_phage_OLB35_.gbk|baseplate wedge subu..|399|MH992122(169140):116752-117150:-1 ^^ UNVERIFIED: Escherichia phage OLB35, complete genome.|neighbours:ID:AYR04105.1(-1),ID:AYR04107.1(-1)|neighbour_genes:recombinaton repair ..,baseplate hub subuni..|
MSNINKLYSDIDPEMRMDWNKDVARSVGLRSIKNSLLGIVTTRKGSRPFDPEFGCDLVDELFENMTPLTADTIERNIQAAVRNYEPRIDKLSVSVTPVYDDYTVIVEIRFSVVDNPDDIEQIKLQLASSNRV
> |[Tevenvirinae _Escherichia_phage_PE37]||_Escherichia_phage_PE37.gb|Phage baseplate wedg..|399|KU925172.1(166423):52406-52804:1 ^RAST2:fig|1198136.98.peg.83^ Tevenvirinae _Escherichia_phage_PE37|neighbours:(1),(1)|neighbour_genes:Phage baseplate hub ..,Single stranded DNA-..|
MANINKLYSDIDPEMKMDWNKDVSRSLGLRSIKNSLLGIITTRKGSRPFDPEFGCDLSDQLFENMTPLTADTVERNIESAVRNYEPRIDKLAVNVIPVYDDYTLIVEIRFSVIDNPDDIEQIKLQLASSNRV
>ID:BBC14528.1 |[Escherichia phage PP01]||_Escherichia_phage_PP01.gbk|25|399|LC348379(167812):113441-113839:-1 ^^ Escherichia phage PP01 DNA, complete sequence.|neighbours:ID:BBC14527.1(-1),ID:BBC14529.1(-1)|neighbour_genes:uvsY,26|
MANINKLYSDIDPEMKMDWNKDVSRSLGLRSIKNSLLGIITTRKGSRPFDPEFGCDLSDQLFENMTPLTADTVERNIESAVRNYEPRIDKLAVNVIPVYDDYTLIVEIRFSVIDNPDDIEQIKLQLASSNRV
> |[Tevenvirinae _Escherichia_phage_SF]||_Escherichia_phage_SF.gb|Phage baseplate wedg..|399|MH359124.1(168695):4638-5036:1 ^RAST2:fig|1198136.100.peg.6^ Tevenvirinae _Escherichia_phage_SF|neighbours:(1),(1)|neighbour_genes:Phage baseplate asse..,Single stranded DNA-..|
MSNINKLYSDIDPEMRMDWNKDVARSVGLRSIKNSLLGIVTTRKGSRPFDPEFGCDLVDELFENMTPLTADTIERNIQAAVRNYEPRIDKLSVSVTPVYDDYTVIVEIRFSVVDNPDDIEQIKLQLASSNRV
>ID:YP_009608478.1 |[Escherichia phage ST0]||_Escherichia_phage_ST0.gbk|baseplate wedge subu..|399|NC_041990(170496):113854-114252:1 ^GeneID:40084500^ Escherichia phage ST0, complete genome.|neighbours:ID:YP_009608477.1(1),ID:YP_009608479.1(1)|neighbour_genes:baseplate hub subuni..,hypothetical protein|
MSNINKLYSDIDPEMRMDWNKDVARSVGLRSIKNSLLGIVTTRKGSRPFDPEFGCDLVDELFENMTPLTADTIERNIQAAVRNYEPRIDKLSVSVTPVYDDYTVIVEIRFSVVDNPDDIEQIKLQLASSNRV
>ID:BBC14807.1 |[Escherichia phage T2]||_Escherichia_phage_T2.gbk|25|399|LC348380(163825):110052-110450:-1 ^^ Escherichia phage T2 DNA, complete sequence.|neighbours:ID:BBC14806.1(-1),ID:BBC14808.1(-1)|neighbour_genes:uvsY,26|
MANINKLYSDIDPEMKMDWNKDVSRSLGLRSIKNSLLGIITTRKGSRPFDPEFGCDLSDQLFENMTPLTADTVERNIESAVRNYEPRIDKLSVNVIPVYDDYTLIVEIRFSVIDNPDDIEQIKLQLASSNRV
>ID:YP_009281519.1 |[Escherichia phage UFV-AREG1]||_Escherichia_phage_UFV-AREG1_.gbk|baseplate wedge prot..|399|NC_031030(170788):111063-111461:-1 ^GeneID:29063712^ Escherichia phage UFV-AREG1, complete genome.|neighbours:ID:YP_009281518.1(-1),ID:YP_009281520.1(-1)|neighbour_genes:recombination, repai..,baseplate protein|
MANINKLYSDIDPEMKMDWDKDVSRSLGLRSIKNSLLGIITTRKGSRPFDPEFGCDLSDQLFENMTPLTADTVERNIESAVRNYEPRIDKLAVNVIPVYDDYTLIVEIRFSVIDNPDDIEQIKLQLASSNRV
>ID:YP_009323389.1 |[Escherichia phage WG01]||_Escherichia_phage_WG01_.gbk|baseplate hub subuni..|390|NC_031928(169936):113754-114143:-1 ^GeneID:30308515^ Escherichia phage WG01, complete genome.|neighbours:ID:YP_009323388.1(-1),ID:YP_009323390.1(-1)|neighbour_genes:UvsY recombination r..,baseplate hub subuni..|
MNINKMYSDLDPEMRTSWNRDVAKATGARAVKNSLLGIITTRKGSRPFMPEFGCDISNQLFENITPLITDTIKRNIVSAVRNFEPRISALAVGVTPVYDDNSIIVTVQFSIVDDPDTLEQIRIQLSQSG
>ID:YP_009030794.1 |[Escherichia phage vB_EcoM_112]||_Escherichia_phage_e112_.gbk|baseplate wedge subu..|399|NC_024125(168470):113374-113772:-1 ^GeneID:19485337^ Escherichia phage e11/2, complete genome.|neighbours:ID:YP_009030793.1(-1),ID:YP_009030795.1(-1)|neighbour_genes:recombination, repai..,baseplate hub subuni..|
MANINKLYSDIDPEMKMDWNKDVSRSLGLRSIKNSLLGIITTRKGSRPFDPEFGCDLSDQLFENMTPLTADTVERNIESAVRNYEPRIDKLAVNVIPVYDDYTLIVEIRFSVIDNPDDIEQIKLQLASSNRV
>ID:AYN56227.1 |[Escherichia phage p000v]||_Escherichia_phage_p000v_.gbk|baseplate wedge prot..|399|MK047717(167803):33163-33561:1 ^^ Escherichia phage p000v, complete genome.|neighbours:ID:AYN56226.1(1),ID:AYN56228.1(1)|neighbour_genes:hypothetical protein,recombination protei..|
MSNINKLYSDIDPEMRMDWNKDVARSVGLRSIKNSLLGIVTTRKGSRPFDPEFGCDLVDELFENMTPLTADTIERNIQAAVRNYEPRIDKLSVSVTPVYDDYTVIVEIRFSVVDNPDDIEQIKLQLASSNRV
> |[Tevenvirinae _Escherichia_phage_p000y]||_Escherichia_phage_p000y.gb|Phage baseplate wedg..|399|MK047718.1(169872):144621-145019:1 ^RAST2:fig|1198136.97.peg.253^ Tevenvirinae _Escherichia_phage_p000y|neighbours:(1),(1)|neighbour_genes:Phage baseplate asse..,Single stranded DNA-..|
MSNINKLYSDIDPEMRMDWNKDVARSVGLRSIKNSLLGIVTTRKGSRPFDPEFGCDLVDELFENMTPLTADTIERNIQAAVRNYEPRIDKLSVSVTPVYDDYTVIVEIRFSVVDNPDDIEQIKLQLASSNRV
> |[Tevenvirinae _Escherichia_phage_slur02]||_Escherichia_phage_slur02.gb|Phage baseplate wedg..|399|NC_028927.1(167298):15333-15731:-1 ^RAST2:fig|1198136.99.peg.21^ Tevenvirinae _Escherichia_phage_slur02|neighbours:(-1),(-1)|neighbour_genes:Single stranded DNA-..,Phage baseplate asse..|
MANINKLYSDIDPEMKMDWDKDVSRSLGLRSIKNSLLGIITTRKGSRPFDPEFGCDLSDQLFENMTPLTADTVERNIESAVRNYEPRIDKLSVNVIPVYDDYTLIVEIRFSVIDNPDDIEQIKLQLASSNRV
>ID:YP_009625064.1 |[Escherichia phage slur03]||_Escherichia_phage_slur03_.gbk|base plate wedge sub..|399|NC_042129(167467):56504-56902:1 ^GeneID:40101946,InterPro:IPR007048,UniProtKB/TrEMBL:A0A0M7Q934^ Escherichia phage slur03, complete genome.|neighbours:ID:YP_009625063.1(1),ID:YP_009625065.1(1)|neighbour_genes:gp26 baseplate hub s..,UvsY recombination, ..|
MANINKLYSDIDPEMKMDWNKDVSRSLGLRSIKNSLLGIITTRKGSRPFDPEFGCDLSDQLFENMTPLTADTVERNIESAVRNYEPRIDKLSVNVIPVYDDYTLIVEIRFSVIDNPDDIEQIKLQLASSNRV
>ID:YP_009625403.1 |[Escherichia phage slur04]||_Escherichia_phage_slur04_.gbk|Gene 25-like lysozym..|399|NC_042130(167298):97017-97415:-1 ^GeneID:40102304,InterPro:IPR007048,UniProtKB/TrEMBL:A0A0M7QEL6^ Escherichia phage slur04, complete genome.|neighbours:ID:YP_009625402.1(-1),ID:YP_009625404.1(-1)|neighbour_genes:Recombination, repai..,T4 bacteriophage bas..|
MANINKLYSDIDPEMKMDWDKDVSRSLGLRSIKNSLLGIITTRKGSRPFDPEFGCDLSDQLFENMTPLTADTVERNIESAVRNYEPRIDKLSVNVIPVYDDYTLIVEIRFSVIDNPDDIEQIKLQLASSNRV
> |[Tevenvirinae _Escherichia_phage_slur07]||_Escherichia_phage_slur07.gb|Phage baseplate wedg..|399|NC_028780.1(167124):50416-50814:1 ^RAST2:fig|1198136.89.peg.75^ Tevenvirinae _Escherichia_phage_slur07|neighbours:(1),(1)|neighbour_genes:Phage baseplate hub ..,Single stranded DNA-..|
MANINKLYSDIDPEMKMDWDKDVSRSLGLRSIKNSLLGIITTRKGSRPFDPEFGCDLSDQLFENMTPLTADTVERNIESAVRNYEPRIDKLAVNVIPVYDDYTLIVEIRFSVIDNPDDIEQIKLQLASSNRV
>ID:CUL02608.1 |[Escherichia phage slur08]||_Escherichia_phage_slur08_.gbk|Gene 25-like lysozym..|399|LN881733(167467):53751-54149:1 ^InterPro:IPR007048,UniProtKB/TrEMBL:A0A0M7QBM5^ Escherichia phage slur08, complete genome.|neighbours:ID:CUL02607.1(1),ID:CUL02609.1(1)|neighbour_genes:T4 bacteriophage bas..,Recombination, repai..|
MANINKLYSDIDPEMKMDWNKDVSRSLGLRSIKNSLLGIITTRKGSRPFDPEFGCDLSDQLFENMTPLTADTVERNIESAVRNYEPRIDKLSVNVIPVYDDYTLIVEIRFSVIDNPDDIEQIKLQLASSNRV
>ID:CUL02957.1 |[Escherichia phage slur11]||_Escherichia_phage_slur11_.gbk|Gene 25-like lysozym..|399|LN881734(167298):100563-100961:-1 ^InterPro:IPR007048,UniProtKB/TrEMBL:A0A0M7QER1^ Escherichia phage slur11, complete genome.|neighbours:ID:CUL02956.1(-1),ID:CUL02958.1(-1)|neighbour_genes:Recombination, repai..,T4 bacteriophage bas..|
MANINKLYSDIDPEMKMDWDKDVSRSLGLRSIKNSLLGIITTRKGSRPFDPEFGCDLSDQLFENMTPLTADTVERNIESAVRNYEPRIDKLSVNVIPVYDDYTLIVEIRFSVIDNPDDIEQIKLQLASSNRV
>ID:CUL03743.1 |[Escherichia phage slur13]||_Escherichia_phage_slur13_.gbk|Gene 25-like lysozym..|399|LN881737(167299):122385-122783:-1 ^InterPro:IPR007048,UniProtKB/TrEMBL:A0A0M7QFN9^ Escherichia phage slur13, complete genome.|neighbours:ID:CUL03742.1(-1),ID:CUL03744.1(-1)|neighbour_genes:Recombination, repai..,T4 bacteriophage bas..|
MANINKLYSDIDPEMKMDWDKDVSRSLGLRSIKNSLLGIITTRKGSRPFDPEFGCDLSDQLFENMTPLTADTVERNIESAVRNYEPRIDKLSVNVIPVYDDYTLIVEIRFSVIDNPDDIEQIKLQLASSNRV
>ID:YP_009180686.1 |[Escherichia phage slur14]||_Escherichia_phage_slur14_.gbk|Gene 25-like lysozym..|399|NC_028448(167467):55438-55836:-1 ^GeneID:26227861,InterPro:IPR007048,UniProtKB/TrEMBL:A0A0M7QFU8^ Escherichia phage slur14, complete genome.|neighbours:ID:YP_009180685.1(-1),ID:YP_009180687.1(-1)|neighbour_genes:Recombination, repai..,T4 bacteriophage bas..|
MANINKLYSDIDPEMKMDWNKDVSRSLGLRSIKNSLLGIITTRKGSRPFDPEFGCDLSDQLFENMTPLTADTVERNIESAVRNYEPRIDKLSVNVIPVYDDYTLIVEIRFSVIDNPDDIEQIKLQLASSNRV
>ID:AVH86017.1 |[Escherichia phage vB_EcoM-G28]||_Escherichia_phage_vB_EcoM-G28.gbk|putative baseplate w..|399|MG867727(170121):114688-115086:-1 ^^ Escherichia phage vB_EcoM-G28, complete genome.|neighbours:ID:AVH86016.1(-1),ID:AVH86018.1(-1)|neighbour_genes:recombination, repai..,putative baseplate h..|
MANINKLYSDIDPEMKMDWDKDVSRSLGLRSIKNSLLGIITTRKGSRPFDPEFGCDLSDQLFENMTPLTADTVERNIESAVRNYEPRIDKLAVNVIPVYDDYTLIVEIRFSVIDNPDDIEQIKLQLASSNRV
>ID:QDF15210.1 |[Escherichia phage vB_EcoM-Sa45lw]||_Escherichia_phage_vB_EcoM-Sa45lw_.gbk|baseplate wedge subu..|399|MK977694(167353):111790-112188:-1 ^^ Escherichia phage vB_EcoM-Sa45lw, complete genome.|neighbours:ID:QDF15209.1(-1),ID:QDF15211.1(-1)|neighbour_genes:recombination, repai..,baseplate hub subuni..|
MANINKLYSDIDPEMKMDWNKDVSRSLGLRSIKNSLLGIITTRKGSRPFDPEFGCDLSDQLFENMTPLTADTVERNIESAVRNYEPRIDKLAVNVIPVYDDYTLIVEIRFSVIDNPDDIEQIKLQLASSNRV
>ID:YP_009290453.1 |[Escherichia phage vB_EcoM-UFV13]||_Escherichia_phage_vB_EcoM-UFV13_.gbk|baseplate wedge subu..|399|NC_031103(165772):111623-112021:-1 ^GeneID:29081249^ Escherichia phage vB_EcoM-UFV13, complete genome.|neighbours:ID:YP_009290452.1(-1),ID:YP_009290454.1(-1)|neighbour_genes:single stranded DNA-..,baseplate hub assemb..|
MANINKLYSDIDPEMKMDWDKDVSRSLGLRSIKNSLLGIITTRKGSRPFDPEFGCDLSDQLFENMTPLTADTVERNIESAVRNYEPRIDKLSVNVIPVYDDYTLIVEIRFSVIDNPDDIEQIKLQLASSNRV
>ID:AUV61048.1 |[Escherichia phage vB_EcoM-fFiEco06]||_Escherichia_phage_vB_EcoM-fFiEco06_.gbk|baseplate wedge subu..|399|MG781190(167076):111450-111848:-1 ^^ Escherichia phage vB_EcoM-fFiEco06, complete genome.|neighbours:ID:AUV61047.1(-1),ID:AUV61049.1(-1)|neighbour_genes:uvsY,baseplate hub|
MANINKLYSDIDPEMKMDWNKDVSRSLGLRSIKNSLLGIITTRKGSRPFDPEFGCDLSDQLFENMTPLTADTVERNIESAVRNYEPRIDKLAVNVIPVYDDYTLIVEIRFSVIDNPDDIEQIKLQLASSNRV
>ID:AUV61321.1 |[Escherichia phage vB_EcoM-fHoEco02]||_Escherichia_phage_vB_EcoM-fHoEco02_.gbk|baseplate wedge subu..|399|MG781191(167064):111440-111838:-1 ^^ Escherichia phage vB_EcoM-fHoEco02, complete genome.|neighbours:ID:AUV61320.1(-1),ID:AUV61322.1(-1)|neighbour_genes:uvsY,baseplate hub|
MANINKLYSDIDPEMKMDWNKDVSRSLGLRSIKNSLLGIITTRKGSRPFDPEFGCDLSDQLFENMTPLTADTVERNIESAVRNYEPRIDKLAVNVIPVYDDYTLIVEIRFSVIDNPDDIEQIKLQLASSNRV
>ID:AYP69844.1 |[Escherichia phage vB_EcoM_DalCa]||_Escherichia_phage_vB_EcoM_DalCa_.gbk|baseplate wedge subu..|399|MH992510(166040):111179-111577:-1 ^^ Escherichia phage vB_EcoM_DalCa, complete genome.|neighbours:ID:AYP69841.1(-1),ID:AYP69793.1(-1)|neighbour_genes:recombination, repai..,baseplate hub|
MANINKLYSDIDPEMKMDWNKDVSRSLGLRSIKNSLLGIITTRKGSRPFDPEFGCDLSDQLFENMTPLTADTVERNIESAVRNYEPRIDKLAVNVIPVYDDYTLIVEIRCSVIDNPDDIEQIKLQLASSNRV
>ID:QBO63703.1 |[Escherichia phage vB_EcoM_G10400]||_Escherichia_phage_vB_EcoM_G10400.gbk|putative baseplate w..|399|MK327937(170182):113562-113960:-1 ^^ Escherichia phage vB_EcoM_G10400, complete genome.|neighbours:ID:QBO63702.1(-1),ID:QBO63704.1(-1)|neighbour_genes:putative recombinati..,putative baseplate h..|
MSNINKLYSDIDPEMKMDWNKDVSRSLGLRSIKNSLLGIITTRKGSRPFDPEFGCDLSDQLFENMTPLTADTVERNIESAVRNYEPRIDKLAVNVIPVYDDYTLIVEIRFSVIDNPDDIEQIKLQLASSNRV
>ID:QBO62333.1 |[Escherichia phage vB_EcoM_G2248]||_Escherichia_phage_vB_EcoM_G2248.gbk|putative baseplate w..|387|MK327932(170678):111565-111951:-1 ^^ Escherichia phage vB_EcoM_G2248, complete genome.|neighbours:ID:QBO62332.1(-1),ID:QBO62334.1(-1)|neighbour_genes:recombination, repai..,putative baseplate h..|
MATINQMYTDLDLNISRSWNNDVKKNIGIKAVKDSILLIVTTRKGSRPFDPLFGCDLNKSLFENMNPLTVDTLSKNINEAIRNYEPRVRNLTVEVTPQYDDNSIIVSIYFSVIDNPDDLEQLRIRLAK
> |[Tevenvirinae Escherichia_phage_vB_EcoM_G2285]||_Escherichia_phage_vB_EcoM_G2285.gb|Phage baseplate wedg..|399|MK327933.1(166675):115050-115448:-1 ^RAST2:fig|1198136.60.peg.199^ Tevenvirinae Escherichia_phage_vB_EcoM_G2285|neighbours:(-1),(-1)|neighbour_genes:Single stranded DNA-..,Phage baseplate asse..|
MSNINKLYSDIDPEMRMDWNKDVARSVGLRSIKNSLLGIVTTRKGSRPFDPEFGCDLVDELFENMTPLTADTIERNIQAAVRNYEPRIDKLSVSVTPVYDDYTVIVEIRFSVVDNPDDIEQIKLQLASSNRV
> |[Tevenvirinae _Escherichia_phage_vB_EcoM_G2469]||_Escherichia_phage_vB_EcoM_G2469.gb|Phage baseplate wedg..|399|MK327934.1(170452):117197-117595:-1 ^RAST2:fig|1198136.90.peg.200^ Tevenvirinae _Escherichia_phage_vB_EcoM_G2469|neighbours:(-1),(-1)|neighbour_genes:Single stranded DNA-..,Phage baseplate asse..|
MSNINKLYSDIDPEMRMDWNKDVARSVGLRSIKNSLLGIVTTRKGSRPFDPEFGCDLVDELFENMTPLTADTIERNIQAAVRNYEPRIDKLSVSVTPVYDDYTVIVEIRFSVIDNPDDIEQIKLQLASSNRV
> |[Tevenvirinae Escherichia_phage_vB_EcoM_G2494]||_Escherichia_phage_vB_EcoM_G2494.gb|Phage baseplate wedg..|387|MK327935.1(168327):106995-107381:-1 ^RAST2:fig|1198136.61.peg.186^ Tevenvirinae Escherichia_phage_vB_EcoM_G2494|neighbours:(-1),(-1)|neighbour_genes:Single stranded DNA-..,Phage baseplate hub ..|
MATINQMYTDLDLNISRSWNNDVKKNIGIKAVKDSILLIVTTRKGSRPFDPLFGCDLNKSLFENMNPLTVDTLSKNINEAIRNYEPRVRNLTVEVTPQYDDNSIIVSIYFSVIDNPDDLEQLRIRLAK
>ID:QBO65595.1 |[Escherichia phage vB_EcoM_G2540-3]||_Escherichia_phage_vB_EcoM_G2540-3_.gbk|putative baseplate w..|399|MK327944(168654):113228-113626:-1 ^^ Escherichia phage vB_EcoM_G2540-3, complete genome.|neighbours:ID:QBO65594.1(-1),ID:QBO65596.1(-1)|neighbour_genes:putative recombinati..,putative baseplate h..|
MANINKLYSDIDPEMKMDWDKDVSRSLGLRSIKNSLLGIITTRKGSRPFDPEFGCDLSDQLFENMTPLTADTVERNIESAVRNYEPRIDKLAVNVIPVYDDYTLIVEIRFSVIDNPDDIEQIKLQLASSNRV
> |[Tevenvirinae _Escherichia_phage_vB_EcoM_G2540]||_Escherichia_phage_vB_EcoM_G2540.gb|Phage baseplate wedg..|399|MK327936.1(168886):112192-112590:-1 ^RAST2:fig|1198136.92.peg.200^ Tevenvirinae _Escherichia_phage_vB_EcoM_G2540|neighbours:(-1),(-1)|neighbour_genes:Single stranded DNA-..,Phage baseplate asse..|
MSNINKLYSDIDPEMKMDWNKDVSRSLGLRSIKNSLLGIITTRKGSRPFDPEFGCDLSDQLFENMTPLTADTVERNIESAVRNYEPRIDKLAVNVIPVYDDYTLIVEIRFSVIDNPDDIEQIKLQLASSNRV
>ID:QBO64509.1 |[Escherichia phage vB_EcoM_G29]||_Escherichia_phage_vB_EcoM_G29_.gbk|putative baseplate w..|399|MK327940(168241):113256-113654:-1 ^^ Escherichia phage vB_EcoM_G29, complete genome.|neighbours:ID:QBO64508.1(-1),ID:QBO64510.1(-1)|neighbour_genes:putative recombinati..,putative baseplate h..|
MANINKLYSDIDPEMKMDWNKDVSRSLGLRSIKNSLLGIITTRKGSRPFDPEFGCDLSDQLFENMTPLTADTVERNIESAVRNYEPRIDKLAVNVIPVYDDYTLIVEIRFSVIDNPDDIEQIKLQLASSNRV
> |[Tevenvirinae _Escherichia_phage_vB_EcoM_G37-3]||_Escherichia_phage_vB_EcoM_G37-3.gb|Phage baseplate wedg..|387|MK327941.1(167832):106811-107197:-1 ^RAST2:fig|1198136.91.peg.195^ Tevenvirinae _Escherichia_phage_vB_EcoM_G37-3|neighbours:(-1),(-1)|neighbour_genes:Single stranded DNA-..,Phage baseplate hub ..|
MATINQMYTDLDLNISRSWNNDVKKNIGIKAVKDSILLIVTTRKGSRPFDPLFGCDLNKSLFENMNPLTVDTLSKNINEAIRNYEPRVRNLTVEVTPQYDDNSIIVSIYFSVIDNPDDLEQLRIRLAK
> |[Tevenvirinae _Escherichia_phage_vB_EcoM_GG4498]||_Escherichia_phage_vB_EcoM_G4498.gb|Phage baseplate wedg..|399|MK327939.1(167826):112714-113112:-1 ^RAST2:fig|1198136.93.peg.199^ Tevenvirinae _Escherichia_phage_vB_EcoM_GG4498|neighbours:(-1),(-1)|neighbour_genes:Single stranded DNA-..,Phage baseplate asse..|
MANINKLYSDIDPEMKMDWNKDVSRSLGLRSIKNSLLGIITTRKGSRPFDPEFGCDLSDQLFENMTPLTADTVERNIESAVRNYEPRIDKLAVNVIPVYDDYTLIVEIRFSVIDNPDDIEQIKLQLASSNRV
>ID:QBO65880.1 |[Escherichia phage vB_EcoM_G4500]||_Escherichia_phage_vB_EcoM_G4500_.gbk|putative baseplate w..|399|MK327945(168363):113201-113599:-1 ^^ Escherichia phage vB_EcoM_G4500, complete genome.|neighbours:ID:QBO65879.1(-1),ID:QBO65881.1(-1)|neighbour_genes:putative recombinati..,putative baseplate h..|
MANINKLYSDIDPEMKMDWNKDVSRSLGLRSIKNSLLGIITTRKGSRPFDPEFGCDLSDQLFENMTPLTADTVERNIESAVRNYEPRIDKLAVNVIPVYDDYTLIVEIRFSVIDNPDDIEQIKLQLASSNRV
>ID:QBO66156.1 |[Escherichia phage vB_EcoM_G4507]||_Escherichia_phage_vB_EcoM_G4507_.gbk|putative baseplate w..|399|MK327946(168828):113320-113718:-1 ^^ Escherichia phage vB_EcoM_G4507, complete genome.|neighbours:ID:QBO66155.1(-1),ID:QBO66157.1(-1)|neighbour_genes:putative recombinati..,putative baseplate h..|
MANINKLYSDIDPEMKMDWNKDVSRSLGLRSIKNSLLGIITTRKGSRPFDPEFGCDLSDQLFENMTPLTADTVERNIESAVRNYEPRIDKLAVNVIPVYDDYTLIVEIRFSVIDNPDDIEQIKLQLASSNRV
>ID:QBO65056.1 |[Escherichia phage vB_EcoM_G50]||_Escherichia_phage_vB_EcoM_G50_.gbk|putative baseplate w..|399|MK327942(167728):111592-111990:-1 ^^ Escherichia phage vB_EcoM_G50, complete genome.|neighbours:ID:QBO65055.1(-1),ID:QBO65057.1(-1)|neighbour_genes:putative recombinati..,putative baseplate h..|
MANINKLYSDIDPEMKMDWDKDVSRSLGLRSIKNSLLGIITTRKGSRPFDPEFGCDLSDQLFENMTPLTADTVERNIESAVRNYEPRIDKLAVNVIPVYDDYTLIVEIRFSVIDNPDDIEQIKLQLASSNRV
> |[Tevenvirinae _Escherichia_phage_vB_EcoM_G5211]||_Escherichia_phage_vB_EcoM_G5211.gb|Phage baseplate wedg..|387|MK327947.1(164278):106888-107274:-1 ^RAST2:fig|1198136.94.peg.186^ Tevenvirinae _Escherichia_phage_vB_EcoM_G5211|neighbours:(-1),(-1)|neighbour_genes:Single stranded DNA-..,Phage baseplate hub ..|
MATINQMYTDLDLNISRSWNNDVKKNIGIKAVKDSILLIVTTRKGSRPFDPLFGCDLNKSLFENMNPLTVDTLSKNINEAIRNYEPRVRNLTVEVTPQYDDNSIIVSIYFSVIDNPDDLEQLRIRLAK
>ID:QBO65334.1 |[Escherichia phage vB_EcoM_G53]||_Escherichia_phage_vB_EcoM_G53_.gbk|putative baseplate w..|399|MK327943(167834):115888-116286:-1 ^^ Escherichia phage vB_EcoM_G53, complete genome.|neighbours:ID:QBO65333.1(-1),ID:QBO65335.1(-1)|neighbour_genes:recombination, repai..,putative baseplate h..|
MSNINKLYSDIDPEMRMDWNKDVARSVGLRSIKNSLLGIVTTRKGSRPFDPEFGCDLVDELFENMTPLTADTIERNIQAAVRNYEPRIDKLSVSVTPVYDDYTVIVEIRFSVVDNPDDIEQIKLQLASSNRV
>ID:QBQ80068.1 |[Escherichia phage vB_EcoM_G8]||_Escherichia_phage_vB_EcoM_G8_.gbk|putative baseplate w..|399|MK373787(169650):113683-114081:-1 ^^ Escherichia phage vB_EcoM_G8, complete genome.|neighbours:ID:QBQ80067.1(-1),ID:QBQ80069.1(-1)|neighbour_genes:recombination, repai..,putative baseplate h..|
MANINKLYSDIDPEMKMDWNKDVSRSLGLRSIKNSLLGIITTRKGSRPFDPEFGCDLSDQLFENMTPLTADTVERNIESAVRNYEPRIDKLSVNVIPVYDDYTLIVEIRFSVIDNPDDIEQIKLQLASSNRV
>ID:QBQ77969.1 |[Escherichia phage vB_EcoM_G9062]||_Escherichia_phage_vB_EcoM_G9062_.gbk|putative baseplate w..|399|MK373779(168670):113040-113438:-1 ^^ Escherichia phage vB_EcoM_G9062, complete genome.|neighbours:ID:QBQ77968.1(-1),ID:QBQ77970.1(-1)|neighbour_genes:putative recombinati..,putative baseplate h..|
MANINKLYSDIDPEMKMDWNKDVSRSLGLRSIKNSLLGIITTRKGSRPFDPEFGCDLSDQLFENMTPLTADTVERNIESAVRNYEPRIDKLAVNVIPVYDDYTLIVEIRFSVIDNPDDIEQIKLQLASSNRV
>ID:AXC34106.1 |[Escherichia phage vB_EcoM_JB75]||_Escherichia_phage_vB_EcoM_JB75_.gbk|baseplate wedge subu..|399|MH355584(167208):54523-54921:1 ^^ Escherichia phage vB_EcoM_JB75, complete genome.|neighbours:ID:AXC34054.1(1),ID:AXC34102.1(1)|neighbour_genes:baseplate hub,recombination, repai..|
MANINKLYSDIDPEMKMDWNKDVSRSLGLRSIKNSLLGIITTRKGSRPFDPEFGCDLSDQLFENMTPLTADTVERNIESAVRNYEPRIDKLAVNVIPVYDDYTLIVEIRFSVIDNPDDIEQIKLQLASSNRV
>ID:YP_009037580.1 |[Escherichia phage vB_EcoM_JS09]||_Escherichia_phage_vB_EcoM_JS09_.gbk|baseplate wedge subu..|399|NC_024124(169148):53492-53890:1 ^GeneID:19524969^ Escherichia phage vB_EcoM_JS09, complete genome.|neighbours:ID:YP_009037579.1(1),ID:YP_009037581.1(1)|neighbour_genes:baseplate hub subuni..,recombination, repai..|
MSNINKLYSDIDPEMRMDWNKDVARSVGLRSIKNSLLGIVTTRKGSRPFDPEFGCDLVDELFENMTPLTADTIERNIQAAVRNYEPRIDKLSVSVTPVYDDYTVIVEIRFSVVDNPDDIEQIKLQLASSNRV
>ID:QBQ78472.1 |[Escherichia phage vB_EcoM_KAW1E185]||_Escherichia_phage_vB_EcoM_KAW1E185_.gbk|putative baseplate w..|399|MK373781(164987):111810-112208:-1 ^^ Escherichia phage vB_EcoM_KAW1E185, complete genome.|neighbours:ID:QBQ78471.1(-1),ID:QBQ78473.1(-1)|neighbour_genes:recombination, repai..,putative baseplate h..|
MANINKLYSDIDPEMKMDWDKDVSRSLGLRSIKNSLLGIITTRKGSRPFDPEFGCDLSDQLFENMTPLTADTVERNIESAVRNYEPRIDKLAVNVIPVYDDYTLIVEIRFSVIDNPDDIEQIKLQLASSNRV
> |[Tevenvirinae Escherichia_phage_vB_EcoM_KAW3E185]||_Escherichia_phage_vB_EcoM_KAW3E185.gb|Phage baseplate wedg..|399|MK373782.1(170187):117029-117427:-1 ^RAST2:fig|1198136.54.peg.201^ Tevenvirinae Escherichia_phage_vB_EcoM_KAW3E185|neighbours:(-1),(-1)|neighbour_genes:Single stranded DNA-..,Phage baseplate asse..|
MSNINKLYSDIDPEMRMDWNKDVARSVGLRSIKNSLLGIVTTRKGSRPFDPEFGCDLVDELFENMTPLTADTIERNIQAAVRNYEPRIDKLSVSVTPVYDDYTVIVEIRFSVVDNPDDIEQIKLQLASSNRV
>ID:QBQ79247.1 |[Escherichia phage vB_EcoM_MM02]||_Escherichia_phage_vB_EcoM_MM02_.gbk|putative baseplate w..|399|MK373784(169201):117574-117972:-1 ^^ Escherichia phage vB_EcoM_MM02, complete genome.|neighbours:ID:QBQ79246.1(-1),ID:QBQ79248.1(-1)|neighbour_genes:recombination, repai..,putative baseplate h..|
MSNINKLYSDIDPEMRMDWNKDVARSVGLRSIKNSLLGIVTTRKGSRPFDPEFGCDLVDELFENMTPLTADTIERNIQAAVRNYEPRIDKLSVSVTPVYDDYTVIVEIRFSVVDNPDDIEQIKLQLASSNRV
>ID:QBQ79516.1 |[Escherichia phage vB_EcoM_OE5505]||_Escherichia_phage_vB_EcoM_OE5505_.gbk|putative baseplate w..|396|MK373785(168756):113241-113636:-1 ^^ Escherichia phage vB_EcoM_OE5505, complete genome.|neighbours:ID:QBQ79515.1(-1),ID:QBQ79517.1(-1)|neighbour_genes:putative recombinati..,putative baseplate h..|
MAINKLYSDIDPEMKMDWNKDVSRSLGLRSIKNSLLGIITTRKGSRPFDPEFGCDLSDQLFENMTPLTADTVERNIESAVRNYEPRIDKLAVNVIPVYDDYTLIVEIRFSVIDNPDDIEQIKLQLASSNRV
> |[Tevenvirinae _Escherichia_phage_vB_EcoM_PhAPEC2]||_Escherichia_phage_vB_EcoM_PhAPEC2.gb|Phage baseplate wedg..|399|NC_024794.1(167318):116186-116584:-1 ^RAST2:fig|1198136.124.peg.197^ Tevenvirinae _Escherichia_phage_vB_EcoM_PhAPEC2|neighbours:(-1),(-1)|neighbour_genes:Single stranded DNA-..,Phage baseplate asse..|
MSNINKLYSDIDPEMRMDWNKDVARSVGLRSIKNSLLGIVTTRKGSRPFDPEFGCDLVDELFENMTPLTADTIERNIQAAVRNYEPRIDKLSVSVTPVYDDYTVIVEIRFSVVDNPDDIEQIKLQLASSNRV
>ID:QBQ79799.1 |[Escherichia phage vB_EcoM_R5505]||_Escherichia_phage_vB_EcoM_R5505_.gbk|putative baseplate w..|399|MK373786(167317):113001-113399:-1 ^^ Escherichia phage vB_EcoM_R5505, complete genome.|neighbours:ID:QBQ79798.1(-1),ID:QBQ79800.1(-1)|neighbour_genes:recombination, repai..,putative baseplate h..|
MSNINKLYSDIDPEMKMDWNKDVSRSLGLRSIKNSLLGIITTRKGSRPFDPEFGCDLSDQLFENMTPLTADTVERNIESAVRNYEPRIDKLAVNVIPVYDDYTLIVEIRFSVIDNPDDIEQIKLQLASSNRV
>ID:QBQ77208.1 |[Escherichia phage vB_EcoM_WFK]||_Escherichia_phage_vB_EcoM_WFK_.gbk|putative baseplate w..|399|MK373775(164590):110960-111358:-1 ^^ Escherichia phage vB_EcoM_WFK, complete genome.|neighbours:ID:QBQ77207.1(-1),ID:QBQ77209.1(-1)|neighbour_genes:recombination, repai..,putative baseplate h..|
MSNINKLYSDIDPEMRMDWNKDVARSVGLRSIKNSLLGIVTTRKGSRPFDPEFGCDLVDELFENMTPLTADTIERNIQAAVRNYEPRIDKLSVSVTPVYDDYTVIVEIRFSVVDNPDDIEQIKLQLASSNRV
>ID:QBQ76947.1 |[Escherichia phage vB_EcoM_WFL6982]||_Escherichia_phage_vB_EcoM_WFL6982_.gbk|putative baseplate w..|399|MK373774(164279):110960-111358:-1 ^^ Escherichia phage vB_EcoM_WFL6982, complete genome.|neighbours:ID:QBQ76946.1(-1),ID:QBQ76948.1(-1)|neighbour_genes:putative recombinati..,putative baseplate h..|
MSNINKLYSDIDPEMRMDWNKDVARSVGLRSIKNSLLGIVTTRKGSRPFDPEFGCDLVDELFENMTPLTADTIERNIQAAVRNYEPRIDKLSVSVTPVYDDYTVIVEIRFSVVDNPDDIEQIKLQLASSNRV
>ID:QBQ77700.1 |[Escherichia phage vB_EcoM_WFbE185]||_Escherichia_phage_vB_EcoM_WFbE185.gbk|putative baseplate w..|399|MK373778(170429):117003-117401:-1 ^^ Escherichia phage vB_EcoM_WFbE185, complete genome.|neighbours:ID:QBQ77699.1(-1),ID:QBQ77701.1(-1)|neighbour_genes:putative recombinati..,putative baseplate h..|
MSNINKLYSDIDPEMRMDWNKDVARSVGLRSIKNSLLGIVTTRKGSRPFDPEFGCDLVDELFENMTPLTADTIERNIQAAVRNYEPRIDKLSVSVTPVYDDYTVIVEIRFSVVDNPDDIEQIKLQLASSNRV
>ID:YP_007004927.1 |[Escherichia phage wV7]||_Escherichia_phage_wV7_.gbk|baseplate wedge subu..|399|NC_019505(166452):111505-111903:-1 ^GeneID:14010721^ Escherichia phage wV7, complete genome.|neighbours:ID:YP_007004926.1(-1),ID:YP_007004928.1(-1)|neighbour_genes:recombination, repai..,baseplate hub subuni..|
MANINKLYSDIDPEMKMDWNKDVSRSLGLRSIKNSLLGIITTRKGSRPFDPEFGCDLSDQLFENMTPLTADTVERNIESAVRNYEPRIDKLAVNVIPVYDDYTLIVEIRFSVIDNPDDIEQIKLQLASSNRV
> |[Tevenvirinae Escherichia_virus_KFS-EC]||_Escherichia_virus_KFS-EC.gb|Phage baseplate wedg..|387|MH560358.1(164715):49142-49528:-1 ^RAST2:fig|1198136.83.peg.76^ Tevenvirinae Escherichia_virus_KFS-EC|neighbours:(-1),(-1)|neighbour_genes:Single stranded DNA-..,Phage baseplate asse..|
MATINQMYTDLDLNISRSWNNDVKKNIGIKAVKDSILLIVTTRKGSRPFDPLFGCDLNKSLFENMNPLTVDTLSKNINEAIRNYEPRVRNLTVEVTPQYDDNSIIVSIYFSVIDNPDDLEQLRIRLAK
>ID:QDK04314.1 |[Escherichia virus VEc20]||_Escherichia_virus_VEc20_.gbk|vec20_184|399|MN022785(167532):112064-112462:-1 ^^ Escherichia virus VEc20, complete genome.|neighbours:ID:QDK04313.1(-1),ID:QDK04315.1(-1)|neighbour_genes:vec20_183,vec20_185|
MANINKLYSDIDPEMKMDWDKDVSRSLGLRSIKNSLLGIITTRKGSRPFDPEFGCDLSDQLFENMTPLTADTVERNIESAVRNYEPRIDKLAVNVIPVYDDYTLIVEIRFSVIDNPDDIEQIKLQLASSNRV
>ID:VCU44491.1 |[Escherichia virus vB_Eco_mar005P1]|vB_Eco_mar005P1|_Escherichia_virus_vB_Eco_mar005P1_.gbk|25|399|LR027390(167773):49745-50143:-1 ^^ Escherichia virus vB_Eco_mar005P1 genome assembly, chromosome: 1.|neighbours:ID:VCU44490.1(-1),ID:VCU44492.1(-1)|neighbour_genes:uvsY,baseplate hub subuni..|
MSNINKLYSDIDPEMRMDWNKDVARSVGLRSIKNSLLGIVTTRKGSRPFDPEFGCDLVDELFENMTPLTADTIERNIQAAVRNYEPRIDKLSVSVTPVYDDYTVIVEIRFSVVDNPDDIEQIKLQLASSNRV
>ID:VCU44459.1 |[Escherichia virus vB_Eco_mar005P1]|vB_Eco_mar006P2|_Escherichia_virus_vB_Eco_mar005P1_strain_vB_Eco_mar006P2_.gbk|25|399|LR027387(167773):150640-151038:-1 ^^ Escherichia virus vB_Eco_mar005P1 strain vB_Eco_mar006P2 genome assembly, chromosome: 1.|neighbours:ID:VCU44458.1(-1),ID:VCU44460.1(-1)|neighbour_genes:uvsY,baseplate hub subuni..|
MSNINKLYSDIDPEMRMDWNKDVARSVGLRSIKNSLLGIVTTRKGSRPFDPEFGCDLVDELFENMTPLTADTIERNIQAAVRNYEPRIDKLSVSVTPVYDDYTVIVEIRFSVVDNPDDIEQIKLQLASSNRV
>ID:VCU43263.1 |[Escherichia virus vB_Eco_mar005P1]|vB_Eco_mar007P3|_Escherichia_virus_vB_Eco_mar005P1_strain_vB_Eco_mar007P3_.gbk|25|399|LR027383(167651):72631-73029:-1 ^^ Escherichia virus vB_Eco_mar005P1 strain vB_Eco_mar007P3 genome assembly, chromosome: 1.|neighbours:ID:VCU43262.1(-1),ID:VCU43264.1(-1)|neighbour_genes:uvsY,baseplate hub subuni..|
MSNINKLYSDIDPEMRMDWNKDVARSVGLRSIKNSLLGIVTTRKGSRPFDPEFGCDLVDELFENMTPLTADTIERNIQAAVRNYEPRIDKLSVSVTPVYDDYTVIVEIRFSVVDNPDDIEQIKLQLASSNRV
>ID:VCU43971.1 |[Escherichia virus vB_Eco_mar005P1]|vB_Eco_mar008P4|_Escherichia_virus_vB_Eco_mar005P1_strain_vB_Eco_mar008P4_.gbk|25|399|LR027386(167773):55412-55810:-1 ^^ Escherichia virus vB_Eco_mar005P1 strain vB_Eco_mar008P4 genome assembly, chromosome: 1.|neighbours:ID:VCU43970.1(-1),ID:VCU43972.1(-1)|neighbour_genes:uvsY,baseplate hub subuni..|
MSNINKLYSDIDPEMRMDWNKDVARSVGLRSIKNSLLGIVTTRKGSRPFDPEFGCDLVDELFENMTPLTADTIERNIQAAVRNYEPRIDKLSVSVTPVYDDYTVIVEIRFSVVDNPDDIEQIKLQLASSNRV
>ID:VCU44810.1 |[Escherichia virus vB_Eco_mar005P1]|vB_Eco_mar009P5|_Escherichia_virus_vB_Eco_mar005P1_strain_vB_Eco_mar009P5_.gbk|25|399|LR027391(167658):73897-74295:1 ^^ Escherichia virus vB_Eco_mar005P1 strain vB_Eco_mar009P5 genome assembly, chromosome: 1.|neighbours:ID:VCU44809.1(1),ID:VCU44811.1(1)|neighbour_genes:baseplate hub subuni..,uvsY|
MSNINKLYSDIDPEMRMDWNKDVARSVGLRSIKNSLLGIVTTRKGSRPFDPEFGCDLVDELFENMTPLTADTIERNIQAAVRNYEPRIDKLSVSVTPVYDDYTVIVEIRFSVVDNPDDIEQIKLQLASSNRV
>ID:AUV57537.1 |[Klebsiella phage KP1]||_Klebsiella_phage_KP1_.gbk|baseplate wedge subu..|411|MG751100(167989):103547-103957:-1 ^^ Klebsiella phage KP1, complete genome.|neighbours:ID:AUV57536.1(-1),ID:AUV57538.1(-1)|neighbour_genes:recombination repair..,baseplate hub subuni..|
MSNIDKLYSDLDPEMRLAWDTDVSKTVGARSVKNSLLGIITTRKGSRPFDPAFGCDITNELFENMTPLTGDTIKRNIVSAVRNYEPRINRLSVDVLPLYDDNAIIVTVQFSIVDDPDTLERIRIQMRSNANSSSRV
>ID:APD20589.1 |[Klebsiella phage KPV15]|KPV15|_Klebsiella_phage_KPV15_.gbk|baseplate wedge subu..|219|KY000080(167034):124166-124384:-1 ^^ Klebsiella phage KPV15, complete genome.|neighbours:ID:APD20588.1(-1),ID:APD20590.1(-1)|neighbour_genes:single stranded DNA-..,baseplate hub assemb..|
MSNIDKLYSDLDPEMRLAWDTDVSKTVGARSVKNSLLGIITTRKGSRPFDPAFGCDITNELFENMTPLLVIR
> |[Tevenvirinae Klebsiella_phage_Marfa]||_Klebsiella_phage_Marfa.gb|Phage baseplate wedg..|393|MN044033.1(168532):113340-113732:-1 ^RAST2:fig|1198136.82.peg.208^ Tevenvirinae Klebsiella_phage_Marfa|neighbours:(-1),(-1)|neighbour_genes:Single stranded DNA-..,Phage baseplate asse..|
MNIDHMYSDLDPDLRMAWDKDVARTVGARAVKNSILGIITTRKGSRPFNPDFGCSLSDELFENMTPLTADTIQRNIVSAIQTYEPRVERLRVEVLALYDDNAVVVTVMFSIVDDPDVLERIKIKLRASRQ
>ID:YP_009194352.1 |[Klebsiella phage Matisse]||_Klebsiella_phage_Matisse_.gbk|baseplate wedge subu..|393|NC_028750(176081):65530-65922:1 ^GeneID:26613291^ Klebsiella phage Matisse, complete genome.|neighbours:ID:YP_009194351.1(1),ID:YP_009194353.1(-1)|neighbour_genes:baseplate hub assemb..,hypothetical protein|
MGVNLRLLYSDIEPNMQRDWNNDVAASKGAAAVRNSLIGIVTTIKGTRPFDSNFGCAISDMLFENMNPLTAESIRTSIVSAIRTYEPRVYNLSVEVIPQYDDNSVTVTIYYSIIDDPDDVEQIKLQLSAS
>ID:AWY07087.1 |[Klebsiella phage Mineola]||_Klebsiella_phage_Mineola_.gbk|baseplate wedge subu..|411|MH333064(166130):113295-113705:-1 ^^ Klebsiella phage Mineola, complete genome.|neighbours:ID:AWY07086.1(-1),ID:AWY07088.1(-1)|neighbour_genes:recombination, repai..,baseplate hub subuni..|
MSNIDKLYSDLDPEMRLAWDTDVSKTVGARSVKNSLLGIITTRKGSRPFDPAFGCDITNELFENMTPLTGDTIKRNIVSAVRNYEPRINRLSVDVLPLYDDNAIIVTVQFSIVDDPDTLERIRIQMRSNANSSSRV
>ID:YP_009607304.1 |[Klebsiella phage Miro]||_Klebsiella_phage_Miro_.gbk|base plate wedge sub..|393|NC_041981(176055):65407-65799:1 ^GeneID:40083313^ Klebsiella phage Miro, complete genome.|neighbours:ID:YP_009607303.1(1),ID:YP_009607305.1(-1)|neighbour_genes:baseplate hub assemb..,hypothetical protein|
MGVNLRLLYSDIEPNMQRDWNNDVAASKGAAAVRNSLIGIVTTIKGTRPFDSNFGCAISDMLFENMNPLTAESIRTSIVSAIRTYEPRVYNLSVEVIPQYDDNSVTVTIYYSIIDDPDDVEQIKLQLSAS
> |[Tevenvirinae _Klebsiella_phage_PKO111]||_Klebsiella_phage_PKO111.gb|baseplate wedge subu..|411|NC_031095.1(168758):160627-161037:1 ^RAST2:fig|1198136.84.peg.293^ Tevenvirinae _Klebsiella_phage_PKO111|neighbours:(1),(1)|neighbour_genes:Phage baseplate hub ..,Single stranded DNA-..|
MSNIDKLYSDLDPEMRLAWDTDVSKTVGARSVKTSLLGIITTRKGSRPFDPAFGCDITNELFENMTPLTGDTIKRNIVSAVRNYEPRINRLSVDVLPLYDDNAIIVTVQFSIVDDPDTLERIRIQMRSNANSSSRV
>ID:YP_009288875.1 |[Klebsiella phage vB_KpnM_KpV477]||_Klebsiella_phage_vB_KpnM_KpV477_.gbk|putative baseplate h..|411|NC_031087(168272):117028-117438:-1 ^GeneID:29067180^ Klebsiella phage vB_KpnM_KpV477, complete genome.|neighbours:ID:YP_009288874.1(-1),ID:YP_009288876.1(-1)|neighbour_genes:putative recombinati..,putative baseplate h..|
MSNIDKLYSDLDPEMRLAWDTDVSKTVGARSVKNSLLGIITTRKGSRPFDPAFGCDITNELFENMTPLTGDTIKRNIVSAVRNYEPRINRLSVDVLPLYDDNAIIVTVQFSIVDDPDTLERIRIQMRSNANSSSRV
>ID:AUO78846.1 |[Klebsiella phage vB_Kpn_F48]||_Klebsiella_phage_vB_Kpn_F48.gbk|baseplate wedge subu..|390|MG746602(170764):121525-121914:1 ^^ Klebsiella phage vB_Kpn_F48, complete genome.|neighbours:ID:AUO78845.1(1),ID:AUO78847.1(1)|neighbour_genes:baseplate hub assemb..,single stranded DNA-..|
MNIDNMYSDLDPDLRMAWDKDVARTVGARAVKNSILGIITTRKGSRPFNPDFGCSLSDELFENMTPLTADTIQRNIVSAIQTYEPRVERLRVEVLALYDDNAVVVTVMFSIVDDPDVLERIKIKLRASR
> |[Tevenvirinae Morganella_phage_vB_MmoM_MP1]||_Morganella_phage_vB_MmoM_MP1.gb|Phage baseplate wedg..|378|NC_031020.1(163201):114981-115358:1 ^RAST2:fig|1198136.47.peg.207^ Tevenvirinae Morganella_phage_vB_MmoM_MP1|neighbours:(1),(-1)|neighbour_genes:hypothetical protein,hypothetical protein|
MNLLYSDLDPGLNKAWDNDVQKIRGARAVKMSLLGIILTKKGTRAFDPEFGCDIDGQLFENMSPLIADTIERNIKLAIRDYEPRIDKLSVNVIALHDSNAIIVEVIFSIVDNPDVLEQIKLRLTQ
>ID:YP_009211630.1 |[Pectobacterium bacteriophage PM2]||_Pectobacterium_bacteriophage_PM2.gbk|baseplate wedge subu..|390|NC_028940(170286):119189-119578:-1 ^GeneID:26638102^ Pectobacterium bacteriophage PM2, complete genome.|neighbours:ID:YP_009211629.1(-1),ID:YP_009211631.1(-1)|neighbour_genes:recombination repair..,baseplate hub subuni..|
MNINFLYSDLSPDMTQDYKRDVNRVVGARAVKNSLLGIITTRKASRPFYPEFGCDITDQLFENINPLIADTIQKNIVSAVRNFEPRISTLNVRVTPIYDDNAIVVTVQFSIVDDPDTLEQIRIQMAKNG
>ID:QBP35530.1 |[Phage NC-G]||_Phage_NC-G.gbk|baseplate wedge subu..|390|MK310184(170164):57583-57972:-1 ^^ Phage NC-G, complete genome.|neighbours:ID:QBP35529.1(-1),ID:QBP35531.1(-1)|neighbour_genes:single stranded DNA-..,baseplate hub subuni..|
MNIDKMYSDLDPEMRTSWNRDVAKATGARAVKNSLLGIITTRKGSRPFMPEFGCDISNQLFENITPLITDTIKRNIVSAVRNFEPRISALAVGVTPVYDDNSIIVTVQFSIVDDPDTLEQIRIQLSQSG
> |[Tevenvirinae _Proteus_phage_phiP4-3]||_Proteus_phage_phiP4-3.gb|Phage baseplate wedg..|387|MG696114.1(167849):48064-48450:-1 ^RAST2:fig|1198136.86.peg.81^ Tevenvirinae _Proteus_phage_phiP4-3|neighbours:(-1),(-1)|neighbour_genes:UvsY recombination r..,hypothetical protein|
MSKMNVLYSDLDPKMEKGWDKDLHKVVGDRAVKNSILGIISTRKGSRPFDPEFGCNITDQLFENMSPLIEDTIERSIVSAIKNYEPRVQRLKVSVTALYDSNSIVVDIIFSIVDNPDTLEQIKVQLSK
> |[Tevenvirinae _Proteus_phage_vB_PmiM_Pm5461]||_Proteus_phage_vB_PmiM_Pm5461.gb|Phage baseplate wedg..|387|NC_028762.1(161989):113855-114241:1 ^RAST2:fig|1198136.85.peg.193^ Tevenvirinae _Proteus_phage_vB_PmiM_Pm5461|neighbours:(1),(1)|neighbour_genes:hypothetical protein,UvsY recombination r..|
MSKMNVLYSDLDPKMEKGWDKDLHKVVGDRAVKNSILGIISTRKGSRPFDPEFGCNITDQLFENMSPLIEDTIERSIVSAIKNYEPRVQRLKVSVTTLYDSNSIIVDIIFSIVDNPDTLEQIKVQLSK
> |[Tevenvirinae _Pseudomonas_phage_PspYZU05]||_Pseudomonas_phage_PspYZU05.gb|Phage baseplate wedg..|396|KY971610.1(166442):108587-108982:-1 ^RAST2:fig|1198136.88.peg.153^ Tevenvirinae _Pseudomonas_phage_PspYZU05|neighbours:(-1),(-1)|neighbour_genes:recombination, repai..,hypothetical protein|
MILDNLYVDLDPKMSMSWDKDIAASKGVRAVKNSMLAIITTRKGSRPFYPDFGCNMSDQLFENMNPLTADTLERNIVSSIRSYEPRVSRLLVRAVPDYDNNSIQVEIRFSIIDNPDIVEQLKLNLRKRAAL
>ID:YP_009615664.1 |[Salmonella phage Melville]||_Salmonella_phage_Melville_.gbk|baseplate wedge subu..|396|NC_042044(159323):107313-107708:-1 ^GeneID:40092139^ Salmonella phage Melville, complete genome.|neighbours:ID:YP_009615663.1(-1),ID:YP_009615665.1(-1)|neighbour_genes:UvsY-like recombinat..,baseplate hub subuni..|
MADIKNLYSDIDPEFKMDWDKDVARSRGLRAIKNSLLGIITTRKGSRPFDPNFGCSLTDQLFENMTPLTADTVQRNIESSIRAYEPRVRYLAVNVTPVYDDYTLIVEVQFSVVDNPDDIEQIKLQLASSNR
>ID:YP_007501222.1 |[Salmonella phage vB_SenMS16]||_Salmonella_phage_S16_.gbk|baseplate wedge subu..|396|NC_020416(160221):108358-108753:-1 ^GeneID:14675423^ Salmonella phage S16, complete genome.|neighbours:ID:YP_007501221.1(-1),ID:YP_007501223.1(-1)|neighbour_genes:recombination, repai..,baseplate hub subuni..|
MADIKNLYSDIDPEFKMDWDKDVARSRGLRAIKNSLLGIITTRKGSRPFDPNFGCSLTDQLFENMTPLTADTVQRNIESSIRAYEPRIRYLAVNVTPVYDDYTLIVEVQFSVVDNPDDIEQIKLQLASSNR
> |[Tevenvirinae _Salmonella_phage_STML-198]||_Salmonella_phage_STML-198.gb|Phage baseplate wedg..|396|NC_027344.1(158099):148048-148443:-1 ^RAST2:fig|1198136.87.peg.263^ Tevenvirinae _Salmonella_phage_STML-198|neighbours:(-1),(-1)|neighbour_genes:hypothetical protein,hypothetical protein|
MADIKNLYSDIDPEFKMDWDKDVARSRGLRAIKNSLLGIITTRKGSRPFDPNFGCSLTDQLFENMTPLTADTVQRNIESSIRAYEPRVRYLAVNVTPVYDDYTLIVEVQFSVVDNPDDIEQIKLQLASSNR
> |[Tevenvirinae Salmonella phage STP4-a]||_Salmonella_phage_STP4-a.gb|Phage baseplate wedg..|396|NC_026607.2(159914):109648-110043:-1 ^RAST2:fig|1198136.48.peg.197^ Tevenvirinae Salmonella phage STP4-a|neighbours:(-1),(-1)|neighbour_genes:hypothetical protein,hypothetical protein|
MADIKNLYSDIDPEFKMDWDKDVARSRGLRAIKNSLLGIITTRKGSRPFDPNFGCSLTDQLFENMTPLTADTVQRNIESSIRAYEPRIRYLAVNVTPVYDDYTLIVEVQFSVVDNPDDIEQIKLQLASSNR
> |[Tevenvirinae Salmonella_phage_vB_SnwM_CGG4-1]||_Salmonella_phage_vB_SnwM_CGG4-1.gb|Phage baseplate wedg..|396|NC_031065.1(159878):108172-108567:-1 ^RAST2:fig|1198136.78.peg.192^ Tevenvirinae Salmonella_phage_vB_SnwM_CGG4-1|neighbours:(-1),(-1)|neighbour_genes:hypothetical protein,hypothetical protein|
MADIKNLYSDIDPEFKMDWDKDVARARGLRAIKNSLLGIITTRKGSRPFDPNFGCSLTDQLFENMTPLTADTVQRNIESAVRAYEPRIRYLAVNVTPVYDDYTLIVEIQFSVVDNPDDIEQIKLQLASSNR
> |[Tevenvirinae Serratia phage PS2]||_Serratia_phage_PS2.gb|Phage baseplate wedg..|456|KJ025957.1(167266):116776-117231:-1 ^RAST2:fig|1198136.49.peg.216^ Tevenvirinae Serratia phage PS2|neighbours:(-1),(-1)|neighbour_genes:recombination, repai..,hypothetical protein|
MWQYRNPCNFRLCTIHETDRGVMNLKLLYSDIDPDMNMAWDKDVSVSTGARAVKNSLLGIVLTRKGSRPFMPTFGCDLMDSLFENLTPLAADTIQKNIFTAIRNWEPRITDLNVEVQALYDDNSVIVTIRFSILDNPDTLEELKMRLRSGN
>ID:APC45160.1 |[Shigella phage SH7]||_Shigella_phage_SH7_.gbk|baseplate wedge subu..|399|KX828711(164870):109395-109793:-1 ^^ Shigella phage SH7, complete genome.|neighbours:ID:APC45083.1(-1),ID:APC45081.1(-1)|neighbour_genes:repair and ssDNA bin..,baseplate hub subuni..|
MANINKLYSDIDPEMKMDWDKDVSRSLGLRSIKNSLLGIITTRKGSRPFDPEFGCDLSDQLFENMTPLTADTVERNIESAVRNYEPRIDKLSVNVIPVYDDYTLIVEIRFSVIDNPDDIEQIKLQLASSNRV
>ID:YP_009288551.1 |[Shigella phage SHBML-50-1]||_Shigella_phage_SHBML-50-1_.gbk|baseplate wedge subu..|399|NC_031085(166634):113405-113803:-1 ^GeneID:29060641^ Shigella phage SHBML-50-1, complete genome.|neighbours:ID:YP_009288550.1(-1),ID:YP_009288552.1(-1)|neighbour_genes:single stranded DNA-..,baseplate hub assemb..|
MANINKLYSDIDPEMKMDWDKDVSRSLGLRSIKNSLLGIITTRKGSRPFDPEFGCDLSDQLFENMTPLTADTVERNIESAVRNYEPRIDKLSVNVIPVYDDYTLIVEIRFSVIDNPDDIEQIKLQLASSNRV
>ID:YP_009277559.1 |[Shigella phage SHFML-11]||_Shigella_phage_SHFML-11.gbk|baseplate wedge subu..|399|NC_030953(170650):60217-60615:-1 ^GeneID:29056266^ Shigella phage SHFML-11, complete genome.|neighbours:ID:YP_009277558.1(-1),ID:YP_009277560.1(-1)|neighbour_genes:single stranded DNA-..,baseplate hub assemb..|
MANINKLYSDIDPEMKMDWNKDVSRSLGLRSIKNSLLGIITTRKGSRPFDPEFGCDLSDQLFENMTPLTADTVERNIESAVRNYEPRIDKLAVNVIPVYDDYTLIVEIRFSVIDNPDDIEQIKLQLASSNRV
> |[Viruses Shigella phage SHFML-26]||_Shigella_phage_SHFML-26.gb|Phage baseplate wedg..|399|NC_031011.1(168993):9637-10035:-1 ^RAST2:fig|10239.69.peg.14^ Viruses Shigella phage SHFML-26|neighbours:(-1),(-1)|neighbour_genes:Single stranded DNA-..,Phage baseplate hub ..|
MANINKLYSDIDPEMKMDWNKDVSRSLGLRSIKNSLLGIITTRKGSRPFDPEFGCDLSDQLFENMTPLTADTVERNIESAVRNYEPRIGKLAVNVIPVYDDYTLIVEIRFSVIDNPDDIEQIKLQLASSNRV
> |[Tevenvirinae Shigella_phage_SHSML-52-1]||_Shigella_phage_SHSML-52-1.gb|Phage baseplate wedg..|399|NC_031090.1(169621):87886-88284:1 ^RAST2:fig|1198136.79.peg.141^ Tevenvirinae Shigella_phage_SHSML-52-1|neighbours:(1),(1)|neighbour_genes:Phage baseplate asse..,Single stranded DNA-..|
MSNINKLYSDIDPEMCMDWNKDVARSVGLRSIKNSLLGIVTTRKGSRPFDPEFGCDLVDELFENMTPLTADTIERNIQAAVRNYEPRIDKLSVSVTPVYDDYTVIVEIRFSVVDNPDDIEQIKLQLASSNRV
>ID:YP_003934825.1 |[Shigella phage SP18]||_Shigella_phage_SP18.gbk|gp25|375|NC_014595(170605):114195-114569:-1 ^GeneID:9830566^ Shigella phage SP18, complete genome.|neighbours:ID:YP_003934824.1(-1),ID:YP_003934826.1(-1)|neighbour_genes:uvsY,gp26|
MYSDVSPDLSMSWDKDVAKVTGARSVKNSLLGIITTRKGSRPFMPEFGCDISNQLFENITPLITDTIKRNIVSAVRNFEPRISNLRVAVVPMYDDNSIIVTVQFSIVDDPDTLEQIRIQLSQNG
>ID:AUV63864.1 |[Shigella phage Sf20]||_Shigella_phage_Sf20_.gbk|baseplate wedge subu..|387|MF327006(163982):40600-40986:-1 ^^ Shigella phage Sf20, complete genome.|neighbours:ID:AUV63863.1(-1),ID:AUV63865.1(-1)|neighbour_genes:recombination, repai..,baseplate hub subuni..|
MATINQMYTDLDLNISRSWNNDVKKNIGIKAVKDSILLIVTTRKGSRPFDPLFGCDLNKSLFENMNPLTVDTLSKNINEAIRNYEPRVRNLTVEVTPQYDDNSIIVSIYFSVIDNPDDLEQLRIRLAK
>ID:YP_009618994.1 |[Shigella phage Sf21]||_Shigella_phage_Sf21_.gbk|baseplate wedge subu..|399|NC_042077(166002):111100-111498:-1 ^GeneID:40095597^ Shigella phage Sf21, complete genome.|neighbours:ID:YP_009618993.1(-1),ID:YP_009618995.1(-1)|neighbour_genes:recombination, repai..,baseplate hub subuni..|
MANINKLYSDIDPEMKMDWNKDVSRSLGLRSIKNSLLGIITTRKGSRPFDPEFGCDLSDQLFENMTPLTADTVERNIESAVRNYEPRIDKLAVNVIPVYDDYTLIVEIRFSVIDNPDDIEQIKLQLASSNRV
>ID:YP_009614838.1 |[Shigella phage Sf22]||_Shigella_phage_Sf22_.gbk|baseplate wedge subu..|399|NC_042039(166283):57188-57586:-1 ^GeneID:40091253^ Shigella phage Sf22, complete genome.|neighbours:ID:YP_009614837.1(-1),ID:YP_009614839.1(-1)|neighbour_genes:gp85,baseplate hub subuni..|
MSNINKLYSDIDPEMKMDWNKDVSRSLGLRSIKNSLLGIITTRKGSRPFDPEFGCDLSDQLFENMTPLTADTVERNIESAVRNYEPRIDKLAVNVIPVYDDYTLIVEIRFSVIDNPDDIEQIKLQLASSNRV
>ID:ATE86444.1 |[Shigella phage Sf23]||_Shigella_phage_Sf23_.gbk|baseplate wedge subu..|399|MF158046(167678):33658-34056:-1 ^^ Shigella phage Sf23, complete genome.|neighbours:ID:ATE86443.1(-1),ID:ATE86445.1(-1)|neighbour_genes:recombination, repai..,baseplate hub subuni..|
MANINKLYSDIDPEMKMDWNKDVSRSLGLRSIKNSLLGIITTRKGSRPFDPEFGCDLSDQLFENMTPLTADTVERNIESAVRNYEPRIDKLAVNVIPVYDDYTLIVEIRFSVIDNPDDIEQIKLQLASSNRV
>ID:YP_009619118.1 |[Shigella phage Sf24]||_Shigella_phage_Sf24_.gbk|baseplate wedge subu..|399|NC_042078(168112):37575-37973:-1 ^GeneID:40095733^ Shigella phage Sf24, complete genome.|neighbours:ID:YP_009619117.1(-1),ID:YP_009619119.1(-1)|neighbour_genes:recombination, repai..,baseplate hub subuni..|
MANINKLYSDIDPEMKMDWDKDVSRSLGLRSIKNSLLGIITTRKGSRPFDPEFGCDLSDQLFENMTPLTADTVERNIESAVRNYEPRIDKLSVNVIPVYDDYTLIVEIHFSVIDNPDDIEQIKLQLASSNRV
> |[Tevenvirinae Shigella_phage_Sf25]||_Shigella_phage_Sf25.gb|Phage baseplate wedg..|399|MF327009.1(168573):37789-38187:-1 ^RAST2:fig|1198136.80.peg.42^ Tevenvirinae Shigella_phage_Sf25|neighbours:(-1),(-1)|neighbour_genes:Single stranded DNA-..,Phage baseplate asse..|
MANINKLYSDIDPEMKMDWDKDVSRSLGLRSIKNSLLGIITTRKGSRPFDPEFGCDLSDQLFENMTPLTADTVERNIESAVRNYEPRIDKLAVNVIPVYDDYTLIVEIRFSVIDNPDDIEQIKLQLASSNRV
>ID:YP_004415080.1 |[Shigella phage Shfl2]||_Shigella_phage_Shfl2_.gbk|putative baseplate w..|399|NC_015457(165919):110363-110761:-1 ^GeneID:10498943^ Shigella phage Shfl2, complete genome.|neighbours:ID:YP_004415079.1(-1),ID:YP_004415081.1(-1)|neighbour_genes:putative ssDNA bindi..,putative baseplate p..|
MANINKLYSDIDPEMKMDWDKDVSRSLGLRSIKNSLLGIITTRKGSRPFDPEFGCDLSDQLFENMTPLTADTVERNIESAVRNYEPRIDKLAVNVIPVYDDYTLIVEIRFSVIDNPDDIEQIKLQLASSNRV
>ID:YP_009111005.1 |[Shigella phage pSs-1]||_Shigella_phage_pSs-1_.gbk|hypothetical protein|399|NC_025829(164999):116265-116663:-1 ^GeneID:22475271^ Shigella phage pSs-1, complete genome.|neighbours:ID:YP_009111004.1(-1),ID:YP_009111006.1(-1)|neighbour_genes:hypothetical protein,hypothetical protein|
MANINKLYSDIDPEMKMDWDKDVSRSLGLRSIKNSLLGIITTRKGSRPFDPEFGCDLSDQLFENMTPLTADTVERNIESAVRNYEPRIDKLAVNVIPVYDDYTLIVEIRFSVIDNPDDIEQIKLQLASSNRV
> |[Tevenvirinae Vibrio_phage_KVP40]||_Vibrio_phage_KVP40.gb|Phage baseplate wedg..|420|NC_005083.2(244834):196013-196432:1 ^RAST2:fig|1198136.81.peg.392^ Tevenvirinae Vibrio_phage_KVP40|neighbours:(1),(1)|neighbour_genes:hypothetical protein,Phage baseplate wedg..|
MAIAELNTLKPGSYYFSDIPANFGKSVVNNDLSASYDLKAIQESIIGIVSTKKGERPFNPEFGCDISNQLFENISPASAFAIKYSIENAISKWEPRVVIQKIEVLPLYDKNTYEIVVQYHLRTNFDRLFALKTRLVNRL
> |[Viruses Vibrio phage VH7D]||_Vibrio_phage_VH7D.gb|Phage baseplate wedg..|420|NC_023568.1(246964):132668-133087:1 ^RAST2:fig|10239.72.peg.235^ Viruses Vibrio phage VH7D|neighbours:(-1),(1)|neighbour_genes:Phage protein,hypothetical protein|
MAIAELNTLKPGSFYFSDIPANFNKSVVNNDLSASYDLKAIQESIVGIVSTNKGERPFNPEFGCDINNQLFENISPASAFSIKYSIENAISRWEPRVAIQRIDVIPVYDENTYDVSIQYHLKTNFDRLFALSTRLVNRL
> |[Tevenvirinae Vibrio_phage_ValB1_HC]||_Vibrio_phage_ValB1_HC.gb|Phage baseplate wedg..|420|MK568540.1(247619):129248-129667:-1 ^RAST2:fig|1198136.76.peg.185^ Tevenvirinae Vibrio_phage_ValB1_HC|neighbours:(-1),(1)|neighbour_genes:Phage baseplate wedg..,Phage protein|
MAIAELNTLKPGSFYFSDIPANFNKSVVNNDLSASYDLKAIQESIVGIVSTNKGERPFNPEFGCDINNQLFENISPASAFSIKYSIENAISRWEPRVAIQRIDVIPVYDENTYDVSIQYHLKTNFDRLFALSTRLVNRL
> |[Tevenvirinae Vibrio_phage_ValKK3]||_Vibrio_phage_ValKK3.gb|Phage baseplate wedg..|420|NC_028829.1(248088):180590-181009:-1 ^RAST2:fig|1198136.77.peg.319^ Tevenvirinae Vibrio_phage_ValKK3|neighbours:(-1),(1)|neighbour_genes:Phage baseplate wedg..,Phage protein|
MAIAELNTLKPGSFYFSDIPANFNKSVVNNDLSASYDLKAIQESIVGIVSTNKGERPFNPEFGCDINNQLFENISPASAFSIKYSIENAISRWEPRVAIQRIDVIPVYDENTYDVSIQYHLKTNFDRLFALSTRLVNRL
> |[Tevenvirinae Vibrio_phage_nt-1]||_Vibrio_phage_nt-1.gb|Phage baseplate wedg..|420|NC_021529.2(247511):116558-116977:1 ^RAST2:fig|1198136.72.peg.263^ Tevenvirinae Vibrio_phage_nt-1|neighbours:(1),(1)|neighbour_genes:hypothetical protein,Phage baseplate wedg..|
MAIAELNTLKPGHYYYSDIPANFSKSVVNNDISASYDLKAIQESIVGIVGTKKGDRPFNPEFGCDISNQLFENISAASAFAIKYSIENAISKWEPRVIIKKIEVLPLYEQNTYEVVVQYHLRTNFDRLFALKTSLNNRL
> |[Tevenvirinae Vibrio_phage_phi-Grn1]||_Vibrio_phage_phi-Grn1.gb|Phage baseplate wedg..|420|KT919972.1(248605):60570-60989:1 ^RAST2:fig|1198136.75.peg.114^ Tevenvirinae Vibrio_phage_phi-Grn1|neighbours:(-1),(1)|neighbour_genes:Phage protein,Phage baseplate wedg..|
MAIAELNTLKPGSFYFSDIPANFNKSVVNNDLSASYDLKAIQESIVGIVSTNKGERPFNPEFGCDINNQLFENISPASAFSIKYSIENAISRWEPRVAIQRIDVIPVYDENTYDVSIQYHLKTNFDRLFALSTRLVNRL
> |[Tevenvirinae Vibrio_phage_phi-ST2]||_Vibrio_phage_phi-ST2.gb|Phage baseplate wedg..|420|KT919973.1(250485):120353-120772:1 ^RAST2:fig|1198136.73.peg.254^ Tevenvirinae Vibrio_phage_phi-ST2|neighbours:(-1),(1)|neighbour_genes:Phage protein,Phage baseplate wedg..|
MAIAELNTLKPGSFYFSDIPANFNKSVVNNDLSASYDLKAIQESIVGIVSTNKGERPFNPEFGCDINNQLFENISPASAFSIKYSIENAISRWEPRVAIQRIDVIPVYDENTYDVSIQYHLKTNFDRLFALSTRLVNRL
> |[Tevenvirinae _Vibrio_phage_vB_VmeM-32]||_Vibrio_phage_vB_VmeM-32.gb|Phage baseplate wedg..|429|KU160494.1(199912):45056-45484:1 ^RAST2:fig|1198136.70.peg.67^ Tevenvirinae _Vibrio_phage_vB_VmeM-32|neighbours:(1),(1)|neighbour_genes:hypothetical protein,baseplate wedge subu..|
MSLLKRRINNIRTSKNGGVLYSDIPRNMARDFTSNDLSVIKNVDAIQQSMINIITTRKGERAFEPTYGCEIDSSLFELMNHTSALVVERSIQEAINKHEPRVNITRVQVEPAYDINLFFVSIFYSIVDEPSDINKLSFDLTE
> |[Tevenvirinae Vibriophage_phi-pp2]||_Vibriophage_phi-pp2.gb|Phage baseplate wedg..|420|JN849462.1(246421):197717-198136:1 ^RAST2:fig|1198136.74.peg.386^ Tevenvirinae Vibriophage_phi-pp2|neighbours:(1),(1)|neighbour_genes:hypothetical protein,Phage baseplate wedg..|
MAIAELNTLKPGSYYFSDIPANFGKSVVNNDLSASYDLKAIQESIIGIVSTKKGERPFNPEFGCDISNQLFENISPASAFAIKYSIENAISKWEPRVVIQKIEVLPLYDKNTYEIVVQYHLRTNFDRLFALKTRLVNRL
>ID:YP_009153787.1 |[Yersinia phage PST]||_Yersinia_phage_PST_.gbk|baseplate wedge subu..|399|NC_027404(167785):113285-113683:-1 ^GeneID:24677397^ Yersinia phage PST, complete genome.|neighbours:ID:YP_009153786.1(-1),ID:YP_009153788.1(-1)|neighbour_genes:uvsY,baseplate hub subuni..|
MANINKLYSDIDPEMKMDWNKDVSRSLGLRSIKNSLLGIITTRKGSRPFDPEFGCDLSDQLFENMTPLTADTVERNIESAVRNYEPRIDKLSVNVIPVYDDYTLIVEIRFSVIDNPDDIEQIKLQLASSNRV
>ID:VEV89799.1 |[Yersinia phage fPS-2]||_Yersinia_phage_fPS-2_.gbk|g183c|399|LR215722(169060):114514-114912:-1 ^^ Yersinia phage fPS-2 genome assembly, chromosome: I.|neighbours:ID:VEV89798.1(-1),ID:VEV89800.1(-1)|neighbour_genes:g182c,g184c|
MANINKLYSDIDPEMKMDWNKDVSRSLGLRSIKNSLLGIITTRKGSRPFDPEFGCDLSDQLFENMTPLTADTVERNIESAVRNYEPRIDKLSVNVIPVYDDYTLIVEIRFSVIDNPDDIEQIKLQLASSNRV
>ID:YP_009149429.1 |[Yersinia phage phiD1]||_Yersinia_phage_phiD1_.gbk|g190|399|NC_027353(167063):111939-112337:-1 ^GeneID:24635626^ Yersinia phage phiD1 complete genome.|neighbours:ID:YP_009149428.1(-1),ID:YP_009149430.1(-1)|neighbour_genes:g189,g191|
MANINKLYSDIDPEMKMDWDKDVSRSLGLRSIKNSLLGIITTRKGSRPFDPEFGCDLSDQLFENMTPLTADTVERNIESAVRNYEPRIDKLAVNVIPVYDDYTLIVEIRFSVIDNPDDIEQIKLQLASSNRV
