# Supplementary material for: Influence of Non-canonical DNA Bases on the Genomic Diversity of Tevenvirinae
Source: Front Microbiol. 2021 Apr 6;12:632686. doi: 10.3389/fmicb.2021.632686 (PMC8056088; doi:10.3389/fmicb.2021.632686)
Supplement: Supplementary Data Sheet 1 — Clustering results (folders “first clusterisation,” “second clusterisation,” and “third clusterisation”): the number of pan-genome components in the individual genome (files “pan genome components of genomes”), the total number of all clusters and components of the pan-genome (files “pan genome components”), a list of clusters of the core genome (files “core list”), a list of clusters of the softcore genome (files “softcore list”). Clusters of the softcore genome (folders “softcore clusters”) are presented in the files which show regions in genomes, protein sequences, names of viruses which have these proteins A description of softcore clusters is also supplied (file “Softcore clusters description”). [file Data_Sheet_1.ZIP › Data sheet 1/second clusterisation/softcore_clusters/21263_54.faa]

> |[Tevenvirinae _Acinetobacter_phage_133]||_Acinetobacter_phage_133.gb|tail assembly protei..|831|NC_015250.1(159801):117154-117984:1 ^RAST2:fig|1198136.113.peg.215^ Tevenvirinae _Acinetobacter_phage_133|neighbours:(1),(1)|neighbour_genes:Phage baseplate tail..,Alt RNA polymerase A..|
MNKGIESFASQVRTDFQRTNLFSVMFATTPLSRADELMRKYNATEPDAVLTGDFGWTRDNSHPSLPRMQTDSSVQTSLKYIIGAMTERVMQTLVGRYTVGKHLLEFFGMNKTQESGLSVFAVKLPENRLAHEMDLTHNAPNIKVTGREFDTLVVSFRMAHDGLNFIAMHDWVNAVEDPVTGLKALPIDVESDIQVNLHGRDGLPHTVAMIGGCIPVSVSAPELSYESDNTFSTFDVTFAYRTMQMSKVSRAEAMNWISGGINPNEQPINLGSAPRI
> |[Tevenvirinae _Acinetobacter_phage_AM101]||_Acinetobacter_phage_AM101.gb|Phage baseplate hub ..|879|MH165274.1(166487):41641-42519:-1 ^RAST2:fig|1198136.62.peg.58^ Tevenvirinae _Acinetobacter_phage_AM101|neighbours:(-1),(-1)|neighbour_genes:hypothetical protein,Phage baseplate tail..|
MKNTAIALTLDEFNSQIANKDFQRTNMFSMHFATRPSSKSQEYIGQLSRKIDDSIASTLDALGVTNENIQNAISTIVTIGTQKVVRKAGVTKVLMGAMTNRVVQSLLGELKVGTYLLEYFDLAFPTSGLLVQSCKIPDNHLNYEMDRQHNAPSVKITGRDYEPLVITFRMDAESANYRAMMDWVNAVEDPITGLRGLPIDVEADIQINLHGRNGYPHTAYIFSGCIPMVVGGPQLSYEDNNQITTFDVTYAYRSVQVGAVGLNEAKEWMENSAIGIGKGQFDPTMNFTSRLS
> |[Tevenvirinae _Acinetobacter_phage_Ac42]||_Acinetobacter_phage_Ac42.gb|Phage baseplate hub ..|849|NC_014660.1(167716):125692-126540:1 ^RAST2:fig|1198136.114.peg.208^ Tevenvirinae _Acinetobacter_phage_Ac42|neighbours:(1),(1)|neighbour_genes:Phage baseplate tail..,hypothetical protein|
MSFSFEEFGQIVNQDFQRSNMFSVVFATTPLSRADQLMSQYSNISYVDELSSTEFSWARPERKQSLIDRLGIKLPRLSKQSNSTQVSKYLIGAMTERVVQSLLGEFNVGTNLLEFFDMNNTKDSGLLAYAVKLPENRLNHEMDITHNAPSVKIIGREFDVLTISFRMAPDALNYIAFNDWVNSVEDPVTGLKALPIDVEADIQVNLHNRRGLPHTTAMLSGCIPISVGSPDLSYENDNQITTFDVTFAYRTMQIGQIKQADAEAWVATGGFNPFETPNRLTI
> |[Viruses _Acinetobacter_phage_Acj61]||_Acinetobacter_phage_Acj61.gb|Phage baseplate hub ..|906|NC_014661.1(164093):127193-128098:1 ^RAST2:fig|10239.85.peg.200^ Viruses _Acinetobacter_phage_Acj61|neighbours:(1),(1)|neighbour_genes:Phage baseplate tail..,Alt RNA polymerase A..|
MNGIAFTLDEFNSQVINADFQRTNMFSMVFATKPNGKTQELLNNVGNSVAEMIPETLDALGVTQGVLTQAITTVITMGSRKIVRKAGVSKVLIGAMTNRVFQSLLGELKVGTYLLDYFNMVFPTSGLMVQAVKIPDNKLNHEMDRLHNSPNIKITGRDFEPLVITFRMDSAAVNYRSMNDWVNSVEDPVTGLRALPSSVEADLQINLHARNGLPHSVVLFTGCVPVGVTSPQLSYEDNNQITTFDVIFAYRTMSMGPVELQAAKEWMEDTAIKLGKQAMDPNINLSSHSRLSGSANGIAKL
> |[Viruses _Acinetobacter_phage _Acj9]||_Acinetobacter_phage_Acj9.gb|Phage baseplate hub ..|885|NC_014663.1(169947):129937-130821:1 ^RAST2:fig|10239.87.peg.199^ Viruses _Acinetobacter_phage _Acj9|neighbours:(1),(1)|neighbour_genes:Phage baseplate tail..,Alt RNA polymerase A..|
MTNTAMALTLDEFGSQVANNDFQRTNLFSMYFATKPASKSQQYLGTISNKYEDSIAGTLEAMGVTDAGLQNIITSTVTIGAQKVIRKAGVEKILMGAMSNRVVQSLLGELNVGTYLLEFLESIFPTSGLMVQSCKIPDNHLNYEMDRQHNAPNIKLMGRDFEPLVITFRMDSDAANHRAMNDWVNSVEDPVTGLRALPIDVEADIQINLHKRNGLPHTAYMFSGCIPVIVGGPQVSYEDNNQITTFDMTFAYRTMSSGAVSETAAKEWMEDKAIAYQKDAMSGVLTTVPTSRLR
> |[Tevenvirinae _Acinetobacter_phage_KARL-1]||_Acinetobacter_phage_KARL-1.gb|Phage baseplate hub ..|879|MH713599.1(166560):57988-58866:-1 ^RAST2:fig|1198136.64.peg.86^ Tevenvirinae _Acinetobacter_phage_KARL-1|neighbours:(-1),(-1)|neighbour_genes:hypothetical protein,Phage baseplate tail..|
MKNTAIALTLDEFNSQIANKDFQRTNMFSMHFATRPSSKSQEYIGQLSRKIDDSIASTLDALGVTNENIQNAISTIVTIGTQKVVRKAGVTKVLMGAMTNRVVQSLLGELKVGTYLLEYFDLAFPTSGLLVQSCKIPDNHLNYEMDRQHNAPSVKITGRDYEPLVITFRMDAESANYRAMMDWVNAVEDPITGLRGLPIDVEADIQINLHGRNGYPHTAYIFSGCIPMVVGGPQLSYEDNNQITTFDVTYAYRSVQVGAVGLNEAKEWMENSAIGIGKGQFDPTMNFTSRLS
> |[Viruses _Acinetobacter_phage_ZZ1]||_Acinetobacter_phage_ZZ1.gb|Phage baseplate hub ..|891|NC_018087.3(166687):124854-125744:1 ^RAST2:fig|10239.86.peg.207^ Viruses _Acinetobacter_phage_ZZ1|neighbours:(1),(1)|neighbour_genes:hypothetical protein,hypothetical protein|
MKNTAIAFTLDEFNNQIGNFDFQRTNMFSMHFATRPASKSQEYLGTISQKSNDSIMSTLEAMGVTNDSIQNAIASIITIGTQKIVRKSGVTKILMGAMTNRVVQSLLGELKVGTYLLDYFDQAFPTSGLMVQSCKIPDNHLNYEMDRQHNAPNIKITGRDFEPLVITFRMDATASNHRAMNDWVNAVEDPITGLRALPIDVEADIQINLHNRKGYPHTAYMFSGCIPMIVGGPQVSYEDNNQITTFDVTFAYRSMQAGAVGLEAARAWMEDTTIDISKGQVSPNMNAIPPQQSRLR
> |[Tevenvirinae Acinetobacter_phage_vB_ApiM_fHyAci03]||_Acinetobacter_phage_vB_ApiM_fHyAci03.gb|Phage baseplate hub ..|879|MH460829.1(165975):125907-126785:1 ^RAST2:fig|1198136.65.peg.217^ Tevenvirinae Acinetobacter_phage_vB_ApiM_fHyAci03|neighbours:(1),(1)|neighbour_genes:Phage baseplate tail..,hypothetical protein|
MKNTAIALTLDEFNSQIANKDFQRTNMFSMHFATRPSSKSQEYIGQLSRKIDDSIASTLDALGVTNENIQNAISTIVTIGTQKVVRKAGVTKVLMGAMTNRVVQSLLGELKVGTYLLEYFDLAFPTSGLLVQSCKIPDNHLNYEMDRQHNAPSVKITGRDYEPLVITFRMDAESANYRAMMDWVNAVEDPITGLRGLPIDVEADIQINLHGRNGYPHTAYIFSGCIPMVVGGPQLSYEDNNQITTFDVTYAYRSVQVGAVGLNEAKEWMENSAIGIGKGQFDPTMNFTSRLS
> |[Tevenvirinae _Aeromonas_phage_65.2]||_Aeromonas_phage_65.2.gb|Phage baseplate hub ..|948|KY290955.1(236567):101049-101996:1 ^RAST2:fig|1198136.115.peg.116^ Tevenvirinae _Aeromonas_phage_65.2|neighbours:(1),(1)|neighbour_genes:DNA end protector pr..,hypothetical protein|
MSLIPPIPSIDSMINSVIGFGEDTFNSLLDDGDSNEIPDLTRFMRKVENSDLARANMFIVRFGDFRSTLYSDGVFDMDLPIFPDTNSPDVNGGLFSGSSYSWHRIQDMALGEAHKVLTPSMKKIFGAWDPSLIRIIPGAGDILDGFLGTDYDVNKDLALMVKSVGLPSSTLETTINRIDKLPRHEVKGRNYGTMTMTFYCSPGYEERSLMLTWQNTIVNPNNGRFGFYQQYAKPIDVITLDRHGVKRSTVHNTGCFPIEVGEVQLDFENNSQVATFTVTFAVATTVHVPTQGKETGIDSIESIIRRTTGVLKAIR
> |[Viruses Aeromonas phage 65]||_Aeromonas_phage_65.gb|Phage baseplate hub ..|948|NC_015251.1(235229):101068-102015:1 ^RAST2:fig|10239.65.peg.116^ Viruses Aeromonas phage 65|neighbours:(1),(1)|neighbour_genes:Phage DNA end protec..,hypothetical protein|
MSLIPPIPSIDSMINSVIGFGEDTFNSLLDDGDSNEIPDLTRFMRKVENSDLARANMFIVRFGDFSSTLYSDGVFDMDLPIFPDTNSPDVNGGLFSGSSYSWHRIQDMALGEAHKVLTPSMKKIFGAWDPSLIRIIPGAGDILDGFLGTDYDVNKDLALMVKSVGLPSSTLETTINRIDKLPRHEVKGRNYGTMTMTFYCSPGYEERSLMLTWQNTIVNPNNGRFGFYQQYAKPIDVITLDRHGVKRSTVHNTGCFPIEVGEVQLDFENNSQVATFTVTFAVATTVHVPTQGKETGIDSIESIIRRTTGVLKAIR
> |[Tevenvirinae _Aeromonas_phage_AS-szw]||_Aeromonas_phage_AS-szw.gb|Phage baseplate hub ..|942|MF498773.1(229957):72708-73649:-1 ^RAST2:fig|1198136.118.peg.186^ Tevenvirinae _Aeromonas_phage_AS-szw|neighbours:(-1),(1)|neighbour_genes:hypothetical protein,hypothetical protein|
MNLLPPIPTIDSMIDSTIGFGEDLLNDNVDGSEIPDLTRFMRKVENTDLARPNMFIVRFGDFRTTIFSDGVFDRDLPIFPDSSSGVDVNDSLFSGTSYAWHRISDIALGQAHKILTPSMKKIFGAWDPSLIRIIPGAGEILDGFLGTDYDVNRDLALMVKSVGLPSSTLETTINRTDKLPRHEVRGRNYGTMSMTFYCSPSYEERSLMLTWQNTIVNPRNGQFGFYNTYAKDIDVITLDRHGVKQSTVHNTGCFPIEVGEVQLDFENNSQVATFTVTFAVSTTVHVPTKGEENTIDSIESIIRRTTGVVKAIR
> |[Tevenvirinae _Aeromonas_phage_AS-zj]||_Aeromonas_phage_AS-zj.gb|Phage baseplate hub ..|942|MF448340.1(229929):179240-180181:-1 ^RAST2:fig|1198136.120.peg.380^ Tevenvirinae _Aeromonas_phage_AS-zj|neighbours:(-1),(-1)|neighbour_genes:Phage baseplate hub ..,DNA end protector pr..|
MNLIPPIPTIDSMIDSTIGFGEDLLNDGGDASEIPDLTRFMRKVENTDLARPNMFIVRFGDFRTSIFSDGVFDRDLPIFPDSSSGMDVNDSLFSGTSYAWHRVQDIALGQAHKILTPSMKKIFGAWDPSLIRIIPGAGEILDGFLGTDYDVNRDLALMVKSVGLPSSTLETTINRTDKLPRHEVRGRNYGTMSMTFYCSPSYEERSLMLTWQNTIVNPRNGQFGFYNTYAKDIDVITLDRHGVKQSTVHNTGCFPIEVGEVQLDFENNSQVATFTVTFAVSTTVHVPTKGEENTIDSIESIIRRTTGVVKAIR
>ID:NP_944078.1 |[Aeromonas virus Aeh1]||_Aeromonas_phage_Aeh1_.gbk|gp54 baseplate tail ..|996|NC_005260(233234):120283-121278:-1 ^GeneID:2658200^ Aeromonas phage Aeh1, complete genome.|neighbours:ID:NP_944077.1(-1),ID:NP_944079.1(-1)|neighbour_genes:gp26 baseplate hub s..,2|
MGLSLMDTAANYIKEIPGKIPGMASTALSDGIDYIADRLADDPNSTPDFARFMRVIENKDLARANTFLVRFGDFKSVASADGILGHLGPLGETIGGIGDAINKSTGGFFGGTSFQWHRIQDIAMNQGKKLLSPKIKNIMGAIDPTLVRMIPGAGELLDGFLGSDYDVNRDLALMVKSVNLPGVSFDTQTNYNERKPFTEVRNRTVDPIRMTFYCSSDYAERIWFLTWMNSIHNPKKGTFGFYSNYARDIDIVTLNRRGVMTSVVHSDGCFPTRVGEVQLDFENNNQVATFEVEFTVSTMIHAEHAGKDNLINSVESFYNRAKGMVRGIRNA
> |[Tevenvirinae _Aeromonas_phage_Ah1]||_Aeromonas_phage_Ah1.gb|Phage baseplate hub ..|855|MG250483.1(221116):108422-109276:-1 ^RAST2:fig|1198136.116.peg.224^ Tevenvirinae _Aeromonas_phage_Ah1|neighbours:(-1),(-1)|neighbour_genes:Phage baseplate hub ..,DNA end protector pr..|
MFASYLSKNLFLVLRANRLVHRKSGRAINNLHKAANAAFLLKEFIMGLLDTAANYIKEIPGKIPGMASTALSDGIDYIADKLADDPNSTPDFARFMRVIENKDLARSNTFLVRFGDFKSVASADGILGHLGPLGETIGGIGDAINKSTGGFFGGTNFSWHRIQDIAMNQGKKLLSPKIKNIMGAIDPTLVRMIPGAGELLDGFLGSDYDVNRDLALMVKSVSLPGVSFDTQSNYNERKPFTEVRNRTVDPIRMTFYCSSDYAERIWFLTWMNSIHNPRRYIRLL
> |[Tevenvirinae _Aeromonas_phage_AsFcp_2]||_Aeromonas_phage_AsFcp_2.gb|Phage baseplate hub ..|1122|MH791401.1(219171):55886-57007:-1 ^RAST2:fig|1198136.67.peg.135^ Tevenvirinae _Aeromonas_phage_AsFcp_2|neighbours:(1),(-1)|neighbour_genes:hypothetical protein,DNA end protector pr..|
MLSTYHHKNLFLDHRANRLVRRKFGRVINLHKGGICRLFIRRIIMGLLDTAAGYIKEIPGKIPGLASKAMSDGIDYIADRLADDPNSTPDFARFMRVIENKDLARANTFLVRFGDFRSVAASDGILNHLGPLGDAIGGVGDAINKSTGGFFGGTSFQWHRIQDIAMNQGKKLLSPKIKNIMGAIDPTLVRMIPGAGELLDGFLGSDYDVNRDLALMVKSVNLPGTNFDTQVNYNERKPFTEVRNRSVDNIRMTFYCSSDYAERIWFLTWMNSIHNPKNGTFGFYSNYARDIDIVTLNRRGVMTSVVHSDGCFPVHVGDVQLDYENNNQIATFEVEFTVSTMTQAAHAGKDNLVNSVESFYNRAKGMIRGIKNA
> |[Tevenvirinae _Aeromonas_phage_Asswx_1]||_Aeromonas_phage_Asswx_1.gb|Phage baseplate hub ..|942|MH791398.1(229103):81307-82248:-1 ^RAST2:fig|1198136.119.peg.212^ Tevenvirinae _Aeromonas_phage_Asswx_1|neighbours:(-1),(-1)|neighbour_genes:Phage baseplate hub ..,DNA end protector pr..|
MNLIPPIPTIDSMIDSTIGFGEDLLNDGGDASEIPDLTRFMRKVENTDLARPNMFIVRFGDFRTSIFSDGVFDRDLPIFPDSSSGMDVNDSLFSGTSYAWHRVQDIALGQAHKILTPSMKKIFGAWDPSLIRIIPGAGEILDGFLGTDYDVNRDLALMVKSVGLPSSTLETTINRTDKLPRHEVRGRNYGTMSMTFYCSPSYEERSLMLTWQNTIVNPRNGQFGFYNTYAKDIDVITLDRHGVKQSTVHNTGCFPIEVGEVQLDFENNSQVATFTVTFAVSTTVHVPTKGEENTIDSIESIIRRTTGVVKAIR
> |[Tevenvirinae _Aeromonas_phage_Aswh_1]||_Aeromonas_phage_Aswh_1.gb|Phage baseplate hub ..|939|MH791414.1(229730):157130-158068:1 ^RAST2:fig|1198136.117.peg.264^ Tevenvirinae _Aeromonas_phage_Aswh_1|neighbours:(1),(1)|neighbour_genes:DNA end protector pr..,Phage baseplate hub ..|
MSLIPPIPSIDSLVDGALTFGEGILNEGDASEIPDLTRFMRKVENTDLARPNMFIVRFGDFRTTIFSDGVFDSDLPIFPDGSGVSTSDDLFSGSSYTWHRIQDVALGQAHKILTPSMKRIFGAWDPSLIRIIPGAGEILDGFLGLDYDVNKDLALMVKSVSLPSSTLETQINRIDKLPRHEVKGRNYGTMTMTFYCSPSYEERALMLTWQNTIVDPKNGRFGFYNTYAKDIDVITLDRHGVKQSTVHNVGCFPIEVGEVQLDFENNSQVSTFTVTFAVSTTTHVPTKGTETGIDSIESIIRRTTGVLNAIKN
> |[Tevenvirinae _Aeromonas_phage_CC2]||_Aeromonas_phage_CC2.gb|Phage baseplate hub ..|957|NC_019538.1(231743):188862-189818:1 ^RAST2:fig|1198136.110.peg.356^ Tevenvirinae _Aeromonas_phage_CC2|neighbours:(1),(1)|neighbour_genes:DNA end protector pr..,Phage baseplate hub ..|
MNLIPPIPTIDTLQNAFDRTLESGLNSLTNLSIDASDEIPDLTRFMRKVENSDLARPNMFIVRFGDFRTSIFSDGVFDRDLPIFPDSNSGMDVNDSLFSGTSYAWHRVQDIALGQAHKILTPSMKKIFGAWDPSLIRIIPGAGEILDGFLGTDYDVNRDLALMVKSVGLPSSTLETTINRTDKLPRHEVRGRNYGTMSMTFYCSPSYEERSLMLTWQNTIVNPRNGQFGFYNTYAKDIDVITLDRHGVKQSTVHNTGCFPIEVGEVQLDFENNSQVATFTVTFAVSTTVHVPTKGEENGIDSIESIIRRTTGVVKAIR
> |[Tevenvirinae _Aeromonas_phage_PX29]||_Aeromonas_phage_PX29.gb|Phage baseplate hub ..|990|NC_023688.1(222006):106261-107250:-1 ^RAST2:fig|1198136.108.peg.222^ Tevenvirinae _Aeromonas_phage_PX29|neighbours:(1),(-1)|neighbour_genes:hypothetical protein,DNA end protector pr..|
MGLLDTAAGYIKEIPGKIPGLASKAMSDGIDYIADRLADDPNSTPDFARFMRVIENKDLARANTFLVRFGDFRSVAASDGILNHLGPLGDVIGGVGDAINKSTGGFFGGTSFQWHRIQDIAMNQGKKLLSPKIKNIMGAIDPTLVRMIPGAGELLDGFLGSDYDVNRDLALMVKSVNLPGTNFDTQVNYNERKPFTEVRNRSVDNIRMTFYCSSDYAERIWFLTWMNSIHNPKNGTFGFYSNYARDIDIVTLNRRGVMTSVVHSDGCFPVHVGDVQLDYENNNQIATFEVEFTVSTMTQAAHAGKDNLVNSVESFYNRAKGMIRGIKNA
> |[Tevenvirinae _Aeromonas_phage_phiAS5]||_Aeromonas_phage_phiAS5.gb|Phage tail tube prot..|972|NC_014636.1(225268):204536-205507:-1 ^RAST2:fig|1198136.107.peg.370^ Tevenvirinae _Aeromonas_phage_phiAS5|neighbours:(-1),(-1)|neighbour_genes:hypothetical protein,DNA end protector pr..|
MAGLFDTAANYIKDIPGKIPGLAQEALNDGLDYVMDRLADDPNSTPDYARFMRVIENRDLARSNTFLVRFGDFKSVAAADGVLSHLEPISSALGQATNGFFGGANFSWNRITDIAYNQAQKHLSPKIKNIMGAIDPTIVRMIPGAGELMDGFLGTGYDVNRDLALMVKSVTLPGTGFETQTNINERTPFTEVRSRTVDPIRMTFYCSPDYAERIWFLTWMGSIHNQKKGTFGFYHNYARDIDIVTLNRRGVMTSVVHSEGCFPTRVGEVQLDFENNNQVATFEVEFTVSTMTQAAHAGKDNLINSVESFYNRVKGMARGIRNA
>ID:YP_803134.1 |[Escherichia virus RB32]||_Bacteriophage_RB32_.gbk|54|966|NC_008515(165890):117975-118940:1 ^GeneID:4405511^ Bacteriophage RB32, complete genome.|neighbours:ID:YP_803133.1(1),ID:YP_803135.1(-1)|neighbour_genes:48,alt.-3|
MYSLEEFNNQAINADFQRNNMFSCVFATTPSTKSSSLISSISNFSYNNLGLNSDWLGLTQGDINQGITTLITAGTQKLIRKSGVSKYLIGAMSQRTVQSLLGSFTVGTYLIDFFNMAYNSSGLMIYSVKMPENRLSYETDWNYNSPNIRITGRELDPLVISFRMDSEACNYRAMQDWVNSVQDPVTGLRALPQDVEADIQVNLHSRNGLPHTAVMFTGCIPVSVSAPELSYDGDNQITTFDVTFAYRVMQAGAVDRQAALEWLESAAINGIQSVLGNSGGVTGLSNSLSRLSRLGGTAGSISNINTMTGIVNSQSKILGAI
> |[Tevenvirinae _Citrobacter_phage_IME-CF2]||_Citrobacter_phage_IME-CF2.gb|Phage baseplate hub ..|864|NC_029013.1(177688):55369-56232:-1 ^RAST2:fig|1198136.109.peg.103^ Tevenvirinae _Citrobacter_phage_IME-CF2|neighbours:(-1),(-1)|neighbour_genes:Phage baseplate asse..,Phage baseplate prot..|
MFYSVDEFLSGMANNDFQRSNLFSVVFATSPASRILDSTIGSIRDTLIDGTMSSINANNPNEFMNAITGGVRKLFSYTVDKAIMSLNKTGFSKIMGALSPRLVTSLFGDSVYGQLLTEFRDKMMYNMGLSIVGVQLPGKTLGYEYVYNGGVPQIRFTRPENGELSLTFRVDSEARNLKVFNEWISAIRDDITGQFAFIDEVSSAIQVNLHNRDGVPHSTYIFQKCLPVKVSSPELSYETNNEIWTFTVDFAYKTAWIVEADKEGWDGFKQSMIEGAAVALRGVVSGQ
>ID:YP_009194922.1 |[Citrobacter phage Margaery]||_Citrobacter_phage_Margaery_.gbk|baseplate tail-tube ..|864|NC_028755(178182):62442-63305:1 ^GeneID:26647292^ Citrobacter phage Margaery, complete genome.|neighbours:ID:YP_009194921.1(1),ID:YP_009194923.1(1)|neighbour_genes:tail-tube assembly p..,baseplate hub assemb..|
MFYSVDEFLSGMANRDFQRSNLFSVVFATSPASRILDSTIGSIRDTLIDGTMSSINANNPNEFMNAITGGVSKLFSYTVDKAIMSLNKTGFSKIMGALSPRLITSLFGDSVYGQMLTEFRDKMMYNMGLSIVGVQLPGKTLGYEYVYNGGVPQIRFTRPENGELSLTFRVDSEARNLKVFNEWLSAIRDDVSGQFAFIDEVSSAIQVNLHNRDGVPHSTYVFQKCLPVKVSNPELSYESNNEIWTFTVDFAYKTGWLVEADKEGWDGFKQSLIEGAAIAVRGVVTGQ
>ID:AYJ72967.1 |[Citrobacter phage Maroon]||_Citrobacter_phage_Maroon_.gbk|baseplate subunit|864|MH823906(178830):62429-63292:1 ^^ Citrobacter phage Maroon, complete genome.|neighbours:ID:AYJ72966.1(1),ID:AYJ72968.1(1)|neighbour_genes:baseplate subunit,baseplate hub assemb..|
MFYSVDEFLSGMANRDFQRSNLFSVVFATSPASRILDSTIGSIRDTLIDGTMSSINANNPNEFMNAITGGVSKLFSYTVDKAIMSLNKTGFSKIMGALSPRLITSLFGDSVYGQMLTEFRDKMMYNMGLSIVGVQLPGKTLGYEYVYNGGVPQIRFTRPENGELSLTFRVDSEARNLKVFNEWLSAIRDDVSGQFAFIDEVSSAIQVNLHNRDGVPHSTYVFQKCLPVKVSNPELSYESNNEIWTFTVDFAYKTGWLVEADKEGWDGFKQSLIEGAAIAVRGVVTGQ
>ID:YP_009203931.1 |[Citrobacter phage Merlin]||_Citrobacter_phage_Merlin_.gbk|baseplate tail tube ..|945|NC_028857(172733):121578-122522:1 ^GeneID:26648142^ Citrobacter phage Merlin, complete genome.|neighbours:ID:YP_009203930.1(1),ID:YP_009203932.1(-1)|neighbour_genes:baseplate tail tube ..,hypothetical protein|
MLTLDEFKNQAGNIDFQRTNMFSCVFATTPSAKSQQLLDQFGGMLFNNLPLNNDWLGLTQGEFTSGLTSIITAGTQQLVRKSGVSKYLIGAMSNRVVQSLLGEFEVGTYLLDFFNMAYPQSGLMIYSVKIPENRLSHEMDFNHNSPNIRITGRELDPLTISFRMDPEASNYRAMQDWVNSVQDPVTGLRALPTDVEADIQVNLHARNGLPHTVIMFTGCVPVACGAPELTYEGDNQIAVFDVTFAYRVMQTGAVGRQAALDWIEDRAVNSITGINSEMSLNGSLSRLSRLGGAAGGLSHVINSTRNSTSKILGL
> |[Tevenvirinae _Citrobacter_phage_Miller]||_Citrobacter_phage_Miller.gb|Phage baseplate hub ..|864|NC_025414.1(178171):63375-64238:1 ^RAST2:fig|1198136.111.peg.114^ Tevenvirinae _Citrobacter_phage_Miller|neighbours:(1),(1)|neighbour_genes:Phage baseplate tail..,hypothetical protein|
MFYSVDEFLSGMANNDFQRSNLFSVVFATSPASRILDSTIGSIRDTLIDGTMSSINANNPNEFMNAITGGVRKLFSYTVDKAIMSLNKTGFSKIMGALSPRLVTSLFGDSVYGQLLTEFRDKMMYNMGLSIVGVQLPGKTLGYEYVYNGGVPQIRFTRPENGELSLTFRVDSEARNLKVFNEWISAIRDDITGQFAFIDEVSSAIQVNLHNRDGVPHSTYVFQKCLPVKVSSPELSYETNNEIWTFTVDFAYKTAWIVEADKEGWDGFKQSMIEGAAVALRGVVSGQ
>ID:YP_009146646.1 |[Citrobacter phage Moon]||_Citrobacter_phage_Moon.gbk|baseplate tail tube ..|945|NC_027331(170341):121026-121970:1 ^GeneID:24721812,InterPro:IPR010667^ Citrobacter phage Moon, complete genome.|neighbours:ID:YP_009146645.1(1),ID:YP_009146647.1(-1)|neighbour_genes:baseplate tail tube ..,hypothetical protein|
MLTLDEFKNQAGNIDFQRTNMFSCVFATTPSAKSQQLLDQFGGMLFNNLPLNNDWLGLTRGEFTSGLTSIITAGTQQLIRKSGVSKYLIGAMSNRVVQSLLGEFEVGTYLLDFFNMAYPQSGLMIYSVKIPENRLSHEMDFNHNSPNIRITGRELDPLTISFRMDPEASNYRAMQDWVNSVQDPVTGLRALPTDVEADIQVNLHARNGLPHTVIMFTGCVPVACGAPELTYEGDNQIAVFDVTFAYRVMQTGAVGRQAALDWIEDRAVNAITGINSEMSLNGSLSRLSRLGGAAGGLSHVINSTRNSTSKILGL
>ID:YP_009285644.1 |[Citrobacter phage vB_CfrM_CfP1]||_Citrobacter_phage_vB_CfrM_CfP1_.gbk|tail tube initiator|864|NC_031057(180219):65221-66084:1 ^GeneID:29079560^ Citrobacter phage vB_CfrM_CfP1, complete genome.|neighbours:ID:YP_009285643.1(1),ID:YP_009285645.1(1)|neighbour_genes:tail tube cap,baseplate protein|
MFYSVDEFLSGMANNDFQRSNLFSVVFATSPASRILDSTIGSIRDTLIDGTMSSINANNPNEFMNAITGGVSKLFSYTVDKAIMSLNKTGFSKIMGALSPRLVTSLFGDSVYGQLLTEFRDKMMYNMGLSIVGVQLPGKTLGYEYVYNGGVPQIRFTRPENGELSLTFRVDSEARNLKVFNEWISAIRDDITGQFAFIDEVSSAIQVNLHNRDGVPHSTYVFQKCLPVKVSSPELSYETNNEIWTFTVDFAYKTAWIVEADKEGWDGFKQSMIEGAAVALRGVVSGQ
> |[Tevenvirinae _Cronobacter_phage_Pet-CM3-4]||_Cronobacter_phage_Pet-CM3-4.gb|tail assembly protei..|963|LT614807.1(171975):124012-124974:1 ^RAST2:fig|1198136.112.peg.233^ Tevenvirinae _Cronobacter_phage_Pet-CM3-4|neighbours:(1),(-1)|neighbour_genes:Phage baseplate tail..,hypothetical protein|
MLNLDEFNNQVMNVDFQRTNMFSCVFATTPSAKSQLLLDQFGGMLYNNLPVSGDWLGLSQGEFTQGITSIITAGTQELVRKSGVSKYLIGAMTNRVVQSLLGEFEVGTYLLDFFNMAFPTSGLMIYSAKIPDNRLSHETDWLHNSPNIRITGRELEPLTLSFRMDSEASNWRAMQDWVNSVQDPVTGLRALPVDVEADIQVNLHARNGLPHTVCMFTGCVPVSCGSPEFTWDGDNQIAVFDVQFAYRVMQVGAVGRQAAADWVEDRLVHSIGNISDDMGLDSSLSRLSRLGGAAGGVTQMGNAIGRKTGMWNSTSKILGL
>ID:YP_006986374.1 |[Cronobacter phage vB_CsaM_GAP161]||_Cronobacter_phage_vB_CsaM_GAP161_.gbk|baseplate-tail tube ..|864|NC_019398(178193):61282-62145:1 ^GeneID:13997640^ Cronobacter phage vB_CsaM_GAP161, complete genome.|neighbours:ID:YP_006986373.1(1),ID:YP_006986375.1(1)|neighbour_genes:baseplate tail tube ..,baseplate hub assemb..|
MFYSVDEFLSGMANRDFQRSNLFSVVFATSPASRILDSTIGSIRDTLIDGTMSSINANNPNEFMNAITGGVSKLFSYTVDKAIMSLNKTGFSKIMGALSPRLITSLFGDSVYGQMLTEFRDKMMYNMGLSIVGVQLPGKTLGYEYVYNGGVPQIRFTRPENGELSLTFRVDSEARNLKVFNEWLSAIRDDVSGQFAFIDEVSSAIQVNLHNRDGVPHSTYVFQKCLPVKVSNPELSYESNNEIWTFTVDFAYKTGWLVEADKEGWDGFKQSLIEGAAIAVRGVVTGQ
>ID:AOG16233.1 |[Cronobacter phage vB_CsaM_leB]||_Cronobacter_phage_vB_CsaM_leB_.gbk|baseplate-tail tube ..|864|KX431559(177907):63007-63870:1 ^^ Cronobacter phage vB_CsaM_leB, complete genome.|neighbours:ID:AOG16232.1(1),ID:AOG16234.1(1)|neighbour_genes:tail-tube assembly p..,baseplate hub assemb..|
MFYSVDEFLSGMANRDFQRSNLFSVVFATSPASRILDSTIGSIRDTLIDGTMSSINANNPNEFMNAITGGVSKLFSYTVDKAIMSLNKTGFSKIMGALSPRLITSLFGDSVYGQMLTEFRDKMMYNMGLSIVGVQLPGKTLGYEYVYNGGVPQIRFTRPENGELSLTFRVDSEARNLKVFNEWLSAIRDDVSGQFAFIDEVSSAIQVNLHNRDGVPHSTYVFQKCLPVKVSNPELSYESNNEIWTFTVDFAYKTGWLVEADKEGWDGFKQSLIEGAAIAVRGVVTGQ
>ID:AOG16513.1 |[Cronobacter phage vB_CsaM_leN]||_Cronobacter_phage_vB_CsaM_leN_.gbk|baseplate-tail tube ..|864|KX431560(179516):62471-63334:1 ^^ Cronobacter phage vB_CsaM_leN, complete genome.|neighbours:ID:AOG16512.1(1),ID:AOG16514.1(1)|neighbour_genes:tail tube cap protei..,baseplate hub assemb..|
MFYSVDEFLSGMANRDFQRSNLFSVVFATSPASRILDSTIGSIRDTLIDGTMSSINANNPNEFMNAITGGVSKLFSYTVDKAIMSLNKTGFSKIMGALSPRLITSLFGDSVYGQMLTEFRDKMMYNMGLSIVGVQLPGKTLGYEYVYNGGVPQIRFTRPENGELSLTFRVDSEARNLKVFNEWLSAIRDDVSGQFAFIDEVSSAIQVNLHNRDGVPHSTYVFQKCLPVKVSNPELSYESNNEIWTFTVDFAYKTGWLVEADKEGWDGFKQSLIEGAAIAVRGVVTGQ
>ID:YP_009005476.1 |[Enterobacter phage PG7]||_Enterobacter_phage_PG7_.gbk|baseplate subunit|963|NC_023561(173276):125532-126494:1 ^GeneID:18502491^ Enterobacter phage PG7, complete genome.|neighbours:ID:YP_009005475.1(1),ID:YP_009005477.1(-1)|neighbour_genes:baseplate subunit,hypothetical protein|
MLNLDEFNNQVMNVDFQRTNMFSCVFATTPSAKSQLLLDQFGGMLYNNLPVSGDWLGLSQGEFTQGITSIITAGTQELVRKSGVSKYLIGAMTNRVVQSLLGEFEVGTYLLDFFNMAFPTSGLMIYSAKIPDNRLSHETDWLHNSPNIRITGRELEPLTLSFRMDSEASNWRAMQDWVNSVQDPVTGLRALPVDVEADIQVNLHARNGLPHTVCMFTGCVPVSCGSPEFTWDGDNQIAVFDVQFAYRVMQVGAVGRQAAADWVEDRLVHAIGNISDDMGLDPSLSRLSRLGGAGGGITQMGNAIGRKTGMWNSTSKILGL
> |[Tevenvirinae Enterobacter_phage_myPSH1140]||_Enterobacter_phage_myPSH1140.gb|tail assembly protei..|963|MG999954.1(172614):127570-128532:1 ^RAST2:fig|1198136.57.peg.237^ Tevenvirinae Enterobacter_phage_myPSH1140|neighbours:(1),(-1)|neighbour_genes:Phage baseplate tail..,hypothetical protein|
MLNLDEFNNQVMNVDFQRTNMFSCVFATTPSAKSQLLLDQFGGMLYNNLPVSGDWLGLSQGEFTQGITSIITAGTQELVRKSGISKYLIGAMTNRVVQSLLGEFEVGTYLLDFFNMAFPTSGLMIYSAKIPDNRLSHETDWLHNSPNIRITGRELEPLTLSFRMDSEASNWRAMQDWVNSVQDPVTGLRALPVDVEADIQVNLHARNGLPHTVCMFTGCVPVSCGSPEFTWDGDNQIAVFDVQFAYRVMQVGAVGRQAAADWVEDRLVHAIGNISDDMGLDSSLSRLSRLGGAGGGITQMGNAIGRKTGMWNSTSKILGL
>ID:YP_009607022.1 |[Enterobacter phage phiEap-3]||_Enterobacter_phage_phiEap-3_.gbk|baseplate subunit|864|NC_041980(175814):62560-63423:1 ^GeneID:40083028^ Enterobacter phage phiEap-3, complete genome.|neighbours:ID:YP_009607021.1(1),ID:YP_009607023.1(1)|neighbour_genes:baseplate subunit,baseplate hub assemb..|
MFYNVDEFLSGMANRDFQRSNLFSVVFATSPASRILDNTIGSIRDTLIDGSISSINANNPNEFINAITGGVSKLFSYTVDKAIMSLNKTGFSKIIGAISPRLITSLFGDSMYGQLLSEFRDEMMYNMGLSIMGVNLPGKSIGYEYVYNGGVPQIRFTRPENGELSLTFRTDSEARNLKIFNEWISAIRDDVTGQYAFIDEVTSTIQVNLHDRDGSPHTTYVFQKCLPVKISNSELSYENNNEIWTFTVDFAYKTSWVVEADKEGWEGFKQSVEEGLAIAARTAITGQ
>ID:YP_009168010.1 |[Escherichia phage AR1]|AR1|_Enterobacteria_phage_AR1_DNA_.gbk|54|966|NC_027983(167435):118685-119650:1 ^GeneID:26041962^ Enterobacteria phage AR1 DNA, complete genome.|neighbours:ID:YP_009168009.1(1),ID:YP_009168011.1(-1)|neighbour_genes:48,alt.-3|
MYSLEEFNNQAINADFQRNNMFSCVFATTPSTKSSSLISSISNFAYNNLGLNSDWLGLTQGDINQGITTLITAGTQKLIRKSGVSKYLIGAMSQRTVQSLLGSFTVGTYLIDFFNMAYNSSGLMIYSVKMPENRLSYETDWNYNSPNIRITGRELDPLVISFRMDSEACNYRAMQDWVNAVQDPVTGLRALPQDVEADIQVNLHSRNGLPHTAVMFTGCIPISVSAPELSYDGDNQITTFDVTFAYRVMQAGAVDRQAALEWLESATINGIQSVLGNSGGVTGLSNSLSRLSRLGGTAGSISNINTMTGIVNSQSKILGAI
> |[Tevenvirinae _Enterobacteria_phage_ATK47]||_Enterobacteria_phage_ATK47.gb|tail assembly protei..|963|KT184309.1(170020):49125-50087:-1 ^RAST2:fig|1198136.68.peg.79^ Tevenvirinae _Enterobacteria_phage_ATK47|neighbours:(1),(-1)|neighbour_genes:Phage protein,Phage baseplate tail..|
MYSLEEFNNQAINADFQRNNMFSCVFATTPSTKSSSLISSIGSFAYNNLGLDSDWLGLTQGDINQGVTTLITAGTQKLIRKSGISKYLIGAMSQRTVQSLLGEFTVGAYLIDFFNMAYNNTGLMIYSVKMPENRLSYETDFNYNSPNIRITGREMDPLVISFRMDSEASNFRAMQDWVNSVQDPVTGLRALPQDVEADIQVNLHARNGLPHTAVMFTGCIPVSVSSPELTYDGDNQITVFDVTFAYRVMQSGAVNRQAALEWLESGLISSVSGMFGNNQNDSGLGSAVSRLSRLGGTAGGVSNINTLTGVVNSASRVLGL
> |[Tevenvirinae Enterobacteria_phage_ATK48]||_Enterobacteria_phage_ATK48.gb|tail assembly protei..|963|KT184310.1(169729):147359-148321:-1 ^RAST2:fig|1198136.55.peg.255^ Tevenvirinae Enterobacteria_phage_ATK48|neighbours:(1),(-1)|neighbour_genes:Phage protein,Phage baseplate tail..|
MYSLEEFNNQAINADFQRNNMFSCVFATTPSTKSSSLISSIGSFAYNNLGLDSDWLGLTQGDINQGVTTLITAGTQKLIRKSGISKYLIGAMSQRTVQSLLGEFTVGAYLIDFFNMAYNNTGLMIYSVKMPENRLSYETDFNYNSPNIRITGREMDPLVISFRMDSEASNFRAMQDWVNSVQDPVTGLRALPQDVEADIQVNLHARNGLPHTAVMFTGCIPVSVSSPELTYDGDNQITVFDVTFAYRVMQSGAVNRQAALEWLESGLISSVSGMFGNNQNDSGLGSAVSRLSRLGGTAGGVSNINTLTGVVNSASRVLGL
> |[Tevenvirinae Enterobacteria_phage_Aplg8]||_Enterobacteria_phage_Aplg8.gb|tail assembly protei..|966|KT184308.1(168496):63815-64780:1 ^RAST2:fig|1198136.66.peg.103^ Tevenvirinae Enterobacteria_phage_Aplg8|neighbours:(1),(-1)|neighbour_genes:Phage baseplate tail..,Phage protein|
MYSLEEFNNQAINADFQRNNMFSCVFATTPSTKSSSLISSISNFSYNNLGLNSDWLGLTQGDINQGITTLITAGTQKLIRKSGVSKYLIGAMSQRTVQSLLGSFTVGTYLIDFFNMAYNSSGLMIYSVKMPENRLSYETDWNYNSPNIRITGRELDPLVISFRMDSEACNYRAMQDWVNAVQDPVTGLRALPQDVEADIQVNLHSRNGLPHTAVMFTGCIPISVSAPELSYDGDNQITTFDVTFAYRVMQAGAVDRQAALEWLESATINGIQSVLGNSGGVTGLSNSLSRLSRLGGTAGSISNINTMTGIVNSQSKILGAI
>ID:YP_007004250.1 |[Enterobacteria phage Bp7]||_Enterobacteria_phage_Bp7_.gbk|baseplate tail tube ..|942|NC_019500(168066):116109-117050:-1 ^GeneID:14008079^ Enterobacteria phage Bp7, complete genome.|neighbours:ID:YP_007004249.1(1),ID:YP_007004251.1(-1)|neighbour_genes:alt.-3,baseplate tail tube ..|
MYTLQEFQNQAINIDLQRNNLFSVVFATVPSSKSQTLLDQFGGALFNNIPLNSDLFGITQGELTQGVTTLVTAGTQKLIRKSGISKYLIGAMSSRVVQSLLGEFEVGTYLMDFFNMAYPTAGLLVHAVKIPDNTLNYEMDLNHNSPNIKITGREYSPLVLSFRMDSEAANYRAFNDWVNSVQDPITQLRALPEDVEADIQVNLHSRNGLPHTVVMLNGCVPVSVSSPELSYDGDNQIASFDVTFAYRSVQTGAVGKQAAYEWLEDKVLKGVAGISESNSLSSSVAKLSRLSGASSGLTGLVNTFGGRAINNGI
> |[Tevenvirinae _Enterobacteria_phage_CC31]||_Enterobacteria_phage_CC31.gb|tail assembly protei..|963|NC_014662.1(165540):117832-118794:1 ^RAST2:fig|1198136.121.peg.208^ Tevenvirinae _Enterobacteria_phage_CC31|neighbours:(1),(-1)|neighbour_genes:Phage baseplate tail..,hypothetical protein|
MLNLDEFNNQVMNVDFQRTNMFSCVFATSPSAKSQLLLDQFGGMLYNNLPVSGDWLGLSQGEFTQGLTSIITAGTQELVRKSGVSKYLIGAMTNRVVQSLLGEFEVGTYLLDFFNMAFPTSGLMIYSAKIPDNRLSHETDWLHNSPNIRITGRELEPLTLSFRMDSEASNWRAMQDWVNSVQDPVTGLRALPVDVEADIQVNLHARNGLPHTVCMFTGCVPVSCGSPEFTWDGDNQIAVFDVQFAYRVMQVGAVGRQAAADWVEDRLVHAIGNISDDMGLDSSLSRLSRLGGAAGGITQMGNAIGRKTGMWNSTSKILGL
>ID:YP_009118869.1 |[Enterobacteria phage GEC-3S]||_Enterobacteria_phage_GEC-3S_.gbk|Putative baseplate t..|933|NC_025425(163424):110987-111919:1 ^GeneID:23301221^ Enterobacteria phage GEC-3S complete genome.|neighbours:ID:YP_009118868.1(1),ID:YP_009118870.1(-1)|neighbour_genes:Putative baseplate t..,hypothetical protein|
MFDLNDFNEQAANLDFQRSNLFSVAFATTPSNKTQAILESMGGAVYDIIPNALNDYFGITRGDYTDALTNLAVQGVRRAVDSSGVKKYLLGAMSSRVVQSLLGQFDVGTYALDWFNMAYKTSGLLVYAVKVPENRLNYEMDRNHNAPNIRITGRDFDPLVLSFRMDSSASNYRAMQDWVNSVEDPVTGLRALPVDVEADIQVNLHNRMGVPHTIMMFNGCVPVGVSAPELTYENNNEITTFDVTFAYRSMQTGAVGEQAAREWIEDKAINAITNTFGNNLLDSGLSAAGNALSRLNGVGGRVVNTVTNWF
> |[Tevenvirinae _Enterobacteria_phage_GiZh]||_Enterobacteria_phage_GiZh.gb|tail assembly protei..|966|KT184311.1(166514):1674-2639:1 ^RAST2:fig|1198136.122.peg.3^ Tevenvirinae _Enterobacteria_phage_GiZh|neighbours:(1),(-1)|neighbour_genes:Phage baseplate tail..,Phage protein|
MYSLEEFNNQAINADFQRNNMFSCVFATTPSTKSSSLISSISNFSYNNLGLNSDWLGLTQGDINQGITTLITAGTQKLIRKSGVSKYLIGAMSQRTVQSLLGSFTVGTYLIDFFNMAYNSSGLMIYSVKMPENRLSYETDWNYNSPNIRITGRELDPLVISFRMDSEACNYRAMQDWVNSVQDPVTGLRALPQDVEADIQVNLHARNGLPHTAVMFTGCIPVSVSAPELSYDGDNQITTFDVTFAYRVMQAGSVDRQAALEWLESAAINGIQSVLGNSGGVTGLSNSLSRLSRLGGTAGSISNINTMTGIVNSQSKILGAI
> |[Viruses Hx01]||_Enterobacteria_phage_HX01.gb|hypothetical protein|963|NC_018855.1(169158):151242-152204:-1 ^RAST2:fig|10239.59.peg.246^ Viruses Hx01|neighbours:(1),(-1)|neighbour_genes:Phage protein,hypothetical protein|
MYSLEEFNNQAINADFQRNNMFSCVFATTPSTKSSSLISSIGSFAYNNLGLDSDWLGLTQGDINQGVTTLITAGTQKLIRKSGVSKYLIGAMSQRTVQSLLGEFTVGAYLIDFFNMAYNNTGLMIYSVKMPENRLSYETDFNYNSPNIRITGREMDPLVISFRMDSEASNFRAMQDWVNSVQDPVTGLRALPQDVEADIQVNLHARNGLPHTAVMFTGCIPVSVSSPELTYDGDNQITVFDVTFAYRVMQSGAVNRQAALEWLESGLISSVSGMFGNNQNDSGLGSAVSRLSRLGGTAGGVSNINTLTGVVNSASRVLGL
>ID:YP_003734336.1 |[Enterobacteria phage IME08]||_Enterobacteria_phage_IME08_.gbk|54|960|NC_014260(172253):123311-124270:1 ^GeneID:9384490^ Enterobacteria phage IME08, complete genome.|neighbours:ID:YP_003734335.1(1),ID:YP_003734337.1(-1)|neighbour_genes:48,alt.-3|
MLMYTLQEFQNQAINIDLQRNNLFSVVFATVPSSKSQALLDQFGGALFNNIPLNSDLFGITQGELTQGVTTLVTAGTQKLIRKSGISKYLIGAMSSRVVQSLLGEFEVGTYLMDFFNMAYPTAGLLVHAVKIPDNTLNYEMDLNHNSPNIKITGREYSPLVLSFRMDSEAANYRAFNDWVNSVQDPITQLRALPEDVEADIQVNLHSRNGLPHTVVMLNGCVPVGVSSPELSYDGDNQIASFDVTFAYRSVQTGAVGKQAAYEWLEDKVLKGVAGISESNSLSSSVAKLSRLSGASSGLTGLVNTFGGRTINNGISRLL
>ID:YP_002922540.1 |[Enterobacteria phage JS10]||_Enterobacteria_phage_JS10_.gbk|54|954|NC_012741(171451):122568-123521:1 ^GeneID:7943343^ Enterobacteria phage JS10, complete genome.|neighbours:ID:YP_002922539.1(1),ID:YP_002922541.1(-1)|neighbour_genes:48,alt.-3|
MYTLQEFQNQAINIDLQRNNLFSVVFATVPSSKSQALLDQFGGALFNNIPLNTDLFGITQGDLTQGVTTLVTAGTQKLIRKSGISKYLIGAMSSRVVQSLLGEFEVGTYLMDFFNMAYPTAGLLVHAVKIPDNTLNYEMDLNHNSPNIKITGREYSPLVLSFRMDSEAANYRAFNDWVNSVQDPITQLRALPEDVEADIQVNLHSRNGLPHTVVMLNGCVPVSVSSPELSYDGDNQIASFDVTFAYRSVQTGAVGKQAAYEWLEDKVLKGVAGISESNSLSASVAKLSRLSGASSGLTGLVNTFGGRAINNGISRLL
>ID:YP_001595320.1 |[Escherichia phage JS98]||_Enterobacteria_phage_JS98.gbk|54|954|NC_010105(170523):120662-121615:1 ^GeneID:5783840^ Enterobacteria phage JS98, complete genome.|neighbours:ID:YP_001595319.1(1),ID:YP_001595321.1(-1)|neighbour_genes:48,alt.-3|
MYTLQEFQNQAINIDLQRNNLFSVVFATVPSSKSQALLDQFGGALFNNIPLNTDLFGITQGDLTQGVTTLVTAGTQKLIRKSGISKYLIGAMSSRVVQSLLGEFEVGTYLMDFFNMAYPTAGLLVHAVKIPDNTLNYEMDLNHNSPNIKITGREYSPLVLSFRMDSEAANYRAFNDWVNSVQDPITQLRALPEDVEADIQVNLHSRNGLPHTVVMLNGCVPVSVSSPELSYDGDNQIASFDVTFAYRSVQTGAVGKQAAYEWLEDKVLKGVAGISESNSLSASVAKLSRLSGASSGLTGLVNTFGGRAINNGISRLL
>ID:YP_002922260.1 |[Escherichia phage JSE]||_Enterobacteria_phage_JSE_.gbk|54|933|NC_012740(166418):114617-115549:1 ^GeneID:7943228^ Enterobacteria phage JSE, complete genome.|neighbours:ID:YP_002922259.1(1),ID:YP_002922261.1(-1)|neighbour_genes:48,hypothetical protein|
MFDLNDFNEQAANLDFQRSNLFSVAFATTPSNKTQAILESMGGAVYDIIPNALNDYFGITRGDYTDALTNLAVQGVRRAVDSSGVKKYLLGAMSSRVVQSLLGQFDVGTYALDWFNMAYKTSGLLVYAVKVPENRLNYEMDRNHNAPNIRITGRDFDPLVLSFRMDSSASNYRAMQDWVNSVEDPVTGLRALPVDVEADIQVNLHNRMGVPHTIMMFNGCVPVGVSAPELNYENNNEITTFDVTFAYRSMQTGAVGEQAAREWIEDKAINAITNTFGNNLLDSGLSAAGNALSRLNGVGGRVVNTVTNWF
> |[Tevenvirinae _Enterobacteria_phage_Kha5h]||_Enterobacteria_phage_Kha5h.gb|Phage baseplate hub ..|966|KT184312.1(167318):143277-144242:1 ^RAST2:fig|1198136.123.peg.246^ Tevenvirinae _Enterobacteria_phage_Kha5h|neighbours:(1),(-1)|neighbour_genes:Phage baseplate tail..,Phage protein|
MYSLEEFNNQAINADFQRNNMFSCVFATTPSTKSSSLISSISNFSYNNLGLNSDWLGLTQGDINQGITTLITAGTQKLIRKSGVSKYLIGAMSQRTVQSLLGSFTVGTYLIDFFNMAYNSSGLMIYSVKMPENRLSYETDWNYNSPNIRITGRELDPLVISFRMDSEACNYRAMQDWVNSVQDPVTGLRALPQDVEADIQVNLHSRNGLPHTAVMFTGCIPVSVSAPELSYDGDNQITTFDVTFAYRVMQAGAVDRQAALEWLESAAINGIQSVLGNSGGVTGLSNSLSRLSRLGGTAGSISNINTMTGIVNSQSKILGAI
>ID:YP_001469528.1 |[Enterobacteria phage Phi1]||_Enterobacteria_phage_Phi1_.gbk|54|933|NC_009821(164270):111445-112377:1 ^GeneID:5602184^ Enterobacteria phage Phi1, complete genome.|neighbours:ID:YP_001469527.1(1),ID:YP_001469529.1(-1)|neighbour_genes:48,hypothetical protein|
MFDLNDFNEQAANLDFQRSNLFSVAFATTPSNKTQAILESMGGAVYDIIPNALNDYFGITRGDYTDALTNLAVQGVRRAVDSSGVKKYLLGAMSSRVVQSLLGQFDVGTYALDWFNMAYKTSGLLVYAVKVPENRLNYEMDRNHNAPNIRITGRDFDPLVLSFRMDSSASNYRAMQDWVNSVEDPVTGLRALPVDVEADIQVNLHNRMGVPHTIMMFNGCVPVGVSAPELTYENNNEITTFDVVFAYRTMQTGAVGEQAAREWIEDKAINAITNTFGNNLLDSGLSAAGNALSRLNGVGGRVVNTVTNWF
>ID:YP_009202928.1 |[Escherichia phage QL01]||_Enterobacteria_phage_QL01.gbk|hypothetical protein|954|NC_028847(170527):120129-121082:1 ^GeneID:26629916^ Enterobacteria phage QL01, complete genome.|neighbours:ID:YP_009202927.1(1),ID:YP_009202929.1(-1)|neighbour_genes:baseplate tail tube ..,hypothetical protein|
MYTLQEFQNQAINIDLQRNNLFSVVFATVPSSKSQTLLDQFGGALFNNIPLNSDLFGITQGELTQGVTTLVTAGTQKLIRKSGISKYLIGAMSSRVVQSLLGEFEVGTYLMDFFNMAYPTAGLLVHAVKIPDNTLNYEMDLNHNSPNIKITGREYSPLVLSFRMDSEAANYRAFNDWVNSVQDPITQLRALPEDVEADIQVNLHSRNGLPHTVVMLNGCVPVGVSSPELSYDGDNQIASFDVTFAYRSVQTGAVGKQAAYEWLEDKIIKGVAGLSESNSLSSSVAKLSRLSGASSGLTGLVNTFGGRAINNGISRLL
>ID:AIT74286.1 |[Enterobacteria phage RB10]||_Enterobacteria_phage_RB10_.gbk|base plate-tail tube..|966|KM606999(168401):117154-118119:1 ^^ Enterobacteria phage RB10, complete genome.|neighbours:ID:AIT74285.1(1),ID:AIT74287.1(-1)|neighbour_genes:baseplate subunit,hypothetical protein|
MYSLEEFNNQAINADFQRNNMFSCVFATTPSTKSSSLISSISNFSYNNLGLNSDWLGLTQGDINQGITTLITAGTQKLIRKSGVSKYLIGAMSQRTVQSLLGSFTVGTYLIDFFNMAYNSSGLMIYSVKMPENRLSYETDWNYNSPNIRITGRELDPLVISFRMDSEACNYRAMQDWVNAVQDPVTGLRALPQDVEADIQVNLHARNGLPHTAVMFTGCIPISVSAPELSYDGDNQITTFDVTFAYRVMQAGAVDRQAALEWLESAAINGIQSVLGNSGGVTGLSNSLSRLSRLGGTAGSISNINTMTGIVNSQSKILGAI
>ID:YP_002854528.1 |[Escherichia virus RB14]||_Enterobacteria_phage_RB14_.gbk|54|966|NC_012638(165429):117161-118126:1 ^GeneID:7803944^ Enterobacteria phage RB14, complete genome.|neighbours:ID:YP_002854527.1(1),ID:YP_002854529.1(-1)|neighbour_genes:48,alt.-3|
MYSLEEFNNQAINADFQRNNMFSCVFATTPSTKSSSLISSISNFSYNNLGLNSDWLGLTQGDINQGITTLITAGTQKLIRKSGVSKYLIGAMSQRTVQSLLGSFTVGTYLIDFFNMAYNSSGLMIYSVKMPENRLSYETDWNYNSPNIRITGRELDPLVISFRMDSEACNYRAMQDWVNAVQDPVTGLRALPQDVEADIQVNLHSRNGLPHTAVMFTGCIPISVSAPELSYDGDNQITTFDVTFAYRVMQAGAVDRQAALEWLESAAINGIQSVLGNSGGVTGLPNSLSRLSRLGGTAGSISNINTMTGIVNSQSKILGAI
> |[Tevenvirinae _Enterobacteria_phage_RB16]||_Enterobacteria_phage_RB16.gb|Phage baseplate hub ..|864|NC_014467.1(176788):61896-62759:1 ^RAST2:fig|1198136.103.peg.104^ Tevenvirinae _Enterobacteria_phage_RB16|neighbours:(1),(1)|neighbour_genes:Phage baseplate prot..,Phage baseplate asse..|
MFYSVDEFLSGMANNDFQRSNLFSVVFATSPASRILDSTIGSIRDTLIDGTMSSINANNPNEFMNAITGGVRKLFSYTVDKAIMSLNKTGFSKIMGALSPRLVTSLFGDSVYGQLLTEFRDKMMYNMGLSIVGVQLPGKTLGYEYVYNGGVPQIRFTRPENGELSLTFRVDSEARNLKVFNEWISAIRDDITGQFAFIDEVSSAIQVNLHNRDGVPHSTYIFQKCLPVKVSSPELSYETNNEIWTFTVDFAYKTAWIVEADKEGWDGFKQSMIEGAAVALRGVVSGQ
>ID:AXF42503.1 |[Enterobacteria phage RB18]||_Enterobacteria_phage_RB18_.gbk|baseplate subunit|966|MH553563(166677):118381-119346:1 ^^ Enterobacteria phage RB18, complete genome.|neighbours:ID:AXF42502.1(1),ID:AXF42504.1(-1)|neighbour_genes:baseplate subunit,hypothetical protein|
MYSLEEFNNQAINADFQRNNMFSCVFATTPSTKSSSLISSISNFAYNNLGLNSDWLGLTQGDINQGITTLITAGTQKLIRKSGVSKYLIGAMSQRTVQSLLGSFTVGTYLIDFFNMAYNSSGLMIYSVKMPENRLSYETDWNYNSPNIRITGRELDPLVISFRMDSEACNYRAMQDWVNAVQDPVTGLRALPQDVEADIQVNLHSRNGLPHTAVMFTGCIPISVSAPELSYDGDNQITTFDVTFAYRVMQAGAVDRQAALEWLESATINGIQSVLGNSGGVTGLSNSLSRLSRLGGTAGSISNINTMTGIINSQSKILGAI
>ID:YP_009102396.1 |[Enterobacteria phage RB27]||_Enterobacteria_phage_RB27_.gbk|base plate-tail tube..|966|NC_025448(165179):116691-117656:1 ^GeneID:22113180^ Enterobacteria phage RB27, complete genome.|neighbours:ID:YP_009102395.1(1),ID:YP_009102397.1(-1)|neighbour_genes:baseplate subunit,hypothetical protein|
MYSLEEFNNQAINADFQRNNMFSCVFATTPSTKSSSLISSISNFSYNNLGLNSDWLGLTQGDINQGITTLITAGTQKLIRKSGVSKYLIGAMSQRTVQSLLGSFTVGTYLIDFFNMAYNSSGLMIYSVKMPENRLSYETDWNYNSPNIRITGRELDPLVISFRMDSEACNYRAMQDWVNAVQDPVTGLRALPQDVEADIQVNLHSRNGLPHTAVMFTGCIPVSVSAPELSYDGDNQITTFDVTFAYRVMQAGAVDRQAALEWLESAAINGIQSVLGNSGGVTGLSNSLSRLSRLGGTAGSISNINTMTGIVNSQSKILGAI
>ID:AIT74831.1 |[Enterobacteria phage RB33]||_Enterobacteria_phage_RB33_.gbk|base plate-tail tube..|966|KM607001(166007):118093-119058:1 ^^ Enterobacteria phage RB33, complete genome.|neighbours:ID:AIT74830.1(1),ID:AIT74832.1(-1)|neighbour_genes:baseplate subunit,hypothetical protein|
MYSLEEFNNQAINADFQRNNMFSCVFATTPSTKSSSLISSISNFSYNNLGLNSDWLGLTQGDINQGITTLITAGTQKLIRKSGVSKYLIGAMSQRTVQSLLGSFTVGTYLIDFFNMAYNSSGLMIYSVKMPENRLSYETDWNYNSPNIRITGRELDPLVISFRMDSEACNYRAMQDWVNSVQDPVTGLRALPQDVEADIQVNLHSRNGLPHTAVMFTGCIPVSVSAPELSYDGDNQITTFDVTFAYRVMQAGAVDRQAALEWLESAAINGIQSVLGNSGGVTGLSNSLSRLSRLGGTAGSISNINTMTGIVNSQSKILGAI
>ID:YP_009098578.1 |[Escherichia phage RB3]||_Enterobacteria_phage_RB3_.gbk|base plate-tail tube..|966|NC_025419(168402):117155-118120:1 ^GeneID:22113942^ Enterobacteria phage RB3, complete genome.|neighbours:ID:YP_009098577.1(1),ID:YP_009098579.1(-1)|neighbour_genes:baseplate subunit,hypothetical protein|
MYSLEEFNNQAINADFQRNNMFSCVFATTPSTKSSSLISSISNFSYNNLGLNSDWLGLTQGDINQGITTLITAGTQKLIRKSGVSKYLIGAMSQRTVQSLLGSFTVGTYLIDFFNMAYNSSGLMIYSVKMPENRLSYETDWNYNSPNIRITGRELDPLVISFRMDSEACNYRAMQDWVNAVQDPVTGLRALPQDVEADIQVNLHARNGLPHTAVMFTGCIPISVSAPELSYDGDNQITTFDVTFAYRVMQAGAVDRQAALEWLESAAINGIQSVLGNSGGVTGLSNSLSRLSRLGGTAGSISNINTMTGIVNSQSKILGAI
> |[Tevenvirinae _Enterobacteria_phage_RB43]||_Enterobacteria_phage_RB43.gb|Phage baseplate hub ..|864|NC_007023.1(180500):63731-64594:1 ^RAST2:fig|1198136.102.peg.119^ Tevenvirinae _Enterobacteria_phage_RB43|neighbours:(1),(1)|neighbour_genes:Phage baseplate tail..,Phage baseplate asse..|
MFYSVDEFLSGMANKDFQRSNLFSVVFATSPASRILDSTIGSIRDTLIDGTMSSINANNPNEFMNAITGGVSKLFSYTVDKAIMSLNKTGFSKIMGALSPRLVTSLFGDSVYGQLLTEFRDKMMYNMGLSIVGVQLPGKTLGYEYVYNGGVPQIRFTRPENGELSLTFRVDSEARNLKVFNEWISAIRDDITGQFAFIDEVSSAIQVNLHNRDGVPHSTYIFQKCLPVKVSSPELSYETNNEIWTFTVDFAYKTAWIVEADKEGWDGFKQSMIEGAAVALRGVVSGQ
>ID:NP_891752.1 |[Enterobacteria phage RB49]||_Enterobacteria_phage_RB49_.gbk|54|933|NC_005066(164018):110043-110975:1 ^GeneID:1725413^ Enterobacteria phage RB49, complete genome.|neighbours:ID:NP_891751.1(1),ID:NP_891753.1(-1)|neighbour_genes:48,hypothetical protein|
MFDLNDFNEQAANLDFQRSNLFSVAFATTPSNKTQAILESMGGAVYDIIPNALNDYFGITRGDYTDALTNLAVQGVRRAVDSSGVKKYLLGAMSSRVVQSLLGQFDVGTYALDWFNMAYKTSGLLVYAVKVPENRLNYEMDRNHNAPNIRITGRDFDPLVLSFRMDSSASNYRAMQDWVNSVEDPVTGLRALPVDVEADIQVNLHNRMGVPHTIMMFNGCVPVGVSAPELNYENNNEITTFDVTFAYRTMQTGAVGEQAAREWIEDKAINAITNTFGNNLLDSGLSAAGNALSRLNGVGGRVVNTVTNWF
>ID:ACP31112.1 |[Enterobacteria phage RB51]||_Enterobacteria_phage_RB51_.gbk|54|966|FJ839693(168394):119999-120964:1 ^^ Enterobacteria phage RB51, complete genome.|neighbours:ID:ACP31111.1(1),ID:ACP31113.1(-1)|neighbour_genes:48,alt.-3|
MYSLEEFNNQAINADFQRNNMFSCVFATTPSTKSSSLISSISNFAYNNLGLNSDWLGLTQGDINQGITTLITAGTQKLIRKSGVSKYLIGAMSQRTVQSLLGSFTVGTYLIDFFNMAYNSSGLMIYSVKMPENRLSYETDWNYNSPNIRITGRELDPLVISFRMDSEACNYRAMQDWVNAVQDPVTGLRALPQDVEADIQVNLHSRNGLPHTAVMFTGCIPISVSAPELSYDGDNQITTFDVTFAYRVMQAGAVDRQAALEWLESATINGIQSVLGNSGGVTGLSNSLSRLSRLGGTAGSISNINTMTGIVNSQSKILGAI
>ID:AIT75104.1 |[Enterobacteria phage RB55]||_Enterobacteria_phage_RB55_.gbk|base plate-tail tube..|966|KM607002(168896):121730-122695:1 ^^ Enterobacteria phage RB55, complete genome.|neighbours:ID:AIT75103.1(1),ID:AIT75105.1(-1)|neighbour_genes:baseplate subunit,hypothetical protein|
MYSLEEFNNQAINADFQRNNMFSCVFATTPSTKSSSLISSISNFSYNNLGLNSDWLGLTQGDINQGITTLITAGTQKLIRKSGVSKYLIGAMSQRTVQSLLGSFTVGTYLIDFFNMAYNSSGLMIYSVKMPENRLSYETDWNYNSPNIRITGRELDPLVISFRMDSEACNYRAMQDWVNSVQDPVTGLRALPQDVEADIQVNLHSRNGLPHTAVMFTGCIPISVSAPELSYDGDNQITTFDVTFAYRVMQAGAVDRQAALEWLESAAINGIQSVLGNSGGVTGLSNSLSRLSRLGGTAGSISNINTMTGIVNSQSKILGAI
>ID:AIT75378.1 |[Enterobacteria phage RB59]||_Enterobacteria_phage_RB59_.gbk|base plate-tail tube..|966|KM607003(168966):121744-122709:1 ^^ Enterobacteria phage RB59, complete genome.|neighbours:ID:AIT75377.1(1),ID:AIT75379.1(-1)|neighbour_genes:baseplate subunit,hypothetical protein|
MYSLEEFNNQAINADFQRNNMFSCVFATTPSTKSSSLISSISNFSYNNLGLNSDWLGLTQGDINQGITTLITAGTQKLIRKSGVSKYLIGAMSQRTVQSLLGSFTVGTYLIDFFNMAYNSSGLMIYSVKMPENRLSYETDWNYNSPNIRITGRELDPLVISFRMDSEACNYRAMQDWVNSVQDPVTGLRALPQDVEADIQVNLHSRNGLPHTAVMFTGCIPISVSAPELSYDGDNQITTFDVTFAYRVMQAGAVDRQAALEWLESAAINGIQSVLGNSGGVTGLSNSLSRLSRLGGTAGSISNINTMTGIVNSQSKILGAI
>ID:AIT73199.1 |[Enterobacteria phage RB5]||_Enterobacteria_phage_RB5_.gbk|base plate-tail tube..|966|KM606995(168394):117147-118112:1 ^^ Enterobacteria phage RB5, complete genome.|neighbours:ID:AIT73198.1(1),ID:AIT73200.1(-1)|neighbour_genes:baseplate subunit,hypothetical protein|
MYSLEEFNNQAINADFQRNNMFSCVFATTPSTKSSSLISSISNFSYNNLGLNSDWLGLTQGDINQGITTLITAGTQKLIRKSGVSKYLIGAMSQRTVQSLLGSFTVGTYLIDFFNMAYNSSGLMIYSVKMPENRLSYETDWNYNSPNIRITGRELDPLVISFRMDSEACNYRAMQDWVNAVQDPVTGLRALPQDVEADIQVNLHARNGLPHTAVMFTGCIPISVSAPELSYDGDNQITTFDVTFAYRVMQAGAVDRQAALEWLESAAINGIQSVLGNSGGVTGLSNSLSRLSRLGGTAGSISNINTMTGIVNSQSKILGAI
>ID:AIT75654.1 |[Enterobacteria phage RB68]||_Enterobacteria_phage_RB68_.gbk|base plate-tail tube..|966|KM607004(168401):120006-120971:1 ^^ Enterobacteria phage RB68, complete genome.|neighbours:ID:AIT75653.1(1),ID:AIT75655.1(-1)|neighbour_genes:baseplate subunit,hypothetical protein|
MYSLEEFNNQAINADFQRNNMFSCVFATTPSTKSSSLISSISNFAYNNLGLNSDWLGLTQGDINQGITTLITAGTQKLIRKSGVSKYLIGAMSQRTVQSLLGSFTVGTYLIDFFNMAYNSSGLMIYSVKMPENRLSYETDWNYNSPNIRITGRELDPLVISFRMDSEACNYRAMQDWVNAVQDPVTGLRALPQDVEADIQVNLHSRNGLPHTAVMFTGCIPISVSAPELSYDGDNQITTFDVTFAYRVMQAGAVDRQAALEWLESATINGIQSVLGNSGGVTGLSNSLSRLSRLGGTAGSISNINTMTGIVNSQSKILGAI
>ID:NP_861898.1 |[Enterobacteria phage RB69]||_Enterobacteria_phage_RB69_.gbk|54|963|NC_004928(167560):123962-124924:1 ^GeneID:1494324^ Enterobacteria phage RB69, complete genome.|neighbours:ID:NP_861897.1(1),ID:NP_861899.1(-1)|neighbour_genes:48,alt.-3|
MYSLEEFNNQAINADFQRNNMFSCVFATTPSTKSSSLISSIGSFAYNNLGLDSDWLGLTQGDINQGVTTLITAGTQKLIRKSGVSKYLIGAMSQRTVQSLLGEFTVGAYLIDFFNMAYNNTGLMIYSVKMPENRLSYETDFNYNSPNIRITGREMDPLVISFRMDSEASNFRAMQDWVNSVQDPVTGLRALPQDVEADIQVNLHARNGLPHTAVMFTGCIPVSVSSPELTYDGDNQITVFDVTFAYRVMQSGAVNRQAALEWLESGLISSVSGMFGNNQNDSGLGSAVSRLSRLGGTAGGVSNINTLTGVVNSASRVLGL
>ID:AIT73470.1 |[Enterobacteria phage RB6]||_Enterobacteria_phage_RB6_.gbk|base plate-tail tube..|966|KM606996(168394):117147-118112:1 ^^ Enterobacteria phage RB6, complete genome.|neighbours:ID:AIT73469.1(1),ID:AIT73471.1(-1)|neighbour_genes:baseplate subunit,hypothetical protein|
MYSLEEFNNQAINADFQRNNMFSCVFATTPSTKSSSLISSISNFSYNNLGLNSDWLGLTQGDINQGITTLITAGTQKLIRKSGVSKYLIGAMSQRTVQSLLGSFTVGTYLIDFFNMAYNSSGLMIYSVKMPENRLSYETDWNYNSPNIRITGRELDPLVISFRMDSEACNYRAMQDWVNAVQDPVTGLRALPQDVEADIQVNLHARNGLPHTAVMFTGCIPISVSAPELSYDGDNQITTFDVTFAYRVMQAGAVDRQAALEWLESAAINGIQSVLGNSGGVTGLSNSLSRLSRLGGTAGSISNINTMTGIVNSQSKILGAI
>ID:AIT73741.1 |[Enterobacteria phage RB7]||_Enterobacteria_phage_RB7_.gbk|base plate-tail tube..|966|KM606997(168395):117148-118113:1 ^^ Enterobacteria phage RB7, complete genome.|neighbours:ID:AIT73740.1(1),ID:AIT73742.1(-1)|neighbour_genes:baseplate subunit,hypothetical protein|
MYSLEEFNNQAINADFQRNNMFSCVFATTPSTKSSSLISSISNFSYNNLGLNSDWLGLTQGDINQGITTLITAGTQKLIRKSGVSKYLIGAMSQRTVQSLLGSFTVGTYLIDFFNMAYNSSGLMIYSVKMPENRLSYETDWNYNSPNIRITGRELDPLVISFRMDSEACNYRAMQDWVNAVQDPVTGLRALPQDVEADIQVNLHARNGLPHTAVMFTGCIPISVSAPELSYDGDNQITTFDVTFAYRVMQAGAVDRQAALEWLESAAINGIQSVLGNSGGVTGLSNSLSRLSRLGGTAGSISNINTMTGIVNSQSKILGAI
>ID:AIT74013.1 |[Enterobacteria phage RB9]||_Enterobacteria_phage_RB9.gbk|base plate-tail tube..|966|KM606998(168395):117148-118113:1 ^^ Enterobacteria phage RB9, complete genome.|neighbours:ID:AIT74012.1(1),ID:AIT74014.1(-1)|neighbour_genes:baseplate subunit,hypothetical protein|
MYSLEEFNNQAINADFQRNNMFSCVFATTPSTKSSSLISSISNFSYNNLGLNSDWLGLTQGDINQGITTLITAGTQKLIRKSGVSKYLIGAMSQRTVQSLLGSFTVGTYLIDFFNMAYNSSGLMIYSVKMPENRLSYETDWNYNSPNIRITGRELDPLVISFRMDSEACNYRAMQDWVNAVQDPVTGLRALPQDVEADIQVNLHARNGLPHTAVMFTGCIPISVSAPELSYDGDNQITTFDVTFAYRVMQAGAVDRQAALEWLESAAINGIQSVLGNSGGVTGLSNSLSRLSRLGGTAGSISNINTMTGIVNSQSKILGAI
>ID:ADJ39917.1 |[Enterobacteria phage T4T]||_Enterobacteria_phage_T4T_.gbk|54|966|HM137666(168920):121765-122730:1 ^^ Enterobacteria phage T4T, complete genome.|neighbours:ID:ADJ39916.1(1),ID:ADJ39918.1(-1)|neighbour_genes:48,alt.-3|
MYSLEEFNNQAINADFQRNNMFSCVFATTPSTKSSSLISSISNFSYNNLGLNSDWLGLTQGDINQGITTLITAGTQKLIRKSGVSKYLIGAMSQRTVQSLLGSFTVGTYLIDFFNMAYNSSGLMIYSVKMPENRLSYETDWNYNSPNIRITGRELDPLVISFRMDSEACNYRAMQDWVNSVQDPVTGLRALPQDVEADIQVNLHSRNGLPHTAVMFTGCIPISVSAPELSYDGDNQITTFDVTFAYRVMQAGAVDRQAALEWLESAAINGIQSVLGNSGGVTGLSNSLSRLSRLGGTAGSISNINTMTGIVNSQSKILGAI
>ID:NP_049807.1 |[Escherichia virus T4]||_Enterobacteria_phage_T4_.gbk|54|963|NC_000866(168903):121753-122715:1 ^GeneID:1258631^ Enterobacteria phage T4, complete genome.|neighbours:ID:NP_049806.1(1),ID:NP_049808.1(-1)|neighbour_genes:48,alt.-3|
MYSLEEFNNQAINADFQRNNMFSCVFATTPSTKSSSLISSISNFSYNNLGLNSDWLGLTQGDINQGITTLITAGTQKLIRKSGVSKYLIGAMSQRTVQSLLGSFTVGTYLIDFFNMAYNSSGLMIYSVKMPENRLSYETDWNYNSPNIRITGRELDPLVISFRMDSEACNYRAMQDWVNSVQDPVTGLRALPQDVEADIQVNLHSRNGLPHTAVMFTMHSISVSAPELSYDGDNQITTFDVTFAYRVMQAGAVDRQRALEWLESAAINGIQSVLGNSGGVTGLSNSLSRLSRLGGTAGSISNINTMTGIVNSQSKILGAI
> |[Tevenvirinae _Enterobacteria_phage_T4_strain_wild]||_Enterobacteria_phage_T4_strain_wild.gb|Phage baseplate hub ..|966|KJ477684.1(168922):121767-122732:1 ^RAST2:fig|1198136.58.peg.208^ Tevenvirinae _Enterobacteria_phage_T4_strain_wild|neighbours:(1),(-1)|neighbour_genes:Phage baseplate tail..,Phage protein|
MYSLEEFNNQAINADFQRNNMFSCVFATTPSTKSSSLISSISNFSYNNLGLNSDWLGLTQGDINQGITTLITAGTQKLIRKSGVSKYLIGAMSQRTVQSLLGSFTVGTYLIDFFNMAYNSSGLMIYSVKMPENRLSYETDWNYNSPNIRITGRELDPLVISFRMDSEACNYRAMQDWVNSVQDPVTGLRALPQDVEADIQVNLHSRNGLPHTAVMFTGCIPISVSAPELSYDGDNQITTFDVTFAYRVMQAGAVDRQAALEWLESAAINGIQSVLGNSGGVTGLSNSLSRLSRLGGTAGSISNINTMTGIVNSQSKILGAI
> |[Tevenvirinae _Enterobacteria_phage_T6]||_Enterobacteria_phage_T6.gb|Phage baseplate hub ..|966|MH550421.1(168706):118956-119921:1 ^RAST2:fig|1198136.104.peg.198^ Tevenvirinae _Enterobacteria_phage_T6|neighbours:(1),(-1)|neighbour_genes:Phage baseplate tail..,Phage protein|
MYSLEEFNNQAINADFQRNNMFSCVFATTPSTKSSSLISSISNFSYNNLGLNSDWLGLTQGDINQGITTLITAGTQKLIRKSGVSKYLIGAMSQRTVQSLLGSFTVGTYLIDFFNMAYNSSGLMIYSVKMPENRLSYETDWNYNSPNIRITGRELDPLVISFRMDSEACNYRAMQDWVNSVQDPVTGLRALPQDVEADIQVNLHSRNGLPHTAVMFTGCIPVSVSAPELSYDGDNQITTFDVTFAYRVMQAGAVDRQAALEWLESAAINGIQSVLGNSGGVTGLSNSLSRLSRLGGTAGSISNINTMTGIVNSQSKILGAI
>ID:YP_004063892.1 |[Escherichia phage vB_EcoM_VR7]||_Enterobacteria_phage_vB_EcoM-VR7_.gbk|54|960|NC_014792(169285):120826-121785:1 ^GeneID:10021436^ Enterobacteria phage vB_EcoM-VR7, complete genome.|neighbours:ID:YP_004063891.1(1),ID:YP_004063893.1(-1)|neighbour_genes:48,alt.-3|
MFTLQEFQTQAINIDLQRNNLFSVVFATAPSSKSQNLLDQFGGALFSNLPVNSDWFGLTQGDLTQGITTLVTAGTQKLIRKSGISKYLIGAMSNRVVQSLLGEFEVGTYLLDFFNMAYPTAGLLVHSVKLPDNTLNYEMDLNHNAPNIKITGREYSPLVLSFRMDSEAGNFRAFNDWVNSVQDPVTQLRALPEDVEADIQVNLHSRNGLPHTVVMLTGCVPVSVSAPELSYEGDNQIATFDVTFAYRVMSTGAVGRNAALEWLEDKVIKGVSGISSDNNLNAEVAKLSRLSGAQSGLTSLYNTFTGSGRAVSGGSQRIL
>ID:YP_006986749.1 |[Escherichia phage vB_EcoM_ACG-C40]||_Enterobacteria_phage_vB_EcoM_ACG-C40_.gbk|baseplate tail tube ..|966|NC_019399(167396):119376-120341:1 ^GeneID:13998022^ Enterobacteria phage vB_EcoM_ACG-C40, complete genome.|neighbours:ID:YP_006986748.1(1),ID:YP_006986750.1(-1)|neighbour_genes:baseplate tail tube ..,hypothetical protein|
MYSLEEFNNQAINADFQRNNMFSCVFATTPSTKSSSLISSISNFSYNNLGLNSDWLGLTQGDINQGITTLITAGTQKLIRKSGVSKYLIGAMSQRTVQSLLGSFTVGTYLIDFFNMAYNSSGLMIYSVKMPENRLSYETDWNYNSPNIRITGRELDPLVISFRMDSEACNYRAMQDWVNAVQDPVTGLRALPQDVEADIQVNLHSRNGLPHTAVMFTGCIPVSVSAPELSYDGDNQITTFDVTFAYRVMQAGAVDRQAALEWLESATINGIQSVLGNSGGVTGLSNSLSRLSRLGGTAGSISNINTMTGIVNSQSKILGAI
>ID:AWD91488.1 |[Enterobacteria phage vB_EcoM_IME339]||_Enterobacteria_phage_vB_EcoM_IME339_.gbk|putative baseplate-t..|966|MH051915(164366):50049-51014:-1 ^^ Enterobacteria phage vB_EcoM_IME339, complete genome.|neighbours:ID:AWD91487.1(1),ID:AWD91489.1(-1)|neighbour_genes:hypothetical protein,putative baseplate t..|
MYSLEEFNNQAINADFQRNNMFSCVFATTPSTKSSSLISSISNFSYNNLGLNSDWLGLTQGDINQGITTLITAGTQKLIRKSGVSKYLIGAMSQRTVQSLLGSFTVGTYLIDFFNMAYNSSGLMIYSVKMPENRLSYETDWNYNSPNIRITGRELDPLVISFRMDSEACNYRAMQDWVNAVQDPVTGLRALPQDVEADIQVNLHARNGLPHTAVMFTGCIPVSVSAPELSYDGDNQITTFDVTFAYRVMQAGSVDRQAALEWLESAAINGIQSVLGNSGGVTGLSNSLSRLSRLGGTAGSISNINTMTGIVNSQSKILGAI
>ID:AWD91744.1 |[Enterobacteria phage vB_EcoM_IME340]||_Enterobacteria_phage_vB_EcoM_IME340_.gbk|baseplate tail tube ..|966|MH051916(165549):50113-51078:-1 ^^ Enterobacteria phage vB_EcoM_IME340, complete genome.|neighbours:ID:AWD91743.1(1),ID:AWD91745.1(-1)|neighbour_genes:hypothetical protein,baseplate tail tube ..|
MYSLEEFNNQAINADFQRNNMFSCVFATTPSTKSSSLISSISNFSYNNLGLNSDWLGLTQGDINQGITTLITAGTQKLIRKSGVSKYLIGAMSQRTVQSLLGSFTVGTYLIDFFNMAYNSSGLMIYSVKMPENRLSYETDWNYNSPNIRITGRELDPLVISFRMDSEACNYRAMQDWVNAVQDPVTGLRALPQDVEADIQVNLHARNGLPHTAVMFTGCIPVSVSAPELSYDGDNQITTFDVTFAYRVMQAGAVDRQAALEWLESAAINGIQSVLGNSGGVTGLSNSLSRLSRLGGTAGSISNINTMTGIVNSQSKILGAI
>ID:YP_009207385.1 |[Escherichia phage vB_EcoM_VR20]||_Enterobacteria_phage_vB_EcoM_VR20.gbk|baseplate subunit|960|NC_028894(170336):120897-121856:1 ^GeneID:26633884^ Enterobacteria phage vB_EcoM_VR20, complete genome.|neighbours:ID:YP_009207384.1(1),ID:YP_009207386.1(-1)|neighbour_genes:baseplate subunit,hypothetical protein|
MFTLQEFQTQAINIDLQRNNLFSVVFATAPSSKSQNLLDQFGGALFSNLPVNSDWFGLTQGDLTQGITTLVTAGTQKLIRKSGISKYLIGAMSNRVVQSLLGEFEVGTYLLDFFNMAYPTAGLLVHSVKLPDNTLNYEMDLNHNAPNIKITGREYSPLVLSFRMDSEAGNFRAFNDWVNSVQDPVTQLRALPEDVEADIQVNLHSRNGLPHTVVMLTGCVPVSVSAPELSYEGDNQIATFDVTFAYRVMSTGAVGRAAALEWLEDKVIKGVSGISSDNNLNAEVAKLSRLSGAQSGLTSLYNTFTGSGRTVSGGSQRIL
>ID:YP_009209953.1 |[Escherichia phage vB_EcoM_VR25]||_Enterobacteria_phage_vB_EcoM_VR25_.gbk|baseplate subunit|960|NC_028925(170822):122569-123528:1 ^GeneID:26636373^ Enterobacteria phage vB_EcoM_VR25, complete genome.|neighbours:ID:YP_009209952.1(1),ID:YP_009209954.1(-1)|neighbour_genes:baseplate subunit,hypothetical protein|
MFTLQEFQTQAINIDLQRNNLFSVVFATAPSSKSQNLLDQFGGALFSNLPVNSDWFGLTQGDLTQGITTLVTAGTQKLIRKSGISKYLIGAMSNRVVQSLLGEFEVGTYLLDFFNMAYPTAGLLVHSVKLPDNTLNYEMDLNHNAPNIKITGREYSPLVLSFRMDSEAGNFRAFNDWVNSVQDPVTQLRALPEDVEADIQVNLHSRNGLPHTVVMLTGCVPVSVSAPELSYEGDNQIATFDVTFAYRVMSTGAVGRNAALEWLEDKVIKGVSGISSDNNLNAEVAKLSRLSGAQSGLTSLYNTFTGSGRAVSGGSQRIL
>ID:YP_009214046.1 |[Escherichia phage vB_EcoM_VR26]||_Enterobacteria_phage_vB_EcoM_VR26_.gbk|baseplate subunit|960|NC_028957(171541):122896-123855:1 ^GeneID:26640502^ Enterobacteria phage vB_EcoM_VR26, complete genome.|neighbours:ID:YP_009214045.1(1),ID:YP_009214047.1(-1)|neighbour_genes:baseplate subunit,hypothetical protein|
MFTLQEFQTQAINIDLQRNNLFSVVFATAPSSKSQNLLDQFGGALFSNLPVNSDWFGLTQGDLTQGITTLVTAGTQKLIRKSGISKYLIGAMSNRVVQSLLGEFEVGTYLLDFFNMAYPTAGLLVHSVKLPDNTLNYEMDLNHNAPNIKITGREYSPLVLSFRMDSEAGNFRAFNDWVNSVQDPVTQLRALPEDVEADIQVNLHSRNGLPHTVVMLTGCVPVSVSAPELSYEGDNQIATFDVTFAYRVMSTGAVGRNAALEWLEDKVIKGVSGISSDNNLNAEVAKLSRLSGAQSGLTSLYNTFTGSGRAISGGSQRIL
>ID:YP_009205889.1 |[Enterobacteria phage vB_EcoM_VR5]||_Enterobacteria_phage_vB_EcoM_VR5.gbk|baseplate subunit|954|NC_028881(170473):120881-121834:1 ^GeneID:26632502^ Enterobacteria phage vB_EcoM_VR5, complete genome.|neighbours:ID:YP_009205888.1(1),ID:YP_009205890.1(-1)|neighbour_genes:baseplate subunit,hypothetical protein|
MYTLQEFQNQAINIDLQRNNLFSVVFATVPSSKSQALLDQFGGALFNNIPLNTDLLGITQGELTQGVTTLVTAGTQKLIRKSGISKYLIGAMSSRVVQSLLGEFEVGTYLMDFFNMAYPTAGLLVHAVKIPDNTLNYEMDLNHNSPNIKITGREYSPLVLSFRMDSEAANYRAFNDWVNSVQDPITQLRALPEDVEADIQVNLHSRNGLPHTVVMLNGCVPVSVSSPELSYDGDNQIASFDVTFAYRSIQTGAVGKQAAYEWLEDKVLKGVAGLSESNSLSSSVAKLSRLSGASSGLTGLVNTFGGRAINNGISRLL
> |[Tevenvirinae _Erwinia_phage_Cronus]||_Erwinia_phage_Cronus.gb|tail assembly protei..|948|MH059636.2(175774):128131-129078:1 ^RAST2:fig|1198136.105.peg.251^ Tevenvirinae _Erwinia_phage_Cronus|neighbours:(1),(-1)|neighbour_genes:Phage baseplate tail..,hypothetical protein|
MYTLDEFKAQAGNIDFQRTNLFSVVFATTPSSKSQQLLDQFGGYLYNNLPVNTDFLGIKRGEVTQGLTSLITAGTQKLVRKSGVSKYLIGAMSSRVVQSLLGEFTVGTYLLDFFNMAFPTSGLMVYSAKIPENRLAYEMDRNHNAPNIKITGREHEPLTISFRMDPEACNYRAMQDWVNSVEDPVTGLRALPEDVEADIQVNLHARNGLPHTVVMFTGCIPIGCGAPELSYEGGNTIATFDVTFAYRVMQAGAVGKQAALDWLEDKAVNLIGKINSDMSLSSSLPALSRLGGSAGGLSKGISSAASSVKGLVSSL
>ID:YP_009592763.1 |[Escherichia coli O157 typing phage 3]||_Escherichia_coli_O157_typing_phage_3_.gbk|tail tube protein|963|NC_041863(168733):27089-28051:-1 ^GeneID:40068257^ Escherichia coli O157 typing phage 3, complete genome.|neighbours:ID:YP_009592762.1(1),ID:YP_009592764.1(-1)|neighbour_genes:hypothetical protein,tail-tube assembly p..|
MYSLEEFNNQAINADFQRNNMFSCVFATTPSTKSSSLISSIGSFAYNNLGLDSDWLGLTRGDINQGVTTLITAGTQKLIRKSGISKYLIGAMSQRTVQSLLGEFTVGAYLIDFFNMAYNNTGLMIYSVKMPENRLSYETDFNYNSPNIRITGREMDPLVISFRMDSEASNFRAMQDWVNSVQDPVTGLRALPQDVEADIQVNLHARNGLPHTAVMFTGCIPVSVSSPELTYDGDNQITVFDVTFAYRVMQSGAVNRQAALEWLESGLISSVSGMFGNNQNDSGLGSAVSRLSRLGGTAGGVSNINTLTGVVNSASRVLGL
>ID:YP_009593193.1 |[Escherichia coli O157 typing phage 6]||_Escherichia_coli_O157_typing_phage_6_.gbk|tail tube protein|963|NC_041864(160570):132510-133472:1 ^GeneID:40068690^ Escherichia coli O157 typing phage 6, complete genome.|neighbours:ID:YP_009593192.1(1),ID:YP_009593194.1(-1)|neighbour_genes:tail-tube assembly p..,hypothetical protein|
MYSLEEFNNQAINADFQRNNMFSCVFATTPSTKSSSLISSIGSFAYNNLGLDSDWLGLTRGDINQGVTTLITAGTQKLIRKSGISKYLIGAMSQRTVQSLLGEFTVGAYLIDFFNMAYNNTGLMIYSVKMPENRLSYETDFNYNSPNIRITGREMDPLVISFRMDSEASNFRAMQDWVNSVQDPVTGLRALPQDVEADIQVNLHARNGLPHTAVMFTGCIPVSVSSPELTYDGDNQITVFDVTFAYRVMQSGAVNRQAALEWLESGLISSVSGMFGNNQNDSGLGSAVSRLSRLGGTAGGVSNINTLTGVVNSASRVLGL
>ID:YP_009225060.1 |[Escherichia phage APCEc01]||_Escherichia_phage_APCEc01_.gbk|baseplate tail tube ..|963|NC_029091(168771):61278-62240:-1 ^GeneID:26796013^ Escherichia phage APCEc01, complete genome.|neighbours:ID:YP_009225059.1(1),ID:YP_009225061.1(-1)|neighbour_genes:hypothetical protein,baseplate subunit|
MYSLEEFNNQAINADFQRNNMFSCVFATTPSTKSSSLISSIGSFAYNNLGLDSDWLGLSQGDINQGVTTLITAGTQKLIRKSGISKYLIGAMSQRTVQSLLGEFTVGAYLIDFFNMAYNNTGLMIYSVKMPENRLSYETDFNYNSPNIRITGREMDPLVISFRMDSEASNFRAMQDWVNSVQDPVTGLRALPQDVEADIQVNLHARNGLPHTAVMFTGCIPVSVSSPELTYDGDNQITVFDVTFAYRVMQSGAVNRQAALEWLESGLISSVSGMFGNNQNDSGLGSAVSRLSRLGGTAGGVSNINTLTGVVNSASRVLGL
> |[Tevenvirinae _Escherichia_phage_AnYang]||_Escherichia_phage_AnYang.gb|tail assembly protei..|954|MK234886.1(169215):86822-87775:1 ^RAST2:fig|1198136.106.peg.153^ Tevenvirinae _Escherichia_phage_AnYang|neighbours:(1),(-1)|neighbour_genes:Phage baseplate tail..,hypothetical protein|
MYTLQEFQNQAINIDLQRNNLFSVVFATVPSSKSQALLDQFGGALFNNIPLNTDLFGITQGELTQGVTTLVTAGTQKLIRKSGISKYLIGAMSSRVVQSLLGEFEVGTYLMDFFNMAYPTAGLLVHAVKIPDNTLNYEMDLNHNSPNIKITGREYSPLVLSFRMDSEAANYRAFNDWVNSVQDPITQLRALPEDVEADIQVNLHSRNGLPHTVVMLNGCVPVGVSSPELSYDGDNQIASFDVTFAYRSVQTGAVGKQAAYEWLEDKVLKGVAGISESNSLSSSVAKLSRLSGASSGLTGLVNTFGGRAINNGISRLL
> |[Tevenvirinae Escherichia_phage_CF2]||_Escherichia_phage_CF2.gb|tail assembly protei..|966|NC_041919.1(168188):38517-39482:-1 ^RAST2:fig|1198136.52.peg.62^ Tevenvirinae Escherichia_phage_CF2|neighbours:(1),(-1)|neighbour_genes:Phage protein,Phage baseplate tail..|
MYSLEEFNNQAINADFQRNNMFSCVFATTPSTKSSSLISSISNFSYNNLGLNSDWLGLSQGDINQGITTLITAGTQKLIRKSGVSKYLIGAMSQRTVQSLLGSFTVGTYLIDFFNMAYNSSGLMIYSVKMPENRLSYETDWNYNSPNIRITGRELDPLVISFRMDSEACNYRAMQDWVNAVQDPVTGLRALPQDVEADIQVNLHSRNGLPHTAVMFTGCIPVSVSAPELSYDGDNQITTFDVTFAYRVMQAGAVDRQAALEWLESAAINGIQSVLGNSGGVTGLSNSLSRLSRLGGTAGSISNINTMTGIVNSQSKILGAI
>ID:QBO61201.1 |[Escherichia phage D5505]||_Escherichia_phage_D5505_.gbk|putative baseplate s..|966|MK327929(168049):118404-119369:1 ^^ Escherichia phage D5505, complete genome.|neighbours:ID:QBO61200.1(1),ID:QBO61202.1(-1)|neighbour_genes:putative baseplate s..,hypothetical protein|
MYSLEEFNNQAINADFQRNNMFSCVFATTPSTKSSSLISSISNFSYNNLGLNSDWLGLTQGDINQGITTLITAGTQKLIRKSGVSKYLIGAMSQRTVQSLLGSFTVGTYLIDFFNMAYNSSGLMIYSVKMPENRLSYETDWNYNSPNIRITGRELDPLVISFRMDSEACNYRAMQDWVNAVQDPVTGLRALPQDVEADIQVNLHSRNGLPHTAVMFTGCIPVSVSAPELSYDGDNQITTFDVTFAYRVMQAGAVDRQAALEWLESAAINGIQSVLGNSGGVTGLSNSLSRLSRLGGTAGSISNINTMTGIVNSQSKILGAI
> |[Tevenvirinae Escherichia_phage_ECD7]||_Escherichia_phage_ECD7.gb|tail assembly protei..|933|NC_041936.1(164706):114104-115036:1 ^RAST2:fig|1198136.56.peg.196^ Tevenvirinae Escherichia_phage_ECD7|neighbours:(1),(-1)|neighbour_genes:Phage baseplate tail..,hypothetical protein|
MFDLNDFNEQAANLDFQRSNLFSVAFATTPSNKTQAILESMGGAVYDIIPNALNDYFGITRGDYTDALTNLAVQGVRRAVDSSGVKKYLLGAMSSRVVQSLLGQFDVGTYALDWFNMAYKTSGLLVYAVKVPENRLNYEMDRNHNAPNIRITGRDFDPLVLSFRMDSSASNYRAMQDWVNSVEDPVTGLRALPVDVEADIQVNLHNRMGVPHTIMMFNGCVPVGVSAPELTYENNNEITTFDVTFAYRTMQTGAVGEQAAREWIEDKAINAITNTFGNNLLDSGLSAAGNALSRLNGVGGRVVNTVTNWF
>ID:YP_009102667.1 |[Escherichia phage ECML-134]||_Escherichia_phage_ECML-134_.gbk|hypothetical protein|966|NC_025449(166783):119396-120361:1 ^GeneID:22111850^ Escherichia phage ECML-134, complete genome.|neighbours:ID:YP_009102666.1(1),ID:YP_009102668.1(-1)|neighbour_genes:baseplate protein,hypothetical protein|
MYSLEEFNNQAINADFQRNNMFSCVFATTPSTKSSSLISSISNFSYNNLGLNSDWLGLTQGDINQGITTLITAGTQKLIRKSGVSKYLIGAMSQRTVQSLLGSFTVGTYLIDFFNMAYNSSGLMIYSVKMPENRLSYETDWNYNSPNIRITGRELDPLVISFRMDSEACNYRAMQDWVNSVQDPVTGLRALPQDVEADIQVNLHSRNGLPHTAVMFTGCIPISVSAPELSYDGDNQITTFDVTFAYRVMQAGAVDRQAALEWLESAAINGIQSVLGNSGGVTGLSNSLSRLSRLGGTAGSISNINTMTGIVNSQSKILGAI
> |[Tevenvirinae Escherichia_phage_EcWhh-1]||_Escherichia_phage_EcWhh-1.gb|tail assembly protei..|954|MH791409.1(170524):12175-13128:1 ^RAST2:fig|1198136.71.peg.17^ Tevenvirinae Escherichia_phage_EcWhh-1|neighbours:(1),(-1)|neighbour_genes:Phage baseplate tail..,Phage protein|
MYTLQEFQNQAINIDLQRNNLFSVVFATVPSSKSQALLDQFGGALFNNIPLNTDLFGITQGDLTQGVTTLVTAGTQKLIRKSGISKYLIGAMSSRVVQSLLGEFEVGTYLMDFFNMAYPTAGLLVHAVKIPDNTLNYEMDLNHNSPNIKITGREYSPLVLSFRMDSEAANYRAFNDWVNSVQDPITQLRALPEDVEADIQVNLHSRNGLPHTVVMLNGCVPVGVSSPELSYDGDNQIASFDVTFAYRSVQTGAVGKQAAYEWLEDKVLKGVAGISESNSLSSSVAKLSRLSGASSGLTGLVNTFGGRAINNGISRLL
> |[Tevenvirinae Escherichia_phage_HP3]||_Escherichia_phage_HP3.gb|tail assembly protei..|963|NC_041920.1(170254):133224-134186:1 ^RAST2:fig|1198136.53.peg.231^ Tevenvirinae Escherichia_phage_HP3|neighbours:(1),(-1)|neighbour_genes:Phage baseplate tail..,Phage protein|
MYSLEEFNNQAINADFQRNNMFSCVFATTPSTKSSSLISSIGSFAYNNLGLDSDWLGLSQGDINQGVTTLITAGTQKLIRKSGISKYLIGAMSQRTVQSLLGEFTVGSYLIDFFNMAYNNTGLMIYSVKMPENRLSYETDFNYNSPNIRITGREMDPLVISFRMDSEASNFRAMQDWVNSVQDPVTGLRALPQDVEADIQVNLHARNGLPHTAVMFTGCIPVSVSSPELTYDGDNQITVFDVTFAYRVMQSGAVNRQAALEWLESGLISSVSGMFGNNQNDSGLGSAVSRLSRLGGTAGGVSNINTLTGVVNSASRVLGL
> |[Tevenvirinae _Escherichia_phage_HY01]||_Escherichia_phage_HY01.gb|tail assembly protei..|966|NC_027349.1(166977):117469-118434:1 ^RAST2:fig|1198136.95.peg.204^ Tevenvirinae _Escherichia_phage_HY01|neighbours:(1),(-1)|neighbour_genes:Phage baseplate tail..,Phage protein|
MYSLEEFNNQAINADFQRNNMFSCVFATTPSTKSSSLISSISNFSYNNLGLNSDWLGLTQGDINQGITTLITAGTQKLIRKSGVSKYLIGAMSQRTVQSLLGSFTVGTYLIDFFNMAYNSSGLMIYSVKMPENRLSYETDWNYNSPNIRITGRELDPLVISFRMDSEACNYRAMQDWVNAVQDPVTGLRALPQDVEADIQVNLHARNGLPHTAVMFTGCIPVSVSAPELSYDGDNQITTFDVTFAYRVMQAGSVDRQAALEWLESAAINGIQSVLGNSGGVTGLSNSLSRLSRLGGTAGSISNINTMTGIVNSQSKILGAI
>ID:YP_009284058.1 |[Escherichia phage HY03]||_Escherichia_phage_HY03.gbk|putative baseplate t..|924|NC_031047(170770):52922-53845:1 ^GeneID:29078926^ Escherichia phage HY03, complete genome.|neighbours:ID:YP_009284057.1(1),ID:YP_009284059.1(-1)|neighbour_genes:putative baseplate t..,hypothetical protein|
MYSLEEFNNQAINADFQRNNMFSCVFATTPSTKSSSLISSISNFSYNNLGLNSDWLGLTQDDINQGITTLITAGTQKLIRKSGVSKYLIGAMSQRTVQSLLGSFTVGTYLIDFFNMAYNSSGLMIYSVKMPENRLSYETDWNYNSPNIRITGRELDPLVISFRMDSEACNYRAMQDWVNSVQDPVTGLRALPQDVEADIQVNLHSRNGLPHTAVMFTGCIPISVSAPELSYDGDNQITTFDVTFAYRVMQAGAVDRQAALEWLESAAINGIQSVLGNSGGVTGLSNSLSRLSRLGGTSGSISNISIL
>ID:BBG28710.1 |[Escherichia phage KIT03]||_Escherichia_phage_KIT03_DNA_.gbk|baseplate tail tube ..|966|AP018932(166848):118679-119644:1 ^^ Escherichia phage KIT03 DNA, complete sequence.|neighbours:ID:BBG28709.1(1),ID:BBG28711.1(-1)|neighbour_genes:baseplate tail tube ..,hypothetical protein|
MYSLEEFNNQAINADFQRNNMFSCVFATTPSTKSSSLISSISNFAYNNLGLNSDWLGLTQGDINQGITTLITAGTQKLIRKSGVSKYLIGAMSQRTVQSLLGSFTVGTYLIDFFNMAYNSSGLMIYSVKMPENRLSYETDWNYNSPNIRITGRELDPLVISFRMDSEACNYRAMQDWVNAVQDPVTGLRALPQDVEADIQVNLHSRNGLPHTAVMFTGCIPTSVSAPELSYDGDNQITTFDVTFAYRVMQAGAVDRQAALEWLESATINGIQSVLGNSGGVTGLSNSLSRLSRLGGTAGSISNINTMTGIVNSQSKILGAI
>ID:YP_008060625.1 |[Escherichia phage Lw1]||_Escherichia_phage_Lw1_.gbk|baseplate-tail tube ..|864|NC_021344(176227):61863-62726:1 ^GeneID:16205227^ Escherichia phage Lw1, complete genome.|neighbours:ID:YP_008060624.1(1),ID:YP_008060626.1(1)|neighbour_genes:baseplate tail tube ..,baseplate hub assemb..|
MFYSVDEFLSGMANRDFQRSNLFSVVFATSPASRILDSTIGSIRDTLIDGTMSSINANNPNEFMNAITGGVRKLFSYTVDKAIMSLNKTGFSKIMGALSPRLITSLFGDSVYGQLLTEFRDKMMYNMGLSIVGVQLPGKTLGYEYVYNGGVPQIRFTRPENGELSLTFRVDSEARNLKVFNEWMSAIRDDITGQFAFIDEVSSAIQVNLHNRDGVPHSTYVFQKCLPVKVSSPELSYENNNEIWTFTVDFAYKTGWLVEADKEGWDGFKQSIIEGAAIAVRGVVSGQ
> |[Tevenvirinae _Escherichia_phage_MX01]||_Escherichia_phage_MX01.gb|tail assembly protei..|954|NC_031934.1(168929):119160-120113:1 ^RAST2:fig|1198136.96.peg.203^ Tevenvirinae _Escherichia_phage_MX01|neighbours:(1),(-1)|neighbour_genes:Phage baseplate tail..,hypothetical protein|
MYTLQEFQNQAINIDLQRNNLFSVVFATVPSSKSQALLDQFGGALFNNIPLNTDLFGITQGELTQGVTTLVTAGTQKLIRKSGISKYLIGAMSSRVVQSLLGEFEVGTYLMDFFNMAYPTAGLLVHAVKIPDNTLNYEMDLNHNSPNIKITGREYSPLVLSFRMDSEAANYRAFNDWVNSVQDPITQLRALPEDVEADIQVNLHSRNGLPHTVVMLNGCVPVSVSSPELSYDGDNQIASFDVTFAYRSVQTGAVGKQAAYEWLEDKIIKGMAGISESNSLSSSVAKLSRLSGASSGLTGLVNTFGGRAINNGISRLL
>ID:AYR04113.1 |[Escherichia phage OLB35]||_Escherichia_phage_OLB35_.gbk|baseplate tail tube ..|963|MH992122(169140):123116-124078:1 ^^ UNVERIFIED: Escherichia phage OLB35, complete genome.|neighbours:ID:AYR04112.1(1),ID:AYR04114.1(-1)|neighbour_genes:baseplate tail tub,hypothetical protein|
MYSLEEFNNQAINADFQRNNMFSCVFATTPSTKSSSLISSIGSFAYNNLGLDSDWLGLSQGDINQGVTTLITAGTQKLIRKSGISKYLIGAMSQRTVQSLLGEFTVGAYLIDFFNMAYNNTGLMIYSVKMPENRLSYETDFNYNSPNIRITGREMDPLVISFRMDSEASNFRAMQDWVNSVQDPVTGLRALPQDVEADIQVNLHARNGLPHTAVMFTGCIPVSVSSPELTYDGDNQITVFDVTFAYRVMQSGAVNRQAALEWLESGLISSVSGMFGNNQNDSGLGSAVSRLSRLGGTAGGVSNINTLTGVVNSASRVLGL
> |[Tevenvirinae _Escherichia_phage_PE37]||_Escherichia_phage_PE37.gb|tail assembly protei..|966|KU925172.1(166423):45490-46455:-1 ^RAST2:fig|1198136.98.peg.76^ Tevenvirinae _Escherichia_phage_PE37|neighbours:(1),(-1)|neighbour_genes:Phage protein,Phage baseplate tail..|
MYSLEEFNNQAINADFQRNNMFSCVFATTPSTKSSSLISSISNFAYNNLGLNSDWLGLTQGDINQGITTLITAGTQKLIRKSGVSKYLIGAMSQRTVQSLLGSFTVGTYLIDFFNMAYNSSGLMIYSVKMPENRLSYETDWNYNSPNIRITGRELDPLVISFRMDSEACNYRAMQDWVNAVQDPVTGLRALPQDVEADIQVNLHSRNGLPHTAVMFTGCIPISVSAPELSYDGDNQITTFDVTFAYRVMQAGAVDRQAALEWLESATINGIQSVLGNSGGVTGLSNSLSRLSRLGGTAGSISNINTMTGIVNSQSKILGAI
>ID:BBC14536.1 |[Escherichia phage PP01]||_Escherichia_phage_PP01.gbk|54|966|LC348379(167812):119791-120756:1 ^^ Escherichia phage PP01 DNA, complete sequence.|neighbours:ID:BBC14535.1(1),ID:BBC14537.1(-1)|neighbour_genes:48,alt.-3|
MYSLEEFNNQAINADFQRNNMFSCVFATTPSTKSSSLISSISNFSYNNLGLNSDWLGLTQGDINQGITTLITAGTQKLIRKSGVSKYLIGAMSQRTVQSLLGSFTVGTYLIDFFNMAYNSSGLMIYSVKMPENRLSYETDWNYNSPNIRITGRELDPLVISFRMDSEACNYRAMQDWVNAVQDPVTGLRALPQDVEADIQVNLHARNGLPHTAVMFTGCIPVSVSAPELSYDGDNQITTFDVTFAYRVMQAGAVDRQAALEWLESAAINGIQSVLGNSGGVTGLSNSLSRLSRLGGTAGSISNINTMTGIVNSQSKILGAI
> |[Tevenvirinae _Escherichia_phage_SF]||_Escherichia_phage_SF.gb|tail assembly protei..|963|MH359124.1(168695):166408-167370:-1 ^RAST2:fig|1198136.100.peg.280^ Tevenvirinae _Escherichia_phage_SF|neighbours:(1),(-1)|neighbour_genes:Phage protein,Phage baseplate tail..|
MYSLEEFNNQAINADFQRNNMFSCVFATTPSTKSSSLISSIGSFAYNNLGLDSDWLGLTQGDINQGVTTLITAGTQKLIRKSGVSKYLIGAMSQRTVQSLLGEFTVGAYLIDFFNMAYNNTGLMIYSVKMPENRLSYETDFNYNSPNIRITGREMDPLVISFRMDSEASNFRAMQDWVNSVQDPVTGLRALPQDVEADIQVNLHARNGLPHTAVMFTGCIPVSVSSPELTYDGDNQITVFDVTFAYRVMQSGAVNRQAALEWLESGLISSVSGMFGNNQNDSGLGSAVSRLSRLGGTAGGVSNINTLTGVVNSASRVLGL
>ID:YP_009608471.1 |[Escherichia phage ST0]||_Escherichia_phage_ST0.gbk|baseplate tail tube ..|963|NC_041990(170496):106926-107888:-1 ^GeneID:40084493^ Escherichia phage ST0, complete genome.|neighbours:ID:YP_009608470.1(1),ID:YP_009608472.1(-1)|neighbour_genes:hypothetical protein,baseplate tail tube ..|
MYSLEEFNNQAINADFQRNNMFSCVFATTPSTKSSSLISSIGSFAYNNLGLDSDWLGLTQGDINQGVTTLITAGTQKLIRKSGVSKYLIGAMSQRTVQSLLGEFTVGAYLIDFFNMAYNNTGLMIYSVKMPENRLSYETDFNYNSPNIRITGREMDPLVISFRMDSEASNFRAMQDWVNSVQDPVTGLRALPQDVEADIQVNLHARNGLPHTAVMFTGCIPVSVSSPELTYDGDNQITVFDVTFAYRVMQSGAVNRQAALEWLESGLISSVSGMFGNNQNDSGLGSAVSRLSRLGGTAGGVSNINTLTGVVNSASRVLGL
>ID:BBC14815.1 |[Escherichia phage T2]||_Escherichia_phage_T2.gbk|54|966|LC348380(163825):116401-117366:1 ^^ Escherichia phage T2 DNA, complete sequence.|neighbours:ID:BBC14814.1(1),ID:BBC14816.1(-1)|neighbour_genes:48,alt.-3|
MYSLEEFNNQAINADFQRNNMFSCVFATTPSTKSSSLISSISNFSYNNLGLNSDWLGLTQGDINQGITTLITAGTQKLIRKSGVSKYLIGAMSQRTVQSLLGSFTVGTYLIDFFNMAYNSSGLMIYSVKMPENRLSYETDWNYNSPNIRITGRELDPLVISFRMDSESCNYRAMQDWVNAVQDPVTGLRALPQDVEADIQVNLHSRNGLPHTAVMFTGCIPVSVSAPELSYDGDNQITTFDVTFAYRVMQAGAVDRQAALEWLESAAINGIQSSSGNNGGVTELSSSLSRLSRLGGTAGSISNINTMTGIVNSQSKILGAI
>ID:YP_009281526.1 |[Escherichia phage UFV-AREG1]||_Escherichia_phage_UFV-AREG1_.gbk|baseplate tail tube ..|966|NC_031030(170788):117412-118377:1 ^GeneID:29063719^ Escherichia phage UFV-AREG1, complete genome.|neighbours:ID:YP_009281525.1(1),ID:YP_009281527.1(-1)|neighbour_genes:baseplate tail tube ..,hypothetical protein|
MYSLEEFNNQAINADFQRNNMFSCVFATTPSTKSSSLISSISNFSYNNLGLNSDWLGLTQGDINQGITTLITAGTQKLIRKSGVSKYLIGAMSQRTVQSLLGSFTVGTYLIDFFNMAYNASGLMIYSVKMPENRLSYETDWNYNSPNIRITGRELDPLVISFRMDSEACNYRAMQDWVNAVQDPVTGLRALPQDVEADIQVNLHARNGLPHTAVMFTGCIPVSVSAPELSYDGDNQITTFDVTFAYRVMQAGAVDRQAALEWLESATINGIQSVLGNSGGVTGLSNSLSRLSRLGGTAGSISNINTMTGIVNSQSKILGAI
>ID:YP_009323396.1 |[Escherichia phage WG01]||_Escherichia_phage_WG01_.gbk|baseplate tail tube ..|930|NC_031928(169936):120033-120962:1 ^GeneID:30308522^ Escherichia phage WG01, complete genome.|neighbours:ID:YP_009323395.1(1),ID:YP_009323397.1(-1)|neighbour_genes:baseplate tail tube ..,hypothetical protein|
MYTLQEFQNQAINIDLQRNNLFSVVFATVPSSKSQTLLDQFGGALFNNIPLNSDLFGITQGELTQGVTTLVTAGTQKLIRKSGISKYLIGAMSSRVVQSLLGEFEVGTYLMDFFNMAYPTAGLLVHAVKIPDNTLNYEMDLNHNSPNIKITGREYSPLVLSFRMDSEAANYRAFNDWVNSVQDPITQLRALPEDVEADIQVNLHSRNGLPHTVVMLNGCVPMSVSSPELSYDGDNQIASFDVTFAYRSVQTGAVGKQAAYEWLEDKVLKGVAGISESNSLSSSVAKLSRLSGASSGLTGLVNSGISRLL
>ID:YP_009030801.1 |[Escherichia phage vB_EcoM_112]||_Escherichia_phage_e112_.gbk|baseplate tail tube ..|924|NC_024125(168470):119723-120646:1 ^GeneID:19485344^ Escherichia phage e11/2, complete genome.|neighbours:ID:YP_009030800.1(1),ID:YP_009030802.1(-1)|neighbour_genes:baseplate tail tube ..,hypothetical protein|
MYSLEEFNNQAINADFQRNNMFSCVFATTPSTKSSSLISSISNFSYNNLGLNSDWLGLTQGDINQGITTLITAGTQKLIRKSGVSKYLIGAMSQRTVQSLLGSFTVGTYLIDFFNMAYNSSGLMIYSVKMPENRLSYETDWNYNSPNIRITGRELDPLVISFRMDSEACNYRAMQDWVNSVQDPVTGLRALPQDVEADIQVNLHSRNGLPHTAVMFTGCIPISVSAPELSYDGDNQITTFDVTFAYRVMQAGAVDRQAALEWLESAAINGIQSVLGNSGGVTELSNSLSRLSRLGGTAGSISNISIL
>ID:AYN56220.1 |[Escherichia phage p000v]||_Escherichia_phage_p000v_.gbk|baseplate tail-tube ..|963|MK047717(167803):26238-27200:-1 ^^ Escherichia phage p000v, complete genome.|neighbours:ID:AYN56219.1(1),ID:AYN56221.1(-1)|neighbour_genes:hypothetical protein,baseplate tail-tube ..|
MYSLEEFNNQAINADFQRNNMFSCVFATTPSTKSSSLISSIGSFAYNNLGLDSDWLGLSQGDINQGVTTLITAGTQKLIRKSGISKYLIGAMSQRTVQSLLGEFTVGSYLIDFFNMAYNNTGLMIYSVKMPENRLSYETDFNYNSPNIRITGREMDPLVISFRMDSEASNFRAMQDWVNSVQDPVTGLRALPQDVEADIQVNLHARNGLPHTAVMFTGCIPVSVSSPELTYDGDNQITVFDVTFAYRVMQSGAVNRQAALEWLESGLISSVSGMFGNNQNDSGLGSAVSRLSRLGGTAGGVSNINTLTGVVNSASRVLGL
> |[Tevenvirinae _Escherichia_phage_p000y]||_Escherichia_phage_p000y.gb|tail assembly protei..|963|MK047718.1(169872):137696-138658:-1 ^RAST2:fig|1198136.97.peg.246^ Tevenvirinae _Escherichia_phage_p000y|neighbours:(1),(-1)|neighbour_genes:Phage protein,Phage baseplate tail..|
MYSLEEFNNQAINADFQRNNMFSCVFATTPSTKSSSLISSIGSFAYNNLGLDSDWLGLSQGDINQGVTTLITAGTQKLIRKSGISKYLIGAMSQRTVQSLLGEFTVGAYLIDFFNMAYNNTGLMIYSVKMPENRLSYETDFNYNSPNIRITGREMDPLVISFRMDSEASNFRAMQDWVNSVQDPVTGLRALPQDVEADIQVNLHARNGLPHTAVMFTGCIPVSVSSPELTYDGDNQITVFDVTFAYRVMQSGAVNRQAALEWLESGLISSVSGMFGNNQNDSGLGSAVSRLSRLGGTAGGVSNINTLTGVVNSASRVLGL
> |[Tevenvirinae _Escherichia_phage_slur02]||_Escherichia_phage_slur02.gb|Phage baseplate hub ..|966|NC_028927.1(167298):21682-22647:1 ^RAST2:fig|1198136.99.peg.28^ Tevenvirinae _Escherichia_phage_slur02|neighbours:(1),(-1)|neighbour_genes:Phage baseplate tail..,Phage protein|
MYSLEEFNNQAINADFQRNNMFSCVFATTPSTKSSSLISSISNFSYNNLGLNSDWLGLTQGDINQGITTLITAGTQKLIRKSGVSKYLIGAMSQRTVQSLLGSFTVGTYLIDFFNMAYNSSGLMIYSVKMPENRLSYETDWNYNSPNIRITGRELDPLVISFRMDSEACNYRAMQDWVNSVQDPVTGLRALPQDVEADIQVNLHSRNGLPHTAVMFTGCIPISVSAPELSYDGDNQITTFDVTFAYRVMQAGAVDRQAALEWLESAAINGIQSVLGNSGGVTGLSNSLSRLSRLGGTAGSISNINTMTGIVNSQSKILGAI
>ID:YP_009625057.1 |[Escherichia phage slur03]||_Escherichia_phage_slur03_.gbk|base plate-tail tube..|966|NC_042129(167467):49588-50553:-1 ^GOA:A0A0M7QAA8,GeneID:40101939,InterPro:IPR010667,UniProtKB/TrEMBL:A0A0M7QAA8^ Escherichia phage slur03, complete genome.|neighbours:ID:YP_009625056.1(1),ID:YP_009625058.1(-1)|neighbour_genes:hypothetical protein..,putative baseplate t..|
MYSLEEFNNQAINADFQRNNMFSCVFATTPSTKSSSLISSISNFSYNNLGLNSNWLGLTQGDINQGITTLITAGTQKLIRKSGISKYLIGAMSQRTVQSLLGSFTVGTYLIDFFNMAYNSSGLMIYSVKMPENRLSYETDWNYNSPNIRITGRELDPLVISFRMDSEACNYRAMQDWVNSVQDPVTGLRALPQDVEADIQVNLHSRNGLPHTAVMFTGCIPISVSAPELSYDGDNQITTFDVTFAYRVMQAGAVDRQAALEWLESAAINGIQSVLGNSGGVTGLSNSLSRLSRLGGTAGSISNINTMTGIVNSQSKILGAI
>ID:YP_009625410.1 |[Escherichia phage slur04]||_Escherichia_phage_slur04_.gbk|T4-like virus tail t..|966|NC_042130(167298):103366-104331:1 ^GOA:A0A0M7QDP5,GeneID:40102311,InterPro:IPR010667,UniProtKB/TrEMBL:A0A0M7QDP5^ Escherichia phage slur04, complete genome.|neighbours:ID:YP_009625409.1(1),ID:YP_009625411.1(-1)|neighbour_genes:Tail-tube assembly p..,hypothetical protein|
MYSLEEFNNQAINADFQRNNMFSCVFATTPSTKSSSLISSISNFSYNNLGLNSDWLGLTQGDINQGITTLITAGTQKLIRKSGVSKYLIGAMSQRTVQSLLGSFTVGTYLIDFFNMAYNSSGLMIYSVKMPENRLSYETDWNYNSPNIRITGRELDPLVISFRMDSEACNYRAMQDWVNSVQDPVTGLRALPQDVEADIQVNLHSRNGLPHTAVMFTGCIPISVSAPELSYDGDNQITTFDVTFAYRVMQAGAVDRQAALEWLESAAINGIQSVLGNSGGVTGLSNSLSRLSRLGGTAGSISNINTMTGIVNSQSKILGAI
> |[Tevenvirinae _Escherichia_phage_slur07]||_Escherichia_phage_slur07.gb|Phage baseplate hub ..|966|NC_028780.1(167124):43500-44465:-1 ^RAST2:fig|1198136.89.peg.68^ Tevenvirinae _Escherichia_phage_slur07|neighbours:(1),(-1)|neighbour_genes:Phage protein,Phage baseplate tail..|
MYSLEEFNNQAINADFQRNNMFSCVFATTPSTKSSSLISSISNFSYNNLGLNSDWLGLTQGDINQGITTLITAGTQKLIRKSGVSKYLIGAMSQRTVQSLLGSFTVGTYLIDFFNMAYNSSGLMIYSVKMPENRLSYETDWNYNSPNIRITGRELDPLVISFRMDSEACNYRAMQDWVNSVQDPVTGLRALPQDVEADIQVNLHSRNGLPHTAVMFTGCIPISVSAPELSYDGDNQITTFDVTFAYRVMQAGAVDRQAALEWLESAAINGIQSVLGNSGGVTGLSNSLSRLSRLGGTAGSISNINTMTGIVNSQSKILGAI
>ID:CUL02601.1 |[Escherichia phage slur08]||_Escherichia_phage_slur08_.gbk|T4-like virus tail t..|966|LN881733(167467):46835-47800:-1 ^GOA:A0A0M7QB80,InterPro:IPR010667,UniProtKB/TrEMBL:A0A0M7QB80^ Escherichia phage slur08, complete genome.|neighbours:ID:CUL02600.1(1),ID:CUL02602.1(-1)|neighbour_genes:hypothetical protein,Tail-tube assembly p..|
MYSLEEFNNQAINADFQRNNMFSCVFATTPSTKSSSLISSISNFSYNNLGLNSNWLGLTQGDINQGITTLITAGTQKLIRKSGISKYLIGAMSQRTVQSLLGSFTVGTYLIDFFNMAYNSSGLMIYSVKMPENRLSYETDWNYNSPNIRITGRELDPLVISFRMDSEACNYRAMQDWVNSVQDPVTGLRALPQDVEADIQVNLHSRNGLPHTAVMFTGCIPISVSAPELSYDGDNQITTFDVTFAYRVMQAGAVDRQAALEWLESAAINGIQSVLGNSGGVTGLSNSLSRLSRLGGTAGSISNINTMTGIVNSQSKILGAI
>ID:CUL02964.1 |[Escherichia phage slur11]||_Escherichia_phage_slur11_.gbk|T4-like virus tail t..|966|LN881734(167298):106912-107877:1 ^GOA:A0A0M7QC98,InterPro:IPR010667,UniProtKB/TrEMBL:A0A0M7QC98^ Escherichia phage slur11, complete genome.|neighbours:ID:CUL02963.1(1),ID:CUL02965.1(-1)|neighbour_genes:Tail-tube assembly p..,hypothetical protein|
MYSLEEFNNQAINADFQRNNMFSCVFATTPSTKSSSLISSISNFSYNNLGLNSDWLGLTQGDINQGITTLITAGTQKLIRKSGVSKYLIGAMSQRTVQSLLGSFTVGTYLIDFFNMAYNSSGLMIYSVKMPENRLSYETDWNYNSPNIRITGRELDPLVISFRMDSEACNYRAMQDWVNSVQDPVTGLRALPQDVEADIQVNLHSRNGLPHTAVMFTGCIPISVSAPELSYDGDNQITTFDVTFAYRVMQAGAVDRQAALEWLESAAINGIQSVLGNSGGVTGLSNSLSRLSRLGGTAGSISNINTMTGIVNSQSKILGAI
>ID:CUL03750.1 |[Escherichia phage slur13]||_Escherichia_phage_slur13_.gbk|T4-like virus tail t..|966|LN881737(167299):128734-129699:1 ^GOA:A0A0M7QE69,InterPro:IPR010667,UniProtKB/TrEMBL:A0A0M7QE69^ Escherichia phage slur13, complete genome.|neighbours:ID:CUL03749.1(1),ID:CUL03751.1(-1)|neighbour_genes:Tail-tube assembly p..,hypothetical protein|
MYSLEEFNNQAINADFQRNNMFSCVFATTPSTKSSSLISSISNFSYNNLGLNSDWLGLTQGDINQGITTLITAGTQKLIRKSGVSKYLIGAMSQRTVQSLLGSFTVGTYLIDFFNMAYNSSGLMIYSVKMPENRLSYETDWNYNSPNIRITGRELDPLVISFRMDSEACNYRAMQDWVNSVQDPVTGLRALPQDVEADIQVNLHSRNGLPHTAVMFTGCIPISVSAPELSYDGDNQITTFDVTFAYRVMQAGAVDRQAALEWLESAAINGIQSVLGNSGGVTGLSNSLSRLSRLGGTAGSISNINTMTGIVNSQSKILGAI
>ID:YP_009180693.1 |[Escherichia phage slur14]||_Escherichia_phage_slur14_.gbk|T4-like virus tail t..|966|NC_028448(167467):61787-62752:1 ^GOA:A0A0M7QHP0,GeneID:26227868,InterPro:IPR010667,UniProtKB/TrEMBL:A0A0M7QHP0^ Escherichia phage slur14, complete genome.|neighbours:ID:YP_009180692.1(1),ID:YP_009180694.1(-1)|neighbour_genes:Tail-tube assembly p..,hypothetical protein|
MYSLEEFNNQAINADFQRNNMFSCVFATTPSTKSSSLISSISNFSYNNLGLNSNWLGLTQGDINQGITTLITAGTQKLIRKSGISKYLIGAMSQRTVQSLLGSFTVGTYLIDFFNMAYNSSGLMIYSVKMPENRLSYETDWNYNSPNIRITGRELDPLVISFRMDSEACNYRAMQDWVNSVQDPVTGLRALPQDVEADIQVNLHSRNGLPHTAVMFTGCIPISVSAPELSYDGDNQITTFDVTFAYRVMQAGAVDRQAALEWLESAAINGIQSVLGNSGGVTGLSNSLSRLSRLGGTAGSISNINTMTGIVNSQSKILGAI
>ID:AVH86024.1 |[Escherichia phage vB_EcoM-G28]||_Escherichia_phage_vB_EcoM-G28.gbk|putative baseplate s..|966|MG867727(170121):121037-122002:1 ^^ Escherichia phage vB_EcoM-G28, complete genome.|neighbours:ID:AVH86023.1(1),ID:AVH86025.1(-1)|neighbour_genes:putative baseplate s..,hypothetical protein|
MYSLEEFNNQAINADFQRNNMFSCVFATTPSTKSSSLISSISNFSYNNLGLNSDWLGLTQGDINQGITTLITAGTQKLIRKSGVSKYLIGAMSQRTVQSLLGSFTVGTYLIDFFNMAYNSSGLMIYSVKMPENRLSYETDWNYNSPNIRITGRELDPLVISFRMDSEACNYRAMQDWVNSVQDPVTGLRALPQDVEADIQVNLHSRNGLPHTAVMFTGCIPISVSAPELSYDGDNQITTFDVTFAYRVMQAGAVDRQAALEWLESAAINGIQSVLGNSGGVTGLSNSLSRFSRLGGTAGSISNINTMTGIVNSQSKILGAI
>ID:QDF15217.1 |[Escherichia phage vB_EcoM-Sa45lw]||_Escherichia_phage_vB_EcoM-Sa45lw_.gbk|baseplate tail tube ..|966|MK977694(167353):118139-119104:1 ^^ Escherichia phage vB_EcoM-Sa45lw, complete genome.|neighbours:ID:QDF15216.1(1),ID:QDF15218.1(-1)|neighbour_genes:baseplate tail tube ..,hypothetical protein|
MYSLEEFNNQAINADFQRNNMFSCVFATTPSTKSSSLISSISNFAYNNLGLNSDWLGLTQGDINQGITTLITAGTQKLIRKSGVSKYLIGAMSQRTVQSLLGSFTVGTYLIDFFNMAYNSSGLMIYSVKMPENRLSYETDWNYNSPNIRITGRELDPLVISFRMDSEACNYRAMQDWVNAVQDPVTGLRALPQDVEADIQVNLHSRNGLPHTAVMFTGCIPISVSAPELSYDGDNQITTFDVTFAYRVMQAGAVDRQAALEWLESATINGIQSVLGNSGGVTGLSNSLSRLSRLGGTAGSISNINTMTGIVNSQSKILGAI
>ID:YP_009290460.1 |[Escherichia phage vB_EcoM-UFV13]||_Escherichia_phage_vB_EcoM-UFV13_.gbk|tail assembly protei..|966|NC_031103(165772):117972-118937:1 ^GeneID:29081256^ Escherichia phage vB_EcoM-UFV13, complete genome.|neighbours:ID:YP_009290459.1(1),ID:YP_009290461.1(-1)|neighbour_genes:baseplate tail tube ..,hypothetical protein|
MYSLEEFNNQAINADFQRNNMFSCVFATTPSTKSSSLISSISNFSYNNLGLNSDWLGLTQGDINQGITTLITAGTQKLIRKSGVSKYLIGAMSQRTVQSLLGSFTVGTYLIDFFNMAYNSSGLMIYSVKMPENRLSYETDWNYNSPNIRITGRELDPLVISFRMDSEACNYRAMQDWVNAVQDPVTGLRALPQDVEADIQVNLHARNGLPHTAVMFTGCIPISVSAPELSYDGDNQITTFDVTFAYRVMQAGAVDRQAALEWLESAAINGIQSVLGNSGGVTGLSNSLSRLSRLGGTAGSISNINTMTGIVNSQSKILGAI
>ID:AUV61055.1 |[Escherichia phage vB_EcoM-fFiEco06]||_Escherichia_phage_vB_EcoM-fFiEco06_.gbk|baseplate tail tube ..|966|MG781190(167076):117799-118764:1 ^^ Escherichia phage vB_EcoM-fFiEco06, complete genome.|neighbours:ID:AUV61054.1(1),ID:AUV61056.1(-1)|neighbour_genes:baseplate tail tube ..,hypothetical protein|
MYSLEEFNNQAINADFQRNNMFSCVFATTPSTKSSSLISSISNFSYNNLGLNSDWLGLTQGDINQGITTLITAGTQKLIRKSGVSKYLIGAMSQRTVQSLLGSFTVGTYLIDFFNVAYNSSGLMIYSVKMPENRLSYETDWNYNSPNIRITGRELDPLVISFRMDSEACNYRAMQDWVNAVQDPVTGLRALPQDVEADIQVNLHSRNGLPHTAVMFTGCIPVSVSAPELSYDGDNQITTFDVTFAYRVMQAGAVDRQAALEWLESATINGIQSVLGNSGGVTGLSNSLSRLSRLGGTAGSISNINTMTGIVNSQSKILGAI
>ID:AUV61328.1 |[Escherichia phage vB_EcoM-fHoEco02]||_Escherichia_phage_vB_EcoM-fHoEco02_.gbk|baseplate tail tube ..|966|MG781191(167064):117789-118754:1 ^^ Escherichia phage vB_EcoM-fHoEco02, complete genome.|neighbours:ID:AUV61327.1(1),ID:AUV61329.1(-1)|neighbour_genes:baseplate tail tube ..,hypothetical protein|
MYSLEEFNNQAINADFQRNNMFSCVFATTPSTKSSSLISSISNFSYNNLGLNSDWLGLTQGDINQGITTLITAGTQKLIRKSGVSKYLIGAMSQRTVQSLLGSFTVGTYLIDFFNVAYNSSGLMIYSVKMPENRLSYETDWNYNSPNIRITGRELDPLVISFRMDSEACNYRAMQDWVNAVQDPVTGLRALPQDVEADIQVNLHSRNGLPHTAVMFTGCIPVSVSAPELSYDGDNQITTFDVTFAYRVMQAGAVDRQAALEWLESATINGIQSVLGNSGGVTGLSNSLSRLSRLGGTAGSISNINTMTGIVNSQSKILGAI
>ID:AYP69760.1 |[Escherichia phage vB_EcoM_DalCa]||_Escherichia_phage_vB_EcoM_DalCa_.gbk|baseplate tail tube ..|966|MH992510(166040):117529-118494:1 ^^ Escherichia phage vB_EcoM_DalCa, complete genome.|neighbours:ID:AYP69752.1(1),ID:AYP69885.1(-1)|neighbour_genes:baseplate tail tube ..,hypothetical protein|
MYSLEEFNNQAINADFQRNNMFSCVFATTPSTKSSSLISSISNFSYNNLGLNSDWLGLSQGDINQGITTLITAGTQKLIRKSGVSKYLIGAMSQRTVQSLLGSFTVGTYLIDFFNMAYNSSGLMIYSVKMPENRLSYETDWNYNSPNIRITGRELDPLVISFRMDSEACNYRAMQDWVNAVQDPVTGLRALPQDVEADIQVNLHARNGLPHTAVMFTGCIPVSVSAPELSYDGDNQITTFDVTFAYRVMQAGAVDRQAALEWLESAAINGIQSVLGNSGGVTGLSNSLSRLSRLGGTAGSISNINTMTGIVNSQSKILGAI
>ID:QBO63710.1 |[Escherichia phage vB_EcoM_G10400]||_Escherichia_phage_vB_EcoM_G10400.gbk|putative baseplate s..|966|MK327937(170182):119911-120876:1 ^^ Escherichia phage vB_EcoM_G10400, complete genome.|neighbours:ID:QBO63709.1(1),ID:QBO63711.1(-1)|neighbour_genes:putative baseplate s..,hypothetical protein|
MYSLEEFNNQAINADFQRNNMFSCVFATTPSTKSSSLISSISNFSYNNLGLNSDWLGLTQGDINQGITTLITAGTQKLIRKSGVSKYLIGAMSQRTVQSLLGSFTVGTYLIDFFNMAYNSSGLMIYSVKMPENRLSYETDWNYNSPNIRITGRELDPLVISFRMDSEACNYRAMQDWVNSVQDPVTGLRALPQDVEADIQVNLHSRNGLPHTAVMFTGCIPISVSAPELSYDGDNQITTFDVTFAYRVMQAGAVDRQAALEWLESAAINGIQSVLGNSGGVTGLSNSLSRLSRLGGTAGSISNINTMTGIVNSQSKILGAI
>ID:QBO62340.1 |[Escherichia phage vB_EcoM_G2248]||_Escherichia_phage_vB_EcoM_G2248.gbk|putative baseplate s..|933|MK327932(170678):117823-118755:1 ^^ Escherichia phage vB_EcoM_G2248, complete genome.|neighbours:ID:QBO62339.1(1),ID:QBO62341.1(-1)|neighbour_genes:putative baseplate s..,hypothetical protein|
MFDLNDFNEQAANLDFQRSNLFSVAFATTPSNKTQAILESMGGAVYDIIPNALNDYFGITRGDYTDALTNLAVQGVRRAVDSSGVKKYLLGAMSSRVVQSLLGQFDVGTYALDWFNMAYKTNGLLVYAVKVPENRLNYEMDRNHNAPNIRITGRDFDPLVLSFRMDSSASNYRAMQDWVNSVEDPVTGLRALPVDVEADIQVNLHNRMGVPHTIMMFNGCVPVGVSAPELNYENNNEITTFDVTFAYRSMQTGAVGEQAAREWIEDKAINAITNTFGNNLLDSGLSAAGNALSRLNGVGGRVVNTVTNWF
> |[Tevenvirinae Escherichia_phage_vB_EcoM_G2285]||_Escherichia_phage_vB_EcoM_G2285.gb|tail assembly protei..|963|MK327933.1(166675):121411-122373:1 ^RAST2:fig|1198136.60.peg.206^ Tevenvirinae Escherichia_phage_vB_EcoM_G2285|neighbours:(1),(-1)|neighbour_genes:Phage baseplate tail..,Phage protein|
MYSLEEFNNQAINADFQRNNMFSCVFATTPSTKSSSLISSIGSFAYNNLGLDSDWLGLTQGDINQGVTTLITAGTQKLIRKSGISKYLIGAMSQRTVQSLLGEFTVGSYLIDFFNMAYNNTGLMIYSVKMPENRLSYETDFNYNSPNIRITGREMDPLVISFRMDSEASNFRAMQDWVNSVQDPVTGLRALPQDVEADIQVNLHARNGLPHTAVMFTGCIPVSVSSPELTYDGDNQITVFDVTFAYRVMQSGAVNRQAALEWLESGLISSVSGMFGNNQNDSGLGSAVSRLSRLGGTAGGVSNINTLTGVVNSASRVLGL
> |[Tevenvirinae _Escherichia_phage_vB_EcoM_G2469]||_Escherichia_phage_vB_EcoM_G2469.gb|tail assembly protei..|963|MK327934.1(170452):123558-124520:1 ^RAST2:fig|1198136.90.peg.207^ Tevenvirinae _Escherichia_phage_vB_EcoM_G2469|neighbours:(1),(-1)|neighbour_genes:Phage baseplate tail..,Phage protein|
MYSLEEFNNQAINADFQRNNMFSCVFATTPSTKSSSLISSIGSFAYSNLGLDSDWLGLSQGDINQGVTTLITAGTQKLIRKSGVSKYLIGAMSQRTVQSLLGEFTVGTYLIDFFNMAYNNTGLMIYSVKMPENRLSYETDFNYNSPNIRITGREMDPLVISFRMDSEASNFRAMQDWVNSVQDPVTGLRALPQDVEADIQVNLHARNGLPHTAVMFTGCIPVSVSSPELTYDGDNQITVFDVTFAYRVMQSGAVNRQAALEWLESGLISSVSGMFGNNQNDSGLGSAVSRLSRLGGTAGGVSNINTLTGVVNSASRVLGL
> |[Tevenvirinae Escherichia_phage_vB_EcoM_G2494]||_Escherichia_phage_vB_EcoM_G2494.gb|tail assembly protei..|933|MK327935.1(168327):113253-114185:1 ^RAST2:fig|1198136.61.peg.193^ Tevenvirinae Escherichia_phage_vB_EcoM_G2494|neighbours:(1),(-1)|neighbour_genes:Phage baseplate tail..,Phage protein|
MFDLNDFNEQAANLDFQRSNLFSVAFATTPSNKTQAILESMGGAVYDIIPNALNDYFGITRGDYTDALTNLAVQGVRRAVDSSGVKKYLLGAMSSRVVQSLLGQFDVGTYALDWFNMAYKTSGLLVYAVKVPENRLNYEMDRNHNAPNIRITGRDFDPLVLSFRMDSSASNYRAMQDWVNSVEDPVTGLRALPVDVEADIQVNLHNRMGVPHTIMMFNGCVPVGVSAPELTYENNNEITTFDVTFAYRSMQTGAVGEQAAREWIEDKAINAITNTFGNNLLDSGLSAAGNALSRLNGVGGRVVNTVTNWF
>ID:QBO65602.1 |[Escherichia phage vB_EcoM_G2540-3]||_Escherichia_phage_vB_EcoM_G2540-3_.gbk|putative baseplate s..|966|MK327944(168654):119578-120543:1 ^^ Escherichia phage vB_EcoM_G2540-3, complete genome.|neighbours:ID:QBO65601.1(1),ID:QBO65603.1(-1)|neighbour_genes:putative baseplate s..,hypothetical protein|
MYSLEEFNNQAINADFQRNNMFSCVFATTPSTKSSSLISSISNFSYNNLGLNSNWLGLTQGDINQGITTLITAGTQKLIRKSGVSKYLIGAMSQRTVQSLLGSFTVGTYLIDFFNMAYNSSGLMIYSVKMPENRLSYETDWNYNSPNIRITGRELDPLVISFRMDSEACNYRAMQDWVNSVQDPVTGLRALPQDVEADIQVNLHSRNGLPHTAVMFTGCIPISVSAPELSYDGDNQITTFDVTFAYRVMQAGAVDRQAALEWLESAAINGIQSVLGNSGGVTGLSNSLSRLSRLGGTAGSISNINTMTGIVNSQSKILGAI
> |[Tevenvirinae _Escherichia_phage_vB_EcoM_G2540]||_Escherichia_phage_vB_EcoM_G2540.gb|tail assembly protei..|966|MK327936.1(168886):118541-119506:1 ^RAST2:fig|1198136.92.peg.207^ Tevenvirinae _Escherichia_phage_vB_EcoM_G2540|neighbours:(1),(-1)|neighbour_genes:Phage baseplate tail..,Phage protein|
MYSLEEFNNQAINADFQRNNMFSCVFATTPSTKSSSLISSISNFSYNNLGLNSDWLGLTQGDINQGITTLITAGTQKLIRKSGVSKYLIGAMSQRTVQSLLGSFTVGTYLIDFFNMAYNSSGLMIYSVKMPENRLSYETDWNYNSPNIRITGRELDPLVISFRMDSEACNYRAMQDWVNAVQDPVTGLRALPQDVEADIQVNLHSRNGLPHTAVMFTGCIPMSVSAPELSYDGDNQITTFDVTFAYRVMQAGAVDRQAALEWLESAAINGIQSVLGNSGGVTGLSNSLSRLSRLGGTAGSISNINTMTGIVNSQSKILGAI
>ID:QBO64516.1 |[Escherichia phage vB_EcoM_G29]||_Escherichia_phage_vB_EcoM_G29_.gbk|putative baseplate s..|966|MK327940(168241):119605-120570:1 ^^ Escherichia phage vB_EcoM_G29, complete genome.|neighbours:ID:QBO64515.1(1),ID:QBO64517.1(-1)|neighbour_genes:putative baseplate s..,hypothetical protein|
MYSLEEFNNQAINADFQRNNMFSCVFATTPSTKSSSLISSISNFSYNNLGLNSDWLGLTQGDINQGITTLITAGTQKLIRKSGVSKYLIGAMSQRTVQSLLGSFTVGTYLIDFFNMAYNSSGLMIYSVKMPENRLSYETDWNYNSPNIRITGRELDPLVISFRMDSEACNYRAMQDWVNAVQDPVTGLRALPQDVEADIQVNLHSRNGLPHTAVMFTGCIPVSVSAPELSYDGDNQITTFDVTFAYRVMQAGAVDRQAALEWLESAAINGIQSVLGNSGGVTGLSNSLSRLSRLGGTAGSISNINTMTGIVNSQSKILGAI
> |[Tevenvirinae _Escherichia_phage_vB_EcoM_G37-3]||_Escherichia_phage_vB_EcoM_G37-3.gb|tail assembly protei..|933|MK327941.1(167832):113067-113999:1 ^RAST2:fig|1198136.91.peg.202^ Tevenvirinae _Escherichia_phage_vB_EcoM_G37-3|neighbours:(1),(-1)|neighbour_genes:Phage baseplate tail..,hypothetical protein|
MFDLNDFNEQAANLDFQRSNLFSVAFATTPSNKTQAILESMGGAVYDIIPNALNDYFGITRGDYTDALTNLAVQGVRRAVDSSGVKKYLLGAMSSRVVQSLLGQFDVGTYALDWFNMAYKTSGLLVYAVKVPENRLNYEMDRNHNAPNIRITGRDFDPLVLSFRMDSSASNYRAMQDWVNSVEDPVTGLRALPVDVEADIQVNLHNRMGVPHTIMMFNGCVPVGVSAPELTYENNNEITTFDVTFAYRTMQTGAVGEQAAREWIEDKAINAITNTFGNNLLDSGLSAAGNALSRLNGVGGRVVNTVTNWF
> |[Tevenvirinae _Escherichia_phage_vB_EcoM_GG4498]||_Escherichia_phage_vB_EcoM_G4498.gb|tail assembly protei..|966|MK327939.1(167826):119063-120028:1 ^RAST2:fig|1198136.93.peg.206^ Tevenvirinae _Escherichia_phage_vB_EcoM_GG4498|neighbours:(1),(-1)|neighbour_genes:Phage baseplate tail..,Phage protein|
MYSLEEFNNQAINADFQRNNMFSCVFATTPSTKSSSLISSISNFSYNNLGLNSDWLGLTQGDINQGITTLITAGTQKLIRKSGVSKYLIGAMSQRTVQSLLGSFTVGTYLIDFFNMAYNSSGLMIYSVKMPENRLSYETDWNYNSPNIRITGRELDPLVISFRMDSEACNYRAMQDWVNAVQDPVTGLRALPQDVEADIQVNLHSRNGLPHTAVMFTGCIPVSVSAPELSYDGDNQITTFDVTFAYRVMQAGAVDRQAALEWLESAAINGIQSVLGNSGGVTGLSNSLSRLSRLGGTAGSISNINTMTGIVNSQSKILGAI
>ID:QBO65887.1 |[Escherichia phage vB_EcoM_G4500]||_Escherichia_phage_vB_EcoM_G4500_.gbk|putative baseplate s..|966|MK327945(168363):119550-120515:1 ^^ Escherichia phage vB_EcoM_G4500, complete genome.|neighbours:ID:QBO65886.1(1),ID:QBO65888.1(-1)|neighbour_genes:putative baseplate s..,hypothetical protein|
MYSLEEFNNQAINADFQRNNMFSCVFATTPSTKSSSLISSISNFSYNNLGLNSDWLGLTQGDINQGITTLITAGTQKLIRKSGVSKYLIGAMSQRTVQSLLGSFTVGTYLIDFFNMAYNSSGLMIYSVKMPENRLSYETDWNYNSPNIRITGRELDPLVISFRMDSEACNYRAMQDWVNAVQDPVTGLRALPQDVEADIQVNLHSRNGLPHTAVMFTGCIPVSVSAPELSYDGDNQITTFDVTFAYRVMQAGAVDRQAALEWLESAAINGIQSVLGNSGGVTGLSNSLSRLSRLGGTAGSISNINTMTGIVNSQSKILGAI
>ID:QBO66163.1 |[Escherichia phage vB_EcoM_G4507]||_Escherichia_phage_vB_EcoM_G4507_.gbk|putative baseplate s..|966|MK327946(168828):119669-120634:1 ^^ Escherichia phage vB_EcoM_G4507, complete genome.|neighbours:ID:QBO66162.1(1),ID:QBO66164.1(-1)|neighbour_genes:putative baseplate s..,hypothetical protein|
MYSLEEFNNQAINADFQRNNMFSCVFATTPSTKSSSLISSISNFSYNNLGLNSDWLGLTQGDINQGITTLITAGTQKLIRKSGVSKYLIGAMSQRTVQSLLGSFTVGTYLIDFFNMAYNSSGLMIYSVKMPENRLSYETDWNYNSPNIRITGRELDPLVISFRMDSEACNYRAMQDWVNAVQDPVTGLRALPQDVEADIQVNLHSRNGLPHTAVMFTGCIPVSVSAPELSYDGDNQITTFDVTFAYRVMQAGAVDRQAALEWLESAAINGIQSVLGNSGGVTGLSNSLSRLSRLGGTAGSISNINTMTGIVNSQSKILGAI
>ID:QBO65063.1 |[Escherichia phage vB_EcoM_G50]||_Escherichia_phage_vB_EcoM_G50_.gbk|putative baseplate s..|966|MK327942(167728):117941-118906:1 ^^ Escherichia phage vB_EcoM_G50, complete genome.|neighbours:ID:QBO65062.1(1),ID:QBO65064.1(-1)|neighbour_genes:putative baseplate s..,hypothetical protein|
MYSLEEFNNQAINADFQRNNMFSCVFATTPSTKSSSLISSISNFSYNNLGLNSDWLGLTQGDINQGITTLITAGTQKLIRKSGVSKYLIGAMSQRTVQSLLGSFTVGTYLIDFFNMAYNSSGLMIYSVKMPENRLSYETDWNYNSPNIRITGRELDPLVISFRMDSEACNYRAMQDWVNAVQDPVTGLRALPQDVEADIQVNLHARNGLPHTAVMFTGCIPVSVSAPELSYDGDNQITTFDVTFAYRVMQAGSVDRQAALEWLESAAINGIQSVLGNSGGVTGLSNSLSRLSRLGGTAGSISNINTMTGIVNSQSKILGAI
> |[Tevenvirinae _Escherichia_phage_vB_EcoM_G5211]||_Escherichia_phage_vB_EcoM_G5211.gb|tail assembly protei..|933|MK327947.1(164278):113146-114078:1 ^RAST2:fig|1198136.94.peg.193^ Tevenvirinae _Escherichia_phage_vB_EcoM_G5211|neighbours:(1),(-1)|neighbour_genes:Phage baseplate tail..,hypothetical protein|
MFDLNDFNEQAANLDFQRSNLFSVAFATTPSNKTQAILESMGGAVYDIIPNALNDYFGITRGDYTDALTNLAVQGVRRAVDSSGVKKYLLGAMSSRVVQSLLGQFDVGTYALDWFNMAYKTSGLLVYAVKVPENRLNYEMDRNHNAPNIRITGRDFDPLVLSFRMDSSASNYRAMQDWVNSVEDPVTGLRALPVDVEADIQVNLHNRMGVPHTIMMFNGCVPVGVSAPELTYENNNEITTFDVTFAYRTMQTGAVGEQAAREWIEDKAINAITNTFGNNLLDSGLSAAGNALSRLNGVGGRVVNTVTNWF
>ID:QBO65341.1 |[Escherichia phage vB_EcoM_G53]||_Escherichia_phage_vB_EcoM_G53_.gbk|putative baseplate s..|963|MK327943(167834):122249-123211:1 ^^ Escherichia phage vB_EcoM_G53, complete genome.|neighbours:ID:QBO65340.1(1),ID:QBO65342.1(-1)|neighbour_genes:putative baseplate s..,hypothetical protein|
MYSLEEFNNQAINADFQRNNMFSCVFATTPSTKSSSLISSIGSFAYNNLGLDSDWLGLSQGDINQGVTTLITAGTQKLIRKSGISKYLIGAMSQRTVQSLLGEFTVGAYLIDFFNMAYNNTGLMIYSVKMPENRLSYETDFNYNSPNIRITGREMDPLVISFRMDSEASNFRAMQDWVNSVQDPVTGLRALPQDVEADIQVNLHARNGLPHTAVMFTGCIPVSVSSPELTYDGDNQITVFDVTFAYRVMQSGAVNRQAALEWLESGLISSVSGMFGNNQNDSGLGSAVSRLSRLGGTAGGVSNINTLTGVVNSASRVLGL
>ID:QBQ80076.1 |[Escherichia phage vB_EcoM_G8]||_Escherichia_phage_vB_EcoM_G8_.gbk|putative baseplate s..|924|MK373787(169650):120088-121011:1 ^^ Escherichia phage vB_EcoM_G8, complete genome.|neighbours:ID:QBQ80075.1(1),ID:QBQ80077.1(-1)|neighbour_genes:putative baseplate s..,hypothetical protein|
MYSLEEFNNQAINADFQRNNMFSCVFATTPSTKSSSLISSISNFSYNNLGLNSNWLGLTQGDINQGITTLITAGTQKLIRKSGVSKYLIGAMSQRTVQSLLGSFTVGTYLIDFFNMAYNSSGLMIYSVKMPENRLSYETDWNYNSPNIRITGRELDPLVISFRMDSEACNYRAMQDWVNSVQDPVTGLRALPQDVEADIQVNLHSRNGLPHTAVMFTGCIPISVSAPELSYDGDNQITTFDVTFAYRVMQAGAVDRQAALEWLESAAINGIQSVLGNSGGVTGLSNSLSRLSRLGGTSGSISNISIL
>ID:QBQ77976.1 |[Escherichia phage vB_EcoM_G9062]||_Escherichia_phage_vB_EcoM_G9062_.gbk|putative baseplate s..|966|MK373779(168670):119390-120355:1 ^^ Escherichia phage vB_EcoM_G9062, complete genome.|neighbours:ID:QBQ77975.1(1),ID:QBQ77977.1(-1)|neighbour_genes:putative baseplate s..,hypothetical protein|
MYSLEEFNNQAINADFQRNNMFSCVFATTPSTKSSSLISSISNFSYNNLGLNSDWLGLSQGDINQGITTLITAGTQKLIRKSGVSKYLIGAMSQRTVQSLLGSFTVGTYLIDFFNMAYNSSGLMIYSVKMPENRLSYETDWNYNSPNIRITGRELDPLVISFRMDSEACNYRAMQDWVNAVQDPVTGLRALPQDVEADIQVNLHARNGLPHTAVMFTGCIPVSVSAPELSYDGDNQITTFDVTFAYRVMQAGSVDRQAALEWLESAAINGIQSVLGNSGGVTGLSNSLSRLSRLGGTAGSISNINTMTGIVNSQSKILGAI
>ID:AXC34021.1 |[Escherichia phage vB_EcoM_JB75]||_Escherichia_phage_vB_EcoM_JB75_.gbk|baseplate tail tube ..|966|MH355584(167208):47607-48572:-1 ^^ Escherichia phage vB_EcoM_JB75, complete genome.|neighbours:ID:AXC34149.1(1),ID:AXC34012.1(-1)|neighbour_genes:hypothetical protein,baseplate tail tube ..|
MYSLEEFNNQAINADFQRNNMFSCVFATTPSTKSSSLISSISNFSYNNLGLNSDWLGLTQGDINQGITTLITAGTQKLIRKSGVSKYLIGAMSQRTVQSLLGSFTVGTYLIDFFNVAYNSSGLMIYSVKMPENRLSYETDWNYNSPNIRITGRELDPLVISFRMDSEACNYRAMQDWVNAVQDPVTGLRALPQDVEADIQVNLHSRNGLPHTAVMFTGCIPVSVSAPELSYDGDNQITTFDVTFAYRVMQAGAVDRQAALEWLESATINGIQSVLGNSGGVTGLSNSLSRLSRLGGTTGSISNINTMTGIVNSQSKILGAI
>ID:YP_009037573.1 |[Escherichia phage vB_EcoM_JS09]||_Escherichia_phage_vB_EcoM_JS09_.gbk|baseplate subunit|963|NC_024124(169148):46567-47529:-1 ^GeneID:19524968^ Escherichia phage vB_EcoM_JS09, complete genome.|neighbours:ID:YP_009037572.1(1),ID:YP_009037574.1(-1)|neighbour_genes:hypothetical protein,baseplate subunit|
MYSLEEFNNHAINADFQRNNMFSCVFATTPSTKSSSLISSIGSFAYNNLGLDSDWLGLSQGDINQGVTTLITAGTQKLIRKSGASKYLIGAMSQRTVQSLLGEFTVGTYLIDFFNMAYNNTGLMIYSVKMPENRLSYETDFNYNSPNIRITGREMDPLVISFRMDSEASNFRAMQDWVNSVQDPVTGLRALPQDVEADIQVNLHARNGLPHTAVMFTGCIPVSVSSPELTYDGDNQITVFDVTFAYRVMQSGAVNRQAALEWLESGLISSVSGMFGNNQNDSGLGSAVSRLSRLGGTAGGVSNINTLTGVVNSASRVLGL
>ID:QBQ78479.1 |[Escherichia phage vB_EcoM_KAW1E185]||_Escherichia_phage_vB_EcoM_KAW1E185_.gbk|putative baseplate s..|966|MK373781(164987):118159-119124:1 ^^ Escherichia phage vB_EcoM_KAW1E185, complete genome.|neighbours:ID:QBQ78478.1(1),ID:QBQ78480.1(-1)|neighbour_genes:putative baseplate s..,hypothetical protein|
MYSLEEFNNQAINADFQRNNMFSCVFATTPSTKSSSLISSISNFSYNNLGLNSDWLGLTQGDINQGITTLITAGTQKLIRKSGVSKYLIGAMSQRTVQSLLGSFTVGTYLIDFFNMAYNSSGLMIYSVKMPENRLSYETDWNYNSPNIRITGRELDPLVISFRMDSEACNYRAMQDWVNAVQDPVTGLRALPQDVEADIQVNLHARNGLPHTAVMFTGCIPVSVSAPELSYDGDNQITTFDVTFAYRVMQAGSVDRQAALEWLESAAINGIQSVLGNSGGVTGLSNSLSRLSRLGGTAGSISNINTMTGIVNSQSKILGAI
> |[Tevenvirinae Escherichia_phage_vB_EcoM_KAW3E185]||_Escherichia_phage_vB_EcoM_KAW3E185.gb|tail assembly protei..|963|MK373782.1(170187):123390-124352:1 ^RAST2:fig|1198136.54.peg.208^ Tevenvirinae Escherichia_phage_vB_EcoM_KAW3E185|neighbours:(1),(-1)|neighbour_genes:Phage baseplate tail..,Phage protein|
MYSLEEFNNQAINADFQRNNMFSCVFATTPSTKSSSLISSIGSFAYNNLGLDSDWLGLSQGDINQGVTTLITAGTQKLIRKSGASKYLIGAMSQRTVQSLLGEFTVGTYLIDFFNMAYNNTGLMIYSVKMPENRLSYETDFNYNSPNIRITGREMDPLVISFRMDSEASNFRAMQDWVNSVQDPVTGLRALPQDVEADIQVNLHARNGLPHTAVMFTGCIPVSVSSPELTYDGDNQITVFDVTFAYRVMQSGAVNRQAALEWLESGLISSVSGMFGNNQNDSGLGSAVSRLSRLGGTAGGVSNINTLTGVVNSASRVLGL
>ID:QBQ79255.1 |[Escherichia phage vB_EcoM_MM02]||_Escherichia_phage_vB_EcoM_MM02_.gbk|putative baseplate s..|963|MK373784(169201):123990-124952:1 ^^ Escherichia phage vB_EcoM_MM02, complete genome.|neighbours:ID:QBQ79254.1(1),ID:QBQ79256.1(-1)|neighbour_genes:putative baseplate s..,hypothetical protein|
MYSLEEFNNQAINADFQRNNMFSCVFATTPSTKSSSLISSIGSFAYNNLGLDSDWLGLSQGDINQGVTTLITAGTQKLIRKSGISKYLIGAMSQRTVQSLLGEFTVGAYLIDFFNMAYNNTGLMIYSVKMPENRLSYETDFNYNSPNIRITGREMDPLVISFRMDSEASNFRAMQDWVNSVQDPVTGLRALPQDVEADIQVNLHARNGLPHTAVMFTGCIPVSVSSPELTYDGDNQITVFDVTFAYRVMQSGAVNRQAALEWLESGLISSVSGMFGNNQNDSGLGSAVSRLSRLGGTAGGVSNINTLTGVVNSASRVLGL
>ID:QBQ79523.1 |[Escherichia phage vB_EcoM_OE5505]||_Escherichia_phage_vB_EcoM_OE5505_.gbk|putative baseplate s..|966|MK373785(168756):119587-120552:1 ^^ Escherichia phage vB_EcoM_OE5505, complete genome.|neighbours:ID:QBQ79522.1(1),ID:QBQ79524.1(-1)|neighbour_genes:putative baseplate s..,hypothetical protein|
MYSLEEFNNQAINADFQRNNMFSCVFATTPSTKSSSLISSISNFSYNNLGLNSDWLGLTQGDINQGITTLITAGTQKLIRKSGVSKYLIGAMSQRTVQSLLGSFTVGTYLIDFFNMAYNSSGLMIYSVKMPENRLSYETDWNYNSPNIRITGRELDPLVISFRMDSEACNYRAMQDWVNAVQDPVTGLRALPQDVEADIQVNLHSRNGLPHTAVMFTGCIPVSVSAPELSYDGDNQITTFDVTFAYRVMQAGAVDRQAAIEWLESATINGIQSVLGNSGGVTGLSNSLSRLSRLGGTAGSISNINTMTGIVNSQSKILGAI
> |[Tevenvirinae _Escherichia_phage_vB_EcoM_PhAPEC2]||_Escherichia_phage_vB_EcoM_PhAPEC2.gb|tail assembly protei..|963|NC_024794.1(167318):122547-123509:1 ^RAST2:fig|1198136.124.peg.204^ Tevenvirinae _Escherichia_phage_vB_EcoM_PhAPEC2|neighbours:(1),(-1)|neighbour_genes:Phage baseplate tail..,Phage protein|
MYSLEEFNNQAINADFQRNNMFSCVFATTPSTKSSSLISSIGSFAYNNLGLDSDWLGLTQGDINQGVTTLITAGTQKLIRKSGISKYLIGAMSQRTVQSLLGEFTVGAYLIDFFNMAYNNTGLMIYSVKMPENRLSYETDFNYNSPNIRITGREMDPLVISFRMDSEASNFRAMQDWVNSVQDPVTGLRALPQDVEADIQVNLHARNGLPHTAVMFTGCIPVSVSSPELTYDGDNQITVFDVTFAYRVMQSGAVNRQAALEWLESGLISSVSGMFGNNQNDSGLGSAVSRLSRLGGTAGGVSNINTLTGVVNSASRVLGL
>ID:QBQ79806.1 |[Escherichia phage vB_EcoM_R5505]||_Escherichia_phage_vB_EcoM_R5505_.gbk|putative baseplate s..|966|MK373786(167317):119351-120316:1 ^^ Escherichia phage vB_EcoM_R5505, complete genome.|neighbours:ID:QBQ79805.1(1),ID:QBQ79807.1(-1)|neighbour_genes:putative baseplate s..,hypothetical protein|
MYSLEEFNNQAINADFQRNNMFSCVFATTPSTKSSSLISSISNFSYNNLGLNSDWLGLTQGDINQGITTLITAGTQKLIRKSGVSKYLIGAMSQRTVQSLLGSFTVGTYLIDFFNMAYNSSGLMIYSVKMPENRLSYETDWNYNSPNIRITGRELDPLVISFRMDSEACNYRAMQDWVNAVQDPVTGLRALPQDVEADIQVNLHSRNGLPHTAVMFTGCIPISVSAPELSYDGDNQITTFDVTFAYRVMQAGAVDRQAALEWLESAAINGIQSVLGNSGGVTGLSNSLSRLSRLGGTAGSISNINTMTGIVNSQSKILGAI
>ID:QBQ77215.1 |[Escherichia phage vB_EcoM_WFK]||_Escherichia_phage_vB_EcoM_WFK_.gbk|putative baseplate s..|963|MK373775(164590):117321-118283:1 ^^ Escherichia phage vB_EcoM_WFK, complete genome.|neighbours:ID:QBQ77214.1(1),ID:QBQ77216.1(-1)|neighbour_genes:putative baseplate s..,hypothetical protein|
MYSLEEFNNQAINADFQRNNMFSCVFATTPSTKSSSLISSIGSFAYNNLGLDSDWLGLSQGDINQGVTTLITAGTQKLIRKSGISKYLIGAMSQRTVQSLLGEFTVGAYLIDFFNMAYNNTGLMIYSVKMPENRLSYETDFNYNSPNIRITGREMDPLVISFRMDSEASNFRAMQDWVNSVQDPVTGLRALPQDVEADIQVNLHARNGLPHTAVMFTGCIPVSVSSPELTYDGDNQITVFDVTFAYRVMQSGAVNRQAALEWLESGLISSVSGMFGNNQNDSGLGSAVSRLSRLGGTAGGVSNINTLTGVVNSASRVLGL
>ID:QBQ76954.1 |[Escherichia phage vB_EcoM_WFL6982]||_Escherichia_phage_vB_EcoM_WFL6982_.gbk|putative baseplate s..|963|MK373774(164279):117321-118283:1 ^^ Escherichia phage vB_EcoM_WFL6982, complete genome.|neighbours:ID:QBQ76953.1(1),ID:QBQ76955.1(-1)|neighbour_genes:putative baseplate s..,hypothetical protein|
MYSLEEFNNQAINADFQRNNMFSCVFATTPSTKSSSLISSIGSFAYNNLGLDSDWLGLSQGDINQGVTTLITAGTQKLIRKSGISKYLIGAMSQRTVQSLLGEFTVGAYLIDFFNMAYNNTGLMIYSVKMPENRLSYETDFNYNSPNIRITGREMDPLVISFRMDSEASNFRAMQDWVNSVQDPVTGLRALPQDVEADIQVNLHARNGLPHTAVMFTGCIPVSVSSPELTYDGDNQITVFDVTFAYRVMQSGAVNRQAALEWLESGLISSVSGMFGNNQNDSGLGSAVSRLSRLGGTAGGVSNINTLTGVVNSASRVLGL
>ID:QBQ77707.1 |[Escherichia phage vB_EcoM_WFbE185]||_Escherichia_phage_vB_EcoM_WFbE185.gbk|putative baseplate s..|963|MK373778(170429):123364-124326:1 ^^ Escherichia phage vB_EcoM_WFbE185, complete genome.|neighbours:ID:QBQ77706.1(1),ID:QBQ77708.1(-1)|neighbour_genes:putative baseplate s..,hypothetical protein|
MYSLEEFNNQAINADFQRNNMFSCVFATTPSTKSSSLISSIGSFAYNNLGLDSDWLGLSQGDINQGVTTLITAGTQKLIRKSGISKYLIGAMSQRTVQSLLGEFTVGTYLIDFFNMAYNNTGLMIYSVKMPENRLSYETDFNYNSPNIRITGREMDPLVISFRMDSEASNFRAMQDWVNSVQDPVTGLRALPQDVEADIQVNLHARNGLPHTAVMFTGCIPVSVSSPELTYDGDNQITVFDVTFAYRVMQSGAVNRQAALEWLESGLISSVSGMFGNNQNDSGLGSAVSRLSRLGGTAGGVSNINTLTGVVNSASRVLGL
>ID:YP_007004934.1 |[Escherichia phage wV7]||_Escherichia_phage_wV7_.gbk|baseplate tail tube ..|966|NC_019505(166452):117854-118819:1 ^GeneID:14010728^ Escherichia phage wV7, complete genome.|neighbours:ID:YP_007004933.1(1),ID:YP_007004935.1(-1)|neighbour_genes:baseplate tail tube ..,hypothetical protein|
MYSLEEFNNQAINADFQRNNMFSCVFATTPSTKSSSLISSISNFAYNNLGLNSDWLGLTQGDINQGITTLITAGTQKLIRKSGVSKYLIGAMSQRTVQSLLGSFTVGTYLIDFFNMAYNSSGLMIYSVKMPENRLSYETDWNYNSPNIRITGRELDPLVISFRMDSEACNYRAMQDWVNAVQDPVTGLRALPQDVEADIQVNLHSRNGLPHTAVMFTGCIPISVSAPELSYDGDNQITTFDVTFAYRVMQAGAVDRQAALEWLESATINGIQSVLGNSGGVTGLSNSLSRLSRLGGTAGSISNINTMTGIVNSQSKILGAI
> |[Tevenvirinae Escherichia_virus_KFS-EC]||_Escherichia_virus_KFS-EC.gb|tail assembly protei..|933|MH560358.1(164715):55400-56332:1 ^RAST2:fig|1198136.83.peg.83^ Tevenvirinae Escherichia_virus_KFS-EC|neighbours:(1),(-1)|neighbour_genes:Phage baseplate tail..,hypothetical protein|
MFDLNDFNEQAANLDFQRSNLFSVAFATTPSNKTQAILESMGGAVYDIIPNALNDYFGITRGDYTDALTNLAVQGVRRAVDSSGVKKYLLGAMSSRVVQSLLGQFDVGTYALDWFNMAYKTSGLLVYAVKVPENRLNYEMDRNHNAPNIRITGRDFDPLVLSFRMDSSASNYRAMQDWVNSVEDPVTGLRALPVDVEADIQVNLHNRMGVPHTIMMFNGCVPVGVSAPELNYENNNEITTFDVTFAYRSMQTGAVGEQAAREWIEDKAINAITNTFGNNLLDSGLSAAGNALSRLNGVGGRVVNTVTNWF
>ID:QDK04321.1 |[Escherichia virus VEc20]||_Escherichia_virus_VEc20_.gbk|vec20_191|966|MN022785(167532):118413-119378:1 ^^ Escherichia virus VEc20, complete genome.|neighbours:ID:QDK04320.1(1),ID:QDK04322.1(-1)|neighbour_genes:vec20_190,vec20_192|
MYSLEEFNNQAINADFQRNNMFSCVFATTPSTKSSSLISSISNFSYNNLGLNSDWLGLTQGDINQGITTLITAGTQKLIRKSGVSKYLIGAMSQRTVQSLLGSFTVGTYLIDFFNMAYNSSGLMIYSVKMPENRLSYETDWNYNSPNIRITGRELDPLVISFRMDSEACNYRAMQDWVNSVQDPVTGLRALPQDVEADIQVNLHSRNGLPHTAVMFTGCIPVSVSAPELSYDGDNQITTFDVTFAYRVMQAGAVDRQAALEWLESATINGIQSVLGNSGGVTGLSNSLSRLSRLGGTAGSISNINTMTGIVNSQSKILGAI
>ID:VCU44498.1 |[Escherichia virus vB_Eco_mar005P1]|vB_Eco_mar005P1|_Escherichia_virus_vB_Eco_mar005P1_.gbk|54|963|LR027390(167773):56106-57068:1 ^^ Escherichia virus vB_Eco_mar005P1 genome assembly, chromosome: 1.|neighbours:ID:VCU44497.1(1),ID:VCU44499.1(-1)|neighbour_genes:48,hypothetical protein|
MYSLEEFNNQAINADFQRNNMFSCVFATTPSTKSSSLISSIGSFAYNNLGLDSDWLGLSQGDINQGVTTLITAGTQKLIRKSGISKYLIGAMSQRTVQSLLGEFTVGAYLIDFFNMAYNNTGLMIYSVKMPENRLSYETDFNYNSPNIRITGREMDPLVISFRMDSEASNFRAMQDWVNSVQDPVTGLRALPQDVEADIQVNLHARNGLPHTAVMFTGCIPVSVSSPELTYDGDNQITVFDVTFAYRVMQSGAVNRQAALEWLESGLISSVSGMFGNNQNDSGLGSAVSRLSRLGGTAGGVSNINTLTGVVNSASRVLGL
>ID:VCU44466.1 |[Escherichia virus vB_Eco_mar005P1]|vB_Eco_mar006P2|_Escherichia_virus_vB_Eco_mar005P1_strain_vB_Eco_mar006P2_.gbk|54|963|LR027387(167773):157001-157963:1 ^^ Escherichia virus vB_Eco_mar005P1 strain vB_Eco_mar006P2 genome assembly, chromosome: 1.|neighbours:ID:VCU44465.1(1),ID:VCU44467.1(-1)|neighbour_genes:48,hypothetical protein|
MYSLEEFNNQAINADFQRNNMFSCVFATTPSTKSSSLISSIGSFAYNNLGLDSDWLGLSQGDINQGVTTLITAGTQKLIRKSGISKYLIGAMSQRTVQSLLGEFTVGAYLIDFFNMAYNNTGLMIYSVKMPENRLSYETDFNYNSPNIRITGREMDPLVISFRMDSEASNFRAMQDWVNSVQDPVTGLRALPQDVEADIQVNLHARNGLPHTAVMFTGCIPVSVSSPELTYDGDNQITVFDVTFAYRVMQSGAVNRQAALEWLESGLISSVSGMFGNNQNDSGLGSAVSRLSRLGGTAGGVSNINTLTGVVNSASRVLGL
>ID:VCU43270.1 |[Escherichia virus vB_Eco_mar005P1]|vB_Eco_mar007P3|_Escherichia_virus_vB_Eco_mar005P1_strain_vB_Eco_mar007P3_.gbk|54|963|LR027383(167651):78992-79954:1 ^^ Escherichia virus vB_Eco_mar005P1 strain vB_Eco_mar007P3 genome assembly, chromosome: 1.|neighbours:ID:VCU43269.1(1),ID:VCU43271.1(-1)|neighbour_genes:48,hypothetical protein|
MYSLEEFNNQAINADFQRNNMFSCVFATTPSTKSSSLISSIGSFAYNNLGLDSDWLGLSQGDINQGVTTLITAGTQKLIRKSGISKYLIGAMSQRTVQSLLGEFTVGAYLIDFFNMAYNNTGLMIYSVKMPENRLSYETDFNYNSPNIRITGREMDPLVISFRMDSEASNFRAMQDWVNSVQDPVTGLRALPQDVEADIQVNLHARNGLPHTAVMFTGCIPVSVSSPELTYDGDNQITVFDVTFAYRVMQSGAVNRQAALEWLESGLISSVSGMFGNNQNDSGLGSAVSRLSRLGGTAGGVSNINTLTGVVNSASRVLGL
>ID:VCU43978.1 |[Escherichia virus vB_Eco_mar005P1]|vB_Eco_mar008P4|_Escherichia_virus_vB_Eco_mar005P1_strain_vB_Eco_mar008P4_.gbk|54|963|LR027386(167773):61773-62735:1 ^^ Escherichia virus vB_Eco_mar005P1 strain vB_Eco_mar008P4 genome assembly, chromosome: 1.|neighbours:ID:VCU43977.1(1),ID:VCU43979.1(-1)|neighbour_genes:48,hypothetical protein|
MYSLEEFNNQAINADFQRNNMFSCVFATTPSTKSSSLISSIGSFAYNNLGLDSDWLGLSQGDINQGVTTLITAGTQKLIRKSGISKYLIGAMSQRTVQSLLGEFTVGAYLIDFFNMAYNNTGLMIYSVKMPENRLSYETDFNYNSPNIRITGREMDPLVISFRMDSEASNFRAMQDWVNSVQDPVTGLRALPQDVEADIQVNLHARNGLPHTAVMFTGCIPVSVSSPELTYDGDNQITVFDVTFAYRVMQSGAVNRQAALEWLESGLISSVSGMFGNNQNDSGLGSAVSRLSRLGGTAGGVSNINTLTGVVNSASRVLGL
>ID:VCU44803.1 |[Escherichia virus vB_Eco_mar005P1]|vB_Eco_mar009P5|_Escherichia_virus_vB_Eco_mar005P1_strain_vB_Eco_mar009P5_.gbk|54|963|LR027391(167658):66972-67934:-1 ^^ Escherichia virus vB_Eco_mar005P1 strain vB_Eco_mar009P5 genome assembly, chromosome: 1.|neighbours:ID:VCU44802.1(1),ID:VCU44804.1(-1)|neighbour_genes:hypothetical protein,48|
MYSLEEFNNQAINADFQRNNMFSCVFATTPSTKSSSLISSIGSFAYNNLGLDSDWLGLSQGDINQGVTTLITAGTQKLIRKSGISKYLIGAMSQRTVQSLLGEFTVGAYLIDFFNMAYNNTGLMIYSVKMPENRLSYETDFNYNSPNIRITGREMDPLVISFRMDSEASNFRAMQDWVNSVQDPVTGLRALPQDVEADIQVNLHARNGLPHTAVMFTGCIPVSVSSPELTYDGDNQITVFDVTFAYRVMQSGAVNRQAALEWLESGLISSVSGMFGNNQNDSGLGSAVSRLSRLGGTAGGVSNINTLTGVVNSASRVLGL
>ID:AUV57544.1 |[Klebsiella phage KP1]||_Klebsiella_phage_KP1_.gbk|baseplate tail tube ..|927|MG751100(167989):109823-110749:1 ^^ Klebsiella phage KP1, complete genome.|neighbours:ID:AUV57543.1(1),ID:AUV57545.1(-1)|neighbour_genes:baseplate tail tube ..,hypothetical protein|
MFTLEEFKSQAADIDFQRTNMFSVVFATVPSSKTQALLNDFGGELYNNMGLDGNWLGLTPGEFNQGITTIVTQGTRQVVRKSGVNTFMIGAMTQRVVQSLLGEFTVGTYLLDFFNMAFPTAGLMVYSAKIPENRLSYEMDKFHNAPNIKITGRDMEPLVLSFRMDPEASNYRAMQDWVNAVEDPVTGLRGLPQDVECDIQVNLHARNGLPHTVCLFSGAMPVACGAPEFTYDGENTIAVFDVTFAYRSMQTGSVGKQAAMDWLEDKAIQKIETINPNQGLSASASRLSRLGGAGGGLSNITTTTSRII
>ID:APD20599.1 |[Klebsiella phage KPV15]|KPV15|_Klebsiella_phage_KPV15_.gbk|tail assembly protei..|927|KY000080(167034):130246-131172:1 ^^ Klebsiella phage KPV15, complete genome.|neighbours:ID:APD20598.1(1),ID:APD20600.1(-1)|neighbour_genes:baseplate tail tube ..,hypothetical protein|
MFTLEEFKSQAADIDFQRTNMFSVVFATVPSSKTQALLNDFGGELYNNMGLDGNWLGLTPGEFNQGITTIVTQGTRQVVRKSGVNTFMIGAMTQRVVQSLLGEFTVGTYLLDFFNMAFPTAGLMVYSAKIPENRLSYEMDKFHNAPNIKITGRDMEPLVLSFRMDPEASNYRAMQDWVNAVEDPVTGLRGLPQDVECDIQVNLHARNGLPHTVCLFSGAMPVACGAPEFTYDGENTIAVFDVTFAYRSMQTGSVGKQAAMDWLEDKAIQKIETINPNQGLSASASRLSRLGGAGGGISNITTSTSRII
> |[Tevenvirinae Klebsiella_phage_Marfa]||_Klebsiella_phage_Marfa.gb|tail assembly protei..|918|MN044033.1(168532):119567-120484:1 ^RAST2:fig|1198136.82.peg.215^ Tevenvirinae Klebsiella_phage_Marfa|neighbours:(1),(-1)|neighbour_genes:Phage baseplate tail..,hypothetical protein|
MYTLDEFVTQAANSDFQRTNMFSVIFATAPSSKTQTLLNEFGGELYNNVGLNDNWLGLTQGEFTRGVTSLITAGTQRLVRKSGVSKFLIGAMTQRTIQSLLGEFTVGTYLLDFFNMAFPTTGLLIHSVQIPENRLAHEMDTFHNSPNIKITGREYAPLVITFRMDSEASNFRAMQDWVNAVEDPVTGLRALPSDVEADIQVNLHARNGLPHTVCMYTGCIPVGVSAPQFSYEDNNQIATFEVTFAYRVAQIGAVGKQAALDWLEDKTVQKIDTINPNLSAQGLGSISSRLSRVAGVGNGLSKILT
>ID:YP_009194349.1 |[Klebsiella phage Matisse]||_Klebsiella_phage_Matisse_.gbk|baseplate tail-tube ..|864|NC_028750(176081):63343-64206:1 ^GeneID:26613288^ Klebsiella phage Matisse, complete genome.|neighbours:ID:YP_009194348.1(1),ID:YP_009194350.1(1)|neighbour_genes:tail-tube assembly p..,baseplate hub assemb..|
MFYNVDEFLSGMANRDFQRSNLFSVVFATSPASRILDNTIGSIRDTLIDGSISSINANNPNEFINAITGGVSKLFSYTVDKAIMSLNKTGFSKIIGAISPRLITSLFGDSMYGQLLSEFRDEMMYNMGLSIMGVNLPGKSIGYEYVYNGGVPQIRFTRPENGELSLTFRTDSEARNLKIFNEWISAIRDDVTGQYAFIDEVTSTIQVNLHDRDGSPHTTYVFQKCLPVKISNSELSYENNNEIWTFTVDFAYKTSWVVEADKEGWEGFKQSVEEGLAIAARTAITGQ
>ID:AWY07094.1 |[Klebsiella phage Mineola]||_Klebsiella_phage_Mineola_.gbk|baseplate tail-tube ..|927|MH333064(166130):119571-120497:1 ^^ Klebsiella phage Mineola, complete genome.|neighbours:ID:AWY07093.1(1),ID:AWY07095.1(-1)|neighbour_genes:baseplate tail tube ..,hypothetical protein|
MFTLEEFKSQAADIDFQRTNMFSVVFATVPSSKTQALLNDFGGELYNNMGLDGNWLGLTPGEFNQGITTIVTQGTRQVVRKSGVNTFMIGAMTQRVVQSLLGEFTVGTYLLDFFNMAFPTAGLMVYSAKIPENRLSYEMDKFHNAPNIKITGRDMEPLVLSFRMDPEASNYRAMQDWVNAVEDPVTGLRGLPQDVECDIQVNLHARNGLPHTVCLFSGAMPVACGAPEFTYDGENTIAVFDVTFAYRSMQTGSVGKQAAMDWLEDKAIQKIEAINPNQSLSASASRLSRLGGAGGGLSNITTTTSRII
>ID:YP_009607301.1 |[Klebsiella phage Miro]||_Klebsiella_phage_Miro_.gbk|baseplate tail-tube ..|864|NC_041981(176055):63220-64083:1 ^GeneID:40083310^ Klebsiella phage Miro, complete genome.|neighbours:ID:YP_009607300.1(1),ID:YP_009607302.1(1)|neighbour_genes:tail tube assembly p..,baseplate hub assemb..|
MFYNVDEFLSGMANRDFQRSNLFSVVFATSPASRILDNTIGSIRDTLIDGSISSINANNPNEFINAITGGVSKLFSYTVDKAIMSLNKTGFSKIIGAISPRLITSLFGDSMYGQLLAEFRDKMMYNMGLSIMGVNLPGKSIGYEYVYNGGVPQIRFTRPENGELSLTFRTDSEARNLKIFNEWISAIRDDVTGQYAFIDEVTSTIQVNLHDRDGSPHTTYVFQKCLPVKISNSELSYENNNEIWTFTVDFAYKTSWVVEADKEGWEGFKQSVEEGLAIAARTAITGQ
> |[Tevenvirinae _Klebsiella_phage_PKO111]||_Klebsiella_phage_PKO111.gb|tail assembly protei..|927|NC_031095.1(168758):153835-154761:-1 ^RAST2:fig|1198136.84.peg.286^ Tevenvirinae _Klebsiella_phage_PKO111|neighbours:(1),(-1)|neighbour_genes:hypothetical protein,Phage baseplate tail..|
MFTLEEFKSQAADIDFQRTNMFSVVFATVPSSKTQALLNDFGGELYNNMGLDGNWLGLTPGEFNQGITTIVTQGTRQVVRKSGVNTFMIGAMTQRVVQSLLGEFTVGTYLLDFFNMAFPTAGLMVYSAKIPENRLSYEMDKFHNAPNIKITGRDMEPLVLSFRMDPEASNYRAMQDWVNAVEDPVTGLRGLPQDVECDIQVNLHARNGLPHTVCLFSGAMPVACGAPEFTYDGENTIAVFDVTFAYRSMQTGSVGKQAAMDWLEDKTIQKIETINPNQGLSASASRLSRLGGAGGGISNITTTTSRII
>ID:YP_009288882.1 |[Klebsiella phage vB_KpnM_KpV477]||_Klebsiella_phage_vB_KpnM_KpV477_.gbk|putative baseplate s..|927|NC_031087(168272):123304-124230:1 ^GeneID:29067186^ Klebsiella phage vB_KpnM_KpV477, complete genome.|neighbours:ID:YP_009288881.1(1),ID:YP_009288883.1(-1)|neighbour_genes:putative baseplate t..,hypothetical protein|
MFTLEEFKSQAADIDFQRTNMFSVVFATVPSSKTQALLNDFGGELYNNMGLDGNWLGLTPGEFNQGITTIVTQGTRQVVRKSGVNTFMIGAMTQRVVQSLLGEFTVGTYLLDFFNMAFPTAGLMVYSAKIPENRLSYEMDKFHNAPNIKITGRDMEPLVLSFRMDPEASNYRAMQDWVNAVEDPVTGLRGLPQDVECDIQVNLHARNGLPHTVCLFSGAMPVACGAPEFTYDGENTIAVFDVTFAYRSMQTGSVGKQAAMDWLEDKTIQKIETINPNQGLSASASRLSRLGGAGGGISNITTSTSRII
>ID:AUO78839.1 |[Klebsiella phage vB_Kpn_F48]||_Klebsiella_phage_vB_Kpn_F48.gbk|baseplate tail tube ..|918|MG746602(170764):114773-115690:-1 ^^ Klebsiella phage vB_Kpn_F48, complete genome.|neighbours:ID:AUO78838.1(1),ID:AUO78840.1(-1)|neighbour_genes:hypothetical protein,baseplate tail tube ..|
MYTLDEFVTQAANSDFQRTNMFSVVFATAPSSKTQTLLNEFGGELYNNVGLNDNWLGLTQGEFTRGVTSLITAGTQRLVRKSGVSKFLIGAMTQRTIQSLLGEFTVGTYLLDFFNMAFPTTGLLIHSVQIPENRLAHEMDTFHNSPNIKITGREYAPLVITFRMDSEASNFRAMQDWVNAVEDPVTGLRALPSDVEADIQVNLHARNGLPHTVCMYTGCIPVGVSAPQFSYEDNNQIATFEVTFAYRVAQIGAVGKQAAMDWLEDKIVQKIDTINPNLSAQGLGSISSRLSRVAGVGNGLSKILT
> |[Tevenvirinae Morganella_phage_vB_MmoM_MP1]||_Morganella_phage_vB_MmoM_MP1.gb|tail assembly protei..|915|NC_031020.1(163201):108302-109216:-1 ^RAST2:fig|1198136.47.peg.200^ Tevenvirinae Morganella_phage_vB_MmoM_MP1|neighbours:(-1),(-1)|neighbour_genes:hypothetical protein,Phage baseplate tail..|
MYTLSEFRSQAINLDFQRNNLFSVVFATAPSAKTQELLDQFGGLIYNNLPVDADFFGLTQGDVNSAINSVIVAGTQQIVQKSGVSKYLLGAMSNRVVQSLLGEFEVGTYLLDFFNMAFPTSGLMVYSVKMPENRISYEMDKNHNAPNIKLLTREFDPLVISFRMDSEASNFRAMHDWVNSVEDPITGLRALPIDVEADVQVNLHNRNGLPHTVAMFTGCIPVSVSAPEFTYDDNNVISTFDVTFAYRSMQIGAVGRQAAIDWIEDKAINKISTISDENQLSGGLRNLSRLGGAGGGLGSITRII
>ID:YP_009211637.1 |[Pectobacterium bacteriophage PM2]||_Pectobacterium_bacteriophage_PM2.gbk|baseplate tail tube ..|966|NC_028940(170286):125442-126407:1 ^GeneID:26638109^ Pectobacterium bacteriophage PM2, complete genome.|neighbours:ID:YP_009211636.1(1),ID:YP_009211638.1(-1)|neighbour_genes:baseplate tail tube ..,hypothetical protein|
MFTLQEFENQAVNIDFQRNNLFSVVFATTPSSKSQALLDQFGGAIFDNLPFNTDFFGITRNEITQGVTALVTAGTQKLIRKSGVSKYLIGAMSNRVVQSLLGEFEVGTFLLDFFNMAFPTAGLLVHTVKLPDNVLNYEMDLNHNAPNIKLTGREYSPLVLSFRVDSEAANYRAFNDWVNSVQDPVSGLRALPEDVEADIQVNLHARNGLPHTVVMMQGCVPVGVSAPELSYEGDNQIATFDVTFAYRVVSTGAVGRTAALDWLEDKAINVITGINGNQSLSTQLASLSRLSGAQSGMSNLVTNGLGAFSGWGSRTSSTNLF
>ID:QBP35537.1 |[Phage NC-G]||_Phage_NC-G.gbk|tail assembly protei..|954|MK310184(170164):63862-64815:1 ^^ Phage NC-G, complete genome.|neighbours:ID:QBP35536.1(1),ID:QBP35538.1(-1)|neighbour_genes:baseplate tail tube ..,hypothetical protein|
MYTLQEFQNQAINIDLQRNNLFSVVFATVPSSKSQALLDQFGGALFNNIPLNTDLFGITQGDLTQGVTTLVTAGTQKLIRKSGISKYLIGAMSSRVVQSLLGEFEVGTYLMDFFNMAYPTAGLLVHAVKIPDNTLNYEMDLNHNSPNIKITGREYSPLVLSFRMDSEAANYRAFNDWVNSVQDPITQLRALPEDVEADIQVNLHSRNGLPHTVVMLNGCVPVSVSSPELSYDGDNQIASFDVTFAYRSVQTGAVGKQAAYEWLEDKVLKGVAGISESNSLSASVAKLSRLSGASSGLTGLVNTFGGRAINNGISRLL
> |[Tevenvirinae _Proteus_phage_phiP4-3]||_Proteus_phage_phiP4-3.gb|tail assembly protei..|915|MG696114.1(167849):54201-55115:1 ^RAST2:fig|1198136.86.peg.88^ Tevenvirinae _Proteus_phage_phiP4-3|neighbours:(1),(-1)|neighbour_genes:Phage baseplate tail..,hypothetical protein|
MYTLEEFKSQAVNLDFQRTNMFSVVFATAPSSKTNELLDNFGGFLFNNLPIDTDFLGISQNDVTSAVSSLVVAGTQKLVRKSGVSKYLLGAMSNRVVQSLLGEFEVGTYLLDFFNMAFPTSGLMVYSVKLPENRLSYEMDKNHNSPNIKVLSREYDPLIISFRMDSEASNYRAMQDWVNSVEDPITGLRALPIDVEADIQVNLHNRNGLPHTVAMFTGCVPMSVGAPELSYEDNNTIAVFDVTFAYRVMQVGSVGRQAALDWLESKAIGAIDTISEENSLSSSLRNLTRLGGAGGGIGAVTRLI
> |[Tevenvirinae _Proteus_phage_vB_PmiM_Pm5461]||_Proteus_phage_vB_PmiM_Pm5461.gb|tail assembly protei..|915|NC_028762.1(161989):107199-108113:-1 ^RAST2:fig|1198136.85.peg.186^ Tevenvirinae _Proteus_phage_vB_PmiM_Pm5461|neighbours:(1),(-1)|neighbour_genes:hypothetical protein,Phage baseplate tail..|
MYTLEEFKSQAVNLDFQRTNMFSVVFATAPSSKTNELLDNFGGFLFNNLPIDTDFLGITQGDVTSAVSSLIVSGTQKLVRKSGVSKYLLGAMTNRVVQSLLGEFEVGTYLLDFFNMAFPTSGLMVYSAKLPENRLSYEMDKNHNSPNIKILSREYDPLIISFRMDSEASNYRAMQDWVNAVEDPITGLRALPIDVEADIQVNLHNRSGLPHTVAMFTGCVPVSVSAPELSYEDNNTIAVFDVTFAYRAMQVGSVGRQAALDWLESKTVGAIDNISEENSLSSSLRNLTRLGGAGGGIGAITRLI
> |[Tevenvirinae _Pseudomonas_phage_PspYZU05]||_Pseudomonas_phage_PspYZU05.gb|tail assembly protei..|936|KY971610.1(166442):114728-115663:1 ^RAST2:fig|1198136.88.peg.160^ Tevenvirinae _Pseudomonas_phage_PspYZU05|neighbours:(1),(-1)|neighbour_genes:Phage baseplate tail..,hypothetical protein|
MINLEEFRSQAANLDFQRTNMFSVLFATAPNRKAGNLLNTIGGTVYENLTGEKLAGQDSRFMDGVTQLINIGTEKLIRKSKVSKYLIGAMSSRVVQTLLGEIEVGTYLLDYFNENFNTSGLSIYSVKLPENRLSYEMDKNHNSPNIRITGREYDPLVLSFRMDSGAANYRAMQDWVNAVEDPKTGLRAFPIDVEADIQVSLHARSGLPHTVVILEGCIPISVSAPNLSWEDNNQITTFDVTFAYRLMSTGAIGTQAASEWLESAILKNLQSGSIAGGFSVPNTISRLYGNGRVSNGLNPIGGIITSVNRLI
>ID:YP_009615671.1 |[Salmonella phage Melville]||_Salmonella_phage_Melville_.gbk|baseplate tail tube ..|918|NC_042044(159323):113571-114488:1 ^GeneID:40092146^ Salmonella phage Melville, complete genome.|neighbours:ID:YP_009615670.1(1),ID:YP_009615672.1(-1)|neighbour_genes:baseplate tail tube ..,hypothetical protein|
MYTLDEFKNQAANIDFQRTNMFSCVFATTPSAKSQQLLDQFGGMLFNNLPLNNDWLGLTQGEFTQGLTNIITSGTRDLTRKSGVSKYLIGAMSNRVVQSLLGEFEVGTYLIDFFNMVYPQSGLMIYSVKIPENRLSHEMDFMHNSPNIKITGRDLEPLTVSFRMDPEASNYRAMQDWVNAVQDPVTGLRALPTDVEADIQVNLHARNGIPHTVIMFTGCIPISCGAPELTYEGDNQIAVFDVTFAYRVMQAGAVGRQAAIDWLEDKTVDSIDKINPDLSLNGSLSRLSRLGGAGGGISNIVNRVF
>ID:YP_007501229.1 |[Salmonella phage vB_SenMS16]||_Salmonella_phage_S16_.gbk|baseplate subunit|918|NC_020416(160221):114616-115533:1 ^GeneID:14675430^ Salmonella phage S16, complete genome.|neighbours:ID:YP_007501228.1(1),ID:YP_007501230.1(-1)|neighbour_genes:baseplate subunit,hypothetical protein|
MYTLDEFKNQAANIDFQRTNMFSCVFATTPSAKSQQLLDQFGGMLFNNLPLNNDWLGLTQGEFTQGLTNIITSGTRDLTRKSGVSKYLIGAMSNRVVQSLLGEFEVGTYLIDFFNMVYPQSGLMIYSVKIPENRLSHEMDFMHNSPNIKITGRDLEPLTVSFRMDPEASNYRAMQDWVNAVQDPVTGLRALPTDVEADIQVNLHARNGIPHTVIMFTGCIPISCGAPELTYEGDNQIAVFDVTFAYRVMQAGAVGRQAAIDWLEDKTVDSIDKINPDLSLNGSLSRLSRLGGAGGGISNIVNRVF
> |[Tevenvirinae _Salmonella_phage_STML-198]||_Salmonella_phage_STML-198.gb|tail assembly protei..|918|NC_027344.1(158099):154306-155223:1 ^RAST2:fig|1198136.87.peg.270^ Tevenvirinae _Salmonella_phage_STML-198|neighbours:(1),(-1)|neighbour_genes:Phage baseplate tail..,hypothetical protein|
MYTLDEFKNQAANIDFQRTNMFSCVFATTPSAKSQQLLDQFGGMLFNNLPLNNDWLGLTQGEFTQGLTNIITSGTRDLTRKSGVSKYLIGAMSNRVVQSLLGEFEVGTYLIDFFNMVYPQSGLMIYSVKIPENRLSHEMDFMHNSPNIKITGRDLEPLTVSFRMDPEASNYRAMQDWVNAVQDPVTGLRALPTDVEADIQVNLHARNGIPHTVIMFTGCIPISCGAPELTYEGDNQIAVFDVTFAYRVMQAGAVGRQAAIDWLEDKTVDSIDKINPDLSLNGSLSRLSRLGGAGGGISNIVNRVF
> |[Tevenvirinae Salmonella phage STP4-a]||_Salmonella_phage_STP4-a.gb|tail assembly protei..|918|NC_026607.2(159914):115906-116823:1 ^RAST2:fig|1198136.48.peg.204^ Tevenvirinae Salmonella phage STP4-a|neighbours:(1),(-1)|neighbour_genes:Phage baseplate tail..,hypothetical protein|
MYTLDEFKNQAANIDFQRTNMFSCVFATTPSAKSQQLLDQFGGMLFNNLPLNNDWLGLTQGEFTQGLTNIITSGTRDLTRKSGVSKYLIGAMSNRVVQSLLGEFEVGTYLIDFFNMVYPQSGLMIYSVKIPENRLSHEMDFMHNSPNIKITGRDLEPLTVSFRMDPEASNYRAMQDWVNAVQDPVTGLRALPTDVEADIQVNLHARNGIPHTVIMFTGCIPISCGAPELTYEGDNQIAVFDVTFAYRVMQAGAVGRQAAIDWLEDKTVDSIDKINPDLSLNGSLSRLSRLGGAGGGISNIVNRVF
> |[Tevenvirinae Salmonella_phage_vB_SnwM_CGG4-1]||_Salmonella_phage_vB_SnwM_CGG4-1.gb|tail assembly protei..|945|NC_031065.1(159878):114430-115374:1 ^RAST2:fig|1198136.78.peg.199^ Tevenvirinae Salmonella_phage_vB_SnwM_CGG4-1|neighbours:(1),(-1)|neighbour_genes:Phage baseplate tail..,hypothetical protein|
MYTLDEFKNQAANIDFQRTNMFSCVFATTPSAKSQQLLDQFGGMLFNNLPLDNDWLGLTQGEFTQGLTNIITSGTRDLIRKSGISKYLIGAMSNRVVQSLLGEFEVGTYLIDFFNMAYPQSGLMIYSVKIPENRLSHEMDFMHNSPNIKITGRELEPLTVSFRMDPEAANYRAMQDWVNSVQDPVTGLRALPTDVEADIQVNLHSRNGIPHTVIMFTGCIPVGCGAPELTYEGDNQIAVFDVTFAYRVMQTGAVGRQAGLDWLEDKAVNAINKINPDLSLNGSLSRLSRLGGAGGGISSLGSLVKSTNIVDRIF
> |[Tevenvirinae Serratia phage PS2]||_Serratia_phage_PS2.gb|tail assembly protei..|930|KJ025957.1(167266):123023-123952:1 ^RAST2:fig|1198136.49.peg.223^ Tevenvirinae Serratia phage PS2|neighbours:(1),(-1)|neighbour_genes:Phage baseplate tail..,hypothetical protein|
MAISYTLDEFKAQVTNLDFQRTNLFSCVFATAPSSKSQQLLDQFGGMLYNNIPVGVSDFIGLKPGEVTSAVTALAVAGTQQLVRKSGINKFLLGAMTNRVIQSLLGEFTVGTYLLDFFNMAFPTSGLTIYSVKLPENRISYEMDKNHNSPVVKLTGRDYDPLILSFRMDSDAMNYRAMQDWVNAVEDPVTGLRALPQDVEADIQVNLHNRRGIPHTVVMLQGCIPVTVSAPNLTYDGQSEIAVFDVTFAYRVMHTGAVGEQAALEWIEDKAVDKIDTINPDMSADLGRLSRVAGANGGLGRLTGSGRII
>ID:APC45186.1 |[Shigella phage SH7]||_Shigella_phage_SH7_.gbk|baseplate tail tube ..|966|KX828711(164870):115744-116709:1 ^^ Shigella phage SH7, complete genome.|neighbours:ID:APC45158.1(1),ID:APC45105.1(-1)|neighbour_genes:tail-tube assembly p..,hypothetical protein|
MYSLEEFNNQAINADFQRNNMFSCVFATTPSTKSSSLISSISNFSYNNLGLNSDWLGLSQGDINQGITTLITAGTQKLIRKSGVSKYLIGAMSQRTVQSLLGSFTVGTYLIDFFNMAYNSSGLMIYSVKMPENRLSYETDWNYNSPNIRITGRELDPLVISFRMDSEACNYRAMQDWVNAVQDPVTGLRALPQDVEADIQVNLHSRNGLPHTAVMFTGCIPISVSAPELSYDGDNQITTFDVTFAYRVMQAGAVDRQAALEWLESATINGIQSVLGNSGGVTGLSNSLSRLSRLGGTAGSISNINTMTGIVNSQSKILGAI
>ID:YP_009288558.1 |[Shigella phage SHBML-50-1]||_Shigella_phage_SHBML-50-1_.gbk|baseplate tail tube ..|966|NC_031085(166634):119754-120719:1 ^GeneID:29060648^ Shigella phage SHBML-50-1, complete genome.|neighbours:ID:YP_009288557.1(1),ID:YP_009288559.1(-1)|neighbour_genes:baseplate tail tube ..,hypothetical protein|
MYSLEEFNNQAINADFQRNNMFSCVFATTPSTKSSSLISSISNFSYNNLGLNSDWLGLSQGDINQGITTLITAGTQKLIRKSGVSKYLIGAMSQRTVQSLLGSFTVGTYLIDFFNMAYNSSGLMIYSVKMPENRLSYETDWNYNSPNIRITGRELDPLVISFRMDSEACNYRAMQDWVNSVQDPVTGLRALPQDVEADIQVNLHARNGLPHTAVMFTGCIPVSVSAPELSYDGDNQITTFDVTFAYRVMQAGSVDRQAALEWLESAAINGIQSVLGNSGGVTGLSNSLSRLSRLGGTAGSISNINTMTGIVNSQSKILGAI
>ID:YP_009277566.1 |[Shigella phage SHFML-11]||_Shigella_phage_SHFML-11.gbk|baseplate tail tube ..|966|NC_030953(170650):66566-67531:1 ^GeneID:29056273^ Shigella phage SHFML-11, complete genome.|neighbours:ID:YP_009277565.1(1),ID:YP_009277567.1(-1)|neighbour_genes:baseplate tail tube ..,hypothetical protein|
MYSLEEFNNQAINADFQRNNMFSCVFATTPSTKSSSLISSISNFSYNNLGLNSDWLGLTQGDINQGITTLITAGTQKLIRKSGVSKYLIGAMSQRTVQSLLGSFTVGTYLIDFFNMAYNSSGLMIYSVKMPENRLSYETDWNYNSPNIRITGRELDPLVISFRMDSEACNYRAMQDWVNSVQDPVTGLRALPQDVEADIQVNLHSRNGLPHTAVMFIGCIPVSVSAPELSYDGDNQITTFDVTFAYRVMQAGAVDRQAALEWLESAAINGIQSVLGNSGGVTGLSNSLSRLSRLGGTAGSISNINTMTGIVNSQSKILGAI
> |[Viruses Shigella phage SHFML-26]||_Shigella_phage_SHFML-26.gb|Phage tail assembly|966|NC_031011.1(168993):15986-16951:1 ^RAST2:fig|10239.69.peg.21^ Viruses Shigella phage SHFML-26|neighbours:(1),(-1)|neighbour_genes:hypothetical protein,Phage protein|
MYSLEEFNNQAINADFQRNNMFSCVFATTPSTKSSSLISSISNFSYNNLGLNSDWLGLTQGDINQGITTLITAGTQKLIRKSGVSKYLIGAMSQRTVQSLLGSFTVGTYLIDFFNVAYNSSGLMIYSVKMPENRLSYETDWNYNSPNIRITGRELDPLVISFRMDSEACNYRAMQDWVNAVQDPVTGLRALPQDVEADIQVNLHSRNGLPHTAVMFTGCIPISVSAPELSYDGDNQITTFDVTFAYRVMQAGAVDRQAALEWLESAAINGIQSVLGNSGGVTGLSNSLSRLSRLGGTAGSISNINTMTGIVNSQSKILGAI
> |[Tevenvirinae Shigella_phage_SHSML-52-1]||_Shigella_phage_SHSML-52-1.gb|tail assembly protei..|963|NC_031090.1(169621):80961-81923:-1 ^RAST2:fig|1198136.79.peg.134^ Tevenvirinae Shigella_phage_SHSML-52-1|neighbours:(1),(-1)|neighbour_genes:Phage protein,Phage baseplate tail..|
MYSLEEFNNQAINADFQRNNMFSCVFATTPSTKSSSLISSIGSFAYNNLGLDSDWLGLTQGDINQGVTTLITAGTQKLIRKSGISKYLIGAMSQRTVQSLLGEFTVGSYLIDFFNMAYNNTGLMIYSVKMPENRLSYETDFNYNSPNIRITGREMDPLVISFRMDSEASNFRAMQDWVNSVQDPVTGLRALPQDVEADIQVNLHARNGLPHTAVMFTGCIPVSVSSPELTYDGDNQITVFDVTFAYRVMQSGAVNRQAALEWLESGLISSVSGMFGNNQNDSGLGSAVSRLSRLGGTAGGVSNINTLTGVVNSASRVLGL
>ID:YP_003934832.1 |[Shigella phage SP18]||_Shigella_phage_SP18.gbk|gp54|945|NC_014595(170605):120487-121431:1 ^GeneID:9830573^ Shigella phage SP18, complete genome.|neighbours:ID:YP_003934831.1(1),ID:YP_003934833.1(-1)|neighbour_genes:gp48,alt.-3|
MFTLQEFQTQAINIDLQRNNLFSVVFATAPSSKSQNLLDQFGGALFSNLPVNSDWFGLTQGDLTQGITTLVTAGTQKLIRKSGISKYLIGAMSNRVVQSLLGEFEVGTYLLDFFNMAYPTAGLLVHSVKLPDNTLNYEMDLNHNAPNIKITGREYSPLVLSFRMDSEAGNFRAFNDWVNSVQDPVTQLRALPEDVEADIQVNLHSRNGLPHTVVMLTGCVPVSVSAPELSYEGDNQIATFDVTFAYRVMSTGAVGRAAALEWLEDKVIKGVSGISSDNNLNAEVAKLSRLSGAQSGLTSLYNTFTGSGGSQRIL
>ID:AUV63871.1 |[Shigella phage Sf20]||_Shigella_phage_Sf20_.gbk|baseplate subunit|933|MF327006(163982):46858-47790:1 ^^ Shigella phage Sf20, complete genome.|neighbours:ID:AUV63870.1(1),ID:AUV63872.1(-1)|neighbour_genes:baseplate subunit,hypothetical protein|
MFDLNDFNEQAANLDFQRSNLFSVAFATTPSNKTQAILESMGGAVYDIIPNALNDYFGITRGDYTDALTNLAVQGVRRAVDSSGVKKYLLGAMSSRVVQSLLGQFDVGTYALDWFNMAYKTSGLLVYAVKVPENRLNYEMDRNHNAPNIRITGRDFDPLVLSFRMDSSASNYRAMQDWVNSVEDPVTGLRALPVDVEADIQVNLHNRMGVPHTIMMFNGCVPVGVSAPELNYENNNEITTFDVTFAYRSMQTGAVGEQAAREWIEDKAINAITNTFGNNLLDSGLSAAGNALSRLNGVGGRVVNTVTNWF
>ID:YP_009619001.1 |[Shigella phage Sf21]||_Shigella_phage_Sf21_.gbk|baseplate subunit|966|NC_042077(166002):117449-118414:1 ^GeneID:40095604^ Shigella phage Sf21, complete genome.|neighbours:ID:YP_009619000.1(1),ID:YP_009619002.1(-1)|neighbour_genes:baseplate subunit,hypothetical protein|
MYSLEEFNNQAINADFQRNNMFSCVFATTPSTKSSSLISSISNFSYNNLGLNSDWLGLSQGDINQGITTLITAGTQKLIRKSGVSKYLIGAMSQRTVQSLLGSFTVGTYLIDFFNMAYNSSGLMIYSVKMPENRLSYETDWNYNSPNIRITGRELDPLVISFRMDSEACNYRAMQDWVNAVQDPVTGLRALPQDVEADIQVNLHSRNGLPHTAVMFTGCIPVSVSAPELSYDGDNQITTFDVTFAYRVMQAGAVDRQAALEWLESAAINGIQSVLGNSGGVTGLSNSLSRLSRLGGTAGSISNINTMTGIVNSQSKILGAI
>ID:YP_009614845.1 |[Shigella phage Sf22]||_Shigella_phage_Sf22_.gbk|baseplate subunit|966|NC_042039(166283):63538-64503:1 ^GeneID:40091260^ Shigella phage Sf22, complete genome.|neighbours:ID:YP_009614844.1(1),ID:YP_009614846.1(-1)|neighbour_genes:baseplate subunit,gp94|
MYSLEEFNNQAINADFQRNNMFSCVFATTPSTKSSSLISSISNFSYNNLGLNSDWLGLTQGDINQGITTLITAGTQKLIRKSGVSKYLIGAMSQRTVQSLLGSFTVGTYLIDFFNMAYNSSGLMIYSVKMPENRLSYETDWNYNSPNIRITGRELDPLVISFRMDSEACNYRAMQDWVNSVQDPVTGLRALPQDVEADIQVNLHSRNGLPHTAVMFTGCIPISVSAPDLSYDGDNQITTFDVTFAYRVMQAGAVDRQAALEWLESAAINGIQSVLGNSGGVTGLSNSLSRLSRLGGTAGSISNINTMTGIVNSQSKILGAI
>ID:ATE86451.1 |[Shigella phage Sf23]||_Shigella_phage_Sf23_.gbk|baseplate subunit|966|MF158046(167678):40007-40972:1 ^^ Shigella phage Sf23, complete genome.|neighbours:ID:ATE86450.1(1),ID:ATE86452.1(-1)|neighbour_genes:baseplate subunit,hypothetical protein|
MYSLEEFNNQAINADFQRNNMFSCVFATTPSTKSSSLISSISNFAYNNLGLNSDWLGLTQGDINQGITTLITAGTQKLIRKSGVSKYLIGAMSQRTVQSLLGSFTVGTYLIDFFNMAYNSSGLMIYSVKMPENRLSYETDWNYNSPNIRITGRELDPLVISFRMDSEACNYRAMQDWVNAVQDPVTGLRALPQDVEADIQVNLHSRNGLPHTAVMFTGCIPISVSAPELSYDGDNQITTFDVTFAYRVMQAGAVDRQAALEWLESATINGIQSVLGNSGGVTGLSNSLSRLSRLGGTAGSISNINTMTGIVNSQSKILGAI
>ID:YP_009619125.1 |[Shigella phage Sf24]||_Shigella_phage_Sf24_.gbk|baseplate subunit|966|NC_042078(168112):43924-44889:1 ^GeneID:40095740^ Shigella phage Sf24, complete genome.|neighbours:ID:YP_009619124.1(1),ID:YP_009619126.1(-1)|neighbour_genes:baseplate subunit,hypothetical protein|
MYSLEEFNNQAINADFQRNNMFSCVFATTPSTKSSSLINSISNFSYNNLGLNSDWLGLSQGDINQGITTLITAGTQKLIRKSGVSKYLIGAMSQRTVQSLLGSFTVGTYLIDFFNMAYNSSGLMIYSVKMPENRLSYETDWNYNSPNIRITGRELDPLVISFRMDSEACNYRAMQDWVNSVQDPVTGLRALPQDVEADIQVNLHSRNGLPHTAVMFTGCIPISVSAPELSYDGDNQITTFDVTFAYRVMQAGAVDRQAALEWLESAAINGIQSVLGNSGGVTGLSNSLSRLSRLGGTAGSISNINTMTGIVNSQSKILGAI
> |[Tevenvirinae Shigella_phage_Sf25]||_Shigella_phage_Sf25.gb|tail assembly protei..|966|MF327009.1(168573):44109-45074:1 ^RAST2:fig|1198136.80.peg.49^ Tevenvirinae Shigella_phage_Sf25|neighbours:(1),(-1)|neighbour_genes:Phage baseplate tail..,Phage protein|
MYSLEEFNNQAINADFQRNNMFSCVFATTPSTKSSSLISSISNFSYNNLGLNSDWLGLTQGDINQGITTLITAGTQKLIRKSGVSKYLIGAMSQRTVQSLLGSFTVGTYLIDFFNMAYNSSGLMIYSVKMPENRLSYETDWNYNSPNIRITGRELDPLVISFRMDSEACNYRAMQDWVNSVQDPVTGLRALPQDVEADIQVNLHARNGLPHTAVMFTGCIPVSVSAPELSYDGDNQITTFDVTFAYRVMQAGSVDRQAALEWLESAAINGIQSVLGNSGGVTGLSNSLSRLSRLGGTAGSISNINTMTGIVNSQSKILGAI
>ID:YP_004415087.1 |[Shigella phage Shfl2]||_Shigella_phage_Shfl2_.gbk|putative baseplate-t..|966|NC_015457(165919):116712-117677:1 ^GeneID:10498950^ Shigella phage Shfl2, complete genome.|neighbours:ID:YP_004415086.1(1),ID:YP_004415088.1(-1)|neighbour_genes:putative baseplate t..,hypothetical protein|
MYSLEEFNNQAINADFQRNNMFSCVFATTPSTKSSSLISSISNFSYNNLGLNSDWLGLTQGDINQGITTLITAGTQKLIRKSGVSKYLIGAMSQRTVQSLLGSFTVGTYLIDFFNMAYNSSGLMIYSVKMPENRLSYETDWNYNSPNIRITGRELDPLVISFRMDSEACNYRAMQDWVNAVQDPVTGLRALPQDVEADIQVNLHARNGLPHTAVMFTGCIPVSVSAPELSYDGDNQITTFDVTFAYRVMQAGSVDRQAALEWLESAAINGIQSVLGNSGGVTGLSNSLSRLSRLGGTAGSISNINTMTGIVNSQSKILGAI
>ID:YP_009111012.1 |[Shigella phage pSs-1]||_Shigella_phage_pSs-1_.gbk|hypothetical protein|966|NC_025829(164999):122614-123579:1 ^GeneID:22475278^ Shigella phage pSs-1, complete genome.|neighbours:ID:YP_009111011.1(1),ID:YP_009111013.1(-1)|neighbour_genes:hypothetical protein,hypothetical protein|
MYSLEEFNNQAINADFQRNNMFSCVFATTPSTKSSSLISSISNFAYNNLGLNSDWLGLTQGDINQGITTLITAGTQKLIRKSGVSKYLIGAMSQRTVQSLLGSFTVGTYLIDFFNMAYNSSGLMIYSVKMPENRLSYETDWNYNSPNIRITGRELDPLVISFRMDSEACNYRAMQDWVNAVQDPVTGLRALPQDVEADIQVNLHARNGLPHTAVMFTGCIPMSVSAPELSYDGDNQITTFDVTFAYRVMQAGAVDRQAALEWLESAAINGIQSVLGNSGGVTGLSNSLSRLSRLGGTAGSISNINTMTGIVNSQSKILGAI
> |[Tevenvirinae Vibrio_phage_KVP40]||_Vibrio_phage_KVP40.gb|Phage baseplate hub ..|747|NC_005083.2(244834):187639-188385:-1 ^RAST2:fig|1198136.81.peg.380^ Tevenvirinae Vibrio_phage_KVP40|neighbours:(-1),(-1)|neighbour_genes:Phage baseplate hub ..,Putative phage DNA e..|
MAIGIDVKKFLSQITKNDLARQNLYAVRFASLQDTAKQLMNTGESFLNADFSDIKGVGVQDALASTASLFGSGFEFERNIGMMVKSVNIPGSSYETDVDKTRRKPHHVVKAKTDETVTMSLYLSPTHPERKMLLGWFKQIYSNDSAQVGFFSNYARTIEIYTYNRNAEMVTMTSLKNAYPIRVGGVQLGYENNNAVAEFEVEFVYESATYMTEDLSSTISDKLGITQNFEKTYNSFFNTGAEAISGLF
> |[Viruses Vibrio phage VH7D]||_Vibrio_phage_VH7D.gb|Phage baseplate hub ..|747|NC_023568.1(246964):124396-125142:-1 ^RAST2:fig|10239.72.peg.224^ Viruses Vibrio phage VH7D|neighbours:(-1),(-1)|neighbour_genes:Phage baseplate hub ..,gp2 DNA end protecto..|
MAIGIDVKKFLSQINKNDLARQNLYAVRFASLQDTAKQLMNTGETFSNAASTRVNGIGVKDALASTAALFGSGFEFERNIGMMVKSVNIPGSSYETDIDRSRRRPHHVIKTKTDETVTMSLYLSPSHPERKMLLGWFKQIYSNDSAQVGFFSNYARTIEIYTYDRNANMVTMTSLKNAFPIRVGGVQLGYENSNAVAEFEVEFVYESATYMTEDLSSTIADTLDITQNFEKTYNSIYNTAAETFPNLF
> |[Tevenvirinae Vibrio_phage_ValB1_HC]||_Vibrio_phage_ValB1_HC.gb|Phage baseplate hub ..|747|MK568540.1(247619):137193-137939:1 ^RAST2:fig|1198136.76.peg.196^ Tevenvirinae Vibrio_phage_ValB1_HC|neighbours:(1),(1)|neighbour_genes:DNA end protector pr..,Phage baseplate hub ..|
MAIGIDVKKFLSQINKNDLARQNLYAVRFASLQDTAKQLMNTGETFSNAASTRVNGIGVKDALASTAALFGSGFEFERNIGMMVKSVNIPGSSYETDIDRSRRRPHHVIKTKTDETVTMSLYLSPSHPERKMLLGWFKQIYSNDSAQVGFFSNYARTIEIYTYDRNANMVTMTSLKNAFPIRVGGVQLGYENSNAVAEFEVEFVYESATYMTEDLSSTIADTLDITQNFEKTYNSIYNTAAETFPNLF
> |[Tevenvirinae Vibrio_phage_ValKK3]||_Vibrio_phage_ValKK3.gb|Phage baseplate hub ..|747|NC_028829.1(248088):188535-189281:1 ^RAST2:fig|1198136.77.peg.330^ Tevenvirinae Vibrio_phage_ValKK3|neighbours:(1),(1)|neighbour_genes:DNA end protector pr..,Phage baseplate hub ..|
MAIGIDVKKFLSQINKNDLARQNLYAVRFASLQDTAKQLMNTGETFSNAASTRVNGIGVKDALASTAALFGSGFEFERNIGMMVKSVNIPGSSYETDIDRSRRRPHHVIKTKTDETVTMSLYLSPSHPERKMLLGWFKQIYSNDSAQVGFFSNYARTIEIYTYDRNANMVTMTSLKNAFPIRVGGVQLGYENSNAVAEFEVEFVYESATYMTEDLSSTIADTLDITQNFEKTYNSIYNTAAETFPNLF
> |[Tevenvirinae Vibrio_phage_nt-1]||_Vibrio_phage_nt-1.gb|Phage baseplate hub ..|747|NC_021529.2(247511):107779-108525:-1 ^RAST2:fig|1198136.72.peg.250^ Tevenvirinae Vibrio_phage_nt-1|neighbours:(-1),(-1)|neighbour_genes:Phage baseplate hub ..,Putative phage DNA e..|
MAIGIDVKKFLSHVSKNDLARQNLYAVRFASLQDTAKQIMNTGESFLNSDIDVIKGIGVKDALASTAALFGTGFELERNIGMMVKSVNLPGSSYETDVDKTRRRPHHVVKAKTDETVTMSLYLSPSHPERKMLMGWFKQIYSNDSAQVGFFANYARTIEIYTYDRNSNMATMTSLKNAFPIRVGGVQLGYENNNAVAEFEVEFVYESATYMSEDLSNTIADSLNITQNFEKTYNSIYNTASETFSNLF
> |[Tevenvirinae Vibrio_phage_phi-Grn1]||_Vibrio_phage_phi-Grn1.gb|Phage baseplate hub ..|747|KT919972.1(248605):51904-52650:-1 ^RAST2:fig|1198136.75.peg.102^ Tevenvirinae Vibrio_phage_phi-Grn1|neighbours:(-1),(-1)|neighbour_genes:Phage baseplate hub ..,DNA end protector pr..|
MAIGIDVKKFLSQINKNDLARQNLYAVRFASLQDTAKQLMNTGETFSNAASTRVNGIGVKDALASTAALFGSGFEFERNIGMMVKSVNIPGSSYETDIDRSRRRPHHVIKTKTDETVTMSLYLSPSHPERKMLLGWFKQIYSNDSAQVGFFSNYARTIEIYTYDRNANMVTMTSLKNAFPIRVGGVQLGYENSNAVAEFEVEFVYESATYMTEDLSSTIADTLDITQNFEKTYNSIYNTAAETFPNLF
> |[Tevenvirinae Vibrio_phage_phi-ST2]||_Vibrio_phage_phi-ST2.gb|Phage baseplate hub ..|747|KT919973.1(250485):112081-112827:-1 ^RAST2:fig|1198136.73.peg.243^ Tevenvirinae Vibrio_phage_phi-ST2|neighbours:(-1),(-1)|neighbour_genes:Phage baseplate hub ..,DNA end protector pr..|
MAIGIDVKKFLSQINKNDLARQNLYAVRFASLQDTAKQLMNTGETFSNAASTRVNGIGVKDALASTAALFGSGFEFERNIGMMVKSVNIPGSSYETDIDRSRRRPHHVIKTKTDETVTMSLYLSPSHPERKMLLGWFKQIYSNDSAQVGFFSNYARTIEIYTYDRNANMVTMTSLKNAFPIRVGGVQLGYENSNAVAEFEVEFVYESATYMTEDLSSTIADTLDITQNFEKTYNSIYNTAAETFPNLF
> |[Tevenvirinae _Vibrio_phage_vB_VmeM-32]||_Vibrio_phage_vB_VmeM-32.gb|hypothetical protein|909|KU160494.1(199912):82322-83230:-1 ^RAST2:fig|1198136.70.peg.132^ Tevenvirinae _Vibrio_phage_vB_VmeM-32|neighbours:(-1),(-1)|neighbour_genes:Phage tail completio..,DNA end protector pr..|
MAISFRDANNLANVANDLMSPESRSFMPDFSRFSNVIASRELARTNLFLVRFRDFRSVLNDKGERLIVPDTGIETGNALRGGGGLTNAWNRSRDTLTNITANVAPSALLAVGATDIGMLRTFGMGDTLDTLFDSGYDINKDFGLMVKSVNLPNVSFDVNTIKHAKKPYGKPTNRTTGNVSVTFYCTRHYEERIFMLQWMNYIHNNKKNSYSFYNQYSSMIEIATLSAKGLDTSLTICDGCFPMNVGEVQLSYENGNEVASFTVEFNVSDFKQIKKDLPSPSIFETTMGAFNQARQIDRTFRG
> |[Tevenvirinae Vibriophage_phi-pp2]||_Vibriophage_phi-pp2.gb|Phage baseplate hub ..|747|JN849462.1(246421):189344-190090:-1 ^RAST2:fig|1198136.74.peg.374^ Tevenvirinae Vibriophage_phi-pp2|neighbours:(-1),(-1)|neighbour_genes:Phage baseplate hub ..,Putative phage DNA e..|
MAIGIDVKKFLSQITKNDLARQNLYAVRFASLQDTAKQLMNTGEAFLNADFSDIKGVGVQDALASTASLFGSGFEFERNIGMMVKSVNIPGSSYETDVDKTRRKPHHVVKAKTDETVTMSLYLSPTHPERKMLLGWFKQIYSNDSAQVGFFSNYARTIEIYTYNRNAEMVTMTSLKNAYPIRVGGVQLGYENNNAVAEFEVEFVYESATYMTEDLSSTISDKLGITQNFEKTYNSFFNTGAEAISGLF
>ID:YP_009153794.1 |[Yersinia phage PST]||_Yersinia_phage_PST_.gbk|baseplate tail tube ..|966|NC_027404(167785):119634-120599:1 ^GeneID:24677571^ Yersinia phage PST, complete genome.|neighbours:ID:YP_009153793.1(1),ID:YP_009153795.1(-1)|neighbour_genes:baseplate tail tube ..,hypothetical protein|
MYSLEEFNNQAINADFQRNNMFSCVFATTPSTKSSSLISSISNFSYNNLGLNSDWLGLTQGDINQGITTLITAGTQKLIRKSGVSKYLIGAMSQRTVQSLLGSFTVGTYLIDFFNMAYNSSGLMIYSVKMPENRLSYETDWNYNSPNIRITGRELDPLVISFRMDSEACNYRAMQDWVNAVQDPVTGLRALPQDVEADIQVNLHSRNGLPHTAVMFTGCIPVSVSAPELSYDGDNQITTFDVTFAYRVMQAGAVDRQAALEWLESAAINGIQSVLGNSGGVTGLSNSLSRLSRLGGTAGSISNINTMTGIVNSQSKILGAI
>ID:VEV89806.1 |[Yersinia phage fPS-2]||_Yersinia_phage_fPS-2_.gbk|g190|966|LR215722(169060):120863-121828:1 ^^ Yersinia phage fPS-2 genome assembly, chromosome: I.|neighbours:ID:VEV89805.1(1),ID:VEV89807.1(-1)|neighbour_genes:g189,g191c|
MYSLEEFNNQAINADFQRNNMFSCVFATTPSTKSSSLISSISNFSYNNLGLNSNWLGLTQGDINQGITTLITAGTQKLIRKSGVSKYLIGAMSQRTVQSLLGSFTVGTYLIDFFNMAYNSSGLMIYSVKMPENRLSYETDWNYNSPNIRITGRELDPLVISFRMDSEACNYRAMQDWVNAVQDPVTGLRALPQDVEADIQVNLHSRNGLPHTAVMFTGCIPISVSAPELSYDGDNQITTFDVTFAYRVMQAGAVDRQAALEWLESAAINGIQSVLGNSGGVTGLSNSLSRLSRLGGTAGSISNINTMTGIVNSQSKILGAI
>ID:YP_009149437.1 |[Yersinia phage phiD1]||_Yersinia_phage_phiD1_.gbk|g198|966|NC_027353(167063):118287-119252:1 ^GeneID:24635634^ Yersinia phage phiD1 complete genome.|neighbours:ID:YP_009149436.1(1),ID:YP_009149438.1(-1)|neighbour_genes:g197,g199|
MYSLEEFNNQAINADFQRNNMFSCVFATTPSTKSSSLISSISNFSYNNLGLNSDWLGLTQGDINQGITTLITAGTQKLIRKSGVSKYLIGAMSQRTVQSLLGSFTVGTYLIDFFNMAYNSSGLMIYSVKMPENRLSYETDWNYNSPNIRITGRELDPLVISFRMDSEACNYRAMQDWVNSVQDPVTGLRALPQDVEADIQVNLHSRNGLPHTAVMFTGCIPISVSAPELSYDGDNQITTFDVTFAYRVMQAGAVDRQAALEWLESAAINGIQSVLGNSGGVTGLSNSLSRLSRLGGTAGSISNINTMTGIVNSQSKILGAI
