# Supplementary material for: Influence of Non-canonical DNA Bases on the Genomic Diversity of Tevenvirinae
Source: Front Microbiol. 2021 Apr 6;12:632686. doi: 10.3389/fmicb.2021.632686 (PMC8056088; doi:10.3389/fmicb.2021.632686)
Supplement: Supplementary Data Sheet 1 — Clustering results (folders “first clusterisation,” “second clusterisation,” and “third clusterisation”): the number of pan-genome components in the individual genome (files “pan genome components of genomes”), the total number of all clusters and components of the pan-genome (files “pan genome components”), a list of clusters of the core genome (files “core list”), a list of clusters of the softcore genome (files “softcore list”). Clusters of the softcore genome (folders “softcore clusters”) are presented in the files which show regions in genomes, protein sequences, names of viruses which have these proteins A description of softcore clusters is also supplied (file “Softcore clusters description”). [file Data_Sheet_1.ZIP › Data sheet 1/second clusterisation/softcore_clusters/21269_30.faa]

> |[Tevenvirinae _Acinetobacter_phage_133]||_Acinetobacter_phage_133.gb|gp30 DNA ligase|1467|NC_015250.1(159801):120010-121476:-1 ^RAST2:fig|1198136.113.peg.217^ Tevenvirinae _Acinetobacter_phage_133|neighbours:(1),(-1)|neighbour_genes:Alt RNA polymerase A..,hypothetical protein|
MYLQILNQIEITDSTNAKLALLKANAGNELLKRIYHLTYSRRLQYGIKKIPIVEPRIESVTLEEGLNFLEYDLAERQVTGNAAIERLQEIMACMSEDSREVLRRVLLRDLECGASRTMANKVWKGLVPEQPQMLASPYSEKTIKSITFPAYAQLKADGARCFAEIRGTDVSDVKLVSRAGNEYQGLDSLKRQLIDAAAEELLKHPGGIYIDGELVCMAAPTDGIGFLLGEEPESVSVRSESNGIANKSLKGTIIPEEAERMSYQVWDMIPLDVVYSEGTLKSDPYNERFHQLTWMFDTNHSKIIVIENTIVNSLEEARLVYQNYVDQGLEGIILKNIKMLWENKRSKNQIKFKEIIDADLEIVGYYPHSKDPNKIGGFEFRSKCGKITVNGGSGLTDTTQRKDDNDEWQPIPLSERDELDRELLMTKGDALIGMIVECQCNGWLKSKQRKDGTVGLFLPIIKKIRIDKSEPQTFEEIFGYSFDKTGVK
> |[Tevenvirinae _Acinetobacter_phage_AM101]||_Acinetobacter_phage_AM101.gb|gp30 DNA ligase|1491|MH165274.1(166487):37827-39317:1 ^RAST2:fig|1198136.62.peg.55^ Tevenvirinae _Acinetobacter_phage_AM101|neighbours:(1),(1)|neighbour_genes:hypothetical protein,hypothetical protein|
MILDILKAIESTDSTNEKLAILKANADNETLKNVYRMAYHPRLQYGIKKIPDYDNSRKLVDVELDSVLEFLERDLATRVLTGNTAIGALSQKLSALQPEDSEVVCRIIKRDLECGASATIANKVWKGLIPSQPQMLASSMSEKALSFIKFPAIAQLKADGARCFAEIRGDNIEDVKFLSRAGNEYKGLDNIARELIAATRSYRQEHGPVMVDGELVAVSRPVKNKVDLEDLFGDAQEVDEDFKVDQKNVVLRSESNGLANKSLKGTISKQEAETLSFQVWDLVPLNVVYDGQTSKKYTERFADLTSILKHSNRVLLIESTLVHNLDEAKAIYKKYVEQGLEGIILKNTFALWENKRSKNQVKFKEEIIIDLRVVSVQEHSKDPSKLGAVFLRSDDNLIRVKCGSGFTDTNAVKVKGEWVPIPYDQLDELNRSKLWLEQDDLIGTVVSIKCNGWIAAEGRTEYVSLFLPVIECLRRDKDETNTLEDMFPEALNVIEV
> |[Tevenvirinae _Acinetobacter_phage_Ac42]||_Acinetobacter_phage_Ac42.gb|hypothetical protein|1500|NC_014660.1(167716):130744-132243:-1 ^RAST2:fig|1198136.114.peg.212^ Tevenvirinae _Acinetobacter_phage_Ac42|neighbours:(-1),(-1)|neighbour_genes:hypothetical protein,gp30.2 conserved hyp..|
MYRAILDQIAITDSTNEKLALLKANASDELLKRIYRLTYSRRLQYGIKKIPEFVVQNSDDEKTLEGTLDFLEHVLATRQITGHAAIDSLKDHLEGLNGDDAEVIRRVVLRDLECGASRTMANKVWKNLVPEQPQMLATAYSDKAIANIKFPAYAQLKADGARCFAEIRGDSIEDVKLLSRAGNEYLGLDSIKLQLIDATKEEREKHPEGVLIDGELVFTRKAEADPLAFLMGPEGATGEAAVVLRSESNGFANKSLKGTITPDESECMTFQVWDLVPLDVVYSEGTDIKKSEPYDTRFHLLTWAIDAQYDKLIVIENTVVNNLVEAREVYKKYVEQGLEGIILKNIHGQWENKRSKNQVKFKEVITIEMKITGFYPHSKDPNKLGGIELVSECGKITCNSGSGLTDTTQVKVKKEWVPIPLHERDELDREALWANRAALPGQIIELECNGWVTSKTRKDGTVGLFLPIIKKFRFDKSKANTFEDAFGIPFSDTGVKNEG
> |[Viruses _Acinetobacter_phage_Acj61]||_Acinetobacter_phage_Acj61.gb|hypothetical protein|1464|NC_014661.1(164093):130430-131893:-1 ^RAST2:fig|10239.85.peg.203^ Viruses _Acinetobacter_phage_Acj61|neighbours:(-1),(-1)|neighbour_genes:hypothetical protein,hypothetical protein|
MILEVLNKIAATDSTNEKLAILKLNANRTNMIDVYRLAYHPRLQYGIKKIPAYDIQGSDTERTLEEVLHLLEKVIATRKVTGNAAITMLADYLSGLPQADAIIVERIIKRDLECGASATMANKVWKDLIPKQPQMLASSYSEKALSFIKFPAYAQLKADGARCFAEIYGDDVEDVKMYSRAGNEYKGLDNLKKELIARTKAYREVHGSVMVDGELVYIAPSAPKTALETMMGEQDQKAVVLRSESNGIANKSLKGTINQQEAAYMSFQVWDLVPTTAIYDSEKSSSYKVRFEQLESLFEGSPRILTIENTLVNNLEEAKDIYKNYVEQGLEGIILKNIDSIWENKRSKNLVKFKEELMVDLRIVDVQVHSKDENKLGAVILASDDGKIKVRCGSGFTDTDQIKVKGQWIDIPFEELDELNRKRLWTIKDQLIGTIAEIKCNGWVAAEGRTSNVSLFLPIIQKLRIDKTETNTFEEAFPDAKFVFQEV
> |[Viruses _Acinetobacter_phage _Acj9]||_Acinetobacter_phage_Acj9.gb|hypothetical protein|1515|NC_014663.1(169947):132888-134402:-1 ^RAST2:fig|10239.87.peg.201^ Viruses _Acinetobacter_phage _Acj9|neighbours:(1),(-1)|neighbour_genes:Alt RNA polymerase A..,hypothetical protein|
MILDVLNSLAATDSTNEKLAILKANMRNGLLETVYRLAYHPRLQYGIKKIPYFDAQSSDTETTLPDALCFIETILATRLMTGNKAIAELQRLLNGLPEADAEVVRRVIKRDLECGASSTLANKVWKNLIPKQPQMLASSMSEKALSEITYPAFAQLKADGARCFAEIRGEAIDDVKLLSRAGNEYLGLTALKYELISATREYREKHGPVMVDGEIVAMKRSVAVKASKSLEEMFDSTLEQVTGQEKPADQKDVVLRSETNGIANKSLKGTITPQEAELMSFQVWDLVPLNVVYAEKTGPKSLPYDQRFEALAALFKYSNKVFIIENTIVNNLAEAKAIYKEYVLQGLEGIILKNIEALWENKRSKNLVKFKEEISIDLRIVGVQVHSKDANKLGAVLLESDDRKIRVRCGSGFTDTNAIKVKGIWVPIPFDELDELNRTKLMLEEDELIGTIAEIKCNGWIAAEGRTDSVSLFLPIIKQLRRDKDETNSIGDVFPEAAKYLDQF
> |[Tevenvirinae _Acinetobacter_phage_KARL-1]||_Acinetobacter_phage_KARL-1.gb|gp30 DNA ligase|1491|MH713599.1(166560):54174-55664:1 ^RAST2:fig|1198136.64.peg.83^ Tevenvirinae _Acinetobacter_phage_KARL-1|neighbours:(1),(1)|neighbour_genes:hypothetical protein,hypothetical protein|
MILDILKAIESTDSTNEKLAILKANADNETLKNVYRMAYHPRLQYGIKKIPDYDNSRKLVDVELDSVLEFLERDLASRVLTGNTAIGALSQKLSALQPEDSEVVCRIIKRDLECGASATIANKVWKGLIPSQPQMLASSMSEKALSFIKFPAIAQLKADGARCFAEIRGDNIEDVKFLSRAGNEYKGLDNIARELIAATRSYRQEHGPVMVDGELVAVSRPVKNKVDLEGLFGDAQEVDEDFKVDQKNVVLRSESNGLANKSLKGTISKQEAETLSFQVWDLVPLNVVYDGQTSKKYTERFADLTSILKHSNRVLLIESTLVHNLDEAKAIYKKYVEQGLEGIILKNTFALWENKRSKNQVKFKEEIIIDLRVVSVQEHSKDPTKLGAVFLRSDDNLIRVKCGSGFTDTNAVKVKGEWIPIPYDQLDELNRSKLWLEQDDLIGTVVSIKCNGWIAAEGRTEYVSLFLPVIECLRRDKDETNTLEDMFPEALNVIEV
> |[Viruses _Acinetobacter_phage_ZZ1]||_Acinetobacter_phage_ZZ1.gb|hypothetical protein|1509|NC_018087.3(166687):130294-131802:-1 ^RAST2:fig|10239.86.peg.212^ Viruses _Acinetobacter_phage_ZZ1|neighbours:(-1),(-1)|neighbour_genes:hypothetical protein,hypothetical protein|
MILDILNEIAATDSTNQKQEIIKEYAKNDIFKRVFRMAYHPRLQYGIKKIPFYDVQGSDTERSLDDVLNILEQVIATRQVTGNAAIAMLADCLSSLPEADAIVVERVIARDLDIGAGATIANKVWKGLIPKQPQMLASSMSAKALAEIKYPAYAQLKADGARCFAEIRGDNLEDVKLFSRAGNEYLGLDILKSDLISMTRAFREVHGPCMVDGELVYFASKDTGNQAVGIEWMMDNEEVTGTAQVVSDKESKAVVALRSESNGIANKSLKGTISKQEAASMSFQVWDLVPLKVIYDGEKSLEYSVRFQQLTELAHKSRRVILIESTIVNNVDEAREIYKSYVEQGLEGIILKNTFGLWENKRSKNQVKFKEEITIDLRIVGVVEYSKDPSKVGAVLLLSDDNLIRVKCGSGFTDTNAIKVKGEWIDIPFDELDELNRTKLMVMSEELIGTIAEIKCNGWITAEGRKDHVSLFLPIILKLRRDKTDTNTLVDVFPDAMNVIGE
> |[Tevenvirinae Acinetobacter_phage_vB_ApiM_fHyAci03]||_Acinetobacter_phage_vB_ApiM_fHyAci03.gb|gp30 DNA ligase|1491|MH460829.1(165975):129108-130598:-1 ^RAST2:fig|1198136.65.peg.220^ Tevenvirinae Acinetobacter_phage_vB_ApiM_fHyAci03|neighbours:(-1),(-1)|neighbour_genes:hypothetical protein,hypothetical protein|
MILDILKAIESTDSTNEKLAILKANADNETLKNVYRMAYHPRLQYGIKKIPDYDNSRKLVDVELDSVLEFLERDLATRVLTGNTAIGALSQKLSALQPEDSEVVCRIIKRDLECGASATIANKVWKGLIPSQPQMLASSMSEKALSFIKFPAIAQLKADGARCFAEIRGDNIEDVKFLSRAGNEYKGLDNIARELIAATRSYRQEHGPVMVDGELVAVSRPVKNKVDLEDLFGDAQEVDEDFKVDQKNVVLRSESNGLANKSLKGTISKQEAETLSFQVWDLVPLNVVYDGQTSKKYTERFADLTSILKHSNRVLLIESTLVHNLDEAKAIYKKYVEQGLEGIILKNTFALWENKRSKNQVKFKEEIIIDLRVVSVQEHSKDPTKLGAVFLRSDDNLIRVKCGSGFTDTNAVKVKGEWIPIPYDQLDELNRSKLWLEQDDLIGTVVSIKCNGWIAAEGRTEYVSLFLPVIECLRRDKDETNTLEDMFPEALNVIEV
> |[Tevenvirinae _Aeromonas_phage_65.2]||_Aeromonas_phage_65.2.gb|DNA ligase, phage-as..|1557|KY290955.1(236567):47452-49008:1 ^RAST2:fig|1198136.115.peg.58^ Tevenvirinae _Aeromonas_phage_65.2|neighbours:(1),(1)|neighbour_genes:Phage protein,Phage protein|
MILDILNQINSARGSAKLQVLKSQENNELLKKVCYMTYSKQITFGISKKTFPERLLGEKETITLEDALLNLNMLYATRKLTGNNAIIALKCMISSLSIDDAEVVKRILFGDLDVGINVSTINKVWKGLVKEQPQMLSSPEDPKLIDKILKLGNAYAELKADGARGFGDISGHSSVGGINFYTRSSNEYTGLERIMRAIDKMEAHGWVFDGEFVVRESSAVEIDVMASLMGDVEEVELSKSDKYKTVFDRESGNGIMNKSLKASISPEDADRVVYQVWDIVPRNVYYGEVPCPPDLTQQKRRKILIDFLSKIDDDCIQIIESTPVKTIEDVRRVYQAYVQDGYEGIILKHGDSLWEDKRSKLFVKFKEKYPFDLGIVEVYEHDKDPNKVGGFVMVSDCGTIKTRGGSGLTDTTHKKSYSAIDMFNHPELERFEDKGGQFIEIYIPLEERDELDREKLMQMYRNGELDDMIVECEVNAPTTSKTRKAGDPEFSFFLPIIKKLRWDKNKANRYEDVFVINS
> |[Viruses Aeromonas phage 65]||_Aeromonas_phage_65.gb|DNA ligase, phage-as..|1557|NC_015251.1(235229):47452-49008:1 ^RAST2:fig|10239.65.peg.56^ Viruses Aeromonas phage 65|neighbours:(1),(1)|neighbour_genes:Phage protein,Phage protein|
MILDILNQINSARGSAKLQVLKSQENNELLKKVCYMTYSKQITFGISKKTFPERLLGEKETITLEDALLNLNMLYATRKLTGNNAIIALKCMISSLSIDDAEVVKRILFGDLDVGINVSTINKVWKGLVKEQPQMLSSPEDPKLIDKILKLGNAYAELKADGARGFGDISGHSSVGGINFYTRSSNEYTGLERIMRAIDKMEAHGWVFDGEFVVRESSAVEIDVMASLMGDVEEVELSKSDKYKTVFDRESGNGIMNKSLKASISPEDADRVVYQVWDIVPRNVYYGEVPCPPDLTQQKRRKILIDFLSKIDDDCIQIIESTPVKTIEDVRRVYQAYVQDGYEGIILKHGDSLWEDKRSKLFVKFKEKYPFDLGIVEVYEHDKDPNKVGGFVMVSDCGTIKTRGGSGLTDTTHKKSYSAIDMFNHPELERFEDKGGQFIEIYIPLEERDELDREKLMQMYRNGELDDMIVECEVNAPTTSKTRKAGDPEFSFFLPIIKKLRWDKNKANRYEDVFVINS
> |[Tevenvirinae _Aeromonas_phage_AS-szw]||_Aeromonas_phage_AS-szw.gb|DNA ligase, phage-as..|1554|MF498773.1(229957):126753-128306:-1 ^RAST2:fig|1198136.118.peg.247^ Tevenvirinae _Aeromonas_phage_AS-szw|neighbours:(-1),(-1)|neighbour_genes:Phage protein,Phage protein|
MILDILNEINTARGSAKLEVLKSHVDNELLSRVCLMTYSKQITFGISKKTFPVVSSHTGECSLEKALTFMMEKFATRVFTGGDAISRLSEILSQLSESDSEVVKRIMFGDLDVGINVSTINKVWKGLVKEQPQMLSSPEDQKLIDKILKLGNAYAELKADGARGFGDVTGLSTDDGVHFFTRSSNEYLGLNRILRAIDKMQCIGWVLDGEFVVRASDEPEIDVMAALMGDVEEVELSKSKKYDKTVFDRESGNGIMNTSLKNSITPEDSERVVYQVWDIVPRDVYYGLVPCPPELTQQKRRKILIDFLSKLDDDCIQIIESTPVKTLADVRRVYQGYVQDGYEGIILKHGDSLWENKRSKLFVKFKEKYPFDLRIVEVYPHDKDPNKVGGFVMVSECGTIKTNGGSGLTDTTHKKSYSSVDILNHPELERFEDKGGQFIEIYIPLEERGELDREKLMQMYRDGELDDMIVECEVNAPTTSKTRKAGDPEYSFFLPIIKKLRWDKNTANRYEDVFVVS
> |[Tevenvirinae _Aeromonas_phage_AS-zj]||_Aeromonas_phage_AS-zj.gb|DNA ligase, phage-as..|1554|MF448340.1(229929):3085-4638:-1 ^RAST2:fig|1198136.120.peg.8^ Tevenvirinae _Aeromonas_phage_AS-zj|neighbours:(-1),(-1)|neighbour_genes:Phage protein,hypothetical protein|
MILDILNEINTARGSAKLEVLKSHVDNELLARVCLMTYSKQITFGISKKTFPVVSSHTGECSLEKALTFMMEKFATRVFTGGDAISRLSEILSQLSESDSEVVKRIMFGDLDVGINVSTINKVWKGLVKEQPQMLSSPEDQKLIDKILKLGNAYAELKADGARGFGDVTGLSTDDGVHFFTRSSNEYFGLNRILRAIDKMRCIGWVLDGEFVVRASDEPEIDVMAALMGDVEEVELSKSKKYDKTVFDRESGNGIMNTSLKNSITPEDSERVVYQVWDIVPRDVYYGLVPCPPELTQQKRRKILIDFLSKLDDDCIQIIESTPVKTLADVRRVYQGYVQDGYEGIILKHGDSLWENKRSKLFVKFKEKYPFDLRIVEVYPHDKDPNKVGGFVMVSECGTIKTNGGSGLTDTTHKKSYSSVDILNHPELERFEDKGGQFIEIYIPLEERGELDREKLMQMYRDGELDDMIVECEVNAPTTSKTRKAGDPEYSFFLPIIKKLRWDKNTANRYEDVFVVS
>ID:NP_944139.1 |[Aeromonas virus Aeh1]||_Aeromonas_phage_Aeh1_.gbk|30|1488|NC_005260(233234):175704-177191:-1 ^GeneID:2658180^ Aeromonas phage Aeh1, complete genome.|neighbours:ID:NP_944138.1(1),ID:NP_944140.1(-1)|neighbour_genes:alt,hypothetical protein|
MFVFDILKAIAAEDSTNKKQQIVESHKDFPGLSTCFKFAYNKQINFGINKKTFPVVVDFQNKTDIIATLAFMNTHLVTRALTGGTAVAELAKALSMGNAFDYDVIRRVMFRDLEIGIGATIANKVWADLCPKQPQMLAQPEDDKLSLAILKRGHAIAELKADGARCFTDIDADTDSITMYSRAGNEYMGLEKLKEAIKKSGMQNWVIDGELVYRKQKAIATGLSALMEDDSDDFDKAEDVSDREEGNGIVNKSLKNSITADEADSIVYQVWDIIPRDVYYGQRDCPKDFYFEKRREMLEAFVSRCDSFRVEIIEQTKVSTLADAKAVYQRYRDLGYEGIILKCGLNMWKNTRSKDQVKFKEKIRVDVRVVALYPHEKDPNKVGGFTIETADGKVRCNCGSGFTDTTQVKDKKTKQWVVIPMHERDYLDREYLMSIAGELIGSIWEIECNGLTRNKKNKKEVSFFLPIIKHRRIDKDEANNVEHVFDEKTIKKFFG
> |[Tevenvirinae _Aeromonas_phage_Ah1]||_Aeromonas_phage_Ah1.gb|DNA ligase, phage-as..|1515|MG250483.1(221116):162128-163642:-1 ^RAST2:fig|1198136.116.peg.292^ Tevenvirinae _Aeromonas_phage_Ah1|neighbours:(1),(-1)|neighbour_genes:Putative RNA polymer..,Phage protein|
MVPHLKRVYMFVLDILKVIAAEDSTNKKQQIVEYHKNVPGLSTCFKFAYNKQINFGINKKTFPVVVDFHNKTDIIATLTFMETYLVTRALTGGTAVAELAKALSMGNAHDYEVIRRVMFRDLEIGIGATIANKVWADLCPKQPQMLAQPEDDKLSMAIINRGHAIAELKADGARCFTDIDADTDSITMYSRAGNEYMGLDKLKEAIKKSGMQNWVIDGELVYRKQKSVSTGLSALMEDDSDDFDKSEDVSDREEGNGIVNKSLKNSITVDEADCIVYQVWDIIPRDVYYGQRDCPKDFYFEKRREMLEAFVSRCDSFRVEIIEQTKVSTLADAKAVYQRYRELGYEGIILKCGLNMWKNTRSKDQVKFKEKIRVDVRVVALYPHEKDPNKVGGFTIETADGKVRCNCGSGFTDTTQVKDKKTKQWIPIPLHERDYLDREYLMSIADELIGSIWEIECNGLTRNKKNKKEVSFFLPIIKHRRIDKDEANNVEHAFDEKTIKKFFG
> |[Tevenvirinae _Aeromonas_phage_AsFcp_2]||_Aeromonas_phage_AsFcp_2.gb|DNA ligase|1488|MH791401.1(219171):113522-115009:-1 ^RAST2:fig|1198136.67.peg.200^ Tevenvirinae _Aeromonas_phage_AsFcp_2|neighbours:(1),(-1)|neighbour_genes:hypothetical protein,hypothetical protein|
MLTVFDILKAIAAEDSTNRKQELVEFHKDVPGLKMCFYFAYNKQVNFGINKKTFPVVVDFKNATDLCATLAFMNTHLVTRALTGTAAITELAKALSMGTAHDYEVIRRVMFRDLEIGIGATIANKVWDNLCPKQPQMLAQPECADLANAIIKRGHAYAELKADGARCFTDIDAETDTISMNSRNGNEYMSLDKLKEAIRQSGMQNWVIDGELVYRKRKQATGLSALLDEDDEFEKSEDVSDREEGNGIVGKSLKNSISEDEADCVVYQVWDIIPRDVYYGLRDCPNDFRFEARRKMLETFVARCNSFRVEIIEQTPVTSLVEAKEVYQRYRDMGYEGIILKCGLNLWKNTRSKDQVKFKEKVRVDVRVVAVYEHEKDPNKVGGFTIETADGKVRCNCGSGFTDTTQIKDKKTKLWIPIPIDKRDELDREYLMSIKDQLIGTIWEIECNGLTRDKKKKNKEVCFFLPIIKLRRIDKDEANNVEHAFDEKTIKKFFG
> |[Tevenvirinae _Aeromonas_phage_Asswx_1]||_Aeromonas_phage_Asswx_1.gb|DNA ligase, phage-as..|1554|MH791398.1(229103):134438-135991:-1 ^RAST2:fig|1198136.119.peg.272^ Tevenvirinae _Aeromonas_phage_Asswx_1|neighbours:(-1),(-1)|neighbour_genes:Phage protein,Phage protein|
MILDILNEINTARGSAKLEVLKSHVDNELLSRVCLMTYSKQITFGISKKTFPVVSSHTGECSLEKALTFMMEKFATRVFTGGDAISRLSEILSQLSESDSEVVKRIMFGDLDVGINVSTINKVWKGLVKEQPQMLSSPEDQKLIDKILKLGNAYAELKADGARGFGDVTGLSTDDGVHFFTRSSNEYLGLNRILRAIDKMQCIGWVLDGEFVVRASDEPEIDVMAALMGDVEEVELSKSKKYDKTVFDRESGNGIMNTSLKNSITPEDSERVVYQVWDIVPRDVYYGLVPCPPELTQQKRRKILIDFLSKLDDDCIQIIESTPVKTLADVRRVYQGYVQDGYEGIILKHGDSLWENKRSKLFVKFKEKYPFDLRIVEVYPHDKDPNKVGGFVMVSECGTIKTNGGSGLTDTTHKKSYSSVDIFNHPELERFEDKGGQFIEIYIPLEERGELDREKLMQMYRDGELDDMIVECEVNAPTTSKTRKAGDPEYSFFLPIIKKLRWDKNTANRYEDVFVIS
> |[Tevenvirinae _Aeromonas_phage_Aswh_1]||_Aeromonas_phage_Aswh_1.gb|hypothetical protein|1566|MH791414.1(229730):104223-105788:1 ^RAST2:fig|1198136.117.peg.205^ Tevenvirinae _Aeromonas_phage_Aswh_1|neighbours:(1),(1)|neighbour_genes:Phage protein,hypothetical protein|
MGILDILNEINNVRGSAKLDVLKSHSDNEILSRVCQMTYSKQITFGISKKTFPVVSSHTGECSLEKALTFMMEKFATRVFTGGDAINRLSEILSELSESDSEVVKRIMFGDLDVGINVSTINKVWAGLIKEQPQMLSSPENPKLIEKILKGGNAFAELKADGARGFGDVTGLSDEDGIHFFTRSSNEYLCLERIKKAIDQMQCVGWVIDGEFVVRAEEAPEIDVMASLMGDIEEVELSKSDKYKTVFDREAGNGIMNKSLKNTITPEEANRVVYQVWDITPRDVYYGLAPCLSHMTQEYRRNILIDFLSQIDDDCIQIIDSTPVKTLEDVRRVYQGYVKDGFEGIILKDGNSLWEDKRSKSFVKFKEKYPFDLEIVEVYEHDKDPNKVGGFVMVSACGTIKTRGGSGLTDTTTIKVYEGNSGWNRNQHLYEHHKDKAGNFIELPIPIEDRDVLDREKLMKMHKDGMLVGMIVECEVNAPTTSKTRKAGEPEFSFFLPIIKKLRYDKDKANRYEDVFVIDGE
> |[Tevenvirinae _Aeromonas_phage_CC2]||_Aeromonas_phage_CC2.gb|DNA ligase, phage-as..|1554|NC_019538.1(231743):134123-135676:1 ^RAST2:fig|1198136.110.peg.294^ Tevenvirinae _Aeromonas_phage_CC2|neighbours:(1),(1)|neighbour_genes:hypothetical protein,Phage protein|
MILDILNEINTARGSAKLEVLKSHVDNELLSRVCLMTYSKQITFGISKKTFPVVSSHTGECSLEKALTFMMEKFATRVFTGGDAISRLSEILSQLSESDSEVVKRIMFGDLDVGINVSTINKVWKGLVKEQPQMLSSPEDQKLIDKILKLGNAYAELKADGARGFGDVTGLSTDDGVHFFTRSSNEYLGLNRIMRAIDKMQCIGWVLDGEFVVRASDEPEIDVMASLMGDVEEVELSKSKKYDKTVFDRESGNGIMNTSLKNSITPEDSERVVYQVWDIVPRDVYYGLVPCPPELTQQKRRQILIDFLSKLDDDCIQIIESTPVKTLADVRRVYQGYVQDGYEGIILKHGDSLWENKRSKLFVKFKEKYPFDLRIIEVYPHDKDPNKVGGFVMVSECGTIKTNGGSGLTDTTHKKSYSSVDIFNHPELERFEDKGGQFIEIYIPLEERGELDREKLMQMYRDGELDDMIVECEVNAPTTSKTRKAGDPEYSFFLPIIKKLRWDKNTANRYEDVFVIS
> |[Tevenvirinae _Aeromonas_phage_PX29]||_Aeromonas_phage_PX29.gb|DNA ligase|1488|NC_023688.1(222006):163133-164620:-1 ^RAST2:fig|1198136.108.peg.286^ Tevenvirinae _Aeromonas_phage_PX29|neighbours:(1),(-1)|neighbour_genes:hypothetical protein,hypothetical protein|
MLTVFDILKAIAAEDSTNRKQELVEFHKDVPGLKQCFYFAYNKQVNFGINKKTFPVVVDFKNATDLCASLAFMNTHLVTRALTGTAAITELAKALSMGTAHDYEVIRRVMFRDLEIGIGATIANKVWDNLCPKQPQMLAQPECADLANAIINRGHAYAELKADGARCFTDIDAETDTISMNSRNGNEYMSLDKLKEAIRQSGMQNWVIDGELVYRKRKQATGLSALLDDDDEFEKSEDVSDREEGNGIVGKSLKNSISEDEADCVVYQVWDIIPRDVYYGLRDCPNDFRFEARRKMLETFVARCNSFRVEIIEQTPVTSLVEAKEVYQRYRDMGYEGIILKCGLNLWKNTRSKDQVKFKEKVRVDVRVVAVYEHEKDPNKVGGFTIETADGKVRCNCGSGFTDTTQIKDKKTKLWIPIPIDKRDELDREYLMSIKDQLIGTIWEIECNGLTRDKKKKNKEVCFFLPIIKLRRIDKDEANNVEHAFDEKTIKKFFG
> |[Tevenvirinae _Aeromonas_phage_phiAS5]||_Aeromonas_phage_phiAS5.gb|DNA ligase|1488|NC_014636.1(225268):35345-36832:-1 ^RAST2:fig|1198136.107.peg.46^ Tevenvirinae _Aeromonas_phage_phiAS5|neighbours:(1),(-1)|neighbour_genes:hypothetical protein,hypothetical protein|
MLIALDILKAIAAEDSTNKKQSIVEHHKDFPGLSTCFKFAYNKQINFGINKKTFPIVANFHNKTTLVQSFEFIETYLMTRALTGNAAIEELAKTLSMGNAQDYEVVRRVMYRDLEIGIGATIANKVWDDLCPKQPQMLAQPECDILSAAIIKRGHAIAELKADGARCFTDIDADSDTVTMYSRSGNEYLGLDKLKAAIAESGMSNWVIDGELVYRKKVQPTGLSALMEDDTDDFEKSEDVSDREEGNGIVNKSLKNTISDDEADCIVYQVWDIIPRDVYYGKRDCPKDFYFEKRREMLEAFVNRCDSFRVEIIEQTKVTTLAEAKAVYRRYRDLGYEGIILKCGLNLWKNTRSKDQVKFKEKVRVDVEVIAVYEHEKDPNKVGGFTIRTADGLVTCNCGSGFTDTTQVKDKKTKQWIPIPLSQRDELDREYLMSIKDELIGSIWEIECNGLTRNKKKKSEVSFFLPIIKLRRIDKTEANRVDEAFDEKTVKKFFG
>ID:YP_803139.1 |[Escherichia virus RB32]||_Bacteriophage_RB32_.gbk|30|1461|NC_008515(165890):123712-125172:-1 ^GeneID:4405516^ Bacteriophage RB32, complete genome.|neighbours:ID:YP_803138.1(-1),ID:YP_803140.1(-1)|neighbour_genes:alt.1,30.1|
MILKILNEIASIGSTKQKQAILEKNKDNELLKRVYRLTYSRGLQYYIKKWPKPGIATQSFGMLTLTDMLDFIEFTLATRKLTGNAAIEELTGYITDGKKDDVEVLRRVMMRDLECGASVSIANKVWPGLIPEQPQMLASSYDEKGINKNIKFPAFAQLKADGARCFAEVRGDELDDVRLLSRAGNEYLGLDLLKEELIKMTAEARQIHPEGVLIDGELVYHEQVKKESEGLDFLFDTPEISKAKDFTEVAESRTASNGIANKSLKGTISEKEAQCMKFQVWDYVPLVEVYGLPAFRLKYDVRFSKLEQMTSGYDKVILIENQVVNNLDEAKVIYKKYIDQGLEGIILKNTDGLWENARSKNLYKFKEVIDVDLKIVGIYPHRKDPTKAGGFILESECGKIKVNAGSGLKDKAGVKSHELDRTRIMENQNYYIGKILECECNGWLKSDGRTDYVKLFLPIAIRLREDKTKANTFEDVFGDFHEVTGL
> |[Tevenvirinae _Citrobacter_phage_IME-CF2]||_Citrobacter_phage_IME-CF2.gb|hypothetical protein|1524|NC_029013.1(177688):62653-64176:-1 ^RAST2:fig|1198136.109.peg.115^ Tevenvirinae _Citrobacter_phage_IME-CF2|neighbours:(-1),(-1)|neighbour_genes:hypothetical protein,hypothetical protein|
MILSILNELASTLKTSEKEAILKRNANNLLLKEIFRITYTKQIMFYVRKFPEILYNDMNPRDLAWAVDALGVLSRREKTGNDAKEYLRRVVSSVNENDREVLRRIINRDLECGAGTTLPNRVWKKLIPEQPQCLATPFSEKALKRIRFPAYSQLKADGARCMSDLLEDQIRKATRAGNEYTGLVDLDKDLKKIREYLGYDVVLDGELIYVPTEKAVIEPASGIPFSLAGFMDDDDDDISGLVADVRRETTENETLEEAKREEGNGIVNKSLKGTISDEEQRNIVYVVWDIIPYEVYYGDAPSVQPYCDRLSILDGALAGSGVSCVKLIPSRVVYNIAEAKLDYNNYRNDGKEGSILKNTDFVWKDSRVADQVKLKNKTPIELRIIDVYAHTKEPHKVGGFVVEDLSGEARTNTGSGLTDTDYRYDEDGITRVYIPLEERGELDREYIMANKDDYIGAIVEMEVDGLQKSKTRKKGEPEYSFFLPIIKKIRRDKTEPDDIHVVFADLF
>ID:YP_009194913.1 |[Citrobacter phage Margaery]||_Citrobacter_phage_Margaery_.gbk|DNA ligase|1524|NC_028755(178182):54998-56521:1 ^GeneID:26647283^ Citrobacter phage Margaery, complete genome.|neighbours:ID:YP_009194912.1(1),ID:YP_009194914.1(1)|neighbour_genes:hypothetical protein,hypothetical protein|
MILQILNELASTLKISEKEAILKRNAGNDLLKEIFRITYTKQIMFHIKKFPQVDGKPGTTPLSNAIADLMSDLATRKYTGNAARDRLLDIVSSVNENDREVLRRIINRDLECGAGTTLPNRVWKKLIPEQPQCLATPFSEKALKRIRFPAYSQLKADGARCMSDLLEDKIRKASRAGNEYEGLVNLDKDLKKIREYLGYDVVLDGELIYVPAEKTAVVPSNSVPFSLAGFMGDDDDSVSDLVADVRRESTEGETQAEAKREEGNGIVNKSLKGTISDEEQRNIVYVVWDIVPYEVYYGDAPSVQPYCDRFRILEGALAGSGVTSVKLIPSILVQNYAEAKKDYNDYRNDGKEGSILKNVDFKWKDSRVADQVKLKNKTPIELRIIDVYEHTKEPHKVGGFVVEDLSGEARTNTGSGLTDTDYRYDEDGINRVYIPLEERGELDREYIMANKDDYIGAIVEMEVDGLQKSKTRKKGEPEFSFFLPIIKKIRRDKTEPDDIHVIFADLF
>ID:AYJ72956.1 |[Citrobacter phage Maroon]||_Citrobacter_phage_Maroon_.gbk|DNA ligase|1524|MH823906(178830):54554-56077:1 ^^ Citrobacter phage Maroon, complete genome.|neighbours:ID:AYJ72955.1(1),ID:AYJ72957.1(1)|neighbour_genes:hypothetical protein,hypothetical protein|
MILQILNELASTLKISEKEAILKRNAGNDLLKEIFRITYTKQIMFHIKKFPQVDGKPGTTPLSNAIADLMSDLATRKYTGNAARDRLLDIVSSVNENDREVLRRIINRDLECGAGTTLPNRVWKKLIPEQPQCLATPFSEKALKRIRFPAYSQLKADGARCMSDLLENQIRKATRAGNEYEGLVNLDKDLKKIRDYLGYDVVLDGELIYVPAEKTAVVPSNSVPFSLAGFMGDDDDSVSGLVADVRREATENETQAEAKREEGNGIVNKSLKGTISDEEQRNIVYVVWDIVPYEVYYGDAPSVQPYCDRFSILEGALAGSGVTSVKLIPSILVQNYAEAKKDYNNYRNDGKEGSILKNVDFKWKDSRVADQVKLKNKTPIELRIIDVYEHTKEPHKVGGFVVEDLSGEARTNTGSGLTDTDYRYDEDGINRVYIPLEERGELDREYIMANKDDYIGAIVEMEVDGLQKSKTRKKGEPEFSFFLPIIKKIRRDKTEPDDIHVIFADLF
>ID:YP_009203936.1 |[Citrobacter phage Merlin]||_Citrobacter_phage_Merlin_.gbk|DNA ligase|1458|NC_028857(172733):127378-128835:-1 ^GeneID:26648147^ Citrobacter phage Merlin, complete genome.|neighbours:ID:YP_009203935.1(-1),ID:YP_009203937.1(-1)|neighbour_genes:hypothetical protein,hypothetical protein|
MILEIINEIASIGSTKEKEAIIRRHKDNELLKRVFKLTYDGKFQYYIKKWNNPDCYLPNATQFSLNSALDVLENLFATRKITGNAALDKLSATLQRMHESDREVLKKVLLRDLRCGASRSIANKVWKGLIPEQPQMLASSYDEKGIEKNIKFPAFAQLKADGARAFAEVRGDELDDVKILSRAGNEYLGLDLLKQQLIDMTKEARKRHPGGVMIDGELVYHTVVASSGPLDDMFGDLPELSKAKELKEESRTMSNGLANKSLKGTISKKEADGMKFQVWDYVPLDVVYSEGKESGFAYDVRFRALELMVQGFSQMILIENHVVHNLEEAKVIYRKYVDQGLEGIILKNIGAFWENTRSKNLYKFKEVITIDMRIVGIYPHSKHPGKAGGFYLESECGLIKTKSGSGLKDKPGPDSHELDRTRIWENQNDYIGGILESECNGWSAAEGRTEYVKLFLPIAVRMRRDKNVANTFADIWGDFHEVTGL
> |[Tevenvirinae _Citrobacter_phage_Miller]||_Citrobacter_phage_Miller.gb|DNA ligase, phage-as..|1524|NC_025414.1(178171):55458-56981:1 ^RAST2:fig|1198136.111.peg.102^ Tevenvirinae _Citrobacter_phage_Miller|neighbours:(1),(1)|neighbour_genes:hypothetical protein,hypothetical protein|
MILSILNELASTLKISEKEAILKRNAGNDLLKEIFRITYTKQIMFHIKKFPQVDGKPGTTPLSNAIADLMSDLATRKYTGNAARDRLLDIVSSVNENDREVLRRIINRDLECGAGTTLPNRVWKKLIPEQPQCLATPFSEKALKRIRFPAYSQLKADGARCMSDLLEDKIRKASRAGNEYEGLLNLDKDLKKIREYLGYDVVLDGELIYVPAEKTAVIPSNSVPFSLAGFMGDDDDSVSDLVADVRREATENETQAEAKREEGNGIVNKSLKGTISDEEQRNIVYVVWDIVPYEVYYGDAPSVQPYCDRFSILEGALAGSGVTSVKLIPSILVQNYAEAKKDYNNYRNEGKEGSILKNVDFKWKDSRVADQVKLKNKTPIELRIIDVYAHTKEPHKVGGFVVEDLSGEARTNTGSGLTDTDYRYDEDGITRVYIPLEERGELDREYIMANKDDYIGAIVEMEVDGLQKSKTRKKGEPEYSFFLPIIKKIRRDKTEPDDIHVVFADLF
>ID:YP_009146651.1 |[Citrobacter phage Moon]||_Citrobacter_phage_Moon.gbk|DNA ligase|1455|NC_027331(170341):126832-128286:-1 ^GeneID:24721817,InterPro:IPR012310,InterPro:IPR012340,InterPro:IPR016059^ Citrobacter phage Moon, complete genome.|neighbours:ID:YP_009146650.1(-1),ID:YP_009146652.1(-1)|neighbour_genes:hypothetical protein,hypothetical protein|
MILEIINEIAAIGSTKEKEAIIRRHKDNELLKRVFKLTYDGKFQYYIKKWNNPDCYLPNATQFSLNSALDVLENLFATRKITGNAALDKLSATLQRMHESDREVLKKVLLRDLRCGASRSIANKVWKGLIPEQPQMLASSYDEKGIKKNIKFPAFAQLKADGARAFAEVRGDTLDDVIILSRAGNEYLGLDLLKQQLIDMTKEARERHPSGVMIDGELVYHEVSTPSGPLDDMFGEDPELSKSKEFAESRTMSNGLANKSLKGTISAKEAEGMKFQVWDYVPLDVVYSEGKESGFAYDVRFRALELMVQGFSQMILIENHVVHNLEEAKVIYRKYIDQGLEGIILKNIGAFWENTRSKNLYKFKEVIEIDMRIVGIYPHSKHPGKAGGFYLESECGLIKTKSGSGLKDKPGPDSHELDRTRIWENQNDYIGGILESECNGWLSAEGRTEYVKLFLPIAVRMRRDKDVANTFADIWGDFHEVTGL
>ID:YP_009285633.1 |[Citrobacter phage vB_CfrM_CfP1]||_Citrobacter_phage_vB_CfrM_CfP1_.gbk|DNA ligase|1524|NC_031057(180219):57348-58871:1 ^GeneID:29079607^ Citrobacter phage vB_CfrM_CfP1, complete genome.|neighbours:ID:YP_009285632.1(1),ID:YP_009285634.1(1)|neighbour_genes:hypothetical protein,hypothetical protein|
MILSILNELASTLKTSEKEAILKRNANNLLLKEIFRITYTKQIMFYVRKFPQILYNDMNPRDLAWAVDALGVLSRREKTGNDAKEYLRRVVSSVNENDREVLRRIINRDLECGAGTTLPNRVWKKLIPEQPQCLATPFSEKALKRIRFPAYSQLKADGARCMSDLLEDQIRKATRAGNEYTGLVDLDKDLKKIREYLGYDVVLDGELIYVPTEKAVIEPASGIPFSLAGFMDDDDDDISGLVADVRRETTENETLEEAKREEGNGIVNKSLKGTISDEEQRNIVYVVWDIIPYEVYYGDAPSVQPYCDRLSILDGALAGSGVSCVKLIPSRVVYNIAEAKLDYNNYRNDGKEGSILKNTDFVWKDSRVADQVKLKNKTPIELRIIDVYAHTKEPHKVGGFVVEDLSGEARTNTGSGLTDTDYRYDEDGITRVYIPLEERGELDREYIMANKDDYIGAIVEMEVDGLQKSKTRKKGEPEYSFFLPIIKKIRRDKTEPDDIHVVFADLF
> |[Tevenvirinae _Cronobacter_phage_Pet-CM3-4]||_Cronobacter_phage_Pet-CM3-4.gb|gp30 DNA ligase|1455|LT614807.1(171975):127757-129211:-1 ^RAST2:fig|1198136.112.peg.237^ Tevenvirinae _Cronobacter_phage_Pet-CM3-4|neighbours:(-1),(-1)|neighbour_genes:hypothetical protein,hypothetical protein|
MILDIINELASIGSTKEKEAIIRRHKDNELLKRVFRMTYDGKLQYYIKKWPEAGERTQSFGLLKLDDALDFLEFKLAAREITGNAAIAELASYIADLNEADVEVLKKVLLRDLRCGASRSIANKVWKNLIPEQPQMLASSYDEKGIEKNIKFPAFAQLKADGARAFAEIRGDELDDVKILSRAGNEYLGLDLLKQQLIEMTKEARERHPGGVMIDGELVYHAIAAPAGPLDDIFGDLPELSKAKEFKEESRTMSNGLANKSLKGTISAKEAAGMKFQVWDYVPLDVVYSEGKQCGFAYDVRFRALELMVQGYSQMILIENHIVHNLDEAKVIYRKYVDEGLEGIILKNIGAFWENTRSKNLYKFKEVITIDLRIVDIYEHSKQPGKAGGFYLESECGLIKVKAGSGLKDKISDWHELDRTRIWLNKNEYIGGILESECNGWLAAEGRTDYVKLFLPIAIKMRRDKDVANTFADIWGDFHEVTGL
>ID:YP_006986364.1 |[Cronobacter phage vB_CsaM_GAP161]||_Cronobacter_phage_vB_CsaM_GAP161_.gbk|DNA ligase|1524|NC_019398(178193):53703-55226:1 ^GeneID:13997630^ Cronobacter phage vB_CsaM_GAP161, complete genome.|neighbours:ID:YP_006986363.1(1),ID:YP_006986365.1(1)|neighbour_genes:hypothetical protein,hypothetical protein|
MILQILNELASTLKISEKEAILKRNAGNDLLKEIFRITYTKQIMFHIKKFPQVDGKPGTTPLSNAIADLMSDLATRKYTGNAARDRLLDIVSSVNENDREVLRRIINRDLECGAGTTLPNRVWKKLIPEQPQCLATPFSEKALKRIRFPAYSQLKADGARCMSDLLENQIRKASRAGNEYEGLVNLDKDLKKIREYLGYDVVLDGELIYVPAEKTAVVPSNSVPFSLAGFMGDDDDSVSDLVADVRREATENETQAEAKREEGNGIVNKSLKGTISDEEQRNIVYVVWDIVPYEVYYGDAPSVQPYCDRFSILEGALAGSGVTSVKLIPSILVQNYAEAKKDYNNYRNDGKEGSILKNVDFKWKDSRVADQVKLKNKTPIELRIIDVYEHTKEAHKVGGFVVEDLSGEARTNTGSGLTDTDYRYDEDGINRVYIPLEERGELDREYIMANKNDYIGAIVEMEVDGLQKSKTRKKGEPEFSFFLPIIKKIRRDKTEPDDIHVIFADLF
>ID:AOG16224.1 |[Cronobacter phage vB_CsaM_leB]||_Cronobacter_phage_vB_CsaM_leB_.gbk|DNA ligase|1524|KX431559(177907):55567-57090:1 ^^ Cronobacter phage vB_CsaM_leB, complete genome.|neighbours:ID:AOG16223.1(1),ID:AOG16225.1(1)|neighbour_genes:hypothetical protein,hypothetical protein|
MILQILNELASTLKITEKEAILKRNAGNDLLKEIFRITYTKQIMFHIKKFPQVDGKPGTTPLSNAIADLMSDLATRKYTGNAARDRLLDIVSSVNENDREVLRRIINRDLECGAGTTLPNRVWKKLIPEQPQCLATPFSEKALKRIRFPAYSQLKADGARCMSDLLEDKIRKASRAGNEYEGLVNLDKDLKKIREYLGYDVVLDGELIYVPAEKTAVVPSNSVPFSLAGFMGDDDDSVSDLVADVRREATENETQAEAKREEGNGIVNKSLKGTISDEEQRNIVYVVWDIVPYEVYYGDAPSVQPYCDRFSILEGALAGSGVTSVKLIPSILVQNYAEAKKDYNNYRNDGKEGSILKNVDFKWKDSRVADQVKLKNKTPIELRIIDVYEHTKEPHKVGGFVVEDLSGEARTNTGSGLTDTDYRYDEDGINRVYIPLEERGELDREYIMANKDDYIGAIVEMEVDGLQKSKTRKKGEPEFSFFLPIIKKIRRDKTEPDDIHVIFADLF
>ID:AOG16504.1 |[Cronobacter phage vB_CsaM_leN]||_Cronobacter_phage_vB_CsaM_leN_.gbk|DNA ligase|1524|KX431560(179516):55031-56554:1 ^^ Cronobacter phage vB_CsaM_leN, complete genome.|neighbours:ID:AOG16503.1(1),ID:AOG16505.1(1)|neighbour_genes:hypothetical protein,hypothetical protein|
MILQILNELASTLKITEKEAILKRNAGNDLLKEIFRITYTKQIMFHIKKFPQVDGKPGTTPLSNAIADLMSDLATRKYTGNAARDRLLDIVSSVNENDREVLRRIINRDLECGAGTTLPNRVWKKLIPEQPQCLATPFSEKALKRIRFPAYSQLKADGARCMSDLLEDKIRKASRAGNEYEGLVNLDKDLKKIREYLGYDVVLDGELIYVPAEKTAVVPSNSVPFSLAGFMGDDDDSVSDLVADVRREATENETQAEAKREEGNGIVNKSLKGTISDEEQRNIVYVVWDIVPYEVYYGDAPSVQPYCDRFSILEGALAGSGVTSVKLIPSILVQNYAEAKKDYNNYRNDGKEGSILKNVDFKWKDSRVADQVKLKNKTPIELRIIDVYEHTKEPHKVGGFVVEDLSGEARTNTGSGLTDTDYRYDEDGINRVYIPLEERGELDREYIMANKDDYIGAIVEMEVDGLQKSKTRKKGEPEFSFFLPIIKKIRRDKTEPDDIHVIFADLF
>ID:YP_009005480.1 |[Enterobacter phage PG7]||_Enterobacter_phage_PG7_.gbk|DNA ligase|1446|NC_023561(173276):129299-130744:-1 ^GeneID:18502495^ Enterobacter phage PG7, complete genome.|neighbours:ID:YP_009005479.1(-1),ID:YP_009005481.1(-1)|neighbour_genes:hypothetical protein,hypothetical protein|
MILDIINEIASIGSTKEKEAIIRRHKDNELLKRVFRMTYDGKLQYYIKKWDTRPKGDIHLTLEDMLYLLEEKLAKRVVTGNAAKEKLEIALSQTSDADAEVIKKVLLRDLRCGASRSIANKVWKNLIPEQPQMLASSYDEKGIKKNIKFPAFAQLKADGARAFAEIRGDELDDVKILSRAGNEYLGLDLLKQQLIEMTKEARERHPGGVMIDGELVYHAIVEPAGPLDDIFGDLPELSKAKEFKEESRTMSNGLANKSLKGTISAKEAAGMKFQVWDYVPLDVVYSEGKESGFAYDVRFRALELMVKGYSQMILIENHIVHNLDEAKVIYRKYVDEGLEGIILKNIGAFWENTRSKNLYKFKEVITIDLRIVDIYEHSKQPGKAGGFYLESECGLIKVKAGSGLKDKISDWHELDRTRIWLNKNEYIGGILESECNGWLAAEGRTDYVKLFLPIAIKMRRDKDVANTFADIWGDFHEVTGL
> |[Tevenvirinae Enterobacter_phage_myPSH1140]||_Enterobacter_phage_myPSH1140.gb|gp30 DNA ligase|1458|MG999954.1(172614):131278-132735:-1 ^RAST2:fig|1198136.57.peg.241^ Tevenvirinae Enterobacter_phage_myPSH1140|neighbours:(-1),(-1)|neighbour_genes:hypothetical protein,hypothetical protein|
MILDIINELASIGSTKEKEAIIRRHKDNELLKRVFRMTYDGKLQYYIKKWPEAGERTQSFGLLKLDDALDFLEFKLAAREITGNAAIAELASYIADLNEADVEVLKKVLLRDLRCGASRSIANKVWKGLIPEQPQMLASSYDEKGILKNIKFPAFAQLKADGARAFAEIRGDELDDVKILSRAGNEYLGLDLLKQQLIEMTKEARERHPGGVMIDGELVYHAIAAPAGPLDDIFGDWPELSKAKEFKEESRTMSNGLANKSLKGTISAKEAAGMKFQVWDYVPLDVVYSEGKQCGFAYDVRFRALELMVQDYSQMILIENHIVHNLNEAKVIYRKYVDEGLEGIILKNIGAFWENTRSKNLYKFKEVITIDLRIVDIYEHSKQPGKAGGFYLESECGLIKVKAGSGLKDKPGKDAHELDRTRIWENKNDYIGGILESECNGWLAAEGRTDYVKLFLPIAIKMRRDKDVANTFADIWGDFHEVTGL
>ID:YP_009607007.1 |[Enterobacter phage phiEap-3]||_Enterobacter_phage_phiEap-3_.gbk|DNA ligase|1530|NC_041980(175814):53138-54667:1 ^GeneID:40083013^ Enterobacter phage phiEap-3, complete genome.|neighbours:ID:YP_009607006.1(1),ID:YP_009607008.1(1)|neighbour_genes:hypothetical protein,hypothetical protein|
MILSILNELASTLKTKEKEAILKRNADNELLKEVFRITYTKQIMFYVRQFPLVEGKPGTTPLSDAIKALLEDLASRKYTGNAARDRLLDIVSSVNINDREVLRRIINRDLECGAGTTLPNRVWKKLIPEQPQCLATPFSEKALRRIIFPAYSQLKADGARCMADLLEALNRKVSRAGNEYEGLTQLDIDLKKIRDYLGYDVVLDGELIYVPSGTVPTLPEPETDMPFSLSAFMDDDDNDIALFAEEVRKVSTPEEEQAEAKREEGNGIVNKSLKGTITEEEQRNIVYVVWDIIPYEVYYGEAESVQTYDERFSLLRDILLDLSLPSVRLIQSKLVNNIAEAKQDYNNYRNDGKEGSILKNRNFKWKDSRVADQVKLKNKTPIELRIIDIYAHTKEDHKVGGFVVEDLSGMARTNTGSGLTDTDYRYDDDGITRVYIPLDERGELDREYIMAHKDEYIGAIVEMEVDGLQKSKTRKKGEPEYSFFLPIIKKIRRDKTEPDDIHVVFADLF
>ID:YP_009168015.1 |[Escherichia phage AR1]|AR1|_Enterobacteria_phage_AR1_DNA_.gbk|30|1464|NC_027983(167435):124383-125846:-1 ^GeneID:26042005^ Enterobacteria phage AR1 DNA, complete genome.|neighbours:ID:YP_009168014.1(-1),ID:YP_009168016.1(-1)|neighbour_genes:alt.1,30.1|
MILKILNEIASIGSTKQKQAILEKNKDNELLKRVYRLTYSRGLQYYIKKWPKPGIATQSFGMLTLTDMLDFIEFTLATRKLTGNAAIEELTGYIADGKKDDVEVLRRVMMRDLECGASVSIANKVWPGLIPEQPQMLASSYDEKGINKNIKFPAFAQLKADGARCFAEVRGDELDDVRLLSRAGNEYLGLDLLKEELIKMTTEARQIHPEGVLIDGELVYHEQVKKEPEGLDFLFDAYPEISKAKEFAEVAESRTTSNGIANKSLKGTISEKEAQCMKFQVWDYVPLVEIYGLPAFRLKYDVRFSKLEQMTSGYDKVILIENQVVNNLDEAKVIYKKYIDQGLEGIILKNIDGLWENARSKNLYKFKEVIDVDLKIVGIYPHRKDPTKAGGFILESECGKIKVNAGSGLKDKAGVKSHELDRTRIMENQNYYIGKILECECNGWLKSDGRTDYVKLFLPIAIRLREDKTKANTFEDVFGDFHEVTGL
> |[Tevenvirinae _Enterobacteria_phage_ATK47]||_Enterobacteria_phage_ATK47.gb|hypothetical protein|1494|KT184309.1(170020):44916-46409:1 ^RAST2:fig|1198136.68.peg.75^ Tevenvirinae _Enterobacteria_phage_ATK47|neighbours:(1),(1)|neighbour_genes:Phage protein,Phage protein|
MILDILNQIAAIGSTKTKQEILKKNKDNKLLERVYRLTYARGIQYYIKKWPGPGERSQAYGLLELDDMLDFIEFTLATRKLTGNAAIKELMGYIADGKPDDVEVLRRVMMRDLEVGASVSIANKVWPGLIQLQPQMLASAYDEKLITKNIKWPAFVQLKADGARCFAEVRDDGVQFFSRAGNEYHGLTLLADELMEMTKEARERHPNGVLIDGELVYHSFDIKKAVSSGNDLSFLFGDNEESEEVQVADRSTSNGLANKSLQGTISPKEAEGMVLQAWDYVPLDEVYSDGKIKGQKYDVRFAALENMAEGFKRIEPIENQLVRNLDEAKVVYKKYVDQGLEGIILKNRDSYWENKRSKNLIKFKEVIDIALEVVGYYEHSKDPNKLGGVELVSRCRRITTDCGSGFKDTTHKTVDGVKVLIPLDERHDLDRERLMAEAREGKLIGRIADCECNGWVHSKGREGTVGIFLPIIKGFRFDKTEADSFEDVFGPWSQTGL
> |[Tevenvirinae Enterobacteria_phage_ATK48]||_Enterobacteria_phage_ATK48.gb|hypothetical protein|1494|KT184310.1(169729):143150-144643:1 ^RAST2:fig|1198136.55.peg.251^ Tevenvirinae Enterobacteria_phage_ATK48|neighbours:(1),(1)|neighbour_genes:Phage protein,Phage protein|
MILDILNQIAAIGSTKTKQEILKKNKDNKLLERVYRLTYARGIQYYIKKWPGPGERSQAYGLLELDDMLDFIEFTLATRKLTGNAAIKELMGYIADGKPDDVEVLRRVMMRDLEVGASVSIANKVWPGLIQLQPQMLASAYDEKLITKNIKWPAFVQLKADGARCFAEVRDDGVQFFSRAGNEYHGLTLLADELMEMTKEARERHPNGVLIDGELVYHSFDIKKAVSSGNDLSFLFGDNEESEEVQVADRSTSNGLANKSLQGTISPKEAEGMVLQAWDYVPLDEVYSDGKIKGQKYDVRFAALENMAEGFKRIEPIENQLVRNLDEAKVVYKKYVDQGLEGIILKNRDSYWENKRSKNLIKFKEVIDIALEVVGYYEHSKDPNKLGGVELVSRCRRITTDCGSGFKDTTHKTVDGVKVLIPLDERHDLDRERLMAEAREGKLIGRIADCECNGWVHSKGREGTVGIFLPIIKGFRFDKTEADSFEDVFGPWSQTGL
> |[Tevenvirinae Enterobacteria_phage_Aplg8]||_Enterobacteria_phage_Aplg8.gb|DNA ligase, phage-as..|1464|KT184308.1(168496):69553-71016:-1 ^RAST2:fig|1198136.66.peg.108^ Tevenvirinae Enterobacteria_phage_Aplg8|neighbours:(-1),(-1)|neighbour_genes:Phage protein,Phage protein|
MILKILNEIASIGSTKQKQAILEKNKDNELLKRVYRLTYSRGLQYYIKKWPKPGIATQSFGMLTITDMLDFIEFTLATRKLTGNAAIEELTGYITDGKKDDVEVLRRVMMRDLECGASVSIANKVWPGLIPEQPQMLASSYDEKGISKNIKFPAFAQLKADGARCFAEVRGDELDDVRLLSRAGNEYLGLDLLKEELIKMTAEARQIHPEGVLIDGELVYHEQVKKEPEGLDFLFDAYPEISKAKEFAEVAESRTTSNGIANKSLKGTISEKEAQCMKFQVWDYVPLVEIYGLPAFRLKYDVRFSKLEQMTSGYDKVILIENQVVNNLDEAKVIYKKYIDQGLEGIILKNVDGLWENARSKNLYKFKEVIDVDLKIVGIYPHRKDPTKAGGFILESECGKIKVNAGSGLKDKAGVKSHELDRTRIMENQNYYIGKILECECNGWLKSDGRTDYVKLFLPIAIRLREDKTKANTFEDVFGDFHEVTGL
>ID:YP_007004245.1 |[Enterobacteria phage Bp7]||_Enterobacteria_phage_Bp7_.gbk|DNA ligase|1542|NC_019500(168066):109795-111336:1 ^GeneID:14008074^ Enterobacteria phage Bp7, complete genome.|neighbours:ID:YP_007004244.1(1),ID:YP_007004246.1(1)|neighbour_genes:hypothetical protein,alt.1|
MTNEVIMILDILNEIAAIDSTKAKEAIIAREKDNELLKRVYRMAYTRRLNYGIKKWPEPGFTSQSFGMITLEDLLDFAEFTLATRKITGNAAIEELAQIIADAKAPDAEVLRRVMMRDLECGASISIANKVWKGLIPEQPQMLASSYDEALIKKNIKWPAFAQLKADGARCFAEVRNDGVTFLTRGGNEYQGLNLLAAELMAMTEEARQRHPNGVMIDGELVYHTPKVEPKASNDLFSMFDEELPELSKAKEFQTVADRSTSNGLANKALQGTITPAEAAGMVLQAWDYVPLDVVYSEGKIKGDKYDVRFTALELMVAHNVVLHGATRVEAIENQWVNNLEEAKVVYKKYVDQGLEGIILKNMDSYWENRRSKNLIKFKEVIDIALEVVGYYEHSKDPNKLGGVELVSRCRRITSDCGSGFKDTTHKKDKSGKKVLIPLEDRPDLDRELLMKQAREGKLIGRIADCECNGWVHSKGRTDTVGIFLPIIKGWRFDKTEADTFEDVFGDWSQTGL
> |[Tevenvirinae _Enterobacteria_phage_CC31]||_Enterobacteria_phage_CC31.gb|gp30 DNA ligase|1449|NC_014662.1(165540):121579-123027:-1 ^RAST2:fig|1198136.121.peg.212^ Tevenvirinae _Enterobacteria_phage_CC31|neighbours:(-1),(-1)|neighbour_genes:hypothetical protein,hypothetical protein|
MILDIINEIASIGSTKEKEAIIRRHKDNELLKRVFRMTYDGKLQYYIKKWDTRPKGDIHLTLEDMLYLLEEKLAKRVVTGNAAKEKLEIALSQTSDADAEVVKKVLLRDLRCGASRSIANKVWKNLIPEQPQMLASSYDEKGIEKNIKFPAFAQLKADGARAFAEVRGDELDDVKILSRAGNEYLGLDLLKQQLIEMTKEARERHPGGVMIDGELVYHASTLPAGPLDDIFGDLPELSKAKEFKEESRTMSNGLANKSLKGTISAKEAAGMKFQVWDYVPLDVVYSEGKQSGFAYDVRFRALELMVQGYSQMILIENHIVHNLDEAKVIYRKYVDEGLEGIILKNIGAFWENTRSKNLYKFKEVITIDLRIVDIYEHSKQPGKAGGFYLESECGLIKVKAGSGLKDKPGKDAHELDRTRIWENKNDYIGGVLESECNGWLAAEGRTDYVKLFLPIAIKMRRDKDVANTFADIWGDFHEVTGL
>ID:YP_009118898.1 |[Enterobacteria phage GEC-3S]||_Enterobacteria_phage_GEC-3S_.gbk|Putative DNA ligase|1497|NC_025425(163424):123674-125170:-1 ^GeneID:23301249^ Enterobacteria phage GEC-3S complete genome.|neighbours:ID:YP_009118897.1(-1),ID:YP_009118899.1(-1)|neighbour_genes:hypothetical protein,hypothetical protein|
MSILNIINQLAATDKTSLKEKILKESASNETLKECFYLAYCKQVTFGVKKYDKPSRYSSVLSLSGALQVFKNKLATRQVTGNAALQLVTDTLTCLSEDDAKVAMMVLNRDLECGCSATTANKVWKKLIPQQPCHLASSCSDKTISNIKYPAYAQLKSDGARGMADIDGETLAIYTRSGNTYQGLDDLFAVLERLRGRGIVLDGELVYMPTLSQTPAQNFVESVYDGTLSWIFEEEEMPLTPVAEAVKESVVADRQTGNGILNKSLKGTIPKEEAQCIVYTVWDVIDRDVYYGNEKATKQYKDRFEELKQIVEELNDPRVQIIENTVVNNIDEAREVYHRYVNMGLEGIILKNLHGVFEDRRSKDQVKFKEVIDFDAEIVDVYPHSKDPNKVGGFTVRSACGRMMTNTGSGLTDTTTEKGDDGTERVIPFDRRNELDREMLWAERHNLVGKVIEMTCNGYIRSKSRKEDEPEFSLFLPIIKRIRYDKTTANTVKEVFDV
> |[Tevenvirinae _Enterobacteria_phage_GiZh]||_Enterobacteria_phage_GiZh.gb|DNA ligase, phage-as..|1464|KT184311.1(166514):7411-8874:-1 ^RAST2:fig|1198136.122.peg.8^ Tevenvirinae _Enterobacteria_phage_GiZh|neighbours:(-1),(-1)|neighbour_genes:Phage protein,Phage protein|
MILKILNEIASIGSTKQKQAILEKNKDNELLKRVYRLTYSRGLQYYIKKWPKPSIATQSFGMLTLTDMLDFIEFTLATRKLTGNAAIEELTGYIADGKKDDVEVLRRVMMRDLECGASVSIANKVWPGLIPEQPQMLASSYDEKGISKNIKFPAFAQLKADGARCFAEVRGDELDDVRLLSRAGNEYLGLDLLKEELIKMTAEARQIHPEGVLIDGELVYHEQVKKEPEGLDFLFDAYPEISKAKEFAEVAESRTTSNGIANKSLKGTISEKEAQCMKFQVWDYVPLVEIYGLPAFRLKYDVRFSKLEQMTSGYDKVILIENQVVNNLDEAKVIYKKYIDQGLEGIILKNIDGLWENARSKNLYKFKEVIDVDLKIVGIYPHRKDPTKAGGFILESECGKIKVNAGSGLKDKAGVKSHELDRTRIMENQNYYIGKILECECNGWLKSDGRTDYVKLFLPIAIRLREDKTKANTFEDVFGDFHEVTGL
> |[Viruses Hx01]||_Enterobacteria_phage_HX01.gb|hypothetical protein|1494|NC_018855.1(169158):147032-148525:1 ^RAST2:fig|10239.59.peg.242^ Viruses Hx01|neighbours:(1),(1)|neighbour_genes:Phage protein,Phage protein|
MILDILNQIAAIGSTKTKQEILKKNKDNKLLERVYRLTYARGIQYYIKKWPGPGERSQAYGLLELDDMLDFIEFTLATRKLTGNAAIKELMGYIADGKPDDVEVLRRVMMRDLEVGASVSIANKVWPGLIQLQPQMLASAYDEKLITKNIKWPAFAQLKADGARCFAEVRDDGVQFFSRAGNEYHGLTLLADELMEMTKEARERHPNGVLIDGELVYHSFDIKKAVSSGNDLSFLFGDNEESEEVQVADRSTSNGLANKSLQGTISPKEAEGMVLQAWDYVPLDEVYSDGKIKGQKYDVRFAALENMAEGFKRIEPIENQLVRNLDEAKVVYKKYVDQGLEGIILKNRDSYWENKRSKNLIKFKEVIDIALEVVGYYEHSKDPNKLGGVELVSRCRRITTDCGSGFKDTTHKTVDGVKVLIPLDERHDLDRERLMTEAREGKLIGRIADCECNGWVHSKGREGTVGIFLPIIKGFRFDKTEADSFEDVFGPWSQTGL
>ID:YP_003734341.1 |[Enterobacteria phage IME08]||_Enterobacteria_phage_IME08_.gbk|30|1545|NC_014260(172253):129091-130635:-1 ^GeneID:9384495^ Enterobacteria phage IME08, complete genome.|neighbours:ID:YP_003734340.1(-1),ID:YP_003734342.1(-1)|neighbour_genes:alt.1,30.2|
MWLIIESMTNEVIMILDILNEIAAIDSTKAKEAIIAREKDDELLKRVYRMAYTRRLNYGIKKWPEPGFTSQSFGMITLEDLLDFAEFTLATRKITGNAAIEELAQIIADAKASDAEVLRRVMMRDLECGASISIANKVWKGLIPEQPQMLASSYDEALIKKNIKWPAFAQLKADGARCFAEVRNDGVTFLTRGGNEYQGLTKLAAELIKMTEEARQRHPNGVMIDGELVYHTPKVEPKASNDLFSMFDEELPELSKAKEFQTVADRSTSNGLANKALQGTITPAEADGMVLQAWDFVPLDEVYSEGKIKGQKYDVRLAALVQMAEGFTRVEPIETQWVNNLEEAKVVYKKYVDQGLEGIILKNMDSYWENRRSKNLIKFKEVIDIALEVVGYYEHSKDPNKLGGVELVSRCRRITSDCGSGFKDTTHKKDKSGKKVLIPLEDRPDLDRELLMKQAREGKLIGRIADCECNGWVHSKGRTDTVGIFLPIIKGWRFDKTEADTFEDVFGDWSQTGL
>ID:YP_002922545.1 |[Enterobacteria phage JS10]||_Enterobacteria_phage_JS10_.gbk|30|1524|NC_012741(171451):128338-129861:-1 ^GeneID:7943348^ Enterobacteria phage JS10, complete genome.|neighbours:ID:YP_002922544.1(-1),ID:YP_002922546.1(-1)|neighbour_genes:alt.1,30.1|
MILDILNEIASIDSTKSKEAIIAREKDNELLKRVYRMAYTRRLNYGIKKWPEPGFTSQSFGMITLEDLLDFAEFTLATRKITGNAAIEELAQIIADAKGPDAEVLRRVMMRDLECGASISIANKVWKGLIPEQPQMLASSYDEDLIKKNIKWPAFAQLKADGARCFAEVRNDGVTFLTRGGNEYQGLNLLAAELMAMTEEARQRHPNGVMIDGELVYHTPKVEPKASNDLFSMFDEELPELSKAKEFQTVADRSTSNGLANKALQGTITPTEAAGMVLQAWDYVPLDVVYSEGKIKGDKYDVRFAALELMVAHNVVLHGTTRVEAIENQWVNNLDEAKVVYKKYVDQGLEGIILKNMDSYWENRRSKNLIKFKEVIDIALEVVGYYEHSKDPNKLGGVELVSRCRRITSDCGSGFKDTTHKKDKSGKKVLIPLEDRPDLDRELLMKQAREGKLIGRIADCECNGWVHSKGRTDTVGIFLPIIKGWRFDKTEADTFEDVFGDWSQTGL
>ID:YP_001595325.1 |[Escherichia phage JS98]||_Enterobacteria_phage_JS98.gbk|30|1524|NC_010105(170523):126435-127958:-1 ^GeneID:5783737^ Enterobacteria phage JS98, complete genome.|neighbours:ID:YP_001595324.1(-1),ID:YP_001595326.1(-1)|neighbour_genes:alt.1,30.1|
MILDILNEIASIDSTKAKEAIIAREKDNELLKRVYRMAYTRRLNYGIKKWPEPGFTSQSFGMITLEDLLDFAEFTLATRKITGNAAIEELAQIIADAKGPDAEVLRRVMMRDLECGASISIANKVWKGLIPEQPQMLASSYDEDLIKKNIKWPAFAQLKADGARCFAEVRNDGVTFLTRGGNEYQGLNLLAAELMAMTEEARQRHPNGVMIDGELVYHTPKVEPKASNDLFSMFDEELPELSKAKEFQTVADRSTSNGLANKALQGTITPTEAAGMVLQAWDYVPLDVVYSEGKIKGDKYDVRFTALELMVAHNVVLHGTTRVEAIENQWVNNLDEAKVVYKKYVDQGLEGIILKNMDSYWENRRSKNLIKFKEVIDIALEVVGYYEHSKDPNKLGGVELVSRCRRITSDCGSGFKDTTHKKDKSGKKVLIPLEDRPDLDRELLMKQAREGKLIGRIADCECNGWVHSKGRTDTVGIFLPIIKGWRFDKTEADTFEDVFGDWSQTGL
>ID:YP_002922292.1 |[Escherichia phage JSE]||_Enterobacteria_phage_JSE_.gbk|30|1497|NC_012740(166418):127866-129362:-1 ^GeneID:7943260^ Enterobacteria phage JSE, complete genome.|neighbours:ID:YP_002922291.1(-1),ID:YP_002922293.1(-1)|neighbour_genes:hypothetical protein,30.3|
MSILNIINQLAATDKTSLKEKILKESASNETLKECFYLAYCKQVTFGVKKYDKPSRYSSVLSLSGALQVFKNKLATRQVTGNAALQLVTDTLTCLSEDDAKVAMMVLNRDLECGCSATTANKVWKKLIPQQPCHLASSCSDKTIANIKYPAYAQLKSDGARGMADIDGETLAIYTRSGNTYQGLDDLFAVLERLRGRGIVLDGELVYMPTLSQTPAQNFVESVYDGTLSWIFEEEEMPLTPVAEAVKESVVADRQTVNGILNKSLKGTIPKEEAQCIVYTVWDVIDRDVYYGNEKATKQYKDRFEELKQIVEELNDPRVQIIENTVVNNIDEAREVYHRYVNMGLEGIILKNLHGVFEDRRSKDQVKFKEVIDFDAEIVDVYPHSKDPNKVGGFTVRSACGRMMTNTGSGLTDTTTEKGDDGTERVIPFDRRNELDREMLWADRHNLIGKVIEMTCNGYIRSKSRKEDEPEFSLFLPIIKRIRYDKTTANTVKEVFDV
> |[Tevenvirinae _Enterobacteria_phage_Kha5h]||_Enterobacteria_phage_Kha5h.gb|DNA ligase, phage-as..|1464|KT184312.1(167318):149014-150477:-1 ^RAST2:fig|1198136.123.peg.251^ Tevenvirinae _Enterobacteria_phage_Kha5h|neighbours:(-1),(-1)|neighbour_genes:Phage protein,Phage protein|
MILKILNEIASIGSTKQKQAILEKNKDNELLKRVYRLTYSRGLQYYIKKWPKPGIATQSFGMLTLTDMLDFIEFTLATRKLTGNAAIEELTGYIADGKKDDVEVLRRVMMRDLECGASVSIANKVWPGLIPEQPQMLASSYDEKGINKNIKFPAFAQLKADGARCFAEVRGDELDDVRLLSRAGNEYLGLDLLKEELIKMTAEARQIHPEGVLIDGELVYHEQVKKEPEGLDFLFDAYPKISKAKEFAEVAESRTTSNGIANKSLKGTISEKEAQCMKFQVWDYVPLVEIYGLPAFRLKYDVRFSKLEQMTSGYDKVILIENQVVNNLDEAKVIYKKYIDQGLEGIILKNIDGLWENARSKNLYKFKEVIDVDLKIVGIYPHRKDPTKAGGFILESECGKIKVNAGSGLKDKAGVKSHELDRTRIMENQNYYIGKILECECNGWLKSDGRTDYVKLFLPIAIRLREDKTKANTFEDVFGDFHEVTGL
>ID:YP_001469557.1 |[Enterobacteria phage Phi1]||_Enterobacteria_phage_Phi1_.gbk|30|1497|NC_009821(164270):124133-125629:-1 ^GeneID:5602241^ Enterobacteria phage Phi1, complete genome.|neighbours:ID:YP_001469556.1(-1),ID:YP_001469558.1(-1)|neighbour_genes:hypothetical protein,30.3|
MSILNIINQLAATDKTSLKEKILKESASNETLKECFYLAYCKQVTFGVKKYDKPSRYSSVLSLSGALQVFKNKLATRQVTGNAALQLVTDTLTCLSEDDAKVAMMVLNRDLECGCSATTANKVWKKLIPQQPCHLASSCSDKTIANIKYPAYAQLKSDGARGMADIDGETLAIYTRSGNTYQGLDDLFAVLERLRGRGIVLDGELVYMPTLSQTPAQNFVESVYDGTLSWIFEEEEMPLTPVTEAVKESVVADRQTGNGILNKSLKGTIPKEEAQCIVYTVWDVIDRDVYYGNEKATKQYKDRFEELKQIVEELNDPRVQIIENTVVNNLDEAREVYHRYVNMGLEGIILKNLHGVFEDRRSKDQVKFKEVIDFDAEIVDVYPHSKDPNKVGGFTVRSACGRMMTNTGSGLTDTTTEKCDDGIERVIPFDRRNDLDREMLWAERHNLVGKVIEMTCNGYIRSKSRKEDEPEFSLFLPIIKRIRYDKTTANTVKEVFDV
>ID:YP_009202934.1 |[Escherichia phage QL01]||_Enterobacteria_phage_QL01.gbk|DNA ligase|1524|NC_028847(170527):127964-129487:-1 ^GeneID:26629922^ Enterobacteria phage QL01, complete genome.|neighbours:ID:YP_009202933.1(-1),ID:YP_009202935.1(-1)|neighbour_genes:hypothetical protein,hypothetical protein|
MILDILNEIAAIDSTKAKEAIIAREKDNELLKRVYRMAYTRRLNYGIKKWPEPGFTSQSFGMITLEDLLDFAEFTLATRKITGNAAIEELAQIIADAKAPDAEVLRRVMMRDLECGASISIANKVWKGLIPEQQQMLASSYDEALIKKNIKWPAFAQLKADGARCFAEVRNDGVTFLTRGGNEYQGLHLLAAELMAMTEEARQRHPNGVMIDGELVYHTPKVEPKASNDLFSMFDEELPELSKAKEFQTVADRSTSNGLANKALQGTITPSEAAGMVLQAWDYVPLDVVYSEGKIKGDKYDVRFTALELMVAHNVVLHGTTRVEAIENQWVNNLEEAKVVYKKYVDQGLEGIILKNMDSYWENRRSKNLIKFKEVIDIALEVVGYYEHSKDPNKLGGVELVSRCRRITSDCGSGFKDTTHKKDKSGKKVLIPLEDRPDLDRELLMKQAREGKLIGRIADCECNGWVHSKGRTDTVGIFLPIIKGWRFDKTEADTFEDVFGDWSQTGL
>ID:AIT74291.1 |[Enterobacteria phage RB10]||_Enterobacteria_phage_RB10_.gbk|DNA ligase|1464|KM606999(168401):122891-124354:-1 ^^ Enterobacteria phage RB10, complete genome.|neighbours:ID:AIT74290.1(-1),ID:AIT74292.1(-1)|neighbour_genes:hypothetical protein,hypothetical protein|
MILKILNEIASIGSTKQKQAILEKNKDNELLKRVYRLTYSRGLQYYIKKWPKPGIATQSFGMLTLTDMLDFIEFTLATRKLTGNAAIEELTGYITDGKKDDVEVLRRVMMRDLECGASVSIANKVWPGLIPEQPQMLASSYDEKGINKNIKFPAFAQLKADGARCFAEVRGDELDDVRLLSRAGNEYLGLDLLKEELIKMTAEARQIHPEGVLIDGELVYHEQVKKEPEGLDFLFDAYPEISKAKEFAEVAESRTASNGIANKSLKGTISEKEAQCMKFQVWDYVPLVEIYGLPAFRLKYDVRFSKLEQMTSGYDKVILIENQVVNNLDEAKVIYKKYIDQGLEGIILKNIDGLWENARSKNLYKFKEVIDVDLKIVGIYPHRKDPTKAGGFILESECGKIKVNAGSGLKDKAGVKSHELDRTRIMENQNYYIGKILECECNGWLKSDGRTDYVKLFLPIAIRLREDKTKANTFEDVFGDFHEVTGL
>ID:YP_002854533.1 |[Escherichia virus RB14]||_Enterobacteria_phage_RB14_.gbk|30|1464|NC_012638(165429):122898-124361:-1 ^GeneID:7803949^ Enterobacteria phage RB14, complete genome.|neighbours:ID:YP_002854532.1(-1),ID:YP_002854534.1(-1)|neighbour_genes:alt.1,30.1|
MILKILNEIASIGSTKQKQAILEKNKDNELLKRVYRLTYSRGLQYYIKKWPKPGIATQSFGMLTLTDMLDFIEFTLATRKLTGNAAIEELTGYIADGKKDDVEVLRRVMMRDLECGASVSIANKVWPGLIPEQPQMLASSYDEKGISKNIKFPAFAQLKADGARCFAEVRGDELDDVRLLSRAGNEYLGLDLLKEELIKMTAEARQIHPEGVLIDGELVYHEQVEKEPEGLDFLFDAYPEISKAKEFAEVAESRTTSNGIANKSLKGTISEKEAQCMKFQVWDYVPLVEIYGLPAFRLKYDVRFSKLEQMTSGYDKVILIENQVVNNLDEAKVIYKKYIDQGLEGIILKNIDGLWENARSKNLYKFKEVIDVDLKIVGIYPHRKDPTKAGGFILESECGKIKVNAGSGLKDKAGIKSHELDRTRIMENQNYYIGKILECECNGWLKSDGRTDYVKLFLPIAIRLREDKTKANTFEDVFGDFHEVTGL
> |[Tevenvirinae _Enterobacteria_phage_RB16]||_Enterobacteria_phage_RB16.gb|DNA ligase, phage-as..|1524|NC_014467.1(176788):54319-55842:1 ^RAST2:fig|1198136.103.peg.94^ Tevenvirinae _Enterobacteria_phage_RB16|neighbours:(1),(1)|neighbour_genes:hypothetical protein,hypothetical protein|
MILQILNELASTLKTSEKEAILKRNAGNDLLKEIFRITYTKQIMFHIKKFPQVDGKPGTTPLSNAIADLMSDLATRKYTGNAARDRLLDIVSSVNENDREVLRRIINRDLECGAGTTLPNRVWKKLIPEQPQCLATPFSEKALKRIRFPAYSQLKADGARCMSDLLEDKIRKASRAGNEYEGLLNLDKGLKKIREYLGYDVVLDGELIYVPAEKTAVVPSNSVPFSLAGFMGDDDDSVSDLVADVRREATENETQAEAKREEGNGIVNKSLKGTISDEEQRNIVYVVWDIVPYEVYYGDAPSVQPYCDRFSILEGALAGSGVTSVKLIPSILVQNYAEAKKDYNNYRNEGKEGSILKNVDFKWKDSRVADQVKLKNKTPIELRIIDVYEHTKEAHKVGGFVVEDLSGEARTNTGSGLTDTDYRYDEDGINRVYIPLEERGELDREYIMANKDDYIGAIVEMEVDGLQKSKTRKKGEPEFSFFLPIIKKIRRDKTEPDDIHVIFADLF
>ID:AXF42508.1 |[Enterobacteria phage RB18]||_Enterobacteria_phage_RB18_.gbk|DNA ligase|1464|MH553563(166677):124118-125581:-1 ^^ Enterobacteria phage RB18, complete genome.|neighbours:ID:AXF42507.1(-1),ID:AXF42509.1(-1)|neighbour_genes:hypothetical protein,hypothetical protein|
MILKILNEIASIGSTKQKQAILEKNKDNELLKRVYRLTYSRGLQYYIKKWPKPGIATQSFGMLTLTDMLDFIELTLATRKLTGNAAIEELTGYITDGKKDDVEVLRRVMMRDLECGASVSIANKVWPGLIPEQPQMLASSYDEKGINKNIKFPAFAQLKADGARCFAEVRGDELDDVRLLSRAGNEYLGLDLLKEELIKMTAEARQIHPEGVLIDGELVYHEQVKKEPEGLDFLFDAYPEISKAKEFAEVAESRTASNGIANKSLKGTISEKEAQCMKFQVWDYVPLVEIYGLPVFRLKYDVRFSKLEQMTSGYDKVILIENQVVNNLDEAKVIYKKYIDQGLEGIILKNIDGLWENARSKNLYKFKEVIDVDLKIVGIYPHRKDPTKAGGFILESECGKIKVNAGSGLKDKAGVKSHELDRTRIMENQNYYIGKILECECNGWLKSDGRTDYVKLFLPIAIRLREDKTKANTFEDVFGDFHEVTGL
>ID:YP_009102401.1 |[Enterobacteria phage RB27]||_Enterobacteria_phage_RB27_.gbk|DNA ligase|1464|NC_025448(165179):122428-123891:-1 ^GeneID:22113185^ Enterobacteria phage RB27, complete genome.|neighbours:ID:YP_009102400.1(-1),ID:YP_009102402.1(-1)|neighbour_genes:hypothetical protein,hypothetical protein|
MILKILNEIASIGSTKQKQAILEKNKDNELLKRVYRLTYSRGLQYYIKKWPKPGIATQSFGMLTLTDMLDFIEFTLATRKLTGNAAIEELTGYITDGKKDDVEVLRRVMMRDLECGASVSIANKVWPGLIPEQPQMLASSYDEKGINKNIKFPAFAQLKADGARCFAEVRGDELDDVRLLSRAGNEYLGLDLLKEELIKMTAEARQIHPEGVLIDGELVYHEQVEKEPEGLDFLFDAYPEISKAKEFAEVAESRTASNGIANKSLKGTISEKEAQCMKFQVWDYVPLVEIYGLPAFRLKYDVRFSKLEQMTSGYDKVILIENQVVNNLDEAKVIYKKYIDQGLEGIILKNTDGLWENARSKNLYKFKEVIDVDLKIVGIYPHRKDPTKAGGFILESECGKIKVNAGSGLKDKAGVKSHELDRTRIMENQNYYIGKILECECNGWLKSDGRTDYVKLFLPIAIRLREDKTKANTFEDVFGDFHEVTGL
>ID:AIT74836.1 |[Enterobacteria phage RB33]||_Enterobacteria_phage_RB33_.gbk|DNA ligase|1461|KM607001(166007):123830-125290:-1 ^^ Enterobacteria phage RB33, complete genome.|neighbours:ID:AIT74835.1(-1),ID:AIT74837.1(-1)|neighbour_genes:hypothetical protein,hypothetical protein|
MILKILNEIASIGSTKQKQAILEKNKDNELLKRVYRLTYSRGLQYYIKKWPKPGIATQSFGMLTLTDMLDFIEFTLATRKLTGNAAIEELTGYITDGKKDDVEVLRRVMMRDLECGASVSIANKVWPGLIPEQPQMLASSYDEKGINKNIKFPAFAQLKADGARCFAEVRGDELDDVRLLSRAGNEYLGLDLLKEELIKMTAEARQIHPEGVLIDGELVYHEQVKKESEGLDFLFDTPEISKAKDFTEVAESRTASNGIANKSLKGTISEKEAQCMKFQVWDYVPLVEVYGLPAFRLKYDVRFSKLEQMTSGYDKVILIENQVVNNLDEAKVIYKKYIDQGLEGIILKNTDGLWENARSKNLYKFKEVIDVDLKIVGIYPHRKDPTKAGGFILESECGKIKVNAGSGLKDKAGVKSHELDRTRIMENQNYYIGKILECECNGWLKSDGRTDYVKLFLPIAIRLREDKTKANTFEDVFGDFHEVTGL
>ID:YP_009098583.1 |[Escherichia phage RB3]||_Enterobacteria_phage_RB3_.gbk|DNA ligase|1464|NC_025419(168402):122892-124355:-1 ^GeneID:22113947^ Enterobacteria phage RB3, complete genome.|neighbours:ID:YP_009098582.1(-1),ID:YP_009098584.1(-1)|neighbour_genes:hypothetical protein,hypothetical protein|
MILKILNEIASIGSTKQKQAILEKNKDNELLKRVYRLTYSRGLQYYIKKWPKPGIATQSFGMLTLTDMLDFIEFTLATRKLTGNAAIEELTGYITDGKKDDVEVLRRVMMRDLECGASVSIANKVWPGLIPEQPQMLASSYDEKGINKNIKFPAFAQLKADGARCFAEVRGDELDDVRLLSRAGNEYLGLDLLKEELIKMTAEARQIHPEGVLIDGELVYHEQVKKEPEGLDFLFDAYPEISKAKEFAEVAESRTASNGIANKSLKGTISEKEAQCMKFQVWDYVPLVEIYGLPAFRLKYDVRFSKLEQMTSGYDKVILIENQVVNNLDEAKVIYKKYIDQGLEGIILKNIDGLWENARSKNLYKFKEVIDVDLKIVGIYPHRKDPTKAGGFILESECGKIKVNAGSGLKDKAGVKSHELDRTRIMENQNYYIGKILECECNGWLKSDGRTDYVKLFLPIAIRLREDKTKANTFEDVFGDFHEVTGL
> |[Tevenvirinae _Enterobacteria_phage_RB43]||_Enterobacteria_phage_RB43.gb|DNA ligase, phage-as..|1524|NC_007023.1(180500):56159-57682:1 ^RAST2:fig|1198136.102.peg.108^ Tevenvirinae _Enterobacteria_phage_RB43|neighbours:(1),(1)|neighbour_genes:hypothetical protein,hypothetical protein|
MILSILNELASTLKTSEKEAILKRNANNLLLKEIFRITYTKQIMFYVRKFPQVDGKPGTTPLSNAIADLMSDLASRKYTGNAARDRLMDIVSSVNENDREVLRRIINRDLECGAGTTLPNRVWKKLIPEQPQCLATPFSEKALKRIRFPAYSQLKADGARCMSDLLEDQIRKATRAGNEYTGLVDLDKDLKKIREYLGYDVVLDGELIYVPTEKAVIEPASGIPFSLAGFMDDDDDDISGLVADVRRETTENETLEEAKREEGNGIVNKSLKGTISDEEQRNIVYVVWDIIPYEVYYGDAPSVQPYCDRLSILDGALAGSGVSCVKLIPSRVVYNIAEAKLDYNNYRNDGKEGSILKNTDFVWKDSRVADQVKLKNKTPIELRIIDVYAHTKEPHKVGGFVVEDLSGEARTNTGSGLTDTDYRYDEDGITRVYIPLEERGELDREYIMANKDDYIGAIVEMEVDGLQKSKTRKKGEPEYSFFLPIIKKIRRDKTEPDDIHVIFADLF
>ID:NP_891784.1 |[Enterobacteria phage RB49]||_Enterobacteria_phage_RB49_.gbk|30|1497|NC_005066(164018):124126-125622:-1 ^GeneID:1725345^ Enterobacteria phage RB49, complete genome.|neighbours:ID:NP_891783.1(-1),ID:NP_891785.1(-1)|neighbour_genes:hypothetical protein,30.3|
MSILNIINQLAATDKTSLKEKILKESASNETLKECFYLAYCKQVTFGVKKYDKPSRYSSVLSLSGALQVFKNKLATRQVTGNAALQLVTDTLTCLSEDDAKVAMMVLNRDLECGCSATTANKVWKKLIPQQPCHLASSCSDKTIANIKYPAYAQLKSDGARGMADIDGETLAIYTRSGNTYQGLDDLFAVLERLRGRGIVLDGELVYMPTLSQTPAQNFVESVYDGTLSWIFEEEEMPLTPVAEAVKESVVADRQTGNGILNKSLKGTIPKEEAQCIVYTVWDVIDRDVYYGNEKATKQYKDRFEELKQIVEELNDPRVQIIENTVVNNIDEAREVYHRYVNMGLEGIILKNLHGVFEDRRSKDQVKFKEVIDFDAEIVDVYPHSKDPNKVGGFTVRSACGRMMTNTGSGLTDTTTEKGDDGTERVIPFDRRNELDREMLWTDRHNLIGKVIEMTCNGYIRSKSRKEDEPEFSLFLPIIKRIRYDKTTANTVKEVFDV
>ID:ACP31117.1 |[Enterobacteria phage RB51]||_Enterobacteria_phage_RB51_.gbk|30|1464|FJ839693(168394):125736-127199:-1 ^^ Enterobacteria phage RB51, complete genome.|neighbours:ID:ACP31116.1(-1),ID:ACP31118.1(-1)|neighbour_genes:alt.1,30.1|
MILKILNEIASIGSTKQKQAILEKNKDNELLKRVYRLTYSRGLQYYIKKWPKPGIATQSFGMLTLTDMLDFIEFTLATRKLTGNAAIEELTGYIADGKKDDVEVLRRVMMRDLECGASVSIANKVWPGLIPEQPQMLASSYDEKGINKNIKFPAFAQLKADGARCFAEVRGDELDDVRLLSRAGNEYLGLDLLKEELIKMTAEARQIHPEGVLIDGELVYHEQVEKEPEGLDFLFDAYPEISKAKEFAEVAESRTTSNGIANKSLKGTISEKEAQCMKFQVWDYVPLVEIYGLPAFRLKYDVRFSKLEQMTSGYDKVILIENQVVNNLDEAKVIYKKYIDQGLEGIILKNIDGLWENARSKNLYKFKEVIDVDLKIVGIYPHRKDPTKAGGFILESECGKIKVNAGSGLKDKAGVKSHELDRTRIMENQNYYIGKILECECNGWLKSDGRTDYVKLFLPIAIRLREDKTKANTFEDVFGDFHEVTGL
>ID:AIT75110.1 |[Enterobacteria phage RB55]||_Enterobacteria_phage_RB55_.gbk|DNA ligase|1464|KM607002(168896):125727-127190:-1 ^^ Enterobacteria phage RB55, complete genome.|neighbours:ID:AIT75109.1(-1),ID:AIT75111.1(-1)|neighbour_genes:hypothetical protein,hypothetical protein|
MILKILNEIASIGSTKQKQAILEKNKDNELLKRVYRLTYSRGLQYYIKKWPKPGIATQSFGMLTLTDMLDFIEFTLATRKLTGNAAIEELTGYITDGKKDDVEVLRRVMMRDLECGASVSIANKVWPGLIPEQPQMLASSYDEKGINKNIKFPAFAQLKADGARCFAEVRGDELDDVRLLSRAGNEYLGLDLLKEELIKMTAEARQIHPEGVLIDGELVYHEQVKKEPEGLDFLFDAYPENSKAKEFAEVAESRTASNGIANKSLKGTISEKEAQCMKFQVWDYVPLVEIYSLPAFRLKYDVRFSKLEQMTSGYDKVILIENQVVNNLDEAKVIYKKYIDQGLEGIILKNIDGLWENARSKNLYKFKEVIDVDLKIVGIYPHRKDPTKAGGFILESECGKIKVNAGSGLKDKAGVKSHELDRTRIMENQNYYIGKILECECNGWLKSDGRTDYVKLFLPIAIRLREDKTKANTFEDVFGDFHEVTGL
>ID:AIT75384.1 |[Enterobacteria phage RB59]||_Enterobacteria_phage_RB59_.gbk|DNA ligase|1464|KM607003(168966):125741-127204:-1 ^^ Enterobacteria phage RB59, complete genome.|neighbours:ID:AIT75383.1(-1),ID:AIT75385.1(-1)|neighbour_genes:hypothetical protein,hypothetical protein|
MILKILNEIASIGSTKQKQAILEKNKDNELLKRVYRLTYSRGLQYYIKKWPKPGIATQSFGMLTLTDMLDFIEFTLATRKLTGNAAIEELTGYITDGKKDDVEVLRRVMMRDLECGASVSIANKVWPGLIPEQPQMLASSYDEKGINKNIKFPAFAQLKADGARCFAEVRGDELDDVRLLSRAGNEYLGLDLLKEELIKMTAEARQIHPEGVLIDGELVYHEQVKKEPEGLDFLFDAYPENSKAKEFAEVAESRTASNGIANKSLKGTISEKEAQCMKFQVWDYVPLVEIYSLPAFRLKYDVRFSKLEQMTSGYDKVILIENQVVNNLDEAKVIYKKYIDQGLEGIILKNIDGLWENARSKNLYKFKEVIDVDLKIVGIYPHRKDPTKAGGFILESECGKIKVNAGSGLKDKAGVKSHELDRTRIMENQNYYIGKILECECNGWLKSDGRTDYVKLFLPIAIRLREDKTKANTFEDVFGDFHEVTGL
>ID:AIT73204.1 |[Enterobacteria phage RB5]||_Enterobacteria_phage_RB5_.gbk|DNA ligase|1464|KM606995(168394):122884-124347:-1 ^^ Enterobacteria phage RB5, complete genome.|neighbours:ID:AIT73203.1(-1),ID:AIT73205.1(-1)|neighbour_genes:hypothetical protein,hypothetical protein|
MILKILNEIASIGSTKQKQAILEKNKDNELLKRVYRLTYSRGLQYYIKKWPKPGIATQSFGMLTLTDMLDFIEFTLATRKLTGNAAIEELTGYITDGKKDDVEVLRRVMMRDLECGASVSIANKVWPGLIPEQPQMLASSYDEKGINKNIKFPAFAQLKADGARCFAEVRGDELDDVRLLSRAGNEYLGLDLLKEELIKMTAEARQIHPEGVLIDGELVYHEQVKKEPEGLDFLFDAYPEISKAKEFAEVAESRTASNGIANKSLKGTISEKEAQCMKFQVWDYVPLVEIYGLPAFRLKYDVRFSKLEQMTSGYDKVILIENQVVNNLDEAKVIYKKYIDQGLEGIILKNIDGLWENARSKNLYKFKEVIDVDLKIVGIYPHRKDPTKAGGFILESECGKIKVNAGSGLKDKAGVKSHELDRTRIMENQNYYIGKILECECNGWLKSDGRTDYVKLFLPIAIRLREDKTKANTFEDVFGDFHEVTGL
>ID:AIT75659.1 |[Enterobacteria phage RB68]||_Enterobacteria_phage_RB68_.gbk|DNA ligase|1464|KM607004(168401):125743-127206:-1 ^^ Enterobacteria phage RB68, complete genome.|neighbours:ID:AIT75658.1(-1),ID:AIT75660.1(-1)|neighbour_genes:hypothetical protein,hypothetical protein|
MILKILNEIASIGSTKQKQAILEKNKDNELLKRVYRLTYSRGLQYYIKKWPKPGIATQSFGMLTLTDMLDFIEFTLATRKLTGNAAIEELTGYIADGKKDDVEVLRRVMMRDLECGASVSIANKVWPGLIPEQPQMLASSYDEKGINKNIKFPAFAQLKADGARCFAEVRGDELDDVRLLSRAGNEYLGLDLLKEELIKMTAEARQIHPEGVLIDGELVYHEQVEKEPEGLDFLFDAYPEISKAKEFAEVAESRTTSNGIANKSLKGTISEKEAQCMKFQVWDYVPLVEIYGLPAFRLKYDVRFSKLEQMTSGYDKVILIENQVVNNLDEAKVIYKKYIDQGLEGIILKNIDGLWENARSKNLYKFKEVIDVDLKIVGIYPHRKDPTKAGGFILESECGKIKVNAGSGLKDKAGVKSHELDRTRIMENQNYYIGKILECECNGWLKSDGRTDYVKLFLPIAIRLREDKTKANTFEDVFGDFHEVTGL
>ID:NP_861902.1 |[Enterobacteria phage RB69]||_Enterobacteria_phage_RB69_.gbk|30|1494|NC_004928(167560):127640-129133:-1 ^GeneID:1494328^ Enterobacteria phage RB69, complete genome.|neighbours:ID:NP_861901.1(-1),ID:NP_861903.1(-1)|neighbour_genes:alt.1,gp30.1 conserved hyp..|
MILDILNQIAAIGSTKTKQEILKKNKDNKLLERVYRLTYARGIQYYIKKWPGPGERSQAYGLLELDDMLDFIEFTLATRKLTGNAAIKELMGYIADGKPDDVEVLRRVMMRDLEVGASVSIANKVWPGLIQLQPQMLASAYDEKLITKNIKWPAFAQLKADGARCFAEVRDDGVQFFSRAGNEYHGLTLLADELMEMTKEARERHPNGVLIDGELVYHSFDIKKAVSSGNDLSFLFGDNEESEEVQVADRSTSNGLANKSLQGTISPKEAEGMVLQAWDYVPLDEVYSDGKIKGQKYDVRFAALENMAEGFKRIEPIENQLVRNLDEAKVVYKKYVDQGLEGIILKNRDSYWENKRSKNLIKFKEVIDIALEVVGYYEHSKDPNKLGGVELVSRCRRITTDCGSGFKDTTHKTVDGVKVLIPLDERHDLDRERLMSEAREGKLIGRIADCECNGWVHSKGREGTVGIFLPIIKGFRFDKTEADSFEDVFGSWDQTGV
>ID:AIT73475.1 |[Enterobacteria phage RB6]||_Enterobacteria_phage_RB6_.gbk|DNA ligase|1464|KM606996(168394):122884-124347:-1 ^^ Enterobacteria phage RB6, complete genome.|neighbours:ID:AIT73474.1(-1),ID:AIT73476.1(-1)|neighbour_genes:hypothetical protein,hypothetical protein|
MILKILNEIASIGSTKQKQAILEKNKDNELLKRVYRLTYSRGLQYYIKKWPKPGIATQSFGMLTLTDMLDFIEFTLATRKLTGNAAIEELTGYITDGKKDDVEVLRRVMMRDLECGASVSIANKVWPGLIPEQPQMLASSYDEKGINKNIKFPAFAQLKADGARCFAEVRGDELDDVRLLSRAGNEYLGLDLLKEELIKMTAEARQIHPEGVLIDGELVYHEQVKKEPEGLDFLFDAYPEISKAKEFAEVAESRTASNGIANKSLKGTISEKEAQCMKFQVWDYVPLVEIYGLPAFRLKYDVRFSKLEQMTSGYDKVILIENQVVNNLDEAKVIYKKYIDQGLEGIILKNIDGLWENARSKNLYKFKEVIDVDLKIVGIYPHRKDPTKAGGFILESECGKIKVNAGSGLKDKAGVKSHELDRTRIMENQNYYIGKILECECNGWLKSDGRTDYVKLFLPIAIRLREDKTKANTFEDVFGDFHEVTGL
>ID:AIT73746.1 |[Enterobacteria phage RB7]||_Enterobacteria_phage_RB7_.gbk|DNA ligase|1464|KM606997(168395):122885-124348:-1 ^^ Enterobacteria phage RB7, complete genome.|neighbours:ID:AIT73745.1(-1),ID:AIT73747.1(-1)|neighbour_genes:hypothetical protein,hypothetical protein|
MILKILNEIASIGSTKQKQAILEKNKDNELLKRVYRLTYSRGLQYYIKKWPKPGIATQSFGMLTLTDMLDFIEFTLATRKLTGNAAIEELTGYITDGKKDDVEVLRRVMMRDLECGASVSIANKVWPGLIPEQPQMLASSYDEKGINKNIKFPAFAQLKADGARCFAEVRGDELDDVRLLSRAGNEYLGLDLLKEELIKMTAEARQIHPEGVLIDGELVYHEQVKKEPEGLDFLFDAYPEISKAKEFAEVAESRTASNGIANKSLKGTISEKEAQCMKFQVWDYVPLVEIYGLPAFRLKYDVRFSKLEQMTSGYDKVILIENQVVNNLDEAKVIYKKYIDQGLEGIILKNIDGLWENARSKNLYKFKEVIDVDLKIVGIYPHRKDPTKAGGFILESECGKIKVNAGSGLKDKAGVKSHELDRTRIMENQNYYIGKILECECNGWLKSDGRTDYVKLFLPIAIRLREDKTKANTFEDVFGDFHEVTGL
>ID:AIT74018.1 |[Enterobacteria phage RB9]||_Enterobacteria_phage_RB9.gbk|DNA ligase|1464|KM606998(168395):122885-124348:-1 ^^ Enterobacteria phage RB9, complete genome.|neighbours:ID:AIT74017.1(-1),ID:AIT74019.1(-1)|neighbour_genes:hypothetical protein,hypothetical protein|
MILKILNEIASIGSTKQKQAILEKNKDNELLKRVYRLTYSRGLQYYIKKWPKPGIATQSFGMLTLTDMLDFIEFTLATRKLTGNAAIEELTGYITDGKKDDVEVLRRVMMRDLECGASVSIANKVWPGLIPEQPQMLASSYDEKGINKNIKFPAFAQLKADGARCFAEVRGDELDDVRLLSRAGNEYLGLDLLKEELIKMTAEARQIHPEGVLIDGELVYHEQVKKEPEGLDFLFDAYPEISKAKEFAEVAESRTASNGIANKSLKGTISEKEAQCMKFQVWDYVPLVEIYGLPAFRLKYDVRFSKLEQMTSGYDKVILIENQVVNNLDEAKVIYKKYIDQGLEGIILKNIDGLWENARSKNLYKFKEVIDVDLKIVGIYPHRKDPTKAGGFILESECGKIKVNAGSGLKDKAGVKSHELDRTRIMENQNYYIGKILECECNGWLKSDGRTDYVKLFLPIAIRLREDKTKANTFEDVFGDFHEVTGL
>ID:ADJ39923.1 |[Enterobacteria phage T4T]||_Enterobacteria_phage_T4T_.gbk|30|1464|HM137666(168920):125762-127225:-1 ^^ Enterobacteria phage T4T, complete genome.|neighbours:ID:ADJ39922.1(-1),ID:ADJ39924.1(-1)|neighbour_genes:alt.1,30.1|
MILKILNEIASIGSTKQKQAILEKNKDNELLKRVYRLTYSRGLQYYIKKWPKPGIATQSFGMLTLTDMLDFIEFTLATRKLTGNAAIEELTGYITDGKKDDVEVLRRVMMRDLECGASVSIANKVWPGLIPEQPQMLASSYDEKGINKNIKFPAFAQLKADGARCFAEVRGDELDDVRLLSRAGNEYLGLDLLKEELIKMTAEARQIHPEGVLIDGELVYHEQVKKEPEGLDFLFDAYPENSKAKEFAEVAESRTASNGIANKSLKGTISEKEAQCMKFQVWDYVPLVEIYSLPAFRLKYDVRFSKLEQMTSGYDKVILIENQVVNNLDEAKVIYKKYIDQGLEGIILKNIDGLWENARSKNLYKFKEVIDVDLKIVGIYPHRKDPTKAGGFILESECGKIKVNAGSGLKDKAGVKSHELDRTRIMENQNYYIGKILECECNGWLKSDGRTDYVKLFLPIAIRLREDKTKANTFEDVFGDFHEVTGL
>ID:NP_049813.1 |[Escherichia virus T4]||_Enterobacteria_phage_T4_.gbk|30|1464|NC_000866(168903):125745-127208:-1 ^GeneID:1258680^ Enterobacteria phage T4, complete genome.|neighbours:ID:NP_049812.1(-1),ID:NP_049814.1(-1)|neighbour_genes:alt.1,30.1|
MILKILNEIASIGSTKQKQAILEKNKDNELLKRVYRLTYSRGLQYYIKKWPKPGIATQSFGMLTLTDMLDFIEFTLATRKLTGNAAIEELTGYITDGKKDDVEVLRRVMMRDLECGASVSIANKVWPGLIPEQPQMLASSYDEKGINKNIKFPAFAQLKADGARCFAEVRGDELDDVRLLSRAGNEYLGLDLLKEELIKMTAEARQIHPEGVLIDGELVYHEQVKKEPEGLDFLFDAYPENSKAKEFAEVAESRTASNGIANKSLKGTISEKEAQCMKFQVWDYVPLVEIYSLPAFRLKYDVRFSKLEQMTSGYDKVILIENQVVNNLDEAKVIYKKYIDQGLEGIILKNIDGLWENARSKNLYKFKEVIDVDLKIVGIYPHRKDPTKAGGFILESECGKIKVNAGSGLKDKAGVKSHELDRTRIMENQNYYIGKILECECNGWLKSDGRTDYVKLFLPIAIRLREDKTKANTFEDVFGDFHEVTGL
> |[Tevenvirinae _Enterobacteria_phage_T4_strain_wild]||_Enterobacteria_phage_T4_strain_wild.gb|DNA ligase, phage-as..|1464|KJ477684.1(168922):125764-127227:-1 ^RAST2:fig|1198136.58.peg.214^ Tevenvirinae _Enterobacteria_phage_T4_strain_wild|neighbours:(-1),(-1)|neighbour_genes:Phage protein,Phage protein|
MILKILNEIASIGSTKQKQAILEKNKDNELLKRVYRLTYSRGLQYYIKKWPKPGIATQSFGMLTLTDMLDFIEFTLATRKLTGNAAIEELTGYITDGKKDDVEVLRRVMMRDLECGASVSIANKVWPGLIPEQPQMLASSYDEKGINKNIKFPAFAQLKADGARCFAEVRGDELDDVRLLSRAGNEYLGLDLLKEELIKMTAEARQIHPEGVLIDGELVYHEQVKKEPEGLDFLFDAYPENSKAKEFAEVAESRTASNGIANKSLKGTISEKEAQCMKFQVWDYVPLVEIYSLPAFRLKYDVRFSKLEQMTSGYDKVILIENQVVNNLDEAKVIYKKYIDQGLEGIILKNIDGLWENARSKNLYKFKEVIDVDLKIVGIYPHRKDPTKAGGFILESECGKIKVNAGSGLKDKAGVKSHELDRTRIMENQNYYIGKILECECNGWLKSDGRTDYVKLFLPIAIRLREDKTKANTFEDVFGDFHEVTGL
> |[Tevenvirinae _Enterobacteria_phage_T6]||_Enterobacteria_phage_T6.gb|DNA ligase, phage-as..|1464|MH550421.1(168706):124693-126156:-1 ^RAST2:fig|1198136.104.peg.203^ Tevenvirinae _Enterobacteria_phage_T6|neighbours:(-1),(-1)|neighbour_genes:Phage protein,Phage protein|
MILKILNEIASIGSTKQKQAILEKNKDNELLKRVYRLTYSRGLQYYIKKWPKPGIATQSFGMLTLTDMLDFIEFTLATRKLTGNAAIEELTGYITDGKKDDVEVLRRVMMRDLECGASVSIANKVWPGLIPEQPQMLASSYDEKGINKNIKFPAFAQLKADGARCFAEVRGDELDDVRLLSRAGNEYLGLDLLKEELIKMTAEARQIHPEGVLIDGELVYHEQVKKEPEGLDFLFDAHPENSKVKDFTEVAESRTASNGIANKSLKGTISEKEAQCMKFQVWDYVPLVEVYGLPAFRLKYDVRFSKLEQMTSGYDKVILIENQVVNNLDEAKVIYKKYIDQGLEGIILKNIDGLWENARSKNLYKFKEVIDVDLKIVGIYPHRKDPTKAGGFILESECGKIKVNAGSGLKDKAGVKSHELDRTRIMENQNYYIGKILECECNGWLKSDGRTDYVKLFLPIAIRLREDKTKANTFEDVFGDFHEVTGL
>ID:YP_004063895.1 |[Escherichia phage vB_EcoM_VR7]||_Enterobacteria_phage_vB_EcoM-VR7_.gbk|30|1533|NC_014792(169285):124278-125810:-1 ^GeneID:10021439^ Enterobacteria phage vB_EcoM-VR7, complete genome.|neighbours:ID:YP_004063894.1(-1),ID:YP_004063896.1(-1)|neighbour_genes:alt,30.1|
MILDILNEIAATDSTKEKQAILESYSENETLKRVYRLTYSKGIQFYIKKWPKPGTTTQSFGMLNISDMLDFIEFTLAPRKLTGNAAIEELSGYIADGKKDDVEVLRRVMMRDLECGASVSIANKVWKGLIPEQPQMLASSYDEAGIAKNIKFPAFAQLKADGARCFAEVRGDELDDVRLLSRAGNEYLKLDLLKKELIEATREARERHPEGVLIDGELVYHEQKTVVQDDGLAFLFDDTEQAETQIESAESRTKSNGLANKSLKGTITAVEAAGMKFQVWDYVPLIEVYSDVKILNPLKYDVRFAVLEKMIADNVVLHGYDRMILIENHVVNNLEEAKAIYKKYIALKLEGIILKNTAAPWENKRSKNMYKFKEVIDIALEIIGFYEHEKDPNKIGGVVLQSSCGKIVTNCGSGFKDTTQVKDPKTKKWAIIPIDERHEMDREALMIKARKGELVGMIADCECNGWLTSETRKDNTVKLFLPIIKGFRFDKDKADTFEEVFGDWSQTGLK
>ID:YP_006986754.1 |[Escherichia phage vB_EcoM_ACG-C40]||_Enterobacteria_phage_vB_EcoM_ACG-C40_.gbk|DNA ligase|1464|NC_019399(167396):123368-124831:-1 ^GeneID:13998027^ Enterobacteria phage vB_EcoM_ACG-C40, complete genome.|neighbours:ID:YP_006986753.1(-1),ID:YP_006986755.1(-1)|neighbour_genes:hypothetical protein,hypothetical protein|
MILKILNEIASIGSTKQKQAILEKNKDNELLKRVYRLTYSRGLQYYIKKWPKPGIATQSFGMLTLTDMLDFIEFTLATRKLTGNAAIEELTGYITDGKKDDVEVLRRVMMRDLECGASVSIANKVWPGLIPEQPQMLASSYDEKGINKNIKFPAFAQLKADGARCFAEVRGDELDDVRLLSRAGNEYLGLDLLKEELIKMTAEARQIHPEGVLIDGELVYHEQVKKEPEGLDFLFDAYPEISKAKEFAEVAESRTASNGIANKSLKGTISEKEAQCMKFQVWDYVPLVEIYGLPAFRLKYDVRFSKLEQMTSGCDKVILIENQVVNNLDEAKVIYKKYIDQGLEGIILKNVDGLWENARSKNLYKFKEVIDVDLKIVGIYPHRKDPTKAGGFILESECGKIKVNAGSGLKDKAGVKSHELDRTRIMENQNYYIGKILECECNGWLKSDGRTDYVKLFLPIAIRLREDKTKANTFEDVFGDFHEVTGL
>ID:AWD91483.1 |[Enterobacteria phage vB_EcoM_IME339]||_Enterobacteria_phage_vB_EcoM_IME339_.gbk|DNA ligase|1464|MH051915(164366):43814-45277:1 ^^ Enterobacteria phage vB_EcoM_IME339, complete genome.|neighbours:ID:AWD91482.1(1),ID:AWD91484.1(1)|neighbour_genes:hypothetical protein,hypothetical protein|
MILKILNEIASIGSTKQKQAILEKNKDNELLKRVYRLTYSRGLQYYIKKWPKPGIATQSFGMLTITDMLDFIEFTLATRKLTGNAAIEELTGYITDGKKDDVEVLRRVMMRDLECGASVSIANKVWPGLIPEQPQMLASSYDEKGINKNIKFPAFAQLKADGARCFAEVRGDELDDVRLLSRAGNEYLGLDLLKEELIKMTAEARQIHPEGVLIDGELVYHEQVKKEPEGLDFLFDAYPEISKAKEFAEVAESRTASNGIANKSLKGTISEKEAQCMKFQVWDYVPLVEIYGLPAFRLKYDVRFSKLEQMTSGYDKVILIENQVVNNLDEAKVIYKKYIDQGLEGIILKNTDGLWENARSKNLYKFKEVIDVDLKIVGIYPHRKDPTKAGGFILESECGKIKVNAGSGLKDKAGVKSHELDRTRIMENQNYYIGKILECECNGWLKSDGRTDYVKLFLPIAIRLREDKTKANTFEDVFGDFHEVTGL
>ID:AWD91739.1 |[Enterobacteria phage vB_EcoM_IME340]||_Enterobacteria_phage_vB_EcoM_IME340_.gbk|DNA ligase|1461|MH051916(165549):43881-45341:1 ^^ Enterobacteria phage vB_EcoM_IME340, complete genome.|neighbours:ID:AWD91738.1(1),ID:AWD91740.1(1)|neighbour_genes:hypothetical protein,hypothetical protein|
MILKILNEIASIGSTKQKQAILEKNKDNELLKRVYRLTYSRGLQYYIKKWPKPGIATQSFGMLTITDMLDFIEFTLATRKLTGNAAIEELTGYITDGKKDDVEVLRRVMMRDLECGASVSIANKVWPGLIPEQPQMLASSYDEKGISKNIKFPAFAQLKADGARCFAEVRGDELDDVRLLSRAGNEYLGLDLLKEELIKMTAEARQIHPEGVLIDGELVYHEQVEKEPEGLDFLFDAPEISKAKEVAEVAESRTASNGIANKSLKGTISEKEAKCMKFQVWDYVPLVEIYGLPAFRLKYDVRFSKLEQMTSGYDKVILIENQVVNNLDEAKVIYKKYIDQGLEGIILKNTDGLWENARSKNLYKFKEVIDVDLKIVGIYPHRKDPTKAGGFILESECGKIKVNAGSGLKDKAGVKSHELDRTRIMENQNYYIGKILECECNGWLKSDGRTDYVKLFLPIAIRLREDKTKANTFEDVFGDFHEVTGL
>ID:YP_009207388.1 |[Escherichia phage vB_EcoM_VR20]||_Enterobacteria_phage_vB_EcoM_VR20.gbk|DNA ligase|1533|NC_028894(170336):124357-125889:-1 ^GeneID:26633887^ Enterobacteria phage vB_EcoM_VR20, complete genome.|neighbours:ID:YP_009207387.1(-1),ID:YP_009207389.1(-1)|neighbour_genes:alt,hypothetical protein|
MILDILNEIAATDSTKEKQAILESYSDNETLKRVYRLTYSKGIQFYIKKWPKPGTTTQSFGMLNIDDMLDFIEFTLASRKLTGNAAIEELSGYIADGKKADVEVLRRVMMRDLECGASVSIANKVWKGLIPEQPQMLASSYDEAGIAKNIKFPAFAQLKADGARCFAEVRGDELDDVRLLSRAGNEYLKLDLLKKELIEATREARERHPEGVLIDGELVYHEQKVAPQNDGLGFLFDDSNEIAPAQETAESRTFSNGLANKSLKGTISATEAACMKFQVWDYVPLIEVYSDVKILNPLKYDVRFAVLEKMIADNVVLHGFDRMILIENHVVNNLDEAKVIYKKYVDEGLEGIILKNMASIWENKRSKNLYKFKEVIDIAMEIIGYYEHDKDPNKIGGVVLRSSCGKITNNCGSGFKDTTQVKDKKTKKWVTIPIEERHEMDREALMVKARKGELVGMIADCECNGWLTSETRKDNTVALFLPIIKGFRFDKDHADTFEDVFGDWSKTGLK
>ID:YP_009209956.1 |[Escherichia phage vB_EcoM_VR25]||_Enterobacteria_phage_vB_EcoM_VR25_.gbk|DNA ligase|1533|NC_028925(170822):126020-127552:-1 ^GeneID:26636376^ Enterobacteria phage vB_EcoM_VR25, complete genome.|neighbours:ID:YP_009209955.1(-1),ID:YP_009209957.1(-1)|neighbour_genes:alt,hypothetical protein|
MILDILNEIAATDSTKEKQAILESYSENETLKRVYRLTYSKGIQFYIKKWPKPGTTTQSFGMLNIDDMLDFIEFTLAPRKLTGNAAIEELSGYIADGKKDDVEVLRRVMMRDLECGASVSIANKVWKGLIPEQPQMLASSYDEAGIAKNIKFPAFAQLKADGARCFAEVRGDELDDVRLLSRAGNEYLKLDLLKKELIEATREARERHPEGVLIDGELVYHEQKVAPQNDGLGFLFGDTEQAETQIESAESRTKSNGLANKSLKGTITAVEAAGMKFQVWDYVPLIEVYSDVKILNPLKYDVRFAVLEKMIADNVVLHGYDRMILIENHVVNNLEEAKAIYKKYIALKLEGIILKNTAAPWENKRSKNMYKFKEVIDIALEIIGFYEHEKDPNKIGGVVLQSSCGKIVTNCGSGFKDTTQVKDPKTKKWTIIPIDERHEMDREALMIKARKGELVGMIADCECNGWLTSETRKDNTVKLFLPIIKGFRFDKDKADTFEEVFGDWSQTGLK
>ID:YP_009214049.1 |[Escherichia phage vB_EcoM_VR26]||_Enterobacteria_phage_vB_EcoM_VR26_.gbk|DNA ligase|1533|NC_028957(171541):126346-127878:-1 ^GeneID:26640505^ Enterobacteria phage vB_EcoM_VR26, complete genome.|neighbours:ID:YP_009214048.1(-1),ID:YP_009214050.1(-1)|neighbour_genes:alt,hypothetical protein|
MILDILNEIAATDSTKEKQAILESYSENETLKRVYRLTYSKGIQFYIKKWPKPGTTTQSFGMLNISDMLDFIEFTLAPRKLTGNAAIEELSGYIADGKKADVEVLRRVMMRDLECGASVSIANKVWKGLIPEQPQMLASSYDEAGIAKNIKFPAFAQLKADGARCFAEVRGDELDDVRLLSRAGNEYLKLDLLKKELIEATREARERHPEGVLIDGELVYHEQKVAPQNDGLAFLFGDTEQAETQIESAESRTKSNGLANKSLKGTITATEAAGMKFQVWDYVPLIEVYSDVKILNPLKYDVRFAVLEKMIADNVVLHGYDRMILIENHVVNNLEEAKAIYKKYIALKLEGIILKNTAAPWENKRSKNMYKFKEVIDIALEIIGFYEHEKDPNKIGGVVLQSSCGKIVTNCGSGFKDTTQVKDPKTKKWAIIPIDERHEMDREALMIKARKGELVGMIADCECNGWLTSETRKDNTVKLFLPIIKGFRFDKDRADTFEEVFGDWSQTGLK
>ID:YP_009205894.1 |[Enterobacteria phage vB_EcoM_VR5]||_Enterobacteria_phage_vB_EcoM_VR5.gbk|DNA ligase|1524|NC_028881(170473):126589-128112:-1 ^GeneID:26632507^ Enterobacteria phage vB_EcoM_VR5, complete genome.|neighbours:ID:YP_009205893.1(-1),ID:YP_009205895.1(-1)|neighbour_genes:hypothetical protein,hypothetical protein|
MILDILNEIAAIDSTKAKEAIIAREKDNELLKRVYRMAYTRRLNYGIKKWPEPGFTSQSFGMITLEDLLDFAEFTLATRKITGNAAIEELAQIIADAKGPDAEVLRRVMMRDLECGASISIANKVWKGLIPEQPQMLASSYDEALIKKNIKWPAFAQLKADGARCFAEVRDSGVTFLTRGGNEYQGLNLLAAELMVMTEEARKRHPNGVMIDGELVYHTPKVEPKTSNDLFSMFDEEVPELSKAKEFQTVADRSTSNGLANKALQGTISATEAAGMVLQAWDYVPLDVVYSEGKIKGDKYDVRFTALELMVAHNVVLHGTTRVEAIENQWVNNLAEAKVVYKKYVDQGLEGIILKNMDSYWENRRSKNLIKFKEVIDIALEVVGYYEHSKDPNKLGGVELVSRCRRITSDCGSGFKDTTHKKDKSGKKVLIPLEDRPDLDRELLMKQAREGKLIGRIADCECNGWVHSKGRTDTVGIFLPIIKGWRFDKTEADTFEDVFGDWSQTGL
> |[Tevenvirinae _Erwinia_phage_Cronus]||_Erwinia_phage_Cronus.gb|DNA ligase, phage-as..|1500|MH059636.2(175774):131959-133458:-1 ^RAST2:fig|1198136.105.peg.255^ Tevenvirinae _Erwinia_phage_Cronus|neighbours:(-1),(-1)|neighbour_genes:hypothetical protein,hypothetical protein|
MILDILNKVAATGSSKIKQQIIQDNKDNEVLKRVFKLAYSKRIMFGIKKFPQAGEVSQSFGMLTLEDGLDLLENTLATRKVTGNEAIKTLADFIADMKPADVEVIRRVIDRDLRIGAGSTIANKVWKNLIPAQPQMLANPYSEKNVSHIQFPAYAQLKADGARCFAEIKGDTVNDVKLLTRSGNEYQGLDLLKLELIKATETARAIHPDGILVDGELVWFPVEEQIEPSLDHLFGAEESEDVAEVMADNASRTASNGIMNKSLKGTISSTESQGVKFQVWDFVPLTAYQGYKSAHYQVRFDELRNAVQGLSRVILIENFLVKDINEARVIYAKYIEMGLEGIILKNINGIWEDKRSKNQVKFKEVISFDLECVDTYVHKKDPNKLGGVYLRSKCGRIRVKAGSGFKDTTHVKNDKDEWIRIPFDERDELDREYLWSIRDELIGVIFEGECNNWLTSEGRKEAYVSLFLPIIKKIRRDKTDANTFEEIFGVDFTQATGIK
>ID:YP_009592759.1 |[Escherichia coli O157 typing phage 3]||_Escherichia_coli_O157_typing_phage_3_.gbk|DNA ligase|1494|NC_041863(168733):22877-24370:1 ^GeneID:40068253^ Escherichia coli O157 typing phage 3, complete genome.|neighbours:ID:YP_009592758.1(1),ID:YP_009592760.1(1)|neighbour_genes:hypothetical protein,hypothetical protein|
MILDILNQIAAIGSTKTKQEILKKNKDNKLLERVYRLTYARGIQYYIKKWPGPGERSQAYGLLELDDMLDFIEFTLATRKLTGNAAIKELMGYIADGKPDDVEVLRRVMMRDLEVGASVSIANKVWPGLIQLQPQMLASAYDEKLITKNIKWPAFAQLKADGARCFAEVRDDGVQFFSRAGNEYHGLTLLADELMEMTKEARERHPNGVLIDGELVYHSFDIKKAVSSGNDLSFLFGDNEESEEVQVADRSTSNGLANKSLQGTISPKEAEGMVLQAWDYVPLDEVYSDGKIKGQKYDVRFAALENMAEGFKRIEPIENQLVRNLDEAKVVYKKYVDQGLEGIILKNRDSYWENKRSKNLIKFKEVIDIALEVVGYYEHSKDPNKLGGVELVSRCRRITTDCGSGFKDTTHKTVDGVKVLIPLDERHDLDRERLMAEAREGKLIGRIADCECNGWVHSKGREGTVGIFLPIIKGFRFDKTEADSFEDVFGPWSQTGL
>ID:YP_009593197.1 |[Escherichia coli O157 typing phage 6]||_Escherichia_coli_O157_typing_phage_6_.gbk|DNA ligase|1494|NC_041864(160570):136192-137685:-1 ^GeneID:40068694^ Escherichia coli O157 typing phage 6, complete genome.|neighbours:ID:YP_009593196.1(-1),ID:YP_009593198.1(-1)|neighbour_genes:hypothetical protein,hypothetical protein|
MILDILNQIAAIGSTKTKQEILKKNKDNKLLERVYRLTYARGIQYYIKKWPGPGERSQAYGLLELDDMLDFIEFTLATRKLTGNAAIKELMGYIADGKPDDVEVLRRVMMRDLEVGASVSIANKVWPGLIQLQPQMLASAYDEKLITKNIKWPAFAQLKADGARCFAEVRDDGVQFFSRAGNEYHGLTLLADELMEMTKEARERHPNGVLIDGELVYHSFDIKKAVSSGNDLSFLFGDNEESEEVQVADRSTSNGLANKSLQGTISPKEAEGMVLQAWDYVPLDEVYSDGKIKGQKYDVRFAALENMAEGFKRIEPIENQLVRNLDEAKVVYKKYVDQGLEGIILKNRDSYWENKRSKNLIKFKEVIDIALEVVGYYEHSKDPNKLGGVELVSRCRRITTDCGSGFKDTTHKTVDGVKVLIPLDERHDLDRERLMAEAREGKLIGRIADCECNGWVHSKGREGTVGIFLPIIKGFRFDKTEADSFEDVFGPWSQTGL
>ID:YP_009225056.1 |[Escherichia phage APCEc01]||_Escherichia_phage_APCEc01_.gbk|DNA ligase|1494|NC_029091(168771):57069-58562:1 ^GeneID:26796009^ Escherichia phage APCEc01, complete genome.|neighbours:ID:YP_009225055.1(1),ID:YP_009225057.1(1)|neighbour_genes:hypothetical protein,hypothetical protein|
MILDILNQIAAIGSTKTKQEILKKNKDNKLLERVYRLTYARGIQYYIKKWPGPGERSQAYGLLELDDMLDFIEFTLATRKLTGNAAIKELMGYIADGKPDDVEVLRRVMMRDLEVGASVSIANKVWPGLIQLQPQMLASAYDEKLITKNIKWPAFAQLKADGARCFAEVRDDGVQFFSRAGNEYHGLTLLADELMEMTKEARERHPNGVLIDGELVYHSFDIKKAVSSGNDLSFLFGDNEESEEVQVADRSTSNGLANKSLQGTISPKEAEGMVLQAWDYVPLDEVYSDGKIKGQKYDVRFAALENMAEGFKRIEPIENQLVRNLDEAKVVYKKYVDQGLEGIILKNRDSYWENKRSKNLIKFKEVIDIALEVVGYYEHSKDPNKLGGVELVSRCRRITTDCGSGFKDTTHKTVDGVKVLIPLDERHDLDRERLMTEAREGKLIGRIADCECNGWVHSKGREGTVGIFLPIIKGFRFDKTEADSFEDVFGPWSQTGL
> |[Tevenvirinae _Escherichia_phage_AnYang]||_Escherichia_phage_AnYang.gb|hypothetical protein|1524|MK234886.1(169215):94658-96181:-1 ^RAST2:fig|1198136.106.peg.159^ Tevenvirinae _Escherichia_phage_AnYang|neighbours:(-1),(-1)|neighbour_genes:Phage protein,[Enterobacteria phag..|
MILDILNEIAAIDSTKAKEAIIAREKDNELLKRVYHMAYTRRLNYGIKKWPEPGFTSQSFGMITLEDLLDFAEFTLATRKITGNAAIEELAQIIADAKAPDAEVLRRVMMRDLECGASISIANKVWKGLIPEQPQMLASSYDEDLIKKNIKWPAFAQLKADGARCFAEVRNDGVTFLTRGGNEYQGLNLLAAELMAMTEEARQRHPNGVMIDGELVYHTPKVEPKASNDLFSMFDEELPELSKAKEFQTVADRSTSNGLANKALQGTITSTEAAGMVLQAWDYVPLDVVYSEGKIKGDKYDVRFTALELMVAHNVVLHGTTRVEAIENQWVNNLEEAKVVYKKYVDQGLEGIILKNMDSYWENRRSKNLIKFKEVIDIALEVVGYYEHSKDPNKLGGVELVSRCRRITSDCGSGFKDTTHKKDKSGKKVLIPLEDRPDLDRELLMKQAREGKLIGRIADCECNGWVHSKGRTDTVGIFLPIIKGWRFDKTEADTFEDVFGDWSQTGL
> |[Tevenvirinae Escherichia_phage_CF2]||_Escherichia_phage_CF2.gb|DNA ligase, phage-as..|1464|NC_041919.1(168188):32321-33784:1 ^RAST2:fig|1198136.52.peg.57^ Tevenvirinae Escherichia_phage_CF2|neighbours:(1),(1)|neighbour_genes:Phage protein,Phage protein|
MILKILNEIASIGSTKQKQAILEKNKDNELLKRVYRLTYSRGLQYYIKKWPKPGIATQSFGMLTLTDMLDFIEFTLATRKLTGNAAIEELTGYITDGKKDDVEVLRRVMMRDLECGASVSIANKVWPGLIPEQPQMLASSYDEKGINKNIKFPAFAQLKADGARCFAEVRGDELDDVRLLSRAGNEYLGLDLLKEELIKMTAEARQIHPEGVLIDGELVYHEQVEKEPEGLDFLFDAYPEISKAKEFAEVAESRTASNGIANKSLKGTISEKEAQCMKFQVWDYVPLVEIYGLPAFRLKYDVRFSKLEQMTSGYDKVILIENQVVNNLDEAKVIYKKYIDQGLEGIILKNIDGLWENARSKNLYKFKEVIDVDLKIVGIYPHRKDPTKAGGFILESECGKIKVNAGSGLKDKAGVKSHELDRTRIMENQNYYIGKILECECNGWLKSDGRTDYVKLFLPIAIRLREDKTKANTFEDVFGDFHEVTGL
>ID:QBO61206.1 |[Escherichia phage D5505]||_Escherichia_phage_D5505_.gbk|putative DNA ligase|1464|MK327929(168049):124096-125559:-1 ^^ Escherichia phage D5505, complete genome.|neighbours:ID:QBO61205.1(-1),ID:QBO61207.1(-1)|neighbour_genes:hypothetical protein,hypothetical protein|
MILKILNEIASIGSTKQKQAILEKNKDNELLKRVYRLTYSRGLQYYIKKWPKPGIATQSFGMLTITDMLDFIEFTLATRKLTGNAAIEELTGYITDGKKDDVEVLRRVMMRDLECGASVSIANKVWPGLIPEQPQMLASSYDEKGINKNIKFPAFAQLKADGARCFAEVRGDELDDVRLLSRAGNEYLGLDLLKEELIKMTAEARQIHPEGVLIDGELVYHEQVKKEPEGLDFLFDAYPEISKAKEFAEVAESRTTSNGIANKSLKGTISEKEAQCMKFQVWDYVPLVEIYGLPAFRLKYDVRFSKLEQMTSGYDKVILIENQVVNNLDEAKVIYKKYIDQGLEGIILKNIDGLWENARSKNLYKFKEVIDVDLKIVGIYPHRKDPTKAGGFILESECGKIKVNAGSGLKDKAGVKSHELDRTRIMENQNYYIGKILECECNGWLKSDGRTDYVKLFLPIAIRLREDKTKANTFEDVFGDFHEVTGL
> |[Tevenvirinae Escherichia_phage_ECD7]||_Escherichia_phage_ECD7.gb|hypothetical protein|1497|NC_041936.1(164706):126508-128004:-1 ^RAST2:fig|1198136.56.peg.224^ Tevenvirinae Escherichia_phage_ECD7|neighbours:(-1),(-1)|neighbour_genes:hypothetical protein,T4-like phage protei..|
MSILNIINQLAATDKTSLKEKILKESASNETLKECFYLAYCKQVTFGVKKYDKPSRYSSVLSLSGALQVFKNKLATRQVTGNAALQLVTDTLTCLSEDDAKVAMMVLNRDLECGCSATTANKVWKKLIPQQPCHLASSCSDKTIANIKYPAYAQLKSDGARGMADIDGETLAIYTRSGNTYQGLDDLFAVLESLRGRGIVLDGELVYMPTLSQTPAQNFVESVYDGTLSWIFEEEEMPLTPVAEAVKESVVADRQTGNGILNKSLKGTIPKEEAQCIVYTVWDVIDRDVYYGNEKATKQYKDRFEELKQIVEELNDPRVQIIENTVVNNIDEAREVYHRYVNMGLEGIILKNLHGVFEDRRSKDQVKFKEVIDFDAEIVDVYPHSKDPNKVGGFTVRSACGRMMTNTGSGLTDTTTEKGDDGTERVIPFDRRNELDREMLWTDRHNLIGKVIEMTCNGYIRSKSRKEDEPEFSLFLPIIKRIRYDKTTANTVKEVFDV
>ID:YP_009102671.1 |[Escherichia phage ECML-134]||_Escherichia_phage_ECML-134_.gbk|hypothetical protein|1464|NC_025449(166783):123039-124502:-1 ^GeneID:22111854^ Escherichia phage ECML-134, complete genome.|neighbours:ID:YP_009102670.1(-1),ID:YP_009102672.1(-1)|neighbour_genes:hypothetical protein,hypothetical protein|
MILKILNEIASIGSTKQKQAILEKNKDNELLKRVYRLTYSRGLQYYIKKWPKPGIATQSFGMLTLTDMFDFIEFTLATRKLTGNAAIEELTGYITDGKKDDVEVLRRVMMRDLECGASVSIANKVWPGLIPEQPQMLASSYDEKGINKNIKFPAFAQLKADGARCFAEVRGDELDDVRLLSRAGNEYLGLDLLKEELIKMTAEARQIHPEGVLIDGELVYHEQVEKEPEGLDFLFDAYPEISKAKEFAEVAESRTASNGIANKSLKGTISEKEAQCMKFQVWDYVPLVEIYGLPAFRLKYDVRFSKLEQMTSGYDKVILIENQIVNNLDEAKVIYKKYIDQGLEGIILKNIDGLWENARSKNLYKFKEVIDVDLKIVGIYPHRKDPTKAGGFILESECGKIKVNAGSGLKDKAGVKSHELDRTRIMENQNYYIGKILECECNGWLKSDGRTDYVKLFLPIAIRLREDKTKANTFEDVFGNFHEVTGL
> |[Tevenvirinae Escherichia_phage_EcWhh-1]||_Escherichia_phage_EcWhh-1.gb|hypothetical protein|1524|MH791409.1(170524):17949-19472:-1 ^RAST2:fig|1198136.71.peg.22^ Tevenvirinae Escherichia_phage_EcWhh-1|neighbours:(-1),(-1)|neighbour_genes:Phage protein,Phage protein|
MILDILNEIAAIDSTKAKEAIIAREKDNELLKRVYRMAYTRRLNYGIKKWPEPGFTSQSFGMITLEDLLDFAEFTLATRKITGNAAIEELAQIIADAKAPDAEVLRRVMMRDLECGASISIANKVWKGLIPEQPQMLASSYDEDLIKKNIKWPAFAQLKADGARCFAEVRNDGVTFLTRGGNEYQGLNLLAAELMAMTEEARQRHPNGVMIDGELVYHTPKVEPKASNDLFSMFDEELPELSKAKEFQTVADRSTSNGLANKALQGTITPSEAAGMVLQAWDYVPLDVVYSEGKIKGDKYDVRFTALELMVAHNVVLHGTTRVEAIENQWVNNLEEAKVVYKKYVDQGLEGIILKNMDSYWENRRSKNLIKFKEVIDIALEVVGYYEHSKDPNKLGGVELVSRCRRITSDCGSGFKDTTHKKDKSGKKVLIPLEDRPDLDRELLMKQAREGKLIGRIADCECNGWVHSKGRTDTVGIFLPIIKGWRFDKTEADTFEDVFGDWSQTGL
> |[Tevenvirinae Escherichia_phage_HP3]||_Escherichia_phage_HP3.gb|hypothetical protein|1494|NC_041920.1(170254):136902-138395:-1 ^RAST2:fig|1198136.53.peg.235^ Tevenvirinae Escherichia_phage_HP3|neighbours:(-1),(-1)|neighbour_genes:Phage protein,Phage protein|
MILDILNQIAAIGSTKTKQEILKKNKDNKLLERVYRLTYARGIQYYIKKWPGPGERSQAYGLLELDDMLDFIEFTLATRKLTGNAAIKELMGYIADGKPDDVEVLRRVMMRDLEVGASVSIANKVWPGLIQLQPQMLASAYDEKLITKNIKWPAFAQLKADGARCFAEVRDDGVQFFSRAGNEYHGLTLLADELMEMTKEAREKHPNGVLIDGELVYHSFDIKKAVSSGNDLSFLFGDNEESEEVQVADRSTSNGLANKSLQGTISPKEAEGMVLQAWDYVPLDEVYSDGKIKGQKYDVRFAALENMAEGFKRIEPIENQLVRNLDEAKVVYKKYVDQGLEGIILKNRDSYWENKRSKNLIKFKEVIDIALEVVGYYEHSKDPNKLGGVELVSRCRRITTDCGSGFKDTTHKTVDGVKVLIPLDERHDLDRERLMAEAREGKLIGRIADCECNGWVHSKGREGTVGIFLPIIKGFRFDKTEADSFEDVFGPWSQTGL
> |[Tevenvirinae _Escherichia_phage_HY01]||_Escherichia_phage_HY01.gb|DNA ligase, phage-as..|1461|NC_027349.1(166977):123206-124666:-1 ^RAST2:fig|1198136.95.peg.209^ Tevenvirinae _Escherichia_phage_HY01|neighbours:(-1),(-1)|neighbour_genes:Phage protein,Phage protein|
MILKILNEIASIGSTKQKQAILERNKDNELLKRVYRLTYSRGLQYYIKKWPKPGIATQSFGMLTITDMLDFIEFTLATRKLTGNAAIEELTGYITDGKKDDVEVLRRVMMRDLECGASVSIANKVWPGLIPEQPQMLASSYDEKGISKNIKFPAFAQLKADGARCFAEVRGDELDDVRLLSRAGNEYLGLDLLKEELIKMTAEARQIHPEGVLIDGELVYHEQVKKEPEGLDFLFDAPEISKAKEFAEVAESRTTSNGIANKSLKGTISEKEAQCMKFQVWDYVPLVEIYGLPAFRLKYDVRFSKLEQMTSGYDKVILIENQVVNNLDEAKVIYKKYIDQGLEGIILKNTDGLWENARSKNLYKFKEVIDVDLKIVGIYPHRKDPTKAGGFILESECGKIKVNAGSGLKDKAGVKSHELDRTRIMENQNYYIGKILECECNGWLKSDGRTDYVKLFLPIVIRLREDKTKANTFEDVFGDFHEVTGL
>ID:YP_009284262.1 |[Escherichia phage HY03]||_Escherichia_phage_HY03.gbk|putative base plate-..|1464|NC_031047(170770):167611-169074:1 ^GeneID:29079130^ Escherichia phage HY03, complete genome.|neighbours:ID:YP_009284261.1(1),ID:YP_009284263.1(1)|neighbour_genes:putative baseplate t..,hypothetical protein|
MILKILNEIASIGSTKQKQAILEKNKDNELLKRVYRLTYSRGLQYYIKKWPKPGIATQSFGMLTLTDMLDFIEFTLATRKLTGNAAIEELTGYITDGKKDDVEVLRRVMMRDLECGASVSIANKVWPGLIPEQPQMLASSYDEKGINKNIKFPAFAQLKADGARCFAEVRGDELDDVRLLSRAGNEYLGLDLLKEELIKMTAEARQIHPEGVLIDGELVYHEQVKKEPEGLDFLFDAYPEISKAKEFAEVAESRTTSNGIANKSLKGTISEKEAQCMKFQVWDYVPLVEIYGLPAFRLKYDVRFSKLEQMTSGYDKVILIENQVVNNLDEAKVIYKKYIDQGLEGIILKNTDGLWENARSKNLYKFKEVIDVDLKIVGIYPHRKDPTKAGGFILESECGKIKVNAGSGLKDKAGVKSHELDRTRIMENQNYYIGKILECECNGWLKSDGRTDYVKLFLPIAIRLREDKTKANTFEDVFGDFHEVTGL
>ID:BBG28715.1 |[Escherichia phage KIT03]||_Escherichia_phage_KIT03_DNA_.gbk|DNA ligase|1464|AP018932(166848):124416-125879:-1 ^^ Escherichia phage KIT03 DNA, complete sequence.|neighbours:ID:BBG28714.1(-1),ID:BBG28716.1(-1)|neighbour_genes:hypothetical protein,hypothetical protein|
MILKILNEIASIGSTKQKQAILEKNKDNELLKRVYRLTYSRGLQYYIKKWPKSGIATQSFGMLTLTDMLDFIEFTLATRKLTGNAAIEELSGYITDGKKDDVEVLRRVMMRDLECGASVSIANKVWPSLIPEQPQMLASSYDEKGISKNIKFPAFAQLKADGARCFAEVRGDELDDVRLLSRAGNEYLGLDLLKEELIKMTAEARQIHPEGVLIDGELVYHEQVKKEPEGLDFLFDAYPEISKAKEFAEVAESRTTSNGIANKSLKGTISEKEAQCMKFQVWDYVPLVEIYGLPAFRLKYDVRFSKLEQMTSGYDKVILIENQVVNNLDEAKVIYKKYIDQGLEGIILKNIDGLWENARSKNLYKFKEVIDVDLKIVGIYPHRKDPTKAGGFILESECGKIKVNAGSGLKDKAGVKSHELDRTRIMENQNYYIGKILECECNGWLKSDGRTDYVKLFLPIAIRLREDKTKANTFEDVFGDFHEVTGL
>ID:YP_008060617.1 |[Escherichia phage Lw1]||_Escherichia_phage_Lw1_.gbk|DNA ligase|1524|NC_021344(176227):54642-56165:1 ^GeneID:16204970^ Escherichia phage Lw1, complete genome.|neighbours:ID:YP_008060616.1(1),ID:YP_008060618.1(1)|neighbour_genes:hypothetical protein,hypothetical protein|
MILSILNELASTLKTSEKEAILKRNANNLLLKEIFRITYTKQIMFYVRKFPQVDGKPGTTPLSNAIADLMSDLASRKYTGNAARDRLMDIVSSVNENDREVLRRIINRDLECGAGTTLPNRVWKKLIPEQPQCLATPFSEKALKRIRFPAYSQLKADGARCMSDLLEDQIRKATRAGNEYTGLVDLDKDLKKIREYLGYDVVLDGELIYVPGGKSVEVPVSPVTFSLAGFMGDDDDSVTDFVADVRREATEGEKQEEAKREEGNGIVNKSLKGTISDEEQQNIVYVVWDIIPYEVYYGDAPSVQPYKDRLSILDGVIAGTGVTSVQLIPSILVQTIAEAKQDYNNYRNDGKEGSILKNVDFVWKDSRVADQVKLKNKTPIELRIIDVYAHTKEPHKVGGFVVEDLSGEARTNTGSGLTDTDYRYDEDGVTRVYIPLDERGELDREYIMTNKDDYIGAIVEMEVDGLQKSKTRKKGEPEYSFFLPIIKKIRRDKTEPDDIHVVFADLF
> |[Tevenvirinae _Escherichia_phage_MX01]||_Escherichia_phage_MX01.gb|hypothetical protein|1524|NC_031934.1(168929):126992-128515:-1 ^RAST2:fig|1198136.96.peg.209^ Tevenvirinae _Escherichia_phage_MX01|neighbours:(-1),(-1)|neighbour_genes:Phage protein,[Enterobacteria phag..|
MILDILNEIAAIDSTKAKEAIIAREKDNELLKRVYRMAYTRRLNYGIKKWPEPGFTSQSFGMITLEDLLDFAEFTLATRKITGNAAIEELAQIIADAKAPDAEVLRRVMMRDLECGASISIANKVWKGLIPEQPQMLASSYDEALIKKNIKWPAFAQLKADGARCFAEVRNDGVTFLTRGGNEYQGLNLLAAELMAMTEEARQRHPNGVMIDGELVYHTPKVEPKASNDLFSMFDEELPELSKAKEFQTVANRSTSNGLANKALQGTISATEAAGMVLQAWDYVPLDVVYSEGKIKGDKYDVRFTALELMVAHNVVLHGTTRVEAIENRWVNNLEEAKVVYKKYVDQGLEGIILKNMDSYWENRRSKNLIKFKEVIDIALEVVGYYEHSKDPNKLGGVELVSRCRRITSDCGSGFKDTTHKKDKSGKKVLIPLEDRPDLDRELLMKQAREGKLIGRIADCECNGWVHSKGRTDTVGIFLPIIKGWRFDKTEADTFEDVFGDWSQTGL
>ID:AYR04117.1 |[Escherichia phage OLB35]||_Escherichia_phage_OLB35_.gbk|DNA ligase|1494|MH992122(169140):126796-128289:-1 ^^ UNVERIFIED: Escherichia phage OLB35, complete genome.|neighbours:ID:AYR04116.1(-1),ID:AYR04118.1(-1)|neighbour_genes:hypothetical protein,hypothetical protein|
MILDILNQIAAIGSTKTKQEILKKNKDNKLLERVYRLTYARGIQYYIKKWPGPGERSQAYGLLELDDMLDFIEFTLATRKLTGNAAIKELMGYIADGKPDDVEVLRRVMMRDLEVGASVSIANKVWPGLIQLQPQMLASAYDEKLITKNIKWPAFAQLKADGARCFAEVRDDGVQFFSRAGNEYHGLTLLADELMEMTKEARERHPNGVLIDGELVYHSFDIKKAVSSGNDLSFLFGDNEESEEVQVADRSTSNGLANKSLQGTISPKEAEGMVLQAWDYVPLDEVYSDGKIKGQKYDVRFAALENMAEGFKRIEPIENQLVRNLDEAKVVYKKYVDQGLEGIILKNRDSYWENKRSKNLIKFKEVIDIALEVVGYYEHSKDPNKLGGVELVSRCRRITTDCGSGFKDTTHKTVDGVKVLIPLDERHDLDRERLMAEAREGKLIGRIADCECNGWVHSKGREGTVGIFLPIIKGFRFDKTEADSFEDVFGPWSQTGL
> |[Tevenvirinae _Escherichia_phage_PE37]||_Escherichia_phage_PE37.gb|DNA ligase, phage-as..|1467|KU925172.1(166423):39252-40718:1 ^RAST2:fig|1198136.98.peg.71^ Tevenvirinae _Escherichia_phage_PE37|neighbours:(1),(1)|neighbour_genes:Phage protein,Phage protein|
MILKILNEIASIGSTKQKQAILEKNKDNELLKRVYRLTYSRGLQYYIKKWPKPGIATQSFGMLTITDMLDFIEFTLATRKLTGNAAIEELTGYITDGKKDDVEVLRRVMMRDLECGASVSIANKVWPGLIPEQPQMLASSYDEKGISKNIKFPAFAQLKADGARCFAEVRGDELDDVRLLSRAGNEYLGLNLLKEELIKMTAEARQIHPEGVLIDGELVVYHEQVEKEPEGLDFLFDAYPEISKAKEFAEVAESRTTSNGIANKSLKGTISEKEAQCMKFQVWDYVPLVEIYGLPAFRLKYDVRFSKLEQMTSGYDKVILIENQVVNNLDEAKVIYKKYIDQGLEGIILKNIDGLWENARSKNLYKFKEVIDVDLKIVGIYPHRKDPTKAGGFILESECGKIKVNAGSGLKDKAGVKSHELDRTRIMENQNYYIGKILECECNGWLKSDGRTDYVKLFLPIAIRLREDKTKANTFEDVFGDFHEVTGL
>ID:BBC14541.1 |[Escherichia phage PP01]||_Escherichia_phage_PP01.gbk|30|1461|LC348379(167812):125528-126988:-1 ^^ Escherichia phage PP01 DNA, complete sequence.|neighbours:ID:BBC14540.1(-1),ID:BBC14542.1(-1)|neighbour_genes:alt.1,30.1|
MILKILNEIASIGSTKQKQAILEKNKDNELLKRVYRLTYSRGLQYYIKKWPKPGIATQSFGMLTITDMLDFIEFTLATRKLTGNAAIEELTGYITDGKKDDVEVLRRVMMRDLECGASVSIANKVWPGLIPEQPQMLASSYDEKGISKNIKFPAFAQLKADGARCFAEVRGDELDDVRLLSRAGNEYLGLDLLKEELIKMTAEARQIHPEGVLIDGELVYHEQVEKEPEGLDFLFDAPEISKAKEFAEVAESRTASNGIANKSLKGTISEKEAKCMKFQVWDYVPLVEIYGLPAFRLKYDVRFSKLEQMASGYDKVILIENQVVNNLDEAKVIYKKYIDQGLEGIILKNTDGLWENARSKNLYKFKEVIDVDLKIVGIYPHRKDPTKAGGFILESECGKIKVNAGSGLKDKAGVKSHELDRTRIMENQNYYIGKILECECNGWLKSDGRTDYVKLFLPIAIRLREDKTKANTFEDVFGDFHEVTGL
> |[Tevenvirinae _Escherichia_phage_SF]||_Escherichia_phage_SF.gb|hypothetical protein|1494|MH359124.1(168695):162194-163687:1 ^RAST2:fig|1198136.100.peg.276^ Tevenvirinae _Escherichia_phage_SF|neighbours:(1),(1)|neighbour_genes:Phage protein,Phage protein|
MILDILNQIAAIGSTKTKQEILKKNKDNKLLERVYRLTYARGIQYYIKKWPGPGERSQAYGLLELDDMLDFIEFTLATRKLTGNAAIKELMGYIADGKPDDVEVLRRVMMRDLEVGASVSIANKVWPGLIQLQPQMLASAYDEKLITKNIKWPAFAQLKADGARCFAEVRDDGVQFFSRAGNEYHSLTLLADELMEMTKEARERHPNGVLIDGELVYHSFDIKKAVSSGNDLSFLFGDNEESEEVQVADRSTSNGLANKSLQGTISPKEAEGMVLQAWDYVPLDEVYSDGKIKGQKYDVRFAALENMAEGFKRIEPIENQLVRNLDEAKVVYKKYVDQGLEGIILKNRDSYWENKRSKNLIKFKEVIDIALEVVGYYEHSKDPNKLGGVELVSRCRRITTDCGSGFKDTTHKTVDGVKVLIPLDERHDLDRERLMTEAREGKLIGRIADCECNGWVHSKGREGTVGIFLPIIKGFRFDKTEADSFEDVFGPWSQTGL
>ID:YP_009608467.1 |[Escherichia phage ST0]||_Escherichia_phage_ST0.gbk|DNA ligase|1494|NC_041990(170496):102716-104209:1 ^GeneID:40084489^ Escherichia phage ST0, complete genome.|neighbours:ID:YP_009608466.1(1),ID:YP_009608468.1(1)|neighbour_genes:hypothetical protein,hypothetical protein|
MILDILNQIAAIGSTKTKQEILKKNKDNKLLERVYRLTYARGIQYYIKKWPGPGERSQAYGLLELDDMLDFIEFTLATRKLTGNAAIKELMGYIADGKPDDVEVLRRVMMRDLEVGASVSIANKVWPGLIQLQPQMLASAYDEKLITKNIKWPAFAQLKADGARCFAEVRDDGVQFFSRAGNEYHGLTLLADELMEMTKEARERHPNGVLIDGELVYHSFDIKKAVSSGNDLSFLFGDNEESEEVQVADRSTSNGLANKSLQGTISPKEAEGMVLQAWDYVPLDEVYSDGKIKGQKYDVRFAALENMAEGFKRIEPIENQLVRNLDEAKVVYKKYVDQGLEGIILKNRDSYWENKRSKNLIKFKEVIDIALEVVGYYEHSKDPNKLGGVELVSRCRRITTDCGSGFKDTTHKTVDGVKVLIPLDERHDLDRERLMTEAREGKLIGRIADCECNGWVHSKGREGTVGIFLPIIKGFRFDKTEADSFEDVFGPWSQTGL
>ID:BBC14820.1 |[Escherichia phage T2]||_Escherichia_phage_T2.gbk|30|1464|LC348380(163825):122138-123601:-1 ^^ Escherichia phage T2 DNA, complete sequence.|neighbours:ID:BBC14819.1(-1),ID:BBC14821.1(-1)|neighbour_genes:alt.1,30.1|
MILKILNEIASIGSTKQKQAILEKNKDNELLKRVYRLTYSRGLQYYIKKWPKPGIATQSFGMLTLIDMLDFIEFTLATRKLTGNAAIEELTGYITDGKKDDVEVLRRVMMRDLECGASVSIANKVWPGLIPEQPQMLASSYDEKGINKNIKFPAFAQLKADGARCFAEVRGDELDDVRLLSRAGNEYLGLDLLKEELIKMTAEARQIHPEGVLIDGELVYHEQVKKEPEGLDFLFDAHPENSKVKDFTEVAESRTASNGIANKSLKGTISEKEAQCMKFQVWDYVPLVEIYGLPAFRLKYDVRFSKLEQMTSGYDKVILIENQVVNNLDEAKVIYKKYIDQGLEGIILKNIDGLWENARSKNLYKFKEVIDVDLKIVGIYPHRKDPTKAGGFILESECGKIKVNAGSGLKDKAGVKSHELDRTRIMENQNYYIGKILECECNGWLKSDGRTDYVKLFLPIAIRLREDKTKANTFEDVFGDFHEVTGL
>ID:YP_009281531.1 |[Escherichia phage UFV-AREG1]||_Escherichia_phage_UFV-AREG1_.gbk|DNA ligase|1464|NC_031030(170788):123150-124613:-1 ^GeneID:29063724^ Escherichia phage UFV-AREG1, complete genome.|neighbours:ID:YP_009281530.1(-1),ID:YP_009281532.1(-1)|neighbour_genes:hypothetical protein,hypothetical protein|
MILKILNEIASIGSTKQKQAILEKNKDNELLKRVYRLTYSRGLQYYIKKWPKPGIATQSFGMLTLTDMLDFIEFTLATRKLTGNAAIEELTGYIADGKKDDVEVLRRVMMRDLECGASVSIANKVWPGLIPEQPQMLASSYDEKGINKNIKFPAFAQLKADGARCFAEVRGDELDDVRLLSRAGNEYLGLDLLKEELIKMTAEARQIHPEGVLIDGELVYHEQVKKEPEGLDFLFDAYPEISKAKEFAEVAESRTTSNGIANKSLKGTISEKEAQCMKFQVWDYVPLVEIYGLPAFRLKYDVRFSKLEQMTSGYDKVILIENQVVNNLDEAKVIYKKYIDQGLEGIILKNIDGLWENARSKNLYKFKEVIDVDLKIVGIYPHRKDPTKAGGFILESECGKIKVNAGSGLKDKAGIKSHELDRTRIMENQNYYIGKILECECNGWVKLDGRTDYVKLFLPIAIRLREDKTKANTFEDVFGDFHEVTGL
>ID:YP_009323402.1 |[Escherichia phage WG01]||_Escherichia_phage_WG01_.gbk|DNA ligase|1524|NC_031928(169936):127692-129215:-1 ^GeneID:30308528^ Escherichia phage WG01, complete genome.|neighbours:ID:YP_009323401.1(-1),ID:YP_009323403.1(-1)|neighbour_genes:hypothetical protein,hypothetical protein|
MILDILNEIAAIDSTKAKEAIIAREKNNELLKRVYRMAYTRRLNYGIKKWPEPGFTSQSFGMITLEDLLDFAEFTLATRKITGNAAIEELAQIIADAKAPDAEVLRRVMMRDLECGASISIANKVWKGLIPEQPQMLASSYDEALIKKNIKWPAFAQLKADGARCFAEVRNDGVTFLTRGGNEYQGLNLLAAELMAMTEEARQRHPNGVMIDGELVYHTPKVEPKASNDLFSMFDEELPELSKAKEFQTVADRSTSNGLANKALQGTISATEAAGMVLQAWDYVPLDVVYSEGKIKGDKYDVRFTALELMVAHNVVSHGTTRVEAIENQWVNNLEEAKVVYKKYVDQGLEGIILKNMDSYWENRRSKNLIKFKEVIDIALEVVGYYEHSKDPNKLGGVELVSRCRRITSDCGSGFKDTTHKKDKSGKKVLIPLEDRPDLDRELLMKQAREGKLIGRIADCECNGWVHSKGRTDTVGIFLPIIKGWRFDKTEADTFEDVFGDWSQTGL
>ID:YP_009030807.1 |[Escherichia phage vB_EcoM_112]||_Escherichia_phage_e112_.gbk|DNA ligase|1464|NC_024125(168470):123717-125180:-1 ^GeneID:19485350^ Escherichia phage e11/2, complete genome.|neighbours:ID:YP_009030806.1(-1),ID:YP_009030808.1(-1)|neighbour_genes:hypothetical protein,hypothetical protein|
MILKILNEIASIGSTKQKQAILEKNKDNELLKRVYRLTYSRGLQYYIKKWPKPGIATQSFGMLTITDMLDFIEFTLATRKLTGNAAIEELTGYITDGKKDDVEVLRRVMMRDLECGASVSIANKVWPGLIPEQPQMLASSYDEKGINKNIKFPAFAQLKADGARCFAEVRGDELDDVRLLSRAGNEYLGLDLLKEELIKMTAEARQIHPEGVLIDGELVYHEQVKKEPEGLDFLFDAYPEISKAKEFAEVAESRTTSNGIANKSLKGTISEKEAQCMKFQVWDYVPLVEIYGLPAFRLKYDVRFSKLEQMTSGYDKVILIENQVVNNLDEAKVIYKKYIDQGLEGIILKNVDGLWENARSKNLYKFKEVIDVDLKIVGIYPHRKDPTKAGGFILESECGKIKVNAGSGLKDKAGVKSHELDRTRIMENQNYYIGKILECECNGWLKSDGRTDYVKLFLPIAIRLREDKTKANTFEDVFGDFHEVTGL
>ID:AYN56216.1 |[Escherichia phage p000v]||_Escherichia_phage_p000v_.gbk|hypothetical protein|1494|MK047717(167803):22028-23521:1 ^^ Escherichia phage p000v, complete genome.|neighbours:ID:AYN56215.1(1),ID:AYN56217.1(1)|neighbour_genes:hypothetical protein,hypothetical protein|
MILDILNQIAAIGSTKTKQEILKKNKDNKLLERVYRLTYARGIQYYIKKWPGPGERSQTYGLLELDDMLDFIEFTLATRKLTGNAAIKELMGYIADGKPDDVEVLRRVMMRDLEVGASVSIANKVWPGLIQLQPQMLASAYDEKLITKNIKWPAFAQLKADGARCFAEVRDDGVQFFSRAGNEYHGLTLLADELMEMTKEARERHPNGVLIDGELVYHSFDIKKAVSSGNDLSFLFGDNEESEEVQVADRSTSNGLANKSLQGTISPKEAEGMVLQAWDYVPLDEVYSDGKIKGQKYDVRFAALENMAEGFKRIEPIENQIVRNLDEAKVVYKKYVDQGLEGIILKNRDSYWENKRSKNLIKFKEVIDISLEVVGYYEHSKDPNKLGGVELVSRCRRITTDCGSGFKDTTHKTVDGVKVLIPLDERHDLDRERLMAEAREGKLIGRIADCECNGWVHSKGREGTVGIFLPIIKGFRFDKTEADSFEDVFGPWSQTGL
> |[Tevenvirinae _Escherichia_phage_p000y]||_Escherichia_phage_p000y.gb|hypothetical protein|1494|MK047718.1(169872):133487-134980:1 ^RAST2:fig|1198136.97.peg.242^ Tevenvirinae _Escherichia_phage_p000y|neighbours:(1),(1)|neighbour_genes:Phage protein,Phage protein|
MILDILNQIAAIGSTKTKQEILKKNKDNKLLERVYRLTYARGIQYYIKKWPGPGERSQAYGLLELDDMLDFIEFTLATRKLTGNAAIKELMGYIADGKPDDVEVLRRVMMRDLEVGASVSIANKVWPGLIQLQPQMLASAYDEKLITKNIKWPAFAQLKADGARCFAEVRDDGVQFFSRAGNEYHGLTLLADELMEMTKEARERHPNGVLIDGELVYHSFDIKKAVSSGNDLSFLFGDNEESEEVQVADRSTSNGLANKSLQGTISPKEAEGMVLQAWDYVPLDEVYSDGKIKGQKYDVRFAALENMAEGFKRIEPIENQLVHNLDEAKVVYKKYVDQGLEGIILKNRDSYWENKRSKNLIKFKEVIDIALEVVGYYEHSKDPNKLGGVELVSRCRRITTDCGSGFKDTTHKTVDDVKVLIPLDERHDLDRERLMAEAREGKLIGRIADCECNGWVHSKGREGTVGIFLPIIKGFRFDKTEADSFEDVFGPWSQTGL
> |[Tevenvirinae _Escherichia_phage_slur02]||_Escherichia_phage_slur02.gb|DNA ligase, phage-as..|1464|NC_028927.1(167298):27419-28882:-1 ^RAST2:fig|1198136.99.peg.33^ Tevenvirinae _Escherichia_phage_slur02|neighbours:(-1),(-1)|neighbour_genes:Phage protein,Phage protein|
MILKILNEIASIGSTKQKQAILEKNKDNELLKRVYRLTYSRGLQYYIKKWPKSGIATQSFGMLTLTDMLDFIEFTLATRKLTGNAAIEELSGYITDGKKDDVEVLRRVMMRDLECGASVSIANKVWPGLIPEQPQMLASSYDEKGINKNIKFPAFAQLKADGARCFAEVRGDELDDVRLLSRAGNEYLGLDLLKEELIKMTAEARQIHPEGVLIDGELVYHEQVKKEPEGLDFLFDAYPEISKAKEFAEVAESRTTSNGIANKSLKGTISEKEAQCMKFQVWDYVPLVEIYGLPAFRLKYDVRFSKLEQMTSGYDKVILIENQVVNNLDEAKVIYKKYIDQGLEGIILKNIDGLWENARSKNLYKFKEVIDVDLKIVGIYPHRKDPTKAGGFILESECGKIKVNAGSGLKDKAGVKSHELDRTRIMENQNYYIGKILECECNGWLKSDGRTDYVKLFLPIAIRLREDKTKANTFEDVFGDFHEVTGL
>ID:YP_009625052.1 |[Escherichia phage slur03]||_Escherichia_phage_slur03_.gbk|DNA ligase [Escheric..|1464|NC_042129(167467):45053-46516:1 ^GOA:A0A0M7Q9F2,GeneID:40101934,InterPro:IPR012310,InterPro:IPR012340,InterPro:IPR016059,UniProtKB/TrEMBL:A0A0M7Q9F2^ Escherichia phage slur03, complete genome.|neighbours:ID:YP_009625051.1(1),ID:YP_009625053.1(1)|neighbour_genes:hypothetical protein,hypothetical protein..|
MILKILNEIASIGSTKQKQAILEKNKDNELLKRVYRLTYSRGLQYYIKKWPKPGIATQSFGMLTLTDMLDFIEFTLATRKLTGNAAIEELTGYITDGKKDDVEVLRRVMMRDLECGASVSIANKVWPGLIPEQPQMLASSYDEKGINKNIKFPAFAQLKADGARCFAEVRGDELDDVRLLSRAGNEYLGLDLLKEELIKMTAEARQIHPEGVLIDGELVYHEQVKKEPEGLDFLFDAYPEISKAKEFAEVAESRTTSNGIANKSLKGTISEKEAQCMKFQVWDYVPLVEIYGLPAFRLKYDVRFSKLEQMTSGYDKVILIENQVVNNLDEAKVIYKKYIDQGLEGIILKNIDGLWENARSKNLYKFKEVIDVDLKIVGIYPHRKDPTKAGGFILESECGKIKVNAGSGLKDKAGVKSHELDRTRIMENQNYYIGKILECECNGWLKSDGRTDYVKLFLPIAIRLREDKTKANTFEDVFGDFHEVTGL
>ID:YP_009625415.1 |[Escherichia phage slur04]||_Escherichia_phage_slur04_.gbk|DNA ligase|1464|NC_042130(167298):109103-110566:-1 ^GOA:A0A0M7Q9U7,GeneID:40102316,InterPro:IPR012310,InterPro:IPR012340,InterPro:IPR016059,UniProtKB/TrEMBL:A0A0M7Q9U7^ Escherichia phage slur04, complete genome.|neighbours:ID:YP_009625414.1(-1),ID:YP_009625416.1(-1)|neighbour_genes:hypothetical protein,hypothetical protein|
MILKILNEIASIGSTKQKQAILEKNKDNELLKRVYRLTYSRGLQYYIKKWPKSGIATQSFGMLTLTDMLDFIEFTLATRKLTGNAAIEELSGYITDGKKDDVEVLRRVMMRDLECGASVSIANKVWPGLIPEQPQMLASSYDEKGINKNIKFPAFAQLKADGARCFAEVRGDELDDVRLLSRAGNEYLGLDLLKEELIKMTAEARQIHPEGVLIDGELVYHEQVKKEPEGLDFLFDAYPEISKAKEFAEVAESRTTSNGIANKSLKGTISEKEAQCMKFQVWDYVPLVEIYGLPAFRLKYDVRFSKLEQMTSGYDKVILIENQVVNNLDEAKVIYKKYIDQGLEGIILKNIDGLWENARSKNLYKFKEVIDVDLKIVGIYPHRKDPTKAGGFILESECGKIKVNAGSGLKDKAGVKSHELDRTRIMENQNYYIGKILECECNGWLKSDGRTDYVKLFLPIAIRLREDKTKANTFEDVFGDFHEVTGL
> |[Tevenvirinae _Escherichia_phage_slur07]||_Escherichia_phage_slur07.gb|DNA ligase, phage-as..|1464|NC_028780.1(167124):37271-38734:1 ^RAST2:fig|1198136.89.peg.63^ Tevenvirinae _Escherichia_phage_slur07|neighbours:(1),(1)|neighbour_genes:Phage protein,Phage protein|
MILKILNEIASIGSTKQKQAILEKNKDNELLKRVYRLTYSRGLQYYIKKWPKPGIATQSFGMLTLTDMLDFIEFTLATRKLTGNAAIEELVGYITDGKKDDVEVLRRVMMRDLECGASVSIANKVWPGLIPEQPQMLASSYDEKGISKNIKFPAFAQLKADGARCFAEVRGDELDDVRLLSRAGNEYLGLDLLKEELIKMTAEARQIHPEGVLIDGELVYHEQVKKEPEGLDFLFDAYPEISKAKEFAEVAESRTTSNGIANKSLKGTISEKEAQCMKFQVWDYVPLVEIYGLPAFRLKYDVRFSKLEQMTSGYDKVILIENQVVNNLNEAKVIYKKYIDQGLEGIILKNIDGLWENARSKNLYKFKEVIDVDLKIVGIYPHRKDPTKAGGFILESECGKIKVNAGSGLKDKAGVKSHELDRTRIMENQNYYIGKILECECNGWLKSDGRTDYVKLFLPIAIRLREDKTKANTFEDVFGDFHEVTGL
>ID:CUL02596.1 |[Escherichia phage slur08]||_Escherichia_phage_slur08_.gbk|DNA ligase|1464|LN881733(167467):42300-43763:1 ^GOA:A0A0M7QF49,InterPro:IPR012310,InterPro:IPR012340,InterPro:IPR016059,UniProtKB/TrEMBL:A0A0M7QF49^ Escherichia phage slur08, complete genome.|neighbours:ID:CUL02595.1(1),ID:CUL02597.1(1)|neighbour_genes:hypothetical protein,hypothetical protein|
MILKILNEIASIGSTKQKQAILEKNKDNELLKRVYRLTYSRGLQYYIKKWPKPGIATQSFGMLTLTDMLDFIEFTLATRKLTGNAAIEELTGYITDGKKDDVEVLRRVMMRDLECGASVSIANKVWPGLIPEQPQMLASSYDEKGINKNIKFPAFAQLKADGARCFAEVRGDELDDVRLLSRAGNEYLGLDLLKEELIKMTAEARQIHPEGVLIDGELVYHEQVKKEPEGLDFLFDAYPEISKAKEFAEVAESRTTSNGIANKSLKGTISEKEAQCMKFQVWDYVPLVEIYGLPAFRLKYDVRFSKLEQMTSGYDKVILIENQVVNNLDEAKVIYKKYIDQGLEGIILKNIDGLWENARSKNLYKFKEVIDVDLKIVGIYPHRKDPTKAGGFILESECGKIKVNAGSGLKDKAGVKSHELDRTRIMENQNYYIGKILECECNGWLKSDGRTDYVKLFLPIAIRLREDKTKANTFEDVFGDFHEVTGL
>ID:CUL02969.1 |[Escherichia phage slur11]||_Escherichia_phage_slur11_.gbk|DNA ligase|1464|LN881734(167298):112649-114112:-1 ^GOA:A0A0M7QGU2,InterPro:IPR012310,InterPro:IPR012340,InterPro:IPR016059,UniProtKB/TrEMBL:A0A0M7QGU2^ Escherichia phage slur11, complete genome.|neighbours:ID:CUL02968.1(-1),ID:CUL02970.1(-1)|neighbour_genes:hypothetical protein,hypothetical protein|
MILKILNEIASIGSTKQKQAILEKNKDNELLKRVYRLTYSRGLQYYIKKWPKSGIATQSFGMLTLTDMLDFIEFTLATRKLTGNAAIEELSGYITDGKKDDVEVLRRVMMRDLECGASVSIANKVWPGLIPEQPQMLASSYDEKGINKNIKFPAFAQLKADGARCFAEVRGDELDDVRLLSRAGNEYLGLDLLKEELIKMTAEARQIHPEGVLIDGELVYHEQVKKEPEGLDFLFDAYPEISKAKEFAEVAESRTTSNGIANKSLKGTISEKEAQCMKFQVWDYVPLVEIYGLPAFRLKYDVRFSKLEQMTSGYDKVILIENQVVNNLDEAKVIYKKYIDQGLEGIILKNIDGLWENARSKNLYKFKEVIDVDLKIVGIYPHRKDPTKAGGFILESECGKIKVNAGSGLKDKAGVKSHELDRTRIMENQNYYIGKILECECNGWLKSDGRTDYVKLFLPIAIRLREDKTKANTFEDVFGDFHEVTGL
>ID:CUL03755.1 |[Escherichia phage slur13]||_Escherichia_phage_slur13_.gbk|DNA ligase|1464|LN881737(167299):134471-135934:-1 ^GOA:A0A0M9JEA3,InterPro:IPR012310,InterPro:IPR012340,InterPro:IPR016059,UniProtKB/TrEMBL:A0A0M9JEA3^ Escherichia phage slur13, complete genome.|neighbours:ID:CUL03754.1(-1),ID:CUL03756.1(-1)|neighbour_genes:hypothetical protein,hypothetical protein|
MILKILNEIASIGSTKQKQAILEKNKDNELLKRVYRLTYSRGLQYYIKKWPKSGIATQSFGMLTLTDMLDFIEFTLATRKLTGNAAIEELSGYITDGKKDDVEVLRRVMMRDLECGASVSIANKVWPGLIPEQPQMLASSYDEKGINKNIKFPAFAQLKADGARCFAEVRGDELDDVRLLSRAGNEYLGLDLLKEELIKMTAEARQIHPEGVLIDGELVYHEQVKKEPEGLDFLFDAYPEISKAKEFAEVAESRTTSNGIANKSLKGTISEKEAQCMKFQVWDYVPLVEIYGLPAFRLKYDVRFSKLEQMTSGYDKVILIENQVVNNLDEAKVIYKKYIDQGLEGIILKNIDGLWENARSKNLYKFKEVIDVDLKIVGIYPHRKDPTKAGGFILESECGKIKVNAGSGLKDKAGVKSHELDRTRIMENQNYYIGKILECECNGWLKSDGRTDYVKLFLPIAIRLREDKTKANTFEDVFGDFHEVTGL
>ID:YP_009180698.1 |[Escherichia phage slur14]||_Escherichia_phage_slur14_.gbk|DNA ligase|1464|NC_028448(167467):65824-67287:-1 ^GOA:A0A0M7QDC8,GeneID:26227873,InterPro:IPR012310,InterPro:IPR012340,InterPro:IPR016059,UniProtKB/TrEMBL:A0A0M7QDC8^ Escherichia phage slur14, complete genome.|neighbours:ID:YP_009180697.1(-1),ID:YP_009180699.1(-1)|neighbour_genes:hypothetical protein,hypothetical protein|
MILKILNEIASIGSTKQKQAILEKNKDNELLKRVYRLTYSRGLQYYIKKWPKPGIATQSFGMLTLTDMLDFIEFTLATRKLTGNAAIEELTGYITDGKKDDVEVLRRVMMRDLECGASVSIANKVWPGLIPEQPQMLASSYDEKGINKNIKFPAFAQLKADGARCFAEVRGDELDDVRLLSRAGNEYLGLDLLKEELIKMTAEARQIHPEGVLIDGELVYHEQVKKEPEGLDFLFDAYPEISKAKEFAEVAESRTTSNGIANKSLKGTISEKEAQCMKFQVWDYVPLVEIYGLPAFRLKYDVRFSKLEQMTSGYDKVILIENQVVNNLDEAKVIYKKYIDQGLEGIILKNIDGLWENARSKNLYKFKEVIDVDLKIVGIYPHRKDPTKAGGFILESECGKIKVNAGSGLKDKAGVKSHELDRTRIMENQNYYIGKILECECNGWLKSDGRTDYVKLFLPIAIRLREDKTKANTFEDVFGDFHEVTGL
>ID:AVH86029.1 |[Escherichia phage vB_EcoM-G28]||_Escherichia_phage_vB_EcoM-G28.gbk|putative DNA ligase|1464|MG867727(170121):126774-128237:-1 ^^ Escherichia phage vB_EcoM-G28, complete genome.|neighbours:ID:AVH86028.1(-1),ID:AVH86030.1(-1)|neighbour_genes:hypothetical protein,hypothetical protein|
MILKILNEIASIGSTKQKQAILEKNKDNELLKRVYRLTYSRGLQYYIKKWPKPGIATQSFGMLTITDMLDFIEFTLATRKLTGNAAIEELTGYITDGKKDDVEVLRRVMMRDLECGASVSIANKVWPGLIPEQPQMLASSYDEKGISKNIKFPAFAQLKADGARCFAEVRGDELDDVRLLSRAGNEYLGLDLLKEELIKMTAEARQIHPEGVLIDGELVYHEQVKKEPEGLDFLFDAYPEISKAKEFAEVAESRTTSNGIANKSLKGTISEKEAQCMKFQVWDYVPLVEIYGLPAFRLKYDVRFSKLEQMTSGYDKVILIENQVVNNLDEAKVIYKKYIDQGLEGIILKNIDGLWENARSKNLYKFKEVIDVDLKIVGIYPHRKDPTKAGGFILESECGKIKVNAGSGLKDKAGVKSHELDRTRIMENQNYYIGKILECECNGWLKSDGRTDYVKLFLPIAIRLREDKTKANTFEDVFGDFHEVTGL
>ID:QDF15222.1 |[Escherichia phage vB_EcoM-Sa45lw]||_Escherichia_phage_vB_EcoM-Sa45lw_.gbk|DNA ligase|1464|MK977694(167353):123877-125340:-1 ^^ Escherichia phage vB_EcoM-Sa45lw, complete genome.|neighbours:ID:QDF15221.1(-1),ID:QDF15223.1(-1)|neighbour_genes:hypothetical protein,hypothetical protein|
MILKILNEIASIGSTKQKQAILEKNKDNELLKRVYRLTYSRGLQYYIKKWPKPGITTQSFGMLTLTDMLDFIEFTLATRKLTGNAAIEELTGYIADGKKDDVEVLRRVMMRDLECGASVSIANKVWPGLIPEQPQMLASSYDEKGINKNIKFPAFAQLKADGARCFAEVRGDELDDVRLLSRAGNEYLGLDLLKEELIKMTAEARQIHPEGVLIDGELVYHEQVEKEPEGLDFLFDAYPEISKAKEFAEVAESRTTSNGIANKSLKGTISEKEAQCMKFQVWDYVPLVEIYGLPAFRLKYDVRFSKLEQMTSGYDKVILIENQIVNNLDEAKVIYKKYIDQGLEGIILKNIDGLWENARSKNLYKFKEVIDVDLKIVGIYPHRKDPTKAGGFILESECGKIKVNAGSGLKDKAGIKSHELDRTRIMENQNYYIGKILECECNGWVKLDGRTDYVKLFLPIAIRLREDKTKANTFEDVFGDFHEVTGL
>ID:YP_009290465.1 |[Escherichia phage vB_EcoM-UFV13]||_Escherichia_phage_vB_EcoM-UFV13_.gbk|DNA ligase|1464|NC_031103(165772):123709-125172:-1 ^GeneID:29081261^ Escherichia phage vB_EcoM-UFV13, complete genome.|neighbours:ID:YP_009290464.1(-1),ID:YP_009290466.1(-1)|neighbour_genes:hypothetical protein,hypothetical protein|
MILKILNEIASIGSTKQKQAILEKNKDNELLKRVYRLTYSRGLQYYIKKWPKPGIATQSFGMLTLTDMLDFIEFTLATRKLTGNAAIEELTGYITDGKKDDVEVLRRVMMRDLECGASVSIANKVWPGLIPEQPQMLASSYDEKGINKNIKFPAFAQLKADGARCFAEVRGDELDDVRLLSRAGNEYLGLDLLKEELIKMTAEARQIHPEGVLIDGELVYHEQVKKEPEGLDFLFDAYPEISKAKEFAEVAESRTASNGIANKSLKGTISEKEAQCMKFQVWDYVPLVEIYGLPAFRLKYDVRFSKLEQMTSGYDKVILIENQVVNNLDEAKVIYKKYIDQGLEGIILKNIDGLWENARSKNLYKFKEVIDVDLKIVGIYPHRKDPTKAGGFILESECGKIKVNAGSGLKDKAGVKSHELDRTRIMENQNYYIGKILECECNGWLKSDGRTDYVKLFLPIAIRLREDKTKANTFEDVFGDFHEVTGL
>ID:AUV61060.1 |[Escherichia phage vB_EcoM-fFiEco06]||_Escherichia_phage_vB_EcoM-fFiEco06_.gbk|DNA ligase|1464|MG781190(167076):123497-124960:-1 ^^ Escherichia phage vB_EcoM-fFiEco06, complete genome.|neighbours:ID:AUV61059.1(-1),ID:AUV61061.1(-1)|neighbour_genes:hypothetical protein,hypothetical protein|
MILKILNKIASIGSTKQKQAILEKNKDNELLKRVYRLTYSRGLQYYIKKWPKPGIATQSFGMLTLTDMLDFIEFTLATRKLTGNAAIEELTGYIADGKKDDVEVLRRVMMRDLECGASVSIANKVWPGLIPEQPQMLASSYDEKGISKNIKFPAFAQLKADGARCFAEVRGDELDDVRLLSRAGNEYLGLDLLKEELIKMTAEARQIHPEGVLIDGELVYHEQVEKEPEGLDFLFDAYPENSKAKEFAEVAESRTASNGIANKSLKGTISEKEAQCMKFQVWDYVPLVEIYGLPAFRLKYDVRFSKLEQMTSGYDKVILIENQVVNNLDEAKVIYKKYIDQGLEGIILKNIDGLWENARSKNLYKFKEVIDVDLKIVGIYPHRKDPTKAGGFILESECGKIKVNAGSGLKDKAGVKSHELDRTRIMENQNYYIGKILECECNGWLKSDGRTDYVKLFLPIAIRLREDKTKANTFEDVFGDFHEVTGL
>ID:AUV61333.1 |[Escherichia phage vB_EcoM-fHoEco02]||_Escherichia_phage_vB_EcoM-fHoEco02_.gbk|DNA ligase|1464|MG781191(167064):123487-124950:-1 ^^ Escherichia phage vB_EcoM-fHoEco02, complete genome.|neighbours:ID:AUV61332.1(-1),ID:AUV61334.1(-1)|neighbour_genes:hypothetical protein,hypothetical protein|
MILKILNKIASIGSTKQKQAILEKNKDNELLKRVYRLTYSRGLQYYIKKWPKPGIATQSFGMLTLTDMLDFIEFTLATRKLTGNAAIEELTGYIADGKKDDVEVLRRVMMRDLECGASVSIANKVWPGLIPEQPQMLASSYDEKGISKNIKFPAFAQLKADGARCFAEVRGDELDDVRLLSRAGNEYLGLDLLKEELIKMTAEARQIHPEGVLIDGELVYHEQVEKEPEGLDFLFDAYPENSKAKEFAEVAESRTASNGIANKSLKGTISEKEAQCMKFQVWDYVPLVEIYGLPAFRLKYDVRFSKLEQMTSGYDKVILIENQVVNNLDEAKVIYKKYIDQGLEGIILKNIDGLWENARSKNLYKFKEVIDVDLKIVGIYPHRKDPTKAGGFILESECGKIKVNAGSGLKDKAGVKSHELDRTRIMENQNYYIGKILECECNGWLKSDGRTDYVKLFLPIAIRLREDKTKANTFEDVFGDFHEVTGL
>ID:AYP69740.1 |[Escherichia phage vB_EcoM_DalCa]||_Escherichia_phage_vB_EcoM_DalCa_.gbk|DNA ligase|1464|MH992510(166040):123227-124690:-1 ^^ Escherichia phage vB_EcoM_DalCa, complete genome.|neighbours:ID:AYP69958.1(-1),ID:AYP69894.1(-1)|neighbour_genes:hypothetical protein,hypothetical protein|
MILKILNEIASIGSTKQKQAILEKNKDNELLKRVYRLTYSRGLQYYIKKWPKPGIATQSFGMLTLTDMLDFIEFTLATRKLTGNAAIEELTGYITDGKKDDVEVLRRVMMRDLECGASVSIANKVWPGLIPEQPQMLASSYDEKGINKNIKFPAFAQLKADGARCFAEVRGDELDDVRLLSRAGNEYLGLDLLKEELIKMTAEARQIHPEGVLIDGELVYHEQVEKEPEGLDFLFDAYPEISKAKEFAEVAESRTASNGIANKSLKGTISEKEAQCMKFQVWDYVPLVEIYGLPAFRLKYDVRFSKLEQMTSGYDKVILIENQVVNNLDEAKVIYKKYIDQGLEGIILKNVDGLWENARSKNLYKFKEVIDVDLKIVGIYPHRKDPTKAGGFILESECGKIKVNAGSGLKDKAGVKSHELDRTRIMENQNYYIGKILECECNGWLKSDGRTDYVKLFLPIAIRLREDKTKANTFEDVFGDFHEVTGL
>ID:QBO63715.1 |[Escherichia phage vB_EcoM_G10400]||_Escherichia_phage_vB_EcoM_G10400.gbk|putative DNA ligase|1464|MK327937(170182):125609-127072:-1 ^^ Escherichia phage vB_EcoM_G10400, complete genome.|neighbours:ID:QBO63714.1(-1),ID:QBO63716.1(-1)|neighbour_genes:hypothetical protein,hypothetical protein|
MILKILNEIASIGSTKQKQAILEKNKDNELLKRVYRLTYSRGLQYYIKKWPKPGIATQSFGMLTITDMLDFIEFTLATRKLTGNAAIEELVGYITDGKKDDVEVLRRVMMRDLECGASVSIANKVWPGLIPEQPQMLASSYDEKGINKNIKFPAFAQLKADGARCFAEVRGDELDDVRLLSRAGNEYLGLDLLKEELIKMTAEARQIHPEGVLIDGELVYHEQVKKEPEGLDFLFDAYPENSKAKEFAEVAESRTASNGIANKSLKGTISEKEAQCMKFQVWDYVPLVEIYGLPAFRLKYDVRFSKLEQMTSGYDKVILIENQVVNNLDEAKIIYKKYIDQGLEGIILKNIDGLWENARSKNLYKFKEVIDVDLKIVGIYPHRKDPTKAGGFILESECGKIKVNAGSGLKDKAGVKSHELDRTRIMENQNYYIGKILECECNGWLKSDGRTDYVKLFLPIAIRLREDKTKANTFEDVFGDFHEVTGL
>ID:QBO62370.1 |[Escherichia phage vB_EcoM_G2248]||_Escherichia_phage_vB_EcoM_G2248.gbk|putative DNA ligase|1497|MK327932(170678):130884-132380:-1 ^^ Escherichia phage vB_EcoM_G2248, complete genome.|neighbours:ID:QBO62369.1(-1),ID:QBO62371.1(-1)|neighbour_genes:putative HNH endonuc..,hypothetical protein|
MSILNIINQLAATDKTSLKEKILKESASNETLKECFYLAYCKQVTFGVKKYDKPSRYSSVLSLSGALQVFKNKLATRQVTGNAALQLVTDTLTCLSEDDAKVAMMVLNRDLECGCSATTANKVWKKLIPQQPCHLASSCSDKTIANIKYPAYAQLKSDGARGMADIDGETLAIYTRSGNTYQGLDDLFAVLERLRGRGIVLDGELVYMPTLSQTPAQNFVESVYDGTLSWIFEEEEMPLTPVAEAVKESVVADRQTGNGILNKSLKGTIPKEEAQCIVYTVWDVIDRDVYYGNEKATKQYKDRFEELKQIVEELNDPRVQIIENTVVNNIDEAREVYHRYVNMGLEGIILKNLHGVFEDRRSKDQVKFKEVIDFDAEIVDVYPHSKDPNKVGGFTVRSACGRMMTNTGSGLTDTTTEKGDDGIERVIPFDRRNELDREMLWADRHNLIGKVIEMTCNGYIRSKSRKEDEPEFSLFLPIIKRIRYDKTTANTVKEVFDV
> |[Tevenvirinae Escherichia_phage_vB_EcoM_G2285]||_Escherichia_phage_vB_EcoM_G2285.gb|hypothetical protein|1494|MK327933.1(166675):125089-126582:-1 ^RAST2:fig|1198136.60.peg.210^ Tevenvirinae Escherichia_phage_vB_EcoM_G2285|neighbours:(-1),(-1)|neighbour_genes:Phage protein,Phage protein|
MILDILNQIAAIGSTKTKQEILKKNKDNKLLERVYRLTYARGIQYYIKKWPGPGERSQAYGLLELDAMLDFIEFTLATRKLTGNAAIKELMGYIADGKPDDVEVLRRVMMRDLEVGASVSIANKVWPGLIQLQPQMLASAYDEKLITKNIKWPAFAQLKADGARCFAEVRDDGVQFFSRAGNEYHGLTLLADELMEMTKEARERHPNGVLIDGELVYHSFDIKKAVSSGNDLSFLFGDNEESEEVQVADRSTSNGLANKSLQGTISPKEAEGMVLQAWDYVPLDEVYSDGKIKGQKYDVRFAALENMAEGFKRIEPIENQLVRNLDEAKVVYKKYVDQGLEGIILKNRDSYWENKRSKNLIKFKEVIDIALEVVGYYEHSKDPNKLGGVELVSRCRRITTDCGSGFKDTTHKTVDGVKVLIPLDERHDLDRERLMTEAREGKLIGRIADCECNGWVHSKGREGTVGIFLPIIKGFRFDKTEADSFEDVFGPWSQTGL
> |[Tevenvirinae _Escherichia_phage_vB_EcoM_G2469]||_Escherichia_phage_vB_EcoM_G2469.gb|DNA ligase, phage-as..|1494|MK327934.1(170452):127236-128729:-1 ^RAST2:fig|1198136.90.peg.211^ Tevenvirinae _Escherichia_phage_vB_EcoM_G2469|neighbours:(-1),(-1)|neighbour_genes:Phage protein,Phage protein|
MILDILNQIAAIGSTKTKQEILKKNKDNKLLERVYRLTYARGIQYYIKKWPGPGERSQAYGLLELDDMLDFIEFTLATRKLTGNAAIKELMGYIADGKPDDVEVLRRVMMRDLEVGASVSIANKVWPGLIQLQPQMLASAYDEKLITKNIKWPAFAQLKADGARCFAEVRDDGVQFFSRAGNEYHGLTLLADELMEMTKEARERHPNGVLIDGELVYHSFDIKKAVSSGNDLSFLFGGNEESEEVQVADRSTSNGLANKSLQGTISPKEAEGMVLQAWDYVPLDEVYSDGKIKGQKYDVRFAALENMAEGFKRIEPIENQLVRNLDEAKVVYKKYVDQGLEGIILKNRDSYWENKRSKNLIKFKEVIDIALEVVGYYEHSKDPNKLGGVELVSRCRRITTDCGSGFKDTTHKTVDGVKVLIPLDERHDLDRERLMAEAREGKLIGRIADCECNGWVHSKGREGTVGIFLPIIKGFRFDKTEADSFEDVFGPWSQTGL
> |[Tevenvirinae Escherichia_phage_vB_EcoM_G2494]||_Escherichia_phage_vB_EcoM_G2494.gb|DNA ligase, phage-as..|1497|MK327935.1(168327):127063-128559:-1 ^RAST2:fig|1198136.61.peg.228^ Tevenvirinae Escherichia_phage_vB_EcoM_G2494|neighbours:(-1),(-1)|neighbour_genes:hypothetical protein,T4-like phage protei..|
MSILNIINQLATTDKTSLKEKILKESASNETLKECFYLAYCKQVTFGVKKYDKPSRYSSVLSLSGALQVFKNKLATRQVTGNAALQLVTDTLTCLSEDDAKVAMMVLNRDLECGCSATTANKVWKKLIPQQPCHLASSCSDKTIANIKYPAYAQLKSDGARGMADIDGETLAIYTRSGNTYQGLDDLFAVLERLRGRGIVLDGELVYMPTLSQTPAQNFVESVYDGTLSWIFEEEEMPLTPVAEAVKESVVADRQTGNGILNKSLKGTIPKEEAQCIVYTVWDVIDRDVYYGNEKATKQYKDRFEELKQIVEELNDPRVQIIENTVVNNIDEAREVYHRYVNMGLEGIILKNLHGVFEDRRSKDQVKFKEVIDFDAEIVDAYPHSKDPNKVGGFTVRSACGRMMTNTGSGLTDTTTEKGDDGTERVIPFDRRNELDREMLWADRHNLIGKVIEMTCNGYIRSKSRKEDEPEFSLFLPIIKRIRYDKTTANTVKEVFDV
>ID:QBO65609.1 |[Escherichia phage vB_EcoM_G2540-3]||_Escherichia_phage_vB_EcoM_G2540-3_.gbk|putative DNA ligase|1464|MK327944(168654):123628-125091:-1 ^^ Escherichia phage vB_EcoM_G2540-3, complete genome.|neighbours:ID:QBO65608.1(-1),ID:QBO65610.1(-1)|neighbour_genes:hypothetical protein,hypothetical protein|
MILKILNEIASIGSTKQKQAILEKNKDNELLKRVYRLTYSRGLQYYIKKWPKPGIATQSFGMLTLTDMLDFIEFTLATRKLTGNAAIEELSGYITDGKKDDVEVLRRVMMRDLECGASVSIANKVWPGLIPEQPQMLASSYDEKGINKNIKFPAFAQLKADGARCFAEVRGDELDDVRLLSRAGNEYLGLDLLKEELIKMTAEARQIHPEGVLIDGELVYHEQVKKEPEGLDFLFDAHPENSKVKDFTEVAESRTASNGIANKSLKGTISEKEAQCMKFQVWDYVPLVEIYGLPAFRLKYDVRFSKLEQMTSGYDKVILIENQVVNNLDEAKVIYKKYIDQGLEGIILKNIDGLWENARSKNLYKFKEVIDVDLKIVGIYPHRKDPTKAGGFILESECGKIKVNAGSGLKDKAGVKSHELDRTRIMENQNYYIGKILECECNGWLKSDGRTDYVKLFLPIAIRLREDKTKANTFEDVFGDFHEVTGL
> |[Tevenvirinae _Escherichia_phage_vB_EcoM_G2540]||_Escherichia_phage_vB_EcoM_G2540.gb|DNA ligase, phage-as..|1464|MK327936.1(168886):124278-125741:-1 ^RAST2:fig|1198136.92.peg.212^ Tevenvirinae _Escherichia_phage_vB_EcoM_G2540|neighbours:(-1),(-1)|neighbour_genes:Phage protein,Phage protein|
MILKILNEIASIGSTKQKQAILEKNKDNELLKRVYRLTYSRGLQYYIKKWPKPGIATQSFGMLTLTDMLDFIEFTLATRKLTGNAAIEELIGYITDGKKDDVEVLRRVMMRDLECGASVSIANKVWPGLIPEQPQMLASSYDEKGINKNIKFPAFAQLKADGARCFAEVRGDELDDVRLLSRAGNEYLGLDLLKEELIKMTAEARQIHPEGVLIDGELVYHEQVEKEPEGLDFLFDAYPEISKAKEFAEVAESRTASNGIANKSLKGTISEKEAQCMKFQVWDYVPLVEIYGLPAFRLKYDVRFSKLEQMTSGYDKVILIENQVVNNLDEAKVIYKKYIDQGLEGIILKNIDGLWENARSKNLYKFKEVIDVDLKIVGIYPHRKDPTKAGGFILESECGKIKVNAGSGLKDKAGVKSHELDRTRIMENQNYYIGKILECECNGWLKSDGRTDYVKLFLPIAIRLREDKTKANTFEDVFGDFHEVTGL
>ID:QBO64521.1 |[Escherichia phage vB_EcoM_G29]||_Escherichia_phage_vB_EcoM_G29_.gbk|putative DNA ligase|1464|MK327940(168241):125297-126760:-1 ^^ Escherichia phage vB_EcoM_G29, complete genome.|neighbours:ID:QBO64520.1(-1),ID:QBO64522.1(-1)|neighbour_genes:hypothetical protein,hypothetical protein|
MILKILNEIASIGSTKQKQAILEKNKDNELLKRVYRLTYSRGLQYYIKKWPKPGIATQSFGMLTLTDMLDFIEFTLATRKLTGNAAIEELTGYITDGKKDDVEVLRRVMMRDLECGASVSIANKVWPGLIPEQPQMLASSYDEKGINKNIKFPAFAQLKADGARCFAEVRGDELDDVRLLSRAGNEYLGLDLLKEELIKMTTEARQIHPEGVLIDGELVYHEQVEKEPEGLDFLFDAYPEISKAKEFAEVAESRTASNGIANKSLKGTISEKEAQCMKFQVWDYVPLVEIYGLPAFRLKYDVRFSKLEQMTSGYDKVILIENQVVNNLDEAKVIYKKYIDQGLEGIILKNTDGLWENARSKNLYKFKEVIDVDLKIVGIYPHRKDPTKAGGFILESECGKIKVNAGSGLKDKAGVKSHELDRTRIMENQNYYIGKILECECNGWLKSDGRTDYVKLFLPIAIRLREDKTKANTFEDVFGDFHEVTGL
> |[Tevenvirinae _Escherichia_phage_vB_EcoM_G37-3]||_Escherichia_phage_vB_EcoM_G37-3.gb|DNA ligase, phage-as..|1497|MK327941.1(167832):126068-127564:-1 ^RAST2:fig|1198136.91.peg.232^ Tevenvirinae _Escherichia_phage_vB_EcoM_G37-3|neighbours:(-1),(-1)|neighbour_genes:hypothetical protein,T4-like phage protei..|
MSILNIINQLAATDKTSLKEKILKESASNETLKECFYLAYCKQVTFGVKKYDKPSRYSSVLSLSGALQVFKNKLATRQVTGNAALQLVTDTLTCLSEDDAKVAMMVLNRDLECGCSATTANKVWKKLIPQQPCHLASSYSDKAIANIKYPAYAQLKSDGARGMADIDGETLAIYTRSGNTYQGLDDLFAVLERLRGRGIVLDGELVYMPTLSQTPAQNFVESVYDGTLSWIFEEEEMPLTPVAEAVKESVVADRQTGNGILNKSLKGTIPKEEAQCIVYTVWDVIDRDVYYGNEKATKQYKDRFEELKQIVEELNDPRVQIIENTVVNNIDEAREVYHRYVNMGLEGIILKNLHGVFEDRRSKDQVKFKEVIDFDAEIVDVYPHSKDPNKVGGFTVRSACGRMMTNTGSGLTDTTTEKGDDGIERVIPFDRRNELDREMLWADRHNLIGKVIEMTCNGYIRSKSRKEDEPEFSLFLPIIKRIRYDKTTANTVKEVFDV
> |[Tevenvirinae _Escherichia_phage_vB_EcoM_GG4498]||_Escherichia_phage_vB_EcoM_G4498.gb|DNA ligase, phage-as..|1464|MK327939.1(167826):124755-126218:-1 ^RAST2:fig|1198136.93.peg.211^ Tevenvirinae _Escherichia_phage_vB_EcoM_GG4498|neighbours:(-1),(-1)|neighbour_genes:Phage protein,Phage protein|
MILKILNEIASIGSTKQKQAILEKNKDNELLKRVYRLTYSRGLQYYIKKWPKPGIATQSFGMLTLTDMLDFIEFTLATRKLTGNAAIEELTGYITDGKKDDVEVLRRVMMRDLECGASVSIANKVWPGLIPEQPQMLASSYDEKGINKNIKFPAFAQLKADGARCFAEVRGDELDDVRLLSRAGNEYLGLDLLKEELIKMTAEARQIHPEGVLIDGELVYHEQVEKEPEGLDFLFDAYPEISKAKEFAEVAESRTASNGIANKSLKGTISEKEAQCMKFQVWDYVPLVEIYGLPAFRLKYDVRFSKLEQMTSGYDKVILIENQVVNNLDEAKVIYKKYIDQGLEGIILKNTDGLWENARSKNLYKFKEVIDVDLKIVGIYPHRKDPTKAGGFILESECGKIKVNAGSGLKDKAGVKSHELDRTRIMENQNYYIGKILECECNGWLKSDGRTDYVKLFLPIAIRLREDKTKANTFEDVFGDFHEVTGL
>ID:QBO65892.1 |[Escherichia phage vB_EcoM_G4500]||_Escherichia_phage_vB_EcoM_G4500_.gbk|putative DNA ligase|1464|MK327945(168363):125419-126882:-1 ^^ Escherichia phage vB_EcoM_G4500, complete genome.|neighbours:ID:QBO65891.1(-1),ID:QBO65893.1(-1)|neighbour_genes:hypothetical protein,hypothetical protein|
MILKILNEIASIGSTKQKQAILEKNKDNELLKRVYRLTYSRGLQYYIKKWPKPGIATQSFGMLTLTDMLDFIEFTLATRKLTGNAAIEELTGYITDGKKDDVEVLRRVMMRDLECGASVSIANKVWPGLIPEQPQMLASSYDEKGINKNIKFPAFAQLKADGARCFAEVRGDELDDVRLLSRAGNEYLGLDLLKEELIKMTTEARQIHPEGVLIDGELVYHEQVEKEPEGLDFLFDAYPEISKAKEFAEVAESRTASNGIANKSLKGTISEKEAQCMKFQVWDYVPLVEIYGLPAFRLKYDVRFSKLEQMTSGYDKVILIENQVVNNLDEAKVIYKKYIDQGLEGIILKNTDGLWENARSKNLYKFKEVIDVDLKIVGIYPHRKDPTKAGGFILESECGKIKVNAGSGLKDKAGVKSHELDRTRIMENQNYYIGKILECECNGWLKSDGRTDYVKLFLPIAIRLREDKTKANTFEDVFGDFHEVTGL
>ID:QBO66168.1 |[Escherichia phage vB_EcoM_G4507]||_Escherichia_phage_vB_EcoM_G4507_.gbk|putative DNA ligase|1464|MK327946(168828):125361-126824:-1 ^^ Escherichia phage vB_EcoM_G4507, complete genome.|neighbours:ID:QBO66167.1(-1),ID:QBO66169.1(-1)|neighbour_genes:hypothetical protein,hypothetical protein|
MILKILNEIASIGSTKQKQAILEKNKDNELLKRVYRLTYSRGLQYYIKKWPKPGIATQSFGMLTITDMLDFIEFTLATRKLTGNAAIEELVGYITDGKKDDVEVLRRVMMRDLECGASVSIANKVWPGLIPEQPQMLASSYDEKGINKNIKFPAFAQLKADGARCFAEVRGDELDDVRLLSRAGNEYLGLDLLKEELIKMTAEARQIHPEGVLIDGELVYHEQVKKEPEGLDFLFDAYPENSKAKEFAEVAESRTASNGIANKSLKGTISEKEAQCMKFQVWDYVPLVEIYGLPAFRLKYDVRFSKLEQMTSGYDKVILIENQVVNNLDEAKIIYKKYIDQGLEGIILKNIDGLWENARSKNLYKFKEVIDVDLKIVGIYPHRKDPTKAGGFILESECGKIKVNAGSGLKDKAGVKSHELDRTRIMENQNYYIGKILECECNGWLKSDGRTDYVKLFLPIAIRLREDKTKANTFEDVFGDFHEVTGL
>ID:QBO65068.1 |[Escherichia phage vB_EcoM_G50]||_Escherichia_phage_vB_EcoM_G50_.gbk|putative DNA ligase|1464|MK327942(167728):123678-125141:-1 ^^ Escherichia phage vB_EcoM_G50, complete genome.|neighbours:ID:QBO65067.1(-1),ID:QBO65069.1(-1)|neighbour_genes:hypothetical protein,hypothetical protein|
MILKILNEIASIGSTKQKQAILEKNKDNELLKRVYRLTYSRGLQYYIKKWPKPGIATQSFGMLTITDMLDFIEFTLATRKLTGNAAIEELTGYITDGKKDDVEVLRRVMMRDLECGASVSIANKVWPGLIPEQPQMLASSYDEKGISKNIKFPAFAQLKADGSRCFAEVRGDELDDVRLLSRAGNEYLGLDLLKEELIKMTAEARQIHPEGVLIDGELVYHEQVKKEPEGLDFLFDAYPEISKAKEFAEVAESRTTSNGIANKSLKGTISEKEAKCMKFQVWDYVPLVEIYGLPAFRLKYDVRFSKLEQMTSGYDKVILIENQVVNNLDEAKVIYKKYIDQGFEGIILKNTDGLWENARSKNLYKFKEVIDVDLKIVGIYPHRKDPTKAGGFILESECGKIKVNAGSGLKDKAGVKSHELDRTRIMENQNYYIGKILECECNGWLKSDGRTDYVKLFLPIAIRLREDKTKANTFEDVFGDFHEVTGL
> |[Tevenvirinae _Escherichia_phage_vB_EcoM_G5211]||_Escherichia_phage_vB_EcoM_G5211.gb|DNA ligase, phage-as..|1497|MK327947.1(164278):124265-125761:-1 ^RAST2:fig|1198136.94.peg.219^ Tevenvirinae _Escherichia_phage_vB_EcoM_G5211|neighbours:(-1),(-1)|neighbour_genes:hypothetical protein,T4-like phage protei..|
MSILNIINQLAATDKTSLKEKILKESASNETLKECFYLAYCKQVTFGVKKYDKPSRYSSVLSLSGALQVFKNKLATRQITGNAALQLVTDTLTCLSEDDAKVAMMVLNRDLECGCSATTANKVWKKLIPQQPCHLASSCSDKTIANIKYPAYAQLKSDGARGMADIDGETLAIYTRSGNTYQGLDDLFVVLERLRGRGIVLDGELVYMPTLSQTPAQNFVESVYDGTLSWIFEEDEMPLTPVAEAVKESVVADRQTGNGILNKSLKGTIPKEEAQCIVYTVWDVIDRDVYYGNEKATKQYKDRFEELKQIVEELNDPRVQIIENTVVNNIDEAREVYHRYVNMGLEGIILKNLHGVFEDRRSKDQVKFKEVIDFDAEIVDVYPHSKDPNKVGGFTVRSACGRMMTNTGSGLTDTTTEKGDDGIERVIPFDRRNELDREMLWADRHNLIGKVIEMTCNGYIRSKSRKEDEPEFSLFLPIIKRIRYDKTTANTVKEVFDV
>ID:QBO65345.1 |[Escherichia phage vB_EcoM_G53]||_Escherichia_phage_vB_EcoM_G53_.gbk|putative DNA ligase|1494|MK327943(167834):125927-127420:-1 ^^ Escherichia phage vB_EcoM_G53, complete genome.|neighbours:ID:QBO65344.1(-1),ID:QBO65346.1(-1)|neighbour_genes:hypothetical protein,hypothetical protein|
MILDILNQIAAIGSTKTKQEILKKNKDNKLLERVYRLTYARGIQYYIKKWPGPGERSQAYGLLELDDMLDFIEFTLATRKLTGNAAIKELMGYIADGKPDDVEVLRRVMMRDLEVGASVSIANKVWPGLIQLQPQMLASAYDEKLITKNIKWPAFAQLKADGARCFAEVRDDGVQFFSRAGNEYHGLTLLADELMEMTKEARERHPNGVLIDGELVYHSFDIKKAVSSGNDLSFLFGDNEESEEVQVADRSTSNGLANKSLQGTISPKEAEGMVLQAWDYVPLDEVYSDGKIKGQKYDVRFAALENMAEGFKRIEPIENQLVRNLDEAKVVYKKYVDQGLEGIILKNRDSYWENKRSKNLIKFKEVIDIALEVVGYYEHSKDPNKLGGVELVSRCRRITTDCGSGFKDTTHKTVDGVKVLIPLDERHDLDRERLMTEAREGKLIGRIADCECNGWVHSKGREGTVGIFLPIIKGFRFDKTEADSFEDVFGPWSQTGL
>ID:QBQ80082.1 |[Escherichia phage vB_EcoM_G8]||_Escherichia_phage_vB_EcoM_G8_.gbk|putative DNA ligase|1464|MK373787(169650):124082-125545:-1 ^^ Escherichia phage vB_EcoM_G8, complete genome.|neighbours:ID:QBQ80081.1(-1),ID:QBQ80083.1(-1)|neighbour_genes:hypothetical protein,hypothetical protein|
MILKILNEIASIGSTKQKQAILEKNEDNELLKRVYRLTYSRGLQYYIKKWPKPGIATQSFGMLTLTDMLDFIEFTLATRKLTGNAAIEELTGYITDGKKDDVEVLRRVMMRDLECGASVSIANKVWPGLIPEQPQMLASSYDEKGINKNIKFPAFAQLKADGARCFAEVRGDELDDVRLLSRAGNEYLGLDLLKEELIKMTAEARQIHPEGVLIDGELVYHEQVKKEPEGLDFLFDAYPEISKAKEFAEVAESRTTSNGIANKSLKGTISEKEAQCMKFQVWDYVPLVEIYGLPAFRLKYDVRFSKLEQMTSGYDKVILIENQVVNNLDEAKVIYKKYIDQGLEGIILKNIDGLWENARSKNIYKFKEVIDVDLKIVGIYPHRKDPTKAGGFILESECGKIKVNAGSGLKDKAGVKSHELDRTRIMENQNYYIGKILECECNGWLKSDGRTDYVKLFLPIAIRLREDKTKANTFEDVFGDFHEVTGL
>ID:QBQ77981.1 |[Escherichia phage vB_EcoM_G9062]||_Escherichia_phage_vB_EcoM_G9062_.gbk|putative DNA ligase|1464|MK373779(168670):125081-126544:-1 ^^ Escherichia phage vB_EcoM_G9062, complete genome.|neighbours:ID:QBQ77980.1(-1),ID:QBQ77982.1(-1)|neighbour_genes:hypothetical protein,hypothetical protein|
MILKILNEIASIGSTKQKQAILEKNKDNELLKRVYRLTYSRGLQYYIKKWPKPGIATQSFGMLTITDMLDFIEFTLATRKLTGNAAIEELTGYITDGKKDDVEVLRRVMMRDLECGASVSIANKVWPGLIPEQPQMLASSYDEKGINKNIKFPAFAQLKADGARCFAEVRGDELDDVRLLSRAGNEYLGLDLLKEELIKMTAEARQIHPEGVLIDGELVYHEQVKKEPEGLDFLFDAYPEISKAKEFAEVAESRTTSNGIANKSLKGTISEKEAQCMKFQVWDYVPLVEIYGLPAFRLKYDVRFSKLEQMTSGYDKVILIENQVVNNLDEAKVIYKKYIDQGLEGIILKNIDGLWENARSKNLYKFKEVIDVDLKIVGIYPHRKDPTKAGGFILESECGKIKVNAGSGLKDKAGVKSHELDRTRIMENQNYYIGKILECECNGWLKSDGRTDYVKLFLPIAIRLREDKTKANTFEDVFGDFHEVTGL
>ID:AXC33998.1 |[Escherichia phage vB_EcoM_JB75]||_Escherichia_phage_vB_EcoM_JB75_.gbk|DNA ligase|1464|MH355584(167208):41411-42874:1 ^^ Escherichia phage vB_EcoM_JB75, complete genome.|neighbours:ID:AXC34158.1(1),ID:AXC34217.1(1)|neighbour_genes:hypothetical protein,hypothetical protein|
MILKILNEIASIGSTKQKQAILEKNKDNELLKRVYRLTYSRGLQYYIKKWPKPGIATQSFGMLTLTDMLDFIEFTLATRKLTGNAAIEELIGYITDGKKDDVEVLRRVMMRDLECGASVSIANKVWPGLIPEQPQMLASSYDEKGINKNIKFPAFAQLKADGARCFAEVRGDELDDVRLLSRAGNEYLGLDLLKEELIKMTAEARQIHPEGVLIDGELVYHEQVEKEPEGLDFLFDAYPENSKAKEFAEVAESRTASNGIANKSLKGTISEKEAQCMKFQVWDYVPLVEIYGLPAFRLKYDVRFSKLEQMTSGYDKVILIENQVVNNLDEAKVIYKKYIDQGLEGIILKNIDGLWENARSKNLYKFKEVIDVDLKIVGIYPHRKDPTKAGGFILESECGKIKVNAGSGLKDKAGVKSHELDRTRIMENQNYYIGKILECECNGWLKSDGRTDYVKLFLPIAIRLREDKTKANTFEDVFGDFHEVTGL
>ID:YP_009037569.1 |[Escherichia phage vB_EcoM_JS09]||_Escherichia_phage_vB_EcoM_JS09_.gbk|DNA ligase|1494|NC_024124(169148):42358-43851:1 ^GeneID:19524964^ Escherichia phage vB_EcoM_JS09, complete genome.|neighbours:ID:YP_009037568.1(1),ID:YP_009037570.1(1)|neighbour_genes:hypothetical protein,hypothetical protein|
MILDILNQIAAIGSTKTKQEILKKNKDNKLLERVYRLTYARGIQYYIKKWPGPGERSQAYGLLELDDMLDFIEFTLATRKLTGNAAIKELMGYIADGKPDDVEVLRRVMMRDLEVGASVSIANKVWPGLIQLQPQMLASAYDEKLITKNIKWPAFAQLKADGARCFAEVRDDGVQFFSRAGNEYHGLTLLADELMEMTKEARERHPNGVLIDGELVYHSFDIKKAVSSGNDLSFLFGDNEESEEVQVADRSTSNGLANKSLQGTISPKEAEGMVLQAWDYVPLDEVYSDGKIKGQKYDVRFAALENMAEGFKRIEPIENQLVRNLDEAKVVYKKYVDQGLEGIILKNRDSYWENKRSKNLIKFKEVIDIALEVVGYYEHSKDPNKLGGVELVSRCRRITTDCGSGFKDTTHKTVDGVKVLIPLDERHDLDRERLMAEAREGKLIGRIADCECNGWVHSKGREGTVGIFLPIIKGFRFDKTEADSFEDVFGPWSQTGL
>ID:QBQ78483.1 |[Escherichia phage vB_EcoM_KAW1E185]||_Escherichia_phage_vB_EcoM_KAW1E185_.gbk|putative DNA ligase|1464|MK373781(164987):121799-123262:-1 ^^ Escherichia phage vB_EcoM_KAW1E185, complete genome.|neighbours:ID:QBQ78482.1(-1),ID:QBQ78484.1(-1)|neighbour_genes:hypothetical protein,hypothetical protein|
MILKILNEIASIGSTKQKQAILEKNKDNELLKRVYRLTYSRGLQYYIKKWPKPGIATQSFGMLTITDMLDFIEFTLATRKLTGNAAIEELTGYITDGKKDDVEVLRRVMMRDLECGASVSIANKVWPGLIPEQPQMLASSYDEKGISKNIKFPAFAQLKADGARCFAEVRGDELDDVRLLSRAGNEYLGLDLLKEELIKMTAEARQIHPEGVLIDGELVYHEQVKKEPEGLDFLFDDYPEISKAKEFAEVAESRTASNGIANKSLKGTISEKEAQCMKFQVWDYVPLVEIYGLPAFRLKYDVRFSKLEQMTSGYDKVILIENQVVNNLDEAKVIYKKYIDQGLEGIILKNTDGLWENARSKNLYKFKEVIDVDLKIVGIYPHRKDPTKAGGFILESECGKIKVNAGSGLKDKAGVKSHELDRTRIMENQNYYIGKILECECNGWLKSDGRTDYVKLFLPIAIRLREDKTKANTFEDVFGDFHEVTGL
> |[Tevenvirinae Escherichia_phage_vB_EcoM_KAW3E185]||_Escherichia_phage_vB_EcoM_KAW3E185.gb|hypothetical protein|1494|MK373782.1(170187):127068-128561:-1 ^RAST2:fig|1198136.54.peg.212^ Tevenvirinae Escherichia_phage_vB_EcoM_KAW3E185|neighbours:(-1),(-1)|neighbour_genes:Phage protein,Phage protein|
MILDILNQIAAIGSTKTKQEILKKNKDNKLLERVYRLTYARGIQYYIKKWPGPGERSQAYGLLELDDMLDFIEFTLATRKLTGNAAIKELMGYIADGKPDDVEVLRRVMMRDLEVGASVSIANKVWPGLIQLQPQMLASAYDEKLITKNIKWPAFAQLKADGARCFAEVRDDGVQFFSRAGNEYHGLTLLADELMEMTKEARERHPNGVLIDGELVYHSFDIKKAVSSGNDLSFLFGDNEESEEVQVADRSTSNGLANKSLQGTISPKEAEGMVLQAWDYVPLDEVYSDGKIKGQKYDVRFAALENMAEGFKRIEPIENQLVRNLDEAKVVYKKYVDQGLEGIILKNRDSYWENKRSKNLIKFKEVIDIALEVVGYYEHSKDPNKLGGVELVSRCRRITTDCGSGFKDTTHKTVDGVKVLIPLDERHDLDRERLMTEAREGKLIGRIADCECNGWVHSKGREGTVGIFLPIIKGFRFDKTEADSFEDVFGPWSQTGL
>ID:QBQ79259.1 |[Escherichia phage vB_EcoM_MM02]||_Escherichia_phage_vB_EcoM_MM02_.gbk|putative DNA ligase|1494|MK373784(169201):127668-129161:-1 ^^ Escherichia phage vB_EcoM_MM02, complete genome.|neighbours:ID:QBQ79258.1(-1),ID:QBQ79260.1(-1)|neighbour_genes:hypothetical protein,hypothetical protein|
MILDILNQIAAIGSTKTKQEILKKNKDNKLLERVYRLTYARGIQYYIKKWPGPGERSQAYGLLELDDMLDFIEFTLATRKLTGNAAIKELMGYIADGKPDDVEVLRRVMMRDLEVGASVSIANKVWPGLIQLQPQMLASAYDEKLITKNIKWPAFAQLKADGARCFAEVRDDGVQFFSRAGNEYHGLTLLADELMEMTKEARERHPNGVLIDGELVYHSFDIKKAVSSGNDLSFLFGDNEESEEVQVADRSTSNGLANKSLQGTISPKEAEGMVLQAWDYVPLDEVYSDGKIKGQKYDVRFAALENMAEGFKRIEPIENQLVRNLDEAKVVYKKYVDQGLEGIILKNRDSYWENKRSKNLIKFKEVIDIALEVVGYYEHSKDPNKLGGVELVSRCRRITTDCGSGFKDTTHKTVDGVKVLIPLDERHDLDRERLMTEAREGKLIGRIADCECNGWVHSKGREGTVGIFLPIIKGFRFDKTEADSFEDVFGPWSQTGL
>ID:QBQ79528.1 |[Escherichia phage vB_EcoM_OE5505]||_Escherichia_phage_vB_EcoM_OE5505_.gbk|putative DNA ligase|1464|MK373785(168756):125278-126741:-1 ^^ Escherichia phage vB_EcoM_OE5505, complete genome.|neighbours:ID:QBQ79527.1(-1),ID:QBQ79529.1(-1)|neighbour_genes:hypothetical protein,hypothetical protein|
MILKILNEIASIGSTKQKQAILEKNKDNELLKRVYRLTYSRGLQYYIKKWPKPGIATQSFGMLTLTDMLDFIEFTLATRKLTGNAAIEELTGYITDGKKDDVEVLRRVMMRDLECGASVSIANKVWPGLIPEQPQMLASSYDEKGINKNIKFPAFAQLKADGARCFAEVRGDELDDVRLLSRAGNEYLGLDLLKEELIKMTAEARQIHPEGVLIDGELVYHEQVEKEPEGLDFLFDAYPEISKAKEFAEVAESRTASNGIANKSLKGTISEKEAQCMKFQVWDYVPLVEIYGLPAFRLKYDVRFSKLEQMTSGYDKVILIENQVVNNLDEAKVIYKKYIDQGLEGIILKNIDGLWENARSKNLYKFKEVIDVDLKIVGIYPHRKDPTKAGGFILESECGKIKVNAGSGLKDKAGVKSHELDRTRIMENQNYYIGKILECECNGWLKSDGRTDYVKLFLPIAIRLREDKTKANTFEDVFGDFHEVTGL
> |[Tevenvirinae _Escherichia_phage_vB_EcoM_PhAPEC2]||_Escherichia_phage_vB_EcoM_PhAPEC2.gb|hypothetical protein|1494|NC_024794.1(167318):126226-127719:-1 ^RAST2:fig|1198136.124.peg.208^ Tevenvirinae _Escherichia_phage_vB_EcoM_PhAPEC2|neighbours:(-1),(-1)|neighbour_genes:Phage protein,Phage protein|
MILDILNQIAAIGSTKTKQEILKKNKDNKLLERVYRLAYARGIQYYIKKWPGPGERSQAYGLLELDDMLDFIEFTLATRKLTGNAAIKELMGYIADGKPDDVEVLRRVMMRDLEVGASVSIANKVWPGLIQLQPQMLASAYDEKLITKNIKWPAFAQLKADGARCFAEVRDAGVQFFSRAGNEYHGLTLLADELMEMTKEARERHPNGVLIDGELVYHSFDIKKAVSSGNDLSFLFGDNEESEEVQVADRSTSNGLANKSLQGTISPKEAEGMVLQAWDYVPLDEVYSDGKIKGQKYDVRFAALENMAEGFKRIEPIENQLVRNLDEAKVVYKKYVDQGLEGIILKNRDSYWENKRSKNLIKFKEVIDIALEVVGYYEHSKDPNKLGGVELVSRCRRITTDCGSGFKDTTHKTVDGVKVLIPLDERHDLDRERLMTEAREGKLIGRIADCECNGWVHSKGREGTVGIFLPIIKGFRFDKTEADSFEDVFGPWSQTGL
>ID:QBQ79811.1 |[Escherichia phage vB_EcoM_R5505]||_Escherichia_phage_vB_EcoM_R5505_.gbk|putative DNA ligase|1464|MK373786(167317):125082-126545:-1 ^^ Escherichia phage vB_EcoM_R5505, complete genome.|neighbours:ID:QBQ79810.1(-1),ID:QBQ79812.1(-1)|neighbour_genes:hypothetical protein,hypothetical protein|
MILKILNEIASIGSTKQKQAILEKNKDNELLKRVYRLTYSRGLQYYIKKWPKSGIATQSFGMLTLTDMLDFIEFTLATRKLTGNAAIEELSGYITDGKKDDVEVLRRVMMRDLECGASVSIANKVWPGLIPEQPQMLASSYDEKGISKNIKFPAFAQLKADGARCFAEVRGDELDDVRLLSRAGNEYLGLDLLKEELIKMTAEARQIHPEGVLIDGELVYHEQVKKEPEGLDFLFDAYPEISKAKEFAEVAESRTTSNGIANKSLKGTISEKEAQCMKFQVWDYVPLVEIYGLPAFRLKYDVRFSKLEQMTSGYDKVILIENQVVNNLDEAKVIYKKYIDQGLEGIILKNIDGLWENARSKNLYKFKEVIDVDLKIVGIYPHRKDPTKAGGFILESECGKIKVNAGSGLKDKAGVKSHELDRTRIMENQNYYIGKILECECNGWLKSDGRTDYVKLFLPIAIRLREDKTKANTFEDVFGDFHEVTGL
>ID:QBQ77219.1 |[Escherichia phage vB_EcoM_WFK]||_Escherichia_phage_vB_EcoM_WFK_.gbk|putative DNA ligase|1494|MK373775(164590):120999-122492:-1 ^^ Escherichia phage vB_EcoM_WFK, complete genome.|neighbours:ID:QBQ77218.1(-1),ID:QBQ77220.1(-1)|neighbour_genes:hypothetical protein,hypothetical protein|
MILDILNQIAAIGSTKTKQEILKKNKDNKLLERVYRLTYARGIQYYIKKWPGPGERSQAYGLLELDDMLDFIEFTLATRKLTGNAAIKELMGYIADGKPDDVEVLRRVMMRDLEVGASVSIANKVWPGLIQLQPQMLASAYDEKLITKNIKWPAFAQLKADGARCFAEVRDDGVQFFSRAGNEYHGLTLLADELMEMTKEARERHPNGVLIDGELVYHSFDIKKAVSSGNDLSFLFGDNEESEEVQVADRSTSNGLANKSLQGTISPKEAEGMVLQAWDYVPLDEVYSDGKIKGQKYDVRFAALENMAEGFKRIEPIENQLVRNLDEAKVVYKKYVDQGLEGIILKNRDSYWENKRSKNLIKFKEVIDIALEVVGYYEHSKDPNKLGGVELVSRCRRITTDCGSGFKDTTHKTVDGVKVLIPLDERHDLDRERLMTEAREGKLIGRIADCECNGWVHSKGREGTVGIFLPIIKGFRFDKTEADSFEDVFGPWSQTGL
>ID:QBQ76958.1 |[Escherichia phage vB_EcoM_WFL6982]||_Escherichia_phage_vB_EcoM_WFL6982_.gbk|putative DNA ligase|1494|MK373774(164279):120999-122492:-1 ^^ Escherichia phage vB_EcoM_WFL6982, complete genome.|neighbours:ID:QBQ76957.1(-1),ID:QBQ76959.1(-1)|neighbour_genes:hypothetical protein,hypothetical protein|
MILDILNQIAAIGSTKTKQEILKKNKDNKLLERVYRLTYARGIQYYIKKWPGPGERSQAYGLLELDDMLDFIEFTLATRKLTGNAAIKELMGYIADGKPDDVEVLRRVMMRDLEVGASVSIANKVWPGLIQLQPQMLASAYDEKLITKNIKWPAFAQLKADGARCFAEVRDDGVQFFSRAGNEYHGLTLLADELMEMTKEARERHPNGVLIDGELVYHSFDIKKAVSSGNDLSFLFGDNEESEEVQVADRSTSNGLANKSLQGTISPKEAEGMVLQAWDYVPLDEVYSDGKIKGQKYDVRFAALENMAEGFKRIEPIENQLVRNLDEAKVVYKKYVDQGLEGIILKNRDSYWENKRSKNLIKFKEVIDIALEVVGYYEHSKDPNKLGGVELVSRCRRITTDCGSGFKDTTHKTVDGVKVLIPLDERHDLDRERLMTEAREGKLIGRIADCECNGWVHSKGREGTVGIFLPIIKGFRFDKTEADSFEDVFGPWSQTGL
>ID:QBQ77711.1 |[Escherichia phage vB_EcoM_WFbE185]||_Escherichia_phage_vB_EcoM_WFbE185.gbk|putative DNA ligase|1494|MK373778(170429):127042-128535:-1 ^^ Escherichia phage vB_EcoM_WFbE185, complete genome.|neighbours:ID:QBQ77710.1(-1),ID:QBQ77712.1(-1)|neighbour_genes:hypothetical protein,hypothetical protein|
MILDILNQIAAIGSTKTKQEILKKNKDNKLLERVYRLTYARGIQYYIKKWPGPGERSQAYGLLELDDMLDFIEFTLATRKLTGNAAIKELMGYIADGKPDDVEVLRRVMMRDLEVGASVSIANKVWPGLIQLQPQMLASAYDEKLITKNIKWPAFAQLKADGARCFAEVRDDGVQFFSRAGNEYHGLTLLADELMEMTKEARERHPNGVLIDGELVYHSFDIKKAVSSGNDLSFLFGDNEESEEVQVADRSTSNGLANKSLQGTISPKEAEGIVLQAWDYVPLDEVYSDGKIKGQKYDVRFAALENMAEGFKRIEPIENQLVRNLDEAKVVYKKYVDQGLEGIILKNRDSYWENKRSKNLIKFKEVIDIALEVVGYYEHSKDPNKLGGVELVSRCRRITTDCGSGFKDTTHKTVDGVKVLIPLDERHDLDRERLMTEAREGKLIGRIADCECNGWVHSKGREGTVGIFLPIIKGFRFDKTEADSFEDVFGPWSQTGL
>ID:YP_007004939.1 |[Escherichia phage wV7]||_Escherichia_phage_wV7_.gbk|DNA ligase|1464|NC_019505(166452):123591-125054:-1 ^GeneID:14010733^ Escherichia phage wV7, complete genome.|neighbours:ID:YP_007004938.1(-1),ID:YP_007004940.1(-1)|neighbour_genes:hypothetical protein,hypothetical protein|
MILKILNEIASIGSTKQKQAILEKNKDNELLKRVYRLTYSRGLQYYIKKWPKPGIATQSFGMLTLTDMLDFIEFTLATRKLTGNAAIEELTGYIADGKKDDVEVLRRVMMRDLECGASVSIANKVWPGLIPEQPQMLASSYDEKGISKNIKFPAFAQLKADGARCFAEVRGDELDDVRLLSRAGNEYLGLDLLKEELIKMTAEARQIHPEGVLIDGELVYHEQVEKEPEGLDFLFDAYPEISKAKEFAEVAESRTTSNGIANKSLKGTISEKEAQCMKFQVWDYVPLVEIYGLPAFRLKYDVRFSKLEQMTSGYDKVILIENQVVNNLDEAKVIYKKYIDQGLEGIILKNIDGLWENARSKNLYKFKEVIDVDLKIVGIYPHRKDPTKAGGFILESECGKIKVNAGSGLKDKAGVKSHELDRTRIMENQNYYIGKILECECNGWLKSDGRTDYVKLFLPIAIRLREDKTKANTFEDVFGDFHEVTGL
> |[Tevenvirinae Escherichia_virus_KFS-EC]||_Escherichia_virus_KFS-EC.gb|DNA ligase, phage-as..|1497|MH560358.1(164715):68162-69658:-1 ^RAST2:fig|1198136.83.peg.113^ Tevenvirinae Escherichia_virus_KFS-EC|neighbours:(-1),(-1)|neighbour_genes:hypothetical protein,T4-like phage protei..|
MSILNIINQLAATDKTSLKEKILKESASNETLKECFYLAYCKQVTFGVKKYDKPSRYSSVLSLSGALQVFKNKLATRQVTGNAALQLVTDTLTCLSEDDAKVAMMVLNRDLECGCSATTANKVWKKLIPQQPCHLASSCSDKTIANIKYPAYAQLKSDGARGMADIDGETLAIYTRSGNTYQGLDDLFAVLERLRGRGIVLDGELVYMPTLSQTPAQNFVESVYDGTLSWIFEEEEMPLTPVAEAVKESVVADRQTGNGILNKSLKGTIPKEEAQCIVYTVWDVIDRDVYYGNEKATKQYKDRFEELKQIVEELNDPRVQIIENTVVNNIDEAREVYHRYVNMGLEGIILKNLHGVFEDRRSKDQVKFKEVIDFDAEIVDVYPHSKDPNKVGGFTVRSACGRMMTNTGSGLTDTTTEKGDDGIERVIPFDRRNELDREMLWADRHNLIGKVIEMTCNGYIRSKSRKEDEPEFSLFLPIIKRIRYDKTTANTVKEVFDV
>ID:QDK04327.1 |[Escherichia virus VEc20]||_Escherichia_virus_VEc20_.gbk|vec20_197|1464|MN022785(167532):122450-123913:-1 ^^ Escherichia virus VEc20, complete genome.|neighbours:ID:QDK04326.1(-1),ID:QDK04328.1(-1)|neighbour_genes:vec20_196,vec20_198|
MILKILNEIASIGSTKQKQAILEKNKDNELLKRVYRLTYSRGLQYYIKKWPKPGIATQSFGMLTLTDMLDFIEFTLATRKLTGNAAIEELTGYITDGKKDDVEVLRRVMMRDLECGASVSIANKVWPGLIPEQPQMLASSYDEKGINKNIKFPAFAQLKADGARCFAEVRGDELDDVRLLSRAGNEYLGLDLLKEELIKMTAEARQIHPEGVLIDGELVYHEQVKKEPEGLDFLFDAYPEISKAKEFAEVAESRTTSNGIANKSLKGTISEKEAQCMKFQVWDYVPLVEIYGLPAFRLKYDVRFSKLEQMTSGYDKVILIENQVVNNLDEAKVIYKKYIDQGLEGIILKNIDGLWENARSKNLYKFKEVIDVDLKIVGIYPHRKDPTKAGGFILESECGKIKVNAGSGLKDKAGVKSHELDRTRIMENQNYYIGKILECECNGWLKSDGRTDYVKLFLPIAIRLREDKTKANTFEDVFGDFHEVTGL
>ID:VCU44502.1 |[Escherichia virus vB_Eco_mar005P1]|vB_Eco_mar005P1|_Escherichia_virus_vB_Eco_mar005P1_.gbk|30|1494|LR027390(167773):59784-61277:-1 ^^ Escherichia virus vB_Eco_mar005P1 genome assembly, chromosome: 1.|neighbours:ID:VCU44501.1(-1),ID:VCU44503.1(-1)|neighbour_genes:hypothetical protein,hypothetical protein|
MILDILNQIAAIGSTKTKQEILKKNKDNKLLERVYRLTYARGIQYYIKKWPGPGERSQAYGLLELDDMLDFIEFTLATRKLTGNAAIKELMGYIADGKPDDVEVLRRVMMRDLEVGASVSIANKVWPGLIQLQPQMLASAYDEKLITKNIKWPAFAQLKADGARCFAEVRDDGVQFFSRAGNEYHGLTLLADELMEMTKEARERHHNGVLIDGELVYHSFDIKKAVSSGNDLSFLFGDNEESEEVQVADRSTSNGLANKSLQGTISPKEAEGMVLQAWDYVPLDEVYSDGKIKGQKYDVRFAALENMAEGFKRIEPIENQLVRNLDEAKVVYKKYVDQGLEGIILKNRDSYWENKRSKNLIKFKEVIDIALEVVGYYEHSKDPNKLGGVELVSRCRRITTDCGSGFKDTTHKTVDGVKVLIPLDERHDLDRERLMAEAREGKLIGRIADCECNGWVHSKGREGTVGIFLPIIKGFRFDKTEADSFEDVFGPWSQTGL
>ID:VCU44470.1 |[Escherichia virus vB_Eco_mar005P1]|vB_Eco_mar006P2|_Escherichia_virus_vB_Eco_mar005P1_strain_vB_Eco_mar006P2_.gbk|30|1494|LR027387(167773):160679-162172:-1 ^^ Escherichia virus vB_Eco_mar005P1 strain vB_Eco_mar006P2 genome assembly, chromosome: 1.|neighbours:ID:VCU44469.1(-1),ID:VCU44471.1(-1)|neighbour_genes:hypothetical protein,hypothetical protein|
MILDILNQIAAIGSTKTKQEILKKNKDNKLLERVYRLTYARGIQYYIKKWPGPGERSQAYGLLELDDMLDFIEFTLATRKLTGNAAIKELMGYIADGKPDDVEVLRRVMMRDLEVGASVSIANKVWPGLIQLQPQMLASAYDEKLITKNIKWPAFAQLKADGARCFAEVRDDGVQFFSRAGNEYHGLTLLADELMEMTKEARERHHNGVLIDGELVYHSFDIKKAVSSGNDLSFLFGDNEESEEVQVADRSTSNGLANKSLQGTISPKEAEGMVLQAWDYVPLDEVYSDGKIKGQKYDVRFAALENMAEGFKRIEPIENQLVRNLDEAKVVYKKYVDQGLEGIILKNRDSYWENKRSKNLIKFKEVIDIALEVVGYYEHSKDPNKLGGVELVSRCRRITTDCGSGFKDTTHKTVDGVKVLIPLDERHDLDRERLMAEAREGKLIGRIADCECNGWVHSKGREGTVGIFLPIIKGFRFDKTEADSFEDVFGPWSQTGL
>ID:VCU43274.1 |[Escherichia virus vB_Eco_mar005P1]|vB_Eco_mar007P3|_Escherichia_virus_vB_Eco_mar005P1_strain_vB_Eco_mar007P3_.gbk|30|1494|LR027383(167651):82670-84163:-1 ^^ Escherichia virus vB_Eco_mar005P1 strain vB_Eco_mar007P3 genome assembly, chromosome: 1.|neighbours:ID:VCU43273.1(-1),ID:VCU43275.1(-1)|neighbour_genes:hypothetical protein,hypothetical protein|
MILDILNQIAAIGSTKTKQEILKKNKDNKLLERVYRLTYARGIQYYIKKWPGPGERSQAYGLLELDDMLDFIEFTLATRKLTGNAAIKELMGYIADGKPDDVEVLRRVMMRDLEVGASVSIANKVWPGLIQLQPQMLASAYDEKLITKNIKWPAFAQLKADGARCFAEVRDDGVQFFSRAGNEYHGLTLLADELMEMTKEARERHHNGVLIDGELVYHSFDIKKAVSSGNDLSFLFGDNEESEEVQVADRSTSNGLANKSLQGTISPKEAEGMVLQAWDYVPLDEVYSDGKIKGQKYDVRFAALENMAEGFKRIEPIENQLVRNLDEAKVVYKKYVDQGLEGIILKNRDSYWENKRSKNLIKFKEVIDIALEVVGYYEHSKDPNKLGGVELVSRCRRITTDCGSGFKDTTHKTVDGVKVLIPLDERHDLDRERLMAEAREGKLIGRIADCECNGWVHSKGREGTVGIFLPIIKGFRFDKTEADSFEDVFGPWSQTGL
>ID:VCU43982.1 |[Escherichia virus vB_Eco_mar005P1]|vB_Eco_mar008P4|_Escherichia_virus_vB_Eco_mar005P1_strain_vB_Eco_mar008P4_.gbk|30|1494|LR027386(167773):65451-66944:-1 ^^ Escherichia virus vB_Eco_mar005P1 strain vB_Eco_mar008P4 genome assembly, chromosome: 1.|neighbours:ID:VCU43981.1(-1),ID:VCU43983.1(-1)|neighbour_genes:hypothetical protein,hypothetical protein|
MILDILNQIAAIGSTKTKQEILKKNKDNKLLERVYRLTYARGIQYYIKKWPGPGERSQAYGLLELDDMLDFIEFTLATRKLTGNAAIKELMGYIADGKPDDVEVLRRVMMRDLEVGASVSIANKVWPGLIQLQPQMLASAYDEKLITKNIKWPAFAQLKADGARCFAEVRDDGVQFFSRAGNEYHGLTLLADELMEMTKEARERHHNGVLIDGELVYHSFDIKKAVSSGNDLSFLFGDNEESEEVQVADRSTSNGLANKSLQGTISPKEAEGMVLQAWDYVPLDEVYSDGKIKGQKYDVRFAALENMAEGFKRIEPIENQLVRNLDEAKVVYKKYVDQGLEGIILKNRDSYWENKRSKNLIKFKEVIDIALEVVGYYEHSKDPNKLGGVELVSRCRRITTDCGSGFKDTTHKTVDGVKVLIPLDERHDLDRERLMAEAREGKLIGRIADCECNGWVHSKGREGTVGIFLPIIKGFRFDKTEADSFEDVFGPWSQTGL
>ID:VCU44799.1 |[Escherichia virus vB_Eco_mar005P1]|vB_Eco_mar009P5|_Escherichia_virus_vB_Eco_mar005P1_strain_vB_Eco_mar009P5_.gbk|30|1494|LR027391(167658):62763-64256:1 ^^ Escherichia virus vB_Eco_mar005P1 strain vB_Eco_mar009P5 genome assembly, chromosome: 1.|neighbours:ID:VCU44798.1(1),ID:VCU44800.1(1)|neighbour_genes:hypothetical protein,hypothetical protein|
MILDILNQIAAIGSTKTKQEILKKNKDNKLLERVYRLTYARGIQYYIKKWPGPGERSQAYGLLELDDMLDFIEFTLATRKLTGNAAIKELMGYIADGKPDDVEVLRRVMMRDLEVGASVSIANKVWPGLIQLQPQMLASAYDEKLITKNIKWPAFAQLKADGARCFAEVRDDGVQFFSRAGNEYHGLTLLADELMEMTKEARERHHNGVLIDGELVYHSFDIKKAVSSGNDLSFLFGDNEESEEVQVADRSTSNGLANKSLQGTISPKEAEGMVLQAWDYVPLDEVYSDGKIKGQKYDVRFAALENMAEGFKRIEPIENQLVRNLDEAKVVYKKYVDQGLEGIILKNRDSYWENKRSKNLIKFKEVIDIALEVVGYYEHSKDPNKLGGVELVSRCRRITTDCGSGFKDTTHKTVDGVKVLIPLDERHDLDRERLMAEAREGKLIGRIADCECNGWVHSKGREGTVGIFLPIIKGFRFDKTEADSFEDVFGPWSQTGL
>ID:AUV57548.1 |[Klebsiella phage KP1]||_Klebsiella_phage_KP1_.gbk|DNA ligase|1473|MG751100(167989):113467-114939:-1 ^^ Klebsiella phage KP1, complete genome.|neighbours:ID:AUV57547.1(-1),ID:AUV57549.1(-1)|neighbour_genes:hypothetical protein,hypothetical protein|
MIFDIIKAIEDAKGSKAKTQILIDNKDNVDLKRAYLLAYSGRFKFFIKKVPEYTPVKYPNVPSKTFSDGLDYLQDILAARVLTGNMAIQGLVDLLSKMNEGDASVLVRVLLKDMRCGASGSIANKVWKKLIPEMPQMLASAYSEKALSYIKFPAFAQLKADGARCFAEIRGDELDDVTLLTRSGNEYLGLDKLKRQLIEMTKEARERHPNGVMIDGELVYHVEVKEETNDLFDMFKEPELPELSKAKEFQQTARTESNGLANKAIKGTISAEEAEGMRFQVWDYVPLDVVYSEGKVPGFAYDVRFRALEMMSKGYDKVILIENHVVHNIHEARAIYKTYVDQGLEGIILKNIGAYWEDKRSKNLVKFKEVITVDLKCVGSYEHRKQPGKMGGLMFVSECGRIRVNAGSGLKDKPEELHELDRTHLWKLRDSLPGTIWELECNGWVTAEGRDDGTVGLFLPIIKQRRYDKEVANTFEAAFGVNFTEATGIK
>ID:APD20603.1 |[Klebsiella phage KPV15]|KPV15|_Klebsiella_phage_KPV15_.gbk|DNA ligase|1473|KY000080(167034):133890-135362:-1 ^^ Klebsiella phage KPV15, complete genome.|neighbours:ID:APD20602.1(-1),ID:APD20604.1(-1)|neighbour_genes:hypothetical protein,hypothetical protein|
MIFDIIKAIEDAKGSKAKTQILVDNKDNVDLKRAYLLAYSGRFKFFIKKVPEYTPVKYPNVPSKTFSDGLDYLQDILAARVLTGNMAIQGLVDLLSKMNEGDASVLVRVLLKDMRCGASGSIANKVWKKLIPEMPQMLASAYSEKALSYIKFPAFAQLKADGARCFAEIRGDDLDDVTLLTRSGNEYLGLDKLKRQLIEMTKEARERHPNGVMIDGELVYHVEVKEEENDLFDMFKEPELPELSKAKEFQQTARTESNGLANKAIKGTISAEEAEGMRFQVWDYVPLDVVYSEGKVPGFAYDVRFRALEMMSKGYDKIILIENHVVHNIHEARAIYKTYVDKGLEGIILKNIGAYWEDKRSKNLVKFKEVITVDLKCVGSYEHRKQPGKMGGLMFVSECGRIRVNAGSGLKDKPEELHELDRTHLWKNRDSLPGTIWELECNGWVTAEGRDDGTVGLFLPIIKQRRYDKEVANTFEAAFGVNFTEATGIK
> |[Tevenvirinae Klebsiella_phage_Marfa]||_Klebsiella_phage_Marfa.gb|hypothetical protein|1479|MN044033.1(168532):123067-124545:-1 ^RAST2:fig|1198136.82.peg.218^ Tevenvirinae Klebsiella_phage_Marfa|neighbours:(-1),(-1)|neighbour_genes:hypothetical protein,Phage protein|
MILDILNELAATDSTNEKKAIMNREKNNELLKRVFRMAYSRRLNYGIKKWPQAGEPTQAAGLLTLEDCLDFAEFTLAPRKVTGNAAIAELASYIADGSPEIIEVLRRVLMRDLECGTGTTIANKTWKNLIPEYPQMLASSFDEAKIKKHIKFPAYAQLKADGARCFAEVRDDGVLFFSRSGNNYLGLDKLAEQLMEMTKEAREKHPGGVMIDGELVYHAPANFKEKDSLGFLFGDVVEEQEETVVDRSTSNGLANKSLKGTITPEEAEGMKFQVWDYVPLDVIYSEGKLKSFKYDVRFRALELMAEGFSQIILIENHLVNSLEEARAVYQKYRDQGLEGIILKNMDGLWEDARSKNQFKFKAVIDIALRVTGYYAHSKDPNKIGGVNLASECGRITTDCGSGFTDTTHKKIDGEWILIPIDQRGELDRESLMQDAIAGKLIDRIADCECNGWTTSKGRKDGTVGVFLPIIKGWRFDKEKADTFEEVFGDWPF
>ID:YP_009194337.1 |[Klebsiella phage Matisse]||_Klebsiella_phage_Matisse_.gbk|DNA ligase|1530|NC_028750(176081):54859-56388:1 ^GeneID:26613276^ Klebsiella phage Matisse, complete genome.|neighbours:ID:YP_009194336.1(1),ID:YP_009194338.1(1)|neighbour_genes:hypothetical protein,hypothetical protein|
MILSILNELASTLKTKEKEAILKRNADNELLKEVFRITYTKQIMFYVRQFPLVEGKPGTTPLSDAIKALLEDLASRKYTGNAARDRLLDIVSSVNINDREVLRRIINRDLECGAGTTLPNRVWKKLIPEQPQCLATPFSEKALRRIIFPAYSQLKADGARCMADLLEALNRKVSRAGNEYEGLTQLDIDLKKIRDYLGYDVVLDGELIYVPSGTVPTLPEPETDMPFSLSAFMDDDDNDIALFAEEVRKVSTPEEEQAEAKREEGNGIVNKSLKGTITEEEQRNIVYVVWDIIPYEVYYGEAESVQTYDERFSLLRDILLDLSLPSVRLIQSKLVNNIAEAKQDYNNYRNDGKEGSILKNRNFKWKDSRVADQVKLKNKTPIELRIIDIYAHTKEDHKVGGFVVEDLSGMARTNTGSGLTDTDYRYDDDGITRVYIPLDERGELDREYIMAHKDEYIGAIVEMEVDGLQKSKTRKKGEPEYSFFLPIIKKIRRDKTEPDDIHIVFADLF
>ID:AWY07098.1 |[Klebsiella phage Mineola]||_Klebsiella_phage_Mineola_.gbk|DNA ligase|1473|MH333064(166130):123215-124687:-1 ^^ Klebsiella phage Mineola, complete genome.|neighbours:ID:AWY07097.1(-1),ID:AWY07099.1(-1)|neighbour_genes:hypothetical protein,hypothetical protein|
MIFDIIKAIEDAKGSKAKTQILIDNKDNVDLKRAYLLAYSGRFKFFIKKVPEYTPVKYPNVPSKTFSDGLDYLQDILAARVLTGNMAIQGLVDLLSKMNEGDASVLVRVLLKDMRCGASGSIANKVWKKLIPEMPQMLASAYSEKALSYIKFPAFAQLKADGARCFAEIRGDDLDDVTLLTRSGNEYLGLDKLKRQLIEMTKEARERHPNGVMIDGELVYHVEVKEETNDLFDMFKEPELPELSKAKEFQQTARTESNGLANKAIKGTISAEEAEGMRFQVWDYVPLDVVYSEGKVPGFAYDVRFRALEMMSKGYDKVILIENHVVHNIHEARAIYKTYVDQGLEGIILKNIGAYWEDKRSKNLVKFKEVITVDLKCVGSYEHRKQPGKMGGLMFVSECGRIRVNAGSGLKDKPEELHELDRTHLWKNRDSLPGTIWELECNGWVTAEGRDDGTVGLFLPIIKQRRYDKEVANTFEAAFGVNFTEATGIK
>ID:YP_009607289.1 |[Klebsiella phage Miro]||_Klebsiella_phage_Miro_.gbk|DNA ligase|1530|NC_041981(176055):54736-56265:1 ^GeneID:40083298^ Klebsiella phage Miro, complete genome.|neighbours:ID:YP_009607288.1(1),ID:YP_009607290.1(1)|neighbour_genes:hypothetical protein,hypothetical protein|
MILSILNELASTLKTKEKEAILKRNADNELLKEVFRITYTKQIMFYVRQFPLVEGKPGTTPLSDAIKALLEDLASRKYTGNAARDRLLDIVSSVNINDREVLRRIINRDLECGAGTTLPNRVWKKLIPEQPQCLATPFSEKALRRIIFPAYSQLKADGARCMADLLEALNRKVSRAGNEYEGLTQLDIDLKKIRDYLGYDVVLDGELIYVPSGTVPTLPEPETDMPFSLSAFMDDDDNDIALFAEEVRKVSSPEEEQAEAKREEGNGIVNKSLKGTITEEEQRNIVYVVWDIIPYEVYYGEAESVQTYDERFSLLRDILLDLSLPSVRLIQSKLVNNIAEAKQDYNNYRNDGKEGSILKNRNFKWKDSRVADQVKLKNKTPIELRIIDIYAHTKEDHKVGGFVVEDLSGMARTNTGSGLTDTDYRYDDDGITRVYIPLDERGELDREYIMAHKDEYIGAIVEMEVDGLQKSKTRKKGEPEYSFFLPIIKKIRRDKTEPDDIHVVFADLF
> |[Tevenvirinae _Klebsiella_phage_PKO111]||_Klebsiella_phage_PKO111.gb|DNA ligase|1473|NC_031095.1(168758):149645-151117:1 ^RAST2:fig|1198136.84.peg.282^ Tevenvirinae _Klebsiella_phage_PKO111|neighbours:(1),(1)|neighbour_genes:hypothetical protein,hypothetical protein|
MIFDIIKAIEDAKGSKAKTQILIDNKDNVDLKRAYLLAYSGRFKFFIKKVPEYTPVKYPNVPSKTFSDGLDYLQDILAARVLTGNMAIQGLVDLLSKMNEGDASVLVRVLLKDMRCGASGSIANKVWKKLIPEMPQMLASAYSEKALSYIKFPAFAQLKADGARCFAEIRGDDLDDVTLLTRSGNEYLGLDKLKRQLIEMTKEARERHPNGVMIDGELVYHVEVKEEENDLFDMFKEPELPELSKAKEFQQTARTESNGLANKAIKGTISAEEAEGMRFQVWDYVPLDVVYSEGKVPGFAYDVRFRALEMMSKGYDKVILIENHVVHNIHEARAIYKTYVDQGLEGIILKNIGAYWEDKRSKNLVKFKEVITVDLKCVGSYEHRKQPGKMGGLMFVSECGRIRVNAGSGLKDKPEELHELDRTHLWKNRDSLPGTIWELECNGWVTAEGRDDGTVGLFLPIIKQRRYDKEVANTFEAAFGVNFTEATGIK
>ID:YP_009288886.1 |[Klebsiella phage vB_KpnM_KpV477]||_Klebsiella_phage_vB_KpnM_KpV477_.gbk|putative DNA ligase|1473|NC_031087(168272):126949-128421:-1 ^GeneID:29067190^ Klebsiella phage vB_KpnM_KpV477, complete genome.|neighbours:ID:YP_009288885.1(-1),ID:YP_009288887.1(-1)|neighbour_genes:hypothetical protein,hypothetical protein|
MIFDIIKAIEDAKGSKAKTQILIDNKDNVDLKRAYLLAYSGRFKFFIKKVPEYTPVKYPNVPSKTFSDGLDYLQDILAARVLTGNMAIQGLVDLLSKMNEGDASVLVRVLLKDMRCGASGSIANKVWKKLIPEMPQMLASAYSEKALSYIKFPAFAQLKADGARCFAEIRGDELDDVTLLTRSGNEYLGLDKLKRQLIEMTKEARERHPNGVMIDGELVYHVEVKEEENDLFDMFKEPELPELSKAKEFQQTARTESNGLANKAIKGTISAEEAEGMRFQVWDYVPLDVVYSEGKVPGFAYDVRFRALEMMSKGYDKIILIENHVVHDIHEARAIYKTYVDQGLEGIILKNIGAYWEDKRSKNLVKFKEVITVDLKCVGSYEHRKQPGKMGGLMFVSECGRIRVNAGSGLKDKPEELHELDRTHLWKIRDSLPGTIWELECNGWVTAEGRDDGTVGLFLPIIKQRRYDKEVANTFEAAFGVDFTEATGIK
>ID:AUO78836.1 |[Klebsiella phage vB_Kpn_F48]||_Klebsiella_phage_vB_Kpn_F48.gbk|DNA ligase|1479|MG746602(170764):110760-112238:1 ^^ Klebsiella phage vB_Kpn_F48, complete genome.|neighbours:ID:AUO78835.1(1),ID:AUO78837.1(1)|neighbour_genes:hypothetical protein,RNA polymerase-ADP-r..|
MILDILNELAATDSTNEKKAIMNREKDNELLKRVFRMAYSRRLNYGIKKWPQAGEVTQAAGILTLEDCLDFAEFTLAPRKVTGHAAIAELASYIADSSPETVEVFRRVLMRDLECGTGTTIANKTWKNIVPEYPQMLASSFDEAKIKKHIKFPAYAQLKADGARCFAEVRDDGVLFFSRSGNNYLGLDKLAEQLMEMTKEAREKHPGGVMIDGELVYHTTVNFKEKDSLGFLFGDDVEEVEETNVDRSTSNGLANKSLKGTITPEEADGMKFQVWDYVPLDVIYSEGKLKSFKYDVRFRALELMVTGFSQIILIENHWVNNLEEARAIYQKYRDQDLEGIILKNMHGLWEDTRSKNQFKFKAVIDIAMRISGYYAHSKDPNKIGGVNLISECGRITCDCGSGFTDTTHKKIDGEWILIPIDQRGELDRESLMLDAINGKLVDRIADCECNGWTTSKGRKDGTVGLFLPIIKGFRFDKEKADTFEEVFGDWPF
> |[Tevenvirinae Morganella_phage_vB_MmoM_MP1]||_Morganella_phage_vB_MmoM_MP1.gb|gp30 DNA ligase|1470|NC_031020.1(163201):123405-124874:-1 ^RAST2:fig|1198136.47.peg.220^ Tevenvirinae Morganella_phage_vB_MmoM_MP1|neighbours:(-1),(-1)|neighbour_genes:hypothetical protein,hypothetical protein|
MENTMVYDIIVELASIGSTKEKEKILTKYKNNTLLKDVFRLTYSKQVNFYLRKFPEFEIDEETKTLSDGLSYLENILSKRVLTGQAGVAGLISVLKHMSSKDIDVIRRVINRDLECGVGRSIPNKVWKNIIPEQPQCLASPYSDKNLKKIVFPAYAQLKADGARCFAEIVDGEVSFFSRAGNEYQGLDSLKIEILKLVKDLEGNFVIDGELVYFPVKTKTGLDDLFDDEDEEVSIDVAAREIGNGIVNKSLKNTISTEEADCIRYQTWDIIPYDVYYSDGAINSAPYSERLALLESIVDKSPRVEIVETEIVQNIDEARKIYRRYIELGLEGIILKNMDFIWANTRTANMVKFKEEVDFDLEIIDAYCHSKDPDKLGGVTLRSRDGLILFNCGSGFKDKDYDKDKAGNKVFIELKDRHELDRRFLWTQFINGRLVGSIVTGVCTGALRVEGRDTYSLYLGRIKSLRYDKDEPNSFEDIFGVTAEEYFKS
>ID:YP_009211641.1 |[Pectobacterium bacteriophage PM2]||_Pectobacterium_bacteriophage_PM2.gbk|DNA ligase|1512|NC_028940(170286):129141-130652:-1 ^GeneID:26638113^ Pectobacterium bacteriophage PM2, complete genome.|neighbours:ID:YP_009211640.1(-1),ID:YP_009211642.1(-1)|neighbour_genes:hypothetical protein,hypothetical protein|
MILTILKELASTDSINKKQAIIESQKDNEVLKRVFLMAYSKRFNYGIKKWSPSKSTNTLKLEEVLDFLEFELARRTISGHAAIHKFESMQASLSEDDAEVIRRVMMRDLECGAGVTLPNRVWKNLIPEQPQMLASSYNKKDIVKNIKFPAYAQLKADGARCFAEITDDGVTFYSRAGNEYLGLDLLATQLFEMTVAARLLHPEGVMIDGELVYYKAKAKEENSLEFMFEDNSEQENIIESNVDRSTSNGLANKSLKGTLSKNESLGMKFQVWDIVPMATVYGTQKSFKYDVRFMLLENTIKEHNPSQVILIENQVVHNLDEAYDIYAKYRDQDLEGIILKNRDGLWENKRSKNQYKFKAVIDIAMEIVGYYEHSKDPSKLGGVNIASKCRRITSDCGSGFTDTYRKKIDGEWISIPISDRSELDREALMIEAKAGRLVGRIADCECNGWTKSKGRKDKTVGLFLPIIKGFRFDKSEADTFESVFGDFSKTGLSDEGTNDMPGK
>ID:QBP35542.1 |[Phage NC-G]||_Phage_NC-G.gbk|DNA ligase|1524|MK310184(170164):69633-71156:-1 ^^ Phage NC-G, complete genome.|neighbours:ID:QBP35541.1(-1),ID:QBP35543.1(-1)|neighbour_genes:hypothetical protein,hypothetical protein|
MILDILNEIASIGSTKAKEAIIAREKDNELLKRVYRMAYTRRLNYGIKKWPEPGFTSQSFGMVTLEDLLDFAEFTLATRKITGNAAIEELAQIIADAKGPDAEVLRRVMMRDLECGASISIANKVWKGLIPEQPQMLASSYDEDLIKKNIKWPAFAQLKADGARCFAEVRNDGVTFLTRGGNEYQGLTLLAAELMAMTEEARQRHPNGVMIDGELVYHTPKVEPKASNDLFSMFDEELPELSKAKEFQTVADRSTSNGLANKALQGTITPTEAAGMVLQAWDYVPLDVVYSEGKIKGDKYDVRFAALELMVAHNVVLHGTTRVEAIENQWVNNLDEAKVVYKKYVDQGLEGIILKNMDSYWENRRSKNLIKFKEVIDIALEVVGYYEHSKDPNKLGGVELVSRCRRITSDCGSGFKDTTHKKDKSGKKVLIPLEDRPDLDRELLMKQAREGKLIGRIADCECNGWVHSKGRTDTVGIFLPIIKGWRFDKTEADTFEDVFGDWSQTGL
> |[Tevenvirinae _Proteus_phage_phiP4-3]||_Proteus_phage_phiP4-3.gb|hypothetical protein|1467|MG696114.1(167849):38929-40395:1 ^RAST2:fig|1198136.86.peg.69^ Tevenvirinae _Proteus_phage_phiP4-3|neighbours:(1),(1)|neighbour_genes:hypothetical protein,hypothetical protein|
MEKGMVYDIIVELASTDSLKEKENILLKYKNNLLVKDVFRLTYSQRVKFHIKKIPEYEPKTESKTLRDALDFLENVLGERVLTGHAAIAALKDVLESLCPKDAALIKRIVKRDLECGVGRSIPNKVWENLLPKQPQFLAAPFSKANVSKIKFPALAQLKADGARCFAEVVDGEVNLYSRSGSEYLGLDLLKEEIVSITEGLGNVVLDGELVYFPKSTKQGLDLFFDEDEEENIVASREEGNGIANKSIQGTISKTEADCVKFQVWDLINYEVTQGTQTDNSEISKPYEKRLKDLESITKNAERLESIPSQEVKTLEEAQVIYRKYVDMKLEGIILKNKLGVWADGRTCDQVKFKEEKDFDLEIIGAYPHSKDPEKLGGVNLRSRDGTILVDCGSGFKDKDYEKVKGKKVWIPLDKRHELDRRLLWDLHMKGELIGMIISGVCNAAQKVDGRETYSLFLPRVKMRRLDKQEANDFYEIFGQSPEEYFNR
> |[Tevenvirinae _Proteus_phage_vB_PmiM_Pm5461]||_Proteus_phage_vB_PmiM_Pm5461.gb|gp30 DNA ligase|1467|NC_028762.1(161989):122064-123530:-1 ^RAST2:fig|1198136.85.peg.205^ Tevenvirinae _Proteus_phage_vB_PmiM_Pm5461|neighbours:(-1),(-1)|neighbour_genes:hypothetical protein,hypothetical protein|
MEKGMVYDIIAELASTDSLKEKEAILLKYKQNHLVKDVFRLTYSQKVKFHLKKIPEYEPKDESKTLQDALDFLENVLGARVLTGHAGIAGLKEVLESLCPKDAALVKRIIKRDLECGVGRSIPNKVWENLLPKQPQFLAAPFSKANISKIKFPAIAQLKADGARCFAEVVDGEVNLYSRSGSEYQGLDSLKEEILKITEGLGNVVVDGELVYFPKSKKQGLDMFFDEEEEENIVASREEGNGIANKSIQGTITKDEADCVRFQVWDLINYEVTQGTSSNKNEINKPYEVRLKDLEKITLNSERLELIPSEEVKTLEEAQIIYRKYVDMKLEGIILKNKNGIWADGRTCDQVKFKEEKDFDLEIIGAYPHSKDPEKLGGVNLKSRDGTILVDCGSGFKDKDYEKVKGKKVWIPLEERHELDRRLLWDLHKQGKLIGMIISGVCNAAQKVEGRETYSLFLPRVKMRRLDKQEANDFYEIFGQSPEEYFKR
> |[Tevenvirinae _Pseudomonas_phage_PspYZU05]||_Pseudomonas_phage_PspYZU05.gb|hypothetical protein|1434|KY971610.1(166442):157372-158805:-1 ^RAST2:fig|1198136.88.peg.219^ Tevenvirinae _Pseudomonas_phage_PspYZU05|neighbours:(-1),(-1)|neighbour_genes:hypothetical protein,Phage protein (ACLAM..|
MAGKMIKNILDDLAKDNSTKRKEQVMRSHESNSLLRKVYLMAYSRRIAYNIKQIPTQTKEGNTDLDTALDQVMALHRREYTGHAARDYLLAIINSVSSSDAEVIRRVIIRDLECGASRTLANKVWPGLCPEQPQQLASSFSEKAAEKFPMPAIAELKADGARAFAELTSVDGELSVNIVSRAGNEYHGLDKLKKEIIELLGHMVCEDGYPEGVMLDGELEYEVKRVKSLFDDEEPADEGANRTLSNGIANKSLSNTISKEEADNMHFRVWDLVPMKEVYAETSLPDSERSIYIERSNFLNGLISAHKPTLINAIERTMVYSLAEAKAIYKGYVDRGYEGIILKRPDAFWENARSKNLLKFKEVFSIDLRCIDKYPHSKDPNKLGGIIAVSECGKIKVDVGSGFKDTKGQELDRTALMQEDITDVIFECECNGLVDKKTRKPGDPVSLFLGVVKRIRRDKDKANTLEEVFGEQPNLFK
>ID:YP_009615676.1 |[Salmonella phage Melville]||_Salmonella_phage_Melville_.gbk|DNA ligase|1452|NC_042044(159323):117210-118661:-1 ^GeneID:40092151^ Salmonella phage Melville, complete genome.|neighbours:ID:YP_009615675.1(-1),ID:YP_009615677.1(-1)|neighbour_genes:hypothetical protein,hypothetical protein|
MILDIINEIAAIGSTKEKEAIIRRNKDNEVLKRVFRMTYDGKLQYYIKKWNNPDCYLPNATQFSLNSALDVLENLFATRKITGNAALDKLASTLQRMNESDREVLKKVLLRDLRCGASRSIANKVWAGLIPEQPQMLASSYNEKDILKNIKFPAFAQLKADGARAFAEVRGDELDDVKILSRAGNEYLGLDLLKQQLIDMTKEARERHPGGVMIDGELVYHAVKEPSGPLEGMFSDLTELSKSEENESRTTSNGLANKSLKGTISSKEAAGMKFQVWDYVPLDVVYSDGKEPGFAYDVRFRALELMVQDYSQMILIENHIVHNLDEAKVVYRKYVDKGLEGIILKNIGGFWENARSKNQYKFKEVITVDLRIVGIYPHSKHPGKAGGFYLESECGLIKVKAGSGLKDKPGKDAHELDRTRIWENQEEYIGSVLESECNGWLAADGRTDYVKLFLPIAIKMRRDKDVANTFADIWGDFHEVTGL
>ID:YP_007501232.1 |[Salmonella phage vB_SenMS16]||_Salmonella_phage_S16_.gbk|DNA ligase|1452|NC_020416(160221):118254-119705:-1 ^GeneID:14675433^ Salmonella phage S16, complete genome.|neighbours:ID:YP_007501231.1(-1),ID:YP_007501233.1(-1)|neighbour_genes:ADP-ribosyltransfera..,hypothetical protein|
MILDIINEIAAIGSTKEKEAIIRRNKDNEVLKRVFRMTYDGKLQYYIKKWPGAGERTQCFGMLTLDDALDFLEYNLATREITGNAAIVELASYIADLNVSDAEVLKKVLLRDLRCGASRSIANKVWAGLIPEQPQMLASSYNEKDILKNIKFPAFAQLKADGARAFAEVRGDELDDVKILSRAGNEYLGLDLLKQQLIDMTKEARERHPGGVMIDGELVYHAVKEPSGPLEDMFGDLTELSKSEENESRTASNGLANKSLKGTISAKEAAGMKFQVWDYVPLDVVYSDGKEPGFAYDVRFRALELMVQDYSQMILIENHIVHNLDEAKVVYRKYVDKGLEGIILKNIGGFWENARSKNQYKFKEVITVDLRIVGIYPHSKHPGKAGGFYLESECGLIKVKAGSGLKDKPGKDAHELDRTRIWENQEEYIGSVLESECNGWLAAEGRTDYVKLFLPIAIKMRRDKDVANTFADIWGDFHEVTGL
> |[Tevenvirinae _Salmonella_phage_STML-198]||_Salmonella_phage_STML-198.gb|hypothetical protein|1303|NC_027344.1(158099):2-1304:-1 ^RAST2:fig|1198136.87.peg.1^ Tevenvirinae _Salmonella_phage_STML-198|neighbours:start(),(-1)|neighbour_genes:start(),hypothetical protein|
MNMILDIINEIAAIGSTKEKEAIIRRNKDNEVLKRVFRMTYDGKLQYYIKKWNNPDRYLPNATQFSLNSALDVLENLFATRKITGNAALDKLASTLQRMNESDREVLKKVLLRDLRCGASRSIANKVWAGLIPEQPQMLASSYNEKDILKNIKFPAFAQLKADGARAFAEVRGDELDDVKILSRAGNEYLGLDLLKQQLIDMTKEARERHPGGVMIDGELVYHAVKEPSGPLEDMFSDLTELSKSEENESRTTSNGLANKSLKGTISSKEAAGMKFQVWDYVPLDVVYSDGKEPGFAYDVRLRALELMVQDYSQMILIENHIVHNLDEAKVVYRKYVDKGLEGIILKNIGGFWENARSKNQYKFKEVITVDLRIVGIYPHSKHPGKAGGFYLESECGLIKVKAGSGLKDKPGKDAHELDRTRIWENQEEYIGSV
> |[Tevenvirinae Salmonella phage STP4-a]||_Salmonella_phage_STP4-a.gb|gp30 DNA ligase|1458|NC_026607.2(159914):119550-121007:-1 ^RAST2:fig|1198136.48.peg.208^ Tevenvirinae Salmonella phage STP4-a|neighbours:(-1),(-1)|neighbour_genes:hypothetical protein,hypothetical protein|
MNMILDIINEIAAIGSTKEKEAIIRRNKDNEVLKRVFRMTYDGKLQYYIKKWPGAGERTQCFGMLTLDDALDFLEYNLATREITGNAAIAELASYIADLNVSDAEVLKKVLLRDLRCGASRSIANKVWTGLIPEQPQMLASSYNEKDILKNIKFPAFAQLKADGARAFAEVRGDELDDVKILSRAGNEYLGLDLLKQQLIDMTKEARERHPGGVMIDGELVYHAVKEPSGPLENMFSDLTELSKSEENESRTASNGLANKSLKGTISAKEAAGMKFQVWDYVPLDVVYSDGKEPGFAYDVRFRALELMVQDYSQMILIENHIVHNLDEAKVVYRKYVDKGLEGIILKNIGGFWENARSKNQYKFKEVITVDLRIVGIYPHSKHPGKAGGFYLESECGLIKVKAGSGLKDKPGKDAHELDRTRIWENQEEYIGSVLESECNGWLAAEGRTDYVKLFLPIAIKMRRDKDVANTFADIWGDFHEVTGL
> |[Tevenvirinae Salmonella_phage_vB_SnwM_CGG4-1]||_Salmonella_phage_vB_SnwM_CGG4-1.gb|gp30 DNA ligase|1470|NC_031065.1(159878):118101-119570:-1 ^RAST2:fig|1198136.78.peg.203^ Tevenvirinae Salmonella_phage_vB_SnwM_CGG4-1|neighbours:(-1),(-1)|neighbour_genes:hypothetical protein,hypothetical protein|
MNMILDIINEIAAIGSTKEKEAIIRRNKDNELLKRVFKLTYDNKFQYYIKKWPGAGERTQCFGLLTLDDALDFLEYNLATREITGNAAIVELASYIADLNVSDAEVLKKVLLRDLRCGASRSIANKVWSGLIPEQPQMLASSYNEKDILKNIKFPAFAQLKADGARAFAEVRGDELDDVKILSRAGNEYLGLDLLKQQLIDMTKEARERHSGGVMIDGELVYHAVKEPSGPLDDMFGDLSEPSKSNEFAEENESRTASNGLANKSLKGTISAKEAAGMKFQVWDYVPLDVVYSDGKEPGFAYDVRFRALELMVQGYSQMILIENHIVHNLDEAKVIYRKYVDKGLEGIILKNIGGFWENTRSKNQYKFKEVITVDLRIVGIYPHSKHPGKAGGFYLESECGLIKVKAGSGLKDKPGKDAHELDRTRIWENQEEYIGSVLESECNGWLAAEGRTDYVKLFLPIAIKMRRDKDVANTFEDIWGNFNEVTGL
> |[Tevenvirinae Serratia phage PS2]||_Serratia_phage_PS2.gb|hypothetical protein|1521|KJ025957.1(167266):125985-127505:-1 ^RAST2:fig|1198136.49.peg.225^ Tevenvirinae Serratia phage PS2|neighbours:(-1),(-1)|neighbour_genes:hypothetical protein,hypothetical protein|
MILEIIQSLASHGSSKKKEAILKANKGNETLKRIFRMINDKQLNFGIRKFPTVVSTGENADLNTVLDFMEFKLGTRELSGNAAIDAFAKILGTLSADDVEVARKVLIKDLDCGVGRSTPAKVWDDIIQNQPQFLAESYSEKAVQAVPMPAYAQLKADGARCIAEVRDGVVSLMSRAGNQYLLLPEVEEAVLQITSNLRGDWVVDGELIFYPGLVKREPTGLEMFMEQDDQPSELVASRTEGNGLANKSLKGTITPEEASGMVLQAWDLVPLDVTYDKTKTLKSAPYHERFELLSKMLSGSSSEHVQLIPTQIVNSLDEAKIVYFKYLHEGYEGIILKNMHGLWADARTKDQVKFKNEIVLECRIVDTYVHRKDPSKLGGIVVETEDGRVRVRVGSGFKDTTTRTGPDGEKEVIPLAERHEYDRERLWSIREILVDQIAQIKCNAPIRNENNTEQGALFLPVFQLIRSDKDKANTFEEAFGFTWEDFLNGQIVAMPQVPDSMTTPFV
>ID:APC45064.1 |[Shigella phage SH7]||_Shigella_phage_SH7_.gbk|DNA ligase|1464|KX828711(164870):121445-122908:-1 ^^ Shigella phage SH7, complete genome.|neighbours:ID:APC45020.1(-1),ID:APC45183.1(-1)|neighbour_genes:hypothetical protein,hypothetical protein|
MILKILNEIASIGSTKQKQAILEKNKDNELLKRVYRLTYSRGLQYYIKKWPKPGIATQSFGMLTLTDMLDFIEFTLATRKLTGNAAIEELTGYITDGKKDDVEVLRRVMMRDLECGASVSIANKVWPGLIPEQPQMLASSYDEKGINKNIKFPAFAQLKADGARCFAEVRGDELDDVRLLSRAGNEYLGLDLLKEELIKMTAEARQIHPEGVLIDGELVYHEQVKKEPEGLDFLFDAYPEISKAKEFAEVAESRTASNGIANKSLKGTISEKEAQCMKFQVWDYVPLVEIYGLPAFRLKYDVRFSKLEQMTSGYDKVILIENQLVNNLDEAKVIYKKYIDQGLEGIILKNTDGLWENARSKNLYKFKEVIDVDLKIVGIYPHRKDPTKAGGFILESECGKIKVNAGSGLKDKAGVKSHELDRTRIMENQNYYIGKILECECNGWLKSDGRTDYVKLFLPIAIRLREDKTKANTFEDVFGDFHEVTGL
>ID:YP_009288563.1 |[Shigella phage SHBML-50-1]||_Shigella_phage_SHBML-50-1_.gbk|DNA ligase|1464|NC_031085(166634):125491-126954:-1 ^GeneID:29060653^ Shigella phage SHBML-50-1, complete genome.|neighbours:ID:YP_009288562.1(-1),ID:YP_009288564.1(-1)|neighbour_genes:hypothetical protein,hypothetical protein|
MILKILNEIASIGSTKQKQAILEKNKDNELLKRVYRLTYSRGLQYYIKKWPKPGIATQSFGMLTITDMLDFIEFTLATRKLTGNAAIEELTGYITDGKKDDVEVLRRVMMRDLECGASVSIANKVWPGLIPEQPQMLASSYDEKGISKNIKFPAFAQLKADGARCFAEVRGDELDDVRLLSRAGNEYLGLDLLKEELIKMTAEARQIHPEGVLIDGELVYHEQVKKEPEGLDFLFDAYPEISKAKEFAEVAESRTASNGIANKSLKGTISEKEAQCMKFQVWDYVPLVEIYGLPAFRLKYDVRFSKLEQMTSGYDKVILIENQVVNNLDEAKVIYKKYIDQGLEGIILKNIDGLWENARSKNLYKFKEVIDVDLKIVGIYPHRKDPTKAGGFILESECGKIKVNAGSGLKDKAGVKSHELDRTRIMENQNYYIGKILECECNGWLKSDGRTDYVKLFLPIAIRLREDKTKANTFEDVFGDFHEVTGL
>ID:YP_009277571.1 |[Shigella phage SHFML-11]||_Shigella_phage_SHFML-11.gbk|DNA ligase|1464|NC_030953(170650):72264-73727:-1 ^GeneID:29056278^ Shigella phage SHFML-11, complete genome.|neighbours:ID:YP_009277570.1(-1),ID:YP_009277572.1(-1)|neighbour_genes:hypothetical protein,hypothetical protein|
MILKILNEIASIGSTKQKQAILEKNKDNELLKRVYRLTYSRGLQYYIKKWPKPGIATQSFGMLTLTDMLDFIEFTLATRKLTGNAAIEELTGYITDGKKDDVEVLRRVMMRDLECGASVSIANKVWPGLIPEQPQMLASSYDEKGINKNIKFPAFAQLKADGARCFAEVRGDELDDVRLLSRAGNEYLGLDLLKEELIKMTAEARQIHPEGVLIDGELVYHEQVKKEPEGLDFLFDAYPENSKAKEFAEVAESRTASNGIANKSLKGTISEKEAQCMKFQVWDYVPLVEIYGLPAFRLKYDVRFSKLEQMTSGYDKVILIENQVVNNLDEAKVIYKKYIDQGLEGIILKNIDGLWENARSKNLYKFKEVIDVDLKIVGIYPHRKDPTKAGGFILESECGKIKVNAGSGLKDKAGVKSHELDRTRIMENQNYYIGKILECECNGWLKSDGRTDYVKLFLPIAIRLREDKTKANTFEDVFGDFHEVTGL
> |[Viruses Shigella phage SHFML-26]||_Shigella_phage_SHFML-26.gb|hypothetical protein|1464|NC_031011.1(168993):21684-23147:-1 ^RAST2:fig|10239.69.peg.26^ Viruses Shigella phage SHFML-26|neighbours:(-1),(-1)|neighbour_genes:Phage protein,Phage protein (ACLAM..|
MILKILNEIASIGSTKQKQAILEKNKDNELLKRVYRLTYSRGLQYYIKKWPKPGIATQSFGMLTLTDMLDFIEFTLATRKLTGNAAIEELTGYIADGKKDDVEVLRRVMMRDLECGASVSIANKVWPGLIPEQPQMLASSYDEKGINKNIKFPAFAQLKADGARCFAEVRGDELDDVRLLSRAGNEYLGLDLLKEELIKMTAEARQIHPEGVLIDGELVYHEQVKKEPEGLDFLFDSHPENSKVKDFTEVAESRTASNGIANKSLKGTISEKEAQCMKFQVWDYVPLVEVYGLPAFRLKYDVRFSKLEQMTSGYDKVILIENQVVNNLDEAKVIYKKYIDQGLEGIILKNIDGLWENARSKNLYKFKEVIDVDLKIVGIYPHRKDPTKAGGFILESECGKIKVNAGSGLKDKAGVKSHELDRTRIMENQNYYIGKILECECNGWLKSDGRTDYVKLFLPIAIRLREDKTKANTFEDVFGDFHEVTGL
> |[Tevenvirinae Shigella_phage_SHSML-52-1]||_Shigella_phage_SHSML-52-1.gb|hypothetical protein|1494|NC_031090.1(169621):76752-78245:1 ^RAST2:fig|1198136.79.peg.130^ Tevenvirinae Shigella_phage_SHSML-52-1|neighbours:(1),(1)|neighbour_genes:Phage protein,Phage protein|
MILDILNQIAAIGSTKTKQEILKKNKDNKLLERVYRLTYARGIQYYIKKWPGPGERSQAYGLLELDDMLDFIEFTLATRKLTGNAAIKELMGYIADGKPDDVEVLRRVMMRDLEVGASVSIANKVWPGLIQLQPQMLASAYDEKLITKNIKWPAFAQLKADGARCFAEVRDDGVQFFSRAGNEYHGLTLLADELMEMTKEARERHPNGVLIDGELVYHSFDIKKAVSSGNDLSFLFGDNEESEEVQVADRSTSNGLANKSLQGTISPKEAEGMVLQAWDYVPLDEVYSDGKIKGQKYDVRFAALENMAEGFKRIEPIENQIVRNLDEAKVVYKKYVDQGLEGIILKNRDSYWENKRSKNLIKFKEVIDIALEVVGYYEHSKDPNKLGGVELVSRCRRITTDCGSGFKDTTHKTVDGVKVLIPLDERHDLDRERLMAEAREGKLIGRIADCECNGWVHSKGREGTVGIFLPIIKGFRFDKTEADSFEDVFGPWSQTGL
>ID:YP_003934836.1 |[Shigella phage SP18]||_Shigella_phage_SP18.gbk|gp30|1542|NC_014595(170605):125814-127355:-1 ^GeneID:9830577^ Shigella phage SP18, complete genome.|neighbours:ID:YP_003934835.1(-1),ID:YP_003934837.1(-1)|neighbour_genes:alta,gp30.1|
MILDILNEIAATDSTKEKQAILESYSDNETLKRVYRLTYSKGIQFYIKKWPKPGTTTQSFGMLNIDDMLDFIEFTLASRKLTGNAAIEELSGYIADGKKADVEVLRRVMMRDLECGASVSIANKVWKGLIPEQPQMLASSYDEAGIAKNIKFPAFAQLKADGARCFAEVRGDELDDVRLLSRAGNEYLKLDLLKKELIEATREARERHPEGVLIDGELVYHEQKIAPQNDGLSFLFDDMPELSKAKEFTEFAESRTFSNGLANKSLKGTISAAEASCMKFQVWDYVPLIEVYSDVKILNPLKYDVRFAVLEKMIADNVVLHGFDRMILIENHVVNNLDEAKVIYKKYVDEGLEGIILKNMASIWENKRSKNLYKFKEVIDIAMEIIGYYEHDKDPDKIGGVVLRSSCGKITNNCGSGFKDTTQVKDKKTKKWVSIPIDERHELDREALMVKARKGELVGMIADCECNGWVTSETRKDNTVALFLPIIKGFRFDKDHADTFEDVFGDWSKTGLK
>ID:AUV63901.1 |[Shigella phage Sf20]||_Shigella_phage_Sf20_.gbk|DNA ligase|1497|MF327006(163982):60195-61691:-1 ^^ Shigella phage Sf20, complete genome.|neighbours:ID:AUV63900.1(-1),ID:AUV63902.1(-1)|neighbour_genes:putative endonucleas..,hypothetical protein|
MSILNIINQLAATDKTSLKEKILKESASNETLKECFYLAYCKQVTFGVKKYDKPSRYSSVLSLSGALQVFKNKLATRQVTGNAALQLVTDTLTCLSEDDAKVAMMVLNRDLECGCSATTANKVWKKLIPQQPCHLASSCSDKTIANIKYPAYAQLKSDGARGMADIDGETLAIYTRSGNTYQGLDDLFAVLERLRGRGIVLDGELVYMPTLSQTPAQNFVESVYDGTLSWIFEEEEMPLTPVAEAVKESVVADRQTGNGILNKSLKGTIPKEEAQCIVYTVWDVIDRDVYYGNEKATKQYKDRFEELKQIVEELNDPRVQIIENTVVNNIDEAREVYHRYVNMGLEGIILKNLHGVFEDRRSKDQVKFKEVIDFDAEIVDVYPHSKDPNKVGGFTVRSACGRMMTNTGSGLTDTTTEKGDDGTERVIPFDRRNELDREMLWADRHNLIGKVIEMTCNGYIRSKSRKEDEPEFSLFLPIIKRIRYDKTTANTVKEVFDV
>ID:YP_009619006.1 |[Shigella phage Sf21]||_Shigella_phage_Sf21_.gbk|DNA ligase|1461|NC_042077(166002):123147-124607:-1 ^GeneID:40095609^ Shigella phage Sf21, complete genome.|neighbours:ID:YP_009619005.1(-1),ID:YP_009619007.1(-1)|neighbour_genes:hypothetical protein,hypothetical protein|
MILKILNEIASIGSTKQKQAILEKNKDNELLKRVYRLTYSRGLQYYIKKWPKPGIATQSFGMLTITDMLDFIEFTLATRKLTGNAAIEELTGYITDGKKDDVEVLRRVMMRDLECGASVSIANKVWPGLIPEQPQMLASSYDEKGISKNIKFPAFAQLKADGARCFAEVRGDELDDVRLLSRAGNEYLGLDLLKEELIKMTAEARQIHPEGVLIDGELVYHEQVEKEPEGLDFLFDAPEISKAKEFAEVAESRTASNGIANKSLKGTISEKEAQCMKFQVWDYVPLVEIYGLPAFRLKYDVRFSKLEQMTSGYDKVILIENQVVNNLDEAKVIYKKYIDQGLEGIILKNTDGLWENARSKNLYKFKEVIDVDLKIVGIYPHRKDPTKAGGFILESECGKIKVNAGSGLKDKAGVKSHELDRTRIMENQNYYIGKILECECNGWLKSDGRTDYVKLFLPIAIRLREDKTKANTFEDVFGDFHEVTGL
>ID:YP_009614850.1 |[Shigella phage Sf22]||_Shigella_phage_Sf22_.gbk|DNA ligase|1464|NC_042039(166283):69275-70738:-1 ^GeneID:40091265^ Shigella phage Sf22, complete genome.|neighbours:ID:YP_009614849.1(-1),ID:YP_009614851.1(-1)|neighbour_genes:gp97,gp99|
MILKILNEIASIGSTKQKQAILEKNKDNELLKRVYRLTYSRGLQYYIKKWPKPGIATQSFGMLTLTDMLDFIELTLATRKLTGNAAIEELTGYIADGKKDDVEVLRRVMMRDLECGASVSIANKVWPGLIPEQPQMLASSYDEKGINKNIKFPAFAQLKADGARCFAEVRGDELDDVRLLSRAGNEYLGLDLLKEELIKMTAEARQIHPEGVLIDGELVYHEQVKKEPEGLDFLFDAYPEISKAKEFAEVAESRTASNGIANKSLKGTISEKEAQCMKFQVWDYVPLVEIYGLPAFRLKYDVRFSKLEQMTSGYDKVILIENQVVNNLDEAKVIYKKYIDQGLEGIILKNIDGLWENARSKNLYKFKEVIDVDLKIVGIYPHRKDPTKAGGFILESECGKIKVNAGSGLKDKAGVKSHELDRTRIMENQNYYIGKILECECNGWLKSDGRTDYVKLFLPIAIRLREDKTKANTFEDVFGDFHEVTGL
>ID:ATE86456.1 |[Shigella phage Sf23]||_Shigella_phage_Sf23_.gbk|DNA ligase|1464|MF158046(167678):45745-47208:-1 ^^ Shigella phage Sf23, complete genome.|neighbours:ID:ATE86455.1(-1),ID:ATE86457.1(-1)|neighbour_genes:hypothetical protein,hypothetical protein|
MILKILNEIASIGSTKQKQAILEKNKDNELLKRVYRLTYSRGLQYYIKKWPKPGIATQSFGMLTLTDMLDFIEFTLATRKLTGNAAIEELTGYITDGKKDDVEVLRRVMMRDLECGASVSIANKVWPGLIPEQPQMLASSYDEKGINKNIKFPAFAQLKADGARCFAEVRGDELDDVRLLSRAGNEYLGLDLLKEELIKMTTEARQIHPEGVLIDGELVYHEQVEKEPEGLDFLFDAYPEISKAKEFAEVAESRTTSNGIANKSLKGTISEKEAQCMKFQVWDYVPLVEIYGLPAFRLKYDVRFSKLEQMTSGYDKVILIENQIVNNLDEAKVIYKKYIDQGLEGIILKNIDGLWENARSKNLYKFKEVIDVDLKIVGIYPHRKDPTKAGGFILESECGKIKVNAGSGLKDKAGVKSHELDRTRIMENQNYYIGKILECECNGWVKLDGRTDYVKLFLPIAIRLREDKTKANTFEDLFGDFHEVTGL
>ID:YP_009619130.1 |[Shigella phage Sf24]||_Shigella_phage_Sf24_.gbk|DNA ligase|1464|NC_042078(168112):49661-51124:-1 ^GeneID:40095745^ Shigella phage Sf24, complete genome.|neighbours:ID:YP_009619129.1(-1),ID:YP_009619131.1(-1)|neighbour_genes:hypothetical protein,hypothetical protein|
MILKILNEIASIGSTKQKQAILEKNKDNELLKRVYRLTYSRGLQYYIKKWPKPGIATQSFGMLTITDMLDFIEFTLATRKLTGNAAIEELTGYITDGKKDDVEVLRRVMMRDLECGASVSIANKVWPGLIPEQPQMLASSYDEKGISKNIKFPAFAQLKADGARCFAEVRGDELDDVRLLSRAGNEYLGLDLLKEELIKMTAEARQIHPEGVLIDGELVYHEQVKKEPEGLDFLFDAYPEISKAKEFAEVAESRTTSNGIANKSLKGTISEKEAQCMKFQVWDYVPLVEIYGLPAFRLKYDVRFSKLEQMTSGYDKVILIENQVVNNIDEAKVIYKKYIDQGLEGIILKNIDGLWENARSKNLYKFKEVIDVDLKIVGIYPHRKDPTKAGGFILESECGKIKVNAGSGLKDKAGVKSHELDRTRIMENQNYYIGKILECECNGWLKSDGRTDYVKLFLPIAIRLREDKTKANTFEDVFGDFHEVTGL
> |[Tevenvirinae Shigella_phage_Sf25]||_Shigella_phage_Sf25.gb|DNA ligase, phage-as..|1464|MF327009.1(168573):49846-51309:-1 ^RAST2:fig|1198136.80.peg.54^ Tevenvirinae Shigella_phage_Sf25|neighbours:(-1),(-1)|neighbour_genes:Phage protein,Phage protein|
MILKILNEIASIGSTKQKQAILEKNKDNELLKRVYRLTYSRGLQYYIKKWPKPGIATQSFGMLTITDMLDFIEFTLATRKLTGNAAIEELTGYITDGKKDDVEVLRRVMMRDLECGASVSIANKVWPGLIPEQPQMLASSYDEKGISKNIKFPAFAQLKADGARCFAEVRGDELDDVRLLSRAGNEYLGLDLLKEELIKMTAEARQIHPEGVLIDGELVYHEQVKKEPEGLDFLFDAYPEISKAKEFAEVAESRTTSNGIANKSLKGTISEKEAQCMKFQVWDYVPLVEIYGLPAFRLKYDVRFSKLEQMTSGYDKVILIENQVVNNLDEAKVIYKKYIDQGLEGIILKNIDGLWENARSKNLYKFKEVIDVDLKIVGIYPHRKDPTKAGGFILESECGKIKVNAGSGLKDKAGVKSHELDRTRIMENQNYYIGKILECECNGWLKSDGRTDYVKLFLPIAIRLREDKTKANTFEDVFGDFHEVTGL
>ID:YP_004415092.1 |[Shigella phage Shfl2]||_Shigella_phage_Shfl2_.gbk|putative DNA ligase|1464|NC_015457(165919):122449-123912:-1 ^GeneID:10498955^ Shigella phage Shfl2, complete genome.|neighbours:ID:YP_004415091.1(-1),ID:YP_004415093.1(-1)|neighbour_genes:hypothetical protein,hypothetical protein|
MILKILNEIASIGSTKQKQAILEKNKDNELLKRVYRLTYSRGLQYYIKKWPKPGIATQSFGMLTLTDMLDFIEFTLATRKLTGNAAIEELTGYIADGKKDDVEVLRRVMMRDLECGASVSIANKVWPGLIPEQPQMLASSYDEKGINKNIKFPAFAQLKADGARCFAEVRGDELDDVRLLSRAGNEYLGLDLLKEELIKMTAEARQIHPEGVLIDGELVYHEQVKKEPEGLDFLFDAYPEISKAKEFAEVAESRTASNGIANKSLKGTISEKEAKCMKFQVWDYVPLVEIYGLPAFRLKYDVRFSKLEQMTSGYDKVILIENQIVNNLDEAKVIYKKYIDQGLEGIILKNIDGLWENARSKNLYKFKEVIDVDLKIVGIYPHRKDPTKAGGFILESECGKIKVNAGSGLKDKAGVKSHELDRTRIMENQNYYIGKILECECNGWLKSDGRTDYVKLFLPIAIRLREDKTKANTFEDVFGDFHEVTGL
>ID:YP_009111017.1 |[Shigella phage pSs-1]||_Shigella_phage_pSs-1_.gbk|hypothetical protein|1461|NC_025829(164999):128312-129772:-1 ^GeneID:22475283^ Shigella phage pSs-1, complete genome.|neighbours:ID:YP_009111016.1(-1),ID:YP_009111018.1(-1)|neighbour_genes:hypothetical protein,hypothetical protein|
MILKILNEIASIGSTKQKQAILEKNKDNELLKRVYRLTYSRGLQYYIKKWPKPGIATQSFGMLTITDMLDFIEFTLATRKLTGNAAIEELTGYITDGKKDDVEVLRRVMMRDLECGASVSIANKVWPGLIPEQPQMLASSYDEKGISKNIKFPAFAQLKADGARCFAEVRGDELDDVRLLSRAGNEYLGLDLLKEELIKMTAEARQIHPEGVLIDGELVYHEQVEKEPEGLDFLFDAPEISKAKEFAEVAESRTASNGIANKSLKGTISEKEAQCMKFQVWDYVPLVEIYGLPAFRLKYDVRFSKLEQMTSGYDKVILIENQVVNNLDEAKVIYKKYIDQGLEGIILKNIDGLWENTRSKNLYKFKEVIDVDLKIVGIYPHRKDPTKAGGFILESECGKIKVNAGSGLKDKAGVKSHELDRTRIMENQNYYIGKILECECNGWLKSDGRTDYVKLFLPIAIRLREDKTKANTFEDVFGDFHEVTGL
> |[Tevenvirinae Vibrio_phage_KVP40]||_Vibrio_phage_KVP40.gb|DNA ligase, phage-as..|1344|NC_005083.2(244834):30286-31629:1 ^RAST2:fig|1198136.81.peg.59^ Tevenvirinae Vibrio_phage_KVP40|neighbours:(1),(1)|neighbour_genes:hypothetical protein,Phage protein|
MILPILNKLAATTKRTEKEKILKSEASNELLKRVFQLAYTPTYQYNMKKLPEVCHETAALHVDCYLPLEEALEHVFDALVTKQTRGQAAQTVVSNILKQVTADDAEVIRRVILRDLRTGCTGSTANKVWKKLIPEQPQMLASAHNEKLIDAILTKIAYAELKADGARCFAHVDLDGNITLTSRNGKPYLGLQKVEKALTAMGVNGFVIDGELVYAPNGLHAVEDRSTGNGIVNKASKGTISLKEQADIIFQVWDIIPEDVYFGKSNELNMAYSKRKRVLADVALKAKGVIEPIPWQTVSTKEQASEIYNQYVAQGLEGIILKDPDALWENKRSKSLVKYKEVHDGDLEIIEVIEGDKKNKGKMGALLLRSACGKLITKVGSGFTDKDREEIWARRDEVIGMIVEINYNAITRARNKDTWSCFLPIFVQFRDDKDVANTLEEMSGFKG
> |[Viruses Vibrio phage VH7D]||_Vibrio_phage_VH7D.gb|hypothetical protein|1338|NC_023568.1(246964):209897-211234:1 ^RAST2:fig|10239.72.peg.331^ Viruses Vibrio phage VH7D|neighbours:(1),(1)|neighbour_genes:Phage protein,Phage protein|
MILPILNKLAATTKRTEKEAILKSEKDNELLKRVFELAYTPTYQFNMKKLPEVNAGEAYVHEYTELEDALEQVFSALVVNQVRGHSAQDFVARILASVSEDDAEVIRRVILKDLRTGCTGGTANKVWKKLIPEQPQMLASPKNDKLIDAILTKIAYAELKADGARCFAHVDLDGNITLTSRNGKRYQGLVKVEKGLTEMGVNGFVIDGELVYAPNGLHEVEDRSTGNGIVNKASKGTITPKEQADIVFQVWDIIPEDVYFGKSNELNMPYSKRKQILADVAIKARGIIEPIPWQTVSTKEQASEIYNQYVAQGLEGIILKDPDALWENKRSKSLVKYKEVHDGDLEIIEVIEGDKKNKGKMGALLLRSACGMLITKVGSGFSDKQRAEIWERRDEVIGMIVEINYNAITRARNKETWSCFLPIFVQFRDDKDVANALEEMSGFKG
> |[Tevenvirinae Vibrio_phage_ValB1_HC]||_Vibrio_phage_ValB1_HC.gb|DNA ligase, phage-as..|1338|MK568540.1(247619):49364-50701:-1 ^RAST2:fig|1198136.76.peg.80^ Tevenvirinae Vibrio_phage_ValB1_HC|neighbours:(-1),(-1)|neighbour_genes:Phage protein,hypothetical protein|
MILPILNKLAATTKRTEKEAILKSEKDNELLKRVFELAYTPTYQFNMKKLPEVNAGEAYVHEYTELEDALEQVFSALVVNQVRGHSAQDFVARILASVSEDDAEVIRRVILKDLRTGCTGGTANKVWKKLIPEQPQMLASPKNDKLIDAILTKIAYAELKADGARCFAHVDLDGNITLTSRNGKRYQGLVKVEKGLTEMGVNGFVIDGELVYAPNGLHEVEDRSTGNGIVNKASKGTITPKEQADIVFQVWDIIPEDVYFGKSNELNMPYSKRKQILADVAIKARGIIEPIPWQTVSTKEQASEIYNQYVAQGLEGIILKDPDALWENKRSKSLVKYKEVHDGDLEIIEVIEGDKKNKGKMGALLLRSACGMLITKVGSGFSDKQRADIWERRDEVIGMIVEINYNAITRARNKETWSCFLPIFVQFRDDKDVANTLEEMSGFKG
> |[Tevenvirinae Vibrio_phage_ValKK3]||_Vibrio_phage_ValKK3.gb|DNA ligase, phage-as..|1338|NC_028829.1(248088):102465-103802:-1 ^RAST2:fig|1198136.77.peg.216^ Tevenvirinae Vibrio_phage_ValKK3|neighbours:(-1),(-1)|neighbour_genes:Phage protein,hypothetical protein|
MILPILNKLAATTKRTEKEAILKSEKDNELLKRVFELAYTPTYQFNMKKLPEVNAGEAYVHEYTELEDALEQVFSALVVNQVRGHSAQDFVARILASVSEDDAEVIRRVILKDLRTGCTGGTANKVWKKLIPEQPQMLASPKNDKLIDAILTKIAYAELKADGARCFAHVDLDGNITLTSRNGKRYQGLVKVEKGLTEMGVNGFVIDGELVYAPNGLHEVEDRSTGNGIVNKASKGTITPKEQADIVFQVWDIIPEDVYFGNSNELNMPYSKRKQILADVAIKARGIIEPIPWQTVSTKEQASEIYNQYVAQGLEGIILKDPDALWENKRSKSLVKYKEVHDGDLEIIEVIEGDKKNKGKMGALLLRSACGMLITKVGSGFSDKQRAEIWERRDEVIGMIVEINYNAITRARNKETWSCFLPIFVQFRDDKDVANALEEMSGFKG
> |[Tevenvirinae Vibrio_phage_nt-1]||_Vibrio_phage_nt-1.gb|DNA ligase, phage-as..|1335|NC_021529.2(247511):195265-196599:1 ^RAST2:fig|1198136.72.peg.370^ Tevenvirinae Vibrio_phage_nt-1|neighbours:(1),(1)|neighbour_genes:hypothetical protein,hypothetical protein|
MILEILNRLAATTKRTEKEAILKSEKDNELLKRVFELAYTPTYQFNMKKLPDVTVGGAYVHEYQELDTELERVFSTLVLNQMRGHAAQDFVAKTLASVSEDDAEVIRRVILKDLRTGCTGSTANKIWKGLIAEQPQMLASSFKEKLVDDILKKEAFAELKADGARCFAHIDKEGNITFTSRNGKQYTGLIKLEREIAKLNANGFVIDGELVYAPNGLENVEDRSTGNGIVNKASKGTITAQEQADIVFQVWDIIPDEVYFGICKGLNSPYRLRKQFLADLVVDAVDIEPIPWHVVHTKEEAGKIYAEYVAQGLEGIILKDPDALWENKRSKSLVKFKEVHDGDLEIIEVLEGDKKNKGKLGALLLRSACGRLITKVGSGFTDKDREEMWERRDELIGMIVEINYNAITRARNKDTWSCFLPIFVKIRDDKDVANTLDEMSGFNG
> |[Tevenvirinae Vibrio_phage_phi-Grn1]||_Vibrio_phage_phi-Grn1.gb|DNA ligase, phage-as..|1338|KT919972.1(248605):137847-139184:1 ^RAST2:fig|1198136.75.peg.218^ Tevenvirinae Vibrio_phage_phi-Grn1|neighbours:(1),(1)|neighbour_genes:hypothetical protein,Phage protein|
MILPILNKLAATTKRTEKEAILKSEKDNELLKRVFELAYTPTYQFNMKKLPEVNAGEAYVHEYTELEDALEQVFSALVVNQVRGHSAQDFVARILASVSEDDAEVIRRVILKDLRTGCTGGTANKVWKKLIPEQPQMLASPKNDKLIDAILTKIAYAELKADGARCFAHVDLDGNITLTSRNGKRYQGLVKVEKGLTEMGVNGFVIDGELVYAPNGLHEVEDRSTGNGIVNKASKGTITPKEQADIVFQVWDIIPEDVYFGKSNELNMPYSKRKQILADVAIKARGIIEPIPWQTVSTKEQASEIYNQYVAQGLEGIILKDPDALWENKRSKSLVKYKEVHDGDLEIIEVIEGDKKNKGKMGALLLRSACGMLITKVGSGFSDKQRADIWERRDEVIGMIVEINYNAITRARNKETWSCFLPIFVQFRDDKDVANALEEMSGFKG
> |[Tevenvirinae Vibrio_phage_phi-ST2]||_Vibrio_phage_phi-ST2.gb|DNA ligase, phage-as..|1338|KT919973.1(250485):198013-199350:1 ^RAST2:fig|1198136.73.peg.359^ Tevenvirinae Vibrio_phage_phi-ST2|neighbours:(1),(1)|neighbour_genes:hypothetical protein,Phage protein|
MILPILNKLAATTKRTEKEAILKSEKDNELLKRVFELAYTPTYQFNMKKLPEVNAGEAYVHEYTELEDALEQVFSALVVNQVRGHSAQDFVARILASVSEDDAEVIRRVILKDLRTGCTGGTANKVWKKLIPEQPQMLASPKNDKLIDAILTKIAYAELKADGARCFAHVDLDGNITLTSRNGKRYQGLVKVEKGLTEMGVNGFVIDGELVYAPNGLHEVEDRSTGNGIVNKASKGTITPKEQADIVFQVWDIIPEDVYFGNSNELNMPYSKRKQILADVAIKARGIIEPIPWQTVSTKEQASEIYNQYVAQGLEGIILKDPDALWENKRSKSLVKYKEVHDGDLEIIEVIEGDKKNKGKMGALLLRSACGMLITKVGSGFSDKQRAEIWERRDEVIGMIVEINYNAITRARNKETWSCFLPIFVQFRDDKDVANALEEMSGFKG
> |[Tevenvirinae _Vibrio_phage_vB_VmeM-32]||_Vibrio_phage_vB_VmeM-32.gb|DNA ligase, phage-as..|1485|KU160494.1(199912):153299-154783:1 ^RAST2:fig|1198136.70.peg.246^ Tevenvirinae _Vibrio_phage_vB_VmeM-32|neighbours:(1),(-1)|neighbour_genes:hypothetical protein,Phage baseplate wedg..|
MTVFQIIQKLKSIESTNEKLNFLKLHKDNNDFMNVLKYAYDKMNYNFYIASKSFPDLAKMNQSGTKSLSDSLTEIVDNICTRKVTGNAAIEFLSDILKSTSFDNQKVIELIFKRDLDCGIGPATINKGFPNLIPEIPQMLASSENDELIDVILTRGDAVAELKADGSRNHALVDDSITMITRNGSRYTGLTKIEELLEKYVPKGFVVDGEIVYRSSDGANREEGNGIVNKSIQGTISSEESDQLIFQVWDMIPIDVYRGTVKSTEPLSVRRTRLEQLVDTIGDNRIVLIEQTPVQTIDDVKRVYRKYVDAGFEGIILKDNNSVWENKRSKNIVKFKEKIRIDLEVIDVYSHKKDPNKVGGFTVRSSCGRIVSDVGSGFTDTTRYRDKLTKQWVNIPLNERDSLDREYLWSIRNELNGSIFEIEINNVTQKKNRKASEPEFSLSFPVVKLRRIDKSVANSLIDVFPQYDIDAKDDVSDITQQSSVKSTKFQYMDF
> |[Tevenvirinae Vibriophage_phi-pp2]||_Vibriophage_phi-pp2.gb|DNA ligase, phage-as..|1344|JN849462.1(246421):30282-31625:1 ^RAST2:fig|1198136.74.peg.58^ Tevenvirinae Vibriophage_phi-pp2|neighbours:(1),(1)|neighbour_genes:hypothetical protein,Phage protein|
MILPILNKLAATTKRTEKEKILKSEASNELLKRVFQLAYTPTYQYNMKKLPEVCHETAALHVDCYLPLEEALEHVFDALVTKQTRGQAAQTVVSNILKQVTADDAEVIRRVILRDLRTGCTGSTANKVWKKLIPEQPQMLASAHNEKLIDAILTKIAYAELKADGARCFAHVDLDGNITLTSRNGKPYLGLQKVEKALTAMGVNGFVIDGELVYAPNGLHAVEDRSTGNGIVNKASKGTISLKEQADIIFQVWDIIPEDVYFGKSNELNMAYSKRKSVLADVALKAKGVIEPIPWQTVSTKEQASEIYNQYVAQGLEGIILKDPDALWENKRSKSLVKYKEVHDGDLEIIEVIEGDKKNKGKMGALLLRSACGKLITKVGSGFTDKDREEIWERRDEVIGMIVEINYNAITRARNKDTWSCFLPIFVQFRDDKDVANTLEEMSGFKG
>ID:YP_009153798.1 |[Yersinia phage PST]||_Yersinia_phage_PST_.gbk|DNA ligase|1464|NC_027404(167785):123277-124740:-1 ^GeneID:24677574^ Yersinia phage PST, complete genome.|neighbours:ID:YP_009153797.1(-1),ID:YP_009153799.1(-1)|neighbour_genes:hypothetical protein,hypothetical protein|
MILKILNEIASIGSTKQKQAILEKNKDNELLKRVYRLTYSRGLQYYIKKWPKPGIATQSFGMLTIADMLDFIEFTLATRKLTGNAAIEELTGYITDGKKDDVEVLRRVMMRDLECGASVSIANKVWPGLIPEQPQMLASSYDEKGINKNIKFPAFAQLKADGARCFAEVRGDELDDVRLLSRAGNEYLGLDLLKEELIKMTAEARQIHPEGVLIDGELVYHEQVKKEPEGLDFLFDAYPEISKAKEFAEVAESRTASNGIANKSLKGTISEKEAQCMKFQVWDYVPLVEIYGLPAFRLKYDVRFSKLEQMTSGYDKVILIENQLVNNLDEAKVIYKKYIDQGLEGIILKNTDGLWENARSKNLYKFKEVIDVDLKIVGIYPHRKDPTKAGGFILESECGKIKVNAGSGLKDKAGVKSHELDRTRIMENQNYYIGKILECECNGWLKSDGRTDYVKLFLPIAIRLREDKTKANTFEDVFGDFHEVTGL
>ID:VEV89811.1 |[Yersinia phage fPS-2]||_Yersinia_phage_fPS-2_.gbk|g195c|1464|LR215722(169060):124856-126319:-1 ^^ Yersinia phage fPS-2 genome assembly, chromosome: I.|neighbours:ID:VEV89810.1(-1),ID:VEV89812.1(-1)|neighbour_genes:g194c,g196c|
MILKILNEIASIGSTKQKQAILEKNKDNELLKRVYRLTYSRGLQYYIKKWPKPGIATQSFGMLTITDMLDFIEFTLATRKLTGNAAIEELTGYITDGKKDDVEVLRRVMMRDLECGASVSIANTVWPGLIPEQPQMLASSYDEKGISKNIKFPAFAQLKADGARCFAEVRGDELDDVRLLSRAGNEYLGLDLLKEELIKMTAEARQIHPEGVLIDGELVYHEQVKKEPEGLDFLFDAYPEISKAKEFAEVAESRTTSNGIANKSLKGTISEKEAQCMKFQVWDYVPLVEIYGLPAFRLKYDVRFSKLEQMTSGYDKVILIENQVVNNLDEAKVIYKKYIDQGLEGIILKNIDGLWENARSKNLYKFKEVIDVDLKIVGIYPHRKDPTKAGGFILESECGKIKVNAGSGLKDKAGVKSHELDRTRIMENQNYYIGKILECECNGWLKSDGRTDYVKLFLPIAIRLREDKTKANTFEDVFGDFHEVTGL
>ID:YP_009149442.1 |[Yersinia phage phiD1]||_Yersinia_phage_phiD1_.gbk|g203|1464|NC_027353(167063):124024-125487:-1 ^GeneID:24635639^ Yersinia phage phiD1 complete genome.|neighbours:ID:YP_009149441.1(-1),ID:YP_009149443.1(-1)|neighbour_genes:g202,g204|
MILKILNEIASIGSTKQKQAILEKNKDNELLKRVYRLTYSRGLQYYIKKWPKPGIATQSFGMLTLTDMLDFIEFTLATRKLTGNAAIEELTGYIADGKKDDVEVLRRVMMRDLECGASVSIANKVWPGLIPEQPQMLASSYDEKGINKNIKFPAFAQLKADGARCFAEVRGDELDDVRLLSRAGNEYLGLDLLKEELIKMTAEARQIHPEGVLIDGELVYHEQVKKEPEGLDFLFDAYPEISKAKEFAEVAESRTTSNGIANKSLKGTISEKEAQCMKFQVWDYVPLVEIYGLPAFRLKYDVRFSKLEQMTSGYDKVILIENQVVNNLDEAKVIYKKYIDKGLEGIILKNIDGLWENARSKNLYKFKEVIDVDLKIVGIYPHRKDPTKAGGFILESECGKIKVNAGSGLKDKAGVKSHELDRTRIMENQNYYIGKILECECNGWLKSDGRTDYVKLFLPIAIRLREDKTKANTFEDVFGDFHEVTGL
