# Supplementary material for: Influence of Non-canonical DNA Bases on the Genomic Diversity of Tevenvirinae
Source: Front Microbiol. 2021 Apr 6;12:632686. doi: 10.3389/fmicb.2021.632686 (PMC8056088; doi:10.3389/fmicb.2021.632686)
Supplement: Supplementary Data Sheet 1 — Clustering results (folders “first clusterisation,” “second clusterisation,” and “third clusterisation”): the number of pan-genome components in the individual genome (files “pan genome components of genomes”), the total number of all clusters and components of the pan-genome (files “pan genome components”), a list of clusters of the core genome (files “core list”), a list of clusters of the softcore genome (files “softcore list”). Clusters of the softcore genome (folders “softcore clusters”) are presented in the files which show regions in genomes, protein sequences, names of viruses which have these proteins A description of softcore clusters is also supplied (file “Softcore clusters description”). [file Data_Sheet_1.ZIP › Data sheet 1/second clusterisation/softcore_clusters/21284_cd.faa]

> |[Tevenvirinae _Acinetobacter_phage_133]||_Acinetobacter_phage_133.gb|dCMP deaminase (EC 3..|594|NC_015250.1(159801):125126-125719:-1 ^RAST2:fig|1198136.113.peg.228^ Tevenvirinae _Acinetobacter_phage_133|neighbours:(-1),(-1)|neighbour_genes:gp31.1 conserved hyp..,hypothetical protein|
MNLIISIIVSTKMKSSTFMQIAYLVSQESKCVSWKVGAVIAKNGRIISTGYNGSPAGGVNCCDHASEQNWTTGQYDPAPPHINRVTLKTECRDLHSKWSAHNEIHAELNAILYAARNGTAIEGATLYVTLSPCADCAKAIAQSGIKQLVYSETYDRITPGWEKILTEAGIEVHQIGKQKLHQLNWGTIVNFGGQHGN
> |[Tevenvirinae _Acinetobacter_phage_AM101]||_Acinetobacter_phage_AM101.gb|dCMP deaminase (EC 3..|552|MH165274.1(166487):34094-34645:1 ^RAST2:fig|1198136.62.peg.44^ Tevenvirinae _Acinetobacter_phage_AM101|neighbours:(1),(1)|neighbour_genes:hypothetical protein,hypothetical protein|
MKPTTFMQIAYLISQESKCVSWKVGAVIAKNGRIISTGYNGSPAGGVNCCDHAESEGWTTNQYNPIPPHTNRTLLKGECRNLHSAWAAINEIHAELNAILYAAKNGTSIDGATMYVTLSPCPDCAKAIANSGIKQLVYSETYDRNIEGWEKILEAAGIKVFQINKQSLKNIDWQNIVNYGGEQ
> |[Tevenvirinae _Acinetobacter_phage_Ac42]||_Acinetobacter_phage_Ac42.gb|dCMP deaminase (EC 3..|420|NC_014660.1(167716):134989-135408:-1 ^RAST2:fig|1198136.114.peg.221^ Tevenvirinae _Acinetobacter_phage_Ac42|neighbours:(-1),(-1)|neighbour_genes:[Acinetobacter phage..,hypothetical protein|
MKANTFMQIAYLVSQESKCVSWKVGALIEKNGRIISTGYNGSPAGGINCCDHAAHSDWIGCDKEFTPKFRIIREYLKPECREAHSAWSAKNEIHAELNAILYAARYGRAIDGATMYVTLSPCPDCAKAIAQSGIKKISV
> |[Viruses _Acinetobacter_phage_Acj61]||_Acinetobacter_phage_Acj61.gb|dCMP deaminase (EC 3..|555|NC_014661.1(164093):134674-135228:-1 ^RAST2:fig|10239.85.peg.211^ Viruses _Acinetobacter_phage_Acj61|neighbours:(-1),(-1)|neighbour_genes:hypothetical protein,hypothetical protein|
MKPSSFMQIAYLVSQESKCVSWKVGAVIAKNGRIISTGYNGTREGGVNCCDHAHEQGWTEQRYNPVPPHVNQVVLKNEFREVHSAWSSAHEIHAELNAILFAAKNGLPIDGATMYVTLSPCRECAKSILQTGIKKLVYSELYDRNQPGWDQELIDAGVEVHQLPKSKLTSLNWENIINFGGQHD
> |[Viruses _Acinetobacter_phage _Acj9]||_Acinetobacter_phage_Acj9.gb|dCMP deaminase (EC 3..|546|NC_014663.1(169947):137731-138276:-1 ^RAST2:fig|10239.87.peg.211^ Viruses _Acinetobacter_phage _Acj9|neighbours:(-1),(-1)|neighbour_genes:hypothetical protein,hypothetical protein|
MRSTTFLQIAYLVSQESNCVSWKVGAVIAKNGRIISTGYNGSPAGGVNCCDHSKEQGWLGFINMHTPQHQRTYLKPECRSDHSAWSSANEIHAELNAILYAAKNGLAIDGATMYVTLSPCADCAKAIANSGIRQLVYSEKYDRNSPGWEKILKDAGIEVFQIPKSQLQTLDWTHIVNYGGL
> |[Tevenvirinae _Acinetobacter_phage_KARL-1]||_Acinetobacter_phage_KARL-1.gb|dCMP deaminase (EC 3..|552|MH713599.1(166560):50808-51359:1 ^RAST2:fig|1198136.64.peg.75^ Tevenvirinae _Acinetobacter_phage_KARL-1|neighbours:(1),(1)|neighbour_genes:hypothetical protein,hypothetical protein|
MKSSTFMQIAYLVSQESKCMSWKVGAVIAKNGRIISTGYNGSPAGGVNCCDHAEQEGWTINQYNPKPPHINKVLLKVECRNAHSEWSKVNEIHAELNAILYAAKNGTSIDGATMYVTLSPCPDCAKAIANSGIKQLVYSETYDRNLPGWEKILEAAGINVFQINKQSLKNLDWSNITNYGVEQ
> |[Viruses _Acinetobacter_phage_ZZ1]||_Acinetobacter_phage_ZZ1.gb|dCMP deaminase (EC 3..|549|NC_018087.3(166687):134713-135261:-1 ^RAST2:fig|10239.86.peg.220^ Viruses _Acinetobacter_phage_ZZ1|neighbours:(-1),(-1)|neighbour_genes:gp31.1 conserved hyp..,hypothetical protein|
MKSTSLMQIAYLVSQESKCVSWKVGAVIAKNGRIISTGYNGSPAGGVNCCDHAEQEGWTVNRYNPVPPHTNQTALKRECRELHSAWSKANEIHAELNAILYAAKNGTAIEGATMYVTLSPCPDCAKAIANSGIKQLVYSESYDRNQPGWEKILTDAGVQVHQISKVQLKNLNWENIVNFGGE
> |[Tevenvirinae Acinetobacter_phage_vB_ApiM_fHyAci03]||_Acinetobacter_phage_vB_ApiM_fHyAci03.gb|dCMP deaminase (EC 3..|552|MH460829.1(165975):133413-133964:-1 ^RAST2:fig|1198136.65.peg.228^ Tevenvirinae Acinetobacter_phage_vB_ApiM_fHyAci03|neighbours:(-1),(-1)|neighbour_genes:hypothetical protein,hypothetical protein|
MKSSTFMQIAYLVSQESKCMSWKVGAVIAKNGRIISTGYNGSPAGGVNCCDHAEQEGWTINQYNPKPPHINKVLLKAECRNAHSEWSKVNEIHAELNAILYAAKNGTSIDGATMYVTLSPCPDCAKAIANSGIKQLVYSETYDRNLPGWEKILEAAGINVFQINKQSLKNLDWSNITNYGVEQ
> |[Tevenvirinae _Aeromonas_phage_65.2]||_Aeromonas_phage_65.2.gb|Deoxycytidylate deam..|540|KY290955.1(236567):221854-222393:-1 ^RAST2:fig|1198136.115.peg.410^ Tevenvirinae _Aeromonas_phage_65.2|neighbours:(-1),(-1)|neighbour_genes:Phage tail fiber pro..,Phage protein|
MKIKTLVTMALAVSNESKCPSHKVGTVIVKNGRVISTGYNGTRAGGINPDEHAINMGWAERAVDGVRLYPKYEDEYSSWANTHVIHSEMNALLYAARSGQSVDGATLVTSLSPCSNCAKHMAAAGIKKVIYHTLYSKSAEGWEKTLEDQGIEVEQYESVIDFNNYHVRVPRLPKFLTVL
> |[Viruses Aeromonas phage 65]||_Aeromonas_phage_65.gb|Deoxycytidylate deam..|540|NC_015251.1(235229):220514-221053:-1 ^RAST2:fig|10239.65.peg.393^ Viruses Aeromonas phage 65|neighbours:(-1),(-1)|neighbour_genes:Phage tail fibers,Phage protein|
MKIKTLVTMALAVSNESKCPSHKVGTVIVKNGRVISTGYNGTRAGGINPDEHAINMGWAERAVDGVRLYPKYEDEYSSWANTHVIHSEMNALLYAARSGQSVDGATLVTSLSPCSNCAKHMAAAGIKKVIYHTLYSKSAEGWEKTLEDQGIEVEQYESVIDFNNYHVRVPRLPKFLTVL
> |[Tevenvirinae _Aeromonas_phage_AS-szw]||_Aeromonas_phage_AS-szw.gb|Deoxycytidylate deam..|525|MF498773.1(229957):186815-187339:1 ^RAST2:fig|1198136.118.peg.330^ Tevenvirinae _Aeromonas_phage_AS-szw|neighbours:(1),(1)|neighbour_genes:Phage protein,Phage tail fiber pro..|
MKIKTLVTMALAVSNESKCPSHKVGTVIVKDGRVISTGYNGTRAGGINPDEHAINMKWAGFQRGMVRLYPEHEEEYSNWANIHVVHSEMNALLYAARAGQSVDGATLVTSLSPCSNCAKHMAAAGIKKVIYHTRYSKSPDGWEKMLEDQGIEVVHCGDVIDFNNYAVRVDRIQK
> |[Tevenvirinae _Aeromonas_phage_AS-zj]||_Aeromonas_phage_AS-zj.gb|Deoxycytidylate deam..|525|MF448340.1(229929):63303-63827:1 ^RAST2:fig|1198136.120.peg.89^ Tevenvirinae _Aeromonas_phage_AS-zj|neighbours:(1),(1)|neighbour_genes:Phage protein,Phage tail fiber pro..|
MKIKTLVTMALAVSNESKCPSHKVGTVIVKDGRVISTGYNGTRAGGINPDEHAINMKWAGFQRGMVRLYPEHEEEYSNWANIHVVHSEMNALLYAARAGQSVDGATLVTSLSPCSNCAKHMAAAGIKKVIYHTRYSKSPDGWEKVLEDQGIEVVHCGDVIDFNNYAVRVDRIKK
>ID:NP_944156.1 |[Aeromonas virus Aeh1]||_Aeromonas_phage_Aeh1_.gbk|cd|549|NC_005260(233234):183345-183893:-1 ^GeneID:2658191^ Aeromonas phage Aeh1, complete genome.|neighbours:ID:NP_944155.1(-1),ID:NP_944157.1(-1)|neighbour_genes:hypothetical protein,hypothetical protein|
MKTTTFLQNAFLVAQESKCVSYRVGAIISKDDRPISSGYNGTISGQPNCDEVAEENGWAEYVDVPGVGKELRLRQDRSDEYSAWAKSNVIHAEMNAILFAAHGGKSIEGATMYCTMAPCPECAKTIAQAKIKTLVYCEDYNGSNADWAETLTRSGIKVIKIDKKYLTMLNWEKVLSKRKRIE
> |[Tevenvirinae _Aeromonas_phage_Ah1]||_Aeromonas_phage_Ah1.gb|Putative dCMP deamin..|549|MG250483.1(221116):169763-170311:-1 ^RAST2:fig|1198136.116.peg.308^ Tevenvirinae _Aeromonas_phage_Ah1|neighbours:(-1),(-1)|neighbour_genes:Phage protein,Phage protein|
MKTTTLLQNAFLVAQESKCVSYRVGAIISKDDRPISSGYNGTISGQPNCDEVAEENGWAEYVDVPGVGKELRLRQDKSDEYSAWAKSNVIHAEMNAILFAAHGGKSIEGATMYCTMAPCPECAKTIAQAKIKTLVYCEDYNGSNADWAETLTRSGIKVIKIDKKYLTMLNWEKVLSKRKRIE
> |[Tevenvirinae _Aeromonas_phage_AsFcp_2]||_Aeromonas_phage_AsFcp_2.gb|Putative dCMP deamin..|549|MH791401.1(219171):121146-121694:-1 ^RAST2:fig|1198136.67.peg.217^ Tevenvirinae _Aeromonas_phage_AsFcp_2|neighbours:(-1),(-1)|neighbour_genes:Phage protein,Phage protein|
MKTTTFLQKAFLVAQESKCVSYRVGAIISKDDRPISSGYNGTISGQPNCDEVAEENGWAEYVNVPGVGTELRLRQDKSDEYSAWAKSNVIHAEMNAILFAANSGKPIEGATMYCTMAPCPECAKTIAQAKIKTLVYCEDYNGSNADWAEILTRCGVKVIKIDKKYLNMLNWEKVLSKRKRIE
> |[Tevenvirinae _Aeromonas_phage_Asswx_1]||_Aeromonas_phage_Asswx_1.gb|Deoxycytidylate deam..|525|MH791398.1(229103):194428-194952:1 ^RAST2:fig|1198136.119.peg.354^ Tevenvirinae _Aeromonas_phage_Asswx_1|neighbours:(1),(1)|neighbour_genes:Phage protein,Phage tail fiber pro..|
MKIKTLVTMALAVSNESKCPSHKVGTVIVKDGRVISTGYNGTRAGGINPDEHAINMKWAGFQRGMVRLYPEHEEEYSNWANIHVVHSEMNALLYAARAGQSVDGATLVTSLSPCSNCAKHMAAAGIKKVIYHTRYSKSPDGWEKILEDQGIEVVHCGDVIDFNNYAVRVNRIQK
> |[Tevenvirinae _Aeromonas_phage_Aswh_1]||_Aeromonas_phage_Aswh_1.gb|Deoxycytidylate deam..|525|MH791414.1(229730):41633-42157:-1 ^RAST2:fig|1198136.117.peg.108^ Tevenvirinae _Aeromonas_phage_Aswh_1|neighbours:(-1),(-1)|neighbour_genes:Phage tail fiber pro..,hypothetical protein|
MKIKTLMTMALAVSNESKCPSHKVGTVIVKDGRVISTGYNGTRAGGVNPDEHARSMGWAGFQRGKVRLYPEYENDYSDWANTHVVHSEMNALLYAARTGQSVDGATLVTSLSPCSNCAKHMAAAGIKKVIYHTRYSKSPDGWEKTLEDQGIEVEQCENVIDFSNYEVRVSRIKK
> |[Tevenvirinae _Aeromonas_phage_CC2]||_Aeromonas_phage_CC2.gb|Deoxycytidylate deam..|525|NC_019538.1(231743):76209-76733:-1 ^RAST2:fig|1198136.110.peg.211^ Tevenvirinae _Aeromonas_phage_CC2|neighbours:(-1),(-1)|neighbour_genes:Phage tail fiber pro..,Phage protein|
MKIKTLVTMALAVSNESKCPSHKVGTVIVKDGRVISTGYNGTRAGGINPDEHAINMKWAGFQRGMVRLYPEHEEEYSNWANIHVVHSEMNALLYAARAGQSVDGATLVTSLSPCSNCAKHMAAAGIKKVIYHTRYSKSPDGWEKVLEDQGIEVIHCGDVIDFNNYAVRVSRIQK
> |[Tevenvirinae _Aeromonas_phage_PX29]||_Aeromonas_phage_PX29.gb|Putative dCMP deamin..|549|NC_023688.1(222006):171778-172326:-1 ^RAST2:fig|1198136.108.peg.304^ Tevenvirinae _Aeromonas_phage_PX29|neighbours:(-1),(-1)|neighbour_genes:Phage protein,Phage protein|
MKTTTFLQKAFLVAQESKCVSYRVGAIISKDDRPISSGYNGTISGQPNCDEVAEENGWAEYVNVPGVGTELRLRQDKSDEYSAWAKSNVIHAEMNAILFAANSGKPIEGATMYCTMAPCPECAKTIAQAKIKTLVYCEDYNGSNADWAEILTRCGVKVIKIDKKYLNMLNWEKVLSKRKRIE
> |[Tevenvirinae _Aeromonas_phage_phiAS5]||_Aeromonas_phage_phiAS5.gb|Cd dCMP deaminase|549|NC_014636.1(225268):42224-42772:-1 ^RAST2:fig|1198136.107.peg.62^ Tevenvirinae _Aeromonas_phage_phiAS5|neighbours:(-1),(-1)|neighbour_genes:Phage tail fibers,hypothetical protein|
MKTTTMLQNAFLVAQESKCVSYRVGAIIAKDDRPISSGYNGTVSDQPNCDEVALDNGWAEYVDVPGVGKELRLREDKSDDYSAWAKSNVIHAEMNAILFAARGGKSIEGATMYCTMAPCPDCAKMIAQSRIRTLVYCEEYNGARQDWSKTLTDCGVKVIKIDKKFLTMINWQTVLSKRKRIE
>ID:YP_803153.1 |[Escherichia virus RB32]||_Bacteriophage_RB32_.gbk|cd|582|NC_008515(165890):129960-130541:-1 ^GeneID:4405530^ Bacteriophage RB32, complete genome.|neighbours:ID:YP_803152.1(-1),ID:YP_803154.1(-1)|neighbour_genes:31.2,cd.1|
MKASTVLQIAYLVSQESKCCSWKVGAVIEKNGRIISTGYNGSPAGGVNCCDYAAEQGWLLNKPKHTIIQGHKPECVSFGSTDRFVLAKEHRSAHSEWSSKNEIHAELNAILFAARNGSSIEGATMYVTLSPCPDCAKAIAQSGIKKLVYCETYDKNKPGWDDILRNAGIEVFNVPKKNLNKLNWENINEFCGE
> |[Tevenvirinae _Citrobacter_phage_IME-CF2]||_Citrobacter_phage_IME-CF2.gb|Cd dCMP deaminase|525|NC_029013.1(177688):70371-70895:-1 ^RAST2:fig|1198136.109.peg.139^ Tevenvirinae _Citrobacter_phage_IME-CF2|neighbours:(-1),(-1)|neighbour_genes:hypothetical protein,hypothetical protein|
MKLLHMIRAIKQSQGSRCISNRVGAVIVMNGRVVSQGTNNTVDSYCRCADHNNHMLNDEGKLKAIHRPEHSAWSSDNEIHAEMKALLSAHTNGIMLNNAELYTTASPCPNCAKHIEWYVAIGAIKAVYYLDKYDRGNDEWISRLQKYGCKVEQIKREELESHISFSNVVFNNNE
>ID:YP_009194892.1 |[Citrobacter phage Margaery]||_Citrobacter_phage_Margaery_.gbk|dCMP deaminase|531|NC_028755(178182):48122-48652:1 ^GeneID:26647261^ Citrobacter phage Margaery, complete genome.|neighbours:ID:YP_009194891.1(1),ID:YP_009194893.1(1)|neighbour_genes:hypothetical protein,head assembly cochap..|
MKFKVMNMLRAIDRSQRSQCISNRVGAIIAIGGRAVAWGENNTVDLDCRCNSCNNHMVNDDGKLKAVDRPEHSAWSNDNEIHAEMKALLSAHTRGVILKDAALYTTASPCPNCAKHIEWYVASGAITSVYYLDKYDRGNDEWISRLQKYGCVVEQIKREELESFIDFSKVVFNNNE
>ID:AYJ72936.1 |[Citrobacter phage Maroon]||_Citrobacter_phage_Maroon_.gbk|deoxycytidylate deam..|531|MH823906(178830):47677-48207:1 ^^ Citrobacter phage Maroon, complete genome.|neighbours:ID:AYJ72935.1(1),ID:AYJ72937.1(1)|neighbour_genes:hypothetical protein,head assembly cochap..|
MKFKVMNMLRAIDRSQRSQCISNRVGAIIAIGGRAVAWGENNTVDLDCRCNSCNNHMVNDDGKLKAVDRPEHSAWSNDNEIHAEMKALLSAHTRGVILKDAALYTTASPCPNCAKHIEWYVASGAITSVYYLDKYDRGNDEWISRLQKYGCVVEQIKREELESFIDFSKVVFNNNE
>ID:YP_009203952.1 |[Citrobacter phage Merlin]||_Citrobacter_phage_Merlin_.gbk|dCMP deaminase|564|NC_028857(172733):134773-135336:-1 ^GeneID:26648163^ Citrobacter phage Merlin, complete genome.|neighbours:ID:YP_009203951.1(-1),ID:YP_009203953.1(-1)|neighbour_genes:hypothetical protein,hypothetical protein|
MKASTVLQIAYLVSQESKCCSWKVGAVIEKNGRIISTGYNGSPAGGVNCCDHADEKGWLVKKPSSGLRQDGPIPKYGLSTKFRAEHSAWSSVNEIHAELNAILFAARNGSSIEGATMYVTLSPCPDCAKAIAQSGIKKLVYCETYDKNREGWDDILRSAGIEVFNVPKKNLSKLNWYNIDEFCGIEE
> |[Tevenvirinae _Citrobacter_phage_Miller]||_Citrobacter_phage_Miller.gb|Cd dCMP deaminase|525|NC_025414.1(178171):48136-48660:1 ^RAST2:fig|1198136.111.peg.79^ Tevenvirinae _Citrobacter_phage_Miller|neighbours:(1),(1)|neighbour_genes:hypothetical protein,hypothetical protein|
MKLLHMIRAIKQSQGSRCISNRVGAVIVMNGRVVSQGTNNTVDSDCRCADHNNHMLNDEGKLKAIHRPEHSAWSNDNEIHAEMKALLSAHTNGIMLNNAELYTTASPCPNCAKHIEWYVAIGAITSVYFLDKYDRGNDEWISRLQKYGCKVEQIKREKLEPHINFSNVVFNNNE
>ID:YP_009146666.1 |[Citrobacter phage Moon]||_Citrobacter_phage_Moon.gbk|dCMP deaminase|564|NC_027331(170341):133988-134551:-1 ^GeneID:24721832,InterPro:IPR002125,InterPro:IPR015517,InterPro:IPR016192,InterPro:IPR016193,InterPro:IPR016473^ Citrobacter phage Moon, complete genome.|neighbours:ID:YP_009146665.1(-1),ID:YP_009146667.1(-1)|neighbour_genes:hypothetical protein,hypothetical protein|
MKASTVLQIAYLVSQESKCCSWKVGAVIEKNGRIISTGYNGSPAGGVNCCDHADEKGWLAKKPSSGLRQDGPIPKYGLSTKFRAEHSAWSSVNEIHAELNAILFAARNGSSIEGATMYVTLSPCPDCAKAIAQSGIKKLVYCETYDKNREGWDDILRSAGIEVFNVPKKNLSKLNWYNIDEFCGIEE
>ID:YP_009285611.1 |[Citrobacter phage vB_CfrM_CfP1]||_Citrobacter_phage_vB_CfrM_CfP1_.gbk|dCMP deaminase|525|NC_031057(180219):50356-50880:1 ^GeneID:29079719^ Citrobacter phage vB_CfrM_CfP1, complete genome.|neighbours:ID:YP_009285610.1(1),ID:YP_009285612.1(1)|neighbour_genes:hypothetical protein,co-chaperonin for Gr..|
MKLLHMIRAIKQSQGSRCISNRVGAVIVMNGRVVSQGTNNTVDSDCRCADHNNHMLNDEGKLKAIHRPEHSAWSNDNEIHAEMKALLSAHTNGIMLNNAELYTTASPCPNCAKHIEWYVAIGAITAVYYLDKYDRGNDEWISRLQKYGCRVEQIKREELEPHINFSNLVFNNNE
> |[Tevenvirinae _Cronobacter_phage_Pet-CM3-4]||_Cronobacter_phage_Pet-CM3-4.gb|dCMP deaminase (EC 3..|567|LT614807.1(171975):134934-135500:-1 ^RAST2:fig|1198136.112.peg.253^ Tevenvirinae _Cronobacter_phage_Pet-CM3-4|neighbours:(-1),(-1)|neighbour_genes:hypothetical protein,hypothetical protein|
MKASTVLQIAYLISQESKCCSWKVGAVIEKNGRIISTGYNGSPAGGVNCCDHAEDKGWLVKKPGTGLRQDGPIPKYGLDTKFRAEHSEWSKINEIHAELNAILFAARNGSSIEGATMYVTLSPCPDCAKAIAQSGIKKLVYCETYDKNVDGWDNILRDAGIEIHHVPKTNLNKLNWYNVENYCGVENA
>ID:YP_006986351.1 |[Cronobacter phage vB_CsaM_GAP161]||_Cronobacter_phage_vB_CsaM_GAP161_.gbk|dCMP deaminase|531|NC_019398(178193):48339-48869:1 ^GeneID:13997616^ Cronobacter phage vB_CsaM_GAP161, complete genome.|neighbours:ID:YP_006986350.1(1),ID:YP_006986352.1(1)|neighbour_genes:hypothetical protein,co-chaperonin for Gr..|
MKFKVMNMLRAIDRSQRSQCISNRVGAIIAIGGRAVAWGENNTVDLDCRCNSCNNHMVNDDGKLKAVDRPEHSAWSNDNEIHAEMKALLSAHTRGVILKDAALYTTASPCPNCAKHIEWYVANGAITSVYYLDKYDRGNDEWISRLQKYGCVVEQIKREELESFIDFSKVVFNNNE
>ID:AOG16202.1 |[Cronobacter phage vB_CsaM_leB]||_Cronobacter_phage_vB_CsaM_leB_.gbk|dCMP deaminase|531|KX431559(177907):48473-49003:1 ^^ Cronobacter phage vB_CsaM_leB, complete genome.|neighbours:ID:AOG16201.1(1),ID:AOG16203.1(1)|neighbour_genes:hypothetical protein,co-chaperonin for Gr..|
MKFKVMNMLRAIDRSQRSQCISNRVGAIIAIGGRAVAWGENNTVDLDCRCNSCNNHMVNDDGKLKSVDRPEHSAWSNDNEIHAEMKALLSAHTRGVILKDAALYTTASPCPNCAKHIEWYVASGAITSVYYLDKYDRGNDEWISRLQKYGCVVEQIKREELESFIDFSKVVFNNNE
>ID:AOG16482.1 |[Cronobacter phage vB_CsaM_leN]||_Cronobacter_phage_vB_CsaM_leN_.gbk|dCMP deaminase|531|KX431560(179516):47937-48467:1 ^^ Cronobacter phage vB_CsaM_leN, complete genome.|neighbours:ID:AOG16481.1(1),ID:AOG16483.1(1)|neighbour_genes:hypothetical protein,co-chaperonin for Gr..|
MKFKVMNMLRAIDRSQRSQCISNRVGAIIAIGGRAVAWGENNTVDLDCRCNSCNNHMVNDDGKLKSVDRPEHSAWSNDNEIHAEMKALLSAHTRGVILKDAALYTTASPCPNCAKHIEWYVASGAITSVYYLDKYDRGNDEWISRLQKYGCVVEQIKREELESFIDFSKVVFNNNE
>ID:YP_009005495.1 |[Enterobacter phage PG7]||_Enterobacter_phage_PG7_.gbk|cd|567|NC_023561(173276):136351-136917:-1 ^GeneID:18502510^ Enterobacter phage PG7, complete genome.|neighbours:ID:YP_009005494.1(-1),ID:YP_009005496.1(-1)|neighbour_genes:hypothetical protein,hypothetical protein|
MKASTVLQIAYLISQESKCCSWKVGAVIEKNGRIISTGYNGSPAGGVNCCDHAEDKGWLVKKPGTGLRQDGPIPKYGLDTKFRAEHSEWSKINEIHAELNAILFAARNGSSIEGATMYVTLSPCPDCAKAIAQSGIKKLVYCETYDKNVDGWDNILRDAGIEIHHVPKTNLNKLNWYNVENYCGVEND
> |[Tevenvirinae Enterobacter_phage_myPSH1140]||_Enterobacter_phage_myPSH1140.gb|dCMP deaminase (EC 3..|567|MG999954.1(172614):138342-138908:-1 ^RAST2:fig|1198136.57.peg.259^ Tevenvirinae Enterobacter_phage_myPSH1140|neighbours:(-1),(-1)|neighbour_genes:hypothetical protein,hypothetical protein|
MKASTVLQIAYLISQESKCCSWKVGAVIEKNGRIISTGYNGSPAGGVNCCDHAEDKGWLVKKPGTGLRQDGPIPKYGLDTKFRAEHSEWSKINEIHAELNAILFAARNGSSIEGATMYVTLSPCPDCAKAIAQSGIKKLVYCETYDKNVDGWDNILRDAGIEIHHVPKTNLNKLNWYNVENYCGVEND
>ID:YP_009606991.1 |[Enterobacter phage phiEap-3]||_Enterobacter_phage_phiEap-3_.gbk|DCMP deaminase|507|NC_041980(175814):47170-47676:1 ^GeneID:40082997^ Enterobacter phage phiEap-3, complete genome.|neighbours:ID:YP_009606990.1(1),ID:YP_009606992.1(1)|neighbour_genes:hypothetical protein,co-chaperonin for Gr..|
MKIDDIMFMLRAVSASKFSQCVSVNVGAALRNGNGRVFVGANNTVDPSHRCTDQCNHLLDDNGKLSEEKRPEHSQWSDRNEVHAEMRVIMLAASHEQIKDATLYTTHSPCSQCAKNIEFCVATGMIKRVVYLHKYDRGGIEWIWRLQQYGAEVVQLDPEELNKHFRIK
>ID:YP_009168033.1 |[Escherichia phage AR1]|AR1|_Enterobacteria_phage_AR1_DNA_.gbk|cd|582|NC_027983(167435):130759-131340:-1 ^GeneID:26041940^ Enterobacteria phage AR1 DNA, complete genome.|neighbours:ID:YP_009168032.1(-1),ID:YP_009168034.1(-1)|neighbour_genes:31.2,cd.1|
MKASTVLQIAYLVSQESKCCSWKVGAVIEKNGRIISTGYNGSPAGGVNCCDYAAEQGWLLNKPKHTIIQGHKPECVSFGSTDRFVLAKEHRSAHSEWSSKNEIHAELNAILFAARNGSSIEGATMYVTLSPCPDCAKAIAQSGIKKLVYCETYDKNKPGWDDILRNAGIEVFNVPKKNLNKLNWENINEFCGE
> |[Tevenvirinae _Enterobacteria_phage_ATK47]||_Enterobacteria_phage_ATK47.gb|dCMP deaminase (EC 3..|582|KT184309.1(170020):39218-39799:1 ^RAST2:fig|1198136.68.peg.61^ Tevenvirinae _Enterobacteria_phage_ATK47|neighbours:(1),(1)|neighbour_genes:2-keto-3-deoxy-D-ara..,Phage tail fiber pro..|
MKASTYLQIAYLISQESKCCSWKVGAVIEKDGRIISTGYNGSPAGGVNCCEHASENGWLKNKPIPVIVAGHKEGTTAFGRVDNFVLAKEHRAAHSAWSANNEIHAELNAILFAARKGNSIEGATLYTTLSPCPDCTKAITQSGIKKVVYAELYDRSPENWADILKQAGIEVIQYSRNNLRSLNWEQIRNFCGE
> |[Tevenvirinae Enterobacteria_phage_ATK48]||_Enterobacteria_phage_ATK48.gb|dCMP deaminase (EC 3..|582|KT184310.1(169729):137452-138033:1 ^RAST2:fig|1198136.55.peg.237^ Tevenvirinae Enterobacteria_phage_ATK48|neighbours:(1),(1)|neighbour_genes:2-keto-3-deoxy-D-ara..,Phage tail fiber pro..|
MKASTYLQIAYLISQESKCCSWKVGAVIEKDGRIISTGYNGSPAGGVNCCEHASENGWLKNKPIPVIVAGHKEGTTAFGRVDNFVLAKEHRAAHSAWSANNEIHAELNAILFAARKGNSIEGATLYTTLSPCPDCTKAITQSGIKKVVYAELYDRSPENWADILKQAGIEVIQYSRNNLRSLNWEQIRNFCGE
> |[Tevenvirinae Enterobacteria_phage_Aplg8]||_Enterobacteria_phage_Aplg8.gb|dCMP deaminase (EC 3..|582|KT184308.1(168496):75926-76507:-1 ^RAST2:fig|1198136.66.peg.124^ Tevenvirinae Enterobacteria_phage_Aplg8|neighbours:(-1),(-1)|neighbour_genes:Phage tail fiber pro..,Phage protein|
MKASTVLQIAYLVSQESKCCSWKVGAVIEKNGRIISTGYNGSPAGGVNCCDYAAEQGWLLNKPKHTIIQGHKPECVSFGSTDRFVLAKEHRSAHSEWSSKNEIHAELNAILFAARNGSSIEGATMYVTLSPCPDCAKAIAQSGIKKLVYCETYDKNKPGWDDILRNAGIEVFNVPKKNLNKLNWENINEFCGE
>ID:YP_007004232.1 |[Enterobacteria phage Bp7]||_Enterobacteria_phage_Bp7_.gbk|cd|546|NC_019500(168066):104522-105067:1 ^GeneID:14008061^ Enterobacteria phage Bp7, complete genome.|neighbours:ID:YP_007004231.1(1),ID:YP_007004233.1(1)|neighbour_genes:cd.2,hypothetical protein|
MKASTYLQIAYLISQESKCCSWKVGAVIEKNGRIISTGYNGSPSGGVNCCDHAVEQDWTRVVYDPARMSHKSVLLKEHRMAHAAWSSKNEIHAELNAILFAARTGSSIDGATMYVTLSPCADCAKSIAQSGIKTLVYAELYDRNPEGWDDILRESGIEVIQYNRTGLRSLNWESIQNYCGE
> |[Tevenvirinae _Enterobacteria_phage_CC31]||_Enterobacteria_phage_CC31.gb|dCMP deaminase (EC 3..|567|NC_014662.1(165540):128765-129331:-1 ^RAST2:fig|1198136.121.peg.230^ Tevenvirinae _Enterobacteria_phage_CC31|neighbours:(-1),(-1)|neighbour_genes:hypothetical protein,hypothetical protein|
MKASTVLQIAYLISQESKCCSWKVGAVIEKNGRIISTGYNGSPAGGVNCCDHAEDKGWLVKKPGSGLRQDGPIPKYGLDTKFRAEHSEWSKINEIHAELNAILFAARNGSSIEGATMYVTLSPCPDCAKAIAQSGIKKLVYCETYDKNIDGWDNILRDAGIEIHHVPKTNLNKLNWYNVENYCGVENA
>ID:YP_009118903.1 |[Enterobacteria phage GEC-3S]||_Enterobacteria_phage_GEC-3S_.gbk|Putative dCMP deamin..|507|NC_025425(163424):126546-127052:-1 ^GeneID:23301254^ Enterobacteria phage GEC-3S complete genome.|neighbours:ID:YP_009118902.1(-1),ID:YP_009118904.1(-1)|neighbour_genes:hypothetical protein,hypothetical protein|
MLSQTYMQIAYLIAKNSKCVSWKVGALIEKDGRIISTGFNGTPAGQVNCSCHAHKSGWLDDEGKMIPEKRSEHSAWSQKNEIHAELNAILFAARSGVSIEGASMWCTASPCPDCAKAIANSGIKHLYYCDTYDRNGGRDWADILDKADITVTRIPKALLTDLKGIDND
> |[Tevenvirinae _Enterobacteria_phage_GiZh]||_Enterobacteria_phage_GiZh.gb|dCMP deaminase (EC 3..|582|KT184311.1(166514):13785-14366:-1 ^RAST2:fig|1198136.122.peg.24^ Tevenvirinae _Enterobacteria_phage_GiZh|neighbours:(-1),(-1)|neighbour_genes:Phage tail fiber pro..,Phage protein|
MKASTVLQIAYLVSQESKCCSWKVGAVIEKNGRIISTGYNGSPAGGVNCCDYAAEQGWLLNKPKHTIIQGHKPECVSFGSTDRFVLAKEHRSAHSEWSSKNEIHAELNAILFAARNGSSIEGATMYVTLSPCPDCAKAIAQSGIKKLVYCETYDKNKPGWDDILRNAGIEVFNVPKKNLNKLNWENINEFCGE
> |[Viruses Hx01]||_Enterobacteria_phage_HX01.gb|dCMP deaminase (EC 3..|582|NC_018855.1(169158):141352-141933:1 ^RAST2:fig|10239.59.peg.229^ Viruses Hx01|neighbours:(1),(1)|neighbour_genes:2-keto-3-deoxy-D-ara..,Phage tail fibers|
MKASTYLQIAYLISQESKCCSWKVGAVIEKDGRIISTGYNGSPAGGVNCCEHASENGWLKNKPSPVIVAGHKEGTTAFGRADNFVLAKEHRAAHSAWSANNEIHAELNAILFAARKGNSIEGATLYTTLSPCPDCTKAITQSGIKKVVYAELYDRSPENWADILKQAGIEVIQYSRNNLRSLNWEQIRNFCGE
>ID:YP_003734355.1 |[Enterobacteria phage IME08]||_Enterobacteria_phage_IME08_.gbk|cd|546|NC_014260(172253):135429-135974:-1 ^GeneID:9384508^ Enterobacteria phage IME08, complete genome.|neighbours:ID:YP_003734354.1(-1),ID:YP_003734356.1(-1)|neighbour_genes:31.2,cd.2|
MKASTYLQIAYLISQESKCCSWKVGAVIEKNGRIISTGYNGSPSGGVNCCDHAVEQDWTRVVYDPARMSHKSVLLKEHRMAHAAWSSKNEIHAELNAILFAARTGSSIDGATMYVTLSPCADCAKSIAQSGIKTLVYAELYDRNPEGWDDILRESGIEVIQYNRTGLRSLNWESIQNYCGE
>ID:YP_002922557.1 |[Enterobacteria phage JS10]||_Enterobacteria_phage_JS10_.gbk|cd|546|NC_012741(171451):133847-134392:-1 ^GeneID:7943360^ Enterobacteria phage JS10, complete genome.|neighbours:ID:YP_002922556.1(-1),ID:YP_002922558.1(-1)|neighbour_genes:31.2,cd.2|
MKASTYLQIAYLISQESKCCSWKVGAVIEKNGRIISTGYNGSPSGGVNCCDHAVEQDWTRVVYDTARMSHKSILLKEHRMAHAAWSSKNEIHAELNAILFAARTGSSIDGATMYVTLSPCADCAKSIAQSGIKTLVYAELYDRNPEGWDDILRESGIEVIQYNRTGLRSLNWESIQNYCGE
>ID:YP_001595339.1 |[Escherichia phage JS98]||_Enterobacteria_phage_JS98.gbk|cd|546|NC_010105(170523):132780-133325:-1 ^GeneID:5783871^ Enterobacteria phage JS98, complete genome.|neighbours:ID:YP_001595338.1(-1),ID:YP_001595340.1(-1)|neighbour_genes:31.2,cd.2|
MKASTYLQIAYLISQESKCCSWKVGAVIEKNGRIISTGYNGSPSGGVNCCDHAVEQDWTRVVYDTARMSHKSILLKEHRMAHAAWSSKNEIHAELNAILFAARTGSSIDGATMYVTLSPCADCAKSIAQSGIKTLVYAELYDRNPEGWDDILRESGIEVIQYNRTGLRSLNWESIQNYCGE
>ID:YP_002922297.1 |[Escherichia phage JSE]||_Enterobacteria_phage_JSE_.gbk|cd|507|NC_012740(166418):130737-131243:-1 ^GeneID:7943265^ Enterobacteria phage JSE, complete genome.|neighbours:ID:YP_002922296.1(-1),ID:YP_002922298.1(-1)|neighbour_genes:gp31.1 conserved hyp..,cd.2|
MLSQTYMQIAYLIAKNSKCVSWKVGALIEKDGRIISTGFNGTPAGQVNCSCHAHKNGWLDDDGKMIPEKRPEHSAWSQKNEIHAELNAILFAARSGVSIEGASMWCTASPCPDCAKAIANSGIKHLYYCDTYDRNGGRDWADILNNADITITRIPKALLTDLKGIDND
> |[Tevenvirinae _Enterobacteria_phage_Kha5h]||_Enterobacteria_phage_Kha5h.gb|dCMP deaminase (EC 3..|582|KT184312.1(167318):155388-155969:-1 ^RAST2:fig|1198136.123.peg.267^ Tevenvirinae _Enterobacteria_phage_Kha5h|neighbours:(-1),(-1)|neighbour_genes:Phage tail fiber pro..,Phage protein|
MKASTVLQIAYLVSQESKCCSWKVGAVIEKNGRIISTGYNGSPAGGVNCCDYAAEQGWLLNKPKHTIIQGHKPECVSFGSTDRFVLAKEHRSAHSEWSSKNEIHAELNAILFAARNGSSIEGATMYVTLSPCPDCAKAIAQSGIKKLVYCETYDKNKPGWDDILRNAGIEVFNVPKKNLNKLNWENINEFCGE
>ID:YP_001469562.1 |[Enterobacteria phage Phi1]||_Enterobacteria_phage_Phi1_.gbk|cd|507|NC_009821(164270):127005-127511:-1 ^GeneID:5602093^ Enterobacteria phage Phi1, complete genome.|neighbours:ID:YP_001469561.1(-1),ID:YP_001469563.1(-1)|neighbour_genes:31.1,cd.2|
MLSQTYMQIAYLIAKNSKCVSWKVGALIEKDGRIISTGFNGTPAGQVNCSCHAHKSGWLDDEGKMIPEKRPEHSAWSQKNEIHAELNAILFAARSGVSIEGASMWCTASPCPDCAKAIANSGIKHLYYCDTYDRNGGRDWADILNNADITITRIPKELLTDLKGIDND
>ID:YP_009202949.1 |[Escherichia phage QL01]||_Enterobacteria_phage_QL01.gbk|hypothetical protein|546|NC_028847(170527):134537-135082:-1 ^GeneID:26629937^ Enterobacteria phage QL01, complete genome.|neighbours:ID:YP_009202948.1(-1),ID:YP_009202950.1(-1)|neighbour_genes:hypothetical protein,hypothetical protein|
MKASTYLQIAYLISQESKCCSWKVGAVIEKNGRIISTGYNGSPSGGVNCCDHAVEQDWTRVVYDPARMSHKSVLLKEHRMAHAAWSSKNEIHAELNAILFAARTGSSIDGATMYVTLSPCADCAKSIAQSGIKTLVYAELYDRNPEGWDDILRESGIEVIQYNRTGLRSLNWESIQNYCGE
>ID:AIT74305.1 |[Enterobacteria phage RB10]||_Enterobacteria_phage_RB10_.gbk|cd|582|KM606999(168401):129266-129847:-1 ^^ Enterobacteria phage RB10, complete genome.|neighbours:ID:AIT74304.1(-1),ID:AIT74306.1(-1)|neighbour_genes:tail fiber protein,hypothetical protein|
MKASTVLQIAYLVSQESKCCSWKVGAVIEKNGRIISTGYNGSPAGGVNCCDYAAERGWLLNKPKHTIIQGHKPECVSFGSTDRFVLAKEHRSAHSEWSSKNEIHAELNAILFAARNGSSIEGATMYVTLSPCPDCAKAIAQSGIKKLVYCETYDKNKPGWDDILRNAGIEVFNVPKKNLNKLNWENINEFCGE
>ID:YP_002854547.1 |[Escherichia virus RB14]||_Enterobacteria_phage_RB14_.gbk|cd|582|NC_012638(165429):129247-129828:-1 ^GeneID:7803963^ Enterobacteria phage RB14, complete genome.|neighbours:ID:YP_002854546.1(-1),ID:YP_002854548.1(-1)|neighbour_genes:31.2,cd.1|
MKASTVLQIAYLVSQESKCCSWKVGAVIEKNGRIISTGYNGSPAGGVNCCDYAAEQGWLLNKPKHTIIQGHKPECVSFGSTDRFVLAKEHRSAHSEWSSKNEIHAELNAILFAARNGSSIEGATMYVTLSPCPDCAKAIAQSGIKKLVYCETYDKNKPGWDDILRNAGIEVFNVPKKNLNKLNWENINEFCGE
> |[Tevenvirinae _Enterobacteria_phage_RB16]||_Enterobacteria_phage_RB16.gb|Cd dCMP deaminase|525|NC_014467.1(176788):48646-49170:1 ^RAST2:fig|1198136.103.peg.78^ Tevenvirinae _Enterobacteria_phage_RB16|neighbours:(1),(1)|neighbour_genes:hypothetical protein,hypothetical protein|
MKLLHMIRAIQHSQGSRCISTRVGAVIVMNGRVVSQGSNNTVDSDCRCADHNEHMLNDEGKLKAVHRPEHSAWSNDNEIHAEMKALLSAHTNGIMLNNAELYTTASPCPNCAKHIEWYVAIGAITAVYYLDKYDRGNDEWISRLQKYGCRVEQIKREELEPHINFSNLVFNNNE
>ID:AXF42522.1 |[Enterobacteria phage RB18]||_Enterobacteria_phage_RB18_.gbk|cd|582|MH553563(166677):130348-130929:-1 ^^ Enterobacteria phage RB18, complete genome.|neighbours:ID:AXF42521.1(-1),ID:AXF42523.1(-1)|neighbour_genes:hypothetical protein,hypothetical protein|
MKASTVLQIAYLVSQESKCCSWKVGAVIEKNGRIISTGYNGSPAGGVNCCDYAAEQGWLLNKPKHTIIQGHKPECVSFGSTDRFVLAKEHRSAHSEWSSKNEIHAELNAILFAARNGSSIEGATMYVTLSPCPDCAKAIAQSGIKKLVYCETYDKNKPGWDDILRNAGIEVFNVPKKNLNKLNWENINEFCGE
>ID:YP_009102415.1 |[Enterobacteria phage RB27]||_Enterobacteria_phage_RB27_.gbk|cd|582|NC_025448(165179):128804-129385:-1 ^GeneID:22113199^ Enterobacteria phage RB27, complete genome.|neighbours:ID:YP_009102414.1(-1),ID:YP_009102416.1(-1)|neighbour_genes:tail fiber protein,hypothetical protein|
MKASTVLQIAYLVSQESKCCSWKVGAVIEKNGRIISTGYNGSPAGGVNCCDYAAEQGWLLNKPKHTIIQGHKPECVSFGSTDRFVLAKEHRSAHSEWSSKNEIHAELNAILFAARNGSSIEGATMYVTLSPCPDCAKAIAQSGIKKLVYCETYDKNKPGWDDILRNAGIEVFNVPKKNLNKLNWENINEFCGE
>ID:AIT74850.1 |[Enterobacteria phage RB33]||_Enterobacteria_phage_RB33_.gbk|cd|582|KM607001(166007):130078-130659:-1 ^^ Enterobacteria phage RB33, complete genome.|neighbours:ID:AIT74849.1(-1),ID:AIT74851.1(-1)|neighbour_genes:tail fiber protein,hypothetical protein|
MKASTVLQIAYLVSQESKCCSWKVGAVIEKNGRIISTGYNGSPAGGVNCCDYAAEQGWLLNKPKHTIIQGHKPECVSFGSTDRFVLAKEHRSAHSEWSSKNEIHAELNAILFAARNGSSIEGATMYVTLSPCPDCAKAIAQSGIKKLVYCETYDKNKPGWDDILRNAGIEVFNVPKKNLNKLNWENINEFCGE
>ID:YP_009098597.1 |[Escherichia phage RB3]||_Enterobacteria_phage_RB3_.gbk|cd|582|NC_025419(168402):129267-129848:-1 ^GeneID:22113961^ Enterobacteria phage RB3, complete genome.|neighbours:ID:YP_009098596.1(-1),ID:YP_009098598.1(-1)|neighbour_genes:tail fiber protein,hypothetical protein|
MKASTVLQIAYLVSQESKCCSWKVGAVIEKNGRIISTGYNGSPAGGVNCCDYAAERGWLLNKPKHTIIQGHKPECVSFGSTDRFVLAKEHRSAHSEWSSKNEIHAELNAILFAARNGSSIEGATMYVTLSPCPDCAKAIAQSGIKKLVYCETYDKNKPGWDDILRNAGIEVFNVPKKNLNKLNWENINEFCGE
> |[Tevenvirinae _Enterobacteria_phage_RB43]||_Enterobacteria_phage_RB43.gb|Cd dCMP deaminase|525|NC_007023.1(180500):49038-49562:1 ^RAST2:fig|1198136.102.peg.83^ Tevenvirinae _Enterobacteria_phage_RB43|neighbours:(1),(1)|neighbour_genes:hypothetical protein,hypothetical protein|
MKLLHMIRAIKQSQGSRCISNRVGAVIVMNGRVVSQGTNNTVDSDCRCADHNNHMLNDEGKLKAIHRPEHSAWSNDNEIHAEMKALLSAHTNGIMLNNAELYTTASPCPNCAKHIEWYVAIGAITSVYFLDKYDRGNDEWISRLQKYGCKVEQIKREKLEPHINFSNVVFNNNE
>ID:NP_891789.1 |[Enterobacteria phage RB49]||_Enterobacteria_phage_RB49_.gbk|cd|507|NC_005066(164018):126997-127503:-1 ^GeneID:1725450^ Enterobacteria phage RB49, complete genome.|neighbours:ID:NP_891788.1(-1),ID:NP_891790.1(-1)|neighbour_genes:gp31.1 conserved hyp..,cd.2|
MLSQTYMQIAYLIAKNSKCVSWKVGALIEKDGRIISTGFNGTPAGQVNCSCHAHKSGWLDDDGKMIPEKRPEHSAWSQKNEIHAELNAILFAARNGVSIEGASMWCTASPCPDCAKAIANSGIKHLYYCDTYDRNGGRDWADILDKADITVTRIPKALLTDLKGIDND
>ID:ACP31131.1 |[Enterobacteria phage RB51]||_Enterobacteria_phage_RB51_.gbk|cd|582|FJ839693(168394):132107-132688:-1 ^^ Enterobacteria phage RB51, complete genome.|neighbours:ID:ACP31130.1(-1),ID:ACP31132.1(-1)|neighbour_genes:31.2,cd.1|
MKASTVLQIAYLVSQESKCCSWKVGAVIEKNGRIISTGYNGSPAGGVNCCDYAAEQGWLLNKPKHTIIQGHKPECVSFGSTDRFVLAKEHRSAHSEWSSKNEIHAELNAILFAARNGSSIEGATMYVTLSPCPDCAKAIAQSGIKKLVYCETYDKNKPGWDDILRNAGIEVFNVPKKNLNKLNWENINEFCGE
>ID:AIT75124.1 |[Enterobacteria phage RB55]||_Enterobacteria_phage_RB55_.gbk|cd|582|KM607002(168896):132100-132681:-1 ^^ Enterobacteria phage RB55, complete genome.|neighbours:ID:AIT75123.1(-1),ID:AIT75125.1(-1)|neighbour_genes:tail fiber protein,hypothetical protein|
MKASTVLQIAYLVSQESKCCSWKVGAVIEKNGRIISTGYNGSPAGGVNCCDYAAEQGWLLNKPKHAIIQGHKPECVSFGSTDRFVLAKEHRSAHSEWSSKNEIHAELNAILFAARNGSSIEGATMYVTLSPCPDCAKAIAQSGIKKLVYCETYDKNKPGWDDILRNAGIEVFNVPKKNLNKLNWENINEFCGE
>ID:AIT75398.1 |[Enterobacteria phage RB59]||_Enterobacteria_phage_RB59_.gbk|cd|582|KM607003(168966):132114-132695:-1 ^^ Enterobacteria phage RB59, complete genome.|neighbours:ID:AIT75397.1(-1),ID:AIT75399.1(-1)|neighbour_genes:tail fiber protein,hypothetical protein|
MKASTVLQIAYLVSQESKCCSWKVGAVIEKNGRIISTGYNGSPAGGVNCCDYAAEQGWLLNKPKHAIIQGHKPECVSFGSTDRFVLAKEHRSAHSEWSSKNEIHAELNAILFAARNGSSIEGATMYVTLSPCPDCAKAIAQSGIKKLVYCETYDKNKPGWDDILRNAGIEVFNVPKKNLNKLNWENINEFCGE
>ID:AIT73218.1 |[Enterobacteria phage RB5]||_Enterobacteria_phage_RB5_.gbk|cd|582|KM606995(168394):129259-129840:-1 ^^ Enterobacteria phage RB5, complete genome.|neighbours:ID:AIT73217.1(-1),ID:AIT73219.1(-1)|neighbour_genes:tail fiber protein,hypothetical protein|
MKASTVLQIAYLVSQESKCCSWKVGAVIEKNGRIISTGYNGSPAGGVNCCDYAAERGWLLNKPKHTIIQGHKPECVSFGSTDRFVLAKEHRSAHSEWSSKNEIHAELNAILFAARNGSSIEGATMYVTLSPCPDCAKAIAQSGIKKLVYCETYDKNKPGWDDILRNAGIEVFNVPKKNLNKLNWENINEFCGE
>ID:AIT75673.1 |[Enterobacteria phage RB68]||_Enterobacteria_phage_RB68_.gbk|cd|582|KM607004(168401):132114-132695:-1 ^^ Enterobacteria phage RB68, complete genome.|neighbours:ID:AIT75672.1(-1),ID:AIT75674.1(-1)|neighbour_genes:tail fiber protein,hypothetical protein|
MKASTVLQIAYLVSQESKCCSWKVGAVIEKNGRIISTGYNGSPAGGVNCCDYAAEQGWLLNKPKHTIIQGHKPECVSFGSTDRFVLAKEHRSAHSEWSSKNEIHAELNAILFAARNGSSIEGATMYVTLSPCPDCAKAIAQSGIKKLVYCETYDKNKPGWDDILRNAGIEVFNVPKKNLNKLNWENINEFCGE
>ID:NP_861914.1 |[Enterobacteria phage RB69]||_Enterobacteria_phage_RB69_.gbk|cd|510|NC_004928(167560):133742-134251:-1 ^GeneID:1494340^ Enterobacteria phage RB69, complete genome.|neighbours:ID:NP_861913.1(-1),ID:NP_861915.1(-1)|neighbour_genes:gp31.1 conserved hyp..,cd.2|
MKASTYLQIAYLISQESKCCSWKVGAVIEKDGRIISTGYNGSPAGGVNCCEHASENGWLKNKSSPAIVAGHKEGTTAFGRADNFVLAKEHRAAHSAWSANNEIHAELNAILFAARKGNSIEGATLYTTLSPCPDCTKAITQSGIKKVVYAELYNRSPENWADILKPSWY
>ID:AIT73489.1 |[Enterobacteria phage RB6]||_Enterobacteria_phage_RB6_.gbk|cd|582|KM606996(168394):129259-129840:-1 ^^ Enterobacteria phage RB6, complete genome.|neighbours:ID:AIT73488.1(-1),ID:AIT73490.1(-1)|neighbour_genes:tail fiber protein,hypothetical protein|
MKASTVLQIAYLVSQESKCCSWKVGAVIEKNGRIISTGYNGSPAGGVNCCDYAAERGWLLNKPKHTIIQGHKPECVSFGSTDRFVLAKEHRSAHSEWSSKNEIHAELNAILFAARNGSSIEGATMYVTLSPCPDCAKAIAQSGIKKLVYCETYDKNKPGWDDILRNAGIEVFNVPKKNLNKLNWENINEFCGE
>ID:AIT73760.1 |[Enterobacteria phage RB7]||_Enterobacteria_phage_RB7_.gbk|cd|582|KM606997(168395):129260-129841:-1 ^^ Enterobacteria phage RB7, complete genome.|neighbours:ID:AIT73759.1(-1),ID:AIT73761.1(-1)|neighbour_genes:tail fiber protein,hypothetical protein|
MKASTVLQIAYLVSQESKCCSWKVGAVIEKNGRIISTGYNGSPAGGVNCCDYAAERGWLLNKPKHTIIQGHKPECVSFGSTDRFVLAKEHRSAHSEWSSKNEIHAELNAILFAARNGSSIEGATMYVTLSPCPDCAKAIAQSGIKKLVYCETYDKNKPGWDDILRNAGIEVFNVPKKNLNKLNWENINEFCGE
>ID:AIT74032.1 |[Enterobacteria phage RB9]||_Enterobacteria_phage_RB9.gbk|cd|582|KM606998(168395):129260-129841:-1 ^^ Enterobacteria phage RB9, complete genome.|neighbours:ID:AIT74031.1(-1),ID:AIT74033.1(-1)|neighbour_genes:tail fiber protein,hypothetical protein|
MKASTVLQIAYLVSQESKCCSWKVGAVIEKNGRIISTGYNGSPAGGVNCCDYAAERGWLLNKPKHTIIQGHKPECVSFGSTDRFVLAKEHRSAHSEWSSKNEIHAELNAILFAARNGSSIEGATMYVTLSPCPDCAKAIAQSGIKKLVYCETYDKNKPGWDDILRNAGIEVFNVPKKNLNKLNWENINEFCGE
>ID:ADJ39938.1 |[Enterobacteria phage T4T]||_Enterobacteria_phage_T4T_.gbk|cd|582|HM137666(168920):132135-132716:-1 ^^ Enterobacteria phage T4T, complete genome.|neighbours:ID:ADJ39937.1(-1),ID:ADJ39939.1(-1)|neighbour_genes:31.2,cd.1|
MKASTVLQIAYLVSQESKCCSWKVGAVIEKNGRIISTGYNGSPAGGVNCCDYAAEQGWLLNKPKHAIIQGHKPECVSFGSTDRFVLAKEHRSAHSEWSSKNEIHAELNAILFAARNGSSIEGATMYVTLSPCPDCAKAIAQSGIKKLVYCETYDKNKPGWDDILRNAGIEVFNVPKKNLNKLNWENINEFCGE
>ID:NP_049828.1 |[Escherichia virus T4]||_Enterobacteria_phage_T4_.gbk|cd|582|NC_000866(168903):132118-132699:-1 ^GeneID:1258669^ Enterobacteria phage T4, complete genome.|neighbours:ID:NP_049827.1(-1),ID:NP_049829.1(-1)|neighbour_genes:31.2,cd.1|
MKASTVLQIAYLVSQESKCCSWKVGAVIEKNGRIISTGYNGSPAGGVNCCDYAAEQGWLLNKPKHAIIQGHKPECVSFGSTDRFVLAKEHRSAHSEWSSKNEIHAELNAILFAARNGSSIEGATMYVTLSPCPDCAKAIAQSGIKKLVYCETYDKNKPGWDDILRNAGIEVFNVPKKNLNKLNWENINEFCGE
> |[Tevenvirinae _Enterobacteria_phage_T4_strain_wild]||_Enterobacteria_phage_T4_strain_wild.gb|dCMP deaminase (EC 3..|582|KJ477684.1(168922):132137-132718:-1 ^RAST2:fig|1198136.58.peg.230^ Tevenvirinae _Enterobacteria_phage_T4_strain_wild|neighbours:(-1),(-1)|neighbour_genes:Phage tail fiber pro..,Phage protein|
MKASTVLQIAYLVSQESKCCSWKVGAVIEKNGRIISTGYNGSPAGGVNCCDYAAEQGWLLNKPKHAIIQGHKPECVSFGSTDRFVLAKEHRSAHSEWSSKNEIHAELNAILFAARNGSSIEGATMYVTLSPCPDCAKAIAQSGIKKLVYCETYDKNKPGWDDILRNAGIEVFNVPKKNLNKLNWENINEFCGE
> |[Tevenvirinae _Enterobacteria_phage_T6]||_Enterobacteria_phage_T6.gb|dCMP deaminase (EC 3..|582|MH550421.1(168706):131098-131679:-1 ^RAST2:fig|1198136.104.peg.218^ Tevenvirinae _Enterobacteria_phage_T6|neighbours:(-1),(-1)|neighbour_genes:Phage tail fiber pro..,Phage protein|
MKASTVLQIAYLVSQESKCCSWKVGAVIEKNGRIISTGYNGSPAGGVNCCDYAAEQGWLLNKPKHTIIQGHKSECVSFGSTDRFVLAKEHRSAHSEWSSKNEIHAELNAILFAARNGSSIEGATMYVTLSPCPDCAKAIAQSGIKKLVYCETYDKNKPGWDDILRNAGIEVFNVPKKNLNKLNWENINEFCGE
>ID:YP_004063910.1 |[Escherichia phage vB_EcoM_VR7]||_Enterobacteria_phage_vB_EcoM-VR7_.gbk|cd|582|NC_014792(169285):130799-131380:-1 ^GeneID:10021454^ Enterobacteria phage vB_EcoM-VR7, complete genome.|neighbours:ID:YP_004063909.1(-1),ID:YP_004063911.1(-1)|neighbour_genes:31.2,cd.1|
MKPTTVLQIAYLVSQESKCCSWKVGAVIEKNGRIISTGYNGSPAGGVNCCEHAEEQGWLLNKPKPVLVPGHKPECVRFSKVDRFVLAKAHREEHSAWSKNNEIHAELNAILFAARMGSSIEGATMYVTLSPCPDCAKAISQSGIKKLVYCETYDKNIPGWDDILKNAGIEVFNVPKRSLDKLNWENINEFCGE
>ID:YP_006986769.1 |[Escherichia phage vB_EcoM_ACG-C40]||_Enterobacteria_phage_vB_EcoM_ACG-C40_.gbk|dCMP deaminase|582|NC_019399(167396):129894-130475:-1 ^GeneID:13998041^ Enterobacteria phage vB_EcoM_ACG-C40, complete genome.|neighbours:ID:YP_006986768.1(-1),ID:YP_006986770.1(-1)|neighbour_genes:hypothetical protein,hypothetical protein|
MKASTVLQIAYLVSQESKCCSWKVGAVIEKNGRIISTGYNGSPAGGVNCCDYAAEQGWLLNKPKHTIIQGHKPECVSFGSTDRFVLAKEHRSAHSEWSSKNEIHAELNAILFAARNGSSIEGATMYVTLSPCPDCAKAIAQSGIKKLVYCETYDKNKPGWDDILRNAGIEVFNVPKKNLNKLNWENINEFCGE
>ID:AWD91469.1 |[Enterobacteria phage vB_EcoM_IME339]||_Enterobacteria_phage_vB_EcoM_IME339_.gbk|deoxycytidylate deam..|582|MH051915(164366):38346-38927:1 ^^ Enterobacteria phage vB_EcoM_IME339, complete genome.|neighbours:ID:AWD91468.1(1),ID:AWD91470.1(1)|neighbour_genes:hypothetical protein,tail fibers protein|
MKASTVLQIAYLVSQESKCCSWKVGAVIEKNGRIISTGYNGSPAGGVNCCDYAAEQGWLLNKPKHTIIQGHKPECVSFGSTDRFVLAKEHRSAHSEWSSKNEIHAELNAILFAARNGSSIEGATMYVTLSPCPDCAKAIAQSGIKKLVYCETYDKNKPGWDDILRNAGIEVFNVPKKNLNKLNWENINEFCGE
>ID:AWD91725.1 |[Enterobacteria phage vB_EcoM_IME340]||_Enterobacteria_phage_vB_EcoM_IME340_.gbk|deoxycytidylate deam..|582|MH051916(165549):38508-39089:1 ^^ Enterobacteria phage vB_EcoM_IME340, complete genome.|neighbours:ID:AWD91724.1(1),ID:AWD91726.1(1)|neighbour_genes:hypothetical protein,hypothetical protein|
MKASTVLQIAYLVSQESKCCSWKVGAVIEKNGRIISTGYNGSPAGGVNCCDYAAEQGWLLNKPKHTIIQGHKPECVSFGSTDRFVLAKEHRSAHSEWSSKNEIHAELNAILFAARNGSSIEGATMYVTLSPCPDCAKAIAQSGIKKLVYCETYDKNKPGWDDILRNAGIEVFNVPKKNLNKLNWENINEFCGE
>ID:YP_009207403.1 |[Escherichia phage vB_EcoM_VR20]||_Enterobacteria_phage_vB_EcoM_VR20.gbk|cd|582|NC_028894(170336):130885-131466:-1 ^GeneID:26633902^ Enterobacteria phage vB_EcoM_VR20, complete genome.|neighbours:ID:YP_009207402.1(-1),ID:YP_009207404.1(-1)|neighbour_genes:hypothetical protein,hypothetical protein|
MKPTTVLQIAYLVSQESKCCSWKVGAVIEKNGRIISTGYNGSPAGGVNCCEHAEEQGWLLNKPKPVLVPGHKPECVRFSKVDRFVLAKAHREEHSAWSKNNEIHAELNAILFAARMGSSIEGATMYVTLSPCPDCAKAISQSGIKKLVYCETYDKNIPGWDDILKNAGIEVFNVPKRSLDKLNWENINEFCGE
>ID:YP_009209971.1 |[Escherichia phage vB_EcoM_VR25]||_Enterobacteria_phage_vB_EcoM_VR25_.gbk|cd|582|NC_028925(170822):132540-133121:-1 ^GeneID:26636391^ Enterobacteria phage vB_EcoM_VR25, complete genome.|neighbours:ID:YP_009209970.1(-1),ID:YP_009209972.1(-1)|neighbour_genes:hypothetical protein,hypothetical protein|
MKPTTVLQIAYLVSQESKCCSWKVGAVIEKNGRIISTGYNGSPAGGVNCCEHAEEQGWLLNKPKPVLVPGHKPECVRFSKVDRFVLAKAHREEHSAWSKNNEIHAELNAILFAARMGSSIEGATMYVTLSPCPDCAKAISQSGIKKLVYCETYDKNIPGWDDILKNAGIEVFNVPKRSLDKLNWENINEFCGE
>ID:YP_009214064.1 |[Escherichia phage vB_EcoM_VR26]||_Enterobacteria_phage_vB_EcoM_VR26_.gbk|cd|582|NC_028957(171541):132973-133554:-1 ^GeneID:26640520^ Enterobacteria phage vB_EcoM_VR26, complete genome.|neighbours:ID:YP_009214063.1(-1),ID:YP_009214065.1(-1)|neighbour_genes:hypothetical protein,hypothetical protein|
MKPTTVLQIAYLVSQESKCCSWKVGAVIEKNGRIISTGYNGSPAGGVNCCEHAEEQGWLLNKPKPVLVPGHKPECVRFSKVDRFVLAKAHREEHSAWSKNNEIHAELNAILFAARMGSSIEGATMYVTLSPCPDCAKAISQSGIKKLVYCETYDKNIPGWDDILKNAGIEVFNVPKRSLDKLNWENINEFCGE
>ID:YP_009205910.1 |[Enterobacteria phage vB_EcoM_VR5]||_Enterobacteria_phage_vB_EcoM_VR5.gbk|cd|546|NC_028881(170473):133267-133812:-1 ^GeneID:26632523^ Enterobacteria phage vB_EcoM_VR5, complete genome.|neighbours:ID:YP_009205909.1(-1),ID:YP_009205911.1(-1)|neighbour_genes:hypothetical protein,hypothetical protein|
MKASTYLQIAYLISQESKCCSWKVGAVIEKNGRIISTGYNGSPSGGVNCCDHAAEQDWTRVVYDTARMSHKSILLKEHRMAHAAWSSKNEIHAELNAILFAARTGSSIDGATMYVTLSPCADCAKSIAQSGIKTLVYAELYDRNPEGWDDILRESGIEVIQYNRTGLRSLNWESIQNYCGE
> |[Tevenvirinae _Erwinia_phage_Cronus]||_Erwinia_phage_Cronus.gb|dCMP deaminase (EC 3..|570|MH059636.2(175774):139021-139590:-1 ^RAST2:fig|1198136.105.peg.274^ Tevenvirinae _Erwinia_phage_Cronus|neighbours:(-1),(-1)|neighbour_genes:Phage tail fiber pro..,hypothetical protein|
MKATSFLQIAYLISQESKCCSWKVGAVIEKNGRIISTGYNGSPAGGVNCCDHAAEQGWIGQRKPTGTGLRQEGLQISKVGLLSEHRAAHSAWSAKNEIHAELNAILFAARTGSSIEGATMYVTLSPCPDCAKAIAQSGIKKLVYCETYDRNVPGWDEILKNSGVEVFNVSKNSLNKLNWHNIDNFCGVE
>ID:YP_009592746.1 |[Escherichia coli O157 typing phage 3]||_Escherichia_coli_O157_typing_phage_3_.gbk|ribD|582|NC_041863(168733):17203-17784:1 ^GeneID:40068240^ Escherichia coli O157 typing phage 3, complete genome.|neighbours:ID:YP_009592745.1(1),ID:YP_009592747.1(1)|neighbour_genes:aroF,hypothetical protein|
MKASTYLQIAYLISQESKCCSWKVGAVIEKDGRIISTGYNGSPAGGVNCCEHASENGWLKNKPSPVIVAGHKEGTTAFGRVDNFVLAKEHRAAHSAWSANNEIHAELNAILFAARKGNSIEGATLYTTLSPCPDCTKAITQSGIKKVVYAELYDRSPENWADILKQAGIEVIQYSRNNLRSLNWEQIRNFCGE
>ID:YP_009593210.1 |[Escherichia coli O157 typing phage 6]||_Escherichia_coli_O157_typing_phage_6_.gbk|ribD|582|NC_041864(160570):142778-143359:-1 ^GeneID:40068707^ Escherichia coli O157 typing phage 6, complete genome.|neighbours:ID:YP_009593209.1(-1),ID:YP_009593211.1(-1)|neighbour_genes:hypothetical protein,aroF|
MKASTYLQIAYLISQESKCCSWKVGAVIEKDGRIISTGYNGSPAGGVNCCEHASENGWLKNKPSPVIVAGHKEGTTAFGRVDNFVLAKEHRAAHSAWSANNEIHAELNAILFAARKGNSIEGATLYTTLSPCPDCTKAITQSGIKKVVYAELYDRSPENWADILKQAGIEVIQYSRNNLRSLNWEQIRNFCGE
>ID:YP_009225043.1 |[Escherichia phage APCEc01]||_Escherichia_phage_APCEc01_.gbk|deoxycytidylate deam..|582|NC_029091(168771):51356-51937:1 ^GeneID:26795996^ Escherichia phage APCEc01, complete genome.|neighbours:ID:YP_009225042.1(1),ID:YP_009225044.1(1)|neighbour_genes:hypothetical protein,hypothetical protein|
MKASTYLQIAYLISQESKCCSWKVGAVIEKDGRIISTGYNGSPSGGTNCCEHASENGWLKNKPSPVIVAGHKEGTTAFGRADNFVLAKEHRAAHSAWSANNEIHAELNAILFAARKGNSIEGATLYTTLSPCPDCTKAITQSGIKKVVYAELYDRSPENWADILKQAGIEVIQYSRNNLRSLNWEQIRNFCGE
> |[Tevenvirinae _Escherichia_phage_AnYang]||_Escherichia_phage_AnYang.gb|dCMP deaminase (EC 3..|546|MK234886.1(169215):99880-100425:-1 ^RAST2:fig|1198136.106.peg.172^ Tevenvirinae _Escherichia_phage_AnYang|neighbours:(-1),(-1)|neighbour_genes:Phage tail fiber pro..,[Enterobacteria phag..|
MKASTYLQIAYLISQESKCCSWKVGAVIEKNGRIISTGYNGSPSGGVNCCDHAVEQDWTRVVYDPTRMSHKSVLLKEHRMAHAAWSSKNEIHAELNAILFAARTGSSIDGATMYVTLSPCADCAKSIAQSGIKTLVYAELYDRNPEGWDDILRESGIEVIQYNRTGLRSLNWESIQNYCGE
> |[Tevenvirinae Escherichia_phage_CF2]||_Escherichia_phage_CF2.gb|dCMP deaminase (EC 3..|582|NC_041919.1(168188):26829-27410:1 ^RAST2:fig|1198136.52.peg.42^ Tevenvirinae Escherichia_phage_CF2|neighbours:(1),(1)|neighbour_genes:Phage protein,Phage tail fiber pro..|
MKASTVLQIAYLVSQESKCCSWKVGAVIEKNGRIISTGYNGSPAGGVNCCDYAAEQGWLLNKPKHTIIQGHKPECVSFGSTDRFVLAKEHRSAHSEWSSKNEIHAELNAILFAARNGSSIEGATMYVTLSPCPDCAKAIAQSGIKKLVYCETYDKNKPGWDDILRNAGIEVFNVPKKNLNKLNWENINEFCGE
>ID:QBO61219.1 |[Escherichia phage D5505]||_Escherichia_phage_D5505_.gbk|putative tRNA-specif..|582|MK327929(168049):130623-131204:-1 ^^ Escherichia phage D5505, complete genome.|neighbours:ID:QBO61218.1(-1),ID:QBO61220.1(-1)|neighbour_genes:hypothetical protein,hypothetical protein|
MKASTVLQIAYLVSQESKCCSWKVGAVIEKNGRIISTGYNGSPAGGVNCCDYAAEQGWLLNKPKHTIIQGHKPECVSFGSTDRFVLAKEHRSAHSEWSSKNEIHAELNAILFAARNGSSIEGATMYVTLSPCPDCAKAIAQSGIKKLVYCETYDKNKPGWDDILRNAGIEVFNVPKKNLNKLNWENINEFCGE
> |[Tevenvirinae Escherichia_phage_ECD7]||_Escherichia_phage_ECD7.gb|dCMP deaminase (EC 3..|507|NC_041936.1(164706):129994-130500:-1 ^RAST2:fig|1198136.56.peg.230^ Tevenvirinae Escherichia_phage_ECD7|neighbours:(-1),(-1)|neighbour_genes:Phage tail fiber pro..,Phage protein|
MLSQTYMQIAYLIAKNSKCVSWKVGALIEKDGRIISTGFNGTPAGQVNCSCHAHKSGWLDDDGKMIPEKRPEHSAWSQKNEIHAELNAILFAARSGVSIEGASMWCTASPCPDCAKAIANSGIKHLYYCDTYDRNGGCDWADILDKADITVTRIPKALLTDLKGIDND
>ID:YP_009102685.1 |[Escherichia phage ECML-134]||_Escherichia_phage_ECML-134_.gbk|hypothetical protein|582|NC_025449(166783):129474-130055:-1 ^GeneID:22111868^ Escherichia phage ECML-134, complete genome.|neighbours:ID:YP_009102684.1(-1),ID:YP_009102686.1(-1)|neighbour_genes:tail fiber protein,hypothetical protein|
MKASTVLQIAYLVSQESKCCSWKVGAVIEKNGRIISTGYNGSPAGGVNCCDYAAEQGWLLNKPKHTIIQGHKPECVSFGSTDRFVLAKEHRSAHSEWSSKNEIHAELNAILFAARNGSSIEGATMYVTLSPCPDCAKAIAQSGIKKLVYCETYDKNKPGWDDILRNAGIEVFNVPKKNLNKLNWENINEFCGE
> |[Tevenvirinae Escherichia_phage_EcWhh-1]||_Escherichia_phage_EcWhh-1.gb|dCMP deaminase (EC 3..|546|MH791409.1(170524):24291-24836:-1 ^RAST2:fig|1198136.71.peg.37^ Tevenvirinae Escherichia_phage_EcWhh-1|neighbours:(-1),(-1)|neighbour_genes:Phage tail fiber pro..,Phage protein|
MKASTYLQIAYLISQESKCCSWKVGAVIEKNGRIISTGYNGSPSGGVNCCDHAVEQDWTRVVYDPARMTHKSILLKEHRMAHAAWSSKNEIHAELNAILFAARTGSSIDGATMYVTLSPCADCAKSIAQSGIKTLVYAELYDRNPEGWDDILRESGIEVIQYNRTGLRSLNWESIQNYCGE
> |[Tevenvirinae Escherichia_phage_HP3]||_Escherichia_phage_HP3.gb|dCMP deaminase (EC 3..|582|NC_041920.1(170254):143384-143965:-1 ^RAST2:fig|1198136.53.peg.250^ Tevenvirinae Escherichia_phage_HP3|neighbours:(-1),(-1)|neighbour_genes:Phage tail fiber pro..,2-keto-3-deoxy-D-ara..|
MKASTYLQIAYLISQESKCCSWKVGAVIEKDGRIISTGYNGSPAGGVNCCEHASENGWLKNKPIPVIVAGHKEGTTAFGRVDNFVLAKEHRAAHSAWSANNEIHAELNAILFAARKGNSIEGATLYTTLSPCPDCTKAITQSGIKKVVYAELYDRSPENWADILKQAGIEVIQYSRNNLRSLNWEQIRNFCGE
> |[Tevenvirinae _Escherichia_phage_HY01]||_Escherichia_phage_HY01.gb|dCMP deaminase (EC 3..|582|NC_027349.1(166977):129479-130060:-1 ^RAST2:fig|1198136.95.peg.224^ Tevenvirinae _Escherichia_phage_HY01|neighbours:(-1),(-1)|neighbour_genes:Phage tail fiber pro..,Phage protein|
MKASTVLQIAYLVSQESKCCSWKVGAVIEKNGRIISTGYNGSPAGGVNCCDYAAEQGWLLNKPKHTIIQGHKSECVSFGSTDRFVLAKEHRSAHSEWSSKNEIHAELNAILFAARNGSSIEGATMYVTLSPCQDCAKAIAQSGIKKLVYCETYDKNKPGWDDILRNAGIEVFNVPKKNLNKLNWENINEFCGE
>ID:YP_009284248.1 |[Escherichia phage HY03]||_Escherichia_phage_HY03.gbk|hypothetical protein|582|NC_031047(170770):162116-162697:1 ^GeneID:29079116^ Escherichia phage HY03, complete genome.|neighbours:ID:YP_009284247.1(1),ID:YP_009284249.1(1)|neighbour_genes:hypothetical protein,putative wd repeat-c..|
MKASTVLQIAYLVSQESKCCSWKVGAVIEKNGRIISTGYNGSPAGGVNCCDYAAEQGWLLNKPKHTIIQGHKPECVSFGSTDRFVLAKEHRSAHSEWSSKNEIHAELNAILFAARNGSSIEGATMYVTLSPCPDCAKAIAQSGIKKLVYCETYDKNKPGWDDILRNAGIEVFNVPKKNLNKLNWENINEFCGE
>ID:BBG28729.1 |[Escherichia phage KIT03]||_Escherichia_phage_KIT03_DNA_.gbk|dCMP deaminase|582|AP018932(166848):130791-131372:-1 ^^ Escherichia phage KIT03 DNA, complete sequence.|neighbours:ID:BBG28728.1(-1),ID:BBG28730.1(-1)|neighbour_genes:hypothetical protein,hypothetical protein|
MKASTVLQIAYLVSQESKCCSWKVGAVIEKNGRIISTGYNGSPAGGVNCCDYAAEQGWLLNKPKHTIIQGHKPECVSFGSTDRFILAKEHRSAHSEWSSKNEIHAELNAILFAARNGSSIEGATMYVTLSPCPDCAKAIAQSGIKKLVYCETYDKNKPGWDDILRNAGIEVFNVPKKNLNKLNWENINEFCGE
>ID:YP_008060599.1 |[Escherichia phage Lw1]||_Escherichia_phage_Lw1_.gbk|cd|510|NC_021344(176227):48411-48920:1 ^GeneID:16205174^ Escherichia phage Lw1, complete genome.|neighbours:ID:YP_008060598.1(1),ID:YP_008060600.1(1)|neighbour_genes:hypothetical protein,co-chaperonin for Gr..|
MIRAIKHSQGSRCVSTRVGAVIVMNGRVVSQGSNNTVDSDCRCADHNEHMLNDEGKLKAVHRPEHSAWSNDNEIHAEMKALLSAHTNGIMLNNAELYTTTSPCPNCAKHIEWYVAIGAITAVYYLDKYDRGNDEWISRLQKYGCRVEQIKREELEPHINFSNLVFNNNE
> |[Tevenvirinae _Escherichia_phage_MX01]||_Escherichia_phage_MX01.gb|dCMP deaminase (EC 3..|546|NC_031934.1(168929):133254-133799:-1 ^RAST2:fig|1198136.96.peg.225^ Tevenvirinae _Escherichia_phage_MX01|neighbours:(-1),(-1)|neighbour_genes:Phage tail fibers,Phage protein|
MKASTYLQIAYLISQESKCCSWKVGAVIEKNGRIISTGYNGSPSGGVNCCDHAVEQDWTRVVYDPARMSHKSVLLKEHRMAHAAWSSKNEIHAELNAILFAARTGSSIDGATMYVTLSPCADCAKSIAQSGIKTLVYAELYDRNPEGWDDILRESGIEVIQYNRTGLRSLNWESIQNYCGE
>ID:AYR04129.1 |[Escherichia phage OLB35]||_Escherichia_phage_OLB35_.gbk|dCMP deaminase|582|MH992122(169140):132825-133406:-1 ^^ UNVERIFIED: Escherichia phage OLB35, complete genome.|neighbours:ID:AYR04128.1(-1),ID:AYR04130.1(-1)|neighbour_genes:hypothetical protein,phospho-2-dehydro-3-..|
MKASTYLQIAYLISQESKCCSWKVGAVIEKDGRIISTGYNGSPAGGVNCCEHASENGWLKNKPSPVIVAGHKEGTTAFGRVDNFVLAKEHRAAHSAWSANNEIHAELNAILFAARKGNSIEGATLYTTLSPCPDCTKAITQSGIKKVVYAELYDRSPENWADILKQAGIEVIQYSRNNLRSLNWEQIRNFCGE
> |[Tevenvirinae _Escherichia_phage_PE37]||_Escherichia_phage_PE37.gb|dCMP deaminase (EC 3..|582|KU925172.1(166423):33756-34337:1 ^RAST2:fig|1198136.98.peg.57^ Tevenvirinae _Escherichia_phage_PE37|neighbours:(1),(1)|neighbour_genes:Phage protein,Phage tail fiber pro..|
MKASTVLQIAYLVSQESKCCSWKVGAVIEKNGRIISTGYNGSPAGGVNCCDYAAEQGWLLNKPKHTIIQGHKPECVSFGSTDRFVLAKEHRSAHSEWSSKNEIHAELNAILFAARNGSSIEGATMYVTLSPCPDCAKAIAQSGIKKLVYCETYDKNKPGWDDILRNAGIEVFNVPKKNLNKLNWENINEFCGE
>ID:BBC14555.1 |[Escherichia phage PP01]||_Escherichia_phage_PP01.gbk|cd|582|LC348379(167812):131670-132251:-1 ^^ Escherichia phage PP01 DNA, complete sequence.|neighbours:ID:BBC14554.1(-1),ID:BBC14556.1(-1)|neighbour_genes:31.2,cd.1|
MKASTVLQIAYLVSQESKCCSWKVGAVIEKNGRIISTGYNGSPAGGVNCCDYAAEQGWLLNKPKHTIIQGHKPECVSFGSTDRFVLAKEHRSAHSEWSPKNEIHAELNAILFAARNGSSIEGATMYVTLSPCPDCAKAIAQSGIKKLVYCETYDKNKPGWDDILRNAGIEVFNVPKKNLNKLNWENINEFCGE
> |[Tevenvirinae _Escherichia_phage_SF]||_Escherichia_phage_SF.gb|dCMP deaminase (EC 3..|582|MH359124.1(168695):156885-157466:1 ^RAST2:fig|1198136.100.peg.262^ Tevenvirinae _Escherichia_phage_SF|neighbours:(1),(1)|neighbour_genes:2-keto-3-deoxy-D-ara..,Phage tail fiber pro..|
MKASTYLQIAYLISQESKCCSWKVGAVIEKDGRIISTGYNGSPAGGVNCCEHASENGWLKNKPSPVIVAGHKEGTTAFGRVDNFVLAKEHRAAHSAWSANNEIHAELNAILFAARKGNSIEGATLYTTLSPCPDCTKAITQSGIKKVVYAELYDRSPENWADILKQAGIEVIQYSRNNLRSLNWEQIRNFCGE
>ID:YP_009608454.1 |[Escherichia phage ST0]||_Escherichia_phage_ST0.gbk|deaminase|582|NC_041990(170496):97147-97728:1 ^GeneID:40084476^ Escherichia phage ST0, complete genome.|neighbours:ID:YP_009608453.1(1),ID:YP_009608455.1(1)|neighbour_genes:aldolase,hypothetical protein|
MKASTYLQIAYLISQESKCCSWKVGAVIEKDGRIISTGYNGSPAGGVNCCEHASENGWLKNKPSPVIVAGHKEGTTAFGRADNFVLAKEHRAAHSAWSANNEIHAELNAILFAARKGNSIEGATLYTTLSPCPDCTKAITQSGIKKVVYAELYDRSPENWADILKQAGIEVIQYSRNNLRSLNWEQIRNFCGE
>ID:BBC14833.1 |[Escherichia phage T2]||_Escherichia_phage_T2.gbk|cd|582|LC348380(163825):127975-128556:-1 ^^ Escherichia phage T2 DNA, complete sequence.|neighbours:ID:BBC14832.1(-1),ID:BBC14834.1(-1)|neighbour_genes:31.2,cd.1|
MKASTVLQIAYLVSQESKCCSWKVGAVIEKNGRIISTGYNGSPAGGVNCCDYAAEQGWLLNKPKHTIIQGHKPECVSFGSTDRFVLAKEHRSAHSEWSSKNEIHAELNAILFAARNGSSIEGATMYVTLSPCPDCAKAIAQSGIKKLVYCETYDKNKPGWDDILRNAGIEVFNVPKKNLNKLNWENINEFCGE
>ID:YP_009281545.1 |[Escherichia phage UFV-AREG1]||_Escherichia_phage_UFV-AREG1_.gbk|deoxycytidylate deam..|582|NC_031030(170788):129398-129979:-1 ^GeneID:29063738^ Escherichia phage UFV-AREG1, complete genome.|neighbours:ID:YP_009281544.1(-1),ID:YP_009281546.1(-1)|neighbour_genes:hypothetical protein,hypothetical protein|
MKASTVLQIAYLVSQESKCCSWKVGAVIEKNGRIISTGYNGSPAGGVNCCDYAAEQGWLLNKPKHTIIQGHKPECVSFGSTDRFVLAKEHRSAHSKWSSKNEIHAELNAILFAARNGSSIEGATMYVTLSPCPDCAKAIAQSGIKKLVYCETYDKNKPGWDDILRNAGIEVFNVPKKNLNKLNWENINEFCGE
>ID:YP_009323417.1 |[Escherichia phage WG01]||_Escherichia_phage_WG01_.gbk|hypothetical protein|546|NC_031928(169936):134183-134728:-1 ^GeneID:30308543^ Escherichia phage WG01, complete genome.|neighbours:ID:YP_009323416.1(-1),ID:YP_009323418.1(-1)|neighbour_genes:hypothetical protein,hypothetical protein|
MKASTYLQIAYLISQESKCCSWKVGAVIEKNGRIISTGYNGSPSGGVNCCDHAVEQDWTRVVYDPTRMSHKSVLLKEHRMAHAAWSSKNEIHAELNAILFAARTGSSIDGATMYVTLSPCADCAKSIAQSGIKTLVYAELYDRNPEGWDDILRESGIEVIQYNRTGLRSLNWESIQNYCGE
>ID:YP_009030821.1 |[Escherichia phage vB_EcoM_112]||_Escherichia_phage_e112_.gbk|dCMP deaminase|582|NC_024125(168470):130136-130717:-1 ^GeneID:19485365^ Escherichia phage e11/2, complete genome.|neighbours:ID:YP_009030820.1(-1),ID:YP_009030822.1(-1)|neighbour_genes:hypothetical protein,hypothetical protein|
MKASTVLQIAYLVSQESKCCSWKVGAVIEKNGRIISTGYNGSPAGGVNCCDYAAEQGWLLNKPKHTIIQGHKPECVSFGSTDRFVLAKEHRSAHSEWSSKNEIHAELNAILFAARNGSSIEGATMYVTLSPCPDCAKAIAQSGIKKLVYCETYDKNKPGWDDILRNAGIEVFNVPKKNLNKLNWENINEFCGE
>ID:AYN56203.1 |[Escherichia phage p000v]||_Escherichia_phage_p000v_.gbk|deoxycytidylate deam..|582|MK047717(167803):16820-17401:1 ^^ Escherichia phage p000v, complete genome.|neighbours:ID:AYN56202.1(1),ID:AYN56204.1(1)|neighbour_genes:hypothetical protein,hypothetical protein|
MKASTYLQIAYLISQESKCCSWKVGAVIEKDGRIISTGYNGSPSGGVNCCEHASENGWLKNKPIPVIVAGHKEGTTAFGRVDNFVLAKEHRAAHSAWSANNEIHAELNAILFAARKGNSIEGATLYTTLSPCPDCTKAITQSGIKKVVYAELYDRSPENWADILKQAGIEVIQYSRNNLRSLNWEQILNFCGE
> |[Tevenvirinae _Escherichia_phage_p000y]||_Escherichia_phage_p000y.gb|dCMP deaminase (EC 3..|582|MK047718.1(169872):127786-128367:1 ^RAST2:fig|1198136.97.peg.227^ Tevenvirinae _Escherichia_phage_p000y|neighbours:(1),(1)|neighbour_genes:2-keto-3-deoxy-D-ara..,Phage tail fiber pro..|
MKASTYLQIAYLISQESKCCSWKVGAVIEKDGRIISTGYNGSPSGGTNCCEHASENGWLKNKPSPVIVAGHKEGTTAFGRVDNFVLAKEHRAAHSAWSANNEIHAELNAILFAARKGNSIEGATLYTTLSPCPDCTKAITQSGIKKVVYAELYDRSPENWADILKQAGIEVIQYSRNNLRSLNWEQIRNFCGE
> |[Tevenvirinae _Escherichia_phage_slur02]||_Escherichia_phage_slur02.gb|dCMP deaminase (EC 3..|582|NC_028927.1(167298):33814-34395:-1 ^RAST2:fig|1198136.99.peg.49^ Tevenvirinae _Escherichia_phage_slur02|neighbours:(-1),(-1)|neighbour_genes:Phage tail fiber pro..,Phage protein|
MKASTVLQIAYLVSQESKCCSWKVGAVIEKNGRIISTGYNGSPAGGVNCCDYAAEQGWLLNKPKHTIIQGHKPECVSFGSTDRFVLAKEHRSAHSEWSSKNEIHAELNAILFAARNGSSIEGATMYVTLSPCPDCAKAIAQSGIKKLVYCETYDKNKPGWDDILRNAGIEVFNVPKKNLNKLNWENINEFCGE
>ID:YP_009625038.1 |[Escherichia phage slur03]||_Escherichia_phage_slur03_.gbk|deoxycytidylate deam..|582|NC_042129(167467):39406-39987:1 ^GOA:A0A0M7Q954,GeneID:40101920,InterPro:IPR002125,InterPro:IPR015517,InterPro:IPR016192,InterPro:IPR016193,InterPro:IPR016473,UniProtKB/TrEMBL:A0A0M7Q954^ Escherichia phage slur03, complete genome.|neighbours:ID:YP_009625037.1(1),ID:YP_009625039.1(1)|neighbour_genes:hypothetical protein..,gp31.2 hypothetical ..|
MKASTVLQIAYLVSQESKCCSWKVGAVIEKNGRIISTGYNGSPAGGVNCCDYAAEQGWLLNKPKHTIIQGHKPECVSFGSTDRFVLAKEHRSAHSEWSSKNEIHAELNAILFAARNGSSIEGATMYVTLSPCPDCAKAIAQSGIKKLVYCETYDKNKPGWDDILRNAGIEVFNVPKKNLNKLNWENINEFCGE
>ID:YP_009625429.1 |[Escherichia phage slur04]||_Escherichia_phage_slur04_.gbk|tRNA-specific adenos..|582|NC_042130(167298):115498-116079:-1 ^GOA:A0A0M9JDT3,GeneID:40102330,InterPro:IPR002125,InterPro:IPR015517,InterPro:IPR016192,InterPro:IPR016193,InterPro:IPR016473,UniProtKB/TrEMBL:A0A0M9JDT3^ Escherichia phage slur04, complete genome.|neighbours:ID:YP_009625428.1(-1),ID:YP_009625430.1(-1)|neighbour_genes:hypothetical protein,hypothetical protein|
MKASTVLQIAYLVSQESKCCSWKVGAVIEKNGRIISTGYNGSPAGGVNCCDYAAEQGWLLNKPKHTIIQGHKPECVSFGSTDRFVLAKEHRSAHSEWSSKNEIHAELNAILFAARNGSSIEGATMYVTLSPCPDCAKAIAQSGIKKLVYCETYDKNKPGWDDILRNAGIEVFNVPKKNLNKLNWENINEFCGE
> |[Tevenvirinae _Escherichia_phage_slur07]||_Escherichia_phage_slur07.gb|dCMP deaminase (EC 3..|582|NC_028780.1(167124):31759-32340:1 ^RAST2:fig|1198136.89.peg.48^ Tevenvirinae _Escherichia_phage_slur07|neighbours:(1),(1)|neighbour_genes:Phage protein,Phage tail fiber pro..|
MKASTVLQIAYLVSQESKCCSWKVGAVIEKNGRIISTGYNGSPAGGVNCCDYAAEQGWLLNKPKHTIIQGHKPECVSFGSTDRFVLAKEHRSAHSEWSSKNEIHAELNAILFAARNGSSIEGATMYVTLSPCPDCAKAIAQSGIKKLVYCETYDKNKPGWDDILRNAGIEVFNVPKKNLNKLNWENINEFCGE
>ID:CUL02582.1 |[Escherichia phage slur08]||_Escherichia_phage_slur08_.gbk|tRNA-specific adenos..|582|LN881733(167467):36653-37234:1 ^GOA:A0A0M7QDZ9,InterPro:IPR002125,InterPro:IPR015517,InterPro:IPR016192,InterPro:IPR016193,InterPro:IPR016473,UniProtKB/TrEMBL:A0A0M7QDZ9^ Escherichia phage slur08, complete genome.|neighbours:ID:CUL02581.1(1),ID:CUL02583.1(1)|neighbour_genes:hypothetical protein,hypothetical protein|
MKASTVLQIAYLVSQESKCCSWKVGAVIEKNGRIISTGYNGSPAGGVNCCDYAAEQGWLLNKPKHTIIQGHKPECVSFGSTDRFVLAKEHRSAHSEWSSKNEIHAELNAILFAARNGSSIEGATMYVTLSPCPDCAKAIAQSGIKKLVYCETYDKNKPGWDDILRNAGIEVFNVPKKNLNKLNWENINEFCGE
>ID:CUL02983.1 |[Escherichia phage slur11]||_Escherichia_phage_slur11_.gbk|tRNA-specific adenos..|582|LN881734(167298):119044-119625:-1 ^GOA:A0A0M7QDR9,InterPro:IPR002125,InterPro:IPR015517,InterPro:IPR016192,InterPro:IPR016193,InterPro:IPR016473,UniProtKB/TrEMBL:A0A0M7QDR9^ Escherichia phage slur11, complete genome.|neighbours:ID:CUL02982.1(-1),ID:CUL02984.1(-1)|neighbour_genes:hypothetical protein,hypothetical protein|
MKASTVLQIAYLVSQESKCCSWKVGAVIEKNGRIISTGYNGSPAGGVNCCDYAAEQGWLLNKPKHTIIQGHKPECVSFGSTDRFVLAKEHRSAHSEWSSKNEIHAELNAILFAARNGSSIEGATMYVTLSPCPDCAKAIAQSGIKKLVYCETYDKNKPGWDDILRNAGIEVFNVPKKNLNKLNWENINEFCGE
>ID:CUL03769.1 |[Escherichia phage slur13]||_Escherichia_phage_slur13_.gbk|tRNA-specific adenos..|582|LN881737(167299):140866-141447:-1 ^GOA:A0A0M7QIJ4,InterPro:IPR002125,InterPro:IPR015517,InterPro:IPR016192,InterPro:IPR016193,InterPro:IPR016473,UniProtKB/TrEMBL:A0A0M7QIJ4^ Escherichia phage slur13, complete genome.|neighbours:ID:CUL03768.1(-1),ID:CUL03770.1(-1)|neighbour_genes:hypothetical protein,hypothetical protein|
MKASTVLQIAYLVSQESKCCSWKVGAVIEKNGRIISTGYNGSPAGGVNCCDYAAEQGWLLNKPKHTIIQGHKPECVSFGSTDRFVLAKEHRSAHSEWSSKNEIHAELNAILFAARNGSSIEGATMYVTLSPCPDCAKAIAQSGIKKLVYCETYDKNKPGWDDILRNAGIEVFNVPKKNLNKLNWENINEFCGE
>ID:YP_009180712.1 |[Escherichia phage slur14]||_Escherichia_phage_slur14_.gbk|tRNA-specific adenos..|582|NC_028448(167467):72353-72934:-1 ^GOA:A0A0M7QDI8,GeneID:26227887,InterPro:IPR002125,InterPro:IPR015517,InterPro:IPR016192,InterPro:IPR016193,InterPro:IPR016473,UniProtKB/TrEMBL:A0A0M7QDI8^ Escherichia phage slur14, complete genome.|neighbours:ID:YP_009180711.1(-1),ID:YP_009180713.1(-1)|neighbour_genes:hypothetical protein,hypothetical protein|
MKASTVLQIAYLVSQESKCCSWKVGAVIEKNGRIISTGYNGSPAGGVNCCDYAAEQGWLLNKPKHTIIQGHKPECVSFGSTDRFVLAKEHRSAHSEWSSKNEIHAELNAILFAARNGSSIEGATMYVTLSPCPDCAKAIAQSGIKKLVYCETYDKNKPGWDDILRNAGIEVFNVPKKNLNKLNWENINEFCGE
>ID:AVH86043.1 |[Escherichia phage vB_EcoM-G28]||_Escherichia_phage_vB_EcoM-G28.gbk|putative tRNA-specif..|582|MG867727(170121):133189-133770:-1 ^^ Escherichia phage vB_EcoM-G28, complete genome.|neighbours:ID:AVH86042.1(-1),ID:AVH86044.1(-1)|neighbour_genes:hypothetical protein,hypothetical protein|
MKASTVLQIAYLVSQESKCCSWKVGAVIEKNGRIISTGYNGSPAGGVNCCDYAAEQGWLLNKPKHTIIQGHKPECVSFGSIDRFVLAKEHRSAHSEWSSKNEIHAELNAILFAARNGSSIEGATMYVTLSPCPDCAKAIAQSGIKKLVYCETYDKNKPGWDDILRNAGIEVFNVPKKNLNKLNWENINEFCGE
>ID:QDF15236.1 |[Escherichia phage vB_EcoM-Sa45lw]||_Escherichia_phage_vB_EcoM-Sa45lw_.gbk|deoxycytidylate deam..|582|MK977694(167353):130248-130829:-1 ^^ Escherichia phage vB_EcoM-Sa45lw, complete genome.|neighbours:ID:QDF15235.1(-1),ID:QDF15237.1(-1)|neighbour_genes:tail fiber protein,hypothetical protein|
MKASTVLQIAYLVSQESKCCSWKVGAVIEKNGRIISTGYNGSPAGGVNCCDYAAEQGWLLNKPKHTIIQGHKPECVSFGSTDRFVLAKEHRSAHSEWSSKNEIHAELNAILFAARNGSSIEGATMYVTLSPCPDCAKAIAQSGIKKLVYCETYDKNKPGWDDILRNAGIEVFNVPKKNLNKLNWENINEFCGE
>ID:YP_009290478.1 |[Escherichia phage vB_EcoM-UFV13]||_Escherichia_phage_vB_EcoM-UFV13_.gbk|hypothetical protein|582|NC_031103(165772):129780-130361:-1 ^GeneID:29081274^ Escherichia phage vB_EcoM-UFV13, complete genome.|neighbours:ID:YP_009290477.1(-1),ID:YP_009290479.1(-1)|neighbour_genes:tail fibers protein,hypothetical protein|
MKASTVLQIAYLVSQESKCCSWKVGAVIEKNGRIISTGYNGSPAGGVNCCDYAAEQGWLLNKPKHTIIQGHKPECVSFGSTDRFVLAKEHRSAHSEWSSKNEIHAELNAILFAARNGSSIEGATMYVTLSPCPDCAKAIAQSGIKKLVYCETYDKNKPGWDDILRNAGIEVFNVPKKNLNKLNWENINEFCGE
>ID:AUV61074.1 |[Escherichia phage vB_EcoM-fFiEco06]||_Escherichia_phage_vB_EcoM-fFiEco06_.gbk|cd|582|MG781190(167076):129908-130489:-1 ^^ Escherichia phage vB_EcoM-fFiEco06, complete genome.|neighbours:ID:AUV61073.1(-1),ID:AUV61075.1(-1)|neighbour_genes:hypothetical protein,hypothetical protein|
MKASTVLQIAYLVSQESKCCSWKVGAVIEKNGRIISTGYNGSPAGGVNCCDYAAEQGWLLNKPKHTIIQGHKPECVSFGSTDRFVLAKEHRSAHSEWSSKNEIHAELNAILFAARNGSSIEGATMYVTLSPCPDCAKAIAQSGIKKLVYCETYDKNKPGWDDILRNAGIEVFNVPKKNLNKLNWENINEFCGE
>ID:AUV61346.1 |[Escherichia phage vB_EcoM-fHoEco02]||_Escherichia_phage_vB_EcoM-fHoEco02_.gbk|cd|582|MG781191(167064):129899-130480:-1 ^^ Escherichia phage vB_EcoM-fHoEco02, complete genome.|neighbours:ID:AUV61345.1(-1),ID:AUV61347.1(-1)|neighbour_genes:hypothetical protein,hypothetical protein|
MKASTVLQIAYLVSQESKCCSWKVGAVIEKNGRIISTGYNGSPAGGVNCCDYAAEQGWLLNKPKHTIIQGHKPECVSFGSTDRFVLAKEHRSAHSEWSSKNEIHAELNAILFAARNGSSIEGATMYVTLSPCPDCAKAIAQSGIKKLVYCETYDKNKPGWDDILRNAGIEVFNVPKKNLNKLNWENINEFCGE
>ID:AYP69802.1 |[Escherichia phage vB_EcoM_DalCa]||_Escherichia_phage_vB_EcoM_DalCa_.gbk|deoxycytidylate deam..|582|MH992510(166040):129615-130196:-1 ^^ Escherichia phage vB_EcoM_DalCa, complete genome.|neighbours:ID:AYP69918.1(-1),ID:AYP69863.1(-1)|neighbour_genes:tail fiber protein,hypothetical protein|
MKASTVLQIAYLVSQESKCCSWKVGAVIEKNGRIISTGYNGSPAGGVNCCDYAAEQGWLLNKPKHTIIQGHKPECVSFGSTDRFVLAKEHRSAHSEWSSKNEIHAELNAILFAARNGSSIEGATMYVTLSPCPDCAKAIAQSGIKKLVYCETYDKNKPGWDDILRNAGIEVFNVPKKNLNKLNWENINEFCGE
>ID:QBO63729.1 |[Escherichia phage vB_EcoM_G10400]||_Escherichia_phage_vB_EcoM_G10400.gbk|putative tRNA-specif..|582|MK327937(170182):131984-132565:-1 ^^ Escherichia phage vB_EcoM_G10400, complete genome.|neighbours:ID:QBO63728.1(-1),ID:QBO63730.1(-1)|neighbour_genes:hypothetical protein,hypothetical protein|
MKASTVLQIAYLVSQESKCCSWKVGAVIEKNGRIISTGYNGSPAGGVNCCDYAAEQGWLLNKPKHTIIQGHKPECVSFGSTDRFVLAKEHRSAHSEWSSKNEIHAELNAILFAARNGSSIEGATMYVTLSPCPDCAKAIAQSGIKKLVYCETYDKNKPGWDDILRNAGIEVFNVPKKNLNKLNWENINEFCGE
>ID:QBO62375.1 |[Escherichia phage vB_EcoM_G2248]||_Escherichia_phage_vB_EcoM_G2248.gbk|putative deoxycytidy..|507|MK327932(170678):133755-134261:-1 ^^ Escherichia phage vB_EcoM_G2248, complete genome.|neighbours:ID:QBO62374.1(-1),ID:QBO62376.1(-1)|neighbour_genes:hypothetical protein,hypothetical protein|
MLSQTYMQIAYLIAKNSKCVSWKVGALIEKDGRIISTGFNGTPAGQVNCSCHAHKSGWLDDDGKMIPEKRPEHSAWSQKNEIHAELNAILFAARSGVSIEGASMWCTASPCPDCAKAIANSGIKHLYYCDTYDRNGGRDWADILNNADITITRIPKALLTDLKGIDND
> |[Tevenvirinae Escherichia_phage_vB_EcoM_G2285]||_Escherichia_phage_vB_EcoM_G2285.gb|dCMP deaminase (EC 3..|582|MK327933.1(166675):130210-130791:-1 ^RAST2:fig|1198136.60.peg.223^ Tevenvirinae Escherichia_phage_vB_EcoM_G2285|neighbours:(-1),(-1)|neighbour_genes:Phage tail fiber pro..,2-keto-3-deoxy-D-ara..|
MKASTYLQIAYLISQESKCCSWKVGAVIEKDGRIISTGYNGSPSGGTNCCEHASENGWLKNKPSPDIVAGHKEGTTAFGRADNFVLAKEHRAAHSVWSANNEIHAELNAILFAARKGNSIEGATLYTTLSPCPDCTKAITQSGIKKVVYAELYDRSPENWADILKQAGIEVIQYSRNNLRSLNWEQIRNFCGE
> |[Tevenvirinae _Escherichia_phage_vB_EcoM_G2469]||_Escherichia_phage_vB_EcoM_G2469.gb|dCMP deaminase (EC 3..|582|MK327934.1(170452):133824-134405:-1 ^RAST2:fig|1198136.90.peg.226^ Tevenvirinae _Escherichia_phage_vB_EcoM_G2469|neighbours:(-1),(-1)|neighbour_genes:Phage tail fiber pro..,2-keto-3-deoxy-D-ara..|
MKASTYLQIAYLISQESKCCSWKVGAVIEKDGRIISTGYNGSPSGGTNCCEHASENGWLKNKPSPVIVAGHKEGTTAFGRVDNFVLAKEHRAAHSAWSANNEIHAELNAILFAARKGNSIEGATLYTTLSPCPDCTKAITQSGIKKVVYAELYDRSPENWADILKQAGIEVIQYSRNNLRSLNWEQIRNFCGE
> |[Tevenvirinae Escherichia_phage_vB_EcoM_G2494]||_Escherichia_phage_vB_EcoM_G2494.gb|dCMP deaminase (EC 3..|507|MK327935.1(168327):130549-131055:-1 ^RAST2:fig|1198136.61.peg.234^ Tevenvirinae Escherichia_phage_vB_EcoM_G2494|neighbours:(-1),(-1)|neighbour_genes:Phage tail fiber pro..,Phage protein|
MLSQTYMQIAYLIAKNSKCVSWKVGALIEKDGRIISTGFNGTPAGQENCSCHAHKSGWLDDEGKMIPEKRPEHSAWSQKNEIHAELNAILFAARSGVSIEGASMWCTASPCPDCAKAIANSGIKHLYYCDTYDRNGGRDWADILNNADITITRIPKALLTDLKGIDND
>ID:QBO65623.1 |[Escherichia phage vB_EcoM_G2540-3]||_Escherichia_phage_vB_EcoM_G2540-3_.gbk|putative tRNA-specif..|582|MK327944(168654):130004-130585:-1 ^^ Escherichia phage vB_EcoM_G2540-3, complete genome.|neighbours:ID:QBO65622.1(-1),ID:QBO65624.1(-1)|neighbour_genes:hypothetical protein,hypothetical protein|
MKASTVLQIAYLVSQESKCCSWKVGAVIEKNGRIISTGYNGSPAGGVNCCDYAAEQGWLLNKPKHTIIQGHKPECVSFGSTDRFVLAKEHRSAHSEWSSKNEIHAELNAILFAARNGSSIEGATMYVTLSPCPDCAKAIAQSGIKKLVYCETYDKNKPGWDDILRNAGIEVFNVPKKNLNKLNWENINEFCGE
> |[Tevenvirinae _Escherichia_phage_vB_EcoM_G2540]||_Escherichia_phage_vB_EcoM_G2540.gb|dCMP deaminase (EC 3..|582|MK327936.1(168886):130653-131234:-1 ^RAST2:fig|1198136.92.peg.227^ Tevenvirinae _Escherichia_phage_vB_EcoM_G2540|neighbours:(-1),(-1)|neighbour_genes:Phage tail fiber pro..,Phage protein|
MKASTVLQIAYLVSQESKCCSWKVGAVIEKNGRIISTGYNGSPAGGVNCCDYAAEQGWLLNKPKHTIIQGHKPECVSFGSTDRFVLAKEHRSAHSEWSSKNEIHAELNAILFAARNGSSIEGATMYVTLSPCPDCAKAIAQSGIKKLVYCETYDKNKPGWDDILRNAGIEVFNVPKKNLNKLNWENINEFCGE
>ID:QBO64536.1 |[Escherichia phage vB_EcoM_G29]||_Escherichia_phage_vB_EcoM_G29_.gbk|putative tRNA-specif..|582|MK327940(168241):131840-132421:-1 ^^ Escherichia phage vB_EcoM_G29, complete genome.|neighbours:ID:QBO64535.1(-1),ID:QBO64537.1(-1)|neighbour_genes:hypothetical protein,hypothetical protein|
MKASTVLQIAYLVSQESKCCSWKVGAVIEKNGRIISTGYNGSPAGGVNCCDYAAEQGWLLNKPKHTIIQGHKPECVSFGSTDRFVLAKEHRSAHSEWSSKNEIHAELNAILFAARNGSSIEGATMYVTLSPCPDCAKAIAQSGIKKLVYCETYDKNKPGWDDILRNAGIEVFNVPKKNLNKLNWENINEFCGE
> |[Tevenvirinae _Escherichia_phage_vB_EcoM_G37-3]||_Escherichia_phage_vB_EcoM_G37-3.gb|dCMP deaminase (EC 3..|507|MK327941.1(167832):129552-130058:-1 ^RAST2:fig|1198136.91.peg.239^ Tevenvirinae _Escherichia_phage_vB_EcoM_G37-3|neighbours:(-1),(-1)|neighbour_genes:Phage tail fiber pro..,Phage protein|
MLSQTYMQIAYLIAKNSKCVSWKVGALIEKDGRIISTGFNGTPAGQVNCSCHAHKNGWLDDDGKMIPEKRPEHSAWSQKNEIHAELNAILFAARSGVSIEGASMWCTASPCPDCAKAIANSGIKHLYYCDTYDRNGGRDWADILNNTDITITRIPKALLTDLKGIDND
> |[Tevenvirinae _Escherichia_phage_vB_EcoM_GG4498]||_Escherichia_phage_vB_EcoM_G4498.gb|dCMP deaminase (EC 3..|582|MK327939.1(167826):131282-131863:-1 ^RAST2:fig|1198136.93.peg.228^ Tevenvirinae _Escherichia_phage_vB_EcoM_GG4498|neighbours:(-1),(-1)|neighbour_genes:Phage tail fiber pro..,Phage protein|
MKASTVLQIAYLVSQESKCCSWKVGAVIEKNGRIISTGYNGSPAGGVNCCDYAAEQGWLLNKPKHTIIQGHKPECVSFGSTDRFVLAKEHRSAHSEWSSKNEIHAELNAILFAARNGSSIEGATMYVTLSPCPDCAKAIAQSGIKKLVYCETYDKNKPGWDDILRNAGIEVFNVPKKNLNKLNWENINEFCGE
>ID:QBO65908.1 |[Escherichia phage vB_EcoM_G4500]||_Escherichia_phage_vB_EcoM_G4500_.gbk|putative tRNA-specif..|582|MK327945(168363):131962-132543:-1 ^^ Escherichia phage vB_EcoM_G4500, complete genome.|neighbours:ID:QBO65907.1(-1),ID:QBO65909.1(-1)|neighbour_genes:hypothetical protein,hypothetical protein|
MKASTVLQIAYLVSQESKCCSWKVGAVIEKNGRIISTGYNGSPAGGVNCCDYAAEQGWLLNKPKHTIIQGHKPECVSFGSTDRFVLAKEHRSAHSEWSSKNEIHAELNAILFAARNGSSIEGATMYVTLSPCPDCAKAIAQSGIKKLVYCETYDKNKPGWDDILRNAGIEVFNVPKKNLNKLNWENINEFCGE
>ID:QBO66182.1 |[Escherichia phage vB_EcoM_G4507]||_Escherichia_phage_vB_EcoM_G4507_.gbk|putative tRNA-specif..|582|MK327946(168828):131736-132317:-1 ^^ Escherichia phage vB_EcoM_G4507, complete genome.|neighbours:ID:QBO66181.1(-1),ID:QBO66183.1(-1)|neighbour_genes:hypothetical protein,hypothetical protein|
MKASTVLQIAYLVSQESKCCSWKVGAVIEKNGRIISTGYNGSPAGGVNCCDYAAEQGWLLNKPKHTIIQGHKPECVSFGSTDRFVLAKEHRSAHSEWSSKNEIHAELNAILFAARNGSSIEGATMYVTLSPCPDCAKAIAQSGIKKLVYCETYDKNKPGWDDILRNAGIEVFNVPKKNLNKLNWENINEFCGE
>ID:QBO65082.1 |[Escherichia phage vB_EcoM_G50]||_Escherichia_phage_vB_EcoM_G50_.gbk|putative deoxycytidy..|582|MK327942(167728):130028-130609:-1 ^^ Escherichia phage vB_EcoM_G50, complete genome.|neighbours:ID:QBO65081.1(-1),ID:QBO65083.1(-1)|neighbour_genes:hypothetical protein,hypothetical protein|
MKASTVLQIAYLVSQESKCCSWKVGAVIEKNGRIISTGYNGSPAGGVNCCDYAVEQGWLLNKPKHTIIQGHKPECVSFGSTDRFVLAKEYRSAHSEWSSKNEIHAELNAILFAARNGSSIEGATMYVTLSPCPDCAKAIAQSGIKKLVYCETYDKNKPGWDDILRNAGIEVFNVPKKNLNKLNWENINEFCGE
> |[Tevenvirinae _Escherichia_phage_vB_EcoM_G5211]||_Escherichia_phage_vB_EcoM_G5211.gb|dCMP deaminase (EC 3..|507|MK327947.1(164278):127135-127641:-1 ^RAST2:fig|1198136.94.peg.224^ Tevenvirinae _Escherichia_phage_vB_EcoM_G5211|neighbours:(-1),(-1)|neighbour_genes:Phage tail fiber pro..,Phage protein|
MLSQTYMQIAYLIAKNSKCVSWKVGALIEKDGRIISTGFNGTPAGQVNCSCHAHKNGWLDDDGKMIPEKRPEHSAWSQKNEIHAELNAILFAARSGVSIEGASMWCTASPCPDCAKAIANSGIKHLYYCDTYDRNGGRDWADILNNADITITRIPKALLTDLKGIDND
>ID:QBO65359.1 |[Escherichia phage vB_EcoM_G53]||_Escherichia_phage_vB_EcoM_G53_.gbk|putative deoxycytidy..|582|MK327943(167834):132553-133134:-1 ^^ Escherichia phage vB_EcoM_G53, complete genome.|neighbours:ID:QBO65358.1(-1),ID:QBO65360.1(-1)|neighbour_genes:hypothetical protein,hypothetical protein|
MKASTYLQIAYLISQESKCCSWKVGAVIEKDGRIISTGYNGSPSGGTNCCEHASENGWLKNKPSPVIVAGHKEGTTAFGRVDNFVLAKEHRAAHSAWSANNEIHAELNAILFAARKGNSIEGATLYTTLSPCPDCTKAITQSGIKKVVYAELYDRSPENWADILKQAGIEVIQYSRNNLRSLNWEQIRNFCGE
>ID:QBQ80093.1 |[Escherichia phage vB_EcoM_G8]||_Escherichia_phage_vB_EcoM_G8_.gbk|putative deoxycytidy..|582|MK373787(169650):129689-130270:-1 ^^ Escherichia phage vB_EcoM_G8, complete genome.|neighbours:ID:QBQ80092.1(-1),ID:QBQ80094.1(-1)|neighbour_genes:hypothetical protein,hypothetical protein|
MKASTVLQIAYLVSQESKCCSWKVGAVIEKNGRIISTGYNGSPAGGVNCCDYAAEQGWLLNKPKHTIIQGHKPECVSFGSTDRFVLAKEYRSAHSEWSSKNEIHAELNAILFAARNGSSIEGATMYVTLSPCPDCAKAIAQSGIKKLVYCETYDKNKPGWDDILRNAGIEVFNVPKKNLNKLNWENINEFCGE
>ID:QBQ77996.1 |[Escherichia phage vB_EcoM_G9062]||_Escherichia_phage_vB_EcoM_G9062_.gbk|putative tRNA-specif..|582|MK373779(168670):131564-132145:-1 ^^ Escherichia phage vB_EcoM_G9062, complete genome.|neighbours:ID:QBQ77995.1(-1),ID:QBQ77997.1(-1)|neighbour_genes:hypothetical protein,hypothetical protein|
MKASTVLQIAYLVSQESKCCSWKVGAVIEKNGRIISTGYNGSPAGGVNCCDYAAEQGWLLNKPKHTIIQGHKPECVSFGSTDRFVLAKEHRSAHSEWSSKNEIHAELNAILFAARNGSSIEGATMYVTLSPCPDCAKAIAQSGIKKLVYCETYDKNKPGWDDILRNAGIEVFNVPKKNLNKLNWENINEFCGE
>ID:AXC34061.1 |[Escherichia phage vB_EcoM_JB75]||_Escherichia_phage_vB_EcoM_JB75_.gbk|dCMP deaminase|582|MH355584(167208):35768-36349:1 ^^ Escherichia phage vB_EcoM_JB75, complete genome.|neighbours:ID:AXC34128.1(1),ID:AXC34182.1(1)|neighbour_genes:hypothetical protein,hypothetical protein|
MKASTVLQIAYLVSQESKCCSWKVGAVIEKNGRIISTGYNGSPAGGVNCCDYAAEQGWLLNKPKHTIIQGHKPECVSFGSTDRFVLAKEHRSAHSEWSSKNEIHAELNAILFAARNGSSIEGATMYVTLSPCPDCAKAIAQSGIKKLVYCETYDKNKPGWDDILRNAGIEVFNVPKKNLNKLNWENINEFCGE
>ID:YP_009037556.1 |[Escherichia phage vB_EcoM_JS09]||_Escherichia_phage_vB_EcoM_JS09_.gbk|deoxycytidylate deam..|582|NC_024124(169148):36692-37273:1 ^GeneID:19524951^ Escherichia phage vB_EcoM_JS09, complete genome.|neighbours:ID:YP_009037555.1(1),ID:YP_009037557.1(1)|neighbour_genes:phospho-2-dehydro-3-..,hypothetical protein|
MKASTYLQIAYLISQESKCCSWKVGAVIEKDGRIISTGYNGSPAGGVNCCEHASENGWLKNKPIPVIVAGHKEGTTAFGRADNFVLAKEHRAAHSAWSANNEIHAELNAILFAARKGNSIEGATLYTTLSPCPDCTKAITQSGIKKVVYAELYDRSPENWADILKQAGIEVIQYSRNNLRSLNWEQIRNFCGE
>ID:QBQ78497.1 |[Escherichia phage vB_EcoM_KAW1E185]||_Escherichia_phage_vB_EcoM_KAW1E185_.gbk|putative tRNA-specif..|582|MK373781(164987):128166-128747:-1 ^^ Escherichia phage vB_EcoM_KAW1E185, complete genome.|neighbours:ID:QBQ78496.1(-1),ID:QBQ78498.1(-1)|neighbour_genes:hypothetical protein,hypothetical protein|
MKASTVLQIAYLVSQESKCCSWKVGAVIEKNGRIISTGYNGSPAGGVNCCDYAAEQGWLLNKPKHTIIQGHKPECVSFGSTDRFVLAKEHRSAHSEWSSKNEIHAELNAILFAARNGSSIEGATMYVTLSPCPDCAKAIAQSGIKKLVYCETYDKNKPGWDDILRNAGIEVFNVPKKNLNKLNWENINEFCGE
> |[Tevenvirinae Escherichia_phage_vB_EcoM_KAW3E185]||_Escherichia_phage_vB_EcoM_KAW3E185.gb|dCMP deaminase (EC 3..|582|MK373782.1(170187):133663-134244:-1 ^RAST2:fig|1198136.54.peg.227^ Tevenvirinae Escherichia_phage_vB_EcoM_KAW3E185|neighbours:(-1),(-1)|neighbour_genes:Phage tail fiber pro..,2-keto-3-deoxy-D-ara..|
MKASTYLQIAYLISQESKCCSWKVGAVIEKDGRIISTGYNGSPSGGTNCCEHASENGWLKNKPSPVIVAGHKEGTTAFGRADNFVLAKEHRAAHSAWSANNEIHAELNAILFAARKGNSIEGATLYTTLSPCPDCTKAITQSGIKKVVYAELYDRSPENWADILKQAGIEVIQYSRNNLRSLNWEQIRNFCGE
>ID:QBQ79272.1 |[Escherichia phage vB_EcoM_MM02]||_Escherichia_phage_vB_EcoM_MM02_.gbk|putative deoxycytidy..|582|MK373784(169201):134294-134875:-1 ^^ Escherichia phage vB_EcoM_MM02, complete genome.|neighbours:ID:QBQ79271.1(-1),ID:QBQ79273.1(-1)|neighbour_genes:hypothetical protein,hypothetical protein|
MKASTYLQIAYLISQESKCCSWKVGAVIEKDGRIISTGYNGSPSGGTNCCEHASENGWLKNKPSPVIVAGHKEGTTAFGRADNFVLAKEHRAAHSAWSANNEIHAELNAILFAARKGNSIEGATLYTTLSPCPDCTKAITQSGIKKVVYAELYDRSPENWADILKQAGIEVIQYSRNNLRSLNWEQIRNFCGE
>ID:QBQ79543.1 |[Escherichia phage vB_EcoM_OE5505]||_Escherichia_phage_vB_EcoM_OE5505_.gbk|putative tRNA-specif..|582|MK373785(168756):131696-132277:-1 ^^ Escherichia phage vB_EcoM_OE5505, complete genome.|neighbours:ID:QBQ79542.1(-1),ID:QBQ79544.1(-1)|neighbour_genes:hypothetical protein,hypothetical protein|
MKASTVLQIAYLVSQESKCCSWKVGAVIEKNGRIISTGYNGSPAGGVNCCDYAAEQGWLLNKPKHTIIQGHKPECVSFCSTDRFVLAKEHRSAHSEWSSKNEIHAELNAILFAARNGSSIEGATMYVTLSPCPDCAKAIAQSGIKKLVYCETYDKNKPGWDDILRNAGIEVFNVPKKNLNKLNWENINEFCGE
> |[Tevenvirinae _Escherichia_phage_vB_EcoM_PhAPEC2]||_Escherichia_phage_vB_EcoM_PhAPEC2.gb|dCMP deaminase (EC 3..|582|NC_024794.1(167318):132261-132842:-1 ^RAST2:fig|1198136.124.peg.221^ Tevenvirinae _Escherichia_phage_vB_EcoM_PhAPEC2|neighbours:(-1),(-1)|neighbour_genes:Phage tail fiber pro..,2-keto-3-deoxy-D-ara..|
MKASTYLQIAYLISQESKCCSWKVGAVIEKDGRIISTGYNGSPSGGTNCCEHASENGWLKNKPSPVIVAGHKEGTTAFGRVDNFVLAKEHRAAHSAWSANNEIHAELNAILFAARKGNSIEGATLYTTLSPCPDCTKAITQSGIKKVVYAELYDRSPENWADILKQAGIEVIQYSRNNLRSLNWEQIRNFCGE
>ID:QBQ79826.1 |[Escherichia phage vB_EcoM_R5505]||_Escherichia_phage_vB_EcoM_R5505_.gbk|putative tRNA-specif..|582|MK373786(167317):131499-132080:-1 ^^ Escherichia phage vB_EcoM_R5505, complete genome.|neighbours:ID:QBQ79825.1(-1),ID:QBQ79827.1(-1)|neighbour_genes:hypothetical protein,hypothetical protein|
MKASTVLQIAYLVSQESKCCSWKVGAVIEKNGRIISTGYNGSPAGGVNCCDYAAEQGWLLNKPKHTIIQGHKPECVSFGSTDRFVLAKEHRSAHSEWSSKNEIHAELNAILFAARNGSSIEGATMYVTLSPCPDCAKAIAQSGIKKLVYCETYDKNKPGWDDILRNAGIEVFNVPKKNLNKLNWENINEFCGE
>ID:QBQ77232.1 |[Escherichia phage vB_EcoM_WFK]||_Escherichia_phage_vB_EcoM_WFK_.gbk|putative deoxycytidy..|582|MK373775(164590):127625-128206:-1 ^^ Escherichia phage vB_EcoM_WFK, complete genome.|neighbours:ID:QBQ77231.1(-1),ID:QBQ77233.1(-1)|neighbour_genes:hypothetical protein,hypothetical protein|
MKASTYLQIAYLISQESKCCSWKVGAVIEKDGRIISTGYNGSPSGGTNCCEHASENGWLKNKPSPVIVAGHKEGTTAFGRVDNFVLAKEHRAAHSAWSANNEIHAELNAILFAARKGNSIEGATLYTTLSPCPDCTKAITQSGIKKVVYAELYDRSPENWADILKQAGIEVIQYSRNNLRSLNWEQIRNFCGE
>ID:QBQ76971.1 |[Escherichia phage vB_EcoM_WFL6982]||_Escherichia_phage_vB_EcoM_WFL6982_.gbk|putative deoxycytidy..|582|MK373774(164279):127627-128208:-1 ^^ Escherichia phage vB_EcoM_WFL6982, complete genome.|neighbours:ID:QBQ76970.1(-1),ID:QBQ76972.1(-1)|neighbour_genes:hypothetical protein,hypothetical protein|
MKASTYLQIAYLISQESKCCSWKVGAVIEKDGRIISTGYNGSPSGGTNCCEHASENGWLKNKPSPVIVAGHKEGTTAFGRVDNFVLAKEHRAAHSAWSANNEIHAELNAILFAARKGNSIEGATLYTTLSPCPDCTKAITQSGIKKVVYAELYDRSPENWADILKQAGIEVIQYSRNNLRSLNWEQIRNFCGE
>ID:QBQ77725.1 |[Escherichia phage vB_EcoM_WFbE185]||_Escherichia_phage_vB_EcoM_WFbE185.gbk|putative deoxycytidy..|582|MK373778(170429):133668-134249:-1 ^^ Escherichia phage vB_EcoM_WFbE185, complete genome.|neighbours:ID:QBQ77724.1(-1),ID:QBQ77726.1(-1)|neighbour_genes:hypothetical protein,hypothetical protein|
MKASTYLQIAYLISQESKCCSWKVGAVIEKDGRIISTGYNGSPSGGTNCCEHASENGWLKNKPSPVIVAGHKEGTTAFGRVDNFVLAKEHRAAHSAWSANNEIHAELNAILFAARKGNSIEGATLYTTLSPCPDCTKAITQSGIKKVVYAELYDRSPENWADILKQAGIEVIQYSRNNLRSLNWEQIRNFCGE
>ID:YP_007004954.1 |[Escherichia phage wV7]||_Escherichia_phage_wV7_.gbk|deoxycytidylate deam..|582|NC_019505(166452):130008-130589:-1 ^GeneID:14010748^ Escherichia phage wV7, complete genome.|neighbours:ID:YP_007004953.1(-1),ID:YP_007004955.1(-1)|neighbour_genes:hypothetical protein,hypothetical protein|
MKASTVLQIAYLVSQESKCCSWKVGAVIEKNGRIISTGYNGSPAGGVNCCDYAAEQGWLLNKPKHTIIQGHKPECVSFGSTDRFVLAKEHRSAHSEWSSKNEIHAELNAILFAARNGSSIEGATMYVTLSPCPDCAKAIAQSGIKKLVYCETYDKNKPGWDDILRNAGIEVFNVPKKNLNKLNWENINEFCGE
> |[Tevenvirinae Escherichia_virus_KFS-EC]||_Escherichia_virus_KFS-EC.gb|dCMP deaminase (EC 3..|516|MH560358.1(164715):71639-72154:-1 ^RAST2:fig|1198136.83.peg.119^ Tevenvirinae Escherichia_virus_KFS-EC|neighbours:(-1),(-1)|neighbour_genes:Phage tail fiber pro..,Phage protein|
MLSQTYMQIAYLIAKNSKCVSWKVGALIEKDGRIISTGFNGTPAGQINCSCHAHKSGWLDDDGKMIPEKRPEHSAWSQKNEIHAELNAILFAARSGVSIEGASMWCTASPCPDCAKAIANSGIKHLYYCDTYDRNGGRDWADILNNADITITRIPKALLTDLKGIDNDRTN
>ID:QDK04341.1 |[Escherichia virus VEc20]||_Escherichia_virus_VEc20_.gbk|vec20_211|582|MN022785(167532):128979-129560:-1 ^^ Escherichia virus VEc20, complete genome.|neighbours:ID:QDK04340.1(-1),ID:QDK04342.1(-1)|neighbour_genes:vec20_210,vec20_212|
MKASTVLQIAYLVSQESKCCSWKVGAVIEKNGRIISTGYNGSPAGGVNCCDYAAEQGWLLNKPKHTIIQGHKPECVSFGSTDRFVLAKEHRSAHSEWSSKNEIHAELNAILFAARNGSSIEGATMYVTLSPCPDCAKAIAQSGIKKLVYCETYDKNKPGWDDILRNAGIEVFNVPKKNLNKLNWENINEFCGE
>ID:VCU44515.1 |[Escherichia virus vB_Eco_mar005P1]|vB_Eco_mar005P1|_Escherichia_virus_vB_Eco_mar005P1_.gbk|deoxycytidylate deam..|582|LR027390(167773):66411-66992:-1 ^^ Escherichia virus vB_Eco_mar005P1 genome assembly, chromosome: 1.|neighbours:ID:VCU44514.1(-1),ID:VCU44516.1(-1)|neighbour_genes:hypothetical protein,hypothetical protein|
MKASTYLQIAYLISQESKCCSWKVGAVIEKDGRIISTGYNGSPSGGTNCCDHATEQGWLKNKPSPVIVAGHKEGTTAFGRVDNFVLAKEHRAAHSAWSANNEIHAELNAILFAARKGNSIEGATLYTTLSPCPDCTKAITQSGIKKVVYAELYDRSPENWADILKQAGIEVIQYSRNNLRSLNWEQIRNFCGE
>ID:VCU44483.1 |[Escherichia virus vB_Eco_mar005P1]|vB_Eco_mar006P2|_Escherichia_virus_vB_Eco_mar005P1_strain_vB_Eco_mar006P2_.gbk|deoxycytidylate deam..|408|LR027387(167773):167306-167713:-1 ^^ Escherichia virus vB_Eco_mar005P1 strain vB_Eco_mar006P2 genome assembly, chromosome: 1.|neighbours:ID:VCU44482.1(-1),end()|neighbour_genes:hypothetical protein,end()|
MKNKPSPVIVAGHKEGTTAFGRVDNFVLAKEHRAAHSAWSANNEIHAELNAILFAARKGNSIEGATLYTTLSPCPDCTKAITQSGIKKVVYAELYDRSPENWADILKQAGIEVIQYSRNNLRSLNWEQIRNFCGE
>ID:VCU43287.1 |[Escherichia virus vB_Eco_mar005P1]|vB_Eco_mar007P3|_Escherichia_virus_vB_Eco_mar005P1_strain_vB_Eco_mar007P3_.gbk|deoxycytidylate deam..|582|LR027383(167651):89297-89878:-1 ^^ Escherichia virus vB_Eco_mar005P1 strain vB_Eco_mar007P3 genome assembly, chromosome: 1.|neighbours:ID:VCU43286.1(-1),ID:VCU43288.1(-1)|neighbour_genes:hypothetical protein,hypothetical protein|
MKASTYLQIAYLISQESKCCSWKVGAVIEKDGRIISTGYNGSPSGGTNCCDHATEQGWLKNKPSPVIVAGHKEGTTAFGRVDNFVLAKEHRAAHSAWSANNEIHAELNAILFAARKGNSIEGATLYTTLSPCPDCTKAITQSGIKKVVYAELYDRSPENWADILKQAGIEVIQYSRNNLRSLNWEQIRNFCGE
>ID:VCU43995.1 |[Escherichia virus vB_Eco_mar005P1]|vB_Eco_mar008P4|_Escherichia_virus_vB_Eco_mar005P1_strain_vB_Eco_mar008P4_.gbk|deoxycytidylate deam..|582|LR027386(167773):72078-72659:-1 ^^ Escherichia virus vB_Eco_mar005P1 strain vB_Eco_mar008P4 genome assembly, chromosome: 1.|neighbours:ID:VCU43994.1(-1),ID:VCU43996.1(-1)|neighbour_genes:hypothetical protein,hypothetical protein|
MKASTYLQIAYLISQESKCCSWKVGAVIEKDGRIISTGYNGSPSGGTNCCDHATEQGWLKNKPSPVIVAGHKEGTTAFGRVDNFVLAKEHRAAHSAWSANNEIHAELNAILFAARKGNSIEGATLYTTLSPCPDCTKAITQSGIKKVVYAELYDRSPENWADILKQAGIEVIQYSRNNLRSLNWEQIRNFCGE
>ID:VCU44786.1 |[Escherichia virus vB_Eco_mar005P1]|vB_Eco_mar009P5|_Escherichia_virus_vB_Eco_mar005P1_strain_vB_Eco_mar009P5_.gbk|deoxycytidylate deam..|582|LR027391(167658):57048-57629:1 ^^ Escherichia virus vB_Eco_mar005P1 strain vB_Eco_mar009P5 genome assembly, chromosome: 1.|neighbours:ID:VCU44785.1(1),ID:VCU44787.1(1)|neighbour_genes:hypothetical protein,hypothetical protein|
MKASTYLQIAYLISQESKCCSWKVGAVIEKDGRIISTGYNGSPSGGTNCCDHATEQGWLKNKPSPVIVAGHKEGTTAFGRVDNFVLAKEHRAAHSAWSANNEIHAELNAILFAARKGNSIEGATLYTTLSPCPDCTKAITQSGIKKVVYAELYDRSPENWADILKQAGIEVIQYSRNNLRSLNWEQIRNFCGE
>ID:AUV57564.1 |[Klebsiella phage KP1]||_Klebsiella_phage_KP1_.gbk|dCMP deaminase|570|MG751100(167989):121167-121736:-1 ^^ Klebsiella phage KP1, complete genome.|neighbours:ID:AUV57563.1(-1),ID:AUV57565.1(-1)|neighbour_genes:hypothetical protein,hypothetical protein|
MKASTVLQIAYLVSQESKCCSWKVGAVIEKNGRIISTGYNGSPSGGVNCCDHAAEQGWIGEIPYKSTGLRQDGFQVKKVGLLKEHRAAHSAWSKVNEIHAELNAILFAARNGSSIDGATMYVTLSPCPDCAKAIAQSGIKKLVYCETYDKNEPGWDDILRSAGIEVFNVPKRNLDKLNWYNIKEFCGIE
>ID:APD20618.1 |[Klebsiella phage KPV15]|KPV15|_Klebsiella_phage_KPV15_.gbk|deoxycytidylate deam..|570|KY000080(167034):140091-140660:-1 ^^ Klebsiella phage KPV15, complete genome.|neighbours:ID:APD20617.1(-1),ID:APD20619.1(-1)|neighbour_genes:hypothetical protein,hypothetical protein|
MKASTVLQIAYLVSQESKCCSWKVGAVIEKNGRIISTGYNGSPSGGVNCCDHAAEQGWIGEIPYKSTGLRQDGFQVKKVGLLKEHRAAHSAWSKVNEIHAELNAILFAARNGSSIDGATMYVTLSPCPDCAKAIAQSGIKKLVYCETYDKNEPGWDDILRSAGIEVFNVPKRNLDKLNWYNIKEFCGIE
> |[Tevenvirinae Klebsiella_phage_Marfa]||_Klebsiella_phage_Marfa.gb|dCMP deaminase (EC 3..|561|MN044033.1(168532):130949-131509:-1 ^RAST2:fig|1198136.82.peg.239^ Tevenvirinae Klebsiella_phage_Marfa|neighbours:(-1),(-1)|neighbour_genes:hypothetical protein,2-keto-3-deoxy-D-ara..|
MKASTYLQIAYLISQESKCCSWKVGAVIEKDGRIISTGYNGSPAGGTNCCDHAAQQGWTKFIPNSGSGRISGKGGRVVLAKEHRPAHSEWSSKNEIHAELNAILFAARKGSSIEGSTLYCTASPCPDCTKAISQSGIKKVVYAERYDRSPDDWADILIEAGIEVIEYNRKNLNSLNWEQIRNFCGE
>ID:YP_009194321.1 |[Klebsiella phage Matisse]||_Klebsiella_phage_Matisse_.gbk|cytidine deaminase|507|NC_028750(176081):48820-49326:1 ^GeneID:26613259^ Klebsiella phage Matisse, complete genome.|neighbours:ID:YP_009194320.1(1),ID:YP_009194322.1(1)|neighbour_genes:hypothetical protein,head assembly cochap..|
MKIDDIMFMLRAISASKFSQCVSVNVGAALRNGNGRVFVGANNTVDPSHRCTDQCNHLLDDNGKLSEEKRPEHSQWSDRNEVHAEMRVIMLAASHEQIKDATLYTTHSPCSQCAKNIEFCVATGMIKRVVYLHKYDRGGIEWIWRLQQYGAEVVQLDPEEMNKHFRIK
>ID:AWY07116.1 |[Klebsiella phage Mineola]||_Klebsiella_phage_Mineola_.gbk|deoxycytidylate deam..|570|MH333064(166130):130913-131482:-1 ^^ Klebsiella phage Mineola, complete genome.|neighbours:ID:AWY07115.1(-1),ID:AWY07117.1(-1)|neighbour_genes:hypothetical protein,hypothetical protein|
MKASTVLQIAYLVSQESKCCSWKVGAVIEKNGRIISTGYNGSPSGGVNCCDHAAEQGWIGEIPYKSTGLRQDGFQVKKVGLLKEHRAAHSAWSKVNEIHAELNAILFAARNGSSIDGATMYVTLSPCPDCAKAIAQSGIKKLVYCETYDKNEPGWDDILRSAGIEVFNVPKRNLDKLNWYNIKEFCGIE
>ID:YP_009607273.1 |[Klebsiella phage Miro]||_Klebsiella_phage_Miro_.gbk|dCMP deaminase|507|NC_041981(176055):48771-49277:1 ^GeneID:40083281^ Klebsiella phage Miro, complete genome.|neighbours:ID:YP_009607272.1(1),ID:YP_009607274.1(1)|neighbour_genes:hypothetical protein,head assembly chaper..|
MKIDDIMFMLRAISASKFSQCVSVNVGAALRNGNGRVFVGANNTVDPSHRCTDQCNHLLDDNGKLSEEKRPEHSQWSDRNEVHAEMRVIMLAASHEQIKDATLYTTHSPCSQCAKNIEFCVATGMIKRVVYLHKYDRGGIEWIWRLQQYGAEVVQLDPEELNKHFRIK
> |[Tevenvirinae _Klebsiella_phage_PKO111]||_Klebsiella_phage_PKO111.gb|dCMP deaminase (EC 3..|570|NC_031095.1(168758):144501-145070:1 ^RAST2:fig|1198136.84.peg.265^ Tevenvirinae _Klebsiella_phage_PKO111|neighbours:(1),(1)|neighbour_genes:hypothetical protein,Phage tail fibers|
MKASTVLQIAYLVSQESKCCSWKVGAVIEKNGRIISTGYNGSPSGGVNCCDHAAEQGWIGEIPYKSTGLRQDGFQIKKVGLLKEHRAAHSAWSKVNEIHAELNAILFAARNGSSIDGATMYVTLSPCPDCAKAIAQSGIKKLVYCETYDKNEPGWDDILRSAGIEVFNVPKRNLDKLNWYNIKEFCGIE
>ID:YP_009288900.1 |[Klebsiella phage vB_KpnM_KpV477]||_Klebsiella_phage_vB_KpnM_KpV477_.gbk|putative deoxycytidy..|570|NC_031087(168272):132975-133544:-1 ^GeneID:29067204^ Klebsiella phage vB_KpnM_KpV477, complete genome.|neighbours:ID:YP_009288899.1(-1),ID:YP_009288901.1(-1)|neighbour_genes:hypothetical protein,hypothetical protein|
MKASTVLQIAYLVSQESKCCSWKVGAVIEKNGRIISTGYNGSPSGGVNCCDHAAEQGWIGEIPYKSTGLRQDGFQVKKVGLLKEHRAAHSAWSKVNEIHAELNAILFAARNGSSIDGATMYVTLSPCPDCAKAIAQSGIKKLVYCETYDKNEPGWDDILRSAGIEVFNVPKRNLDKLNWYNIKEFCGIE
>ID:AUO78819.1 |[Klebsiella phage vB_Kpn_F48]||_Klebsiella_phage_vB_Kpn_F48.gbk|dCMP deaminase|561|MG746602(170764):103850-104410:1 ^^ Klebsiella phage vB_Kpn_F48, complete genome.|neighbours:ID:AUO78818.1(1),ID:AUO78820.1(1)|neighbour_genes:2-keto-3-deoxy-D-ara..,hypothetical protein|
MKASTYLQIAYLISQESKCCSWKVGAVIEKDGRIISTGYNGSPAGGTNCCDHAAQQGWTKFVPNAGSGRISGKGGLVVLAKEHRPAHSEWSSKNEIHAELNAILFAARKGSSIEGSTLYCTASPCPECTKAISQSGIKKVVYAERYDRSPDDWADILVEAGIEVIEYNRKNLNSLNWEQIRNFCGE
> |[Tevenvirinae Morganella_phage_vB_MmoM_MP1]||_Morganella_phage_vB_MmoM_MP1.gb|dCMP deaminase (EC 3..|552|NC_031020.1(163201):129730-130281:-1 ^RAST2:fig|1198136.47.peg.233^ Tevenvirinae Morganella_phage_vB_MmoM_MP1|neighbours:(-1),(-1)|neighbour_genes:hypothetical protein,hypothetical protein|
MKATTYLQIAYLVSQESKCCSWKVGAVIAKDDRIIATGYNGSPSGQTNCCDHAEEKGWTKYFQHQTMQPGGKTLLLKEHREDHSKWSAVNEIHAELNAIIFAAKKGISIEGGTMYVTLSPCADCAKAIAQSGIKTLVYAESYDKLSDGWDQILVDSGIEVVKFQKSHLKLLDFTQINTFNGES
>ID:YP_009211656.1 |[Pectobacterium bacteriophage PM2]||_Pectobacterium_bacteriophage_PM2.gbk|deoxycytidylate deam..|549|NC_028940(170286):136232-136780:-1 ^GeneID:26638128^ Pectobacterium bacteriophage PM2, complete genome.|neighbours:ID:YP_009211655.1(-1),ID:YP_009211657.1(-1)|neighbour_genes:hypothetical protein,hypothetical protein|
MKAGTYLQIAYLISQESKCCSWKVGAVIEKDGRIISTGYNGSPAGGTNCCDHAEEKGWLKSVKITGPNNTGYSVLAKEHRPAHSEWSAKNEIHAELNSILFAARKGVSIEGATLYTTASPCPECTKAISQSGIKKVVYAEFYDRSPKDWADILTQAGIEVIEYSRNNLRSLNWDNIRTFCGE
>ID:QBP35556.1 |[Phage NC-G]||_Phage_NC-G.gbk|deoxycytidylate deam..|546|MK310184(170164):75962-76507:-1 ^^ Phage NC-G, complete genome.|neighbours:ID:QBP35555.1(-1),ID:QBP35557.1(-1)|neighbour_genes:tail fibers protein,hypothetical protein|
MKASTYLQIAYLISQESKCCSWKVGAVIEKNGRIISTGYNGSPSGGVNCCDHAVEQDWTRVVYDPARMSHKSILLKEHRMAHAAWSSKNEIHAELNAILFAARTGSSIDGATMYVTLSPCADCAKSIAQSGIKTLVYAELYDRNPEGWDDILRESGIEVIQYNRTGLRSLNWESIQNYCGE
> |[Tevenvirinae _Proteus_phage_phiP4-3]||_Proteus_phage_phiP4-3.gb|dCMP deaminase (EC 3..|552|MG696114.1(167849):34594-35145:1 ^RAST2:fig|1198136.86.peg.58^ Tevenvirinae _Proteus_phage_phiP4-3|neighbours:(1),(1)|neighbour_genes:hypothetical protein,hypothetical protein|
MKASTYLQLAYIISQESKCVSWKVGAVIEKGGRIISTGYNGSPTGGVNCCDHAAEKGWTKPIIVPGPRPKTITGLNMEFREQHNAWSSKHEIHAELNAIIFAARNGISIDGGTMYVTLSPCPDCAKAIAQSGIKKLVYAETYDRNVPGWDQILLDSGIEVIKYERSNLNHIDWSTITNYCGVK
> |[Tevenvirinae _Proteus_phage_vB_PmiM_Pm5461]||_Proteus_phage_vB_PmiM_Pm5461.gb|dCMP deaminase (EC 3..|555|NC_028762.1(161989):127608-128162:-1 ^RAST2:fig|1198136.85.peg.217^ Tevenvirinae _Proteus_phage_vB_PmiM_Pm5461|neighbours:(-1),(-1)|neighbour_genes:hypothetical protein,hypothetical protein|
MKASTYLQLAYIISQESKCVSWKVGAVIEKGGRIISTGYNGSPTGGINCCDHAHDQGWTKPLIINGGSRPKSITGLNMEFREHHNDWSSKHEIHAELNAIIFAARNGISIDGGTMYVTLSPCPDCAKAIAQSGIKKLVYAETYDRNVPGWDKILLDSGIEVIKYERSNLNHIDWSTITNYCGVK
> |[Tevenvirinae _Pseudomonas_phage_PspYZU05]||_Pseudomonas_phage_PspYZU05.gb|dCMP deaminase (EC 3..|522|KY971610.1(166442):160626-161147:-1 ^RAST2:fig|1198136.88.peg.225^ Tevenvirinae _Pseudomonas_phage_PspYZU05|neighbours:(-1),(-1)|neighbour_genes:hypothetical protein,3'-phosphatase, 5'-p..|
MRSTTLMQIAYLVSQESKCTVWKVGAVIVKDGRIISTGYNGSPAGHENCSEHSKNQKWLTEDGKMAKIHRVKHSEWSAKNEIHAELNAIIFASRSGVSLEGATLYVTASPCPDCVKSICQSGIKTLVYSKLYDRGDSMWQETLIRSGIRVHQLDECHLNYLDFDKIKQFCGEL
>ID:YP_009615689.1 |[Salmonella phage Melville]||_Salmonella_phage_Melville_.gbk|deoxycytidylate deam..|567|NC_042044(159323):122997-123563:-1 ^GeneID:40092164^ Salmonella phage Melville, complete genome.|neighbours:ID:YP_009615688.1(-1),ID:YP_009615690.1(-1)|neighbour_genes:hypothetical protein,hypothetical protein|
MKASTVLQIAYLVSQESKCCSWKVGAVIEKNGRIISTGYNGSPAGGVNCCDHADDQGWLITEKWSGQRQDAWKPTRVGLSSKHRAAHSAWSKVNEIHAELNAILFAARNGSSIEGATMYVTLSPCPDCAKAIAQSGIKTLVYCETYDKNEPGWDNILKSAGIEVFNVPKKSLGKLNWHNINEYCGIEE
>ID:YP_007501244.1 |[Salmonella phage vB_SenMS16]||_Salmonella_phage_S16_.gbk|deoxycytidylate deam..|567|NC_020416(160221):123705-124271:-1 ^GeneID:14675445^ Salmonella phage S16, complete genome.|neighbours:ID:YP_007501243.1(-1),ID:YP_007501245.1(-1)|neighbour_genes:hypothetical protein,hypothetical protein|
MKASTVLQIAYLVSQESKCCSWKVGAVIEKNGRIISTGYNGSPAGGVNCCDHADDQGWLITEKWSGLRQDEWKPTRVGLSSKHRAAHSAWSKVNEIHAELNAILFAARNGSSIEGATMYVTLSPCPDCAKAIAQSGIKTLVYCETYDKNEPGWDNILRAAGIEVFNVPKKSLGKLNWHNINEYCGIEE
> |[Tevenvirinae _Salmonella_phage_STML-198]||_Salmonella_phage_STML-198.gb|dCMP deaminase (EC 3..|567|NC_027344.1(158099):5310-5876:-1 ^RAST2:fig|1198136.87.peg.14^ Tevenvirinae _Salmonella_phage_STML-198|neighbours:(-1),(-1)|neighbour_genes:hypothetical protein,hypothetical protein|
MKASTVLQIAYLVSQESKCCSWKVGAVIEKNGRIISTGYNGSPAGGVNCCDHADDQGWLITEKWSGLRQDEWKPTRVGLSSKHRAAHSAWSKVNEIHAELNAILFAARNGSSIEGATMYVTLSPCPDCAKAIAQSGIKTLVYCETYDKNEPGWDNILRAAGIEVFNVPKKSLGKLNWHNINEYCGIEE
> |[Tevenvirinae Salmonella phage STP4-a]||_Salmonella_phage_STP4-a.gb|dCMP deaminase (EC 3..|567|NC_026607.2(159914):124950-125516:-1 ^RAST2:fig|1198136.48.peg.221^ Tevenvirinae Salmonella phage STP4-a|neighbours:(-1),(-1)|neighbour_genes:hypothetical protein,hypothetical protein|
MKASTVLQIAYLVSQESKCCSWKVGAVIEKNGRIISTGYNGSPAGGVNCCDHADDQGWLITEKWSGQRQDAWKPTRVGLSSKHRAAHSAWSKVNEIHAELNAILFAARNGSSIEGATMYVTLSPCPDCAKAIAQSGIKTLVYCETYDKNEPGWDNILKSAGIEVFNVPKKSLGKLNWHNINEYCGIEE
> |[Tevenvirinae Salmonella_phage_vB_SnwM_CGG4-1]||_Salmonella_phage_vB_SnwM_CGG4-1.gb|dCMP deaminase (EC 3..|567|NC_031065.1(159878):123257-123823:-1 ^RAST2:fig|1198136.78.peg.217^ Tevenvirinae Salmonella_phage_vB_SnwM_CGG4-1|neighbours:(-1),(-1)|neighbour_genes:hypothetical protein,hypothetical protein|
MKASTVLQIAYLVSQESKCCSWKVGAVIEKNGRIISTGYNGSPAGGVNCCDHADDQGWLITEKWSGQRQDAWKPTRVGLSSKHRAAHSAWSKVNEIHAELNAILFAARNGSSIEGATMYVTLSPCPDCAKAIAQSGIKTLVYCETYDKNEPGWDNILKSAGIEVFNVPKKSLGKLNWHNINEYCGIEE
> |[Tevenvirinae Serratia phage PS2]||_Serratia_phage_PS2.gb|dCMP deaminase (EC 3..|549|KJ025957.1(167266):131821-132369:-1 ^RAST2:fig|1198136.49.peg.242^ Tevenvirinae Serratia phage PS2|neighbours:(-1),(-1)|neighbour_genes:hypothetical protein,hypothetical protein|
MKATTFLQIAYLISQESKCCSWKVGAVIEKNGRIIATGYNGSPAGGKNCCDHAEEQGWLAGKPGPDRRFKVGLSTKHRAAHSEWSAKNEIHAELNAILFAARNGSSIEGATMYVTLSPCPDCAKAIAQSGIRKLVFCETYDRNVDGWDTILKQSGVEVFKVDKIALRKLDWSSIDNYCGIEE
>ID:APC45191.1 |[Shigella phage SH7]||_Shigella_phage_SH7_.gbk|dCMP deaminase|582|KX828711(164870):127822-128403:-1 ^^ Shigella phage SH7, complete genome.|neighbours:ID:APC44998.1(-1),ID:APC45178.1(-1)|neighbour_genes:tail fiber protein,hypothetical protein|
MKASTVLQIAYLVSQESKCCSWKVGAVIEKNGRIISTGYNGSPAGGVNCCDYAAEQGWLLNKPKHTIIQGHKPECVSFGSTDRFVLAKEHRSAHSEWSSKNEIHAELNAILFAARNGSSIEGATMYVTLSPCPDCAKAIAQSGIKKLVYCETYDKNKPGWDDILRNAGIEVFNVPKKNLNKLNWENINEFCGE
>ID:YP_009288577.1 |[Shigella phage SHBML-50-1]||_Shigella_phage_SHBML-50-1_.gbk|dCMP deaminase|582|NC_031085(166634):131864-132445:-1 ^GeneID:29060667^ Shigella phage SHBML-50-1, complete genome.|neighbours:ID:YP_009288576.1(-1),ID:YP_009288578.1(-1)|neighbour_genes:tail fibers protein,hypothetical protein|
MKASTVLQIAYLVSQESKCCSWKVGAVIEKNGRIISTGYNGSPAGGVNCCDYAAEQGWLLNKPKHTIIQGHKPECVSFGSTDRFVLAKEHRSAHSEWSSKNEIHAELNAILFAARNGSSIEGATMYVTLSPCPDCAKAIAQSGIKKLVYCETYDKNKPGWDDILRNAGIEVFNVPKKNLNKLNWENINEFCGE
>ID:YP_009277585.1 |[Shigella phage SHFML-11]||_Shigella_phage_SHFML-11.gbk|dCMP deaminase|582|NC_030953(170650):78794-79375:-1 ^GeneID:29056292^ Shigella phage SHFML-11, complete genome.|neighbours:ID:YP_009277584.1(-1),ID:YP_009277586.1(-1)|neighbour_genes:tail fibers protein,hypothetical protein|
MKASTVLQIAYLVSQESKCCSWKVGAVIEKNGRIISTGYNGSPAGGVNCCDYAAEQGWLLNKPKHTIIQGHKPECVSFGSTDRFVLAKEHRSAHSEWSSKNEIHAELNAILFAARNGSSIEGATMYVTLSPCPDCAKAIAQSGIKKLVYCETYDKNKPGWDDILRNAGIEVFNVPKKNLNKLNWENINEFCGE
> |[Viruses Shigella phage SHFML-26]||_Shigella_phage_SHFML-26.gb|Phage protein # T4 G..|582|NC_031011.1(168993):28215-28796:-1 ^RAST2:fig|10239.69.peg.39^ Viruses Shigella phage SHFML-26|neighbours:(-1),(-1)|neighbour_genes:Phage tail fibers,Phage protein|
MKASTVLQIAYLVSQESKCCSWKVGAVIEKNGRIISTGYNGSPAGGVNCCDYAAEQGWLLNKPKHTIIQGHKPECVSFGSTDRFVLAKEHRSAHSEWSSKNEIHAELNAILFAARNGSSIEGATMYVTLSPCPDCAKAIAQSGIKKLVYCETYDKNKPGWDDILRNAGIEVFNVPKKNLNKLNWENINEFCGE
> |[Tevenvirinae Shigella_phage_SHSML-52-1]||_Shigella_phage_SHSML-52-1.gb|dCMP deaminase (EC 3..|582|NC_031090.1(169621):71174-71755:1 ^RAST2:fig|1198136.79.peg.116^ Tevenvirinae Shigella_phage_SHSML-52-1|neighbours:(1),(1)|neighbour_genes:2-keto-3-deoxy-D-ara..,Phage tail fiber pro..|
MKASTYLQIAYLISQESKCCSWKVGAVIEKDGRIISTGYNGSPAGGVNCCEHASENGWLKNKPSPVIVAGHKEGTTAFGRVDNFVLAKEHRAAHSAWSANNEIHAELNAILFAARKGNSIEGATLYTTLSPCPDCTKAITQSGIKKVVYAELYDRSPENWADILKQAGIEVIQYSRNNLRSLNWEQIRNFCGE
>ID:YP_003934851.1 |[Shigella phage SP18]||_Shigella_phage_SP18.gbk|cd|582|NC_014595(170605):132833-133414:-1 ^GeneID:9830592^ Shigella phage SP18, complete genome.|neighbours:ID:YP_003934850.1(-1),ID:YP_003934852.1(-1)|neighbour_genes:gp31.2,cd.1|
MKPTTVLQIAYLVSQESKCCSWKVGAVIEKNGRIISTGYNGSPAGGVNCCEHAEEQGWLLNKPKPVLIPGHKSECVRFSQVDRFVLAKAHREAHSAWSKNNEIHAELNAILFAARMGSSIEGATMYVTLSPCPDCAKAISQSGIKKLVYCETYDKNIPGWDDILKNAGIEVFNVPKRSLDKLNWENINEFCGE
>ID:AUV63906.1 |[Shigella phage Sf20]||_Shigella_phage_Sf20_.gbk|dCMP deoxycytidylate..|507|MF327006(163982):63066-63572:-1 ^^ Shigella phage Sf20, complete genome.|neighbours:ID:AUV63905.1(-1),ID:AUV63907.1(-1)|neighbour_genes:hypothetical protein,hypothetical protein|
MLSQTYMQIAYLIAKNSKCVSWKVGALIEKDGRIISTGFNGTPAGQVNCSCHAHKNGWLDDDGKMIPEKRPEHSAWSQKNEIHAELNAILFAARSGVSIEGASMWCTASPCPDCAKAIANSGIKHLYYCDTYDRNGGRDWADILNNADITITRIPKALLTDLKGIDND
>ID:YP_009619020.1 |[Shigella phage Sf21]||_Shigella_phage_Sf21_.gbk|dCMP deoxycytidylate..|582|NC_042077(166002):129519-130100:-1 ^GeneID:40095623^ Shigella phage Sf21, complete genome.|neighbours:ID:YP_009619019.1(-1),ID:YP_009619021.1(-1)|neighbour_genes:hypothetical protein,hypothetical protein|
MKASTVLQIAYLVSQESKCCSWKVGAVIEKNGRIISTGYNGSPAGGVNCCDYAAEQGWLLNKPKHTIIQGHKPECVSFGSTDRFVLAKEHRSAHSEWSSKNEIHAELNAILFAARNGSSIEGATMYVTLSPCPDCAKAIAQSGIKKLVYCETYDKNKPGWDDILRNAGIEVFNVPKKNLNKLNWENINEFCGE
>ID:YP_009614864.1 |[Shigella phage Sf22]||_Shigella_phage_Sf22_.gbk|dCMP deoxycytidylate..|582|NC_042039(166283):75690-76271:-1 ^GeneID:40091279^ Shigella phage Sf22, complete genome.|neighbours:ID:YP_009614863.1(-1),ID:YP_009614865.1(-1)|neighbour_genes:gp111,gp113|
MKASTVLQIAYLVSQESKCCSWKVGAVIEKNGRIISTGYNGSPAGGVNCCDYAAEQGWLLNKPKHTIIQGHKPECVSFGSTDRFVLAKEHRSAHSEWSSKNEIHAELNAILFAARNGSSIEGATMYVTLSPCPDCAKAIAQSGIKKLVYCETYDKNKPGWDDILRNAGIEVFNVPKKNLNKLNWENINEFCGE
>ID:ATE86470.1 |[Shigella phage Sf23]||_Shigella_phage_Sf23_.gbk|dCMP deoxycytidylate..|582|MF158046(167678):52121-52702:-1 ^^ Shigella phage Sf23, complete genome.|neighbours:ID:ATE86469.1(-1),ID:ATE86471.1(-1)|neighbour_genes:hypothetical protein,hypothetical protein|
MKASTVLQIAYLVSQESKCCSWKVGAVIEKNGRIISTGYNGSPAGRVNCCDYAAEQGWLLNKPKHTIIQGHKPECVSFGSTDRFVLAKEHRSAHSEWSSKNEIHAELNAILFAARNGSSIEGATMYVTLSPCPDCAKAIAQSGIKKLVYCETYDKNKPGWDDILRNAGIEVFNVPKKNLNKLNWENINEFCGE
>ID:YP_009619144.1 |[Shigella phage Sf24]||_Shigella_phage_Sf24_.gbk|dCMP deoxycytidylate..|582|NC_042078(168112):56017-56598:-1 ^GeneID:40095759^ Shigella phage Sf24, complete genome.|neighbours:ID:YP_009619143.1(-1),ID:YP_009619145.1(-1)|neighbour_genes:hypothetical protein,hypothetical protein|
MKASTVLQIAYLVSQESKCCSWKVGAVIEKNGRIISTGYNGSPAGGVNCCDYAAEQGWLLNKPKHTIIQGHKPECVSFGSTDRFVLAKEHRSAHSEWSSKNEIHAELNAILFAARNGSSIEGATMYVTLSPCPDCAKAIAQSGIKKLVYCETYDKNKPGWDDILRNAGIEVFNVPKKNLNKLNWENINEFCGE
> |[Tevenvirinae Shigella_phage_Sf25]||_Shigella_phage_Sf25.gb|dCMP deaminase (EC 3..|582|MF327009.1(168573):56336-56917:-1 ^RAST2:fig|1198136.80.peg.72^ Tevenvirinae Shigella_phage_Sf25|neighbours:(-1),(-1)|neighbour_genes:Phage tail fiber pro..,Phage protein|
MKASTVLQIAYLVSQESKCCSWKVGAVIEKNGRIISTGYNGSPAGGVNCCDYAAEQGWLLNKPKHTIIQGNKPECVSFGSTDRFVLAKEHRSAHSEWSSKNEIHAELNAILFAARNGSSIEGATMYVTLSPCSDCAKAIAQSGIKKLVYCETYDKNKPGWDDILRNAGIEVFNVPKKNLNKLNWENINEFCGE
>ID:YP_004415106.1 |[Shigella phage Shfl2]||_Shigella_phage_Shfl2_.gbk|putative deoxycytidy..|582|NC_015457(165919):128856-129437:-1 ^GeneID:10498969^ Shigella phage Shfl2, complete genome.|neighbours:ID:YP_004415105.1(-1),ID:YP_004415107.1(-1)|neighbour_genes:hypothetical protein,hypothetical protein|
MKASTVLQIAYLVSQESKCCSWKVGAVIEKNGRIISTGYNGSPAGGVNCCDYAAEQGWLLNKPKHTIIQGHKPECVSFGSTDRFVLAKEHRNAHSEWSSKNEIHAELNAILFAARNGSSIEGATMYVTLSPCPDCAKAIAQSGIKKLVYCETYDKNKPGWDDILRNAGIEVFNVPKKNLNKLNWENINEFCGE
>ID:YP_009111029.1 |[Shigella phage pSs-1]||_Shigella_phage_pSs-1_.gbk|hypothetical protein|582|NC_025829(164999):134651-135232:-1 ^GeneID:22475295^ Shigella phage pSs-1, complete genome.|neighbours:ID:YP_009111028.1(-1),ID:YP_009111030.1(-1)|neighbour_genes:hypothetical protein,hypothetical protein|
MKASTVLQIAYLVSQESKCCSWKVGAVIEKNGRIISTGYNGSPAGGVNCCDYAAEQGWLLNKPKHTIIQGHKPECVSFGSTDRFVLAKEHRSAHSEWSSKNEIHAELNAILFAARNGSSIEGATMYVTLSPCPDCAKAIAQSGIKKLVYCETYDKNKPGWDDILRNAGIEVFNVPKKNLNKLNWENINEFCGE
> |[Tevenvirinae Vibrio_phage_KVP40]||_Vibrio_phage_KVP40.gb|dCMP deaminase (EC 3..|453|NC_005083.2(244834):69137-69589:1 ^RAST2:fig|1198136.81.peg.122^ Tevenvirinae Vibrio_phage_KVP40|neighbours:(1),(1)|neighbour_genes:Phage protein,NADPH-dependent 7-cy..|
MYPKNKSYYDLVYLDIAKSFAKKSTCKQKQVGAVIVKNDRIISHGYNGTPSGMLHCKDTADFGDLTHRQWSEIHEIHAEQNAICYAARAGISTEGATMYVTASPCHNCAKLIVAAGIKILIVGSIYSGSQPDWWHWLRDRGVKVIMFEDE
> |[Viruses Vibrio phage VH7D]||_Vibrio_phage_VH7D.gb|Putative dCMP deamin..|453|NC_023568.1(246964):3811-4263:1 ^RAST2:fig|10239.72.peg.10^ Viruses Vibrio phage VH7D|neighbours:(1),(1)|neighbour_genes:hypothetical protein,NADPH dependent preQ..|
MFPKNKSYYDLVYLDIAKSFAKKSTCTQKQVGAVIVKNDRIISHGYNGTPSGMLHCKDTDDFGDLTHRQWSEIHEIHAEQNAICYAARAGISTEGATMYVTTSPCHNCAKLIVAAGIKILIVGSIYSGSQPDWWHWLDARGVKVIMFEDE
> |[Tevenvirinae Vibrio_phage_ValB1_HC]||_Vibrio_phage_ValB1_HC.gb|dCMP deaminase (EC 3..|453|MK568540.1(247619):9624-10076:-1 ^RAST2:fig|1198136.76.peg.17^ Tevenvirinae Vibrio_phage_ValB1_HC|neighbours:(-1),(-1)|neighbour_genes:NADPH-dependent 7-cy..,Phage protein|
MYPKNKSYYDLVYLDIAKSFAKKSTCKQKQVGAVIVKNDRIISHGYNGVPAGVTHCNKIEDYGDLSHREWSEIHEIHAEQNAICYAARAGISTEGATMYVTTSPCHNCAKLIVAAGIKILIVGSIYSGSQPDWWHWLDARGVKVIMFEDE
> |[Tevenvirinae Vibrio_phage_ValKK3]||_Vibrio_phage_ValKK3.gb|dCMP deaminase (EC 3..|453|NC_028829.1(248088):62594-63046:-1 ^RAST2:fig|1198136.77.peg.151^ Tevenvirinae Vibrio_phage_ValKK3|neighbours:(-1),(-1)|neighbour_genes:NADPH-dependent 7-cy..,Phage protein|
MYPKNKSYYDLVYLDIAKSFAKKSTCKQKQVGAVIVKNDRIISHGYNGVPAGVTHCNKIEDYGDLSHREWSEIHEIHAEQNAICYAARAGISTEGATMYVTTSPCHNCAKLIVAAGIKILIVGSIYSGSQPDWWHWLDARGVKVIMFEDE
> |[Tevenvirinae Vibrio_phage_phi-Grn1]||_Vibrio_phage_phi-Grn1.gb|dCMP deaminase (EC 3..|453|KT919972.1(248605):178065-178517:1 ^RAST2:fig|1198136.75.peg.282^ Tevenvirinae Vibrio_phage_phi-Grn1|neighbours:(1),(1)|neighbour_genes:Phage protein,NADPH-dependent 7-cy..|
MYPKNKSYYDLVYLDIAKSFAKKSTCKQKQVGAVIVKNDRIISHGYNGVPAGVTHCNKIEDYGDLSHREWSEIHEIHAEQNAICYAARAGISTEGATMYVTTSPCHNCAKLIVAAGIKILIVGSIYSGSQPDWWHWLDARGVKVIMFEDE
> |[Tevenvirinae Vibrio_phage_phi-ST2]||_Vibrio_phage_phi-ST2.gb|dCMP deaminase (EC 3..|453|KT919973.1(250485):238156-238608:1 ^RAST2:fig|1198136.73.peg.426^ Tevenvirinae Vibrio_phage_phi-ST2|neighbours:(1),(1)|neighbour_genes:Phage protein,NADPH-dependent 7-cy..|
MYPKNKSYYDLVYLDIAKSFAKKSTCKQKQVGAVIVKNDRIISHGYNGVPAGVTHCNKIEDYGDLSHREWSEIHEIHAEQNAICYAARAGISTEGATMYVTTSPCHNCAKLIVAAGIKILIVGSIYSGSQPDWWHWLDARGVKVIMFEDE
> |[Tevenvirinae _Vibrio_phage_vB_VmeM-32]||_Vibrio_phage_vB_VmeM-32.gb|dCMP deaminase (EC 3..|540|KU160494.1(199912):172184-172723:-1 ^RAST2:fig|1198136.70.peg.272^ Tevenvirinae _Vibrio_phage_vB_VmeM-32|neighbours:(-1),(-1)|neighbour_genes:Phage head assembly ..,hypothetical protein|
MKILTGIQTAFLVSQESKCVSYKVGAVIELNDSIISMGVNGTASGTINPDEYAISRGWAIYDKGVVGLFEEHSHEYSKWANERILHAEQNAILFAAKNGRAINNATMYVTMSPCSQCAKLIAQSGIKTLVYVHEYTGSQDDWKKYLSDAGVNVIHVSDDKLKLLNINNIVTKVPRYRYK
> |[Tevenvirinae Vibriophage_phi-pp2]||_Vibriophage_phi-pp2.gb|dCMP deaminase (EC 3..|453|JN849462.1(246421):69766-70218:1 ^RAST2:fig|1198136.74.peg.123^ Tevenvirinae Vibriophage_phi-pp2|neighbours:(1),(1)|neighbour_genes:Phage protein,NADPH-dependent 7-cy..|
MYPKNKSYYDLMYLDIAKSFAKKSTCKQKQVGAVIVKNDRIISHGYNGTPSGMLHCKDTADFGDLTHRQWSEIHEIHAEQNAICYAARAGISTEGATMYVTASPCHNCAKLIVAAGIKILIVGSIYSGSQPDWWHWLRDRGVKVIMFEDE
>ID:YP_009153812.1 |[Yersinia phage PST]||_Yersinia_phage_PST_.gbk|cd|582|NC_027404(167785):129720-130301:-1 ^GeneID:24677587^ Yersinia phage PST, complete genome.|neighbours:ID:YP_009153811.1(-1),ID:YP_009153813.1(-1)|neighbour_genes:hypothetical protein,hypothetical protein|
MKASTVLQIAYLVSQESKCCSWKVGAVIEKNGRIISTGYNGSPAGGVNCCDYAAEQGWLLNKPKHTIIQGHKPECVSFGSTDRFVLAKEYRSAHSEWSSKNEIHAELNAILFAARNGSSIEGATMYVTLSPCPDCAKAIAQSGIKKLVYCETYDKNKPGWDDILRNAGIEVFNVPKKNLNKLNWENINEFCGE
>ID:VEV89825.1 |[Yersinia phage fPS-2]||_Yersinia_phage_fPS-2_.gbk|g209c|582|LR215722(169060):131385-131966:-1 ^^ Yersinia phage fPS-2 genome assembly, chromosome: I.|neighbours:ID:VEV89824.1(-1),ID:VEV89826.1(-1)|neighbour_genes:g208c,g210c|
MKASTVLQIAYLVSQESKCCSWKVGAVIEKNGRIISTGYNGSPAGGVNCCDYAAEQGWLLNKPKHTIIQGHKPECVSFGSTDRFVLAKEHRSAHSEWSSKNEIHAELNAILFAARNGSSIEGATMYVTLSPCPDCAKAIAQSGIKKLVYCETYDKNKPGWDDILRNAGIEVFNVPKKNLNKLNWENINEFCGE
>ID:YP_009149456.1 |[Yersinia phage phiD1]||_Yersinia_phage_phiD1_.gbk|g217|582|NC_027353(167063):130397-130978:-1 ^GeneID:24635653^ Yersinia phage phiD1 complete genome.|neighbours:ID:YP_009149455.1(-1),ID:YP_009149457.1(-1)|neighbour_genes:g216,g218|
MKASTVLQIAYLVSQESKCCSWKVGAVIEKNGRIISTGYNGSPAGGVNCCDYAAEQGWLLNKPKHTIIQGHKPECVSFGSTDRFVLAKEHRNAHSEWSSKNEIHAELNAILFAARNGSSIEGATMYVTLSPCPDCAKAIAQSGIKKLVYCETYDKNKPGWDDILRNAGIEVFNVPKKNLNKLNWENINEFCGE
