# Supplementary material for: Influence of Non-canonical DNA Bases on the Genomic Diversity of Tevenvirinae
Source: Front Microbiol. 2021 Apr 6;12:632686. doi: 10.3389/fmicb.2021.632686 (PMC8056088; doi:10.3389/fmicb.2021.632686)
Supplement: Supplementary Data Sheet 1 — Clustering results (folders “first clusterisation,” “second clusterisation,” and “third clusterisation”): the number of pan-genome components in the individual genome (files “pan genome components of genomes”), the total number of all clusters and components of the pan-genome (files “pan genome components”), a list of clusters of the core genome (files “core list”), a list of clusters of the softcore genome (files “softcore list”). Clusters of the softcore genome (folders “softcore clusters”) are presented in the files which show regions in genomes, protein sequences, names of viruses which have these proteins A description of softcore clusters is also supplied (file “Softcore clusters description”). [file Data_Sheet_1.ZIP › Data sheet 1/second clusterisation/softcore_clusters/21301_nrdA.faa]

> |[Tevenvirinae _Acinetobacter_phage_133]||_Acinetobacter_phage_133.gb|Ribonucleotide reduc..|2412|NC_015250.1(159801):135786-138197:-1 ^RAST2:fig|1198136.113.peg.251^ Tevenvirinae _Acinetobacter_phage_133|neighbours:(-1),(-1)|neighbour_genes:Ribonucleotide reduc..,Phage protein (ACLAM..|
MKVIKSSGIAQDFDPAKIIQVLEWSCEGTQINPYELYERAQPFIKDQMTTAEIQRAIVKVAADSITVEESDYQFVASNLAMFGLRKEVYGQFDPPHLLAQVKAKTDLGVYDPEIVQKYSAEEFEELNRYINHDRDFNFTYAGTMQMKDKYLVKDRSNGAIHETPQFTFMLIGMCLHQEDEKSKRLQYVKDFYDAVSLKQISLPTPIMAGVRTPTRQFSSCVLIESGDSLDSINETSSAIISYVSKRAGIGVSGGAIRAEGSKIGPGEVKHTGVTPFWKHFNTGVHSCSQGGIRKGSATCYWPGWHLECENLIVLKNNKGIEENRIRHMDYGIQLNNLMIERYLNNDYITLFSPEINGGQLRDAFYADEELFRTMYEQLEATPAVRKKRIKATEYFQSLFMPERANTARIYPQHVDNANNFGPWIRSIAPVKMSNLCAEIALHTMPLATYADRIIAVPEGSLIAFVEKYGTKKAVLPTVENEFRRIGRVEDLKEGEISLNVQEDLGEIALCTLSAWVLDNFDWKNQDEVNRIGKVMVRALDNLLDYQDYPHQNALKAKEYRSLGIGVTNYAGWLAANASSYEDDHETSHELFERLQYALVNASIDLAEEKGPSPMLYKTKYGQGLLPIDWYCKNVDDLVAPNYVMDWEDTRARLIKFGMRNVTLSAQMPCETSSQVSNSTNGVERALKPVSYKQSKDGSFNQIVPNYDINSVFYEFAWESAAKFGNKGYLTKMAIMQKFWDQSISLNTYYVPASYSNGKVPMSVMMDDMLFCFYYGNKNMYYHNTDDGSGADDSSEAACEGCSI
> |[Tevenvirinae _Acinetobacter_phage_AM101]||_Acinetobacter_phage_AM101.gb|Ribonucleotide reduc..|2412|MH165274.1(166487):25754-28165:1 ^RAST2:fig|1198136.62.peg.32^ Tevenvirinae _Acinetobacter_phage_AM101|neighbours:(1),(1)|neighbour_genes:Phage protein (ACLAM..,Ribonucleotide reduc..|
MKVIKSSGIAQEFDQAKIIQVLEWSCEGTQINPYELYERCQPFFKDGMTTSEIQRAIVKVAADSIQIEESDYQYVASNLAMFGLRKDVYGQFDPPHLYEHVVSKVDSGVYDQELLSKYSRVEYEQLNAMIDHDRDFNFTYAGTMQMKDKYLVKDRSSGKIYETPQFVYMLIGMCLHQEEKPSVRLQYIKDFYDAASLKQISLPTPILAGVRTPTRQFSSCVLIETGDSLDSITESTSAIVKYVSKRAGIGIGGGAIRAEGSKIGPGEVKHTGVTPFWKLKNAAVHSCSQGGIRKGSATAYWPIWHLECENLMVLKNNKGIEENRIRHMDYGIQINNLMIERYLLNDYVTLFSPDILDGKLYDAYFRDEELFRELYENLEKDPSVRKKRIKASELFMGLFMTERANTARLYPSHVDNINNFGPWIRSIAPVKMSNLCAEIALHTVALGTYKEQRLAVAKGDIIKFIETYGTNRVVLPTVENLFKRVSDDYIPTENEYAFNVEEDLGEIALCTLSAWVLDNFDWKNQDEINRIGMVMVRALDNLLDYQDYPHKNALKAKEYRSLGIGVTNYAAWLASNAASYEDGNELTHELFERLQYALIKASIELAKEKGPSPQLWKTRYGRGELPIDWYCKNVDELVAPVYVLDWEALRVDLKKFGMRNVTLSAQMPCESSSQVSNSTNGVEKPLKPVSYKQSKDGSFNQVVPNYEVNQLFYDFAWQSAATHGNKGYLTQMAIEQKWTDQAISINTYYAPNSYKNAKVPMSQMMDDMLFCFYYGNKNMYYHNTDDGSGADDASQADCDACKL
> |[Tevenvirinae _Acinetobacter_phage_Ac42]||_Acinetobacter_phage_Ac42.gb|Ribonucleotide reduc..|2307|NC_014660.1(167716):142982-145288:-1 ^RAST2:fig|1198136.114.peg.237^ Tevenvirinae _Acinetobacter_phage_Ac42|neighbours:(-1),(-1)|neighbour_genes:hypothetical protein,Phage protein (ACLAM..|
MIEQVVKRNGEIQDFEASKLNGWGIWASKNLGKHVDWISAVLHVVSTSPEKVTTKELQETLIKYCLAKPSWAYHRMAGRLYISLLYKQVYDDKIPSIRQVHKNLVKAGMMTNDFVNSYSDEDYKALEKIIDHSRDLDVAHYQIKQSMEKYSLKDRVDGIYYETPQFTMMRVAMRMCQNKGTGAERIARIKRHYDAYSRDMVNVPTPYYTNSGTANSGFLSCCLHTNDDNLLSLAAANHISYMMTAASAGIGSKSYTRAAGDKVRGGLIEHMGRINYNRAEVAMINANMQNGRGGSQSQFFDSVDIESIAIIPMKNPMTPLAKQVRGLDYGFCYNDYFVQQAATSGDYYLFSYKDHPELFTAMASNMSVKEYEKLFKKAIAGKNRRLKVNARDFLMSVLEQSVEVGQMYTVNLSIMNGDGTPFKDPILQSNLCLEIRLPTRPYKHITELYKTHYDEGDGEVAVCAIAGVSVGKCITEEDYKEAAWVALDMIHTAIHETDYPFPQVAFTAKQRMNAGVGVVDLAHLMAKNDKNFYDQEGRNFIHKVMERHYFYLLEASIELAEEFGNAPWMHKTKWPDGWLPIDGYKKTVDEICDEPLHYDWEAKRKIIKERGGHAFSTLGANMPAESSSLKSGTTNGPYATRDIDMKKRNDQDAFDYVVPESDLYYDAYARNIAWNIDIEHIAMKYGIIQKFTDQTTSADVWYTVQGVEKIDSHDLLRGFFALNYYGVPTRYYLNTLTGKGNSLNDNKAIVIGSEVIEEGEKECAGCKL
> |[Viruses _Acinetobacter_phage_Acj61]||_Acinetobacter_phage_Acj61.gb|Ribonucleotide reduc..|2253|NC_014661.1(164093):140219-142471:-1 ^RAST2:fig|10239.85.peg.219^ Viruses _Acinetobacter_phage_Acj61|neighbours:(-1),(-1)|neighbour_genes:Ribonucleotide reduc..,Phage protein (ACLAM..|
MKVIKSSGIAQEFDQNKIMQVLNWALEGIEFTSDIDVYDLFDRIIPHLKDEMTTSEIQDAIVKVAADSITLEEQDYQYVASNLAQFGLRKAVFGQFDPPKFIDHVTSVTAHGLYDSEILLKYSPAEFEELEEAIDHSRDFTFTYAGTCQLMDKYLVKDRSTGKIYETPQFAFMLIGMCLHQDEDKSTRLQAVKEFYEAVSTRKISLPTPIMAGVRTPTRQFSSCVVIESGDSLDSINDANSAIVKYVSKRAGIGINAGMIRAEGSKIGPGEVKHTGVVPFWKHFNSAVHCCSQGGIRKGSATMFFPMWHLEVENLIVLKNNKGVEENRIRHMDYGLQINELLIERYINNDYITLFSPDAHPELYDSYFSNPERFREIYEDLEKQPLVRKKRMKARTLWEEMFATERANTARIYPSFVDNINEYGPWIREIAPVRQSNLCMEIALHTKDIGREDGEIALCTLSAFVLDSFDWKNQDEINRIAMVMVRSLDNLLDYQDYPHEKALSAKEYRSLGVGVTNYAAWLASNSASYNDANEITHELFERLQYALIKASIQLAKEKGPSPRLYMTKYGQGKLPIDWYRPSVDELVEPVYVLDWEALREDLILYGMRNTTLSAMMPCESSSQVSNSTNGLEPPRGPVSVKSSKGGAFNQVVPNYAENQLFYDFAWELAKTGNKGYLTQCSIIQKWNDQAISLNTYYLPSRYENGKVPMSEIIDDILFANFYGNKNMYYHNTDDGSGLDSSDEGCEGCKL
> |[Viruses _Acinetobacter_phage _Acj9]||_Acinetobacter_phage_Acj9.gb|Ribonucleotide reduc..|2412|NC_014663.1(169947):146343-148754:-1 ^RAST2:fig|10239.87.peg.225^ Viruses _Acinetobacter_phage _Acj9|neighbours:(-1),(-1)|neighbour_genes:putative Hef-like ho..,Phage protein (ACLAM..|
MKVIKSSGIAQDFIPAKIIQVLEWSCEKTTINPYELFELCQPFFKDEMTTTEIQRAIVKVSADSIQIDQTDYQYVASNLAQFGLRKEVYGQFDPPHLYDHVVAKTDVGIYDPEIIERYTREEFDALNAMIDHDRDFNFTYAGTMQMKDKYLVKDRSSGEIFETPQFLYMLIGMCLHQNENPAKRLQYIKDFYDAASQFKISLPTPILAGVRTPTRQFSSCVLIETGDDLESITETTSAIVKYVSKRAGIGISGGAIRAEGSKIGPGEVKHTGVTPFWKLKNAAVHSCSQGGIRKGSATCYWPIWHLECENLMVLKNNKGIEENRIRHMDYGIQLNNLMIERYLTNDYVTLFSTEINGGKLLESYYADEELFRTMYEELERNPAIRKKRIKATELFQGLFMTERANTARLYPQHVDNTNNFGPWIRSIAPVKMSNLCAEIALHTVALGTYQTQRLTVASGDIVSFIEKYGSKRVVLPSVEDGFTRVKKGYRAKEGEIAFNVQEDLGEIALCTLSAWVLDNFDWRDQEEVNRIGMVMVRALDNLLDYQDYPHQNALKAKEYRSLGIGVTNYAAWLASNASSYEDDHETTHELFERLQYALINASIDLAEEKGPSPQLHKTKYGRGELPIDWYCKNVDELAPPVYVLDWEATRTRLKIIGMRNVTLSAQMPCESSSQVSNSTNGIERPLKPVSYKQSKDGSFNQVVPNYEVNQMFYEFAWESAAKFGNKGYLAKMAVIQKWTDQAISLNTYYVPASYENGKVPMSAMMDDMLYCFYYGNKNMYYHNTDDGSGSDDSNDADCESCKL
> |[Tevenvirinae _Acinetobacter_phage_KARL-1]||_Acinetobacter_phage_KARL-1.gb|Ribonucleotide reduc..|897|MH713599.1(166560):40953-41849:1 ^RAST2:fig|1198136.64.peg.61^ Tevenvirinae _Acinetobacter_phage_KARL-1|neighbours:(1),(1)|neighbour_genes:Phage protein (ACLAM..,hypothetical protein|
MKVIKSSGIAQEFDQAKIIQVLEWSCEGTQINPYELYERCQPFFKDGMTTSEIQRAIVKVAADSIQIEESDYQYVASNLAMFGLRKDVYGQFDPPHLYEHVVSKIDSGVYDQELLSKYSRVEYEQLNAMIDHDRDFNFTYAGTMQMKDKYLVKDRSSGKIYETPQFVYMLIGMCLHQEEKPSVRLQYIKDFYDAASLKQISLPTPILAGVRTPTRQFSSCVLIETGDSLDSITESASAIVKYVSKRAGIGIGGGAIRAEGSKIGPGEVKHTGVTPFWKLKNAAVHSCLTPDTKVEILV
> |[Tevenvirinae _Acinetobacter_phage_KARL-1]||_Acinetobacter_phage_KARL-1.gb|Ribonucleotide reduc..|1944|MH713599.1(166560):42729-44672:1 ^RAST2:fig|1198136.64.peg.63^ Tevenvirinae _Acinetobacter_phage_KARL-1|neighbours:(1),(1)|neighbour_genes:hypothetical protein,Ribonucleotide reduc..|
MQTKVIEIKDIKVGDMIKSYEDNKVVYKRVTNVWDTVVEHDQQIELVFTNGTTLSCSTDHPIMCLIGDTIAEKLPLELSTYDMVLCDSGITFLDEVKRPTNPIGYIDIEVEDTHVFYAATSGTDMVLTHNCSQGGIRKGSATCYWPIWHLECENLMVLKNNKGIEENRIRHMDYGIQINNLMIERYLNNDYVTLFSPDVLDGKLYDAYFRDEELFRELYENLEKDPSVRKKRIKASELFMGLFMTERANTARLYPSHVDNINNFGPWIRSIAPVKMSNLCAEIALHTVALGTYKEQRLTVAKGDIIKFIETYGTNRVVLPTVENLFKRVSDDYIPTENEYAFNVEEDLGEIALCTLSAWVLDNFDWKNQDEINRIGMVMVRALDNLLDYQDYPHKNALKAKEYRSLGIGVTNYAAWLASNAASYEDGNELTHELFERLQYALIKASIELAKEKGPSPQLWKTRYGRGELPIDWYCKNVDELVAPVYVLDWEALRVDLKKFGMRNVTLSAQMPCESSSQVSNSTNGVEKPLKPVSYKQSKDGSFNQVVPNYEVNQLFYDFAWQSAATHGNKGYLTQMAIEQKWTDQAISINTYYAPNSYKNAKVPMSQMMDDMLFCFYYGNKNMYYHNTDDGSGADDASQADCDACKL
> |[Viruses _Acinetobacter_phage_ZZ1]||_Acinetobacter_phage_ZZ1.gb|Ribonucleotide reduc..|2412|NC_018087.3(166687):140403-142814:-1 ^RAST2:fig|10239.86.peg.229^ Viruses _Acinetobacter_phage_ZZ1|neighbours:(-1),(-1)|neighbour_genes:Ribonucleotide reduc..,Phage protein (ACLAM..|
MKVIKSSGIAQEFDPAKIIQVLEWSVEGTTINPYELYERAQVFFKDEMTTTEIQRAIVKVAADSIQVESADYQYVASNLAMFGLRKEVFGQFDPPHLYDHVKSGVEQGVYDKELLTKWSKADYDSLNSIIDHDRDFNFTYAGAMQVKDKYLVKDRSSGKIYETPQFMFILIGMCLHQDEPLDKRIQYVKDFYDATSLKQVSLPTPILAGVRTPTRQFSSCVLIETGDSLDSITESTSAIVKYVSKRAGIGIGGGAIRAEGSKIGPGEVKHTGVTPFWKLKNAAVHSCSQGGIRKGSATAYWPIWHLECENLMVLKNNKGIEENRIRHMDYGIQLNNLMIERYLMDDYVTLFSPDVLEGKLYDAFFRDENLFRELYENLEKDPFVRKKRIKATELFMGLFMTERANTARLYPSHVDNINNFGPWIRTIAPVKMSNLCAEIALHTVALGTYKDQRLAVAKGDIVKFIETYGTNQVVLPTVEDLFKRVSNEYEPTENEYAFNVQEDLGEIALCTLSAWVLDNFDWKNQDEVNRIGMVMVRALDNLLDYQDYPHKNALKAKEYRSLGIGVTNFAAWLASQAASYEDGNELTHELFERLQYALIKASIELAKEKGPSPQLWKTKYGRGELPIDWYCKNVDELVPPNYVLNWEALRIDLKEFGMRNVTLSAQMPCESSSQVSNSTNGIEKPLKPVTYKQSKDGSFNQMVPNYEVNQMFYDFAWESAARNGNKGYLTQMAIEQKWTDQAISINTYYVPNSYENGKVPMSQMMDDMLFCFYFGNKNMYYHNTDDGSGVDDASEADCDACKL
> |[Tevenvirinae Acinetobacter_phage_vB_ApiM_fHyAci03]||_Acinetobacter_phage_vB_ApiM_fHyAci03.gb|Ribonucleotide reduc..|2412|MH460829.1(165975):140141-142552:-1 ^RAST2:fig|1198136.65.peg.240^ Tevenvirinae Acinetobacter_phage_vB_ApiM_fHyAci03|neighbours:(-1),(-1)|neighbour_genes:Ribonucleotide reduc..,Phage protein (ACLAM..|
MKVIKSSGIAQEFDQAKIIQVLEWSCEGTQINPYELYERCQPFFKDGMTTSEIQRAIVKVAADSIQIEESDYQYVASNLAMFGLRKEVYGQFDPPHLYEHVVSKIDSGVYDQELLSKYSRVEYEQLNAMIDHDRDFNFTYAGTMQMKDKYLVKDRSSGKIYETPQFVYMLIGMCLHQEEKPSVRLQYIKDFYDAASLKQISLPTPILAGVRTPTRQFSSCVLIETGDSLDSITESTSAIVKYVSKRAGIGIGGGAIRAEGSKIGPGEVKHTGVTPFWKLKNAAVHSCSQGGIRKGSATAYWPIWHLECENLMVLKNNKGIEENRIRHMDYGIQINNLMIERYLLNDYVTLFSPDILDGKLYDAYFRDEELFRELYENLEKDPSVRKKRIKASELFMGLFMTERANTARLYPSHVDNINNFGPWIRSIAPVKMSNLCAEIALHTVALGTYKEQRLAVAKGDIIKFIETYGTNRVVLPTVENLFKRVSDDYIPTENEYAFNVEEDLGEIALCTLSAWVLDNFDWKNQDEINRIGMVMVRALDNLLDYQDYPHKNALKAKEYRSLGIGVTNYAAWLASNAASYEDGNELTHELFERLQYALIKASIELAKEKGPSPQLWKTRYGRGELPIDWYCKNVDELVAPVYVLDWEALRVDLKKFGMRNVTLSAQMPCESSSQVSNSTNGVEKPLKPVSYKQSKDGSFNQVVPNYEVNQLFYDFAWQSAATHGNKGYLTQMAIEQKWTDQAISINTYYAPNSYKNAKVPMSQMMDDMLFCFYYGNKNMYYHNTDDGSGADDASQADCDACKL
> |[Tevenvirinae _Aeromonas_phage_65.2]||_Aeromonas_phage_65.2.gb|Ribonucleotide reduc..|2253|KY290955.1(236567):31885-34137:-1 ^RAST2:fig|1198136.115.peg.45^ Tevenvirinae _Aeromonas_phage_65.2|neighbours:(-1),(1)|neighbour_genes:Ribonucleotide reduc..,Phage protein|
MINTVLKSSGITEEFSFDKIFKVVDFACQGLEADPHTILEAAKPAIMEGMSTKDIQKLVIKAAVDLISVDEPDYQYVAGRLTMYALRKKVYNQFDPPHIYDHVKGLVASGHYDRDLIYKYSEKEYEILQGIIDHTRDMNFTYAGAMQYKEKYLVKDRSNGTIYETPQFAYMLQAMCLHQEEDVSKRLEYVIDFYNAASNFEISLPTPILSGVRTPTRQFSSCVKIESGDSLESIGETSKAIMKYISRRAGIGINGGAIRAEGSRIRSGEVSHTGVIPFWKHFTTGVKSCSQGGVRGGSGNINYPMWHLEVEKLLVLKNNKGTEETRIRNIDYTVHINKFFIERLKEDGYITLFSPDIDNGLLYKDFYDSDSSKFIERYKKLEMNHVIRKKRIKAADLFTTMLTERAGTGRIYAMFVDNVNKQTPYIEPIKMTNLCVEINLPTYPMADKDEEIALCTLSAINLGKIKTTSDYIRLSRIIVRALDNLLDYQDYPVKAAEKAKKRRSLGIGVVNLAYFLAKNFVNYNSPEALALVHEHFEAIQFSHIRASMELAKERGASEWHDRTKWSKGLLPIDWYNKNVDLLTPNVLKQDWEWLRTEILKYGLRNDTLTAQMPSESSSQLLNATNGVEPVRALLSTKASKDGAFNQLVPDVDILSDEYQTLWAMVRENGMTGYLSICAVIQKFFDQGISVNTSYIPQSYKSGKVPVSVMLKDLVFAQKYGLKAMYYHNTRDGNESDIEMVKEADCAGCSV
> |[Viruses Aeromonas phage 65]||_Aeromonas_phage_65.gb|Ribonucleotide reduc..|2256|NC_015251.1(235229):31881-34136:-1 ^RAST2:fig|10239.65.peg.45^ Viruses Aeromonas phage 65|neighbours:(-1),(1)|neighbour_genes:Ribonucleotide reduc..,Phage protein|
MINTVLKSSGITEEFSFDKIFKVVDFACQGLEADPHTILEAAKPAIMEGMSTKDIQKLVIKAAVDLISVDEPDYQYVAGRLTMYALRKKVYNQFDPPHIYDHVKGLVASGHYDRDLIYKYSEKEYEILQGIIDHTRDMNFTYAGAMQYKEKYLVKDRSNGTIYETPQFAYMLQAMCLHQEEDVSKRLEYVIDFYNAASNFEISLPTPILSGVRTPTRQFSSCVKIESGDSLESIGETSKAIMKYISRRAGIGINGGAIRAEGSRIRSGEVSHTGVIPFWKHFTTGVKSCSQGGVRGGSGNINYPMWHLEVEKLLVLKNNKGTEETRIRNIDYTVHINKFFIERLKEDGYITLFSPDIDNGLLYKDFYDSDSSKFIERYKKLEMNHVIRKKRIKAADLFTTMLTERAGTGRIYAMFVDNVNKQTPYIEPIKMTNLCVEIKSSRHNPMADKDEEIALCTLSAINLGKIKTTSDYIRLSRIIVRALDNLLDYQDYPVKAAEKAKKRRSLGIGVVNLAYFLAKNFVNYNSPEALALVHEHFEAIQFSHIRASMELAKERGASEWHDRTKWSKGLLPIDWYNKNVDLLTPNVLKQDWEWLRTEILKYGLRNDTLTAQMPSESSSQLLNATNGVEPVRALLSTKASKDGAFNQLVPDVDILSDEYQTLWAMVRENGMTGYLSICAVIQKFFDQGISVNTSYIPQSYKSGKVPVSVMLKDLVFAQKYGLKAMYYHNTRDGNESDIEMVKEADCAGCSV
> |[Tevenvirinae _Aeromonas_phage_AS-szw]||_Aeromonas_phage_AS-szw.gb|Ribonucleotide reduc..|2250|MF498773.1(229957):141540-143789:1 ^RAST2:fig|1198136.118.peg.260^ Tevenvirinae _Aeromonas_phage_AS-szw|neighbours:(-1),(1)|neighbour_genes:Phage protein,Ribonucleotide reduc..|
MISKVVKSSGITEEFSKDKILKVIEFACENTEADPQAILDAAMSSITDGMNTKDIQKQVIKAATNMISVEEPDYQYVAGRLTMYTLRKDVYGQFDPISLYDHISKLVDLGFYDKDLLKQYSPADIEYLNLHIDHSRDMNFTYAGAMQLKEKYLVRNRVTKEMYETPQFLYMGIAMALHQSEKENRLQHVINYYNAASLFKISIPTPILGGARTPTRQFSSCVKIESGDSLKSINDTSASIISYISQRAGIGINAGAIRAEGSPIRNGEATHTGVIPFYKHFHTAVKSCSQGALRGGSATLNYPMWHLEVEKLLVLKNNKGTDETRIRGLDYSVHINKLFLERLRDDGYITLFSPDVDCGRLYEDFYDADDTKFRKRYASLEMNHVIRKKRIKASELFTAFATERAGTGRIYCLFVDNMNKQTPYKEKIKMSNLCQEIFLPTYAMGSNQEEIALCTLSAINLGMIESTDDYLELARIVVRSLDNLLDYQDYPVKQALAAKKRRALGVGVVNLAYFLAKNYVGYNDKAALSLVHEHIEAMQFSLLQASMELAKERGRSEWHDRTKWADGLLPIDWYNKNVDDLTPNDLKQDWEWLRGQIRMYGLRNDTVTAQMPAESSSQLLNATNGIEPVRSLVSVKASKDGSFNQVVPDVEFLADEYEPLWKMVNRGGMTGYLSICAVIQKFFDQGISANTSYIPSNYEDNKLPIHVILRDVVFANKYGMKSLYYHNTRDGSEEGIEVTKEADCAGCSI
> |[Tevenvirinae _Aeromonas_phage_AS-zj]||_Aeromonas_phage_AS-zj.gb|Ribonucleotide reduc..|2250|MF448340.1(229929):17793-20042:1 ^RAST2:fig|1198136.120.peg.20^ Tevenvirinae _Aeromonas_phage_AS-zj|neighbours:(-1),(1)|neighbour_genes:Phage protein,Ribonucleotide reduc..|
MISKVVKSSGITEEFSKDKILKVIEFACENTEADPQAILDAAMSSITDGMNTKDIQKQVIKAATNMISVEEPDYQYVAGRLTMYTLRKDVYGQFDPISLYDHISKLVDLGFYDKDLLKQYSPADIEYLNLHIDHSRDMNFTYAGAMQLKEKYLVRNRVTKEMYETPQFLYMGIAMALHQSEKENRLQHVINYYNAASLFKISIPTPILGGARTPTRQFSSCVKIESGDSLKSINDTSASIISYISQRAGIGINAGAIRAEGSPIRNGEATHTGVIPFYKHFHTAVKSCSQGALRGGSATLNYPMWHLEVEKLLVLKNNKGTDETRIRGLDYSVHINKLFLERLRDDGYITLFSPDVDCGRLYEDFYDADDTKFRKRYASLEMNHVIRKKRIKASELFTAFATERAGTGRIYCLFVDNMNKQTPYKEKIKMSNLCQEIFLPTYAMGSNQEEIALCTLSAINLGMIESTDDYLELARIVVRSLDNLLDYQDYPVKQALAAKKRRALGVGVVNLAYFLAKNYVGYNDKAALSLVHEHIEAMQFSLLQASMELAKERGRSEWHDRTKWADGLLPIDWYNKNVDDLTPNDLKQDWEWLRGQIRMYGLRNDTVTAQMPAESSSQLLNATNGIEPVRSLVSVKASKDGSFNQVVPDVEFLADEYEPLWKMVNRGGMTGYLSICAVIQKFFDQGISANTSYIPSNYEDNKLPIHVILRDVVFANKYGMKSLYYHNTRDGSEEGIEVTKEADCAGCSI
>ID:NP_943925.1 |[Aeromonas virus Aeh1]||_Aeromonas_phage_Aeh1_.gbk|nrdA-B|972|NC_005260(233234):41489-42460:-1 ^GeneID:2658008^ Aeromonas phage Aeh1, complete genome.|neighbours:ID:NP_943924.1(-1),ID:NP_943926.1(-1)|neighbour_genes:nrdB,mobE|
MIEHERIYEVYEDEEYTTVEIEVDVSEISLCTLAAYNLGAIEGYEDFLNVARAAVRALDNLLDYQDYPVVQALAAKKRRALGMGVTNFAYFLAKNFVNYSSGNANKLVHRTMEMMQFANLVASMELAKERGANEWHHKTKWADGLLPIDWYNKNVDNIVPNDLKMDWEWLRAEIKQHGLRNDTLSAFMPCESSSQITNSTNGIEPPRGLVSTKQSKDGVFNQLVPEVDMLGSEYETAWQMTKHGMKGYLDIVAIMQKFVDQMISANTYYDPAVYPGEKIPMKVVLKDISRAQKHGVKSLYYSNTRDGADGTEEQDSSCDVCKV
>ID:NP_943927.1 |[Aeromonas virus Aeh1]||_Aeromonas_phage_Aeh1_.gbk|nrdA-A|1422|NC_005260(233234):43207-44628:-1 ^GeneID:2658037^ Aeromonas phage Aeh1, complete genome.|neighbours:ID:NP_943926.1(-1),ID:NP_943928.1(-1)|neighbour_genes:mobE,hypothetical protein|
MLVRKSSGITENFEPKKLLKILGFATAGTRIDPNEILNGIMPSITDGMSTKNIQKLAIKFAADRISIEQSDYQYVAARLQMYAIRKDVYNQFDPIHLKRHTLDLVQDGIYDKDLAIKWTDDEFNELNAYIKHDRDFDLAYAGVMQFKEKYLAKDRSTDQIYETPQILYMLVAMCLHQDEKTDRIAKVKNFYDVTSLGKLSLPTPILAGVRTPTRQFSSCVKIESGDELDSINATASSIVDYISKRAGIGINGGAIRAEGSRIRSGEVRHTGIIPFWKYFQTAVKSCSQGGVRGGAATLYYPMWHLEVEKILVLKNNKGVEENRIRQLDYGIQINKLFFERLKNDDYITLFSPDVQNGELYDLFYKDPVKFKELYEMLENEPWCRKKRIKASELFNLFAQERTGTGRIYPMFVDNVNSATPYKEPIRMGNLCIEIALPTVPMGKKEKMLFKVKKSEVDKFKLMVATDQYKSLRY
> |[Tevenvirinae _Aeromonas_phage_Ah1]||_Aeromonas_phage_Ah1.gb|Ribonucleotide reduc..|2235|MG250483.1(221116):33787-36021:-1 ^RAST2:fig|1198136.116.peg.49^ Tevenvirinae _Aeromonas_phage_Ah1|neighbours:(-1),(-1)|neighbour_genes:Ribonucleotide reduc..,Phage protein|
MLVRKSSGITENFDSNKLLKILGFATAGTRIDPNEIMSGIMPSITDGMSTKDIQKLAIKFAADRISIEQSDYQYVSARLQMYAIRKDVYNQFDPIHLKRHTLDLVQDGIYDKDLAAKWTDEEFNELNSYIKHERDFNLAYAGVMQFKEKYLAKDRSTGELYETPQMLYMLVAMCLHQDEKTDRIAKVKNFYDVTSLGKLSLPTPILAGVRTPTRQFSSCVKIECGDELDSINATASSIVDYISKRAGIGINGGAIRAEGSRIRSGEVRHTGIIPFWKHFQTAVKSCSQGGVRGGAATLYYPMWHLEVEKILVLKNNKGVEENRIRQLDYGIQINKLFFERLKNDDYITLFSPDVQNGELYNLFYSDPVKFKEMYEMLENEPWCRKKRIKASELFNLFAQERTGTGRIYPMFVDNVNSATPYKEPIRQSNLCIEIALPTYPVKKDGSGEVALCTLAAYNLGAIEGYEDFLNVARAAVRALDNLLDYQDYPVVQALAAKKRRALGIGVTNFAYFLAKNFVNYSSGNANKLVHRTMEMMQFANLVASMELAKERGANEWHHKTKWADGLLPIDWYNKNVDNIVPNDLKMDWEWLRSEIKKHGLRNDTLSAFMPCESSSQITNSTNGIEPPRGLVSTKQSKDGVFNQLVPEVDMLGSEYETAWQMTKRGMKGYLDIVAIMQKFVDQMISANTYYDPAVYPGEKIPMKVVLKDMSRAQKHGVKSLYYSNTRDGADGTEDTSSECETCKV
> |[Tevenvirinae _Aeromonas_phage_AsFcp_2]||_Aeromonas_phage_AsFcp_2.gb|Ribonucleotide reduc..|2271|MH791401.1(219171):201730-204000:-1 ^RAST2:fig|1198136.67.peg.337^ Tevenvirinae _Aeromonas_phage_AsFcp_2|neighbours:(-1),(-1)|neighbour_genes:Ribonucleotide reduc..,Phage protein|
MYLSSIQTQRGNMLVRKSSGITESFDKQKLYRIITFATTGTRIDPIEIMSGIMSSITNGMSTKDIQKLAIKFAADRISIEQPDYQYVAARLQMYALRKQAYNQFDPPHLKRHTLELVQDGIYDPDLATKWTDEEFSELNNYIIHERDFNLAYAGVMQFKEKYLAKDRSTGELYETPQMLYMLVAMCLHQDEKTDRLAKVKNFYDVTSLGKLSLPTPILAGVRTPTRQFSSCVKIESGDELDSINATASSIVDYISKRAGIGINGGAIRAEGSRIRSGEVRHTGIIPFWKYFQTAVKSCSQGGVRGGAATLYYPMWHLEVEKILVLKNNKGVEENRIRHLDYGIQINKMFWERLKNDDYITLFSPDVQNGELYDLFYKDPVKFKELYEMLEEEPFVRKKRIKASEIFNLFAQERTGTGRIYPMFIDNVNSATPYKEPIRQSNLCIEIALPTYPVKRDGSGEIALCTLAAYNLGAIEGYEDFLNVARAAVRALDNLLDYQDYPVAQALPAKKRRALGIGVTNVAYFLAKNFVKYSDGSAKKIIHRTMEMMQFANLVASMELAKERGANEWHHKTKWADGLLPIDWYNKNVDNIVPNDLKMNWEWLRSEIKQHGLRNDTLSAFMPCESSSQITNSTNGIEPPRGLVSTKQSKDGVFNQLVPEVEMLGSEYETAWQMTKYGMKGYLDCVAIMQKFVDQMISANTYYDPSVYPGEKIPMKVVLKDMSRAQKHGVKSLYYSNTRDGADGTEDQDSSCDTCKV
> |[Tevenvirinae _Aeromonas_phage_Asswx_1]||_Aeromonas_phage_Asswx_1.gb|Ribonucleotide reduc..|2250|MH791398.1(229103):149223-151472:1 ^RAST2:fig|1198136.119.peg.285^ Tevenvirinae _Aeromonas_phage_Asswx_1|neighbours:(-1),(1)|neighbour_genes:Phage protein,Ribonucleotide reduc..|
MISKVVKSSGITEEFSKDKILKVIEFACENTEADPQAILDAAMSSITDGMNTKDIQKQVIKAATNMISVEEPDYQYVAGRLTMYTLRKDVYGQFDPISLYDHISKLVDLGFYDKDLLKQYSPADIEYLNLHIDHSRDMNFTYAGAMQLKEKYLVRNRVTKEMYETPQFLYMGIAMALHQSEKENRLQHVINYYNAASLFKISIPTPILGGARTPTRQFSSCVKIESGDSLKSINDTSASIISYISQRAGIGINAGAIRAEGSPIRNGEATHTGVIPFYKHFHTAVKSCSQGALRGGSATLNYPMWHLEVEKLLVLKNNKGTDETRIRGLDYSVHINKLFLERLRDDGYITLFSPDVDCGRLYEDFYDADDTKFRKRYASLEMNHVIRKKRIKASELFTAFATERAGTGRIYCLFVDNMNKQTPYKEKIKMSNLCQEIFLPTYAMGSNQEEIALCTLSAINLGMIESTDDYLELARIVVRSLDNLLDYQDYPVKQALAAKKRRALGVGVVNLAYFLAKNYVGYNDKAALSLVHEHIEAMQFSLLQASMELAKERGRSEWHDRTKWADGLLPIDWYNKNVDDLTPNDLKQDWEWLRGQIRMYGLRNDTVTAQMPAESSSQLLNATNGIEPVRSLVSVKASKDGSFNQVVPDVEFLADEYEPLWKMVNRGGMTGYLSICAVIQKFFDQGISANTSYIPSNYEDNKLPIHVILRDVVFANKYGMKSLYYHNTRDGSEEGIEVTKEADCAGCSI
> |[Tevenvirinae _Aeromonas_phage_Aswh_1]||_Aeromonas_phage_Aswh_1.gb|Ribonucleotide reduc..|2259|MH791414.1(229730):88836-91094:-1 ^RAST2:fig|1198136.117.peg.192^ Tevenvirinae _Aeromonas_phage_Aswh_1|neighbours:(-1),(1)|neighbour_genes:Ribonucleotide reduc..,Phage protein|
MHITKVVKSSGITEEFSEDKILKVLQFACDGLEASPRSILDAALPSITDGMSTKEIQNQVIKAAVNMISVDEPDYQYVAGRSTMYSLRKEVYNQFDPPSLHEHVVNLVAIGVYDPDIIKKYSMEEIDKIDKFIDHTRDYEFTYAGAMQLKEKYLVKDRSTKQIFETPQFAYMLISMCLHQDEKDKEKRLEYVKDFYDAVSKFEFSLPTPILAGVRTPTRQFSSCVKIESGDSLESISKTSSAIMKYISQRAGIGINGGRIRAEGSKIRSGEVVHTGVIPFWKHFQTSVKSCSQGGVRGGSATMNYPMWHLEVEKLLVLKNNKGTEETRIRHLDYSVHINKLFFERLKNNGYITLFSPDVDGGRLYDDFYDSDDTKFRKRYEALELNHVIRKKRVKAADLFSALMTERSSTGRIYIMFVDNVNKYTPYLEKIKMSNLCKEINLPTYPMGDIQEEIALCTLSAFNLGKIKSIKDYLRLARIMVRALDNLLDYQDYPVPAAEKAKNRRALGIGVVNLAYFLAKNFLTYNDPKALELVHEHIEAMQFSLIQASMELAKERGASNWHDRTKWSRGQLPIDWYNRNVDELVDNNLKQDWEWLRKQVRIYGMRNDTLSAQMPAESSSQLLNATNGIEPVRGILSVKASKDGAFNMLVPEADILADEYETLWNMVRNGGNKGYLSICAVFQKFFDQGISVNTNYSPTEYPNGKLPMSVMLGDLVFAQKYGIKSFYYHNTRDASDADVEFVKEADCAGCSI
> |[Tevenvirinae _Aeromonas_phage_CC2]||_Aeromonas_phage_CC2.gb|Ribonucleotide reduc..|2250|NC_019538.1(231743):118643-120892:-1 ^RAST2:fig|1198136.110.peg.280^ Tevenvirinae _Aeromonas_phage_CC2|neighbours:(-1),(1)|neighbour_genes:Ribonucleotide reduc..,Phage protein|
MISKVVKSSGITEEFSKDKILKVIEFACENTEADPHAILDAAMSSITDGMNTKDIQKQVIKAATNMISVEEPDYQYVAGRLTMYTLRKDVYGQFDPISLYDHISKLVGLGFYDKDLLKQYSPADIEYLNLHIDHSRDMNFTYAGAMQLKEKYLVRNRVTKEMYETPQFLYMGIAMALHQSEKVNRLQHVINYYNAASLFKISIPTPILGGARTPTRQFSSCVKIESGDSLKSINDTSASIISYISQRAGIGINAGAIRAEGSPIRNGEATHTGVIPFYKHFHTAVKSCSQGALRGGSATLNYPMWHLEVEKLLVLKNNKGTDETRIRGLDYSVHINKLFLERLRDDGYITLFSPDVDCGRLYEDFYDADDTKFRKRYAALEMNHVIRKKRIKASELFTAFATERAGTGRIYCLFVDNMNKQTPYKEKIKMSNLCQEIFLPTYAMGSNQEEIALCTLSAINLGMIESTDDYLELARIVVRSLDNLLDYQDYPVKQALAAKKRRALGVGVVNLAYFLAKNYVGYNDKAALALVHEHIEAMQFSLLRASMELAKERGRSEWHDRTKWADGLLPIDWYNKNVDDLTPNDLKQDWEWLRGQIRLHGLRNDTVTAQMPAESSSQLLNATNGIEPVRSLVSVKASKDGSFNQVVPDVEFLADEYEPLWKMVNRGGMTGYLSICAVIQKFFDQGISANTSYIPSNYEDNKLPISVILRDVVFANKYGVKSLYYHNTRDGSEEGIEVTKEAECAGCSI
> |[Tevenvirinae _Aeromonas_phage_PX29]||_Aeromonas_phage_PX29.gb|Ribonucleotide reduc..|2271|NC_023688.1(222006):31581-33851:-1 ^RAST2:fig|1198136.108.peg.44^ Tevenvirinae _Aeromonas_phage_PX29|neighbours:(-1),(-1)|neighbour_genes:Ribonucleotide reduc..,Phage protein|
MYLSSIQTQRGNMLVRKSSGITESFDKQKLYRIITFATTGTRIDPIEIMSGIMSSITNGMSTKDIQKLAIKFAADRISIEQPDYQYVAARLQMYALRKQAYNQFDPPHLKRHTLELVQDGIYDPDLATKWTDEEFSELNNYIIHERDFNLAYAGVMQFKEKYLAKDRSTGELYETPQMLYMLVAMCLHQDEKTDRLAKVKNFYDVTSLGKLSLPTPILAGVRTPTRQFSSCVKIESGDELDSINATASSIVDYISKRAGIGINGGAIRAEGSRIRSGEVRHTGIIPFWKYFQTAVKSCSQGGVRGGAATLYYPMWHLEVEKILVLKNNKGVEENRIRHLDYGIQINKMFWERLKNDDYITLFSPDVQNGELYDLFYKDPVKFKELYEMLEEEPFVRKKRIKASEIFNLFAQERTGTGRIYPMFIDNVNSATPYKEPIRQSNLCIEIALPTYPVKRDGSGEIALCTLAAYNLGAIESYEDFLNVARAAVRALDNLLDYQDYPVVQALAAKKRRALGIGVTNFAYFLAKNFVDYSSGNANKLVHRTMEMMQFANLVASMELAKERGANEWHHKTKWADGLLPIDWYNKNVDNIVPNDLKMDWEWLRAEIKKYGLRNDTLSAFMPCESSSQITNSTNGIEPPRALMSTKQSKDGVFNQLVPEVDMLGSEYETAWKMTKRGMKGYLDIVAIMQKFVDQMISANTYYDPAVYPGEKIPMKIVLKDMSRAQKHGVKSMYYSNTRDGADGTEDTSSECETCKV
> |[Tevenvirinae _Aeromonas_phage_phiAS5]||_Aeromonas_phage_phiAS5.gb|Ribonucleotide reduc..|2235|NC_014636.1(225268):127833-130067:-1 ^RAST2:fig|1198136.107.peg.187^ Tevenvirinae _Aeromonas_phage_phiAS5|neighbours:(-1),(-1)|neighbour_genes:Ribonucleotide reduc..,hypothetical protein|
MLVRKSSGITEEFTVGKLFKILSFATEGTRISPKEILDGIMPSITEGMSTKRIQEIAIKFAADRISIEQSDYQYVAARLQMYALRKQVYNQFDPIHLKPHVMDLVMDGKYDPELCSKWTDEEFEELNAYIKHDRDFNLAYAGVMQFKEKYLAKDRSTGEVFETPQMLYMLVAMCLHQEEKTDRLQKVKNFYDVTSLGKLSLPTPILAGVRTPTRQFSSCVKIECGDELDSINATASSIVDYISKRAGIGINGGAIRAEGSRIRSGEVRHTGIIPFWKYFQTAVKSCSQGGVRGGAATLYYPMWHLEVEKILVLKNNKGVEENRIRHLDYGIQINKLMLERLKNDDYITLFSPDVQKGELYDLYYSDPVKFRELYEMLENEPFLIKKRIKASELFNLFAQERSGTGRIYPMFIDNVNSATPYKEPIRQSNLCIEIALPTYPVHRDGTGEIALCTLAAYNLGAIEGYNDFLNVARAAVRALDNLLDYQEYPVVQALAAKKRRALGIGVTNFAYFLAKNFVKYSDGSANKLVHRTMEMMQFANIVASMELAKERGASEWHHKTKWADGLLPIDWYNKNVDSIVPNDLKMDWEWLRGEIKKYGMRNDTLSAFMPCESSSQITNSTNGIEPPRGLVSTKQSKDGVFNQLVPEVEMLGSEYETAWAMAKRGMKGYLDIVAIMQKFVDQMISANTYYVPSIYPGDKLPMKVVLKDMSRAQKYGVKSLYYSNLHDGADGTEETDSSCDTCKV
>ID:YP_803167.1 |[Escherichia virus RB32]||_Bacteriophage_RB32_.gbk|nrdA|2265|NC_008515(165890):137535-139799:-1 ^GeneID:4405633^ Bacteriophage RB32, complete genome.|neighbours:ID:YP_803166.1(-1),ID:YP_803168.1(-1)|neighbour_genes:nrdB,nrdA.1|
MQLINVIKSSGVSQSFDPQKIIKVLSWAAEGTSVDPYELYENIKSYLRDGMTTDDIQTIVIKAAANSISVEEPDYQYVAARCLMFALRKHVYGQYEPRSFIDHISYCVNEGKYDPELLSKYSAEEITFLESKIKHERDMEFTYSGAMQLKEKYLVKDKTTGQIYETPQFAFMTIGMALHQDEPVDRLKHVIRFYEAVSTRQISLPTPIMAGCRTPTRQFSSCVVIEAGDSLKSINKASASIVEYISKRAGIGINVGMIRAEGSKIGMGEVRHTGVIPFWKHFQTAVKSCSQGGIRGGAATAYYPIWHLEVENLLVLKNNKGVEENRIRHMDYGVQLNDLMMERFGKNDYITLFSPHEMGGELYYSYFKDQDRFRELYEAAEKDPNIRKKRIKARELFELLMTERSGTARIYVQFIDNTNNYTPFIREKAPIRQSNLCCEIAIPTNDVNSPDAEIGLCTLSAFVLDNFDWQDQDKINELAEVQVRALDNLLDYQGYPVPEAEKAKKRRNLGVGVTNYAAWLASNFASYEDANDLTHELFERLQYGLIKASIKLAKEKGPCEYYSDTRWSRGELPIDWYNKKIDQIAAPKYVCDWSALREDLKLFGIRNSTLSALMPCESSSQVSNSTNGIEPPRGPVSVKESKEGSFNQVVPNIEHNIDLYDYTWKLAKKGNKPYLTQVAIMLKWVCQSASANTYYDPQIFPKGKVPMSIMIDDMLYGWYYGIKNFYYHNTRDGSGTDDYEIETPKAEDCSSCKL
> |[Tevenvirinae _Citrobacter_phage_IME-CF2]||_Citrobacter_phage_IME-CF2.gb|Ribonucleotide reduc..|2256|NC_029013.1(177688):75947-78202:-1 ^RAST2:fig|1198136.109.peg.149^ Tevenvirinae _Citrobacter_phage_IME-CF2|neighbours:(-1),(-1)|neighbour_genes:Ribonucleotide reduc..,thymidylate synthase|
MSEIKTVIKSSGVSQPFEKEKLFKVLNWASVGKNIDVNAFLESVVDLLRDGMTTKQIQGVAIKYAADRISVKEPDWQYVAANLEMFALRKTVYGQFDPIPFYEHITKLVNAGKYDKEILTKWTIADIKYFEENIKHDKDFEFSYAGVQQLIGKYLVQDRTNGDIFETPQYAFMLIAMCLHQDELRTPYTFNHVVDFYNAISDRKLSLPTPIMAGVRTPTRQFSSCVVIESGDSLGSLNAVTSAIVKYISQRAGIGVNAGHIRAMGSKIRGGEAVHTGVIPFWKHIQTAVKSCSQGGVRGGAATLYYPIWHLEVENLLVLKNNKGVENNRIRHLDYGVQLNDLMYKRLINNDYITLFSPDVANDRLYDAFYQADQTEFEELYTSLEKDPTVRKKRIKAADLFQLLVQERAQTGRKYIFNAHHVNQQGSFSVPVRMSNLCCEIAIPTSPLDDDDKLAGEIGLCTLMAIVLDNADVSEFPALTRIAVRALDNLLDYQNYPVAAALKAKQRRSLGVGITNYASWLASNYCDYSEAYAGNVHELMEAFQYNLLVASMELAKERGACGLFHETKYAQGLLPIDWYCKTVDELALPVYNCDWEWLRGEIKKYGLRNSTLSALMPCESSSQVSNSTNGIEPPRGPVSVKSSKEGSFNQVVPNQNDQIDFYDYLWTMAKRGNKGYLSHVAVMQKFVDQAISANTNYDPANFPDGKVKSETIIDDLLYANYYGVKTLYYHNTRDGAGEDEAEADDCVGCKI
>ID:YP_009194881.1 |[Citrobacter phage Margaery]||_Citrobacter_phage_Margaery_.gbk|ribonucleotide reduc..|2247|NC_028755(178182):40598-42844:1 ^GeneID:26647250^ Citrobacter phage Margaery, complete genome.|neighbours:ID:YP_009194880.1(1),ID:YP_009194882.1(1)|neighbour_genes:thymidylate synthase,ribonucleotide reduc..|
MSDIKTVVKSSGVSQTFEKEKLFKVLNWASIGRNIDVNAFLESVVDLLRDGMTTKQIQAVAIKYAADRISAKEPDWQYVAANLEMFALRKTVYGQFDPIPFYEHITKLVEAGKYDKEILTKWTPAEIDYLESKINHDKDFEFSYAGVQQLIGKYLLQDRTSGDIYETPQYAFMLIAMCLHQDEKHADKISHVVDFYNAISDRKLSLPTPIMAGVRTPTRQFSSCVVIESGDSLGSLNAVTSAIVKYISQRAGIGVNAGHIRAMGSKIRGGEAVHTGVIPFWKHIQTAVKSCSQGGVRGGAATLYYPIWHLEVENLLVLKNNRGVEENRIRHLDYGVQLNDLMYKRLINNDYITLFSPDVANDRLYDAFYQADQSEFEELYTSLEKDPTVRKKRIKAVDLFQLLVQERAQTGRKYIFNSHHVNQQGSFSVPVRMSNLCCEIAIPTSPLDDDDKLAGEIGLCTLMAIVLDNADISEFPALTRIAVRALDNLLDYQNYPVAAALKAKQRRSLGVGITNYASWLASNYCDYSEAYAGNVHELMEAFQFNLLVASMELAQERGACGLFHETKYAQGLLPIDWYCKNVDELASPVYNCDWEWLRGEIKKHGLRNSTLSALMPCESSSQVSNSTNGIEPPRGPVSVKSSKEGSFNQVVPNQNNQIDFYDYLWTMAKRGNKGYLSHVAVMQKFVDQAISANTNYDPANFPDGKVKSEIILEDLLYANYFGIKTLYYHNTRDGAGEEEAEDCEGCKI
>ID:AYJ72926.1 |[Citrobacter phage Maroon]||_Citrobacter_phage_Maroon_.gbk|ribonucleoside-dipho..|2247|MH823906(178830):40153-42399:1 ^^ Citrobacter phage Maroon, complete genome.|neighbours:ID:AYJ72925.1(1),ID:AYJ72927.1(1)|neighbour_genes:dTMP thymidylate syn..,aerobic NDP reductas..|
MSDIKTVVKSSGVSQTFEKEKLFKVLNWASIGRNIDVNAFLESVVDLLRDGMTTKQIQAVAIKYAADRISAKEPDWQYVAANLEMFALRKTVYGQFDPIPFYEHITKLVEAGKYDKEILTKWTPAEIDYLESKINHDKDFEFSYAGVQQLIGKYLLQDRTSGDIYETPQYAFMLIAMCLHQDEKHADKISHVVDFYNAISDRKLSLPTPIMAGVRTPTRQFSSCVVIESGDSLGSLNAVTSAIVKYISQRAGIGVNAGHIRAMGSKIRGGEAVHTGVIPFWKHIQTAVKSCSQGGVRGGAATLYYPIWHLEVENLLVLKNNRGVEENRIRHLDYGVQLNDLMYKRLINNDYITLFSPDVANDRLYDAFYQADQSEFEELYTSLEKDPTVRKKRIKAVDLFQLLVQERAQTGRKYIFNSHHVNQQGSFSVPVRMSNLCCEIAIPTSPLDDDDKLAGEIGLCTLMAIVLDNADISEFPALTRIAVRALDNLLDYQNYPVAAALKAKQRRSLGVGITNYASWLASNYCDYSEAYAGNVHELMEAFQFNLLVASMELAQERGACGLFHETKYAQGLLPIDWYCKNVDELASPVYNCDWEWLRGEIKKHGLRNSTLSALMPCESSSQVSNSTNGIEPPRGPVSVKSSKEGSFNQVVPNQNNQIDFYDYLWTMAKRGNKGYLSHVAVMQKFVDQAISANTNYDPANFPDGKVKSEIILEDLLYANYFGIKTLYYHNTRDGAGEEEAEDCEGCKI
>ID:YP_009203969.1 |[Citrobacter phage Merlin]||_Citrobacter_phage_Merlin_.gbk|aerobic NDP reductas..|2256|NC_028857(172733):142849-145104:-1 ^GeneID:26648180^ Citrobacter phage Merlin, complete genome.|neighbours:ID:YP_009203968.1(-1),ID:YP_009203970.1(-1)|neighbour_genes:aerobic NDP reductas..,hypothetical protein|
MQLIKSSGIGQDFIPEKFIKVLSWAAKDTNVDPYELYEQVKPHIVDRMTTKELQRAAIKVAANLITVDEPDYQYVASNLAMFALRKEVYGQFEPPSFIDHISYCVNERKYDPELLSKYSAEEITYLESRIVHDRDFELTYAGAMQLKEKYLVKDRSTGKIYETPQFAFMLIGMALHQEEKENRLAHVIRFYDAVSTRQVSLPTPIMAGARTPTRQFSSCVVIEAGDSLKSINKASASIIEYISKRAGIGINAGMLRAEGSKIGNGEVKHTGVIPFWKHFQTAVKSCSQGGVRGGAATLYYPIWHLEVENLLVLKNNKGVDENRIRHLDYGLQINDLMMERLGKDEYITLFSPDVSGGELYDAYFRDEDLFRELYEELEKDPLIRKKRIKATELFELFMTERSGTARVYPAFTDNMNNYTPFIRETSPIKQSNLCLEIALPTTDVGSKDAEIALCTLSAFVLGNFDWQDQDKINELAEVQVRALDNLLDYQSYPVAEALKAKERRALGVGVTNYAAWLADNFATYEDANDLTHELFERLQYALIRASIKLAKEKGHCGYYSETRWSRGELPIDWYNKKIDQLAAPNYVCDWEALRADLRTYGIRNSTLSALMPCESSSQVSNSTNGIEPPRGPVSIKESKEGSFRQVVPNIEHNAELYDYAWLMAKRGNKGYLTQVAIMTKWLCQSASANTYYDPQNFAKGKVSMAQMLEDLIYFWFFGGKTLYYHNTRDGSGTDDYEIETPKADDCAACKL
> |[Tevenvirinae _Citrobacter_phage_Miller]||_Citrobacter_phage_Miller.gb|Ribonucleotide reduc..|2256|NC_025414.1(178171):40559-42814:1 ^RAST2:fig|1198136.111.peg.68^ Tevenvirinae _Citrobacter_phage_Miller|neighbours:(1),(1)|neighbour_genes:thymidylate synthase,Ribonucleotide reduc..|
MSEIKTVIKSSGVSQPFEKEKLFKVLNWASVGKNIDVNAFLESVVDLLRDGMTTKQIQGVAIKYAADRISVKEPDWQYVAANLEMFALRKTVYGQFDPIPFYEHITKLVNAGKYDKEILTKWTIADIKYFEENIKHDKDFEFSYAGVQQLIGKYLVQDRTNGDIFETPQYAFMLIAMCLHQDELRTPYTFNHVVDFYNAISDRKLSLPTPIMAGVRTPTRQFSSCVVIESGDSLGSLNAVTSAIVKYISQRAGIGVNAGHIRAMGSKIRGGEAVHTGVIPFWKHIQTAVKSCSQGGVRGGAATLYYPIWHLEVENLLVLKNNKGVENNRIRHLDYGVQLNDLMYKRLINNDYITLFSPDVANDRLYDAFYQADQTEFEELYTSLEKDPTVRKKRIKAADLFQLLVQERAQTGRKYIFNSHHVNQQGSFSVPVRMSNLCCEIAIPTSPLDDDDKLAGEIGLCTLMAIVLDNADVSEFPALTRIAVRALDNLLDYQNYPVAAALKAKQRRSLGVGITNYASWLASNYCDYSEAYAGNVHELMEAFQYNLLVASMELAKERGACGLFHETKYAQGLLPIDWYCKTVDELALPVYNCDWEWLRDEIKKYGLRNSTLSALMPCESSSQVSNSTNGIEPPRGPVSVKSSKEGSFNQVVPNQNDQIDFYDYLWTMAKRGNKGYLSHVAVMQKFVDQAISANTNYDPANFPDGKVKSETIIDDLLYANYYGVKTLYYHNTRDGAGEDEAEADDCVGCKI
>ID:YP_009146682.1 |[Citrobacter phage Moon]||_Citrobacter_phage_Moon.gbk|ribonucleoside reduc..|2256|NC_027331(170341):141872-144127:-1 ^GeneID:24721848,InterPro:IPR000788,InterPro:IPR005144,InterPro:IPR008926,InterPro:IPR013346,InterPro:IPR013509^ Citrobacter phage Moon, complete genome.|neighbours:ID:YP_009146681.1(-1),ID:YP_009146683.1(-1)|neighbour_genes:ribonucleoside reduc..,hypothetical protein|
MQLIKSSGIGQDFIPEKFIKVLSWAAENTNVDPYELYEQVKPHITDRMTTKELQRAAIKVAANLITVDEPDYQYVASNLAMFALRKEVYGQFEPPSFIDHISYCVNERKYDPELLSKYSAEEITYLESRIVHDRDFELTYAGAMQLKEKYLVKDRSTGKIYETPQFAFMLIGMALHQEEPENRLAHVIRFYDAVSTRQISLPTPIMAGARTPTRQFSSCVVIEAGDSLKSINKASASIIEYISKRAGIGINAGMLRAEGSKIGNGEVKHTGVIPFWKHFQTAVKSCSQGGVRGGAATLYYPIWHLEVENLLVLKNNKGVDENRIRHLDYGLQINDLMMERLGKDEYITLFSPDVSGGELYDAYFRDEDLFRELYEELEKDPLVRKKRIKATELFELFMTERSGTARVYPAFIDNMNNYTPFIRATSPIKQSNLCLEIALPTTDVGSKDAEIALCTLSAFVLGNFDWQDQDKINELAEVQVRALDNLLDYQSYPVAEALKAKERRALGVGVTNYAAWLADNFATYEDANDLTHELFERLQYALIRASIKLAKEKGHCGYYSETRWSRGELPIDWYNKKIDQLAAPKYVCDWEKLREDLKSFGIRNSTLSALMPCESSSQVSNSTNGIEPPRGPVSIKESKEGSFRQVVPNIEHNAELYDYAWLMAKRGNKGYLTQVAIMTKWLCQSASANTYYDPQNFAKGKVSMAQMLEDLIYFWFFGGKTLYYHNTRDGSGTDDYEIETPKADDCAACKL
>ID:YP_009285601.1 |[Citrobacter phage vB_CfrM_CfP1]||_Citrobacter_phage_vB_CfrM_CfP1_.gbk|ribonucleotide reduc..|2256|NC_031057(180219):42778-45033:1 ^GeneID:29079581^ Citrobacter phage vB_CfrM_CfP1, complete genome.|neighbours:ID:YP_009285600.1(1),ID:YP_009285602.1(1)|neighbour_genes:thymidylate synthase,ribonucleotide reduc..|
MSEIKTVIKSSGVSQPFEKEKLFKVLNWASVGKNIDVNAFLESVVDLLRDGMTTKQIQGVAIKYAADRISVKEPDWQYVAANLEMFALRKTVYGQFDPIPFYEHITKLVDAGKYDKEILTKWTKADIEYFEENIKHDKDFEFSYAGVQQLIGKYLLQDRTNGDIYETPQYAFMLIAMCLHQDEPRTLSAFNHVVDFYNAISDRKLSLPTPIMAGVRTPTRQFSSCVVIESGDSLGSLNAVTSAIVKYISQRAGIGVNAGHIRAMGSKIRGGEAVHTGVIPFWKHIQTAVKSCSQGGVRGGAATLYYPIWHLEVENLLVLKNNKGVENNRIRHLDYGVQLNDLMYKRLINNDYITLFSPDVANDRLYDAFYQADQTEFEELYTSLEKDPTVRKKRIKAADLFQLLVQERAQTGRKYIFNSHHVNQQGSFSVPVRMSNLCCEIAIPTSPLDDDDKLAGEIGLCTLMAIVLDNADVSEFPALTRIAVRALDNLLDYQNYPVAAALKAKQRRSLGVGITNYASWLASNYCDYSEAYAGNVHELMEAFQYNLLVASMELAKERGACGLFHETKYAQGLLPIDWYCKTVDELALPVYNCDWEWLRGEIKKYGLRNSTLSALMPCESSSQVSNSTNGIEPPRGPVSVKSSKEGSFNQVVPNQNDQIDFYDYLWTMAKRGNKGYLSHVAVMQKFVDQAISANTNYDPANFPDGKVKSETIIDDLLYANYYGVKTLYYHNTRDGAGEDEAEADDCVGCKI
> |[Tevenvirinae _Cronobacter_phage_Pet-CM3-4]||_Cronobacter_phage_Pet-CM3-4.gb|Ribonucleotide reduc..|2256|LT614807.1(171975):143813-146068:-1 ^RAST2:fig|1198136.112.peg.273^ Tevenvirinae _Cronobacter_phage_Pet-CM3-4|neighbours:(-1),(-1)|neighbour_genes:hypothetical protein,Phage protein (ACLAM..|
MKVIKSSGTSQEFTPEKLIKVLEWGCENTRVDPYELYQAIVPHLQDGMTTYDIQRAATKVAASMISIEEPDYQYVASNLAMFNLRKQVYGQFEPRSFIDQISFGVNHNKYDKEILAKWSAEEIALLESKIVHDRDFEMTYAGTMQLIEKYLVKDRSTGQIIETPQFAFMLIGMTLHQDDGENRLVNTIRFYDAVSTKKISLPTPIMAGARTPTRQFSSCVVIEAGDSLKSINKSAESIVEYISKRAGIGINAGMIRAEGSKIGFGEVKHTGVIPFWKHIQTAVKSCSQGGVRGGAATLYYPIWHLEVENLLVLKNNKGVDENRIRHLDYGVQINDLMFERLIKDDYITLFSPDIDAGRLYENYFKDAALFREQYEALEKNPDVRKKRVKARELIELFLTERSGTARIYPYFVDNVGNYGPFIRDVATIKQSNLCAEIALPTKDVYSEDAEIALCTLSAFVLGNFDWQDQETINELAEVQVRALDNLLSYQGYPVKEALKALKRRALGVGVTNYAAWLADNFATYADANDLTHELFERLQYALIKASIKLAKEKGPCEYYKDTRWSRGELPIDWYNKRIDQLAAPNYVCDWEALRAELKQYGIRNSTLSALMPCESSSQVSNSTNGIEPPRGPVSIKESKEGSFNQVVPNVELNADLYDYAWKLAKQGNKPYLTQVAIMLKWVCQSASANTYYDPQNYEKGKVPMSVMMDDLLYFWYFGGKTLYYHNTRDGSGNDDFEIEKPKAEDCSACKL
>ID:YP_006986339.1 |[Cronobacter phage vB_CsaM_GAP161]||_Cronobacter_phage_vB_CsaM_GAP161_.gbk|ribonucleotide reduc..|2250|NC_019398(178193):40102-42351:1 ^GeneID:13997604^ Cronobacter phage vB_CsaM_GAP161, complete genome.|neighbours:ID:YP_006986338.1(1),ID:YP_006986340.1(1)|neighbour_genes:thymidylate syntheta..,putative homing endo..|
MSDIKTVVKSSGVSQTFEKEKLFKVLNWASIGRNIDVNAFLESVVDLLRDGMTTKQIQAVAIKYAADRISAKEPDWQYVAANLEMFALRKTVYGQFDPIPFYDHIANLVLAGKYDKEILAKWTPAEIDYLESKINHDKDFEFSYAGVQQLIGKYLLQDRTSGDIYETPQYAFMLIAMCLHQDEKHADKISHVVDFYNAISDRKLSLPTPIMAGVRTPTRQFSSCVVIESGDSLGSLNAVTSAIVKYISQRAGIGVNAGHIRAMGSKIRGGEAVHTGVIPFWKHIQTAVKSCSQGGVRGGAATLYYPIWHLEVENLLVLKNNRGVEENRIRHLDYGVQLNDLMYKRLINNDYITLFSPDVANDRLYDAFYQADQTEFEELYTSLEKDPTVRKKRIKAVDLFQLLVQERAQTGRNYIFNSHHVNQQGSFSVPVRMSNLCCEIAIPTSPLDDDDKLAGEIGLCTLMAIVLDNADISEFPALTRIAVRALDNLLDYQNYPVAAALKAKQRRSLGVGITNYASWLASNYCDYSEAYAGNVHELMEAFQFNLLVASMELAQERGACGLFHETKYAQGLLPIDWYCKNVDELAAPVYNCDWEWLRGEIKKHGLRNSTLSALMPCESSSQVSNSTNGIEPPRGPVSVKSSKEGSFNQVVPNQNNQIDFYDYLWTMAKRGNKGYLSHVAVMQKFVDQAISANTNYDPANFPDGKVKSEIILEDLLYANYFGIKTLYYHNTRDGAGEEEAEDSCEGCKI
>ID:AOG16191.1 |[Cronobacter phage vB_CsaM_leB]||_Cronobacter_phage_vB_CsaM_leB_.gbk|ribonucleotide reduc..|2247|KX431559(177907):40955-43201:1 ^^ Cronobacter phage vB_CsaM_leB, complete genome.|neighbours:ID:AOG16190.1(1),ID:AOG16192.1(1)|neighbour_genes:thymidylate synthase,ribonucleotide reduc..|
MSDIKTVVKSSGVSQTFEKEKLFKVLNWASIGRNIDVNAFLESVVDLLRDGMTTKQIQAVAIKYAADRISAKEPDWQYVAANLEMFALRKTVYGQFDPIPFYEHITKLVEAGKYDKEILTKWTPAEIDYLESKINHDKDFEFSYAGVQQLIGKYLLQDRTSGDIYETPQYAFMLIAMCLHQDEKHADKISHVVDFYNAISDRKLSLPTPIMAGVRTPTRQFSSCVVIESGDSLGSLNAVTSAIVKYISQRAGIGVNAGHIRAMGSKIRGGEAVHTGVIPFWKHIQTAVKSCSQGGVRGGAATLYYPIWHLEVENLLVLKNNRGVEENRIRHLDYGVQLNDLMYKRLINNDYITLFSPDVANDRLYDAFYQADQTEFEELYTSLEKDPTVRKKRIKAVDLFQLLVQERAQTGRNYIFNSHHVNQQGSFSVPVRMSNLCCEIAIPTSPLDDDDKLAGEIGLCTLMAIVLDNADISEFPALTRIAVRALDNLLDYQNYPVAAALKAKQRRSLGVGITNYASWLASNYCDYSEAYAGNVHELMEAFQFNLLVASMELAQERGACGLFHETKYAQGLLPIDWYCKNVDELASPVYNCDWEWLRGEIKKHGLRNSTLSALMPCESSSQVSNSTNGIEPPRGPVSVKSSKEGSFNQVVPNQNNQIDFYDYLWTMAKRGNKGYLSHVAVMQKFVDQAISANTNYDPANFPDGKVKSEIILEDLLYANYFGIKTLYYHNTRDGAGEEEAEDCEGCKI
>ID:AOG16471.1 |[Cronobacter phage vB_CsaM_leN]||_Cronobacter_phage_vB_CsaM_leN_.gbk|ribonucleotide reduc..|2247|KX431560(179516):40419-42665:1 ^^ Cronobacter phage vB_CsaM_leN, complete genome.|neighbours:ID:AOG16470.1(1),ID:AOG16472.1(1)|neighbour_genes:thymidylate syntheta..,ribonucleotide reduc..|
MSDIKTVVKSSGVSQTFEKEKLFKVLNWASIGRNIDVNAFLESVVDLLRDGMTTKQIQAVAIKYAADRISAKEPDWQYVAANLEMFALRKTVYGQFDPIPFYEHITKLVEAGKYDKEILTKWTPAEIDYLESKINHDKDFEFSYAGVQQLIGKYLLQDRTSGDIYETPQYAFMLIAMCLHQDEKHADKISHVVDFYNAISDRKLSLPTPIMAGVRTPTRQFSSCVVIESGDSLGSLNAVTSAIVKYISQRAGIGVNAGHIRAMGSKIRGGEAVHTGVIPFWKHIQTAVKSCSQGGVRGGAATLYYPIWHLEVENLLVLKNNRGVEENRIRHLDYGVQLNDLMYKRLINNDYITLFSPDVANDRLYDAFYQADQTEFEELYTSLEKDPTVRKKRIKAVDLFQLLVQERAQTGRNYIFNSHHVNQQGSFSVPVRMSNLCCEIAIPTSPLDDDDKLAGEIGLCTLMAIVLDNADISEFPALTRIAVRALDNLLDYQNYPVAAALKAKQRRSLGVGITNYASWLASNYCDYSEAYAGNVHELMEAFQFNLLVASMELAQERGACGLFHETKYAQGLLPIDWYCKNVDELASPVYNCDWEWLRGEIKKHGLRNSTLSALMPCESSSQVSNSTNGIEPPRGPVSVKSSKEGSFNQVVPNQNNQIDFYDYLWTMAKRGNKGYLSHVAVMQKFVDQAISANTNYDPANFPDGKVKSEIILEDLLYANYFGIKTLYYHNTRDGAGEEEAEDCEGCKI
>ID:YP_009005513.1 |[Enterobacter phage PG7]||_Enterobacter_phage_PG7_.gbk|nrdA|2187|NC_023561(173276):144757-146943:-1 ^GeneID:18502528^ Enterobacter phage PG7, complete genome.|neighbours:ID:YP_009005512.1(-1),ID:YP_009005514.1(-1)|neighbour_genes:hypothetical protein,hypothetical protein|
MKVIKSSGTSQEFTPEKLIKVLEWGCENTRVDPYELYQAIVPHLQDGMTTYDIQRAATKVAASMISIEEPDYQYVASNLAMFNLRKQVYGQFEPRSFIDQISFGVNHNKYDKEILAKWSAEEIALLESKIVHDRDFEMTYAGTMQLIEKYLVKDRSTGQIIETPQFAFMLIGMTLHQDDGENRLVNTIRFYDAVSTKKISLPTPIMAGARTPTRQFSSCVVIEAGDSLKSINKSAESIVEYISKRAGIGINAGMIRAEGSKIGFGEVKHTGVIPFWKHIQTAVKSCSQGGVRGGAATLYYPIWHLEVENLLVLKNNKGVDENRIRHLDYGVQINDLMFERLIKDDYITLFSPDIDAGRLYENYFKDAAAFREQYEALEKNPDVRKKRVKARELIELFLTERSGTARIYPYFVDNVGNYGPFIRDVATIKQSNLCAEIALPTKDVYSEDAEIALCTLSAFVLGNFDWQDQETINELAEVQVRALDNLLSYQGYPVKEALKALKRRALGVGVTNYAAWLADNFATYADANDLTHELFERLQYALIKASIKLAKEKGPCEYYKDTRWSRGELPIDWYNKRIDQLAAPNYVCDWEALRAELKQYGIRNSTLSALMPCESSSQVSNSTNGIEPPRGPVSIKESKEGSFNQVVPNVELNADLYDYAWKLAKQGNKPYLTQVAIMLKWVCQSASANTYYDPQNYEKGKVPMSVMMDDLLYFWYFGGKTLYYHNTR
> |[Tevenvirinae Enterobacter_phage_myPSH1140]||_Enterobacter_phage_myPSH1140.gb|Ribonucleotide reduc..|2256|MG999954.1(172614):146262-148517:-1 ^RAST2:fig|1198136.57.peg.276^ Tevenvirinae Enterobacter_phage_myPSH1140|neighbours:(-1),(-1)|neighbour_genes:Ribonucleotide reduc..,Phage protein (ACLAM..|
MKVIKSSGTSQEFTPEKLIKVLEWGCENTRVDPYELYQAIVPHLQDGMTTYDIQRAATKVAASMISIEEPDYQYVASNLAMFNLRKQVYGQFEPRSFIDQISFGVNHNKYDKEILAKWSAEEIALLESKIVHDRDFEMTYAGTMQLIEKYLVKDRSTGQIIETPQFAFMLIGMTLHQDDGENRLVNTIRFYDAVSTKKISLPTPIMAGARTPTRQFSSCVVIEAGDSLKSINKSAESIVEYISKRAGIGINAGMIRAEGSKIGFGEVKHTGVIPFWKHIQTAVKSCSQGGVRGGAATLYYPIWHLEVENLLVLKNNKGVDENRIRHLDYGVQINDLMFERLIKDDYITLFSPDIDAGRLYENYFKDAAAFREQYEALEKNPDVRKKRVKARELIELFLTERSGTARIYPYFVDNVGNYGPFIRDVATIKQSNLCAEIALPTKDVYSEDAEIALCTLSAFVLGNFDWQDQETINELAEVQVRALDNLLSYQGYPVKEALKALKRRALGVGVTNYAAWLADNFATYADANDLTHELFERLQYALIKASIKLAKEKGPCEYYKDTRWSRGELPIDWYNKRIDQLAAPNYVCDWEALRADLKQYGIRNSTLSALMPCESSSQVSNSTNGIEPPRGPVSIKESKEGSFNQVVPNVELNADLYDYAWKLAKQGNKPYLTQVAIMLKWVCQSASANTYYDPQNYEKGKVPMSVMMDDLLYFWYFGGKTLYYHNTRDGSGNDDFEIEKPKAEDCSACKL
>ID:YP_009606979.1 |[Enterobacter phage phiEap-3]||_Enterobacter_phage_phiEap-3_.gbk|ribonucleotide reduc..|2253|NC_041980(175814):39382-41634:1 ^GeneID:40082985^ Enterobacter phage phiEap-3, complete genome.|neighbours:ID:YP_009606978.1(1),ID:YP_009606980.1(1)|neighbour_genes:thymidylate syntheta..,nrdB|
MNDIKVVVKSSGVRQPFDKEKIYKVLKWACDGHNIDVRAFLENVLELIRDGMTTKQIQRIAIKYAADHISVKEPDWQYVASNLEMFALRKDVYGQFDPIPFYDHIVKMVEAGKYDKEILEKYSKQDIQVFERAIDHDKDFEFSYAGSQQLIGKYLVQDRDTGEIFETPQYAFMLIAMCLHQEETGLAQVTHIVDFYNAISDRKLSLPTPIMAGVRTPTRQFSSCVVIESGDSLGSLNAVTSAIVKYISQRAGIGVNAGHIRAMGSKIRGGEAVHTGVIPFWKHIQTAVKSCSQGGVRGGAATLYYPFWHLEVENLLVLKNNKGVEENRVRHLDYGVQLNQLMYKRLMNRDYITLFSPDVANDRLYDLFYEADQTAFEELYESLEKDPTVRKKRIKAVDLFQLLAQERAQTGRKYIFNTHHVNQQGSFTVPVRMSNLCCEIAIPTSPLDDDDKMAGEIGLCTLMAIVLDNADISEFPKLTRIAVRALDNLLDYQNYPVKAALKAKQRRSLGVGITNYASWLASNYCDYSEAYTDKVHELMEAFQFNLLVASMELAKERGACGLYNDTKYARGLLPIDWYCKTVDELVAPVYNCDWEWLRSQIKKYGLRNSTLSALMPCESSSQVSNSTNGIEPPRGLVSIKSSKEGHYNQVVPNQNNQIDFYDLLWDMAKRGNKGYLSHVAVMQKFVDQSISANTNYDPANYEDGKVKTEDIIDDLLYANYYGVKTLYYHNTRDGAGDEEEAAEDCAGCKI
>ID:YP_009168049.1 |[Escherichia phage AR1]|AR1|_Enterobacteria_phage_AR1_DNA_.gbk|nrdA|2265|NC_027983(167435):138644-140908:-1 ^GeneID:26042120^ Enterobacteria phage AR1 DNA, complete genome.|neighbours:ID:YP_009168048.1(-1),ID:YP_009168050.1(-1)|neighbour_genes:nrdB,nrdA.1|
MQLINVIKSSGVSQSFDPQKIIKVLSWAAEGTSVDPYELYENVKSYLRDGMTTDDIQTIVIKAAANSISVEEPDYQYVAARCLMFALRKHVYGQYEPRSFIDHISYCVNEGKYDPELLSKYSAEEITFLESKIKHERDMEFTYSGAMQLKEKYLVKDKTTGQIYETPQFAFMTIGMALHQDEPVDRLKHVIRFYEAVSTRQISLPTPIMAGCRTPTRQFSSCVVIEAGDSLKSINKASASIVEYISKRAGIGINVGMIRAEGSKIGMGEVRHTGVIPFWKHFQTAVKSCSQGGIRGGAATAYYPIWHLEVENLLVLKNNKGVEENRIRHMDYGVQLNDLMMERFGKNDYITLFSPHEMGGELYYSYFKDQDRFRELYEAAEKDPNIRKKRIKARELFELLMTERSGTARIYVQFIDNTNNYTPFIREKAPIRQSNLCCEIAIPTNDVNSPDAEIGLCTLSAFVLDNFDWQDQDKINELAEVQVRALDNLLDYQGYPVPEAEKAKKRRNLGVGVTNYAAWLASNFASYEDANDLTHELFERLQYGLIKASIKLAKEKGPCEYYSDTRWSRGELPIDWYNKKIDQIAAPKYVCDWSSLREDLKLFGIRNSTLSALMPCESSSQVSNSTNGIEPPRGPVSVKESKEGSFNQVVPNIEHNIDLYDYTWKLAKKGNKPYLTQVAIMLKWVCQSASANTYYDPQIFPKGKVPMSIMIDDLLYFWYFGGKNFYYHNTRDGSGTDDYEIETPKAEDCSSCKL
> |[Tevenvirinae _Enterobacteria_phage_ATK47]||_Enterobacteria_phage_ATK47.gb|Ribonucleotide reduc..|2256|KT184309.1(170020):29174-31429:1 ^RAST2:fig|1198136.68.peg.44^ Tevenvirinae _Enterobacteria_phage_ATK47|neighbours:(1),(1)|neighbour_genes:Phage protein,Ribonucleotide reduc..|
MQVTKSSGVSQNFDAQKIIQVLTWQCEGTQIDPYELYEEIKTHLVDGMSTKDIQKICIKVAANLISVEEPDYQYVAAKGLMFALRKDVYGQFEPPAFIDHISYCVNEGKYDPELLSQYSAEEIIYLDSQIKHERDFDLTYAGAMQLKEKYLVKDKTTGKIYETPQFAIMAIGMALHQDETHDRLKHIIRFYDAVSTHQVSLPTPIMAGARTPTRQFSSCVVIEAGDSLKSINKTSASIIEYISKRAGIGINVGMLRAEGSKIGMGEVRHTGVIPFWKHFQTAVKSCSQGGIRGGAATAYYPMWHLEVENLLVLKNNKGVDENRIRHMDYGIQINDLMMERLGKNDYITLFSPHEMSGELYYSFFEDQDKFRELYEKAEKDPTIRKKRIKALELFELFMTERSGTARIYPQFVDNTNNYTPFIREKAPIRQSNLCCEIAIPTNDVNSPDAEIGLCTLSAFVLDKFDWQDQDKINELAEVQVRALDNLLDYQDYPVPEALKAKKRRNLGVGVTNYAAWLASNFASYEDANDLTHELFERLQYGLIKASIKLAKEKGPCEYYSDTKWSRGELPIDWYNKKIDQIAAPNYVCDWEELRAELKEHGIRNSTLSALMPCESSSQVSNSTNGIEPPRGPVSIKESKEGNFRQVVPNIEHNMGLYDYAWKLAKKGNKPYLTQVVIMLKWVCQSASANTYYDPSVFEKGKVPMSVMLDDLLYFWYFGGKNLYYHNTRDGSGTDDYELETPKAEDCSACKL
> |[Tevenvirinae Enterobacteria_phage_ATK48]||_Enterobacteria_phage_ATK48.gb|Ribonucleotide reduc..|2256|KT184310.1(169729):127408-129663:1 ^RAST2:fig|1198136.55.peg.220^ Tevenvirinae Enterobacteria_phage_ATK48|neighbours:(1),(1)|neighbour_genes:Phage protein,Ribonucleotide reduc..|
MQVTKSSGVSQNFDAQKIIQVLTWQCEGTQIDPYELYEEIKTHLVDGMSTKDIQKICIKVAANLISVEEPDYQYVAAKGLMFALRKDVYGQFEPPAFIDHISYCVNEGKYDPELLSQYSAEEIIYLDSQIKHERDFDLTYAGAMQLKEKYLVKDKTTGKIYETPQFAIMAIGMALHQDETHDRLKHIIRFYDAVSTHQVSLPTPIMAGARTPTRQFSSCVVIEAGDSLKSINKTSASIIEYISKRAGIGINVGMLRAEGSKIGMGEVRHTGVIPFWKHFQTAVKSCSQGGIRGGAATAYYPMWHLEVENLLVLKNNKGVDENRIRHMDYGIQINDLMMERLGKNDYITLFSPHEMSGELYYSFFEDQDKFRELYEKAEKDPTIRKKRIKALELFELFMTERSGTARIYPQFVDNTNNYTPFIREKAPIRQSNLCCEIAIPTNDVNSPDAEIGLCTLSAFVLDKFDWQDQDKINELAEVQVRALDNLLDYQDYPVPEALKAKKRRNLGVGVTNYAAWLASNFASYEDANDLTHELFERLQYGLIKASIKLAKEKGPCEYYSDTKWSRGELPIDWYNKKIDQIAAPNYVCDWEELRAELKEHGIRNSTLSALMPCESSSQVSNSTNGIEPPRGPVSIKESKEGNFRQVVPNIEHNMGLYDYAWKLAKKGNKPYLTQVVIMLKWVCQSASANTYYDPSVFEKGKVPMSVMLDDLLYFWYFGGKNLYYHNTRDGSGTDDYELETPKAEDCSACKL
> |[Tevenvirinae Enterobacteria_phage_Aplg8]||_Enterobacteria_phage_Aplg8.gb|Ribonucleotide reduc..|2265|KT184308.1(168496):83968-86232:-1 ^RAST2:fig|1198136.66.peg.140^ Tevenvirinae Enterobacteria_phage_Aplg8|neighbours:(-1),(-1)|neighbour_genes:Phage-associated hom..,Phage protein (ACLAM..|
MQLINVTKSSGVSQSFDPQKIIKVLSWAAEGTSVDPYELYENIKSYLRDGMTTDDIQTIVIKAAANSISVEEPDYQYVAARCLMFALRKHVYGQYEPRSFIDHISYCVNEGKYDPELLSKYSAEEITFLESKIKHERDMEFTYSGAMQLKEKYLVKDKTTGQIYETPQFAFMTIGMALHQDEPVDRLKHVIRFYEAVSTRQISLPTPIMAGCRTPTRQFSSCVVIEAGDSLKSINKASASIVEYISKRAGIGINVGMIRAEGSKIGMGEVRHTGVIPFWKHFQTAVKSCSQGGIRGGAATAYYPIWHLEVENLLVLKNNKGVEENRIRHMDYGVQLNDLMMERFGKNDYITLFSPHEMGGELYYSYFKDQDRFRELYEAAEKDPNIRKKRIKARELFELLMTERSGTARIYVQFIDNTNNYTPFIREKAPIRQSNLCCEIAIPTNDVNSPDAEIGLCTLSAFVLDNFDWQDQDKINELAEVQVRALDNLLDYQGYPVPEAEKAKKRRNLGVGVTNYAAWLASNFASYEDANDLTHELFERLQYGLIKASIKLAKEKGPCEYYSDTRWSRGELPIDWYNKKIDQIAAPKYVCDWSALREDLKLFGIRNSTLSALMPCESSSQVSNSTNGIEPPRGPVSVKESKEGSFNQVVPNIEHNIDLYDYTWKLAKKGNKPYLTQVAIMLKWVCQSASANTYYDPQIFPKGKVPMSIMIDDMLYGWYYGIKNFYYHNTRDGSGTDDYEIETPKADDCAACKL
>ID:YP_007004216.1 |[Enterobacteria phage Bp7]||_Enterobacteria_phage_Bp7_.gbk|nrdA|2256|NC_019500(168066):94252-96507:1 ^GeneID:14008045^ Enterobacteria phage Bp7, complete genome.|neighbours:ID:YP_007004215.1(1),ID:YP_007004217.1(1)|neighbour_genes:nrdA.1,nrdB|
MQVQKSSGVSQDFDAQKIIKVLTWGCEGTQIDPYELYEEIKSHLRDGMTTKDIQNLTVKVAANLISVEEPDYQYVAAKELMFALRKEVYGQFEPRSFIDHISYCVNEGKYDPELLSRYSAEEITFLESHIKHERDFELTYAGAMQLKEKYLVKDKTTGKIYETPQFAIMCIGMALHQDEPGNRLAHIIRFYDAVSTRQVSLPTPIMAGARTPTRQFSSCVVIEAGDSLKSINKTANSIIEYISKRAGIGINVGMIRAEGSRIGMGEVKHTGVIPFWKHFQTAVKSCSQGGIRGGAATAYYPIWHLEVENLLVLKNNKGVDENRIRHMDYGIQMNDLMMERFGKNDYITLFSPHEMGGELYYSYFEDQDRFRELYEAAEKDPSIRKKRIKARDLFELFMTERSGTARIYPQFVDNTNNFTPFIREKAPIRQSNLCCEIAIPTTDVNSPDAEIGLCTLSAFVLDNFDWQDQDKINELAEVQVRALDNLLDYQDYPVPEALKAKKRRNLGVGVTNYAAWLASNFASYEDANDLTHELFERLQYGLIRASIKLAEEKGHCEYYSDTKWSRGELPIDWYNKKIDQIAAPNYVCDWTSLREDLAKHGIRNSTLSALMPCESSSQVSNSTNGIEPPRGPVSIKESKEGNFRQVVPNVEHNQGLYDYAWSLAKKGNKPYLTQVAIALKWVCQSASANTYYDPQIFPKGKVPMSVMLDDLLYFWYYGGKNLYYHNTRDGSGTDDYEIETPKADDCAACKL
> |[Tevenvirinae _Enterobacteria_phage_CC31]||_Enterobacteria_phage_CC31.gb|Ribonucleotide reduc..|2256|NC_014662.1(165540):136646-138901:-1 ^RAST2:fig|1198136.121.peg.247^ Tevenvirinae _Enterobacteria_phage_CC31|neighbours:(-1),(-1)|neighbour_genes:Ribonucleotide reduc..,Phage protein (ACLAM..|
MKVIKSSGTSQEFTPEKLIKVLEWGCENTRVDPYELYQAIVPHLQDGMTTYDIQRAATKVAASMISIEEPDYQYVASNLAMFNLRKQVYGQFEPRSFIDQISFGVNHNKYDKEVLAKWSAEEIALLESKIVHDRDFEMTYAGTMQLIEKYLVKDRSTGQIIETPQFAFMLIGMTLHQDDGENRLVNTIRFYDAVSTKKISLPTPIMAGARTPTRQFSSCVVIEAGDSLKSINKSAESIVEYISKRAGIGINAGMIRAEGSKIGFGEVKHTGVIPFWKHIQTAVKSCSQGGVRGGAATLYYPIWHLEVENLLVLKNNKGVDENRIRHLDYGVQINDLMFERLIKDDYITLFSPDIDAGRLYENYFKDAAAFREQYEALEKNPDVRKKRVKARELIELFLTERSGTARIYPYFVDNVGDYGPFIRDVATIKQSNLCAEIALPTKDVYSEDAEIALCTLSAFVLGNFDWQDQETINELAEVQVRALDNLLSYQGYPVKEALKALKRRALGVGVTNYAAWLADNFATYADANDLTHELFERLQYALIKASIKLAKEKGPCEYYKDTRWSRGELPIDWYNKRIDQLAAPNYVCDWEALRAELKQYGIRNSTLSALMPCESSSQVSNSTNGIEPPRGPVSIKESKEGSFNQVVPNVELNADLYDYAWKLAKQGNKPYLTQVAIMLKWVCQSASANTYYDPQNYEKGKVPMSVMMDDLLYFWYFGGKTLYYHNTRDGSGNDDFEIEKPKAEDCSACKL
>ID:YP_009118919.1 |[Enterobacteria phage GEC-3S]||_Enterobacteria_phage_GEC-3S_.gbk|nrdA|2244|NC_025425(163424):134124-136367:-1 ^GeneID:23301266^ Enterobacteria phage GEC-3S complete genome.|neighbours:ID:YP_009118918.1(-1),ID:YP_009118920.1(-1)|neighbour_genes:hypothetical protein,Putative dTMP thymid..|
MIKNVVKSSGLTVPFEKEKVMKILEAAAEGHNVDPYELFDMVEPLLTEGMSTNDIQKVLIKVAADNITVETPDYQYVASNLAMFALRKSVYGQFQPIDFYSHIERNIATGKYDREILQKYSREEVEYLEKFIDHKLDFKMTYAGAMQLKEKYLVQDRSTKKIIETPQFAYMLIGMCLHQEETENRLEHVIDFYNAVSNKQISLPTPIMAGVRTPTRQFSSCVVIESDDSLQGINETANAIIKYISKRAGIGINAGMIRAEGSKIGHGEVRHTGVIPFWKHFQTAVKSCSQGGIRGGAATLYYPMWHLEFESLIVLKNNKGVEDNRIRHLDYGVQINNLMVERFLKRDYITLFSPDVAGGLLWDLYFRDEEGFRQLYEKLEKDPSVRKTRVKAEDLFLAVAIERFNTGRIYPTFTDNMNNHGAFIRNVAPIKQSNLCCEIALPTKPMGRDDSEISLCTLAAYVLGNFDIENMEEVERIAMVMVRALDNLLDYQDYPVEQALTAKKRRSLGVGVTNFASYLADNFFTYEDANEFTHKTFERLQYALIKASVQLAKEKGACELMHETRYGRGELPIDWYKKTVDELVDPVYEMDWEELREDLKKYGIRNSTLSALMPCESSSQVSNSTNGIEPPRGIVSVKGSKEGQFNQVIPNVENNADVIDLLWTLIKKGNKPYLTLAAIMQKFVDQAISSNTSYDPSTYKTGKVDIADVLDDMLFAQYYGLKTLYYANVRDGADGTEDSSECSSCKL
> |[Tevenvirinae _Enterobacteria_phage_GiZh]||_Enterobacteria_phage_GiZh.gb|Ribonucleotide reduc..|2265|KT184311.1(166514):21150-23414:-1 ^RAST2:fig|1198136.122.peg.39^ Tevenvirinae _Enterobacteria_phage_GiZh|neighbours:(-1),(-1)|neighbour_genes:Ribonucleotide reduc..,Phage protein (ACLAM..|
MQLINVIKSSGVSQSFDPQKIIKVLSWAAEGTSVDPYELYENIKSYLRDGMTTDDIQTIVIKAAANSISVEEPDYQYVAARCLMFALRKHVYGQYEPRSFIDHISYCVNEGKYDPELLSKYSAEEITFLESKIKHERDMEFTYSGAMQLKEKYLVKDKTTGQIYETPQFAFMAIGMALHQDEPVDRLKHVIRFYEAVSTRQISLPTPIMAGCRTPTRQFSSCVVIEAGDSLKSINKASASIVEYISKRAGIGINVGMIRAEGSKIGMGEVRHTGVIPFWKHFQTAVKSCSQGGIRGGAATAYYPIWHLEVENLLVLKNNKGVEENRIRHMDYGVQLNDLMMERFGKNDYITLFSPHEMGGELYYSYFKDQDRFRELYEAAEKDPNIRKKRIKARELFELLMTERSGTARIYVQFIDNTNNYTPFIREKAPIRQSNLCCEIAIPTNDVNSPDAEIGLCTLSAFVLDNFDWQDQDKINELAEVQVRALDNLLDYQGYPVPEAEKAKKRRNLGVGVTNYAAWLASNFASYEDANDLTHELFERLQYGLIKASIKLAKEKGPCEYYSDTRWSRGELPIDWYNKKIDQIAAPKYVCDWSSLREDLKLFGIRNSTLSALMPCESSSQVSNSTNGIEPPRGPVSVKESKEGSFNQVVPNIEHNIDLYDYTWKLAKKGNKPYLTQVAIMLKWVCQSASANTYYDPQIFPKGKVPMSIMIDDLLYFWYFGGKNFYYHNTRDGSGTDDYEIETPKAEDCSSCKL
> |[Viruses Hx01]||_Enterobacteria_phage_HX01.gb|Ribonucleotide reduc..|2256|NC_018855.1(169158):131345-133600:1 ^RAST2:fig|10239.59.peg.212^ Viruses Hx01|neighbours:(1),(1)|neighbour_genes:Phage protein,Ribonucleotide reduc..|
MQVTKSSGVSQNFDAQKIIQVLTWQCEGTQIDPYELYEEIKTHLVDGMSTKDIQKICIKVAANSISVEEPDYQYVAAKGLMFALRKDVYGQFEPPAFIDHISYCVNEGKYDPELLSRYSAEEIIYLDSQIKHERDFDLTYAGAMQLKEKYLVKDKTTGKIYETPQFAIMAIGMALHQDETHDRLKHIIRFYDAVSTHQVSLPTPIMAGARTPTRQFSSCVVIEAGDSLKSINKTSASIIEYISKRAGIGINVGMLRAEGSKIGMGEVRHTGVIPFWKHFQTAVKSCSQGGIRGGAATAYYPMWHLEVENLLVLKNNKGVDENRIRHMDYGIQINDLMMERLGKNDYITLFSPHEMSGELYYSFFEDQDKFRELYEKAEKDPTIRKKRIKALELFELFMTERSGTARIYPQFVDNTNNYTPFIREKAPIRQSNLCCEIAIPTNDVNGPDAEIGLCTLSAFVLDKFDWQDQDKINELAEVQVRALDNLLDYQDYPVPEALKAKKRRNLGVGVTNYAAWLASNFASYEDANDLTHELFERLQYGLIKASIKLAKEKGCCEYYSDTKWSRGELPIDWYNKKIDQIAAPNYVCDWEELRAELKEHGIRNSTLSALMPCESSSQVSNSTNGIEPPRGPVSIKESKEGNFRQVVPNIEHNMSLYDYAWKLAKKGNKPYLTQVAIMLKWVCQSASANTYYDPAVFEKGKVPMSVMLDDLLYFWYFGGKNLYYHNTRDGSGTDDYELETPKAEDCSACKL
>ID:YP_003734369.1 |[Enterobacteria phage IME08]||_Enterobacteria_phage_IME08_.gbk|nrdA|2268|NC_014260(172253):143663-145930:-1 ^GeneID:9384519^ Enterobacteria phage IME08, complete genome.|neighbours:ID:YP_003734368.1(-1),ID:YP_003734370.1(-1)|neighbour_genes:nrdB,nrdA.1|
MEEIMQVQKSSGVSQDFDAQKIIKVLTWGCEGTQIDPYELYEEIKSHLRDGMTTKDIQNLTVKVAANLISVEEPDYQYVAAKQLMFALRKEVYGQFEPRSFIDHISYCVNEGKYDPELLSRYSAEEITFLESHIKHERDFELTYAGAMQLKEKYLVKDKTTGKIYETPQFAIMCIGMALHQEEPGNRLAHIIRFYDAVSTRQVSLPTPIMAGARTPTRQFSSCVVIEAGDSLKSINKTANSIIEYISKRAGIGINVGMIRAEGSRIGMGEVKHTGVIPFWKHFQTAVKSCSQGGIRGGAATAYYPIWHLEVENLLVLKNNKGVDENRIRHMDYGIQLNDLMMERFGKNDYITLFSPHEMSGELYHSYFEDQDRFRELYEAAEKDPSIRKKRIKARDLFELFMTERSGTARIYPQFVDNTNNFTPFIREKAPIRQSNLCCEIAIPTTDVNSPDAEIGLCTLSAFVLDNFDWQDQDKINELAEVQVRALDNLLDYQDYPVPEALKAKKRRNLGVGVTNYAAWLASNFASYEDANDLTHELFERLQYGLIRASIKLAEEKGPCEYYSDTKWSRGELPIDWYNKKIDQIAAPNYVCDWTSLREDLAKHGIRNSTLSALMPCESSSQVSNSTNGIEPPRGPVSIKESKEGNFRQVVPNVEHNQGLYDYAWTLAKKGNKPYLTQVVIMLKWVCQSASANTYYDPQIFPKGKVPMSVMLDDLLYFWYYGGKNLYYHNTRDGSGTDDYEIETPKADDCAACKL
>ID:YP_002922571.1 |[Enterobacteria phage JS10]||_Enterobacteria_phage_JS10_.gbk|nrdA|2256|NC_012741(171451):141747-144002:-1 ^GeneID:7943374^ Enterobacteria phage JS10, complete genome.|neighbours:ID:YP_002922570.1(-1),ID:YP_002922572.1(-1)|neighbour_genes:nrdB,nrdA.1|
MQVQKSSGVSQDFDAQKIIKVLTWGCEGTQIDPYELYEEIKTHLRDGMTTKDIQNLTVKVAANLISVEEPDYQYVAAKQLMFALRKEVYGQFEPRSFIDHISYCVNEGKYDPELLSRYSAEEITFLESHIKHERDFELTYAGAMQLKEKYLVKDKTTGKIYETPQFAIMCIGMALHQDEPGNRLAHIIRFYDAVSTRQVSLPTPIMAGARTPTRQFSSCVVIEAGDSLKSINKTANSIIEYISKRAGIGINVGMIRAEGSRIGMGEVKHTGVIPFWKHFQTAVKSCSQGGIRGGAATAYYPIWHLEVENLLVLKNNKGVDENRIRHMDYGIQLNDLMMERFGKNDYITLFSPHEMGGELYYSYFEDQERFRELYEAAEKDPSIRKKRIKARDLFELFMTERSGTARIYPQFVDNTNNFTPFIREKAPIRQSNLCCEIAIPTTDVNSPDAEIGLCTLSAFVLDNFDWQDQDKINELAEVQVRALDNLLDYQDYPVPEALKAKKRRNLGVGVTNYAAWLASNFASYEDANDLTHELFERLQYGLIRASIKLAEEKGPCEYYSDTKWSRGELPIDWYNKKIDQIAAPNYVCDWSALREDLAKHGIRNSTLSALMPCESSSQVSNSTNGIEPPRGPVSIKESKEGNFRQVVPNVEHNQGLYDYAWSLAKKGNKPYLTQVAIMLKWVCQSASANTYYDPQNYEKGKVPMSVMLDDLLYFWYFGGKNLYYHNTRDGSGTDDYEIETPKADDCAACKL
>ID:YP_001595353.1 |[Escherichia phage JS98]||_Enterobacteria_phage_JS98.gbk|nrdA|2256|NC_010105(170523):140679-142934:-1 ^GeneID:5783647^ Enterobacteria phage JS98, complete genome.|neighbours:ID:YP_001595352.1(-1),ID:YP_001595354.1(-1)|neighbour_genes:nrdB,nrdA.1|
MQVQKSSGVSQDFDAQKIIKVLTWGCEGTQIDPYELYEEIKTHLRDGMTTKDIQNLTVKVAANLISVEEPDYQYVAAKQLMFALRKEVYGQFEPRSFIDHISYCVNEGKYDPELLSRYSAEEITFLESHIKHERDFELTYAGAMQLKEKYLVKDKTTGKIYETPQFAIMCIGMALHQDEPGNRLAHIIRFYDAVSTRQVSLPTPIMAGARTPTRQFSSCVVIEAGDSLKSINKTANSIIEYISKRAGIGINVGMIRAEGSRIGMGEVKHTGVIPFWKHFQTAVKSCSQGGIRGGAATAYYPIWHLEVENLLVLKNNKGVDENRIRHMDYGIQLNDLMMERFGKNDYITLFSPHEMGGELYYSYFEDQERFRELYEAAEKDSSIRKKRIKARDLFELFMTERSGTARIYPQFVDNTNNFTPFIREKAPIRQSNLCCEIAIPTTDVNSPDAEIGLCTLSAFVLDNFDWQDQDKINELAEVQVRALDNLLDYQDYPVPEALKAKKRRNLGVGVTNYAAWLASNFASYEDANDLTHELFERLQYGLIRASIKLAEEKGPCEYYSDTKWSRGELPIDWYNKKIDQIAAPNYVCDWSALREDLAKHGIRNSTLSALMPCESSSQVSNSTNGIEPPRGPVSIKESKEGNFRQVVPNVEHNQGLYDYAWSLAKKGNKPYLTQVAIMLKWVCQSASANTYYDPQNYEKGKVPMSVMLDDLLYFWYFGGKNLYYHNTRDGSGTDDYEIETPKADDCAACKL
>ID:YP_002922311.1 |[Escherichia phage JSE]||_Enterobacteria_phage_JSE_.gbk|nrdA|2244|NC_012740(166418):138451-140694:-1 ^GeneID:7943279^ Enterobacteria phage JSE, complete genome.|neighbours:ID:YP_002922310.1(-1),ID:YP_002922312.1(-1)|neighbour_genes:hypothetical protein,td|
MIKNVVKSSGLTVPFEKEKVMKILEAAAEGHNVDPYELFDMVEPLLTEGMSTNDIQKVLIKVAADNITVETPDYQYVASNLAMFALRKSVYGQFQPIDFYSHIERNIATGKYDREILQKYSHEEVEYLEKFIDHKLDFKMTYAGAMQLKEKYLVQDRSTKKIIETPQFAYMLIGMCLHQEETENRLEHVIDFYNAVANKQISLPTPIMAGVRTPTRQFSSCVVIESDDSLQGINETANAIIKYISKRAGIGINAGMIRAEGSKIGHGEVRHTGVIPFWKHFQTAVKSCSQGGIRGGAATLYYPIWHLEFESLIVLKNNKGVEDNRIRHLDYGVQINNLMVERFLKRDYITLFSPDVAGGLLWDLYFRDEEGFRQLYEKLEKDPSVRKTRVKAEDLFLAVAIERFNTGRIYPTFTDNMNNHGAFIRNVAPIKQSNLCCEIALPTKPMGRDDSEISLCTLAAYVLGNFDIENMEEVERIAMVMVRALDNLLDYQDYPVEQALTAKKRRSLGVGVTNFASYLADNFFTYEDANEFTHKTFERLQYALIKASVRLAKEKGACELMHETRYGRGELPIDWYKKTVDELVDPVYEMDWEELREDLKKYGIRNSTLSALMPCESSSQVSNSTNGIEPPRGIVSVKGSKEGQFNQVIPNVENNADVIDLLWTLIKKGNKPYLTLAAIMQKFVDQAISSNTSYDPSTYKTGKVDIADVLDDMLFAQYYGLKTLYYANVRDGADGTEDASECSSCKL
> |[Tevenvirinae _Enterobacteria_phage_Kha5h]||_Enterobacteria_phage_Kha5h.gb|Ribonucleotide reduc..|2265|KT184312.1(167318):162771-165035:-1 ^RAST2:fig|1198136.123.peg.282^ Tevenvirinae _Enterobacteria_phage_Kha5h|neighbours:(-1),(-1)|neighbour_genes:Ribonucleotide reduc..,Phage protein (ACLAM..|
MQLINVIKSSGVSQSFDPQKIIKVLSWAAEGTSVDPYELYENIKSYLRDGMTTDDIQTIVIKAAANSISVEEPDYQYVAARCLMFALRKHVYGQYEPRSFIDHISYCVNEGKYDPELLSKYSAEEITFLESKIKHERDMEFTYSGAMQLKEKYLVKDKTTGQIYETPQFAFMTIGMALHQDEPVDRLKHVIRFYEAVSTRQISLPTPIMAGCRTPTRQFSSCVVIEAGDSLKSINKASASIVEYISKRAGIGINVGMIRAEGSKIGTGEVRHTGVIPFWKHFQTAVKSCSQGGIRGGAATAYYPIWHLEVENLLVLKNNKGVEENRIRHMDYGVQLNDLMMERFGKNDYITLFSPHEMGGELYYSYFKDQDRFRELYEAAEKDPNIRKKRIKARELFELLMTERSGTARIYVQFIDNTNNYTPFIREKAPIRQSNLCCEIAIPTNDVNSPDAEIGLCTLSAFVLDNFDWQDQDKINELAEVQVRALDNLLDYQGYPVPEAEKAKKRRNLGVGVTNYAAWLASNFASYEDANDLTHELFERLQYGLIKASIKLAKEKGPCEYYSDTRWSRGELPIDWYNKKIDQIAAPKYVCDWSSLREDLKLFGIRNSTLSALMPCESSSQVSNSTNGIEPPRGPVSVKESKEGSFNQVVPNIEHNIDLYDYTWKLAKKGNKPYLTQVAIMLKWVCQSASANTYYDPQIFPKGKVPMSIMIDDLLYFWYFGGKNFYYHNTRDGSGTDDYEIETPKAEDCSSCKL
>ID:YP_001469578.1 |[Enterobacteria phage Phi1]||_Enterobacteria_phage_Phi1_.gbk|nrdA|2244|NC_009821(164270):134565-136808:-1 ^GeneID:5602219^ Enterobacteria phage Phi1, complete genome.|neighbours:ID:YP_001469577.1(-1),ID:YP_001469579.1(-1)|neighbour_genes:hypothetical protein,td|
MIKNVVKSSGLTVPFEKEKVMKILEAAAEGHNVDPYELFDMVEPLLTEGMSTNDIQKVLIKVAADNITVETPDYQYVASNLAMFALRKSVYGQFQPIDFYCHIERNIATGKYDREILQKYSREEVEYLEKFIDHKLDFKMTYAGAMQLKEKYLVQDRSTKKIIETPQFAYMLIGMCLHQEETENRLEHVIDFYNAVANKQISLPTPIMAGVRTPTRQFSSCVVIESDDSLQGINETANAIIKYISKRAGIGINAGMIRAEGSKIGHGEVRHTGVIPFWKHFQTAVKSCSQGGIRGGAATLYYPMWHLEFESLIVLKNNKGVEDNRIRHLDYGVQINNLMVERFLKRDYITLFSPDVAGGLLWDLYFRDEEGFRQLYEKLEKDPSVRKTRVKAEDLFLAVAIERFNTGRIYPTFTDNMNNHGAFIRNVAPIKQSNLCCEIALPTKPMGRDDSEISLCTLAAYVLGNFDIENMEEVERIAMVMVRALDNLLDYQDYPVEQALTAKKRRSLGVGVTNFASYLADNFFTYEDANEFTHKTFERLQYALIKASVRLAKEKGACELMHETRYGRGELPIDWYKKTVDELVDPVYEMDWEELREDLKKYGIRNSTLSALMPCESSSQVSNSTNGIEPPRGIVSVKGSKEGQFNQVIPNVENNADVIDLLWTLIKKGNKPYLTLAAIMQKFVDQAISSNTSYDPSTYKTGKVDIADVLDDMLFAQYYGLKTLYYANVRDGADGTEDSSECSSCKL
>ID:YP_009202966.1 |[Escherichia phage QL01]||_Enterobacteria_phage_QL01.gbk|aerobic NDP reductas..|2256|NC_028847(170527):142666-144921:-1 ^GeneID:26629954^ Enterobacteria phage QL01, complete genome.|neighbours:ID:YP_009202965.1(-1),ID:YP_009202967.1(-1)|neighbour_genes:aerobic NDP reductas..,hypothetical protein|
MQVQKSSGVSQDFDAQKIIKVLTWGCEGTQIDPYELYEEIKSHLRDGMTTKDIQNLTVKVAANLISVEEPDYQYVAAKELMFALRKEVYGQFEPRSFIDHISYCVNEGKYDPELLSRYSAEEITFLESHIKHERDFELTYAGAMQLKEKYLVKDKTTGKIYETPQFAIMCIGMALHQDEPGNRLAHIIRFYDAVSTRQVSLPTPIMAGARTPTRQFSSCVVIEAGDSLKSINKTANSIIEYISKRAGIGINVGMIRAEGSRIGMGEVKHTGVIPFWKHFQTAVKSCSQGGIRGGAATAYYPIWHLEVENLLVLKNNKGVDENRIRHMDYGIQMNDLMMERFGKNDYITLFSPHEMGGELYYSYFEDQDRFRELYEAAEKDPSIRKKRIKARDLFELFMTERSGTARIYPQFVDNTNNFTPFIREKAPIRQSNLCCEIAIPTTDVNSPDAEIGLCTLSAFVLDNFDWQDQDKINELAEVQVRALDNLLDYQDYPVPEALKAKKRRNLGVGVTNYAAWLASNFASYEDANDLTHELFERLQYGLIRASIKLAEEKGHCEYYSDTKWSRGELPIDWYNKKIDQIAAPNYVCDWTSLREDLAKHGIRNSTLSALMPCESSSQVSNSTNGIEPPRGPVSIKESKEGNFRQVVPNVEHNQGLYDYAWSLAKKGNKPYLTQVAIALKWVCQSASANTYYDPQIFPKGKVPMSVMLDDLLYFWYYGGKNLYYHNTRDGSGTDDYEIETPKADDCAACKL
>ID:AIT74321.1 |[Enterobacteria phage RB10]||_Enterobacteria_phage_RB10_.gbk|nrdA|2265|KM606999(168401):138593-140857:-1 ^^ Enterobacteria phage RB10, complete genome.|neighbours:ID:AIT74320.1(-1),ID:AIT74322.1(-1)|neighbour_genes:mobE,hypothetical protein|
MQLINVIKSSGVSQSFDPQKIIKVLSWAAEGTSVDPYELYENIKSYLRDGMTTDDIQTIVIKAAANSISVEEPDYQYVAARCLMFALRKHVYGQYEPRSFIDHISYCVNEGKYDPELLSKYSAEEITFLESKIKHERDMEFTYSGAMQLKEKYLVKDKTTGQIYETPQFAFMTIGMALHQDEPVDRLKHVIRFYEAVSTRQISLPTPIMAGCRTPTRQFSSCVVIEAGDSLKSINKASASIVEYISKRAGIGINVGMIRAEGSKIGMGEVRHTGVIPFWKHFQTAVKSCSQGGIRGGAATAYYPIWHLEVENLLVLKNNKGVEENRIRHMDYGVQLNDLMMERFGKNDYITLFSPHEMGGELYYSYFKDQDRFRELYEAAEKDPNIRKKRIKARELFELLMTERSGTARIYVQFIDNTNNYTPFIREKAPIRQSNLCCEIAIPTNDVNSPDAEIGLCTLSAFVLDNFDWQDQDKINELAEVQVRALDNLLDYQGYPVPEAEKAKKRRNLGVGVTNYAAWLASNFASYEDANDLTHELFERLQYGLIKASIKLAKEKGPCEYYSDTRWSRGELPIDWYNKKIDQIAAPKYVCDWSALREDLKLFGIRNSTLSALMPCESSSQVSNSTNGIEPPRGPVSVKESKEGSFNQVVPNIEHNIDLYDYTWKLAKKGNKPYLTQVAIMLKWVCQSASANTYYDPQIFPKGKVPMSIMIDDMLYGWYYGIKNFYYHNTRDGSGTDDYEIETPKADDCAACKL
>ID:YP_002854563.1 |[Escherichia virus RB14]||_Enterobacteria_phage_RB14_.gbk|nrdA|2265|NC_012638(165429):137132-139396:-1 ^GeneID:7803979^ Enterobacteria phage RB14, complete genome.|neighbours:ID:YP_002854562.1(-1),ID:YP_002854564.1(-1)|neighbour_genes:nrdB,nrdA.1|
MQLINVIKSSGVSQSFDPQKIIKVLSWAAEGTSVDPYELYENIKSYLRDGMTTDDIQTIVIKAAANSISVEEPDYQYVAARCLMFALRKHVYGQYEPRSFIDHISYCVNAGKYDPELLSKYSAEEITFLESKIKHERDMEFTYSGAMQLKEKYLVKDKTTGQIYETPQFAFMTIGMALHQDEPVDRLKHVIRFYEAVSTRQISLPTPIMAGCRTPTRQFSSCVVIEAGDSLKSINKASASIVEYISKRAGIGINVGMIRAEGSKIGMGEVRHTGVIPFWKHFQTAVKSCSQGGIRGGAATAYYPIWHLEVENLLVLKNNKGVEENRIRHMDYGVQLNDLMMERFGKNDYITLFSPHEMGGELYYSYFKDQDRFRELYEAAEKDPNIRKKRIKARELFELLMTERSGTARIYVQFIDNTNNYTPFIREKAPIRQSNLCCEIAIPTNDVNSPDAEIGLCTLSAFVLDNFDWQDQDKINELAEVQVRALDNLLDYQGYPVPEAEKAKKRRNLGVGVTNYAAWLASNFASYEDANDLTHELFERLQYGLIKASIKLAKEKGPCEYYSDTRWSRGELPIDWYNKKIDQIAAPKYVCDWSSLREDLKLFGIRNSTLSALMPCESSSQVSNSTNGIEPPRGPVSVKESKEGSFNQVVPNIEHNIDLYDYTWKLAKKGNKPYLTQVAIMLKWVCQSASANTYYDPQIFPKGKVPMSIMIDDLLYFWYFGGKNFYYHNTRDGSGTDDYEIETPKAEDCSSCKL
> |[Tevenvirinae _Enterobacteria_phage_RB16]||_Enterobacteria_phage_RB16.gb|Ribonucleotide reduc..|2253|NC_014467.1(176788):40525-42777:1 ^RAST2:fig|1198136.103.peg.67^ Tevenvirinae _Enterobacteria_phage_RB16|neighbours:(1),(1)|neighbour_genes:thymidylate synthase,Phage protein, conta..|
MSDIKTVVKSSGVSQTFEKEKLFKVLNWASAGKNIDVNAFLENVVDLLRDGMTTKQIQAVAIKYAADRISVKEPDWQYVAANLEMFALRKTVYGQFDPIPFYEHITKLVEAGKYDKEILTKWTKSDIEYFEENINHDKDFEFSYAGVQQLIGKYLLQDRTNGDIYETPQYAFMLIAMCLHQDEPRTLSAFNHVVDFYNAISDRKLSLPTPIMAGVRTPTRQFSSCVVIESGDSLGSLNAVTSAIVKYISQRAGIGVNAGHIRAMGSKIRGGEAVHTGVIPFWKHIQTAVKSCSQGGVRGGAATLYYPIWHLEVENLLVLKNNRGVEENRIRHLDYGVQLNDLMYKRLINNDYITLFSPDVANDRLYDAFYQADQTEFEELYTSLEKDPAVRKKRIKAVDLFQLLVQERAQTGRKYIFNSHHVNQQGSFSVPIRMSNLCCEIAIPTSPLDDDDKLAGEIGLCTLMAIVLDNADISEFPALTRIAVRALDNLLDYQNYPVAAALKAKQRRSLGVGITNYASWLASNYCDYSEAYAGNVHELMEAFQFNLLVASMELAQERGACGLFHETKYAQGLLPIDWYCKNVDELASPVYNCDWEWLRGEIKKHGLRNSTLSALMPCESSSQVSNSTNGIEPPRGPVSVKSSKEGSFNQVVPNQNNQIDFYDYLWTMAKRGNKGYLAHVAVMQKFVDQAISANTNYDPANFPDGKVKSEIILEDLLYANYFGIKTLYYHNTRDGAGEEEAEDSCEGCKI
>ID:AXF42537.1 |[Enterobacteria phage RB18]||_Enterobacteria_phage_RB18_.gbk|nrdA|2265|MH553563(166677):137714-139978:-1 ^^ Enterobacteria phage RB18, complete genome.|neighbours:ID:AXF42536.1(-1),ID:AXF42538.1(-1)|neighbour_genes:nrdB,hypothetical protein|
MQLINVIKSSGVSQSFDPQKIIKVLSWAAEGTSVDPYELYENIKSYLRDGMTTDDIQTIVIKAAANSISVEEPDYQYVAARCLMFALRKHVYGQYEPRSFIDHISYCVNAGKYDPELLSKYSAEEITFLESKIKHERDMEFTYSGAMQLKEKYLVKDKTTGQIYETPQFAFMTIGMALHQDEPVDRLKHVIHFYEAVSTRQISLPTPIMAGCRTPTRQFSSCVVIEAGDSLKSINKASASIVEYISKRAGIGINVGMIRAEGSKIGMGEVRHTGVIPFWKHFQTAVKSCSQGGIRGGAATAYYPIWHLEVENLLVLKNNKGVEENRIRHMDYGVQLNDLMMERFGKNDYITLFSPHEMGGELYYSYFKDQDRFRELYEAAEKDPNIRKKRIKARELFELLMTERSGTARIYVQFIDNTNNYTPFIREKAPIRQSNLCCEIAIPTNDVNSPDAEIGLCTLSAFVLDNFDWQDQDKINELAEVQVRALDNLLDYQGYPVPEAEKAKKRRNLGVGVTNYAAWLASNFASYEDANDLTHELFERLQYGLIKASIKLAKEKGPCEYYSDTRWSRGELPIDWYNKKIDQIAAPKYVCDWSSLREDLKLFGIRNSTLSALMPCESSSQVSNSTNGIEPPRGPVSVKESKEGSFNQVVPNIEHNIDLYDYTWKLAKKGNKPYLTQVAIMLKWVCQSASANTYYDPQIFPKGKVPMSIMIDDLLYFWYFGGKNFYYHNTRDGSGTDDYEIETPKAEDCSSCKL
>ID:YP_009102429.1 |[Enterobacteria phage RB27]||_Enterobacteria_phage_RB27_.gbk|nrdA|2265|NC_025448(165179):136361-138625:-1 ^GeneID:22113213^ Enterobacteria phage RB27, complete genome.|neighbours:ID:YP_009102428.1(-1),ID:YP_009102430.1(-1)|neighbour_genes:nrd,hypothetical protein|
MQLINVIKSSGVSQSFDPQKIIKVLSWAAEGTSVDPYELYENIKSYLRDGMTTDDIQTIVIKAAANSISVEEPDYQYVAARCLMFALRKHVYGQYEPRSFIDHISYCVNEGKYDPELLSKYSAEEITFLESKIKHERDMEFTYSGAMQLKEKYLVKDKTTGQIYETPQFAFMTIGMALHQDEPVDRLKHVIRFYEAVSTRQISLPTPIMAGCRTPTRQFSSCVVIEAGDSLKSINKASASIVEYISKRAGIGINVGMIRAEGSKIGMGEVRHTGVIPFWKHFQTAVKSCSQGGIRGGAATAYYPIWHLEVENLLVLKNNKGVEENRIRHMDYGVQLNDLMMERFGKNDYITLFSPHEMGGELYYSYFKDQDRFRELYEAAEKDPNIRKKRIKARELFELLMTERSGTARIYVQFIDNTNNYTPFIREKAPIRQSNLCCEIAIPTNDVNSPDAEIGLCTLSAFVLDNFDWQDQDKINELAEVQVRALDNLLDYQGYPVPEAEKAKKRRNLGVGVTNYAAWLASNFASYEDANDLTHELFERLQYGLIKASIKLAKEKGPCEYYSDTRWSRGELPIDWYNKKIDQIAAPKYVCDWSSLREDLKLFGIRNSTLSALMPCESSSQVSNSTNGIEPPRGPVSVKESKEGSFNQVVPNIEHNIDLYDYTWKLAKKGNKPYLTQVAIMLKWVCQSASANTYYDPQIFPKGKVPMSIMIDDLLYFWYFGGKNFYYHNTRDGSGTDDYEIETPKAEDCSSCKL
>ID:AIT74864.1 |[Enterobacteria phage RB33]||_Enterobacteria_phage_RB33_.gbk|nrdA|2265|KM607001(166007):137653-139917:-1 ^^ Enterobacteria phage RB33, complete genome.|neighbours:ID:AIT74863.1(-1),ID:AIT74865.1(-1)|neighbour_genes:nrd,hypothetical protein|
MQLINVIKSSGVSQSFDPQKIIKVLSWAAEGTSVDPYELYENIKSYLRDGMTTDDIQTIVIKAAANSISVEEPDYQYVAARCLMFALRKHVYGQYEPRSFIDHISYCVNEGKYDPELLSKYSAEEITFLESKIKHERDMEFTYSGAMQLKEKYLVKDKTTGQIYETPQFAFMTIGMALHQDEPVDRLKHVIRFYEAVSTRQISLPTPIMAGCRTPTRQFSSCVVIEAGDSLKSINKASASIVEYISKRAGIGINVGMIRAEGSKIGMGEVRHTGVIPFWKHFQTAVKSCSQGGIRGGAATAYYPIWHLEVENLLVLKNNKGVEENRIRHMDYGVQLNDLMMERFGKNDYITLFSPHEMGGELYYSYFKDQDRFRELYEAAEKDPNIRKKRIKARELFELLMTERSGTARIYVQFIDNTNNYTPFIREKAPIRQSNLCCEIAIPTNDVNSPDAEIGLCTLSAFVLDNFDWQDQDKINELAEVQVRALDNLLDYQGYPVPEAEKAKKRRNLGVGVTNYAAWLASNFASYEDANDLTHELFERLQYGLIKASIKLAKEKGPCEYYSDTRWSRGELPIDWYNKKIDQIAAPKYVCDWSALREDLKLFGIRNSTLSALMPCESSSQVSNSTNGIEPPRGPVSVKESKEGSFNQVVPNIEHNIDLYDYTWKLAKKGNKPYLTQVAIMLKWVCQSASANTYYDPQIFPKGKVPMSIMIDDMLYGWYYGIKNFYYHNTRDGSGTDDYEIETPKAEDCSSCKL
>ID:YP_009098613.1 |[Escherichia phage RB3]||_Enterobacteria_phage_RB3_.gbk|nrdA|2265|NC_025419(168402):138594-140858:-1 ^GeneID:22113977^ Enterobacteria phage RB3, complete genome.|neighbours:ID:YP_009098612.1(-1),ID:YP_009098614.1(-1)|neighbour_genes:mobE,hypothetical protein|
MQLINVIKSSGVSQSFDPQKIIKVLSWAAEGTSVDPYELYENIKSYLRDGMTTDDIQTIVIKAAANSISVEEPDYQYVAARCLMFALRKHVYGQYEPRSFIDHISYCVNEGKYDPELLSKYSAEEITFLESKIKHERDMEFTYSGAMQLKEKYLVKDKTTGQIYETPQFAFMTIGMALHQDEPVDRLKHVIRFYEAVSTRQISLPTPIMAGCRTPTRQFSSCVVIEAGDSLKSINKASASIVEYISKRAGIGINVGMIRAEGSKIGMGEVRHTGVIPFWKHFQTAVKSCSQGGIRGGAATAYYPIWHLEVENLLVLKNNKGVEENRIRHMDYGVQLNDLMMERFGKNDYITLFSPHEMGGELYYSYFKDQDRFRELYEAAEKDPNIRKKRIKARELFELLMTERSGTARIYVQFIDNTNNYTPFIREKAPIRQSNLCCEIAIPTNDVNSPDAEIGLCTLSAFVLDNFDWQDQDKINELAEVQVRALDNLLDYQGYPVPEAEKAKKRRNLGVGVTNYAAWLASNFASYEDANDLTHELFERLQYGLIKASIKLAKEKGPCEYYSDTRWSRGELPIDWYNKKIDQIAAPKYVCDWSALREDLKLFGIRNSTLSALMPCESSSQVSNSTNGIEPPRGPVSVKESKEGSFNQVVPNIEHNIDLYDYTWKLAKKGNKPYLTQVAIMLKWVCQSASANTYYDPQIFPKGKVPMSIMIDDMLYGWYYGIKNFYYHNTRDGSGTDDYEIETPKADDCAACKL
> |[Tevenvirinae _Enterobacteria_phage_RB43]||_Enterobacteria_phage_RB43.gb|Ribonucleotide reduc..|2256|NC_007023.1(180500):41179-43434:1 ^RAST2:fig|1198136.102.peg.71^ Tevenvirinae _Enterobacteria_phage_RB43|neighbours:(1),(1)|neighbour_genes:thymidylate synthase,Ribonucleotide reduc..|
MSEIKTVIKSSGVSQPFEKEKLFKVLNWASVGKNIDVNAFLESVVDLLRDGMTTKQIQGVAIKYAADRISVKEPDWQYVAANLEMFALRKTVYGQFDPIPFYEHITKLVDAGKYDKEILTKWTKADIEYFEENIKHDKDFEFSYAGVQQLIGKYLLQDRTNGDIYETPQYAFMLIAMCLHQDEPRTLSAFNHVVDFYNAISDRKLSLPTPIMAGVRTPTRQFSSCVVIESGDSLGSLNAVTSAIVKYISQRAGIGVNAGHIRAMGSKIRGGEAVHTGVIPFWKHIQTAVKSCSQGGVRGGAATLYYPIWHLEVENLLVLKNNKGVENNRIRHLDYGVQLNDLMYKRLINNDYITLFSPDVANDRLYDAFYQADQTEFEELYTSLEKDPTVRKKRIKAADLFQLLVQERAQTGRKYIFNSHHVNQQGSFSVPVRMSNLCCEIAIPTSPLDDDDKLAGEIGLCTLMAIVLDNADVSEFPALTRIAVRALDNLLDYQNYPVAAALKAKQRRSLGVGITNYASWLASNYCDYSEAYAGNVHELMEAFQYNLLVASMELAKERGACGLFHETKYAQGLLPIDWYCKTVDELALPVYNCDWEWLRGEIKKYGLRNSTLSALMPCESSSQVSNSTNGIEPPRGPVSVKSSKEGSFNQVVPNQNDQIDFYDYLWTMAKRGNKGYLSHVAVMQKFVDQAISANTNYDPANFPDGKVKSETIIDDLLYANYYGVKTLYYHNTRDGAGEDEAEADDCVGCKI
>ID:NP_891805.1 |[Enterobacteria phage RB49]||_Enterobacteria_phage_RB49_.gbk|nrdA|2244|NC_005066(164018):134558-136801:-1 ^GeneID:1725297^ Enterobacteria phage RB49, complete genome.|neighbours:ID:NP_891804.1(-1),ID:NP_891806.1(-1)|neighbour_genes:hypothetical protein,td|
MIKNVVKSSGLTVPFEKEKVMKILEAAAEGHNVDPYELFDMVEPLLTEGMSTNDIQKVLIKVAADNITVETPDYQYVASNLAMFALRKSVYGQFQPIDFYSHIERNIATGKYDREILQKYSREEVEYLEKFIDHKLDFKMTYAGAMQLKEKYLVQDRSTKKIIETPQFAYMLIGMCLHQEETENRLEHVIDFYNAVANKQISLPTPIMAGVRTPTRQFSSCVVIESDDSLQGINETANAIIKYISKRAGIGINAGMIRAEGSKIGHGEVRHTGVIPFWKHFQTAVKSCSQGGIRGGAATLYYPMWHLEFESLIVLKNNKGVEDNRIRHLDYGVQINNLMVERFLKRDYITLFSPDVAGGLLWDLYFRDEEGFRQLYEKLEKDPSVRKTRVKAEDLFLAVAIERFNTGRIYPTFTDNMNNHGAFIRNVAPIKQSNLCCEIALPTKPMGRDDSEISLCTLAAYVLGNFDIENMEEVERIAMVMVRALDNLLDYQDYPVEQALTAKKRRSLGVGVTNFASYLADNFFTYEDANEFTHKTFERLQYALIKASVQLAKEKGACELMHETRYGRGELPIDWYKKTVDELVDPVYEMDWEELRKDLKKYGIRNSTLSALMPCESSSQVSNSTNGIEPPRGIVSVKGSKEGQFNQVIPNVENNADVIDLLWTLIKKGNKPYLTLAAIMQKFVDQAISSNTSYDPSTYKTGKVDIADVLDDMLFAQYYGLKTLYYANVRDGADGTEDASECSSCKL
>ID:ACP31146.1 |[Enterobacteria phage RB51]||_Enterobacteria_phage_RB51_.gbk|nrdA|2265|FJ839693(168394):139470-141734:-1 ^^ Enterobacteria phage RB51, complete genome.|neighbours:ID:ACP31145.1(-1),ID:ACP31147.1(-1)|neighbour_genes:nrdB,nrdA.1|
MQLINVIKSSGVSQSFDPQKIIKVLSWAAEGTSVDPYELYENIKSYLRDGMTTDDIQTIVIKAAANSISVEEPDYQYVAARCLMFALRKHVYGQYEPRSFIDHISYCVNEGKYDPELLSKYSAEEITFLESKIKHERDMEFTYSGAMQLKEKYLVKDKTTGQIYETPQFAFMTIGMALHQDEPADRLKHVIRFYEAVSTRQISLPTPIMAGCRTPTRQFSSCVVIEAGDSLKSINKASASIVEYISKRAGIGINVGMIRAEGSKIGMGEVRHTGVIPFWKHFQTAVKSCSQGGIRGGAATAYYPIWHLEVENLLVLKNNKGVEENRIRHMDYGVQLNDLMMERFGKNDYITLFSPHEMGGELYYSYFKDQDRFRELYEAAEKDPNIRKKRIKARELFELLMTERSGTARIYVQFIDNTNNYTPFIREKAPIRQSNLCCEIAIPTNDVNSPDAEIGLCTLSAFVLDNFDWQDQDKINELAEVQVRALDNLLDYQGYPVPEAEKAKKRRNLGVGVTNYAAWLASNFASYEDANDLTHELFERLQYGLIKASIKLAKEKGPCEYYSDTRWSRGELPIDWYNKKIDQIAAPKYVCDWSSLREDLKLFGIRNSTLSALMPCESSSQVSNSTNGIEPPRGPVSVKESKEGSFNQVVPNIEHNIDLYDYTWKLAKKGNKPYLTQVAIMLKWVCQSASANTYYDPQIFPKGKVPMSIMIDDLLYFWYFGGKNFYYHNTRDGSGTDDYEIETPKAEDCSSCKL
>ID:AIT75140.1 |[Enterobacteria phage RB55]||_Enterobacteria_phage_RB55_.gbk|nrdA|2265|KM607002(168896):140395-142659:-1 ^^ Enterobacteria phage RB55, complete genome.|neighbours:ID:AIT75139.1(-1),ID:AIT75141.1(-1)|neighbour_genes:mobE,hypothetical protein|
MQLINVIKSSGVSQSFDPQKIIKVLSWAAEGTSVDPYELYENIKSYLRDGMTTDDIQTIVIKAAANSISVEEPDYQYVAARCLMFALRKHVYGQYEPRSFIDHISYCVNAGKYDPELLSKYSAEEITFLESKIKHERDMEFTYSGAMQLKEKYLVKDKTTGQIYETPQFAFMTIGMALHQDEPVDRLKHVIRFYEAVSTRQISLPTPIMAGCRTPTRQFSSCVVIEAGDSLKSINKASASIVEYISKRAGIGINVGMIRAEGSKIGMGEVRHTGVIPFWKHFQTAVKSCSQGGIRGGAATAYYPIWHLEVENLLVLKNNKGVEENRIRHMDYGVQLNDLMMERFGKNDYITLFSPHEMGGELYYSYFKDQDRFRELYEAAEKDPNIRKKRIKARELFELLMTERSGTARIYVQFIDNTNNYTPFIREKAPIRQSNLCCEIAIPTNDVNSPDAEIGLCTLSAFVLDNFDWQDQDKINELAEVQVRALDNLLDYQGYPVPEAEKAKKRRNLGVGVTNYAAWLASNFASYEDANDLTHELFERLQYGLIKASIKLAKEKGPCEYYSDTRWSRGELPIDWYNKKIDQIAAPKYVCDWSALREDLKLFGIRNSTLSALMPCESSSQVSNSTNGIEPPRGPVSVKESKEGSFNQVVPNIEHNIDLYDYTWKLAKKGNKPYLTQVAIMLKWVCQSASANTYYDPQIFPKGKVPMSIMIDDMLYGWYYGIKNFYYHNTRDGSGTDDYEIETPKADDCAACKL
>ID:AIT75414.1 |[Enterobacteria phage RB59]||_Enterobacteria_phage_RB59_.gbk|nrdA|2265|KM607003(168966):140409-142673:-1 ^^ Enterobacteria phage RB59, complete genome.|neighbours:ID:AIT75413.1(-1),ID:AIT75415.1(-1)|neighbour_genes:mobE,hypothetical protein|
MQLINVIKSSGVSQSFDPQKIIKVLSWAAEGTSVDPYELYENIKSYLRDGMTTDDIQTIVIKAAANSISVEEPDYQYVAARCLMFALRKHVYGQYEPRSFIDHISYCVNAGKYDPELLSKYSAEEITFLESKIKHERDMEFTYSGAMQLKEKYLVKDKTTGQIYETPQFAFMTIGMALHQDEPVDRLKHVIRFYEAVSTRQISLPTPIMAGCRTPTRQFSSCVVIEAGDSLKSINKASASIVEYISKRAGIGINVGMIRAEGSKIGMGEVRHTGVIPFWKHFQTAVKSCSQGGIRGGAATAYYPIWHLEVENLLVLKNNKGVEENRIRHMDYGVQLNDLMMERFGKNDYITLFSPHEMGGELYYSYFKDQDRFRELYEAAEKDPNIRKKRIKARELFELLMTERSGTARIYVQFIDNTNNYTPFIREKAPIRQSNLCCEIAIPTNDVNSPDAEIGLCTLSAFVLDNFDWQDQDKINELAEVQVRALDNLLDYQGYPVPEAEKAKKRRNLGVGVTNYAAWLASNFASYEDANDLTHELFERLQYGLIKASIKLAKEKGPCEYYSDTRWSRGELPIDWYNKKIDQIAAPKYVCDWSALREDLKLFGIRNSTLSALMPCESSSQVSNSTNGIEPPRGPVSVKESKEGSFNQVVPNIEHNIDLYDYTWKLAKKGNKPYLTQVAIMLKWVCQSASANTYYDPQIFPKGKVPMSIMIDDMLYGWYYGIKNFYYHNTRDGSGTDDYEIETPKADDCAACKL
>ID:AIT73234.1 |[Enterobacteria phage RB5]||_Enterobacteria_phage_RB5_.gbk|nrdA|2265|KM606995(168394):138586-140850:-1 ^^ Enterobacteria phage RB5, complete genome.|neighbours:ID:AIT73233.1(-1),ID:AIT73235.1(-1)|neighbour_genes:mobE,hypothetical protein|
MQLINVIKSSGVSQSFDPQKIIKVLSWAAEGTSVDPYELYENIKSYLRDGMTTDDIQTIVIKAAANSISVEEPDYQYVAARCLMFALRKHVYGQYEPRSFIDHISYCVNEGKYDPELLSKYSAEEITFLESKIKHERDMEFTYSGAMQLKEKYLVKDKTTGQIYETPQFAFMTIGMALHQDEPVDRLKHVIRFYEAVSTRQISLPTPIMAGCRTPTRQFSSCVVIEAGDSLKSINKASASIVEYISKRAGIGINVGMIRAEGSKIGMGEVRHTGVIPFWKHFQTAVKSCSQGGIRGGAATAYYPIWHLEVENLLVLKNNKGVEENRIRHMDYGVQLNDLMMERFGKNDYITLFSPHEMGGELYYSYFKDQDRFRELYEAAEKDPNIRKKRIKARELFELLMTERSGTARIYVQFIDNTNNYTPFIREKAPIRQSNLCCEIAIPTNDVNSPDAEIGLCTLSAFVLDNFDWQDQDKINELAEVQVRALDNLLDYQGYPVPEAEKAKKRRNLGVGVTNYAAWLASNFASYEDANDLTHELFERLQYGLIKASIKLAKEKGPCEYYSDTRWSRGELPIDWYNKKIDQIAAPKYVCDWSALREDLKLFGIRNSTLSALMPCESSSQVSNSTNGIEPPRGPVSVKESKEGSFNQVVPNIEHNIDLYDYTWKLAKKGNKPYLTQVAIMLKWVCQSASANTYYDPQIFPKGKVPMSIMIDDMLYGWYYGIKNFYYHNTRDGSGTDDYEIETPKADDCAACKL
>ID:AIT75688.1 |[Enterobacteria phage RB68]||_Enterobacteria_phage_RB68_.gbk|nrdA|2265|KM607004(168401):139477-141741:-1 ^^ Enterobacteria phage RB68, complete genome.|neighbours:ID:AIT75687.1(-1),ID:AIT75689.1(-1)|neighbour_genes:nrdB,hypothetical protein|
MQLINVIKSSGVSQSFDPQKIIKVLSWAAEGTSVDPYELYENIKSYLRDGMTTDDIQTIVIKAAANSISVEEPDYQYVAARCLMFALRKHVYGQYEPRSFIDHISYCVNEGKYDPELLSKYSAEEITFLESKIKHERDMEFTYSGAMQLKEKYLVKDKTTGQIYETPQFAFMTIGMALHQDEPADRLKHVIRFYEAVSTRQISLPTPIMAGCRTPTRQFSSCVVIEAGDSLKSINKASASIVEYISKRAGIGINVGMIRAEGSKIGMGEVRHTGVIPFWKHFQTAVKSCSQGGIRGGAATAYYPIWHLEVENLLVLKNNKGVEENRIRHMDYGVQLNDLMMERFGKNDYITLFSPHEMGGELYYSYFKDQDRFRELYEAAEKDPNIRKKRIKARELFELLMTERSGTARIYVQFIDNTNNYTPFIREKAPIRQSNLCCEIAIPTNDVNSPDAEIGLCTLSAFVLDNFDWQDQDKINELAEVQVRALDNLLDYQGYPVPEAEKAKKRRNLGVGVTNYAAWLASNFASYEDANDLTHELFERLQYGLIKASIKLAKEKGPCEYYSDTRWSRGELPIDWYNKKIDQIAAPKYVCDWSSLREDLKLFGIRNSTLSALMPCESSSQVSNSTNGIEPPRGPVSVKESKEGSFNQVVPNIEHNIDLYDYTWKLAKKGNKPYLTQVAIMLKWVCQSASANTYYDPQIFPKGKVPMSIMIDDLLYFWYFGGKNFYYHNTRDGSGTDDYEIETPKAEDCSSCKL
>ID:NP_861929.1 |[Enterobacteria phage RB69]||_Enterobacteria_phage_RB69_.gbk|nrdA|2256|NC_004928(167560):140928-143183:-1 ^GeneID:1494355^ Enterobacteria phage RB69, complete genome.|neighbours:ID:NP_861928.1(-1),ID:NP_861930.1(-1)|neighbour_genes:nrdB,nrdA.2|
MQVTKSSGVSQNFDAQKIIQVLTWQCEGTQIDPYELYEEIKTHLVDGMSTKDIQKICIKVAANSISVEEPDYQYVAAKGLMFALRKDVYGQFEPPAFIDHISYCVNEGKYDPELLSRYSAEEIIYLDSRIKHERDFDLTYAGAMQLKEKYLVKDKTTGKIYETPQFAIMAIGMALHQDETHDRLKHIIRFYDAVSTHQVSLPTPIMAGARTPTRQFSSCVVIEAGDSLKSINKTSASIIEYISKRAGIGINVGMLRAEGSKIGMGEVRHTGVIPFWKHFQTAVKSCSQGGIRGGAATAYYPMWHLEVENLLVLKNNKGVDENRIRHMDYGIQINDLMMERLGKNDYITLFSPHEMSGELYYSFFEDQDKFRELYEKAEKDPTIRKKRIKALELFELFMTERSGTARIYPQFVDNTNNYTPFIREKAPIRQSNLCCEIAIPTNDVNGPDAEIGLCTLSAFVLDKFDWQDQDKINELAEVQVRALDNLLDYQDYPVPEALKAKKRRNLGVGVTNYAAWLASNFASYEDANYLTHELFERLQYGLIKASIKLAKEKGPCEYYSDTKWSRGELPIDWYNKKIDQIAAPNYVCDWKNFELNSKEHGIRNSTLSALMPCESSSQVSNSTNGIEPPRGPVSIKESKEGNFRQVVPNIEHNMSLYDYAWKLAKKGNKPYLTQVAIMLKWVCQSASANTYYDPAVFEKGKVPMSVMLDDLLYFWYFGGKNLYYHNTRDGSGTDDYELETPKAEDCSACKL
>ID:AIT73505.1 |[Enterobacteria phage RB6]||_Enterobacteria_phage_RB6_.gbk|nrdA|2265|KM606996(168394):138586-140850:-1 ^^ Enterobacteria phage RB6, complete genome.|neighbours:ID:AIT73504.1(-1),ID:AIT73506.1(-1)|neighbour_genes:mobE,hypothetical protein|
MQLINVIKSSGVSQSFDPQKIIKVLSWAAEGTSVDPYELYENIKSYLRDGMTTDDIQTIVIKAAANSISVEEPDYQYVAARCLMFALRKHVYGQYEPRSFIDHISYCVNEGKYDPELLSKYSAEEITFLESKIKHERDMEFTYSGAMQLKEKYLVKDKTTGQIYETPQFAFMTIGMALHQDEPVDRLKHVIRFYEAVSTRQISLPTPIMAGCRTPTRQFSSCVVIEAGDSLKSINKASASIVEYISKRAGIGINVGMIRAEGSKIGMGEVRHTGVIPFWKHFQTAVKSCSQGGIRGGAATAYYPIWHLEVENLLVLKNNKGVEENRIRHMDYGVQLNDLMMERFGKNDYITLFSPHEMGGELYYSYFKDQDRFRELYEAAEKDPNIRKKRIKARELFELLMTERSGTARIYVQFIDNTNNYTPFIREKAPIRQSNLCCEIAIPTNDVNSPDAEIGLCTLSAFVLDNFDWQDQDKINELAEVQVRALDNLLDYQGYPVPEAEKAKKRRNLGVGVTNYAAWLASNFASYEDANDLTHELFERLQYGLIKASIKLAKEKGPCEYYSDTRWSRGELPIDWYNKKIDQIAAPKYVCDWSALREDLKLFGIRNSTLSALMPCESSSQVSNSTNGIEPPRGPVSVKESKEGSFNQVVPNIEHNIDLYDYTWKLAKKGNKPYLTQVAIMLKWVCQSASANTYYDPQIFPKGKVPMSIMIDDMLYGWYYGIKNFYYHNTRDGSGTDDYEIETPKADDCAACKL
>ID:AIT73776.1 |[Enterobacteria phage RB7]||_Enterobacteria_phage_RB7_.gbk|nrdA|2265|KM606997(168395):138587-140851:-1 ^^ Enterobacteria phage RB7, complete genome.|neighbours:ID:AIT73775.1(-1),ID:AIT73777.1(-1)|neighbour_genes:mobE,hypothetical protein|
MQLINVIKSSGVSQSFDPQKIIKVLSWAAEGTSVDPYELYENIKSYLRDGMTTDDIQTIVIKAAANSISVEEPDYQYVAARCLMFALRKHVYGQYEPRSFIDHISYCVNEGKYDPELLSKYSAEEITFLESKIKHERDMEFTYSGAMQLKEKYLVKDKTTGQIYETPQFAFMTIGMALHQDEPVDRLKHVIRFYEAVSTRQISLPTPIMAGCRTPTRQFSSCVVIEAGDSLKSINKASASIVEYISKRAGIGINVGMIRAEGSKIGMGEVRHTGVIPFWKHFQTAVKSCSQGGIRGGAATAYYPIWHLEVENLLVLKNNKGVEENRIRHMDYGVQLNDLMMERFGKNDYITLFSPHEMGGELYYSYFKDQDRFRELYEAAEKDPNIRKKRIKARELFELLMTERSGTARIYVQFIDNTNNYTPFIREKAPIRQSNLCCEIAIPTNDVNSPDAEIGLCTLSAFVLDNFDWQDQDKINELAEVQVRALDNLLDYQGYPVPEAEKAKKRRNLGVGVTNYAAWLASNFASYEDANDLTHELFERLQYGLIKASIKLAKEKGPCEYYSDTRWSRGELPIDWYNKKIDQIAAPKYVCDWSALREDLKLFGIRNSTLSALMPCESSSQVSNSTNGIEPPRGPVSVKESKEGSFNQVVPNIEHNIDLYDYTWKLAKKGNKPYLTQVAIMLKWVCQSASANTYYDPQIFPKGKVPMSIMIDDMLYGWYYGIKNFYYHNTRDGSGTDDYEIETPKADDCAACKL
>ID:AIT74048.1 |[Enterobacteria phage RB9]||_Enterobacteria_phage_RB9.gbk|nrdA|2265|KM606998(168395):138587-140851:-1 ^^ Enterobacteria phage RB9, complete genome.|neighbours:ID:AIT74047.1(-1),ID:AIT74049.1(-1)|neighbour_genes:mobE,hypothetical protein|
MQLINVIKSSGVSQSFDPQKIIKVLSWAAEGTSVDPYELYENIKSYLRDGMTTDDIQTIVIKAAANSISVEEPDYQYVAARCLMFALRKHVYGQYEPRSFIDHISYCVNEGKYDPELLSKYSAEEITFLESKIKHERDMEFTYSGAMQLKEKYLVKDKTTGQIYETPQFAFMTIGMALHQDEPVDRLKHVIRFYEAVSTRQISLPTPIMAGCRTPTRQFSSCVVIEAGDSLKSINKASASIVEYISKRAGIGINVGMIRAEGSKIGMGEVRHTGVIPFWKHFQTAVKSCSQGGIRGGAATAYYPIWHLEVENLLVLKNNKGVEENRIRHMDYGVQLNDLMMERFGKNDYITLFSPHEMGGELYYSYFKDQDRFRELYEAAEKDPNIRKKRIKARELFELLMTERSGTARIYVQFIDNTNNYTPFIREKAPIRQSNLCCEIAIPTNDVNSPDAEIGLCTLSAFVLDNFDWQDQDKINELAEVQVRALDNLLDYQGYPVPEAEKAKKRRNLGVGVTNYAAWLASNFASYEDANDLTHELFERLQYGLIKASIKLAKEKGPCEYYSDTRWSRGELPIDWYNKKIDQIAAPKYVCDWSALREDLKLFGIRNSTLSALMPCESSSQVSNSTNGIEPPRGPVSVKESKEGSFNQVVPNIEHNIDLYDYTWKLAKKGNKPYLTQVAIMLKWVCQSASANTYYDPQIFPKGKVPMSIMIDDMLYGWYYGIKNFYYHNTRDGSGTDDYEIETPKADDCAACKL
>ID:ADJ39954.1 |[Enterobacteria phage T4T]||_Enterobacteria_phage_T4T_.gbk|nrdA|2265|HM137666(168920):140430-142694:-1 ^^ Enterobacteria phage T4T, complete genome.|neighbours:ID:ADJ39953.1(-1),ID:ADJ39955.1(-1)|neighbour_genes:mobE,nrdA.1|
MQLINVIKSSGVSQSFDPQKIIKVLSWAAEGTSVDPYELYENIKSYLRDGMTTDDIQTIVIKAAANSISVEEPDYQYVAARCLMFALRKHVYGQYEPRSFIDHISYCVNAGKYDPELLSKYSAEEITFLESKIKHERDMEFTYSGAMQLKEKYLVKDKTTGQIYETPQFAFMTIGMALHQDEPVDRLKHVIRFYEAVSTRQISLPTPIMAGCRTPTRQFSSCVVIEAGDSLKSINKASASIVEYISKRAGIGINVGMIRAEGSKIGMGEVRHTGVIPFWKHFQTAVKSCSQGGIRGGAATAYYPIWHLEVENLLVLKNNKGVEENRIRHMDYGVQLNDLMMERFGKNDYITLFSPHEMGGELYYSYFKDQDRFRELYEAAEKDPNIRKKRIKARELFELLMTERSGTARIYVQFIDNTNNYTPFIREKAPIRQSNLCCEIAIPTNDVNSPDAEIGLCTLSAFVLDNFDWQDQDKINELAEVQVRALDNLLDYQGYPVPEAEKAKKRRNLGVGVTNYAAWLASNFASYEDANDLTHELFERLQYGLIKASIKLAKEKGPCEYYSDTRWSRGELPIDWYNKKIDQIAAPKYVCDWSALREDLKLFGIRNSTLSALMPCESSSQVSNSTNGIEPPRGPVSVKESKEGSFNQVVPNIEHNIDLYDYTWKLAKKGNKPYLTQVAIMLKWVCQSASANTYYDPQIFPKGKVPMSIMIDDMLYGWYYGIKNFYYHNTRDGSGTDDYEIETPKADDCAACKL
>ID:NP_049845.1 |[Escherichia virus T4]||_Enterobacteria_phage_T4_.gbk|nrdA|2265|NC_000866(168903):140416-142680:-1 ^GeneID:1258795^ Enterobacteria phage T4, complete genome.|neighbours:ID:NP_049844.1(-1),ID:NP_049846.1(-1)|neighbour_genes:mobE,nrdA.1|
MQLINVIKSSGVSQSFDPQKIIKVLSWAAEGTSVDPYELYENIKSYLRDGMTTDDIQTIVIKAAANSISVEEPDYQYVAARCLMFALRKHVYGQYEPRSFIDHISYCVNAGKYDPELLSKYSAEEITFLESKIKHERDMEFTYSGAMQLKEKYLVKDKTTGQIYETPQFAFMTIGMALHQDEPVDRLKHVIRFYEAVSTRQISLPTPIMAGCRTPTRQFSSCVVIEAGDSLKSINKASASIVEYISKRAGIGINVGMIRAEGSKIGMGEVRHTGVIPFWKHFQTAVKSCSQGGIRGGAATAYYPIWHLEVENLLVLKNNKGVEENRIRHMDYGVQLNDLMMERFGKNDYITLFSPHEMGGELYYSYFKDQDRFRELYEAAEKDPNIRKKRIKARELFELLMTERSGTARIYVQFIDNTNNYTPFIREKAPIRQSNLCCEIAIPTNDVNSPDAEIGLCTLSAFVLDNFDWQDQDKINELAEVQVRALDNLLDYQGYPVPEAEKAKKRRNLGVGVTNYAAWLASNFASYEDANDLTHELFERLQYGLIKASIKLAKEKGPSEYYSDTRWSRGELPIDWYNKKIDQIAAPKYVCDWSALREDLKLFGIRNSTLSALMPCESSSQVSNSTNGYEPPRGPVSVKESKEGSFNQVVPNIEHNIDLYDYTWKLAKKGNKPYLTQVAIMLKWVCQSASANTYYDPQIFPKGKVPMSIMIDDMLYGWYYGIKNFYYHNTRDGSGTDDYEIETPKADDCAACKL
> |[Tevenvirinae _Enterobacteria_phage_T4_strain_wild]||_Enterobacteria_phage_T4_strain_wild.gb|Ribonucleotide reduc..|2265|KJ477684.1(168922):140432-142696:-1 ^RAST2:fig|1198136.58.peg.248^ Tevenvirinae _Enterobacteria_phage_T4_strain_wild|neighbours:(-1),(-1)|neighbour_genes:Phage-associated hom..,Phage protein (ACLAM..|
MQLINVIKSSGVSQSFDPQKIIKVLSWAAEGTSVDPYELYENIKSYLRDGMTTDDIQTIVIKAAANSISVEEPDYQYVAARCLMFALRKHVYGQYEPRSFIDHISYCVNAGKYDPELLSKYSAEEITFLESKIKHERDMEFTYSGAMQLKEKYLVKDKTTGQIYETPQFAFMTIGMALHQDEPVDRLKHVIRFYEAVSTRQISLPTPIMAGCRTPTRQFSSCVVIEAGDSLKSINKASASIVEYISKRAGIGINVGMIRAEGSKIGMGEVRHTGVIPFWKHFQTAVKSCSQGGIRGGAATAYYPIWHLEVENLLVLKNNKGVEENRIRHMDYGVQLNDLMMERFGKNDYITLFSPHEMGGELYYSYFKDQDRFRELYEAAEKDPNIRKKRIKARELFELLMTERSGTARIYVQFIDNTNNYTPFIREKAPIRQSNLCCEIAIPTNDVNSPDAEIGLCTLSAFVLDNFDWQDQDKINELAEVQVRALDNLLDYQGYPVPEAEKAKKRRNLGVGVTNYAAWLASNFASYEDANDLTHELFERLQYGLIKASIKLAKEKGPCEYYSDTRWSRGELPIDWYNKKIDQIAAPKYVCDWSALREDLKLFGIRNSTLSALMPCESSSQVSNSTNGIEPPRGPVSVKESKEGSFNQVVPNIEHNIDLYDYTWKLAKKGNKPYLTQVAIMLKWVCQSASANTYYDPQIFPKGKVPMSIMIDDMLYGWYYGIKNFYYHNTRDGSGTDDYEIETPKADDCAACKL
> |[Tevenvirinae _Enterobacteria_phage_T6]||_Enterobacteria_phage_T6.gb|Ribonucleotide reduc..|2265|MH550421.1(168706):139229-141493:-1 ^RAST2:fig|1198136.104.peg.233^ Tevenvirinae _Enterobacteria_phage_T6|neighbours:(-1),(-1)|neighbour_genes:Phage-associated hom..,Phage protein (ACLAM..|
MQLINVIKSSGVSQSFDPQKIIKVLSWAAEGTSVDPYELYENIKSYLRDGMTTDDIQTIVIKAAANSISVEEPDYQYVAARCLMFALRKHVYGQYEPRSFIDHISYCVNEGKYDPELLSKYSAEEITFLESKIKHERDMEFTYSGAMQLKEKYLVKDKTTGQIYETPQFAFMTIGMALHQDEPVDRLKHVIRFYEAVSTRQISLPTPIMAGCRTPTRQFSSCVVIEAGDSLKSINKASASIVEYISKRAGIGINVGMIRAEGSKIGMGEVRHTGVIPFWKHFQTAVKSCSQGGIRGGAATAYYPIWHLEVENLLVLKNNKGVEENRIRHMDYGVQLNDLMMERFGKNDYITLFSPHEMGGELYYSYFKDQDRFRELYEAAEKDPNIRKKRIKARELFELLMTERSGTARIYVQFIDNTNNYTPFIREKAPIRQSNLCCEIAIPTNDVNSPDAEIGLCTLSAFVLDNFDWQDQDKINELAEVQVRALDNLLDYQGYPVPEAEKAKKRRNLGVGVTNYAAWLASNFASYEDANDLTHELFERLQYGLIKASIKLAKEKGPCEYYSDTRWSRGELPIDWYNKKIDQIAAPKYVCDWSSLREDLKLFGIRNSTLSALMPCESSSQVSNSTNGIEPPRGPVSVKESKEGSFNQVVPNIEHNIDLYDYTWKLAKKGNKPYLTQVAIMLKWVCQSASANTYYDPQIFPKGKVPMSIMIDDMLYGWYYGIKNFYYHNTRDGSGTDDYEIETPKADDCAACKL
>ID:YP_004063928.1 |[Escherichia phage vB_EcoM_VR7]||_Enterobacteria_phage_vB_EcoM-VR7_.gbk|nrdA|2256|NC_014792(169285):140102-142357:-1 ^GeneID:10021472^ Enterobacteria phage vB_EcoM-VR7, complete genome.|neighbours:ID:YP_004063927.1(-1),ID:YP_004063929.1(-1)|neighbour_genes:nrdB,td|
MQVQKSSGVSQDFDGQKIIKVLSWSCEGTNIDPYELYETIKPHLRDGMTTRDIQTVIIKVSAGLISVEEPDYQYVAAKATMFALRKDVYGQFEPRSFIDQISYCVNEGKYDPELLSSYSAEEITYLESRIKHERDFDLTYAGAMQLKEKYLVKDKTTGKIYETPQFAIMAIGMALHQDEPTDRLKHVCRFYDAVSTRQVSLPTPIMAGARTPTRQFSSCVVIEAADSLKSINKTANSIIEYISKRAGIGINVGMIRAEGSKIGMGEVKHTGVIPFWKHFQTAVKSCSQGGIRGGAATAYYPLWHLEVENLLVLKNNKGVEENRIRHMDYGVQLNNLMMERLAKNDYITLFSPHEAGGELYYSYFDNPDKFRELYEALEKDPTVRKKRIKAKDLFELFMTERSGTARVYPQFVDNVNDYTPFIRDKAPIRQSNLCCEIAIPTTDVNSEDAEIGLCTLSAFVLDSFDWQDQDKINELAEVQVRALDNLLDYQGYPVKEALKAKKRRNLGVGVTNYAAWLASNFASYADANDLTHELFERLQYGLIRASIKLAKEKGPCEYYSDTRWARGELPIDWYNKKIDQIAAPNYVCDWAQLREDLVAYGIRNSTLSALMPCESSSQVSNSTNGIEPPRGPVSIKESKEGSFNQVVPNIEHNKGLYDYAWVLAKKGNKPYLTMVAIMLKWVCQSASANTYYDPQIFPKGKVPMSVMLDDLMYFWYFGGKNLYYHNTRDGSGTDDYEIEAPKAEDCSACKL
>ID:YP_006986784.1 |[Escherichia phage vB_EcoM_ACG-C40]||_Enterobacteria_phage_vB_EcoM_ACG-C40_.gbk|ribonucleoside-dipho..|2265|NC_019399(167396):137277-139541:-1 ^GeneID:13998056^ Enterobacteria phage vB_EcoM_ACG-C40, complete genome.|neighbours:ID:YP_006986783.1(-1),ID:YP_006986785.1(-1)|neighbour_genes:aerobic NDP reductas..,hypothetical protein|
MQLINVIKSSGVSQSFDPQKIIKVLSWAAEGTSVDPYELYENIKSYLRDGMTTDDIQTIVIKAAANSISVEEPDYQYVAARCLMFALRKHVYGQYEPRSFIDHISYCVNEGKYDPELLSKYSAEEITFLESKIKHERDMEFTYSGAMQLKEKYLVKDKTTGQIYETPQFAFMTIGMALHQDEPVDRLKHVIRFYEAVSTRQISLPTPIMAGCRTPTRQFSSCVVIEAGDSLKSINKASASIVEYISKRAGIGINVGMIRAEGSKIGMGEVRHTGVIPFWKHFQTAVKSCSQGGIRGGAATAYYPIWHLEVENLLVLKNNKGVEENRIRHMDYGVQLNDLMMERFGKNDYITLFSPHEMGGELYYSYFKDQNRFRELYEAAEKDPNIRKKRIKARELFELLMTERSGTARIYVQFIDNTNNYTPFIREKAPIRQSNLCCEIAIPTNDVNSPDAEIGLCTLSAFVLDNFDWQDQDKINELAEVQVRALDNLLDYQGYPVPEAEKAKKRRNLGVGVTNYAAWLASNFASYEDANDLTHELFERLQYGLIKASIKLAKEKGPCEYYSDTRWSRGELPIDWYNKKIDQIAAPKYVCDWSALREDLKLFGIRNSTLSALMPCESSSQVSNSTNGIEPPRGPVSVKESKEGSFNQVVPNIEHNIDLYDYTWKLAKKGNKPYLTQVAIMLKWVCQSASANTYYDPQIFPKGKVPMSIMIDDLLYFWYFGGKNFYYHNTRDGSGTDDYEIETPKAEDCSSCKL
>ID:AWD91453.1 |[Enterobacteria phage vB_EcoM_IME339]||_Enterobacteria_phage_vB_EcoM_IME339_.gbk|ribonucleotide reduc..|2265|MH051915(164366):28778-31042:1 ^^ Enterobacteria phage vB_EcoM_IME339, complete genome.|neighbours:ID:AWD91452.1(1),ID:AWD91454.1(1)|neighbour_genes:hypothetical protein,ribonucleotide reduc..|
MQLINVIKSSGVSQSFDPQKIIKVLSWAAEGTSVDPYELYENIKSYLRDGMTTDDIQTIVIKAAANSISVEEPDYQYVAARCLMFALRKHVYGQYEPRSFIDHISYCVNEGKYDPELLSKYSAEEITFLESKIKHERDMEFTYSGAMQLKEKYLVKDKTTGQIYETPQFAFMTIGMALHQDEPVDRLKHVIRFYEAVSTRQISLPTPIMAGCRTPTRQFSSCVVIEAGDSLKSINKASASIVEYISKRAGIGINVGMIRAEGSKIGTGEVRHTGVIPFWKHFQTAVKSCSQGGIRGGAATAYYPIWHLEVENLLVLKNNKGVEENRIRHMDYGVQLNDLMMERFGKNDYITLFSPHEMGGELYYSYFKDQDRFRELYEAAEKDPNIRKKRIKARELFELLMTERSGTARIYVQFIDNTNNYTPFIREKAPIRQSNLCCEIAIPTNDVNSPDAEIGLCTLSAFVLDNFDWQDQDKINELAEVQVRALDNLLDYQGYPVPEAEKAKKRRNLGVGVTNYAAWLASNFASYEDANDLTHELFERLQYGLIKASIKLAKEKGPCEYYSDTRWSRGELPIDWYNKKIDQIAAPKYVCDWSALREDLKLFGIRNSTLSALMPCESSSQVSNSTNGIEPPRGPVSVKESKEGSFNQVVPNIEHNIDLYDYTWKLAKKGNKPYLTQVAIMLKWVCQSASANTYYDPQIFPKGKVPMSIMIDDLLYFWYFGGKNFYYHNTRDGSGTDDYEIETPKAEDCSSCKL
>ID:AWD91709.1 |[Enterobacteria phage vB_EcoM_IME340]||_Enterobacteria_phage_vB_EcoM_IME340_.gbk|ribonucleotide reduc..|2265|MH051916(165549):28943-31207:1 ^^ Enterobacteria phage vB_EcoM_IME340, complete genome.|neighbours:ID:AWD91708.1(1),ID:AWD91710.1(1)|neighbour_genes:hypothetical protein,ribonucleotide reduc..|
MQLINVIKSSGVSQSFDPQKIIKVLSWAAEGTSVDPYELYENIKSYLRDGMTTDDIQTIVIKAAANSISVEEPDYQYVAARCLMFALRKHVYGQYEPRSFIDHISYCVNEGKYDPELLSKYSAEEITFLESKIKHERDMEFTYSGAMQLKEKYLVKDKTTGQIYETPQFAFMTIGMALHQDEPVDRLKHVIRFYEAVSTRQISLPTPIMAGCRTPTRQFSSCVVIEAGDSLKSINKASASIVEYISKRAGIGINVGMIRAEGSKIGTGEVRHTGVIPFWKHFQTAVKSCSQGGIRGGAATAYYPIWHLEVENLLVLKNNKGVEENRIRHMDYGVQLNDLMMERFGKNDYITLFSPHEMGGELYYSYFKDQDRFRELYEAAEKDPNIRKKRIKARELFELLMTERSGTARIYVQFIDNTNNYTPFIREKAPIRQSNLCCEIAIPTNDVNSPDAEIGLCTLSAFVLDNFDWQDQDKINELAEVQVRALDNLLDYQGYPVPEAEKAKKRRNLGVGVTNYAAWLASNFASYEDANDLTHELFERLQYGLIKASIKLAKEKGPCEYYSDTRWSRGELPIDWYNKKIDQIAAPKYVCDWSSLREDLKLFGIRNSTLSALMPCESSSQVSNSTNGIEPPRGPVSVKESKEGSFNQVVPNIEHNIDLYDYTWKLAKKGNKPYLTQVAIMLKWVCQSASANTYYDPQIFPKGKVPMSVMIDDLLYFWYFGGKNFYYHNTRDGSGTDDYEIETPKAEDCSSCKL
>ID:YP_009207420.1 |[Escherichia phage vB_EcoM_VR20]||_Enterobacteria_phage_vB_EcoM_VR20.gbk|nrdA|2256|NC_028894(170336):139514-141769:-1 ^GeneID:26633919^ Enterobacteria phage vB_EcoM_VR20, complete genome.|neighbours:ID:YP_009207419.1(-1),ID:YP_009207421.1(-1)|neighbour_genes:nrdB,hypothetical protein|
MQVQKSSGVSQDFDGQKIIKVLSWSCEGTNIDPYELYETIKPHLRDGMTTRDIQTVIIKVSAGLISVEEPDYQYVAAKATMFALRKDVYGQFEPRSFIDQISYCVNEGKYDPELLSSYSAEEITYLESRIKHERDFDLTYAGAMQLKEKYLVKDKTTGKIYETPQFAIMAIGMALHQDEPTDRLKHVCRFYDAVSTRQVSLPTPIMAGARTPTRQFSSCVVIEAADSLKSINKTANSIIEYISKRAGIGINVGMIRAEGSKIGMGEVKHTGVIPFWKHFQTAVKSCSQGGIRGGAATAYYPIWHLEVENLLVLKNNKGVEENRIRHMDYGVQLNNLMMERLAKNDYITLFSPHEAGGELYYSYFDNPDKFRELYEALEKDPTVRKKRIKAKDVFELFMTERSGTARVYPQFVDNVNDYTPFIRDKAPIRQSNLCCEIAIPTTDVNSEDAEIGLCTLSAFVLDSFDWQDQDKINELAEVQVRALDNLLDYQGYPVKEALKAKKRRNLGVGVTNYAAWLASNFASYADANDLTHELFERLQYGLIRASIKLAKEKGPCEYYSDTRWARGELPIDWYNKKIDQIAAPNYVCDWAQLREDLVEHGIRNSTLSALMPCESSSQVSNSTNGIEPPRGPVSIKESKEGSFNQVVPNIEHNKGLYDYAWVLAKQGNKPYLTQVAIMLKWICQSASANTYYDPQNYPKGKVPMSVMLDDLMYFWYFGGKNLYYHNTRDGSGTDDYEIEAPKAEDCSACKL
>ID:YP_009209989.1 |[Escherichia phage vB_EcoM_VR25]||_Enterobacteria_phage_vB_EcoM_VR25_.gbk|nrdA|2256|NC_028925(170822):141842-144097:-1 ^GeneID:26636409^ Enterobacteria phage vB_EcoM_VR25, complete genome.|neighbours:ID:YP_009209988.1(-1),ID:YP_009209990.1(-1)|neighbour_genes:nrdB,td|
MQVQKSSGVSQDFDGQKIIKVLSWSCEGTNIDPYELYETIKPHLRDGMTTRDIQTVIIKVSAGLISVEEPDYQYVAAKATMFALRKDVYGQFEPRSFIDQISYCVNEGKYDPELLSSYSAEEITYLESRIKHERDFDLTYAGAMQLKEKYLVKDKTTGKIYETPQFAIMAIGMALHQDEPTDRLKHVCRFYDAVSTRQVSLPTPIMAGARTPTRQFSSCVVIEAADSLKSINKTANSIIEYISKRAGIGINVGMIRAEGSKIGMGEVRHTGVIPFWKHFQTAVKSCSQGGIRGGAATAYYPLWHLEVENLLVLKNNKGVEENRIRHMDYGVQLNNLMMERLAKNDYITLFSPHEAGGELYYSYFDNPDKFRELYEALEKDPTVRKKRIKAKDLFELFMTERSGTARVYPQFVDNVNDYTPFIRDKAPIRQSNLCCEIAIPTTDVNSEDAEIGLCTLSAFVLDSFDWQDQDKINELAEVQVRALDNLLDYQGYPVKEALKAKKRRNLGVGVTNYAAWLASNFASYADANDLTHELFERLQYGLIRASIKLAKEKGPCEYYSDTRWARGELPIDWYNKKIDQIAAPNYVCDWAQLREDLVAHGIRNSTLSALMPCESSSQVSNSTNGIEPPRGPVSIKESKEGSFNQVVPNIEHNIGLYDYAWVLAKKGNKPYLTMVAIMLKWVCQSASANTYYDPQIFPKGKVPMSVMLDDLMYFWYFGGKNLYYHNTRDGSGTDDYEIEAPKAEDCSACKL
>ID:YP_009214081.1 |[Escherichia phage vB_EcoM_VR26]||_Enterobacteria_phage_vB_EcoM_VR26_.gbk|nrdA|2256|NC_028957(171541):141587-143842:-1 ^GeneID:26640537^ Enterobacteria phage vB_EcoM_VR26, complete genome.|neighbours:ID:YP_009214080.1(-1),ID:YP_009214082.1(-1)|neighbour_genes:nrdB,hypothetical protein|
MQVQKSSGVSQDFDGQKIIKVLSWSCEGTNIDPYELYETIKPHLRDGMTTRDIQTVIIKVSAGLISVEEPDYQYVAAKATMFALRKDVYGQFEPRSFIDQISYCVNEGKYDPELLSSYSAEEITYLESRIKHERDFDLTYAGAMQLKEKYLVKDKTTGKIYETPQFAIMAIGMALHQDEPTDRLKHVCRFYDAVSTRQVSLPTPIMAGARTPTRQFSSCVVIEAADSLKSINKTANSIIEYISKRAGIGINVGMIRAEGSKIGMGEVRHTGVIPFWKHFQTAVKSCSQGGIRGGAATAYYPLWHLEVENLLVLKNNKGVEENRIRHMDYGVQLNNLMMERLAKNDYITLFSPHEAGGELYYSYFDNPDKFRELYEALEKDPTVRKKRIKAKDLFELFMTERSGTARVYPQFVDNVNDYTPFIRDKAPIRQSNLCCEIAIPTTDVNSEDAEIGLCTLSAFVLDSFDWQDQDKINELAEVQVRALDNLLDYQGYPVKEALKAKKRRNLGVGVTNYAAWLASNFASYADANDLTHELFERLQYGLIRASIKLAKEKGPCEYYSDTRWARGELPIDWYNKKIDQIAAPNYVCDWAQLREDLVAHGIRNSTLSALMPCESSSQVSNSTNGIEPPRGPVSIKESKEGSFNQVVPNIEHNKGLYDYAWVLAKQGNKPYLTQVAIMLKWICQSASANTYYDPQNYPKGKVPMSVMLDDLMYFWYFGGKNLYYHNTRDGSGTDDYEIEAPKAEDCSACKL
>ID:YP_009205926.1 |[Enterobacteria phage vB_EcoM_VR5]||_Enterobacteria_phage_vB_EcoM_VR5.gbk|nrdA|2256|NC_028881(170473):141604-143859:-1 ^GeneID:26632539^ Enterobacteria phage vB_EcoM_VR5, complete genome.|neighbours:ID:YP_009205925.1(-1),ID:YP_009205927.1(-1)|neighbour_genes:nrdB,td|
MQVQKSSGVSQDFDSQKIIKVLTWGCEGTQIDPYELYEEIKPHLRDGMTTKDIQNLTVKVAANLISVEEPDYQYVAAKELMFALRKEVYGQFEPRSFIDHISYCVNEGKYDPELLSRYSAEEITFLESHIKHERDFELTYAGAMQLKEKYLVKDKTTGKIYETPQFSIMCIGMALHQEEPGNRLAHIIRFYDAVSTRQISLPTPIMAGARTPTRQFSSCVVIEAGDSLKSINKTANSIIEYISKRAGIGINVGMIRAEGSRIGMGEVKHTGVIPFWKHFQTAVKSCSQGGIRGGAATAYYPIWHLEVENLLVLKNNKGVDENRIRHMDYGIQLNDLMMERFGKNDYITLFSPHEMSGELYYSYFEDQDRFRELYEAAEKDPSIRKKRIKARDLFELFMTERSGTARIYPQFVDNTNNFTPFIRERAPIRQSNLCCEIAIPTNDVNSPEAEIGLCTLSAFVLDNFDWQDQDKINELAEVQVRALDNLLDYQSYPVPEALKAKKRRNLGVGVTNYAAWLASNFASYEDANDLTHELFERLQYGLIRASIKLAKEKGPCEYYSDTKWSRGELPIDWYNKKIDQIAAPKYVCDWSQLREDLSAHGIRNSTLSALMPCESSSQVSNSTNGIEPPRGPVSIKESKEGNFRQVVPNVEHNQGLYDYAWTLVKKGNKPYLTQVAIMLKWVCQSASANTYYDPQIFPKGKVPMSVMLDDLMYFWYYGGKNLYYHNTRDGSGTDDYEIETPKADDCAACKL
> |[Tevenvirinae _Erwinia_phage_Cronus]||_Erwinia_phage_Cronus.gb|Ribonucleotide reduc..|2247|MH059636.2(175774):148027-150273:-1 ^RAST2:fig|1198136.105.peg.292^ Tevenvirinae _Erwinia_phage_Cronus|neighbours:(-1),(-1)|neighbour_genes:Phage-associated hom..,Phage protein (ACLAM..|
MLNVIKSSGVTQEFTPEKLIQVLTWSSENTNIDPYELYEAVMPHIRDGMTTNEIQTVAIKVAAGMISRDEPDYQYVASNLAQFALRKTVYGQFEPIAFIDHISKNVNSGFYDKEILQKYSAEEITYLESMIDHNRDFSFSFAGTMQLKEKYLVQDRSTKEVKETPQFAYMLIGMCLHQDEPHNRLKHVVRFYNAVSNKQISLPTPIMAGVRTPTRQFSSCVVIESGDSLDSINETNASIIKYISKRAGIGVNAGMIRAMGSKIGHGEVRHTGVIPFFKTILASVKSCSQGGVRGGAATLYYPLWHLELEQLIVLKNNKGVEENRIRGLDYGLQINNLMLERYSKDDYITLFSPNIYAGALYDAYFRDPDLFRELYEKAEKDPSVNKKRIKARTVFEELFAPERANTGRIYPAFIDNMNDYGSFDRSVAPIKQSNLCMEIALPTSDVGKEDGEIALCTLSAWVLGNFDIQDMDLIEELAEVQVRALDNLLDYQDYPVAKALKAKKRRALGVGVTNYAAFLASQFASYNDSNDIAHETFEKLQYALIKASVKLAKEKGPCEYYKDTKYGQGKLPIDWYNKRLDQLAEPRYTCDWEALRADLIQYGIRNSTLSALMPCESSSQVSNSTNGMEPPRLAVTAKESKEGTFNQVVPDIEQNGDLYDYAWQLAKTGNKGYLNNILLALKFTDQAASANTYYDPENHPKGKVPISVIMDDILYAWYFGMKTMYYHNTRDGADGVEESDSDCESCKL
>ID:YP_009592729.1 |[Escherichia coli O157 typing phage 3]||_Escherichia_coli_O157_typing_phage_3_.gbk|nrdA|2256|NC_041863(168733):7157-9412:1 ^GeneID:40068223^ Escherichia coli O157 typing phage 3, complete genome.|neighbours:ID:YP_009592728.1(1),ID:YP_009592730.1(1)|neighbour_genes:hypothetical protein,nrdB|
MQVIKSSGVSQNFDAQKIIQVLTWQCEGTQIDPYELYEEIKTHLVDGMSTKDIQKICIKVAANSISVEEPDYQYVAAKGLMFALRKDVYGQFEPPAFIDHISYCVNEGKYDPELLSQYSAEEIIYLDSQIKHERDFDLTYAGAMQLKEKYLVKDKTTGKIYETPQFAIMAIGMALHQDETHDRLKHIIRFYDAVSTHQVSLPTPIMAGARTPTRQFSSCVVIEAGDSLKSINKTSASIIEYISKRAGIGINVGMLRAEGSKIGMGEVRHTGVIPFWKHFQTAVKSCSQGGIRGGAATAYYPMWHLEVENLLVLKNNKGVDENRIRHMDYGIQINDLMMERLGKNDYITLFSPHEMSGELYYSFFEDQDKFRELYEKAEKDPSIRKKRIKALELFELFMTERSGTARIYPQFVDNTNNYTPFIREKAPIRQSNLCCEIAIPTNDVNGPDAEIGLCTLSAFVLDKFDWQDQDKINELAEVQVRALDNLLDYQDYPVPEALKAKKRRNLGVGVTNYAAWLASNFASYEDANDLTHELFERLQYGLIKASIKLAKEKGCCEYYSDTKWSRGELPIDWYNKKIDQIAAPNYVCDWEELRAELKEHGIRNSTLSALMPCESSSQVSNSTNGIEPPRGPVSIKESKEGNFRQVVPNIEHNMSLYDYAWKLAKKGNKPYLTQVAIMLKWVCQSASANTYYDPAVFEKGKVPMSVMLDDLLYFWYFGGKNLYYHNTRDGSGTDDYELETPKAEDCSACKL
>ID:YP_009593227.1 |[Escherichia coli O157 typing phage 6]||_Escherichia_coli_O157_typing_phage_6_.gbk|nrdA|2256|NC_041864(160570):151150-153405:-1 ^GeneID:40068724^ Escherichia coli O157 typing phage 6, complete genome.|neighbours:ID:YP_009593226.1(-1),ID:YP_009593228.1(-1)|neighbour_genes:nrdB,hypothetical protein|
MQVIKSSGVSQNFDAQKIIQVLTWQCEGTQIDPYELYEEIKTHLVDGMSTKDIQKICIKVAANSISVEEPDYQYVAAKGLMFALRKDVYGQFEPPAFIDHISYCVNEGKYDPELLSQYSAEEIIYLDSQIKHERDFDLTYAGAMQLKEKYLVKDKTTGKIYETPQFAIMAIGMALHQDETHDRLKHIIRFYDAVSTHQVSLPTPIMAGARTPTRQFSSCVVIEAGDSLKSINKTSASIIEYISKRAGIGINVGMLRAEGSKIGMGEVRHTGVIPFWKHFQTAVKSCSQGGIRGGAATAYYPMWHLEVENLLVLKNNKGVDENRIRHMDYGIQINDLMMERLGKNDYITLFSPHEMSGELYYSFFEDQDKFRELYEKAEKDPSIRKKRIKALELFELFMTERSGTARIYPQFVDNTNNYTPFIREKAPIRQSNLCCEIAIPTNDVNGPDAEIGLCTLSAFVLDKFDWQDQDKINELAEVQVRALDNLLDYQDYPVPEALKAKKRRNLGVGVTNYAAWLASNFASYEDANDLTHELFERLQYGLIKASIKLAKEKGCCEYYSDTKWSRGELPIDWYNKKIDQIAAPNYVCDWEELRAELKEHGIRNSTLSALMPCESSSQVSNSTNGIEPPRGPVSIKESKEGNFRQVVPNIEHNMSLYDYAWKLAKKGNKPYLTQVAIMLKWVCQSASANTYYDPAVFEKGKVPMSVMLDDLLYFWYFGGKNLYYHNTRDGSGTDDYELETPKAEDCSACKL
>ID:YP_009225026.1 |[Escherichia phage APCEc01]||_Escherichia_phage_APCEc01_.gbk|ribonucleoside-dipho..|2256|NC_029091(168771):41309-43564:1 ^GeneID:26795979^ Escherichia phage APCEc01, complete genome.|neighbours:ID:YP_009225025.1(1),ID:YP_009225027.1(1)|neighbour_genes:hypothetical protein,aerobic ribonucleosi..|
MQVTKSSGVSQNFDAQKIIQVLTWQCEGTQIDPYELYEEIKTHLVDGMSTKDIQKICIKVAANSISVEEPDYQYVAAKGLMFALRKDVYGQFEPPAFIDHISYCVNEGKYDPELLSQYSAEEIIYLDSQIKHERDFDLTYAGAMQLKEKYLVKDKTTGKIYETPQFAIMAIGMALHQDETHDRLKHIIRFYDAVSTHQVSLPTPIMAGARTPTRQFSSCVVIEAGDSLKSINKTSASIIEYISKRAGIGINVGMLRAEGSKIGMGEVRHTGVIPFWKHFQTAVKSCSQGGIRGGAATAYYPMWHLEVENLLVLKNNKGVDENRIRHMDYGIQINDLMMERLGKNDYITLFSPHEMSGELYYSFFEDQDKFRELYEKAEKDPTIRKKRIKALELFELFMTERSGTARIYPQFVDNTNNYTPFIREKAPIRQSNLCCEIAIPTNDVNGPDAEIGLCTLSAFVLDKFDWQDQDKINELAEVQVRALDNLLDYQDYPVPEALKAKKRRNLGVGVTNYAAWLASNFASYEDANDLTHELFERLQYGLIKASIKLAKEKGCCEYYSDTKWSRGELPIDWYNKKIDQIAAPNYVCDWEELRAELKEHGIRNSTLSALMPCESSSQVSNSTNGIEPPRGPVSIKESKEGNFRQVVPNIEHNMSLYDYAWKLAKKGNKPYLTQVAIMLKWVCQSASANTYYDPAVFEKGKVPMSVMLDDLLYFWYFGGKNLYYHNTRDGSGTDDYELETPKAEDCSACKL
> |[Tevenvirinae _Escherichia_phage_AnYang]||_Escherichia_phage_AnYang.gb|Ribonucleotide reduc..|2256|MK234886.1(169215):107688-109943:-1 ^RAST2:fig|1198136.106.peg.188^ Tevenvirinae _Escherichia_phage_AnYang|neighbours:(-1),(-1)|neighbour_genes:Ribonucleotide reduc..,Thymidylate synthase..|
MQVQKSSGVSQDFDAQKIIKVLTWGCEGTQIDPYELYEEIKSHLRDGMTTKDIQNLTVKVAANLISVEEPDYQYVAAKQLMFALRKEVYGQFEPRSFIDHISYCVNEGKYDPELLSRYSAEEITFLESHIKHERDFELTYAGAMQLKEKYLVKDKTTGKIYETPQFAIMCIGMALHQEEPGNRLAHIIRFYDAVSTRQVSLPTPIMAGARTPTRQFSSCVVIEAGDSLKSINKTANSIIEYISKRAGIGINVGMIRAEGSRIGMGEVKHTGVIPFWKHFQTAVKSCSQGGIRGGAATAYYPIWHLEVENLLVLKNNKGVDENRIRHMDYGIQLNDLMMERFGKNDYITLFSPHEMSGELYHSYFEDQDRFRELYEAAEKDPSIRKKRIKARDLFELFMTERSGTARIYPQFVDNTNNFTPFIREKAPIRQSNLCCEIAIPTTDVNSPDAEIGLCTLSAFVLDNFDWQDQDKINELAEVQVRALDNLLDYQDYPVPEALKAKKRRNLGVGVTNYAAWLASNFASYEDANDLTHELFERLQYGLIRASIKLAEEKGPCEYYSDTKWSRGELPIDWYNKKIDQIAAPNYVCDWTSLREDLAKHGIRNSTLSALMPCESSSQVSNSTNGIEPPRGPVSIKESKEGNFRQVVPNVEHNQGLYDYAWTLAKKGNKPYLTQVAIMLKWVCQSASANTYYDPQIFPKGKVPMSVMLDDLLYFWYYGGKNLYYHNTRDGSGTDDYEIETPKADDCAACKL
> |[Tevenvirinae Escherichia_phage_CF2]||_Escherichia_phage_CF2.gb|Ribonucleotide reduc..|2265|NC_041919.1(168188):17246-19510:1 ^RAST2:fig|1198136.52.peg.26^ Tevenvirinae Escherichia_phage_CF2|neighbours:(1),(1)|neighbour_genes:Phage protein (ACLAM..,Ribonucleotide reduc..|
MQLINVIKSSGVSQSFDPQKIIKVLSWAAEGTSVDPYELYENIKSYLRDGMTTDDIQTIVIKAAANSISVEEPDYQYVAARCLMFALRKHVYGQYEPRSFIDHISYCVNEGKYDPELLSKYSAEEITFLESKIKHERDMEFTYSGAMQLKEKYLVKDKTTGQIYETPQFAFMTIGMALHQDEPVDRLKHVIRFYEAVSTRQISLPTPIMAGCRTPTRQFSSCVVIEAGDSLKSINKASASIVEYISKRAGIGINVGMIRAEGSKIGMGEVRHTGVIPFWKHFQTAVKSCSQGGIRGGAATAYYPIWHLEVENLLVLKNNKGVEENRIRHMDYGVQLNDLMMERFGKNDYITLFSPHEMGGELYYSYFKDKDRFRELYEAAEKDPNIRKKRIKARELFELLMTERSGTARIYVQFIDNTNNYTPFIREKAPIRQSNLCCEIAIPTNDVNSPDAEIGLCTLSAFVLDNFDWQDQDKINELAEVQVRALDNLLDYQGYPVPEAEKAKKRRNLGVGVTNYAAWLASNFASYEDANDLTHELFERLQYGLIKASIKLAKEKGPCEYYSDTRWSRGELPIDWYNKKIDQIAAPKYVCDWSSLREDLKLFGIRNSTLSALMPCESSSQVSNSTNGIEPPRGPVSVKESKEGSFNQVVPNIEHNIDLYDYTWKLAKKGNKPYLTQVAIMLKWVCQSASANTYYDPQIFPKGKVPMSIMIDDMLYGWYYGIKNFYYHNTRDGSGTDDYEIETPKAEDCSSCKL
>ID:QBO61235.1 |[Escherichia phage D5505]||_Escherichia_phage_D5505_.gbk|putative ribonucleos..|2265|MK327929(168049):138522-140786:-1 ^^ Escherichia phage D5505, complete genome.|neighbours:ID:QBO61234.1(-1),ID:QBO61236.1(-1)|neighbour_genes:putative ribonucleos..,hypothetical protein|
MQLINVIKSSGVSQSFDPQKIIKVLSWAAEGTSVDPYELYENIKSYLRDGMTTDDIQTIVIKAAANSISVEEPDYQYVAARCLMFALRKHVYGQYEPRSFIDHISYCVNEGKYDPELLSKYSAEEITFLESKIKHERDMEFTYSGAMQLKEKYLVKDKTTGQIYETPQFAFMTIGMALHQDEPVDRLKHVIRFYEAVSTRQISLPTPIMAGCRTPTRQFSSCVVIEAGDSLKSINKASASIVEYISKRAGIGINVGMIRAEGSKIGMGEVRHTGVIPFWKHFQTAVKSCSQGGIRGGAATAYYPIWHLEVENLLVLKNNKGVEENRIRHMDYGVQLNDLMMERFGKNDYITLFSPHEMGGELYYSYFKDQNRFRELYEAAEKDPNIRKKRIKARELFELLMTERSGTARIYVQFIDNTNNYTPFIREKAPIRQSNLCCEIAIPTNDVNSPDAEIGLCTLSAFVLDNFDWQDQDKINELAEVQVRALDNLLDYQGYPVPEAEKAKKRRNLGVGVTNYAAWLASNFASYEDANDLTHELFERLQYGLIKASIKLAKEKGPCEYYSDTRWSRGELPIDWYNKKIDQIAAPKYVCDWDELRSELKQHGIRNSTLSALMPCESSSQVSNSTNGIEPPRGPVSVKESKEGSFNQVVPNIEHNIDLYDYTWKLAKKGNKPYLTQVAIMLKWVCQSASANTYYDPQIFPKGKVPMSIMIDDLLYFWYFGGKNFYYHNTRDGSGTDDYEIETPKAEDCSSCKL
> |[Tevenvirinae Escherichia_phage_ECD7]||_Escherichia_phage_ECD7.gb|Ribonucleotide reduc..|2244|NC_041936.1(164706):137339-139582:-1 ^RAST2:fig|1198136.56.peg.246^ Tevenvirinae Escherichia_phage_ECD7|neighbours:(-1),(-1)|neighbour_genes:Phage protein,Thymidylate synthase..|
MIKNVVKSSGLTVPFEKEKVMKILEAAAEGHNVDPYELFDMVEPLLTEGMSTNDIQKVLIKVAADNITVETPDYQYVASNLAMFALRKSVYGQFQPIDFYSHIERNIATGKYDREILQKYSREEVEYLEKFIDHKLDFKMTYAGAMQLKEKYLVQDRSTKKIIETPQFAYMLIGMCLHQEETENRLEHVIDFYNAVANKQISLPTPIMAGVRTPTRQFSSCVVIESDDSLQGINETANAIIKYISKRAGIGINAGMIRAEGSKIGHGEVRHTGVIPFWKHFQTAVKSCSQGGIRGGAATLYYPMWHLEFESLIVLKNNKGVEDNRIRHLDYGVQINNLMVERFLKRDYITLFSPDVAGGLLWDLYFRDEEGFRQLYEKLEKDPSVRKTRVKAEDLFLAVAIERFNTGRIYPAFTDNMNNHGAFIRNVAPIKQSNLCCEIALPTKPMGRDDSEISLCTLAAYVLGNFDIENMEEVERIAMVMVRALDNLLDYQDYPVEQALTAKKRRSLGVGVTNFASYLADNFFTYEDANEFTHKTFERLQYALIKASVQLAKEKGACELMHETRYGRGELPIDWYKKTVDELVDPVYEMDWEELREDLKKYGIRNSTLSALMPCESSSQVSNSTNGIEPPRGIVSVKGSKEGQFNQVIPNVENNADVIDLLWTLIKKGNKPYLTLAAIMQKFVDQAISSNTSYDPSTYKTGKVDIADVLDDMLFAQYYGLKTLYYANVRDGADGTEDASECSSCKL
>ID:YP_009102701.1 |[Escherichia phage ECML-134]||_Escherichia_phage_ECML-134_.gbk|ribonucleotide reduc..|2265|NC_025449(166783):137363-139627:-1 ^GeneID:22111884^ Escherichia phage ECML-134, complete genome.|neighbours:ID:YP_009102700.1(-1),ID:YP_009102702.1(-1)|neighbour_genes:ribonucleotide reduc..,hypothetical protein|
MQLINVIKSSGVSQSFDPQKIIKVLSWAAEGTSVDPYELYENIKSYLRDGMTTDDIQTIVIKAAANSISVEEPDYQYVAARCLMFALRKHVYGQYEPRSFIDHISYCVNAGKYDPELLSKYSAEEITFLESKIKHERDMEFTYSGAMQLKEKYLVKDKTTGQIYETPQFAFMTIGMALHQDEPVDRLKHVIRFYEAVSTRQISLPTPIMAGCRTPTRQFSSCVVIEAGDSLKSINKASASIVEYISKRAGIGINVGMIRAEGSKIGMGEVRHTGVIPFWKHFQTAVKSCSQGGIRGGAATAYYPIWHLEVENLLVLKNNKGVEENRIRHMDYGVQLNDLMMERFGKNDYITLFSPHEMGGELYYSYFKDQDRFRELYEAAEKDPNIRKKRIKARELFELLMTERSGTARIYVQFIDNTNNYTPFIREKAPIRQSNLCCEIAIPTNDVNSPDAEIGLCTLSAFVLDNFDWQDQDKINELAEVQVRALDNLLDYQGYPVPEAEKAKKRRNLGVGVTNYAAWLASNFASYEDANDLTHELFERLQYGLIKASINLAKEKGPCEYYSDTRWSRGELPIDWYNKKIDQIAAPKYVCDWSSLREDLKLFGIRNSTLSALMPCESSSQVSNSTNGIEPPRGPVSVKESKEGSFNQVVPNIEHNIDLYDYTWKLAKKGNKPYLTQVAIMLKWVCQSASANTYYDPQIFPKGKVPMSIMIDDLLYFWYFGGKNFYYHNTRDGSGTDDYEIETPKAEDCSSCKL
> |[Tevenvirinae Escherichia_phage_EcWhh-1]||_Escherichia_phage_EcWhh-1.gb|Ribonucleotide reduc..|2256|MH791409.1(170524):32249-34504:-1 ^RAST2:fig|1198136.71.peg.52^ Tevenvirinae Escherichia_phage_EcWhh-1|neighbours:(-1),(-1)|neighbour_genes:Ribonucleotide reduc..,Phage protein|
MQVQKSSGVSQDFDAQKIIKVLTWGCEGTQIDPYELYEEIKPHLRDGMTTKDIQNLTVKVAANLISVEEPDYQYVAAKELMFALRKEVYGQFEPRSFIDHISYCVNEGKYDPELLSRYSAEEITFLESHIKHERDFELTYAGAMQLKEKYLVKDKTTGKIYETPQFAIMCIGMALHQDEPGNRLAHIIRFYDAVSTRQVSLPTPIMAGARTPTRQFSSCVVIEAGDSLKSINKTANSIIEYISKRAGIGINVGMIRAEGSRIGMGEVKHTGVIPFWKHFQTAVKSCSQGGIRGGAATAYYPIWHLEVENLLVLKNNKGVDENRIRHMDYGIQLNDLMMERFGKNDYITLFSPHEMGGELYYSYFEDQERFRELYEAAEKDPSIRKKRIKARDLFELFMTERSGTARIYPQFVDNTNNFTPFIREKAPIRQSNLCCEIAIPTTDVNSPDAEIGLCTLSAFVLDNFDWQDQDKINELAEVQVRALDNLLDYQDYPVPEALKAKKRRNLGVGVTNYAAWLASNFASYEDANDLTHELFERLQYGLIRASIKLAEEKGPCEYYSDTKWSRGELPIDWYNKKIDQIAAPNYVCDWASLREDLAKHGIRNSTLSALMPCESSSQVSNSTNGIEPPRGPVSIKESKEGNFRQVVPNVEHNQGLYDYAWSLAKKGNKPYLTQVAIMLKWVCQSASANTYYDPQNYEKGKVPMSVMLDDLLYFWYFGGKNLYYHNTRDGSGTDDYEIETPKADDCAACKL
> |[Tevenvirinae Escherichia_phage_HP3]||_Escherichia_phage_HP3.gb|Ribonucleotide reduc..|2256|NC_041920.1(170254):151753-154008:-1 ^RAST2:fig|1198136.53.peg.267^ Tevenvirinae Escherichia_phage_HP3|neighbours:(-1),(-1)|neighbour_genes:Ribonucleotide reduc..,Phage protein|
MQVTKSSGVSQNFDAQKIIQVLTWQCEGTQIDPYELYEEIKTHLVDGMSTKDIQKICIKVAANLISVEEPDYQYVAAKGLMFALRKDVYGQFEPPAFIDHISYCVNEGKYDPELLSQYSAEEIIYLDSQIKHERDFDLTYAGAMQLKEKYLVKDKTTGKIYETPQFAIMAIGMALHQDETHDRLKHIIRFYDAVSTHQVSLPTPIMAGARTPTRQFSSCVVIEAGDSLKSINKTSASIIEYISKRAGIGINVGMLRAEGSKIGMGEVRHTGVIPFWKHFQTAVKSCSQGGIRGGAATAYYPMWHLEVENLLVLKNNKGVDENRIRHMDYGIQINDLMMERLGKNDYITLFSPHEMSGELYYSFFEDQDKFRELYEKAEKDPTIRKKRIKALELFELFMTERSGTARIYPQFVDNTNNYTPFIREKAPIRQSNLCCEIAIPTNDVNSPDAEIGLCTLSAFVLDKFDWQDQDKINELAEVQVRALDNLLDYQDYPVPEALKAKKRRNLGVGVTNYAAWLASNFASYEDANDLTHELFERLQYGLIKASIKLAKEKGRCEYYSDTKWSRGELPIDWYNKKIDQIAAPNYVCDWEELRAELKEHGIRNSTLSALMPCESSSQVSNSTNGIEPPRGPVSIKESKEGNFRQVVPNIEHNMGLYDYAWKLAKKGNKPYLTQVVIMLKWVCQSASANTYYDPSVFEKGKVPMSVMLDDLLYFWYFGGKNLYYHNTRDGSGTDDYELETPKAEDCSACKL
> |[Tevenvirinae _Escherichia_phage_HY01]||_Escherichia_phage_HY01.gb|Ribonucleotide reduc..|990|NC_027349.1(166977):137382-138371:-1 ^RAST2:fig|1198136.95.peg.240^ Tevenvirinae _Escherichia_phage_HY01|neighbours:(-1),(-1)|neighbour_genes:Ribonucleotide reduc..,Phage-associated hom..|
MNIDYEFVDEFYEDDEYTTIQVIENKGEVGLCTLSAFVLDNFDWQDQDKINELAEVQVRALDNLLDYQGYPVPEAEKAKKRRNLGVGVTNYAAWLASNFASYEDANDLTHELFERLQYGLIKASIKLAKEKGPCEYYSDTRWSRGELPIDWYNKKIDQIAAPKYVCDWSELREDLKLFGIRNSTLSALMPCESSSQVSNSTNGIEPPRGPVSVKESKEGSFNQVVPNIEHNIDLYDYTWKLAKKGNKPYLTQVAIMLKWVCQSASANTYYDPQIFPKGKVPMSVMIDDLLYFWYFGGKNFYYHNTRDGSGTDDYEIETPKAEDCSSCKL
> |[Tevenvirinae _Escherichia_phage_HY01]||_Escherichia_phage_HY01.gb|Ribonucleotide reduc..|1434|NC_027349.1(166977):139117-140550:-1 ^RAST2:fig|1198136.95.peg.242^ Tevenvirinae _Escherichia_phage_HY01|neighbours:(-1),(-1)|neighbour_genes:Phage-associated hom..,Phage protein (ACLAM..|
MQLINVIKSSGVSQSFDPQKIIKVLSWAAEGTSVDPYELYENIKSYLRDGMTTDDIQTIVIKAAANSISVEEPDYQYVAARCLMFALRKHVYGQYEPRSFIDHISYCVNEGKYDPELLSKYSAEEITFLESKIKHERDMEFTYSGAMQLKEKYLVKDKTTGQIYETPQFAFMTIGMALHQDEPVDRLKHVIRFYEAVSTRQISLPTPIMAGCRTPTRQFSSCVVIEAGDSLKSINKASASIVEYISKRAGIGINVGMIRAEGSKIGTGEVRHTGVIPFWKHFQTAVKSCSQGGIRGGAATAYYPIWHLEVENLLVLKNNKGVEENRIRHMDYGVQLNDLMMERFGKNDYITLFSPHEMGGELYYSYFKDQDRFRELYEAAEKDPNIRKKRIKARELFELLMTERSGTARIYVQFIDNTNNYTPFIREKAPIRQSNLCCEIAIPTNDVNSQQTRLIKIKKSDVAKFYEANPGGIIQSK
>ID:YP_009284230.1 |[Escherichia phage HY03]||_Escherichia_phage_HY03.gbk|putative capsid vert..|2265|NC_031047(170770):151391-153655:1 ^GeneID:29079098^ Escherichia phage HY03, complete genome.|neighbours:ID:YP_009284229.1(1),ID:YP_009284231.1(1)|neighbour_genes:hypothetical protein,putative free-standi..|
MQLINVIKSSGVSQSFDPQKIIKVLSWAAEGTSVDPYELYENIKSYLRDGMTTDDIQTIVIKAAANSISVEEPDYQYVAARCLMFALRKHVYGQYEPRSFIDHISYCVNAGKYDPELLSKYSAEEITFLESKIKHERDMEFTYSGAMQLKEKYLVKDKTTGQIYETPQFAFMTIGMALHQDEPVDRLKHVIRFYEAVSTRQISLPTPIMAGCRTPTRQFSSCVVIEAGDSLKSINKASASIVEYISKRAGIGINVGMIRAEGSKIGMGEVRHTGVIPFWKHFQTAVKSCSQGGIRGGAATAYYPIWHLEVENLLVLKNNKGVEENRIRHMDYSVQLNDLMMERFGKNDYITLFSPHEMGGELYYSYFKDQDRFRELYEAAEKDPNIRKKRIKARELFELLMTERSGTARIYVQFIDNTNNYTPFIREKAPIRQSNLCCEIAIPTNDVNSPDAEIGLCTLSAFVLDNFDWQDQDKINELAEVQVRALDNLLDYQGYPVPEAEKAKKRRNLGVGVTNYAAWLASNFASYEDANDLTHELFERLQYGLIKASIKLAKEKGPCEYYSDTRWSRGELPIDWYNKKIDQIAAPKYVCDWSALREDLKLFGIRNSTLSALMPCESSSQVSNSTNGIEPPRGPVSVKESKEGSFNQVVPNIEHNIDLYDYTWKLAKKGNKPYLTQVAIMLKWVCQSASANTYYDPQIFPKGKVPMSVMIDDLLYFWYFGGKNFYYHNTRDGSGTDDYEIETPKADDCAACKL
>ID:BBG28745.1 |[Escherichia phage KIT03]||_Escherichia_phage_KIT03_DNA_.gbk|ribonucleotide reduc..|2265|AP018932(166848):138158-140422:-1 ^^ Escherichia phage KIT03 DNA, complete sequence.|neighbours:ID:BBG28744.1(-1),ID:BBG28746.1(-1)|neighbour_genes:ribonucleotide reduc..,hypothetical protein|
MQLINVIKSSGVSQSFDPQKIIKVLSWAAEGTSVDPYELYENIKSYLRDGMTTDDIQTIVIKAAANSISVEEPDYQYVAARCLMFALRKHVYGQYEPRSFIDHISYCVNEGKYDPELLSKYSAEEITFLESKIKHERDMEFTYSGAMQLKEKYLVKDKTTGQIYETPQFAFMTIGMALHQDEPVDRLKHVIRFYEAVSTRQISLPTPIMAGCRTPTRQFSSCVVIEAGDSLKSINKASASIVEYISKRAGIGINVGMIRAEGSKIGMGEVRHTGVIPFWKHFQTAVKSCSQGGIRGGAATAYYPIWHLEVENLLVLKNNKGVEENRIRHMDYGVQLNDLMMERFGKNDYITLFSPHEMGGELYYSYFKDQDRFRELYEAAEKDPNIRKKRIKARELFELLMTERSGTARIYVQFTDNTNNYTPFIREKAPIRQSNLCCEIAIPTNDVNSPDAEIGLCTLSAFVLDNFDWQDQDKINELAEVQVRALDNLLDYQGYPVPEAEKAKKRRNLGVGVTNYAAWLASNFASYEDANDLTHELFERLQYGLIKASIKLAKEKGPCEYYSDTRWSRGELPIDWYNKKIDQIAAPKYVCDWSALREDLKLFGIRNSTLSALMPCESSSQVSNSTNGIEPPRGPVSVKESKEGSFNQVVPNIEHNIDLYDYTWKLAKKGNKPYLTQVAIMLKWVCQSASANTYYDPQIFPKGKVPMSIMIDDLLYFWYFGGKNFYYHNTRDGSGTDDYEIETPKAEDCSSCKL
>ID:YP_008060589.1 |[Escherichia phage Lw1]||_Escherichia_phage_Lw1_.gbk|nrdA|2250|NC_021344(176227):41033-43282:1 ^GeneID:16204978^ Escherichia phage Lw1, complete genome.|neighbours:ID:YP_008060588.1(1),ID:YP_008060590.1(1)|neighbour_genes:td,nrdB|
MSDIKTVVKSSGVSQPFDKEKLFKVLNWASVGKNIDVNAFLESVVDLLRDGMTTKQIQGVAIKYAADRISVKEPDWQYVAANLEMFALRKTVYGQFDPIPFYEHITKLVEAGKYDKEILTKWTKSDIEYFEENIKHDKDFEFSYAGVQQLIGKYLLQDRTNGDIYETPQYAFMLIAMCLHQDEPRTLSAFNHVVDFYNAISDRKLSLPTPIMAGVRTPTRQFSSCVVIESGDSLGSLNAVTSAIVKYISQRAGIGVNAGHIRAMGSKIRGGEAVHTGVIPFWKHIQTAVKSCSQGGVRGGAATLYYPIWHLEVENLLVLKNNKGVENNRIRHLDYGVQLNDLMYKRLMNNDYITLFSPDVANDRLYDAFYQADQTEFEELYTSLEKDPTVRKKRIKAVDLFQLLAQERAQTGRKYIFNSHHVNQQGSFSVPVRMSNLCCEIAIPTSPLDDDDKLAGEIGLCTLMAIVLDNADISEFPALTRIAVRALDNLLDYQNYPVAAALKAKQRRSLGVGITNYASWLASNYCDYSEAYAGNVHELMEAFQYNLLVASMELAKERGACGLFHETKYSQGLLPIDWYCKNVDELASPVYNCDWEWLRGEIKKYGLRNSTLSALMPCESSSQVSNSTNGIEPPRGPVSVKSSKEGSFNQVVPNHNDQIDFYDYLWTMAKRGNKGYLSHVAVMQKFVDQAISANTDYDPANYADGKVPTEEILDDLLYANYFGVKTLYYHNTRDGAGEDEAEDCEGCKI
> |[Tevenvirinae _Escherichia_phage_MX01]||_Escherichia_phage_MX01.gb|Ribonucleotide reduc..|2256|NC_031934.1(168929):141203-143458:-1 ^RAST2:fig|1198136.96.peg.241^ Tevenvirinae _Escherichia_phage_MX01|neighbours:(-1),(-1)|neighbour_genes:Ribonucleotide reduc..,Thymidylate synthase..|
MQVQKSSGVSQDFDAQKIIKVLTWGCEGTQIDPYELYEEIKSHLRDGMTTKDIQNLTVKVAANLISVEEPDYQYVAAKQLMFALRKEVYGQFEPRSFIDHISYCVNEGKYDPELLSRYSAEEITFLESHIKHERDFELTYAGAMQLKEKYLVKDKTTGKIYETPQFAIMCIGMALHQEEPGNRLAHIIRFYDAVSTRQVSLPTPIMAGARTPTRQFSSCVVIEAGDSLKSINKTANSIIEYISKRAGIGINVGMIRAEGSRIGMGEVKHTGVIPFWKHFQTAVKSCSQGGIRGGAATAYYPIWHLEVENLLVLKNNKGVDENRIRHMDYGIQLNDLMMERFGKNDYITLFSPHEMSGELYYSYFEDQDRFRELYEAAEKDPSIRKKRIKARDLFELFMTERSGTARIYPQFVDNTNNFTPFIREKAPIRQSNLCCEIAIPTTDVNSPDAEIGLCTLSAFVLDNFDWQDQDKINELAEVQVRALDNLLDYQDYPVPEALKAKKRRNLGVGVTNYAAWLASNFASYEDANDLTHELFERLQYGLIRASIKLAEEKGHCEYYSDTKWSRGELPIDWYNKKIDQIAAPNYVCDWTSLREDLAKHGIRNSTLSALMPCESSSQVSNSTNGIEPPRGPVSIKESKEGNFRQVVPNVEHNQGLYDYAWSLAKKGNKPYLTQVAIALKWVCQSASANTYYDPQIFPKGKVPMSVMLDDLLYFWYYGGKNLYYHNTRDGSGTDDYEIETPKADDCAACKL
>ID:AYR04145.1 |[Escherichia phage OLB35]||_Escherichia_phage_OLB35_.gbk|ribonucleoside-dipho..|2256|MH992122(169140):141195-143450:-1 ^^ UNVERIFIED: Escherichia phage OLB35, complete genome.|neighbours:ID:AYR04144.1(-1),ID:AYR04146.1(-1)|neighbour_genes:aerobic NDP reductas..,hypothetical protein|
MQVTKSSGVSQNFDAQKIIQVLTWQCEGTQIDPYELYEEIKTHLVDGMSTKDIQKICIKVAANSISVEEPDYQYVAAKGLMFALRKDVYGQFEPPAFIDHISYCVNEGKYDPELLSRYSAEEIIYLDSRIKHERDFDLTYAGAMQLKEKYLVKDKTTGKIYETPQFAIMAIGMALHQDETHDRLKHIIRFYDAVSTHQVSLPTPIMAGARTPTRQFSSCVVIEAGDSLKSINKTSASIIEYISKRAGIGINVGMLRAEGSKIGMGEVRHTGVIPFWKHFQTAVKSCSQGGIRGGAATAYYPMWHLEVENLLVLKNNKGVDENRIRHMDYGIQINDLMMERLGKNDYITLFSPHEMSGELYYSFFEDQDKFRELYEKAEKDPTIRKKRIKALELFELFMTERSGTARIYPQFVDNTNNYTPFIREKAPIRQSNLCCEIAIPTNDVNGPDAEIGLCTLSAFVLDKFDWQDQDKINELAEVQVRALDNLLDYQDYPVPEALKAKKRRNLGVGVTNYAAWLASNFASYEDANDLTHELFERLQYGLIKASIKLAKEKGRCEYYSDTKWSRGELPIDWYNKKIDQIAAPNYVCDWEELRAELKEHGIRNSTLSALMPCESSSQVSNSTNGIEPPRGPVSIKESKEGNFRQVVPNIEHNMSLYDYAWKLAKKGNKPYLTQVAIMLKWVCQSASANTYYDPAVFEKGKVPMSVMLDDLLYFWYFGGKNLYYHNTRDGSGTDDYELETPKAEDCSACKL
> |[Tevenvirinae _Escherichia_phage_PE37]||_Escherichia_phage_PE37.gb|Ribonucleotide reduc..|2265|KU925172.1(166423):24688-26952:1 ^RAST2:fig|1198136.98.peg.42^ Tevenvirinae _Escherichia_phage_PE37|neighbours:(1),(1)|neighbour_genes:Phage protein (ACLAM..,Ribonucleotide reduc..|
MQLINVIKSSGVSQSFDPQKIIKVLSWAAEGTSVDPYELYENIKSYLRDGMTTDDIQTIVIKAAANSISVEEPDYQYVAARCLMFALRKHVYGQYEPRSFIDHISYCVNEGKYDPELLSKYSAEEITFLESKIKHERDMEFTYSGAMQLKEKYLVKDKTTGQIYETPQFAFMTIGMALHQDEPVDRLKHVIRFYEAVSTRQISLPTPIMAGCRTPTRQFSSCVVIEAGDSLKSINKASASIVEYISKRAGIGINVGMIRAEGSKIGMGEVRHTGVIPFWKHFQTAVKSCSQGGIRGGAATAYYPIWHLEVENLLVLKNNKGVEENRIRHMDYGVQLNDLMMERFGKNDYITLFSPHEMGGELYYSYFKDQDRFRELYEAAEKDPNIRKKRIKARELFELLMTERSGTARIYVQFIDNTNNYTPFIREKAPIRQSNLCCEIAIPTNDVNSPDAEIGLCTLSAFVLDNFDWQDQDKINELAEVQVRALDNLLDYQGYPVPEAEKAKKRRNLGIGVTNYAAWLASNFASYEDANDLTHELFERLQYGLIKASIKLAKEKGPCEYYSDTRWSRGELPIDWYNKKIDQIAAPKYVCDWSSLREDLKLFGIRNSTLSALMPCESSSQVSNSTNGIEPPRGPVSVKESKEGSFNQVVPNIEHNIDLYDYTWKLAKKGNKPYLTQVAIMLKWVCQSASANTYYDPQIFPKGKVPMSIMIDDMLYGWYYGIKNFYYHNTRDGSGTDDYEIETPKAEDCSSCKL
>ID:BBC14571.1 |[Escherichia phage PP01]||_Escherichia_phage_PP01.gbk|nrdA|2265|LC348379(167812):139561-141825:-1 ^^ Escherichia phage PP01 DNA, complete sequence.|neighbours:ID:BBC14570.1(-1),ID:BBC14572.1(-1)|neighbour_genes:hypothetical protein,nrdA.1|
MQLINVIKSSGVSQSFDPQKIIKVLSWAAEGTSVDPYELYENIKSYLRDGMTTDDIQTIVIKAAANSISVEEPDYQYVAARCLMFALRKHVYGQYEPRSFIDHISYCVNEGKYDPELLSKYSAEEITFLESKIKHERDMEFTYSGAMQLKEKYLVKDKTTGQIYETPQFAFMTIGMALHQDEPVDRLKHVIRFYEAVSTRQISLPTPIMAGCRTPTRQFSSCVVIEAGDSLKSINKASASIVEYISKRAGIGINVGMIRAEGSKIGTGEVRHTGVIPFWKHFQTAVKSCSQGGIRGGAATAYYPIWHLEVENLLVLKNNKGVEENRIRHMDYGVQLNDLMMERFGKNDYITLFSPHEMGGELYYSYFKDQDRFRELYEAAEKDPNIRKKRIKARELFELLMTERSGTARIYVQFIDNTNNYTPFIREKAPIRQSNLCCEIAIPTNDVNSPDAEIGLCTLSAFVLDNFDWQDQDKINELAEVQVRALDNLLDYQGYPVPEAEKAKKRRNLGVGVTNYAAWLASNFASYEDANDLTHELFERLQYGLIKASIKLAKEKGPCEYYSDTRWSRDELPIDWYNKKIDQIAAPKYVCDWSALREDLKLFGIRNSTLSALMPCESSSQVSNSTNGIEPPRGPVSVKESKEGSFNQVVPNIEHNIDLYDYTWKLAKKGNKPYLTQVAIMLKWVCQSASANTYYDPQIFPKGKVPMSVMIDDLLYFWYFGGKNFYYHNTRDGSGTDDYEIETPKAEDCSSCKL
> |[Tevenvirinae _Escherichia_phage_SF]||_Escherichia_phage_SF.gb|Ribonucleotide reduc..|2256|MH359124.1(168695):146841-149096:1 ^RAST2:fig|1198136.100.peg.245^ Tevenvirinae _Escherichia_phage_SF|neighbours:(1),(1)|neighbour_genes:Phage protein,Ribonucleotide reduc..|
MQVTKSSGVSQNFDAQKIIQVLTWQCEGTQIDPYELYEEIKTHLVDGMSTKDIQKICIKVAANLISVEEPDYQYVAAKGLMFALRKDVYGQFEPPAFIDHISYCVNEGKYDPELLSQYSAEEIIYLDSQIKHERDFDLTYAGAMQLKEKYLVKDKTTGKIYETPQFAIMAIGMALHQDETHDRLKHIIRFYDAVSTHQVSLPTPIMAGARTPTRQFSSCVVIEAGDSLKSINKTSASIIEYISKRAGIGINVGMLRAEGSKIGTGEVRHTGVIPFWKHFQTAVKSCSQGGIRGGAATAYYPMWHLEVENLLVLKNNKGVDENRIRHMDYGIQINDLMMERLGKNDYITLFSPHEMSGELYYSFFEDQDKFRELYEKAEKDPTIRKKRIKALELFELFMTERSGTARIYPQFVDNTNNYTPFIREKAPIRQSNLCCEIAIPTNDVNGPDAEIGLCTLSAFVLDKFDWQDQDKINELAEVQVRALDNLLDYQDYPVPEALKAKKRRNLGVGVTNYAAWLASNFASYEDANDLTHELFERLQYGLIKASIKLAKEKGCCEYYSDTKWSRGELPIDWYNKKIDQIAAPNYVCDWEELRAELKEHGIRNSTLSALMPCESSSQVSNSTNGIEPPRGPVSIKESKEGNFRQVVPNIEHNMGLYDYAWKLAKKGNKPYLTQVAIMLKWVCQSASANTYYDPAVFEKGKVPMSVMLDDLLYFWYFGGKNLYYHNTRDGSGTDDYELETPKAEDCSACKL
>ID:YP_009608437.1 |[Escherichia phage ST0]||_Escherichia_phage_ST0.gbk|ribonucleoside-dipho..|2256|NC_041990(170496):87099-89354:1 ^GeneID:40084459^ Escherichia phage ST0, complete genome.|neighbours:ID:YP_009608436.1(1),ID:YP_009608438.1(1)|neighbour_genes:hypothetical protein,hypothetical protein|
MQVTKSSGVSQNFDAQKIIQVLTWQCEGTQIDPYELYEEIKTHLVDGMSTKDIQKICIKVAANSISVEEPDYQYVAAKGLMFALRKDVYGQFEPPAFIDHISYCVNEGKYDPELLSRYSAEEIIYLDSQIKHERDFDLTYAGAMQLKEKYLVKDKTTGKIYETPQFAIMAIGMALHQDETHDRLKHIIRFYDAVSTHQVSLPTPIMAGARTPTRQFSSCVVIEAGDSLKSINKTSASIIEYISKRAGIGINVGMLRAEGSKIGMGEVRHTGVIPFWKHFQTAVKSCSQGGIRGGAATAYYPMWHLEVENLLVLKNNKGVDENRIRHMDYGIQINDLMMERLGKNDYITLFSPHEMSGELYYSFFEDQDKFRELYEKAEKDPTIRKKRIKALELFELFMTERSGTARIYPQFVDNTNNYTPFIREKAPIRQSNLCCEIAIPTNDVNGPDAEIGLCTLSAFVLDKFDWQDQDKINELAEVQVRALDNLLDYQDYPVPEALKAKKRRNLGIGVTNYAAWLASNFASYEDANDLTHELFERLQYGLIKASIKLAKEKGPCEYYSDTKWSRGELPIDWYNKKIDQIAAPNYVCDWEELRAELKEHGIRNSTLSALMPCESSSQVSNSTNGIEPPRGPVSIKESKEGNFRQVVPNIEHNMGLYDYAWKLAKKGNKPYLTQVAIMLKWVCQSASANTYYDPAVFEKGKVPMSVMLDDLLYFWYFGGKNLYYHNTRDGSGTDDYELETPKAEDCSACKL
>ID:BBC14847.1 |[Escherichia phage T2]||_Escherichia_phage_T2.gbk|nrdA|2265|LC348380(163825):135024-137288:-1 ^^ Escherichia phage T2 DNA, complete sequence.|neighbours:ID:BBC14846.1(-1),ID:BBC14848.1(-1)|neighbour_genes:hypothetical protein,nrdA.1|
MQLINVIKSSGVSQSFDPQKIIKVLSWAAEGTSVDPYELYENIKSYLRDGMTTDDIQTIVIKAAANSISVEEPDYQYVAARCLMFALRKHVYGQYEPRSFIDHISYCVNEGKYDPELLSKYSAEEITFLESKIKHERDMEFTYSGAMQLKEKYLVKDKTTGQIYETPQFAFMTIGMALHQDEPVDRLKHVIRFYEAVSTRQISLPTPIMAGCRTPTRQFSSCVVIEAGDSLKSINKASASIVEYISKRAGIGINVGMIRAEGSKIGMGEVRHTGVIPFWKHFQTAVKSCSQGGIRGGAATAYYPIWHLEVENLLVLKNNKGVEENRIRHMDYGVQLNDLMMERFGKNDYITLFSPHEMGGELYYSYFKDQDRFRELYEAAEKDPNIRKKRIKARELFELLMTERSGTARIYVQFIDNTNNYTPFIREKAPIRQSNLCCEIAIPTNDVNSPDAEIGLCTLSAFVLDNFDWQDQDKINELAEVQVRALDNLLDYQGYPVPEAEKAKKRRNLGVGVTNYAAWLASNFASYEDANDLTHELFERLQYGLIKASIKLAKEKGPCEYYSDTRWSRGELPIDWYNKKIDQIAAPKYVCDWSSLREDLKLFGIRNSTLSALMPCESSSQVSNSTNGIEPPRGPVSVKESKEGSFNQVVPNIEHNIDLYDYTWKLAKKGNKPYLTQVAIMLKWVCQSASANTYYDPQIFPKGKVPMSIMIDDMLYGWYYGIKNFYYHNTRDGSGTDDYEIETPKAEDCSSCKL
>ID:YP_009281561.1 |[Escherichia phage UFV-AREG1]||_Escherichia_phage_UFV-AREG1_.gbk|ribonucleoside-dipho..|960|NC_031030(170788):137316-138275:-1 ^GeneID:29063754^ Escherichia phage UFV-AREG1, complete genome.|neighbours:ID:YP_009281560.1(-1),ID:YP_009281562.1(-1)|neighbour_genes:ribonucleoside-dipho..,putative homing endo..|
MCCEIAIPTNDVNSPDAEIGLCTLSAFVLDNFDWQDQDKINELAEVQVRALDNLLDYQGYPVPEAEKAKKRRNLGVGVTNYAAWLASNFASYEDANDLTHELFERLQYGLIKASIKLAKEKGPCEYYSDTRWSRGELPIDWYNKKIDQIAAPKYVCDWSSLREDLKLFGIRNSTLSALMPCESSSQVSNSTNGIEPPRGPVSVKESKEGSFNQVVPNIEHNIDLYDYTWKLAKKGNKPYLTQVAIMLKWVCQSASANTYYDPQIFPKGKVPMSIMIDDLLYFWYFGGKNFYYHNTRDGSGTDDYEIETPKAEDCSSCKL
>ID:YP_009281563.1 |[Escherichia phage UFV-AREG1]||_Escherichia_phage_UFV-AREG1_.gbk|ribonucleoside-dipho..|1434|NC_031030(170788):139052-140485:-1 ^GeneID:29063756^ Escherichia phage UFV-AREG1, complete genome.|neighbours:ID:YP_009281562.1(-1),ID:YP_009281564.1(-1)|neighbour_genes:putative homing endo..,hypothetical protein|
MQLINVIKSSGVSQSFDPQKIIKVLSWAAEGTSVDPYELYENIKSYLRDGMTTDDIQTIVIKAAANSISVEEPDYQYVAARCLMFALRKHVYGQYEPRSFIDHISYCVNEGKYDPELLSKYSAEEITFLESKIKHERDMEFTYSGAMQLKEKYLVKDKTTGQIYETPQFAFMTIGMALHQDEPVDRLKHVIRFYEAVSTRQISLPTPIMAGCRTPTRQFSSCVVIEAGDSLKSINKASASIVEYISKRAGIGINVGMIRAEGSKIGMGEVRHTGVIPFWKHFQTAVKSCSQGGIRGGAATAYYPIWHLEVENLLVLKNNKGVEENRIRHMDYGVQLNDLMMERFGKNDYITLFSPHEMGGELYYSYFKDQDRFRELYEAAEKDPNIRKKRIKARELFELLMTERSGTARIYVQFIDNTNNYTPFIREKAPIRQSNLCCEIAIPTNDVNSPDAEIGLCTLSDVAKFYEANPGGIIQSK
>ID:YP_009323433.1 |[Escherichia phage WG01]||_Escherichia_phage_WG01_.gbk|aerobic NDP reductas..|2256|NC_031928(169936):142122-144377:-1 ^GeneID:30308559^ Escherichia phage WG01, complete genome.|neighbours:ID:YP_009323432.1(-1),ID:YP_009323434.1(-1)|neighbour_genes:aerobic NDP reductas..,hypothetical protein|
MQVQKSSGVSQDFDAQKIIKVLTWGCEGTQIDPYELYEEIKSHLRDGMTTKDIQNLTVKVAANLISVEEPDYQYVAAKELMFALRKEVYGQFEPRSFIDHISYCVNEGKYDPELLSRYSAEEITFLESHIKHERDFELTYAGAMQLKEKYLVKDKTTGKIYETPQFAIMCIGMALHQDEPGNRLAHIIRFYDAVSTRQVSLPTPIMAGARTPTRQFSSCVVIEAGDSLKSINKTANSIIEYISKRAGIGINVGMIRAEGSRIGMGEVKHTGVIPFWKHFQTAVKSCSQGGIRGGAATAYYPIWHLEVENLLVLKNNKGVDENRIRHMDYGIQLNDLMMERFGKNDYITLFSPHEMGGELYYSYFEDQDRFRELYEAAEKDPSIRKKRIKARDLFELFMTERSGTARIYPQFVDNTNNFTPFIREKAPIRQSNLCCEIAIPTTDVNSPDAEIGLCTLSAFVLDNFDWQDQDKINELAEVQVRALDNLLDYQDYPVPEALKAKKRRNLGIGVTNYAAWLASNFASYEDANDLTHELFERLQYGLIRASIKLAEEKGHCEYYSDTKWSRGELPIDWYNKKIDQIAAPNYVCDWTSLREDLAKHGIRNSTLSALMPCESSSQVSNSTNGIEPPRGPVSIKESKEGNFRQVVPNVEHNQGLYDYAWSLAKKGNKPYLTQVAIALKWVCQSASANTYYDPQIFPKGKVPMSVMLDDLLYFWYYGGKNLYYHNTRDGSGTDDYEIETPKADDCAACKL
>ID:YP_009030838.1 |[Escherichia phage vB_EcoM_112]||_Escherichia_phage_e112_.gbk|aerobic NDP reductas..|990|NC_024125(168470):138603-139592:-1 ^GeneID:19485382^ Escherichia phage e11/2, complete genome.|neighbours:ID:YP_009030837.1(-1),ID:YP_009030839.1(-1)|neighbour_genes:aerobic NDP reductas..,homing endonuclease|
MNIDYEFVDEFYEDDEYTTIKVIENKGEVGLCTLSAFVLDNFDWQDQDKINELAEVQVRALDNLLDYQGYPVPEAEKAKKRRNLGVGVTNYAAWLASNFASYEDANDLTHELFERLQYGLIKASIKLAKEKGPCEYYSDTRWSRGELPIDWYNKKIDQIAAPKYVCDWSSLREDLKLFGIRNSTLSALMPCESSSQVSNSTNGIEPPRGPVSVKESKEGSFNQVVPNIEHNIDLYDYTWKLAKKGNKPYLTQVAIMLKWVCQSASANTYYDPQIFPKGKVPMSIMIDDLLYFWYFGGKNFYYHNTRDGSGTDDYEIETPKAEDCSSCKL
>ID:YP_009030840.1 |[Escherichia phage vB_EcoM_112]||_Escherichia_phage_e112_.gbk|aerobic NDP reductas..|1434|NC_024125(168470):140338-141771:-1 ^GeneID:19485384^ Escherichia phage e11/2, complete genome.|neighbours:ID:YP_009030839.1(-1),ID:YP_009091982.1(-1)|neighbour_genes:homing endonuclease,hypothetical protein|
MQLINVIKSSGVSQSFDPQKIIKVLSWAAEGTSVDPYELYENIKSYLRDGMTTDDIQTIVIKAAANSISVEEPDYQYVAARCLMFALRKHVYGQYEPRSFIDHISYCVNEGKYDPELLSKYSAEEITFLESKIKHERDMEFTYSGAMQLKEKYLVKDKTTGQIYETPQFAFMTIGMALHQDEPVDRLKHVIRFYEAVSTRQISLPTPIMAGCRTPTRQFSSCVVIEAGDSLKSINKASASIVEYISKRAGIGINVGMIRAEGSKIGMGEVRHTGVIPFWKHFQTAVKSCSQGGIRGGAATAYYPIWHLEVENLLVLKNNKGVEENRIRHMDYGVQLNDLMMERFGKNDYITLFSPHEMGGELYYSYFKDQDRFRELYEAAEKDPNIRKKRIKARELFELLMTERSGTARIYVQFIDNTNNYTPFIREKAPIRQSNLCCEIAIPTNDVNSQQTRLIKIKKSDVAKFYEANPGGIIQSK
>ID:AYN56187.1 |[Escherichia phage p000v]||_Escherichia_phage_p000v_.gbk|ribonucleoside-dipho..|2256|MK047717(167803):6775-9030:1 ^^ Escherichia phage p000v, complete genome.|neighbours:ID:AYN56186.1(1),ID:AYN56188.1(1)|neighbour_genes:hypothetical protein,hypothetical protein|
MQVTKSSGVSQNFDAQKIIQVLTWQCEGTQIDPYELYEEIKTHLVDGMSTKDIQKICIKVAANSISVEEPDYQYVAAKGLMFALRKDVYGQFEPPAFIDHISYCVNEGKYDPELLSRYSAEEIIYLDSRIKHERDFDLTYAGAMQLKEKYLVKDKTTGKIYETPQFAIMAIGMALHQDETHDRLKHIIRFYDAVSTHQVSLPTPIMAGARTPTRQFSSCVVIEAGDSLKSINKTSASIIEYISKRAGIGINVGMLRAEGSKIGMGEVRHTGVIPFWKHFQTAVKSCSQGGIRGGAATAYYPMWHLEVENLLVLKNNKGVDENRIRHMDYGIQINDLMMERLGKNDYITLFSPHEMSGELYYSFFEDQDKFRELYEKAEKDPTIRKKRIKALELFELFMTERSGTARIYPQFVDNTNNYTPFIREKAPIRQSNLCCEIAIPTNDVNGPDAEIGLCTLSAFVLDKFDWQDQDKINELAEVQVRALDNLLDYQDYPVPEALKAKKRRNLGVGVTNYAAWLASNFASYEDANDLTHELFERLQYGLIKASIKLAKEKGPCEYYSDTKWSRGELPIDWYNKKIDQIAAPNYVCDWEELRAELKEHGIRNSTLSALMPCESSSQVSNSTNGIEPPRGPVSIKESKEGNFRQVVPNIEHNMGLYDYAWKLAKKGNKPYLTQVVIMLKWVCQSASANTYYDPAVFEKGKVPMSVMLDDLLYFWYFGGKNLYYHNTRDGSGTDDYELETPKAEDCSACKL
> |[Tevenvirinae _Escherichia_phage_p000y]||_Escherichia_phage_p000y.gb|Ribonucleotide reduc..|2256|MK047718.1(169872):117739-119994:1 ^RAST2:fig|1198136.97.peg.210^ Tevenvirinae _Escherichia_phage_p000y|neighbours:(1),(1)|neighbour_genes:Phage protein (ACLAM..,Ribonucleotide reduc..|
MQVTKSSGVSQNFDAQKIIQVLTWQCEGTQIDPYELYEEIKTHLVDGMSTKDIQKICIKVAANSISVEEPDYQYVAAKGLMFALRKDVYGQFEPPAFIDHISYCVNEGKYDPELLSQYSAEEIIYLDSQIKHERDFDLTYAGAMQLKEKYLVKDKTTGKIYETPQFAIMAIGMALHQDETHDRLKHIIRFYDAVSTHQVSLPTPIMAGARTPTRQFSSCVVIEAGDSLKSINKTSASIIEYISKRAGIGINVGMLRAEGSKIGMGEVRHTGVIPFWKHFQTAVKSCSQGGIRGGAATAYYPMWHLEVENLLVLKNNKGVDENRIRHMDYGIQINDLMMERLGKNDYITLFSPHEMSGELYYSFFEDQDKFRELYEKAEKDPTIRKKRIKALELFELFMTERSGTARIYPQFVDNTNNYTPFIREKAPIRQSNLCCEIAIPTNDVNGPDAEIGLCTLSAFVLDKFDWQDQDKINELAEVQVRALDNLLDYQDYPVPEALKAKKRRNLGVGVTNYAAWLASNFASYEDANDLTHELFERLQYGLIKASIKLAKEKGCCEYYSDTKWSRGELPIDWYNKKIDQIAAPNYVCDWEELRAELKEHGIRNSTLSALMPCESSSQVSNSTNGIEPPRGPVSIKESKEGNFRQVVPNIEHNMSLYDYAWKLAKKGNKPYLTQVAIMLKWVCQSASANTYYDPAVFEKGKVPMSVMLDDLLYFWYFGGKNLYYHNTRDGSGTDDYELETPKAEDCSACKL
> |[Tevenvirinae _Escherichia_phage_slur02]||_Escherichia_phage_slur02.gb|Ribonucleotide reduc..|2265|NC_028927.1(167298):42307-44571:-1 ^RAST2:fig|1198136.99.peg.66^ Tevenvirinae _Escherichia_phage_slur02|neighbours:(-1),(-1)|neighbour_genes:Phage-associated hom..,Phage protein (ACLAM..|
MQLINVIKSSGVSQSFDPQKIIKVLSWAAEGTSVDPYELYENIKSYLRDGMTTDDIQTIVIKAAANSISVEEPDYQYVAARCLMFALRKHVYGQYEPRSFIDHISYCVNAGKYDPELLSKYSAEEITFLESKIKHERDMEFTYSGAMQLKEKYLVKDKTTGQIYETPQFAFMTIGMALHQDEPVDRLKHVIRFYEAVSTRQISLPTPIMAGCRTPTRQFSSCVVIEAGDSLKSINKASASIVEYISKRAGIGINVGMIRAEGSKIGMGEVRHTGVIPFWKHFQTAVKSCSQGGIRGGAATAYYPIWHLEVENLLVLKNNKGVEENRIRHMDYGVQLNDLMMERFGKNDYITLFSPHEMGGELYYSYFKDQDRFRELYEAAEKDPNIRKKRIKARELFELLMTERSGTARIYVQFIDNTNNYTPFIREKAPIRQSNLCCEIAIPTNDVNSPDAEIGLCTLSAFVLDNFDWQDQDKINELAEVQVRALDNLLDYQGYPVPEAEKAKKRRNLGVGVTNYAAWLASNFASYEDANDLTHELFERLQYGLIKASIKLAKEKGPCEYYSDTRWSRGELPIDWYNKKIDQIAAPKYVCDWSSLREDLKLFGIRNSTLSALMPCESSSQVSNSTNGIEPPRGPVSVKESKEGSFNQVVPNIEHNIDLYDYTWKLAKKGNKPYLTQVAIMLKWVCQSASANTYYDPQIFPKGKVPMSIMIDDLLYFWYFGGKNFYYHNTRDGSGTDDYEIETPKAEDCAACKL
>ID:YP_009625022.1 |[Escherichia phage slur03]||_Escherichia_phage_slur03_.gbk|ribonucleotide reduc..|2265|NC_042129(167467):29828-32092:1 ^GOA:A0A0M7Q9C7,GeneID:40101904,InterPro:IPR000788,InterPro:IPR005144,InterPro:IPR008926,InterPro:IPR013346,InterPro:IPR013509,UniProtKB/TrEMBL:A0A0M7Q9C7^ Escherichia phage slur03, complete genome.|neighbours:ID:YP_009625021.1(1),ID:YP_009625023.1(1)|neighbour_genes:hypothetical protein..,putative ribonucleot..|
MQLINVIKSSGVSQSFDPQKIIKVLSWAAEGTSVDPYELYENIKSYLRDGMTTNDIQTIVIKAAANSISVEEPDYQYVAARCLMFALRKHVYGQYEPRSFIDHISYCVNEGKYDPELLSKYSAEEITFLESKIKHERDMEFTYSGAMQLKEKYLVKDKTTGQIYETPQFAFMTIGMALHQDEPVDRLKHVIRFYEAVSTRQISLPTPIMAGCRTPTRQFSSCVVIEAGDSLKSINKASASIVEYISKRAGIGINVGMIRAEGSKIGMGEVRHTGVIPFWKHFQTAVKSCSQGGIRGGAATAYYPIWHLEVENLLVLKNNKGVEENRIRHMDYGVQLNDLMMERFGKNDYITLFSPHEMGGELYYSYFKDQDRFRELYEAAEKDPNIRKKRIKARELFELLMTERSGTARIYVQFIDNTNNYTPFIREKAPIRQSNLCCEIAIPTNDVNSPDAEIGLCTLSAFVLDNFDWQDQDKINELAEVQVRALDNLLDYQGYPVPEAEKAKKRRNLGVGVTNYAAWLASNFASYEDANDLTHELFERLQYGLIKASIKLAKEKGPCEYYSDTRWSRGELPIDWYNKKIDQIAAPKYVCDWSSLREDLKLFGIRNSTLSALMPCESSSQVSNSTNGIEPPRGPVSVKESKEGSFNQVVPNIEHNIDLYDYTWKLAKKGNKPYLTQVAIMLKWVCQSASANTYYDPQIFPKGKVPMSIMIDDLLYFWYFGGKNFYYHNTRDGSGTDDYEIETPKAEDCSSCKL
>ID:YP_009625446.1 |[Escherichia phage slur04]||_Escherichia_phage_slur04_.gbk|nrdA|2265|NC_042130(167298):123991-126255:-1 ^GOA:A0A0M7QCS4,GeneID:40102346,InterPro:IPR000788,InterPro:IPR005144,InterPro:IPR008926,InterPro:IPR013346,InterPro:IPR013509,UniProtKB/TrEMBL:A0A0M7QCS4^ Escherichia phage slur04, complete genome.|neighbours:ID:YP_009625445.1(-1),ID:YP_009625447.1(-1)|neighbour_genes:NUMOD3 motif (2 copi..,hypothetical protein|
MQLINVIKSSGVSQSFDPQKIIKVLSWAAEGTSVDPYELYENIKSYLRDGMTTDDIQTIVIKAAANSISVEEPDYQYVAARCLMFALRKHVYGQYEPRSFIDHISYCVNAGKYDPELLSKYSAEEITFLESKIKHERDMEFTYSGAMQLKEKYLVKDKTTGQIYETPQFAFMTIGMALHQDEPVDRLKHVIRFYEAVSTRQISLPTPIMAGCRTPTRQFSSCVVIEAGDSLKSINKASASIVEYISKRAGIGINVGMIRAEGSKIGMGEVRHTGVIPFWKHFQTAVKSCSQGGIRGGAATAYYPIWHLEVENLLVLKNNKGVEENRIRHMDYGVQLNDLMMERFGKNDYITLFSPHEMGGELYYSYFKDQDRFRELYEAAEKDPNIRKKRIKARELFELLMTERSGTARIYVQFIDNTNNYTPFIREKAPIRQSNLCCEIAIPTNDVNSPDAEIGLCTLSAFVLDNFDWQDQDKINELAEVQVRALDNLLDYQGYPVPEAEKAKKRRNLGVGVTNYAAWLASNFASYEDANDLTHELFERLQYGLIKASIKLAKEKGPCEYYSDTRWSRGELPIDWYNKKIDQIAAPKYVCDWSSLREDLKLFGIRNSTLSALMPCESSSQVSNSTNGIEPPRGPVSVKESKEGSFNQVVPNIEHNIDLYDYTWKLAKKGNKPYLTQVAIMLKWVCQSASANTYYDPQIFPKGKVPMSIMIDDLLYFWYFGGKNFYYHNTRDGSGTDDYEIETPKAEDCAACKL
> |[Tevenvirinae _Escherichia_phage_slur07]||_Escherichia_phage_slur07.gb|Ribonucleotide reduc..|2265|NC_028780.1(167124):22191-24455:1 ^RAST2:fig|1198136.89.peg.32^ Tevenvirinae _Escherichia_phage_slur07|neighbours:(1),(1)|neighbour_genes:Phage protein (ACLAM..,Ribonucleotide reduc..|
MQLINVIKSSGVSQSFDPQKIIKVLSWAAEGTSVDPYELYENIKSYLRDGMTTDDIQTIVIKAAANSISVEEPDYQYVAARCLMFALRKHVYGQYEPRSFIDHISYCVNEGKYDPELLSKYSAEEITFLESKIKHERDMEFTYSGAMQLKEKYLVKDKTTGQIYETPQFAFMTIGMALHQDEPVDRLKHVIRFYEAVSTRQISLPTPIMAGCRTPTRQFSSCVVIEAGDSLKSINKASASIVEYISKRAGIGINVGMIRAEGSKIGMGEVRHTGVIPFWKHFQTAVKSCSQGGIRGGAATAYYPIWHLEVENLLVLKNNKGVEENRIRHMDYGVQLNDLMMERFGKNDYITLFSPHEMGGELYYSYFKDQDRFRELYEAAEKDPNIRKKRIKARELFELLMTERSGTARIYVQFIDNTNNYTPFIREKAPIRQSNLCCEIAIPTNDVNSPDAEIGLCTLSAFVLDNFDWQDQDKINELAEVQVRALDNLLDYQGYPVPEAEKAKKRRNLGVGVTNYAAWLASNFASYEDANDLTHELFERLQYGLIKASIKLAKEKGPCEYYSDTRWSRGELPIDWYNKKIDQIAAPKYVCDWSALREDLKLFGIRNSTLSALMPCESSSQVSNSTNGIEPPRGPVSVKESKEGSFNQVVPNIEHNIDLYDYTWKLAKKGNKPYLTQVAIMLKWVCQSASANTYYDPQIFPKGKVPMSIMIDDLLYFWYFGGKNFYYHNTRDGSGTDDYEIETPKAEDCSSCKL
>ID:CUL02566.1 |[Escherichia phage slur08]||_Escherichia_phage_slur08_.gbk|nrdA|2265|LN881733(167467):27075-29339:1 ^GOA:A0A0M7QF21,InterPro:IPR000788,InterPro:IPR005144,InterPro:IPR008926,InterPro:IPR013346,InterPro:IPR013509,UniProtKB/TrEMBL:A0A0M7QF21^ Escherichia phage slur08, complete genome.|neighbours:ID:CUL02565.1(1),ID:CUL02567.1(1)|neighbour_genes:hypothetical protein,nrdB|
MQLINVIKSSGVSQSFDPQKIIKVLSWAAEGTSVDPYELYENIKSYLRDGMTTNDIQTIVIKAAANSISVEEPDYQYVAARCLMFALRKHVYGQYEPRSFIDHISYCVNEGKYDPELLSKYSAEEITFLESKIKHERDMEFTYSGAMQLKEKYLVKDKTTGQIYETPQFAFMTIGMALHQDEPVDRLKHVIRFYEAVSTRQISLPTPIMAGCRTPTRQFSSCVVIEAGDSLKSINKASASIVEYISKRAGIGINVGMIRAEGSKIGMGEVRHTGVIPFWKHFQTAVKSCSQGGIRGGAATAYYPIWHLEVENLLVLKNNKGVEENRIRHMDYGVQLNDLMMERFGKNDYITLFSPHEMGGELYYSYFKDQDRFRELYEAAEKDPNIRKKRIKARELFELLMTERSGTARIYVQFIDNTNNYTPFIREKAPIRQSNLCCEIAIPTNDVNSPDAEIGLCTLSAFVLDNFDWQDQDKINELAEVQVRALDNLLDYQGYPVPEAEKAKKRRNLGVGVTNYAAWLASNFASYEDANDLTHELFERLQYGLIKASIKLAKEKGPCEYYSDTRWSRGELPIDWYNKKIDQIAAPKYVCDWSSLREDLKLFGIRNSTLSALMPCESSSQVSNSTNGIEPPRGPVSVKESKEGSFNQVVPNIEHNIDLYDYTWKLAKKGNKPYLTQVAIMLKWVCQSASANTYYDPQIFPKGKVPMSIMIDDLLYFWYFGGKNFYYHNTRDGSGTDDYEIETPKAEDCSSCKL
>ID:CUL03000.1 |[Escherichia phage slur11]||_Escherichia_phage_slur11_.gbk|nrdA|2265|LN881734(167298):127537-129801:-1 ^GOA:A0A0M7QC80,InterPro:IPR000788,InterPro:IPR005144,InterPro:IPR008926,InterPro:IPR013346,InterPro:IPR013509,UniProtKB/TrEMBL:A0A0M7QC80^ Escherichia phage slur11, complete genome.|neighbours:ID:CUL02999.1(-1),ID:CUL03001.1(-1)|neighbour_genes:NUMOD3 motif (2 copi..,hypothetical protein|
MQLINVIKSSGVSQSFDPQKIIKVLSWAAEGTSVDPYELYENIKSYLRDGMTTDDIQTIVIKAAANSISVEEPDYQYVAARCLMFALRKHVYGQYEPRSFIDHISYCVNAGKYDPELLSKYSAEEITFLESKIKHERDMEFTYSGAMQLKEKYLVKDKTTGQIYETPQFAFMTIGMALHQDEPVDRLKHVIRFYEAVSTRQISLPTPIMAGCRTPTRQFSSCVVIEAGDSLKSINKASASIVEYISKRAGIGINVGMIRAEGSKIGMGEVRHTGVIPFWKHFQTAVKSCSQGGIRGGAATAYYPIWHLEVENLLVLKNNKGVEENRIRHMDYGVQLNDLMMERFGKNDYITLFSPHEMGGELYYSYFKDQDRFRELYEAAEKDPNIRKKRIKARELFELLMTERSGTARIYVQFIDNTNNYTPFIREKAPIRQSNLCCEIAIPTNDVNSPDAEIGLCTLSAFVLDNFDWQDQDKINELAEVQVRALDNLLDYQGYPVPEAEKAKKRRNLGVGVTNYAAWLASNFASYEDANDLTHELFERLQYGLIKASIKLAKEKGPCEYYSDTRWSRGELPIDWYNKKIDQIAAPKYVCDWSSLREDLKLFGIRNSTLSALMPCESSSQVSNSTNGIEPPRGPVSVKESKEGSFNQVVPNIEHNIDLYDYTWKLAKKGNKPYLTQVAIMLKWVCQSASANTYYDPQIFPKGKVPMSIMIDDLLYFWYFGGKNFYYHNTRDGSGTDDYEIETPKAEDCAACKL
>ID:CUL03786.1 |[Escherichia phage slur13]||_Escherichia_phage_slur13_.gbk|nrdA|2265|LN881737(167299):149359-151623:-1 ^GOA:A0A0M7QHW4,InterPro:IPR000788,InterPro:IPR005144,InterPro:IPR008926,InterPro:IPR013346,InterPro:IPR013509,UniProtKB/TrEMBL:A0A0M7QHW4^ Escherichia phage slur13, complete genome.|neighbours:ID:CUL03785.1(-1),ID:CUL03787.1(-1)|neighbour_genes:NUMOD3 motif (2 copi..,hypothetical protein|
MQLINVIKSSGVSQSFDPQKIIKVLSWAAEGTSVDPYELYENIKSYLRDGMTTDDIQTIVIKAAANSISVEEPDYQYVAARCLMFALRKHVYGQYEPRSFIDHISYCVNAGKYDPELLSKYSAEEITFLESKIKHERDMEFTYSGAMQLKEKYLVKDKTTGQIYETPQFAFMTIGMALHQDEPVDRLKHVIRFYEAVSTRQISLPTPIMAGCRTPTRQFSSCVVIEAGDSLKSINKASASIVEYISKRAGIGINVGMIRAEGSKIGMGEVRHTGVIPFWKHFQTAVKSCSQGGIRGGAATAYYPIWHLEVENLLVLKNNKGVEENRIRHMDYGVQLNDLMMERFGKNDYITLFSPHEMGGELYYSYFKDQDRFRELYEAAEKDPNIRKKRIKARELFELLMTERSGTARIYVQFIDNTNNYTPFIREKAPIRQSNLCCEIAIPTNDVNSPDAEIGLCTLSAFVLDNFDWQDQDKINELAEVQVRALDNLLDYQGYPVPEAEKAKKRRNLGVGVTNYAAWLASNFASYEDANDLTHELFERLQYGLIKASIKLAKEKGPCEYYSDTRWSRGELPIDWYNKKIDQIAAPKYVCDWSSLREDLKLFGIRNSTLSALMPCESSSQVSNSTNGIEPPRGPVSVKESKEGSFNQVVPNIEHNIDLYDYTWKLAKKGNKPYLTQVAIMLKWVCQSASANTYYDPQIFPKGKVPMSIMIDDLLYFWYFGGKNFYYHNTRDGSGTDDYEIETPKAEDCAACKL
>ID:YP_009180728.1 |[Escherichia phage slur14]||_Escherichia_phage_slur14_.gbk|nrdA|2265|NC_028448(167467):80248-82512:-1 ^GOA:A0A0M7QDF9,GeneID:26227772,InterPro:IPR000788,InterPro:IPR005144,InterPro:IPR008926,InterPro:IPR013346,InterPro:IPR013509,UniProtKB/TrEMBL:A0A0M7QDF9^ Escherichia phage slur14, complete genome.|neighbours:ID:YP_009180727.1(-1),ID:YP_009180729.1(-1)|neighbour_genes:nrdB,hypothetical protein|
MQLINVIKSSGVSQSFDPQKIIKVLSWAAEGTSVDPYELYENIKSYLRDGMTTNDIQTIVIKAAANSISVEEPDYQYVAARCLMFALRKHVYGQYEPRSFIDHISYCVNEGKYDPELLSKYSAEEITFLESKIKHERDMEFTYSGAMQLKEKYLVKDKTTGQIYETPQFAFMTIGMALHQDEPVDRLKHVIRFYEAVSTRQISLPTPIMAGCRTPTRQFSSCVVIEAGDSLKSINKASASIVEYISKRAGIGINVGMIRAEGSKIGMGEVRHTGVIPFWKHFQTAVKSCSQGGIRGGAATAYYPIWHLEVENLLVLKNNKGVEENRIRHMDYGVQLNDLMMERFGKNDYITLFSPHEMGGELYYSYFKDQDRFRELYEAAEKDPNIRKKRIKARELFELLMTERSGTARIYVQFIDNTNNYTPFIREKAPIRQSNLCCEIAIPTNDVNSPDAEIGLCTLSAFVLDNFDWQDQDKINELAEVQVRALDNLLDYQGYPVPEAEKAKKRRNLGVGVTNYAAWLASNFASYEDANDLTHELFERLQYGLIKASIKLAKEKGPCEYYSDTRWSRGELPIDWYNKKIDQIAAPKYVCDWSSLREDLKLFGIRNSTLSALMPCESSSQVSNSTNGIEPPRGPVSVKESKEGSFNQVVPNIEHNIDLYDYTWKLAKKGNKPYLTQVAIMLKWVCQSASANTYYDPQIFPKGKVPMSIMIDDLLYFWYFGGKNFYYHNTRDGSGTDDYEIETPKAEDCSSCKL
>ID:AVH86060.1 |[Escherichia phage vB_EcoM-G28]||_Escherichia_phage_vB_EcoM-G28.gbk|putative ribonucleos..|2265|MG867727(170121):141778-144042:-1 ^^ Escherichia phage vB_EcoM-G28, complete genome.|neighbours:ID:AVH86059.1(-1),ID:AVH86061.1(-1)|neighbour_genes:hypothetical protein,hypothetical protein|
MQLINVIKSSGVSQSFDPQKIIKVLSWAAEGTSVNPYELYENIKSYLRDGMTTDDIQTIVIKAAANSISVEEPDYQYVAARCLMFALRKHVYGQYEPRSFIDHISYCVNEGKYDPELLSKYSAEEITFLESKIKHERDMEFTYSGAMQLKEKYLVKDKTTGQIYETPQFAFMTIGMALHQDEPVDRLKHVIRFYEAVSTRQISLPTPIMAGCRTPTRQFSSCVVIEAGDSLKSINKASASIVEYISKRAGIGINVGMIRAEGSKIGMGEVRHTGVIPFWKHFQTAVKSCSQGGIRGGAATAYYPIWHLEVENLLVLKNNKGVEENRIRHMDYGVQLNDLMMERFGKNDYITLFSPHEMGGELYYSYFKDQDRFRELYEAAEKDPNIRKKRIKARELFELLMTERSGTARIYVQFIDNTNNYTPFIREKAPIRQSNLCCEIAIPTNDVNSPDAEIGLCTLSAFVLDNFDWQDQDKINELAEVQVRALDNLLDYQGYPVPEAEKAKKRRNLGVGVTNYAAWLASNFASYEDANDLTHELFERLQYGLIKASIKLAKEKGPCEYYSDTRWSRGELPIDWYNKKIDQIAAPKYVCDWSSLREDLKLFGIRNSTLSALMPCESSSQVSNSTNGIEPPRGPVSVKESKEGSFNQVVPNIEHNIDLYDYTWKLAKKGNKPYLTQVAIMLKWVCQSASANTYYDPQIFPKGKVPMSVMIDDMLYGWYYGIKNFYYHNTRDGSGTDDYEIETPKADDCAACKL
>ID:QDF15252.1 |[Escherichia phage vB_EcoM-Sa45lw]||_Escherichia_phage_vB_EcoM-Sa45lw_.gbk|ribonucleoside-dipho..|2265|MK977694(167353):138127-140391:-1 ^^ Escherichia phage vB_EcoM-Sa45lw, complete genome.|neighbours:ID:QDF15251.1(-1),ID:QDF15253.1(-1)|neighbour_genes:ribonucleoside-dipho..,hypothetical protein|
MQLINVIKSSGVSQSFDPQKIIKVLSWAAEGTSVDPYELYENIKSYLRDGMTTDDIQTIVIKAAANSISVEEPDYQYVAARCLMFALRKHVYGQYEPRSFIDHISYCVNEGKYDPELLSKYSAEEITFLESKIKHERDMEFTYSGAMQLKEKYLVKDKTTGQIYETPQFAFMTIGMALHQDEPADRLKHVIRFYEAVSTRQISLPTPIMAGCRTPTRQFSSCVVIEAGDSLKSINKASASIVEYISKRAGIGINVGMIRAEGSKIGMGEVRHTGVIPFWKHFQTAVKSCSQGGIRGGAATAYYPIWHLEVENLLVLKNNKGVEENRIRHMDYGVQLNDLMMERFGKNDYITLFSPHEMGGELYYSYFKDQDRFRELYEAAEKDPNIRKKRIKARELFELLMTERSGTARIYVQFIDNTNNYTPFIREKAPIRQSNLCCEIAIPTNDVNSPDAEIGLCTLSAFVLDNFDWQDQDKINELAEVQVRALDNLLDYQGYPVPEAEKAKKRRNLGVGVTNYAAWLASNFASYEDANDLTHELFERLQYGLIKASIKLAKEKGPCEYYSDTRWSRGELPIDWYNKKIDQIAAPKYVCDWSSLREDLKLFGIRNSTLSALMPCESSSQVSNSTNGIEPPRGPVSVKESKEGSFNQVVPNIEHNIDLYDYTWKLAKKGNKPYLTQVAIMLKWVCQSASANTYYDPQIFPKGKVPMSIMIDDLLYFWYFGGKNFYYHNTRDGSGTDDYEIETPKAEDCSSCKL
>ID:YP_009290493.1 |[Escherichia phage vB_EcoM-UFV13]||_Escherichia_phage_vB_EcoM-UFV13_.gbk|ribonucleotide reduc..|2265|NC_031103(165772):137155-139419:-1 ^GeneID:29081289^ Escherichia phage vB_EcoM-UFV13, complete genome.|neighbours:ID:YP_009290492.1(-1),ID:YP_009290494.1(-1)|neighbour_genes:ribonucleotide reduc..,hypothetical protein|
MQLINVIKSSGVSQSFDPQKIIKVLSWAAEGTSVDPYELYENIKSYLRDGMTTDDIQTIVIKAAANSISVEEPDYQYVAARCLMFALRKHVYGQYEPRSFIDHISYCVNEGKYDPELLSKYSAEEITFLESKIKHERDMEFTYSGAMQLKEKYLVKDKTTGQIYETPQFAFMTIGMALHQDEPVDRLKHVIRFYEAVSTRQISLPTPIMAGCRTPTRQFSSCVVIEAGDSLKSINKASASIVEYISKRAGIGINVGMIRAEGSKIGTGEVRHTGVIPFWKHFQTAVKSCSQGGIRGGAATAYYPIWHLEVENLLVLKNNKGVEENRIRHMDYGVQLNDLMMERFGKNDYITLFSPHEMGGELYYSYFKDQDRFRELYEAAEKDPNIRKKRIKARELFELLMTERSGTARIYVQFIDNTNNYTPFIREKAPIRQSNLCCEIAIPTNDVNSPDAEIGLCTLSAFVLDNFDWQDQDKINELAEVQVRALDNLLDYQGYPVPEAEKAKKRRNLGVGVTNYAAWLASNFASYEDANDLTHELFERLQYGLIKASIKLAKEKGPCEYYSDTRWSRGELPIDWYNKKIDQIAAPKYVCDWSSLREDLKLFGIRNSTLSALMPCESSSQVSNSTNGIEPPRGPVSVKESKEGSFNQVVPNIEHNIDLYDYTWKLAKKGNKPYLTQVAIMLKWVCQSASANTYYDPQIFPKGKVPMSIMIDDLLYFWYFGGKNFYYHNTRDGSGTDDYEIETPKAEDCSSCKL
>ID:AUV61090.1 |[Escherichia phage vB_EcoM-fFiEco06]||_Escherichia_phage_vB_EcoM-fFiEco06_.gbk|nrdA|2265|MG781190(167076):137807-140071:-1 ^^ Escherichia phage vB_EcoM-fFiEco06, complete genome.|neighbours:ID:AUV61089.1(-1),ID:AUV61091.1(-1)|neighbour_genes:nrdB,hypothetical protein|
MQLINVIKSSGVSQSFDPQKIIKVLSWASEGTSVDPYELYENIKSYLRDGMTTDDIQTIVIKAAANSISVEEPDYQYVAARCLMFALRKHVYGQYEPRSFIDHISYCVNEGKYDPELLSKYSAEEITFLESKIKHERDMEFTYSGAMQLKEKYLVKDKTTGQIYETPQFAFMTIGMALHQDEPVDRLKHVIRFYEAVSTRQISLPTPIMAGCRTPTRQFSSCVVIEAGDSLKSINKASASIVEYISKRAGIGINVGMIRAEGSKIGMGEVRHTGVIPFWKHFQTAVKSCSQGGIRGGAATAYYPIWHLEVENLLVLKNNKGVEENRIRHMDYGVQLNDLMMERFGKNDYITLFSPHEMGGELYYSYFKDQDRFRELYEAAEKDPNIRKKRIKARELFELLMTERSGTARIYVQFIDNTNNYTPFIREKAPIRQSNLCCEIAIPTNDVNSPDAEIGLCTLSAFVLDNFDWQDQDKINELAEVQVRALDNLLDYQGYPVPEAEKAKKRRNLGVGVTNYAAWLASNFASYEDANDLTHELFERLQYGLIKASIKLAKEKGPCEYYSDTRWSRGELPIDWYNKKIDQIAAPKYVCDWSALREDLKLFGIRNSTLSALMPCESSSQVSNSTNGIEPPRGPVSVKESKEGSFNQVVPNIEHNIDLYDYTWKLAKKGNKPYLTQVAIMLKWVCQSASANTYYDPQIFPKGKVPMSIMIDDLLYFWYFGGKNFYYHNTRDGSGTDDYEIETPKAEDCSSCKL
>ID:AUV61362.1 |[Escherichia phage vB_EcoM-fHoEco02]||_Escherichia_phage_vB_EcoM-fHoEco02_.gbk|nrdA|2265|MG781191(167064):137798-140062:-1 ^^ Escherichia phage vB_EcoM-fHoEco02, complete genome.|neighbours:ID:AUV61361.1(-1),ID:AUV61363.1(-1)|neighbour_genes:nrdB,hypothetical protein|
MQLINVIKSSGVSQSFDPQKIIKVLSWASEGTSVDPYELYENIKSYLRDGMTTDDIQTIVIKAAANSISVEEPDYQYVAARCLMFALRKHVYGQYEPRSFIDHISYCVNEGKYDPELLSKYSAEEITFLESKIKHERDMEFTYSGAMQLKEKYLVKDKTTGQIYETPQFAFMTIGMALHQDEPVDRLKHVIRFYEAVSTRQISLPTPIMAGCRTPTRQFSSCVVIEAGDSLKSINKASASIVEYISKRAGIGINVGMIRAEGSKIGMGEVRHTGVIPFWKHFQTAVKSCSQGGIRGGAATAYYPIWHLEVENLLVLKNNKGVEENRIRHMDYGVQLNDLMMERFGKNDYITLFSPHEMGGELYYSYFKDQDRFRELYEAAEKDPNIRKKRIKARELFELLMTERSGTARIYVQFIDNTNNYTPFIREKAPIRQSNLCCEIAIPTNDVNSPDAEIGLCTLSAFVLDNFDWQDQDKINELAEVQVRALDNLLDYQGYPVPEAEKAKKRRNLGVGVTNYAAWLASNFASYEDANDLTHELFERLQYGLIKASIKLAKEKGPCEYYSDTRWSRGELPIDWYNKKIDQIAAPKYVCDWSALREDLKLFGIRNSTLSALMPCESSSQVSNSTNGIEPPRGPVSVKESKEGSFNQVVPNIEHNIDLYDYTWKLAKKGNKPYLTQVAIMLKWVCQSASANTYYDPQIFPKGKVPMSIMIDDLLYFWYFGGKNFYYHNTRDGSGTDDYEIETPKAEDCSSCKL
>ID:AYP69722.1 |[Escherichia phage vB_EcoM_DalCa]||_Escherichia_phage_vB_EcoM_DalCa_.gbk|ribonucleotide reduc..|2265|MH992510(166040):137497-139761:-1 ^^ Escherichia phage vB_EcoM_DalCa, complete genome.|neighbours:ID:AYP69748.1(-1),ID:AYP69902.1(-1)|neighbour_genes:ribonucleotide reduc..,hypothetical protein|
MQLINVIKSSGVSQSFDPQKIIKVLSWAAEGTSVDPYELYENIKSYLRDGMTTDDIQTIVIKAAANSISVEEPDYQYVAARCLMFALRKHVYGQYEPRSFIDHISYCVNEGKYDPELLSKYSAEEITFLESKIKHERDMEFTYSGAMQLKEKYLVKDKTTGQIYETPQFAFMTIGMALHQDEPVDRLKHVIRFYEAVSTRQISLPTPIMAGCRTPTRQFSSCVVIEAGDSLKSINKASASIVEYISKRAGIGINVGMIRAEGSKIGMGEVRHTGVIPFWKHFQTAVKSCSQGGIRGGAATAYYPIWHLEVENLLVLKNNKGVEENRIRHMDYGVQLNDLMMERFGKNDYITLFSPHEMGGELYYSYFKDQDRFRELYEAAEKDPNIRKKRIKARELFELLMTERSGTARIYVQFIDNTNNYTPFIREKAPIRQSNLCCEIAIPTNDVNSPDAEIGLCTLSAFVLDNFDWQDQDKINELAEVQVRALDNLLDYQGYPVPEAEKAKKRRNLGVGVTNYAAWLASNFASYEDANDLTHELFERLQYGLIKASIKLAKEKGPCEYYSDTRWSRGELPIDWYNKKIDQIAAPKYVCDWSSLREDLKLFGIRNSTLSALMPCESSSQVSNSTNGIEPPRGPVSVKESKEGSFNQVVPNIEHNIDLYDYTWKLAKKGNKPYLTQVAIMLKWVCQSASANTYYDPQIFPKGKVPMSIMIDDLLYFWYFGGKNFYYHNTRDGSGTDDYEIETPKAEDCSSCKL
>ID:QBO63746.1 |[Escherichia phage vB_EcoM_G10400]||_Escherichia_phage_vB_EcoM_G10400.gbk|ribonucleoside-dipho..|2265|MK327937(170182):140455-142719:-1 ^^ Escherichia phage vB_EcoM_G10400, complete genome.|neighbours:ID:QBO63745.1(-1),ID:QBO63747.1(-1)|neighbour_genes:putative ribonucleos..,hypothetical protein|
MQLINVIKSSGVSQSFDPQKIIKVLSWASEGTSVDPYELYENIKSYLRDGMTTDDIQTIVIKAAANSISVEEPDYQYVAARCLMFALRKHVYGQYEPRSFIDHISYCVNAGKYDPELLSKYSAEEITFLESKIKHERDMEFTYSGAMQLKEKYLVKDKTTGQIYETPQFAFMTIGMALHQDEPVDRLKHVIRFYEAVSTRQISLPTPIMAGCRTPTRQFSSCVVIEAGDSLKSINKASASIVEYISKRAGIGINVGMIRAEGSKIGMGEVRHTGVIPFWKHFQTAVKSCSQGGIRGGAATAYYPIWHLEVENLLVLKNNKGVEENRIRHMDYGVQLNDLMMERFGKNDYITLFSPHEMGGELYYSYFKDQDRFRELYEAAEKDPNIRKKRIKARELFELLMTERSGTARIYVQFIDNTNNYTPFIREKAPIRQSNLCCEIAIPTNDVNSPDAEIGLCTLSAFVLDNFDWQDQDKINELAEVQVRALDNLLDYQGYPVPEAEKAKKRRNLGVGVTNYAAWLASNFASYEDANDLTHELFERLQYGLIKASIKLAKEKGPCEYYSDTRWSRGELPIDWYNKKIDQIAAPKYVCDWSSLREDLKLFGIRNSTLSALMPCESSSQVSNSTNGIEPPRGPVSVKESKEGSFNQVVPNIEHNIDLYDYTWKLAKKGNKPYLTQVAIMLKWVCQSASANTYYDPQIFPKGKVPMSIMIDDMLYGWYYGIKNFYYHNTRDGSGTDDYEIETPKAEDCSSCKL
>ID:QBO62391.1 |[Escherichia phage vB_EcoM_G2248]||_Escherichia_phage_vB_EcoM_G2248.gbk|putative ribonucleos..|2244|MK327932(170678):141315-143558:-1 ^^ Escherichia phage vB_EcoM_G2248, complete genome.|neighbours:ID:QBO62390.1(-1),ID:QBO62392.1(-1)|neighbour_genes:hypothetical protein,putative thymidylate..|
MIKNVVKSSGLTVPFEKEKVMKILEAAAEGHNVDPYELFDMVEPLLTEGMSTNDIQKVLIKVAADNITVETPDYQYVASNLAMFALRKSVYGQFQPIDFYSHIESNIATGKYDREILQKYSREEVEYLEKFIDHKLDFKMTYAGAMQLKEKYLVQDRSTKKIIETPQFAYMLIGMCLHQEETENRLEHVIDFYNAVANKQISLPTPIMAGVRTPTRQFSSCVVIESDDSLPGINETANAIIKYISKRAGIGINAGMIRAEGSKIGHGEVRHTGVIPFWKHFQTAVKSCSQGGIRGGAATLYYPMWHLEFESLIVLKNNKGVEDNRIRHLDYGVQINNLMVERFLKRDYITLFSPDVAGGLLWDLYFRDEEGFRQLYEKLEKDPSVRKTRVKAEDLFLAVAIERFNTGRIYPAFTDNMNNHGAFIRNVAPIKQSNLCCEIALPTKPMGRDDSEISLCTLAAYVLGNFDIENMEEVERIAMVMVRALDNLLDYQDYPVEQALTAKKRRSLGVGVTNFASYLADNFFTYEDANEFTHKTFERLQYALIKASVRLAKEKGACELMHETRYGRGELPIDWYKKTVDELVDPVYEMDWEELREDLKKYGIRNSTLSALMPCESSSQVSNSTNGIEPPRGIVSVKGSKEGQFNQVIPNVENNADVIDLLWTLIKKGNKPYLTLAAIMQKFVDQAISSNTSYDPSTYKTGKVDIADVLDDMLFAQHYGLKTLYYANVRDGADGTEDASECSSCKL
> |[Tevenvirinae Escherichia_phage_vB_EcoM_G2285]||_Escherichia_phage_vB_EcoM_G2285.gb|Ribonucleotide reduc..|2256|MK327933.1(166675):139679-141934:-1 ^RAST2:fig|1198136.60.peg.244^ Tevenvirinae Escherichia_phage_vB_EcoM_G2285|neighbours:(-1),(-1)|neighbour_genes:Ribonucleotide reduc..,Phage protein|
MQVTKSSGVSQNFDAQKIIQVLTWQCEGTQIDPYELYEEIKTHLVDGMSTKDIQKICIKVAANSISVEEPDYQYVAAKGLMFALRKDVYGQFEPPAFIDHISYCVNEGKYDPELLSRYSAEEIIYLDSQIKHERDFDLTYAGAMQLKEKYLVKDKTTGKIYETPQFAIMAIGMALHQDETHDRLKHIIRFYDAVSTHQVSLPTPIMAGARTPTRQFSSCVVIEAGDSLKSINKTSASIIEYISKRAGIGINVGMLRAEGSKIGMGEVRHTGVIPFWKHFQTAVKSCSQGGIRGGAATAYYPMWHLEVENLLVLKNNKGVDENRIRHMDYGIQINDLMMERLGKNDYITLFSPHEMSGELYYSFFEDQDKFRELYEKAEKDPTIRKKRIKALELFELFMTERSGTARIYPQFVDNTNNYTPFIREKAPIRQSNLCCEIAIPTNDVNGPDAEVGLCTLSAFVLDKFDWQDQDKINELAEVQVRALDNLLDYQDYPVPEALKAKKRRNLGVGVTNYAAWLASNFASYEDANDLTHELFERLQYGLIKASIKLAKEKGCCEYYSDTKWSRGELPIDWYNKKIDQIAAPNYVCDWEELRAELKEHGIRNSTLSALMPCESSSQVSNSTNGIEPPRGPVSIKESKEGNFRQVVPNIEHNMSLYDYAWKLAKKGNKPYLTQVAIMLKWVCQSASANTYYDPAVFEKGKVPMSVMLDDLLYFWYFGGKNLYYHNTRDGSGTDDYELETPKAEDCSACKL
> |[Tevenvirinae _Escherichia_phage_vB_EcoM_G2469]||_Escherichia_phage_vB_EcoM_G2469.gb|Ribonucleotide reduc..|2256|MK327934.1(170452):143289-145544:-1 ^RAST2:fig|1198136.90.peg.246^ Tevenvirinae _Escherichia_phage_vB_EcoM_G2469|neighbours:(-1),(-1)|neighbour_genes:Ribonucleotide reduc..,Phage protein|
MQVTKSSGVSQNFDAQKIIQVLTWQCEGTQIDPYELYEEIKTHLVDGMSTKDIQKICIKVAANSISVEEPDYQYVAAKGLMFALRKDVYGQFEPPAFIDHISYCVNEGKYDPELLSQYSAEEIIYLDSQIKHERDFDLTYAGAMQLKEKYLVKDKTTGKIYETPQFAIMAIGMALHQDETHDRLKHIIRFYDAVSTHQVSLPTPIMAGARTPTRQFSSCVVIEAGDSLKSINKTSASIIEYISKRAGIGINVGMLRAEGSKIGMGEVRHTGVIPFWKHFQTAVKSCSQGGIRGGAATAYYPMWHLEVENLLVLKNNKGVDENRIRHMDYGIQINDLMMERLGKNDYITLFSPHEMSGELYYSFFEDQDKFRELYEKAEKDPTIRKKRIKALELFELFMTERSGTARIYPQFVDNTNNYTPFIREKAPIRQSNLCCEIAIPTNDVNGPDAEIGLCTLSAFVLDKFDWQDQDKINELAEVQVRALDNLLDYQDYPVPEALKAKKRRNLGVGVTNYAAWLASNFASYEDANDLTHELFERLQYGLIKASIKLAKEKGCCEYYSDTKWSRGELPIDWYNKKIDQIAAPNYVCDWEELRAELKEHGIRNSTLSALMPCESSSQVSNSTNGIEPPRGPVSIKESKEGNFRQVVPNIEHNMSLYDYAWKLAKKGNKPYLTQVAIMLKWVCQSASANTYYDPAVFEKGKVPMSVMLDDLLYFWYFGGKNLYYHNTRDGSGTDDYELETPKAEDCSACKL
> |[Tevenvirinae Escherichia_phage_vB_EcoM_G2494]||_Escherichia_phage_vB_EcoM_G2494.gb|Ribonucleotide reduc..|2244|MK327935.1(168327):138460-140703:-1 ^RAST2:fig|1198136.61.peg.251^ Tevenvirinae Escherichia_phage_vB_EcoM_G2494|neighbours:(-1),(-1)|neighbour_genes:Phage protein,Thymidylate synthase..|
MIKNVVKSSGLTVPFEKEKVMKILEAAAEGHNVDPYELFDMVEPLLTEGMSTNDIQKVLIKVAADNITVETPDYQYVASNLAMFALRKSVYGQFQPIDFYSHIERNIAIGKYDREILQKYSREEVEYLEKFIDHKLDFKMTYAGAMQLKEKYLVQDRSTKKIIETPQFAYMLIGMCLHQEETENRLEHVIDFYNAVANKQISLPTPIMAGVRTPTRQFSSCVVIESDDSLQGINETANAIIKYISKRAGIGINAGMIRAEGSKIGHGEVRHTGVIPFWKHFQTAVKSCSQGGIRGGAATLYYPMWHLEFESLIVLKNNKGVEDNRIRHLDYGVQINNLMVERFLKRDYITLFSPDVAGGLLWDLYFRDEEGFRQLYEKLEKDPSVRKTRVKAEDLFLAVAIERFNTGRIYPTFTDNMNNHGAFIRNVAPIKQSNLCCEIALPTKPMGRDDSEISLCTLAAYVLGNFDIENMEEVERIAMVMVRALDNLLDYQDYPVEQALTAKKRRSLGVGVTNFASYLADNFFTYEDANEFTHKTFERLQYALIKASVQLAKEKGACELMHETRYGRGELPIDWYKKTVDELVDPVYEMDWEELREDLKKYGIRNSTLSALMPCESSSQVSNSTNGIEPPRGIVSVKGSKEGQFNQVIPNVENNADVIDLLWTLIKKGNKPYLTLAAIMQKFVDQAISSNTSYDPSTYKTGKVDIADVLDDMLFAQYYGLKTLYYANVRDGADGTEDASECSSCKL
>ID:QBO65639.1 |[Escherichia phage vB_EcoM_G2540-3]||_Escherichia_phage_vB_EcoM_G2540-3_.gbk|putative ribonucleos..|2265|MK327944(168654):138831-141095:-1 ^^ Escherichia phage vB_EcoM_G2540-3, complete genome.|neighbours:ID:QBO65638.1(-1),ID:QBO65640.1(-1)|neighbour_genes:hypothetical protein,hypothetical protein|
MQLINVIKSSGVSQSFDPQKIIKVLSWAAEGTSVDPYELYENIKSYLRDGMTTDDIQTIVIKAAANSISVEEPDYQYVAARCLMFALRKHVYGQYEPRSFIDHISYCVNEGKYDPELLSKYSAEEITFLESKIKHERDMEFTYSGAMQLKEKYLVKDKTTGQIYETPQFAFMTIGMALHQDEPVDRLKHVIRFYEAVSTRQISLPTPIMAGCRTPTRQFSSCVVIEAGDSLKSINKASASIVEYISKRAGIGINVGMIRAEGSKIGTGEVRHTGVIPFWKHFQTAVKSCSQGGIRGGAATAYYPIWHLEVENLLVLKNNKGVEENRIRHMDYGVQLNDLMMERFGKNDYITLFSPHEMGGELYYSYFKDQDRFRELYEAAEKDPNIRKKRIKARELFELLMTERSGTARIYVQFIDNTNNYTPFIREKAPIRQSNLCCEIAIPTNDVNSPDAEIGLCTLSAFVLDNFDWQDQDKINELAEVQVRALDNLLDYQGYPVPEAEKAKKRRNLGVGVTNYAAWLASNFASYEDANDLTHELFERLQYGLIKASIKLAKEKGPCEYYSDTRWSRGELPIDWYNKKIDQIAAPKYVCDWSALREDLKLFGIRNSTLSALMPCESSSQVSNSTNGIEPPRGPVSVKESKEGSFNQVVPNIEHNIDLYDYTWKLAKKGNKPYLTQVAIMLKWVCQSASANTYYDPQIFPKGKVPMSIMIDDMLYGWYYGIKNFYYHNTRDGSGTDDYEIETPKADDCAACKL
> |[Tevenvirinae _Escherichia_phage_vB_EcoM_G2540]||_Escherichia_phage_vB_EcoM_G2540.gb|Ribonucleotide reduc..|2265|MK327936.1(168886):139138-141402:-1 ^RAST2:fig|1198136.92.peg.244^ Tevenvirinae _Escherichia_phage_vB_EcoM_G2540|neighbours:(-1),(-1)|neighbour_genes:Phage-associated hom..,Phage protein (ACLAM..|
MQLINVIKSSGVSQSFDPQKIIKVLSWAAEGTSVDPYELYENIKSYLRDGMTTDDIQTIVIKAAANSISVEEPDYQYVAARCLMFALRKHVYGQYEPRSFIDHISYCVNEGKYDPELLSKYSAEEITFLESKIKHERDMEFTYSGAMQLKEKYLVKDKTTGQIYETPQFAFMAIGMALHQDEPVDRLKHVIRFYEAVSTRQISLPTPIMAGCRTPTRQFSSCVVIEAGDSLKSINKASASIVEYISKRAGIGINVGMIRAEGSKIGMGEVRHTGVIPFWKHFQTAVKSCSQGGIRGGAATAYYPIWHLEVENLLVLKNNKGVEENRIRHMDYGVQLNDLMMERFGKNDYITLFSPHEMGGELYYSYFKDQDRFRELYEAAEKDPNIRKKRIKARELFELLMTERSGTARIYVQFIDNTNNYTPFIREKAPIRQSNLCCEIAIPTNDVNSPDAEIGLCTLSAFVLDNFDWQDQDKINELAEVQVRALDNLLDYQGYPVPEAEKAKKRRNLGVGVTNYAAWLASNFASYEDANDLTHELFERLQYGLIKASIKLAKEKGPCEYYSDTRWSRGELPIDWYNKKIDQIAAPKYVCDWSSLREDLKLFGIRNSTLSALMPCESSSQVSNSTNGIEPPRGPVSVKESKEGSFNQVVPNIEHNIDLYDYTWKLAKKGNKPYLTQVAIMLKWVCQSASANTYYDPQIFPKGKVPMSIMIDDLLYFWYFGGKNFYYHNTRDGSGTDDYEIETPKADDCAACKL
>ID:QBO64552.1 |[Escherichia phage vB_EcoM_G29]||_Escherichia_phage_vB_EcoM_G29_.gbk|putative ribonucleos..|2265|MK327940(168241):139723-141987:-1 ^^ Escherichia phage vB_EcoM_G29, complete genome.|neighbours:ID:QBO64551.1(-1),ID:QBO64553.1(-1)|neighbour_genes:putative ribonucleos..,hypothetical protein|
MQLINVIKSSGVSQSFDPQKIIKVLSWAAEGTSVDPYELYENIKSYLRDGMTTDDIQTIVIKAAANSISVEEPDYQYVAARCLMFALRKHVYGQYEPRSFIDHISYCVNEGKYDPELLSKYSAEEITFLESKIKHERDMEFTYSGAMQLKEKYLVKDKTTGQIYETPQFAFMTIGMALHQDEPVDRLKHVIRFYEAVSTRQISLPTPIMAGCRTPTRQFSSCVVIEAGDSLKSINKASASIVEYISKRAGIGINVGMIRAEGSKIGMGEVRHTGVIPFWKHFQTAVKSCSQGGIRGGAATAYYPIWHLEVENLLVLKNNKGVEENRIRHMDYGVQLNDLMMERFGKNDYITLFSPHEMGGELYYSYFKDQDRFRELYEAAEKDPNIRKKRIKARELFELLMTERSGTARIYVQFIDNTNNYTPFIREKAPIRQSNLCCEIAIPTNDVNSPDAEIGLCTLSAFVLDNFDWQDQDKINELAEVQVRALDNLLDYQGYPVPEAEKAKKRRNLGVGVTNYAAWLASNFASYEDANDLTHELFERLQYGLIKASIKLAKEKGPCEYYSDTRWSRGELPIDWYNKKIDQIAAPKYVCDWSSLREDLKLFGIRNSTLSALMPCESSSQVSNSTNGIEPPRGPVSVKESKEGSFNQVVPNIEHNIDLYDYTWKLAKKGNKPYLTQVAIMLKWVCQSASANTYYDPQIFPKGKVPMSIMIDDLLYFWYFGGKNFYYHNTRDGSGTDDYEIETPKAEDCSSCKL
> |[Tevenvirinae _Escherichia_phage_vB_EcoM_G37-3]||_Escherichia_phage_vB_EcoM_G37-3.gb|Ribonucleotide reduc..|2244|MK327941.1(167832):137476-139719:-1 ^RAST2:fig|1198136.91.peg.256^ Tevenvirinae _Escherichia_phage_vB_EcoM_G37-3|neighbours:(-1),(-1)|neighbour_genes:hypothetical protein,Thymidylate synthase..|
MIKNVVKSSGLTVPFEKEKVMKILEAAAEGHNVDPYELFDMVEPLLTEGMSTNDIQKVLIKVAADNITVETPDYQYVASNLAMFALRKSVYGQFQPIDFYSHIERNIATGKYDREILQKYSREEVEYLEKFIDHKLDFKMTYAGAMQLKEKYLVQDRSTKKIIETPQFAYMLIGMCLHQEETENRLEHVIDFYNAVANKQISLPTPIMAGVRTPTRQFSSCVVIESDDSLQGINETANAIIKYISKRAGIGINAGMIRAEGSKIGHGEVRHTGVIPFWKHFQTAVKSCSQGGIRGGAATLYYPMWHLEFESLIVLKNNKGVEDNRIRHLDYGVQINNLMVERFLKRDYITLFSPDVAGGLLWDLYFRDEEGFRQLYEKLEKDPSVRKTRVKAEDLFLAVAIERFNTGRIYPAFTDNMNNHGAFIRNVAPIKQSNLCCEIALPTKPMGRDDSEISLCTLAAYVLGNFDIENMEEVERIAMVMVRALDNLLDYQDYPVEQALTAKKRRSLGVGVTNFASYLADNFFTYEDANEFTHKTFERLQYALIKASVRLAKEKGACELMHETRYGRGELPIDWYKKTVDELVDPVYEMDWEELREDLKKYGIRNSTLSALMPCESSSQVSNSTNGIEPPRGIVSVKGSKEGQFNQVIPNVENNADVIDLLWTLIKKGNKPYLTLAAIMQKFVDQAISSNTSYDPSTYKTGKVDIADVLDDMLFAQYYGLKTLYYANVRDGADGTEDASECSSCKL
> |[Tevenvirinae _Escherichia_phage_vB_EcoM_GG4498]||_Escherichia_phage_vB_EcoM_G4498.gb|Ribonucleotide reduc..|2265|MK327939.1(167826):139181-141445:-1 ^RAST2:fig|1198136.93.peg.244^ Tevenvirinae _Escherichia_phage_vB_EcoM_GG4498|neighbours:(-1),(-1)|neighbour_genes:Ribonucleotide reduc..,Phage protein (ACLAM..|
MQLINVIKSSGVSQSFDPQKIIKVLSWAAEGTSVDPYELYENIKSYLRDGMTTDDIQTIVIKAAANSISVEEPDYQYVAARCLMFALRKHVYGQYEPRSFIDHISYCVNEGKYDPELLSKYSAEEITFLESKIKHERDMEFTYSGAMQLKEKYLVKDKTTGQIYETPQFAFMTIGMALHQDEPVDRLKHVIRFYEAVSTRQISLPTPIMAGCRTPTRQFSSCVVIEAGDSLKSINKASASIVEYISKRAGIGINVGMIRAEGSKIGMGEVRHTGVIPFWKHFQTAVKSCSQGGIRGGAATAYYPIWHLEVENLLVLKNNKGVEENRIRHMDYGVQLNDLMMERFGKNDYITLFSPHEMGGELYYSYFKDQDRFRELYEAAEKDPNIRKKRIKARELFELLMTERSGTARIYVQFIDNTNNYTPFIREKAPIRQSNLCCEIAIPTNDVNSPDAEIGLCTLSAFVLDNFDWQDQDKINELAEVQVRALDNLLDYQGYPVPEAEKAKKRRNLGVGVTNYAAWLASNFASYEDANDLTHELFERLQYGLIKASIKLAKEKGPCEYYSDTRWSRGELPIDWYNKKIDQIAAPKYVCDWSSLREDLKLFGIRNSTLSALMPCESSSQVSNSTNGIEPPRGPVSVKESKEGSFNQVVPNIEHNIDLYDYTWKLAKKGNKPYLTQVAIMLKWVCQSASANTYYDPQIFPKGKVPMSIMIDDLLYFWYFGGKNFYYHNTRDGSGTDDYEIETPKAEDCSSCKL
>ID:QBO65924.1 |[Escherichia phage vB_EcoM_G4500]||_Escherichia_phage_vB_EcoM_G4500_.gbk|putative ribonucleos..|2265|MK327945(168363):139845-142109:-1 ^^ Escherichia phage vB_EcoM_G4500, complete genome.|neighbours:ID:QBO65923.1(-1),ID:QBO65925.1(-1)|neighbour_genes:putative ribonucleos..,hypothetical protein|
MQLINVIKSSGVSQSFDPQKIIKVLSWAAEGTSVDPYELYENIKSYLRDGMTTDDIQTIVIKAAANSISVEEPDYQYVAARCLMFALRKHVYGQYEPRSFIDHISYCVNEGKYDPELLSKYSAEEITFLESKIKHERDMEFTYSGAMQLKEKYLVKDKTTGQIYETPQFAFMTIGMALHQDEPVDRLKHVIRFYEAVSTRQISLPTPIMAGCRTPTRQFSSCVVIEAGDSLKSINKASASIVEYISKRAGIGINVGMIRAEGSKIGMGEVRHTGVIPFWKHFQTAVKSCSQGGIRGGAATAYYPIWHLEVENLLVLKNNKGVEENRIRHMDYGVQLNDLMMERFGKNDYITLFSPHEMGGELYYSYFKDQDRFRELYEAAEKDPNIRKKRIKARELFELLMTERSGTARIYVQFIDNTNNYTPFIREKAPIRQSNLCCEIAIPTNDVNSPDAEIGLCTLSAFVLDNFDWQDQDKINELAEVQVRALDNLLDYQGYPVPEAEKAKKRRNLGVGVTNYAAWLASNFASYEDANDLTHELFERLQYGLIKASIKLAKEKGPCEYYSDTRWSRGELPIDWYNKKIDQIAAPKYVCDWSSLREDLKLFGIRNSTLSALMPCESSSQVSNSTNGIEPPRGPVSVKESKEGSFNQVVPNIEHNIDLYDYTWKLAKKGNKPYLTQVAIMLKWVCQSASANTYYDPQIFPKGKVPMSIMIDDLLYFWYFGGKNFYYHNTRDGSGTDDYEIETPKAEDCSSCKL
>ID:QBO66197.1 |[Escherichia phage vB_EcoM_G4507]||_Escherichia_phage_vB_EcoM_G4507_.gbk|putative ribonucleos..|2265|MK327946(168828):139117-141381:-1 ^^ Escherichia phage vB_EcoM_G4507, complete genome.|neighbours:ID:QBO66196.1(-1),ID:QBO66198.1(-1)|neighbour_genes:putative ribonucleos..,hypothetical protein|
MQLINVIKSSGVSQSFDPQKIIKVLSWASEGTSVDPYELYENIKSYLRDGMTTDDIQTIVIKAAANSISVEEPDYQYVAARCLMFALRKHVYGQYEPRSFIDHISYCVNAGKYDPELLSKYSAEEITFLESKIKHERDMEFTYSGAMQLKEKYLVKDKTTGQIYETPQFAFMTIGMALHQDEPVDRLKHVIRFYEAVSTRQISLPTPIMAGCRTPTRQFSSCVVIEAGDSLKSINKASASIVEYISKRAGIGINVGMIRAEGSKIGMGEVRHTGVIPFWKHFQTAVKSCSQGGIRGGAATAYYPIWHLEVENLLVLKNNKGVEENRIRHMDYGVQLNDLMMERFGKNDYITLFSPHEMGGELYYSYFKDQDRFRELYEAAEKDPNIRKKRIKARELFELLMTERSGTARIYVQFIDNTNNYTPFIREKAPIRQSNLCCEIAIPTNDVNSPDAEIGLCTLSAFVLDNFDWQDQDKINELAEVQVRALDNLLDYQGYPVPEAEKAKKRRNLGVGVTNYAAWLASNFASYEDANDLTHELFERLQYGLIKASIKLAKEKGPCEYYSDTRWSRGELPIDWYNKKIDQIAAPKYVCDWSSLREDLKLFGIRNSTLSALMPCESSSQVSNSTNGIEPPRGPVSVKESKEGSFNQVVPNIEHNIDLYDYTWKLAKKGNKPYLTQVAIMLKWVCQSASANTYYDPQIFPKGKVPMSIMIDDLLYFWYFGGKNFYYHNTRDGSGTDDYEIETPKAEDCSSCKL
>ID:QBO65099.1 |[Escherichia phage vB_EcoM_G50]||_Escherichia_phage_vB_EcoM_G50_.gbk|putative ribonucleos..|2265|MK327942(167728):138592-140856:-1 ^^ Escherichia phage vB_EcoM_G50, complete genome.|neighbours:ID:QBO65098.1(-1),ID:QBO65100.1(-1)|neighbour_genes:hypothetical protein,hypothetical protein|
MQLINVIKSSGVSQSFDPQKIIKVLSWAAEGTSVDPYELYENIKSYLRDGMTTDDIQTIVIKAAANSISVEEPDYQYVAARCLMFALRKHVYGQYEPRSFIDHISYCVNEGKYDPELLSKYSAEEITFLESKIKHERDMEFTYSGAMQLKEKYLVKDKTTGQIYETPQFAFMTIGMALHQDEPVDRLKHVIRFYEAVSTRQISLPTPIMAGCRTPTRQFSSCVVIEAGDSLKSINKASASIVEYISKRAGIGINVGMIRAEGSKIGMGEVRHTGVIPFWKHFQTAVKSCSQGGIRGGAATAYYPIWHLEVENLLVLKNNKGVEENRIRHMDYGVQLNDLMMERFGKNDYITLFSPHEMGGELYYSYFKDQDRFRELYEAAEKDPNIRKKRIKARELFELLMTERSGTARIYVQFIDNTNNYTPFIREKAPIRQSNLCCEIAIPTNDVNSPDAEIGLCTLSAFVLDNFDWQDQDKINELAEVQVRALDNLLDYQGYPVPEAEKAKKRRNLGVGVTNYAAWLASNFASYEDANDLTHELFERLQYGLIKASIKLAKEKGPCEYYSDTRWSRGELPIDWYNKKIDQIAAPKYVCDWSSLREDLKLFGIRNSTLSALMPCESSSQVSNSTNGIEPPRGPVSVKESKEGSFNQVVPNIEHNIDLYDYTWKLAKKGNKPYLTQVAIMLKWVCQSASANTYYDPQIFPKGKVPMSIMIDDMLYGWYYGIKNFYYHNTRDGSGTDDYEIETPKADDCAACKL
> |[Tevenvirinae _Escherichia_phage_vB_EcoM_G5211]||_Escherichia_phage_vB_EcoM_G5211.gb|Ribonucleotide reduc..|2244|MK327947.1(164278):135262-137505:-1 ^RAST2:fig|1198136.94.peg.242^ Tevenvirinae _Escherichia_phage_vB_EcoM_G5211|neighbours:(-1),(-1)|neighbour_genes:Phage protein,Thymidylate synthase..|
MIKNVVKSSGLTVPFEKEKVMKILEAAAEGHNVDPYELFDMVEPLLTEGMSTNDIQKVLIKVAADNITVETPDYQYVASNLAMFALRKSVYGQFQPIDFYSHIERNIATGKYDREILQKYSREEVEYLEKFIDHKLDFKMTYAGAMQLKEKYLVQDRSTKKIIETPQFAYMLIGMCLHQEETENRLEHVIDFYNAVANKQISLPTPIMAGVRTPTRQFSSCVVIESDDSLQGINETANAIIKYISKRAGIGINAGMIRAEGSKIGHGEVRHTGVIPFWKHFQTAVKSCSQGGIRGGAATLYYPMWHLEFESLIVLKNNKGVEDNRIRHLDYGVQINNLMVERFLKRDYITLFSPDVAGGLLWDLYFRDEEGFRQLYEKLEKDPSVRKTRVKAEDLFLAVAIERFNTGRIYPTFTDNMNNHGAFIRNVAPIKQSNLCCEIALPTKPMGRDDSEISLCTLAAYVLGNFDIENMEEVERIAMVMVRALDNLLDYQDYPVEQALTAKKRRSLGVGVTNFASYLADNFFTYEDANEFTHKTFERLQYALIKASVRLAKEKGACELMHETRYGRGELPIDWYKKTVDELVDPVYEMDWEELREDLKKYGIRNSTLSALMPCESSSQVSNSTNGIEPPRGIVSVKGSKEGQFNQVIPNVENNADVIDLLWTLIKKGNKPYLTLAAIMQKFVDQAISSNTSYDPSTYKTGKVDIADVLDDMLFAQYYGLKTLYYANVRDGADGTEDASECSSCKL
>ID:QBO65375.1 |[Escherichia phage vB_EcoM_G53]||_Escherichia_phage_vB_EcoM_G53_.gbk|putative ribonucleos..|2256|MK327943(167834):140983-143238:-1 ^^ Escherichia phage vB_EcoM_G53, complete genome.|neighbours:ID:QBO65374.1(-1),ID:QBO65376.1(-1)|neighbour_genes:putative ribonucleos..,hypothetical protein|
MQVTKSSGVSQNFDAQKIIQVLTWQCEGTQIDPYELYEEIKTHLVDGMSTKDIQKICIKVAANSISVEEPDYQYVAAKGLMFALRKDVYGQFEPPAFIDHISYCVNEGKYDPELLSQYSAEEIIYLDSQIKHERDFDLTYAGAMQLKEKYLVKDKTTGKIYETPQFAIMAIGMALHQNETHDRLKHIIRFYDAVSTHQVSLPTPIMAGARTPTRQFSSCVVIEAGDSLKSINKTSASIIEYISKRAGIGINVGMLRAEGSKIGMGEVRHTGVIPFWKHFQTAVKSCSQGGIRGGAATAYYPMWHLEVENLLVLKNNKGVDENRIRHMDYGIQINDLMMERLGKNDYITLFSPHEMSGELYYSFFEDQDKFRELYEKAEKDPTIRKKRIKALELFELFMTERSGTARIYPQFVDNTNNYTPFIREKAPIRQSNLCCEIAIPTNDVNGPDAEIGLCTLSAFVLDKFDWQDQDKINELAEVQVRALDNLLDYQDYPVPEALKAKKRRNLGVGVTNYAAWLASNFASYEDANDLTHELFERLQYGLIKASIKLAKEKGCCEYYSDTKWSRGELPIDWYNKKIDQIAAPNYVCDWEELRAELKEHGIRNSTLSALMPCESSSQVSNSTNGIEPPRGPVSIKESKEGNFRQVVPNIEHNMSLYDYAWKLAKKGNKPYLTQVAIMLKWVCQSASANTYYDPAVFEKGKVPMSVMLDDLLYFWYFGGKNLYYHNTRDGSGTDDYELETPKAEDCSACKL
>ID:QBQ80109.1 |[Escherichia phage vB_EcoM_G8]||_Escherichia_phage_vB_EcoM_G8_.gbk|ribonucleoside-dipho..|2265|MK373787(169650):138873-141137:-1 ^^ Escherichia phage vB_EcoM_G8, complete genome.|neighbours:ID:QBQ80108.1(-1),ID:QBQ80110.1(-1)|neighbour_genes:hypothetical protein,hypothetical protein|
MQLINVIKSSGVSQSFDPQKIIKVLSWAAEGTSVDPYELYENIKSYLRDGMTTDDIQTIVIKAAANSISVEEPDYQYVAARCLMFALRKHVYGQYEPRSFIDHISYCVNAGKYDPELLSKYSAEEITFLESKIKHERDMEFTYSGAMQLKEKYLVKDKTTGQIYETPQFAFMTIGMALHQDEPVDRLKHVIRFYEAVSTRQISLPTPIMAGCRTPTRQFSSCVVIEAGDSLKSINKASASIVEYISKRAGIGINVGMIRAEGSKIGMGEVRHTGVIPFWKHFQTAVKSCSQGGIRGGAATAYYPIWHLEVENLLVLKNNKGVEENRIRHMDYGVQLNDLMMERFGKNDYITLFSPHEMGGELYYSYFKDQDRFRELYEAAEKDPNIRKKRIKARELFELLMTERSGTARIYVQFIDNTNNYTPFIREKAPIRQSNLCCEIAIPTNDVNSPDAEIGLCTLSAFVLDNFDWQDQDKINELAEVQVRALDNLLDYQGYPVPEAEKAKKRRNLGVGVTNYAAWLASNFASYEDANDLTHELFERLQYGLIKASIKLAKEKGPCEYYSDTRWSRGELPIDWYNKKIDQIAAPKYVCDWSSLREDLKLFGIRNSTLSALMPCESSSQVSNSTNGIEPPRGPVSVKESKEGSFNQVVPNIEHNIDLYDYTWKLAKKGNKPYLTQVAIMLKWVCQSASANTYYDPQIFPKGKVPMSIMIDDLLYFWYFGGKNFYYHNTRDGSGTDDYEIETPKAEDCSSCKL
>ID:QBQ78013.1 |[Escherichia phage vB_EcoM_G9062]||_Escherichia_phage_vB_EcoM_G9062_.gbk|putative ribonucleos..|2265|MK373779(168670):140125-142389:-1 ^^ Escherichia phage vB_EcoM_G9062, complete genome.|neighbours:ID:QBQ78012.1(-1),ID:QBQ78014.1(-1)|neighbour_genes:hypothetical protein,hypothetical protein|
MQLINVIKSSGVSQSFDPQKIIKVLSWAAEGTSVDPYELYENIKSYLRDGMTTDDIQTIVIKAAANSISVEEPDYQYVAARCLMFALRKHVYGQYEPRSFIDHISYCVNEGKYDPELLSKYSAEEITFLESKIKHERDMEFTYSGAMQLKEKYLVKDKTTGQIYETPQFAFMTIGMALHQDEPVDRLKHVIRFYEAVSTRQISLPTPIMAGCRTPTRQFSSCVVIEAGDSLKSINKASASIVEYISKRAGIGINVGMIRAEGSKIGMGEVRHTGVIPFWKHFQTAVKSCSQGGIRGGAATAYYPIWHLEVENLLVLKNNKGVEENRIRHMDYGVQLNDLMMERFGKNDYITLFSPHEMGGELYYSYFKDQDRFRELYEAAEKDPNIRKKRIKARELFELLMTERSGTARIYVQFIDNTNNYTPFIREKAPIRQSNLCCEIAIPTNDVNSPDAEIGLCTLSAFVLDNFDWQDQDKINELAEVQVRALDNLLDYQGYPVPEAEKAKKRRNLGVGVTNYAAWLASNFASYEDANDLTHELFERLQYGLIKASIKLAKEKGPCEYYSDTRWSRGELPIDWYNKKIDQIAAPKYVCDWSSLREDLKLFGIRNSTLSALMPCESSSQVSNSTNGIEPPRGPVSVKESKEGSFNQVVPNIEHNIDLYDYTWKLAKKGNKPYLTQVAIMLKWVCQSASANTYYDPQIFPKGKVPMSIMIDDMLYGWYYGIKNFYYHNTRDGSGTDDYEIETPKADDCAACKL
>ID:AXC33982.1 |[Escherichia phage vB_EcoM_JB75]||_Escherichia_phage_vB_EcoM_JB75_.gbk|ribonucleoside-dipho..|2265|MH355584(167208):26185-28449:1 ^^ Escherichia phage vB_EcoM_JB75, complete genome.|neighbours:ID:AXC34135.1(1),ID:AXC34007.1(1)|neighbour_genes:hypothetical protein,ribonucleoside dipho..|
MQLINVIKSSGVSQSFDPQKIIKVLSWAAEGTSVDPYELYENIKSYLRDGMTTDDIQTIVIKAAANSISVEEPDYQYVAARCLMFALRKHVYGQYEPRSFIDHISYCVNEGKYDPELLSKYSAEEITFLESKIKHERDMEFTYSGAMQLKEKYLVKDKTTGQIYETPQFAFMTIGMALHQDEPVDRLKHVIRFYEAVSTRQISLPTPIMAGCRTPTRQFSSCVVIEAGDSLKSINKASASIVEYISKRAGIGINVGMIRAEGSKIGMGEVRHTGVIPFWKHFQTAVKSCSQGGIRGGAATAYYPIWHLEVENLLVLKNNKGVEENRIRHMDYGVQLNDLMMERFGKNDYITLFSPHEMGGELYYSYFKDQNRFRELYEAAEKDPNIRKKRIKARELFELLMTERSGTARIYVQFIDNTNNYTPFIREKAPIRQSNLCCEIAIPTNDVNSPDAEIGLCTLSAFVLDNFDWQDQDKINELAEVQVRALDNLLDYQGYPVPEAEKAKKRRNLGVGVTNYAAWLASNFASYEDANDLTHELFERLQYGLIKASIKLAKEKGPCEYYSDTRWSRGELPIDWYNKKIDQIAAPKYVCDWSSLREDLKLFGIRNSTLSALMPCESSSQVSNSTNGIEPPRGPVSVKESKEGSFNQVVPNIEHNIDLYDYTWKLAKKGNKPYLTQVAIMLKWVCQSASANTYYDPQIFPKGKVPMSIMIDDLLYFWYFGGKNFYYHNTRDGSGTDDYEIETPKAEDCSSCKL
>ID:YP_009037539.1 |[Escherichia phage vB_EcoM_JS09]||_Escherichia_phage_vB_EcoM_JS09_.gbk|ribonucleoside-dipho..|2256|NC_024124(169148):26648-28903:1 ^GeneID:19524934^ Escherichia phage vB_EcoM_JS09, complete genome.|neighbours:ID:YP_009037538.1(1),ID:YP_009037540.1(1)|neighbour_genes:hypothetical protein,NrdB|
MQVTKSSGVSQNFDAQKIIQVLTWQCEGTQIDPYELYEEIKTHLVDGMSTKDIQKICIKVAANSISVEEPDYQYVAAKGLMFALRKDVYGQFEPPAFIDHISYCVNEGKYDPELLSRYSAEEIIYLDSQIKHERDFDLTYAGAMQLKEKYLVKDKTTGKIYETPQFAIMAIGMALHQDETHDRLKHIIRFYDAVSTHQVSLPTPIMAGARTPTRQFSSCVVIEAGDSLKSINKTSASIIEYISKRAGIGINVGMLRAEGSKIGMGEVRHTGVIPFWKHFQTAVKSCSQGGIRGGAATAYYPMWHLEVENLLVLKNNKGVDENRIRHMDYGIQINDLMMERLGKNDYITLFSPHEMSGELYYSFFEDQDKFRELYEKAEKDPTIRKKRIKALELFELFMTERSGTARIYPQFVDNTNNYTPFIREKAPIRQSNLCCEIAIPTNDVNGPDAEIGLCTLSAFVLDKFDWQDQDKINELAEVQVRALDNLLDYQDYPVPEALKAKKRRNLGVGVTNYAAWLASNFASYEDANDLTHELFERLQYGLIKASIKLAKEKGPCEYYSDTKWSRGELPIDWYNKKIDQIAAPNYVCDWEELRAELKEHGIRNSTLSALMPCESSSQVSNSTNGIEPPRGPVSIKESKEGNFRQVVPNIEHNMSLYDYAWKLAKKGNKPYLTQVAIMLKWVCQSVSANTYYDPAVFEKGKVPMSVMLDDLLYFWYFGGKNLYYHNTRDGSGTDDYELETPKAEDCSACKL
>ID:QBQ78514.1 |[Escherichia phage vB_EcoM_KAW1E185]||_Escherichia_phage_vB_EcoM_KAW1E185_.gbk|ribonucleoside-dipho..|2265|MK373781(164987):136647-138911:-1 ^^ Escherichia phage vB_EcoM_KAW1E185, complete genome.|neighbours:ID:QBQ78513.1(-1),ID:QBQ78515.1(-1)|neighbour_genes:hypothetical protein,hypothetical protein|
MQLINVIKSSGVSQSFDPQKIIKVLSWAAEGTSVDPYELYENIKSYLRDGMTTDDIQTIVIKAAANSISVEEPDYQYVAARCLMFALRKHVYGQYEPRSFIDHISYCVNAGKYDPELLSKYSAEEITFLESKIKHERDMEFTYSGAMQLKEKYLVKDKTTGQIYETPQFAFMAIGMALHQDEPVDRLKHVIRFYEAVSTRQISLPTPIMAGCRTPTRQFSSCVVIEAGDSLKSINKASASIVEYISKRAGIGINVGMIRAEGSKIGTGEVRHTGVIPFWKHFQTAVKSCSQGGIRGGAATAYYPIWHLEVENLLVLKNNKGVEENRIRHMDYGVQLNDLMMERFGKNDYITLFSPHEMGGELYYSYFKDQDRFRELYEAAEKDPNIRKKRIKARELFELLMTERSGTARIYVQFIDNTNNYTPFIREKAPIRQSNLCCEIAIPTNDVNSPDAEIGLCTLSAFVLDNFDWQDQDKINELAEVQVRALDNLLDYQGYPVPEAEKAKKRRNLGVGVTNYAAWLASNFASYEDANDLTHELFERLQYGLIKASIKLAKEKGPCEYYSDTRWSRGELPIDWYNKKIDQIAAPKYVCDWSSLREDLKLFGIRNSTLSALMPCESSSQVSNSTNGIEPPRGPVSVKESKEGSFNQVVPNIEHNIDLYDYTWKLAKKGNKPYLTQVAIMLKWVCQSASANTYYDPQIFPKGKVPMSIMIDDLLYFWYFGGKNFYYHNTRDGSGTDDYEIETPKAEDCAACKL
> |[Tevenvirinae Escherichia_phage_vB_EcoM_KAW3E185]||_Escherichia_phage_vB_EcoM_KAW3E185.gb|Ribonucleotide reduc..|2256|MK373782.1(170187):143767-146022:-1 ^RAST2:fig|1198136.54.peg.248^ Tevenvirinae Escherichia_phage_vB_EcoM_KAW3E185|neighbours:(-1),(-1)|neighbour_genes:Phage-associated hom..,Phage protein (ACLAM..|
MQVTKSSGVSQNFDAQKIIQVLTWQCEGTQIDPYELYEEIKTHLVDGMSTKDIQKICIKVAANSISVEEPDYQYVAAKGLMFALRKDVYGQFEPPAFIDHISYCVNEGKYDPELLSQYSAEEIIYLDSQIKHERDFDLTYAGAMQLKEKYLVKDKTTGKIYETPQFAIMAIGMALHQDETHDRLKHIIRFYDAVSTHQVSLPTPIMAGARTPTRQFSSCVVIEAGDSLKSINKTSASIIEYISKRAGIGINVGMLRAEGSKIGMGEVRHTGVIPFWKHFQTAVKSCSQGGIRGGAATAYYPMWHLEVENLLVLKNNKGVDENRIRHMDYGIQINDLMMERLGKNDYITLFSPHEMSGELYYSFFEDQDKFRELYEKAEKDPTIRKKRIKALELFELFMTERSGTARIYPQFVDNTNNYTPFIREKAPIRQSNLCCEIAIPTNDVNGPDAEIGLCTLSAFVLDKFDWQDQDKINELAEVQVRALDNLLDYQDYPVPEALKAKKRRNLGVGVTNYAAWLASNFASYEDANDLTHELFERLQYGLIKASIKLAKEKGCCEYYSDTKWSRGELPIDWYNKKIDQIAAPNYVCDWEELRAELKEHGIRNSTLSALMPCESSSQVSNSTNGIEPPRGPVSIKESKEGNFRQVVPNIEHNMGLYDYAWKLAKKGNKPYLTQVAIMLKWVCQSASANTYYDPAVFEKGKVPMSVMLDDLLYFWYFGGKNLYYHNTRDGSGTDDYELETPKAEDCSACKL
>ID:QBQ79288.1 |[Escherichia phage vB_EcoM_MM02]||_Escherichia_phage_vB_EcoM_MM02_.gbk|putative ribonucleos..|2256|MK373784(169201):142669-144924:-1 ^^ Escherichia phage vB_EcoM_MM02, complete genome.|neighbours:ID:QBQ79287.1(-1),ID:QBQ79289.1(-1)|neighbour_genes:putative ribonucleos..,hypothetical protein|
MQVTKSSGVSQNFDAQKIIQVLTWQCEGTQIDPYELYEEIKTHLVDGMSTKDIQKICIKVAANSISVEEPDYQYVAAKGLMFALRKDVYGQFEPPAFIDHISYCVNEGKYDPELLSQYSAEEIIYLDSQIKHERDFDLTYAGAMQLKEKYLVKDKTTGKIYETPQFAIMAIGMALHQDETHDRLKHIIRFYDAVSTHQVSLPTPIMAGARTPTRQFSSCVVIEAGDSLKSINKTSASIIEYISKRAGIGINVGMLRAEGSKIGMGEVRHTGVIPFWKHFQTAVKSCSQGGIRGGAATAYYPMWHLEVENLLVLKNNKGVDENRIRHMDYGIQINDLMMERLGKNDYITLFSPHEMSGELYYSFFEDQDKFRELYEKAEKDPTIRKKRIKALELFELFMTERSGTARIYPQFVDNTNNYTPFIREKAPIRQSNLCCEIAIPTNDVNGPDAEIGLCTLSAFVLDKFDWQDQDKINELAEVQVRALDNLLDYQDYPVPEALKAKKRRNLGVGVTNYAAWLASNFASYEDANDLTHELFERLQYGLIKASIKLAKEKGCCEYYSDTKWSRGELPIDWYNKKIDQIAAPNYVCDWEELRAELKEHGIRNSTLSALMPCESSSQVSNSTNGIEPPRGPVSIKESKEGNFRQVVPNIEHNMSLYDYAWKLAKKGNKPYLTQVAIMLKWVCQSASANTYYDPAVFEKGKVPMSVMLDDLLYFWYFGGKNLYYHNTRDGSGTDDYELETPKAEDCSACKL
>ID:QBQ79559.1 |[Escherichia phage vB_EcoM_OE5505]||_Escherichia_phage_vB_EcoM_OE5505_.gbk|putative ribonucleos..|2265|MK373785(168756):139599-141863:-1 ^^ Escherichia phage vB_EcoM_OE5505, complete genome.|neighbours:ID:QBQ79558.1(-1),ID:QBQ79560.1(-1)|neighbour_genes:putative ribonucleos..,hypothetical protein|
MQLINVIKSSGVSQSFDPQKIIKVLSWAAEGTSVDPYELYENIKSYLRDGMTTDDIQTIVIKAAANSISVEEPDYQYVAARCLMFALRKHVYGQYEPRSFIDHISYCVNEGKYDPELLSKYSAEEITFLESKIKHERDMEFTYSGAMQLKEKYLVKDKTTGQIYETPQFAFMTIGMALHQDEPVDRLKHVIRFYEAVSTRQISLPTPIMAGCRTPTRQFSSCVVIEAGDSLKSINKASASIVEYISKRAGIGINVGMIRAEGSKIGMGEVRHTGVIPFWKHFQTAVKSCSQGGIRGGAATAYYPIWHLEVENLLVLKNNKGVEENRIRHMDYGVQLNDLMMERFGKNDYITLFSPHEMGGELYYSYFKDQDRFRELYEAAEKDPNIRKKRIKARELFELLMTERSGTARIYVQFIDNTNNYTPFIREKAPIRQSNLCCEIAIPTNDVNSPDAEIGLCTLSAFVLDNFDWQDQDKINELAEVQVRALDNLLDYQGYPVPEAEKAKKRRNLGVGVTNYAAWLASNFASYEDANDLTHELFERLQYGLIKASIKLAKEKGPCEYYSDTRWSRGELPIDWYNKKIDQIAAPKYVCDWSALREDLKLFGIRNSTLSALMPCESSSQVSNSTNGIEPPRGPVSVKESKEGSFNQVVPNIEHNIDLYDYTWKLAKKGNKPYLTQVAIMLKWVCQSASANTYYDPQIFPKGKVPMSIMIDDLLYFWYFGGKNFYYHNTRDGSGTDDYEIETPKAEDCSSCKL
> |[Tevenvirinae _Escherichia_phage_vB_EcoM_PhAPEC2]||_Escherichia_phage_vB_EcoM_PhAPEC2.gb|Ribonucleotide reduc..|2256|NC_024794.1(167318):140636-142891:-1 ^RAST2:fig|1198136.124.peg.238^ Tevenvirinae _Escherichia_phage_vB_EcoM_PhAPEC2|neighbours:(-1),(-1)|neighbour_genes:Ribonucleotide reduc..,Phage protein|
MQVTKSSGVSQNFDAQKIIQVLTWQCEGTQIDPYELYEEIKTHLVDGMSTKDIQKICIKVAANSISVEEPDYQYVAAKGLMFALRKDVYGQFEPPAFIDHISYCVNEGKYDPELLSQYSAEEIIYLDSQIKHERDFDLTYAGAMQLKEKYLVKDKTTGKIYETPQFAIMAIGMALHQDETRDRLKHIIRFYDAVSTHQVSLPTPIMAGARTPTRQFSSCVVIEAGDSLKSINKTSASIIEYISKRAGIGINVGMLRAEGSKIGMGEVRHTGVIPFWKHFQTAVKSCSQGGIRGGAATAYYPMWHLEVENLLVLKNNKGVDENRIRHMDYGIQINDLMMERLGKNDYITLFSPHEMSGELYYSFFEDQDKFRELYEKAEKDPTIRKKRIKALELFELFMTERSGTARIYPQFVDNTNNYTPFIREKAPIRQSNLCCEIAIPTNDVNGPDAEIGLCTLSAFVLDKFDWQDQDKINELAEVQVRALDNLLDYQDYPVPEALKAKKRRNLGVGVTNYAAWLASNFASYEDANDLTHELFERLQYGLIKASIKLAKEKGRCEYYSDTKWSRGELPIDWYNKKIDQIAAPNYVCDWEELRAELKEHGIRNSTLSALMPCESSSQVSNSTNGIEPPRGPVSIKESKEGNFRQVVPNIEHNMGLYDYAWKLAKKGNKPYLTQVVIMLKWVCQSASANTYYDPSVFEKGKVPMSVMLDDLLYFWYFGGKNLYYHNTRDGSGTDDYELETPKAEDCSACKL
>ID:QBQ79841.1 |[Escherichia phage vB_EcoM_R5505]||_Escherichia_phage_vB_EcoM_R5505_.gbk|putative ribonucleos..|2265|MK373786(167317):138872-141136:-1 ^^ Escherichia phage vB_EcoM_R5505, complete genome.|neighbours:ID:QBQ79840.1(-1),ID:QBQ79842.1(-1)|neighbour_genes:putative ribonucleos..,hypothetical protein|
MQLINVIKSSGVSQSFDPQKIIKVLSWAAEGTSVDPYELYENIKSYLRDGMTTDDIQTIVIKAAANSISVEEPDYQYVAARCLMFALRKHVYGQYEPRSFIDHISYCVNAGKYDPELLSKYSAEEITFLESKIKHERDMEFTYSGAMQLKEKYLVKDKTTGQIYETPQFAFMAIGMALHQDEPVDRLKHVIRFYEAVSTRQISLPTPIMAGCRTPTRQFSSCVVIEAGDSLKSINKASASIVEYISKRAGIGINVGMIRAEGSKIGMGEVRHTGVIPFWKHFQTAVKSCSQGGIRGGAATAYYPIWHLEVENLLVLKNNKGVEENRIRHMDYGVQLNDLMMERFGKNDYITLFSPHEMGGELYYSYFKDQDRFRELYEAAEKDPNIRKKRIKARELFELLMTERSGTARIYVQFIDNTNNYTPFIREKAPIRQSNLCCEIAIPTNDVNSPDAEIGLCTLSAFVLDNFDWQDQDKINELAEVQVRALDNLLDYQGYPVPEAEKAKKRRNLGVGVTNYAAWLASNFASYEDANDLTHELFERLQYGLIKASIKLAKEKGPCEYYSDTRWSRGELPIDWYNKKIDQIAAPKYVCDWSSLREDLKLFGIRNSTLSALMPCESSSQVSNSTNGIEPPRGPVSVKESKEGSFNQVVPNIEHNIDLYDYTWKLAKKGNKPYLTQVAIMLKWVCQSASANTYYDPQIFPKGKVPMSIMIDDLLYFWYFGGKNFYYHNTRDGSGTDDYEIETPKAEDCSSCKL
>ID:QBQ77250.1 |[Escherichia phage vB_EcoM_WFK]||_Escherichia_phage_vB_EcoM_WFK_.gbk|putative ribonucleos..|2265|MK373775(164590):137090-139354:-1 ^^ Escherichia phage vB_EcoM_WFK, complete genome.|neighbours:ID:QBQ77249.1(-1),ID:QBQ77251.1(-1)|neighbour_genes:putative ribonucleos..,group I intron endon..|
MYNFKVVKNSGVSQNFDAQKIIQVLTWQCEGTQIDPYELYEEIKTHLVDGMSTKDIQKICIKVAANSISVEEPDYQYVAAKGLMFALRKDVYGQFEPPAFIDHISYCVNEGKYDPELLSQYSAEEIIYLDSQIKHERDFDLTYAGAMQLKEKYLVKDKTTGKIYETPQFAIMAIGMALHQDETHDRLKHIIRFYNAVSTHQVSLPTPIMAGARTPTRQFSSCVVIEAGDSLKSINKTSASIIEYISKRAGIGINVGMLRAEGSKIGMGEVRHTGVIPFWKHFQTAVKSCSQGGIRGGAATAYYPMWHLEVENLLVLKNNKGVDENRIRHMDYGIQINDLMMERLGKNDYITLFSPHEMSGELYYSFFEDQDKFRELYEKAEKDPTIRKKRIKALELFELFMTERSGTARIYPQFVDNTNNYTPFIREKAPIRQSNLCCEIAIPTNDVNGPDAEIGLCTLSAFVLDKFDWQDQDKINELAEVQVRALDNLLDYQDYPVPEALKAKKRRNLGVGVTNYAAWLASNFASYEDANDLTHELFERLQYGLIKASIKLAKEKGCCEYYSDTKWSRGELPIDWYNKKIDQIAAPNYVCDWEELRAELKEHGIRNSTLSALMPCESSSQVSNSTNGIEPPRGPVSIKESKEGNFRQVVPNIEHNMSLYDYAWKLAKKGNKPYLTQVAIMLKWVCQSASANTYYDPAVFEKGKVPMSVMLDDLLYFWYFGGKNLYYHNTRDGSGTDDYELETPKAEDCSACKL
>ID:QBQ76989.1 |[Escherichia phage vB_EcoM_WFL6982]||_Escherichia_phage_vB_EcoM_WFL6982_.gbk|putative ribonucleos..|2265|MK373774(164279):137092-139356:-1 ^^ Escherichia phage vB_EcoM_WFL6982, complete genome.|neighbours:ID:QBQ76988.1(-1),ID:QBQ76990.1(-1)|neighbour_genes:putative ribonucleos..,group I intron endon..|
MYNFKVVKNSGVSQNFDAQKIIQVLTWQCEGTQIDPYELYEEIKTHLVDGMSTKDIQKICIKVAANSISVEEPDYQYVAAKGLMFALRKDVYGQFEPPAFIDHISYCVNEGKYDPELLSQYSAEEIIYLDSQIKHERDFDLTYAGAMQLKEKYLVKDKTTGKIYETPQFAIMAIGMALHQDETHDRLKHIIRFYNAVSTHQVSLPTPIMAGARTPTRQFSSCVVIEAGDSLKSINKTSASIIEYISKRAGIGINVGMLRAEGSKIGMGEVRHTGVIPFWKHFQTAVKSCSQGGIRGGAATAYYPMWHLEVENLLVLKNNKGVDENRIRHMDYGIQINDLMMERLGKNDYITLFSPHEMSGELYYSFFEDQDKFRELYEKAEKDPTIRKKRIKALELFELFMTERSGTARIYPQFVDNTNNYTPFIREKAPIRQSNLCCEIAIPTNDVNGPDAEIGLCTLSAFVLDKFDWQDQDKINELAEVQVRALDNLLDYQDYPVPEALKAKKRRNLGVGVTNYAAWLASNFASYEDANDLTHELFERLQYGLIKASIKLAKEKGCCEYYSDTKWSRGELPIDWYNKKIDQIAAPNYVCDWEELRAELKEHGIRNSTLSALMPCESSSQVSNSTNGIEPPRGPVSIKESKEGNFRQVVPNIEHNMSLYDYAWKLAKKGNKPYLTQVAIMLKWVCQSASANTYYDPAVFEKGKVPMSVMLDDLLYFWYFGGKNLYYHNTRDGSGTDDYELETPKAEDCSACKL
>ID:QBQ77742.1 |[Escherichia phage vB_EcoM_WFbE185]||_Escherichia_phage_vB_EcoM_WFbE185.gbk|putative ribonucleos..|2256|MK373778(170429):142804-145059:-1 ^^ Escherichia phage vB_EcoM_WFbE185, complete genome.|neighbours:ID:QBQ77741.1(-1),ID:QBQ77743.1(-1)|neighbour_genes:putative ribonucleos..,hypothetical protein|
MQVTKSSGVSQNFDAQKIIQVLTWQCEGTQIDPYELYEEIKTHLVDGMSTKDIQKICIKVAANSISVEEPDYQYVAAKGLMFALRKDVYGQFEPPAFIDHISYCVNEGKYDPELLSQYSAEEIIYLDSQIKHERDFDLTYAGAMQLKEKYLVKDKTTGKIYETPQFAIMAIGMALHQDETHDRLKHIIRFYDAVSTHQVSLPTPIMAGARTPTRQFSSCVVIEAGDSLKSINKTSASIIEYISKRAGIGINVGMLRAEGSKIGMGEVRHTGVIPFWKHFQTAVKSCSQGGIRGGAATAYYPMWHLEVENLLVLKNNKGVDENRIRHMDYGIQINDLMMERLGKNDYITLFSPHEMSGELYYSFFEDQDKFRELYEKAEKDPTIRKKRIKALELFELFMTERSGTARIYPQFVDNTNNYTPFIREKAPIRQSNLCCEIAIPTNDVNGPDAEIGLCTLSAFVLDKFDWQDQDKINELAEVQVRALDNLLDYQDYPVPEALKAKKRRNLGVGVTNYAAWLASNFASYEDANDLTHELFERLQYGLIKASIKLAKEKGCCEYYSDTKWSRGELPIDWYNKKIDQIAAPNYVCDWEELRAELKEHGIRNSTLSALMPCESSSQVSNSTNGIEPPRGPVSIKESKEGNFRQVVPNIEHNMGLYDYAWKLAKKGNKPYLTQVAIMLKWVCQSASANTYYDPAVFEKGKVPMSVMLDDLLYFWYFGGKNLYYHNTRDGSGTDDYELETPKAEDCSACKL
>ID:YP_007004969.1 |[Escherichia phage wV7]||_Escherichia_phage_wV7_.gbk|ribonucleotide reduc..|2265|NC_019505(166452):137373-139637:-1 ^GeneID:14010763^ Escherichia phage wV7, complete genome.|neighbours:ID:YP_007004968.1(-1),ID:YP_007004970.1(-1)|neighbour_genes:ribonucleotide reduc..,hypothetical protein|
MQLINVIKSSGVSQSFDPQKIIKVLSWAAEGTSVDPYELYENIKSYLRDGMTTDDIQTIVIKAAANSISVEEPDYQYVAARCLMFALRKHVYGQYEPRSFIDHISYCVNEGKYDPELLSKYSAEEITFLESKIKHERDMEFTYSGAMQLKEKYLVKDKTTGQIYETPQFAFMTIGMALHQDEPVDRLKHVIRFYEAVSTRQISLPTPIMAGCRTPTRQFSSCVVIEAGDSLKSINKASASIVEYISKRAGIGINVGMIRAEGSKIGMGEVRHTGVIPFWKHFQTAVKSCSQGGIRGGAATAYYPIWHLEVENLLVLKNNKGVEENRIRHMDYGVQLNDLMMERFGKNDYITLFSPHEMGGELYYSYFKDQDRFRELYEAAEKDPNIRKKRIKARELFELLMTERSGTARIYVQFIDNTNNYTPFIREKAPIRQSNLCCEIAIPTNDVNSPDAEIGLCTLSAFVLDNFDWQDQDKINELAEVQVRALDNLLDYQGYPVPEAEKAKKRRNLGVGVTNYAAWLASNFASYEDANDLTHELFERLQYGLIKASIKLAKEKGPCEYYSDTRWSRGELPIDWYNKKIDQIASPKYVCDWSSLREDLKLFGIRNSTLSALMPCESSSQVSNSTNGIEPPRGPVSVKESKEGSFNQVVPNIEHNIDLYDYTWKLAKKGNKPYLTQVAIMLKWVCQSASANTYYDPQIFPKGKVPMSIMIDDLLYFWYFGGKNFYYHNTRDGSGTDDYEIETPKAEDCSSCKL
> |[Tevenvirinae Escherichia_virus_KFS-EC]||_Escherichia_virus_KFS-EC.gb|Ribonucleotide reduc..|2244|MH560358.1(164715):79210-81453:-1 ^RAST2:fig|1198136.83.peg.136^ Tevenvirinae Escherichia_virus_KFS-EC|neighbours:(-1),(-1)|neighbour_genes:Phage protein,Thymidylate synthase..|
MIKNVVKSSGLTVPFEKEKVMKILEAAAEGHNVDPYELFDMVEPLLTEGMSTNDIQKVLIKVAADNITVETPDYQYVASNLAMFALRKSVYGQFQPIDFYSHIERNIATGKYDREILQKYSREEVEYLEKFIDHKLDFKMTYAGAMQLKEKYLVQDRSTKKIIETPQFAYMLIGMCLHQEETENRLEHVIDFYNAVANKQISLPTPIMAGVRTPTRQFSSCVVIESDDSLQGINETANAIIKYISKRAGIGINAGMIRAEGSKIGHGEVRHTGVIPFWKHFQTAVKSCSQGGIRGGAATLYYPMWHLEFESLIVLKNNKGVEDNRIRHLDYGVQINNLMVERFLKRDYITLFSPDVAGGLLWDLYFRDEEGFRQLYEKLEKDPSVRKTRVKAEDLFLAVAIERFNTGRIYPTFTDNMNNHGAFIRNVAPIKQSNLCCEIALPTKPMGRDDSEISLCTLAAYVLGNFDIENMEEVERIAMVMVRALDNLLDYQDYPVEQALTAKKRRSLGIGVTNFASYLADNFFTYEDANEFTHKTFERLQYALIKASVRLAKEKGACELMHETRYGRGELPIDWYKKTVDELVDPVYEMDWEELREDLKKYGIRNSTLSALMPCESSSQVSNSTNGIEPPRGIVSVKGSKEGQFNQVIPNVENNADVIDLLWTLIKKGNKPYLTLAAIMQKFVDQAISSNTSYDPSTYKTGKVDIADVLDDMLFAQYYGLKTLYYANVRDGADGTEDASECSSCKL
>ID:QDK04358.1 |[Escherichia virus VEc20]||_Escherichia_virus_VEc20_.gbk|vec20_228|2265|MN022785(167532):137460-139724:-1 ^^ Escherichia virus VEc20, complete genome.|neighbours:ID:QDK04357.1(-1),ID:QDK04359.1(-1)|neighbour_genes:vec20_227,vec20_229|
MQLINVIKSSGVSQSFDPQKIIKVLSWAAEGTSVDPYELYENIKSYLRDGMTTDDIQTIVIKAAANSISVEEPDYQYVAARCLMFALRKHVYGQYEPRSFIDHISYCVNEGKYDPELLSKYSAEEITFLESKIKHERDMEFTYSGAMQLKEKYLVKDKTTGQIYETPQFAFMTIGMALHQDEPVDRLKHVIRFYEAVSTRQISLPTPIMAGCRTPTRQFSSCVVIEAGDSLKSINKASASIVEYISKRAGIGINVGMIRAEGSKIDMGEVRHTGVIPFWKHFQTAVKSCSQGGIRGGAATAYYPIWHLEVENLLVLKNNKGVEENRIRHMDYGVQLNDLMMERFGKNDYITLFSPHEMGGELYYSYFKDQDRFRELYEAAEKDPNIRKKRIKARELFELLMTERSGTARIYVQFIDNTNNYTPFIREKAPIRQSNLCCEIAIPTNDVNSPDAEIGLCTLSAFVLDNFDWQDQDKINELAEVQVRALDNLLDYQGYPVPEAEKAKKRRNLGVGVTNYAAWLASNFASYEDANDLTHELFERLQYGLIKASIKLAKEKGPCEYYSDTRWSRGELPIDWYNKKIDQIAAPKYVCDWSSLREDLKLFGIRNSTLSALMPCESSSQVSNSTNGIEPPRGPVSVKESKEGSFNQVVPNIEHNIDLYDYTWKLAKKGNKPYLTQVAIMLKWVCQSASANTYYDPQIFPKGKVPMSIMIDDLLYFWYFGGKNFYYHNTRDGSGTDDYEIETPKAEDCAACKL
>ID:VCU44530.1 |[Escherichia virus vB_Eco_mar005P1]|vB_Eco_mar005P1|_Escherichia_virus_vB_Eco_mar005P1_.gbk|nrdA|2256|LR027390(167773):73676-75931:-1 ^^ Escherichia virus vB_Eco_mar005P1 genome assembly, chromosome: 1.|neighbours:ID:VCU44529.1(-1),ID:VCU44531.1(-1)|neighbour_genes:nrdB,hypothetical protein|
MQVTKSSGVSQNFDAQKIIQVLTWQCEGTQIDPYELYEEIKTHLVDGMSTKDIQKICIKVAANSISVEEPDYQYVAAKGLMFALRKDVYGQFEPPAFIDHISYCVNEGKYDPELLSQYSAEEIIYLDSQIKHERDFDLTYAGAMQLKEKYLVKDKTTGKIYETPQFAIMAIGMALHQNETHDRLKHIIRFYDAVSTHQVSLPTPIMAGARTPTRQFSSCVVIEAGDSLKSINKTSASIIEYISKRAGIGINVGMLRAEGSKIGMGEVRHTGVIPFWKHFQTAVKSCSQGGIRGGAATAYYPMWHLEVENLLVLKNNKGVDENRIRHMDYGIQINDLMMERLGKNDYITLFSPHEMSGELYYSFFEDQDKFRELYEKAEKDPTIRKKRIKALELFELFMTERSGTARIYPQFVDNTNNYTPFIREKAPIRQSNLCCEIAIPTNDVNGPDAEIGLCTLSAFVLDKFDWQDQDKINELAEVQVRALDNLLDYQDYPVPEALKAKKRRNLGVGVTNYAAWLASNFASYEDANDLTHELFERLQYGLIKASIKLAKEKGCCEYYSDTKWSRGELPIDWYNKKIDQIAAPNYVCDWEELRAELKEHGIRNSTLSALMPCESSSQVSNSTNGIEPPRGPVSIKESKEGNFRQVVPNIEHNMSLYDYAWKLAKKGNKPYLTQVAIMLKWVCQSASANTYYDPAVFEKGKVPMSVMLDDLLYFWYFGGKNLYYHNTRDGSGTDDYELETPKAEDCSACKL
>ID:VCU44156.1 |[Escherichia virus vB_Eco_mar005P1]|vB_Eco_mar006P2|_Escherichia_virus_vB_Eco_mar005P1_strain_vB_Eco_mar006P2_.gbk|nrdA|2256|LR027387(167773):6925-9180:-1 ^^ Escherichia virus vB_Eco_mar005P1 strain vB_Eco_mar006P2 genome assembly, chromosome: 1.|neighbours:ID:VCU44154.1(-1),ID:VCU44158.1(-1)|neighbour_genes:nrdB,hypothetical protein|
MQVTKSSGVSQNFDAQKIIQVLTWQCEGTQIDPYELYEEIKTHLVDGMSTKDIQKICIKVAANSISVEEPDYQYVAAKGLMFALRKDVYGQFEPPAFIDHISYCVNEGKYDPELLSQYSAEEIIYLDSQIKHERDFDLTYAGAMQLKEKYLVKDKTTGKIYETPQFAIMAIGMALHQNETHDRLKHIIRFYDAVSTHQVSLPTPIMAGARTPTRQFSSCVVIEAGDSLKSINKTSASIIEYISKRAGIGINVGMLRAEGSKIGMGEVRHTGVIPFWKHFQTAVKSCSQGGIRGGAATAYYPMWHLEVENLLVLKNNKGVDENRIRHMDYGIQINDLMMERLGKNDYITLFSPHEMSGELYYSFFEDQDKFRELYEKAEKDPTIRKKRIKALELFELFMTERSGTARIYPQFVDNTNNYTPFIREKAPIRQSNLCCEIAIPTNDVNGPDAEIGLCTLSAFVLDKFDWQDQDKINELAEVQVRALDNLLDYQDYPVPEALKAKKRRNLGVGVTNYAAWLASNFASYEDANDLTHELFERLQYGLIKASIKLAKEKGCCEYYSDTKWSRGELPIDWYNKKIDQIAAPNYVCDWEELRAELKEHGIRNSTLSALMPCESSSQVSNSTNGIEPPRGPVSIKESKEGNFRQVVPNIEHNMSLYDYAWKLAKKGNKPYLTQVAIMLKWVCQSASANTYYDPAVFEKGKVPMSVMLDDLLYFWYFGGKNLYYHNTRDGSGTDDYELETPKAEDCSACKL
>ID:VCU43302.1 |[Escherichia virus vB_Eco_mar005P1]|vB_Eco_mar007P3|_Escherichia_virus_vB_Eco_mar005P1_strain_vB_Eco_mar007P3_.gbk|nrdA|2256|LR027383(167651):96562-98817:-1 ^^ Escherichia virus vB_Eco_mar005P1 strain vB_Eco_mar007P3 genome assembly, chromosome: 1.|neighbours:ID:VCU43301.1(-1),ID:VCU43303.1(-1)|neighbour_genes:nrdB,hypothetical protein|
MQVTKSSGVSQNFDAQKIIQVLTWQCEGTQIDPYELYEEIKTHLVDGMSTKDIQKICIKVAANSISVEEPDYQYVAAKGLMFALRKDVYGQFEPPAFIDHISYCVNEGKYDPELLSQYSAEEIIYLDSQIKHERDFDLTYAGAMQLKEKYLVKDKTTGKIYETPQFAIMAIGMALHQNETHDRLKHIIRFYDAVSTHQVSLPTPIMAGARTPTRQFSSCVVIEAGDSLKSINKTSASIIEYISKRAGIGINVGMLRAEGSKIGMGEVRHTGVIPFWKHFQTAVKSCSQGGIRGGAATAYYPMWHLEVENLLVLKNNKGVDENRIRHMDYGIQINDLMMERLGKNDYITLFSPHEMSGELYYSFFEDQDKFRELYEKAEKDPTIRKKRIKALELFELFMTERSGTARIYPQFVDNTNNYTPFIREKAPIRQSNLCCEIAIPTNDVNGPDAEIGLCTLSAFVLDKFDWQDQDKINELAEVQVRALDNLLDYQDYPVPEALKAKKRRNLGVGVTNYAAWLASNFASYEDANDLTHELFERLQYGLIKASIKLAKEKGCCEYYSDTKWSRGELPIDWYNKKIDQIAAPNYVCDWEELRAELKEHGIRNSTLSALMPCESSSQVSNSTNGIEPPRGPVSIKESKEGNFRQVVPNIEHNMSLYDYAWKLAKKGNKPYLTQVAIMLKWVCQSASANTYYDPAVFEKGKVPMSVMLDDLLYFWYFGGKNLYYHNTRDGSGTDDYELETPKAEDCSACKL
>ID:VCU44010.1 |[Escherichia virus vB_Eco_mar005P1]|vB_Eco_mar008P4|_Escherichia_virus_vB_Eco_mar005P1_strain_vB_Eco_mar008P4_.gbk|nrdA|2256|LR027386(167773):79343-81598:-1 ^^ Escherichia virus vB_Eco_mar005P1 strain vB_Eco_mar008P4 genome assembly, chromosome: 1.|neighbours:ID:VCU44009.1(-1),ID:VCU44011.1(-1)|neighbour_genes:nrdB,hypothetical protein|
MQVTKSSGVSQNFDAQKIIQVLTWQCEGTQIDPYELYEEIKTHLVDGMSTKDIQKICIKVAANSISVEEPDYQYVAAKGLMFALRKDVYGQFEPPAFIDHISYCVNEGKYDPELLSQYSAEEIIYLDSQIKHERDFDLTYAGAMQLKEKYLVKDKTTGKIYETPQFAIMAIGMALHQNETHDRLKHIIRFYDAVSTHQVSLPTPIMAGARTPTRQFSSCVVIEAGDSLKSINKTSASIIEYISKRAGIGINVGMLRAEGSKIGMGEVRHTGVIPFWKHFQTAVKSCSQGGIRGGAATAYYPMWHLEVENLLVLKNNKGVDENRIRHMDYGIQINDLMMERLGKNDYITLFSPHEMSGELYYSFFEDQDKFRELYEKAEKDPTIRKKRIKALELFELFMTERSGTARIYPQFVDNTNNYTPFIREKAPIRQSNLCCEIAIPTNDVNGPDAEIGLCTLSAFVLDKFDWQDQDKINELAEVQVRALDNLLDYQDYPVPEALKAKKRRNLGVGVTNYAAWLASNFASYEDANDLTHELFERLQYGLIKASIKLAKEKGCCEYYSDTKWSRGELPIDWYNKKIDQIAAPNYVCDWEELRAELKEHGIRNSTLSALMPCESSSQVSNSTNGIEPPRGPVSIKESKEGNFRQVVPNIEHNMSLYDYAWKLAKKGNKPYLTQVAIMLKWVCQSASANTYYDPAVFEKGKVPMSVMLDDLLYFWYFGGKNLYYHNTRDGSGTDDYELETPKAEDCSACKL
>ID:VCU44771.1 |[Escherichia virus vB_Eco_mar005P1]|vB_Eco_mar009P5|_Escherichia_virus_vB_Eco_mar005P1_strain_vB_Eco_mar009P5_.gbk|nrdA|2256|LR027391(167658):48109-50364:1 ^^ Escherichia virus vB_Eco_mar005P1 strain vB_Eco_mar009P5 genome assembly, chromosome: 1.|neighbours:ID:VCU44770.1(1),ID:VCU44772.1(1)|neighbour_genes:hypothetical protein,nrdB|
MQVTKSSGVSQNFDAQKIIQVLTWQCEGTQIDPYELYEEIKTHLVDGMSTKDIQKICIKVAANSISVEEPDYQYVAAKGLMFALRKDVYGQFEPPAFIDHISYCVNEGKYDPELLSQYSAEEIIYLDSQIKHERDFDLTYAGAMQLKEKYLVKDKTTGKIYETPQFAIMAIGMALHQNETHDRLKHIIRFYDAVSTHQVSLPTPIMAGARTPTRQFSSCVVIEAGDSLKSINKTSASIIEYISKRAGIGINVGMLRAEGSKIGMGEVRHTGVIPFWKHFQTAVKSCSQGGIRGGAATAYYPMWHLEVENLLVLKNNKGVDENRIRHMDYGIQINDLMMERLGKNDYITLFSPHEMSGELYYSFFEDQDKFRELYEKAEKDPTIRKKRIKALELFELFMTERSGTARIYPQFVDNTNNYTPFIREKAPIRQSNLCCEIAIPTNDVNGPDAEIGLCTLSAFVLDKFDWQDQDKINELAEVQVRALDNLLDYQDYPVPEALKAKKRRNLGVGVTNYAAWLASNFASYEDANDLTHELFERLQYGLIKASIKLAKEKGCCEYYSDTKWSRGELPIDWYNKKIDQIAAPNYVCDWEELRAELKEHGIRNSTLSALMPCESSSQVSNSTNGIEPPRGPVSIKESKEGNFRQVVPNIEHNMSLYDYAWKLAKKGNKPYLTQVAIMLKWVCQSASANTYYDPAVFEKGKVPMSVMLDDLLYFWYFGGKNLYYHNTRDGSGTDDYELETPKAEDCSACKL
>ID:AUV57578.1 |[Klebsiella phage KP1]||_Klebsiella_phage_KP1_.gbk|ribonucleotide reduc..|2247|MG751100(167989):128811-131057:-1 ^^ Klebsiella phage KP1, complete genome.|neighbours:ID:AUV57577.1(-1),ID:AUV57579.1(-1)|neighbour_genes:ribonucleotide reduc..,hypothetical protein|
MQVIKSSGVSQEFDMQKIIKVLEWACEGTKVDPYELYEIIKSHLRDGMSTADIQKTIVKVAANSISIDEPDYQYVASNAAMFEIRKRVYGQFEPPAFIDHISRCVNANKYDKEILSKWSAEEIALLDSYIKHERDFTMTYAGTMQLIEKYLVKDRHTGELYETPQFAFMLIGMCLHQDDGENRLANVIRFYDAVSTKKISLPTPIMSGVRTPTRQFSSCVVIEGGDSLNSINEAAASITKYISKRAGIGINAGMIRAEGSKIGFGEVKHTGVIPFWKHFQTAVKSCSQGGVRGGAATLYYPIWHLEVENLLVLKNNKGVDENRIRHLDYGVQINNLMIERLIKNDYITLFSPDVCLGTLYTEYFRDAQAFRTLYEELEKNPDIRKKRIKARELFELFLTERAGTARIYPYMVDNVGEYGPFIRDVATVKQSNLCLEIALPTSDVGQEDGEIALCTLAAFVLDNFNWQDQEEVNEIAEVMVRALDNLLDYQDYPVDKALKAKDRRALGVGITNYAAWLASNFASYADANDITHEMMERIQYALIKASVKLASEKGPCTLYKETRYGRGELPIDWYNERIDQLAAPNYVCDWELLREDLKRYGIRNSTLSALMPCESSSQVSNSTNGIEPPRGPVSVKESKEGSFNQVVPNVEHNASLYDYAWQLAKQGNKPYLNQVLIMQKFVDQSISANTYYDPANFPKGKVEMSVMMDDLLYFWYFGGKTLYYHNTRDGSGNDDMIQDSADCAACKL
>ID:APD20632.1 |[Klebsiella phage KPV15]|KPV15|_Klebsiella_phage_KPV15_.gbk|ribonucleotide reduc..|2247|KY000080(167034):147124-149370:-1 ^^ Klebsiella phage KPV15, complete genome.|neighbours:ID:APD20631.1(-1),ID:APD20633.1(-1)|neighbour_genes:ribonucleotide reduc..,hypothetical protein|
MQVIKSSGVSQEFDMQKIIKVLEWACEGTKVDPYELYEIIKSHLRDGMSTADIQKTIVKVAANSISIDEPDYQYVASNAAMFEIRKRVYGQFEPPAFIDHISRCVNANKYDKEILSKWSAEEITLLDSYIKHERDFTMTYAGTMQLIEKYLVKDRHTGELYETPQFAFMLIGMCLHQDDGENRLANVIRFYDAVSTKKISLPTPIMSGVRTPTRQFSSCVVIEGGDSLNSINEAAASITKYISKRAGIGINAGMIRAEGSKIGFGEVKHTGVIPFWKHFQTAVKSCSQGGVRGGAATLYYPIWHLEVENLLVLKNNKGVDENRIRHLDYGVQINNLMIERLIKNDYITLFSPDVCLGTLYTEYFRDAQAFRTLYEELEKNPDIRKKRIKARELFELFLTERAGTARIYPYMVDNVGEYGPFIRDVATVKQSNLCLEIALPTSDVGQEDGEIALCTLAAFVLDNFNWQDQEEVNEIAEVMVRALDNLLDYQDYPVDKALKAKDRRALGVGITNYAAWLASNFASYADANDITHEMMERIQYALIKASVKLASEKGPCTLYKETRYGRGELPIDWYNERIDQLAAPNYVCDWELLREDLKRYGIRNSTLSALMPCESSSQVSNSTNGIEPPRGPVSVKESKEGSFNQVVPNVEHNASLYDYAWQLAKQGNKPYLNQVLIMQKFVDQSISANTYYDPANFPKGKVEMSVMMDDLLYFWYFGGKTLYYHNTRDGSGNDDMIQDSVDCAACKL
> |[Tevenvirinae Klebsiella_phage_Marfa]||_Klebsiella_phage_Marfa.gb|Ribonucleotide reduc..|2256|MN044033.1(168532):139546-141801:-1 ^RAST2:fig|1198136.82.peg.255^ Tevenvirinae Klebsiella_phage_Marfa|neighbours:(-1),(-1)|neighbour_genes:Ribonucleotide reduc..,Phage protein (ACLAM..|
MNVVKSSGCSQVFNPNKIIQVLTWATANTSVDPYELYDRIKPYIVDNMSTRDIQIACVKVAANSISINEPDYQYVASNLAMFALRKDVYGQFEPPAFIDHITRVVNEGLYDSEILSKYSAEEIGYLDTIIDHNRDFELTYAGTMQLKEKYLVKNRSTGVIYETPQFAFMLIGMCLHQDEPTDRLLHVVRFYHAVSKRQISLPTPIMAGVRTPTRQFSSCVVIEAGDSLDSINEAANSIIKYISKRAGIGINGGMIRAEGSKIGAGEVKHTGVIPFWKHFQTAVKSCSQGGVRGGAATMYYPMWHLEVENLLVLKNNKGIDENRIRHMDYGLQIGDLMIERLLNDDYITLFSPDVANGELYTSYFGDPEKFKQLYESLEKNPAIRKKRIKALELWELFFTERAGTARIYPFFNDNVNKHGPFIPEIAPVKQSNLCCEIALPTKDVGGDDPEIALCTLAAFVLDNFNYQDQDEVNTLAEIMVRALDNLLDYQSYPVHQALKAKKRRALGIGVTNYAGFLASNFATYDDANDLTHELFERLQFGLITASVKLAKEKGRCDYFEETRWSRGELPIDWYNKRVDTVVAPNYVCDWASLREDLVKYGIRNSTLSALMPCESSSQVSNSTNGIEPPRGPVSVKESKEGSFNQVVPNIEHNIDLYDYLWRMTKRGMKGYLTQAAIMQKFVCQSISTNFSYDPAVFPKGKVPMSVMIRDMLYFWSLGGKTAYYHNTRDGSGTDDYEIEQPSAEECSSCKL
>ID:YP_009194309.1 |[Klebsiella phage Matisse]||_Klebsiella_phage_Matisse_.gbk|ribonucleotide reduc..|2253|NC_028750(176081):41029-43281:1 ^GeneID:26613247^ Klebsiella phage Matisse, complete genome.|neighbours:ID:YP_009194308.1(1),ID:YP_009194310.1(1)|neighbour_genes:thymidylate syntheta..,ribonucleotide reduc..|
MNDIKVVVKSSGVRQPFDKEKIYKVLKWACDGHNIDVRAFLENVLELIRDGMTTKQIQRIAIKYAADHISVKEPDWQYVASNLEMFALRKDVYGQFDPIPFYDHIVKMVEAGKYDKEILEKYSKQDIQVFERAIDHDKDFEFSYAGSQQLIGKYLVQDRDTGEIFETPQYAFMLIAMCLHQEETGLAQVTHIVDFYNAISDRKLSLPTPIMAGVRTPTRQFSSCVVIESGDSLGSLNAVTSAIVKYISQRAGIGVNAGHIRAMGSKIRGGEAVHTGVIPFWKHIQTAVKSCSQGGVRGGAATLYYPFWHLEVENLLVLKNNKGVEENRVRHLDYGVQLNQLMYKRLMNRDYITLFSPDVANDRLYDLFYEADQTAFEELYESLEKDPTVRKKRIKAVDLFQLLAQERAQTGRKYIFNTHHVNQQGSFTVPVRMSNLCCEIAIPTSPLDDDDKMAGEIGLCTLMAIVLDNADISEFPKLTRIAVRALDNLLDYQNYPVKAALKAKQRRSLGVGITNYASWLASNYCDYSEAYTDKVHELMEAFQFNLLVASMELAKERGACGLYNDTKYARGLLPIDWYCKTVDELVAPVYNCDWEWLRSQIKKYGLRNSTLSALMPCESSSQVSNSTNGIEPPRGLVSIKSSKEGHYNQVVPNQNNQIDFYDLLWDMAKRGNKGYLSHVAVMQKFVDQSISANTNYDPANYEDGKVKTEDIIDDLLYANYYGVKTLYYHNTRDGAGDEEEAAEDCAGCKI
>ID:AWY07129.1 |[Klebsiella phage Mineola]||_Klebsiella_phage_Mineola_.gbk|ribonucleoside-dipho..|2247|MH333064(166130):138024-140270:-1 ^^ Klebsiella phage Mineola, complete genome.|neighbours:ID:AWY07128.1(-1),ID:AWY07130.1(-1)|neighbour_genes:ribonucleoside-dipho..,hypothetical protein|
MQVIKSSGVSQEFDMQKIIKVLEWACEGTKVDPYELYEIIKSHLRDGMSTADIQKTIVKVAANSISIDEPDYQYVASNAAMFEIRKRVYGQFEPPAFIDHISRCVNANKYDKEILSKWSAEEIALLDSYIKHERDFTMTYAGTMQLIEKYLVKDRHTGELYETPQFAFMLIGMCLHQDDGENRLANVIRFYDAVSTKKISLPTPIMSGVRTPTRQFSSCVVIEGGDSLNSINEAAASITKYISKRAGIGINAGMIRAEGSKIGFGEVKHTGVIPFWKHFQTAVKSCSQGGVRGGAATLYYPIWHLEVENLLVLKNNKGVDENRIRHLDYGVQINNLMIERLIKNDYITLFSPDVCLGTLYTEYFRDAQAFRTLYEELEKNPDIRKKRIKARELFELFLTERAGTARIYPYMVDNVGEYGPFIRDVATVKQSNLCLEIALPTSDVGQEDGEIALCTLAAFVLDNFNWQDQEEVNEIAEVMVRALDNLLDYQDYPVDKALKAKDRRALGVGITNYAAWLASNFASYADANDITHEMMERIQYALIKASVKLASEKGPCTLYKETRYGRGELPIDWYNERIDQLAAPNYVCDWELLREDLKRYGIRNSTLSALMPCESSSQVSNSTNGIEPPRGPVSVKESKEGSFNQVVPNVEHNASLYDYAWQLAKQGNKPYLTQVLIMQKFVDQSISANTYYDPANFPKGKVEMSVMMDDLLYFWYFGGKTLYYHNTRDGSGNDDMIQDSADCAACKL
>ID:YP_009607260.1 |[Klebsiella phage Miro]||_Klebsiella_phage_Miro_.gbk|ribonucleotide reduc..|2253|NC_041981(176055):40469-42721:1 ^GeneID:40083268^ Klebsiella phage Miro, complete genome.|neighbours:ID:YP_009607259.1(1),ID:YP_009607261.1(1)|neighbour_genes:thymidylate synthase,ribonucleotide reduc..|
MNDIKVVVKSSGVRQPFDKEKIYKVLKWACDGHNIDVRAFLENVLELIRDGMTTKQIQRIAIKYAADHISVKEPDWQYVASNLEMFALRKDVYGQFDPIPFYDHIVKMVEAGKYDKEILEKYSKQDIQVFERAIDHDKDFEFSYAGSQQLIGKYLVQDRDTGEIFETPQYAFMLIAMCLHQEETGLAQVTHIVDFYNAISDRKLSLPTPIMAGVRTPTRQFSSCVVIESGDSLGSLNAVTSAIVKYISQRAGIGVNAGHIRAMGSKIRGGEAVHTGVIPFWKHIQTAVKSCSQGGVRGGAATLYYPFWHLEVENLLVLKNNKGVEENRVRHLDYGVQLNQLMYKRLMNRDYITLFSPDVANDRLYDLFYEADQTAFEELYESLEKDPTVRKKRIKAVDLFQLLAQERAQTGRKYIFNTHHVNQQGSFTVPVRMSNLCCEIAIPTSPLDDDDKMAGEIGLCTLMAIVLDNADISEFPKLTRIAVRALDNLLDYQNYPVKAALKAKQRRSLGVGITNYASWLASNYCDYSEAYTDKVHELMEAFQFNLLVASMELAKERGACGLYNDTKYARGLLPIDWYCKTVDELVAPVYNCDWEWLRSQIKKYGLRNSTLSALMPCESSSQVSNSTNGIEPPRGLVSIKSSKEGHYNQVVPNQNNQIDFYDLLWDMAKRGNKGYLSHVAVMQKFVDQSISANTNYDPANYEDGKVKTEDIIDDLLYANYYGVKTLYYHNTRDGAGDEEEAAEDCAGCKI
> |[Tevenvirinae _Klebsiella_phage_PKO111]||_Klebsiella_phage_PKO111.gb|Ribonucleotide reduc..|2247|NC_031095.1(168758):135791-138037:1 ^RAST2:fig|1198136.84.peg.252^ Tevenvirinae _Klebsiella_phage_PKO111|neighbours:(1),(1)|neighbour_genes:hypothetical protein,Ribonucleotide reduc..|
MQVIKSSGVSQEFDMQKIIKVLEWACEGTKVDPYELYEIIKSHLRDGMSTADIQKTIVKVAANSISIDEPDYQYVASNAAMFEIRKRVYGQFEPPAFIDHISRCVNANKYDKEILSKWSAEEIALLDSYIKHERDFTMTYAGTMQLIEKYLVKDRHTGELYETPQFAFMLIGMCLHQDDGENRLANVIRFYDAVSTKKISLPTPIMSGVRTPTRQFSSCVVIEGGDSLNSINEAAASITKYISKRAGIGINAGMIRAEGSKIGFGEVKHTGVIPFWKHFQTAVKSCSQGGVRGGAATLYYPMWHLEVENLLVLKNNKGVDENRIRHLDYGVQINNLMIERLIKNDYITLFSPDVCLGTLYTEYFRDAQAFRTLYEELEKNPDIRKKRIKARELFELFLTERAGTARIYPYMVDNVGEYGPFIRDVATVKQSNLCLEIALPTSDVGQEDGEIALCTLAAFVLDNFNWQDQEEVNEIAEVMVRALDNLLDYQDYPVDKALKAKDRRALGVGITNYAAWLASNFASYADANDITHEMMERIQYALIKASVKLASEKGPCALYKETRYGRGELPIDWYNERIDQLAAPNYVCDWELLREDLKRYGIRNSTLSALMPCESSSQVSNSTNGIEPPRGPVSVKESKEGSFNQVVPNVEHNASLYDYAWQLAKQGNKPYLTQVLIMQKFVDQSISANTYYDPANFPKGKVEMSVMMDDLLYFWYFGGKTLYYHNTRDGSGNDDMIQDSADCAACKL
>ID:YP_009288913.1 |[Klebsiella phage vB_KpnM_KpV477]||_Klebsiella_phage_vB_KpnM_KpV477_.gbk|putative ribonucleos..|2247|NC_031087(168272):140009-142255:-1 ^GeneID:29067217^ Klebsiella phage vB_KpnM_KpV477, complete genome.|neighbours:ID:YP_009288912.1(-1),ID:YP_009288914.1(1)|neighbour_genes:putative ribonucleot..,putative homing endo..|
MQVIKSSGVSQEFDMQKIIKVLEWACEGTKVDPYELYEIIKSHLRDGMSTADIQKTIVKVAANSISIDEPDYQYVASNAAMFEIRKRVYGQFEPPAFIDHISRCVNANKYDKEILSKWSAEEITLLDSYIKHERDFTMTYAGTMQLIEKYLVKDRHTGELYETPQFVFMLIGMCLHQDDGENRLANVIRFYDAVSTKKISLPTPIMSGVRTPTRQFSSCVVIEGGDSLNSINEAAASITKYISKRAGIGINAGMIRAEGSKIGFGEVKHTGVIPFWKHFQTAVKSCSQGGVRGGAATLYYPIWHLEVENLLVLKNNKGVDENRIRHLDYGVQINNLMIERLIKNDYITLFSPDVCLGTLYTEYFRDAQAFRTLYEELEKNPDIRKKRIKARELFELFLTERAGTARIYPYMVDNVGEYGPFIRDVATVKQSNLCLEIALPTSDVGQEDGEIALCTLAAFVLDNFNWQDQEEVNEIAEVMVRALDNLLDYQDYPVNKALKAKDRRALGVGITNYAAWLASNFASYADANDITHEMMERIQYALIKASVKLASEKGPCTLYKETRYGRGELPIDWYNERIDQLAAPNYVCDWELLREDLKRYGIRNSTLSALMPCESSSQVSNSTNGIEPPRGPVSVKESKEGSFNQVVPNVEHNASLYDYAWQLAKQGNKPYLNQVLIMQKFVDQSISANTYYDPANFPKGKVEMSVMMDDLLYFWYFGGKTLYYHNTRDGSGNDDMIQDSADCAACKL
>ID:AUO78802.1 |[Klebsiella phage vB_Kpn_F48]||_Klebsiella_phage_vB_Kpn_F48.gbk|ribonucleotide reduc..|2256|MG746602(170764):93261-95516:1 ^^ Klebsiella phage vB_Kpn_F48, complete genome.|neighbours:ID:AUO78801.1(1),ID:AUO78803.1(1)|neighbour_genes:hypothetical protein,hypothetical protein|
MNVVKSSGCSQVFTPNKIIQVLTWATANTSVDPYELYDRIKPYIVDNMSTRDIQIACVKVAANSISINEPDYQYVASNLAMFALRKDVYGQFEPPAFIDHITRVVNEGLYDSEILSKYSAEEIGYLDTIIDHGRDFELTYAGTMQLKEKYLVKNRSTGVIYETPQFAFMLIGMCLHQDEPTDRLLHVVRFYHAVSKRQISLPTPIMAGVRTPTRQFSSCVVIEAGDSLDSINEAANSIIKYISKRAGIGINGGMIRAEGSKIGAGEVKHTGVIPFWKHFQTAVKSCSQGGVRGGAATMYYPMWHLEVENLLVLKNNKGIDENRIRHMDYGLQIGDLMIERLLNDDYITLFSPDVANGELYTSYFGDPEKFKQVYESLEKNPAIRKKRIKALELWELFFTERAGTARIYPFFNDNVNKHGPFIPEIAPVKQSNLCCEIALPTKDVGGDDPEIALCTLAAYVLDNFDYQDQDEVNTLAEIMVRALDNLLDYQNYPVQQALKAKKRRALGVGVTNYAGFLASNFATYDDANDLTHELFERLQFGLITASVKLAKEKGRCDYFEETRWSRGELPIDWYNKRVDSVAAPNYVCDWASLREDLVKYGIRNSTLSALMPCESSSQVSNSTNGIEPPRGPVSVKESKEGSFNQVVPNIEHNMDLYDYLWRMTKRGMKGYLTQAAIMQKFTCQSISTNFSYDPAVFPKGKVPMSVMLKDMLYFWSLGGKTAYYHNTRDGSGTDDYEIEQPSAEECSSCKL
> |[Tevenvirinae Morganella_phage_vB_MmoM_MP1]||_Morganella_phage_vB_MmoM_MP1.gb|Ribonucleotide reduc..|2235|NC_031020.1(163201):138406-140640:-1 ^RAST2:fig|1198136.47.peg.249^ Tevenvirinae Morganella_phage_vB_MmoM_MP1|neighbours:(-1),(-1)|neighbour_genes:Phage-associated hom..,Phage protein (ACLAM..|
MQVIKSSGVTQEFDEQKILDVLIMASEGTSIDYFDLYDQMRPLLVDNMTTSAIQHVAIKRASQLISADEPDYQYIASRLVHFDMRKKIYGQPTPCSFYDLIVKNTEAGMYDKDILKKYTKEDIEFLETHIDHDKDFELTYAGTMQLKEKYLVRDRSTGKLFETPQFAFMLIGMCLHQDEENNRLQHVINLYEAVSNKQISLPTPIMAGVRTPTRQFSSCVVIEGGDSLDSINKTNECIIKYISKRAGIGVNAGMYRAEGSKIGAGEVRHTGVIPFWKTHQASVKSCSQGGVRGGAATLYYPMWHLEYEKLIVLKNNKGIDENRIRHLDYGVQINDLMIERYIKNDYITLFSPHEVEGMYDAYFRDPVEFRRIYEEAEKNPNIRKKRISARDAFSAFMFERANVARIYPFFVDNANNGAFVRQVAPIKQSNLCAEITLPTSDVGSANPEIALCTLSAFVLDTFDVRDQETINRLAEVMVRALDSLLDYQDYPVKEALVAKKRRSLGIGVTNYASALASQFLTYSDANEFTHELFERLQYALIKASVKLAKEKGPCELYKETRYGQGELPIDWYKKTVDKLVTPELVCDWESLREDLKKYGIRNSTLSALMPCESSSQVSNSTNGIEPPRQAVTAKTSKEGSFNQVVPNIDINKDLYTYAWKMASEEGMKGYLTQMAIMQKFVDQSISANTYYVPSSYPKAKVPMSVMMDDMLYAWYFGLKTIYYHNTQDGNNQDEDTSDCESCKL
>ID:YP_009211673.1 |[Pectobacterium bacteriophage PM2]||_Pectobacterium_bacteriophage_PM2.gbk|ribonucleotide reduc..|2259|NC_028940(170286):143994-146252:-1 ^GeneID:26638145^ Pectobacterium bacteriophage PM2, complete genome.|neighbours:ID:YP_009211672.1(-1),ID:YP_009211674.1(-1)|neighbour_genes:hypothetical protein,hypothetical protein|
MIVIKNSECSQTFDPEKIIKVLTWAAKNTSIDPYDLYESIKPYLQDGMTTKDIQTACIKVAANSISPQEPDFQYVASNLAMFALRKSVYGQFEPPRFIDHISFVVNEGLYDKEILQKFSADEISILDSKINHDLDFDKMTYAGTMQLKEKYLVKNRSSGKVYETPQFAFMLIGMCLHQDEKVDRLKHIIRFYNAVSKRQISLPTPIMAGVRTPTRQFSSCVVIEGGDSLNSINKVNESIIKYISKRAGIGVNAGMYRAEGSKIGHGEVRHTGVIPFWKTHLASVKSCSQGGIRGGAATLYYPMWHLEAENLLVLKNNKGVEENRIRHLDYGIQINDLMIERLIKNDYITLFSPDVYNNELYNSYFTDRIKFKEIYESLEKNPVIRKKRIKALDLFESFFTERSGTARIYPFFVDNTNKYGPFIQEVAPIKQSNLCCEIALPTKDVGSDDPEIALCTLAAYVLDSFDYQDQDTINELASVMVRALDNLLDYQDYPVKEALKAKDRRALGVGVTNYAGWLASQFANYDDANDLTHELFERLQYGLIRASVSLAKEKGHCASYSDTRWSKGELPIDWYNTKLDAFVEPVYTCDWAELREDLKSYGIRNSTLSALMPCESSSQVSNSTNGIEPPRGPVSVKESKEGSFNQVVPNVETNIDFYDYAWKMSKRGMKGYLTQAAIMQKFVCQSISANFYYDPNNYPKGKVPMSVMMEDMLYFWSLGGKGAYYHNTRDGSGTDDYEIETPNEEDCAACKL
>ID:QBP35573.1 |[Phage NC-G]||_Phage_NC-G.gbk|ribonucleotide reduc..|2256|MK310184(170164):84220-86475:-1 ^^ Phage NC-G, complete genome.|neighbours:ID:QBP35572.1(-1),ID:QBP35574.1(-1)|neighbour_genes:ribonucleotide reduc..,thymidylate synthase|
MQVQKSSGVSQDFDAQKIIKVLTWGCKGTQIDPYELYEEIKPHLRDGMTTKDIQNLTVKVAANLISVEEPDYQYVAAKELMFALRKEVYGQFEPRSFIDHISYCVNEGKYDPELLSRYSAEEITFLESHIKHERDFELTYAGAMQLKEKYLVKDKTTGKIYETPQFAIMCIGMALHQDEPGNRLAHIIRFYDAVSTRQVSLPTPIMAGARTPTRQFSSCVVIEAGDSLKSINKTANSIIEYISKRAGIGINVGMIRAEGSRIGMGEVKHTGVIPFWKHFQTAVKSCSQGGIRGGAATAYYPIWHLEVENLLVLKNNKGVDENRIRHMDYGIQLNDLMMERFGKNDYITLFSPHEMGGELYYSYFEDQDRFRELYEAAEKDPSIRKKRIKARDLFELFMTERSGTARIYPQFVDNTNNFTPFIREKAPIRQSNLCCEIAIPTTDVNSPDAEIGLCTLSAFVLDNFDWQDQDKINELAEVQVRALDNLLDYQSYPVPEALKAKKRRNLGVGVTNYAAWLASNFASYEDANDLTHELFERLQYGLIRASIKLAEEKGPCEYYSDTKWSRGELPIDWYNKKIDQIAAPNYVCDWTSLREDMAKYGIRNSTLSALMPCESSSQVSNSTNGIEPPRGPVSIKESKEGNFRQVVPNVEHNQGLYDYAWSLAKKGNKPYLTQVAIMLKWVCQSASANTYYDPQNYEKGKVPMSVMLDDLLYFWYFGGKNLYYHNTRDGSGTDDYEIETPKADDCAACKL
> |[Tevenvirinae _Proteus_phage_phiP4-3]||_Proteus_phage_phiP4-3.gb|Ribonucleotide reduc..|2241|MG696114.1(167849):23473-25713:1 ^RAST2:fig|1198136.86.peg.40^ Tevenvirinae _Proteus_phage_phiP4-3|neighbours:(1),(1)|neighbour_genes:hypothetical protein,hypothetical protein|
MKVIKSSGVTQDFDEAKIIKVIELACNNTSVDPYEVLNLVRPLINDNMTTDQIQRTLIKVAASNITKETPDYQYVASNLEHIALRKHVYGQSNPIPFIDLISRNVNLGLYDSEILSKYTAQEIEELENHINHDKDFKFTYAGTMQLISKYLVKDRSTGIIYETPQYAFMLIGMCLFQEETNNRLNQVIEFYDVVSDKQLSLPTPILAGVRTPTRQFSSCVVIDSGDSLDSINETNRSIIKYISKRAGIGINAGMYRAEGSKIGSGEVRHTGVIPFWKTHLASVKSCSQGGIRGGSATLYYPIWHLELEKLLVLKNNKGIEENRIRHLDYGIQINNLMIERLINNDYITLFSPHEIPGMYDAYFNNEGKFRDLYEAAEKDSNIRKKRIKASEVFSILLTERANTARIYPFFVDNVNRQGSFIRRTSPIRLSNLCAEITLPTSDVGKPDGEIALCTLSAFVLDSFDYQDQEQINKIARVGVRALDALLDYQDYPVEKALIAKKRRALGMGVTNYAAALASQFLNYDNAQQFTHELFERLQYALIRASVDLAKEKGPCELYHETKYSQGLLPIDWYNKNLDKIVKPEYVCDWESLRKDLKKYGIRNSTLSALMPCESSSQVSNSTNGIEPPRKSVTAKASKDGSFNQVVPNIEFNEDLYDYAWDLSKRGMKGYLTQAAIMQKFVDQSISVNTYYTPSIYEKSKVPMSVIMDDMLYFWSLGGKTMYYHNTNDGNNQDEDQGQSDCESCKL
> |[Tevenvirinae _Proteus_phage_vB_PmiM_Pm5461]||_Proteus_phage_vB_PmiM_Pm5461.gb|Ribonucleotide reduc..|2238|NC_028762.1(161989):136271-138508:-1 ^RAST2:fig|1198136.85.peg.234^ Tevenvirinae _Proteus_phage_vB_PmiM_Pm5461|neighbours:(-1),(-1)|neighbour_genes:hypothetical protein,hypothetical protein|
MKVIKSSGVTQDFDESKIINVLEIACRNTSVDPYEVMEIARPMFIDNMTTEQIQRTIIKVAASNITKETPDYQYVASNLEHIALRKKVYGQSNPIPFIELISRNVNLGLYDSEILSKYTAQEISELEKYIVHDKDFKFTYAGTMQLISKYMVKDRSTGIIYETPQYAFMLIGMCLFQEEVENRLEKVIEFYEVVSDKQLSLPTPILSGVRTPTRQFSSCVVIDSGDSLDSINETNAAIVKYISKRAGIGINAGMYRAEGSKIGFGEVVHTGVIPFWKTHLASVKSCSQGGIRGGSATLYYPMWHLELEKLLVLKNNKGIEENRIRHLDYGVQINDLMIERLINDDYITLFSPHEIPGMYDAYFSNEQKFRDLYEAAEKDTSIRKKRIKASEVFSILLTERANTARIYPFFVDNVNRQSSFIRETSPIRLSNLCAEITLPTSDISKDDGEIALCTLSAFVLDSFDYQDQEQINKIARVAVRALDALLDYQDYPVEKALIAKKRRALGVGVTNYAASLASQFLNYDNAQQFTHELFERLQYGLIKASVDLAKEKGPCELYHETKYSQGLLPIDWYNKNLDKVVKPEYVCDWESLRKDLKQYGIRNSTLSALMPCESSSQVSNSTNGIEPPRKSVTAKASKDGSFNQVVPNIEFNEDLYDYAWDLSKRGMKGYLTQAAIMQKFVDQSISVNTYYTPSIYEKSKVPMSVIMDDMLYFWSLGGKTMYYHNTNDGNNQDESKDSDCESCKL
> |[Tevenvirinae _Pseudomonas_phage_PspYZU05]||_Pseudomonas_phage_PspYZU05.gb|Ribonucleotide reduc..|2256|KY971610.1(166442):9731-11986:-1 ^RAST2:fig|1198136.88.peg.19^ Tevenvirinae _Pseudomonas_phage_PspYZU05|neighbours:(-1),(-1)|neighbour_genes:hypothetical protein,Thymidylate synthase..|
MQIIKSSGVSQEFAPEKTLKILISASEGTSVDPYQLYEMVMPYIRNGMTTRELQTNLIKVAASNISRETPDFQFVASNLTMFALRKDVYGQFEPPAFFDHISRVTKANIYDKEILEKYSKEEIDFLEKHIDHTLDFKMTYAGSMQLKEKYLAKDRSTGKLYETPQFAFMLIGMCLHQEETVDRLNKVIKFYKAVANKKISLPTPINAGVRTPTRQFSSCVVIEAGDSLDGINTASNSIIKYISKRAGIGINGGMIRAEGSKIGFGEVKHTGVVPFWKHFQTAVKSCSQGGIRGGAATLYYPLWHLEVENLLVLKNNRGIEENRIRHLDYGVQINDLMIHRLLEDKYITLFSPDVEGGKLYEYYFSDKDKFEELYTRLENDPSVRKKKIKATDIFELFMSERANTARIYPYFVDNVGEHGTFIRDVATVKQSNLCLEIAIPTKDVSSKDAEIGLCTLSAFVLGNFDWQDQDEINELAEVQVRALDNLLDYQDYPVPQALKAKKRRSLGVGITNYASWLADNFVNYETGNEVTHELMERLQYALIRASVKLAEEKGACEYYNETTYSKGILPIDRYKKTVDKIVAPNYVCDWEQLRKDLAKHGIRNSTLSALMPCESSSQVSNSTNGIEPPRGPVSVKESKEGSFNQVVPNIELNEQLLDYAWVQAKRGNKGYIEKVAIMQKFVCQSISANTYYDPNNYEKGKVPMSVMLDDLLYLWYLGGKTAYYHNTRDGSGSDDFEVEIVKESDCSSCKV
>ID:YP_009615705.1 |[Salmonella phage Melville]||_Salmonella_phage_Melville_.gbk|ribonucleoside-dipho..|2256|NC_042044(159323):131271-133526:-1 ^GeneID:40092180^ Salmonella phage Melville, complete genome.|neighbours:ID:YP_009615704.1(-1),ID:YP_009615706.1(-1)|neighbour_genes:MobB-like homing end..,hypothetical protein|
MQLIKSSGIGQDFIPEKFIKVLSWAAKDTNVDPYELYEQVKPHIVDRMTTKELQRAAIKVAANLITVDEPDYQYVASNLAMFALRKEVYGQFEPPSFIDHISYCVNEGKYDSELLSKYSAEEITFLESKIKHERDFDLTYAGAMQLKEKYLVKDRSTGKIYETPQFAFMLIGMALHQEEPENRLAHIIRFYDAVSTRQISLPTPIMAGARTPTRQFSSCVVIEAGDSLNSINAASNSIIKYISKRAGIGINAGMIRAEGSKIGNGEVKHTGVIPFWKHFQTAVKSCSQGGVRGGAATLYYPMWHLEVENLLVLKNNKGVDENRIRHLDYGLQINDLMMERLGKNGYITLFSPDVANGELFDSYFRDEDKFRELYEELEKNPIIRKKRIKALELFELFMTERSGTARVYPAFTDNMNRYTPFIRETSPIKQSNLCLEIALPTKDVGSDDPEIALCTLAAFVLGNFDWQDQDKIEELAEVQVRALDNLLDYQGYPVKEALKAKKRRALGVGVTNYAAWLADNFASYADANDLTHELFERLQYALIKASIKLAKEKGPCEYYSETRWSRGELPIDWYNKKIDQIAAPNYVCDWESLREDLVSHGIRNSTLSALMPCESSSQVSNSTNGIEPPRGPVSVKESKEGSFNQVVPNIEHNIDLYDYAWKLAKQGNKPYLTQVAIMTKFLCQSASANTYYDPQNYEKGKVPMSVMLDDLLYFWYFGGKSLYYHNTRDGSGTDDYEVEQPKADDCAACKL
>ID:YP_007501263.1 |[Salmonella phage vB_SenMS16]||_Salmonella_phage_S16_.gbk|NDP reductase large ..|2256|NC_020416(160221):132538-134793:-1 ^GeneID:14675464^ Salmonella phage S16, complete genome.|neighbours:ID:YP_007501262.1(-1),ID:YP_007501264.1(-1)|neighbour_genes:homing endonuclease,hypothetical protein|
MQVVKSSGIKQEFIPSKLQKILVWAAEGTSIDPYELYERIKSHIQDGISTKDIQQAAIKVAANSISKEEPDYQYVASNLAMFALRKEVYGQFEPPSFIDHISYCVNEGKYDSELLSKYSAEEITFLESKIKHERDFDLTYAGAMQLKEKYLVKDRSTGKIYETPQFAFMLIGMALHQEEPENRLAHIIRFYDAVSTRQISLPTPIMAGARTPTRQFSSCVVIEAGDSLNSINAASNSIIKYISKRAGIGINAGMIRAEGSKIGNGEVKHTGVIPFWKHFQTAVKSCSQGGVRGGAATLYYPMWHLEVENLLVLKNNKGVDENRIRHLDYGLQINDLMMERLGKNGYITLFSPDVANGELFDSYFRDEDKFRELYEELEKNPIIRKKRIKALELFELFMTERSGTARVYPAFTDNMNRYTPFIRETSPIKQSNLCLEIALPTKDVGSDDPEIALCTLAAFVLGNFDWQDQDKIEELAEVQVRALDNLLDYQGYPVKEALKAKKRRALGVGVTNYAAWLADNFASYADANDLTHELFERLQYALIKASIKLAKEKGPCEYYSETRWSRGELPIDWYNKKIDQIAAPNYVCDWESLREDLVSHGIRNSTLSALMPCESSSQVSNSTNGIEPPRGPVSVKESKEGSFNQVVPNIEHNIDLYDYAWKLAKQGNKPYLTQVAIMTKFLCQSASANTYYDPQNYEKGKVPMSVMLDDLLYFWYFGGKSLYYHNTRDGSGTDDYEVEQPKADDCAACKL
> |[Tevenvirinae _Salmonella_phage_STML-198]||_Salmonella_phage_STML-198.gb|Ribonucleotide reduc..|2256|NC_027344.1(158099):13589-15844:-1 ^RAST2:fig|1198136.87.peg.32^ Tevenvirinae _Salmonella_phage_STML-198|neighbours:(-1),(-1)|neighbour_genes:Phage-associated hom..,hypothetical protein|
MQVVKSSGIKQEFIPSKLQKILVWAAEGTSIDPYELYERIKSHIQDGISTKDIQQAAIKVAANSISKEEPDYQYVASNLAMFALRKEVYGQFEPPSFIDHISYCVNEGKYDSELLSKYSAEEITFLESKIKHERDFDLTYAGAMQLKEKYLVKDRSTGKIYETPQFAFMLIGMALHQEEPENRLAHIIRFYDAVSTRQISLPTPIMAGARTPTRQFSSCVVIEAGDSLNSINAASNSIIKYISKRAGIGINAGMIRAEGSKIGNGEVKHTGVIPFWKHFQTAVKSCSQGGVRGGAATLYYPMWHLEVENLLVLKNNKGVDENRIRHLDYGLQINDLMMERLGKNGYITLFSPDVANGELFDSYFRDEDKFRELYEELEKNPIIRKKRIKALELFELFMTERSGTARVYPAFTDNMNRYTPFIRETSPIKQSNLCLEIALPTKDVGSDDPEIALCTLAAFVLGNFDWQDQDKIEELAEVQVRALDNLLDYQGYPVKEALKAKKRRALGVGVTNYAAWLADNFASYADANDLTHELFERLQYALIKASIKLAKEKGPCEYYSETRWSRGELPIDWYNKKIDQIAAPNYVCDWESLREDLVSHGIRNSTLSALMPCESSSQVSNSTNGIEPPRGPVSVKESKEGSFNQVVPNIEHNIDLYDYAWKLAKQGNKPYLTQVAIMTKFLCQSASANTYYDPQNYEKGKVPMSVMLDDLLYFWYFGGKSLYYHNTRDGSGTDDYEVEQPKADDCAACKL
> |[Tevenvirinae Salmonella phage STP4-a]||_Salmonella_phage_STP4-a.gb|Ribonucleotide reduc..|2256|NC_026607.2(159914):132007-134262:-1 ^RAST2:fig|1198136.48.peg.236^ Tevenvirinae Salmonella phage STP4-a|neighbours:(-1),(-1)|neighbour_genes:Ribonucleotide reduc..,hypothetical protein|
MQVVKSSGIKQEFIPSKLQKILVWAAEGTSIDPYELYERIKSHIQDGISTKDIQQAAIKVAANSISKEEPDYQYVASNLAMFALRKEVYGQFEPPSFIDHISYCVNEGKYDSELLSKYSAEEITFLESKIKHERDFDLTYAGAMQLKEKYLVKDRSTGKIYETPQFAFMLIGMALHQEEPENRLAHIIRFYDAVSTRQISLPTPIMAGARTPTRQFSSCVVIEAGDSLNSINAASNSIIKYISKRAGIGINAGMIRAEGSKIGNGEVKHTGVIPFWKHFQTAVKSCSQGGVRGGAATLYYPMWHLEVENLLVLKNNKGVDENRIRHLDYGLQINDLMMERLGKNGYITLFSPDVANGELFDSYFRDEDKFRELYEELEKNPIIRKKRIKALELFELFMTERSGTARVYPAFTDNMNRYTPFIRETSPIKQSNLCLEIALPTKDVGSDDPEIALCTLAAFVLGNFDWQDQDKIEELAEVQVRALDNLLDYQGYPVKEALKAKKRRALGVGVTNYAAWLADNFASYADANDLTHELFERLQYALIKASIKLAKEKGPCEYYSETRWSRGELPIDWYNKKIDQIAAPNYVCDWESLRKDLVNYGIRNSTLSALMPCESSSQVSNSTNGIEPPRGPVSVKESKEGSFNQVVPNIEHNIDLYDYAWKLAKQGNKPYLTQVAIMTKFLCQSASANTYYDPQNYEKGKVPMSVMLDDLLYAWYYGLKSMYYHNTRDGSGTDDYEVEQPKADDCAACKL
> |[Tevenvirinae Salmonella_phage_vB_SnwM_CGG4-1]||_Salmonella_phage_vB_SnwM_CGG4-1.gb|Ribonucleotide reduc..|2256|NC_031065.1(159878):131328-133583:-1 ^RAST2:fig|1198136.78.peg.232^ Tevenvirinae Salmonella_phage_vB_SnwM_CGG4-1|neighbours:(-1),(-1)|neighbour_genes:Phage-associated hom..,hypothetical protein|
MQVVKSSGIKQEFIPSKLQKILVWAAEGTSIDPYELYERIKSHIQDGISTKDIQQAAIKVAANSISKEEPDYQYVASNLAMFALRKEVYGQFEPPSFIDHISYCVNEGKYDSELLSKYSAEEITFLESKIKHERDFDLTYAGAMQLKEKYLVKDRSTSKIYETPQFAFMLIGMALHQEEPENRLAHIIRFYDAVSTRQISLPTPIMAGARTPTRQFSSCVVIEAGDSLNSINAASNSIIKYISKRAGIGINAGMIRAEGSKIGNGEVKHTGVIPFWKHFQTAVKSCSQGGVRGGAATLYYPMWHLEVENLLVLKNNKGVDENRIRHLDYGLQINDLMMERLGKNGYITLFSPDVANGELFDSYFRDEDKFRELYEELEKNPIIRKKRIKALELFELFMTERSGTARVYPAFTDNMNRYTPFIRETSPIKQSNLCLEIALPTKDVGGDDPEIALCTLAAFVLGNFDWQDQDKIEELAEVQVRALDNLLDYQGYPVKEALKAKKRRALGVGVTNYAAWLADNFASYADANDLTHELFERLQYALIKASIKLAKEKGPCEYYSETRWSRGELPIDWYNKKIDQIAAPNYVCDWEKLREDLKLHGIRNSTLSALMPCESSSQVSNSTNGIEPPRGPVSVKESKEGSFNQVVPNIEHNIDLYDYAWKLAKQGNKPYLTQVAIMTKFLCQSASANTYYDPQNYEKGKVPMSVMLDDLLYFWYFGGKSLYYHNTRDGSGTDDYEVEQPKADDCAACKL
> |[Tevenvirinae Serratia phage PS2]||_Serratia_phage_PS2.gb|Ribonucleotide reduc..|2247|KJ025957.1(167266):138473-140719:-1 ^RAST2:fig|1198136.49.peg.254^ Tevenvirinae Serratia phage PS2|neighbours:(-1),(-1)|neighbour_genes:Ribonucleotide reduc..,Phage protein (ACLAM..|
MNVVKSSGVSQEFQYEKILQVLLWACEGRDVDPYELLESCRPYFRDGMKTSEIQEVITQVAANSITVEQPDYQFVASNCAQFGLRKKVYGQFEPIPFYDLIVKNTEDNRYDSEILQRYSFDEIVMLESHIRHDRDFEFAYAGTMQLIEKYLVKDRSTGKIFETPQYAYMLIGMVLHQDEPKDRLKHVIRFYDAVSQKRVSLPTPIMAGARTPIRQFSSCVVIESDDSLNSINDSAASIVKYISKRAGIGINAGRIRAEGSKIGFGEVKHTGVIPFWKHFQTAVKSCSQGGVRGGAATLYYPIWHLEVENLLVLKNNKGVEENRIRHLDYGVQINDLMWSRYIRNDYITLFSPDTKVNGQSLYDAYFSDEELFQTLYEEAEKDPSIRKKRIRAKDVIHSFMIERAGTGRKYLYNVDNVGNYGPFIRDVATVRQSNLCVEIALPTTPLGRPDEEIALCTLSAFILGNFDWQDQELINELAMVQVRALDNLLDYQDYPVEQARKALKRRALGVGITNYAGWLADNFANYDDANDLTHELMERLQYALIKASVQLAKEKGPCEYYKDTKYGHGQLPIDWYKKTIDELAAPKYVCDWEALRSELKEFGIRNSTLSALMPCESSSQVSNSTNGIEPPRGPLSIKESKEGSFNQLVPNIELNKDLYDYLWPMARRGMKGYLSQVCIMQKFTDQSISANTSYDPAAHPKGKLSIKACIDDVLFMKYYGGKTLYYHNTHDGADGNATETEACEGCSV
>ID:APC45117.1 |[Shigella phage SH7]||_Shigella_phage_SH7_.gbk|hypothetical protein|2265|KX828711(164870):136386-138650:-1 ^^ Shigella phage SH7, complete genome.|neighbours:ID:APC45195.1(-1),ID:APC45072.1(-1)|neighbour_genes:homing endonuclease,hypothetical protein|
MQLINVIKSSGVSQSFDPQKIIKVLSWAAEGTSVDPYELYENIKSYLRDGMTTDDIQTIVIKAAANSISVEEPDYQYVAARCLMFALRKHVYGQYEPRSFIDHISYCVNEGKYDPELLSKYSAEEITFLESKIKHERDMEFTYSGAMQLKEKYLVKDKTTGQIYETPQFAFMTIGMALHQDEPVDRLKHVIRFYEAVSTRQISLPTPIMAGCRTPTRQFSSCVVIEAGDSLKSINKASASIVEYISKRAGIGINVGMIRAEGSKIGTGEVRHTGVIPFWKHFQTAVKSCSQGGIRGGAATAYYPIWHLEVENLLVLKNNKGVEENRIRHMDYGVQLNDLMMERFGKNDYITLFSPHEMGGELYYSYFKDQDRFRELYEAAEKDPNIRKKRIKARELFELLMTERSGTARIYVQFIDNTNNYTPFIREKAPIRQSNLCCEIAIPTNDVNSPDAEIGLCTLSAFVLDNFDWQDQDKINELAEVQVRALDNLLDYQGYPVPEAEKAKKRRNLGVGVTNYAAWLASNFASYEDANDLTHELFERLQYGLIKASIKLAKEKGPCEYYSDTRWSRGELPIDWYNKKIDQIAAPKYVCDWSSLREDLKLFGIRNSTLSALMPCESSSQVSNSTNGIEPPRGPVSVKESKEGSFNQVVPNIEHNIDLYDYTWKLAKKGNKPYLTQVAIMLKWVCQSASANTYYDPQIFPKGKVPMSVMIDDMLYGWYYGIKNFYYHNTRDGSGTDDYEIETPKADDCAACKL
>ID:YP_009288592.1 |[Shigella phage SHBML-50-1]||_Shigella_phage_SHBML-50-1_.gbk|ribonucleotide reduc..|2265|NC_031085(166634):139224-141488:-1 ^GeneID:29060682^ Shigella phage SHBML-50-1, complete genome.|neighbours:ID:YP_009288591.1(-1),ID:YP_009288593.1(-1)|neighbour_genes:ribonucleotide reduc..,hypothetical protein|
MQLINVIKSSGVSQSFDPQKIIKVLSWAAEGTSVDPYELYENIKSYLRDGMTTDDIQTIVIKAAANSISVEEPDYQYVAARCLMFALRKHVYGQYEPRSFIDHISYCVNAGKYDPELLSKYSAEEITFLESKIKHERDMEFTYSGAMQLKEKYLVKDKTTGQIYETPQFAFMTIGMALHQDEPVDRLKHVIRFYEAVSTRQISLPTPIMAGCRTPTRQFSSCVVIEAGDSLKSINKASASIVEYISKRAGIGINVGMIRAEGSKIGMGEVRHTGVIPFWKHFQTAVKSCSQGGIRGGAATAYYPIWHLEVENLLVLKNNKGVEENRIRHMDYGVQLNDLMMERFGKNDYITLFSPHEMGGELYYSYFKDQDRFRELYEAAEKDPNIRKKRIKARELFELLMTERSGTARIYVQFIDNTNNYTPFIREKAPIRQSNLCCEIAIPTNDVNSPDAEIGLCTLSAFVLDNFDWQDQDKINELAEVQVRALDNLLDYQGYPVPEAEKAKKRRNLGVGVTNYAAWLASNFASYEDANDLTHELFERLQYGLIKASIKLAKEKGPCEYYSDTRWSRGELPIDWYNKKIDQIAAPKYVCDWSSLREDLKLFGIRNSTLSALMPCESSSQVSNSTNGIEPPRGPVSVKESKEGSFNQVVPNIEHNIDLYDYTWKLAKKGNKPYLTQVAIMLKWVCQSASANTYYDPQIFPKGKVPMSIMIDDLLYFWYFGGKNFYYHNTRDGSGTDDYEIETPKAEDCSSCKL
>ID:YP_009277602.1 |[Shigella phage SHFML-11]||_Shigella_phage_SHFML-11.gbk|ribonucleotide reduc..|2265|NC_030953(170650):87247-89511:-1 ^GeneID:29056309^ Shigella phage SHFML-11, complete genome.|neighbours:ID:YP_009277601.1(-1),ID:YP_009277603.1(-1)|neighbour_genes:ribonucleotide reduc..,hypothetical protein|
MQLINVIKSSGVSQSFDPQKIIKVLSWAAEGTSVDPYELYENIKSYLRDGMTTDDIQTIVIKAAANSISVEEPDYQYVAARCLMFALRKHVYGQYEPRSFIDHISYCVNEGKYDPELLSKYSAEEITFLESKIKHERDMEFTYSGAMQLKEKYLVKDKTTGQIYETPQFAFMTIGMALHQDEPVDRLKHVIRFYEAVSTRQISLPTPIMAGCRTPTRQFSSCVVIEAGDSLKSINKASASIVEYISKRAGIGINVGMIRAEGSKIGMGEVRHTGVIPFWKHFQTAVKSCSQGGIRGGAATAYYPIWHLEVENLLVLKNNKGVEENRIRHMDYGVQLNDLMMERFGKNDYITLFSPHEMGGELYYSYFKDQDRFRELYEAAEKDPNIRKKRIKARELFELLMTERSGTARIYVQFIDNTNNYTPFIREKAPIRQSNLCCEIAIPTNDVNSPDAEIGLCTLSAFVLDNFDWQDQDKINELAEVQVRALDNLLDYQGYPVPEAEKAKKRRNLGVGVTNYAAWLASNFASYEDANDLTHELFERLQYGLIKASIKLAKEKGPCEYYSDTRWSRGELPIDWYNKKIDQIAAPKYVCDWSSLREDLKLFGIRNSTLSALMPCESSSQVSNSTNGIEPPRGPVSVKESKEGSFNQVVPNIEHNIDLYDYTWKLAKKGNKPYLTQVAIMLKWVCQSASANTYYDPQIFPKGKVPMSIMIDDMLYGWYYGIKNFYYHNTRDGSGTDDYEIETPKAEDCSSCKL
> |[Viruses Shigella phage SHFML-26]||_Shigella_phage_SHFML-26.gb|Ribonucleotide reduc..|1194|NC_031011.1(168993):36944-38137:-1 ^RAST2:fig|10239.69.peg.55^ Viruses Shigella phage SHFML-26|neighbours:(-1),(-1)|neighbour_genes:Phage protein,Ribonucleotide reduc..|
MGGELYYSYFKDQSRFRELCEAAEKVPNIRKKRIKARELFELLMTERSGTARIYVQFIDNTNNYTPFIREKAPIRQSNLCCEIAIPTNDVNSPDAEIGLCTLSAFVLDNFDWQDQDKINELAEVQVRALDNLLDYQGYPVPEAEKAKKRRNLGVGVTNYAAWLASNFASYEDANDLTHELFERLQYGLIKASIKLAKEKGPCEYYSDTRWSRGELPIDWYNKKIDQIAAPKYVCDWSSLREDLKLFGIRNSTLSALMPCESSSQVSNSTNGIEPPRGPVSVKESKEGSFNQVVPNIEHNIDLYDYTWKLAKKGNKPYLTQVAIMLKWVCQSASANTYYDPQIFPKGKVPMSIMIDDMLYGWYYGIKNFYYHNTRDGSGTDDYEIETPKADDCAACKL
> |[Viruses Shigella phage SHFML-26]||_Shigella_phage_SHFML-26.gb|Ribonucleotide reduc..|1071|NC_031011.1(168993):38138-39208:-1 ^RAST2:fig|10239.69.peg.56^ Viruses Shigella phage SHFML-26|neighbours:(-1),(-1)|neighbour_genes:Ribonucleotide reduc..,Phage protein (ACLAM..|
MQLINVIKSSGVSQSFDPQKIIKVLSWAAEGTSVDPYELYENIKSYLRDGMTTDDIQTIVIKAAANSISVEEPDYQYVAARCLMFALRKHVYGQYEPRSFIDHISYCVNEGKYDPELLSKYSAEEITFLESKIKHERDMEFTYSGAMQLKEKYLVKDKTTGQIYETPQFAFMTIGMALHQDEPVDRLKHVIRFYEAVSTRQISLPTPIMAGCRTPTRQFSSCVVIEAGDSLKSINKASASIVEYISKRAGIGINVGMIRAEGSEIGMGDVCHPGVIPFWKHFQAAVNSCSQGGIRGGAATAYYPIWHLEVENLLVLKNNKGVEENRIRHMDYGVQLNDLMMERFGKNDYITLFSPH
> |[Tevenvirinae Shigella_phage_SHSML-52-1]||_Shigella_phage_SHSML-52-1.gb|Ribonucleotide reduc..|2256|NC_031090.1(169621):61132-63387:1 ^RAST2:fig|1198136.79.peg.99^ Tevenvirinae Shigella_phage_SHSML-52-1|neighbours:(1),(1)|neighbour_genes:Phage protein (ACLAM..,Ribonucleotide reduc..|
MQVTKSSGVSQNFDAQKIIQVLTWQCEGTQIDPYELYEEIKTHLVDGMSTKDIQKICIKVAANSISVEEPDYQYVAAKGLMFALRKDVYGQFEPPAFIDHISYCVNEGKYDPELLSQYSAEEIIYLDSQIKHERDFDLTYAGAMQLKEKYLVKDKTTGKIYETPQFAIMAIGMALHQDETHDRLKHIIRFYDAVSTHQVSLPTPIMAGARTPTRQFSSCVVIEAGDSLKSINKTSASIIEYISKRAGIGINVGMLRAEGSKIGMGEVRHTGVIPFWKHFQTAVKSCSQGGIRGGAATAYYPMWHLEVENLLVLKNNKGVDENRIRHMDYGIQINDLMMERLGKNDYITLFSPHEMSGELYYSFFEDQDKFRELYEKAEKDPTIRKKRIKALELFELFMTERSGTARIYPQFVDNTNNYTPFIREKAPIRQSNLCCEIAIPTNDVNGPDAEIGLCTLSAFVLDKFDWQDQDKINELAEVQVRALDNLLDYQDYPVPEALKAKKRRNLGVGVTNYAAWLASNFASYEDANDLTHELFERLQYGLIKASIKLAKEKGPCEYYSDTKWSRGELPIDWYNKKIDQIAAPNYVCDWEELRAELKEHGIRNSTLSALMPCESSSQVSNSTNGIEPPRGPVSIKESKEGNFRQVVPNIEHNMGLYDYAWKLAKKGNKPYLTQVVIMLKWVCQSASANTYYDPSVFEKGKVPMSVMLDDLLYFWYFGGKNLYYHNTRDGSGTDDYELETPKAEDCSACKL
>ID:YP_003934868.1 |[Shigella phage SP18]||_Shigella_phage_SP18.gbk|nrdA|2256|NC_014595(170605):141679-143934:-1 ^GeneID:9830609^ Shigella phage SP18, complete genome.|neighbours:ID:YP_003934867.1(-1),ID:YP_003934869.1(-1)|neighbour_genes:nrdB,td|
MQVQKSSGVSQDFDGQKIIKVLSWSCEGTNIDPYELYETIKPHLRDGMTTRDIQTVIIKVSAGLISVEEPDYQYVAAKATMFALRKDVYGQFEPRSFIDQISYCVNEGKYDPELLSSYSAEEITYLESRIKHERDFDLTYAGAMQLKEKYLVKDKTTGKIYETPQFAIMAIGMALHQDEPTDRLKHVCRFYDAVSTRQVSLPTPIMAGARTPTRQFSSCVVIEAADSLKSINKTANSIIEYISKRAGIGINVGMIRAEGSKIGMGEVKHTGVIPFWKHFQTAVKSCSQGGIRGGAATAYYPIWHLEVENLLVLKNNKGVEENRIRHMDYGVQLNNLMMERLAKNDYITLFSPHEAGGELYYSYFDNPDKFRELYEALEKDPTVRKKRIKAKDVFELFMTERSGTARVYPQFVDNVNDYTPFIRDKAPIRQSNLCCEIAIPTTDVNSEDAEIGLCTLSAFVLDSFDWQDQDKINELAEVQVRALDNLLDYQGYPVKEALKAKKRRNLGVGVTNYAAWLASNFASYADANDLTHELFERLQYGLIRASIKLAKEKGPCEYYSDTRWARGELPIDWYNKKIDQIAAPNYVCDWAQLREDLVEHGIRNSTLSALMPCESSSQVSNSTNGIEPPRGPVSIKESKEGSFNQVVPNIEHNKGLYDYAWVLAKQGNKPYLTQVAIMLKWICQSASANTYYDPQNYPKGKVPMSVMLDDLMYFWYFGGKNLYYHNTRDGSGTDDYEIEAPKAEDCSACKL
>ID:AUV63922.1 |[Shigella phage Sf20]||_Shigella_phage_Sf20_.gbk|ribonucleotide reduc..|2244|MF327006(163982):70628-72871:-1 ^^ Shigella phage Sf20, complete genome.|neighbours:ID:AUV63921.1(-1),ID:AUV63923.1(-1)|neighbour_genes:hypothetical protein,dTMP thymidylate syn..|
MIKNVVKSSGLTVPFEKEKVMKILEAAAEGHNVDPYELFDMVEPLLTEGMSTNDIQKVLIKVAADNITVETPDYQYVASNLAMFALRKSVYGQFQPIDFYSHIERNIATGKYDREILQKYSREEVEYLEKFIDHKLDFKMTYAGAMQLKEKYLVQDRSTKKIIETPQFAYMLIGMCLHQEETENRLEHVIDFYNAVANKQISLPTPIMAGVRTPTRQFSSCVVIESDDSLQGINETANAIIKYISKRAGIGINAGMIRAEGSKIGHGEVRHTGVIPFWKHFQTAVKSCSQGGIRGGAATLYYPMWHLEFESLIVLKNNKGVEDNRIRHLDYGVQINNLMVERFLKRDYITLFSPDIAGGLLWDLYFRDEEGFRQLYEKLEKDPSVRKTRVKAEDLFLAVAIERFNTGRIYPTFTDNMNNHGAFIRNVAPIKQSNLCCEIALPTKPMGRDDSEISLCTLAAYVLGNFDIENMEEVERIAMVMVRALDNLLDYQDYPVEQALTAKKRRSLGVGVTNFASYLADNFFTYEDANEFTHKTFERLQYALIKASVQLAKEKGACELMHETRYGRGELPIDWYKKTVDELVDPVYEMDWEELREDLKKYGIRNSTLSALMPCESSSQVSNSTNGIEPPRGIVSVKGSKEGQFNQVIPNVENNADVIDLLWTLIKKGNKPYLTLAAIMQKFVDQAISSNTSYDPSTYKTGKVDIADVLDDMLFAQYYGLKTLYYANVRDGADGTEDASECSSCKL
>ID:YP_009619036.1 |[Shigella phage Sf21]||_Shigella_phage_Sf21_.gbk|ribonucleoside-dipho..|2265|NC_042077(166002):137423-139687:-1 ^GeneID:40095639^ Shigella phage Sf21, complete genome.|neighbours:ID:YP_009619035.1(-1),ID:YP_009619037.1(-1)|neighbour_genes:ribonucleoside-dipho..,hypothetical protein|
MQLINVIKSSGVSQSFDPQKIIKVLSWAAEGTSVDPYELYENIKSYLRDGMTTDDIQTIVIKAAANSISVEEPDYQYVAARCLMFALRKHVYGQYEPRSFIDHISYCVNEGKYDPELLSKYSAEEITFLESKIKHERDMEFTYSGAMQLKEKYLVKDKTTGQIYETPQFAFMTIGMALHQDEPVDRLKHVIRFYEAVSTRQISLPTPIMAGCRTPTRQFSSCVVIEAGDSLKSINKASASIVEYISKRAGIGINVGMIRAEGSKIGMGEVRHTGVIPFWKHFQTAVKSCSQGGIRGGAATAYYPIWHLEVENLLVLKNNKGVEENRIRHMDYGVQLNDLMMERFGKNDYITLFSPHEMGGELYYSYFKDQDRFRELYEAAEKDPNIRKKRIKARELFELLMTERSGTARIYVQFIDNTNNYTPFIREKAPIRQSNLCCEIAIPTNDVNSPDAEIGLCTLSAFVLDNFDWQDQDKINELAEVQVRALDNLLDYQGYPVPEAEKAKKRRNLGVGVTNYAAWLASNFASYEDANDLTHELFERLQYGLIKASIKLAKEKGSCEYYSDTRWSRGELPIDWYNKKIDQIAAPKYVCDWSSLREDLKLFGIRNSTLSALMPCESSSQVSNSTNGIEPPRGPVSVKESKEGSFNQVVPNIEHNIDLYDYTWKLAKKGNKPYLTQVAIMLKWVCQSASANTYYDPQIFPKGKVPMSIMIDDLLYFWYFGGKNFYYHNTRDGSGTDDYEIETPKAEDCSSCKL
>ID:YP_009614879.1 |[Shigella phage Sf22]||_Shigella_phage_Sf22_.gbk|gp127|2265|NC_042039(166283):83054-85318:-1 ^GeneID:40091294^ Shigella phage Sf22, complete genome.|neighbours:ID:YP_009614878.1(-1),ID:YP_009614880.1(-1)|neighbour_genes:gp126,gp128|
MQLINVIKSSGVSQSFDPQKIIKVLSWAAEGTSVDPYELYENIKSYLRDGMTTDDIQTIVIKAAANSISVEEPDYQYVAARCLMFALRKHVYGQYEPRSFIDHISYCVNAGKYDPELLSKYSAEEITFLESKIKHERDMEFTYSGAMQLKEKYLVKDKTTGQIYETPQFAFMTIGMALHQDEPVDRLKHVIRFYEAVSTRQISLPTPIMAGCRTPTRQFSSCVVIEAGDSLKSINKASASIVEYISKRAGIGINVGMIRAEGSKIGMGEVRHTGVIPFWKHFQTAVKSCSQGGIRGGAATAYYPIWHLEVENLLVLKNNKGVEENRIRHMDYGVQLNDLMMERFGKNDYITLFSPHEMGGELYYSYFKDQDRFRELYEAAEKDPNIRKKRIKARELFELLMTERSGTARIYVQFIDNTNNYTPFIREKAPIRQSNLCCEIAIPTNDVNSPDAEIGLCTLSAFVLDNFDWQDQDKINELAEVQVRALDNLLDYQGYPVPEAEKAKKRRNLGVGVTNYAAWLASNFASYEDANDLTHELFERLQYGLIKASIKLAKEKGPCEYYSDTRWSRGELPIDWYNKKIDQIAAPKYVCDWSALREDLKLFGIRNSTLSSLMPCESSSQVSNSTNGIEPPRGPVSVKESKEGSFNQVVPNIEHNIDLYDYTWKLAKKGNKPYLTQVAIMLKWVCQSASANTYYDPQIFPKGKVPMSIMIDDLLYFWYFGGKNFYYHNTRDGSGTDDYEIETPKAEDCSSCKL
>ID:ATE86487.1 |[Shigella phage Sf23]||_Shigella_phage_Sf23_.gbk|ribonucleoside-dipho..|2265|MF158046(167678):60670-62934:-1 ^^ Shigella phage Sf23, complete genome.|neighbours:ID:ATE86486.1(-1),ID:ATE86488.1(-1)|neighbour_genes:HNH homing endonucle..,hypothetical protein|
MQLINVIKSSGVSQSFDPQKIIKVLSWAAEGTSVDPYELYENIKSYLRDGMTTDDIQTIVIKAAANSISVEEPDYQYVAARCLMFALRKHVYGQYEPRSFIDHISYCVNEGKYDPELLSKYSAEEITFLESKIKHERDMEFTYSGAMQLKEKYLVKDKTTGQIYETPQFAFMTIGMALHQDEPVDRLKHVIRFYEAVSTRQISLPTPIMAGCRTPTRQFSSCVVIEAGDSLKSINKASASIVEYISKRAGIGINVGMIRAEGSKIGMGEVRHTGVIPFWKHFQTAVKSCSQGGIRGGAATAYYPIWHLEVENLLVLKNNKGVEENRIRHMDYGVQLNDLMMERFGKNDYITLFSPHEMGGELYYSYFKDQDRFRELYEAAEKDPNIRKKRIKARELFELLMTERSGTARIYVQFIDNTNNYTPFIREKAPIRQSNLCCEIAIPTNDVNSPDAEIGLCTLSAFVLDNFDWQDQDKINELAEVQVRALDNLLDYQGYPVPEAEKAKKRRNLGVGVTNYAAWLASNFASYEDANDLTHELFERLQYGLIKASIKLAKEKGPCEYYSDTRWSRGELPIDWYNKKIDQIAAPKYVCDWSSLREDLKLFGIRNSTLSALMPCESSSQVSNSTNGIEPPRGPVSVKESKEGSFNQVVPNIEHNIDLYDYTWKLAKKGNKPYLTQVAIMLKWVCQSASANTYYDPQIFPKGKVPMSIMIDDMLYGWYYGIKNFYYHNTRDGSGTDDYEIETPKADDCAACKL
>ID:YP_009619159.1 |[Shigella phage Sf24]||_Shigella_phage_Sf24_.gbk|ribonucleoside-dipho..|2265|NC_042078(168112):63400-65664:-1 ^GeneID:40095774^ Shigella phage Sf24, complete genome.|neighbours:ID:YP_009619158.1(-1),ID:YP_009619160.1(-1)|neighbour_genes:ribonucleoside-dipho..,hypothetical protein|
MQLINVIKSSGVSQSFDPQKIIKVLSWAAEGTSVDPYELYENIKSYLRDGMTTDDIQTIVIKAAANSISVEEPDYQYVAARCLMFALRKHVYGQYEPRSFIDHISYCVNEGKYDPELLSKYSAEEITFLESKIKHERDMEFTYSGAMQLKEKYLVKDKTTGQIYETPQFAFMTIGMALHQDEPVDRLKHVIRFYEAVSTRQISLPTPIMAGCRTPTRQFSSCVVIEAGDSLKSINKASASIVEYISKRAGIGINVGMIRAEGSKIGTGEVRHTGVIPFWKHFQTAVKSCSQGGIRGGAATAYYPIWHLEVENLLVLKNNKGVEENRIRHMDYGVQLNDLMMERFGKNDYITLFSPHEMGGELYYSYFKDQDRFRELYEAAEKDPNIRKKRIKARELFELLMTERSGTARIYVQFIDNTNNYTPFIREKAPIRQSNLCCEIAIPTNDVNSPDAEIGLCTLSAFVLDNFDWQDQDKINELAEVQVRALDNLLDYQGYPVPEAEKAKKRRNLGVGVTNYAAWLASNFASYEDANDLTHELFERLQYGLIKASIKLAKEKGPCEYYSDTRWSRGELPIDWYNKKIDQIAAPKYVCDWSSLREDLKLFGIRNSTLSALMPCESSSQVSNSTNGIEPPRGPVSVKESKEGSFNQVVPNIEHNIDLYDYTWKLAKKGNKPYLTQVAIMLKWVCQSASANTYYDPQIFPKGKVPMSIMIDDLLYFWYFGGKNFYYHNTRDGSGTDDYEIETPKAEDCSSCKL
> |[Tevenvirinae Shigella_phage_Sf25]||_Shigella_phage_Sf25.gb|Ribonucleotide reduc..|2514|MF327009.1(168573):64384-66897:-1 ^RAST2:fig|1198136.80.peg.88^ Tevenvirinae Shigella_phage_Sf25|neighbours:(-1),(-1)|neighbour_genes:Ribonucleotide reduc..,Phage protein (ACLAM..|
MQLINVIKSSGVSQSFDPQKIIKVLSWAAEGTSVDPYELYENIKSYLRDGMTTDDIQTIVIKAAANSISVEEPDYQYVAARCLMFALRKHVYGQYEPRSFIDHISYCVNEGKYDPELLSKYSAEEITFLESKIKHERDMEFTYSGAMQLKEKYLVKDKTTGQIYETPQFAFMTIGMALHQDEPVDRLKHVIRFYEAVSTRQISLPTPIMAGCRTPTRQFSSCVVIEAGDSLKSINKASASIVEYISKRAGIGINVGMIRAEGSKIGTGEVRHTGVIPFWKHFQTAVKSCSQGGIRGGAATAYYPIWHLEVENLLVLKNNKGVEENRIRHMDYGIGINVGMIRAEGSKIGTGEVRHTGVIPFWKHFQTAVKSCSQGGIRGGAATAYYPIWHLEVENLLVLKNNKGVEENRIRHMDYGVQLNDLMMERFGKNDYITLFSPHEMGGELYYSYFKDQDRFRELYEAAEKDPNIRKKRIKARELFELLMTERSGTARIYVQFIDNTNNYTPFIREKAPIRQSNLCCEIAIPTNDVNSPDAEIGLCTLSAFVLDNFDWQDQDKINELAEVQVRALDNLLDYQGYPVPEAEKAKKRRNLGVGVTNYAAWLASNFASYEDANDLTHELFERLQYGLIKASIKLAKEKGPCEYYSDTRWSRGELPIDWYNKKIDQIAAPKYVCDWSSLREDLKLFGIRNSTLSALMPCESSSQVSNSTNGIEPPRGPVSVKESKEGSFNQVVPNIEHNIDLYDYTWKLAKKGNKPYLTQVAIMLKWVCQSASANTYYDPQIFPKGKVPMSIMIDDLLYFWYFGGKNFYYHNTRDGSGTDDYEIETPKAEDCSSCKL
>ID:YP_004415122.1 |[Shigella phage Shfl2]||_Shigella_phage_Shfl2_.gbk|putative ribonucleot..|2265|NC_015457(165919):136751-139015:-1 ^GeneID:10498985^ Shigella phage Shfl2, complete genome.|neighbours:ID:YP_004415121.1(-1),ID:YP_004415123.1(-1)|neighbour_genes:putative ribonucleot..,hypothetical protein|
MQLINVIKSSGVSQSFDPQKIIKVLSWAAEGTSVDPYELYENIKSYLRDGMTTDDIQTIVIKAAANSISVEEPDYQYVAARCLMFALRKHVYGQYEPRSFIDHISYCVNEGKYDPELLSKYSAEEITFLESKIKHERDMEFTYSGAMQLKEKYLVKDKTTGQIYETPQFAFMTIGMALHQDEPVDRLKHVIRFYEAVSTRQISLPTPIMAGCRTPTRQFSSCVVIEAGDSLKSINKASASIVEYISKRAGIGINVGMIRAEGSKIGTGEVRHTGVIPFWKHFQTAVKSCSQGGIRGGAATAYYPIWHLEVENLLVLKNNKGVEENRIRHMDYGVQLNDLMMERFGKNDYITLFSPHEMGGELYYSYFKDQDRFRELYEAAEKDPNIRKKRIKARELFELLMTERSGTARIYVQFIDNTNNYTPFIREKAPIRQSNLCCEIAIPTNDVNSPDAEIGLCTLSAFVLDNFDWQDQDKINELAEVQVRALDNLLDYQGYPVPEAEKAKKRRNLGVGVTNYAAWLASNFASYEDANDLTHELFERLQYGLIKASIKLAKEKGPCEYYSDTRWSRGELPIDWYNKKIDQIAAPKYVCDWSSLREDLKLFGIRNSTLSALMPCESSSQVSNSTNGIEPPRGPVSVKESKEGSFNQVVPNIEHNIDLYDYTWKLAKKGNKPYLTQVAIMLKWVCQSASANTYYDPQIFPKGKVPMSIMIDDLLYFWYFGGKNFYYHNTRDGSGTDDYEIETPKAEDCSSCKL
>ID:YP_009111045.1 |[Shigella phage pSs-1]||_Shigella_phage_pSs-1_.gbk|hypothetical protein|2265|NC_025829(164999):142560-144824:-1 ^GeneID:22475311^ Shigella phage pSs-1, complete genome.|neighbours:ID:YP_009111044.1(-1),ID:YP_009111046.1(-1)|neighbour_genes:hypothetical protein,hypothetical protein|
MQLINVIKSSGVSQSFDPQKIIKVLSWAAEGTSVDPYELYENIKSYLRDGMTTDDIQTIVIKAAANSISVEEPDYQYVAARCLMFALRKHVYGQYEPRSFIDHISYCVNEGKYDPELLSKYSAEEITFLESKIKHERDMEFTYSGAMQLKEKYLVKDKTTGQIYETPQFAFMTIGMALHQDEPVDRLKHVIRFYEAVSTRQISLPTPIMAGCRTPTRQFSSCVVIEAGDSLKSINKASASIVEYISKRAGIGINVGMIRAEGSKIGMGEVRHTGVIPFWKHFQTAVKSCSQGGIRGGAATAYYPIWHLEVENLLVLKNNKGVEENRIRHMDYGVQLNDLMMERFGKNDYITLFSPHEMGGELYYSYFKDQDRFRELYEAAEKDPNIRKKRIKARELFELLMTERSGTARIYVQFIDNTNNYTPFIREKAPIRQSNLCCEIAIPTNDVNSPDAEIGLCTLSAFVLDNFDWQDQDKINELAEVQVRALDNLLDYQGYPVPEAEKAKKRRNLGVGVTNYAAWLASNFASYEDANDLTHELFERLQYGLIKASIKLAKEKGPCEYYSDTRWSRGELPIDWYNKKIDQIAAPKYVCDWSSLREDLKLFGIRNSTLSALMPCESSSQVSNSTNGIEPPRGPVSVKESKEGSFNQVVPNIEHNIDLYDYTWKLAKKGNKPYLTQVAIMLKWVCQSASANTYYDPQIFPKGKVPMSIMIDDLLYFWYFGGKNFYYHNTRDGSGTDDYEIETPKAEDCSSCKL
> |[Tevenvirinae Vibrio_phage_KVP40]||_Vibrio_phage_KVP40.gb|Ribonucleotide reduc..|2226|NC_005083.2(244834):146553-148778:1 ^RAST2:fig|1198136.81.peg.290^ Tevenvirinae Vibrio_phage_KVP40|neighbours:(1),(1)|neighbour_genes:Phage protein,Ribonucleotide reduc..|
MLVVKSSGITEEFEESKLMRVLSDACKNTTIDPHQLLARVKAQLSDGMTSKDIQKAAIKIAADSISVEEPDYQYVAARLAMYGLRKDVYGQFDPIPFKQLIERNTAIEVYDSEILEKWSDSELEYLESQVKHERDFDFAYAGVMQFKEKYLCKNRGTGAIYETPQYAYMLIAMCLHQEEKYDRLKHVIDFYNAVSTQKLSLPTPIMAGVRTPTRQFSSCVKIESGDSLRSINKVSEAIVDYISKRAGIGVNGGAIRAEGSVVRAGEIRHTGVIPFWKHFQTAVKSCSQGGVRGGAATLTYPIWHLEVEKLLVLKNNKGVEENRIRHLDYSVSINRLMMQRLVNNEYITLFSPDERHGALYGEYHTNPEEFERLYLELEADPKVRKKRIKATELFSIFGQERSSTGRIYPIFVDNLNAQSPYIEAIKQSNLCMEIALPTYPLGTSYEEIALCTLAAYNLGAIESPSEFARLAPIVIRALDNLLDYQDYPVEAAEKAKYRRALGIGITNFAYFLAKNFVGYDSSAKYLVHEWMEAMSYYNIQASMMLAKERGANKWHRKTRWAKGQLPIDWYNKNVDKLVKPNYNLDWEALRADVIRYGMRNDTTSAFMPCESSSQISNSTNGIEPPRGLVSTKQSKDGVFNQVVPEVDLLKDEYGLAWKVCEKDNFGYLTLVAIMQKFVDQSISANQYYDPSKFPNGKIPMERIFEELAFCSHYGIKTLYYSNTRDGADGTEDGEDCDGCKV
> |[Viruses Vibrio phage VH7D]||_Vibrio_phage_VH7D.gb|Ribonucleotide reduc..|2226|NC_023568.1(246964):78061-80286:1 ^RAST2:fig|10239.72.peg.172^ Viruses Vibrio phage VH7D|neighbours:(1),(1)|neighbour_genes:Phage protein,Ribonucleotide reduc..|
MLVVKSSGITEEFEESKLMRVLSDACENTKINPHQLLDRVIAQLSDGMTSKDIQKAAIKIAADSISVDEPDYQYVAARLAMYGLRKDVYGQFDPIPFKQLIERNTAIEVYDSEILQKWSDDELEYLESQVKHERDFEFAYAGVMQLKEKYLCKNRGTGAIYETPQYAYMLIAMCLHQEEKYDRIKHVVDFYNAVSTHKLSLPTPIMAGVRTPTRQFSSCVKIESGDSLHSINEVAKSIVSYISKRAGIGVNGGAIRAEGAVVRSGEIRHTGVIPFWKHFQTAVKSCSQGGVRGGAATLTYPIWHLEVEKLLVLKNNKGVEENRIRHLDYSVSISRLMLERLVNNDYITLFSPDERHGALYGEYHTNPEQFEKLYLELEADPNVRKKRIKATELFSMFGQERNGTGRIYPIFVDNLNAQSPYIEAIKQSNLCMEIALPTYPLGSADEEIALCTLAAYNLGAIESPSEFAHLAPIIIRALDNLLDYQDYPVKAAEKAKYRRALGVGITNFAYFLAKNFVGYDDSAKYLVHEWMEAMSYYNIQASMMLAKERGPNKWHRKTRWAQGKLPIDWYNKNVDKLVKPNYNLDWEALRADVIRYGMRNDTTSAFMPCESSSQISNSTNGIEPPRALVSTKQSKDGVFNQVVPEVDLLKDEYGLAWKACGKDNFGYLTLVAIMQKFVDQSISANEYYDPSQVANGKIAMERIFEELAFCSHYGIKTLYYSNTRDGADGNEGDEDCDGCKV
> |[Tevenvirinae Vibrio_phage_ValB1_HC]||_Vibrio_phage_ValB1_HC.gb|Ribonucleotide reduc..|2226|MK568540.1(247619):180582-182807:-1 ^RAST2:fig|1198136.76.peg.266^ Tevenvirinae Vibrio_phage_ValB1_HC|neighbours:(-1),(-1)|neighbour_genes:Ribonucleotide reduc..,Phage protein|
MLVVKSSGITEEFEESKLMRVLSDACENTKINPHQLLDRVIAQLSDGMTSKDIQKAAIKIAADSISVDEPDYQYVAARLAMYGLRKDVYGQFDPIPFKQLIERNTAIEVYDSEILQKWSDDELEYLESQVKHERDFEFAYAGVMQLKEKYLCKNRGTGAIYETPQYAYMLIAMCLHQEEKYDRIKHVVDFYNAVSTHKLSLPTPIMAGVRTPTRQFSSCVKIESGDSLHSINEVAKSIVSYISKRAGIGVNGGAIRAEGAVVRSGEIRHTGVIPFWKHFQTAVKSCSQGGVRGGAATLTYPIWHLEVEKLLVLKNNKGVEENRIRHLDYSVSISRLMLERLVNNDYITLFSPDERHGALYGEYHTNPEQFEKLYLELEADPNVRKKRIKATELFSMFGQERNGTGRIYPIFVDNLNAQSPYIEAIKQSNLCMEIALPTYPLGSADEEIALCTLAAYNLGAIESPSEFAHLAPIIIRALDNLLDYQDYPVKAAEKAKYRRALGVGITNFAYFLAKNFVGYDDSAKYLVHEWMEAMSYYNIQASMMLAKERGPNKWHRKTRWAQGKLPIDWYNKNVDKLVKPNYNLDWEALRADVIRYGMRNDTTSAFMPCESSSQISNSTNGIEPPRALVSTKQSKDGVFNQVVPEVDLLKDEYGLAWKACGKDNFGYLTLVAIMQKFVDQSISANEYYDPSQVANGKIAMERIFEELAFCSHYGIKTLYYSNTRDGADGNEGDEDCDGCKV
> |[Tevenvirinae Vibrio_phage_ValKK3]||_Vibrio_phage_ValKK3.gb|Ribonucleotide reduc..|2226|NC_028829.1(248088):235026-237251:-1 ^RAST2:fig|1198136.77.peg.408^ Tevenvirinae Vibrio_phage_ValKK3|neighbours:(-1),(-1)|neighbour_genes:Ribonucleotide reduc..,Phage protein|
MLVVKSSGITEEFEESKLMRVLADACENTKINPHQLLDRVIAQLSDGMTSKDIQKAAIKIAADSISVDEPDYQYVAARLAMYGLRKDVYGQFDPIPFKQLIERNTAIEVYDSEILQKWSDDELEYLESQVKHERDFEFAYAGVMQLKEKYLCKNRGTGAIYETPQYAYMLIAMCLHQEEKYDRIKHVVDFYNAVSTHKLSLPTPIMAGVRTPTRQFSSCVKIESGDSLHSINEVAKSIVSYISKRAGIGVNGGAIRAEGAVVRSGEIRHTGVIPFWKHFQTAVKSCSQGGVRGGAATLTYPIWHLEVEKLLVLKNNKGVEENRIRHLDYSVSISRLMLERLVNNDYITLFSPDERHGALYGEYHTNPEQFEKLYLELEADPNVRKKRIKATELFSMFGQERNGTGRIYPIFVDNLNAQSPYIEAIKQSNLCMEIALPTYPLGSADEEIALCTLAAYNLGAIESPSEFAHLAPIIIRALDNLLDYQDYPVKAAEKAKYRRALGVGITNFAYFLAKNFVGYDDSAKYLVHEWMEAMSYYNIQASMMLAKERGPNKWHRKTRWAQGKLPIDWYNKNVDKLVKPNYNLDWEALRADVIRYGMRNDTTSAFMPCESSSQISNSTNGIEPPRALVSTKQSKDGVFNQVVPEVDLLKDEYGLAWKACGKDNFGYLTLVAIMQKFVDQSISANEYYDPSQVANGKIAMERIFEELAFCSHYGIKTLYYSNTRDGADGNEGDEDCDGCKV
> |[Tevenvirinae Vibrio_phage_nt-1]||_Vibrio_phage_nt-1.gb|Ribonucleotide reduc..|2226|NC_021529.2(247511):63081-65306:1 ^RAST2:fig|1198136.72.peg.151^ Tevenvirinae Vibrio_phage_nt-1|neighbours:(1),(1)|neighbour_genes:Phage protein,Ribonucleotide reduc..|
MLVVKSSGITEEFEKSKLARVLVDACRNTTIDPYQLLDRVIAQLSDGMTSKDIQKAAIKIAADSISVDEPDYQYVAARLAMYGLRKDVYGQFDPIPFKQLIEKNIELGVYDPEILQKWSDSEIEFIETQVMHERDFDFAYAGVMQFKEKYLCKNRGTGAIYETPQYAYMLIAMCLHQEEKFDRIKHVINFYNAVSNQKLSLPTPIMAGVRTPTRQFSSCVKIESGDSLHSVNKVAEAIINYISKRAGIGVNGGAIRAEGSVVRAGEIRHTGVIPFWKHFQTAVKSCSQGGVRGGAATLTYPIWHLEVEKLLVLKNNKGVEENRIRHLDYSVSISRLMMQRLATNDYITLFSPDERNGALYGEYHTNPEKFEELYLELEADPTVRKKRIKATELFSMFCQERTSTGRIYPIFVDNLNSQSPYIEAIKQSNLCMEIALPTYPLGSADEEIALCTLAAYNLGAMESASEFAHLAPIVMRALDNLLDYQDYPVAAAETAKYRRALGVGITNFAYFLAKNFVGYDASAKYLVHEWMEAMSYYNIKASNQLAKERGANKWHRKTRWAQGKLPIDWYNKNVDKLVKPHYNLDWESLREDVIRYGMRNDTTSAFMPCESSSQISNSTNGIEPPRDLVSTKQSKDGVFNQVVPEVDLLKDEYGLAWKVCAKDNYGYLTLVAIMQKFVDQSISANEYHDPSQIEDGKIQMESLFKTLAFCSHYGIKTLYYSNTRDGADGTEDGEDCDGCKV
> |[Tevenvirinae Vibrio_phage_phi-Grn1]||_Vibrio_phage_phi-Grn1.gb|Ribonucleotide reduc..|2226|KT919972.1(248605):4386-6611:1 ^RAST2:fig|1198136.75.peg.10^ Tevenvirinae Vibrio_phage_phi-Grn1|neighbours:(1),(1)|neighbour_genes:Phage protein,Ribonucleotide reduc..|
MLVVKSSGITEEFEESKLMRVLSDACENTKINPHQLLDRVIAQLSDGMTSKDIQKAAIKIAADSISVDEPDYQYVAARLAMYGLRKDVYGQFDPIPFKQLIERNTAIEVYDSEILQKWSDDELEYLESQVKHERDFEFAYAGVMQLKEKYLCKNRGTGAIYESPQYAYMLIAMCLHQEEKYDRIKHVVDFYNAVSTHKLSLPTPIMAGVRTPTRQFSSCVKIESGDSLHSINEVAKSIVSYISKRAGIGVNGGAIRAEGAVVRSGEIRHTGVIPFWKHFQTAVKSCSQGGVRGGAATLTYPIWHLEVEKLLVLKNNKGVEENRIRHLDYSVSISRLMLERLVNNDYITLFSPDERHGALYGEYHTNPEQFEKLYLELEADPNVRKKRIKATELFSMFGQERNGTGRIYPIFVDNLNAQSPYIEAIKQSNLCMEIALPTYPLGSADEEIALCTLAAYNLGAIESPSEFAHLAPIIIRALDNLLDYQDYPVKAAEKAKYRRALGVGITNFAYFLAKNFVGYDDSAKYLVHEWMEAMSYYNIQASMMLAKERGPNKWHRKTRWAQGKLPIDWYNKNVDKLVKPNYNLDWEALRADVIRYGMRNDTTSAFMPCESSSQISNSTNGIEPPRALVSTKQSKDGVFNQVVPEVDLLKDEYGLAWKACGKDNFGYLTLVAIMQKFVDQSISANEYYDPSQVANGKIAMERIFEELAFCSHYGIKTLYYSNTRDGADGNEGDEDCDGCKV
> |[Tevenvirinae Vibrio_phage_phi-ST2]||_Vibrio_phage_phi-ST2.gb|Ribonucleotide reduc..|2226|KT919973.1(250485):65364-67589:1 ^RAST2:fig|1198136.73.peg.155^ Tevenvirinae Vibrio_phage_phi-ST2|neighbours:(1),(1)|neighbour_genes:Phage protein,Ribonucleotide reduc..|
MLVVKSSGITEEFEESKLMRVLSDACENTKINPHQLLDRVIAQLSDGMTSKDIQKAAIKIAADSISVDEPDYQYVAARLAMYGLRKDVYGQFDPIPFKQLIERNTAIEVYDSEILQKWSDDELEYLESQVKHERDFEFAYAGVMQLKEKYLCKNRGTGAIYETPQYAYMLIAMCLHQEEKYDRIKHVVDFYNAVSTHKLSLPTPIMAGVRTPTRQFSSCVKIESGDSLHSINEVAKSIVSYISKRAGIGVNGGAIRAEGAVVRSGEIRHTGVIPFWKHFQTAVKSCSQGGVRGGAATLTYPIWHLEVEKLLVLKNNKGVEENRIRHLDYSVSISRLMLERLVNNDYITLFSPDERHGALYGEYHTNPEQFEKLYLELEADPNVRKKRIKATELFSMFGQERNGTGRIYPIFVDNLNAQSPYIEAIKQSNLCMEIALPTYPLGSADEEIALCTLAAYNLGAIESPSEFAHLAPIIIRALDNLLDYQDYPVKAAEKAKYRRALGVGITNFAYFLAKNFVGYDDSAKYLVHEWMEAMSYYNIQASMMLAKERGPNKWHRKTRWAQGKLPIDWYNKNVDKLVKPNYNLDWEALRADVIRYGMRNDTTSAFMPCESSSQISNSTNGIEPPRALVSTKQSKDGVFNQVVPEVDLLKDEYGLAWKACGKDNFGYLTLVAIMQKFVDQSISANEYYDPSQVANGKIAMERIFEELAFCSHYGIKTLYYSNTRDGADGNEGDEDCDGCKV
> |[Tevenvirinae _Vibrio_phage_vB_VmeM-32]||_Vibrio_phage_vB_VmeM-32.gb|Ribonucleotide reduc..|2379|KU160494.1(199912):93338-95716:1 ^RAST2:fig|1198136.70.peg.149^ Tevenvirinae _Vibrio_phage_vB_VmeM-32|neighbours:(-1),(1)|neighbour_genes:hypothetical protein,Ribonucleotide reduc..|
MFVNKSSGVTEAFDISKIEKVLTRAVRDTRISVAQVIEMVKPYLVDGMTTKQIQQTVVSVCSSAIESNHDMQFVAARMKSYALRKQVYGQYEPPSLSEIIKTNVEKGVYDKDLIELWTQDELDYLNSKIVHKRDNDFSYAGFMQFVDKYLVKNRKTKEIFETPQFSYMLIAMCLHQHEKRDKRLKYVVDYYEAISTHELSLPTPILAGVRTPTRQFSSCTKIESGDSLKSINSTSEAIVDYVAKRAGIGINGGMIRAEGSQIRSGEVVHTGLIPFWKHFQTGVGSSSQGGVRKGSATMNYPMWHLEFENLIVLKNNKGVEENRIRHMDYCVHINTTMFKRLINNEYVTLFSPNIDNYSLYNAYYSGDVEKFEEIYERLEKSRSLYAHKRIRALDMFSSLCRERASTGRIYPMFIDNVNKQTPYKEPVKMTNLCAEIALPTKPLGEVEPVRVFVRDHKDAELLTSYNRLSKMPSDLESLYSELPTSTHTIPVVIELDVGEIALCTLAAYNLGRIESTERFEELAKIAVRGLDNLLDYQDYPSVYALAAKKRRALGIGVTNYAYFLAKNFVKYTDGSARKLTHEWFEAMSYYNINASCELARERGANEWHRKTKWYDGLLPIDTYNKNVDELVKPEYKLDWERLRFKVLEYGMRHDTLSALMPCESSSVVSNSTNGIEPPRNIVAAKQNKDGVFSQVLPEADALAPMYELAWDTAKNGGFLDLVAIMQKFVDQGISANTYHIPDMYPSKKLPLIVMLRELAFCQKYGIKTLYYHNTNDGADVELDETGCEGCKI
> |[Tevenvirinae Vibriophage_phi-pp2]||_Vibriophage_phi-pp2.gb|Ribonucleotide reduc..|2226|JN849462.1(246421):147028-149253:1 ^RAST2:fig|1198136.74.peg.285^ Tevenvirinae Vibriophage_phi-pp2|neighbours:(1),(1)|neighbour_genes:Phage protein,Phage-associated hom..|
MLVVKSSGITEEFEESKLMRVLGDACKNTTIDPHQLLARVKAQLSDGMTSKDIQKAAIKIAADSISVEEPDYQYVAARLAMYGLRKDVYGQFDPIPFKQLIERNTAIEVYDSEILEKWSDSELEYLESQVKHERDFDFAYAGVMQFKEKYLCKNRGTGAIYETPQYAYMLIAMCLHQEEKFDRLKHVIDFYNAVSTQKLSLPTPIMAGVRTPTRQFSSCVKIESGDSLRSINKVSEAIVDYISKRAGIGVNGGAIRAEGSVVRAGEIRHTGVIPFWKHFQTAVKSCSQGGVRGGAATLTYPIWHLEVEKLLVLKNNKGVEENRIRHLDYSVSINRLMMQRLVNNEYITLFSPDERHGAIYGEYHTNPEEFERLYLELEADPKVRKKRIKATELFSIFGQERSSTGRIYPIFVDNLNAQSPYIEAIKQSNLCMEIALPTYPLGTSYEEIALCTLAAYNLGAIESPSEFARLAPIVIRALDNLLDYQDYPVEAAEKAKYRRALGIGITNFAYFLAKNFVGYDASAKYLVHEWMEAMSYYNIQASMMLAKERGANKWHRKTRWAKGQLPIDWYNKNVDKLVKPNYNLDWEALRADVIRYGMRNDTTSAFMPCESSSQISNSTNGIEPPRGLVSTKQSKDGVFNQVVPEVDLLKDEYGLAWKVCEKDNFGYLTLVAIMQKFVDQSISANQYYDPSKFPNGKIPMERIFEELAFCSHYGIKTLYYSNTRDGADGTEDGEDCDGCKV
>ID:YP_009153828.1 |[Yersinia phage PST]||_Yersinia_phage_PST_.gbk|nrdA|2265|NC_027404(167785):137624-139888:-1 ^GeneID:24677405^ Yersinia phage PST, complete genome.|neighbours:ID:YP_009153827.1(-1),ID:YP_009153829.1(-1)|neighbour_genes:nrdB,hypothetical protein|
MQLINVIKSSGVSQSFDPQKIIKVLSWAAEGTSVDPYELYENIKSYLRDGMTTDDIQTIVIKAAANSISVEEPDYQYVAARCLMFALRKHVYGQYEPRSFIDHISYCVNAGKYDPELLSKYSAEEITFLESKIKHERDMEFTYSGAMQLKEKYLVKDKTTGQIYETPQFAFMAIGMALHQDEPVDRLKHVIRFYEAVSTRQISLPTPIMAGCRTPTRQFSSCVVIEAGDSLKSINKASASIVEYISKRAGIGINVGMIRAEGSKIGMGEVRHTGVIPFWKHFQTAVKSCSQGGIRGGAATAYYPIWHLEVENLLVLKNNKGVEENRIRHMDYGVQLNDLMMERFGKNDYITLFSPHEMGGELYYSYFKDQDRFRELYEAAEKDPNIRKKRIKARELFELLMTERSGTARIYVQFIDNTNNYTPFIREKAPIRQSNLCCEIAIPTNDVNSPDAEIGLCTLSAFVLDNFDWQDQDKINELAEVQVRALDNLLDYQGYPVPEAEKAKKRRNLGVGVTNYAAWLASNFASYEDANDLTHELFERLQYGLIKASIKLAKEKGPCEYYSDTRWSRGELPIDWYNKKIDQIAAPNYVCDWSSLREDLKLFGIRNSTLSALMPCESSSQVSNSTNGIEPPRGPVSVKESKEGSFNQVVPNIEHNIDLYDYTWKLAKKGNKPYLTQVAIMLKWVCQSASANTYYDPQIFPKGKVPMSIMIDDMLYGWYYGIKNFYYHNTRDGSGTDDYEIETPKAEDCSSCKL
>ID:VEV89840.1 |[Yersinia phage fPS-2]||_Yersinia_phage_fPS-2_.gbk|g224c|990|LR215722(169060):139523-140512:-1 ^^ Yersinia phage fPS-2 genome assembly, chromosome: I.|neighbours:ID:VEV89839.1(-1),ID:VEV89841.1(-1)|neighbour_genes:g223c,g225c|
MNIDYEFVDEFYEDDEYTTIKVIENKGEVGLCTLSAFVLDNFDWQDQDKINELAEVQVRALDNLLDYQGYPVPEAEKAKKRRNLGVGVTNYAAWLASNFASYEDANDLTHELFERLQYGLIKASIKLAKEKGPCEYYSDTRWSRGELPIDWYNKKIDQIAAPKYVCDWSSLREDLKLFGIRNSTLSALMPCESSSQVSNSTNGIEPPRGPVSVKESKEGSFNQVVPNIEHNIDLYDYTWKLAKKGNKPYLTQVAIMLKWVCQSASANTYYDPQIFPKGKVPMSIMIDDMLYGWYYGIKNFYYHNTRDGSGTDDYEIETPKAEDCSSCKL
>ID:VEV89842.1 |[Yersinia phage fPS-2]||_Yersinia_phage_fPS-2_.gbk|g226c|1434|LR215722(169060):141258-142691:-1 ^^ Yersinia phage fPS-2 genome assembly, chromosome: I.|neighbours:ID:VEV89841.1(-1),ID:VEV89843.1(-1)|neighbour_genes:g225c,g227c|
MQLINVIKSSGVSQSFDPQKIIKVLSWAAEGTSVDPYELYENIKSYLRDGMTTDDIQTIVIKAAANSISVEEPDYQYVAARCLMFALRKHVYGQYEPRSFIDHISYCVNEGKYDPELLSKYSAEEITFLESKIKHERDMEFTYSGAMQLKEKYLVKDKTTGQIYETPQFAFMTIGMALHQDEPVDRLKHVIRFYEAVSTRQISLPTPIMAGCRTPTRQFSSCVVIEAGDSLKSINKASASIVEYISKRAGIGINVGMIRAEGSKIGMGEVRHTGVIPFWKHFQTAVKSCSQGGIRGGAATAYYPIWHLEVENLLVLKNNKGVEENRIRHMDYGVQLNDLMMERFGKNDYITLFSPHEMGGELYYSYFKDQDRFRELYEAAEKDPNIRKKRIKARELFELLMTERSGTARIYVQFIDNTNNYTPFIREKAPIRQSNLCCEIAIPTNDVNSQQTRLIKIKKSDVAKFYEANPGGIIQSK
>ID:YP_009149474.1 |[Yersinia phage phiD1]||_Yersinia_phage_phiD1_.gbk|g235|2265|NC_027353(167063):139392-141656:-1 ^GeneID:24635671^ Yersinia phage phiD1 complete genome.|neighbours:ID:YP_009149473.1(-1),ID:YP_009149475.1(-1)|neighbour_genes:g234,g236|
MQLINVIKSSGVSQSFDPQKIIKVLSWAAEGTSVDPYELYENIKSYLRDGMTTDDIQTIVIKAAANSISVEEPDYQYVAARCLMFALRKHVYGQYEPRSFIDHISYCVNAGKYDPELLSKYSAEEITFLESKIKHERDMEFTYSGAMQLKEKYLVKDKTTGQIYETPQFAFMTIGMALHQDEPVDRLKHVIRFYEAVSTRQISLPTPIMAGCRTPTRQFSSCVVIEAGDSLKSINKASASIVEYISKRAGIGINVGMIRAEGSKIGMGEVRHTGVIPFWKHFQTAVKSCSQGGIRGGAATAYYPIWHLEVENLLVLKNNKGVEENRIRHMDYGVQLNDLMMERFGKNDYITLFSPHEMGGELYYSYFKDQDRFRELYEAAEKDPNIRKKRIKARELFELLMTERSGTARIYVQFIDNTNNYTPFIREKAPIRQSNLCCEIAIPTNDVNSPDAEIGLCTLSAFVLDNFDWQDQDKINELAEVQVRALDNLLDYQGYPVPEAEKAKKRRNLGVGVTNYAAWLASNFASYEDANDLTHELFERLQYGLIKASIKLAKEKGPCEYYSDTRWSRGELPIDWYNKKIDQIAAPKYVCDWSALREDLKLFGIRNSTLSALMPCESSSQVSNSTNGIEPPRGPVSVKESKEGSFNQVVPNIEHNIDLYDYTWKLAKKGNKPYLTQVAIMLKWVCQSASANTYYDPQIFPKGKVPMSIMIDDMLYGWYYGIKNFYYHNTRDGSGTDDYEIETPKAEDCSSCKL
