# Supplementary material for: Influence of Non-canonical DNA Bases on the Genomic Diversity of Tevenvirinae
Source: Front Microbiol. 2021 Apr 6;12:632686. doi: 10.3389/fmicb.2021.632686 (PMC8056088; doi:10.3389/fmicb.2021.632686)
Supplement: Supplementary Data Sheet 1 — Clustering results (folders “first clusterisation,” “second clusterisation,” and “third clusterisation”): the number of pan-genome components in the individual genome (files “pan genome components of genomes”), the total number of all clusters and components of the pan-genome (files “pan genome components”), a list of clusters of the core genome (files “core list”), a list of clusters of the softcore genome (files “softcore list”). Clusters of the softcore genome (folders “softcore clusters”) are presented in the files which show regions in genomes, protein sequences, names of viruses which have these proteins A description of softcore clusters is also supplied (file “Softcore clusters description”). [file Data_Sheet_1.ZIP › Data sheet 1/second clusterisation/softcore_clusters/21304_td.faa]

> |[Tevenvirinae _Acinetobacter_phage_133]||_Acinetobacter_phage_133.gb|Thymidylate synthase..|948|NC_015250.1(159801):140516-141463:-1 ^RAST2:fig|1198136.113.peg.257^ Tevenvirinae _Acinetobacter_phage_133|neighbours:(1),(-1)|neighbour_genes:putative homing endo..,hypothetical protein|
MKSYLDLMRNVLDNGEDVDDERTGVGTIALFGEQLKIDLRKGFPAVTTKRLAFKSVTAEMLWFLRGSNDLFELRAITHGESARYDADKKTIWDANYYQQAEKELGYTAGYMGPVYGNVWREFGQGTIRIERGDTKVESYDEYEVTGFDQIKAVLNEAIKNPGSRRLLTLAWDPKSVWGHDDKYVKQDKPTLPPCHYGFQININNGHIDLLFLMRSVDVFLGKPFDIASYAELCHVFGRILGKTPRYLIGQFGNVHIYKNHIDQCLEQLSREPKKLPTLWINPELKTLDDFEKATVDDFKLIGYESHPNIKADMAV
> |[Tevenvirinae _Acinetobacter_phage_AM101]||_Acinetobacter_phage_AM101.gb|Thymidylate synthase..|948|MH165274.1(166487):24303-25250:1 ^RAST2:fig|1198136.62.peg.29^ Tevenvirinae _Acinetobacter_phage_AM101|neighbours:(1),(1)|neighbour_genes:hypothetical protein,hypothetical protein|
MKAYHDLLQKVLDEGEEVTNERTGVGTIALFGEQIKFDMRKGFPAVTTKKLAFKAMIAELLWFIRGSDNLNDLRALTHGEENRFNTEKKTIWDDNYNVQGKQLGYKDGYCGLIYGTQWRRYGLNGVYVEQDFGGTYYHNLPKVDQLAEMIKEAQTNPGSRRLLVYAWNPQLIWEHDVKYDTEEYDIDKPILPPCHVGFQINISGDYIDMIWSQRSLDIFLGCPFNIASYATLLRILGQILGKTPRYLTGQFGDVHIYKNHIEQVKEQLARDEYPLPILTINPNLKTLKDFETATVQDFNLIGYKHHEAIKAPMAV
> |[Tevenvirinae _Acinetobacter_phage_Ac42]||_Acinetobacter_phage_Ac42.gb|Td thymidylate synth..|876|NC_014660.1(167716):146849-147724:-1 ^RAST2:fig|1198136.114.peg.242^ Tevenvirinae _Acinetobacter_phage_Ac42|neighbours:(1),(-1)|neighbour_genes:putative homing endo..,hypothetical protein|
MNPNYVMRDYDNALRDILDTGFHIDGDRTGVGTIAKFGVNTKYDISERVPVLTKRKVAWKSIVKEVLWYISGSSNINDLEDMGAKIWTPWKSKEFETKHGLPEGSAGYVYGFNLIHFGADVKDTNPKGFNQLDYVINTLRANPKSRQACFTFWRPDTNNQAILPACHAFYSFIVSPDKNGEMNVLNCHLFQRSADYPIGVGMGNILTATLFTYMIAQQLGMTPGHVYHSGAHCHVYKNAIDATVEYLEREDEPDSPILKLNKRDSIYDYVPEDFELIDYNPLPPIKFNIAV
> |[Viruses _Acinetobacter_phage_Acj61]||_Acinetobacter_phage_Acj61.gb|Thymidylate synthase..|954|NC_014661.1(164093):142965-143918:-1 ^RAST2:fig|10239.85.peg.221^ Viruses _Acinetobacter_phage_Acj61|neighbours:(-1),(-1)|neighbour_genes:Phage protein (ACLAM..,hypothetical protein|
MQSNPNYVMREYDLALRDIIDNGFDIDGDRTGVGTVAKFGINTKYDISERVPVLTKRKVAWKSIVKEVLWYISGSSNINDLEAMGAKIWTPWKSKEFETKHGFVEGSAGYVYGFNLIHFGADVKQVESRRLAEQNPFNNVDEHMLDKIYPKSKGFNQLDYVINTLRANPKSRQACFTFWRPDTNNQAILPACHAFYSFIVSPDENGEMNVLNCHLFQRSADYPIGVGMGNIWTATLFTYMIAQQLGMKPGHVYHSGAHCHVYKNAIDATVEYLEREDEPDSPILKLNKRDSIYDYVPEDFELIDYNPLPPIKFDIAV
> |[Viruses _Acinetobacter_phage _Acj9]||_Acinetobacter_phage_Acj9.gb|Thymidylate synthase..|963|NC_014663.1(169947):149271-150233:-1 ^RAST2:fig|10239.87.peg.228^ Viruses _Acinetobacter_phage _Acj9|neighbours:(-1),(-1)|neighbour_genes:hypothetical protein,Frd dihydrofolate re..|
MQQYHDLMQKILDEGDLIETERTGTGTLSIFGEQLKFDLADYFPAITTKKLAWKAVVSELLWFLKGSSNLNELRAILHGEENRFNEEKKTIWDGNYNKQAKDLGYTDGEMGDIYGAQWRSFGRKTLQIEDENCKVVCYDDYEVKGVDQVKLVLDEAKRNPSSRRLIVQAWNPDVVWNSKKTKVGHTMIIGGNEAALPPCHLMYQLRIVNGRLDMSWSQRSNDIFLGVCFNIASYALLQHIFARILGLKVGKLTGFLGDCHIYLNHVDQVKLQLSRDHLSKPQLEINPALKTLEDFENATVDDFKLVGLITHGAIKADMAV
> |[Tevenvirinae _Acinetobacter_phage_KARL-1]||_Acinetobacter_phage_KARL-1.gb|Thymidylate synthase..|948|MH713599.1(166560):39502-40449:1 ^RAST2:fig|1198136.64.peg.58^ Tevenvirinae _Acinetobacter_phage_KARL-1|neighbours:(1),(1)|neighbour_genes:hypothetical protein,hypothetical protein|
MKAYHDLLQKVLDEGEEVTNERTGVGTIALFGEQIKFDMRKGFPAVTTKKLAFKAMIAELLWFIRGSDNLNDLRALTHGEENRFNTEKKTIWDDNYNVQGKQLGYKDGYCGLIYGTQWRRYGLNGVYVEQDFGGTYYHNLPKVDQLAEMIKEAQTNPGSRRLLVYAWNPQLIWEHDVKSDTEEYDIDKPILPPCHVGFQINISGDYIDMIWSQRSLDIFLGCPFNIASYATLLRILGQILGKTPRYLTGQFGDVHIYKNHIEQVKEQLARDEYPLPILTINPNLKTLKDFETATVQDFNLIGYKHHEAIKAPMAV
> |[Viruses _Acinetobacter_phage_ZZ1]||_Acinetobacter_phage_ZZ1.gb|Thymidylate synthase..|933|NC_018087.3(166687):143346-144278:-1 ^RAST2:fig|10239.86.peg.232^ Viruses _Acinetobacter_phage_ZZ1|neighbours:(-1),(-1)|neighbour_genes:hypothetical protein,Frd dihydrofolate re..|
MRNYNDLLKHVLENGYKGDDRTGVGTLATFGEQLKFDLSKGFPAVTTKKLAFKSVVAELLWFLRGSTDLNELRAITHGEEHRYNPEKKTIWDANYEKQGTELGYTDGYCGLIYGTQWRGFGLNAVRDADGDLVFLPRLDQVKAVIKEAQANPTSRRLLVEAYNPQLTWENPTGPQGTELSVDKPILPPCHTGFQINIQGDKLSLLFKMRSVDVPLGMPFDIASYAVLTHIFCRILNKQPGELVGQFGNTHIYLNQIDGIKEQLTRVPYDLPKLWINPELRTLEDFEKATPADFKLINYLHHPAIPMPMSA
> |[Tevenvirinae Acinetobacter_phage_vB_ApiM_fHyAci03]||_Acinetobacter_phage_vB_ApiM_fHyAci03.gb|Thymidylate synthase..|948|MH460829.1(165975):143056-144003:-1 ^RAST2:fig|1198136.65.peg.243^ Tevenvirinae Acinetobacter_phage_vB_ApiM_fHyAci03|neighbours:(-1),(-1)|neighbour_genes:hypothetical protein,hypothetical protein|
MKAYHDLLQKVLDEGEEVTNERTGVGTIALFGEQIKFDMRKGFPAVTTKKLAFKAMIAELLWFIRGSDNLNDLRALTHGEENRFNTEKKTIWDDNYNVQGKQLGYKDGYCGLIYGTQWRRYGLNGVYVEQDFGGTYCHNLPKVDQLAEMIKEAQTNPGSRRLLVYAWNPQLIWEHDVKSDTEEYDIDKPILPPCHVGFQINISGDYIDMIWTQRSLDIFLGCPFNIASYATLLRILGQILGKTPRYLTGQFGDVHIYKNHIEQVKEQLARDEYPLPILTINPNLKTLKDFETATVQDFNLIGYKHHEAIKAPMAV
> |[Tevenvirinae _Aeromonas_phage_65.2]||_Aeromonas_phage_65.2.gb|Thymidylate synthase..|942|KY290955.1(236567):198287-199228:-1 ^RAST2:fig|1198136.115.peg.355^ Tevenvirinae _Aeromonas_phage_65.2|neighbours:(-1),(-1)|neighbour_genes:Phage protein,Phage protein|
MKNITFTEYYHKLLTEEINKDIIDQLKKRNIFEDEYYNLVHYVYNHGTDIFNKRTGFVCRTIPTHVMVYDRCPMISHKQVFFKMFIAEFIGYLRGYTSAKQFRDLGTRTWDANANETKAWLINPNRKGEDDMGNVYGSIARDFGAKGGQYDLLWDVYEDLQKGIDNRGEIITFWDPSRFDEGCLRPCMMMHQFQLIGDTLHLTSYQRSTDILLGGPANMLQAWFFLELMARITGHKIGKVTHVMNNIHIYENQFESCEEFLNRVPHTMNNPSLVFDDKCVDLCYVLDDSNGVYDIVTLDGYHHNGKLDIPFAS
> |[Viruses Aeromonas phage 65]||_Aeromonas_phage_65.gb|Thymidylate synthase..|942|NC_015251.1(235229):198327-199268:-1 ^RAST2:fig|10239.65.peg.342^ Viruses Aeromonas phage 65|neighbours:(-1),(-1)|neighbour_genes:Phage protein,Phage protein|
MKNITFTEYYHKLLTEEINKDIIDQLKKRNIFEDEYYNLVHYVYNHGTDIFNKRTGFVCRTIPTHVMVYDRCPMISHKQVFFKMFIAEFIGYLRGYTSAKQFRDLGTRTWDANANETKAWLINPNRKGEDDMGNVYGSIARDFGAKGGQYDLLWDVYEDLQKGIDNRGEIITFWDPSRFDEGCLRPCMMMHQFQLIGDTLHLTSYQRSTDILLGGPANMLQAWFFLELMARITGHKIGKVTHVMNNIHIYENQFESCEEFLNRVPHTMNNPSLVFDDKCVDLCYVLDDSNGVYDIVTLDGYHHNGKLDIPFAS
> |[Tevenvirinae _Aeromonas_phage_AS-szw]||_Aeromonas_phage_AS-szw.gb|Thymidylate synthase..|855|MF498773.1(229957):207774-208628:1 ^RAST2:fig|1198136.118.peg.379^ Tevenvirinae _Aeromonas_phage_AS-szw|neighbours:(1),(1)|neighbour_genes:hypothetical protein,hypothetical protein|
MKYESEYFDLVKRVYNSGHDIFNSRTGYVCRTIPTHVMVYDRCPMISHKHVFFKMFIAEFVGYLRGYTSAKQFRDLGTRTWDANANETKAWLANPNRLGEDDMGNVYGAIARDFGNMGGEYDLLWDVYEDLKAGIDNRGEIITFWDPSRFEEGCLRPCMMMHQFQLIGDTLHLTSYQRSTDILLGGPANMLQAWFFLELMAKITGHKVGKVTHVMNNVHIYENQFAACEEFLKREPHPLNNPVLVFDDKCVDLNYVLDEKNKVYDIVTIDGYLHNGKLDIPFAA
> |[Tevenvirinae _Aeromonas_phage_AS-zj]||_Aeromonas_phage_AS-zj.gb|Thymidylate synthase..|855|MF448340.1(229929):84414-85268:1 ^RAST2:fig|1198136.120.peg.139^ Tevenvirinae _Aeromonas_phage_AS-zj|neighbours:(1),(1)|neighbour_genes:hypothetical protein,hypothetical protein|
MKYESEYFDLVKRVYNSGHDIFNSRTGYVCRTIPTHVMVYDRCPMISHKHVFFKMFIAEFVGYLRGYTSAKQFRDLGTRTWDANANETKAWLANPNRLGEDDMGNVYGAIARDFGNMGGEYDLLWDVYEDLKAGIDNRGEIITFWDPSRFEEGCLRPCMMMHQFQLIGDTLHLTSYQRSTDILLGGPANMLQAWFFLELMAKITGHKVGKVTHVMNNVHIYENQFAACEEFLKREPHPLNNPVLVFDDKCVDLNYVLDEKNKVYDIVTIDGYLHNGKLDIPFAA
>ID:NP_944201.1 |[Aeromonas virus Aeh1]||_Aeromonas_phage_Aeh1_.gbk|td|834|NC_005260(233234):203482-204315:-1 ^GeneID:2658173^ Aeromonas phage Aeh1, complete genome.|neighbours:ID:NP_944200.1(-1),ID:NP_944202.1(-1)|neighbour_genes:hypothetical protein,hypothetical protein|
MKAYLDIINYTFENGEDEMDRTGVGTRSVLGQVFRHDMADGFPAVTTKTLAWKAVRGECLWFMNGFTNVEVLRAMTYGVGSSSKTIWDDNFNHQGVALGYTDGELGPVYGKQWRDFNGVDQLAKAIERIKTNPECRRNIVCAWNPVDLDKMALPPCHVLFRFSVKRGRLNLTWYQRSVDTFLGLPFNIASYGLLLEIVAQITGYKAGILTGMLDDTHIYHNHFEQVQEQLQREPHKLPTLKFKNRFTTLEEACNLSVDDIELEDYKCHSAIKAPMAV
> |[Tevenvirinae _Aeromonas_phage_Ah1]||_Aeromonas_phage_Ah1.gb|Thymidylate synthase..|780|MG250483.1(221116):189447-190226:-1 ^RAST2:fig|1198136.116.peg.352^ Tevenvirinae _Aeromonas_phage_Ah1|neighbours:(-1),(-1)|neighbour_genes:Phage protein (ACLAM..,Phage protein|
MDRTGVGTRSVLGQVFRHDMTDGFPAVTTKTLAWKAVRGELLWFMNGFTNVETLRAMTYGVGSSAKTIWDDNFNHQGVALGYTDGELGPVYGKQWRDFNGVDQLAKAIERIKTNPECRRNIVCAWNPVDLDKMALPPCHVLFRFSVKKGRLNLTWYQRSVDTFLGLPFNIASYGLLLEMVSHITGYRAGILTGMLDDTHIYHNHFDQVQEQLQREPYKLPTLKFKKRFTTLEEACNLGLDDIELEDYKCHPAIKAPMAV
> |[Tevenvirinae _Aeromonas_phage_AsFcp_2]||_Aeromonas_phage_AsFcp_2.gb|Thymidylate synthase..|834|MH791401.1(219171):140903-141736:-1 ^RAST2:fig|1198136.67.peg.261^ Tevenvirinae _Aeromonas_phage_AsFcp_2|neighbours:(-1),(-1)|neighbour_genes:Phage protein (ACLAM..,hypothetical protein|
MKYYLDIMKYVIENGEDEMDRTGVGTRSILGQVFRHDMADGFPAVTTKTLAWKAVRGELLWFMNGFTNVEVLRAMTYGVGSSTKTIWDDNFNHQGVALGYTDGDLGPVYGKQWRDFNGVDQLAKAIERIKTNPECRRNIVCAWNPSDLDKMALPPCHVLFRFSVKRGRLNLTWYQRSCDLFLGIPFNIASYGLLLEMVAHITGYKAGILTGMFDDAHIYHNHFDQVQEQLQRVPYDLPKLVFKKRFTTLEEACNLGLDDIQLEDYKCHSAIKAPMAV
> |[Tevenvirinae _Aeromonas_phage_Asswx_1]||_Aeromonas_phage_Asswx_1.gb|Thymidylate synthase..|873|MH791398.1(229103):214695-215567:1 ^RAST2:fig|1198136.119.peg.403^ Tevenvirinae _Aeromonas_phage_Asswx_1|neighbours:(1),(1)|neighbour_genes:hypothetical protein,hypothetical protein|
MTLLPQGKYESEYYNLVKNVFESGHDIFNSRTGYVCRTIPTHIMVYDRCPMISHKHVFFKMFIAEFVGYLRGYTSAKQFRDLGTRTWDANANETKAWLANPNRLGEDDMGNVYGAIARDFGNMGGEYDLLWDVYEDLKAGIDNRGEIITFWDPSRFEEGCLRPCMMMHQFQLIGDTLHLTSYQRSTDILLGGPANMLQAWFFLELMAKITGHKVGKVTHVMNNVHIYENQFAACEEFLKREPHPLNNPVLVFDDKCVDLNYVLDEKNKVYDIVTIDGYLHNGKLDIPFAA
> |[Tevenvirinae _Aeromonas_phage_Aswh_1]||_Aeromonas_phage_Aswh_1.gb|Thymidylate synthase..|855|MH791414.1(229730):21199-22053:-1 ^RAST2:fig|1198136.117.peg.63^ Tevenvirinae _Aeromonas_phage_Aswh_1|neighbours:(-1),(-1)|neighbour_genes:hypothetical protein,hypothetical protein|
MNFEESYYKIVETVYRHGVDIYNDRTKTNCRTFPAAVMMYTQCPMISRKQVFFKMFIAEFVGYLRGYTNAKQFRDLGTHTWDANANETKAWLANPNRKGEDDMGNVYGAIARDFGNQEGQYDLLWDVYEDLQKGVDNRGEIITFWDPSRFNEGCLRPCMMMHQFHLIGDVLYLTSYQRSTDILLGGPANMLQSWFFLCLMAKITGHKVGSVMHVMNNIHIYENQLEAGFEFLHRSPRHDNFPELVFDDRCIDLNYVLDESTKIDDIVKVVGYKHNGKLEIPFTS
> |[Tevenvirinae _Aeromonas_phage_CC2]||_Aeromonas_phage_CC2.gb|Thymidylate synthase..|873|NC_019538.1(231743):55799-56671:-1 ^RAST2:fig|1198136.110.peg.162^ Tevenvirinae _Aeromonas_phage_CC2|neighbours:(-1),(-1)|neighbour_genes:hypothetical protein,hypothetical protein|
MTLLPQGKYESEYYNLVKNVFESGHDIFNSRTGYVCRTIPTHVMVYDRCPMISHKHVFFKMFIAEFVGYLRGYTSAKQFRDLGTRTWDANANETKAWLANPNRLGEDDMGNVYGAIARDFGNMGGEYDLLWDVYEDLKAGIDNRGEIITFWDPSRFEEGCLRPCMMMHQFQLIGDTLHLTSYQRSTDILLGGPANMLQAWFFLELMAKITGHKVGKVTHVMNNVHIYENQFDACEEFLKREPHPLNNPVLVFDEKCVDLNYVLDEKNKVYDIVTIDGYLHNGKLDIPFAA
> |[Tevenvirinae _Aeromonas_phage_PX29]||_Aeromonas_phage_PX29.gb|Thymidylate synthase..|834|NC_023688.1(222006):191535-192368:-1 ^RAST2:fig|1198136.108.peg.349^ Tevenvirinae _Aeromonas_phage_PX29|neighbours:(-1),(-1)|neighbour_genes:Phage protein (ACLAM..,hypothetical protein|
MKYYLDIMKYVIENGEDEMDRTGVGTRSILGQVFRHDMADGFPAVTTKTLAWKAVRGELLWFMNGFTNVEVLRAMTYGVGSSTKTIWDDNFNHQGVALGYTDGDLGPVYGKQWRDFNGVDQLAKAIERIKTNPECRRNIVCAWNPADLDKMALPPCHVLFRFSVKRGRLNLTWYQRSCDLLLGIPFNIASYGLLLEMVAHITGYKAGILTGMFDDAHIYHNHFDQVQEQLQRVPYDLPKLVFKKRFTTLEEACNLSLDDIQLEDYKCHSAIKAPMAV
> |[Tevenvirinae _Aeromonas_phage_phiAS5]||_Aeromonas_phage_phiAS5.gb|Thymidylate synthase..|834|NC_014636.1(225268):62640-63473:-1 ^RAST2:fig|1198136.107.peg.108^ Tevenvirinae _Aeromonas_phage_phiAS5|neighbours:(-1),(-1)|neighbour_genes:hypothetical protein,hypothetical protein|
MKNYQDLMQDILTHGVDEMDRTGVGTRSVVGRMIQFDMADGFPATTTKTLAWKAVRGELLWFMNGFTNVETLRTMTYGVGSSTKTIWDDNFNNQGVALGYTDGELGPVYGKQWRDFNGVDQLAKAIERIKTNPECRRNIVSAWNPVDLPHMALPPCHVLFRFSVKAGRLNLTWYQRSVDTFLGLAFNIASYGLLLEIVAKITGYKAGLLTGMLDDVHVYNNHFEQVREQLSREPYELPKLVFKKDFTTLEEACNLSVDDIQLEDYKCHSAIKAPMAV
>ID:YP_803170.1 |[Escherichia virus RB32]||_Bacteriophage_RB32_.gbk|td|861|NC_008515(165890):140357-141217:-1 ^GeneID:4405636^ Bacteriophage RB32, complete genome.|neighbours:ID:YP_803169.1(-1),ID:YP_803171.1(-1)|neighbour_genes:nrdA.2,hypothetical protein|
MKQYQDLIKDIFENGYETDDRTGTGTIALFGTKLRWDLTKGFPAVTTKKLAWKACIAELIWFLSGSTNVNDLRLIQHDSLIQGKTVWDENYENQAKDLGYHSGELGPIYGKQWRDFGGVDQIVEVIDRIKKLPNDRRQIVSAWNPAELKYMALPPCHMFYQFNVRNGYLDLQWYQRSVDVFLGLPFNIASYATLVHIVAKMCNLIPGDLIFSGGNTHIYMNHVEQCKEILRREPMDLCELQLKFPDEFDEWDTESQVFWLSQFVKPHNFVLNNYESHPSIKGKMAV
> |[Tevenvirinae _Citrobacter_phage_IME-CF2]||_Citrobacter_phage_IME-CF2.gb|thymidylate synthase|858|NC_029013.1(177688):78243-79100:-1 ^RAST2:fig|1198136.109.peg.150^ Tevenvirinae _Citrobacter_phage_IME-CF2|neighbours:(-1),(-1)|neighbour_genes:Ribonucleotide reduc..,dihydrofolate reduct..|
MKQYLDIIRLVLTNGVESTDRTGVGTIRIFGAQTRWNLAEGFPATTSKQLFFKPCKHELQWFLSGSTNVDELREMTWGIGSDKRTIWDDNYENQAKSLGYSHGYLGPIYGHQWRSFGGDLYGNHSVDQIARIVNELKTTPDDRGIIVSAWNPVDLDKMALRPCHCFFQFVVINGKLSLQWYQRSVDVFLGLPFNIASYALLTHIIADICGYEVGDLVWTGGDVHIYKNAIEQAKELLKPEREPLPLPTLYMPKVNSLLDLDQEFFDSIHLKDYNHHGSLKATMAV
>ID:YP_009194880.1 |[Citrobacter phage Margaery]||_Citrobacter_phage_Margaery_.gbk|thymidylate synthase|639|NC_028755(178182):39919-40557:1 ^GeneID:26647249^ Citrobacter phage Margaery, complete genome.|neighbours:ID:YP_009194879.1(1),ID:YP_009194881.1(1)|neighbour_genes:dihydrofolate reduct..,ribonucleotide reduc..|
MTWGEDSDKRTIWDDNYENQAKALGYTHGYLGPIYGHQWRSFGSDDFQDEFSVDQIAKVIEQLKSTPDDRGIIVSAWNPVDLDLMALRPCHCFFQFVVINGKLSLQWYQRSVDVFLGLPFNIASYALLTHIIADICGFEVGDLVWTGGDVHIYKNAVEQAKELLKPERAPLPLPTLVMPKVNSLLDLDQEFFDSIHLKDYNHHGSLKAAMAV
>ID:AYJ72925.1 |[Citrobacter phage Maroon]||_Citrobacter_phage_Maroon_.gbk|dTMP thymidylate syn..|861|MH823906(178830):39252-40112:1 ^^ Citrobacter phage Maroon, complete genome.|neighbours:ID:AYJ72924.1(1),ID:AYJ72926.1(1)|neighbour_genes:dihydrofolate reduct..,ribonucleoside-dipho..|
MKQYLDIVNTVLTHGTESTDRTGVGTLRIFGMQARWNLAEGFPATTSKQLFFKPCKHELQWFLSGSTNVETLRKMTWGEDSDKRTIWDDNYENQAKALGYTHGYLGPIYGHQWRSFGSDDFQDEFSVDQIAKVIEQLKSTPDDRGIIVSAWNPVDLDLMALRPCHCFFQFVVINGKLSLQWYQRSVDVFLGLPFNIASYALLTHIIADICGFEVGDLVWTGGDVHIYKNAVEQAKELLKPERAPLPLPTLVMPKVNSLLDLDQEFFDSIHLKDYNHHGSLKAAMAV
>ID:YP_009203972.1 |[Citrobacter phage Merlin]||_Citrobacter_phage_Merlin_.gbk|thymidylate synthase|861|NC_028857(172733):145585-146445:-1 ^GeneID:26648183^ Citrobacter phage Merlin, complete genome.|neighbours:ID:YP_009203971.1(-1),ID:YP_009203973.1(-1)|neighbour_genes:hypothetical protein,hypothetical protein|
MKQYQELIQHIFDNGYETDDRTGTGTIAVFGTQLRFDLQEGFPAVTTKKLAWNACRSELLWFLRGSTNVNELRQIQHGSLIEGNTVWDDNYNNQAIDMGYSGGELGPVYGKQWRDFMGVDQLKMVIDRIKQMPNDRRQIVTAWNPVDIPKMALPPCHMMYQFNVRNGFLDLQWYQRSVDVFLGLPFNIASYAALIHIIAKCTGLKPGHLVFTGGNTHIYVDHISQCKEVLQRDPLELCDIQINGLPYKFRHLSTEEQINRITNLRAKDLMLIDYKSHPAIKGKMAI
> |[Tevenvirinae _Citrobacter_phage_Miller]||_Citrobacter_phage_Miller.gb|thymidylate synthase|858|NC_025414.1(178171):39661-40518:1 ^RAST2:fig|1198136.111.peg.67^ Tevenvirinae _Citrobacter_phage_Miller|neighbours:(1),(1)|neighbour_genes:dihydrofolate reduct..,Ribonucleotide reduc..|
MKQYLDIIRLVLTNGVESTDRTGVGTIRIFGAQTRWNLAEGFPATTSKQLFFKPCKHELQWFLSGSTNVDELREMTWGIGSDKRTIWDDNYENQAKSLGYSHGYLGPIYGHQWRSFGGDLYGNHSVDQIARIVNELKTTPDDRGIIVSAWNPVDLDKMALRPCHCFFQFVVINGKLSLQWYQRSVDVFLGLPFNIASYALLTHIIADICGYEVGDLVWTGGDVHIYKNAIEQAKELLKPEREPLPLPTLYMPKVNSLLDLDQEFFDSIHLKDYNHHGSLKAAMAV
>ID:YP_009146685.1 |[Citrobacter phage Moon]||_Citrobacter_phage_Moon.gbk|thymidylate synthase|861|NC_027331(170341):144608-145468:-1 ^GeneID:24721851,InterPro:IPR000398,InterPro:IPR020940,InterPro:IPR023451^ Citrobacter phage Moon, complete genome.|neighbours:ID:YP_009146684.1(-1),ID:YP_009146686.1(-1)|neighbour_genes:hypothetical protein,hypothetical protein|
MKQYQELIQHIFDNGYETDDRTGTGTIAVFGTQLRFDLQEGFPAVTTKKLAWNACRSELLWFLRGSTNVNELRQIQHGSLIEGNTVWDDNYNNQAIDMGYSGGELGPVYGKQWRDFMGVDQLMMVIDRIKQMPNDRRQIVTAWNPVDIPKMALPPCHMMYQFNVRNGFLDLQWYQRSVDVFLGLPFNIASYAALIHIIAKCTGLKPGHLVFTGGNTHIYMDHISQCKEVLQRDPLELCDMQINSLPYKFRHLSTAEQIERITNLRAKDLMLIDYKSHPAIKGKMAI
>ID:YP_009285600.1 |[Citrobacter phage vB_CfrM_CfP1]||_Citrobacter_phage_vB_CfrM_CfP1_.gbk|thymidylate synthase|858|NC_031057(180219):41880-42737:1 ^GeneID:29079614^ Citrobacter phage vB_CfrM_CfP1, complete genome.|neighbours:ID:YP_009285599.1(1),ID:YP_009285601.1(1)|neighbour_genes:dihydrofolate reduct..,ribonucleotide reduc..|
MKQYLDIIRLVLANGVESTDRTGVGTIRIFGAQTRWNLAEGFPATTSKQLFFKPCKHELQWFLSGSTNVDELREMTWGIGSDKRTIWDDNYENQAKSLGYSHGYLGPIYGHQWRSFGGDLYGNHSVDQIARIVNELKTTPDDRGIIVSAWNPVDLDKMALRPCHCFFQFVVINGKLSLQWYQRSVDVFLGLPFNIASYALLTHIIADICGYEVGDLVWTGGDVHIYKNAIEQAKELLKPEREPLPLPTLYMPKVNSLLDLDQEFFDSIHLKDYNHHGSLKAAMAV
> |[Tevenvirinae _Cronobacter_phage_Pet-CM3-4]||_Cronobacter_phage_Pet-CM3-4.gb|Thymidylate synthase..|861|LT614807.1(171975):146551-147411:-1 ^RAST2:fig|1198136.112.peg.276^ Tevenvirinae _Cronobacter_phage_Pet-CM3-4|neighbours:(-1),(-1)|neighbour_genes:dTMP thymidylate syn..,hypothetical protein|
MKQYQQLIQHIFDEGYVTDDRTGTGTCAVFGTQLRFDLQEGFPAVTTKKLAWKACIAELLWFLSGSTNVNDLRLRQHGSPTNGKTVWDDNYENQARSMGYVDGELGPVYGKQWRDFMGVDQLTLVINRIKELPNDRRQIVTAWNPLDIPKMALPPCHMIYQFNVRNGLLDLQWYQRSVDVFLGLPFNIASYAALIHIVAKMTGLKPGHLVFTGGNTHIYSNHIEQCEEILRREPKELCELEIDFPPGFERWQTSSQLKWINRFAVIEDFKLVNYESHPTIKGKMAV
>ID:YP_006986338.1 |[Cronobacter phage vB_CsaM_GAP161]||_Cronobacter_phage_vB_CsaM_GAP161_.gbk|thymidylate syntheta..|855|NC_019398(178193):39207-40061:1 ^GeneID:13997603^ Cronobacter phage vB_CsaM_GAP161, complete genome.|neighbours:ID:YP_006986337.1(1),ID:YP_006986339.1(1)|neighbour_genes:dihydrofolate reduct..,ribonucleotide reduc..|
MKQYLDIVNTVLTHGTESTDRTGVGTLRIFGMQARWNLAEGFPATTSKQLFFKPCKHELQWFLSGSTNVETLRKMTWGEDSDKRTIWDDNYENQAKALGYTHGYLGPIYGHQWRSFGEEGSFYGVDQIAKIIEQLKTTPDDRGIIVSAWNPVDLDDMALRPCHCFFQFVVINGKLSLQWYQRSVDVFLGLPFNIASYALLTHIIADICGYEVGDLVWTGGDVHIYKNAVEQAKELLKPERAPLPLPTLVMPKVNSLLDLDQEFFDSIHLKDYNHHGSLKAAMAV
>ID:AOG16190.1 |[Cronobacter phage vB_CsaM_leB]||_Cronobacter_phage_vB_CsaM_leB_.gbk|thymidylate synthase|855|KX431559(177907):40060-40914:1 ^^ Cronobacter phage vB_CsaM_leB, complete genome.|neighbours:ID:AOG16189.1(1),ID:AOG16191.1(1)|neighbour_genes:dihydrofolate reduct..,ribonucleotide reduc..|
MKQYLDIVNTVLTHGTESTDRTGVGTLRIFGMQARWNLAEGFPATTSKQLFFKPCKHELQWFLSGSTNVETLRKMTWGEDSDKRTIWDDNYENQAKALGYTHGYLGPIYGHQWRSFGEEGFYNGVDQIKKIIEQLKTTPDDRGIIVSAWNPMDLDDMALRPCHCFFQFVVINGKLSLQWYQRSVDVFLGLPFNIASYALLTHIIADICGYEVGDLVWTGGDVHIYKNAVEQAKELLKPERAPLPLPTLVMPKVNSLLDLDQEFFDSIHLKDYNHHGSLKAAMAV
>ID:AOG16470.1 |[Cronobacter phage vB_CsaM_leN]||_Cronobacter_phage_vB_CsaM_leN_.gbk|thymidylate syntheta..|855|KX431560(179516):39524-40378:1 ^^ Cronobacter phage vB_CsaM_leN, complete genome.|neighbours:ID:AOG16469.1(1),ID:AOG16471.1(1)|neighbour_genes:dihydrofolate reduct..,ribonucleotide reduc..|
MKQYLDIVNTVLTHGTESTDRTGVGTLRIFGMQARWNLAEGFPATTSKQLFFKPCKHELQWFLSGSTNVETLRKMTWGEDSDKRTIWDDNYENQAKALGYTHGYLGPIYGHQWRSFGEEGFYNGVDQIKKIIEQLKTTPDDRGIIVSAWNPMDLDDMALRPCHCFFQFVVINGKLSLQWYQRSVDVFLGLPFNIASYALLTHIIADICGYEVGDLVWTGGDVHIYKNAVEQAKELLKPERAPLPLPTLVMPKVNSLLDLDQEFFDSIHLKDYNHHGSLKAAMAV
>ID:YP_009005516.1 |[Enterobacter phage PG7]||_Enterobacter_phage_PG7_.gbk|td|1047|NC_023561(173276):147471-148517:-1 ^GeneID:18502531^ Enterobacter phage PG7, complete genome.|neighbours:ID:YP_009005515.1(-1),ID:YP_009005517.1(-1)|neighbour_genes:hypothetical protein,hypothetical protein|
MKQYQQLIQHIFDEGYVTDDRTGTGTCAVFGTQLRFDLQQGFPAVTTKKLAWKACIAELLWFLSGSTNVNDLRLRQHGSPTNGKTVWDDNYENQARSMGYVDGELGPVYGKQWRDFMGVDQLTLVIDRIKELPNDRRQIVTAWNPLDIPKMALPPCHMIYQFNVRNGFLDLQWYQRSVDVFLGLPFNIASYAALIHIVAKMTGLKPGHLVFTGGNTHIYSNHIEQCEEILRREPKELCELEIDFPIEFERWQTSSQLKWINRFAVIEDFKLVNYESHPTIKGKNGCMITKFTNALGSIVYAQTDEQLCDADFKLNSSIMINGYFHIVLAHHIEIVGESAERVVIVSKA
> |[Tevenvirinae Enterobacter_phage_myPSH1140]||_Enterobacter_phage_myPSH1140.gb|Thymidylate synthase..|861|MG999954.1(172614):149042-149902:-1 ^RAST2:fig|1198136.57.peg.279^ Tevenvirinae Enterobacter_phage_myPSH1140|neighbours:(-1),(-1)|neighbour_genes:hypothetical protein,hypothetical protein|
MKQYQQLIQHIFDEGYVTDDRTGTGTCAVFGTQLRFDLQEGFPAVTTKKLAWKACIAELLWFLSGSTNVNDLRLRQHGSPTNGKTVWDDNYENQARSMGYVDGELGPVYGKQWRDFMGVDQLTLVIDRIKELPNDRRQIVTAWNPLDIPKMALPPCHMIYQFNVRNGFLDLQWYQRSVDVFLGLPFNIASYAALIHIVAKMTGLKPGHLVFTGGNTHIYSNHIEQCEEILRREPKELCELEIDFPPGFEHWQTSSQLKWINRFAVIEDFKLVNYESHPTIKGKMAV
>ID:YP_009606978.1 |[Enterobacter phage phiEap-3]||_Enterobacter_phage_phiEap-3_.gbk|thymidylate syntheta..|876|NC_041980(175814):38467-39342:1 ^GeneID:40082984^ Enterobacter phage phiEap-3, complete genome.|neighbours:ID:YP_009606977.1(1),ID:YP_009606979.1(1)|neighbour_genes:dihydrofolate reduct..,ribonucleotide reduc..|
MKQYLDIIKLVLDNGVESTDRTGVGTIRIFGAQARWDLNRGFPATTCKKLFFKPCKHELQWFLSGSTNVEELRRMTWGENSDKRTIWDDNYEKQAIDLGYDSGYLGPIYGHQWRSFGSLYGDDDSYYGGSGVDQIAKVIEQLKSTPDDRGIIVSAWNPADLDDMALRPCHCFFQFVVINGKLSLQWYQRSVDVFLGLPFNIASYALLTHIIADICGYEVGDLVWTGGDVHIYKNAVEQAKELLQPNRSPMPLPILKMPKVNSLLDLDQEFFDSITLEGYHNHGSLKAEMAV
>ID:YP_009168052.1 |[Escherichia phage AR1]|AR1|_Enterobacteria_phage_AR1_DNA_.gbk|td|861|NC_027983(167435):141466-142326:-1 ^GeneID:26042119^ Enterobacteria phage AR1 DNA, complete genome.|neighbours:ID:YP_009168051.1(-1),ID:YP_009168053.1(-1)|neighbour_genes:nrdA.2,ar1_242|
MKQYQDLIKDIFENGYETDDRTGTGTIALFGTKLRWDLTKGFPAVTTKKLAWKACIAELLWFLSGSTNVNDLRLIQHDSLIQGKTVWDENYENQAKDLGYHSGELGPIYGKQWRDFGGVDQIIEVVDRIKKLPNDRRQIVSAWNPAELKYMALPPCHMFYQFNVRNGYLDLQWYQRSVDVFLGLPFNIASYAALVHIVAKMCNLIPGDLIFSGGNTHIYMNHVEQCKEILRREPKELCELVIGGLPYKFRYLSTKEQLEYILKLRPKDFVLKDYQSHGVLKGKMAV
> |[Tevenvirinae _Enterobacteria_phage_ATK47]||_Enterobacteria_phage_ATK47.gb|Thymidylate synthase..|861|KT184309.1(170020):27970-28830:1 ^RAST2:fig|1198136.68.peg.42^ Tevenvirinae _Enterobacteria_phage_ATK47|neighbours:(1),(1)|neighbour_genes:Dihydrofolate reduct..,Phage protein|
MKQYQYLINDILENGYETDDRTGTGTIALFGTKLRWDLTKGFPAVTTKKLAWKACIAELLWFMSGSTNVNDLRIRTHGSLIQGKTIWDDNYENQAKDLGYHSGELGPIYGKQWRDFGGVDQLVKTIDRIKALPNDRRQIVSAWNPAEINQMALPPCHMFYQFNVRNGHLDLQWYQRSVDVFLGLPFNIASYAALTHIVAKMCNLIPGDLVFSGGNTHIYSNHVEQCKEVLRREPKELCELKIDWPEGFSDWSTTLQLHWVTEHMNPSDFILKNYESHPAIKAKMAV
> |[Tevenvirinae Enterobacteria_phage_ATK48]||_Enterobacteria_phage_ATK48.gb|Thymidylate synthase..|861|KT184310.1(169729):126204-127064:1 ^RAST2:fig|1198136.55.peg.218^ Tevenvirinae Enterobacteria_phage_ATK48|neighbours:(1),(1)|neighbour_genes:Dihydrofolate reduct..,Phage protein|
MKQYQYLINDILENGYETDDRTGTGTIALFGTKLRWDLTKGFPAVTTKKLAWKACIAELLWFMSGSTNVNDLRIRTHGSLIQGKTIWDDNYENQAKDLGYHSGELGPIYGKQWRDFGGVDQLVKTIDRIKALPNDRRQIVSAWNPAEINQMALPPCHMFYQFNVRNGHLDLQWYQRSVDVFLGLPFNIASYAALTHIVAKMCNLIPGDLVFSGGNTHIYSNHVEQCKEVLRREPKELCELKIDWPEGFSDWSTTLQLHWVTEHMNPSDFILKNYESHPAIKAKMAV
> |[Tevenvirinae Enterobacteria_phage_Aplg8]||_Enterobacteria_phage_Aplg8.gb|Thymidylate synthase..|861|KT184308.1(168496):86787-87647:-1 ^RAST2:fig|1198136.66.peg.143^ Tevenvirinae Enterobacteria_phage_Aplg8|neighbours:(-1),(-1)|neighbour_genes:Phage protein,Phage protein|
MKQYQDLIKDIFENGYETDDRTGTGTIALFGTKLRWDLTKGFPAVTTKKLAWNACIAELIWFLSGSTNVNDLRLIQHDSLIQGKTVWDENYENQAKDLGYHSGELGPIYGKQWRDFGGVDQIVEVIDRIKKLPNDRRQIVSAWNPAELKYMALPPCHMFYQFNVRNGYLDLQWYQRSVDVFLGLPFNIASYAALTHIVAKMCNLIPGDLIFSGGNTHIYMNHVEQCKEILRREPMDLCELQLKFPDEFDEWDTESQVFWLSQFAKPHNFILNNYESHPPIKGKMAV
>ID:YP_007004214.1 |[Enterobacteria phage Bp7]||_Enterobacteria_phage_Bp7_.gbk|dTMP thymidylate syn..|861|NC_019500(168066):92970-93830:1 ^GeneID:14008043^ Enterobacteria phage Bp7, complete genome.|neighbours:ID:YP_007004213.1(1),ID:YP_007004215.1(1)|neighbour_genes:frd,nrdA.1|
MKQYQFLIKDILENGYETDDRTGTGTIALFGTKLRFDLTKGFPAVTTKKLAWKACIAELLWFLSGSTNVNDLRQRTHGSLIEGKTIWDENYENQAKDLGYHSGELGPVYGKQWRDFGGIDQVVEIVERIKKMPNDRRQIVSAWNPAELKQMALPPCHCFYQFNVRNGYLDLQWYQRSVDVFLGLPFNIASYAALVHIVAKMCNLIPGDLVFSGGNTHIYSNHVEQCQEVLRREPKELCELEINWPEGFSDWSTTLQLHWVTEHMVHEDFKLIGYESHPTIKAKMAV
> |[Tevenvirinae _Enterobacteria_phage_CC31]||_Enterobacteria_phage_CC31.gb|Thymidylate synthase..|1047|NC_014662.1(165540):139429-140475:-1 ^RAST2:fig|1198136.121.peg.250^ Tevenvirinae _Enterobacteria_phage_CC31|neighbours:(-1),(-1)|neighbour_genes:hypothetical protein,hypothetical protein|
MKQYQQLIQHIFDEGYVTDDRTGTGTCAVFGTQLRFDLQEGFPAVTTKKLAWKACIAELLWFLSGSTNVNDLRLRQHGSPTNGKTVWDDNYENQARSMGYVDGELGPVYGKQWRDFMGVDQLTLVINRIKELPNDRRQIVTAWNPLDIPKMALPPCHMIYQFNVRNGLLDLQWYQRSVDVFLGLPFNIASYAALIHIVAKMTGLKPGHLVFTGGNTHIYSNHIEQCEEILRREPKELCNLEIDFPIEFERWQTSSQLKWINRFAVIEDFKLVNYESHPTIKGKNGCMITKFTNALGSIVYAQTDEQLCDADFKLNSSIMINGYFHIVLAHHIEIVGESTERVVIVSKA
>ID:YP_009118920.1 |[Enterobacteria phage GEC-3S]||_Enterobacteria_phage_GEC-3S_.gbk|Putative dTMP thymid..|1224|NC_025425(163424):136436-137659:-1 ^GeneID:23301313^ Enterobacteria phage GEC-3S complete genome.|neighbours:ID:YP_009118919.1(-1),ID:YP_009118921.1(-1)|neighbour_genes:nrdA,hypothetical protein|
MKEYLKLLRDVLDNGCPREDRTGVGTLSKFGAEMRIDLSKGFPLLTTKKMATASVIGELLWFMEGSLDRRRLQEITRGKFDEEAFDIWRGNCLDMKEKNPLRFNGYNVGNMYGMAWRRKPIHPHGEIKIKRVKSKYTHTFKHPWVEDFTPTNDTEDRLCAIWRGMRYEEFDYILVADHWKTQSNFVNDAYCLWGFQEWVDDGYFGYLLDSDYLGGDIIAPDTTMFVSMDVDTSSTKDDEEYVYRPKIWEDQLQKVIDMIKNDPYSRRIIIDSWNVQETHNAVLGVCHPMVQFYVSNDNKLSCLFFMRSNDLFLGNPFNVASYALLTHIIAKICGLEVGELVYQCGDCHIYKNHFDQVMEQLSRVPFDKPTIELPEFKSLDEVLTKTPKDFKIHNYQSHPAITAQMAV
> |[Tevenvirinae _Enterobacteria_phage_GiZh]||_Enterobacteria_phage_GiZh.gb|Thymidylate synthase..|861|KT184311.1(166514):23969-24829:-1 ^RAST2:fig|1198136.122.peg.42^ Tevenvirinae _Enterobacteria_phage_GiZh|neighbours:(-1),(-1)|neighbour_genes:Phage protein,Phage protein|
MKQYQDLIKDIFENGYETDDRTGTGTIALFGTKLRWDLTKGFPAVTTKKLAWNACIAELIWFLSGSTNVNDLRLIQHDSLIQGKTVWDENYENQAKDLGYHSGELGPIYGKQWRDFGGVDQIVEVIDRIKKLPNDRRQIVSAWNPAELKYMALPPCHMFYQFNVRNGYLDLQWYQRSVDVFLGLPFNIASYAALTHIVAKMCNLIPGDLIFSGGNTHIYMNHVEQCKEILRREPMDLCELQLKFPDEFDEWDTESQVFWLSQFAKPHNFVLNNYESHPPIKGKMAV
> |[Viruses Hx01]||_Enterobacteria_phage_HX01.gb|Thymidylate synthase..|861|NC_018855.1(169158):130141-131001:1 ^RAST2:fig|10239.59.peg.210^ Viruses Hx01|neighbours:(1),(1)|neighbour_genes:Dihydrofolate reduct..,Phage protein|
MKQYQYLIKDILENGYETDDRTGTGTIALFGTKLRWDLTKGFPAVTTKKLAWKACIAELLWFMSGSTNVNELRLRTHGSLIEGKTIWDDNYENQAKDLGYHSGELGPIYGKQWRDFGGVDQLVETIDRIKKLPTDRRQIVSAWNPAEINQMALPPCHMFYQFNVRNGHLDLQWYQRSVDVFLGLPFNIASYAALTHIVAKMCNLIPGDLVFSGGNTHIYSNHVEQCKEVLRREPKELCELVINGLPYKFRHLSTEEQIEYVLKLRPKDFILKNYESHPAIKAKMAV
>ID:YP_003734371.1 |[Enterobacteria phage IME08]||_Enterobacteria_phage_IME08_.gbk|td|870|NC_014260(172253):146047-146916:-1 ^GeneID:9384521^ Enterobacteria phage IME08, complete genome.|neighbours:ID:YP_003734370.1(-1),ID:YP_003734372.1(-1)|neighbour_genes:nrdA.1,frd|
MQMKQYQFLIKDILENGYETDDRTGTGTIALFGTKLRFDLTKGFPAVTTKKLAWKACIAELLWFLSGSTNVNDLRERTHGSRTEGKTIWDENYENQAISLGYSDGELGPVYGKQWRDFGGIDQVVEIVERIKKMPNDRRQIVSAWNPAEINKMALPPCHCFYQFNVRNGHLDLQWYQRSVDVFLGLPFNIASYAALVHIVAKMCNLIPGDLVFSGGNTHIYSNHVEQCQEVLRREPKELCELEIRYWHKDFHEWTTEQQLAWVTGMMYPEDFVLKGYESHPTIKAKMAV
>ID:YP_002922573.1 |[Enterobacteria phage JS10]||_Enterobacteria_phage_JS10_.gbk|td|858|NC_012741(171451):144424-145281:-1 ^GeneID:7943376^ Enterobacteria phage JS10, complete genome.|neighbours:ID:YP_002922572.1(-1),ID:YP_002922574.1(-1)|neighbour_genes:nrdA.1,frd|
MKQYQFLIKDILENGYETDDRTGTGTIALFGTKLRFDLTKGFPAVTTKKLAWKACIAELLWFLSGSTNVNDLRFRTHGSLIDGKTIWDENYENQAKDLGYHSGELGPVYGKQWRDFGGVDQVVEIINRIKKMPNDRRQIVSAWNPAEINQMALPPCHCFYQFNVRNGHLDLQWYQRSVDVFLGLPFNIASYAALVHIVAKMCNLIPGDLVFSGGNTHIYSNHVEQCQEVLRREPKDLCELEIDLPEEFILWDTKTQLSWIDSMKPSDFVLKGYESHPTIKAKMAV
>ID:YP_001595355.1 |[Escherichia phage JS98]||_Enterobacteria_phage_JS98.gbk|td|858|NC_010105(170523):143356-144213:-1 ^GeneID:5783859^ Enterobacteria phage JS98, complete genome.|neighbours:ID:YP_001595354.1(-1),ID:YP_001595356.1(-1)|neighbour_genes:nrdA.1,frd|
MKQYQFLIKDILENGYETDDRTGTGTIALFGTKLRFDLTKGFPAVTTKKLAWKACIAELLWFLSGSTNVNDLRFRTHGSLIDGKTIWDENYENQAKDLGYHSGELGPVYGKQWRDFGGVDQVVEIIDRIKKMPNDRRQIVSAWNPAEIDQMALPPCHCFYQFNVRNGHLDLQWYQRSVDVFLGLPFNIASYAALVHIVAKMCNLIPGDLVFSGGNTHIYSNHVEQCQEVLRREPKELCELEINLPEEFILWDTKTQLSWVDSMKPSDFVLKGYESHPTIKAKMAV
>ID:YP_002922312.1 |[Escherichia phage JSE]||_Enterobacteria_phage_JSE_.gbk|td|1224|NC_012740(166418):140762-141985:-1 ^GeneID:7943280^ Enterobacteria phage JSE, complete genome.|neighbours:ID:YP_002922311.1(-1),ID:YP_002922313.1(-1)|neighbour_genes:nrdA,hypothetical protein|
MKEYLKLLRDVLDNGWPREDRTGVGTLSKFGAEMRIDLSKGFPLLTTKKMATASVIGELLWFMEGSLDRRRLQEITRGKFDEEAFDIWRGNCLDMKEKNPLRFNGYNVGNMYGMAWRRKPIHPHGEIKIKRVKSKYTHTFKHPWVEDFTPTNETEDRLCAIWRGMRYEEFDYILVADHWKTQSNFVNDAYCLWGFQEWVDDGYFGYLLDSDYLGGDIIAPDTTMFVSMDVDTSSTKDDEEYVYRPKIWEDQLQKVIDMIKNDPYSRRIIIDSWNVQETHNAVLGVCHPMVQFYVSNDNKLSCLFFMRSNDLFLGNPFNVASYALLTHIIAKICGLEVGELVYQCGDCHIYKNHFDQVMEQLSRVPFDKPIIELPEFKSLDEVLTKTPKDFKIHNYQSHPAITAQMAV
> |[Tevenvirinae _Enterobacteria_phage_Kha5h]||_Enterobacteria_phage_Kha5h.gb|Thymidylate synthase..|861|KT184312.1(167318):165593-166453:-1 ^RAST2:fig|1198136.123.peg.285^ Tevenvirinae _Enterobacteria_phage_Kha5h|neighbours:(-1),(-1)|neighbour_genes:Phage protein,Phage protein|
MKQYQDLIKDIFENGYETDDRTGTGTIALFGTKLRWDLTKGFPAVTTKKLAWNACISELLWFLSGSTNVNDLRQRTHGSLIAGKTIWDENYENQAKDLGYHSGELGPIYGKQWRDFGGVDQIVEVVNRIKTFPNDRRQIVSAWNPAELKQMALPPCHMFYQFNVRNGYLDLQWYQRSVDVFLGLPFNIASYAALLHIVADMCELVPGDLVFSGGNTHIYSNHIEQCKEILNRTPMDLCKLSINWPNGFSQCDTETQMYWLTEYMTARDFVLKDYQSHGVLKGKMAV
>ID:YP_001469579.1 |[Enterobacteria phage Phi1]||_Enterobacteria_phage_Phi1_.gbk|td|1221|NC_009821(164270):136878-138098:-1 ^GeneID:5602145^ Enterobacteria phage Phi1, complete genome.|neighbours:ID:YP_001469578.1(-1),ID:YP_001469580.1(-1)|neighbour_genes:nrdA,hypothetical protein|
MKEYLKLLRDVLDNGWPREDRTGVGTLSKFGAEMRIDLSKGFPLLTTKKMATSSVIGELLWFMEGSLDRRRLQEITRGKFDEEAFDIWRGNCLDMKEKNPLRFNGYNVGNMYGMSWRRKPIHPHGEIKIKRVKSKYTHTFKHPWVEDFTPTNDTEDRLCAIWRGMIYEEFDCILVADHWKTQSNFVNDAYCLWGFQEWVDSGYFDYLLDSDYLGGDILAPDTTIFVSMDVDTSSTKDDEEYVYRPKIWEDQLQNVIEQIKNNPTDRRIIIDSWNVQGTHNAVLGVCHPFVQFYVNEGKLSCMWFQRSVDSFLGLPFNVASYALLTHIIAKMCDLEVGELIFSGGDTHIYKNHFDQVMEQLSRVPFDKPTIELPEFKSLDEVLTKTPKDFKIHNYQSHPAITAQMAV
>ID:YP_009202968.1 |[Escherichia phage QL01]||_Enterobacteria_phage_QL01.gbk|dTMP thymidylate syn..|861|NC_028847(170527):145343-146203:-1 ^GeneID:26629956^ Enterobacteria phage QL01, complete genome.|neighbours:ID:YP_009202967.1(-1),ID:YP_009202969.1(-1)|neighbour_genes:hypothetical protein,dihydrofolate reduct..|
MKQYQFLIKDILENGYETDDRTGTGTIALFGTKLRFDLTQGFPAVTTKKLAWKACIAELLWFLSGSTNVNDLRQRTHGSLIEGKTIWDENYENQAKDLGYHSGELGPVYGKQWRDFGGIDQVVEIVERIKKMPNDRRQIVSAWNPAEINQMALPPCHCFYQFNVRNGHLDLQWYQRSVDVFLGLPFNIASYAALVHIVAKMCNLIPGDLVFSGGNTHIYSNHVEQCQEVLRREPKELCELEINWPEGFSDWSTTLQLHWVTEHMVHEDFKLIGYESHPTIKAKMAV
>ID:AIT74324.1 |[Enterobacteria phage RB10]||_Enterobacteria_phage_RB10_.gbk|td|864|KM606999(168401):141415-143291:-1 ^^ |neighbours:ID:AIT74323.1(-1),ID:AIT74325.1(-1)|neighbour_genes:hypothetical protein,I-TevI|
MKQYQDLIKDIFENGYETDDRTGTGTIALFGTKLRWDLSKGFPAVTTKKLAWKACIAELLWFLSGSTNVNDLRLIQHDSLIQGKTVWDENYENQAKDLGYHSGELGPIYGKQWRDFGGVDQIVEVIDRIKKLPNDRRQIVSAWNPAELKYMALPPCHMFYQFNVRNGYLDLQWYQRSVDVFLGMLPFNIASYATLVHIVAKMCNLIPGDLIFSGGNTHIYMNHVEQCKEILRREPKELCELVIGGLPYKFRYLSTKEQLEYILKLRPKDFVLKDYQSHGVLKGKMAV
>ID:YP_002854566.1 |[Escherichia virus RB14]||_Enterobacteria_phage_RB14_.gbk|td|861|NC_012638(165429):139927-140787:-1 ^GeneID:7803982^ Enterobacteria phage RB14, complete genome.|neighbours:ID:YP_002854565.1(-1),ID:YP_002854567.1(-1)|neighbour_genes:nrdA.2,RB32ORF229c|
MKQYQDLIKDIFENGYETDDRTGTGTIALFGTKLRWDLTKGFPAVTTKKLAWNACIAELLWFISGSTNVNDLRLRTHGSLIQGKTIWDDNYENQAKDLGYHSGELGPIYGKQWRDFGGVDQLVETIDRIKKLPTDRRQIVSAWNPAEINQMALPPCHMFYQFNVRNGYLDLQWYQRSVDVFLGLPFNIASYAALTHIVAKMCNLIPGDLIFSGGNTHIYMNHTEQCKEILRREPKELCELKIDWPIEFGNCDTETQLYWLTEYMKPKDFILENYESHPAIKGKMAI
> |[Tevenvirinae _Enterobacteria_phage_RB16]||_Enterobacteria_phage_RB16.gb|thymidylate synthase|855|NC_014467.1(176788):39630-40484:1 ^RAST2:fig|1198136.103.peg.66^ Tevenvirinae _Enterobacteria_phage_RB16|neighbours:(1),(1)|neighbour_genes:dihydrofolate reduct..,Ribonucleotide reduc..|
MKQYLDIVNTVLTHGTESTDRTGVGTLRIFGMQARWNLAEGFPATTSKQLFFKPCKHELQWFLEGSTNVETLRKMTWGEDSDKRTIWDDNYENQAKALGYTHGYLGPIYGHQWRSFGAEGSFSGVDQIARIVKELKEKPDDRGIIVSAWNPVDLDDMALRPCHCFFQFVVINGKLSLQWYQRSVDVFLGLPFNIASYALLTHIIADICGYEVGDLVWTGGDVHIYKNAVEQAKELLKPERAPLPLPTLYMPKVNSLLDLDQEFFDSIHLKDYNHHGSLKAAMAV
>ID:AXF42540.1 |[Enterobacteria phage RB18]||_Enterobacteria_phage_RB18_.gbk|td|861|MH553563(166677):140509-141369:-1 ^^ Enterobacteria phage RB18, complete genome.|neighbours:ID:AXF42539.1(-1),ID:AXF42541.1(-1)|neighbour_genes:hypothetical protein,hypothetical protein|
MKQYQDLIKDIFENGYETDDRTGTGTIALFGTKLRWDLTKGFPAVTTKKLAWNACIAELLWFISGSTNVNDLRLRTHGSLIQGKTIWDDNYENQAKDLGYHSGELGPIYGKQWRDFGGVDQLVETIDRIKKLPTDRRQIVSAWNPAEINQMALPPCHMFYQFNVRNGYLDLQWYQRSVDVFLGLPFNIASYAALTHIVAKMCNLIPGDLIFSGGNTHIYMNHTAQCKEILRREPKELCELKIDWPIEFGNCDTETQLYWLTEYMKPKDFILENYESHPAIKGKMAI
>ID:YP_009102432.1 |[Enterobacteria phage RB27]||_Enterobacteria_phage_RB27_.gbk|td|861|NC_025448(165179):139183-140043:-1 ^GeneID:22113216^ Enterobacteria phage RB27, complete genome.|neighbours:ID:YP_009102431.1(-1),ID:YP_009102433.1(-1)|neighbour_genes:hypothetical protein,hypothetical protein|
MKQYQDLIKDIFENGYETDDRTGTGTIALFGTKLRWDLTKGFPAVTTKKLAWKACIAELLWFLSGSTNVNDLRLIQHDSLIQGKTVWDENYENQAKDLGYHSGELGPIYGKQWRDFGGVDQIIEVVDRIKKLPNDRRQIVSAWNPAELKYMALPPCHVFYQFNVRNGYLDLQWYQRSVDVFLGLPFNIASYAALVHIVAKMCNLIPGDLIFSGGNTHIYMNHVEQCKEILRREPKELCELVIGGLPYKFRYLSTKEQLEYILKLRPKDFVLKDYQSHGVLKGKMAV
>ID:AIT74867.1 |[Enterobacteria phage RB33]||_Enterobacteria_phage_RB33_.gbk|td|861|KM607001(166007):140475-141335:-1 ^^ Enterobacteria phage RB33, complete genome.|neighbours:ID:AIT74866.1(-1),ID:AIT74868.1(-1)|neighbour_genes:hypothetical protein,hypothetical protein|
MKQYQDLIKDIFENGYETDDRTGTGTIALFGTKLRWDLTKGFPAVTTKKLAWKACIAELIWFLSGSTNVNDLRLIQHDSLIQGKTVWDENYENQAKDLGYHSGELGPIYGKQWRDFGGVDQIVEVIDRIKKLPNDRRQIVSAWNPAELKYMALPPCHMFYQFNVRNGYLDLQWYQRSVDVFLGLPFNIASYATLVHIVAKMCNLIPGDLIFSGGNTHIYMNHVEQCKEILRREPMDLCELQLKFPDEFDEWDTESQVFWLSQFVKPHNFVLNNYESHPSIKGKMAV
>ID:YP_009098616.1 |[Escherichia phage RB3]||_Enterobacteria_phage_RB3_.gbk|td|864|NC_025419(168402):141416-143292:-1 ^GeneID:22113980^ |neighbours:ID:YP_009098615.1(-1),ID:YP_009098617.1(-1)|neighbour_genes:hypothetical protein,I-TevI|
MKQYQDLIKDIFENGYETDDRTGTGTIALFGTKLRWDLSKGFPAVTTKKLAWKACIAELLWFLSGSTNVNDLRLIQHDSLIQGKTVWDENYENQAKDLGYHSGELGPIYGKQWRDFGGVDQIVEVIDRIKKLPNDRRQIVSAWNPAELKYMALPPCHMFYQFNVRNGYLDLQWYQRSVDVFLGMLPFNIASYATLVHIVAKMCNLIPGDLIFSGGNTHIYMNHVEQCKEILRREPKELCELVIGGLPYKFRYLSTKEQLEYILKLRPKDFVLKDYQSHGVLKGKMAV
> |[Tevenvirinae _Enterobacteria_phage_RB43]||_Enterobacteria_phage_RB43.gb|thymidylate synthase|858|NC_007023.1(180500):40281-41138:1 ^RAST2:fig|1198136.102.peg.70^ Tevenvirinae _Enterobacteria_phage_RB43|neighbours:(1),(1)|neighbour_genes:dihydrofolate reduct..,Ribonucleotide reduc..|
MKQYLDIIRLVLANGVESTDRTGVGTIRIFGAQTRWNLAEGFPATTSKQLFFKPCKHELQWFLSGSTNVDELREMTWGIGSDKRTIWDDNYENQAKSLGYSHGYLGPIYGHQWRSFGGDLYGNHSVDQIARIVNELKTTPDDRGIIVSAWNPVDLDKMALRPCHCFFQFVVINGKLSLQWYQRSVDVFLGLPFNIASYALLTHIIADICGYEVGDLVWTGGDVHIYKNAIEQAKELLKPEREPLPLPTLYMPKVNSLLDLDQEFFDSIHLKDYNHHGSLKAAMAV
>ID:NP_891806.1 |[Enterobacteria phage RB49]||_Enterobacteria_phage_RB49_.gbk|td|1233|NC_005066(164018):136870-138102:-1 ^GeneID:1725337^ Enterobacteria phage RB49, complete genome.|neighbours:ID:NP_891805.1(-1),ID:NP_891807.1(-1)|neighbour_genes:nrdA,hypothetical protein|
MKEYLKLLRDVLDNGWPREDRTGVGTLSKFGAEMRIDLSKGFPLLTTKKMATASVIGELLWFMEGSLDRRRLQEITRGKFDEEAFDIWRGNCLDMKEKNPLRFNGYNVGNMYGMAWRRKPIHPHGEIKIKRVKSKYTHTFKHPWVEDFTPTNETEDRLCAIWRGMRYEEFDSEYNLFLVADHWKTQSNFVNDAYCLWGFQEWVDDGYFGYLLDSDYLGGDILAPDTTIFASMDVDTSSTKDDEEYVYRPKIWEDQLQNVIEQIKNNPTDRRIIIDSWNVQGTHNAVLGVCHPFVQFYVNEGKLSCMWFQRSVDSFLGLPFNVASYALLTHIIAKMCDLEVGELIFSGGDTHIYKNHFDQVMEQLSRVPFDKPTIELPEFKSLDEVLTKTPKDFKIHNYQSHPAITAQMAV
>ID:ACP31149.1 |[Enterobacteria phage RB51]||_Enterobacteria_phage_RB51_.gbk|td|861|FJ839693(168394):142289-143149:-1 ^^ Enterobacteria phage RB51, complete genome.|neighbours:ID:ACP31148.1(-1),ID:ACP31150.1(-1)|neighbour_genes:nrdA.2,RB32ORF229c|
MKQYQDLIKDIFENGYETDDRTGTGTIALFGTKLRWDLTKGFPAVTTKKLAWNACIAELIWFLSGSTNVNDLRLIQHDSLIQGKTVWDENYENQAKDLGYHSGELGPIYGKQWRDFGGVDQIIEVIDRIKKLPNDRRQIVSAWNPAELKYMALPPCHMFYQFNVRNGYLDLQWYQRSVDVFLGLPFNIASYATLVHIVAKMCNLIPGDLIFSGGNTHIYMNHVEQCKEILCREPMDLCELQLKFPDEFDEWDTESQVFWLSQFAKPHNFVLNNYESHPPIKGKMAV
>ID:AIT75143.1 |[Enterobacteria phage RB55]||_Enterobacteria_phage_RB55_.gbk|td|864|KM607002(168896):143214-145090:-1 ^^ |neighbours:ID:AIT75142.1(-1),ID:AIT75144.1(-1)|neighbour_genes:hypothetical protein,I-TevI|
MKQYQDLIKDIFENGYETDDRTGTGTIALFGTKLRWDLTKGFPAVTTKKLAWKACIAELIWFLSGSTNVNDLRLIQHDSLIQGKTVWDENYENQAKDLGYHSGELGPIYGKQWRDFGGVDQIIEVIDRIKKLPNDRRQIVSAWNPAELKYMALPPCHMFYQFNVRNGYLDLQWYQRSVDVFLGMLPFNIASYATLVHIVAKMCNLIPGDLIFSGGNTHIYMNHVEQCKEILRREPKELCELVISGLPYKFRYLSTKEQLKYVLKLRPKDFVLNNYVSHPPIKGKMAV
>ID:AIT75417.1 |[Enterobacteria phage RB59]||_Enterobacteria_phage_RB59_.gbk|td|864|KM607003(168966):143228-145104:-1 ^^ |neighbours:ID:AIT75416.1(-1),ID:AIT75418.1(-1)|neighbour_genes:hypothetical protein,I-TevI|
MKQYQDLIKDIFENGYETDDRTGTGTIALFGTKLRWDLTKGFPAVTTKKLAWKACIAELIWFLSGSTNVNDLRLIQHDSLIQGKTVWDENYENQAKDLGYHSGELGPIYGKQWRDFGGVDQIIEVIDRIKKLPNDRRQIVSAWNPAELKYMALPPCHMFYQFNVRNGYLDLQWYQRSVDVFLGMLPFNIASYATLVHIVAKMCNLIPGDLIFSGGNTHIYMNHVEQCKEILRREPKELCELVISGLPYKFRYLSTKEQLKYVLKLRPKDFVLNNYVSHPPIKGKMAV
>ID:AIT73237.1 |[Enterobacteria phage RB5]||_Enterobacteria_phage_RB5_.gbk|td|864|KM606995(168394):141408-143284:-1 ^^ |neighbours:ID:AIT73236.1(-1),ID:AIT73238.1(-1)|neighbour_genes:hypothetical protein,I-TevI|
MKQYQDLIKDIFENGYETDDRTGTGTIALFGTKLRWDLSKGFPAVTTKKLAWKACIAELLWFLSGSTNVNDLRLIQHDSLIQGKTVWDENYENQAKDLGYHSGELGPIYGKQWRDFGGVDQIVEVIDRIKKLPNDRRQIVSAWNPAELKYMALPPCHMFYQFNVRNGYLDLQWYQRSVDVFLGMLPFNIASYATLVHIVAKMCNLIPGDLIFSGGNTHIYMNHVEQCKEILRREPKELCELVIGGLPYKFRYLSTKEQLEYILKLRPKDFVLKDYQSHGVLKGKMAV
>ID:AIT75691.1 |[Enterobacteria phage RB68]||_Enterobacteria_phage_RB68_.gbk|td|861|KM607004(168401):142296-143156:-1 ^^ Enterobacteria phage RB68, complete genome.|neighbours:ID:AIT75690.1(-1),ID:AIT75692.1(-1)|neighbour_genes:hypothetical protein,hypothetical protein|
MKQYQDLIKDIFENGYETDDRTGTGTIALFGTKLRWDLTKGFPAVTTKKLAWNACIAELIWFLSGSTNVNDLRLIQHDSLIQGKTVWDENYENQAKDLGYHSGELGPIYGKQWRDFGGVDQIIEVIDRIKKLPNDRRQIVSAWNPAELKYMALPPCHMFYQFNVRNGYLDLQWYQRSVDVFLGLPFNIASYATLVHIVAKMCNLIPGDLIFSGGNTHIYMNHVEQCKEILCREPMDLCELQLKFPDEFDEWDTESQVFWLSQFAKPHNFVLNNYESHPPIKGKMAV
>ID:NP_861931.1 |[Enterobacteria phage RB69]||_Enterobacteria_phage_RB69_.gbk|td|861|NC_004928(167560):143526-144386:-1 ^GeneID:1494357^ Enterobacteria phage RB69, complete genome.|neighbours:ID:NP_861930.1(-1),ID:NP_861932.1(-1)|neighbour_genes:nrdA.2,frd|
MKQYQYLINDILENGYETDDRTGTGTIALFGTKLRWDLTKGFPAVTTKKLAWKACIAELLWFMSGSTNVNDLRIRTHGSLIEGKTIWDDNYENQAKDLGYHSGELGPIYGKQWRDFGGVDQLVKTIDRIKALPNDRRQIVSAWNPAEIDQMALPPCHMFYQFNVRNGHLDLQWYQRSVDVFLGLPFNIASYAALTHIVAKMCNLIPGDLVFSGGNTHIYSNHVEQCKEVLRREPKELCSLEINWPSNFENWPTKIQMDWVTGTMTHSDFVLKNYESHPTIKAKMAV
>ID:AIT73508.1 |[Enterobacteria phage RB6]||_Enterobacteria_phage_RB6_.gbk|td|864|KM606996(168394):141408-143284:-1 ^^ |neighbours:ID:AIT73507.1(-1),ID:AIT73509.1(-1)|neighbour_genes:hypothetical protein,I-TevI|
MKQYQDLIKDIFENGYETDDRTGTGTIALFGTKLRWDLSKGFPAVTTKKLAWKACIAELLWFLSGSTNVNDLRLIQHDSLIQGKTVWDENYENQAKDLGYHSGELGPIYGKQWRDFGGVDQIVEVIDRIKKLPNDRRQIVSAWNPAELKYMALPPCHMFYQFNVRNGYLDLQWYQRSVDVFLGMLPFNIASYATLVHIVAKMCNLIPGDLIFSGGNTHIYMNHVEQCKEILRREPKELCELVIGGLPYKFRYLSTKEQLEYILKLRPKDFVLKDYQSHGVLKGKMAV
>ID:AIT73779.1 |[Enterobacteria phage RB7]||_Enterobacteria_phage_RB7_.gbk|td|864|KM606997(168395):141409-143285:-1 ^^ |neighbours:ID:AIT73778.1(-1),ID:AIT73780.1(-1)|neighbour_genes:hypothetical protein,I-TevI|
MKQYQDLIKDIFENGYETDDRTGTGTIALFGTKLRWDLSKGFPAVTTKKLAWKACIAELLWFLSGSTNVNDLRLIQHDSLIQGKTVWDENYENQAKDLGYHSGELGPIYGKQWRDFGGVDQIVEVIDRIKKLPNDRRQIVSAWNPAELKYMALPPCHMFYQFNVRNGYLDLQWYQRSVDVFLGMLPFNIASYATLVHIVAKMCNLIPGDLIFSGGNTHIYMNHVEQCKEILRREPKELCELVIGGLPYKFRYLSTKEQLEYILKLRPKDFVLKDYQSHGVLKGKMAV
>ID:AIT74051.1 |[Enterobacteria phage RB9]||_Enterobacteria_phage_RB9.gbk|td|864|KM606998(168395):141409-143285:-1 ^^ |neighbours:ID:AIT74050.1(-1),ID:AIT74052.1(-1)|neighbour_genes:hypothetical protein,I-TevI|
MKQYQDLIKDIFENGYETDDRTGTGTIALFGTKLRWDLSKGFPAVTTKKLAWKACIAELLWFLSGSTNVNDLRLIQHDSLIQGKTVWDENYENQAKDLGYHSGELGPIYGKQWRDFGGVDQIVEVIDRIKKLPNDRRQIVSAWNPAELKYMALPPCHMFYQFNVRNGYLDLQWYQRSVDVFLGMLPFNIASYATLVHIVAKMCNLIPGDLIFSGGNTHIYMNHVEQCKEILRREPKELCELVIGGLPYKFRYLSTKEQLEYILKLRPKDFVLKDYQSHGVLKGKMAV
>ID:ADJ39957.1 |[Enterobacteria phage T4T]||_Enterobacteria_phage_T4T_.gbk|td|861|HM137666(168920):143249-145125:-1 ^^ |neighbours:ID:ADJ39956.1(-1),ID:ADJ39958.1(-1)|neighbour_genes:nrdA.2,I-TevI|
MKQYQDLIKDIFENGYETDDRTGTGTIALFGTKLRWDLTKGFPAVTTKKLAWKACIAELIWFLSGSTNVNDLRLIQHDSLIQGKTVWDENYENQAKDLGYHSGELGPIYGKQWRDFGGVDQIIEVIDRIKKLPNDRRQIVSAWNPAELKYMALPPCHMFYQFNVRNGYLDLQWYQRSVDVFLGLPFNIASYATLVHIVAKMCNLIPGDLIFSGGNTHIYMNHVEQCKEILRREPKELCELVISGLPYKFRYLSTKEQLKYVLKLRPKDFVLNNYVSHPPIKGKMAV
>ID:NP_049848.1 |[Escherichia virus T4]||_Enterobacteria_phage_T4_.gbk|td|861|NC_000866(168903):143235-145112:-1 ^GeneID:1258770^ |neighbours:ID:NP_049847.1(-1),ID:NP_049849.3(-1)|neighbour_genes:nrdA.2,I-TevI|
MKQYQDLIKDIFENGYETDDRTGTGTIALFGSKLRWDLTKGFPAVTTKKLAWKACIAELIWFLSGSTNVNDLRLIQHDSLIQGKTVWDENYENQAKDLGYHSGELGPIYGKQWRDFGGVDQIIEVIDRIKKLPNDRRQIVSAWNPAELKYMALPPCHMFYQFNVRNGYLDLQWYQRSVDVFLGLPFNIASYATLVHIVAKMCNLIPGDLIFSGGNTHIYMNHVEQCKEILRREPKELCELVISGLPYKFRYLSTKEQLKYVLKLRPKDFVLNNYVSHPPIKGKMAV
> |[Tevenvirinae _Enterobacteria_phage_T4_strain_wild]||_Enterobacteria_phage_T4_strain_wild.gb|Thymidylate synthase..|552|KJ477684.1(168922):144576-145127:-1 ^RAST2:fig|1198136.58.peg.254^ Tevenvirinae _Enterobacteria_phage_T4_strain_wild|neighbours:(-1),(-1)|neighbour_genes:hypothetical protein,Dihydrofolate reduct..|
MKQYQDLIKDIFENGYETDDRTGTGTIALFGTKLRWDLTKGFPAVTTKKLAWKACIAELIWFLSGSTNVNDLRLIQHDSLIQGKTVWDENYENQAKDLGYHSGELGPIYGKQWRDFGGVDQIIEVIDRIKKLPNDRRQIVSAWNPAELKYMALPPCHMFYQFNVRNGYLDLQWYQRSVDVFLG
> |[Tevenvirinae _Enterobacteria_phage_T6]||_Enterobacteria_phage_T6.gb|Thymidylate synthase..|552|MH550421.1(168706):143376-143927:-1 ^RAST2:fig|1198136.104.peg.239^ Tevenvirinae _Enterobacteria_phage_T6|neighbours:(-1),(-1)|neighbour_genes:hypothetical protein,Phage protein|
MKQYQDLIKDIFENGYETDDRTGTGTIALFGTKLRWDLTKGFPAVTTKKLAWKACIAELIWFLSGSTNVNDLRLIQHDSLIQGKTVWDENYENQAKDLGYHSGELGPIYGKQWRDFGGVDQIIEVVDRIKKLPNDRRQIVSAWNPAELKYMALPPCHMFYQFNVRNGYLDLQWYQRSVDVFLG
>ID:YP_004063929.1 |[Escherichia phage vB_EcoM_VR7]||_Enterobacteria_phage_vB_EcoM-VR7_.gbk|td|861|NC_014792(169285):142489-143349:-1 ^GeneID:10021473^ Enterobacteria phage vB_EcoM-VR7, complete genome.|neighbours:ID:YP_004063928.1(-1),ID:YP_004063930.1(-1)|neighbour_genes:nrdA,frd|
MKNYQDLIQTVFDIGYQTDDRTGTGTIATFGTKVEWDMSEGFPATTVKRLAYKSVVGELLWFLEGSTNVERLREITHGPDSDKKTIWDQNFEAQGRALGYVDGELGPVYGKQWRDFGGVDQLVETIEKVKKVPTDRRQIVSAWNPAELKQMALPPCHLLYQFNVHDGELDLLWYQRSVDVFLGLPFDIGSYGTLLHIVAKMTRLKPGKLIFMGGNTHIYLNHIEQCKEVLRREPKTLPTLKINWPEQFQLWDTEMQLYWVTRHMSPGDFVLENYEPHPTIPAPMAV
>ID:YP_006986789.1 |[Escherichia phage vB_EcoM_ACG-C40]||_Enterobacteria_phage_vB_EcoM_ACG-C40_.gbk|thymidylate synthase|552|NC_019399(167396):141424-141975:-1 ^GeneID:13998061^ Enterobacteria phage vB_EcoM_ACG-C40, complete genome.|neighbours:ID:YP_006986788.1(-1),ID:YP_006986790.1(-1)|neighbour_genes:homing endonuclease,hypothetical protein|
MKQYQFLIKDILENGYETDDRTGTGTIALFGTKLRWDLTKGFPAVTTKKLAWKACIAELLWFLSGSTNVNDLRLIQHDSLIQGKTVWDENYENQAKDLGYHSGELGPIYGKQWRDFGGVDQIIEVIDRIKKLPNDRRQIVSAWNPAELKQMALPPCHMFYQFNVRNGYLDLQWYQRSVDVFLG
>ID:AWD91451.1 |[Enterobacteria phage vB_EcoM_IME339]||_Enterobacteria_phage_vB_EcoM_IME339_.gbk|thymidylate synthase|861|MH051915(164366):27360-28220:1 ^^ Enterobacteria phage vB_EcoM_IME339, complete genome.|neighbours:ID:AWD91450.1(1),ID:AWD91452.1(1)|neighbour_genes:hypothetical protein,hypothetical protein|
MKQYQFLIKDILENGYETDDRTGTGTIALFGTKLRWDLTKGFPAVTTKKLAWKACIAELLWFLSGSTNVNDLRLIQHDSLIQGKTVWDENYENQAKDLGYHSGELGPIYGKQWRDFGGVDQIVEVVDRIKKLPNDRRQIVSAWNPAELKQMALPPCHMFYQFNVRNGYLDLQWYQRSVDVFLGLPFNIASYATLVHIVAKMCNLIPGDLIFSGGNTHIYMNHVEQCKEILRREPMDLCELQLKFPDEFDEWGTESQVFWLSQFAKPHNFVLNNYVSHPPIKGKMAV
>ID:AWD91705.1 |[Enterobacteria phage vB_EcoM_IME340]||_Enterobacteria_phage_vB_EcoM_IME340_.gbk|thymidylate synthase|552|MH051916(165549):26509-27060:1 ^^ Enterobacteria phage vB_EcoM_IME340, complete genome.|neighbours:ID:AWD91704.1(1),ID:AWD91706.1(1)|neighbour_genes:hypothetical protein,homing endonuclease|
MKQYQDLIKDIFENGYETDDRTGTGTIALFGTKLRWDLTKGFPAVTTKKLAWNACIAELLWFLSGSTNVNDLRLIQHDSLIQGKTVWDENYENQAKDLGYHSGELGPIYGKQWRDFGGVDQIIEVVDRIKKLPNDRRQIVSAWNPAELKYMALPPCHMFYQFNVRNGYLDLQWYQRSVDVFLG
>ID:YP_009207423.1 |[Escherichia phage vB_EcoM_VR20]||_Enterobacteria_phage_vB_EcoM_VR20.gbk|td|861|NC_028894(170336):142394-143254:-1 ^GeneID:26633922^ Enterobacteria phage vB_EcoM_VR20, complete genome.|neighbours:ID:YP_009207422.1(-1),ID:YP_009207424.1(-1)|neighbour_genes:hypothetical protein,frd|
MKNYQDLIQTVFDIGYQTDDRTGTGTIATFGTKVEWDMSEGFPATTVKRLAYKSVVGELLWFLEGSTNVERLREITHGAGSDKKTIWDQNFEAQGRALGYVDGELGPVYGKQWRDFGGVDQLVETIEKVKKVPTDRRQIVSAWNPAELKQMALPPCHLLYQFNVHDGELDLLWYQRSVDVFLGLPFDIGSYGTLLHIVAKMTRLKPGKLVFMGGNTHIYLNHIEQCKEVLRREPKALPTLKINWPEQFQLWDTEMQLYWVTRHMTPGDFVLENYEPHPTIAAPMAV
>ID:YP_009209990.1 |[Escherichia phage vB_EcoM_VR25]||_Enterobacteria_phage_vB_EcoM_VR25_.gbk|td|861|NC_028925(170822):144229-145089:-1 ^GeneID:26636410^ Enterobacteria phage vB_EcoM_VR25, complete genome.|neighbours:ID:YP_009209989.1(-1),ID:YP_009209991.1(-1)|neighbour_genes:nrdA,frd|
MKNYQDLIQTVFDIGYQTDDRTGTGTIATFGTKVEWDMSEGFPATTVKRLAYKSVVGELLWFLEGSTNVERLREITHGPDSDKKTIWDQNFEAQGRALGYVDGELGPVYGKQWRDFGGVDQLVETIEKVKKVPTDRRQIVSAWNPAELKQMALPPCHLLYQFNVHDGELDLLWYQRSVDVFLGLPFDIGSYGTLLHIVAKMTRLKPGKLVFMGGNTHIYLNHIEQCKEVLRREPKTLPTLKINWPEQFQLWDTEMQLYWVTRHMSPGDFVLENYEPHPTIPAPMAV
>ID:YP_009214085.1 |[Escherichia phage vB_EcoM_VR26]||_Enterobacteria_phage_vB_EcoM_VR26_.gbk|td|861|NC_028957(171541):144745-145605:-1 ^GeneID:26640541^ Enterobacteria phage vB_EcoM_VR26, complete genome.|neighbours:ID:YP_009214084.1(-1),ID:YP_009214086.1(-1)|neighbour_genes:hypothetical protein,frd|
MKNYQDLIQTVFDIGYQTDDRTGTGTIATFGTKVEWDMSEGFPATTVKRLAYKSVVGELLWFLEGSTNVERLREITHGPDSDKKTIWDQNFEAQGRALGYVDGELGPVYGKQWRDFGGVDQLVETIEKVKKVPTDRRQIVSAWNPAELKQMALPPCHLLYQFNVHDGELDLLWYQRSVDVFLGLPFDIGSYGTLLHIVAKMTGLKPGKLVFMGGNTHIYLNHIEQCKEVLRREPKTLPTLKINWPEQFQQWDTEMQLYWVTRHMSPGDFVLENYEPHPTIPAPMAV
>ID:YP_009205927.1 |[Enterobacteria phage vB_EcoM_VR5]||_Enterobacteria_phage_vB_EcoM_VR5.gbk|td|858|NC_028881(170473):143988-144845:-1 ^GeneID:26632540^ Enterobacteria phage vB_EcoM_VR5, complete genome.|neighbours:ID:YP_009205926.1(-1),ID:YP_009205928.1(-1)|neighbour_genes:nrdA,frd|
MKQYQYLIKDILENGYETDDRTGTGTIALFGTKLRFDLTKGFPAITTKKLAWKACIAELLWFLSGSTNVNDLRWHTHGSRDEGKTIWDENYENQAIGLGYSDGELGPVYGKQWRDFGGVDQVVEIINRIKTLPNDRRQIVSAWNPAEINKMALPPCHCFYQFNVRNGHLDLQWYQRSVDVFLGLPFNIASYAALVHIVAKMCNLIPGDLVFSGGNTHIYSNHVEQCQEILRREPKELCELEIDLPEEFILWDTKTQLSWVNSMRPTDFKLVGYESHPTIKAKMAV
> |[Tevenvirinae _Erwinia_phage_Cronus]||_Erwinia_phage_Cronus.gb|Thymidylate synthase..|858|MH059636.2(175774):150984-151841:-1 ^RAST2:fig|1198136.105.peg.295^ Tevenvirinae _Erwinia_phage_Cronus|neighbours:(-1),(-1)|neighbour_genes:hypothetical protein,hypothetical protein|
MKQYQHLIQAILSTGYETDDRTGTGTTAIFGTRLKFDLQEGFPAVTTKKLVWKACIAELIWFMSGSTNVHELRNIQHGSYLEGKTVWDDNYENQARDLGYTGGELGPVYGKQWRDFMGVDQLKIIIDRIKQMPTDRRQIVSAWNPAELDKMALPPCHMFYQFNVRKGFLDLQWYQRSVDVFLGLPFNIASYAALVHVVAKMTGLKPGNLIFVGGNTHIYSNHIEQCKEILRREPKELCSLEIEWPEDFDLWPTQLQLDWIESMRPKDFVLKDYESHPALTGKMAV
>ID:YP_009592727.1 |[Escherichia coli O157 typing phage 3]||_Escherichia_coli_O157_typing_phage_3_.gbk|thyA|861|NC_041863(168733):5954-6814:1 ^GeneID:40068221^ Escherichia coli O157 typing phage 3, complete genome.|neighbours:ID:YP_009592726.1(1),ID:YP_009592728.1(1)|neighbour_genes:dhfrIII,hypothetical protein|
MKQYQHLINDILENGYETDDRTGTGTIALFGTKLRWDLTKGFPAVTTKKLAWKACIAELLWFMSGSTNVNDLRIRTHGSLIQGKTIWDDNYENQAKDLGYHSGELGPIYGKQWRDFGGVDQLIETIDRIKKLPTDRRQIVSAWNPAEINQMALPPCHMFYQFNVRNGHLDLQWYQRSVDVFLGLPFNIASYAALTHIVAKMCNLIPGDLVFSGGNTHIYSNHVEQCKEVLRREPKELCSLEINWPSNFENWPTKIQMDWVTGTMTHSDFVLKNYESHPTIKAKMAV
>ID:YP_009593229.1 |[Escherichia coli O157 typing phage 6]||_Escherichia_coli_O157_typing_phage_6_.gbk|thyA|861|NC_041864(160570):153748-154608:-1 ^GeneID:40068726^ Escherichia coli O157 typing phage 6, complete genome.|neighbours:ID:YP_009593228.1(-1),ID:YP_009593230.1(-1)|neighbour_genes:hypothetical protein,dhfrIII|
MKQYQHLINDILENGYETDDRTGTGTIALFGTKLRWDLTKGFPAVTTKKLAWKACIAELLWFMSGSTNVNDLRIRTHGSLIQGKTIWDDNYENQAKDLGYHSGELGPIYGKQWRDFGGVDQLIETIDRIKKLPTDRRQIVSAWNPAEINQMALPPCHMFYQFNVRNGHLDLQWYQRSVDVFLGLPFNIASYAALTHIVAKMCNLIPGDLVFSGGNTHIYSNHVEQCKEVLRREPKELCSLEINWPSNFENWPTKIQMDWVTGTMTHSDFVLKNYESHPTIKAKMAV
>ID:YP_009225024.1 |[Escherichia phage APCEc01]||_Escherichia_phage_APCEc01_.gbk|dTMP (thymidylate) s..|861|NC_029091(168771):40105-40965:1 ^GeneID:26795977^ Escherichia phage APCEc01, complete genome.|neighbours:ID:YP_009225023.1(1),ID:YP_009225025.1(1)|neighbour_genes:dihydrofolate reduct..,hypothetical protein|
MKQYQYLINDILENGYETDDRTGTGTIALFGTKLRWDLTKGFPAVTTKKLAWKACIAELLWFMSGSTNVNDLRIRTHGSLIEGKTIWDDNYENQAKDLGYHSGELGPIYGKQWRDFGGVDQFVKTIDRIKALPNDRRQIVSAWNPAEIDQMALPPCHMFYQFNVRNGHLDLQWYQRSVDVFLGLPFNIASYAALTHIVAKMCNLIPGDLVFSGGNTHIYSNHVEQCKEVLRREPKELCSLEINWPSNFENWPTKIQMDWVTGTMTHSDFVLKNYESHPAIKAKMAV
> |[Tevenvirinae _Escherichia_phage_AnYang]||_Escherichia_phage_AnYang.gb|Thymidylate synthase..|864|MK234886.1(169215):110072-110935:-1 ^RAST2:fig|1198136.106.peg.189^ Tevenvirinae _Escherichia_phage_AnYang|neighbours:(-1),(-1)|neighbour_genes:Ribonucleotide reduc..,Dihydrofolate reduct..|
MKQYQFLIKDILENGYETDDRTGTGTIALFGTKLRFDLTKGFPAVTTKKLAWKACIAELLWFLSGSTNVNDLRHRTHGSRTEGKTIWDENYENQAVDLGYSDGELGPVYGKQWRDFGGIDQVVEIVERIKKMPNDRRQIVSAWNPAEINKMALPPCHCFYQFNVRNGHLDLQWYQRSVDVFLGLPFNMASYAALVHIVAKMCNLIPGDLVFSGGNTHIYSNHVEQCQEVLRREPKELCELEIRYWHKDFHEWTTEQQLAWVTGMMYPEDFVLKGYESHPTIKAKMAV
> |[Tevenvirinae Escherichia_phage_CF2]||_Escherichia_phage_CF2.gb|Thymidylate synthase..|552|NC_041919.1(168188):15508-16059:1 ^RAST2:fig|1198136.52.peg.19^ Tevenvirinae Escherichia_phage_CF2|neighbours:(1),(1)|neighbour_genes:Phage protein,hypothetical protein|
MKQYQDLIKDIFENGYETDDRTGTGTIALFGTKLRWDLTKGFPAVTTKKLAWKACIAELLWFLSGSTNVNDLRLIQHDSLIQGKTVWDENYENQAKDLGYHSGELGPIYGKQWRDFGGVDQIIEVIDRIKKLPSDRRQIVSAWNPAELKYMALPPCHMFYQFNVRNGYLDLQWYQRSVDVFLG
>ID:QBO61240.1 |[Escherichia phage D5505]||_Escherichia_phage_D5505_.gbk|putative thymidylate..|552|MK327929(168049):142669-143220:-1 ^^ Escherichia phage D5505, complete genome.|neighbours:ID:QBO61239.1(-1),ID:QBO61241.1(-1)|neighbour_genes:group I intron endon..,hypothetical protein|
MKQYQFLIKDILENGYETDDRTGTGTIALFGTKLRWDLTKGFPAVTTKKLAWKACIAELLWFLSGSTNVNDLRLIQHDSLIQGKTVWDENYENQAKDLGYHSGELGPIYGKQWRDFGGVDQIIEVIDRIKKLPNDRRQIVSAWNPAELKQMALPPCHMFYQFNVRNGYLDLQWYQRSVDVFLG
> |[Tevenvirinae Escherichia_phage_ECD7]||_Escherichia_phage_ECD7.gb|Thymidylate synthase..|1233|NC_041936.1(164706):139650-140882:-1 ^RAST2:fig|1198136.56.peg.247^ Tevenvirinae Escherichia_phage_ECD7|neighbours:(-1),(-1)|neighbour_genes:Ribonucleotide reduc..,Phage protein|
MKEYLKLLRDVLDNGWPREDRTGVGTLSKFGAEMRIDLSKGFPLLTTKKMATASVIGELLWFMEGSLDRRRLQEITRGRFDEEAFDIWRGNCLDMKEKNPLRFNGYNVGNMYGMAWRRKPIHPHGEVKIKRVKSKYTHTFKHPWVEDFTPTNETEDRLCAIWRGMRYEEFDSEYNLFLVADHWKTQSNFVNDAYCLWGFQEWVDDGYFGYLLDSDYLGGDILAPDTTIFASMDVDTSSTKDDEEYVYRPKIWEDQLQNVIEQIKNNPTDRRIIIDSWNVQGTHNAVLGVCHPFVQFYVNEGKLSCMWFQRSVDSFLGLPFNVASYALLTHIIAKMCDLEVGELIFSGGDTHIYKNHFDQVMEQLNRVPFDKPTIELPEFKSLDEVLTKTPKDFKIHNYQSHPAITAQMAV
>ID:YP_009102706.1 |[Escherichia phage ECML-134]||_Escherichia_phage_ECML-134_.gbk|thymidylate synthase|552|NC_025449(166783):141510-142061:-1 ^GeneID:22111889^ Escherichia phage ECML-134, complete genome.|neighbours:ID:YP_009102705.1(-1),ID:YP_009102707.1(-1)|neighbour_genes:hypothetical protein,hypothetical protein|
MKQYQDLIKDIFENGYETDDRTGTGTIALFGTKLRWDLTKGFPAVTTKKLAWKACIAELIWFLSGSTNVNDLRLIQHDSLIQGKTVWDENYENQAKDLGYHSGELGPIYGKQWRDFGGVDQIIEVVDRIKKLPNDRRQIVSAWNPAELKYMALPPCHMFYQFNVRNGYLDLQWYQRSVDVFLG
> |[Tevenvirinae Escherichia_phage_EcWhh-1]||_Escherichia_phage_EcWhh-1.gb|Thymidylate synthase..|861|MH791409.1(170524):34926-35786:-1 ^RAST2:fig|1198136.71.peg.54^ Tevenvirinae Escherichia_phage_EcWhh-1|neighbours:(-1),(-1)|neighbour_genes:Phage protein,hypothetical protein|
MKQYQFLIKDILENGYETDDRTGTGTIALFGTKLRFDLTKGFPAVTTKKLAWKACIAELLWFLSGSTNVNDLRLRTHGSLIGGKTIWDENYENQAKDLGYHSGELGPVYGKQWRDFGGVDQVVEIIDRIKKMPNDRRQIVSAWNPAEINRMALPPCHCFYQFNVRNGHLDLQWYQRSVDVFLGLPFNIASYAALVHIVAKMCNLIPGDLVFSGGNTHIYSNHVEQCQEVLRREPKELCELEINWPEGFSDWSTTLQLHWVTEHMVHEDFKLIGYESHPTIKAKMAV
> |[Tevenvirinae Escherichia_phage_HP3]||_Escherichia_phage_HP3.gb|Thymidylate synthase..|861|NC_041920.1(170254):154352-155212:-1 ^RAST2:fig|1198136.53.peg.269^ Tevenvirinae Escherichia_phage_HP3|neighbours:(-1),(-1)|neighbour_genes:Phage protein,Dihydrofolate reduct..|
MKQYQYLINDILENGYETDDRTGTGTIALFGTKLRWDLTKGFPAVTTKKLAWKACIAELLWFISGSTNVNDLRLRTHGSLIEGKTIWDDNYENQAKDLGYHSGELGPIYGKQWRDFGGVDQLVKTIDRIKALPNDRRQIVSAWNPAEIDQMALPPCHMFYQFNVRNGHLDLQWYQRSVDVFLGLPFNIASYAALTHIVAKMCNLIPGDLVFSGGNTHIYSNHVEQCKEVLRREPKELCELKIDWPEGFSDWSTTLQLHWVTEHMNPSDFILKNYESHPAIKAKMAV
> |[Tevenvirinae _Escherichia_phage_HY01]||_Escherichia_phage_HY01.gb|Thymidylate synthase..|861|NC_027349.1(166977):141108-141968:-1 ^RAST2:fig|1198136.95.peg.245^ Tevenvirinae _Escherichia_phage_HY01|neighbours:(-1),(-1)|neighbour_genes:Phage protein,Phage protein|
MKQYQDLIKDIFENGYETDDRTGTGTIALFGTKLRWDLTKGFPAVTTKKLAWKACIAELIWFLSGSTNVNDLRLIQHDSLIQGKTVWDENYENQAKDLGYHSGELGPIYGKQWRDFGGVDQIIEVIDRIKKLPNDRRQIVSAWNPAELKYMALPPCHMFYQFNVRNGYLDLQWYQRSVDVFLGLPFNIASYAALVHIVAKMCNLIPGDLIFSGGNTHIYMNHVEQCKEILRREPMDLCELQLKFPDEFDEWDTESQVFWLSQFAKPHNFVLNNYVSHPPIKGKMAV
>ID:YP_009284225.1 |[Escherichia phage HY03]||_Escherichia_phage_HY03.gbk|putative prohead cor..|552|NC_031047(170770):148958-149509:1 ^GeneID:29079093^ Escherichia phage HY03, complete genome.|neighbours:ID:YP_009284224.1(1),ID:YP_009284226.1(1)|neighbour_genes:putative portal vert..,putative prohead cor..|
MKQYQDLIKGIFENGYETDDRTGTGTIALFGTKLRWDLTKGFPAVTTKKLAWKACIAELIWFLSGSTNVNDLRLIQHDSLIQGKTVWDENYENQAKDLGYHSGELGPIYGKQWRDFGSVDQIIEVIDRIKKLPNDRRQIVSAWNPAEINQMALPPCHMFYQFNVRNGYLDLQWYQRSVDVFLG
>ID:BBG28748.1 |[Escherichia phage KIT03]||_Escherichia_phage_KIT03_DNA_.gbk|thymidylate synthase|861|AP018932(166848):140977-141837:-1 ^^ Escherichia phage KIT03 DNA, complete sequence.|neighbours:ID:BBG28747.1(-1),ID:BBG28749.1(-1)|neighbour_genes:hypothetical protein,hypothetical protein|
MKQYQDLIKDIFENGYETDDRTGTGTIALFGTKLRWDLTKGFPAVTTKKLAWNACIAELIWFLSGSTNVNDLRLIQHDSLIQGKTVWDENYENQAKDLGYHSGELGPIYGKQWRDFGGVDQIIEVIDRIKKLPNDRRQIVSAWNPAELKYMALPPCHMFYQFNVRNGYLDLQWYQRSVDVFLGLPFNIASYATLVHIVAKMCNLIPGDLIFSGGNTHIYMNHVEQCKEILCREPMDLCELQLKFPDEFDEWDTESQVFWLSQFAKPHNFVLNNYESHPPIKGKMAV
>ID:YP_008060588.1 |[Escherichia phage Lw1]||_Escherichia_phage_Lw1_.gbk|td|867|NC_021344(176227):40126-40992:1 ^GeneID:16204979^ Escherichia phage Lw1, complete genome.|neighbours:ID:YP_008060587.1(1),ID:YP_008060589.1(1)|neighbour_genes:frd,nrdA|
MKQYLDIINTVLTHGVESTDRTGVGTLRIFGMQTRWNLAEGFPATTSKQLFFKPCKHELQWFLSGSTNVDELREMTWGIGSDKRTIWDDNYENQAKALGYSHGYLGPIYGYQWRSFGGNGEFDGNFPGVDQIARIIKELKEKPDDRGIIVSAWNPVDLDAMALRPCHCFFQFVVINGKLSLQWYQRSVDVFLGLPFNIASYALLTHIIADICGYEVGDLVWTGGDVHIYKNAIEQAKELLKPERTPLPLPTLVMPKVNSLLDLDQEFFDSIHLKDYNHHGSLKAAMAV
> |[Tevenvirinae _Escherichia_phage_MX01]||_Escherichia_phage_MX01.gb|Thymidylate synthase..|861|NC_031934.1(168929):143587-144447:-1 ^RAST2:fig|1198136.96.peg.242^ Tevenvirinae _Escherichia_phage_MX01|neighbours:(-1),(-1)|neighbour_genes:Ribonucleotide reduc..,Dihydrofolate reduct..|
MKQYQFLIKDILENGYETDDRTGTGTIALFGTKLRFDLTKGFPAVTTKKLAWKACIAELLWFLSGSTNVNDLRHRTHGSCTEGKTIWDENYENQAVDLGYSDGELGPVYGKQWRDFGGIDQVVEIVERIKKMPNDRRQIVSAWNPAEINKMALPPCHCFYQFNVRNGHLDLQWYQRSVDVFLGLPFNIASYAALVHIVAKMCNLIPGDLVFSGGNTHIYSNHVEQCQEVLRREPKELCELEINWPEGFANWSTTLQLYWVTERMSHEDFKLIGYESHPTIKAKMAV
>ID:AYR04147.1 |[Escherichia phage OLB35]||_Escherichia_phage_OLB35_.gbk|thymidylate synthase|861|MH992122(169140):143793-144653:-1 ^^ UNVERIFIED: Escherichia phage OLB35, complete genome.|neighbours:ID:AYR04146.1(-1),ID:AYR04148.1(-1)|neighbour_genes:hypothetical protein,hypothetical protein|
MKQYQDLIKNILENGYETDDRTGTGTIALFGTKLRWDLTKGFPAVTTKKLAWKACIAELLWFMSGSTNVNELRLRTHGSLIEGKTIWDDNYENQAKDLGYHSGELGPIYGKQWRDFGGVDQLVETINSIKKLPTDRRQIVSAWNPAEINQMALPPCHMFYQFNVRNGHLDLQWYQRSVDVFLGLPFNIASYAALTHIVAKMCNLIPGDLVFSGGNTHIYSNHVEQCKEVLRREPKELCSLEINWPSNFENWPTKIQMDWVTGTMTHSDFVLKNYESHPTIKAKMAV
> |[Tevenvirinae _Escherichia_phage_PE37]||_Escherichia_phage_PE37.gb|Thymidylate synthase..|861|KU925172.1(166423):23273-24133:1 ^RAST2:fig|1198136.98.peg.39^ Tevenvirinae _Escherichia_phage_PE37|neighbours:(1),(1)|neighbour_genes:Phage protein,Phage protein|
MKQYQDLIKDIFENGYETDDRTGTGTIALFGTKLRWDLTKGFPAVTTKKLAWNACIAELIWFLSGSTNVNDLRLIQHDSLIQGKTVWDENYENQAKDLGYHSGELGPIYGKQWRDFGGVDQIIEVIDRIKKLPNDRRQIVSAWNPAELKYMALPPCHMFYQFNVRNGYLDLQWYQRSVDVFLGLPFNIASYATLVHIVAKMCNLIPGDLIFSGGNTHIYMNHVEQCKEILCREPMDLCELQLKFPDEFDEWNTESQVFWLSQFAKPHNFVLNNYESHPPIKGKMAV
>ID:BBC14574.1 |[Escherichia phage PP01]||_Escherichia_phage_PP01.gbk|hypothetical protein|861|LC348379(167812):142383-143243:-1 ^^ Escherichia phage PP01 DNA, complete sequence.|neighbours:ID:BBC14573.1(-1),ID:BBC14575.1(-1)|neighbour_genes:nrdA.2,frd|
MKQYQDLIKDIFENGYETDDRTGTGTIALFGTKLRWDLTKGFPAVTTKKLAWKACIAELLWFLSGSTNVNDLRLIQHDSLIQGKTVWDENYENQAKDLGYHSGELGPIYGKQWRDFGGVDQIIEVVDRIKKLPNDRRQIVSAWNPAELKYMALPPCHMFYQFNVRNGYLDLQWYQRSVDVFLGLPFNIASYATLVHIVAKMCNLIPGDLIFSGGNTHIYMNHVEQCKEILRREPKELCELVISGLPYKFRYLSTKEQLKYVLKLRPKDFVLNNYVSHPPIKGKMAV
> |[Tevenvirinae _Escherichia_phage_SF]||_Escherichia_phage_SF.gb|Thymidylate synthase..|861|MH359124.1(168695):145638-146498:1 ^RAST2:fig|1198136.100.peg.243^ Tevenvirinae _Escherichia_phage_SF|neighbours:(1),(1)|neighbour_genes:Phage protein,Phage protein|
MKQYQDLIKDILENGYETDDRTGTGTIALFGTKLRWDLTKGFPAVTTKKLAWKACIAELLWFMSGSTNVNDLRIRTHGSLIQGKTIWDDNYENQAKDLGYHSGELGPIYGKQWRDFGGVDQLVKTIDRIKALPNDRRQIVSAWNPAEIDQMALPPCHMFYQFNVRNGHLDLQWYQRSVDVFLGLPFNIASYAALTHIVAKMCNLIPGDLVFSGGNTHIYSNHVEQCKEVLRREPKELCSLEINWPSNFENWPTKIQMDWVTGTMTHSDFVLKNYESHPTIKAKMAV
>ID:YP_009608435.1 |[Escherichia phage ST0]||_Escherichia_phage_ST0.gbk|thymidylate synthase|861|NC_041990(170496):85895-86755:1 ^GeneID:40084457^ Escherichia phage ST0, complete genome.|neighbours:ID:YP_009608434.1(1),ID:YP_009608436.1(1)|neighbour_genes:dihydrofolate reduct..,hypothetical protein|
MKQYQYLIKDILENGYETDDRTGTGTIALFGTKLRWDLTKGFPAVTTKKLAWKACIAELLWFMSGSTNVNDLRIRTHGSLIQGKTIWDDNYENQAKDLGYHSGELGPIYGKQWRDFGGVDQLVETIDRIKKLPTDRRQIVSAWNPAEINQMALPPCHMFYQFNVRNGHLDLQWYQRSVDVFLGLPFNIASYAALTHIVAKMCNLIPGDLVFSGGNTHIYSNHVEQCKEVLRREPKELCSLEINWPSNFENWPTKIQMDWVTGTMTYSDFVLKNYESHPAIKAKMAV
>ID:BBC14850.1 |[Escherichia phage T2]||_Escherichia_phage_T2.gbk|hypothetical protein|861|LC348380(163825):137846-138706:-1 ^^ Escherichia phage T2 DNA, complete sequence.|neighbours:ID:BBC14849.1(-1),ID:BBC14851.1(-1)|neighbour_genes:nrdA.2,frd|
MKQYQDLIKDIFENGYETDDRTGTGTIALFGTKLRWDLSKGFPAVTTKKLAWKACIAELLWFLSGSTNVNDLRLIQHDSLIQGKTVWDENYENQAKDLGYHSGELGPIYGKQWRDFGGVDQIVEVIDRIKKLPNDRRQIVSAWNPAELKYMALPPCHMFYQFNVRNGYLDLQWYQRSVDVFLGLPFNIASYAALVHIVAKMCNLIPGDLIFSGGNTHIYMNHVEQCKEILRREPKELCELVISGLPYKFRYLSTKEQLKYVLKLRPKDFVLNNYVSHPPIKGKMAV
>ID:YP_009281566.1 |[Escherichia phage UFV-AREG1]||_Escherichia_phage_UFV-AREG1_.gbk|thymidylate synthase|861|NC_031030(170788):141016-141876:-1 ^GeneID:29063759^ Escherichia phage UFV-AREG1, complete genome.|neighbours:ID:YP_009281565.1(-1),ID:YP_009281567.1(-1)|neighbour_genes:hypothetical protein,hypothetical protein|
MKQYQDLIKDIFENGYETDDRTGTGTIALFGTKLRWDLSKGFPAVTTKKLAWNACIAELLWFISGSTNVNDLRLLTHGSLIQGKTIWDDNYENQAKDLGYHSGELGPIYGKQWRDFGGVDQLVETIDRIKKLPTDRRQIVSAWNPAEINQMALPPCHMFYQFNVRNGYLDLQWYQRSVDVFLGLPFNIASYAALTHIMAKMCNLIPGDLIFSGGNTHIYMNHVEQCKEILRREPKELCELKIDWPIEFENCDTETQLYWLTEYMKPKDFILENYESHPAIKGKMAI
>ID:YP_009323435.1 |[Escherichia phage WG01]||_Escherichia_phage_WG01_.gbk|dTMP thymidylate syn..|861|NC_031928(169936):144799-145659:-1 ^GeneID:30308561^ Escherichia phage WG01, complete genome.|neighbours:ID:YP_009323434.1(-1),ID:YP_009323436.1(-1)|neighbour_genes:hypothetical protein,dihydrofolate reduct..|
MKQYQFLIKDILENGYETDDRTGTGTIALFGTKLRFDLTQGFPAVTTKKLAWKACIAELLWFLSGSTNVNDLRQRTHGSLIEGKTIWDENYENQAKDLGYHSGELGPVYGKQWRDFGGIDQVVEIVERIKKMPNDRRQIVSAWNPAEINQMALPPCHCFYQFNVRNGHLDLQWYQRSVDVFLGLPFNIASYAALVHIVAKMCNLIPGDLVFSGGNTHIYSNHVEQCQEVLRREPKELCELEINWPEGFSDWSTTLQLHWVTEHMVHEDFKLIGYESHPTIKAKMAV
>ID:YP_009030845.1 |[Escherichia phage vB_EcoM_112]||_Escherichia_phage_e112_.gbk|thymidylate synthase|552|NC_024125(168470):143056-143607:-1 ^GeneID:19485389^ Escherichia phage e11/2, complete genome.|neighbours:ID:YP_009030844.1(-1),ID:YP_009030846.1(-1)|neighbour_genes:endonuclease I-Tevi,dihydrofolate reduct..|
MKQYQDLIKDIFENGYETDDRTGTGTIALFGTKLRWDLTKGFPAVTTKKLAWKACIAELLWFISGSTNVNDLRLRTHGSLIQGKTIWDDNYENQAKDLGYHSGELGPIYGKQWRDFGGVDQLVETIDRIKKLPTDRRQIVSAWNPAEINQMALPPCHMFYQFNVRNGYLDLQWYQRSVDVFLG
>ID:AYN56185.1 |[Escherichia phage p000v]||_Escherichia_phage_p000v_.gbk|thymidylate synthase|861|MK047717(167803):5571-6431:1 ^^ Escherichia phage p000v, complete genome.|neighbours:ID:AYN56184.1(1),ID:AYN56186.1(1)|neighbour_genes:dihydrofolate reduct..,hypothetical protein|
MKQYQYLINDILENGYETDDRTGTGTIALFGTKLRWDLTKGFPAVTTKKLAWKACIAELLWFMSGSTNVNELRLRTHGSLIEGKTIWDDNYENQAKDLGYHSGELGPIYGKQWRDFGGVDQLVETIDRIKKLPTDRRQIVSAWNPAEINQMALPPCHMFYQFNVRNGHLDLQWYQRSVDVFLGLPFNIASYAALTHIVAKMCNLIPGDLVFSGGNTHIYSNHVEQCKEVLRREPKELCELKIDWPVEFENCDTETQLCWLTEYMNPSDFILKNYESHPAIKAKMAV
> |[Tevenvirinae _Escherichia_phage_p000y]||_Escherichia_phage_p000y.gb|Thymidylate synthase..|861|MK047718.1(169872):116327-117187:1 ^RAST2:fig|1198136.97.peg.207^ Tevenvirinae _Escherichia_phage_p000y|neighbours:(1),(1)|neighbour_genes:Dihydrofolate reduct..,Phage protein|
MKQYQYLINDILENGYETDDRTGTGTIALFGTKLRWDLTKGFPAVTTKKLAWKACIAELLWFMSGSTNVNDLRIRTHGSLIQGKTIWDDNYENQAKDLGYHSGELGPIYGKQWRDFGGVDQLVKTIDRIKALPNDRRQIVSAWNPAEINQMALPPCHMFYQFNVRNGHLDLQWYQRSVDVFLGLPFNIASYAALTHIVAKMCNLIPGDLVFSGGNTHIYSNHVEQCKEVLRREPKELCSLEINWPSNFENWPTKIQMDWVTGTMTHSDFVLKNYESHPAIKAKMAV
> |[Tevenvirinae _Escherichia_phage_slur02]||_Escherichia_phage_slur02.gb|Thymidylate synthase..|861|NC_028927.1(167298):45102-45962:-1 ^RAST2:fig|1198136.99.peg.69^ Tevenvirinae _Escherichia_phage_slur02|neighbours:(-1),(-1)|neighbour_genes:Phage protein,Phage protein|
MKQYQDLIKDIFENGYETDDRTGTGTIALFGTKLRWDLTKGFPAVTTKKLAWNACVAELLWFISGSTNVNDLRLRTHGSLIQGKTIWDDNYENQAKDLGYHSGELGPIYGKQWRDFGGVDQLVETIDRIKKLPTDRRQIVSAWNPAEINQMALPPCHMFYQFNVRNGYLDLQWYQRSVDVFLGLPFNIASYAALTHIVAKMCNLIPGDLIFSGGNTHIYMNHTEQCKEILRREPKELCELKIDWPIEFGNCDTETQLYWLTEYMKPKDFILENYESHPAIKGKMAI
>ID:YP_009625019.1 |[Escherichia phage slur03]||_Escherichia_phage_slur03_.gbk|thymidylate syntheta..|861|NC_042129(167467):28437-29297:1 ^GOA:A0A0M9JDJ1,GeneID:40101901,InterPro:IPR000398,InterPro:IPR020940,InterPro:IPR023451,UniProtKB/TrEMBL:A0A0M9JDJ1^ Escherichia phage slur03, complete genome.|neighbours:ID:YP_009625018.1(1),ID:YP_009625020.1(1)|neighbour_genes:hypothetical protein..,hypothetical protein..|
MKQYQDLIKDIFENGYETDDRTGTGTIALFGTKLRWDLTKGFPAVTTKKLAWNACIAELLWFISGSTNVNDLRLRTHGSLIQGKTIWDDNYENQAKDLGYHSGELGPIYGKQWRDFGGVDQLVETIDRIKKLPTDRRQIVSAWNPAEINQMALPPCHMFYQFNVRNGYLDLQWYQRSVDVFLGLPFNIASYAALTHIVAKMCNLIPGDLIFSGGNTHIYMNHTEQCKEILRREPKELCELKIDWPIEFGNCDTETQLYWLTEYMKPKDFILENYESHPAIKGKMAI
>ID:YP_009625449.1 |[Escherichia phage slur04]||_Escherichia_phage_slur04_.gbk|thyA|861|NC_042130(167298):126786-127646:-1 ^GOA:A0A0M9JDP0,GeneID:40102348,InterPro:IPR000398,InterPro:IPR020940,InterPro:IPR023451,UniProtKB/TrEMBL:A0A0M9JDP0^ Escherichia phage slur04, complete genome.|neighbours:ID:YP_009625448.1(-1),ID:YP_009625450.1(-1)|neighbour_genes:hypothetical protein,hypothetical protein|
MKQYQDLIKDIFENGYETDDRTGTGTIALFGTKLRWDLTKGFPAVTTKKLAWNACVAELLWFISGSTNVNDLRLRTHGSLIQGKTIWDDNYENQAKDLGYHSGELGPIYGKQWRDFGGVDQLVETIDRIKKLPTDRRQIVSAWNPAEINQMALPPCHMFYQFNVRNGYLDLQWYQRSVDVFLGLPFNIASYAALTHIVAKMCNLIPGDLIFSGGNTHIYMNHTEQCKEILRREPKELCELKIDWPIEFGNCDTETQLYWLTEYMKPKDFILENYESHPAIKGKMAI
> |[Tevenvirinae _Escherichia_phage_slur07]||_Escherichia_phage_slur07.gb|Thymidylate synthase..|861|NC_028780.1(167124):20800-21660:1 ^RAST2:fig|1198136.89.peg.29^ Tevenvirinae _Escherichia_phage_slur07|neighbours:(1),(1)|neighbour_genes:Phage protein,Phage protein|
MKQYQDLIKDIFENGYETDDRTGTGTIALFGTKLRWDLSKGFPAVTTKKLAWNACIAELLWFISGSTNVNDLRLRTHGSLIQGKTIWDDNYENQAKDLGYHSGELGPIYGKQWRDFGGVDQLVETIDRIKKLPTDRRQIVSAWNPAEINQMALPPCHMFYQFNVRNGYLDLQWYQRSVDVFLGLPFNIASYAALTHIVAKMCNLIPGDLIFSGGNTHIYMNHTEQCKEILRREPKELCELKIDWPIEFGNCDTETQLYWLTEYMKPKDFILENYESHPAIKGKMAI
>ID:CUL02563.1 |[Escherichia phage slur08]||_Escherichia_phage_slur08_.gbk|thyA|861|LN881733(167467):25684-26544:1 ^GOA:A0A0M7QCR0,InterPro:IPR000398,InterPro:IPR020940,InterPro:IPR023451,UniProtKB/TrEMBL:A0A0M7QCR0^ Escherichia phage slur08, complete genome.|neighbours:ID:CUL02562.1(1),ID:CUL02564.1(1)|neighbour_genes:hypothetical protein,hypothetical protein|
MKQYQDLIKDIFENGYETDDRTGTGTIALFGTKLRWDLTKGFPAVTTKKLAWNACIAELLWFISGSTNVNDLRLRTHGSLIQGKTIWDDNYENQAKDLGYHSGELGPIYGKQWRDFGGVDQLVETIDRIKKLPTDRRQIVSAWNPAEINQMALPPCHMFYQFNVRNGYLDLQWYQRSVDVFLGLPFNIASYAALTHIVAKMCNLIPGDLIFSGGNTHIYMNHTEQCKEILRREPKELCELKIDWPIEFGNCDTETQLYWLTEYMKPKDFILENYESHPAIKGKMAI
>ID:CUL03003.1 |[Escherichia phage slur11]||_Escherichia_phage_slur11_.gbk|thyA|861|LN881734(167298):130332-131192:-1 ^GOA:A0A0M7QDW1,InterPro:IPR000398,InterPro:IPR020940,InterPro:IPR023451,UniProtKB/TrEMBL:A0A0M7QDW1^ Escherichia phage slur11, complete genome.|neighbours:ID:CUL03002.1(-1),ID:CUL03004.1(-1)|neighbour_genes:hypothetical protein,hypothetical protein|
MKQYQDLIKDIFENGYETDDRTGTGTIALFGTKLRWDLTKGFPAVTTKKLAWNACVAELLWFISGSTNVNDLRLRTHGSLIQGKTIWDDNYENQAKDLGYHSGELGPIYGKQWRDFGGVDQLVETIDRIKKLPTDRRQIVSAWNPAEINQMALPPCHMFYQFNVRNGYLDLQWYQRSVDVFLGLPFNIASYAALTHIVAKMCNLIPGDLIFSGGNTHIYMNHTEQCKEILRREPKELCELKIDWPIEFGNCDTETQLYWLTEYMKPKDFILENYESHPAIKGKMAI
>ID:CUL03789.1 |[Escherichia phage slur13]||_Escherichia_phage_slur13_.gbk|thyA|861|LN881737(167299):152154-153014:-1 ^GOA:A0A0M7QIL1,InterPro:IPR000398,InterPro:IPR020940,InterPro:IPR023451,UniProtKB/TrEMBL:A0A0M7QIL1^ Escherichia phage slur13, complete genome.|neighbours:ID:CUL03788.1(-1),ID:CUL03790.1(-1)|neighbour_genes:hypothetical protein,hypothetical protein|
MKQYQDLIKDIFENGYETDDRTGTGTIALFGTKLRWDLTKGFPAVTTKKLAWNACVAELLWFISGSTNVNDLRLRTHGSLIQGKTIWDDNYENQAKDLGYHSGELGPIYGKQWRDFGGVDQLVETIDRIKKLPTDRRQIVSAWNPAEINQMALPPCHMFYQFNVRNGYLDLQWYQRSVDVFLGLPFNIASYAALTHIVAKMCNLIPGDLIFSGGNTHIYMNHTEQCKEILRREPKELCELKIDWPIEFGNCDTETQLYWLTEYMKPKDFILENYESHPAIKGKMAI
>ID:YP_009180731.1 |[Escherichia phage slur14]||_Escherichia_phage_slur14_.gbk|thyA|861|NC_028448(167467):83043-83903:-1 ^GOA:A0A0M7QFU1,GeneID:26227904,InterPro:IPR000398,InterPro:IPR020940,InterPro:IPR023451,UniProtKB/TrEMBL:A0A0M7QFU1^ Escherichia phage slur14, complete genome.|neighbours:ID:YP_009180730.1(-1),ID:YP_009180732.1(-1)|neighbour_genes:hypothetical protein,hypothetical protein|
MKQYQDLIKDIFENGYETDDRTGTGTIALFGTKLRWDLTKGFPAVTTKKLAWNACIAELLWFISGSTNVNDLRLRTHGSLIQGKTIWDDNYENQAKDLGYHSGELGPIYGKQWRDFGGVDQLVETIDRIKKLPTDRRQIVSAWNPAEINQMALPPCHMFYQFNVRNGYLDLQWYQRSVDVFLGLPFNIASYAALTHIVAKMCNLIPGDLIFSGGNTHIYMNHTEQCKEILRREPKELCELKIDWPIEFGNCDTETQLYWLTEYMKPKDFILENYESHPAIKGKMAI
>ID:AVH86065.1 |[Escherichia phage vB_EcoM-G28]||_Escherichia_phage_vB_EcoM-G28.gbk|putative thymidylate..|552|MG867727(170121):145354-145905:-1 ^^ Escherichia phage vB_EcoM-G28, complete genome.|neighbours:ID:AVH86064.1(-1),ID:AVH86066.1(-1)|neighbour_genes:hypothetical protein,putative dihydrofola..|
MKQYQDLIKDIFENGYETDDRTGTGTIALFGTKLRWDLTKGFPAVTTKKLAWKACIAELIWFLSGSTNVNDLRLIQHDSLIQGKTVWDENYENQAKDLGYHSGELGPIYGKQWRDFGGVDQIIEVIDRIKKLPNDRRQIVSAWNPAELKQMALPPCHMFYQFNVRNGYLDLQWYQRSVDVFLG
>ID:QDF15255.1 |[Escherichia phage vB_EcoM-Sa45lw]||_Escherichia_phage_vB_EcoM-Sa45lw_.gbk|thymidylate synthase|861|MK977694(167353):140946-141806:-1 ^^ Escherichia phage vB_EcoM-Sa45lw, complete genome.|neighbours:ID:QDF15254.1(-1),ID:QDF15256.1(-1)|neighbour_genes:hypothetical protein,hypothetical protein|
MKQYQDLIKDIFENGYETDDRTGTGTIALFGTKLRWDLTKGFPAVTTKKLAWNACIAELIWFLSGSTNVNDLRLIQHDSLIQGKTVWDENYENQAKDLGYHSGELGPIYGKQWRDFGGVDQIIEVIDRIKKLPNDRRQIVSAWNPAELKYMALPPCHMFYQFNVRNGYLDLQWYQRSVDVFLGLPFNIASYATLVHIVAKMCNLIPGDLIFSGGNTHIYMNHVEQCKEILCREPMDLCELQLKFPDEFDEWDTESQVFWLSQFAKPHNFVLNNYESHPPIKGKMAV
>ID:YP_009290496.1 |[Escherichia phage vB_EcoM-UFV13]||_Escherichia_phage_vB_EcoM-UFV13_.gbk|thymidylate synthase|861|NC_031103(165772):139977-140837:-1 ^GeneID:29081292^ Escherichia phage vB_EcoM-UFV13, complete genome.|neighbours:ID:YP_009290495.1(-1),ID:YP_009290497.1(-1)|neighbour_genes:hypothetical protein,hypothetical protein|
MKQYQDLIKDIFENGYETDDRTGTGTIALFGTKLRWDLTKGFPAVTTKKLAWKACIAELLWFLSGSTNVNDLRLIQHDSLIQGKTVWDENYENQAKDLGYHSGELGPIYGKQWRDFGGVDQIVKVIDRIKKLPSDRRQIVSAWNPAELKYMALPPCHMFYQFNVRNGYLDLQWYQRSVDVFLGLPFNIASYAALVHIVAKMCNLIPGDLIFSGGNTHIYMNHVEQCKEILCREPKELCELIIGGLPYKFRYLSTKEQLEYILKLRPKDFVLKDYQSHGVLKGKMAV
>ID:AUV61093.1 |[Escherichia phage vB_EcoM-fFiEco06]||_Escherichia_phage_vB_EcoM-fFiEco06_.gbk|td|861|MG781190(167076):140629-142505:-1 ^^ |neighbours:ID:AUV61092.1(-1),ID:AUV61094.1(-1)|neighbour_genes:hypothetical protein,I-TevI|
MKQYQFLIKDILENGYETDDRTGTGTIALFGTKLRWDLTKGFPAVTTKKLAWKACIAELLWFLSGSTNVNDLRLIQHDSLIQGKTVWDENYENQAKDLGYHSGELGPIYGKQWRDFGGVDQIIEVIDRIKKLPNDRRQIVSAWNPAELKQMALPPCHMFYQFNVRNGYLDLQWYQRSVDVFLGLPFNIASYATLVHIVAKMCNLIPGDLIFSGGNTHIYMNHVEQCKEILRREPKELCELVIGGLPYKFRYLSTKEQLEYILKLRPKDFVLKDYQSHGVLKGKMAV
>ID:AUV61365.1 |[Escherichia phage vB_EcoM-fHoEco02]||_Escherichia_phage_vB_EcoM-fHoEco02_.gbk|td|861|MG781191(167064):140620-142496:-1 ^^ |neighbours:ID:AUV61364.1(-1),ID:AUV61366.1(-1)|neighbour_genes:hypothetical protein,I-TevI|
MKQYQFLIKDILENGYETDDRTGTGTIALFGTKLRWDLTKGFPAVTTKKLAWKACIAELLWFLSGSTNVNDLRLIQHDSLIQGKTVWDENYENQAKDLGYHSGELGPIYGKQWRDFGGVDQIIEVIDRIKKLPNDRRQIVSAWNPAELKQMALPPCHMFYQFNVRNGYLDLQWYQRSVDVFLGLPFNIASYATLVHIVAKMCNLIPGDLIFSGGNTHIYMNHVEQCKEILRREPKELCELVIGGLPYKFRYLSTKEQLEYILKLRPKDFVLKDYQSHGVLKGKMAV
>ID:AYP69770.1 |[Escherichia phage vB_EcoM_DalCa]||_Escherichia_phage_vB_EcoM_DalCa_.gbk|thymidylate synthase|861|MH992510(166040):140292-141152:-1 ^^ Escherichia phage vB_EcoM_DalCa, complete genome.|neighbours:ID:AYP69902.1(-1),ID:AYP69859.1(-1)|neighbour_genes:hypothetical protein,hypothetical protein|
MKQYQDLIKDIFENGYETDDRTGTGTIALFGTKLRWDLTKGFPAVTTKKLAWNACIAELLWFISGSTNVNDLRLRTHGSLIQGKTIWDDNYENQAKDLGYHSGELGPIYGKQWRDFGGVDQLVETIDRIKKLPTDRRQIVSAWNPAEINQMALPPCHMFYQFNVRNGYLDLQWYQRSVDVFLGLPFNIASYAALTHIVAKMCNLIPGDLIFSGGNTHIYMNHTEQCKEILRREPKELCELKIDWPIEFGNCDTETQLYWLTEYMKPKDFILENYESHPAIKGKMAI
>ID:QBO63751.1 |[Escherichia phage vB_EcoM_G10400]||_Escherichia_phage_vB_EcoM_G10400.gbk|putative thymidylate..|552|MK327937(170182):144602-145153:-1 ^^ Escherichia phage vB_EcoM_G10400, complete genome.|neighbours:ID:QBO63750.1(-1),ID:QBO63752.1(-1)|neighbour_genes:group I intron endon..,hypothetical protein|
MKQYQDLIKDIFENGYETDDRTGTGTIALFGTKLRWDLTKGFPAVTTKKLAWNACISELLWFLSGSTNVNDLRLIQHNSLIQGKTVWDENYENQAKDLGYHSGELGPIYGKQWRDFGGVDQIIEVIDRIKKLPNDRRQIVSAWNPAELKQMALPPCHMFYQFNVRNGYLDLQWYQRSVDVFLG
>ID:QBO62392.1 |[Escherichia phage vB_EcoM_G2248]||_Escherichia_phage_vB_EcoM_G2248.gbk|putative thymidylate..|1221|MK327932(170678):143627-144847:-1 ^^ Escherichia phage vB_EcoM_G2248, complete genome.|neighbours:ID:QBO62391.1(-1),ID:QBO62393.1(-1)|neighbour_genes:putative ribonucleos..,hypothetical protein|
MKEYLKLLRDVLDNGCPREDRTGVGTLSKFGAEMRIDLSKGFPLLTTKKMATASVIGELLWFMEGSLDRRRLQEITRGKFDEEAFDIWRGNCLDMKEKNPLRFNGYNVGNMYGMAWRRKPIHPHGEIKIKRVKSKYTHTFKHPWVEDFTPTNDTEDRLCAIWRGMRYEEFDYILVADHWKTQSNFVNDAYCLWGFQEWVDDGYFGYLLDNEYLGGDILAPDTTIFVSMDVDTSSPKDDEEYVYRQKIWEDQLQNVIEQIKNNPTDRRIIIDSWNVQGTHNAVLGVCHPFVQFYVNEGKLSCMWFQRSVDSFLGLPFNVASYALLTHIIAKMCDLEVGELIFSGGDTHIYKNHFDQVMEQLSRVPFDKPTIELPEFKSLDEVLTKTPKDFKIHNYQSHPAITAQMAV
> |[Tevenvirinae Escherichia_phage_vB_EcoM_G2285]||_Escherichia_phage_vB_EcoM_G2285.gb|Thymidylate synthase..|552|MK327933.1(166675):143602-144153:-1 ^RAST2:fig|1198136.60.peg.249^ Tevenvirinae Escherichia_phage_vB_EcoM_G2285|neighbours:(-1),(-1)|neighbour_genes:hypothetical protein,Dihydrofolate reduct..|
MKQYQYLIKDILENGYETDDRTGTGTIALFGTKLRWDLTKGFPAVTTKKLAWKACIAELLWFMSGSTNVNDLRIRTHGSLIQGKTIWDDNYENQAKDLGYHSGELGPIYGKQWRDFGGVDQLVKTIDRIKKLPTDRRQIVSAWNPAEIDQMALPPCHMFYQFNVRNGYLDLQWYQRSVDVFLG
> |[Tevenvirinae _Escherichia_phage_vB_EcoM_G2469]||_Escherichia_phage_vB_EcoM_G2469.gb|Thymidylate synthase..|552|MK327934.1(170452):147213-147764:-1 ^RAST2:fig|1198136.90.peg.250^ Tevenvirinae _Escherichia_phage_vB_EcoM_G2469|neighbours:(-1),(-1)|neighbour_genes:Phage-associated hom..,Dihydrofolate reduct..|
MKQYQYLIKDILENGYETDDRTGTGTIALFGTKLRWDLTKGFPAVTTKKLAWKACIAELLWFMSGSTNVNDLRIRTHGSLIQGKTIWDDNYENQAKDLGYHSGELGPIYGKQWRDFGGVDQLVKTIDRIKALPNDRRQIVSAWNPAEIDQMALPPCHMFYQFNVRNGHLDLQWYQRSVDVFLG
> |[Tevenvirinae Escherichia_phage_vB_EcoM_G2494]||_Escherichia_phage_vB_EcoM_G2494.gb|Thymidylate synthase..|1221|MK327935.1(168327):140772-141992:-1 ^RAST2:fig|1198136.61.peg.252^ Tevenvirinae Escherichia_phage_vB_EcoM_G2494|neighbours:(-1),(-1)|neighbour_genes:Ribonucleotide reduc..,hypothetical protein|
MKEYLKLLRDVLDNGWPREDRTGIGTLSKFGAEMRIDLSKGFPLLTTKKMATASVIGELLWFMEGSLDRRRLQEITRGKFDEEAFDIWRGNCLDMKEKNPLRFNGYNVGNMYGMAWRRKPIHPHGEIKIKRVKSKYTHTFKHPWVEDFTPTNETEDRLCAIWRGMRYEEFDYILVADHWKTQSNFVNDAYCLWGFQEWVDDGYFGYLFDNEYLGGDILAPDTTIFVSMDVDTSSPKDDEEYVYRPKIWEDQLQNVIEQIKNNPTDRRIIIDSWNVQGTHNAVLGVCHPFVQFYVNEGKLSCMWFQRSVDSFLGLPFNVASYALLTHIIAKMCDLEVGELIFSGGDTHIYKNHFDQVMEQLSRVPFDKPTIELPEFKSLDEVLTKTPKDFKIHNYQSHPAITAQMAV
>ID:QBO65644.1 |[Escherichia phage vB_EcoM_G2540-3]||_Escherichia_phage_vB_EcoM_G2540-3_.gbk|putative thymidylate..|552|MK327944(168654):142977-143528:-1 ^^ Escherichia phage vB_EcoM_G2540-3, complete genome.|neighbours:ID:QBO65643.1(-1),ID:QBO65645.1(-1)|neighbour_genes:group I intron endon..,hypothetical protein|
MKQYQDLIKDIFENGYETDDRTGTGTIALFGTKLRWDLTKGFPAVTTKKLAWNACISELLWFLSGSTNVNDLRQRTHGSLIAGKTIWDENYENQAKDLGYHSGELGPIYGKQWRDFGGVDQIVEVVNRIKTFPNDRRQIVSAWNPAELKQMALPPCHMFYQFNVRNGYLDLQWYQRSVDVFLG
> |[Tevenvirinae _Escherichia_phage_vB_EcoM_G2540]||_Escherichia_phage_vB_EcoM_G2540.gb|Thymidylate synthase..|552|MK327936.1(168886):143282-143833:-1 ^RAST2:fig|1198136.92.peg.250^ Tevenvirinae _Escherichia_phage_vB_EcoM_G2540|neighbours:(-1),(-1)|neighbour_genes:hypothetical protein,Phage protein|
MKQYQDLIKDIFENGYETDDRTGTGTIALFGTKLRWDLTKGFPAVTTKKLAWNACIAELLWFLSGSTNVNDLRLIQHDSLIQGKTVWDENYENQAKDLGYHSGELGPIYGKQWRDFGGVDQIIEVIDRIKKLPNDRRQIVSAWNPAELKYMALPPCHMFYQFNVRNGYLDLQWYQRSVDVFLG
>ID:QBO64555.1 |[Escherichia phage vB_EcoM_G29]||_Escherichia_phage_vB_EcoM_G29_.gbk|putative thymidylate..|861|MK327940(168241):142518-143378:-1 ^^ Escherichia phage vB_EcoM_G29, complete genome.|neighbours:ID:QBO64554.1(-1),ID:QBO64556.1(-1)|neighbour_genes:hypothetical protein,hypothetical protein|
MKQYQDLIKDIFENGYETDDRTGTGTIALFGTKLRWDLTKGFPAVTTKKLAWNACIAELLWFISGSTNVNDLRLRTHGSLIQGKTIWDDNYENQAKDLGYHSGELGPIYGKQWRDFGGVDQLVETIDRIKKLPTDRRQIVSAWNPAEINQMALPPCHMFYQFNVRNGYLDLQWYQRSVDVFLGLPFNIASYAALTHIVAKMCNLIPGDLIFSGGNTHIYMNHTEQCKEILRREPKELCELKIDWPIEFGNCDTETQLYWLTEYMKPKDFILENYESHPAIKGKMAI
> |[Tevenvirinae _Escherichia_phage_vB_EcoM_G37-3]||_Escherichia_phage_vB_EcoM_G37-3.gb|Thymidylate synthase..|1221|MK327941.1(167832):139789-141009:-1 ^RAST2:fig|1198136.91.peg.257^ Tevenvirinae _Escherichia_phage_vB_EcoM_G37-3|neighbours:(-1),(-1)|neighbour_genes:Ribonucleotide reduc..,Phage protein|
MKEYLKLLRDVLDNGCPREDRTGVGTLSKFGAEMRIDLSKGFPLLTTKKMATASVIGELLWFMDGSLDRRRLQEITRGKFDEEAFDIWRGNCLDMKEKNPLRFNGYNVGNMYGMAWRRKPIHPHGEIKIKRVKSKYTHTFKHPWVEDFTPTNDTEDRLCAIWRGMRYEEFDYILVADHWKTQSNFVNDAYCLWGFQEWVDDGYFGYLLDSDYLGGDIIAPDTTMFVSMDVDTSSTKDDEEYVYRPKIWEDQLQNVIEQIKNNPTDRRIIIDSWNVQGTHNAVLGVCHPFVQFYVNEGKLSCMWFQRSVDCFLGLPFNVASYALLTHIIAKMCDLEVGELIFSGGDTHIYKNHFDQVMEQLSRVPFDKPTIELPEFKSLDEVLTKTPKDFKIHNYQSHPAITAQMAV
> |[Tevenvirinae _Escherichia_phage_vB_EcoM_GG4498]||_Escherichia_phage_vB_EcoM_G4498.gb|Thymidylate synthase..|861|MK327939.1(167826):141976-142836:-1 ^RAST2:fig|1198136.93.peg.247^ Tevenvirinae _Escherichia_phage_vB_EcoM_GG4498|neighbours:(-1),(-1)|neighbour_genes:Phage protein,Phage protein|
MKQYQDLIKDIFENGYETDDRTGTGTIALFGTKLRWDLTKGFPAVTTKKLAWNACIAELLWFISGSTNVNDLRLRTHGSLIQGKTIWDDNYENQAKDLGYHSGELGPIYGKQWRDFGGVDQLVETIDRIKKLPTDRRQIVSAWNPAEINQMALPPCHMFYQFNVRNGYLDLQWYQRSVDVFLGLPFNIASYAALTHIVAKMCNLIPGDLIFSGGNTHIYMNHTEQCKEILRREPKELCELKIDWPIEFGNCDTETQLYWLTEYMKPKDFILENYESHPAIKGKMAI
>ID:QBO65927.1 |[Escherichia phage vB_EcoM_G4500]||_Escherichia_phage_vB_EcoM_G4500_.gbk|putative thymidylate..|861|MK327945(168363):142640-143500:-1 ^^ Escherichia phage vB_EcoM_G4500, complete genome.|neighbours:ID:QBO65926.1(-1),ID:QBO65928.1(-1)|neighbour_genes:hypothetical protein,hypothetical protein|
MKQYQDLIKDIFENGYETDDRTGTGTIALFGTKLRWDLTKGFPAVTTKKLAWNACIAELLWFISGSTNVNDLRLRTHGSLIQGKTIWDDNYENQAKDLGYHSGELGPIYGKQWRDFGGVDQLVETIDRIKKLPTDRRQIVSAWNPAEINQMALPPCHMFYQFNVRNGYLDLQWYQRSVDVFLGLPFNIASYAALTHIVAKMCNLIPGDLIFSGGNTHIYMNHTEQCKEILRREPKELCELKIDWPIEFGNCDTETQLYWLTEYMKPKDFILENYESHPAIKGKMAI
>ID:QBO66202.1 |[Escherichia phage vB_EcoM_G4507]||_Escherichia_phage_vB_EcoM_G4507_.gbk|putative thymidylate..|552|MK327946(168828):143264-143815:-1 ^^ Escherichia phage vB_EcoM_G4507, complete genome.|neighbours:ID:QBO66201.1(-1),ID:QBO66203.1(-1)|neighbour_genes:putative group I int..,hypothetical protein|
MKQYQDLIKDIFENGYETDDRTGTGTIALFGTKLRWDLTKGFPAVTTKKLAWNACISELLWFLSGSTNVNDLRLIQHNSLIQGKTVWDENYENQAKDLGYHSGELGPIYGKQWRDFGGVDQIIEVIDRIKKLPNDRRQIVSAWNPAELKQMALPPCHMFYQFNVRNGYLDLQWYQRSVDVFLG
>ID:QBO65102.1 |[Escherichia phage vB_EcoM_G50]||_Escherichia_phage_vB_EcoM_G50_.gbk|putative thymidylate..|861|MK327942(167728):141414-142274:-1 ^^ Escherichia phage vB_EcoM_G50, complete genome.|neighbours:ID:QBO65101.1(-1),ID:QBO65103.1(-1)|neighbour_genes:hypothetical protein,hypothetical protein|
MKQYQDLIKDIFENGYETDDRTGTGTIALFGTKLRWDLTKGFPAVTTKKLAWNACISELLWFLSGSTNVNDLRQRTHGSLIAGKTIWDENYENQAKDLGYHSGELGPIYGKQWRDFGGVDQIVEVVNRIKTFPNDRRQIVSAWNPAELKQMALPPCHMFYQFNVRNGYLDLQWYQRSVDVFLGLPFNIASYAALLHIVADMCELVPGDLVFSGGNTHIYSNHIEQCKEILNRTPMDLCKLSINWPNGFSQCDTETQMYWLTEYMTARDFVLKDYQSHGVLKGKMAV
> |[Tevenvirinae _Escherichia_phage_vB_EcoM_G5211]||_Escherichia_phage_vB_EcoM_G5211.gb|Thymidylate synthase..|1221|MK327947.1(164278):137576-138796:-1 ^RAST2:fig|1198136.94.peg.243^ Tevenvirinae _Escherichia_phage_vB_EcoM_G5211|neighbours:(-1),(-1)|neighbour_genes:Ribonucleotide reduc..,Phage protein|
MKEYLKLLHDVLDNGWPREDRTGVGTLSKFGAEMRIDLSKGFPLLTTKKMATASVIGELLWFMEGSLDRRRLQEITRGKFDEEAFDIWRGNCLDMKEKNPLRFNGYNVGNMYGMAWRRKPIHPHGEIKIKRVKSKYTHTFKHPWVEDFTPTNDTEDRLCAIWRGMRYEEFDYILVADHWKTQSNFVNDAYCLWGFQEWVDDGYFGYLLDSDYLGGDIIAPDTTMFVSMDVDTSSTKDDEEYVYRPKIWEDQLQNVIEQIKNNPTDRRIIIDSWNVQGTHNAVLGVCHPFVQFYVNEGKLSCMWFQRSVDSFLGLPFNVASYALLTHIIAKMCDLEVGELIFSGGDTHIYKNHFDQVMEQLSRVPFDKPTIELPEFKSLDEVLTKTPKDFKIHNYQSHPAITAQMAV
>ID:QBO65378.1 |[Escherichia phage vB_EcoM_G53]||_Escherichia_phage_vB_EcoM_G53_.gbk|putative thymidylate..|861|MK327943(167834):143790-144650:-1 ^^ Escherichia phage vB_EcoM_G53, complete genome.|neighbours:ID:QBO65377.1(-1),ID:QBO65379.1(-1)|neighbour_genes:hypothetical protein,putative dihydrofola..|
MKQYQYLINDILENGYETDDRTGTGTIALFGTKLRWDLTKGFPAVTTKKLAWKACIAELLWFMSGSTNVNDLRIRTHGSLIQGKTIWDDNYENQAKDLGYHSGELGPIYGKQWRDFGGVDQLDKTIDRIKALPNDRRQIVSAWNPAEIDQMALPPCHMFYQFNVRNGHLDLQWYQRSVDVFLGLPFNIASYAALTHIVAKMCNLIPGDLVFSGGNTHIYSNHIEQCKEVLRREPKELCSLEINWPSNFENWPTKIQMDWVTGTMAHSDFVLKNYESHPAIKAKMAV
>ID:QBQ80114.1 |[Escherichia phage vB_EcoM_G8]||_Escherichia_phage_vB_EcoM_G8_.gbk|putative thymidylate..|552|MK373787(169650):142993-143544:-1 ^^ Escherichia phage vB_EcoM_G8, complete genome.|neighbours:ID:QBQ80113.1(-1),ID:QBQ80115.1(-1)|neighbour_genes:group I intron endon..,hypothetical protein|
MKQYQDLIKDIFENGYETDDRTGTGTIALFGTKLRWDLTKGFPAVTTKKLAWNACVAELLWFISGSTNVNDLRLRTHGSLIQGKTIWDDNYENQAKDLGYHSGELGPIYGKQWRDFGGVDQLVETIDRIKKLPTDRRQIVSAWNPAEINQMALPPCHMFYQFNVRNGYLDLQWYQRSVDVFLG
>ID:QBQ78016.1 |[Escherichia phage vB_EcoM_G9062]||_Escherichia_phage_vB_EcoM_G9062_.gbk|putative thymidylate..|861|MK373779(168670):142947-143807:-1 ^^ Escherichia phage vB_EcoM_G9062, complete genome.|neighbours:ID:QBQ78015.1(-1),ID:QBQ78017.1(-1)|neighbour_genes:hypothetical protein,hypothetical protein|
MKQYQDLIKDIFENGYETDDRTGTGTIALFGTKLRWDLTKGFPAVTTKKLAWNACISELLWFLSGSTNVNDLRLIQHNSLIQGKTVWDENYENQAKDLGYHSGELGPIYGKQWRDFGGVDQIIEVIDRIKKLPNDRRQIVSAWNPAELKQMALPPCHMFYQFNVRNGYLDLQWYQRSVDVFLGLPFNIASYAALVHIVAKMCNLIPGDLIFSGGNTHIYMNHVEQCKEILRREPMDLCELQLKFPDEFDEWGTESQVFWLSQFAKPHNFVLNNYVSHPPIKGKMAV
>ID:AXC34031.1 |[Escherichia phage vB_EcoM_JB75]||_Escherichia_phage_vB_EcoM_JB75_.gbk|dTMP thymidylate syn..|861|MH355584(167208):24767-25627:1 ^^ Escherichia phage vB_EcoM_JB75, complete genome.|neighbours:ID:AXC34123.1(1),ID:AXC34162.1(1)|neighbour_genes:hypothetical protein,hypothetical protein|
MKQYQDLIKDIFENGYETDDRTGTGTIALFGTKLRWDLTKGFPAVTTKKLAWKACIAELLWFLSGSTNVNDLRLIQHDSLIQGKTVWDENYENQAKDLGYHSGELGPIYGKQWRDFGGVDQIVEVIDRIKKLPNDRRQIVSAWNPAELKYMALPPCHMFYQFNVRNGYLDLQWYQRSVDVFLGLPFNIASYAALVHIVAKMCNLTPGDLIFSGGNTHIYMNHVEQCKEILRREPKELCELVIGGLPYKFRYLSTKEQLEYVLKLRPKDFVLKDYQSHGVLKGKMAV
>ID:YP_009037537.1 |[Escherichia phage vB_EcoM_JS09]||_Escherichia_phage_vB_EcoM_JS09_.gbk|dTMP thymidylate syn..|861|NC_024124(169148):25444-26304:1 ^GeneID:19524932^ Escherichia phage vB_EcoM_JS09, complete genome.|neighbours:ID:YP_009037536.1(1),ID:YP_009037538.1(1)|neighbour_genes:dihydrofolate reduct..,hypothetical protein|
MKQYQYLIKDILENGYETDDRTGTGTIALFGTKLRWDLTKGFPAVTTKKLAWKACIAELLWFMSGSTNVNELRLRTHGSLIEGKTIWDDNYENQAKDLGYHSGELGPIYGKQWRDFGGVDQLVETIDRIKKLPTDRRQIVSAWNPAEINQMALPPCHMFYQFNVRNGHLDLQWYQRSVDVFLGLPFNIASYAALTHIVAKMCNLIPGDLVFSGGNTHIYSNHVEQCKEVLRREPKELCELVINGLPYKFRHLSTEEQIEYVLKLRPKDFILKNYESHPAIKAKMAV
>ID:QBQ78517.1 |[Escherichia phage vB_EcoM_KAW1E185]||_Escherichia_phage_vB_EcoM_KAW1E185_.gbk|putative thymidylate..|861|MK373781(164987):139442-140302:-1 ^^ Escherichia phage vB_EcoM_KAW1E185, complete genome.|neighbours:ID:QBQ78516.1(-1),ID:QBQ78518.1(-1)|neighbour_genes:hypothetical protein,hypothetical protein|
MKQYQDLIKDIFENGYETDDRTGTGTIALFGTKLRWDLTKGFPAVTTKKLAWNACIAELLWFISGSTNVNDLRLRTHGSLIQGKTIWDDNYENQAKDLGYHSGELGPIYGKQWRDFGGVDQLVETIDRIKKLPTDRRQIVSAWNPAEINQMALPPCHMFYQFNVRNGYLDLQWYQRSVDVFLGLPFNIASYAALTHIVAKMCNLIPGDLIFSGGNTHIYMNHTEQCKEILRREPKELCELKIDWPIEFGNCDTETQLYWLTEYMKPKDFILENYESHPAIKGKMAI
> |[Tevenvirinae Escherichia_phage_vB_EcoM_KAW3E185]||_Escherichia_phage_vB_EcoM_KAW3E185.gb|Thymidylate synthase..|861|MK373782.1(170187):146573-147433:-1 ^RAST2:fig|1198136.54.peg.251^ Tevenvirinae Escherichia_phage_vB_EcoM_KAW3E185|neighbours:(-1),(-1)|neighbour_genes:Phage protein,Dihydrofolate reduct..|
MKQYQYLINDILENGYETDDRTGTGTIALFGTKLRWDLTKGFPAVTTKKLAWKACIAELLWFMSGSTNVNDLRIRTHGSLIQGKTIWDDNYENQAKDLGYHSGELGPIYGKQWRDFGGVDQLVKTIDRIKALPNDRRQIVSAWNPAEIDQMALPPCHMFYQFNVRNGHLDLQWYQRSVDVFLGLPFNIASYAALTHIVAKMCNLIPGDLVFSGGNTHIYSNHVEQCKEVLRREPKELCSLEINWPSNFENWPTKIQVDWVTGTMTHSDFVLKNYESHPTIKAKMAV
>ID:QBQ79290.1 |[Escherichia phage vB_EcoM_MM02]||_Escherichia_phage_vB_EcoM_MM02_.gbk|putative thymidylate..|861|MK373784(169201):145268-146128:-1 ^^ Escherichia phage vB_EcoM_MM02, complete genome.|neighbours:ID:QBQ79289.1(-1),ID:QBQ79291.1(-1)|neighbour_genes:hypothetical protein,putative dihydrofola..|
MKQYQYLINDILENGYETDDRTGTGTIALFGTKLRWDLTKGFPAVTTKKLAWKACIAELLWFMSGSTNVNDLRIRTHGSLIQGKTIWDDNYENQAKDLGYHSGELGPIYGKQWRDFGGVDQLVKTIDRIKALPNDRRQIVSAWNPAEIDQMALPPCHMFYQFNVRNGHLDLQWYQRSVDVFLGLPFNIASYAALTHIVAKMCNLIPGDLVFSGGNTHIYSNHVEQCKEVLRREPKELCSLEINWPSNFENWPTKIQMDWVTGTMTHSDFVLKNYESHPAIKAKMAV
>ID:QBQ79562.1 |[Escherichia phage vB_EcoM_OE5505]||_Escherichia_phage_vB_EcoM_OE5505_.gbk|putative thymidylate..|861|MK373785(168756):142421-143281:-1 ^^ Escherichia phage vB_EcoM_OE5505, complete genome.|neighbours:ID:QBQ79561.1(-1),ID:QBQ79563.1(-1)|neighbour_genes:hypothetical protein,hypothetical protein|
MKQYQDLIKDIFENGYETDDRTGTGTIALFGTKLRWDLTKGFPAVTTKKLAWKACIAELIWFLSGSTNVNDLRLIQHDSLIQGKTVWDENYENQAKDLGYNSGELGPIYGKQWRDFGGVDQIIEVIDRIKKLPNDRRQIVSAWNPAELKQMALPPCHMFYQFNVRNGYLDLQWYQRSVDVFLGLPFNIASYAALVHIVAKMCNLIPGDLIFSGGNTHIYMNHVEQCKEILRREPMDLCELQLKFPDEFDEWDTESQVFWLSQFAKPHNFVLNNYESHPPIKGKMAV
> |[Tevenvirinae _Escherichia_phage_vB_EcoM_PhAPEC2]||_Escherichia_phage_vB_EcoM_PhAPEC2.gb|Thymidylate synthase..|861|NC_024794.1(167318):143234-144094:-1 ^RAST2:fig|1198136.124.peg.240^ Tevenvirinae _Escherichia_phage_vB_EcoM_PhAPEC2|neighbours:(-1),(-1)|neighbour_genes:Phage protein,Dihydrofolate reduct..|
MKQYQYLINDILENGYETDDRTGTGTIALFGTKLRWDLTKGFPAVTTKKLAWKACIAELLWFMSGSTNVNDLRIRTHGSLIEGKTIWDDNYENQAKDLGYHSGELGPIYGKQWRDFGGVDQLVKTIDRIKALPNDRRQIVSAWNPAEIDQMALPPCHMFYQFNVRNGHLDLQWYQRSVDVFLGLPFNIASYAALTHIVAKMCNLIPGDLVFSGGNTHIYSNHVEQCKEVLRREPKELCSLEINWPSNFENWPTKIQMDWVTGTMTHSDFVLKNYESHPTIKAKMAV
>ID:QBQ79844.1 |[Escherichia phage vB_EcoM_R5505]||_Escherichia_phage_vB_EcoM_R5505_.gbk|putative thymidylate..|861|MK373786(167317):141667-142527:-1 ^^ Escherichia phage vB_EcoM_R5505, complete genome.|neighbours:ID:QBQ79843.1(-1),ID:QBQ79845.1(-1)|neighbour_genes:hypothetical protein,hypothetical protein|
MKQYQDLIKDIFENGYETDDRTGTGTIALFGTKLRWDLTKGFPAVTTKKLAWNACIAELLWFISGSTNVNDLRLRTHGSLIQGKTIWDDNYENQAKDLGYHSGELGPIYGKQWRDFGGVDQLVETIDRIKKLPTDRRQIVSAWNPAEINQMALPPCHMFYQFNVRNGYLDLQWYQRSVDVFLGLPFNIASYAALTHIVAKMCNLIPGDLIFSGGNTHIYMNHTEQCKEILRREPKELCELKIDWPIEFGNCDTETQLYWLTEYMKPKDFILENYESHPAIKGKMAI
>ID:QBQ77253.1 |[Escherichia phage vB_EcoM_WFK]||_Escherichia_phage_vB_EcoM_WFK_.gbk|putative thymidylate..|861|MK373775(164590):140313-141173:-1 ^^ Escherichia phage vB_EcoM_WFK, complete genome.|neighbours:ID:QBQ77252.1(-1),ID:QBQ77254.1(-1)|neighbour_genes:hypothetical protein,putative dihydrofola..|
MKQYQYLINDILENGYETDDRTGTGTIALFGTKLRWDLTKGFPAVTTKKLAWKACIAELLWFMSGSTNVNDLRIRTHGSLIQGKTIWDDNYENQAKDLGYHSGELGPIYGKQWRDFGGVDQLDKTIDRIKALPNDRRQIVSAWNPAEIDQMALPPCHMFYQFNVRNGHLDLQWYQRSVDVFLGLPFNIASYAALTHIVAKMCNLIPGDLVFSGGNTHIYSNHIEQCKEVLRREPKELCSLEINWPSNFENWPTKIQMDWVTGTMTHSDFVLKNYESHPTIKAKMAV
>ID:QBQ76992.1 |[Escherichia phage vB_EcoM_WFL6982]||_Escherichia_phage_vB_EcoM_WFL6982_.gbk|putative thymidylate..|861|MK373774(164279):140315-141175:-1 ^^ Escherichia phage vB_EcoM_WFL6982, complete genome.|neighbours:ID:QBQ76991.1(-1),ID:QBQ76993.1(-1)|neighbour_genes:hypothetical protein,putative dihydrofola..|
MKQYQYLINDILENGYETDDRTGTGTIALFGTKLRWDLTKGFPAVTTKKLAWKACIAELLWFMSGSTNVNDLRIRTHGSLIQGKTIWDDNYENQAKDLGYHSGELGPIYGKQWRDFGGVDQLDKTIDRIKALPNDRRQIVSAWNPAEIDQMALPPCHMFYQFNVRNGHLDLQWYQRSVDVFLGLPFNIASYAALTHIVAKMCNLIPGDLVFSGGNTHIYSNHIEQCKEVLRREPKELCSLEINWPSNFENWPTKIQMDWVTGTMTHSDFVLKNYESHPTIKAKMAV
>ID:QBQ77746.1 |[Escherichia phage vB_EcoM_WFbE185]||_Escherichia_phage_vB_EcoM_WFbE185.gbk|putative thymidylate..|861|MK373778(170429):145823-146683:-1 ^^ Escherichia phage vB_EcoM_WFbE185, complete genome.|neighbours:ID:QBQ77745.1(-1),ID:QBQ77747.1(-1)|neighbour_genes:hypothetical protein,putative dihydrofola..|
MKQYQYLINDILENGYETDDRTGTGTIALFGTKLRWDLTKGFPAVTTKKLAWKACIAELLWFMSGSTNVNDLRIRTHGSLIQGKTIWDDNYENQAKDLGYHSGELGPIYGKQWRDFGGVDQLVETIDRIKKLPTDRRQIVSAWNPAEINQMALPPCHMFYQFNVRNGHLDLQWYQRSVDVFLGLPFNIASYAALTHIVAKMCNLIPGDLVFSGGNTHIYSNHIEQCKEVLRREPKELCELKIDWPSNFENWPTKIQMDWVTGTMTHSDFVLKNYESHPVIKAKMAV
>ID:YP_007004972.1 |[Escherichia phage wV7]||_Escherichia_phage_wV7_.gbk|thymidylate synthase|861|NC_019505(166452):140192-141052:-1 ^GeneID:14010766^ Escherichia phage wV7, complete genome.|neighbours:ID:YP_007004971.1(-1),ID:YP_007004973.1(-1)|neighbour_genes:hypothetical protein,hypothetical protein|
MKQYQDLIKDIFENGYETDDRTGTGTIALFGTKLRWDLTKGFPAVTTKKLAWNACIAELIWFLSGSTNVNDLRLIQHDSLIQGKTVWDENYENQAKDLGYHSGELGPIYGKQWRDFGGVDQIIEVIDRIKKLPNDRRQIVSAWNPAELKYMALPPCHMFYQFNVRNGYLDLQWYQRSVDVFLGLPFNIASYATLVHIVAKMCNLIPGDLIFSGGNTHIYMNHVEQCKEILCREPMDLCELQLKFPDEFDEWDTESQVFWLSQFAKPHNFVLNNYESHPPIKGKMAV
> |[Tevenvirinae Escherichia_virus_KFS-EC]||_Escherichia_virus_KFS-EC.gb|Thymidylate synthase..|1236|MH560358.1(164715):81526-82761:-1 ^RAST2:fig|1198136.83.peg.137^ Tevenvirinae Escherichia_virus_KFS-EC|neighbours:(-1),(-1)|neighbour_genes:Ribonucleotide reduc..,Phage protein|
MKEYLKLLRDVLDNGCPREDRTGVGTLSKFGAEMRIDLSKGFPLLTTKKMATASIIGELLWFMEGSLDRRRLQEITRGQFDEEAFDIWRGNCLDMKEKNPLRFNGYNVGNMYGMAWRRKPIHPHGEIKIKRVKSKYTHTFKHPWVEDFTPTNDTEDRLCAIWRGMRYEEFDSEYNLFLVADHWKTQSNFVNDAYCLWGFQEWVDDGYFGYLLDSDYLGGDILAPDTTMFVSMDVDTSSTKDDEEYVYRPKIWEDQLQKVIDMIKNDPYSRRIIIDSWNVQETHNAVLGVCHPMVQFYVSNDNKLSCLFFMRSNDLFLGNPFNVASYALLTHIIAKICGLEVGELVYQCGDCHIYKNHFDQVMEQLSRVPFDKPTIELPEFKSLDEVLTKTPKDFKIHNYQSHPAITAQMAV
>ID:QDK04363.1 |[Escherichia virus VEc20]||_Escherichia_virus_VEc20_.gbk|vec20_233|552|MN022785(167532):141607-142158:-1 ^^ Escherichia virus VEc20, complete genome.|neighbours:ID:QDK04362.1(-1),ID:QDK04364.1(-1)|neighbour_genes:vec20_232,vec20_234|
MKQYQDLIKDIFENGYETDDRTGTGTIALFGTKLRWDLSKGFPAVTTKKLAWNACIAELLWFLSGSTNVNDLRLIQHDSLIQGKTVWDENYENQAKDLGYHSGELGPIYGKQWRDFGGVDQIVEVIDRIKKLPNDRRQIVSAWNPAELKYMALPPCHMFYQFNVRNGYLDLQWYQRSVDVFLG
>ID:VCU44533.1 |[Escherichia virus vB_Eco_mar005P1]|vB_Eco_mar005P1|_Escherichia_virus_vB_Eco_mar005P1_.gbk|td|861|LR027390(167773):76482-77342:-1 ^^ Escherichia virus vB_Eco_mar005P1 genome assembly, chromosome: 1.|neighbours:ID:VCU44532.1(-1),ID:VCU44534.1(-1)|neighbour_genes:hypothetical protein,frd|
MKQYQYLINDILENGYETDDRTGTGTIALFGTKLRWDLTKGFPAVTTKKLAWKACIAELLWFMSGSTNVNDLRIRTHGSLIQGKTIWDDNYENQAKDLGYHSGELGPIYGKQWRDFGGVDQLVKTIDRIKALPNDRRQIVSAWNPAEIDQMALPPCHMFYQFNVRNGHLDLQWYQRSVDVFLGLPFNIASYAALTHIVAKMCNLIPGDLVFSGGNTHIYSNHVEQCKEVLRREPKELCSLEINWPSNFENWPTKIQMDWVTGTMTHSDFVLKNYESHPTIKAKMAV
>ID:VCU44162.1 |[Escherichia virus vB_Eco_mar005P1]|vB_Eco_mar006P2|_Escherichia_virus_vB_Eco_mar005P1_strain_vB_Eco_mar006P2_.gbk|td|861|LR027387(167773):9731-10591:-1 ^^ Escherichia virus vB_Eco_mar005P1 strain vB_Eco_mar006P2 genome assembly, chromosome: 1.|neighbours:ID:VCU44160.1(-1),ID:VCU44164.1(-1)|neighbour_genes:hypothetical protein,frd|
MKQYQYLINDILENGYETDDRTGTGTIALFGTKLRWDLTKGFPAVTTKKLAWKACIAELLWFMSGSTNVNDLRIRTHGSLIQGKTIWDDNYENQAKDLGYHSGELGPIYGKQWRDFGGVDQLVKTIDRIKALPNDRRQIVSAWNPAEIDQMALPPCHMFYQFNVRNGHLDLQWYQRSVDVFLGLPFNIASYAALTHIVAKMCNLIPGDLVFSGGNTHIYSNHVEQCKEVLRREPKELCSLEINWPSNFENWPTKIQMDWVTGTMTHSDFVLKNYESHPTIKAKMAV
>ID:VCU43305.1 |[Escherichia virus vB_Eco_mar005P1]|vB_Eco_mar007P3|_Escherichia_virus_vB_Eco_mar005P1_strain_vB_Eco_mar007P3_.gbk|td|861|LR027383(167651):99368-100228:-1 ^^ Escherichia virus vB_Eco_mar005P1 strain vB_Eco_mar007P3 genome assembly, chromosome: 1.|neighbours:ID:VCU43304.1(-1),ID:VCU43306.1(-1)|neighbour_genes:hypothetical protein,frd|
MKQYQYLINDILENGYETDDRTGTGTIALFGTKLRWDLTKGFPAVTTKKLAWKACIAELLWFMSGSTNVNDLRIRTHGSLIQGKTIWDDNYENQAKDLGYHSGELGPIYGKQWRDFGGVDQLVKTIDRIKALPNDRRQIVSAWNPAEIDQMALPPCHMFYQFNVRNGHLDLQWYQRSVDVFLGLPFNIASYAALTHIVAKMCNLIPGDLVFSGGNTHIYSNHVEQCKEVLRREPKELCSLEINWPSNFENWPTKIQMDWVTGTMTHSDFVLKNYESHPTIKAKMAV
>ID:VCU44013.1 |[Escherichia virus vB_Eco_mar005P1]|vB_Eco_mar008P4|_Escherichia_virus_vB_Eco_mar005P1_strain_vB_Eco_mar008P4_.gbk|td|861|LR027386(167773):82149-83009:-1 ^^ Escherichia virus vB_Eco_mar005P1 strain vB_Eco_mar008P4 genome assembly, chromosome: 1.|neighbours:ID:VCU44012.1(-1),ID:VCU44014.1(-1)|neighbour_genes:hypothetical protein,frd|
MKQYQYLINDILENGYETDDRTGTGTIALFGTKLRWDLTKGFPAVTTKKLAWKACIAELLWFMSGSTNVNDLRIRTHGSLIQGKTIWDDNYENQAKDLGYHSGELGPIYGKQWRDFGGVDQLVKTIDRIKALPNDRRQIVSAWNPAEIDQMALPPCHMFYQFNVRNGHLDLQWYQRSVDVFLGLPFNIASYAALTHIVAKMCNLIPGDLVFSGGNTHIYSNHVEQCKEVLRREPKELCSLEINWPSNFENWPTKIQMDWVTGTMTHSDFVLKNYESHPTIKAKMAV
>ID:VCU44768.1 |[Escherichia virus vB_Eco_mar005P1]|vB_Eco_mar009P5|_Escherichia_virus_vB_Eco_mar005P1_strain_vB_Eco_mar009P5_.gbk|td|861|LR027391(167658):46698-47558:1 ^^ Escherichia virus vB_Eco_mar005P1 strain vB_Eco_mar009P5 genome assembly, chromosome: 1.|neighbours:ID:VCU44767.1(1),ID:VCU44769.1(1)|neighbour_genes:frd,hypothetical protein|
MKQYQYLINDILENGYETDDRTGTGTIALFGTKLRWDLTKGFPAVTTKKLAWKACIAELLWFMSGSTNVNDLRIRTHGSLIQGKTIWDDNYENQAKDLGYHSGELGPIYGKQWRDFGGVDQLVKTIDRIKALPNDRRQIVSAWNPAEIDQMALPPCHMFYQFNVRNGHLDLQWYQRSVDVFLGLPFNIASYAALTHIVAKMCNLIPGDLVFSGGNTHIYSNHVEQCKEVLRREPKELCSLEINWPSNFENWPTKIQMDWVTGTMTHSDFVLKNYESHPTIKAKMAV
>ID:AUV57581.1 |[Klebsiella phage KP1]||_Klebsiella_phage_KP1_.gbk|thymidylate synthase|876|MG751100(167989):131553-132428:-1 ^^ Klebsiella phage KP1, complete genome.|neighbours:ID:AUV57580.1(-1),ID:AUV57582.1(-1)|neighbour_genes:hypothetical protein,hypothetical protein|
MREYQELIKDIFENGYETDDRTGTGTIAKFGTQLRFDLQKGFPAVTTKRLAWKACIAELIWFLQGSTNVHELRLIQHGSLLEGKTVWDDNYENQAKDMGYSGGELGPVYGKQWRDFMGVDQLKLVIDRIKQLPSDRRQIVTAWNPVDLDKMALPPCHLLYQFNVRKGYLDLQWYQRSVDVFLGLPFNIASYAALVHIIAKMTNLKPGHLVFTGGNTHIYLNHIEQCKEILRREPKELCELEINYWPPVKDKEFHELATEEQLAWVTGMMKPSDFVLKGYESHPTIKGKMAI
>ID:APD20634.1 |[Klebsiella phage KPV15]|KPV15|_Klebsiella_phage_KPV15_.gbk|thymidylate synthase|876|KY000080(167034):149866-150741:-1 ^^ Klebsiella phage KPV15, complete genome.|neighbours:ID:APD20633.1(-1),ID:APD20635.1(-1)|neighbour_genes:hypothetical protein,hypothetical protein|
MREYQELIKDIFENGYETDDRTGTGTIAKFGTQHRFDLQEGFPAVTTKRLAWKACIAELIWFMRGSTNVHELRLIQHDSLLEGKTVWDDNYENQAKDMGYSGGELGPVYGKQWRDFMGVDQLKLIIDRIKQLPYDRRQIVTAWNPVDLDKMALPPCHLLYQFNVRQGHLDLQWYQRSVDVFLGLPFNIASYAALVHIIAKMTNLKPGHLVFTGGNTHIYLNHIEQCKEILRREPKELCELEINYWPPVKDKEFHELATEEQLAWVTGMMKPSDFVLKGYESHPTIKGKMAI
> |[Tevenvirinae Klebsiella_phage_Marfa]||_Klebsiella_phage_Marfa.gb|Thymidylate synthase..|861|MN044033.1(168532):142518-143378:-1 ^RAST2:fig|1198136.82.peg.259^ Tevenvirinae Klebsiella_phage_Marfa|neighbours:(1),(-1)|neighbour_genes:hypothetical protein,hypothetical protein|
MKQYQDLIKHILTDGYDTDDRTGTGTRAVFGTKIRFDLTRGFPAVTTKKLAWKACISELLWFLSGSTNVDDLRERTHGSRDEGKTIWDENYETQARQLGYMDGALGPVYGKQWRDFGGIDQLKLIIDRIKQMPTDRRQIVSAWNPAEIDKMALPPCHCFYQFNVRNGYLDLQWYQRSVDVFLGLPFNIASYAALVHIVAKMCNLIPGDLVFSGGNTHIYMNHMEQCEEVLRREPKELCNLEITWPSNFENWPTETQLDWVTTSMSHKDFKLQGYKSHPAITAKMAV
>ID:YP_009194308.1 |[Klebsiella phage Matisse]||_Klebsiella_phage_Matisse_.gbk|thymidylate syntheta..|876|NC_028750(176081):40114-40989:1 ^GeneID:26613246^ Klebsiella phage Matisse, complete genome.|neighbours:ID:YP_009194307.1(1),ID:YP_009194309.1(1)|neighbour_genes:dihydrofolate reduct..,ribonucleotide reduc..|
MKQYLDIIKLVLDNGVESTDRTGVGTIRIFGAQARWDLNRGFPATTCKKLFFKPCKHELQWFLSGSTNVEELRRMTWGENSDKRTIWDDNYEKQAIDLGYDSGYLGPIYGHQWRSFGSLYGDDDSYYGGSGVDQIAKVIEQLKSTPDDRGIIVSAWNPVDLDDMALRPCHCFFQFVVINGKLSLQWYQRSVDVFLGLPFNIASYALLTHIIADICGYEVGDLVWTGGDVHIYKNAVEQAKELLQPNRSPMPLPILKMPKVNSLLDLDQEFFDSITLEGYHNHGSLKAEMAV
>ID:AWY07132.1 |[Klebsiella phage Mineola]||_Klebsiella_phage_Mineola_.gbk|dTMP (thymidylate) s..|876|MH333064(166130):140766-141641:-1 ^^ Klebsiella phage Mineola, complete genome.|neighbours:ID:AWY07131.1(-1),ID:AWY07133.1(-1)|neighbour_genes:hypothetical protein,hypothetical protein|
MREYQELIKDIFENGYETDDRTGTGTIAKFGTQLRFDLQKGFPAVTTKRLAWKACIAELIWFLQGSTNVHELRLIQHGSLLEGKTVWDDNYENQAKDMGYSGGELGPVYGKQWRDFMGVDQLKLVIDRIKQLPTDRRQIVTAWNPVDLDKMALPPCHLLYQFNVRKGYLDLQWYQRSVDVFLGLPFNIASYAALVHIIAKMTNLKPGHLVFTGGNTHIYLNHIEQCKEILRREPKELCELEINYWPPVKDKEFHELATEEQLAWVTGMMKPSDFVLKGYESHPTIKGKMAI
>ID:YP_009607259.1 |[Klebsiella phage Miro]||_Klebsiella_phage_Miro_.gbk|thymidylate synthase|876|NC_041981(176055):39554-40429:1 ^GeneID:40083267^ Klebsiella phage Miro, complete genome.|neighbours:ID:YP_009607258.1(1),ID:YP_009607260.1(1)|neighbour_genes:dihydrofolate reduct..,ribonucleotide reduc..|
MKQYLDIIKLVLDNGVESTDRTGVGTIRIFGAQARWDLNRGFPATTCKKLFFKPCKHELQWFLSGSTNVEELRRMTWGENSDKRTIWDDNYEKQAIDLGYDSGYLGPIYGHQWRSFGSLYGDDDSYYGGSGVDQIAKVIEQLKSTPDDRGIIVSAWNPVDLDDMALRPCHCFFQFVVINGKLSLQWYQRSVDVFLGLPFNIASYALLTHIIADICGYEVGDLVWTGGDVHIYKNAVEQAKELLQPNRSPMPLPILKMPKVNSLLDLDQEFFDSITLEGYHNHGSLKAEMAV
> |[Tevenvirinae _Klebsiella_phage_PKO111]||_Klebsiella_phage_PKO111.gb|putative thymidylate..|939|NC_031095.1(168758):133808-134746:1 ^RAST2:fig|1198136.84.peg.249^ Tevenvirinae _Klebsiella_phage_PKO111|neighbours:(1),(-1)|neighbour_genes:hypothetical protein,putative homing endo..|
MMLCLLLDDLKSVAISFSLLLYRKNLMREYQELIKDIFENGYETDDRTGTGTIAKFGTQHRFDLQEGFPAVTTKRLAWKACIAELIWFMRGSTNVHELRLIQHGSLLEGKTVWDDNYENQAKDMGYSGGELGPVYGKQWRDFMGVDQLKLIIDRIKQLPYDRRQIVTAWNPVDLDKMALPPCHLLYQFNVRQGHLDLQWYQRSVDVFLGLPFNIASYAALVHIIAKMTNLKPGHLVFTGGNTHIYLNHIEQCKEILRREPKELCELEIAFPDTYETWQTSSQVRWLEQFARPHHFELVGYKSHPTIKGKMAV
>ID:YP_009288915.1 |[Klebsiella phage vB_KpnM_KpV477]||_Klebsiella_phage_vB_KpnM_KpV477_.gbk|putative thymidylate..|876|NC_031087(168272):143037-143912:-1 ^GeneID:29067219^ Klebsiella phage vB_KpnM_KpV477, complete genome.|neighbours:ID:YP_009288914.1(1),ID:YP_009288916.1(-1)|neighbour_genes:putative homing endo..,hypothetical protein|
MREYQELIKDIFENGYETDDRTGTGTIAKFGTQHRFDLQEGFPAVTTKRLAWKACIAELLWFLQGSTNVHELRLIQHGSLLEGKTVWDDNYENQAKDMGYSGGELGPVYGKQWRDFMGVDQLKLIIDRIKQLPYDRRQIVTAWNPVDLDKMALPPCHLLYQFNVRQGHLDLQWYQRSVDVFLGLPFNIASYAALVHIIAKMTNLKPGHLVFTGGNTHIYLNHIEQCKEILRREPKELCELEINYWPPVKDKEFHELTTEEQLAWVTGMMKPSDFVLKGYKSHPTIKGKMAV
>ID:AUO78798.1 |[Klebsiella phage vB_Kpn_F48]||_Klebsiella_phage_vB_Kpn_F48.gbk|thymidylate synthase|861|MG746602(170764):91684-92544:1 ^^ Klebsiella phage vB_Kpn_F48, complete genome.|neighbours:ID:AUO78797.1(1),ID:AUO78799.1(1)|neighbour_genes:hypothetical protein,hypothetical protein|
MKQYQDLIKQILTDGYDTDDRTGTGTRAIFGTKIRFDLTRGFPAVTTKKLAWKACISELLWFLSGSTNVDDLRERTHGSRDEGKTIWDENYETQARQLGYMDGALGPVYGKQWRDFGGIDQLKLIINRIKQMPTDRRQIVSAWNPAEIDKMALPPCHCFYQFNVRNGYLDLQWYQRSVDVFLGLPFNIASYAALVHIVAKMCNLIPGDLVFSGGNTHIYMNHMEQCEEVLRREPKELCNLEITWPSNFENWPTETQLDWVTTSMTHKDFKLQGYKSHPAITAKMAV
> |[Tevenvirinae Morganella_phage_vB_MmoM_MP1]||_Morganella_phage_vB_MmoM_MP1.gb|Thymidylate synthase..|840|NC_031020.1(163201):142020-142859:-1 ^RAST2:fig|1198136.47.peg.255^ Tevenvirinae Morganella_phage_vB_MmoM_MP1|neighbours:(-1),(-1)|neighbour_genes:hypothetical protein,hypothetical protein|
MEKYQYINLLKRIYEEGTDIYNKRTQKVCRVIIDANLTYEKCPLDTTRKSFYKASIAELLGYIRGLSSAADFRALGTNTWNANANENEAWLKNPNRKGEDDMGRVYGVQGRHWVGPNGEVDQLRKIYENLSAGIDDRGEILSYWNPGEIELGCLRSCVHTYTFSLVHDTLHVTVYQRSADVPLGLNFDLIQAYTFLHLMAQITRNKPGKMFYKIVNAHIYEDQLPMVPTQISREPFDEPQLIINPNIKSLEDVETWVTTDDFKIVNYQHHEPIKYPFSV
>ID:YP_009211676.1 |[Pectobacterium bacteriophage PM2]||_Pectobacterium_bacteriophage_PM2.gbk|dTMP thymidylate syn..|861|NC_028940(170286):146763-147623:-1 ^GeneID:26638148^ Pectobacterium bacteriophage PM2, complete genome.|neighbours:ID:YP_009211675.1(-1),ID:YP_009211677.1(-1)|neighbour_genes:hypothetical protein,hypothetical protein|
MKQYQDLIKHIFKYGYTTDDRTGVGTIAVFGTQLHFDLQEGFPAVTTKKLAWNACISELLWFLSGSTNVNDLRLIQHGSTTEGKTVWDDNYKNQARDLGYSGGELGPVYGKQWRDFGSVDQVKLIIDRIKSIPTDRRLVVSAWNPAEINQMALPPCHMFYQFNVRNGYLDLQWYQRSCDVFLGLPFNIASYAALTHIVAKMCKLKPGHLVFAGGNTHIYSNHIEQCCEVLRREPKELCSLNIDWPKNFENWDTTGQLQWVVNAMGPKDFVLENYQSHPAIKGVMAV
>ID:QBP35574.1 |[Phage NC-G]||_Phage_NC-G.gbk|thymidylate synthase|864|MK310184(170164):86604-87467:-1 ^^ Phage NC-G, complete genome.|neighbours:ID:QBP35573.1(-1),ID:QBP35575.1(-1)|neighbour_genes:ribonucleotide reduc..,dihydrofolate reduct..|
MKQYQYLIKDILENGYETDDRTGTGTIALFGTKLRFDLTKGFPAVTTKKLAWKACIAELLWFLSGSTNVNDLRQRTHGSRTEGKTIWDENYENQAVDLGYSDGELGPVYGKQWRDFGGIDQVVEIVERIKKMPNDRRQIVSAWNPAEIDKMALPPCHCFYQFNVRNGHLDLQWYQRSVDVFLGLPFNIASYAALVHIVAKMCNLIPGDLVFSGGNTHIYSNHVEQCQEVLRREPKELCELEIRYWHKDFHEWTTEQQLAWVTGMMYPEDFVLKGYESHPTIKAKMAI
> |[Tevenvirinae _Proteus_phage_phiP4-3]||_Proteus_phage_phiP4-3.gb|Thymidylate synthase..|546|MG696114.1(167849):20481-21026:1 ^RAST2:fig|1198136.86.peg.32^ Tevenvirinae _Proteus_phage_phiP4-3|neighbours:(1),(1)|neighbour_genes:hypothetical protein,hypothetical protein|
MEKILEKNQYQQLLKKIYNEGQDVYNKRTGKFCRVIINADLEYSEFPIDTTRKSFYKAAIAELLGYLRGYDNAAQFREIGCNTWNANANENQAWLNNPNRKGEDDMGRVYGVQGRQWQGPNSTIDQLRKIYDNLSEGTDDRGEILTFWNPGEFDLGCLRPCMHTHNFSLVNGTLYLTSYQR
> |[Tevenvirinae _Proteus_phage_vB_PmiM_Pm5461]||_Proteus_phage_vB_PmiM_Pm5461.gb|Thymidylate synthase..|843|NC_028762.1(161989):139878-140720:-1 ^RAST2:fig|1198136.85.peg.238^ Tevenvirinae _Proteus_phage_vB_PmiM_Pm5461|neighbours:(-1),(-1)|neighbour_genes:hypothetical protein,hypothetical protein|
MEKTLEKYQYQQLLKKIYNEGQDVYNKRTGKFCRVIINADLEYSEFPIDTTRKSFYKAAIAELLGYLRGYSSAAQFREIGCNTWNANANENESWLNNPNRKGPDDMGRVYGVQGRSWNGSVDQLRKVYDNLSQGIDDRGEIITFWNPGEFDLGCLRPCMHTHNFSLVNSTLYLTSYQRSCDVPLGLNFNMVQCYVLLRLMAQITGNKFGRVFHKITNAHIYEDQLKLVPEHISREPFEAPKLIINDNIQSLEDIETWVTVDDFEIQDYQYHPAIKYPFSV
> |[Tevenvirinae _Pseudomonas_phage_PspYZU05]||_Pseudomonas_phage_PspYZU05.gb|Thymidylate synthase..|558|KY971610.1(166442):13346-13903:-1 ^RAST2:fig|1198136.88.peg.23^ Tevenvirinae _Pseudomonas_phage_PspYZU05|neighbours:(-1),(-1)|neighbour_genes:Phage-associated hom..,hypothetical protein|
MKQYLDLVKDVLDNGEYTEDRTGTGTYSVFGRQVRYKVSKDAFPIITSKFVLLRNIVGELLWFMSGSTNVEKLRELTFGPNSSGKKTIWDDNYNNQGIQLGYSDGELGPVYGKQWRDFGGVDQLYNVIEQIKNRPDDRRLIVSAWNPTELHKMALPPCHLLYQFKVYNNKISLQWYQRSVDIFLG
>ID:YP_009615708.1 |[Salmonella phage Melville]||_Salmonella_phage_Melville_.gbk|dTMP thymidylate syn..|861|NC_042044(159323):134007-135880:-1 ^GeneID:40092183^ |neighbours:ID:YP_009615707.1(-1),ID:YP_009615709.1(-1)|neighbour_genes:hypothetical protein,I-TevI-like homing e..|
MKQYQELIQHIFDEGYETDDRTGTGTIAVFGTQLRFDLQEGFPAVTTKKLAWKACIAELLWFLSGSTNVDDLREIQHGSRTEGKTVWDDNYENQAVSMGYTNGELGPVYGKQWRDFMGVDQLKLVIDRIKEMPADRRQIVTAWNPLELSKMALPPCHMVYQFNVRNGFLDLQWYQRSVDVFLGLPFNIASYAALIHIIAKCTGLKPGHLVFTGGNTHIYMDHISQCKEVLQRDPLELCDMQINSLPYKFRHLSTAEQIERITNLRAKDLMLIDYKSHPAIKGKMAI
>ID:YP_007501266.1 |[Salmonella phage vB_SenMS16]||_Salmonella_phage_S16_.gbk|dTMP thymidylate syn..|861|NC_020416(160221):135435-136295:-1 ^GeneID:14675467^ Salmonella phage S16, complete genome.|neighbours:ID:YP_007501265.1(-1),ID:YP_007501267.1(-1)|neighbour_genes:hypothetical protein,hypothetical protein|
MKQYQELIQHIFDEGYETDDRTGTGTIAVFGTQLRFDLQEGFPAVTTKKLAWKACIAELLWFLSGSTNVDDLREIQHGSRTEGKTVWDDNYENQAVSMGYTDGELGPVYGKQWRDFMGVDQLKLVIDRIKEMPADRRQIVTAWNPLELSKMALPPCHYAFQFNVRNGFLDLMWSQRSVDVFLGLPFNIASYAALIHIVAKMTGLKPGHLVFTGGNTHIYLNHVEQCKEVLRRKPKELCELKINFPEGFEDWDTEMQLYWVCTHMTPADFVLDGYESHPTIKGKMAV
> |[Tevenvirinae _Salmonella_phage_STML-198]||_Salmonella_phage_STML-198.gb|Thymidylate synthase..|861|NC_027344.1(158099):16235-17095:-1 ^RAST2:fig|1198136.87.peg.34^ Tevenvirinae _Salmonella_phage_STML-198|neighbours:(-1),(-1)|neighbour_genes:hypothetical protein,hypothetical protein|
MKQYQELIQHIFDEGYETDDRTGTGTIAVFGTQLRFDLQEGFPAVTTKKLAWKACIAELLWFLSGSTNVDDLREIQHGSRTEGKTVWDDNYENQAVSMGYTNGELGPVYGKQWRDFMGVDQLKLVIDRIKEMPADRRQIVTAWNPLELSKMALPPCHMVYQFNVRNGFLDLQWYQRSVDVFLGLPFNIASYGALIHIIAKMTGLKPGHLVFTGGNTHIYLNHTEQCKEILCREPKELCELEINFPDSFEDWDTEMQLYWVCTHMKINDFILKNYESHPVIKGKMAV
> |[Tevenvirinae Salmonella phage STP4-a]||_Salmonella_phage_STP4-a.gb|Thymidylate synthase..|552|NC_026607.2(159914):135970-136521:-1 ^RAST2:fig|1198136.48.peg.240^ Tevenvirinae Salmonella phage STP4-a|neighbours:(-1),(-1)|neighbour_genes:putative homing endo..,hypothetical protein|
MKQYQELIQHIFDEGYETDDRTGTGTIAVFGTQLRFDLQEGFPAVTTKKLAWKSCIAELLWFLSGSTNVDDLREIQHGSRTEGKTVWDDNYENQAVSMGYTDGELGPVYGKQWRDFMGVDQLKLVIDRIKEMPADRRQIVTAWNPLELSKMALPPCHMVYQFNVRNGFLDLQWYQRSVDVFLG
> |[Tevenvirinae Salmonella_phage_vB_SnwM_CGG4-1]||_Salmonella_phage_vB_SnwM_CGG4-1.gb|Thymidylate synthase..|552|NC_031065.1(159878):135547-136098:-1 ^RAST2:fig|1198136.78.peg.238^ Tevenvirinae Salmonella_phage_vB_SnwM_CGG4-1|neighbours:(-1),(-1)|neighbour_genes:putative homing endo..,hypothetical protein|
MKQYQELIQHIFDEGYETDDRTGTGTIAVFGTQLRFDLQEGFPAVTTKKLAWKACIAELIWFMSGSTNVNDLREIQHGSRTEGKTVWDDNYENQAISMGYSDGELGPVYGKQWRDFMGVDQLKLVINRIKETPNDRRQIVTAWNPLELSKMALPPCHYAFQFNVRNGFLDLMWCQRSVDVFLG
> |[Tevenvirinae Serratia phage PS2]||_Serratia_phage_PS2.gb|Thymidylate synthase..|852|KJ025957.1(167266):141225-142076:-1 ^RAST2:fig|1198136.49.peg.257^ Tevenvirinae Serratia phage PS2|neighbours:(-1),(-1)|neighbour_genes:hypothetical protein,hypothetical protein|
MKQLQSLIKEVLDHSEYKMDRTATGTWTKFGTMLRWNMADGFPATTTKKLFWQGVVGELLWFMRGETNVEVLREITFGKGSTRKTIWDDNFNNQGRALGHTDGELGPVYGFQWRNFGEDGLRHGVDQLKQVIEQIQNNPDSRRLIISAWNPVDIPHMSLPPCHVMMQFIVYDGKLSLRWDQRSVDVFLGLPFNIASYALLLHIVARITGLVPHELIMQAGDTHVYDDHVDQCAEMLRREPRKLPELYFPSHFKTLDDFLNADVKDFVLINYIHHPALKGKMAV
>ID:APC45013.1 |[Shigella phage SH7]||_Shigella_phage_SH7_.gbk|thymidylate synthase|861|KX828711(164870):139208-140068:-1 ^^ Shigella phage SH7, complete genome.|neighbours:ID:APC45236.1(-1),ID:APC45175.1(-1)|neighbour_genes:hypothetical protein,dihydrofolate reduct..|
MKQYQFLIKDILENGYETDDRTGTGTIALFGTKLRWDLTKGFPAVTTKKLAWKACIAELIWFLSGSTNVNDLRLIQHDSLIQGKTVWDENYENQAKDLGYHSGELGPIYGKQWRDFGGVDQIIEVVDRIKKLPNDRRQIVSAWNPAELKYMALPPCHMFYQFNVRNGYLDLQWYQRSVDVFLGLPFNIASYATLVHIVAKMCNLIPGDLIFSGGNTHIYMNHVEQCKEILRREPMDLCELQLKFPDEFDEWNTESQVFWLSQFAKPHDFVLKNYVSHPPIKGKMAV
>ID:YP_009288594.1 |[Shigella phage SHBML-50-1]||_Shigella_phage_SHBML-50-1_.gbk|thymidylate synthase|861|NC_031085(166634):142043-142903:-1 ^GeneID:29060684^ Shigella phage SHBML-50-1, complete genome.|neighbours:ID:YP_009288593.1(-1),ID:YP_009288595.1(-1)|neighbour_genes:hypothetical protein,hypothetical protein|
MKQYQDLIKDIFENGYETDDRTGTGTIALFGTKLRWDLTKGFPAVTTKKLAWNACIAELIWFLSGSTNVNDLRLIQHDSLIQGKTVWDENYENQAKDLGYHSGELGPIYGKQWRDFGGVDQIIEVIDRIKKLPNDRRQIVSAWNPAELKYMALPPCHMFYQFNVRNGYLDLQWYQRSVDVFLGLPFNIASYATLVHIVAKMCNLIPGDLIFSGGNTHIYMNHVEQCKEILCREPMDLCELQLKFPDEFDEWDTESQVFWLSQFAKPHNFVLNNYESHPPIKGKMAV
>ID:YP_009277606.1 |[Shigella phage SHFML-11]||_Shigella_phage_SHFML-11.gbk|thymidylate synthase|552|NC_030953(170650):91394-91945:-1 ^GeneID:29056313^ Shigella phage SHFML-11, complete genome.|neighbours:ID:YP_009277605.1(-1),ID:YP_009277607.1(-1)|neighbour_genes:hypothetical protein,hypothetical protein|
MKQYQFLIKDILENGYETDDRTGTGTIALFGTKLRWDLTKGFPAVTTKKLAWKACIAELIWFLSGSTNVNDLRLIQHDSLIQGKTVWDENYENQAKDLGYHSGELGPIYGKQWRDFGGVDQIIEVVDRIKKLPNDRRQIVSAWNPAELKQMALPPCHMFYQFNVRNGYLDLQWYQRSVDVFLG
> |[Viruses Shigella phage SHFML-26]||_Shigella_phage_SHFML-26.gb|Thymidylate synthase..|552|NC_031011.1(168993):41091-41642:-1 ^RAST2:fig|10239.69.peg.61^ Viruses Shigella phage SHFML-26|neighbours:(-1),(-1)|neighbour_genes:Phage-associated hom..,hypothetical protein|
MKQYQFLIKDILENGYETDDRTGTGTIALFGTKLRWDLTKGFPAVTTKKLAWKACIAELIWFLSGSTNVNDLRLIQHDSLIQGKTVWDENYENQAKDLGYHSGELGPIYGKQWRDFGGVDQIIEVIDRIKKLPNDRRQIVSAWNPAELKYMALPPCHMFYQFNVRNGYLDLQWYQRSVDVFLG
> |[Tevenvirinae Shigella_phage_SHSML-52-1]||_Shigella_phage_SHSML-52-1.gb|Thymidylate synthase..|861|NC_031090.1(169621):59720-60580:1 ^RAST2:fig|1198136.79.peg.96^ Tevenvirinae Shigella_phage_SHSML-52-1|neighbours:(1),(1)|neighbour_genes:Dihydrofolate reduct..,Phage protein|
MKQYQYLINDILENGYETDDRTGTGTIALFGTKLHWDLTKGFPAVTTKKLAWKACIAELLWFMSGSTNVNELRLRTHGSLIEGKTIWDDNYENQAKDLGYHSGELGPIYGKQWRDFGGVDQLVETIDRIKKLPTDRRQIVSAWNPAEIDQMALPPCHMFYQFNVRNGHLDLQWYQRSVDVFLGLPFNIASYAALTHIVAKMCNLIPGDLVFSGGNTHIYSNHVEQCKEVLRREPKELCSLEINWPSNFENWPTKIQMDWVTGTMTHSDFVLKNYESHPAIKAKMAV
>ID:YP_003934869.1 |[Shigella phage SP18]||_Shigella_phage_SP18.gbk|td|861|NC_014595(170605):144065-144925:-1 ^GeneID:9830610^ Shigella phage SP18, complete genome.|neighbours:ID:YP_003934868.1(-1),ID:YP_003934870.1(-1)|neighbour_genes:nrdA,frd|
MKNYQDLIQTVFDIGYQTDDRTGTGTIATFGTKVEWDMSEGFPATTVKRLAYKSVVGELLWFLEGSTNVERLREITHGAGSDKKTIWDQNFEAQGRALGYVDGELGPVYGKQWRDFGGVDQLVETIEKVKKVPTDRRQIVSAWNPAELKQMALPPCHLLYQFNVHDGELDLLWYQRSVDVFLGLPFDIGSYGTLLHIVAKMTGLKPGKLVFMGGNTHIYLNHIEQCKEVLRREPKTLPTLKINWPEQFHLWDTEMQLYWVTRHMSPADFVLENYEPHPTIAAPMAV
>ID:AUV63923.1 |[Shigella phage Sf20]||_Shigella_phage_Sf20_.gbk|dTMP thymidylate syn..|1233|MF327006(163982):72941-74173:-1 ^^ Shigella phage Sf20, complete genome.|neighbours:ID:AUV63922.1(-1),ID:AUV63924.1(-1)|neighbour_genes:ribonucleotide reduc..,hypothetical protein|
MKEYLKLLRDVLDNGWPREDRTGVGTLSKFGAEMRIDLSKGFPLLTTKKMATASVIGELLWFMEGSLDRRRLQEITRGKFDEEAFDIWRGNCLDMKEKNPLRFNGYNVGNMYGMAWRRKPIHPHGEIKIKRVKSKYTHTFKHPWVEDFTPTNDTEDRLCAIWRGMRYEEFDSEYNQFLVADHWKTQSNFVNDAYCLWGFQEWVDDGYFGYLLDSDYLGGDILAPDTTIFASMDVDTSSTKDDEEYVYRPKIWEDQLQNVIEQIKNNPTDRRIIIDSWNVQGTHNAVLGVCHPFVQFYVNEGKLSCMWFQRSVDSFLGLPFNVASYALLTHIIAKMCDLEVGELIFSGGDTHIYKNHFDQVMEQLSRVPFDKPTIELPEFKSLDEVLTKTPKDFKIHNYQSHPAITAQMAV
>ID:YP_009619039.1 |[Shigella phage Sf21]||_Shigella_phage_Sf21_.gbk|dTMP thymidylate syn..|861|NC_042077(166002):140242-141102:-1 ^GeneID:40095642^ Shigella phage Sf21, complete genome.|neighbours:ID:YP_009619038.1(-1),ID:YP_009619040.1(-1)|neighbour_genes:hypothetical protein,hypothetical protein|
MKQYQFLIKDILENGYKTDDRTGTGTIALFGTKLRWDLTKGFPAVTTKKLAWKACIAELIWFLSGSTNVNDLRLIQHDSLIQGKTVWDENYENQAKDLGYHSGELGPIYGKQWRDFGGVDQIIEVIDRIKKLPNDRRQIVSAWNPAELKQMALPPCHMFYQFNVRNGYLDLQWYQRSVDVFLGLPFNIASYAALVHIVAKICNLIPGDLIFSGGNTHIYMNHVEQCKEILRREPMDLCELQLKFPDEFDEWDTESQVFWLSQFAKPHNFVLNDYVSHPPIKGKMAV
>ID:YP_009614882.1 |[Shigella phage Sf22]||_Shigella_phage_Sf22_.gbk|dTMP thymidylate syn..|861|NC_042039(166283):85873-86733:-1 ^GeneID:40091297^ Shigella phage Sf22, complete genome.|neighbours:ID:YP_009614881.1(-1),ID:YP_009614883.1(-1)|neighbour_genes:gp129,gp131|
MKQYQDLIKDIFENGYETDDRTGTGTIALFGTKLRWDLTKGFPAVTTKKLAWNACIAELIWFLSGSTNVNDLRLIQHDSLIQGKTVWDENYENQAKDLGYHSGELGPIYGKQWRDFGGVDQIVEVIDRIKKLPNDRRQIVSAWNPAELKYMALPPCHMFYQFNVRNGYLDLQWYQRSVDVFLGLPFNIASYAALTHIVAKMCNLIPGDLIFSGGNTHIYMNHVEQCKEILRREPMDLCELQLKFPDEFDEWDTESQVFWLSQFAKPHNFVLNNYESHPPIKGKMAV
>ID:ATE86490.1 |[Shigella phage Sf23]||_Shigella_phage_Sf23_.gbk|dTMP thymidylate syn..|861|MF158046(167678):63489-64349:-1 ^^ Shigella phage Sf23, complete genome.|neighbours:ID:ATE86489.1(-1),ID:ATE86491.1(-1)|neighbour_genes:hypothetical protein,hypothetical protein|
MKQYQDLIKDIFENGYETDDRTGTGTIALFGTKLRWDLTKGFPAVTTKKLAWNACIAELIWFLSGSTNVNDLRLIQHDSLIQGKTVWDENYENQAKDLGYHSGELGPIYGKQWRDFGGVDQIIEVIDRIKKLPNDRRQIVSAWNPAELKYMALPPCHMFYQFNVRNGYLDLQWYQRSVDVFLGLPFNIASYATLVHIVAKMCNLIPGDLIFSGGNTHIYMNHVEQCKEILCREPMDLCELQIKFPDEFDEWDTESQVFWLSQFAKPHNFVLNNYESHPPIKGKMAV
>ID:YP_009619162.1 |[Shigella phage Sf24]||_Shigella_phage_Sf24_.gbk|dTMP thymidylate syn..|861|NC_042078(168112):66195-67055:-1 ^GeneID:40095777^ Shigella phage Sf24, complete genome.|neighbours:ID:YP_009619161.1(-1),ID:YP_009619163.1(-1)|neighbour_genes:hypothetical protein,hypothetical protein|
MKQYQDLIKDIFENGYETDDRTGTGTIALFGTKLRWDLTKGFPAVTTKKLAWNACIAELLWFISGSTNVNDLRLRTHGSLIQGKTIWDDNYENQAKDLGYHSGELGPIYGKQWRDFGGVDQLVETIDRIKKLPTDRRQIVSAWNPAEINQMALPPCHMFYQFNVRNGYLDLQWYQRSVDVFLGLPFNIASYAALTHIVAKMCNLIPGDLIFSGGNTHIYMNHTAQCKEILRREPKELCELKIDWPIEFGNCDTETQLYWLTEYMKPKDFILENYESHPVIKGKMAI
> |[Tevenvirinae Shigella_phage_Sf25]||_Shigella_phage_Sf25.gb|Thymidylate synthase..|861|MF327009.1(168573):67606-68466:-1 ^RAST2:fig|1198136.80.peg.92^ Tevenvirinae Shigella_phage_Sf25|neighbours:(-1),(-1)|neighbour_genes:Phage protein,Phage protein|
MKQYQDLIKDIFENGYETDDRTGTGTIALFGTKLRWDLTKGFPAVTTKKLAWNACIAELLWFISGSTNVNDLRLLTHGSLIQGKTIWDDNYENQAKDLGYHSGELGPIYGKQWRDFGGVDQLVETIDRIKKLPTDRRQIVSAWNPAEINQMALPPCHMFYQFNVRNGYLDLQWYQRSVDVFLGLPFNIASYAALTHIVAKMCNLIPGDLIFSGGNTHIYMNHTEQCKEILRREPKELCELKIDWPIEFGNCDTETQLYWLTEYMKPKDFILENYESHPAIKGKMAI
>ID:YP_004415125.1 |[Shigella phage Shfl2]||_Shigella_phage_Shfl2_.gbk|putative thymidylate..|861|NC_015457(165919):139573-140433:-1 ^GeneID:10498988^ Shigella phage Shfl2, complete genome.|neighbours:ID:YP_004415124.1(-1),ID:YP_004415126.1(-1)|neighbour_genes:hypothetical protein,hypothetical protein|
MKQYQDLIKDIFENGYETDDRTGTGTIALFGTKLRWDLTKGFPAVTTKKLAWNACISELLWFLSGSTNVNDLRQRTHGSLIAGKTIWDENYENQAKDLGYHSGELGPIYGKQWRDFGGVDQIVEVVNRIKTFPNDRRQIVSAWNPVELKQMALPPCHMFYQFNVRNGYLDLQWYQRSVDVFLGLPFNIASYAALLHIVADMCELVPGDLVFSGGNTHIYSNHIEQCKEILNRTPMDLCKLSINWPNGFSQCDTETQMYWLTEYMTARDFVLKDYQSHGVLKGKMAV
>ID:YP_009111048.1 |[Shigella phage pSs-1]||_Shigella_phage_pSs-1_.gbk|hypothetical protein|861|NC_025829(164999):145382-146242:-1 ^GeneID:22475314^ Shigella phage pSs-1, complete genome.|neighbours:ID:YP_009111047.1(-1),ID:YP_009111049.1(-1)|neighbour_genes:hypothetical protein,hypothetical protein|
MKQYQFLIKDILENGYETDDRTGTGTIALFGTKLRWDLTKGFPAVTTKKLAWKACIAELIWFLSGSTNVNDLRLIQHDSLIQGKTVWDENYENQAKDLGYHSGELGPIYGKQWRDFGGVDQIIEVVDRIKKLPNDRRQIVSAWNPAELKQMALPPCHMFYQFNVRNGYLDLQWYQRSVDVFLGLPFNIASYATLVHIVAKMCNLIPGDLIFSGGNTHIYMNHVEQCKEILRREPMDLCELQLKFPDEFDEWNTESQVFWLSQFAKPHDFVLNNYVSHPPIKGKMAV
> |[Tevenvirinae Vibrio_phage_KVP40]||_Vibrio_phage_KVP40.gb|Thymidylate synthase..|900|NC_005083.2(244834):18186-19085:1 ^RAST2:fig|1198136.81.peg.32^ Tevenvirinae Vibrio_phage_KVP40|neighbours:(1),(1)|neighbour_genes:Phage protein,Phage protein|
MKNYLQLCTEILNEGDFLENRTGTNTVSVISRELRWDLSKGFPLLTTKKMATKAIFGELLWFLSGSGLISDLRKYTELSDEDFCIWQQNLDELNERAKKAGIVRNEDDLGYVYGKVWRKRLSVTADKEVTEFDQIHQLLCDIAAVKEDPTQSAQRRMIVEAWDPYFHTESNSVDVALPPCHYGFQVFVRNGKISLKWNQRSVDTFLGLPFNIASYALLVHILAQLTGLKVGELIFSGGDVHIYEDHIVQVLKQLRRTPRELPQIQLPEFDTLSQLLTKRASDFVVYDYDPYPALKGKMS
> |[Viruses Vibrio phage VH7D]||_Vibrio_phage_VH7D.gb|Thymidylate synthase..|900|NC_023568.1(246964):197588-198487:1 ^RAST2:fig|10239.72.peg.305^ Viruses Vibrio phage VH7D|neighbours:(1),(1)|neighbour_genes:Phage protein (ACLAM..,Phage protein|
MKNYLELCKDILENGDFLENRTGTNTVSVVSRELRWDLEKGFPLLTTKKMATRAIFGELLWFLSGSGSISELRKYTELSDEDFCIWQQNLDELNERAKEAGIVRNEDDLGYVYGKVWRKRLSVNAEREIVEFDQIHQLLCDIAAVNEDPTQSAQRRMLVEAWDPYFHTESNSVDVALPPCHYGFQVFVRNGKISLKWNQRSVDTFLGLPFNIASYALLVHILAKLTGLGVGELIFSGGDVHIYEDHLIQVMKQMRRTPRALPQIELPEFETLSQLLTKRASDFRVYDYDPYPTLKGKMS
> |[Tevenvirinae Vibrio_phage_ValB1_HC]||_Vibrio_phage_ValB1_HC.gb|Thymidylate synthase..|900|MK568540.1(247619):62112-63011:-1 ^RAST2:fig|1198136.76.peg.107^ Tevenvirinae Vibrio_phage_ValB1_HC|neighbours:(-1),(-1)|neighbour_genes:Phage protein,Phage protein|
MKNYLELCKDILENGDFLENRTGTNTVSVVSRELRWDLEKGFPLLTTKKMATRAIFGELLWFLSGSGSISELRKYTELSDEDFCIWQQNLDELNERAKEAGIVRNEDDLGYVYGKVWRKRLSVNAEREIVEFDQIHQLLCDIAAVNEDPTQSAQRRMLVEAWDPYFHTESNSVDVALPPCHYGFQVFVRNGKISLKWNQRSVDTFLGLPFNIASYALLVHILAKLTGLGVGELIFSGGDVHIYEDHLIQVMKQMRRTPRALPQIELPEFETLSQLLTKRASDFRVYDYDPYPTLKGKMS
> |[Tevenvirinae Vibrio_phage_ValKK3]||_Vibrio_phage_ValKK3.gb|Thymidylate synthase..|900|NC_028829.1(248088):114499-115398:-1 ^RAST2:fig|1198136.77.peg.242^ Tevenvirinae Vibrio_phage_ValKK3|neighbours:(-1),(-1)|neighbour_genes:Phage protein,Phage protein|
MKNYLELCKDILENGDFLENRTGTNTVSVVSRELRWDLEKGFPLLTTKKMATRAIFGELLWFLSGSGSISELRKYTELSDEDFCIWQQNLDELNERAKEAGIVRNEDDLGYVYGKVWRKRLSVNAEREIVEFDQIHQLLCDIAAVNEDPTQSAQRRMLVEAWDPYFHTESNSVDVALPPCHYGFQVFVRNGKISLKWNQRSVDTFLGLPFNIASYALLVHILARLTGLGVGELIFSGGDVHIYEDHLIQVMKQMRRTPRALPQIELPEFETLSQLLTKRASDFRVYDYDPYPTLKGKMS
> |[Tevenvirinae Vibrio_phage_nt-1]||_Vibrio_phage_nt-1.gb|Thymidylate synthase..|900|NC_021529.2(247511):182887-183786:1 ^RAST2:fig|1198136.72.peg.342^ Tevenvirinae Vibrio_phage_nt-1|neighbours:(1),(1)|neighbour_genes:Phage protein,Phage protein|
MNNYLQLCTEILNEGDLLENRTGTKTLSVISRDLRWDLSKGFPLLTTKKMATKAIFGELLWFLSGSGLISDLRKYTELSDDDFCIWQQNLDELNERAKKAGIVRNEDDLGYVYGKVWRKRLSVTADKEVTEFDQIHQLLCDIAAVKEDPTQGAQRRMLVEAWDPYFHTESNSLDVALPPCHYGFQVFVRNGKISLKWQQRSVDTFLGLPFNIASYALLVHILAQLTGLKVGELIFSGGDVHLYEDHVIQVLQQIRREPRKLPQIELPEFDTLSQLLTKRASDFVIYDYDPYPALKGKMS
> |[Tevenvirinae Vibrio_phage_phi-Grn1]||_Vibrio_phage_phi-Grn1.gb|Thymidylate synthase..|900|KT919972.1(248605):126179-127078:1 ^RAST2:fig|1198136.75.peg.192^ Tevenvirinae Vibrio_phage_phi-Grn1|neighbours:(1),(1)|neighbour_genes:Phage protein,Phage protein|
MKNYLELCKDILENGDFLENRTGTNTVSVVSRELRWDLEKGFPLLTTKKMATRAIFGELLWFLSGSGSISELRKYTELSDEDFCIWQQNLDELNERAKEAGIVRNEDDLGYVYGKVWRKRLSVNAEREIVEFDQIHQLLCDIAAVNEDPTQSAQRRMLVEAWDPYFHTESNSVDVALPPCHYGFQVFVRNGKISLKWNQRSVDTFLGLPFNIASYALLVHILAKLTGLGVGELIFSGGDVHIYEDHLIQVMKQMRRTPRALPQIELPEFETLSQLLTKRASDFRVYDYDPYPTLKGKMS
> |[Tevenvirinae Vibrio_phage_phi-ST2]||_Vibrio_phage_phi-ST2.gb|Thymidylate synthase..|900|KT919973.1(250485):185703-186602:1 ^RAST2:fig|1198136.73.peg.332^ Tevenvirinae Vibrio_phage_phi-ST2|neighbours:(1),(1)|neighbour_genes:Phage protein,Phage protein|
MKNYLELCKDILENGDFLENRTGTNTVSVVSRELRWDLEKGFPLLTTKKMATRAIFGELLWFLSGSGSISELRKYTELSDEDFCIWQQNLDELNERAKEAGIVRNEDDLGYVYGKVWRKRLSVNAEREIVEFDQIHQLLCDIAAVNEDPTQSAQRRMLVEAWDPYFHTESNSVDVALPPCHYGFQVFVRNGKISLKWNQRSVDTFLGLPFNIASYALLVHILAKLTGLGVGELIFSGGDVHIYEDHLIQVMKQMRRTPRALPQIELPEFETLSQLLTKRASDFRVYDYDPYPTLKGKMS
> |[Tevenvirinae _Vibrio_phage_vB_VmeM-32]||_Vibrio_phage_vB_VmeM-32.gb|Thymidylate synthase..|1224|KU160494.1(199912):112008-113231:1 ^RAST2:fig|1198136.70.peg.173^ Tevenvirinae _Vibrio_phage_vB_VmeM-32|neighbours:(1),(1)|neighbour_genes:hypothetical protein,hypothetical protein|
MEQFSKLMQDIIDNGVDKTDRTRVGTRGVIGRMIRYDLSKGFPIGTQKFVPFESVKAELLWFISGSSDRRDLQKLQHGTFSDDRFDIWQGNCLDAKEKNPELFTGYNVGEMYGSRWRKLTTPYYDKNSNHFSVDVDDSEYSLVTDEFIEAVKSIYNLFDKPDLIMVLYIQTLIKARIYDYKLHNEWFDFDVFKIDVKSCKGLFDWYYNDNEKKFHLVPLFDERKTHIGPKTAFVGTHSDMKHNKTVDQLANVIDNIKKTKIEPNFAESRRLIIDAWNPNHNMDAVLAICHPWVQFFVENNKLSCMFTMRSNDVFLGKYFNVASYALLTHIIADICDLDVGELIYSGGDVHLYSNHINPANDVIYSPAYELPKLKINRKLTSIDDLKMSDFELVDYKHGKKVSAKMAV
> |[Tevenvirinae Vibriophage_phi-pp2]||_Vibriophage_phi-pp2.gb|Thymidylate synthase..|900|JN849462.1(246421):18182-19081:1 ^RAST2:fig|1198136.74.peg.31^ Tevenvirinae Vibriophage_phi-pp2|neighbours:(1),(1)|neighbour_genes:Phage protein,Phage protein|
MKNYLQLCTEILNEGDFLENRTGTNTVSVISRELRWDLSKGFPLLTTKKMATKAIFGELLWFLSGSGLISDLRKYTELSDEDFCIWQQNLDELNERAKKAGIVRNEDDLGYVYGKVWRKRLSVTADKEVTEFDQIHQLLCDIAAVKEDPTQSAQRRMIVEAWDPYFHTESNSVDVALPPCHYGFQVFVRNGKISLKWNQRSVDTFLGLPFNIASYALLVHILAQLTGLKVGELIFSGGDVHIYEDHIVQVLKQLRRTPRELPQIQLPEFDTLSQLLTKRASDFVVYDYDPYPALKGKMS
>ID:YP_009153833.1 |[Yersinia phage PST]||_Yersinia_phage_PST_.gbk|td-A|552|NC_027404(167785):141771-142322:-1 ^GeneID:24677408^ Yersinia phage PST, complete genome.|neighbours:ID:YP_009153832.1(-1),ID:YP_009153834.1(-1)|neighbour_genes:I-TevI,hypothetical protein|
MKQYQDLIKDIFENGYETDDRTGTGTIALFGTKLRWDLSKGFPAVTTKKLAWKACIAELLWFLSGSTNVNDLRLIQHDSLIQGKTVWDENYENQAKDLGYHSGELGPIYGKQWRDFGGVDQIVEVIDRIKKLPNDRRQIVSAWNPAELKYMALPPCHMFYQFNVRNGYLDLQWYQRSVDVFLG
>ID:VEV89846.1 |[Yersinia phage fPS-2]||_Yersinia_phage_fPS-2_.gbk|g230c|552|LR215722(169060):144547-145098:-1 ^^ Yersinia phage fPS-2 genome assembly, chromosome: I.|neighbours:ID:VEV89845.1(-1),ID:VEV89847.1(-1)|neighbour_genes:g229c,g231c|
MKQYQFLIKDILENGYETDDRTGTGTIALFGTKLRWDLTKGFPAVTTKKLAWNACIAELLWFISGSTNVNDLRLRTHGSLIQGKTIWDDNYENQAKDLGYHSGELGPIYGKQWRDFGGVDQLVETIDRIKKLPTDRRQIVSAWNPAEIKQMALPPCHMFYQFNVRNGYLDLQWYQRSVDVFLG
>ID:YP_009149477.1 |[Yersinia phage phiD1]||_Yersinia_phage_phiD1_.gbk|g238|507|NC_027353(167063):142187-142693:-1 ^GeneID:24635674^ Yersinia phage phiD1 complete genome.|neighbours:ID:YP_009149476.1(-1),ID:YP_009149478.1(-1)|neighbour_genes:g237,g239|
MDQLVETIDRIKKLPTDRRQIVSAWNPAEINQMALPPCHMFYQFNVRNGYLDLQWYQRSVDVFLGLPFNIASYAALTHIVAKMCNLIPGDLIFSGGNTHIYMNHTEQCKEILRREPKELCELKIDWPIEFGNCDTETQLYWLTEYMKPKDFILENYESHPAIKGKMAI
