# Supplementary material for: Influence of Non-canonical DNA Bases on the Genomic Diversity of Tevenvirinae
Source: Front Microbiol. 2021 Apr 6;12:632686. doi: 10.3389/fmicb.2021.632686 (PMC8056088; doi:10.3389/fmicb.2021.632686)
Supplement: Supplementary Data Sheet 1 — Clustering results (folders “first clusterisation,” “second clusterisation,” and “third clusterisation”): the number of pan-genome components in the individual genome (files “pan genome components of genomes”), the total number of all clusters and components of the pan-genome (files “pan genome components”), a list of clusters of the core genome (files “core list”), a list of clusters of the softcore genome (files “softcore list”). Clusters of the softcore genome (folders “softcore clusters”) are presented in the files which show regions in genomes, protein sequences, names of viruses which have these proteins A description of softcore clusters is also supplied (file “Softcore clusters description”). [file Data_Sheet_1.ZIP › Data sheet 1/second clusterisation/softcore_clusters/21306_frd.faa]

> |[Tevenvirinae _Acinetobacter_phage_133]||_Acinetobacter_phage_133.gb|Frd dihydrofolate re..|522|NC_015250.1(159801):138522-139043:-1 ^RAST2:fig|1198136.113.peg.253^ Tevenvirinae _Acinetobacter_phage_133|neighbours:(-1),(-1)|neighbour_genes:Phage protein (ACLAM..,hypothetical protein|
MIQLVFAHSGSAFGAADGMPWPHISQDFKNFKARTKGTVLVMGAKTFASLPCKLPGRQHVVFLNPERSAPCAKNGDQPDVWFNISAAKECLKTMAEDRDNMYSVIGGKEILELALPFADKVFKTCIVAPLDKPVTQRLDMAFLNKIVMLNAINNAVYRDGTTCVIEEEYHQWP
> |[Tevenvirinae _Acinetobacter_phage_AM101]||_Acinetobacter_phage_AM101.gb|Frd dihydrofolate re..|615|MH165274.1(166487):23427-24041:1 ^RAST2:fig|1198136.62.peg.27^ Tevenvirinae _Acinetobacter_phage_AM101|neighbours:(1),(1)|neighbour_genes:hypothetical protein,hypothetical protein|
MVFLFSYRRETWIHHFSGYVKMIQLVFAHARNEFGSHDGMPWPRITQDFKNFKARTLGTTLVMGAKTFQSLRAPLPDRKHIVVSDNTRPLPKCKNGSLADYYVSPDNLEEELELWKNSEQHYSVIGGVALLKQAIPYASRIIHTDISYDRMQGTEVTQTLDEEFINDIWYFGEQVERHWYRINETTSITENVLINNELTPWILN
> |[Tevenvirinae _Acinetobacter_phage_Ac42]||_Acinetobacter_phage_Ac42.gb|Frd dihydrofolate re..|531|NC_014660.1(167716):147925-148455:-1 ^RAST2:fig|1198136.114.peg.244^ Tevenvirinae _Acinetobacter_phage_Ac42|neighbours:(-1),(-1)|neighbour_genes:hypothetical protein,hypothetical protein|
MLQLVFATDKNAGFGLGDGFPWGHIPEDLKQFKANTQGTVLVMGAKTFSTLPGLLPGREHIVLADLDRPLPVAKNGCTAHKYLPVSDIEAYFEKWKANDDQVYSVIGGAQILYRAFAYADKVIHTVICPKGEQFKKADVYLNDYMYNKLMNREHSFCTDVKTDSAILYTFTHEMES
> |[Viruses _Acinetobacter_phage_Acj61]||_Acinetobacter_phage_Acj61.gb|Frd dihydrofolate re..|525|NC_014661.1(164093):144132-144656:-1 ^RAST2:fig|10239.85.peg.223^ Viruses _Acinetobacter_phage_Acj61|neighbours:(-1),(-1)|neighbour_genes:hypothetical protein,hypothetical protein|
MIQLVFAHCGYYFGSKDGMPWPHISQDFKNFKARTEGSTLVMGAKTFSTLPGILPGRKHVVVYDPVRGRPKAKDGSEAHQYVSITGFEQILRNNEFNDKVISVIGGAQILELALPFAKKVIKTKIKVHPLDLKDVTQFLTSNFLNDIEKYRASESHCYIIDPTTTVTEEIILRG
> |[Viruses _Acinetobacter_phage _Acj9]||_Acinetobacter_phage_Acj9.gb|Frd dihydrofolate re..|564|NC_014663.1(169947):150235-150798:-1 ^RAST2:fig|10239.87.peg.229^ Viruses _Acinetobacter_phage _Acj9|neighbours:(-1),(-1)|neighbour_genes:Thymidylate synthase..,hypothetical protein|
MLQLVYAYGKQNGEFGAGDGLPWPHIREDFLNFRKRTLGTSLIMGSNTFASLPSKLLDRVHYVLTDRDRPGPMTKNGLCPDIPICEGNLASILENAHKYRTEYSVIGGIAMLEKALPYANRVVATEIVYNKAKGNKPTVFISPALRNLHESPEWEVTEKNVVHGDDWIIIERVLIRKMKYNESSVGV
> |[Tevenvirinae _Acinetobacter_phage_KARL-1]||_Acinetobacter_phage_KARL-1.gb|Frd dihydrofolate re..|552|MH713599.1(166560):38689-39240:1 ^RAST2:fig|1198136.64.peg.56^ Tevenvirinae _Acinetobacter_phage_KARL-1|neighbours:(1),(1)|neighbour_genes:hypothetical protein,hypothetical protein|
MIQLVFAHARNEFGSHDGMPWPRITQDFKNFKARTLGTTLVMGAKTFQSLRAPLPDRKHIVVSDNTRPLPKCKNGSLADYYVSPDNLEEELELWKNSEQHYSVIGGVALLKQAILYASRIIHTDISYDRMQGTEVTQTLDEEFINDIWYYGEQVERHWYRIDETTSITENVLINNELTPWILN
> |[Viruses _Acinetobacter_phage_ZZ1]||_Acinetobacter_phage_ZZ1.gb|Frd dihydrofolate re..|522|NC_018087.3(166687):144320-144841:-1 ^RAST2:fig|10239.86.peg.233^ Viruses _Acinetobacter_phage_ZZ1|neighbours:(-1),(-1)|neighbour_genes:Thymidylate synthase..,hypothetical protein|
MIQLVFAHCGTAFGSHDGMPWPHISQDFKNFKKWTTNTKLVMGAKTFMSLPGLLPDRDHIVACNFSRTAPKTKDGSKAYRYANIDHIYDRLEEWSKDELETYSIIGGAELLKIALPYANIVYESQLVLKPTKEITQHLSKDFLIACQTFGMIQDINFWNISPGIQLVETIRSL
> |[Tevenvirinae Acinetobacter_phage_vB_ApiM_fHyAci03]||_Acinetobacter_phage_vB_ApiM_fHyAci03.gb|Frd dihydrofolate re..|552|MH460829.1(165975):144265-144816:-1 ^RAST2:fig|1198136.65.peg.245^ Tevenvirinae Acinetobacter_phage_vB_ApiM_fHyAci03|neighbours:(-1),(-1)|neighbour_genes:hypothetical protein,hypothetical protein|
MIQLVFAHARNEFGSHDGMPWPRITQDFKNFKARTLGTTLVMGAKTFQSLRAPLPDRKHIVVSDNTRPLPKCKNGSLADYYVSPDNLEEELELWKNSEQHYSVIGGVALLKQAIPYASRIIHTDISYDRMQGTEVTQTLDEEFINDIWYYGEQVERHWYRIDETTSITENVLINNELTPWILN
> |[Tevenvirinae _Aeromonas_phage_65.2]||_Aeromonas_phage_65.2.gb|Dihydrofolate reduct..|525|KY290955.1(236567):199531-200055:-1 ^RAST2:fig|1198136.115.peg.357^ Tevenvirinae _Aeromonas_phage_65.2|neighbours:(-1),(-1)|neighbour_genes:Phage protein,Phage protein|
MISLVFAVGEQLQFGHCGSMPWPHIKEDMNKFRDVTINKTVVMGRGTFESLPKRLHNRFHIVVSSSPDVVNENLEAPDLIFDDLELLEKMMDESPHADFCIIGGPSLLYHFIDRADEVHMTVVKCGSMPPAEHCDVLLDSQFTKRIPSEFDMIDCAALTTREGLNVVYTHFVKG
> |[Viruses Aeromonas phage 65]||_Aeromonas_phage_65.gb|Dihydrofolate reduct..|468|NC_015251.1(235229):199571-200038:-1 ^RAST2:fig|10239.65.peg.344^ Viruses Aeromonas phage 65|neighbours:(-1),(-1)|neighbour_genes:Phage protein,Phage protein|
MPWPHIKEDMNKFRDVTINKTVVMGRGTFESLPKRLHNRFHIVVSSSPDVVNENLEAPDLIFDDLELLEKMMDESPHADFCIIGGPSLLYHFIDRADEVHMTVVKCGSMPPAEHCDVLLDSQFTKRIPSEFDMIDCAALTTREGLNVVYTHFVKG
> |[Tevenvirinae _Aeromonas_phage_AS-szw]||_Aeromonas_phage_AS-szw.gb|Dihydrofolate reduct..|546|MF498773.1(229957):206250-206795:1 ^RAST2:fig|1198136.118.peg.376^ Tevenvirinae _Aeromonas_phage_AS-szw|neighbours:(1),(1)|neighbour_genes:hypothetical protein,Phage protein|
MISLVFAVGEQGQFGHCGTMPWPHIREDMQKFKDVTSKKVLIMGRGTFESLPSKLKDRMHIVLSSNPDSVTKSGEGPDVISDDMGLINQMIEDNPETDFCVIGGPSMLYHFMSSGMVDEAHVTVISCATMPSKQFCDVNLDMGLVKEISSTMCIMDSQVLTTKEGLSVVYTHFKKFKKESK
> |[Tevenvirinae _Aeromonas_phage_AS-zj]||_Aeromonas_phage_AS-zj.gb|Dihydrofolate reduct..|546|MF448340.1(229929):82890-83435:1 ^RAST2:fig|1198136.120.peg.136^ Tevenvirinae _Aeromonas_phage_AS-zj|neighbours:(1),(1)|neighbour_genes:hypothetical protein,Phage protein|
MISLVFAVGEQGQFGHCGTMPWPHIREDMQKFKDVTSKKVLIMGRGTFESLPSKLKDRMHIVLSSNPDSVTKSGEGPDVISDDMGLINQMIEDNPETDFCVIGGPSMLYHFMSSGMVDEAHVTVISCATMPSKQFCDVNLDMGLVKEISSTMCIMDSQVLTTKEGLSVVYTHFKKFKKESK
>ID:NP_944205.1 |[Aeromonas virus Aeh1]||_Aeromonas_phage_Aeh1_.gbk|frd|519|NC_005260(233234):205521-206039:-1 ^GeneID:2658025^ Aeromonas phage Aeh1, complete genome.|neighbours:ID:NP_944204.1(-1),ID:NP_944206.1(-1)|neighbour_genes:hypothetical protein,32|
MIKAVFATGKFGEFGNKNGLPWGHCRVDMLNFMETTKDSCLLMGAKTFMSLPTKLKNRVNVVLSTSNDTNRVVAKNGERPDMFMHGDVTQALSELQTLYNNICVIGGMTVLKEAIDMADQVVHTVILNEEKLECDVELDETVQEKITSDFYVLSNKFLGDEAITYTSVRKKK
> |[Tevenvirinae _Aeromonas_phage_Ah1]||_Aeromonas_phage_Ah1.gb|Dihydrofolate reduct..|612|MG250483.1(221116):191486-192097:-1 ^RAST2:fig|1198136.116.peg.356^ Tevenvirinae _Aeromonas_phage_Ah1|neighbours:(-1),(-1)|neighbour_genes:Phage protein,hypothetical protein|
MKTCTIMDIVVYGIPVTMCLKWRRKLLIGDKMIRLVFATGKFGEFGNKNGLPWGHCRVDMLNFMETTKDSCLLMGAKTFTSLPTKLKNRVNVVLSTSNDTSRVVAKNGERPDMFMHGDVTQALNELQTLYDNICVIGGMTVLKEAIDMADQVVHTVILNEEKLECDVELDETVQEKITSDFYVLSNKLLGDEAITYTSVRKKK
> |[Tevenvirinae _Aeromonas_phage_AsFcp_2]||_Aeromonas_phage_AsFcp_2.gb|Dihydrofolate reduct..|522|MH791401.1(219171):142963-143484:-1 ^RAST2:fig|1198136.67.peg.265^ Tevenvirinae _Aeromonas_phage_AsFcp_2|neighbours:(-1),(-1)|neighbour_genes:Phage protein,putative single-stra..|
MIKAVFATGSFGEFGNKGELPWGHCRVDMLNFMKETSDFCLVMGAKTFMSLPSKLKNRTNIVLSTSNETSRVLAKNGDRPDMFYHGSVSQALSELQTTYDKICVIGGMKVLTEAIDMCDEVVHTVILNETKLDYDVALDVELEASLTRDFWVLSNTFLGNDEAIAYTLKRNKK
> |[Tevenvirinae _Aeromonas_phage_Asswx_1]||_Aeromonas_phage_Asswx_1.gb|Dihydrofolate reduct..|546|MH791398.1(229103):213863-214408:1 ^RAST2:fig|1198136.119.peg.401^ Tevenvirinae _Aeromonas_phage_Asswx_1|neighbours:(1),(1)|neighbour_genes:hypothetical protein,hypothetical protein|
MISLVFAVGEQGQFGHCGTMPWPHIREDMQKFKDVTSKKVLIMGRGTFESLPSKLKDRMHIVLSSNPDSVTKSGEGPDVISDDMELINQMIEDNPETDFCVIGGPSMLYHFMSSGMVDEAHVTVISCATMPSKQFCDVNLDMGLVKEISSSMCIMDSQVLTTKEGLSVVYTHFKNFKKESK
> |[Tevenvirinae _Aeromonas_phage_Aswh_1]||_Aeromonas_phage_Aswh_1.gb|Dihydrofolate reduct..|522|MH791414.1(229730):22338-22859:-1 ^RAST2:fig|1198136.117.peg.65^ Tevenvirinae _Aeromonas_phage_Aswh_1|neighbours:(-1),(-1)|neighbour_genes:hypothetical protein,hypothetical protein|
MISLVFAVGEQLQFGHNGTMPWPHLKEDMNKFKDVTRHKVVVMGRNTFESLPKLLPDRLNIVLSSTQEVYARSGQKPDLIFDDLELLKTHMTDNQNVDYCVIGGPSMLYQFYDLAEEVHMTVVSCATMPPPYHCDVLLDSDFTKEIASNMNIQEVQKLVTCEGLNVVYTKFKK
> |[Tevenvirinae _Aeromonas_phage_CC2]||_Aeromonas_phage_CC2.gb|Dihydrofolate reduct..|537|NC_019538.1(231743):56958-57494:-1 ^RAST2:fig|1198136.110.peg.164^ Tevenvirinae _Aeromonas_phage_CC2|neighbours:(-1),(-1)|neighbour_genes:hypothetical protein,hypothetical protein|
MISLVFAVGEQGQFGHCGTMPWPHIREDMKKFKDVTSKKVLIMGRGTFESLPSKLKDRMHIVLSSNPDSVTKSGEGPDVISDDMGLINQMIENNPETDFCVIGGPSMLYHFMSSGMVNEAHVTVISCATMPSKQFCDVNLDMGLVKEISCTMSIVDSQVLTTKEGLSVVYTHFKKESK
> |[Tevenvirinae _Aeromonas_phage_PX29]||_Aeromonas_phage_PX29.gb|Dihydrofolate reduct..|522|NC_023688.1(222006):193595-194116:-1 ^RAST2:fig|1198136.108.peg.353^ Tevenvirinae _Aeromonas_phage_PX29|neighbours:(-1),(-1)|neighbour_genes:Phage protein,putative single-stra..|
MIKAVFATGSFGEFGNKGELPWGHCRVDMLNFMKETSDFCLVMGAKTFMSLPSKLKNRTNIVLSTSNETSRVLAKNGDRPDMFYHGSVSQALSELQTTYDKICVIGGMKVLTEAIDMCDEVVHTVILNETKLDYDVALDVELEASLTRDFWVLSNTFLGNDEAIAYTLKRNKK
> |[Tevenvirinae _Aeromonas_phage_phiAS5]||_Aeromonas_phage_phiAS5.gb|Frd dihydrofolate re..|525|NC_014636.1(225268):64688-65212:-1 ^RAST2:fig|1198136.107.peg.112^ Tevenvirinae _Aeromonas_phage_phiAS5|neighbours:(-1),(-1)|neighbour_genes:hypothetical protein,putative single-stra..|
MIKAVFATGKNGEFGNKGELPWGHCKEDMKHFMKTTAGACLVMGAKTFMSLPSALKNRTNVVISSQNDTNRVIAKNGDRPDMFMHGDVCQALDELRNTYDNICVIGGMTVLKEAIDKCDEVAHTVILNDDEFECDVRADEEFTNKLMTDFWVYDMTYLEDVAIAYKLMRNKNVV
>ID:YP_803172.1 |[Escherichia virus RB32]||_Bacteriophage_RB32_.gbk|frd|585|NC_008515(165890):141631-142215:-1 ^GeneID:4405638^ Bacteriophage RB32, complete genome.|neighbours:ID:YP_803171.1(-1),ID:YP_803173.1(-1)|neighbour_genes:hypothetical protein,hypothetical protein|
MIKLVFAYSPTKTVEGFNELAFGLEDGLPWGRVKKDLQNFKARTEGTIMIMGAKTFQSLPTLLPGRSHIVVCDLARDYPVTKDGDLAHFYITWDEYVTLVAGGRIQLSSPNTTFETFIDSSENRISVIGGPALLYAALPYADEVVVSRIVKRHRVNSTVQLDASFLDDISKREMVETHWYKIDEVTTLTESVYK
> |[Tevenvirinae _Citrobacter_phage_IME-CF2]||_Citrobacter_phage_IME-CF2.gb|dihydrofolate reduct..|582|NC_029013.1(177688):79102-79683:-1 ^RAST2:fig|1198136.109.peg.151^ Tevenvirinae _Citrobacter_phage_IME-CF2|neighbours:(-1),(-1)|neighbour_genes:thymidylate synthase,hypothetical protein|
MSKVKAVFAVGNDAYDEDFAFGYQQGLPWGHCKEDLQKFKAETANSVLIMGANTFTSLPGKLPGRVHCVLSASGQRLVTKNGNTADYIIHGGGLSAAIDVMKATHPDSDVCIIGGKGLLLEAINNTLVDELVITHVYGHRVYNAPAFKRDVSFSVKEFYDAVLKYGYCDFETIHIHDNERVAKLVIDRYTKKA
>ID:YP_009194879.1 |[Citrobacter phage Margaery]||_Citrobacter_phage_Margaery_.gbk|dihydrofolate reduct..|582|NC_028755(178182):39114-39695:1 ^GeneID:26647248^ Citrobacter phage Margaery, complete genome.|neighbours:ID:YP_009194878.1(1),ID:YP_009194880.1(1)|neighbour_genes:hypothetical protein,thymidylate synthase|
MSKVKAVFAVGHDMYEVDYAFGYEQGLPWGHCKEDLQNFKEETANSVLIMGANTFTSLPGKLPGRIHCVLSGSGSFLKTKKGDIADYVIHGGGLSAAIDVMKATHPDRDVCLIGGKGLLLEAINNTLVDEVVVTHIYGHHTFNAPAFKRDVSFTVPEFCEAVLKYELSDFKIQQIESNERVRKIIVDRHTKKA
>ID:AYJ72924.1 |[Citrobacter phage Maroon]||_Citrobacter_phage_Maroon_.gbk|dihydrofolate reduct..|582|MH823906(178830):38669-39250:1 ^^ Citrobacter phage Maroon, complete genome.|neighbours:ID:AYJ72923.1(1),ID:AYJ72925.1(1)|neighbour_genes:hypothetical protein,dTMP thymidylate syn..|
MSKVKAVFAVGHDMYEVDYAFGYEQGLPWGHCKEDLQNFKEETANSVLIMGANTFTSLPGKLPGRIHCVLSGSGSFLKTKKGDIADYVIHGGGLSAAIDVMKATHPDRDVCLIGGKGLLLEAINNKLVDEVVVTHIYGHYTFNAPAFKRDVSFTVPEFCEAVLKYELSDFKIQQIESNERVRKIIVDRHTKKA
>ID:YP_009203975.1 |[Citrobacter phage Merlin]||_Citrobacter_phage_Merlin_.gbk|dihydrofolate reduct..|594|NC_028857(172733):147093-147686:-1 ^GeneID:26648186^ Citrobacter phage Merlin, complete genome.|neighbours:ID:YP_009203974.1(-1),ID:YP_009203976.1(-1)|neighbour_genes:hypothetical protein,hypothetical protein|
MLQLVYAVSPTRSVEGQNELAFGLDDGLPWGHIKQDLQNFKARTKDTILIMGAKTFMGFDEPLPGRKSIVVQDMSRPLATAKNGFFADAYVSELEFTGFLGGDIMTAKTSYSQYLMFDRDKDYSVIGGIELIKKATPHADRIIQTTIRKKHRVNSTVQFPYATFWYPQEEATGFKLTETHWWAIDELTNISESVYVK
> |[Tevenvirinae _Citrobacter_phage_Miller]||_Citrobacter_phage_Miller.gb|dihydrofolate reduct..|582|NC_025414.1(178171):39078-39659:1 ^RAST2:fig|1198136.111.peg.66^ Tevenvirinae _Citrobacter_phage_Miller|neighbours:(1),(1)|neighbour_genes:hypothetical protein,thymidylate synthase|
MSKVKAVFAVGNDAYDEDFAFGYQQGLPWGHCKEDLQKFKAETTNSVLIMGANTFTSLPGKLPGRVHCVLSASGQRLVTKNGNTADYIIHGGGLSAAIDVMKATHPDSDVCIIGGKGLLLEAINNTLVDELVITHVYGHRVYNAPAFKRDVSFSVKEFYDAVLKYGYCDFETIHIHDNERVAKLVIDRYTKKA
>ID:YP_009146688.1 |[Citrobacter phage Moon]||_Citrobacter_phage_Moon.gbk|dihydrofolate reduct..|594|NC_027331(170341):146116-146709:-1 ^GeneID:24721854,InterPro:IPR001796,InterPro:IPR017925,InterPro:IPR024072^ Citrobacter phage Moon, complete genome.|neighbours:ID:YP_009146687.1(-1),ID:YP_009146689.1(-1)|neighbour_genes:hypothetical protein,hypothetical protein|
MLQLVYAVSPTRSVKGQNELAFGLNDGLPWGHIKQDLQNFKARTKDTILIMGAKTFMGFAEPLPGRKSIVVQDMSRPLATAKNGFFADAYVSELEFAGFLGGDIMTAKTSYSQYVMFDHDKDYSVIGGIELIKKATPYADRIIQTTIRKNHRVNSTVQFPYATFWYPQEEATGFKLAETHWWAIDELTNISESVYVK
>ID:YP_009285599.1 |[Citrobacter phage vB_CfrM_CfP1]||_Citrobacter_phage_vB_CfrM_CfP1_.gbk|dihydrofolate reduct..|582|NC_031057(180219):41297-41878:1 ^GeneID:29079775^ Citrobacter phage vB_CfrM_CfP1, complete genome.|neighbours:ID:YP_009285598.1(1),ID:YP_009285600.1(1)|neighbour_genes:hypothetical protein,thymidylate synthase|
MSKVKAVFAVGNDAYDEDFAFGYQQGLPWGHCKEDLQNFKAETANSVLIMGANTFTSLPGKLPGRVHCVLSASGQRLVTKNGNTADYIIHGGGLSAAIDVMKATHPDSDVCIIGGKGLLLEAINNTLVDELVITHVYGHRVYNAPAFKRDVSFSVKEFYDAVLKYGYCDFETIHIHDNERVAKLVIDRYTKKA
> |[Tevenvirinae _Cronobacter_phage_Pet-CM3-4]||_Cronobacter_phage_Pet-CM3-4.gb|dihydrofolate reduct..|594|LT614807.1(171975):148052-148645:-1 ^RAST2:fig|1198136.112.peg.279^ Tevenvirinae _Cronobacter_phage_Pet-CM3-4|neighbours:(-1),(-1)|neighbour_genes:hypothetical protein,hypothetical protein|
MLQLVYAYCGTKTVDGQNEYAFGLKDGLPWGHIKRDMQNFAKRTKDTTLIMGAKTFMSFPEPLPGRKSIVVQDMSRPLATAKNGFFADAYVSELEFIGFLGGDIMAAQTSYNSTITFNPGHDYSVIGGKRILETAQPYADRIIQTSIQKKHRVNSDVTLDMSFISYPAWENAFQMVETSWVRCDELTSLTETVYERV
>ID:YP_006986337.1 |[Cronobacter phage vB_CsaM_GAP161]||_Cronobacter_phage_vB_CsaM_GAP161_.gbk|dihydrofolate reduct..|582|NC_019398(178193):38624-39205:1 ^GeneID:13997602^ Cronobacter phage vB_CsaM_GAP161, complete genome.|neighbours:ID:YP_006986336.1(1),ID:YP_006986338.1(1)|neighbour_genes:hypothetical protein,thymidylate syntheta..|
MSKVKAVFAVGHDMYEVDYAFGYEQGLPWGHCKEDLQNFKAETANSVLIMGANTFTSLPGKLPGRVHCVLSASGQRLVTKNGNTADYIIHGGGLSAAIDVMKATHPDSDVCIIGGKGLLLEAINNKLVDEVVVTHIYGHHAYNAPAFKRDVSFTVPEFCEAVLKYELTDFKIQQIESNERVRKIIVDRHTKKA
>ID:AOG16189.1 |[Cronobacter phage vB_CsaM_leB]||_Cronobacter_phage_vB_CsaM_leB_.gbk|dihydrofolate reduct..|582|KX431559(177907):39477-40058:1 ^^ Cronobacter phage vB_CsaM_leB, complete genome.|neighbours:ID:AOG16188.1(1),ID:AOG16190.1(1)|neighbour_genes:hypothetical protein,thymidylate synthase|
MSKVKAVFAVGHDMYEMDYAFGYEQGLPWGHCKEDLQNFKAETADSVLIMGANTFTSLPGKLPGRIHCVMSGSGSFLKTKKGDVADYVIHGGGLSAAIDVMKATHPDRDVCLIGGKGLLLEAINNTLVDEVVVTHIYGHHTFNAPAFKRDVSFTVPEFCEAVLKYELTDFKIQQIESNERVRKIIVDRHTKKA
>ID:AOG16469.1 |[Cronobacter phage vB_CsaM_leN]||_Cronobacter_phage_vB_CsaM_leN_.gbk|dihydrofolate reduct..|582|KX431560(179516):38941-39522:1 ^^ Cronobacter phage vB_CsaM_leN, complete genome.|neighbours:ID:AOG16468.1(1),ID:AOG16470.1(1)|neighbour_genes:hypothetical protein,thymidylate syntheta..|
MSKVKAVFAVGHDMYEMDYAFGYEQGLPWGHCKEDLQNFKAETADSVLIMGANTFTSLPGKLPGRIHCVMSGSGSFLKTKKGDVADYVIHGGGLSAAIDVMKATHPDRDVCLIGGKGLLLEAINNTLVDEVVVTHIYGHHTFNAPAFKRDVSFTVPEFCEAVLKYELTDFKIQQIESNERVRKIIVDRHTKKA
>ID:YP_009005519.1 |[Enterobacter phage PG7]||_Enterobacter_phage_PG7_.gbk|frd|594|NC_023561(173276):149158-149751:-1 ^GeneID:18502534^ Enterobacter phage PG7, complete genome.|neighbours:ID:YP_009005518.1(-1),ID:YP_009005520.1(-1)|neighbour_genes:hypothetical protein,hypothetical protein|
MLQLVYAYCGTKTVDGQNEYAFGLKDGLPWGHIKRDMQNFAKRTKDTTLIMGAKTFMSFPEPLPGRKSIVVQDMSRPLATAKNGFFADAYVSELEFIGFLGGDIMAAHTSYNSTITFSPDHDYSVIGGKRILETAQPYADRIVQTSIQKKHRVNSDVTLDMSFISYPAWENAFQMVETSWVRCDELTSLTETVYERV
> |[Tevenvirinae Enterobacter_phage_myPSH1140]||_Enterobacter_phage_myPSH1140.gb|dihydrofolate reduct..|609|MG999954.1(172614):150543-151151:-1 ^RAST2:fig|1198136.57.peg.282^ Tevenvirinae Enterobacter_phage_myPSH1140|neighbours:(-1),(-1)|neighbour_genes:hypothetical protein,hypothetical protein|
MVGRTMLQLVYAYCGTKTVNGQNEYAFGLKDGLPWGHIKRDMQNFAKRTKDTVVIMGAKTWMSMPTALKGRKCIVIQDLNRHFVQAKDGLFADGYMSPEEFKAFLDKTNCYYSNINGDRIRFLPNDDYSVIGGKGILETAQPYADRIVQTSIQKKHRVNSDVTLDMSFISYPAWENAFQMVETSWVRCDELTSLTETVYERI
>ID:YP_009606977.1 |[Enterobacter phage phiEap-3]||_Enterobacter_phage_phiEap-3_.gbk|dihydrofolate reduct..|579|NC_041980(175814):37887-38465:1 ^GeneID:40082983^ Enterobacter phage phiEap-3, complete genome.|neighbours:ID:YP_009606976.1(1),ID:YP_009606978.1(1)|neighbour_genes:hypothetical protein,thymidylate syntheta..|
MSIVKAVFALGHDIYHDDFAFGYQQGLPWGHCKEDLQNFKEETADSVLIMGANTFTSLPGKLPGRIHCVLSGSGSFLKTKKGDVADYVIHGGGLSAAIGTMQATHPDKNVCVIGGKGLLLDSINNKMVDEVVLTHIYGHHVYNAPSFKRDVSFTASELGDALLKYEFTDFKTQYIKEHERIEKIVVDRYKKV
>ID:YP_009168054.1 |[Escherichia phage AR1]|AR1|_Enterobacteria_phage_AR1_DNA_.gbk|frd|609|NC_027983(167435):142740-143348:-1 ^GeneID:26042046^ Enterobacteria phage AR1 DNA, complete genome.|neighbours:ID:YP_009168053.1(-1),ID:YP_009168055.1(-1)|neighbour_genes:ar1_242,ar1_244|
MVYRKRICVMIKLVFAYSPTKTVEGFNELAFGLGDGLPWGRVKKDLQNFKARTEGTIMIMGAKTFQSLSTLLPGRSHIVVCDLARDYPVTKDGDLAHFYITWEQYITYISGGEIQVSSLNAPFETMLDQNSKVSVIGGPALLYAALPYADEVVVSRIVKRHRVNSTVQLDASFLDDISKREMVETHWYKIDEVTTLTESVYK
> |[Tevenvirinae _Enterobacteria_phage_ATK47]||_Enterobacteria_phage_ATK47.gb|Dihydrofolate reduct..|588|KT184309.1(170020):27386-27973:1 ^RAST2:fig|1198136.68.peg.41^ Tevenvirinae _Enterobacteria_phage_ATK47|neighbours:(1),(1)|neighbour_genes:Phage protein,Thymidylate synthase..|
MLKLVFACAPSKTVDDKLEYAFGLGDGLPWKHIKQDMSNFVARTKNTVMVMGAKTFASLPRLLPDRTHVVVTDMSRKLPRTKSDELARFYITQAEFITLVTGSEINLFGPSTDVPFKLSTEHVDVSVIGGPALLKQALPYADEIVMTKIIKKCRVNSDVQLDKDFIQDIMLQRSMVESHYYRIDELTEITESVYK
> |[Tevenvirinae Enterobacteria_phage_ATK48]||_Enterobacteria_phage_ATK48.gb|Dihydrofolate reduct..|588|KT184310.1(169729):125620-126207:1 ^RAST2:fig|1198136.55.peg.217^ Tevenvirinae Enterobacteria_phage_ATK48|neighbours:(1),(1)|neighbour_genes:Phage protein,Thymidylate synthase..|
MLKLVFACAPSKTVDDKLEYAFGLGDGLPWKHIKQDMSNFVARTKNTVMVMGAKTFASLPRLLPDRTHVVVTDMSRKLPRTKSDELARFYITQAEFITLVTGSEINLFGPSTDVPFKLSTEHVDVSVIGGPALLKQALPYADEIVMTKIIKKCRVNSDVQLDKDFIQDIMLQRSMVESHYYRIDELTEITESVYK
> |[Tevenvirinae Enterobacteria_phage_Aplg8]||_Enterobacteria_phage_Aplg8.gb|Dihydrofolate reduct..|582|KT184308.1(168496):88059-88640:-1 ^RAST2:fig|1198136.66.peg.145^ Tevenvirinae Enterobacteria_phage_Aplg8|neighbours:(-1),(-1)|neighbour_genes:Phage protein,Phage protein|
MIKLVFAYSPTKTVEGFNELAFGLGDGLPWGRVKKDLQNFKARTEGTIMIMGAKTFQSLPTLLSGRRHIVVCDLERDYPVTKDGDLAHFYITWEQYIDYISGDEIQVSISGAPFETMLDQNSNVSVIGGPALLYAALPYADEVVVSRIVKRHRVNSTVQLDASFLDDISKREMVESHWYKIDEVTTLTESVYK
>ID:YP_007004213.1 |[Enterobacteria phage Bp7]||_Enterobacteria_phage_Bp7_.gbk|frd|582|NC_019500(168066):92392-92973:1 ^GeneID:14008042^ Enterobacteria phage Bp7, complete genome.|neighbours:ID:YP_007004212.1(1),ID:YP_007004214.1(1)|neighbour_genes:frd.1,dTMP thymidylate syn..|
MIKLVFAYSPTETVDGAKQNAFGLGDGLPWGRVKKDLQNFKARTEDTIMIMGAKTFQSLPGLLPGRSHIVVCDLDRDYPETKDGDFAHFYITWAQYVTFITGGEIQVSSPNSFFEPMLGQDSKVSVIGGPALLYAALPYADEVVVSRIEKCHRVNSTVQLEENFLHEIRQREMLETHWYKIDELTTLTETVYK
> |[Tevenvirinae _Enterobacteria_phage_CC31]||_Enterobacteria_phage_CC31.gb|dihydrofolate reduct..|594|NC_014662.1(165540):141116-141709:-1 ^RAST2:fig|1198136.121.peg.253^ Tevenvirinae _Enterobacteria_phage_CC31|neighbours:(-1),(-1)|neighbour_genes:hypothetical protein,hypothetical protein|
MLQLVYAYCGTKTVDGQNEYAFGLKDGLPWGHIKRDMQNFAKRTKDTVVIMGAKTWMSMPTALKGRKCIVVQDMNRPFAQAKDGLFPDGYMSPEEFKAFLDKTNNYYTNHGGIRIRLLPNDNYSVIGGKGILETAQPYADRIVQTSIQKKHRVNSDVTLDMSFISYPAWENAFQMVETSWVRCDELTSLTETVYERI
>ID:YP_009118922.1 |[Enterobacteria phage GEC-3S]||_Enterobacteria_phage_GEC-3S_.gbk|Putative dihydrofola..|570|NC_025425(163424):137994-138563:-1 ^GeneID:23301268^ Enterobacteria phage GEC-3S complete genome.|neighbours:ID:YP_009118921.1(-1),ID:YP_009118923.1(-1)|neighbour_genes:hypothetical protein,hypothetical protein|
MIQCVFAIGDTKMSDEKWSFGFKGGLPWGRPIKKDMENFKMRTMGDVDLAAVVMGRNTFESLPKALEGRLNVVISTDASKPTPKAKNGDQPNVYTGIELKDLLKVLEKTQGLVSVIGGPSLIEKAVDFADRIVLTYVQRSGINDPFEYDVGISKEMIQELYFDFVTKEEHNYFLDNYLISEQILERKKA
> |[Tevenvirinae _Enterobacteria_phage_GiZh]||_Enterobacteria_phage_GiZh.gb|Dihydrofolate reduct..|582|KT184311.1(166514):25242-25823:-1 ^RAST2:fig|1198136.122.peg.44^ Tevenvirinae _Enterobacteria_phage_GiZh|neighbours:(-1),(-1)|neighbour_genes:Phage protein,Phage protein|
MIKLVFAYSPTKTVEGFNELAFGLGDGLPWGRVKKDLQNFKARTEGTIMIMGAKTFQSLPTLLPGRRHIVVCDLERDYPVTKDGDLAHFYITWEQYIDYISGDEIQVSISGAPFETMLDQNSNVSVIGGPALLYAALPYADEVVVSRIVKRHRVNSTVQLDASFLDDISKREMVESHWYKIDEVTTLTESVYK
> |[Viruses Hx01]||_Enterobacteria_phage_HX01.gb|Dihydrofolate reduct..|588|NC_018855.1(169158):129557-130144:1 ^RAST2:fig|10239.59.peg.209^ Viruses Hx01|neighbours:(1),(1)|neighbour_genes:hypothetical protein,Thymidylate synthase..|
MLKLVFACAPTKTVDDKLEYAFGLGDGLPWKHIKQDMSNFVARTKNTVMVMGAKTFASLPRLLPDRTHVVVTDMARKLPRTKTDELARFYITQSEFITLVTGGEINLFSPATDVPFKLSTEHVDVSVIGGPALLKQALPYADEIVMTKIIKKCRVNSDVQLDKDFVQDIMLQRSMVESHYYRIDELTEITESVYK
>ID:YP_003734372.1 |[Enterobacteria phage IME08]||_Enterobacteria_phage_IME08_.gbk|frd|801|NC_014260(172253):146907-147707:-1 ^GeneID:9384522^ Enterobacteria phage IME08, complete genome.|neighbours:ID:YP_003734371.1(-1),ID:YP_003734373.1(-1)|neighbour_genes:td,frd.1|
MLKLKANGTSQSKVITRKLWKKLNRLCVRWVGKMSVMDVLFMKMVAHLVSGFTTLMSANLKPTGKSLRKREEIMIKLVFAYSPTKTVDGTDQNAFGLGDGLPWGRVKKDLQNFKSRTEGTIMIMGAKTFQSLPTLLPGRSHIVVCDLARDYPETKDGDFADFYISWAEYVTFISGGEIQVSSPNAFFEPMLGQDSKVSVIGGPALLYAALPYADEVVVSRIEKCHRVNSTVQLEENFLHEIRQREMLETHWYKIDELTTLTETVYK
>ID:YP_002922574.1 |[Enterobacteria phage JS10]||_Enterobacteria_phage_JS10_.gbk|frd|582|NC_012741(171451):145484-146065:-1 ^GeneID:7943377^ Enterobacteria phage JS10, complete genome.|neighbours:ID:YP_002922573.1(-1),ID:YP_002922575.1(-1)|neighbour_genes:td,hypothetical protein|
MIKLVFAYSPTKTVDGIDQNAFGLGDGLPWGRVKKDLQNFKARTEGTIMIMGAKTFQSLPTLLPGRSHIVVCDLERDYPTTQDGDFAHFYITWAEYVTFISGGQIQVSSPNTFFESMLGQDSKVSVIGGPALLYAALPYADEVVVSRIEKCHRVNSTVQLEENFLHEIRQREMLETHWYKIDELTTLTETVYK
>ID:YP_001595356.1 |[Escherichia phage JS98]||_Enterobacteria_phage_JS98.gbk|frd|585|NC_010105(170523):144416-145000:-1 ^GeneID:5783726^ Enterobacteria phage JS98, complete genome.|neighbours:ID:YP_001595355.1(-1),ID:YP_001595357.1(-1)|neighbour_genes:td,hypothetical protein|
MIKLVFAYSPTETVDGTKQNAFGLGDGLPWGRVKKDLQNFKARTEGTIMIMGAKTFQSLPTLLPGRSHVVVCDIKRGYPETKDGDLAHFYITWDEYVTLVAGGRIQLSSPNTNFETFIDASENRISVIGGPALLYAALPYADEVVVSRIEKCHRVNSTVQLEENFLHEIRQREMLETHWYKIDELTTLTETVYK
>ID:YP_002922314.1 |[Escherichia phage JSE]||_Enterobacteria_phage_JSE_.gbk|frd|582|NC_012740(166418):142320-142901:-1 ^GeneID:7943282^ Enterobacteria phage JSE, complete genome.|neighbours:ID:YP_002922313.1(-1),ID:YP_002922315.1(-1)|neighbour_genes:hypothetical protein,hypothetical protein|
MIQCVFAIGDTKMSDENWAFGFKGGLPWGRPIKKDMENFKMRTMGDVDLAAVVMGRNTFESLPKALEGRVNVVVSTDTSKPAPKAKNGDQPDVYTAITNDGGLKELLEVIEKLQGLVSVIGGPSLIEKAVDFADRIVLTYVQRAGINDPFEYDVGISKEMIQELYFDFATKEEHNYFLDDYLISEQILERKKA
> |[Tevenvirinae _Enterobacteria_phage_Kha5h]||_Enterobacteria_phage_Kha5h.gb|Dihydrofolate reduct..|426|KT184312.1(167318):209-634:-1 ^RAST2:fig|1198136.123.peg.2^ Tevenvirinae _Enterobacteria_phage_Kha5h|neighbours:(1),(-1)|neighbour_genes:hypothetical protein,Phage protein|
MIKLVFAYSPTKTVEGFNELAFGLGDGLPWGRVKKDLQNFKARTEGTIMIMGAKTFQSLPTLLPGRRHIVVCDLARDYPETKDGDLAHFYITWEQYIDYISGDEIQVSISGSPFETILDQNSNVSVIDRTRSVICCITLCR
> |[Tevenvirinae _Enterobacteria_phage_Kha5h]||_Enterobacteria_phage_Kha5h.gb|Dihydrofolate reduct..|453|KT184312.1(167318):166866-167318:-1 ^RAST2:fig|1198136.123.peg.287^ Tevenvirinae _Enterobacteria_phage_Kha5h|neighbours:(-1),end()|neighbour_genes:Phage protein,end()|
RSGTIMIMGAKTFQSLPTLLPGRRHIVVCDLARDYPETKDGDLAHFYITWEQYIDYISGDEIQVSISGSPFETILDQNSNVSVIGGPALLYAALPYADEVVVSRIVKRHRVNSTVQLDASFLDDISKREMVESHWYKIDEVTTLTESVYK
>ID:YP_001469581.1 |[Enterobacteria phage Phi1]||_Enterobacteria_phage_Phi1_.gbk|frd|582|NC_009821(164270):138433-139014:-1 ^GeneID:5602263^ Enterobacteria phage Phi1, complete genome.|neighbours:ID:YP_001469580.1(-1),ID:YP_001469582.1(-1)|neighbour_genes:hypothetical protein,hypothetical protein|
MIQCVFAIGDTKMSDENWAFGFKGGLPWGRPIKKDMENFKMRTMGDVELAAVVMGRNTFESLPKALEGRVNVVVSTDTSKPAPKAKNGEQPDVYTAITNDGGLKELLEVIEKLQGLVSVIGGPSLIEKAVDFADRIVLTYVQRSGINDPFEYDVGISKEMIQELYFDFVTKEEHNYFLDNYLISEQILERKKA
>ID:YP_009202969.1 |[Escherichia phage QL01]||_Enterobacteria_phage_QL01.gbk|dihydrofolate reduct..|582|NC_028847(170527):146200-146781:-1 ^GeneID:26629957^ Enterobacteria phage QL01, complete genome.|neighbours:ID:YP_009202968.1(-1),ID:YP_009202970.1(-1)|neighbour_genes:dTMP thymidylate syn..,hypothetical protein|
MIKLVFAYSPTETVDGTKQNAFGLGDGLPWGRVKKDLQNFKARTEGTIMIMGAKTFQSLPTLLPGRSHIVVCDLDRDYPETKDGDFAHFYITWAQYVTFISGGEIQVSSPNSFFEPMLGQDSKVSVIGGPALLYAALPYADEVVVSRIEKCHRVNSTVQLEENFLHEIRQREMLETHWYKIDELTTLTETVYK
>ID:AIT74327.1 |[Enterobacteria phage RB10]||_Enterobacteria_phage_RB10_.gbk|frd|615|KM606999(168401):143673-144287:-1 ^^ Enterobacteria phage RB10, complete genome.|neighbours:ID:AIT74326.1(-1),ID:AIT74328.1(-1)|neighbour_genes:hypothetical protein,hypothetical protein|
MIKLVFAYSPTKTVEGFDELAFGLGDGLPWGRVKKDLQNFKARTEGTIMIMGAKTFQSLPTLLPGRSHVVVCDIKRGYPETKDGDLAHFYITWEQYIDYISGDEIQVSISGSPFETILDQNSNVSVIGGPALLYAALPYADEVVVSRIVKRHRVNSTVQLDASFLDDISKREMVETHWYKIDEVTTLTESVYKNEITCGGKYEF
>ID:YP_002854568.1 |[Escherichia virus RB14]||_Enterobacteria_phage_RB14_.gbk|frd|615|NC_012638(165429):141170-141784:-1 ^GeneID:7803984^ Enterobacteria phage RB14, complete genome.|neighbours:ID:YP_002854567.1(-1),ID:YP_002854569.1(-1)|neighbour_genes:RB32ORF229c,RB14ncORF233c|
MIKLVFAYSPTKTVEGFNELAFGLGDGLPWGRVKKDLQNFKARTEGTIMIMGAKTFQSLSTLLPGRSHIVVCDLARDYPVTKDGDLAHFYITWEQYITYISGGEIQVSSPNAPFETMLDQNSKVSVIGGPALLYAALPYADEVVVSRIVKRHRVNSTVQLDASFLDDISKREMVETHWYKIDEVTTLTESVYKNEIPRGGKYEF
> |[Tevenvirinae _Enterobacteria_phage_RB16]||_Enterobacteria_phage_RB16.gb|dihydrofolate reduct..|582|NC_014467.1(176788):39047-39628:1 ^RAST2:fig|1198136.103.peg.65^ Tevenvirinae _Enterobacteria_phage_RB16|neighbours:(1),(1)|neighbour_genes:hypothetical protein,thymidylate synthase|
MSKVKAVFAVGHDMYEVDYAFGYEQGLPWGHCKEDLQNFKAETANSVLIMGANTFTSLPGKLPGRVHCVLSASGQRLVTKNGNTADYIIHGGGLSAAIDVMKATHPDSDVCIIGGKGLLLEAINNKLVDEVVVTHIYGHHAYNAPAFKRDVSFTVPEFCEAVLKYELTDFKIQQIESNERVRKIIVDRHTKKA
>ID:AXF42542.1 |[Enterobacteria phage RB18]||_Enterobacteria_phage_RB18_.gbk|frd|582|MH553563(166677):141783-142364:-1 ^^ Enterobacteria phage RB18, complete genome.|neighbours:ID:AXF42541.1(-1),ID:AXF42543.1(-1)|neighbour_genes:hypothetical protein,hypothetical protein|
MIKLVFAYSPTKTVEGFNELAFGLGDGLPWGRVKKDLQNFKVRTEGTIMIMGAKTFQSLSTLLPGRSHIVVCDLARDYPVTKDGDLAHFYITWEQYITYISGGEIQVSSPNAPFETMLDQNSKVSVIGGPALLYAALPYADEVVVSRIVKRHRVNSTVQLDASFLDDISKREMVETHWYKIDEVTTLTESVYK
>ID:YP_009102434.1 |[Enterobacteria phage RB27]||_Enterobacteria_phage_RB27_.gbk|frd|582|NC_025448(165179):140457-141038:-1 ^GeneID:22113218^ Enterobacteria phage RB27, complete genome.|neighbours:ID:YP_009102433.1(-1),ID:YP_009102435.1(-1)|neighbour_genes:hypothetical protein,hypothetical protein|
MIKLVFAYSPTKTVEGFNELAFGLGDGLPWGRVKKDLQNFKARTEGTIMIMGAKTFQSLSTLLPGRSHIVVCDLARDYPVTKDGDLAHFYITWEQYITYISGGEIQVSSPNAPFETMLDQNSNVSVIGGPTLLYAALPYADEIVVSRIVKRHRVNSTVQLDASFLDDISKREMVETHWYKIDEVTTLTESVYK
>ID:AIT74869.1 |[Enterobacteria phage RB33]||_Enterobacteria_phage_RB33_.gbk|frd|585|KM607001(166007):141749-142333:-1 ^^ Enterobacteria phage RB33, complete genome.|neighbours:ID:AIT74868.1(-1),ID:AIT74870.1(-1)|neighbour_genes:hypothetical protein,hypothetical protein|
MIKLVFAYSPTKTVEGFNELAFGLEDGLPWGRVKKDLQNFKARTEGTIMIMGAKTFQSLPTLLPGRSHIVVCDLARDYPVTKDGDLAHFYITWDEYVTLVAGGRIQLSSPNTTFETFIDSSENRISVIGGPALLYAALPYADEVVVSRIVKRHRVNSTVQLDASFLDDISKREMVETHWYKIDEVTTLTESVYK
>ID:YP_009098619.1 |[Escherichia phage RB3]||_Enterobacteria_phage_RB3_.gbk|frd|615|NC_025419(168402):143674-144288:-1 ^GeneID:22113983^ Enterobacteria phage RB3, complete genome.|neighbours:ID:YP_009098618.1(-1),ID:YP_009098620.1(-1)|neighbour_genes:hypothetical protein,hypothetical protein|
MIKLVFAYSPTKTVEGFDELAFGLGDGLPWGRVKKDLQNFKARTEGTIMIMGAKTFQSLPTLLPGRSHVVVCDIKRGYPETKDGDLAHFYITWEQYIDYISGDEIQVSISGSPFETILDQNSNVSVIGGPALLYAALPYADEVVVSRIVKRHRVNSTVQLDASFLDDISKREMVETHWYKIDEVTTLTESVYKNEITCGGKYEF
> |[Tevenvirinae _Enterobacteria_phage_RB43]||_Enterobacteria_phage_RB43.gb|dihydrofolate reduct..|582|NC_007023.1(180500):39698-40279:1 ^RAST2:fig|1198136.102.peg.69^ Tevenvirinae _Enterobacteria_phage_RB43|neighbours:(1),(1)|neighbour_genes:hypothetical protein,thymidylate synthase|
MSKVKAVFAVGNDAYDEDFAFGYQQGLPWGHCKEDLQNFKAETANSVLIMGANTFTSLPGKLPGRVHCVLSASGQRLVTKNGNTADYIIHCGGLSAAIDVMKATHPDSDVCIIGGKGLLLEAINNTLVDELVITHVYGHRVYNAPAFKRDVSFSVKEFYDAVLKYGYCDFETIHIHDNERVAKLVIDRYTKKA
>ID:NP_891809.1 |[Enterobacteria phage RB49]||_Enterobacteria_phage_RB49_.gbk|frd|570|NC_005066(164018):138437-139006:-1 ^GeneID:1725361^ Enterobacteria phage RB49, complete genome.|neighbours:ID:NP_891808.1(-1),ID:NP_891810.1(-1)|neighbour_genes:hypothetical protein,hypothetical protein|
MIQCVFAIGDTKMSDENWAFGFKGGLPWGRPIKKDMENFKMRTMGDVELAAVVMGRNTFESLPKALEGRLNVVISTDASKPTPKAKNGDQPNVYTGIELKDLLKVLEKTQGLVSVIGGPSLIEKAVDFADRIVLTYVQRSGINDPFEYDVGISKEMIQELYFDFATKEEHNYFLDDYLISEQILERKKA
>ID:ACP31151.1 |[Enterobacteria phage RB51]||_Enterobacteria_phage_RB51_.gbk|frd|582|FJ839693(168394):143562-144143:-1 ^^ Enterobacteria phage RB51, complete genome.|neighbours:ID:ACP31150.1(-1),ID:ACP31152.1(-1)|neighbour_genes:RB32ORF229c,RB51ncORF236c|
MIKLVFAYAPTKTVEGFNELAFGLGDGLPWGRVKKDLQNFKARTEGTIMIMGAKTFQSLSTLLPGRSHIVVCDLERDYPVTKDGDLAHFYITWAQYITYISGGEIQVSSPNAPFETMLDQNSKVSVIGGPALLYAALPYADEVVVSRIVKRHRVNSTVQLDVSFLDDISKCEMVETHWYKIDEVTTLTESVYK
>ID:AIT75145.1 |[Enterobacteria phage RB55]||_Enterobacteria_phage_RB55_.gbk|frd|582|KM607002(168896):145087-145668:-1 ^^ Enterobacteria phage RB55, complete genome.|neighbours:ID:AIT75144.1(-1),ID:AIT75146.1(-1)|neighbour_genes:I-TevI,hypothetical protein|
MIKLVFAYSPTKTVDGFNELAFGLGDGLPWGRVKKDLQNFKARTEGTIMIMGAKTFQSLPTLLPGRSHIVVCDLARDYPVTKDGDLAHFYITWEQYITYISGGEIQVSSPNAPFETMLDQNSKVSVIGGPALLYAALPYADEVVVSRIVKRHRVNSTVQLDASFLDDISKREMVETHWYKIDEVTTLTESVYK
>ID:AIT75419.1 |[Enterobacteria phage RB59]||_Enterobacteria_phage_RB59_.gbk|frd|582|KM607003(168966):145101-145682:-1 ^^ Enterobacteria phage RB59, complete genome.|neighbours:ID:AIT75418.1(-1),ID:AIT75420.1(-1)|neighbour_genes:I-TevI,hypothetical protein|
MIKLVFAYSPTKTVDGFNELAFGLGDGLPWGRVKKDLQNFKARTEGTIMIMGAKTFQSLPTLLPGRSHIVVCDLARDYPVTKDGDLAHFYITWEQYITYISGGEIQVSSPNAPFETMLDQNSKVSVIGGPALLYAALPYADEVVVSRIVKRHRVNSTVQLDASFLDDISKREMVETHWYKIDEVTTLTESVYK
>ID:AIT73240.1 |[Enterobacteria phage RB5]||_Enterobacteria_phage_RB5_.gbk|frd|615|KM606995(168394):143666-144280:-1 ^^ Enterobacteria phage RB5, complete genome.|neighbours:ID:AIT73239.1(-1),ID:AIT73241.1(-1)|neighbour_genes:hypothetical protein,hypothetical protein|
MIKLVFAYSPTKTVEGFDELAFGLGDGLPWGRVKKDLQNFKARTEGTIMIMGAKTFQSLPTLLPGRSHVVVCDIKRGYPETKDGDLAHFYITWEQYIDYISGDEIQVSISGSPFETILDQNSNVSVIGGPALLYAALPYADEVVVSRIVKRHRVNSTVQLDASFLDDISKREMVETHWYKIDEVTTLTESVYKNEITCGGKYEF
>ID:AIT75693.1 |[Enterobacteria phage RB68]||_Enterobacteria_phage_RB68_.gbk|frd|582|KM607004(168401):143569-144150:-1 ^^ Enterobacteria phage RB68, complete genome.|neighbours:ID:AIT75692.1(-1),ID:AIT75694.1(-1)|neighbour_genes:hypothetical protein,hypothetical protein|
MIKLVFAYAPTKTVEGFNELAFGLGDGLPWGRVKKDLQNFKARTEGTIMIMGAKTFQSLSTLLPGRSHIVVCDLERDYPVTKDGDLAHFYITWAQYITYISGGEIQVSSPNAPFETMLDQNSKVSVIGGPALLYAALPYADEVVVSRIVKRHRVNSTVQLDVSFLDDISKCEMVETHWYKIDEVTTLTESVYK
>ID:NP_861932.1 |[Enterobacteria phage RB69]||_Enterobacteria_phage_RB69_.gbk|frd|588|NC_004928(167560):144383-144970:-1 ^GeneID:1494358^ Enterobacteria phage RB69, complete genome.|neighbours:ID:NP_861931.1(-1),ID:NP_861933.1(-1)|neighbour_genes:td,frd.1|
MLKLVFACAPSKTVDDKLEYAFGLGDGLPWKHIKQDMSNFVARTKNTVMVMGAKTFASLPRLLPDRTHMVVTDMARKLPRTKTDELARFYITQAEFITLVMGGEINLFSPSTDVPFKLSTEHVDVSVIGGPALLKQALPYADEIVMTKIIKKCRVNSDVQLDKDFVQDIMLQRSMVESHYYRIDELTEITESVYK
>ID:AIT73511.1 |[Enterobacteria phage RB6]||_Enterobacteria_phage_RB6_.gbk|frd|615|KM606996(168394):143666-144280:-1 ^^ Enterobacteria phage RB6, complete genome.|neighbours:ID:AIT73510.1(-1),ID:AIT73512.1(-1)|neighbour_genes:hypothetical protein,hypothetical protein|
MIKLVFAYSPTKTVEGFDELAFGLGDGLPWGRVKKDLQNFKARTEGTIMIMGAKTFQSLPTLLPGRSHVVVCDIKRGYPETKDGDLAHFYITWEQYIDYISGDEIQVSISGSPFETILDQNSNVSVIGGPALLYAALPYADEVVVSRIVKRHRVNSTVQLDASFLDDISKREMVETHWYKIDEVTTLTESVYKNEITCGGKYEF
>ID:AIT73782.1 |[Enterobacteria phage RB7]||_Enterobacteria_phage_RB7_.gbk|frd|615|KM606997(168395):143667-144281:-1 ^^ Enterobacteria phage RB7, complete genome.|neighbours:ID:AIT73781.1(-1),ID:AIT73783.1(-1)|neighbour_genes:hypothetical protein,hypothetical protein|
MIKLVFAYSPTKTVEGFDELAFGLGDGLPWGRVKKDLQNFKARTEGTIMIMGAKTFQSLPTLLPGRSHVVVCDIKRGYPETKDGDLAHFYITWEQYIDYISGDEIQVSISGSPFETILDQNSNVSVIGGPALLYAALPYADEVVVSRIVKRHRVNSTVQLDASFLDDISKREMVETHWYKIDEVTTLTESVYKNEITCGGKYEF
>ID:AIT74054.1 |[Enterobacteria phage RB9]||_Enterobacteria_phage_RB9.gbk|frd|615|KM606998(168395):143667-144281:-1 ^^ Enterobacteria phage RB9, complete genome.|neighbours:ID:AIT74053.1(-1),ID:AIT74055.1(-1)|neighbour_genes:hypothetical protein,hypothetical protein|
MIKLVFAYSPTKTVEGFDELAFGLGDGLPWGRVKKDLQNFKARTEGTIMIMGAKTFQSLPTLLPGRSHVVVCDIKRGYPETKDGDLAHFYITWEQYIDYISGDEIQVSISGSPFETILDQNSNVSVIGGPALLYAALPYADEVVVSRIVKRHRVNSTVQLDASFLDDISKREMVETHWYKIDEVTTLTESVYKNEITCGGKYEF
>ID:ADJ39959.1 |[Enterobacteria phage T4T]||_Enterobacteria_phage_T4T_.gbk|frd|582|HM137666(168920):145122-145703:-1 ^^ Enterobacteria phage T4T, complete genome.|neighbours:ID:ADJ39958.1(-1),ID:ADJ39960.1(-1)|neighbour_genes:I-TevI,frd.1|
MIKLVFAYSPTKTVDGFNELAFGLGDGLPWGRVKKDLQNFKARTEGTIMIMGAKTFQSLPTLLPGRSHIVVCDLARDYPVTKDGDLAHFYITWEQYITYISGGEIQVSSPNAPFETMLDQNSKVSVIGGPALLYAALPYADEVVVSRIVKRHRVNSTVQLDASFLDDISKREMVETHWYKIDEVTTLTESVYK
>ID:NP_049850.1 |[Escherichia virus T4]||_Enterobacteria_phage_T4_.gbk|frd|582|NC_000866(168903):145109-145690:-1 ^GeneID:1258671^ Enterobacteria phage T4, complete genome.|neighbours:ID:NP_049849.3(-1),ID:NP_049851.1(-1)|neighbour_genes:I-TevI,frd.1|
MIKLVFRYSPTKTVDGFNELAFGLGDGLPWGRVKKDLQNFKARTEGTIMIMGAKTFQSLPTLLPGRSHIVVCDLARDYPVTKDGDLAHFYITWEQYITYISGGEIQVSSPNAPFETMLDQNSKVSVIGGPALLYAALPYADEVVVSRIVKRHRVNSTVQLDASFLDDISKREMVETHWYKIDEVTTLTESVYK
> |[Tevenvirinae _Enterobacteria_phage_T4_strain_wild]||_Enterobacteria_phage_T4_strain_wild.gb|Dihydrofolate reduct..|582|KJ477684.1(168922):145124-145705:-1 ^RAST2:fig|1198136.58.peg.255^ Tevenvirinae _Enterobacteria_phage_T4_strain_wild|neighbours:(-1),(-1)|neighbour_genes:Thymidylate synthase..,Phage protein|
MIKLVFAYSPTKTVDGFNELAFGLGDGLPWGRVKKDLQNFKARTEGTIMIMGAKTFQSLPTLLPGRSHIVVCDLARDYPVTKDGDLAHFYITWEQYITYISGGEIQVSSPNAPFETMLDQNSKVSVIGGPALLYAALPYADEVVVSRIVKRHRVNSTVQLDASFLDDISKREMVETHWYKIDEVTTLTESVYK
> |[Tevenvirinae _Enterobacteria_phage_T6]||_Enterobacteria_phage_T6.gb|Dihydrofolate reduct..|582|MH550421.1(168706):144340-144921:-1 ^RAST2:fig|1198136.104.peg.241^ Tevenvirinae _Enterobacteria_phage_T6|neighbours:(-1),(-1)|neighbour_genes:Phage protein,Phage protein|
MIKLVFAYSPTKTVEGFNELAFGLGDGLPWGRVKKDLQNFKARTEGTIMIMGAKTFQSLSTLLPGRSHIVVCDLARDYPVTKDGDLAHFYITWEQYITYISSDEIQVSSPNASFETMLDQNSKVSVIGGPALLYAALPYADEVVVSRIVKRHRVNSTVQLDASFLDDISKREMVETHWYKIDEVTTLTESVYK
>ID:YP_004063930.1 |[Escherichia phage vB_EcoM_VR7]||_Enterobacteria_phage_vB_EcoM-VR7_.gbk|frd|582|NC_014792(169285):143346-143927:-1 ^GeneID:10021474^ Enterobacteria phage vB_EcoM-VR7, complete genome.|neighbours:ID:YP_004063929.1(-1),ID:YP_004063931.1(-1)|neighbour_genes:td,VR7ORF250c|
MIKLVFAYSPTKTVDGRDENAFGLDDGLPWGHIKKDLQNFKARTKNSIVLMGAKTFESLPSILKGRFHVVVADPARPYPVTKAGELAGGYITWANYLKLVSGEKISISAPDAPAQMLISSENYICVIGGKSLLEAAAPYADEIVMTKIYKKHRVNSTVQLDSDFLYDISKREMLETHWYKIDEVTHITETVYK
>ID:YP_006986791.1 |[Escherichia phage vB_EcoM_ACG-C40]||_Enterobacteria_phage_vB_EcoM_ACG-C40_.gbk|dihydrofolate reduct..|582|NC_019399(167396):142178-142759:-1 ^GeneID:13998063^ Enterobacteria phage vB_EcoM_ACG-C40, complete genome.|neighbours:ID:YP_006986790.1(-1),ID:YP_006986792.1(-1)|neighbour_genes:hypothetical protein,hypothetical protein|
MIKLVFAYSPTKTVEGFDELAFGLGDGLPWGRVKKDLQNFKARTEGTIMIMGAKTFQSLSTLLPGRSHIVVRDLARDYPVTKDGDLAHFYITWEQYITYISGGEIQVSSPNAPFETMLDQNSKVSVIGGPALLYAALPYADEVVVSRIVKRHRVNSTVQLDASFLDDISKREMVETHWYKIDEVTTLTESVYK
>ID:AWD91449.1 |[Enterobacteria phage vB_EcoM_IME339]||_Enterobacteria_phage_vB_EcoM_IME339_.gbk|dihydrofolate reduct..|585|MH051915(164366):26573-27157:1 ^^ Enterobacteria phage vB_EcoM_IME339, complete genome.|neighbours:ID:AWD91448.1(1),ID:AWD91450.1(1)|neighbour_genes:hypothetical protein,hypothetical protein|
MIELVFAYSPTKTVEGFDELAFGLGDGLPWGRVKKDLQNFKARTEGTIMIMGAKTFQSLPTLLPGRSHVVVCDIKRGYPETKDGDLAHFYITWDEYVTLLAGGRIQLSSPNTNFKTFIDDNENRISVIGGPALLYAALPYADEVIVSRIVKKHRVNSTVQLDASFLDDISKREMVETHWYKIDEVTTLTESVYK
>ID:AWD91703.1 |[Enterobacteria phage vB_EcoM_IME340]||_Enterobacteria_phage_vB_EcoM_IME340_.gbk|dihydrofolate reduct..|582|MH051916(165549):25514-26095:1 ^^ Enterobacteria phage vB_EcoM_IME340, complete genome.|neighbours:ID:AWD91702.1(1),ID:AWD91704.1(1)|neighbour_genes:hypothetical protein,hypothetical protein|
MIKLVFAYSPTKTVEGFNELAFGLGDGLPWGRVKKDLQNFKARTEGTTMIMGAKTFQSLPTLLPGRSHIVVCDLARDYPETKDGDLAHFYITWEQYIDYISGGSIQVSSPNAPFEAMLDQNSNVSVIGGPALLYAALPYADEVVVSRIVKRHRVNSTVQLDASFLDDISKREMVETHWYKIDEVTTLTESVYK
>ID:YP_009207424.1 |[Escherichia phage vB_EcoM_VR20]||_Enterobacteria_phage_vB_EcoM_VR20.gbk|frd|582|NC_028894(170336):143251-143832:-1 ^GeneID:26633923^ Enterobacteria phage vB_EcoM_VR20, complete genome.|neighbours:ID:YP_009207423.1(-1),ID:YP_009207425.1(-1)|neighbour_genes:td,hypothetical protein|
MIKLVFAYAPTKTVDGRDENAFGLDDGLPWGHIKKDLQNFKARTKNSIVLMGAKTFESLPSTLKGRFHVVVADPARPYPVTKAGELAGGYIAWANYLKLISGEKVSISAPDSPAQMFISSENYICVIGGKSLLEAAAPYADEIVMTKIYKKHRVNSTVQLDNDFLYDISKREMLETHWYKIDEVTHITETVYK
>ID:YP_009209991.1 |[Escherichia phage vB_EcoM_VR25]||_Enterobacteria_phage_vB_EcoM_VR25_.gbk|frd|582|NC_028925(170822):145086-145667:-1 ^GeneID:26636411^ Enterobacteria phage vB_EcoM_VR25, complete genome.|neighbours:ID:YP_009209990.1(-1),ID:YP_009209992.1(-1)|neighbour_genes:td,hypothetical protein|
MIKLVFAYSPTKTVDGRDENAFGLDDGLPWGHIKKDLQNFKARTKNSIVLMGAKTFESLPSILKGRFHVVVADPARPYPVTKAGELAGGYITWANYLKLVSGEKISISAPDAPAQMLISSENYICVIGGKSLLEAAAPYADEIVMTKIYKKHRVNSTVQLDSDFLYDISKREMLETHWYKIDEVTHITETVYK
>ID:YP_009214086.1 |[Escherichia phage vB_EcoM_VR26]||_Enterobacteria_phage_vB_EcoM_VR26_.gbk|frd|582|NC_028957(171541):145602-146183:-1 ^GeneID:26640542^ Enterobacteria phage vB_EcoM_VR26, complete genome.|neighbours:ID:YP_009214085.1(-1),ID:YP_009214087.1(-1)|neighbour_genes:td,hypothetical protein|
MIKLVFAYSPTKTVDGRDENAFGLDDGLPWGHIKKDLQNFKARTKNSIVLMGAKTFESLPSTLKGRFHVVVADPARPYPVTKAGELAGGYITWANYLKLVSGEKISISAPDAPAQMLISSENYICVIGGKSLLEAAAPYADEIVMTKIYKKHRVNSTVQLDSDFLYDISKREMLETHWYKIDEVTHITETVYK
>ID:YP_009205928.1 |[Enterobacteria phage vB_EcoM_VR5]||_Enterobacteria_phage_vB_EcoM_VR5.gbk|frd|585|NC_028881(170473):144842-145426:-1 ^GeneID:26632541^ Enterobacteria phage vB_EcoM_VR5, complete genome.|neighbours:ID:YP_009205927.1(-1),ID:YP_009205929.1(-1)|neighbour_genes:td,hypothetical protein|
MIKLVFACAPTKTVDDKNEYAFGLNDGLPWGRIKKDLQNFKARTEDTILIMGAKTFQSLPTLLPGRTHVVVCDLKRDYPETKDGDLAHFYITWEQYLTFISGSEIQLSSPNTLFESVLDPAFNVSIIGGPSLLEAALPYADEIIMTKIIKRHRVNSTVQLPITFVHDIMLNRSMVESHYYQIDELTEITESVYK
> |[Tevenvirinae _Erwinia_phage_Cronus]||_Erwinia_phage_Cronus.gb|dihydrofolate reduct..|486|MH059636.2(175774):152566-153051:-1 ^RAST2:fig|1198136.105.peg.298^ Tevenvirinae _Erwinia_phage_Cronus|neighbours:(-1),(-1)|neighbour_genes:hypothetical protein,hypothetical protein|
MAFGLNDGLPWKHITQDFKNFKARTESTILLMGAKTFQSLPKKLQGRHHVVLSDSKRPIVHAKNGEPADHYVMPERVESFLQRNSHEKISIIGGAGLIQQFAPIADQIIITSIQKKHYVSSTVKFPVEFIHNIQRHHEMTETHFYKIDELTNIMETVYVKP
>ID:YP_009592726.1 |[Escherichia coli O157 typing phage 3]||_Escherichia_coli_O157_typing_phage_3_.gbk|dhfrIII|588|NC_041863(168733):5370-5957:1 ^GeneID:40068220^ Escherichia coli O157 typing phage 3, complete genome.|neighbours:ID:YP_009592725.1(1),ID:YP_009592727.1(1)|neighbour_genes:hypothetical protein,thyA|
MLKLVFACAPSKTVDDKLEYAFGLGDGLPWKHIKQDMSNFVARTKNTVMIMGAKTFASLPRLLPDRTHVVVTDMARKLPRTKTDELARFYITQSEFITLVTGGEINLFSPATDVPFKLSTEHVDVSVIGGPALLKQALPYADEIVMTKIIKKCRVNSDVQLDKDFVQDIMLQRSMVESHYYQIDELTEITESVYK
>ID:YP_009593230.1 |[Escherichia coli O157 typing phage 6]||_Escherichia_coli_O157_typing_phage_6_.gbk|dhfrIII|588|NC_041864(160570):154605-155192:-1 ^GeneID:40068727^ Escherichia coli O157 typing phage 6, complete genome.|neighbours:ID:YP_009593229.1(-1),ID:YP_009593231.1(-1)|neighbour_genes:thyA,hypothetical protein|
MLKLVFACAPSKTVDDKLEYAFGLGDGLPWKHIKQDMSNFVARTKNTVMIMGAKTFASLPRLLPDRTHVVVTDMARKLPRTKTDELARFYITQSEFITLVTGGEINLFSPATDVPFKLSTEHVDVSVIGGPALLKQALPYADEIVMTKIIKKCRVNSDVQLDKDFVQDIMLQRSMVESHYYQIDELTEITESVYK
>ID:YP_009225023.1 |[Escherichia phage APCEc01]||_Escherichia_phage_APCEc01_.gbk|dihydrofolate reduct..|588|NC_029091(168771):39521-40108:1 ^GeneID:26795976^ Escherichia phage APCEc01, complete genome.|neighbours:ID:YP_009225022.1(1),ID:YP_009225024.1(1)|neighbour_genes:hypothetical protein,dTMP (thymidylate) s..|
MLKLVFACAPTKTVDDKLEYAFGLGDGLPWKHIKQDMSNFVARTKNTVMVMGAKTFASLPRLLPDRTHVVVTDMARKLPRTKTDELARFYITQSEFITLVTGGEINLFSPATDVPFKLSTEHVNVSVIGGPALLKQALPYADEIVMTKIIKKCRVNSDVQLDKDFVQDIMLQRSMVESHYYRIDELTEITESVYK
> |[Tevenvirinae _Escherichia_phage_AnYang]||_Escherichia_phage_AnYang.gb|Dihydrofolate reduct..|582|MK234886.1(169215):110932-111513:-1 ^RAST2:fig|1198136.106.peg.190^ Tevenvirinae _Escherichia_phage_AnYang|neighbours:(-1),(-1)|neighbour_genes:Thymidylate synthase..,hypothetical protein|
MIKLVFAYSPTETVDGTKQNAFGLGDGLPWGRVKKDLQNFKARTEGTIMIMGAKTFQSLSTLLPGRSHIVVCDLDRDYPETKDGDFAHFYITWAQYITFITGGEIQVSSPNTFFEPMLGPSSKASIIGGPALLYAALPYADEVVVSRIEKCHRVNSTVQLEENFLHEIRQREMLETHWYKIDELTKLTETVYK
> |[Tevenvirinae Escherichia_phage_CF2]||_Escherichia_phage_CF2.gb|Dihydrofolate reduct..|582|NC_041919.1(168188):14513-15094:1 ^RAST2:fig|1198136.52.peg.17^ Tevenvirinae Escherichia_phage_CF2|neighbours:(1),(1)|neighbour_genes:Phage protein,Phage protein|
MIKLVFAYSPTKTVEGFDELAFGLGDGLPWGRVKKDLQNFKARTEGTIMIMGAKTFQSLSTLLPGRSHIVVCDLERDYPVTKDGDLAHFYITWEQYITYISGGEIQVSSPNVPFETMLDQNSKVSVIGGPALLYAALPYADEVVVSRIVKRHRVNSTVQLDASFLDDISKREMVETHWYKIDEVTTLTESVYK
>ID:QBO61242.1 |[Escherichia phage D5505]||_Escherichia_phage_D5505_.gbk|putative dihydrofola..|582|MK327929(168049):143423-144004:-1 ^^ Escherichia phage D5505, complete genome.|neighbours:ID:QBO61241.1(-1),ID:QBO61243.1(-1)|neighbour_genes:hypothetical protein,hypothetical protein|
MIKLVFAYSPTKTVEGFDELAFGLGDGLPWGRVKKDLQNFKARTEGTIMIMGAKTFQSLSTLLPGRSHIVVCDLARDYPVTKDGDLAHFYITWEQYITYISGGEIQVSSPNAPFETMLDQNSKVSVIGGPALLYAALPYADEVVVSRIVKRHRVNSTVQLDASFLDDISKREMVETHWYKIDEVTTLTESVYK
> |[Tevenvirinae Escherichia_phage_ECD7]||_Escherichia_phage_ECD7.gb|hypothetical protein|582|NC_041936.1(164706):141217-141798:-1 ^RAST2:fig|1198136.56.peg.250^ Tevenvirinae Escherichia_phage_ECD7|neighbours:(-1),(-1)|neighbour_genes:Phage protein,Phage protein|
MIQCVFAIGNTKMSDENWAFGFKGGLPWDRPIKKDMENFKIRTIGDVDFAAVVMGRNTFESLPKALWGRLNVVVSTDTSKPEPKTKNGDQPDVYTAITNDDELKDLLKVLEKTQGLVSVIGGPSLIEKAVDFADRIVLTYVQRSGVNDPFEYDVGISKEMIQELYFDFATKEEHNYFLDNYLISEQILERKKA
>ID:YP_009102708.1 |[Escherichia phage ECML-134]||_Escherichia_phage_ECML-134_.gbk|hypothetical protein|582|NC_025449(166783):142475-143056:-1 ^GeneID:22111891^ Escherichia phage ECML-134, complete genome.|neighbours:ID:YP_009102707.1(-1),ID:YP_009102709.1(-1)|neighbour_genes:hypothetical protein,hypothetical protein|
MIKLVFAYSPTKTVEGFNELAFGLGDGLPWGRVKKDLQNFKARTEGTIMIMGAKTFQSLSTLLPGRSHIVVCDLARDYPVTKDGDLAHFYITWEQYITYISGGEIQVSSPNAPFETMLDQNSKVSVIGGPALLYAALPYADEVVVSRIVKRHRVNSTVQLDTSFLDDISKREMVETHWYKIDEVTTLTESVYK
> |[Tevenvirinae Escherichia_phage_EcWhh-1]||_Escherichia_phage_EcWhh-1.gb|Dihydrofolate reduct..|582|MH791409.1(170524):35989-36570:-1 ^RAST2:fig|1198136.71.peg.56^ Tevenvirinae Escherichia_phage_EcWhh-1|neighbours:(-1),(-1)|neighbour_genes:hypothetical protein,Phage protein|
MIKLVFAYSPTKTVDGTDQNAFGLGDGLPWGRVKKDLQNFKARTEDTIMIMGAKTFQSLPTLLPGRTHVVVCDLKRDYPTTQDGDFAHFYITWEQYLTFISGSEIQLSSPNTLFESVLDPAFNVSVIGGPSLLYAALPYADEVVVSCIEKCHRVNSTVQLEENFLHEIRQREMLETHWYKIDELTTLTETVYK
> |[Tevenvirinae Escherichia_phage_HP3]||_Escherichia_phage_HP3.gb|Dihydrofolate reduct..|588|NC_041920.1(170254):155209-155796:-1 ^RAST2:fig|1198136.53.peg.270^ Tevenvirinae Escherichia_phage_HP3|neighbours:(-1),(-1)|neighbour_genes:Thymidylate synthase..,Phage protein|
MLKLVFACAPSKTVDDKLEYAFGLGDGLPWKHIKQDMSNFVARTKNTVMVMGAKTFASLPRLLPDRTHVVVTDMSRKLPRTKSDELARFYITQSEFITLVTGGEINLFSPATDVPFKLSTEHVDVSVIGGPALLKQALPYADEIVMTKIIKKCRVNSDVQLDKDFVQDIMLQRSMVESHYYRIDELTEITESVYK
> |[Tevenvirinae _Escherichia_phage_HY01]||_Escherichia_phage_HY01.gb|Dihydrofolate reduct..|585|NC_027349.1(166977):142382-142966:-1 ^RAST2:fig|1198136.95.peg.247^ Tevenvirinae _Escherichia_phage_HY01|neighbours:(-1),(-1)|neighbour_genes:Phage protein,Phage protein|
MIKLVFAYSPTKTVEGFNELAFGLGDSLPWGRVKKDLQNFKARTEGTIMIMGAKTFQSLPTLLPGRSHVVVCDIKRGYPETKDGDLAHFYITWDEYVTLVAGGRIQLSSPNTNFETFIDSSENRISVIGGPALLYAALPYANEVVVSRIVKRHRVNSTVQLDASFLDDISKREMVESHWYKIDEVTTLTESVYK
>ID:YP_009284224.1 |[Escherichia phage HY03]||_Escherichia_phage_HY03.gbk|putative portal vert..|582|NC_031047(170770):148380-148961:1 ^GeneID:29079092^ Escherichia phage HY03, complete genome.|neighbours:ID:YP_009284223.1(1),ID:YP_009284225.1(1)|neighbour_genes:hypothetical protein,putative prohead cor..|
MIKLVFAYSPTKTVEGFNELAFGLGDGLPWGRVKKDLQNFKARTEGTIMIMGAKTFQSLPTLLPGRSHIVVCDLERDYPVTKDGDLAHFYITWEQYIDYISGGEIQVSSPNAPFEAMLDQNSKVSVIGGPALLYAALPYADEVVVSRIVKRHRVNSTVQLDASFLDDISKREMVETHWYKIDEVTTLTESVYK
>ID:BBG28750.1 |[Escherichia phage KIT03]||_Escherichia_phage_KIT03_DNA_.gbk|dihydrofolate reduct..|585|AP018932(166848):142250-142834:-1 ^^ Escherichia phage KIT03 DNA, complete sequence.|neighbours:ID:BBG28749.1(-1),ID:BBG28751.1(-1)|neighbour_genes:hypothetical protein,hypothetical protein|
MIELVFAYSPTKTVEGFDELAFGLGDGLPWGRVKKDLQNFKARTEGTIMIMGAKTFQSLPTLLPGRSHVVVCDIKRGYPETKDGDLAHFYITWDEYVTLLAGGRIQLSSPNTNFKTFIDDNENRISVIGGPALLYAALPYADEVVVSRIVKKHRVNSTVQLDASFLDDISKREMVETHWYKIDEVTTLTESVYK
>ID:YP_008060587.1 |[Escherichia phage Lw1]||_Escherichia_phage_Lw1_.gbk|frd|582|NC_021344(176227):39543-40124:1 ^GeneID:16204971^ Escherichia phage Lw1, complete genome.|neighbours:ID:YP_008060586.1(1),ID:YP_008060588.1(1)|neighbour_genes:hypothetical protein,td|
MSKVKAVFAVGNDAYEEDFAFGYQQGLPWGHCKEDLQKFKAETANSVLIMGANTFTSLPGKLSGRVHCVMSASGQRLVTKNGNTADYIIHCGGLSAAIDVMKATHPDSDVCIIGGKGLLLEAINNTLVDELVITHVYGHRVYNAPAFKRDVSFSVKEFYDAVLKYGYCDFETIHIHDNERVAKLVIDRHTKKA
> |[Tevenvirinae _Escherichia_phage_MX01]||_Escherichia_phage_MX01.gb|Dihydrofolate reduct..|582|NC_031934.1(168929):144444-145025:-1 ^RAST2:fig|1198136.96.peg.243^ Tevenvirinae _Escherichia_phage_MX01|neighbours:(-1),(-1)|neighbour_genes:Thymidylate synthase..,hypothetical protein|
MIKLVFAYSPTETVDGTKQNAFGLGDGLPWGRVKKDLQNFKARTEGTIMIMGAKTFQSLPTLLPGRSHVVVCDLARDYPETKDGDFAHFYITWAEYITFISGGEIQVSSPNSFFEPMLGQDSKVSVIGGPALLYAALPYADEVVVSRIEKCHRVNSTVQLEENFLHEIRQREMLETHWYKIDELTTLTETVYK
>ID:AYR04149.1 |[Escherichia phage OLB35]||_Escherichia_phage_OLB35_.gbk|dihydrofolate reduct..|618|MH992122(169140):145004-145621:-1 ^^ UNVERIFIED: Escherichia phage OLB35, complete genome.|neighbours:ID:AYR04148.1(-1),ID:AYR04150.1(-1)|neighbour_genes:hypothetical protein,hypothetical protein|
MIKLVFAYSPTKSVEGFNELAFGLGDGLPWGRVKKDLQNFKARTEGTIMIMGAKTFQSLPTLLPGRSHVVVCDIKRGYPETKDGDLAHFYITWDEYVTLVAGGRIQLSGPNTNFETFIDASENHISVIGGPALLYAALPYADEVVVSRIVKRHRVNSTVQLDASFLDDISKREMVETHWYKIDEVTTLTESIYKNEIATGGKYEF
> |[Tevenvirinae _Escherichia_phage_PE37]||_Escherichia_phage_PE37.gb|Dihydrofolate reduct..|582|KU925172.1(166423):22279-22860:1 ^RAST2:fig|1198136.98.peg.37^ Tevenvirinae _Escherichia_phage_PE37|neighbours:(1),(1)|neighbour_genes:Phage protein,Phage protein|
MIKLVFAYAPTKTVEGFNELAFGLGDGLPWGRVKKDLQNFKARTEGTIMIMGAKTFQSLSTLLPGRSHIVVCDLERDYPVTKDGDLAHFYITWAQYITYISGGEIQVSSPNAPFETMLDQNSKVSVIGGPALLYAALPYADEVVVSRIVKRHRVNSTVQLDASFLDDISKREMVETHWYKIDEVTTLMESVYK
>ID:BBC14575.1 |[Escherichia phage PP01]||_Escherichia_phage_PP01.gbk|frd|582|LC348379(167812):143657-144238:-1 ^^ Escherichia phage PP01 DNA, complete sequence.|neighbours:ID:BBC14574.1(-1),ID:BBC14576.1(-1)|neighbour_genes:hypothetical protein,hypothetical protein|
MIKLVFAYSPTKTVEGFNELAFGLGDGLPWGRVKKDLQNFKARTEGTIMIMGAKTFQSLSTLLPGRSHIVVCDLARDYPVTKDGDLAHFYITWEQYITYISGGEIQVSSPNAPFETMLDQNSKVSIIGGPALLYAALPYADEVVVSRIVKRHRVNSTVQLDASFLDDISKREMVETHWYKIDEVTTLTESVYK
> |[Tevenvirinae _Escherichia_phage_SF]||_Escherichia_phage_SF.gb|Dihydrofolate reduct..|588|MH359124.1(168695):144691-145278:1 ^RAST2:fig|1198136.100.peg.241^ Tevenvirinae _Escherichia_phage_SF|neighbours:(1),(1)|neighbour_genes:Phage protein,Phage protein|
MLKLVFACAPSKTVDDKLEYAFGLGDGLPWKHIKQDMSNFVARTKNTVMIMGAKTFASLPRLLPDRTHVVVTDMARKLPRTKTDELARFYITQSEFITLVTGGEINLFSPATDVPFKLSTEHVDVSVIGGPALLKQALPYADEIVMTKIIKKCRVNSDVQLDKDFVQDIMLQRSMVESHYYRIDELTEITESVYK
>ID:YP_009608434.1 |[Escherichia phage ST0]||_Escherichia_phage_ST0.gbk|dihydrofolate reduct..|588|NC_041990(170496):85311-85898:1 ^GeneID:40084456^ Escherichia phage ST0, complete genome.|neighbours:ID:YP_009608433.1(1),ID:YP_009608435.1(1)|neighbour_genes:hypothetical protein,thymidylate synthase|
MLKLVFACAPTKTVDDKLEYAFGLGDMLPWKHIKQDMSNFVARTKNTVMVMGAKTFASLPRLLPDRTHVVVTDMARKLPRTKTDELARFYITQSEFITLVTGGEINLFSHATDVPFKLSTEHVDVSVIGGPALLKQALPYADEIVMTKIIKKCRVNSDVQLDKDFVQDIMLQRSMVESHYYRIDELTEITESVYK
>ID:BBC14851.1 |[Escherichia phage T2]||_Escherichia_phage_T2.gbk|frd|582|LC348380(163825):139120-139701:-1 ^^ Escherichia phage T2 DNA, complete sequence.|neighbours:ID:BBC14850.1(-1),ID:BBC14852.1(-1)|neighbour_genes:hypothetical protein,hypothetical protein|
MIKLVFAYSPTKTVEGFNELAFGLCDGLPWGRVKKDLQNFKARTEGTIMIMGAKTFQSLSTLLPGRSHIVVCDLERDYPETKDGDLAHFYITWEQYITYISGGSIQVSSPNAPFEAMLDQNSNVSVIGGPALLYAALPCADEVVVSRIVKRHRVNSTVQLDASFLDDISKREMVETHWYKIDEVTTLTESVYK
>ID:YP_009281568.1 |[Escherichia phage UFV-AREG1]||_Escherichia_phage_UFV-AREG1_.gbk|hypothetical protein|582|NC_031030(170788):142289-142870:-1 ^GeneID:29063761^ Escherichia phage UFV-AREG1, complete genome.|neighbours:ID:YP_009281567.1(-1),ID:YP_009281569.1(-1)|neighbour_genes:hypothetical protein,hypothetical protein|
MIKLVFAYSPTKTVEGFNELAFGLGDGLPWGRVKKDLQNFKARTEGTIMIMGAKTFQSLSTLLPGRSHIVVCDLARDYPVTKDGDLAHFYITLEQYITYISGGEIQVSSPNAPFETILDQNSKVSVIGGPALLYAALPYADEVVVSRIVKRHRVNSTVQLDESFLDDISKREMVETHWYKIDEVTTLTESVYK
>ID:YP_009323436.1 |[Escherichia phage WG01]||_Escherichia_phage_WG01_.gbk|dihydrofolate reduct..|582|NC_031928(169936):145656-146237:-1 ^GeneID:30308562^ Escherichia phage WG01, complete genome.|neighbours:ID:YP_009323435.1(-1),ID:YP_009323437.1(-1)|neighbour_genes:dTMP thymidylate syn..,hypothetical protein|
MIKLVFAYSPTETVDGTKQNAFGLGDRLPWGRVKKDLQNFKARTEDTIMIMGAKTFQSLPGLLPGRSHIVVCDLDRDYPETKDGDFAHFYITWAQYVTFITGGEIQVPSPNTFFEPMLGPSSKVSIIGGPALLYAALPYADEVVVSRIEKCHRVNSTVQLEENFLHEIRQREMLETHWYKIDELTTLTETVYK
>ID:YP_009030846.1 |[Escherichia phage vB_EcoM_112]||_Escherichia_phage_e112_.gbk|dihydrofolate reduct..|582|NC_024125(168470):143604-144185:-1 ^GeneID:19485390^ Escherichia phage e11/2, complete genome.|neighbours:ID:YP_009030845.1(-1),ID:YP_009030847.1(-1)|neighbour_genes:thymidylate synthase,hypothetical protein|
MIKLVFAYSPTKTVEGFNELAFGLGDGLPWGRVKKDLQNFKARTEGTIMIMGAKTFQSLSTLLPGRSHIVVCDLARDYPVTKDGDLAHFYITWEQYITYISGGEIQVSSPNAPFEAMLDQNSNVSVIGGPALLYAALPYADEVVVSRIVKRHRVNSTVQLDASFLDDISKREMVETHWYKIDEVTTLTESVYK
>ID:AYN56184.1 |[Escherichia phage p000v]||_Escherichia_phage_p000v_.gbk|dihydrofolate reduct..|588|MK047717(167803):4987-5574:1 ^^ Escherichia phage p000v, complete genome.|neighbours:ID:AYN56183.1(1),ID:AYN56185.1(1)|neighbour_genes:hypothetical protein,thymidylate synthase|
MLKLVFACAPSKTVDDKLEYAFGLGDGLPWKHIKQDMSNFVARTKNTVMIMGAKTFASLPRLLPDRTHVVVTDMARKLPRTKTNELAHFYITQAEFITLVTGGEINLFSPSTDVPFKLSTEHVDVSVIGGPALLKQALPYADEIVMTKIIKKCRVNSDVQLDKDFIQDIMLQRSMVESHYYRIDELTEITESVYK
> |[Tevenvirinae _Escherichia_phage_p000y]||_Escherichia_phage_p000y.gb|Dihydrofolate reduct..|588|MK047718.1(169872):115743-116330:1 ^RAST2:fig|1198136.97.peg.206^ Tevenvirinae _Escherichia_phage_p000y|neighbours:(1),(1)|neighbour_genes:Phage protein,Thymidylate synthase..|
MLKLVFACAPSKTVDDKLEYAFGLGDGLPWKHIKQDMSNFVARTKNTVMVMGAKTFASLPRLLPDRTHVVVTDMSRKLPRTKSDELARFYITQAEFITLVTGSEINLFGPSTDVPFKLSTEHVDVSVIGGPALLKQALPYADEIVMTKIIKKCRVNSDVQLDKDFIQDIMLQRSMVESHYYRIDELTEITESVYK
> |[Tevenvirinae _Escherichia_phage_slur02]||_Escherichia_phage_slur02.gb|Dihydrofolate reduct..|582|NC_028927.1(167298):46374-46955:-1 ^RAST2:fig|1198136.99.peg.71^ Tevenvirinae _Escherichia_phage_slur02|neighbours:(-1),(-1)|neighbour_genes:Phage protein,Phage protein|
MIKLVFAYSPTKTVEGFDELAFGLGDGLPWGRVKKDLQNFKARTEGTIMIMGAKTFQSLSTLLPGRRHIVVCDLERDYPVTKDGDLAHFYITWEQYITYISGGEIQVSISGAPFEAMLDQNSKVSVIGGPALLYAALPYADEVVVSRIVKRHRVNSTVQLDASFLDDISKREMVETHWYKIDEVTTLTESVYK
>ID:YP_009625017.1 |[Escherichia phage slur03]||_Escherichia_phage_slur03_.gbk|dihydrofolate reduct..|615|NC_042129(167467):27440-28054:1 ^GOA:A0A0M7QA44,GeneID:40101899,InterPro:IPR001796,InterPro:IPR012259,InterPro:IPR017925,InterPro:IPR024072,UniProtKB/TrEMBL:A0A0M7QA44^ Escherichia phage slur03, complete genome.|neighbours:ID:YP_009625016.1(1),ID:YP_009625018.1(1)|neighbour_genes:hypothetical protein..,hypothetical protein..|
MIKLVFAYSPTKTVEGFNELAFGLGDGLPWGRVKKDLQNFKARTEGTIMIMGAKTFQSLPTLLPGRSHIVVCDLARDYPVTKDGDLAHFYITWEQYITYISGGEIQVSSPNAPFETMLDQNSKVSVIGGPALLYAALPYADEVVVSRIVKRHRVNSTVQLDASFLDDISKREMVESHWYKIDEVTTLTESVYKNEIPRGGKYEF
>ID:YP_009625451.1 |[Escherichia phage slur04]||_Escherichia_phage_slur04_.gbk|dfrA|582|NC_042130(167298):128058-128639:-1 ^GOA:A0A0M7QCF8,GeneID:40102349,InterPro:IPR001796,InterPro:IPR012259,InterPro:IPR017925,InterPro:IPR024072,UniProtKB/TrEMBL:A0A0M7QCF8^ Escherichia phage slur04, complete genome.|neighbours:ID:YP_009625450.1(-1),ID:YP_009625452.1(-1)|neighbour_genes:hypothetical protein,hypothetical protein|
MIKLVFAYSPTKTVEGFDELAFGLGDGLPWGRVKKDLQNFKARTEGTIMIMGAKTFQSLSTLLPGRRHIVVCDLERDYPVTKDGDLAHFYITWEQYITYISGGEIQVSISGAPFEAMLDQNSKVSVIGGPALLYAALPYADEVVVSRIVKRHRVNSTVQLDASFLDDISKREMVETHWYKIDEVTTLTESVYK
> |[Tevenvirinae _Escherichia_phage_slur07]||_Escherichia_phage_slur07.gb|Dihydrofolate reduct..|582|NC_028780.1(167124):19806-20387:1 ^RAST2:fig|1198136.89.peg.27^ Tevenvirinae _Escherichia_phage_slur07|neighbours:(1),(1)|neighbour_genes:Phage protein,Phage protein|
MIKLVFAYSPTKTVEGFNELAFGLGDGLPWGRVKKDLQNFKARTEGTIMIMGAKTFQSLSTLLPGRSHIVVCDLARDYPVTKDGDLAHFYITWEQYITYISGGEIQVSSPNAPFETMLDQNSKVSVIGGPALLYAALPYADEVVVSRIVKRHRVNSTVQLDASFLDDISKREMVETHWYKIDEVITLTESVYK
>ID:CUL02561.1 |[Escherichia phage slur08]||_Escherichia_phage_slur08_.gbk|dihydrofolate reduct..|615|LN881733(167467):24687-25301:1 ^GOA:A0A0M7QB42,InterPro:IPR001796,InterPro:IPR012259,InterPro:IPR017925,InterPro:IPR024072,UniProtKB/TrEMBL:A0A0M7QB42^ Escherichia phage slur08, complete genome.|neighbours:ID:CUL02560.1(1),ID:CUL02562.1(1)|neighbour_genes:hypothetical protein,hypothetical protein|
MIKLVFAYSPTKTVEGFNELAFGLGDGLPWGRVKKDLQNFKARTEGTIMIMGAKTFQSLPTLLPGRSHIVVCDLARDYPVTKDGDLAHFYITWEQYITYISGGEIQVSSPNAPFETMLDQNSKVSVIGGPALLYAALPYADEVVVSRIVKRHRVNSTVQLDASFLDDISKREMVESHWYKIDEVTTLTESVYKNEIPRGGKYEF
>ID:CUL03005.1 |[Escherichia phage slur11]||_Escherichia_phage_slur11_.gbk|dfrA|582|LN881734(167298):131604-132185:-1 ^GOA:A0A0M9JE18,InterPro:IPR001796,InterPro:IPR012259,InterPro:IPR017925,InterPro:IPR024072,UniProtKB/TrEMBL:A0A0M9JE18^ Escherichia phage slur11, complete genome.|neighbours:ID:CUL03004.1(-1),ID:CUL03006.1(-1)|neighbour_genes:hypothetical protein,hypothetical protein|
MIKLVFAYSPTKTVEGFDELAFGLGDGLPWGRVKKDLQNFKARTEGTIMIMGAKTFQSLSTLLPGRRHIVVCDLERDYPVTKDGDLAHFYITWEQYITYISGGEIQVSISGAPFEAMLDQNSKVSVIGGPALLYAALPYADEVVVSRIVKRHRVNSTVQLDASFLDDISKREMVETHWYKIDEVTTLTESVYK
>ID:CUL03791.1 |[Escherichia phage slur13]||_Escherichia_phage_slur13_.gbk|dfrA|582|LN881737(167299):153426-154007:-1 ^GOA:A0A0M7QEA9,InterPro:IPR001796,InterPro:IPR012259,InterPro:IPR017925,InterPro:IPR024072,UniProtKB/TrEMBL:A0A0M7QEA9^ Escherichia phage slur13, complete genome.|neighbours:ID:CUL03790.1(-1),ID:CUL03792.1(-1)|neighbour_genes:hypothetical protein,hypothetical protein|
MIKLVFAYSPTKTVEGFDELAFGLGDGLPWGRVKKDLQNFKARTEGTIMIMGAKTFQSLSTLLPGRRHIVVCDLERDYPVTKDGDLAHFYITWEQYITYISGGEIQVSISGAPFEAMLDQNSKVSVIGGPALLYAALPYADEVVVSRIVKRHRVNSTVQLDASFLDDISKREMVETHWYKIDEVTTLTESVYK
>ID:YP_009180733.1 |[Escherichia phage slur14]||_Escherichia_phage_slur14_.gbk|dihydrofolate reduct..|615|NC_028448(167467):84286-84900:-1 ^GOA:A0A0M7QHR9,GeneID:26227905,InterPro:IPR001796,InterPro:IPR012259,InterPro:IPR017925,InterPro:IPR024072,UniProtKB/TrEMBL:A0A0M7QHR9^ Escherichia phage slur14, complete genome.|neighbours:ID:YP_009180732.1(-1),ID:YP_009180734.1(-1)|neighbour_genes:hypothetical protein,hypothetical protein|
MIKLVFAYSPTKTVEGFNELAFGLGDGLPWGRVKKDLQNFKARTEGTIMIMGAKTFQSLPTLLPGRSHIVVCDLARDYPVTKDGDLAHFYITWEQYITYISGGEIQVSSPNAPFETMLDQNSKVSVIGGPALLYAALPYADEVVVSRIVKRHRVNSTVQLDASFLDDISKREMVESHWYKIDEVTTLTESVYKNEIPRGGKYEF
>ID:AVH86066.1 |[Escherichia phage vB_EcoM-G28]||_Escherichia_phage_vB_EcoM-G28.gbk|putative dihydrofola..|582|MG867727(170121):145902-146483:-1 ^^ Escherichia phage vB_EcoM-G28, complete genome.|neighbours:ID:AVH86065.1(-1),ID:AVH86067.1(-1)|neighbour_genes:putative thymidylate..,hypothetical protein|
MIKLVFAYSPTKTVEGFNELAFGLGDGLPWGRVKKDLQNFKAHTEGTIMIMGAKTFQSLSTLLPGRSHIVVCDLARDYPVTKDGDLAHFYITWEQYISYISGGEIQVSSSNAPFETMLDQNSKVSVIGGPALLYAALPYADEVVVSRIVKRHRVNSTVQLDASFLDDISKREMVETHWYKIDEVTTLTESVYK
>ID:QDF15257.1 |[Escherichia phage vB_EcoM-Sa45lw]||_Escherichia_phage_vB_EcoM-Sa45lw_.gbk|dihydrofolate reduct..|582|MK977694(167353):142219-142800:-1 ^^ Escherichia phage vB_EcoM-Sa45lw, complete genome.|neighbours:ID:QDF15256.1(-1),ID:QDF15258.1(-1)|neighbour_genes:hypothetical protein,hypothetical protein|
MIKLVFAYAPTKTAEGFNELAFGLGDGLPWGRVKKDLQNFKARTEGTIMIMGAKTFQSLSTLLPGRSHIVVCDLERDYPVTKDGDLAHFYITWAQYITYISGGEIQVSSPNAPFETMLDQNSKVSVIGGPALLYAALPYADEVVVSRIVKRHRVNSTVQLDVSFLDDISKREMVETHWYKIDEVTTLTESVYK
>ID:YP_009290498.1 |[Escherichia phage vB_EcoM-UFV13]||_Escherichia_phage_vB_EcoM-UFV13_.gbk|dihydrofolate reduct..|582|NC_031103(165772):141250-141831:-1 ^GeneID:29081294^ Escherichia phage vB_EcoM-UFV13, complete genome.|neighbours:ID:YP_009290497.1(-1),ID:YP_009290499.1(-1)|neighbour_genes:hypothetical protein,hypothetical protein|
MIKLVFAYSPTKTVEGFNELAFGLGDGLPWGRVKKDLQNFKARTEGTIMIMGAKTFQSLSTLLPGRSHIVVCDLARDYPVTKDGDLAHFYITWEQYITYISGGEIQVSSPNAPFETMLDQNSKVSVIGGPALLYAALPYVDEVVVSRIVKRHRVNSTVQLDESFLDDISKREMVETHWYKIDEVTTLTESVYK
>ID:AUV61096.1 |[Escherichia phage vB_EcoM-fFiEco06]||_Escherichia_phage_vB_EcoM-fFiEco06_.gbk|frd|582|MG781190(167076):142708-143289:-1 ^^ Escherichia phage vB_EcoM-fFiEco06, complete genome.|neighbours:ID:AUV61095.1(-1),ID:AUV61097.1(-1)|neighbour_genes:hypothetical protein,hypothetical protein|
MIKLVFAYSPTKTVEGFNELAFGLGDGLPWGRVKKDLQNFKARTEGTIMIMGAKTFQSLSTLLPGRSHIVVCDLARDYPVTKDGDLAHFYITWEQYITYISGGEIQVSSPNAPFETMLDQNSKVSVIGGPALLYAALPYADEVVVSRIVKRHRVNSTVQLDASFLDDISKREMVETHWYKIDEVTTLTESVYK
>ID:AUV61368.1 |[Escherichia phage vB_EcoM-fHoEco02]||_Escherichia_phage_vB_EcoM-fHoEco02_.gbk|frd|582|MG781191(167064):142699-143280:-1 ^^ Escherichia phage vB_EcoM-fHoEco02, complete genome.|neighbours:ID:AUV61367.1(-1),ID:AUV61369.1(-1)|neighbour_genes:hypothetical protein,hypothetical protein|
MIKLVFAYSPTKTVEGFNELAFGLGDGLPWGRVKKDLQNFKARTEGTIMIMGAKTFQSLSTLLPGRSHIVVCDLARDYPVTKDGDLAHFYITWEQYITYISGGEIQVSSPNAPFETMLDQNSKVSVIGGPALLYAALPYADEVVVSRIVKRHRVNSTVQLDASFLDDISKREMVETHWYKIDEVTTLTESVYK
>ID:AYP69800.1 |[Escherichia phage vB_EcoM_DalCa]||_Escherichia_phage_vB_EcoM_DalCa_.gbk|dihydrofolate reduct..|585|MH992510(166040):141565-142149:-1 ^^ Escherichia phage vB_EcoM_DalCa, complete genome.|neighbours:ID:AYP69859.1(-1),ID:AYP69911.1(-1)|neighbour_genes:hypothetical protein,hypothetical protein|
MIKLVFAYSPTKTVEGFNELAFGLGDGLPWGRVKKDLQNFKARTEGTIMIMGAKTFQSLPTLLPGRSHIVVCDLARDYPVTKDGDLAHFYITWDEYVTLVAGGRIQLSSPNTTFETFIDSSENRISVIGGPALLYAALPYADEVVVSRIVKRHRVNSTVQLDASFLDDISKREMVETHWYKIDEVTTLTESVYK
>ID:QBO63753.1 |[Escherichia phage vB_EcoM_G10400]||_Escherichia_phage_vB_EcoM_G10400.gbk|putative dihydrofola..|582|MK327937(170182):145567-146148:-1 ^^ Escherichia phage vB_EcoM_G10400, complete genome.|neighbours:ID:QBO63752.1(-1),ID:QBO63754.1(-1)|neighbour_genes:hypothetical protein,hypothetical protein|
MIKLVFAYSPTKTVEGFDELAFGLGDGLPWGRVKKDLQNFKARTEGTIMIMGAKTFQSLSTLLPGRSHIVVRDLARDYPVTKDGDLAHFYITWEQYITYISGGEIQVSSPNAPFETMLDQNSKVSVIGGPALLYAALPYADEVVVSRIVKRHRVNSTVQLDASFLDDISKREMVETHWYKIDEVTTLTESVYK
>ID:QBO62394.1 |[Escherichia phage vB_EcoM_G2248]||_Escherichia_phage_vB_EcoM_G2248.gbk|putative dihydrofola..|570|MK327932(170678):145182-145751:-1 ^^ Escherichia phage vB_EcoM_G2248, complete genome.|neighbours:ID:QBO62393.1(-1),ID:QBO62395.1(-1)|neighbour_genes:hypothetical protein,hypothetical protein|
MIQCVFAIGNTKMSDENWAFGFKGGLPWGRPIKKDMENFKMRTMGDVDLAAVVMGRNTFESLPKALEGRVNVVISTDASKPEPKTKNGDQPDVYTGIELKDLLKVMEKMQGLVSVIGGPSLIEKAVDFADRIVLTYVQRSGINDPFEYDVGISKEMIQELYFDFATKEEHNYFLDDYLISEKILERKKA
> |[Tevenvirinae Escherichia_phage_vB_EcoM_G2285]||_Escherichia_phage_vB_EcoM_G2285.gb|Dihydrofolate reduct..|588|MK327933.1(166675):144150-144737:-1 ^RAST2:fig|1198136.60.peg.250^ Tevenvirinae Escherichia_phage_vB_EcoM_G2285|neighbours:(-1),(-1)|neighbour_genes:Thymidylate synthase..,Phage protein|
MLKLVFACAPTKTVDDKLEYAFGLGDGLPWKHIKQDMSNFVARTKNTVMVMGAKTFASLPRLLPDRTHVVVTDMARKLPRTKPNELAHFYITQAEFITLVTGGEINLFSPATDVPFKLSTEHVDVSVIGGPALLKQALPYADEIVMTKIIKKCRVNSDVQLDKDFVQDIMLQRSMVESHYYRIDELTEITESVYK
> |[Tevenvirinae _Escherichia_phage_vB_EcoM_G2469]||_Escherichia_phage_vB_EcoM_G2469.gb|Dihydrofolate reduct..|588|MK327934.1(170452):147761-148348:-1 ^RAST2:fig|1198136.90.peg.251^ Tevenvirinae _Escherichia_phage_vB_EcoM_G2469|neighbours:(-1),(-1)|neighbour_genes:Thymidylate synthase..,hypothetical protein|
MLKLVFACAPSKTVDDKLEYAFGLGDGLPWKHIKQDMSNFVARTKNTVMVMGAKTFESLPRLLPDRTHVVVTDMARKLPRTKTDELARFYITQAEFITLVTGDEINLFSPATDVPFKLSTEHVNVSVIGGPALLKQALPYADEIVMTKIIKKCRVNSDVQLDKDFVQDIMLQRSMVESHYYRIDELTEITESVYK
> |[Tevenvirinae Escherichia_phage_vB_EcoM_G2494]||_Escherichia_phage_vB_EcoM_G2494.gb|hypothetical protein|582|MK327935.1(168327):142327-142908:-1 ^RAST2:fig|1198136.61.peg.256^ Tevenvirinae Escherichia_phage_vB_EcoM_G2494|neighbours:(-1),(-1)|neighbour_genes:Phage protein,Phage protein|
MIQCVFAIGDTKMSDENWAFGFKGGLPWGRPIKKDMENFKMRTMGDVDLAAVVMGRNTFESLPKALEGRVNVVVSTDTSKPAPKAKNGDQPDVYTAITNDGGLKELLEVIEKLQGLVSVIGGPSLIEKAVDFADRIVLTYVQRSGINDPFEYDVGISKEMIQELYFDFVTKEEHNYFLDNYLISEQILERKKA
>ID:QBO65646.1 |[Escherichia phage vB_EcoM_G2540-3]||_Escherichia_phage_vB_EcoM_G2540-3_.gbk|putative dihydrofola..|585|MK327944(168654):143941-144525:-1 ^^ Escherichia phage vB_EcoM_G2540-3, complete genome.|neighbours:ID:QBO65645.1(-1),ID:QBO65647.1(-1)|neighbour_genes:hypothetical protein,hypothetical protein|
MIKLVFAYSPTKTVEGFNELAFGLGDGLPWGRVKKDLQNFKARTEGTIMIMGAKTFQSLPTLLPGRSHVVVCDIKRGYPETKDGDLAHFYITWDEYVTLVAGGRIQLSSPNTNFETFIDSSENRISVIGGPALLYAALPYADEVVVSRIVKRHRVNSTVQLDASFLDDISKREMVETHWYKIDEVTTLTESVYK
> |[Tevenvirinae _Escherichia_phage_vB_EcoM_G2540]||_Escherichia_phage_vB_EcoM_G2540.gb|Dihydrofolate reduct..|585|MK327936.1(168886):144245-144829:-1 ^RAST2:fig|1198136.92.peg.252^ Tevenvirinae _Escherichia_phage_vB_EcoM_G2540|neighbours:(-1),(-1)|neighbour_genes:Phage protein,Phage protein|
MIKLVFAYSPTKTVEGFDELAFGLGDGLPWGRVKKDLQNFKARTEGTIMIMGAKTFQSLSTLLPGRSHIVVCDLARDYPVTKDGDLAHFYITWDEYVTLLAGGRIQLSSPNTNFKTFIDDNENRISVIGGPALLYAALPYADEVVVSRIVKRHRVNSTVQLDASFLDDISKREMVETHWYKIDEVTTLTESVYK
>ID:QBO64557.1 |[Escherichia phage vB_EcoM_G29]||_Escherichia_phage_vB_EcoM_G29_.gbk|putative dihydrofola..|582|MK327940(168241):143791-144372:-1 ^^ Escherichia phage vB_EcoM_G29, complete genome.|neighbours:ID:QBO64556.1(-1),ID:QBO64558.1(-1)|neighbour_genes:hypothetical protein,hypothetical protein|
MIKLVFAYSPTKTVEGFDELAFGLGDGLPWGRVKKDLQNFKARTEGTIMIMGAKTFQSLSTLLPGRSHIVVRDLARDYPVTKDGDLAHFYITWEQYITYISGGEIQVSSPNAPFETMLDQNSKVSVIGGPALLYAALPYADEVVVSRIVKRHRVNSTVQLDASFLDYISKREMVETHWYKIDEVTTLTESVYK
> |[Tevenvirinae _Escherichia_phage_vB_EcoM_G37-3]||_Escherichia_phage_vB_EcoM_G37-3.gb|hypothetical protein|582|MK327941.1(167832):141344-141925:-1 ^RAST2:fig|1198136.91.peg.260^ Tevenvirinae _Escherichia_phage_vB_EcoM_G37-3|neighbours:(-1),(-1)|neighbour_genes:Phage protein,Phage protein|
MIQCVFAIGDTKMSDENWAFGFKGGLPWGRPIKKDMENFKMRTMGDVDLAAVVMGRNTFESLPKALEGRVNVVVSTDTSKPAPKAKNGDQPDVYTAITNDGGLKELLEVIEKLQGLVSVIGGPSLIEKAVDFADRIVLTYVQRPGINDPFEYDVGISKEMIQELYFDFATKEEHNYFLDDYLISEQILERKKA
> |[Tevenvirinae _Escherichia_phage_vB_EcoM_GG4498]||_Escherichia_phage_vB_EcoM_G4498.gb|Dihydrofolate reduct..|582|MK327939.1(167826):143249-143830:-1 ^RAST2:fig|1198136.93.peg.249^ Tevenvirinae _Escherichia_phage_vB_EcoM_GG4498|neighbours:(-1),(-1)|neighbour_genes:Phage protein,Phage protein|
MIKLVFAYSPTKTVEGFNELAFGLGDGLPWGRVKKDLQNFKARTEGTIMIMGAKTFQSLSTLLPGRSHIVVRDLARDYPVTKDGDLAHFYITWEQYITYISGGEIQVSSPNAPFETMLDQNSKVSVIGGPALLYAALPYADEVVVSRIVKRHRVNSTVQLDASFLDDISKREMVETHWYKIDEVTTLTESVYK
>ID:QBO65929.1 |[Escherichia phage vB_EcoM_G4500]||_Escherichia_phage_vB_EcoM_G4500_.gbk|putative dihydrofola..|582|MK327945(168363):143913-144494:-1 ^^ Escherichia phage vB_EcoM_G4500, complete genome.|neighbours:ID:QBO65928.1(-1),ID:QBO65930.1(-1)|neighbour_genes:hypothetical protein,hypothetical protein|
MIKLVFAYSPTKTVEGFDELAFGLGDGLPWGRVKKDLQNFKARTEGTIMIMGAKTFQSLSTLLPGRSHIVVRDLARDYPVTKDGDLAHFYITWEQYITYISGGEIQVSSPNAPFETMLDQNSKVSVIGGPALLYAALPYADEVVVSRIVKRHRVNSTVQLDASFLDYISKREMVETHWYKIDEVTTLTESVYK
>ID:QBO66204.1 |[Escherichia phage vB_EcoM_G4507]||_Escherichia_phage_vB_EcoM_G4507_.gbk|putative dihydrofola..|582|MK327946(168828):144228-144809:-1 ^^ Escherichia phage vB_EcoM_G4507, complete genome.|neighbours:ID:QBO66203.1(-1),ID:QBO66205.1(-1)|neighbour_genes:hypothetical protein,hypothetical protein|
MIKLVFAYSPTKTVEGFDELAFGLGDGLPWGRVKKDLQNFKARTEGTIMIMGAKTFQSLSTLLPGRSHIVVRDLARDYPVTKDGDLAHFYITWEQYITYISGGEIQVSSPNAPFETMLDQNSKVSVIGGPALLYAALPYADEVVVSRIVKKHRVNSTVQLDASFLDDISKREMVETHWYKIDEVTTLTESVYK
>ID:QBO65104.1 |[Escherichia phage vB_EcoM_G50]||_Escherichia_phage_vB_EcoM_G50_.gbk|putative dihydrofola..|582|MK327942(167728):142686-143267:-1 ^^ Escherichia phage vB_EcoM_G50, complete genome.|neighbours:ID:QBO65103.1(-1),ID:QBO65105.1(-1)|neighbour_genes:hypothetical protein,hypothetical protein|
MIKLVFAYSPTKTVEGFNELAFGLGDGLPWGRVKKDLQNFKARTEGTIMIMGAKTFQSLPTLLPGRRHIVVCDLERDYPETKDGDLAHFYITWEQYIDYISGDEIQVSISGSPFETILDQNSNVSIIGGPALLYAALPYADEVVVSRIVKRHRVNSTVQLDASFLDDISKREMVESHWYKIDEVTTLTESVYK
> |[Tevenvirinae _Escherichia_phage_vB_EcoM_G5211]||_Escherichia_phage_vB_EcoM_G5211.gb|hypothetical protein|570|MK327947.1(164278):139131-139700:-1 ^RAST2:fig|1198136.94.peg.246^ Tevenvirinae _Escherichia_phage_vB_EcoM_G5211|neighbours:(-1),(-1)|neighbour_genes:Phage protein,Phage protein|
MIQCVFAIGDTKMSDENWAFGFKGGLPWGRPIKKDMENFKIRTIGEVDFAAVVMGRNTFESLPKALWGRLNVVISTDTSKPEPKAKNGDQPDVYTGIELKDLLKALEKTQGLVSVIGGPSLIEKAVDFADRIVLTYVQRSGINDPFEYDVGISKEMIQELYFDFATKEEHNYFLDDYLISEQILERKKA
>ID:QBO65379.1 |[Escherichia phage vB_EcoM_G53]||_Escherichia_phage_vB_EcoM_G53_.gbk|putative dihydrofola..|588|MK327943(167834):144647-145234:-1 ^^ Escherichia phage vB_EcoM_G53, complete genome.|neighbours:ID:QBO65378.1(-1),ID:QBO65380.1(-1)|neighbour_genes:putative thymidylate..,hypothetical protein|
MLKLVFACAPSKTVDDKLEYAFGLGDGLPWKHIKQDMSNFVARTKNTVMVMGAKTFASLPRLLPDRTHVVVTDMARKLPRTKTDELARFYITQSEFITLVTGGEINLFSPATDVPFKLSTEHVNVSVIGGPALLKQALPYADEIVMTKIIKKCRVNSDVQLDKDFVQDIMLQRSMVESHYYRIDELTEITESVYK
>ID:QBQ80116.1 |[Escherichia phage vB_EcoM_G8]||_Escherichia_phage_vB_EcoM_G8_.gbk|putative dihydrofola..|582|MK373787(169650):143958-144539:-1 ^^ Escherichia phage vB_EcoM_G8, complete genome.|neighbours:ID:QBQ80115.1(-1),ID:QBQ80117.1(-1)|neighbour_genes:hypothetical protein,hypothetical protein|
MIKLIFAYSPTKTVEGFNELAFGLGDGLPWGRVKKDLQNFKARTEGTIMIMGAKTFQSLSTLLPGRSHIVVCDLARDYPVTKDGDLAHFYITWEQYITYISGGEIQVSSPNAPFEAMLDQNSKVSVIGGPALLYAALPYADEVVVSRIVKRHRVNSTVQLDASFLDDISKREMVETHWYKIDEVTTLTESVYK
>ID:QBQ78018.1 |[Escherichia phage vB_EcoM_G9062]||_Escherichia_phage_vB_EcoM_G9062_.gbk|putative dihydrofola..|582|MK373779(168670):144220-144801:-1 ^^ Escherichia phage vB_EcoM_G9062, complete genome.|neighbours:ID:QBQ78017.1(-1),ID:QBQ78019.1(-1)|neighbour_genes:hypothetical protein,hypothetical protein|
MIKLVFAYSPTKTVEGFDELAFGLGDGLPWGRVKKDLQNFKARTEGTIMIMGAKTFQSLSTLLPGRSHIVVRDLARDYPVTKDGDLAHFYITWEQYITYISGGEIQVSSPNAPFETMLDQNSKVSVIGGPALLYAALPYADEVVVSRIVKRHRVNSTVQLDASFLDDISKREMVETHWYKIDEVTTLTESVYK
>ID:AXC34056.1 |[Escherichia phage vB_EcoM_JB75]||_Escherichia_phage_vB_EcoM_JB75_.gbk|dihydrofolate reduct..|615|MH355584(167208):23770-24384:1 ^^ Escherichia phage vB_EcoM_JB75, complete genome.|neighbours:ID:AXC34174.1(1),ID:AXC34123.1(1)|neighbour_genes:hypothetical protein,hypothetical protein|
MIKLVFAYSPTKTVEGFNELAFGLGDGLPWGRVKKDLQNFKARTEGTIMIMGAKTFQSLSTLLPGRSHIVVCDLARDYPVTKDGDLAHFYITWEQYITYISGGEIQVSSPNAPFEAMLDQNSKVSVIGGPALLYAALPYADEVVVSRIVKRHRVNSTVQLDASFLNDISKREMAETHWYKIDEVTTLTESVYKNEITRGGKYEF
>ID:YP_009037536.1 |[Escherichia phage vB_EcoM_JS09]||_Escherichia_phage_vB_EcoM_JS09_.gbk|dihydrofolate reduct..|588|NC_024124(169148):24860-25447:1 ^GeneID:19524931^ Escherichia phage vB_EcoM_JS09, complete genome.|neighbours:ID:YP_009037535.1(1),ID:YP_009037537.1(1)|neighbour_genes:hypothetical protein,dTMP thymidylate syn..|
MLKLVFACAPTKTVDDKLEYAFGLGDGLPWKHIKQDMSNFVARTKNTVMVMGAKTFASLPRLLPDRTHVVVTDMARKLPRTKTDELARFYITQSEFITLVTGGEINLFSPATDVPFKLSTEHVDVSVIGGPALLKQALPYADEIVMTKIIKKCRVNSDVQLDKDFVQDIMLQRSMVESHYYRIDELTEITESVYK
>ID:QBQ78519.1 |[Escherichia phage vB_EcoM_KAW1E185]||_Escherichia_phage_vB_EcoM_KAW1E185_.gbk|putative dihydrofola..|585|MK373781(164987):140715-141299:-1 ^^ Escherichia phage vB_EcoM_KAW1E185, complete genome.|neighbours:ID:QBQ78518.1(-1),ID:QBQ78520.1(-1)|neighbour_genes:hypothetical protein,hypothetical protein|
MIELVFAYSPTKTVEGFDELAFGLGDGLPWGRVKKDLQNFKARTEGTIMIMGAKTFQSLPTLLPGRSHVVVCDIKRGYPETKDGDLAHFYITWDEYVTLLAGGRIQLSSPNTNFKTFIDDNENRISVIGGPALLYAALPYADEVVVSRIVKRHRVNSTVQLDASFLDDISKREMVETHWYKIDEVTTLTESVYK
> |[Tevenvirinae Escherichia_phage_vB_EcoM_KAW3E185]||_Escherichia_phage_vB_EcoM_KAW3E185.gb|Dihydrofolate reduct..|588|MK373782.1(170187):147430-148017:-1 ^RAST2:fig|1198136.54.peg.252^ Tevenvirinae Escherichia_phage_vB_EcoM_KAW3E185|neighbours:(-1),(-1)|neighbour_genes:Thymidylate synthase..,hypothetical protein|
MLKLVFACAPSKTVDDKLEYAFGLGDRLPWKHIKQDMSNFVARTKNTVMVMGAKTFASLPRLLPDRTHVVVTDMARKLPRTKTDELARFYITQSEFITLVTGGEINLFSPATDVPFKLSTEHVNVSVIGGPALLKQALPYADEIVMTKIIKKCRVNSDVQLDKDFVQDIMLQRSMVESHYYRIDELTEITESVYK
>ID:QBQ79291.1 |[Escherichia phage vB_EcoM_MM02]||_Escherichia_phage_vB_EcoM_MM02_.gbk|putative dihydrofola..|588|MK373784(169201):146125-146712:-1 ^^ Escherichia phage vB_EcoM_MM02, complete genome.|neighbours:ID:QBQ79290.1(-1),ID:QBQ79292.1(-1)|neighbour_genes:putative thymidylate..,hypothetical protein|
MLKLVFACAPSKTVDDKLEYAFGLGDGLPWKHIKQDMSNFVARTKNTVMVMGAKTFASLPRLLPDRTHVVVTDMARKLPRTKTDELARFYITQSEFITLVTGGEINLFSPATDVPFKLSTEHVNVSVIGGPALLKQALPYADEIVMTKIIKKCRVNSDVQLDKDFVQDIMLQRSMVESHYYRIDELTEITESVYK
>ID:QBQ79564.1 |[Escherichia phage vB_EcoM_OE5505]||_Escherichia_phage_vB_EcoM_OE5505_.gbk|putative dihydrofola..|582|MK373785(168756):143695-144276:-1 ^^ Escherichia phage vB_EcoM_OE5505, complete genome.|neighbours:ID:QBQ79563.1(-1),ID:QBQ79565.1(-1)|neighbour_genes:hypothetical protein,hypothetical protein|
MIKLVFAYSPTKTVEGFNELAFGLGDGLPWGRVKKDLQNFKTRTEGTIMIMGAKTFQSLSTLLPGRSHIVVCDLARDYPVTKDGDLAHFYITWEQYISYISGGEIQVSSHNAPFETMLDQNSNVSVIGGPSLLYAALPYADEVVVSRIVKRHRVNSTVQLDASFLDDISKREMVETHWYKIDEVTTLTESVYK
> |[Tevenvirinae _Escherichia_phage_vB_EcoM_PhAPEC2]||_Escherichia_phage_vB_EcoM_PhAPEC2.gb|Dihydrofolate reduct..|588|NC_024794.1(167318):144091-144678:-1 ^RAST2:fig|1198136.124.peg.241^ Tevenvirinae _Escherichia_phage_vB_EcoM_PhAPEC2|neighbours:(-1),(-1)|neighbour_genes:Thymidylate synthase..,Phage protein|
MLKLVFACAPSKTVDDKLEYAFGLGDGLPWKHIKQDMSNFVARTKNTVMVMGAKTFASLPRLLPDRTHVVVTDMARKLPRTKTDELARFYITQSEFITLVTGGEINLFSPSTDVPFKLSTEHVDVSIIGGPALLKQALPYADEIVMTKIIKKCRVNSDVQLDKDFVQDIMLQRSMVESHYYRIDELTEITESVYK
>ID:QBQ79846.1 |[Escherichia phage vB_EcoM_R5505]||_Escherichia_phage_vB_EcoM_R5505_.gbk|putative dihydrofola..|582|MK373786(167317):142940-143521:-1 ^^ Escherichia phage vB_EcoM_R5505, complete genome.|neighbours:ID:QBQ79845.1(-1),ID:QBQ79847.1(-1)|neighbour_genes:hypothetical protein,hypothetical protein|
MIKLVFAYSPTKTVEGFNELAFGLGDGLPWGRVKKDLQNFKARTEGTIMIMGAKTFQSLSTLLPGRSHIVVCDLARDYPVTKDGDLAHFYITWEQYITYISGGEIQVSSPNAPFETMLDQNSKVSVIGGPALLYAALPYADEVVVSRIVKRHRVNSTVQLDASFLDDISKREMVETHWYKIDEVTTLTESVYK
>ID:QBQ77254.1 |[Escherichia phage vB_EcoM_WFK]||_Escherichia_phage_vB_EcoM_WFK_.gbk|putative dihydrofola..|588|MK373775(164590):141170-141757:-1 ^^ Escherichia phage vB_EcoM_WFK, complete genome.|neighbours:ID:QBQ77253.1(-1),ID:QBQ77255.1(-1)|neighbour_genes:putative thymidylate..,hypothetical protein|
MLKLVFACAPSKTVDDKLEYAFGLGDGLPWKHIKQDMSNFVARTKNTVMVMGAKTFASLPRLLPDRTHVVVTDMARKLPRTKTDELARFYITQSEFITLVTGGEINLFSPATDVPFKLSTEHVNVSVIGGPALLKQALPYADEIVMTKIIKKCRVNSDVQLDKDFVQDIMLQRSMVESHYYRIDELTEITESVYK
>ID:QBQ76993.1 |[Escherichia phage vB_EcoM_WFL6982]||_Escherichia_phage_vB_EcoM_WFL6982_.gbk|putative dihydrofola..|588|MK373774(164279):141172-141759:-1 ^^ Escherichia phage vB_EcoM_WFL6982, complete genome.|neighbours:ID:QBQ76992.1(-1),ID:QBQ76994.1(-1)|neighbour_genes:putative thymidylate..,hypothetical protein|
MLKLVFACAPSKTVDDKLEYAFGLGDGLPWKHIKQDMSNFVARTKNTVMVMGAKTFASLPRLLPDRTHVVVTDMARKLPRTKTDELARFYITQSEFITLVTGGEINLFSPATDVPFKLSTEHVNVSVIGGPALLKQALPYADEIVMTKIIKKCRVNSDVQLDKDFVQDIMLQRSMVESHYYRIDELTEITESVYK
>ID:QBQ77747.1 |[Escherichia phage vB_EcoM_WFbE185]||_Escherichia_phage_vB_EcoM_WFbE185.gbk|putative dihydrofola..|588|MK373778(170429):146680-147267:-1 ^^ Escherichia phage vB_EcoM_WFbE185, complete genome.|neighbours:ID:QBQ77746.1(-1),ID:QBQ77748.1(-1)|neighbour_genes:putative thymidylate..,hypothetical protein|
MLKLVFACASSKTVDDKLEYAFGLGDGLPWKHIKQDMSNFVARTKNTVMVMGAKTFASLPRLLPDRTHVVVTDMARTLPRTKTDELARFYITQSEFITLVTGGEINLFSPATDVPFKLSTEHVDVSVIGGPALLKQALPYADEIVMTKIIKKCRVNSDVQLDKDFVQDIMLQRSMVESHYYRIDELTEITESVYK
>ID:YP_007004974.1 |[Escherichia phage wV7]||_Escherichia_phage_wV7_.gbk|dihydrofolate reduct..|582|NC_019505(166452):141465-142046:-1 ^GeneID:14010768^ Escherichia phage wV7, complete genome.|neighbours:ID:YP_007004973.1(-1),ID:YP_007004975.1(-1)|neighbour_genes:hypothetical protein,hypothetical protein|
MIKLVFAYAPTKTVEGFNELAFGLGDGLPWGRVKKDLQNFKARTEGTIMIMGAKTFQSLSTLLPGRSHIVVCDLERDYPVTKDGDLAHFYITWAQYITYISGGEIQVSSPNAPFETMLDQNSKVSVIGGPALLYAALPYADEVVVSRIVKRHRVNSTVQLDVSFLDDISKREMVETHWYKIDEVTTLTESVYK
> |[Tevenvirinae Escherichia_virus_KFS-EC]||_Escherichia_virus_KFS-EC.gb|Phage dihydrofolate ..|570|MH560358.1(164715):83096-83665:-1 ^RAST2:fig|1198136.83.peg.140^ Tevenvirinae Escherichia_virus_KFS-EC|neighbours:(-1),(-1)|neighbour_genes:Phage protein,Phage protein|
MIQCVFAIGNTKMSDENWAFGFKGGLPWGRPIKKDMENFQIRTIGEVDFSAVVMGRNTFESLPKALWGRLNVVVSTDTNKPEPKAKNGDQPDVYTGIELKDLLKALEKTQGLVSVIGGPSLIEKAVDFSDRIVLTYVQRAGINDPFEYDVGISKEMIQELYFDFATKEEHSYFLDDYLISEQILERKKV
>ID:QDK04365.1 |[Escherichia virus VEc20]||_Escherichia_virus_VEc20_.gbk|vec20_235|582|MN022785(167532):142572-143153:-1 ^^ Escherichia virus VEc20, complete genome.|neighbours:ID:QDK04364.1(-1),ID:QDK04366.1(-1)|neighbour_genes:vec20_234,vec20_236|
MIKLVFAYSPTKTVEGFNELAFGLGDGLPWGRVKKDLQNFKTRTEGTIMIMGAKTFQSLSTLLPGRSHIVVCDLARDYPVTKDGDLAHFYITWEQYITYISGGEIQVSSHNAPFETMLDQNSNVSVIGGPSLLYAALPYADEVVVSRIVKRHRVNSTVQLDASFLDDISKREMVETHWYKIDEVTTLTESVYK
>ID:VCU44534.1 |[Escherichia virus vB_Eco_mar005P1]|vB_Eco_mar005P1|_Escherichia_virus_vB_Eco_mar005P1_.gbk|frd|588|LR027390(167773):77339-77926:-1 ^^ Escherichia virus vB_Eco_mar005P1 genome assembly, chromosome: 1.|neighbours:ID:VCU44533.1(-1),ID:VCU44535.1(-1)|neighbour_genes:td,hypothetical protein|
MLKLVFACAPTKTVDDKLEYAFGLGDGLPWKHIKQDMSNFVARTKNTVMVMGAKTFASLPRLLPDRTHVVVTDMARKLPRTKTDELARFYITQSEFITLVTGGEINLFSPATDVPFKLSTEHVNVSVIGGPALLKQALPGADEIVMTKIIKKCRVNSDVQLDKDFVQDIMLQRSMVESHYYRIDELTEITESVYK
>ID:VCU44164.1 |[Escherichia virus vB_Eco_mar005P1]|vB_Eco_mar006P2|_Escherichia_virus_vB_Eco_mar005P1_strain_vB_Eco_mar006P2_.gbk|frd|588|LR027387(167773):10588-11175:-1 ^^ Escherichia virus vB_Eco_mar005P1 strain vB_Eco_mar006P2 genome assembly, chromosome: 1.|neighbours:ID:VCU44162.1(-1),ID:VCU44166.1(-1)|neighbour_genes:td,hypothetical protein|
MLKLVFACAPTKTVDDKLEYAFGLGDGLPWKHIKQDMSNFVARTKNTVMVMGAKTFASLPRLLPDRTHVVVTDMARKLPRTKTDELARFYITQSEFITLVTGGEINLFSPATDVPFKLSTEHVNVSVIGGPALLKQALPGADEIVMTKIIKKCRVNSDVQLDKDFVQDIMLQRSMVESHYYRIDELTEITESVYK
>ID:VCU43306.1 |[Escherichia virus vB_Eco_mar005P1]|vB_Eco_mar007P3|_Escherichia_virus_vB_Eco_mar005P1_strain_vB_Eco_mar007P3_.gbk|frd|588|LR027383(167651):100225-100812:-1 ^^ Escherichia virus vB_Eco_mar005P1 strain vB_Eco_mar007P3 genome assembly, chromosome: 1.|neighbours:ID:VCU43305.1(-1),ID:VCU43307.1(-1)|neighbour_genes:td,hypothetical protein|
MLKLVFACAPTKTVDDKLEYAFGLGDGLPWKHIKQDMSNFVARTKNTVMVMGAKTFASLPRLLPDRTHVVVTDMARKLPRTKTDELARFYITQSEFITLVTGGEINLFSPATDVPFKLSTEHVNVSVIGGPALLKQALPGADEIVMTKIIKKCRVNSDVQLDKDFVQDIMLQRSMVESHYYRIDELTEITESVYK
>ID:VCU44014.1 |[Escherichia virus vB_Eco_mar005P1]|vB_Eco_mar008P4|_Escherichia_virus_vB_Eco_mar005P1_strain_vB_Eco_mar008P4_.gbk|frd|588|LR027386(167773):83006-83593:-1 ^^ Escherichia virus vB_Eco_mar005P1 strain vB_Eco_mar008P4 genome assembly, chromosome: 1.|neighbours:ID:VCU44013.1(-1),ID:VCU44015.1(-1)|neighbour_genes:td,hypothetical protein|
MLKLVFACAPTKTVDDKLEYAFGLGDGLPWKHIKQDMSNFVARTKNTVMVMGAKTFASLPRLLPDRTHVVVTDMARKLPRTKTDELARFYITQSEFITLVTGGEINLFSPATDVPFKLSTEHVNVSVIGGPALLKQALPGADEIVMTKIIKKCRVNSDVQLDKDFVQDIMLQRSMVESHYYRIDELTEITESVYK
>ID:VCU44767.1 |[Escherichia virus vB_Eco_mar005P1]|vB_Eco_mar009P5|_Escherichia_virus_vB_Eco_mar005P1_strain_vB_Eco_mar009P5_.gbk|frd|588|LR027391(167658):46114-46701:1 ^^ Escherichia virus vB_Eco_mar005P1 strain vB_Eco_mar009P5 genome assembly, chromosome: 1.|neighbours:ID:VCU44766.1(1),ID:VCU44768.1(1)|neighbour_genes:hypothetical protein,td|
MLKLVFACAPTKTVDDKLEYAFGLGDGLPWKHIKQDMSNFVARTKNTVMVMGAKTFASLPRLLPDRTHVVVTDMARKLPRTKTDELARFYITQSEFITLVTGGEINLFSPATDVPFKLSTEHVNVSVIGGPALLKQALPGADEIVMTKIIKKCRVNSDVQLDKDFVQDIMLQRSMVESHYYRIDELTEITESVYK
>ID:AUV57583.1 |[Klebsiella phage KP1]||_Klebsiella_phage_KP1_.gbk|dihydrofolate reduct..|600|MG751100(167989):132722-133321:-1 ^^ Klebsiella phage KP1, complete genome.|neighbours:ID:AUV57582.1(-1),ID:AUV57584.1(-1)|neighbour_genes:hypothetical protein,hypothetical protein|
MIQIVYAFAPTKTVDGKNENAFGLGDGLPWKHISQDMKNFANRTRDTILICGAKTFMSFPKPLPGRKTIVVQDMSRALATAKNGFFADAYVSELEFIGFLGGDIMAAHTSYNSTITFNRDLNYSIIGGAGIIQKAYPYADRVIQTTIRKSHRVNSDVTLPAEFVAAPTCPESGFITKENHWYHIDEVTNISEVVYERKL
>ID:APD20636.1 |[Klebsiella phage KPV15]|KPV15|_Klebsiella_phage_KPV15_.gbk|dihydrofolate reduct..|447|KY000080(167034):151035-151481:-1 ^^ Klebsiella phage KPV15, complete genome.|neighbours:ID:APD20635.1(-1),ID:APD20637.1(-1)|neighbour_genes:hypothetical protein,hypothetical protein|
MIQIVYAFAPTKTVDGKNENAFGLGDGLPWKHISQDMKNFANRTRDTILICGAKTFMSFPEPLPGRKTIVVQDMSRALATAKNGFFADAYVSELEFIGFLGGDIMAAHTSYNSTITFNRDLNYSIIENHWYHIDEVTNISEVVYERKL
> |[Tevenvirinae Klebsiella_phage_Marfa]||_Klebsiella_phage_Marfa.gb|hypothetical protein|606|MN044033.1(168532):144069-144674:-1 ^RAST2:fig|1198136.82.peg.262^ Tevenvirinae Klebsiella_phage_Marfa|neighbours:(-1),(-1)|neighbour_genes:hypothetical protein,hypothetical protein|
MLQVVFATCATKTVDGNTEIAFGLNDGLPWGRIQQDMINFRNRTKNTVLIMGAKTWESLNAPLPGRRSVVVISPGRGKPKTKNGTSPDEIMYPDEFISFLEGEIIVTSTATSDYPWDTIVDRNTYDVSIIGGKGLIEQAVPHADLVVHTSIIKKHRVNSTVQMTQEFLNTLPMTRMLKESHWYQCDELTQITESVYGEFRG
>ID:YP_009194307.1 |[Klebsiella phage Matisse]||_Klebsiella_phage_Matisse_.gbk|dihydrofolate reduct..|579|NC_028750(176081):39534-40112:1 ^GeneID:26613245^ Klebsiella phage Matisse, complete genome.|neighbours:ID:YP_009194306.1(1),ID:YP_009194308.1(1)|neighbour_genes:hypothetical protein,thymidylate syntheta..|
MSIVKAVFALGHDIYHDDFAFGYQQGLPWGHCKEDLQNFKEETADSVLIMGANTFTSLPGKLPGRIHCVLSGSGSFLKTKKGEVADYVIHGGGLSAAIGTMQATHPDKNVCVIGGKGLLLDSINNKMVDEVVLTHIYGHDVYNAPAFKRDVSFTASELGDALLKYEFSDFETQYIKEHERIEKIIVDRYKKV
>ID:AWY07134.1 |[Klebsiella phage Mineola]||_Klebsiella_phage_Mineola_.gbk|dihydrofolate reduct..|600|MH333064(166130):141935-142534:-1 ^^ Klebsiella phage Mineola, complete genome.|neighbours:ID:AWY07133.1(-1),ID:AWY07135.1(-1)|neighbour_genes:hypothetical protein,hypothetical protein|
MIQIVYAFAPTKTADGKNENAFGLGDGLPWKHISQDMKNFANRTRDTILICGAKTFMSFPKPLPGRKTIVVQDMSRALATAKNGFFADAYVSELEFIGFLGGDIMAAHTSYNSTITFNRDLNYSIIGGAGIIQKAYPYADRVIQTTIRKSHRVNSDVTLPAEFVAAPTWPESGFITKENHWYHIDEVTNISEVVYERKL
>ID:YP_009607258.1 |[Klebsiella phage Miro]||_Klebsiella_phage_Miro_.gbk|dihydrofolate reduct..|579|NC_041981(176055):38974-39552:1 ^GeneID:40083266^ Klebsiella phage Miro, complete genome.|neighbours:ID:YP_009607257.1(1),ID:YP_009607259.1(1)|neighbour_genes:hypothetical protein,thymidylate synthase|
MSIVKAVFALGHDIYHDDFAFGYQQGLPWGHCKEDLQNFKEETADSVLIMGANTFTSLPGKLPGRIHCVLSGSGSFLKTKKGEVADYVIHGGGLSAAIGTMQATHPDKNVCVIGGKGLLLDSINNKMVDEVVLTHIYGHDVYNAPAFKRDVSFTASELGDALLKYEFSDFETQYIKEHERIEKIIVDRYKKV
> |[Tevenvirinae _Klebsiella_phage_PKO111]||_Klebsiella_phage_PKO111.gb|putative dihydrofola..|600|NC_031095.1(168758):132993-133592:1 ^RAST2:fig|1198136.84.peg.247^ Tevenvirinae _Klebsiella_phage_PKO111|neighbours:(1),(1)|neighbour_genes:hypothetical protein,hypothetical protein|
MIQIVYAFAPTKTVDGKNENAFGLGDGLPWKHISQDMKNFANRTRDTILICGAKTFMSFPEPLPGRKTIVIQDMNRDLATAKNGFFADAYASEEEFMEFLGGEHLAAHTSYNLTIIFNHNEKYSVIGGAGIIQKAYPYADKVIQTIIRKSHRVNSDVTLPIAFVVAPTYENSGFKVIENHWYHIDEVTNISEVVYERKL
>ID:YP_009288917.1 |[Klebsiella phage vB_KpnM_KpV477]||_Klebsiella_phage_vB_KpnM_KpV477_.gbk|putative dihydrofola..|600|NC_031087(168272):144206-144805:-1 ^GeneID:29067221^ Klebsiella phage vB_KpnM_KpV477, complete genome.|neighbours:ID:YP_009288916.1(-1),ID:YP_009288918.1(-1)|neighbour_genes:hypothetical protein,hypothetical protein|
MIQIVYAFAPTKTVDGKNENAFGLGDGLPWKHISQDMKNFANRTRDTILICGAKTFMSFPEPLPGRKTIVIQDMNRDLATAKNGFFADAYASEEEFMEFLGGEHLAAHTSYNLTIIFNRNEKYSVIGGAGIIQKAYPYADKVIQTIIRKSHRVNSDVTLPIAFVVAPTYENSGFKVIENHWYHIDEVTNISEVVYERKL
>ID:AUO78794.1 |[Klebsiella phage vB_Kpn_F48]||_Klebsiella_phage_vB_Kpn_F48.gbk|dihydrofolate reduct..|606|MG746602(170764):90218-90823:1 ^^ Klebsiella phage vB_Kpn_F48, complete genome.|neighbours:ID:AUO78793.1(1),ID:AUO78795.1(1)|neighbour_genes:hypothetical protein,hypothetical protein|
MLQVVFATCATKTVDGNTEIAFGLDDKLPWGHIRQDMINFRNRTNNTVLIMGAKTWQSLKDPLPGRRSIVVISPGRGKPKTKNGTSPDEIMYPVEFMAFLEGVSIVTSTATSDYPWDTVVDRNTYDVSIIGGKGLIEQAVPHADLVVHTSIIKKHRVNSTVQMTREFLNTLPMTRMLKESHWYQCDEMTQITESVYGEFRG
> |[Tevenvirinae Morganella_phage_vB_MmoM_MP1]||_Morganella_phage_vB_MmoM_MP1.gb|dihydrofolate reduct..|600|NC_031020.1(163201):144284-144883:-1 ^RAST2:fig|1198136.47.peg.260^ Tevenvirinae Morganella_phage_vB_MmoM_MP1|neighbours:(-1),(-1)|neighbour_genes:hypothetical protein,putative single-stra..|
MIQTVFATTWINSVNGNGLGFDGGLPWPCISRDMKNFALRTKDTTLIMGAKTFMSMPKLSGRKSYVITNRPGKIFSVDGFEPDEYVDVNLPSIGPAFTPTVAYFDIYKNVIEKIHKEVGDVSIIGGKLLIEVGILISDQVIHTQIVSNSIEPLKADVFIDREYIDDLNYRFPKEEHYYYNCLDTFTVIETVLGELNEIN
>ID:YP_009211679.1 |[Pectobacterium bacteriophage PM2]||_Pectobacterium_bacteriophage_PM2.gbk|dihydrofolate reduct..|627|NC_028940(170286):148258-148884:-1 ^GeneID:26638151^ Pectobacterium bacteriophage PM2, complete genome.|neighbours:ID:YP_009211678.1(-1),ID:YP_009211680.1(-1)|neighbour_genes:hypothetical protein,hypothetical protein|
MIQLVFATAYTKTVDGEEQLAFGYQNDLPWKRISQDMSNFKSRTKETILIMGANTFASLPRKLDGRIHIVVCDPSRELPVTKISKSKANIYISESTFNGFLDNESFELNYTDDYPWPHIFNRTANKYSIIGGKSLIEASLDKVDKIVYTTIRKKHHVVSDVQLNMQKIKKMQNERNMTSSSWWYIDELTELSESVYEGQKEYVHPNFN
>ID:QBP35575.1 |[Phage NC-G]||_Phage_NC-G.gbk|dihydrofolate reduct..|585|MK310184(170164):87464-88048:-1 ^^ Phage NC-G, complete genome.|neighbours:ID:QBP35574.1(-1),ID:QBP35576.1(-1)|neighbour_genes:thymidylate synthase,hypothetical protein|
MIKLVFACAPTKTVDDKNEYAFGLNDGLPWGHIKKDLQNFKARTEGTTMIMGAKTFQSLPGLLPGRTHIVVADIARGYPETKDGDLAHFYITWDEYITFVTGGEIQLSSPNTPYNPLIGQNTGVSIIGGPSLLEAALPYADEIIMTKIIKRHRVNSTVQLPITFVHDIMLNRSMVESHYYQIDELTEITESVYK
> |[Tevenvirinae _Proteus_phage_phiP4-3]||_Proteus_phage_phiP4-3.gb|hypothetical protein|630|MG696114.1(167849):18828-19457:1 ^RAST2:fig|1198136.86.peg.28^ Tevenvirinae _Proteus_phage_phiP4-3|neighbours:(1),(1)|neighbour_genes:hypothetical protein,hypothetical protein|
MIQTVFATQYDQKGYGIGFKGTLPWPRIKKDMDNFRSRTIAPRMVPVTSQIDSYVIMGPKTFMSMPKLKDRISIVLVDDPRGELLSLDGKPADKEIVGPWGPYELEQICKEAEVAPTFNNKNPKNLVSIIGGKRLIEASFEFCDRIIWTSVLHADTNPADTFLDKSIGQYLSGYAKFKLVESHLYVTDYFNDIDIKNYIEETILERVCN
> |[Tevenvirinae _Proteus_phage_vB_PmiM_Pm5461]||_Proteus_phage_vB_PmiM_Pm5461.gb|hypothetical protein|585|NC_028762.1(161989):141750-142334:-1 ^RAST2:fig|1198136.85.peg.242^ Tevenvirinae _Proteus_phage_vB_PmiM_Pm5461|neighbours:(-1),(-1)|neighbour_genes:hypothetical protein,Single stranded DNA-..|
MIQTIFATQKEPKGYGIGLKGGLPWDRIKQDMDNFKSRTIAPRVNPDTDVDSYIVMGPKTFMAMPKLKDRYSIVMVDDPREPLLSLDGKSADREIIGPWDSNKLKEVCKELELFTRNPELKNLVSIIGGKRLIEASFDFCDKVIWTEIKKSCIYQSDVFVDLDKLRNFKKIEQHIYMLNHYDCIEENHLIREQK
> |[Tevenvirinae _Pseudomonas_phage_PspYZU05]||_Pseudomonas_phage_PspYZU05.gb|Frd dihydrofolate re..|567|KY971610.1(166442):14354-14920:-1 ^RAST2:fig|1198136.88.peg.25^ Tevenvirinae _Pseudomonas_phage_PspYZU05|neighbours:(-1),(-1)|neighbour_genes:hypothetical protein,hypothetical protein|
MVKLIYAYGSNKGSVDRHFGLNVEGKERLPWPKLPLDLKEFKKETSGSILVMGAKTFMSLPGKLPNRKHYVFCDFTRPIKFHDADAVFNENTFEQFLESVKDSEETYCVIGGISMLERALPYASEIIVTRILAETNLVLESTTKLPYTLTPNAHYMKGWEMEESLSYPKVEIPNHEGIVTIDKYTLRK
>ID:YP_009615712.1 |[Salmonella phage Melville]||_Salmonella_phage_Melville_.gbk|dihydrofolate reduct..|594|NC_042044(159323):136532-137125:-1 ^GeneID:40092187^ Salmonella phage Melville, complete genome.|neighbours:ID:YP_009615711.1(-1),ID:YP_009615713.1(-1)|neighbour_genes:hypothetical protein,hypothetical protein|
MIQLIFAYCPTKTVDNKNEFAFGLNTGLPWGHIKQDMQNFASRTKDTVLIMGAKTFMSLRGKLHGRSHIIVQDFSRPYAKTKSGQTAELYINETQFQQFLEGNKVQVSGHDFGYNCFIQRDDANYSVIGGAHIIEHSRIYADKIICTTIRKKHRVNSDIKLSADFIWNISEDMELVETHWYNIDELTNISEDVYERA
>ID:YP_007501269.1 |[Salmonella phage vB_SenMS16]||_Salmonella_phage_S16_.gbk|dihydrofolate reduct..|594|NC_020416(160221):136950-137543:-1 ^GeneID:14675470^ Salmonella phage S16, complete genome.|neighbours:ID:YP_007501268.1(-1),ID:YP_007501270.1(-1)|neighbour_genes:hypothetical protein,hypothetical protein|
MIQLIFAYCPTKTVDNKNEFAFGLNTGLPWGHIKQDMQNFASRTKDTVLIMGAKTFMSLRGKLHGRSHIVVQDFSRPYAKTKSGQTAELYINETQFQQFLEGNKVQVSGHDFGYNCFIQRDDANYSVIGGAHIIEHSRIYADKIICTTIRKKHRVNSDIKLSADFIWNISEDMELVETHWYNIDELTNISEDVYERA
> |[Tevenvirinae _Salmonella_phage_STML-198]||_Salmonella_phage_STML-198.gb|dihydrofolate reduct..|594|NC_027344.1(158099):17747-18340:-1 ^RAST2:fig|1198136.87.peg.37^ Tevenvirinae _Salmonella_phage_STML-198|neighbours:(-1),(-1)|neighbour_genes:hypothetical protein,Phage protein|
MIQLIFAYCPTKTVDNKNEFAFGLNTGLPWGHIKQDMQNFASRTKDTVLIMGAKTFMSLRGKLHGRSHIIVQDFSRPYAKTKSGQTAELYINETQFQQFLEGNKVQVSGHDFGYNCFIQRDDANYSVIGGAHIIEHSRIYADKIICTTIRKKHRVNSDIKLSADFIWNISEDMELVETHWYNIDELTNISEDVYERT
> |[Tevenvirinae Salmonella phage STP4-a]||_Salmonella_phage_STP4-a.gb|dihydrofolate reduct..|594|NC_026607.2(159914):136881-137474:-1 ^RAST2:fig|1198136.48.peg.242^ Tevenvirinae Salmonella phage STP4-a|neighbours:(-1),(-1)|neighbour_genes:hypothetical protein,hypothetical protein|
MIQLIFAYCPTKTVDNKNEFAFGLNTGLPWGHIKQDMQNFASRTKDTVLIMGAKTFMSLRGKLHGRSHIVVQDFSRPYAKTKSGQTAELYINETQFQQFLEGNKVQVSGHDFGYNCFIQRDDANYSVIGGAHIIEHSRIYADKIICTTIRKKHRVNSDIKLSADFIWNISEDMELVETHWYNIDELTNISEDVYVKI
> |[Tevenvirinae Salmonella_phage_vB_SnwM_CGG4-1]||_Salmonella_phage_vB_SnwM_CGG4-1.gb|dihydrofolate reduct..|594|NC_031065.1(159878):136750-137343:-1 ^RAST2:fig|1198136.78.peg.241^ Tevenvirinae Salmonella_phage_vB_SnwM_CGG4-1|neighbours:(-1),(-1)|neighbour_genes:hypothetical protein,hypothetical protein|
MIQLIFAYCPTKTVDNKNEFAFGLNTGLPWGHIKQDMQNFASRTKDTVLIMGAKTFMSLRGKLHGRSHIVVQDFSRPYAKTKSGETADLYITETQFQIFLEGNKVQVSGHDFGYNCFIQRDDSCYSVIGGAHIIEHSRIYADKIICTTIRKKHRVNSDIKLSADFIWNISEDMELVETHWYNIDELTNISEDVYERA
> |[Tevenvirinae Serratia phage PS2]||_Serratia_phage_PS2.gb|Dihydrofolate reduct..|588|KJ025957.1(167266):142480-143067:-1 ^RAST2:fig|1198136.49.peg.259^ Tevenvirinae Serratia phage PS2|neighbours:(-1),(-1)|neighbour_genes:hypothetical protein,hypothetical protein|
MIQLVFATTGPQSKMGVNGIHYAFGNEGNLPWRRIPQDMMNFRSRTGSDPVVMGRKTFESLPRPLPDRFNVVVTNSDGRPKAKNGQPCDHVICTHDLSLVQLCRDLENDNGTISIIGGKGIILEAMNFVDQIVHTIVEEYCYLPNDVRFTSAELVFNSPSEYSGWKAIETHWYDTQVEGSDRRTYITESVYVRTK
>ID:APC45175.1 |[Shigella phage SH7]||_Shigella_phage_SH7_.gbk|dihydrofolate reduct..|585|KX828711(164870):140272-140856:-1 ^^ Shigella phage SH7, complete genome.|neighbours:ID:APC45013.1(-1),ID:APC45139.1(-1)|neighbour_genes:thymidylate synthase,hypothetical protein|
MIELVFAYSPTKTVEGFDELAFGLGDGLPWGRVKKDLQNFKERTEGTIMIMGAKTFQSLPTLLPGRSHVVVCDIKRGYPETKDGDLAHFYITWDEYVTLLAGGRIQLSSPNTNFETFIDSSENRISVIGGPALLYAALPYADEVVVSRIVKRHRVNSTVQLDASFLDDISKREMVETHWYKIDEVTTLTESVYK
>ID:YP_009288596.1 |[Shigella phage SHBML-50-1]||_Shigella_phage_SHBML-50-1_.gbk|dihydrofolate reduct..|582|NC_031085(166634):143314-143895:-1 ^GeneID:29060686^ Shigella phage SHBML-50-1, complete genome.|neighbours:ID:YP_009288595.1(-1),ID:YP_009288597.1(-1)|neighbour_genes:hypothetical protein,hypothetical protein|
MIKLVFAYAPTKTVEGFNELAFGLGDGLPWGRVKKDLQNFKARTEGTIMIMGAKTFQSLSTLLPGRSHIVVCDLERDYPVTKDGDLAHFYITWAQYITYISGGEIQVSSPNAPFETMLDQNSKVSVIGGPALLYAALPYADEVVVSRIVKRHRVNSTVQLDASFLDDISKREMVETHWYKIDEVTTLTESVYK
>ID:YP_009277608.1 |[Shigella phage SHFML-11]||_Shigella_phage_SHFML-11.gbk|dihydrofolate reduct..|582|NC_030953(170650):92359-92940:-1 ^GeneID:29056315^ Shigella phage SHFML-11, complete genome.|neighbours:ID:YP_009277607.1(-1),ID:YP_009277609.1(-1)|neighbour_genes:hypothetical protein,hypothetical protein|
MIKLVFAYSPTKTVEGFNELAFGLGDGLPWGRIKKDLQNFKARTEGTILIMGAKTFQSLSTLLPGRSHIVVCDLARDYPVTKDGDLAHFYITWEQYITYISGGEIQVSSPNAPFETMLDQNSKVSVIGGPALLYAALPYADEVVVSRIVKRHRVNSTVQLDASFLDDISKREMVETHWYKIDEVTTLTESVYK
> |[Viruses Shigella phage SHFML-26]||_Shigella_phage_SHFML-26.gb|Dihydrofolate reduct..|582|NC_031011.1(168993):41845-42426:-1 ^RAST2:fig|10239.69.peg.63^ Viruses Shigella phage SHFML-26|neighbours:(-1),(-1)|neighbour_genes:hypothetical protein,Phage protein|
MIKLVFAYSPTKTVEGFNELAFGLGDGLPWGRIKKDLQNFKARTEGTILIMGAKTFQSLSTLLPGRSHIVVCDLARDYPVTKDGDLAHFYITWEQYITYISGGEIQVSSPNAPFETMLDQNSKVSVIGGPALLYAALPYADEVVVSRIVKRHRVNSTVQLDASFLDDISKREMVETHWYKIDEVTTLTESVYK
> |[Tevenvirinae Shigella_phage_SHSML-52-1]||_Shigella_phage_SHSML-52-1.gb|Dihydrofolate reduct..|588|NC_031090.1(169621):59136-59723:1 ^RAST2:fig|1198136.79.peg.95^ Tevenvirinae Shigella_phage_SHSML-52-1|neighbours:(1),(1)|neighbour_genes:Phage protein,Thymidylate synthase..|
MLKLVFACAPSKTVDDKLEYAFGLGDGLPWKHIKQDMSNFVARTKNTVMVMGAKTFASLPRLLPDRTHVVVTDMARKLPRTKTDELARFYITQSEFITLVTGGEINLFSPATDVPFKLSTEHVDVSVIGGPALLKQALPYADEIVMTKIIKKCRVNSDVQLDKDFIQDIMLQRSMVESHYYRIDELTEITESVYK
>ID:YP_003934870.1 |[Shigella phage SP18]||_Shigella_phage_SP18.gbk|frd|582|NC_014595(170605):144922-145503:-1 ^GeneID:9830611^ Shigella phage SP18, complete genome.|neighbours:ID:YP_003934869.1(-1),ID:YP_003934871.1(-1)|neighbour_genes:td,hypothetical protein|
MIKLVFAYAPTKTVDGRDENAFGLNDGLPWGHIKKDLQNFKARTKNSIVLMGAKTFESLPSTLKGRFHVVVADPARPYPVTKAGELAGGYITWANYLKLISGEKVSISAPDSPAQMFISSENYICVIGGKSLLEAAAPYADEIVMTKIYKKHRVNSTVQLDNDFLCDISKREMLETHWYKIDEVTHITETVYK
>ID:AUV63925.1 |[Shigella phage Sf20]||_Shigella_phage_Sf20_.gbk|dihydrofolate reduct..|570|MF327006(163982):74502-75071:-1 ^^ Shigella phage Sf20, complete genome.|neighbours:ID:AUV63924.1(-1),ID:AUV63926.1(-1)|neighbour_genes:hypothetical protein,hypothetical protein|
MIQCVFAIGDTKMSDENWAFGFKGGLPWGRPIKKDMENFKMRTIGEVDFSAVVMGRNTFESLPKALWGRLNVVVSTDTNKPEPKAKNGDQPDVYTGIELKDLLKALEKTQGLVSVIGGPSLIEKAVDFADRIVLTYVQRAGINDPFEYDVGISKEMIQELYFDFATKEEHNYFLDDYLISEQILERKKA
>ID:YP_009619041.1 |[Shigella phage Sf21]||_Shigella_phage_Sf21_.gbk|dihydrofolate reduct..|582|NC_042077(166002):141305-141886:-1 ^GeneID:40095644^ Shigella phage Sf21, complete genome.|neighbours:ID:YP_009619040.1(-1),ID:YP_009619042.1(-1)|neighbour_genes:hypothetical protein,hypothetical protein|
MIKLVFAYSPTKTVEGFNELAFGLGDSLPWGRIKKDLQNFKARTEGTIMIMGAKTFQSLSTLLPGRSHIVVCDLERDYPVTKDGDLAHFYITWEQYITYISGGEIQVSSPNVPFETMLDQNSKVSVIGGPALLYAALPYADEVVVSRIVKRHRVNSTVQLDASFLDDISKREMVETHWYKIDEVTTLTESVYK
>ID:YP_009614884.1 |[Shigella phage Sf22]||_Shigella_phage_Sf22_.gbk|dihydrofolate reduct..|582|NC_042039(166283):87146-87727:-1 ^GeneID:40091299^ Shigella phage Sf22, complete genome.|neighbours:ID:YP_009614883.1(-1),ID:YP_009614885.1(-1)|neighbour_genes:gp131,gp133|
MIKLVFAYSPTKTVEGFNELAFGLGDGLPWGRVKKDLQNFKARTEGTIMIMGAKTFQSLPTLLSGRRHIVVCDLERDYPVTKDGDLAHFYITWEQYIDYISGDEIQVSISGAPFETMLDQNSNVSVIGGPALLYAALPYADEVVVSRIVKRHRVNSTVQLDASFLDDISKREMVESHWYKIDEVTTLTESVYK
>ID:ATE86492.1 |[Shigella phage Sf23]||_Shigella_phage_Sf23_.gbk|dihydrofolate reduct..|582|MF158046(167678):64762-65343:-1 ^^ Shigella phage Sf23, complete genome.|neighbours:ID:ATE86491.1(-1),ID:ATE86493.1(-1)|neighbour_genes:hypothetical protein,hypothetical protein|
MIKLVFAYSPTKTVEGFDELAFGLGDGLPWGRVKKDLQNFKARTEGTIMIMGAKTFQSLSTLLPGRRHIVVCDLARDYPVTKDGDLAHFYITWEQYIDYISGDEIQVSISGAPFETMLDQNSNVSVIGGPALLYAALPYADEVVVSRIVKKHRVNSTVQLDASFLDDISKREMVETHWYKIDEVTTLTESVYK
>ID:YP_009619164.1 |[Shigella phage Sf24]||_Shigella_phage_Sf24_.gbk|dihydrofolate reduct..|582|NC_042078(168112):67468-68049:-1 ^GeneID:40095779^ Shigella phage Sf24, complete genome.|neighbours:ID:YP_009619163.1(-1),ID:YP_009619165.1(-1)|neighbour_genes:hypothetical protein,hypothetical protein|
MIKLVFAYSPTKTVEGFNELAFGLGDGLPWGRVKKDLQNFKARTEGTIMIMGAKTFQSLPTLLPGRRHIVVCDLARDYPETKDGDLAHFYITWEQYIDYISGDEIQVSISGSPFETILDQNSNVSVIGGPALLYAALPYADEVVVSRIVKRHRVNSTVQLDASFLDDISKREMVESHWYKIDEVTTLTESVYK
> |[Tevenvirinae Shigella_phage_Sf25]||_Shigella_phage_Sf25.gb|Dihydrofolate reduct..|582|MF327009.1(168573):68879-69460:-1 ^RAST2:fig|1198136.80.peg.94^ Tevenvirinae Shigella_phage_Sf25|neighbours:(-1),(-1)|neighbour_genes:Phage protein,Phage protein|
MIELVFAYSPTKTVEGFDELAFGLGDGLPWGRVKKDLQNFKARTEGTIMIMGAKTFQSLPTLLPGRSHIVVCDLARDYPVTKDGDLAHFYITWEQYITYISGGEIQVSSPNASFETMLDQNSKVSVIGGPALLYAALPYADEVVVSRIVKRHRVNSTVQLDASFLDDISKREMVETHWYKIDEVTTLTESVYK
>ID:YP_004415127.1 |[Shigella phage Shfl2]||_Shigella_phage_Shfl2_.gbk|putative dihydrofola..|585|NC_015457(165919):140846-141430:-1 ^GeneID:10498990^ Shigella phage Shfl2, complete genome.|neighbours:ID:YP_004415126.1(-1),ID:YP_004415128.1(-1)|neighbour_genes:hypothetical protein,hypothetical protein|
MIKLVFAYSPTKTVEGFNELAFGLGDGLPWGRVKKDLQNFKARTEGTIMIMGAKTFQSLPTLLPGRSHVVVCDIKRDYPETKDGDLAHFYITWDEYVTLLAGGRIQLSSPNTNFKTFIDDNENRISVIGGPALLYAALPYADEVVVSRIVKKHRVNSTVQLDASFLDDISKREMVETHWYKIDEVTTLTESVYK
>ID:YP_009111050.1 |[Shigella phage pSs-1]||_Shigella_phage_pSs-1_.gbk|hypothetical protein|585|NC_025829(164999):146445-147029:-1 ^GeneID:22475316^ Shigella phage pSs-1, complete genome.|neighbours:ID:YP_009111049.1(-1),ID:YP_009111051.1(-1)|neighbour_genes:hypothetical protein,hypothetical protein|
MIKLVFAYSPTKTVEGFNELAFGLGDGLPWGRVKKDLQNFKARTEGTIMIMGAKTFQSLPTLLPGRSHVVVCDIKRGYPETKDGDLAHFYITWDEYVTLVAGGRIQLSSPNTNFETFIDSSENRISVIGGPALLYAALPYADEVVVSRIVKRHRVNSTVQLDASFLDDISKREMVESHWYKIDEVTTLTESVYK
> |[Tevenvirinae Vibrio_phage_KVP40]||_Vibrio_phage_KVP40.gb|Dihydrofolate reduct..|546|NC_005083.2(244834):3219-3764:1 ^RAST2:fig|1198136.81.peg.6^ Tevenvirinae Vibrio_phage_KVP40|neighbours:(1),(1)|neighbour_genes:Single stranded DNA-..,ATP-dependent Clp pr..|
MKVQIVFAHAMSKSPHAPFGNQNALPWKHNKEDLVRFKAATMNSVLVMGSKTFESLPGKLPHRPHIVLSSSDTATARNGQRADVYCSCDDFGALIKNIENVYLIEGFDKISVIGGPSVIESALPFADCIYKTTIVEEIESYDVTIDLTKIFWHFPHRVESEVVECQNGSTIFIEKLTKGDL
> |[Viruses Vibrio phage VH7D]||_Vibrio_phage_VH7D.gb|Phage dihydrofolate ..|546|NC_023568.1(246964):182501-183046:1 ^RAST2:fig|10239.72.peg.280^ Viruses Vibrio phage VH7D|neighbours:(1),(1)|neighbour_genes:Single stranded DNA-..,ATP-dependent Clp pr..|
MKVQIVFAHGMSKSPHAPFGNQNKLPWKHNKEDLARFKAVTMNSVLVMGSKTFESLPGKLADRPHVVLSGSDTATAKNGQKADVYCKCDSFQDLIKNIENVYLIEGFDKISVIGGPSVIESALPFADHIYKTTIVDEIEAYDVTIDLTKIFWYFPHNGESEIVECQNGSTIFIEKLTKGDL
> |[Tevenvirinae Vibrio_phage_ValB1_HC]||_Vibrio_phage_ValB1_HC.gb|Dihydrofolate reduct..|546|MK568540.1(247619):77465-78010:-1 ^RAST2:fig|1198136.76.peg.132^ Tevenvirinae Vibrio_phage_ValB1_HC|neighbours:(-1),(-1)|neighbour_genes:ATP-dependent Clp pr..,Single stranded DNA-..|
MKVQIVFAHGMSKSPHAPFGNQNKLPWKHNKEDLARFKAVTMNSVLVMGSKTFESLPGKLADRPHVVLSSSDTATAKNGQKADVYCKCDSFQDLIKNIENVYLIEGFDKISVIGGPSVIESALPFADHIYKTTIVDEIEAYDVTIDLTKIFWYFPHNGESEIVECQNGSTIFIEKLTKGDL
> |[Tevenvirinae Vibrio_phage_ValKK3]||_Vibrio_phage_ValKK3.gb|Dihydrofolate reduct..|546|NC_028829.1(248088):130649-131194:-1 ^RAST2:fig|1198136.77.peg.268^ Tevenvirinae Vibrio_phage_ValKK3|neighbours:(-1),(-1)|neighbour_genes:ATP-dependent Clp pr..,Single stranded DNA-..|
MKVQIVFAHGMSKSPHAPFGNQNKLPWKHNKEDLARFKAVTMNSVLVMGSKTFESLPGKLADRPHVVLSSSDTATAKNGQKADVYCKCDSFQDLIKNIENVYLIEGFDKISVIGGPSVIESALPFADHIYKTTIVDEIEAYDVTIDLTKIFWYFPHNGESEIVECQNGSTIFIEKLTKGDL
> |[Tevenvirinae Vibrio_phage_nt-1]||_Vibrio_phage_nt-1.gb|Dihydrofolate reduct..|561|NC_021529.2(247511):167517-168077:1 ^RAST2:fig|1198136.72.peg.315^ Tevenvirinae Vibrio_phage_nt-1|neighbours:(1),(1)|neighbour_genes:Single stranded DNA-..,ATP-dependent Clp pr..|
MKSKLMKVQIVFAHAMSKSPHAPFGNQNELPWKFNSEDLSHFKNVTMNSVLVMGSKTFESLPGKLPFRPHIVVSSRAEATAKDGSRPDVYCSYEDFGQLITNIENVYHIEGFDTISVIGGPSVIESALPFADCIYKTTIAEKIEAYDVTIDLTKITMLFPHSERQNIIECTNGSTIFIDKLTKGDL
> |[Tevenvirinae Vibrio_phage_phi-Grn1]||_Vibrio_phage_phi-Grn1.gb|Dihydrofolate reduct..|546|KT919972.1(248605):111180-111725:1 ^RAST2:fig|1198136.75.peg.166^ Tevenvirinae Vibrio_phage_phi-Grn1|neighbours:(1),(1)|neighbour_genes:Single stranded DNA-..,ATP-dependent Clp pr..|
MKVQIVFAHGMSKSPHAPFGNQNKLPWKHNKEDLARFKAVTMNSVLVMGSKTFESLPGKLADRPHVVLSSSDTATAKNGQKADVYCKCDSFQDLIKNIENVYLIEGFDKISVIGGPSVIESALPFADHIYKTTIVDEIEAYDVTIDLTKIFWYFPHNGESEIVECQNGSTIFIEKLTKGDL
> |[Tevenvirinae Vibrio_phage_phi-ST2]||_Vibrio_phage_phi-ST2.gb|Dihydrofolate reduct..|546|KT919973.1(250485):170707-171252:1 ^RAST2:fig|1198136.73.peg.307^ Tevenvirinae Vibrio_phage_phi-ST2|neighbours:(1),(1)|neighbour_genes:Single stranded DNA-..,ATP-dependent Clp pr..|
MKVQIVFAHGMSKSPHAPFGNQNKLPWKHNKEDLARFKAVTMNSVLVMGSKTFESLPGKLADRPHVVLSSSDTATAKNGQKADVYCKCDSFQDLIKNIENVYLIEGFDKISVIGGPSVIESALPFADHIYKTTIVDEIEAYDVTIDLTKIFWYFPHNGESEIVECQNGSTIFIEKLTKGDL
> |[Tevenvirinae _Vibrio_phage_vB_VmeM-32]||_Vibrio_phage_vB_VmeM-32.gb|hypothetical protein|576|KU160494.1(199912):111160-111735:1 ^RAST2:fig|1198136.70.peg.171^ Tevenvirinae _Vibrio_phage_vB_VmeM-32|neighbours:(1),(1)|neighbour_genes:Phage endoribonulcea..,hypothetical protein|
MIKIVFAYAKSCYYPKPRYAFGLDGGLPWPHHPIDLKMFREVTDGCVMVMSKGTFESLPKLLPNRKHYVLTNNKKDAVSDVKCRSGEHPHELLYCQLKDYLDDFIVVAKLDQLISEDVCVIGGPKLITGVMPIADEVHATKISGAYKSDVEINLSKLKEYKKSGYFELIDKQVIRSSEYPKLTKYVYRATE
> |[Tevenvirinae Vibriophage_phi-pp2]||_Vibriophage_phi-pp2.gb|Dihydrofolate reduct..|546|JN849462.1(246421):3216-3761:1 ^RAST2:fig|1198136.74.peg.6^ Tevenvirinae Vibriophage_phi-pp2|neighbours:(1),(1)|neighbour_genes:Single stranded DNA-..,ATP-dependent Clp pr..|
MKVQIVFAHAMSKSPHAPFGNQNALPWKHNKEDLVRFKAATMNSVLVMGSKTFESLPGKLPHRPHIVLSSSDTATARNGQRADVYCSCDDFGALIKNIENVYLIEGFDKISVIGGPSVIESALPFADCIYKTTIVEEIESYDVTIDLTKIFWHFPHRVESEVVECQNGSTIFIEKLTKGDL
>ID:YP_009153835.1 |[Yersinia phage PST]||_Yersinia_phage_PST_.gbk|frd|582|NC_027404(167785):142734-143315:-1 ^GeneID:24677600^ Yersinia phage PST, complete genome.|neighbours:ID:YP_009153834.1(-1),ID:YP_009153836.1(-1)|neighbour_genes:hypothetical protein,hypothetical protein|
MIKLVFAYSPTKTVEGFNELAFGLGDGLPWGRVKKDLQNFKARTEGTIMIMGAKTFQSLSTLLPGRSHIVVCDLARDYPVTKDGDLAHFYITWEQYITYISGGEIQVSSPNAPFETMLDQNSKVSIIGGPALLYAALPYADEVVVSRIVKRHRVNSTVQLDASFLDDISKREMVETHWYKIDEVTTLTESVYK
>ID:VEV89848.1 |[Yersinia phage fPS-2]||_Yersinia_phage_fPS-2_.gbk|g232c|582|LR215722(169060):145301-145882:-1 ^^ Yersinia phage fPS-2 genome assembly, chromosome: I.|neighbours:ID:VEV89847.1(-1),ID:VEV89849.1(-1)|neighbour_genes:g231c,g233c|
MIKLVFAYSPTKTVEGFNELAFGLGDGLPWGRVKKDLQNFKARTEGTITIMGAKTFQSLSTLLPGRSHIVVCDLARDYPVTKDGDLAHFYITWEQYITYISGGEIQVSSPNAPFETMLDQNSKVSVIGGPALLYAALPYADEVVVSRIVKRHRVNSTVQLDASFLDDISKREMVETHWYKIDEVTTLTESVYK
>ID:YP_009149480.1 |[Yersinia phage phiD1]||_Yersinia_phage_phiD1_.gbk|g241|582|NC_027353(167063):143462-144043:-1 ^GeneID:24635677^ Yersinia phage phiD1 complete genome.|neighbours:ID:YP_009149479.1(-1),ID:YP_009149481.1(-1)|neighbour_genes:g240,g242|
MIKLVFAYSPTKTVEGFNELAFGLGDGLPWGRVKKDLQNFKARTEGTIMIMGAKTFQSLPTLLPGRSHIVVCDLARDYPVTKDGDLAHFYITWEQYITYISGGEIQVSSPNAPFETMLDQNSKVSVIGGPALLYAALPYADEVVVSRIVKRHRVNSTVQLDASFLDDISKREMVETHWYKIDEVTTLTESVYK
