# Supplementary material for: Influence of Non-canonical DNA Bases on the Genomic Diversity of Tevenvirinae
Source: Front Microbiol. 2021 Apr 6;12:632686. doi: 10.3389/fmicb.2021.632686 (PMC8056088; doi:10.3389/fmicb.2021.632686)
Supplement: Supplementary Data Sheet 1 — Clustering results (folders “first clusterisation,” “second clusterisation,” and “third clusterisation”): the number of pan-genome components in the individual genome (files “pan genome components of genomes”), the total number of all clusters and components of the pan-genome (files “pan genome components”), a list of clusters of the core genome (files “core list”), a list of clusters of the softcore genome (files “softcore list”). Clusters of the softcore genome (folders “softcore clusters”) are presented in the files which show regions in genomes, protein sequences, names of viruses which have these proteins A description of softcore clusters is also supplied (file “Softcore clusters description”). [file Data_Sheet_1.ZIP › Data sheet 1/second clusterisation/softcore_clusters/21310_32.faa]

> |[Tevenvirinae _Acinetobacter_phage_133]||_Acinetobacter_phage_133.gb|Single stranded DNA-..|936|NC_015250.1(159801):142647-143582:-1 ^RAST2:fig|1198136.113.peg.260^ Tevenvirinae _Acinetobacter_phage_133|neighbours:(-1),(-1)|neighbour_genes:hypothetical protein,Phage DNA helicase l..|
MLFKRKDPAALQAQLTSMKGGYNNNDDKLWKPTPDANGNASAVIRILPHPDDELPFTKLINHSFKNNGKSYFANCTSTHGDYDSCPVCAFIKEQDLYDSNKPLWDKVKRKTNYWVNILVLKDPGCPENEGKVMKYRFGVKIMEKIQAQSIVDESLGQVPVDVTCVYGGANLLLKVKQSGGFPNYDDSQFMTPGPIPGIDTPEMQAKISEGMSDLSEIVAPSKFDSLEKNTEKFHKVMGTAAMGGAVATAAKQAASMEDELNAFGNDMDAFNAAPSGAPAVDLEAELDAAMASTPGADTNAEFEDLMKGLDV
> |[Tevenvirinae _Acinetobacter_phage_AM101]||_Acinetobacter_phage_AM101.gb|putative single-stra..|927|MH165274.1(166487):21273-22199:1 ^RAST2:fig|1198136.62.peg.22^ Tevenvirinae _Acinetobacter_phage_AM101|neighbours:(1),(1)|neighbour_genes:Phage DNA helicase l..,hypothetical protein|
MSTAMFTRRDPSQLAAQLQELKGGSSFNEADGREWKLTLDTAGNGSAVIRFLPGKTPESMPFVKLINHGFKIGSKWYIENCTSTHGKFDECPVCKYISENDLYNTDNALYGKLKRKSSFWSNILVIKDPAHPENEGKVFKYRFGQKIMDKINSMVEVDTDIGEVPVDVTCPYDGANFIMKVKKVSGFSNYDDCKFQKQSPIPNIDDEAYQAKLIEDMFDIDSIIAKDKFNSFEKNLESFNRVMGTAALGGAAAEASKNADAVASELEDFEKQMAQYAATDTTSQAAPEPVQSEVKAEDPELNDLLNGL
> |[Tevenvirinae _Acinetobacter_phage_Ac42]||_Acinetobacter_phage_Ac42.gb|putative single-stra..|924|NC_014660.1(167716):149267-150190:-1 ^RAST2:fig|1198136.114.peg.247^ Tevenvirinae _Acinetobacter_phage_Ac42|neighbours:(-1),(-1)|neighbour_genes:hypothetical protein,Phage DNA helicase l..|
MSTFKRRDPAQLQAQLQQLKSGNGFTDDKLWKPTVDAAGNGEALIRFLPPTNDDSLPFVKMINHFFKKNGKTYFANCTSTHGDYESCPVCKHLNEHDSFNKNKPEYDLIKRKHQYWANILVIKDPAATENEGKVFKFRFGQKIMDKINAMVEVNVSMGETPIDVFCPEAGANMVLKVKKVSGFPNYDESKFLGSSAIPGIETEAVQAMLTEGMSDLNEIISKDKFDSLEKNTEKFKKVMGTAIMGTAAQTAAAQADLVGDQLSAFDKEMDAFNAGQQDGLDEVFNPTPTNTGAGIGDDLNDILNNLP
> |[Viruses _Acinetobacter_phage_Acj61]||_Acinetobacter_phage_Acj61.gb|hypothetical protein|909|NC_014661.1(164093):145282-146190:-1 ^RAST2:fig|10239.85.peg.225^ Viruses _Acinetobacter_phage_Acj61|neighbours:(-1),(-1)|neighbour_genes:hypothetical protein,Phage DNA helicase l..|
MFQRKDPAQLQAQLQSLKGGNSYNQADGKEWKLALDPQGNGSALIRFLPGKGAEGLPFVKLVNHFFKGTGKKYYSENCSSTHGDFDNCPVCKHISENDLYNTDKAAYGKFKRKTSFWANILVVKDPTTPENEGKVFKYRFGQKVMDKINAMVEVDTSVGETPVDVTCPWDGANFVLKVKQVGGFSNYDESKFAKQTAIPKIDDEAFQTTLDADMFDLATIASPDQFKPLDKLTEEFKAVLGTSASGGAAANAAKQADALADELDNFDSQMAEFNAAPTQTAEQPAETKPAATDSLDDLLDEI
> |[Viruses _Acinetobacter_phage _Acj9]||_Acinetobacter_phage_Acj9.gb|Single stranded DNA-..|930|NC_014663.1(169947):151904-152833:-1 ^RAST2:fig|10239.87.peg.233^ Viruses _Acinetobacter_phage _Acj9|neighbours:(-1),(-1)|neighbour_genes:hypothetical protein,Phage DNA helicase l..|
MSTSMFQRRDPKLLQAQLQAMKPGNSFNEGDAKEWKLSLDTAGNGTAVIRFLPGRTPESLPFVKLVNHGFKMGSKWYIENCTSTHGDFESCPVCKHISENDLFNSDNAMYQKLKRKTSFWANILVVKDPTHPENDGKVFKYRFGSKIMDKINGMIEVDETMGEVPVDVTCPFEGANFIMKVKKVSGFSNYDDCRFQNQTKIPGIDDAAFQTKLAEDMVDIDAIVAKDQFNSFDKNSESFKRIMGTSVMGGGAAEAAKKADAVGDELDNFENQMAQYESKPAPTAEPEANQTAPAVDDPFDLDELMGTKV
> |[Tevenvirinae _Acinetobacter_phage_KARL-1]||_Acinetobacter_phage_KARL-1.gb|putative single-stra..|927|MH713599.1(166560):36115-37041:1 ^RAST2:fig|1198136.64.peg.51^ Tevenvirinae _Acinetobacter_phage_KARL-1|neighbours:(1),(1)|neighbour_genes:Phage DNA helicase l..,hypothetical protein|
MSTAMFTRRDPSQLAAQLQELKGGSSFNEADGREWKLTLDTAGNGSAVIRFLPGKTPESMPFVKLINHGFKIGSKWYIENCTSTHGKFDDCPVCKYISENDLYNTDNALYGKLKRKSSFWSNILVIKDPAHPENEGKVFKYRFGQKIMDKINSMVEVDTDIGEIPVDVTCPYDGANFIMKVKKVSGFSNYDDCKFQKQSPIPNIDDEAYQAKLIEDMFDIDSIIAKDKFNSFEKNLESFNRVMGTAALGGAAAEASKNADAVANELADFEKQMAQYAATDTTSQAAPEPVQSEVKAEDPELNDLLNGL
> |[Viruses _Acinetobacter_phage_ZZ1]||_Acinetobacter_phage_ZZ1.gb|Single stranded DNA-..|840|NC_018087.3(166687):146205-147044:-1 ^RAST2:fig|10239.86.peg.237^ Viruses _Acinetobacter_phage_ZZ1|neighbours:(-1),(-1)|neighbour_genes:hypothetical protein,Phage DNA helicase l..|
MFQRKDPAQLAAQLQAMKGAGSFNEADGKEWKLELDNAKNGTAVIRFLPGRTPESIPFVKLVNHGFKNNGKWYIENCTSTHGDFESCPVCKYISDNDLYNTDNQLYGKIKRKTSFWCNILVIKDPANPKNEGQVFKYRFGQKVMDKINAMIEVNADMGEIPVDVTCPFEGANFILKVKQVGGFSNYDECKFLGQSKIQNIEDEAYQKQLIDNMVDIDVLTAKDQFNILKKMKKHLNVLWVLLLWVVQQHKPQLRLIILQMNLIILKSKWLVSLLPLKLM
> |[Tevenvirinae Acinetobacter_phage_vB_ApiM_fHyAci03]||_Acinetobacter_phage_vB_ApiM_fHyAci03.gb|putative single-stra..|927|MH460829.1(165975):146486-147412:-1 ^RAST2:fig|1198136.65.peg.250^ Tevenvirinae Acinetobacter_phage_vB_ApiM_fHyAci03|neighbours:(-1),(-1)|neighbour_genes:hypothetical protein,Phage DNA helicase l..|
MSTAMFTRRDPSQLAAQLQELKGGSSFNEADGREWKLTLDTAGNGSAVIRFLPGKTPESMPFVKLINHGFKIGSKWYIENCTSTHGKFDECPVCKYISENDLYNTDNALYGKLKRKSSFWSNILVIKDPAHPENEGKVFKYRFGQKIMDKINSMVEVDTDIGEIPVDVTCPYDGANFIMKVKKVSGFSNYDDCKFQKQSPIPNIDDEAYQAKLIEDMFDIDSIIAKDKFNSFEKNLESFNRVMGTAALGGAAAEASKNADAVANELADFEKQMAQYAATDTTSQAAPEPVQSEVKAEDPELNDLLNGL
> |[Tevenvirinae _Aeromonas_phage_65.2]||_Aeromonas_phage_65.2.gb|Single stranded DNA-..|948|KY290955.1(236567):45212-46159:1 ^RAST2:fig|1198136.115.peg.55^ Tevenvirinae _Aeromonas_phage_65.2|neighbours:(1),(1)|neighbour_genes:Phage DNA helicase l..,Phage protein|
MSQFIRRKADPSKLQAQLEAVSGNGGFKQDLTEWKLTVDQKTKEGTAVIRFLQPSDLEGMEEWPTFVTISNHFIKRDGKFYVENCTGGTHKNYDGCPVCQWRNAQGWDWSNEADKKAARETGTGINTSYWANIMVIKDPANPDNDGKVFKYKFTNTVLKMIISAQKGDEEVGEAPIVITDFDNGANFLVRSTKKDKFGTLETSKFQAPSQLPGIDTPEVQKVILEGMQDLRTIVAPTQFKPYDELKKKFDKIMGIRGGDEKVARKAEEELDSFAADMADFNEKESAPSKVVDEPLVKSDSDNSETDDLDDLLAGL
> |[Viruses Aeromonas phage 65]||_Aeromonas_phage_65.gb|Single stranded DNA-..|873|NC_015251.1(235229):45213-46085:1 ^RAST2:fig|10239.65.peg.53^ Viruses Aeromonas phage 65|neighbours:(1),(1)|neighbour_genes:Phage DNA helicase l..,Phage protein|
MSQFIRRKADPSKLQAQLEAVSGNGGFKQDLTEWKLTVDQKTKEGTAVIRFLQPSDLEGMEEWPTFVTISNHFIKRDGKFYVENCTGGTHKNYDGCPVCQWRNAQGWDWSNEADKKAARETGTGINTSYWANIMVIKDPANPDNDGKVFKYKFTNTVLKMIISAQKGDEEVGEAPIVITDFDNGANFLVRSTKKDKFGTLETSKFQAPSQLPGIDTPEVQKVILEGMQDLRTIVAPTQFKPYDELKKKFDKIMGIRGGDEKVARKAEEELDSFAADMADFNEKESAPSKE
> |[Tevenvirinae _Aeromonas_phage_AS-szw]||_Aeromonas_phage_AS-szw.gb|Single stranded DNA-..|972|MF498773.1(229957):129464-130435:-1 ^RAST2:fig|1198136.118.peg.250^ Tevenvirinae _Aeromonas_phage_AS-szw|neighbours:(-1),(-1)|neighbour_genes:Phage protein,Phage DNA helicase l..|
MSTAFVRRKKDPSALQAQLEAVSNKGGFQQDLTEWKLTVDKKTKEGSAIIRFLQPSDLEGMEDWPTIVTISNHFVERGGKYYVENCTGGTHKNYDGCPVCQWRNAQGWDWSSEADKKAARETGTSINTNYWANIMVIKDPANPDNEGKVFKYRFGVTILKMIQAAAAGDEEMGEAKVTVTDLDEGANFLLRSTKKNEKNATLETSKFQPVSPLPGIEKPEVQKAILEGMQDLRKIVAPDQFKPYDELKKKFDTIMGVRGSTASAKKADQELDSFEADMKNFEASTTSKPEVKKDDTDELAKAVSESVGSSDGDDDLDALLAGL
> |[Tevenvirinae _Aeromonas_phage_AS-zj]||_Aeromonas_phage_AS-zj.gb|Single stranded DNA-..|972|MF448340.1(229929):5796-6767:-1 ^RAST2:fig|1198136.120.peg.11^ Tevenvirinae _Aeromonas_phage_AS-zj|neighbours:(-1),(-1)|neighbour_genes:Phage protein,Phage DNA helicase l..|
MSTAFVRRKKDPSALQAQLEAVSNKGGFQQDLTEWKLTVDKKTKEGSAIIRFLQPSDLEGMEDWPTIVTISNHFVERGGKYYVENCTGGTHKNYDGCPVCQWRNAQGWDWSSEADKKAARETGTSINTNYWANIMVIKDPANPDNEGKVFKYRFGVTILKMIQAAAAGDEEMGEAKVTVTDLDEGANFLLRSTKKNEKNATLETSKFQPVSPLPGIEKPEVQKAILEGMQDLRKIVAPDQFKPYDELKKKFDTIMGVRGSTASAKKADQELDSFEADMKNFEASTTSKPEVKKDDTDELAKAVSESVGSSDGDDDLDALLAGL
>ID:NP_944206.1 |[Aeromonas virus Aeh1]||_Aeromonas_phage_Aeh1_.gbk|32|909|NC_005260(233234):206090-206998:-1 ^GeneID:2657905^ Aeromonas phage Aeh1, complete genome.|neighbours:ID:NP_944205.1(-1),ID:NP_944207.1(-1)|neighbour_genes:frd,59|
MSIFKRKDPSQLQQQLAAFSAKKGFESDATEWKLTQGKDGNGAAVIRFLPAKGDNATTFVKLVNHGFQRNGKWYIENCSSTHGDYDNCPACQWIKEQNWDYNVEADKKAMYASGVTRKTAFWANILVIKDPANPDNEGKVFKFRFGKKIMDKIQAEVDVNTDLGEEPCDVTCPFEGKNFTIKIKKVGGNNNYDDSVFGKQSQIANIEDEAYQAQLFEQMHDIMDLIAKDKFKSMEDLTTVFNRVMGAEKRSNARAADDFEKQMEQFENTPASKPEKEDDDVPFNTGSAGTVDTDLDDLLNEI
> |[Tevenvirinae _Aeromonas_phage_Ah1]||_Aeromonas_phage_Ah1.gb|putative single-stra..|909|MG250483.1(221116):193741-194649:-1 ^RAST2:fig|1198136.116.peg.358^ Tevenvirinae _Aeromonas_phage_Ah1|neighbours:(-1),(-1)|neighbour_genes:hypothetical protein,Phage DNA helicase l..|
MSIFKRKDPSQLQQQLAAFSAKKGFESDATEWKLTQDKQGNGAAVIRFLPAKGDNATTFVKLVNHGFQRNGKWYIENCSSTHGDYDNCPACQWIKEQNWDYNNEADKKAMYASGVTRKTAFWANILVIKDPANPDNEGKVFKFRFGKKVMQKIQAEVDVNTDLGEEPCDVTCPFEGKNFSFKVTKVGGNNNYDSSTFGKQCPIANIEDEAYQAQLFEQMHDIMSLISKDKFKSMEDLTTVFNRVMGAEKRSNARAADDFEKQMEQFENTPASKSEKDDDDVPFNTGSAGTVDTDLDDLLNEI
> |[Tevenvirinae _Aeromonas_phage_AsFcp_2]||_Aeromonas_phage_AsFcp_2.gb|putative single-stra..|906|MH791401.1(219171):143542-144447:-1 ^RAST2:fig|1198136.67.peg.266^ Tevenvirinae _Aeromonas_phage_AsFcp_2|neighbours:(-1),(-1)|neighbour_genes:Dihydrofolate reduct..,Phage DNA helicase l..|
MSIFKRKDPSQLQQQLAAFSAKKGFESDNTEWKITQDKQGNGAAVIRFLPAKGDDATTFVKLVNHGFQRNGKWYIENCSSTHGDYDSCPACQWIKEQNWDYNVEADKKAMYASGVTRKVAFWANILVIKDPANPENEGKVFKFRFGKKVMDKIQAEVDVNTDLGEEPCDVTCPFEGKNFTLKLKKVGGNNNYDDSVFGKVTPIANIDDESYQAQLFEQMHDIMGMISKDKFKSMEDLTTVFNRVMGAEKRSNARASDDFEKQMEQYDTPAKASAKSDDDVPFTPGNVGGIDTELDDLLNEI
> |[Tevenvirinae _Aeromonas_phage_Asswx_1]||_Aeromonas_phage_Asswx_1.gb|Single stranded DNA-..|972|MH791398.1(229103):137149-138120:-1 ^RAST2:fig|1198136.119.peg.275^ Tevenvirinae _Aeromonas_phage_Asswx_1|neighbours:(-1),(-1)|neighbour_genes:Phage protein,Phage DNA helicase l..|
MSTAFVRRKKDPSALQAQLEAVSNKGGFQQDLTEWKLTVDKKTKEGSAIIRFLQPSDLEGMEDWPTIVTISNHFVERGGKYYVENCTGGTHKNYDGCPVCQWRNAQGWDWSSEADKKAARETGTSINTNYWANIMVIKDPANPDNEGKVFKYRFGVTILKMIQAAAAGDEEMGEAKVTVTDLDEGANFLLRSTKKNEKNATLETSKFQPVSPLPGIEKPEVQKAILEGMQDLRKIVAPDQFKPYDELKKKFDTIMGVRGSTASAKKADQELDSFEADMKNFEASTTSKPEVKKDDTDELAKAVSESVGSSDGDDDLDALLAGL
> |[Tevenvirinae _Aeromonas_phage_Aswh_1]||_Aeromonas_phage_Aswh_1.gb|Single stranded DNA-..|954|MH791414.1(229730):102156-103109:1 ^RAST2:fig|1198136.117.peg.202^ Tevenvirinae _Aeromonas_phage_Aswh_1|neighbours:(1),(1)|neighbour_genes:Phage DNA helicase l..,Phage protein|
MSLFVRRKQDPSQLQAQLEAVSGSGGFQQDLTEWKLTVDKKTKEGSAVIRFLQPSDLEGKEEWPTFVKVSSHFVERGGKYYVENCTGGTFKNYDGCPVCQWRAAQGWDWNSEADKEAARKSGTGINHNYWANIFVVKDPANPENEGKVFKFKFGITVLKMIMAAQKGDEEVGEMPVVVTDFDNGANFLIRSTKKSEKHGTLETSKFLAPSPLPGLETEEVQKAIVEGLQDLRPLVAPDQFKPVDELQKKFDKIMGVRGTAASSKKANEELDEFEADMQKFEEKGSPETKTKAPVKEEVIETSVGGGDDDLDDLLAGL
> |[Tevenvirinae _Aeromonas_phage_CC2]||_Aeromonas_phage_CC2.gb|Single stranded DNA-..|972|NC_019538.1(231743):131995-132966:1 ^RAST2:fig|1198136.110.peg.291^ Tevenvirinae _Aeromonas_phage_CC2|neighbours:(1),(1)|neighbour_genes:Phage DNA helicase l..,Phage protein|
MSTAFVRRKKDPSALQAQLEAVSNKGGFQQDLTEWKLTVDKKTKEGSAIIRFLQPSDLEGMEDWPTIVTISNHFVERGGKYYVENCTGGTHKNYDGCPVCQWRNAQGWDWSSEADKKAARETGTSINTNYWANIMVIKDPANPDNEGKVFKYRFGVTILKMIQAAAAGDEEMGEAKITVTDLDEGANFLLRSTKKNEKNGTLETSKFQPVGPLPGIEKPEVQKAILEGMQDLRKIVAADQFKPYDELKKKFDTIMGVRGSTASAKKADQELDSFEADMKNFEASTTSKQEVKKDDTDELAKAVSESVGSSDGDDDLDALLAGL
> |[Tevenvirinae _Aeromonas_phage_PX29]||_Aeromonas_phage_PX29.gb|putative single-stra..|906|NC_023688.1(222006):194174-195079:-1 ^RAST2:fig|1198136.108.peg.354^ Tevenvirinae _Aeromonas_phage_PX29|neighbours:(-1),(-1)|neighbour_genes:Dihydrofolate reduct..,Phage DNA helicase l..|
MSIFKRKDPSQLQQQLAAFSAKKGFESDNTEWKITQDKQGNGAAVIRFLPAKGDDATTFVKLVNHGFQRNGKWYIENCSSTHGDYDSCPACQWIKEQNWDYNVEADKKAMYASGVTRKVAFWANILVIKDPANPENEGKVFKFRFGKKVMDKIQAEVDVNTDLGEEPCDVTCPFEGKNFTLKLKKVGGNNNYDDSVFGKVTPIANIDDESYQAQLFEQMHDIMGLISKDKFKSMEDLTTVFNRVMGAEKRSNARASDDFEKQMEQYDTPAKASAKSDDDVPFTPGNVGGIDTELDDLLNEI
> |[Tevenvirinae _Aeromonas_phage_phiAS5]||_Aeromonas_phage_phiAS5.gb|putative single-stra..|906|NC_014636.1(225268):65267-66172:-1 ^RAST2:fig|1198136.107.peg.113^ Tevenvirinae _Aeromonas_phage_phiAS5|neighbours:(-1),(-1)|neighbour_genes:Frd dihydrofolate re..,loader of DNA helica..|
MSIFKRRDPSQLQQQLASFSAKKGFESDGAEWKLVQDKQGNGAAVIRFLPAKGDDATTFVKLVNHGFQRNGKWYIENCSSTHGDYDSCPACQWIKEQNWDYNNEADKKAMYASGVTRKVAFWANILVIKDPANPENEGKVFKFRFGKKIMDKIQAEVDVNTDLGEEPCDVTCPFEGKNFTIKIKKVGGNNNYDDSAFGKVSQLPNIEDEAYQAQLFEQMHDIMSLVAKDKFKSFEDLSTAFNRIMGAEKRSAGRATDDFERQMQQFDEPQTPAEKTADDDVPFTPSTVGLDAELDSLLDEI
>ID:YP_803177.1 |[Escherichia virus RB32]||_Bacteriophage_RB32_.gbk|32|909|NC_008515(165890):143658-144566:-1 ^GeneID:4405643^ Bacteriophage RB32, complete genome.|neighbours:ID:YP_803176.1(-1),ID:YP_803178.1(-1)|neighbour_genes:frd.3,59|
MFKRKSTAELAAQMAKLAGNKGGFSSEDKGEWKLKLDNAGNGQAVIRFLPSKNDEQAPFAILVNHGFKKNGKWYIENCSSTHGDYDSCPVCQYISKNDLYNTDNKEYGLVKRKTSYWANILVVKDPAAPENEGKVFKYRFGKKIWDKINAMIAVDVEMGETPVDVTCPWEGANFVLKVKQVSGFSNYDESKFLNQSAIPNIDDESFQKELFEQMVDLSEMTSKDKFKSFEELSTKFSQVMGTAVMGGAAATAAKKADKVADDLDAFNVDDFNTKTEDDFMSSSSGSSSSADDTDLDDLLNDL
> |[Tevenvirinae _Citrobacter_phage_IME-CF2]||_Citrobacter_phage_IME-CF2.gb|putative single-stra..|981|NC_029013.1(177688):89011-89991:1 ^RAST2:fig|1198136.109.peg.169^ Tevenvirinae _Citrobacter_phage_IME-CF2|neighbours:(1),(1)|neighbour_genes:phage T4-like gp59, ..,RpbA RNA polymerase ..|
MSFFKRQDPTKLQEQVAALKGSSGFQKDEKEWKLTLDSQKNGSAVIRFLPNRSDDELAFVRIVNHSFKKQNQWYIENCPSTHGDYDGCPVCQYITDNDLFEKAKANKGGEADKLLGQIGRKQSFWANILVIKDPGNPENEGKVFKFRFGKKIMDKITATIAGNPDLDEPGIAVTCPFAGANFTLKAKKVGDWPNYDDSTFGVPGPIKGIDDEAVQKAIFEGMSDLRPITAPDQFKPTAELTAKFTKVFGGGAAMGAGSSAGADLDSELNSFDADLKNFDNGNQSGSVKESGGVNQLNVGGSVPEDDTPFDLDNTSGDDDLDKLLDL
>ID:YP_009194864.1 |[Citrobacter phage Margaery]||_Citrobacter_phage_Margaery_.gbk|ssDNA-binding protei..|981|NC_028755(178182):29111-30091:-1 ^GeneID:26647233^ Citrobacter phage Margaery, complete genome.|neighbours:ID:YP_009194863.1(-1),ID:YP_009194865.1(-1)|neighbour_genes:RNA polymerase-bindi..,helicase assembly pr..|
MSFFKRQDPTKLQEQVAALKGSSGFQKDEKEWKLGVDAQKNGSAVIRFLPNRSDDELAFVRIVNHSFKKNNQWFIENCPSTHGDYDACPVCQYISENDLFEKAKVKGSEAEKTLGMIGRKQSFWANILVVKDPMHPENEGKVFKFRFGKKIMDKITAAIAGNPDLDEPGVAVTCPFGGANFTLTAKKVGDWPNYDDSKFGVPGPIKGIEDEARQKEIFEGMSDLRPITAPDQFKPTAELTAKFTKVFGGAAMGAGASAGADLDSELNSFDNELKNFDNGNHSNGAKESGGVSQLNVGGSVPEDDNTPPFDLEGGSGDDDLDKLLDL
>ID:AYJ72909.1 |[Citrobacter phage Maroon]||_Citrobacter_phage_Maroon_.gbk|single-stranded DNA ..|981|MH823906(178830):28666-29646:-1 ^^ Citrobacter phage Maroon, complete genome.|neighbours:ID:AYJ72908.1(-1),ID:AYJ72910.1(-1)|neighbour_genes:RNA polymerase bindi..,DNA helicase loader|
MSFFKRQDPTKLQEQVAALKGSSGFQKDEKEWKLGVDAQKNGSAVIRFLPNRSDDELAFVRIVNHSFKKNNQWFIENCPSTHGDYDACPVCQYISENDLFEKAKVKGSEAEKTLGMIGRKQSFWANILVVKDPMHPENEGKVFKFRFGKKIMDKITAAIAGNPDLDEPGVAVTCPFGGANFTLTAKKVGDWPNYDDSKFGVPGPIKGIEDEARQKEIFEGMSDLRPITAPDQFKPTAELTAKFTKVFGGAAMGAGASAGADLDSELNSFDNELKNFDNGNHSNGAKESGGVSQLNVGGSVPEDDNTPPFDLEGGSGDDDLDKLLDL
>ID:YP_009203985.1 |[Citrobacter phage Merlin]||_Citrobacter_phage_Merlin_.gbk|ss-DNA binding prote..|912|NC_028857(172733):150447-151358:-1 ^GeneID:26648196^ Citrobacter phage Merlin, complete genome.|neighbours:ID:YP_009203984.1(-1),ID:YP_009203986.1(-1)|neighbour_genes:hypothetical protein,helicase loader prot..|
MSMFKRRNPAALRTQLDSLSGGNKSFADADKGEWKLKLDNAGNGQAVIRFLPSKNEETAPFAILINHGFKKNNQWYIENCTSTHGDYDSCPVCQYLSKNDSYNTNNEEYKLLKRKTSYWANILVVKDPAAPENEGKVFKYRFGKKIWDKINAMIAVDEEMGETPVDVTCPFEGANFVLKVKKVSGFSNYDESKFLGQSEIPNIEDEAYQKVLFDSSVDLSEMTAKDKFKSFDDNLKKFEKVMGTAAMGGNAARAERQADKVADDLENFDEDLANFSAGSTTPVDIPETSSSSDDDLDDILNGL
> |[Tevenvirinae _Citrobacter_phage_Miller]||_Citrobacter_phage_Miller.gb|putative single-stra..|981|NC_025414.1(178171):28768-29748:-1 ^RAST2:fig|1198136.111.peg.48^ Tevenvirinae _Citrobacter_phage_Miller|neighbours:(-1),(-1)|neighbour_genes:RpbA RNA polymerase ..,phage T4-like gp59, ..|
MSFFKRQDPTKLQEQVAALKGSSGFQKDEKEWKLTLDAQKNGSAVIRFLPNRSDDELAFVRIVNHSFKKQNQWYIENCPSTHGDYDGCPVCQYITDNDLFEKAKANKGGEADKLLGQIGRKQSFWANILVIKDPGNPENEGKVFKFRFGKKIMDKITATIAGNPDLDEPGIAVTCPFAGANFTLKAKKVGDWPNYDDSTFGVPGPIKGIDDEAVQKAIFEGMSDLRPITAPDQFKPTAELTAKFTKVFGGGAAMGAGSSAGADLDSELNSFDADLKNFDNGNQSGSVKESGGVNQLNVGGSVPEDDTPFDLDNTSGDDDLDKLLDL
>ID:YP_009146697.1 |[Citrobacter phage Moon]||_Citrobacter_phage_Moon.gbk|single-strand DNA-bi..|918|NC_027331(170341):149041-149958:-1 ^GeneID:24721863,InterPro:IPR012339,InterPro:IPR012340^ Citrobacter phage Moon, complete genome.|neighbours:ID:YP_009146696.1(-1),ID:YP_009146698.1(-1)|neighbour_genes:hypothetical protein,DNA helicase loader|
MSMFKRKNPAALRTQLDSLSGGNKSFADADKGEWKLKLDNAGNGQAVIRFLPSKNEETAPFAILINHGFKKNNQWYIENCTSTHGDYDSCPVCQHLSKNDSYNTNNEEYKLLKRKTSYWANILVVKDPAAPENEGKVFKYRFGKKIWDKINAMIAVDEEMGETPVDVTCPFEGANFVLKVKKVSGFSNYDESKFLGQSEIPNIEDEAYQKVLFDGSVDLAEMTAKDKFKSFDDNLKKFEKVMGTAAMGGNAARAERQADKVADDLENFDEDLANFSAGSSTPVDIPETSSGSSGDEDLDDILNGL
>ID:YP_009285583.1 |[Citrobacter phage vB_CfrM_CfP1]||_Citrobacter_phage_vB_CfrM_CfP1_.gbk|ssDNA binding protei..|981|NC_031057(180219):30987-31967:-1 ^GeneID:29079705^ Citrobacter phage vB_CfrM_CfP1, complete genome.|neighbours:ID:YP_009285582.1(-1),ID:YP_009285584.1(-1)|neighbour_genes:RNA polymerase,loader of DNA helica..|
MSFFKRQDPTKLQEQVAALKGSSGFQKDEKEWKLTLDAQKNGSAVIRFLPNRSDDELAFVRIVNHSFKKQNQWYIENCPSTHGDYDGCPVCQYITDNDLFEKAKANKGGEADKLLGQIGRKQSFWANILVIKDPGNPENEGKVFKFRFGKKIMDKITATIAGNPDLDEPGIAVTCPFAGANFTLKAKKVGDWPNYDDSTFGVPGPIKGIDDEAVQKAIFEGMSDLRPITAPDQFKPTAELTAKFTKVFGGGAAMGAGSSAGADLDSELNSFDADLKNFDNGNQSGSVKESGGVNQLNVGGSVPEDDTPFDLDNTSGDDDLDKLLDL
> |[Tevenvirinae _Cronobacter_phage_Pet-CM3-4]||_Cronobacter_phage_Pet-CM3-4.gb|Single stranded DNA-..|921|LT614807.1(171975):150644-151564:-1 ^RAST2:fig|1198136.112.peg.288^ Tevenvirinae _Cronobacter_phage_Pet-CM3-4|neighbours:(-1),(-1)|neighbour_genes:hypothetical protein,Phage DNA helicase l..|
MFKRKNPAALASQLASLSGSKGFNSEDKGEWKLKLDNAGNGQAVIRFLPGKGDEGVPFAVLVNHGFKKGGKWYIENCTSTHGDYDSCPVCQYLSKNDSYNTNNEEYKLLKRKTSYYANILVVKDPAAPENEGKVFKYRFGKKIWDKINAMVAVDVEMGETPIDVTCAFEGANFVLKVKKVSGFSNYDESKFLGQSEIPNIEDEAYQNELQEQMVDLTTLTAKDQFKSFEDNQKKFLQVMGTAAMGTAASRASAQADKVGEDLDNFEDELANFNAGSQKSAPAEDFMETGGSASSGDEDLDELLNGL
>ID:YP_006986321.1 |[Cronobacter phage vB_CsaM_GAP161]||_Cronobacter_phage_vB_CsaM_GAP161_.gbk|ssDNA binding protei..|981|NC_019398(178193):27880-28860:-1 ^GeneID:13997586^ Cronobacter phage vB_CsaM_GAP161, complete genome.|neighbours:ID:YP_006986320.1(-1),ID:YP_006986322.1(-1)|neighbour_genes:RNA polymerase bindi..,loader of DNA helica..|
MSFFKRQDPTKLQEQVAALKGSSGFQKDEKEWKLGVDAQKNGSAVIRFLPNRSDDELAFVRIVNHSFKKNNQWFIENCPSTHGDYDACPVCQYISENDLFEKAKVKGSEAEKTLGMIGRKQSFWANILVVKDPMHPENEGKVFKFRFGKKIMDKITAAIAGNPDLDEPGVAVTCPFGGANFTLTAKKVGDWPNYDDSKFGVPVPIKGIEDEARQKEIFEGMSDLRPITAPDQFKPTAELTAKFTKVFGGAAMGAGASAGADLDSELNSFDNELKNFDNGNQSKGAKESGGVSQLNVGGSVPEDDNTPPFDLEGGSGDDDLDKLLDL
>ID:AOG16173.1 |[Cronobacter phage vB_CsaM_leB]||_Cronobacter_phage_vB_CsaM_leB_.gbk|ssDNA-binding protei..|981|KX431559(177907):28733-29713:-1 ^^ Cronobacter phage vB_CsaM_leB, complete genome.|neighbours:ID:AOG16172.1(-1),ID:AOG16174.1(-1)|neighbour_genes:RNA polymerase bindi..,loader of DNA helica..|
MSFFKRQDPTKLQEQVAALKGSSGFQKDEKEWKLGVDAQKNGSAVIRFLPNRSDDELAFVRIVNHSFKKNNQWFIENCPSTHGDYDACPVCQYISENDLFEKAKVKGSEAEKTLGMIGRKQSFWANILVVKDPMHPENEGKVFKFRFGKKIMDKITAAIAGNPDLDEPGVAVTCPFGGANFTLTAKKVGDWPNYDDSKFGVPGPIKGIEDEARQKEIFEGMSDLRPITAPDQFKPTAELTAKFTKVFGGAAMGAGASAGADLDSELNSFDNELKNFDNGNHSNGAKESGGVSQLNVGGSVPEDDNTPPFDLEGGSGDDDLDKLLDL
>ID:AOG16452.1 |[Cronobacter phage vB_CsaM_leN]||_Cronobacter_phage_vB_CsaM_leN_.gbk|ssDNA-binding protei..|981|KX431560(179516):28197-29177:-1 ^^ Cronobacter phage vB_CsaM_leN, complete genome.|neighbours:ID:AOG16451.1(-1),ID:AOG16453.1(-1)|neighbour_genes:RNA polymerase bindi..,loader of DNA helica..|
MSFFKRQDPTKLQEQVAALKGSSGFQKDEKEWKLGVDAQKNGSAVIRFLPNRSDDELAFVRIVNHSFKKNNQWFIENCPSTHGDYDACPVCQYISENDLFEKAKVKGSEAEKTLGMIGRKQSFWANILVVKDPMHPENEGKVFKFRFGKKIMDKITAAIAGNPDLDEPGVAVTCPFGGANFTLTAKKVGDWPNYDDSKFGVPGPIKGIEDEARQKEIFEGMSDLRPITAPDQFKPTAELTAKFTKVFGGAAMGAGASAGADLDSELNSFDNELKNFDNGNHSNGAKESGGVSQLNVGGSVPEDDNTPPFDLEGGSGDDDLDKLLDL
>ID:YP_009005528.1 |[Enterobacter phage PG7]||_Enterobacter_phage_PG7_.gbk|single-stranded DNA ..|921|NC_023561(173276):152213-153133:-1 ^GeneID:18502543^ Enterobacter phage PG7, complete genome.|neighbours:ID:YP_009005527.1(-1),ID:YP_009005529.1(-1)|neighbour_genes:hypothetical protein,loader of gp41 DNA h..|
MFKRKNPAALASQLASLSGSKGFNSEDKGEWKLKLDNAGNGQAVIRFLPGKGDEGVPFAVLVNHGFKKGGKWYIENCTSTHGDYDSCPVCQYLSKNDSYNTNNEEYKLLKRKTSYYANILVVKDPAAPENEGKVFKYRFGKKIWDKINAMVAVDVEMGETPIDVTCAFEGANFVLKVKKVSGFSNYDESKFLGQSEIPNIEDEAYQAQLQEQMVDLTTLTAKDQFKSFEDNQKKFLQVMGTAAMGTAASRASAQADKVGEDLENFEDDLANFNAGSQKSAPAEDFMETGGSASSGDEDLDELLNGL
> |[Tevenvirinae Enterobacter_phage_myPSH1140]||_Enterobacter_phage_myPSH1140.gb|Single stranded DNA-..|921|MG999954.1(172614):153423-154343:-1 ^RAST2:fig|1198136.57.peg.291^ Tevenvirinae Enterobacter_phage_myPSH1140|neighbours:(-1),(-1)|neighbour_genes:hypothetical protein,Phage DNA helicase l..|
MFKRKNPAALASQLASLSGSKGFNSEDKGEWKLKLDNAGNGQAVIRFLPGKGDEGVPFAVLVNHGFKKGGKWYIENCTSTHGDYDSCPVCQYLSKNDSYNTNNEEYKLLKRKTSYYANILVVKDPAAPENEGKVFKYRFGKKIWDKINAMVAVDVEMGETPIDVTCAFEGANFVLKVKKVSGFSNYDESKFLGQSEIPNIEDEAYQAQLQEQMVDLTTLTAKDQFKSFEDNQKKFLQVMGTAAMGTAASRASAQADKIGEDLDSFEDDLANFNAGSQKSAPAEDFMETGGSAASSDEDLDELLNGL
>ID:YP_009606961.1 |[Enterobacter phage phiEap-3]||_Enterobacter_phage_phiEap-3_.gbk|ssDNA binding protei..|972|NC_041980(175814):27584-28555:-1 ^GeneID:40082967^ Enterobacter phage phiEap-3, complete genome.|neighbours:ID:YP_009606960.1(-1),ID:YP_009606962.1(-1)|neighbour_genes:RNA polymerase bindi..,loader of DNA helica..|
MSSIFKRQDPAKLQAQVANLKGGSGFQKDEKEWKLTLDAQKNGSAVIRFLPARSDDELAFVRIVSHSFKKNNQWYIENCSSTHGDYDGCPACKYISENDLYEKAKANKNGPEDKLLSQIGRKQSFWANVLIVKDPGAPENEGKVFKYRFGKKIMDKITAAINGNPELDEPGIAVTCPFDGANFTLKAKKVGDWPNYDDSSFGVPAKIKNIDDEEVQKAIFEGMSDLRPITAESEFKPLADLTTRFNKVMGSSIGSAGSSASADLDSELSNFDNEMAKFDNQTSDVKSSGGVASVPVGEDDGVPFDLDDSDSSGDDDLDKLLDM
>ID:YP_009168061.1 |[Escherichia phage AR1]|AR1|_Enterobacteria_phage_AR1_DNA_.gbk|32|909|NC_027983(167435):145398-146306:-1 ^GeneID:26042089^ Enterobacteria phage AR1 DNA, complete genome.|neighbours:ID:YP_009168060.1(-1),ID:YP_009168062.1(-1)|neighbour_genes:frd.3,59|
MFKRKSTAELAAQMAKLAGNKGGFSSEDKGEWKLKLDNAGNGQAVIRFLPSKNDEQAPFAILVNHGFKKNGKWYIENCSSTHGDYDSCPVCQYISKNDLYNTDNKEYSLVKRKTSYWANILVVKDPAAPENEGKVFKYRFGKKIWDKINAMIAVDVEMGETPVDVTCPWEGANFVLKVKQVSGFSNYDESKFLNQSAIPNIDDESFQKELFEQMVDLSEMTSKDKFKSFEELNTKFGQVMGTAVMGGAAATAAKKADKVADDLDAFNVDDFNTKTEDDFMSSSSGSSSSADDTDLDDLLNDL
> |[Tevenvirinae _Enterobacteria_phage_ATK47]||_Enterobacteria_phage_ATK47.gb|Single stranded DNA-..|900|KT184309.1(170020):25037-25936:1 ^RAST2:fig|1198136.68.peg.36^ Tevenvirinae _Enterobacteria_phage_ATK47|neighbours:(1),(1)|neighbour_genes:Phage DNA helicase l..,Phage protein|
MFKRKSTADLAAQMAKLNGNKGFSSEDKGEWKLKLDASGNGQAVIRFLPAKTDDALPFAILVNHGFKKNGKWYIENCSSTHGDYDSCPVCQYIIKNDLYNTNKTEYSQLKRKTSYWANILVVKDPQAPDNEGKVFKYRFGKKIWDKINAMIAVDTEMGETPVDVTCPFEGANFVLKAKQVSGFSNYDESKFLGQSEIPRINDEAFQKELYDQMVDLTTLTAKDQFKSFEKLNESFAKVLGTAALGGAAAAAASVADKVASDLDDFDKDMEAFSSAKTEDDFMSSSSSDDGDLDDLLAGL
> |[Tevenvirinae Enterobacteria_phage_ATK48]||_Enterobacteria_phage_ATK48.gb|Single stranded DNA-..|900|KT184310.1(169729):123271-124170:1 ^RAST2:fig|1198136.55.peg.212^ Tevenvirinae Enterobacteria_phage_ATK48|neighbours:(1),(1)|neighbour_genes:Phage DNA helicase l..,Phage protein|
MFKRKSTADLAAQMAKLNGNKGFSSEDKGEWKLKLDASGNGQAVIRFLPAKTDDALPFAILVNHGFKKNGKWYIENCSSTHGDYDSCPVCQYIIKNDLYNTNKTEYSQLKRKTSYWANILVVKDPQAPDNEGKVFKYRFGKKIWDKINAMIAVDTEMGETPVDVTCPFEGANFVLKAKQVSGFSNYDESKFLGQSEIPRINDEAFQKELYDQMVDLTTLTAKDQFKSFEKLNESFAKVLGTAALGGAAAAAASVADKVASDLDDFDKDMEAFSSAKTEDDFMSSSSSDDGDLDDLLAGL
> |[Tevenvirinae Enterobacteria_phage_Aplg8]||_Enterobacteria_phage_Aplg8.gb|Single stranded DNA-..|909|KT184308.1(168496):90614-91522:-1 ^RAST2:fig|1198136.66.peg.153^ Tevenvirinae Enterobacteria_phage_Aplg8|neighbours:(-1),(-1)|neighbour_genes:hypothetical protein,Phage DNA helicase l..|
MFKRKSTAELAAQMAKLAGNKGGFSSEDKGEWKLKLDNAGNGQAVIRFLPSKNDEQAPFAILVNHGFKKNGKWYIENCSSTHGDYDSCPVCQYISKNDLYNTDNKEYSLVKRKTSYWANILVVKDPAAPENEGKVFKYRFGKKIWDKINAMIAVDVEMGETPVDVTCPWEGANFVLKVKQVSGFSNYDESKFLNQSAIPNIDDESFQKELFEQMVDLSEMTSKDKFKSFEELSTKFGQVMGTAVMGGAAATAAKKADKVADDLDAFNVDDFNTKTEDDFMSSSSGSSSSADDTDLDDLLNDL
>ID:YP_007004208.1 |[Enterobacteria phage Bp7]||_Enterobacteria_phage_Bp7_.gbk|single-stranded DNA ..|912|NC_019500(168066):90151-91062:1 ^GeneID:14008037^ Enterobacteria phage Bp7, complete genome.|neighbours:ID:YP_007004207.1(1),ID:YP_007004209.1(1)|neighbour_genes:hypothetical protein,frd.2|
MSMFKRRNPAELAAQLSAMKGGSSFSSDDKSEWKLKDDNGVGTAVIRFLPSKNEANPSPFVKLVNHGFKKNGQWYIESCTSTHGDFDSCPVCKYMNQNDTFNTNNAEYKLMKRKTSFWANILVIKDSAVPANEGKVFKFRFGQKIMDKINQMVEVDTDIGEVPVDVTCPFDGANFVLKSKKVGDFKNYDDSKFMGQSEIPNINDEAYQAKLMEEMHDLSKLLDFKSFETNEAKFKKVVGTAALGGAAAKASAAADKIGDDLDAFSADLDAYDSKPSTPARSTTPEPSVSPSDDDGLDDLLAGL
> |[Tevenvirinae _Enterobacteria_phage_CC31]||_Enterobacteria_phage_CC31.gb|Single stranded DNA-..|921|NC_014662.1(165540):144165-145085:-1 ^RAST2:fig|1198136.121.peg.263^ Tevenvirinae _Enterobacteria_phage_CC31|neighbours:(-1),(-1)|neighbour_genes:hypothetical protein,Phage DNA helicase l..|
MFKRKNPAALASQLASLSGSKGFNSEDKGEWKLKLDNAGNGQAVIRFLPGKGDEGVPFAVLVNHGFKKGGKWYIENCTSTHGDYDSCPVCQYLSKNDSYNTNNEEYKLLKRKTSYYANILVVKDPAAPENEGKVFKYRFGKKIWDKINAMVAVDVEMGETPIDVTCAFEGANFVLKVKKVSGFSNYDESKFLGQSEIPNIEDEAYQAQLQEQMVDLTTLTAKDQFKSFEDNQKKFLQVMGTAAMGTAASRASAQADKVGEDLDNFEDDLANFNAGSQKSAPAEDFMETGGSASSGDEDLDELLNGL
>ID:YP_009118925.1 |[Enterobacteria phage GEC-3S]||_Enterobacteria_phage_GEC-3S_.gbk|Putative single stra..|969|NC_025425(163424):140254-141222:-1 ^GeneID:23301271^ Enterobacteria phage GEC-3S complete genome.|neighbours:ID:YP_009118924.1(-1),ID:YP_009118926.1(-1)|neighbour_genes:hypothetical protein,Putative loader of g..|
MFKRQDSSKLQAQLAALKGGNGFSKEDPKEWKIKTDAAGNGEALIRFLPSKTEDGLPIVKLVNHSFKVNGKWYWENCSSTHGDFDSCPVCKYINEKDLYNTDKTEWQLIKRKASYYANILVLKDPQAPENEGKVFKFRFGQKIYDKIVAMVNVNTDMGEVPVDVTCVFSGANFLLKAKKVDKHQNYDDSRFMQQSQLPKIEDEAYQKYLMENMVDLSEIVAPSQFKPFDELETKFKKTMGVSMVAGAAASSAAAAINSQLDDFDAQMNAFDSGITAASTVVGINAASTALDSSADDLMASLDLGGGTSSASDLDDLDSLLAM
> |[Tevenvirinae _Enterobacteria_phage_GiZh]||_Enterobacteria_phage_GiZh.gb|Single stranded DNA-..|909|KT184311.1(166514):27790-28698:-1 ^RAST2:fig|1198136.122.peg.52^ Tevenvirinae _Enterobacteria_phage_GiZh|neighbours:(-1),(-1)|neighbour_genes:hypothetical protein,Phage DNA helicase l..|
MFKRKSTAELAAQMAKLAGNKGGFSSEDKGEWKLKLDNAGNGQAVIRFLPSKNDEQAPFAILVNHGFKKNGKWYIENCSSTHGDYDSCPVCQYISKNDLYNTDNKEYSLVKRKTSYWANILVVKDPAAPENEGKVFKYRFGKKIWDKINAMIAVDVEMGETPVDVTCPWEGANFVLKVKQVSGFSNYDESKFLNQSAIPNIDDESFQKELFEQMVDLSEMTSKDKFKSFEELSTKFGQIMGTAVMGGAAATAAKKADKVADDLDAFNVDDFNTKTEDDFMSSSSGSSSSADDTDLDDLLNDL
> |[Viruses Hx01]||_Enterobacteria_phage_HX01.gb|Single stranded DNA-..|903|NC_018855.1(169158):127580-128482:1 ^RAST2:fig|10239.59.peg.205^ Viruses Hx01|neighbours:(1),(1)|neighbour_genes:Phage DNA helicase l..,Phage protein|
MFKRKSTADLAAQMAKLNGNKGFSSEDKGEWKLKLDASGNGQAVIRFLPAKTDDALPFAILVNHGFKKNGKWYIENCSSTHGDYDSCPVCQYISKNDLYNTNKAEYSQLKRKTSYWANILVVKDPQAPDNEGKVFKYRFGKKIWDKINAMIAVDTEMGETPVDVTCPFEGANFVLKAKQVSGFSNYDESKFLGQSEIPRINDEAFQKELYDQMVDLTTLTAKDQFKSFEKLNESFAKVLGTAALGGAAAAAASVADKVASDLDDFDKDMEAFSSAKTEDDFMSSTSSSDDGDLDDLLAGL
>ID:YP_003734377.1 |[Enterobacteria phage IME08]||_Enterobacteria_phage_IME08_.gbk|32|906|NC_014260(172253):148841-149746:-1 ^GeneID:9384526^ Enterobacteria phage IME08, complete genome.|neighbours:ID:YP_003734376.1(-1),ID:YP_003734378.1(-1)|neighbour_genes:frd.2,59|
MFKRKDPSQLAAQLSAMKGGSSFSSDDKAEWKLKDDNGVGTAVIRFLPSKNEENPSPFIKLVNHGFKKNGQWYIENCTSTHGDFDSCPVCKYMNQNDTFNTNNAEYKLMKRKTSFWANILVIKDSAVPANEGKVFKFRFGQKIMDKINQMVEVDTDIGEVPVDVTCPFDGANFVLKSKKVGDFKNYDDSKFMGQSEIPNINDEAYQAKLMEEMHDLSKLLDFKSFETNEAKFKKVVGTAALGGAAAKASAAADKIGDDLDAFSADLDAYDSKPSTPTRSTTPEPSVSPSDDDGLDDLLAGL
>ID:YP_002922582.1 |[Enterobacteria phage JS10]||_Enterobacteria_phage_JS10_.gbk|32|906|NC_012741(171451):148380-149285:-1 ^GeneID:7943385^ Enterobacteria phage JS10, complete genome.|neighbours:ID:YP_002922581.1(-1),ID:YP_002922583.1(-1)|neighbour_genes:frd.2a,59|
MFKRKDPSQLAAQLSAMKGGSSFSSDDKAEWKLKDDNGVGTAVIRFLPSKNEENPSPFVKLVNHGFKKNGQWYIENCTSTHGDFDSCPVCKYMNQNDTYNTNNAEYKLMKRKTSFWANILVIKDSAVPANEGKVFKFRFGQKIMDKINQMVEVDTDIGEVPVDVTCPFDGANFVLKSKKVGDFKNYDDSKFMGQSEIPNINDEAYQAKLMEEMHDLSKLLEFKSFETNEAKFKKVVGTAALGGAAAKASAAADKIGDDLDAFSADLDAYDSKPSTPTRSTTPEPSVSPSDDDGLDDLLAGL
>ID:YP_001595364.1 |[Escherichia phage JS98]||_Enterobacteria_phage_JS98.gbk|32|906|NC_010105(170523):147314-148219:-1 ^GeneID:5783847^ Enterobacteria phage JS98, complete genome.|neighbours:ID:YP_001595363.1(-1),ID:YP_001595365.1(-1)|neighbour_genes:frd.2a,59|
MFKRKDPSQLAAQLSAMKGGSSFSSDDKAEWKLKDDNGVGTAVIRFLPSKNEENPSPFVKLVNHGFKKNGQWYIENCTSTHGDFDSCPVCKYMNQNDTYNTNNAEYKLMKRKTSFWANILVIKDSAVPANEGKVFKFRFGQKIMDKINQMVEVDTDIGEVPVDVTCPFDGANFVLKSKKVGDFKNYDDSKFMGQSEIPNINDEAYQAKLMEEMHDLSKLLEFKSFETNEAKFKKVVGTAALGGAAAKASAAADKIGDDLDAFSADLDAYDSKPSTPTRSTTPEPSVSPSDDDGLDDLLAGL
>ID:YP_002922316.1 |[Escherichia phage JSE]||_Enterobacteria_phage_JSE_.gbk|32|969|NC_012740(166418):143368-144336:-1 ^GeneID:7943284^ Enterobacteria phage JSE, complete genome.|neighbours:ID:YP_002922315.1(-1),ID:YP_002922317.1(-1)|neighbour_genes:hypothetical protein,59|
MFKRQDSSKLQAQLAALKGGNGFSKEDPKEWKIKTDAAGNGEALIRFLPSKTEDGLPIVKLVNHSFKVNGKWYWENCSSTHGDFDSCPVCKYINEKDLYNTDKTEWQLIKRKASYYANILVLKDPQAPENEGKVFKFRFGQKIYDKIVAMVNVNTDMGEVPVDVTCVFSGANFLLKAKKVDKHQNYDDSRFMQQSQLPKIEDEAYQKYLMENMVDLSEIVAPSQFKPFDELETKFKKTMGVSMVAGAAASSAAAAINSQLDDFDAQMNAFDAGINAASTVVGINAASTALDSSADDLMASLDLGGGTSSASDLDDLDALLGM
> |[Tevenvirinae _Enterobacteria_phage_Kha5h]||_Enterobacteria_phage_Kha5h.gb|Single stranded DNA-..|909|KT184312.1(167318):2339-3247:-1 ^RAST2:fig|1198136.123.peg.8^ Tevenvirinae _Enterobacteria_phage_Kha5h|neighbours:(-1),(-1)|neighbour_genes:Phage protein,Phage DNA helicase l..|
MFKRKSTAELAAQMAKLAGNKGGFSSEDKGEWKLKLDNAGNGQAVIRFLPSKNDEQAPFAILVNHGFKKNGKWYIENCSSTHGDYDSCPVCQYISKNDLYNTDNKEYGLVKRKTSYWANILVVKDPAAPENEGKVFKYRFGKKIWDKINAMIAVDVEMGETPVDVTCPWEGANFVLKVKQVSGFSNYDESKFLNQSAIPNIDDESFQKELFEQMVDLSEMTSKDKFKSFEELSTKFGQVMGTAVMGGAAATAAKKADKVADDLDAFNVDDFNTKTEDDFMSSSSGSSSSADDTDLDDLLNDL
>ID:YP_001469584.1 |[Enterobacteria phage Phi1]||_Enterobacteria_phage_Phi1_.gbk|32|969|NC_009821(164270):140907-141875:-1 ^GeneID:5602168^ Enterobacteria phage Phi1, complete genome.|neighbours:ID:YP_001469583.1(-1),ID:YP_001469585.1(-1)|neighbour_genes:hypothetical protein,59|
MFKRQDSSKLQAQLAALKGGNGFSKEDPKEWKIKTDAAGNGEALIRFLPSKTEDGLPIVKLVNHSFKVNGKWYWENCSSTHGDFDSCPVCKYINEKDLYNTDKTEWQLIKRKASYYANILVLKDPQAPENEGKVFKFRFGQKIYDKIVAMVNVNTDMGQVPVDVTCVFSGANFVLKAKKVDIHHNYDDSRVMQQSQLPKIEDEAYQKYLMENMVDLSEIVAPSQFKPFDELETKFKKTMGVSMVAGAAASSAAAAINSQLDDFDAQMNAFDAGITAASTVVGINAASTALDSSADDLMASLDLGGGTSSASDLDDLDSLLAM
>ID:YP_009202974.1 |[Escherichia phage QL01]||_Enterobacteria_phage_QL01.gbk|hypothetical protein|906|NC_028847(170527):148138-149043:-1 ^GeneID:26629962^ Enterobacteria phage QL01, complete genome.|neighbours:ID:YP_009202973.1(-1),ID:YP_009202975.1(-1)|neighbour_genes:hypothetical protein,hypothetical protein|
MFKRKDPSQLAAQLSAMKGGSSFSSDDKAEWKLKDDNGVGTAVIRFLPSKNEENPSPFIKLVNHGFKKNGQWYIENCTSTHGDFDSCPVCKYMNQNDTFNTNNAEYKLMKRKTSFWANILVIKDSAVPANEGKVFKFRFGQKIMDKINQMVEVDTDIGEVPVDVTCPFDGANFVLKSKKVGDFKNYDDSKFMGQSEIPNINDEAYQAKLMEEMHDLSKLLDFKSFETNEAKFKKVVGTAALGGAAAKASAAADKIGDDLDAFSADLDAYDSKPSTPTRSTTPEPSVSPSDDDGLDDLLAGL
>ID:AIT74332.1 |[Enterobacteria phage RB10]||_Enterobacteria_phage_RB10_.gbk|single-stranded DNA ..|906|KM606999(168401):145971-146876:-1 ^^ Enterobacteria phage RB10, complete genome.|neighbours:ID:AIT74331.1(-1),ID:AIT74333.1(-1)|neighbour_genes:hypothetical protein,segG|
MFKRKSTAELAAQMAKLNGNKGFSSEDKGEWKLKLDNAGNGQAVIRFLPSKNDEQAPFAILVNHGFKKNGKWYIETCSSTHGDYDSCPVCQYISKNDLYNTDNKEYSLVKRKTSYWANILVVKDPAAPENEGKVFKYRFGKKIWDKINAMIAVDVEMGETPVDVTCPWEGANFVLKVKQVSGFSNYDESKFLNQSAIPNIDDESFQKELFEQMVDLSEMTSKDKFKSFEELSTKFSQVMGTAAMGGAAATAAKKADKVADDLDAFNVDDFNTKTEDDFMSSSSGSSSSADDTDLDDLLNDL
>ID:YP_002854573.1 |[Escherichia virus RB14]||_Enterobacteria_phage_RB14_.gbk|32|909|NC_012638(165429):143119-144027:-1 ^GeneID:7803989^ Enterobacteria phage RB14, complete genome.|neighbours:ID:YP_002854572.1(-1),ID:YP_002854574.1(-1)|neighbour_genes:frd.3,59|
MFKRKSTAELAAQMAKLAGNKGGFSSEDKGEWKLKLDNAGNGQAVIRFLPSKNDEQAPFAILVNHGFKKNGKWYIENCSSTHGDYDSCPVCQYISKNDLYNTDNKEYSLVKRKTSYWANILVVKDPAAPENEGKVFKYRFGKKIWDKINAMIAVDVEMGETPVDVTCPWEGANFVLKVKQVSGFSNYDESKFLNQSAIPNIDDESFQKELFEQMVDLSEMTSKDKFKSFEELNTKFGQVMGTAVMGGAAATAAKKADKVADDLDAFNVDDFNTKTEDDFMSSSSSSSSSADDTDLDDLLNDL
> |[Tevenvirinae _Enterobacteria_phage_RB16]||_Enterobacteria_phage_RB16.gb|putative single-stra..|984|NC_014467.1(176788):27975-28958:-1 ^RAST2:fig|1198136.103.peg.46^ Tevenvirinae _Enterobacteria_phage_RB16|neighbours:(-1),(-1)|neighbour_genes:RpbA RNA polymerase ..,phage T4-like gp59, ..|
MSFFKRQDPTKLQEQVAALKGSSGFQKDEKEWKLTLDAQKNGSAVIRFLPNRSDDELAFVRIVSHSFKKQNQWYIENCPSTHGDYDGCPVCQYISDNDLFEKAKANKGGEADKLLGQIGRKQSFWANILVIKDPGAPENEGKVFKFRFGKKIMDKITATIAGNPDLDEPGIAVTCPFGGANFTLKAKKVGEWPNYDDSTFGVPGPIKGIDEEAVQKAIFEGMSDLRPITAPDQFKPAAELTARFTKVFGGGAALGAGASAGADLDSELNSFDNDLKNFDNSNQSKGAKESGGVSQLNVGGSVPEDDTPPFDLNEGSGDDDLDKLLDL
>ID:AXF42549.1 |[Enterobacteria phage RB18]||_Enterobacteria_phage_RB18_.gbk|single-stranded DNA ..|909|MH553563(166677):144325-145233:-1 ^^ Enterobacteria phage RB18, complete genome.|neighbours:ID:AXF42548.1(-1),ID:AXF42550.1(-1)|neighbour_genes:hypothetical protein,DNA replication and ..|
MFKRKSTAELAAQMAKLAGNKGGFSSEDKGEWKLKLDNAGNGQAVIRFLPSKNDEQAPFAILVNHGFKKNGKWYIENCSSTHGDYDSCPVCQYISKNDLYNTDNKEYSLVKRKTSYWANILVVKDPAAPENEGKVFKYRFGKKIWDKINAMIAVDVEMGETPVDVTCPWEGANFVLKVKQVSGFSNYDESKFLNQSAIPNIDDESFQKELFEQMVDLSEMTSKDKFKSFEELSTKFGQVMGTAVMGGAAATAAKKADKVADDLDAFNVDDFNTKTEDDFMSSSSGSSSSADDTDLDDLLNDL
>ID:YP_009102441.1 |[Enterobacteria phage RB27]||_Enterobacteria_phage_RB27_.gbk|single-stranded DNA ..|909|NC_025448(165179):143116-144024:-1 ^GeneID:22113225^ Enterobacteria phage RB27, complete genome.|neighbours:ID:YP_009102440.1(-1),ID:YP_009102442.1(-1)|neighbour_genes:hypothetical protein,loader of DNA helica..|
MFKRKSTAELAAQMAKLAGNKGGFSSEDKGEWKLKLDNAGNGQAVIRFLPSKNDEQAPFAILVNHGFKKNGKWYIENCSSTHGDYDSCPVCQYISKNDLYNTDNKEYSLIKRKTSYWANILVVKDPAAPENEGKVFKYRFGKKIWDKINAMIAVDVEMGETPVDVTCPWEGANFVLKVKQVSGFSNYDESKFLNQSAIPNIDDESFQKELFEQMVDLSEMTSKDKFKSFEELNTKFGQVMGTAVMGGAAATAAKKADKVADDLDAFNVDDFNTKTEDDFMSSSSGSSSSADDTDLDDLLNDL
>ID:AIT74874.1 |[Enterobacteria phage RB33]||_Enterobacteria_phage_RB33_.gbk|single-stranded DNA ..|909|KM607001(166007):143776-144684:-1 ^^ Enterobacteria phage RB33, complete genome.|neighbours:ID:AIT74873.1(-1),ID:AIT74875.1(-1)|neighbour_genes:hypothetical protein,loader of DNA helica..|
MFKRKSTAELAAQMAKLAGNKGGFSSEDKGEWKLKLDNAGNGQAVIRFLPSKNDEQAPFAILVNHGFKKNGKWYIENCSSTHGDYDSCPVCQYISKNDLYNTDNKEYGLVKRKTSYWANILVVKDPAAPENEGKVFKYRFGKKIWDKINAMIAVDVEMGETPVDVTCPWEGANFVLKVKQVSGFSNYDESKFLNQSAIPNIDDESFQKELFEQMVDLSEMTSKDKFKSFEELSTKFSQVMGTAVMGGAAATAAKKADKVADDLDAFNVDDFNTKTEDDFMSSSSGSSSSADDTDLDDLLNDL
>ID:YP_009098624.1 |[Escherichia phage RB3]||_Enterobacteria_phage_RB3_.gbk|single-stranded DNA ..|906|NC_025419(168402):145972-146877:-1 ^GeneID:22113988^ Enterobacteria phage RB3, complete genome.|neighbours:ID:YP_009098623.1(-1),ID:YP_009098625.1(-1)|neighbour_genes:hypothetical protein,segG|
MFKRKSTAELAAQMAKLNGNKGFSSEDKGEWKLKLDNAGNGQAVIRFLPSKNDEQAPFAILVNHGFKKNGKWYIETCSSTHGDYDSCPVCQYISKNDLYNTDNKEYSLVKRKTSYWANILVVKDPAAPENEGKVFKYRFGKKIWDKINAMIAVDVEMGETPVDVTCPWEGANFVLKVKQVSGFSNYDESKFLNQSAIPNIDDESFQKELFEQMVDLSEMTSKDKFKSFEELSTKFSQVMGTAAMGGAAATAAKKADKVADDLDAFNVDDFNTKTEDDFMSSSSGSSSSADDTDLDDLLNDL
> |[Tevenvirinae _Enterobacteria_phage_RB43]||_Enterobacteria_phage_RB43.gb|putative single-stra..|981|NC_007023.1(180500):29388-30368:-1 ^RAST2:fig|1198136.102.peg.50^ Tevenvirinae _Enterobacteria_phage_RB43|neighbours:(-1),(-1)|neighbour_genes:RpbA RNA polymerase ..,phage T4-like gp59, ..|
MSFFKRQDPTKLQEQVAALKGSSGFQKDEKEWKLTLDAQKNGSAVIRFLPNRSDDELAFVRIVNHSFKKQNQWYIENCPSTHGDYDGCPVCQYITDNDLFEKAKANKGGEADKLLGQIGRKQSFWANILVIKDPGNPENEGKVFKFRFGKKIMDKITATIAGNPDLDEPGIAVTCPFAGANFTLKAKKVGDWPNYDDSTFGVPGPIKGIDDEAVQKAIFEGMSDLRPITAPDQFKPTAELTAKFTKVFGGGAAMGAGSSAGADLDSELNSFDADLKNFDNGNQSGSVKESGGVNQLNVGGSVPEDDTPFDLDNTSGDDDLDKLLDL
>ID:NP_891812.1 |[Enterobacteria phage RB49]||_Enterobacteria_phage_RB49_.gbk|32|969|NC_005066(164018):140976-141944:-1 ^GeneID:1725408^ Enterobacteria phage RB49, complete genome.|neighbours:ID:NP_891811.1(-1),ID:NP_891813.1(-1)|neighbour_genes:hypothetical protein,59|
MFKRQDSSKLQAQLAALKGGNGFSKEDPKEWKIKTDAAGNGEALIRFLPSKTEDGLPIVKLVNHSFKVNGKWYWENCSSTHGDFDSCPVCKYINEKDLYNTDKTEWQLIKRKASYYANILVLKDPQAPENEGKVFKFRFGQKIYDKIVAMVNVNTDMGEVPVDVTCVFSGANFLLKAKKVDKHQNYDDSRFMQQSQLPKIEDEAYQKYLMENMVDLSEIVAPSQFKPFDELETKFKKTMGVSMVAGAAASSAAAAINSQLDDFDAALNAFDSGIAAASTVVGINAASTAADSSADDLMASLDLGGGTSSASDLDDLDSLLAM
>ID:ACP31158.1 |[Enterobacteria phage RB51]||_Enterobacteria_phage_RB51_.gbk|32|909|FJ839693(168394):146314-147222:-1 ^^ Enterobacteria phage RB51, complete genome.|neighbours:ID:ACP31157.1(-1),ID:ACP31159.1(-1)|neighbour_genes:frd.3,59|
MFKRKSTAELAAQMAKLAGNKGGFSSEDKGEWKLKLDNAGNGQAVIRFLPSKNDEQAPFAILVNHGFKKNGKWYIENCSSTHGDYDSCPVCQYISKNDLYNTDNKEYGLVKRKTSYWANILVVKDPAAPENEGKVFKYRFGKKIWDKINAMIAVDVEMGETPVDVTCPWEGANFVLKVKQVSGFSNYDESKFLNQSAIPNIDDESFQKELFEQMVDLSEMTSKDKFKSFEELNTKFGQVMGTAVMGGAAATAAKKADKVADDLDAFNVDDFNTKTEDDFMSSSSGSSSSADDTDLDDLLNDL
>ID:AIT75149.1 |[Enterobacteria phage RB55]||_Enterobacteria_phage_RB55_.gbk|single-stranded DNA ..|906|KM607002(168896):146926-147831:-1 ^^ Enterobacteria phage RB55, complete genome.|neighbours:ID:AIT75148.1(-1),ID:AIT75150.1(-1)|neighbour_genes:hypothetical protein,segG|
MFKRKSTAELAAQMAKLNGNKGFSSEDKGEWKLKLDNAGNGQAVIRFLPSKNDEQAPFAILVNHGFKKNGKWYIETCSSTHGDYDSCPVCQYISKNDLYNTDNKEYSLVKRKTSYWANILVVKDPAAPENEGKVFKYRFGKKIWDKINAMIAVDVEMGETPVDVTCPWEGANFVLKVKQVSGFSNYDESKFLNQSAIPNIDDESFQKELFEQMVDLSEMTSKDKFKSFEELNTKFGQVMGTAVMGGAAATAAKKADKVADDLDAFNVDDFNTKTEDDFMSSSSGSSSSADDTDLDDLLNDL
>ID:AIT75423.1 |[Enterobacteria phage RB59]||_Enterobacteria_phage_RB59_.gbk|single-stranded DNA ..|906|KM607003(168966):146940-147845:-1 ^^ Enterobacteria phage RB59, complete genome.|neighbours:ID:AIT75422.1(-1),ID:AIT75424.1(-1)|neighbour_genes:hypothetical protein,segG|
MFKRKSTAELAAQMAKLNGNKGFSSEDKGEWKLKLDNAGNGQAVIRFLPSKNDEQAPFAILVNHGFKKNGKWYIETCSSTHGDYDSCPVCQYISKNDLYNTDNKEYSLVKRKTSYWANILVVKDPAAPENEGKVFKYRFGKKIWDKINAMIAVDVEMGETPVDVTCPWEGANFVLKVKQVSGFSNYDESKFLNQSAIPNIDDESFQKELFEQMVDLSEMTSKDKFKSFEELNTKFGQVMGTAVMGGAAATAAKKADKVADDLDAFNVDDFNTKTEDDFMSSSSGSSSSADDTDLDDLLNDL
>ID:AIT73245.1 |[Enterobacteria phage RB5]||_Enterobacteria_phage_RB5_.gbk|single-stranded DNA ..|906|KM606995(168394):145964-146869:-1 ^^ Enterobacteria phage RB5, complete genome.|neighbours:ID:AIT73244.1(-1),ID:AIT73246.1(-1)|neighbour_genes:hypothetical protein,segG|
MFKRKSTAELAAQMAKLNGNKGFSSEDKGEWKLKLDNAGNGQAVIRFLPSKNDEQAPFAILVNHGFKKNGKWYIETCSSTHGDYDSCPVCQYISKNDLYNTDNKEYSLVKRKTSYWANILVVKDPAAPENEGKVFKYRFGKKIWDKINAMIAVDVEMGETPVDVTCPWEGANFVLKVKQVSGFSNYDESKFLNQSAIPNIDDESFQKELFEQMVDLSEMTSKDKFKSFEELSTKFSQVMGTAAMGGAAATAAKKADKVADDLDAFNVDDFNTKTEDDFMSSSSGSSSSADDTDLDDLLNDL
>ID:AIT75700.1 |[Enterobacteria phage RB68]||_Enterobacteria_phage_RB68_.gbk|single-stranded DNA ..|909|KM607004(168401):146321-147229:-1 ^^ Enterobacteria phage RB68, complete genome.|neighbours:ID:AIT75699.1(-1),ID:AIT75701.1(-1)|neighbour_genes:hypothetical protein,loader of DNA helica..|
MFKRKSTAELAAQMAKLAGNKGGFSSEDKGEWKLKLDNAGNGQAVIRFLPSKNDEQAPFAILVNHGFKKNGKWYIENCSSTHGDYDSCPVCQYISKNDLYNTDNKEYGLVKRKTSYWANILVVKDPAAPENEGKVFKYRFGKKIWDKINAMIAVDVEMGETPVDVTCPWEGANFVLKVKQVSGFSNYDESKFLNQSAIPNIDDESFQKELFEQMVDLSEMTSKDKFKSFEELNTKFGQVMGTAVMGGAAATAAKKADKVADDLDAFNVDDFNTKTEDDFMSSSSGSSSSADDTDLDDLLNDL
>ID:NP_861936.1 |[Enterobacteria phage RB69]||_Enterobacteria_phage_RB69_.gbk|32|900|NC_004928(167560):146057-146956:-1 ^GeneID:1494362^ Enterobacteria phage RB69, complete genome.|neighbours:ID:NP_861935.1(-1),ID:NP_861937.1(-1)|neighbour_genes:RB69ORF245c hypothet..,59|
MFKRKSTADLAAQMAKLNGNKGFSSEDKGEWKLKLDASGNGQAVIRFLPAKTDDALPFAILVNHGFKKNGKWYIETCSSTHGDYDSCPVCQYISKNDLYNTNKTEYSQLKRKTSYWANILVVKDPQAPDNEGKVFKYRFGKKIWDKINAMIAVDTEMGETPVDVTCPWEGANFVLKVKQVSGFSNYDESKFLNQSAIPNIDDESFQKELFEQMVDLSEMTSKDKFKSFEELNTKFNQVLGTAALGGAAAAAASVADKVASDLDDFDKDMEAFSSAKTEDDFMSSSSSDDGDLDDLLAGL
>ID:AIT73516.1 |[Enterobacteria phage RB6]||_Enterobacteria_phage_RB6_.gbk|single-stranded DNA ..|906|KM606996(168394):145964-146869:-1 ^^ Enterobacteria phage RB6, complete genome.|neighbours:ID:AIT73515.1(-1),ID:AIT73517.1(-1)|neighbour_genes:hypothetical protein,segG|
MFKRKSTAELAAQMAKLNGNKGFSSEDKGEWKLKLDNAGNGQAVIRFLPSKNDEQAPFAILVNHGFKKNGKWYIETCSSTHGDYDSCPVCQYISKNDLYNTDNKEYSLVKRKTSYWANILVVKDPAAPENEGKVFKYRFGKKIWDKINAMIAVDVEMGETPVDVTCPWEGANFVLKVKQVSGFSNYDESKFLNQSAIPNIDDESFQKELFEQMVDLSEMTSKDKFKSFEELSTKFSQVMGTAAMGGAAATAAKKADKVADDLDAFNVDDFNTKTEDDFMSSSSGSSSSADDTDLDDLLNDL
>ID:AIT73787.1 |[Enterobacteria phage RB7]||_Enterobacteria_phage_RB7_.gbk|single-stranded DNA ..|906|KM606997(168395):145965-146870:-1 ^^ Enterobacteria phage RB7, complete genome.|neighbours:ID:AIT73786.1(-1),ID:AIT73788.1(-1)|neighbour_genes:hypothetical protein,segG|
MFKRKSTAELAAQMAKLNGNKGFSSEDKGEWKLKLDNAGNGQAVIRFLPSKNDEQAPFAILVNHGFKKNGKWYIETCSSTHGDYDSCPVCQYISKNDLYNTDNKEYSLVKRKTSYWANILVVKDPAAPENEGKVFKYRFGKKIWDKINAMIAVDVEMGETPVDVTCPWEGANFVLKVKQVSGFSNYDESKFLNQSAIPNIDDESFQKELFEQMVDLSEMTSKDKFKSFEELSTKFSQVMGTAAMGGAAATAAKKADKVADDLDAFNVDDFNTKTEDDFMSSSSGSSSSADDTDLDDLLNDL
>ID:AIT74059.1 |[Enterobacteria phage RB9]||_Enterobacteria_phage_RB9.gbk|single-stranded DNA ..|906|KM606998(168395):145965-146870:-1 ^^ Enterobacteria phage RB9, complete genome.|neighbours:ID:AIT74058.1(-1),ID:AIT74060.1(-1)|neighbour_genes:hypothetical protein,segG|
MFKRKSTAELAAQMAKLNGNKGFSSEDKGEWKLKLDNAGNGQAVIRFLPSKNDEQAPFAILVNHGFKKNGKWYIETCSSTHGDYDSCPVCQYISKNDLYNTDNKEYSLVKRKTSYWANILVVKDPAAPENEGKVFKYRFGKKIWDKINAMIAVDVEMGETPVDVTCPWEGANFVLKVKQVSGFSNYDESKFLNQSAIPNIDDESFQKELFEQMVDLSEMTSKDKFKSFEELSTKFSQVMGTAAMGGAAATAAKKADKVADDLDAFNVDDFNTKTEDDFMSSSSGSSSSADDTDLDDLLNDL
>ID:ADJ39963.1 |[Enterobacteria phage T4T]||_Enterobacteria_phage_T4T_.gbk|32|906|HM137666(168920):146961-147866:-1 ^^ Enterobacteria phage T4T, complete genome.|neighbours:ID:ADJ39962.1(-1),ID:ADJ39964.1(-1)|neighbour_genes:frd.3,segG|
MFKRKSTAELAAQMAKLNGNKGFSSEDKGEWKLKLDNAGNGQAVIRFLPSKNDEQAPFAILVNHGFKKNGKWYIETCSSTHGDYDSCPVCQYISKNDLYNTDNKEYSLVKRKTSYWANILVVKDPAAPENEGKVFKYRFGKKIWDKINAMIAVDVEMGETPVDVTCPWEGANFVLKVKQVSGFSNYDESKFLNQSAIPNIDDESFQKELFEQMVDLSEMTSKDKFKSFEELNTKFGQVMGTAVMGGAAATAAKKADKVADDLDAFNVDDFNTKTEDDFMSSSSGSSSSADDTDLDDLLNDL
>ID:NP_049854.1 |[Escherichia virus T4]||_Enterobacteria_phage_T4_.gbk|32|906|NC_000866(168903):146948-147853:-1 ^GeneID:1258602^ Enterobacteria phage T4, complete genome.|neighbours:ID:NP_049853.1(-1),ID:NP_049855.1(-1)|neighbour_genes:frd.3,SegG|
MFKRKSTAELAAQMAKLNGNKGFSSEDKGEWKLKLDNAGNGQAVIRFLPSKNDEQAPFAILVNHGFKKNGKWYIETCSSTHGDYDSCPVCQYISKNDLYNTDNKEYSLVKRKTSYWANILVVKDPAAPENEGKVFKYRFGKKIWDKINAMIAVDVEMGETPVDVTCPWEGANFVLKVKQVSGFSNYDESKFLNQSAIPNIDDESFQKELFEQMVDLSEMTSKDKFKSFEELNTKFGQVMGTAVMGGAAATAAKKADKVADDLDAFNVDDFNTKTEDDFMSSSSGSSSSADDTDLDDLLNDL
> |[Tevenvirinae _Enterobacteria_phage_T4_strain_wild]||_Enterobacteria_phage_T4_strain_wild.gb|Single stranded DNA-..|906|KJ477684.1(168922):146963-147868:-1 ^RAST2:fig|1198136.58.peg.259^ Tevenvirinae _Enterobacteria_phage_T4_strain_wild|neighbours:(-1),(-1)|neighbour_genes:Phage protein,Phage-associated hom..|
MFKRKSTAELAAQMAKLNGNKGFSSEDKGEWKLKLDNAGNGQAVIRFLPSKNDEQAPFAILVNHGFKKNGKWYIETCSSTHGDYDSCPVCQYISKNDLYNTDNKEYSLVKRKTSYWANILVVKDPAAPENEGKVFKYRFGKKIWDKINAMIAVDVEMGETPVDVTCPWEGANFVLKVKQVSGFSNYDESKFLNQSAIPNIDDESFQKELFEQMVDLSEMTSKDKFKSFEELNTKFGQVMGTAVMGGAAATAAKKADKVADDLDAFNVDDFNTKTEDDFMSSSSGSSSSADDTDLDDLLNDL
> |[Tevenvirinae _Enterobacteria_phage_T6]||_Enterobacteria_phage_T6.gb|Single stranded DNA-..|909|MH550421.1(168706):146719-147627:-1 ^RAST2:fig|1198136.104.peg.248^ Tevenvirinae _Enterobacteria_phage_T6|neighbours:(-1),(-1)|neighbour_genes:hypothetical protein,Phage DNA helicase l..|
MFKRKSTAELAAQMAKLAGNKGGFSSEDKGEWKLKLDNAGNGQAVIRFLPSKNDEQAPFAILVNHGFKKNGKWYIETCSSTHGDYDSCPVCQYISKNDLYNTDNKEYSLVKRKTSYWANILVVKDPAAPENEGKVFKYRFGKKIWDKINAMIAVDVEMGETPVDVTCPWEGANFVLKVKQVSGFSNYDESKFLNQSAIPNIDDESFQKELFEQMVDLSEMTSKDKFKSFEELSTKFSQVMGTAAMGGAAATAAKKADKVADDLDAFNVDDFNTKTEDDFMSSSSGSSSSADDTDLDDLLNDL
>ID:YP_004063937.1 |[Escherichia phage vB_EcoM_VR7]||_Enterobacteria_phage_vB_EcoM-VR7_.gbk|32|906|NC_014792(169285):145829-146734:-1 ^GeneID:10021481^ Enterobacteria phage vB_EcoM-VR7, complete genome.|neighbours:ID:YP_004063936.1(-1),ID:YP_004063938.1(-1)|neighbour_genes:frd.2,32.1|
MFKRRNPADLAASLNALKGGAGFSSDDKKEWKLKDTDGVGSAVIRFLPSKNEENPSPFIKLVNHGFKNAGQWYIENCTSTHGDYENCPVCAYMNKNDLYNTNESEYRKLKRNTSYWANILVIKDPAVPSNEGQVFKYRFGKKIMDKINQMVEVDVDMGETAIDVTCPFEGANFVLKSKMVSGYKNYDDSKFMNQSEIAGINDEAFQKKLWDEMSDLNELLVFKSLEENQKKFSKVMGTAALGGAASKAAAQADKLGADLDDFDKDMEDFTSNKPAKSERTATAPSTPEPSDDGLDDLLAGL
>ID:YP_006986797.1 |[Escherichia phage vB_EcoM_ACG-C40]||_Enterobacteria_phage_vB_EcoM_ACG-C40_.gbk|single-stranded DNA ..|906|NC_019399(167396):144202-145107:-1 ^GeneID:13998068^ Enterobacteria phage vB_EcoM_ACG-C40, complete genome.|neighbours:ID:YP_006986796.1(-1),ID:YP_006986798.1(-1)|neighbour_genes:hypothetical protein,homing endonuclease|
MFKRKSTAELAAQMAKLNGNKGFSSEDKGEWKLKLDNAGNGQAVIRFLPSKNDEQAPFAILVNHGFKKNGKWYIETCSSTHGDYDSCPVCQYISKNDLYNTDNKEYSLVKRKTSYWANILVVKDPAAPENEGKVFKYRFGKKIWDKINAMIAVDVEMGETPVDVTCPWEGANFVLKVKQVSGFSNYDESKFLNQSAIPNIDDESFQKELFEQMVDLSEMTSKDKFKSFEELSTKFSQVMGTAAMGGAAATAAKKADKVADDLDAFNVDDFKTKTEDDFMSSSSGSSSSADDTDLDDLLNDL
>ID:AWD91444.1 |[Enterobacteria phage vB_EcoM_IME339]||_Enterobacteria_phage_vB_EcoM_IME339_.gbk|single stranded DNA-..|909|MH051915(164366):24329-25237:1 ^^ Enterobacteria phage vB_EcoM_IME339, complete genome.|neighbours:ID:AWD91443.1(1),ID:AWD91445.1(1)|neighbour_genes:DNA helicase loader,hypothetical protein|
MFKRKSTAELAAQMAKLAGNKGGFSSEDKGEWKLKLDNAGNGQAVIRFLPSKNDEQAPFAILVNHGFKKNGKWYIENCSSTHGDYDSCPVCQYISKNDLYNTDNKEYGLVKRKTSYWANILVVKDPAAPENEGKVFKYRFGKKIWDKINAMIAVDVEMGETPVDVTCPWEGANFVLKVKQVSGFSNYDESKFLNQSAIPNIDDESFQKELFEQMVDLSEMTSKDKFKSFEELSTKFSQVMGTAAMGGAAATAAKKADKVADDLDAFNVDDFKTKTEDDFMSSSSGSSSSADDTDLDDLLNDL
>ID:AWD91698.1 |[Enterobacteria phage vB_EcoM_IME340]||_Enterobacteria_phage_vB_EcoM_IME340_.gbk|single stranded DNA-..|909|MH051916(165549):23275-24183:1 ^^ Enterobacteria phage vB_EcoM_IME340, complete genome.|neighbours:ID:AWD91697.1(1),ID:AWD91699.1(1)|neighbour_genes:DNA helicase loader,hypothetical protein|
MFKRKSTAELAAQMAKLAGNKGGFSSEDKGEWKLKLDNAGNGQAVIRFLPSKNDEQAPFAILVNHGFKKNGKWYIENCSSTHGDYDSCPVCQYISKNDLYNTDNKEYSLVKRKTSYWANILVVKDPAAPENEGKVFKYRFGKKIWDKINAMIAVDVEMGETPVDVTCPWEGANFVLKVKQVSGFSNYDESKFLNQSAIPNIDDESFQKELFEQMVDLSEMTSKDKFKSFEELNTKFGQVMGTAVMGGAAATAAKKADKVADDLDAFNVDDFNTKTEDDFMSSSSSSSSSADDTDLDDLLNDL
>ID:YP_009207432.1 |[Escherichia phage vB_EcoM_VR20]||_Enterobacteria_phage_vB_EcoM_VR20.gbk|single-stranded DNA ..|912|NC_028894(170336):146169-147080:-1 ^GeneID:26633931^ Enterobacteria phage vB_EcoM_VR20, complete genome.|neighbours:ID:YP_009207431.1(-1),ID:YP_009207433.1(-1)|neighbour_genes:hypothetical protein,helicase loading pro..|
MSMFKRKNPADLAASLNALKGGAGFSSDDKKEWKLKDTDGVGSAVIRFLPSKNEENPSPFIKLVNHGFKNAGQWYIENCTSTHGDYENCPVCAYMNKNDLYNTNESEYRKLKRNTSYWANILVIKDPAVPSNEGQVFKYRFGKKIMDKINQMVEVDVDMGETAIDVTCPFEGANFVLKSKMVSGYKNYDDSKFMNQSEIAGINDEAFQKKLWDEMSDLNELLVFKSLEENQKKFAKVMGTAALGGAASKAAAQADKLGADLDDFDKDMEDFTSSKPAKSERTATAPSTPEPSDDGLDDLLAGL
>ID:YP_009209999.1 |[Escherichia phage vB_EcoM_VR25]||_Enterobacteria_phage_vB_EcoM_VR25_.gbk|single-stranded DNA ..|912|NC_028925(170822):147888-148799:-1 ^GeneID:26636419^ Enterobacteria phage vB_EcoM_VR25, complete genome.|neighbours:ID:YP_009209998.1(-1),ID:YP_009210000.1(-1)|neighbour_genes:hypothetical protein,helicase loading pro..|
MSMFKRKNPADLAASLNALKGGSGFSSDDKKEWKLKDTDGVGSAVIRFLPSKNEENPSPFIKLVNHGFKNAGQWYIENCTSTHGDYENCPVCAYMNKNDLYNTNESEYRKLKRNTSYWANILVIKDPAVPSNEGQVFKYRFGKKIMDKINQMVEVDVDMGETAIDVTCPFEGANFVLKSKMVSGYKNYDDSKFMNQSEIAGINDEAFQKKLWDEMSDLNELLVFKSLEENQKKFSKVMGTAALGGAASKAAAQADKLGADLDDFDKDMEDFTSSKPAKSERTATAPSTPEPSDDGLDDLLAGL
>ID:YP_009214093.1 |[Escherichia phage vB_EcoM_VR26]||_Enterobacteria_phage_vB_EcoM_VR26_.gbk|single-stranded DNA ..|918|NC_028957(171541):148090-149007:-1 ^GeneID:26640549^ Enterobacteria phage vB_EcoM_VR26, complete genome.|neighbours:ID:YP_009214092.1(-1),ID:YP_009214094.1(-1)|neighbour_genes:hypothetical protein,helicase loading pro..|
MSMSMFKRKNPADLAASLNALKGGSGFSSDDKKEWKLKDTDGVGSAVIRFLPSKNEENPSPFIKLVNHGFKNAGQWYIENCTSTHGDYENCPVCSYMNKNDLYNTNESEYRKLKRNTSYWANILVIKDPAVPSNEGQVFKYRFGKKIMDKINQMVEVDVDMGETAIDVTCPFEGANFVLKSKMVSGYKNYDDSKFMNQSEIAGINDEAFQKKLWDEMSDLNELLVFKSLEENQKKFSKVMGTAALGGAASKAAAQADKLGADLDDFDKDMEDFTSSKPAKSERTATAPSTPEPSDDGLDDLLAGL
>ID:YP_009205935.1 |[Enterobacteria phage vB_EcoM_VR5]||_Enterobacteria_phage_vB_EcoM_VR5.gbk|single-stranded DNA ..|912|NC_028881(170473):147279-148190:-1 ^GeneID:26632548^ Enterobacteria phage vB_EcoM_VR5, complete genome.|neighbours:ID:YP_009205934.1(-1),ID:YP_009205936.1(-1)|neighbour_genes:hypothetical protein,putative homing endo..|
MSMFKRRDPSQLAAQLNALKGGSSFSSDDKSEWKLKDDNGVGTAVIRFLPSKDEANPSPFVKLVNHGFKKNGQWYIESCTSTHGDFDSCPVCKYMNQNDSFNTNNAEYKLMKRKTSFWANILVIKDSAVPANEGKVFKFRFGQKIMDKINQMVEVDTDIGETPIDVTCPFDGANFVLKSKKVGDFKNYDDSKFMNQSEIPNINDEAYQAKLMEEMHDLSKLLEFKSFETNEAKFKKVVGTAALGGAAAKASAAADKIGDDLDAFSADLDAYDSKPSTPARSTTPEPSVSPSDDDGLDDLLAGL
> |[Tevenvirinae _Erwinia_phage_Cronus]||_Erwinia_phage_Cronus.gb|putative single-stra..|915|MH059636.2(175774):155030-155944:-1 ^RAST2:fig|1198136.105.peg.306^ Tevenvirinae _Erwinia_phage_Cronus|neighbours:(-1),(-1)|neighbour_genes:hypothetical protein,Phage DNA helicase l..|
MSMFKRKDPSALQAQLASLKGGQGFSSDDKNEWKLTVDSAGNGQARIRFLPGKGEEGLPFVKLINHGFKKNGKWYIENCTSSHGDYDSCPVCQHLSKNDSYNTNEAEYKLLKRKTSFWANILVIKDPANPANEGKVFKYRFGQKVMDKINAMVEVDTGMGEVPVDVTCPFEGADFSLKVKKVGGFQNYDESKFFGQSEIANINDEKTQKFLEENMTDLNKIVGKDQFKSFETNEAKFKQIMGTAALGGGAAAAGAQADALTNELDQFDKDLSDFGSTSSTSSTDLEKSSTSTGDDDLDSLLNDF
>ID:YP_009592722.1 |[Escherichia coli O157 typing phage 3]||_Escherichia_coli_O157_typing_phage_3_.gbk|DNA binding protein-..|900|NC_041863(168733):3409-4308:1 ^GeneID:40068216^ Escherichia coli O157 typing phage 3, complete genome.|neighbours:ID:YP_009592721.1(1),ID:YP_009592723.1(1)|neighbour_genes:hypothetical protein,FRD2 protein|
MFKRKSTADLAAQMAKLNGNKGFSSEDKGEWKLKLDASGNGQAVIRFLPAKTDDALPFAILVNHGFKKNGKWYIETCSSTHGDYDSCPVCQYISKNDLYNTNKTEYSQLKRKTSYWANILVVKDPQAPDNEGKVFKYRFGKKIWDKINAMIAVDTEMGETPVDVTCPWEGANFVLKVKQVSGFSNYDESKFLNQSAIPNIDDESFQKELFEQMVDLSEMTSKDKFKSFEELNTKFNQVLGTAALGGAAAAAASVADKVASDLDDFDKDMEAFSSAKTEDDFMSSSSSDDGDLDDLLAGL
>ID:YP_009593234.1 |[Escherichia coli O157 typing phage 6]||_Escherichia_coli_O157_typing_phage_6_.gbk|DNA binding protein-..|900|NC_041864(160570):156254-157153:-1 ^GeneID:40068731^ Escherichia coli O157 typing phage 6, complete genome.|neighbours:ID:YP_009593233.1(-1),ID:YP_009593235.1(-1)|neighbour_genes:FRD2 protein,hypothetical protein|
MFKRKSTADLAAQMAKLNGNKGFSSEDKGEWKLKLDASGNGQAVIRFLPAKTDDALPFAILVNHGFKKNGKWYIETCSSTHGDYDSCPVCQYISKNDLYNTNKTEYSQLKRKTSYWANILVVKDPQAPDNEGKVFKYRFGKKIWDKINAMIAVDTEMGETPVDVTCPWEGANFVLKVKQVSGFSNYDESKFLNQSAIPNIDDESFQKELFEQMVDLSEMTSKDKFKSFEELNTKFNQVLGTAALGGAAAAAASVADKVASDLDDFDKDMEAFSSAKTEDDFMSSSSSDDGDLDDLLAGL
>ID:YP_009225019.1 |[Escherichia phage APCEc01]||_Escherichia_phage_APCEc01_.gbk|single-stranded DNA ..|903|NC_029091(168771):37558-38460:1 ^GeneID:26795972^ Escherichia phage APCEc01, complete genome.|neighbours:ID:YP_009225018.1(1),ID:YP_009225020.1(1)|neighbour_genes:helicase loading pro..,hypothetical protein|
MFKRKSTADLAAQMAKLNGNKGFSSEDKGEWKLKLDASGNGQAVIRFLPAKTDDALPFAILVNHGFKKNGKWYIENCSSTHGDYDSCPVCQYISKNDLYNTNKNEYSQLKRKTSYWANILVVKDPQAPDNEGKVFKYRFGKKIWDKINAMIAVDTEMGETPVDVTCPFEGANFVLKAKQVSGFSNYDESKFLGQSEIPRINDEAFQKELYDQMVDLTTLTAKDQFKSFEKLNESFAKVLGTAALGGAAAAAASVADKVASDLDDFDKDMEAFSSAKTEDDFMSSTSSSDDGDLDDLLAGL
> |[Tevenvirinae _Escherichia_phage_AnYang]||_Escherichia_phage_AnYang.gb|putative single-stra..|912|MK234886.1(169215):112155-113066:-1 ^RAST2:fig|1198136.106.peg.193^ Tevenvirinae _Escherichia_phage_AnYang|neighbours:(-1),(-1)|neighbour_genes:hypothetical protein,Phage-associated hom..|
MSMFKRRNPAELAAQLSAMKGGSSFSSDDKSEWKLKDDNGVGTAVIRFLPSKNEANPSPFVKLVNHGFKKNGQWYIESCTSTHGDFDSCPVCKYMNQNDTFNTNNAEYKLMKRKTSFWANILVIKDSAVPANEGKVFKFRFGQKIMDKINQMVEVDTDIGEVPVDVTCPFDGANFVLKSKKVGDFKNYDDSKFMGQSEIPNINDEAYQAKLMEEMHDLSKLLEFKSFETNEAKFKKVVGTAALGGAAAVASAAADKIGDDLDAFSADLDAYDSKPSTPARSTTPEPSVSPSDDDGLDDLLAGL
> |[Tevenvirinae Escherichia_phage_CF2]||_Escherichia_phage_CF2.gb|Single stranded DNA-..|906|NC_041919.1(168188):12167-13072:1 ^RAST2:fig|1198136.52.peg.11^ Tevenvirinae Escherichia_phage_CF2|neighbours:(1),(1)|neighbour_genes:Phage-associated hom..,hypothetical protein|
MFKRKSTAELAAQMAKLNGNKGFSSEDKGEWKLKLDNAGNGQAVIRFLPSKNDEQAPFAILVNHGFKKNGKWYIETCSSTHGDYDSCPVCQYISKNDLYNTDNKEYSLVKRKTSYWANILVVKDPAAPENEGKVFKYRFGKKIWDKINAMIAVDVEMGETPVDVTCPWEGANFVLKVKQVSGFSNYDESKFLNQSAIPNIDDESFQKELFEQMVDLSEMTSKDKFKSFEELSTKFSQVMGTAAMGGAAATAAKKADKVADDLDAFNVDDFNTKTEDDFMSSSSGSSSSADDTDLDDLLNDL
>ID:QBO61248.1 |[Escherichia phage D5505]||_Escherichia_phage_D5505_.gbk|putative single-stra..|909|MK327929(168049):145771-146679:-1 ^^ Escherichia phage D5505, complete genome.|neighbours:ID:QBO61247.1(-1),ID:QBO61249.1(-1)|neighbour_genes:FRD3 protein,hypothetical protein|
MFKRKSTAELAAQMAKLAGNKGGFSSEDKGEWKLKLDNAGNGQAVIRFLPSKNDEQAPFAILVNHGFKKNGKWYIENCSSTHGDYDSCPVCQYISKNDLYNTDNKEYSLVKRKTSYWANILVVKDPAAPENEGKVFKYRFGKKIWDKINAMIAVDVEMGETPVDVTCPWEGANFVLKVKQVSGFSNYDESKFLNQSAIPNIDDESFQKELFEQMVDLSEMTSKDKFKSFEELSTKFSQVMGTAAMGGAAATAAKKADKVADDLDAFNVDDFKTKTEDDFMSSSSGSSSSADDTDLDDLLNDL
> |[Tevenvirinae Escherichia_phage_ECD7]||_Escherichia_phage_ECD7.gb|putative single-stra..|738|NC_041936.1(164706):142856-143593:-1 ^RAST2:fig|1198136.56.peg.254^ Tevenvirinae Escherichia_phage_ECD7|neighbours:(-1),(-1)|neighbour_genes:Single-stranded DNA-..,Phage DNA helicase l..|
MNIFRRQDSSKLQAQLAALKGSNGFSKEDPKEWKIKTDAAGNGEAVIRFLPARTEDGLPIINLVNHSFKVNGKYYWENCPSTHGDFDSCPVCKYISENDLYNTNNKEYQDVKRKSSYFANILVMKDPKAPENEGKVFKFRFGKKIYDKILAMSNVNTELGEKPVNIVCPFEGANFLLKAKKVDKFLNYDDSRFMQQSAIPNIEDEAFQKYLFENMVDIDVIVAKDQFKSFEELDAKFKKVKGVSW
>ID:YP_009102713.1 |[Escherichia phage ECML-134]||_Escherichia_phage_ECML-134_.gbk|hypothetical protein|909|NC_025449(166783):144498-145406:-1 ^GeneID:22111896^ Escherichia phage ECML-134, complete genome.|neighbours:ID:YP_009102712.1(-1),ID:YP_009102714.1(-1)|neighbour_genes:hypothetical protein,hypothetical protein|
MFKRKSTAELAAQMAKLAGNKGGFSSEDKGEWKLKLDNAGNGQAVIRFLPSKNDEQAPFALLVNHGFKKNGKWYIETCSSTYGDYDSCPVCQYISKNDLYNTDNKEYSLVKRKTSYWANILVVKDPAAPENEGKVFKYRFGKKIWDKINAMIAVDVEMGETPVDVTCPWEGANFVLKVKQVSGFSNYDESKFLNQSAIPNIDDESFQKELFEQMVDLSEMTSKDKFKSFEELSTKFGQVMGTAAMGGAAATAAKKADKVADDLDAFNVDDFNTKTEDDFMSSSSGSSSSADDTDLDDLLNDL
> |[Tevenvirinae Escherichia_phage_EcWhh-1]||_Escherichia_phage_EcWhh-1.gb|putative single-stra..|906|MH791409.1(170524):38627-39532:-1 ^RAST2:fig|1198136.71.peg.64^ Tevenvirinae Escherichia_phage_EcWhh-1|neighbours:(-1),(-1)|neighbour_genes:hypothetical protein,Phage DNA helicase l..|
MFKRKDPSQLAAQLSAMKGGSSFSSDDKAEWKLKDDNGVGTAVIRFLPSKNEENPSPFVKLVNHGFKKNGQWYIENCTSTHGDFDSCPVCKYMNQNDTYNTNNAEYKLMKRKTSFWANILVIKDSAVPANEGKVFKFRFGQKIMDKINQMVEVDTDIGEVPVDVTCPFDGANFVLKSKKVGDFKNYDDSKFMGQSEIPNINDEAYQAKLMEEMHDLSKLLEFKSFETNEAKFKKVVGTAALGGAAAKASAAADKIGDDLDAFSADLDAYDSKPSTPARSTTPEPSVSPSDDDGLDDLLAGL
> |[Tevenvirinae Escherichia_phage_HP3]||_Escherichia_phage_HP3.gb|Single stranded DNA-..|903|NC_041920.1(170254):157037-157939:-1 ^RAST2:fig|1198136.53.peg.274^ Tevenvirinae Escherichia_phage_HP3|neighbours:(-1),(-1)|neighbour_genes:Phage protein,Phage DNA helicase l..|
MFKRKSTADLAAQMAKLNGNKGFSSEDKGEWKLKLDASGNGQAVIRFLPAKTDDALPFAILVNHGFKKNGKWYIENCSSTHGDYDSCPVCQYISKNDLYNTNKTEYSQLKRKTSYWANILVVKDPQAPDNEGKVFKYRFGKKIWDKINAMIAVDTEMGETPVDVTCPFEGANFVLKAKQVSGFSNYDESKFLGQSEIPRINDEAFQKELYDQMVDLTTLTAKDQFKSFEKLNESFAKVLGTAALGGAAAAAASVADKVASDLDDFDKDMEAFSSAKTEDDFMSSTSSSDDGDLDDLLAGL
> |[Tevenvirinae _Escherichia_phage_HY01]||_Escherichia_phage_HY01.gb|Single stranded DNA-..|909|NC_027349.1(166977):144680-145588:-1 ^RAST2:fig|1198136.95.peg.254^ Tevenvirinae _Escherichia_phage_HY01|neighbours:(-1),(-1)|neighbour_genes:hypothetical protein,Phage-associated hom..|
MFKRKSTAELAAQMAKLAGNKGGFSSEDKGEWKLKLDNAGNGQAVIRFLPSKNDEQAPFALLVNHGFKKNGKWYIETCSSTYGDYDSCPVCQYISKNDLYNTDNKEYGLVKRKTSYWANILVVKDPAAPENEGKVFKYRFGKKIWDKINAMIAVDVEMGETPVDVTCPWEGANFVLKVKQVSGFSNYDESKFLNQSAIPNIDDESFQKELFEQMVDLSEMTSKDKFKSFEELSTKFSQVMGTAAMGGAAATAAKKADKVADDLDAFNVDDFKTKTEDDFMSSSSGSSSSADDTDLDDLLNDL
>ID:YP_009284218.1 |[Escherichia phage HY03]||_Escherichia_phage_HY03.gbk|putative single stra..|909|NC_031047(170770):145844-146752:1 ^GeneID:29079086^ Escherichia phage HY03, complete genome.|neighbours:ID:YP_009284217.1(1),ID:YP_009284219.1(1)|neighbour_genes:putative loader of D..,hypothetical protein|
MFKRKSTAELAAQMAKLAGNKGGFSSEDKGEWKLKLDNAGNGQAVIRFLPSKNDEQAPFAILVNHGFKKNGKWYIETCSSTHGDYDSCPVCQYISKNDLYNTDNKEYSLVKRKTSYWANILVVKDPAAPENEGKVFKYRFGKKIWDKINAMIAVDVEMGETPVDVTCPWEGANFVLKVKQVSGFSNYDESKFLNQSAIPNIDDESFQKELFEQMVDLSEMTSKDKFKSFEELSTKFSQVMGTAAMGGAAATAAKKADKVADDLDAFNVDDFKTKTEDDFMSSSSGSSSSADDTDLDDLLNDL
>ID:BBG28756.1 |[Escherichia phage KIT03]||_Escherichia_phage_KIT03_DNA_.gbk|single-stranded DNA ..|909|AP018932(166848):144514-145422:-1 ^^ Escherichia phage KIT03 DNA, complete sequence.|neighbours:ID:BBG28755.1(-1),ID:BBG28757.1(-1)|neighbour_genes:hypothetical protein,DNA helicase loader|
MFKRKSTAELAAQMAKLAGNKGGFSSEDKGEWKLKLDNAGNGQAVIRFLPSKNDEQAPFAILVNHGFKKNGKWYIENCSSTHGDYDSCPVCQYISKNDLYNTDNKEYSLVKRKTSYWANILVVKDPAAPENEGKVFKYRFGKKIWDKINAMIAVDVEMGETPVDVTCPWEGANFVLKVKQVSGFSNYDESKFLNQSAIPNIDDESFQKELFEQMVDLSEMTSKDKFKSFEELSTKFSQVMGTAAMGGAAATAAKKADKVADDLDAFNVDDFNTKTEDDFMSSSSGSSSSADDTDLDDLLNDL
>ID:YP_008060570.1 |[Escherichia phage Lw1]||_Escherichia_phage_Lw1_.gbk|ssDNA binding protei..|981|NC_021344(176227):28488-29468:-1 ^GeneID:16205208^ Escherichia phage Lw1, complete genome.|neighbours:ID:YP_008060569.1(-1),ID:YP_008060571.1(-1)|neighbour_genes:RpbA domain-containi..,loader of DNA helica..|
MSFFKRQDPTKLQEQVAALKGSSGFQKDEKEWKLTLDAQKNGSAVIRFLPNRSDDELAFVRIVSHSFKKQNQWYIENCPSTHGDYDGCPVCQYISDNDLFEKAKANKGGEADKLLGQIGRKQSFWANILVIKDPGAPENEGKVFKFRFGKKIMDKITATIAGNPDLDEPGIAVTCPFGGANFTLKAKKVGEWPNYDDSTFGVPGPIKGIDEEAVQKAIFEGMSDLRPITAPDQFKPAAELTARFTKVFGGGAALGAGASAGADLDSELSSFDNDLKNFDNSNQSKGSVESGGVSQLNVGSSVPDDDVPFDLGNGSGDDDLDKLLDL
> |[Tevenvirinae _Escherichia_phage_MX01]||_Escherichia_phage_MX01.gb|putative single-stra..|912|NC_031934.1(168929):146383-147294:-1 ^RAST2:fig|1198136.96.peg.249^ Tevenvirinae _Escherichia_phage_MX01|neighbours:(-1),(-1)|neighbour_genes:hypothetical protein,Phage-associated hom..|
MSMFKRRNPAELAAQLSAMKGGSSFSSDDKSEWKLKDDNGVGTAVIRFLPSKNEANPSPFIKLVNHGFKKNGQWYIESCTSTHGDFDSCPVCKYMNQNDTFNTNNAEYKLMKRKTSFWANILVIKDSAVPANEGKVFKFRFGQKIMDKINQMVEVDTDIGEVPVDVTCPFDGANFVLKSKKVGDFKNYDDSKFMGQSEIPNINDEAYQAKLMEEMHDLSKLLDFKSFETNEAKFKKVVGTAALGGAAAKASAAADKIGDDLDAFSADLDAYDSKPSTPTRSTTPEPSVSPSDDDGLDDLLAGL
>ID:AYR04153.1 |[Escherichia phage OLB35]||_Escherichia_phage_OLB35_.gbk|single stranded DNA ..|900|MH992122(169140):146693-147592:-1 ^^ UNVERIFIED: Escherichia phage OLB35, complete genome.|neighbours:ID:AYR04152.1(-1),ID:AYR04154.1(-1)|neighbour_genes:hypothetical protein,helicase loader|
MFKRKSTADLAAQMAKLNGNKGFSSEDKGEWKLKLDASGNGQAVIRFLPAKTDDALPFAILVNHGFKKNGKWYIENCSSTHGDYDSCPVCQYISKNDLYNTNKTEYSQLKRKTSYWANILVVKDPQAPDNEGKVFKYRFGKKIWDKINAMIAVDTEMGETPVDVTCPFEGANFVLKAKQVSGFSNYDESKFLGQSEIPRINDEAFQKELYDQMVDLTTLTAKDQFKSFEKLNESFAKVLGTAALGGAAAAAASVADKVASDLDDFDKDMEAFSSAKTEDDFMSSSSSDDGDLDDLLAGL
> |[Tevenvirinae _Escherichia_phage_PE37]||_Escherichia_phage_PE37.gb|Single stranded DNA-..|906|KU925172.1(166423):19471-20376:1 ^RAST2:fig|1198136.98.peg.30^ Tevenvirinae _Escherichia_phage_PE37|neighbours:(1),(1)|neighbour_genes:Phage-associated hom..,hypothetical protein|
MFKRKSTAELAAQMAKLNGNKGFSSEDKGEWKLKLDNAGNGQAVIRFLPSKNDEQAPFAILVNHGFKKNGKWYIETCSSTHGDYDSCPVCQYISKNDLYNTDNKEYGLVKRKTSYWANILVVKDPAAPENEGKVFKYRFGKKIWDKINAMIAVDVEMGETPVDVTCPWEGANFVLKVKQVSGFSNYDESKFLNQSAIPNIDDESFQKELFEQMVDLSEMTSKDKFKSFEELSTKFSQVMGTAAMGGAAATAAKKADKVADDLDAFNVDDFKTKTEDDFMSSSSGSSSSADDTDLDDLLNDL
>ID:BBC14580.1 |[Escherichia phage PP01]||_Escherichia_phage_PP01.gbk|32|909|LC348379(167812):145588-146496:-1 ^^ Escherichia phage PP01 DNA, complete sequence.|neighbours:ID:BBC14579.1(-1),ID:BBC14581.1(-1)|neighbour_genes:frd.3,59|
MFKRKSTAELAAQMAKLAGNKGGFSSEDKGEWKLKLDNAGNGQAVIRFLPSKNDEQAPFAILVNHGFKKNGKWYIENCSSTHGDYDSCPVCQYISKNDLYNTDNKEYGLVKRKTSYWANILVVKDPAAPENEGKVFKYRFGKKIWDKINAMIAVDVEMGETPVDVTCPWEGANFVLKVKQVSGFSNYDESKFLNQSAIPNIDDESFQKELFEQMVDLSEMTSKDKFKSFEELNTKFGQVMGTAVMGGAAATAAKKADKVADDLDAFNVDDFNTKTEDDFMSSSSSSSSSADDTDLDDLLNDL
> |[Tevenvirinae _Escherichia_phage_SF]||_Escherichia_phage_SF.gb|Single stranded DNA-..|900|MH359124.1(168695):142971-143870:1 ^RAST2:fig|1198136.100.peg.238^ Tevenvirinae _Escherichia_phage_SF|neighbours:(1),(1)|neighbour_genes:Phage DNA helicase l..,Phage protein|
MFKRKSTADLAAQMAKLNGNKGFSSEDKGEWKLKLDASGNGQAVIRFLPAKTDDALPFAILVNHGFKKNGKWYIETCSSTHGDYDSCPVCQYISKNDLYNTNKTEYSQLKRKTSYWANILVVKDPQAPDNEGKVFKYRFGKKIWDKINAMIAVDTEMGETPVDVTCPWEGANFVLKVKQVSGFSNYDESKFLNQSAIPNIDDESFQKELFEQMVDLSEMTSKDKFKSFEELNTKFNQVLGTAALGGAAAAAASVADKVASDLDDFDKDMEAFSSAKTEDDFMSSSSSDDGDLDDLLAGL
>ID:YP_009608430.1 |[Escherichia phage ST0]||_Escherichia_phage_ST0.gbk|hypothetical protein|903|NC_041990(170496):83334-84236:1 ^GeneID:40084452^ Escherichia phage ST0, complete genome.|neighbours:ID:YP_009608429.1(1),ID:YP_009608431.1(1)|neighbour_genes:hypothetical protein,hypothetical protein|
MFKRKSTADLAAQMAKLNGNKGFSSEDKGEWKLKLDASGNGQAVIRFLPAKTDDALPFAILVNHGFKKNGKWYIENCSSTHGDYDSCPVCQYISKNDLYNTNKAEYSQLKRKTSYWANILVVKDPQAPDNEGKVFKYRFGKKIWDKINAMIAVDTEMGETPVDVTCPFEGANFVLKAKQVSGFSNYDESKFLGQSEIPRINDEAFQKELYDQMVDLTTLTAKDQFKSFEKLNESFAKVLGTAALGGAAAAAASVADKVASDLDDFDKDMEAFSSAKTEDDFMSSTSSSDDGDLDDLLAGL
>ID:BBC14856.1 |[Escherichia phage T2]||_Escherichia_phage_T2.gbk|32|909|LC348380(163825):141036-141944:-1 ^^ Escherichia phage T2 DNA, complete sequence.|neighbours:ID:BBC14855.1(-1),ID:BBC14857.1(-1)|neighbour_genes:frd.3,59|
MFKRKSTAELAAQMAKLAGNKGGFSSEDKGEWKLKLDNAGNGQAVIRFLPSKNDEQAPFAILVNHGFKKNGKWYIENCSSTHGDYDSCPVCQYISKNDLYNTDNKEYGLVKRKTSYWANILVVKDPAAPENEGKVFKYRFGKKIWDKINAMIAVDVEMGETPVDVTCPWEGANFVLKVKQVSGFSNYDESKFLNQSAIPNIDDESFQKELFEQMVDLSEMTSKDKFKSFEELSTKFSQVMGTAAMGGAAATAAKKADKVADDLDAFNVDDFNTKTEDDFMSSSSGSSSSADDTDLDDLLNDL
>ID:YP_009281574.1 |[Escherichia phage UFV-AREG1]||_Escherichia_phage_UFV-AREG1_.gbk|single-stranded DNA ..|906|NC_031030(170788):144547-145452:-1 ^GeneID:29063767^ Escherichia phage UFV-AREG1, complete genome.|neighbours:ID:YP_009281573.1(-1),ID:YP_009281575.1(-1)|neighbour_genes:Frd3 protein,homing endonuclease|
MFKRKSTAELAAQMAKLNGNKGFSSEDKGEWKLKLDNAGNGQAVIRFLPSKNDEQAPFAILVNHGFKKNGKWYIETCSSTHGDYDSCPVCQYISKNDLYNTDNKEYSLVKRKTSYWANILVVKDPAAPENEGKVFKYRFGKKIWDKINAMIAVDVEMGETPVDVTCPWEGANFVLKVKQVSGFSNYDESKFLNQSAIPNIDDESFQKELFEQMVDLSEMTSKDKFKSFEELNTKFGQVMGTAVMGGAAATAAKKADKVADDLDAFNVDDFKTKTEDDFMSSSSGSSSSADDTDLDDLLNDL
>ID:YP_009323441.1 |[Escherichia phage WG01]||_Escherichia_phage_WG01_.gbk|hypothetical protein|906|NC_031928(169936):147595-148500:-1 ^GeneID:30308567^ Escherichia phage WG01, complete genome.|neighbours:ID:YP_009323440.1(-1),ID:YP_009323442.1(-1)|neighbour_genes:hypothetical protein,hypothetical protein|
MFKRKDPSQLAAQLSAMKGGSSFSSDDKAEWKLKDDNGVGTAVIRFLPSKNEENPSPFIKLVNHGFKKNGQWYIENCTSTHGDFDSCPVCKYMNQNDTFNTNNAEYKLMKRKTSFWANILVIKDSAVPANEGKVFKFRFGQKIMDKINQMVEVDTDIGEVPVDVTCPFDGANFVLKSKKVGDFKNYDDSKFMGQSEIPNINDEAYQAKLMEEMHDLSKLLDFKSFETNEAKFKKVVGTAALGGAAAKASAAADKIGDDLDAFSADLDAYDSKPSTPTRSTTPEPSVSPSDDDGLDDLLAGL
>ID:YP_009030851.1 |[Escherichia phage vB_EcoM_112]||_Escherichia_phage_e112_.gbk|single-stranded DNA ..|906|NC_024125(168470):145548-146453:-1 ^GeneID:19485395^ Escherichia phage e11/2, complete genome.|neighbours:ID:YP_009030850.1(-1),ID:YP_009030852.1(-1)|neighbour_genes:hypothetical protein,homing endonuclease|
MFKRKSTAELAAQMAKLNGNKGFSSEDKGEWKLKLDNAGNGQAVIRFLPSKNDEQAPFAILVNHGFKKNGKWYIETCSSTHGDYDSCPVCQYISKNDLYNTDNKEYGLVKRKTSYWANILVVKDPAAPENEGKVFKYRFGKKIWDKINAMIAVDVEMGETPVDVTCPWEGANFVLKVKQVSGFSNYDESKFLNQSAIPNIDDESFQKELFEQMVDLSEMTSKDKFKSFEELNTKFGQVMGTAVMGGAAATAAKKADKVADDLDAFNVDDFNTKTEDDFMSSSSGSSSSADDTDLDDLLNDL
>ID:AYN56181.1 |[Escherichia phage p000v]||_Escherichia_phage_p000v_.gbk|single-stranded DNA-..|903|MK047717(167803):3266-4168:1 ^^ Escherichia phage p000v, complete genome.|neighbours:ID:AYN56180.1(1),ID:AYN56182.1(1)|neighbour_genes:hypothetical protein,hypothetical protein|
MFKRKSTADLAAQMAKLNGNKGFSSEDKGEWKLKLDASGNGQAVIRFLPAKTDDALPFAILVNHGFKKNGKWYIENCSSTHGDYDSCPVCQYISKNDLYNTNKTEYSQLKRKTSYWANILVVKDPQAPDNEGKVFKYRFGKKIWDKINAMIAVDTEMGETPVDVTCPFEGANFVLKAKQVSGFSNYDESKFLGQSEIPRINDEAFQKELYDQMVDLTTLTAKDQFKSFEKLNESFAKVLGTAALGGAAAAAASVADKVASDLDDFDKDMEAFSSAKTEDDFMSSTSSSDDGDLDDLLAGL
> |[Tevenvirinae _Escherichia_phage_p000y]||_Escherichia_phage_p000y.gb|Single stranded DNA-..|903|MK047718.1(169872):113768-114670:1 ^RAST2:fig|1198136.97.peg.202^ Tevenvirinae _Escherichia_phage_p000y|neighbours:(1),(1)|neighbour_genes:Phage DNA helicase l..,Phage protein|
MFKRKSTADLAAQMAKLNGNKGFSSEDKGEWKLKLDASGNGQAVIRFLPAKTDDALPFAILVNHGFKKNGKWYIENCSSTHGDYDSCPVCQYISKNDLYNTNKAEYSQLKRKTSYWANILVVKDPQAPDNEGKVFKYRFGKKIWDKINAMIAVDTEMGETPVDVTCPFEGANFVLKAKQVSGFSNYDESKFLGQSEIPRINDEAFQKELYDQMVDLTTLTAKDQFKSFEKLNESFAKVLGTAALGGAAAAAASVADKVASDLDDFDKDMEAFSSAKTEDDFMSSTSSSDDGDLDDLLAGL
> |[Tevenvirinae _Escherichia_phage_slur02]||_Escherichia_phage_slur02.gb|Single stranded DNA-..|909|NC_028927.1(167298):48737-49645:-1 ^RAST2:fig|1198136.99.peg.78^ Tevenvirinae _Escherichia_phage_slur02|neighbours:(-1),(-1)|neighbour_genes:hypothetical protein,Phage DNA helicase l..|
MFKRKSTAELAAQMAKLAGNKGGFSSEDKGEWKLKLDNAGNGQAVIRFLPSKNDEQAPFAILVNHGFKKNGKWYIENCSSTHGDYDSCPVCQYISKNDLYNTDNKEYSLVKRKTSYWANILVVKDPAAPENEGKVFKYRFGKKIWDKINAMIAVDVEMGETPVDVTCPWEGANFVLKVKQVSGFSNYDESKFLNQSAIPNIDDESFQKELFEQMVDLSEMTSKDKFKSFEELSTKFGQVMGTAVMGGAAATAAKKADKVADDLDAFNVDDFNTKTEDDFMSSSSGSSSSADDTDLDDLLNDL
>ID:YP_009625011.1 |[Escherichia phage slur03]||_Escherichia_phage_slur03_.gbk|single-stranded DNA-..|909|NC_042129(167467):24768-25676:1 ^GOA:A0A0M7QBE6,GeneID:40101893,InterPro:IPR012339,InterPro:IPR012340,UniProtKB/TrEMBL:A0A0M7QBE6^ Escherichia phage slur03, complete genome.|neighbours:ID:YP_009625010.1(1),ID:YP_009625012.1(1)|neighbour_genes:loader of gp41 DNA h..,hypothetical protein..|
MFKRKSTAELAAQMAKLAGNKGGFSSEDKGEWKLKLDNAGNGQAVIRFLPSKNDEQAPFAILVNHGFKKNGKWYIENCSSTHGDYDSCPVCQYISKNDLYNTDNKEYSLVKRKTSYWANILVVKDPAAPENEGKVFKYRFGKKIWDKINAMIAVDVEMGETPVDVTCPWEGANFVLKVKQVSGFSNYDESKFLNQSAIPNIDDESFQKELFEQMVDLSEMTSKDKFKSFEELSTKFSQVMGTAAMGGAAATAAKKADKVADDLDAFNVDDFNTKTEDDFMSSSSGSSSSADDTDLDDLLNDL
>ID:YP_009625457.1 |[Escherichia phage slur04]||_Escherichia_phage_slur04_.gbk|gp32 DNA binding pro..|909|NC_042130(167298):130421-131329:-1 ^GOA:A0A0M7QBE2,GeneID:40102354,InterPro:IPR012339,InterPro:IPR012340,UniProtKB/TrEMBL:A0A0M7QBE2^ Escherichia phage slur04, complete genome.|neighbours:ID:YP_009625456.1(-1),ID:YP_009625458.1(-1)|neighbour_genes:Bacteriophage FRD3 p..,hypothetical protein|
MFKRKSTAELAAQMAKLAGNKGGFSSEDKGEWKLKLDNAGNGQAVIRFLPSKNDEQAPFAILVNHGFKKNGKWYIENCSSTHGDYDSCPVCQYISKNDLYNTDNKEYSLVKRKTSYWANILVVKDPAAPENEGKVFKYRFGKKIWDKINAMIAVDVEMGETPVDVTCPWEGANFVLKVKQVSGFSNYDESKFLNQSAIPNIDDESFQKELFEQMVDLSEMTSKDKFKSFEELSTKFGQVMGTAVMGGAAATAAKKADKVADDLDAFNVDDFNTKTEDDFMSSSSGSSSSADDTDLDDLLNDL
> |[Tevenvirinae _Escherichia_phage_slur07]||_Escherichia_phage_slur07.gb|Single stranded DNA-..|909|NC_028780.1(167124):17538-18446:1 ^RAST2:fig|1198136.89.peg.21^ Tevenvirinae _Escherichia_phage_slur07|neighbours:(1),(1)|neighbour_genes:Phage DNA helicase l..,hypothetical protein|
MFKRKSTAELAAQMAKLAGNKGGFSSEDKGEWKLKLDNAGNGQAVIRFLPSKNDEQAPFAILVNHGFKKNGKWYIENCSSTHGDYDSCPVCQYISKNDLYNTDNKEYSLVKRKTSYWANILVVKDPAAPENEGKVFKYRFGKKIWDKINAMIAVDVEMGETPVDVTCPWEGANFVLKVKQVSGFSNYDESKFLNQSAIPNIDDESFQKELFEQMVDLSEMTSKDKFKSFEELSTKFGQVMGTAVMGGAAATAAKKADKVADDLDAFNVDDFNTKTEDDFMSSSSGSSSSADDTDLDDLLNDL
>ID:CUL02555.1 |[Escherichia phage slur08]||_Escherichia_phage_slur08_.gbk|gp32 DNA binding pro..|909|LN881733(167467):22015-22923:1 ^GOA:A0A0M9JDZ4,InterPro:IPR012339,InterPro:IPR012340,UniProtKB/TrEMBL:A0A0M9JDZ4^ Escherichia phage slur08, complete genome.|neighbours:ID:CUL02554.1(1),ID:CUL02556.1(1)|neighbour_genes:hypothetical protein,Bacteriophage FRD3 p..|
MFKRKSTAELAAQMAKLAGNKGGFSSEDKGEWKLKLDNAGNGQAVIRFLPSKNDEQAPFAILVNHGFKKNGKWYIENCSSTHGDYDSCPVCQYISKNDLYNTDNKEYSLVKRKTSYWANILVVKDPAAPENEGKVFKYRFGKKIWDKINAMIAVDVEMGETPVDVTCPWEGANFVLKVKQVSGFSNYDESKFLNQSAIPNIDDESFQKELFEQMVDLSEMTSKDKFKSFEELSTKFSQVMGTAAMGGAAATAAKKADKVADDLDAFNVDDFNTKTEDDFMSSSSGSSSSADDTDLDDLLNDL
>ID:CUL03011.1 |[Escherichia phage slur11]||_Escherichia_phage_slur11_.gbk|gp32 DNA binding pro..|909|LN881734(167298):133967-134875:-1 ^GOA:A0A0M7QCE8,InterPro:IPR012339,InterPro:IPR012340,UniProtKB/TrEMBL:A0A0M7QCE8^ Escherichia phage slur11, complete genome.|neighbours:ID:CUL03010.1(-1),ID:CUL03012.1(-1)|neighbour_genes:Bacteriophage FRD3 p..,hypothetical protein|
MFKRKSTAELAAQMAKLAGNKGGFSSEDKGEWKLKLDNAGNGQAVIRFLPSKNDEQAPFAILVNHGFKKNGKWYIENCSSTHGDYDSCPVCQYISKNDLYNTDNKEYSLVKRKTSYWANILVVKDPAAPENEGKVFKYRFGKKIWDKINAMIAVDVEMGETPVDVTCPWEGANFVLKVKQVSGFSNYDESKFLNQSAIPNIDDESFQKELFEQMVDLSEMTSKDKFKSFEELSTKFGQVMGTAVMGGAAATAAKKADKVADDLDAFNVDDFNTKTEDDFMSSSSGSSSSADDTDLDDLLNDL
>ID:CUL03797.1 |[Escherichia phage slur13]||_Escherichia_phage_slur13_.gbk|gp32 DNA binding pro..|909|LN881737(167299):155789-156697:-1 ^GOA:A0A0M7QGT0,InterPro:IPR012339,InterPro:IPR012340,UniProtKB/TrEMBL:A0A0M7QGT0^ Escherichia phage slur13, complete genome.|neighbours:ID:CUL03796.1(-1),ID:CUL03798.1(-1)|neighbour_genes:Bacteriophage FRD3 p..,hypothetical protein|
MFKRKSTAELAAQMAKLAGNKGGFSSEDKGEWKLKLDNAGNGQAVIRFLPSKNDEQAPFAILVNHGFKKNGKWYIENCSSTHGDYDSCPVCQYISKNDLYNTDNKEYSLVKRKTSYWANILVVKDPAAPENEGKVFKYRFGKKIWDKINAMIAVDVEMGETPVDVTCPWEGANFVLKVKQVSGFSNYDESKFLNQSAIPNIDDESFQKELFEQMVDLSEMTSKDKFKSFEELSTKFGQVMGTAVMGGAAATAAKKADKVADDLDAFNVDDFNTKTEDDFMSSSSGSSSSADDTDLDDLLNDL
>ID:YP_009180739.1 |[Escherichia phage slur14]||_Escherichia_phage_slur14_.gbk|gp32 DNA binding pro..|909|NC_028448(167467):86664-87572:-1 ^GOA:A0A0M9JE23,GeneID:26227911,InterPro:IPR012339,InterPro:IPR012340,UniProtKB/TrEMBL:A0A0M9JE23^ Escherichia phage slur14, complete genome.|neighbours:ID:YP_009180738.1(-1),ID:YP_009180740.1(-1)|neighbour_genes:Bacteriophage FRD3 p..,hypothetical protein|
MFKRKSTAELAAQMAKLAGNKGGFSSEDKGEWKLKLDNAGNGQAVIRFLPSKNDEQAPFAILVNHGFKKNGKWYIENCSSTHGDYDSCPVCQYISKNDLYNTDNKEYSLVKRKTSYWANILVVKDPAAPENEGKVFKYRFGKKIWDKINAMIAVDVEMGETPVDVTCPWEGANFVLKVKQVSGFSNYDESKFLNQSAIPNIDDESFQKELFEQMVDLSEMTSKDKFKSFEELSTKFSQVMGTAAMGGAAATAAKKADKVADDLDAFNVDDFNTKTEDDFMSSSSGSSSSADDTDLDDLLNDL
>ID:AVH86071.1 |[Escherichia phage vB_EcoM-G28]||_Escherichia_phage_vB_EcoM-G28.gbk|putative single-stra..|909|MG867727(170121):147823-148731:-1 ^^ Escherichia phage vB_EcoM-G28, complete genome.|neighbours:ID:AVH86070.1(-1),ID:AVH86072.1(-1)|neighbour_genes:hypothetical protein,hypothetical protein|
MFKRKSTAELAAQMAKLAGNKGGFSSEDKGEWKLKLDNAGNGQAVIRFLPSKNDEQAPFAILVNHGFKKNGKWYIETCSSTHGDYDSCPVCQYISKNDLYNTDNKEYSLVKRKTSYWANILVVKDPAAPENEGKVFKYRFGKKIWDKINAMIAVDVEMGETPVDVTCPWEGANFVLKVKQVSGFSNYDESKFLNQSAIPNIDDESFQKELFEQMVDLSEMTSKDKFKSFEELSTKFSQVMGTAVMGGAAATAAKKADKVADDLDAFNVDDFNTKTEDDFMSSSSGSSSSADDTDLDDLLNDL
>ID:QDF15264.1 |[Escherichia phage vB_EcoM-Sa45lw]||_Escherichia_phage_vB_EcoM-Sa45lw_.gbk|single-stranded DNA-..|909|MK977694(167353):145057-145965:-1 ^^ Escherichia phage vB_EcoM-Sa45lw, complete genome.|neighbours:ID:QDF15263.1(-1),ID:QDF15265.1(-1)|neighbour_genes:hypothetical protein,loader of DNA helica..|
MFKRKSTAELAAQMAKLAGNKGGFSSEDKGEWKLKLDNAGNGQAVIRFLPSKNDEQAPFAILVNHGFKKNGKWYIENCSSTHGDYDSCPVCQYISKNDLYNTDNKEYGLVKRKTSYWANILVVKDPAAPENEGKVFKYRFGKKIWDKINAMIAVDVEMGETPVDVTCPWEGANFVLKVKQVSGFSNYDESKFLNQSAIPNIDDESFQKELFEQMVDLSEMTSKDKFKSFEELNTKFGQVMGTAVMGGAAATAAKKADKVADDLDAFNVDDFNTKTEDDFMSSSSGSSSSADDTDLDDLLNDL
>ID:YP_009290503.1 |[Escherichia phage vB_EcoM-UFV13]||_Escherichia_phage_vB_EcoM-UFV13_.gbk|single stranded DNA-..|909|NC_031103(165772):143166-144074:-1 ^GeneID:29081299^ Escherichia phage vB_EcoM-UFV13, complete genome.|neighbours:ID:YP_009290502.1(-1),ID:YP_009290504.1(-1)|neighbour_genes:hypothetical protein,DNA helicase loader|
MFKRKSTAELAAQMAKLAGNKGGFSSEDKGEWKLKLDNAGNGQAVIRFLPSKNDEQAPFAILVNHGFKKNGKWYIENCSSTHGDYDSCPVCQYISKNDLYNTDNKEYSLVKRKTSYWANILVVKDPAAPENEGKVFKYRFGKKIWDKINAMIAVDVEMGETPVDVTCPWEGANFVLKVKQVSGFSNYDESKFLNQSAIPNIDDESFQKELFEQMVDLSEMTSKDKFKSFEELSTKFSQVMGTAVMGGAAAIAAKKADKVADDLDAFNVDDFKTKTEDDFMSSSSGSSSSADDTDLDDLLNDL
>ID:AUV61101.1 |[Escherichia phage vB_EcoM-fFiEco06]||_Escherichia_phage_vB_EcoM-fFiEco06_.gbk|single stranded DNA-..|909|MG781190(167076):144708-145616:-1 ^^ Escherichia phage vB_EcoM-fFiEco06, complete genome.|neighbours:ID:AUV61100.1(-1),ID:AUV61102.1(-1)|neighbour_genes:hypothetical protein,DNA helicase loader|
MFKRKSTAELAAQMAKLAGNKGGFSSEDKGEWKLKLDNAGNGQAVIRFLPSKNDEQAPFAILVNHGFKKNGKWYIENCSSTHGDYDSCPVCQYISKNDLYNTDNKEYSLVKRKTSYWANILVVKDPAAPENEGKVFKYRFGKKIWDKINAMIAVDVEMGETPVDVTCPWEGANFVLKVKQVSGFSNYDESKFLNQSAIPNIDDESFQKELFEQMVDLSEMTSKDKFKSFEELSTKFGQVMGTAVMGGAAATAAKKADKVADDLDAFNVDDFNTKTEDDFMSSSSGSSSSADDTDLDDLLNDL
>ID:AUV61373.1 |[Escherichia phage vB_EcoM-fHoEco02]||_Escherichia_phage_vB_EcoM-fHoEco02_.gbk|single stranded DNA-..|909|MG781191(167064):144699-145607:-1 ^^ Escherichia phage vB_EcoM-fHoEco02, complete genome.|neighbours:ID:AUV61372.1(-1),ID:AUV61374.1(-1)|neighbour_genes:hypothetical protein,DNA helicase loader|
MFKRKSTAELAAQMAKLAGNKGGFSSEDKGEWKLKLDNAGNGQAVIRFLPSKNDEQAPFAILVNHGFKKNGKWYIENCSSTHGDYDSCPVCQYISKNDLYNTDNKEYSLVKRKTSYWANILVVKDPAAPENEGKVFKYRFGKKIWDKINAMIAVDVEMGETPVDVTCPWEGANFVLKVKQVSGFSNYDESKFLNQSAIPNIDDESFQKELFEQMVDLSEMTSKDKFKSFEELSTKFGQVMGTAVMGGAAATAAKKADKVADDLDAFNVDDFNTKTEDDFMSSSSGSSSSADDTDLDDLLNDL
>ID:AYP69766.1 |[Escherichia phage vB_EcoM_DalCa]||_Escherichia_phage_vB_EcoM_DalCa_.gbk|single-stranded DNA ..|909|MH992510(166040):143568-144476:-1 ^^ Escherichia phage vB_EcoM_DalCa, complete genome.|neighbours:ID:AYP69924.1(-1),ID:AYP69788.1(-1)|neighbour_genes:hypothetical protein,DNA helicase loader|
MFKRKSTAELAAQMAKLAGNKGGFSSEDKGEWKLKLDNAGNGQAVIRFLPSKNDEQAPFAILVNHGFKKNGKWYIENCSSTHGDYDSCPVCQYISKNDLYNTDNKEYGLVKRKTSYWANILVVKDPAAPENEGKVFKYRFGKKIWDKINAMIAVDVEMGETPVDVTCPWEGANFVLKVKQVSGFSNYDESKFLNQSAIPNIDDESFQKELFEQMVDLSEMTSKDKFKSFEELSTKFGQVMGTAVMGGAAATAAKKADKVADDLDAFNVDDFNTKTEDDFMSSSSGSSSSADDTDLDDLLNDL
>ID:QBO63760.1 |[Escherichia phage vB_EcoM_G10400]||_Escherichia_phage_vB_EcoM_G10400.gbk|putative single-stra..|909|MK327937(170182):148094-149002:-1 ^^ Escherichia phage vB_EcoM_G10400, complete genome.|neighbours:ID:QBO63759.1(-1),ID:QBO63761.1(-1)|neighbour_genes:hypothetical protein,hypothetical protein|
MFKRKSTAELAAQMAKLAGNKGGFSSEDKGEWKLKLDNAGNGQAVIRFLPSKNDEQAPFAILVNHGFKKNGKWYIENCSSTHGDYDSCPVCQYISKNDLYNTDNKEYSLVKRKTSYWANILVVKDPAAPENEGKVFKYRFGKKIWDKINAMIAVDVEMGETPVDVTCPWEGANFVLKVKQVSGFSNYDESKFLNQSAIPNIDDESFQKELFEQMVDLSEMTSKDKFKSFEELSTKFGQVMGTAVMGGAAATAAKKADKVADDLDAFNVDDFNTKTEDDFMSSSSGSSSSADDTDLDDLLNDL
>ID:QBO62397.1 |[Escherichia phage vB_EcoM_G2248]||_Escherichia_phage_vB_EcoM_G2248.gbk|putative single-stra..|948|MK327932(170678):146598-147545:-1 ^^ Escherichia phage vB_EcoM_G2248, complete genome.|neighbours:ID:QBO62396.1(-1),ID:QBO62398.1(-1)|neighbour_genes:hypothetical protein,hypothetical protein|
MNIFRRQDSSKLQAQLAALKGSNGFSKEDPKEWKIKTDAAGNGEAVIRFLPARTEDGLPIINLVNHSFKVNGKYYWENCPSTHGDFDSCPVCKYISENDLYNTNNKEYQDVKRKSSYFANILVMKDPKAPENEGKVFKFRFGKKIYDKILAMSNVNTELGEKPVNIVCPFEGANFLLKAKKVDKFLNYDDSRFMQQSAIPNIEDEAFQKYLFENMVDIDVIVAKDQFKSFEELDAKFKKVKGVSLVAGASASGAAAAINSQLDDFDAQMNAFDAGTTATSTASDSSADDLMASLDLGGGTSSASDLDDLDSLLAM
> |[Tevenvirinae Escherichia_phage_vB_EcoM_G2285]||_Escherichia_phage_vB_EcoM_G2285.gb|Single stranded DNA-..|900|MK327933.1(166675):145542-146441:-1 ^RAST2:fig|1198136.60.peg.253^ Tevenvirinae Escherichia_phage_vB_EcoM_G2285|neighbours:(-1),(-1)|neighbour_genes:Phage protein,Phage DNA helicase l..|
MFKRKSTADLAAQMAKLNGNKGFSSEDKGEWKLKLDASGNGQAVIRFLPAKTDDALPFTILVNHGFKKNGKWYIETCSSTHGDYDSCPVCQYISKNDLYNTNKTEYSQLKRKTSYWANILVVKDPQAPDNEGKVFKYRFGKKIWDKINAMIAVDTEMGETPVDVTCPWEGANFVLKVKQVSGFSNYDESKFLNQSAIPNIDDESFQKELFEQMVDLSEMTSKDKFKSFEELNTKFNQVLGTAALGGAAAAAASVADKVASDLDDFDKDMEAFGSAKTEDDFMSSSSSDDGDLDDLLAGL
> |[Tevenvirinae _Escherichia_phage_vB_EcoM_G2469]||_Escherichia_phage_vB_EcoM_G2469.gb|Single stranded DNA-..|900|MK327934.1(170452):149411-150310:-1 ^RAST2:fig|1198136.90.peg.255^ Tevenvirinae _Escherichia_phage_vB_EcoM_G2469|neighbours:(-1),(-1)|neighbour_genes:Phage protein,Phage DNA helicase l..|
MFKRKSTADLAAQMAKLNGNKGFSSEDKGEWKLKLDASGNGQAVIRFLPAKTDDALPFTILVNHGFKKNGKWYIETCSSTHGDYDSCPVCQYISKNDLYNTNKTEYSQLKRKTSYWANILVVKDPQAPDNEGKVFKYRFGKKIWDKINAMIAVDTEMGETPVDVTCPWEGANFVLKVKQVSGFSNYDESKFLNQSAIPNIDDESFQKELFEQMVDLSEMTSKDKFKSFEELNTKFNQVLGTAALGGAAAAAASVADKVASDLDDFDKDMEAFGSAKTEDDFMSSSSSDDGDLDDLLAGL
> |[Tevenvirinae Escherichia_phage_vB_EcoM_G2494]||_Escherichia_phage_vB_EcoM_G2494.gb|putative single-stra..|975|MK327935.1(168327):143757-144731:-1 ^RAST2:fig|1198136.61.peg.259^ Tevenvirinae Escherichia_phage_vB_EcoM_G2494|neighbours:(-1),(-1)|neighbour_genes:hypothetical protein,hypothetical protein|
MNMFRRQDSSKLQAQLAALKGGNGFSKEDPKEWKIKTDAAGNGEALIRFLPPKTEDGLPIVKLVNHSFKVNGKWYWENCSSTHGDFDSCPVCKYINEKDLYNTDKTEWQLIKRKASYYANILVLKDPQAPENEGKVFKFRFGQKIYDKIVAMVNVNTDMGEVPVDVTCVFSGANFLLKAKKVDKHQNYDDSRFMQQSQLPKIEDEAYQKYLMENMVDLSEIVAPSQFKPFDELETKFKKTMGVSMVAGAVAFSAAAAINSQLDDFDAQMNAFDAGINAASTVVGINAASTALDSSADDLMASLDLGGGTSSASDLDDLDALLGM
>ID:QBO65652.1 |[Escherichia phage vB_EcoM_G2540-3]||_Escherichia_phage_vB_EcoM_G2540-3_.gbk|putative single-stra..|909|MK327944(168654):146219-147127:-1 ^^ Escherichia phage vB_EcoM_G2540-3, complete genome.|neighbours:ID:QBO65651.1(-1),ID:QBO65653.1(-1)|neighbour_genes:hypothetical protein,hypothetical protein|
MFKRKSTAELAAQMAKLAGNKGGFSSEDKGEWKLKLDNAGNGQAVIRFLPSKNDEQAPFAILVNHGFKKNGKWYIENCSSTHGDYDSCPVCQYISKNDLYNTDNKEYGLVKRKTSYWANILVVKDPAAPENEGKVFKYRFGKKIWDKINAMIAVDVEMGETPVDVTCPWEGANFVLKVKQVSGFSNYDESKFLNQSAIPNIDDESFQKELFEQMVDLSEMTSKDKFKSFEELSTKFSQVMGTAAMGGAAATAAKKADKVADDLDAFNVDDFKTKTEDDFMSSSSGSSSSADDTDLDDLLNDL
> |[Tevenvirinae _Escherichia_phage_vB_EcoM_G2540]||_Escherichia_phage_vB_EcoM_G2540.gb|Single stranded DNA-..|906|MK327936.1(168886):146526-147431:-1 ^RAST2:fig|1198136.92.peg.259^ Tevenvirinae _Escherichia_phage_vB_EcoM_G2540|neighbours:(-1),(-1)|neighbour_genes:Phage protein,Phage-associated hom..|
MFKRKSTAELAAQMAKLNGNKGFSSEDKGEWKLKLDNAGNGQAVIRFLPSKNDEQAPFAILVNHGFKKNGKWYIETCSSTHGDYDSCPVCQYISKNDLYNTDNKEYSLVKRKTSYWANILVVKDPAAPENEGKVFKYRFGKKIWDKINAMIAVDVEMGETPVDVTCPWEGANFVLKVKQVSGFSNYDESKFLNQSAIPNIDDESFQKELFEQMVDLSEMTSKDKFKSFEELSTKFGQVMGTAVMGGAAATAAKKADKVADDLDAFNVDDFKTKTEDDFMSSSSGSSSSADDTDLDDLLNDL
>ID:QBO64563.1 |[Escherichia phage vB_EcoM_G29]||_Escherichia_phage_vB_EcoM_G29_.gbk|putative single-stra..|909|MK327940(168241):146141-147049:-1 ^^ Escherichia phage vB_EcoM_G29, complete genome.|neighbours:ID:QBO64562.1(-1),ID:QBO64564.1(-1)|neighbour_genes:hypothetical protein,hypothetical protein|
MFKRKSTAELAAQMAKLAGNKGGFSSEDKGEWKLKLDNAGNGQAVIRFLPSKNDEQAPFALLVNHGFKKNGKWYIETCSSTYGDYDSCPVCQYISKNDLYNTDNKEYSLVKRKTSYWANILVVKDPAAPENEGKVFKYRFGKKIWDKINAMIAVDVEMGETPVDVTCPWEGANFVLKVKQVSGFSNYDESKFLNQSAIPNIDDESFQKELFEQMVDLSEMTSKDKFKSFEELSTKFSQVMGTAAMGGAAATAAKKADKVADDLDAFNVDDFKTKTEDDFMSSSSGSSSSADDTDLDDLLNDL
> |[Tevenvirinae _Escherichia_phage_vB_EcoM_G37-3]||_Escherichia_phage_vB_EcoM_G37-3.gb|putative single-stra..|969|MK327941.1(167832):143616-144584:-1 ^RAST2:fig|1198136.91.peg.263^ Tevenvirinae _Escherichia_phage_vB_EcoM_G37-3|neighbours:(-1),(-1)|neighbour_genes:hypothetical protein,Phage DNA helicase l..|
MFKRQDSSKLQAQLAALKGGNGFSKEDPKEWKIKTDAAGNGEALIRFLPSKTEDGLPIVKLVNHSFKVNGKWYWENCSSTHGDFDSCPVCKYINEKDLYNTDKTEWQLIKRKASYYANILVLKDPQAPENEGKVFKFRFGQKIYDKIVAMVNVNTDMGEVPVDVTCVFSGANFLLKAKKVDKHQNYDDSRFMQQSQLPKIEDEAYQKYLMENMVDLSEIVAPSQFKPFDELETKFKKTMGVSMVAGAAASSAAAAINSQLDDFDAQMNAFDAGINAVSTVVGINAASTALDSSADDLMASLDLGGGTSSASDLDDLDALLGM
> |[Tevenvirinae _Escherichia_phage_vB_EcoM_GG4498]||_Escherichia_phage_vB_EcoM_G4498.gb|Single stranded DNA-..|909|MK327939.1(167826):145598-146506:-1 ^RAST2:fig|1198136.93.peg.256^ Tevenvirinae _Escherichia_phage_vB_EcoM_GG4498|neighbours:(-1),(-1)|neighbour_genes:hypothetical protein,Phage DNA helicase l..|
MFKRKSTAELAAQMAKLAGNKGGFSSEDKGEWKLKLDNAGNGQAVIRFLPSKNDEQAPFALLVNHGFKKNGKWYIETCSSTYGDYDSCPVCQYISKNDLYNTDNKEYSLVKRKTSYWANILVVKDPAAPENEGKVFKYRFGKKIWDKINAMIAVDVEMGETPVDVTCPWEGANFVLKVKQVSGFSNYDESKFLNQSAIPNIDDESFQKELFEQMVDLSEMTSKDKFKSFEELSTKFSQVMGTAAMGGAAATAAKKADKVADDLDAFNVDDFKTKTEDDFMSSSSGSSSSADDTDLDDLLNDL
>ID:QBO65935.1 |[Escherichia phage vB_EcoM_G4500]||_Escherichia_phage_vB_EcoM_G4500_.gbk|putative single-stra..|909|MK327945(168363):146263-147171:-1 ^^ Escherichia phage vB_EcoM_G4500, complete genome.|neighbours:ID:QBO65934.1(-1),ID:QBO65936.1(-1)|neighbour_genes:hypothetical protein,hypothetical protein|
MFKRKSTAELAAQMAKLAGNKGGFSSEDKGEWKLKLDNAGNGQAVIRFLPSKNDEQAPFALLVNHGFKKNGKWYIETCSSTYGDYDSCPVCQYISKNDLYNTDNKEYSLVKRKTSYWANILVVKDPAAPENEGKVFKYRFGKKIWDKINAMIAVDVEMGETPVDVTCPWEGANFVLKVKQVSGFSNYDESKFLNQSAIPNIDDESFQKELFEQMVDLSEMTSKDKFKSFEELSTKFSQVMGTAAMGGAAATAAKKADKVADDLDAFNVDDFKTKTEDDFMSSSSGSSSSADDTDLDDLLNDL
>ID:QBO66211.1 |[Escherichia phage vB_EcoM_G4507]||_Escherichia_phage_vB_EcoM_G4507_.gbk|putative single-stra..|909|MK327946(168828):146755-147663:-1 ^^ Escherichia phage vB_EcoM_G4507, complete genome.|neighbours:ID:QBO66210.1(-1),ID:QBO66212.1(-1)|neighbour_genes:hypothetical protein,hypothetical protein|
MFKRKSTAELAAQMAKLAGNKGGFSSEDKGEWKLKLDNAGNGQAVIRFLPSKNDEQAPFAILVNHGFKKNGKWYIENCSSTHGDYDSCPVCQYISKNDLYNTDNKEYSLVKRKTSYWANILVVKDPAAPENEGKVFKYRFGKKIWDKINAMIAVDVEMGETPVDVTCPWEGANFVLKVKQVSGFSNYDESKFLNQSAIPNIDDESFQKELFEQMVDLSEMTSKDKFKSFEELSTKFGQVMGTAVMGGAAATAAKKADKVADDLDAFNVDDFNTKTEDDFMSSSSGSSSSADDTDLDDLLNDL
>ID:QBO65110.1 |[Escherichia phage vB_EcoM_G50]||_Escherichia_phage_vB_EcoM_G50_.gbk|putative single-stra..|909|MK327942(167728):144965-145873:-1 ^^ Escherichia phage vB_EcoM_G50, complete genome.|neighbours:ID:QBO65109.1(-1),ID:QBO65111.1(-1)|neighbour_genes:hypothetical protein,hypothetical protein|
MFKRKSTAELAAQMAKLAGNKGGFSSEDKGEWKLKLDNAGNGQAVIRFLPSKNDEQAPFAILVNHGFKKNGKWYIENCSSTHGDYDSCPVCQYISKNDLYNTDNKEYGLVKRKTSYWANILVVKDPAAPENEGKVFKYRFGKKIWDKINAMIAVDVEMGETPVDVTCPWEGANFVLKVKQVSGFSNYDESKFLNQSAIPNIDDESFQKELFEQMVDLSEMTSKDKFKSFEELSTKFSQVMGTAAMGGAAATAAKKADKVADDLDAFNVDDFNTKTEDDFMSSSSGSSSSADDTDLDDLLNDL
> |[Tevenvirinae _Escherichia_phage_vB_EcoM_G5211]||_Escherichia_phage_vB_EcoM_G5211.gb|putative single-stra..|969|MK327947.1(164278):140549-141517:-1 ^RAST2:fig|1198136.94.peg.249^ Tevenvirinae _Escherichia_phage_vB_EcoM_G5211|neighbours:(-1),(-1)|neighbour_genes:hypothetical protein,Phage DNA helicase l..|
MFKRQDSSKLQAQLAALKGGNGFSKEDPKEWKIKTDAAGNGEALIRFLPSKTEDGLPIVKLVNHSFKVNGKWYWENCSSTHGDFDSCPVCKYINEKDLYNTDKTEWQLIKRKASYYANILVLKDPQSPENEGKVFKFRFGQKIYDKIVAMVNVNTDMGEVPVDVTCVFSGANFLLKAKKVDKHQNYDDSRFMQQSQLPKIEDEAYQKYLMENMVDLSEIVAPSQFKPFDELETKFKKTMGVSMVAGAAASSAAAAINSQLDDFDAQMNAFDSGINAASTVVGINAASTALDSSADDLMASLDLGGGTSSASDLDDLDALLGM
>ID:QBO65383.1 |[Escherichia phage vB_EcoM_G53]||_Escherichia_phage_vB_EcoM_G53_.gbk|putative single-stra..|903|MK327943(167834):146295-147197:-1 ^^ Escherichia phage vB_EcoM_G53, complete genome.|neighbours:ID:QBO65382.1(-1),ID:QBO65384.1(-1)|neighbour_genes:FRD2 protein,hypothetical protein|
MFKRKSTADLAAQMAKLNGNKGFSSEDKGEWKLKLDASGNGQAVIRFLPAKTDDALPFAILVNHGFKKNGKWYIENCSSTHGDYDSCPVCQYISKNDLYNTNKNEYSQLKRKTSYWANILVVKDPQAPDNEGKVFKYRFGKKIWDKINAMIAVDTEMGETPVDVTCPFEGANFVLKAKQVSGFSNYDESKFLGQSEIPRINDEAFQKELYDQMVDLTTLTAKDQFKSFEKLNESFAKVLGTAALGGAAAAAASVADKVASDLDDFDKDMEAFSSAKTEDDFMSSTSSSDDGDLDDLLAGL
>ID:QBQ80122.1 |[Escherichia phage vB_EcoM_G8]||_Escherichia_phage_vB_EcoM_G8_.gbk|putative single-stra..|906|MK373787(169650):146148-147053:-1 ^^ Escherichia phage vB_EcoM_G8, complete genome.|neighbours:ID:QBQ80121.1(-1),ID:QBQ80123.1(-1)|neighbour_genes:hypothetical protein,hypothetical protein|
MFKRKSTAELAAQMAKLNGNKGFSSEDKGEWKLKLDNAGNGQAVIRFLPSKNDEQAPFAILVNHGFKKNGKWYIETCSSTHGDYDSCPVCQYISKNDLYNTDNKEYSLVKRKTSYWANILVVKDPAAPENEGKVFKYRFGKKIWDKINAMIAVDVEMGETPVDVTCPWEGANFVLKVKQVSGFSNYDESKFLNQSAIPNIDDESFQKELFEQMVDLSEMTSKDKFKSFEELSTKFSQVMGTAAMGGAAATAAKKADKVADDLDAFNVDDFNTKTEDDFMSSSSGSSSSADDTDLDDLLNDL
>ID:QBQ78024.1 |[Escherichia phage vB_EcoM_G9062]||_Escherichia_phage_vB_EcoM_G9062_.gbk|putative single-stra..|909|MK373779(168670):146569-147477:-1 ^^ Escherichia phage vB_EcoM_G9062, complete genome.|neighbours:ID:QBQ78023.1(-1),ID:QBQ78025.1(-1)|neighbour_genes:hypothetical protein,hypothetical protein|
MFKRKSTAELAAQMAKLAGNKGGFSSEDKGEWKLKLDNAGNGQAVIRFLPSKNDEQAPFALLVNHGFKKNGKWYIETCSSTYGDYDSCPVCQYISKNDLYNTDNKEYSLVKRKTSYWANILVVKDPAAPENEGKVFKYRFGKKIWDKINAMIAVDVEMGETPVDVTCPWEGANFVLKVKQVSGFSNYDESKFLNQSAIPNIDDESFQKELFEQMVDLSEMTSKDKFKSFEELSTKFSQVMGTAAMGGAAATAAKKADKVADDLDAFNVDDFKTKTEDDFMSSSSGSSSSADDTDLDDLLNDL
>ID:AXC34027.1 |[Escherichia phage vB_EcoM_JB75]||_Escherichia_phage_vB_EcoM_JB75_.gbk|single-stranded DNA ..|909|MH355584(167208):21524-22432:1 ^^ Escherichia phage vB_EcoM_JB75, complete genome.|neighbours:ID:AXC34050.1(1),ID:AXC34189.1(1)|neighbour_genes:loader of DNA helica..,Frd3|
MFKRKSTAELAAQMAKLAGNKGGFSSEDKGEWKLKLDNAGNGQAVIRFLPSKNDEQAPFAILVNHGFKKNGKWYIENCSSTHGDYDSCPVCQYISKNDLYNTDNKEYSLVKRKTSYWANILVVKDPAAPENEGKVFKYRFGKKIWDKINAMIAVDVEMGETPVDVTCPWEGANFVLKVKQVSGFSNYDESKFLNQSAIPNIDDESFQKELFEQMVDLSEMTSKDKFKSFEELNTKFGQVMGTAAMGGAAATAAKKADKVADDLDAFNVDDFKTKTEDDFMSSSSGSSSSADDTDLDDLLNDL
>ID:YP_009037532.1 |[Escherichia phage vB_EcoM_JS09]||_Escherichia_phage_vB_EcoM_JS09_.gbk|single-stranded DNA ..|900|NC_024124(169148):22886-23785:1 ^GeneID:19524927^ Escherichia phage vB_EcoM_JS09, complete genome.|neighbours:ID:YP_009037531.1(1),ID:YP_009037533.1(1)|neighbour_genes:hypothetical protein,hypothetical protein|
MFKRKSTADLAAQMAKLNGNKGFSSEDKGEWKLKLDASGNGQAVIRFLPAKTDDALPFAILVNHGFKKNGKWYIENCSSTHGDYDSCPVCQYISKNDLYNTNKAEYSQLKRKTSYWANILVVKDPQAPDNEGKVFKYRFGKKIWDKINAMIAVDTEMGETPVDVTCPFEGANFVLKAKQVSGFSNYDESKFLGQSEIPRINDEAFQKELYDQMVDLTTLTAKDQFKSFEKLNESFAKVLGTAALGGAAAAAASVADKVASDLDDFDKDMEAFSSAKTEDDFMSSSSSDDGDLDDLLAGL
>ID:QBQ78525.1 |[Escherichia phage vB_EcoM_KAW1E185]||_Escherichia_phage_vB_EcoM_KAW1E185_.gbk|putative single-stra..|909|MK373781(164987):142985-143893:-1 ^^ Escherichia phage vB_EcoM_KAW1E185, complete genome.|neighbours:ID:QBQ78524.1(-1),ID:QBQ78526.1(-1)|neighbour_genes:hypothetical protein,hypothetical protein|
MFKRKSTAELAAQMAKLAGNKGGFSSEDKGEWKLKLDNAGNGQAVIRFLPSKNDEQAPFAILVNHGFKKNGKWYIENCSSTHGDYDSCPVCQYISKNDLYNTDNKEYSLVKRKTSYWANILVVKDPAAPENEGKVFKYRFGKKIWDKINAMIAVDVEMGETPVDVTCPWEGANFVLKVKQVSGFSNYDESKFLNQSAIPNIDDESFQKELFEQMVDLSEMTSKDKFKSFEELSTKFSQVMGTAAMGGAAATAAKKADKVADDLDAFNVDDFKTKTEDDFMSSSSGSSSSADDTDLDDLLNDL
> |[Tevenvirinae Escherichia_phage_vB_EcoM_KAW3E185]||_Escherichia_phage_vB_EcoM_KAW3E185.gb|Single stranded DNA-..|903|MK373782.1(170187):149079-149981:-1 ^RAST2:fig|1198136.54.peg.256^ Tevenvirinae Escherichia_phage_vB_EcoM_KAW3E185|neighbours:(-1),(-1)|neighbour_genes:Phage protein,Phage DNA helicase l..|
MFKRKSTADLAAQMAKLNGNKGFSSEDKGEWKLKLDASGNGQAVIRFLPAKTDDALPFAILVNHGFKKNGKWYIENCSSTHGDYDSCPVCQYISKNDLYNTNKNEYSQLKRKTSYWANILVVKDPQAPDNEGKVFKYRFGKKIWDKINAMIAVDTEMGETPVDVTCPFEGANFVLKAKQVSGFSNYDESKFLGQSEIPRINDEAFQKELYDQMVDLTTLTAKDQFKSFEKLNESFAKVLGTAALGGAAAAAASVADKVASDLDDFDKDMEAFSSAKTEDDFMSSTSSSDDGDLDDLLAGL
>ID:QBQ79295.1 |[Escherichia phage vB_EcoM_MM02]||_Escherichia_phage_vB_EcoM_MM02_.gbk|putative single-stra..|903|MK373784(169201):147773-148675:-1 ^^ Escherichia phage vB_EcoM_MM02, complete genome.|neighbours:ID:QBQ79294.1(-1),ID:QBQ79296.1(-1)|neighbour_genes:FRD2 protein,hypothetical protein|
MFKRKSTADLAAQMAKLNGNKGFSSEDKGEWKLKLDASGNGQAVIRFLPAKTDDALPFAILVNHGFKKNGKWYIENCSSTHGDYDSCPVCQYISKNDLYNTNKNEYSQLKRKTSYWANILVVKDPQAPDNEGKVFKYRFGKKIWDKINAMIAVDTEMGETPVDVTCPFEGANFVLKAKQVSGFSNYDESKFLGQSEIPRINDEAFQKELYDQMVDLTTLTAKDQFKSFEKLNESFAKVLGTAALGGAAAAAASVADKVASDLDDFDKDMEAFSSAKTEDDFMSSTSSSDDGDLDDLLAGL
>ID:QBQ79569.1 |[Escherichia phage vB_EcoM_OE5505]||_Escherichia_phage_vB_EcoM_OE5505_.gbk|putative single-stra..|906|MK373785(168756):145695-146600:-1 ^^ Escherichia phage vB_EcoM_OE5505, complete genome.|neighbours:ID:QBQ79568.1(-1),ID:QBQ79570.1(-1)|neighbour_genes:hypothetical protein,hypothetical protein|
MFKRKSTAELAAQMAKLNGNKGFSSEDKGEWKLKLDNAGNGQAVIRFLPSKNDEQAPFAILVNHGFKKNGKWYIETCSSTHGDYDSCPVCQYISKNDLYNTDNKEYSLVKRKTSYWANILVVKDPAAPENEGKVFKYRFGKKIWDKINAMIAVDVEMGETPVDVTCPWEGANFVLKVKQVSGFSNYDESKFLNQSAIPNIDDESFQKELFEQMVDLSEMTSKDKFKSFEELSTKFGQVMGTAVMGGAAATAAKKADKVADDLDAFNVDDFNTKTEDDFMSSSSGSSSSADDTDLDDLLNDL
> |[Tevenvirinae _Escherichia_phage_vB_EcoM_PhAPEC2]||_Escherichia_phage_vB_EcoM_PhAPEC2.gb|Single stranded DNA-..|903|NC_024794.1(167318):145496-146398:-1 ^RAST2:fig|1198136.124.peg.244^ Tevenvirinae _Escherichia_phage_vB_EcoM_PhAPEC2|neighbours:(-1),(-1)|neighbour_genes:Phage protein,Phage DNA helicase l..|
MFKRKSTADLAAQMAKLNGNKGFSSEDKGEWKLKLDASGNGQAVIRFLPAKTDDALPFAILVNHGFKKNGKWYIENCSSTHGDYDSCPVCQYISKNDLYNTNKAEYSQLKRKTSYWANILVVKDPQAPDNEGKVFKYRFGKKIWDKINAMIAVDTEMGETPVDVTCPFEGANFVLKAKQVSGFSNYDESKFLGQSEIPRINDEAFQKELYDQMVDLTTLTAKDQFKSFEKLNESFAKVLGTAALGGAAAAAASVADKVASDLDDFDKDMEAFSSAKTEDDFMSSTSSSDDGDLDDLLAGL
>ID:QBQ79852.1 |[Escherichia phage vB_EcoM_R5505]||_Escherichia_phage_vB_EcoM_R5505_.gbk|putative single-stra..|909|MK373786(167317):145122-146030:-1 ^^ Escherichia phage vB_EcoM_R5505, complete genome.|neighbours:ID:QBQ79851.1(-1),ID:QBQ79853.1(-1)|neighbour_genes:FRD3 protein,hypothetical protein|
MFKRKSTAELAAQMAKLAGNKSGFSSEDKGEWKLKLDNAGNGQAVIRFLPSKNDEQAPFAILVNHGFKKNGKWYIENCSSTHGDYDSCPVCQYISKNDLYNTDNKEYSLVKRKTSYWANILVVKDPAAPENEGKVFKYRFGKKIWDKINAMIAVDVEMGETPVDVTCPWEGANFVLKVKQVSGFSNYDESKFLNQSAIPNIDDESFQKELFEQMVDLSEMTSKDKFKSFEELNTKFGQVMGTAVMGGAAATAAKKADKVADDLDAFNVDDFNTKTEDDFMSSSSGSSSSADDTDLDDLLNDL
>ID:QBQ77258.1 |[Escherichia phage vB_EcoM_WFK]||_Escherichia_phage_vB_EcoM_WFK_.gbk|putative single-stra..|903|MK373775(164590):142818-143720:-1 ^^ Escherichia phage vB_EcoM_WFK, complete genome.|neighbours:ID:QBQ77257.1(-1),ID:QBQ77259.1(-1)|neighbour_genes:FRD2 protein,hypothetical protein|
MFKRKSTADLAAQMAKLNGNKGFSSEDKGEWKLKLDASGNGQAVIRFLPAKTDDALPFAILVNHGFKKNGKWYIENCSSTHGDYDSCPVCQYISKNDLYNTNKNEYSQLKRKTSYWANILVVKDPQAPDNEGKVFKYRFGKKIWDKINAMIAVDTEMGETPVDVTCPFEGANFVLKAKQVSGFSNYDESKFLGQSEIPRINDEAFQKELYDQMVDLTTLTAKDQFKSFEKLNESFAKVLGTAALGGAAAAAASVADKVASDLDDFDKDMEAFSSAKTEDDFMSSTSSSDDGDLDDLLAGL
>ID:QBQ76997.1 |[Escherichia phage vB_EcoM_WFL6982]||_Escherichia_phage_vB_EcoM_WFL6982_.gbk|putative single-stra..|903|MK373774(164279):142820-143722:-1 ^^ Escherichia phage vB_EcoM_WFL6982, complete genome.|neighbours:ID:QBQ76996.1(-1),ID:QBQ76998.1(-1)|neighbour_genes:FRD2 protein,hypothetical protein|
MFKRKSTADLAAQMAKLNGNKGFSSEDKGEWKLKLDASGNGQAVIRFLPAKTDDALPFAILVNHGFKKNGKWYIENCSSTHGDYDSCPVCQYISKNDLYNTNKNEYSQLKRKTSYWANILVVKDPQAPDNEGKVFKYRFGKKIWDKINAMIAVDTEMGETPVDVTCPFEGANFVLKAKQVSGFSNYDESKFLGQSEIPRINDEAFQKELYDQMVDLTTLTAKDQFKSFEKLNESFAKVLGTAALGGAAAAAASVADKVASDLDDFDKDMEAFSSAKTEDDFMSSTSSSDDGDLDDLLAGL
>ID:QBQ77751.1 |[Escherichia phage vB_EcoM_WFbE185]||_Escherichia_phage_vB_EcoM_WFbE185.gbk|putative single-stra..|900|MK373778(170429):148329-149228:-1 ^^ Escherichia phage vB_EcoM_WFbE185, complete genome.|neighbours:ID:QBQ77750.1(-1),ID:QBQ77752.1(-1)|neighbour_genes:FRD2 protein,hypothetical protein|
MFKRKSTADLAAQMAKLNGNKGFSSEDKGEWKLKLDASGNGQAVIRFLPAKTDDALPFTILVNHGFKKNGKWYIETCSSTHGDYDSCPVCQYISKNDLYNTNKTEYSQLKRKTSYWANILVVKDPQAPDNEGKVFKYRFGKKIWDKINAMIAVDTEMGETPVDVTCPWEGANFVLKVKQVSGFSNYDESKFLNQSAIPNIDDESFQKELFEQMVDLSEMTSKDKFKSFEELNTKFNQVLGTAALGGAAAAAASVADKVASDLDDFDKDMEAFSSAKTEDDFMSSSSSDDGDLDDLLAGL
>ID:YP_007004981.1 |[Escherichia phage wV7]||_Escherichia_phage_wV7_.gbk|single-stranded DNA-..|909|NC_019505(166452):144218-145126:-1 ^GeneID:14010775^ Escherichia phage wV7, complete genome.|neighbours:ID:YP_007004980.1(-1),ID:YP_007004982.1(-1)|neighbour_genes:hypothetical protein,loader of gp41 DNA h..|
MFKRKSTAELAAQMAKLAGNKGGFSSEDKGEWKLKLDNAGNGQAVIRFLPSKNDEQAPFAILVNHGFKKNGKWYIENCSSTHGDYDSCPVCQYISKNDLYNTDNKEYGLVKRKTSYWANILVVKDPAAPENEGKVFKYRFGKKIWDKINAMIAVDVEMGETPVDVTCPWEGANFVLKVKQVSGFSNYDESKFLNQSAIPNIDDESFQKELFEQMVDLSEMTSKDKFKSFEELNTKFGQVMGTAVMGGAAATAAKKADKVADDLDAFNVDDFNTKTEDDFMSSSSGSSSSADDTDLDDLLNDL
> |[Tevenvirinae Escherichia_virus_KFS-EC]||_Escherichia_virus_KFS-EC.gb|putative single-stra..|969|MH560358.1(164715):84516-85484:-1 ^RAST2:fig|1198136.83.peg.143^ Tevenvirinae Escherichia_virus_KFS-EC|neighbours:(-1),(-1)|neighbour_genes:hypothetical protein,Phage DNA helicase l..|
MFKRQDSSKLQAQLAALKGGNGFSKEDPKEWKIKTDAAGNGEALIRFLPSKTEDGLPIVKLVNHSFKVNGKWYWENCSSTHGDFDSCPVCKYINEKDLYNTDKTEWQLIKRKASYYANILVLKDPQAPENEGNVFKFRFGQKIYDKIVAMVNVNTDMGEVPVDVTCVFSGANFLLKAKKVDKHQNYDDSRFMQQSQLPKIEDEAYQKYLMENMVDLGEIVAPSQFKPFDELETKFKKTMGVSMVAGAAASSAAAAINSQLDDFDAQMNAFDAGTTSAIAASVSTAAIAASSSSADDLMASLDLGGGTSSASDLDDLDALLGM
>ID:QDK04370.1 |[Escherichia virus VEc20]||_Escherichia_virus_VEc20_.gbk|vec20_240|906|MN022785(167532):144572-145477:-1 ^^ Escherichia virus VEc20, complete genome.|neighbours:ID:QDK04369.1(-1),ID:QDK04371.1(-1)|neighbour_genes:vec20_239,vec20_241|
MFKRKSTAELAAQMAKLNGNKGFSSEDKGEWKLKLDNAGNGQAVIRFLPSKNDEQAPFAILVNHGFKKNGKWYIETCSSTHGDYDSCPVCQYISKNDLYNTDNKEYSLVKRKTSYWANILVVKDPAAPENEGKVFKYRFGKKIWDKINAMIAVDVEMGETPVDVTCPWEGANFVLKVKQVSGFSNYDESKFLNQSAIPNIDDESFQKELFEQMVDLSEMTSKDKFKSFEELNTKFGQVMGTAVMGGAAATAAKKADKVADDLDAFNVDDFNTKTEDDFMSSSSGSSSSADDTDLDDLLNDL
>ID:VCU44538.1 |[Escherichia virus vB_Eco_mar005P1]|vB_Eco_mar005P1|_Escherichia_virus_vB_Eco_mar005P1_.gbk|single-stranded DNA ..|900|LR027390(167773):78987-79886:-1 ^^ Escherichia virus vB_Eco_mar005P1 genome assembly, chromosome: 1.|neighbours:ID:VCU44537.1(-1),ID:VCU44539.1(-1)|neighbour_genes:hypothetical protein,helicase loading pro..|
MFKRKSTADLAAQMAKLNGNKGFSSEDKGEWKLKLDASGNGQAVIRFLPAKTDDALPFTILVNHGFKKNGKWYIETCSSTHGDYDSCPVCQYISKNDLYNTNKTEYSQLKRKTSYWANILVVKDPQAPDNEGKVFKYRFGKKIWDKINAMIAVDTEMGETPVDVTCPWEGANFVLKVKQVSGFSNYDESKFLNQSAIPNIDDESFQKELFEQMVDLSEMTSKDKFKSFEELNTKFNQVLGTAALGGAAAAAASVADKVASDLDDFDKDMEAFGSAKTEDDFMSSSSSDDGDLDDLLAGL
>ID:VCU44171.1 |[Escherichia virus vB_Eco_mar005P1]|vB_Eco_mar006P2|_Escherichia_virus_vB_Eco_mar005P1_strain_vB_Eco_mar006P2_.gbk|single-stranded DNA ..|900|LR027387(167773):12236-13135:-1 ^^ Escherichia virus vB_Eco_mar005P1 strain vB_Eco_mar006P2 genome assembly, chromosome: 1.|neighbours:ID:VCU44169.1(-1),ID:VCU44172.1(-1)|neighbour_genes:hypothetical protein,helicase loading pro..|
MFKRKSTADLAAQMAKLNGNKGFSSEDKGEWKLKLDASGNGQAVIRFLPAKTDDALPFTILVNHGFKKNGKWYIETCSSTHGDYDSCPVCQYISKNDLYNTNKTEYSQLKRKTSYWANILVVKDPQAPDNEGKVFKYRFGKKIWDKINAMIAVDTEMGETPVDVTCPWEGANFVLKVKQVSGFSNYDESKFLNQSAIPNIDDESFQKELFEQMVDLSEMTSKDKFKSFEELNTKFNQVLGTAALGGAAAAAASVADKVASDLDDFDKDMEAFGSAKTEDDFMSSSSSDDGDLDDLLAGL
>ID:VCU43310.1 |[Escherichia virus vB_Eco_mar005P1]|vB_Eco_mar007P3|_Escherichia_virus_vB_Eco_mar005P1_strain_vB_Eco_mar007P3_.gbk|single-stranded DNA ..|900|LR027383(167651):101873-102772:-1 ^^ Escherichia virus vB_Eco_mar005P1 strain vB_Eco_mar007P3 genome assembly, chromosome: 1.|neighbours:ID:VCU43309.1(-1),ID:VCU43311.1(-1)|neighbour_genes:hypothetical protein,helicase loading pro..|
MFKRKSTADLAAQMAKLNGNKGFSSEDKGEWKLKLDASGNGQAVIRFLPAKTDDALPFTILVNHGFKKNGKWYIETCSSTHGDYDSCPVCQYISKNDLYNTNKTEYSQLKRKTSYWANILVVKDPQAPDNEGKVFKYRFGKKIWDKINAMIAVDTEMGETPVDVTCPWEGANFVLKVKQVSGFSNYDESKFLNQSAIPNIDDESFQKELFEQMVDLSEMTSKDKFKSFEELNTKFNQVLGTAALGGAAAAAASVADKVASDLDDFDKDMEAFGSAKTEDDFMSSSSSDDGDLDDLLAGL
>ID:VCU44018.1 |[Escherichia virus vB_Eco_mar005P1]|vB_Eco_mar008P4|_Escherichia_virus_vB_Eco_mar005P1_strain_vB_Eco_mar008P4_.gbk|single-stranded DNA ..|900|LR027386(167773):84654-85553:-1 ^^ Escherichia virus vB_Eco_mar005P1 strain vB_Eco_mar008P4 genome assembly, chromosome: 1.|neighbours:ID:VCU44017.1(-1),ID:VCU44019.1(-1)|neighbour_genes:hypothetical protein,helicase loading pro..|
MFKRKSTADLAAQMAKLNGNKGFSSEDKGEWKLKLDASGNGQAVIRFLPAKTDDALPFTILVNHGFKKNGKWYIETCSSTHGDYDSCPVCQYISKNDLYNTNKTEYSQLKRKTSYWANILVVKDPQAPDNEGKVFKYRFGKKIWDKINAMIAVDTEMGETPVDVTCPWEGANFVLKVKQVSGFSNYDESKFLNQSAIPNIDDESFQKELFEQMVDLSEMTSKDKFKSFEELNTKFNQVLGTAALGGAAAAAASVADKVASDLDDFDKDMEAFGSAKTEDDFMSSSSSDDGDLDDLLAGL
>ID:VCU44763.1 |[Escherichia virus vB_Eco_mar005P1]|vB_Eco_mar009P5|_Escherichia_virus_vB_Eco_mar005P1_strain_vB_Eco_mar009P5_.gbk|single-stranded DNA ..|900|LR027391(167658):44154-45053:1 ^^ Escherichia virus vB_Eco_mar005P1 strain vB_Eco_mar009P5 genome assembly, chromosome: 1.|neighbours:ID:VCU44762.1(1),ID:VCU44764.1(1)|neighbour_genes:helicase loading pro..,hypothetical protein|
MFKRKSTADLAAQMAKLNGNKGFSSEDKGEWKLKLDASGNGQAVIRFLPAKTDDALPFTILVNHGFKKNGKWYIETCSSTHGDYDSCPVCQYISKNDLYNTNKTEYSQLKRKTSYWANILVVKDPQAPDNEGKVFKYRFGKKIWDKINAMIAVDTEMGETPVDVTCPWEGANFVLKVKQVSGFSNYDESKFLNQSAIPNIDDESFQKELFEQMVDLSEMTSKDKFKSFEELNTKFNQVLGTAALGGAAAAAASVADKVASDLDDFDKDMEAFGSAKTEDDFMSSSSSDDGDLDDLLAGL
>ID:AUV57591.1 |[Klebsiella phage KP1]||_Klebsiella_phage_KP1_.gbk|single-stranded DNA ..|918|MG751100(167989):135323-136240:-1 ^^ Klebsiella phage KP1, complete genome.|neighbours:ID:AUV57590.1(-1),ID:AUV57592.1(-1)|neighbour_genes:hypothetical protein,DNA helicase loader|
MFKRKNPAQLQQQLAGLKGGSSFSNEDKNEWKLKTDNAGNGQAVIRFLPGKDENSLPFVKLINHGFKHAGKWYIENCTSTHGDFDSCPVCAHLSKNDSYNSNPAEYKLLKRKTSFWSNILVIKDPANPENEGKVFKFRFGQKIMDKINAMVEVDVDMGETPVDVTCVYEGANFVMKVKKVGGFQNYDECKFLGQSEIANINDEETQKFLTENMADLSEIVAPSQFKSFEVNEAKFKQIMGTAALGGAAAKAAAQADKIGDDLDSFDKDLSDFESKPTSSRSADDIMGDAGDSVGDDDLNDILNDL
>ID:APD20643.1 |[Klebsiella phage KPV15]|KPV15|_Klebsiella_phage_KPV15_.gbk|single stranded DNA-..|918|KY000080(167034):153396-154313:-1 ^^ Klebsiella phage KPV15, complete genome.|neighbours:ID:APD20642.1(-1),ID:APD20644.1(-1)|neighbour_genes:hypothetical protein,DNA helicase loader|
MFKRKNPAQLQQQLAGLKGGSSFSNEDKNEWKLKTDNAGNGQAVIRFLPGKDENSLPFVKLINHGFKHGGKWYIENCTSTHGDFDSCPVCAHLSKNDSYNSNPAEYKLLKRKTSFWSNILVIKDPANPENEGKVFKFRFGQKIMDKINAMVEVDVDMGETPVDVTCVYEGANFVMKVKKVGGFQNYDECKFLGQSEIANINDEETQKFLTENMADLSEIVAPSQFKSFEVNEAKFKQIMGTAALGGAAAKAAAQADKIGDDLDSFDKDLSDFESKPTSSRSADDIMGDAGDSVGDDDLNDILNDL
> |[Tevenvirinae Klebsiella_phage_Marfa]||_Klebsiella_phage_Marfa.gb|putative single-stra..|897|MN044033.1(168532):145467-146363:-1 ^RAST2:fig|1198136.82.peg.266^ Tevenvirinae Klebsiella_phage_Marfa|neighbours:(-1),(-1)|neighbour_genes:hypothetical protein,Phage DNA helicase l..|
MFKRKNPAELQAQLASLKGGSSFSSDDKGEWKLKTDNTGNGSAVIRFLPGKGDEGLPFVKLINHGFKKNGKWYIENCTSTYGDYDSCPVCQHLSSNDSYNTNPEEYKLLKRKSSYWANILVLKDPAAPENEGKVFKYRFGQKIMDKINAEIEVDTDLGEVPVDVTCPFEGKNFSLKVKKVGGFTNYDDCKFGAQSEIPNINDEAYQKELDEGMVQLNDIVAKDKFKSYDVNHAKFVQIMGTSLVAGKAAAQADKLSDELDAFDADMAAFDSKPKQQSAPLNTSSSDDDGDLDDLLAGL
>ID:YP_009194290.1 |[Klebsiella phage Matisse]||_Klebsiella_phage_Matisse_.gbk|ssDNA-binding protei..|972|NC_028750(176081):28684-29655:-1 ^GeneID:26613228^ Klebsiella phage Matisse, complete genome.|neighbours:ID:YP_009194289.1(-1),ID:YP_009194291.1(-1)|neighbour_genes:RNA-polymerase bindi..,helicase assembly pr..|
MSSIFKRQDPAKLQAQVANLKGGSGFQKDEKEWKLTLDAQKNGSAVIRFLPARSDDELAFVRIVSHSFKKNNQWYIENCSSTHGDYDGCPACKYISENDLYEKAKANKNGPEDKLLSQIGRKQSFWANVLIVKDPGAPENEGKVFKYRFGKKIMDKITAAINGNPELDEPGIAVTCPFDGANFTLKAKKVGDWPNYDDSSFGVPAKIKNIDDEEVQKAIFEGMSDLRPITAESEFKPLADLTTRFNKVMGSSIGSAGSSASADLDSELSNFDNEMAKFDNQTSDVKSSGGVASVPVGEDDGVPFDLDDSDTSGDDDLDKLLDM
>ID:AWY07141.1 |[Klebsiella phage Mineola]||_Klebsiella_phage_Mineola_.gbk|single-stranded DNA-..|918|MH333064(166130):144541-145458:-1 ^^ Klebsiella phage Mineola, complete genome.|neighbours:ID:AWY07140.1(-1),ID:AWY07142.1(-1)|neighbour_genes:hypothetical protein,helicase assembly pr..|
MFKRKNPAQLQQQLAGLKGGSSFSNEDKNEWKLKTDNAGNGQAVIRFLPGKDENSLPFVKLINHGFKHAGKWYIENCTSTHGDFDSCPVCAHLSKNDSYNSNPAEYKLLKRKTSFWSNILVIKDPANPENEGKVFKFRFGQKIMDKINAMVEVDVDMGETPVDVTCVYEGANFVMKVKKVGGFQNYDECKFLGQSEIANINDEETQKFLTENMADLSEIVAPSQFKSFEVNEAKFKQIMGTAALGGAAAKAAAQADKIGDDLDSFDKDLSDFESKPTSSRSADDIMGDAGDSVGDDDLNDILNDL
>ID:YP_009607242.1 |[Klebsiella phage Miro]||_Klebsiella_phage_Miro_.gbk|ssDNA-binding protei..|972|NC_041981(176055):28672-29643:-1 ^GeneID:40083250^ Klebsiella phage Miro, complete genome.|neighbours:ID:YP_009607241.1(-1),ID:YP_009607243.1(-1)|neighbour_genes:RNA polymerase bindi..,DNA helicase loader|
MSSIFKRQDPAKLQAQVANLKGGSGFQKDEKEWKLTLDAQKNGSAVIRFLPARSDDELAFVRIVSHSFKKNNQWYIENCSSTHGDYDGCPACKYISENDLYEKAKANKNGPEDKLLSQIGRKQSFWANVLVVKDPGAPENEGKVFKYRFGKKIMDKITAAINGNPELDEPGIAVTCPFDGANFTLKAKKVGDWPNYDDSSFGVPAKIKNIDDEEVQKAIFEGMSDLRPITAESEFKPLADLTTRFNKVMGSSIGSAGSSASADLDSELSNFDNEMAKFDNQTSDVKSSGGVASVPVGEDDGVPFDLDDSDTSGDDDLDKLLDM
> |[Tevenvirinae _Klebsiella_phage_PKO111]||_Klebsiella_phage_PKO111.gb|putative single-stra..|918|NC_031095.1(168758):130698-131615:1 ^RAST2:fig|1198136.84.peg.240^ Tevenvirinae _Klebsiella_phage_PKO111|neighbours:(1),(1)|neighbour_genes:gp32.1 putative homi..,hypothetical protein|
MFKRKNPAQLQQQLAGLKGGSSFSNEDKNEWKLKTDNAGNGQAVIRFLPGKDENSLPFVKLINHGFKHAGKWYIENCTSTHGDFDSCPVCAHLSKNDSYNSNPAEYKLLKRKTSFWSNILVIKDPANPENEGKVFKFRFGQKIMDKINAMVEVDVDMGETPVDVTCVYEGANFVMKVKKVGGFQNYDECKFLGQSEIANINDEETQKFLTENMADLSEIVAPSQFKSFEVNEAKFKQIMGTAALGGAAAKAAAQADKIGDDLDSFDKDLSDFESKPTSSRSADDIMGDAGDSVGDDDLNDILNDL
>ID:YP_009288920.1 |[Klebsiella phage vB_KpnM_KpV477]||_Klebsiella_phage_vB_KpnM_KpV477_.gbk|putative single-stra..|918|NC_031087(168272):145632-146549:-1 ^GeneID:29067224^ Klebsiella phage vB_KpnM_KpV477, complete genome.|neighbours:ID:YP_009288919.1(-1),ID:YP_009288921.1(-1)|neighbour_genes:hypothetical protein,putative DNA helicas..|
MFKRKNPAQLQQQLAGLKGGSSFSNEDKNEWKLKTDNAGNGQAVIRFLPGKDENSLPFVKLINHGFKHGGKWYIENCTSTHGDFDSCPVCAHLSKNDSYNSNPAEYKLLKRKTSFWSNILVIKDPANPENEGKVFKFRFGQKIMDKINAMVEVDVDMGETPVDVTCVYEGANFVMKVKKVGGFQNYDECKFLGQSEIANINDEETQKFLTENMADLSEIVAPSQFKSFEVNEAKFKQIMGTAALGGAAAKAAAQADKIGDDLDSFDKDLSDFESKPTSSRSADDIMGDAGDSVGDDDLNDILNDL
>ID:AUO78789.1 |[Klebsiella phage vB_Kpn_F48]||_Klebsiella_phage_vB_Kpn_F48.gbk|single stranded DNA-..|897|MG746602(170764):87801-88697:1 ^^ Klebsiella phage vB_Kpn_F48, complete genome.|neighbours:ID:AUO78788.1(1),ID:AUO78790.1(1)|neighbour_genes:DNA helicase loader,hypothetical protein|
MFKRKNPAELQAQLASLKGGSSFSSDDKGEWKLKTDNAGNGSAVIRFLPGKGDEGLPFVKLINHCFKKNGKWYIENCTSTHGDYDSCPVCQHLSSNDSYNTNQEEYKLLKRKSSYWANILVLKDPAAPENEGKVFKYRFGQKIMDKINAEIEVDTDLGEVPVDVTCPFEGKHFSLKVKKVGGFTNYDDCKFGAQSEIPNINDEAYQKELDDGMVQLNDIVSKDKFKSYDVNHAKFVQIMGTSLVAGNAAAQADKLSDDLDAFDADMAAFDSKPKQQSAPLNTSSSDDDGDLDDLLAGL
> |[Tevenvirinae Morganella_phage_vB_MmoM_MP1]||_Morganella_phage_vB_MmoM_MP1.gb|putative single-stra..|888|NC_031020.1(163201):144973-145860:-1 ^RAST2:fig|1198136.47.peg.261^ Tevenvirinae Morganella_phage_vB_MmoM_MP1|neighbours:(-1),(-1)|neighbour_genes:dihydrofolate reduct..,Phage DNA helicase l..|
MFKRKSPTQLQEQLAGLKGGFSSVDKNEWKLTQDASGNGSAVIRFLPAKDDNSVDFIKLTNHGFKKNGKWYINNCSSTHGDFDSCPVCQYLSANDSYNTNEEEYKLLKRKHSYWANILVVKDPSAPENEGKVFKYRFGQKIMDKIEAMVNVDTEMGETPVNVFCPFEGCNFILKVKKVGQFPNYDDCKFQGQSEIPNIDDEAVQKSIMDQASDLNALVAPDQFKSFGELETKFKQVMGVASMGAGAKSAAAQADSLEDELAKFEQESSSPSVSDVDVDTDTGGDDLDDLLKDMGI
>ID:YP_009211686.1 |[Pectobacterium bacteriophage PM2]||_Pectobacterium_bacteriophage_PM2.gbk|single-stranded DNA ..|903|NC_028940(170286):150494-151396:-1 ^GeneID:26638158^ Pectobacterium bacteriophage PM2, complete genome.|neighbours:ID:YP_009211685.1(-1),ID:YP_009211687.1(-1)|neighbour_genes:hypothetical protein,helicase loading pro..|
MFKRKNPAELQAQLSAMKGGKSYDDDKNEWKLKDTEGVGSAVIRFLPSKNEENPSPFLKLVNHGFKKNGQWYIENCTSTHGDFDSCPVCQHLTKNDSFNTNEAEYKLLKRKTSFWANILVIKDPAVPANEGKVFTYRFGQKIMDKINKMVEVDVELEEVPVDVTCVFEGANFSLKCKMVGGFKNYDDSKFLSQSKIAGIDDEETQTKLIEGMSDLTEMAKFKSFEDNQKKFAKVMGTAALGGAASSAAAQADKLGADLDAFDKELKEFNDGQDDNPDLSHKPNKPTQSDDDGLDDLLAGL
>ID:QBP35581.1 |[Phage NC-G]||_Phage_NC-G.gbk|single stranded DNA-..|912|MK310184(170164):89719-90630:-1 ^^ Phage NC-G, complete genome.|neighbours:ID:QBP35580.1(-1),ID:QBP35582.1(-1)|neighbour_genes:hypothetical protein,homing endonuclease|
MSMFKRRDPSQLAAQLSAMKGGSSFSSDDKAEWKLKDDNGVGTAVIRFLPSKNEENPSPFIKLVNHGFKKNGQWYIENCTSTHGDFDSCPVCKYMNQNDTFNTNNAEYKLMKRKTSFWANILVIKDSAVPANEGKVFKFRFGQKIMDKINQMVEVDTDIGEVPVDVTCPFDGANFVLKSKKVGDFKNYDDSKFMGQSEIPNINDEAYQAKLMEEMHDLSKLLDFKSFETNEAKFKKVVGTAALGGAAAKASAAADKIGDDLDAFSADLDAYDSKPSTPARSTTPEPSVSPSDDDGLDDLLAGL
> |[Tevenvirinae _Proteus_phage_phiP4-3]||_Proteus_phage_phiP4-3.gb|Single stranded DNA-..|897|MG696114.1(167849):16931-17827:1 ^RAST2:fig|1198136.86.peg.24^ Tevenvirinae _Proteus_phage_phiP4-3|neighbours:(1),(1)|neighbour_genes:Phage DNA helicase l..,hypothetical protein|
MFKRKSVTELQEQLAGLKGGGFQNEDKNEWKLKTDAAGNGNAVIRFLPAKDDNATPFVKLTNHGFKKNGKWYINNCSSTHGDYDSCPVCKYLTEKDSYNTNPEEYKLIKRKHSYWANILVVKDPSAPENEGKVFKYRFGQKIMDKIDSMANVDIEMGETPVNIFCPFEGANFALKVKKVSNFPNYDDCKFYAQSEIPNIDDEAVQKSIIDQCVDLQAIVAKDQFKPYAELETKFKQVMGVGMVAGSASNASADIDAELDNLSAQDDFSSQMSSFNEPVDLGESSMTDQSVDDILNELI
> |[Tevenvirinae _Proteus_phage_vB_PmiM_Pm5461]||_Proteus_phage_vB_PmiM_Pm5461.gb|Single stranded DNA-..|897|NC_028762.1(161989):142437-143333:-1 ^RAST2:fig|1198136.85.peg.243^ Tevenvirinae _Proteus_phage_vB_PmiM_Pm5461|neighbours:(-1),(-1)|neighbour_genes:hypothetical protein,Phage DNA helicase l..|
MFKRKSVTELQEQLAGLKGGFQSEDKNEWKLKTDAAGNGNAVIRFLPAKDDNATPFVKLTNHGFKKNGKWYINNCSSTHGDYESCPVCKYLSEKDSYNTNPEEYKLIKRKHSYWANILVVKDPNSPENEGKVFKYRFGQKIMDKIDAMANVDIEMGETPVNIFCPFEGANFALKVKKVSGFPNYDDCKFYAQSEIPNIDDEAVQKSIIDQCVDLQTIVAKDQFKPYAELETKFKQVMGVSMVAGSASSASADIDAELENLSTQDDFSKQMNAFNDPVDLGESVSTSDQSVDDILNDLI
> |[Tevenvirinae _Pseudomonas_phage_PspYZU05]||_Pseudomonas_phage_PspYZU05.gb|putative single-stra..|915|KY971610.1(166442):128932-129846:1 ^RAST2:fig|1198136.88.peg.171^ Tevenvirinae _Pseudomonas_phage_PspYZU05|neighbours:(1),(1)|neighbour_genes:Phage DNA helicase l..,rI lysis inhibition ..|
MFKRKDPAKLQAQLQAMKGSSGFQSDATEWKLKVDNAGNGGAVIRFLPGRGDEAVPFVKLINHGFKIANKWYIENCTSTHGDFESCPVCAHLSANDSYNTNKPEYDKLKRKTSYWANILVIKDPKAPENEGKVFKYRFGQKIMDKINSMIEVDEAMGETPVDVTCPFGGANFSLKVKRVGEHQNYDECKFNGISELPNINSEAYQRELFEAMHDIMSISAPAQFKGLEENTKKFKQVMGVAAMGTAASRAAAQADDFESQLNEFEATKSKTVDDQEDVFVDEPVTSPSNSLDNELDDLLDDLGL
>ID:YP_009615721.1 |[Salmonella phage Melville]||_Salmonella_phage_Melville_.gbk|single-stranded DNA ..|906|NC_042044(159323):139556-140461:-1 ^GeneID:40092196^ Salmonella phage Melville, complete genome.|neighbours:ID:YP_009615720.1(-1),ID:YP_009615722.1(-1)|neighbour_genes:hypothetical protein,loader of DNA helica..|
MFKRKNPAQLQAQLAALSGNKGGFQDSDKGEWKLKLDNAGNGQAVIRFLPSKNEEAAPFAVLINHGFKKNNQWYIENCTSTHGDYDSCPVCQYLSKNDSYNTNNEEYKLLKRKTSYWANILVIKDPASPENEGKVFKYRFGKKIWDKINAMIAVDTDMGETPVDVTCPYEGANFVLKVKKVSGFSNYDESKFLGQSEIPNIDDESVQKSLNDQMVDLTEMTSKDKFKSFDDNQKKFEKVMGTAAMGGAAAKAERQADKVADDLDAFDKDMEAFSSGSTTSNSTPDVSSSDDDDLDDILNGL
>ID:YP_007501280.1 |[Salmonella phage vB_SenMS16]||_Salmonella_phage_S16_.gbk|single-stranded DNA ..|906|NC_020416(160221):140654-141559:-1 ^GeneID:14675481^ Salmonella phage S16, complete genome.|neighbours:ID:YP_007501279.1(-1),ID:YP_007501281.1(-1)|neighbour_genes:hypothetical protein,DNA helicase loader|
MFKRKNPAQLQAQLAALSGNKGGFQDSDKGEWKLKLDNAGNGQAVIRFLPSKNEEAAPFALLINHGFKKNNQWYIENCTSTHGDYDSCPVCQYLSKNDSYNTNNEEYKLLKRKTSYWANILVIKDPASPENEGKVFKYRFGKKIWDKINAMIAVDTDMGETPVDVTCPYEGANFVLKVKKVSGFSNYDESKFLGQSEIPNIDDESVQKSLNDQMVDLTEMTSKDKFKSFDDNQKKFEKVMGTAAMGGAAAKAERQADKVADDLDAFDKDMEAFSSGSTTNNSTSDVSSSDDDDLDDILNGL
> |[Tevenvirinae _Salmonella_phage_STML-198]||_Salmonella_phage_STML-198.gb|Single stranded DNA-..|906|NC_027344.1(158099):20767-21672:-1 ^RAST2:fig|1198136.87.peg.48^ Tevenvirinae _Salmonella_phage_STML-198|neighbours:(-1),(-1)|neighbour_genes:hypothetical protein,Phage DNA helicase l..|
MFKRKNPAQLQAQLAALSGNKGGFQDSDKGEWKLKLDNAGNGQAVIRFLPSKNEEAAPFAVLINHGFKKNNQWYIENCTSTHGDYDSCPVCQYLSKNDSYNTNNEEYKLLKRKTSYWANILVIKDPASPENEGKVFKYRFGKKIWDKINAMIAVDTDMGETPVDVTCPYEGANFVLKVKKVSGFSNYDESKFLGQSEIPNIDDESVQKSLNDQMVDLTEMTSKDKFKSFDDNQKKFEKVMGTAAMGGAAAKAERQADKVADDLDAFDKDMEAFSSGSTTSNSTPDVSSSDDDDLDDILNGL
> |[Tevenvirinae Salmonella phage STP4-a]||_Salmonella_phage_STP4-a.gb|Single stranded DNA-..|906|NC_026607.2(159914):139954-140859:-1 ^RAST2:fig|1198136.48.peg.253^ Tevenvirinae Salmonella phage STP4-a|neighbours:(-1),(-1)|neighbour_genes:hypothetical protein,Phage DNA helicase l..|
MFKRKNPAQLQAQLAALSGNKGGFQDSDKGEWKLKLDNAGNGQAVIRFLPSKNEEAAPFALLINHGFKKNNQWYIENCTSTHGDYDSCPVCQYLSKNDSYNTNNEEYKLLKRKTSYWANILVIKDPASPENEGKVFKYRFGKKIWDKINAMIAVDTDMGETPVDVTCPYEGANFVLKVKKVSGFSNYDESKFLGQSEIPNIDDESVQKSLNDQMVDLTEMTSKDKFKSFDDNQKKFEKVMGTAAMGGAAAKAERQADKVADDLDAFDKDMEAFSSGSTTNNSTSDVSSSDDDDLDDILNGL
> |[Tevenvirinae Salmonella_phage_vB_SnwM_CGG4-1]||_Salmonella_phage_vB_SnwM_CGG4-1.gb|Single stranded DNA-..|906|NC_031065.1(159878):139538-140443:-1 ^RAST2:fig|1198136.78.peg.250^ Tevenvirinae Salmonella_phage_vB_SnwM_CGG4-1|neighbours:(-1),(-1)|neighbour_genes:hypothetical protein,Phage DNA helicase l..|
MFKRKNPAQLQAQLAALSGNKGGFQDSDKGEWKLKLDNAGNGQAVIRFLPSKNEEAAPFAILINHGFKKNNQWYIENCTSTHGDYDSCPVCQHLSKNDSYNTNQEEYKLLKRKTSYWANILVIKDPACPENEGKVFKYRFGKKIWDKINAMIAVDTDMGETPVDVTCPYEGANFVLKVKKVSGFSNYDESKFLGQSEIPNIDDESVQKSLNDQMVDLTEMTSKDKFKSFEDNLKKFEKVMGTAAMGGAAAKAERQADSVADDLDAFDKDMEAFSSGSTTKNSIPDDSSSDDEDLDDILNGL
> |[Tevenvirinae Serratia phage PS2]||_Serratia_phage_PS2.gb|putative single-stra..|909|KJ025957.1(167266):143687-144595:-1 ^RAST2:fig|1198136.49.peg.261^ Tevenvirinae Serratia phage PS2|neighbours:(-1),(-1)|neighbour_genes:hypothetical protein,Phage DNA helicase l..|
MSMFKRKDPSQLQAQLAALKGGSSFSAKDEGMWKIDTDAQGNGSAVIRFLPGKGDGLPFVKLVNHGFKKNGKWYIENCTSTHGDFESCPVCAYISANDSYNTNKEEYGLLKRKTSYYANILVLKDPKNPANEGKVFKFRFGQKIMDKITAMVAVDTDIGEEPIDVTCPFEGANFVIKVKKVGGFQNYDECKFSNKSEIKNIDDPEVQKQLEDGSVDLSTLTDKSQFKPFDENEKKFKAVFGGGSTPARQSLENELGDLASGTDFGSSEGVDGFDSSALTDLDTHSSKPSAEADDLDDLLAGL
>ID:APC45155.1 |[Shigella phage SH7]||_Shigella_phage_SH7_.gbk|single-stranded DNA ..|909|KX828711(164870):142548-143456:-1 ^^ Shigella phage SH7, complete genome.|neighbours:ID:APC45137.1(-1),ID:APC44991.1(-1)|neighbour_genes:hypothetical protein,DNA helicase loader|
MFKRKSTAELAAQMAKLAGNKGGFSSEDKGEWKLKLDNAGNGQAVIRFLPSKNDEQAPFAILVNHGFKKNGKWYIENCSSTHGDYDSCPVCQYISKNDLYNTDNKEYGLVKRKTSYWANILVVKDPAAPENEGKVFKYRFGKKIWDKINAMIAVDVEMGETPVDVTCPWEGANFVLKVKQVSGFSNYDESKFLNQSAIPNIDDESFQKELFEQMVDLSEMTSKDKFKSFEELSTKFSQVMGTAAMGGAAATAAKKADKVADDLDAFNVDDFNTKTEDDFMSSSSGSSSSVDDTDLDDLLNDL
>ID:YP_009288603.1 |[Shigella phage SHBML-50-1]||_Shigella_phage_SHBML-50-1_.gbk|single stranded DNA-..|909|NC_031085(166634):146046-146954:-1 ^GeneID:29060693^ Shigella phage SHBML-50-1, complete genome.|neighbours:ID:YP_009288602.1(-1),ID:YP_009288604.1(-1)|neighbour_genes:hypothetical protein,DNA helicase loader|
MFKRKSTAELAAQMAKLAGNKGGFSSEDKGEWKLKLDNAGNGQAVIRFLPSKNDEQAPFAILVNHGFKKNGKWYIETCSSTHGDYDSCPVCQYISKNDLYNTDNKEYSLVKRKTSYWANILVVKDPAAPENEGKVFKYRFGKKIWDKINAMIAVDVEMGETPVDVTCPWEGANFVLKVKQVSGFSNYDESKFLNQSAIPNIDDESFQKELFEQMVDLSEMTSKDKFKSFEELSTKFSQVMGTAAMGGAAATAAKKADKVADDLDAFNVDDFKTKTEDDFMSSSSGSSSSADDTDLDDLLNDL
>ID:YP_009277613.1 |[Shigella phage SHFML-11]||_Shigella_phage_SHFML-11.gbk|single stranded DNA-..|909|NC_030953(170650):94383-95291:-1 ^GeneID:29056320^ Shigella phage SHFML-11, complete genome.|neighbours:ID:YP_009277612.1(-1),ID:YP_009277614.1(-1)|neighbour_genes:hypothetical protein,DNA helicase loader|
MFKRKSTAELAAQMAKLAGNKGGFSSEDKGEWKLKLDNAGNGQAVIRFLPSKNDEQAPFAILVNHGFKKNGKWYIETCSSTHGDYDSCPVCQYISKNDLYNTDNKEYSLVKRKTSYWANILVVKDPAAPENEGKVFKYRFGKKIWDKINAMIAVDVEMGETPVDVTCPWEGANFVLKVKQVSGFSNYDESKFLNQSAIPNIDDESFQKELFEQMVDLSEMTSKDKFKSFEELSTKFSQVMGTAAMGGAAATAAKKADKVADDLDAFNVDDFNTKTEDDFMSSSSGSSSSADDTDLDDLLNDL
> |[Viruses Shigella phage SHFML-26]||_Shigella_phage_SHFML-26.gb|Single stranded DNA-..|906|NC_031011.1(168993):43870-44775:-1 ^RAST2:fig|10239.69.peg.68^ Viruses Shigella phage SHFML-26|neighbours:(-1),(-1)|neighbour_genes:Phage protein,Phage-associated hom..|
MFKRKSTAELAAQMAKLNGNKGFSSEDKGEWKLKLDNAGNGQAVIRFLPSKNDEQAPFAILVNHGFKKNGKWYIETCSSTHGDYDSCPVCQYISKNDLYNTDNKEYSLVKRKTSYWANILVVKDPAAPENEGKVFKYRFGKKIWDKINAMIAVDVEMGETPVDVTCPWEGANFVLKVKQVSGFSNYDESKFLNQSAIPNIDDESFQKELFEQMVDLSEMTSKDKFKSFEELSTKFSQVMGTAAMGGAAATAAKKADKVADDLDAFNVDDFNTKTEDDFMSSSSGSSSSADDTDLDDLLNDL
> |[Tevenvirinae Shigella_phage_SHSML-52-1]||_Shigella_phage_SHSML-52-1.gb|Single stranded DNA-..|903|NC_031090.1(169621):57403-58305:1 ^RAST2:fig|1198136.79.peg.91^ Tevenvirinae Shigella_phage_SHSML-52-1|neighbours:(1),(1)|neighbour_genes:Phage DNA helicase l..,hypothetical protein|
MFKRKSTADLAAQMAKLNGNKGFSSEDKGEWKLKLDASGNGQAVIRFLPAKTDDALPFAILVNHGFKKNGKWYIENCSSTHGDYDSCPVCQYISKNDLYNTNKTEYSQLKRKTSYWANILVVKDPQAPDNEGKVFKYRFGKKIWDKINAMIAVDTEMGETPVDVTCPFEGANFVLKAKQVSGFSNYDESKFLGQSEIPRINDEAFQKELYDQMVDLTTLTAKDQFKSFEKLNESFAKVLGTAALGGAAAAAASVADKVASDLDDFDKDMEAFSSAKTEDDFMSSTSSSDDGDLDDLLAGL
>ID:YP_003934877.1 |[Shigella phage SP18]||_Shigella_phage_SP18.gbk|gp32|906|NC_014595(170605):147558-148463:-1 ^GeneID:9830618^ Shigella phage SP18, complete genome.|neighbours:ID:YP_003934876.1(-1),ID:YP_003934878.1(-1)|neighbour_genes:frd.2a,segG|
MFKRKNPADLAASLNALKGGSGFSSDDKKEWKLKDTDGVGSAVIRFLPSKNEENPSPFIKLVNHGFKNGGQWYIENCTSTHGDYENCPVCAYMNKNDLYNTNESEYRKLKRNTSYWANILVIKDPAVPSNEGQVFKYRFGKKIMDKINQMVEVDVDMGETAIDVTCPFEGANFVLKSKLVSGYKNYDDSKFMNQSEIAGINDEAFQKKLWDEMSDLNELLVFKSLEENQKKFSKVMGTAALGGAASKAAAQADKLGADLDDFDKDMEDFTSSKPAKSERTATAPSTPEPSDDGLDDLLAGL
>ID:AUV63928.1 |[Shigella phage Sf20]||_Shigella_phage_Sf20_.gbk|single-stranded DNA ..|969|MF327006(163982):76392-77360:-1 ^^ Shigella phage Sf20, complete genome.|neighbours:ID:AUV63927.1(-1),ID:AUV63929.1(-1)|neighbour_genes:hypothetical protein,DNA replication and ..|
MFKRQDSSKLQAQLAALKGGNGFSKEDPKEWKIKTDAAGNGEALIRFLPSKTEDGLPIVKLVNHSFKVNGKWYWENCSSTHGDFDSCPVCKYINEKDLYNTDKTEWQLIKRKASYYANILVLKDPQAPENEGKVFKFRFGQKIYDKIVAMVNVNTDMGEVPVDVTCVFSGANFLLKAKKVDKHQNYDDSRFMQQSQLPKIEDEAYQKYLMENMVDLSEIVAPSQFKPFDELETKFKKTMGVSMVAGAAASSAAAAINSQLDDFDAQMNAFDSGMTAASTVVGINAASTALDSSADDLMASLDLGGGTSSASDLDDLDSLLAM
>ID:YP_009619047.1 |[Shigella phage Sf21]||_Shigella_phage_Sf21_.gbk|single-stranded DNA ..|909|NC_042077(166002):143683-144591:-1 ^GeneID:40095650^ Shigella phage Sf21, complete genome.|neighbours:ID:YP_009619046.1(-1),ID:YP_009619048.1(-1)|neighbour_genes:hypothetical protein,DNA replication and ..|
MFKRKSTAELAAQMAKLAGNKGGFSSEDKGEWKLKLDNAGNGQAVIRFLPSKNDEQAPFAILVNHGFKKNGKWYIENCSSTHGDYDSCPVCQYISKNDLYNTDNKEYGLVKRKTSYWANILVVKDPAAPENEGKVFKYRFGKKIWDKINAMIAVDVEMGETPVDVTCPWEGANFVLKVKQVSGFSNYDESKFLNQSAIPNIDDESFQKELFEQMVDLSEMTSKDKFKSFEELSTKFSQVMGTAAMGGAAATAAKKADKVADDLDAFNVDDFNTKTEDDFMSSSSGSSSSADDTDLDDLLNDL
>ID:YP_009614891.1 |[Shigella phage Sf22]||_Shigella_phage_Sf22_.gbk|gp139|909|NC_042039(166283):89690-90598:-1 ^GeneID:40091306^ Shigella phage Sf22, complete genome.|neighbours:ID:YP_009614890.1(-1),ID:YP_009614892.1(-1)|neighbour_genes:gp138,DNA replication and ..|
MFKRKSTAELAAQMAKLAGNKGGFSSEDKGEWKLKLDNAGNGQAVIRFLPSKNDEQAPFAILVNHGFKKNGKWYIENCSSTHGDYDSCPVCQYISKNDLYNTDNKEYGLVKRKTSYWANILVVKDPAAPENEGKVFKYRFGKKIWDKINAMIAVDVEMGETPVDVTCPWEGANFVLKVKQVSGFSNYDESKFLNQSAIPNIDDESFQKELFEQMVDLSEMTSKDKFKSFEELSTKFGQVMGTAVMGGAAATAAKKADKVADDLDAFNVDDFNTKTEDDFMSSSSGSSSSADDTDLDDLLNDL
>ID:ATE86498.1 |[Shigella phage Sf23]||_Shigella_phage_Sf23_.gbk|single-stranded DNA ..|909|MF158046(167678):67121-68029:-1 ^^ Shigella phage Sf23, complete genome.|neighbours:ID:ATE86497.1(-1),ID:ATE86499.1(-1)|neighbour_genes:hypothetical protein,DNA replication and ..|
MFKRKSTAELAAQMAKLAGNKGGFSSEDKGEWKLKLDNAGNGQAVIRFLPSKNDEQAPFAILVNHGFKKNGKWYIETCSSTHGDYDSCPVCQYISKNDLYNTDNKEYSLVKRKTSYWANILVVKDPAAPENEGKVFKYRFGKKIWDKINAMIAVDVEMGETPVDVTCPWEGANFVLKVKQVSGFSNYDESKFLNQSAIPNIDDESFQKELFEQMVDLSEMTSKDKFKSFEELSTKFGQVMGTAVMGGAAATAAKKADKVADDLDAFNVDDFNTKTEDDFMSSSSGSSSSADDTDLDDLLNDL
>ID:YP_009619170.1 |[Shigella phage Sf24]||_Shigella_phage_Sf24_.gbk|single-stranded DNA ..|906|NC_042078(168112):69828-70733:-1 ^GeneID:40095785^ Shigella phage Sf24, complete genome.|neighbours:ID:YP_009619169.1(-1),ID:YP_009619171.1(-1)|neighbour_genes:hypothetical protein,homing endonuclease|
MFKRKSTAELAAQMAKLNGNKGFSSEDKGEWKLKLDNAGNGQAVIRFLPSKNDEQAPFAILVNHGFKKNGKWYIETCSSTHGDYDSCPVCQYISKNDLYNTDNKEYGLVKRKTSYWANILVVKDPAAPENEGKVFKYRFGKKIWDKINAMIAVDVEMGETPVDVTCPWEGANFVLKVKQVSGFSNYDESKFLNQSAIPNIDDESFQKELFEQMVDLSEMTSKDKFKSFEELNTKFGQVMGTAVMGGAAATAAKKADKVADDLDAFNVDDFNTKTEDDFMSSSSGSSSSADDTDLDDLLNDL
> |[Tevenvirinae Shigella_phage_Sf25]||_Shigella_phage_Sf25.gb|Single stranded DNA-..|909|MF327009.1(168573):71304-72212:-1 ^RAST2:fig|1198136.80.peg.101^ Tevenvirinae Shigella_phage_Sf25|neighbours:(-1),(-1)|neighbour_genes:hypothetical protein,Phage DNA helicase l..|
MFKRKSTAELAAQMAKLAGNKGGFSSEDKGEWKLKLDNAGNGQAVIRFLPSKNDEQAPFAILVNHGFKKNGKWYIENCSSTHGDYDSCPVCQYISKNDLYNTDNKEYSLVKRKTSYWANILVVKDPAAPENEGKVFKYRFGKKIWDKINAMIAVDVEMGETPVDVTCPWEGANFVLKVKQVSGFSNYDESKFLNQSAIPNIDDESFQKELFEQMVDLSEMTSKDKFKSFEELSTKFGQVMGTAVMGGAAATAAKKADKVADDLDAFNVDDFNTKTEDDFMSSSSGSSSSADDTDLDDLLNDL
>ID:YP_004415132.1 |[Shigella phage Shfl2]||_Shigella_phage_Shfl2_.gbk|putative ssDNA bindi..|909|NC_015457(165919):142784-143692:-1 ^GeneID:10498995^ Shigella phage Shfl2, complete genome.|neighbours:ID:YP_004415131.1(-1),ID:YP_004415133.1(-1)|neighbour_genes:hypothetical protein,putative loader of D..|
MFKRKSTAELAAQMAKLAGNKGGFSSEDKGEWKLKLDNAGNGQAVIRFLPSKNDEQAPFAILVNHGFKKNGKWYIENCSSTHGDYDSCPVCQYISKNDLYNTDNKEYSLVKRKTSYWANILVVKDPAAPENEGKVFKYRFGKKIWDKINAMIAVDVEMGETPVDVTCPWEGANFVLKVKQVSGFSNYDESKFLNQSAIPNIDDESFQKELFEQMVDLSEMTSKDKFKSFEELNTKFGQVMGTAVMGGAAATAAKKADKVADDLDAFNVDDFNTKTEDDFMSSSSGSSSSADDTDLDDLLNDL
>ID:YP_009111055.1 |[Shigella phage pSs-1]||_Shigella_phage_pSs-1_.gbk|hypothetical protein|909|NC_025829(164999):148381-149289:-1 ^GeneID:22475321^ Shigella phage pSs-1, complete genome.|neighbours:ID:YP_009111054.1(-1),ID:YP_009111056.1(-1)|neighbour_genes:hypothetical protein,hypothetical protein|
MFKRKSTAELAAQMAKLAGNKGGFSSEDKGEWKLKLDNAGNGQAVIRFLPSKNDEQAPFAILVNHGFKKNGKWYIENCSSTHGDYDSCPVCQYISKNDLYNTDNKEYGLVKRKTSYWANILVVKDPAAPENEGKVFKYRFGKKIWDKINAMIAVDVEMGETPVDVTCPWEGANFVLKVKQVSGFSNYDESKFLNQSAIPNIDDESFQKELFEQMVDLSEMTSKDKFKSFEELSTKFSQVMGTAAMGGAAATAAKKADKVADDLDAFNVDDFNTKTEDDFMSSSSGSSSSADDTDLDDLLNDL
> |[Tevenvirinae Vibrio_phage_KVP40]||_Vibrio_phage_KVP40.gb|Single stranded DNA-..|915|NC_005083.2(244834):2254-3168:1 ^RAST2:fig|1198136.81.peg.5^ Tevenvirinae Vibrio_phage_KVP40|neighbours:(1),(1)|neighbour_genes:Phage DNA helicase l..,Dihydrofolate reduct..|
MSMFKRKSPAQLQEKLEKMSSKKSFDNADEWKLTTDKLGNGSAVIRFLPAKGEDDLPFVKIFTHGFKENGNWFIENCPSTIDLPCPCCAANGELWKTEIEDNQNIARKRKRTLSYWANIVVIKDDAAPENEGKVFKYRFGKKILDKITQAAQADEDLGVPGMDVTCVFDGANFSLKAKKVSGFPNYDDSKFGPSTELYGGDEAKLKEVWDAMHDLNAIIAPSAFKSEAELQKRFLQVTGAAQPKASAAQNLEAQLNTSAPAQANAPKAAAKPAAASVDVDSEPVTDSVDDELDALLADLELGDD
> |[Viruses Vibrio phage VH7D]||_Vibrio_phage_VH7D.gb|Single stranded DNA-..|927|NC_023568.1(246964):181525-182451:1 ^RAST2:fig|10239.72.peg.279^ Viruses Vibrio phage VH7D|neighbours:(1),(1)|neighbour_genes:Phage DNA helicase l..,Phage dihydrofolate ..|
MSMFKRKSPAKLQEKLEQMSSKKSFDNADEWKLSTDKLGNGSAVIRFLPAKGEDDLPFVKIFTHGFKENGNWYIENCPSTIDLPCPCCQANGELWKTENEDNQNIARKRKRTLSYWANIVVIKDEAAPENEGKVFKYRFGKKILDKITQAAQADEDLGVPGMDVTCVFDGANFSLKAKKVSGFPNYDDSKFGPSTELYGGDEAKLKEVWDQMHDLNAIIAPSAFKSEADLQKRFLQVTGAAQSKASTAAQNLEAQLNTGAPAQANAPRTVAKPSATIDTDDTPASQEPVTDSVDDELDALLADLELDE
> |[Tevenvirinae Vibrio_phage_ValB1_HC]||_Vibrio_phage_ValB1_HC.gb|Single stranded DNA-..|927|MK568540.1(247619):78060-78986:-1 ^RAST2:fig|1198136.76.peg.133^ Tevenvirinae Vibrio_phage_ValB1_HC|neighbours:(-1),(-1)|neighbour_genes:Dihydrofolate reduct..,Phage DNA helicase l..|
MSMFKRKSPAKLQEKLEQMSSKKSFDNADEWKLSTDKLGNGSAVIRFLPAKGEDDLPFVKIFTHGFKENGNWYIENCPSTIDLPCPCCQANGELWKTENEDNQNIARKRKRTLSYWANIVVIKDEAAPENEGKVFKYRFGKKILDKITQAAQADEDLGVPGMDVTCVFDGANFSLKAKKVSGFPNYDDSKFGPSTELYGGDEAKLKEVWDQMHDLNAIIAPSAFKSEADLQKRFLQVTGAAQSKASTAAQNLEAQLNTGAPAQANAPRTVAKPSATIDTDDTPASQEPVTDSVDDELDALLADLELDE
> |[Tevenvirinae Vibrio_phage_ValKK3]||_Vibrio_phage_ValKK3.gb|Single stranded DNA-..|927|NC_028829.1(248088):131244-132170:-1 ^RAST2:fig|1198136.77.peg.269^ Tevenvirinae Vibrio_phage_ValKK3|neighbours:(-1),(-1)|neighbour_genes:Dihydrofolate reduct..,Phage DNA helicase l..|
MSMFKRKSPAKLQEKLEQMSSKKSFDNADEWKLSTDKLGNGSAVIRFLPAKGEDDLPFVKIFTHGFKENGNWYIENCPSTIDLPCPCCQANGELWKTENEDNQNIARKRKRTLSYWANIVVIKDEAAPENEGKVFKYRFGKKILDKITQAAQADEDLGVPGMDVTCVFDGANFSLKAKKVSGFPNYDDSKFGPSTELYGGDEAKLKEVWDQMHDLNAIIAPSAFKSEADLQKRFLQVTGAAQSKASTAAQNLEAQLNTGAPAQANAPRTVAKPSATIDTDDTPASQEAVTDSVDDELDALLADLELDE
> |[Tevenvirinae Vibrio_phage_nt-1]||_Vibrio_phage_nt-1.gb|Single stranded DNA-..|921|NC_021529.2(247511):166549-167469:1 ^RAST2:fig|1198136.72.peg.314^ Tevenvirinae Vibrio_phage_nt-1|neighbours:(1),(1)|neighbour_genes:Phage DNA helicase l..,Dihydrofolate reduct..|
MSMFKRKSPAQLQEKLEKLDSKKSFDKADEWKLSTDKLGNGSAVIRFLPSKGEDDLPFVKIFTHGFKENGNWFIENCPSTIDLPCPCCAANGELWKTENEDNQNIARKRKRTLSYWANIIVLKDDAAPENEGKVFKYRFGKKILDKITQAAQADEDLGLPGMDVTCVFDGANFSLKAKKVSGFPNYDDSKFGPSTELYGGDEDKLKEVWESMHDLNAIIAPSAFKSEGDLQKRFLQVTGAAQPKASAAQNLEAQLNTSAPAQANAAKTVTKSEASIETQAPASTEAVTDSVDDELDALLADLELDD
> |[Tevenvirinae Vibrio_phage_phi-Grn1]||_Vibrio_phage_phi-Grn1.gb|Single stranded DNA-..|927|KT919972.1(248605):110204-111130:1 ^RAST2:fig|1198136.75.peg.165^ Tevenvirinae Vibrio_phage_phi-Grn1|neighbours:(1),(1)|neighbour_genes:Phage DNA helicase l..,Dihydrofolate reduct..|
MSMFKRKSPAKLQEKLEQMSSKKSFDNADEWKLSTDKLGNGSAVIRFLPAKGEDDLPFVKIFTHGFKENGNWYIENCPSTIDLPCPCCQANGELWKTENEDNQNIARKRKRTLSYWANIVVIKDEAAPENEGKVFKYRFGKKILDKITQAAQADEDLGVPGMDVTCVFDGANFSLKAKKVSGFPNYDDSKFGPSTELYGGDEAKLKEVWDQMHDLNAIIAPSAFKSEADLQKRFLQVTGAAQSKASTAAQNLEAQLNTGAPAQANAPRTVAKPSATIDTDDTPASQEPVTDSVDDELDALLADLELDE
> |[Tevenvirinae Vibrio_phage_phi-ST2]||_Vibrio_phage_phi-ST2.gb|Single stranded DNA-..|927|KT919973.1(250485):169731-170657:1 ^RAST2:fig|1198136.73.peg.306^ Tevenvirinae Vibrio_phage_phi-ST2|neighbours:(1),(1)|neighbour_genes:Phage DNA helicase l..,Dihydrofolate reduct..|
MSMFKRKSPAKLQEKLEQMSSKKSFDNADEWKLSTDKLGNGSAVIRFLPAKGEDDLPFVKIFTHGFKENGNWYIENCPSTIDLPCPCCQANGELWKTENEDNQNIARKRKRTLSYWANIVVIKDEAAPENEGKVFKYRFGKKILDKITQAAQADEDLGVPGMDVTCVFDGANFSLKAKKVSGFPNYDDSKFGPSTELYGGDEAKLKEVWDQMHDLNAIIAPSAFKSEADLQKRFLQVTGAAQSKASTAAQNLEAQLNTGAPAQANAPRTVAKPSATIDTDDTPASQEPVTDSVDDELDALLADLELDE
> |[Tevenvirinae _Vibrio_phage_vB_VmeM-32]||_Vibrio_phage_vB_VmeM-32.gb|Single stranded DNA-..|945|KU160494.1(199912):76140-77084:-1 ^RAST2:fig|1198136.70.peg.122^ Tevenvirinae _Vibrio_phage_vB_VmeM-32|neighbours:(-1),(-1)|neighbour_genes:hypothetical protein,hypothetical protein|
MSIFKKKDPSQLAKQLEEFQKKGGFETDASEWKLSQDKQGNGGAVIRFLPAKTETATSFVKLVNHGFQRNGKWFIENCPSTLGNHGYDLCPVCEHIKAQNWDYNVEADKKAMYASGLTRKTAFWANILVVKDPANPENEGKVFKWRFGKKIMDKIMAMAAGDEELGQESVDVTCPFDGANFAVKIKKVGGNNNYDDSTFLKQSAIPNIEDEKYQVELAEAMHDLQSLIAPDQFKEKAELLKRFNMVMGTRQAASKAADDFEDELNSYEAEKQKASSGSGSSADDDELESSSSLKSDSISRSDIDDELEALLDDL
> |[Tevenvirinae Vibriophage_phi-pp2]||_Vibriophage_phi-pp2.gb|Single stranded DNA-..|912|JN849462.1(246421):2254-3165:1 ^RAST2:fig|1198136.74.peg.5^ Tevenvirinae Vibriophage_phi-pp2|neighbours:(1),(1)|neighbour_genes:Phage DNA helicase l..,Dihydrofolate reduct..|
MSMFKRKSPAQLQEKLEKMSSKKSFDNADEWKLTTDKLGNGSAVIRFLPAKGEDDLPFVKIFTHGFKENGNWFIENCPSTIDLPCPCCAANGELWKTENEDNQNIARKRKRTLSYWANIVVIKDDAAPENEGKVFKYRFGKKILDKITQAAQADEDLGVPGMDVTCVFDGANFSLKAKKVSGFPNYDDSKFGPSTELYGGDEAKLKEVWDAMHDLNAIIAPSAFKSEAELQKRFLQVTGAAQPKASAAQNLEAQLNTSAPAQANAPKAAAKPAASVDVDPEPVTDSVDDELDALLADLELGDD
>ID:YP_009153841.1 |[Yersinia phage PST]||_Yersinia_phage_PST_.gbk|single-stranded DNA ..|906|NC_027404(167785):145112-146017:-1 ^GeneID:24677605^ Yersinia phage PST, complete genome.|neighbours:ID:YP_009153840.1(-1),ID:YP_009153842.1(-1)|neighbour_genes:hypothetical protein,segG|
MFKRKSTAELAAQMAKLNGNKGFSSEDKGEWKLKLDNAGNGQAVIRFLPSKNDEQAPFAILVNHGFKKNGKWYIETCSSTHGDYDSCPVCQYISKNDLYNTDNKEYSLVKRKTSYWANILVVKDPAAPENEGKVFKYRFGKKIWDKINAMIAVDVEMGETPVDVTCPWEGANFVLKVKQVSGFSNYDESKFLNQSAIPNIDDESFQKELFEQMVDLSEMTSKDKFKSFEELSTKFGQVMGTAVMGGAAATAAKKADKVADDLDAFNVDDFNTKTEDDFMSSSSGSSSSADDTDLDDLLNDL
>ID:VEV89853.1 |[Yersinia phage fPS-2]||_Yersinia_phage_fPS-2_.gbk|g237c|909|LR215722(169060):147227-148135:-1 ^^ Yersinia phage fPS-2 genome assembly, chromosome: I.|neighbours:ID:VEV89852.1(-1),ID:VEV89854.1(-1)|neighbour_genes:g236c,g238c|
MFKRKSTAELAAQMAKLAGNKGGFSSEDKGEWKLKLDNAGNGQAVIRFLPSKNDEQAPFAILVNHGFKKNGKWYIETCSSTHGDYDSCPVCQYISKNDLYNTDNKEYSLVKRKTSYWANILVVKDPAAPENEGKVFKYRFGKKIWDKINAMIAVDVEMGETPVDVTCPWEGANFVLKVKQVSGFSNYDESKFLNQSAIPNIDDESFQKELFEQMVDLSEMTSKDKFKSFEELSTKFSQVMGTAAMGGAAATAAKKADKVADDLDAFNVDDFKTKTEDDFMSSSSGSSSSADDTDLDDLLNDL
>ID:YP_009149485.1 |[Yersinia phage phiD1]||_Yersinia_phage_phiD1_.gbk|g246|909|NC_027353(167063):145406-146314:-1 ^GeneID:24635682^ Yersinia phage phiD1 complete genome.|neighbours:ID:YP_009149484.1(-1),ID:YP_009149486.1(-1)|neighbour_genes:g245,g247|
MFKRKSTAELAAQMAKLAGNKGGFSSEDKGEWKLKLDNAGNGQAVIRFLPSKNDEQAPFAILVNHGFKKNGKWYIENCSSTHGDYDSCPVCQYISKNDLYNTDNKEYSLVKRKTSYWANILVVKDPAAPENEGKVFKYRFGKKIWDKINAMIAVDVEMGETPVDVTCPWEGANFVLKVKQVSGFSNYDESKFLNQSAIPNIDDESFQKELFEQMVDLSEMTSKDKFKSFEELSTKFGQVMGTAVMGGAAATAAKKADKVADDLDAFNVDDFNTKTEDDFMSSSSGSSSSADDTDLDDLLNDL
