# Supplementary material for: Influence of Non-canonical DNA Bases on the Genomic Diversity of Tevenvirinae
Source: Front Microbiol. 2021 Apr 6;12:632686. doi: 10.3389/fmicb.2021.632686 (PMC8056088; doi:10.3389/fmicb.2021.632686)
Supplement: Supplementary Data Sheet 1 — Clustering results (folders “first clusterisation,” “second clusterisation,” and “third clusterisation”): the number of pan-genome components in the individual genome (files “pan genome components of genomes”), the total number of all clusters and components of the pan-genome (files “pan genome components”), a list of clusters of the core genome (files “core list”), a list of clusters of the softcore genome (files “softcore list”). Clusters of the softcore genome (folders “softcore clusters”) are presented in the files which show regions in genomes, protein sequences, names of viruses which have these proteins A description of softcore clusters is also supplied (file “Softcore clusters description”). [file Data_Sheet_1.ZIP › Data sheet 1/second clusterisation/softcore_clusters/21312_59.faa]

> |[Tevenvirinae _Acinetobacter_phage_133]||_Acinetobacter_phage_133.gb|Phage DNA helicase l..|651|NC_015250.1(159801):143592-144242:-1 ^RAST2:fig|1198136.113.peg.261^ Tevenvirinae _Acinetobacter_phage_133|neighbours:(-1),(-1)|neighbour_genes:Single stranded DNA-..,hypothetical protein|
MLDIQLPQNNARRIDGKSVFKLYLQLKGHFNGKYDVVKYNWSMKLSDAAYNKRRDKMFFERLSSRHTLKDLCLIFISNLVANQDAWIGEISDADALIFYREYLGRLTQVQTRYQEDIRSIYYFSEKIGIKALRDIFVYNENISTSYVFKLLQNDIISFETFILLDSFLDIINNMDKHDDIVWESYSKRLNGYRKILTVDSAKAKQLFVETIKSCKQ
> |[Tevenvirinae _Acinetobacter_phage_AM101]||_Acinetobacter_phage_AM101.gb|Phage DNA helicase l..|651|MH165274.1(166487):20493-21143:1 ^RAST2:fig|1198136.62.peg.21^ Tevenvirinae _Acinetobacter_phage_AM101|neighbours:(1),(1)|neighbour_genes:gp33 late promoter t..,putative single-stra..|
MVKLLLPPNNNIRIDAKSVYNLYLQLKNHFNGRRCVIKSNWRMKVSDASYAKRKDKFFFEKLSEKFTLKELCLIFISNLVANQDAWIGEISDSDAVNFYKTYLARLRTVMTRYEDDVKNIYYFSQKVNVKTLNDIFVYNESIQSSYIFKLLQSGIISFETFIMLDSFLNIIEEHDKHDNIIWSSYSVRLKAYRKIFIVSSDECKAKFISAIKAAKF
> |[Tevenvirinae _Acinetobacter_phage_Ac42]||_Acinetobacter_phage_Ac42.gb|Phage DNA helicase l..|651|NC_014660.1(167716):150255-150905:-1 ^RAST2:fig|1198136.114.peg.248^ Tevenvirinae _Acinetobacter_phage_Ac42|neighbours:(-1),(-1)|neighbour_genes:putative single-stra..,gp33 late promoter t..|
MVRLQLPENSSRRIDGKSVYKLYLMLKNHFNGRYDVIKYRWQMKLSDKAYQNRKDRYFFERLSNKHNLNELCLIFISNLVANQNAWIGEISDSDALIFYREYIGKLSQVKTRFVDDVKNIYYFSKKLNVNSLNEIFVYNERIGSSYVFKLLQSDIISFETFILLDSFLDIIEKLDHHDDIVWQSYSKRLHAYKKLLVIDGQAARSLFIETIKSCKV
> |[Viruses _Acinetobacter_phage_Acj61]||_Acinetobacter_phage_Acj61.gb|Phage DNA helicase l..|651|NC_014661.1(164093):146339-146989:-1 ^RAST2:fig|10239.85.peg.226^ Viruses _Acinetobacter_phage_Acj61|neighbours:(-1),(-1)|neighbour_genes:hypothetical protein,gp33 late promoter t..|
MVRLLLPPNNNIFIDGKSVYKLYLQLKNHFNGRYDVVKYDWNMNVSDKSYASRRDKFFFEKLSQKYRLKELCLIFISNLVANENAWIGEISDSDAVEFYKLYLARLKAVKSRFADDVKNIYYFAKKVEVSALKEIFVYNEQVQTSYIFKLLQSGIISFETFVMLDSFMNIVDNHDQHDNIIWSSYSTRLKAYRKLFVVDSDQCKELFMETIKSVKY
> |[Viruses _Acinetobacter_phage _Acj9]||_Acinetobacter_phage_Acj9.gb|Phage DNA helicase l..|651|NC_014663.1(169947):152933-153583:-1 ^RAST2:fig|10239.87.peg.234^ Viruses _Acinetobacter_phage _Acj9|neighbours:(-1),(-1)|neighbour_genes:Single stranded DNA-..,gp33 late promoter t..|
MVKLLLPHNNNIKIDGKSVFNLYLQLKNHFNGRRDVIKCEWRMKVSDSSYANRKDRFFFERLSTRFTLKELCLIFIGNLVSNQNAWIGEISDADPIEFYNVYLSRLRGIKSRFHDDVKNIYYFAKKIEAKSLNDIFVYNESTQTSYIFKLLQGGIISFETFIMLDSFLNIIEKHDQYDNIIWSSYSVRLKAYSKIFTCDPSECAKQFKLTIKSTAY
> |[Tevenvirinae _Acinetobacter_phage_KARL-1]||_Acinetobacter_phage_KARL-1.gb|Phage DNA helicase l..|651|MH713599.1(166560):35335-35985:1 ^RAST2:fig|1198136.64.peg.50^ Tevenvirinae _Acinetobacter_phage_KARL-1|neighbours:(1),(1)|neighbour_genes:gp33 late promoter t..,putative single-stra..|
MVKLLLPPNNNIRIDAKSVYNLYLQLKNHFNGRRCVIKSNWRMKVSDASYAKRKDKFFFEKLSEKFTLKELCLIFISNLVANQDAWIGEISDSDAVNFYKTYLARLRTVMTRYEDDVKNIYYFSQKVNVKTLNDIFVYNESIQSSYIFKLLQSGIISFETFIMLDSFLNIIEEHDKHDNIIWSSYSVRLKAYRKIFIVSSDECKAKFISAIKAAKF
> |[Viruses _Acinetobacter_phage_ZZ1]||_Acinetobacter_phage_ZZ1.gb|Phage DNA helicase l..|651|NC_018087.3(166687):147175-147825:-1 ^RAST2:fig|10239.86.peg.238^ Viruses _Acinetobacter_phage_ZZ1|neighbours:(-1),(-1)|neighbour_genes:Single stranded DNA-..,gp33 late promoter t..|
MVKLLLPPNNNIQIDGKSVYNLYLQLKNHFNGRRDVIKSDWRMKVSDSAYAKRKDKFFFEKLSKKFTLKELSLIFISNLVANQDAWIGDISDADAVNFYQTYLARLRQVKSRYDADVRNIYYFAKKVNVNSLNDIFCYNESTQMSYIFKLLQSGIISFETFIMLDSFLNIIEKHDQYDNIIWSNYSVRLKAYRLLFIVDADECREAFKTSIKAAKY
> |[Tevenvirinae Acinetobacter_phage_vB_ApiM_fHyAci03]||_Acinetobacter_phage_vB_ApiM_fHyAci03.gb|Phage DNA helicase l..|651|MH460829.1(165975):147542-148192:-1 ^RAST2:fig|1198136.65.peg.251^ Tevenvirinae Acinetobacter_phage_vB_ApiM_fHyAci03|neighbours:(-1),(-1)|neighbour_genes:putative single-stra..,gp33 late promoter t..|
MVKLLLPPNNNIRIDAKSVYNLYLQLKNHFNGRRCVIKSNWRMKVSDASYTKRKDKFFFEKLSEKFTLKELCLIFISNLVANQDAWIGEISDSDAVNFYKTYLARLRTVMTRYEDDVKNIYYFSQKVNVKTLNDIFVYNESIQSSYIFKLLQSGIISFETFVMLDSFLNIIEEHDKHDNIIWSSYSVRLKAYRKIFIVSSDECKAKFISAIKAAKF
> |[Tevenvirinae _Aeromonas_phage_65.2]||_Aeromonas_phage_65.2.gb|Phage DNA helicase l..|633|KY290955.1(236567):44558-45190:1 ^RAST2:fig|1198136.115.peg.54^ Tevenvirinae _Aeromonas_phage_65.2|neighbours:(1),(1)|neighbour_genes:Phage protein,Single stranded DNA-..|
MTIDGRSCYRLYRSLKTQFSNPKYRVVKGGEWKLLSTTEAAYNKMARRFIYERLAKKYSLGVLCGIMITNFSSNPDMWGGDIANEDAHDHYLKTIGKYERMKSVFKSEVEGLLRKSKSKGITFRQLLSPNDGQPWIFKYVQQDVISYETMLLLDSIFNFIDSYDDLNDHVWMNGYSSRIKAYRSLVKIDKEKVMQNFKKIIEDYKELNNI
> |[Viruses Aeromonas phage 65]||_Aeromonas_phage_65.gb|Phage DNA helicase l..|501|NC_015251.1(235229):44691-45191:1 ^RAST2:fig|10239.65.peg.52^ Viruses Aeromonas phage 65|neighbours:(1),(1)|neighbour_genes:Phage protein,Single stranded DNA-..|
MARRFIYERLAKKYSLGVLCGIMITNFSSNPDMWGGDIANEDAHDHYLKTIGKYERMKSVFKSEVEGLLRKSKSKGITFRQLLSPNDGQPWIFKYVQQDVISYETMLLLDSIFNFIDSYDDLNDHVWMNGYSSRIKAYRSLVKIDKEKVMQNFKKIIEDYKELNNI
> |[Tevenvirinae _Aeromonas_phage_AS-szw]||_Aeromonas_phage_AS-szw.gb|Phage DNA helicase l..|636|MF498773.1(229957):130461-131096:-1 ^RAST2:fig|1198136.118.peg.251^ Tevenvirinae _Aeromonas_phage_AS-szw|neighbours:(-1),(-1)|neighbour_genes:Single stranded DNA-..,Phage protein|
MITIDGRSCYRLYRSLKTQFSNPKYQVVKGGDWKLLNTSEATYNKMARKHIYERLAKKYNLGTLCGIMITNLCSNPDMWGGEFGGEDAHDHYLKTTGKYERMSIVFKKEIQDLLRKSKSKGVSFRDMILPTDGQPWLFKYVQQDVISYETMLLLDSLFNFIDSYDKLNDHVWQNGYSSRIKAYRSLVKIDKEKVRKHFKKIIEDYKELNNI
> |[Tevenvirinae _Aeromonas_phage_AS-zj]||_Aeromonas_phage_AS-zj.gb|Phage DNA helicase l..|636|MF448340.1(229929):6791-7426:-1 ^RAST2:fig|1198136.120.peg.12^ Tevenvirinae _Aeromonas_phage_AS-zj|neighbours:(-1),(-1)|neighbour_genes:Single stranded DNA-..,Phage protein|
MITIDGRSCYRLYRSLKTQFSNPKYQVVKGGDWKLLNTSEATYNKMARKHIYERLAKKYNLGTLCGIMITNLCSNPDMWGGEFGGEDAHDHYLKTTGKYERMSIVFKKEIQDLLRKSKSKGISFRDMILPTDGQPWLFKYVQQDVISYETMLLLDSLFNFIDSYDKLNDHVWQNGYSSRIKAYRSLVKIDKEKVRKHFKKIIEDYKELNNI
>ID:NP_944207.1 |[Aeromonas virus Aeh1]||_Aeromonas_phage_Aeh1_.gbk|59|648|NC_005260(233234):207089-207736:-1 ^GeneID:2658024^ Aeromonas phage Aeh1, complete genome.|neighbours:ID:NP_944206.1(-1),ID:NP_944208.1(-1)|neighbour_genes:32,gp33 late promoter t..|
MIELVLPPKPKMMINGISVYRLYLTLKNHFAGKYDILKYQWAPIRASEQSFVKHRSRAIYERLAKKFTLGELAAIMTVNFAANPDAWSGDIANADAVTFYRTALGRYERMSSVFKEEVEQMFYFARKKDMRFKDLIYSTNGQPWIFKFVQTGTISYETMIILDSLFKFVDSYDTLEDHVWANGYAARIKAYRQLTLINKEQAKACFIEIANQNKL
> |[Tevenvirinae _Aeromonas_phage_Ah1]||_Aeromonas_phage_Ah1.gb|Phage DNA helicase l..|648|MG250483.1(221116):194729-195376:-1 ^RAST2:fig|1198136.116.peg.359^ Tevenvirinae _Aeromonas_phage_Ah1|neighbours:(-1),(-1)|neighbour_genes:putative single-stra..,Phage late transcrip..|
MIELVLPPKPKMMINGISVYRLYLTLKNHFAGKYDILKYQWAPIRASEQSFVKHRSRAIYERLAKKFTLGELAAIMTVNFAANPDAWSGDIANADAVTFYRTALGRYERMSSVFKEEVEQMFYFARKKDMRFKDLIYSTNGQPWIFKFVQTGTISYETMIILDSLFKFVDSYDTLEDHVWANGYAARIKAYRQLTLINKEQAKACFIEIANQNKL
> |[Tevenvirinae _Aeromonas_phage_AsFcp_2]||_Aeromonas_phage_AsFcp_2.gb|Phage DNA helicase l..|648|MH791401.1(219171):144527-145174:-1 ^RAST2:fig|1198136.67.peg.267^ Tevenvirinae _Aeromonas_phage_AsFcp_2|neighbours:(-1),(-1)|neighbour_genes:putative single-stra..,Phage late transcrip..|
MIELVLPPKPKMMVNGISVYRLYLTLRNHFAGKYDIVKYQWNPIRASEQSYVKHRSRAIYERLAKKFTLGELAAIMTVNFAANPDAWSGDIANADAVTFYRTALGRYERMSSVFKEEVEQMFYFARKKEMKFKELIYSTTGQPWIFKFVQTGTISYETMIILDSLFKFVDSYDTLEDHVWANGYAARIKAYRELTLINKEQAKACFIEIANQNKL
> |[Tevenvirinae _Aeromonas_phage_Asswx_1]||_Aeromonas_phage_Asswx_1.gb|Phage DNA helicase l..|636|MH791398.1(229103):138146-138781:-1 ^RAST2:fig|1198136.119.peg.276^ Tevenvirinae _Aeromonas_phage_Asswx_1|neighbours:(-1),(-1)|neighbour_genes:Single stranded DNA-..,Phage protein|
MITIDGRSCYRLYRSLKTQFSNPKYQVVKGGDWKLLNTSEATYNKMARKHIYERLAKKYNLGTLCGIMITNLCSNPDMWGGEFGGEDAHDHYLKTTGKYERMSIVFKKEIQDLLRKSKSKGVSFRDMILPTDGQPWLFKYVQQDVISYETMLLLDSLFNFIDSYDKLNDHVWQNGYSSRIKAYRSLVKIDKEKVRKHFKKIIEDYKELNNI
> |[Tevenvirinae _Aeromonas_phage_Aswh_1]||_Aeromonas_phage_Aswh_1.gb|Phage DNA helicase l..|666|MH791414.1(229730):101468-102133:1 ^RAST2:fig|1198136.117.peg.201^ Tevenvirinae _Aeromonas_phage_Aswh_1|neighbours:(1),(1)|neighbour_genes:Phage protein,Single stranded DNA-..|
MIKLILPPKPKMMIDGRSCYRLYRSLKTQFSNPKYRVIKGGEWKLLSTTEATFNKMSRKFVYERLAKKYDLGTLCGIMITNFCSNPDMWGGDIGNEDAHDHYLRTIGKYDRMSLVFKKEVEDLLRKSKSKGMSFRDMISPKDGQPWLFKYVQQDVISYETMLLLDSIFNFIDSYDTLNDHVWSNGYSSRIKAYRLMVEIDKSKVMKNFKKIIEDYKELNNI
> |[Tevenvirinae _Aeromonas_phage_CC2]||_Aeromonas_phage_CC2.gb|Phage DNA helicase l..|636|NC_019538.1(231743):131335-131970:1 ^RAST2:fig|1198136.110.peg.290^ Tevenvirinae _Aeromonas_phage_CC2|neighbours:(1),(1)|neighbour_genes:Phage protein,Single stranded DNA-..|
MITIDGRSCYRLYRSLKTQFSNPKYQVVKGGDWKLLNTSEATYNKMARKHIYERLAKKYNLGTLCGIMITNLCSNPDMWGGEFGGEDAHDHYLKTTGKYERMSIVFKKEIQDLLRKSKSKGVSFRDMILPTDGQPWLFKYVQQDVISYETMLLLDSLFNFIDSYDKLNDHVWQNGYSSRIKAYRSLVKIDKEKVRKHFKKIIEDYKELNNI
> |[Tevenvirinae _Aeromonas_phage_PX29]||_Aeromonas_phage_PX29.gb|Phage DNA helicase l..|648|NC_023688.1(222006):195159-195806:-1 ^RAST2:fig|1198136.108.peg.355^ Tevenvirinae _Aeromonas_phage_PX29|neighbours:(-1),(-1)|neighbour_genes:putative single-stra..,Phage late transcrip..|
MIELVLPPKPKMMVNGISVYRLYLTLRNHFAGKYDIVKYQWNPIRASEQSYVKHRSRAIYERLAKKFTLGELAAIMTVNFAANPDAWSGDIANADAVTFYRTALGRYERMSSVFKEEVEQMFYFARKKEMKFKELIYSTTGQPWIFKFVQTGTISYETMIILDSLFKFVDSYDTLEDHVWANGYAARIKAYRELTLINKEQAKACFIEIANQNKL
> |[Tevenvirinae _Aeromonas_phage_phiAS5]||_Aeromonas_phage_phiAS5.gb|loader of DNA helica..|651|NC_014636.1(225268):66194-66844:-1 ^RAST2:fig|1198136.107.peg.114^ Tevenvirinae _Aeromonas_phage_phiAS5|neighbours:(-1),(-1)|neighbour_genes:putative single-stra..,late promoter transc..|
MIELILPPKPKMTVNGISVYRLFLTLKNHFAGKYDIVKYQWTPIRATEQSFVKHRSRAIFERLATKFTLGELAAIMTVNFAANPDAWGGDIANADAVTFYRTALGRYEQMSTVFKEEVEQMFYFARKKNMKFKELIYSTNGQPWIFKFVQTGTISYETMIILDALFNFVDSYDKLDDHVWANGYASRIKAYRMLTRINKEQAKACFIEIANQNKLS
>ID:YP_803178.1 |[Escherichia virus RB32]||_Bacteriophage_RB32_.gbk|59|654|NC_008515(165890):144666-145319:-1 ^GeneID:4405644^ Bacteriophage RB32, complete genome.|neighbours:ID:YP_803177.1(-1),ID:YP_803179.1(-1)|neighbour_genes:32,33|
MIKLRMPAGGERYIDGKSVYKLYLMIKQHMNGKYDVIKYNWCMRVSDAAYQKRRDKYFFQKLSEKYKLKELALIFISNLVANQDAWIGDISDADALVFYREYIGRLKQIKFKFEEDIRNIYYFSKKVEVSAFKEIFEYNPKVQSSYIFKLLQSNIISFETFILLDSFLNIIDKHDEQTDNLVWNNYSIKLKAYRKILNIDSQKAKNVFIETVKSCKY
> |[Tevenvirinae _Citrobacter_phage_IME-CF2]||_Citrobacter_phage_IME-CF2.gb|phage T4-like gp59, ..|585|NC_029013.1(177688):88423-89007:1 ^RAST2:fig|1198136.109.peg.168^ Tevenvirinae _Citrobacter_phage_IME-CF2|neighbours:(1),(1)|neighbour_genes:hypothetical protein,putative single-stra..|
MKNHFAGRYDAIKYKWEIKITEQAFQKRKDRYFFTKLAERFTFKEIYLILLCNMVANPDFWVGDVDEDTIVFYRQYIGKLRRIDNIFVEDVKNLYEFSRMKGIPLSTVFQYSVKSSTSYISKLVQSGVISYESFLILDSFLDIINKHDEIATDFVWNEFSKKLNAYRKLVEISNEEIVKYRNLMKQTLIKLNEK
>ID:YP_009194865.1 |[Citrobacter phage Margaery]||_Citrobacter_phage_Margaery_.gbk|helicase assembly pr..|666|NC_028755(178182):30095-30760:-1 ^GeneID:26647234^ Citrobacter phage Margaery, complete genome.|neighbours:ID:YP_009194864.1(-1),ID:YP_009194866.1(-1)|neighbour_genes:ssDNA-binding protei..,transcriptional regu..|
MKFKTPFDSSDANSRLKPIAVYKLYLVMKNHFAGKYDAIKYKWEIKITEKAFEKRRDKYFFKKLAERFTFKEIYLILLSNMVANPDFWVGDVDEDTIVFYRQYIGKLRRIDNIFVDDVKNLYEFSRMKGIPLSTVFQYSVKSSTSYISKLVQSGVISYESFLILDSFLDIINKHDEIATDFVWNEFSKKLNAYRKLVEISNEEIVKYRNLMKQTLINLNEK
>ID:AYJ72910.1 |[Citrobacter phage Maroon]||_Citrobacter_phage_Maroon_.gbk|DNA helicase loader|666|MH823906(178830):29650-30315:-1 ^^ Citrobacter phage Maroon, complete genome.|neighbours:ID:AYJ72909.1(-1),ID:AYJ72911.1(-1)|neighbour_genes:single-stranded DNA ..,late promoter transc..|
MKFKTPFDSSDANSRLKPIAVYKLYLVMKNHFAGKYDAIKYKWEIKITEKAFEKRRDKYFFKKLAERFTFKEIYLILLSNMVANPDFWVGDVDEDTIVFYRQYIGKLRRIDNIFVDDVKNLYEFSRMKGIPLSTVFQYSVKSSTSYISKLVLSGVISYESFLILDSFLDIINKHDEIATDFVWNEFSKKLNAYRKLVEISNEEIVKYRNLMKQTLINLNEK
>ID:YP_009203986.1 |[Citrobacter phage Merlin]||_Citrobacter_phage_Merlin_.gbk|helicase loader prot..|654|NC_028857(172733):151368-152021:-1 ^GeneID:26648197^ Citrobacter phage Merlin, complete genome.|neighbours:ID:YP_009203985.1(-1),ID:YP_009203987.1(-1)|neighbour_genes:ss-DNA binding prote..,late promoter transc..|
MIKIRMPPNNNRYINGKSVYLLYLMLKQHFAGKYDVIKYNWCMRVSDKAYQKRRDRYFFEKLAEKHTLKELSLIFMSNLVANQDAWIGDISDADALVFYREYIGKLKMIKSQFEDDVKNIYYFSKKVEVKTLNEIFEYNNKVNTSYIFKLLQSNIISFETFIILDSFLDIINKHDQATDNLVWSNYSTKLTAYRKILQVDSYEAKQLFIKTVKNCKY
> |[Tevenvirinae _Citrobacter_phage_Miller]||_Citrobacter_phage_Miller.gb|phage T4-like gp59, ..|585|NC_025414.1(178171):29752-30336:-1 ^RAST2:fig|1198136.111.peg.49^ Tevenvirinae _Citrobacter_phage_Miller|neighbours:(-1),(-1)|neighbour_genes:putative single-stra..,hypothetical protein|
MKNHFAGRYDAIKYKWEIKITEQAFQKRKDRYFFTKLAERFTFKEIYLILLCNMVANPDFWVGDVDEDTIVFYRQYIGKLRRIDNIFVEDVKNLYEFSRMKGIPLSTVFQYSVKSSTSYISKLVQSGVISYESFLILDSFLDIINKHDEIATDFVWNEFSKKLNAYRKLVEISNEEIVKYRNLMKQTLIKLNEK
>ID:YP_009146698.1 |[Citrobacter phage Moon]||_Citrobacter_phage_Moon.gbk|DNA helicase loader|654|NC_027331(170341):149971-150624:-1 ^GeneID:24721864,InterPro:IPR008944,InterPro:IPR015085,InterPro:IPR015086,InterPro:IPR023197^ Citrobacter phage Moon, complete genome.|neighbours:ID:YP_009146697.1(-1),ID:YP_009146699.1(-1)|neighbour_genes:single-strand DNA-bi..,late promoter transc..|
MIKIRMPPNNNRYINGKSVYLLYLMLKQHFAGKYDVIKYNWCMRVSDKAYQKRRDRYFFEKLAEKHTLKELSLIFMSNLVANQDAWIGDISDADALVFYREYIGKLKMIKSQFEDDVKNIYYFSKKVEVKTLNEIFEYNNKVNTSYIFKLLQSNIISFETFIILDSFLDIINKHDQATDNLVWSNYSTKLTAYRKILQVDSSEAKQLFIKTVKNCKY
>ID:YP_009285584.1 |[Citrobacter phage vB_CfrM_CfP1]||_Citrobacter_phage_vB_CfrM_CfP1_.gbk|loader of DNA helica..|666|NC_031057(180219):31971-32636:-1 ^GeneID:29079568^ Citrobacter phage vB_CfrM_CfP1, complete genome.|neighbours:ID:YP_009285583.1(-1),ID:YP_009285585.1(-1)|neighbour_genes:ssDNA binding protei..,late promoters trans..|
MKFKTPFGSSDANSRLKPIAVYKLYLVMKNHFAGRYDAIKYKWEIKITEQAFQKRKDRYFFTKLAERFTFKEIYLILLCNMVANPDFWVGDVDEDTIVFYRQYIGKLRRIDNIFVEDVKNLYEFSRMKGIPLSTVFQYSVKSSTSYISKLVQSGVISYESFLILDSFLDIINKHDEIATDFVWNEFSKKLNAYRKLVEISNEEIVKYRNLMKQTLIKLNEK
> |[Tevenvirinae _Cronobacter_phage_Pet-CM3-4]||_Cronobacter_phage_Pet-CM3-4.gb|Phage DNA helicase l..|654|LT614807.1(171975):151575-152228:-1 ^RAST2:fig|1198136.112.peg.289^ Tevenvirinae _Cronobacter_phage_Pet-CM3-4|neighbours:(-1),(-1)|neighbour_genes:Single stranded DNA-..,gp33 late promoter t..|
MIKLRMPPNGGRYIDGKSVYKLYLMLKNHFNGRYDVVKYNWCMRVSDKAYDKRRDKYFFKKLSEKYTLKELTLIFISNLVANQDAWIGEISDADALVFYREYIGKLKLIKPNFEEDVRNIYYFSKKVEVKSLNELFDYNDKVNSSYIFKLLQSNIISFETFIILDSFLDIINKHDQATDNLVWSNYSTKLHAYRKILNVDREEAKQLFIKTVKNCKY
>ID:YP_006986322.1 |[Cronobacter phage vB_CsaM_GAP161]||_Cronobacter_phage_vB_CsaM_GAP161_.gbk|loader of DNA helica..|666|NC_019398(178193):28864-29529:-1 ^GeneID:13997587^ Cronobacter phage vB_CsaM_GAP161, complete genome.|neighbours:ID:YP_006986321.1(-1),ID:YP_006986323.1(-1)|neighbour_genes:ssDNA binding protei..,late promoters trans..|
MKFKTPFDSSDANSRLKPIAVYKLYLVMKNHFAGKYDAIKYKWEIKITEKAFEKRRDKYFFKKLAERFTFKEIYLILLSNMVANPDFWVGDVDEDTIVFYRQYIGKLRRIDNIFVDDVKNLYEFSRMKGIPLSTVFQYSVKSSTSYISKLVQSGVISYESFLILDSFLDIINKHDEIATDFVWNEFSKKLNAYRKLVEISNEEIVKYRNLMKQTLINLNEK
>ID:AOG16174.1 |[Cronobacter phage vB_CsaM_leB]||_Cronobacter_phage_vB_CsaM_leB_.gbk|loader of DNA helica..|666|KX431559(177907):29717-30382:-1 ^^ Cronobacter phage vB_CsaM_leB, complete genome.|neighbours:ID:AOG16173.1(-1),ID:AOG16175.1(-1)|neighbour_genes:ssDNA-binding protei..,transcriptopnal regu..|
MKFKTPFDSSDANSRLKPIAVYKLYLVMKNHFAGKYDAIKYKWEIKITEKAFEKRRDKYFFKKLAERFTFKEIYLILLSNMVANPDFWVGDVDEDTIVFYRQYIGKLRRIDNIFVDDVKNLYEFSRMKGIPLSTVFQYSVKSSTSYISKLVQSGVISYESFLILDSFLDIINKHDEIATDFVWNEFSKKLNAYRKLVEISNEEIVKYRNLMKQTLINLNEK
>ID:AOG16453.1 |[Cronobacter phage vB_CsaM_leN]||_Cronobacter_phage_vB_CsaM_leN_.gbk|loader of DNA helica..|666|KX431560(179516):29181-29846:-1 ^^ Cronobacter phage vB_CsaM_leN, complete genome.|neighbours:ID:AOG16452.1(-1),ID:AOG16454.1(-1)|neighbour_genes:ssDNA-binding protei..,late promoters trans..|
MKFKTPFDSSDANSRLKPIAVYKLYLVMKNHFAGKYDAIKYKWEIKITEKAFEKRRDKYFFKKLAERFTFKEIYLILLSNMVANPDFWVGDVDEDTIVFYRQYIGKLRRIDNIFVDDVKNLYEFSRMKGIPLSTVFQYSVKSSTSYISKLVQSGVISYESFLILDSFLDIINKHDEIATDFVWNEFSKKLNAYRKLVEISNEEIVKYRNLMKQTLINLNEK
>ID:YP_009005529.1 |[Enterobacter phage PG7]||_Enterobacter_phage_PG7_.gbk|loader of gp41 DNA h..|600|NC_023561(173276):153144-153743:-1 ^GeneID:18502544^ Enterobacter phage PG7, complete genome.|neighbours:ID:YP_009005528.1(-1),ID:YP_009005530.1(-1)|neighbour_genes:single-stranded DNA ..,late promoter transc..|
MYKLYLMLKNHFNGRYDVVKYNWCMRVSDKAYDKRRDKYFFKKLSEKYTLKELTLIFISNLVANQDAWIGEISDADALVFYREYIGKLKLIKSNFEEDVRNIYYFSKKVEVKSLNELFDYNDKVNSSYIFKLLQSNIISFETFIILDSFLDIINKHDQATDNLVWSNYSTKLHAYRKILNVDREEAKQLFIKTVKNCKY
> |[Tevenvirinae Enterobacter_phage_myPSH1140]||_Enterobacter_phage_myPSH1140.gb|Phage DNA helicase l..|654|MG999954.1(172614):154355-155008:-1 ^RAST2:fig|1198136.57.peg.292^ Tevenvirinae Enterobacter_phage_myPSH1140|neighbours:(-1),(-1)|neighbour_genes:Single stranded DNA-..,gp33 late promoter t..|
MIKLRMPPNGGRYIDGKSVYKLYLMLKNHFNGRYDVVKYNWCMRVSDKAYDKRRDKYFFKKLSEKYTLKELTLIFISNLVANQDAWIGEISDADALVFYREYIGKLKLIKSNFEEDVRNIYYFSKKVEVKSLNELFDYNDNVNSSYIFKLLQSNIISFETFIILDSFLDIINKHDQATDNLVWSNYSTKLHAYRKILNVDREEAKQLFIKTVKNCKY
>ID:YP_009606962.1 |[Enterobacter phage phiEap-3]||_Enterobacter_phage_phiEap-3_.gbk|loader of DNA helica..|660|NC_041980(175814):28571-29230:-1 ^GeneID:40082968^ Enterobacter phage phiEap-3, complete genome.|neighbours:ID:YP_009606961.1(-1),ID:YP_009606963.1(-1)|neighbour_genes:ssDNA binding protei..,late promoter transc..|
MRFKAPFADSEANSRLVPLSVYKLYLAMKTHFQGRFDVLQYNWQIKVSENAFNKRKDRYFFVKLAQRFTFKEIYFIFLSNFVANPDFWVGDVDEDSIVFYRQYIGKLQRLDNVFVDDVKNVYEFAKMKEIPVSLVFKYSEKSSTSYISKLVLSNVISYESFLIFDSFLGIINKHDQVADDIIWSDFSIKLKAYRKIFDLTEKDIIKYRNLMKQTLIKLN
>ID:YP_009168062.1 |[Escherichia phage AR1]|AR1|_Enterobacteria_phage_AR1_DNA_.gbk|59|654|NC_027983(167435):146406-147059:-1 ^GeneID:26041941^ Enterobacteria phage AR1 DNA, complete genome.|neighbours:ID:YP_009168061.1(-1),ID:YP_009168063.1(-1)|neighbour_genes:32,33|
MIKLRMPAGGERYIDGKSVYKLYLMIKQHMNGKYDVIKYNWCMRVSDAAYQKRRDKYFFQKLSEKYKLKELALIFISNLVANQDAWIGDISDADALVFYREYIGRLKQIKFKFEEDIRNIYYFSKKVEVSAFKEIFEYNPKVQSSYIFKLLQSNIISFETFILLDSFLNIIDKHDEQTDNLVWNNYSIKLKAYRKILNIDSQKAKNVFIETVKSCKY
> |[Tevenvirinae _Enterobacteria_phage_ATK47]||_Enterobacteria_phage_ATK47.gb|Phage DNA helicase l..|654|KT184309.1(170020):24267-24920:1 ^RAST2:fig|1198136.68.peg.35^ Tevenvirinae _Enterobacteria_phage_ATK47|neighbours:(1),(1)|neighbour_genes:Transcriptional regu..,Single stranded DNA-..|
MIKIRMPPDGERYINGKSVYKLYLMCKQHFNGRYDVIKYNWCMRVSDNAYQKRRDKYFFEKLAEKYKLKELTLIFISNLVANQDAWIGEISDADALVFYREYIGRLKQAKETFAEDVRNIYYFSKKVEVSALQEIFDYNNKVQSSYIFKLLQSNIISFETFLLLDSFLNIIDKHDELTDNLVWQNYSTKLKAYRKILQIDGNAAKKLFIETIKSCKY
> |[Tevenvirinae Enterobacteria_phage_ATK48]||_Enterobacteria_phage_ATK48.gb|Phage DNA helicase l..|654|KT184310.1(169729):122501-123154:1 ^RAST2:fig|1198136.55.peg.211^ Tevenvirinae Enterobacteria_phage_ATK48|neighbours:(1),(1)|neighbour_genes:Transcriptional regu..,Single stranded DNA-..|
MIKIRMPPDGERYINGKSVYKLYLMCKQHFNGRYDVIKYNWCMRVSDNAYQKRRDKYFFEKLAEKYKLKELTLIFISNLVANQDAWIGEISDADALVFYREYIGRLKQAKETFAEDVRNIYYFSKKVEVSALQEIFDYNNKVQSSYIFKLLQSNIISFETFLLLDSFLNIIDKHDELTDNLVWQNYSTKLKAYRKILQIDGNAAKKLFIETIKSCKY
> |[Tevenvirinae Enterobacteria_phage_Aplg8]||_Enterobacteria_phage_Aplg8.gb|Phage DNA helicase l..|639|KT184308.1(168496):91622-92260:-1 ^RAST2:fig|1198136.66.peg.154^ Tevenvirinae Enterobacteria_phage_Aplg8|neighbours:(-1),(-1)|neighbour_genes:Single stranded DNA-..,Transcriptional regu..|
MPAGGERYIDGKSVYKLYLMIKQHMNGKYDVIKYNWCMRVSDAAYQKRRDKYFFQKLSEKYKLKELALIFISNLVANQDAWIGDISDADALVFYREYIGRLKQIKFKFEEDIRNIYYFSKKVEVSAFKEIFEYNPKVQSSYIFKLLQSNIISFETFILLDSFLNIIDKHDEQTDNLVWNNYSIKLKAYRKILNIDSQEAKKVFIETVKSCKY
>ID:YP_007004206.1 |[Enterobacteria phage Bp7]||_Enterobacteria_phage_Bp7_.gbk|DNA helicase|654|NC_019500(168066):88767-89420:1 ^GeneID:14008035^ Enterobacteria phage Bp7, complete genome.|neighbours:ID:YP_007004205.1(1),ID:YP_007004207.1(1)|neighbour_genes:late promoter transc..,hypothetical protein|
MIKIRMPPNNNRMVNGKSVYSLYLMLKHHFNAKYDVIKYNWVMRISDTAYQKRRDKYFFEKLSDKYTLKELALIFMSNLVANQDAWIGDISDADALVFYREYIGRLKRIKQVFEDDIKNIYYFSKKVEVQALSEIFDYNKKVNSSYIFKLLQSNVISFETFILLDSFMDIIDKHDEKTNDLVWSKYSTKLNAYKKILIVDSIEARKLFIETIKGCKF
> |[Tevenvirinae _Enterobacteria_phage_CC31]||_Enterobacteria_phage_CC31.gb|Phage DNA helicase l..|654|NC_014662.1(165540):145096-145749:-1 ^RAST2:fig|1198136.121.peg.264^ Tevenvirinae _Enterobacteria_phage_CC31|neighbours:(-1),(-1)|neighbour_genes:Single stranded DNA-..,gp33 late promoter t..|
MIKLRMPPNGGRYIDGKSVYKLYLMLKNHFNGRYDVVKYNWCMRVSDKAYDKRRDKYFFKKLSEKYTLKELTLIFISNLVANQDAWIGEISDADALVFYREYIGKLKLIKSNFEEDVRNIYYFSKKVEVKSLNELFDYNDKVNSSYIFKLLQSNIISFETFIILDSFLDIINKHDQATDNLVWSNYSTKLHAYRKILNVDREEAKQLFIKTVKNCKY
>ID:YP_009118926.1 |[Enterobacteria phage GEC-3S]||_Enterobacteria_phage_GEC-3S_.gbk|Putative loader of g..|681|NC_025425(163424):141283-141963:-1 ^GeneID:23301272^ Enterobacteria phage GEC-3S complete genome.|neighbours:ID:YP_009118925.1(-1),ID:YP_009118927.1(-1)|neighbour_genes:Putative single stra..,Putative late promot..|
MIRNRLPPDPDMRINAKSVYMLYCMMKAHMNGRYDCVKYNWRMRLSDAAFNKRRDKYYFAKLAEKYNLRELYFLFLSNLVANTDAWVGEITDVDAYGFYMEYIGKITDAATRFDDDIKSLVYFSEKRGVTLKELITYNPATETSGIFKLLQNRIISFESFMLLDSFLNIIDEHDKVAKDLIWQTYSVKMKAYKKLLVIDAAKARALFVKVVKECKEISQLKAETNS
> |[Tevenvirinae _Enterobacteria_phage_GiZh]||_Enterobacteria_phage_GiZh.gb|Phage DNA helicase l..|639|KT184311.1(166514):28798-29436:-1 ^RAST2:fig|1198136.122.peg.53^ Tevenvirinae _Enterobacteria_phage_GiZh|neighbours:(-1),(-1)|neighbour_genes:Single stranded DNA-..,Transcriptional regu..|
MPAGGERYIDGKSVYKLYLMIKQHMNGKYDVIKYNWCMRVSDAAYQKRRDKYFFQKLSEKYKLKELALIFISNLVANQDAWIGDISDADALVFYREYIGRLKQIKFKFEEDIRNIYYFSKKVEVSAFKEIFEYNPKVQSSYIFKLLQSNIISFETFILLDSFLNIIDKHDEQTDNLVWNNYSIKLKAYRKILNIDSQKAKSVFIETVKSCKY
> |[Viruses Hx01]||_Enterobacteria_phage_HX01.gb|Phage DNA helicase l..|654|NC_018855.1(169158):126804-127457:1 ^RAST2:fig|10239.59.peg.204^ Viruses Hx01|neighbours:(1),(1)|neighbour_genes:Phage late transcrip..,Single stranded DNA-..|
MIKIRMPPDGERYINGKSVYKLYLMCKQHFNGRYDVIKYNWCMRVSDNAYQKRRDKYFFEKLAEKYKLKELTLIFISNLVANQDAWIGEISDADALVFYREYIGRLKQAKETFAEDVRNIYYFGKKVEVSALQEIFDYNNKVQSSYIFKLLQSNIISFETFLLLDSFLNIIDKHDELTDNLVWQNYSTKLKAYRKILQIDGNAAKKLFIETIKSCKY
>ID:YP_003734378.1 |[Enterobacteria phage IME08]||_Enterobacteria_phage_IME08_.gbk|59|654|NC_014260(172253):149836-150489:-1 ^GeneID:9384527^ Enterobacteria phage IME08, complete genome.|neighbours:ID:YP_003734377.1(-1),ID:YP_003734379.1(-1)|neighbour_genes:32,33|
MIKIRMPPNNNRMVNGKSVYSLYLMLKHHFNAKYDVIKYNWVMRISDTAYQKRRDKYFFEKLSDKYTLKELALIFMSNLVANQDAWIGDISDADALVFYREYIGRLKRIKQVFEDDIKNIYYFSKKVEVQALSEIFDYNKKVNSSYIFKLLQSNVISFETFILLDSFMDIINKHDEQTNDLVWSKYSTKLNAYKKILIIDNLEARKLFIETIKSCKF
>ID:YP_002922583.1 |[Enterobacteria phage JS10]||_Enterobacteria_phage_JS10_.gbk|59|654|NC_012741(171451):149376-150029:-1 ^GeneID:7943386^ Enterobacteria phage JS10, complete genome.|neighbours:ID:YP_002922582.1(-1),ID:YP_002922584.1(-1)|neighbour_genes:32,33|
MIKIRMPPNNNRMVNGKSVYSLYLMLKHHFNAKYDVIKYNWVMRISDTAYQKRRDKYFFEKLSDKYTLKELALIFMSNLVANQDAWIGDISDADALVFYREYIGRLKRIKQVFEDDIKNIYYFSKKVEVQALSEIFEYNKKVNSSYIFKLLQSNVISFETFILLDSFMDIINKHDEQTNDLVWSKYSTKLNAYKKILIIDNLEARKLFIETIKSCKF
>ID:YP_001595365.1 |[Escherichia phage JS98]||_Enterobacteria_phage_JS98.gbk|59|654|NC_010105(170523):148310-148963:-1 ^GeneID:5783843^ Enterobacteria phage JS98, complete genome.|neighbours:ID:YP_001595364.1(-1),ID:YP_001595366.1(-1)|neighbour_genes:32,33|
MIKIRMPPNNNRMVNGKSVYSLYLMLKHHFNAKYDVIKYNWVMRISDTAYQKRRDKYFFEKLSDKYTLKELALIFMSNLVANQDAWIGDISDADALVFYREYIGRLKRIKQVFEDDIKNIYYFSKKVEVQALSEIFEYNKKVNSSYIFKLLQSNVISFETFILLDSFMDIINKHDEQTNDLVWSKYSTKLNAYKKILIIDNLEARKLFIETIKSCKF
>ID:YP_002922317.1 |[Escherichia phage JSE]||_Enterobacteria_phage_JSE_.gbk|59|681|NC_012740(166418):144397-145077:-1 ^GeneID:7943285^ Enterobacteria phage JSE, complete genome.|neighbours:ID:YP_002922316.1(-1),ID:YP_002922318.1(-1)|neighbour_genes:32,late promoter transc..|
MIRNRLPPDPDMRINAKSVYMLYCMMKAHMNGRYDCVKYNWRMRLSDAAFNKRRDKYYFAKLAEKYNLRELYFLFLSNLVANTDAWVGEITDVDAYGFYMEYIGKITDAATRFDDDIKSLVYFSEKRGVTLKELITYNPATETSGIFKLLQNRIISFESFMLLDSFLNIIDEHDKVAKDLIWQTYSVKMKAYKKLLVIDAAKARALFVKVVKECKEISQLKTETNS
> |[Tevenvirinae _Enterobacteria_phage_Kha5h]||_Enterobacteria_phage_Kha5h.gb|Phage DNA helicase l..|639|KT184312.1(167318):3347-3985:-1 ^RAST2:fig|1198136.123.peg.9^ Tevenvirinae _Enterobacteria_phage_Kha5h|neighbours:(-1),(-1)|neighbour_genes:Single stranded DNA-..,Transcriptional regu..|
MPAGGERYIDGKSVYKLYLMIKQHMNGKYDVIKYNWCMRVSDAAYQKRRDKYFFQKLSEKYKLKELALIFISNLVANQDAWIGDISDADALVFYREYIGRLKQIKFKFEEDIRNIYYFSKKVEVSAFKEIFEYNPKVQSSYIFKLLQSNIISFETFILLDSFLNIIDKHDEQTDNLVWNNYSIKLKAYRKILNIDSQKAKSVFIETVKSCKY
>ID:YP_001469585.1 |[Enterobacteria phage Phi1]||_Enterobacteria_phage_Phi1_.gbk|59|681|NC_009821(164270):141936-142616:-1 ^GeneID:5602304^ Enterobacteria phage Phi1, complete genome.|neighbours:ID:YP_001469584.1(-1),ID:YP_001469586.1(-1)|neighbour_genes:32,33|
MIRNRLPPDPDMRINAKSVYMLYCMMKAHMNGRYDCVKYNWRMRLSDAAFNKRRDKYYFAKLAEKYNLRELYFLFLSNLVANTDAWVGEITDVDAYGFYMEYIGKITDAATRFDDDIKSLVYFSEKRGVTLKELITYNPATETSGIFKLLQNRIISFESFMLLDSFLNIIDEHDKVAKDLIWQTYSVKMKAYKKLLVIDAAKARALFVKVVKECKEISQLKAETNS
>ID:YP_009202975.1 |[Escherichia phage QL01]||_Enterobacteria_phage_QL01.gbk|hypothetical protein|639|NC_028847(170527):149133-149771:-1 ^GeneID:26629963^ Enterobacteria phage QL01, complete genome.|neighbours:ID:YP_009202974.1(-1),ID:YP_009202976.1(-1)|neighbour_genes:hypothetical protein,late promoter transc..|
MPPNNNRMVNGKSVYSLYLMLKHHFNAKYDVIKYNWVMRISDTAYQKRRDKYFFEKLSDKYTLKELALIFMSNLVANQDAWIGDISDADALVFYREYIGRLKRIKQVFEDDIKNIYYFSKKVEVQALSEIFDYNKKVNSSYIFKLLQSNVISFETFILLDSFMDIINKHDEQTNDLVWSKYSTKLNAYKKILIIDNLEARKLFIETIKSCKF
>ID:AIT74334.1 |[Enterobacteria phage RB10]||_Enterobacteria_phage_RB10_.gbk|loader of DNA helica..|654|KM606999(168401):147565-148218:-1 ^^ Enterobacteria phage RB10, complete genome.|neighbours:ID:AIT74333.1(-1),ID:AIT74335.1(-1)|neighbour_genes:segG,late promoter transc..|
MIKLRMPAGGERYIDGKSVYKLYLMIKQHMNGKYDVIKYNWCMRVSDAAYQKRRDKYFFQKLSEKYKLKELALIFISNLVANQDAWIGDISDADALVFYREYIGRLKQIKFKFEEDIRNIYYFSKKVEVSAFKEIFEYNPKVQSSYIFKLLQSNIISFETFILLDSFLNIIDKHDEQTDNLVWNNYSIKLKAYRKILNIDSQKAKNVFIETVKSCKY
>ID:YP_002854574.1 |[Escherichia virus RB14]||_Enterobacteria_phage_RB14_.gbk|59|654|NC_012638(165429):144127-144780:-1 ^GeneID:7803990^ Enterobacteria phage RB14, complete genome.|neighbours:ID:YP_002854573.1(-1),ID:YP_002854575.1(-1)|neighbour_genes:32,33|
MIKLRMPAGGERYIDGKSVYKLYLMIKQHMNGKYDVIKYNWCMRVSDAAYQKRRDKYFFQKLSEKYKLKELALIFISNLVANQDAWIGDISDADALVFYREYIGRLKQIKFKFEEDIRNIYYFSKKVEVSAFKEIFEYNPKVQSSYIFKLLQSNIISFETFILLDSFLNIIDKHDEQTDNLVWNNYSIKLKAYRKILNIDSQKAKSVFIETVKSCKY
> |[Tevenvirinae _Enterobacteria_phage_RB16]||_Enterobacteria_phage_RB16.gb|phage T4-like gp59, ..|585|NC_014467.1(176788):28962-29546:-1 ^RAST2:fig|1198136.103.peg.47^ Tevenvirinae _Enterobacteria_phage_RB16|neighbours:(-1),(-1)|neighbour_genes:putative single-stra..,hypothetical protein|
MKNHFAGRYDAIKYKWEIKITEQAFQKRKDRYFFTKLAERFTFKEIYLILLCNMVANPDFWVGDIDEDTIVFYRQYIGKLRRIDNIFVDDVKNLYEFSRMKGIPLSTVFQYSVKSSTSYISKLVQSGVISYESFLILDSFLDIINKHDEIATDFVWNEFSKKLNAYRKLVEISDEEIVKYRNLMKQTLTKLNEK
>ID:AXF42550.1 |[Enterobacteria phage RB18]||_Enterobacteria_phage_RB18_.gbk|DNA replication and ..|654|MH553563(166677):145333-145986:-1 ^^ Enterobacteria phage RB18, complete genome.|neighbours:ID:AXF42549.1(-1),ID:AXF42551.1(-1)|neighbour_genes:single-stranded DNA ..,late promoter transc..|
MIKLRMPAGGERYIDGKSVYKLYLMIKQHMNGKYDVIKYNWCMRVSDAAYQKRRDKYFFQKLSEKYKLKELALIFISNLVANQDAWIGDISDADALVFYREYIGRLKQIKFKFEEDIRNIYYFSKKVEVSAFKEIFEYNPKVQSSYIFKLLQSNIISFETFILLDSFLNIIDKHDEQTDNLVWNNYSIKLKAYRKILNIDSQKAKSVFIETVKSCKY
>ID:YP_009102442.1 |[Enterobacteria phage RB27]||_Enterobacteria_phage_RB27_.gbk|loader of DNA helica..|654|NC_025448(165179):144124-144777:-1 ^GeneID:22113226^ Enterobacteria phage RB27, complete genome.|neighbours:ID:YP_009102441.1(-1),ID:YP_009102443.1(-1)|neighbour_genes:single-stranded DNA ..,late promoter transc..|
MIKLRMPAGGERYIDGKSVYKLYLMIKQHMNGKYDVIKYNWCMRVSDAAYQKRRDKYFFQKLSEKYKLKELALIFISNLVANQDAWIGDISDADALVFYREYIGRLKQIKFKFEEDIRNIYYFSKKVEVSAFKEIFEYNPKVQSSYIFKLLQSNIISFETFILLDSFLNIIDKHDEQTDNLVWNNFSIKLKAYRKILNIDSQKAKSVFIETVKSCKY
>ID:AIT74875.1 |[Enterobacteria phage RB33]||_Enterobacteria_phage_RB33_.gbk|loader of DNA helica..|654|KM607001(166007):144784-145437:-1 ^^ Enterobacteria phage RB33, complete genome.|neighbours:ID:AIT74874.1(-1),ID:AIT74876.1(-1)|neighbour_genes:single-stranded DNA ..,late promoter transc..|
MIKLRMPAGGERYIDGKSVYKLYLMIKQHMNGKYDVIKYNWCMRVSDAAYQKRRDKYFFQKLSEKYKLKELALIFISNLVANQDAWIGDISDADALVFYREYIGRLKQIKFKFEEDIRNIYYFSKKVEVSAFKEIFEYNPKVQSSYIFKLLQSNIISFETFILLDSFLNIIDKHDEQTDNLVWNNYSIKLKAYRKILNIDSQKAKNVFIETVKSCKY
>ID:YP_009098626.1 |[Escherichia phage RB3]||_Enterobacteria_phage_RB3_.gbk|loader of DNA helica..|654|NC_025419(168402):147566-148219:-1 ^GeneID:22113990^ Enterobacteria phage RB3, complete genome.|neighbours:ID:YP_009098625.1(-1),ID:YP_009098627.1(-1)|neighbour_genes:segG,late promoter transc..|
MIKLRMPAGGERYIDGKSVYKLYLMIKQHMNGKYDVIKYNWCMRVSDAAYQKRRDKYFFQKLSEKYKLKELALIFISNLVANQDAWIGDISDADALVFYREYIGRLKQIKFKFEEDIRNIYYFSKKVEVSAFKEIFEYNPKVQSSYIFKLLQSNIISFETFILLDSFLNIIDKHDEQTDNLVWNNYSIKLKAYRKILNIDSQKAKNVFIETVKSCKY
> |[Tevenvirinae _Enterobacteria_phage_RB43]||_Enterobacteria_phage_RB43.gb|phage T4-like gp59, ..|585|NC_007023.1(180500):30372-30956:-1 ^RAST2:fig|1198136.102.peg.51^ Tevenvirinae _Enterobacteria_phage_RB43|neighbours:(-1),(-1)|neighbour_genes:putative single-stra..,hypothetical protein|
MKNHFAGRYDAIKYKWEIKITEQAFQKRKDRYFFTKLAERFTFKEIYLILLCNMVANPDFWVGDVDEDTIVFYRQYIGKLRRIDNIFVEDVKNLYEFSRMKGIPLSTVFQYSVKSSTSYISKLVQSGVISYESFLILDSFLDIINKHDEIATDFVWNEFSKKLNAYRKLVEISNEEIVKYRNLMKQTLIKLNEK
>ID:NP_891813.1 |[Enterobacteria phage RB49]||_Enterobacteria_phage_RB49_.gbk|59|648|NC_005066(164018):142005-142652:-1 ^GeneID:1725390^ Enterobacteria phage RB49, complete genome.|neighbours:ID:NP_891812.1(-1),ID:NP_891814.1(-1)|neighbour_genes:32,late promoter transc..|
MRINAKSVYMLYCMMKAHMNGRYDCVKYNWRMRLSDAAFNKRRDKYYFAKLAEKYNLRELYFLFLSNLVANTDAWVGEITDVDAYGFYMEYIGKITDAATRFDDDIKSLVYFSEKRGVTLKELITYNPATETSGIFKLLQNRIISFESFMLLDSFLNIIDEHDKVAKDLIWQTYSVKMKAYKKLLVIDAAKARALFVKVVKECKEISQLKVETNS
>ID:ACP31159.1 |[Enterobacteria phage RB51]||_Enterobacteria_phage_RB51_.gbk|59|654|FJ839693(168394):147322-147975:-1 ^^ Enterobacteria phage RB51, complete genome.|neighbours:ID:ACP31158.1(-1),ID:ACP31160.1(-1)|neighbour_genes:32,33|
MIKLRMPAGGERYIDGKSVYKLYLMIKQHMNGKYDVIKYNWCMRVSDAAYQKRRDKYFFQKLSEKYKLKELALIFISNLVANQDAWIGDISDADALVFYREYIGRLKQIKFKFEEDIRNIYYFSKKVEVSAFKEIFEYNPKVQSSYIFKLLQSNIISFETFILLDSFLNIIDKHDEQTDNLVWNNYSIKLKAYRKILNIDSQEAKKVFIETVKSCKY
>ID:AIT75151.1 |[Enterobacteria phage RB55]||_Enterobacteria_phage_RB55_.gbk|loader of DNA helica..|654|KM607002(168896):148521-149174:-1 ^^ Enterobacteria phage RB55, complete genome.|neighbours:ID:AIT75150.1(-1),ID:AIT75152.1(-1)|neighbour_genes:segG,late promoter transc..|
MIKLRMPAGGERYIDGKSVYKLYLMIKQHMNGKYDVIKYNWCMRVSDAAYQKRRDKYFFQKLSEKYKLKELALIFISNLVANQDAWIGDISDADALVFYREYIGRLKQIKFKFEEDIRNIYYFSKKVEVSAFKEIFEYNPKVQSSYIFKLLQSNIISFETFILLDSFLNIIDKHDEQTDNLVWNNYSIKLKAYRKILNIDSQKAKNVFIETVKSCKY
>ID:AIT75425.1 |[Enterobacteria phage RB59]||_Enterobacteria_phage_RB59_.gbk|loader of DNA helica..|654|KM607003(168966):148535-149188:-1 ^^ Enterobacteria phage RB59, complete genome.|neighbours:ID:AIT75424.1(-1),ID:AIT75426.1(-1)|neighbour_genes:segG,late promoter transc..|
MIKLRMPAGGERYIDGKSVYKLYLMIKQHMNGKYDVIKYNWCMRVSDAAYQKRRDKYFFQKLSEKYKLKELALIFISNLVANQDAWIGDISDADALVFYREYIGRLKQIKFKFEEDIRNIYYFSKKVEVSAFKEIFEYNPKVQSSYIFKLLQSNIISFETFILLDSFLNIIDKHDEQTDNLVWNNYSIKLKAYRKILNIDSQKAKNVFIETVKSCKY
>ID:AIT73247.1 |[Enterobacteria phage RB5]||_Enterobacteria_phage_RB5_.gbk|loader of DNA helica..|654|KM606995(168394):147558-148211:-1 ^^ Enterobacteria phage RB5, complete genome.|neighbours:ID:AIT73246.1(-1),ID:AIT73248.1(-1)|neighbour_genes:segG,late promoter transc..|
MIKLRMPAGGERYIDGKSVYKLYLMIKQHMNGKYDVIKYNWCMRVSDAAYQKRRDKYFFQKLSEKYKLKELALIFISNLVANQDAWIGDISDADALVFYREYIGRLKQIKFKFEEDIRNIYYFSKKVEVSAFKEIFEYNPKVQSSYIFKLLQSNIISFETFILLDSFLNIIDKHDEQTDNLVWNNYSIKLKAYRKILNIDSQKAKNVFIETVKSCKY
>ID:AIT75701.1 |[Enterobacteria phage RB68]||_Enterobacteria_phage_RB68_.gbk|loader of DNA helica..|654|KM607004(168401):147329-147982:-1 ^^ Enterobacteria phage RB68, complete genome.|neighbours:ID:AIT75700.1(-1),ID:AIT75702.1(-1)|neighbour_genes:single-stranded DNA ..,late promoter transc..|
MIKLRMPAGGERYIDGKSVYKLYLMIKQHMNGKYDVIKYNWCMRVSDAAYQKRRDKYFFQKLSEKYKLKELALIFISNLVANQDAWIGDISDADALVFYREYIGRLKQIKFKFEEDIRNIYYFSKKVEVSAFKEIFEYNPKVQSSYIFKLLQSNIISFETFILLDSFLNIIDKHDEQTDNLVWNNYSIKLKAYRKILNIDSQEAKKVFIETVKSCKY
>ID:NP_861937.1 |[Enterobacteria phage RB69]||_Enterobacteria_phage_RB69_.gbk|59|528|NC_004928(167560):147073-147600:-1 ^GeneID:1494363^ Enterobacteria phage RB69, complete genome.|neighbours:ID:NP_861936.1(-1),ID:NP_861938.1(-1)|neighbour_genes:32,gp33 late promoter t..|
MRVSDNAYQKRRDKYFFEKLAEKYKLKELTLIFISNLVANQDAWIGEISDADALVFYREYIGRLKQAKETFAEDVRNIYYFSKKVEVSALQEIFDYNNKVQSSYIFKLLQSNIISFETFLLLDSFLNIIDKHDELTDNLVWQNYSTKLKAYRKILQIDVNAAKKLFIETIKSCKY
>ID:AIT73518.1 |[Enterobacteria phage RB6]||_Enterobacteria_phage_RB6_.gbk|loader of DNA helica..|654|KM606996(168394):147558-148211:-1 ^^ Enterobacteria phage RB6, complete genome.|neighbours:ID:AIT73517.1(-1),ID:AIT73519.1(-1)|neighbour_genes:segG,late promoter transc..|
MIKLRMPAGGERYIDGKSVYKLYLMIKQHMNGKYDVIKYNWCMRVSDAAYQKRRDKYFFQKLSEKYKLKELALIFISNLVANQDAWIGDISDADALVFYREYIGRLKQIKFKFEEDIRNIYYFSKKVEVSAFKEIFEYNPKVQSSYIFKLLQSNIISFETFILLDSFLNIIDKHDEQTDNLVWNNYSIKLKAYRKILNIDSQKAKNVFIETVKSCKY
>ID:AIT73789.1 |[Enterobacteria phage RB7]||_Enterobacteria_phage_RB7_.gbk|loader of DNA helica..|654|KM606997(168395):147559-148212:-1 ^^ Enterobacteria phage RB7, complete genome.|neighbours:ID:AIT73788.1(-1),ID:AIT73790.1(-1)|neighbour_genes:segG,late promoter transc..|
MIKLRMPAGGERYIDGKSVYKLYLMIKQHMNGKYDVIKYNWCMRVSDAAYQKRRDKYFFQKLSEKYKLKELALIFISNLVANQDAWIGDISDADALVFYREYIGRLKQIKFKFEEDIRNIYYFSKKVEVSAFKEIFEYNPKVQSSYIFKLLQSNIISFETFILLDSFLNIIDKHDEQTDNLVWNNYSIKLKAYRKILNIDSQKAKNVFIETVKSCKY
>ID:AIT74061.1 |[Enterobacteria phage RB9]||_Enterobacteria_phage_RB9.gbk|loader of DNA helica..|654|KM606998(168395):147559-148212:-1 ^^ Enterobacteria phage RB9, complete genome.|neighbours:ID:AIT74060.1(-1),ID:AIT74062.1(-1)|neighbour_genes:segG,late promoter transc..|
MIKLRMPAGGERYIDGKSVYKLYLMIKQHMNGKYDVIKYNWCMRVSDAAYQKRRDKYFFQKLSEKYKLKELALIFISNLVANQDAWIGDISDADALVFYREYIGRLKQIKFKFEEDIRNIYYFSKKVEVSAFKEIFEYNPKVQSSYIFKLLQSNIISFETFILLDSFLNIIDKHDEQTDNLVWNNYSIKLKAYRKILNIDSQKAKNVFIETVKSCKY
>ID:ADJ39965.1 |[Enterobacteria phage T4T]||_Enterobacteria_phage_T4T_.gbk|59|654|HM137666(168920):148556-149209:-1 ^^ Enterobacteria phage T4T, complete genome.|neighbours:ID:ADJ39964.1(-1),ID:ADJ39966.1(-1)|neighbour_genes:segG,33|
MIKLRMPAGGERYIDGKSVYKLYLMIKQHMNGKYDVIKYNWCMRVSDAAYQKRRDKYFFQKLSEKYKLKELALIFISNLVANQDAWIGDISDADALVFYREYIGRLKQIKFKFEEDIRNIYYFSKKVEVSAFKEIFEYNPKVQSSYIFKLLQSNIISFETFILLDSFLNIIDKHDEQTDNLVWNNYSIKLKAYRKILNIDSQKAKNVFIETVKSCKY
>ID:NP_049856.1 |[Escherichia virus T4]||_Enterobacteria_phage_T4_.gbk|59|654|NC_000866(168903):148543-149196:-1 ^GeneID:1258623^ Enterobacteria phage T4, complete genome.|neighbours:ID:NP_049855.1(-1),ID:NP_049857.1(-1)|neighbour_genes:SegG,33|
MIKLRMPAGGERYIDGKSVYKLYLMIKQHMNGKYDVIKYNWCMRVSDAAYQKRRDKYFFQKLSEKYKLKELALIFISNLVANQDAWIGDISDADALVFYREYIGRLKQIKFKFEEDIRNIYYFSKKVEVSAFKEIFEYNPKVQSSYIFKLLQSNIISFETFILLDSFLNIIDKHDEQTDNLVWNNYSIKLKAYRKILNIDSQKAKNVFIETVKSCKY
> |[Tevenvirinae _Enterobacteria_phage_T4_strain_wild]||_Enterobacteria_phage_T4_strain_wild.gb|Phage DNA helicase l..|639|KJ477684.1(168922):148558-149196:-1 ^RAST2:fig|1198136.58.peg.261^ Tevenvirinae _Enterobacteria_phage_T4_strain_wild|neighbours:(-1),(-1)|neighbour_genes:Phage-associated hom..,Transcriptional regu..|
MPAGGERYIDGKSVYKLYLMIKQHMNGKYDVIKYNWCMRVSDAAYQKRRDKYFFQKLSEKYKLKELALIFISNLVANQDAWIGDISDADALVFYREYIGRLKQIKFKFEEDIRNIYYFSKKVEVSAFKEIFEYNPKVQSSYIFKLLQSNIISFETFILLDSFLNIIDKHDEQTDNLVWNNYSIKLKAYRKILNIDSQKAKNVFIETVKSCKY
> |[Tevenvirinae _Enterobacteria_phage_T6]||_Enterobacteria_phage_T6.gb|Phage DNA helicase l..|663|MH550421.1(168706):147703-148365:-1 ^RAST2:fig|1198136.104.peg.249^ Tevenvirinae _Enterobacteria_phage_T6|neighbours:(-1),(-1)|neighbour_genes:Single stranded DNA-..,Transcriptional regu..|
MPAGGERYIDGKSVYKLYLMIKQHMNGKYDVIKYNWCMRVSDAAYQKRRDKYFFQKLSEKYKLKELALIFISNLVANQDAWIGDISDADALVFYREYIGRLKQIKFKFEEDIRNIYYFSKKVEVSAFKEIFEYNPKVQSSYIFKLLQSNIISFETFILLDSFLNIIDKHDEQTDNLVWNNYSIKLKAYRKILNIDSPKAKNVFIESVKSCKYQLLPINSL
>ID:YP_004063939.1 |[Escherichia phage vB_EcoM_VR7]||_Enterobacteria_phage_vB_EcoM-VR7_.gbk|59|654|NC_014792(169285):147467-148120:-1 ^GeneID:10021483^ Enterobacteria phage vB_EcoM-VR7, complete genome.|neighbours:ID:YP_004063938.1(-1),ID:YP_004063940.1(-1)|neighbour_genes:32.1,33|
MITIRMPPNNNRYINGKSVYQLYLSIKQHFSGRYDIIKYNWTMRISDSAYQKRRDKYFFEKLSDKYTLKELTLIFMSNLVANQDAWIGDISDADALIFYREYIGRLKRIKQVYEDDIKNIYYFSKKSEVKSLQEIFEYNTKVNTSYIFKLLQSNVISFETFCLLDSFLHIINKHDEQTNDLVWDKYSTKLNAYKKILNIDALEARKLFIETVKGCKF
>ID:YP_006986799.1 |[Escherichia phage vB_EcoM_ACG-C40]||_Enterobacteria_phage_vB_EcoM_ACG-C40_.gbk|loader of DNA helica..|654|NC_019399(167396):145801-146454:-1 ^GeneID:13998070^ Enterobacteria phage vB_EcoM_ACG-C40, complete genome.|neighbours:ID:YP_006986798.1(-1),ID:YP_006986800.1(-1)|neighbour_genes:homing endonuclease,late promoter transc..|
MIKLRMPAGGERYIDGKSVYKLYLMIKQHMNGKYDVIKYNWCMRVSDAAYQKRRDKYFFQKLSEKYKLKELALIFISNLVANQDAWIGDISDADALVFYREYIGRLKQIKFKFEEDIRNIYYFSKKVGVSAFKEIFEYNPKVQSSYIFKLLQSNIISFETFILLDSFLNIIDKHDEQTDNLVWNNYSIKLKAYRKILNIDSQKAKNVFIETVKSCKY
>ID:AWD91443.1 |[Enterobacteria phage vB_EcoM_IME339]||_Enterobacteria_phage_vB_EcoM_IME339_.gbk|DNA helicase loader|654|MH051915(164366):23576-24229:1 ^^ Enterobacteria phage vB_EcoM_IME339, complete genome.|neighbours:ID:AWD91442.1(1),ID:AWD91444.1(1)|neighbour_genes:late transcriptional..,single stranded DNA-..|
MIKLRMPAGGERYIDGKSVYKLYLMIKQHMNGKYDVIKYNWCMRVSDAAYQKRRDKYFFQKLSEKYKLKELALIFISNLVANQDAWIGDISDADALVFYREYIGRLKQIKFKFEEDIRNIYYFSKKVEVSAFKEIFDYNPKVQSSYIFKLLQSNIISFETFILLDSFLNIIDKHDEQTDNLVWNNYSIKLKAYRKILNIDSQKAKSVFIETVKSCKY
>ID:AWD91697.1 |[Enterobacteria phage vB_EcoM_IME340]||_Enterobacteria_phage_vB_EcoM_IME340_.gbk|DNA helicase loader|654|MH051916(165549):22522-23175:1 ^^ Enterobacteria phage vB_EcoM_IME340, complete genome.|neighbours:ID:AWD91696.1(1),ID:AWD91698.1(1)|neighbour_genes:late promoter transc..,single stranded DNA-..|
MIKLRMPAGGERYIDGKSVYKLYLMIKQHMNGKYDVIKYNWCMRVSDAAYQKRRDKYFFQKLSEKYKLKELALIFISNLVANQDAWIGDISDADALVFYREYIGRLKQIKFKFEEDIRNIYYFSKKVEVSAFKEIFEYNPKVQSSYIFKLLQSNIISFETFILLDSFLNIIDKHDEQTDNLVWNNYSIKLKAYRKILNIDSQKAKSVFIETVKSCKY
>ID:YP_009207433.1 |[Escherichia phage vB_EcoM_VR20]||_Enterobacteria_phage_vB_EcoM_VR20.gbk|helicase loading pro..|669|NC_028894(170336):147141-147809:-1 ^GeneID:26633932^ Enterobacteria phage vB_EcoM_VR20, complete genome.|neighbours:ID:YP_009207432.1(-1),ID:YP_009207434.1(-1)|neighbour_genes:single-stranded DNA ..,late promoter transc..|
MITIRMPPNNNRYINGKSVYQLYLSIKQHFSGRYDIIKYNWTMRISDSAYQKRRDKYFFEKLSDKYTLKELTLIFMSNLVANQDAWIGDISDADALIFYREYIGRLKRIRQVYEDDIKNIYYFSKKVEVKSLQEIFEYNTKVNTSYIFKLLQSNVISFETFCLLDSFLGIINKHDEQTNDLVWEKYSTKLNAYKKILNIDSLEARKLFIETVKNCQITLQSL
>ID:YP_009210000.1 |[Escherichia phage vB_EcoM_VR25]||_Enterobacteria_phage_vB_EcoM_VR25_.gbk|helicase loading pro..|669|NC_028925(170822):148859-149527:-1 ^GeneID:26636420^ Enterobacteria phage vB_EcoM_VR25, complete genome.|neighbours:ID:YP_009209999.1(-1),ID:YP_009210001.1(-1)|neighbour_genes:single-stranded DNA ..,late promoter transc..|
MITIRMPPNNNRYINGKSVYQLYLSIKQHFSGRYDIIKYNWTMRISDSAYQKRRDKYFFEKLSDKYTLKELTLIFMSNLVANQDAWIGDISDADALIFYREYIGRLKRIKQVYEDDIKNIYYFSKKVEVKSLQEIFEYNTKVNTSYIFKLLQSNVISFETFCLLDSFLHIINKHDEQTNDLVWDKYSTKLNAYKKILNIDALEARKLFIETVKNCQITLQSL
>ID:YP_009214094.1 |[Escherichia phage vB_EcoM_VR26]||_Enterobacteria_phage_vB_EcoM_VR26_.gbk|helicase loading pro..|669|NC_028957(171541):149067-149735:-1 ^GeneID:26640550^ Enterobacteria phage vB_EcoM_VR26, complete genome.|neighbours:ID:YP_009214093.1(-1),ID:YP_009214095.1(-1)|neighbour_genes:single-stranded DNA ..,late promoter transc..|
MITIRMPPNNNRYINGKSVYQLYLSIKQHFSGRYDIIKYNWTMRISDSAYQKRRDKYFFEKLSDKYTLKELTLIFMSNLVANQDAWIGDISDADALIFYREYIGRLKRIKQVYEDDIKNIYYFSKKVEVKSLQEIFEYNTKVNTSYIFKLLQSNVISFETFCLLDSFLHIINKHDEQTNDLVWDKYSTKLNAYKKILNIDALEARKLFIETVKNCQITLQSL
>ID:YP_009205937.1 |[Enterobacteria phage vB_EcoM_VR5]||_Enterobacteria_phage_vB_EcoM_VR5.gbk|helicase loading pro..|654|NC_028881(170473):148915-149568:-1 ^GeneID:26632550^ Enterobacteria phage vB_EcoM_VR5, complete genome.|neighbours:ID:YP_009205936.1(-1),ID:YP_009205938.1(-1)|neighbour_genes:putative homing endo..,late promoter transc..|
MIKIRMPPNNNRMVNGKSVYSLYLMLKHHFNAKYDVIKYNWVMRISDTAYQKRRDKYFFEKLSDKYTLKELALIFMSNLVANQDAWIGDISDADALVFYREYIGRLKRIKQVFEDDIKNIYYFSKKVEVQALSEIFDYNKKVNSSYIFKLLQSNVISFETFILLDSFMDIINKHDDQTNDLVWSKYSTKLNAYKKILIIDNLEARKLFIETIKGCKF
> |[Tevenvirinae _Erwinia_phage_Cronus]||_Erwinia_phage_Cronus.gb|Phage DNA helicase l..|657|MH059636.2(175774):156018-156674:-1 ^RAST2:fig|1198136.105.peg.307^ Tevenvirinae _Erwinia_phage_Cronus|neighbours:(-1),(-1)|neighbour_genes:putative single-stra..,Phage late transcrip..|
MIKLRMPPNNARYVNGKSVYMLYLMMKNHFNGKYDVIKYHWTMRVSDAAYQKRRDKYFFEKLSEKYMLKELTLIFMSNLVANQDAWIGDISDADALVFYREYIGRLKRIRTQFEDDIKNIYYFSKRIETKTLSEIFEYNSKGDSSYIFKLLQSNIISFETFILLDSFLNIIDKHDKATNNLVWSNYSTKLSAYRKILDVDSSAAKQLFIDTVKACKSL
>ID:YP_009592721.1 |[Escherichia coli O157 typing phage 3]||_Escherichia_coli_O157_typing_phage_3_.gbk|hypothetical protein|654|NC_041863(168733):2639-3292:1 ^GeneID:40068215^ Escherichia coli O157 typing phage 3, complete genome.|neighbours:ID:YP_009592720.1(1),ID:YP_009592722.1(1)|neighbour_genes:hypothetical protein,DNA binding protein-..|
MIKIRMPPDGERYINGKSVYKLYLMCKQHFNGRYDVIKYNWCMRVSDNAYQKRRDKYFFEKLAEKYKLKELTLIFISNLVANQDAWIGEISDADALVFYREYIGRLKQAKETFAEDVRNIYYFSKKVEVSALQEIFDYNNNVQTSYIFKLLQSNIISFETFLLLDSFLNIIDKHDELTDNLVWQNYSTKLKAYRKILQIDGNAAKKLFIETIKSCKY
>ID:YP_009593235.1 |[Escherichia coli O157 typing phage 6]||_Escherichia_coli_O157_typing_phage_6_.gbk|hypothetical protein|654|NC_041864(160570):157270-157923:-1 ^GeneID:40068732^ Escherichia coli O157 typing phage 6, complete genome.|neighbours:ID:YP_009593234.1(-1),ID:YP_009593236.1(-1)|neighbour_genes:DNA binding protein-..,hypothetical protein|
MIKIRMPPDGERYINGKSVYKLYLMCKQHFNGRYDVIKYNWCMRVSDNAYQKRRDKYFFEKLAEKYKLKELTLIFISNLVANQDAWIGEISDADALVFYREYIGRLKQAKETFAEDVRNIYYFSKKVEVSALQEIFDYNNNVQTSYIFKLLQSNIISFETFLLLDSFLNIIDKHDELTDNLVWQNYSTKLKAYRKILQIDGNAAKKLFIETIKSCKY
>ID:YP_009225018.1 |[Escherichia phage APCEc01]||_Escherichia_phage_APCEc01_.gbk|helicase loading pro..|654|NC_029091(168771):36786-37439:1 ^GeneID:26795971^ Escherichia phage APCEc01, complete genome.|neighbours:ID:YP_009225017.1(1),ID:YP_009225019.1(1)|neighbour_genes:late promoter transc..,single-stranded DNA ..|
MIKIRMPPDGERYINGKSVYKLYLMCKQHFNGRYDVIKYNWCMRVSDNAYQKRRDKYFFEKLAEKYKLKELTLIFISNLVANQDAWIGEISDADALVFYREYIGRLKQAKETFAEDVRNIYYFSKKVEVSALQEIFDYNNNVQSSYIFKLLQSNIISFETFLLLDSFLNIIDKHDELTDNLVWQNYSTKLKAYRKILQIDGNVAKKLFIETIKSCKY
> |[Tevenvirinae _Escherichia_phage_AnYang]||_Escherichia_phage_AnYang.gb|Phage DNA helicase l..|654|MK234886.1(169215):113797-114450:-1 ^RAST2:fig|1198136.106.peg.195^ Tevenvirinae _Escherichia_phage_AnYang|neighbours:(-1),(-1)|neighbour_genes:Phage-associated hom..,putative Seg-like ho..|
MIKIRMPPNSNRMVNGKSVYSLYLQLKHHFNAKYDVIKYNWVMRISDTAYQKRRDKYFFEKLSDKYTLKELALIFMSNLVANQDAWIGDISDADALVFYREYIGRLKRIKQVFEDDIKNIYYFSKKVEVQALSEIFDYNKKVNSSYIFKLLQSNVISFETFILLDSFMGIIDKHDEKTNDLVWSKYSTKLNAYKKILIIDAVEARKLFIETIKSCQF
> |[Tevenvirinae Escherichia_phage_CF2]||_Escherichia_phage_CF2.gb|Phage DNA helicase l..|639|NC_041919.1(168188):10840-11478:1 ^RAST2:fig|1198136.52.peg.9^ Tevenvirinae Escherichia_phage_CF2|neighbours:(1),(1)|neighbour_genes:Transcriptional regu..,Phage-associated hom..|
MPAGGERYIDGKSVYKLYLMIKQHMNGKYDVIKYNWCMRVSDAAYQKRRDKYFFQKLSEKYKLKELALIFISNLVANQDAWIGDISDADALVFYREYIGRLKQIKFKFEEDIRNIYYFSKKVEVSAFKEIFEYNPKVQSSYIFKLLQSNIISFETFILLDSFLNIIDKHDEQTDNLVWNNYSIKLKAYRKILNIDSQKAKSVFIETVKSCKY
>ID:QBO61249.1 |[Escherichia phage D5505]||_Escherichia_phage_D5505_.gbk|hypothetical protein|654|MK327929(168049):146779-147432:-1 ^^ Escherichia phage D5505, complete genome.|neighbours:ID:QBO61248.1(-1),ID:QBO61250.1(-1)|neighbour_genes:putative single-stra..,hypothetical protein|
MIKLRMPADGERYIDGKSVYKLYLMIKQHMNGKYDVIKYNWCMRVSDAAYQKRRDKYFFQKLSEKYKLKELTLIFISNLVANQDAWIGDISDADALVFYREYIGRLKQIKFKFEEDIRNIYYFSKKVEVSAFKEIFEYNPKVQSSYIFKLLQSNIISFETFILLDSFLNIIDKHDEQTDNLVWNNYSIKLKAYRKILNIDSQKAKNVFIETVKSCKY
> |[Tevenvirinae Escherichia_phage_ECD7]||_Escherichia_phage_ECD7.gb|Phage DNA helicase l..|681|NC_041936.1(164706):143660-144340:-1 ^RAST2:fig|1198136.56.peg.255^ Tevenvirinae Escherichia_phage_ECD7|neighbours:(-1),(-1)|neighbour_genes:putative single-stra..,Phage late transcrip..|
MIRNRLPPDPDMRINAKSVYMLYCMMKAHMNGRYDCVKYNWRMRLSDAAFNKRRDKYYFAKLAEKYNLRELYFLFLSNLVANTDAWVGEITDVDAYGFYMEYIGKITDAATRFDDDIKSLVYFSEKRGVTLKELITYNPATETSGIFKLLQNRIISFESFMLLDSFLNIIDEHDKVAKDLIWQTYSVKMKAYKKLLVIDAAKARALFVKVVKECKEISQLKAETNS
>ID:YP_009102714.1 |[Escherichia phage ECML-134]||_Escherichia_phage_ECML-134_.gbk|hypothetical protein|654|NC_025449(166783):145506-146159:-1 ^GeneID:22111897^ Escherichia phage ECML-134, complete genome.|neighbours:ID:YP_009102713.1(-1),ID:YP_009102715.1(-1)|neighbour_genes:hypothetical protein,hypothetical protein|
MIKLRMPAGGERYIDGKSVYKLYLMIKQHMNGKYDVIKYNWCMRVSDAAYQKRRDKYFFQKLSEKYKLKELALIFISNLVANQDAWIGDISDADALVFYREYIGRLKQIKFKFEEDIRNIYYFSKKVEVSAFKEIFEYNPKVQSSYIFKLLQSNIISFETFILLDSFLNIIDKHDEQTDNLVWNNYSIKLKAYRKILNIDSQKAKNVFIETVKSCKY
> |[Tevenvirinae Escherichia_phage_EcWhh-1]||_Escherichia_phage_EcWhh-1.gb|Phage DNA helicase l..|654|MH791409.1(170524):39623-40276:-1 ^RAST2:fig|1198136.71.peg.65^ Tevenvirinae Escherichia_phage_EcWhh-1|neighbours:(-1),(-1)|neighbour_genes:putative single-stra..,Phage late transcrip..|
MIKIRMPPNNNRMVNGKSVYSLYLMLKHHFNAKYDVIKYNWVMRISDTAYQKRRDKYFFEKLSDKYTLKELALIFMSNLVANQDAWIGDISDADALVFYREYIGRLKRIKQVFEDDIKNIYYFSKKVEVKALSEIFDYNKKVNSSYIFKLLQSNVISFETFILLDSFMDIINKHDEQTNDLVWSKYSTKLNAYKKILIIDNLEARKLFIETIKSCKF
> |[Tevenvirinae Escherichia_phage_HP3]||_Escherichia_phage_HP3.gb|Phage DNA helicase l..|654|NC_041920.1(170254):158056-158709:-1 ^RAST2:fig|1198136.53.peg.275^ Tevenvirinae Escherichia_phage_HP3|neighbours:(-1),(-1)|neighbour_genes:Single stranded DNA-..,putative Seg-like ho..|
MIKIRMPPDGERYINGKSVYKLYLMCKNHFGGRYDVIKYNWCMRVSDNAYQKRRDKYFFEKLAEKYKLKELTLIFISNLVANQDAWIGEISDADALVFYREYIGRLKQAKETFAEDVRNIYYFSKKVEVSALQEIFDYNNNVQSSYIFKLLQSNIISFETFLLLDSFLNIIDKHDELTDNLVWQNYSTKLKAYRKILQIDGNAAKKLFIETIKSCKY
> |[Tevenvirinae _Escherichia_phage_HY01]||_Escherichia_phage_HY01.gb|Phage DNA helicase l..|639|NC_027349.1(166977):146273-146911:-1 ^RAST2:fig|1198136.95.peg.256^ Tevenvirinae _Escherichia_phage_HY01|neighbours:(-1),(-1)|neighbour_genes:Phage-associated hom..,Transcriptional regu..|
MPAGGERYIDGKSVYKLYLMIKQHMNGKYDVIKYNWCMRVSDAAYQKRRDKYFFQKLSEKYKLKELALIFISNLVANQDAWIGDISDADALVFYREYIGRLKQIKFKFEEDIRNIYYFSKKVEVSAFKEIFEYNPKVQSSYIFKLLQSNIISFETFILLDSFLNIIDKHDEQTDNLVWNNYSIKLKAYRKILNIDSQKAKSVFIETVKSCKY
>ID:YP_009284217.1 |[Escherichia phage HY03]||_Escherichia_phage_HY03.gbk|putative loader of D..|654|NC_031047(170770):145077-145730:1 ^GeneID:29079085^ Escherichia phage HY03, complete genome.|neighbours:ID:YP_009284216.1(1),ID:YP_009284218.1(1)|neighbour_genes:hypothetical protein,putative single stra..|
MIKLRMPAGGERYIDGKSVYKLYLMIKQHMNGKYDVIKYNWCMRVSDAAYQKRRDKYFFQKLSEKYKLKELALIFISNLVANQDAWIGDISDADALVFYREYIGRLKQIKFKFEEDIRNIYYFSKKVEVSAFKEIFEYNPKVQSSYIFKLLQSNIISFETFILLDSFLNIIDKHDEQTDNLVWNNYSIKLKAYRKILNIDSQEAKKVFIETVKSCKY
>ID:BBG28757.1 |[Escherichia phage KIT03]||_Escherichia_phage_KIT03_DNA_.gbk|DNA helicase loader|654|AP018932(166848):145522-146175:-1 ^^ Escherichia phage KIT03 DNA, complete sequence.|neighbours:ID:BBG28756.1(-1),ID:BBG28758.1(-1)|neighbour_genes:single-stranded DNA ..,late promoter transc..|
MIKLRMPAGGERYIDGKSVYKLYLMIKQHMNGKYDVIKYNWCMRVSDAAYQKRRDKYFFQKLSEKYKLKELALIFISNLVANQDAWIGDISDADALVFYREYIGRLKQIKFKFEEDIRNIYYFSKKVEVSAFKEIFEYNPKVQSSYIFKLLQSNIISFETFILLDSFLNIIDKHDEQTDNLVWNNYSIKLKAYRKILNIDSQEAKKVFIETVKSCKY
>ID:YP_008060571.1 |[Escherichia phage Lw1]||_Escherichia_phage_Lw1_.gbk|loader of DNA helica..|666|NC_021344(176227):29472-30137:-1 ^GeneID:16205223^ Escherichia phage Lw1, complete genome.|neighbours:ID:YP_008060570.1(-1),ID:YP_008060572.1(-1)|neighbour_genes:ssDNA binding protei..,late promoters trans..|
MKFKTPFVGSEANSRLKPIAVYKLYLVMKNHFAGRYDAIKYKWEIKITEHAFQKRKDKYFFTKLAERFTFKEIYLILLCNMVANPDFWVGDIDEDTIVFYRQYIGKLRRIDNIFVDDVKNLYEFSRMKGIPLSTVFQYSVKSSTSYISKLVQSGVISYESFLILDSFLDIINKHDEIATDFVWNEFSKKLNAYRKLVEISDEEIVKYRNLMKQTLTKLNEK
> |[Tevenvirinae _Escherichia_phage_MX01]||_Escherichia_phage_MX01.gb|Phage DNA helicase l..|654|NC_031934.1(168929):148025-148678:-1 ^RAST2:fig|1198136.96.peg.251^ Tevenvirinae _Escherichia_phage_MX01|neighbours:(-1),(-1)|neighbour_genes:Phage-associated hom..,Phage late transcrip..|
MIKIRMPPNNNRMVNGKSVYSLYLMLKHHFNAKYDVIKYNWVMRISDTAYQKRRDKYFFEKLSDKYTLKELALIFMSNLVANQDAWIGDISDADALVFYREYIGRLKRIKQVFEDDIKNIYYFSKKVEVQSLSEIFDYNKKVNSSYIFKLLQSNVISFETFILLDSFMDIIDKHDEQTNDLVWSKYSTKLNAYKKILIIDNLEARKLFIETIKGCKF
>ID:AYR04154.1 |[Escherichia phage OLB35]||_Escherichia_phage_OLB35_.gbk|helicase loader|654|MH992122(169140):147711-148364:-1 ^^ UNVERIFIED: Escherichia phage OLB35, complete genome.|neighbours:ID:AYR04153.1(-1),ID:AYR04155.1(-1)|neighbour_genes:single stranded DNA ..,homing endonuclease|
MIKIRMPPDGERYINGKSVYKLYLMCKNHFGGRYDVIKYNWCMRVSDNAYQKRRDKYFFEKLAEKYKLKELTLIFISNLVANQDAWIGEISDADALVFYREYIGRLKQAKETFAEDVRNIYYFSKKVEVSALQEIFDYNNKVQSSYIFKLLQSNIISFETFLLLDSFLNIIDKHDELTDNLVWQNYSTKLKAYRKILQIDGNAAKKLFIETIKSCKY
> |[Tevenvirinae _Escherichia_phage_PE37]||_Escherichia_phage_PE37.gb|Phage DNA helicase l..|639|KU925172.1(166423):18139-18777:1 ^RAST2:fig|1198136.98.peg.28^ Tevenvirinae _Escherichia_phage_PE37|neighbours:(1),(1)|neighbour_genes:Transcriptional regu..,Phage-associated hom..|
MPAGGERYIDGKSVYKLYLMIKQHMNGKYDVIKYNWCMRVSDAAYQKRRDKYFFQKLSEKYKLKELALIFISNLVANQDAWIGDISDADALVFYREYIGRLKQIKFKFEEDIRNIYYFSKKVEVSAFKEIFEYNPKVQSSYIFKLLQSNIISFETFILLDSFLNIIDKHDEQTDNLVWNNYSIKLKAYRKILNIDSQEAKKVFIETVKSCKY
>ID:BBC14581.1 |[Escherichia phage PP01]||_Escherichia_phage_PP01.gbk|59|654|LC348379(167812):146596-147249:-1 ^^ Escherichia phage PP01 DNA, complete sequence.|neighbours:ID:BBC14580.1(-1),ID:BBC14582.1(-1)|neighbour_genes:32,33|
MIKLRMPAGGERYIDGKSVYKLYLMIKQHMNGKYDVIKYNWCMRVSDAAYQKRRDKYFFQKLSEKYKLKELALIFISNLVANQDAWIGDISDADALVFYREYIGRLKQIKFKFEEDIRNIYYFSKKVEVSAFKEIFEYNPKVQSSYIFKLLQSNIISFETFILLDSFLNIIDKHDEQTDNLVWNNYSIKLKAYRKILNIDSQEAKKVFIETVKSCKY
> |[Tevenvirinae _Escherichia_phage_SF]||_Escherichia_phage_SF.gb|Phage DNA helicase l..|654|MH359124.1(168695):142200-142853:1 ^RAST2:fig|1198136.100.peg.237^ Tevenvirinae _Escherichia_phage_SF|neighbours:(1),(1)|neighbour_genes:Transcriptional regu..,Single stranded DNA-..|
MIKIRMPPDGERYINGKSVYKLYLMCKQHFNGRYDVIKYNWCMRVSDNAYQKRRDKYFFEKLAEKYKLKELTLIFISNLVANQDAWIGEISDADALVFYREYIGRLKQAKETFAEDVRNIYYFSKKVEVSALQEIFDYNNNVQSSYIFKLLQSNIISFETFLLLDSFLNIIDKHDELTDNLVWQNYSTKLKAYRKLLQIDGNAAKKLFIETIKSCKY
>ID:YP_009608429.1 |[Escherichia phage ST0]||_Escherichia_phage_ST0.gbk|hypothetical protein|654|NC_041990(170496):82558-83211:1 ^GeneID:40084451^ Escherichia phage ST0, complete genome.|neighbours:ID:YP_009608428.1(1),ID:YP_009608430.1(1)|neighbour_genes:hypothetical protein,hypothetical protein|
MIKIRMPPDGERYINGKSVYKLYLMCKQHFNGRYDVIKYNWCMRVSDNAYQKRRDKYFFEKLAEKYKLKELTLIFISNLVANQDAWIGEISDADALVFYREYIGRLKQAKETFAEDVRNIYYFSKKVEVSALQEIFDYNNNVQSSYIFKLLQSNIISFETFLLLDSFLNIIDKHDELTDNLVWQNYSTKLKAYRKILQIDGNAAKKLFIETIKSCRY
>ID:BBC14857.1 |[Escherichia phage T2]||_Escherichia_phage_T2.gbk|59|654|LC348380(163825):142044-142697:-1 ^^ Escherichia phage T2 DNA, complete sequence.|neighbours:ID:BBC14856.1(-1),ID:BBC14858.1(-1)|neighbour_genes:32,33|
MIKFRMPAGGERYIDGKSVYKLYLMIKQHMNGKYDVIKYNWCMRVSDAAYQKRRDKYFFQKLSEKYKLKELALIFISNLVANQDAWIGDISDADALVFYREYIGRLKQIKFKFEEDIRNIYYFSKKVEVSAFKEIFEYNPKVQSSYIFKLLQSNIISFETFILLDSFLNIIDKHDEQTDNLVWNNYSIKLKAYRKILNIDSQKAKNVFIETVKSCKY
>ID:YP_009281576.1 |[Escherichia phage UFV-AREG1]||_Escherichia_phage_UFV-AREG1_.gbk|loader of DNA helica..|654|NC_031030(170788):146133-146786:-1 ^GeneID:29063769^ Escherichia phage UFV-AREG1, complete genome.|neighbours:ID:YP_009281575.1(-1),ID:YP_009281577.1(-1)|neighbour_genes:homing endonuclease,RNA polymerase-assoc..|
MIKLRMPAGGERYIDGKSVYKLYLMIKQHMNGKYDVIKYNWCMRVSDAAYQKRRDKYFFQKLSEKYKLKELALIFISNLVANQDAWIGDISDADALVFYREYIGRLKQIKFKFEEDIRNIYYFSKKVEVSAFKEIFEYNPKVQSSYIFKLLQSNIISFETFILLDSFLNIIDKHDEQTDNLVWNNYSIKLKAYRKILNIDSQEAKKVFIETVKSCKY
>ID:YP_009323442.1 |[Escherichia phage WG01]||_Escherichia_phage_WG01_.gbk|hypothetical protein|639|NC_031928(169936):148590-149228:-1 ^GeneID:30308568^ Escherichia phage WG01, complete genome.|neighbours:ID:YP_009323441.1(-1),ID:YP_009323443.1(-1)|neighbour_genes:hypothetical protein,late promoter transc..|
MPPNNNRMVNGKSVYSLYLMLKHHFNAKYDVIKYNWVMRISDTAYQKRRDKYFFEKLSDKYTLKELALIFMSNLVANQDAWIGDISDADALVFYREYIGRLKRIKQVFEDDIKNIYYFSKKVEVKALSEIFDYNKKVNSSYIFKLLQSNVISFETFILLDSFMDIIDKHDEQTNDLVWSKYSTKLNAYKKILIIDNLEARKLFIETIKSCKF
>ID:YP_009030853.1 |[Escherichia phage vB_EcoM_112]||_Escherichia_phage_e112_.gbk|loader of DNA helica..|654|NC_024125(168470):147147-147800:-1 ^GeneID:19485397^ Escherichia phage e11/2, complete genome.|neighbours:ID:YP_009030852.1(-1),ID:YP_009030854.1(-1)|neighbour_genes:homing endonuclease,late promoter transc..|
MIKLRMPAGGERYIDGKSVYKLYLMIKQHMNGKYDVIKYNWCMRVSDAAYQKRRDKYFFQKLSEKYKLKELALIFISNLVANQDAWIGDISDADALVFYREYIGRLKQIKFKFEEDIRNIYYFSKKVEVSAFKEIFEYNPKVQSSYIFKLLQSNIISFETFILLDSFLNIIDKHDEQTDNLVWNNYSIKLKAYRKILNIDSQKAKNVFIETVKSCKY
>ID:AYN56180.1 |[Escherichia phage p000v]||_Escherichia_phage_p000v_.gbk|hypothetical protein|654|MK047717(167803):2496-3149:1 ^^ Escherichia phage p000v, complete genome.|neighbours:ID:AYN56179.1(1),ID:AYN56181.1(1)|neighbour_genes:RNA polymerase-assoc..,single-stranded DNA-..|
MIKIRMPPDGERYINGKSVYKLYLMCKQHFNGRYDVIKYNWCMRVSDNAYQKRRDKYFFEKLAEKYKLKELTLIFISNLVANQDAWIGEISDADALVFYREYIGRLKQAKETFAEDVRNIYYFSKKVEVSALQEIFDYNNKVQSSYIFKLLQSNIISFETFLLLDSFLNIIDKHDELTDNLVWQNYSTKLKAYRKILQIDGNAAKKLFIETIKSCKY
> |[Tevenvirinae _Escherichia_phage_p000y]||_Escherichia_phage_p000y.gb|Phage DNA helicase l..|654|MK047718.1(169872):112989-113642:1 ^RAST2:fig|1198136.97.peg.201^ Tevenvirinae _Escherichia_phage_p000y|neighbours:(1),(1)|neighbour_genes:Transcriptional regu..,Single stranded DNA-..|
MIKIRMPPDGERYINGKSVYKLYLMCKQHFNGRYDVIKYNWCMRVSDNAYQKRRDKYFFEKLAEKYKLKELTLIFISNLVANQDAWIGEISDADALVFYREYIGRLKQAKETFSEDVRNIYYFSKKVEVSALQEIFDYNNNVQSSYIFKLLQSNIISFETFLLLDSFLNIIDKHDELTDNLVWQNYSTKLKAYRKILQIDGNAAKKLFIETIKSCKY
> |[Tevenvirinae _Escherichia_phage_slur02]||_Escherichia_phage_slur02.gb|Phage DNA helicase l..|639|NC_028927.1(167298):49745-50383:-1 ^RAST2:fig|1198136.99.peg.79^ Tevenvirinae _Escherichia_phage_slur02|neighbours:(-1),(-1)|neighbour_genes:Single stranded DNA-..,Transcriptional regu..|
MPAGGERYIDGKSVYKLYLMIKQHMNGKYDVIKYNWCMRVSDAAYQKRRDKYFFQKLSEKYKLKELALIFISNLVANQDAWIGDISDADALVFYREYIGRLKQIKFKFEEDIRNIYYFSKKVEVSAFKEIFEYNPKVQSSYIFKLLQSNIISFETFILLDSFLNIIDKHDEQTDNLVWNNYSIKLKAYRKILNIDSQKAKNVFIETVKSCKY
>ID:YP_009625010.1 |[Escherichia phage slur03]||_Escherichia_phage_slur03_.gbk|loader of gp41 DNA h..|654|NC_042129(167467):24015-24668:1 ^GOA:A0A0M7QCJ4,GeneID:40101892,InterPro:IPR008944,InterPro:IPR015085,InterPro:IPR015086,InterPro:IPR023197,UniProtKB/TrEMBL:A0A0M7QCJ4^ Escherichia phage slur03, complete genome.|neighbours:ID:YP_009625009.1(1),ID:YP_009625011.1(1)|neighbour_genes:putative late promot..,single-stranded DNA-..|
MIKLRMPAGGERYIDGKSVYKLYLMIKQHMNGKYDVIKYNWCMRVSDAAYQKRRDKYFFQKLSEKYKLKELALIFISNLVANQDAWIGDISDADALVFYREYIGRLKQIKFKFEEDIRNIYYFSKKVEVSAFKEIFEYNPKVQSSYIFKLLQSNIISFETFILLDSFLNIIDKHDEQTDNLVWNNYSIKLKAYRKILNIDSQKAKNVFIETVKSCKY
>ID:YP_009625458.1 |[Escherichia phage slur04]||_Escherichia_phage_slur04_.gbk|hypothetical protein|654|NC_042130(167298):131429-132082:-1 ^GeneID:40102355,InterPro:IPR008944,InterPro:IPR015085,InterPro:IPR015086,InterPro:IPR023197,UniProtKB/TrEMBL:A0A0M7QA45^ Escherichia phage slur04, complete genome.|neighbours:ID:YP_009625457.1(-1),ID:YP_009625459.1(-1)|neighbour_genes:gp32 DNA binding pro..,hypothetical protein|
MIKLRMPAGGERYIDGKSVYKLYLMIKQHMNGKYDVIKYNWCMRVSDAAYQKRRDKYFFQKLSEKYKLKELALIFISNLVANQDAWIGDISDADALVFYREYIGRLKQIKFKFEEDIRNIYYFSKKVEVSAFKEIFEYNPKVQSSYIFKLLQSNIISFETFILLDSFLNIIDKHDEQTDNLVWNNYSIKLKAYRKILNIDSQKAKNVFIETVKSCKY
> |[Tevenvirinae _Escherichia_phage_slur07]||_Escherichia_phage_slur07.gb|Phage DNA helicase l..|639|NC_028780.1(167124):16800-17438:1 ^RAST2:fig|1198136.89.peg.20^ Tevenvirinae _Escherichia_phage_slur07|neighbours:(1),(1)|neighbour_genes:Transcriptional regu..,Single stranded DNA-..|
MPAGGERYIDGKSVYKLYLMIKQHMNGKYDVIKYNWCMRVSDAAYQKRRDKYFFQKLSEKYKLKELALIFISNLVANQDAWIGDISDADALVFYREYIGRLKQIKFKFEEDIRNIYYFSKKVEVSAFKEIFEYNPKVQSSYIFKLLQSNIISFETFILLDSFLNIIDKHDEQTDNLVWNNYSIKLKAYRKILNIDSQEAKKVFIETVKSCKY
>ID:CUL02554.1 |[Escherichia phage slur08]||_Escherichia_phage_slur08_.gbk|hypothetical protein|654|LN881733(167467):21262-21915:1 ^InterPro:IPR008944,InterPro:IPR015085,InterPro:IPR015086,InterPro:IPR023197,UniProtKB/TrEMBL:A0A0M7QBB0^ Escherichia phage slur08, complete genome.|neighbours:ID:CUL02553.1(1),ID:CUL02555.1(1)|neighbour_genes:hypothetical protein,gp32 DNA binding pro..|
MIKLRMPAGGERYIDGKSVYKLYLMIKQHMNGKYDVIKYNWCMRVSDAAYQKRRDKYFFQKLSEKYKLKELALIFISNLVANQDAWIGDISDADALVFYREYIGRLKQIKFKFEEDIRNIYYFSKKVEVSAFKEIFEYNPKVQSSYIFKLLQSNIISFETFILLDSFLNIIDKHDEQTDNLVWNNYSIKLKAYRKILNIDSQKAKNVFIETVKSCKY
>ID:CUL03012.1 |[Escherichia phage slur11]||_Escherichia_phage_slur11_.gbk|hypothetical protein|654|LN881734(167298):134975-135628:-1 ^InterPro:IPR008944,InterPro:IPR015085,InterPro:IPR015086,InterPro:IPR023197,UniProtKB/TrEMBL:A0A0M7QF14^ Escherichia phage slur11, complete genome.|neighbours:ID:CUL03011.1(-1),ID:CUL03013.1(-1)|neighbour_genes:gp32 DNA binding pro..,hypothetical protein|
MIKLRMPAGGERYIDGKSVYKLYLMIKQHMNGKYDVIKYNWCMRVSDAAYQKRRDKYFFQKLSEKYKLKELALIFISNLVANQDAWIGDISDADALVFYREYIGRLKQIKFKFEEDIRNIYYFSKKVEVSAFKEIFEYNPKVQSSYIFKLLQSNIISFETFILLDSFLNIIDKHDEQTDNLVWNNYSIKLKAYRKILNIDSQKAKNVFIETVKSCKY
>ID:CUL03798.1 |[Escherichia phage slur13]||_Escherichia_phage_slur13_.gbk|hypothetical protein|654|LN881737(167299):156797-157450:-1 ^InterPro:IPR008944,InterPro:IPR015085,InterPro:IPR015086,InterPro:IPR023197,UniProtKB/TrEMBL:A0A0M7QEH9^ Escherichia phage slur13, complete genome.|neighbours:ID:CUL03797.1(-1),ID:CUL03799.1(-1)|neighbour_genes:gp32 DNA binding pro..,hypothetical protein|
MIKLRMPAGGERYIDGKSVYKLYLMIKQHMNGKYDVIKYNWCMRVSDAAYQKRRDKYFFQKLSEKYKLKELALIFISNLVANQDAWIGDISDADALVFYREYIGRLKQIKFKFEEDIRNIYYFSKKVEVSAFKEIFEYNPKVQSSYIFKLLQSNIISFETFILLDSFLNIIDKHDEQTDNLVWNNYSIKLKAYRKILNIDSQKAKNVFIETVKSCKY
>ID:YP_009180740.1 |[Escherichia phage slur14]||_Escherichia_phage_slur14_.gbk|hypothetical protein|654|NC_028448(167467):87672-88325:-1 ^GeneID:26227912,InterPro:IPR008944,InterPro:IPR015085,InterPro:IPR015086,InterPro:IPR023197,UniProtKB/TrEMBL:A0A0M7QH25^ Escherichia phage slur14, complete genome.|neighbours:ID:YP_009180739.1(-1),ID:YP_009180741.1(-1)|neighbour_genes:gp32 DNA binding pro..,hypothetical protein|
MIKLRMPAGGERYIDGKSVYKLYLMIKQHMNGKYDVIKYNWCMRVSDAAYQKRRDKYFFQKLSEKYKLKELALIFISNLVANQDAWIGDISDADALVFYREYIGRLKQIKFKFEEDIRNIYYFSKKVEVSAFKEIFEYNPKVQSSYIFKLLQSNIISFETFILLDSFLNIIDKHDEQTDNLVWNNYSIKLKAYRKILNIDSQKAKNVFIETVKSCKY
>ID:AVH86072.1 |[Escherichia phage vB_EcoM-G28]||_Escherichia_phage_vB_EcoM-G28.gbk|hypothetical protein|654|MG867727(170121):148831-149484:-1 ^^ Escherichia phage vB_EcoM-G28, complete genome.|neighbours:ID:AVH86071.1(-1),ID:AVH86073.1(-1)|neighbour_genes:putative single-stra..,hypothetical protein|
MIKLRMPAGGERYIDGKSVYKLYLMIKQHMNGKYDVIKYNWCMRVSDAAYQKRRDKYFFQKLSEKYKLKELALIFISNLVANQDAWIGDISDADALVFYREYIGRLKQIKFKFEEDIRNIYYFSKKVEVSAFKEIFEYNPKVQSSYIFKLLQSNIISFETFILLDSFLNIIDKHDEQTDNLVWNNYSIKLKAYRKILNIDSQKAKSVFIETVKSCKY
>ID:QDF15265.1 |[Escherichia phage vB_EcoM-Sa45lw]||_Escherichia_phage_vB_EcoM-Sa45lw_.gbk|loader of DNA helica..|654|MK977694(167353):146065-146718:-1 ^^ Escherichia phage vB_EcoM-Sa45lw, complete genome.|neighbours:ID:QDF15264.1(-1),ID:QDF15266.1(-1)|neighbour_genes:single-stranded DNA-..,late promoter transc..|
MIKLRMPAGGERYIDGKSVYKLYLMIKQHMNGKYDVIKYNWCMRVSDAAYQKRRDKYFFQKLSEKYKLKELALIFISNLVANQDAWIGDISDADALVFYREYIGRLKQIKFKFEEDIRNIYYFSKKVEVSAFKEIFEYNPKVQSSYIFKLLQSNIISFETFILLDSFLNIIDKHDEQTDNLVWNNYSIKLKAYRKILNIDSQEAKKVFIETVKSCKY
>ID:YP_009290504.1 |[Escherichia phage vB_EcoM-UFV13]||_Escherichia_phage_vB_EcoM-UFV13_.gbk|DNA helicase loader|654|NC_031103(165772):144174-144827:-1 ^GeneID:29081300^ Escherichia phage vB_EcoM-UFV13, complete genome.|neighbours:ID:YP_009290503.1(-1),ID:YP_009290505.1(-1)|neighbour_genes:single stranded DNA-..,hypothetical protein|
MIKLRMPACGERYIDGKSVYKLYLMIKQHMNGKYDVIKYNWCMRVSDAAYQKRRDKYFFQKLSEKYKLKELALIFISNLVANQDAWIGDISDADALVFYREYIGRLKQIKFKFEEDIRNIYYFSKKVEVSAFKEIFEYNPKVQSSYIFKLLQSNIISFETFILLDSFLNIIDKHDEQTDNLVWNNYSIKLKAYRKILNIDSQKAKNVFIETVKSCKY
>ID:AUV61102.1 |[Escherichia phage vB_EcoM-fFiEco06]||_Escherichia_phage_vB_EcoM-fFiEco06_.gbk|DNA helicase loader|654|MG781190(167076):145716-146369:-1 ^^ Escherichia phage vB_EcoM-fFiEco06, complete genome.|neighbours:ID:AUV61101.1(-1),ID:AUV61103.1(-1)|neighbour_genes:single stranded DNA-..,late promoter transc..|
MIKLRMPAGGERYIDGKSVYKLYLMIKQHMNGKYDVIKYNWCMRVSDAAYQKRRDKYFFQKLSEKYKLKELALIFISNLVANQDAWIGDISDADALVFYREYIGRLKQIKFKFEEDIRNIYYFSKKVEVSAFKEIFEYNPKVQSSYIFKLLQSNIISFETFILLDSFLNIIDKHDEQTDNLVWNNYSIKLKAYRKILNIDSQKAKNVFIETVKSCKY
>ID:AUV61374.1 |[Escherichia phage vB_EcoM-fHoEco02]||_Escherichia_phage_vB_EcoM-fHoEco02_.gbk|DNA helicase loader|654|MG781191(167064):145707-146360:-1 ^^ Escherichia phage vB_EcoM-fHoEco02, complete genome.|neighbours:ID:AUV61373.1(-1),ID:AUV61375.1(-1)|neighbour_genes:single stranded DNA-..,late promoter transc..|
MIKLRMPAGGERYIDGKSVYKLYLMIKQHMNGKYDVIKYNWCMRVSDAAYQKRRDKYFFQKLSEKYKLKELALIFISNLVANQDAWIGDISDADALVFYREYIGRLKQIKFKFEEDIRNIYYFSKKVEVSAFKEIFEYNPKVQSSYIFKLLQSNIISFETFILLDSFLNIIDKHDEQTDNLVWNNYSIKLKAYRKILNIDSQKAKNVFIETVKSCKY
>ID:AYP69788.1 |[Escherichia phage vB_EcoM_DalCa]||_Escherichia_phage_vB_EcoM_DalCa_.gbk|DNA helicase loader|654|MH992510(166040):144576-145229:-1 ^^ Escherichia phage vB_EcoM_DalCa, complete genome.|neighbours:ID:AYP69766.1(-1),ID:AYP69864.1(-1)|neighbour_genes:single-stranded DNA ..,late promoter transc..|
MIKLRMPAGGERYIDGKSVYKLYLMIKQHMNGKYDVIKYNWCMRVSDAAYQKRRDKYFFQKLSEKYKLKELTLIFISNLVANQDAWIGDISDADALVFYREYIGRLKQIKFKFEEDIRNIYYFSKKVEVSAFKEIFEYNPKVQSSYIFKLLQSNIISFETFILLDSFLNIIDKHDEQTDNLVWNNYSIKLKAYRKILNIDSQKAKSVFIETVKSCXY
>ID:QBO63761.1 |[Escherichia phage vB_EcoM_G10400]||_Escherichia_phage_vB_EcoM_G10400.gbk|hypothetical protein|654|MK327937(170182):149102-149755:-1 ^^ Escherichia phage vB_EcoM_G10400, complete genome.|neighbours:ID:QBO63760.1(-1),ID:QBO63762.1(-1)|neighbour_genes:putative single-stra..,hypothetical protein|
MIKLRMPAGGERYIDGKSVYKLYLMIKQHMNGKYDVIKYNWCMRVSDAAYQKRRDKYFFQKLSEKYKLKELALIFISNLVANQDAWIGDISDADALVFYREYIGRLKQIKFKFEEDIRNIYYFSKKVEVSAFKEIFEYNPKVQSSYIFKLLQSNIISFETFILLDSFLNIIDKHDEQTDNLVWNNYSIKLKAYRKILNIDSQKAKNVFIETVKSCKY
>ID:QBO62398.1 |[Escherichia phage vB_EcoM_G2248]||_Escherichia_phage_vB_EcoM_G2248.gbk|hypothetical protein|681|MK327932(170678):147612-148292:-1 ^^ Escherichia phage vB_EcoM_G2248, complete genome.|neighbours:ID:QBO62397.1(-1),ID:QBO62399.1(-1)|neighbour_genes:putative single-stra..,hypothetical protein|
MIRNRLPPDPDMRINAKSVYMLYCMMKAHMNGRYDCVKYNWRMRLSDAAFNKRRDKYYFAKLADKYNLRELYFLFLSNLVANTDAWVGEITDVDAYGFYMEYIGKITDAATRFDDDIKSLVYFSEKRGVTLKELITYNPATETSGIFKLLQNRIISFESFMLLDSFLNIIDEHDKVAKDLIWQTYSVKMKAYKKLLVIDAAKARALFVKVVKECKEISQLKAETNS
> |[Tevenvirinae Escherichia_phage_vB_EcoM_G2285]||_Escherichia_phage_vB_EcoM_G2285.gb|Phage DNA helicase l..|654|MK327933.1(166675):146559-147212:-1 ^RAST2:fig|1198136.60.peg.254^ Tevenvirinae Escherichia_phage_vB_EcoM_G2285|neighbours:(-1),(-1)|neighbour_genes:Single stranded DNA-..,Transcriptional regu..|
MIKIRMPPDGERYINGKSVYKLYLMCKNHFGGRYDVIKYNWCMRVSDNAYQKRRDKYFFEKLAEKYKLKELTLIFISNLVANQDAWIGEISDADALVFYREYIGRLKQAKETFAEDVRNIYYFSKKVEVSALQEIFDYNNNVQSSYIFKLLQSNIISFETFLLLDSFLNIIDKHDELTDNLVWQNYSTKLKAYRKILQIDRNAAKKLFIETIKSCKY
> |[Tevenvirinae _Escherichia_phage_vB_EcoM_G2469]||_Escherichia_phage_vB_EcoM_G2469.gb|Phage DNA helicase l..|654|MK327934.1(170452):150428-151081:-1 ^RAST2:fig|1198136.90.peg.256^ Tevenvirinae _Escherichia_phage_vB_EcoM_G2469|neighbours:(-1),(-1)|neighbour_genes:Single stranded DNA-..,Transcriptional regu..|
MIKIRMPPDGERYINGKSVYKLYLMCKQHFNGRYDVIKYNWCMRVSDNAYQKRRDKYFFEKLAEKYKLKELTLIFISNLVANQDAWIGEISDADALVFYREYIGRLKQAKETFAEDVRNIYYFSKKVEVSALQEIFDYNNKVQSSYIFKLLQSNIISFETFLLLDSFLNIIDKHDELTDNLVWQNYSTKLKAYRKILQIDGNAAKKLFIETIKSCKY
> |[Tevenvirinae Escherichia_phage_vB_EcoM_G2494]||_Escherichia_phage_vB_EcoM_G2494.gb|Phage DNA helicase l..|678|MK327935.1(168327):145375-146052:-1 ^RAST2:fig|1198136.61.peg.261^ Tevenvirinae Escherichia_phage_vB_EcoM_G2494|neighbours:(-1),(-1)|neighbour_genes:hypothetical protein,Phage late transcrip..|
MIRNRLPPEPDMRINAKSVYMLYCMMKAHMNGRYDCVKYNWRMRLSDAAFNKRRDKYYFAKLAEKYNLRELYFLFLSNLVANTDAWVGEITDVDAYGFYMEYIGKITDAATRFDDDIKSLVYFSEKRGVTLKELITYNPATETSGIFKLLQNRIISFESFMLLDSFLNIIDEHDKVAKDLIWQTYSVKMKAYKKLLVIDAAKARALFVKVVKECKEISRLKGENI
>ID:QBO65653.1 |[Escherichia phage vB_EcoM_G2540-3]||_Escherichia_phage_vB_EcoM_G2540-3_.gbk|hypothetical protein|654|MK327944(168654):147228-147881:-1 ^^ Escherichia phage vB_EcoM_G2540-3, complete genome.|neighbours:ID:QBO65652.1(-1),ID:QBO65654.1(-1)|neighbour_genes:putative single-stra..,hypothetical protein|
MIKLRMPAGGERYIDGKSVYKLYLMIKQHMNGKYDVIKYNWCMRVSDAAYQKRRDKYFFQKLSEKYKLKELALIFISNLVANQDAWIGDISDADALVFYREYIGRLKQIKFKFEEDIRNIYYFSKKVEVSAFKEIFEYNPKVQSSYIFKLLQSNIISFETFILLDSFLNIIDKHDEQTDNLVWNNYSIKLKAYRKILNIDSQKAKSVFIETVKSCKY
> |[Tevenvirinae _Escherichia_phage_vB_EcoM_G2540]||_Escherichia_phage_vB_EcoM_G2540.gb|Phage DNA helicase l..|639|MK327936.1(168886):148116-148754:-1 ^RAST2:fig|1198136.92.peg.261^ Tevenvirinae _Escherichia_phage_vB_EcoM_G2540|neighbours:(-1),(-1)|neighbour_genes:Phage-associated hom..,Transcriptional regu..|
MPAGGERYIDGKSVYKLYLMIKQHMNGKYDVIKYNWCMRVSDAAYQKRRDKYFFQKLSEKYKLKELALIFISNLVANQDAWIGDISDADALVFYREYIGRLKQIKFKFEEDIRNIYYFSKKVEVSAFKEIFEYNPKVQSSYIFKLLQSNIISFETFILLDSFLNIIDKHDEQTDNLVWNNYSIKLKAYRKILNIDSQKAKSVFIETVKSCKY
>ID:QBO64564.1 |[Escherichia phage vB_EcoM_G29]||_Escherichia_phage_vB_EcoM_G29_.gbk|hypothetical protein|654|MK327940(168241):147150-147803:-1 ^^ Escherichia phage vB_EcoM_G29, complete genome.|neighbours:ID:QBO64563.1(-1),ID:QBO64565.1(-1)|neighbour_genes:putative single-stra..,hypothetical protein|
MIKLRMPAGGERYIDGKSVYKLYLMIKQHMNGKYDVIKYNWCMRVSDAAYQKRRDKYFFQKLSEKYKLKELALIFISNLVANQDAWIGDISDADALVFYREYIGRLKQIKFKFEEDIRNIYYFSKKVEVSAFKEIFEYNPKVQSSYIFKLLQSNIISFETFILLDSFLNIIDKHDEQTDNLVWNNYSIKLKAYRKILNIDSQKAKNVFIETVKSCKY
> |[Tevenvirinae _Escherichia_phage_vB_EcoM_G37-3]||_Escherichia_phage_vB_EcoM_G37-3.gb|Phage DNA helicase l..|681|MK327941.1(167832):144645-145325:-1 ^RAST2:fig|1198136.91.peg.264^ Tevenvirinae _Escherichia_phage_vB_EcoM_G37-3|neighbours:(-1),(-1)|neighbour_genes:putative single-stra..,Phage late transcrip..|
MIRNRLPPDPDMRINAKSVYMLYCMMKAHMNGRYDCVKYNWRMRLSDAAFNKRRDKYYFAKLAEKYNLRELYFLFLSNLVANTDAWVGEITDVDAYGFYMEYIGKITDAATRFDDDIKSLVYFSEKRGVTLKELITYNPATETSGIFKLLQNRIISFESFMLLDSFLNIIDEHDKVAKDLIWQTYSVKMKAYKKLLVIDAAKARALFVKVVKECKEISQLKAETNS
> |[Tevenvirinae _Escherichia_phage_vB_EcoM_GG4498]||_Escherichia_phage_vB_EcoM_G4498.gb|Phage DNA helicase l..|639|MK327939.1(167826):146607-147245:-1 ^RAST2:fig|1198136.93.peg.257^ Tevenvirinae _Escherichia_phage_vB_EcoM_GG4498|neighbours:(-1),(-1)|neighbour_genes:Single stranded DNA-..,Transcriptional regu..|
MPAGGERYIDGKSVYKLYLMIKQHMNGKYDVIKYNWCMRVSDAAYQKRRDKYFFQKLSEKYKLKELALIFISNLVANQDAWIGDISDADALVFYREYIGRLKQIKFKFEEDIRNIYYFSKKVEVSAFKEIFEYNPKVQSSYIFKLLQSNIISFETFILLDSFLNIIDKHDEQTDNLVWNNYSIKLKAYRKILNIDSQKAKNVFIETVKSCKY
>ID:QBO65936.1 |[Escherichia phage vB_EcoM_G4500]||_Escherichia_phage_vB_EcoM_G4500_.gbk|hypothetical protein|654|MK327945(168363):147272-147925:-1 ^^ Escherichia phage vB_EcoM_G4500, complete genome.|neighbours:ID:QBO65935.1(-1),ID:QBO65937.1(-1)|neighbour_genes:putative single-stra..,hypothetical protein|
MIKLRMPAGGERYIDGKSVYKLYLMIKQHMNGKYDVIKYNWCMRVSDAAYQKRRDKYFFQKLSEKYKLKELALIFISNLVANQDAWIGDISDADALVFYREYIGRLKQIKFKFEEDIRNIYYFSKKVEVSAFKEIFEYNPKVQSSYIFKLLQSNIISFETFILLDSFLNIIDKHDEQTDNLVWNNYSIKLKAYRKILNIDSQKAKNVFIETVKSCKY
>ID:QBO66212.1 |[Escherichia phage vB_EcoM_G4507]||_Escherichia_phage_vB_EcoM_G4507_.gbk|hypothetical protein|654|MK327946(168828):147763-148416:-1 ^^ Escherichia phage vB_EcoM_G4507, complete genome.|neighbours:ID:QBO66211.1(-1),ID:QBO66213.1(-1)|neighbour_genes:putative single-stra..,hypothetical protein|
MIKLRMPAGGERYIDGKSVYKLYLMIKQHMNGKYDVIKYNWCMRVSDAAYQKRRDKYFFQKLSEKYKLKELALIFISNLVANQDAWIGDISDADALVFYREYIGRLKQIKFKFEEDIRNIYYFSKKVEVSAFKEIFEYNPKVQSSYIFKLLQSNIISFETFILLDSFLNIIDKHDEQTDNLVWNNYSIKLKAYRKILNIDSQKAKNVFIETVKSCKY
>ID:QBO65111.1 |[Escherichia phage vB_EcoM_G50]||_Escherichia_phage_vB_EcoM_G50_.gbk|hypothetical protein|654|MK327942(167728):145973-146626:-1 ^^ Escherichia phage vB_EcoM_G50, complete genome.|neighbours:ID:QBO65110.1(-1),ID:QBO65112.1(-1)|neighbour_genes:putative single-stra..,hypothetical protein|
MIKLRMPAGGERYIDGKSVYKLYLMIKQHMNGKYDVIKYNWCMRVSDAAYQKRRDKYFFQKLSEKYKLKELALIFISNLVANQDAWIGDISDADALVFYREYIGRLKQIKFKFEEDIRNIYYFSKKVEVSAFKEIFEYNPKVQSSYIFKLLQSNIISFETFILLDSFLNIIDKHDEQTDNLVWNNYSIKLKAYRKILNIDSQKAKSVFIETVKSCKY
> |[Tevenvirinae _Escherichia_phage_vB_EcoM_G5211]||_Escherichia_phage_vB_EcoM_G5211.gb|Phage DNA helicase l..|681|MK327947.1(164278):141578-142258:-1 ^RAST2:fig|1198136.94.peg.250^ Tevenvirinae _Escherichia_phage_vB_EcoM_G5211|neighbours:(-1),(-1)|neighbour_genes:putative single-stra..,Phage late transcrip..|
MIRNRLPPDPDMRINAKSVYMLYCMMKAHMNGRYDCVKYNWRMRLSDAAFNKRRDKYYFAKLAEKYNLRELYFLFLSNLVANTDAWVGEITDVDAYGFYMEYIGKITDAATRFDDDIKSLVYFSEKRGVTLKELITYNPATETSGIFKLLQNRIISFESFMLLDSFLNIIDEHDKVAKDLIWQTYSVKMKAYKKLLVIDAAKARALFVKVVKECKEISQLKSETNS
>ID:QBO65384.1 |[Escherichia phage vB_EcoM_G53]||_Escherichia_phage_vB_EcoM_G53_.gbk|hypothetical protein|654|MK327943(167834):147314-147967:-1 ^^ Escherichia phage vB_EcoM_G53, complete genome.|neighbours:ID:QBO65383.1(-1),ID:QBO65385.1(-1)|neighbour_genes:putative single-stra..,hypothetical protein|
MIKIRMPPDGERYINGKSVYKLYLMCKNHFGGRYDVIKYNWCMRVSDNAYQKRRDKYFFEKLAEKYKLKELTLIFISNLVANQDAWIGEISDADALVFYREYIGRLKQAKETFAEDVRNIYYFSKKVEVSALQEIFDYNNNVQSSYIFKLLQSNIISFETFLLLDSFLNIIDKHDELTDNLVWQNYSTKLKAYRKILQIDGNAAKKLFIETIKSCKY
>ID:QBQ80124.1 |[Escherichia phage vB_EcoM_G8]||_Escherichia_phage_vB_EcoM_G8_.gbk|hypothetical protein|654|MK373787(169650):147742-148395:-1 ^^ Escherichia phage vB_EcoM_G8, complete genome.|neighbours:ID:QBQ80123.1(-1),ID:QBQ80125.1(-1)|neighbour_genes:hypothetical protein,hypothetical protein|
MIKLRMPAGGERYIDGKSVYKLYLMIKQHMNGKYDVIKYNWCMRVSDAAYQKRRDKYFFQKLSEKYKLKELALIFISNLVANQDAWIGDISDADALVFYREYIGRLKQIKFKFEEDIRNIYYFSKKVEVSAFKEIFEYNPKVQSSYIFKLLQSNIISFETFILLDSFLNIIDKHDEQTDNLVWNNYSIKLKAYRKILNIDSQKAKSVFIETVKSCKY
>ID:QBQ78025.1 |[Escherichia phage vB_EcoM_G9062]||_Escherichia_phage_vB_EcoM_G9062_.gbk|hypothetical protein|654|MK373779(168670):147578-148231:-1 ^^ Escherichia phage vB_EcoM_G9062, complete genome.|neighbours:ID:QBQ78024.1(-1),ID:QBQ78026.1(-1)|neighbour_genes:putative single-stra..,hypothetical protein|
MIKLRMPAGGERYIDGKSVYKLYLMIKQHMNGKYDVIKYNWCMRVSDAAYQKRRDKYFFQKLSEKYKLKELALIFISNLVANQDAWIGDISDADALVFYREYIGRLKQIKFKFEEDIRNIYYFSKKVEVSAFKEIFEYNPKVQSSYIFKLLQSNIISFETFILLDSFLNIIDKHDEQTDNLVWNNYSIKLKAYRKILNIDSQKAKNVFIETVKSCKY
>ID:AXC34050.1 |[Escherichia phage vB_EcoM_JB75]||_Escherichia_phage_vB_EcoM_JB75_.gbk|loader of DNA helica..|654|MH355584(167208):20771-21424:1 ^^ Escherichia phage vB_EcoM_JB75, complete genome.|neighbours:ID:AXC34127.1(1),ID:AXC34027.1(1)|neighbour_genes:late promoter transc..,single-stranded DNA ..|
MIKLRMPAGGERYIDGKSVYKLYLMIKQHMNGKYDVIKYNWCMRVSDAAYQKRRDKYFFQKLSEKYKLKELTLIFISNLVANQDAWIGDISDADALVFYREYIGRLKQIKFKFEEDIRNIYYFSKKVEVSAFKEIFEYNPKVQSSYIFKLLQSNIISFETFILLDSFLNIIDKHDEQTDNLVWNNYSIKLKAYRKILNIDSQKAKSVFIETVKSCKY
>ID:YP_009037531.1 |[Escherichia phage vB_EcoM_JS09]||_Escherichia_phage_vB_EcoM_JS09_.gbk|hypothetical protein|639|NC_024124(169148):22125-22763:1 ^GeneID:19524926^ Escherichia phage vB_EcoM_JS09, complete genome.|neighbours:ID:YP_009037530.1(1),ID:YP_009037532.1(1)|neighbour_genes:late promoter transc..,single-stranded DNA ..|
MPPDGERYINGKSVYKLYLMCKQHFNGRYDVIKYNWCMRVSDNAYQKRRDKYFFEKLAEKYKLKELTLIFISNLVANQDAWIGEISDADALVFYREYIGRLKQAKETFAEDVRNIYYFGKKVEVSALQEIFDYNNKVQSSYIFKLLQSNIISFETFLLLDSFLNIIDKHDELTDNLVWQNYSTKLKAYRKILQIDGNAAKKLFIETIKSCKY
>ID:QBQ78526.1 |[Escherichia phage vB_EcoM_KAW1E185]||_Escherichia_phage_vB_EcoM_KAW1E185_.gbk|hypothetical protein|654|MK373781(164987):143993-144646:-1 ^^ Escherichia phage vB_EcoM_KAW1E185, complete genome.|neighbours:ID:QBQ78525.1(-1),ID:QBQ78527.1(-1)|neighbour_genes:putative single-stra..,hypothetical protein|
MIKLRMPAGGERYIDGKSVYKLYLMIKQHMNGKYDVIKYNWCMRVSDAAYQKRRDKYFFQKLSEKYKLKELALIFISNLVANQDAWIGDISDADALVFYREYIGRLKQIKFKFEEDIRNIYYFSKKVEVSAFKEIFEYNPKVQSSYIFKLLQSNIISFETFILLDSFLNIIDKHDEQTDNLVWNNYSIKLKAYRKILNIDSQKAKSVFIETVKSCKY
> |[Tevenvirinae Escherichia_phage_vB_EcoM_KAW3E185]||_Escherichia_phage_vB_EcoM_KAW3E185.gb|Phage DNA helicase l..|654|MK373782.1(170187):150098-150751:-1 ^RAST2:fig|1198136.54.peg.257^ Tevenvirinae Escherichia_phage_vB_EcoM_KAW3E185|neighbours:(-1),(-1)|neighbour_genes:Single stranded DNA-..,Transcriptional regu..|
MIKIRMPPDGERYINGKSVYKLYLMCKNHFGGRYDVIKYNWCMRVSDNAYQKRRDKYFFEKLAEKYKLKELTLIFISNLVANQDAWIGEISDADALVFYREYIGRLKQAKESFAEDVRNIYYFSKKVEVSALQEIFDYNNNVQSSYIFKLLQSNIISFETFLLLDSFLNIIDKHDELTDNLVWQNYSTKLKAYRKILQIDGNAAKKLFIETIKSCKY
>ID:QBQ79296.1 |[Escherichia phage vB_EcoM_MM02]||_Escherichia_phage_vB_EcoM_MM02_.gbk|hypothetical protein|654|MK373784(169201):148794-149447:-1 ^^ Escherichia phage vB_EcoM_MM02, complete genome.|neighbours:ID:QBQ79295.1(-1),ID:QBQ79297.1(-1)|neighbour_genes:putative single-stra..,hypothetical protein|
MIKIRMPPDGERYINGKSVYKLYLMCKQHFNGRYDVIKYNWCMRVSDNAYQKRRDKYFFEKLAEKYKLKELTLIFISNLVANQDAWIGEISDADALVFYREYIGRLKQAKETFAEDVRNIYYFSKKVEVSALQEIFDYNNNVQSSYIFKLLQSNIISFETFLLLDSFLNIIDKHDELTDNLVWQNYSTKLKAYRKILQIDGNVAKKLFIETIKSCKY
>ID:QBQ79571.1 |[Escherichia phage vB_EcoM_OE5505]||_Escherichia_phage_vB_EcoM_OE5505_.gbk|hypothetical protein|654|MK373785(168756):147289-147942:-1 ^^ Escherichia phage vB_EcoM_OE5505, complete genome.|neighbours:ID:QBQ79570.1(-1),ID:QBQ79572.1(-1)|neighbour_genes:hypothetical protein,hypothetical protein|
MIKLRMPAGGERYIDGKSVYKLYLMIKQHMNGKYDVIKYNWCMRVSDAAYQKRRDKYFFQKLSEKYKLKELTLIFISNLVANQDAWIGDISDADALVFYREYIGRLKQIKFKFEEDIRNIYYFSKKVEVSAFKEIFEYNPKVQSSYIFKLLQSNIISFETFILLDSFLNIIDKHDEQTDNLVWNNYSIKLKAYRKILNIDSQKAKNVFIETVKSCKY
> |[Tevenvirinae _Escherichia_phage_vB_EcoM_PhAPEC2]||_Escherichia_phage_vB_EcoM_PhAPEC2.gb|Phage DNA helicase l..|654|NC_024794.1(167318):146526-147179:-1 ^RAST2:fig|1198136.124.peg.245^ Tevenvirinae _Escherichia_phage_vB_EcoM_PhAPEC2|neighbours:(-1),(-1)|neighbour_genes:Single stranded DNA-..,Transcriptional regu..|
MIKIRMPPDGERYINGKSVYKLYLMCKQHFNGRYDVIKYNWCMRVSDNAYQKRRDKYFFEKLSEKYKLKELTLIFISNLVANQDAWIGEISDADALVFYREYIGRLKQAKETFAEDVRNIYYFSKKVEVSALQEIFDYNNKVQSSYIFKLLQSNIISFETFLLLDSFLNIIDKHDELTDNLVWQNYSTKLKAYRKILQIDGNAAKKLFIETIKSCKY
>ID:QBQ79853.1 |[Escherichia phage vB_EcoM_R5505]||_Escherichia_phage_vB_EcoM_R5505_.gbk|hypothetical protein|654|MK373786(167317):146130-146783:-1 ^^ Escherichia phage vB_EcoM_R5505, complete genome.|neighbours:ID:QBQ79852.1(-1),ID:QBQ79854.1(-1)|neighbour_genes:putative single-stra..,hypothetical protein|
MIKLRMPAGGERYIDGKSVYKLYLMIKQHMNGKYDVIKYNWCMRVSDAAYQKRRDKYFFQKLSEKYKLKELALIFISNLVANQDAWIGDISDADALVFYREYIGRLKQIKFKFEEDIRNIYYFSKKVEVSAFKEIFEYNPKVQSSYIFKLLQSNIISFETFILLDSFLNIIDKHDEQTDNLVWNNYSIKLKAYRKILNIDSQKAKNVFIETVKSCKY
>ID:QBQ77259.1 |[Escherichia phage vB_EcoM_WFK]||_Escherichia_phage_vB_EcoM_WFK_.gbk|hypothetical protein|654|MK373775(164590):143839-144492:-1 ^^ Escherichia phage vB_EcoM_WFK, complete genome.|neighbours:ID:QBQ77258.1(-1),ID:QBQ77260.1(-1)|neighbour_genes:putative single-stra..,hypothetical protein|
MIKIRMPPDGERYINGKSVYKLYLMCKQHFNGRYDVIKYNWCMRVSDNAYQKRRDKYFFEKLAEKYKLKELTLIFISNLVANQDAWIGEISDADALVFYREYIGRLKQAKETFAEDVRNIYYFSKKVEVSALQEIFDYNNNVQSSYIFKLLQSNIISFETFLLLDSFLNIINKHDELTDNLVWQNYSIKLKAYRKILQIDGNAAKKLFIETIKSCKY
>ID:QBQ76998.1 |[Escherichia phage vB_EcoM_WFL6982]||_Escherichia_phage_vB_EcoM_WFL6982_.gbk|hypothetical protein|654|MK373774(164279):143841-144494:-1 ^^ Escherichia phage vB_EcoM_WFL6982, complete genome.|neighbours:ID:QBQ76997.1(-1),ID:QBQ76999.1(-1)|neighbour_genes:putative single-stra..,hypothetical protein|
MIKIRMPPDGERYINGKSVYKLYLMCKQHFNGRYDVIKYNWCMRVSDNAYQKRRDKYFFEKLAEKYKLKELTLIFISNLVANQDAWIGEISDADALVFYREYIGRLKQAKETFAEDVRNIYYFSKKVEVSALQEIFDYNNNVQSSYIFKLLQSNIISFETFLLLDSFLNIINKHDELTDNLVWQNYSIKLKAYRKILQIDGNAAKKLFIETIKSCKY
>ID:QBQ77752.1 |[Escherichia phage vB_EcoM_WFbE185]||_Escherichia_phage_vB_EcoM_WFbE185.gbk|hypothetical protein|654|MK373778(170429):149346-149999:-1 ^^ Escherichia phage vB_EcoM_WFbE185, complete genome.|neighbours:ID:QBQ77751.1(-1),ID:QBQ77753.1(-1)|neighbour_genes:putative single-stra..,putative group I int..|
MIKIRMPPDGERYINGKSVYKLYLMCKNHFGGRYDVIKYNWCMRVSDNAYQKRRDKYFFEKLAEKYKLKELTLIFISNLVANQDAWIGEISDADALVFYREYIGRLKQAKETFAEDVRNIYYFSKKVEVSALQEIFDYNNNVQSSYIFKLLQSNIISFETFLLLDSFLNIIDKHDELTDNLVWQNYSTKLKAYRKILQIDRNAAKKLFIETIKSCKY
>ID:YP_007004982.1 |[Escherichia phage wV7]||_Escherichia_phage_wV7_.gbk|loader of gp41 DNA h..|654|NC_019505(166452):145226-145879:-1 ^GeneID:14010776^ Escherichia phage wV7, complete genome.|neighbours:ID:YP_007004981.1(-1),ID:YP_007004983.1(-1)|neighbour_genes:single-stranded DNA-..,late promoter transc..|
MIKLRMPAGGERYIDGKSVYKLYLMIKQHMNGKYDVIKYNWCMRVSDAAYQKRRDKYFFQKLSEKYKLKELALIFISNLVANQDAWIGDISDADALVFYREYIGRLKQIKFKFEEDIRNIYYFSKKVEVSAFKEIFEYNPKVQSSYIFKLLQSNIISFETFILLDSFLNIIDKHDEQTDNLVWNNYSIKLKAYRKILNIDSQKAKNVFIETVKSCKY
> |[Tevenvirinae Escherichia_virus_KFS-EC]||_Escherichia_virus_KFS-EC.gb|Phage DNA helicase l..|681|MH560358.1(164715):85545-86225:-1 ^RAST2:fig|1198136.83.peg.144^ Tevenvirinae Escherichia_virus_KFS-EC|neighbours:(-1),(-1)|neighbour_genes:putative single-stra..,Phage late transcrip..|
MIRNRLPPDPDMRINAKSVYMLYCMMKAHMNGRYDCVKYNWRMRLSNAAFNKRRDKYYFAKLAEKYNLRELYFLFLSNLVANTDAWVGEITDVDAYGFYMEYIGKITDAATRFDDDIKSLVYFSEKRGVTLKELITYNPATETSGIFKLLQNRIISFESFMLLDSFLNIIDAHDKVAKDLIWQTYSVKMKAYKKLLVIDAAKARALFVKVVKECKEISQLKAETNS
>ID:QDK04372.1 |[Escherichia virus VEc20]||_Escherichia_virus_VEc20_.gbk|vec20_242|654|MN022785(167532):146166-146819:-1 ^^ Escherichia virus VEc20, complete genome.|neighbours:ID:QDK04371.1(-1),ID:QDK04373.1(-1)|neighbour_genes:vec20_241,vec20_243|
MIKLRMPAGGERYIDGKSVYKLYLMIKQHMNGKYDVIKYNWCMRVSDAAYQKRRDKYFFQKLSEKYKLKELALIFISNLVANQDAWIGDISDADALVFYREYIGRLKQIKFKFEEDIRNIYYFSKKVEVSAFKEIFEYNPKVQSSYIFKLLQSNIISFETFILLDSFLNIIDKHDEQTDNLVWNNYSIKLKAYRKILNIDSQKAKNVFIEIVKSCKY
>ID:VCU44539.1 |[Escherichia virus vB_Eco_mar005P1]|vB_Eco_mar005P1|_Escherichia_virus_vB_Eco_mar005P1_.gbk|helicase loading pro..|654|LR027390(167773):80004-80657:-1 ^^ Escherichia virus vB_Eco_mar005P1 genome assembly, chromosome: 1.|neighbours:ID:VCU44538.1(-1),ID:VCU44540.1(-1)|neighbour_genes:single-stranded DNA ..,late promoter transc..|
MIKIRMPPDGERYINGKSVYKLYLMCKQHFNGRYDVIKYNWCMRVSDNAYQKRRDKYFFEKLAEKYKLKELTLIFISNLVANQDAWIGEISDADALVFYREYIGRLKQAKETFAEDVRNIYYFSKKVEVSALQEIFDYNNNVQSSYIFKLLQSNIISFETFLLLDSFLNIIDKHDELTDNLVWQNYSTKLKAYRKILQIDVNAAKKLFIETIKSCKY
>ID:VCU44172.1 |[Escherichia virus vB_Eco_mar005P1]|vB_Eco_mar006P2|_Escherichia_virus_vB_Eco_mar005P1_strain_vB_Eco_mar006P2_.gbk|helicase loading pro..|654|LR027387(167773):13253-13906:-1 ^^ Escherichia virus vB_Eco_mar005P1 strain vB_Eco_mar006P2 genome assembly, chromosome: 1.|neighbours:ID:VCU44171.1(-1),ID:VCU44174.1(-1)|neighbour_genes:single-stranded DNA ..,late promoter transc..|
MIKIRMPPDGERYINGKSVYKLYLMCKQHFNGRYDVIKYNWCMRVSDNAYQKRRDKYFFEKLAEKYKLKELTLIFISNLVANQDAWIGEISDADALVFYREYIGRLKQAKETFAEDVRNIYYFSKKVEVSALQEIFDYNNNVQSSYIFKLLQSNIISFETFLLLDSFLNIIDKHDELTDNLVWQNYSTKLKAYRKILQIDVNAAKKLFIETIKSCKY
>ID:VCU43311.1 |[Escherichia virus vB_Eco_mar005P1]|vB_Eco_mar007P3|_Escherichia_virus_vB_Eco_mar005P1_strain_vB_Eco_mar007P3_.gbk|helicase loading pro..|654|LR027383(167651):102890-103543:-1 ^^ Escherichia virus vB_Eco_mar005P1 strain vB_Eco_mar007P3 genome assembly, chromosome: 1.|neighbours:ID:VCU43310.1(-1),ID:VCU43312.1(-1)|neighbour_genes:single-stranded DNA ..,late promoter transc..|
MIKIRMPPDGERYINGKSVYKLYLMCKQHFNGRYDVIKYNWSMRVSDNAYQKRRDKYFFEKLAEKYKLKELTLIFISNLVANQDAWIGEISDADALVFYREYIGRLKQAKETFAEDVRNIYYFSKKVEVSALQEIFDYNNNVQSSYIFKLLQSNIISFETFLLLDSFLNIIDKHDELTDNLVWQNYSTKLKAYRKILQIDVNAAKKLFIETIKSCKY
>ID:VCU44019.1 |[Escherichia virus vB_Eco_mar005P1]|vB_Eco_mar008P4|_Escherichia_virus_vB_Eco_mar005P1_strain_vB_Eco_mar008P4_.gbk|helicase loading pro..|654|LR027386(167773):85671-86324:-1 ^^ Escherichia virus vB_Eco_mar005P1 strain vB_Eco_mar008P4 genome assembly, chromosome: 1.|neighbours:ID:VCU44018.1(-1),ID:VCU44020.1(-1)|neighbour_genes:single-stranded DNA ..,late promoter transc..|
MIKIRMPPDGERYINGKSVYKLYLMCKQHFNGRYDVIKYNWCMRVSDNAYQKRRDKYFFEKLAEKYKLKELTLIFISNLVANQDAWIGEISDADALVFYREYIGRLKQAKETFAEDVRNIYYFSKKVEVSALQEIFDYNNNVQSSYIFKLLQSNIISFETFLLLDSFLNIIDKHDELTDNLVWQNYSTKLKAYRKILQIDVNAAKKLFIETIKSCKY
>ID:VCU44762.1 |[Escherichia virus vB_Eco_mar005P1]|vB_Eco_mar009P5|_Escherichia_virus_vB_Eco_mar005P1_strain_vB_Eco_mar009P5_.gbk|helicase loading pro..|654|LR027391(167658):43383-44036:1 ^^ Escherichia virus vB_Eco_mar005P1 strain vB_Eco_mar009P5 genome assembly, chromosome: 1.|neighbours:ID:VCU44761.1(1),ID:VCU44763.1(1)|neighbour_genes:late promoter transc..,single-stranded DNA ..|
MIKIRMPPDGERYINGKSVYKLYLMCKQHFNGRYDVIKYNWCMRVSDNAYQKRRDKYFFEKLAEKYKLKELTLIFISNLVANQDAWIGEISDADALVFYREYIGRLKQAKETFAEDVRNIYYFSKKVEVSALQEIFDYNNNVQSSYIFKLLQSNIISFETFLLLDSFLNIIDKHDELTDNLVWQNYSTKLKAYRKILQIDVNAAKKLFIETIKSCKY
>ID:AUV57592.1 |[Klebsiella phage KP1]||_Klebsiella_phage_KP1_.gbk|DNA helicase loader|663|MG751100(167989):136303-136965:-1 ^^ Klebsiella phage KP1, complete genome.|neighbours:ID:AUV57591.1(-1),ID:AUV57593.1(-1)|neighbour_genes:single-stranded DNA ..,late promoter transc..|
MIRLRMPGNNNRYVNGKSVYLLYLMLKQHFAGRYDVVKYNWVMRVSDKAYQKRRDKYFFEKLAEKYTLKELTLIFMSNLVANQDAWIGDISDADALVFYREYIGKLKQIKTTFSEDVKNIYYFAKKVNVDKLHDIFEYNEKVGTSYVFKLLQSNVISFETFIMLDSFLDIINTHDTATDNLVWSNYSTKLKAYKKLLNVDGAEAKKLFISIIKSCKEISI
>ID:APD20644.1 |[Klebsiella phage KPV15]|KPV15|_Klebsiella_phage_KPV15_.gbk|DNA helicase loader|438|KY000080(167034):154381-154818:-1 ^^ Klebsiella phage KPV15, complete genome.|neighbours:ID:APD20643.1(-1),ID:APD20645.1(-1)|neighbour_genes:single stranded DNA-..,transcriptional regu..|
MSNLVANQDAWIGDISDADALIFYREYIGKLKQIKTTFSEDVKNIYYFAKKVNVDKLHDIFEYNEKVGTSYVFKLLQSNVISFETFIMLDSFLDIINTHDTATDNLVWSNYSTKLKAYKKLLNVDGAEAKKLFISIIKSCKEISI
> |[Tevenvirinae Klebsiella_phage_Marfa]||_Klebsiella_phage_Marfa.gb|Phage DNA helicase l..|654|MN044033.1(168532):146443-147096:-1 ^RAST2:fig|1198136.82.peg.267^ Tevenvirinae Klebsiella_phage_Marfa|neighbours:(-1),(-1)|neighbour_genes:putative single-stra..,transcriptional regu..|
MIRLRMPPNNARYVNGKSVYLLYLMLKNHFAGRYDVIKYNWVMRVSDKAYQKRRDKYFFEKLAEKHTLKELTLIFMSNLVANQDAWIGDISDADALVFYREYIGKLKMIKNTFEDDVKNIYYFAKKVEVNALSEIFEYNEKVQTSYIFKLLQSNVISFETFIMLDSFLNIIDKHDSATNNLVWETYSTKLKAYRKLLEVDCKDAKKLFIDAINKCKI
>ID:YP_009194291.1 |[Klebsiella phage Matisse]||_Klebsiella_phage_Matisse_.gbk|helicase assembly pr..|660|NC_028750(176081):29671-30330:-1 ^GeneID:26613229^ Klebsiella phage Matisse, complete genome.|neighbours:ID:YP_009194290.1(-1),ID:YP_009194292.1(-1)|neighbour_genes:ssDNA-binding protei..,promoter accessory p..|
MRFKAPFADSEANSRLVPLSVYKLYLAMKTHFQGRFDVLQYNWQIKVSENAFNKRKDRYFFVKLAQRFTFKEIYFIFLSNFVANPDFWVGDVDEDSIVFYRQYIGKLQRLDNVFVDDVKNVYEFAKMKEIPVSLVFKYSEKSSTSYISKLVLSNVISYESFLIFDSFLGIINKHDQVADDIIWSDFSIKLKAYRKIFDLTEKDIIKYRNLMKQTLIKLN
>ID:AWY07142.1 |[Klebsiella phage Mineola]||_Klebsiella_phage_Mineola_.gbk|helicase assembly pr..|663|MH333064(166130):145527-146189:-1 ^^ Klebsiella phage Mineola, complete genome.|neighbours:ID:AWY07141.1(-1),ID:AWY07143.1(-1)|neighbour_genes:single-stranded DNA-..,late promoter transc..|
MIRLRMPGNNNRYVNGKSVYLLYLMLKQHFAGRYDVVKYNWVMRVSDKAYQKRRDKYFFEKLAEKYTLKELTLIFMSNLVANQDAWIGDISDADALVFYREYIGKLKQIKTTFSEDVKNIYYFAKKVNVDKLHDIFEYNEKVGTSYVFKLLQSNVISFETFIMLDSFLDIINTHDTATDNLVWSNYSTKLKAYKKLLNVDGAEAKKLFISIIKSCKEISI
>ID:YP_009607243.1 |[Klebsiella phage Miro]||_Klebsiella_phage_Miro_.gbk|DNA helicase loader|660|NC_041981(176055):29659-30318:-1 ^GeneID:40083251^ Klebsiella phage Miro, complete genome.|neighbours:ID:YP_009607242.1(-1),ID:YP_009607244.1(-1)|neighbour_genes:ssDNA-binding protei..,hypothetical protein|
MRFKAPFADSEANSRLVPLSVYKLYLAMKTHFQGRFDVLQYNWQIKVSENAFNKRKDRYFFVKLAQRFTFKEIYFIFLSNFVANPDFWVGDVDEDSIVFYRQYIGKLQRLDNVFVDDVKNVYEFAKMKEIPVSLVFKYSEKSSTSYISKLVLSNVISYESFLIFDSFLGIINKHDQVADDIIWSDFSIKLKAYRKIFDLTEKDIIKYRNLMKQTLIKLN
> |[Tevenvirinae _Klebsiella_phage_PKO111]||_Klebsiella_phage_PKO111.gb|Phage DNA helicase l..|648|NC_031095.1(168758):129377-130024:1 ^RAST2:fig|1198136.84.peg.238^ Tevenvirinae _Klebsiella_phage_PKO111|neighbours:(1),(1)|neighbour_genes:transcriptional regu..,gp32.1 putative homi..|
MPGNNNRYVNGKSVYLLYLMLKQHFAGRYDVVKYNWVMRVSDKAYQKRRDKYFFEKLAEKYTLKELTLIFMSNLVANQDAWIGDISDADALVFYREYIGKLKQIKTTFSEDVKNIYYFAKKVNVDKLHDIFEYNEKVGTSYVFKLLQSNVISFETFIMLDSFLDIINTHDTATDNLVWSNYSTKLKAYKKLLNVDGAEAKKLFISIIKSCKEISI
>ID:YP_009288921.1 |[Klebsiella phage vB_KpnM_KpV477]||_Klebsiella_phage_vB_KpnM_KpV477_.gbk|putative DNA helicas..|663|NC_031087(168272):146617-147279:-1 ^GeneID:29067225^ Klebsiella phage vB_KpnM_KpV477, complete genome.|neighbours:ID:YP_009288920.1(-1),ID:YP_009288922.1(-1)|neighbour_genes:putative single-stra..,putative late promot..|
MIRLRMPQNNNRYVNGKSVYLLYLMLKQHFAGRYDVVKYNWVMRVSDKAYQKRRDKYFFEKLAEKYTLKELTLIFMSNLVANQDAWIGDISDADALIFYREYIGKLKQIKTTFSEDVKNIYYFAKKVNVDKLHDIFEYNEKVGTSYVFKLLQSNVISFETFIMLDSFLDIINTHDTATDNLVWSNYSTKLKAYKKLLNVDGAEAKKLFISIIKSCKEISI
>ID:AUO78788.1 |[Klebsiella phage vB_Kpn_F48]||_Klebsiella_phage_vB_Kpn_F48.gbk|DNA helicase loader|657|MG746602(170764):87068-87724:1 ^^ Klebsiella phage vB_Kpn_F48, complete genome.|neighbours:ID:AUO78787.1(1),ID:AUO78789.1(1)|neighbour_genes:transcriptional regu..,single stranded DNA-..|
MIRLRMPPNNARYVNGKSVYLLYLMLKNHFAGRYDVIKYNWVMRVSDKAYQKRRDKYFFEKLAEKHTLKELTLIFMSNLVANQDAWIGDISDADALVFYREYIGKLKMIKNTFEDDVKNIYYFAKKVEVNALSEIFEYNEKVQTSYIFKLLQSNVISFETFIMLDSFLDIINKHDSATNNLVWETYSTKLKAYRKLLEVDGKDAKKLFIDAINKCKIQ
> |[Tevenvirinae Morganella_phage_vB_MmoM_MP1]||_Morganella_phage_vB_MmoM_MP1.gb|Phage DNA helicase l..|651|NC_031020.1(163201):145896-146546:-1 ^RAST2:fig|1198136.47.peg.262^ Tevenvirinae Morganella_phage_vB_MmoM_MP1|neighbours:(-1),(-1)|neighbour_genes:putative single-stra..,gp33 late promoter t..|
MIKVRIPKNSDIYITGKNVYQLYLMLKNHMNGKYDVIKYNWVMRVSDVAYNKRRDKYFFEKLAEKYKLKELVFIFVSNLVANQNAWIGDISDVDALIFYREYIGKLNRLSDTYKEDIQNIYYFSKKVDKSLTEIFEYNNKINSSYIFKLLQSNIISYETFILIDSFLGIIDRHDNASTDLVWSTYSTKLNAYKKLLDINSNEAKERFKTIVQACKL
>ID:YP_009211687.1 |[Pectobacterium bacteriophage PM2]||_Pectobacterium_bacteriophage_PM2.gbk|helicase loading pro..|654|NC_028940(170286):151422-152075:-1 ^GeneID:26638159^ Pectobacterium bacteriophage PM2, complete genome.|neighbours:ID:YP_009211686.1(-1),ID:YP_009211688.1(-1)|neighbour_genes:single-stranded DNA ..,late promoter transc..|
MINIRMPPNNVRMISGKSVYCLYLAIKQHFNGRYDVVKYNWVMRVSDVAYNKRRDKYFFEKLSDKYTLKELTLIFISNLVANQDAWIGDISDADALVFYREYIGRLKRIKQVFEDDIKNIYYFSKKVEVSALSEIFEYNNKVGSSYIFKLLQSNVISFETFILLDSFLDIINKHDDQTNDLVWSKYSTKLNGYKKILKIDAVEARKLFIETIKNCKY
>ID:QBP35583.1 |[Phage NC-G]||_Phage_NC-G.gbk|DNA helicase loader|654|MK310184(170164):91324-91977:-1 ^^ Phage NC-G, complete genome.|neighbours:ID:QBP35582.1(-1),ID:QBP35584.1(-1)|neighbour_genes:homing endonuclease,transcriptional regu..|
MIKIRMPPNNNRMVNGKSVYSLYLMLKHHFNAKYDVIKYNWVMRISDTAYQKRRDKYFFEKLSDKYTLKELALIFMSNLVANQDAWIGDISDADALVFYREYIGRLKRIKQVFEDDIKNIYYFSKKVEVKALSEIFDYNKKVNSSYIFKLLQSNVISFETFILLDSFMDIIDKHDEKTNDLVWSKYSTKLNAYKKILIVDSIEARKLFIETIKGCKF
> |[Tevenvirinae _Proteus_phage_phiP4-3]||_Proteus_phage_phiP4-3.gb|Phage DNA helicase l..|654|MG696114.1(167849):16235-16888:1 ^RAST2:fig|1198136.86.peg.23^ Tevenvirinae _Proteus_phage_phiP4-3|neighbours:(1),(1)|neighbour_genes:gp33 late promoter t..,Single stranded DNA-..|
MIKVRIPHNSNRYITGKSVYQLYLMLKNHMNGKYDVIKYNWTMRISDAAYNKRRDKYFFEKLSDKYKLNELVYIFISNLVANQDAWIGEISDADALVFYREYIGKLQGLSDVYKEDLKNIYYFSKKINVSSLKDIFEYNTKTQTSYIFKLLQSNIIGYETFILLDSFLGLINKHDQCSTDLVWSTYSTKLSSYKKLLEIDSETAKKVFVETINACKY
> |[Tevenvirinae _Proteus_phage_vB_PmiM_Pm5461]||_Proteus_phage_vB_PmiM_Pm5461.gb|Phage DNA helicase l..|654|NC_028762.1(161989):143374-144027:-1 ^RAST2:fig|1198136.85.peg.244^ Tevenvirinae _Proteus_phage_vB_PmiM_Pm5461|neighbours:(-1),(-1)|neighbour_genes:Single stranded DNA-..,Phage late transcrip..|
MIKVRIPPNSNKYITGKSVYQLYLMLKNHMNGKYDVIKYNWVMRISDAAYNKRRDKYFFEKLSDKYKLNELVYIFISNLVANQDAWIGEISDADALVFYREYVGKLQGLSEVYKEDLKNIYYFSKKINVQTLKEIFEYNTKTQTSYIFKLLQSNIIGYETFILLDSFLGIINKHDQCSNDLVWSTYSTKLNAYKKLLEIDSETAKKVFVETINACKY
> |[Tevenvirinae _Pseudomonas_phage_PspYZU05]||_Pseudomonas_phage_PspYZU05.gb|Phage DNA helicase l..|636|KY971610.1(166442):128263-128898:1 ^RAST2:fig|1198136.88.peg.170^ Tevenvirinae _Pseudomonas_phage_PspYZU05|neighbours:(1),(1)|neighbour_genes:Phage late transcrip..,putative single-stra..|
MPPEPNRRVNGKSVYVLYLEIKQHLLGKYDIKKYNWMMKVSDKAYQKRKDKYFFEKLANNYNLRELTLLFLSNLVANQDAWIGEISDSDALIFYREYVGRFETMKTTYISDIKNIYYFSKKVECSLGDIFSFNEKNNTSYIFKLLQSNVISYETFMLLDSFLDIINKHDESASDLIWMTHSTKLNAYKKLLTIDKAICRQIFIDTIKSCKN
>ID:YP_009615722.1 |[Salmonella phage Melville]||_Salmonella_phage_Melville_.gbk|loader of DNA helica..|654|NC_042044(159323):140475-141128:-1 ^GeneID:40092197^ Salmonella phage Melville, complete genome.|neighbours:ID:YP_009615721.1(-1),ID:YP_009615723.1(-1)|neighbour_genes:single-stranded DNA ..,late promoter transc..|
MIKIRMPPDGNRYINGKSVYLLYLMLKNHFAGRYDVIKYNWRMRVSDKAYQKRRDKYFFEKLSEKYKLKELAIIFMSNLVANQDAWIGDISDADALVFYREYIGKLKMIKSTFEEDVRNIYYFSKKVEVKTLNEIFVYNNKINTSYVFKLLQSSIISFETFIILDSFLDIINNHDQATDNLVWSNYSTKLNAYKKILDVDALEAKQLFIKTVKNCKY
>ID:YP_007501281.1 |[Salmonella phage vB_SenMS16]||_Salmonella_phage_S16_.gbk|DNA helicase loader|654|NC_020416(160221):141573-142226:-1 ^GeneID:14675482^ Salmonella phage S16, complete genome.|neighbours:ID:YP_007501280.1(-1),ID:YP_007501282.1(-1)|neighbour_genes:single-stranded DNA ..,late promoter transc..|
MIKIRMPPDGNRYINGKSVYLLYLMLKNHFAGRYDVIKYNWRMRVSDKAYQKRRDKYFFEKLSEKYKLKELAIIFMSNLVANQDAWIGDISDADALVFYREYIGKLKMIKSTFEEDVRNIYYFSKKVEVKTLNEIFVYNNKINTSYVFKLLQSSIISFETFIILDSFLDIINNHDQATDNLVWSNYSTKLNAYKKILDVDALEAKQLFVKTVKNCKY
> |[Tevenvirinae _Salmonella_phage_STML-198]||_Salmonella_phage_STML-198.gb|Phage DNA helicase l..|639|NC_027344.1(158099):21686-22324:-1 ^RAST2:fig|1198136.87.peg.49^ Tevenvirinae _Salmonella_phage_STML-198|neighbours:(-1),(-1)|neighbour_genes:Single stranded DNA-..,Phage late transcrip..|
MPPDGNRYINGKSVYLLYLMLKNHFAGRYDVIKYNWRMRVSDKAYQKRRDKYFFEKLSEKYKLKELAIIFMSNLVANQDAWIGDISDADALVFYREYIGKLKMIKSTFEEDVRNIYYFSKKVEVKTLNEIFVYNNKINTSYVFKLLQSSIISFETFIILDSFLDIINNHDQATDNLVWSNYSTKLNAYKKILDIDALEAKQLFIKTVKNCKY
> |[Tevenvirinae Salmonella phage STP4-a]||_Salmonella_phage_STP4-a.gb|Phage DNA helicase l..|639|NC_026607.2(159914):140873-141511:-1 ^RAST2:fig|1198136.48.peg.254^ Tevenvirinae Salmonella phage STP4-a|neighbours:(-1),(-1)|neighbour_genes:Single stranded DNA-..,Phage late transcrip..|
MPPDGNRYINGKSVYLLYLMLKNHFAGRYDVIKYNWRMRVSDKAYQKRRDKYFFEKLSEKYKLKELAIIFMSNLVANQDAWIGDISDADALVFYREYIGKLKMIKSTFEEDVRNIYYFSKKVEVKTLNEIFVYNNKINTSYVFKLLQSSIISFETFIILDSFLDIINNHDQATDNLVWSNYSTKLNAYKKILDVDALEAKQLFVKTVKNCKY
> |[Tevenvirinae Salmonella_phage_vB_SnwM_CGG4-1]||_Salmonella_phage_vB_SnwM_CGG4-1.gb|Phage DNA helicase l..|654|NC_031065.1(159878):140457-141110:-1 ^RAST2:fig|1198136.78.peg.251^ Tevenvirinae Salmonella_phage_vB_SnwM_CGG4-1|neighbours:(-1),(-1)|neighbour_genes:Single stranded DNA-..,Phage late transcrip..|
MIKIRMPPDGDRYINGKSVYLLYLMLKNHFAGRYDVIKYNWRMRVSDKAYQKRRDKYFFEKLSEKYKLKELAIIFMSNLVANQDAWIGDISDADALVFYREYIGKLKMIKSTFEEDVRNIYYFSKKVEVKTLNEIFVYNNKINTSYVFKLLQSSIISFETFIILDSFLDIINNHDQATDNLVWSNYSTKLNSYKKILDVDALEAKQLFIKTVKNCKY
> |[Tevenvirinae Serratia phage PS2]||_Serratia_phage_PS2.gb|Phage DNA helicase l..|669|KJ025957.1(167266):144652-145320:-1 ^RAST2:fig|1198136.49.peg.262^ Tevenvirinae Serratia phage PS2|neighbours:(-1),(-1)|neighbour_genes:putative single-stra..,gp33 late promoter t..|
MIKTRLPPNSGIKVTGKSVYQLYLILKHQMNGKYDAVKSGWRIKVSDAAYHKRRDKYFFEKLSSKYSLKELCYIFISNLVANQNAWIGEISDADALIFYREYIGRLQRMEQIFVDDIKNIFYFSQKKDVPLGKIFEWNSVGNSSYIFKLLQTNIIGFETFLLLDSFLDVINKHNESANKELVWSSFETKLSGYKKLLDIDSAKARKLFIETIKSEKEIANRI
>ID:APC44991.1 |[Shigella phage SH7]||_Shigella_phage_SH7_.gbk|DNA helicase loader|654|KX828711(164870):143556-144209:-1 ^^ Shigella phage SH7, complete genome.|neighbours:ID:APC45155.1(-1),ID:APC45095.1(-1)|neighbour_genes:single-stranded DNA ..,late promoter transc..|
MIKLRMPAGGERYIDGKSVYKLYLMIKQHMNGKYDVIKYNWCMRVSDAAYQKRRDKYFFQKLSEKYKLKELALIFISNLVANQDAWIGDISDADALVFYREYIGRLKQIKFKFEEDIRNIYYFSKKVEVSAFKEIFEYNPKVQSSYIFKLLQSNIISFETFILLDSFLNIIDKHDEQTDNLVWNNYSIKLKAYRKILNIDSQKAKSVFIETVKSCKY
>ID:YP_009288604.1 |[Shigella phage SHBML-50-1]||_Shigella_phage_SHBML-50-1_.gbk|DNA helicase loader|654|NC_031085(166634):147054-147707:-1 ^GeneID:29060694^ Shigella phage SHBML-50-1, complete genome.|neighbours:ID:YP_009288603.1(-1),ID:YP_009288605.1(-1)|neighbour_genes:single stranded DNA-..,transcriptional regu..|
MIKLRMPAGGERYIDGKSVYKLYLMIKQHMNGKYDVIKYNWCMRVSDAAYQKRRDKYFFQKLSEKYKLKELALIFISNLVANQDAWIGDISDADALVFYREYIGRLKQIKFKFEEDIRNIYYFSKKVEVSAFKEIFEYNPKVQSSYIFKLLQSNIISFETFILLDSFLNIIDKHDEQTDNLVWNNYSIKLKAYRKILNIDSQKAKSVFIETVKSCKY
>ID:YP_009277614.1 |[Shigella phage SHFML-11]||_Shigella_phage_SHFML-11.gbk|DNA helicase loader|639|NC_030953(170650):95391-96029:-1 ^GeneID:29056321^ Shigella phage SHFML-11, complete genome.|neighbours:ID:YP_009277613.1(-1),ID:YP_009277615.1(-1)|neighbour_genes:single stranded DNA-..,transcriptional regu..|
MPAGGERYIDGKSVYKLYLMIKQHMNGKYDVIKYNWCMRVSDAAYQKRRDKYFFQKLSEKYKLKELALIFISNLVANQDAWIGDISDADALVFYREYIGRLKQIKFKFEEDIRNIYYFSKKVEVSAFKEIFEYNPKVQSSYIFKLLQSNIISFETFILLDSFLNIIDKHDEQTDNLVWNNYSIKLKAYRKILNIDSQKAKSVFIETVKSCKY
> |[Viruses Shigella phage SHFML-26]||_Shigella_phage_SHFML-26.gb|Phage DNA helicase l..|654|NC_031011.1(168993):45459-46112:-1 ^RAST2:fig|10239.69.peg.70^ Viruses Shigella phage SHFML-26|neighbours:(-1),(-1)|neighbour_genes:Phage-associated hom..,Phage late transcrip..|
MIKLRMPAGGERYIDGKSVYKLYLMIKQHMNGKYDVIKYNWCMRVSDAAYQKRRDKYFFQKLSEKYKLKELALIFISNLVANQDAWIGDISDADALVFYREYIGRLKQIKFKFEEDIRNIYYFSKKVEVSAFKEIFEYNPKVQSSYIFKLLQSNIISFETFILLDSFLNIIDKHDEQTDNLVWNNYSIKLKAYRKILNIDSQKAKSVFIETVKSCKY
> |[Tevenvirinae Shigella_phage_SHSML-52-1]||_Shigella_phage_SHSML-52-1.gb|Phage DNA helicase l..|654|NC_031090.1(169621):56615-57268:1 ^RAST2:fig|1198136.79.peg.90^ Tevenvirinae Shigella_phage_SHSML-52-1|neighbours:(1),(1)|neighbour_genes:putative Seg-like ho..,Single stranded DNA-..|
MIKIRMPPDGERYINGKSVYKLYLMCKNHFGGRYDVIKYNWCMRVSDNAYQKRRDKYFFEKLAEKYKLKELTLIFISNLVANQDAWIGEISDADALVFYREYIGRLKQAKETFAEDVRNIYYFSKKVEVSALQEIFDYNNKVQSSYIFKLLQSNIISFETFLLLDSFLNIIDKHDELTDNLVWQNYSTKLKAYRKILQIDGNAAKKLFIETIKSCKY
>ID:YP_003934879.1 |[Shigella phage SP18]||_Shigella_phage_SP18.gbk|gp59|654|NC_014595(170605):149154-149807:-1 ^GeneID:9830620^ Shigella phage SP18, complete genome.|neighbours:ID:YP_003934878.1(-1),ID:YP_003934880.1(-1)|neighbour_genes:segG,gp33|
MITIRMPPNNNRYINGKSVYQLYLSIKQHFSGRYDIIKYNWTMRISDSAYQKRRDKYFFEKLSDKYTLKELTLIFMSNLVANQDAWIGDISDADALIFYREYIGRLKRIKQVYEDDIKNIYYFSKKVEVKSLQEIFEYNTKVNTSYIFKLLQSNVISFETFCLLDSFLGIIDQHDEQTNDLVWEKYSTKLNAYKKILNIDSLEARKLFIETVKGCKF
>ID:AUV63929.1 |[Shigella phage Sf20]||_Shigella_phage_Sf20_.gbk|DNA replication and ..|681|MF327006(163982):77421-78101:-1 ^^ Shigella phage Sf20, complete genome.|neighbours:ID:AUV63928.1(-1),ID:AUV63930.1(-1)|neighbour_genes:single-stranded DNA ..,late promoter transc..|
MIRNRLPPDPDMRINAKSVYMLYCMMKAHMNGRYDCVKYNWRMRLSDAAFNKRRDKYYFAKLAEKYNLRELYFLFLSNLVANTDAWVGEITDVDAYGFYMEYIGKITDAATRFDDDIKSLVYFSEKRGVTLKELITYNPATETSGIFKLLQNRIISFESFMLLDSFLNIIDEHDKVAKDLIWQTYSVKMKAYKKLLVIDAAKARALFVKVVKECKEISQLKAETNS
>ID:YP_009619048.1 |[Shigella phage Sf21]||_Shigella_phage_Sf21_.gbk|DNA replication and ..|654|NC_042077(166002):144691-145344:-1 ^GeneID:40095651^ Shigella phage Sf21, complete genome.|neighbours:ID:YP_009619047.1(-1),ID:YP_009619049.1(-1)|neighbour_genes:single-stranded DNA ..,late promoter transc..|
MIKLRMPAGGERYIDGKSVYKLYLMIKQHMNGKYDVIKYNWCMRVSDAAYQKRRDKYFFQKLSEKYKLKELALIFISNLVANQDAWIGDISDADALVFYREYIGRLKQIKFKFEEDIRNIYYFSKKVEVSAFKEIFEYNPKVQSSYIFKLLQSNIISFETFILLDSFLNIIDKHDEQTDNLVWNNYSIKLKAYRKILNIDSQKAKSVFIETVKSCKY
>ID:YP_009614892.1 |[Shigella phage Sf22]||_Shigella_phage_Sf22_.gbk|DNA replication and ..|654|NC_042039(166283):90698-91351:-1 ^GeneID:40091307^ Shigella phage Sf22, complete genome.|neighbours:ID:YP_009614891.1(-1),ID:YP_009614893.1(-1)|neighbour_genes:gp139,gp141|
MIKLRMPAGGERYIDGKSVYKLYLMIKQHMNGKYDVIKYNWCMRVSDAAYQKRRDKYFFQKLSEKYKLKELALIFISNLVANQDAWIGDISDADALVFYREYIGRLKQIKFKFEEDIRNIYYFSKKVEVSAFKEIFEYNPKVQSSYIFKLLQSNIISFETFILLDSFLNIIDKHDEQTDNLVWNNYSIKLKAYRKILNIDSQKAKSVFIETVKSCKY
>ID:ATE86499.1 |[Shigella phage Sf23]||_Shigella_phage_Sf23_.gbk|DNA replication and ..|654|MF158046(167678):68129-68782:-1 ^^ Shigella phage Sf23, complete genome.|neighbours:ID:ATE86498.1(-1),ID:ATE86500.1(-1)|neighbour_genes:single-stranded DNA ..,late promoter transc..|
MIKLRMPAGGERYIDGKSVYKLYLMIKQHMNGKYDVIKYNWCMRVSDAAYQKRRDKYFFQKLSEKYKLKELALIFISNLVANQDAWIGDISDADALVFYREYIGRLKQIKFKFEEDIRNIYYFSKKVEVSAFKEIFEYNPKVQSSYIFKLLQSNIISFETFILLDSFLNIIDKHDEQTDNLVWNNYSIKLKAYRKILNIDSQEAKKVFIETVKSCKY
>ID:YP_009619172.1 |[Shigella phage Sf24]||_Shigella_phage_Sf24_.gbk|DNA replication and ..|654|NC_042078(168112):71422-72075:-1 ^GeneID:40095787^ Shigella phage Sf24, complete genome.|neighbours:ID:YP_009619171.1(-1),ID:YP_009619173.1(-1)|neighbour_genes:homing endonuclease,late promoter transc..|
MIKLRMPAGGERYIDGKSVYKLYLMIKQHMNGKYDVIKYNWCMRVSDAAYQKRRDKYFFQKLSEKYKLKELALIFISNLVANQDAWIGDISDADALVFYREYIGRLKQIKFKFEEDIRNIYYFSKKVEVSAFKEIFEYNPKVQSSYIFKLLQSNIISFETFILLDSFLNIIDKHDEQTDNLVWNNYSIKLKAYRKILNIDSQKAKNVFIETVKSCKY
> |[Tevenvirinae Shigella_phage_Sf25]||_Shigella_phage_Sf25.gb|Phage DNA helicase l..|816|MF327009.1(168573):72312-73127:-1 ^RAST2:fig|1198136.80.peg.102^ Tevenvirinae Shigella_phage_Sf25|neighbours:(-1),(-1)|neighbour_genes:Single stranded DNA-..,Phage double-strande..|
MTQFSLNDIRPVDETGLSEKELSIKKEKDEIAKLLDRQENGFIIEKMVEEFGMSYLEATTAFLEENSIPETQFAKFIPSGIIEKIQSEAIDENLLRPSVVRCEKTNRRDKYFFQKLSEKYKLKELALIFISNLVANQDAWIGDISDADALVFYREYIGRLKQIKFKFEEDIRNIYYFSKKVEVSAFKEIFEYNPKVQSSYIFKLLQSNIISFETFILLDSFLNIIDKHDQQTDNLVWNNYSIKLKAYRKILNIDSQEAKKVFIETVKSCKY
>ID:YP_004415133.1 |[Shigella phage Shfl2]||_Shigella_phage_Shfl2_.gbk|putative loader of D..|654|NC_015457(165919):143792-144445:-1 ^GeneID:10498996^ Shigella phage Shfl2, complete genome.|neighbours:ID:YP_004415132.1(-1),ID:YP_004415134.1(-1)|neighbour_genes:putative ssDNA bindi..,putative late promot..|
MIKLRMPAGGERYIDGKSVYKLYLMIKQHMNGKYDVIKYNWCMRVSDAAYQKRRDKYFFQKLSEKYKLKELALIFISNLVANQDAWIGDISDADALVFYREYIGRLKQIKFKFEEDIRNIYYFSKKVEVSAFKEIFEYNPKVQSSYIFKLLQSNIISFETFILLDSFLNIIDKHDEQTDNLVWNNYSIKLKAYRKILNIDSQEAKKVFIETVKSCKY
>ID:YP_009111056.1 |[Shigella phage pSs-1]||_Shigella_phage_pSs-1_.gbk|hypothetical protein|654|NC_025829(164999):149389-150042:-1 ^GeneID:22475322^ Shigella phage pSs-1, complete genome.|neighbours:ID:YP_009111055.1(-1),ID:YP_009111057.1(-1)|neighbour_genes:hypothetical protein,hypothetical protein|
MIKLRMPAGGERYIDGKSVYKLYLMIKQHMNGKYDVIKYNWCMRVSDAAYQKRRDKYFFQKLSEKYKLKELALIFISNLVANQDAWIGDISDADALVFYREYIGRLKQIKFKFEEDIRNIYYFSKKVEVSAFKEIFEYNPKVQSSYIFKLLQSNIISFETFILLDSFLNIIDKHDEQTDNLVWNNYSIKLKSYRKILNIDSQKAKSVFIETVKSCKY
> |[Tevenvirinae Vibrio_phage_KVP40]||_Vibrio_phage_KVP40.gb|Phage DNA helicase l..|651|NC_005083.2(244834):1553-2203:1 ^RAST2:fig|1198136.81.peg.4^ Tevenvirinae Vibrio_phage_KVP40|neighbours:(1),(1)|neighbour_genes:Transcriptional regu..,Single stranded DNA-..|
MKRLLEVDLVLPRTWVNGYSVFRVYCAVKAHMSGKYDISKYKLGMKTPRSAFEKRSDKVFFERLAKRLTLNDCYQLLVSNLAANPNAISYEIAGADAHEFWLKHTGFLEIYSQHYKNELLSIFTLINKENKKFKDLFRGEGHPVIMQLVLRNTISIETFVILNRLLNFVPVIDKTYSDDIFWHEFKTRALAYDKLLKIDEELAKELFIQVKNQSKI
> |[Viruses Vibrio phage VH7D]||_Vibrio_phage_VH7D.gb|Phage DNA helicase l..|654|NC_023568.1(246964):180821-181474:1 ^RAST2:fig|10239.72.peg.278^ Viruses Vibrio phage VH7D|neighbours:(1),(1)|neighbour_genes:Phage double-strande..,Single stranded DNA-..|
MKRLLEVDLVLPRTWVNGYSVFRVYCAVKAHMGGKYDISKYKLGMKTPRSAFEKRSDKVFFERLAKRLTLNDCYQLLVSNLAANPNAISYEIAGADAHEFWLKHTGFMEIYSQHYKNELLSIFTLINRENKKFKDLFRGEGHPVIMQLVLRNTISIETFVILNRLLNFVPVIDKDYGDDIFWHEFKTRALAYDKLLKIDEVLAKEMFIQIKNQSKIQ
> |[Tevenvirinae Vibrio_phage_ValB1_HC]||_Vibrio_phage_ValB1_HC.gb|Phage DNA helicase l..|654|MK568540.1(247619):79037-79690:-1 ^RAST2:fig|1198136.76.peg.134^ Tevenvirinae Vibrio_phage_ValB1_HC|neighbours:(-1),(-1)|neighbour_genes:Single stranded DNA-..,Transcriptional regu..|
MKRLLEVDLVLPRTWVNGYSVFRVYCAVKAHMGGKYDISKYKLGMKTPRSAFEKRSDKVFFERLAKRLTLNDCYQLLVSNLAANPNAISYEIAGADAHEFWLKHTGFMEIYSQHYKNELLSIFTLINRENKKFKDLFRGEGHPVIMQLVLRNTISIETFVILNRLLNFVPVIDKDYGDDIFWHEFKTRALAYDKLLKIDEDLAKEMFIQIKNQSKIQ
> |[Tevenvirinae Vibrio_phage_ValKK3]||_Vibrio_phage_ValKK3.gb|Phage DNA helicase l..|654|NC_028829.1(248088):132221-132874:-1 ^RAST2:fig|1198136.77.peg.270^ Tevenvirinae Vibrio_phage_ValKK3|neighbours:(-1),(-1)|neighbour_genes:Single stranded DNA-..,Transcriptional regu..|
MKRLLEVDLVLPRTWVNGYSVFRVYCAVKAHMGGKYDISKYKLGMKTPRSAFEKRSDKVFFERLAKRLTLNDCYQLLVSNLAANPNAISYEIAGADAHEFWLKHTGFMEIYSQHYKNELLSIFTLINRENKKFKDLFRGEGHPVIMQLVLRNTISIETFVILNRLLNFVPVIDKDYGDDIFWHEFKTRALAYDKLLKIDEVLAKEMFIQIKNQSKIQ
> |[Tevenvirinae Vibrio_phage_nt-1]||_Vibrio_phage_nt-1.gb|Phage DNA helicase l..|672|NC_021529.2(247511):165841-166512:1 ^RAST2:fig|1198136.72.peg.313^ Tevenvirinae Vibrio_phage_nt-1|neighbours:(-1),(1)|neighbour_genes:hypothetical protein,Single stranded DNA-..|
MKRLLEVDLVLPRTWVNGFSIFRVYCAVKAHMGGKYDISKYKLGMKTPRSAFDKRSDKVFFERLAKRLTLNDCYQLLVSNLAANPNALSYEISGADAHEFWLKHTGFLEIFSQHYKNELLSIFTLINKENKKFKDLFRGEGHPVIMQLVLRNTISIETFVILNRLLNFVPVIDKDYSDDIFWHEFKTRALAYDKLLKIDEELAKEMFIQVKIKVKFKTYYTIQ
> |[Tevenvirinae Vibrio_phage_phi-Grn1]||_Vibrio_phage_phi-Grn1.gb|Phage DNA helicase l..|654|KT919972.1(248605):109500-110153:1 ^RAST2:fig|1198136.75.peg.164^ Tevenvirinae Vibrio_phage_phi-Grn1|neighbours:(1),(1)|neighbour_genes:Transcriptional regu..,Single stranded DNA-..|
MKRLLEVDLVLPRTWVNGYSVFRVYCAVKAHMGGKYDISKYKLGMKTPRSAFEKRSDKVFFERLAKRLTLNDCYQLLVSNLAANPNAISYEIAGADAHEFWLKHTGFMEIYSQHYKNELLSIFTLINRENKKFKDLFRGEGHPVIMQLVLRNTISIETFVILNRLLNFVPVIDKDYGDDIFWHEFKTRALAYDKLLKIDEVLAKEMFIQIKNQSKIQ
> |[Tevenvirinae Vibrio_phage_phi-ST2]||_Vibrio_phage_phi-ST2.gb|Phage DNA helicase l..|654|KT919973.1(250485):169027-169680:1 ^RAST2:fig|1198136.73.peg.305^ Tevenvirinae Vibrio_phage_phi-ST2|neighbours:(1),(1)|neighbour_genes:Transcriptional regu..,Single stranded DNA-..|
MKRLLEVDLVLPRTWVNGYSVFRVYCAVKAHMGGKYDISKYKLGMKTPRSAFEKRSDKVFFERLAKRLTLNDCYQLLVSNLAANPNAISYEIAGADAHEFWLKHTGFMEIYSQHYKNELLSIFTLINRENKKFKDLFRGEGHPVIMQLVLRNTISIETFVILNRLLNFVPVIDKDYGDDIFWHEFKTRALAYDKLLKIDEVLAKEMFIQIKNQSKIQ
> |[Tevenvirinae _Vibrio_phage_vB_VmeM-32]||_Vibrio_phage_vB_VmeM-32.gb|hypothetical protein|669|KU160494.1(199912):77329-77997:-1 ^RAST2:fig|1198136.70.peg.123^ Tevenvirinae _Vibrio_phage_vB_VmeM-32|neighbours:(-1),(-1)|neighbour_genes:Single stranded DNA-..,hypothetical protein|
MLKLIKPPQPKRRVTGLSAYRLYLMLKNHFKNGSFDVIKYNWSGMNVSEKAWAKNKQRNVFIRMADKYDLGTLSELMILNFISNPDAWGGEIVNADSMAHHNKMIGYHAAIESHFKSEVLDIFYFCEQKQLKFKDVLFSIDCQTPWIFKLMQRDIISYEIVLLLDSLFKFIDKYDNQKDHIWKSGYEQRLKAYRKLLIIDEAYTKQVFLSVVQRHKELLNAK
> |[Tevenvirinae Vibriophage_phi-pp2]||_Vibriophage_phi-pp2.gb|Phage DNA helicase l..|651|JN849462.1(246421):1553-2203:1 ^RAST2:fig|1198136.74.peg.4^ Tevenvirinae Vibriophage_phi-pp2|neighbours:(1),(1)|neighbour_genes:Transcriptional regu..,Single stranded DNA-..|
MKRLLEVDLVLPRTWVNGYSVFRVYCAVKAHMGGKYDISKYKLGMKTPRSAFEKRSDKVFFERLAKRLTLNDCYQLLVSNLAANPNAISYEIAGADAHEFWLKHTGFLEIYSQHYKNELLSIFTLINKENKKFKDLFRGEGHPVIMQLVLRNTISIETFVILNRLLNFVPVIDKTYSDDIFWHEFKTRALAYDKLLKIDEELAKELFIQVKNQSKI
>ID:YP_009153843.1 |[Yersinia phage PST]||_Yersinia_phage_PST_.gbk|loader of DNA helica..|654|NC_027404(167785):146701-147354:-1 ^GeneID:24677411^ Yersinia phage PST, complete genome.|neighbours:ID:YP_009153842.1(-1),ID:YP_009153844.1(-1)|neighbour_genes:segG,late promoter transc..|
MIKLRMPAGGERYIDGKSVYKLYLMIKQHMNGKYDVIKYNWCMRVSDAAYQKRRDKYFFQKLSEKYKLKELALIFISNLVANQDAWIGDISDADALVFYREYIGRLKQIKFKFEEDIRNIYYFSKKVEVSAFKEIFEYNPKVQSSYIFKLLQSNIISFETFILLDSFLNIIDKHDEQTDNLVWNNYSIKLKAYRKILNIDSQKAKNVFIETVKSCKY
>ID:VEV89854.1 |[Yersinia phage fPS-2]||_Yersinia_phage_fPS-2_.gbk|g238c|654|LR215722(169060):148235-148888:-1 ^^ Yersinia phage fPS-2 genome assembly, chromosome: I.|neighbours:ID:VEV89853.1(-1),ID:VEV89855.1(-1)|neighbour_genes:g237c,g239c|
MIKLRMPAGGERYIDGKSVYKLYLMIKQHMNGKYDVIKYNWCMRVSDAAYQKRRDKYFFQKLSEKYKLKELALIFISNLVANQDAWIGDISDADALVFYREYIGRLKQIKFKFEEDIRNIYYFSKKVEVSAFKEIFEYNPKVQSSYIFKLLQSNIISFETFILLDSFLNIIDKHDEQTDNLVWNNYSIKLKAYRKILNIDSQKAKNVFIETVKSCKY
>ID:YP_009149486.1 |[Yersinia phage phiD1]||_Yersinia_phage_phiD1_.gbk|g247|654|NC_027353(167063):146414-147067:-1 ^GeneID:24635683^ Yersinia phage phiD1 complete genome.|neighbours:ID:YP_009149485.1(-1),ID:YP_009149487.1(-1)|neighbour_genes:g246,g248|
MIKLRMPAGGERYIDGKSVYKLYLMIKQHMNGKYDVIKYNWCMRVSDAAYQKRRDKYFFQKLSEKYKLKELALIFISNLVANQDAWIGDISDADALVFYREYIGRLKQIKFKFEEDIRNIYYFSKKVEVSAFKEIFEYNPKVQSSYIFKLLQSNIISFETFILLDSFLNIIDKHDEQTDNLVWNNYSIKLKAYRKILNIDSQKAKNVFIETVKSCKY
