# Supplementary material for: Influence of Non-canonical DNA Bases on the Genomic Diversity of Tevenvirinae
Source: Front Microbiol. 2021 Apr 6;12:632686. doi: 10.3389/fmicb.2021.632686 (PMC8056088; doi:10.3389/fmicb.2021.632686)
Supplement: Supplementary Data Sheet 1 — Clustering results (folders “first clusterisation,” “second clusterisation,” and “third clusterisation”): the number of pan-genome components in the individual genome (files “pan genome components of genomes”), the total number of all clusters and components of the pan-genome (files “pan genome components”), a list of clusters of the core genome (files “core list”), a list of clusters of the softcore genome (files “softcore list”). Clusters of the softcore genome (folders “softcore clusters”) are presented in the files which show regions in genomes, protein sequences, names of viruses which have these proteins A description of softcore clusters is also supplied (file “Softcore clusters description”). [file Data_Sheet_1.ZIP › Data sheet 1/second clusterisation/softcore_clusters/21313_33.faa]

> |[Tevenvirinae _Acinetobacter_phage_133]||_Acinetobacter_phage_133.gb|hypothetical protein|291|NC_015250.1(159801):144235-144525:-1 ^RAST2:fig|1198136.113.peg.262^ Tevenvirinae _Acinetobacter_phage_133|neighbours:(-1),(-1)|neighbour_genes:Phage DNA helicase l..,Phage double-strande..|
MMQCSTNEVHKVLHDATSKQEASEKIEREVAETGCLYLEAATKWLEESGFTEAQYQRYLPTSIIEAIKLEAIEERLVAPSMVNYHQSATLDFILNA
> |[Tevenvirinae _Acinetobacter_phage_AM101]||_Acinetobacter_phage_AM101.gb|gp33 late promoter t..|300|MH165274.1(166487):20201-20500:1 ^RAST2:fig|1198136.62.peg.20^ Tevenvirinae _Acinetobacter_phage_AM101|neighbours:(1),(1)|neighbour_genes:DsbA dsDNA binding p..,Phage DNA helicase l..|
MQSLENNELVDVLQQKSAAAYDKQTTAHEIAELVRTECLTYLEAVTWWMEERSIPENQFAKYIPETIIERLKTEALEDNMLKPSIAKQNTYSTLDFLYG
> |[Tevenvirinae _Acinetobacter_phage_Ac42]||_Acinetobacter_phage_Ac42.gb|gp33 late promoter t..|285|NC_014660.1(167716):150898-151182:-1 ^RAST2:fig|1198136.114.peg.249^ Tevenvirinae _Acinetobacter_phage_Ac42|neighbours:(-1),(-1)|neighbour_genes:Phage DNA helicase l..,DsbA dsDNA binding p..|
MQSSVSNIAKIILDAGTKQSIAEQIEESVLIDGLTYLEASTKWLEESGVPENQFLKYLPDQIVEKIKQESIDENMLRPSMNKQFEHATLDFMYG
> |[Viruses _Acinetobacter_phage_Acj61]||_Acinetobacter_phage_Acj61.gb|gp33 late promoter t..|312|NC_014661.1(164093):146982-147293:-1 ^RAST2:fig|10239.85.peg.227^ Viruses _Acinetobacter_phage_Acj61|neighbours:(-1),(-1)|neighbour_genes:Phage DNA helicase l..,DsbA dsDNA binding p..|
MTQFLLSDESGLEPEQPTHKAILDAVDKQQAAAEIDEYVAQGMTYLEATSQWMEERSIPENQFSKYVPSTIIEKIKIETVEDGLLRPSQTKVNTHSSLEFMYG
> |[Viruses _Acinetobacter_phage _Acj9]||_Acinetobacter_phage_Acj9.gb|gp33 late promoter t..|294|NC_014663.1(169947):153576-153869:-1 ^RAST2:fig|10239.87.peg.235^ Viruses _Acinetobacter_phage _Acj9|neighbours:(-1),(-1)|neighbour_genes:Phage DNA helicase l..,DsbA dsDNA binding p..|
MQSSKNNDAATSELPPTAILKQTVAAEIEALVQSENLSYLEAVTWWMEERSIPENQFAKYIPEAIIETLKAEVVDDRILKPSLTKENKTSNLDFLYG
> |[Tevenvirinae _Acinetobacter_phage_KARL-1]||_Acinetobacter_phage_KARL-1.gb|gp33 late promoter t..|300|MH713599.1(166560):35043-35342:1 ^RAST2:fig|1198136.64.peg.49^ Tevenvirinae _Acinetobacter_phage_KARL-1|neighbours:(1),(1)|neighbour_genes:DsbA dsDNA binding p..,Phage DNA helicase l..|
MQSLENNELVDVLQQKSATAYDKQTTAHEIAELVRTECLTYLEAVTWWMEERSIPENQFAKYIPETIIERLKTEALEDNMLKPSIAKQNTYSTLDFLYG
> |[Viruses _Acinetobacter_phage_ZZ1]||_Acinetobacter_phage_ZZ1.gb|gp33 late promoter t..|303|NC_018087.3(166687):147818-148120:-1 ^RAST2:fig|10239.86.peg.239^ Viruses _Acinetobacter_phage_ZZ1|neighbours:(-1),(-1)|neighbour_genes:Phage DNA helicase l..,DsbA dsDNA binding p..|
MHCLLTEETPVTGNPTKLVAEAYDKQTTAAEIDDLVATGLSVLEAVTWWMEERSIPESQFARYIPEAVIEQLKLEVIEDNILKPSLTKQNTHSTLDFLYG
> |[Tevenvirinae Acinetobacter_phage_vB_ApiM_fHyAci03]||_Acinetobacter_phage_vB_ApiM_fHyAci03.gb|gp33 late promoter t..|300|MH460829.1(165975):148185-148484:-1 ^RAST2:fig|1198136.65.peg.252^ Tevenvirinae Acinetobacter_phage_vB_ApiM_fHyAci03|neighbours:(-1),(-1)|neighbour_genes:Phage DNA helicase l..,DsbA dsDNA binding p..|
MQSLENNELVDVLQQKSAAAYDKQTTAHEIAELVRTECLTYLEAVTWWMEERSIPENQFAKYIPETIIERLKTEALEDNMLKPSIAKQNTYSTLDFLYG
> |[Tevenvirinae _Aeromonas_phage_65.2]||_Aeromonas_phage_65.2.gb|Phage protein|240|KY290955.1(236567):44289-44528:1 ^RAST2:fig|1198136.115.peg.53^ Tevenvirinae _Aeromonas_phage_65.2|neighbours:(1),(1)|neighbour_genes:Disulfide bond formi..,Phage DNA helicase l..|
MATDIDKVEFSKRVEEIAIETGASLVESCFVVADEMQVDEEHIPAHIHTVLKEKIRIEAVSNRTLRVEQDNNLDFLFNQ
> |[Viruses Aeromonas phage 65]||_Aeromonas_phage_65.gb|Phage protein|186|NC_015251.1(235229):44288-44473:1 ^RAST2:fig|10239.65.peg.51^ Viruses Aeromonas phage 65|neighbours:(1),(1)|neighbour_genes:Disulfide bond formi..,Phage DNA helicase l..|
MATDIDKVEFSKRVEEIAIETGASLVESCFVVADEMQVDEEHIPAHIHTVLKEKIRIEAVF
> |[Tevenvirinae _Aeromonas_phage_AS-szw]||_Aeromonas_phage_AS-szw.gb|Phage protein|240|MF498773.1(229957):131123-131362:-1 ^RAST2:fig|1198136.118.peg.252^ Tevenvirinae _Aeromonas_phage_AS-szw|neighbours:(-1),(-1)|neighbour_genes:Phage DNA helicase l..,Disulfide bond formi..|
MATENDKIEFSKRVEELAEAQGLSLLTACFEVADEQSVEEDQIHSHIHPVLKEKIRMEAISNRVLRVEQENNLDFLFNQ
> |[Tevenvirinae _Aeromonas_phage_AS-zj]||_Aeromonas_phage_AS-zj.gb|Phage protein|240|MF448340.1(229929):7453-7692:-1 ^RAST2:fig|1198136.120.peg.13^ Tevenvirinae _Aeromonas_phage_AS-zj|neighbours:(-1),(-1)|neighbour_genes:Phage DNA helicase l..,Disulfide bond formi..|
MATENDKIEFSKRVEELAEAQGLSLLTACFEVADEQSVEEDQIHSHIHPVLKEKIRMEAISNRVLRVEQENNLDFLFNQ
>ID:NP_944208.1 |[Aeromonas virus Aeh1]||_Aeromonas_phage_Aeh1_.gbk|gp33 late promoter t..|231|NC_005260(233234):207733-207963:-1 ^GeneID:2658187^ Aeromonas phage Aeh1, complete genome.|neighbours:ID:NP_944207.1(-1),ID:NP_944209.1(-1)|neighbour_genes:59,dsbA|
MAEISKIDFSMKVEERAREKELSLIESCLEIAEEMDIDPNDIPKFIYPALRDKIEEEGIECRTVKPTHNATLAFLE
> |[Tevenvirinae _Aeromonas_phage_Ah1]||_Aeromonas_phage_Ah1.gb|Phage late transcrip..|231|MG250483.1(221116):195373-195603:-1 ^RAST2:fig|1198136.116.peg.360^ Tevenvirinae _Aeromonas_phage_Ah1|neighbours:(-1),(-1)|neighbour_genes:Phage DNA helicase l..,Phage double-strande..|
MAEISKIDFSMKVEERAREKELSLIESCLEIAEEMDIDPNDIPKYIYPALKDKIEEEGIESRTIKPTHNATLAFLE
> |[Tevenvirinae _Aeromonas_phage_AsFcp_2]||_Aeromonas_phage_AsFcp_2.gb|Phage late transcrip..|231|MH791401.1(219171):145174-145404:-1 ^RAST2:fig|1198136.67.peg.268^ Tevenvirinae _Aeromonas_phage_AsFcp_2|neighbours:(-1),(-1)|neighbour_genes:Phage DNA helicase l..,Phage double-strande..|
MIEISKIDFSMKVEEKARTKELSLIESCLEVAEELDIDPADIPKLIYPALKDKIEYEGVQAKQIKSSNTSTLEQFF
> |[Tevenvirinae _Aeromonas_phage_Asswx_1]||_Aeromonas_phage_Asswx_1.gb|Phage protein|240|MH791398.1(229103):138808-139047:-1 ^RAST2:fig|1198136.119.peg.277^ Tevenvirinae _Aeromonas_phage_Asswx_1|neighbours:(-1),(-1)|neighbour_genes:Phage DNA helicase l..,Disulfide bond formi..|
MATENDKIEFSKRVEELAEAQGLSLLTACFEVADEQSVEEDQIHSHIHPVLKEKIRMEAISNRVLRVEQENNLDFLFNQ
> |[Tevenvirinae _Aeromonas_phage_Aswh_1]||_Aeromonas_phage_Aswh_1.gb|Phage protein|240|MH791414.1(229730):101232-101471:1 ^RAST2:fig|1198136.117.peg.200^ Tevenvirinae _Aeromonas_phage_Aswh_1|neighbours:(1),(1)|neighbour_genes:Disulfide bond formi..,Phage DNA helicase l..|
MATEMDKIEFSKKVEEVTEKLGSSLVESCFIVADEMGVEEEHIPAHIHPVLKEKIRIEAISNRTLRVEQDNNLDFLFDQ
> |[Tevenvirinae _Aeromonas_phage_CC2]||_Aeromonas_phage_CC2.gb|Phage protein|240|NC_019538.1(231743):131069-131308:1 ^RAST2:fig|1198136.110.peg.289^ Tevenvirinae _Aeromonas_phage_CC2|neighbours:(1),(1)|neighbour_genes:Disulfide bond formi..,Phage DNA helicase l..|
MATENDKIEFSKRVEELAEAQGLSLLTACFEVADEQSVEEDQIHSHIHPVLKEKIRMEAISNRVLRVEQENNLDFLFNQ
> |[Tevenvirinae _Aeromonas_phage_PX29]||_Aeromonas_phage_PX29.gb|Phage late transcrip..|231|NC_023688.1(222006):195806-196036:-1 ^RAST2:fig|1198136.108.peg.356^ Tevenvirinae _Aeromonas_phage_PX29|neighbours:(-1),(-1)|neighbour_genes:Phage DNA helicase l..,Phage double-strande..|
MIEISKIDFSMKVEEKARTKELSLIESCLEVAEELDIDPADIPKLIYPALKDKIEYEGVQAKQIKSSNTSTLEQFF
> |[Tevenvirinae _Aeromonas_phage_phiAS5]||_Aeromonas_phage_phiAS5.gb|late promoter transc..|243|NC_014636.1(225268):66841-67083:-1 ^RAST2:fig|1198136.107.peg.115^ Tevenvirinae _Aeromonas_phage_phiAS5|neighbours:(-1),(-1)|neighbour_genes:loader of DNA helica..,DsbA|
MEKKTEISKIDFSLMVEARSRDLGLSLIESCLEVAEELDIEPMDIPRLIYPALKDKMEQEGIENRTIKPDNNATLDFLGA
>ID:YP_803179.1 |[Escherichia virus RB32]||_Bacteriophage_RB32_.gbk|33|339|NC_008515(165890):145316-145654:-1 ^GeneID:4405645^ Bacteriophage RB32, complete genome.|neighbours:ID:YP_803178.1(-1),ID:YP_803180.1(-1)|neighbour_genes:59,dsbA|
MTQFSLNDIRPVDETGLSEKELSIKKEKDEIAKLLDRQENGFIIEKMVEKFGMSYLEATTAFLEENSIPETQFAKFIPSGIIEKIQSEAIDENLLRPSVVRCEKTNTLDFLL
> |[Tevenvirinae _Citrobacter_phage_IME-CF2]||_Citrobacter_phage_IME-CF2.gb|hypothetical protein|252|NC_029013.1(177688):88094-88345:1 ^RAST2:fig|1198136.109.peg.167^ Tevenvirinae _Citrobacter_phage_IME-CF2|neighbours:(1),(1)|neighbour_genes:phage T4-like dsbA, ..,phage T4-like gp59, ..|
MSEIGNKTEVGLYIENLVASEGATYMEATLQWMDENSIDYSMLNKTVPKAIIDKISDEAIKNNLLRPSVAKDHTTTQTLDDFM
>ID:YP_009194866.1 |[Citrobacter phage Margaery]||_Citrobacter_phage_Margaery_.gbk|transcriptional regu..|252|NC_028755(178182):30757-31008:-1 ^GeneID:26647235^ Citrobacter phage Margaery, complete genome.|neighbours:ID:YP_009194865.1(-1),ID:YP_009194867.1(-1)|neighbour_genes:helicase assembly pr..,dsDNA-binding protei..|
MSEIGNKTEVGLYIENLVASEGATYMEATLQWMDENSIDYAMLSKTVPKAIIDKISDEAIKNNLLRPSVAKDHATTQTLDDFM
>ID:AYJ72911.1 |[Citrobacter phage Maroon]||_Citrobacter_phage_Maroon_.gbk|late promoter transc..|252|MH823906(178830):30312-30563:-1 ^^ Citrobacter phage Maroon, complete genome.|neighbours:ID:AYJ72910.1(-1),ID:AYJ72912.1(-1)|neighbour_genes:DNA helicase loader,double-stranded DNA ..|
MSEIGNKTEVGLYIENLVASDGATYMEATLQWMDENSIDYAMLSKTVPKAIIDKISDEAIKNNLLRPSVAKDHATTQTLDDFM
>ID:YP_009203987.1 |[Citrobacter phage Merlin]||_Citrobacter_phage_Merlin_.gbk|late promoter transc..|297|NC_028857(172733):152018-152314:-1 ^GeneID:26648198^ Citrobacter phage Merlin, complete genome.|neighbours:ID:YP_009203986.1(-1),ID:YP_009203988.1(-1)|neighbour_genes:helicase loader prot..,dsDNA-binding protei..|
MTLFSLNDESVQEKASVDELLDKQQNGFTIEALVNEQGLGYLEATTAWMEENSIPETQFSKYIPSGIIEKIRSEAIDEHMLRPSVSRGEKTNTLDFLL
> |[Tevenvirinae _Citrobacter_phage_Miller]||_Citrobacter_phage_Miller.gb|hypothetical protein|252|NC_025414.1(178171):30414-30665:-1 ^RAST2:fig|1198136.111.peg.50^ Tevenvirinae _Citrobacter_phage_Miller|neighbours:(-1),(-1)|neighbour_genes:phage T4-like gp59, ..,phage T4-like dsbA, ..|
MSEIGNKTEVGLYIENLVASEGATYMEATLQWMDENSIDYSMLNKTVPKAIIDKISDEAIKNNLLRPSVAKDHTTTQTLDDFM
>ID:YP_009146699.1 |[Citrobacter phage Moon]||_Citrobacter_phage_Moon.gbk|late promoter transc..|300|NC_027331(170341):150621-150920:-1 ^GeneID:24721865^ Citrobacter phage Moon, complete genome.|neighbours:ID:YP_009146698.1(-1),ID:YP_009146700.1(-1)|neighbour_genes:DNA helicase loader,dsDNA-binding protei..|
MTLFSLNDESLPKEKANVDELLDKQQNGFTIEALVNEQGLGYLEATTAWMEENSIPETQFSKYIPSGIIEKIRSEAIDEHLLRPSVSRGEKTNTLDFLL
>ID:YP_009285585.1 |[Citrobacter phage vB_CfrM_CfP1]||_Citrobacter_phage_vB_CfrM_CfP1_.gbk|late promoters trans..|252|NC_031057(180219):32633-32884:-1 ^GeneID:29079598^ Citrobacter phage vB_CfrM_CfP1, complete genome.|neighbours:ID:YP_009285584.1(-1),ID:YP_009285586.1(-1)|neighbour_genes:loader of DNA helica..,dsDNA binding protei..|
MSEIGNKTEVGLYIENLVASEGATYMEATLQWMDENSIDYSMLNKTVPKAIIDKISDEAIKNNLLRPSVAKDHTTTQTLDDFM
> |[Tevenvirinae _Cronobacter_phage_Pet-CM3-4]||_Cronobacter_phage_Pet-CM3-4.gb|gp33 late promoter t..|300|LT614807.1(171975):152225-152524:-1 ^RAST2:fig|1198136.112.peg.290^ Tevenvirinae _Cronobacter_phage_Pet-CM3-4|neighbours:(-1),(-1)|neighbour_genes:Phage DNA helicase l..,dsDNA binding protei..|
MTLFSLNDETPAEKPDSVTTLVDKQNNGFAIEALVNEHGMSYLEAATHWLEENSFPETAFAKYIPGNIIEKIMSEALDDNLLRPSFSKQQKTNTLDFLL
>ID:YP_006986323.1 |[Cronobacter phage vB_CsaM_GAP161]||_Cronobacter_phage_vB_CsaM_GAP161_.gbk|late promoters trans..|252|NC_019398(178193):29526-29777:-1 ^GeneID:13997588^ Cronobacter phage vB_CsaM_GAP161, complete genome.|neighbours:ID:YP_006986322.1(-1),ID:YP_006986324.1(-1)|neighbour_genes:loader of DNA helica..,dsDNA binding protei..|
MSEIGNKTEVGLYIENLVASEGATYMEATLQWMDENSIDYAMLSKTVPKAIIDKISDEAIKNNLLRPSVVKDHATTQTLDDFM
>ID:AOG16175.1 |[Cronobacter phage vB_CsaM_leB]||_Cronobacter_phage_vB_CsaM_leB_.gbk|transcriptopnal regu..|252|KX431559(177907):30379-30630:-1 ^^ Cronobacter phage vB_CsaM_leB, complete genome.|neighbours:ID:AOG16174.1(-1),ID:AOG16176.1(-1)|neighbour_genes:loader of DNA helica..,dsDNA binding protei..|
MSEIGNKTEVGLYIENLVASEGATYMEATLQWMDENSIDYAMLSKTVPKAIIDKISDEAIKNNLLRPSVAKDHATTQTLDDFM
>ID:AOG16454.1 |[Cronobacter phage vB_CsaM_leN]||_Cronobacter_phage_vB_CsaM_leN_.gbk|late promoters trans..|252|KX431560(179516):29843-30094:-1 ^^ Cronobacter phage vB_CsaM_leN, complete genome.|neighbours:ID:AOG16453.1(-1),ID:AOG16455.1(-1)|neighbour_genes:loader of DNA helica..,dsDNA binding protei..|
MSEIGNKTEVGLYIENLVASEGATYMEATLQWMDENSIDYAMLSKTVPKAIIDKISDEAIKNNLLRPSVAKDHATTQTLDDFM
>ID:YP_009005530.1 |[Enterobacter phage PG7]||_Enterobacter_phage_PG7_.gbk|late promoter transc..|300|NC_023561(173276):153795-154094:-1 ^GeneID:18502545^ Enterobacter phage PG7, complete genome.|neighbours:ID:YP_009005529.1(-1),ID:YP_009005531.1(-1)|neighbour_genes:loader of gp41 DNA h..,dsbA|
MTLFSLNDETPAEKPDSVTTLVDKQNNGFAIEALVNEHGMSYLEAATHWLEENSFPETAFAKYIPGNIIEKIMSEALDDNLLRPSFSKQQKTNTLDFLL
> |[Tevenvirinae Enterobacter_phage_myPSH1140]||_Enterobacter_phage_myPSH1140.gb|gp33 late promoter t..|339|MG999954.1(172614):155005-155343:-1 ^RAST2:fig|1198136.57.peg.293^ Tevenvirinae Enterobacter_phage_myPSH1140|neighbours:(-1),(-1)|neighbour_genes:Phage DNA helicase l..,dsDNA binding protei..|
MNLKLKLKRRLSCMTLFSLNDETPAEKPDSVTTLVDKQNNGFAIEALVNEHGMSYLEAATHWLEENSFPETAFAKYIPGNIIEKIMSEALDDNLLRPSFSKQQKTNTLDFLL
>ID:YP_009606963.1 |[Enterobacter phage phiEap-3]||_Enterobacter_phage_phiEap-3_.gbk|late promoter transc..|246|NC_041980(175814):29227-29472:-1 ^GeneID:40082969^ Enterobacter phage phiEap-3, complete genome.|neighbours:ID:YP_009606962.1(-1),ID:YP_009606964.1(-1)|neighbour_genes:loader of DNA helica..,dsDNA binding protei..|
MIGNKTEVGLYIENLVASEGATYMEATLQWMDENSIDYAMLNKTVPRAILDKISDEAIKGNMLRPSVALEHSSSTTLDGFM
>ID:YP_009168063.1 |[Escherichia phage AR1]|AR1|_Enterobacteria_phage_AR1_DNA_.gbk|33|339|NC_027983(167435):147056-147394:-1 ^GeneID:26041984^ Enterobacteria phage AR1 DNA, complete genome.|neighbours:ID:YP_009168062.1(-1),ID:YP_009168064.1(-1)|neighbour_genes:59,dsbA|
MTQFSLNDIRPVDETGLSEKELSIKKEKDEIAKLLDRQENGFIIEKMVEEFGMSYLEATTAFLEENSIPETQFAKFIPSGIIEKIQSEAIDENLLRPSVVRCEKTNTLDFLL
> |[Tevenvirinae _Enterobacteria_phage_ATK47]||_Enterobacteria_phage_ATK47.gb|Transcriptional regu..|339|KT184309.1(170020):23932-24270:1 ^RAST2:fig|1198136.68.peg.34^ Tevenvirinae _Enterobacteria_phage_ATK47|neighbours:(1),(1)|neighbour_genes:Phage double-strande..,Phage DNA helicase l..|
MTQFSLSDIKPVDEAGLSEQELAVKHDKDDIAKLLDRQENGFIIESMVEQFGMSYLEATTAFLEENSIPETQFAKFIPTGIVEKITSEAIDENMLRPSVARGEKTNTLDFLL
> |[Tevenvirinae Enterobacteria_phage_ATK48]||_Enterobacteria_phage_ATK48.gb|Transcriptional regu..|339|KT184310.1(169729):122166-122504:1 ^RAST2:fig|1198136.55.peg.210^ Tevenvirinae Enterobacteria_phage_ATK48|neighbours:(1),(1)|neighbour_genes:Phage double-strande..,Phage DNA helicase l..|
MTQFSLSDIKPVDEAGLSEQELAVKHDKDDIAKLLDRQENGFIIESMVEQFGMSYLEATTAFLEENSIPETQFAKFIPTGIVEKITSEAIDENMLRPSVARGEKTNTLDFLL
> |[Tevenvirinae Enterobacteria_phage_Aplg8]||_Enterobacteria_phage_Aplg8.gb|Transcriptional regu..|339|KT184308.1(168496):92272-92610:-1 ^RAST2:fig|1198136.66.peg.155^ Tevenvirinae Enterobacteria_phage_Aplg8|neighbours:(-1),(-1)|neighbour_genes:Phage DNA helicase l..,Phage double-strande..|
MTQFSLNDIRPVDETGLSEKELSIKKEKDEIAKLLDRQENGFIIEKMVEEFGMSYLEATTAFLEENSIPETQFAKFIPSGIIEKIQSEAIDENLLRPSVVRCEKTNTLDFLL
>ID:YP_007004205.1 |[Enterobacteria phage Bp7]||_Enterobacteria_phage_Bp7_.gbk|late promoter transc..|303|NC_019500(168066):88468-88770:1 ^GeneID:14008034^ Enterobacteria phage Bp7, complete genome.|neighbours:ID:YP_007004204.1(1),ID:YP_007004206.1(1)|neighbour_genes:dsbA,DNA helicase|
MTQSLNDFDGAVNTASEPVHVLVNKQQNGLDIEAFVEAEGCSYLEAATAWLEENSIPEGNFARYLPAGIIDKIMNEAIDDNLLRPSMARTQKTNTLDFLL
> |[Tevenvirinae _Enterobacteria_phage_CC31]||_Enterobacteria_phage_CC31.gb|gp33 late promoter t..|339|NC_014662.1(165540):145746-146084:-1 ^RAST2:fig|1198136.121.peg.265^ Tevenvirinae _Enterobacteria_phage_CC31|neighbours:(-1),(-1)|neighbour_genes:Phage DNA helicase l..,dsDNA binding protei..|
MNLKPKLKRRLSCMTLFSLNDETPAEKPDSVTTLVDKQNNGFAIEALVNEHGMSYLEAATHWLEENSFPETAFAKYIPGNIIEKIMSEALDDNLLRPSFSKQQKTNTLDFLL
>ID:YP_009118927.1 |[Enterobacteria phage GEC-3S]||_Enterobacteria_phage_GEC-3S_.gbk|Putative late promot..|270|NC_025425(163424):141973-142242:-1 ^GeneID:23301273^ Enterobacteria phage GEC-3S complete genome.|neighbours:ID:YP_009118926.1(-1),ID:YP_009118928.1(-1)|neighbour_genes:Putative loader of g..,dsbA|
MIGCSMLNEHAVKAANKTANGLAIEKLVVEEGLTYLEATTQFVEENSIEYGHYQKYIPVSIIDKITQECIVNRTLRKGVIDEPTNTLDI
> |[Tevenvirinae _Enterobacteria_phage_GiZh]||_Enterobacteria_phage_GiZh.gb|Transcriptional regu..|339|KT184311.1(166514):29448-29786:-1 ^RAST2:fig|1198136.122.peg.54^ Tevenvirinae _Enterobacteria_phage_GiZh|neighbours:(-1),(-1)|neighbour_genes:Phage DNA helicase l..,Phage double-strande..|
MTQFSLNDIRPVDETGLSEKELSIKKEKDEIAKLLDRQENGFIIEKMVEEFGMSYLEATTAFLEENSIPETQFAKFIPSGIIEKIQSEAIDENLLRPSVVRCEKTNTLDFLL
> |[Viruses Hx01]||_Enterobacteria_phage_HX01.gb|Phage late transcrip..|339|NC_018855.1(169158):126469-126807:1 ^RAST2:fig|10239.59.peg.203^ Viruses Hx01|neighbours:(1),(1)|neighbour_genes:Phage double-strande..,Phage DNA helicase l..|
MTQFSLSDIKPVDETGLSEQELAVKHDKDDIAKLLDRQENGFIIESMVEQFGMSYLEATTAFLEENSIPETQFAKFIPTGIVEKITSEAIDENMLRPSVARGEKTNTLDFLL
>ID:YP_003734379.1 |[Enterobacteria phage IME08]||_Enterobacteria_phage_IME08_.gbk|33|303|NC_014260(172253):150486-150788:-1 ^GeneID:9384528^ Enterobacteria phage IME08, complete genome.|neighbours:ID:YP_003734378.1(-1),ID:YP_003734380.1(-1)|neighbour_genes:59,dsbA|
MTQSLNDFDGAVNTASEPVHVLVNKQQNGLDIEAFVEAEGCSYLEAATAWLEENSIPEGNFARYLPAGIIDKIMNEAIDDNLLRPSMARTQKTNTLDFLL
>ID:YP_002922584.1 |[Enterobacteria phage JS10]||_Enterobacteria_phage_JS10_.gbk|33|303|NC_012741(171451):150026-150328:-1 ^GeneID:7943387^ Enterobacteria phage JS10, complete genome.|neighbours:ID:YP_002922583.1(-1),ID:YP_002922585.1(-1)|neighbour_genes:59,dsbA|
MTQSLNDFDGAVNTASEPVHVLVNKQQNGLDIEAFVEAEGCSYLEAATAWLEENSIPEGNFARYLPAGIIDKIMNEAIDDNLLRPSMARTQKTNTLDFLL
>ID:YP_001595366.1 |[Escherichia phage JS98]||_Enterobacteria_phage_JS98.gbk|33|303|NC_010105(170523):148960-149262:-1 ^GeneID:5783837^ Enterobacteria phage JS98, complete genome.|neighbours:ID:YP_001595365.1(-1),ID:YP_001595367.1(-1)|neighbour_genes:59,dsbA|
MTQSLNDFDGAVNTASEPVHVLVNKQQNGLDIEAFVEAEGCSYLEAATAWLEENSIPEGNFARYLPAGIIDKIMNEAIDDNLLRPSMARTQKTNTLDFLL
>ID:YP_002922318.1 |[Escherichia phage JSE]||_Enterobacteria_phage_JSE_.gbk|late promoter transc..|270|NC_012740(166418):145087-145356:-1 ^GeneID:7943286^ Enterobacteria phage JSE, complete genome.|neighbours:ID:YP_002922317.1(-1),ID:YP_002922319.1(-1)|neighbour_genes:59,dsbA|
MIGCSMLNEHAVKAANKTANGLAIEKLVVEEGLTYLEATTQFVEENSIEYGHYQKYIPVSIIDKITQECIVNRTLRKGVIDEPTNTLDI
> |[Tevenvirinae _Enterobacteria_phage_Kha5h]||_Enterobacteria_phage_Kha5h.gb|Transcriptional regu..|339|KT184312.1(167318):3997-4335:-1 ^RAST2:fig|1198136.123.peg.10^ Tevenvirinae _Enterobacteria_phage_Kha5h|neighbours:(-1),(-1)|neighbour_genes:Phage DNA helicase l..,Phage double-strande..|
MTQFSLNDIRPVDETGLSEKELSIKKEKDEIAKLLDRQENGFIIEKMVEEFGMSYLEATTAFLEENSIPETQFAKFIPSGIIEKIQSEAIDENLLRPSVVRCEKTNTLDFLL
>ID:YP_001469586.1 |[Enterobacteria phage Phi1]||_Enterobacteria_phage_Phi1_.gbk|33|270|NC_009821(164270):142626-142895:-1 ^GeneID:5602305^ Enterobacteria phage Phi1, complete genome.|neighbours:ID:YP_001469585.1(-1),ID:YP_001469587.1(-1)|neighbour_genes:59,dsbA|
MIGCSMLNEHAVKAANKTANGLAIEKLVVEEGLTYLEATTQFVEENSIEYGHYQKYIPVSIIDKITQECIVNRTLRKGVIDEPTNTLDI
>ID:YP_009202976.1 |[Escherichia phage QL01]||_Enterobacteria_phage_QL01.gbk|late promoter transc..|303|NC_028847(170527):149783-150085:-1 ^GeneID:26629964^ Enterobacteria phage QL01, complete genome.|neighbours:ID:YP_009202975.1(-1),ID:YP_009202977.1(-1)|neighbour_genes:hypothetical protein,hypothetical protein|
MTQSLNDFDGAVNTASEPVHVLVNKQQNGLDIEAFVEAEGCSYLEAATAWLEENSIPEGNFARYLPAGIIDKIMNEAIDDNLLRPSMARTQKTNTLDFLL
>ID:AIT74335.1 |[Enterobacteria phage RB10]||_Enterobacteria_phage_RB10_.gbk|late promoter transc..|339|KM606999(168401):148215-148553:-1 ^^ Enterobacteria phage RB10, complete genome.|neighbours:ID:AIT74334.1(-1),ID:AIT74336.1(-1)|neighbour_genes:loader of DNA helica..,dsb|
MTQFSLNDIRPVDETGLSEKELSIKKEKDEIAKLLDRQENGFIIEKMVEEFGMSYLEATTAFLEENSIPETQFAKFIPSGIIEKIQSEAIDENLLRPSVVRCEKTNTLDFLL
>ID:YP_002854575.1 |[Escherichia virus RB14]||_Enterobacteria_phage_RB14_.gbk|33|339|NC_012638(165429):144777-145115:-1 ^GeneID:7803991^ Enterobacteria phage RB14, complete genome.|neighbours:ID:YP_002854574.1(-1),ID:YP_002854576.1(-1)|neighbour_genes:59,dsbA|
MTQFSLNDIRPVDETGLSEKELSIKKEKDEIAKLLDRQENGFIIEKMVEEFGMSYLEATTAFLEENSIPETQFAKFIPSGIIEKIQSEAIDENLLRPSVVRCEKTNTLDFLL
> |[Tevenvirinae _Enterobacteria_phage_RB16]||_Enterobacteria_phage_RB16.gb|hypothetical protein|252|NC_014467.1(176788):29624-29875:-1 ^RAST2:fig|1198136.103.peg.48^ Tevenvirinae _Enterobacteria_phage_RB16|neighbours:(-1),(-1)|neighbour_genes:phage T4-like gp59, ..,phage T4-like dsbA, ..|
MSEIGNKTEVGLYIENLVASEGATYMEATLQWMDENSIDYSMLNKTVPKAIIDKISDEAIKNNLLRPSVAKDHTTTQTLDDFM
>ID:AXF42551.1 |[Enterobacteria phage RB18]||_Enterobacteria_phage_RB18_.gbk|late promoter transc..|339|MH553563(166677):145983-146321:-1 ^^ Enterobacteria phage RB18, complete genome.|neighbours:ID:AXF42550.1(-1),ID:AXF42552.1(-1)|neighbour_genes:DNA replication and ..,dsbA|
MTQFSLNDIRPVDEAGLSEKELSLKKEKDEIAKLLDRQENGFIIEKMVEEFGMSYLEATTAFLEENSIPETQFAKFIPSGIIEKIQSEAIDENLLRPSVVRCEKTNTLDFLL
>ID:YP_009102443.1 |[Enterobacteria phage RB27]||_Enterobacteria_phage_RB27_.gbk|late promoter transc..|339|NC_025448(165179):144774-145112:-1 ^GeneID:22113227^ Enterobacteria phage RB27, complete genome.|neighbours:ID:YP_009102442.1(-1),ID:YP_009102444.1(-1)|neighbour_genes:loader of DNA helica..,dsb|
MTQFSLNDIRPVDEAGLSEKELSLKKEKDEIAKLLDRQENGFIIEKMVEEFGMSYLEATTAFLEENSIPETQFAKFIPSGIIEKIQSEAIDENLLRPSVVRCEKTNTLDFLL
>ID:AIT74876.1 |[Enterobacteria phage RB33]||_Enterobacteria_phage_RB33_.gbk|late promoter transc..|339|KM607001(166007):145434-145772:-1 ^^ Enterobacteria phage RB33, complete genome.|neighbours:ID:AIT74875.1(-1),ID:AIT74877.1(-1)|neighbour_genes:loader of DNA helica..,dsb|
MTQFSLNDIRPVDETGLSEKELSIKKEKDEIAKLLDRQENGFIIEKMVEKFGMSYLEATTAFLEENSIPETQFAKFIPSGIIEKIQSEAIDENLLRPSVVRCEKTNTLDFLL
>ID:YP_009098627.1 |[Escherichia phage RB3]||_Enterobacteria_phage_RB3_.gbk|late promoter transc..|339|NC_025419(168402):148216-148554:-1 ^GeneID:22113991^ Enterobacteria phage RB3, complete genome.|neighbours:ID:YP_009098626.1(-1),ID:YP_009098628.1(-1)|neighbour_genes:loader of DNA helica..,dsb|
MTQFSLNDIRPVDETGLSEKELSIKKEKDEIAKLLDRQENGFIIEKMVEEFGMSYLEATTAFLEENSIPETQFAKFIPSGIIEKIQSEAIDENLLRPSVVRCEKTNTLDFLL
> |[Tevenvirinae _Enterobacteria_phage_RB43]||_Enterobacteria_phage_RB43.gb|hypothetical protein|252|NC_007023.1(180500):31034-31285:-1 ^RAST2:fig|1198136.102.peg.52^ Tevenvirinae _Enterobacteria_phage_RB43|neighbours:(-1),(-1)|neighbour_genes:phage T4-like gp59, ..,phage T4-like dsbA, ..|
MSEIGNKTEVGLYIENLVASEGATYMEATLQWMDENSIDYSMLNKTVPKAIIDKISDEAIKNNLLRPSVAKDHTTTQTLDDFM
>ID:NP_891814.1 |[Enterobacteria phage RB49]||_Enterobacteria_phage_RB49_.gbk|late promoter transc..|270|NC_005066(164018):142695-142964:-1 ^GeneID:1725532^ Enterobacteria phage RB49, complete genome.|neighbours:ID:NP_891813.1(-1),ID:NP_891815.1(-1)|neighbour_genes:59,dsbA|
MIGCSMLNEHAVKAANKTANGLAIEKLVVEEGLTYLEATTQFVEENSIEYGHYQKYIPVSIIDKITQECIVNRTLRKGVIDEPTNTLDI
>ID:ACP31160.1 |[Enterobacteria phage RB51]||_Enterobacteria_phage_RB51_.gbk|33|339|FJ839693(168394):147972-148310:-1 ^^ Enterobacteria phage RB51, complete genome.|neighbours:ID:ACP31159.1(-1),ID:ACP31161.1(-1)|neighbour_genes:59,dsbA|
MTQFSLNDIRPVDEAGLSEKELSIKKEKDEIAKLLDRQENGFIIEKMVEEFGMSYLEATTAFLEENSIPETQFAKFIPSGIIEKIQSEAIDENLLRPSVVRCEKTNTLDFLL
>ID:AIT75152.1 |[Enterobacteria phage RB55]||_Enterobacteria_phage_RB55_.gbk|late promoter transc..|339|KM607002(168896):149171-149509:-1 ^^ Enterobacteria phage RB55, complete genome.|neighbours:ID:AIT75151.1(-1),ID:AIT75153.1(-1)|neighbour_genes:loader of DNA helica..,dsb|
MTQFSLNDIRPVDETGLSEKELSIKKEKDEIAKLLDRQENGFIIEKMVEEFGMSYLEATTAFLEENSIPETQFAKFIPSGIIEKIQSEAIDENLLRPSVVRCEKTNTLDFLL
>ID:AIT75426.1 |[Enterobacteria phage RB59]||_Enterobacteria_phage_RB59_.gbk|late promoter transc..|339|KM607003(168966):149185-149523:-1 ^^ Enterobacteria phage RB59, complete genome.|neighbours:ID:AIT75425.1(-1),ID:AIT75427.1(-1)|neighbour_genes:loader of DNA helica..,dsb|
MTQFSLNDIRPVDETGLSEKELSIKKEKDEIAKLLDRQENGFIIEKMVEEFGMSYLEATTAFLEENSIPETQFAKFIPSGIIEKIQSEAIDENLLRPSVVRCEKTNTLDFLL
>ID:AIT73248.1 |[Enterobacteria phage RB5]||_Enterobacteria_phage_RB5_.gbk|late promoter transc..|339|KM606995(168394):148208-148546:-1 ^^ Enterobacteria phage RB5, complete genome.|neighbours:ID:AIT73247.1(-1),ID:AIT73249.1(-1)|neighbour_genes:loader of DNA helica..,dsb|
MTQFSLNDIRPVDETGLSEKELSIKKEKDEIAKLLDRQENGFIIEKMVEEFGMSYLEATTAFLEENSIPETQFAKFIPSGIIEKIQSEAIDENLLRPSVVRCEKTNTLDFLL
>ID:AIT75702.1 |[Enterobacteria phage RB68]||_Enterobacteria_phage_RB68_.gbk|late promoter transc..|339|KM607004(168401):147979-148317:-1 ^^ Enterobacteria phage RB68, complete genome.|neighbours:ID:AIT75701.1(-1),ID:AIT75703.1(-1)|neighbour_genes:loader of DNA helica..,dsb|
MTQFSLNDIRPVDEAGLSEKELSIKKEKDEIAKLLDRQENGFIIEKMVEEFGMSYLEATTAFLEENSIPETQFAKFIPSGIIEKIQSEAIDENLLRPSVVRCEKTNTLDFLL
>ID:NP_861938.1 |[Enterobacteria phage RB69]||_Enterobacteria_phage_RB69_.gbk|gp33 late promoter t..|339|NC_004928(167560):147723-148061:-1 ^GeneID:1494364^ Enterobacteria phage RB69, complete genome.|neighbours:ID:NP_861937.1(-1),ID:NP_861939.1(-1)|neighbour_genes:59,dsbA|
MTQFSLSDIKPVDETGLSEQELAVKHDKDDIAKLLDRQENGFIIESMVEQFGMSYLEATTAFLEENSIPETQFAKFIPTGIVEKITSEAIDENMLRPSVARGEKTNTLDFLL
>ID:AIT73519.1 |[Enterobacteria phage RB6]||_Enterobacteria_phage_RB6_.gbk|late promoter transc..|339|KM606996(168394):148208-148546:-1 ^^ Enterobacteria phage RB6, complete genome.|neighbours:ID:AIT73518.1(-1),ID:AIT73520.1(-1)|neighbour_genes:loader of DNA helica..,dsb|
MTQFSLNDIRPVDETGLSEKELSIKKEKDEIAKLLDRQENGFIIEKMVEEFGMSYLEATTAFLEENSIPETQFAKFIPSGIIEKIQSEAIDENLLRPSVVRCEKTNTLDFLL
>ID:AIT73790.1 |[Enterobacteria phage RB7]||_Enterobacteria_phage_RB7_.gbk|late promoter transc..|339|KM606997(168395):148209-148547:-1 ^^ Enterobacteria phage RB7, complete genome.|neighbours:ID:AIT73789.1(-1),ID:AIT73791.1(-1)|neighbour_genes:loader of DNA helica..,dsb|
MTQFSLNDIRPVDETGLSEKELSIKKEKDEIAKLLDRQENGFIIEKMVEEFGMSYLEATTAFLEENSIPETQFAKFIPSGIIEKIQSEAIDENLLRPSVVRCEKTNTLDFLL
>ID:AIT74062.1 |[Enterobacteria phage RB9]||_Enterobacteria_phage_RB9.gbk|late promoter transc..|339|KM606998(168395):148209-148547:-1 ^^ Enterobacteria phage RB9, complete genome.|neighbours:ID:AIT74061.1(-1),ID:AIT74063.1(-1)|neighbour_genes:loader of DNA helica..,dsb|
MTQFSLNDIRPVDETGLSEKELSIKKEKDEIAKLLDRQENGFIIEKMVEEFGMSYLEATTAFLEENSIPETQFAKFIPSGIIEKIQSEAIDENLLRPSVVRCEKTNTLDFLL
>ID:ADJ39966.1 |[Enterobacteria phage T4T]||_Enterobacteria_phage_T4T_.gbk|33|339|HM137666(168920):149206-149544:-1 ^^ Enterobacteria phage T4T, complete genome.|neighbours:ID:ADJ39965.1(-1),ID:ADJ39967.1(-1)|neighbour_genes:59,dsb|
MTQFSLNDIRPVDETGLSEKELSIKKEKDEIAKLLDRQENGFIIEKMVEEFGMSYLEATTAFLEENSIPETQFAKFIPSGIIEKIQSEAIDENLLRPSVVRCEKTNTLDFLL
>ID:NP_049857.1 |[Escherichia virus T4]||_Enterobacteria_phage_T4_.gbk|33|339|NC_000866(168903):149193-149531:-1 ^GeneID:1258793^ Enterobacteria phage T4, complete genome.|neighbours:ID:NP_049856.1(-1),ID:NP_049858.1(-1)|neighbour_genes:59,dsbA|
MTQFSLNDIRPVDETGLSEKELSIKKEKDEIAKLLDRQENGFIIEKMVEEFGMSYLEATTAFLEENSIPETQFAKFIPSGIIEKIQSEAIDENLLRPSVVRCEKTNTLDFLL
> |[Tevenvirinae _Enterobacteria_phage_T4_strain_wild]||_Enterobacteria_phage_T4_strain_wild.gb|Transcriptional regu..|339|KJ477684.1(168922):149208-149546:-1 ^RAST2:fig|1198136.58.peg.262^ Tevenvirinae _Enterobacteria_phage_T4_strain_wild|neighbours:(-1),(-1)|neighbour_genes:Phage DNA helicase l..,Phage double-strande..|
MTQFSLNDIRPVDETGLSEKELSIKKEKDEIAKLLDRQENGFIIEKMVEEFGMSYLEATTAFLEENSIPETQFAKFIPSGIIEKIQSEAIDENLLRPSVVRCEKTNTLDFLL
> |[Tevenvirinae _Enterobacteria_phage_T6]||_Enterobacteria_phage_T6.gb|Transcriptional regu..|339|MH550421.1(168706):148378-148716:-1 ^RAST2:fig|1198136.104.peg.250^ Tevenvirinae _Enterobacteria_phage_T6|neighbours:(-1),(-1)|neighbour_genes:Phage DNA helicase l..,Phage double-strande..|
MTQFSLNDIRPVDETGLSEKELSIKKEKDEIAKLLDRQENGFIIEKMVEEFGMSYLEATTAFLEENSIPETQFAKFIPSGIIEKIQSEAIDENLLRPSVVRCEKTNTLDFLL
>ID:YP_004063940.1 |[Escherichia phage vB_EcoM_VR7]||_Enterobacteria_phage_vB_EcoM-VR7_.gbk|33|294|NC_014792(169285):148117-148410:-1 ^GeneID:10021484^ Enterobacteria phage vB_EcoM-VR7, complete genome.|neighbours:ID:YP_004063939.1(-1),ID:YP_004063941.1(-1)|neighbour_genes:59,dsbA|
MMSSLVNFDTQKTESPSGAISKQQNGLDIEAMVESTEMSYLEATTAWLEERGVPEGNFARYIPAGIIDKIMNEAYDDNLLRPSMSRTQKTNTLDFLL
>ID:YP_006986800.1 |[Escherichia phage vB_EcoM_ACG-C40]||_Enterobacteria_phage_vB_EcoM_ACG-C40_.gbk|late promoter transc..|339|NC_019399(167396):146451-146789:-1 ^GeneID:13998071^ Enterobacteria phage vB_EcoM_ACG-C40, complete genome.|neighbours:ID:YP_006986799.1(-1),ID:YP_006986801.1(-1)|neighbour_genes:loader of DNA helica..,dsDNA binding protei..|
MTQFSLNDIRPVDETGLSEKELSIKKEKDEIAKLLDRQENGFIIEKMVEEFGMSYLEATTAFLEENSIPETQFAKFIPSGIIEKIQSEAIDENLLRPSVVRCEKTNTLDFLL
>ID:AWD91442.1 |[Enterobacteria phage vB_EcoM_IME339]||_Enterobacteria_phage_vB_EcoM_IME339_.gbk|late transcriptional..|339|MH051915(164366):23241-23579:1 ^^ Enterobacteria phage vB_EcoM_IME339, complete genome.|neighbours:ID:AWD91441.1(1),ID:AWD91443.1(1)|neighbour_genes:double-stranded DNA ..,DNA helicase loader|
MTQFSLNDIRPVDETGLSEKELSIKKEKDEIAKLLDRQENGFIIEKMVEEFGMSYLEATTAFLEENSIPETQFAKFIPSGIIEKIQSEAIDENLLRPSVVRCEKTNTLDFLL
>ID:AWD91696.1 |[Enterobacteria phage vB_EcoM_IME340]||_Enterobacteria_phage_vB_EcoM_IME340_.gbk|late promoter transc..|339|MH051916(165549):22187-22525:1 ^^ Enterobacteria phage vB_EcoM_IME340, complete genome.|neighbours:ID:AWD91695.1(1),ID:AWD91697.1(1)|neighbour_genes:double-stranded DNA ..,DNA helicase loader|
MTQFSLNDIRPVDEAGLSEKELSLKKEKDEIAKLLDRQENGFIIEKMVEEFGMSYLEATTAFLEENSIPETQFAKFIPSGIIEKIQSEAIDENLLRPSVVRCEKTNTLDFLL
>ID:YP_009207434.1 |[Escherichia phage vB_EcoM_VR20]||_Enterobacteria_phage_vB_EcoM_VR20.gbk|late promoter transc..|294|NC_028894(170336):147806-148099:-1 ^GeneID:26633933^ Enterobacteria phage vB_EcoM_VR20, complete genome.|neighbours:ID:YP_009207433.1(-1),ID:YP_009207435.1(-1)|neighbour_genes:helicase loading pro..,dsbA|
MMSSLVNFDTQKTESPSGAISKQQNGLDIEAMVESTEMSYLEAATAWLEERGIPEGNFARYIPAGIIDKIMNEAYDDNLLRPSMSRTQKTNTLDFLL
>ID:YP_009210001.1 |[Escherichia phage vB_EcoM_VR25]||_Enterobacteria_phage_vB_EcoM_VR25_.gbk|late promoter transc..|294|NC_028925(170822):149524-149817:-1 ^GeneID:26636421^ Enterobacteria phage vB_EcoM_VR25, complete genome.|neighbours:ID:YP_009210000.1(-1),ID:YP_009210002.1(-1)|neighbour_genes:helicase loading pro..,dsbA|
MMSSLVNFDTQKTESPSGAISKQQNGLDIEAMVESTEMSYLEATTAWLEERGVPEGNFARYIPAGIIDKIMNEAYDDNLLRPSMSRTQKTNTLDFLL
>ID:YP_009214095.1 |[Escherichia phage vB_EcoM_VR26]||_Enterobacteria_phage_vB_EcoM_VR26_.gbk|late promoter transc..|294|NC_028957(171541):149732-150025:-1 ^GeneID:26640551^ Enterobacteria phage vB_EcoM_VR26, complete genome.|neighbours:ID:YP_009214094.1(-1),ID:YP_009214096.1(-1)|neighbour_genes:helicase loading pro..,dsbA|
MMSSLVNFDTQKTESPSGAISKQQNGLDIEAMVESTEMSYLEATTAWLEERGVPEGNFARYIPAGIIDKIMNEAYDDNLLRPSMSRTQKTNTLDFLL
>ID:YP_009205938.1 |[Enterobacteria phage vB_EcoM_VR5]||_Enterobacteria_phage_vB_EcoM_VR5.gbk|late promoter transc..|303|NC_028881(170473):149565-149867:-1 ^GeneID:26632551^ Enterobacteria phage vB_EcoM_VR5, complete genome.|neighbours:ID:YP_009205937.1(-1),ID:YP_009205939.1(-1)|neighbour_genes:helicase loading pro..,dsbA|
MTQSLNDFDGAVNTASEPVHVLVNKQQNGLDIEAFVESEGCSYLEAATAWLEENSIPEGNFARYLPAGIIDKIMNEAIDDNLLRPSMARTQKTNTLDFLL
> |[Tevenvirinae _Erwinia_phage_Cronus]||_Erwinia_phage_Cronus.gb|Phage late transcrip..|309|MH059636.2(175774):156671-156979:-1 ^RAST2:fig|1198136.105.peg.308^ Tevenvirinae _Erwinia_phage_Cronus|neighbours:(-1),(-1)|neighbour_genes:Phage DNA helicase l..,Phage double-strande..|
MTLFSQQNLNENQEPSKALDVNALLDKQKNGFEIEQLVVEHGLTFLEATSRWMEEHSVPEGNHSRFIPSIIIDKIKDEAVNDNLLRPSLAKNYKTNSLDFLL
>ID:YP_009592720.1 |[Escherichia coli O157 typing phage 3]||_Escherichia_coli_O157_typing_phage_3_.gbk|hypothetical protein|339|NC_041863(168733):2304-2642:1 ^GeneID:40068214^ Escherichia coli O157 typing phage 3, complete genome.|neighbours:ID:YP_009592719.1(1),ID:YP_009592721.1(1)|neighbour_genes:transcriptional regu..,hypothetical protein|
MTQFSLSDIKPVDEAGLSEQELAVKHDKDDIAKLLDRQENGFIIESMVEQFGMSYLEATTAFLEENSIPETQFAKFIPTGIVEKITSEAIDENMLRPSVARGEKTNTLDFLL
>ID:YP_009593236.1 |[Escherichia coli O157 typing phage 6]||_Escherichia_coli_O157_typing_phage_6_.gbk|hypothetical protein|339|NC_041864(160570):157920-158258:-1 ^GeneID:40068733^ Escherichia coli O157 typing phage 6, complete genome.|neighbours:ID:YP_009593235.1(-1),ID:YP_009593237.1(-1)|neighbour_genes:hypothetical protein,transcriptional regu..|
MTQFSLSDIKPVDEAGLSEQELAVKHDKDDIAKLLDRQENGFIIESMVEQFGMSYLEATTAFLEENSIPETQFAKFIPTGIVEKITSEAIDENMLRPSVARGEKTNTLDFLL
>ID:YP_009225017.1 |[Escherichia phage APCEc01]||_Escherichia_phage_APCEc01_.gbk|late promoter transc..|339|NC_029091(168771):36451-36789:1 ^GeneID:26795970^ Escherichia phage APCEc01, complete genome.|neighbours:ID:YP_009225016.1(1),ID:YP_009225018.1(1)|neighbour_genes:double-stranded DNA ..,helicase loading pro..|
MTQFSLSDIKPVDEAGLSEQELAVKHDKDDIAKLLDRQENGFIIESMVEQFGMSYLEATTAFLEENSIPETQFAKFIPTGIVEKITSEAIDENMLRPSVARGEKTNTLDFLL
> |[Tevenvirinae _Escherichia_phage_AnYang]||_Escherichia_phage_AnYang.gb|Phage late transcrip..|303|MK234886.1(169215):115126-115428:-1 ^RAST2:fig|1198136.106.peg.197^ Tevenvirinae _Escherichia_phage_AnYang|neighbours:(-1),(-1)|neighbour_genes:putative Seg-like ho..,DsbA dsDNA binding p..|
MTQSLNDFDGAVNTASEPVHVLVNKQQNGLDIEAFVEAEGCSYLEAATAWLEENSIPEGNFARYLPAGIIDKIMNEAIDDNLLRPSMARTQKTNTLDFLL
> |[Tevenvirinae Escherichia_phage_CF2]||_Escherichia_phage_CF2.gb|Transcriptional regu..|339|NC_041919.1(168188):10490-10828:1 ^RAST2:fig|1198136.52.peg.8^ Tevenvirinae Escherichia_phage_CF2|neighbours:(1),(1)|neighbour_genes:Phage double-strande..,Phage DNA helicase l..|
MTQFSLNDIRPVDETGLSEKELSIKKEKDEIAKLLDRQENGFIIEKMVEEFGMSYLEATTAFLEENSIPETQFAKFIPSGIIEKIQSEAIDENLLRPSVVRCEKTNTLDFLL
>ID:QBO61250.1 |[Escherichia phage D5505]||_Escherichia_phage_D5505_.gbk|hypothetical protein|339|MK327929(168049):147429-147767:-1 ^^ Escherichia phage D5505, complete genome.|neighbours:ID:QBO61249.1(-1),ID:QBO61251.1(-1)|neighbour_genes:hypothetical protein,putative double-stra..|
MTQFSLNDIRPVDETGLSEKELSIKKEKDEIAKLLDRQENGFIIEKMVEEFGMSYLEATTAFLEENSIPETQFAKFIPSGIIEKIQSEAIDENLLRPSVVRCEKTNTLDFLL
> |[Tevenvirinae Escherichia_phage_ECD7]||_Escherichia_phage_ECD7.gb|Phage late transcrip..|270|NC_041936.1(164706):144350-144619:-1 ^RAST2:fig|1198136.56.peg.256^ Tevenvirinae Escherichia_phage_ECD7|neighbours:(-1),(-1)|neighbour_genes:Phage DNA helicase l..,Phage double-strande..|
MIGCSMLNEHAVKAANKTANGLAIEKLVVEEGLTYLEATTQFVEENSIEYGHYQKYIPVSIIDKITQECIVNRTLRKGVIDEPTNTLDI
>ID:YP_009102715.1 |[Escherichia phage ECML-134]||_Escherichia_phage_ECML-134_.gbk|hypothetical protein|339|NC_025449(166783):146156-146494:-1 ^GeneID:22111898^ Escherichia phage ECML-134, complete genome.|neighbours:ID:YP_009102714.1(-1),ID:YP_009102716.1(-1)|neighbour_genes:hypothetical protein,hypothetical protein|
MTQFSLNDIRPVDETGLSEKELSIKKEKDEIAKLLDRQENGFIIEKMVEEFGMSYLEATTAFLEENSIPETQFAKFIPSGIIEKIQSEAIDENLLRPPVVRCEKTNTLDFLL
> |[Tevenvirinae Escherichia_phage_EcWhh-1]||_Escherichia_phage_EcWhh-1.gb|Phage late transcrip..|303|MH791409.1(170524):40273-40575:-1 ^RAST2:fig|1198136.71.peg.66^ Tevenvirinae Escherichia_phage_EcWhh-1|neighbours:(-1),(-1)|neighbour_genes:Phage DNA helicase l..,Disulfide bond formi..|
MTQSLNDFDGAVNTASEPVHVLVNKQQNGLDIEAFVEAEGCSYLEAATTWLEENSIPEGNFARYLPAGIIDKIMNEAIDDNLLRPSMARTQKTNTLDFLL
> |[Tevenvirinae Escherichia_phage_HP3]||_Escherichia_phage_HP3.gb|Transcriptional regu..|339|NC_041920.1(170254):159382-159720:-1 ^RAST2:fig|1198136.53.peg.277^ Tevenvirinae Escherichia_phage_HP3|neighbours:(-1),(-1)|neighbour_genes:putative Seg-like ho..,Phage double-strande..|
MTQFSLSDIKPVDEAGLSEQELAVKHDKDDIAKLLDRQENGFIIESMVEQFGMSYLEATTAFLEENSIPETQFAKFIPTGIVEKITSEAIDENMLRPSVARGEKTNTLDFLL
> |[Tevenvirinae _Escherichia_phage_HY01]||_Escherichia_phage_HY01.gb|Transcriptional regu..|339|NC_027349.1(166977):146923-147261:-1 ^RAST2:fig|1198136.95.peg.257^ Tevenvirinae _Escherichia_phage_HY01|neighbours:(-1),(-1)|neighbour_genes:Phage DNA helicase l..,Phage double-strande..|
MTQFSLNDIRPVDETGLSEKELSIKKEKDEIAKLLDRQENGFIIEKMVEEFGMSYLEATTAFLEENSIPETQFAKFIPSGIIEKIQSEAIDENLLRPSVVRCEKTNTLDFLL
>ID:YP_009284216.1 |[Escherichia phage HY03]||_Escherichia_phage_HY03.gbk|hypothetical protein|339|NC_031047(170770):144742-145080:1 ^GeneID:29079084^ Escherichia phage HY03, complete genome.|neighbours:ID:YP_009284215.1(1),ID:YP_009284217.1(1)|neighbour_genes:putative dsDNA bindi..,putative loader of D..|
MTQFSLNDIRPVDEAGLSEKELSIKKEKDEIAKLLDRQENGFIIEKMVEEFGMSYLEATTAFLEENSIPETQFAKFIPSGIIEKIQSEAIDENLLRPSVVRCEKTNTLDFLL
>ID:BBG28758.1 |[Escherichia phage KIT03]||_Escherichia_phage_KIT03_DNA_.gbk|late promoter transc..|339|AP018932(166848):146172-146510:-1 ^^ Escherichia phage KIT03 DNA, complete sequence.|neighbours:ID:BBG28757.1(-1),ID:BBG28759.1(-1)|neighbour_genes:DNA helicase loader,dsDNA binding protei..|
MTQFSLNDIRPVDEAGLSEKELSLKKEKDEIAKLLDRQENGFIIEKMVEEFGMSYLEATTAFLEENSIPETQFAKFIPSGIIEKIQSEAIDENLLRPSVVRCEKTNTLDFLL
>ID:YP_008060572.1 |[Escherichia phage Lw1]||_Escherichia_phage_Lw1_.gbk|late promoters trans..|252|NC_021344(176227):30134-30385:-1 ^GeneID:16205137^ Escherichia phage Lw1, complete genome.|neighbours:ID:YP_008060571.1(-1),ID:YP_008060573.1(-1)|neighbour_genes:loader of DNA helica..,dsbA|
MSEIGNKTEVGLYIENLVASEGATYMEATLQWMDENSIDYSMLNKTVPKAIIDKISDEAIKNNLLRPSVAKDHATTQTLDDFM
> |[Tevenvirinae _Escherichia_phage_MX01]||_Escherichia_phage_MX01.gb|Phage late transcrip..|303|NC_031934.1(168929):148675-148977:-1 ^RAST2:fig|1198136.96.peg.252^ Tevenvirinae _Escherichia_phage_MX01|neighbours:(-1),(-1)|neighbour_genes:Phage DNA helicase l..,DsbA dsDNA binding p..|
MTQSLNDFDGAVNTASEPVHVLVNKQQNGLDIEAFVEAEGCSYLEAATAWLEENSIPEGNFARYLPAGIIDKIMNEAIDDNLLRPSMARTQKTNTLDFLL
>ID:AYR04156.1 |[Escherichia phage OLB35]||_Escherichia_phage_OLB35_.gbk|late transcriptional..|339|MH992122(169140):149037-149375:-1 ^^ UNVERIFIED: Escherichia phage OLB35, complete genome.|neighbours:ID:AYR04155.1(-1),ID:AYR04157.1(-1)|neighbour_genes:homing endonuclease,double-stranded DNA ..|
MTQFSLSDIKPVDETGLSEQELAVKHDKDDIAKLLDRQENGFIIESMVEQFGMSYLEATTAFLEENSIPETQFAKFIPTGIVEKITSEAIDENMLRPSVARGEKTNTLDFLL
> |[Tevenvirinae _Escherichia_phage_PE37]||_Escherichia_phage_PE37.gb|Transcriptional regu..|339|KU925172.1(166423):17789-18127:1 ^RAST2:fig|1198136.98.peg.27^ Tevenvirinae _Escherichia_phage_PE37|neighbours:(1),(1)|neighbour_genes:Phage double-strande..,Phage DNA helicase l..|
MTQFSLNDIRPVDETGLSEKELSIKKEKDEIAKLLDRQENGFIIEKMVEEFGMSYLEATTAFLEENSIPETQFAKFIPSGIIEKIQSEAIDENLLRPSVVRCEKTNTLDFLL
>ID:BBC14582.1 |[Escherichia phage PP01]||_Escherichia_phage_PP01.gbk|33|324|LC348379(167812):147260-147583:-1 ^^ Escherichia phage PP01 DNA, complete sequence.|neighbours:ID:BBC14581.1(-1),ID:BBC14583.1(-1)|neighbour_genes:59,dsbA|
MTQFSLNDIRPVDETGLSEKELSIKKEKDEIAKLLDRQENGFIIEKMVEEFGMSYLEATTAFLEENSIPETQFAKFIPSGIIEKIQSEAIDENLLRPSVVRCEKLIH
> |[Tevenvirinae _Escherichia_phage_SF]||_Escherichia_phage_SF.gb|Transcriptional regu..|339|MH359124.1(168695):141865-142203:1 ^RAST2:fig|1198136.100.peg.236^ Tevenvirinae _Escherichia_phage_SF|neighbours:(1),(1)|neighbour_genes:Phage double-strande..,Phage DNA helicase l..|
MTQFSLSDIKPVDEAGLSEQELAVKHDKDDIAKLLDRQENGFIIESMVEQFGMSYLEATTAFLEENSIPETQFAKFIPTGIVEKITSEAIDENMLRPSVARGEKTNTLDFLL
>ID:YP_009608428.1 |[Escherichia phage ST0]||_Escherichia_phage_ST0.gbk|hypothetical protein|339|NC_041990(170496):82223-82561:1 ^GeneID:40084450^ Escherichia phage ST0, complete genome.|neighbours:ID:YP_009608427.1(1),ID:YP_009608429.1(1)|neighbour_genes:double-stranded DNA ..,hypothetical protein|
MTQFSLSDIKPVDEAGLSEQELAVKHDKDDIAKLLDRQENGFIIESMVERFGMSYLEATTAFLEENSIPETQFAKFIPTGIVEKITSEAIDENMLRPSVARGEKTNTLDFLL
>ID:BBC14858.1 |[Escherichia phage T2]||_Escherichia_phage_T2.gbk|33|339|LC348380(163825):142694-143032:-1 ^^ Escherichia phage T2 DNA, complete sequence.|neighbours:ID:BBC14857.1(-1),ID:BBC14859.1(-1)|neighbour_genes:59,dsbA|
MTQFSLNDIRPVDETGLSEKELSIKKEKDEIAKLLDRQENGFIIEKMVEEFGMSYLEATTAFLEENSIPETQFAKFIPSGIIEKIQSEAIDENLLRPSVVRCEKTNTLDFLL
>ID:YP_009281577.1 |[Escherichia phage UFV-AREG1]||_Escherichia_phage_UFV-AREG1_.gbk|RNA polymerase-assoc..|339|NC_031030(170788):146783-147121:-1 ^GeneID:29063770^ Escherichia phage UFV-AREG1, complete genome.|neighbours:ID:YP_009281576.1(-1),ID:YP_009281578.1(-1)|neighbour_genes:loader of DNA helica..,double-stranded DNA ..|
MTQFSLNDIRPVDETGLSEKELSIKKEKDEIAKLLDRQENGFIIEKMVEEFGMSYLEATTAFLEENSIPETQFAKFIPSGIIEKIQSEAIDENLLRPSVVRCEKTNTLDFLL
>ID:YP_009323443.1 |[Escherichia phage WG01]||_Escherichia_phage_WG01_.gbk|late promoter transc..|303|NC_031928(169936):149240-149542:-1 ^GeneID:30308569^ Escherichia phage WG01, complete genome.|neighbours:ID:YP_009323442.1(-1),ID:YP_009323444.1(-1)|neighbour_genes:hypothetical protein,hypothetical protein|
MTQSLNDFDGAVNTASEPVHVLVNKQQNGLDIEAFVEAEGCSYLEAATAWLEENSIPEGNFARYLPAGIIDKIMNEAIDDNLLRPSMARTQKTNTLDFLL
>ID:YP_009030854.1 |[Escherichia phage vB_EcoM_112]||_Escherichia_phage_e112_.gbk|late promoter transc..|339|NC_024125(168470):147797-148135:-1 ^GeneID:19485398^ Escherichia phage e11/2, complete genome.|neighbours:ID:YP_009030853.1(-1),ID:YP_009030855.1(-1)|neighbour_genes:loader of DNA helica..,dsDNA binding protei..|
MTQFSLNDIRPVDETGLSEKELSIKKEKDEIAKLLDRQENGFIIEKMVEEFGMSYLEATTAFLEENSIPETQFAKFIPSGIIEKIQSEAIDENLLRPSVVRCEKTNTLDFLL
>ID:AYN56179.1 |[Escherichia phage p000v]||_Escherichia_phage_p000v_.gbk|RNA polymerase-assoc..|339|MK047717(167803):2161-2499:1 ^^ Escherichia phage p000v, complete genome.|neighbours:ID:AYN56178.1(1),ID:AYN56180.1(1)|neighbour_genes:double-stranded DNA-..,hypothetical protein|
MTQFSLSDIKPVDEAGLSEQELAVKHDKDDIAKLLDRQENGFIIESMVEQFGMSYLEATTAFLEENSIPETQFAKFIPTGIVEKITSEAIDENMLRPSVARGEKTNTLDFLL
> |[Tevenvirinae _Escherichia_phage_p000y]||_Escherichia_phage_p000y.gb|Transcriptional regu..|339|MK047718.1(169872):112654-112992:1 ^RAST2:fig|1198136.97.peg.200^ Tevenvirinae _Escherichia_phage_p000y|neighbours:(1),(1)|neighbour_genes:Phage double-strande..,Phage DNA helicase l..|
MTQFSLSDIKPVDEAGLSEQELAVKHDKDDIAKLLDRQENGFIIESMVEQFGMSYLEATTAFLEENSIPETQFAKFIPTGIVEKITSEAIDENMLRPSVARGEKTNTLDFLL
> |[Tevenvirinae _Escherichia_phage_slur02]||_Escherichia_phage_slur02.gb|Transcriptional regu..|339|NC_028927.1(167298):50395-50733:-1 ^RAST2:fig|1198136.99.peg.80^ Tevenvirinae _Escherichia_phage_slur02|neighbours:(-1),(-1)|neighbour_genes:Phage DNA helicase l..,Phage double-strande..|
MTQFSLNDIRPVDETGLSEKELSIKKEKDEIAKLLDRQENGFIIEKMVEEFGMSYLEATTAFLEENSIPETQFAKFIPSGIIEKIQSEAIDENLLRPSVVRCEKTNTLDFLL
>ID:YP_009625009.1 |[Escherichia phage slur03]||_Escherichia_phage_slur03_.gbk|putative late promot..|339|NC_042129(167467):23680-24018:1 ^GeneID:40101891,InterPro:IPR031836,UniProtKB/TrEMBL:A0A0M9JDI7^ Escherichia phage slur03, complete genome.|neighbours:ID:YP_009625008.1(1),ID:YP_009625010.1(1)|neighbour_genes:hypothetical protein..,loader of gp41 DNA h..|
MTQFSLNDIRPVDETGLSEKELSIKKEKDEIAKLLDRQENGFIIEKMVEEFGMSYLEATTAFLEENSIPETQFAKFIPSGIIEKIQSEAIDENLLRPSVVRCEKTNTLDFLL
>ID:YP_009625459.1 |[Escherichia phage slur04]||_Escherichia_phage_slur04_.gbk|hypothetical protein|339|NC_042130(167298):132079-132417:-1 ^GeneID:40102356,InterPro:IPR031836,UniProtKB/TrEMBL:A0A0M9JE36^ Escherichia phage slur04, complete genome.|neighbours:ID:YP_009625458.1(-1),ID:YP_009625460.1(-1)|neighbour_genes:hypothetical protein,Transcriptional regu..|
MTQFSLNDIRPVDETGLSEKELSIKKEKDEIAKLLDRQENGFIIEKMVEEFGMSYLEATTAFLEENSIPETQFAKFIPSGIIEKIQSEAIDENLLRPSVVRCEKTNTLDFLL
> |[Tevenvirinae _Escherichia_phage_slur07]||_Escherichia_phage_slur07.gb|Transcriptional regu..|339|NC_028780.1(167124):16450-16788:1 ^RAST2:fig|1198136.89.peg.19^ Tevenvirinae _Escherichia_phage_slur07|neighbours:(1),(1)|neighbour_genes:Phage double-strande..,Phage DNA helicase l..|
MTQFSLNDIRPVDETGLSEKELSIKKEKDEIAKLLDRQENGFIIEKMVEEFGMSYLEATTAFLEENSIPETQFAKFIPSGIIEKIQSEAIDENLLRPSVVRCEKTNTLDFLL
>ID:CUL02553.1 |[Escherichia phage slur08]||_Escherichia_phage_slur08_.gbk|hypothetical protein|339|LN881733(167467):20927-21265:1 ^InterPro:IPR031836,UniProtKB/TrEMBL:A0A0M7QCQ1^ Escherichia phage slur08, complete genome.|neighbours:ID:CUL02552.1(1),ID:CUL02554.1(1)|neighbour_genes:Transcriptional regu..,hypothetical protein|
MTQFSLNDIRPVDETGLSEKELSIKKEKDEIAKLLDRQENGFIIEKMVEEFGMSYLEATTAFLEENSIPETQFAKFIPSGIIEKIQSEAIDENLLRPSVVRCEKTNTLDFLL
>ID:CUL03013.1 |[Escherichia phage slur11]||_Escherichia_phage_slur11_.gbk|hypothetical protein|339|LN881734(167298):135625-135963:-1 ^InterPro:IPR031836,UniProtKB/TrEMBL:A0A0M7QDX1^ Escherichia phage slur11, complete genome.|neighbours:ID:CUL03012.1(-1),ID:CUL03014.1(-1)|neighbour_genes:hypothetical protein,Transcriptional regu..|
MTQFSLNDIRPVDETGLSEKELSIKKEKDEIAKLLDRQENGFIIEKMVEEFGMSYLEATTAFLEENSIPETQFAKFIPSGIIEKIQSEAIDENLLRPSVVRCEKTNTLDFLL
>ID:CUL03799.1 |[Escherichia phage slur13]||_Escherichia_phage_slur13_.gbk|hypothetical protein|339|LN881737(167299):157447-157785:-1 ^InterPro:IPR031836,UniProtKB/TrEMBL:A0A0M7QIL9^ Escherichia phage slur13, complete genome.|neighbours:ID:CUL03798.1(-1),ID:CUL03800.1(-1)|neighbour_genes:hypothetical protein,Transcriptional regu..|
MTQFSLNDIRPVDETGLSEKELSIKKEKDEIAKLLDRQENGFIIEKMVEEFGMSYLEATTAFLEENSIPETQFAKFIPSGIIEKIQSEAIDENLLRPSVVRCEKTNTLDFLL
>ID:YP_009180741.1 |[Escherichia phage slur14]||_Escherichia_phage_slur14_.gbk|hypothetical protein|339|NC_028448(167467):88322-88660:-1 ^GeneID:26227913,InterPro:IPR031836,UniProtKB/TrEMBL:A0A0M7QFV0^ Escherichia phage slur14, complete genome.|neighbours:ID:YP_009180740.1(-1),ID:YP_009180742.1(-1)|neighbour_genes:hypothetical protein,Transcriptional regu..|
MTQFSLNDIRPVDETGLSEKELSIKKEKDEIAKLLDRQENGFIIEKMVEEFGMSYLEATTAFLEENSIPETQFAKFIPSGIIEKIQSEAIDENLLRPSVVRCEKTNTLDFLL
>ID:AVH86073.1 |[Escherichia phage vB_EcoM-G28]||_Escherichia_phage_vB_EcoM-G28.gbk|hypothetical protein|339|MG867727(170121):149481-149819:-1 ^^ Escherichia phage vB_EcoM-G28, complete genome.|neighbours:ID:AVH86072.1(-1),ID:AVH86074.1(-1)|neighbour_genes:hypothetical protein,putative double-stra..|
MTQFSLNDIRPVDETGLSEKELSIKKEKDEIAKLLDRQENGFIIEKMVEEFGMSYLEATTAFLEENSIPETQFAKFIPSGIIEKIQSEAIDENLLRPSIVRCEKTNTLDFLL
>ID:QDF15266.1 |[Escherichia phage vB_EcoM-Sa45lw]||_Escherichia_phage_vB_EcoM-Sa45lw_.gbk|late promoter transc..|339|MK977694(167353):146715-147053:-1 ^^ Escherichia phage vB_EcoM-Sa45lw, complete genome.|neighbours:ID:QDF15265.1(-1),ID:QDF15267.1(-1)|neighbour_genes:loader of DNA helica..,dsDNA binding protei..|
MTQFSLNDIRPVDEAGLSEKELSLKKEKDEIAKLLDRQENGFIIEKMVEEFGMSYLEATTAFLEENSIPETQFAKFIPSGIIEKIQSEAIDENLLRPSVVRCEKTNTLDFLL
>ID:YP_009290505.1 |[Escherichia phage vB_EcoM-UFV13]||_Escherichia_phage_vB_EcoM-UFV13_.gbk|hypothetical protein|339|NC_031103(165772):144824-145162:-1 ^GeneID:29081301^ Escherichia phage vB_EcoM-UFV13, complete genome.|neighbours:ID:YP_009290504.1(-1),ID:YP_009290506.1(-1)|neighbour_genes:DNA helicase loader,hypothetical protein|
MTQFSLNDIRPVDEAGLSEKELSLKKEKDEIAKLLDRQENGFIIEKMVEEFGMSYLEATTAFLEENSIPETQFAKFIPSGIIEKIQSEAIDENLLRPSVVRCEKTNTLDFLL
>ID:AUV61103.1 |[Escherichia phage vB_EcoM-fFiEco06]||_Escherichia_phage_vB_EcoM-fFiEco06_.gbk|late promoter transc..|339|MG781190(167076):146366-146704:-1 ^^ Escherichia phage vB_EcoM-fFiEco06, complete genome.|neighbours:ID:AUV61102.1(-1),ID:AUV61104.1(-1)|neighbour_genes:DNA helicase loader,dsbA|
MTQFSLNDIRPVDETGLSEKELSIKKEKDEIAKLLDRQENGFIIEKMVEEFGMSYLEATTAFLEENSIPETQFAKFIPSGIIEKIQSEAIDENLLRPSVVRCEKTNTLDFLL
>ID:AUV61375.1 |[Escherichia phage vB_EcoM-fHoEco02]||_Escherichia_phage_vB_EcoM-fHoEco02_.gbk|late promoter transc..|339|MG781191(167064):146357-146695:-1 ^^ Escherichia phage vB_EcoM-fHoEco02, complete genome.|neighbours:ID:AUV61374.1(-1),ID:AUV61376.1(-1)|neighbour_genes:DNA helicase loader,dsbA|
MTQFSLNDIRPVDETGLSEKELSIKKEKDEIAKLLDRQENGFIIEKMVEEFGMSYLEATTAFLEENSIPETQFAKFIPSGIIEKIQSEAIDENLLRPSVVRCEKTNTLDFLL
>ID:AYP69864.1 |[Escherichia phage vB_EcoM_DalCa]||_Escherichia_phage_vB_EcoM_DalCa_.gbk|late promoter transc..|339|MH992510(166040):145226-145564:-1 ^^ Escherichia phage vB_EcoM_DalCa, complete genome.|neighbours:ID:AYP69788.1(-1),ID:AYP69895.1(-1)|neighbour_genes:DNA helicase loader,double-stranded DNA ..|
MTQFSLNDIRPVDETGLSEKELSIKKEKDEIAKLLDRQENGFIIEKMVEEFGMSYLEATTAFLEENSIPETQFAKFIPSGIIEKIQSEAIDENLLRPSVVRCEKTNTLDFLL
>ID:QBO63762.1 |[Escherichia phage vB_EcoM_G10400]||_Escherichia_phage_vB_EcoM_G10400.gbk|hypothetical protein|339|MK327937(170182):149752-150090:-1 ^^ Escherichia phage vB_EcoM_G10400, complete genome.|neighbours:ID:QBO63761.1(-1),ID:QBO63763.1(-1)|neighbour_genes:hypothetical protein,putative double-stra..|
MTQFSLNDIRPVDETGLSEKELSIKKEKDEIAKLLDRQENGFIIEKMVEEFGMSYLEATTAFLEENSIPETQFAKFIPSGIIEKIQSEAIDENLLRPSVVRCEKTNTLDFLL
>ID:QBO62399.1 |[Escherichia phage vB_EcoM_G2248]||_Escherichia_phage_vB_EcoM_G2248.gbk|hypothetical protein|255|MK327932(170678):148302-148556:-1 ^^ Escherichia phage vB_EcoM_G2248, complete genome.|neighbours:ID:QBO62398.1(-1),ID:QBO62400.1(-1)|neighbour_genes:hypothetical protein,putative double-stra..|
MLNEHAVKAANKTANGLAIEKLVVEEGLTYLEATTQFVEENSIEYGHYQKYIPVSIIDKITQECIVNRTLRKGVIDEPTNTLDI
> |[Tevenvirinae Escherichia_phage_vB_EcoM_G2285]||_Escherichia_phage_vB_EcoM_G2285.gb|Transcriptional regu..|339|MK327933.1(166675):147209-147547:-1 ^RAST2:fig|1198136.60.peg.255^ Tevenvirinae Escherichia_phage_vB_EcoM_G2285|neighbours:(-1),(-1)|neighbour_genes:Phage DNA helicase l..,Phage double-strande..|
MTQFSLSDIKPVDEAGLSEQELAVKHDKDDIAKLLDRQENGFIIESMVEQFGMSYLEATTAFLEENSIPETQFAKFIPTGIVEKITSEAIDENMLRPSVARGEKTNTLDFLL
> |[Tevenvirinae _Escherichia_phage_vB_EcoM_G2469]||_Escherichia_phage_vB_EcoM_G2469.gb|Transcriptional regu..|339|MK327934.1(170452):151078-151416:-1 ^RAST2:fig|1198136.90.peg.257^ Tevenvirinae _Escherichia_phage_vB_EcoM_G2469|neighbours:(-1),(-1)|neighbour_genes:Phage DNA helicase l..,Phage double-strande..|
MTQFSLSDIKPVDEAGLSEQELAVKHDKDDIAKLLDRQENGFIIESMVEQFGMSYLEATTAFLEENSIPETQFAKFIPTGIVEKITSEAIDENMLRPSVARGEKTNTLDFLL
> |[Tevenvirinae Escherichia_phage_vB_EcoM_G2494]||_Escherichia_phage_vB_EcoM_G2494.gb|Phage late transcrip..|270|MK327935.1(168327):146062-146331:-1 ^RAST2:fig|1198136.61.peg.262^ Tevenvirinae Escherichia_phage_vB_EcoM_G2494|neighbours:(-1),(-1)|neighbour_genes:Phage DNA helicase l..,Phage double-strande..|
MIGCSMLNEHAVKAANKTANGLAIEKLVVEEGLTYLEATTQFVEENSIEYGHYQKYIPVSIIDKITQECIVNRTLRKGVIDEPTNTLDI
>ID:QBO65654.1 |[Escherichia phage vB_EcoM_G2540-3]||_Escherichia_phage_vB_EcoM_G2540-3_.gbk|hypothetical protein|339|MK327944(168654):147878-148216:-1 ^^ Escherichia phage vB_EcoM_G2540-3, complete genome.|neighbours:ID:QBO65653.1(-1),ID:QBO65655.1(-1)|neighbour_genes:hypothetical protein,putative double-stra..|
MTQFSLNDIRPVDETGLSEKELSIKKEKDEIAKLLDRQENGFIIEKMVEEFGMSYLEATTAFLEENSIPETQFAKFIPSGIIEKIQSEAIDENLLRPSVVRCEKTNTLDFLL
> |[Tevenvirinae _Escherichia_phage_vB_EcoM_G2540]||_Escherichia_phage_vB_EcoM_G2540.gb|Transcriptional regu..|339|MK327936.1(168886):148766-149104:-1 ^RAST2:fig|1198136.92.peg.262^ Tevenvirinae _Escherichia_phage_vB_EcoM_G2540|neighbours:(-1),(-1)|neighbour_genes:Phage DNA helicase l..,Phage double-strande..|
MTQFSLNDIRPVDETGLSEKELSIKKEKDEIAKLLDRQENGFIIEKMVEEFGMSYLEATTAFLEENSIPETQFAKFIPSGIIEKIQSEAIDENLLRPSVVRCEKTNTLDFLL
>ID:QBO64565.1 |[Escherichia phage vB_EcoM_G29]||_Escherichia_phage_vB_EcoM_G29_.gbk|hypothetical protein|339|MK327940(168241):147800-148138:-1 ^^ Escherichia phage vB_EcoM_G29, complete genome.|neighbours:ID:QBO64564.1(-1),ID:QBO64566.1(-1)|neighbour_genes:hypothetical protein,putative double-stra..|
MTQFSLNDIRPVDETGLSEKELSIKKEKDEIAKLLDRQENGFIIEKMVEEFGMSYLEATTAFLEENSIPETQFAKFIPSGIIEKIQSEAIDENLLRPSVVRCEKTNTLDFLL
> |[Tevenvirinae _Escherichia_phage_vB_EcoM_G37-3]||_Escherichia_phage_vB_EcoM_G37-3.gb|Phage late transcrip..|270|MK327941.1(167832):145335-145604:-1 ^RAST2:fig|1198136.91.peg.265^ Tevenvirinae _Escherichia_phage_vB_EcoM_G37-3|neighbours:(-1),(-1)|neighbour_genes:Phage DNA helicase l..,Phage double-strande..|
MIGCSMLNEHAVKAANKTANGLAIEKLVVEDGLTYLEATTQFVEENSIEYGHYQKYIPVSIIDKITQECIVNRTLRKGVIDEPTNTLDI
> |[Tevenvirinae _Escherichia_phage_vB_EcoM_GG4498]||_Escherichia_phage_vB_EcoM_G4498.gb|Transcriptional regu..|339|MK327939.1(167826):147257-147595:-1 ^RAST2:fig|1198136.93.peg.258^ Tevenvirinae _Escherichia_phage_vB_EcoM_GG4498|neighbours:(-1),(-1)|neighbour_genes:Phage DNA helicase l..,Phage double-strande..|
MTQFSLNDIRPVDETGLSEKELSIKKEKDEIAKLLDRQENGFIIEKMVEEFGMSYLEATTAFLEENSIPETQFAKFIPSGIIEKIQSEAIDENLLRPSVVRCEKTNTLDFLL
>ID:QBO65937.1 |[Escherichia phage vB_EcoM_G4500]||_Escherichia_phage_vB_EcoM_G4500_.gbk|hypothetical protein|339|MK327945(168363):147922-148260:-1 ^^ Escherichia phage vB_EcoM_G4500, complete genome.|neighbours:ID:QBO65936.1(-1),ID:QBO65938.1(-1)|neighbour_genes:hypothetical protein,putative double-stra..|
MTQFSLNDIRPVDETGLSEKELSIKKEKDEIAKLLDRQENGFIIEKMVEEFGMSYLEATTAFLEENSIPETQFAKFIPSGIIEKIQSEAIDENLLRPSVVRCEKTNTLDFLL
>ID:QBO66213.1 |[Escherichia phage vB_EcoM_G4507]||_Escherichia_phage_vB_EcoM_G4507_.gbk|hypothetical protein|339|MK327946(168828):148413-148751:-1 ^^ Escherichia phage vB_EcoM_G4507, complete genome.|neighbours:ID:QBO66212.1(-1),ID:QBO66214.1(-1)|neighbour_genes:hypothetical protein,putative double-stra..|
MTQFSLNDIRPVDETGLSEKELSIKKEKDEIAKLLDRQENGFIIEKMVEEFGMSYLEATTAFLEENSIPETQFAKFIPSGIIEKIQSEAIDENLLRPSVVRCEKTNTLDFLL
>ID:QBO65112.1 |[Escherichia phage vB_EcoM_G50]||_Escherichia_phage_vB_EcoM_G50_.gbk|hypothetical protein|339|MK327942(167728):146623-146961:-1 ^^ Escherichia phage vB_EcoM_G50, complete genome.|neighbours:ID:QBO65111.1(-1),ID:QBO65113.1(-1)|neighbour_genes:hypothetical protein,putative double-stra..|
MTQFSLNDIRPVDETGLSEKELSIKKEKDEIAKLLDRQENGFIIEKMVEEFGMSYLEATTAFLEENSIPETQFAKFIPSGIIEKIQSEAIDENLLRPSVVRCEKTNTLDFLL
> |[Tevenvirinae _Escherichia_phage_vB_EcoM_G5211]||_Escherichia_phage_vB_EcoM_G5211.gb|Phage late transcrip..|270|MK327947.1(164278):142268-142537:-1 ^RAST2:fig|1198136.94.peg.251^ Tevenvirinae _Escherichia_phage_vB_EcoM_G5211|neighbours:(-1),(-1)|neighbour_genes:Phage DNA helicase l..,Phage double-strande..|
MIGCSMLNEHAVKAANKTANGLAIEKLVVEEGLTYLEATTQFVEENSIEYGHYQKYIPVSIIDKITQECIVNRTLRKGVIDEPTNTLDI
>ID:QBO65385.1 |[Escherichia phage vB_EcoM_G53]||_Escherichia_phage_vB_EcoM_G53_.gbk|hypothetical protein|339|MK327943(167834):147964-148302:-1 ^^ Escherichia phage vB_EcoM_G53, complete genome.|neighbours:ID:QBO65384.1(-1),ID:QBO65386.1(-1)|neighbour_genes:hypothetical protein,putative double-stra..|
MTQFSLSDIKPVDEAGLSEQELAVKHDKDDIAKLLDRQENGFIIESMVEQFGMSYLEATTAFLEENSIPETQFAKFIPTGIVEKITSEAIDENMLRPSVARGEKTNTLDFLL
>ID:QBQ80125.1 |[Escherichia phage vB_EcoM_G8]||_Escherichia_phage_vB_EcoM_G8_.gbk|hypothetical protein|339|MK373787(169650):148392-148730:-1 ^^ Escherichia phage vB_EcoM_G8, complete genome.|neighbours:ID:QBQ80124.1(-1),ID:QBQ80126.1(-1)|neighbour_genes:hypothetical protein,putative double-stra..|
MTQFSLNDIRPVDETGLSEKELSIKKEKDEIAKLLDRQENGFIIEKMVEKFGMSYLEATTAFLEENSIPETQFAKFIPSGIIEKIQSEAIDENLLRPSVVRCEKTNTLDFLL
>ID:QBQ78026.1 |[Escherichia phage vB_EcoM_G9062]||_Escherichia_phage_vB_EcoM_G9062_.gbk|hypothetical protein|339|MK373779(168670):148228-148566:-1 ^^ Escherichia phage vB_EcoM_G9062, complete genome.|neighbours:ID:QBQ78025.1(-1),ID:QBQ78027.1(-1)|neighbour_genes:hypothetical protein,putative double-stra..|
MTQFSLNDIRPVDETGLSEKELSIKKEKDEIAKLLDRQENGFIIEKMVEEFGMSYLEATTAFLEENSIPETQFAKFIPSGIIEKIQSEAIDENLLRPSVVRCEKTNTLDFLL
>ID:AXC34127.1 |[Escherichia phage vB_EcoM_JB75]||_Escherichia_phage_vB_EcoM_JB75_.gbk|late promoter transc..|339|MH355584(167208):20436-20774:1 ^^ Escherichia phage vB_EcoM_JB75, complete genome.|neighbours:ID:AXC34157.1(1),ID:AXC34050.1(1)|neighbour_genes:double-stranded DNA ..,loader of DNA helica..|
MTQFSLNDIRPVDETGLSEKELSIKKEKDEIAKLLDRQENGFIIEKMIEEFGMSYLEATTAFLEENSIPETQFAKFIPSGIIEKIQSEAIDENLLRPSVVRCEKTNTLDFLL
>ID:YP_009037530.1 |[Escherichia phage vB_EcoM_JS09]||_Escherichia_phage_vB_EcoM_JS09_.gbk|late promoter transc..|339|NC_024124(169148):21775-22113:1 ^GeneID:19524925^ Escherichia phage vB_EcoM_JS09, complete genome.|neighbours:ID:YP_009037529.1(1),ID:YP_009037531.1(1)|neighbour_genes:double-stranded DNA ..,hypothetical protein|
MTQFSLSDIKPVDETGLSEQELAVKHDKDDIAKLLDRQENGFIIESMVEQFGMSYLEATTAFLEENSIPETQFAKFIPTGIVEKITSEAIDENMLRPSVARGEKTNTLDFLL
>ID:QBQ78527.1 |[Escherichia phage vB_EcoM_KAW1E185]||_Escherichia_phage_vB_EcoM_KAW1E185_.gbk|hypothetical protein|339|MK373781(164987):144643-144981:-1 ^^ Escherichia phage vB_EcoM_KAW1E185, complete genome.|neighbours:ID:QBQ78526.1(-1),ID:QBQ78528.1(-1)|neighbour_genes:hypothetical protein,putative double-stra..|
MTQFSLNDIRPVDETGLSEKELSIKKEKDEIAKLLDRQENGFIIEKMVEEFGMSYLEATTAFLEENSIPETQFAKFIPSGIIEKIQSEAIDENLLRPSVVRCEKTNTLDFLL
> |[Tevenvirinae Escherichia_phage_vB_EcoM_KAW3E185]||_Escherichia_phage_vB_EcoM_KAW3E185.gb|Transcriptional regu..|339|MK373782.1(170187):150748-151086:-1 ^RAST2:fig|1198136.54.peg.258^ Tevenvirinae Escherichia_phage_vB_EcoM_KAW3E185|neighbours:(-1),(-1)|neighbour_genes:Phage DNA helicase l..,Phage double-strande..|
MTQFSLSDIKPVDEAGLSEQELAVKHDKDDIAKLLDRQENGFIIESMVEQFGMSYLEATTAFLEENSIPETQFAKFIPTGIVEKITSEAIDENMLRPSVARGEKTNTLDFLL
>ID:QBQ79297.1 |[Escherichia phage vB_EcoM_MM02]||_Escherichia_phage_vB_EcoM_MM02_.gbk|hypothetical protein|339|MK373784(169201):149444-149782:-1 ^^ Escherichia phage vB_EcoM_MM02, complete genome.|neighbours:ID:QBQ79296.1(-1),ID:QBQ79298.1(-1)|neighbour_genes:hypothetical protein,putative double-stra..|
MTQFSLSDIKPVDEAGLSEQELAVKHDKDDIAKLLDRQENGFIIESMVEQFGMSYLEATTAFLEENSIPETQFAKFIPTGIVEKITSEAIDENMLRPSVARGEKTNTLDFLL
>ID:QBQ79572.1 |[Escherichia phage vB_EcoM_OE5505]||_Escherichia_phage_vB_EcoM_OE5505_.gbk|hypothetical protein|339|MK373785(168756):147939-148277:-1 ^^ Escherichia phage vB_EcoM_OE5505, complete genome.|neighbours:ID:QBQ79571.1(-1),ID:QBQ79573.1(-1)|neighbour_genes:hypothetical protein,putative double-stra..|
MTQFSLNDIRPVDETGLSEKELSIKKEKDEIAKLLDRQENGFIIEKMVEEFGMSYLEATTAFLEENSIPETQFAKFIPSGIIEKIQSEAIDENLLRPSVVRCEKTNTLDFLL
> |[Tevenvirinae _Escherichia_phage_vB_EcoM_PhAPEC2]||_Escherichia_phage_vB_EcoM_PhAPEC2.gb|Transcriptional regu..|339|NC_024794.1(167318):147176-147514:-1 ^RAST2:fig|1198136.124.peg.246^ Tevenvirinae _Escherichia_phage_vB_EcoM_PhAPEC2|neighbours:(-1),(-1)|neighbour_genes:Phage DNA helicase l..,Phage double-strande..|
MTQFSLSDIKPVDEAGLSEQELAVKHDKDDIAKLLDRQENGFIIESMVEQFGMSYLEATTAFLEENSIPETQFAKFIPTGIVEKITSEAIDENMLRPSVARGEKTNTLDFLL
>ID:QBQ79854.1 |[Escherichia phage vB_EcoM_R5505]||_Escherichia_phage_vB_EcoM_R5505_.gbk|hypothetical protein|339|MK373786(167317):146780-147118:-1 ^^ Escherichia phage vB_EcoM_R5505, complete genome.|neighbours:ID:QBQ79853.1(-1),ID:QBQ79855.1(-1)|neighbour_genes:hypothetical protein,putative double-stra..|
MTQFSLNDIRPVDETGLSEKELSIKKEKDEIAKLLDRQENGFIIEKMVEEFGMSYLEATTAFLEENSIPETQFAKFIPSGIIEKIQSEAIDENLLRPSVVRCEKTNTLDFLL
>ID:QBQ77260.1 |[Escherichia phage vB_EcoM_WFK]||_Escherichia_phage_vB_EcoM_WFK_.gbk|hypothetical protein|339|MK373775(164590):144489-144827:-1 ^^ Escherichia phage vB_EcoM_WFK, complete genome.|neighbours:ID:QBQ77259.1(-1),ID:QBQ77261.1(-1)|neighbour_genes:hypothetical protein,putative double-stra..|
MTQFSLSDIKPVDEAGLSEQELAVKHDKDDIAKLLDRQENGFIIESMVEQFGMSYLEATTAFLEENSIPETQFAKFIPTGIVEKITSEAIDENMLRPSVARGEKTNTLDFLL
>ID:QBQ76999.1 |[Escherichia phage vB_EcoM_WFL6982]||_Escherichia_phage_vB_EcoM_WFL6982_.gbk|hypothetical protein|339|MK373774(164279):144491-144829:-1 ^^ Escherichia phage vB_EcoM_WFL6982, complete genome.|neighbours:ID:QBQ76998.1(-1),ID:QBQ77000.1(-1)|neighbour_genes:hypothetical protein,putative double-stra..|
MTQFSLSDIKPVDEAGLSEQELAVKHDKDDIAKLLDRQENGFIIESMVEQFGMSYLEATTAFLEENSIPETQFAKFIPTGIVEKITSEAIDENMLRPSVARGEKTNTLDFLL
>ID:QBQ77754.1 |[Escherichia phage vB_EcoM_WFbE185]||_Escherichia_phage_vB_EcoM_WFbE185.gbk|hypothetical protein|339|MK373778(170429):150672-151010:-1 ^^ Escherichia phage vB_EcoM_WFbE185, complete genome.|neighbours:ID:QBQ77753.1(-1),ID:QBQ77755.1(-1)|neighbour_genes:putative group I int..,putative double-stra..|
MTQFSLSDIKPVDEAGLSEQELAVKHDKDDIAKLLDRQENGFIIESMVEQFGMSYLEATTAFLEENSIPETQFAKFIPTGIVEKITSEAIDENMLRPSVARGEKTNTLDFLL
>ID:YP_007004983.1 |[Escherichia phage wV7]||_Escherichia_phage_wV7_.gbk|late promoter transc..|339|NC_019505(166452):145876-146214:-1 ^GeneID:14010777^ Escherichia phage wV7, complete genome.|neighbours:ID:YP_007004982.1(-1),ID:YP_007004984.1(-1)|neighbour_genes:loader of gp41 DNA h..,dsDNA binding protei..|
MTQFSLNDIRPVDEAGLSEKELSIKKEKDEIAKLLDRQENGFIIEKMVEEFGMSYLEATTAFLEENSIPETQFAKFIPSGIIEKIQSEAIDENLLRPSVVRCEKTNTLDFLL
> |[Tevenvirinae Escherichia_virus_KFS-EC]||_Escherichia_virus_KFS-EC.gb|Phage late transcrip..|270|MH560358.1(164715):86235-86504:-1 ^RAST2:fig|1198136.83.peg.145^ Tevenvirinae Escherichia_virus_KFS-EC|neighbours:(-1),(-1)|neighbour_genes:Phage DNA helicase l..,Phage double-strande..|
MIGCSMLNEHAVKAANKTANGLAIEKLVVEKGLTYLEATTQFVEENSIEYGHYQKYIPVSIIDKITQECIVNRTLRKGVIDEPTNTLDI
>ID:QDK04373.1 |[Escherichia virus VEc20]||_Escherichia_virus_VEc20_.gbk|vec20_243|339|MN022785(167532):146816-147154:-1 ^^ Escherichia virus VEc20, complete genome.|neighbours:ID:QDK04372.1(-1),ID:QDK04374.1(-1)|neighbour_genes:vec20_242,vec20_244|
MTQFSLNDIRPVDETGLSEKELSIKKEKDEIAKLLDRQENGFIIEKMVEEFGMSYLEATTAFLEENSIPETQFAKFIPSGIIEKIQSEAIDENLLRPSVVRCEKTNTLDFLL
>ID:VCU44540.1 |[Escherichia virus vB_Eco_mar005P1]|vB_Eco_mar005P1|_Escherichia_virus_vB_Eco_mar005P1_.gbk|late promoter transc..|339|LR027390(167773):80654-80992:-1 ^^ Escherichia virus vB_Eco_mar005P1 genome assembly, chromosome: 1.|neighbours:ID:VCU44539.1(-1),ID:VCU44541.1(-1)|neighbour_genes:helicase loading pro..,dsbA|
MTQFSLSDIKPVDEAGLSEQELAVKHDKDDIAKLLDRQENGFIIESMVEQFGMSYLEATTAFLEENSIPETQFAKFIPTGIVEKITSEAIDENMLRPSVARGEKTNTLDFLL
>ID:VCU44174.1 |[Escherichia virus vB_Eco_mar005P1]|vB_Eco_mar006P2|_Escherichia_virus_vB_Eco_mar005P1_strain_vB_Eco_mar006P2_.gbk|late promoter transc..|339|LR027387(167773):13903-14241:-1 ^^ Escherichia virus vB_Eco_mar005P1 strain vB_Eco_mar006P2 genome assembly, chromosome: 1.|neighbours:ID:VCU44172.1(-1),ID:VCU44176.1(-1)|neighbour_genes:helicase loading pro..,dsbA|
MTQFSLSDIKPVDEAGLSEQELAVKHDKDDIAKLLDRQENGFIIESMVEQFGMSYLEATTAFLEENSIPETQFAKFIPTGIVEKITSEAIDENMLRPSVARGEKTNTLDFLL
>ID:VCU43312.1 |[Escherichia virus vB_Eco_mar005P1]|vB_Eco_mar007P3|_Escherichia_virus_vB_Eco_mar005P1_strain_vB_Eco_mar007P3_.gbk|late promoter transc..|339|LR027383(167651):103540-103878:-1 ^^ Escherichia virus vB_Eco_mar005P1 strain vB_Eco_mar007P3 genome assembly, chromosome: 1.|neighbours:ID:VCU43311.1(-1),ID:VCU43313.1(-1)|neighbour_genes:helicase loading pro..,dsbA|
MTQFSLSDIKPVDEAGLSEQELAVKHDKDDIAKLLDRQENGFIIESMVEQFGMSYLEATTAFLEENSIPETQFAKFIPTGIVEKITSEAIDENMLRPSVARGEKTNTLDFLL
>ID:VCU44020.1 |[Escherichia virus vB_Eco_mar005P1]|vB_Eco_mar008P4|_Escherichia_virus_vB_Eco_mar005P1_strain_vB_Eco_mar008P4_.gbk|late promoter transc..|339|LR027386(167773):86321-86659:-1 ^^ Escherichia virus vB_Eco_mar005P1 strain vB_Eco_mar008P4 genome assembly, chromosome: 1.|neighbours:ID:VCU44019.1(-1),ID:VCU44021.1(-1)|neighbour_genes:helicase loading pro..,dsbA|
MTQFSLSDIKPVDEAGLSEQELAVKHDKDDIAKLLDRQENGFIIESMVEQFGMSYLEATTAFLEENSIPETQFAKFIPTGIVEKITSEAIDENMLRPSVARGEKTNTLDFLL
>ID:VCU44761.1 |[Escherichia virus vB_Eco_mar005P1]|vB_Eco_mar009P5|_Escherichia_virus_vB_Eco_mar005P1_strain_vB_Eco_mar009P5_.gbk|late promoter transc..|339|LR027391(167658):43048-43386:1 ^^ Escherichia virus vB_Eco_mar005P1 strain vB_Eco_mar009P5 genome assembly, chromosome: 1.|neighbours:ID:VCU44760.1(1),ID:VCU44762.1(1)|neighbour_genes:dsbA,helicase loading pro..|
MTQFSLSDIKPVDEAGLSEQELAVKHDKDDIAKLLDRQENGFIIESMVEQFGMSYLEATTAFLEENSIPETQFAKFIPTGIVEKITSEAIDENMLRPSVARGEKTNTLDFLL
>ID:AUV57593.1 |[Klebsiella phage KP1]||_Klebsiella_phage_KP1_.gbk|late promoter transc..|300|MG751100(167989):136962-137261:-1 ^^ Klebsiella phage KP1, complete genome.|neighbours:ID:AUV57592.1(-1),ID:AUV57594.1(-1)|neighbour_genes:DNA helicase loader,dsDNA binding protei..|
MTLFSLKDEGDTSPSESINQLLDKQANGFTIESMVTELGMGYLEATTQWLEENSIPEGNFNRYIPPAIIEKIMSEALEENMLRPSFSQTHKTNSLDFLL
>ID:APD20645.1 |[Klebsiella phage KPV15]|KPV15|_Klebsiella_phage_KPV15_.gbk|transcriptional regu..|300|KY000080(167034):155039-155338:-1 ^^ Klebsiella phage KPV15, complete genome.|neighbours:ID:APD20644.1(-1),ID:APD20646.1(-1)|neighbour_genes:DNA helicase loader,double-stranded DNA ..|
MTLFSLKDEGDTSPSESINQLLDKQANGFAIESMVTELGMGYLEATTQWLEENSIPEGNFSRYIPPAIIEKIMSEALEENMLRPSFSQTHKTNSLDFLL
> |[Tevenvirinae Klebsiella_phage_Marfa]||_Klebsiella_phage_Marfa.gb|transcriptional regu..|294|MN044033.1(168532):147093-147386:-1 ^RAST2:fig|1198136.82.peg.268^ Tevenvirinae Klebsiella_phage_Marfa|neighbours:(-1),(-1)|neighbour_genes:Phage DNA helicase l..,Phage double-strande..|
MTGSLINKDEEKIDDLSSLLDKQANGFAIEAIVAEGELGYLQATSQWLEENSIPEGNFNRFIPSTIIEKIKAEAVNEYMLRPSMSKTQKTNTLDFLL
>ID:YP_009194292.1 |[Klebsiella phage Matisse]||_Klebsiella_phage_Matisse_.gbk|promoter accessory p..|246|NC_028750(176081):30327-30572:-1 ^GeneID:26613230^ Klebsiella phage Matisse, complete genome.|neighbours:ID:YP_009194291.1(-1),ID:YP_009194293.1(-1)|neighbour_genes:helicase assembly pr..,dsDNA-binding protei..|
MIGNKTEVGLYIENLVASEGATYMEATLQWMDENSIDYAMLNKTVPRAILDKISDEAIKGNMLRPSVALEHSSSTTLDGFM
>ID:AWY07143.1 |[Klebsiella phage Mineola]||_Klebsiella_phage_Mineola_.gbk|late promoter transc..|300|MH333064(166130):146186-146485:-1 ^^ Klebsiella phage Mineola, complete genome.|neighbours:ID:AWY07142.1(-1),ID:AWY07144.1(-1)|neighbour_genes:helicase assembly pr..,double-stranded DNA ..|
MTLFSLKDEGDTSPSESINQLLDKQANGFTIESMVTELGMGYLEATTQWLEENSIPEGNFNRYIPPAIIEKIMSEALEENMLRPSFSQTHKTNSLDFLL
>ID:YP_009607244.1 |[Klebsiella phage Miro]||_Klebsiella_phage_Miro_.gbk|hypothetical protein|246|NC_041981(176055):30315-30560:-1 ^GeneID:40083252^ Klebsiella phage Miro, complete genome.|neighbours:ID:YP_009607243.1(-1),ID:YP_009607245.1(-1)|neighbour_genes:DNA helicase loader,dsDNA-binding protei..|
MIGNKTEVGLYIENLVASEGATYMEATLQWMDENSIDYAMLNKTVPRAILDKISDEAIKGNMLRPSVALEHSSSTTLDGFM
> |[Tevenvirinae _Klebsiella_phage_PKO111]||_Klebsiella_phage_PKO111.gb|transcriptional regu..|300|NC_031095.1(168758):129066-129365:1 ^RAST2:fig|1198136.84.peg.237^ Tevenvirinae _Klebsiella_phage_PKO111|neighbours:(1),(1)|neighbour_genes:DsbA dsDNA binding p..,Phage DNA helicase l..|
MTLFSLKDEGDTSPSESINQLLDKQANGFTIESMVTELGMGYLEATTQWLEENSIPEGNFNRYIPPAIIEKIMSEALEENMLRPSFSQTHKTNSLDFLL
>ID:YP_009288922.1 |[Klebsiella phage vB_KpnM_KpV477]||_Klebsiella_phage_vB_KpnM_KpV477_.gbk|putative late promot..|300|NC_031087(168272):147276-147575:-1 ^GeneID:29067226^ Klebsiella phage vB_KpnM_KpV477, complete genome.|neighbours:ID:YP_009288921.1(-1),ID:YP_009288923.1(-1)|neighbour_genes:putative DNA helicas..,putative dsDNA bindi..|
MTLFSLKDEGDTSPSESINQLLDKQANGFAIESMVTELGMGYLEATTQWLEENSIPEGNFSRYIPPAIIEKIMSEALEENMLRPSFSQTHKTNSLDFLL
>ID:AUO78787.1 |[Klebsiella phage vB_Kpn_F48]||_Klebsiella_phage_vB_Kpn_F48.gbk|transcriptional regu..|294|MG746602(170764):86778-87071:1 ^^ Klebsiella phage vB_Kpn_F48, complete genome.|neighbours:ID:AUO78786.1(1),ID:AUO78788.1(1)|neighbour_genes:double-stranded DNA ..,DNA helicase loader|
MTASLINNDEVKIDDLNSLLDKQANGFAIEAIVAEGELGYLQATSQWLEENSIPEGNFNRFIPSTIVEKIKAEAVNEYMLRPSISKTQKTNTLDFLL
> |[Tevenvirinae Morganella_phage_vB_MmoM_MP1]||_Morganella_phage_vB_MmoM_MP1.gb|gp33 late promoter t..|273|NC_031020.1(163201):146543-146815:-1 ^RAST2:fig|1198136.47.peg.263^ Tevenvirinae Morganella_phage_vB_MmoM_MP1|neighbours:(-1),(-1)|neighbour_genes:Phage DNA helicase l..,Phage double-strande..|
MTPSSQPNNVNTLLDKQDNGLFIEQMVNEQNMTYLQATTHWLEENSINFNQYAKYIPDAIIEKLTQESLANNEFRPSFARAHKPGELDFL
>ID:YP_009211688.1 |[Pectobacterium bacteriophage PM2]||_Pectobacterium_bacteriophage_PM2.gbk|late promoter transc..|258|NC_028940(170286):152072-152329:-1 ^GeneID:26638160^ Pectobacterium bacteriophage PM2, complete genome.|neighbours:ID:YP_009211687.1(-1),ID:YP_009211689.1(-1)|neighbour_genes:helicase loading pro..,dsDNA binding protei..|
MEPLNVLLDKQQNGFYIESIVAKGELNYLEATTLFLEENSIPESLFSRYIPTGIVDKIRNEAIDDKLLRPSVARTQKTNTLDFLL
>ID:QBP35584.1 |[Phage NC-G]||_Phage_NC-G.gbk|transcriptional regu..|303|MK310184(170164):91974-92276:-1 ^^ Phage NC-G, complete genome.|neighbours:ID:QBP35583.1(-1),ID:QBP35585.1(-1)|neighbour_genes:DNA helicase loader,double-stranded DNA ..|
MTQSLNDFDGAVNTASEPVHVLVNKQQNGLDIEAFVEAEGCSYLEAATAWLEENSIPEGNFARYLPAGIIDKIMNEAIDDNLLRPSMARTQKTNTLDFLL
> |[Tevenvirinae _Proteus_phage_phiP4-3]||_Proteus_phage_phiP4-3.gb|gp33 late promoter t..|270|MG696114.1(167849):15961-16230:1 ^RAST2:fig|1198136.86.peg.22^ Tevenvirinae _Proteus_phage_phiP4-3|neighbours:(1),(1)|neighbour_genes:Phage double-strande..,Phage DNA helicase l..|
MTLCSQNNNIDIEDPTLVGALIEQKVKEGASYLEASTNWLEENSIPYNLCNKYLPGAIVDKITKEALENNELRPSVRKSFTMNTLDFLF
> |[Tevenvirinae _Proteus_phage_vB_PmiM_Pm5461]||_Proteus_phage_vB_PmiM_Pm5461.gb|Phage late transcrip..|270|NC_028762.1(161989):144032-144301:-1 ^RAST2:fig|1198136.85.peg.245^ Tevenvirinae _Proteus_phage_vB_PmiM_Pm5461|neighbours:(-1),(-1)|neighbour_genes:Phage DNA helicase l..,Phage double-strande..|
MTLCSQNSNIDIEDPTIVGALIEQKVKEGASYIEASTNWLEENSIPYNLCTKYLPAAIIDKITKEALENNELRPSVRKTFTLNTLDFLF
> |[Tevenvirinae _Pseudomonas_phage_PspYZU05]||_Pseudomonas_phage_PspYZU05.gb|Phage late transcrip..|270|KY971610.1(166442):127982-128251:1 ^RAST2:fig|1198136.88.peg.169^ Tevenvirinae _Pseudomonas_phage_PspYZU05|neighbours:(1),(1)|neighbour_genes:hypothetical protein,Phage DNA helicase l..|
MKTVASSEVDKLQDKYKNGMAIEGIVKQGELDYLEASTQWMEENSISELDFPKFLPQTIIEKIMDEAITSNRLRPSQCRRKSNTLDFLF
>ID:YP_009615723.1 |[Salmonella phage Melville]||_Salmonella_phage_Melville_.gbk|late promoter transc..|315|NC_042044(159323):141125-141439:-1 ^GeneID:40092198^ Salmonella phage Melville, complete genome.|neighbours:ID:YP_009615722.1(-1),ID:YP_009615724.1(-1)|neighbour_genes:loader of DNA helica..,DsbA-like double-str..|
MTLFSLNDETIPVPSTKEKNDKLNELLDKQQNGFIIEALVEENGLGYLEATTMWMEENSIPETMYSKFIPSGIIEKIRSEAIDEHMLRPSVSRGEKTNTLEFLL
>ID:YP_007501282.1 |[Salmonella phage vB_SenMS16]||_Salmonella_phage_S16_.gbk|late promoter transc..|315|NC_020416(160221):142223-142537:-1 ^GeneID:14675483^ Salmonella phage S16, complete genome.|neighbours:ID:YP_007501281.1(-1),ID:YP_007501283.1(-1)|neighbour_genes:DNA helicase loader,double-stranded DNA ..|
MTLFSLNDETIPVPSTKEKNDKLNELLDKQQNGFIIEALVEENGLGYLEATTMWMEENSIPETMYSKFIPSGIIEKIRSEAIDEHMLRPSVSRGEKTNTLEFLL
> |[Tevenvirinae _Salmonella_phage_STML-198]||_Salmonella_phage_STML-198.gb|Phage late transcrip..|315|NC_027344.1(158099):22336-22650:-1 ^RAST2:fig|1198136.87.peg.50^ Tevenvirinae _Salmonella_phage_STML-198|neighbours:(-1),(-1)|neighbour_genes:Phage DNA helicase l..,Phage double-strande..|
MTLFSLNDETIPVPSTKEKNDKLNELLDKQQNGFIIEALVEENGLGYLEATTMWMEENSIPETMYSKFIPSGIIEKIRSEAIDEHMLRPSVSRGEKTNTLEFLL
> |[Tevenvirinae Salmonella phage STP4-a]||_Salmonella_phage_STP4-a.gb|Phage late transcrip..|315|NC_026607.2(159914):141523-141837:-1 ^RAST2:fig|1198136.48.peg.255^ Tevenvirinae Salmonella phage STP4-a|neighbours:(-1),(-1)|neighbour_genes:Phage DNA helicase l..,Phage double-strande..|
MTLFSLNDETIPVPSTKEKNDKLNELLDKQQNGFIIEALVEENGLGYLEATTMWMEENSIPETMYSKFIPSGIIEKIRSEAIDEHMLRPSVSRGEKTNTLEFLL
> |[Tevenvirinae Salmonella_phage_vB_SnwM_CGG4-1]||_Salmonella_phage_vB_SnwM_CGG4-1.gb|Phage late transcrip..|249|NC_031065.1(159878):141107-141355:-1 ^RAST2:fig|1198136.78.peg.252^ Tevenvirinae Salmonella_phage_vB_SnwM_CGG4-1|neighbours:(-1),(-1)|neighbour_genes:Phage DNA helicase l..,Phage double-strande..|
MNELLDKQQNGFIIETLVEENGLGYLEATTMWMEENSIPETMYSKFVPSGIIEKIRSEAIDEHMLRPSVSRCEKTNTLEFLL
> |[Tevenvirinae Serratia phage PS2]||_Serratia_phage_PS2.gb|gp33 late promoter t..|264|KJ025957.1(167266):145317-145580:-1 ^RAST2:fig|1198136.49.peg.263^ Tevenvirinae Serratia phage PS2|neighbours:(-1),(-1)|neighbour_genes:Phage DNA helicase l..,Phage double-strande..|
MTKSSTDLLDKVENGLSIERAMAEDVNLSYLEATMQWIEENSIDPAQYAKYIPQAMVDKIKHEAIENNWLRPSMKERTITNTLEDLL
>ID:APC45095.1 |[Shigella phage SH7]||_Shigella_phage_SH7_.gbk|late promoter transc..|339|KX828711(164870):144206-144544:-1 ^^ Shigella phage SH7, complete genome.|neighbours:ID:APC44991.1(-1),ID:APC44999.1(-1)|neighbour_genes:DNA helicase loader,dsDNA binding protei..|
MTQFSLNDIRPVDETGLSEKELSIKKEKDEIAKLLDRQENGFIIEKMVEEFGMSYLEATTAFLEENSIPETQFAKFIPSGIIEKIQSEAIDENLLRPSVVRCEKTNTLDFLL
>ID:YP_009288605.1 |[Shigella phage SHBML-50-1]||_Shigella_phage_SHBML-50-1_.gbk|transcriptional regu..|339|NC_031085(166634):147704-148042:-1 ^GeneID:29060695^ Shigella phage SHBML-50-1, complete genome.|neighbours:ID:YP_009288604.1(-1),ID:YP_009288606.1(-1)|neighbour_genes:DNA helicase loader,double-stranded DNA ..|
MTQFSLNDIRPVDETGLSEKELSIKKEKDEIAKLLDRQENGFIIEKMVEEFGMSYLEATTAFLEENSIPETQFAKFIPSGIIEKIQSEAIDENLLRPSVVRCEKTNTLDFLL
>ID:YP_009277615.1 |[Shigella phage SHFML-11]||_Shigella_phage_SHFML-11.gbk|transcriptional regu..|339|NC_030953(170650):96041-96379:-1 ^GeneID:29056322^ Shigella phage SHFML-11, complete genome.|neighbours:ID:YP_009277614.1(-1),ID:YP_009277616.1(-1)|neighbour_genes:DNA helicase loader,double-stranded DNA ..|
MTQFSLNDIRPVDETGLSEKELSIKKEKDEIAKLLDRQENGFIIEKMVEEFGMSYLEATTAFLEENSIPETQFAKFIPSGIIEKIQSEAIDENLLRPSVVRCEKTNTLDFLL
> |[Viruses Shigella phage SHFML-26]||_Shigella_phage_SHFML-26.gb|Phage late transcrip..|339|NC_031011.1(168993):46109-46447:-1 ^RAST2:fig|10239.69.peg.71^ Viruses Shigella phage SHFML-26|neighbours:(-1),(-1)|neighbour_genes:Phage DNA helicase l..,Phage double-strande..|
MTQFSLNDIRPVDETGLSEKELSIKKEKDEIAKLLDRQENGFIIEKMVEEFGMSYLEATTAFLEENSIPETQFAKFIPSGIIEKIQSEAIDENLLRPSVVRCEKTNTLDFLL
> |[Tevenvirinae Shigella_phage_SHSML-52-1]||_Shigella_phage_SHSML-52-1.gb|Transcriptional regu..|339|NC_031090.1(169621):55604-55942:1 ^RAST2:fig|1198136.79.peg.88^ Tevenvirinae Shigella_phage_SHSML-52-1|neighbours:(1),(1)|neighbour_genes:Phage double-strande..,putative Seg-like ho..|
MTQFSLSDIKPVDETGLSEQELTVKHDKDDIAKLLDRQENGFIIESMVEKFGMSYLEATTAFLEENSIPETQFAKFIPTGIVEKITSEAIDENMLRPSVARGEKTNTLDFLL
>ID:YP_003934880.1 |[Shigella phage SP18]||_Shigella_phage_SP18.gbk|gp33|294|NC_014595(170605):149804-150097:-1 ^GeneID:9830621^ Shigella phage SP18, complete genome.|neighbours:ID:YP_003934879.1(-1),ID:YP_003934881.1(-1)|neighbour_genes:gp59,dsbA|
MMSSLVNFDTQKTESPSGAISKQQNGLDIEAMVESTEMSYLEATTAWLEERGIPEGNFARYIPAGIVDKIMNEAYDDNLLRPSMSRTQKTNTLDFLL
>ID:AUV63930.1 |[Shigella phage Sf20]||_Shigella_phage_Sf20_.gbk|late promoter transc..|255|MF327006(163982):78111-78365:-1 ^^ Shigella phage Sf20, complete genome.|neighbours:ID:AUV63929.1(-1),ID:AUV63931.1(-1)|neighbour_genes:DNA replication and ..,double-stranded DNA ..|
MLNEHAVKAANKTANGLAIEKLVVEEGLTYLEATTQFVEENSIEYGHYQKYIPVSIIDKITQECIVNRTLRKGVIDEPTNTLDI
>ID:YP_009619049.1 |[Shigella phage Sf21]||_Shigella_phage_Sf21_.gbk|late promoter transc..|339|NC_042077(166002):145341-145679:-1 ^GeneID:40095652^ Shigella phage Sf21, complete genome.|neighbours:ID:YP_009619048.1(-1),ID:YP_009619050.1(-1)|neighbour_genes:DNA replication and ..,double-stranded DNA ..|
MTQFSLNDIRPVDETGLSEKELSIKKEKDEIAKLLDRQENGFIIEKMVEEFGMSYLEATTAFLEENSIPETQFAKFIPSGIIEKIQSEAIDENLLRPSVVRCEKTNTLDFLL
>ID:YP_009614893.1 |[Shigella phage Sf22]||_Shigella_phage_Sf22_.gbk|gp141|339|NC_042039(166283):91348-91686:-1 ^GeneID:40091308^ Shigella phage Sf22, complete genome.|neighbours:ID:YP_009614892.1(-1),ID:YP_009614894.1(-1)|neighbour_genes:DNA replication and ..,double-stranded DNA ..|
MTQFSLNDIRPVDETGLSEKELSIKKEKDEIAKLLDRQENGFIIEKMVEEFGMSYLEATTAFLEENSIPETQFAKFIPSGIIEKIQSEAIDENLLRPSVVRCEKTNTLDFLL
>ID:ATE86500.1 |[Shigella phage Sf23]||_Shigella_phage_Sf23_.gbk|late promoter transc..|339|MF158046(167678):68779-69117:-1 ^^ Shigella phage Sf23, complete genome.|neighbours:ID:ATE86499.1(-1),ID:ATE86501.1(-1)|neighbour_genes:DNA replication and ..,double-stranded DNA ..|
MTQFSLNDIRPVDEAGLSEKELSIKKEKDEIAKLLDRQENGFIIEKMVEEFGMSYLEATTAFLEENSIPETQFAKFIPSGIIEKIQSEAIDENLLRPSVVRCEKTNTLDFLL
>ID:YP_009619173.1 |[Shigella phage Sf24]||_Shigella_phage_Sf24_.gbk|late promoter transc..|339|NC_042078(168112):72072-72410:-1 ^GeneID:40095788^ Shigella phage Sf24, complete genome.|neighbours:ID:YP_009619172.1(-1),ID:YP_009619174.1(-1)|neighbour_genes:DNA replication and ..,double-stranded DNA ..|
MTQFSLNDIRPVDETGLSEKELSIKKEKDEIAKLLDRQENGFIIEKMVEEFGMSYLEATTAFLEENSIPETQFAKFIPSGIIEKIQSEAIDENLLRPSVVRCEKTNTLDFLL
>ID:YP_004415134.1 |[Shigella phage Shfl2]||_Shigella_phage_Shfl2_.gbk|putative late promot..|339|NC_015457(165919):144442-144780:-1 ^GeneID:10498997^ Shigella phage Shfl2, complete genome.|neighbours:ID:YP_004415133.1(-1),ID:YP_004415135.1(-1)|neighbour_genes:putative loader of D..,hypothetical protein|
MTQFSLNDIRPVDETGLSEKELSIKKEKDEIAKLLDRQENGFIIEKMVEEFGMSYLEATTAFLEENSIPETQFAKFIPSGIIEKIQSEAIDENLLRPSVVRCEKTNTLDFLL
>ID:YP_009111057.1 |[Shigella phage pSs-1]||_Shigella_phage_pSs-1_.gbk|hypothetical protein|339|NC_025829(164999):150039-150377:-1 ^GeneID:22475323^ Shigella phage pSs-1, complete genome.|neighbours:ID:YP_009111056.1(-1),ID:YP_009111058.1(-1)|neighbour_genes:hypothetical protein,hypothetical protein|
MTQFSLNDIRPVDETGLSEKELSIKKEKDEIAKLLDRQENGFIIEKMVEEFGMSYLEATTAFLEENSIPETQFAKFIPSGIIEKIQSEAIDENLLRPSVVRCEKTNTLDFLL
>ID:YP_009153844.1 |[Yersinia phage PST]||_Yersinia_phage_PST_.gbk|late promoter transc..|339|NC_027404(167785):147351-147689:-1 ^^ Yersinia phage PST, complete genome.|neighbours:ID:YP_009153843.1(-1),ID:YP_009153845.1(-1)|neighbour_genes:loader of DNA helica..,dsbA|
MTQFSLNDIRPVDETGLSEKELSIKKEKDEIAKLLDRQENGFIIEKMVEEFGMSYLEATTAFLEENSIPETQFAKFIPSGIIEKIQSEAIDENLLRPSVVRCEKTNTLDFLL
>ID:VEV89855.1 |[Yersinia phage fPS-2]||_Yersinia_phage_fPS-2_.gbk|g239c|339|LR215722(169060):148885-149223:-1 ^^ Yersinia phage fPS-2 genome assembly, chromosome: I.|neighbours:ID:VEV89854.1(-1),ID:VEV89856.1(-1)|neighbour_genes:g238c,g240c|
MTQFSLNDIRPVDETGLSEKELSIKKEKDEIAKLLDRQENGFIIEKMVEEFGMSYLEATTAFLEENSIPETQFAKFIPSGIIEKIQSEAIDENLLRPSVVRCEKTNTLDFLL
>ID:YP_009149487.1 |[Yersinia phage phiD1]||_Yersinia_phage_phiD1_.gbk|g248|339|NC_027353(167063):147064-147402:-1 ^GeneID:24635684^ Yersinia phage phiD1 complete genome.|neighbours:ID:YP_009149486.1(-1),ID:YP_009149488.1(-1)|neighbour_genes:g247,g249|
MTQFSLNDIRPVDETGLSEKELSIKKEKDEIAKLLDRQENGFIIEKMVEEFGMSYLEATTAFLEENSIPETQFAKFIPSGIIEKIQSEAIDENLLRPSVVRCEKTNTLDFLL
