# Supplementary material for: Influence of Non-canonical DNA Bases on the Genomic Diversity of Tevenvirinae
Source: Front Microbiol. 2021 Apr 6;12:632686. doi: 10.3389/fmicb.2021.632686 (PMC8056088; doi:10.3389/fmicb.2021.632686)
Supplement: Supplementary Data Sheet 1 — Clustering results (folders “first clusterisation,” “second clusterisation,” and “third clusterisation”): the number of pan-genome components in the individual genome (files “pan genome components of genomes”), the total number of all clusters and components of the pan-genome (files “pan genome components”), a list of clusters of the core genome (files “core list”), a list of clusters of the softcore genome (files “softcore list”). Clusters of the softcore genome (folders “softcore clusters”) are presented in the files which show regions in genomes, protein sequences, names of viruses which have these proteins A description of softcore clusters is also supplied (file “Softcore clusters description”). [file Data_Sheet_1.ZIP › Data sheet 1/second clusterisation/softcore_clusters/21314_dsbA.faa]

> |[Tevenvirinae _Acinetobacter_phage_133]||_Acinetobacter_phage_133.gb|Phage double-strande..|279|NC_015250.1(159801):144494-144772:-1 ^RAST2:fig|1198136.113.peg.263^ Tevenvirinae _Acinetobacter_phage_133|neighbours:(-1),(-1)|neighbour_genes:hypothetical protein,Phage ribonuclease H..|
MAKKEKIEFNEAVHGARLRELISQASGLKFQVESANDSIKDLRTLAKDELGLTPKMFNKVLSIHHKGERDKVEAENEEVIGVYDAVFNKRSA
> |[Tevenvirinae _Acinetobacter_phage_AM101]||_Acinetobacter_phage_AM101.gb|DsbA dsDNA binding p..|267|MH165274.1(166487):19954-20220:1 ^RAST2:fig|1198136.62.peg.19^ Tevenvirinae _Acinetobacter_phage_AM101|neighbours:(1),(1)|neighbour_genes:hypothetical protein,gp33 late promoter t..|
MAKEKVEFNAAIHGEQLKHCIKQCSDHKAIIEGANEAIREIRKTACEELGVSGKDFNQMLRIFHKDEREKLESENEELLEKYDAVFRK
> |[Tevenvirinae _Acinetobacter_phage_Ac42]||_Acinetobacter_phage_Ac42.gb|DsbA dsDNA binding p..|276|NC_014660.1(167716):151163-151438:-1 ^RAST2:fig|1198136.114.peg.250^ Tevenvirinae _Acinetobacter_phage_Ac42|neighbours:(-1),(-1)|neighbour_genes:gp33 late promoter t..,Phage ribonuclease H..|
MKANRKQKVEFNVDVHGEQLEAMFKEASGLKTQVESANSAIADIRKAAKDELGLKPAQFNKLFRVHHSGTREKFEDESNETMELYDAIFGK
> |[Viruses _Acinetobacter_phage_Acj61]||_Acinetobacter_phage_Acj61.gb|DsbA dsDNA binding p..|267|NC_014661.1(164093):147271-147537:-1 ^RAST2:fig|10239.85.peg.228^ Viruses _Acinetobacter_phage_Acj61|neighbours:(-1),(-1)|neighbour_genes:gp33 late promoter t..,Phage ribonuclease H..|
MAKEKVEYNAAVHGEQLHHIIKQCSDHRAIIESANEAIRELRKTAQDELGYPGGKFNKMLNMYHKDQREEFENASEEVLEDYDAVFTK
> |[Viruses _Acinetobacter_phage _Acj9]||_Acinetobacter_phage_Acj9.gb|DsbA dsDNA binding p..|270|NC_014663.1(169947):153850-154119:-1 ^RAST2:fig|10239.87.peg.236^ Viruses _Acinetobacter_phage _Acj9|neighbours:(-1),(-1)|neighbour_genes:gp33 late promoter t..,hypothetical protein|
MAKHPKVEYNAAIHGKQLEHMIKQCSDHRAIIEGANEAIREIRKTAQDELGYPGAKFNKMLNLFHKDQREDFENASEELQEDYDAVFKK
> |[Tevenvirinae _Acinetobacter_phage_KARL-1]||_Acinetobacter_phage_KARL-1.gb|DsbA dsDNA binding p..|267|MH713599.1(166560):34796-35062:1 ^RAST2:fig|1198136.64.peg.48^ Tevenvirinae _Acinetobacter_phage_KARL-1|neighbours:(1),(1)|neighbour_genes:hypothetical protein,gp33 late promoter t..|
MAKEKVEFNAAIHGEQLKHCIKQCSDHKAIIEGANEAIREIRKTACEELGVSGKDFNQMLRIFHKDEREKLESENEELLEKYDAVFRK
> |[Viruses _Acinetobacter_phage_ZZ1]||_Acinetobacter_phage_ZZ1.gb|DsbA dsDNA binding p..|267|NC_018087.3(166687):148101-148367:-1 ^RAST2:fig|10239.86.peg.240^ Viruses _Acinetobacter_phage_ZZ1|neighbours:(-1),(-1)|neighbour_genes:gp33 late promoter t..,Phage ribonuclease H..|
MAKTKVEYNQAAHGDMIKSMIKECSNHKAIIEGANDAIKEIRKRAQDEFGFEPKQFNKLLSMYHKDSREAFENESEETLEAYDALFTN
> |[Tevenvirinae Acinetobacter_phage_vB_ApiM_fHyAci03]||_Acinetobacter_phage_vB_ApiM_fHyAci03.gb|DsbA dsDNA binding p..|267|MH460829.1(165975):148465-148731:-1 ^RAST2:fig|1198136.65.peg.253^ Tevenvirinae Acinetobacter_phage_vB_ApiM_fHyAci03|neighbours:(-1),(-1)|neighbour_genes:gp33 late promoter t..,hypothetical protein|
MAKEKVEFNAAIHGEQLKHCIKQCSDHKAIIEGANEAIREIRKTACEELGVSGKDFNQMLRIFHKDEREKLESENEELLEKYDAVFRK
> |[Tevenvirinae _Aeromonas_phage_65.2]||_Aeromonas_phage_65.2.gb|Disulfide bond formi..|312|KY290955.1(236567):43978-44289:1 ^RAST2:fig|1198136.115.peg.52^ Tevenvirinae _Aeromonas_phage_65.2|neighbours:(1),(1)|neighbour_genes:Phage ribonuclease H..,Phage protein|
MAKEKKEKPVFNINSSKQNLLELVRECSERMMKIEIEREAIKAAKDAAKELGVEIKDFNVTVSMYHKKNRDEVEENNNRAVELFDKLFSDGFKEVHDDGEDDV
> |[Viruses Aeromonas phage 65]||_Aeromonas_phage_65.gb|Disulfide bond formi..|312|NC_015251.1(235229):43977-44288:1 ^RAST2:fig|10239.65.peg.50^ Viruses Aeromonas phage 65|neighbours:(1),(1)|neighbour_genes:Phage ribonuclease H..,Phage protein|
MAKEKKEKPVFNINSSKQNLLELVRECSERMMKIEIEREAIKAAKDAAKELGVEIKDFNVTVSMYHKKNRDEVEENNNRAVELFDKLFSDGFKEVHDDGEDDV
> |[Tevenvirinae _Aeromonas_phage_AS-szw]||_Aeromonas_phage_AS-szw.gb|Disulfide bond formi..|324|MF498773.1(229957):131362-131685:-1 ^RAST2:fig|1198136.118.peg.253^ Tevenvirinae _Aeromonas_phage_AS-szw|neighbours:(-1),(-1)|neighbour_genes:Phage protein,Phage ribonuclease H..|
MAREAKEKPIFNIHSSKQELIQLVKTCYEHHTKISIEKEGIKAAKDAAKAMGVDGKRFNKVLKMYLEQNRDEVEQENEEAIDLFDTLFVNGMKQKSHDFDDEVEEDE
> |[Tevenvirinae _Aeromonas_phage_AS-zj]||_Aeromonas_phage_AS-zj.gb|Disulfide bond formi..|324|MF448340.1(229929):7692-8015:-1 ^RAST2:fig|1198136.120.peg.14^ Tevenvirinae _Aeromonas_phage_AS-zj|neighbours:(-1),(-1)|neighbour_genes:Phage protein,Phage ribonuclease H..|
MAREAKEKPIFNIHSSKQELIQLVKTCYEHHTKISIEKEGIKAAKDAAKAMGVDGKRFNKVLKMYLDQNRDEVEQENEEAIDLFDTLFVNGMKQQTHDFDDEVGEDE
>ID:NP_944209.1 |[Aeromonas virus Aeh1]||_Aeromonas_phage_Aeh1_.gbk|dsbA|288|NC_005260(233234):207970-208257:-1 ^GeneID:2658172^ Aeromonas phage Aeh1, complete genome.|neighbours:ID:NP_944208.1(-1),ID:NP_944210.1(-1)|neighbour_genes:gp33 late promoter t..,rnh|
MTTEKKAKKPKVEFNVNAHSERLAEMIQEAEGHLTQIESLKEMIKEIRDGAKAELGLEGKEFNKMLKIYFKRERDQVEAENDEILEKYDAAFPRK
> |[Tevenvirinae _Aeromonas_phage_Ah1]||_Aeromonas_phage_Ah1.gb|Phage double-strande..|288|MG250483.1(221116):195611-195898:-1 ^RAST2:fig|1198136.116.peg.361^ Tevenvirinae _Aeromonas_phage_Ah1|neighbours:(-1),(-1)|neighbour_genes:Phage late transcrip..,Phage ribonuclease H..|
MTTEKKAKKPKVEFNVNAHSERLAEMIQEAEGHLTQIESFKEKIKEIRDGAKAELGLEGKEFNKMLKIYFKRERDQVEAENDEILEKYDAAFPRK
> |[Tevenvirinae _Aeromonas_phage_AsFcp_2]||_Aeromonas_phage_AsFcp_2.gb|Phage double-strande..|288|MH791401.1(219171):145407-145694:-1 ^RAST2:fig|1198136.67.peg.269^ Tevenvirinae _Aeromonas_phage_AsFcp_2|neighbours:(-1),(-1)|neighbour_genes:Phage late transcrip..,Phage ribonuclease H..|
MTKEKKVKKAPVEFNVNAHSERLAELISEAEGHMTQIASYQEMIKEIKAVAKSELGVEGKEFSKMAKIYFKRERDQVEAENEDILEKYDAAFPRK
> |[Tevenvirinae _Aeromonas_phage_Asswx_1]||_Aeromonas_phage_Asswx_1.gb|Disulfide bond formi..|324|MH791398.1(229103):139047-139370:-1 ^RAST2:fig|1198136.119.peg.278^ Tevenvirinae _Aeromonas_phage_Asswx_1|neighbours:(-1),(-1)|neighbour_genes:Phage protein,Phage ribonuclease H..|
MAREAKEKPIFNIHSSKQELIQLVKTCYEHHTKISIEKEGIKAAKDAAKAMGVDGKRFNKVLKMYLDQNRDEVEQENEEAIDLFDTLFVNGMKQKSHDFDDEVEEDE
> |[Tevenvirinae _Aeromonas_phage_Aswh_1]||_Aeromonas_phage_Aswh_1.gb|Disulfide bond formi..|303|MH791414.1(229730):100930-101232:1 ^RAST2:fig|1198136.117.peg.199^ Tevenvirinae _Aeromonas_phage_Aswh_1|neighbours:(1),(1)|neighbour_genes:hypothetical protein,Phage protein|
MAKKEKPVFNIHSSKKELAQLVKTCYEHMKKIEMEREGIKSAKDAAKAMGVETWKFNDVLKMYVNQNRDEVEQEKEETLDLFDELFSNGFKASPDSDEDE
> |[Tevenvirinae _Aeromonas_phage_CC2]||_Aeromonas_phage_CC2.gb|Disulfide bond formi..|324|NC_019538.1(231743):130746-131069:1 ^RAST2:fig|1198136.110.peg.288^ Tevenvirinae _Aeromonas_phage_CC2|neighbours:(1),(1)|neighbour_genes:Phage ribonuclease H..,Phage protein|
MAREAKEKPIFNIHSSKQELIQLVKTCYEHHTKISIEKEGIKAAKDAAKAMGVDGKRFNKVLKMYLDQNRDEVEQENEEAIDLFDTLFVNGMKQQSHDFDDEVEEDE
> |[Tevenvirinae _Aeromonas_phage_PX29]||_Aeromonas_phage_PX29.gb|Phage double-strande..|288|NC_023688.1(222006):196039-196326:-1 ^RAST2:fig|1198136.108.peg.357^ Tevenvirinae _Aeromonas_phage_PX29|neighbours:(-1),(-1)|neighbour_genes:Phage late transcrip..,Phage ribonuclease H..|
MTKEKKAKKAPVEFNVNAHSERLAELISEAEGHMTQIASYQEMIKEIKAVAKSELGVEGKEFSKMAKIYFKRERDQVEAENEDILEKYDAAFPRK
> |[Tevenvirinae _Aeromonas_phage_phiAS5]||_Aeromonas_phage_phiAS5.gb|DsbA|288|NC_014636.1(225268):67083-67370:-1 ^RAST2:fig|1198136.107.peg.116^ Tevenvirinae _Aeromonas_phage_phiAS5|neighbours:(-1),(-1)|neighbour_genes:late promoter transc..,Phage ribonuclease H|
MTNEKKQKKAKVEFNVNVHAESLAALIDEAEGHLTQIASFQEMIKEIKTRAKEEMGVEGKDFGKLLKIRHKRERDQAEAEAEGIFELYDATFPSK
>ID:YP_803180.1 |[Escherichia virus RB32]||_Bacteriophage_RB32_.gbk|dsbA|270|NC_008515(165890):145632-145901:-1 ^GeneID:4405646^ Bacteriophage RB32, complete genome.|neighbours:ID:YP_803179.1(-1),ID:YP_803181.1(-1)|neighbour_genes:33,rnh|
MAKKEMVEFDEAIHGEDLAKFIKEASDHKLKISGYNELIKDIRIRAKDELGVDGKMFNRLLALYHKDNRDVFEAETEEVVELYDTVFSK
> |[Tevenvirinae _Citrobacter_phage_IME-CF2]||_Citrobacter_phage_IME-CF2.gb|phage T4-like dsbA, ..|264|NC_029013.1(177688):87829-88092:1 ^RAST2:fig|1198136.109.peg.166^ Tevenvirinae _Citrobacter_phage_IME-CF2|neighbours:(1),(1)|neighbour_genes:RnaseH ribonuclease,hypothetical protein|
MSVELLQENPDIAKAIKDMIKDASNVKTQIEIHQGTLKDIKSKAKTDYGIDGKTFSKLFNLYHNQARTEFEEQNNELIELYDVIDKA
>ID:YP_009194867.1 |[Citrobacter phage Margaery]||_Citrobacter_phage_Margaery_.gbk|dsDNA-binding protei..|264|NC_028755(178182):31010-31273:-1 ^GeneID:26647236^ Citrobacter phage Margaery, complete genome.|neighbours:ID:YP_009194866.1(-1),ID:YP_009194868.1(-1)|neighbour_genes:transcriptional regu..,RNaseH|
MSVELLQENPDIAKAVKELIKEASNVKTQIEHFQGSFKDIKSKAKTDYGIDGKTFGKLFKLYHEQARTAFEEQNNELIELYDVIDKA
>ID:AYJ72912.1 |[Citrobacter phage Maroon]||_Citrobacter_phage_Maroon_.gbk|double-stranded DNA ..|264|MH823906(178830):30565-30828:-1 ^^ Citrobacter phage Maroon, complete genome.|neighbours:ID:AYJ72911.1(-1),ID:AYJ72913.1(-1)|neighbour_genes:late promoter transc..,RnaseH|
MSVELLQENPDIAKAVKELIKEASNVKTQIEHFQGSFKDIKSKAKTDYGIDGKTFGKLFKLYHEQARTAFEEQNNELIELYDVIDKA
>ID:YP_009203988.1 |[Citrobacter phage Merlin]||_Citrobacter_phage_Merlin_.gbk|dsDNA-binding protei..|219|NC_028857(172733):152292-152510:-1 ^GeneID:26648199^ Citrobacter phage Merlin, complete genome.|neighbours:ID:YP_009203987.1(-1),ID:YP_009203989.1(-1)|neighbour_genes:late promoter transc..,RNaseH|
MRKKIKEASDNMLKISGYKVLIADLRNSAKDDLGVEGKVFNQLLAMYHKDTRDQFEEEKDKVVELYDSVFTK
> |[Tevenvirinae _Citrobacter_phage_Miller]||_Citrobacter_phage_Miller.gb|phage T4-like dsbA, ..|264|NC_025414.1(178171):30667-30930:-1 ^RAST2:fig|1198136.111.peg.51^ Tevenvirinae _Citrobacter_phage_Miller|neighbours:(-1),(-1)|neighbour_genes:hypothetical protein,RnaseH ribonuclease|
MSVELLQENPDIAKAIKDMIKDASNVKTQIEIHQGTLKDIKSKAKTDYGIDGKTFSKLFNLYHNQARTEFEEQNNELIELYDVIDKA
>ID:YP_009146700.1 |[Citrobacter phage Moon]||_Citrobacter_phage_Moon.gbk|dsDNA-binding protei..|276|NC_027331(170341):150898-151173:-1 ^GeneID:24721866,InterPro:IPR020313^ Citrobacter phage Moon, complete genome.|neighbours:ID:YP_009146699.1(-1),ID:YP_009146701.1(-1)|neighbour_genes:late promoter transc..,ribonuclease|
MAKEKKVAVEFDEAIHGEELRKKIKDASDNMLKISAYKVLIADLRNSAKDDLGVEGKVFNQLLAMYHKDTRDQFEEEKDKVVELYDSVFTK
>ID:YP_009285586.1 |[Citrobacter phage vB_CfrM_CfP1]||_Citrobacter_phage_vB_CfrM_CfP1_.gbk|dsDNA binding protei..|264|NC_031057(180219):32886-33149:-1 ^GeneID:29079738^ Citrobacter phage vB_CfrM_CfP1, complete genome.|neighbours:ID:YP_009285585.1(-1),ID:YP_009285587.1(-1)|neighbour_genes:late promoters trans..,RnaseH ribonuclease|
MSVELLQENPDIAKAIKDMIKDASNVKTQIEIHQGTLKDIKSKAKTDYGIDGKTFSKLFNLYHNQARTEFEEQNNELIELYDVIDKA
> |[Tevenvirinae _Cronobacter_phage_Pet-CM3-4]||_Cronobacter_phage_Pet-CM3-4.gb|dsDNA binding protei..|276|LT614807.1(171975):152502-152777:-1 ^RAST2:fig|1198136.112.peg.291^ Tevenvirinae _Cronobacter_phage_Pet-CM3-4|neighbours:(-1),(-1)|neighbour_genes:gp33 late promoter t..,Phage ribonuclease H..|
MAKEKKEPVEFDEAVHGADLKKLIVEAADHKLKISGFQVLIKDIRDRAKDELGVDGKMFNRLLTLYFKSARDEFEAETEEAIELYDTVFPK
>ID:YP_006986324.1 |[Cronobacter phage vB_CsaM_GAP161]||_Cronobacter_phage_vB_CsaM_GAP161_.gbk|dsDNA binding protei..|264|NC_019398(178193):29779-30042:-1 ^GeneID:13997589^ Cronobacter phage vB_CsaM_GAP161, complete genome.|neighbours:ID:YP_006986323.1(-1),ID:YP_006986325.1(-1)|neighbour_genes:late promoters trans..,RnaseH ribonuclease|
MSVELLQENPDIAKAVKELIKEASNVKTQIEHFQGSFKDIKSKAKTDYGIDGKTFGKLFKLYHEQARTAFEEQNNELIELYDVIDKA
>ID:AOG16176.1 |[Cronobacter phage vB_CsaM_leB]||_Cronobacter_phage_vB_CsaM_leB_.gbk|dsDNA binding protei..|264|KX431559(177907):30632-30895:-1 ^^ Cronobacter phage vB_CsaM_leB, complete genome.|neighbours:ID:AOG16175.1(-1),ID:AOG16177.1(-1)|neighbour_genes:transcriptopnal regu..,ribonuclease|
MSVELLQENPDIAKAVKELIKEASNVKTQIEHFQGSFKDIKSKAKTDYGIDGKTFGKLFKLYHEQARTAFEEQNNELIELYDVIDKA
>ID:AOG16455.1 |[Cronobacter phage vB_CsaM_leN]||_Cronobacter_phage_vB_CsaM_leN_.gbk|dsDNA binding protei..|264|KX431560(179516):30096-30359:-1 ^^ Cronobacter phage vB_CsaM_leN, complete genome.|neighbours:ID:AOG16454.1(-1),ID:AOG16456.1(-1)|neighbour_genes:late promoters trans..,ribonuclease|
MSVELLQENPDIAKAVKELIKEASNVKTQIEHFQGSFKDIKSKAKTDYGIDGKTFGKLFKLYHEQARTAFEEQNNELIELYDVIDKA
>ID:YP_009005531.1 |[Enterobacter phage PG7]||_Enterobacter_phage_PG7_.gbk|dsbA|276|NC_023561(173276):154072-154347:-1 ^GeneID:18502546^ Enterobacter phage PG7, complete genome.|neighbours:ID:YP_009005530.1(-1),ID:YP_009005532.1(-1)|neighbour_genes:late promoter transc..,rnh|
MAKEKKEPVEFDEAVHGADLKKLIVEAADHKLKISGFQVLIKDIRDRAKDELGVDGKMFNRLLTLYFKSARDEFEAETEEAIELYDTVFPK
> |[Tevenvirinae Enterobacter_phage_myPSH1140]||_Enterobacter_phage_myPSH1140.gb|dsDNA binding protei..|276|MG999954.1(172614):155282-155557:-1 ^RAST2:fig|1198136.57.peg.294^ Tevenvirinae Enterobacter_phage_myPSH1140|neighbours:(-1),(-1)|neighbour_genes:gp33 late promoter t..,Phage ribonuclease H..|
MAKEKKEPVEFDEAVHGADLKKLIVEAADHKLKISGFQVLIKDIRDRAKDELGVDGKMFNRLLTLYFKSARDEFEAETEEAIELYDTVFPK
>ID:YP_009606964.1 |[Enterobacter phage phiEap-3]||_Enterobacter_phage_phiEap-3_.gbk|dsDNA binding protei..|264|NC_041980(175814):29476-29739:-1 ^GeneID:40082970^ Enterobacter phage phiEap-3, complete genome.|neighbours:ID:YP_009606963.1(-1),ID:YP_009606965.1(-1)|neighbour_genes:late promoter transc..,rnaseH|
MSVEFLQTNPDVAKKVKELIKEASNVKTQVEIFNGTFKDIKSKAKTDFGIDGKTFGKLFKLYHEQARTAFEEENNELIELYDMIDKA
>ID:YP_009168064.1 |[Escherichia phage AR1]|AR1|_Enterobacteria_phage_AR1_DNA_.gbk|dsbA|270|NC_027983(167435):147372-147641:-1 ^GeneID:26041942^ Enterobacteria phage AR1 DNA, complete genome.|neighbours:ID:YP_009168063.1(-1),ID:YP_009168065.1(-1)|neighbour_genes:33,rnh|
MAKKEMVEFDEAIHGEDLAKFIKEASDHKLKISGYNELIKDIRIRAKDELGVDGKMFNRLLALYHKDNRDVFEAETEEVVELYDTVFSK
> |[Tevenvirinae _Enterobacteria_phage_ATK47]||_Enterobacteria_phage_ATK47.gb|Phage double-strande..|270|KT184309.1(170020):23685-23954:1 ^RAST2:fig|1198136.68.peg.33^ Tevenvirinae _Enterobacteria_phage_ATK47|neighbours:(1),(1)|neighbour_genes:Phage ribonuclease H..,Transcriptional regu..|
MAKKEAVEFNQDVHGEELAKLVKEASDNKLKISGYNELIKDIRTRAKEELGVDGKMFNRLLALYHKDARDQFEAENEEVVELYDTVFTK
> |[Tevenvirinae Enterobacteria_phage_ATK48]||_Enterobacteria_phage_ATK48.gb|Phage double-strande..|270|KT184310.1(169729):121919-122188:1 ^RAST2:fig|1198136.55.peg.209^ Tevenvirinae Enterobacteria_phage_ATK48|neighbours:(1),(1)|neighbour_genes:Phage ribonuclease H..,Transcriptional regu..|
MAKKEAVEFNQDVHGEELAKLVKEASDNKLKISGYNELIKDIRTRAKEELGVDGKMFNRLLALYHKDARDQFEAENEEVVELYDTVFTK
> |[Tevenvirinae Enterobacteria_phage_Aplg8]||_Enterobacteria_phage_Aplg8.gb|Phage double-strande..|270|KT184308.1(168496):92588-92857:-1 ^RAST2:fig|1198136.66.peg.156^ Tevenvirinae Enterobacteria_phage_Aplg8|neighbours:(-1),(-1)|neighbour_genes:Transcriptional regu..,Phage ribonuclease H..|
MAKKEMVEFDEAIHGEDLAKFIKEASDHKLKISGYNELIKDIRIRAKDELGVDGKMFNRLLALYHKDNRDVFEAETEEVVELYDTVFSK
>ID:YP_007004204.1 |[Enterobacteria phage Bp7]||_Enterobacteria_phage_Bp7_.gbk|dsbA|270|NC_019500(168066):88218-88487:1 ^GeneID:14008033^ Enterobacteria phage Bp7, complete genome.|neighbours:ID:YP_007004203.1(1),ID:YP_007004205.1(1)|neighbour_genes:RNaseH ribonuclease,late promoter transc..|
MAKEKVKVEFNQEEHGNTLAQLIKSASDTKLKMEAYGDEIKDIKDRAKTELGVDGKMFNQLFSLYHKGTRERFEDEKTEVVELYDTIFE
> |[Tevenvirinae _Enterobacteria_phage_CC31]||_Enterobacteria_phage_CC31.gb|dsDNA binding protei..|276|NC_014662.1(165540):146023-146298:-1 ^RAST2:fig|1198136.121.peg.266^ Tevenvirinae _Enterobacteria_phage_CC31|neighbours:(-1),(-1)|neighbour_genes:gp33 late promoter t..,Phage ribonuclease H..|
MAKEKKEPVEFDEAVHGADLKKLIVEAADHKLKISGFQTLIGDIRTRAKDELGVDGKMFNRLLTLYFKSARDEFEAETEEAIELYDTVFPK
>ID:YP_009118928.1 |[Enterobacteria phage GEC-3S]||_Enterobacteria_phage_GEC-3S_.gbk|dsbA|276|NC_025425(163424):142220-142495:-1 ^GeneID:23301274^ Enterobacteria phage GEC-3S complete genome.|neighbours:ID:YP_009118927.1(-1),ID:YP_009118929.1(-1)|neighbour_genes:Putative late promot..,hypothetical protein|
MTEQKKEKVVFDEAAHGNTLAQLIKEASDQKTIQEAYGDKIKEIKQRAKEELGVDGKMWGILFKLYHQQQRETFEAERDEAVELYDRVFNA
> |[Tevenvirinae _Enterobacteria_phage_GiZh]||_Enterobacteria_phage_GiZh.gb|Phage double-strande..|270|KT184311.1(166514):29764-30033:-1 ^RAST2:fig|1198136.122.peg.55^ Tevenvirinae _Enterobacteria_phage_GiZh|neighbours:(-1),(-1)|neighbour_genes:Transcriptional regu..,Phage ribonuclease H..|
MAKKEMVEFDEAIHGEDLAKFIKEASDHKLKISGYNELIKDIRIRAKDELGVDGKMFNRLLALYHKDNRDVFEAETEEVVELYDTVFSK
> |[Viruses Hx01]||_Enterobacteria_phage_HX01.gb|Phage double-strande..|270|NC_018855.1(169158):126222-126491:1 ^RAST2:fig|10239.59.peg.202^ Viruses Hx01|neighbours:(1),(1)|neighbour_genes:Phage ribonuclease H..,Phage late transcrip..|
MAKKEAVEFNQDVHGEELAKLVKEASDNKLKISGYNELIKDIRTRAKEELGVDGKMFNRLLALYHKDARDQFEAENEEVVELYDTVFTK
>ID:YP_003734380.1 |[Enterobacteria phage IME08]||_Enterobacteria_phage_IME08_.gbk|dsbA|294|NC_014260(172253):150769-151062:-1 ^GeneID:9384529^ Enterobacteria phage IME08, complete genome.|neighbours:ID:YP_003734379.1(-1),ID:YP_003734381.1(-1)|neighbour_genes:33,rnh|
MIFIKVNIMAKEKVKVEFNQEEHGNTLAQLIKSASDTKLKMEAYGDEIKDIKDRAKTELGVDGKMFNQLFSLYHKGTRERFEDEKTEVVELYDTIFE
>ID:YP_002922585.1 |[Enterobacteria phage JS10]||_Enterobacteria_phage_JS10_.gbk|dsbA|270|NC_012741(171451):150309-150578:-1 ^GeneID:7943388^ Enterobacteria phage JS10, complete genome.|neighbours:ID:YP_002922584.1(-1),ID:YP_002922586.1(-1)|neighbour_genes:33,rnh|
MAKEKVKVEFNQEEHGNTLAQLIKTASDTKLKMEAYGDEIKDIKDRAKTELGVDGKMFNQLFSLYHKGTRERFEDEKTEVVELYDTIFE
>ID:YP_001595367.1 |[Escherichia phage JS98]||_Enterobacteria_phage_JS98.gbk|dsbA|255|NC_010105(170523):149243-149497:-1 ^GeneID:5783641^ Enterobacteria phage JS98, complete genome.|neighbours:ID:YP_001595366.1(-1),ID:YP_001595368.1(-1)|neighbour_genes:33,rnh|
MKVEFNQEEHGNTLAQLIKTASDTKLKMEAYGDEIKDIKDRAKTELGVDGKMFNQLFSLYHKGTRERFEDEKTEVVELYDTIFE
>ID:YP_002922319.1 |[Escherichia phage JSE]||_Enterobacteria_phage_JSE_.gbk|dsbA|276|NC_012740(166418):145334-145609:-1 ^GeneID:7943287^ Enterobacteria phage JSE, complete genome.|neighbours:ID:YP_002922318.1(-1),ID:YP_002922320.1(-1)|neighbour_genes:late promoter transc..,hypothetical protein|
MTEQKKEKVVFDEAVHGNTLAQLIKEASDQKTIQEAYGDKIKEIKQRAKEELGVDGKMWGILFKLYHQQQRETFEAERDEAVELYDRVFNA
> |[Tevenvirinae _Enterobacteria_phage_Kha5h]||_Enterobacteria_phage_Kha5h.gb|Phage double-strande..|270|KT184312.1(167318):4313-4582:-1 ^RAST2:fig|1198136.123.peg.11^ Tevenvirinae _Enterobacteria_phage_Kha5h|neighbours:(-1),(-1)|neighbour_genes:Transcriptional regu..,Phage ribonuclease H..|
MAKKEMVEFDEAIHGEDLAKFIKEASDHKLKISGYNELIKDIRIRAKDELGVDGKMFNRLLALYHKDNRDVFEAETEEVVELYDTVFSK
>ID:YP_001469587.1 |[Enterobacteria phage Phi1]||_Enterobacteria_phage_Phi1_.gbk|dsbA|276|NC_009821(164270):142873-143148:-1 ^GeneID:5602134^ Enterobacteria phage Phi1, complete genome.|neighbours:ID:YP_001469586.1(-1),ID:YP_001469588.1(-1)|neighbour_genes:33,hypothetical protein|
MTEQKKEKVVFDEAVHGNTLAQLIKEASDQKTIQEAYGDKIKEIKQRAKEELGVDGKMWGILFKLYHQQQRETFEAERDEAVELYDRVFNA
>ID:YP_009202977.1 |[Escherichia phage QL01]||_Enterobacteria_phage_QL01.gbk|hypothetical protein|270|NC_028847(170527):150066-150335:-1 ^GeneID:26629965^ Enterobacteria phage QL01, complete genome.|neighbours:ID:YP_009202976.1(-1),ID:YP_009202978.1(-1)|neighbour_genes:late promoter transc..,ribonuclease|
MAKEKVKVEFNQEEHGNTLAQLIKSASDTKLKMEAYGDEIKDIKDRAKTELGVDGKMFNQLFSLYHKGTRERFEDEKTEVVELYDTIFE
>ID:AIT74336.1 |[Enterobacteria phage RB10]||_Enterobacteria_phage_RB10_.gbk|dsb|270|KM606999(168401):148531-148800:-1 ^^ Enterobacteria phage RB10, complete genome.|neighbours:ID:AIT74335.1(-1),ID:AIT74337.1(-1)|neighbour_genes:late promoter transc..,rnh|
MAKKEMVEFDEAIHGEDLAKFIKEASDHKLKISGYNELIKDIRIRAKDELGVDGKMFNRLLALYHKDNRDVFEAETEEVVELYDTVFSK
>ID:YP_002854576.1 |[Escherichia virus RB14]||_Enterobacteria_phage_RB14_.gbk|dsbA|270|NC_012638(165429):145093-145362:-1 ^GeneID:7803992^ Enterobacteria phage RB14, complete genome.|neighbours:ID:YP_002854575.1(-1),ID:YP_002854577.1(-1)|neighbour_genes:33,rnh|
MAKKEMVEFDEAIHGEDLAKFIKEASDHKLKISGYNELIKDIRIRAKDELGVDGKMFNRLLALYHKDNRDVFEAETEEVVELYDTVFSK
> |[Tevenvirinae _Enterobacteria_phage_RB16]||_Enterobacteria_phage_RB16.gb|phage T4-like dsbA, ..|264|NC_014467.1(176788):29877-30140:-1 ^RAST2:fig|1198136.103.peg.49^ Tevenvirinae _Enterobacteria_phage_RB16|neighbours:(-1),(-1)|neighbour_genes:hypothetical protein,RnaseH ribonuclease|
MSIELLQENPEIAKAIKDMIKEASNVKTQIEIHQGTLKDIKSKAKTDYGIDGKTFSKLFNLYHNQARTEFEEQNNELIELYDVIDKA
>ID:AXF42552.1 |[Enterobacteria phage RB18]||_Enterobacteria_phage_RB18_.gbk|dsbA|270|MH553563(166677):146299-146568:-1 ^^ Enterobacteria phage RB18, complete genome.|neighbours:ID:AXF42551.1(-1),ID:AXF42553.1(-1)|neighbour_genes:late promoter transc..,rnh|
MAKKEMVEFDEAIHGEDLAKFIKEASDHKLKISGYNELIKDIRIRAKDELGVDGKMFNRLLALYHKDNRDVFEAETEEVVELYDTVFSK
>ID:YP_009102444.1 |[Enterobacteria phage RB27]||_Enterobacteria_phage_RB27_.gbk|dsb|270|NC_025448(165179):145090-145359:-1 ^GeneID:22113228^ Enterobacteria phage RB27, complete genome.|neighbours:ID:YP_009102443.1(-1),ID:YP_009102445.1(-1)|neighbour_genes:late promoter transc..,rnh|
MAKKEMVEFDEAIHGEDLAKFIKEASDHKLKISGYNELIKDIRIRAKDELGVDGKMFNRLLALYHKDNRDVFEAETEEVVELYDTVFSK
>ID:AIT74877.1 |[Enterobacteria phage RB33]||_Enterobacteria_phage_RB33_.gbk|dsb|270|KM607001(166007):145750-146019:-1 ^^ Enterobacteria phage RB33, complete genome.|neighbours:ID:AIT74876.1(-1),ID:AIT74878.1(-1)|neighbour_genes:late promoter transc..,rnh|
MAKKEMVEFDEAIHGEDLAKFIKEASDHKLKISGYNELIKDIRIRAKDELGVDGKMFNRLLALYHKDNRDVFEAETEEVVELYDTVFSK
>ID:YP_009098628.1 |[Escherichia phage RB3]||_Enterobacteria_phage_RB3_.gbk|dsb|270|NC_025419(168402):148532-148801:-1 ^GeneID:22113992^ Enterobacteria phage RB3, complete genome.|neighbours:ID:YP_009098627.1(-1),ID:YP_009098629.1(-1)|neighbour_genes:late promoter transc..,rnh|
MAKKEMVEFDEAIHGEDLAKFIKEASDHKLKISGYNELIKDIRIRAKDELGVDGKMFNRLLALYHKDNRDVFEAETEEVVELYDTVFSK
> |[Tevenvirinae _Enterobacteria_phage_RB43]||_Enterobacteria_phage_RB43.gb|phage T4-like dsbA, ..|264|NC_007023.1(180500):31287-31550:-1 ^RAST2:fig|1198136.102.peg.53^ Tevenvirinae _Enterobacteria_phage_RB43|neighbours:(-1),(-1)|neighbour_genes:hypothetical protein,RnaseH ribonuclease|
MSVELLQENPDIAKAIKDMIKDASNVKTQIEIHQGTLKDIKSKAKTDYGIDGKTFSKLFNLYHNQARTEFEEQNNELIELYDVIDKA
>ID:NP_891815.1 |[Enterobacteria phage RB49]||_Enterobacteria_phage_RB49_.gbk|dsbA|276|NC_005066(164018):142942-143217:-1 ^GeneID:1725359^ Enterobacteria phage RB49, complete genome.|neighbours:ID:NP_891814.1(-1),ID:NP_891816.1(-1)|neighbour_genes:late promoter transc..,hypothetical protein|
MTEQKKEKVVFDEAVHGNTLAQLIKEASDQKTIQEAYGDKIKEIKQRAKEELGVDGKMWGILFKLYHQQQRETFEAERDEAVELYDRVFNA
>ID:ACP31161.1 |[Enterobacteria phage RB51]||_Enterobacteria_phage_RB51_.gbk|dsbA|270|FJ839693(168394):148288-148557:-1 ^^ Enterobacteria phage RB51, complete genome.|neighbours:ID:ACP31160.1(-1),ID:ACP31162.1(-1)|neighbour_genes:33,rnh|
MAKKEMVEFDEAIHGEDLAKFIKEASDHKLKISGYNELIKDIRIRAKDELGVDGKMFNRLLALYHKDNRDVFEAETEEVVELYDTVFSK
>ID:AIT75153.1 |[Enterobacteria phage RB55]||_Enterobacteria_phage_RB55_.gbk|dsb|270|KM607002(168896):149487-149756:-1 ^^ Enterobacteria phage RB55, complete genome.|neighbours:ID:AIT75152.1(-1),ID:AIT75154.1(-1)|neighbour_genes:late promoter transc..,rnh|
MAKKEMVEFDEAIHGEDLAKFIKEASDHKLKISGYNELIKDIRIRAKDELGVDGKMFNRLLALYHKDNRDVFEAETEEVVELYDTVFSK
>ID:AIT75427.1 |[Enterobacteria phage RB59]||_Enterobacteria_phage_RB59_.gbk|dsb|270|KM607003(168966):149501-149770:-1 ^^ Enterobacteria phage RB59, complete genome.|neighbours:ID:AIT75426.1(-1),ID:AIT75428.1(-1)|neighbour_genes:late promoter transc..,rnh|
MAKKEMVEFDEAIHGEDLAKFIKEASDHKLKISGYNELIKDIRIRAKDELGVDGKMFNRLLALYHKDNRDVFEAETEEVVELYDTVFSK
>ID:AIT73249.1 |[Enterobacteria phage RB5]||_Enterobacteria_phage_RB5_.gbk|dsb|270|KM606995(168394):148524-148793:-1 ^^ Enterobacteria phage RB5, complete genome.|neighbours:ID:AIT73248.1(-1),ID:AIT73250.1(-1)|neighbour_genes:late promoter transc..,rnh|
MAKKEMVEFDEAIHGEDLAKFIKEASDHKLKISGYNELIKDIRIRAKDELGVDGKMFNRLLALYHKDNRDVFEAETEEVVELYDTVFSK
>ID:AIT75703.1 |[Enterobacteria phage RB68]||_Enterobacteria_phage_RB68_.gbk|dsb|270|KM607004(168401):148295-148564:-1 ^^ Enterobacteria phage RB68, complete genome.|neighbours:ID:AIT75702.1(-1),ID:AIT75704.1(-1)|neighbour_genes:late promoter transc..,rnh|
MAKKEMVEFDEAIHGEDLAKFIKEASDHKLKISGYNELIKDIRIRAKDELGVDGKMFNRLLALYHKDNRDVFEAETEEVVELYDTVFSK
>ID:NP_861939.1 |[Enterobacteria phage RB69]||_Enterobacteria_phage_RB69_.gbk|dsbA|288|NC_004928(167560):148039-148326:-1 ^GeneID:1494365^ Enterobacteria phage RB69, complete genome.|neighbours:ID:NP_861938.1(-1),ID:NP_861940.1(-1)|neighbour_genes:gp33 late promoter t..,rnh|
MNSEVNMAKKEAVEFNQDVHGEELAKLVKEASDNKLKISGYNELIKDIRTRAKEELGVDGKMFNRLLALYHKDARDQFEAENEEVVELYDTVFTK
>ID:AIT73520.1 |[Enterobacteria phage RB6]||_Enterobacteria_phage_RB6_.gbk|dsb|270|KM606996(168394):148524-148793:-1 ^^ Enterobacteria phage RB6, complete genome.|neighbours:ID:AIT73519.1(-1),ID:AIT73521.1(-1)|neighbour_genes:late promoter transc..,rnh|
MAKKEMVEFDEAIHGEDLAKFIKEASDHKLKISGYNELIKDIRIRAKDELGVDGKMFNRLLALYHKDNRDVFEAETEEVVELYDTVFSK
>ID:AIT73791.1 |[Enterobacteria phage RB7]||_Enterobacteria_phage_RB7_.gbk|dsb|270|KM606997(168395):148525-148794:-1 ^^ Enterobacteria phage RB7, complete genome.|neighbours:ID:AIT73790.1(-1),ID:AIT73792.1(-1)|neighbour_genes:late promoter transc..,rnh|
MAKKEMVEFDEAIHGEDLAKFIKEASDHKLKISGYNELIKDIRIRAKDELGVDGKMFNRLLALYHKDNRDVFEAETEEVVELYDTVFSK
>ID:AIT74063.1 |[Enterobacteria phage RB9]||_Enterobacteria_phage_RB9.gbk|dsb|270|KM606998(168395):148525-148794:-1 ^^ Enterobacteria phage RB9, complete genome.|neighbours:ID:AIT74062.1(-1),ID:AIT74064.1(-1)|neighbour_genes:late promoter transc..,rnh|
MAKKEMVEFDEAIHGEDLAKFIKEASDHKLKISGYNELIKDIRIRAKDELGVDGKMFNRLLALYHKDNRDVFEAETEEVVELYDTVFSK
>ID:ADJ39967.1 |[Enterobacteria phage T4T]||_Enterobacteria_phage_T4T_.gbk|dsb|270|HM137666(168920):149522-149791:-1 ^^ Enterobacteria phage T4T, complete genome.|neighbours:ID:ADJ39966.1(-1),ID:ADJ39968.1(-1)|neighbour_genes:33,rnh|
MAKKEMVEFDEAIHGEDLAKFIKEASDHKLKISGYNELIKDIRIRAKDELGVDGKMFNRLLALYHKDNRDVFEAETEEVVELYDTVFSK
>ID:NP_049858.1 |[Escherichia virus T4]||_Enterobacteria_phage_T4_.gbk|dsbA|270|NC_000866(168903):149509-149778:-1 ^GeneID:1258620^ Enterobacteria phage T4, complete genome.|neighbours:ID:NP_049857.1(-1),ID:NP_049859.1(-1)|neighbour_genes:33,rnh|
MAKKEMVEFDEAIHGEDLAKFIKEASDHKLKISGYNELIKDIRIRAKDELGVDGKMFNRLLALYHKDNRDVFEAETEEVVELYDTVFSK
> |[Tevenvirinae _Enterobacteria_phage_T4_strain_wild]||_Enterobacteria_phage_T4_strain_wild.gb|Phage double-strande..|270|KJ477684.1(168922):149524-149793:-1 ^RAST2:fig|1198136.58.peg.263^ Tevenvirinae _Enterobacteria_phage_T4_strain_wild|neighbours:(-1),(-1)|neighbour_genes:Transcriptional regu..,Phage ribonuclease H..|
MAKKEMVEFDEAIHGEDLAKFIKEASDHKLKISGYNELIKDIRIRAKDELGVDGKMFNRLLALYHKDNRDVFEAETEEVVELYDTVFSK
> |[Tevenvirinae _Enterobacteria_phage_T6]||_Enterobacteria_phage_T6.gb|Phage double-strande..|270|MH550421.1(168706):148694-148963:-1 ^RAST2:fig|1198136.104.peg.251^ Tevenvirinae _Enterobacteria_phage_T6|neighbours:(-1),(-1)|neighbour_genes:Transcriptional regu..,Phage ribonuclease H..|
MAKKEMVEFDEAIHGEDLAKFIKEASDHKLKISGYNELIKDIRIRAKDELGVDGKMFNRLLALYHKDNRDVFEAETEEVVELYDTVFSK
>ID:YP_004063941.1 |[Escherichia phage vB_EcoM_VR7]||_Enterobacteria_phage_vB_EcoM-VR7_.gbk|dsbA|270|NC_014792(169285):148391-148660:-1 ^GeneID:10021485^ Enterobacteria phage vB_EcoM-VR7, complete genome.|neighbours:ID:YP_004063940.1(-1),ID:YP_004063942.1(-1)|neighbour_genes:33,rnh|
MKEKKVKVEFCPDTHGAELAKLIKAASDTKLKMEAYADEIKDLKDKAKTELGVDGKMFNTQLGLYHKGTRERFEDEKTEAVELYDVLFS
>ID:YP_006986801.1 |[Escherichia phage vB_EcoM_ACG-C40]||_Enterobacteria_phage_vB_EcoM_ACG-C40_.gbk|dsDNA binding protei..|270|NC_019399(167396):146767-147036:-1 ^GeneID:13998072^ Enterobacteria phage vB_EcoM_ACG-C40, complete genome.|neighbours:ID:YP_006986800.1(-1),ID:YP_006986802.1(-1)|neighbour_genes:late promoter transc..,ribonuclease RNaseH|
MAKKEMVEFDEAIHGEDLAKFIKEASDHKLKISGYNELIKDIRIRAKDELGVDGKMFNRLLALYHKDNRDVFEAETEEVVELYDTVFSK
>ID:AWD91441.1 |[Enterobacteria phage vB_EcoM_IME339]||_Enterobacteria_phage_vB_EcoM_IME339_.gbk|double-stranded DNA ..|270|MH051915(164366):22994-23263:1 ^^ Enterobacteria phage vB_EcoM_IME339, complete genome.|neighbours:ID:AWD91440.1(1),ID:AWD91442.1(1)|neighbour_genes:ribonuclease H,late transcriptional..|
MAKKEMVEFDEAIHGEDLAKFIKEASDHKLKISGYNELIKDIRIRAKDELGVDGKMFNRLLALYHKDNRDVFEAETEEVVELYDTVFSK
>ID:AWD91695.1 |[Enterobacteria phage vB_EcoM_IME340]||_Enterobacteria_phage_vB_EcoM_IME340_.gbk|double-stranded DNA ..|270|MH051916(165549):21940-22209:1 ^^ Enterobacteria phage vB_EcoM_IME340, complete genome.|neighbours:ID:AWD91694.1(1),ID:AWD91696.1(1)|neighbour_genes:RNaseH,late promoter transc..|
MAKKEMVEFDEAIHGEDLAKFIKEASDHKLKISGYNELIKDIRIRAKDELGVDGKMFNRLLALYHKDNRDVFEAETEEVVELYDTVFSK
>ID:YP_009207435.1 |[Escherichia phage vB_EcoM_VR20]||_Enterobacteria_phage_vB_EcoM_VR20.gbk|dsbA|270|NC_028894(170336):148080-148349:-1 ^GeneID:26633934^ Enterobacteria phage vB_EcoM_VR20, complete genome.|neighbours:ID:YP_009207434.1(-1),ID:YP_009207436.1(-1)|neighbour_genes:late promoter transc..,rnh|
MKEKKVKVEFCPDTHGAELAKLIKAASDTKLKMEAYADEIKDLKDKAKTELGVDGKMFNTQLGLYHKGTRERFEDEKTEAVELYDVLFS
>ID:YP_009210002.1 |[Escherichia phage vB_EcoM_VR25]||_Enterobacteria_phage_vB_EcoM_VR25_.gbk|dsbA|270|NC_028925(170822):149798-150067:-1 ^GeneID:26636422^ Enterobacteria phage vB_EcoM_VR25, complete genome.|neighbours:ID:YP_009210001.1(-1),ID:YP_009210003.1(-1)|neighbour_genes:late promoter transc..,rnh|
MKEKKVKVEFCPDTHGAELAKLIKAASDTKLKMEAYADEIKDLKDKAKTELGVDGKMFNTQLGLYHKGTRERFEDEKTEAVELYDVLFS
>ID:YP_009214096.1 |[Escherichia phage vB_EcoM_VR26]||_Enterobacteria_phage_vB_EcoM_VR26_.gbk|dsbA|270|NC_028957(171541):150006-150275:-1 ^GeneID:26640552^ Enterobacteria phage vB_EcoM_VR26, complete genome.|neighbours:ID:YP_009214095.1(-1),ID:YP_009214097.1(-1)|neighbour_genes:late promoter transc..,rnh|
MKEKKVKVEFCPDTHGAELAKLIKAASDTKLKMEAYADEIKDLKDKAKTELGVDGKMFNTQLGLYHKGTRERFEDEKTEAVELYDVLFS
>ID:YP_009205939.1 |[Enterobacteria phage vB_EcoM_VR5]||_Enterobacteria_phage_vB_EcoM_VR5.gbk|dsbA|270|NC_028881(170473):149848-150117:-1 ^GeneID:26632552^ Enterobacteria phage vB_EcoM_VR5, complete genome.|neighbours:ID:YP_009205938.1(-1),ID:YP_009205940.1(-1)|neighbour_genes:late promoter transc..,rnh|
MAKEKVKVEFNQEEHGNTLAQLIKTASDTKLKMEAYGDEIKDIKDRAKTELGVDGKMFNQLFSLYHKGTRERFEDEKTEVVELYDTIFE
> |[Tevenvirinae _Erwinia_phage_Cronus]||_Erwinia_phage_Cronus.gb|Phage double-strande..|348|MH059636.2(175774):156951-157298:-1 ^RAST2:fig|1198136.105.peg.309^ Tevenvirinae _Erwinia_phage_Cronus|neighbours:(-1),(-1)|neighbour_genes:Phage late transcrip..,Phage ribonuclease H..|
MNCLRSPNGDLQTKSELLKRLIEMAKEKVAVEFDESVHGEDLKKLIKEASDHLLQAESFRVKMKDARDAAKIDLGVDGKMFNQLLKIYHKDTREVFESEKDEVVELYDSIFPAKP
>ID:YP_009592719.1 |[Escherichia coli O157 typing phage 3]||_Escherichia_coli_O157_typing_phage_3_.gbk|transcriptional regu..|270|NC_041863(168733):2057-2326:1 ^GeneID:40068213^ Escherichia coli O157 typing phage 3, complete genome.|neighbours:ID:YP_009592718.1(1),ID:YP_009592720.1(1)|neighbour_genes:DNA polymerase I,hypothetical protein|
MAKKEAVEFNQDVHGEELAKLVKEASDNKLKISGYNELIKDIRTRAKEELGVDGKMFNRLLALYHKDARDQFEAENEEVVELYDTVFTK
>ID:YP_009593237.1 |[Escherichia coli O157 typing phage 6]||_Escherichia_coli_O157_typing_phage_6_.gbk|transcriptional regu..|270|NC_041864(160570):158236-158505:-1 ^GeneID:40068734^ Escherichia coli O157 typing phage 6, complete genome.|neighbours:ID:YP_009593236.1(-1),ID:YP_009593238.1(-1)|neighbour_genes:hypothetical protein,DNA polymerase I|
MAKKEAVEFNQDVHGEELAKLVKEASDNKLKISGYNELIKDIRTRAKEELGVDGKMFNRLLALYHKDARDQFEAENEEVVELYDTVFTK
>ID:YP_009225016.1 |[Escherichia phage APCEc01]||_Escherichia_phage_APCEc01_.gbk|double-stranded DNA ..|270|NC_029091(168771):36204-36473:1 ^GeneID:26795969^ Escherichia phage APCEc01, complete genome.|neighbours:ID:YP_009225015.1(1),ID:YP_009225017.1(1)|neighbour_genes:ribonuclease,late promoter transc..|
MAKKEAVEFNQDVHGEELAKLVKEASDNKLKISGYNELIKDIRTRAKEELGVDGKMFNRLLALYHKDARDQFEAENEEVVELYDTVFTK
> |[Tevenvirinae _Escherichia_phage_AnYang]||_Escherichia_phage_AnYang.gb|DsbA dsDNA binding p..|270|MK234886.1(169215):115409-115678:-1 ^RAST2:fig|1198136.106.peg.198^ Tevenvirinae _Escherichia_phage_AnYang|neighbours:(-1),(-1)|neighbour_genes:Phage late transcrip..,Phage ribonuclease H..|
MAKEKVKVEFNQEEHGNTLAQLIKSASDTKLKMEAYGDEIKDIKDRAKTELGVDGKMFNQLFSLYHKGTRERFEDEKTEVVELYDTIFE
> |[Tevenvirinae Escherichia_phage_CF2]||_Escherichia_phage_CF2.gb|Phage double-strande..|270|NC_041919.1(168188):10243-10512:1 ^RAST2:fig|1198136.52.peg.7^ Tevenvirinae Escherichia_phage_CF2|neighbours:(1),(1)|neighbour_genes:Phage ribonuclease H..,Transcriptional regu..|
MAKKEMVEFDEAIHGEDLAKFIKEASDHKLKISGYNELIKDIRIRAKDELGVDGKMFNRLLALYHKDNRDVFEAETEEVVELYDTVFSK
>ID:QBO61251.1 |[Escherichia phage D5505]||_Escherichia_phage_D5505_.gbk|putative double-stra..|270|MK327929(168049):147745-148014:-1 ^^ Escherichia phage D5505, complete genome.|neighbours:ID:QBO61250.1(-1),ID:QBO61252.1(-1)|neighbour_genes:hypothetical protein,putative RnaseH|
MAKKEMVEFDEAIHGEDLAKFIKEASDHKLKISGYNELIKDIRIRAKDELGVDGKMFNRLLALYHKDNRDVFEAETEEVVELYDTVFSK
> |[Tevenvirinae Escherichia_phage_ECD7]||_Escherichia_phage_ECD7.gb|Phage double-strande..|276|NC_041936.1(164706):144597-144872:-1 ^RAST2:fig|1198136.56.peg.257^ Tevenvirinae Escherichia_phage_ECD7|neighbours:(-1),(-1)|neighbour_genes:Phage late transcrip..,Phage protein|
MTEQKKEKVVFDEAVHGNTLAQLIKEASDQKTIQEAYGDKIKEIKQRAKEELGVDGKMWGILFKLYHQQQRETFEAERDEAVELYDRVFNA
>ID:YP_009102716.1 |[Escherichia phage ECML-134]||_Escherichia_phage_ECML-134_.gbk|hypothetical protein|270|NC_025449(166783):146472-146741:-1 ^GeneID:22111899^ Escherichia phage ECML-134, complete genome.|neighbours:ID:YP_009102715.1(-1),ID:YP_009102717.1(-1)|neighbour_genes:hypothetical protein,hypothetical protein|
MAKKEMVEFDEAIHGEDLAKFIKEASDHKLKISGYNELIKDIRIRAKDELGVDGKMFNRLLALYHKDNRDVFEAETEEVVELYDTVFSK
> |[Tevenvirinae Escherichia_phage_EcWhh-1]||_Escherichia_phage_EcWhh-1.gb|Disulfide bond formi..|270|MH791409.1(170524):40556-40825:-1 ^RAST2:fig|1198136.71.peg.67^ Tevenvirinae Escherichia_phage_EcWhh-1|neighbours:(-1),(-1)|neighbour_genes:Phage late transcrip..,Phage ribonuclease H..|
MAKEKVKVEFNQEEHGNTLAQLIKTASDTKLKMEAYGDEIKDIKDRAKTELGVDGKMFNQLFSLYHKGTRERFEDEKTEVVELYDTIFE
> |[Tevenvirinae Escherichia_phage_HP3]||_Escherichia_phage_HP3.gb|Phage double-strande..|270|NC_041920.1(170254):159698-159967:-1 ^RAST2:fig|1198136.53.peg.278^ Tevenvirinae Escherichia_phage_HP3|neighbours:(-1),(-1)|neighbour_genes:Transcriptional regu..,Phage ribonuclease H..|
MTKKEAVEFNQDVHGEELAKLVKEASDNKLKISGYNELIKDIRTRAKEELGVDGKMFNRLLALYHKDARDQFEAENEEVVELYDTVFTK
> |[Tevenvirinae _Escherichia_phage_HY01]||_Escherichia_phage_HY01.gb|Phage double-strande..|270|NC_027349.1(166977):147239-147508:-1 ^RAST2:fig|1198136.95.peg.258^ Tevenvirinae _Escherichia_phage_HY01|neighbours:(-1),(-1)|neighbour_genes:Transcriptional regu..,Phage ribonuclease H..|
MAKKEMVEFDEAIHGEDLAKFIKEASDHKLKISGYNELIKDIRIRAKDELGVDGKMFNRLLALYHKDNRDVFEAETEEVVELYDTVFSK
>ID:YP_009284215.1 |[Escherichia phage HY03]||_Escherichia_phage_HY03.gbk|putative dsDNA bindi..|270|NC_031047(170770):144495-144764:1 ^GeneID:29079083^ Escherichia phage HY03, complete genome.|neighbours:ID:YP_009284214.1(1),ID:YP_009284216.1(1)|neighbour_genes:putative terminase D..,hypothetical protein|
MAKKEMVEFDEAIHGEDLAKFIKEASDHKLKISGYNELIKDIRIRAKDELGVDGKMFNRLLALYHKDNRDVFEAETEEVVELYDTVFSK
>ID:BBG28759.1 |[Escherichia phage KIT03]||_Escherichia_phage_KIT03_DNA_.gbk|dsDNA binding protei..|270|AP018932(166848):146488-146757:-1 ^^ Escherichia phage KIT03 DNA, complete sequence.|neighbours:ID:BBG28758.1(-1),ID:BBG28760.1(-1)|neighbour_genes:late promoter transc..,Rnase H|
MAKKEMVEFDEAIHGEDLAKFIKEASDHKLKISGYNELIKDIRIRAKDELGVDGKMFNRLLALYHKDNRDVFEAETEEVVELYDTVFSK
>ID:YP_008060573.1 |[Escherichia phage Lw1]||_Escherichia_phage_Lw1_.gbk|dsbA|264|NC_021344(176227):30387-30650:-1 ^GeneID:16205035^ Escherichia phage Lw1, complete genome.|neighbours:ID:YP_008060572.1(-1),ID:YP_008060574.1(-1)|neighbour_genes:late promoters trans..,rnh|
MSIELLQENPEIAKAIKDMIKEASNVKTQIEIHQGTLKDIKSKAKTDYGIDGKTFTKLFNLYHNQARNEFEEQNNELVQLYDVIDKA
> |[Tevenvirinae _Escherichia_phage_MX01]||_Escherichia_phage_MX01.gb|DsbA dsDNA binding p..|270|NC_031934.1(168929):148958-149227:-1 ^RAST2:fig|1198136.96.peg.253^ Tevenvirinae _Escherichia_phage_MX01|neighbours:(-1),(-1)|neighbour_genes:Phage late transcrip..,Phage ribonuclease H..|
MAKEKVKVEFNQEEHGNTLAQLIKSASDTKLKMEAYGDEIKDIKDRAKTELGVDGKMFNQLFSLYHKGTRERFEDEKTEVVELYDTIFE
>ID:AYR04157.1 |[Escherichia phage OLB35]||_Escherichia_phage_OLB35_.gbk|double-stranded DNA ..|270|MH992122(169140):149353-149622:-1 ^^ UNVERIFIED: Escherichia phage OLB35, complete genome.|neighbours:ID:AYR04156.1(-1),ID:AYR04158.1(-1)|neighbour_genes:late transcriptional..,RNaseH|
MAKKEAVEFNQDVHGEELAKLVKEASDNKLKISGYNELIKDIRTRAKEELGVDGKMFNRLLALYHKDARDQFEAENEEVVELYDTVFTK
> |[Tevenvirinae _Escherichia_phage_PE37]||_Escherichia_phage_PE37.gb|Phage double-strande..|270|KU925172.1(166423):17542-17811:1 ^RAST2:fig|1198136.98.peg.26^ Tevenvirinae _Escherichia_phage_PE37|neighbours:(1),(1)|neighbour_genes:Phage ribonuclease H..,Transcriptional regu..|
MAKKEMVEFDEAIHGEDLAKFIKEASDHKLKISGYNELIKDIRIRAKDELGVDGKMFNRLLALYHKDNRDVFEAETEEVVELYDTVFSK
>ID:BBC14583.1 |[Escherichia phage PP01]||_Escherichia_phage_PP01.gbk|dsbA|270|LC348379(167812):147561-147830:-1 ^^ Escherichia phage PP01 DNA, complete sequence.|neighbours:ID:BBC14582.1(-1),ID:BBC14584.1(-1)|neighbour_genes:33,rnh|
MAKKEMVEFDEAIHGEDLAKFIKEASDHKLKISGYNELIKDIRIRAKDELGVDGKMFNRLLALYHKDNRDVFEAETEEVVELYDTVFSK
> |[Tevenvirinae _Escherichia_phage_SF]||_Escherichia_phage_SF.gb|Phage double-strande..|270|MH359124.1(168695):141618-141887:1 ^RAST2:fig|1198136.100.peg.235^ Tevenvirinae _Escherichia_phage_SF|neighbours:(1),(1)|neighbour_genes:Phage ribonuclease H..,Transcriptional regu..|
MAKKEAVEFNQDVHGEELAKLVKEASDNKLKISGYNELIKDIRTRAKEELGVDGKMFNRLLALYHKDARDQFEAENEEVVELYDTVFTK
>ID:YP_009608427.1 |[Escherichia phage ST0]||_Escherichia_phage_ST0.gbk|double-stranded DNA ..|270|NC_041990(170496):81976-82245:1 ^GeneID:40084449^ Escherichia phage ST0, complete genome.|neighbours:ID:YP_009608426.1(1),ID:YP_009608428.1(1)|neighbour_genes:hypothetical protein,hypothetical protein|
MAKKEAVEFNQDVHGEELAKLVKEASDNKLKISGYNELIKDIRTRAKEELGVDGKMFNRLLALYHKDARDQFEAENEEVVELYDTVFTK
>ID:BBC14859.1 |[Escherichia phage T2]||_Escherichia_phage_T2.gbk|dsbA|270|LC348380(163825):143010-143279:-1 ^^ Escherichia phage T2 DNA, complete sequence.|neighbours:ID:BBC14858.1(-1),ID:BBC14860.1(-1)|neighbour_genes:33,rnh|
MAKKEMVEFDEAIHGEDLAKFIKEASDHKLKISGYNELIKDIRIRAKDELGVDGKMFNRLLALYHKDNRDVFEAETEEVVELYDTVFSK
>ID:YP_009281578.1 |[Escherichia phage UFV-AREG1]||_Escherichia_phage_UFV-AREG1_.gbk|double-stranded DNA ..|270|NC_031030(170788):147099-147368:-1 ^GeneID:29063771^ Escherichia phage UFV-AREG1, complete genome.|neighbours:ID:YP_009281577.1(-1),ID:YP_009281579.1(-1)|neighbour_genes:RNA polymerase-assoc..,ribonuclease H|
MAKKEVVEFDEAIHGEDLAKFIKEASDHKLKISGYNELIKDIRIRAKDELGVDGKMFNRLLALYHKDNRDVFEAETEEVVELYDTVFSK
>ID:YP_009323444.1 |[Escherichia phage WG01]||_Escherichia_phage_WG01_.gbk|hypothetical protein|270|NC_031928(169936):149523-149792:-1 ^GeneID:30308570^ Escherichia phage WG01, complete genome.|neighbours:ID:YP_009323443.1(-1),ID:YP_009323445.1(-1)|neighbour_genes:late promoter transc..,RNaseH ribonuclease|
MAKEKVKVEFNQEEHGNTLAQLIKSASDTKLKMEAYGDEIKDIKDRAKTELGVDGKMFNQLFSLYHKGTRERFEDEKTEVVELYDTIFE
>ID:YP_009030855.1 |[Escherichia phage vB_EcoM_112]||_Escherichia_phage_e112_.gbk|dsDNA binding protei..|270|NC_024125(168470):148113-148382:-1 ^GeneID:19485399^ Escherichia phage e11/2, complete genome.|neighbours:ID:YP_009030854.1(-1),ID:YP_009030856.1(-1)|neighbour_genes:late promoter transc..,ribonuclease|
MAKKEMVEFDEAIHGEDLAKFIKEASDHKLKISGYNELIKDIRIRAKDELGVDGKMFNRLLALYHKDNRDVFEAETEEVVELYDTVFSK
>ID:AYN56178.1 |[Escherichia phage p000v]||_Escherichia_phage_p000v_.gbk|double-stranded DNA-..|270|MK047717(167803):1914-2183:1 ^^ Escherichia phage p000v, complete genome.|neighbours:ID:AYN56177.1(1),ID:AYN56179.1(1)|neighbour_genes:ribonuclease H,RNA polymerase-assoc..|
MAKKEAVEFNQDVHGEELAKLVKEASDNKLKISGYNELIKDIRTRAKEELGVDGKMFNRLLALYHKDARDQFEAENEEVVELYDTVFTK
> |[Tevenvirinae _Escherichia_phage_p000y]||_Escherichia_phage_p000y.gb|Phage double-strande..|270|MK047718.1(169872):112407-112676:1 ^RAST2:fig|1198136.97.peg.199^ Tevenvirinae _Escherichia_phage_p000y|neighbours:(1),(1)|neighbour_genes:Phage ribonuclease H..,Transcriptional regu..|
MAKKEAVEFNQDVHGEELAKLVKEASDNKLKISGYNELIKDIRTRAKEELGVDGKMFNRLLALYHKDARDQFEAENEEVVELYDTVFTK
> |[Tevenvirinae _Escherichia_phage_slur02]||_Escherichia_phage_slur02.gb|Phage double-strande..|270|NC_028927.1(167298):50711-50980:-1 ^RAST2:fig|1198136.99.peg.81^ Tevenvirinae _Escherichia_phage_slur02|neighbours:(-1),(-1)|neighbour_genes:Transcriptional regu..,Phage ribonuclease H..|
MAKKEMVEFDEAIHGEDLAKFIKEASDHKLKISGYNELIKDIRIRAKDELGVDGKMFNRLLALYHKDNRDVFEAETEEVVELYDTVFSK
>ID:YP_009625008.1 |[Escherichia phage slur03]||_Escherichia_phage_slur03_.gbk|hypothetical protein..|270|NC_042129(167467):23433-23702:1 ^GeneID:40101890,InterPro:IPR020313,UniProtKB/TrEMBL:A0A0M7Q931^ Escherichia phage slur03, complete genome.|neighbours:ID:YP_009625007.1(1),ID:YP_009625009.1(1)|neighbour_genes:RNaseH ribonuclease ..,putative late promot..|
MAKKEMVEFDEAIHGEDLAKFIKEASDHKLKISGYNELIKDIRIRAKDELGVDGKMFNRLLALYHKDNRDVFEAETEEVVELYDTVFSK
>ID:YP_009625460.1 |[Escherichia phage slur04]||_Escherichia_phage_slur04_.gbk|Transcriptional regu..|270|NC_042130(167298):132395-132664:-1 ^GeneID:40102357,InterPro:IPR020313,UniProtKB/TrEMBL:A0A0M7QDW2^ Escherichia phage slur04, complete genome.|neighbours:ID:YP_009625459.1(-1),ID:YP_009625461.1(-1)|neighbour_genes:hypothetical protein,DNA polymerase I|
MAKKEMVEFDEAIHGEDLAKFIKEASDHKLKISGYNELIKDIRIRAKDELGVDGKMFNRLLALYHKDNRDVFEAETEEVVELYDTVFSK
> |[Tevenvirinae _Escherichia_phage_slur07]||_Escherichia_phage_slur07.gb|Phage double-strande..|270|NC_028780.1(167124):16203-16472:1 ^RAST2:fig|1198136.89.peg.18^ Tevenvirinae _Escherichia_phage_slur07|neighbours:(1),(1)|neighbour_genes:Phage ribonuclease H..,Transcriptional regu..|
MAKKEMVEFDEAIHGEDLAKFIKEASDHKLKISGYNELIKDIRIRAKDELGVDGKMFNRLLALYHKDNRDVFEAETEEVVELYDTVFSK
>ID:CUL02552.1 |[Escherichia phage slur08]||_Escherichia_phage_slur08_.gbk|Transcriptional regu..|270|LN881733(167467):20680-20949:1 ^InterPro:IPR020313,UniProtKB/TrEMBL:A0A0M7QDX7^ Escherichia phage slur08, complete genome.|neighbours:ID:CUL02551.1(1),ID:CUL02553.1(1)|neighbour_genes:DNA polymerase I,hypothetical protein|
MAKKEMVEFDEAIHGEDLAKFIKEASDHKLKISGYNELIKDIRIRAKDELGVDGKMFNRLLALYHKDNRDVFEAETEEVVELYDTVFSK
>ID:CUL03014.1 |[Escherichia phage slur11]||_Escherichia_phage_slur11_.gbk|Transcriptional regu..|270|LN881734(167298):135941-136210:-1 ^InterPro:IPR020313,UniProtKB/TrEMBL:A0A0M7QCE1^ Escherichia phage slur11, complete genome.|neighbours:ID:CUL03013.1(-1),ID:CUL03015.1(-1)|neighbour_genes:hypothetical protein,DNA polymerase I|
MAKKEMVEFDEAIHGEDLAKFIKEASDHKLKISGYNELIKDIRIRAKDELGVDGKMFNRLLALYHKDNRDVFEAETEEVVELYDTVFSK
>ID:CUL03800.1 |[Escherichia phage slur13]||_Escherichia_phage_slur13_.gbk|Transcriptional regu..|270|LN881737(167299):157763-158032:-1 ^InterPro:IPR020313,UniProtKB/TrEMBL:A0A0M7QEA8^ Escherichia phage slur13, complete genome.|neighbours:ID:CUL03799.1(-1),ID:CUL03801.1(-1)|neighbour_genes:hypothetical protein,DNA polymerase I|
MAKKEMVEFDEAIHGEDLAKFIKEASDHKLKISGYNELIKDIRIRAKDELGVDGKMFNRLLALYHKDNRDVFEAETEEVVELYDTVFSK
>ID:YP_009180742.1 |[Escherichia phage slur14]||_Escherichia_phage_slur14_.gbk|Transcriptional regu..|270|NC_028448(167467):88638-88907:-1 ^GeneID:26227914,InterPro:IPR020313,UniProtKB/TrEMBL:A0A0M7QDL3^ Escherichia phage slur14, complete genome.|neighbours:ID:YP_009180741.1(-1),ID:YP_009180743.1(-1)|neighbour_genes:hypothetical protein,DNA polymerase I|
MAKKEMVEFDEAIHGEDLAKFIKEASDHKLKISGYNELIKDIRIRAKDELGVDGKMFNRLLALYHKDNRDVFEAETEEVVELYDTVFSK
>ID:AVH86074.1 |[Escherichia phage vB_EcoM-G28]||_Escherichia_phage_vB_EcoM-G28.gbk|putative double-stra..|270|MG867727(170121):149797-150066:-1 ^^ Escherichia phage vB_EcoM-G28, complete genome.|neighbours:ID:AVH86073.1(-1),ID:AVH86075.1(-1)|neighbour_genes:hypothetical protein,putative RnaseH|
MAKKEMVEFDEAIHGEDLAKFIKEASDHKLKISGYNELIKDIRIRAKDELGVDGKMFNRLLALYHKDNRDVFEAETEEVVELYDTVFSK
>ID:QDF15267.1 |[Escherichia phage vB_EcoM-Sa45lw]||_Escherichia_phage_vB_EcoM-Sa45lw_.gbk|dsDNA binding protei..|270|MK977694(167353):147031-147300:-1 ^^ Escherichia phage vB_EcoM-Sa45lw, complete genome.|neighbours:ID:QDF15266.1(-1),ID:QDF15268.1(-1)|neighbour_genes:late promoter transc..,RNase H ribonuclease|
MAKKEMVEFDEAIHGEDLAKFIKEASDHKLKISGYNELIKDIRIRAKDELGVDGKMFNRLLALYHKDNRDVFEAETEEVVELYDTVFSK
>ID:YP_009290506.1 |[Escherichia phage vB_EcoM-UFV13]||_Escherichia_phage_vB_EcoM-UFV13_.gbk|hypothetical protein|270|NC_031103(165772):145140-145409:-1 ^GeneID:29081302^ Escherichia phage vB_EcoM-UFV13, complete genome.|neighbours:ID:YP_009290505.1(-1),ID:YP_009290507.1(-1)|neighbour_genes:hypothetical protein,ribonuclease H|
MAKKEMVEFDEAIHGEDLAKFIKEASDHKLKISGYNELIKDIRIRAKDELGVDGKMFNRLLALYHKDNRDVFEAETEEVVELYDTVFSK
>ID:AUV61104.1 |[Escherichia phage vB_EcoM-fFiEco06]||_Escherichia_phage_vB_EcoM-fFiEco06_.gbk|dsbA|270|MG781190(167076):146682-146951:-1 ^^ Escherichia phage vB_EcoM-fFiEco06, complete genome.|neighbours:ID:AUV61103.1(-1),ID:AUV61105.1(-1)|neighbour_genes:late promoter transc..,rnh|
MAKKEMVEFDEAIHGEDLAKFIKEASDHKLKISGYNELIKDIRIRAKDELGVDGKMFNRLLALYHKDNRDVFEAETEEVVELYDTVFSK
>ID:AUV61376.1 |[Escherichia phage vB_EcoM-fHoEco02]||_Escherichia_phage_vB_EcoM-fHoEco02_.gbk|dsbA|270|MG781191(167064):146673-146942:-1 ^^ Escherichia phage vB_EcoM-fHoEco02, complete genome.|neighbours:ID:AUV61375.1(-1),ID:AUV61377.1(-1)|neighbour_genes:late promoter transc..,rnh|
MAKKEMVEFDEAIHGEDLAKFIKEASDHKLKISGYNELIKDIRIRAKDELGVDGKMFNRLLALYHKDNRDVFEAETEEVVELYDTVFSK
>ID:AYP69895.1 |[Escherichia phage vB_EcoM_DalCa]||_Escherichia_phage_vB_EcoM_DalCa_.gbk|double-stranded DNA ..|270|MH992510(166040):145542-145811:-1 ^^ Escherichia phage vB_EcoM_DalCa, complete genome.|neighbours:ID:AYP69864.1(-1),ID:AYP69765.1(-1)|neighbour_genes:late promoter transc..,RNaseH|
MAKKEMVEFDEAIHGEDLAKFIKEASDHKLKISGYNELIKDIRIRAKDELGVDGKMFNRLLALYHKDNRDVFEAETEEVVELYDTVFSK
>ID:QBO63763.1 |[Escherichia phage vB_EcoM_G10400]||_Escherichia_phage_vB_EcoM_G10400.gbk|putative double-stra..|270|MK327937(170182):150068-150337:-1 ^^ Escherichia phage vB_EcoM_G10400, complete genome.|neighbours:ID:QBO63762.1(-1),ID:QBO63764.1(-1)|neighbour_genes:hypothetical protein,putative RnaseH|
MAKKEMVEFDEAIHGEDLAKFIKEASDHKLKISGYNELIKDIRIRAKDELGVDGKMFNRLLALYHKDNRDVFEAETEEVVELYDTVFSK
>ID:QBO62400.1 |[Escherichia phage vB_EcoM_G2248]||_Escherichia_phage_vB_EcoM_G2248.gbk|putative double-stra..|276|MK327932(170678):148549-148824:-1 ^^ Escherichia phage vB_EcoM_G2248, complete genome.|neighbours:ID:QBO62399.1(-1),ID:QBO62401.1(-1)|neighbour_genes:hypothetical protein,hypothetical protein|
MTEQKKEKVVFDEAVHGNTLAQLIKEASDQKTIQEAYGDKIKEIKQRAKEELGVDGKMWGILFKLYHQQQRETFEAERDEAVELYDRVFNA
> |[Tevenvirinae Escherichia_phage_vB_EcoM_G2285]||_Escherichia_phage_vB_EcoM_G2285.gb|Phage double-strande..|270|MK327933.1(166675):147525-147794:-1 ^RAST2:fig|1198136.60.peg.256^ Tevenvirinae Escherichia_phage_vB_EcoM_G2285|neighbours:(-1),(-1)|neighbour_genes:Transcriptional regu..,Phage ribonuclease H..|
MAKKEAVEFNQDVHGEELAKLVKEASDNKLKISGYNELIKDIRTRAKEELGVDGKMFNRLLALYHKDARDQFEAENEEVVELYDTVFTK
> |[Tevenvirinae _Escherichia_phage_vB_EcoM_G2469]||_Escherichia_phage_vB_EcoM_G2469.gb|Phage double-strande..|270|MK327934.1(170452):151394-151663:-1 ^RAST2:fig|1198136.90.peg.258^ Tevenvirinae _Escherichia_phage_vB_EcoM_G2469|neighbours:(-1),(-1)|neighbour_genes:Transcriptional regu..,Phage ribonuclease H..|
MAKKEAVEFNQDVHGEELAKLVKEASDNKLKISGYNELIKDIRTRAKEELGVDGKMFNRLLALYHKDARDQFEAENEEVVELYDTVFTK
> |[Tevenvirinae Escherichia_phage_vB_EcoM_G2494]||_Escherichia_phage_vB_EcoM_G2494.gb|Phage double-strande..|276|MK327935.1(168327):146309-146584:-1 ^RAST2:fig|1198136.61.peg.263^ Tevenvirinae Escherichia_phage_vB_EcoM_G2494|neighbours:(-1),(-1)|neighbour_genes:Phage late transcrip..,Phage protein|
MTEQKKEKVVFDENVHGNTLAQLIKEASDQKTIQEAYGDKIKEIKQRAKEELGVDGKMWGILFKLYHQQQRETFEAERDEAVELYDRVFNA
>ID:QBO65655.1 |[Escherichia phage vB_EcoM_G2540-3]||_Escherichia_phage_vB_EcoM_G2540-3_.gbk|putative double-stra..|270|MK327944(168654):148194-148463:-1 ^^ Escherichia phage vB_EcoM_G2540-3, complete genome.|neighbours:ID:QBO65654.1(-1),ID:QBO65656.1(-1)|neighbour_genes:hypothetical protein,putative RnaseH|
MAKKEMVEFDEAIHGEDLAKFIKEASDHKLKISGYNELIKDIRIRAKDELGVDGKMFNRLLALYHKDNRDVFEAETEEVVELYDTVFSK
> |[Tevenvirinae _Escherichia_phage_vB_EcoM_G2540]||_Escherichia_phage_vB_EcoM_G2540.gb|Phage double-strande..|270|MK327936.1(168886):149082-149351:-1 ^RAST2:fig|1198136.92.peg.263^ Tevenvirinae _Escherichia_phage_vB_EcoM_G2540|neighbours:(-1),(-1)|neighbour_genes:Transcriptional regu..,Phage ribonuclease H..|
MAKKEMVEFDEAIHGEDLAKFIKEASDHKLKISGYNELIKDIRIRAKDELGVDGKMFNRLLALYHKDNRDVFEAETEEVVELYDTVFSK
>ID:QBO64566.1 |[Escherichia phage vB_EcoM_G29]||_Escherichia_phage_vB_EcoM_G29_.gbk|putative double-stra..|270|MK327940(168241):148116-148385:-1 ^^ Escherichia phage vB_EcoM_G29, complete genome.|neighbours:ID:QBO64565.1(-1),ID:QBO64567.1(-1)|neighbour_genes:hypothetical protein,putative RnaseH|
MAKKEMVEFDEAIHGEDLAKFIKEASDHKLKISGYNELIKDIRIRAKDELGVDGKMFNRLLALYHKDNRDVFEAETEEVVELYDTVFSK
> |[Tevenvirinae _Escherichia_phage_vB_EcoM_G37-3]||_Escherichia_phage_vB_EcoM_G37-3.gb|Phage double-strande..|276|MK327941.1(167832):145582-145857:-1 ^RAST2:fig|1198136.91.peg.266^ Tevenvirinae _Escherichia_phage_vB_EcoM_G37-3|neighbours:(-1),(-1)|neighbour_genes:Phage late transcrip..,Phage protein|
MTEQKKEKVVFDENVHGNTLAQLIKEASDQKTIQEAYGDKIKEIKQRAKEELGVDGKMWGILFKLYHQQQRETFEAERDEAVELYDRVFNA
> |[Tevenvirinae _Escherichia_phage_vB_EcoM_GG4498]||_Escherichia_phage_vB_EcoM_G4498.gb|Phage double-strande..|270|MK327939.1(167826):147573-147842:-1 ^RAST2:fig|1198136.93.peg.259^ Tevenvirinae _Escherichia_phage_vB_EcoM_GG4498|neighbours:(-1),(-1)|neighbour_genes:Transcriptional regu..,Phage ribonuclease H..|
MAKKEMVEFDEAIHGEDLAKFIKEASDHKLKISGYNELIKDIRIRAKDELGVDGKMFNRLLALYHKDNRDVFEAETEEVVELYDTVFSK
>ID:QBO65938.1 |[Escherichia phage vB_EcoM_G4500]||_Escherichia_phage_vB_EcoM_G4500_.gbk|putative double-stra..|270|MK327945(168363):148238-148507:-1 ^^ Escherichia phage vB_EcoM_G4500, complete genome.|neighbours:ID:QBO65937.1(-1),ID:QBO65939.1(-1)|neighbour_genes:hypothetical protein,putative RnaseH|
MAKKEMVEFDEAIHGEDLAKFIKEASDHKLKISGYNELIKDIRIRAKDELGVDGKMFNRLLALYHKDNRDVFEAETEEVVELYDTVFSK
>ID:QBO66214.1 |[Escherichia phage vB_EcoM_G4507]||_Escherichia_phage_vB_EcoM_G4507_.gbk|putative double-stra..|270|MK327946(168828):148729-148998:-1 ^^ Escherichia phage vB_EcoM_G4507, complete genome.|neighbours:ID:QBO66213.1(-1),ID:QBO66215.1(-1)|neighbour_genes:hypothetical protein,putative RnaseH|
MAKKEMVEFDEAIHGEDLAKFIKEASDHKLKISGYNELIKDIRIRAKDELGVDGKMFNRLLALYHKDNRDVFEAETEEVVELYDTVFSK
>ID:QBO65113.1 |[Escherichia phage vB_EcoM_G50]||_Escherichia_phage_vB_EcoM_G50_.gbk|putative double-stra..|270|MK327942(167728):146939-147208:-1 ^^ Escherichia phage vB_EcoM_G50, complete genome.|neighbours:ID:QBO65112.1(-1),ID:QBO65114.1(-1)|neighbour_genes:hypothetical protein,putative RnaseH|
MAKKEMVEFDEAIHGEDLAKFIKEASDHKLKISGYNELIKDIRIRAKDELGVDGKMFNRLLALYHKDNRDVFEAETEEVVELYDTVFSK
> |[Tevenvirinae _Escherichia_phage_vB_EcoM_G5211]||_Escherichia_phage_vB_EcoM_G5211.gb|Phage double-strande..|276|MK327947.1(164278):142515-142790:-1 ^RAST2:fig|1198136.94.peg.252^ Tevenvirinae _Escherichia_phage_vB_EcoM_G5211|neighbours:(-1),(-1)|neighbour_genes:Phage late transcrip..,Phage protein|
MTEQKKEKVVFDENVHGNTLAQLIKEASDQKTIQEAYGDKIKEIKQRAKEELGVDGKMWGILFKLYHQQQRETFEAERDEAVELYDRVFNA
>ID:QBO65386.1 |[Escherichia phage vB_EcoM_G53]||_Escherichia_phage_vB_EcoM_G53_.gbk|putative double-stra..|270|MK327943(167834):148280-148549:-1 ^^ Escherichia phage vB_EcoM_G53, complete genome.|neighbours:ID:QBO65385.1(-1),ID:QBO65387.1(-1)|neighbour_genes:hypothetical protein,putative RnaseH|
MAKKEAVEFNQDVHGEELAKLVKEASDNKLKISGYNELIKDIRTRAKEELGVDGKMFNRLLALYHKDARDQFEAENEEVVELYDTVFTK
>ID:QBQ80126.1 |[Escherichia phage vB_EcoM_G8]||_Escherichia_phage_vB_EcoM_G8_.gbk|putative double-stra..|270|MK373787(169650):148708-148977:-1 ^^ Escherichia phage vB_EcoM_G8, complete genome.|neighbours:ID:QBQ80125.1(-1),ID:QBQ80127.1(-1)|neighbour_genes:hypothetical protein,putative RnaseH|
MAKKEMVEFDEAIHGEDLAKFIKEASDHKLKISGYNELIKDIRIRAKDELGVDGKMFNRLLALYHKDNRDVFEAETEEVVELYDTVFSK
>ID:QBQ78027.1 |[Escherichia phage vB_EcoM_G9062]||_Escherichia_phage_vB_EcoM_G9062_.gbk|putative double-stra..|270|MK373779(168670):148544-148813:-1 ^^ Escherichia phage vB_EcoM_G9062, complete genome.|neighbours:ID:QBQ78026.1(-1),ID:QBQ78028.1(-1)|neighbour_genes:hypothetical protein,putative RnaseH|
MAKKEMVEFDEAIHGEDLAKFIKEASDHKLKISGYNELIKDIRIRAKDELGVDGKMFNRLLALYHKDNRDVFEAETEEVVELYDTVFSK
>ID:AXC34157.1 |[Escherichia phage vB_EcoM_JB75]||_Escherichia_phage_vB_EcoM_JB75_.gbk|double-stranded DNA ..|270|MH355584(167208):20189-20458:1 ^^ Escherichia phage vB_EcoM_JB75, complete genome.|neighbours:ID:AXC34026.1(1),ID:AXC34127.1(1)|neighbour_genes:RNaseH,late promoter transc..|
MAKKEMVEFDEAIHGEDLAKFIKEASDHKLKISGYNELIKDIRIRAKDELGVDGKMFNRLLALYHKDNRDVFEAETEEVVELYDTVFSK
>ID:YP_009037529.1 |[Escherichia phage vB_EcoM_JS09]||_Escherichia_phage_vB_EcoM_JS09_.gbk|double-stranded DNA ..|270|NC_024124(169148):21528-21797:1 ^GeneID:19524924^ Escherichia phage vB_EcoM_JS09, complete genome.|neighbours:ID:YP_009037528.1(1),ID:YP_009037530.1(1)|neighbour_genes:RnaseH,late promoter transc..|
MAKKEAVEFNQDVHGEELAKLVKEASDNKLKISGYNELIKDIRTRAKEELGVDGKMFNRLLALYHKDARDQFEAENEEVVELYDTVFTK
>ID:QBQ78528.1 |[Escherichia phage vB_EcoM_KAW1E185]||_Escherichia_phage_vB_EcoM_KAW1E185_.gbk|putative double-stra..|270|MK373781(164987):144959-145228:-1 ^^ Escherichia phage vB_EcoM_KAW1E185, complete genome.|neighbours:ID:QBQ78527.1(-1),ID:QBQ78529.1(-1)|neighbour_genes:hypothetical protein,putative RnaseH|
MAKKEMVEFDEAIHGEDLAKFIKEASDHKLKISGYNELIKDIRIRAKDELGVDGKMFNRLLALYHKDNRDVFEAETEEVVELYDTVFSK
> |[Tevenvirinae Escherichia_phage_vB_EcoM_KAW3E185]||_Escherichia_phage_vB_EcoM_KAW3E185.gb|Phage double-strande..|270|MK373782.1(170187):151064-151333:-1 ^RAST2:fig|1198136.54.peg.259^ Tevenvirinae Escherichia_phage_vB_EcoM_KAW3E185|neighbours:(-1),(-1)|neighbour_genes:Transcriptional regu..,Phage ribonuclease H..|
MAKKEAVEFNQDVHGEELAKLVKEASDNKLKISGYNELIKDIRTRAKEELGVDGKMFNRLLALYHKDARDQFEAENEEVVELYDTVFTK
>ID:QBQ79298.1 |[Escherichia phage vB_EcoM_MM02]||_Escherichia_phage_vB_EcoM_MM02_.gbk|putative double-stra..|270|MK373784(169201):149760-150029:-1 ^^ Escherichia phage vB_EcoM_MM02, complete genome.|neighbours:ID:QBQ79297.1(-1),ID:QBQ79299.1(-1)|neighbour_genes:hypothetical protein,putative RnaseH|
MAKKEAVEFNQDVHGEELAKLVKEASDNKLKISGYNELIKDIRTRAKEELGVDGKMFNRLLALYHKDARDQFEAENEEVVELYDTVFTK
>ID:QBQ79573.1 |[Escherichia phage vB_EcoM_OE5505]||_Escherichia_phage_vB_EcoM_OE5505_.gbk|putative double-stra..|270|MK373785(168756):148255-148524:-1 ^^ Escherichia phage vB_EcoM_OE5505, complete genome.|neighbours:ID:QBQ79572.1(-1),ID:QBQ79574.1(-1)|neighbour_genes:hypothetical protein,putative RnaseH|
MAKKEMVEFDEAIHGEDLAKFIKEASDHKLKISGYNELIKDIRIRAKDELGVDGKMFNRLLALYHKDNRDVFEAETEEVVELYDTVFSK
> |[Tevenvirinae _Escherichia_phage_vB_EcoM_PhAPEC2]||_Escherichia_phage_vB_EcoM_PhAPEC2.gb|Phage double-strande..|270|NC_024794.1(167318):147492-147761:-1 ^RAST2:fig|1198136.124.peg.247^ Tevenvirinae _Escherichia_phage_vB_EcoM_PhAPEC2|neighbours:(-1),(-1)|neighbour_genes:Transcriptional regu..,Phage ribonuclease H..|
MAKKEAVEFNQDVHGEELAKLVKEASDNKLKISGYNELIKDIRTRAKEELGVDGKMFNRLLALYHKDARDQFEAENEEVVELYDTVFTK
>ID:QBQ79855.1 |[Escherichia phage vB_EcoM_R5505]||_Escherichia_phage_vB_EcoM_R5505_.gbk|putative double-stra..|270|MK373786(167317):147096-147365:-1 ^^ Escherichia phage vB_EcoM_R5505, complete genome.|neighbours:ID:QBQ79854.1(-1),ID:QBQ79856.1(-1)|neighbour_genes:hypothetical protein,putative RnaseH|
MAKKEMVEFDEAIHGEDLAKFIKEASDHKLKISGYNELIKDIRIRAKDELGVDGKMFNRLLALYHKDNRDVFEAETEEVVELYDTVFSK
>ID:QBQ77261.1 |[Escherichia phage vB_EcoM_WFK]||_Escherichia_phage_vB_EcoM_WFK_.gbk|putative double-stra..|270|MK373775(164590):144805-145074:-1 ^^ Escherichia phage vB_EcoM_WFK, complete genome.|neighbours:ID:QBQ77260.1(-1),ID:QBQ77262.1(-1)|neighbour_genes:hypothetical protein,putative RnaseH|
MAKKEAVEFNQDVHGEELAKLVKEASDNKLKISGYNELIKDIRTRAKEELGVDGKMFNRLLALYHKDARDQFEAENEEVVELYDTVFTK
>ID:QBQ77000.1 |[Escherichia phage vB_EcoM_WFL6982]||_Escherichia_phage_vB_EcoM_WFL6982_.gbk|putative double-stra..|270|MK373774(164279):144807-145076:-1 ^^ Escherichia phage vB_EcoM_WFL6982, complete genome.|neighbours:ID:QBQ76999.1(-1),ID:QBQ77001.1(-1)|neighbour_genes:hypothetical protein,putative RnaseH|
MAKKEAVEFNQDVHGEELAKLVKEASDNKLKISGYNELIKDIRTRAKEELGVDGKMFNRLLALYHKDARDQFEAENEEVVELYDTVFTK
>ID:QBQ77755.1 |[Escherichia phage vB_EcoM_WFbE185]||_Escherichia_phage_vB_EcoM_WFbE185.gbk|putative double-stra..|270|MK373778(170429):150988-151257:-1 ^^ Escherichia phage vB_EcoM_WFbE185, complete genome.|neighbours:ID:QBQ77754.1(-1),ID:QBQ77756.1(-1)|neighbour_genes:hypothetical protein,putative RnaseH|
MAKKEAVEFNQDVHGEELAKLVKEASDNKLKISGYNELIKDIRTRAKEELGVDGKMFNRLLALYHKDARDQFEAENEEVVELYDTVFTK
>ID:YP_007004984.1 |[Escherichia phage wV7]||_Escherichia_phage_wV7_.gbk|dsDNA binding protei..|270|NC_019505(166452):146192-146461:-1 ^GeneID:14010778^ Escherichia phage wV7, complete genome.|neighbours:ID:YP_007004983.1(-1),ID:YP_007004985.1(-1)|neighbour_genes:late promoter transc..,RNase H ribonuclease|
MAKKEMVEFDEAIHGEDLAKFIKEASDHKLKISGYNELIKDIRIRAKDELGVDGKMFNRLLALYHKDNRDVFEAETEEVVELYDTVFSK
> |[Tevenvirinae Escherichia_virus_KFS-EC]||_Escherichia_virus_KFS-EC.gb|Phage double-strande..|276|MH560358.1(164715):86482-86757:-1 ^RAST2:fig|1198136.83.peg.146^ Tevenvirinae Escherichia_virus_KFS-EC|neighbours:(-1),(-1)|neighbour_genes:Phage late transcrip..,Phage protein|
MTEQKKEKVVFDEAVHGNTLAQLIKEASDQKTIQEAYGDKIKEIKQRAKEELGVDGKMWGILFKLYHQQQRETFEAERDEAVELYDRVFNA
>ID:QDK04374.1 |[Escherichia virus VEc20]||_Escherichia_virus_VEc20_.gbk|vec20_244|270|MN022785(167532):147132-147401:-1 ^^ Escherichia virus VEc20, complete genome.|neighbours:ID:QDK04373.1(-1),ID:QDK04375.1(-1)|neighbour_genes:vec20_243,vec20_245|
MAKKEMVEFDEAIHGEDLAKFIKEASDHKLKISGYNELIKDIRIRAKDELGVDGKMFNRLLALYHKDNRDVFEAETEEVVELYDTVFSK
>ID:VCU44541.1 |[Escherichia virus vB_Eco_mar005P1]|vB_Eco_mar005P1|_Escherichia_virus_vB_Eco_mar005P1_.gbk|dsbA|270|LR027390(167773):80970-81239:-1 ^^ Escherichia virus vB_Eco_mar005P1 genome assembly, chromosome: 1.|neighbours:ID:VCU44540.1(-1),ID:VCU44542.1(-1)|neighbour_genes:late promoter transc..,RnaseH|
MAKKEAVEFNQDVHGEELAKLVKEASDNKLKISGYNELIKDIRTRAKEELGVDGKMFNRLLALYHKDARDQFEAENEEVVELYDTVFTK
>ID:VCU44176.1 |[Escherichia virus vB_Eco_mar005P1]|vB_Eco_mar006P2|_Escherichia_virus_vB_Eco_mar005P1_strain_vB_Eco_mar006P2_.gbk|dsbA|270|LR027387(167773):14219-14488:-1 ^^ Escherichia virus vB_Eco_mar005P1 strain vB_Eco_mar006P2 genome assembly, chromosome: 1.|neighbours:ID:VCU44174.1(-1),ID:VCU44178.1(-1)|neighbour_genes:late promoter transc..,RnaseH|
MAKKEAVEFNQDVHGEELAKLVKEASDNKLKISGYNELIKDIRTRAKEELGVDGKMFNRLLALYHKDARDQFEAENEEVVELYDTVFTK
>ID:VCU43313.1 |[Escherichia virus vB_Eco_mar005P1]|vB_Eco_mar007P3|_Escherichia_virus_vB_Eco_mar005P1_strain_vB_Eco_mar007P3_.gbk|dsbA|270|LR027383(167651):103856-104125:-1 ^^ Escherichia virus vB_Eco_mar005P1 strain vB_Eco_mar007P3 genome assembly, chromosome: 1.|neighbours:ID:VCU43312.1(-1),ID:VCU43314.1(-1)|neighbour_genes:late promoter transc..,RnaseH|
MAKKEAVEFNQDVHGEELAKLVKEASDNKLKISGYNELIKDIRTRAKEELGVDGKMFNRLLALYHKDARDQFEAENEEVVELYDTVFTK
>ID:VCU44021.1 |[Escherichia virus vB_Eco_mar005P1]|vB_Eco_mar008P4|_Escherichia_virus_vB_Eco_mar005P1_strain_vB_Eco_mar008P4_.gbk|dsbA|270|LR027386(167773):86637-86906:-1 ^^ Escherichia virus vB_Eco_mar005P1 strain vB_Eco_mar008P4 genome assembly, chromosome: 1.|neighbours:ID:VCU44020.1(-1),ID:VCU44022.1(-1)|neighbour_genes:late promoter transc..,RnaseH|
MAKKEAVEFNQDVHGEELAKLVKEASDNKLKISGYNELIKDIRTRAKEELGVDGKMFNRLLALYHKDARDQFEAENEEVVELYDTVFTK
>ID:VCU44760.1 |[Escherichia virus vB_Eco_mar005P1]|vB_Eco_mar009P5|_Escherichia_virus_vB_Eco_mar005P1_strain_vB_Eco_mar009P5_.gbk|dsbA|270|LR027391(167658):42801-43070:1 ^^ Escherichia virus vB_Eco_mar005P1 strain vB_Eco_mar009P5 genome assembly, chromosome: 1.|neighbours:ID:VCU44759.1(1),ID:VCU44761.1(1)|neighbour_genes:RnaseH,late promoter transc..|
MAKKEAVEFNQDVHGEELAKLVKEASDNKLKISGYNELIKDIRTRAKEELGVDGKMFNRLLALYHKDARDQFEAENEEVVELYDTVFTK
>ID:AUV57594.1 |[Klebsiella phage KP1]||_Klebsiella_phage_KP1_.gbk|dsDNA binding protei..|273|MG751100(167989):137242-137514:-1 ^^ Klebsiella phage KP1, complete genome.|neighbours:ID:AUV57593.1(-1),ID:AUV57595.1(-1)|neighbour_genes:late promoter transc..,ribonuclease H|
MAKKEKEQVVFDEAVHGQALRDMIKEASGNKLKAESYLELNKDIKDRAKKELGVEGKLFNQLLALFHKGTRDRFETEKDEVVEAYDSIFA
>ID:APD20646.1 |[Klebsiella phage KPV15]|KPV15|_Klebsiella_phage_KPV15_.gbk|double-stranded DNA ..|273|KY000080(167034):155319-155591:-1 ^^ Klebsiella phage KPV15, complete genome.|neighbours:ID:APD20645.1(-1),ID:APD20647.1(-1)|neighbour_genes:transcriptional regu..,ribonuclease H|
MAKKEKEQVVFDEAVHGQALRDMIKEASGNKLKAESYLELNKDIKDRAKKELGVEGKLFNQLLALFHKGTRDRYETEKDEVVEAYDSIFA
> |[Tevenvirinae Klebsiella_phage_Marfa]||_Klebsiella_phage_Marfa.gb|Phage double-strande..|270|MN044033.1(168532):147367-147636:-1 ^RAST2:fig|1198136.82.peg.269^ Tevenvirinae Klebsiella_phage_Marfa|neighbours:(-1),(-1)|neighbour_genes:transcriptional regu..,Phage ribonuclease H..|
MAKQKKEKVEFDEAQHGETLKNLIKAASDAKLKAEGYMDEVASNRAEAKAIGVEAKLFNQLLTIYHKGTRERFASEKDEVVETYDRLFD
>ID:YP_009194293.1 |[Klebsiella phage Matisse]||_Klebsiella_phage_Matisse_.gbk|dsDNA-binding protei..|264|NC_028750(176081):30576-30839:-1 ^GeneID:26613231^ Klebsiella phage Matisse, complete genome.|neighbours:ID:YP_009194292.1(-1),ID:YP_009194294.1(-1)|neighbour_genes:promoter accessory p..,RNaseH ribonuclease|
MSVEFLQTNPDVAKQVKELIKEASNVKTQVEIFNGTFKDIKSKAKTDFGIDGKTFGKLFKLYHEQARTAFEEENNELIELYDMIDKA
>ID:AWY07144.1 |[Klebsiella phage Mineola]||_Klebsiella_phage_Mineola_.gbk|double-stranded DNA ..|273|MH333064(166130):146466-146738:-1 ^^ Klebsiella phage Mineola, complete genome.|neighbours:ID:AWY07143.1(-1),ID:AWY07145.1(-1)|neighbour_genes:late promoter transc..,RnaseH|
MAKKEKEQVVFDEAVHGQALRDMIKEASGNKLKAESYLELNKDIKDRAKKELGVEGKLFNQLLALFHKGTRDRFETEKDEVVEAYDSIFA
>ID:YP_009607245.1 |[Klebsiella phage Miro]||_Klebsiella_phage_Miro_.gbk|dsDNA-binding protei..|264|NC_041981(176055):30564-30827:-1 ^GeneID:40083253^ Klebsiella phage Miro, complete genome.|neighbours:ID:YP_009607244.1(-1),ID:YP_009607246.1(-1)|neighbour_genes:hypothetical protein,RNaseH|
MSVEFLQTNPDVAKQVKELIKEASNVKTQVEIFNGTFKDIKSKAKTDFGIDGKTFGKLFKLYHEQARTAFEEENNELIELYDMIDKA
> |[Tevenvirinae _Klebsiella_phage_PKO111]||_Klebsiella_phage_PKO111.gb|DsbA dsDNA binding p..|273|NC_031095.1(168758):128813-129085:1 ^RAST2:fig|1198136.84.peg.236^ Tevenvirinae _Klebsiella_phage_PKO111|neighbours:(1),(1)|neighbour_genes:Phage ribonuclease H..,transcriptional regu..|
MAKKEKEQVVFDEAVHGQALRDMIKEASGNKLKAESYLELNKDIKDRAKKELGVEGKLFNQLLALFHKGTRDRFETEKDEVVEAYDSIFA
>ID:YP_009288923.1 |[Klebsiella phage vB_KpnM_KpV477]||_Klebsiella_phage_vB_KpnM_KpV477_.gbk|putative dsDNA bindi..|273|NC_031087(168272):147556-147828:-1 ^GeneID:29067227^ Klebsiella phage vB_KpnM_KpV477, complete genome.|neighbours:ID:YP_009288922.1(-1),ID:YP_009288924.1(-1)|neighbour_genes:putative late promot..,putative ribonucleas..|
MAKKEKEQVVFDEAVHGQALRDMIKEASGNKLKAESYLELNKDIKDRAKKELGVEGKLFNQLLALFHKGTRDRYETEKDEVVEAYDSIFA
>ID:AUO78786.1 |[Klebsiella phage vB_Kpn_F48]||_Klebsiella_phage_vB_Kpn_F48.gbk|double-stranded DNA ..|270|MG746602(170764):86528-86797:1 ^^ Klebsiella phage vB_Kpn_F48, complete genome.|neighbours:ID:AUO78785.1(1),ID:AUO78787.1(1)|neighbour_genes:ribonuclease H,transcriptional regu..|
MAKQKKEKVEFDEAQDGETLKNLIKAASDAKLKAEGYMDEVASNRAEAKAIGVEAKLFNQLLTMYHKGTRERFATEKDEVVETYDSLFD
> |[Tevenvirinae Morganella_phage_vB_MmoM_MP1]||_Morganella_phage_vB_MmoM_MP1.gb|Phage double-strande..|270|NC_031020.1(163201):146790-147059:-1 ^RAST2:fig|1198136.47.peg.264^ Tevenvirinae Morganella_phage_vB_MmoM_MP1|neighbours:(-1),(-1)|neighbour_genes:gp33 late promoter t..,hypothetical protein|
MKDEKVVFDEATHGEKLAAMIKDASDQKTIMESYADKIKDIKNAAKEELGVDGKMWNQVFRLYHSQTRERFEAEIDEAMELYDTIFPTK
>ID:YP_009211689.1 |[Pectobacterium bacteriophage PM2]||_Pectobacterium_bacteriophage_PM2.gbk|dsDNA binding protei..|276|NC_028940(170286):152355-152630:-1 ^GeneID:26638161^ Pectobacterium bacteriophage PM2, complete genome.|neighbours:ID:YP_009211688.1(-1),ID:YP_009211690.1(-1)|neighbour_genes:late promoter transc..,RNaseH ribonuclease|
MAKTKKVKIEFNPSTMGDDLAKLVKSASDARLKIEGYSDEIAGLRTKAKEELGVDTKMFNTQLGLYHKGTRERFEDEKTEAVELYDTLFPK
>ID:QBP35585.1 |[Phage NC-G]||_Phage_NC-G.gbk|double-stranded DNA ..|270|MK310184(170164):92257-92526:-1 ^^ Phage NC-G, complete genome.|neighbours:ID:QBP35584.1(-1),ID:QBP35586.1(-1)|neighbour_genes:transcriptional regu..,ribonuclease H|
MAKEKVKVEFNQEEHGNTLAQLIKTASDTKLKMEAYGDEIKDIKDRAKTELGVDGKMFNQLFSLYHKGTRERFEDEKTEVVELYDTIFE
> |[Tevenvirinae _Proteus_phage_phiP4-3]||_Proteus_phage_phiP4-3.gb|Phage double-strande..|270|MG696114.1(167849):15717-15986:1 ^RAST2:fig|1198136.86.peg.21^ Tevenvirinae _Proteus_phage_phiP4-3|neighbours:(1),(1)|neighbour_genes:hypothetical protein,gp33 late promoter t..|
MSKEKIEFDEAVHGEKLAAMIKDASDQKTIMEGYAEKIKDIKNQAKDELGVDSKMWNRVFAIYHKQTRERFEAETDEALDLYDSLFPKQ
> |[Tevenvirinae _Proteus_phage_vB_PmiM_Pm5461]||_Proteus_phage_vB_PmiM_Pm5461.gb|Phage double-strande..|270|NC_028762.1(161989):144276-144545:-1 ^RAST2:fig|1198136.85.peg.246^ Tevenvirinae _Proteus_phage_vB_PmiM_Pm5461|neighbours:(-1),(-1)|neighbour_genes:Phage late transcrip..,Phage ribonuclease H|
MSKEKIEFDEAVHGEKLAAMIKEASDQKTIMEGYAEKIKDIKNQAKDELGVDSKMWTRIFAIYHKQTRERFEAETDEALDLYDSLFPKQ
> |[Tevenvirinae _Pseudomonas_phage_PspYZU05]||_Pseudomonas_phage_PspYZU05.gb|hypothetical protein|270|KY971610.1(166442):127677-127946:1 ^RAST2:fig|1198136.88.peg.168^ Tevenvirinae _Pseudomonas_phage_PspYZU05|neighbours:(1),(1)|neighbour_genes:Phage ribonuclease H..,Phage late transcrip..|
MAKREKVEFNADVHGEELARIIKDCSDNKLKAEGYMTLVSEAKSRAKEELGVSTKQFNMLLSMYHSDTRERFENEKDELVEIYDTVFGK
>ID:YP_009615724.1 |[Salmonella phage Melville]||_Salmonella_phage_Melville_.gbk|DsbA-like double-str..|276|NC_042044(159323):141417-141692:-1 ^GeneID:40092199^ Salmonella phage Melville, complete genome.|neighbours:ID:YP_009615723.1(-1),ID:YP_009615725.1(-1)|neighbour_genes:late promoter transc..,RnaseH|
MAKEKKVAVEFDEAIHGEDLRKKIKEASDHLLKISGYRVLIADLKAAAKDDLGVDSKAFNQLLAMYHKDTREQFEEEKDKVVEIYDSIFTK
>ID:YP_007501283.1 |[Salmonella phage vB_SenMS16]||_Salmonella_phage_S16_.gbk|double-stranded DNA ..|276|NC_020416(160221):142515-142790:-1 ^GeneID:14675484^ Salmonella phage S16, complete genome.|neighbours:ID:YP_007501282.1(-1),ID:YP_007501284.1(-1)|neighbour_genes:late promoter transc..,RnaseH|
MAKEKKVAVEFDEAIHGEDLRKKIKEASDHLLKISGYRVLIADLKAAAKDDLGVDSKAFNQLLAMYHKDTREQFEEEKDKVVEIYDSIFTK
> |[Tevenvirinae _Salmonella_phage_STML-198]||_Salmonella_phage_STML-198.gb|Phage double-strande..|288|NC_027344.1(158099):22628-22915:-1 ^RAST2:fig|1198136.87.peg.51^ Tevenvirinae _Salmonella_phage_STML-198|neighbours:(-1),(-1)|neighbour_genes:Phage late transcrip..,Phage ribonuclease H..|
MSFKMAKEKKVAVEFDEAIHGEDLRKKIKEASDHLLKISGYRVLIADLKAAAKDDLGVDSKAFNQLLAMYHKDTREQFEEEKDKVVEIYDSIFTK
> |[Tevenvirinae Salmonella phage STP4-a]||_Salmonella_phage_STP4-a.gb|Phage double-strande..|288|NC_026607.2(159914):141815-142102:-1 ^RAST2:fig|1198136.48.peg.256^ Tevenvirinae Salmonella phage STP4-a|neighbours:(-1),(-1)|neighbour_genes:Phage late transcrip..,Phage ribonuclease H..|
MSFKMAKEKKVAVEFDEAIHGEDLRKKIKEASDHLLKISGYRVLITDLKAAAKDDLGVDSKAFNQLLAMYHKDTREQFEEEKDKVVEIYDSIFTK
> |[Tevenvirinae Salmonella_phage_vB_SnwM_CGG4-1]||_Salmonella_phage_vB_SnwM_CGG4-1.gb|Phage double-strande..|288|NC_031065.1(159878):141398-141685:-1 ^RAST2:fig|1198136.78.peg.253^ Tevenvirinae Salmonella_phage_vB_SnwM_CGG4-1|neighbours:(-1),(-1)|neighbour_genes:Phage late transcrip..,Phage ribonuclease H..|
MSFKMAKEKKVAVEFDEAIHGEDLRKKIKEASDHLLKISGYRVLIADLKTSAKDDLGVDSKAFNQLLAMYHKDTREQFEEEKDKVVEIYDSIFTK
> |[Tevenvirinae Serratia phage PS2]||_Serratia_phage_PS2.gb|Phage double-strande..|276|KJ025957.1(167266):145561-145836:-1 ^RAST2:fig|1198136.49.peg.264^ Tevenvirinae Serratia phage PS2|neighbours:(-1),(-1)|neighbour_genes:gp33 late promoter t..,Phage ribonuclease H..|
MAKKEKKVKVEFDADIHGEVVASAIKEFSDQLIIIDGYKDNLKTIREKCIEETGIDGKHFNRLLKLRHDSIRDRFEAENTEVVELYDKIFD
>ID:APC44999.1 |[Shigella phage SH7]||_Shigella_phage_SH7_.gbk|dsDNA binding protei..|270|KX828711(164870):144522-144791:-1 ^^ Shigella phage SH7, complete genome.|neighbours:ID:APC45095.1(-1),ID:APC45058.1(-1)|neighbour_genes:late promoter transc..,RnaseH ribonuclease|
MAKKEMVEFDEAIHGEDLAKFIKEASDHKLKISGYNELIKDIRIRAKDELGVDGKMFNRLLALYHKDNRDVFEAETEEVVELYDTVFSK
>ID:YP_009288606.1 |[Shigella phage SHBML-50-1]||_Shigella_phage_SHBML-50-1_.gbk|double-stranded DNA ..|270|NC_031085(166634):148020-148289:-1 ^GeneID:29060696^ Shigella phage SHBML-50-1, complete genome.|neighbours:ID:YP_009288605.1(-1),ID:YP_009288607.1(-1)|neighbour_genes:transcriptional regu..,ribonuclease H|
MAKKEMVEFDEAIHGEDLAKFIKEASDHKLKISGYNELIKDIRIRAKDELGVDGKMFNRLLALYHKDNRDVFEAETEEVVELYDTVFSK
>ID:YP_009277616.1 |[Shigella phage SHFML-11]||_Shigella_phage_SHFML-11.gbk|double-stranded DNA ..|270|NC_030953(170650):96357-96626:-1 ^GeneID:29056323^ Shigella phage SHFML-11, complete genome.|neighbours:ID:YP_009277615.1(-1),ID:YP_009277617.1(-1)|neighbour_genes:transcriptional regu..,ribonuclease H|
MAKKEMVEFDEAIHGEDLAKFIKEASDHKLKISGYNELIKDIRIRAKDELGVDGKMFNRLLALYHKDNRDVFEAETEEVVELYDTVFSK
> |[Viruses Shigella phage SHFML-26]||_Shigella_phage_SHFML-26.gb|Phage double-strande..|270|NC_031011.1(168993):46425-46694:-1 ^RAST2:fig|10239.69.peg.72^ Viruses Shigella phage SHFML-26|neighbours:(-1),(-1)|neighbour_genes:Phage late transcrip..,Phage ribonuclease H..|
MAKKEMVEFDEAIHGEDLAKFIKEASDHKLKISGYNELIKDIRIRAKDELGVDGKMFNRLLALYHKDNRDVFEAETEEVVELYDTVFSK
> |[Tevenvirinae Shigella_phage_SHSML-52-1]||_Shigella_phage_SHSML-52-1.gb|Phage double-strande..|270|NC_031090.1(169621):55357-55626:1 ^RAST2:fig|1198136.79.peg.87^ Tevenvirinae Shigella_phage_SHSML-52-1|neighbours:(1),(1)|neighbour_genes:Phage ribonuclease H..,Transcriptional regu..|
MAKKEAVEFNQDVHGEELAKLVKEASDNKLKISGYNELIKDIRTRAKEELGVDGKMFNRLLALYHKDARDQFEAENEEVVELYDTVFTK
>ID:YP_003934881.1 |[Shigella phage SP18]||_Shigella_phage_SP18.gbk|dsbA|255|NC_014595(170605):150078-150332:-1 ^GeneID:9830622^ Shigella phage SP18, complete genome.|neighbours:ID:YP_003934880.1(-1),ID:YP_003934882.1(-1)|neighbour_genes:gp33,rnh|
MKVEFCPDTHGAELAKLIKAASDTKLKMEAYADEIKDLKDKAKTELGVDGKMFNTQLGLYHKGTRERFEDEKTEAVELYDVLFS
>ID:AUV63931.1 |[Shigella phage Sf20]||_Shigella_phage_Sf20_.gbk|double-stranded DNA ..|276|MF327006(163982):78358-78633:-1 ^^ Shigella phage Sf20, complete genome.|neighbours:ID:AUV63930.1(-1),ID:AUV63932.1(-1)|neighbour_genes:late promoter transc..,hypothetical protein|
MTEQKKEKVVFDEAVHGNTLAQLIKEASDQKTIQEAYGDKIKEIKQRAKEELGVDGKMWGILFKLYHQQQRETFEAERDEAVELYDRVFNA
>ID:YP_009619050.1 |[Shigella phage Sf21]||_Shigella_phage_Sf21_.gbk|double-stranded DNA ..|270|NC_042077(166002):145657-145926:-1 ^GeneID:40095653^ Shigella phage Sf21, complete genome.|neighbours:ID:YP_009619049.1(-1),ID:YP_009619051.1(-1)|neighbour_genes:late promoter transc..,RnaseH|
MAKKEMVEFDEAIHGEDLAKFIKEASDHKLKISGYNELIKDIRIRAKDELGVDGKMFNRLLALYHKDNRDVFEAETEEVVELYDTVFSK
>ID:YP_009614894.1 |[Shigella phage Sf22]||_Shigella_phage_Sf22_.gbk|double-stranded DNA ..|270|NC_042039(166283):91664-91933:-1 ^GeneID:40091309^ Shigella phage Sf22, complete genome.|neighbours:ID:YP_009614893.1(-1),ID:YP_009614895.1(-1)|neighbour_genes:gp141,RnaseH|
MAKKEMVEFDEAIHGEDLAKFIKEASDHKLKISGYNELIKDIRIRAKDELGVDSKMFNRLLALYHKDNRDVFEAETEEVVELYDTVFSK
>ID:ATE86501.1 |[Shigella phage Sf23]||_Shigella_phage_Sf23_.gbk|double-stranded DNA ..|270|MF158046(167678):69095-69364:-1 ^^ Shigella phage Sf23, complete genome.|neighbours:ID:ATE86500.1(-1),ID:ATE86502.1(-1)|neighbour_genes:late promoter transc..,RnaseH|
MAKKEMVEFDEAIHGEDLAKFIKEASDHKLKISGYNELIKDIRIRAKDELGVDGKMFNRLLALYHKDNRDVFEAETEEVVELYDTVFSK
>ID:YP_009619174.1 |[Shigella phage Sf24]||_Shigella_phage_Sf24_.gbk|double-stranded DNA ..|270|NC_042078(168112):72388-72657:-1 ^GeneID:40095789^ Shigella phage Sf24, complete genome.|neighbours:ID:YP_009619173.1(-1),ID:YP_009619175.1(-1)|neighbour_genes:late promoter transc..,RnaseH|
MAKKEMVEFDEAIHGEDLAKFIKEASDHKLKISGYNELIKDIRIRAKDELGVDGKMFNRLLALYHKDNRDVFEAETEEVVELYDTVFSK
> |[Tevenvirinae Shigella_phage_Sf25]||_Shigella_phage_Sf25.gb|Phage double-strande..|270|MF327009.1(168573):73105-73374:-1 ^RAST2:fig|1198136.80.peg.103^ Tevenvirinae Shigella_phage_Sf25|neighbours:(-1),(-1)|neighbour_genes:Phage DNA helicase l..,Phage ribonuclease H..|
MAKKEMVEFDEAIHGEDLAKFIKEASDHKLKISGYNELIKDIRIRAKDELGVDGKMFNRLLALYHKDNRDVFEAETEEVVELYDTVFSK
>ID:YP_004415135.1 |[Shigella phage Shfl2]||_Shigella_phage_Shfl2_.gbk|hypothetical protein|270|NC_015457(165919):144758-145027:-1 ^GeneID:10498998^ Shigella phage Shfl2, complete genome.|neighbours:ID:YP_004415134.1(-1),ID:YP_004415136.1(-1)|neighbour_genes:putative late promot..,putative RNaseH ribo..|
MAKKEMVEFDEAIHGEDLAKFIKEASDHKLKISGYNELIKDIRIRAKDELGVDGKMFNRLLALYHKDNRDVFEAETEEVVELYDTVFSK
>ID:YP_009111058.1 |[Shigella phage pSs-1]||_Shigella_phage_pSs-1_.gbk|hypothetical protein|270|NC_025829(164999):150355-150624:-1 ^GeneID:22475324^ Shigella phage pSs-1, complete genome.|neighbours:ID:YP_009111057.1(-1),ID:YP_009111059.1(-1)|neighbour_genes:hypothetical protein,hypothetical protein|
MAKKEMVEFDEAIHGEDLAKFIKEASDHKLKISGYNELIKDIRIRAKDELGVDGKMFNRLLALYHKDNRDVFEAETEEVVELYDTVFSK
> |[Tevenvirinae Vibrio_phage_KVP40]||_Vibrio_phage_KVP40.gb|Phage double-strande..|273|NC_005083.2(244834):1056-1328:1 ^RAST2:fig|1198136.81.peg.2^ Tevenvirinae Vibrio_phage_KVP40|neighbours:(1),(1)|neighbour_genes:Phage ribonuclease H..,Transcriptional regu..|
MDILEYETISTPQDKQEVVNMVKEASASLLRIDSERDLIKDIANRAKEEFEIKPADFNKVVKMYHKQNRQEEQAKYEKIDNLYEKLFDEE
> |[Viruses Vibrio phage VH7D]||_Vibrio_phage_VH7D.gb|Phage double-strande..|282|NC_023568.1(246964):180312-180593:1 ^RAST2:fig|10239.72.peg.277^ Viruses Vibrio phage VH7D|neighbours:(1),(1)|neighbour_genes:hypothetical protein,Phage DNA helicase l..|
MDILEYETISTPQDKQEVVNMVKEASASMLRIDSERDLMKDIANRAKEEFEIKPADFNKVVKMYHKQNRQEEQAKYEKVDNLYEKLFDDADDE
> |[Tevenvirinae Vibrio_phage_ValB1_HC]||_Vibrio_phage_ValB1_HC.gb|Phage double-strande..|282|MK568540.1(247619):79918-80199:-1 ^RAST2:fig|1198136.76.peg.136^ Tevenvirinae Vibrio_phage_ValB1_HC|neighbours:(-1),(-1)|neighbour_genes:Transcriptional regu..,Phage ribonuclease H..|
MDILEYETISTPQDKQEVVNMVKEASASMLRIDSERDLMKDIANRAKEEFEIKPADFNKVVKMYHKQNRQEEQAKYEKVDNLYEKLFDDADDE
> |[Tevenvirinae Vibrio_phage_ValKK3]||_Vibrio_phage_ValKK3.gb|Phage double-strande..|282|NC_028829.1(248088):133102-133383:-1 ^RAST2:fig|1198136.77.peg.272^ Tevenvirinae Vibrio_phage_ValKK3|neighbours:(-1),(-1)|neighbour_genes:Transcriptional regu..,Phage ribonuclease H..|
MDILEYETISTPQDKQEVVNMVKEASASMLRIDSERDLMKDIANRAKEEFEIKPADFNKVVKMYHKQNRQEEQAKYEKVDNLYEKLFDDADDE
> |[Tevenvirinae Vibrio_phage_nt-1]||_Vibrio_phage_nt-1.gb|Phage double-strande..|276|NC_021529.2(247511):165342-165617:1 ^RAST2:fig|1198136.72.peg.311^ Tevenvirinae Vibrio_phage_nt-1|neighbours:(1),(-1)|neighbour_genes:Phage ribonuclease H..,hypothetical protein|
MDILEYETISTPQDKQEVINMIKEAAASLLRTEGEASLRKDIAARAKEEFEIPAADFNKVVKMYHKQNRIEEQQKYEKVDTLYEKLFDDEE
> |[Tevenvirinae Vibrio_phage_phi-Grn1]||_Vibrio_phage_phi-Grn1.gb|Phage double-strande..|282|KT919972.1(248605):108991-109272:1 ^RAST2:fig|1198136.75.peg.162^ Tevenvirinae Vibrio_phage_phi-Grn1|neighbours:(1),(1)|neighbour_genes:Phage ribonuclease H..,Transcriptional regu..|
MDILEYETISTPQDKQEVVNMVKEASASMLRIDSERDLMKDIANRAKEEFEIKPADFNKVVKMYHKQNRQEEQAKYEKVDNLYEKLFDDADDE
> |[Tevenvirinae Vibrio_phage_phi-ST2]||_Vibrio_phage_phi-ST2.gb|Phage double-strande..|282|KT919973.1(250485):168518-168799:1 ^RAST2:fig|1198136.73.peg.303^ Tevenvirinae Vibrio_phage_phi-ST2|neighbours:(1),(1)|neighbour_genes:Phage ribonuclease H..,Transcriptional regu..|
MDILEYETISTPQDKQEVVNMVKEASASMLRIDSERDLMKDIANRAKEEFEIKPADFNKVVKMYHKQNRQEEQAKYEKVDNLYEKLFDDADDE
> |[Tevenvirinae _Vibrio_phage_vB_VmeM-32]||_Vibrio_phage_vB_VmeM-32.gb|hypothetical protein|294|KU160494.1(199912):78237-78530:-1 ^RAST2:fig|1198136.70.peg.125^ Tevenvirinae _Vibrio_phage_vB_VmeM-32|neighbours:(-1),(-1)|neighbour_genes:hypothetical protein,DNA polymerase I (EC..|
MLDDQNKPQFNVSIDSKTILGFLEEGSLVLTMIEAERDKLKDIKKTAKEKLGLSPKQFGKLLQIHHKRNRDEVEAETDELIEIYDSITKGVSSDVGE
> |[Tevenvirinae Vibriophage_phi-pp2]||_Vibriophage_phi-pp2.gb|Phage double-strande..|273|JN849462.1(246421):1056-1328:1 ^RAST2:fig|1198136.74.peg.2^ Tevenvirinae Vibriophage_phi-pp2|neighbours:(1),(1)|neighbour_genes:Phage ribonuclease H..,Transcriptional regu..|
MDILEYETISTPQDKQEVVNMVKEASASLLRIDSERDLIKDIANRAKEEFEIKPADFNKVVKMYHKQNRQEEQAKYEKIDNLYEKLFDEE
>ID:YP_009153845.1 |[Yersinia phage PST]||_Yersinia_phage_PST_.gbk|dsbA|270|NC_027404(167785):147667-147936:-1 ^GeneID:24677608^ Yersinia phage PST, complete genome.|neighbours:ID:YP_009153844.1(-1),ID:YP_009153846.1(-1)|neighbour_genes:late promoter transc..,rnh|
MAKKEMVEFDEAIHGEDLAKFIKEASDHKLKISGYNELIKDIRIRAKDELGVDGKMFNRLLALYHKDNRDVFEAETEEVVELYDTVFSK
>ID:VEV89856.1 |[Yersinia phage fPS-2]||_Yersinia_phage_fPS-2_.gbk|g240c|270|LR215722(169060):149201-149470:-1 ^^ Yersinia phage fPS-2 genome assembly, chromosome: I.|neighbours:ID:VEV89855.1(-1),ID:VEV89857.1(-1)|neighbour_genes:g239c,g241c|
MAKKEMVEFDEAIHGEDLAKFIKEASDHKLKISGYNELIKDIRIRAKDELGVDGKMFNRLLALYHKDNRDVFEAETEEVVELYDTVFSK
>ID:YP_009149488.1 |[Yersinia phage phiD1]||_Yersinia_phage_phiD1_.gbk|g249|270|NC_027353(167063):147380-147649:-1 ^GeneID:24635685^ Yersinia phage phiD1 complete genome.|neighbours:ID:YP_009149487.1(-1),ID:YP_009149489.1(-1)|neighbour_genes:g248,g250|
MAKKEMVEFDEAIHGEDLAKFIKEASDHKLKISGYXELIKDIRIRAKDELGVDGKMFXXXXAXYHKDNRDVFEAETEEVVELYDTVFSK
