# Supplementary material for: Influence of Non-canonical DNA Bases on the Genomic Diversity of Tevenvirinae
Source: Front Microbiol. 2021 Apr 6;12:632686. doi: 10.3389/fmicb.2021.632686 (PMC8056088; doi:10.3389/fmicb.2021.632686)
Supplement: Supplementary Data Sheet 1 — Clustering results (folders “first clusterisation,” “second clusterisation,” and “third clusterisation”): the number of pan-genome components in the individual genome (files “pan genome components of genomes”), the total number of all clusters and components of the pan-genome (files “pan genome components”), a list of clusters of the core genome (files “core list”), a list of clusters of the softcore genome (files “softcore list”). Clusters of the softcore genome (folders “softcore clusters”) are presented in the files which show regions in genomes, protein sequences, names of viruses which have these proteins A description of softcore clusters is also supplied (file “Softcore clusters description”). [file Data_Sheet_1.ZIP › Data sheet 1/second clusterisation/softcore_clusters/21315_rnh.faa]

> |[Tevenvirinae _Acinetobacter_phage_133]||_Acinetobacter_phage_133.gb|Phage ribonuclease H..|945|NC_015250.1(159801):144783-145727:-1 ^RAST2:fig|1198136.113.peg.264^ Tevenvirinae _Acinetobacter_phage_133|neighbours:(-1),(1)|neighbour_genes:Phage double-strande..,hypothetical protein|
MSLDFLVQMNHEPKKPGVALIDISQLAIATAVQNFSGKEYETFNIGMMRHLILSTLKSNVVRARKEGYPTIVVTVDNTHMHGYTRRDIADYYKRNRQKMREDSKFDFDGFFEHFPTVLQEIQDNMPYIVLSIPRIEADDHIGVITNYCLVRNIPVLIMSSDGDFTQLHKGDMVKQWSPTLKKFVKPKFGSSHMDLMVKIVKGDKKDGVSPIQTRNDFYVNPLEGQRAPPAATKWIESIADCTTDEQIEKLLNDGTLWKRFKENRDLIDLSRIPDVYQEQIREMYENAVPASKGKMYKYFIRSGLSKLLKDIDQF
> |[Tevenvirinae _Acinetobacter_phage_AM101]||_Acinetobacter_phage_AM101.gb|Phage ribonuclease H..|1113|MH165274.1(166487):18545-19657:1 ^RAST2:fig|1198136.62.peg.17^ Tevenvirinae _Acinetobacter_phage_AM101|neighbours:(1),(1)|neighbour_genes:hypothetical protein,hypothetical protein|
MYLIYQKDSSMSLDHFYGEDKPGALLIDLSQIALATVAVTYEPGMKFTVPIVRQLVLSTIKHNALKFKSDGYDHVIIAIDNARYGYWRRQEEDYYKRNRAIARDAAKEAESFDWDGYFNALGIVIQELKDNMPWVVVDVRHCEADDCIAVLSSYLSKQGYKVRIISSDGDFTQLHKLEDVDQYSPIQKKFVKVKTGSPQEDCLTKVLKGDRKDCVASIKVRGDFWLNYEEDERTPSTTAAFVTKLVGKSDDEVYEALTEEIMKKAKNKKTGVAECHKLLKLQGVQIEDEDGEILEQYRTDAMAMAKQIADLQFHRFKRNRILIDFDYIRDDIRESIINHYKEYKPAPRGKIYPYLVKNQLTKLLKDLNGF
> |[Tevenvirinae _Acinetobacter_phage_Ac42]||_Acinetobacter_phage_Ac42.gb|Phage ribonuclease H..|936|NC_014660.1(167716):151495-152430:-1 ^RAST2:fig|1198136.114.peg.251^ Tevenvirinae _Acinetobacter_phage_Ac42|neighbours:(-1),(1)|neighbour_genes:DsbA dsDNA binding p..,long tail fiber prox..|
MTDLSFLMQEDDIPKPGYCIFDFSQIALATSQHYFASGEEKVTLDNVRHLILASLKFNVIKARSEGYEKIILALDNAKNGYWRRDEAYYYKLNRAKAREESTFDWEAYFNALHQVISEFKEFMPYQVIDVDKGEADDIIGVLTKYLSLKGHKVRIVSSDGDFPQLQKYPNVTQWSPMQKKFVKPKTGSPELDCMVKIIKGDRKDCVASIKVRSDFYHTMVEGERTPPTRMDFIESILDAGSDEERAKLMTEEQYKRFLENRVLIDFDYIREDIKDEIFNQFTNNTPAPRGKMYKYFVKNGLVKFIKDLDKF
> |[Viruses _Acinetobacter_phage_Acj61]||_Acinetobacter_phage_Acj61.gb|Phage ribonuclease H..|1065|NC_014661.1(164093):147614-148678:-1 ^RAST2:fig|10239.85.peg.229^ Viruses _Acinetobacter_phage_Acj61|neighbours:(-1),(1)|neighbour_genes:DsbA dsDNA binding p..,Phage long tail fibe..|
MNLDHLFDDKEGVLLVDLSQIALATVMQTYEPGMKFTVHEVRHMILSTLKHNAFKFKNEGFNKVVICVDNARYGYWRRQEQDYYKRNRAIAREESAETFDWDGYFEGLSTTIQELKDYMPYIVLDVNHAEADDCIAVLAKYLTTTGNFKVRIISSDGDFTQLHKLQDVDQYSPMQKKFVKVKTKSPEMDCMVKILKGDRKDCVAAIKVRGDFWLNYEVDVERTPPTSTSYIEAMVGKTDEQVYETIHAEVMKKVGHKKHGVTEALKLIKLQGLKSEDFEPFINDNEKLGKFIADAQFIRFKQNRVLIDFDYIRQDMVDAILETYKNYKPAPRGKMYGYFVKSGMSKLLKDINQF
> |[Viruses _Acinetobacter_phage _Acj9]||_Acinetobacter_phage_Acj9.gb|hypothetical protein|1065|NC_014663.1(169947):154180-155244:-1 ^RAST2:fig|10239.87.peg.237^ Viruses _Acinetobacter_phage _Acj9|neighbours:(-1),(1)|neighbour_genes:DsbA dsDNA binding p..,hypothetical protein|
MNLEQMFGDEPEQGAVLIDLSQIALATAAVTMEPGEKFTIPLVRQMILATLRKNALKFKAEGYTKVVVAIDNARYGYWRRQVEDYYKRNRAIAREEAEEANQFDWEGYFEGLGVVIQELKDYMPYTVIDVRHCEADDVIAVLSQYMSSIGWKVRIISSDGDFTQLHKLKNVDQYSPMQKKFVKVKTGSPEEDCLTKVMKGDRKDCVASIKVRGDFWLNYNVGVERTPQTSPKFVTELVGKSDEEIYQMFYDEIFKKLSHKKAGPDHAAKFLSLQGKEFEPGDFDPNLTSKLIAELWMDRFRRNRVLIDFDHIREDIREAILEEYRTFTPAPRGKMYSYFVKSKLTKLIPHINNF
> |[Tevenvirinae _Acinetobacter_phage_KARL-1]||_Acinetobacter_phage_KARL-1.gb|Phage ribonuclease H..|1113|MH713599.1(166560):33387-34499:1 ^RAST2:fig|1198136.64.peg.46^ Tevenvirinae _Acinetobacter_phage_KARL-1|neighbours:(1),(1)|neighbour_genes:hypothetical protein,hypothetical protein|
MYLIYQKDSSMSLDHFYGEDKPGALLIDLSQIALATVAVTYEPGMKFTVPIVRQLVLSTIKHNALKFKSDGYDHVIIAIDNARYGYWRRQEEDYYKRNRAIARDAAKEAESFDWDGYFNALGIVIQELKDNMPWVVVDVRHCEADDCIAVLSSYLSKQGYKVRIISSDGDFTQLHKLEDVDQYSPIQKKFVKVKTGSPQEDCLTKVLKGDRKDCVASIKVRGDFWLNYEEDERTPSTTAAFVTKLVGKSDDEVYEALTEEIMKKAKNKKTGVAECHKLLKLQGVQIEDEDGEILEQYRTDAMAMAKQIADLQFHRFKRNRILIDFDYIRDDIRESIINHYKEYKPAPRGKIYPYLVKNQLTKLLKDLNGF
> |[Viruses _Acinetobacter_phage_ZZ1]||_Acinetobacter_phage_ZZ1.gb|Phage ribonuclease H..|1071|NC_018087.3(166687):148427-149497:-1 ^RAST2:fig|10239.86.peg.241^ Viruses _Acinetobacter_phage_ZZ1|neighbours:(-1),(1)|neighbour_genes:DsbA dsDNA binding p..,hypothetical protein|
MSLDFMMGEPEKGAALIDLSQIALATVAVAYDPGEKFTVPKVRQLVLSTLKVNALKFKAEGFTEIIITVDNAKFGYWRRQFQDYYKRNRAIKRDADKEKESFDWEGYFEALNIVIQELKDNMPYHVIDVKFAEADDCIAVLSKYLSSLGYKVRIISSDGDFTQLHTIENVDQYSPIQKKFVKHKTGSPEEDCLTKIIKGDKKDCVASTKVRGDYFLTADTSIERTPPTYEAFIKACVGKTDDEIYQIYLEDVQNKVRDKKKGLERAKNLLMLQGMSEEAIESFNGDIEIMAERIAKIQFHRFTQNRVLIDFNYIRQDIQDAILEAYKTSTPAPRGKIYSYFVKSGLTKLLPDINAF
> |[Tevenvirinae Acinetobacter_phage_vB_ApiM_fHyAci03]||_Acinetobacter_phage_vB_ApiM_fHyAci03.gb|Phage ribonuclease H..|1113|MH460829.1(165975):149028-150140:-1 ^RAST2:fig|1198136.65.peg.255^ Tevenvirinae Acinetobacter_phage_vB_ApiM_fHyAci03|neighbours:(-1),(-1)|neighbour_genes:hypothetical protein,hypothetical protein|
MYLIYQKDSSMSLDHFYGEDKPGALLIDLSQIALATVAVTYEPGMKFTVPIVRQLVLSTIKHNALKFKSDGYDHVIIAIDNARYGYWRRQEEDYYKRNRAIARDAAKEAESFDWDGYFNALGIVIQELKDNMPWVVVDVRHCEADDCIAVLSSYLSKQGYKVRIISSDGDFTQLHKLEDVDQYSPIQKKFVKVKTGSPQEDCLTKVLKGDRKDCVASIKVRGDFWLNYEEDERTPSTTAAFVTKLVGKSDDEVYEALTEEIMKKAKNKKTGVAECHKLLKLQGVQIEDEDGEILEQYRTDAMAMAKQIADLQFHRFKRNRILIDFDYIRDDIRESIINHYKEYKPAPRGKIYPYLVKNQLTKLLKDLNGF
> |[Tevenvirinae _Aeromonas_phage_65.2]||_Aeromonas_phage_65.2.gb|Phage ribonuclease H..|921|KY290955.1(236567):43039-43959:1 ^RAST2:fig|1198136.115.peg.51^ Tevenvirinae _Aeromonas_phage_65.2|neighbours:(-1),(1)|neighbour_genes:hypothetical protein,Disulfide bond formi..|
MSLFDAFPDSMNDGVQNLQLIDYSQIVISNLMYYFSPGDIIEPINARKIIIDALRSHVLKHKNEYPNIVIAVDSVDGYWRRDRVAPYYKKHREKIKDDSGWDWNAIYSAMNLVRQELINHLPYKTLYIPGAEADDIFGVLVKHLKSVDPSVKIHITSADGDFTQLQKYDGVRQWNPMHKKWVKPEYGSPERDLLVKIIKGDRKDTISNIFSVSDHIISSDKNQKQVRKQLLSSVFESKDPRSLFTGDELKRYNENEILVDLDKIPDDISKKIIEAYNTYKPAPRGRLTNYFITHGMADLIGKESEF
> |[Viruses Aeromonas phage 65]||_Aeromonas_phage_65.gb|Phage ribonuclease H..|921|NC_015251.1(235229):43038-43958:1 ^RAST2:fig|10239.65.peg.49^ Viruses Aeromonas phage 65|neighbours:(-1),(1)|neighbour_genes:hypothetical protein,Disulfide bond formi..|
MSLFDAFPDSMNDGVQNLQLIDYSQIVISNLMYYFSPGDIIEPINARKIIIDALRSHVLKHKNEYPNIVIAVDSVDGYWRRDRVAPYYKKHREKIKDDSGWDWNAIYSAMNLVRQELINHLPYKTLYIPGAEADDIFGVLVKHLKSVDPSVKIHITSADGDFTQLQKYDGVRQWNPMHKKWVKPEYGSPERDLLVKIIKGDRKDTISNIFSVSDHIISSDKNQKQVRKQLLSSVFESKDPRSLFTGDELKRYNENEILVDLDKIPDDISKKIIEAYNTYKPAPRGRLTNYFITHGMADLIGKESEF
> |[Tevenvirinae _Aeromonas_phage_AS-szw]||_Aeromonas_phage_AS-szw.gb|Phage ribonuclease H..|936|MF498773.1(229957):131701-132636:-1 ^RAST2:fig|1198136.118.peg.254^ Tevenvirinae _Aeromonas_phage_AS-szw|neighbours:(-1),(1)|neighbour_genes:Disulfide bond formi..,hypothetical protein|
MSLFDNPDLGLTGEPNIQLIDYSQIVISNLMFYFKPEDIITPKIIRNIIIDALRSHVLKNKNDYPNIIIAIDSVDGYWRRDVAPYYKKSRIAKKEESGYDWKAIGEAMTEVRKEIAQYLPYKTIYVPGAEADDIFGVLIKYFKEKDPDVKIHITSADGDFTQLQRWKGVRQWNPMHKKWVKPEHGSAQRDLLYKIVKGDTKDSIANIYSPSDLIYKNSLLEKEDRVRQKSIRKELLASVFTAKEPKSLFEGDVLERFEENEKLIDFNFIPDDISAKILSEYHSFKVPARGKITNYFISSGMSEMIGKESEF
> |[Tevenvirinae _Aeromonas_phage_AS-zj]||_Aeromonas_phage_AS-zj.gb|Phage ribonuclease H..|936|MF448340.1(229929):8031-8966:-1 ^RAST2:fig|1198136.120.peg.15^ Tevenvirinae _Aeromonas_phage_AS-zj|neighbours:(-1),(1)|neighbour_genes:Disulfide bond formi..,hypothetical protein|
MSLFDNPDLGLTGEPNIQLIDYSQIVISNLMFYFKPEDIITPKIIRNIIIDALRSHVLKNKNDYPNIIIAIDSVDGYWRRDVAPYYKKSRIAKKEESGYDWKAIGEAMTEVRKEIAQYLPYKTIYVPGAEADDIFGVLIKYFKEKDPDVKIHITSADGDFTQLQKWKGVRQWNPMHKKWVKPEHGSAQRDLLYKIVKGDTKDSIANIYSPSDLIYKNSLLEKEDRVRQKSIRKELLASVFTAKEPKSLFEGDVLARFEENEKLIDFNFIPDDISAKILTEYHSFKVPARGKITNYFISSGMSEMIGKESEF
>ID:NP_944210.1 |[Aeromonas virus Aeh1]||_Aeromonas_phage_Aeh1_.gbk|rnh|921|NC_005260(233234):208294-209214:-1 ^GeneID:2658023^ Aeromonas phage Aeh1, complete genome.|neighbours:ID:NP_944209.1(-1),ID:NP_944211.1(1)|neighbour_genes:dsbA,34|
MSLAQFMDEADSQGFCIFDFSQIAIATIMQTYEPTDKIDANLVRHLILSSLKYNVLNRKQEYPNIIIAVDNSADGGYWRRQKYYFYKKHREKDRQASDWDWESIFDSIKTVAYELRENLPYKTLILPHTEADDIIGVLCKHFDEKFPDAPVLIVSSDGDMTQTQRYKNVKQWSPGQKKWVKPKEGTWRKDLITKIIKGDGGDGIANIKSRSDYILTKLDGERQKSISSKLLAQAFEEKDPSVLFTGDEFTRYNENRELVDFEMIPDNIRQAIITEFETIKVPGRSKIYPYFVKKAIKKLLDHVNEF
> |[Tevenvirinae _Aeromonas_phage_Ah1]||_Aeromonas_phage_Ah1.gb|Phage ribonuclease H..|921|MG250483.1(221116):195936-196856:-1 ^RAST2:fig|1198136.116.peg.362^ Tevenvirinae _Aeromonas_phage_Ah1|neighbours:(-1),(1)|neighbour_genes:Phage double-strande..,hypothetical protein|
MSLAQFMDEADSQGFCIFDFSQIAIATIMQTYEPTDKIDANLVRHLILSSLKYNVLNRKQEYPNIIIAVDNSADGGYWRRQKYYFYKKHREKDRKESDWDWESIFDSIKTVAYELRENMPYKTLILPHTEADDIIGVLCKYLDEKFPDAPVLVVSSDGDMTQTQRYKNVKQWSPGQKKWVKPKEGTWRKDLITKIIKGDSGDGIANIKSRSDFILTKLDGERQKSISSKLLAQAFEEKDPSVLFTGDEFTRYNENRELVDFEMIPDNIRQAIIKEFETIKVPGRSKIYPYFVKKAIKKLLDHVNEF
> |[Tevenvirinae _Aeromonas_phage_AsFcp_2]||_Aeromonas_phage_AsFcp_2.gb|Phage ribonuclease H..|957|MH791401.1(219171):145732-146688:-1 ^RAST2:fig|1198136.67.peg.270^ Tevenvirinae _Aeromonas_phage_AsFcp_2|neighbours:(-1),(1)|neighbour_genes:Phage double-strande..,hypothetical protein|
MMLKIESFKRGNMSLAQFMDEADSQGFCIFDFSQIAIATIMQTYEPTDKIDANLVRHLVLSSLKYNVLNRKQEYPNIIIAVDNSADGGYWRRQKYYFYKKHREKDRDSSDWDWEGIFDAIKTVAYELRDNLPYKTLILPHTEADDIIGVLCKYLDEKFPDAPVLIVSSDGDMTQTQRFKNVRQWSPGQKKWVKPKEGTWRKDLITKIIKGDGGDGIANIKSRSDYILTKLDGERQKSISSKLLAQAFELKDPSELFTGDEFTRYNENRELVDFEMIPDNIRQAIITEFETIKVPGRSKIYPYFVKKAIKKLLDHVNEF
> |[Tevenvirinae _Aeromonas_phage_Asswx_1]||_Aeromonas_phage_Asswx_1.gb|Phage ribonuclease H..|936|MH791398.1(229103):139386-140321:-1 ^RAST2:fig|1198136.119.peg.279^ Tevenvirinae _Aeromonas_phage_Asswx_1|neighbours:(-1),(1)|neighbour_genes:Disulfide bond formi..,hypothetical protein|
MSLFDNPDLGLTGEPNIQLIDYSQIVISNLMYYFKPEDIITPKIIRNIIIDALRSHVLKNKNDYPNIIIAIDSVDGYWRRDVAPYYKKSRIAKKEESGYDWKSIGEAMTEVRKEIAQYLPYKTIYVPGAEADDIFGVLIKYFKEKDPDVKIHITSADGDFTQLQKWKGVRQWNPMHKKWVKPEHGSAQRDLLYKIVKGDTKDSIANIYSPSDLIYKNSLLEKEDRVRQKSIRKELLASVFTAKEPKSLFEGDVLARFEENEKLIDFNFIPDDISAKILTEYHSFKVPARGKITNYFISSGMSEMIGKESEF
> |[Tevenvirinae _Aeromonas_phage_Aswh_1]||_Aeromonas_phage_Aswh_1.gb|hypothetical protein|924|MH791414.1(229730):99996-100919:1 ^RAST2:fig|1198136.117.peg.198^ Tevenvirinae _Aeromonas_phage_Aswh_1|neighbours:(-1),(1)|neighbour_genes:hypothetical protein,Disulfide bond formi..|
MSLSHLMEGLPDTHFIDYSQIVISNIMYHFDDEDAISPKIVRNIIIDTIRSHVIKNKQEYPNVVIGVDSSEGYWRSKLAYYYKKNRIAKKEGSARDWNSIYSSMNAIRQELIDHLPYKTIYVPGAEADDTFGVLIKYFKEQDPGVKILITSADGDFTQLQRFSGVKQWNPMHKKWVKPEHGSPERDLLYKIVKGDAKDGIANIYSPSDILYKNSLLEKEERTKQKSIRKELIASVFAAKDPKSLFTGEVLDRYNENEKLIDLKLIPDDLSDKIIQEYENFKPAPRGRLTNYFIKSGMVEMIGKESEF
> |[Tevenvirinae _Aeromonas_phage_CC2]||_Aeromonas_phage_CC2.gb|Phage ribonuclease H..|936|NC_019538.1(231743):129795-130730:1 ^RAST2:fig|1198136.110.peg.287^ Tevenvirinae _Aeromonas_phage_CC2|neighbours:(-1),(1)|neighbour_genes:hypothetical protein,Disulfide bond formi..|
MSLFDNPDLGLTGEPNIQLIDYSQIVISNLMFYFKPEDIITPKIIRNIIIDALRSHVLKNKNDYPNIIIAIDSVDGYWRRDVAPYYKKSRIAKKEESGYDWKAIGEAMTEVRKEIAQYLPYKTIYVPGAEADDIFGVLIKYFKEKDPDVKIHITSADGDFTQLQKWKGVRQWNPMHKKWVKPEHGSAQRDLLYKIVKGDTKDSIANIYSPSDLIYKNSLLEKEDRVRQKSIRKELLASVFTAKEPKSLFEGDVLERFEENEKLIDFNFIPDDISAKILTEYHSFKVPARGKITNYFISSGMSEMIGKESEF
> |[Tevenvirinae _Aeromonas_phage_PX29]||_Aeromonas_phage_PX29.gb|Phage ribonuclease H..|921|NC_023688.1(222006):196364-197284:-1 ^RAST2:fig|1198136.108.peg.358^ Tevenvirinae _Aeromonas_phage_PX29|neighbours:(-1),(1)|neighbour_genes:Phage double-strande..,hypothetical protein|
MSLAQFMDEADSQGFCIFDFSQIAIATIMQTYEPTDKIDANLVRHLVLSSLKYNVLNRKQEYPNIIIAVDNSADGGYWRRQKYYFYKKHREKDRDSSDWDWEGIFDAIKTVAYELRDNLPYKTLILPHTEADDIIGVLCKYLDEKFPDAPVLIVSSDGDMTQTQRFKNVRQWSPGQKKWVKPKEGTWRKDLITKIIKGDGGDGIANIKSRSDYILTKLDGERQKSISSKLLAQAFELKDPSELFTGDEFTRYNENRELVDFEMIPDNIRQAIITEFETIKVPGRSKIYPYFVKKAIKKLLDHVNEF
> |[Tevenvirinae _Aeromonas_phage_phiAS5]||_Aeromonas_phage_phiAS5.gb|Phage ribonuclease H|921|NC_014636.1(225268):67407-68327:-1 ^RAST2:fig|1198136.107.peg.117^ Tevenvirinae _Aeromonas_phage_phiAS5|neighbours:(-1),(1)|neighbour_genes:DsbA,hypothetical protein|
MDLSSMLGEEESQGYCIFDFSQIAIATILQTYEPTDKIDTNLVRHLILSSLKYNVLNRKREYPNIIIAVDNSADGGYWRRQKYYFYKKHRERDRKESEWDWESIFDSLKTVAYEIRDNMPYKTLILPHTEADDIIGVLCKYLDEKCPDAPVLVVSSDGDMTQTQRYKNVKQWSPGQKKWVKPKEGTWRQSLITKIIKGDTGDGVANIKSRSDFIYTKLDGERQKSISSKLLAQAFETKDPATLFTGDELVRYNENRELVDFEMIPDHIRSAIINEFETIKVPGRSKIYPYFVKKAIKKLLDSANDF
>ID:YP_803181.1 |[Escherichia virus RB32]||_Bacteriophage_RB32_.gbk|rnh|918|NC_008515(165890):145910-146827:-1 ^GeneID:4405647^ Bacteriophage RB32, complete genome.|neighbours:ID:YP_803180.1(-1),ID:YP_803182.1(1)|neighbour_genes:dsbA,34|
MDLEMMLDEDYKEGICFIDFSQIALSTALVNFPDKEKINLSMVRHLILNSIKFNVKKAKTLGYTKIVLCIDNAKSGYWRRDFAYYYKKNRGKAREESTWDWEGYFESSHKVIDELKAYMPYIVMDIDKYEADDHIAVLVKKFSLEGHKILIISSDGDFTQLHKYPNVKQWSPMHKKWVKIKSGSAEIDCMTKILKGDKKDNVASVKVRSDFWFTRVEGERTPSMKTSIVEAIANDREQAKVLLTESEYNRYKENLVLIDFDYIPDNIASNIVNYYNSYKLPPRGKIYSYFVKAGLSKLTNSINEF
> |[Tevenvirinae _Citrobacter_phage_IME-CF2]||_Citrobacter_phage_IME-CF2.gb|RnaseH ribonuclease|936|NC_029013.1(177688):86884-87819:1 ^RAST2:fig|1198136.109.peg.165^ Tevenvirinae _Citrobacter_phage_IME-CF2|neighbours:(-1),(1)|neighbour_genes:hypothetical protein,phage T4-like dsbA, ..|
MSSFASMFNLNSLMSNDDDPVDVMCVDISNLSVATLMNNFKPKDQKDINQQIIRHIVLDTIRYNVVKFKGEYPEIVLAFDDNKYWRRSKAWYYKKKRQMEHAESEWDWDFLNGFLHPTYDEIRENLPYKGLRVDFAEADDIIGVVTKNAVAQGKRVLIVSADSDFTALQKYQDVRQWSPTQKKWVTPKYGTPRNDLRMKIIKGDKKDSIACIKMRNDYIVTKVEGERAPQIRANELELWLEADDPTVHMTPEWAARYRENEELRDFDFIPKDVADEIEKAYNNPKTGNKAKMEKYFMENKLVRMYEKLSDF
>ID:YP_009194868.1 |[Citrobacter phage Margaery]||_Citrobacter_phage_Margaery_.gbk|RNaseH|936|NC_028755(178182):31283-32218:-1 ^GeneID:26647237^ Citrobacter phage Margaery, complete genome.|neighbours:ID:YP_009194867.1(-1),ID:YP_009194869.1(1)|neighbour_genes:dsDNA-binding protei..,sigma factor|
MSSFASMFNLNSLMSNDDDPVDVMCIDISNLSVATLMNNFKPKDQNDINQQIVRHIVLDTIRHNVVKFKGEYPEIVLAFDDNKYWRRSKAWYYKKKRKMEQEASDWDWDRLNGFLHPTYDEIRANLPYKGIRVDFAEADDVIGVVTRKAVSEGKRVLIVSADGDFAALQKYQGVRQWSPTQKKWVTPKYGSPRNDLRMKIIKGDKKDSIACIKMRNDYIVTKVEGERAPQIRAAELEAWLEADDPTVGMPEEWAIRYRENEELRDFDFIPKDVATAIEEAYNAPKIGNKAKMEKYFMECKLTRMYEKLSDF
>ID:AYJ72913.1 |[Citrobacter phage Maroon]||_Citrobacter_phage_Maroon_.gbk|RnaseH|936|MH823906(178830):30838-31773:-1 ^^ Citrobacter phage Maroon, complete genome.|neighbours:ID:AYJ72912.1(-1),ID:AYJ72914.1(1)|neighbour_genes:double-stranded DNA ..,RNA polymerase sigma..|
MSSFASMFNLNSLMSNDDDPVDVMCIDISNLSVATLMNNFKPKDQNDINQQIVRHIVLDTIRHNVVKFKGEYPEIVLAFDDNKYWRRSKAWYYKKKRKMEQEASDWDWDRLNGFLHPTYDEIRANLPYKGIRVDFAEADDVIGVVTRKAVSEGKRVLIVSADGDFAALQKYQGVRQWSPTQKKWVTPKYGSPRNDLRMKIIKGDKKDSIACIKMRNDYIVTKVEGERAPQIRAAELEAWLEADDPTVGMPEEWAIRYRENEELRDFDFIPKDVATAIEEAYNAPKIGNKAKMEKYFMECKLTRMYEKLSDF
>ID:YP_009203989.1 |[Citrobacter phage Merlin]||_Citrobacter_phage_Merlin_.gbk|RNaseH|927|NC_028857(172733):152569-153495:-1 ^GeneID:26648200^ Citrobacter phage Merlin, complete genome.|neighbours:ID:YP_009203988.1(-1),ID:YP_009203990.1(1)|neighbour_genes:dsDNA-binding protei..,long tail fiber prox..|
MNLNEMFGSEEDQKEGIAFVDLSQLALAVALNTFADGEKIPVPMVRHLFLTTLKKNVLQFRKQGYTKVVICVDNAKSGYWRRDLAYYYKKNRAKGREESKWDWEGYFTGIRTAVEEFEKYMPYVVMNIDKYEADDHIGVLVPYLSLKGHKIMIVSSDGDFKQLHKYPNVKQWSPMHKKLVKIKPGEADLECLTKVLKGDRKDNVASVKVRSDFWFTKLDGERTPPFATKLLEQCLDAGPEGMKELLTETEYNRYLENRVLIDFEYIPEDIAKKIIDYYESYKIPPRGKIYTYFVKSGLSKLTSKINEF
> |[Tevenvirinae _Citrobacter_phage_Miller]||_Citrobacter_phage_Miller.gb|RnaseH ribonuclease|936|NC_025414.1(178171):30940-31875:-1 ^RAST2:fig|1198136.111.peg.52^ Tevenvirinae _Citrobacter_phage_Miller|neighbours:(-1),(1)|neighbour_genes:phage T4-like dsbA, ..,hypothetical protein|
MSSFASMFNLNSLMSNDDDPVDVMCVDISNLSVATLMNNFKPKDQKDINQQIIRHIVLDTIRYNVVKFKGEYPEIVLAFDDNKYWRRSKAWYYKKKRQMEHAESEWDWDFLNGFLHPTYDEIRENLPYKGLRVDFAEADDIIGVVTKNAVAQGKRVLIVSADSDFTALQKYQGVRQWSPTQKKWVTPKYGTPRNDLRMKIIKGDKKDSIACIKMRNDYIVTKVEGERAPQIRANELELWLEADDPTVHMTPEWAARYRENEELRDFDFIPKDVADEIEKAYNNPKTGNKAKMEKYFMENKLVRMYEKLSDF
>ID:YP_009146701.1 |[Citrobacter phage Moon]||_Citrobacter_phage_Moon.gbk|ribonuclease|927|NC_027331(170341):151175-152101:-1 ^GeneID:24721867,InterPro:IPR020045,InterPro:IPR020046^ Citrobacter phage Moon, complete genome.|neighbours:ID:YP_009146700.1(-1),ID:YP_009146702.1(1)|neighbour_genes:dsDNA-binding protei..,long tail fiber prox..|
MNLNEMFGSEEDQKEGIAFVDLSQLALAVALNTFADGEKIPVPMVRHLFLSTLKKNVLQFRKQGYTKVVICVDNAKSGYWRRDLAYYYKKNRSKGREESKWDWEGYFTGIRTAVEEFEKYMPYVVMNIDKYEADDHIGILVPYLSLKGHKIMIVSSDGDFKQLHKYPNVKQWSPMQKKLVKIKPGEADLECLTKVLKGDRKDNVASVKVRSDFWLTKLDGERTPPFATKLLEQCLDAGPEGMKELLTESEYNRYLENRVLIDFEYIPEDIAKKIIDYYESYKIPPRGKIYTYFVKSGLSKLTSKINEF
>ID:YP_009285587.1 |[Citrobacter phage vB_CfrM_CfP1]||_Citrobacter_phage_vB_CfrM_CfP1_.gbk|RnaseH ribonuclease|936|NC_031057(180219):33159-34094:-1 ^GeneID:29079725^ Citrobacter phage vB_CfrM_CfP1, complete genome.|neighbours:ID:YP_009285586.1(-1),ID:YP_009285588.1(1)|neighbour_genes:dsDNA binding protei..,sigma factor|
MSSFASMFNLNSLMSNDDDPVDVMCVDISNLSVATLMNNFKPKDQKDINQQIIRHIVLDTIRYNVVKFKGEYPEIVLAFDDNKYWRRSKAWYYKKKRQMEHAESEWDWDFLNGFLHPTYDEIRENLPYKGLRVDFAEADDIIGVVTKNAVAQGKRVLIVSADSDFTALQKYQGVRQWSPTQKKWVTPKYGTPRNDLRMKIIKGDKKDSIACIKMRNDYIVTKVEGERAPQIRANELELWLEADDPTVHMTPEWAARYRENEELRDFDFIPKDVADEIEKAYNNPKTGNKAKMEKYFMENKLVRMYEKLSDF
> |[Tevenvirinae _Cronobacter_phage_Pet-CM3-4]||_Cronobacter_phage_Pet-CM3-4.gb|Phage ribonuclease H..|924|LT614807.1(171975):152785-153708:-1 ^RAST2:fig|1198136.112.peg.292^ Tevenvirinae _Cronobacter_phage_Pet-CM3-4|neighbours:(-1),(1)|neighbour_genes:dsDNA binding protei..,long tail fiber prox..|
MSNLNCLFDEEDQVKDGYILVDLSQIALATAMHTFKDKEKITTPMLRHLVLSTLKFNAFKFRKDGYNKVIICCDNAKSGYWRRDKAYYYKKNRADGREESEWDWEGYFEGIRTVIEEFEKYMPYHMMNIDKMEADDHIAVLTKKLSLEGNKVLIVSSDGDFTQLHKYPNVSQWSPMQKKFVKAKTGSPALDCMMKVVKGDKKDNVAAITVRSDFWYTRVEGERTPPTKTAFVEQCCDAEDITTILEGEQLKRFYENRVLIDFDYIPEDIANQILDYYNSYKVPPRGKIYPYFVKSGLSKLTKNVNDF
>ID:YP_006986325.1 |[Cronobacter phage vB_CsaM_GAP161]||_Cronobacter_phage_vB_CsaM_GAP161_.gbk|RnaseH ribonuclease|936|NC_019398(178193):30052-30987:-1 ^GeneID:13997590^ Cronobacter phage vB_CsaM_GAP161, complete genome.|neighbours:ID:YP_006986324.1(-1),ID:YP_006986326.1(1)|neighbour_genes:dsDNA binding protei..,sigma factor for lat..|
MSSFASMFNLNSLMSNDDDPVDVMCIDISNLSVATLMNNFKPKDQNDINQQIVRHIVLDTIRHNVVKFKGEYPEIVLAFDDNKYWRRSKAWYYKKKRKMEQEASDWDWDRLNGFLHPTYDEIRANLPYKGIRVDFAEADDVIGVVTRKAVSEGKRVLIVSADGDFAALQKYQGVRQWSPTQKKWVTPKYGSPRNDLRMKIIKGDKKDSIACIKMRNDYIVTKVEGERAPQIRAAELEAWLEADDPTVGMPEEWAIRYRENEELRDFDFIPKDVATAIEEAYNAPKIGNKAKMEKYFMECKLTRMYEKLSDF
>ID:AOG16177.1 |[Cronobacter phage vB_CsaM_leB]||_Cronobacter_phage_vB_CsaM_leB_.gbk|ribonuclease|936|KX431559(177907):30905-31840:-1 ^^ Cronobacter phage vB_CsaM_leB, complete genome.|neighbours:ID:AOG16176.1(-1),ID:AOG16178.1(1)|neighbour_genes:dsDNA binding protei..,sigma factor for lat..|
MSSFASMFNLNSLMSNDDDPVDVMCIDISNLSVATLMNNFKPKDQNDINQQIVRHIVLDTIRHNVVKFKGEYPEIVLAFDDNKYWRRSKAWYYKKKRKMEQEASDWDWDRLNGFLHPTYDEIRANLPYKGIRVDFAEADDVIGVVTRKAVSEGKRVLIVSADGDFAALQKYQGVRQWSPTQKKWVTPKYGSPRNDLRMKIIKGDKKDSIACIKMRNDYIVTKVEGERAPQIRAAELEAWLEADDPTVGMPEEWAIRYRENEELRDFDFIPKDVATAIEEAYNAPKIGNKAKMEKYFMECKLTRMYEKLSDF
>ID:AOG16456.1 |[Cronobacter phage vB_CsaM_leN]||_Cronobacter_phage_vB_CsaM_leN_.gbk|ribonuclease|936|KX431560(179516):30369-31304:-1 ^^ Cronobacter phage vB_CsaM_leN, complete genome.|neighbours:ID:AOG16455.1(-1),ID:AOG16457.1(1)|neighbour_genes:dsDNA binding protei..,hypothetical protein|
MSSFASMFNLNSLMSNDDDPVDVMCIDISNLSVATLMNNFKPKDQNDINQQIVRHIVLDTIRHNVVKFKGEYPEIVLAFDDNKYWRRSKAWYYKKKRKMEQEASDWDWDRLNGFLHPTYDEIRANLPYKGIRVDFAEADDVIGVVTRKAVSEGKRVLIVSADGDFAALQKYQGVRQWSPTQKKWVTPKYGSPRNDLRMKIIKGDKKDSIACIKMRNDYIVTKVEGERAPQIRAAELEAWLEADDPTVGMPEEWAIRYRENEELRDFDFIPKDVATAIEEAYNAPKIGNKAKMEKYFMECKLTRMYEKLSDF
>ID:YP_009005532.1 |[Enterobacter phage PG7]||_Enterobacter_phage_PG7_.gbk|rnh|939|NC_023561(173276):154355-155293:-1 ^GeneID:18502547^ Enterobacter phage PG7, complete genome.|neighbours:ID:YP_009005531.1(-1),ID:YP_009005533.1(1)|neighbour_genes:dsbA,long tail fiber prox..|
MNEVLMSNLNCLFDEEDQVKDGYILVDLSQIALATAMHTFKDKEKITTPMLRHLVLSTLKFNAFKFRKDGYNKVIICCDNAKSGYWRRDKAYYYKKNRADGREESEWDWEGYFEGIRTVIEEFEKYMPYHMMNIDKMEADDHIAVLTKKLSLEGNKVLIVSSDGDFTQLHKYPNVTQWSPMQKKFVKAKTGSPALDCMMKVVKGDKKDNVAAITVRSDFWYTRVDGERTPPTKTAFVEQCCDAEDITTILEGEQLKRFYENRVLIDFDYIPEDIANQILDYYNSYKVPPRGKIYPYFVKSGLSKLTKNVNDF
> |[Tevenvirinae Enterobacter_phage_myPSH1140]||_Enterobacter_phage_myPSH1140.gb|Phage ribonuclease H..|924|MG999954.1(172614):155565-156488:-1 ^RAST2:fig|1198136.57.peg.295^ Tevenvirinae Enterobacter_phage_myPSH1140|neighbours:(-1),(1)|neighbour_genes:dsDNA binding protei..,long tail fiber prox..|
MSNLNCLFDEEDQVKDGYILVDLSQIALATAMHTFKDKEKITTPMLRHLVLSTLKFNAFKFRKDGYNKVIICCDNAKSGYWRRDKAYYYKKNRADGREESEWDWEGYFEGIRTVIEEFEKYMPYHMMNIDKMEADDHIAVLTKKLSLEGNKVLIVSSDGDFTQLHKYPNVTQWSPMQKKFVKAKTGSPALDCMMKVVKGDKKDNVAAITVRSDFWYTRVDGERTPPTKTAFVEQCCDAEDITTVLEGEQLKRFYENRVLIDFDYIPEDIANQILDYYNSYKVPPRGKIYPYFVKSGLSKLTKNVNDF
>ID:YP_009606965.1 |[Enterobacter phage phiEap-3]||_Enterobacter_phage_phiEap-3_.gbk|rnaseH|936|NC_041980(175814):29749-30684:-1 ^GeneID:40082971^ Enterobacter phage phiEap-3, complete genome.|neighbours:ID:YP_009606964.1(-1),ID:YP_009606966.1(1)|neighbour_genes:dsDNA binding protei..,RNA polymerase sigma..|
MSSFASMFNLNKLMQDEGEPDDTMVIDISNISIATLMNNFKPKEQASITIEMIRHLVLDTLRFNVVKFKGEYPEIVIAFDDRNYWRRQKAWYYKKRRQIEHEESEWDWDRLNNFLNPVFEEIRQNMPYLGLKVEFAEADDIIAVVTKKAVGEGRRVLVVSADSDFTQLQKYNGVRQWSPPQKKWVTPKYGSPRNDLRYKNIKGDKKDSIACIKIRNDYIVTKVEGERAPAVKSSELEAWLEADDPTTLMTPEWAARYKENEELRDFEFIPKDIENSIIEAYNTPKSGSKAKMERYFMDNKLSRMFEKLSDF
>ID:YP_009168065.1 |[Escherichia phage AR1]|AR1|_Enterobacteria_phage_AR1_DNA_.gbk|rnh|918|NC_027983(167435):147650-148567:-1 ^GeneID:26042078^ Enterobacteria phage AR1 DNA, complete genome.|neighbours:ID:YP_009168064.1(-1),ID:YP_009168066.1(1)|neighbour_genes:dsbA,34|
MDLEMMLDEDYKEGICFIDFSQIALSTALVNFPDKEKINLSMVRHLILNSIKFNVKKAKTLGYTKIVLCIDNAKSGYWRRDFAYYYKKNRGKAREESTWDWEGYFESSHKVIDELKAYMPYIVMDIDKYEADDHIAVLVKKFSLEGHKILIISSDGDFTQLHKYPNVKQWSPMHKKWVKIKSGSAEIDCMTKILKGDKKDNVASVKVRSDFWFTRVEGERTPSMKTSIVEAIANDREQAKVLLTESEYNRYKENLVLIDFDYIPDNIASNIVNYYNSYKLPPRGKIYSYFVKAGLSKLTNSINEF
> |[Tevenvirinae _Enterobacteria_phage_ATK47]||_Enterobacteria_phage_ATK47.gb|Phage ribonuclease H..|918|KT184309.1(170020):22760-23677:1 ^RAST2:fig|1198136.68.peg.32^ Tevenvirinae _Enterobacteria_phage_ATK47|neighbours:(-1),(1)|neighbour_genes:Phage long tail fibe..,Phage double-strande..|
MDLEMMLDEDYKEGIALADFSNIALAAALNNFEDGDKITVPMVRHVILNSIRKNVVMFRKQGYTKFVLCMDNATSGYWRRDFAYYYKKNRKTDREASKWDWEGYFTALHQVVYEIKKYMPYVVMDIDKYEADDHIGVLTKYLSLAGHKVCIVASDGDFTQLHKYPNVKQWSPPQKKWVKIKNGSAEIDCMTKILKGDRKDGVASVRVRGDFWFTRVDGERTPSMKTSIIEAIANDRSQAEVLLSAEEYKRYQENLVLIDFDYIPDNIASTIIEYYNSYKQQPKGKIYSYFVKSGLSKLTSVINEF
> |[Tevenvirinae Enterobacteria_phage_ATK48]||_Enterobacteria_phage_ATK48.gb|Phage ribonuclease H..|918|KT184310.1(169729):120994-121911:1 ^RAST2:fig|1198136.55.peg.208^ Tevenvirinae Enterobacteria_phage_ATK48|neighbours:(-1),(1)|neighbour_genes:Phage long tail fibe..,Phage double-strande..|
MDLEMMLDEDYKEGIALADFSNIALAAALNNFEDGDKITVPMVRHVILNSIRKNVVMFRKQGYTKFVLCMDNATSGYWRRDFAYYYKKNRKTDREASKWDWEGYFTALHQVVYEIKKYMPYVVMDIDKYEADDHIGVLTKYLSLAGHKVCIVASDGDFTQLHKYPNVKQWSPPQKKWVKIKNGSAEIDCMTKILKGDRKDGVASVRVRGDFWFTRVDGERTPSMKTSIIEAIANDRSQAEVLLSAEEYKRYQENLVLIDFDYIPDNIASTIIEYYNSYKQQPKGKIYSYFVKSGLSKLTSVINEF
> |[Tevenvirinae Enterobacteria_phage_Aplg8]||_Enterobacteria_phage_Aplg8.gb|Phage ribonuclease H..|918|KT184308.1(168496):92866-93783:-1 ^RAST2:fig|1198136.66.peg.157^ Tevenvirinae Enterobacteria_phage_Aplg8|neighbours:(-1),(1)|neighbour_genes:Phage double-strande..,Phage long tail fibe..|
MDLEMMLDEDYKEGICLIDFSQIALSTALVNFPDKEKINLSMVRHLILNSIKFNVKKAKTLGYTKIVLCIDNAKSGYWRRDFAYYYKKNRGKAREESTWDWEGYFESSHKVIDELKAYMPYIVMDIDKYEADDHIAVLVKKFSLEGHKILIISSDGDFTQLHKYPNVKQWSPMHKKWVKIKSGSAEIDCMTKILKGDKKDNVASVKVRSDFWFTKVEGERTPSMKTSIVEAIANDREQAKVLLTESEYNRYKENLVLIDFDYIPDNIASNIVNYYNSYKLPPRGKIYSYFVKAGLSKLTNSINEF
>ID:YP_007004203.1 |[Enterobacteria phage Bp7]||_Enterobacteria_phage_Bp7_.gbk|RNaseH ribonuclease|948|NC_019500(168066):87260-88207:1 ^GeneID:14008032^ Enterobacteria phage Bp7, complete genome.|neighbours:ID:YP_007004202.1(-1),ID:YP_007004204.1(1)|neighbour_genes:long tail fiber prox..,dsbA|
MNDLDFLLPEEDQQKDGFLLLDFSQIIMAAAFQEFGENAGFPKVTTAMLRHLVLNSIKKNIKDFRKQGYNQLIICVDNSKSGYWRRRYSSYYKKNRAKARDESPFDWEGLFTAMHIIVDELEQNMPYIVMNIDTIEADDHIAVLTRILTALGHPVMIGSSDGDFTQLHKFPGVKQWSPMQKKFVKTKSGDALLDCVTKVVKGDRKDNVASIKVRGDYWLTMVEGERTPSTRAKELEAIALNYYDHDIIKTLLTEEQYERFCENQILIDMDFIPDDIVALITERYNTYNKPSKSKVYPYFVKSGLSKLTATVADFY
> |[Tevenvirinae _Enterobacteria_phage_CC31]||_Enterobacteria_phage_CC31.gb|Phage ribonuclease H..|924|NC_014662.1(165540):146306-147229:-1 ^RAST2:fig|1198136.121.peg.267^ Tevenvirinae _Enterobacteria_phage_CC31|neighbours:(-1),(1)|neighbour_genes:dsDNA binding protei..,long tail fiber prox..|
MSNLNCLFDEEDQVKDGYILVDLSQIALATAMHTFKDKEKITTPMLRHLVLSTLKFNAFKFRKDGYNKVIICCDNAKSGYWRRDKAYYYKKNRADGREESEWDWEGYFEGIRTVIEEFEKYMPYHMMNIDKMEADDHIAVLTKKLSLEGNKVLIVSSDGDFTQLHKYPNVTQWSPMQKKFVKAKTGSPALDCMMKVVKGDKKDNVAAITVRSDFWYTRVDGERTPPTKTAFVEQCCDAEDITTILEGEQLKRFYENRVLIDFDYIPEDIANQILDYYNSYKVPPRGKIYPYFVKSGLSKLTKNVNDF
>ID:YP_009118930.1 |[Enterobacteria phage GEC-3S]||_Enterobacteria_phage_GEC-3S_.gbk|Putative RnaseH ribo..|948|NC_025425(163424):143107-144054:-1 ^GeneID:23301275^ Enterobacteria phage GEC-3S complete genome.|neighbours:ID:YP_009118929.1(-1),ID:YP_009118931.1(-1)|neighbour_genes:hypothetical protein,hypothetical protein|
MTYNPFTKTTATLNDFFDDPEDKLPEGVHLIDMSQLMIATISHTFKPEDPINEGMIRHLILDTMRYNMTKFKEQYPITVLAFDSSKGYWRRDIAPYYKRNRKEKRDADPRDWEMIFAAINKITEEFKENMPYHVIKVDKVEADDIIAVLTKKFSVEGRQVLINSGDGDYTQLHKYKNVKQWAPVQKAWKKCKYGSPYKDLMVKCVKGDAKDGVASVKCRSDFIISRLEGERAKPVATKWLEQIFDAEDPKSLMTEEEARRFDENRELIDFDYIPDNIKTQILESWEKSKPAPRGKIYNYFVTNALVKMLQKIGEF
> |[Tevenvirinae _Enterobacteria_phage_GiZh]||_Enterobacteria_phage_GiZh.gb|Phage ribonuclease H..|918|KT184311.1(166514):30042-30959:-1 ^RAST2:fig|1198136.122.peg.56^ Tevenvirinae _Enterobacteria_phage_GiZh|neighbours:(-1),(1)|neighbour_genes:Phage double-strande..,Phage long tail fibe..|
MDLEMMLDEDYKEGICLIDFSQIALSTALVNFPDKEKINLSMVRHLILNSIKFNVKKAKALGYTKIVLCIDNAKSGYWRRDFAYYYKKNRGKAREESTWDWEGYFESSHKVIDELKAYMPYIVMDIDKYEADDHIAVLVKKFSLEGHKILIISSDGDFTQLHKYPNVKQWSPMHKKWVKIKSGSAEIDCMTKILKGDKKDNVASVKVRSDFWFTRVEGERTPSMKTSIVEAIANDREQAKVLLTESEYNRYKENLVLIDFDYIPDNIASNIVNYYNSYKLPPRGKIYSYFVKAGLSKLTNSINEF
> |[Viruses Hx01]||_Enterobacteria_phage_HX01.gb|Phage ribonuclease H..|918|NC_018855.1(169158):125297-126214:1 ^RAST2:fig|10239.59.peg.201^ Viruses Hx01|neighbours:(-1),(1)|neighbour_genes:hypothetical protein,Phage double-strande..|
MDLEMMLDEDYKEGIALADFSNIALAAALNNFEDGDKITVPMVRHVILNSIRKNVVMFRKQGYTKFVLCMDNATSGYWRRDFAYYYKKNRKTDREASKWDWEGYFTALHQVVDEIKKYMPYVVMDIDKYEADDHIGVLTKYLSLAGHKVCIVASDGDFTQLHKYPNVKQWSPPQKKWVKIKNGSAEIDCMTKILKGDRKDGVASVRVRGDFWFTRVDGERTPSMKTTIIEAIANDRSQAEVLLSAEEYKRYQENLVLIDFDYIPDNIASTIIEYYNSYKPQPKGKIYSYFVKSGLSKLTSVINEF
>ID:YP_003734381.1 |[Enterobacteria phage IME08]||_Enterobacteria_phage_IME08_.gbk|rnh|984|NC_014260(172253):151049-152032:-1 ^GeneID:9384530^ Enterobacteria phage IME08, complete genome.|neighbours:ID:YP_003734380.1(-1),ID:YP_003734382.1(1)|neighbour_genes:dsbA,34|
MMNLYTNWTEVHMNDLDFLLPEEERQKDGFLLLDFSQIIMAAAFQEFGENAGFPKVTTAMLRHLVLNSIKKNIKDFKKQGYNQLIICVDNSKSGYWRRRYSSYYKKNRAKARDESPFDWEGLFTAMHIIVDELEQNMPYIVMNIDTIEADDHIAVLTRILTALGHPVMIGSSDGDFTQLHKFPGVKQWSPMQKKFVKTKSGDALLDCVTKVVKGDRKDNVASIKVRGDYWLTMVEGERTPSTRAKELEAIALNYYDHDIIKTLLTEEQYERFCENQILIDMDFIPDDIVALITERYNTYNKPSKSKVYPYFVKSGLSKLTATVADFY
>ID:YP_002922586.1 |[Enterobacteria phage JS10]||_Enterobacteria_phage_JS10_.gbk|rnh|948|NC_012741(171451):150589-151536:-1 ^GeneID:7943389^ Enterobacteria phage JS10, complete genome.|neighbours:ID:YP_002922585.1(-1),ID:YP_002922587.1(1)|neighbour_genes:dsbA,34|
MNDLDFLLPEEDQQKDGFLLLDFSQIIMAAAFQEFGENAGFPKVTTAMLRHLVLNSIKKNIKDFKKQGYNQLIICVDNSKSGYWRRRYSSYYKKNRAKARDESPFDWEGLFTAMHIIVDELEQNMPYIVMNIDTIEADDHIAVLTRILTALGHPVMIGSSDGDFTQLHKFPGVKQWSPMQKKFVKTKSGDALLDCVTKVIKGDRKDNVASIKVRGDYWLTMVEGERTPSTRAKELEAIALNYYDHDIIKTLLTEEQYERFCENQILIDMDFIPDDIVALITERYNTYDKPSKSKVYPYFVKSGLSKLTATVADFY
>ID:YP_001595368.1 |[Escherichia phage JS98]||_Enterobacteria_phage_JS98.gbk|rnh|948|NC_010105(170523):149524-150471:-1 ^GeneID:5783635^ Enterobacteria phage JS98, complete genome.|neighbours:ID:YP_001595367.1(-1),ID:YP_001595369.1(1)|neighbour_genes:dsbA,34|
MNDLDFLLPEEDQQKDGFLLLDFSQIIMAAAFQEFGENAGFPKVTTAMLRHLVLNSIKKNIKDFKKQGYNQLIICVDNSKSGYWRRRYSSYYKKNRAKARDESPFDWEGLFTAMHIIVDELEQNMPYIVMNIDTIEADDHIAVLTRILTAKGHPVMIGSSDGDFTQLHKFPGVKQWSPMQKKFVKTKSGDALLDCVTKVIKGDRKDNVASIKVRGDYWLTMVEGERTPSTRAKELEAIALNYYDRDIIKTLLTEEQYERFCENQILIDMDFIPDDIVALITERYNTYNKPSKSKVYPYFVKSGLSKLTATVADFY
>ID:YP_002922321.1 |[Escherichia phage JSE]||_Enterobacteria_phage_JSE_.gbk|rnh|948|NC_012740(166418):146221-147168:-1 ^GeneID:7943289^ Enterobacteria phage JSE, complete genome.|neighbours:ID:YP_002922320.1(-1),ID:YP_002922322.1(-1)|neighbour_genes:hypothetical protein,hypothetical protein|
MTYNPFTKTTATLNDFFDDPEDKLPEGVHLIDMSQLMIATISHTFKPEDPINEGMIRHLILDTMRYNMTKFKEQYPITVLAFDSSKGYWRRDIAPYYKRNRKEKRDADPRDWEMIFAAINKITEEFKENMPYHVIKVDKVEADDIIAVLTKKFSVEGRQVLINSGDGDYTQLHKYKNVKQWAPVQKAWKKCKYGSPYKDLMVKCVKGDAKDGVASIKCRSDFIISRLEGERAKPIATKWLEQIFDAEDPKSLMTEEEALRFDENRELIDFEFIPDNIEYEILLAWEKSKPAPRGKIYNYFVTNALVKMLQKIGEF
> |[Tevenvirinae _Enterobacteria_phage_Kha5h]||_Enterobacteria_phage_Kha5h.gb|Phage ribonuclease H..|918|KT184312.1(167318):4591-5508:-1 ^RAST2:fig|1198136.123.peg.12^ Tevenvirinae _Enterobacteria_phage_Kha5h|neighbours:(-1),(1)|neighbour_genes:Phage double-strande..,Phage long tail fibe..|
MDLEMMLDEDYKEGICFIDFSQIALSTALVNFPDKEKINLSMVRHLILNSIKFNVKKAKTLGYTKIVLCIDNAKSGYWRRDFAYYYKKNRGKAREESTWDWEGYFESSHKVIDELKAYMPYIVMDIDKYEADDHIAVLVKKFSLEGHKILIISSDGDFTQLHKYPNVKQWSPMHKKWVKIKSGSAEIDCMTKILKGDKKDNVASVKVRSDFWFTKVEGERTPSMKTSIVEAIANDREQAKVLLTESEYNRYKENLVLIDFDYIPDNIASNIVNYYNSYKLPPRGKIYSYFVKAGLSKLTNSINEF
>ID:YP_001469589.1 |[Enterobacteria phage Phi1]||_Enterobacteria_phage_Phi1_.gbk|rnh|945|NC_009821(164270):143763-144707:-1 ^GeneID:5602323^ Enterobacteria phage Phi1, complete genome.|neighbours:ID:YP_001469588.1(-1),ID:YP_001469590.1(-1)|neighbour_genes:hypothetical protein,hypothetical protein|
MTYNPFTKTTATLNDFFDDPEDKLPEGVHLIDMSQLMIATISHTFNRRSINEGMIRHLILDTMRYNMTKFKEQYPITVLAFDSSKGYWRRDIAPYYKRNRKEKRDADPRDWEMIFAAINKITEEFKENMPYHVIKVDKVEADDIIAVLTKKFSVEGRQVLINSGDGDYTQLHKYKNVKQWAPVQKAWKKCKYGSPYKDLMVKCVKGDAKDGVASVKCRSDFIISRLEGERAKPVATKWLEQIFDAEDPKSLMTEEEARRFDENRELIDFDYIPDDIQNQILESWEKSKPAPRGKIYNYFVTNALVKMLQKIGEF
>ID:YP_009202978.1 |[Escherichia phage QL01]||_Enterobacteria_phage_QL01.gbk|ribonuclease|948|NC_028847(170527):150346-151293:-1 ^GeneID:26629966^ Enterobacteria phage QL01, complete genome.|neighbours:ID:YP_009202977.1(-1),ID:YP_009202979.1(1)|neighbour_genes:hypothetical protein,long tail fiber prox..|
MNDLDFLLPEEDQQKDGFLLLDFSQIIMAAAFQEFGENAGFPKVTTAMLRHLVLNSIKKNIKDFRKQGYNQLIICVDNSKSGYWRRRYSSYYKKNRAKARDESPFDWEGLFTAMHIIVDELEQNMPYIVMNIDTIEADDHIAVLTRILTALGHPVMIGSSDGDFTQLHKFPGVKQWSPMQKKFVKTKSGDALLDCVTKVVKGDRKDNVASIKVRGDYWLTMVEGERTPSTRAKELEAIALNYYDHDIIKTLLTEEQYERFCENQILIDMDFIPDDIVALITERYNTYNKPSKSKVYPYFVKSGLSKLTATVADFY
>ID:AIT74337.1 |[Enterobacteria phage RB10]||_Enterobacteria_phage_RB10_.gbk|rnh|918|KM606999(168401):148809-149726:-1 ^^ Enterobacteria phage RB10, complete genome.|neighbours:ID:AIT74336.1(-1),ID:AIT74338.1(1)|neighbour_genes:dsb,long tail fiber prox..|
MDLEMMLDEDYKEGICFIDFSQIALSTALVNFPDKEKINLSMVRHLILNSIKFNVKKAKTLGYTKIVLCIDNAKSGYWRRDFAYYYKKNRGKAREESTWDWEGYFESSHKVIDELKAYMPYIVMDIDKYEADDHIAVLVKKFSLEGHKILIISSDGDFTQLHKYPNVKQWSPMHKKWVKIKSGSAEIDCMTKILKGDKKDNVASVKVRSDFWFTRVEGERTPSMKTSIVEAIANDREQAKVLLTESEYNRYKENLVLIDFDYIPDNIASNIVNYYNSYKLPPRGKIYSYFVKAGLSKLTNSINEF
>ID:YP_002854577.1 |[Escherichia virus RB14]||_Enterobacteria_phage_RB14_.gbk|rnh|918|NC_012638(165429):145371-146288:-1 ^GeneID:7803993^ Enterobacteria phage RB14, complete genome.|neighbours:ID:YP_002854576.1(-1),ID:YP_002854578.1(1)|neighbour_genes:dsbA,34|
MDLEMMLDEDYKEGICFIDFSQIALSTALVNFPDKEKINLSMVRHLILNSIKFNVKKAKTLGYTKIVLCIDNAKSGYWRRDFAYYYKKNRGKAREESTWDWEGYFESSHKVIDELKAYMPYIVMDIDKYEADDHIAVLVKKFSLEGHKILIISSDGDFTQLHKYPNVKQWSPMHKKWVKIKSGSAEIDCMTKILKGDKKDNVASVKVRSDFWFTKVEGERTPSMKTSIVEAIANDREQAKVLLTESEYNRYKENLVLIDFDYIPDNIASNIVNYYNSYKLPPRGKIYSYFVKAGLSKLTNSINEF
> |[Tevenvirinae _Enterobacteria_phage_RB16]||_Enterobacteria_phage_RB16.gb|RnaseH ribonuclease|936|NC_014467.1(176788):30149-31084:-1 ^RAST2:fig|1198136.103.peg.50^ Tevenvirinae _Enterobacteria_phage_RB16|neighbours:(-1),(1)|neighbour_genes:phage T4-like dsbA, ..,hypothetical protein|
MSSFASMFNLNSLMSNEDDPVDVMCIDISNLSVATLMNNFKPKDQKDINQQIIRHIVLDTIRYNVVKFKGEYPEIVLAFDDNKYWRRSKAWYYKKKRQMEHAESEWDWDFLNGFLHPTYDEIRENLPYKGLRVDFAEADDIIGVVTKNAVAQGKRVLIVSADSDFTALQKYQGVRQWSPTQKKWVTPKYGTPRNDLRMKIIKGDKKDSIACIKMRNDYIVTKVEGERAPQIRANELELWLDADDPTVHMTPEWAARYRENEELRDFDFIPKDVADEIEKAYNNPKSGNKAKMEKYFMENKLVRMFEKLSDF
>ID:AXF42553.1 |[Enterobacteria phage RB18]||_Enterobacteria_phage_RB18_.gbk|rnh|918|MH553563(166677):146577-147494:-1 ^^ Enterobacteria phage RB18, complete genome.|neighbours:ID:AXF42552.1(-1),ID:AXF42554.1(1)|neighbour_genes:dsbA,long tail fiber prox..|
MDLEMMLDEDYKEGICFIDFSQIALSTALVNFPDKEKINLSMVRHLILNSIKFNVKKAKTLGYTKIVLCIDNAKSGYWRRDFAYYYKKNRGKAREESTWDWEGYFESSHKVIDELKAYMPYIVMDIDKYEADDHIAVLVKKFSLEGHKILIISSDGDFTQLHKYPNVKQWSPMHKKWVKIKSGSAEIDCMTKILKGDKKDNVASVKVRSDFWFTKVEGERTPSMKTSIVEAIANDREQAKVLLTESEYNRYKENLVLIDFDYIPDNIASNIVNYYNSYKLPPRGKIYSYFVKAGLSKLTNSINEF
>ID:YP_009102445.1 |[Enterobacteria phage RB27]||_Enterobacteria_phage_RB27_.gbk|rnh|918|NC_025448(165179):145368-146285:-1 ^GeneID:22113229^ Enterobacteria phage RB27, complete genome.|neighbours:ID:YP_009102444.1(-1),ID:YP_009102446.1(1)|neighbour_genes:dsb,long tail fiber prox..|
MDLEMMLDEDYKEGICFIDFSQIALSTALVNFPDKEKINLSMVRHLILNSIKFNVKKAKTLGYTKIVLCIDNAKSGYWRRDFAYYYKKNRGKAREESTWDWEGYFESSHKVIDELKAYMPYIVMDIDKYEADDHIAVLVKKFSLEGHKILIISSDGDFTQLHKYPNVKQWSPMHKKWVKIKSGSAEIDCMTKILKGDKKDNVASVKVRSDFWFTKVEGERTPSMKTSIVEAIANDREQAKVLLTESEYNRYKENLVLIDFDYIPDNIASNIVNYYNSYKLPPRGKIYSYFVKAGLSKLTNSINEF
>ID:AIT74878.1 |[Enterobacteria phage RB33]||_Enterobacteria_phage_RB33_.gbk|rnh|918|KM607001(166007):146028-146945:-1 ^^ Enterobacteria phage RB33, complete genome.|neighbours:ID:AIT74877.1(-1),ID:AIT74879.1(1)|neighbour_genes:dsb,long tail fiber prox..|
MDLEMMLDEDYKEGICFIDFSQIALSTALVNFPDKEKINLSMVRHLILNSIKFNVKKAKTLGYTKIVLCIDNAKSGYWRRDFAYYYKKNRGKAREESTWDWEGYFESSHKVIDELKAYMPYIVMDIDKYEADDHIAVLVKKFSLEGHKILIISSDGDFTQLHKYPNVKQWSPMHKKWVKIKSGSAEIDCMTKILKGDKKDNVASVKVRSDFWFTRVEGERTPSMKTSIVEAIANDREQAKVLLTESEYNRYKENLVLIDFDYIPDNIASNIVNYYNSYKLPPRGKIYSYFVKAGLSKLTNSINEF
>ID:YP_009098629.1 |[Escherichia phage RB3]||_Enterobacteria_phage_RB3_.gbk|rnh|918|NC_025419(168402):148810-149727:-1 ^GeneID:22113993^ Enterobacteria phage RB3, complete genome.|neighbours:ID:YP_009098628.1(-1),ID:YP_009098630.1(1)|neighbour_genes:dsb,long tail fiber prox..|
MDLEMMLDEDYKEGICFIDFSQIALSTALVNFPDKEKINLSMVRHLILNSIKFNVKKAKTLGYTKIVLCIDNAKSGYWRRDFAYYYKKNRGKAREESTWDWEGYFESSHKVIDELKAYMPYIVMDIDKYEADDHIAVLVKKFSLEGHKILIISSDGDFTQLHKYPNVKQWSPMHKKWVKIKSGSAEIDCMTKILKGDKKDNVASVKVRSDFWFTRVEGERTPSMKTSIVEAIANDREQAKVLLTESEYNRYKENLVLIDFDYIPDNIASNIVNYYNSYKLPPRGKIYSYFVKAGLSKLTNSINEF
> |[Tevenvirinae _Enterobacteria_phage_RB43]||_Enterobacteria_phage_RB43.gb|RnaseH ribonuclease|936|NC_007023.1(180500):31560-32495:-1 ^RAST2:fig|1198136.102.peg.54^ Tevenvirinae _Enterobacteria_phage_RB43|neighbours:(-1),(1)|neighbour_genes:phage T4-like dsbA, ..,hypothetical protein|
MSSFASMFNLNSLMSNDDDPVDVMCVDISNLSVATLMNNFKPKDQKDINQQIIRHIVLDTIRYNVVKFKGEYPEIVLAFDDNKYWRRSKAWYYKKKRQMEHAESEWDWDFLNGFLHPTYDEIRENLPYKGLRVDFAEADDIIGVVTKNAVAQGKRVLIVSADSDFTALQKYQGVRQWSPTQKKWVTPKYGTPRNDLRMKIIKGDKKDSIACIKMRNDYIVTKVEGERAPQIRANELELWLEADDPTVHMTPEWAARYRENEELRDFDFIPKDVADEIEKAYNNPKTGNKAKMEKYFMENKLVRMYEKLSDF
>ID:NP_891817.1 |[Enterobacteria phage RB49]||_Enterobacteria_phage_RB49_.gbk|rnh|948|NC_005066(164018):143829-144776:-1 ^GeneID:1725536^ Enterobacteria phage RB49, complete genome.|neighbours:ID:NP_891816.1(-1),ID:NP_891818.1(-1)|neighbour_genes:hypothetical protein,hypothetical protein|
MTYNPFTKTTATLNDFFDDPEDKLPEGVHLIDMSQLMIATISHTFKPEDPINEGMIRHLILDTMRYNMTKFKEQYPITVLAFDSSKGYWRRDIAPYYKRNRKEKRDADPRDWEMIFAAINKITEEFKENMPYHVIKVDKVEADDIIAVLTKKFSVEGRQVLINSGDGDYTQLHKYKNVKQWAPVQKAWKKCKYGSPYKDLMVKCVKGDAKDGVASVKCRSDFIISRLEGERAKPVATKWLEQIFDAEDPKSLMTEEEARRFDENRELIDFDYIPDDIQNQILESWEKSKPAPRGKIYNYFVTNALVKMLQKIGEF
>ID:ACP31162.1 |[Enterobacteria phage RB51]||_Enterobacteria_phage_RB51_.gbk|rnh|918|FJ839693(168394):148566-149483:-1 ^^ Enterobacteria phage RB51, complete genome.|neighbours:ID:ACP31161.1(-1),ID:ACP31163.1(1)|neighbour_genes:dsbA,34|
MDLEMMLDEDYKEGICFIDFSQIALSTALVNFPDKEKINLSMVRHLILNSIKFNVKKAKTLGYTKIVLCIDNAKSGYWRRDFAYYYKKNRGKAREESIWDWEGYFESSHKVIDELKAYMPYIVMDIDKYEADDHIAVLVKKFSLEGHKILIISSDGDFTQLHKYPNVKQWSPMHKKWVKIKSGSAEIDCMTKILKGDKKDNVASVKVRSDFWFTKVEGERTPSMKTSIVEAIANDREQAKVLLTESEYNRYKENLVLIDFDYIPDNIASNIVNYYNSYKLPPRGKIYSYFVKAGLSKLTNSINEF
>ID:AIT75154.1 |[Enterobacteria phage RB55]||_Enterobacteria_phage_RB55_.gbk|rnh|918|KM607002(168896):149765-150682:-1 ^^ Enterobacteria phage RB55, complete genome.|neighbours:ID:AIT75153.1(-1),ID:AIT75155.1(1)|neighbour_genes:dsb,long tail fiber prox..|
MDLEMMLDEDYKEGICLIDFSQIALSTALVNFPDKEKINLSMVRHLILNSIKFNVKKAKTLGYTKIVLCIDNAKSGYWRRDFAYYYKKNRGKAREESTWDWEGYFESSHKVIDELKAYMPYIVMDIDKYEADDHIAVLVKKFSLEGHKILIISSDGDFTQLHKYPNVKQWSPMHKKWVKIKSGSAEIDCMTKILKGDKKDNVASVKVRSDFWFTRVEGERTPSMKTSIVEAIANDREQAKVLLTESEYNRYKENLVLIDFDYIPDNIASNIVNYYNSYKLPPRGKIYSYFVKAGLSKLTNSINEF
>ID:AIT75428.1 |[Enterobacteria phage RB59]||_Enterobacteria_phage_RB59_.gbk|rnh|918|KM607003(168966):149779-150696:-1 ^^ Enterobacteria phage RB59, complete genome.|neighbours:ID:AIT75427.1(-1),ID:AIT75429.1(1)|neighbour_genes:dsb,long tail fiber prox..|
MDLEMMLDEDYKEGICLIDFSQIALSTALVNFPDKEKINLSMVRHLILNSIKFNVKKAKTLGYTKIVLCIDNAKSGYWRRDFAYYYKKNRGKAREESTWDWEGYFESSHKVIDELKAYMPYIVMDIDKYEADDHIAVLVKKFSLEGHKILIISSDGDFTQLHKYPNVKQWSPMHKKWVKIKSGSAEIDCMTKILKGDKKDNVASVKVRSDFWFTRVEGERTPSMKTSIVEAIANDREQAKVLLTESEYNRYKENLVLIDFDYIPDNIASNIVNYYNSYKLPPRGKIYSYFVKAGLSKLTNSINEF
>ID:AIT73250.1 |[Enterobacteria phage RB5]||_Enterobacteria_phage_RB5_.gbk|rnh|918|KM606995(168394):148802-149719:-1 ^^ Enterobacteria phage RB5, complete genome.|neighbours:ID:AIT73249.1(-1),ID:AIT73251.1(1)|neighbour_genes:dsb,long tail fiber prox..|
MDLEMMLDEDYKEGICFIDFSQIALSTALVNFPDKEKINLSMVRHLILNSIKFNVKKAKTLGYTKIVLCIDNAKSGYWRRDFAYYYKKNRGKAREESTWDWEGYFESSHKVIDELKAYMPYIVMDIDKYEADDHIAVLVKKFSLEGHKILIISSDGDFTQLHKYPNVKQWSPMHKKWVKIKSGSAEIDCMTKILKGDKKDNVASVKVRSDFWFTRVEGERTPSMKTSIVEAIANDREQAKVLLTESEYNRYKENLVLIDFDYIPDNIASNIVNYYNSYKLPPRGKIYSYFVKAGLSKLTNSINEF
>ID:AIT75704.1 |[Enterobacteria phage RB68]||_Enterobacteria_phage_RB68_.gbk|rnh|918|KM607004(168401):148573-149490:-1 ^^ Enterobacteria phage RB68, complete genome.|neighbours:ID:AIT75703.1(-1),ID:AIT75705.1(1)|neighbour_genes:dsb,long tail fiber prox..|
MDLEMMLDEDYKEGICFIDFSQIALSTALVNFPDKEKINLSMVRHLILNSIKFNVKKAKTLGYTKIVLCIDNAKSGYWRRDFAYYYKKNRGKAREESIWDWEGYFESSHKVIDELKAYMPYIVMDIDKYEADDHIAVLVKKFSLEGHKILIISSDGDFTQLHKYPNVKQWSPMHKKWVKIKSGSAEIDCMTKILKGDKKDNVASVKVRSDFWFTKVEGERTPSMKTSIVEAIANDREQAKVLLTESEYNRYKENLVLIDFDYIPDNIASNIVNYYNSYKLPPRGKIYSYFVKAGLSKLTNSINEF
>ID:NP_861940.1 |[Enterobacteria phage RB69]||_Enterobacteria_phage_RB69_.gbk|rnh|873|NC_004928(167560):148360-149232:-1 ^GeneID:1494366^ Enterobacteria phage RB69, complete genome.|neighbours:ID:NP_861939.1(-1),ID:NP_861941.1(1)|neighbour_genes:dsbA,34|
MDLEMMLDEDYKEGIALADFSNIALAAALNNFEDGDKITVPMVRHVVLNSIRKNVVMFRKQGYTKFVLCMDNATSGYWRRDFAYYYKKNRKTDREASKWDWEGYFTALHQVVDEIKKYMPYVVMDIDKYEADDHIGVLTKYLSLAGHKVCIVASDGDFTQLHKYPNVKQWSPPQKKWVKIKNGSAEIDCMTKILKGDRKDGVASVRVRGDFWFTRVEGERTPSMKTTIIEALANDRSQAEVLLSAEEYKRYQENLVLIDFDYIPDNIASTIIEYYNSYQPQPKGKIYSYL
>ID:AIT73521.1 |[Enterobacteria phage RB6]||_Enterobacteria_phage_RB6_.gbk|rnh|918|KM606996(168394):148802-149719:-1 ^^ Enterobacteria phage RB6, complete genome.|neighbours:ID:AIT73520.1(-1),ID:AIT73522.1(1)|neighbour_genes:dsb,long tail fiber prox..|
MDLEMMLDEDYKEGICFIDFSQIALSTALVNFPDKEKINLSMVRHLILNSIKFNVKKAKTLGYTKIVLCIDNAKSGYWRRDFAYYYKKNRGKAREESTWDWEGYFESSHKVIDELKAYMPYIVMDIDKYEADDHIAVLVKKFSLEGHKILIISSDGDFTQLHKYPNVKQWSPMHKKWVKIKSGSAEIDCMTKILKGDKKDNVASVKVRSDFWFTRVEGERTPSMKTSIVEAIANDREQAKVLLTESEYNRYKENLVLIDFDYIPDNIASNIVNYYNSYKLPPRGKIYSYFVKAGLSKLTNSINEF
>ID:AIT73792.1 |[Enterobacteria phage RB7]||_Enterobacteria_phage_RB7_.gbk|rnh|918|KM606997(168395):148803-149720:-1 ^^ Enterobacteria phage RB7, complete genome.|neighbours:ID:AIT73791.1(-1),ID:AIT73793.1(1)|neighbour_genes:dsb,long tail fiber prox..|
MDLEMMLDEDYKEGICFIDFSQIALSTALVNFPDKEKINLSMVRHLILNSIKFNVKKAKTLGYTKIVLCIDNAKSGYWRRDFAYYYKKNRGKAREESTWDWEGYFESSHKVIDELKAYMPYIVMDIDKYEADDHIAVLVKKFSLEGHKILIISSDGDFTQLHKYPNVKQWSPMHKKWVKIKSGSAEIDCMTKILKGDKKDNVASVKVRSDFWFTRVEGERTPSMKTSIVEAIANDREQAKVLLTESEYNRYKENLVLIDFDYIPDNIASNIVNYYNSYKLPPRGKIYSYFVKAGLSKLTNSINEF
>ID:AIT74064.1 |[Enterobacteria phage RB9]||_Enterobacteria_phage_RB9.gbk|rnh|918|KM606998(168395):148803-149720:-1 ^^ Enterobacteria phage RB9, complete genome.|neighbours:ID:AIT74063.1(-1),ID:AIT74065.1(1)|neighbour_genes:dsb,long tail fiber prox..|
MDLEMMLDEDYKEGICFIDFSQIALSTALVNFPDKEKINLSMVRHLILNSIKFNVKKAKTLGYTKIVLCIDNAKSGYWRRDFAYYYKKNRGKAREESTWDWEGYFESSHKVIDELKAYMPYIVMDIDKYEADDHIAVLVKKFSLEGHKILIISSDGDFTQLHKYPNVKQWSPMHKKWVKIKSGSAEIDCMTKILKGDKKDNVASVKVRSDFWFTRVEGERTPSMKTSIVEAIANDREQAKVLLTESEYNRYKENLVLIDFDYIPDNIASNIVNYYNSYKLPPRGKIYSYFVKAGLSKLTNSINEF
>ID:ADJ39968.1 |[Enterobacteria phage T4T]||_Enterobacteria_phage_T4T_.gbk|rnh|918|HM137666(168920):149800-150717:-1 ^^ Enterobacteria phage T4T, complete genome.|neighbours:ID:ADJ39967.1(-1),ID:ADJ39969.1(1)|neighbour_genes:dsb,34|
MDLEMMLDEDYKEGICLIDFSQIALSTALVNFPDKEKINLSMVRHLILNSIKFNVKKAKTLGYTKIVLCIDNAKSGYWRRDFAYYYKKNRGKAREESTWDWEGYFESSHKVIDELKAYMPYIVMDIDKYEADDHIAVLVKKFSLEGHKILIISSDGDFTQLHKYPNVKQWSPMHKKWVKIKSGSAEIDCMTKILKGDKKDNVASVKVRSDFWFTRVEGERTPSMKTSIVEAIANDREQAKVLLTESEYNRYKENLVLIDFDYIPDNIASNIVNYYNSYKLPPRGKIYSYFVKAGLSKLTNSINEF
>ID:NP_049859.1 |[Escherichia virus T4]||_Enterobacteria_phage_T4_.gbk|rnh|918|NC_000866(168903):149787-150704:-1 ^GeneID:1258577^ Enterobacteria phage T4, complete genome.|neighbours:ID:NP_049858.1(-1),ID:NP_049860.1(1)|neighbour_genes:dsbA,34|
MDLEMMLDEDYKEGICLIDFSQIALSTALVNFPDKEKINLSMVRHLILNSIKFNVKKAKTLGYTKIVLCIDNAKSGYWRRDFAYYYKKNRGKAREESTWDWEGYFESSHKVIDELKAYMPYIVMDIDKYEADDHIAVLVKKFSLEGHKILIISSDGDFTQLHKYPNVKQWSPMHKKWVKIKSGSAEIDCMTKILKGDKKDNVASVKVRSDFWFTRVEGERTPSMKTSIVEAIANDREQAKVLLTESEYNRYKENLVLIDFDYIPDNIASNIVNYYNSYKLPPRGKIYSYFVKAGLSKLTNSINEF
> |[Tevenvirinae _Enterobacteria_phage_T4_strain_wild]||_Enterobacteria_phage_T4_strain_wild.gb|Phage ribonuclease H..|918|KJ477684.1(168922):149802-150719:-1 ^RAST2:fig|1198136.58.peg.264^ Tevenvirinae _Enterobacteria_phage_T4_strain_wild|neighbours:(-1),(1)|neighbour_genes:Phage double-strande..,Phage long tail fibe..|
MDLEMMLDEDYKEGICLIDFSQIALSTALVNFPDKEKINLSMVRHLILNSIKFNVKKAKTLGYTKIVLCIDNAKSGYWRRDFAYYYKKNRGKAREESTWDWEGYFESSHKVIDELKAYMPYIVMDIDKYEADDHIAVLVKKFSLEGHKILIISSDGDFTQLHKYPNVKQWSPMHKKWVKIKSGSAEIDCMTKILKGDKKDNVASVKVRSDFWFTRVEGERTPSMKTSIVEAIANDREQAKVLLTESEYNRYKENLVLIDFDYIPDNIASNIVNYYNSYKLPPRGKIYSYFVKAGLSKLTNSINEF
> |[Tevenvirinae _Enterobacteria_phage_T6]||_Enterobacteria_phage_T6.gb|Phage ribonuclease H..|918|MH550421.1(168706):148972-149889:-1 ^RAST2:fig|1198136.104.peg.252^ Tevenvirinae _Enterobacteria_phage_T6|neighbours:(-1),(1)|neighbour_genes:Phage double-strande..,Phage long tail fibe..|
MDLEMMLDEDYKEGICFIDFSQIALSTALVNFPDKEKINLSMVRHLILNSIKFNVKKAKTLGYTKIVLCIDNAKSGYWRRDFAYYYKKNRGKAREESTWDWEGYFESSHKVIDELKAYMPYIVMDIDKYEADDHIAVLVKKFSLEGHKILIISSDGDFTQLHKYPNVKQWSPMHKKWVKIKSGSAEIDCMTKILKGDKKDNVASVKVRSDFWFTRVEGERTPSMKTSIVEAIANDREQAKVLLTESEYNRYKENLVLIDFDYIPDNIASNIVNYYNSYKLPPRGKIYSYFVKAGLSKLTNSINEF
>ID:YP_004063942.1 |[Escherichia phage vB_EcoM_VR7]||_Enterobacteria_phage_vB_EcoM-VR7_.gbk|rnh|945|NC_014792(169285):148669-149613:-1 ^GeneID:10021486^ Enterobacteria phage vB_EcoM-VR7, complete genome.|neighbours:ID:YP_004063941.1(-1),ID:YP_004063943.1(1)|neighbour_genes:dsbA,34|
MNLDFLLPEEDRQKEGFQLLDFSQLIMAAAFQEFGKDAGYPKVTTAMTRHLVLNSIRKNIVQFKKLGYTIPIICVDNSKNGYWRRTKSYYYKKNRAKAREESQFDWEGLHAAMHIIIDEMEKYMPYIVMNMDKVEADDHIAVLTKLLTGLGHPVMIVSSDGDFTQLHKFPGVKQWSPMQKKYVKTKSGDALMDCVTKVVKGDKKDNVSSIKVRGDFYYTHEEGERTPPTRAAELEQIALNYYDHDVLKTLLTEEQYNRFCENQLLIDMDFIPTEISASILERYNNYTIPAKSKVYPYFVKSGLSKLTANIAEFY
>ID:YP_006986802.1 |[Escherichia phage vB_EcoM_ACG-C40]||_Enterobacteria_phage_vB_EcoM_ACG-C40_.gbk|ribonuclease RNaseH|918|NC_019399(167396):147045-147962:-1 ^GeneID:13998073^ Enterobacteria phage vB_EcoM_ACG-C40, complete genome.|neighbours:ID:YP_006986801.1(-1),ID:YP_006986803.1(1)|neighbour_genes:dsDNA binding protei..,long tail fiber prox..|
MDLEMMLDEDYKEGICFIDFSQIALSTALVNFPDKEKINLSMVRHLILNSIKFNVKKAKTLGYTKIVLCIDNAKSGYWRRDFAYYYKKNRGKAREESTWDWEGYFESSHKVIDELKAYMPYIVMDIDKYEADDHIAVLVKKFSLEGHKILIISSDGDFTQLHKYPNVKQWSPMHKKWVKIKSGSAEIDCMTKILKGDKKDNVASVKVRSDFWFTRVEGERTPSMKTSIVEAIANDREQAKVLLSESEYNRYKENLVLIDFDYIPDNIASNIVNYYNSYKLPPRGKIYSYFVKAGLSKLTNSINEF
>ID:AWD91440.1 |[Enterobacteria phage vB_EcoM_IME339]||_Enterobacteria_phage_vB_EcoM_IME339_.gbk|ribonuclease H|918|MH051915(164366):22068-22985:1 ^^ Enterobacteria phage vB_EcoM_IME339, complete genome.|neighbours:ID:AWD91439.1(-1),ID:AWD91441.1(1)|neighbour_genes:long tail fiber prox..,double-stranded DNA ..|
MDLEMMLDEDYKEGICLIDFSQIALSTALVNFPDKEKINLSMVRHLILNSIKFNVKKAKTLGYTKIVLCIDNAKSGYWRRDFAYYYKKNRGKAREESTWDWEGYFESSHKVIDELKAYMPYIVMDIDKYEADDHIAVLVKKFSLEGHKILIISSDGDFTQLHKYPNVKQWSPMHKKWVKIKSGSAEIDCMTKILKGDKKDNVASVKVRSDFWFTRVEGERTPSMKTSIVEAIANDREQAKVLLTESEYNRYKENLVLIDFDYIPDNIASNIVNYYNSYKLPPRGKIYSYFVKAGLSKLTNSINEF
>ID:AWD91694.1 |[Enterobacteria phage vB_EcoM_IME340]||_Enterobacteria_phage_vB_EcoM_IME340_.gbk|RNaseH|918|MH051916(165549):21014-21931:1 ^^ Enterobacteria phage vB_EcoM_IME340, complete genome.|neighbours:ID:AWD91693.1(-1),ID:AWD91695.1(1)|neighbour_genes:long tail fiber prox..,double-stranded DNA ..|
MDLEMMLDEDYKEGICLIDFSQIALSTALVNFPDKEKINLSMVRHLILNSIKFNVKKAKTLGYTKIVLCIDNAKSGYWRRDFAYYYKKNRGKAREESTWDWEGYFESSHKVIDELKAYMPYIVMDIDKYEADDHIAVLVKKFSLEGHKILIISSDGDFTQLHKYPNVKQWSPMHKKWVKIKSGSAEIDCMTKILKGDKKDNVASVKVRSDFWFTRVEGERTPSMKTSIVEAIANDRGQAKVLLTESEYNRYKENLVLIDFDYIPDNIASNIVNYYNSYKLPPRGKIYSYFVKAGLSKLTNSINEF
>ID:YP_009207436.1 |[Escherichia phage vB_EcoM_VR20]||_Enterobacteria_phage_vB_EcoM_VR20.gbk|rnh|945|NC_028894(170336):148358-149302:-1 ^GeneID:26633935^ Enterobacteria phage vB_EcoM_VR20, complete genome.|neighbours:ID:YP_009207435.1(-1),ID:YP_009207437.1(1)|neighbour_genes:dsbA,long tail fiber prot..|
MNLDFLLPEEDRQKDGFQLLDFSQLIMAAAFQEFGKDAGYPKVTTAMTRHLVLNSIRKNIVQFKKLGYTIPIICVDNSKNGYWRRTKSYYYKKNRAKAREESQFDWEGLHAAMHIIIDEMEKHMPYIVMNMDKVEADDHIAVLTKLLTGLGHPVMIVSSDGDFTQLHKFPGVKQWSPMQKKYVKTKSGDALMDCVTKVVKGDKKDNVSSIKVRGDFYYTHEEGERTPPTRAAELEQIALNYYDHDVLKTLLTEEQYNRFCENQLLIDMDFIPTEISASILERYNNYVIPAKSKVYPYFVKSGLSKLTANIAEFY
>ID:YP_009210003.1 |[Escherichia phage vB_EcoM_VR25]||_Enterobacteria_phage_vB_EcoM_VR25_.gbk|rnh|945|NC_028925(170822):150076-151020:-1 ^GeneID:26636423^ Enterobacteria phage vB_EcoM_VR25, complete genome.|neighbours:ID:YP_009210002.1(-1),ID:YP_009210004.1(1)|neighbour_genes:dsbA,hypothetical protein|
MNLDFLLPEEDRQKEGFQLLDFSQLIMAAAFQEFGKDAGYPKVTTAMTRHLVLNSIRKNIVQFKKLGYTIPIICVDNSKNGYWRRTKSYYYKKNRAKAREESQFDWEGLHAAMHIIIDEMEKYMPYIVMNMDKVEADDHIAVLTKLLTGLGHPVMIVSSDGDFTQLHKFPGVKQWSPMQKKYVKTKSGDALMDCVTKVVKGDKKDNVSSIKVRGDFYYTHEEGERTPPTRAAELEQIALNYYDHDVLKTLLTEEQYNRFCENQLLIDMDFIPTEISASILERYNNYTIPAKSKVYPYFVKSGLSKLTANIAEFY
>ID:YP_009214097.1 |[Escherichia phage vB_EcoM_VR26]||_Enterobacteria_phage_vB_EcoM_VR26_.gbk|rnh|945|NC_028957(171541):150284-151228:-1 ^GeneID:26640553^ Enterobacteria phage vB_EcoM_VR26, complete genome.|neighbours:ID:YP_009214096.1(-1),ID:YP_009214098.1(1)|neighbour_genes:dsbA,long tail fiber prot..|
MNLDFLLPEEDRQKDGFQLLDFSQLIMAAAFQEFGKDAGYPKVTTAMTRHLVLNSIRKNIVQFKKLGYTIPIICVDNSKNGYWRRTKSYYYKKNRAKAREESQFDWEGLHAAMHIIIDEMEKYMPYIVMNMDKVEADDHIAVLTKLLTGLGHPVMIVSSDGDFTQLHKFPGVKQWSPMQKKYVKTKSGDALMDCVTKVVKGDKKDNVSSIKVRGDFYYTHEEGERTPPTRAAELEQIALNYYDHDVLKTLLTEEQYNRFCENQLLIDMDFIPTEISASILERYNNYTIPAKSKVYPYFVKSGLSKLTANIAEFY
>ID:YP_009205940.1 |[Enterobacteria phage vB_EcoM_VR5]||_Enterobacteria_phage_vB_EcoM_VR5.gbk|rnh|948|NC_028881(170473):150128-151075:-1 ^GeneID:26632553^ Enterobacteria phage vB_EcoM_VR5, complete genome.|neighbours:ID:YP_009205939.1(-1),ID:YP_009205941.1(1)|neighbour_genes:dsbA,long tail fiber prot..|
MNDLDFLLPEEERQKDGFLLLDFSQIIMAAAFQEFGENAGFPKVTTAMLRHLVLNSIKKNIKDFKKQGYNQLIVCVDNSKSGYWRRRYSSYYKKNRAKARDESPFDWEGLFTAMHIIVDELEQNMPYIVMNIDTIEADDHIAVLTRILTALGHPVMIGSSDGDFTQLHKFPGVKQWSPMQKKFVKTKSGDSLLDCVTKVVKGDRKDNVASIKVRGDYWLTMVEGERTPSTRAKELEAIALNYYDHDIIKTLLTEEQYERFCENQILIDMDFIPDDIVALITERYNNYIKPSKSKVYPYFVKSGLSKLTATVADFY
> |[Tevenvirinae _Erwinia_phage_Cronus]||_Erwinia_phage_Cronus.gb|Phage ribonuclease H..|921|MH059636.2(175774):157425-158345:-1 ^RAST2:fig|1198136.105.peg.310^ Tevenvirinae _Erwinia_phage_Cronus|neighbours:(-1),(1)|neighbour_genes:Phage double-strande..,long tail fiber prox..|
MNLNFLMADEDQVKPGVLLVDLSQIVHATVTATFKEGDKIDVKMMRHLILSTLKHNVLKFRKDGYEEVVICVDNAMPSYWRREVAYFYKKNRAKAREESSWDWDGYFEGLRTVIEEFKKNMPYVIMDISKAEADDSIAVLTKKLTLEGHKVMIISSDGDFTQLHKFPNVSQYSPMMKKLVKAKSGSPALDLMTKLIKGDKKDNVASINVRSDFWYTRVEGERTPSTKTKFIEECLDANDISELLSEAQYQRFKENQVMIDFEFIRQDIKDAILDLYNNYKKPGKGKIYPYFVKSGLSKLIKDVGDF
>ID:YP_009592718.1 |[Escherichia coli O157 typing phage 3]||_Escherichia_coli_O157_typing_phage_3_.gbk|DNA polymerase I|918|NC_041863(168733):1132-2049:1 ^GeneID:40068484^ Escherichia coli O157 typing phage 3, complete genome.|neighbours:start(),ID:YP_009592719.1(1)|neighbour_genes:start(),transcriptional regu..|
MDLEMMLDEDYKEGIALADFSNIALAAALNNFEDGDKITVPMVRHVILNSIRKNVVMFRKQGYTKFVLCMDNATSGYWRRDFAYYYKKNRKTDREASKWDWEGYFTALHQVVDEIKKYMPYVVMDIDKYEADDHIGVLTKYLSLAGHKVCIVASDGDFTQLHKYPNVKQWSPPQKKWVKIKNGSAEIDCMTKILKGDRKDGVASVRVRGDFWFTRVDGERTPSMKTSIIEAIANDRSQAEVLLSAEEYKRYQENLVLIDFDYIPDNIASTIIEYYNSYKQQPKGKIYSYFVKSGLSKLTSVINEF
>ID:YP_009593238.1 |[Escherichia coli O157 typing phage 6]||_Escherichia_coli_O157_typing_phage_6_.gbk|DNA polymerase I|918|NC_041864(160570):158513-159430:-1 ^GeneID:40068735^ Escherichia coli O157 typing phage 6, complete genome.|neighbours:ID:YP_009593237.1(-1),end()|neighbour_genes:transcriptional regu..,end()|
MDLEMMLDEDYKEGIALADFSNIALAAALNNFEDGDKITVPMVRHVILNSIRKNVVMFRKQGYTKFVLCMDNATSGYWRRDFAYYYKKNRKTDREASKWDWEGYFTALHQVVDEIKKYMPYVVMDIDKYEADDHIGVLTKYLSLAGHKVCIVASDGDFTQLHKYPNVKQWSPPQKKWVKIKNGSAEIDCMTKILKGDRKDGVASVRVRGDFWFTRVDGERTPSMKTSIIEAIANDRSQAEVLLSAEEYKRYQENLVLIDFDYIPDNIASTIIEYYNSYKQQPKGKIYSYFVKSGLSKLTSVINEF
>ID:YP_009225015.1 |[Escherichia phage APCEc01]||_Escherichia_phage_APCEc01_.gbk|ribonuclease|918|NC_029091(168771):35279-36196:1 ^GeneID:26795968^ Escherichia phage APCEc01, complete genome.|neighbours:ID:YP_009225014.1(-1),ID:YP_009225016.1(1)|neighbour_genes:putative long tail f..,double-stranded DNA ..|
MDLEMMLDEDYKEGIALADFSNIALAAALNNFEDGDKITVPMVRHVILNSIRKNVVMFRKQGYTKFVLCMDNATSGYWRRDFAYYYKKNRKTDREASKWDWEGYFTALHQVVDEIKKYMPYVVMDIDKYEADDHIGVLTKYLSLAGHKVCIVASDGDFTQLHKYPNVKQWSPPQKKWVKIKNGSAEIDCMTKILKGDRKDGVASVRVRGDFWFTRVEGERTPSMKTTIIEAIANDRSQAEVLLSAEEYKRYQENLVLIDFDYIPDNIASTIIEYYNSYKPQPKGKIYSYFVKSGLSKLTSVINEF
> |[Tevenvirinae _Escherichia_phage_AnYang]||_Escherichia_phage_AnYang.gb|Phage ribonuclease H..|948|MK234886.1(169215):115689-116636:-1 ^RAST2:fig|1198136.106.peg.199^ Tevenvirinae _Escherichia_phage_AnYang|neighbours:(-1),(1)|neighbour_genes:DsbA dsDNA binding p..,Phage long tail fibe..|
MNDLDFLLPEEDQQKDGFLLLDFSQIIMAAAFQEFGENAGFPKVTTAMLRHLVLNSIKKNIKDFKKQGYNQLIICVDNSKSGYWRRRYSSYYKKNRAKARDESPFDWEGLFTAMHIIVDELEQNMPYIVMNIDTIEADDHIAVLTRILTALGHPVMIGSSDGDFTQLHKFPGVKQWSPMQKKFVKTKSGDALLDCVTKVVKGDRKDNVASIKVRGDYWLTMVEGERTPSTRAKELEAIALNYYDHDIIKTLLTEEQYERFCENQILIDMDFIPDDIVALITERYNTYNKPSKSKVYPYFVKSGLSKLTATVADFY
> |[Tevenvirinae Escherichia_phage_CF2]||_Escherichia_phage_CF2.gb|Phage ribonuclease H..|918|NC_041919.1(168188):9317-10234:1 ^RAST2:fig|1198136.52.peg.6^ Tevenvirinae Escherichia_phage_CF2|neighbours:(-1),(1)|neighbour_genes:Phage long tail fibe..,Phage double-strande..|
MDLEMMLDEDYKEGICFIDFSQIALSTALVNFPDKEKINLSMVRHLILNSIKFNVKKAKTLGYTKIVLCIDNAKSGYWRRDFAYYYKKNRGKAREESTWDWEGYFESSHKVIDELKAYMPYIVMDIDKYEADDHIAVLVKKFSLEGHKILIISSDGDFTQLHKYPNVKQWSPMHKKWVKIKSGSAEIDCMTKILKGDKKDNVASVKVRSDFWFTRVEGERTPSMKTSIVEAIANDREQAKVLLTESEYNRYKENLVLIDFDYIPDNIASNIVNYYNSYKLPPRGKIYSYFVKAGLSKLTNSINEF
>ID:QBO61252.1 |[Escherichia phage D5505]||_Escherichia_phage_D5505_.gbk|putative RnaseH|918|MK327929(168049):148023-148940:-1 ^^ Escherichia phage D5505, complete genome.|neighbours:ID:QBO61251.1(-1),ID:QBO61253.1(1)|neighbour_genes:putative double-stra..,putative long tail f..|
MDLEMMLDEDYKEGICFIDFSQIALSTALVNFPDKEKINLSMVRHLILNSIKFNVKKAKTLGYTKIVLCIDNAKSGYWRRDFAYYYKKNRGKAREESTWDWEGYFESSHKVIDELKAYMPYIVMDIDKYEADDHIAVLVKKFSLEGHKILIISSDGDFTQLHKYPNVKQWSPMHKKWVKIKSGSAEIDCMTKILKGDKKDNVASVKVRSDFWFTRVEGERTPSMKTSIVEAIANDREQAKVLLTESEYNRYKENLVLIDFDYIPDNIASNIVNYYNSYKLPPRGKIYSYFVKAGLSKLTNSINEF
> |[Tevenvirinae Escherichia_phage_ECD7]||_Escherichia_phage_ECD7.gb|Phage ribonuclease H..|948|NC_041936.1(164706):145486-146433:-1 ^RAST2:fig|1198136.56.peg.259^ Tevenvirinae Escherichia_phage_ECD7|neighbours:(-1),(-1)|neighbour_genes:Phage protein,Phage protein|
MTYNPFTKTTATLNDFFDDPEDKLPEGVHLIDMSQLMIATISHTFKPEDPINEGMIRHLILDTMRYNMTKFKEQYPITVLAFDSSKGYWRRDIAPYYKRNRKEKRDADPRDWEMIFAAINKITEEFKENMPYHVIKVDKVEADDIIAVLTKKFSVEGRQVLINSGDGDYTQLHKYKNVKQWAPVQKAWKKCKYGSPYKDLMVKCVKGDAKDGVASIKCRSDFIISRLEGERAKPIATKWLEQIFDAEDPKSLMTEEEARRFDENRELIDFEFIPDNIEYEILLAWEKSKPAPRGKIYNYFVTNALVKMLQKIGEF
>ID:YP_009102717.1 |[Escherichia phage ECML-134]||_Escherichia_phage_ECML-134_.gbk|hypothetical protein|918|NC_025449(166783):146750-147667:-1 ^GeneID:22111900^ Escherichia phage ECML-134, complete genome.|neighbours:ID:YP_009102716.1(-1),ID:YP_009102718.1(1)|neighbour_genes:hypothetical protein,long tail fiber prox..|
MDLEMMLDEDYKEGICFIDFSQIALSTALVNFPDKEKINLSMVRHLILNSIKFNVKKAKTLGYTKIVLCIDNAKSGYWRRDFAYYYKKNRGKAREESTWDWEGYFESSHKVIDELKAYMPYIVMDIDKYEADDHIAVLVKKFSLEGHKILIISSDGDFTQLHKYPNVKQWSPMHKKWVKIKSGSAEIDCMTKILKGDKKDNVASVKVRSDFWFTRVEGERTPSMKTSIVEAIANDREQAKVLLTESEYNRYKENLVLIDFDYIPDNIASNIVNYYNSYKLPPRGKIYSYFVKAGLSKLTNSINEF
> |[Tevenvirinae Escherichia_phage_EcWhh-1]||_Escherichia_phage_EcWhh-1.gb|Phage ribonuclease H..|948|MH791409.1(170524):40836-41783:-1 ^RAST2:fig|1198136.71.peg.68^ Tevenvirinae Escherichia_phage_EcWhh-1|neighbours:(-1),(1)|neighbour_genes:Disulfide bond formi..,Phage long tail fibe..|
MNDLDFLLPEEDQQKDGFLLLDFSQIIMAAAFQEFGENAGFPKVTTAMLRHLVLNSIKKNIKDFKKQGYNQLIICVDNSKSGYWRRRYSSYYKKNRAKARDESPFDWEGLFTAMHIIVDELEQNMPYIVMNIDTIEADDHIAVLTRILTAKGHPVMIGSSDGDFTQLHKFPGVKQWSPMQKKFVKTKSGDALLDCVTKVIKGDRKDNVASIKVRGDYWLTMVEGERTPSTRAKELEAIALNYYDHDIIKTLLTEEQYERFCENQILIDMDFIPDDIVALITERYNTYNKPSKSKVYPYFVKSGLSKLTATVADFY
> |[Tevenvirinae Escherichia_phage_HP3]||_Escherichia_phage_HP3.gb|Phage ribonuclease H..|918|NC_041920.1(170254):159975-160892:-1 ^RAST2:fig|1198136.53.peg.279^ Tevenvirinae Escherichia_phage_HP3|neighbours:(-1),(1)|neighbour_genes:Phage double-strande..,Phage long tail fibe..|
MDLEMMLDEDYKEGIALADFSNIALAAALNNFEDGDKITVPMVRHVILNSIRKNVVMFRKQGYTKFVLCMDNATSGYWRRDFAYYYKKNRKTDREASKWDWEGYFTALHQVVDEIKKYMPYVVMDIDKYEADDHIGVLTKYLSLAGHKVCIVASDGDFTQLHKYPNVKQWSPPQKKWVKIKNGSAEIDCMTKILKGDRKDGVASVRVRGDFWFTRVEGERTPSMKTSIIEAIANDRSQAEVLLSAEEYKRYQENLVLIDFDYIPDNIASTIIEYYNSYKQQPKGKIYSYFVKSGLSKLTSVINEF
> |[Tevenvirinae _Escherichia_phage_HY01]||_Escherichia_phage_HY01.gb|Phage ribonuclease H..|918|NC_027349.1(166977):147517-148434:-1 ^RAST2:fig|1198136.95.peg.259^ Tevenvirinae _Escherichia_phage_HY01|neighbours:(-1),(1)|neighbour_genes:Phage double-strande..,Phage long tail fibe..|
MDLEMMLDEDYKEGICLIDFSQIALSTALVNFPDKEKINLSMVRHLILNSIKFNVKKAKTLGYTKIVLCIDNAKSGYWRRDFAYYYKKNRGKAREESTWDWEGYFESSHKVIDELKAYMPYIVMDIDKYEADDHIAVLVKKFSLEGHKILIISSDGDFTQLHKYPNVKQWSPMHKKWVKIKSGSAEIDCMTKILKGDKKDNVASVKVRSDFWFTRVEGERTPSMKTSIVEAIANDREQAKVLLTESEYNRYKENLVLIDFDYIPDNIASNIVNYYNSYKLPPRGKIYSYFVKAGLSKLTNSINEF
>ID:YP_009284214.1 |[Escherichia phage HY03]||_Escherichia_phage_HY03.gbk|putative terminase D..|918|NC_031047(170770):143569-144486:1 ^GeneID:29079082^ Escherichia phage HY03, complete genome.|neighbours:ID:YP_009284213.1(-1),ID:YP_009284215.1(1)|neighbour_genes:hypothetical protein,putative dsDNA bindi..|
MDLEMMLDEDYKEGICLIDFSQIALSTALVNFPDKEKINLSMVRHLILNSIKFNVKKAKTLGYTKIVLCIDNAKSGYWRRDFAYYYKKNRGKAREESTWDWEGYFESSHKVIDELKAYMPYIVMDIDKYEADDHIAVLVKKFSLEGHKILIISSDGDFTQLHKYPNVKQWSPMHKKWVKIKSGSAEIDCMTKILKGDKKDNVASVKVRSDFWFTRVEGERTPSMKTSIVEAIANDREQAKVLLTESEYNRYKENLVLIDFDYIPDNIASNIVNYYNSYKLPPRGKIYSYFVKAGLSKLTNSINEF
>ID:BBG28760.1 |[Escherichia phage KIT03]||_Escherichia_phage_KIT03_DNA_.gbk|Rnase H|918|AP018932(166848):146766-147683:-1 ^^ Escherichia phage KIT03 DNA, complete sequence.|neighbours:ID:BBG28759.1(-1),ID:BBG28761.1(1)|neighbour_genes:dsDNA binding protei..,long tail fiber prox..|
MDLEMMLDEDYKEGICFIDFSQIALSTALVNFPDKEKINLSMVRHLILNSIKFNVKKAKTLGYTKIVLCIDNAKSGYWRRDFAYYYKKNRGKAREESTWDWEGYFESSHKVIDELKAYMPYIVMDIDKYEADDHIAVLVKKFSLEGHKILIISSDGDFTQLHKYPNVKQWSPMHKKWVKIKSGSAEIDCMTKILKGDKKDNVASVKVRSDFWFTKVEGERTPSMKTSIVEAIANDREQAKVLLTESEYNRYKENLVLIDFDYIPDNIASNIVNYYNSYKLPPRGKIYSYFVKSGLSKLTNSINEF
>ID:YP_008060574.1 |[Escherichia phage Lw1]||_Escherichia_phage_Lw1_.gbk|rnh|936|NC_021344(176227):30659-31594:-1 ^GeneID:16205138^ Escherichia phage Lw1, complete genome.|neighbours:ID:YP_008060573.1(-1),ID:YP_008060575.1(1)|neighbour_genes:dsbA,sigma factor for lat..|
MSSFASMFNLNSLMSNEDDPVDVMCIDISNLSVATLMNNFKPKDQKDINQQIIRHIVLDTIRYNVVKFKGEYPEIVLAFDDNKYWRRSKAWYYKKKRQMEHAESEWDWDFLNGFLHPTYDEIRENLPYKGLRVDFAEADDIIGVVTKNAVAQGKRVLIVSADSDFTALQKYQGVRQWSPTQKKWVTPKYGTPRNDLRMKIIKGDKKDSIACIKMRNDYIVTKVEGERAPQIRANELELWLDADDPTVHMTPEWAARYRENEELRDFDFIPKDVADEIEKAYNNPKSGNKAKMEKYFMENKLVRMFEKLSDF
> |[Tevenvirinae _Escherichia_phage_MX01]||_Escherichia_phage_MX01.gb|Phage ribonuclease H..|948|NC_031934.1(168929):149238-150185:-1 ^RAST2:fig|1198136.96.peg.254^ Tevenvirinae _Escherichia_phage_MX01|neighbours:(-1),(1)|neighbour_genes:DsbA dsDNA binding p..,Phage long tail fibe..|
MNDLDFLLPEEDQQKDGFLLLDFSQIIMAAAFQEFGENAGFPKVTTAMLRHLVLNSIKKNIKDFRKQGYNQLVICVDNSKSGYWRRRYSPYYKKNRAKARDESPFDWEGLFTAMHIIVDELEQNMPYIVMNIDTIEADDHIAVLTRILTTLGHPVMIGSSDGDFTQLHKFPGVKQWSPMQKKFVKTKSGDSLLDCVTKVVKGDRKDNVASIKVRGDYWLTMVEGERTPSTRAKELEAIALNYYDHDIIKTLLTEEQYERFCENQILIDMDFIPDDIVALITERYNTYNKPSKSKVYPYFVKSGLSKLTATVADFY
>ID:AYR04158.1 |[Escherichia phage OLB35]||_Escherichia_phage_OLB35_.gbk|RNaseH|918|MH992122(169140):149630-150547:-1 ^^ UNVERIFIED: Escherichia phage OLB35, complete genome.|neighbours:ID:AYR04157.1(-1),ID:AYR04159.1(1)|neighbour_genes:double-stranded DNA ..,long tail fiber prox..|
MDLEMMLNEDYKEGIALADFSNIALAAALNNFEDGDKITVPMVRHVVLNSIRKNVVMFRKQGYTKFVLCMDNATSGYWRRDFAYYYKKNRKTDREASKWDWEGYFTALHQVVDEIKKYMPYVVMDIDKYEADDHIGVLTKYLSLAGHKVCIVASDGDFTQLHKYPNVKQWSPPQKKWVKIKNGSAEIDCMTKILKGDRKDGVASVRVRGDFWFTRVEGERTPSMKTTIIEAIANDRSQAEVLLSAEEYKRYQENLVLIDFDYIPDNIASTIIEYYNSYQPQPKGKIYSYFVKSGLSKLTSVINEF
> |[Tevenvirinae _Escherichia_phage_PE37]||_Escherichia_phage_PE37.gb|Phage ribonuclease H..|918|KU925172.1(166423):16616-17533:1 ^RAST2:fig|1198136.98.peg.25^ Tevenvirinae _Escherichia_phage_PE37|neighbours:(-1),(1)|neighbour_genes:Phage long tail fibe..,Phage double-strande..|
MDLEMMLDEDYKEGICFIDFSQIALSTALVNFPDKEKINLSMVRHLILNSIKFNVKKAKTLGYTKIVLCIDNAKSGYWRRDFAYYYKKNRGKAREESTWDWEGYFESSHKVIDELKAYMPYIVMDIDKYEADDHIAVLVKKFSLEGHKILIISSDGDFTQLHKYPNVKQWSPMHKKWVKIKSGSAEIDCMTKILKGDKKDNVASVKVRSDFWFTKVEGERTPSMKTSIVEAIANDREQAKVLLTESEYNRYKENLVLIDFDYIPDNIASNIVNYYNSYKLPPRGKIYSYFVKAGLSKLTNSINEF
>ID:BBC14584.1 |[Escherichia phage PP01]||_Escherichia_phage_PP01.gbk|rnh|918|LC348379(167812):147839-148756:-1 ^^ Escherichia phage PP01 DNA, complete sequence.|neighbours:ID:BBC14583.1(-1),ID:BBC14585.1(1)|neighbour_genes:dsbA,34|
MDLEMMLDEDYKEGICFIDFSQIALSTALVNFPDKEKINLSMVRHLILNSIKFNVKKAKTLGYTKIVLCIDNAKSGYWRRDFAYYYKKNRGKAREESTWDWEGYFESSHKVIDELKAYMPYIVMDIDKYEADDHIAVLVKKFSLEGHKILIISSDGDFTQLHKYPNVKQWSPMHKKWVKIKSGSAEIDCMTKILKGDKKDNVASVKVRSDFWFTRVEGERTPSMKTSIVEAIANDREQAKVLLTESEYNRYKENLVLIDFDYIPDNIASNIVNYYNSYKLPPRGKIYSYFVKAGLSKLTNSINEF
> |[Tevenvirinae _Escherichia_phage_SF]||_Escherichia_phage_SF.gb|Phage ribonuclease H..|918|MH359124.1(168695):140693-141610:1 ^RAST2:fig|1198136.100.peg.234^ Tevenvirinae _Escherichia_phage_SF|neighbours:(-1),(1)|neighbour_genes:Phage long tail fibe..,Phage double-strande..|
MDLEMMLDEDYKEGIALADFSNIALAAALNNFEDGDKITVPMVRHVILNSIRKNVVMFRKQGYTKFVLCMDNATSGYWRRDFAYYYKKNRKTDREASKWDWEGYFTALHQVVDEIKKYMPYVVMDIDKYEADDHIGVLTKYLSLAGHKVCIVASDGDFTQLHKYPNVKQWSPPQKKWVKIKNGSAEIDCMTKILKGDRKDGVASVRVRGDFWFTRVDGERTPSMKTTIIEAIANDRSQAEVLLSAEEYKRYQENLVLIDFDYIPDNIASTIIEYYNSYKQQPKGKIYSYFVKSGLSKLTSVINEF
>ID:YP_009608426.1 |[Escherichia phage ST0]||_Escherichia_phage_ST0.gbk|hypothetical protein|918|NC_041990(170496):81051-81968:1 ^GeneID:40084448^ Escherichia phage ST0, complete genome.|neighbours:ID:YP_009608425.1(-1),ID:YP_009608427.1(1)|neighbour_genes:long tail fiber prox..,double-stranded DNA ..|
MDLEMMLDEDYKEGIALADFSNIALAAALNNFEDGDKITVPMVRHVILNSIRKNVVMFRKQGYTKFVLCMDNATSGYWRRDFAYYYKKNRKTDREASKWDWEGYFTALRQVVDEIKKYMPYVVMDIDKYEADDHIGVLTKYLSLAGHKVCIVASDGDFTQLHKYPNVKQWSPPQKKWVKIKNGSAEIDCMTKILKGDRKDGVASVRVRGDFWFTRVDGERTPSMKTTIIEAIANDRSQAEVLLSAEEYKRYQENLVLIDFDYIPDNIASTIIEYYNSYKPQPKGKIYSYFVKSGLSKLTSVINEF
>ID:BBC14860.1 |[Escherichia phage T2]||_Escherichia_phage_T2.gbk|rnh|918|LC348380(163825):143288-144205:-1 ^^ Escherichia phage T2 DNA, complete sequence.|neighbours:ID:BBC14859.1(-1),ID:BBC14861.1(1)|neighbour_genes:dsbA,34|
MDLEMMLDEDYKEGICFIDFSQIALSTALVNFPDKEKINLSMVRHLILNSIKFNVKKAKTLGYTKIVLCIDNAKSGYWRRDFAYYYKKNRGKAREESTWDWEGYFESSHKVIDELKAYMPYIVMDIDKYEADDHIAVLVKKFSLEGHKILIISSDGDFTQLHKYPNVKQWSPMHKKWVKIKSGSAEIDCMTKILKGDKKDNVASVKVRSDFWFTRVEGERTPSMKTSIVEAIANDREQAKVLLTESEYNRYKENLVLIDFDYIPDNIASNIVNYYNSYKLPPRGKIYSYFVKAGLSKLTNSINEF
>ID:YP_009281579.1 |[Escherichia phage UFV-AREG1]||_Escherichia_phage_UFV-AREG1_.gbk|ribonuclease H|918|NC_031030(170788):147377-148294:-1 ^GeneID:29063772^ Escherichia phage UFV-AREG1, complete genome.|neighbours:ID:YP_009281578.1(-1),ID:YP_009281580.1(1)|neighbour_genes:double-stranded DNA ..,putative long tail f..|
MDLEMMLDEDYKEGICLIDFSQIALSTALVNFPDKEKINLSMVRHLILNSIKFNVKKAKALGYTKIVLCIDNAKSGYWRRDFAYYYKKNRGKAREESTWDWEGYFESSHKVIDELKAYMPYIVMDIDKYEADDHIAVLVKKFSLEGHKILIISSDGDFTQLHKYPNVKQWSPMHKKWVKIKSGSAEIDCMTKILKGDKKDNVASVKVRSDFWFTRVEGERTPSMKTSIVEAIANDREQAKVLLTESEYNRYKENLVLIDFDYIPDNIASNIVNYYNSYKLPPRGKIYSYFVKAGLSKLTNSINEF
>ID:YP_009323445.1 |[Escherichia phage WG01]||_Escherichia_phage_WG01_.gbk|RNaseH ribonuclease|948|NC_031928(169936):149803-150750:-1 ^GeneID:30308571^ Escherichia phage WG01, complete genome.|neighbours:ID:YP_009323444.1(-1),ID:YP_009323446.1(1)|neighbour_genes:hypothetical protein,long tail fiber prox..|
MNDLDFLLPEEDQQKDGFLLLDFSQIIMAAAFQEFGENAGFPKVTTAMLRHLVLNSIKKNIKDFKKQGYNQLVICVDNSKSGYWRRRYSPYYKKNRAKARDESPFDWEGLFTAMHIIVDELEQNMPYIVMNIDTIEADDHIAVLTRILTALGHPVMIGSSDGDFTQLHKFPGVKQWSPMQKKFVKTKSGDSLLDCVTKVVKGDRKDNVASIKVRGDYWLTMVEGERTPSTRAKELEAIALNYYDHDIIKTLLTEEQYERFCENQILIDMDFIPDDIVALITERYNTYNKPSKSKVYPYFVKSGLSKLTATVADFY
>ID:YP_009030856.1 |[Escherichia phage vB_EcoM_112]||_Escherichia_phage_e112_.gbk|ribonuclease|918|NC_024125(168470):148391-149308:-1 ^GeneID:19485400^ Escherichia phage e11/2, complete genome.|neighbours:ID:YP_009030855.1(-1),ID:YP_009030857.1(1)|neighbour_genes:dsDNA binding protei..,long tail fiber prox..|
MDLEMMLDEDYKEGICLIDFSQIALSTALVNFPDKEKINLSMVRHLILNSIKFNVKKAKTLGYTKIVLCIDNAKSGYWRRDFAYYYKKNRGKAREESTWDWEGYFESSHKVIDELKAYMPYIVMDIDKYEADDHIAVLVKKFSLEGHKILIISSDGDFTQLHKYPNVKQWSPMHKKWVKIKSGSAEIDCMTKILKGDKKDNVASVKVRSDFWFTKVEGERTPSMKTSIVEAIANDREQAKVLLTESEYNRYKENLVLIDFDYIPDNIASNIVNYYNSYKLPPRGKIYSYFVKAGLSKLTNSINEF
>ID:AYN56177.1 |[Escherichia phage p000v]||_Escherichia_phage_p000v_.gbk|ribonuclease H|918|MK047717(167803):989-1906:1 ^^ Escherichia phage p000v, complete genome.|neighbours:start(),ID:AYN56178.1(1)|neighbour_genes:start(),double-stranded DNA-..|
MDLEMMLDEDYKEGIALADFSNIALAAALNNFEDGDKITVPMVRHVILNSIRKNVVMFRKQGYTKFVLCMDNATSGYWRRDFAYYYKKNRKTDREASKWDWEGYFTALHQVVDEIKKYMPYVVMDIDKYEADDHIGVLTKYLSLAGHKVCIVASDGDFTQLHKYPNVKQWSPPQKKWVKIKNGSAEIDCMTKILKGDRKDGVASVRVRGDFWFTRVEGERTPSMKTSIIEAIANDRSQAEVLLSAEEYKRYQENLVLIDFDYIPDNIASTIIEYYNSYKQQPKGKIYSYFVKSGLSKLTSVINEF
> |[Tevenvirinae _Escherichia_phage_p000y]||_Escherichia_phage_p000y.gb|Phage ribonuclease H..|918|MK047718.1(169872):111482-112399:1 ^RAST2:fig|1198136.97.peg.198^ Tevenvirinae _Escherichia_phage_p000y|neighbours:(-1),(1)|neighbour_genes:Phage long tail fibe..,Phage double-strande..|
MDLEMMLDEDYKEGIALADFSNIALAAALNNFEDGDKITVPMVRHVILNSIRKNVVMFRKQGYTKFVLCMDNATSGYWRRDFAYYYKKNRKTDREASKWDWEGYFTALHQVVDEIKKYMPYVVMDIDKYEADDHIGVLTKYLSLAGHKVCIVASDGDFTQLHKYPNVKQWSPPQKKWVKIKNGSAEIDCMTKILKGDRKDGVASVRVRGDFWFTRVDGERTPSMKTSIIEAIANDRSQAEVLLSAEEYKRYQENLVLIDFDYIPDNIASTIIEYYNSYKQQPKGKIYSYFVKSGLSKLTSVINEF
> |[Tevenvirinae _Escherichia_phage_slur02]||_Escherichia_phage_slur02.gb|Phage ribonuclease H..|918|NC_028927.1(167298):50989-51906:-1 ^RAST2:fig|1198136.99.peg.82^ Tevenvirinae _Escherichia_phage_slur02|neighbours:(-1),(1)|neighbour_genes:Phage double-strande..,Phage long tail fibe..|
MDLEMMLDEDYKEGICFIDFSQIALSTALVNFPDKEKINLSMVRHLILNSIKFNVKKAKTLGYTKIVLCIDNAKSGYWRRDFAYYYKKNRGKAREESTWDWEGYFESSHKVIDELKAYMPYIVMDIDKYEADDHIAVLVKKFSLEGHKILIISSDGDFTQLHKYPNVKQWSPMHKKWVKIKSGSAEIDCMTKILKGDKKDNVASVKVRSDFWFTRVEGERTPSMKTSIVEAIANDREQAKVLLTESEYNRYKENLVLIDFDYIPDNIASNIVNYYNSYKLPPRGKIYSYFVKAGLSKLTNSINEF
>ID:YP_009625007.1 |[Escherichia phage slur03]||_Escherichia_phage_slur03_.gbk|RNaseH ribonuclease ..|918|NC_042129(167467):22507-23424:1 ^GOA:A0A0M7QA40,GeneID:40101889,InterPro:IPR002421,InterPro:IPR008918,InterPro:IPR020045,InterPro:IPR020046,InterPro:IPR029060,UniProtKB/TrEMBL:A0A0M7QA40^ Escherichia phage slur03, complete genome.|neighbours:ID:YP_009625006.1(-1),ID:YP_009625008.1(1)|neighbour_genes:phage long tail fibe..,hypothetical protein..|
MDLEMMLDEDYKEGICLIDFSQIALSTALVNFPDKEKINLSMVRHLILNSIKFNVKKAKTLGYTKIVLCIDNAKSGYWRRDFAYYYKKNRGKAREESTWDWEGYFESSHKVIDELKAYMPYIVMDIDKYEADDHIAVLVKKFSLEGHKILIISSDGDFTQLHKYPNVKQWSPMHKKWVKIKSGSAEIDCMTKILKGDKKDNVASVKVRSDFWFTRVEGERTPSMKTSIVEAIANDREQAKVLLTESEYNRYKENLVLIDFDYIPDNIASNIVNYYNSYKLPPRGKIYSYFVKAGLSKLTNSINEF
>ID:YP_009625461.1 |[Escherichia phage slur04]||_Escherichia_phage_slur04_.gbk|DNA polymerase I|918|NC_042130(167298):132673-133590:-1 ^GOA:A0A0M7QCH0,GeneID:40102358,InterPro:IPR002421,InterPro:IPR008918,InterPro:IPR020045,InterPro:IPR020046,InterPro:IPR029060,UniProtKB/TrEMBL:A0A0M7QCH0^ Escherichia phage slur04, complete genome.|neighbours:ID:YP_009625460.1(-1),ID:YP_009625462.1(1)|neighbour_genes:Transcriptional regu..,hypothetical protein|
MDLEMMLDEDYKEGICFIDFSQIALSTALVNFPDKEKINLSMVRHLILNSIKFNVKKAKTLGYTKIVLCIDNAKSGYWRRDFAYYYKKNRGKAREESTWDWEGYFESSHKVIDELKAYMPYIVMDIDKYEADDHIAVLVKKFSLEGHKILIISSDGDFTQLHKYPNVKQWSPMHKKWVKIKSGSAEIDCMTKILKGDKKDNVASVKVRSDFWFTRVEGERTPSMKTSIVEAIANDREQAKVLLTESEYNRYKENLVLIDFDYIPDNIASNIVNYYNSYKLPPRGKIYSYFVKAGLSKLTNSINEF
> |[Tevenvirinae _Escherichia_phage_slur07]||_Escherichia_phage_slur07.gb|Phage ribonuclease H..|918|NC_028780.1(167124):15277-16194:1 ^RAST2:fig|1198136.89.peg.17^ Tevenvirinae _Escherichia_phage_slur07|neighbours:(-1),(1)|neighbour_genes:Phage long tail fibe..,Phage double-strande..|
MDLEMMLDEDYKEGICFIDFSQIALSTALVNFPDKEKINLSMVRHLILNSIKFNVKKAKTLGYTKIVLCIDNAKSGYWRRDFAYYYKKNRGKAREESTWDWEGYFESSHKVIDELKAYMPYIVMDIDKYEADDHIAVLVKKFSLEGHKILIISSDGDFTQLHKYPNVKQWSPMHKKWVKIKSGSAEIDCMTKILKGDKKDNVASVKVRSDFWFTRVEGERTPSMKTSIVEAIANDREQAKVLLTESEYNRYKENLVLIDFDYIPDNIASNIVNYYNSYKLPPRGKIYSYFVKAGLSKLTNSINEF
>ID:CUL02551.1 |[Escherichia phage slur08]||_Escherichia_phage_slur08_.gbk|DNA polymerase I|918|LN881733(167467):19754-20671:1 ^GOA:A0A0M7QB33,InterPro:IPR002421,InterPro:IPR008918,InterPro:IPR020045,InterPro:IPR020046,InterPro:IPR029060,UniProtKB/TrEMBL:A0A0M7QB33^ Escherichia phage slur08, complete genome.|neighbours:ID:CUL02550.1(-1),ID:CUL02552.1(1)|neighbour_genes:hypothetical protein,Transcriptional regu..|
MDLEMMLDEDYKEGICLIDFSQIALSTALVNFPDKEKINLSMVRHLILNSIKFNVKKAKTLGYTKIVLCIDNAKSGYWRRDFAYYYKKNRGKAREESTWDWEGYFESSHKVIDELKAYMPYIVMDIDKYEADDHIAVLVKKFSLEGHKILIISSDGDFTQLHKYPNVKQWSPMHKKWVKIKSGSAEIDCMTKILKGDKKDNVASVKVRSDFWFTRVEGERTPSMKTSIVEAIANDREQAKVLLTESEYNRYKENLVLIDFDYIPDNIASNIVNYYNSYKLPPRGKIYSYFVKAGLSKLTNSINEF
>ID:CUL03015.1 |[Escherichia phage slur11]||_Escherichia_phage_slur11_.gbk|DNA polymerase I|918|LN881734(167298):136219-137136:-1 ^GOA:A0A0M9JDX7,InterPro:IPR002421,InterPro:IPR008918,InterPro:IPR020045,InterPro:IPR020046,InterPro:IPR029060,UniProtKB/TrEMBL:A0A0M9JDX7^ Escherichia phage slur11, complete genome.|neighbours:ID:CUL03014.1(-1),ID:CUL03016.1(1)|neighbour_genes:Transcriptional regu..,hypothetical protein|
MDLEMMLDEDYKEGICFIDFSQIALSTALVNFPDKEKINLSMVRHLILNSIKFNVKKAKTLGYTKIVLCIDNAKSGYWRRDFAYYYKKNRGKAREESTWDWEGYFESSHKVIDELKAYMPYIVMDIDKYEADDHIAVLVKKFSLEGHKILIISSDGDFTQLHKYPNVKQWSPMHKKWVKIKSGSAEIDCMTKILKGDKKDNVASVKVRSDFWFTRVEGERTPSMKTSIVEAIANDREQAKVLLTESEYNRYKENLVLIDFDYIPDNIASNIVNYYNSYKLPPRGKIYSYFVKAGLSKLTNSINEF
>ID:CUL03801.1 |[Escherichia phage slur13]||_Escherichia_phage_slur13_.gbk|DNA polymerase I|918|LN881737(167299):158041-158958:-1 ^GOA:A0A0M7QEC0,InterPro:IPR002421,InterPro:IPR008918,InterPro:IPR020045,InterPro:IPR020046,InterPro:IPR029060,UniProtKB/TrEMBL:A0A0M7QEC0^ Escherichia phage slur13, complete genome.|neighbours:ID:CUL03800.1(-1),ID:CUL03802.1(1)|neighbour_genes:Transcriptional regu..,hypothetical protein|
MDLEMMLDEDYKEGICFIDFSQIALSTALVNFPDKEKINLSMVRHLILNSIKFNVKKAKTLGYTKIVLCIDNAKSGYWRRDFAYYYKKNRGKAREESTWDWEGYFESSHKVIDELKAYMPYIVMDIDKYEADDHIAVLVKKFSLEGHKILIISSDGDFTQLHKYPNVKQWSPMHKKWVKIKSGSAEIDCMTKILKGDKKDNVASVKVRSDFWFTRVEGERTPSMKTSIVEAIANDREQAKVLLTESEYNRYKENLVLIDFDYIPDNIASNIVNYYNSYKLPPRGKIYSYFVKAGLSKLTNSINEF
>ID:YP_009180743.1 |[Escherichia phage slur14]||_Escherichia_phage_slur14_.gbk|DNA polymerase I|918|NC_028448(167467):88916-89833:-1 ^GOA:A0A0M7QHS7,GeneID:26227915,InterPro:IPR002421,InterPro:IPR008918,InterPro:IPR020045,InterPro:IPR020046,InterPro:IPR029060,UniProtKB/TrEMBL:A0A0M7QHS7^ Escherichia phage slur14, complete genome.|neighbours:ID:YP_009180742.1(-1),ID:YP_009180744.1(1)|neighbour_genes:Transcriptional regu..,hypothetical protein|
MDLEMMLDEDYKEGICLIDFSQIALSTALVNFPDKEKINLSMVRHLILNSIKFNVKKAKTLGYTKIVLCIDNAKSGYWRRDFAYYYKKNRGKAREESTWDWEGYFESSHKVIDELKAYMPYIVMDIDKYEADDHIAVLVKKFSLEGHKILIISSDGDFTQLHKYPNVKQWSPMHKKWVKIKSGSAEIDCMTKILKGDKKDNVASVKVRSDFWFTRVEGERTPSMKTSIVEAIANDREQAKVLLTESEYNRYKENLVLIDFDYIPDNIASNIVNYYNSYKLPPRGKIYSYFVKAGLSKLTNSINEF
>ID:AVH86075.1 |[Escherichia phage vB_EcoM-G28]||_Escherichia_phage_vB_EcoM-G28.gbk|putative RnaseH|918|MG867727(170121):150075-150992:-1 ^^ Escherichia phage vB_EcoM-G28, complete genome.|neighbours:ID:AVH86074.1(-1),ID:AVH86076.1(1)|neighbour_genes:putative double-stra..,putative long tail f..|
MDLEMMLDEDYKEGICLIDFSQIALSTALVNFPDKEKINLSMVRHLILNSIKFNVKKAKTLGYTKIVLCIDNAKSGYWRRDFAYYYKKNRGKAREESTWDWEGYFESSHKVIDELKAYMPYIVMDIDKYEADDHIAVLVKKFSLEGHKILIISSDGDFTQLHKYPNVKQWSPMHKKWVKIKSGSAEIDCMTKILKGDKKDNVASVKVRSDFWFTRVEGERTPSMKTSIVEAIANDREQAKVLLTESEYNRYKENLVLIDFDYIPDNIASNIVNYYNSYKLPPRGKIYSYFVKAGLSKLTNSINEF
>ID:QDF15268.1 |[Escherichia phage vB_EcoM-Sa45lw]||_Escherichia_phage_vB_EcoM-Sa45lw_.gbk|RNase H ribonuclease|918|MK977694(167353):147309-148226:-1 ^^ Escherichia phage vB_EcoM-Sa45lw, complete genome.|neighbours:ID:QDF15267.1(-1),ID:QDF15269.1(1)|neighbour_genes:dsDNA binding protei..,long tail fiber prox..|
MDLEMMLDEDYKEGICFIDFSQIALSTALVNFPDKEKINLSMVRHLILNSIKFNVKKAKTLGYTKIVLCIDNAKSGYWRRDFAYYYKKNRGKAREESTWDWEGYFESSHKVIDELKAYMPYIVMDIDKYEADDHIAVLVKKFSLEGHKILIISSDGDFTQLHKYPNVKQWSPMHKKWVKIKSGSAEIDCMTKILKGDKKDNVASVKVRSDFWFTKVEGERTPSMKTSIVEAIANDREQAKVLLTESEYNRYKENLVLIDFDYIPNNIASNIVNYYNSYKLPPRGKIYSYFVKAGLSKLTNSINEF
>ID:YP_009290507.1 |[Escherichia phage vB_EcoM-UFV13]||_Escherichia_phage_vB_EcoM-UFV13_.gbk|ribonuclease H|918|NC_031103(165772):145418-146335:-1 ^GeneID:29081303^ Escherichia phage vB_EcoM-UFV13, complete genome.|neighbours:ID:YP_009290506.1(-1),ID:YP_009290508.1(1)|neighbour_genes:hypothetical protein,long tail fiber prox..|
MDLEMMLDEDYKEGICLIDFSQIALSTALVNFPDKEKINLSMVRHLILNSIKFNVKKAKTLGYTKIVLCIDNAKSGYWRRDFAYYYKKNRGKAREESTWDWEGYFESSHKVIDELKAYMPYIVMDIDKYEADDHIAVLVKKFSLEGHKILIISSDGDFTQLHKYPNVKQWSPMHKKWVKIKSGSAEIDCMTKILKGDKKDNVASVKVRSDFWFTKVEGERTPSMKTSIVEAIANDREQAKVLLTESEYNRYKENLVLIDFDYIPDNIASNIVNYYNSYKLPPRGKIYSYFVKAGLSKLTNSINEF
>ID:AUV61105.1 |[Escherichia phage vB_EcoM-fFiEco06]||_Escherichia_phage_vB_EcoM-fFiEco06_.gbk|rnh|918|MG781190(167076):146960-147877:-1 ^^ Escherichia phage vB_EcoM-fFiEco06, complete genome.|neighbours:ID:AUV61104.1(-1),ID:AUV61106.1(1)|neighbour_genes:dsbA,long tail fiber prox..|
MDLEMMLDEDYKEGICFIDFSQIALSTALVNFPDKEKINLSMVRHLILNSIKFNVKKAKTLGYTKIVLCIDNAKSGYWRRDFAYYYKKNRGKAREESTWDWEGYFESSHKVIDELKAYMPYIVMDIDKYEADDHIAVLVKKFSLEGHKILIISSDGDFTQLHKYPNVKQWSPMHKKWVKIKSGSAEIDCMTKILKGDKKDNVASVKVRSDFWFTRVEGERTPSMKTSIVEAIANDREQAKVLLSESEYNRYKENLVLIDFDYIPDNIASNIVNYYNSYKLPPRGKIYSYFVKAGLSKLTNSINEF
>ID:AUV61377.1 |[Escherichia phage vB_EcoM-fHoEco02]||_Escherichia_phage_vB_EcoM-fHoEco02_.gbk|rnh|918|MG781191(167064):146951-147868:-1 ^^ Escherichia phage vB_EcoM-fHoEco02, complete genome.|neighbours:ID:AUV61376.1(-1),ID:AUV61378.1(1)|neighbour_genes:dsbA,long tail fiber prox..|
MDLEMMLDEDYKEGICFIDFSQIALSTALVNFPDKEKINLSMVRHLILNSIKFNVKKAKTLGYTKIVLCIDNAKSGYWRRDFAYYYKKNRGKAREESTWDWEGYFESSHKVIDELKAYMPYIVMDIDKYEADDHIAVLVKKFSLEGHKILIISSDGDFTQLHKYPNVKQWSPMHKKWVKIKSGSAEIDCMTKILKGDKKDNVASVKVRSDFWFTRVEGERTPSMKTSIVEAIANDREQAKVLLSESEYNRYKENLVLIDFDYIPDNIASNIVNYYNSYKLPPRGKIYSYFVKAGLSKLTNSINEF
>ID:AYP69765.1 |[Escherichia phage vB_EcoM_DalCa]||_Escherichia_phage_vB_EcoM_DalCa_.gbk|RNaseH|918|MH992510(166040):145820-146737:-1 ^^ Escherichia phage vB_EcoM_DalCa, complete genome.|neighbours:ID:AYP69895.1(-1),ID:AYP69718.1(1)|neighbour_genes:double-stranded DNA ..,long tail fiber prox..|
MDLEMMLDEDYKEGICFIDFSQIALSTALVNFPDKEKINLSMVRHLILNSIKFNVKKAKTLGYTKIVLCIDNAKSGYWRRDFAYYYKKNRGKAREESTWDWEGYFESSHKVIDELKAYMPYIVMDIDKYEADDHIAVLVKKFSLEGHKILIISSDGDFTQLHKYPNVKQWSPMHKKWVKIKSGSAEIDCMTKILKGDKKDNVASVKVRSDFWFTKVEGERTPSMKTSIVEAIANDREQAKVLLTESEYNRYKENLVLIDFDYIPDNIASNIVNYYNSYKLPPRGKIYSYFVKAGLSKLTNSINEF
>ID:QBO63764.1 |[Escherichia phage vB_EcoM_G10400]||_Escherichia_phage_vB_EcoM_G10400.gbk|putative RnaseH|918|MK327937(170182):150346-151263:-1 ^^ Escherichia phage vB_EcoM_G10400, complete genome.|neighbours:ID:QBO63763.1(-1),ID:QBO63765.1(1)|neighbour_genes:putative double-stra..,putative long tail f..|
MDLEMMLDEDYKEGICFIDFSQIALSTALVNFPDKEKINLSMVRHLILNSIKFNVKKAKTLGYTKIVLCIDNAKSGYWRRDFAYYYKKNRGKAREESTWDWEGYFESSHKVIDELKAYMPYIVMDIDKYEADDHIAVLVKKFSLEGHKILIISSDGDFTQLHKYPNVKQWSPMHKKWVKIKSGSAEIDCMTKILKGDKKDNVASVKVRSDFWFTKVEGERTPSMKTSIVEAIANDREQAKVLLTESEYNRYKENLVLIDFDYIPDNIASNIVNYYNSYKLPPRGKIYSYFVKAGLSKLTNSINEF
>ID:QBO62402.1 |[Escherichia phage vB_EcoM_G2248]||_Escherichia_phage_vB_EcoM_G2248.gbk|putative RnaseH|948|MK327932(170678):149439-150386:-1 ^^ Escherichia phage vB_EcoM_G2248, complete genome.|neighbours:ID:QBO62401.1(-1),ID:QBO62403.1(-1)|neighbour_genes:hypothetical protein,hypothetical protein|
MTYNPFTKTTATLNDFFDDPEDKLPEGVHLIDMSQLMIATISHTFKPEDLISEGMIRHLILDTMRYNMTKFKEQYPITVLAFDSSKGYWRRDIAPYYKRNRKEKRDADPRDWEMIFAAINKITEEFKENMPYHVIKVDKVEADDIIAVLTKKFSVEGRQVLINSGDGDYTQLHKYKNVKQWAPVQKAWKKCKYGSPYKDLMVKCVKGDAKDGVASVKCRSDFIISRLEGERAKPVATKWLEQIFDAEDPKSLMTEEESRRFDENRELIDFDYIPDDIQTQILESWEKSKPAPRGKIYNYFVTNALVKMLQKIGEF
> |[Tevenvirinae Escherichia_phage_vB_EcoM_G2285]||_Escherichia_phage_vB_EcoM_G2285.gb|Phage ribonuclease H..|918|MK327933.1(166675):147802-148719:-1 ^RAST2:fig|1198136.60.peg.257^ Tevenvirinae Escherichia_phage_vB_EcoM_G2285|neighbours:(-1),(1)|neighbour_genes:Phage double-strande..,Phage long tail fibe..|
MDLEMMLDEDYKEGIALADFSNIALAAALNNFEDGDKITVPMVRHVILNSIRKNVVMFRKQGYTKFVLCMDNATSGYWRRDFAYYYKKNRKTDREASKWDWEGYFTALHQVVDEIKKYMPYVVMDIDKYEADDHIGVLTKYLSLAGHKVCIVASDGDFTQLHKYPNVKQWSPPQKKWVKIKNGSAEIDCMTKILKGDRKDGVASVRVRGDFWFTRVDGERTPSMKTSIIEAIANDRSQAEVLLSAEEYKRYQENLVLIDFDYIPDNIASTIIEYYNSYKQQPKGKIYSYFVKSGLSKLTSVINEF
> |[Tevenvirinae _Escherichia_phage_vB_EcoM_G2469]||_Escherichia_phage_vB_EcoM_G2469.gb|Phage ribonuclease H..|918|MK327934.1(170452):151671-152588:-1 ^RAST2:fig|1198136.90.peg.259^ Tevenvirinae _Escherichia_phage_vB_EcoM_G2469|neighbours:(-1),(1)|neighbour_genes:Phage double-strande..,Phage long tail fibe..|
MDLEMMLDEDYKEGIALADFSNIALAAALNNFEDGDKITVPMVRHVILNSIRKNVVMFRKQGYTKFVLCMDNATSGYWRRDFAYYYKKNRKTDREASKWDWEGYFTALHQVVDEIKKYMPYVVMDIDKYEADDHIGVLTKYLSLAGHKVCIVASDGDFTQLHKYPNVKQWSPPQKKWVKIKNGSAEIDCMTKILKGDRKDGVASVRVRGDFWFTRVDGERTPSMKTSIIEAIANDRSQAEVLLSAEEYKRYQENLVLIDFDYIPDNIASTIIEYYNSYKQQPKGKIYSYFVKSGLSKLTSVINEF
> |[Tevenvirinae Escherichia_phage_vB_EcoM_G2494]||_Escherichia_phage_vB_EcoM_G2494.gb|Phage ribonuclease H..|948|MK327935.1(168327):147196-148143:-1 ^RAST2:fig|1198136.61.peg.266^ Tevenvirinae Escherichia_phage_vB_EcoM_G2494|neighbours:(-1),(-1)|neighbour_genes:Phage protein,Phage protein|
MTYNPFTKTIATLNDFFDDPEDKLPEGVHLIDMSQLMIATISHTFKPEDPINEGMIRHLILDTMRYNMTKFKEQYPITVLAFDSSKGYWRRDIAPYYKRNRKEKRDADPRDWEMIFAAINKITEEFKENMPYHVIKVDKVEADDIIAVLTKKFSVEGRQVLINSGDGDYTQLHKYKNVKQWAPVQKAWKKCKYGSPYKDLMVKCVKGDAKDGVASIKCRSDFIISRLEGERAKPIATKWLEQIFDAEDPKSLMTEEEARRFDENRELIDFEFIPDNIEYEILLAWEKSKPAPRGKIYNYFVTNALVKMLQKIGEF
>ID:QBO65656.1 |[Escherichia phage vB_EcoM_G2540-3]||_Escherichia_phage_vB_EcoM_G2540-3_.gbk|putative RnaseH|918|MK327944(168654):148472-149389:-1 ^^ Escherichia phage vB_EcoM_G2540-3, complete genome.|neighbours:ID:QBO65655.1(-1),ID:QBO65657.1(1)|neighbour_genes:putative double-stra..,putative long tail f..|
MDLEMMLDEDYKEGICFIDFSQIALSTALVNFPDKEKINLSMVRHLILNSIKFNVKKAKTLGYTKIVLCIDNAKSGYWRRDFAYYYKKNRGKAREESTWDWEGYFESSHKVIDELKAYMPYIVMDIDKYEADDHIAVLVKKFSLEGHKILIISSDGDFTQLHKYPNVKQWSPMHKKWVKIKSGSAEIDCMTKILKGDKKDNVASVKVRSDFWFTRVEGERTPSMKTSIVEAIANDREQAKVLLTESEYNRYKENLVLIDFDYIPDNIASNIVNYYNSYKLPPRGKIYSYFVKAGLSKLTNSINEF
> |[Tevenvirinae _Escherichia_phage_vB_EcoM_G2540]||_Escherichia_phage_vB_EcoM_G2540.gb|Phage ribonuclease H..|918|MK327936.1(168886):149360-150277:-1 ^RAST2:fig|1198136.92.peg.264^ Tevenvirinae _Escherichia_phage_vB_EcoM_G2540|neighbours:(-1),(1)|neighbour_genes:Phage double-strande..,Phage long tail fibe..|
MDLEMMLDEDYKEGICFIDFSQIALSTALVNFPDKEKINLSMVRHLILNSIKFNVKKAKTLGYTKIVLCIDNAKSGYWRRDFAYYYKKNRGKAREESTWDWEGYFESSHKVIDELKAYMPYIVMDIDKYEADDHIAVLVKKFSLEGHKILIISSDGDFTQLHKYPNVKQWSPMHKKWVKIKSGSAEIDCMTKILKGDKKDNVASVKVRSDFWFTKVEGERTPSMKTSIVEAIANDREQAKVLLTESEYNRYKENLVLIDFDYIPDNIASNIVNYYNSYKLPPRGKIYSYFVKAGLSKLTNSINEF
>ID:QBO64567.1 |[Escherichia phage vB_EcoM_G29]||_Escherichia_phage_vB_EcoM_G29_.gbk|putative RnaseH|918|MK327940(168241):148394-149311:-1 ^^ Escherichia phage vB_EcoM_G29, complete genome.|neighbours:ID:QBO64566.1(-1),ID:QBO64568.1(1)|neighbour_genes:putative double-stra..,putative long tail f..|
MDLEMMLDEDYKEGICLIDFSQIALSTALVNFPDKEKINLSMVRHLILNSIKFNVKKAKTLGYTKIVLCIDNAKSGYWRRDFAYYYKKNRGKAREESTWDWEGYFESSHKVIDELKAYMPYIVMDIDKYEADDHIAVLVKKFSLEGHKILIISSDGDFTQLHKYPNVKQWSPMHKKWVKIKSGSAEIDCMTKILKGDKKDNVASVKVRSDFWFTRVEGERTPSMKTSIVEAIANDREQAKVLLTESEYNRYKENLVLIDFDYIPDNIASNIVNYYNSYKLPPRGKIYSYFVKAGLSKLTNSINEF
> |[Tevenvirinae _Escherichia_phage_vB_EcoM_G37-3]||_Escherichia_phage_vB_EcoM_G37-3.gb|Phage ribonuclease H..|948|MK327941.1(167832):146470-147417:-1 ^RAST2:fig|1198136.91.peg.268^ Tevenvirinae _Escherichia_phage_vB_EcoM_G37-3|neighbours:(-1),(-1)|neighbour_genes:Phage protein,Phage protein|
MTYNPFTKTTATLNDFFDDPEDKLPEGVHLIDMSQLMIATISHTFKPEDPINEGMIRHLILDTMRYNMTKFKEQYPITVLAFDSSKGYWRRDIAPYYKRNRKEKRDADPRDWEMIFAAINKITEEFKENMPYHVIKVDKVEADDIIAVLTKKFSVEGRQVLINSGDGDYTQLHKYKNVKQWAPVQKAWKKCKYGSPYKDLMVKCVKGDAKDGVASIKCRSDFIISRLEGERAKPIATKWLEQIFDAEDPKSLMTEEEARRFDENRELIDFEFIPDNIEYEILLAWEKSKPAPRGKIYNYFVTNALVKMLQKIGEF
> |[Tevenvirinae _Escherichia_phage_vB_EcoM_GG4498]||_Escherichia_phage_vB_EcoM_G4498.gb|Phage ribonuclease H..|918|MK327939.1(167826):147851-148768:-1 ^RAST2:fig|1198136.93.peg.260^ Tevenvirinae _Escherichia_phage_vB_EcoM_GG4498|neighbours:(-1),(1)|neighbour_genes:Phage double-strande..,Phage long tail fibe..|
MDLEMMLDEDYKEGICFIDFSQIALSTALVNFPDKEKINLSMVRHLILNSIKFNVKKAKTLGYTKIVLCIDNAKSGYWRRDFAYYYKKNRGKAREESTWDWEGYFESSHKVIDELKAYMPYIVMDIDKYEADDHIAVLVKKFSLEGHKILIISSDGDFTQLHKYPNVKQWSPMHKKWVKIKSGSAEIDCMTKILKGDKKDNVASVKVRSDFWFTRVEGERTPSMKTSIVEAIANDREQAKVLLTESEYNRYKENLVLIDFDYIPDNIASNIVNYYNSYKLPPRGKIYSYFVKAGLSKLTNSINEF
>ID:QBO65939.1 |[Escherichia phage vB_EcoM_G4500]||_Escherichia_phage_vB_EcoM_G4500_.gbk|putative RnaseH|918|MK327945(168363):148516-149433:-1 ^^ Escherichia phage vB_EcoM_G4500, complete genome.|neighbours:ID:QBO65938.1(-1),ID:QBO65940.1(1)|neighbour_genes:putative double-stra..,putative long tail f..|
MDLEMMLDEDYKEGICLIDFSQIALSTALVNFPDKEKINLSMVRHLILNSIKFNVKKAKTLGYTKIVLCIDNAKSGYWRRDFAYYYKKNRGKAREESTWDWEGYFESSHKVIDELKAYMPYIVMDIDKYEADDHIAVLVKKFSLEGHKILIISSDGDFTQLHKYPNVKQWSPMHKKWVKIKSGSAEIDCMTKILKGDKKDNVASVKVRSDFWFTRVEGERTPSMKTSIVEAIANDREQAKVLLTESEYNRYKENLVLIDFDYIPDNIASNIVNYYNSYKLPPRGKIYSYFVKAGLSKLTNSINEF
>ID:QBO66215.1 |[Escherichia phage vB_EcoM_G4507]||_Escherichia_phage_vB_EcoM_G4507_.gbk|putative RnaseH|918|MK327946(168828):149007-149924:-1 ^^ Escherichia phage vB_EcoM_G4507, complete genome.|neighbours:ID:QBO66214.1(-1),ID:QBO66216.1(1)|neighbour_genes:putative double-stra..,putative long tail f..|
MDLEMMLDEDYKEGICLIDFSQIALSTALVNFPDKEKINLSMVRHLILNSIKFNVKKAKTLGYTKIVLCIDNAKSGYWRRDFAYYYKKNRGKAREESTWDWEGYFESSHKVIDELKAYMPYIVMDIDKYEADDHIAVLVKKFSLEGHKILIISSDGDFTQLHKYPNVKQWSPMHKKWVKIKSGSAEIDCMTKILKGDKKDNVASVKVRSDFWFTRVEGERTPSMKTSIVEAIANDREQAKVLLTESEYNRYKENLVLIDFDYIPDNIASNIVNYYNSYKLPPRGKIYSYFVKAGLSKLTNSINEF
>ID:QBO65114.1 |[Escherichia phage vB_EcoM_G50]||_Escherichia_phage_vB_EcoM_G50_.gbk|putative RnaseH|918|MK327942(167728):147217-148134:-1 ^^ Escherichia phage vB_EcoM_G50, complete genome.|neighbours:ID:QBO65113.1(-1),ID:QBO65115.1(1)|neighbour_genes:putative double-stra..,putative long tail f..|
MDLEMMLDEDYKEGICLIDFSQIALSTALVNFPDKEKINLSMVRHLILNSIKFNVKKAKTLGYTKIVLCIDNAKSGYWRRDFAYYYKKNRGKAREESTWDWEGYFESSHKVIDELKAYMPYIVMDIDKYEADDHIAVLVKKFSLEGHKILIISSDGDFTQLHKYPNVKQWSPMHKKWVKIKSGSAEIDCMTKILKGDKKDNVASVKVRSDFWFTRVEGERTPSMKTSIVEAIANDREQAKVLLTESEYNRYKENLVLIDFDYIPDNIASNIVNYYNSYKLPPRGKIYSYFVKAGLSKLTNSINEF
> |[Tevenvirinae _Escherichia_phage_vB_EcoM_G5211]||_Escherichia_phage_vB_EcoM_G5211.gb|Phage ribonuclease H..|948|MK327947.1(164278):143402-144349:-1 ^RAST2:fig|1198136.94.peg.254^ Tevenvirinae _Escherichia_phage_vB_EcoM_G5211|neighbours:(-1),(-1)|neighbour_genes:Phage protein,Phage protein|
MTYNPFTKTTATLNDFFDDPEDKLPEGVHLIDMSQLMIATISHTFKPEDPINEGMIRHLILDTMRYNMTKFKEQYPITVLAFDSSKGYWRRDIAPYYKRNRKEKRDADPRDWEMIFAAINKITEEFKENMPYHVIKVDKVEADDIIAVLTKKFSVEGRQVLINSGDGDYTQLHKYKNVKQWAPVQKAWKKCKYGSPYKDLMVKCVKGDAKDGVASVKCRSDFIISRLEGERAKPIATKWLEQIFDAEDPKSLMTEEEARRFDENRELIDFDYIPDNIQNQILASWEKSKPAPRGKIYNYFVTNALVKMLQKIGEF
>ID:QBO65387.1 |[Escherichia phage vB_EcoM_G53]||_Escherichia_phage_vB_EcoM_G53_.gbk|putative RnaseH|918|MK327943(167834):148557-149474:-1 ^^ Escherichia phage vB_EcoM_G53, complete genome.|neighbours:ID:QBO65386.1(-1),ID:QBO65388.1(1)|neighbour_genes:putative double-stra..,putative long tail f..|
MDLEMMLDEDYKEGIALADFSNIALAAALNNFEDGDKITVPMVRHVILNSIRKNVVMFRKQGYTKFVLCMDNATSGYWRRDFAYYYKKNRKTDREASKWDWEGYFTALHQVVDEIKKYMPYIVMDIDKYEADDHIGVLTKYLSLAGHKVCIVASDGDFTQLHKYPNVKQWSPPQKKWVKIKNGSAEIDCMTKILKGDRKDGVASVRVRGDFWFTRVDGERTPSMKTSIIEAIANDRSQAEVLLSAEEYKRYQENLVLIDFDYIPDNIASTIIEYYNSYKQQPKGKIYSYFVKSGLSKLTSVINEF
>ID:QBQ80127.1 |[Escherichia phage vB_EcoM_G8]||_Escherichia_phage_vB_EcoM_G8_.gbk|putative RnaseH|918|MK373787(169650):148986-149903:-1 ^^ Escherichia phage vB_EcoM_G8, complete genome.|neighbours:ID:QBQ80126.1(-1),ID:QBQ80128.1(1)|neighbour_genes:putative double-stra..,putative long tail f..|
MDLEMMLDEDYKEGICLIDFSQIALSTALVNFPDKEKINLSMVRHLILNSIKFNVKKAKTLGYTKIVLCIDNAKSGYWRRDFAYYYKKNRGKAREESTWDWEGYFESSHKVIDELKAYMPYIVMDIDKYEADDHIAVLVKKFSLEGHKILIISSDGDFTQLHKYPNVKQWSPMHKKWVKIKSGSAEIDCMTKILKGDKKDNVASVKVRSDFWFTKVEGERTPSMKTSIVEAIANDREQAKVLLTESEYNRYKENLVLIDFDYIPDNIASNIVNYYNSYKLPPRGKIYSYFVKAGLSKLTNSINEF
>ID:QBQ78028.1 |[Escherichia phage vB_EcoM_G9062]||_Escherichia_phage_vB_EcoM_G9062_.gbk|putative RnaseH|918|MK373779(168670):148822-149739:-1 ^^ Escherichia phage vB_EcoM_G9062, complete genome.|neighbours:ID:QBQ78027.1(-1),ID:QBQ78029.1(1)|neighbour_genes:putative double-stra..,putative long tail f..|
MDLEMMLDEDYKEGICLIDFSQIALSTALVNFPDKEKINLSMVRHLILNSIKFNVKKAKTLGYTKIVLCIDNAKSGYWRRDFAYYYKKNRGKAREESTWDWEGYFESSHKVIDELKAYMPYIVMDIDKYEADDHIAVLVKKFSLEGHKILIISSDGDFTQLHKYPNVKQWSPMHKKWVKIKSGSAEIDCMTKILKGDKKDNVASVKVRSDFWFTRVEGERTPSMKTSIVEAIANDREQAKVLLTESEYNRYKENLVLIDFDYIPDNIASNIVNYYNSYKLPPRGKIYSYFVKAGLSKLTNSINEF
>ID:AXC34026.1 |[Escherichia phage vB_EcoM_JB75]||_Escherichia_phage_vB_EcoM_JB75_.gbk|RNaseH|918|MH355584(167208):19263-20180:1 ^^ Escherichia phage vB_EcoM_JB75, complete genome.|neighbours:ID:AXC33978.1(-1),ID:AXC34157.1(1)|neighbour_genes:long tail fiber prox..,double-stranded DNA ..|
MDLEMMLDEDYKEGICFIDFSQIALSTALVNFPDKEKINLSMVRHLILNSIKFNVKKAKTLGYTKIVLCIDNAKSGYWRRDFAYYYKKNRGKAREESTWDWEGYFESSHKVIDELKAYMPYIVMDIDKYEADDHIAVLVKKFSLEGHKILIISSDGDFTQLHKYPNVKQWSPMHKKWVKIKSGSAEIDCMTKILKGDKKDNVASVKVRSDFWFTRVEGERTPSMKTSIVEAIANDREQAKVLLTESEYNRYKENLVLIDFDYIPDNIASNIVNYYNSYKLPPRGKIYSYFVKAGLSKLTNSINEF
>ID:YP_009037528.1 |[Escherichia phage vB_EcoM_JS09]||_Escherichia_phage_vB_EcoM_JS09_.gbk|RnaseH|918|NC_024124(169148):20603-21520:1 ^GeneID:19524737^ Escherichia phage vB_EcoM_JS09, complete genome.|neighbours:ID:YP_009037527.1(-1),ID:YP_009037529.1(1)|neighbour_genes:putative long tail f..,double-stranded DNA ..|
MDLEMMLDEDYKEGIALADFSNIALAAALNNFEDGDKITVPMVRHVILNSIRKNVVMFRKQGYTKFVLCMDNATSGYWRRDFAYYYKKNRKTDREASKWDWEGYFTALHQVVDEIKKYMPYVVMDIDKYEADDHIGVLTKYLSLAGHKVCIVASDGDFTQLHKYPNVKQWSPPQKKWVKIKNGSAEIDCMTKILKGDRKDGVASVRVRGDFWFTRVDGERTPSMKTTIIEAIANDRSQAEVLLSAEEYKRYQENLVLIDFDYIPDNIASTIIEYYNSYKPQPKGKIYSYFVKSGLSKLTSVINEF
>ID:QBQ78529.1 |[Escherichia phage vB_EcoM_KAW1E185]||_Escherichia_phage_vB_EcoM_KAW1E185_.gbk|putative RnaseH|918|MK373781(164987):145237-146154:-1 ^^ Escherichia phage vB_EcoM_KAW1E185, complete genome.|neighbours:ID:QBQ78528.1(-1),ID:QBQ78530.1(1)|neighbour_genes:putative double-stra..,putative long tail f..|
MDLEMMLDEDYKEGICLIDFSQIALSTALVNFPDKEKINLSMVRHLILNSIKFNVKKAKALGYTKIVLCIDNAKSGYWRRDFAYYYKKNRGKAREESTWDWEGYFESSHKVIDELKAYMPYIVMDIDKYEADDHIAVLVKKFSLEGHKILIISSDGDFTQLHKYPNVKQWSPMHKKWVKIKSGSAEIDCMTKILKGDKKDNVASVKVRSDFWFTRVEGERTPSMKTSIVEAIANDREQAKVLLTESEYNRYKENLVLIDFDYIPDNIASNIVNYYNSYKLPPRGKIYSYFVKAGLSKLTNSINEF
> |[Tevenvirinae Escherichia_phage_vB_EcoM_KAW3E185]||_Escherichia_phage_vB_EcoM_KAW3E185.gb|Phage ribonuclease H..|918|MK373782.1(170187):151341-152258:-1 ^RAST2:fig|1198136.54.peg.260^ Tevenvirinae Escherichia_phage_vB_EcoM_KAW3E185|neighbours:(-1),(1)|neighbour_genes:Phage double-strande..,Phage long tail fibe..|
MDLEMMLDEDYKEGIALADFSNIALAAALNNFEDGDKITVPMVRHVILNSIRKNVVMFRKQGYTKFVLCMDNATSGYWRRDFAYYYKKNRKTDREASKWDWEGYFTALHQVVDEIKKYMPYVVMDIDKYEADDHIGVLTKYLSLAGHKVCIVASDGDFTQLHKYPNVKQWSPPQKKWVKIKNGSAEIDCMTKILKGDRKDGVASVRVRGDFWFTRVDGERTPSMKTTIIEAIANDRSQAEVLLSAEEYKRYQENLVLIDFDYIPDNIASTIIEYYNSYKQQPKGKIYSYFVKSGLSKLTSVINEF
>ID:QBQ79299.1 |[Escherichia phage vB_EcoM_MM02]||_Escherichia_phage_vB_EcoM_MM02_.gbk|putative RnaseH|918|MK373784(169201):150037-150954:-1 ^^ Escherichia phage vB_EcoM_MM02, complete genome.|neighbours:ID:QBQ79298.1(-1),ID:QBQ79300.1(1)|neighbour_genes:putative double-stra..,putative long tail f..|
MDLEMMLDEDYKEGIALADFSNIALAAALNNFEDGDKITVPMVRHVILNSIRKNVVMFRKQGYTKFVLCMDNATSGYWRRDFAYYYKKNRKTDREASKWDWEGYFTALHQVVDEIKKYMPYVVMDIDKYEADDHIGVLTKYLSLAGHKVCIVASDGDFTQLHKYPNVKQWSPPQKKWVKIKNGSAEIDCMTKILKGDRKDGVASVRVRGDFWFTRVDGERTPSMKTSIIEAIANDRSQAEVLLSAEEYKRYQENLVLIDFDYIPDNIASTIIEYYNSYKQQPKGKIYSYFVKSGLSKLTSVINEF
>ID:QBQ79574.1 |[Escherichia phage vB_EcoM_OE5505]||_Escherichia_phage_vB_EcoM_OE5505_.gbk|putative RnaseH|918|MK373785(168756):148533-149450:-1 ^^ Escherichia phage vB_EcoM_OE5505, complete genome.|neighbours:ID:QBQ79573.1(-1),ID:QBQ79575.1(1)|neighbour_genes:putative double-stra..,putative long tail f..|
MDLEMMLDEDYKEGICFIDFSQIALSTALVNFPDKEKINLSMVRHLILNSIKFNVKKAKTLGYTKIVLCIDNAKSGYWRRDFAYYYKKNRGKAREESTWDWEGYFESSHKVIDELKAYMPYIVMDIDKYEADDHIAVLVKKFSLEGHKILIISSDGDFTQLHKYPNVKQWSPMHKKWVKIKSGSAEIDCMTKILKGDKKDNVASVKVRSDFWFTRVEGERTPSMKTSIVEAIANDREQAKVLLSESEYNRYKENLVLIDFDYIPDNIASNIVNYYNSYKLPPRGKIYSYFVKAGLSKLTNSINEF
> |[Tevenvirinae _Escherichia_phage_vB_EcoM_PhAPEC2]||_Escherichia_phage_vB_EcoM_PhAPEC2.gb|Phage ribonuclease H..|918|NC_024794.1(167318):147769-148686:-1 ^RAST2:fig|1198136.124.peg.248^ Tevenvirinae _Escherichia_phage_vB_EcoM_PhAPEC2|neighbours:(-1),(1)|neighbour_genes:Phage double-strande..,Phage long tail fibe..|
MDLEMMLDEDYKEGIALADFSNIALAAALNNFEDGDKITVPMVRHVILNSIRKNVVMFRKQGYTKFVLCMDNATSGYWRRDFAYYYKKNRKTDREASKWDWEGYFTALRQVVDEIKKYMPYVVMDIDKYEADDHIGVLTKYLSLAGHKVCIVASDGDFTQLHKYPNVKQWSPPQKKWVKIKNGSAEIDCMTKILKGDRKDGVASVRVRGDFWFTRVEGERTPSMKTTIIEAIANDRSQAEVLLSAEEYKRYQENLVLIDFDYIPDNIASTIIEYYNSYKQQPKGKIYSYFVKSGLSKLTSVINEF
>ID:QBQ79856.1 |[Escherichia phage vB_EcoM_R5505]||_Escherichia_phage_vB_EcoM_R5505_.gbk|putative RnaseH|918|MK373786(167317):147374-148291:-1 ^^ Escherichia phage vB_EcoM_R5505, complete genome.|neighbours:ID:QBQ79855.1(-1),ID:QBQ79857.1(1)|neighbour_genes:putative double-stra..,putative long tail f..|
MDLEMMLDEDYKEGICLIDFSQIALSTALVNFPDKEKINLSMVRHLILNSIKFNVKKAKTLGYTKIVLCIDNAKSGYWRRDFAYYYKKNRGKAREESTWDWEGYFESSHKVIDELKAYMPYIVMDIDKYEADDHIAVLVKKFSLEGHKILIISSDGDFTQLHKYPNVKQWSPMHKKWVKIKSGSAEIDCMTKILKGDKKDNVASVKVRSDFWFTRVEGERTPSMKTSIVEAIANDREQAKVLLTESEYNRYKENLVLIDFDYIPDNIASNIVNYYNSYKLPPRGKIYSYFVKAGLSKLTNSINEF
>ID:QBQ77262.1 |[Escherichia phage vB_EcoM_WFK]||_Escherichia_phage_vB_EcoM_WFK_.gbk|putative RnaseH|918|MK373775(164590):145082-145999:-1 ^^ Escherichia phage vB_EcoM_WFK, complete genome.|neighbours:ID:QBQ77261.1(-1),ID:QBQ77263.1(1)|neighbour_genes:putative double-stra..,putative long tail f..|
MDLEMMLDEDYKEGIALADFSNIALAAALNNFEDGDKITVPMVRHVILNSIRKNVVMFRKQGYTKFVLCMDNATSGYWRRDFAYYYKKNRKTDREASKWDWEGYFTALHQVVDEIKKYMPYVVMDIDKYEADDHIGVLTKYLSLAGHKVCIVASDGDFTQLHKYPNVKQWSPPQKKWVKIKNGSAEIDCMTKILKGDRKDGVASVRVRGDFWFTRVDGERTPSMKTSIIEAIANDRSQAEVLLSAEEYKRYQENLVLIDFDYIPDNIASTIIEYYNSYKQQPKGKIYSYFVKSGLSKLTSVINEF
>ID:QBQ77001.1 |[Escherichia phage vB_EcoM_WFL6982]||_Escherichia_phage_vB_EcoM_WFL6982_.gbk|putative RnaseH|918|MK373774(164279):145084-146001:-1 ^^ Escherichia phage vB_EcoM_WFL6982, complete genome.|neighbours:ID:QBQ77000.1(-1),ID:QBQ77002.1(1)|neighbour_genes:putative double-stra..,putative long tail f..|
MDLEMMLDEDYKEGIALADFSNIALAAALNNFEDGDKITVPMVRHVILNSIRKNVVMFRKQGYTKFVLCMDNATSGYWRRDFAYYYKKNRKTDREASKWDWEGYFTALHQVVDEIKKYMPYVVMDIDKYEADDHIGVLTKYLSLAGHKVCIVASDGDFTQLHKYPNVKQWSPPQKKWVKIKNGSAEIDCMTKILKGDRKDGVASVRVRGDFWFTRVDGERTPSMKTSIIEAIANDRSQAEVLLSAEEYKRYQENLVLIDFDYIPDNIASTIIEYYNSYKQQPKGKIYSYFVKSGLSKLTSVINEF
>ID:QBQ77756.1 |[Escherichia phage vB_EcoM_WFbE185]||_Escherichia_phage_vB_EcoM_WFbE185.gbk|putative RnaseH|918|MK373778(170429):151265-152182:-1 ^^ Escherichia phage vB_EcoM_WFbE185, complete genome.|neighbours:ID:QBQ77755.1(-1),ID:QBQ77757.1(1)|neighbour_genes:putative double-stra..,putative long tail f..|
MDLEMMLDEDYKEGIALADFSNIALAAALNNFEDGDKITVPMVRHVILNSIRKNVVMFRKQGYTKFVLCMDNATSGYWRRDFAYYYKKNRKTDREASKWDWEGYFTALHQVVDEIKKYMPYVVMDIDKYEADDHIGVLTKYLSLAGHKVCIVASDGDFTQLHKYPNVKQWSPPQKKWVKIKNGSAEIDCMTKILKGDRKDGVASVRVRGDFWFTRVDGERTPSMKTSIIEAIANDRSQAEVLLSAEEYKRYQENLVLIDFDYIPDNIASTIIEYYNSYKQQPKGKIYSYFVKSGLSKLTSVINEF
>ID:YP_007004985.1 |[Escherichia phage wV7]||_Escherichia_phage_wV7_.gbk|RNase H ribonuclease|918|NC_019505(166452):146470-147387:-1 ^GeneID:14010779^ Escherichia phage wV7, complete genome.|neighbours:ID:YP_007004984.1(-1),ID:YP_007004986.1(1)|neighbour_genes:dsDNA binding protei..,long tail fiber prox..|
MDLEMMLDEDYKEGICFIDFSQIALSTALVNFPDKEKINLSMVRHLILNSIKFNVKKAKTLGYTKIVLCIDNAKSGYWRRDFAYYYKKNRGKAREESTWDWEGYFESSHKVIDELKAYMPYIVMDIDKYEADDHIAVLVKKFSLEGHKILIISSDGDFTQLHKYPNVKQWSPMHKKWVKIKSGSAEIDCMTKILKGDKKDNVASVKVRSDFWFTKVEGERTPSMKTSIVEAIANDREQAKVLLTESEYNRYKENLVLIDFDYIPDNIASNIVNYYNSYKLPPRGKIYSYFVKAGLSKLTNSINEF
> |[Tevenvirinae Escherichia_virus_KFS-EC]||_Escherichia_virus_KFS-EC.gb|Phage ribonuclease H..|948|MH560358.1(164715):87369-88316:-1 ^RAST2:fig|1198136.83.peg.148^ Tevenvirinae Escherichia_virus_KFS-EC|neighbours:(-1),(-1)|neighbour_genes:Phage protein,Phage protein|
MTYNPFTKTTATLNDFFDDPEDKLPEGVHLIDMSQLMIATISHTFKPEDPINEGMIRHLILDTMRYNMTKFKEQYPITVLAFDSSKGYWRRDIAPYYKRNRKEKRDADPRDWEMIFAAINKITEEFKENMPYHVIKVDKVEADDIIAVLTKKFSVEGRQVLINSGDGDYTQLHKYKNVKQWAPVQKAWKKCKYGSPYKDLMVKCVKGDAKDGVASIKCRSDFIISRLEGERAKPIATKWLEQIFDAEDPKSLMTEEEARRFDENRELIDFEFIPDNIEYEILLAWEKSKPAPRGKIYNYFVTNALVKMLQKIGEF
>ID:QDK04375.1 |[Escherichia virus VEc20]||_Escherichia_virus_VEc20_.gbk|vec20_245|918|MN022785(167532):147410-148327:-1 ^^ Escherichia virus VEc20, complete genome.|neighbours:ID:QDK04374.1(-1),ID:QDK04376.1(1)|neighbour_genes:vec20_244,vec20_246|
MDLEMMLDEDYKEGICFIDFSQIALSTALVNFPDKEKINLSMVRHLILNSIKFNVKKAKTLGYTKIVLCIDNAKSGYWRRDFAYYYKKNRGKAREESTWDWEGYFESSHKVIDELKAYMPYIVMDIDKYEADDHIAVLVKKFSLEGHKILIISSDGDFTQLHKYPNVKQWSPMHKKWVKIKSGSAEIDCMTKILKGDKKDNVASVKVRSDFWFTRVEGERTPSMKTSIVEAIANDREQAKVLLTESEYNRYKENLVLIDFDYIPDNIASNIVNYYNSYKLPPRGKIYSYFVKAGLSKLTNSINEF
>ID:VCU44542.1 |[Escherichia virus vB_Eco_mar005P1]|vB_Eco_mar005P1|_Escherichia_virus_vB_Eco_mar005P1_.gbk|RnaseH|918|LR027390(167773):81247-82164:-1 ^^ Escherichia virus vB_Eco_mar005P1 genome assembly, chromosome: 1.|neighbours:ID:VCU44541.1(-1),ID:VCU44543.1(1)|neighbour_genes:dsbA,putative long tail f..|
MDLEMMLDEDYKEGIALADFSNIALAAALNNFEDGDKITVPMVRHVILNSIRKNVVMFRKQGYTKFVLCMDNATSGYWRRDFAYYYKKNRKTDREASKWDWEGYFTALHQVVDEIKKYMPYVVMDIDKYEADDHIGVLTKYLSLAGHKVCIVASDGDFTQLHKYPNVKQWSPPQKKWVKIKNGSAEIDCMTKILKGDRKDGVASVRVRGDFWFTRVDGERTPSMKTSIIEAIANDRSQAEVLLSAEEYKRYQENLVLIDFDYIPDNIASTIIEYYNSYKQQPKGKIYSYFVKSGLSKLTSVINEF
>ID:VCU44178.1 |[Escherichia virus vB_Eco_mar005P1]|vB_Eco_mar006P2|_Escherichia_virus_vB_Eco_mar005P1_strain_vB_Eco_mar006P2_.gbk|RnaseH|918|LR027387(167773):14496-15413:-1 ^^ Escherichia virus vB_Eco_mar005P1 strain vB_Eco_mar006P2 genome assembly, chromosome: 1.|neighbours:ID:VCU44176.1(-1),ID:VCU44180.1(1)|neighbour_genes:dsbA,putative long tail f..|
MDLEMMLDEDYKEGIALADFSNIALAAALNNFEDGDKITVPMVRHVILNSIRKNVVMFRKQGYTKFVLCMDNATSGYWRRDFAYYYKKNRKTDREASKWDWEGYFTALHQVVDEIKKYMPYVVMDIDKYEADDHIGVLTKYLSLAGHKVCIVASDGDFTQLHKYPNVKQWSPPQKKWVKIKNGSAEIDCMTKILKGDRKDGVASVRVRGDFWFTRVDGERTPSMKTSIIEAIANDRSQAEVLLSAEEYKRYQENLVLIDFDYIPDNIASTIIEYYNSYKQQPKGKIYSYFVKSGLSKLTSVINEF
>ID:VCU43314.1 |[Escherichia virus vB_Eco_mar005P1]|vB_Eco_mar007P3|_Escherichia_virus_vB_Eco_mar005P1_strain_vB_Eco_mar007P3_.gbk|RnaseH|918|LR027383(167651):104133-105050:-1 ^^ Escherichia virus vB_Eco_mar005P1 strain vB_Eco_mar007P3 genome assembly, chromosome: 1.|neighbours:ID:VCU43313.1(-1),ID:VCU43315.1(1)|neighbour_genes:dsbA,putative long tail f..|
MDLEMMLDEDYKEGIALADFSNIALAAALNNFEDGDKITVPMVRHVILNSIRKNVVMFRKQGYTKFVLCMDNATSGYWRRDFAYYYKKNRKTDREASKWDWEGYFTALHQVVDEIKKYMPYVVMDIDKYEADDHIGVLTKYLSLAGHKVCIVASDGDFTQLHKYPNVKQWSPPQKKWVKIKNGSAEIDCMTKILKGDRKDGVASVRVRGDFWFTRVDGERTPSMKTSIIEAIANDRSQAEVLLSAEEYKRYQENLVLIDFDYIPDNIASTIIEYYNSYKQQPKGKIYSYFVKSGLSKLTSVINEF
>ID:VCU44022.1 |[Escherichia virus vB_Eco_mar005P1]|vB_Eco_mar008P4|_Escherichia_virus_vB_Eco_mar005P1_strain_vB_Eco_mar008P4_.gbk|RnaseH|918|LR027386(167773):86914-87831:-1 ^^ Escherichia virus vB_Eco_mar005P1 strain vB_Eco_mar008P4 genome assembly, chromosome: 1.|neighbours:ID:VCU44021.1(-1),ID:VCU44023.1(1)|neighbour_genes:dsbA,putative long tail f..|
MDLEMMLDEDYKEGIALADFSNIALAAALNNFEDGDKITVPMVRHVILNSIRKNVVMFRKQGYTKFVLCMDNATSGYWRRDFAYYYKKNRKTDREASKWDWEGYFTALHQVVDEIKKYMPYVVMDIDKYEADDHIGVLTKYLSLAGHKVCIVASDGDFTQLHKYPNVKQWSPPQKKWVKIKNGSAEIDCMTKILKGDRKDGVASVRVRGDFWFTRVDGERTPSMKTSIIEAIANDRSQAEVLLSAEEYKRYQENLVLIDFDYIPDNIASTIIEYYNSYKQQPKGKIYSYFVKSGLSKLTSVINEF
>ID:VCU44759.1 |[Escherichia virus vB_Eco_mar005P1]|vB_Eco_mar009P5|_Escherichia_virus_vB_Eco_mar005P1_strain_vB_Eco_mar009P5_.gbk|RnaseH|918|LR027391(167658):41876-42793:1 ^^ Escherichia virus vB_Eco_mar005P1 strain vB_Eco_mar009P5 genome assembly, chromosome: 1.|neighbours:ID:VCU44758.1(-1),ID:VCU44760.1(1)|neighbour_genes:putative long tail f..,dsbA|
MDLEMMLDEDYKEGIALADFSNIALAAALNNFEDGDKITVPMVRHVILNSIRKNVVMFRKQGYTKFVLCMDNATSGYWRRDFAYYYKKNRKTDREASKWDWEGYFTALHQVVDEIKKYMPYVVMDIDKYEADDHIGVLTKYLSLAGHKVCIVASDGDFTQLHKYPNVKQWSPPQKKWVKIKNGSAEIDCMTKILKGDRKDGVASVRVRGDFWFTRVDGERTPSMKTSIIEAIANDRSQAEVLLSAEEYKRYQENLVLIDFDYIPDNIASTIIEYYNSYKQQPKGKIYSYFVKSGLSKLTSVINEF
>ID:AUV57595.1 |[Klebsiella phage KP1]||_Klebsiella_phage_KP1_.gbk|ribonuclease H|927|MG751100(167989):137525-138451:-1 ^^ Klebsiella phage KP1, complete genome.|neighbours:ID:AUV57594.1(-1),ID:AUV57596.1(1)|neighbour_genes:dsDNA binding protei..,long tail fiber prox..|
MSDLNCLFAEEDQVKEGVILIDLSQIAMATILHTYKEGDKLTTPMVRHLILSTLKFNAFKWKKDGYTKIVICVDNAINGYWRRDVAYYYKKNRAKAREESNWDWEGYFEGLRTVIDEFKQYMPYYVIDIDKAEADDSIAVLTKKFSLEGHPVMIVSSDGDFTQLHKYPNVKQWSPMQKKLVKSKTGSPALDCMVKIIKGDKKDNVASIKVRSDFWYTHVDGERTPSTKMTFVEECLDAGENIKDLLTEEQYKRFLENRVLIDFDYIREDIVANILDCYNNYQLPGRGKIYSYFVKSGLSKLMKEINNF
>ID:APD20647.1 |[Klebsiella phage KPV15]|KPV15|_Klebsiella_phage_KPV15_.gbk|ribonuclease H|927|KY000080(167034):155602-156528:-1 ^^ Klebsiella phage KPV15, complete genome.|neighbours:ID:APD20646.1(-1),ID:APD20648.1(1)|neighbour_genes:double-stranded DNA ..,long tail fiber prox..|
MSDLNCLFAEEDQVKEGVILIDLSQIAMATILHTYKEGDKLTTPMVRHLILSTLKFNAFKWKKDGYTKIVICVDNAVNGYWRRDVAYYYKKNRAKAREESNWDWEGYFEGLRTVIDEFKQYMPYYVIDIDKAEADDSIAVLTKKFSLEGHPVMIVSSDGDFTQLHKYPNVKQWSPMQKKLVKSKTGSPALDCMVKIIKGDKKDNVASIKVRSDFWYTHVDGERTPSTKMTFVEECLDAGENIKDLLTEEQYKRFLENRVLIDFDYIREDIVANILDCYNNYQLPGRGKIYSYFVKSGLSKLMKEINNF
> |[Tevenvirinae Klebsiella_phage_Marfa]||_Klebsiella_phage_Marfa.gb|Phage ribonuclease H..|942|MN044033.1(168532):147647-148588:-1 ^RAST2:fig|1198136.82.peg.270^ Tevenvirinae Klebsiella_phage_Marfa|neighbours:(-1),(-1)|neighbour_genes:Phage double-strande..,hypothetical protein|
MSLNFMFGEEEKKEGVTLIDFSQIIMAAAFTEFGEKAGFPKISEAMLRHLVLNSMRKNIKQFKKEGYTRQIICVDNSKSGYWRRDASHYYKKNRSKDREESPFDWEGLFTSMHKIIEELENYMPYIVMNIDKVEADDHIAVLTKFLATQGVPVQIVSSDSDFTQLHKYPNVKQWSPMQKKYVKTKSGDALLDCVTKVVKGDRKDNVASIKVRGNYWLTMVEGERTPPTKASEIEQIAMNYYDHSKLQELLTAEQYERFKENQILIDMDFIRDDIVASIMERYNNYVIPAKGKIYTYFVKNGLSKLTNNIAEFY
>ID:YP_009194294.1 |[Klebsiella phage Matisse]||_Klebsiella_phage_Matisse_.gbk|RNaseH ribonuclease|936|NC_028750(176081):30849-31784:-1 ^GeneID:26613232^ Klebsiella phage Matisse, complete genome.|neighbours:ID:YP_009194293.1(-1),ID:YP_009194295.1(1)|neighbour_genes:dsDNA-binding protei..,sigma factor|
MSSFASMFNLNKLMQDEGEPDDTMVIDISNISIATLMNNFKPKEQASITIEMIRHLVLDTLRFNVVKFKGEYPEIVIAFDDRNYWRRQKAWYYKKRRQIEHEESEWDWDRLNNFLNPVFEEIRQNMPYLGLKVEFAEADDIIAVVTKKAVGEGRRVLVVSADSDFTQLQKYNGVRQWSPPQKKWVTPKYGSPRNDLRYKNIKGDKKDSIACIKIRNDYIVTKVEGERAPAVKSSELEAWLEADDPTTLMTPEWAARYKENEELRDFEFIPKDIENSIIEAYNTPKSGSKAKMERYFMDNKLSRMFEKLSDF
>ID:AWY07145.1 |[Klebsiella phage Mineola]||_Klebsiella_phage_Mineola_.gbk|RnaseH|927|MH333064(166130):146749-147675:-1 ^^ Klebsiella phage Mineola, complete genome.|neighbours:ID:AWY07144.1(-1),ID:AWY07146.1(1)|neighbour_genes:double-stranded DNA ..,long tail fiber, pro..|
MSDLNCLFAEEDQVKEGVILIDLSQIAMATILHTYKEGDKLTTPMVRHLILSTLKFNAFKWKKDGYTKIVICVDNAVNGYWRRDVAYYYKKNRAKAREESNWDWEGYFEGLRTVIDEFKQYMPYYVIDIDKAEADDSIAVLTKKFSLEGHPVMIVSSDGDFTQLHKYPNVKQWSPMQKKLVKSKTGSPALDCMVKIIKGDKKDNVASIKVRSDFWYTHVDGERTPSTKMTFVEECLDAGENVKDLLTEEQYKRFLENRVLIDFDYIREDIVANILDCYNNYQLPGRGKIYSYFVKSGLSKLMKEINNF
>ID:YP_009607246.1 |[Klebsiella phage Miro]||_Klebsiella_phage_Miro_.gbk|RNaseH|936|NC_041981(176055):30837-31772:-1 ^GeneID:40083254^ Klebsiella phage Miro, complete genome.|neighbours:ID:YP_009607245.1(-1),ID:YP_009607247.1(1)|neighbour_genes:dsDNA-binding protei..,hypothetical protein|
MSSFASMFNLNKLMQDEGEPDDTMVIDISNISIATLMNNFKPKEQASITIEMIRHLVLDTLRFNVVKFKGEYPEIVIAFDDRNYWRRQKAWYYKKRRQIEHEESEWDWDRLNNFLNPVFEEIRQNMPYLGLKVEFAEADDIIAVVTKKAVGEGRRVLVVSADSDFTQLQKYNGVRQWSPPQKKWVTPKYGSPRNDLRYKNIKGDKKDSIACIKIRNDYIVTKVEGERAPAVKSSELEAWLEADDPTTLMTPEWAARYKENEELRDFEFIPKDIENSIIEAYNTPKSGSKAKMERYFMDNKLSRMFEKLSDF
> |[Tevenvirinae _Klebsiella_phage_PKO111]||_Klebsiella_phage_PKO111.gb|Phage ribonuclease H..|927|NC_031095.1(168758):127876-128802:1 ^RAST2:fig|1198136.84.peg.235^ Tevenvirinae _Klebsiella_phage_PKO111|neighbours:(-1),(1)|neighbour_genes:long tail fiber prox..,DsbA dsDNA binding p..|
MSDLNCLFAEEDQVKEGVILIDLSQIAMATILHTYKEGDKLTTPMVRHLILSTLKFNAFKWKKDGYTKIVICVDNAINGYWRRDVAYYYKKNRAKAREESNWDWEGYFEGLRTVIDEFKQYMPYYVIDIDKAEADDSIAVLTKKFSLEGHPVMIVSSDGDFTQLHKYPNVKQWSPMQKKLVKSKTGSPALDCMVKIIKGDKKDNVASIKVRSDFWYTHVDGERTPSTKMTFVEECLDAGENIKDLLTEEQYKRFLENRVLIDFDYIREDIVANILDCYNNYQLPGRGKIYSYFVKSGLSKLMKEINNF
>ID:YP_009288924.1 |[Klebsiella phage vB_KpnM_KpV477]||_Klebsiella_phage_vB_KpnM_KpV477_.gbk|putative ribonucleas..|927|NC_031087(168272):147839-148765:-1 ^GeneID:29067228^ Klebsiella phage vB_KpnM_KpV477, complete genome.|neighbours:ID:YP_009288923.1(-1),ID:YP_009288925.1(1)|neighbour_genes:putative dsDNA bindi..,putative long tail f..|
MSDLNCLFAEEDQVKEGVILIDLSQIAMATILHTYKEGDKLTTPMVRHLILSTLKFNAFKWKKDGYTKIVICVDNAVNGYWRRDVAYYYKKNRAKAREESNWDWEGYFEGLRTVIDEFKQYMPYYVIDIDKAEADDSIAVLTKKFSLEGHPVMIVSSDGDFTQLHKYPNVKQWSPMQKKLVKSKTGSPALDCMVKIIKGDKKDNVASIKVRSDFWYTHVDGERTPSTKMTFVEECLDAGENIKDLLTEEQYKRFLENRVLIDFDYIREDIVANILDCYNNYQLPGRGKIYSYFVKSGLSKLMKEINNF
>ID:AUO78785.1 |[Klebsiella phage vB_Kpn_F48]||_Klebsiella_phage_vB_Kpn_F48.gbk|ribonuclease H|942|MG746602(170764):85576-86517:1 ^^ Klebsiella phage vB_Kpn_F48, complete genome.|neighbours:ID:AUO78784.1(-1),ID:AUO78786.1(1)|neighbour_genes:long tail fiber prox..,double-stranded DNA ..|
MSLNFMFGEEEKKEGVTLIDFSQIIMAAAFTEFGEKAGFPKISEAMLRHLVLNSMRKNIKQFKKEGYTRQIICVDNSKSGYWRRDASHYYKKNRSKDREESPFDWEGLFTAMHKIIEELEKNMPYIVMNIDKVEADDHIAVLTKFLASQGIPVQIVSSDGDFTQLHKYPNVKQWSPMQKKYVKTKSGDALLDCVTKVVKGDRKDNVASIKVRGNYWLTMVEGERTPPTKASEIEQIAMNYYDHTKLQELLTAEQYERFKENQILIDMDFIRDDIVASIMERYNSYVVPAKGKIYTYFVKNGLSKLTNNIAEFY
> |[Tevenvirinae Morganella_phage_vB_MmoM_MP1]||_Morganella_phage_vB_MmoM_MP1.gb|hypothetical protein|864|NC_031020.1(163201):147071-147934:-1 ^RAST2:fig|1198136.47.peg.265^ Tevenvirinae Morganella_phage_vB_MmoM_MP1|neighbours:(-1),(1)|neighbour_genes:Phage double-strande..,long tail fiber prox..|
MFFDMSQISMATAFVEFQNSPVTTDLLRHLVLNSIKFNLKKFKEEYPIVVLCFDNADGEYWRRDYGYYYKKNRKKAREESTFDWEGFFTGMKEVTKEISENMPYITLNIPRVEADDTIGVLTKRLSIKGHKILIVSSDGDYYQLHKYPDVKQWAPTLKKFVDKKKDGTPTEFLMTKLLKGDKKDGVACVKVRSDYILTKLDGERAPNITKKLIEGCLDDGPEKHLNESEMARYKENQIMIDMDFIPEEIQKRIIEEYDNFKVPGRNKIYPYFVSKKLVKLSRELNQF
>ID:YP_009211690.1 |[Pectobacterium bacteriophage PM2]||_Pectobacterium_bacteriophage_PM2.gbk|RNaseH ribonuclease|945|NC_028940(170286):152638-153582:-1 ^GeneID:26638162^ Pectobacterium bacteriophage PM2, complete genome.|neighbours:ID:YP_009211689.1(-1),ID:YP_009211691.1(1)|neighbour_genes:dsDNA binding protei..,long tail fiber prox..|
MELDFLLSEEDRELEGYALMDFSQIIMAAAFTEFGEGAKYPKVTTPMLRHLVLNSMKKNIKDFKKQGYTKTIVCVDNSTSGYWRRDKAAYYKKNRKLDREESPFDWEGLFNSLHIIVKELETYMPYIVMNIDKVEADDHIAVLAKYLSNKGHPVVIISSDGDFTQLHKYPNVKQWSPMQKKWVKTKSGDALIDCVTKVVKGDKKDNVASIKVRGDFWLTKVEGERTPSTKAQELEDIAMNYYNLDKIKDLLTEAQYARFLENQVLIDMDFINEDIIALIMKRYNEYSIPAKSKVYPYFVKSGLSKLTAHVADFY
>ID:QBP35586.1 |[Phage NC-G]||_Phage_NC-G.gbk|ribonuclease H|948|MK310184(170164):92537-93484:-1 ^^ Phage NC-G, complete genome.|neighbours:ID:QBP35585.1(-1),ID:QBP35587.1(1)|neighbour_genes:double-stranded DNA ..,long tail fiber prox..|
MNDLDFLLPEEDQQKDGFLLLDFSQIIMAAAFQEFGENAGFPKVTTAMLRHLVLNSIKKNIKDFRKQGYNQLIICVDNSKSGYWRRRYSSYYKKNRAKARDESPFDWEGLFTAMHIIVDELEHNMPYIVMNIDTIEADDHIAVLTRILTAKGHPVMIGSSDGDFTQLHKFPGVKQWSPMQKKFVKTKSGDALLDCVTKVVKGDRKDNVASIKVRGDYWLTMVEGERTPSTRAKELEAIALNYYDHDIIKALLTEEQYERFCENQILIDMDFIPDDIVALITERYNTYNKPSKSKVYPYFVKSGLSKLTATVADFY
> |[Tevenvirinae _Proteus_phage_phiP4-3]||_Proteus_phage_phiP4-3.gb|hypothetical protein|918|MG696114.1(167849):14791-15708:1 ^RAST2:fig|1198136.86.peg.20^ Tevenvirinae _Proteus_phage_phiP4-3|neighbours:(-1),(1)|neighbour_genes:hypothetical protein,Phage double-strande..|
MNQVNLSAFFEDEEDEKPGIKFFDMSQIALASALQEFQNVPIKIGMLRHIILNSIRYNLKKFNDKYPITVLAFDNANNGYWRRDYGYYYKKTRAAAREDNTSFDWEGYFSAMEIIKAEFKDNMPYYSIDIPRVEADDIIGVLTLRECLDRKIMIISSDGDYKQLHIHNNVEQWAPQLKKMVKSKEPIPEFLMTKLLKGDRKDAVAGVKCRSDYWFTRLEGERAPSISSKLIQDCLDDGPEKHLSEEELKRFNENKIMIDMTCIPEDIKTKIIDEFDNFKVPGRSKIYPYFIKSGLVKLTKDINMF
> |[Tevenvirinae _Proteus_phage_vB_PmiM_Pm5461]||_Proteus_phage_vB_PmiM_Pm5461.gb|Phage ribonuclease H|954|NC_028762.1(161989):144554-145507:-1 ^RAST2:fig|1198136.85.peg.247^ Tevenvirinae _Proteus_phage_vB_PmiM_Pm5461|neighbours:(-1),(1)|neighbour_genes:Phage double-strande..,long tail fiber prox..|
MAPFFIIFIRGFMNQVNLSAFFDDEEDEKPGIKFFDMSQIALAAAFQEFQNTPIKIGMLRHIVLNSIRFNLKKFNDEYPITVLAFDNANNGYWRRDYGYYYKKTRAADRDENSTFDWEGYFTAINQIKEEFRENMPYYTIDIPRVEADDIIGVLTLRECLDRKIMIISSDGDYKQLHINNNIKQWAPQLKKMVKSKESIPEFLMTKLLKGDRKDTVAGVKCRSDYWFTRVEGERAPSISSKLIQSCLDDGPEKHLSEEELKRFNENKIMIDMTCIPEDIKQKIIDEFDNFKVPGRSKIYPYFVKAGLVKLTKDINMF
> |[Tevenvirinae _Pseudomonas_phage_PspYZU05]||_Pseudomonas_phage_PspYZU05.gb|Phage ribonuclease H..|927|KY971610.1(166442):126751-127677:1 ^RAST2:fig|1198136.88.peg.167^ Tevenvirinae _Pseudomonas_phage_PspYZU05|neighbours:(-1),(1)|neighbour_genes:long tail fiber prox..,hypothetical protein|
MSLNFLFGEEDQIKEGIVLVDLSQIALATVMHTFDEKEKITIPMMRHLVLNTLRYNVLKFRRDGYTKIVICVDNAKEGYWRRDFAYYYKKNRAGDREKSDWDWDGYFEGLHTVVQELKDNMPYTVIDITKAEADDGIGVLTKRFSLDGHPVLIVSSDGDFTQLHKFPNVKQWSPMQKKFVTPKNGSPAMDLMIKIIKGDRKDCVAGVKVRSDYWFTFIEGERTPPTKTSFIEQCVDSDEEQLKTLLGNEWYDRFVENRVLIDFDYINPLIAEQINRCYDTYEPAKRGKIYPYFVKSGLSKLTANIGDF
>ID:YP_009615725.1 |[Salmonella phage Melville]||_Salmonella_phage_Melville_.gbk|RnaseH|930|NC_042044(159323):141694-142623:-1 ^GeneID:40092200^ Salmonella phage Melville, complete genome.|neighbours:ID:YP_009615724.1(-1),ID:YP_009615726.1(1)|neighbour_genes:DsbA-like double-str..,long tail fiber prox..|
MSNLDCLFGEEDQTKEGIVLVDLSQIALAAALNTFSDKEKIQPSMMRHLVLSTLKKNVLQFRKQGYEKVIICADNAKSGYWRRDIAYYYKKNRKQGREESTWDWEGYFTGIRTIIDEFQKYMPYTVMNIDKYEADDHIGILVPYLSLKGHKIMIVSSDGDFKQLHRYPNVKQWSPMQKKFVVCKTGDAELECLTKVLKGDRKDNIASVKVRSDFWYTKIDGERTPSFSTKLLEQCLDAGPEGMKTLLTEAEYNRYLENRVLIDFSYIPEEIAKPIIEYYELYKTPPRGKIYSYFVKSGLSKLTNHINEF
>ID:YP_007501284.1 |[Salmonella phage vB_SenMS16]||_Salmonella_phage_S16_.gbk|RnaseH|930|NC_020416(160221):142792-143721:-1 ^GeneID:14675485^ Salmonella phage S16, complete genome.|neighbours:ID:YP_007501283.1(-1),ID:YP_007501285.1(1)|neighbour_genes:double-stranded DNA ..,long tail fiber prox..|
MSNLDCLFGEEDQTKEGIVLVDLSQIALAAALNTFSDKEKIQPSMMRHLVLSTLKKNVLQFRKQGYEKVIICADNAKSGYWRRDIAYYYKKNRKQGREESTWDWEGYFTGIRTIIDEFQKYMPYTVMNIDKYEADDHIGILVPYLSLKGHKIMIVSSDGDFKQLHRYPNVKQWSPMQKKFVVCKTGDAELECLTKVLKGDRKDNIASVKVRSDYWYTKIDGERTPSFSTKLLEQCLDAGPEGMKSLLTEAEYNRYLENRVLIDFSYIPEEIAKPIIEYYELYKTPPRGKIYSYFVKSGLAKLTNHINEF
> |[Tevenvirinae _Salmonella_phage_STML-198]||_Salmonella_phage_STML-198.gb|Phage ribonuclease H..|930|NC_027344.1(158099):22905-23834:-1 ^RAST2:fig|1198136.87.peg.52^ Tevenvirinae _Salmonella_phage_STML-198|neighbours:(-1),(1)|neighbour_genes:Phage double-strande..,hypothetical protein|
MSNLDCLFGEEDQTKEGIVLVDLSQIALAAALNTFSDKEKIQPSMMRHLVLSTLKKNVLQFRKQGYEKVIICADNAKSGYWRRDIAYYYKKNRKQGREESTWDWEGYFTGIRTIIDEFQKYMPYTVMNIDKYEADDHIGILVPYLSLKGHKIMIVSSDGDFKQLHRYPNVKQWSPMQKKFVVCKTGDAELECLTKVLKGDRKDNIASVKVRSDFWYTKIDGERTPSFSTKLLEQCLDAGPEGMKTLLTEAEYNRYLENRVLIDFSYIPEEIAKPIIEYYELYKTPPRGKIYSYFVKSGLSKLTNRINEF
> |[Tevenvirinae Salmonella phage STP4-a]||_Salmonella_phage_STP4-a.gb|Phage ribonuclease H..|930|NC_026607.2(159914):142092-143021:-1 ^RAST2:fig|1198136.48.peg.257^ Tevenvirinae Salmonella phage STP4-a|neighbours:(-1),(1)|neighbour_genes:Phage double-strande..,long tail fiber prox..|
MSNLDCLFGEEDQTKEGIVLVDLSQIALAAALNTFSDKEKIQPSMMRHLVLSTLKKNVLQFRKQGYEKVIICADNAKSGYWRRDIAYYYKKNRKQGREESTWDWEGYFTGIRTIIDEFQKYMPYTVMNIDKYEADDHIGILVPYLSLKGHKIMIVSSDGDFKQLHRYPNVKQWSPMQKKFVVCKTGDAELECLTKVLKGDRKDNIASVKVRSDYWYTKIDGERTPSFSTKLLEQCLDAGPEGMKSLLTEAEYNRYLENRVLIDFSYIPEEIAKPIIEYYELYKTPPRGKIYSYFVKSGLAKLTNHINEF
> |[Tevenvirinae Salmonella_phage_vB_SnwM_CGG4-1]||_Salmonella_phage_vB_SnwM_CGG4-1.gb|Phage ribonuclease H..|930|NC_031065.1(159878):141675-142604:-1 ^RAST2:fig|1198136.78.peg.254^ Tevenvirinae Salmonella_phage_vB_SnwM_CGG4-1|neighbours:(-1),(1)|neighbour_genes:Phage double-strande..,long tail fiber prox..|
MSNLDCLFGEEDQTKEGVVLVDLSQIALATALNTFSDKEKIQPAMMRHLVLSTLKKNVLQFRKQGYEKVVICTDNAKSGYWRRDIAYYYKKNRKQGREESTWDWEGYFTGIRTIIDEFQKYMPYTVMNIDKYEADDHIGILVPYLSLKGHKIMIVSSDGDFKQLHRYPNVKQWSPMQKKFVVCKTGDAELECLTKVLKGDRKDNIASVKVRSDYWYTKIDGERTPSFSTKLLEQCLDAGPEGMKTLLTEAEYNRYLENRVLIDFSYIPEEIAKPIIEYYELYKTPPRGKIYSYFVKSGLAKLTNHINEF
> |[Tevenvirinae Serratia phage PS2]||_Serratia_phage_PS2.gb|Phage ribonuclease H..|945|KJ025957.1(167266):145844-146788:-1 ^RAST2:fig|1198136.49.peg.265^ Tevenvirinae Serratia phage PS2|neighbours:(-1),(1)|neighbour_genes:Phage double-strande..,hypothetical protein|
MNLNDFMDPEDQVKEGYLLFDMSQIALAAALQNFEDKEPVSTTMVRHVVLNSIKYNLKKFRAKYPNVILAFDNHEGGYWRRKYGWYYKKTRAEGREESQWDWEGYFTAMNKLVEEFPRSMPYYSISIPGVEADDTIGVLTERLALNGHPIMIVSSDGDYTQLHKFKEVKQWSPMHKKLVHVKNGSARLDLFHKLLKGDRKDSVASIRVRNDFWANRVEGERTPAMKAKVIEECAAADGYDQIESILKEAYPNDLNLIERFKENEIMIDMSKMPADIKSSIIEKFEQYQLAPRSRIYSYFVKCGLAKLMNNINEF
>ID:APC45058.1 |[Shigella phage SH7]||_Shigella_phage_SH7_.gbk|RnaseH ribonuclease|906|KX828711(164870):144800-145705:-1 ^^ Shigella phage SH7, complete genome.|neighbours:ID:APC44999.1(-1),ID:APC45217.1(1)|neighbour_genes:dsDNA binding protei..,long tail fiber prox..|
MMLDEDYKEGICLIDFSQIALSTALVNFPDKEKINLSMVRYLILNSIKFNVKKAKTLGYTKIVLCIDNAKSGYWRRDFAYYYKKNRGKAREESTWDWEGYFESSHKVIDELKAYMPYIVMDIDKYEADDHIAILVKKFSLEGHKILIISSDGDFTQLHKYPNVKQWSPMHKKWVKIKSGSAEIDCMTKILKGDKKDNVASVKVRSDFWFTRVEGERTPSMKTSIVEAIANDREQAKVLLTESEYNRYKENLVLIDFDYIPDNIASNIVNYYNSYKLPPRGKIYSYFVKAGLSKLTNSINEF
>ID:YP_009288607.1 |[Shigella phage SHBML-50-1]||_Shigella_phage_SHBML-50-1_.gbk|ribonuclease H|918|NC_031085(166634):148298-149215:-1 ^GeneID:29060697^ Shigella phage SHBML-50-1, complete genome.|neighbours:ID:YP_009288606.1(-1),ID:YP_009288608.1(1)|neighbour_genes:double-stranded DNA ..,long tail fiber prox..|
MDLEMMLDEDYKEGICLIDFSQIALSTALVNFPDKEKINLSMVRHLILNSIKFNVKKAKTLGYTKIVLCIDNAKSGYWRRDFAYYYKKNRGKAREESTWDWEGYFESSHKVIDELKAYMPYIVMDIDKYEADDHIAVLVKKLSLEGHKILIISSDGDFTQLHKYPNVKQWSPMHKKWVKIKSGSAEIDCMTKILKGDKKDNVASVKVRSDFWFTKVEGERTPSMKTSIVEAIANDREQAKVLLTESEYNRYKENLVLIDFDYIPDNIASNIVNYYNSYKLPPRGKIYSYFVKAGLSKLTNSINEF
>ID:YP_009277617.1 |[Shigella phage SHFML-11]||_Shigella_phage_SHFML-11.gbk|ribonuclease H|918|NC_030953(170650):96635-97552:-1 ^GeneID:29056324^ Shigella phage SHFML-11, complete genome.|neighbours:ID:YP_009277616.1(-1),ID:YP_009277618.1(1)|neighbour_genes:double-stranded DNA ..,long tail fiber prox..|
MDLEMMLDEDYKEGICFIDFSQIALSTALVNFPDKEKINLSMVRHLILNSIKFNVKKAKTLGYTKIVLCIDNAKSGYWRRDFAYYYKKNRGKAREESTWDWEGYFESSHKVIDELKAYMPYIVMDIDKYEADDHIAVLVKKFSLEGHKILIISSDGDFTQLHKYPNVKQWSPMHKKWVKIKSGSAEIDCMTKILKGDKKDNVASVKVRSDFWFTRVEGERTPSMKTSIVEAIANDREQAKVLLSESEYNRYKENLVLIDFDYIPDNIASNIVNYYNSYKLPPRGKIYSYFVKAGLSKLTNSINEF
> |[Viruses Shigella phage SHFML-26]||_Shigella_phage_SHFML-26.gb|Phage ribonuclease H..|918|NC_031011.1(168993):46703-47620:-1 ^RAST2:fig|10239.69.peg.73^ Viruses Shigella phage SHFML-26|neighbours:(-1),(1)|neighbour_genes:Phage double-strande..,hypothetical protein|
MDLEMMLDEDYKEGICFIDFSQIALSTALVNFPDKEKINLSMVRHLILNSIKFNVKKAKTLGYTKIVLCIDNAKSGYWRRDFAYYYKKNRGKAREESTWDWEGYFESSHKVIDELKAYMPYIVMDIDKYEADDHIAVLVKKFSLEGHKILIISSDGDFTQLHKYPNVKQWSPMHKKWVKIKSGSAEIDCMTKILKGDKKDNVASVKVRSDFWFTKVEGERTPSMKTSIVEAIANDREQAKVLLTESEYNRYKENLVLIDFDYIPDNIASNIVNYYNSYKLPPRGKIYSYFVKAGLSKLTNSINEF
> |[Tevenvirinae Shigella_phage_SHSML-52-1]||_Shigella_phage_SHSML-52-1.gb|Phage ribonuclease H..|918|NC_031090.1(169621):54432-55349:1 ^RAST2:fig|1198136.79.peg.86^ Tevenvirinae Shigella_phage_SHSML-52-1|neighbours:(-1),(1)|neighbour_genes:Phage long tail fibe..,Phage double-strande..|
MDLEMMLDEDYKEGIALADFSNIALAAALNNFEDGDKITVPMVRHVILNSIRKNVVMFRKQGYTKFVLCMDNATSGYWRRDFAYYYKKNRKTDREASKWDWEGYFTALHQVVDEIKKYMPYVVMDIDKYEADDHIGVLTKYLSLAGHKVCIVASDGDFTQLHKYPNVKQWSPPQKKWVKIKNGSAEIDCMTKILKGDRKDGVASVRVRGDFWFTRVEGERTPSMKTSIIEAIANDRSQAEVLLSAEEYKRYQENLVLIDFDYIPDNIASTIIEYYNSYKQQPKGKIYSYFVKSGLSKLTSVINEF
>ID:YP_003934882.1 |[Shigella phage SP18]||_Shigella_phage_SP18.gbk|rnh|945|NC_014595(170605):150357-151301:-1 ^GeneID:9830623^ Shigella phage SP18, complete genome.|neighbours:ID:YP_003934881.1(-1),ID:YP_003934883.1(1)|neighbour_genes:dsbA,gp34|
MNLDFLLPEEDRQKDGFQLLDFSQLIMAAAFQEFGKDAGFPKVTTAMTRHLVLNSIRKNIVQFKKLGYTIPIICVDNSKNGYWRRTKSYYYKKNRAKAREESQFDWEGLHAAMHIIIDEMEKHMPYIVMNMDKVEADDHIAVLTKLLTGLGHPVMIVSSDGDFTQLHKFPGVKQWSPMQKKYVKTKSGDALMDCVTKVVKGDKKDNVSSIKVRGDFYYTHEEGERTPPTRAAELEQIALNYYDHDVLKTLLTEEQYNRFCENQLLIDMDFIPTEISASILERYNNYVIPAKSKVYPYFVKSGLSKLTANIAEFY
>ID:AUV63933.1 |[Shigella phage Sf20]||_Shigella_phage_Sf20_.gbk|ribonuclease H|948|MF327006(163982):79248-80195:-1 ^^ Shigella phage Sf20, complete genome.|neighbours:ID:AUV63932.1(-1),ID:AUV63934.1(-1)|neighbour_genes:hypothetical protein,hypothetical protein|
MTYNPFTKTTATLNDFFDDPEDKLPEGVHLIDMSQLMIATISHTFKPEDPINEGMIRHLILDTMRYNMTKFKEQYPITVLAFDSSKGYWRRDIAPYYKRNRKEKRDADPRDWEMIFAAINKITEEFKENMPYHVIKVDKVEADDIIAVLTKKFSVEGRQVLINSGDGDYTQLHKYKNVKQWAPVQKAWKKCKYGSPYKDLMVKCVKGDAKDGVASIKCRSDFIISRLEGERAKPIATKWLEQIFDAEDPKSLMTEEEARRFDENRELIDFEFIPDNIEYEILLAWEKSKPAPRGKIYNYFVTNALVKMLQKIGEF
>ID:YP_009619051.1 |[Shigella phage Sf21]||_Shigella_phage_Sf21_.gbk|RnaseH|918|NC_042077(166002):145935-146852:-1 ^GeneID:40095654^ Shigella phage Sf21, complete genome.|neighbours:ID:YP_009619050.1(-1),ID:YP_009619052.1(1)|neighbour_genes:double-stranded DNA ..,long tail fiber subu..|
MDLEMMLDEDYKEGICFIDFSQIALSTALVNFPDKEKINLSMVRHLILNSIKFNVKKAKTLGYTKIVLCIDNAKSGYWRRDFAYYYKKNRGKAREESTWDWEGYFESSHKVIDELKAYMPYIVMDIDKYEADDHIAVLVKKFSLEGHKILIISSDGDFTQLHKYPNVKQWSPMHKKWVKIKSGSAEIDCMTKILKGDKKDNVASVKVRSDFWFTRVEGERTPSMKTSIVEAIANDREQAKVLLTESEYNRYKENLVLIDFDYIPDNIASNIVNYYNSYKLPPRGKIYSYFVKAGLSKLTNSINEF
>ID:YP_009614895.1 |[Shigella phage Sf22]||_Shigella_phage_Sf22_.gbk|RnaseH|918|NC_042039(166283):91942-92859:-1 ^GeneID:40091310^ Shigella phage Sf22, complete genome.|neighbours:ID:YP_009614894.1(-1),ID:YP_009614896.1(1)|neighbour_genes:double-stranded DNA ..,gp144|
MDLEMMLDEDYKEGICFIDFSQIALSTALVNFPDKEKINLSMVRHLILNSIKFNVKKAKTLGYTKIVLCIDNAKSGYWRRDFAYYYKKNRGKAREESTWDWEGYFESSHKVIDELKAYMPYIVMDIDKYEADDHIAVLVKKFSLEGHKILIISSDGDFTQLHKYPNVKQWSPMHKKWVKIKSGSAEIDCMTKILKGDKKDNVASVKVRSDFWFTKVEGERTPSMKTSIVEAIANDREQAKVLLTESEYNRYKENLVLIDFDYIPDNIASNIVNYYNSYKLPPRGKIYSYFVKAGLSKLTNSINEF
>ID:ATE86502.1 |[Shigella phage Sf23]||_Shigella_phage_Sf23_.gbk|RnaseH|918|MF158046(167678):69373-70290:-1 ^^ Shigella phage Sf23, complete genome.|neighbours:ID:ATE86501.1(-1),ID:ATE86503.1(1)|neighbour_genes:double-stranded DNA ..,long tail fiber subu..|
MDLEMMLDEDYKEGICFIDFSQIALSTALVNFPDKEKINLSMVRHLILNSIKFNVKKAKTLGYTKIVLCIDNAKSGYWRRDFAYYYKKNRGKAREESTWDWEGYFESSHKVIDELKAYMPYIVMDIDKYEADDHIAVLVKKFSLEGHKILIISSDGDFTQLHKYPNVKQWSPMHKKWVKIKSGSAEIDCMTKILKGDKKDNVASVKVRSDFWFTKVEGERTPSMKTSIVEAIANDREQAKMLLTESEYNRYKENLVLIDFDYIPDNIASNIVNYYNSYKLPPRGKIYSYFVKAGLSKLTNSINEF
>ID:YP_009619175.1 |[Shigella phage Sf24]||_Shigella_phage_Sf24_.gbk|RnaseH|918|NC_042078(168112):72666-73583:-1 ^GeneID:40095790^ Shigella phage Sf24, complete genome.|neighbours:ID:YP_009619174.1(-1),ID:YP_009619176.1(1)|neighbour_genes:double-stranded DNA ..,long tail fiber subu..|
MDLEMMLDEDYKEGICLIDFSQIALSTALVNFPDKEKINLSMVRHLILNSIKFNVKKAKALGYTKIVLCIDNAKSGYWRRDFAYYYKKNRGKAREESTWDWEGYFESSHKVIDELKAYMPYIVMDIDKYEADDHIAVLVKKFSLEGHKILIISSDGDFTQLHKYPNVKQWSPMHKKWVKIKSGSAEIDCMTKILKGDKKDNVASVKVRSDFWFTRVEGERTPSMKTSIVEAIANDREQAKVLLTESEYNRYKENLVLIDFDYIPDNIASNIVNYYNSYKLPPRGKIYSYFVKAGLSKLTNSINEF
> |[Tevenvirinae Shigella_phage_Sf25]||_Shigella_phage_Sf25.gb|Phage ribonuclease H..|918|MF327009.1(168573):73383-74300:-1 ^RAST2:fig|1198136.80.peg.104^ Tevenvirinae Shigella_phage_Sf25|neighbours:(-1),(1)|neighbour_genes:Phage double-strande..,Phage long tail fibe..|
MDLEMMLDEDYKEGICLIDFSQIALSTALVNFPDKEKINLSMVRHLILNSIKFNVKKAKALGYTKIVLCIDNAKSGYWRRDFAYYYKKNRGKAREESTWDWEGYFESSHKVIDELKAYMPYIVMDIDKYEADDHIAVLVKKFSLEGHKILIISSDGDFTQLHKYPNVKQWSPMHKKWVKIKSGSAEIDCMTKILKGDKKDNVASVKVRSDFWFTRVEGERTPSMKTSIVEAIANDREQAKVLLTESEYNRYKENLVLIDFDYIPDNIASNIVNYYNSYKLPPRGKIYSYFVKAGLSKLTNSINEF
>ID:YP_004415136.1 |[Shigella phage Shfl2]||_Shigella_phage_Shfl2_.gbk|putative RNaseH ribo..|918|NC_015457(165919):145036-145953:-1 ^GeneID:10498999^ Shigella phage Shfl2, complete genome.|neighbours:ID:YP_004415135.1(-1),ID:YP_004415137.1(1)|neighbour_genes:hypothetical protein,putative long tail f..|
MDLEMMLDEDYKEGICLIDFSQIALSTALVNFPDKEKINLSMVRHLILNSIKFNVKKAKALGYTKIVLCIDNAKSGYWRRDFAYYYKKNRGKAREESTWDWEGYFESSHKVIDELKAYMPYIVMDIDKYEADDHIAVLVKKFSLEGHKILIISSDGDFTQLHKYPNVKQWSPMHKKWVKIKSGSAEIDCMTKILKGDKKDNVASVKVRSDFWFTKVEGERTPSMKTSIVEAIANDREQAKVLLTESEYNRYKENLVLIDFDYIPDNIASNIVNYYNSYKLPPRGKIYSYFVKAGLSKLTNSINEF
>ID:YP_009111059.1 |[Shigella phage pSs-1]||_Shigella_phage_pSs-1_.gbk|hypothetical protein|918|NC_025829(164999):150633-151550:-1 ^GeneID:22475325^ Shigella phage pSs-1, complete genome.|neighbours:ID:YP_009111058.1(-1),ID:YP_009111060.1(1)|neighbour_genes:hypothetical protein,hypothetical protein|
MDLEMMLDEDYKEGICLIDFSQIALSTALVNFPDKEKINLSMVRHLILNSIKFNVKKAKTLGYTKIVLCIDNAKSGYWRRDFAYYYKKNRGKAREESTWDWEGYFESSHKVIDELKAYMPYIVMDIDKYEADDHIAVLVKKFSLEGHKILIISSDGDFTQLHKYPNVKQWSPMHKKWVKIKSGSAEIDCMTKILKGDKKDNVASVKVRSDFWFTRVEGERTPSMKTSIVEAIANDREQAKVLLTESEYNRYKENLVLIDFDYIPDNIASNIVNYYNSYKLPPRGKIYSYFVKAGLSKLTNSINEF
> |[Tevenvirinae Vibrio_phage_KVP40]||_Vibrio_phage_KVP40.gb|Phage ribonuclease H..|933|NC_005083.2(244834):41-973:1 ^RAST2:fig|1198136.81.peg.1^ Tevenvirinae Vibrio_phage_KVP40|neighbours:start(),(1)|neighbour_genes:start(),Phage double-strande..|
MSLEGFFKRKTKSFDGLPAGVNLVDFSQIVLSTIMATYKPTDLLTVDLIRHIVLNTLRSNVLKNKIKYPRIILCIDNGKGGYWRKKEAWYYKFKRSEQRDESGWDFETIFDAMAQIKDEIKQNMPYYVMDIEGVEADDHIGVLTNYYVSKNVPVLITSSDGDFTQLHTSKLVSQWSPIQKKWVKPKHGSPEMDIMYKCIKGDKKDGIAPLKAPSDHYTHGDGRRAPSVRKEELRTLMTSTPEELKKLLTDEQYARYEENRKLLDFAFIPEHISDSIIEQFETQKPAPRSKIMMYFASKKLDKLIESMSEF
> |[Viruses Vibrio phage VH7D]||_Vibrio_phage_VH7D.gb|hypothetical protein|933|NC_023568.1(246964):179297-180229:1 ^RAST2:fig|10239.72.peg.276^ Viruses Vibrio phage VH7D|neighbours:(-1),(1)|neighbour_genes:hypothetical protein,Phage double-strande..|
MSLEGFFKRKTKSFDGMPAGVNLVDFSQIVLSTIMATYKPTDLLTVDLIRHIVLNTLRSNVLKNKLKYPRIILCIDNGKGGYWRKKEAWYYKYKRSEQRDDSGWDFETIFNAMAQIKEEIKENMPYYVMDIEGVEADDHIGVLTNYYVSKNVPVLITSSDGDFTQLHTSKLVRQWSPIQKKWVKPKHGSPEMDIMFKCIKGDKKDGIAPLKAPNDHYTHGDGRRAPSVRKEELRTLMTSTPDELKKLLTEEQFARYEENRKLLDFAFIPKNISDSIIEQFEAQKPAPRSKIMMYFASKKLDKLIESMSEF
> |[Tevenvirinae Vibrio_phage_ValB1_HC]||_Vibrio_phage_ValB1_HC.gb|Phage ribonuclease H..|933|MK568540.1(247619):80282-81214:-1 ^RAST2:fig|1198136.76.peg.137^ Tevenvirinae Vibrio_phage_ValB1_HC|neighbours:(-1),(1)|neighbour_genes:Phage double-strande..,Phage long tail fibe..|
MSLEGFFKRKTKSFDGMPAGVNLVDFSQIVLSTIMATYKPTDLLTVDLIRHIVLNTLRSNVLKNKLKYPRIILCIDNGKGGYWRKKEAWYYKYKRSEQRDDSGWDFETIFNAMAQIKEEIKENMPYYVMDIEGVEADDHIGVLTNYYVSKNVPVLITSSDGDFTQLHTSKLVRQWSPIQKKWVKPKHGSPEMDIMFKCIKGDKKDGIAPLKAPNDHYTHGDGRRAPSVRKEELRTLMTSTPDELKKLLTEEQFARYEENRKLLDFAFIPKNISDSIIEQFEAQKPAPRSKIMMYFASKKLDKLIESMSEF
> |[Tevenvirinae Vibrio_phage_ValKK3]||_Vibrio_phage_ValKK3.gb|Phage ribonuclease H..|933|NC_028829.1(248088):133466-134398:-1 ^RAST2:fig|1198136.77.peg.273^ Tevenvirinae Vibrio_phage_ValKK3|neighbours:(-1),(1)|neighbour_genes:Phage double-strande..,Phage long tail fibe..|
MSLEGFFKRKTKSFDGMPAGVNLVDFSQIVLSTIMATYKPTDLLTVDLIRHIVLNTLRSNVLKNKLKYPRIILCIDNGKGGYWRKKEAWYYKYKRSEQRDDSGWDFETIFNAMAQIKEEIKENMPYYVMDIEGVEADDHIGVLTNYYVSKNVPVLITSSDGDFTQLHTSKLVRQWSPIQKKWVKPKHGSPEMDIMFKCIKGDKKDGIAPLKAPNDHYTHGDGRRAPSVRKEELRTLMTSTPDELKKLLTEEQFARYEENRKLLDFAFIPKNISDSIIEQFEAQKPAPRSKIMMYFASKKLDKLIESMSEF
> |[Tevenvirinae Vibrio_phage_nt-1]||_Vibrio_phage_nt-1.gb|Phage ribonuclease H..|597|NC_021529.2(247511):164666-165262:1 ^RAST2:fig|1198136.72.peg.310^ Tevenvirinae Vibrio_phage_nt-1|neighbours:(-1),(1)|neighbour_genes:hypothetical protein,Phage double-strande..|
MALIKDEIKQNMPYFVMDIEGVEADDHIGVLTKYYVSKNVPVLITSSDGDFTQLHTSKLVSQWSPIAKKWVKPKHGSPEMDIMFKCIKGDKKDGIAPLKAPSDHYTHGDGRRAPSVRKEELRTLMTSTQDELKKLLTDEQYARYEENRKLLDFEFIPKDISDSIIEQFETQKPAPRSKIMMYFASKKLDKLIESMSEF
> |[Tevenvirinae Vibrio_phage_phi-Grn1]||_Vibrio_phage_phi-Grn1.gb|Phage ribonuclease H..|933|KT919972.1(248605):107976-108908:1 ^RAST2:fig|1198136.75.peg.161^ Tevenvirinae Vibrio_phage_phi-Grn1|neighbours:(-1),(1)|neighbour_genes:Phage long tail fibe..,Phage double-strande..|
MSLEGFFKRKTKSFDGMPAGVNLVDFSQIVLSTIMATYKPTDLLTVDLIRHIVLNTLRSNVLKNKLKYPRIILCIDNGKGGYWRKKEAWYYKYKRSEQRDDSGWDFETIFNAMAQIKEEIKENMPYYVMDIEGVEADDHIGVLTNYYVSKNVPVLITSSDGDFTQLHTSKLVRQWSPIQKKWVKPKHGSPEMDIMFKCIKGDKKDGIAPLKAPNDHYTHGDGRRAPSVRKEELRTLMTSTPDELKKLLTEEQFARYEENRKLLDFAFIPKNISDSIIEQFEAQKPAPRSKIMMYFASKKLDKLIESMSEF
> |[Tevenvirinae Vibrio_phage_phi-ST2]||_Vibrio_phage_phi-ST2.gb|Phage ribonuclease H..|933|KT919973.1(250485):167503-168435:1 ^RAST2:fig|1198136.73.peg.302^ Tevenvirinae Vibrio_phage_phi-ST2|neighbours:(-1),(1)|neighbour_genes:Phage long tail fibe..,Phage double-strande..|
MSLEGFFKRKTKSFDGMPAGVNLVDFSQIVLSTIMATYKPTDLLTVDLIRHIVLNTLRSNVLKNKLKYPRIILCIDNGKGGYWRKKEAWYYKYKRSEQRDDSGWDFETIFNAMAQIKEEIKENMPYYVMDIEGVEADDHIGVLTDYYVSKNVPVLITSSDGDFTQLHTSKLVRQWSPIQKKWVKPKHGSPEMDIMFKCIKGDKKDGIAPLKAPNDHYTHGDGRRAPSVRKEELRTLMTSTPDELKKLLTEEQFARYEENRKLLDFAFIPKNISDSIIEQFEAQKPAPRSKIMMYFASKKLDKLIESMSEF
> |[Tevenvirinae _Vibrio_phage_vB_VmeM-32]||_Vibrio_phage_vB_VmeM-32.gb|DNA polymerase I (EC..|957|KU160494.1(199912):78592-79548:-1 ^RAST2:fig|1198136.70.peg.126^ Tevenvirinae _Vibrio_phage_vB_VmeM-32|neighbours:(-1),(1)|neighbour_genes:hypothetical protein,hypothetical protein|
MVENKFNPFSRNNALAAMMGNDSETGYNLIDFSQIALATILHTYEPTDNLELKFVRHLILDTIRYNVMRHKDNYPNVVLCVDNREGYWRKKVASYYKCTRKKVRDKKEWDWDKINEILIELVDEFEHNLPYKLMNVKYCEADDVIGTLAVHLTKQNHNVLITSSDSDFTQLHDLGRVKQWSPAQKKWVTPKHGSPYRDLLVKIIKGDAKDSIANIRSDADFYLQKMKDEDLVIRQPPISGKFLAECFASDNIESLLNENMLKRFNENKKLLDLKNVPVKIQQLILERFENQPIAPRSKLFHYFSKNELTQLAQQTQNF
> |[Tevenvirinae Vibriophage_phi-pp2]||_Vibriophage_phi-pp2.gb|Phage ribonuclease H..|933|JN849462.1(246421):41-973:1 ^RAST2:fig|1198136.74.peg.1^ Tevenvirinae Vibriophage_phi-pp2|neighbours:start(),(1)|neighbour_genes:start(),Phage double-strande..|
MSLEGFFKRKTKSFDGLPAGVNLVDFSQIVLSTIMATYKPTDLLTVDLIRHIVLNTLRSNVLKNKIKYPRIILCIDNGKGGYWRKKEAWYYKFKRSEQRDESGWDFETIFDAMAQIKDEIKQNMPYYVMDIEGVEADDHIGVLTNYYVSKNVPVLITSSDGDFTQLHTSKLVSQWSPIQKKWVKPKHGSPEMDIMYKCIKGDKKDGIAPLKAPSDHYTHGDGRRAPSVRKEELRTLMTSTPEELKKLLTDEQYARYEENRKLLDFAFIPEHISDSIIEQFETQKPAPRSKIMMYFASKKLDKLIESMSEF
>ID:YP_009153846.1 |[Yersinia phage PST]||_Yersinia_phage_PST_.gbk|rnh|918|NC_027404(167785):147945-148862:-1 ^GeneID:24677412^ Yersinia phage PST, complete genome.|neighbours:ID:YP_009153845.1(-1),ID:YP_009153847.1(1)|neighbour_genes:dsbA,long tail fiber prox..|
MDLEMMLDEDYKEGICFIDFSQIALSTALVNFPDKEKINLSMVRHLILNSIKFNVKKAKTLGYTKIVLCIDNAKSGYWRRDFAYYYKKNRGKAREESTWDWEGYFESSHKVIDELKAYMPYIVMDIDKYEADDHIAVLVKKFSLEGHKILIISSDGDFTQLHKYPNVKQWSPMHKKWVKIKSGSAEIDCMTKILKGDKKDNVASVKVRSDFWFTRVEGERTPSMKTSIVEAIANDREQAKVLLSESEYNRYKENLVLIDFDYIPDNIASNIVNYYNSYKLPPRGKIYSYFVKAGLSKLTNSINEF
>ID:VEV89857.1 |[Yersinia phage fPS-2]||_Yersinia_phage_fPS-2_.gbk|g241c|918|LR215722(169060):149479-150396:-1 ^^ Yersinia phage fPS-2 genome assembly, chromosome: I.|neighbours:ID:VEV89856.1(-1),ID:VEV89858.1(1)|neighbour_genes:g240c,g242|
MDLEMMLDEDYKEGICFIDFSQIALSTALVNFPDKEKINLSMVRHLILNSIKFNVKKAKTLGYTKIVLCIDNAKSGYWRRDFAYYYKKNRGKAREESTWDWEGYFESSHKVIDELKAYMPYIVMDIDKYEADDHIAVLVKKFSLEGHKILIISSDGDFTQLHKYPNVKQWSPMHKKWVKIKSGSAEIDCMTKILKGDKKDNVASVKVRSDFWFTKVEGERTPSMKTSIVEAIANDREQAKVLLTESEYNRYKENLVLIDFDYIPDNIASNIVNYYNSYKLPPRGKIYSYFVKSGLSKLTNSINEF
>ID:YP_009149489.1 |[Yersinia phage phiD1]||_Yersinia_phage_phiD1_.gbk|g250|918|NC_027353(167063):147658-148575:-1 ^GeneID:24635686^ Yersinia phage phiD1 complete genome.|neighbours:ID:YP_009149488.1(-1),ID:YP_009149490.1(1)|neighbour_genes:g249,g251|
MDLEMMLDEDYKEGICLIDFSQIALSTALVNFPDKEKINLSMVRHLILNSIKFNVKKAKTLGYTKIVLCIDNAKSGYWRRDFAYYYKKNRGKAREESTWDWEGYFESSHKVIDELKAYMPYIVMDIDKYEADDHIAVLVKKFSLEGHKILIISSDGDFTQLHKYPNVKQWSPMHKKWVKIKSGSAEIDCMTKILKGDKKDNVASVKVRSDFWFTRVEGERTPSMKTSIVEAIANDREQAKVLLTESEYNRYKENLVLIDFDYIPDNIASNIVNYYNSYKLPPRGKIYSYFVKAGLSKLTNSINEF
