# Supplementary material for: Influence of Non-canonical DNA Bases on the Genomic Diversity of Tevenvirinae
Source: Front Microbiol. 2021 Apr 6;12:632686. doi: 10.3389/fmicb.2021.632686 (PMC8056088; doi:10.3389/fmicb.2021.632686)
Supplement: Supplementary Data Sheet 1 — Clustering results (folders “first clusterisation,” “second clusterisation,” and “third clusterisation”): the number of pan-genome components in the individual genome (files “pan genome components of genomes”), the total number of all clusters and components of the pan-genome (files “pan genome components”), a list of clusters of the core genome (files “core list”), a list of clusters of the softcore genome (files “softcore list”). Clusters of the softcore genome (folders “softcore clusters”) are presented in the files which show regions in genomes, protein sequences, names of viruses which have these proteins A description of softcore clusters is also supplied (file “Softcore clusters description”). [file Data_Sheet_1.ZIP › Data sheet 1/second clusterisation/softcore_clusters/21316_34.faa]

> |[Tevenvirinae _Acinetobacter_phage_133]||_Acinetobacter_phage_133.gb|hypothetical protein|3834|NC_015250.1(159801):145796-149629:1 ^RAST2:fig|1198136.113.peg.265^ Tevenvirinae _Acinetobacter_phage_133|neighbours:(-1),(1)|neighbour_genes:Phage ribonuclease H..,hypothetical protein|
MLDTIKKSFRATSGLDAAGEKLINVATADRAVLTDGVNVEYFFQENTIQEYKPDRAYIKGFAVIHNNKIWVSQVDIAEPAGPFTEGKWSPIRVDPKWVLIQGGTRPLRSGEYLTVDSALNTPIAFTLPTDAIDGDTIVIRDVGGRVGYNSVTVAASSQSIRHKGVSVRDFQMTVPYSEMVLVYNNRLWNLFVQAPEEYVSTATTATPFDAQSGQSILRQYLQLSPITIRLPKYANHGDIIQFTGMDHPNVPYYHCIINTFDTNTSVYSPGQKTLEVKYALNGYFIFNSETQTWGLYDGNVADRLRTVSADTNLFPGETVSVVGQDNTTVQTIKLTLPTNVQPGDQITVALNYMRKGQTVKIAAGGTDKILTTQNMMQFPKRSSYPPNGNWLNTLELEFNGSTSYPPIITFAYIPMGPISQWMVVENVPQLERVDPTTNATRGRLGVIALATQLQADLDKEQISDTLNALAREVAITPETLAARVALETRRGIARIATTPEVNQASTATYLDDVIVTPKKLNERVATEDMRGLAEIVSEPEMKDNSNDTHIVTPKKLDSRRATEGLTGVAFVVTKAGAPATIRTGKGTGLFDTEDHGKIVTPLVLGEFKATPNQIGAGFIALESEVIAGTADPVQGPLFVTPAMLHKKTATESRIGLAEIATQAETDAGADDLRFVTPKKLAGRIAKENQTGVSRIATQPEFDAGVLDNVISTPLKIKTYFSGNRLSTQAVSGLTGAGTVWDHYTLDILEATENQRGTLLVATQAITDQGVSDNTIITPKKLQAKKATTTAEGIVRIANAAETNAGVSAITAVCPVNLKNAIQVEKTWEAQTTVRGTVKMTEGALTFVGNDTAGSTQDLELYQKTGYAISPYELNKTLSNFMPLKAKAVDSDKLDGLDSTQFVRRDIDQTVNGSLTLTKHTQFNSSADITGLVTIGRGAGAGTDVDYPNLIIKQGNRNTKFVVSSYDTITEAIFKFGYSSALDNVVTKPIYEIDGPTGVFTFKDAVVADKTVLVKGGVVTNGTVNTTSTGYFIDGNAAITKVGTTELTVGTTGRKLNLTSNDAGNIIAGDASSSYKVLTEKNMNTILNPIYVNKTGDSMSGRLDVSAPVAAKFTGVTQANINQNPTAASIGMWSVEITSPLIYNQLNGYLVPVYENHPDTGLPYVARYDEFKSSGTLSQFGTDLKTTYQIWQPRPTVTTDLHTANTMWIRQFNVAKNAWDGFGRMYSSNLPPTAADIGAISNDGSALNNLRIRDWIQIGNLRIYPDVASRSVKFDWID
> |[Tevenvirinae _Acinetobacter_phage_AM101]||_Acinetobacter_phage_AM101.gb|hypothetical protein|3945|MH165274.1(166487):14405-18349:-1 ^RAST2:fig|1198136.62.peg.15^ Tevenvirinae _Acinetobacter_phage_AM101|neighbours:(-1),(1)|neighbour_genes:Phage tail fiber pro..,hypothetical protein|
MSEVKTSFRASYGLDAAGEKVINVAKADKTVMTDGVNVEYLIQENTTQQYDPERAYEKGFIIEFNDRLWIAEQDIPKPAGSFNEGYWRPVRTDPKWKPIDSGKYQLHVGDYITVDTRAGLAVELTLPTNPIPQEGDTIVVKDVGGQPGYTSVLVFAPVQSIIDKGVSIPQKRMTIPFSEWTFVYTKSQWSLYDGVEAPVARTVTTSGPTQIQSGDTILRNYDKVAPIVLTFPKFANNGDIIHFVGMNENTVPYYHLELNAFDSNTSIGSPGKSSQIFYRSLSGYFIFNSLTSTWYLYDSDMTNRLRTVSTDTEIFPNETVAVVGKDNTTTQTIKLTLPQNVQPGDQVTISLNYIRKGQTVNIVPKGTDMILTNQNLTQFPKRSSYPPAANWVNTNLLSYNGSNDYPPVLTFAYIDMGPIKQWLMVSCLPVLERVDPTTDDTRTRLGVIALANQSQANLDKENISVTANPLAREVAITPETLANRTALDNRRGIARIAKQEEVNLTTDDAALAYDTIVTPKTLNGKKATETMVGLAEIATQAETNSNTDDSRIITSKKLDGRRATPALAGVAKLVATGGTAPVKGGTNTRDTAGTGIYNHADFENIVTPKTLREYYSTEMALGTVYLANSAEVISGAATLAKYPLAVTPETLHTKTATDERIGFSQVAKQAEVDAGTDYFKFVTPKTLAGRIAREDLAGIAKLATQGEFDAGTAGLISGPDKIKTFFSRAERTIVNNAEGLTQSGSIWTGLKLNILAPSETQRGTARYATQDETDKGVDATTIVTPAKLHAKKATTDAEGIVRMANTAETVAGTAYNLAVSPGNLKYVVQSELTWEATPERRGFIKLSTGSTTWQGNTVDGNANIDIETQFNKNGMAVSPYEFNRVLRNYLPIGAKAVDSDKLDGLDSSQFIRRDIAQVVNGALTLTQPTTATYITASNDVSVQALLSANQINVRKSGTPDDTSVTKNAGINLYGAPQSATGRPTYGIHFSSTGGTDPNGTHGYGTGTWGTYFAQSISSAAEQRAWYFQQIFNGAVKNVGSITAQGDVWFDGVINSDKTFRLKNSVIAEKDSGDNLIFGTPDQQMYLRSKAADIKVQEVVGGTSYQVITSKNFVDEGNKTYVRKTGDSMTGRLNISQPITATIPQSLASPNAVPNASNFGTWTIDITDPAIYNTMRPYVVGVNAINKETGEVLPWFDKYEEFNGPGTLSQFGSSASNGSGTYQIWAPRPPADKANLPGHIAGTMWTRQWNPITNKWDGWGRVFTNNHPPLPTDIGAMSNNGSVFDSMRIRDWIQVGNLRIYADPSTKTVRFDWIE
> |[Tevenvirinae _Acinetobacter_phage_Ac42]||_Acinetobacter_phage_Ac42.gb|long tail fiber prox..|3885|NC_014660.1(167716):152515-156399:1 ^RAST2:fig|1198136.114.peg.252^ Tevenvirinae _Acinetobacter_phage_Ac42|neighbours:(-1),(1)|neighbour_genes:Phage ribonuclease H..,hypothetical protein|
MSDAINKQFRASYGLDAAGEKLINVALADRTVMSDGINVEYMIQENTIQAYSETRAYPKGFAVMHNDRMWVSIVDIAKPSGVFNEAKWEPLRVDPKWILVDSGVKILQSGQYISVDTSQGNPIEFTLPSDAIDGDTIVVKDIGGRPGFTDVVVKAGVQSIVNFQARVREVKMTIPYSQFVFVYNNRLWQLHNTVQPDNAITANTSNIADIQAGQTVIRQYNTLAPITMRLPKNANNGDIIHFVGMDKPSEPYYHLIVNTFDANTSVEVQGQTTFELKRSFSGYFIFNSTTKTWALYDADLSDRLRTVGADTLLFPGETVSVVGTNNTTIQTITLTLPQGVSPGDQITVALNXMRXXQTVKIVPSGTDKILTDMNMMQFPKRSSYPPAGNWVNTTELSFNGTTSYPPIITFAYILWALLVNGWLFKTCHNWSALTQLMIALVLVLVLLLLLLSPMGPISQWMVVQNVPQLERVDPTDDSTRARLGVIALATQAQANLNHENITAASKEVAITPETLANRTATETRRGIAEIATTAEVNQVSTATYLDDVIVTPKKLNERAATETMRGLAEIATQAETNAGTDDITIITPKKLEARRATPTMAGIAKLVNVGGLPVAPGVGVTRDNEGTGIFAHSNFTDIVTPKTLREMRATELSAGIVFLATENETIAGSVSTAAYPLVVTPDQLHKKTATEGRIGFSEIATQAETNAGTDDFRFITPKKLAGRGSTETMTGVARIATQSEFDSGILDNVISTPLKIKTYFNSTSRTSVNSDSGLVETGTLWNHYNLNILEASITQRGTLKLSDQTLTNTGVDDTTAVTPKTLHNKKSTQTTEGIIRTATNAEATTGTSTILAITPVTLKHIVQTETTWEATTTRRGMVKLTEGALTFVGNDTVGSTAALDTYLKTGYAISPYELNKTLANYLPLKAKAVDSDLLDGLDSLQFIRRDIDQTVAGNLTLNSNLIGNDVTTRTRFVTQTGRIESDATHYIDLGKSGTNKLDLGSVGGVVNIVDSSTGSTVTSFAGGNATVNGKTTTNSLEVTTIANVKGSIQINAKSAVTLISNAVTLGDLSTSMNLRSTDSGNILATDGTGSSRVLTEKNFVEITDRNFVNQAGDTMTGRLTVNAPSSSTFTGVTSTNIHQNPTAASIGTWTVEITDSAIYNQLNGYLVPIYVNHPDTGLPILDHYDEVKSGGTLSQFGTDLKTSYQIWVPKPTVTTQDHTANTMWIRHFNVAKNAWDGFARVYTSNQPPTAADIGAMSNDGSMFNNFRVRDWIQIGNMRIYADQASRTVKFDWID
> |[Viruses _Acinetobacter_phage_Acj61]||_Acinetobacter_phage_Acj61.gb|Phage long tail fibe..|3855|NC_014661.1(164093):148956-152810:1 ^RAST2:fig|10239.85.peg.230^ Viruses _Acinetobacter_phage_Acj61|neighbours:(-1),(1)|neighbour_genes:Phage ribonuclease H..,hypothetical protein|
MSELIKTKFRASYGLDAAGEKVVNVALADRTVMTDGVNVAYLIQENTLQKYDPTRSYPEGFAVIYQNRTWTAVRDTPNPAGPFDELYWKALRSDPKWIPINAGVRALEVGNYIAVDTAPGNDVELTLPSNAQTGDTIVVKDIGGRTGYASVIIKAGQQSIIDRGKQLQQAQMTVPYSEYVFVFVNRLWHLYNGSEADGVKYVTTAGLGELQASDVVVRQYDRLQPIKVRFPKYANSGDIIYFMGMNNINALEPYYHLELETADANSSIFEPGVKSRVIYRSLSGYFVFDSSTKTWILFDSDTTDRLRTVSGDTNLFPNETVSVVGTNNTDPSSLTLTLPKNVDAGAQITVALNYMRRGQTVNIATLAPDMILTSKELMQFPKRSKYPPEGNWVNTNKLTFNGAADYPPIITFAYIPMGPVGAPPVLGQWMVVENVPQLERVDPSTDATRARLGVIALATQDQANLNHEDITDASREIAITPETLANRTANKTRRGIARISTDAENQYPTNDSRYLDDVIVTPKMLNNKQATEIMRGIAEIADQGEANGSTDDARIITAKKLDARRANPDMAGVAPVVRAGGAPVTGTGKTRDDKGTLIYDFDDYSNIVTPKTLREYIATTLSLGSVYIATNAEVIAGTATDAKHPIVVTPADLHSKTATEARIGFSEIATQDETNAGTDDFRFITPRKLAGRGSSETMTGVVRIATQGEFDAGVLDNVFSSPLKVKTHFNSTARTTVDQTSGLRESGTLWGQYSLNILQSTEAQRGSLRVASQALTDAGVDDLTAVTPKKLQAKKATEAVEGIVQIADNAVTAAGASNSRAVSPQSLKYVMQDHIDWEATTTRRGTVKMTEGALTWSGNDTQGNTKPVDQFFKSGYAISPFEFISTLSHYLPIKGKAFDSDLLDGIDSTQFIRRDIDQVVDGALTLNKTLTTKNVVASGNSTVTIGTTGSGVLNDDQDKLLLTPPTHTAGPWKFAINDGALSTLKIKYGATATPVEFGSEGDTKFNGNVTISKALNVGTTLTVTNNINTASGLYAINSKPVVQIASNVSTFGDTSISTSIRSSDANAITAVDGTGGYVIVTSKNMQTQLNPLYVRRDGSTMSGRLTSTAPSVFAIPQTSAAIRDPLDASNFGTWTTEITTDTLYKQLPGYVVPVPDLNNDTGEPTGFIKEYKEFAGPGTLSQFGSSASNGSGTYQMWAPRPTVTTDNHQAQTFYMRSWNTVKGQFDGWGRVYTSNNPPTANEIGAMSDNGSIFSSLKIRDWIQIGNVRIYADPLSRSVKFDWID
> |[Viruses _Acinetobacter_phage _Acj9]||_Acinetobacter_phage_Acj9.gb|hypothetical protein|3828|NC_014663.1(169947):155533-159360:1 ^RAST2:fig|10239.87.peg.238^ Viruses _Acinetobacter_phage _Acj9|neighbours:(-1),(1)|neighbour_genes:hypothetical protein,hypothetical protein|
MVGINTSFRASYGLDAAGEKVINVALADKSVLTDGVNVEYLIQENTIQQYDSARGYTKSFAVIFNNRIWLAKNPIAKPAGVFNETLWSPLRTDPKWYPVDSGVRQLQVGDYITVDTAQGNPVELTLPSDAQDGDNIVIKDVGGFAGISSVIVKAGIQSIIDKGVRIKTAQMTVPFSEWVFVYVNKLWNLYNGSEADLGRFLKPSATPQQIQAGETIIRQYDRQSPIILKFPKYANNGDMIHFVGMDNNSVPYFHLELQSFDATSSVVRPGTTSTIIQRSLSGYFIYSEEFKTWLLFDADMTDRLRTVSSDTNLFPNETVSVVGSSNDVVAPITLTLPQNVSPGDQITIALNYMRLGQTVNIVPGGTDKILTTKELTQFPKRSTYPPVGNWVNTTKLTYSGKDDYPPVITLAYIDMGPIKQWLVVDSVPALERVDSLNNDTRARLGVIALANATQAQVDHENSPNTDTAITPELLAKRVATEEIRGIAKIAKQADVNKPSDDPSYADDLIVTPKKLDAKKASETMRGLAEIATQTETNTNSNDTHIITPKKLDGRRATANLSGVVQLVETGGTSSTARNDAGTGVFNYADNARVVTPTTLREFKASETQQGTGFLALGAEVIAGTPNPAGIPLLVTPEQLHKKTAQEDRIGFTQTATQTQVTAGTDDFTYVSPKKLAARISTESLAGIAKIATQIEFNDGTPGMIAAPDKIKDFFSQPGRTSVVPESGLTQSGNIWTTTRFDIVAASESQRGTLKLATQPQTDAGTDDTTAITPKKLHAKKATGNTEGIIRIARADETTAGTSDVLAVCPLNLKNTIQVEKTWEAQTTVRGTVKMTENALTFVGNDVSGSTANLETYLKTGYAISPYELNKTLLNFMPRKAKAVDSDLLDGLDSSQFIRRDIDQVVNGTLDLAKNFSVVGTSSLSGMVNIGKNGDGTFETDKTRIRLKTPKWDAEWLHTLNDSQLSSVAKYSIGYNNAKTITMHGADSGANILQVHGELNADKSVNVADSLNVTRHVYVANGSYWHGDKTVIAKGTDPNNLLLGNTEQTTYVRTIDANNLMTQDAGNNYKILNQKNMNAILDPIYVNAAGDSMTGRLNISAPITASILESQALVNNAPSANNFGTWTLSVTSSTVYNLLPGYVVGVPEINNETGLPTGYIDHYDEFKGPGTLSQMGSSASNGIGTYQIWAPRPASNTVGHMAQTFWTRQWNPVTSKWDGWGRMYTSNNPPTAKDIGAMSDNGSVFSSLRIRDWIQIGNLRIYADPATKNVRFDWID
> |[Tevenvirinae _Acinetobacter_phage_KARL-1]||_Acinetobacter_phage_KARL-1.gb|hypothetical protein|3921|MH713599.1(166560):29271-33191:-1 ^RAST2:fig|1198136.64.peg.44^ Tevenvirinae _Acinetobacter_phage_KARL-1|neighbours:(-1),(1)|neighbour_genes:Phage tail fiber pro..,hypothetical protein|
MSEVKTSFRASYGLDAAGEKVINVAKADKTVMTDGVNVEYLIQENTTQQYDPERAYEKGFIIEFNDRLWIAEQDIPKPAGSFNEGYWRPVRTDPKWKPIDSGKYQLHVGDYISVDTRAGLDVELTLPTNPIPQEGDTIVIKDVGGQPGYTSVLVFAPVQSIIDKGVSIPQKRMTIPFSEWTFVYTKSQWTLYDGVEAPVARTVTTSGPTRIQSGDTIIRNYDKVAPIVLTFPKFANNGDIIHFVGMNENTVPYYHLELNAFDSNTSIGSPGKSSQIFYRSLSGYFIFNSLTSTWYLYDSDMTDRLRTVSTDTEIFPNETVAVVGKDNTTTQTIKLTLPQNVQPGDQVTISLNYIRKGQTVNIVPKGTDMILTNQNLTQFPKRSSYPPNANWVNTNLLSYNGSNDYPPVLTFAYIDMGPIKQWLMVSCLPVLERVDPTTDDTRTRLGVIALANQSQANLDKENISVTANPLAREVAITPETLANRTALDNRRGIARIAKQEEVNLTTDNAALAYDTIVTPKTLNGKKATETMVGLAEIATQAETNSNTDDSRIITSKKLDGRRATPALAGVAKLVATGGTAPVKGGTNTRDTAGTGIYNHADFENIVTPKTLREYYSTEMALGTVYLANSAEVISGAPTLAKYPLAVTPETLHTKTATDERIGFSQVAKQAEVDAGTDYFKFVTPKTLAGRIAREDLAGIAKLATQGEFDAGTAGLISGPDKIKTFFSRAERTIVNNAEGLTQSGSIWTGLKLNILAPSETQRGTARYATQDETDKGVDATTIVTPAKLHAKKATTVAEGIVRMANTAETVAGTAYNLAVSPGNLKYVVQSELSWEATPERRGFIKLSTDSTTWQGNTVDGNANINIETQFNKNGMAVSPYEFNRVLRNYLPIGAKAVDSDKLDGLDSSQFIRRDIGQIVNGALTLTQPTTSVAISASDNISSSKLVLASNGFGVNSTASDGRGVSLYGSPYETINNIPSYGIAFATTNTFGSHGYIAGTHATYFTLSNGVNRGWIFKHSGVVGQPAVGNVASISATGDASFNGVVNADTSFRLKGSDILWADGNNAANVNHSARQLVLNTPDASDLRVTENGGNTYQVITGKNLITEANKTYVRKTGDSMTGRLNISQPITATINQSAATPNAVPNASNFGTWTIDITDPAIYTTMRPYVVGVNAINKETGEVLPWYDKYEEFNGPGTLSQFGSSASNGSGTYQIWAPRPPADKANLPGHIAGTMWTRQWNPITNKWDGWGRVFTNNHPPLPTDIGAMSNNGSVFDSMRIRDWIQVGNLRIYADPSTKTVRFDWIE
> |[Viruses _Acinetobacter_phage_ZZ1]||_Acinetobacter_phage_ZZ1.gb|hypothetical protein|3912|NC_018087.3(166687):149773-153684:1 ^RAST2:fig|10239.86.peg.242^ Viruses _Acinetobacter_phage_ZZ1|neighbours:(-1),(1)|neighbour_genes:Phage ribonuclease H..,hypothetical protein|
MAEIKTSFRATYGIDAGGEKVINVKKADKTVMTDGVNVEYLIQENTTQMYDPERGYPKDFAVLFNGRLWYAKQATPTPAGPFNEGYWSPARTDPKWYQVAGNRTMQVGEYLTIDTLSVRNLELTLPSNAQEGDNITIRDVGGEPGYADILIKAGTQSIIDKGERLKEIKMTIPFSEWTFIYVNKLWTLYNGSEADLARTLRPADTPYKIQSGETILRSYDRASPIKVQFPKNANNGDMIHFVGMDAATSAPYFHLELNSFDANTSIIAPNTPKVVLQRSLSGYFIYNATTRIWMLFDSDMTDRLRTVSSDTNLFPNETVSVVGTSNATVPAFTLTLPTQVSDGDQITVALNYMRKGQTVNITASGRDMILTNKNLTQFPKRKDYPEEGNWVNTKSLQYNGASDYPPVITFVYIIMNPDPDPTKFLAQWMVVDNNPMIERVDPTNPARLGVIALATQNQANLDKGQIAANPIAKELAITPETLANRTALESRQGIAAISTKDQNSLPTDSAAYDDLTIVTPLKLNQKQATETMRGLAEIVDDTEIKSNTNDTHIITPKKLDARRATASLSGVAMLVETGGVSATARNAPGTGVFNYADNARVITPTTLREFKATETQQGGGFLAMDSEVIAGTPNPAGIPLLVTPEQLHKKTATTGRIGFVQTATEAEVLAGTDPLKYVSPFTLAKRVATDSATGLARFAKQTEFNAGTAGLISDPAVIKTFFSDATRTEVDNTSGLTQSGNLWTSTVFNIVAPTDKQRGTARLSTQAEVNTGTDYTTIVTPLTLHNKKSTTTAEGIIRVANTSETDAGTSVNTAVCPLNLKHMIQKQESWAASNTVRGPVLLSEGAMTFAGNDVTGSTAALLPTYKQVGYAISPYELNKTLMNFLPAKAKAVDSDKLDGLDSTQFIRRDIAQTVTGSLTFNAVSTFNANVNLIGANTTLTADGVVQAKQGLTVGRSFNVTVVDNTGLSLGGGIQTNSNNRPMYGMYVGHKNWAGCGAHGAVNQDFAIYNICSVSGSEKRGWVFQRGLVSTEQVNNTNVASISVYGEATFDGYVDAGAHYRLRTIPVVDMDAGKTNIRIGSNSQALTLVSNAPTAIEASDGATLLTTNNYTTLAAPTFVKKAGDTMTGDLLIQAASIKVVRPESAAMATAAPIAGSWSSNIENPAIYSLFKAGYKVPIMDPLKPTIISGYEEFDGPGILSQVGTDKTQGTYQIWVPRPTAANATKPNHAANTIWTRVWNPVKNAWESWSYMFTSSVKPTASDIGAIPNNGSALNNLTIRDWIQVGNLRIYADPLTKNVRFDWIE
> |[Tevenvirinae Acinetobacter_phage_vB_ApiM_fHyAci03]||_Acinetobacter_phage_vB_ApiM_fHyAci03.gb|hypothetical protein|3945|MH460829.1(165975):150336-154280:1 ^RAST2:fig|1198136.65.peg.257^ Tevenvirinae Acinetobacter_phage_vB_ApiM_fHyAci03|neighbours:(-1),(1)|neighbour_genes:hypothetical protein,Phage tail fiber pro..|
MSEVKTSFRASYGLDAAGEKVINVAKADKTVMTDGVNVEYLIQENTTQQYDPERAYEKGFIIEFNDRLWIAEQDIPKPAGSFNEGYWRPVRTDPKWKPIDSGKYQLHVGDYITVDTRAGLAVELTLPTNPIPQEGDTIVVKDVGGQPGYTSVLVFAPVQSIIDKGVSIPQKRMTIPFSEWTFVYTKSQWSLYDGVEAPVARTVTTSGPTQIQSGDTILRNYDKVAPIVLTFPKFANNGDIIHFVGMNENTVPYYHLELNAFDSNTSIGSPGKSSQIFYRSLSGYFIFNSLTSTWYLYDSDMTNRLRTVSTDTEIFPNETVAVVGKDNTTTQTIKLTLPQNVQPGDQVTISLNYIRKGQTVNIVPKGTDMILTNQNLTQFPKRSSYPPAANWVNTNLLSYNGSNDYPPVLTFAYIDMGPIKQWLMVSCLPVLERVDPSTDDTRTRLGVIALANQSQANLDKENISVTANPLAREVAITPETLANRTALDSRRGIARIAKQEEVNLTTDDAALAYDTIVTPKTLNGKKATETMVGLAEIATQAETNSNTDDSRIITSKKLDGRRATPALAGVAKLVATGGTAPVKGGTNTRDTAGTGIYNHADFENIVTPKTLREYYSTEMALGTVYLANSAEVISGAATLAKYPLAVTPETLHTKTATDERIGFSQVAKQAEVDAGTDYFKFVTPKTLAGRIAREDLAGIAKLATQGEFDAGTAGLISGPDKIKTFFSRAERTIVNNAEGLTQSGSIWTGLKLNILAPSETQRGTARYATQDETDKGVDATTIVTPAKLHAKKATTDAEGIVRMANTAETVDGTAYNLAVSPGNLKYVVQSELTWEATPERRGFIKLSTGSTTWQGNTVDGNANIDIETQFNKNGMAVSPYEFNRVLRNYLPIGAKAVDSDKLDGLDSSQFIRRDIAQVVNGALTLTQPTTATYITASNDVSVQALLSANQINVRKSGTPDDTSVTKNAGINLYGAPQSATGRPTYGIHFSSTGGTDPNGIHGYGGGTWGTYFAQSISSAAEQRAWYFQQIFNGAVKNVGSITAQGDVWFDGVINSDKTFRLKNSVIAEKDSGDNLIFGTTDQQMYLRSKAADIKVQEVVGGTSYQVITSKNFVDEGNKTYVRKTGDSMTGRLNISQPITATINQSAATPNAVPNASNFGTWTIDITDPAIYNTMRPYVVGVNAINKETSEVLPWFDKYEEFNGPGTLSQFGSSASNGSGTYQIWAPRPPADKANLPGHIAGTMWTRQWNPITNKWDGWGRVFTNNHPPLPTDIGAMSNNGSVFDSMRIRDWIQVGNLRIYADPSTKTVRFDWIE
> |[Tevenvirinae _Aeromonas_phage_65.2]||_Aeromonas_phage_65.2.gb|hypothetical protein|3696|KY290955.1(236567):39288-42983:-1 ^RAST2:fig|1198136.115.peg.50^ Tevenvirinae _Aeromonas_phage_65.2|neighbours:(-1),(1)|neighbour_genes:hypothetical protein,Phage ribonuclease H..|
MAANIAFRVTDGLDAAGKSIINVGYPDITAPLDGVNVKFFIDENTIQQYDKARTYKKDFAVIYNNRVYVSLVNITTPEDFNPIRWRPVRTDPSWRLVTTNAPALTTIQSGEHIIVQSTVQDIRFTLPAQALNGDMVVIRDNGTNLHDFTVDVDGNGRTISGVAVFKITAPYSAVYFILSGSEWIAQVEYRGDTNKKIISNSSYLAGSYYKAMVGDQLMRETQYSGGIKIGLPKYANHGDTVTTYDLDGMNPVTKTTISVHPDSTHNIIVIAGQPSVKTAQFDSTDWGILVFDRNANAWRVFDSDSMSRWKSVKTATYSSSPNDQLVVYTQTSTEVKITFPKDAANGDSLFVDTRYMVNGSSLTLSIDAGSTNDYFLPDGNTLTNPRISAYRDLLTDLPSHITKTQTFAINNRGEQMEFVYFKNALGSGNDVWALVTMTTIPYRVDRTVPDFYGMASIASQASVNKNKEDITTGQNPDCEDFVTSETLANKTATGTRRGIIRLSTNLESKATTGNLNDEAWSGVAITPFLLNDRLGTTSMRGVFKVATQAQANAQSGSGENWGQVAITPQTLAGRISTETMPGLIGLVNFGGTKQPTRTTKGTGVHDFTDHSNAVTPKTLFEKVATEFSQGMVFVGNQNEVNTGAADNANGPLVVTATTLNGRQATSAMTGLTRAATAAEVISMAPPADDNVHVTPKGLVSRTATETRTGLGETSTQAEVDAGTLHDRFFVSPKTFGNWLVRERLTVVADDGLTSTGNIWQGQQFGVVVPTEIQRGTARIATQAESNDMSVGSRDDVILTPRKLSARMASTSQTGILYLATQGDVDTGTNNTKAVTPLTNLNSVRSGTSYRMTDARYGVGMTAVLTNNNVANSVFEGNDIAGSTRTLSSYAHGDIVVSPRGLNTALMNFLPKRAVAVSADAMDEGGVRVPSSDWVRRTIAQTITGVMTFSANPLISGNGAALTLVDERGTSQITMLTYKGGVTSQQLDIGVNAVDGPLVVNAKDAGGSYYRVWTLNRNGNAVFTNNVSNGGFDPTHNDHLTRYGYTEIRYVKAAGGVNETITGQKTFNADTYFKKNGVHNIWMGNTSKSGISIGLDESISFGSLNGLSIRPNGLASPANVSRFEPNGDLRVSGQVKIMTTTPVEPEDAIRKDYLDSVIDDVNNTSGTRVFKGGDTMTGELIINSIKALTANGDVAVSGTTTLNKLRIAVGNGEFLEIRANPVTKSVDFVWIS
> |[Viruses Aeromonas phage 65]||_Aeromonas_phage_65.gb|hypothetical protein|3696|NC_015251.1(235229):39287-42982:-1 ^RAST2:fig|10239.65.peg.48^ Viruses Aeromonas phage 65|neighbours:(-1),(1)|neighbour_genes:hypothetical protein,Phage ribonuclease H..|
MAANIAFRVTDGLDAAGKSIINVGYPDITAPLDGVNVKFFIDENTIQQYDKARTYKKDFAVIYNNRVYVSLVNITTPEDFNPIRWRPVRTDPSWRLVTTNAPALTTIQSGEHIIVQSTVQDIRFTLPAQALNGDMVVIRDNGTNLHDFTVDVDGNGRTISGVAVFKITAPYSAVYFILSGSEWIAQVEYRGDTNKKIISNSSYLAGSYYKAMVGDQLMRETQYSGGIKIGLPKYANHGDTVTTYDLDGMNPVTKTTISVHPDSTHNIIVIAGQPSVKTAQFDSTDWGILVFDRNANAWRVFDSDSMSRWKSVKTATYSSSPNDQLVVYTQTSTEVKITFPKDAANGDSLFVDTRYMVNGSSLTLSIDAGSTNDYFLPDGNTLTNPRISAYRDLLTDLPSHITKTQTFAINNRGEQMEFVYFKNALGSGNDVWALVTMTTIPYRVDRTVPDFYGMASIASQASVNKNKEDIPLVKTQIVRISLLQKPLANKTATGTRRGIIRLSTNLESKATTGNLNDEAWSGVAITPFLLNDRLGTTSMRGVFKVATQAQANAQSGSGENWGQVAITPQTLAGRISTETMPGLIGLVNFGGTKQPTRTTKGTGVHDFTDHSNAVTPKTLFEKVATEFSQGMVFVGNQNEVNTGAADNANGPLVVTATTLNGRQATSAMTGLTRAATAAEVISMAPPADDNVHVTPKGLVSRTATETRTGLGETSTQAEVDAGTLHDRFFVSPKTFGNWLVRERLTVVADDGLTSTGNIWQGQQFGVVVPTEIQRGTARIATQAESNDMSVGSRDDVILTPRKLSARMASTSQTGILYLATQGDVDTGTNNTKAVTPLTNLNSVRSGTSYRMTDARYGVGMTAVLTNNNVANSVFEGNDIAGSTRTLSSYAHGDIVVSPRGLNTALMNFLPKRAVAVSADAMDEGGVRVPSSDWVRRTIAQTITGVMTFSANPLISGNGAALTLVDERGTSQITMLTYKGGVTSQQLDIGVNAVDGPLVVNAKDAGGSYYRVWTLNRNGNAVFTNNVSNGGFDPTHNDHLTRYGYTEIRYVKAAGGVNETITGQKTFNADTYFKKNGVHNIWMGNTSKSGISIGLDESISFGSLNGLSIRPNGLASPANVSRFEPNGDLRVSGQVKIMTTTPVEPEDAIRKDYLDSVIDDVNNTSGTRVFKGGDTMTGELIINSIKALTANGDVAVSGTTTLNKLRIAVGNGEFLEIRANPVTKSVDFVWIS
> |[Tevenvirinae _Aeromonas_phage_AS-szw]||_Aeromonas_phage_AS-szw.gb|hypothetical protein|3693|MF498773.1(229957):132695-136387:1 ^RAST2:fig|1198136.118.peg.255^ Tevenvirinae _Aeromonas_phage_AS-szw|neighbours:(-1),(1)|neighbour_genes:Phage ribonuclease H..,Phage tail fiber pro..|
MSSIPFRVTDGLDAAGQKIVNVGYPDINSKMDGVSVDFFVQENTIQLYDATRTYDKNFAVIYDNRIYLSQVDITSPEAFNPVKWKPVRTDPSWKLVTTNAPALTNLSAGDHILAQTISSDVTFTLPTNALNGDVIVIRDNGSNLHDYTIDVSGNGRTISGLASYKITAKNSSNYFILNGSEWFVQTEYAGDVNKSFISNKSYPAGGYYKSIVGDQLMRETRYTGGIKIQLPKYARNGDTITTYDLDGNNPVTKTTVNVHPGSSHNIIVESGSTPMKTVVFDSTDWGMFVFDSSLNAWRVFDADNLSRWKSVKTSTYLGQPNDRLVVYTETPSTVNITFPRDAARGDSFFIDTRYMKRGSTLTLNIDASSTNDFFVPDGNTLMNPRISAYRDFLANMESKTVKTQSFDIQNRGEQWEFVYFTNALGSGKDVWSVVTMSEIPYRVDRNVPEFYGMAAIASQSSVNKNKEEITTGQNPDCEDFVTAETLANKTASTVRRGITRYASNSESKAVSGNLSDEAWSGVAISPFLLNDRLSTTTMRGLLKVATQSQANAQSGSGENWAQVAVTPSTLNGRVATESMTGLSALVSANGTKPTTRTTPGTGVYDYNDHSKVITPKTLFEKNATEFSQGMVYIANQGEVNTGTADTATGALVVTATTLEGRQATASLTGLSRAATSTEVLSNTPPAGDNVHVSAKGLVSRTATETRWGLSETATQAEVDAGTLHDKWFVTPKTFGNWLARERLTVFDAAGLRTVGNIWEGQSFNIVIPTESQRGTARIATQIEVNDMTGTANDEIIVTPKKLSARLATTTQTGLSQIATQSEVDTGTNNTKYLTPLTALTSSRNSAGYRMTDTRYGVGITAILSNNNSANSVFEGNDILGSTRALTGYAHGDVLVSPRGLNTALANFLPLKAVAVSASAMEVGGNRIPSTDWVRRTIAQTITGEMTFTANPSIEKIRPYFYLNETSTTSHVSMIQWKRQGSNAFLDLGVNTIDGPLILNAMDENSRYYRIFTVERDGNAIFTNQVQNGGQNPTSGNHLVRFAYAEERYVRGPGNFAETITGNKTFVNTTYFKNSGVQNIWMGNTSKSGITINANESLNIGSLGGLQIRPNGLSSPSNTSSFESNGDLKVNAQVKIGSALPIDPDDAIRKDYLDSVIDDMNTTSGSRVFKGGDTMTGELIINSVKALTVNGDSNLNGTTTVNKLRIAVGNGEFLEIRANPTTKSVDFVWIS
> |[Tevenvirinae _Aeromonas_phage_AS-zj]||_Aeromonas_phage_AS-zj.gb|hypothetical protein|3693|MF448340.1(229929):9025-12717:1 ^RAST2:fig|1198136.120.peg.16^ Tevenvirinae _Aeromonas_phage_AS-zj|neighbours:(-1),(1)|neighbour_genes:Phage ribonuclease H..,Phage tail fiber pro..|
MSSIPFRVTDGLDAAGQKIVNVGYPDINSKMDGVSVDFFVQENTIQLYDATRTYDKNFAVIYDNRIYLSQVDITSPEAFNPVKWKPVRTDPSWKLVTTNAPALTNLSAGDHILAQTISSDVTFTLPTNALNGDVIVIRDNGSNLHDYTIDVSGNGRTISGLASYKITAKNSSNYFILNGSEWFVQTEYAGDVNKSFISNKSYPAGGYYKSIVGDQLMRETRYTGGIKIQLPKYARNGDTITTYDLDGNNPVTKTTVNVHPGSSHNIIVEYGSTPMKTVVFDSTDWGMFVFDSSLNAWRVFDADNLSRWKSVKTSTYLGQPNDRLVVYTETPSTVNITFPRDAARGDSFFIDTRYMKRGSTLTLNIDASSTNDFFVPDGNTLMNPRISAYRDFLANMESNTVKTQSFDIQNRGEQWEFVYFTNALGSGKDVWSVVTMSEIPYRVDRNVPEFYGMAAIASQSSVNKNKEEITTGQNPDCEDFVTAETLANKTASTVRRGITRYASNGESKAVSGNLSDEAWSGVAISPFLLNDRLSTTTMRGLLKVATQSQANAQSGSGENWAQVAVTPSTLNGRVATESMTGLSALVSANGTKPTTRTTPGTGVYDYNDHSKVITPKTLFEKNATEFSQGMVYIANQGEVNTGTADTATGALVVTATTLEGRQATASLTGLSRAATSTEVLSNTPPAGDNVHVSAKGLVSRTATETRWGLSETATQAEVDAGTLHDKWFVTPKTFGNWLARERLTVFDTSGLRTVGNIWEGQSFNIVIPTESQRGTARIATQNEVNDMTGTANDEIIVTPKKLSARLATTTQTGLSQIATQSEVDTGTNNTKYLTPLTALTSSRNSAGYRMTDTRYGVGITAILSNNNSANSVFEGNDILGSTRALTGYAHGDVLVSPRGLNTALANFLPLKAVAVSASAMEVGGNRIPSTDWVRRTIAQTITGEMTFTANPSIEKIRPYFYLNETSTTSHVSMIQWKRQGSNAFLDLGVNTIDGPLILNAMDENSRYYRIFTVERDGNAIFTNQVQNGGQNPTSGNHLVRFAYAEERYVRGPGNFAETITGNKTFVNTTYFKNSGVQNIWMGNTSKSGITINANESLNIGSLGGLQIRPNGLSSPSNTSSFESNGDLKVNAQVKIGSALPIDPDDAIRKDYLDSVIDDMNTTSGSRVFKGGDTMTGELIINSVKALTVNGDSNLNGTTTVNKLRIAVGNGEFLEIRANPTTKSVDFVWIS
>ID:NP_944211.1 |[Aeromonas virus Aeh1]||_Aeromonas_phage_Aeh1_.gbk|34|3711|NC_005260(233234):209310-213020:1 ^GeneID:2657869^ Aeromonas phage Aeh1, complete genome.|neighbours:ID:NP_944210.1(-1),ID:NP_944212.1(1)|neighbour_genes:rnh,gp35 hinge long tail..|
MALQPLRATAGLDAAGKRAINFGYPDKSFGGDGVNVDFFIYENTIQPHSPSRTYPKDFAVVYNDRIYISQVEITAPEAFNLNKWKATRVDPSWRVVTSTANLQGNIRQGEYILSQVVGANSVYTMPFDAANAIPTAGDTVVIKDNGFATHDYEIVVNGNGKNINGSATHRITLAGSTTVFIYNGTEWVAQLWAQGDSNRTYISSSSYVPGENYFRSKVGDHLVRETQYGGGIRVRLPRYANHGDTIVTYDLDGMNPVTKTEFFIYPNSGHKILTEVGAAAVDTAKFDSTGWGYLIFDSRVNQWRVFDADAKIRWNMIQANYTATLGEKLAVHAANNTDVITVTFPQEASNGDSFIIDTSYMVQGSKITLKIPDAQANDFIVPDENALSTPYVSKYRDIVKDLTKFTTKTETFTIDGRSHQWEFTYFRNALGTGLDVWILVTNIPVPFRVDRNDTSFVGLAAISTQAEVNKNKEQITTGQNRDCETFVTPETLANKLATQTNRGIARLATDAESKATTGTTEAWNSVIMTPERVNNRLATETMRGVMTVATQAQANAMTGTGEMWAQTAITPKVLDGRKSTETQTGITYQVIQAGAKQAERATKGVGVHDFDEHYRYVTPKVLFEKVATDTSQGMGFTATQAEANAGTDNHVNGPLLVTAKILHGRQATTALTGLSRAVTDAEMSSNTPPTGDNVHVTPDAIIKRTANETRWGLAETATQAEVDAGVLHDRYFVTPLTNKVWLDATRLTVEASSGLTTVGTIWQGQKFDIVLSTETQRGTLRVATQAESNTMLTPIDDAVITPKKLNDRRASETLTGIIELATKAESDTGTDATRSVTPLRVLDSIRTSANHRMSESRYGVGMMCVLANDASVNTVWQGDDIQGSTRPVTNYANDNIVVSPRALNTALTHYLPILGVAESSRSMDTTDGTRVKADDWVRRTVAQTITGAMKFTQNTLFEKSAPVVILNDITAGSHTTKIQFKTNANTNWWETGVYVIDGGFVINSYVGNTGTPRLVIARDGATTFSNSVSNGGQDPTAANHLTRWDYTENRYMRKTGNIAETITGFKTFQNNTTFSAGAGNAFSIKIGPDSEKSGIYAHPDGTLAIGSNGILRLRPRSMTDATNQTSIESTGVMTVASQVKTLATAPVAANDLTRKDYVDGLIDDVTKSADSRVNKKGDNMTGELIITSPQAITANGAVTIKELLTVKTLRIEVGNGEFLEIRPNAVTRSVDFVWIS
> |[Tevenvirinae _Aeromonas_phage_Ah1]||_Aeromonas_phage_Ah1.gb|hypothetical protein|3708|MG250483.1(221116):196941-200648:1 ^RAST2:fig|1198136.116.peg.363^ Tevenvirinae _Aeromonas_phage_Ah1|neighbours:(-1),(1)|neighbour_genes:Phage ribonuclease H..,hypothetical protein|
MALQPLRATAGLDAAGKRAINFGYPDKSFGGDGVNVDFFIYENTIQPHSPSRTYPKDFAVVYNDRIYISQVAITAPEAFNLNKWKATRVDPSWRVVTSTANLQGNVRQGEYILSQVVGANSVYTMPFDAANGIPAAGDTVVVKDNGFATHDYEIVVNGNGKNINGHPTYRITLAGSTTVFIYNGTEWVAQVWSPGEHNRTYVSSSSYIPGENWFRAKVGDHLVRETQYGGGIRIRLPRYANHGDTIVTYDLDGLNPVTKTELFVYPNSGHKILTGVGATPVDSVKSDTTGFGYFIFDARTNQWRIFESDRAVRWNRIESNYTAILGEKLAVHAAKSTDTITVTFPQDASNGDSFIIDTSYMVQGSKIVLKIPDAQANDYIVPDDNALSTPYVTKYRDIVKDLTKFTTKSESLTIDGRSHQWEFTYFRNALNTGLDVWVLITNSPVPFRVDRNDTSFVGLAAIANQEEVNKNKEQITAGQNRDCEAFVTPETLANKIATMTMRGIARIATDAESKATSGNNEAWNGVIMTPEKVNNRLATETMRGVLTVATQAQANAMSGTGEMWAQTAITPKVLDGRKATETQTGITYQVIQAGAKQAERGTKGVGVHDFDEHYRYVTPKTLFEKVATDTSQGMGFTATQAEANAGTDNHANGPLFVTAKTLHGRQATTELTGLSRAVTDAEMSSNTPPTGDNIHVTPDAIVKRTANETRWGLAETATQAEVDAGVLHDRYFITPLTNKVWLDGTRLTVEDSSGLTTEGTIWKGQKFDIKLATETQRGSLRVATQAESNTMINPIDDTVITPKKLNARVATETLTGIIEIATKAEADTGTDATRAMTPIRVIDSIRTSVNHRMTDSRYGVGMMCVLANDASANTVWQGDDIKGSTRPIGSYANDNIVVSPRALNTALSHYLPILGVAESSRSMDTADGTRVEADDWIRRTVAQTITGAMKFTENVVVEKRTTRIVLNDSGTGHNTCIQYSTKAKDTGWLTGVIVLDGSFIIGTTIDSNMTPVATFGRNGTLTTAGIVSNGGQDPTNANHLTRWDYTENRYMRKTGNFDETITGFKTFQNNTTFSAGAGNAFSIKIGPDSEKAGIYAHPDGTLAIGSNGTLRLRPRSMTDATNQTSIDTNGVMTVASQVKSLATAPKDANDLTRKDYVDGLVDDVTKSADIRVNKKGDNMTGELIITSPQAITANGDVTIKELLTVKRLRIEVGNGEFLEIRPNATTRSVDFVWIS
> |[Tevenvirinae _Aeromonas_phage_AsFcp_2]||_Aeromonas_phage_AsFcp_2.gb|hypothetical protein|3708|MH791401.1(219171):146728-150435:1 ^RAST2:fig|1198136.67.peg.271^ Tevenvirinae _Aeromonas_phage_AsFcp_2|neighbours:(-1),(1)|neighbour_genes:Phage ribonuclease H..,hypothetical protein|
MALQPLRATAGLDAAGKRAINFGYPNKSFGGDGVNVDFFIYENTIQPHSPSRTYPKDFAVVYNNRIYISQVAITAPEAFNLNKWKATRVDPSWRVVNSTANLQGNLRQGEYILSQVVGANSVYTMPFDAANSIPAAGDTVVIKDNGFATHDYEIVVNGNGKHINGSATHRITLSGSTTVFIYNGTEWVAQIWSQGEHNRTYVSSSSYIVGENFYRAKVGDHLVRETQYGGGIRIRLPRYANHGDTIVTYDLDGLNPVTKTEFYVYPNSGHKILTEVGATPVDTAKFDSTGWGYFVFDSRINQWRVFDADRTQRWNMIESNYTAILGEKLAVHAGKTTDIITVTFPQEASNGDSFVVDTSYMIAGSKIILKIPDAQANDYIVPDDNALSTPYVTKYRDLVKNLTKFTTKTETFTIDGRSHQWEFTYFRNALNTGLDVWVLVTNTPVPFRVDRNDTSFVGLAAIANQAEVNKNKEQITTGQNRDCETFVTPETLANKLATQANRGIARLATDAESKATSGTTEAWNSVIMTPERVNNRLATETMRGVLTVATQAQANAMSGTGEMWAQTAITPKVLDGRKSTETQTGITYQVIRAGAKQAERGTKGVGVHDFDEHYRYVTPKTLFEKVATEFSQGMGFVANQAETNAGTEDHANGPLFITAKTLQARQATTALTGLSRAVTDAEMSSNTPPAGDNIHVTPDAIVKRTANETRWGLAETATQAEVDAGVLHDRYFVTPKTNKVWLDATRLTVEASSGLITTGTIWQGQKFNIVESLEAQRGTLRVATQAESNTMINPIDNAIITPKKLSARTATETLTGIIEIATKAEVDAGIDALRAVTPLRVLDSIRTSANHRMNESRYGVGMMCTLNNDASVNTVWQGNDIQGSTRPINNYATDNIVVSPRALNTALTHYLPILGVAESSRSMNTTDGTRVKADDWVRRTVAQTITGAFTHSQDLTIFKAKASLILKNSGTSHVTDIKFLTSAKDNGWAFGVNNLDGALTATTIDGTTTDPTFYISRAGIVTATNHVLNGGQDPTVVNHLTRWGYTEDRYLRKTGNFAETITGFKTFLNNTTFSAGVGNAFSIKIGPDSEKSGIYAHPDGTLAVGSNGILRLRPKSMTDATNQTSIDTNGVMTVASQVKSLATAPKDANDLTRKDYVDELIDDVTKSADSRVNKKGDNMTGELIITSPQAITANGAVTIKELLTVKNLRIEVGNGEFLEIRPNATTRSVDFVWIS
> |[Tevenvirinae _Aeromonas_phage_Asswx_1]||_Aeromonas_phage_Asswx_1.gb|hypothetical protein|3693|MH791398.1(229103):140380-144072:1 ^RAST2:fig|1198136.119.peg.280^ Tevenvirinae _Aeromonas_phage_Asswx_1|neighbours:(-1),(1)|neighbour_genes:Phage ribonuclease H..,Phage tail fiber pro..|
MSSIPFRVTDGLDAAGQKIVNVGYPDINSKMDGVSVDFFVQENTIQLYDATRTYDKNFAVIYDNRIYLSQVDITSPEAFNPVKWKPVRTDPSWKLVTTNAPALTNLSAGDHILAQTISSDVTFTLPTNALNGDVIVIRDNGSNLHDYTIDVSGNGRTISGLASYKITAKNSSNYFILNGSEWFVQTEYAGDVNKSFISNKSYPAGGYYKSIVGDQLMRETRYTGGIKIQLPKYARNGDTITTYDLDGNNPVTKTTVNVHPGSSHNIIVEYGSTPMKTVVFDSTDWGMFVFDSSLNAWRVFDADNLSRWKSVKTSTYLGQPNDRLVVYTETPSTVNITFPRDAARGDSFFIDTRYMKRGSTLTLNIDASSTNDFFVPDGNTLMNPRISAYRDFLANMESNTVKTQSFDIQNRGEQWEFVYFTNALGSGKDVWSVVTMSEIPYRVDRNVPEFYGMAAIASQSSVNKNKEEITTGQNPDCEDFVTAETLANKTASTVRRGITRYASNSESKAVSGNLSDEAWSGVAISPFLLNDRLSTTTMRGLLKVATQSQANAQSGSGENWAQVAVTPSTLNGRVATESMTGLSALVSANGTKPTTRTTPGTGVYDYNDHSKVITPKTLFEKNATEFSQGMVYIANQGEVNTGTADTATGALVVTATTLEGRQATASLTGLSRAATSTEVLSNTPPAGDNVHVSAKGLVSRTATETRWGLSETATQAEVDAGTLHDKWFVTPKTFGNWLARERLTVFDTSGLRTVGNIWEGQSFNIVIPTESQRGTARIATQIEANDMTGTANDEIIVTPKKLSARLATTTQTGLSQIATQSEVDTGTNNTKYLTPLTALTSSRNSAGYRMTDTRYGVGITAILSNNNSANSVFEGNDILGSTRALTGYAHGDVLVSPRGLNTALANFLPLKAVAVSASAMEVGGNRIPSTDWVRRTIAQTITGEMTFTANPSIEKIRPYFYLNETSTTSHVSMIQWKRQGSNAFLDLGVNTIDGPLILNAMDENSRYYRIFTVERDGNAIFTNQVQNGGQNPTSGNHLVRFAYAEERYVRGPGNFAETITGNKTFVNTTYFKNSGVQNIWMGNTSKSGITINANESLNIGSLGGLQIRPNGLSSPSNTSSFESNGDLKVNAQVKIGSALPIDPDDAIRKDYLDSVIDDMNTTSGSRVFKGGDTMTGELIINSVKALTVNGDSNLNGTTTVNKLRIAVGNGEFLEIRANPTTKSVDFVWIS
> |[Tevenvirinae _Aeromonas_phage_Aswh_1]||_Aeromonas_phage_Aswh_1.gb|hypothetical protein|3690|MH791414.1(229730):96251-99940:-1 ^RAST2:fig|1198136.117.peg.197^ Tevenvirinae _Aeromonas_phage_Aswh_1|neighbours:(-1),(1)|neighbour_genes:hypothetical protein,hypothetical protein|
MADNRIPLRVTDGLDAAGKQLVNVGYPDFTDPLDGMNVQAFIDKNTIQLYDPNRKYEKDFAAIYNNRIYICLVDITTPEAFTQSKWKPVRTDPSWRMVTSNAPAQTNLLAGEHVVVQSSGQDIGFTMPTSALQGDMIVIRDNGTNLHDNTIDVSGNGRTIGGEPIYKITAPYSTVYFILNGNDWIPQIEYRGDVRKKIISNRSYPSGGYYKAFVGDQLVRETQYIGGINITLPRYAKHGDTISTYDLDGNNPVTKTYVSVHSNSTHNIIVSVGSTPVKTAMFDSTDWGMFVFDANQNAWRVFDSDSKSRWKSVKTATYKGEPNDQLVIYTETPSTVTVTFPRDAAQGDSFFVDTRYMVQGSTLVLNVDGTSTNDYFMPDGDTLTNPRISAYRALLSDLNTHLTKTQSFNIQNRGEQWEFVFFKNALGSGKDVWAVVTMSEIPYRVDRNVRDFYGMAAIASQDSVNKNKEDIVTGQNPDCEDFVTSETLANKTATGTRRGIARLSTNSESKATTGNLNDEAWSGVIITPFLLNDRLATTSMRGLLKVATQAQANAQSGTGENWAQIAITPQTLNGRVATETMTGLSALVAFGGTKQTTRTTAGTGVHDFNDHIKVITPKTLFEKVATENSQGMVFLATQGEANTGAANTTNGALVVTASTLEGRQATATLTGLSRAANSTEVLSNTPPTEDNVHVSIKGLVNRQATETRWGLAETATQLEVDAGILHDKWFVTPKTFGNWLSRDRITVSSDSGLTSQGNIWDGQLINIQVPTEIQRGSLRVATQIEANDMSGASLDNVAITPKKLSARQASTTQTGILYIATQSDVDTGTNNTKAVTPLTMTTGIRSGTGYRMTDTRYGVGITAILTNSSAANSVFEGNDILGSTRTLSSYAHGDVLVSPRGLNTALANYLPLKAVAVSASAMEVAGNRIPSTDWVRRTVAQTITGAMTFSQDVTISKGTCKLILNDSGSSTHNTIISFTNSTDNSGWDAGVGGGLNSPFTLKRIGSSVIAAQFYDTATSFSGRVSNGGQDPSGNNELVRFGYSELRYVRSEGSIAETISGNKTFIHDTYFKRNGIQNLWMGNTSKSGITIALNESLTIGSLGGLTIRPNGVASPANTSSFESNGNLKVYGQVKIGSSLPMDPDDAIRKDYLDAVIDDVNTTSGSRVFKGGDTMTGELIINSGKAITTNGDANFNGTTTVNKLRIAVGNGEFLEIRANPVTKSVDFVWIS
> |[Tevenvirinae _Aeromonas_phage_CC2]||_Aeromonas_phage_CC2.gb|hypothetical protein|3693|NC_019538.1(231743):126044-129736:-1 ^RAST2:fig|1198136.110.peg.286^ Tevenvirinae _Aeromonas_phage_CC2|neighbours:(-1),(1)|neighbour_genes:Phage tail fiber pro..,Phage ribonuclease H..|
MSSIPFRVTDGLDAAGQKIVNVGYPDINSKMDGVSVDFFVQENTIQLYDATRTYDKNFAVIYDNRIYLSQVDITSPEAFNPVKWKPVRTDPSWKLVTTNAPALTNLSAGDHILAQTISSDVTFTLPTNALNGDVIVIRDNGSNLHDYTIDVSGNGRTISGLASYKITAKNSSNYFILNGSEWFVQTEYAGDVNKSFISNKSYPAGGYYKSIVGDQLMRETRYAGGIKIQLPKFARNGDTITTYDLDGNNPVTKTTVNVHPGSSHNIIVEYGSTPMKTVVFDSTDWGMFVFDSTLNAWRVFDSDSYSRWKSVKTSTYLGQPNDRLVVYTETPSTVNITFPRDAARGDSFFIDTRYMKRGSTLTLNIDATSTNDFFVPDGNTLMNPRISSYRDFLANMESKTVKTQSFDIQNRGEQWEFVYFTNALGSGKDVWSVVTMSEIPYRVDRNVPEFYGMAAIASQASVNKNKEEITTGQNPDCEDFVTAETLANKTASTVRRGITRYASNGESKAVSGNLSDEAWSGVAISPFLLNDRLSTTTMRGLLKVATQSQANAQSGSGENWAQVAITPSTLNGRVATESMTGLSALVSANGTKPTTRTTPGTGVYDYNDHSKVITPKTLFEKNATEFSQGMVYIANQGEVNTGTADTATGALVVTATTLEGRQATASLTGLSRAATAAEVLSNTPPAGDNVHVSIKGLVSRTATEARWGLSETATQAEVDAGTLHDKWFVTPKTFGNWLARERLTVFDTAGLRTVGNIWEGQSFNIVIPTESQRGTARIATQIEVNDMTGTANDEIIVTPKKLSARLATTTQTGLSQIATQSEVDTGTNNTKYLTPLTALTSSRNSAGYRMTDTRYGVGITAILSNNNSANSVFEGNDILGSTRALTGYAHGDVLVSPRGLNTALANFLPLKAVAVSASAMEVGGNRIPSTDWVRRTIAQTITGEMTFTANPSIEKIRPYFYLNETSTTSHVSMIQWKRQGSNAFLDLGVNTIDGPLILNAMDENSRYYRIFTVERDGNAIFTNQVQNGGQNPTSGNHLVRFAYAEERYVRGPGNFAETITGSKTFVNTTYFKNSGVQNIWMGNTSKSGITINSNESLNIGSLGGLQIRPNGLSSPSNTSSFESNGDLKVNAQVKIGSALPIDPDDAIRKDYLDSVIDDMNTTSGSRVFKGGDTMTGELIINSVKALTVNGDSNLNGTTTVNKLRIAVGNGEFLEIRANPTTKSVDFVWIS
> |[Tevenvirinae _Aeromonas_phage_PX29]||_Aeromonas_phage_PX29.gb|hypothetical protein|3708|NC_023688.1(222006):197361-201068:1 ^RAST2:fig|1198136.108.peg.359^ Tevenvirinae _Aeromonas_phage_PX29|neighbours:(-1),(1)|neighbour_genes:Phage ribonuclease H..,Phage tail connector..|
MALQPLRATAGLDAAGKRAINFGYPDKSFGGDGVNVDFFIYENTIQPHSPSRTYPKDFAVVYNDRIYISQVAITAPEAFNLNKWKATRVDPSWRVVTSTANLQGNLRQGEYILSQVVGANSVYTMPFDAANSIPAAGDTVVIKDNGFATHDYEIVVNGNGKHINGSATHRITLSGSTTVFIYNGTEWVAQIWSQGEHNRTYVSSSSYIVGENFYRAKVGDHLVRETQYGGGIRIRLPRYANHGDTIVTYDLDGLNPVTKTEFYVYPNSGHKILTEVGTTAVDTAKFDSTGWGYFVFDSRINQWRVFDADRAQRWSMIESNYTAILGEKLAVHAGKTTDIITVTFPQEASNGDSFVVDTSYMVAGSKIILKISDAQANDYIVPDDNALSTPYVTKYRDIVKDLTKFTTKTETFTIDGRSHQWEFTYFRNALNTGLDVWVLVTNTPVPFRVDRNDTSFVGLAAIANQAEVNKNKEQITTGQNRDCETFVTPETLANKLATQANRGIARLATDAESKATSGTTEAWDSVIMTPECVNNRLATETMRGVLTVATQAQANAMSGTGEMWAQTAITPKVLDGRKSTETQTGITYQVIQAGAKQAERGTKGVGVHDFDEHYRYVTPKTLFEKVATEFSQGMGFVANQAETNAGTEDHANGPLFITAKTLQARQATTALTGLSRAVTDAEMSSNTPPADYNIHVTPDAIVKRTANETRWGLAETATQAEVDAGVLHDRYFVTPKTNKVWLDATRLTVEASSGLTTTGTIWQGQKFDIVESLEAQRGTLRVATQAESNTMINPIDNAIITPKKLSARTATETLTGIIEIATKAEVDAGIDALRAVTPLRVLDSIRTSANHRMNESRYGVGMMCTLNNDASVNTVWQGDDIQGSTRPINNYATDNIVVSPRALNTALTHYLPILGVAESSRSMDTTDGTRVKADDWVRRTVAQTITGAFTHSQDLTIFKAKASLILKNSGTSHVTDIKFLTSAKDNGWAFGVNSLDGALTATTIDGTTTDPTFYISRAGIVTATNHVLNGGQDPTVVNHLTRWGYTEDRYLRKTGNFAETITGFKTFLNNTTFSAGVGNAFSIKIGPDSEKSGIYAHPDGTLAVGSNGILRLRPKSMTDATNQTSIDTNGVMTVASQVKSLATAPKDANDLTRKDYIDGLIDDVTKSADSRVNKKGDNMTGELIITSPQAITANGAVTIKELLTVKNLRIEVGNGEFLEIRPNATTRSVDFVWIS
> |[Tevenvirinae _Aeromonas_phage_phiAS5]||_Aeromonas_phage_phiAS5.gb|hypothetical protein|3714|NC_014636.1(225268):68405-72118:1 ^RAST2:fig|1198136.107.peg.118^ Tevenvirinae _Aeromonas_phage_phiAS5|neighbours:(-1),(1)|neighbour_genes:Phage ribonuclease H,hypothetical protein|
MALQPLRATAGLDAAGHRAINFGYPDKTKGGDGVNVDFFTYENTIQPHSPSRTYPKDFAVTYNDRIYISEVEITAPEPFNLNKWKATRVDPSWRVVTSTANLQGNVRQGEYILSQIVGANSVYTMPFDAANNIPAAGDTVVIKDNGFATHDYEIVVNGNGKKINNQATHRITLSGSTTVFIYNGTEWVAQLWAQGDSNRTYVSSTSYIPGENFFRAKVGDHLVRETQYGGGIRIRLPRYANHGDTIVTYDLDRLNPLTKTEFFVYPNSNHKILVGVGETPVDSAKFDSTGWGYFVFDARINQWRVFDADTKARWNMIESNYTAILGEKLAVHAANATDTITVTFPQEASNGDSFIIDTSYMVQGSKITVKIPDAQANDYIVPDENALGTPYVSKYRDIVKDLTKFTTKTETFTIDGRSHQWEFTYFRNALGTGLDVWVLISNTPMPFRVDRNDTSFVGLAAIATQVEVNKNKEQITTGQNRDCEAFVTPETLSNKVATQTNRGIARLATDAESKATSGTTEAWNSVIMTPERVNNRLATETMRGVLTVATQAQANAMSGTGEMWAQTAITPKVLDGRKSTETQTGITYQVIQAGAKQAERGTKGVGVHDFDEHYRYVTPKVLFEKVATETSQGMGFVATQPETDAGTDNHVNGPLLVTAKTLQGRQATTALTGLSRAVTDAEMSSNTPPTGDNIHVTPDAIVKRTANETRWGLAETATQAEVDAGTLHDRWFVTPKTFGVWLNGTRLTVDVSSGLTTAGTIWAGQSFNIVESTETQRGTLRTATQAETNTMINPLDNVMITPKKLNDRKASETLTGIIEIATKAESDAGTDATRAMTPIRVLDSMRTSANHRMNESRYGVGMMCVLANDASANTVWQGDDIQGSTRPVGQYATDNIVVSPRALNTALAHYLPLLGVAESSRSMDTADGTRVKADDWIRRTVAQTITGGMKFTESPVIERASVVRLDMIATGGKQDTAIMFRNSTNKNWWANGVHVIDGAYQVSTITDDVFDAKMSIFRTGDVQFYRNVSNGGQDPTADNHLARWRYNEDRYVRKTGNVTETITGLKTFQNDTTFSAGNGNAFSIKVGGAIALTGLYAGTDGALNIGSNKIALNIRPNGYTDPTNQTRFHPDGIVEASSQVRTKATAPVAANDLTRKDYVDNLIDDVTKSADSRVNKKGDNMTGELIITSPQAITANGDVTIKELLTVKRLRIEVGNGEFLEIRPNAVTRSVDFIWIS
>ID:YP_803182.1 |[Escherichia virus RB32]||_Bacteriophage_RB32_.gbk|34|3870|NC_008515(165890):146932-150801:1 ^GeneID:4405648^ Bacteriophage RB32, complete genome.|neighbours:ID:YP_803181.1(-1),ID:YP_803183.1(1)|neighbour_genes:rnh,35|
MAEIKRKFRAEDGLDAGGDKIINVALADRTVGTDGVNVDYLIQENTVQQYDPTRGYLKDFVIIYNNRFWAATDNIPKPAGNFNRIRWKALRTDAVYTTVSSGPYQLKSGEAISVDTSVGNDIEFTLPPSPLDGETVIIQDIGGKPGINQVKINSSNQSIVNFRGEQVRSVLMTHPKSQMVFIFNNRLWQMYIADYSREAAIVTPSTVYQAQSNDFIVRRFTSAAPINVKLPRFANHGDIINFVDLDKLNPLYHTIVTTYDETTSVQEVGTHSIEGRTSIDGFLMFDDNEKLWRLFDGDSKARLRIITTNSNIRPNEEVMVFGANNGTAQTIELQLPTDISVGDTVKISMNYMRKGQTVKIKAAGEDKIASSVQLLQFPKRSEYPPEAEWVTVQELVFNGETNYVPVLQLAYIEDSDRKYWVVQQNVPTVERVDSLNNSTRARLGVIALATQAQANADLENSPQKELAITPETLANRTATETRRGIARIATTAQVNQNTTFSFADDLIITPKKLNERTATETRRGVAEIATQQETNTGTDDTTIITPKKLQARQGSESLSGIVTFVSTAGAAPASSRELNGTNVYNKNTNNLVVSPKALDQYKATPTQQGAVILAVESEVIAGQSQEGWANAVVTPETLHKKTSTDGRIGLIEIATQSEVNTGTDYTRAVTPKTLNDRRATESLSGIAEIATQVEFDAGVDDTRISTPLKIKTRFNSTDRTSVVALSGLVESGTLWDHYTLNILEANETQRGTLRVATQVEAAAGTLDNVLITPKKLLGTKSTEAQEGVIKVATQSETVTGTSANTAVSPKNLKWIVQSEPTWAATTLIRGFVKTSSGSITFVGNDTAGSTQDLELYEKNNYAVSPYELNRVLANYLPLKAKAVDSNLLDGLDSLQFIRRDIAQTVNGSLTLTQQTNLSAPLVSSSTATFGGSVTANSVLTISNTGTETHLIFEKGPQTGTNPAQTMTVRVWGNQFSGESDTTRSTVFEVSDETSSHFYSQRNKAGNITFNINGTVTPINVNASGTLNANGAATFGNSVTATGEIISRSANAFRAINGNYGFIVRNDGSVTNFMLTASGDQTGGFNGLRPLAINNASGQVTIGESLIIAKGATISSGGLTVNSRIRSQGTKTSDLYTRAPTSDTVGFWSIDINDSATYNQFPGYFKMVEKTNEVTGLPYLERGEEVKSPGTLTQFGNTLDSLYQDWITYPTTPEARTTRWTRTWQKTKNSWSSFVQVFDGGNPPQPSDIGAIPSDNGIIGNLTIRDFLRIGNVRIIPDLVNKTVKFEWVE
> |[Tevenvirinae _Citrobacter_phage_IME-CF2]||_Citrobacter_phage_IME-CF2.gb|long tail fiber prox..|3660|NC_029013.1(177688):129122-132781:-1 ^RAST2:fig|1198136.109.peg.235^ Tevenvirinae _Citrobacter_phage_IME-CF2|neighbours:(-1),(-1)|neighbour_genes:hypothetical protein,Oligopeptide ABC tra..|
MVAKSFRATSGLDAAGEKVINVGKASRSVLSDGVNVDFFNEFNTVQQYDPARGYSAFMAIIYARRIWYARADIASPAGAFDETKWISTRNDPKWVYNNVTSVDGLPVESGTYLMADGRFSELTYILPDAPVEGDIITIKDGGGMVGINSMLVRSNTRQIRLRDVQSSSYRLTHPYMTVAFIFNGNLWRVAEMLDNRDSQFVNATGAGSFQMQSGMTTFRNSGTGKITLQLPKYANDGDSITTYDLDKLSSVNVATLQVYPGSGHTITYDSINGVTSVASQRSGYGVFIFDQTNNRWVVYDGDNRVRLRRISDDLNMLPNDYVFVTPIAGNPPTIRNVTLTLPQDVAEGDRVYISMYMMGKTQNCTIKVKDGSGETIRTNKNMMQFPQRKDYPPDDWFSVTTLSFNADTDYLPYMELSYLKATKEWVVAQYRPLVERVDPTNRSRLGVIALATQAEVNKNLEDLPSDELAVTPRTLANKTATETRRGIARLATTAEVNQNTTATFLDDIIVTPKKLNERTATEDRRGILEIATQAETNAGTDDTTAITPKKLDTRRATETLAGIGKLVTTGATTAEGALRGDAGTNVYNFNNGVDLITPKSLNEKTATEKSKGLVVLATENEVITGAAAGSASMPIVVTPEMLHRKTSTEARIGLIEIATQTETNTGTDDTRAVTPKKLNDRKATETLDGIIALATTAEVAAGTVTNKAVVPVKLKEFFDVAGHIAVATADGLTQSGTIWTTVNLGIAAATETQRGTLRVATQAETNAGTLDTVIITAKKLQAKKATDTAEGIIRCATNSEAAAGTSTNLAITPATMQYLNGNDPAWGATTTRRGAVFITTKSNTFIGDNLVGSTQPVDSYLEDFYAVSPRGLNFALQNFLPKMATAQNSLSLGGVVAASWMRRDADQTVTGNNTYNGTSTFVGNVVTNGTLTANAAVTVNATVTTNNNINQSAKANTVYANTVLGTAAAGTKNLLRTFRGGTTDTTWHETVQGSVYRMATGATDLVDVLTVGDVGNGVLAYYGNTLRLNSKALANINANGDVTIASDASPTVQLRTAATNGWNGVTISNDNGTTTATVINTRNFTQHLDSTYVNVTGDTMTGALSVNVSGTGGRFTSVSGTAHIQAGDFSGPIQKMRLTGINDQVLTEFNINITDYTKAMINGNLIYHAGRKPTPAEIGAVAVAGSTVDTLVVRNYIKIGNVKIYADPVTKTCEFEWEE
>ID:YP_009195082.1 |[Citrobacter phage Margaery]||_Citrobacter_phage_Margaery_.gbk|long tail fiber prox..|3660|NC_028755(178182):164010-167669:1 ^GeneID:26647452^ Citrobacter phage Margaery, complete genome.|neighbours:ID:YP_009195081.1(1),ID:YP_009195083.1(1)|neighbour_genes:hypothetical protein,hinge connector of l..|
MVAKSFRATSGLDAAGEKVINVGKASRSVLSDGVNVDFFNEFNTIQQYDSTRGYAAFMAIMYARRIWYARADIPSPAGAFDETKWISTRNDPKWVYNNVTSNDGLPVESGTYLMADGRFSELTYILPDSPVEGDIITIKDGGGLAGVNNLLVRSNTRQIRLRDIQSSSYRLTHPYMTVAFIFNGNLWRVAEMRDNRDSQFVNATGLTAFQMQAGMVTFRNSGTGKITLQLPRYANDGDSITTYDLDRLASVNVATLQVYPGSGHTISYDGINNVTSVTSQRSGYGIFMFDQANNRWVVYDGDQRVRLRRISDDLNMLPNDYVFITPIAGNPPTVRNVTLTLPQDVAEGDRVYISMYMMGKTQNCTIKVKDGSGEKIRTNKNMMQFPQRKDYPPDDWFSVDTLTFNADTDYLPYMELSYLKATKEWVVAQYRPIIERVDPTNRSRLGVIALATQAEVNKNHEDTPSDELAVTPRTLANKTATETRRGIARLATTAEVNQNTTATFLDDVIVTPKKLNERSATEDRRGVLEIATQAETNAGTDDTTAITPKKLDTRRASETLAGIGKLVTTGATTAEGALRGDAGTNVYNFNNGVDLITPKSLNEKTATEKSKGLVVLATENEVVTGAAAGSASMPIVVTPEMLHRKTSTESRIGLIEIATQTETNTGTDDLRAVTPKKLNDRKATESLDGIIALATTAEVAAGTVTNKAVVPVKLKEFFDVTSHVAVATADGLTQSGTIWTTVNLGIASATETQRGTLRVATQGETDAGLLDTVFITPKKLQAKKATDTAEGIIRCATNAEAGAGTATNLAITPATMQFLNGTDPAWGATTTRRGAVFITTKANTFIGDNLVGSTQAVDDYLEDFYAVSPRGLNFALQNFLPKMATAQNSLSLGGVVAASWMRRDANQTVTGNNTFNGTSNFVGNVTTNGTLTANAAVTVNNTVTTNNNINQSAKANTVYANTVLSGEAAGTKNLLRTFRGGVTDTIWHETVQASTYRLATGTTDLVDVLTVGDVGNGTMAYSGTNIRLNGKALANINTAGDLFVASTATPTVQLRTAATNGWNGVTISNDGGTTTATVINTRNFTQHLDSTYVNVAGDTMTGALSVSVNGTGGRFTSVSGTAHVQAGDFSGNVQKMRLTGIDDKVLTEFNINITDYNKAMINGNLIYHAGRKPTPAEIGAVAVAGSTVDTLVVRDYIKIGNVKIFANPTTKTCEFVWEE
>ID:AYJ73127.1 |[Citrobacter phage Maroon]||_Citrobacter_phage_Maroon_.gbk|long tail fiber, pro..|3660|MH823906(178830):164676-168335:1 ^^ Citrobacter phage Maroon, complete genome.|neighbours:ID:AYJ73126.1(1),ID:AYJ73128.1(1)|neighbour_genes:hypothetical protein,long tail fiber|
MVAKSFRATSGLDAAGEKVINVGKASRSVLSDGVNVDFFNEFNTIQQYDSTRGYAAFMAIMYARRIWYARADIPSPAGAFDETKWISTRNDPKWVYNNVTSNDGLPVESGTYLMADGRFSELTYILPDSPVEGDIITIKDGGGLAGVNNLLVRSNTRQIRLRDIQSSSYRLTHPYMTVAFIFNGNLWRVAEMRDNRDSQFVNATGLTAFQMQAGMVTFRNSGTGKITLQLPRYANDGDSITTYDLDRLASVNVATLQVYPGSGHTISYDGINNVTSVTSQRSGYGIFMFDQANNRWVVYDGDQRVRLRRISDDLNMLPNDYVFITPIAGNPPTVRNVTLTLPQDVAEGDRVYISMYMMGKTQNCTIKVKDGSGEKIRTNKNMMQFPQRKDYPPDDWFSVDTLTFNADTDYLPYMELSYLKATKEWVVAQYRPIIERVDPTNRSRLGVIALATQAEVNKNHEDTPSDELAVTPRTLANKTATETRRGIARLATTAEVNQNTTATFLDDVIVTPKKLNERSATEDRRGVLEIATQAETNAGTDDTTAITPKKLDTRRASETLAGIGKLVTTGATTAEGALRGDAGTNVYNFNNGVDLITPKSLNEKTATEKSKGLVVLATENEVVTGAAAGSASMPIVVTPEMLHRKTSTESRIGLIEIATQTETNTGTDDLRAVTPKKLNDRKATESLDGIIALATTAEVAAGTVTNKAVVPVKLKEFFDVTSHVAVATADGLTQSGTIWTTVNLGIASATETQRGTLRVATQGETDAGLLDTVFITPKKLQAKKATDTAEGIIRCATNAEAGAGTATNLAITPATMQFLNGTDPAWGATTTRRGAVFITTKANTFIGDNLVGSTQAVDDYLEDFYAVSPRGLNFALQNFLPKMATAQNSLSLGGVVAASWMRRDANQTVTGNNTFNGTSNFVGNVTTNGTLTANAAVTVNNTVTTNNNINQSAKANTVYANTVLSGEAAGTKNLLRTFRGGVTDTIWHETVQASTYRLATGATDLVDVLTVGDVGNGTMAYSGTNIRLNGKALANINTAGDLFVASTATPTIQLRTASTNGWNGVTISNDGGTTTATVINTRNFTQHLDSTYVNVAGDTMTGALSVSVNGTGGRFTSVSGTAHVQAGDFSGNVQKMRLTGIDDKVLTEFNINITDYNKAMINGNLIYHAGRKPTPAEIGAVAVAGSTVDTLVVRDYIKIGNVKIFANPTTKTCEFVWEE
>ID:YP_009203990.1 |[Citrobacter phage Merlin]||_Citrobacter_phage_Merlin_.gbk|long tail fiber prox..|3798|NC_028857(172733):153563-157360:1 ^GeneID:26648201^ Citrobacter phage Merlin, complete genome.|neighbours:ID:YP_009203989.1(-1),ID:YP_009203991.1(1)|neighbour_genes:RNaseH,hinge connector of l..|
MADLKRKFRAQEGLDAAGEKVINVQTADRTIPSDGVNVEFLVQENTLQQYDETRWYPKNFAVIYDNRIWVANREIIKPSGAFNELYWTALRTDAKWKTESAGTVVLKSGDFISVDTENRGTVKFVLPNNPQDGDTIFLKDIGGQPGYADVTIDASIQSIVWLGSQVRSVRMTHPYSQMVLVFSNRLWQLYVSDNERTATTITPASIHEAQANEFIVRRYTTGAPIRVTLPKFANDGDIINFTDMDGMNPLFHMFVSTYDANTSIGSVGTTSLEVRSSGDGFIVFDAVEKLWRIWDGDLRTRLRIIKEDTEVRPNDHVMVFGTNNSTIKKVVITLPPAPAIGDTVKISLNYMRKGQTVDITCTGTDTIAASVSLLQFPKRSEYPPDATWVQNKTLSFNGDTSYVPVLDLSYIEDAGLKYWVVSDNTPTVERVDSKTDATRARLGVIALATEAQAQVDLENNPEKELAITPETLAKRVATKLRRGIARLVTLTEIQAPTTGPHLDDVIVTPAMLNEKTATETRRGVAEIATQSETDGSTDDTTIVTPKKLHNRKASEILTGILALVKTGITTVAGVDRDTKGTNVYDNTENTKAVTPASLFENKATYTSQGGTYLATENEVINGTVHDPKVPTVVTPVELHKKTATEGRIGFTEVATQPETDAGTDDFRYITPKKLSGRKATQDLTGLSRIATQPEFNAGALDDVISTPFKIKTYFSDPARHSVEPLSGLVESGNSWDHYKLDIKKASETQRGTLAVATKILVDAGVDDQTIITPKKLQDKKTSETTEGIIQIATRVETTTGTVGNKAVPPSHLKYAIQEQADWEATPTRRGPVKLTELALTFVGDKVTGSGVKFNAVTGLYENDDVKLNAGNYFKTGYAVSPFEMNKTLQNFLPINAIAVDSQKLDGLDSLQFIRRDIDQTVNGSLTLTKQLNTSAPLVSSSTSKFTNIMATIDLTVGDDSSHSVINLNAKGNHWLIDAQSQSTYLDFTADADVLRLKRDGDVEVGQTLKAGNRIDAMKGFSVEGGTMVINPTPSNIQFGSQSKATNIQTTDASNLTVTDSTGTSTVITTKNMVNQIGLNFVKKIGDSMTGNLLIDATLRVQIPEGVVTPDQPPTDSNPNAWSSSIKTSAVYNKLPGFVVPVYGTNEEGNPVAIDYTEVKGPGTLTQHGIDKNSIWQIWAPRPATVDATYFAQTFWIRNFNALTGKWDKWGRMYTSNNPPTSKEIGAVAAGGSAFDNLTIRDWLQIGNVRITPNPVTQSVDFTWIP
> |[Tevenvirinae _Citrobacter_phage_Miller]||_Citrobacter_phage_Miller.gb|long tail fiber prox..|3660|NC_025414.1(178171):163822-167481:1 ^RAST2:fig|1198136.111.peg.275^ Tevenvirinae _Citrobacter_phage_Miller|neighbours:(1),(1)|neighbour_genes:Oligopeptide ABC tra..,hypothetical protein|
MVAKSFRATSGIDAAGEKVINVGKASRSVLSDGVNVDFFNEFNTVQQYDPARGYSAFMAIIYARRIWYARADIASPAGAFDETKWISTRNDPKWVYNNVTSVDGLPVESGTYLMADGRFSELTYILPDAPVEGDIITIKDGGGMVGINSMLVRSNTRQIRLRDVQSSSYRLTHPYMTVAFIFNGNLWRVAEMLDNRDSQFVNATGAGSFQMQSGMTTFRNSGTGKITLQLPKYANDGDSITTYDLDKLSSVNVATLQVYPGSGHTITYDSINGVTSVASQRSGYGVFIFDQTNNRWVVYDGDNRVRLRRISDDLNMLPNDYVFVTPIAGNPPTIRNVTLTLPQDVAEGDRVYISMYMMGKTQNCTIKVKDGSGETIRTNKNMMQFPQRKDYPPDDWFSVTTLSFNADTDYLPYMELSYLKATKEWVVAQYRPLVERVDPTNRSRLGVIALATQAEVNKNLEDLPSDELAVTPRTLANKTATETRRGIARLATTAEVNQNTTATFLDDIIVTPKKLNERTATEDRRGILEIATQAETNAGTDDTTAITPKKLDTRRATETLAGIGKLVTTGATTAEGALRGDAGTNVYNFNNGVDLITPKSLNEKTATEKSKGLVVLATENEVITGAAAGSASMPIVVTPEMLHRKTSTEARIGLIEIATQTETNTGTDDTRAVTPKKLNDRKATETLDGIIALATTAEVAAGTVTNKAVVPVKLKEFFDVAGHIAVATADGLTQSGTIWTTVNLGIAAATETQRGTLRVATQAETNAGTLDTVIITAKKLQAKKATDTAEGIIRCATNSEAAAGTSTNLAITPATMQYLNGNDPAWGATTTRRGAVFITTKSNTFIGDNLVGSTQPVDSYLEDFYAVSPRGLNFALQNFLPKMATAQNSLSLGGVVAASWMRRDADQTVTGNNTYNGTSTFVGDVVTNGTLTANAAVTVNATVTTNNNINQSAKANTVYANTVLGTAAAGTKNLLRTFRGGTTDTTWHETVQGSVYRMATGATDLVDVLTVGDVGNGVLAYYGNTLRLNSKTLANINANGDVTIASDASPTVQLRTAATNGWNGVTISNDNGTTTATVINTRNFTQHLDSTYVNVTGDTMTGALSVNVSGTGGRFTSVSGTAHIQAGDFSGPIQKMRLTGINDQVLTEFNINITDYTKAMINGNLIYHAGRKPTPAEIGAVAVAGSTVDTLVVRNYIKIGNVKIYANPVTKTCEFEWEE
>ID:YP_009146702.1 |[Citrobacter phage Moon]||_Citrobacter_phage_Moon.gbk|long tail fiber prox..|3798|NC_027331(170341):152169-155966:1 ^GeneID:24721868^ Citrobacter phage Moon, complete genome.|neighbours:ID:YP_009146701.1(-1),ID:YP_009146703.1(1)|neighbour_genes:ribonuclease,long tail fiber prox..|
MADLKRKFRAQEGLDAAGEKVINVQTADRTVPSDGVNVEFLVQENTLQQYDETRWYPKDFAVIYDNRIWVSNREIVKPSGAFNELFWTALRTDAKWKTESAGTINLKSGDFISADTSGRGTIKFVLPSAPQDGDTIFIKDIGGQPGYADVTIDASVQSIVWLGAQVRSVRMTHPYSQMVLVFSNRLWQLYISDNERTATTITPASIHEAQANEFIVRRYTTGAPIRVTLPKFANDGDIINFTDMDGMNPLFHMFVSTFDANTSIGSVGTTSIEVRSSGDGFVMFDAVEKLWRIWDGDLRTRLRIIKEDTEVRPNDHVMVFGTNNSTVKKVVITLPPAPGIGDTVKISLNYMRKGQTVDITCTGTDTIAASVSLLQFPKRSEYPPDTTWVQNKTLSFNGDTSYVPVLDLSYIEDAGLKYWVVSDNTPTVERVDSKTDATRARLGVIALATEAQAMVDHENNPEKELAITPETFAKRVATKLRRGIARLVTLAEIQAPTTGPHLDDVIVTPAMLNEKTATETRRGVAEIATQSKTDGSTDDVTIVTPKKLHNRKASEILTGILALVKTGITTVAGVDRDTKGTNVYDNTENTKAVTPASLFENKATYTSQGGTYLATENEVINGTAHDPKIPTAVTPVELHKKTATEGRIGFTEIATQPETDAGNDDFRYITPKKLSGRKATQDLTGLARIATQPEFNAGALDDVISTPFKIKTYFSDPARHSVEPLSGLVESGNSWDHYKLDIKKASETQRGTLAVATKILVDAGVDDQTIITPKKLQDKKTSETTEGIIQIATRLETTTGTVGNKAVPPVHLKYAIQEQADWEATPTRRGPVKLTELALTFIGDKVFGSGVKFNAITGLYENDDAKLTEGNYFKTGYTVSPFEMNKTLQNFLPINAIATDSHKLDGLDSLQFIRRDIDQTVNGSLTLTKQLNTSAPLVSSSTSKFTNVMATIDLTVGDDSSHSVINLNAKGNHWLIDAQSQSTYLDFTADADVLRLKRDGDVEVGQTLKAGNRIDAMKGFSVEGGTMVINPTPSNIQFGSQSKATNIQTTDASNLTVTDSTGTSTVITTKNMVNQIGLNFVKKIGDSMTGNLLIDATLRVQIPEGVVTPDQAPTDANPNAWSSSIKTSAVYNKLPGFVVPVYGTNEEGNPVAIDYTEVKGPGTLTQHGIDKNSIWQIWAPRPATVDATYFAQTFWVRNFNALTGKWDKWGRMYTSNNPPTSKEIGAVAAGGSAFDNLTIRDWLQIGNVRMTPNPATQSVDMTWIP
>ID:YP_009285798.1 |[Citrobacter phage vB_CfrM_CfP1]||_Citrobacter_phage_vB_CfrM_CfP1_.gbk|long tail fiber prox..|3660|NC_031057(180219):165867-169526:1 ^GeneID:29079549^ Citrobacter phage vB_CfrM_CfP1, complete genome.|neighbours:ID:YP_009285797.1(1),ID:YP_009285799.1(1)|neighbour_genes:hypothetical protein,proximal tail fiber ..|
MVAKSFRATSGLDAAGEKVINVGKASRSVLSDGVNVDFFNEFNTVQQYDPARGYSAFMAIIYARRIWYARADIASPAGAFDETKWISTRNDPKWVYNNVTSVDGLPVESGTYLMADGRFSELTYILPDAPVEGDIITIKDGGGMVGINSMLVRSNTRQIRLRDVQSSSYRLTHPYMTVAFIFNGNLWRVAEMRDNRDSQFVNATGAGSFQMQSGMTTFRNSGTGKITLQLPKYANDGDSITTYDLDKLSSVNVATLQVYPGSGHTITYDSINGVTSVASQRSGYGVFIFDQTNNRWVVYDGDNRVRLRRISDDLNMLPNDYVFVTPIAGNPPTIRNVTLTLPQDVAEGDRVYISMYMMGKTQNCTIKVKDGSGETIRTNKNMMQFPQRKDYPPDDWFSVTTLSFNADTDYLPYMELSYLKATKEWVVAQYRPLVERVDPTNRSRLGVIALATQAEVNKNLEDLPSDELAVTPRTLANKTATETRRGIARLATTAEVNQNTTATFLDDIIVTPKKLNERTATEDRRGILEIATQAETNAGTDDTTAITPKKLDTRRATETLAGIGKLVTTGATTAEGALRGDAGTNVYNFNNGVDLITPKSLNEKTATEKSKGLVVLATENEVITGAAAGSASMPIVVTPEMLHRKTSTEARIGLIEIATQTETNTGTDDTRAVTPKKLNDRKATETLDGIIALATTAEVAAGTVTNKAVVPVKLKEFFDVAGHIAVATADGLTQSGTIWTTVNLGIAAATETQRGTLRVATQAETNAGTLDTVIITAKKLQAKKATDTAEGIIRCATNSEAAAGTSTNLAITPATMQYLNGNDPAWGATTTRRGAVFITTKSNTFIGDNLVGSTQPVDSYLEDFYAVSPRGLNFALQNFLPKMATAQNSLSLGGVVAASWMRRDADQTVTGNNTYNGTSTFVGNVVTNGTLTANAAVTVNATVTTNNNINQSAKANTVYANTVLGTAAAGTKNLLRTFRGGTTDTTWHETVQGSVYRMATGATDLVDVLTVGDVGNGVLAYYGNTLRLNSKALANINANGDVTIASDASPTVQLRTAATNGWNGVTISNDNGTTTATVINTRNFTQHLDSTYVNVTGDTMTGALSVNVSGTGGRFTSVSGTAHIQAGDFSGPIQKMRLTGINDQVLTEFNINITDYTKAMINGNLIYHAGRKPTPAEIGAVAVAGSTVDTLVVRNYIKIGNVKIYANPVTKTCEFEWEE
> |[Tevenvirinae _Cronobacter_phage_Pet-CM3-4]||_Cronobacter_phage_Pet-CM3-4.gb|long tail fiber prox..|3795|LT614807.1(171975):153778-157572:1 ^RAST2:fig|1198136.112.peg.293^ Tevenvirinae _Cronobacter_phage_Pet-CM3-4|neighbours:(-1),(1)|neighbour_genes:Phage ribonuclease H..,Phage tail fiber pro..|
MADSIKRKFRGAEGFDAAGEKIVNVATADRTVLSDGVNVEFLIQENTLQQYDSTRGYTSGFAVIYDNRIWVSNRDIAKPAGDFNELYWTSVRTDAKWRVVSSGTTILKSGEFISVDTAKGNDMIFTLPNNPQDGDTIMLKDIGNKTGTVGVTINASIQDIVLRDPTNKVRSVKMTHPLSQYVFVFSNRLWNLYVSDYERVARIVTPSSVVQAQSNDFIVRRYTSPDPIRVTLPKHANTGDIINFTDLDGKNPQFHMIVSTFDDNTNIGTVGQKSVEVRTSGDGFIVYDASESIWRIWEGDLRPRMRVITDNVTLIPNEVVTVFGVNNSTQKTIDITLPTDIAIGDTVTIAMNYMRKGQKVNIRAATGDKIASSLQLLQFPKRSEYPPDVAWVMNDVLTFDGTTSYVPVLQLSYIEHAGSKYWVVADNTPTVERVDSKDNETRKRLGVIALASQDQANVDHENNPEKELAITPQTLANRVATKVRRGIARLVTLTEIQALTPGPHLDDVIVTPAMLNEKTATETRRGVAETATQAEANGSTDDERIVTPKKLHNRIASETLTGILKLVRTIGTAAGIGRDTKGTNVYDYDNNIDAVTPKSLFQFKSTEQAQGGVYLATQNEVIAGGPAQPGFPVVVTPQTLHGKTTTDSRIGLIQIAKQAEVDEGTNYNKAVTPKTLNDRKAREDLSGIAEIATQTEFDTGTDDTRIVTPLKVKTRFNSTDRTSVVALSGLVEQGTLWDHYTLDIKEASETQRGTAALATQLQVDTGTDDKTIVTPKKLHAKKATETTEGIIQVANQSETVDGTVANKAISPKNFKYVVQEEKTWESTIARRGFVKLSEKALTFTGDTLNGSGRLLPGDLINEPALTDLPKEGYAVSPYEMNRALQYFLPAKAKAVDSDLLDGIDSTQFIRRDIDQVVNGKITFKKDVTLEAPLVSSSTAKFTTVNATISVDIGDSLGNSRINLNTLGNAWKVESLGNGTTLDFTATDKVLSLDRNGNVTVAQTLTAMNKVDASKGFSVEGGTMVINPSSSEIVIGTQSKQVTLQNKDANTFSVVDPSGTYTMLNTKNAFEITAQGFVKKAGDSMTGPLQIQAPLTVQIPEGRVAPDVKPSDDNPASWSASITSAAIYNKLPGFGVPVMEKDAEGQDTGFVDHYEYVKGPGVLTQHGIGKTAVYQIWAPRPTVQELNHNAQTFWIRNFNIVTGEWDEFGKMYTSVQRPTAGEIGAVSTSGSAFNNLTIRDWLQIKNVRIVPNETTRTVDFIWVDE
>ID:YP_006986535.1 |[Cronobacter phage vB_CsaM_GAP161]||_Cronobacter_phage_vB_CsaM_GAP161_.gbk|long tail fiber prox..|3660|NC_019398(178193):163181-166840:1 ^GeneID:13997801^ Cronobacter phage vB_CsaM_GAP161, complete genome.|neighbours:ID:YP_006986534.1(1),ID:YP_006986536.1(1)|neighbour_genes:hypothetical protein,hinge connector of l..|
MVAKSFRATSGLDAAGEKVINVGKASRSVLSDGVNVDFFNEFNTIQQYDSTRGYAAFMAIMYARRIWYARADIPSPAGAFDETKWISTRNDPKWVYNNVTSNDGLPVESGTYLMADGRFSELTYILPDAPVEGDIITIKDGGGLAGVNNLLVRSNTRQIRLRDIQSSSYRLTHPYMTVAFIFNGNLWRVAEMRDNRDSQFVNATGLTAFQMQAGMVTFRNSGTGKITLQLPRYANDGDSITTYDLDRLASVNVATLQVYPGSGHTISYDGINNVPSVTSQRSGYGIFMFDQANNRWVVYDGDQRVRLRRISDDLNMLPNDYVFITPIAVNPPTVRNVTLTLPQDVAEGDRVYISMYMMGKTQNCTIKVKDGSGEKIRTNKNMMQFPQRKDYPPDDWFSVDSLTFNADTDYLPYMELSYLKATKEWVVAQYRPIIERVDPTNRSRLGVIALATQAEVNKNWEDLPSDELAVTPRTLANKTATETRRGIARLATTAEVNQNTTATFLDDVIVTPKKLNERSATEDRRGVLEIATQAETNAGTDDTTAITPKKLDKRRATETLAGIGKLVTTGATTAEGALRGDAGTNVYNFNNGVDLITPKSLNEKTATEKSKGLVVLATENEVVTGAAAGSASMPIVVTPEMLHRKTSTETRIGLIEIATQDETNTGTDDLRAVTPKKLNDRKATESLDGIIALATTAEVAAGTATNKAVVPVKLKEFFNVTSHVAVATTDGLTQSGTIWTTVNLGIASATETQRGTLRVATQGETDAGTLDNVVITPKKLQAKKATDTAEGIIRCATNSEAAAGTATNLAITPATMQFLNGTDPAWGATTLRRGAVFITTKSNTFIGDNLVGSTQPVDSYLEDFYAVSPRGLNFALQNFLPLNATAQNSLKLGGVVAASWMRRDADQTVTGNNTFNGTSNFVGKVTTNGTLTANAAVTVNNTVTTNNNINQSAKANTVYANTVLSGEAAGTKNLLRTFRGGVADTIWHETVQASTYRLATGTTDLVDVLTVDGVGNGTMAYSGTNIRLNGKALANINTAGDLFVASTATPTVQLRTAATNGWNGVTISNDNGVTTATVINTRNFTQHLDSTYVNTAGDTMTGALSVSVNGTGGRFTSVSGTAHVQAGDFSGNVQKMRLTGIDDKVLTEFNINITDYNKAMINGNLIYHAGRKPTPAEIGAVAVAGSTVDTLVVRDYIKIGNVKIFANPTTKTCEFVWEE
>ID:AOG16392.1 |[Cronobacter phage vB_CsaM_leB]||_Cronobacter_phage_vB_CsaM_leB_.gbk|long tail fiber prox..|3660|KX431559(177907):163521-167180:1 ^^ Cronobacter phage vB_CsaM_leB, complete genome.|neighbours:ID:AOG16391.1(1),ID:AOG16393.1(1)|neighbour_genes:hypothetical protein,hinge connector of l..|
MVAKSFRATSGLDAAGEKVINVGKASRSVLSDGVNVDFFNEFNTIQQYDSTRGYAAFMAIMYARRIWYARADIPSPAGAFDETKWISTRNDPKWVYNNVTSADGLPIESGTYLLADGRFSELTYILPDSPVEGDIITIKDGGGLAGVNNLLVRSNTRQIRLRDNQSSSYRLTHPYMTVAFIFNGNLWRVAEMRDNRDSQFVNATGASSFQLQAGMVTFRNSGTGKITLQLPRYANDGDSITTYDLDRLASVNVATLQVYPGSGHTISYDGINNVTSVTSQRSGYGIFMFDQANSRWVVYDGDQRVRLRRISDDLNMLPNDYVFITPIAGNPPTVRNVTLTLPQDVAEGDRVYISMYMMGKTQNCTIKVKDGSGEKIRTNKNMMQFPQRKDYPPDDWFSVDTLTFNADTDYLPYMELSYLKATKEWVVAQYRPIIERVDPTNRSRLGVIALATQAEVNKNHEDTPSDELAVTPRTLANKTATETRRGIARLATTAEVNQNTTATFLDDVIVTPKKLNERSATEDRRGVLEIATQAETNAGTDDTTAITPKKLDTRRASETLAGIGKLVTTGATTAEGALRGDAGTNVYNFNNGVDLITPKSLNEKTATEKSKGLVVLATENEVVTGAAAGSASMPIVVTPEMLHRKTSTETRIGLIEIATQTETNTGTDDLRAVTPKKLNDRKATESLDGIIALATTAEVAAGTVTNKAVVPVKLKEFFDVTSHVAVATDDGLTQSGTIWTTINLGIASATETQRGTLRVATQGETDAGLLDTVFITPKKLQAKKATDTAEGIIRCATNAEAGAGTATNLAITPATMQFLNGTDPAWGATTTRRGAVFITTQSNTFIGNNLVGSTQAVDDYLEDFYAVSPRGLNFALQNFLPKMATAQNSLSLGGVVAASWMRRDANQTVTGNNTFNGTSNFVGNVTTNGTLTANAAVTVNNTVTTNNNINQSAKANTVYANTVLSGEAAGTKNLLRTFRGGVTDTIWHETVQESTYRLATGTTDLVDVLTVGDVGNGTMAYSGTNIRLNGKALANINTAGDLFVASTATPTVQLRTAATNGWNGVTISNDGGTTTATVINTRNFTQHLDSTYVNVAGDTMTGALSVSVNGTGGRFTSVSGTAHVQAGDFSGNVQKMRLTGIDDKVLTEFNINITDYNKAMINGNLIYHAGRKPTPAEIGAVAVAGSTVDTLVVRDYIKIGNVKIFANPTTKTCEFVWEE
>ID:AOG16678.1 |[Cronobacter phage vB_CsaM_leN]||_Cronobacter_phage_vB_CsaM_leN_.gbk|long tail fiber prox..|3660|KX431560(179516):165130-168789:1 ^^ Cronobacter phage vB_CsaM_leN, complete genome.|neighbours:ID:AOG16677.1(1),ID:AOG16679.1(1)|neighbour_genes:hypothetical protein,long tail fiber prox..|
MVAKSFRATSGLDAAGEKVINVGKASRSVLSDGVNVDFFNEFNTIQQYDSTRGYAAFMAIMYARRIWYARADIPSPAGAFDETKWISTRNDPKWVYNNVTSADGLPIESGTYLLADGRFSELTYILPDSPVEGDIITIKDGGGLAGVNNLLVRSNTRQIRLRDNQSSSYRLTHPYMTVAFIFNGNLWRVAEMRDNRDSQFVNATGASSFQLQAGMVTFRNSGTGKITLQLPRYANDGDSITTYDLDRLASVNVATLQVYPGSGHTISYDGINNVTSVTSQRSGYGIFMFDQANSRWVVYDGDQRVRLRRISDDLNMLPNDYVFITPIAGNPPTVRNVTLTLPQDVAEGDRVYISMYMMGKTQNCTIKVKDGSGEKIRTNKNMMQFPQRKDYPPDDWFSVDTLTFNADTDYLPYMELSYLKATKEWVVAQYRPIIERVDPTNRSRLGVIALATQAEVNKNHEDTPSDELAVTPRTLANKTATETRRGIARLATTAEVNQNTTATFLDDVIVTPKKLNERSATEDRRGVLEIATQAETNAGTDDTTAITPKKLDTRRASETLAGIGKLVTTGATTAEGALRGDAGTNVYNFNNGVDLITPKSLNEKTATEKSKGLVVLATENEVVTGAAAGSASMPIVVTPEMLHRKTSTETRIGLIEIATQTETNTGTDDLRAVTPKKLNDRKATESLDGIIALATTAEVAAGTVTNKAVVPVKLKEFFDVTGHVAVAAADGLTQSGTIWTTVNLGIVSATETQRGTLRVATQGETDAGTRDDVIITAKKLQAKKATDTAEGIIRCATNAEAGAGTATNLAITPATMQFLNGTDPAWGATTTRRGAVFITTKSNTFIGDNLVGSTQAVDSYLEDFYAVSPRGLNFALQNFLPKMATAQNSLSLGGVVAASWMRRDANQTVTGNNTFNGTSNFVGNVTTNGTLTANAAVTVNNTVTTNNNINQSAKANTVYANTVLSGEAAGTKNLLRTFRGGVTDTIWHETVQESTYRLATGTTDLVDVLTVGDVGNGTMAYSGTNIRLNGKALANINTAGDLFVASTATPTVQLRTAATNGWNGVTISNDGGTTTATVINTRNFTQHLDSTYVNVAGDTMTGALSVSVNGTGGRFTSVSGTAHVQAGDFSGNVQKMRLTGIDDKVLTEFNINITDYNKAMINGNLIYHAGRKPTPAEIGAVAVAGSTVDTLVVRDYIKIGNVKIFANPTTKTCEFVWEE
>ID:YP_009005533.1 |[Enterobacter phage PG7]||_Enterobacter_phage_PG7_.gbk|long tail fiber prox..|3795|NC_023561(173276):155348-159142:1 ^GeneID:18502548^ Enterobacter phage PG7, complete genome.|neighbours:ID:YP_009005532.1(-1),ID:YP_009005534.1(1)|neighbour_genes:rnh,hinge connector of l..|
MADSIKRKFRGADGFDAAGEKIVNVATADRTVLSDGVNVEFLIQENTLQQYDSTRGYTSGFAVIYDNRIWVSNRDIAKPACAFNELYWTSVRTDAKWRVVSSGTTILKSGEFISVDTAKGNDMIFTLPNNPQDGDTIMLKDIGNKTGTVGVTINASIQDIVLRGPTNKVRSVKMTHPLSQYVFVFSNRLWNLYVSDYERVARIVTPSAVVQAQSNDFIVRRYTSPDPIRVTLPKHANTGDIINFTDLDGKNPQFHMIVSTFDDNTNIGTVGQKSIEVRTSGDGFIVYDESESIWRIWEGDLRPRMRVITDNVTLIPNEVVTVFGVNNSTQKTIDITLPTDIAIGDTVTIAMNYMRKGQKVNIRAATGDKIASSLQLLQFPKRSEYPPDTTWVMNDVLTFDGTTSYVPVLQLSYIEHAGSKYWIVADNDPTVERVDSKDNETRKRLGVIALASQDQANVDHENNPEKELAITPQTLANRVATKVRRGIARLVTLTEIQALTPGPHLDDVIVTPAMLNEKTATETRRGVAETATQAEANGSTDDERIITPKKLHNRIASEILTGILKLVRTTGTLAGIGRDTKGTNVYDYDNNIDAVTPKSLFQFKSTEQAQGGVYLATQNEVIAGGPAQPGFPVVVTPQTLHGKTSTDSRIGLIQIAKQAEVDTGTDYTKAVTPKTLNDRKAREDLSGIAEIATQVEFDTGTDDTRIVTPLKVKTRFNSTDRTSVVALSGLVEQGTLWDHYTLDIKEASETQRGTAALATQVQVDAGTDDKTIVTPKKLHAKKATETTEGIIQVANQAETVAGTIANKAVSPKNFKYVVQEEKTWESTIAQRGFVKLSEKALTFKGDTLNGSGRLLPGDLINEPALTDLPKEGYAVSPYEMNRALQYFLPAKAKAVDSDLLDGIDSTQFVRRDIDQVVNGKITFKKDVTLEAPLVSSSTAKFTTVNATISVDIGDTLGNSRINLNTLANGWNIETLANGSTLDFTATDKVLTLNRNGNVTVAQTLTAMNKVDANKGFSVEGGTMVINPSSTEIVIGTQSKQVTLQNKDAKTFSVVDPSGTYTILNTKNAFEITAQGFVKKAGDSMTGPLQIQAPLTVQIPEGRVAPDVKPSDDNPASWSASITSAAIYNKLPGYGVPVMEKDAEGQDTGFVDHYEYVKGPGVLTQHGIGKTAVYQIWAPRPTAQELNHNAQTFWIRNFNIVTGEWDEFGKMYTSVQRPTAGEIGAVSTSGSAFNNLTIRDWLQIKNVRIVPNETTRTVDFIWVDE
> |[Tevenvirinae Enterobacter_phage_myPSH1140]||_Enterobacter_phage_myPSH1140.gb|long tail fiber prox..|3795|MG999954.1(172614):156558-160352:1 ^RAST2:fig|1198136.57.peg.296^ Tevenvirinae Enterobacter_phage_myPSH1140|neighbours:(-1),(1)|neighbour_genes:Phage ribonuclease H..,hinge connector of l..|
MADSIKRKFRGAEGFDAAGEKIVNVATADRTVLSDGVNVEFLIQENTLQQYDETRGYTSGFAVIYDNRIWVSNRDIAKPAGAFNELFWNSVRTDAKWRVVSSGTTTLKSGEFISVDTNKGNDMVFTLPSNPQDGDTIMLKDIGNKTGTVGVVINASVQDIVLRDPANKVRSVRMTHPLSQYVFVFSNRLWNLYVSDYARYARIVTPSVVVQAQSNDFIVRRYTSPGPIRVTLPKFANTGDIINFTDLDGKNPQFHMIVSTFDDNTNIGTVGQKSVEVRTSGDGFIVYDASESIWRIWEGDLRPRMRVITDNVTLIPNDVVTVFGVNNITQKTIDITLPTDIAVGDTVTIAMNYMRKGQKVNIIAAAGDKIASSLQLLQFPKRSEYPPDAAWVMNDSLTFDGTTSYVPVLQLSYIENAGSKYWIVADNAPTVERVDSKDNETRKRLGVIALASQAQANVDYENNPEKELAITPETLANRIATKIRRGIARLVTLTEIQAPTSGPHLDDVIVTPAMLNEKTATEERRGVAETATQAEANGSTDDERIVTPKKLHNRIASETLTGILKLVRTVGTAAGIGRDTKGTNIYDYDNNIDAVTPKSLFQFKSTEQAQGGVYLATQNEVIAGGPAQPGFPVVVTPQTLHGKTSTDSRIGLIQIAKQAEVDAGTDYTKAVTPKTLNDRKAREDLSGIAEIATQTEFDSGTDDTRIVTPLKVKTRFNSTDRTSVVALSGLVEQGTLWDHYTLDIKEASETQRGTAALATQVQVDAGTDDKTIVTPKKLQAKKATETTEGIIQVANQTETVAGTIATKAVSPKNLKYIAQEEKTWESTIARRGFVKLSEKALTFKGDATNGSGRLLPGDLINEPALTDLPKDGYAVSPYEMNRALQYFLPAKAKAVDSDLLDGIDSTQFVRRDIDQVVNGKITFKKDVVLEAPLVSSSTAKFTTVNATISVDIGDTLGNSRINLNTLANGWNIETLANGSTLDFTAADKVLTLNRNGNVTVAQTLTAMNKVDASKGFSVEGGTMVINPSSSEIVIGTQSKQVTLQNKDAKTFSVVDPSGTYTILNTKNAFEITAQGFVKKAGDSMTGQLQISAPLTVQIPEGKVQPDVKPSDENPASWSASITSAIVYNKLPGFGVPVMEKNDQGQDTGFVDHYEYVKGPGVLSQHGIGKTAVYQIWAPRPDAAALNHNAQTFWIRNFNIVTNDWDEWGKMYTSVQRPTAGEIGAVSTSGSAFNNLTIRDWLQIKNVRIVPNETTRTVDFIWVDE
>ID:YP_009607180.1 |[Enterobacter phage phiEap-3]||_Enterobacter_phage_phiEap-3_.gbk|long tail fiber prox..|3774|NC_041980(175814):160560-164333:1 ^GeneID:40083186^ Enterobacter phage phiEap-3, complete genome.|neighbours:ID:YP_009607179.1(1),ID:YP_009607181.1(1)|neighbour_genes:hypothetical protein,hinge connector of l..|
MVAKSFRARSGLDAAGEKVINVGKADRNTLSDGVNVDFFNEFNGIQQYDPTRGYSQDMAIIYARRIWYAKQNIASPAGAFDESKWIATRNDPKWVYSNVTTPDGSIIESGSYIMADGRFTELLYLLPDNPTEGDVITFKDCGGLVGVNSILVKSNTRQIRLRAVQSAQYRLTHPYMIATFIYNGNVWRVAETLDNRDSEIVNATGTGSFQLQSGMTVFRNSATGKITLQLPKYANDGDVITTYDADKMNSINIAVLQIYPGSGHTISDGASTGVTSVTSQKSGFGMFIFDAQNSQWKVYDADNRVRLRRIYSDLNAVPNDYVFVTANPSGTIPNVTVTLPTDVADGDRVYVSLYMMGKNQNCTIKVKDGTTDKIRTNKNMMQFPQRKDYPPDDWFSVTSLAFNAGSDYLPYIEFSYLKATKEWVVANYRPIVERVDATNRSRTGVIALAAQAEVNKNLEDNPNDETAITPKTLANKTATETRRGIARLATTAEVNKLSTDTYLDDVIVTPKKLNERTATETRRGLAEIATQAETNGSTDDITIVTPKKLHNRIASPTLTGILALVATGGAPNTNTDRAQAGTGVYDHSDYQKAVTPKTLREYKATQLQSGAVWLASETEVINGTVASSNIPTVVTPEMLHKKTSTDGRIGLIEIATQTETNAGTDYTRAVTPKTLNDRAATETLTGIIAIATTAEVSAGTVTNKAIVPSKLKGYLDDTSHITVATADGLTQSGTIWTTVNIGIQSATETQRGTLRVATQSETNAGTLDTVFVTPKKLHAKKATESAEGIIQVATAAETTAGTVANKAVSPKNLKNTIQVDTSWQATDLVRGTVKLSKGLGTWSGNDVAGSTLPDDGYAAVGVAVSPYELNLTLKHYLPIGAKAVDADKLDNLDSSQFIRRDVNQTVNGALTLTKATTVQADINSTADASFRVMNVSGDLNVGDGSSMGKLRLNGGSSNDWSIQASSASGRIAMISTGNTGTVHLSVYNDTRGVVANVKFQAPEIQAISKVTLGNDTVITAAGSVLSMGTKNKTTKILTSDAGNILAEESGNSYKVFTEKNAQTLLNPTYVRKAGDTMSGRLTVSNSSIIIAGQAAWSTLDAVTEASRGNWTAEITASAQYNVLPGYAVPVLEPDPINPDIMIVTRYTYVKAPGTLTQFGNGTAFTYQIWAPRPTSGAGVNALAQSFWIRQMNPITGKFDEWGRMYTSNNPPTAGEIGATSAVGTTVKNMTVTDWIKVGNVRIYPDPVTQTVKFEWVA
>ID:YP_009168066.1 |[Escherichia phage AR1]|AR1|_Enterobacteria_phage_AR1_DNA_.gbk|34|3870|NC_027983(167435):148672-152541:1 ^GeneID:26042150^ Enterobacteria phage AR1 DNA, complete genome.|neighbours:ID:YP_009168065.1(-1),ID:YP_009168067.1(1)|neighbour_genes:rnh,35|
MAEIKRKFRAEDGLDAGGDKIINVALADRAVGTDGVNVDYLIQENTVQQYDPTRGYLKDFVIIYDNRFWAAINDIPKPAGVFNSVRWRALRTDANWTTVSSGPYQLKSGESISVDTAAGNDITFTLPSTPIDGDTIVLQDIGGKPGVNQVLITAPVQSIVNFRGQQVRSVLMTHPKSQIVLIFSNRLWQMYVADYSREAVVVTPASLYQAQSNDFIVRRFTSASAINIKLPRFANHGDIINFVDLDKLNPLYHTIVTTYDETTSVQEVGTHSIEGRTSIDGFLMFDDNEKLWRLFDGDSKARLRIITTNSNIRPNEEVMVFGANNGTTQTIELQLPTDISVGDTVKISMNYMRKGQTVKIKAAGEDKIASSVQLLQFPKRSEYPPEAEWVTVQELVFNGETNYVPVLELAYIEDSDGKYWVVQQNVPTVERVDSLNDSTRARLGVIALATQAQANADLENSPQKELAITPETLANRTATETRRGIARIATTAQVNQDTTFSFADDLIITPKKLNERTATETRRGVAEIATQQETNAGTDDTTIITPKKLQARQGSESLSGIVTFVSTAGATPASSRELNGTNVYNKNTNNLVVSPKALDQYKATPTQQGAVILAVESEVIAGQSQEGWANAVVTPETLHKKTSTDGRIGLIEIATQSEVNTGTDYTRAVTPKTLNDRRATESLSGIAEIATQVEFDAGVDDTRISTPLKIKTRFNSTDRTSVVALSGLVESGTLWDHYTLNILEANETQRGTLRVATQVEAAAGTLDNVLITPKKLLGTKSTEAQEGVIKVATQSETVTGTSTNTAVSPKNLKWIVQSEPTWAATTLIRGFVKTSSGSITFVGNDTVGSTQPLESYEKNSYAVSPYELNRVLANYLPLKAKAVDSNLLDGLDSSQFIRRDIAQTVNGSLTLTQQTNLSAPLVSSSTATFGGSVTANSVLTISNTGTETHLIFEKGPQTGTNPAQTMTVRVWGNQFSGELDTTRSTVFEVSDETSSHFYSQRNKAGNITFNINGTVTPINVNASGTLNANGVATFGNSVTATGEIISRSANAFRAINGNYGFIVRNDGSVTNFMLTASGDQTGGFNGLRPLAINNASGQVTIGESLIIAKGATINSGGLTVNSRIRSQGTKTSDLYTRAPTSDTVGFWSIDINDSATYNQFPGYFKMVEKTNEVTGLPYLERGEEVKSPGTLTQFGNTLDSLYQDWITYPTTPEARTTRWTRTWQKTKNSWSSFVQVFDGGNPPQPSDIGALPSDNATMGNLTIRDFLRIGNVRIIPDPVNKTVKFEWVE
> |[Tevenvirinae _Enterobacteria_phage_ATK47]||_Enterobacteria_phage_ATK47.gb|Phage long tail fibe..|3876|KT184309.1(170020):18781-22656:-1 ^RAST2:fig|1198136.68.peg.31^ Tevenvirinae _Enterobacteria_phage_ATK47|neighbours:(-1),(1)|neighbour_genes:hypothetical protein,Phage ribonuclease H..|
MADIKRKFRAEDGLDAGGDKIVNVALADRTVGTDGVNVDFLVQENTVQVYDSTRGYNKGFVVLYDNRLYQAINDIVSPSGAFNLLQWRAVRTDAQWITVASGTYQLSSGESISVNTGAGNDMVFTLPNAPVDGDTVVLADIGGRTGTVKVQINASVQSILNFRGEQVRTVLMTRPRSQLLFVFSNRLWQMYITDYGKESITVTPATPYQAQANDFIVRRFTSAAPINITLPRNANNGDIISLVDLDKLNPLYHTIVKTFDDTTSIGEVGTHIAEGRNDSDAFFVFDAANSLWRIWEGDQKSRLRIIRADSNIRPNEEVLIFGTNNATTGTINLTLPTGILSGDTVKISMNYMRKGQTVKIKAAEGDTIASTVALLQFPKRSEYPPDAQWVSVTELEFNGTTSYVPVLELAYIEDTVAGTRYWVVQQNVPTVERVDAGTDATRARLGVIALATQAQANVDLENTPAKEVAITPETLANRTATEARRGIAKIATTAQVNQNSTATFVDDTIVTPKKLNERTATETRRGLAEIATQAETDAGLDDTTIITPKKLQARQGSETLSGIVKYVSTTSATPAETRGAAGTNVYNKTVNNLTISPKALDQYKATYAQQGAVILAVDSEVIAGQSQAGYSHAVVTPETLHKKTSTDGRIGLIEIATQAETNAGTDYTRAVTPKTLNDRKATEGLSGIAEIATQVEFDTGTDDTRISTPLKIKTHFDSSDRTSVNSDSGLIEEGTLWNHYTLDISKANETQRGTLRVATQAESNAGTLDDVLITPKKLLGTKSTETSEGVIKVATQAETITGTSANTAVSPKNLKWIVQNEPTWAATTAIRGFVKTSSGSITFVGNDTVGSTQNLELYEKNSYAVSPYELNRVLANYLPLKAKAADANLLDGLDSSQFIRRDIAQTVNGSLTLTQQTNLSAPLVSSSTATFGGSVSANSTLTISNTGTATRLIFEKGPQTGTNPAQTMTIRVCGNEFGGGSDTTRSTVFEVGDETSNHFYSQRNKAGNITFSINGTVMPINVNASGSLNANGVATFGSSVTANGEFISKSANAFRAISGDYGFFIRNDAANTYFMLTASGDQTGGFNGLRPLAINNASGQVTIGEGLIIAKGATINSGGLTVNSRIRSQGTKTSDLYTRAPTSDNVGFWSIDINDSATYNQFPGYFKMVEKTNEVTGLPYLERGEEVKSPGTLTQFGNTLDSLYQDWITYPTTPEARTTRWTRTWQKTKNSWSSFVQVFDGGNPPQPSDIGALPSDNATIGNLTIRDFLRIGNVRIIPDPVNKSVKFEWIE
> |[Tevenvirinae Enterobacteria_phage_ATK48]||_Enterobacteria_phage_ATK48.gb|Phage long tail fibe..|3876|KT184310.1(169729):117015-120890:-1 ^RAST2:fig|1198136.55.peg.207^ Tevenvirinae Enterobacteria_phage_ATK48|neighbours:(-1),(1)|neighbour_genes:hypothetical protein,Phage ribonuclease H..|
MADIKRKFRAEDGLDAGGDKIVNVALADRTVGTDGVNVDFLVQENTVQVYDSTRGYNKGFVVLYDNRLYQAINDIVSPSGAFNLLQWRAVRTDAQWITVASGTYQLSSGESISVNTGAGNDMVFTLPNAPVDGDTVVLADIGGRTGTVKVQINASVQSILNFRGEQVRTVLMTRPRSQLLFVFSNRLWQMYITDYGKESITVTPATPYQAQANDFIVRRFTSAAPINITLPRNANNGDIISLVDLDKLNPLYHTIVKTFDDTTSIGEVGTHIAEGRNDSDAFFVFDAANSLWRIWEGDQKSRLRIIRADSNIRPNEEVLIFGTNNATTGTINLTLPTGILSGDTVKISMNYMRKGQTVKIKAAEGDTIASTVALLQFPKRSEYPPDAQWVSVTELEFNGTTSYVPVLELAYIEDTVAGTRYWVVQQNVPTVERVDAGTDATRARLGVIALATQAQANVDLENTPAKEVAITPETLANRTATEARRGIAKIATTAQVNQNSTATFVDDTIVTPKKLNERTATETRRGLAEIATQAETDAGLDDTTIITPKKLQARQGSETLSGIVKYVSTTSATPAETRGAAGTNVYNKTVNNLTISPKALDQYKATYAQQGAVILAVDSEVIAGQSQAGYSHAVVTPETLHKKTSTDGRIGLIEIATQAETNAGTDYTRAVTPKTLNDRKATEGLSGIAEIATQVEFDTGTDDTRISTPLKIKTHFDSSDRTSVNSDSGLIEEGTLWNHYTLDISKANETQRGTLRVATQAESNAGTLDDVLITPKKLLGTKSTETSEGVIKVATQAETITGTSANTAVSPKNLKWIVQNEPTWAATTAIRGFVKTSSGSITFVGNDTVGSTQNLELYEKNSYAVSPYELNRVLANYLPLKAKAADANLLDGLDSSQFIRRDIAQTVNGSLTLTQQTNLSAPLVSSSTATFGGSVSANSTLTISNTGTATRLIFEKGPQTGTNPAQTMTIRVCGNEFGGGSDTTRSTVFEVGDETSNHFYSQRNKAGNITFSINGTVMPINVNASGSLNANGVATFGSSVTANGEFISKSANAFRAISGDYGFFIRNDAANTYFMLTASGDQTGGFNGLRPLAINNASGQVTIGEGLIIAKGATINSGGLTVNSRIRSQGTKTSDLYTRAPTSDNVGFWSIDINDSATYNQFPGYFKMVEKTNEVTGLPYLERGEEVKSPGTLTQFGNTLDSLYQDWITYPTTPEARTTRWTRTWQKTKNSWSSFVQVFDGGNPPQPSDIGALPSDNATIGNLTIRDFLRIGNVRIIPDPVNKSVKFEWIE
> |[Tevenvirinae Enterobacteria_phage_Aplg8]||_Enterobacteria_phage_Aplg8.gb|Phage long tail fibe..|3870|KT184308.1(168496):93888-97757:1 ^RAST2:fig|1198136.66.peg.158^ Tevenvirinae Enterobacteria_phage_Aplg8|neighbours:(-1),(1)|neighbour_genes:Phage ribonuclease H..,Phage long tail fibe..|
MAEIKRKFRAEDGLDAGGDKIINVALADRAVGTDGVNVDYLIQENTVQQYDPTRGYLKDFVIIYDNRFWAAINDIPKPAGAFNSGRWRALRTDANWITVSSGSYQLKSGEAISVNTAAGNDITFTLPSSPIDGDTIVLQDIGGKPGVNQVLIVAPVQSIVNFRGQQVRSVLMTHPKSQIVLIFSNRLWQMYVADYSREAVVVTPASLYQAQSNDFIVRRFTSAAPINVKLPRFANHGDIINFVDLDKLNPLYHTIVTTYDETTSVQEVGTHSIEGRTSIDGFLMFDDNEKLWRLFDGDSKARLRIITTNSNIRPNEEVMVFGANNGTTQTIELQLPTNISVGDTVKISMNYMRKGQTVKIKAAGEDKIASSVQLLQFPKRSEYPPEAEWVTVQELVFNGETNYVPVLQLAYIEDSDGKYWVVQQNVPTVERVDSLNNSTRARLGVIALATQAQANVDLENSPQKELAITPETLANRTATETRRGIARIATTAQVNQNTTFSFADDIIITPKKLNERTATETRRGVAEIATQQETNTGTDDTTIITPKKLQARQGSESLSGIVTFVSTAGATPASSRELNGTNVYNKNTNNLVVSPKALDQYKATPTQQGAVILAVESEVIAGQSQEGWANAVVTPETLHKKTSTDARIGLIEIATQSEVNTGTDYTRAVTPKTLNDRRATESLSGIAEIATQVEFDVGVDDTRISTPLKIKTRFNSTDRTSVVALSGLVESGTLWDHYTLNILEANETQRGTLRVATQVEAAAGTLDNVLITPKKLLGTKSTEAQEGVIKVATQSETVAGTSANTAVSPKNLKWIVQSEPTWAATTAIRGFVKTSSGSITFVGNDTVGSTQDLELYEKNSYAVSPYELNRVLANYLPLKAKAADTNLLDGLDSSQFIRRDIAQTVNGSLTLTQQTNLSAPLVSSSTAAFGGSVSANSTLTISNTGTATRLIFEKGPQTGTNPAQTMTIRVWGNQFGGGSDTTRSTVFEVGDETSNHFYSQRNKAGNITFSINGTVMPINVNASGSLNANGVATFGSSVTANGEFISKSANAFRAINGDYGFFIRNDAANTYFMLTASGDQTGGFNGLRPLAINNASGQVTIGESLIIAKGATINSGGLTVNSRIRSQGTKTSDLYTRAPTSDTVGFWSIDINDSATYNQFPGYFKMVEKTNEVTGLPYLERGEEVKSPGTLTQFGNTLDSLYQDWITYPTTPEARTTRWTRTWQKTKNSWSSFVQVFDGGNPPQPSDIGALPSDNATMGNLTIRDFLRIGNVRIIPDPVNKSVKFEWIE
>ID:YP_007004202.1 |[Enterobacteria phage Bp7]||_Enterobacteria_phage_Bp7_.gbk|long tail fiber prox..|4050|NC_019500(168066):83103-87152:-1 ^GeneID:14008031^ Enterobacteria phage Bp7, complete genome.|neighbours:ID:YP_007004201.1(-1),ID:YP_007004203.1(1)|neighbour_genes:long tail fiber, pro..,RNaseH ribonuclease|
MADILKPAFRATSGLDAAGEKVINVAKADYNVLDDGVNVEFFIDENTIQAYDETRGYKKGFAVIHDQRIWVAQRDINAPAGTFVPGYWTATRTDPKWITVASPTRQLASGEYIAVDSAASFTTFTLPPNPTDGDTVVIKDIGGRVGYNEIKVQSSSAPGGGNQKIVRFGNQFTETLITKPFSYNMIIFANRLWHFWESGNEERGIRVEPNTAQFQAQAGDNILRRYTSGAVIKFTLPKYANQGDIIKTADIDGLGSKFHLIVETFDASSALGKPGQHSMEFRTSGDGFFVYNSTEKLWYVWDGDLKTRLRVIRDDVELLANESIIVFGPNNTTPQTINITLPTGVAQGDVVKIALNYLRKAQTVNIKAAVGYKIASSVQLLQFPKRSEYPPDTEWVLNDVLTFNGDISYTPVIELSYIEDTTTGGKYWVVAQNVPTIERVDSKDDLTRARLGVIALASQTQANVDHENNPEKELAITPQTLANRVATESRRGIARIATTAQVNQDTTFAFQDDLIISPKKLNERTATETRRGVAEIATQVETNTGTDDTTIITPKKLQARQGSESLSGIVTYTSTVGTTPATARDTVGTNVYNKNVGNLVISPKALDQYKATQVQQGTVYLSNQSEVNAGQTASGFANSAVSPETLHARVALDTRTGLIEIATQTETDTGTDYTRAVTPKTLNDRKATERLTGIARIATQVEFDAGVLDNVISTPLKIKTRFNDTARTSVSAASGLVESGTLWNHYTLDIREANETQRGTARLATQTEVNVGTDDKTIVTPLKLHSKKSTESSEGIIRVATNTETTAGTSKVLAVSPSGLKYVVQTETTWEATALRRGFVKLTEGALTYSGNKVTGSGVKFNSGTGLYENDDTVLNAANYPKTGYAVSSYEMNKTLQNFLPINATAVNSEKLDGLDSLQFIRRDVDQTVNGSLTLTKQLNLAAPLVSSSTANITGNTILGSLEVTGNSTFKNDVSVSSGKSIKFVGPQSGAGTWNSQGDTLAPIFAEINSTPDAKFHPIVKQRLGQGTFSLGTVNDGTRDFKIHYLPSPGSLESFYWTFNTTGDFAVNSGSISISKNANITGTTTSNGVSTTTLNASALSSLQNVTTSGTIVSTGQVSANNGLVAQKYVRSVGVKPTLASQAPTAETVGFWSVDINDSATFNLFPGYWTMKTKRQVNIDTVQTKPAGVSDEIWNASGWLTETGAFSSPAIRYRNEDGSFGDEVLSTTGQKLRGTWFDYSVRDKEVKYPGTLTQFGNTLDSCYQDWVCYPTGLNGGTIRYTRTWQKNKNAWTTFSMVYTADNPPSAEEVGALPADNATMGNITILDWLRIGNVRIIPDPVTKSVKFEWIE
> |[Tevenvirinae _Enterobacteria_phage_CC31]||_Enterobacteria_phage_CC31.gb|long tail fiber prox..|3795|NC_014662.1(165540):147299-151093:1 ^RAST2:fig|1198136.121.peg.268^ Tevenvirinae _Enterobacteria_phage_CC31|neighbours:(-1),(1)|neighbour_genes:Phage ribonuclease H..,hinge connector of l..|
MADSIKRKFRGAEGFDAAGEKIVNVATADRTVLSDGVNVEFLIQENTLQQYDETRGYTSGFAVIYDNRIWVSNRDIAKPAGAFNELFWNSVRTDAKWRVVSSGTTTLKSGEFISVDTNKGNDMVFTLPNNPQDGDTIMLKDIGNKTGTVGVVINASVQDIVLRDPTNKVRSVRMTHPLSQYVFVFSNRLWNLYVSDYARYARIVTPSAVVQAQSNDFIVRRYTSPGPIRITLPKFANTGDIINFTDLDGKNPQFHMIVSTFDDNTNIGTVGQKSVEVRTSGDGFIVYDASESIWRIWEGDLRPRMRIITDNVTLIPNDVVTVFGVNNTTQKTIDITLPTDIAVGDTVTIAMNYMRKGQKVNIRAATGDKIASSLQLLQFPKRSEYTPDAAWVMNDVLTFDGTTSYVPVLQLSYIENAGSKYWIVADNAPTVERVDSKDNETRKRLGVIALASQAQANVDYENSPEKELAITPETLANRIATKIRRGIARLVTLTEIQAPTSGPHLDDVIVTPAMLNEKTATEERRGVAETATQAEANGSTDDERIVTPKKLHNRIASETLTGILKLVRTVGTAAGIGRDTKGTNIYDYDNNIDAVTPKSLFQFKSTEQAQGAVYLATQNEVIAGGPAQPGFPVVVTPQTLHGKTSTDSRIGLIQIAKQAEVDAGTDYTKAVTPKTLNDRKAREDLSGIAEIATQAEFDTGTDDTRIVTPLKVKTRFNSTDRTSVVALSGLVEQGTLWDHYTLDIKEASETQRGTAALATQVQVDAGTDDKTIVTPKKLQAKKATETTEGIIQVANQTETVAGTIAIKAVSPKNLKYIAQEEKTWESTIARRGFVKLSEKALTFKGDATNGSGRLLPGDLINEPALTDLPKEGYAVSPYEMNRALQYFLPAKAKAVDSDLLDGLDSTQFVRRDIDQVVNGKITFKKDVTLEAPLVSSSTAKFTTVNATISVDIGDTLGNSRINLNTLANGWNIETLANGSTLDFTAVDKVLTLNRNGNVTVAQTLTAMNKVDASKGFSVEGGTMVINPSSTEIVIGTQSKQVTLQNKDAKTFSVVDPSGTYTILNTKNAFEITAQGFVKKAGDSMTGPLQIQAPLTVQIPEGRVAPDVKPSDDNPASWSASITTATIYNKLPGYGVPVMEKDSEGQDTGFVDHYEYVKGPGVLTQHGIGKTAVYQIWAPRPTVQELNHNAQTFWIRNFNIVTNDWDEWGKMYTSVQRPTAGEIGAVSTSGSAFNNLTIRDWLQIKNVRIVPNETTRTVDFIWVDE
>ID:YP_009118932.1 |[Enterobacteria phage GEC-3S]||_Enterobacteria_phage_GEC-3S_.gbk|Putative large tail ..|3741|NC_025425(163424):144317-148057:1 ^GeneID:23301277^ Enterobacteria phage GEC-3S complete genome.|neighbours:ID:YP_009118931.1(-1),ID:YP_009118933.1(1)|neighbour_genes:hypothetical protein,Putative hinge long ..|
MADFSQHFKATFGFDAGNEKVVNVALADKNVNTDAVNVEFFNYHNGITQYDTTRGYDQYGTTIYQNRPYYAKEDITKPAGDFDPTKWQALRTDPRWDYIAATSGDTPLQSGDYIAADGQFANLTFSMPTKPAEGDTITVKDIGGKCGVNELSFLSSGHEFYHNGNVYNRKWYCTTPYAMNYFIFVRNRWHVYQTGTEPRGVYAQPAIDAIQMQNGDQVFRRSSLGNITLVLPKFANNGDMIQTTDLDGLTATNHVTVKVHEHAEEQSIGTSGLKEIIGKRSGHGVFIFDKTENLWRLWDGDQSVRLKPIIDDTRLQPNSYVAVFGDRDVTLTLPTNVEPGDRIQVSMQYMHGNQNCRIITATEDTKILMQKNMVQFPKRSEYPFNGTDTWTGVSELSFNAANDYVPYLEFSYSEGDDGKKYWLVAHAHPIVERVDPTRKDRVGVIALATQDETNKNHEDNPSDEVAVTPKVLANKTANETRRGIARIATQAETHQDTGSNFLDDVIVTPKKLNDCVATEARRGVMEIATQHETNEGLDDTRAITPKKLEERRASEDLAGIAEIVQVGGSAAARRGEAGTGIYNINDHAKIVTPKNINEVKATETSRGVGYLATDAEVQGATESTPQDALLITTRTLTKRTATESRTGIAEIATQEETNLGQSDNHIITPKKLHTRRATETLHGLAEIATQPEFDAGLDDARISTPLKIKTFFENAQRLKVDPTQGLNLTGDLWQGIMISGLDATEDTKGVAKVATTQLTDAGQDDTTIITPKKLQGKKATEGKEGIIRVGTQAETVAGTLANVAISPKNFKYVVQTEDTWKATEARRGFLKVATQENCFVGDNLQGSTQELGNYQHDGIAVTPKGLNYALANFLPKMATAQNSLKLGNVEAAKWARRDIDQTIESNYTFNKNVNVKGDLGCLKSGSFETLSVTKNSTDVPSNGHLVLGKRGVDGHTGITLHGTTASEGMKNSWSIIVGGTGTAQVVDSDAIAFGQINDGGVVEHYAFAVEHNGDATAYRDFIAGRNLYAKQGGLYIVDQSNPAMTRSQDGMLNIGHGGSVNIKAGSQKLTTEIAGQKYQIVHAGNADEVLNRQFVKNAGDTMVGKLTMDNAPIVSVKHEASAATAPAIGNIGFWNMRVTTQNIKETYPEKKNGTLMQWGTDADGLTQLWSPDGTHKHYIRSGTGGQWTAWGEIYTKQNKPTAQEIGAVVAEGGLMNSMTVRDWIKVGNVKIIANNLTRTVDFIWED
> |[Tevenvirinae _Enterobacteria_phage_GiZh]||_Enterobacteria_phage_GiZh.gb|Phage long tail fibe..|3870|KT184311.1(166514):31064-34933:1 ^RAST2:fig|1198136.122.peg.57^ Tevenvirinae _Enterobacteria_phage_GiZh|neighbours:(-1),(1)|neighbour_genes:Phage ribonuclease H..,Phage long tail fibe..|
MAEIKRKFRAEDGLDAGGDKIINVALADRTVGTDGVNVDYLIQENTVQQYDPTRGYLKDFVIIYDNRFWAAINDIPKPAGAFNSGRWRALRTDANWITVSSGSYQLKSGEAISVNTAAGNDITFTLPSTPIDGDTIVLQDIGGKPGVNQVLIVAPVQSIVNFRGEQVRSVLMTHPKSQLVLIFSNRLWQMYVADYSREAVIVTPANTYQAQSNDFIVRRFTSAAPINIKLPRFANHGDIINFVDLDKLNPLYHTIVTTYDETTSVQEVGTHSIEGRTSIDGFLMFDDNEKLWRLFDGDSKARLRIITTNSNIRPNEEVMVFGANNGTTQTIELQLPTNISVGDTVKISMNYMRKGQTVKIKAAGEDKIASSVQLLQFPKRSEYPPEAEWVTVQELVFNGETNYVPVLQLAYIEDSDGKYWVVQQNVPTVERVDSLNDSTRARLGVIALATQAQANVDLENSPQKELAITPETLANRTATETRRGIARIATTAQVNQNTTFSFADDIIITPKKLNERTATETRRGVAEIATQQETNTGTDDTTIITPKKLQARQGSESLSGIVTFVSTAGATPASSRELNGTNVYNKNTNNLVVSPKALDQYKATPTQQGAVILAVESEVIAGKSQEGWANAVVTPETLHKKTSTDGRIGLIEIATQSEVNTGTDYTRAVTPKTLNDRKATESLSGIAEIATQVEFDAGVDDTRISTPLKIKTRFNSTDRTSVVALSGLVESGTLWDHYTLNILEANETQRGTLRVATQVEAAAGTLDNVLITPKKLLGTKSTESQEGVIKVATQAETVAGTSANTAVSPKNLKWIVQSEPTWAATTAIRGFVKTSSGSITFVGNDTVGSTQDLELYEKNSYAVSPYELNRVLANYLPLKAKAADTNLLDGLDSSQFIRRDIAQTVNGSLTLTQQTNLSAPLVSSSTATFGGSVSANSTLTISNTGTVTRLIFEKGPQTGTNPAQTMTIRVWGNQFGGGSDTTRSTVFEVGDETSNHFYSQRNKAGNITFSINGTVMPINVNASGSLNANGVATFGSSVTANGEFISKSANAFRAINGDYGFFIRNDGGSTYFMLTASGDQTGGFNGLRPLAINNASGQVTIGESLIIAKGATINSGGLTVNSRIRSQGTKTSDLYTRAPTSDTVGFWSIDINDSATYNQFPGYFKMVEKTNEVTGLPYLERGEEVKSPGTLTQFGNTLDSLYQDWITYPTTPEARTTRWTRTWQKTKNSWSSFVQVFDGGNPPQPSDIGALPSDNATMGNLTIRDFLRIGNVRIIPDPVNKSVKFEWIE
> |[Viruses Hx01]||_Enterobacteria_phage_HX01.gb|hypothetical protein|3876|NC_018855.1(169158):121318-125193:-1 ^RAST2:fig|10239.59.peg.200^ Viruses Hx01|neighbours:(-1),(1)|neighbour_genes:hypothetical protein,Phage ribonuclease H..|
MADIKRKFRAEDGLDAGGDKIVNVALADRTVGTDGVNVDFLVQENTVQVYDSTRGYNKGFVVLYDNRLYQAINDIVSPSGAFNLLQWRAVRTDAQWITVASGTYQLSSGESISVNTGAGNDMVFTLPSAPVDGDTVVLADIGGRTGTVKVQINASVQSILNFRGEQVRTVLMTRPRSQLVFVFSNRLWQMYIIDYGKESITVTPATPYQAQANDFIVRRFTSAAPINITLPRNANNGDIITLVDLDKLNPLYHTIVKTFDDTTSIGEVGTHIAEGRNDSDAFFVFDASNSLWRIWEGDQKSRLRIIRADSNIRPNEEVLIFGTNNATTGTINLTLPTGILSGDTVKISMNYMRKGQTVKIKAATGDTIASSVALLQFPKRSEYPPDAQWVSVTELEFNGTNSYVPVLELAYIEDTDSDTHYWVVQQNVPTVERVDAGTDATRARLGVIALATQAQANVDLENTPAKEVAITPETLANRTATEARRGIAKIATTAQVNQNSTASFVDDTIVTPKKLNERTATETRRGLAEIATQTETDAGLDDTTIITPKKLQARQGSETLSGIVKYVSTTSATPAETRGAAGTNVYNKTVNNLTISPKALDQYKATYAQQGAVILAIDSEVIAGQSQSGYSHAVVTPETLHKKTSTDGRIGLIEIATQAETNAGTDYTRAVTPKTLNDRRATEGLSGIAEIATQVEFDTGTDDTRISTPLKIKTHFDSSDRTSVNSDSGLIEEGTLWNHYTLDISKANETQRGTLRVATQAESNAGTLDDVLITPKKLLGTKSTETSEGVIKVATQSETVTGTSANTAVSPKNLKWIVQSEPTWAATTAIRGFVKTSSGSITFVGNDTVGSTQNLELYEKNSYAVSPYELNRVLANYLPLKAKAADANLLDGLDSSQFIRRDIAQTVNGSLTLTQQTNLSAPLVSSSTATFGGSVSANSTLTISNTGASTRLIFEKGPQTGNNPAQAMNIRVWGNQFAGGSDTSRATIFEVGDETSNHFYSQRDNLGNITFSINGTVRPINVNASGTLNANGAATFGRSVTAQGEFITYSANAFRAISGNYGFFIRNDAANTYFMLTASGDQTGGFNGLRPLAINNASGQVTIGESLIIAKGATINSGGLTVNSRIRSQGTKTADLYTRAPTSDTVGFWSIDINDSATYNQFPGYFKMVEKTNEVTGLPYLERGEEVKSPGTLTQFGNTLDSLYQDWITYPTTPEARTTRWTRTWQKTKNSWSSFVQVFDGGNPPQPSDIGALPSDNATIGNLTIRDFLRIGNVRIIPDPVNKTVKFEWIE
>ID:YP_003734382.1 |[Enterobacteria phage IME08]||_Enterobacteria_phage_IME08_.gbk|34|3900|NC_014260(172253):152104-156003:1 ^GeneID:9384531^ Enterobacteria phage IME08, complete genome.|neighbours:ID:YP_003734381.1(-1),ID:YP_003734383.1(1)|neighbour_genes:rnh,35|
MADILKPAFRATSGLDAAGEKVINVAKADYNVLDDGVNVEFFIDENTIQAYDETRGYKKGFAVIHDQRIWVAQRDIDAPAGTFVPGYWTATRTDPKWITVASPTRQLASGEYIAVDSAASFTTFTLPPNPTDGDTVVIKDIGGRVGYNEIKVQSSSAPGGGNQKIVRFGNQFTETLITKPFSYNMLIFANRLWHFWEAGNEERGIRVEPNMAQFQSQAGDNVLRRYTSGAIIKFTLPKYANQGDMIKTVDIDGLGSKFHLIVETFDASSSLGKLGQHSMEFRTSGDGFFVYNSTEKLWYVWDGDRQTRLRVIRDDVELLANESVIVFGPNNTTPQTINITLPTSVAQGDVVKIALNYLRKAQTVNIKAAVGDKIASSVQLLQFPKRSEYPPDTEWVLNDVLTFNGNLSYTPVIELSYIEDSTTGGKYWVVAQNVPTVERVDSKDDLTRARLGVIALASQTQANVDHENNPEKELAITPQTLANRVATESRRGIARIATTAQVNQNTGFAFQDDLIISPKKLNERTATETRRGVAEIATQQETDAGVDDTTIITPKKLQTRQGTETLSGIVKYVSTTGTTPADSRATVGTNVYNKNTTTLVISPKALDQYKANYENQGAVYLATQAEVNAGATNQGFSNSAVTPETLGARRATDTNHGLIEIATQAETDAGTDYTRAVTPKTLNDRNATQTLTGIARIGTQVEFDAGVLDNVISTPLKIKTRFNNTARTSVSAASGLVESGTLWNHYTLDIREASNTQRGTARLATQTEVNTGTDDKTIITPLKLQAKKATENAEGIIQLATQAEVIDGTVSNKAFSPKHYKYIVQQEKSWEATSARRGYVKLTTGTATWEGDDTNGSVANLAKFEDSGFAISPLQMNTALTHYLPIKGKAFDSDKLDNLDSSQFVRRDIDQIVEGTLTLRKNIRVDGQLATGGTGEFGGSLAANSTFTLRNTGTATRIIFEKGPQTGTNPAQSMSIRVWGNQFGGGSDQTRSTVFEVGDETSNHFYSQRNNLGNITMSINGTVQPINVNASGSLNASGVATFGSSVTANGEFISKSANAFRAISGDYGFLIRNDGTNTYFLLTHPGGQTGGFSGLRPLAINNTSGQVTIAEGLVIAKGATINSGGLTVNSRIRSQGSKPADLYSRKPDADNTGFWSVDVNDSATYNQFPGYFKMVEKTNEVTGLPYLVRGEEVKSPGTLTQFGNTLNSLYQDWITYPNTADGSTTRWTRTWQQNKNAWSGFVQVFDGGNPPQPSDIGALPSDNASMSNLTIRDWLRIGNVRMVPDPVTRSVKFEWIDTP
>ID:YP_002922587.1 |[Enterobacteria phage JS10]||_Enterobacteria_phage_JS10_.gbk|34|3969|NC_012741(171451):151644-155612:1 ^GeneID:7943390^ Enterobacteria phage JS10, complete genome.|neighbours:ID:YP_002922586.1(-1),ID:YP_002922588.1(1)|neighbour_genes:rnh,35|
MADILKPAFRATSGLDAAGEKVINVAKADYNVLDDGVNVEFFIDENTIQAYDETRGYKKGFAVIHDQRIWVAQRDIAAPSGTFVPGYWTATRTDPKWITVASPTRQLASGEYIAVDSAASFTTFTLPPNPTDGDTIVIKDIGGRVGYNEIKVQSSSAPGGGNQKIVRFGNQFSETLITKPFSYNMLIFANRLWHFWEAGNEERGIRVEPNTAQFQAQAGDNVLRRYTSGAVIKFTLPKYANQGDMVKTVDIDGLGSKFHLIVETFDASSSLGKPGQHSMEFRTSGDGFFVYNSVEKVWYVWDGDRQTRLRVIRDDVELLANESIIVFGPNNTTPQTINITLPTSVAQGDTIKIALNYLRKAQTVNIKAAVGDKIASSVQLLQFPKRSEYPPDTEWVLNDVLTFNGNISYTPVIELSYIEDTTTGGKYWVVAQNVPTVERVDSKDDLTRARLGVIALASQTQANVDHENNPEKELAITPQTLANRVATETRRGIARIATTAQVNQDTTFAFQDDLIISPKKLNERTATETRRGVAEIATQQETDAGVDDTTIITPKKLQTRQGTESLSGIVKYTSTVDTTPATARDTVGTNVYNKNVGNLVISPKALDQYKATQAQQGTVYLSTQSEVNTGQSASGFANSAVSPETLHARVALDTRTGLIEIATQVETDTGTDYTRAVTPKTLNDRKATEGLTGIARIATQEEFDAGTLDNVISTPLKIKTRLNDTARTSVSAASGLIESGTLWNHYTLDIREANETQRGTARLATQTEVNVGTDDKTIITPLKLHSKKSTESSEGIIRVATNTETTAGTSKVLAVSPSGLKYVVQSETTWEATALRRGFVKLTEGALTYSGNKVTGSGVKFNSGTGLYENDDTVLNAANYPKTGYAVSSYEMNKTLQNFLPINATAVNSEKLDGLDSLQFIRRDVDQTVNGSLTLTKQLNLAAPLVSSSTATFTDVTATNSTFGTVNVVNGTNKWKITSPSTGTTLTIGDTTNVLTLNTATGNVAALNNLSAGNDVQAKNNFVLNGRTIATTTGEASGATLSLGDNSQNLVLKTLDAGNIVANGGGAYKVLTEKNAVEIVDRNFVNQAGDTMSGVLRVNAPVRVFGTKPTLASQVPTAETVGFWSVDINDEATYSKFPGYWTMKTKRQVNIDTVQTKPAGVSDEIWNASGWLTETGAFSSPAIRYRNEDGSFGDEVLGTSGQKLRGAWFDYSVRDKEVKYPGTLTQFGNTLDSCYQDWVCYPTGLNGGTIRYTRTWQKNKNAWTTFSMVYTADNPPSAEDVGALPADNATMGNITILDWLRIGNVRIIPDPVTKSVKFEWIE
>ID:YP_001595369.1 |[Escherichia phage JS98]||_Enterobacteria_phage_JS98.gbk|34|4050|NC_010105(170523):150579-154628:1 ^GeneID:5783626^ Enterobacteria phage JS98, complete genome.|neighbours:ID:YP_001595368.1(-1),ID:YP_001595370.1(1)|neighbour_genes:rnh,35|
MADILKPAFRATSGLDAAGEKVINVAKADYNVLDDGVNVEFFIDENTIQAYDETRGYKKGFAVIHDQRIWVAQRDIAAPAGTFVPGYWTATRTDPKWITVASPTRQLASGEYIAVDSAASFTTFTLPPNPTDGDTVVIKDIGGRVGYNEIKVQSSSAPGGGNQKIVRFGNQFSETLITKPFSYNMLIFANRLWHFWEAGNEERGIRVEPNTAQFQAQAGDNVLRRYTSGAVIKFTLPKYANQGDMVKTVDIDGLGSKFHLIVETFDASSSLGKPGQHSMEFRTSGDGFFVYNSVEKMWYVWDGDRQTRLRVIRDDVELLANESIIVFGPNNTTPQTINITLPTSVAQGDTIKIALNYLRKAQTVNIKAAVGDKIASSVQLLQFPKRSEYPPDTEWVLNDVLTFNGNISYTPVIELSYIEDTITGGKYWVVAQNVPTVERVDSKDDLTRARLGVIALASQTQANVDHENNPEKELAITPQTLANRVATETRRGIARIATTAQVNQDTTFAFQDDLIISPKKLNERTATETRRGVAEIATQQETDAGVDDTTIITPKKLQTRQGTESLSGIVKYTSTVDTIPATARDTVGTNVYNKNVGNLVISPKALDQYKATQAQQGTVYLSTQSEVNTGQSASGFANSAVSPETLHARVALDTRTGLIEIATQVETDTGTDYTRAVTPKTLNDRKATEGLTGIARIATQAEFDAGTLDNVISTPLKIKTRLNDTARTSVSAASGLIESGTLWNHYTLDIREANETQRGTARLATQTEVNVGTDDKTIITPLKLHSKKSTESSEGIIRVATNTETTAGTSKVLAVSPSGLKYVVQSETTWEATALRRGFVKLTEGALTYSGNKVTGSGVKFNSGTGLYENDDTVLNAANYPKTGYAVSSYEMNKTLQNFLPINATAVNSEKLDGLDSLQFIRRDVDQTVNGSLTLTKQLNLAAPLVSSSTANITGNTILGSLEVTGNSTFKNDVSVSSGKSIKFVGPQSGAGTWNSQGDTLAPIFAEINSTPDAKFHPIVKQRLGQGTFSLGTVNDGTRDFKIHYLPSPGSLESSYWTFNTTGDFAVNSGSISISKNANITGITTSNGVSTTTLNASALSSLQNVTTSGTIVSTGQVSANNGLVAQKYVRSVGVKPTLASQAPTAETVGFWSVDINDSATFNLFPGYWTMKTKRQVNIDTVQTKPAGVSDEIWNASGWLTETGAFSSPAIRYRNEDGSFGDEVLGTSGQKLRGTWFDYSVRDKEVKYPGTLTQFGNTLDSCYQDWVCYPTGLNGGTIRYTRTWQKNKNAWTTFSMVYTADNPPSAEEVGALPADNATMGNITILDWLRIGNVRIIPDPVTKSVKFEWIE
>ID:YP_002922323.1 |[Escherichia phage JSE]||_Enterobacteria_phage_JSE_.gbk|34|3741|NC_012740(166418):147431-151171:1 ^GeneID:7943291^ Enterobacteria phage JSE, complete genome.|neighbours:ID:YP_002922322.1(-1),ID:YP_002922324.1(1)|neighbour_genes:hypothetical protein,hinge long tail fibe..|
MADFSQHFKATFGFDAGNEKVVNVAYADKNTSTDAVNVEFFNYHNGITQYDTTRGYDQYGTTIYQNRPYYAKEDITKPAGDFDPTKWQALRTDPRWDYIAATSSDTPLKSGDYIAADGQFANLTFSMPTKPAEGDTITVKDIGGKCGVNELSFLSSGHEFYHNGNVYNRKWYCTTPYAMNYFIFVRNRWHVYQTGTEPRGVYAQPAIDAIQMQNGDQVFRRSSLGNITLVLPKFANNGDMIQTTDLDGLTATNHVTVKVHEHAEEQSIGTSGLKEIIGKRSGHGVFIFDKTENLWRLWDGDQSVRLKPIIDDTRLQPNSYVAVFGGRDVTLTLPTNVEPGDRIQVSMQYMQGNQNCRIITATEDTKILMQKNMVQFPKRSEYPFNGTDTWTGVSELSFNAANDYVPYLEFSYSEGDDGKKYWLVAHAHPIVERVDPTRKDRVGVIALATQTETNKNHEENPSDEVAVTPKMLANKTANETRRGIARIATQAETHQDTGSNFLDDVIVTPKKLNDCVATEARRGVMEIATQHETNEGLDDTRAITPKKLEERRASEDLAGIAEIVQAGGSAAARRGEAGTGIYNINDHAKIVTPKNINEVKATETSRGVGYLATDAEVQGATESTPQDALLITTRTLTKRTATESRTGIAEIATQEETNLGQSDNHIITPKKLHTRRATETLHGLAEIATQPEFDAGLDDARISTPLKIKTFFENAQRLKVDPTQGLNLTGDLWQGITIRGLDATEDTKGVAKVATTQLTDAGQDDTTIITPKKLQGKKATEGKEGIIRVGTQAETVAGALANVAISPKNFKYVVQTEDTWKATEARRGFLKVATQENCFVGDNLQGSTQELGNYQHDGIAVTPKGLNYALANFLPKMATAQNSLKLGNVEAAKWARRDIDQTIESNYTFNKNVNVKGDLECLKSGSFETLSVTKNSTDDPSNGHLVLGERGVDGHTGITLHGTTASEGMKNSWSIIVGGTGTAQVVDSDAIAFGKINDGGVVEHYAFAMEHNGDATAYRDFIAGRNLYAKQGGLYIVDQSNPAMTRSPDGMLNIGHGGSVNIKAGHQTLTTEIAGQKYQIVHAGNADEVLNRQFVKNAGDTMVGKLTMDNAPIVSVKHEASAATAPAISNIGFWNMRVTTQNIKETYPEKKNGTLMQWGTDADGLTQLWSPDGTHKHYIRSGTGGQWTAWGEIYTKQNKPTAQEIGAVVAEGGLMNSMTVRDWIKVGNVKIIANNLTRTVDFIWED
> |[Tevenvirinae _Enterobacteria_phage_Kha5h]||_Enterobacteria_phage_Kha5h.gb|Phage long tail fibe..|3873|KT184312.1(167318):5613-9485:1 ^RAST2:fig|1198136.123.peg.13^ Tevenvirinae _Enterobacteria_phage_Kha5h|neighbours:(-1),(1)|neighbour_genes:Phage ribonuclease H..,Phage long tail fibe..|
MAEIKRKFRAEDGLDAGGDKIINVALADRTVGTDGVNVDYLIQENTVQQYDPTRGYLKDFVIIYDNRFWAAINDIPKPAGAFNSGRWRALRTDANWITVSSGSYQLKSGEAISVNTAAGNDITFTLPSTPIDGDTIVLQDIGGKPGVNQVLIVAPVQSIVNFRGEQVRSVLMTHPKSQLVLIFSNRLWQMYVADYSREAVVVTPANTYQAQSNDFIVRRFTSAAPINIKLPRFANHGDIINFVDLDKLNPLYHTIVTTYDETTSVQEDGTHSIEGRTSIDGFLMYDDNEKLWRLFDGDSKARLRIITTNSNIRPNEEVMVFGANNGTTQTIELQLPTNISVGDTVKISMNYMRKGQTVKIKAAGEDKIASSVQLLQFPKRSEYPPEAEWVTVQELVFNGETNYVPVLQLAYIEDSDGKYWVVQQNVPTVERVDSLNDSTRARLGVIALATQAQANVDLENSPQKELAITPETLANRTATETRRGIARIATTAQVNQNTTFSFADDIIITPKKLNERTATETRRGVAEIATQQETNAGTDDTTIITPKKLQARQGSESLSGIVTFVSTAGATPASSRELNGTNVYNKNTNNLVVSPKALDQYKATPTQQGAVILAVESEVIAGQSQEGWANAVVTPETLHKKTSTDGRIGLIEIATQSEVNTGTDYTRAVTPKTLNDRRATESLSGIAKIATQVEFDAGVDDTRISTPLKIKTRFNSTDRTSVVALSGLVESGTLWDHYTLNILEANETQRGTLRVATQVEAAAGTLDNVLITPKKLLGTKSTEAQEGVIKVATQSETVAGTSANTAVSPKNLKWIVQSEPTWAATTAIRGFVKTSSGSITFVGNDTVGSTQDLELYEKNSYAVSPYELNRVLANYLPLKAKAADTNLLDGLDSSQFIRRDIAQTVNGSLTLTQQTNLSAPLVSSSTGEFGGSLAANSAFTIRNTGTMTPRIVFEKGPASGANPAQSMSIRVWGNQFGGGSDTTRSTVLEVGDETSYHFYSQRNKDGNIAFSINGTVMPINVNASGLMNVNGTATFGRSVTANGEFISKSANAFRAISGDYGFFIRNDAANTYFMLTASGDQTGGFNGLRPLAINNASGQVTIGEGLIIAKGVTINSGGLTVNSRIRSQGTKTADLYTRAPTSDTVGFWSIDINDSATYNQFPGYFKMVEKTNEVTGLPYLERGEEVKSPGTLTQFGNTLDSLYQDWITYPTTPEARTTRWTRTWQKTKNSWSSFVQVFDGGNPPQPSDIGALPSDNATMGNLTIRDFLRIGNVRIIPDPVNKTVKFEWVE
>ID:YP_001469591.1 |[Enterobacteria phage Phi1]||_Enterobacteria_phage_Phi1_.gbk|34|3741|NC_009821(164270):144965-148705:1 ^GeneID:5602254^ Enterobacteria phage Phi1, complete genome.|neighbours:ID:YP_001469590.1(-1),ID:YP_001469592.1(1)|neighbour_genes:hypothetical protein,35|
MADFSQHFKATFGFDAGNEKVVNVALADKNVNTDAVNVEFFNYHNGITQYDTTRGYDQYGTTIYQNRPYYAKEDITKPAGDFDPTKWQALRTDPRWDYIAATSGDTPLQSGDYIAADGQFANLTFSMPTKPAEGDTITVKDIGGKCGVNELSFLSSGHEFYHNGNVYNRKWYCTTPYAMNYFIFVRNRWHVYQTGTEPRGVYAQPAIDAIQMQNGDQVFRRSSLGNITLVLPKFANNGDMIQTTDLDGLTATNHVTVKVHEHAEEQSIGTSGLKEIIGKRSGHGVFIFDKTENLWRLWDGDQSVRLKPIIDDTRLQPNSYVAVFGDRDVTLTLPTNVEPGDRIQVSMQYMHGNQNCRIITATEDTKILMSKNMVQLPKRSEYPFNGTDTWKEVSELSFNAASDYVPYLEFSYSEGDDGKKHWLVAHSHPIVERVDPTRKERVGVIALATQTETNKNHEENPSDEVAVTPKMLANKTANETRRGIARIATQAETHQDTGSNFLDDVIVTPKKLNDCVATEARRGVMEIATQHETNEGLDDTRAITPKKLEERRASEDLAGIAEIVQVGGSAAARRGEAGTGIYNINDHAKIVTPKNINEVKATETSRGVGYLATDAEVQGATESTPQDALLITTRTLTKRTATESRTGIAEIATQEETNLGQSDNHIITPKKLHTRRATETLHGLAEIATQPEFDAGLDDARISTPLKIKTFFENAQRLKVDPTQGLNLTGDLWQGIMIRGLDATEDTKGVAKVATTQLTDAGQDDTTIITPKKLQGKKATEGKEGIIRVGTQAETVAGTLANVAISPKNFKYVVQTEDTWKATEARRGFLKVATQENCFVGDNLQGSTQELGNYQHDGIAVTPKGLNYALANFLPKMATAQNSLKLGNVEAAKWARRDIDQTIESNYTFNKNVNVKGDLECLKSGSFETLYVTKNSTDDPSNGHLVLGERGVDGHTGITLHGTTASEGMKNSWSIIVGGTGTAQAVNSGAIAFGQINDGGVVEHYAFAMEHTGDATAYRNFMAGRNLYAKQGGLYIVDLSNPAMTRSSDGMLNIGHGGSVNIKAGYQNLTTEIAGQKYQIVHTGNADEVLNRQFVKNAGDTMVGKLTMDNAPIVSVKHEASAATAPAIGNIGFWNMRVTTQNIKETYPEKKNGTLMQWGTDADGLTQLWSPDGTHKHYIRSGTGGQWTAWGEIYTKQNKPTAQEIGAVVAEGGLMNSMTVRDWIKVGNVKIIANNLTRTVDFIWED
>ID:YP_009202979.1 |[Escherichia phage QL01]||_Enterobacteria_phage_QL01.gbk|long tail fiber prox..|4053|NC_028847(170527):151401-155453:1 ^GeneID:26629967^ Enterobacteria phage QL01, complete genome.|neighbours:ID:YP_009202978.1(-1),ID:YP_009202980.1(1)|neighbour_genes:ribonuclease,long tail fiber prox..|
MADILKPAFRATSGLDAAGEKVINVAKADYNVLDDGVNVEFFIDENTIQAYDETRGYKKGFAVIHDQRIWVAQRDINAPAGTFVPGYWTATRTDPKWITVASPTRQLASGEYIAVDSAASFTTFTLPPNPTDGDTIVIKDIGGRVGYNEIKLQSSSAPGGGNQKIVRFGNQFTETLITKPFSYNMIIFANRLWHFWEAANEERGIRVEPNTAQFQSQAGDNVLRRYTSGAVIKFTLPKYANQGDIIKTVDIDGLGSKFHLIVETFDASSSLGKPGQHSMEFRTSGDGFFVYNSTEKLWYVWDGDRQTRLRVIRDDVELLANESVIVFGPNNTTPQTINITLPTGVAQGDVVKIALNYLRKAQTVNIKAAVGDKIASSVQLLQFPKRSEYPPETEWVLNDVLTFNGNISYTPVIELSYIEDTTTGGKYWVVAQNVPTIERVDSKDDLTRARLGVIALASQTQANVDHENNPEKELAITPQTLANRVATESRRGIARIATTAQVNQDTTFAFQDDLIISPKKLNERTATETRRGVAEIATQVETDAGIDDTTIITPKKLQARQGSESLSGIVTYTSTVGTTPATARDTVGTNVYNNNVGNLVISPKALDQYKATQVQQGTVYLSNQSEVNAGQSASGFANSAVSPETLHARVALDTRTGLIEIATQQETDTGTDYTRAVTPKTLNDRKATEGLTGIARIATQVEFDAGTLDNVISTPLKIKTRFNDTARTSVSAASGLVESGTLWNHYTLDIREANETQRGTARLATQTEVNVGTDDKTIITPLKLHSKKSTESSEGIIRVATNTETTAGTSKVLAVSPSGLKYVVQTETTWEATALRRGFVKLTEGALTHSGNKVTGSGVKFNSGTGLYENDDTVLNAANYPKTGYAVSSYEMNKTLQNFLPINATAVNSEKLDGLDSLQFIRRDVDQTVNGSLTLTKQLNLAAPLVSSSTANITGNTILGSLEVTGNSTFKNDVSVSSGKSIKFVGPQSGAGSWDSQATNFAPIFSEINSTVDASYHPIVKQRLGQGTFSLGTLNDGSGDFKIHHISSASGALKSSYWTFNTTGDFAVNSGSISISKNANITGITTSNGVSTTTLNASALSSLQNVTTSGTIVSTGQVSANNGLVAQKYVRSVGVKPTLASQAPTAETVGFWSVDINDSATFNLFPGYWTMKTKRQVNIDTVQTKPAGVSDEIWNASGWLTETGAFSSPAIRYRNEDGSFGDEVLGTSGQKLRGTWFDYSVRDKEVKYPGTLTQFGNTLDSCYQDWVCYPTGLNGGTIRYTRTWQKNKNAWTTFSMVYTADNPPSAEEVGALPADNATMGNITILDWLRIGNVRIIPDPVTKSVKFEWIE
>ID:AIT74338.1 |[Enterobacteria phage RB10]||_Enterobacteria_phage_RB10_.gbk|long tail fiber prox..|3870|KM606999(168401):149831-153700:1 ^^ Enterobacteria phage RB10, complete genome.|neighbours:ID:AIT74337.1(-1),ID:AIT74339.1(1)|neighbour_genes:rnh,hinge connector of l..|
MAEIKRKFRAEDGLDAGGDKIINVALADRTVGTDGVNVDYLIQENTVQQYDPTRGYLKDFVIIYNNRFWAATDNIPKPAGNFNRIRWKALRTDAVYTTVSSGPYQLKSGEAISVDTSVGNDIEFTLPPSPLDGETVIIQDIGGKPGINQVKINSSNQSIVNFRGEQVRSVLMTHPKSQMVFIFNNRLWQMYIADYSREAAIVTPSTAYQAQSNDFIVRRFTSAAPINVKLPRFANHGDIINFVDLDKLNPLYHTIVTTYDETTSVQEVGTHSIEGRTSIDGFLMFDDNEKLWRLFDGDSKARLRIITTNSNIRPNEEVMVFGANNGTTQTIELQLPTDISVGDTVKISMNYMRKGQTVKIKAAGEDKIASSVQLLQFPKRSEYPPEAEWVTVQELVFNGETNYVPVLELAYIEDSDGKYWVVQQNVPTVERVDSLNDSTRARLGVIALATQAQANADLENSPQKELAITPETLANRTATETRRGIARIATTAQVNQDTTFSFADDIIITPKKLNERTATETRRGVAEIATQQETNTGTDDTTIITPKKLQARQGSESLSGIVTFVSTAGATPASSRELNGTNVYNKNTNNLVVSPKALDQYKATPTQQGAVILAVESEVIAGQSQEGWANAVVTPETLHKKTSTDGRIGLIEIATQSEVNTGTDYTRAVTPKTLNDRRATESLSGIAEIATQVEFDAGVDDTRISTPLKIKTRFNSTDRTSVVALSGLVESGTLWDHYTLNILEANETQRGTLRVATQVEAAAGTLDNVLITPKKLLGTKSTEAQEGVIKVATQSETVTGTSANTAVSPKNLKWIVQSEPTWAATTAVRGFVKTSSGSITFVGNDTVGSTQPLESYEKNSYAVSPYELNRVLANYLPLKAKAVDSNLLDGLDSSQFIRRDIAQTVNGSLTLTQQTNLSAPLVSSSTATFGGSVTANSVLTISNTGTETHLIFEKGPQTGTNQAQTVTIRVWGNQFSGESDTTRSTVFEVGDETSNHFYSQRNKAGNITFNINGTVTPINVNASGTLNANGVATFGNSVTATGEIISRSANAFRAINGNYGFIVRNDGSVTNFMLTASGDQTGGFNGLRPLAINNASGQVTIGESLIIAKGATISSGGLTVNSRIRSQGTKTSDLYTRAPTSDTVGFWSIDINDSATYNQFPGYFKMVEKTNEVTGLPYLERGEEVKSPGTLTQFGNTLDSLYQDWITYPTTPEARTTRWTRTWQKTKNSWSSFVQVFDGGNPPQPSDIGAIPSDNGIIGNLTIRDFLRIGNVRIIPDPVNKTVKFEWVE
>ID:YP_002854578.1 |[Escherichia virus RB14]||_Enterobacteria_phage_RB14_.gbk|34|3870|NC_012638(165429):146393-150262:1 ^GeneID:7803994^ Enterobacteria phage RB14, complete genome.|neighbours:ID:YP_002854577.1(-1),ID:YP_002854579.1(1)|neighbour_genes:rnh,35|
MAEIKRKFRAEDGLDAGGDKIINVALADRTVGTDGVNVDYLIQENTVQQYDPTRGYLKDFVIIYNNRFWAATDNIPKPAGNFNRIRWKALRTDAVYTTVSSGPYQLKSGEAISVDTSVGNDIEFTLPPSPLDGETVIIQDIGGKPGINQVKINSSNQSIVNFRGEQVRSVLMTHPKSQMVFIFNNRLWQMYIADYSREAAIVTPSTAYQAQSNDFIVRRFTSAAPINVKLPRFANHGDIINFVDLDKLNPLYHTIVTTYDETTSVQEVGTHSIEGRTSIDGFLMFDDNEKLWRLFDGDSKARLRIITTNSNIRPNEEVMVFGANNGTAQTIELQLPTDISVGDTVKISMNYMRKGQTVKIKAAGEDKIASSVQLLQFPKRSEYPPEAEWVTVQELVFNGETNYVPVLQLAYIEDSDGKYWVVQQNVPTVERVDSLNNSTRARLGVIALATQAQANADLENSPQKELAITPETLANRTATETRRGIARIATTVQVNQNTTFSFADDLIITPKKLNERTATETRRGVAEIATQQETNTGTDDTTIITPKKLQARQGSESLSGIVTFVSTAGATPASSRELNGTNVYNKNTNNLVVSPKALDQYKATPTQQGAVILAVESEVIAGQSQEGWANAVVTPETLHKKTSTDGRIGLIEIATQSEVNTGTDYTRAVTPKTLNDRKATESLSGIAEIATQVEFDAGVDDTRISTPLKIKTRFNSTDRTSVVALSGLVESGTLWDHYTLNILEANETQRGTLRVATQVEAAAGTLDNVLITPKKLLGTKSTESQEGVIKVATQSETVTGTSANTAVSPKNLKWIVQSEPTWAATTAIRGFVKTSSGSLTFVGNDTVGSTQPLESYEKNSYAVSPYELNRVLANYLPLKAKAVDSNLLDGLDSLQFIRRDIAQTVNGSLTLTQQTNLGAPLVSSSTATFGGSVSANSTLTISNTGTATRLIFEKGPQTGTNPAQTMTVRVWGNQFSGESDTTRSTVFEVSDETSSHFYSQRNKAGNITFNINGTVTPINVNASGTLNANGVATFGNSVTATGEIISRSANAFRAINGNYGFIVRNDGSVTNFMLTASGDQTGGFNGLRPLAINNASGQVTIGESLIIAKGATISSGGLTVNSRIRSQGTKTSDLYTRAPTSDTVGFWSIDINDSATYNQFPGYFKMVEKTNEVTGLPYLERGEEVKSPGTLTQFGNTLDSLYQDWITYPTTPEARTTRWTRTWQKTKNSWSSFVQVFDGGNPPQPSDIGAIPSDNGIIGNLTIRDFLRIGNVRIIPDPVNKTVKFEWVE
> |[Tevenvirinae _Enterobacteria_phage_RB16]||_Enterobacteria_phage_RB16.gb|long tail fiber prox..|3660|NC_014467.1(176788):162293-165952:1 ^RAST2:fig|1198136.103.peg.268^ Tevenvirinae _Enterobacteria_phage_RB16|neighbours:(1),(1)|neighbour_genes:hypothetical protein,hypothetical protein|
MVAKSFRATSGLDAAGEKVINVGKASRSVLSDGVNVDFFNEFNTIQQYDSTRGYAAFMAIMYARRIWYARADIPSPAGAFDETKWISTRNDPKWVYNNVTSADGLPIESGTYLMADGRFSELTYILPDSPVEGDIITIKDGGGLAGVNNLLVRSNTRQIRLRDIQSSSYRLTHPYMTVAFIFNGNLWRVAEMRDNRDSQFVNATGAGSFQLQAGMTTFRNSGTGKITLQLPKYANDGDSITTYDLDKLSSVNVATLQVYPGSGHTITYDSINGVTSVASQRSGYGVFIFDQTNNRWVVYDGDNRVRLRRISDDLNMLPNDYVFVTPIAGNPPTVRNVTLTLPQDVAEGDRVYISMYMMGKTQNCTIKVKDGSGETIRTNKNMMQFPQRKDYPPNDWFSVDTLTFNADTDYLPYMELSYLKATKEWVVAQYRPIIERVDPTNRSRLGVIALATQAEVNKNLEDLPSDELAVTPRTLANKTATETRRGIARLATTAEVNQNTTATFLDDVIVTPKKLNERTATEDRRGVLEIATQAETNAGTDDTTAITPKKLDTRRASETLAGIGKLVTTGATTAEGALRGDAGTNVYNFNNGVDLITPKSLNEKTATEKSKGLVVLATENEVITGAAAGSATMPIVVTPEMLHRKTATETRIGLIEIATQAETNTGTDDLRAVTPKKLNDRKATEALDGIIALASTSEIAAGTVTNKAVVPVKLKEFFDVTGHIAVATDDGLTQSGTIWTTVNLGIASATETQRGTLRVATQGETDAGTLDTVFITPKKLQAKKATDTAEGIIRCATNAEAGAGTATNLAITPATMQFLNGTDPAWGATTLRRGAVFITTKSNTFIGDNLVGSTQPVDSYLEDFYAVSPRGLNFALQNFLPKMATAQNSLSLGGVVAASWMRRDADQTVTGNNTFNGTSNFVGNVTTNGTLTANAAVTVNNTVTTNNNINQSAKANTVYANTVLSTATAGTKNLLRTFRGGVTDTTWHETVQASVYRLATGTTDLVDVLTVGDISNGALAYYGTNIRLNGKALANINTAGDLFVASDATPTVQLRTAATNGWNGVTISNDNGTTTATVINTRNFTQHLDSTYVNTAGDTMTGALSVSVNGTGGRFTSVSGTAHVQAGDFSGNVQKMRLTGIDDKVLTEFNINITDYNKAMINGNLIYHAGRKPTPAEIGAVAVAGSTVDTLVVRDYIKIGNVKIFANPTTKTCEFVWEE
>ID:AXF42554.1 |[Enterobacteria phage RB18]||_Enterobacteria_phage_RB18_.gbk|long tail fiber prox..|3870|MH553563(166677):147599-151468:1 ^^ Enterobacteria phage RB18, complete genome.|neighbours:ID:AXF42553.1(-1),ID:AXF42555.1(1)|neighbour_genes:rnh,hinge connector of l..|
MAEIKRKFRAEDGLDAGGDKIINVALADRAVGTDGVNVDYLIQENTVQQYDPTRGYLKDFVIIYDNRFWAAINDIPKPAGAFNSGRWRALRTDANWITVSSGSYQLKSGEAISVNTAAGNDITFTLPSSPIDGDTIVLQDIGGKPGVNQVLIVAPVQSIVNFRGEQVRSVLMTHPKSQLVLIFSNRLWQMYVADYSREAIVVTPANTYQAQSNDFIVRRFTSAAPINIKLPRFANHGDIINFVDLDKLNPLYHTIVTTYDETTSVQEVGTHSIEGRTTIDGFLMFDDNEKLWRLFDGDSKARLRVITTNSNIRPNEEVMVFGANNGTAQTIELQLPTNISVGDTVKISMNYMRKGQTVKIKAAGEDKIASSVQLLQFPKRSEYPPEAEWVTVQELVFNGETNYVPVLQLAYIEDSDGKYWVVQQNVPTVERVDSLNDSTRARLGVIALATQAQANVDLENSPQKELAITPETLANRTATETRRGIARIATTAQVNQNTTFSFADDLIITPKKLNERTATETRRGVAEIATQQETNTGTDDTTIITPKKLQARQGSESLSGIVTFVSTAGATPASSRELNGTNVYNKNTNNLVVSPKALNQYKATPTQQGAVILAVESEVIAGQSQQGWANAVVTPETLHKKTSTDGRIGLIEIATQSEVNTGTDYTRAVTPKTLNDRRATESLSGIAEIATQVEFDAGVDDTRISTPLKIKTRFNSTDRTSVVALSGLVESGTLWDHYTLNILEANETQRGTLRVATQVEAAAGTLDNVLITPKKLLGTKSTEAQEGVIKVATQSETVTGTSANTAVSPKNLKWIVQSEPTWAATTAIRGFVKTSSGSITFVGNDTVGSTQDLELYEKNSYAVSPYELNRVLANYLPLKAKAADSNLLDGLDSSQFIRRDIAQTVNGSLTLTQQTNLSAPLVSSSTATFGGSVSANSTLTISNTGTATRLIFEKGPQTGTNPAQTMTIRVWGNQFGGGSDTTRSTVFEVGDETSNHFYSQRNKAGNITFSINGTVMPINVNASGTLNANGVATFGRSVTANGEFISKSANAFRAINGDYGFFIRNDGGSTYFMLTASGDQTGGFNGLRPLAINNVSGQVTIGESLIIAKGATINSGGLTVNSRIRSQGTKTSDLYTRAPTSDTVGFWSIDINDSATYNQFPGYFKMVEKTNEVTGLPYLERGEEVKSPGTLTQFGNTLDSLYQDWITYPTTPEARTTRWTRTWQKTKNSWSSFVQVFDGGNPPQPSDIGALPSDNATMGNLTIRDFLRIGNVRIIPDPVNKTVKFEWVE
>ID:YP_009102446.1 |[Enterobacteria phage RB27]||_Enterobacteria_phage_RB27_.gbk|long tail fiber prox..|3870|NC_025448(165179):146390-150259:1 ^GeneID:22113230^ Enterobacteria phage RB27, complete genome.|neighbours:ID:YP_009102445.1(-1),ID:YP_009102447.1(1)|neighbour_genes:rnh,hinge connector of l..|
MAEIKRKFRAEDGLDAGGDKIINVALADRAVGTDGVNVDYLIQENTVQQYDPTRGYLKDFVIIYDNRFWAAINDIPKPAGAFNSVRWRALRTDANWTTVSSGPYQLKSGESISVDTAAGNDITFTLPSTPIDGDTIVLQDIGGKPGVNQVLITAPVQSIVNFRGQQVRSVLMTHPKSQIVLIFSNRLWQMYVADYSREAVVVTPASLYQAQSNDFIVRRFTSASAINIKLPRFANHGDIINFVDLDKLNPLYHTIVTTYDETTSVQEVGTHSIEGRTSIDGFLMFDDNEKLWRLFDGDSKARLRIITTNSNIRPNEEVMVFGANNGTTQTIELQLPTDISVGDTVKISMNYMRKGQTVKIKAAGEDKIASSVQLLQFPKRSEYPPEAEWVTVQELVFNGETNYVPVLELAYIEDSDGKYWVVQQNVPTVERVDSLNDSTRARLGVIALATQAQANADLENSPQKELAITPETLANRTATETRRGIARIATTAQVNQDTTFSFADDIIITPKKLNERTATETRRGVAEIATQQETNTGTDDTTIITPKKLQARQGSESLSGIVTFVSTAGATPASSRELNGTNVYNKNTNNLVVSPKALDQYKATPTQQGAVILAVESEVIAGQSQEGWANAVVTPETLHKKTSTDGRIGLIEIATQSEVNTGTDYTRAVTPKTLNDRRATESLSGIAEIATQVEFDAGVDDTRISTPLKIKTRFNSTDRTSVVALSGLVESGTLWDHYTLNILEANETQRGTLRVATQVEAAAGTLDNVLITPKKLLGTKSTEAQEGVIKVATQSETVTGTSANTAVSPKNLKWIVQSEPTWAATTAVRGFVKTSSGSITFVGNDTVGSTQPLESYEKNSYAVSPYELNRVLANYLPLKAKAVDSNLLDGLDSSQFIRRDIAQTVNGSLTLTQQTNLSAPLVSSSTATFGGSVTANSVLTISNTGTETHLIFEKGPQTGTNQAQTVTIRVWGNQFSGESDTTRSTVFEVGDETSNHFYSQRNKAGNITFNINGTVTPINVNASGTLNANGVATFGNSVTATGEIISRSANAFRAINGNYGFIVRNDGSVTNFMLTASGDQTGGFNGLRPLAINNASGQVTIGESLIIVKGATITSGGLTVNSRIRSQGTKTSDLYTRAPTSDTVGFWSIDINDSATYNQFPGYFKMVEKTNEVTGLPYLERGEEVKSPGTLTQFGNTLDSLYQDWITYPTTPEARTTRWTRTWQKTKNSWSSFVQVFDGGNPPQPSDIGALPSDNAIMGNLTIRDFLRIGNVRIIPDPVNKTVKFEWVE
>ID:AIT74879.1 |[Enterobacteria phage RB33]||_Enterobacteria_phage_RB33_.gbk|long tail fiber prox..|3870|KM607001(166007):147050-150919:1 ^^ Enterobacteria phage RB33, complete genome.|neighbours:ID:AIT74878.1(-1),ID:AIT74880.1(1)|neighbour_genes:rnh,hinge connector of l..|
MAEIKRKFRAEDGLDAGGDKIINVALADRTVGTDGVNVDYLIQENTVQQYDPTRGYLKDFVIIYNNRFWAATDNIPKPAGNFNRIRWKALRTDAVYTTVSSGPYQLKSGEAISVDTSVGNDIEFTLPPSPLDGETVIIQDIGGKPGINQVKINSSNQSIVNFRGEQVRSVLMTHPKSQMVFIFNNRLWQMYIADYSREAAIVTPSTVYQAQSNDFIVRRFTSAAPINVKLPRFANHGDIINFVDLDKLNPLYHTIVTTYDETTSVQEVGTHSIEGRTSIDGFLMFDDNEKLWRLFDGDSKARLRIITTNSNIRPNEEVMVFGANNGTAQTIELQLPTDISVGDTVKISMNYMRKGQTVKIKAAGEDKIASSVQLLQFPKRSEYPPEAEWVTVQELVFNGETNYVPVLQLAYIEDSDRKYWVVQQNVPTVERVDSLNNSTRARLGVIALATQAQANADLENSPQKELAITPETLANRTATETRRGIARIATTAQVNQNTTFSFADDLIITPKKLNERTATETRRGVAEIATQQETNTGTDDTTIITPKKLQARQGSESLSGIVTFVSTAGAAPASSRELNGTNVYNKNTNNLVVSPKALDQYKATPTQQGAVILAVESEVIAGQSQEGWANAVVTPETLHKKTSTDGRIGLIEIATQSEVNTGTDYTRAVTPKTLNDRRATESLSGIAEIATQVEFDAGVDDTRISTPLKIKTRFNSTDRTSVVALSGLVESGTLWDHYTLNILEANETQRGTLRVATQVEAAAGTLDNVLITPKKLLGTKSTEAQEGVIKVATQSETVTGTSANTAVSPKNLKWIVQSEPTWAATTLIRGFVKTSSGSITFVGNDTAGSTQDLELYEKNNYAVSPYELNRVLANYLPLKAKAVDSNLLDGLDSLQFIRRDIAQTVNGSLTLTQQTNLSAPLVSSSTATFGGSVTANSVLTISNTGTETHLIFEKGPQTGTNPAQTMTVRVWGNQFSGESDTTRSTVFEVSDETSSHFYSQRNKAGNITFNINGTVTPINVNASGTLNANGAATFGNSVTATGEIISRSANAFRAINGNYGFIVRNDGSVTNFMLTASGDQTGGFNGLRPLAINNASGQVTIGESLIIAKGATISSGGLTVNSRIRSQGTKTSDLYTRAPTSDTVGFWSIDINDSATYNQFPGYFKMVEKTNEVTGLPYLERGEEVKSPGTLTQFGNTLDSLYQDWITYPTTPEARTTRWTRTWQKTKNSWSSFVQVFDGGNPPQPSDIGAIPSDNGIIGNLTIRDFLRIGNVRIIPDLVNKTVKFEWVE
>ID:YP_009098630.1 |[Escherichia phage RB3]||_Enterobacteria_phage_RB3_.gbk|long tail fiber prox..|3870|NC_025419(168402):149832-153701:1 ^GeneID:22113994^ Enterobacteria phage RB3, complete genome.|neighbours:ID:YP_009098629.1(-1),ID:YP_009098631.1(1)|neighbour_genes:rnh,hinge connector of l..|
MAEIKRKFRAEDGLDAGGDKIINVALADRTVGTDGVNVDYLIQENTVQQYDPTRGYLKDFVIIYNNRFWAATDNIPKPAGNFNRIRWKALRTDAVYTTVSSGPYQLKSGEAISVDTSVGNDIEFTLPPSPLDGETVIIQDIGGKPGINQVKINSSNQSIVNFRGEQVRSVLMTHPKSQMVFIFNNRLWQMYIADYSREAAIVTPSTAYQAQSNDFIVRRFTSAAPINVKLPRFANHGDIINFVDLDKLNPLYHTIVTTYDETTSVQEVGTHSIEGRTSIDGFLMFDDNEKLWRLFDGDSKARLRIITTNSNIRPNEEVMVFGANNGTTQTIELQLPTDISVGDTVKISMNYMRKGQTVKIKAAGEDKIASSVQLLQFPKRSEYPPEAEWVTVQELVFNGETNYVPVLELAYIEDSDGKYWVVQQNVPTVERVDSLNDSTRARLGVIALATQAQANADLENSPQKELAITPETLANRTATETRRGIARIATTAQVNQDTTFSFADDIIITPKKLNERTATETRRGVAEIATQQETNTGTDDTTIITPKKLQARQGSESLSGIVTFVSTAGATPASSRELNGTNVYNKNTNNLVVSPKALDQYKATPTQQGAVILAVESEVIAGQSQEGWANAVVTPETLHKKTSTDGRIGLIEIATQSEVNTGTDYTRAVTPKTLNDRRATESLSGIAEIATQVEFDAGVDDTRISTPLKIKTRFNSTDRTSVVALSGLVESGTLWDHYTLNILEANETQRGTLRVATQVEAAAGTLDNVLITPKKLLGTKSTEAQEGVIKVATQSETVTGTSANTAVSPKNLKWIVQSEPTWAATTAVRGFVKTSSGSITFVGNDTVGSTQPLESYEKNSYAVSPYELNRVLANYLPLKAKAVDSNLLDGLDSSQFIRRDIAQTVNGSLTLTQQTNLSAPLVSSSTATFGGSVTANSVLTISNTGTETHLIFEKGPQTGTNQAQTVTIRVWGNQFSGESDTTRSTVFEVGDETSNHFYSQRNKAGNITFNINGTVTPINVNASGTLNANGVATFGNSVTATGEIISRSANAFRAINGNYGFIVRNDGSVTNFMLTASGDQTGGFNGLRPLAINNASGQVTIGESLIIAKGATISSGGLTVNSRIRSQGTKTSDLYTRAPTSDTVGFWSIDINDSATYNQFPGYFKMVEKTNEVTGLPYLERGEEVKSPGTLTQFGNTLDSLYQDWITYPTTPEARTTRWTRTWQKTKNSWSSFVQVFDGGNPPQPSDIGAIPSDNGIIGNLTIRDFLRIGNVRIIPDPVNKTVKFEWVE
> |[Tevenvirinae _Enterobacteria_phage_RB43]||_Enterobacteria_phage_RB43.gb|long tail fiber prox..|3660|NC_007023.1(180500):165929-169588:1 ^RAST2:fig|1198136.102.peg.305^ Tevenvirinae _Enterobacteria_phage_RB43|neighbours:(1),(1)|neighbour_genes:Oligopeptide ABC tra..,hypothetical protein|
MVAKSFRATSGLDAAGEKVINVGKASRSVLSDGVNVDFFNEFNTVQQYDPARGYSAFMAIIYARRIWYARADIASPAGAFDETKWISTRNDPKWVYNNVTSVDGLPVESGTYLMADGRFSELTYILPDAPVEGDIITIKDGGGMVGINSMLVRSNTRQIRLRDVQSSSYRLTHPYMTVAFIFNGNLWRVAEMLDNRDSQFVNATGAGSFQMQSGMTTFRNSGTGKITLQLPKYANDGDSITTYDLDKLSSVNVATLQVYPGSGHTITYDSINGVTSVASQRSGYGVFIFDQTNNRWVVYDGDNRVRLRRISYDLNMLPNDYVFVTPIAGNPPTIRNVTLTLPQDVAEGDRVYISMYMMGKTQNCTIKVKDGSGETIRTNKNMMQFPQRKDYPPDDWFSVTTLSFNADTDYLPYMELSYLKATKEWVVAQYRPLVERVDPTNRSRLGVIALATQAEVNKNLEDLPSDELAVTPRTLANKTATETRRGIARLATTAEVNQNTTATFLDDIIVTPKKLNERTATEDRRGILEIATQAETNAGTDDTTAITPKKLDTRRATETLAGIGKLVTTGATTAEGALRGDAGTNVYNFNNGVDLITPKSLNEKTATEKSKGLVVLATENEVITGAAAGSASMPIVVTPEMLHRKTSTEARIGLIEIATQTETNTGTDDTRAVTPKKLNDRKATETLDGIIALATTAEVAAGTVTNKAVVPVKLKEFFDVAGHIAVATADGLTQSGTIWTTVNLGIAAATETQRGTLRVATQAETNAGTLDTVIITAKKLQAKKATDTAEGIIRCATNSEAAAGTSTNLAITPATMQYLNGNDPAWGATTTRRGAVFITTKSNTFIGDNLVGSTQPVDSYLEDFYAVSPRGLNFALQNFLPKMATAQNSLSLGGVVAASWMRRDADQTVTGNNKYNGTSTFVGNVVTNGTLTANAAVTVNATVTTNNNINQSAKANTVYANTVLGTAAAGTKNLLRTFRGGTTDTTWHETVQGSVYRMATGATDLVDVLTVGDVGNGVLAYYGNTLRLNSKALANINANGDVTIASDASPTVQLRTAATNGWNGVTISNDKGTTTATVINTRNFTQHLDSTYVNVTGDTMTGALSVNVSGTGGRFTSVSGTAHIQAGDFSGPIQKMRLTGINDQVLTEFNINITDYTKAMINGNLIYHAGRKPTPAEIGAVAVAGSTVDTLVVRNYIKIGNVKIYANPVTKTCEFEWEE
>ID:NP_891819.1 |[Enterobacteria phage RB49]||_Enterobacteria_phage_RB49_.gbk|34|3741|NC_005066(164018):145039-148779:1 ^GeneID:1725356^ Enterobacteria phage RB49, complete genome.|neighbours:ID:NP_891818.1(-1),ID:NP_891820.1(1)|neighbour_genes:hypothetical protein,hinge long tail fibe..|
MADFSQHFKATFGFDAGNEKVVNVALADKNVNTDAVNVEFFNYHNGITQYDTTRGYDQYGTTIYQNRPYYAKEDITKPAGDFDPTKWQALRTDPRWDYIAATSGDTPLKSGDYIAADGQFANLTFSMPTKPAEGDTITVKDIGGKCGVNELSFLSSGHEFYHNGNVYNRKWYCTTPYAMNYFIFVRNRWHVYQTGTEPRGVYAQPAIDAIQMQNGDQVFRRSSLGNITLVLPKFANNGDMIQTTDLDGLTATNHVTVKVHEHAEEQSIGTSGLKEIIGKRSGHGVFIFDKPENLWRLWDGDQSVRLKPIIDDTRLQPNSYVAVFGDRDVTLTLPTNVEPGDRIQVSMQYMHGNQNCRIITATEDTKILMSKNMVQFPKRSEYPFNGTDTWKEVSELSFNAASDYVPYLEFSYSEGDDGKKHWLVAHSHPIVERVDPTRKDRVGVIALATQTETNKNHEENPSDEVAVTPKMLANKTANETRRGIARIATQAETHQDTGSNFLDDVIVTPKKLNDCVATEARRGVMEIATQHETNEGLDDTRAITPKKLEERRASEDLAGIAEIVQAGGSAAARRGEAGTGIYNINDHVKIVTPQNINEVKATETSRGVGYLATDAEVQGATESTPQDALLITTRTLTKRTATESRTGIAEIATQEETNLGQSDNHIITPKKLHTRRATETLHGLAEIATQPEFDAGLDDARISTPLKIKTFFENAQRLKVDPTQGLNLTGDLWQGIMISGLDATEDTKGVAKVATTQLTDAGQDDTTIITPKKLQGKKATEGKEGIIRVGTQAETVAGTLANVAISPKNFKYVVQTEDTWKATEARRGFLKVATQENCFVGDNLQGSTQELGNYQHDGIAVTPKGLNYALANFLPKMATAQNSLKLGNVEAAKWARRDIDQTIESNYTFNKNVNVKGDLECLKSGSFETLSVTKNSTDDPSNGHLVLGERGVDGHTGITLHGTTASEGMKNSWSIIVGGTGTAQVVDSDAIAFGKINDGGVVEHYAFAMKHNGDATAYRDFIAGRNLYAKQGGLYIVDQSNPAMTRSPDGMLNIGHGGSVNIKAGHQTLTTEIAGQKYQIVHAGNADEVLNRQFVKNAGDTMVGKLTMDNAPIVSVKHEASAATAPAIGNIGFWNMRVTTQNIKETYPEKKNGTLMQWGTDADGLTQLWSPDGTHKHYIRSGTGGQWTAWGEIYTKQNKPTAQEIGAVVAEGGLMNSMTVRDWIKVGNVKIIANNLTRTVDFIWED
>ID:ACP31163.1 |[Enterobacteria phage RB51]||_Enterobacteria_phage_RB51_.gbk|34|3870|FJ839693(168394):149588-153457:1 ^^ Enterobacteria phage RB51, complete genome.|neighbours:ID:ACP31162.1(-1),ID:ACP31164.1(1)|neighbour_genes:rnh,35|
MAEIKRKFRAEDGLDAGGDKIINVALADRAVGTDGVNVDYLIQENTVQQYDPTRGYLKDFVIIYDNRFWAAINDIPKPAGAFNSVRWRALRTDANWTTVSSGPYQLKSGESISVNTAAGNDITFTLPSSPIDGDTIVLQDIGGKPGVNQVLITAPVQSIVNFRGQQVRSVLMTHPKSQIVLIFSNRLWQMYVADYSREAAVVTPASLYQAQSNDFIVRRFTSASAINIKLPRFANHGDIINFVDLDKLNPLYHTIVTTYDETTSVQEVGTHSIEGRTSIDGFLMFDDNEKLWRLFDGDSKARLRIITTNSNIRPNEEVMVFGANNGTTQTIELQLPTDISIGDTVKISMNYMRKGQTVKIKAAGEDKIASSVQLLQFPKRSEYPPETKWVTVQELVFNGETNYVPVLQLAYIEDSDGKYWVVQQNVPTVERVDSLNNSTRARLGVIALATQAQANADLENSPQKELAITPETLANRTATETRRGIARIATTAQVNQDTTFSFADDLIITPKKLNERTATETRRGVAEIATQQETNTGTDDTTIITPKKLQARQGSESLSGIVTFVSTAGATPASSRELNGTNVYNKNTNNLVVSPKALDQYKATPTQQGAVILAVESEVIAGQSQEGWANAVVTPETLHKKTSTDGRIGLIEIATQSEVNTGTDYTRAVTPKTLNDRRATESLSGIAEIATQVEFDAGVDDTRISTPLKIKTRFNSTDRTSVVALSGLVESGTLWDHYTLNILEANETQRGTLRVATQVEAAAGKLDNVLITPKKLLGTKSTEAQEGVIKVATQTETVAGTSANTAVSPKNLKWIVQSEPTWAATTAVRGFVKTSSGSITFVGNDTAGSTQDLELYEKNSYAVSPYELNRVLANYLPLKAKAADSNLLDGLDSSQFIRRDIAQTVNGSLTLTQQTNLSAPLVSSSTATFGGSVSANSTLTISNTGTATRLIFEKGPQTGTNPAQTMTVRVWGNQFSGELDTTRSTVFEVSDETSSHFYSQRNKAGNITFNINGTVTPINVNASGTLNANGVATFGNSVTATGEIISRSANAFRAINGNYGFIVRNDGSVTNFMLTASGDQTGGFNGLRPLAINNASGQVTIGESLIIAKGATINSGGLTVNSRIRSQGTKTSDLYTRAPTSDTVGFWSIDINDSATYNQFPGYFKMVEKTNEVTGLPYLERGEEVKSPGTLTQFGNTLDSLYQDWITYPTTPEARTTRWTRTWQKTKNSWSSFVQVFDGGNPPQPSDIGALPSDNATMGNLTIRDFLRIGNVRIIPDPVNKTVKFEWVE
>ID:AIT75155.1 |[Enterobacteria phage RB55]||_Enterobacteria_phage_RB55_.gbk|long tail fiber prox..|3870|KM607002(168896):150787-154656:1 ^^ Enterobacteria phage RB55, complete genome.|neighbours:ID:AIT75154.1(-1),ID:AIT75156.1(1)|neighbour_genes:rnh,hinge connector of l..|
MAEIKRKFRAEDGLDAGGDKIINVALADRTVGTDGVNVDYLIQENTVQQYDPTRGYLKDFVIIYDNRFWAAINDIPKPAGAFNSGRWRALRTDANWITVSSGSYQLKSGEAISVNTAAGNDITFTLPSSPIDGDTIVLQDIGGKPGVNQVLIVAPVQSIVNFRGEQVRSVLMTHPKSQLVLIFSNRLWQMYVADYSREAIVVTPANTYQAQSNDFIVRRFTSAAPINVKLPRFANHGDIINFVDLDKLNPLYHTIVTTYDETTSVQEVGTHSIEGRTSIDGFLMFDDNEKLWRLFDGDSKARLRIITTNSNIRPNEEVMVFGANNGTTQTIELKLPTNISVGDTVKISMNYMRKGQTVKIKAADEDKIASSVQLLQFPKRSEYLPEAEWVTVQELVFNGETNYVPVLELAYIEDSDGKYWVVQQNVPTVERVDSLNDSTRARLGVIALATQAQANVDLENSPQKELAITPETLANRTATETRRGIARIATTAQVNQNTTFSFADDIIITPKKLNERTATETRRGVAEIATQQETNAGTDDTTIITPKKLQARQGSESLSGIVTFVSTAGATPASSRELNGTNVYNKNTDNLVVSPKALDQYKATPTQQGAVILAVESEVIAGQSQQGWANAVVTPETLHKKTSTDGRIGLIEIATQSEVNTGTDYTRAVTPKTLNDRRATESLSGIAEIATQVEFDAGVDDTRISTPLKIKTRFNSTDRTSVVALSGLVESGTLWDHYTLNILEANETQRGTLRVATQVEAAAGTLDNVLITPKKLLGTKSTEAQEGVIKVATQSETVTGTSANTAVSPKNLKWIAQSEPTWAATTAIRGFVKTSSGSITFVGNDTVGSTQDLELYEKNSYAVSPYELNRVLANYLPLKAKAADTNLLDGLDSSQFIRRDIAQTVNGSLTLTQQTNLSAPLVSSSTGEFGGSLAANRTFTIRNTGAPTSIVFEKGPASGANPAQSMSIRVWGNQFGGGSDTTRSTVFEVGDDTSHHFYSQRNKDGNIAFNINGTVMPININASGLMNVNGTATFGRSVTANGEFISKSANAFRAINGDYGFFIRNDASNTYFLLTAAGDQTGGFNGLRPLLINNQSGQITIGEGLIIAKGVTINSGGLTVNSRIRSQGTKTSDLYTRAPTSDTVGFWSIDINDSATYNQFPGYFKMVEKTNEVTGLPYLERGEEVKSPGTLTQFGNTLDSLYQDWITYPTTPEARTTRWTRTWQKTKNSWSSFVQVFDGGNPPQPSDIGALPSDNATMGNLTIRDFLRIGNVRIVPDPVNKTVKFEWVE
>ID:AIT75429.1 |[Enterobacteria phage RB59]||_Enterobacteria_phage_RB59_.gbk|long tail fiber prox..|1743|KM607003(168966):150801-152543:1 ^^ Enterobacteria phage RB59, complete genome.|neighbours:ID:AIT75428.1(-1),ID:AIT75430.1(1)|neighbour_genes:rnh,hypothetical protein|
MAEIKRKFRAEDGLDAGGDKIINVALADRTVGTDGVNVDYLIQENTVQQYDPTRGYLKDFVIIYDNRFWAAINDIPKPAGAFNSGRWRALRTDANWITVSSGSYQLKSGEAISVNTAAGNDITFTLPSSPIDGDTIVLQDIGGKPGVNQVLIVAPVQSIVNFRGEQVRSVLMTHPKSQLVLIFSNRLWQMYVADYSREAIVVTPANTYQAQSNDFIVRRFTSAAPINVKLPRFANHGDIINFVDLDKLNPLYHTIVTTYDETTSVQEVGTHSIEGRTSIDGFLMFDDNEKLWRLFDGDSKARLRIITTNSNIRPNEEVMVFGANNGTTQTIELKLPTNISVGDTVKISMNYMRKGQTVKIKAADEDKIASSVQLLQFPKRSEYLPEAEWVTVQELVFNGETNYVPVLELAYIEDSDGKYWVVQQNVPTVERVDSLNDSTRARLGVIALATQAQANVDLENSPQKELAITPETLANRTATETRRGIARIATTAQVNQNTTFSFADDIIITPKKLNERTATETRRGVAEIATQQETNAGTDDTTIITPKKLQARQGSESLSGIVTFVSSFKLVKVLNHYLVL
>ID:AIT75430.1 |[Enterobacteria phage RB59]||_Enterobacteria_phage_RB59_.gbk|hypothetical protein|2079|KM607003(168966):152648-154726:1 ^^ Enterobacteria phage RB59, complete genome.|neighbours:ID:AIT75429.1(1),ID:AIT75431.1(1)|neighbour_genes:long tail fiber prox..,hinge connector of l..|
MDQYKATPTQQGAVILAVESEVIAGQSQQGWANAVVTPETLHKKTSTDGRIGLIEIATQSEVNTGTDYTRAVTPKTLNDRRATESLSGIAEIATQVEFDAGVDDTRISTPLKIKTRFNSTDRTSVVALSGLVESGTLWDHYTLNILEANETQRGTLRVATQVEAAAGTLDNVLITPKKLLGTKSTEAQEGVIKVATQSETVTGTSANTAVSPKNLKWIAQSEPTWAATTAIRGFVKTSSGSITFVGNDTVGSTQDLELYEKNSYAVSPYELNRVLANYLPLKAKAADTNLLDGLDSSQFIRRDIAQTVNGSLTLTQQTNLSAPLVSSSTGEFGGSLAANRTFTIRNTGAPTSIVFEKGPASGANPAQSMSIRVWGNQFGGGSDTTRSTVFEVGDDTSHHFYSQRNKDGNIAFNINGTVMPININASGLMNVNGTATFGRSVTANGEFISKSANAFRAINGDYGFFIRNDASNTYFLLTAAGDQTGGFNGLRPLLINNQSGQITIGEGLIIAKGVTINSGGLTVNSRIRSQGTKTSDLYTRAPTSDTVGFWSIDINDSATYNQFPGYFKMVEKTNEVTGLPYLERGEEVKSPGTLTQFGNTLDSLYQDWITYPTTPEARTTRWTRTWQKTKNSWSSFVQVFDGGNPPQPSDIGALPSDNATMGNLTIRDFLRIGNVRIVPDPVNKTVKFEWVE
>ID:AIT73251.1 |[Enterobacteria phage RB5]||_Enterobacteria_phage_RB5_.gbk|long tail fiber prox..|3870|KM606995(168394):149824-153693:1 ^^ Enterobacteria phage RB5, complete genome.|neighbours:ID:AIT73250.1(-1),ID:AIT73252.1(1)|neighbour_genes:rnh,hinge connector of l..|
MAEIKRKFRAEDGLDAGGDKIINVALADRTVGTDGVNVDYLIQENTVQQYDPTRGYLKDFVIIYNNRFWAATDNIPKPAGNFNRIRWKALRTDAVYTTVSSGPYQLKSGEAISVDTSVGNDIEFTLPPSPLDGETVIIQDIGGKPGINQVKINSSNQSIVNFRGEQVRSVLMTHPKSQMVFIFNNRLWQMYIADYSREAAIVTPSTAYQAQSNDFIVRRFTSAAPINVKLPRFANHGDIINFVDLDKLNPLYHTIVTTYDETTSVQEVGTHSIEGRTSIDGFLMFDDNEKLWRLFDGDSKARLRIITTNSNIRPNEEVMVFGANNGTTQTIELQLPTDISVGDTVKISMNYMRKGQTVKIKAAGEDKIASSVQLLQFPKRSEYPPEAEWVTVQELVFNGETNYVPVLELAYIEDSDGKYWVVQQNVPTVERVDSLNDSTRARLGVIALATQAQANADLENSPQKELAITPETLANRTATETRRGIARIATTAQVNQDTTFSFADDIIITPKKLNERTATETRRGVAEIATQQETNTGTDDTTIITPKKLQARQGSESLSGIVTFVSTAGATPASSRELNGTNVYNKNTNNLVVSPKALDQYKATPTQQGAVILAVESEVIAGQSQEGWANAVVTPETLHKKTSTDGRIGLIEIATQSEVNTGTDYTRAVTPKTLNDRRATESLSGIAEIATQVEFDAGVDDTRISTPLKIKTRFNSTDRTSVVALSGLVESGTLWDHYTLNILEANETQRGTLRVATQVEAAAGTLDNVLITPKKLLGTKSTEAQEGVIKVATQSETVTGTSANTAVSPKNLKWIVQSEPTWAATTAVRGFVKTSSGSITFVGNDTVGSTQPLESYEKNSYAVSPYELNRVLANYLPLKAKAVDSNLLDGLDSSQFIRRDIAQTVNGSLTLTQQTNLSAPLVSSSTATFGGSVTANSVLTISNTGTETHLIFEKGPQTGTNQAQTVTIRVWGNQFSGESDTTRSTVFEVGDETSNHFYSQRNKAGNITFNINGTVTPINVNASGTLNANGVATFGNSVTATGEIISRSANAFRAINGNYGFIVRNDGSVTNFMLTASGDQTGGFNGLRPLAINNASGQVTIGESLIIAKGATISSGGLTVNSRIRSQGTKTSDLYTRAPTSDTVGFWSIDINDSATYNQFPGYFKMVEKTNEVTGLPYLERGEEVKSPGTLTQFGNTLDSLYQDWITYPTTPEARTTRWTRTWQKTKNSWSSFVQVFDGGNPPQPSDIGAIPSDNGIIGNLTIRDFLRIGNVRIIPDPVNKTVKFEWVE
>ID:AIT75705.1 |[Enterobacteria phage RB68]||_Enterobacteria_phage_RB68_.gbk|long tail fiber prox..|3870|KM607004(168401):149595-153464:1 ^^ Enterobacteria phage RB68, complete genome.|neighbours:ID:AIT75704.1(-1),ID:AIT75706.1(1)|neighbour_genes:rnh,hinge connector of l..|
MAEIKRKFRAEDGLDAGGDKIINVALADRAVGTDGVNVDYLIQENTVQQYDPTRGYLKDFVIIYDNRFWAAINDIPKPAGAFNSVRWRALRTDANWTTVSSGPYQLKSGESISVNTAAGNDITFTLPSSPIDGDTIVLQDIGGKPGVNQVLITAPVQSIVNFRGQQVRSVLMTHPKSQIVLIFSNRLWQMYVADYSREAAVVTPASLYQAQSNDFIVRRFTSASAINIKLPRFANHGDIINFVDLDKLNPLYHTIVTTYDETTSVQEVGTHSIEGRTSIDGFLMFDDNEKLWRLFDGDSKARLRIITTNSNIRPNEEVMVFGANNGTTQTIELQLPTDISIGDTVKISMNYMRKGQTVKIKAAGEDKIASSVQLLQFPKRSEYPPETKWVTVQELVFNGETNYVPVLQLAYIEDSDGKYWVVQQNVPTVERVDSLNNSTRARLGVIALATQAQANADLENSPQKELAITPETLANRTATETRRGIARIATTAQVNQDTTFSFADDLIITPKKLNERTATETRRGVAEIATQQETNTGTDDTTIITPKKLQARQGSESLSGIVTFVSTAGATPASSRELNGTNVYNKNTNNLVVSPKALDQYKATPTQQGAVILAVESEVIAGQSQEGWANAVVTPETLHKKTSTDGRIGLIEIATQSEVNTGTDYTRAVTPKTLNDRRATESLSGIAEIATQVEFDAGVDDTRISTPLKIKTRFNSTDRTSVVALSGLVESGTLWDHYTLNILEANETQRGTLRVATQVEAAAGKLDNVLITPKKLLGTKSTEAQEGVIKVATQTETVAGTSANTAVSPKNLKWIVQSEPTWAATTAVRGFVKTSSGSITFVGNDTAGSTQDLELYEKNSYAVSPYELNRVLANYLPLKAKAADSNLLDGLDSSQFIRRDIAQTVNGSLTLTQQTNLSAPLVSSSTATFGGSVSANSTLTISNTGTATRLIFEKGPQTGTNPAQTMTVRVWGNQFSGELDTTRSTVFEVSDETSSHFYSQRNKAGNITFNINGTVTPINVNASGTLNANGVATFGNSVTATGEIISRSANAFRAINGNYGFIVRNDGSVTNFMLTASGDQTGGFNGLRPLAINNASGQVTIGESLIIAKGATINSGGLTVNSRIRSQGTKTSDLYTRAPTSDTVGFWSIDINDSATYNQFPGYFKMVEKTNEVTGLPYLERGEEVKSPGTLTQFGNTLDSLYQDWITYPTTPEARTTRWTRTWQKTKNSWSSFVQVFDGGNPPQPSDIGALPSDNATMGNLTIRDFLRIGNVRIIPDPVNKTVKFEWVE
>ID:NP_861941.1 |[Enterobacteria phage RB69]||_Enterobacteria_phage_RB69_.gbk|34|3834|NC_004928(167560):149353-153186:1 ^GeneID:1494367^ Enterobacteria phage RB69, complete genome.|neighbours:ID:NP_861940.1(-1),ID:NP_861942.1(1)|neighbour_genes:rnh,gp35 hinge connector..|
MVDIKRKFRAEDGLDAGGDKIVNVALADRTVGTDGVNVDFLVQENTVQNYDETRAYTKDFIVLYDNRFYQALSDIPAPAGPFSLAKWKATRTDAEWITVQGGDFQLSVGNSIAVDTSAGIDINFTLPQNPLDGDTVILSDIGGRVGYVKVQITAEAQSIVNFRGQQVRSVLMTHPKSKIVFIFSNRLWQMYVSDYERNAVTVTPAKPYQAQPNDFIIRRFTSAAPINITLPRNANNGDIINLVDLDKLNPLYHTIVKTYDDTTSIREAGVHVAEGRNTAEAFFVYDSANSLWRVWEGDQKSRLRIVRNDTDLRPNEEVLVFGTNNDTISTVNLTLPTDILSGDTVKISLNYMRKGQTVKIKAAEGDTIASSISLLQFPKRSEYPPDAQWVSVSELEFNGDTSYVPVLELAYIEDYSSETKYWVVQQNTVTVERVDASSNTTRARLGVIALASQAQANVDLENAPGKELAITPETLANRTATETRRGIARIATTAQVNQNTDFAFQDDLIISPKKLNERTATETRRGVAEVATQAETNAGTDDTTIITPKKLDARQGSEVLSGIVKYTSTTGTTAATVRGNAGTNVYNKAVDNLTISPKALDQYKATHTQQGAVILAIESEVIAGESQAGWANAVVTPETLHKKTSTDGRIGLIEIATQAETNTGTDYTRAVTPKTLNDRKATEGLSGIAEIATQVEFDTGTDDTRISSPLKIKTHFDSSDRTSVNSDSGLIEEGTLWNHYTLDISKANETQRGTLRVATQAESNAGTLDDVLITPKKLLGTKSTETSEGVIKVATQAETVTGTSANTAVSPKNLKWIVQSEPSWTATTAIRGFVKTSSGSITFVGDDTQGNTQDLNLYEKNSYAISPYELNRVLANYLPLKAKAADSNLLDGLDSLQFIRRDIDQTVNGSLSLTKQTNLSAPLVSTSTASFGSEASVTRRLTLNDSSGSEIVFTKGTQSLSNKENFVVRAWGNSATAGDRDTVFEAGDETGYHFYSQRAADNKVSFNINGTLYSTGIVSTNGLNVTGVSTFTGPISATGEIVSSSPIAFRAINGNYGVMLYNAGNSSYIALTNSGDQTGTFNNLRPITINNATGLVRLDNGVQITSGATITTGGLTVNNRIISNGVKTATVYTDKPTASTVGFWSIDINDSAVYSQFPGYWTRDNKGNRDQEIKYPGTLTQFGNSLDSLYQDWICYPTGANGGSIRYTRTWQKNKDAWTSFAMVFDSGNPPSPSDVGAIPSDNAVIGNLTVRDFLQLGNVRIVPDPVNKTVKFIWVE
>ID:AIT73522.1 |[Enterobacteria phage RB6]||_Enterobacteria_phage_RB6_.gbk|long tail fiber prox..|3870|KM606996(168394):149824-153693:1 ^^ Enterobacteria phage RB6, complete genome.|neighbours:ID:AIT73521.1(-1),ID:AIT73523.1(1)|neighbour_genes:rnh,hinge connector of l..|
MAEIKRKFRAEDGLDAGGDKIINVALADRTVGTDGVNVDYLIQENTVQQYDPTRGYLKDFVIIYNNRFWAATDNIPKPAGNFNRIRWKALRTDAVYTTVSSGPYQLKSGEAISVDTSVGNDIEFTLPPSPLDGETVIIQDIGGKPGINQVKINSSNQSIVNFRGEQVRSVLMTHPKSQMVFIFNNRLWQMYIADYSREAAIVTPSTAYQAQSNDFIVRRFTSAAPINVKLPRFANHGDIINFVDLDKLNPLYHTIVTTYDETTSVQEVGTHSIEGRTSIDGFLMFDDNEKLWRLFDGDSKARLRIITTNSNIRPNEEVMVFGANNGTTQTIELQLPTDISVGDTVKISMNYMRKGQTVKIKAAGEDKIASSVQLLQFPKRSEYPPEAEWVTVQELVFNGETNYVPVLELAYIEDSDGKYWVVQQNVPTVERVDSLNDSTRARLGVIALATQAQANADLENSPQKELAITPETLANRTATETRRGIARIATTAQVNQDTTFSFADDIIITPKKLNERTATETRRGVAEIATQQETNTGTDDTTIITPKKLQARQGSESLSGIVTFVSTAGATPASSRELNGTNVYNKNTNNLVVSPKALDQYKATPTQQGAVILAVESEVIAGQSQEGWANAVVTPETLHKKTSTDGRIGLIEIATQSEVNTGTDYTRAVTPKTLNDRRATESLSGIAEIATQVEFDAGVDDTRISTPLKIKTRFNSTDRTSVVALSGLVESGTLWDHYTLNILEANETQRGTLRVATQVEAAAGTLDNVLITPKKLLGTKSTEAQEGVIKVATQSETVTGTSANTAVSPKNLKWIVQSEPTWAATTAVRGFVKTSSGSITFVGNDTVGSTQPLESYEKNSYAVSPYELNRVLANYLPLKAKAVDSNLLDGLDSSQFIRRDIAQTVNGSLTLTQQTNLSAPLVSSSTATFGGSVTANSVLTISNTGTETHLIFEKGPQTGTNQAQTVTIRVWGNQFSGESDTTRSTVFEVGDETSNHFYSQRNKAGNITFNINGTVTPINVNASGTLNANGVATFGNSVTATGEIISRSANAFRAINGNYGFIVRNDGSVTNFMLTASGDQTGGFNGLRPLAINNASGQVTIGESLIIAKGATISSGGLTVNSRIRSQGTKTSDLYTRAPTSDTVGFWSIDINDSATYNQFPGYFKMVEKTNEVTGLPYLERGEEVKSPGTLTQFGNTLDSLYQDWITYPTTPEARTTRWTRTWQKTKNSWSSFVQVFDGGNPPQPSDIGAIPSDNGIIGNLTIRDFLRIGNVRIIPDPVNKTVKFEWVE
>ID:AIT73793.1 |[Enterobacteria phage RB7]||_Enterobacteria_phage_RB7_.gbk|long tail fiber prox..|3870|KM606997(168395):149825-153694:1 ^^ Enterobacteria phage RB7, complete genome.|neighbours:ID:AIT73792.1(-1),ID:AIT73794.1(1)|neighbour_genes:rnh,hinge connector of l..|
MAEIKRKFRAEDGLDAGGDKIINVALADRTVGTDGVNVDYLIQENTVQQYDPTRGYLKDFVIIYNNRFWAATDNIPKPAGNFNRIRWKALRTDAVYTTVSSGPYQLKSGEAISVDTSVGNDIEFTLPPSPLDGETVIIQDIGGKPGINQVKINSSNQSIVNFRGEQVRSVLMTHPKSQMVFIFNNRLWQMYIADYSREAAIVTPSTAYQAQSNDFIVRRFTSAAPINVKLPRFANHGDIINFVDLDKLNPLYHTIVTTYDETTSVQEVGTHSIEGRTSIDGFLMFDDNEKLWRLFDGDSKARLRIITTNSNIRPNEEVMVFGANNGTTQTIELQLPTDISVGDTVKISMNYMRKGQTVKIKAAGEDKIASSVQLLQFPKRSEYPPEAEWVTVQELVFNGETNYVPVLELAYIEDSDGKYWVVQQNVPTVERVDSLNDSTRARLGVIALATQAQANADLENSPQKELAITPETLANRTATETRRGIARIATTAQVNQDTTFSFADDIIITPKKLNERTATETRRGVAEIATQQETNTGTDDTTIITPKKLQARQGSESLSGIVTFVSTAGATPASSRELNGTNVYNKNTNNLVVSPKALDQYKATPTQQGAVILAVESEVIAGQSQEGWANAVVTPETLHKKTSTDGRIGLIEIATQSEVNTGTDYTRAVTPKTLNDRRATESLSGIAEIATQVEFDAGVDDTRISTPLKIKTRFNSTDRTSVVALSGLVESGTLWDHYTLNILEANETQRGTLRVATQVEAAAGTLDNVLITPKKLLGTKSTEAQEGVIKVATQSETVTGTSANTAVSPKNLKWIVQSEPTWAATTAVRGFVKTSSGSITFVGNDTVGSTQPLESYEKNSYAVSPYELNRVLANYLPLKAKAVDSNLLDGLDSSQFIRRDIAQTVNGSLTLTQQTNLSAPLVSSSTATFGGSVTANSVLTISNTGTETHLIFEKGPQTGTNQAQTVTIRVWGNQFSGESDTTRSTVFEVGDETSNHFYSQRNKAGNITFNINGTVTPINVNASGTLNANGVATFGNSVTATGEIISRSANAFRAINGNYGFIVRNDGSVTNFMLTASGDQTGGFNGLRPLAINNASGQVTIGESLIIAKGATISSGGLTVNSRIRSQGTKTSDLYTRAPTSDTVGFWSIDINDSATYNQFPGYFKMVEKTNEVTGLPYLERGEEVKSPGTLTQFGNTLDSLYQDWITYPTTPEARTTRWTRTWQKTKNSWSSFVQVFDGGNPPQPSDIGAIPSDNGIIGNLTIRDFLRIGNVRIIPDPVNKTVKFEWVE
>ID:AIT74065.1 |[Enterobacteria phage RB9]||_Enterobacteria_phage_RB9.gbk|long tail fiber prox..|3870|KM606998(168395):149825-153694:1 ^^ Enterobacteria phage RB9, complete genome.|neighbours:ID:AIT74064.1(-1),ID:AIT74066.1(1)|neighbour_genes:rnh,hinge connector of l..|
MAEIKRKFRAEDGLDAGGDKIINVALADRTVGTDGVNVDYLIQENTVQQYDPTRGYLKDFVIIYNNRFWAATDNIPKPAGNFNRIRWKALRTDAVYTTVSSGPYQLKSGEAISVDTSVGNDIEFTLPPSPLDGETVIIQDIGGKPGINQVKINSSNQSIVNFRGEQVRSVLMTHPKSQMVFIFNNRLWQMYIADYSREAAIVTPSTAYQAQSNDFIVRRFTSAAPINVKLPRFANHGDIINFVDLDKLNPLYHTIVTTYDETTSVQEVGTHSIEGRTSIDGFLMFDDNEKLWRLFDGDSKARLRIITTNSNIRPNEEVMVFGANNGTTQTIELQLPTDISVGDTVKISMNYMRKGQTVKIKAAGEDKIASSVQLLQFPKRSEYPPEAEWVTVQELVFNGETNYVPVLELAYIEDSDGKYWVVQQNVPTVERVDSLNDSTRARLGVIALATQAQANADLENSPQKELAITPETLANRTATETRRGIARIATTAQVNQDTTFSFADDIIITPKKLNERTATETRRGVAEIATQQETNTGTDDTTIITPKKLQARQGSESLSGIVTFVSTAGATPASSRELNGTNVYNKNTNNLVVSPKALDQYKATPTQQGAVILAVESEVIAGQSQEGWANAVVTPETLHKKTSTDGRIGLIEIATQSEVNTGTDYTRAVTPKTLNDRRATESLSGIAEIATQVEFDAGVDDTRISTPLKIKTRFNSTDRTSVVALSGLVESGTLWDHYTLNILEANETQRGTLRVATQVEAAAGTLDNVLITPKKLLGTKSTEAQEGVIKVATQSETVTGTSANTAVSPKNLKWIVQSEPTWAATTAVRGFVKTSSGSITFVGNDTVGSTQPLESYEKNSYAVSPYELNRVLANYLPLKAKAVDSNLLDGLDSSQFIRRDIAQTVNGSLTLTQQTNLSAPLVSSSTATFGGSVTANSVLTISNTGTETHLIFEKGPQTGTNQAQTVTIRVWGNQFSGESDTTRSTVFEVGDETSNHFYSQRNKAGNITFNINGTVTPINVNASGTLNANGVATFGNSVTATGEIISRSANAFRAINGNYGFIVRNDGSVTNFMLTASGDQTGGFNGLRPLAINNASGQVTIGESLIIAKGATISSGGLTVNSRIRSQGTKTSDLYTRAPTSDTVGFWSIDINDSATYNQFPGYFKMVEKTNEVTGLPYLERGEEVKSPGTLTQFGNTLDSLYQDWITYPTTPEARTTRWTRTWQKTKNSWSSFVQVFDGGNPPQPSDIGAIPSDNGIIGNLTIRDFLRIGNVRIIPDPVNKTVKFEWVE
>ID:ADJ39969.1 |[Enterobacteria phage T4T]||_Enterobacteria_phage_T4T_.gbk|34|3870|HM137666(168920):150822-154691:1 ^^ Enterobacteria phage T4T, complete genome.|neighbours:ID:ADJ39968.1(-1),ID:ADJ39970.1(1)|neighbour_genes:rnh,35|
MAEIKRKFRAEDGLDAGGDKIINVALADRTVGTDGVNVDYLIQENTVQQYDPTRGYLKDFVIIYDNRFWAAINDIPKPAGAFNSGRWRALRTDANWITVSSGSYQLKSGEAISVNTAAGNDITFTLPSSPIDGDTIVLQDIGGKPGVNQVLIVAPVQSIVNFRGEQVRSVLMTHPKSQLVLIFSNRLWQMYVADYSREAIVVTPANTYQAQSNDFIVRRFTSAAPINVKLPRFANHGDIINFVDLDKLNPLYHTIVTTYDETTSVQEVGTHSIEGRTSIDGFLMFDDNEKLWRLFDGDSKARLRIITTNSNIRPNEEVMVFGANNGTTQTIELKLPTNISVGDTVKISMNYMRKGQTVKIKAADEDKIASSVQLLQFPKRSEYPPEAEWVTVQELVFNGETNYVPVLELAYIEDSDGKYWVVQQNVPTVERVDSLNDSTRARLGVIALATQAQANVDLENSPQKELAITPETLANRTATETRRGIARIATTAQVNQNTTFSFADDIIITPKKLNERTATETRRGVAEIATQQETNAGTDDTTIITPKKLQARQGSESLSGIVTFVSTAGATPASSRELNGTNVYNKNTDNLVVSPKALDQYKATPTQQGAVILAVESEVIAGQSQQGWANAVVTPETLHKKTSTDGRIGLIEIATQSEVNTGTDYTRAVTPKTLNDRRATESLSGIAEIATQVEFDAGVDDTRISTPLKIKTRFNSTDRTSVVALSGLVESGTLWDHYTLNILEANETQRGTLRVATQVEAAAGTLDNVLITPKKLLGTKSTEAQEGVIKVATQSETVTGTSANTAVSPKNLKWIAQSEPTWAATTAIRGFVKTSSGSITFVGNDTVGSTQDLELYEKNSYAVSPYELNRVLANYLPLKAKAADTNLLDGLDSSQFIRRDIAQTVNGSLTLTQQTNLSAPLVSSSTGEFGGSLAANRTFTIRNTGAPTSIVFEKGPASGANPAQSMSIRVWGNQFGGGSDTTRSTVFEVGDDTSHHFYSQRNKDGNIAFNINGTVMPININASGLMNVNGTATFGRSVTANGEFISKSANAFRAINGDYGFFIRNDASNTYFLLTAAGDQTGGFNGLRPLLINNQSGQITIGEGLIIAKGVTINSGGLTVNSRIRSQGTKTSDLYTRAPTSDTVGFWSIDINDSATYNQFPGYFKMVEKTNEVTGLPYLERGEEVKSPGTLTQFGNTLDSLYQDWITYPTTPEARTTRWTRTWQKTKNSWSSFVQVFDGGNPPQPSDIGALPSDNATMGNLTIRDFLRIGNVRIVPDPVNKTVKFEWVE
>ID:NP_049860.1 |[Escherichia virus T4]||_Enterobacteria_phage_T4_.gbk|34|3870|NC_000866(168903):150809-154678:1 ^GeneID:1258754^ Enterobacteria phage T4, complete genome.|neighbours:ID:NP_049859.1(-1),ID:NP_049861.1(1)|neighbour_genes:rnh,35|
MAEIKREFRAEDGLDAGGDKIINVALADRTVGTDGVNVDYLIQENTVQQYDPTRGYLKDFVIIYDNRFWAAINDIPKPAGAFNSGRWRALRTDANWITVSSGSYQLKSGEAISVNTAAGNDITFTLPSSPIDGDTIVLQDIGGKPGVNQVLIVAPVQSIVNFRGEQVRSVLMTHPKSQLVLIFSNRLWQMYVADYSREAIVVTPANTYQAQSNDFIVRRFTSAAPINVKLPRFANHGDIINFVDLDKLNPLYHTIVTTYDETTSVQEVGTHSIEGRTSIDGFLMFDDNEKLWRLFDGDSKARLRIITTNSNIRPNEEVMVFGANNGTTQTIELKLPTNISVGDTVKISMNYMRKGQTVKIKAADEDKIASSVQLLQFPKRSEYPPEAEWVTVQELVFNDETNYVPVLELAYIEDSDGKYWVVQQNVPTVERVDSLNDSTRARLGVIALATQAQANVDLENSPQKELAITPETLANRTATETRRGIARIATTAQVNQNTTFSFADDIIITPKKLNERTATETRRGVAEIATQQETNAGTDDTTIITPKKLQARQGSESLSGIVTFVSTAGATPASSRELNGTNVYNKNTDNLVVSPKALDQYKATPTQQGAVILAVESEVIAGQSQQGWANAVVTPETLHKKTSTDGRIGLIEIATQSEVNTGTDYTRAVTPKTLNDRRATESLSGIAEIATQVEFDAGVDDTRISTPLKIKTRFNSTDRTSVVALSGLVESGTLWDHYTLNILEANETQRGTLRVATQVEAAAGTLDNVLITPKKLLGTKSTEAQEGVIKVATQSETVTGTSANTAVSPKNLKWIAQSEPTWAATTAIRGFVKTSSGSITFVGNDTVGSTQDLELYEKNSYAVSPYELNRVLANYLPLKAKAADTNLLDGLDSSQFIRRDIAQTVNGSLTLTQQTNLSAPLVSSSTGEFGGSLAANRTFTIRNTGAPTSIVFEKGPASGANPAQSMSIRVWGNQFGGGSDTTRSTVFEVGDDTSHHFYSQRNKDGNIAFNINGTVMPININASGLMNVNGTATFGRSVTANGEFISKSANAFRAINGDYGFFIRNDASNTYFLLTAAGDQTGGFNGLRPLLINNQSGQITIGEGLIIAKGVTINSGGLTVNSRIRSQGTKTSDLYTRAPTSDTVGFWSIDINDSATYNQFPGYFKMVEKTNEVTGLPYLERGEEVKSPGTLTQFGNTLDSLYQDWITYPTTPEARTTRWTRTWQKTKNSWSSFVQVFDGGNPPQPSDIGALPSDNATMGNLTIRDFLRIGNVRIVPDPVNKTVKFEWVE
> |[Tevenvirinae _Enterobacteria_phage_T4_strain_wild]||_Enterobacteria_phage_T4_strain_wild.gb|Phage long tail fibe..|3870|KJ477684.1(168922):150824-154693:1 ^RAST2:fig|1198136.58.peg.265^ Tevenvirinae _Enterobacteria_phage_T4_strain_wild|neighbours:(-1),(1)|neighbour_genes:Phage ribonuclease H..,Phage long tail fibe..|
MAEIKRKFRAEDGLDAGGDKIINVALADRTVGTDGVNVDYLIQENTVQQYDPTRGYLKDFVIIYDNRFWAAINDIPKPAGAFNSGRWRALRTDANWITVSSGSYQLKSGEAISVNTAAGNDITFTLPSSPIDGDTIVLQDIGGKPGVNQVLIVAPVQSIVNFRGEQVRSVLMTHPKSQLVLIFSNRLWQMYVADYSREAIVVTPANTYQAQSNDFIVRRFTSAAPINVKLPRFANHGDIINFVDLDKLNPLYHTIVTTYDETTSVQEVGTHSIEGRTSIDGFLMFDDNEKLWRLFDGDSKARLRIITTNSNIRPNEEVMVFGANNGTTQTIELKLPTNISVGDTVKISMNYMRKGQTVKIKAADEDKIASSVQLLQFPKRSEYLPEAEWVTVQELVFNGETNYVPVLELAYIEDSDGKYWVVQQNVPTVERVDSLNDSTRARLGVIALATQAQANVDLENSPQKELAITPETLANRTATETRRGIARIATTAQVNQNTTFSFADDIIITPKKLNERTATETRRGVAEIATQQETNAGTDDTTIITPKKLQARQGSESLSGIVTFVSTAGATPASSRELNGTNVYNKNTDNLVVSPKALDQYKATPTQQGAVILAVESEVIAGQSQQGWANAVVTPETLHKKTSTDGRIGLIEIATQSEVNTGTDYTRAVTPKTLNDRRATESLSGIAEIATQVEFDAGVDDTRISTPLKIKTRFNSTDRTSVVALSGLVESGTLWDHYTLNILEANETQRGTLRVATQVEAAAGTLDNVLITPKKLLGTKSTEAQEGVIKVATQSETVTGTSANTAVSPKNLKWIAQSEPTWAATTAIRGFVKTSSGSITFVGNDTVGSTQDLELYEKNSYAVSPYELNRVLANYLPLKAKAADTNLLDGLDSSQFIRRDIAQTVNGSLTLTQQTNLSAPLVSSSTGEFGGSLAANRTFTIRNTGAPTSIVFEKGPASGANPAQSMSIRVWGNQFGGGSDTTRSTVFEVGDDTSHHFYSQRNKDGNIAFNINGTVMPININASGLMNVNGTATFGRSVTANGEFISKSANAFRAINGDYGFFIRNDASNTYFLLTAAGDQTGGFNGLRPLLINNQSGQITIGEGLIIAKGVTINSGGLTVNSRIRSQGTKTSDLYTRAPTSDTVGFWSIDINDSATYNQFPGYFKMVEKTNEVTGLPYLERGEEVKSPGTLTQFGNTLDSLYQDWITYPTTPEARTTRWTRTWQKTKNSWSSFVQVFDGGNPPQPSDIGALPSDNATMGNLTIRDFLRIGNVRIVPDPVNKTVKFEWVE
> |[Tevenvirinae _Enterobacteria_phage_T6]||_Enterobacteria_phage_T6.gb|Phage long tail fibe..|3870|MH550421.1(168706):149994-153863:1 ^RAST2:fig|1198136.104.peg.253^ Tevenvirinae _Enterobacteria_phage_T6|neighbours:(-1),(1)|neighbour_genes:Phage ribonuclease H..,Phage long tail fibe..|
MAEIKRKFRAEDGLDAGGDKIINVALADRTVGTDGVNVDYLIQENTVQQYDPTRGYLKDFVIIYNNRFWAATDNIPKPAGNFNRIRWKALRTDAVYTTVSSGPYQLKSGEAISVDTSVGNDIEFTLPPSPLDGETVIIQDIGGKPGINQVKINSSNQSIVNFRGEQVRSVLMTHPKSQMVFIFNNRLWQMYIADYSREAAIVTPSTAYQAQSNDFIVRRFTSAEPINVKLPRFANHGDIINFVDLDKLNPLYHTIVTTYDETTSVQEVGTHSIEGRTSIDGFLMFDDNEKLWRLFDGDSKARLRIITTNSNIRPNEEVMVFGANNGTTQTIELQLPTDISVGDTVKISMNYMRKGQTVKIKAAGEDKIASSVQLLQFPKRSEYPPEAEWVTVQELVFNGETNYVPVLQLAYIEDSDGKYWVVQQNVPTVERVDSLNASTRARLGVIALATQAQANADLENSPQKELAITPETLANRTATETRRGIARIATTAQVNQNTTFSFADDLIITPKKLNERTATETRRGVAEIATQQETNTGTDDTTIITPKKLQARQGSESLSGIVTFVSTAGATPASSRELNGTNVYNKNTNNLVVSPKALDQYKATPTQQGAVILAVESEVIAGQSQEGWANAVVTPETLHKKTSTDGRIGLIEIATQSEVNTGTDYTRAVTPKTLNDRRATESLSGIAEIATQVEFDAGVDDTRISTPLKIKTRFNSTDRTSVVALSGLVESGTLWDHYTLNILEANETQRGTLRVATQVEAAAGTLDNVLITPKKLLGTKSTEAQEGVIKVATQSETVTGTSANTAVSPKNLKWIVQSEPTWAATTAIRGFVKTSSGSLTFVGNDTVGSTQPLESYEKNGYAVSPYELNRVLANYLPLKAKAVDSNLLDGLDSLQFIRRDIAQTVNGSLTLTQQTNLSAPLVSSSTATFGGSVSANSTLTISNTGTATQLIFEKGPQTGTNPAQTITVRVWGNQFSGESDTTRSTVFEVSDETSSHFYSQRNKAGNITFNINGTVTPINVNASGTLNANGVATFGNSVTATGEIISRSANAFRAINGNYGFIVRNDGSVTNFMLTASGDQTGGFNGLRPLAINNASGQVTIGESLIIAKGATINSGGLTVNSRIRSQGTKTSDLYTRAPTSDTVGFWSIDINDSATYNQFPGYFKMVEKTNEVTGLPYLERGEEVKSPGTLTQFGNTLDSLYQDWITYPTTPEARTTRWTRTWQKTKNSWSSFVQVFDGGNPPQPSDIGAIPSDNGIIGNLTIRDFLRIGNVRIIPDPVNKTVKFEWVE
>ID:YP_004063943.1 |[Escherichia phage vB_EcoM_VR7]||_Enterobacteria_phage_vB_EcoM-VR7_.gbk|34|3876|NC_014792(169285):149709-153584:1 ^GeneID:10021487^ Enterobacteria phage vB_EcoM-VR7, complete genome.|neighbours:ID:YP_004063942.1(-1),ID:YP_004063944.1(1)|neighbour_genes:rnh,35|
MADILKPAFRATSGLDAAGEKVINVAKADYSVLSDGVNVNFFIEENTIQQYDATRGYKKDFAVIYDNRIWVSQREIAEPAGSFVQQYWTATRTDPKWETVASPTRQLNSGEFIAVDSAASFTTFTLPPNPTDGDTIVIKDIGGNTGYNEIKVQSSNVPGQGNQKIVRFGNQYSEVLITKPFSYNMLIFSNRLWQFWEAGNEERGIRIEPSSGKYRAQAADFIMRRYTTAEKITFVLPKYANQGDIVKSVDIDGLGPLYHLDVETFDESSSLGKQGQHSMEFRTTGDGFFVYNATEKLWVTWDGDNKTRLRVIRDSVKLLPNESIIVFGNDNSTPQTINIDLPTGVRPGDVVKIALNYLRKAQTVNIKATALDKIASSVQLLQFPKRSEYPPDTEWVLVDSLTFNGNISYTPVIELSYLEDTVKNINYWVVAQNVPTVERVDSKDDLTRARLGVIALANQAQVNVDHENNPEKELAITPQTLANRVATESRRGIARIANTAQVNQDTTFAFQDDIIVSPKKLNERTATETRRGLAEIATQQETDAGIDDTTIITPRKLQARQGSESLSGIVKYVPTTGTTPAASRITVGTNVYNKNTTNLVISPKALDQYKADQNNQGAVYLATQSEVNAGATNTGFSNSAVTPETLGARRATDSNHGLIEIATQVETNAGTDYTRAVTPKTLNDRKATESLSGIAEIATQSEFDTGTDDTRIATPLKIKTRFNNTARTSVIAASGLVETGTLWDHYTLNILEANETQRGTARLATQLEVNTGTDDKTIVTPLKLMSKKATEGTEGIVRIATRAETIAGTSSVLAVSPVSLKWIVQSEPTWAATTTTRGFVKMSEGAITFVGNATAGSTQALDLYEKNSYAISPYELNKTLGNFLPRLAKAVDSDKLDNLDSTQFVRRDVAQDINAAMTFKQPVRIESTLTVTGVVNLSGSITSNNTTLTGSTTINSNSTVGALNYIEFTSESQGSGTWNSQHDSNVKAPVFLNITTPVGSSRYVPLIKQRYKDGTFTFGTLINEPTSNDEGAFILHYIDAVKPQRKWTFRRNGDLEITAGNFVLGNGSAIINGGLSVTKASGITTTGLVANSESRFEGAVTINNFLTVSNKATLNNGLAVQKYARVAGDKTSDIYSRKPTMDTAGFWSVDINDSATYNQFPGYFKMVEKTNEVTGLPYLERGEEVKSPGTLTQFGNTLNSLYQDWITYPNTTTASTTRWTRTWQQNKNAWSGFVQVFDGGNPPQPSDIGALPADNASMSNLTIRDWLRIGNVRIVPDPVTKSVKFEWIDTP
>ID:YP_006986803.1 |[Escherichia phage vB_EcoM_ACG-C40]||_Enterobacteria_phage_vB_EcoM_ACG-C40_.gbk|long tail fiber prox..|3870|NC_019399(167396):148067-151936:1 ^GeneID:13998074^ Enterobacteria phage vB_EcoM_ACG-C40, complete genome.|neighbours:ID:YP_006986802.1(-1),ID:YP_006986804.1(1)|neighbour_genes:ribonuclease RNaseH,hinge connector of l..|
MAEIKRKFRAEDGLDAGGDKIINVALADRTVGTDGVNVDYLIQENTVQQYDPTRGYLKDFVIIYNNRFWAATDNIPKPAGNFNRIRWKALRTDAVYTTVSSGPYQLKSGEAISVDTSVGNDIEFTLPSSPLNGETVIIQDIGGKPGINQVKINSSNQSIVNFRGEQVRSVLMTHPKSQMVFIFNNRLWQMYIADYSREAAIVTPSTAYQAQSNDFIVRRFTSAAPINVKLPRFANHGDIINFVDLDKLNPLYHTIVTTYDETTSVQEVGTHSIEGRTSINGFLMFDDNEKLWRLFDGDSKARLRIITTNSNIRPNEEVMVFGANNRTTQTIELQLPTDISVGDTVKISMNYMRKGQTVKIKAAGEDKIASSVQLLQFPKRSEYPPEAEWVTVQELVFNGETNYVPVLQLAYIEDSDGKYWVVQQNVPTVERVDSLNASTRARLGVIALATQAQANADLENSPQKELAITPETLANRTATETRRGIARIATTAQVNQNTTFSFADDLIITPKKLNERTATETRRGVAEIATQQETNTGIDDTTIITPKKLQARQGSESLSGIVTFVSTAGATPASSRELNGTNVYNKNTNNLVVSPKALDQYKATPTQQGAVILAVESEVIAGQSQEGWANAVVTPETLHKKTSTDGRIGLIEIATQSEVNTGTDYTRAVTPKTLNDRRATESLSGIAEIATQVEFDAGVDDTRISTPLKIKTRFNSTDRTSVVALSGLVESGTLWDHYTLNILEANETQRGTLRVATQVEAAAGTLDNVLITPKKLLGTKSTESQEGVIKVATQSETVTGTSANTAVSPKNLKWIVQSEPTWAATTAIRGFVKTSSGSITFVGNDTVGSTQDLELYEKNSYAVSPYELNRVLANYLPLKAKAVDSNLLDGLDSSQFIRRDIAQTVNGSLTLTQQTNLSAPLVSSSTATFGGSVSANSVLTISNTGTETHLIFEKGPQTGTNQAQTVTIRVWGNQFSGESDTTRSTVFEVGDETSNHFYSQRNKAGNITFNINGTVTPINVNASGTLNANGVATFGNSVTATGEIISRSANAFRSINGNYGFIVRNDGSVTNFMLTASGDQTGGFNGLRPLAINNASGQVTIGESLIIVKGATITSGGLTVNSRIRSQGTKTSDLYTRAPTSDTVGFWSIDINDSATYNQFPGYFKMVEKTNEVTGLPYLERGEEVKSPGTLTQFGNTLDSLYQDWITYPTTPEARTTRWTRTWQKTKNYWSSFVQVFDGGNPPQPSDIGALPSDNAIMGNLTIRDFLRIGNVRIIPDPVNKTVKFEWVE
>ID:AWD91439.1 |[Enterobacteria phage vB_EcoM_IME339]||_Enterobacteria_phage_vB_EcoM_IME339_.gbk|long tail fiber prox..|3870|MH051915(164366):18094-21963:-1 ^^ Enterobacteria phage vB_EcoM_IME339, complete genome.|neighbours:ID:AWD91438.1(-1),ID:AWD91440.1(1)|neighbour_genes:proximal hinge conne..,ribonuclease H|
MAEIKRKFRAEDGLDAGGDKIINVALADRTVGTDGVNVDYLIQENTVQQYDPTRGYLKDFVIIYDNRFWAAINDIPKPAGAFNSGRWRALRTDANWITVSSGSYQLKSGEAISVNTAAGNDITFTLPSTPIDGDTIVLQDIGGKPGVNQVLIVAPVQSIVNFRGEQVRSVLMTHPKSQLVLIFSNRLWQMYVADYSREAVIVTPANTYQAQSNDFIVRRFTSAAPINIKLPRFANHGDIINFVDLDKLNPLYHTIVTTYDETTSVQEDGTHSIEGRTSIDGFLMYDDNEKLWRLFDGDSKARLRIITTNSNIRPNEEVMVFGANNGITQTIELQLPTNISVGDTVKISMNYMRKGQTVKIKAAGEDKIASSVQLLQFPKRSEYPPEAEWVTVQELVFNGETNYVPVLQLAYIEDSDGKYWVVQQNVPTVERVDSLNDSTRARLGVIALATQAQANADLENSPQKELAITPETLANRTATETRRGIARIATTAQVNQNTTFSFADDIIITPKKLNERTATETRRGVAEIATQQETNAGTDDTTIITPKKLQARQGSESLSGIVTFVSTTGATPASSRELNGTNVYNKNTNNLVVSPKALDQYKATPTQQGAVILAVESEVIAGQSQEGWANAVVTPETLHKKTSTDARIGLIEIATQSEVNTGTDYTRAVTPKTLNDRIATESLSGIAEIATQVEFDAGVDDTRISTPLKIKTRFNSTDRTSVVALSGLVESGTLWDHYTLNILEANETQRGTLRVATQVEAAAGTLDNVLITPKKLLGTKSTEAQEGVIKVATQSETVAGTSANTAVSPKNLKWIVQSEPTWAATTAIRGFVKTSSGSITFVGNDTVGSTQSLELYEKNSYAVSPYELNRVLANYLPLKAKAADANLLDGLDSSQFIRRDIAQTVNGSLTLTQQTNLNAPLVSSSTATFGGSVSANSTLTISNTGTATRLIFEKGPQTGTNPVQTMTIRVWGNQFGGGSDTTRSTVFEVGDETSNHFYSQRNKAGNITFSINGTVMPINVNASGSLNANGVATFGSSVTANGEFISKSSNAFRAISGNYGFFIRNDGGSTYFMLTASGDQTGGFNGLRPLSINNASGQVTIGESLIIAKGATINSGGLTVNSRIRSQGTKTADLYTRAPTSDTVGFWSIDINDSATYNQFPGYFKMVEKTNEVTGLPYLERGEEVKSPGTLTQFGNTLDSLYQDWITYPTTPEARTTRWTRTWQKTKNSWSSFVQVFDGGNPPQPSDIGALPSDNATMGNLTIRDFLRIGNVRIIPDPVNKSVKFEWVE
>ID:AWD91693.1 |[Enterobacteria phage vB_EcoM_IME340]||_Enterobacteria_phage_vB_EcoM_IME340_.gbk|long tail fiber prox..|3870|MH051916(165549):17040-20909:-1 ^^ Enterobacteria phage vB_EcoM_IME340, complete genome.|neighbours:ID:AWD91692.1(-1),ID:AWD91694.1(1)|neighbour_genes:hinge connector of l..,RNaseH|
MAEIKRKFRAEDGLDAGGDKIINVALADRAVGTDGVNVDYLIQENTVQQYDPTRGYLKDFVIIYDNRFWAAINDIPKPAGAFNSVRWRALRTDANWTTVSSGPYQLKSGESISVDTAAGNDITFTLPSTPIDGDTIVLQDIGGKPGVNQVLITAPVQSIVNFRGQQVRSVLMTHPKSQIVLIFSNRLWQMYVADYSREAVVVTPASLYQAQSNDFIVRRFTSAAAINIKLPRFANHGDIINFVDLDKLNPLYHTIVTTYDETTSVQEVGTHSIEGRTSIDGFLMYDDNEKLWRLFDGDSKARLRIITTNSSIRPNEEVMVFGANNGTTQTIELQLPTDISIGDTVKISMNYMRKGQTVKIKAAGEDKIASSVQLLQFPKRSEYPPEAEWVTVQELVFNGETNYVPVLQLAYIEDSDGKYWVVQQNVPTVERVDSLNDSTRARLGVIALATQAQANADLENSPQKELAITPETLANRTATETRRGIARIATTAQVNQDTTFSFADDIIVTPKKLNERTATETRRGVAEIATQQETNAGTDDTTIITPKKLQARQGSESLSGIVTFVSTTGATPASSRELNGTNVYNKNTNNLVVSPKALDQYKATPTQQGAVILAVESEVIAGQSQEGWANAVVTPETLHKKTSTDARIGLIEIATQSEVNTGTDYTRAVTPKTLNDRRATESLSGIAEIATQVEFDAGVDDTRISTPLKIKTRFNSTDRTSVVALSGLVESGTLWDHYTLNILEANETQRGTLRVATQVEAAAGTLDNVLITPKKLLGTKSTEAQEGVIKVATQSETVTGTSANTAVSPKNLKWIVQSEPTWAATTLVRGFVKTSSGSITFVGNDTVGSTQSLELYEKNSYAVSPYELNRVLANYLPLKAKAVDSNLLDGLDSSQFIRRDIAQTVNGSLTLTQQTNLSAPLVSSSTATFGGSVSANSTLTISNTGTATRLIFEKGPQTGTNPAQTMTVKVWGNQFSGESDTTRSTVFEVSDETSSHFYSQRNKAGNITFNINGTVTPINVNASGTLNANGVATFGSSVTANGEFISKSSNAFRAINGDYGFFIRNDGANTYFMLTASGDQTGGFNGLRPLSINNQSGQVTIGESLIIAKGATITSGGLTVNSRIRSQGTKTSDLYTRAPTSDTVGFWSIDINDSATYNQFPGYFKMVEKTNEVTGLPYLERGEEVKSPGTLTQFGNTLDSLYQDWITYPTTPEARTTRWTRTWQKTKNSWSSFVQVFDGGNPPQPSDIGALPSDNAIMGNLTIRDFLRIGNVRIIPDPVNKTVKFEWVE
>ID:YP_009207437.1 |[Escherichia phage vB_EcoM_VR20]||_Enterobacteria_phage_vB_EcoM_VR20.gbk|long tail fiber prot..|3900|NC_028894(170336):149398-153297:1 ^GeneID:26633936^ Enterobacteria phage vB_EcoM_VR20, complete genome.|neighbours:ID:YP_009207436.1(-1),ID:YP_009207438.1(1)|neighbour_genes:rnh,long tail fiber prot..|
MADILKPAFRATSGLDAAGEKVINVAKADYSVLSDGVNVDFFIEENTVQQYDATRGYKKNFAVINDNRIWVAQRDIDAPAGAFTPQYWLATRTDPKWETVASPTRQLNSGEFIAVDSAASFTTFTLPPNPTDGDTIVIKDIGGNTGYNEIKVQSSNVPGQGNQKIVRFGNQYSEVLITKPFSYNMLIFSNRLWQFWEAGNEERGIRIEPSSGKYRTQASDFIMRHYTTAEKITFVLPKYANQGDIVKSVDIDGLGPLYHLDVETFDESSSLGKQGQHSMEFRTTGDGFFVYNAVEKLWVTWDGDNKTRLRVIRDNVKLLPNESIIVFGNDNNTSQTINIDLPTGVRQGDVVKIALNYLRKAQTVNIRASATDKIASSVQLLQFPKRSEYPPDTEWVFVDSLTFNGNISYTPVIELSYMEDTVNNINYWVVAQNVPTIERVDSKDDLTRARLGVIALANQAQANVDHENNPEKELAITPQTLANRVATESRRGIARIANTAQVNQDTTFAFQDDIIISPKKLNERTATETRRGVAEIATQQETDAGTDDTTIITPRKLQARQGSESLSGIVKYVPTTGTTPATSRATIGTNVYNKNTTTLVISPKALDQYKADQNNQGAVYLATQSEVNAGATNTGFSNSAVTPETLGARRATDSNHGLIEIATQAEVNTGTDYTRAVTPKTLNDRKATESLSGIAEIATQSEFDSGTDDTRIATPLKIKTRLNDTARTSVIAASGLVETGTLWDHYTLNILEANETQRGTARLATQLEVNTGTDDKTIVTPLKLMSKKATEGTEGIVRIATRAETIAGTSSILAVSPVSLKWIAQSEPTWAATTTTRGFAKMSEGAITFVGNATAGSTQALDLYEKNSYAISPYELNKTLGNFLPRLAKAADSDKLDNLDSTQFIRRDIDQIVEGTLTLRKNIRVDGQLATGGTGEFGGSLAANSTFTIRNTGTPTRIVFEKGPASGANPVQSMSIRVWGNQYGGGSDTTRSTVFEVGDETSNHFYSQRNNLGNITFSINGTVQPINVNASGTLNANGAATFGRSVTAQGEFITYSANAFRAINGNYGFFIRNDNANIYFMLTNSGDQTGGFNGLRPLAINNASGQVTIGEGLIIAKGATINSGGLTVNSRIRSQGAKPADLYSRKPDADNTGFWSVEVNDSATYNQFPGYFKMVEKTNEVTGLPYLERGEEVKSPGTLTQFGNTLNSLYQDWITYPNTANASTTRWTRTWQQNKNAWSGFVQVFDGGNPPQPSDIGALPADNASMSNLTIRDWLRIGNVRIVPDPVTKSVKFEWIDTP
>ID:YP_009210004.1 |[Escherichia phage vB_EcoM_VR25]||_Enterobacteria_phage_vB_EcoM_VR25_.gbk|hypothetical protein|3900|NC_028925(170822):151116-155015:1 ^GeneID:26636424^ Enterobacteria phage vB_EcoM_VR25, complete genome.|neighbours:ID:YP_009210003.1(-1),ID:YP_009210005.1(1)|neighbour_genes:rnh,long tail fiber prot..|
MADILKPAFRATSGLDAAGEKVINVAKADYSVLSDGVNVDFFIEENTIQQYDATRGYKKDFAVIYDNRIWVSQREIAEPAGSFVQQYWTATRTDPKWETVASPTRQLNSGEFIAVDSAASFTTFTLPPNPTDGDTIVIKDIGGNTGYNEIKVQSSNVPGQGNQKIVRFGNQYSEVLITKPFSYNMLIFSNRLWQFWEAGNEERGIRIEPSSGKYRAQAADFIMRRYTTAEKITFVLPKYANQGDIVKSVDIDGLGPLYHLDVETFDESSSLGKQGQHSMEFRTTGDGFFVYNATEKLWVTWDGDNKTRLRVIRDSVKLLPNESIIVFGNDNSTPQTINIDLPTGVRSGDVVKIALNYLRKAQTVNIKATALDKIASSVQLLQFPKRSEYPPDTEWVLVDSLTFNGNISYTPVIELSYLEDTVRNINYWVVAQNVPTVERVDSKDDLTRARLGVIALANQAQANVDHENNPEKELAITPQTLANRVATESRRGIARIANTAQVNQDTTFAFQDDIIVSPKKLNERTATETRRGLAEIATQQETDAGIDDTTIITPRKLQARQGSESLSGIVKYVPTVGTTPAASRITVGTNIYNKNTTTLVISPKALDQYKADQNNQGAVYLATQSEVNAGATNTGFSNSAVTPETLGARRATDSNHGLIEIATQVETNAGTDYTRAVTPKTLNDRKATESLSGIAEIATQSEFDTGTDDTRIATPLKIKTRLNNTARTSVIAASGLVETGTLWDHYTLNILEANETQRGTARLATQLEVNTGTDDKTIVTPLKLMSKKATEGTEGIVRIATRAETIAGTSSVLAVSPVSLKWIAQSEPTWAATTTTRGFVKMSEGAITFVGNATAGSTQALDLYEKNSYAISPYELNKTLGNFLPRLAKAADSDKLDNLDSTQFIRRDIDQIVEGTLTLRKNIRVDGQLATGGTGEFGGSLAANSTFTIRNTGASTRLIFEKGPQTGNNPFQTMNIRVWGNQFAGGSDTSRSTIFEVGDETSNHFYSQRNKDGNIAFSINGTVMSINVNASGLLNVNGVATFGRSVTANGEFISKSANAFRAINGDYGFFIRNDAATTYFMLTNSGDQTGGFNGLRPLAINNASGLVTIGESLIIAKGATINAGGLTVNSRIRSQGTKPADLYSRKPNADNTGFWSVEVNDSATYNQFPGYFKMVEKTNEVTGLPYLERGEEVKSPGTLTQFGNTLNSLYQDWITYPNTTTASTTRWTRTWQQNKNAWSGFVQVFDGGNPPQPSDIGALPADNASMSNLTIRDWLRIGNVRIVPDPVTKSVKFEWIDTP
>ID:YP_009214098.1 |[Escherichia phage vB_EcoM_VR26]||_Enterobacteria_phage_vB_EcoM_VR26_.gbk|long tail fiber prot..|4014|NC_028957(171541):151325-155338:1 ^GeneID:26640554^ Enterobacteria phage vB_EcoM_VR26, complete genome.|neighbours:ID:YP_009214097.1(-1),ID:YP_009214099.1(1)|neighbour_genes:rnh,long tail fiber prot..|
MADILKPAFRATSGLDAAGEKVINVAKADYSVLSDGVNVDFFIEENTVQQYDATRGYKKNFAVINDNRIWVAQRDIDAPAGAFTPQYWLATRTDPKWETVASPTRQLNSGEFIAVDSAASFTTFTLPTNPVDGDTIVIKDIGGNVGYNEIKVQSSNVPGGGNQKIVRFGNQYSEVLITKPFSYNMLIFSNRLWQFWEAGNEERGIRVEPSTGRFHAQAGDFIMRRYTTGAPITFILPKYANQGDIVKSVDIDGLGPTFHLMVETFDSSSSLGKAGQHQMEFRTTGDGFFVYNAAEKLWYVWDGDFKTRLRVIRDNVKLLPNESVIVFGEDNSTPATINIDLPTDVLQGDIVKIALNYLRKSQTVNIRAAAGDKIASDIKLLQFPKRSEYPPDSTWVLVDSLTFNGNISYTPVIELSYAEDKLSGTSYWVVAQNVPTVERVDSLNDSTRARLGVIALANQTQANVDHENNPEKELAITPQTLANRVAKENQRGIARIATTAQVNQNSDFAFVDDVIISPKKLNERTATETRRGLAELATQQETDAGVDDTTIITPKKLQARQGSESLSGIVTYVPTTGATPATSRELNGTNVYNKNTTNLVISPKALDQYKATYTQQGAVILAVESEVIAGTSQSGWPNAVVTPEMLHRKTALDSRIGLIEIATQTETNAGTDYTRAVTPKTLNDRKASETLTGIAEIATQSEFDTGTDDTRISTPLKVKTRFNNTARTSVNALSGLVETGTLWDHYNLNILEANETQRGTARLATQGEVNTGTDDKTIVTPLKLMSKKATENAEGIVRIATNAEATAGTSKVLAISPSALKYIAQTETTWEASETLRGFVRLSSGTATSAATTTTGAGFTYENGVYTPDPSKLVNYVKSGYAVSPYELNRVLQNFLPINAMAVNAEKLDSLDSTQFIRRDIAQTVEGVLTLTKQTNLSAPVVSTSTAVFTDVTAGTSTFGTVNVVNGTNKWKITAPSTGTTMTIGDTTNVLTLNTASGNVAVLNNLSAGNDVQAKNNYVLNGRTIATTTGEASGATLALGDNSQNLVLKTLDAGNIIANGGGAFKVLTEKNAVEIVDRNFVNQAGDTMSGMLRVNAPVRVFGTKPSLIAQAPTAETVGFWSVDINDEPTYSQFPGYWTMILKRQINIDTVQTKPAGMSDEVWNSSGWLTENGKNGKLPGGQELGPDGQPITPQPPVVPIHYRKPDGTLGDPVSTPEAPIRGTWFDYSVRDKQIKYPGTLTQFGNTLDSCYQDWVCYPTGLNGGTIRYTRTWQKNKSAWTTFAMVYTADNPPSAEDVGALPADNTTMGNLTILDWLRIGNVRIIPDPTTKSVKFEWVE
>ID:YP_009205941.1 |[Enterobacteria phage vB_EcoM_VR5]||_Enterobacteria_phage_vB_EcoM_VR5.gbk|long tail fiber prot..|3969|NC_028881(170473):151183-155151:1 ^GeneID:26632554^ Enterobacteria phage vB_EcoM_VR5, complete genome.|neighbours:ID:YP_009205940.1(-1),ID:YP_009205942.1(1)|neighbour_genes:rnh,long tail fiber prot..|
MADILKPAFRATSGLDAAGEKVINVAKADYNVLDDGVNVEFFIDENTIQAYDETRGYKKGFAVIHDQRIWVAQRDIDAPAGTFVPGYWTATRTDPKWITVASPTRQLASGEYIAVDSAASFTTFTLPPNPTDGDTVVIKDIGGRVGYNEIKVQSSSAPGGGNQKIVRFGNQFAETLITKPFSYNMIIFANRLWHFWEAGNEERGVRVEPNTAQFQAQAGDNVLRRYTSGAVIKFTLPKYANQGDMIKTVDIDGLGSKFHLIVETFDASSALGKQGQHSMEFRTSGDGFFVYNSTEKLWYVWDGDRQTRLRVIRDDVELLANESIIVFGPNNTTPQTINITLPTGVAQGDTVKIALNYLRKAQTVNIKAAVGDKIASSVQLLQFPKRSEYPPDTEWVLNDVLTFNGNLSYTPVIELSYIEDITTGGKYWVVAQNVPTVERVDSKDDLTRARLGVIALASQTQANVDHENNPEKELAITPQTLANRVATESRRGIARIATTTQVNQDTTFAFQDDLIISPKKLNERTATETRRGVAEIATQQETDSGVDDTTIITPKKLQERQGSESLSGIVKYTSTVGTTPATARDTVGTNVYNKNVNNLVISPKALDQYKATQAQQGTVYLSNQSEVNTGQSASGFSNSAVSPETLHARVALDTRTGLIEIATQAETDAGTDYTRAVTPKTLNDRKATEGLTGIARIATQVEFDAGTLDNVISTPLKVKTRFNDTARTSVSAASGLVESGTLWNHYTLDIREANETQRGTARLATQTEVNVGTDDKTIITPLKLHSKKSTESSEGIIRVATNAETTAGTSKVLAISPSGLKYVVQTETTWESTALRRGFVKLTEGALTYSGNKVTGSGVKFNPGTGLYENDDDILGAANYPKTGYAVSSYEMNKTLQNFLPINATAVNSEKLDGLDSLQFIRRDVDQTVNGSLTLTKQLNLAAPLVSSSTATFTDVTATNSTFGTVYVVNGTNKWKITAPSTGTTMTIGDTTNVLTLNTASGNVAVLNNLSAGNDVQAKNNYVLNGRTIATTTGEVSGATLSLGDNSQNLVLKTLDAGNIIANGGGAFKVLTEKNAVEIVDRNFVNQAGDTMSGVLRVNAPVRVFGTKPTLASQVPTAETVGFWSVDINDELTYSKFPGYWTMKTKRQVNIDTTQTKPTGVSDEVWNASGWLTETGAFSSPAIRYRNEDGSFGDEVLGTTGQKLRGTWFDYSVRDKEVKYPGTLTQFGNTLDSCYQDWVCYPTGLNGGTIRYTRTWQKNKSAWTTFSMVYTADNPPSAEDVGALPADNATMGNITILDWLRIGNVRVIPDPVTKSVKFEWIE
> |[Tevenvirinae _Erwinia_phage_Cronus]||_Erwinia_phage_Cronus.gb|long tail fiber prox..|3729|MH059636.2(175774):158414-162142:1 ^RAST2:fig|1198136.105.peg.311^ Tevenvirinae _Erwinia_phage_Cronus|neighbours:(-1),(1)|neighbour_genes:Phage ribonuclease H..,hypothetical protein|
MADLVKQQFRATNGLDAAGEKVINVAKANRTVLTDAVNVAFFIEENTIQTYDSTRGYIQNFAVMYDGRIWVSNRAITSPAGTFVQDYWTAVRTDAKYEFINTSGKQLKSGDFISADSSSSDLTFTLPNSPNEGDSIVIRDIGGNVGYKSINIVASNQRIAFNQHQLTSLGLTNPYSQILFVFSNRLWQTFITPRETFGRLTPNSEGTYSAQAGDAIFARYTTSGPLEVILPKYANTGDYIQFIDTENKEPINHLIVSTFDDTTSVDTQGTKEKEYRTSGKSVFIYDAVDKLWRYWTADIRDRIRIIRDDVTMNPNESVMVWGTNNSTIKTINIKLPTSIAPGDKARVAMNYMRKGQTVVITPSGTDTIATNKTMMQFPRRSEYPPETAWVQVTSLTFNGTTDYVPIVEFSYVEDTSGTNFWVVSDVSPRVERVDASNPDRLGVIALATQDQANVDKGSTPATELAITPSTLANRTATEARQGIAAIATTALVNQDSTASYNDLTIVTPKKLNERTATETRRGLAEIATQAEVTTGTDDTTIVTPLKLATRRATETLAGLAPIVVSGGNKPALKNTPGTGVYDYTDNSSIVTPKALREIKASVVAQGTIFLATDTDVIEAPAYDAVYPLAVSPSALHKKTATESRIGFTQTATQAEITIGTDDFKYVTPLKLATRKATETLDGIIRVGTSSEYAAGTLDNVVVTPLKLKTFLTGARTTVNTTSGLVQTGNIWDGISLNIQQATDTQRGTARIATQDEIDKGVDDTTFVTPKRLQLKKATETTEGSIRFATAAEVTTGIADMLAVSPKNLKYVIQQESTWDASVSLRGPVKLSEKAITWSGNATSGSTVDLETYVKSGYAISPYEFNRVLGNYLPRLAQAADSLLLAGVASTNWVRRDIDQTINGALTLTKATTVQAPLTSTSTGKFSSLNLDTSATVGNGSGSAVINLNAKSNAWTLTAGDSLSALVLSTGSINPVIVSNAGDMTVLQSLTTGNLVSATKGVVVNALPAITPENGGMTFGNTTSPVVVKSSNASTIVATDSSGSYNFVTKKNYLTELGTDFVRKNVADTVTGQLTFTKARKDTIDSTINAAYINSTEGNFNVEVTTAAVYNNLPGYVVPTYDTSSATPVIVSYTQVNAPGTLSQFGTSANGKYQIWAPRPTAAGENVVAQTFWIRNWNTVTAAWDSWARMYTSATPPTASDIGAVPVTGSTFDNLTVRDYLKIGNVIMRPDPNTRTVTFEWVD
>ID:YP_009592987.1 |[Escherichia coli O157 typing phage 3]||_Escherichia_coli_O157_typing_phage_3_.gbk|hypothetical protein|2832|NC_041863(168733):165596-168427:-1 ^GeneID:40068483^ Escherichia coli O157 typing phage 3, complete genome.|neighbours:ID:YP_009592986.1(-1),end()|neighbour_genes:hypothetical protein,end()|
MNYMRKGQTVKIKAAEGDTIASSVALLQFPKRSEYPPDAQWVSVTELEFNGTTSYVPVLELAYIEDTDSDTHYWVVQQNVPTVERVDAGNDATRARLGVIALATQAQANVDLENTPAKEVAITPETLANRTATEARRGIAKIATTAQVNQNSTASFVDDTIVTPKKLNERTATETRRGLAEIATQTETDAGLDDTTIITPKKLQARQGSETLSGIVKYVSTTSATPAETRGAAGTNVYNKTVNNLTISPKALDQYKATYAQQGAVILAVDSEVIAGQSQAGYSHAVVTPETLHKKTSTDGRIGLIEIATQAETNAGTDYTRAVTPKTLNDRKATEGLSGIAELATQVEFDTGTDDTRISTPLKIKTHFDSSDRTSVNSDSGLIEEGTLWNHYTLDISKANETQRGTLRVATQAESNAGTLDDVLITPKKLLGTKSTETSEGVIKVATRAETVTGTSANTAVSPKNLKWIVQSEPTWAATTAIRGFVKTSSGSITFVGNDTVGSTQPLESYEKNSYAISPYELNRVLANYLPLKAKAIDSNLLDGLDSSQFIRRDIAQTVNGSLTLTQQTNLSAPLVSSSTATFGGSVSANSTLTISNSGTATRLIFEKGPQTGTNPAQTMTIRVWGNEFGGGSDTTRSTVFEVGDETSNHFYSQRNKAGNITFSINGTVMPINVNASGTLNANGVATFGRSVTANGEFISKSANAFRAISGDYGFFIRNDGGSTYFMLTASGDQTGGFNGLRPLSINNQSGQITIGEGLIIANGATINSGGLTVNSRIRSQGTKTSDLYTRAPTSDNVGFWSIDINDSATYNQFPGYFKMVEKTNEVTGLPYLERGEEVKSPGTLTQFGNTLDSLYQDWITYPTTPEARTTRWTRTWQKTKNSWSSFVQVFDGGNPPQPSDIGALPSDNATIGNLTIRDFLRIGNVRIIPDPVNKSVKFEWIE
>ID:YP_009592988.1 |[Escherichia coli O157 typing phage 6]||_Escherichia_coli_O157_typing_phage_6_.gbk|hypothetical protein|2832|NC_041864(160570):306-3137:1 ^GeneID:40068736^ Escherichia coli O157 typing phage 6, complete genome.|neighbours:start(),ID:YP_009592989.1(1)|neighbour_genes:start(),hypothetical protein|
MNYMRKGQTVKIKAAEGDTIASSVALLQFPKRSEYPPDAQWVSVTELEFNGTTSYVPVLELAYIEDTDSDTHYWVVQQNVPTVERVDAGNDATRARLGVIALATQAQANVDLENTPAKEVAITPETLANRTATEARRGIAKIATTAQVNQNSTASFVDDTIVTPKKLNERTATETRRGLAEIATQTETDAGLDDTTIITPKKLQARQGSETLSGIVKYVSTTSATPAETRGAAGTNVYNKTVNNLTISPKALDQYKATYAQQGAVILAVDSEVIAGQSQAGYSHAVVTPETLHKKTSTDGRIGLIEIATQAETNAGTDYTRAVTPKTLNDRKATEGLSGIAELATQVEFDTGTDDTRISTPLKIKTHFDSSDRTSVNSDSGLIEEGTLWNHYTLDISKANETQRGTLRVATQAESNAGTLDDVLITPKKLLGTKSTETSEGVIKVATRAETVTGTSANTAVSPKNLKWIVQSEPTWAATTAIRGFVKTSSGSITFVGNDTVGSTQPLESYEKNSYAISPYELNRVLANYLPLKAKAIDSNLLDGLDSSQFIRRDIAQTVNGSLTLTQQTNLSAPLVSSSTATFGGSVSANSTLTISNSGTATRLIFEKGPQTGTNPAQTMTIRVWGNEFGGGSDTTRSTVFEVGDETSNHFYSQRNKAGNITFSINGTVMPINVNASGTLNANGVATFGRSVTANGEFISKSANAFRAISGDYGFFIRNDGGSTYFMLTASGDQTGGFNGLRPLSINNQSGQITIGEGLIIANGATINSGGLTVNSRIRSQGTKTSDLYTRAPTSDNVGFWSIDINDSATYNQFPGYFKMVEKTNEVTGLPYLERGEEVKSPGTLTQFGNTLDSLYQDWITYPTTPEARTTRWTRTWQKTKNSWSSFVQVFDGGNPPQPSDIGALPSDNATIGNLTIRDFLRIGNVRIIPDPVNKSVKFEWIE
>ID:YP_009225014.1 |[Escherichia phage APCEc01]||_Escherichia_phage_APCEc01_.gbk|putative long tail f..|3876|NC_029091(168771):31300-35175:-1 ^GeneID:26795967^ Escherichia phage APCEc01, complete genome.|neighbours:ID:YP_009225013.1(-1),ID:YP_009225015.1(1)|neighbour_genes:proximal hinge conne..,ribonuclease|
MADIKRKFRAEDGLDAGGDKIVNVALADRTVGTDGVNVDFLVQENTVQVYDSTRGYNKGFVVLYDNRLYQAINDIVSPSGAFNLLQWRAVRTDAQWITVASGTYQLSSGESISVNTGAGNDMVFTLPNAPVDGDTVVLADIGGRTGTVKVQINASVQSILNFRGEQVRTVLMTRPRSQLLFVFSNRLWQMYITDYGKESITVTPASPYQAQANDFIVRRFTSAAPINITLPRNANNGDIISLVDLDRLNPLYHTIVKTFDDTTSIGEVGTHIAEGRNDSDAFFVFDAANSLWRIWEGDQKSRLRIIRADSNIRPNEEVLIFGTNNATAGTINLTLPSGILSGDTVKISMNYMRKGQTVKIKAAEGDTIASSVALLQFPKRSEYPPDAQWVSVTELEFNGTTSYVPVLELAYIEDTVAGTRYWVVQQNVPTVERVDAGTDATRARLGVIALATQAQANVDLENTPAKEVAITPETLANRTATEARRGIAKIATTAQVNQNSTASFVDDTIVTPKKLNERTATETRRGLAEIATQTETDAGLDDTTIITPKKLQARQGSETLSGIVKYVSTTSATPAETRGAAGTNVYNKTVNNLTISPKALDQYKATYAQQGAVILAVDSEVIAGQSQAGYSHAVVTPETLHKKTSTDGRIGLIEIATQTETNAGTDYTRAVTPKTLNDRKATEGLSGIAELATQVEFDTGTDDTRISTPLKIKTHFDSSDRTSVNSDSGLIEEGTLWNHYTLDISKANETQRGTLRVATQAESNAGTLDDVLITPKKLLGTKSTETSEGVIKVATQAETITGTSANTAVSPKNLKWIVQNEPTWAATTAIRGFVKTSSGSITFVGNDTVGSTQPLESYEKNSYAISPYELNRVLANYLPLKAKAVDSNLLDGLDSSQFIRRDIAQTVNGSLTLTQQTNLSAPLVSSSTATFGGSVSANSTLTISNTGTATRLIFEKGPQTGTNPAQTMTIRVWGNQFGGGSDTTRSTVFEVGDETSNHFYSQRNKDGNIAFSINGTVMPINVNASGTLNANGVATFGRSVTANGEFISKSANAFRAISGDYGFFIRNDGGSTYFMLTASGDQTGGFNGLRPLSINNQSGQITIGEGLIIAKGATINSDGLTVNSRIRSQGTKTSDLYTRAPTSDTVGFWSIDINDSATYNQFPGYFKMVEKTNEVTGLPYLERGEEVKSPGTLTQFGNTLDSLYQDWITYPTTPEARTTRWTRTWQKTKNSWSSFVQVFDGGNPPQPSDIGALPSDNATIGNLTIRDFLRIGNVRIIPDPVNKSVKFEWIE
> |[Tevenvirinae _Escherichia_phage_AnYang]||_Escherichia_phage_AnYang.gb|Phage long tail fibe..|3879|MK234886.1(169215):116744-120622:1 ^RAST2:fig|1198136.106.peg.200^ Tevenvirinae _Escherichia_phage_AnYang|neighbours:(-1),(1)|neighbour_genes:Phage ribonuclease H..,Phage tail fiber pro..|
MADILKPAFRATSGLDAAGEKVINVAKADYNVLDDGVNVEFFIDENTIQAYDETRGYKKGFAVIHDQRIWVSQRDIDAPAGTFTPGYWTATRTDPKWITVASPTRQLASGEYIAVDSAASFTTFTLPPNPTDGDTVVIKDIGGRVGYNEIKVQSSSAPGGGNQKIVRFGNQFTETLITKPFSYNMIIFANRLWHFWEAGNEERGIRVEPNMAQFQSQAGDNVLRRYTSGAVIKFTLPKYANQGDMIKTVDIDGLGSKFHLIVETFDASSALGKPGQHSMEFRTSGDGFFVYNSTEKLWYVWDGDRQTRLRVIRDDVELLANESVIVFGPNNTTPQTINITLPTSVAQGDTIKIALNYLRKAQTVNIKAAVGDKIASSVQLLQFPKRSEYPPDTEWVLNDVLTFNGNLSYTPVIELSYIEDSTTDAKYWVVAQNVPTVERVDSKDDLTRARLGVIALASQTQANVDHENNPEKELAITPQTLANRVATESRRGIARIATTAQVNQNTGFAFQDDLIISPKKLNERTATETRRGVAEIATQQETDAGVDDTTIITPKKLQTRQGTETLSGIVKYVSTTGTTPATSRATVGTNVYNKNTTTLVISPKALDQYKANYENQGAVYLATAPEVNAGTTNPGFQNAVVTPEMLHQRVALDSRTGLIEIATQAETDTGTDYTRAVTPKTLNDRKATETLTGIARIGTQVEFDAGVLDNVISTPLKVKTRFNDTARTSVSAASGLIESGTLWNHYTLDIREASNTQRGTARLATQTEVNTGTDDKTIITPLKLQAKKATENAEGIIQLATQAEVIDGTVSNKAFSPKHYKYIVQQEKSWEATSARRGYVKLTTGTATWEGDDTNGSVANLAKFEDNGFAISPLQMNTALTHYLPIKGKAFDSDKLDGFDSTQFIRRDIAQDINANMTFKQPVRIENTLAVTGAVNLSGSVISNNTTLTGSTTVNSNSTMGALNYIEFTSESQGAGTWNSQHNSNVKAPVFLNITTGPGSSKYVPIVKQRYKTGTFSFGTLINESEASPDEGSFVLHYIDEAQTQRRWTFRRDGSLLLSAGDLTLYNGNATINGGLSVTKASGITTTGLVASSSSRFDGSVAINNTLTVRDPLTANGGLTVNSRIRSQGTKPADLYSRKPNADNTGFWSVDVNDSATYNQFPGYFKMVEKTNEVTGLPYLVRGEEVKSPGTLTQFGNTLNSLYQDWITYPNTADGSTTRWTRTWQQNKNAWSGFVQVFDGGNPPQPSDIGALPSDNASMSNLTIRDWLRIGNVRMVPDPVTRSVKFEWIDTP
> |[Tevenvirinae Escherichia_phage_CF2]||_Escherichia_phage_CF2.gb|Phage long tail fibe..|3870|NC_041919.1(168188):5343-9212:-1 ^RAST2:fig|1198136.52.peg.5^ Tevenvirinae Escherichia_phage_CF2|neighbours:(-1),(1)|neighbour_genes:Phage long tail fibe..,Phage ribonuclease H..|
MAEIKRKFRAEDGLDAGGDKIINVALADRTVGTDGVNVDYLIQENTVQQYDPTRGYLKDFVIIYNNRFWAATDNIPKPAGNFNRIRWKALRTDAVYTTVSSGPYQLKSGEAISVDTSVGNDIEFTLPPSPLDGETVIIQDIGGKPGINQVKINSSNQSIVNFRGEQVRSVLMTHPKSQMIFIFNNRLWQMYVADYSREAAIVTPSTAYQAQSNDFIVRRFTSAAPINVKLPRFANHGDIINFVDLDKLNPLYHTIVTTYDETTSVQEVGTHSIEGRTSIDGFLMFDDNEKLWRLFDGDSKARLRIITTNSNIRPNEEVMVFGANNGTTQTIELQLPTDISVGDTVKISMNYMRKGQTVKIKAAGEDKIASSVQLLQFPKRSEYPPEAEWVTVQELVFNGETNYVPVLQLAYIEDSDGKYWVVQQNVPTVERVDSLNASTRARLGVIALATQAQANADLENSPQKELAITPETLANRTATETRRGIARIATTAQVNQNTTFSFADDLIITPKKLNERTATETRRGVAEIATQQETNTGIDDTTIITPKKLQARQGSETLSGIVTFVSTAGATPASSRELNGTNVYNKNTNNLVVSPKALDQYKATPTQQGAVILAVESEVIAGQSQEGWANAVVTPETLHKKTSTDGRIGLIEIATQSEVNTGTDYTRAVTPKTLNDRRATESLSGIAEIATQVEFDAGVDDTRISTPLKIKTRFNSTDRTSVVALSGLVESGTLWDHYTLNILEANETQRGTLRVATQVEAAAGTLDNVLITPKKLLGTKSTEAQEGVIKVATRSETVAGTSANTAVSPKNLKWIVQSEPTWAATTAIRGFVKTSSGSITFVGNDTAGSTQPLESYEKNGYAVSPYELNRVLANYLPLKAKAVDSNLLDGLDSLQFIRRDIAQTVNGSLTLTQQTNLSAPLVSSSTATFGGSVSANSTLTISNTGTATRLIFEKGPQTGTNPAQTMTVRVWGNQFSGESDTTRSTVFEVSDETSSHFYSQRNKAGNITFNINGTVTPINVNASGTLNANGVATFGNSVTATGEIISRSANAFRAINGNYGFIVRNDGSVTNFMLTASGDQTGVFNGLRPLAINNASGQVTIGESLIIAKGATISSGGLTVNSRIRSQGTKTSDLYTRAPTSDTVGFWSIDINDSATYNQFPGYFKMVEKTNEVTGLPYLERGEEVKSPGTLTQFGNTLDSLYQDWITYPTTPEARTTRWTRTWQKTKNSWSSFVQVFDGGNPPQPSDIGAIPSDNGIIGNLTIRDFLRIGNVRIIPDPVNKTVKFEWVE
>ID:QBO61253.1 |[Escherichia phage D5505]||_Escherichia_phage_D5505_.gbk|putative long tail f..|1566|MK327929(168049):149045-150610:1 ^^ Escherichia phage D5505, complete genome.|neighbours:ID:QBO61252.1(-1),ID:QBO61254.1(1)|neighbour_genes:putative RnaseH,putative long tail f..|
MAEIKRKFRAEDGLDAGGDKIINVALADRTVGTDGVNVDYLIQENTVQQYDPTRGYLKDFVIIYNNRFWAATDNIPKPAGNFNRIRWKALRTDAVYTTVSSGPYQLKSGEAISVDTSVGNDIEFTLPPSPLDGETVIIQDIGGKPGINQVKINSSNQSIVNFRGEQVRSVLMTHPKSQMIFIFNNRLWQMYVADYSREAAIVTPSTAYQAQSNDFIVRRFTSAAPINVKLPRFANHGDIINFVDLDKLNPLYHTIVTTYDETTSVQEVGTHSIEGRTSIDGFLMFDDNEKLWRLFDGDSKARLRIITTNSNIRPNEEVMVFGANNGTTQTIELQLPTDISVGDTVKISMNYMRKGQTVKIKAAGEDKIASSVQLLQFPKRSEYPPEAEWVTVQELVFNGETIYVPVLQLAYIEDSDGKYWVVQQNVPTVERVDSLNASTRARLGVIALATQAQANADLENSPQKELAITPETLANRTATETRRGIARIATTAQVNCYRNSQRYRKNSNYCSSKSEHYILFC
>ID:QBO61254.1 |[Escherichia phage D5505]||_Escherichia_phage_D5505_.gbk|putative long tail f..|2079|MK327929(168049):150891-152969:1 ^^ Escherichia phage D5505, complete genome.|neighbours:ID:QBO61253.1(1),ID:QBO61255.1(1)|neighbour_genes:putative long tail f..,hypothetical protein|
MDQYKATPTQQGAVILAVESEVIAGQSQEGWANAVVTPETLHKKTSTDARIGLIEIATQSEVNTGTDYTRAVTPKTLNDRRATESLSGIAEIATQVEFDAGVDDTRISTPLKIKTRFNNTDRTSVVALSGLVESGTLWDHYTLNILEANETQRGTLRVATQVEAAAGTLDNVLITPKKLLGTKSTESQEGVIKVATQSETVTGTSANTAVSPKNLKWIVQSEPTWAATTLIRGFVKTSSGSLTFVGNDTVGSTQPLESYEKNGYAVSPYELNRVLANYLPLKAKAVDSNLLDGLDSLQFIRRDIAQTVNGSLTLTQQTNLGAPLVSSSTATFGGSVSANSTLTISNTGTATRLIFEKGPQTGTNPAQTMTVRVWGNQFSGESDTTRSTVFEVSDETSSHFYSQRNKAGNITFNINGTVTPINVNASGTLNANGVATFGNSVTATGEIISRSANAFRAISGNYGFIVRNDGSVTNFMLTASGDQTGGFNGLRPLAINNASGQVTIGESLIIAKGATISSGGLTVNSRIRSQGTKTSDLYTRAPTSDTVGFWSIDINDSATYNQFPGYFKMVEKTNEVTGLPYLERGEEVKSPGTLTQFGNTLDSLYQDWITYPTTPEARTTRWTRTWQKTKNSWSSFVQVFDGGNPPQPSDIGAIPSDNGIIGNLTIRDFLRIGNVRIIPDPVNKTVKFEWVE
> |[Tevenvirinae Escherichia_phage_ECD7]||_Escherichia_phage_ECD7.gb|long tail fiber prox..|3741|NC_041936.1(164706):146696-150436:1 ^RAST2:fig|1198136.56.peg.261^ Tevenvirinae Escherichia_phage_ECD7|neighbours:(-1),(1)|neighbour_genes:Phage protein,hypothetical protein|
MADFSQHFKATFGFDAGNEKVVNVALADKNVNTDAVNVEFFNYHNGITQYDTTRGYDQYGTTIYQNRPYYAKEDITKPAGDFDPTKWQALRTDPRWDYIAATSGDTPLQSGDYIAADGQFANLTFSMPTKPAEGDTITVKDIGGKCGVNELSFLSSGHEFYHNGNVYNRKWYCTTPYAMNYFIFVRNRWHVYQTGTEPRGVYAQPAIDAIQMQNGDQVFRRSSLGNITLVLPKFANNGDMIQTTDLDGLTATNHVTVKVHEHAEEQSIGTSGLKEIIGKRSGHGVFIFDKTENLWRLWDGDQSVRLKPIIDDTRLQPNSYVAVFGDRDVTLTLPTNVEPGDRIQVSMQYMHGNQTCRIITSEEDTKILMQKNMVQFPKRSEYPFNGTDTWTGVSELSFNAANDYVPYLEFSYSEGDDGKKYWLVAHAHPIVERVDPTRKDRVGVIALATQTETNKNHEENPSDEVAVTPKMLANKTANETRRGIARIATQAETHQDTGSNFLDDVIVTPKKLNDCVATEARRGVMEIATQHETNEGLDDTRAITPKKLEERRASEDLAGIAEIVQVGGSAAARRGEAGTGIYNINDHAKIVTPKNINEVKATETSRGVGYLATDAEVQGATESTPQDALLITTRTLTKRTATESRTGIAEIATQEETNLGQSDNHIITPKKLHTRRATETLHGLAEIATQPEFDAGLDDARISTPLKIKTFFENAQRLKVDPTQGLNLTGDLWQGIMIRGLDATEDTKGVAKVATTQLTDAGQDDTTIITPKKLQGKKATEGKEGIIRVGTQAETVAGTLANVAISPKNFKYVVQTEDTWKATEARRGFLKVATQENCFVGDNLQGSTQELGNYQHDGIAVTPKGLNYALANFLPKMATAQNSLKLGNVEAAKWARRDIDQTIESNYTFNKNVNVKGDLECLKSGSFETLYVTKNSTDDPSNGHLVLGERGVDGHTGITLHGTTASEGMKNSWSIIVGGTGTAQAVNSGAIAFGQINDGGVVEHYAFAMEHTGDATAYRNLMAGRNLYAKQGGLYIVDLSNPAMTRSSDGMLNIGHGGSVNIKAGHQTLTTEIAGQKYQIVHAGNADEVLNRRFVKNAGDTMVGKLTMDNAPIVSVKHEASAATAPAIGNIGFWNMRVTTQNIKETYPEKKNGTLMQWGTDADGLTQLWSPDGTHKHYIRSGTGGQWTAWGEIYTKQNKPTAQEIGAVVAEGGLMNSMTVRDWIKVGNVKIIANNLTRTVDFIWED
>ID:YP_009102718.1 |[Escherichia phage ECML-134]||_Escherichia_phage_ECML-134_.gbk|long tail fiber prox..|3870|NC_025449(166783):147772-151641:1 ^GeneID:22111901^ Escherichia phage ECML-134, complete genome.|neighbours:ID:YP_009102717.1(-1),ID:YP_009102719.1(1)|neighbour_genes:hypothetical protein,hypothetical protein|
MAEIKRKFRAEDGLDAGGDKIINVALADRTVGTDGVNVDYLIQENTVQQYDPTRGYLKDFVIIYNNRFWAATDNIPKPAGNFNRIRWKALRTDAVYTTVSSGPYQLKSGEAISVDTSVGNDIEFTLPPSPLDGETVIIQDIGGKPGINQVKINSSNQSIVNFRGEQVRSVLMTHPKSQMVFIFNNRLWQMYIADYSREAAIVTPSTAYQAQSNDFIVRRFTSAAPINVKLPRFANHGDIINFVDLDKLNPLYHTIVTTYDETTSVQEVGTHSIEGRTSIDGFLMFDDNEKLWRLFDGDSKARLRIITTNSNIRPNEEVMVFGANNGTTQTIELQLPTDISVGDTVKISMNYMRKGQTVKIKAAGEDKIASSVQLLQFPKRSEYPPEAEWVTVQELVFNGETNYVPVLQLAYIEDSDGKYWVVQQNVPTVERVDSLNASTRARLGVIALATQAQANADLESSPQKELAITPETLANRTATETRRGIARIATTAQVNQNTTFSFADDLIITPKKLNERTATETRRGVAEIATQQETNTGTDDTTIITPKKLQARQGSESLSGIVTFVSTASATPASSRELNGTNVYNKNTNNLVVSPKALDQYKATPTQQGAVILAVESEVIAGQSQEGWANAVVTPETLHKKTSTDGRIGLIEIATQSEVNTGTDYTRAVTPKTLNDRRATESLSGIAEIATQVEFDAGVDDTRISTPLKIKTRFNSTDRTSVATLSGLVESGTLWDHYTLNILEANETQRGTLRVATQVEAAAGTLDNVLITPKKLLGTKSTEAQEGVIKVATQSETVTGTSANTAVSPKNLKWIVQSEPTWAATTLIRGFVKTSSGSITFVGNDTVGSTQSLESYEKNGYAVSPYELNRVLANYLPLKAKAVDSNLLDGLDSLQFIRRDIAQTVNGSLTLTQQTNLSAPLVSSSTATFGGSVSANSTLTISNTGTATRLIFEKGPQTGTNPAQTMTVRVWGNQFSGESDTTRSTVFEVSDETSSHFYSQRNKAGNITFNINGTVTPINVNASGTLNANGVATFGNSVTATGEIISRSANAFRAINGNYGFIVRNDGSVTNFMLTASGDQTGGFNGLRPLAINNASGQVTIGESLIIAKGATISSGGLTVNSRIRSQGVKTSDLYTRAPTSDTVGFWSIDINDSATYNQFPGYFKMVEKTNEVTGLPYLERGEEVKSPGTLTQFGNTLDSLYQDWITYPTTPEARTTRWTRTWQKTKNSWSSFVQVFDGGNPPQPSDIGAIPSDNGIIGNLTIRDFLRIGNVRIIPDPVNKTVKFEWVE
> |[Tevenvirinae Escherichia_phage_EcWhh-1]||_Escherichia_phage_EcWhh-1.gb|Phage long tail fibe..|3972|MH791409.1(170524):41891-45862:1 ^RAST2:fig|1198136.71.peg.69^ Tevenvirinae Escherichia_phage_EcWhh-1|neighbours:(-1),(1)|neighbour_genes:Phage ribonuclease H..,hypothetical protein|
MADILKPAFRATSGLDAAGEKVINVAKADYNVLDDGVNVEFFIDENTIQAYDETRGYKKGFAVIHDQRIWVAQRDIAAPAGTFVPGYWTATRTDPKWITVASPTRQLASGEYIAVDSAASFTTFTLPPNPTDGDTVVIKDIGGRVGYNEIKVQSSSAPGGGNQKIVRFGNQFSETLITKPFSYNMLIFANRLWHFWEAGNEERGIRVEPNTAQFQSQAGDNVLRRYTSGAVIKFTLPKYANQGDMVKTVDIDGLGSKFHLIVETFDASSSLGKPGQHSMEFRTSGDGFFVYNSVEKMWYVWDGDRQTRLRVIRDDVELLANESIIVFGENNSTPQTINITLPTGVAIGDTVKIALNYLRKGQTVNIKAVTGDKIASSVQLLQFPKRSEYPPDTEWVLVDSLTFNGNISYTPVIELSYIEDHVEDKNYWVVAQNVPTVERVDSKDDLTRARLGVIALASQTQANVDHENNPEKELAITPQTLANRVATETRRGIARIATTAQVNQDTTFAFQDDLIISPKKLNERTATETRRGVAEIATQQETDSGVDDTTIITPKKLQTRQGTESLSGIVKYTSTVDTTPATARDTVGTNVYNKNVGNLVISPKALDQYKATQAQQGTVYLSTQSEVNTGQSASGFANSAVSPETLHARVALDTRTGLIEIATQVETDTGTDYTRAVTPKTLNDRKATEGLTGIARIATQAEFDAGTLDNVISTPLKIKTRLNDTARTSVSAASGLIESGTLWNHYTLDIREANETQRGTARLATQTEVNVGTDDKTIITPLKLHSKKSTESSEGIIRVATNTETTAGTSKVLAVSPSGLKYVVQTETTWEATALRRGFVKLTEGALTYSGNKVTGSGVKFNSGTGLYENDDTVLNAANYPKTGYAVSSYEMNKTLQNFLPINATAVNSEKLDGLDSLQFIRRDVDQTVNGSLTLTKQLNLAAPLVSSSTATFTDVTATNSTFGTVNVVNGTNKWKITSPSTGTTLTIGDTTNVLTLNTATGNVAALNNLSAGNDVQAKNNFVLNGRTIATTTGEASGATLTLGDNSQNLVLKTLDAGNIIANGGGAFKVLTEKNAVEIVDRNFVNQAGDTMSGVLRVNAPVRVFGTKPTLASQVPTAETVGFWSVDINDEATYSKFPGYHRMILRRHITIDTIQTKPPSVTDEVWKASGWLTLDGTFSSPEIHYLNEDGTEGAPVLGSNDEKLRGQWFDFFDRDKNEIKYPGTLTQFGNTLDSCYQDWICYPVGLNGGTIRYTRTWQKNKNEWTDFAMVYTAANPPTANDVGALPADNATMKNITILDWLRIGNVRIIPDPVTKSVKFEWIE
> |[Tevenvirinae Escherichia_phage_HP3]||_Escherichia_phage_HP3.gb|Phage long tail fibe..|3876|NC_041920.1(170254):160996-164871:1 ^RAST2:fig|1198136.53.peg.280^ Tevenvirinae Escherichia_phage_HP3|neighbours:(-1),(1)|neighbour_genes:Phage ribonuclease H..,Phage long tail fibe..|
MADIKRKFRAEDGLDAGGDKIVNVALADRTVGTDGVNVDFLVQENTVQVYDSTRGYNKGFVVLYDNRLYQAINDIVSPSGAFNLLQWRAVRTDAQWITVASGTYQLSSGESISVNTGAGNDMVFTLPNTPVDGDTVVLADIGGRTGTVKVQINASVQSILNFRGEQVRTVLMTRPRSQLLFVFSNRLWQMYITDYGKESITVTPATPYQAQANDFIVRRFTSAAPINITLPRNANNGDIISLVDLDRLNPLYHTIVKTFDDTTSIGEVGTHIAEGRNDSDAFFVFDAANSLWRIWEGDQKSRLRIIRADSNIRPNEEVLIFGTNNATTGTINLTLPTGILSGDTVKISMNYMRKGQTVKIKAAEGDTIASTVALLQFPKRSEYPPDAQWVSVTELEFNGTTSYVPVLELAYIEDTVAGTRYWVVQQNVPTVERVDAGTDATRARLGVIALATQAQANVDLENTPAKEVAITPETLANRTATEARRGIAKIATTAQVNQNSTAAFVDDTIVTPKKLNERTATETRRGLAEIATQVETDAGLDDTTIITPKKLQARQGSETLSGIVKYVSTTSATPAETRGAAGTNVYNKTVNNLTISPKALDQYKATYAQQGAVILAVDSEVIAGQSQAGYSHAVVTPETLHKKTSTDGRIGLIEIATQAETNAGTDYTRAVTPKTLNDRKATEGLSGIAELATQVEFDTGTDDTRISTPLKIKTHFDSSDRTSVNSDSGLIEEGTLWNHYTLDISKANETQRGTLRVATQAESNAGTLDDVLITPKKLLGTKSTETSEGVIKVATQAETVTGTSANTAVSPKNLKWIVQNEPTWAATTAIRGFVKTSSGSITFVGNDTVGSTQPLESYEKNSYAISPYELNRVLANYLPLKAKAADANLLDGLDSSQFIRRDIAQTVNGSLTLTQQTNLSAPLVSSSTATFGGSVSANSTLTISNTGTATRLIFEKGPQTGTNPAQTMTIRVWGNEFGDGSDTTRSTVFEVGDETSNHFYSQRNKDGNIAFSINGTVMPININASGLMNVNGVATFGRSVTANGEFISKSANAFRAISGDYGFFIRNDAANTYFMLTASGDQTGGFNGLRPLAINNASGQVTIGEGLIIAKGATINSGGLTVNSRIRSQGTKASDLYTRAPTSDTVGFWSIDINDSATYNQFPGYFKMVEKTNEVTGLPYLERGEEVKSPGTLTQFGNTLDSLYQDWITYPTTPEARTTRWTRTWQKTKNSWSSFVQVFDGGNPPQPSDIGALPSDNATIGNLTIRDFLRIGNVRIIPDPVNKSVKFEWIE
> |[Tevenvirinae _Escherichia_phage_HY01]||_Escherichia_phage_HY01.gb|Phage long tail fibe..|3873|NC_027349.1(166977):148539-152411:1 ^RAST2:fig|1198136.95.peg.260^ Tevenvirinae _Escherichia_phage_HY01|neighbours:(-1),(1)|neighbour_genes:Phage ribonuclease H..,Phage long tail fibe..|
MAEIKRKFRAEDGLDAGGDKIINVALADRAVGTDGVNVDYLIQENTVQQYDPTRGYLKDFVIIYDNRFWAAINDIPKPAGAFNSVRWRALRTDANWTTVSSGPYQLKSGESISVDTAAGNDITFTLPSSPIDGDTIVLQDIGGKPGVNQVLIVAPVQSIVNFRGEQVRSVLMTHPKSQIVLIFSNRLWQMYVADYSREAVVVTPASLYQAQSNDFIVRRFTSAAAINIKLPRFANHGDIINFVDLDKLNPLYHTIVTTYDETTSVQEVGTHSIEGRTSIDGFLMYDDNEKLWRLFDGDSKARLRIITTNSNIRPNEEVMVFGANNGTTQTIELQLPTDISTGDTVKISMNYMRKGQTVKIKAAGEDKIASSVQLLQFPKRSEYPPEAEWVTAQELVFNGETNYVPVLQLAYIEDSDGKYWVVQQNVPTVERVDSLNNSTRARLGVIALATQAQANVDLENSPQKELAITPETLANRTATETRRGIARIATTAQVNQDTTFSFADDIIITPKKLNERTATETRRGVAEIATQQETNTGTDDTTIITPKKLQARQGSESLSGIVTFVSTAGATPASSRELNGTNVYNKNTNNLVVSPKALDQYKATPTQQGAVILAVESEVIAGQSQEGWANAVVTPETLHKKTSTDGRIGLIEIATQSEVNTGTDYTRAVTPKTLNDRKATESLSGIAEIATQVEFDAGVDDTRISTPLKIKTRFNSTDRTSVVALSGLVESGTLWDHYTLNILEANETQRGTLRVATQVEAAAGTLDNVLITPKKLLGTKSTEAQEGVIKVATQSETVVGTSANTAVSPKNLKWIVQSEPTWAATTLVRGFVKTSSGSITFVGNDTVGSTQSLELYEKNSYAVSPYELNRVLANYLPLKAKAVDSNLLDGLDSSQFIRRDIAQTVNGSLTLTQQTNLSAPLVSSSTATFGGSVSANSTLTISNTDGTATRLIFEKGPQTGTNPAQTMTVSVWGNQFSGESNTTRSTVFEVSDETSYHFYSQRDKDGNIAFSINGTVMPINVNALGSLNANGVATFGSSVTANGEFISKSSNAFRAINGDYGFFIRNDAANTYFMLTASGDQTGGFNGLRPLSINNQSGQVTIGESLIIAKGATITSGGLTVNSRIRSQGTKTSDLYTRAPTSDTVGFWSIDINDSATYNQFPGYFKMVEKTNEVTGLPYLERGEEVKSPGTLTQFGNTLDSLYQDWITYPTTPEARTTRWTRTWQKTKNSWSSFVQVFDGGNPPQPSDIGALPSDNAIMGNLTIRDFLRIGNVRIIPDPVNKTVKFEWVE
>ID:YP_009284213.1 |[Escherichia phage HY03]||_Escherichia_phage_HY03.gbk|hypothetical protein|3870|NC_031047(170770):139595-143464:-1 ^GeneID:29079081^ Escherichia phage HY03, complete genome.|neighbours:ID:YP_009284212.1(-1),ID:YP_009284214.1(1)|neighbour_genes:hypothetical protein,putative terminase D..|
MAEIKRKFRAEDGLDAGGDKIINVALADRTVGTDGVNVDYLIQENTVQQYDPTRGYLKDFVIIYDNRFWAAINDIPKPAGAFNSVRWRALRTDANWTTVSSGPYQLKSGESISVDTAAGNDITFTLPSSPIDGDTIVLQDIGGKPGVNQVLIVAPVQSIVNFRGEQVRSVLMTHPKSQLVLIFSNRLWQMYVADYSREAVVVTPASLYQAQSNDFIVRRFTSAAPINVKLPRFANHGDIINFVDLDKLNPLYHTIVTTYDETTSIQEVGTHSIEGRTTIDGFLMFDDNEKLWRLFDGDSKARLRIITTNSNIRPNEEVMVFGANNGTAQTIELQLPTDISVGDTVKISMNYMRKGQTVKIKAAGEDKIASSVQLLQFPKRSEYPPEAEWVTVQELVFNGETNYVPVLQLAYIEDSDGKYWVVQQNVPTVERVDSLNDSTRARLGVIALATQAQANVDLENSPQKELAITPETLANRTATETRRGIARIATTAQVNQNTTFSFADDLIITPKKLNERTATETRRGVAEIATQQETNTGTDDTTIITPKKLQARQGSESLSGIVTFVSTAGATPASSRELNGTNVYNKNTNNLVVSPKALDQYKATPTQQGAVILAVESEVIAGQSQEGWANAVVTPETLHKKTSTDARIGLIEIATQSEVNTGTDYTRAVTPKTLNDRRATESLSGIAEIATQVEFDAGVDDTRISTPLKIKTRFNSTDRTSVVALSGLVESGTLWDHYTLNILEANETQRGTLRVATQVEAAAGTLDNVLITPKKLLGTKSTEAQEGVIKVATQSETVTGTSANTAVSPKNLKWIAQSEPTWAATTAIRGFVKTSSGSITFVGNDTVGSTQDLELYEKNSYAVSPYELNRVLANYLPLKAKAVDSNLLDGLDSSQFIRRDIAQTVNGSLTLTQQTNLSAPLVSSSTATFGGSVSANSTLTISNTGTATRLIFEKGPQTGTNPAQTMTVRVWGNQFSGESDTTRSTVFEVSDETSSHFYSQRNKAGNITFNINGTVTPINVNASGTLNANGVATFGSSVTANGEFISKSSNAFRAINGDYGFFIRNDAANTYFMLTASGDQTGGFNGLRPLSINNQSGQVTIGESLIIAKGATINSGGLTVNSRIRSQGTKTSDLYTRAPTSETVGFWSIDINDSATYNQFPGYFKMVEKTNEVTGLPYLERGEEVKSPGTLTQFGNTLDSLYQDWITYPTTPEARTTRWTRTWQKTKNSWSSFVQVFDGGNPPQPSDIGALPSDNAIMGNLTIRDFLRIGNVRIIPDPVNKTVKFEWVE
>ID:BBG28761.1 |[Escherichia phage KIT03]||_Escherichia_phage_KIT03_DNA_.gbk|long tail fiber prox..|3870|AP018932(166848):147788-151657:1 ^^ Escherichia phage KIT03 DNA, complete sequence.|neighbours:ID:BBG28760.1(-1),ID:BBG28762.1(1)|neighbour_genes:Rnase H,hinge connector of l..|
MAEIKRKFRAEDGLDAGGDKIINVALADRTVGTDGVNVDYLIQENTVQQYDPTRGYLKDFVIIYDNRFWAAINDIPKPAGAFNSVRWRALRTDANWTTVSSGPYQLKSGESISVNTAAGNDITFTLPSSPIDGDTIVLQDIGGKPGVNQVLITAPVQSIVNFRGQQVRSVLMTHPKSQIVLIFSNRLWQMYVADYSREAAVVTPASLYQAQSNDFIVRRFTSASAINIKLPRFANHGDIINFVDLDKLNPLYHTIVTTYDETTSVQEVGTHSIEGRTSIDGFLMFDDNEKLWRLFDGDSKARLRIITTNSNIRPNEEVMVFGANNGTTQTIELQLPTDISIGDTVKISMNYMRKGQTVKIKAAGEDKIASSVQLLQFPKRSEYPPETKWVTVQELVFNGETNYVPVLQLAYIEDSDGKYWVVQQNVPTVERVDSLNNSTRARLGVIALATQAQANADLENSPQKELAITPETLANRTATETRRGIARIATTAQVNQDTTFSFADDLIITPKKLNERTATETRRGVAEIATQQETNAGTDDTTIITPKKLQARQGSESLSGIVTFVSTAGATPASSRELNGTNVYNKNTNNLVVSPKALDQYKATPTQQGAVILAVESEVIAGQSQEGWANAVVTPETLHKKTSTDGRIGLIEIATQSEVNTGTDYTRAVTPKTLNDRRATESLSGIAEIATQVEFDAGVDDTRISTPLKIKTRFNSTDRTSVVALSGLVESGTLWDHYTLNILEANETQRGTLRVATQVEATAGKLDNVLITPKKLLGTKSTEAQEGVIKVATQSETVTGTSANTAVSPKNLKWIVQSEPTWAATTTVRGFVKTSSGSITFVGNDTVGSTQDLELYEKNSYAVSPYELNRVLANYLPLKAKAADSNLLDGLDSSQFIRRDIAQTVNGSLTLTQQTNLSAPLVSSSTATFGGSVTANSVLTISNTGTATRLIFEKGPQTGTNPAQTMTVRVWGNQFSGELDTTRSTVFEVSDETSSHFYSQRNKAGNITFNINGTVTPINVNASGTLNANGVATFGNSVTATGEIISRSANAFRAINGNYGFIVRNDGSVTNFMLTASGDQTGGFNGLRPLAINNASGQVTIGESLIIAKGATINSGGLTVNSRIRSQGTKTSDLYTRAPTSDTVGFWSIDINDSATYNQFPGYFKMVEKTNEVTGLPYLERGEEVKSPGTLTQFGNTLDSLYQDWITYPTTPEARTTRWTRTWQKTKNSWSSFVQVFDGGNPPQPSDIGALPSDNATMGNLTIRDFLRIGNVRIIPDPVNKTVKFEWVE
>ID:YP_008060782.1 |[Escherichia phage Lw1]||_Escherichia_phage_Lw1_.gbk|proximal tail fiber ..|3660|NC_021344(176227):161597-165256:1 ^GeneID:16204973^ Escherichia phage Lw1, complete genome.|neighbours:ID:YP_008060781.1(1),ID:YP_008060783.1(1)|neighbour_genes:hypothetical protein,tail fiber hinge|
MVAKSFRATSGLDAAGEKVINVGKASRSVLSDGVNVDFFNEFNTVQQYDPDRGYSAYMAIIYARRIWYARADIASPAGAFDETKWISTRNDPKWVYNNVTSVDGLPVESGTYLMADGRFSELTYVLPDSPVEGDIVTIKDGGGMVGVNSMLVRSNTRQIRLRDAQSSSYRLTHPYMTVAFIFNGNLWRVSEMRDNRDSQFVNATGAGSFQMQSGMVTFRNSGTGKITLQLPKYANDGDSITTYDLDKLSSVNVATLQVYPNSGHTITYDSINGVTSVASQRSGYGIFIFDQTNNRWVVYDGDNRVRLRRISDDLNMLPNDYVFVTPIAGNPPTVRNVTLTLPQDVAEGDRVYISMYMMGKTQNCTIKVKDGSGETIRTNKNMMQFPQRKDYPPDDWFSVTTLSFNADTDYLPYMELSYLKATKEWVVAQYRPLVERVDPTNRSRLGVIALATQAEVNKNHEDTPSDELAVTPRTLANKTATETRRGIARLATTAEVNQNTTATFLDDVIVTPKKLNERTATEDRRGILEIATQAETNAGTDDNTAITPKKLDARRASETLAGIGKLVTTGDTTAEGALRGDAGTNVYNFNNGVDLITPKSLNEKTATEKSKGLVVLATENEVVTGAAAGSASMPIVVTPEMLHRKTSTEARIGLIEIATQTETNAGTDDLRAVTPKKLNDRKATETLDGIIALATTAEVAAGTVTNKAVVPVKLKEFFDVTSHVAVATVDGLTQSGTIWTTVNLGIAAATETQRGTLRVATQAETNAGTLDTVIITAKKLQAKKATDTAEGIIRCATNSEAAAGTSTTLAITPATMQYLNGNDPAWGATTVRRGAVFITTKSNTFIGDNLVGSTQPVDNYLEDFYAVSPRGLNYALQNFLPLNATAQNSLKLGGVVAASWMRRDADQTVTGNNTFNGTSNFVGNVTTNGTLTANAAVTVNNTVTTNNNINQSAKANTVYANTVLSSAAAGTKNLLRTFRGGTTDTTWHETVQASAYRLATGTTDTVDVLTVGDTTNGVLAYYGNTLRLNSKALANINANGDVAIASDASPSIQLRTAATNGWNGVVISNDNGTTTATVINTRNFTQHLDSTYVNVTGDTMTGTLSVNVSGTGGRFTSVSGTAHIQAGDFAGATQKMRLTGINDQVLTEFNINITDYNKAMINGNLIYHAGRKPTPAEIGAVAVAGSTVDTLVVRDYIKIGNVKIYANPVTKTCEFEWEE
> |[Tevenvirinae _Escherichia_phage_MX01]||_Escherichia_phage_MX01.gb|Phage long tail fibe..|4050|NC_031934.1(168929):150293-154342:1 ^RAST2:fig|1198136.96.peg.255^ Tevenvirinae _Escherichia_phage_MX01|neighbours:(-1),(1)|neighbour_genes:Phage ribonuclease H..,hypothetical protein|
MADILKPAFRATSGLDAAGEKVINVAKADYNVLDDGVNVEFFIDENTIQAYDETRGYKKGFAVIHDQRIWVAQRDIDAPAGTFTPGYWTATRTDPKWITVASPTRQLASGEYIAVDSAASFTTFTLPPNPTDGDTVVIKDIGGRVGYNEIKVQSSSAPGAGNQKIVRFGNQFSETLITKPFSYNMLIFANRLWHFWEAGNEERGIRVEPNTAQFQSQAGDNVLRRYTSGAVIKFTLPKYANQGDMIKTVDIDGLGSKFHLIVETFDASSSLGKLGQHSMEFRTSGDGFFVYNSNEKLWYVWDGDRQTRLRVIRDDVELLANESVIVFGPNNTTPQTINITLPTGVAQGDVVKIALNYLRKAQTVNIKAAVGDKIASSVQLLQFPKRSEYPPETEWVLNDVLTFNGNISYTPVIELSYIEDTTIGGKYWVVAQNVPTIERVDSKDDLTRARLGVIALASQTQANVDHENNPEKELAITPQTLANRVATESRRGIARIATTAQVNQDTTFAFQDDLIISPKKLNERTATETRRGVAEIATQVETNTGTDDTTIITPKKLQARQGSESLSGIVTYTSTVGTTPATARDTVGTNVYNKNVGNLVISPKALDQYKATQVQQGTVYLSNQSEVNAGQTASGFANSAVSPETLHARVALDTRTGLIEIATQAETDTGTDYTRAVTPKTLNDRKATEGLTGIARIATQVEFDAGTLDNVISTPLKVKTRFNDTARTSVSAASGLVESGTLWNHYTLDIREANETQRGTARLATQTEVNVGTDDKTIITPLKLHSKKSTESSEGIIRVATNTETTAGTSKVLAVSPSGLKYVVQTETTWEATALRRGFVKLTEGALTYSGNKVTGSGVKFNSGTGLYENDDTVLNAANYPKTGYAVSSYEMNKTLQNFLPINATAVNSEKLDGLDSLQFIRRDVDQTVNGSLTLTKQLNLAAPLVSSSTANITGNTILGSLEVTGNSTFKNDVSVSSGKSIKFVGPQSGAGTWNSQGDTLAPIFAEINSTPDAKFHPIVKQRLGQGTFSLGTVNDGTRDFKIHYLPSPGSLESFYWTFNTTGDFAVNSGSISISKNANITGTTTSNGVSTTTLNASALSSLQNVTTSGTIVSTGQVSANNGLVAQKYVRSVGVKPTLASQVPTAETVGFWSVDINDSATFNLFPGYWTMKTKRQVNIDTVQTKPAGVSDEIWNASGWLTETGAFSSPAIRYRNEDGSFGDEVLGTSGQKLRGTWFDYSVRDKEVKYPGTLTQFGNTLDSCYQDWVCYPTGLNGGTIRYTRTWQKNKNAWTTFSMVYTADNPPSAEEVGALPADNATMGNITILDWLRIGNVRIIPDPVTKSVKFEWIE
>ID:AYR04159.1 |[Escherichia phage OLB35]||_Escherichia_phage_OLB35_.gbk|long tail fiber prox..|3834|MH992122(169140):150668-154501:1 ^^ UNVERIFIED: Escherichia phage OLB35, complete genome.|neighbours:ID:AYR04158.1(-1),ID:AYR04160.1(1)|neighbour_genes:RNaseH,proximal hinge conne..|
MVDIKRKFRAEDGLDAGGDKIVNVALADRTVGTDGVNVDFLVQENTVQNYDDTRAYTKDFIVLYDNRFYQALNDIPAPAGPFSLAKWKATRTDAEWITVQGGDFQLSVGNSIAVDTSAGTDINFTLPQNPLDGDTVILSDIGGRVGYVKVQITAAAQSIVNFRGQQVRSVLMTHPKSKMVFIFSNRLWQMYVSDYERNAVTVTPAKPYQAQPNDFIIRRFTSAAPINITLPRNANNGDIINLVDLDKLNPLYHTIVKTYDDTTSIREAGVHVAEGRNTAEAFFVYDSANSLWRVWEGDQKSRLRIVRNDTDLRPNEEVLVFGTNNDTISTVNLTLPTDILSGDTVKISLNYMRKGQTVKIKAAEGDTIASSISLLQFPKRSEYPPDAQWVSVSELEFNGDTSYVPVLELAYIEDYSSETKYWVVQQNTVTVERVDASSNTTRARLGVIALASQAQANVDLENAPGKELAITPETLANRTATETRRGIARIATTAQVNQNTDFAFQDDLIISPKKLNERTATETRRGVAEVATQAETNAGTDDTTIITPKKLDARQGSEVLSGIVKYTSTTGTTAATVRGNAGTNVYNKAVDNLTISPKALDQYKATPTQQGAVILAIESEVIAGESQAGWANAVVTPETLHKKTSTDGRIGLIEIATQAETNTGTDYTRAVTPKTLNDRKATEGLSGIAEIATQVEFDTGTDDTRISSPLKIKTHFDSSDRTSVNSDSGLIEEGTLWNHYTLDISKANETQRGTLRVATQAESNAGTLDDVLITPKKLLGTKSTETSEGVIKVATQDETVTGTSTNTAVSPKNLKWIVQDEPTWAATTAIRGFVKTSSGSITFVGDDTQGSTQDLNLYEKNSYAISPYELNRVLANYLPLKAKAVDSNLLDGLDSLQFIRRDIDQTVNGSLSLTKQTNLSAPLVSTSTASFGSEASVTRRLTLNDSSGSEIVFTKGTQSLSNKENFVVRAWGNSATDGARDTVFEAGDETGYHFYSQRASDNKVSFNINGTLYSTGIVSTNGLNVTGVSTFTGPISATGEIVSSSPIAFRAINGNYGVMLYNAGNSSYIALTNSGDQTGTFNNLRPITINNATGLVRLDNGVQITSGATITTGGLTVNNRIISNGVKTATVYTDKPTASTVGFWSIDINDSAVYSQFPGYWTRDNKGNRDQEIKYPGTLTQFGNSLDSLYQDWICYPTGANGGSIRYTRTWQKNKDAWTSFAMVFDSGNPPSPSDVGAIPSDNAVIGNLTVRDFLQLGNVRIVPDPVNKTVKFIWVE
> |[Tevenvirinae _Escherichia_phage_PE37]||_Escherichia_phage_PE37.gb|Phage long tail fibe..|3870|KU925172.1(166423):12642-16511:-1 ^RAST2:fig|1198136.98.peg.24^ Tevenvirinae _Escherichia_phage_PE37|neighbours:(-1),(1)|neighbour_genes:Phage long tail fibe..,Phage ribonuclease H..|
MAEIKRKFRAEDGLDAGGDKIINVALADRTVGTDGVNVDYLIQENTVQQYDPTRGYLKDFVIIYDNRFWAAINDIPKPAGAFNSVRWRALRTDANWTTVSSGPYQLKSGESISVNTAAGNDITFTLPTSPIDGDTIVLQDIGGKPGVNQVLITAPVQSIVNFRGQQVRSVLMTHPKSQIVLIFSNRLWQMYVADYSREAAVVTPASLYQAQSNDFIVRRFTSASAINIKLPRFANHGDIINFVDLDKLNPLYHTIVTTYDETTSVQEVGTHSIEGRTSIDGFLMYDDNEKLWRLFDGDSKARLRIITTNSSIRPNEEVMVFGANNGTTQTIELQLPTDISIGDTVKISMNYMRKGQTVKIKAAGEDKIASSVQLLQFPKRSEYPPETKWVTVQELVFNGETNYVPVLQLAYIEDSDGKYWVVQQNVPTVERVDSLNNSTRARLGVIALATQAQANADLENSPQKELAITPETLANRTATETRRGIARIATTAQVNQDTTFSFADDLIITPKKLNERTATETRRGVAEIATQQETNTGTDDTTIITPKKLQARQGSESLSGIVTFVSTAGATPASSRELNGTNVYNKNTNNLVVSPKALDQYKATPTQQGAVILAVESEVIAGQSQEGWANAVVTPETLHKKTSTDGRIGLIEIATQSEVNTGTDYTRAVTPKTLNDRRATESLSGIAEIATQVEFDAGVDDTRISTPLKIKTRFNSTDRTSVVALSGLVESGTLWDHYTLNILEANETQRGTLRVATQVEAAAGTLDNVLITPKKLLGTKSTEAQEGVIKVATQSETVTGTSANTAVSPKNLKWIVQSEPTWAATTAVRGFVKTSSGSITFVGNDTVGSTQPLESYEKNSYAVSPYELNRVLANYLPLKAKAADTNLLDGLDSSQFIRRDIAQTVNGSLTLTQQTNLSAPLVSSSTATFGGSVSANSTLTISNTGTATQLIFEKGPQTGTNPAQTMNVKVWGNQFSGESDTTRSTVFEVSDETSSHFYSQRNKAGNITFNINGTVTPINVNASGTLNANGVATFGNSVTATGEIISRSANAFRAINGNYGFIVRNDGSVTNFMLTASGDQTGGFNGLRPLAINNASGQVTIGESLIIAKGATINSGGLTVNSRIRSQGTKTSDLYTRAPTSDTVGFWSIDINDSATYNQFPGYFKMVEKTNEVTGLPYLERGEEVKSPGTLTQFGNTLDSLYQDWITYPTTPEARTTRWTRTWQKTKNSWSSFVQVFDGGNPPQPSDIGALPSDNATMGNLTIRDFLRIGNVRIIPDPVNKTVKFEWVE
>ID:BBC14585.1 |[Escherichia phage PP01]||_Escherichia_phage_PP01.gbk|34|3870|LC348379(167812):148861-152730:1 ^^ Escherichia phage PP01 DNA, complete sequence.|neighbours:ID:BBC14584.1(-1),ID:BBC14586.1(1)|neighbour_genes:rnh,35|
MAEIKRKFRAEDGLDAGGDKIINVALADRAVGTDGVNVDYLIQENTVQQYDPTRGYLKDFVIIYDNRFWAAINDIPKPAGAFNSVRWRALRTHANWTAVSSGPYQLKSGESISVDTAAGNDITFTLPSTPIDGDTIVLQDIGGKPGVNQVLITAPVQSIVNFRGQQVRSVLMTHPKSQIVLIFSNRLWQMYVADYSREAVVVTPASLYQAQSNDFIVRRFTSASAINIKLPRFANHGDIINFVDLDKLNPLYHTIVTTYDETTSVQEVGTHSIEGRTSIDGFLMFDDNEKLWRLFDGDSKARLRIITTNSNIRPNEEVMVFGANNGTTQTIELQLPTDISVGDTVKISMNYMRKGQTVKIKAAGEDKIASSVQLLQFPKRSEYPPEAEWVTVQELVFNGETNYVPVLELAYIEDSDGKYWVVQQNVPTVERVDSLNDSTRARLGVIALATQAQANADLENSPQKELAITPETLANRTATETRRGIARIATTAQVNQDTTFSFADDIIITPKKLNERTATETRRGVAEIATQQETNAGTDDTTIITPKKLQARQGSESLSGIVTFVSTAGATPASSRELNGTNVYNKNTDNLVVSPKALDQYKATPTQQGAVILAVESEVIAGQSQEGWANAVVTPETLHKKTSTDGRIGLIEIATQSEVNTGTDYTRAVTPKTLNDRRATESLSGIAEIATQVEFDAGVDDTRISTPLKIKTRFNSTDRTSVVALSGLVESGTLWDHYTLNILEANETQRGTLRVATQVEAAAGTLDNVLITPKKLLGTKSTEAQEGVIKVATQSETVAGTSANTAVSPKNLKWIVQSEPTWAATTLIRGFVKTSSGSITFVGNDTVGSTQSLELYEKNSYAVSPYELNRVLANYLPLKAKAVDSNLLDGLDSSQFIRRDIAQTVNGSLTLTQQTNLSAPLVSSSTATFGGSVSANSTLTISNTGTATRLIFEKGPQTGTNPAQTMTVRVWGNQFSGESDTTRSTVFEVSDETSSHFYSQRNKAGNITFNINGTVTPINVNASGTLNANGVATFGNSVTATGEIISRSANAFRAINGNYGFIVRNDGSVTNFMLTASGDQTGGFNGLRPLAINNASGQVTIGESLIIAKGATINSGGLTVNSRIRSQGTKTSDLYTRAPTSDTVGFWSIDINDSATYNQFPGYFKMVEKTNEVTGLPYLERGEEVKSPGTLTQFGNTLDSLYQDWITYPTTPEARTTRWTRTWQKTKNSWSSFVQVFDGGNPPQPSDIGAIPSDNGIIGNLTIRDFLRIGNVRIIPDPVNKTVKFEWVE
> |[Tevenvirinae _Escherichia_phage_SF]||_Escherichia_phage_SF.gb|Phage long tail fibe..|3834|MH359124.1(168695):136739-140572:-1 ^RAST2:fig|1198136.100.peg.233^ Tevenvirinae _Escherichia_phage_SF|neighbours:(-1),(1)|neighbour_genes:Phage long tail fibe..,Phage ribonuclease H..|
MVDIKRKFRAEDGLDAGGDKIVNVALADRTVGTDGVNVDFLVQENTVQNYDETRAYTKDFIVLYDNRFYQALSDIPAPAGPFSLAKWKATRTDAEWITVQGGDFQLSVGNSIAVDTSAGTDINFTLPQNPLDGDTVILSDIGGRVGYVKVQITAAAQSIVNFRGQQVRSVLMTHPKSKMVFIFSNRLWQMYVSDYERNAVTVTPATPYQAQPNDFIIRRFTSAAPINITLPRNANNGDIINLVVLDKLNPLYHTIVKTYDDTTSIREAGVHVAEGRNTAEAFFVYDSANSLWRVWEGDQKSRLRIVRNDTDLRPNEEVLVFGTNNDTISTVNLTLPTDILSGDTVKISLNYMRKGQTVKIKAAEGDTIASSISLLQFPKRSEYPPDAQWVSVSELEFNGDTSYVPVLELAYIEDYSSETKYWVVQQNTVTVERVDASSNTTRARLGVIALASQAQANVDLENAPGKELAITPETLANRTATETRRGIARIATTAQVNQNTDFAFQDDLIISPKKLNERTATETRRGVAEVATQAETNAGTDDTTIITPKKLDGRQGSEVLSGIVKYTSTTGTTAATIRGNAGTNVYNKAVDNLTISPKALDQYKATPTQQGAVILAIESEVIAGESQAGWANAVVTPETLHKKTSTDGRIGLIEIATQAETNTGTDYTRAVTPKTLNDRKATEGLSGIAEIATQVEFDTGTDDTRISTPLKIKTHFDSSDRTSVNSDSGLIEEGTLWNHYTLDISKANETQRGTLRVATQAESNAGTLDDVLITPKKLLGTKSTETSEGVIKVATQAETVTGTSANTAVSPKNLKWIVQSEPTWAATTAIRGFVKTSSGSITFVGNDTVGSTQNLELYEKNSYAISPYELNRVLANYLPLKAKAADSNLLDGLDSLQFIRRDIDQTVNGSLSLTKQTNLSAPLVSTSTASFGSEASVTRRLTLNDSSGSEIIFTKGTQSLSNKENFVVRAWGNSATDGARDTVFEAGDETGYHFYSQRAADNRVSFNINGTLYSTGIVSTNGLNVTGVSTFTGPISATGEIVSSSPIAFRAINGNYGVMLYNAGNSSYIALTNSGDQTGTFNNLRPITINNATGLVRLDNGVQITCGATITTGGLTVNSRIISNGVKTATVYTDKPTASTVGFWSIDINDSAVYSQFPGYWTRDNKGNRDQEIKYPGTLTQFGNSLDSLYQDWICYPTGANGGSIRYTRTWQKNKDAWTSFAMVFDSGNPPSPSDVGAIPSDNAVIGNLTIRDFLQLGNVRIVPDPVNKTVKFIWVE
>ID:YP_009608425.1 |[Escherichia phage ST0]||_Escherichia_phage_ST0.gbk|long tail fiber prox..|3876|NC_041990(170496):77072-80947:-1 ^GeneID:40084447^ Escherichia phage ST0, complete genome.|neighbours:ID:YP_009608424.1(-1),ID:YP_009608426.1(1)|neighbour_genes:tail connector prote..,hypothetical protein|
MADIKRKFRAEDGLDAGGDKIVNVALADRTVGTDGVNVDFLVQENTVQVYDSTRGYNKGFVVLYDNRLYQAINDIVSPSGAFNLLQWRAVRTDAQWITVSSGTYQLSSGDSISVNTGAGNDMVFTLPNAPVDGDTVVLADIGGRTGTVKVQINASVQSILNFRGEQVRTVLMTRPRSQLLFVFSNRLWQMYIIDYGKESITVTPATPYQAQANDFIVRRFTSAAPINITLPRNANNGDIITLVDLDKLNPLYHTIVKTFDDTTSIGEVGTHIAEGRNDSDAFFVFDASNSLWRIWEGDQKSRLRIIRADSNIRPNEEVLIFGTNNATTGTINLTLPTGILSGDTVKISMNYMRKGQTVKIKAAEGDTIASSVALLQFPKRSEYPPDAQWVSVTELEFNGTTSYVPVLELSYIEDTVAGTRYWVVQQNVPTVERVDAGTDATRARLGVIALATQAQANVDLENTPAKEVAITPETLANRTATEARRGIAKIATTAQVNQNSTASFVDDTIVTPKKLNERTATETRRGLAEIATQTETDAGLDDTTIITPKKLQARQGSETLSGIVKYVSTTSATPAETRGAAGTNVYNKTVNNLTISPKALDQYKATYAQQGAVILAIDSEVIAGQSQSGYSHAVVTPETLHKKTSTDGRIGLIEIATQAETNAGTDYTRAVTPKTLNDRRATEGLSGIAEIATQVEFDTGTDDTRISTPLKIKTHFDSSDRTSVNSDSGLIEEGTLWNHYTLDISKANETQRGTLRVATQAESNAGTLDDVLITPKKLLGTKSTETSEGVIKVATQAETVTGTSANTAVSPKNLKWIVQNEPTWAATTAIRGFVKTSSGSITFVGNDTVGSTQNLELYEKNSYAVSPYELNRVLANYLPLKAKAADANLLDGLDSSQFIRRDIAQTVNGSLTLTQQTNLSAPLVSSSTATFGGSVSANSTLTISNTGASTRLIFEKGPQTGNNPAQAMNIRVWGNQFAGGSDTSRATIFEVGDETSNHFYSQRDNLGNITFSINGTVRPINVNASGTLNANGAATFGRSVTAQGEFITYSANAFRAISGNYGFFIRNDAANTYFMLTASGDQTGGFNGLRPLAINNASGQVTVGESLIIAKGATINSGGLTVNSRIRSQGTKTADLYTRAPTSDTVGFWSIDINDSATYNQFPGYFKMVEKTNEVTGLPYLERGEEVKSPGTLTQFGNTLDSLYQDWITYPTTPEARTTRWTRTWQKTKNSWSSFVQVFDGGNPPQPSDIGALPSDNATIGNLTIRDFLRIGNVRIIPDPVNKTVKFEWIE
>ID:BBC14861.1 |[Escherichia phage T2]||_Escherichia_phage_T2.gbk|34|3873|LC348380(163825):144310-148182:1 ^^ Escherichia phage T2 DNA, complete sequence.|neighbours:ID:BBC14860.1(-1),ID:BBC14862.1(1)|neighbour_genes:rnh,35|
MAEIKRKFRAEDGLDAGGDKIINVALADRAVGTDGVNVDYLIQENTVQQYDPTRGYLKDFVIIYDNRFWAAINDIPKPAGAFNSGRWRALRTDANWITVSSGSYQLKSGEAISVNTAAGNDITFTLPSSPIDGDTIVLQDIGGKPGVNQVLIVAPVQSIVNFRGEQVRSVLMTHPKSQLVLIFSNRLWQMYVADYSREAVIVTPANTYQAQSNDFIVHRFTSAAPINIKLPRFANHGDIINFVDLDKLNPLYHTIVTTYDETTSIQEDGTHSIEDRTSIDGFLMFDDNEKLWRLFDGDSKARLRIITTNSNILPNEEVMVFGANNGTTQTIELQLPTNISVGDTVKISMNYMRKGQTVKIKAADEDKIASSVQLLQFPKRSEYPPEAEWVTVQELVFNGETNYVPVLELAYIEDSDGKYWVVQQNVPTVERVDSLNDSTRARLGVIALATQAQANVDLENSPQKELAITPETLANRTATETRRGIARIATTAQVNQNTTFSFADDIIITPKKLNERTATETRRGVAEIATQQETNTGTDDTTIITPKKLQARQGSESLSGIVTFVSTAGATPASSRELNGTNVYNKNTNNLVVSPKALDQYKATPTQQGAVILAVESEVIAGKSQEGWANAVVTPETLHKKTSTDGRIGLIEIATQSEVNTGTDYTRAVTPKTLNDRRATESLSGIAEIATQVEFDAGVDDTRISTPLKIKTRFNSTDRTSVVALSGLIESGTLWDHYTLNILEANETQRGTLRVATQVEAAAGKLDNVLITPKKLLGTKSTESQEGVIKVATQSEAVAGTSANTAISPKNLKWIVQSEPSWRATTTVRGFVKTSSGSITFVGNDTVGSTQDLELYEKNNYAVSPYELNRVLANYLPLKAKAVDSNLLDGLDSSQFIRRDIAQTVNGSLTLTQQTNLSAPLVSSSTATFGGSVSANSTLTISNTGTTSSRFTFEKGPASGSNADSALYVRVWGNKYSGGSDVTRATIIEFSDATGSHFYSQRDTSNNVLFNISGTMQSVNASVRGVLNVTGVSTFNSSVTANGEFISKSPNAFRAINGNYGFFIRNAGNDTYFMLTAAGDQSGGFNGLRPLSINNQSGQVTIGESLIIAKGATINSGGLTVNSRIRSQGTKTSDLYTRAPTSDTVGFWSIDINDSATYNQFPGYFKMVEKTNEVTGLPYLERGEEVKSPGTLTQFGNTLDSLYQDWITYPTTPEARTTRWTRTWQKTKNSWSSFVQVFDGGNPPQPSDIGALPSDNATIGNLTIRDFLRIGNVRIIPDPVNKSVKFEWIE
>ID:YP_009281580.1 |[Escherichia phage UFV-AREG1]||_Escherichia_phage_UFV-AREG1_.gbk|putative long tail f..|3873|NC_031030(170788):148398-152270:1 ^GeneID:29063773^ Escherichia phage UFV-AREG1, complete genome.|neighbours:ID:YP_009281579.1(-1),ID:YP_009281581.1(1)|neighbour_genes:ribonuclease H,hinge connector of l..|
MAEIKRKFRAEDGLDAGGDKIINVALADRTVGTDGVNVDYLIQENTVQQYDPTRGYLKDFVIIYDNRFWAAINDIPKPAGAFNSGRWRALRTDANWITVSSGSYQLKSGEAISVNTAAGNDITFTLPSTPIDGDTIVLQDIGGKPGVNQVLIVAPVQSIVNFRGQQVRSVLMTHPKSQLVLIFSNRLWQMYVADYSREAVVVTPASLYQAQSNDFIVRRFTSAAPINIKLPRFANHGDIINFVDLDKLNPLYHTIVTTYDETTSIQEDGTHSIEGRTSIDGFLMYDDNEKLWRLFDGDSKARLRIITTNSNIRPNEEVMVFGANNGTTQTIELQLPTNISVGDTVKISMNYMRKGQTVKIKAAGEDKIASSVQLLQFPKRSEYPPETKWVTVQELVFNGETNYVPVLQLAYIEDSDGKYWVVQQNVPTVERVDSLNDSTRARLGVIALATQAQANADLENSPQKELAITPETLANRTATETRRGIARIATTAQVNQDTTFSFADDIIITPKKLNERTATETRRGVAEIATQQETNAGTDDTTIITPKKLQARQGSESLSGIVTFVSTAGATPASSRELNGTNVYNKNTNNLVVSPKALDQYKATPTQQGAVILAVESEVIAGQSQEGWANAVVTPETLHKKTSTDARIGLIEIATQSEVNTGTDYTRAVTPKTLNDRKATEGLSGIAEIATQVEFDAGVDDTRISTPLKIKTRFNSTDRTSVVALSGLVESGTLWDHYTLNILEANETQRGTLRVATQVEAAAGTLDNVLITPKKLLGTKSTESQEGVIKVATQAETVAGTSANTAVSPKNLKWIVQSEPTWAATTLVRGFVKTSSGSITFVGNDIVGSTQSLELYEKNSYAVSPYELNRVLANYLPLKAKAADSNLLDGLDSSQFIRRDIAQTVNGSLTLTQQTNLSAPLVSSSTATFGGSVSANSTLTISNTDGTATRLIFEKGPQTGTNPAQTMTVRVWGNQFSGESNTTRSTVFEVSDETSYHFYSQRDKDGNIAFSINGTVMPINVNALGSLNANGIATFGSSVTANGEFISKSSNAFRAINGNYGFFIRNDGNDTYFMLTASGDQTGGFNGLRPLAINNASGQVTIGESLIIAKGATINSGGLTVNSRIRSQGTKTSDLYTRAPTSDTVGFWSIDINDSATYNQFPGYFKMVEKTNEVTGLPYLERGEEVKSPGTLTQFGNTLDSLYQDWITYPTTPEARTTRWTRTWQKTKNSWSSFVQVFDGGNPPQPSDIGALPSDNATMGNLTIRDFLRIGNVRIIPDPVNKTVKFEWIE
>ID:YP_009323446.1 |[Escherichia phage WG01]||_Escherichia_phage_WG01_.gbk|long tail fiber prox..|4050|NC_031928(169936):150858-154907:1 ^GeneID:30308572^ Escherichia phage WG01, complete genome.|neighbours:ID:YP_009323445.1(-1),ID:YP_009323447.1(1)|neighbour_genes:RNaseH ribonuclease,long tail fiber prox..|
MADILKPAFRATSGLDAAGEKVINVAKADYNVLDDGVNVEFFIDENTIQAYDETRGYKKGFAVIHDQRIWVAQRDIDAPAGTFVPGYWTATRTDPKWITVASPTRQLASGEYIAVDSAASFTTFTLPPNPTDGDTIVIKDIGGRVGYNEIKLQSSSAPGGGNQKIVRFGNQFTETLITKPFSYNMIIFANRLWHFWEAANEERGIRVEPNTAQFQSQAGDNVLRRYTSGAVIKFTLPKYANQGDIIKTVDIDGLGSKFHLIVETFDASSSLGKPGQHSMEFRTSGDGFFVYNSTEKLWYVWDGDRQTRLRVIRDDVELLANESVIVFGPNNTTPQTINITLPTGVAQGDVVKIALNYLRKAQTVNIKAAVGDKIASSVQLLQFPKRSEYPPETEWVLNDVLTFNGNISYTPVIELSYIEDTTTGGKYWVVAQNVPTIERVDSKDDLTRARLGVIALASQTQANVDHENNPEKELAITPQTLANRVATESRRGIARIATTAQVNQDTTFAFQDDLIISPKKLNERTATETRRGVAEIATQVETNAGTDDTTIITPKKLQARQGSESLSGIVTYTSTVGTTPATARDTVGTNVYNKNVGNLVISPKALDQYKATQVQQGTVYLSNQSEVNAGQTASGFANSAVSPETLHARVALDTRTGLIEIATQQETDTGTDYTRAVTPKTLNDRKATEGLTGIARIATQVEFDAGTLDNVISTPLKVKTRFNDTARTSVSAASGLVESGTLWNHYTLDIREANETQRGTARLATQTEVNVGTDDKTIITPLKLHSKKSTESSEGIIRVATNTETTAGTSKVLAVSPSGLKYVVQTETTWEATALRRGFVKLTEGALTHSGNKVTGSGVKFNSGTGLYENDDTVLNAANYPKTGYAVSSYEMNKTLQNFLPINATAVNSEKLDGLDSLQFIRRDVDQTVNGSLTLTKQLNLAAPLVSSSTANITGNTILGSLEVTGNSTFKNDVSVSSGKSIKFVGPQSGAGTWNSQGDTLAPIFAEINSTPDAKFHPIVKQRLGQGTFSLGTVNDGTRDFKIHYLPSPGSLESFYWTFNTTGDFAVNSGSISISKNANITGITTSNGVSTTTLNASALSSLQNVTTSGTIVSTGQVSANNGLVAQKYVRSVGVKPTLASQAPTAETVGFWSVDINDSATFNLFPGYWTMKTKRQVNIDTVQTKPAGVSDEIWNASGWLTETGAFSSPAIRYRNEDGSFGDEVLSTTGQKLRGTWFDYSVRDKEVKYPGTLTQFGNTLDSCYQDWVCYPTGPNGGTIRYTRTWQKNKNAWTTFSMVYTADNPPSAEEVGALPADNATMGNITILDWLRIGNVRIIPDPVTKSVKFEWIE
>ID:YP_009030857.1 |[Escherichia phage vB_EcoM_112]||_Escherichia_phage_e112_.gbk|long tail fiber prox..|3870|NC_024125(168470):149413-153282:1 ^GeneID:19485401^ Escherichia phage e11/2, complete genome.|neighbours:ID:YP_009030856.1(-1),ID:YP_009030858.1(1)|neighbour_genes:ribonuclease,hinge connector of l..|
MAEIKRKFRAEDGLDAGGDKIINVALADRTVGTDGVNVDYLIQENTVQQYDPTRGYLKDFVIIYDNRFWAAINDIPKPAGAFNSVRWRALRTDANWTTVSSGPYQLKSGESISVNTAAGNDITFTLPSSPIDGDTIVLQDIGGKPGVNQVLIVAPVQSIVNFRGEQVRSVLMTHPKSQLVLIFSNRLWQMYVADYSREAVVVTPASLYQAQSNDFIVRRFTSAAPINVKLPRFANHGDIINFVDLDKLNPLYHTIVTTYDETTSIQEVGTHSIEGRTTIDGFLMFDDNEKLWRLFDGDSKARLRIITTNSNIRPNEEVMVFGANNGTAQTIELKLPTDISVGDTVKISMNYMRKGQTVKIKAAGEDKIASSVQLLQFPKRSEYPPEAEWVTVQELVFNGETNYVPVLQLAYIEDSDGKYWVVQQNVPTVERVDSLNDSTRARLGVIALATQAQANADLENSPQKELAITPETLANRTATETRRGIARIATTAQVNQDTTFSFADDLIITPKKLNERTATETRRGVAEIATQQETNAGTDDTTIITPKKLQARQGSESLSGIVTFVSTAGATPASSRELNGTNVYDKNTNNLVVSPKALDQYKATPTQQGAVILAVESEVIAGQSQEGWANAVVTPETLHKKTSTDARIGLIEIATQSEVNTGTDYTRAVTPKTLNDRRATESLSGIAEIATQVEFDTGVDDTRISTPLKIKTRFNSTDRTSVVALSGLVESGTLWDHYTLNILEANETQRGTLRVATQVEAAAGTLDNVLITPKKLLGTKSTEAQEGVIKVATQSETVTGTSANTAVSPKNLKWIVQSEPTWAATTLIRGFVKTSSGSITFVGNDTVGSTQDLELYEKNSYAVSPYELNRVLANYLPLKAKAVDSNLLDGLDSLQFIRRDIAQTVNGSLTLTQQTNLSAPLVSSSTATFGGSVSANSVLTISNTGTETHLIFEKGPQTGTNQAQTVTIRVWGNQFSGESDTTRSTVFEVGDETSNHFYSQRNKAGNITFNINGTVTPINVNASGTLNANGVATFGNSVTATGEIISRSANAFRAINGNYGFIVRNDGSVTNFMLTASGDQTGGFNGLRPLAINNASGQVTIGESLIIAKGATINSGGLTVNSRIRSQGTKTSDLYTRAPTSDTVGFWSIDINDSATYNQFPGYFKMVEKTNEVTGLPYLERGEEVKSPGTLTQFGNTLDSLYQDWITYPTTPEARTTRWTRTWQKTKNSWSSFVQVFDGGNPPQPSDIGALPSDNAIMGNLTIRDFLRIGNVRIVPDPVNKTVKFEWVE
>ID:AYN56439.1 |[Escherichia phage p000v]||_Escherichia_phage_p000v_.gbk|long-tail fiber prox..|2826|MK047717(167803):164810-167635:-1 ^^ Escherichia phage p000v, complete genome.|neighbours:ID:AYN56438.1(-1),end()|neighbour_genes:long-tail fiber prot..,end()|
MRKGQTVKIKAAEGDTIASSVALLQFPKRSEYPPDAQWVSVTELEFNGTTSYVPVLELAYIEDTVAGTRYWVVQQNVPTVERVDAGTDTTRARVGVIALATQAQANVDFENSPAKEVAITPETLANRTATEARRGIAKIATTAQVNQNSTATFVDDTIVTPKKLNERTATETRRGLAEIATQVETDAGLDDTTIITPKKLQARQGSETLSGIVKYVSTTSATPAETRGAAGTNVYNKTVNNLTISPKALDQYKATYAQQGAVILAVDSEVIAGQSQAGYSHAVVTPETLHKKTSTDGRIGLIEIATQAETNAGTDYTRAVTPKTLNDRKATEGLSGIAELATQVEFDTGTDDTRISTPLKIKTHFDSSDRTSVNSDSGLIEEGTLWNHYTLDISKANETQRGTLRVATQAESNAGTLDDVLITPKKLLGTKSTETSEGVIKVATQAETVTGTSANTAVSPKNLKWIVQNEPTWAATTAIRGFVKTSSGSITFVGNDTVGSTQPLESYEKNSYAVSPYELNRVLANYLPLKAKAVDSNLLDGLDSSQFIRRDIAQTVNGSLTLTQQTNLSAPLVSTSTATFGGSVSANSTLTISNTGTTSSRFTFEKGPASGSNADSALYVRVWGNKYSGGSDVTRATIIEFSDATGSHFYSQRDTSNNVLFNISGTMQSVNASVRGVLNVTGVSTFNSSVTANGEFISKSANAFRAISGDYGFFIRNDAVNTYFMLTASGDQTGGFNGLRPLAINNASGQVTIGESLIIAKGATINSGGLTVNSRIRSQGSKTADLYTRAPTSDTVGFWSIDINDSATYNQFPGYFKMVEKTNEVTGLPYLERGEEVKSPGTLTQFGNTLDSLYQDWITYPTTPEARTTRWTRTWQKTKNSWSSFVQVFDGGNPPQPSDIGALPSDNATIGNLTIRDFLRIGNVRIIPDPVNKSVKFEWIE
> |[Tevenvirinae _Escherichia_phage_p000y]||_Escherichia_phage_p000y.gb|Phage long tail fibe..|3876|MK047718.1(169872):107503-111378:-1 ^RAST2:fig|1198136.97.peg.197^ Tevenvirinae _Escherichia_phage_p000y|neighbours:(-1),(1)|neighbour_genes:Phage long tail fibe..,Phage ribonuclease H..|
MADIKRKFRAEDGLDAGGDKIVNVALADRTVGTDGVNVDFLVQENTVQVYDSTRGYNKGFVVLYDNRLYQAINDIVSPSGAFNLLQWRAVRTDAQWITVASGTYQLSSGESISVNTGAGNDMVFTLPNTPVDGDTVVLADIGGRTGTVKVQINASVQSILNFRGEQVRTVLMTRPRSQLLFVFSNRLWQMYITDYGKESITVTPATPYQAQANDFIVRRFTSAAPINITLPRNANNGDIIHLVDLDKLNPLYHTIVKTFDDTTSIGEVGTHIAEGRNDSDAFFVFDAANSLWRIWEGDQKSRLRIIRADSNIRPNEEVLIFGTNNATAGTINLTLPSGILSGDTVKISMNYMRKGQTVKIKAAEGDTIASSVALLQFPKRSEYPPDAQWVSVTELEFNGTTSYVPVLELAYIEDTVAGTRYWVVQQNVPTVERVDAGTDATRARLGVIALATQAQANVDLENTPAKEVAITPETLANRTATEARRGIAKIATTAQVNQNSTATFVDDTIVTPKKLNGRTATETRRGLAEIATQAETDAGLDDTTIITPKKLQARQGSETLSGIVKYVSTTSATPAETRGTAGTNVYNKTVNNLTISPKALDQYKATYAQQGAVILAVDSEVIAGQSQAGYSHAVVTPETLHKKTSTDGRIGLIEIATQTETNAGTDYTRAVTPKTLNDRKATEGLSGIAELATQVEFDTGTDDTRISTPLKIKTHFDSSDRTSVNSDSGLIEEGTLWNHYTLDISKANETQRGTLRVATQAESNAGTLDDVLITPKKLLGTKSTETSEGVIKVATQAETVTGTSANTAVSPKNLKWIVQNEPTWAATTAIRGFVKTSSGSITFVGNDTVGSTQPLESYEKNSYAISPYELNRVLANYLPLKAKAADANLLDGLDSSQFIRRDIAQTVNGSLTLTQQTNLSAPLVSSSTATFGGSVSANSTLTISNTGTATRLIFEKGPQTGTNPAQTMTIRVWGNEFGGGSDTTRSTVFEVGDETSNHFYSQRNKAGNITFSINGTVMPINVNASGMLNANGVATFGRSVTANGEFISKSANAFRAISGDYGFFIRNDGGSTYFMLTASGDQTGGFNGLRPLSINNQSGQVTIGESLIIAKGATINSGGLTVNSRIRSQGTKTSDLYTRAPTSDNVGFWSIDINDSATYNQFPGYFKMVEKTNEVTGLPYLERGEEVKSPGTLTQFGNTLDSLYQDWITYPTTPEARTTRWTRTWQKTKNSWSSFVQVFDGGNPPQPSDIGALPSDNATIGNLTIRDFLRIGNVRIIPDPVNKSVKFEWIE
> |[Tevenvirinae _Escherichia_phage_slur02]||_Escherichia_phage_slur02.gb|Phage long tail fibe..|3873|NC_028927.1(167298):52011-55883:1 ^RAST2:fig|1198136.99.peg.83^ Tevenvirinae _Escherichia_phage_slur02|neighbours:(-1),(1)|neighbour_genes:Phage ribonuclease H..,Phage long tail fibe..|
MAEIKRKFRAEDGLDAGGDKIINVALADRTVGTDGVNVDYLIQENTVQQYDPTRGYLKDFVIIYDNRFWAAINDIPKPAGAFNSGRWRALRTDANWITVSSGSYQLKSGEAISVNTAAGNDITFTLPSTPIDGDTIVLQDIGGKPGVNQVLIVAPVQSIVNFRGEQVRSVLMTHPKSQLVLIFSNRLWQMYVADYSREAVVVTPASLYQAQSNDFIVRRFTSAAPINIKLPRFANHGDIINFVDLDKLNPLYHTIVTTYDETTSIQEDGTHSIEGRTSIDGFLMFDDNEKLWRLFDGDSKARLRIITTNSNIRPNEEVMVFGANNGTTQTIELQLPTNISVGDTVKISMNYMRKGQTVKIKAAGEDKIASSVQLLQFPKRSEYPPEAEWVTVQELVFNGETNYVPVLQLAYIEDSDGKYWVVQQNVPTVERVDSLNDSTRARLGVIALATQAQANVDLENSPQKELAITPETLANRTATETRRGIARIATTAQVNQNTTFSFADDIIITPKKLNERTATETRRGVAEIATQQETNAGTDDTTIITPKKLQARQGSESLSGIVTFVSTAGATPASSRELNGTNVYNKNTNNLVVSPKALDQYKATPTQQGAVILAVESEVIAGQSQEGWANAVVTPETLHKKTSTDARIGLIEIATQSEVNTGTDYTRAVTPKTLNDRRATESLSGIAEIATQVEFDAGVDDTRISTPLKIKTRFNSTDRTSVVALSGLVESGTLWDHYTLNILEANETQRGTLRVATQVEAAAGTLDNVLITPKKLLGTKSTEAQEGVIKVATQSETVTGTSTNTAVSPKNLKWIVQSEPTWAATTAIRGFVKTSSGSITFVGNDTVGSTQDLELYEKNSYAVSPYELNRVLANYLPLKAKAVDSNLLDGLDSSQFIRRDIAQTVNGSLTLTQQTNLSAPLVSSSTATFGGSVTANSTLTISNTGTSSSRFTFEKGPASGSNADSALHVRVWGNKYSGGSDVTRATIIEFYDASGTHFYSQRDTSNNVLFNILGTMQSVHANVRGVLNVTGVSTFNSSVTANGEFISKSSNAFRAINGDYGFFIRNDGSVTNFMLTASGDQTGGFNGLRPLSINNASGQVTIGESLIIAKGATISSGGLTVNSRIRSQGTKTSDLYTRAPTSDTVGFWSIDINDSATYNQFPGYFKMVEKTNEVTGLPYLERGEEVKSPGTLTQFGNTLDSLYQDWITYPTTPEARTTRWTRTWQKTKNSWSSFVQVFDGGNPPQPSDIGALPSDNATMGNLTIRDFLRIGNVRIIPDPVNKTVKFEWVE
>ID:YP_009625006.1 |[Escherichia phage slur03]||_Escherichia_phage_slur03_.gbk|phage long tail fibe..|3870|NC_042129(167467):18533-22402:-1 ^GeneID:40101888,UniProtKB/TrEMBL:A0A0M7QBP5^ Escherichia phage slur03, complete genome.|neighbours:ID:YP_009625005.1(-1),ID:YP_009625007.1(1)|neighbour_genes:tail fiber protein p..,RNaseH ribonuclease ..|
MAEIKRKFRAEDGLDAGGDKIINVALADRTVGTDGVNVDYLIQENTVQQYDPTRGYLKDFVIIYDNRFWAAINDIPKPAGAFNSGRWRALRTDANWITVSSGSYQLKSGEAISVNTAAGNDITFTLPSTPIDGDTIVLQDIGGKPGVNQVLIVAPVQSIVNFRGEQVRSVLMTHPKSQLVLIFSNRLWQMYVADYSREAVVVTPANTYQAQSNDFIVRRFTSAAPINVKLPRFANHGDIINFVDLDKLNPLYHTIVTTYDETTSVQEVGTHSIEGRTSIDGFLMFDDNEKLWRLFDGDSKARLRIITTNSNIRPNEEVMVFGANNGTTQTIELQLPTNISVGDTVKISMNYMRKGQTVKIKAAGEDKIASSVQLLQFPKRSEYLPEAEWVTVQELVFNGETNYVPVLQLAYIEDSDGKYWVVQQNVPTVERVDSLNDSTRARLGVIALATQAQANVDLENSPQKELAITPETLANRTATETRRGIARIATTAQVNQNTTFSFADDLIITPKKLNERTATETRRGVAEIATQQETNTGTDDTTIITPKKLQARQGSESLSGIVTFVSTAGATPASSRELNGTNVYNKNTNNLVVSPKALDQYKATPTQQGAVILAVESEVIAGQSQQGWANAVVTPETLHKKTSTDGRIGLIEIATQSEVNTGTDYTRAVTPKTLNDRRATESLSGIAEIATQVEFDAGVDDTRISTPLKIKTRFNSTDRTSVVALSGLVESGTLWDHYTLNILEANETQRGTLRVATQVEAAAGTLDNVLITPKKLLGTKSTEAQEGVIKVATQSETVTGTSANTAVSPKNLKWIVQSEPTWAATTAIRGFVKTSSGSITFVGNDTVGSTQDLELYEKNSYAVSPYELNRVLANYLPLKAKAADTNLLDGLDSSQFIRRDIAQTVNGSLTLTQQTNLSAPLVSSSTATFGGSVSANSTLTISNTGTATRLIFEKGPQTGTNPAQTMTIRVWGNQFGGGSDTTRSTVFEVGDETSNHFYSQRNKDGNIAFSINGTVMPININASGLMNVNGVATFGRSVTANGEFISKSANAFRAINGDYGFFIRNDGGSTYFMLTASGDQTGGFNGLRPLSINNASGQVTIGESLIIAKGATINSGGLTVNSRIRSQGTKTSDLYTRAPTSDTVGFWSIDINDSATYNQFPGYFKMVEKTNEVTGLPYLERGEEVKSPGTLTQFGNTLDSLYQDWITYPTTPEARTTRWTRTWQKTKNSWSSFVQVFDGGNPPQPSDIGALPSDNATMGNLTIRDFLRIGNVRIIPDPVNKTVKFEWVE
>ID:YP_009625462.1 |[Escherichia phage slur04]||_Escherichia_phage_slur04_.gbk|hypothetical protein|3873|NC_042130(167298):133695-137567:1 ^GeneID:40102359,UniProtKB/TrEMBL:A0A0M7QAE2^ Escherichia phage slur04, complete genome.|neighbours:ID:YP_009625461.1(-1),ID:YP_009625463.1(1)|neighbour_genes:DNA polymerase I,hypothetical protein|
MAEIKRKFRAEDGLDAGGDKIINVALADRTVGTDGVNVDYLIQENTVQQYDPTRGYLKDFVIIYDNRFWAAINDIPKPAGAFNSGRWRALRTDANWITVSSGSYQLKSGEAISVNTAAGNDITFTLPSTPIDGDTIVLQDIGGKPGVNQVLIVAPVQSIVNFRGEQVRSVLMTHPKSQLVLIFSNRLWQMYVADYSREAVVVTPASLYQAQSNDFIVRRFTSAAPINIKLPRFANHGDIINFVDLDKLNPLYHTIVTTYDETTSIQEDGTHSIEGRTSIDGFLMFDDNEKLWRLFDGDSKARLRIITTNSNIRPNEEVMVFGANNGTTQTIELQLPTNISVGDTVKISMNYMRKGQTVKIKAAGEDKIASSVQLLQFPKRSEYPPEAEWVTVQELVFNGETNYVPVLQLAYIEDSDGKYWVVQQNVPTVERVDSLNDSTRARLGVIALATQAQANVDLENSPQKELAITPETLANRTATETRRGIARIATTAQVNQNTTFSFADDIIITPKKLNERTATETRRGVAEIATQQETNAGTDDTTIITPKKLQARQGSESLSGIVTFVSTAGATPASSRELNGTNVYNKNTNNLVVSPKALDQYKATPTQQGAVILAVESEVIAGQSQEGWANAVVTPETLHKKTSTDARIGLIEIATQSEVNTGTDYTRAVTPKTLNDRRATESLSGIAEIATQVEFDAGVDDTRISTPLKIKTRFNSTDRTSVVALSGLVESGTLWDHYTLNILEANETQRGTLRVATQVEAAAGTLDNVLITPKKLLGTKSTEAQEGVIKVATQSETVTGTSTNTAVSPKNLKWIVQSEPTWAATTAIRGFVKTSSGSITFVGNDTVGSTQDLELYEKNSYAVSPYELNRVLANYLPLKAKAVDSNLLDGLDSSQFIRRDIAQTVNGSLTLTQQTNLSAPLVSSSTATFGGSVTANSTLTISNTGTSSSRFTFEKGPASGSNADSALHVRVWGNKYSGGSDVTRATIIEFYDASGTHFYSQRDTSNNVLFNILGTMQSVHANVRGVLNVTGVSTFNSSVTANGEFISKSSNAFRAINGDYGFFIRNDGSVTNFMLTASGDQTGGFNGLRPLSINNASGQVTIGESLIIAKGATISSGGLTVNSRIRSQGTKTSDLYTRAPTSDTVGFWSIDINDSATYNQFPGYFKMVEKTNEVTGLPYLERGEEVKSPGTLTQFGNTLDSLYQDWITYPTTPEARTTRWTRTWQKTKNSWSSFVQVFDGGNPPQPSDIGALPSDNATMGNLTIRDFLRIGNVRIIPDPVNKTVKFEWVE
> |[Tevenvirinae _Escherichia_phage_slur07]||_Escherichia_phage_slur07.gb|Phage long tail fibe..|3870|NC_028780.1(167124):11303-15172:-1 ^RAST2:fig|1198136.89.peg.16^ Tevenvirinae _Escherichia_phage_slur07|neighbours:(-1),(1)|neighbour_genes:Phage long tail fibe..,Phage ribonuclease H..|
MAEIKRKFRAEDGLDAGGDKIINVALADRTVGTDGVNVDYLIQENTVQQYDPTRGYLKDFVIIYDNRFWAAINDIPKPAGAFNSGRWRALRTDANWITVSSGSYQLKSGEAISVNTATGNDITFTLPSSPIDGDTIVLQDIGGKPGVNQVLIVAPVQSIVNFRGEQVRSVLMTHPKSQLVLIFSNRLWQMYVADYSREAIVVTPASLYQAQSNDFIVRRFTSAAPINIKLPRFANHGDIINFVDLDKLNPLYHTIVTTYDETTSVQEVGTHSIEGRTSIDGFLMFDDNEKLWRLFDGDSKARLRIITTNSNIRPNEEVMVFGANNGTTQTIELQLPTNISVGDTVKISMNYMRKGQTVKIKAAGEDKIASSVQLLQFPKRSEYPPEAEWVTVQELVFNGETNYVPVLQLAYIEDSDGKYWVVQQNVPTVERVDSLNDSTRARLGVIALATQAQANVDLENSPQKELAITPETLANRTATETRRGIARIATTAQVNQNTTFSFADDLIITPKKLNERTATETRRGVAEIATQQETNTGTDDTTIITPKKLQARQGSESLSGIVTFVSTAGATPASSRELNGTNVYNKNTNNLVVSPKALDQYKATPTQQGAVILAVESEVIAGQSQEGWANAVVTPETLHKKTSTDARIGLIEIATQSEVNTGTDYTRAVTPKTLNDRRATEGLSGIAEIATQVEFDAGVDDTRISTPLKIKTRFNSTDRTSVVALSGLVESGTLWDHYTLNILEANETQRGTLRVATQVEAAAGTLDNVLITPKKLLGTKSTESQEGVIKVATQSETVTGTSANTAVSPKNLKWIVQSEPTWAATTAIRGFVKTSSGSITFVGNDTVGSTQDLELYEKNSYAVSPYELNRVLANYLPLKAKAVDSNLLDGLDSSQFIRRDIAQTVNGSLTLTQQTNLSAPLVSSSTAAFGGSVSANSTLTISNTGTATRLIFEKGPQTGTNPAQTMTIRVWGNQFGGGSDTTRSTVFEVGDETSSHFYSQRNKAGNITFNINGTVTPINVNASGTLTANGVATFGSSVTATGEIISRNANAFRAINGNYGFIVRNDGSVTNFMLTASGDQTGGFNGLRPLSINNQSGQVTIGESLIIAKGATINSGGLTVNSRIRSQGTKTSDLYTRAPTSDTVGFWSIDINDSATYNQFPGYFKMVEKTNEVTGLPYLERGEEVKSPGTLTQFGNTLDSLYQDWITYPTTPEARTTRWTRTWQKTKNSWSSFVQVFDGGNPPQPSDIGALPSDNATMGNLTIRDFLRIGNVRIIPDPVNKTVKFEWVE
>ID:CUL02550.1 |[Escherichia phage slur08]||_Escherichia_phage_slur08_.gbk|hypothetical protein|3870|LN881733(167467):15780-19649:-1 ^UniProtKB/TrEMBL:A0A0M7QB29^ Escherichia phage slur08, complete genome.|neighbours:ID:CUL02549.1(-1),ID:CUL02551.1(1)|neighbour_genes:hypothetical protein,DNA polymerase I|
MAEIKRKFRAEDGLDAGGDKIINVALADRTVGTDGVNVDYLIQENTVQQYDPTRGYLKDFVIIYDNRFWAAINDIPKPAGAFNSGRWRALRTDANWITVSSGSYQLKSGEAISVNTAAGNDITFTLPSTPIDGDTIVLQDIGGKPGVNQVLIVAPVQSIVNFRGEQVRSVLMTHPKSQLVLIFSNRLWQMYVADYSREAVVVTPANTYQAQSNDFIVRRFTSAAPINVKLPRFANHGDIINFVDLDKLNPLYHTIVTTYDETTSVQEVGTHSIEGRTSIDGFLMFDDNEKLWRLFDGDSKARLRIITTNSNIRPNEEVMVFGANNGTTQTIELQLPTNISVGDTVKISMNYMRKGQTVKIKAAGEDKIASSVQLLQFPKRSEYLPEAEWVTVQELVFNGETNYVPVLQLAYIEDSDGKYWVVQQNVPTVERVDSLNDSTRARLGVIALATQAQANVDLENSPQKELAITPETLANRTATETRRGIARIATTAQVNQNTTFSFADDLIITPKKLNERTATETRRGVAEIATQQETNTGTDDTTIITPKKLQARQGSESLSGIVTFVSTAGATPASSRELNGTNVYNKNTNNLVVSPKALDQYKATPTQQGAVILAVESEVIAGQSQQGWANAVVTPETLHKKTSTDGRIGLIEIATQSEVNTGTDYTRAVTPKTLNDRRATESLSGIAEIATQVEFDAGVDDTRISTPLKIKTRFNSTDRTSVVALSGLVESGTLWDHYTLNILEANETQRGTLRVATQVEAAAGTLDNVLITPKKLLGTKSTEAQEGVIKVATQSETVTGTSANTAVSPKNLKWIVQSEPTWAATTAIRGFVKTSSGSITFVGNDTVGSTQDLELYEKNSYAVSPYELNRVLANYLPLKAKAADTNLLDGLDSSQFIRRDIAQTVNGSLTLTQQTNLSAPLVSSSTATFGGSVSANSTLTISNTGTATRLIFEKGPQTGTNPAQTMTIRVWGNQFGGGSDTTRSTVFEVGDETSNHFYSQRNKDGNIAFSINGTVMPININASGLMNVNGVATFGRSVTANGEFISKSANAFRAINGDYGFFIRNDGGSTYFMLTASGDQTGGFNGLRPLSINNASGQVTIGESLIIAKGATINSGGLTVNSRIRSQGTKTSDLYTRAPTSDTVGFWSIDINDSATYNQFPGYFKMVEKTNEVTGLPYLERGEEVKSPGTLTQFGNTLDSLYQDWITYPTTPEARTTRWTRTWQKTKNSWSSFVQVFDGGNPPQPSDIGALPSDNATMGNLTIRDFLRIGNVRIIPDPVNKTVKFEWVE
>ID:CUL03016.1 |[Escherichia phage slur11]||_Escherichia_phage_slur11_.gbk|hypothetical protein|3873|LN881734(167298):137241-141113:1 ^UniProtKB/TrEMBL:A0A0M7QG46^ Escherichia phage slur11, complete genome.|neighbours:ID:CUL03015.1(-1),ID:CUL03017.1(1)|neighbour_genes:DNA polymerase I,hypothetical protein|
MAEIKRKFRAEDGLDAGGDKIINVALADRTVGTDGVNVDYLIQENTVQQYDPTRGYLKDFVIIYDNRFWAAINDIPKPAGAFNSGRWRALRTDANWITVSSGSYQLKSGEAISVNTAAGNDITFTLPSTPIDGDTIVLQDIGGKPGVNQVLIVAPVQSIVNFRGEQVRSVLMTHPKSQLVLIFSNRLWQMYVADYSREAVVVTPASLYQAQSNDFIVRRFTSAAPINIKLPRFANHGDIINFVDLDKLNPLYHTIVTTYDETTSIQEDGTHSIEGRTSIDGFLMFDDNEKLWRLFDGDSKARLRIITTNSNIRPNEEVMVFGANNGTTQTIELQLPTNISVGDTVKISMNYMRKGQTVKIKAAGEDKIASSVQLLQFPKRSEYPPEAEWVTVQELVFNGETNYVPVLQLAYIEDSDGKYWVVQQNVPTVERVDSLNDSTRARLGVIALATQAQANVDLENSPQKELAITPETLANRTATETRRGIARIATTAQVNQNTTFSFADDIIITPKKLNERTATETRRGVAEIATQQETNAGTDDTTIITPKKLQARQGSESLSGIVTFVSTAGATPASSRELNGTNVYNKNTNNLVVSPKALDQYKATPTQQGAVILAVESEVIAGQSQEGWANAVVTPETLHKKTSTDARIGLIEIATQSEVNTGTDYTRAVTPKTLNDRRATESLSGIAEIATQVEFDAGVDDTRISTPLKIKTRFNSTDRTSVVALSGLVESGTLWDHYTLNILEANETQRGTLRVATQVEAAAGTLDNVLITPKKLLGTKSTEAQEGVIKVATQSETVTGTSTNTAVSPKNLKWIVQSEPTWAATTAIRGFVKTSSGSITFVGNDTVGSTQDLELYEKNSYAVSPYELNRVLANYLPLKAKAVDSNLLDGLDSSQFIRRDIAQTVNGSLTLTQQTNLSAPLVSSSTATFGGSVTANSTLTISNTGTSSSRFTFEKGPASGSNADSALHVRVWGNKYSGGSDVTRATIIEFYDASGTHFYSQRDTSNNVLFNILGTMQSVHANVRGVLNVTGVSTFNSSVTANGEFISKSSNAFRAINGDYGFFIRNDGSVTNFMLTASGDQTGGFNGLRPLSINNASGQVTIGESLIIAKGATISSGGLTVNSRIRSQGTKTSDLYTRAPTSDTVGFWSIDINDSATYNQFPGYFKMVEKTNEVTGLPYLERGEEVKSPGTLTQFGNTLDSLYQDWITYPTTPEARTTRWTRTWQKTKNSWSSFVQVFDGGNPPQPSDIGALPSDNATMGNLTIRDFLRIGNVRIIPDPVNKTVKFEWVE
>ID:CUL03802.1 |[Escherichia phage slur13]||_Escherichia_phage_slur13_.gbk|hypothetical protein|3873|LN881737(167299):159063-162935:1 ^UniProtKB/TrEMBL:A0A0M7QGW9^ Escherichia phage slur13, complete genome.|neighbours:ID:CUL03801.1(-1),ID:CUL03803.1(1)|neighbour_genes:DNA polymerase I,hypothetical protein|
MAEIKRKFRAEDGLDAGGDKIINVALADRTVGTDGVNVDYLIQENTVQQYDPTRGYLKDFVIIYDNRFWAAINDIPKPAGAFNSGRWRALRTDANWITVSSGSYQLKSGEAISVNTAAGNDITFTLPSTPIDGDTIVLQDIGGKPGVNQVLIVAPVQSIVNFRGEQVRSVLMTHPKSQLVLIFSNRLWQMYVADYSREAVVVTPASLYQAQSNDFIVRRFTSAAPINIKLPRFANHGDIINFVDLDKLNPLYHTIVTTYDETTSIQEDGTHSIEGRTSIDGFLMFDDNEKLWRLFDGDSKARLRIITTNSNIRPNEEVMVFGANNGTTQTIELQLPTNISVGDTVKISMNYMRKGQTVKIKAAGEDKIASSVQLLQFPKRSEYPPEAEWVTVQELVFNGETNYVPVLQLAYIEDSDGKYWVVQQNVPTVERVDSLNDSTRARLGVIALATQAQANVDLENSPQKELAITPETLANRTATETRRGIARIATTAQVNQNTTFSFADDIIITPKKLNERTATETRRGVAEIATQQETNAGTDDTTIITPKKLQARQGSESLSGIVTFVSTAGATPASSRELNGTNVYNKNTNNLVVSPKALDQYKATPTQQGAVILAVESEVIAGQSQEGWANAVVTPETLHKKTSTDARIGLIEIATQSEVNTGTDYTRAVTPKTLNDRRATESLSGIAEIATQVEFDAGVDDTRISTPLKIKTRFNSTDRTSVVALSGLVESGTLWDHYTLNILEANETQRGTLRVATQVEAAAGTLDNVLITPKKLLGTKSTEAQEGVIKVATQSETVTGTSTNTAVSPKNLKWIVQSEPTWAATTAIRGFVKTSSGSITFVGNDTVGSTQDLELYEKNSYAVSPYELNRVLANYLPLKAKAVDSNLLDGLDSSQFIRRDIAQTVNGSLTLTQQTNLSAPLVSSSTATFGGSVTANSTLTISNTGTSSSRFTFEKGPASGSNADSALHVRVWGNKYSGGSDVTRATIIEFYDASGTHFYSQRDTSNNVLFNILGTMQSVHANVRGVLNVTGVSTFNSSVTANGEFISKSSNAFRAINGDYGFFIRNDGSVTNFMLTASGDQTGGFNGLRPLSINNASGQVTIGESLIIAKGATISSGGLTVNSRIRSQGTKTSDLYTRAPTSDTVGFWSIDINDSATYNQFPGYFKMVEKTNEVTGLPYLERGEEVKSPGTLTQFGNTLDSLYQDWITYPTTPEARTTRWTRTWQKTKNSWSSFVQVFDGGNPPQPSDIGALPSDNATMGNLTIRDFLRIGNVRIIPDPVNKTVKFEWVE
>ID:YP_009180744.1 |[Escherichia phage slur14]||_Escherichia_phage_slur14_.gbk|hypothetical protein|3870|NC_028448(167467):89938-93807:1 ^GeneID:26227916,UniProtKB/TrEMBL:A0A0M7QD79^ Escherichia phage slur14, complete genome.|neighbours:ID:YP_009180743.1(-1),ID:YP_009180745.1(1)|neighbour_genes:DNA polymerase I,hypothetical protein|
MAEIKRKFRAEDGLDAGGDKIINVALADRTVGTDGVNVDYLIQENTVQQYDPTRGYLKDFVIIYDNRFWAAINDIPKPAGAFNSGRWRALRTDANWITVSSGSYQLKSGEAISVNTAAGNDITFTLPSTPIDGDTIVLQDIGGKPGVNQVLIVAPVQSIVNFRGEQVRSVLMTHPKSQLVLIFSNRLWQMYVADYSREAVVVTPANTYQAQSNDFIVRRFTSAAPINVKLPRFANHGDIINFVDLDKLNPLYHTIVTTYDETTSVQEVGTHSIEGRTSIDGFLMFDDNEKLWRLFDGDSKARLRIITTNSNIRPNEEVMVFGANNGTTQTIELQLPTNISVGDTVKISMNYMRKGQTVKIKAAGEDKIASSVQLLQFPKRSEYLPEAEWVTVQELVFNGETNYVPVLQLAYIEDSDGKYWVVQQNVPTVERVDSLNDSTRARLGVIALATQAQANVDLENSPQKELAITPETLANRTATETRRGIARIATTAQVNQNTTFSFADDLIITPKKLNERTATETRRGVAEIATQQETNTGTDDTTIITPKKLQARQGSESLSGIVTFVSTAGATPASSRELNGTNVYNKNTNNLVVSPKALDQYKATPTQQGAVILAVESEVIAGQSQQGWANAVVTPETLHKKTSTDGRIGLIEIATQSEVNTGTDYTRAVTPKTLNDRRATESLSGIAEIATQVEFDAGVDDTRISTPLKIKTRFNSTDRTSVVALSGLVESGTLWDHYTLNILEANETQRGTLRVATQVEAAAGTLDNVLITPKKLLGTKSTEAQEGVIKVATQSETVTGTSANTAVSPKNLKWIVQSEPTWAATTAIRGFVKTSSGSITFVGNDTVGSTQDLELYEKNSYAVSPYELNRVLANYLPLKAKAADTNLLDGLDSSQFIRRDIAQTVNGSLTLTQQTNLSAPLVSSSTATFGGSVSANSTLTISNTGTATRLIFEKGPQTGTNPAQTMTIRVWGNQFGGGSDTTRSTVFEVGDETSNHFYSQRNKDGNIAFSINGTVMPININASGLMNVNGVATFGRSVTANGEFISKSANAFRAINGDYGFFIRNDGGSTYFMLTASGDQTGGFNGLRPLSINNASGQVTIGESLIIAKGATINSGGLTVNSRIRSQGTKTSDLYTRAPTSDTVGFWSIDINDSATYNQFPGYFKMVEKTNEVTGLPYLERGEEVKSPGTLTQFGNTLDSLYQDWITYPTTPEARTTRWTRTWQKTKNSWSSFVQVFDGGNPPQPSDIGALPSDNATMGNLTIRDFLRIGNVRIIPDPVNKTVKFEWVE
>ID:AVH86076.1 |[Escherichia phage vB_EcoM-G28]||_Escherichia_phage_vB_EcoM-G28.gbk|putative long tail f..|3873|MG867727(170121):151097-154969:1 ^^ Escherichia phage vB_EcoM-G28, complete genome.|neighbours:ID:AVH86075.1(-1),ID:AVH86077.1(1)|neighbour_genes:putative RnaseH,hypothetical protein|
MAEIKRKFRAEDGLDAGGDKIINVALADRAVGTDGVNVDYLIQENTVQQYDPTRGYLKDFVIIYDNRFWAAINDIPKPAGAFNSVRWRALRTDANWTTVSSGPYQLKSGESISVDTAAGNDITFTLPSSPIDGDTIVLQDIGGKPGVNQVLITAPVQSIVNFRGQQVRSVLMTHPKSQIVLIFSNRLWQMYVADYSREAVVVTPASLYQAQSNDFIVRRFTSASAINIKLPRFANHGDIINFVDLDKLNPLYHTIVTTYDETTSIQEDGTHSIEGRTSIDGFLMYDDNEKLWRLFDGDSKARLRIITTNSSIRPNEEVMVFGANNGTTQTIELQLPTDISIGDTVKISMNYMRKGQTVKIKAAGEDKIASSVQLLQFPKRSEYPPETKWVTVQELVFNGETNYVPVLQLAYIEDSDGKYWVVQQNVPTVERVDSLNDSTRARLGVIALATQAQANADLENSPQKELAITPETLANRTATETRRGIARIATTAQVNQDTTFSFADDIIITPKKLNERTATETRRGVAEIATQQETNAGTDDTTIITPKKLQARQGSESLSGIVTFVSTAGATPASSRELNGTNVYNKNTNNLVVSPKALDQYKATPTQQGAVILAVESEVIAGQSQEGWANAVVTPETLHKKTSTDARIGLIEIATQSEVNTGTDYTRAVTPKTLNDRKATESLSGIAEIATQVEFDAGVDDTRISTPLKIKTRFNSTDRTSVVALSGLVESGTLWDHYTLNILEANETQRGTLRVATQVEAAAGTLDNVLITPKKLLGTKSTEAQEGVIKVATQSETVAGTSANTAVSPKNLKWIVQSEPTWAATTLVRGFVKTSSGSITFVGNDTVGSTQSLELYEKNSYAVSPYELNRVLANYLPLKAKAVDSNLLDGLDSSQFIRRDIAQTVNGSLTLTQQTNLSAPLVSSSTATFGGSVSANSTLTISNTDGIATRLIFEKGPQTGTNPAQTMTVSVWGNQFSGESNTTRSTVFEVSDETSYHFYSQRDKDGNIAFSINGTVMPINVNALGSLNANGVATFGSSVTANGEFISKSSNAFRAINGDYGFFIRNDAANTYFMLTASGDQTGGFNGLRPLSINNQSGQVTIGESLIIAKGATITSGGLTVNSRIRSQGTKTADLYTRAPTSDTVGFWSIDINDSATYNQFPGYFKMVEKTNEVTGLPYLERGEEVKSPGTLTQFGNTLDSLYQDWITYPTTPEARTTRWTRTWQKTKNSWSSFVQVFDGGNPPQPSDIGALPSDNAIMGNLTIRDFLRIGNVRIIPDPVNKTVKFEWVE
>ID:QDF15269.1 |[Escherichia phage vB_EcoM-Sa45lw]||_Escherichia_phage_vB_EcoM-Sa45lw_.gbk|long tail fiber prox..|3870|MK977694(167353):148331-152200:1 ^^ Escherichia phage vB_EcoM-Sa45lw, complete genome.|neighbours:ID:QDF15268.1(-1),ID:QDF15270.1(1)|neighbour_genes:RNase H ribonuclease,hinge connector of l..|
MAEIKRKFRAEDGLDAGGDKIINVALADRAVGTDGVNVDYLIQENTVQQYDPTRGYLKDFVIIYDNRFWAAINDIPKPAGAFNSVRWRALRTDANWTTVSSGPYQLKSGESISVNTAAGNDITFTLPSSPIDGDTIVLQDIGGKPGVNQVLITAPVQSIVNFRGQQVRSVLMTHPKSQIVLIFSNRLWQMYVADYSREAVVVTPASLYQAQSNDFIVRRFTSASAINIKLPRFANHGDIINFVDLDKLNPLYHTIVTTYDETTSVQEVGTHSIEGRTSIDGFLMFDDNEKLWRLFDGDSKARLRIITTNSNIRPNEEVMVFGANNGTTQTIELQLPTDISIGDTVKISMNYMRKGQTVKIKAAGEDKIASSVQLLQFPKRSEYPPETKWVTVQELVFNGETNYVPVLQLAYIEDSDGKYWVVQQNVPTVERVDSLNNSTRARLGVIALATQAQANADLENSPQKELAITPETLANRTATETRRGIARIATTAQVNQDTTFSFADDLIITPKKLNERTATETRRGVAEIATQQETNTGTDDTTIITPKKLQARQGSESLSGIVTFVSTAGATPASSRELNGTNVYNKNTNNLVVSPKALDQYKATPTQQGAVILAVESEVIAGQSQEGWANAVVTPETLHKKTSTDGRIGLIEIATQSEVNTGTDYTRAVTPKTLNDRRATESLSGIAEIATQVEFDAGVDDTRISTPLKIKTRFNSTDRTSVVALSGLVESGTLWDHYTLNILEANETQRGTLRVATQVEAAAGKLDNVLITPKKLLGTKSTESQEGVIKVATQSETVAGTSANTAVSPKNLKWIVQSEPTWAATTAIRGFVKTSSGSITFVGNDTVGSTQDLELYEKNSYAVSPYELNRVLANYLPLKAKAADSNLLDGLDSSQFIRRDIAQTVNGSLTLTQQTNLSAPLVSSSTATFGGSVSANSTLTISNTGTATRLIFEKGPQTGTNPAQTMTVRVWGNQFSGELDTTRSTVFEVSDETSSHFYSQRNKAGNITFNINGTVTPINVNASGTLNANGVATFGNSVTATGEIISRSANAFRAINGNYGFIVRNDGSVTNFMLTASGDQTGGFNGLRPLAINNASGQVTIGESLIIAKGATINSGGLTVNSRIRSQGTKTSDLYTRAPTSDTVGFWSIDINDSATYNQFPGYFKMVEKTNEVTGLPYLERGEEVKSPGTLTQFGNTLDSLYQDWITYPTTPEARTTRWTRTWQKTKNSWSSFVQVFDGGNPPQPSDIGALPSDNATMGNLTIRDFLRIGNVRIIPDPVNKTVKFEWVE
>ID:YP_009290508.1 |[Escherichia phage vB_EcoM-UFV13]||_Escherichia_phage_vB_EcoM-UFV13_.gbk|long tail fiber prox..|3870|NC_031103(165772):146440-150309:1 ^GeneID:29081304^ Escherichia phage vB_EcoM-UFV13, complete genome.|neighbours:ID:YP_009290507.1(-1),ID:YP_009290509.1(1)|neighbour_genes:ribonuclease H,hypothetical protein|
MAEIKRKFRAEDGLDAGGDKIINVALADRTVGTDGVNVDYLIQENTVQQYDPTRGYLKDFVIIYDNRFWAAINDIPKPAGAFNSGRWRALRTDANWITVSSGSYQLKSGEAISVNTAAGNDITFTLPSTPIDGDTIVLQDIGGKPGVNQVLIVAPVQSIVNFRGQQVRSVLMTHPKSQLVLIFSNRLWQMYVADYSREAVVVTPANTYQAQSNDFIVRRFTSAAPINIKLPRFANHGDIINFVDLDKLNPLYHTIVTTYDETTSIQEDGTHSIEGRTSIDGFLMFDDNEKLWRLFDGDSKARLRIITTNSNIRPNEEVMVFGANNGTTQTIELQLPTNISVGDTVKISMNYMRKGQTVKIKAAGEDKIASSVQLLQFPKRSEYPPEAEWVTVQELVFNGETNYVPVLELAYIEDSDGKYWVVQQNVPTVERVDSLNDSTRARLGVIALATQAQANVDLENSPQKELAITPETLANRTATETRRGIARIATTAQVNQNSTFSFADDIIITPKKLNERTATETRRGVAEIATQQETNAGTDDTTIITPKKLQARQGSESLSGIVTFVSTAGATPASSRELNGTNVYNKNTNNLVVSPKALDQYKATPTQQGAVILAVESEVIAGQSQQGWANAVVTPETLHKKTSTDGRIGLIEIATQSEVNTGTDYTRAVTPKTLNDRRATESLSGIAEIATQVEFDAGVDDTRISTPLKIKTRFNSTDRTSVVALSGLVESGTLWDHYTLNILEANETQRGTLRVATQVEAAAGKLDNVLITPKKLLGTKSTESQEGVIKVATQSETVAGTSANTAVSPKNLKWIVQSEPTWAATTAIRGFVKTSSGSITFVGNDTVGSTQDLELYEKNSYAVSPYELNRVLANYLPLKAKAADTNLLDGLDSSQFIRRDIAQTVNGSLTLAQQTNLSAPLVSSSTATFGGSVSANSTLTISNTGTATRLIFEKGPQTGTNPAQTMTIRVWGNQFGGGSDTTRSTVFEVGDETSNHFYSQRNKAGNITFSINGTVMPINVNASGTLNANGVATFGRSVTANGEFISKSANAFRAISGDYGFFIRNDGGSTYFMLTASGDQTGGFNGLRPLAINNASGQVTIGEGLIIAKGATINSGGLTVNSRIRSQGNKTSDLYTRAPTADTVGFWSIDINDSATYNQFPGYFKMVEKTNEVTGLPYLERGEEVKSPGTLTQFGNTLDSLYQDWITYPTTPEARTTRWTRTWQKTKNSWSSFVQVFDGGNPPQPSDIGALPSDNATMGNLTIRDFLRIGNVRIIPDPVNKTVKFEWVE
>ID:AUV61106.1 |[Escherichia phage vB_EcoM-fFiEco06]||_Escherichia_phage_vB_EcoM-fFiEco06_.gbk|long tail fiber prox..|3870|MG781190(167076):147982-151851:1 ^^ Escherichia phage vB_EcoM-fFiEco06, complete genome.|neighbours:ID:AUV61105.1(-1),ID:AUV61107.1(1)|neighbour_genes:rnh,hinge connector of l..|
MAEIKRKFRAEDGLDAGGDKIINVALADRTVGTDGVNVDYLIQENTVQQYDPTRGYLKDFVIIYNNRFWAATDNIPKPAGNFNRIRWKALRTDAVYTTVSSGPYQLKSGEAISVDTSVGNDIEFTLPPSPLDGETVIIQDIGGKPGINQVKINSSNQSIVNFRGEQVRSVLMTHPKSQMVFIFNNRLWQMYIADYSREAAIVTPSTAYQAQSNDFIVRRFTSAAPINVKLPRFANHGDIINFVDLDKLNPLYHTIVTTYDETTSVQEVGTHSIEGRTSIDGFLMFDDNEKLWRLFDGDSKARLRIITTNSNIRPNEEVMVFGANNGTTQTIELQLPTDISVGDTVKISMNYMRKGQTVKIKAAGEDKIASSVQLLQFPKRSEYPPEAEWVTVQELVFNGETNYVPVLQLAYIEDSDGKYWVVQQNVPTVERVDSLNNSTRARLGVIALATQAQANADLENSPQKELAITPETLANRTATETRRGIARIATTAQVNQNTTFSFADDLIITPKKLNERTATETRRGVAEIATQQETNTGTDDTTIITPKKLQARQGSESLSGIVTFVSTAGATPASSRELNGTNVYNKNTNNLVVSPKALDQYKATPTQQGAVILAVESEVIAGQSQEGWANAVVTPETLHKKTSTDGRIGLIEIATQSEVNTGTDYTRAVTPKTLNDRRATESLSGIAEIATQVEFDAGVDDTRISTPLKIKTRFNSTDRTSVVALSGLVESGTLWDHYTLNILEANETQRGTLRVATQVEAAAGTLDNVLITPKKLLGTKSTEAQEGVIKVATRSETVAGTSANTAVSPKNLKWIVQSEPTWAATTAIRGFVKTSSGSITFVGNDTAGSTQPLESYEKNGYAVSPYELNRVLANYLPLKAKAVDSNLLDGLDSLQFIRRDIAQTVNGSLTLTQQTNLSAPLVSSSTATFGGSVSANSTLTISNTGTATRLIFEKGPQTGTNPAQTMTVRVWGNQFSGESDTTRSTVFEVSDETSSHFYSQRNKAGNITFNINGTVTPINVNASGTLNANGVATFGNSVTATGEIISRSANAFRAINGNYGFIVRNDGSVTNFMLTASGDQTGGFNGLRPLAINNASGQVTIGESLIIAKGATISSGGLTVNSRIRSQGTKTSDLYTRAPTSDTVGFWSIDINDSATYNQFPGYFKMVEKTNEVTGLPYLERGEEVKSPGTLTQFGNTLDSLYQDWITYPTTPEARTTRWTRTWQKTKNSWSSFVQVFDGGNPPQPSDIGAIPSDNGIIGNLTIRDFLRIGNVRIIPDPVNKTVKFEWIE
>ID:AUV61378.1 |[Escherichia phage vB_EcoM-fHoEco02]||_Escherichia_phage_vB_EcoM-fHoEco02_.gbk|long tail fiber prox..|3870|MG781191(167064):147973-151842:1 ^^ Escherichia phage vB_EcoM-fHoEco02, complete genome.|neighbours:ID:AUV61377.1(-1),ID:AUV61379.1(1)|neighbour_genes:rnh,hinge connector of l..|
MAEIKRKFRAEDGLDAGGDKIINVALADRTVGTDGVNVDYLIQENTVQQYDPTRGYLKDFVIIYNNRFWAATDNIPKPAGNFNRIRWKALRTDAVYTTVSSGPYQLKSGEAISVDTSVGNDIEFTLPPSPLDGETVIIQDIGGKPGINQVKINSSNQSIVNFRGEQVRSVLMTHPKSQMVFIFNNRLWQMYIADYSREAAIVTPSTAYQAQSNDFIVRRFTSAAPINVKLPRFANHGDIINFVDLDKLNPLYHTIVTTYDETTSVQEVGTHSIEGRTSIDGFLMFDDNEKLWRLFDGDSKARLRIITTNSNIRPNEEVMVFGANNGTTQTIELQLPTDISVGDTVKISMNYMRKGQTVKIKAAGEDKIASSVQLLQFPKRSEYPPEAEWVTVQELVFNGETNYVPVLQLAYIEDSDGKYWVVQQNVPTVERVDSLNNSTRARLGVIALATQAQANADLENSPQKELAITPETLANRTATETRRGIARIATTAQVNQNTTFSFADDLIITPKKLNERTATETRRGVAEIATQQETNTGTNDTTIITPKKLQARQGSESLSGIVTFVSTAGATPASSRELNGTNVYNKNTNNLVVSPKALDQYKATPTQQGAVILAVESEVIAGQSQEGWANAVVTPETLHKKTSTDGRIGLIEIATQSEVNTGTDYTRAVTPKTLNDRRATESLSGIAEIATQVEFDAGVDDTRISTPLKIKTRFNSTDRTSVVALSGLVESGTLWDHYTLNILEANETQRGTLRVATQVEAAAGTLDNVLITPKKLLGTKSTEAQEGVIKVATRSETVAGTSANTAVSPKNLKWIVQSEPTWAATTAIRGFVKTSSGSITFVGNDTAGSTQPLESYEKNGYAVSPYELNRVLANYLPLKAKAVDSNLLDGLDSLQFIRRDIAQTVNGSLTLTQQTNLSAPLVSSSTATFGGSVSANSTLTISNTGTATRLIFEKGPQTGTNPAQTMTVRVWGNQFSGESDTTRSTVFEVSDETSSHFYSQRNKAGNITFNINGTVTPINVNASGTLNANGVATFGNSVTATGEIISRSANAFRAINGNYGFIVRNDGSVTNFMLTASGDQTGGFNGLRPLAINNASGQVTIGESLIIAKGATISSGGLTVNSRIRSQGTKTSDLYTRAPTSDTVGFWSIDINDSATYNQFPGYFKMVEKTNEVTGLPYLERGEEVKSPGTLTQFGNTLDSLYQDWITYPTTPEARTTRWTRTWQKTKNSWSSFVQVFDGGNPPQPSDIGAIPSDNGIIGNLTIRDFLRIGNVRIIPDPVNKTVKFEWIE
>ID:AYP69718.1 |[Escherichia phage vB_EcoM_DalCa]||_Escherichia_phage_vB_EcoM_DalCa_.gbk|long tail fiber prox..|3870|MH992510(166040):146842-150711:1 ^^ Escherichia phage vB_EcoM_DalCa, complete genome.|neighbours:ID:AYP69765.1(-1),ID:AYP69751.1(1)|neighbour_genes:RNaseH,hinge connector of l..|
MAEIKRKFRAEDGLDAGGDKIINVALADRTVGTDGVNVDYLIQENTVQQYDPTRGYLKDFVIIYNNRFWAATDNIPKPAGNFNRIRWKALRTDAVYTTVSSGPYQLKSGEAISVDTSVGNDIEFTLPPSPLDGETVIIQDIGGKPGINQVKISSSNQSIVNFRGEQVRSVLMTHPKSQMVFIFNNRLWQMYIADYSREAAIVTPSTAYQAQSNDFIVRRFTSAAPINVKLPRFANHGDIINFVDLDKLNPLYHTIVTTYDETTSVQEVGTHSIEGRTSIDGFLMFDDNEKLWRLFDGDSKARLRIITTNSNIRPNEEVMVFGANNGTTQTIELQLPTDISVGDTVKISMNYMRKGQTVKIKAAGEDKIASSVQLLQFPKRSEYPPEAEWVTVQELVFNGETNYVPVLQLAYIEDSDGKYWVVQQNVPTVERVDSLNNSTRARLGVIALATQAQANADLENSPQKELAITPETLANRTATETRRGIARIATTAQVNQNTTFSFADDLIITPKKLNERTATETRRGVAEIATQQETNTGTDDTTIITPKKLQARQGSESLSGIVTFVSTAGATPASSRELNGTNVYNKNTNNLVVSPKALDQYKATPTQQGAVILAVESEVIAGQSQEGWANAVVTPETLHKKTSTDARIGLIEIATQSEVNTGTDYTRAVTPKTLNDRRATESLSGIAEIATQVEFDAGVDDTRISTPLKIKTRFNSTDRTSVVALSGLVESGTLWDHYTLNILEANETQRGTLRVATQVEAAAGTLDNVLITPKKLLGTKSTEAQEGVIKVATQSETVAGTSANTAVSPKNLKWIVQSEPTWAATTAIRGFVKTSSGSITFVGNDTAGSTQPLESYEKNGYAVSPYELNRVLANYLPLKAKAVDSNLLDGLDSLQFIRRDIAQTVNGSLTLTQQTNLGAPLVSSSTATFGGSVSANSTLTISNTGTATRLIFEKGPQTGTNPAQTMTVRVWGNQFSGESDTTRSTVFEVSDETSSHFYSQRNKAGNITFNINGTVTPINVNASGTLNANGVATFGNSVTATGEIISRSANAFRAINGNYGFIVRNDGSVTNFMLTASGDQTGGFNGLRPLAINNASGQVTIGESLIIAKGATINSGGLTVNSRIRSQGTKTSDLYTRAPTSDTVGFWSIDINDSATYNQFPGYFKMVEKTNEVTGLPYLERGEEVKSPGTLTQFGNTLDSLYQDWITYPTTPEARTTRWTRTWQKTKNSWSSFVQVFDGGNPPQPSDIGAIPSDNGIIGNLTIRDFLRIGNVRIIPDPVNKTVKFEWIE
>ID:QBO63765.1 |[Escherichia phage vB_EcoM_G10400]||_Escherichia_phage_vB_EcoM_G10400.gbk|putative long tail f..|3873|MK327937(170182):151368-155240:1 ^^ Escherichia phage vB_EcoM_G10400, complete genome.|neighbours:ID:QBO63764.1(-1),ID:QBO63766.1(1)|neighbour_genes:putative RnaseH,hypothetical protein|
MAEIKRKFRAEDGLDAGGDKIINVALADRAVGTDGVNVDYLIQENTVQQYDPTRGYLKDFVIIYDNRFWAAINDIPKPAGAFNSVRWRALRTDANWTTVSSGPYQLKSGESISVDTAAGNDITFTLPSSPIDGDTIVLQDIGGKPGVNQVLITAPVQSIVNFRGQQVRSVLMTHPKSQIVLIFSNRLWQMYVADYSREAVVVTPASLYQAQSNDFIVRRFTSASAINIKLPRFANHGDIINFVDLDKLNPLYHTIVTTYDETTSVQEVGTHSIEGRTSIDGFLMFDDNEKLWRLFDGDSKARLRIITTNSNIRPNEEVMVFGANNGTTQTIELQLPTDISVGDTVKISMNYMRKGQTVKIKAAGEDKIASSVQLLQFPKRSEYPPEAEWVTVQELVFNGETNYVPVLQLAYIEDSDGKYWVVQQNVPTVERVDSLNDSTRARLGVIALATQAQANVDLENSPQKELAITPETLANRTATETRRGIARIATTAQVNQNTTFSFADDLIITPKKLNERTATETRRGVAEIATQQETNTGTDDTTIITPKKLQARQGSESLSGIVTFVSTAGATPASSRELNGTNVYNKNTNNLVVSPKALDQYKATPTQQGAVILAVESEVIAGQSQEGWANAVVTPETLHKKTSTDGRIGLIEIATQSEVNTGTDYTRAVTPKTLNDRRATESLSGIAEIATQVEFDAGVDDTRISTPLKIKTRFNSTDRTSVVALSGLVESGTLWDHYTLNILEANETQRGTLRVATQVEAAAGKLDNVLITPKKLLGTKSTEAQEGVIKVATQSETVTGTSANTAVSPKNLKWIVQSEPTWAATTAVRGFVKTSSGSITFVGNDTVGSTQDLELYEKNSYAVSPYELNRVLANYLPLKAKAADSNLLDGLDSSQFIRRDIAQTVNGSLTLTQQTNLSAPLVSSSTATFGGSVSANSTLTISNTDRTATRLIFEKGSQTGTNPAQTMTVSVWGNQFSGESNTTRSTVFEVSDETSYHFYSQRDKDGNIAFSINGTVMPINVNALGTLNANGVATFGNSVTASGEIISRSANAFRAINGNYGFIVRNDGSVTNFMLTASGDQTGGFNGLRPLTINNASGQVTIGESLIIAKGATINSGGLTVNSRIRSQGTKTSDLYTRVPTSDTVGFWSIDINDSATYNQFPGYFEMVEKTNEVTGLPYLERGEEVKSPGTLTQFGNTLDSLYQDWITYPTTPEARTTRWTRTWQKTKNSWSSFVQVFDGGNPPQPSDIGALPSDNAIMGNLTIRDFLRIGNVRIIPDPVNKTVKFEWVE
>ID:QBO62404.1 |[Escherichia phage vB_EcoM_G2248]||_Escherichia_phage_vB_EcoM_G2248.gbk|putative long tail f..|3741|MK327932(170678):150649-154389:1 ^^ Escherichia phage vB_EcoM_G2248, complete genome.|neighbours:ID:QBO62403.1(-1),ID:QBO62405.1(1)|neighbour_genes:hypothetical protein,hypothetical protein|
MADFSQHFKATFGFDAGNEKVVNVALADKNVNTDAVNVEFFNYHNGITQYDTTRGYDQYGTTIHQNRPYYAKEDITKPAGDFDPTKWQALRTDPRWDYVAATSGDTPLKSGDYIAADCQFANLTFSMPTNPAEGDTITVKDIGGKCGVNELSFLAAGHEFYHNGVVNNRKWYCTTPYAMNYFIFVRNRWHVYQTGTEPRGVYAQPSIDPIQMQNGDQVFRRSSLGNIVLMLPKFANNGDMIQTTDLDGLTATNHVTVKVHEGAQEQSIGTFGLKEIVGKRSGHGVFIFDKPENLWRVWDGDQSVRLNPIIDDTRLSPNSYVAVFGDHDVTLTLPTNVEPGDRIQVSMQYMHGNQTCRIITAAEDTKILMQKNMVQFPKRSEYPFNGTDTWTEVSELSFNAANDYVPYLEFSYSEGDDGKKHWLVAHAHPIVERVDPTRKDRVGVIALATQDETNKNHEDNPSDEVAVTPKVLANKTANETRRGIARIATQAETHQDTGSSFLDDVIVTPKKLNDCVATEARRGVMEIATQHETNEGLDDTRAITPKKLEERRASEDLAGIAEIVQVGGNAAARRGEAGTGIYNINDHAKIVTPQNINEVKATETSRGVGYLATDAEVQGATESTPQDALLITTRTLTKRIATESRTGIAEIATQEETNLGQSDNHIITPKKLHTRRATETLHGLAEIATQPEFDAGRDDARISTPLKIKTFFENAQRLKVDPTQGLNLTGDLWQGIMISGLDATEDTKGVAKVATTQLTDAGEDDATIITPKKLQGKKATEGKEGIIRVGTQAETVAGTMDNVAISPKNFKYVAQTEESWQATEARRGFLKVATQENCFVGDNLQGSTQDLDNYQHDGIAVTPKGLNYALANFLPKMATAQNSLKLGNVEAAKWARRDIDQTIESNYTFNKNVNVKGDLECLKSGSFETLYVTKNSTDDPSNGHLVLGERGVDGHTGITLHGTTLSEGMENSWSIIVGGTGTAQVVDSDAIAFGKINDSGFVEHYAFAMEHNGDAAAYRDFIAGRNLYAKQGGLYIVDQSNPAMTRSEDGMLNIGHGGSVNIKAGYQTLTTEIAGQKYQIVHAGNADEVLNRQFVKNAGDTMTGKLIMDNASIVSVKHEAIATTAPAIGNIGFWNMRVTTQNIKETYPEKKNGTLMQWGTDENGLTQIWSPDGTHKHYIRSGTDGQWTAWGEIYTKQNKPTAQEIGAVVAEGGLMNSMTVRDWIKVGNVKIIANNLTRTVDFIWED
> |[Tevenvirinae Escherichia_phage_vB_EcoM_G2285]||_Escherichia_phage_vB_EcoM_G2285.gb|Phage long tail fibe..|3876|MK327933.1(166675):148823-152698:1 ^RAST2:fig|1198136.60.peg.258^ Tevenvirinae Escherichia_phage_vB_EcoM_G2285|neighbours:(-1),(1)|neighbour_genes:Phage ribonuclease H..,Phage long tail fibe..|
MADIKRKFRAEDGLDAGGDKIVNVALADRTVGTDGVNVDFLVQENTVQVYDSTRGYNKGFVVLYDNRLYQAINDIVSPSGAFNLLQWRAVRTDAQWITVASGTYQLSSGESISVNTGAGNDMVFTLPNAPVDGDTVVLADIGGRTGTVKVQINASVQSILNFRGEQVRTVLMTRPRSQLLFVFSNRLWQMYITDYGKESITVTPAAPYQAQANDFIVRRFTSAAPINITLPRNANNGDIISLVDLDKLNPLYHTIVKTFDDTTSIGEVGTHTAEGRNDSDAFFVFDAANSLWRIWEGDQKSRLRIIRADSNIRPNEEVLIFGTNNATAGTINLTLPSGILSGDTVKISMNYMRKGQTVKIKAAEGDTIASSVALLQFPKRSEYPPDAQWVSVTELEFNGTTSYVPVLELSYIEDTVAGTRYWVVQQNVPTVERVDAGTDTTRARVGVIALATQAQANVDLENTPAKEVAITPETLANRTATEARRGIAKIATTAQVNQNSTASFVDDTIVTPKKLNERTATETRRGLAEIATQAETDAGLDDTTIITPKKLQARQGSETLSGIVKYVSTTSATPAETRGAAGTNVYNKTVNNLTISPKALDQYKATYAQQGAVILAVDSEVIAGQSQAGYSHAVVTPETLHKKTSTDGRIGLIEIATQAETNAGTDYTRAVTPKTLNDRKATEGLSGIAELATQVEFDTGTDDTRISTPLKIKTHFDSSDRTSVNSDSGLIEEGTLWNHYTLDISKANETQRGTLRVATQAESNAGTLDDVLITPKKLLGTKSTETSEGVIKVATQAETITGTSANTAVSPKNLKWIVQNEPTWAATTAIRGFVKTSSGSITFVGNDTVGSTQPLESYEKNSYAISPYELNRVLANYLPLKAKAADANLLDGLDSSQFIRRDIAQTVNGSLTLTRQTNLSAPLVSSSTATFGGSVSANSTLTISNTGASTRLIFEKGPQTGNNPAQAMNIRVWGNQFAGGSDTSRATIFEVGDETSNHFYSQRDNLGNITFSINGTVRPINVNASGTLNANGAATFGRSVTAQGEFITYSANAFRAISGNYGFFIRNDGGSTYFMLTASGDQTGGFNGLRPLAINNASGQVTIGESLIIAKGATINSGGLTVNSRIRSHGTKTADLYTRAPTSDTVGFWSIDINDSATYNQFPGYFKMVEKTNEVTGLPYLERGEEVKSPGTLTQFGNTLDSLYQDWITYPTTPDARTTRWTRTWQKTKNSWSSFVQVFDGGNPPQPSDIGALPSDNATIGNLTIRDFLRIGNVRIIPDPVNKSVKFEWIE
> |[Tevenvirinae _Escherichia_phage_vB_EcoM_G2469]||_Escherichia_phage_vB_EcoM_G2469.gb|Phage long tail fibe..|3873|MK327934.1(170452):152692-156564:1 ^RAST2:fig|1198136.90.peg.260^ Tevenvirinae _Escherichia_phage_vB_EcoM_G2469|neighbours:(-1),(1)|neighbour_genes:Phage ribonuclease H..,Phage long tail fibe..|
MADIKRKFRAEDGLDAGGDKIVNVALADRTVGTDGVNVDFLVQENTVQVYDSTRGYNKGFVVLYDNRLYQAINDIVSPSGAFNLLQWRAVRTDAQWITVASGTYQLSSGESISVNTGAGNDMVFTLPNTPVDGDTVVLADIGGRTGTVKVQINASVQSILNFRGEQVRTVLMTRPRSQLLFVFSNRLWQMYITDYGKESITVTPATPYQAQANDFIVRRFTSAAPINITLPRNANNGDIIHLVDLDKLNPLYHTIVKTFDDTTSIGEVGTHIAEGRNDSDAFFVFDAANSLWRIWEGDQKSRLRIIRADSNIRPNEEVLIFGTNNATTGTINLTLPSGILCGDTVKISMNYMRKGQTVKIKAAEGDTIASSVALLQFPKRSEYPPDAQWVSVTELEFNGTTSYVPVLELAYIEDTVAGTRYWVVQQNVPTVERVDAGTDATRARLGVIALATQAQANVDLENTPAKEVAITPETLANRTATEARRGIAKIATTAQVNQNSTASFVDDTIVTPKKLNERTATETRRGLAEIATQAETDAGLDDTTIITPKKLQARQGSETLSGIVKYVSTTSATPAETRGAAGTNVYNKTVNNLTISPKALDQYKATYAQQGAVILAVESEVIAGQSQAGYSHAVVTPETLHKKTSTDGRIGLIEIATQAETNAGTDYTRAVTPKTLNDRRATEGLSGIAELATQVEFDTGTDDTRISTPLKIKTHFDSSDRTSVNSDSGLIEEGTLWNHYTLDISKANETQRGTLRVATQAESNAGTLDDVLITPKKLLGTKSTETSEGVIKVATQAETVTGTSANTAVSPKNLKWIVQNEPTWAATTAIRGFVKTSSGSITFVGNDTVGSTQPLESYEKNSYAVSPYELNRVLANYLPLKAKAVDSNLLDGLDSSQFIRRDIAQTVNGSLTLTQQTNLSAPLVSSSTATFGGSVSANSTLTISNTGTATRLIFEKGPQTGTNPAQTMTIRVWGNEFGGSDTTRSTVFEVGDETSNHFYSQRNKAGNITFSINGTVMPINVNASGTLNANGVATFGSSVTANGEFISKSANAFRAISGDYGFLIRNDGSNTYFLLTHPGGQTGGFSGLRPLAINNTSGQVTIAEGLVIAKGATINSGGLTVNSRIRSQGTKTSDLYTLAPTSDTVGFWSIDINDSATYNQFPGYFKMVEKTNEVTGLPYLERGEEVKSPGTLTQFGNTLDSLYQDWITYPTTPEARTTRWTRTWQKTKNSWSSFVQVFDGGNPPQPSDIGALPSDNATIGNLTIRDFLRIGNVRIIPDPVNKSVKFEWIE
> |[Tevenvirinae Escherichia_phage_vB_EcoM_G2494]||_Escherichia_phage_vB_EcoM_G2494.gb|long tail fiber prox..|3741|MK327935.1(168327):148406-152146:1 ^RAST2:fig|1198136.61.peg.268^ Tevenvirinae Escherichia_phage_vB_EcoM_G2494|neighbours:(-1),(1)|neighbour_genes:Phage protein,hypothetical protein|
MADFSQHFKATFGFDAGNEKVVNVALADKNVNTDAVNVEFFNYHNGITQYDTTRGYDQYGTTIYQNRPYYAKEDIAKPAGDFDPTKWQALRTDPRWDYVAATSGDTPLKSGDYIAADCQFANLTFSMPTNPAEGDTITVKDIGGKCGVNELSFLAAGHEFYHNGNVYNRKWYCTTPYAMNYFIFVRNRWHVYQTGTEPRGVYAQPAIDAIQMQNGDQVFRRSSLGNIVLMLPKFANNGDMIQTTDLDGLTATNHVTVKVHEGAQEQSIGTFGVKEIVGKRSGHGVFIFDKPENLWRLWDGDQSVRLNPIISDTRLSPNSYVAVFGDRDVTLTLPTNVEPGDRIQVSMQYMHGNQTCRIITSEEDTKILMQKNMVQFPKRSEYPFNGTDTWSGVSELSFNAANDYVPYLEFSYSEGDDGKKYWLVAHAHPIVERVDPTRKDRVGVIALATQDETNKNHEDNPSDEVAVTPKVLANKTANETRRGIARIATQAETHQDTGSSFLDDVIVTPKKLNDCVATEARRGVMEIATQHETNEGLDDTRAITPKKLEERRASEDLAGIAEIVQVGGSASARRGEAGTGIYNINDHAKIVTPQNINEVKATETSRGVGYLATDAEVQGATESTPQDALLITTRTLTKRTATESRTGIAEIATQEETNLGQSDNHIITPKKLHNRRATETLHGLAEIATQSEFDAGRDDARISTPLKIKTFFENAQRLKVDPTQGLNLTGDLWQGIMISGLDATEDTKGVAKVATTQLTDVGQDDTTIITPKKLQGKKATEGKEGIIRVGTQAETVAGTLANVAISPKNFKYVVQTEDTWKATEARRGFLKVATQENCFVGDNLQGSTQELGNYQHDGIAVTPKGLNYALANFLPKMATAQNSLKLGNVEAAKWARRDIDQIIESNYTFNKNVNVKGDLECLKSGSFETLSVTKNSTDDLSNGHLVLGERGVDGHTGITLHGTTASEGMENSWSIIVGGTGTAQVVDSDAIAFGKISDGGVVEHYSFAMEHDGDALAYRDFIAGRNLYAKQGGLYIVDQSNPAMTRSPDGMLNIGHGGSVNIKAGHQTLTTEIAGQKYQIVHAGNADEVLNRQFVKNAGDTMVGKLTMDNAPIVSVKHEASAATAPAIGNIGFWNMRVTTQNIKETYPEKKNGTLMQWGTDENGLTQIWSPDGTHKHYIRSGTGGQWTAWGEIYTKQNKPTAQEIGAVVAEGGLMNSMTVRDWIKVGNVKIIANNLTRTVDFIWED
>ID:QBO65657.1 |[Escherichia phage vB_EcoM_G2540-3]||_Escherichia_phage_vB_EcoM_G2540-3_.gbk|putative long tail f..|3870|MK327944(168654):149494-153363:1 ^^ Escherichia phage vB_EcoM_G2540-3, complete genome.|neighbours:ID:QBO65656.1(-1),ID:QBO65658.1(1)|neighbour_genes:putative RnaseH,hypothetical protein|
MAEIKRKFRAEDGLDAGGDKIINVALADRTVGTDGVNVDYLIQENTVQQYDPTRGYLKDFVIIYNNRFWAATDNIPKPAGNFNRIRWKALRTDAVYTTVSSGPYQLKSGEAISVDTSVGNDIEFTLPPSPLDGETVIIQDIGGKPGINQVKINSSNQSIVNFRGEQVRSVLMTHPKSQMIFIFNNRLWQMYVADYSREAAIVTPSTAYQAQSNDFIVRRFTSAAPINVKLPRFANHGDIINFVDLDKLNPLYHTIVTTYDETTSVQEVGTHSIEGRTSIDGFLMFDDNEKLWRLFDGDSKARLRIITTNSNIRPNEEVMVFGANNGTTQTIELQLPTDISVGDTVKISMNYMRKGQTVKIKAAGEDKIASSVQLLQFPKRSEYPPEAEWVTVQELVFNGETNYVPVLQLAYIEDSDGKYWVVQQNVPTVERVDSLNNSTRARLGVIALATQAQANADLENSPQKELAITPETLANRTATETRRGIARIATTAQVNQNTTFSFADDLIITPKKLNERTATETRRGVAEIATQQETNTGIDDTTIITPKKLQARQGSETLSGIVTFVSTAGATPASSRELNGTNVYNKNTNNLVVSPKALDQYKATPTQQGAVILAVESEVIAGQSQEGWANAVVTPETLHKKTSTDGRIGLIEIATQSEVNTGTDYTRAVTPKTLNDRRATESLSGIAEIATQVEFDAGVDDTRISTPLKIKTRFNSTDRTSVVALSGLVESGTLWDHYTLNILEANETQRGTLRVATQVEAAAGTLDNVLITPKKLLGTKSTEAQEGVIKVATRSETVAGTSANTAVSPKNLKWIVQSEPTWAATTAIRGFVKTSSGSITFVGNDTAGSTQPLESYEKNGYAVSPYELNRVLANYLPLKAKAVDSNLLDGLDSLQFIRRDIAQTVNGSLTLTQQTNLSAPLVSSSTATFGGSVSANSTLTISNTGTATRLIFEKGPQTGTNPAQTMTVRVWGNQFSGESDTTRSTVFEVSDETSSHFYSQRNKAGNITFNINGTVTPINVNASGTLNANGVATFGNSVTATGEIISRSANAFRAINGNYGFIVRNDGSVTNFMLTASGDQTGGFNGLRPVSINNQSGQVTIGESLIIAKGATISSGGLTVNSRIRSQGTKTSDLYTRAPTSDTVGFWSIDINDSATYNQFPGYFKMVEKTNEVTGLPYLERGEEVKSPGTLTQFGNTLDSLYQDWITYPTTPEARTTRWTRTWQKTKNSWSSFVQVFDGGNPPQPSDIGAIPSDNGIIGNLTIRDFLRIGNVRIIPDPVNKTVKFEWIE
> |[Tevenvirinae _Escherichia_phage_vB_EcoM_G2540]||_Escherichia_phage_vB_EcoM_G2540.gb|Phage long tail fibe..|3870|MK327936.1(168886):150382-154251:1 ^RAST2:fig|1198136.92.peg.265^ Tevenvirinae _Escherichia_phage_vB_EcoM_G2540|neighbours:(-1),(1)|neighbour_genes:Phage ribonuclease H..,Phage long tail fibe..|
MAEIKRKFRAEDGLDAGGDKIINVALADRTVGTDGVNVDYLIQENTVQQYDPTRGYLKDFVIIYNNRFWAATDNIPKPAGNFNRIRWKALRTDAVYTTVSSGPYQLKSGEAISVDTSVGNDIEFTLPPSPLDGETVIIQDIGGKPGINQVKINSSNQSIVNFRGEQVRSVLMTHPKSQMIFIFNNRLWQMYVADYSREAAIVTPSTAYQAQSNDFIVRRFTSAAPINVKLPRFANHGDIINFVDLDKLNPLYHTIVTTYDETTSVQEVGTHSIEGRTSIDGFLMFDDNEKLWRLFDGDSKARLRIITTNSNIRPNEEVMVFGANNGTTQTIELQLPTDISVGDTVKISMNYMRKGQTVKIKAAGEDKIASSVQLLQFPKRSEYPPEAEWVTVQELVFNGETNYVPVLQLAYIEDSDGKYWVVQQNVPTVERVDSLNNSTRARLGVIALATQAQANADLENSPQKELAITPETLANRTATETRRGIARIATTAQVNQNTTFSFADDLIITPKKLNERTATETRRGVAEIATQQETNTGIDDTTIITPKKLQARQGSETLSGIVTFVSTAGATPASSRELNGTNVYNKNTNNLVVSPKALDQYKATPTQQGAVILAVESEVIAGQSQEGWANAVVTPETLHKKTSTDGRIGLIEIATQSEVNTGTDYTRAVTPKTLNDRRATESLSGIAEIATQVEFDAGVDDTRISTPLKIKTRFNSTDRTSVVALSGLVESGTLWDHYTLNILEANETQRGTLRVATQVEAAAGTLDNVLITPKKLLGTKSTEAQEGVIKVATRSETVAGTSANTAVSPKNLKWIVQSEPTWAATTAIRGFVKTSSGSITFVGNDTAGSTQPLESYEKNGYAVSPYELNRVLANYLPLKAKAVDSNLLDGLDSLQFIRRDIAQTVNGSLTLTQQTNLSAPLVSSSTATFGGSVSANSTLTISNTGTATRLIFEKGPQTGTNPAQTMTVRVWGNQFSGESDTTRSTVFEVSDETSSHFYSQRNKAGNITFNINGTVTPINVNASGTLNANGVATFGNSVTATGEIISRSANAFRAINGNYGFIVRNDGSVTNFMLTASGDQTGGFNGLRPVSINNQSGQVTIGESLIIAKGATISSGGLTVNSRIRSQGTKTSDLYTRAPTSDTVGFWSIDINDSATYNQFPGYFKMVEKTNEVTGLPYLERGEEVKSPGTLTQFGNTLDSLYQDWITYPTTPEARTTRWTRTWQKTKNSWSSFVQVFDGGNPPQPSDIGAIPSDNGIIGNLTIRDFLRIGNVRIIPDPVNKTVKFEWIE
>ID:QBO64568.1 |[Escherichia phage vB_EcoM_G29]||_Escherichia_phage_vB_EcoM_G29_.gbk|putative long tail f..|3870|MK327940(168241):149416-153285:1 ^^ Escherichia phage vB_EcoM_G29, complete genome.|neighbours:ID:QBO64567.1(-1),ID:QBO64569.1(1)|neighbour_genes:putative RnaseH,hypothetical protein|
MAEIKRKFRAEDGLDAGGDKIINVALADRTVGTDGVNVDYLIQENTVQQYDPTRGYLKDFVIIYNNRFWAATDNIPKPAGNFNRIRWKALRTDAVYTTVSSGPYQLKSGEAISVDTSVGNDIEFTLPPSPLDGETVIIQDIGGKPGINQVKINSSNQSIVNFRGEQVRSVLMTHPKSQMIFIFNNRLWQMYVADYSREAAIVTPSTAYQAQSNDFIVRRFTSAAPINVKLPRFANHGDIINFVDLDKLNPLYHTIVTTYDETTSVQEVGTHSIEGRTSIDGFLMFDDNEKLWRLFDGDSKARLRIITTNSNIRPNEEVMVFGANNGTTQTIELQLPTDISVGDTVKISMNYMRKGQTVKIKAAGEDKIASSVQLLQFPKRSEYPPEAEWVTVQELVFNGETNYVPVLQLAYIEDSDGKYWVVQQNVPTVERVDSLNNSTRARLGVIALATQAQANADLENSPQKELAITPETLANRTATETRRGIARIATTAQVNQNTTFSFADDLIITPKKLNERTATETRRGVAEIATQQETNTGTDDTTIITPKKLQARQGSESLSGIVTFVSTAGATPASSRELNGTNVYNKNTNNLVVSPKALDQYKATPTQQGAVILAVESEVIAGQSQEGWANAVVTPETLHKKTSTDGRIGLIEIATQSEVNTGTDYTRAVTPKTLNDRRATESLSGIAEIATQVEFDAGVDDTRISTPLKIKTRFNSTDRTSVVALSGLVESGTLWDHYTLNILEANETQRGTLRVATQVEAAAGTLDNVLITPKKLLGTKSTESQEGVIKVATQSETVTGTSANTAVSPKNLKWIVQSEPTWAATTLIRGFVKTSSGSLTFVGNDTVGSTQPLESYEKNGYAVSPYELNRVLANYLPLKAKAADANLLDGLDSSQFIRRDIAQTVNGSLTLTKQTNLSAPLVSSSTATFGGSVSANSTLTISNTGTATQLIFEKGPQTGTNPTQTMTVKVWGNQFSGESDTTRSTVFEVSDETSSHFYSQRNKAGNITFNINGTVTPINVNASGTLNANGVATFGNSVTATGEIISRSANAFRAINGNYGFIIRNDGSVTNFMLTASGNQTGGFNGLRPLSINNQSGQVTIGESLIIAKGATINSGGLTVNSRIRSQGVKTSDLYTRAPTSDTVGFWSIDINDSATYNQFPGYFKMVEKTNEVTGLPYLERGEEVKSPGTLTQFGNTLDSLYQDWITYPTTPEARTTRWTRTWQKTKNSWSSFVQVFDGGNPPQPSDIGAIPSDNGIIGNLTIRDFLRIGNVRIIPDPVNKTVKFEWVE
> |[Tevenvirinae _Escherichia_phage_vB_EcoM_G37-3]||_Escherichia_phage_vB_EcoM_G37-3.gb|long tail fiber prox..|3741|MK327941.1(167832):148228-151968:1 ^RAST2:fig|1198136.91.peg.271^ Tevenvirinae _Escherichia_phage_vB_EcoM_G37-3|neighbours:(-1),(1)|neighbour_genes:Phage-associated hom..,hypothetical protein|
MADFSQHFKATFGFDAGNEKVVNVAYADKNTSTDAVNVEFFNYHNGITQYDTTRGYDQYGTTIYQNRPYYAKEDITKPAGDFDPTKWQALRNDPRWDYIAATSGDTPLKSGDYIAADGQFANLTFSMPNKPAEGDTITVKDIGGKCGVNELSFLSSGHEFYHNGNVYNRKWYCTTPYAMNYFIFVRNRWHVYQTGTEPRGVYAQPAIDAIQMQNGDQVFRRSSLGNITLVLPKFANNGDMIQTTDLDGLTATNHVTVKVHEHAEEQSIGTSGLKEIIGKRSGHGVFIFDKPENLWRLWDGDQSVRLNPIISDTRLSPNSYVAVFGDRDVALTLPTNVEPGDRIQVSMQYMHGNQTCRIITSEEDTKILMQKNMVQFPKRSEYPFNGTDTWTGVSELSFNAANDYVPYLEFSYSEGDDGKKYWLVAHAHPIVERVDPTRKDRVGVIALATQDETNKNHEDNPSDEVAVTPKVLANKTANETRRGIARIATQAETHQDTGSSFLDDVIVTPKKLNDCVATEARRGVMEIATQHETNEGLDDTRAITPKKLEERRASEDLAGIAEIVQVGGSAATRRGEAGTGIYNINDHAKIVTPQNINEVKATETSRGVGYLATDAEVQGATESTPQDALLITTRTLTKRTATESRTGIAEIATQEETNLGQSDNHIITPKKLHTRRATETLHGLAEIATQSEFDAGRDDARISTPLKIKTFFENAQRLKVDPTQGLNLTGDLWQGITISGLDATEDTKGVAKVATTQLTDVGQDDTTIITPKKLQGKKATEGKEGIIRVGTQAETVAGTLANVAISPKNFKYVVQTEDTWKATEARRGFLKVATQENCFVGDNLQGSTQELGNYQHDGIAVTPKGLNYALANFLPKMATAQNSLKLGNVDAAKWARRDIDQTIESNYTFNKNVNVKGDLECLKSGSFETLFVTKNSTDDPSNGHLVLGERGVDGHTGITLHGTTASEGMENSWSIIVGGTGTSQVVDSNAIAFGKINDGGVVEHYAFAMEHNGDATAYRDFIAGRNLYAKQGGLYIVDQSNPAMTRSPDGMLNIGHGGSVNIKAGHQTLTTEIAGQKYQIVHAGNADEVLNRQFVKNAGDTMVGKLTMDNAPIVSVKHEASAATAPAISNIGFWNMRVTTQNIKETYPEKKNGTLMQWGTDADGLTQLWSPDGTHKHYIRSGTGGQWTAWGEIYTKQNKPTAQEIGAVVAEGGLMNSMTVRDWIKVGNVKIIANNLTRTVDFIWED
> |[Tevenvirinae _Escherichia_phage_vB_EcoM_GG4498]||_Escherichia_phage_vB_EcoM_G4498.gb|Phage long tail fibe..|3870|MK327939.1(167826):148873-152742:1 ^RAST2:fig|1198136.93.peg.261^ Tevenvirinae _Escherichia_phage_vB_EcoM_GG4498|neighbours:(-1),(1)|neighbour_genes:Phage ribonuclease H..,Phage long tail fibe..|
MAEIKRKFRAEDGLDAGGDKIINVALADRTVGTDGVNVDYLIQENTVQQYDPTRGYLKDFVIIYNNRFWAATDNIPKPAGNFNRIRWKALRTDAVYTTVSSGPYQLKSGEAISVDTSVGNDIEFTLPPSPLDGETVIIQDIGGKPGINQVKINSSNQSIVNFRGEQVRSVLMTHPKSQMIFIFNNRLWQMYVADYSREAAIVTPSTAYQAQSNDFIVRRFTSAAPINVKLPRFANHGDIINFVDLDKLNPLYHTIVTTYDETTSVQEVGTHSIEGRTSIDGFLMFDDNEKLWRLFDGDSKARLRIITTNSNIRPNEEVMVFGANNGTTQTIELQLPTDISVGDTVKISMNYMRKGQTVKIKAAGEDKIASSVQLLQFPKRSEYPPEAEWVTVQELVFNGETNYVPVLQLAYIEDSDGKYWVVQQNVPTVERVDSLNASTRARLGVIALATQAQANADLENSPQKELAITPETLANRTATETRRGIARIATTAQVNQNTTFSFADDLIITPKKLNERTATETRRGVAEIATQQETNTGTDDTTIITPKKLQARQGSESLSGIVTFVSTAGATPASSRELNGTNVYNKNTNNLVVSPKALDQYKATPTQQGAVILAVESEVIAGQSQEGWANAVVTPETLHKKTSTDGRIGLIEIATQSEVNTGTDYTRAVTPKTLNDRRATESLSGIAEIATQVEFDAGVDDTRISTPLKIKTRFNSTDRTSVVALSGLVESGTLWGHYTLNILEANETQRGTLRVATQVEAAAGTLDNVLITPKKLLGTKSTESQEGVIKVATQSETVTGTSANTAVSPKNLKWIVQSEPTWAATTLIRGFVKTSSGSLTFVGNDTVGSTQPLESYEKNGYAVSPYELNRVLANYLPLKAKAVDSNLLDGLDSLQFIRRDIAQTVNGSLTLTQQTNLGAPLVSSSTATFGGSVSANSTLTISNTGTATRLIFEKGPQTGTNPAQTMTVRVWGNQFSGESDTTRSTVFEVSDETSSHFYSQRNKAGNITFNINGTVTPINVNASGTLNANGVATFGNSVTATGEIISRSANAFRAINGNYGFIVRNDGSVTNFMLTASGDQTGGFNGLRPLAINNASGQVTIGESLIIAKGATINSGGLTVNSRIRSQGTKTSDLYTRAPTSDTVGFWSIDINDSATYNQFPGYFKMVEKTNEVTGLPYLERGEEVKSPGTLTQFGNTLDSLYQDWITYPTTPEARTTRWTRTWQKTKNSWSSFVQVFDGGNPPQPSDIGAIPSDNGIIGNLTIRDFLRIGNVRIIPDPVNKTVKFEWVE
>ID:QBO65940.1 |[Escherichia phage vB_EcoM_G4500]||_Escherichia_phage_vB_EcoM_G4500_.gbk|putative long tail f..|3870|MK327945(168363):149538-153407:1 ^^ Escherichia phage vB_EcoM_G4500, complete genome.|neighbours:ID:QBO65939.1(-1),ID:QBO65941.1(1)|neighbour_genes:putative RnaseH,hypothetical protein|
MAEIKRKFRAEDGLDAGGDKIINVALADRTVGTDGVNVDYLIQENTVQQYDPTRGYLKDFVIIYNNRFWAATDNIPKPAGNFNRIRWKALRTDAVYTTVSSGPYQLKSGEAISVDTSVGNDIEFTLPPSPLDGETVIIQDIGGKPGINQVKINSSNQSIVNFRGEQVRSVLMTHPKSQMIFIFNNRLWQMYVADYSREAAIVTPSTAYQAQSNDFIVRRFTSAAPINVKLPRFANHGDIINFVDLDKLNPLYHTIVTTYDETTSVQEVGTHSIEGRTSIDGFLMFDDNEKLWRLFDGDSKARLRIITTNSNIRPNEEVMVFGANNGTTQTIELQLPTDISVGDTVKISMNYMRKGQTVKIKAAGEDKIASSVQLLQFPKRSEYPPEAEWVTVQELVFNGETNYVPVLQLAYIEDSDGKYWVVQQNVPTVERVDSLNNSTRARLGVIALATQAQANADLENSPQKELAITPETLANRTATETRRGIARIATTAQVNQNTTFSFADDLIITPKKLNERTATETRRGVAEIATQQETNTGTDDTTIITPKKLQARQGSESLSGIVTFVSTAGATPASSRELNGTNVYNKNTNNLVVSPKALDQYKATPTQQGAVILAVESEVIAGQSQEGWANAVVTPETLHKKTSTDGRIGLIEIATQSEVNTGTDYTRAVTPKTLNDRRATESLSGIAEIATQVEFDAGVDDTRISTPLKIKTRFNSTDRTSVVALSGLVESGTLWDHYTLNILEANETQRGTLRVATQVEAAAGTLDNVLITPKKLLGTKSTESQEGVIKVATQSETVTGTSANTAVSPKNLKWIVQSEPTWAATTLIRGFVKTSSGSLTFVGNDTVGSTQPLESYEKNGYAVSPYELNRVLANYLPLKAKAADANLLDGLDSSQFIRRDIAQTVNGSLTLTKQTNLSAPLVSSSTATFGGSVSANSTLTISNTGTATQLIFEKGPQTGTNPTQTMTVKVWGNQFSGESDTTRSTVFEVSDETSSHFYSQRNKAGNITFNINGTVTPINVNASGTLNANGVATFGNSVTATGEIISRSANAFRAINGNYGFIIRNDGSVTNFMLTASGNQTGGFNGLRPLSINNQSGQVTIGESLIIAKGATINSGGLTVNSRIRSQGVKTSDLYTRAPTSDTVGFWSIDINDSATYNQFPGYFKMVEKTNEVTGLPYLERGEEVKSPGTLTQFGNTLDSLYQDWITYPTTPEARTTRWTRTWQKTKNSWSSFVQVFDGGNPPQPSDIGAIPSDNGIIGNLTIRDFLRIGNVRIIPDPVNKTVKFEWVE
>ID:QBO66216.1 |[Escherichia phage vB_EcoM_G4507]||_Escherichia_phage_vB_EcoM_G4507_.gbk|putative long tail f..|3870|MK327946(168828):150029-153898:1 ^^ Escherichia phage vB_EcoM_G4507, complete genome.|neighbours:ID:QBO66215.1(-1),ID:QBO66217.1(1)|neighbour_genes:putative RnaseH,hypothetical protein|
MAEIKRKFRAEDGLDAGGDKIINVALADRTVGTDGVNVDYLIQENTVQQYDPTRGYLKDFVIIYNNRFWAATDNIPKPAGNFNRIRWKALRTDAVYTTVSSGPYQLKSGEAISVDTSVGNDIEFTLPPSPLDGETVIIQDIGGKPGINQVKINSSNQSIVNFRGEQVRSVLMTHPKSQMIFIFNNRLWQMYVADYSREAAIVTPSTAYQAQSNDFIVRRFTSAAPINVKLPRFANHGDIINFVDLDKLNPLYHTIVTTYDETTSVQEVGTHSIEGRTSIDGFLMFDDNEKLWRLFDGDSKARLRIITTNSNIRPNEEVMVFGANNGTTQTIELQLPTDISVGDTVKISMNYMRKGQTVKIKAAGEDKIASSVQLLQFPKRSEYPPEAEWVTVQELVFNGETNYVPVLQLAYIEDSDGKYWVVQQNVPTVERVDSLNNSTRARLGVIALATQAQANADLENSPQKELAITPETLANRTATETRRGIARIATTAQVNQNTTFSFADDLIITPKKLNERTATETRRGVAEIATQQETNTGTDDTTIITPKKLQARQGSESLSGIVTFVSTAGATPASSRELNGTNVYNKNTNNLVVSPKALDQYKATPTQQGAVILAVESEVIAGQSQEGWANAVVTPETLHKKTSTDGRIGLIEIATQSEVNTGTDYTRAVTPKTLNDRRATESLSGIAEIATQVEFDAGVDDTRISTPLKIKTRFNSTDRTSVVALSGLVESGTLWDHYTLNILEANETQRGTLRVATQVEAAAGTLDNVLITPKKLLGTKSTESQEGVIKVATQSETVTGTSANTAVSPKNLKWIVQSEPTWAATTLIRGFVKTSSGSLTFVGNDTVGSTQPLESYEKNGYAVSPYELNRVLANYLPLKAKAADANLLDGLDSSQFIRRDIAQTVNGSLTLTKQTNLSAPLVSSSTATFGGSVSANSTLTISNTGTATQLIFEKGPQTGTNPTQTMTVKVWGNQFSGESDTTRSTVFEVSDETSSHFYSQRNKAGNITFNINGTVTPINVNASGTLNANGVATFGNSVTATGEIISRSANAFRAINGNYGFIIRNDGSVTNFMLTASGNQTGGFNGLRPLSINNQSGQVTIGESLIIAKGATINSGGLTVNSRIRSQGVKTSDLYTRAPTSDTVGFWSIDINDSATYNQFPGYFKMVEKTNEVTGLPYLERGEEVKSPGTLTQFGNTLDSLYQDWITYPTTPEARTTRWTRTWQKTKNSWSSFVQVFDGGNPPQPSDIGAIPSDNGIIGNLTIRDFLRIGNVRIIPDPVNKTVKFEWVE
>ID:QBO65115.1 |[Escherichia phage vB_EcoM_G50]||_Escherichia_phage_vB_EcoM_G50_.gbk|putative long tail f..|3870|MK327942(167728):148239-152108:1 ^^ Escherichia phage vB_EcoM_G50, complete genome.|neighbours:ID:QBO65114.1(-1),ID:QBO65116.1(1)|neighbour_genes:putative RnaseH,hypothetical protein|
MAEIKRKFRAEDGLDAGGDKIINVALADRTVGTDGVNVDYLIQENTVQQYDPTRGYLKDFVIIYDNRFWAAINDIPKPAGTFNSGRWRALRTDANWITVSSGSYQLKSGEAISVNTAAGNDITFTLPSSPIDGDTIVLQDIGGKPGVNQVLIVAPVQSIVNFRGEQVRSVLMTHPKSQLVLIFSNRLWQMYVADYSREAVIATPANTYQAQSNDFIVRRFTSAAPINIKLPRFANHGDIINFVDLDKLNPLYHTIVTTYDETTSVQEDGTHSIEGRTSIDGFLMYDDNEKLWRLFDGDSKARLRIITTNSNIRPNEEVMVFGANNGITQTIELQLPTNISVGDTVKISMNYMRKGQTVKIKAAGEDKIASSVQLLQFPKRSEYPPEAEWVTVQELVFNGETNYVPVLQLAYIEDSDGKYWVVQQNVPTVERVDSLNDSTRARLGVIALATQAQANVDLENSPQKELAITPETLANRTATETRRGIARIATTAQVNQNTTFSFADDIIITPKKLNERTATETRRGVAEIATQQETNAGTDDTTIITPKKLQARQGSESLSGIVTFVSTTGATPASSRELNGTNVYNKNTNNLVVSPKALDQYKATPTQQGAVILAVESEVIAGQSQEGWANAVVTPETLHKKTSTDGRIGLIEIATQSEVNTGTDYTRAVTPKTLNDRIATESLSGIAEIATQVEFDAGVDDTRISTPLKIKTRFNSTDRTSVVALSGLVESGTLWDHYTLNILEANETQRGTLRVATQVEAAAGTLDNVLITPKKLLGTKSTESQEGVIKVATQSETVTGTSANTAVSPKNLKWIVQSEPTWAATTAIRGFVKTSSGSITFVGNDTVGSTQSLELYEKNSYAVSPYELNRVLANYLPLKAKAADANLLDGLDSSQFIRRDIAQTVNGSLTLTQQTNLSAPLVSSSTATFGGSVSANSTLTISNTGTATRLIFEKGPQTGTNPVQTMTIRVWGNQFGGGSDTTRSTVFEVGDETSNHFYSQRNKAGNITFSINGTVMPINVNASGSLNANGVATFGSSVTANGEFISKSANAFRAISGNYGFFIRNDAANTYFMLTASGDQTGGFNGLRPLAINNASGQVTIGESLIIAKGATINSGGLTVNSRIRSQGTKTSDLYTRAPTSDTVGFWSIDINDSATYNQFPGYFKMVEKTNEVTGLPYLERGEEVKSPGTLTQFGNTLDSLYQDWITYPTTPEARTTRWTRTWQKTKNSWSSFVQVFDGGNPPQPSDIGALPSDNATMGNLTIRDFLRIGNVRIIPDPVNKTVKFEWVE
> |[Tevenvirinae _Escherichia_phage_vB_EcoM_G5211]||_Escherichia_phage_vB_EcoM_G5211.gb|long tail fiber prox..|3741|MK327947.1(164278):144612-148352:1 ^RAST2:fig|1198136.94.peg.256^ Tevenvirinae _Escherichia_phage_vB_EcoM_G5211|neighbours:(-1),(1)|neighbour_genes:Phage protein,hypothetical protein|
MADFSQHFKATFGFDAGNEKVVNVALADKNVNTDAVNVEFFNYHNGITQYDATRGYDQYGTTIYQNRPYYAKEDITKPAGDFDPTKWQALRTDPRWDYVAATSGDTPLKSGDYIAADCQFANLTFSMPTNPVEGDNITVKDIGGKCGVNELSFLSVGHEFYHNGVVNNRKWYCTTPYAMNYFIFVRNRWHVYQTGTEPRGVYAQPSIDPIQMQNGDQVFRRSSLGNIVLMLPKFANNGDMIQTTDLDGLTATNHVTVKVHEGAQEQSIGTFGVKEIVGKRSGHGVFIFDKPENLWRLWDGDQSVRLNPIISDTRLSPNSYVAVFGDRDVTLTLPTSVEHGDRIQISMQYMHGNQNCRIVTAEEDTKILMQKNMVQFPKRSEYPFNGTDTWKEVSELSFNAANDYVPYLEFSYSEGDDGKKHWLVAHAHPIVERVDPTRKERVGVIALATQDETNKNHEDNPSDEVAVTPKMLANKTANETRRGIARIATQEETHQHTGANFLDDVIVTPKKLNACVASEEHRGVLEIATQEETNVGLDDTRAITPKKLEERRASEDLAGIAEIVQMGGSAAARRGEAGTGVYNINDHAKIVTPQNINEVKATETSRGVGYLATDAEVQGATEATPQDAMLITTRTLTKRTATESRTGIAEIATQEETNLGQSDNHIITPKKLHTRRATETLHGLAEIATQPEFDAGRDDARISTPLKIKTFFEKAQRLRVDPNQGLNLTGDLWQGITISGLDATEDTKGVAKVATSQLTDVGEDDATIITPKKLQGKKATEDKEGIIRVGTQAETVAGALDNVAISPKNFKYVVQTEDTWKATEARRGFLKVATQENCFVGDNLQGSTQELDEYQHDGIAVTPKGLNYALANFLPKMATAQNSLKLGNVEAAKWARRDIDQTIESNYTFNKNVNVKGDLECLKSGSFETLFVTKNSTDDPSNGHLVLGERGVDGHTGITLHGTTLSEGMENSWSIIVGGTGTAQAVNSDAIAFCKIDDSGSVEHYAFAMERDGDALAYRDFIAGRNLYAKQGGLYIVDHSNPAMTRSPDGMLNIGHGGSVNIKAGYQNLTTEIAGQKYQIVHAGNADEVLNRQFVKNAGDTMVGKLIMDNAPIVSVKHEASAATAPAIGNIGFWNMRVTTQNIKETYPEKKNGTLMQWGTDENGLTQIWSPDGTHKHYIRSGTDGQWTAWGEIYTKQNKPTAQEIGAVVAEGGLMNSMTVRDWIKVGNVKIIANNLTRTVDFIWED
>ID:QBO65388.1 |[Escherichia phage vB_EcoM_G53]||_Escherichia_phage_vB_EcoM_G53_.gbk|putative long tail f..|3876|MK327943(167834):149578-153453:1 ^^ Escherichia phage vB_EcoM_G53, complete genome.|neighbours:ID:QBO65387.1(-1),ID:QBO65389.1(1)|neighbour_genes:putative RnaseH,hypothetical protein|
MADIKRKFRAEDGLDAGGDKIVNVALADRTVGTDGVNVDFLVQENTVQVYDSTRGYNKGFVVLYDNRLYQAINDIVSPSGAFNLLQWRAVRTDAQWITVASGTYQLSSGESISVNTGAGNDMVFTLPNAPVDGDTVVLADIGGRTGTVKVQINASVQSILNFRGEQVRTVLMTRPRSQLLFVFSNRLWQMYITDYGKESITVTPASPYQAQANDFIVRRFTSAAPINITLPRNANNGDIIHIVDLDKLNPLYHTIVKTFDDTTSIGEVGTHIAEGRNDSDAFFVFDAASSLWRIWEGDQKSRLRIIRADSNIRPNEEVLIFGTNNATAGTINLTLPTGILSGDTVKISMNYMRKGQTVKIKAAEGDTIASSVALLQFPKRSEYPPDAQWVSVTELEFNGTTSYVPVLELAYIEDTVAGTSYWVVQQNVPTVERVDAGTDTTRARVGVIALATQAQANVDLENTPAKELAITPETLANRTATEARRGIAKIATTAQVNQNSTASFLDDTIVTPKKLNERTATETRRGLAEIATQAETDAGLDDTTIITPKKLQARQGSETLSGIVKYVSTTSATPAETRGAAGTNVYNKTVNNLTISPKALDQYKATYAQQGAVILAVDSEVIAGQSQAGYSHAVVTPETLHKKTSTDGRIGLIEIATQAETNAGTDYTRAVTPKTLNDRRATEGLSGIAELATQVEFDTGTDDTRISTPLKIKTHFDSSDRTSVNSDSGLIEEGTLWNHYTLDISKANETQRGTLRVATQAESNAGTLDDVLITPKKLLGTKSTETSEGVIKVATQAETITGTSANTAVSPKNLKWIVQNEPTWAATTAIRGFVKTSSGSITFVGNDTVGSTQPLESYEKNSYAISPYELNRVLANYLPLKAKAVDSNLLDGLDSSQFIRRDIAQTVNGSLTLTQQTNLSAPLVSSSTATFGGSVSANSTLTISNSGTATRLIFEKGPQTGTNQAQTMTIRVWGNEFGDGSDTTRSTVFEVGDETSNHFYSQRNKAGNITFSINGTVMPINVNASGTLNANGVATFGRSVTANGEFISKSANAFRAISGDYGFFIRNDGGSTYFMLTASGDQTGGFNGLRPLSINNQSGQVTIGESLIIAKDVTINSGGLTVNSRIRSQGSKTSDLYTRAPTSDTVGFWSIDINDSATYNQFPGYFKMVEKTNEVTGLPYLERGEEVKSPGTLTQFGNTLDSLYQDWITYPTTPEARTTRWTRTWQKTKNSWSSFVQVFDGGNPPQPSDIGALPSDNATIGNLTIRDFLRIGNVRIIPDPVNKSVKFEWIE
>ID:QBQ80128.1 |[Escherichia phage vB_EcoM_G8]||_Escherichia_phage_vB_EcoM_G8_.gbk|putative long tail f..|3870|MK373787(169650):150008-153877:1 ^^ Escherichia phage vB_EcoM_G8, complete genome.|neighbours:ID:QBQ80127.1(-1),ID:QBQ80129.1(1)|neighbour_genes:putative RnaseH,hypothetical protein|
MAEIKRKFRAEDGLDAGGDKIINVALADRTVGTDGVNVDYLIQENTVQQYDPTRGYLKDFVIIYDNRFWAAINDIPKPAGAFNSGRWRALRTDANWITVSSGSYQLKSGEAISVNTAAGNDITFTLPSSPIDGDTIVLQDIGGKPGVNQVLIVAPVQSIVNFRGEQVRSVLMTHPKSQLVLIFSNRLWQMYVADYSREAIVVTPANTYQAQSNDFIVRRFTSAAPINVKLPRFANHGDIINFVDLDKLNPLYHTIVTTYDETTSIQEVGTHSIEGRTTIDGFLMFDDNEKLWRLFDGDSKARLRIITTNSNIRPNEEVMVFGANNGTTQTIELQLPTDISVGDTVKISMNYMRKGQTVKIKAAGEDKIASSVQLLQFPKRSEYPPETKWVTVQELVFNGETNYVPVLQLAYIEDSDGKYWVVQQNVPTVERVDSLNDSTRARLGVIALATQAQANVDLENSPQKELAITPETLANRTATETRRGIARIATTAQVNQNTTFSFADDLIITPKKLNERTATETRRGVAEIATQQETNTGTDDTTIITPKKLQARQGSESLSGIVTFVSTAGATPASSRELNGTNVYNKNTNNLVVSPKALDQYKATPTQQGAVILAVESEVIAGQSQQGWANAVVTPETLHKKTSTDGRIGLIEIATQSEVNTGTDYTRAVTPKTLNDRRATESLSGIAEIATQVEFDAGVDDTRISTPLKIKTRFNSTDRTSVVALSGLVESGTLWDHYTLNILEANETQRGTLRVATQVEAAAGTLDNVLITPKKLLGIKSTESQEGVIKVATQSETVTGTSANTAVSPKNLKWIVQSEPTWAATTAIRGFVKTSSGSITFVGNDTVGSTQPLESYEKNSYAVSPYELNRVLANYLPLKAKAVDSNLLDGLDSSQFIRRDIAQTVNGSLTLTQQTNLSAPLVSSSTGEFGGSLAANRTFTIRNTGAPTSIVFEKGPASGANPAQSMSIRVWGNQFGGGSDTTRSTVFEVGDETSHHFYSQRNKDGNIAFSINGTVMPINVNASGLMNVNGTATFGRSVTANGEFISKSANAFRAINGDYGFFIRNDASNTYFLLTAAGDQTGGFNRLRPLLINNQSGQITIGEGLIIAKGVTINSGGLTVNSRIRSQGTKTSDLYTRAPTSDTVGFWSIDINDSATYNQFPGYFKMVEKTNEVTGLPYLERGEEVKSPGTLTQFGNTLDSLYQDWITYPTTPEARTTRWTRTWQKTKNSWSSFVQVFDGGNPPQPSDIGALPSDNATMGNLTIRDFLRIGNVRIVPDPVNKTVKFEWVE
>ID:QBQ78029.1 |[Escherichia phage vB_EcoM_G9062]||_Escherichia_phage_vB_EcoM_G9062_.gbk|putative long tail f..|3870|MK373779(168670):149844-153713:1 ^^ Escherichia phage vB_EcoM_G9062, complete genome.|neighbours:ID:QBQ78028.1(-1),ID:QBQ78030.1(1)|neighbour_genes:putative RnaseH,hypothetical protein|
MAEIKRKFRAEDGLDAGGDKIINVALADRTVGTDGVNVDYLIQENTVQQYDPTRGYLKDFVIIYNNRFWAATDNIPKPAGNFNRIRWKALRTDAVYTTVSSGPYQLKSGEAISVDTSVGNDIEFTLPPSPLDGETVIIQDIGGKPGINQVKINSSNQSIVNFRGEQVRSVLMTHPKSQMIFIFNNRLWQMYVADYSREAAIVTPSTAYQAQSNDFIVRRFTSAAPINVKLPRFANHGDIINFVDLDKLNPLYHTIVTTYDETTSVQEVGTHSIEGRTSIDGFLMFDDNEKLWRLFDGDSKARLRIITTNSNIRPNEEVMVFGANNGTTQTIELQLPTDISVGDTVKISMNYMRKGQTVKIKAAGEDKIASSVQLLQFPKRSEYPPEAEWVTVQELVFNGETNYVPVLQLAYIEDSDGKYWVVQQNVPTVERVDSLNNSTRARLGVIALATQAQANADLENSPQKELAITPETLANRTATETRRGIARIATTAQVNQNTTFSFADDLIITPKKLNERTATETRRGVAEIATQQETNTGTDDTTIITPKKLQARQGSESLSGIVTFVSTAGATPASSRELNGTNVYNKNTNNLVVSPKALDQYKATPTQQGAVILAVESEVIAGQSQEGWANAVVTPETLHKKTSTDGRIGLIEIATQSEVNTGTDYTRAVTPKTLNDRRATESLSGIAEIATQVEFDAGVDDTRISTPLKIKTRFNSTDRTSVVALSGLVESGTLWDHYTLNILEANETQRGTLRVATQVEAAAGTLDNVLITPKKLLGTKSTESQEGVIKVATQSETVTGTSANTAVSPKNLKWIVQSEPTWAATTLIRGFVKTSSGSLTFVGNDTVGSTQPLESYEKNGYAVSPYELNRVLANYLPLKAKAADANLLDGLDSSQFIRRDIAQTVNGSLTLTKQTNLSAPLVSSSTATFGGSVSANSTLTISNTGTATQLIFEKGPQTGTNPTQTMTVKVWGNQFSGESDTTRSTVFEVSDETSSHFYSQRNKAGNITFNINGTVTPINVNASGTLNANGVATFGNSVTATGEIISRSANAFRAINGNYGFIIRNDGSVTNFMLTASGNQTGGFNGLRPLSINNQSGQVTIGESLIIAKGATINSGGLTVNSRIRSQGVKTSDLYTRAPTSDTVGFWSIDINDSATYNQFPGYFKMVEKTNEVTGLPYLERGEEVKSPGTLTQFGNTLDSLYQDWITYPTTPEARTTRWTRTWQKTKNSWSSFVQVFDGGNPPQPSDIGAIPSDNGIIGNLTIRDFLRIGNVRIIPDPVNKTVKFEWVE
>ID:AXC33978.1 |[Escherichia phage vB_EcoM_JB75]||_Escherichia_phage_vB_EcoM_JB75_.gbk|long tail fiber prox..|3870|MH355584(167208):15289-19158:-1 ^^ Escherichia phage vB_EcoM_JB75, complete genome.|neighbours:ID:AXC34011.1(-1),ID:AXC34026.1(1)|neighbour_genes:hinge connector of l..,RNaseH|
MAEIKRKFRAEDGLDAGGDKIINVALADRTVGTDGVNVDYLIQENTVQQYDPTRGYLKDFVIIYNNRFWAATDNIPKPAGNFNRIRWKALRTDAVYTTVSSGPYQLKSGEAISVDTSVGNDIEFTLPPSPLDGETVIIQDIGGKPGINQVKINSSNQSIVNFRGEQVRSVLMTHPKSQMIFIFNNRLWQMYVADYSREAAIVTPSTAYQAQSNDFIVRRFTSAAPINVKLPRFANHGDIINFVDLDKLNPLYHTIVTTYDETTSVQEVGTHSIEGRTSIDGFLMFDDNEKLWRLFDGDSKARLRIITTNSNIRPNEEVMVFGANNGTTQTIELQLPTDISVGDTVKISMNYMRKGQTVKIKAAGEDKIASSVQLLQFPKRSEYPPEAEWVTVQELVFNGETNYVPVLQLAYIEDSDGKYWVVQQNVPTVERVDSLNNSTRARLGVIALATQAQANADLENSPQKELAITPETLANRTATETRRGIARIATTAQVNQNTTFSFADDLIITPKKLNERTATETRRGVAEIATQQETNTGTDDTTIITPKKLQARQGSESLSGIVTFVSTAGATPASSRELNGTNVYNKNTNNLVVSPKALDQYKATPTQQGAVILAVESEVIAGQSQEGWANAVVTPETLHKKTSTDGRIGLIEIATQSEVNTGTDYTRAVTPKTLNDRRATESLSGIAEIATQVEFDAGVDDTRISTPLKIKTRFNSTDRTSVVALSGLVESGTLWDHYTLNILEANETQRGTLRVATQVEAAAGTLDNVLITPKKLLGTKSTEAQEGVIKVATRSETVAGTSANTAVSPKNLKWIVQSEPTWAATTAIRGFVKTSSGSITFVGNDTAGSTQPLESYEKNGYAVSPYELNRVLANYLPLKAKAVDSNLLDGLDSLQFIRRDIAQTVNGSLTLTQQTNLGAPLVSSSTATFGGSVSANSTLTISNTGTATRLIFEKGPQTGTNPAQTMTVRVWGNQFSGESDTTRSTVFEVSDETSSHFYSQRNKAGNITFNINGTVTPINVNASGTLNANGVATFGNSVTATGEIISRSANAFRAINGNYGFIVRNDGSVTNFMLTASGDQTGGFNGLRPVSINNQSGQVTIGESLIIAKGATISSGGLTVNSRIRSQGTKTSDLYTRAPTSDTVGFWSIDINDSATYNQFPGYFKMVEKTNEVTGLPYLERGEEVKSPGTLTQFGNTLDSLYQDWITYPTTPEARTTRWTRTWQKTKNSWSSFVQVFDGGNPPQPSDIGAIPSDNGIIGNLTIRDFLRIGNVRIIPDPVNKTVKFEWIE
>ID:YP_009037527.1 |[Escherichia phage vB_EcoM_JS09]||_Escherichia_phage_vB_EcoM_JS09_.gbk|putative long tail f..|3876|NC_024124(169148):16624-20499:-1 ^GeneID:19524736^ Escherichia phage vB_EcoM_JS09, complete genome.|neighbours:ID:YP_009037526.1(-1),ID:YP_009037528.1(1)|neighbour_genes:hypothetical protein,RnaseH|
MADIKRKFRAEDGLDAGGDKIVNVALADRTVGTDGVNVDFLVQENTVQVYDSTRGYNKGFVVLYDNRLYQAINDIVSPSGAFNLLQWRAVRTDAQWITVASGTYQLSSGESISVNTGAGNDMVFTLPNAPVDGDTIVLADIGGRTGTVKVQINASVQSILNFRGEQVRTVLMTRPRSQLLFVFSNRLWQMYIIDYGKESITVTPATPHQAQANDFIVLRFTSAAPINITLPRNANNGDIISLVDLDKLNPLYHTIIKTFDDTTSIGEVGTHIVEGRTSSDAFFVFDAANSLWRIWEGDQKSRLRIIRTDSNIRPNEEVLIFGTNNATAETINLTLPTGILTGDTVKISMNYMRKGQTVKIKAAEGDTIASSVALLQFPKRSEYPPDTQWVSVTELEFNGTTSYVPVLELAYIEDTDSDTHYWVVQQNVPTVERVDAGTDATRARLGVIALATQAQANVDLENTPAKEVAITPETLANRTATEARRGIAKIATTAQVNQNSIASFVDDTIVTPKKLNERTATETRRGLAEIATQTETDAGLDDTTIITPKKLQARQGSETLSGIVKYVSTTSATPAETRGAAGTNVYNKDTSTLTISPKALDQYKATYAQQGAVILAVDSEVIAGQSQAGYSHAVVTPETLHKKTSTDGRIGLIEIATQAETNAGTDYTRAVTPKTLNDRKATEGLSGIAELATQVEFDTGTDDTRISTPLKIKTHFDSSDRTSVNSDSGLIEEGTLWNHYTLDISKANETQRGTLRVATQTESNAGTLDDVLITPKKLLGTKSTETSEGVIKVATRAETVTGTSANTAVSPKNLKWIVQNEPTWAATTAIRGFVKTSSGSITFVGNDTVGSTQPLESYEKNSYAISPYELNRVLANYLPLKAKAADANLLDGIDSSQFIRRDIAQTVNGSLTLTKQTNLSAPLVSSSTATFGGSVSANSTLTISNTGTATRLIFEKGPQTGTNPAQTMTIRVWGNQFGGGSDTTRSTVFEVGDETSNHFYSQRNKDGNIAFSINGTVMPININASGLMNVNGVATFGRSVTANGEFISKSANAFRAISGDYGFFIRNDAANTYFMLTASGDQTGGFNGLRPLAINNASGQVTIGEGLIIAKGATINSDGLTVNSRIRSQGTKTSDLYTRAPTSDTVGFWSIDINDSATYNQFPGYFKMVEKTNEVSGLPYLERGEEVKSPGTLTQFGNTLDSLYQDWITYPTTPEARTTRWTRTWQKTKNSWSSFVQVFDGGNPPQPSDIGALPSDNATIGNLTIRDFLRIGNVRVIPDPVNKSVKFEWIE
>ID:QBQ78530.1 |[Escherichia phage vB_EcoM_KAW1E185]||_Escherichia_phage_vB_EcoM_KAW1E185_.gbk|putative long tail f..|3870|MK373781(164987):146436-150305:1 ^^ Escherichia phage vB_EcoM_KAW1E185, complete genome.|neighbours:ID:QBQ78529.1(-1),ID:QBQ78531.1(1)|neighbour_genes:putative RnaseH,hypothetical protein|
MAEIKRKFRAEDGLDAGGDKIINVALADRAVGTDGVNVDYLIQENTVQQYDPTRGYLKDFVIIYDNRFWAAINDIPKPAGAFNSGRWRALRTDANWITVSSGSYQLKSGEAISVNTAAGNDITFTLPSTPIGGDTIVLQDIGGKPGVNQVLIVAPVQSIVNFRGEQVRSVLMTHPKSQLVLIFSNRLWQMYVADYSREAVVVTPANTYQAQSNDFIVRRFTSAAPINIKLPRFANHGDIINFVDLDKLNPLYHTIVTTYDETTSVQEDGTHSIEGRTSIDGFLMYDDNEKLWRLFDGDSKARLRIITTNSNIRPNEEVMVFGANNGTTQTIELQLPTNISVGDTVKISMNYMRKGQTVKIKAAGEDKIASSVQLLQFPKRSEYPPEAEWVTVQELVFNGETNYVPVLQLAYIEDSDGKYWVVQQNVPTVERVDSLNDSTRARLGVIALATQAQANADLENSPQKELAITPETLANRTATETRRGIARIATTAQVNQDTTFSFADDIIITPKKLNERTATETRRGVAEIATQQETNAGTDDTTIITPKKLQARQGSESLSGIVTFVSTAGATPASSRELNGTNVYNKNTNNLVVSPKALDQYKATPTQQGAVILAVESEVIAGQSQEGWANAVVTPETLHKKTSTDGRIGLIEIATQSEVNTGTDYTRAVTPKTLNDRKATESLSGIAEIATQVEFDAGVDDTRISTPLKIKTRFNSTDRTSVVALSGLVESGTLWDHYTLNILEANETQRGTLRVATQVEAAAGTLDNVLITPKKLLGTKSTEAQEGVIKVATQSETVTGTSANTAVSPKNLKWIVQSEPTWAATTAIRGFVKTSSGSITFVGNDTVGSTQSLELYEKNSYAVSPYELNRVLANYLPLKAKAADTNLLDGLDSSQFIRRDIAQTVNGSLTLTQQTNLSAPLVSSSTATFGGSVSANSTLTISNTGTATRLIFEKGPQTGTNPVQTMTIRVWGNQFGGGSDTTRSTVFEVGDETSNHFYSQRNKAGNITFSINGTVMPINVNASGSLNAGGVATFGSSVTANGEFISKSANAFRAINGDYGFFIRNDAANTYFMLTASGDQTGGFNGLRPLAINNASGQVTIGESLIIAKGATINSGGLTVNSRIRSQGTKTADLYTRAPTSDTVGFWSIDINDSATYNQFPGYFKMVEKTNEVTGLPYLERGEEVKSPGTLTQFGNTLDSLYQDWITYPTTPEARTTRWTRTWQKTKNSWSSFVQVFDGGNPPQPSDIGALPSDNATMGNLTIRDFLRIGNVRIIPDPVNKTVKFEWVE
> |[Tevenvirinae Escherichia_phage_vB_EcoM_KAW3E185]||_Escherichia_phage_vB_EcoM_KAW3E185.gb|Phage long tail fibe..|3876|MK373782.1(170187):152362-156237:1 ^RAST2:fig|1198136.54.peg.261^ Tevenvirinae Escherichia_phage_vB_EcoM_KAW3E185|neighbours:(-1),(1)|neighbour_genes:Phage ribonuclease H..,Phage long tail fibe..|
MADIKRKFRAEDGLDAGGDKIVNVALADRTVGTDGVNVDFLVQENTVQVYDSTRGYNKGFVVLYDNRLYQAINDIVSPSGAFNLLQWRAVRTDAQWITVASGTYQLSSGESISVNTGAGNDMVFTLPNTPVDGDTVVLADIGGRTGTVKVQINASVQSILNFRGEQVRTVLMTRPRSQLLFVFSNRLWQMYIIDYGKESITVTPATPYQAQANDFIVRRFTSAAPINITLPRNANNGDIIHLVDLDKLNPLYHTIVKTFDDTTSIGEVGTHIAEGRNDSDAFFVFDAANSLWRIWEGDQKSRLRIIRADSNIRPNEEVLIFGTNNATAGTINLTLPTGILSGDTVKISMNYMRKGQTVKIKAAEGDTIASSVALLQFPKRSEYPPDAQWVSVTELEFNGTTSYVPVLELAYIEDTVAGTRYWVVQQNVPTVERVDAGSDATRARLGVIALATQAQANVDLENTPAKEVAITPETLANRTATEARRGIAKIATTAQVNQNSTASFVDDTIVTPKKLNERTATETRRGLAEIATQAETDAGLDDTTIITPKKLQARQGSETLSGIVKYVSTTSATPAETRGAAGTNIYNKTVNNLTISPKALDQYKATYAQQGAVILAVDSEVIAGQSQAGYSHAVVTPETLHKKTSTDGRIGLIEIATQAETNAGTDYTRAVTPKTLNDRRATEGLSGIAELATQVEFDTGTDDTRISTPLKIKTHFDSSDRTSVNSDSGLIEEGTLWNHYTLDISKANETQRGTLRVATQAESNAGTLDDVLITPKKLLGTKSTETSEGVIKVATQAETVTGTSANTAVSPKNLKWIVQNEPTWAATTAIRGFVKTSSGSITFVGNDTVGSTQPLESYEKNSYAISPYELNRVLANYLPLKAKAVDSNLLDGLDSSQFIRRDIAQTVNGSLTLTQQTNLSAPLVSSSTATFGGSVSANSTLSISNTGTATRLIFEKGPQTGTNPAQTMTIRVWGNQFGGGSDTTRSTVFEVGDETSNHFYSQRNKDGNIAFSINGTVMPININASGLMNVNGVATFGRSVTANGEFISKSANAFRAISGDYGFFIRNDAVNTYFMLTASGDQTGGFNGLRPLAINNASGRVTIGEGLIIAKGATINSGGLTVNSRIRSQGSKTSDLYTRAPTSDTVGFWSIDINDSATYNQFPGYFKMVEKTNEVTGLPYLERGEEVKSPGTLTQFGNTLDSLYQDWITYPTTPEARTTRWTRTWQKTKNSWSSFVQVFDGGNPPQPSDIGALPSDNATIGNLTIRDFLRIGNVRIIPDPVNKSVKFEWIE
>ID:QBQ79300.1 |[Escherichia phage vB_EcoM_MM02]||_Escherichia_phage_vB_EcoM_MM02_.gbk|putative long tail f..|3876|MK373784(169201):151058-154933:1 ^^ Escherichia phage vB_EcoM_MM02, complete genome.|neighbours:ID:QBQ79299.1(-1),ID:QBQ79301.1(1)|neighbour_genes:putative RnaseH,hypothetical protein|
MADIKRKFRAEDGLDAGGDKIVNVALADRTVGTDGVNVDFLVQENTVQVYDSTRGYNKGFVVLYDNRLYQAINDIVSPSGAFNLLQWRAVRTDAQWITVASGTYQLSSGESISVNTGAGNDMVFTLPNTPVDGDTVVLADIGGRTGTVKVQINASVQSILNFRGEQVRTVLMTRPRSQLLFVFSNRLWQMYIIDYGKESITVTPATPYQAQANDFIVRRFTSAAPINITLPRNANNGDIIHLVDLDKLNPLYHTIVKTFDDTTSIGEVGTHIAEGRNDSDAFFVFDAASSLWRIWEGDQKSRLRIIRADSNIRPNEEVLIFGTNNATAGTINLTLPTGILSGDTVKISMNYMRKGQTVKIKAAEGDTIASSVALLQFPKRSEYPPDAQWVSVTELEFNGTTSYVPVLELAYIEDTVAGTSYWVVQQNVPTVERVDAGTDTTRARVGVIALATQAQANVDLENTPAKEVAITPETLANRTATEARRGIAKIATTAQVNQNSTASFVDDTIVTPKKLNERTATETRRGLAEIATQAETDAGLDDTTIITPKKLQARQGSETLSGIVKYVSTTSATPAETRGAAGTNVYNKTVNNLTISPKALDQYKATYAQQGAVILAVDSEVIAGQSQAGYSHAVVTPETLHKKTSTDGRIGLIEIATQAETNAGTDYTRAVTPKTLNDRKATEGLSGIAELATQVEFDTGTDDTRISTPLKIKTHFDSSDRTSVNSDSGLIEEGTLWNHYTLDISKANETQRGTLRVATQAESNAGTLDDVLITPKKLLGTKSTETSEGVIKVATQAETVTGTSANTAVSPKNLKWIVQNEPTWAATTAIRGFVKTSSGSITFVGNDTVGSTQDLELYEKNSYAVSPYELNRVLANYLPLKAKAVDSNLLDGLDSSQFIRRDIAQTVNGSLTLTQQTNLSAPLVSSSTATFGGSVSANSTLTISNSGTATRLIFEKGPQTGTNPAQTMTIRVWGNEFGGGSDTTRSTVFEVGDETSNHFYSQRNKAGNITFSINGTVMPININASGTLNANGVATFGRSVTANGEFISKSANAFRAISGDYGFFIRNDGGSTYFMLTASGDQTGGFNGLRPLSINNQFGQVTIGESLIIAKGATINSGGLTVNSRIRSQGTKASDLYTRAPTSDNVGFWSIDINDSATYNQFPGYFKMVEKTNEVTGLPYLERGEEVKSPGTLTQFGNTLDSLYQDWITYPTTPEARTTRWTRTWQKTKNSWSSFVQVFDGGNPPQPSDIGALPSDNATIGNLTIRDFLRIGNVRIIPDPVNKSVKFEWIE
>ID:QBQ79575.1 |[Escherichia phage vB_EcoM_OE5505]||_Escherichia_phage_vB_EcoM_OE5505_.gbk|putative long tail f..|3870|MK373785(168756):149555-153424:1 ^^ Escherichia phage vB_EcoM_OE5505, complete genome.|neighbours:ID:QBQ79574.1(-1),ID:QBQ79576.1(1)|neighbour_genes:putative RnaseH,hypothetical protein|
MAEIKRKFRAEDGLDAGGDKIINVALADRTVGTDGVNVDYLIQENTVQQYDPTRGYLKDFVIIYNNRFWAATDNIPKPAGNFNRIRWKALRTDAVYTTVSSGPYQLKSGEAISVDTSVGNDIEFTLPPSPLDGETVIIQDIGGKPGINQVKINSSNQSIVNFRGEQVRSVLMTHPKSQMIFIFNNRLWQMYVADYSREAAIVTPSTAYQAQSNDFIVRRFTSAAPINVKLPRFANHGDIINFVDLDKLNPLYHTIVTTYDETTSVQEVGTHSIEGRTSIDGFLMFDYNEKLWRLFDGDSKARLRIITTNSNIRPNEEVMVFGANNGTTQTIELQLPTDISVGDNVKISMNYMRKGQTVKIKAAGEDKIASSVQLLQFPKRSEYPPEAEWVTVQELVFNGETNYVPVLQLAYIEDSDGKYWVVQQNVPTVERVDSLNNSTRARLGVIALATQAQANADLENSPQKELAITPETLANRTATETRRGIARIATTAQVNQNTTFSFADDLIITPKKLNERTATETRRGVAEIATQQETNTGTDDTTIITPKKLQARQGSESLSGIVTFVSTAGATPASSRELNGTNVYNKNTNNLVVSPKALDQYKATPTQQGAVILAVESEVIAGQSQEGWANAVVTPETLHKKTSTDGRIGLIEIATQSEVNTGTDYTRAVTPKTLNDRRATESLSGIAEIATQVEFDAGVDDTRISTPLKIKTRFNSTDRTSVVALSGLVESGTLWDHYTLNILEANETQRGTLRVATQVEAAAGTLDNVLITPKKLLGTKSTESQEGVIKVATQSETVTGTSANTAVSPKNLKWIVQSEPTWAATTAIRGFVKTSSGSITFVGNDTAGSTQDLELYEKNNYAVSPYELNRVLANYLPLKAKAVDSNLLDGLDSLQFIRRDIAQTVNGSLTLTQQTNLSAPLVSSSTATFGGSVSANSTLTISNTGTATRLIFEKGPQTGTNPAQTMTVRVWGNQFSGESDTTRSTVFEVSDETSSHFYSQRNKAGNITFNINGTVTPINVNASGTLNVNGVATFGSSVTAQGEFITYSANAFRAISGNYGFFIRNGGSITHFMLTESGDQTGGFNGLRPLSINNASGQVTIGESLIIAKGATISSGGLTVNSRIRSQGTKTSDLYTRAPTSDTVGFWSIDINDSATYNQFPGYFKMVEKTNEVTGLPYLERGEEVKSPGTLTQFGNTLDSLYQDWITYPTTPEARTTRWTRTWQKTKNSWSSFVQVFDGGNPPQPSDIGALPSDNAIMGNLTIRDFLRIGNVRIIPDPVNKTVKFEWVE
> |[Tevenvirinae _Escherichia_phage_vB_EcoM_PhAPEC2]||_Escherichia_phage_vB_EcoM_PhAPEC2.gb|Phage long tail fibe..|3834|NC_024794.1(167318):148807-152640:1 ^RAST2:fig|1198136.124.peg.249^ Tevenvirinae _Escherichia_phage_vB_EcoM_PhAPEC2|neighbours:(-1),(1)|neighbour_genes:Phage ribonuclease H..,Phage long tail fibe..|
MVDIKRKFRAEDGLDAGGDKIVNVALADRTVGTDGVNVDFLVQENTVQNYDDTRAYTKDFIVLYDNRFYQALSDIPAPAGPFSLAKWKATRTDAEWITVQGGDFQLSVGNSIAVDTSAGTDINFTLPQNPLDGDTVILSDIGGRVGYVKVQITAAAQSIVDFRGQQVRSVLMTHPKSKMVFIFSNRLWQMYVSDYERNAVTVTPATPYQAQPNDFIIRRFTSAAPINITLPRNANNGDIINLVDLDKLNPLYHTIVKTYDETTSIREAGVHVAEGRNTAEAFFVYDSANSLWRVWEGDQKSRLRIVRNDTDLRPNEEVLVFGTNNDTISTVNLTLPTDILSGDTVKISLNYMRKGQTVKIKAAEGDTIASSISLLQFPKRSEYPPDAQWVSVSELEFNGDTSYVPVLELAYIEDYSSETKYWVVQQNTVTVERVDASSNTTRARLGVIALASQAQANVDLENAPGKELAITPETLANRTATETRRGIARIATTAQVNQNTDFAFQDDLIISPKKLNERTATETRRGVAEVATQAETNAGTDDTTIITPKKLDARQGSEVLSGIVKYTSTTGTTAATIRGNAGTNVYNKAVDNLTISPKALDQYKATPTQQGAVILAIESEVIAGESQAGWANAVVTPETLHKKTSTDGRIGLIEIATQAETNDGTDYTRAVTPKTLNDRRATEGLSGIAEIATQVEFDTGTDDTRISTPLKIKTHFDSSDRTSVNSDSGLIEEGTLWNHYTLDISKANETQRGTLRVATQAESNAGTLDDVLITPKKLLGTKSTETSEGVIKVATQAETVTGTSANTAVSPKNLKWIVQSEPSWTATTAIRGFVKTSSGSITFVGNDTVGSTQSLESYEKNSYAVSPYELNRVLANYLPLKAKAADSNLLDGLDSLQFIRRDIDQTVNGSLSLTKQTNLSAPLVSTSTASFGSEASVTRRLTLNDSSGSEIVFTKGTQSLSNKENFVVRAWGNSATDGARDTVFEAGDETGYHFYSQRAADNRVSFNINGTLYSTGIVSTNGLNVTGVSTFTGPISATGEIVSSSPIAFRAINGNYGVMLYNAGNSSYIALTNSGDQTGTFNNLRPITINNATGLVRLDNGVQITSGATITTGGLTVNNRIISNGVKTATVYTDKPTASTVGFWSIDINDSAVYSQFPGYWTRDNKGNRDQEIKYPGTLTQFGNSLDSLYQDWICYPTGANGGSIRYTRTWQKNKDAWTSFAMVFDSGNPPSPSDVGAIPSDNAVIGNLTIRDFLQLGNVRIVPDPVNKTVKFIWVE
>ID:QBQ79857.1 |[Escherichia phage vB_EcoM_R5505]||_Escherichia_phage_vB_EcoM_R5505_.gbk|putative long tail f..|3870|MK373786(167317):148396-152265:1 ^^ Escherichia phage vB_EcoM_R5505, complete genome.|neighbours:ID:QBQ79856.1(-1),ID:QBQ79858.1(1)|neighbour_genes:putative RnaseH,hypothetical protein|
MAEIKRKFRAEDGLDAGGDKIINVALADRTVGTDGVNVDYLIQENTVQQYDPTRGYLKDFVIIYDNRFWAAINDIPKPAGAFNSGRWRALRTDANWITVSSGSYQLKSGEAISVNTAAGNDITFTLPSSPIDGDTIVLQDIGGKPGVNQVLIVAPVQSIVNFRGEQVRSVLMTHPKSQLVLIFSNRLWQMYVADYSREAVVVTPANTYQAQSNDFIVRRFTSAAPINVKLPRFANHGDIINFVDLDKLNPLYHTIVTTYDETTSVQEVGTHSIEGRTSIDGFLMFDDNEKLWRLFDGDSKARLRIITTNSNIRPNEEVMVFGANNGTTQTIELQLPTDISVGDTVKISMNYMRKGQTVKIKAAGEDKIASSVQLLQFPKRSEYPPEAEWVTVQELVFNGETNYVPVLQLAYIEDSDGKYWVVQQNVPTVERVDSLNDSTRARLGVIALATQAQANVDLENSPQKELAITPETLANRTATETRRGIARIATTAQVNQNTTFSFADDIIITPKKLNERTATETRRGVAEIATQQETNTGTDDTTIITPKKLQARQGSESLSGIVTFVSTAGATPASSRELNGTNVYNKNTNNLVVSPKALDQYKATPTQQGAVILAVESEVIAGQSQEGWANAVVTPETLHKKTSTDDRIGLIEIATQSEVNTGTDYTRAVTPKTLNDRRATESLSGIAEIATQVEFDAGVDDTRISTPLKIKTRFNSTDRTSVVALSGLVESGTLWDHYTLNILEANETQRGTLRVATQVEAAAGTLDNVLITPKKLLGTKSTESQEGVIKVATQSETVTGTSANTAVSPKNLKWIVQSEPTWAATTAIRGFVKTSSGSITFVGNDTVGSTQDLELYEKNSYAVSPYELNRVLANYLPLKAKAVDSNLLDGLDSSQFIRRDIAQTVNGSLTLTQQTNLSAPLVSSSTATFGGSVSANSTLTISNTGTATRLIFEKGPQTGTNPAQTMTIRVWGNQFGGGSDTTRSTVFEVGDETSNHFYSQRNKAGNITFSINGTVMPINVNASGSLNANGVATFGSSVTANGEFISKSANAFRAINGDYGFFIRNDGGSTYFMLTASGDQTGGFNGLRPLAINNASGQVTIGESLIIAKGATINSGGLTVNSRIRSQGTKTSDLYTRAPTSDTVGFWSIDINDSATYNQFPGYFKMVEKTNEVTGLPYLERGEEVKSPGTLTQFGNTLDSLYQDWITYPTTPEARTTRWTRTWQKTKNSWSSFVQVFDGGNPPQPSDIGALPSDNATMGNLTIRDFLRIGNVRIIPDPVNKTVKFEWVE
>ID:QBQ77263.1 |[Escherichia phage vB_EcoM_WFK]||_Escherichia_phage_vB_EcoM_WFK_.gbk|putative long tail f..|3651|MK373775(164590):146119-149769:1 ^^ Escherichia phage vB_EcoM_WFK, complete genome.|neighbours:ID:QBQ77262.1(-1),ID:QBQ77264.1(1)|neighbour_genes:putative RnaseH,hypothetical protein|
MVDIKRKFRAEDGLDAGGDKIVNVALADRTVGTDGVNVDFLVQENTVQNYDDTRAYTKDFIVLYNNRFYQALSDIPAPAGPFSLVKWKATRADAEWITVQGGDFQLSVGNSIAVDTSAGTDINFTLPQNPLDGDTVILSDIGGRVGYVKVQITAEAQSIVNFRGQQVRSVLMTHPKSKMVFIFSNRLWQMYVSDYERNAVTVTPATPYQAQPNDFIIRRFTSAAPINITLPRNANNGDIINLVDLDKLNPLYHTIVKTYDDTTSIREAGVHVAEGRNFADALFIFDAASSLWRVWEGDQKSRLRIVRNDTDLRPNEEVLVFGTDNNTISTVNLTLPTDILSGDTVKISLNYMRKGQTVKIKAAEGDTIASSISLLQFPKRSEYPPDAQWVSVSELEFNGDTSYVPVLELAYIEDYSSETKYWVVQQNTVTVERVDASSNTTRARLGVIALASQAQANVDLENAPGKELAITPETLANRTATETRRGIARIATTAQVNQNTDFAFQDDLIISPKKLNERTATETRRGVAEVATQAETNAGTDDTTIITPKKLDARQGSEVLSGIVKYTSTTGTTAATIRGNAGTNVYNKAVDNLTISPKALDQYKATPTQQGAVILAIESEVIAGESQAGWANAVVTPETLHKKTSTDGRIGLIEIATQAETNTGTDYTRAVTPKTLNDRKATEGLSGIAEIATQVEFDTGTDDTRISSPLKIKTHFDSSDRTSVNSDSGLIEEGTLWNHYTLDISKANETQRGTLRVATQAESNAGTLDDVLITPKKLLGTKSTETSEGVIKVATQAETVTGTSANTAVSPKNLKWIVQSEPSWTATTAIRGFVKTSSGSITFVGNDTVGSTQSLESYEKNSYAVSPYELNRVLANYLPLKAKAADSNLLDGLDSLQFIRRDIDQTVNGSLSLTKQTNLSAPLVSTSTASFGSEASVTRRLTLNDSSGSEIFFTKGTQSLSNKENFVVRAWGNSATDGARDTVFEAGDETGYHFYSQRAADNKVSFNINGTLYSTGIVSTNGLNVTGVSTFTGPISATGEIVSSSPIAFRAINGNYGVMLYNAGNSSYIALTNSGDQTGTFNNLRPITINNATGLVRLDNGVQITSGATITTGGLTVNNRIISNGVKTATVYTDKPTASTVGFWSIDINDSAVYSQFPGYWTRDNKGNRDQEIKYPGTLTQFGNSLDSLYQDWICYPTGANGGSIRYTRTLSLIHI
>ID:QBQ77002.1 |[Escherichia phage vB_EcoM_WFL6982]||_Escherichia_phage_vB_EcoM_WFL6982_.gbk|putative long tail f..|3834|MK373774(164279):146121-149954:1 ^^ Escherichia phage vB_EcoM_WFL6982, complete genome.|neighbours:ID:QBQ77001.1(-1),ID:QBQ77003.1(1)|neighbour_genes:putative RnaseH,hypothetical protein|
MVDIKRKFRAEDGLDAGGDKIVNVALADRTVGTDGVNVDFLVQENTVQNYDDTRAYTKDFIVLYNNRFYQALSDIPAPAGPFSLVKWKATRADAEWITVQGGDFQLSVGNSIAVDTSAGTDINFTLPQNPLDGDTVILSDIGGRVGYVKVQITAEAQSIVNFRGQQVRSVLMTHPKSKMVFIFSNRLWQMYVSDYERNAVTVTPATPYQAQPNDFIIRRFTSAAPINITLPRNANNGDIINLVDLDKLNPLYHTIVKTYDDTTSIREAGVHVAEGRNFADALFIFDAASSLWRVWEGDQKSRLRIVRNDTDLRPNEEVLVFGTDNNTISTVNLTLPTDILSGDTVKISLNYMRKGQTVKIKAAEGDTIASSISLLQFPKRSEYPPDAQWVSVSELEFNGDTSYVPVLELAYIEDYSSETKYWVVQQNTVTVERVDASSNTTRARLGVIALASQAQANVDLENAPGKELAITPETLANRTATETRRGIARIATTAQVNQNTDFAFQDDLIISPKKLNERTATETRRGVAEVATQAETNAGTDDTTIITPKKLDARQGSEVLSGIVKYTSTTGTTAATIRGNAGTNVYNKAVDNLTISPKALDQYKATPTQQGAVILAIESEVIAGESQAGWANAVVTPETLHKKTSTDGRIGLIEIATQAETNTGTDYTRAVTPKTLNDRKATEGLSGIAEIATQVEFDTGTDDTRISSPLKIKTHFDSSDRTSVNSDSGLIEEGTLWNHYTLDISKANETQRGTLRVATQAESNAGTLDDVLITPKKLLGTKSTETSEGVIKVATQAETVTGTSANTAVSPKNLKWIVQSEPSWTATTAIRGFVKTSSGSITFVGNDTVGSTQSLESYEKNSYAVSPYELNRVLANYLPLKAKAADSNLLDGLDSLQFIRRDIDQTVNGSLSLTKQTNLSAPLVSTSTASFGSEASVTRRLTLNDSSGSEIFFTKGTQSLSNKENFVVRAWGNSATDGARDTVFEAGDETGYHFYSQRAADNKVSFNINGTLYSTGIVSTNGLNVTGVSTFTGPISATGEIVSSSPIAFRAINGNYGVMLYNAGNSSYIALTNSGDQTGTFNNLRPITINNATGLVRLDNGVQITSGATITTGGLTVNNRIISNGVKTATVYTDKPTASTVGFWSIDINDSAVYSQFPGYWTRDNKGNRDQEIKYPGTLTQFGNSLDSLYQDWICYPTGANGGSIRYTRTWQKNKDAWTSFAMVFDSGNPPSPSDVGAIPSDNAVIGNLTIRDFLQLGNVRIVPDPVNKTVKFIWVE
>ID:QBQ77757.1 |[Escherichia phage vB_EcoM_WFbE185]||_Escherichia_phage_vB_EcoM_WFbE185.gbk|putative long tail f..|3876|MK373778(170429):152286-156161:1 ^^ Escherichia phage vB_EcoM_WFbE185, complete genome.|neighbours:ID:QBQ77756.1(-1),ID:QBQ77758.1(1)|neighbour_genes:putative RnaseH,hypothetical protein|
MADIKRKFRAEDGLDAGGDKIVNVALADRTVGTDGVNVDFLVQENTVQVYDSTRGYNKGFVVLYDNRLYQAINDIVSPSGAFNLLQWRAVRTDAQWITVASGTYQLSSGESISVNTGAGNDMVFTLPNTPVDGDTVVLADIGGRTGTVKVQINASVQSILNFRGEQVRTVLMTRPRSQLLFVFSNRLWQMYITDYGKESITVTPASPYQAQANDFIVSRFTSAAPINITLPRNANNGDIISLVDLDRLNPLYHTIVKTFDDTTSIGEVGTHIAEGRNDSDAFFVFDAANSLWRIWEGDQKSRLRIIRADSNIRPNEEVLIFGTNNATAGTINLTLPSGILSGDTVKISMNYMRKGQTVKIKAAEGDTIASSVALLQFPKRSEYPPDAQWVSVTELEFNGTTSYVPVLELAYIEDTVAGTRYWVVQQNVPTVERVDAGTDATRARLGVIALATQAQANVDLENTPAKEVAITPETLANRTATEARRGIAKIATTAQVNQNSTATFVDDTIVTPKKLNERTATETRRGLAEIATQAETDAGLDDTTIITPKKLQARQGSETLSGIVKYVSTTSATPAETRGTAGTNVYNKTVNNLTISPKALDQYKATYAQQGAVILAVDSEVIAGQSQAGYSHAVVTPETLHKKTSTDGRIGLIEIATQAETNAGTDYTRAVTPKTLNDRKATEGLSGIAELATQVEFDTGTDDTRISTPLKIKTHFDSSDRTSVNSDSGLIEEGTLWNHYTLDISKANETQRGTLRVATQAESNAGTLDDVLITPKKLLGTKSTETSEGVIKVATQAETVTGTSANTAVSPKNLKWIVQSEPTWAATTAIRGFVKTSSGSITFVGNDTVGSTQPLESYEKNSYAISPYELNRVLANYLPLKAKAADANLLDGLDSSQFIRRDIAQTVNGSLTLTQQTNLSAPLVSTSTATFGGSVSANSTLTISNSGTATRLIFEKGPQTGTNPAQTMTIRVWGNEFGGGSDTTRSTVFEVGDETSNHFYSQRNKAGNITFSINGTVMPINVNASGTLNANGIATFGRSVTANGEFISKSANAFRAIGGDYGFFIRNDGGSTYFMLTASGDQTGGFNGLRPLSINNQSGQVTIGESLIIAKGATINSGGLTVNSRIRSQGTKTSDLYTRAPTSDNVGFWSIDINDSATYNQFPGYFKMVEKTNEVTGLPYLERGEEVKSPGTLTQFGNTLDSLYQDWITYPTTPEARTTRWTRTWQKTKNSWSSFVQVFDGGNPPQPSDIGALPSDNATIGNLTIRDFLRIGNVRIIPDPVNKSVKFEWIE
>ID:YP_007004986.1 |[Escherichia phage wV7]||_Escherichia_phage_wV7_.gbk|long tail fiber prox..|3870|NC_019505(166452):147492-151361:1 ^GeneID:14010780^ Escherichia phage wV7, complete genome.|neighbours:ID:YP_007004985.1(-1),ID:YP_007004987.1(1)|neighbour_genes:RNase H ribonuclease,hinge connector of l..|
MAEIKRKFRAEDGLDAGGDKIINVALADRTVGTDGVNVDYLIQENTVQQYDPTRGYLKDFVIIYDNRFWAAINDIPKPAGAFNSVRWRALRTDANWTTVSSGPYQLKSGESISVNTAAGNDITFTLPSSPIDGDTIVLQDIGGKPGVNQVLITAPVQSIVNFRGQQVRSVLMTHPKSQIVLIFSNRLWQMYVADYSREAAVVTPASLYQAQSNDFIVRRFTSASAINIKLPRFANHGDIINFVDLDKLNPLYHTIVTTYDETTSVQEVGTHSIEGRTSIDGFLMFDDNEKLWRLFDGDSKARLRIITTNSNIRPNEEVMVFGANNGTTQTIELQLPTDISIGDTVKISMNYMRKGQTVKIKAAGEDKIASSVQLLQFPKRSEYPPETKWVTVQELVFNGETNYVPVLQLAYIEDSDGKYWVVQQNVPTVERVDSLNNSTRARLGVIALATQAQANADLENSPQKELAITPETLANRTATETRRGIARIATTAQVNQDTTFSFADDIIITPKKLNERTATETRRGVAEIATQQETNTGTDDTTIITPKKLQARQGSESLSGIVTFVSTAGATPASSRELNGTNVYNKNTNNLVVSPKALDQYKATPTQQGAVILAVESEVIAGQSQEGWANAVVTPETLHKKTSTDGRIGLIEIATQSEVNTGTDYTRAVTPKTLNDRRATESLSGIAEIATQVEFDAGVDDTRISTPLKIKTRFNSTDRTSVVALSGLVESGTLWDHYTLNILEANETQRGTLRVATQVEAAAGTLDNVLITPKKLLGTKSTEAQEGVIKVATQTETVAGTSSNTAVSPKNLKWIVQSEPTWAATTTVRGFVKTSSGSITFVGNDTAGSTQDLELYEKNSYAVSPYELNRVLANYLPLKAKAADSNLLDGLDSSQFIRRDIAQTVNGSLTLTQQTNLSAPLVSSSTATFGGSVSANSTLTISNTGTATRLIFEKGPQTGTNPAQTMTVRVWGNQFSGELDTTRSTVFEVSDETSSHFYSQRNKAGNITFNINGTVTPINVNASGTLNANGVATFGNSVTATGEIISRSANAFRAINGNYGFIVRNDGSVTNFMLTASGDQTGGFNGLRPLAINNASGQVTIGESLIIAKGATINSGGLTVNSRIRSQGTKTSDLYTRAPTSDTVGFWSIDINDSATYNQFPGYFKMVEKTNEVTGLPYLERGEEVKSPGTLTQFGNTLDSLYQDWITYPTTPEARTTRWTRTWQKTKNSWSSFVQVFDGGNPPQPSDIGALPSDNAIMGNLTIRDFLRIGNVRIIPDPVNKTVKFEWVE
> |[Tevenvirinae Escherichia_virus_KFS-EC]||_Escherichia_virus_KFS-EC.gb|hypothetical protein|3741|MH560358.1(164715):89127-92867:1 ^RAST2:fig|1198136.83.peg.151^ Tevenvirinae Escherichia_virus_KFS-EC|neighbours:(-1),(1)|neighbour_genes:Phage-associated hom..,Phage tail connector..|
MADFSQHFKATFGFDAGNEKVVNVAYADKNTSTDAVNVEFFNYHNGITQYDTTRGYDQYGTTIYQNRPYYAKEDITKPAGDFDPTKWQALRTDPRWDYIAATSGDTPLKSGDYIAADGQFANLTFSMPTKPAEGDTITVKDIGGKCGVNELSFLSSGHEFYHNGNVYNRKWYCTTPYAMNYFIFVRNRWHVYQTGTEPRGVYAQPAIDAIQMQNGDQVFRRSSLGNITLVLPKFANNGDMIQTTDLDGLTATNHVTVKVHEHAEEQSIGTSGLKEIIGKRSGHGVFIFDKTENLWRLWDGDQSVRLKPIIDDTRLQPNSYVAVFGGRDVTLTLPTNVEPGDRIQVSMQYMHGNQNCRIITPTEDTKILMPKNMVQFPKRSEYPFNGTDTWKEVSELSFNAASDYVPYLEFSYSEGDDGKKYWLVAHAHPIVERVDPTRKARVGVIALATQTETNKNHEENPSDEVAVTPKMLANKTANETRRGIARIATQAETHQDTGSNFMDDVIVTPKKLNDCVATEARRGVMEIATQHETNEGLDDTRAITPKKLEERRASEDLAGIAEIVQAGGSAAARRGEAGTGIYNINDHAKIVTPQNINEVKATETSRGVGYLATDAEVQGATESTPQDALLITTRTLTKRTATESRTGIAEIATQEETNLGQSDNHIITPKKLHTRRATETLHGLAEIATQPEFDAGLDDARISTPLKIKTFFENAQRLKVDPTQGLNLTGDLWQGIMISGLDATEDTKGVAKVATTQLTDAGQDDTTIITPKKLQGKKATEGKEGIIRVGTQDETVAGTMDNVAISPKNFKYVVQTEETWQATEARRGFLKVATQENCFVGDNLQGSTQELDEYQHDGIAVTPKGLNYALANFLPKMATAQNSLKLGNVEAAKWARRDIDQTIESNYTFNKNVNLKGDLECLKSGSFETLFVTKNSTDDPSNGHLVLGERGVDGHTGITLHGTTLSEGMENSWSIIVGGTGTAQAVNSDAIAFCKIDDSGSVEHYAFAMERDGDALAYRDFIAGRNLYAKQGGLYIVDHANPAMTRSTDGMLNIGHGGSVNIKAGYQNLTTEIAGQKYQIVHAGNADEVLDRQFVKNAGDTMTGKLIMDNAPIVSVKHEAIAATAPAIGNIGFWNMRVTTQNIKETYPEKKNGTLMQWGTDENGLTQIWSPDGTHKHYIRSGTDGQWTAWGEIYTKQNKPTAQEIGAVVAEGGLMNSMTVRDWIKVGNVKIIANNLTRTVDFIWED
>ID:QDK04376.1 |[Escherichia virus VEc20]||_Escherichia_virus_VEc20_.gbk|vec20_246|3870|MN022785(167532):148432-152301:1 ^^ Escherichia virus VEc20, complete genome.|neighbours:ID:QDK04375.1(-1),ID:QDK04377.1(1)|neighbour_genes:vec20_245,vec20_247|
MAEIKRKFRAEDGLDAGGDKIINVALADRTVGTDGVNVDYLIQENTVQQYDPTRGYLKDFVIIYNNRFWAATDNIPKPAGNFNRIRWKALRTDAVYTTVSSGPYQLKSGEAISVDTSVGNDIEFTLPASPLDGETVIIQDIGGKPGINQVKINSSNQSIVNFRGEQVRSVLMTHPKSQMVFIFNNRLWQMYIADYSREAAIVTPSTAYQAQSNDFIVRRFTSAAPINVKLPRFANHGDIINFVDLDKLNPLYHTIVTTYDETTSVQEVGTHSIEGRTSIDGFLMFDDNEKLWRLFDGDSNARLRIITTNSNIRPNEEVMVFGANNGTTQTIELQLPTDISIGDTVKISMNYMRKGQTVKIKAAGEDKIASSVQLLQFPKRSEYPPEAEWVTVQELVFNGETNYVPVLQLAYIEDSNGKYWVVQQNVPTVERVDSLNNSTRARLGVIALATQAQANVDLENSPQKELAITPETLANRTATETRRGIARIATTAQVNQNTTFSFADDLIITPKKLNERTATETRRGVAEIATQQETNTGTDDTTIITPKKLQARQGSESLSGIVTFVSTAEATPASSRELNGTNVYNKNTNNLVVSPKALDQYKATPTQQGAVILAVESEVIAGQSQEGWANAVVTPETLHKKTSTDARIGLIEIATQSEVNTGTDYTRAVTPKTLNDRRATESLSGIAEIATQVEFDAGVDDTRISTPLKIKTRFNSTDRTSVVALSGLVESGTLWDHYTLNILEANETQRGTLRVATQVEAAAGTLDNVLITPKKLLGTKSTEAQEGVIKVATQSETVAGTSANTAVSPKNLKWIVQSEPTWAATTAIRGFVKTSSGSITFVGNDTVGSTQPLESYEKNGYAVSPYELNRVLANYLPLKAKAVDSNLLDGLDSLQFIRRDIAQTVNGSLTLTQQTNLSAPLVSSSTATFGGSVSANSTLTISNTGTATRLIFEKGPQTGTNPAQTMTVRVWGNQFSGESDTTRSTVFEVSDETSSHFYSQRNKAGNITFNINGTVTPINVNASGTLNANGVATFGNSVTATGEIISRSANAFRAINGNYGFIVRNDGSVTNFMLTASGDQTGVFNGLRPLAINNASGQVTIGESLIIAKGATISSGGLTVNSRIRSQGTKTSDLYTRAPTSDTVGFWSIDINDSATYNQFPGYFKMVEKTNEVTGLPYLERGEEVKSPGTLTQFGNTLDSLYQDWITYPTTPEARTTRWTRTWQKTKNSWSSFVQVFDGGNPPQPSDIGAIPSDNGIIGNLTIRDFLRIGNVRIIPDPVNKTVKFEWIE
>ID:VCU44543.1 |[Escherichia virus vB_Eco_mar005P1]|vB_Eco_mar005P1|_Escherichia_virus_vB_Eco_mar005P1_.gbk|putative long tail f..|3876|LR027390(167773):82268-86143:1 ^^ Escherichia virus vB_Eco_mar005P1 genome assembly, chromosome: 1.|neighbours:ID:VCU44542.1(-1),ID:VCU44544.1(1)|neighbour_genes:RnaseH,hinge connector of l..|
MADIKRKFRAEDGLDAGGDKIVNVALADRTVGTDGVNVDFLVQENTVQVYDSTRGYNKGFVVLYDNRLYQAINDIVSPSGAFNLLQWRAVRTDAQWITVASGTYQLSSGESISVNTGAGNDMVFTLPNTPVDGDTVVLADIGGRTGTVKVQINASVQSILNFRGEQVRTVLMTRPRSQLLFVFSNRLWQMYITDYGKESITVTPASPYQAQANDFIVRRFTSAAPINITLPRNANNGDIIHLVDLDKLNPLYHTIVKTFDDTTSIGEVGTHIAEGRNDSDAFFVFDAANSLWRIWEGDQKSRLRIIRADSNIRPNEEVLIFGTNNATAGTINLTLPSGILSGDTVKISMNYMRKGQTVKIKAAEGDTIASSVALLQFPKRSEYPPDAQWVSVTELEFNGTTSYVPVLELAYIEDTVAGTRYWVVQQNVPTVERVDAGTDATRARLGVIALATQAQANVDLENTPAKEVAITPETLANRTATEARRGIAKIATTAQVNQNSTASFVDDTIVTPKKLNERTATETRRGLAEIATQTETDAGLDDTTIITPKKLQARQGSETLSGIVKYVSTTSATPAETRGAAGTNVYNKTVNNLTISPKALDQYKATYAQQGAVILAVDSEVIAGQSQAGYSHAVVTPETLHKKTSTDGRIGLIEIATQAETNAGTDYTRAVTPKTLNDRRATEGLSGIAEIATQVEFDTGTDDTRISTPLKIKTHFDSSDRTSVNSDSGLIEEGTLWNHYTLDISKANETQRGTLRVATQAESNAGTLDDVLITPKKLLGTKSTETSEGVIKVATQAETITGTSANTAVSPKNLKWIVQNEPTWAATTAIRGFVKTSSGSITFVGNDTVGSTQPLESYEKNSYAISPYELNRVLANYLPLKAKAVDSNLLDGLDSSQFIRRDIAQTVNGSLTLTKQTNLSAPLVSTSTATFGGSLAANSTFTIRNTGASTRLIFEKGPQTGNNPFQTMNIRVWGNQFAGGSDTSRSTIFEVGDETSNHFYSQRNNLGNITFSINGTVQPINVNASGTLNANGVATFGRSVTANGEFISKSANAFRAISGDYGFFIRNDGGSTYFMLTASGDQTGGFNGLRPLSINNQSGQVTIGESLIIAKDVTINSGGLTVNSRIRSQGSKTSDLYTRAPTSDTVGFWSIDINDSATYNQFPGYFKMVEKTNEVTGLPYLERGEEVKSPGTLTQFGNTLDSLYQDWITYPTTPEARTTRWTRTWQKTKNSWSSFVQVFDGGNPPQPSDIGALPSDNATIGNLTIRDFLRIGNVRIIPDPVNKSVKFEWIE
>ID:VCU44180.1 |[Escherichia virus vB_Eco_mar005P1]|vB_Eco_mar006P2|_Escherichia_virus_vB_Eco_mar005P1_strain_vB_Eco_mar006P2_.gbk|putative long tail f..|3876|LR027387(167773):15517-19392:1 ^^ Escherichia virus vB_Eco_mar005P1 strain vB_Eco_mar006P2 genome assembly, chromosome: 1.|neighbours:ID:VCU44178.1(-1),ID:VCU44182.1(1)|neighbour_genes:RnaseH,hinge connector of l..|
MADIKRKFRAEDGLDAGGDKIVNVALADRTVGTDGVNVDFLVQENTVQVYDSTRGYNKGFVVLYDNRLYQAINDIVSPSGAFNLLQWRAVRTDAQWITVASGTYQLSSGESISVNTGAGNDMVFTLPNTPVDGDTVVLADIGGRTGTVKVQINASVQSILNFRGEQVRTVLMTRPRSQLLFVFSNRLWQMYITDYGKESITVTPASPYQAQANDFIVRRFTSAAPINITLPRNANNGDIIHLVDLDKLNPLYHTIVKTFDDTTSIGEVGTHIAEGRNDSDAFFVFDAANSLWRIWEGDQKSRLRIIRADSNIRPNEEVLIFGTNNATAGTINLTLPSGILSGDTVKISMNYMRKGQTVKIKAAEGDTIASSVALLQFPKRSEYPPDAQWVSVTELEFNGTTSYVPVLELAYIEDTVAGTRYWVVQQNVPTVERVDAGTDATRARLGVIALATQAQANVDLENTPAKEVAITPETLANRTATEARRGIAKIATTAQVNQNSTASFVDDTIVTPKKLNERTATETRRGLAEIATQTETDAGLDDTTIITPKKLQARQGSETLSGIVKYVSTTSATPAETRGAAGTNVYNKTVNNLTISPKALDQYKATYAQQGAVILAVDSEVIAGQSQAGYSHAVVTPETLHKKTSTDGRIGLIEIATQAETNAGTDYTRAVTPKTLNDRRATEGLSGIAEIATQVEFDTGTDDTRISTPLKIKTHFDSSDRTSVNSDSGLIEEGTLWNHYTLDISKANETQRGTLRVATQAESNAGTLDDVLITPKKLLGTKSTETSEGVIKVATQAETITGTSANTAVSPKNLKWIVQNEPTWAATTAIRGFVKTSSGSITFVGNDTVGSTQPLESYEKNSYAISPYELNRVLANYLPLKAKAVDSNLLDGLDSSQFIRRDIAQTVNGSLTLTKQTNLSAPLVSTSTATFGGSLAANSTFTIRNTGASTRLIFEKGPQTGNNPFQTMNIRVWGNQFAGGSDTSRSTIFEVGDETSNHFYSQRNNLGNITFSINGTVQPINVNASGTLNANGVATFGRSVTANGEFISKSANAFRAISGDYGFFIRNDGGSTYFMLTASGDQTGGFNGLRPLSINNQSGQVTIGESLIIAKDVTINSGGLTVNSRIRSQGSKTSDLYTRAPTSDTVGFWSIDINDSATYNQFPGYFKMVEKTNEVTGLPYLERGEEVKSPGTLTQFGNTLDSLYQDWITYPTTPEARTTRWTRTWQKTKNSWSSFVQVFDGGNPPQPSDIGALPSDNATIGNLTIRDFLRIGNVRIIPDPVNKSVKFEWIE
>ID:VCU43315.1 |[Escherichia virus vB_Eco_mar005P1]|vB_Eco_mar007P3|_Escherichia_virus_vB_Eco_mar005P1_strain_vB_Eco_mar007P3_.gbk|putative long tail f..|3876|LR027383(167651):105154-109029:1 ^^ Escherichia virus vB_Eco_mar005P1 strain vB_Eco_mar007P3 genome assembly, chromosome: 1.|neighbours:ID:VCU43314.1(-1),ID:VCU43316.1(1)|neighbour_genes:RnaseH,hinge connector of l..|
MADIKRKFRAEDGLDAGGDKIVNVALADRTVGTDGVNVDFLVQENTVQVYDSTRGYNKGFVVLYDNRLYQAINDIVSPSGAFNLLQWRAVRTDAQWITVASGTYQLSSGESISVNTGAGNDMVFTLPNTPVDGDTVVLADIGGRTGTVKVQINASVQSILNFRGEQVRTVLMTRPRSQLLFVFSNRLWQMYITDYGKESITVTPASPYQAQANDFIVRRFTSAAPINITLPRNANNGDIIHLVDLDKLNPLYHTIVKTFDDTTSIGEVGTHIAEGRNDSDAFFVFDAANSLWRIWEGDQKSRLRIIRADSNIRPNEEVLIFGTNNATAGTINLTLPSGILSGDTVKISMNYMRKGQTVKIKAAEGDTIASSVALLQFPKRSEYPPDAQWVSVTELEFNGTTSYVPVLELAYIEDTVAGTRYWVVQQNVPTVERVDAGTDATRARLGVIALATQAQANVDLENTPAKEVAITPETLANRTATEARRGIAKIATTAQVNQNSTASFVDDTIVTPKKLNERTATETRRGLAEIATQTETDAGLDDTTIITPKKLQARQGSETLSGIVKYVSTTSATPAETRGAAGTNVYNKTVNNLTISPKALDQYKATYAQQGAVILAVDSEVIAGQSQAGYSHAVVTPETLHKKTSTDGRIGLIEIATQAETNAGTDYTRAVTPKTLNDRRATEGLSGIAEIATQVEFDTGTDDTRISTPLKIKTHFDSSDRTSVNSDSGLIEEGTLWNHYTLDISKANETQRGTLRVATQAESNAGTLDDVLITPKKLLGTKSTETSEGVIKVATQAETITGTSANTAVSPKNLKWIVQNEPTWAATTAIRGFVKTSSGSITFVGNDTVGSTQPLESYEKNSYAISPYELNRVLANYLPLKAKAVDSNLLDGLDSSQFIRRDIAQTVNGSLTLTKQTNLSAPLVSTSTATFGGSLAANSTFTIRNTGASTRLIFEKGPQTGNNPFQTMNIRVWGNQFAGGSDTSRSTIFEVGDETSNHFYSQRNNLGNITFSINGTVQPINVNASGTLNANGVATFGRSVTANGEFISKSANAFRAISGDYGFFIRNDGGSTYFMLTASGDQTGGFNGLRPLSINNQSGQVTIGESLIIAKDVTINSGGLTVNSRIRSQGSKTSDLYTRAPTSDTVGFWSIDINDSATYNQFPGYFKMVEKTNEVTGLPYLERGEEVKSPGTLTQFGNTLDSLYQDWITYPTTPEARTTRWTRTWQKTKNSWSSFVQVFDGGNPPQPSDIGALPSDNATIGNLTIRDFLRIGNVRIIPDPVNKSVKFEWIE
>ID:VCU44023.1 |[Escherichia virus vB_Eco_mar005P1]|vB_Eco_mar008P4|_Escherichia_virus_vB_Eco_mar005P1_strain_vB_Eco_mar008P4_.gbk|putative long tail f..|3876|LR027386(167773):87935-91810:1 ^^ Escherichia virus vB_Eco_mar005P1 strain vB_Eco_mar008P4 genome assembly, chromosome: 1.|neighbours:ID:VCU44022.1(-1),ID:VCU44024.1(1)|neighbour_genes:RnaseH,hinge connector of l..|
MADIKRKFRAEDGLDAGGDKIVNVALADRTVGTDGVNVDFLVQENTVQVYDSTRGYNKGFVVLYDNRLYQAINDIVSPSGAFNLLQWRAVRTDAQWITVASGTYQLSSGESISVNTGAGNDMVFTLPNTPVDGDTVVLADIGGRTGTVKVQINASVQSILNFRGEQVRTVLMTRPRSQLLFVFSNRLWQMYITDYGKESITVTPASPYQAQANDFIVRRFTSAAPINITLPRNANNGDIIHLVDLDKLNPLYHTIVKTFDDTTSIGEVGTHIAEGRNDSDAFFVFDAANSLWRIWEGDQKSRLRIIRADSNIRPNEEVLIFGTNNATAGTINLTLPSGILSGDTVKISMNYMRKGQTVKIKAAEGDTIASSVALLQFPKRSEYPPDAQWVSVTELEFNGTTSYVPVLELAYIEDTVAGTRYWVVQQNVPTVERVDAGTDATRARLGVIALATQAQANVDLENTPAKEVAITPETLANRTATEARRGIAKIATTAQVNQNSTASFVDDTIVTPKKLNERTATETRRGLAEIATQTETDAGLDDTTIITPKKLQARQGSETLSGIVKYVSTTSATPAETRGAAGTNVYNKTVNNLTISPKALDQYKATYAQQGAVILAVDSEVIAGQSQAGYSHAVVTPETLHKKTSTDGRIGLIEIATQAETNAGTDYTRAVTPKTLNDRRATEGLSGIAEIATQVEFDTGTDDTRISTPLKIKTHFDSSDRTSVNSDSGLIEEGTLWNHYTLDISKANETQRGTLRVATQAESNAGTLDDVLITPKKLLGTKSTETSEGVIKVATQAETITGTSANTAVSPKNLKWIVQNEPTWAATTAIRGFVKTSSGSITFVGNDTVGSTQPLESYEKNSYAISPYELNRVLANYLPLKAKAVDSNLLDGLDSSQFIRRDIAQTVNGSLTLTKQTNLSAPLVSTSTATFGGSLAANSTFTIRNTGASTRLIFEKGPQTGNNPFQTMNIRVWGNQFAGGSDTSRSTIFEVGDETSNHFYSQRNNLGNITFSINGTVQPINVNASGTLNANGVATFGRSVTANGEFISKSANAFRAISGDYGFFIRNDGGSTYFMLTASGDQTGGFNGLRPLSINNQSGQVTIGESLIIAKDVTINSGGLTVNSRIRSQGSKTSDLYTRAPTSDTVGFWSIDINDSATYNQFPGYFKMVEKTNEVTGLPYLERGEEVKSPGTLTQFGNTLDSLYQDWITYPTTPEARTTRWTRTWQKTKNSWSSFVQVFDGGNPPQPSDIGALPSDNATIGNLTIRDFLRIGNVRIIPDPVNKSVKFEWIE
>ID:VCU44758.1 |[Escherichia virus vB_Eco_mar005P1]|vB_Eco_mar009P5|_Escherichia_virus_vB_Eco_mar005P1_strain_vB_Eco_mar009P5_.gbk|putative long tail f..|3876|LR027391(167658):37897-41772:-1 ^^ Escherichia virus vB_Eco_mar005P1 strain vB_Eco_mar009P5 genome assembly, chromosome: 1.|neighbours:ID:VCU44757.1(-1),ID:VCU44759.1(1)|neighbour_genes:hinge connector of l..,RnaseH|
MADIKRKFRAEDGLDAGGDKIVNVALADRTVGTDGVNVDFLVQENTVQVYDSTRGYNKGFVVLYDNRLYQAINDIVSPSGAFNLLQWRAVRTDAQWITVASGTYQLSSGESISVNTGAGNDMVFTLPNTPVDGDTVVLADIGGRTGTVKVQINASVQSILNFRGEQVRTVLMTRPRSQLLFVFSNRLWQMYITDYGKESITVTPASPYQAQANDFIVRRFTSAAPINITLPRNANNGDIIHLVDLDKLNPLYHTIVKTFDDTTSIGEVGTHIAEGRNDSDAFFVFDAANSLWRIWEGDQKSRLRIIRADSNIRPNEEVLIFGTNNATAGTINLTLPSGILSGDTVKISMNYMRKGQTVKIKAAEGDTIASSVALLQFPKRSEYPPDAQWVSVTELEFNGTTSYVPVLELAYIEDTVAGTRYWVVQQNVPTVERVDAGTDATRARLGVIALATQAQANVDLENTPAKEVAITPETLANRTATEARRGIAKIATTAQVNQNSTASFVDDTIVTPKKLNERTATETRRGLAEIATQTETDAGLDDTTIITPKKLQARQGSETLSGIVKYVSTTSATPAETRGAAGTNVYNKTVNNLTISPKALDQYKATYAQQGAVILAVDSEVIAGQSQAGYSHAVVTPETLHKKTSTDGRIGLIEIATQAETNAGTDYTRAVTPKTLNDRRATEGLSGIAEIATQVEFDTGTDDTRISTPLKIKTHFDSSDRTSVNSDSGLIEEGTLWNHYTLDISKANETQRGTLRVATQAESNAGTLDDVLITPKKLLGTKSTETSEGVIKVATQAETITGTSANTAVSPKNLKWIVQNEPTWAATTAIRGFVKTSSGSITFVGNDTVGSTQPLESYEKNSYAISPYELNRVLANYLPLKAKAVDSNLLDGLDSSQFIRRDIAQTVNGSLTLTKQTNLSAPLVSTSTATFGGSLAANSTFTIRNTGASTRLIFEKGPQTGNNPFQTMNIRVWGNQFAGGSDTSRSTIFEVGDETSNHFYSQRNNLGNITFSINGTVQPINVNASGTLNANGVATFGRSVTANGEFISKSANAFRAISGDYGFFIRNDGGSTYFMLTASGDQTGGFNGLRPLSINNQSGQVTIGESLIIAKDVTINSGGLTVNSRIRSQGSKTSDLYTRAPTSDTVGFWSIDINDSATYNQFPGYFKMVEKTNEVTGLPYLERGEEVKSPGTLTQFGNTLDSLYQDWITYPTTPEARTTRWTRTWQKTKNSWSSFVQVFDGGNPPQPSDIGALPSDNATIGNLTIRDFLRIGNVRIIPDPVNKSVKFEWIE
>ID:AUV57596.1 |[Klebsiella phage KP1]||_Klebsiella_phage_KP1_.gbk|long tail fiber prox..|3846|MG751100(167989):138528-142373:1 ^^ Klebsiella phage KP1, complete genome.|neighbours:ID:AUV57595.1(-1),ID:AUV57597.1(1)|neighbour_genes:ribonuclease H,tail fiber protein|
MSDLLKQHFRATNGLDAGGNKVINVALADRNVKTDGVSVEYVIQENTIQKYDPTRGYLTDFAVTYGRRIWIANKDIPKPAGDFNQANWTSLRVDPNWIYTVRKGEFEIQSGQFINVDSNAAGNATLLLPLAPDEGDTIVVRDIGGRPGYNGILIKAQDTGASIVFGESRLREVRLTRPYSQIMLTFSNGAWRASLTDFGDTAKMVVPNGIVPTQVQSGDNVVRRYTSNSEIFITLPLFANSNDIINFTDLDGTSPINHMTVRTFDPTISIGTPGQTEVQVRTSGNGFLVYDSIDKIWRIFENDLRTRVRIITSDVTLMPNEHISVFGADNNTVKTINVTLPTDVAVGDTVTIAMNYMRKGQTVVIKASGGDTIASNLNLLQFPKRSEYPPDAAWVQSSSITFNGTTSYVPVLGLAYIEDKASGKSYWIVTESDPTVERVDAKDNTTRARLGVIALATQAQANAESNPEKELAITPETLNGRRSTETQTGIARIATSSEVNQSTTASYLDNVIVTPKKLNERAATETRRGLAEIASNAKMDAGTDDFTIVTPKKLLYRTTSDSRLGVVQLVKTGGAPNTTADRSSAGTGIFDHSDYKNAVTPKTLREYKATVNQSGIVWLATDSEVRNGTPASSNIPTVVTPESLHKKVATDGAIGLIQIATQTEVNAGGVTNKAVTPKTLNDRTATNDRTGIARFATPGAQGEFEAGTSSTVMVNPKLLFDKFANTGRIQVNTSSGLTITGNLWDHYTINIQEASTSQRGTTTLATAAEVRTGTDAKKIVTAATLHAKTATEGAIGLAQYATQAQVDAGTLSDRIVPPAYLKQTIQVTESWQATDSVRGTVRLSTGDGTWKGNDTNGSTLPDNGYASKGVAVSPYELNLTLKHYLPRLGKAYDTGMLGGQTPDKYARRDIAQTISGAWTFSQDTSFSNNISVQNIIYANGGEVKISPTADTGNVHVRFQNRDGSERGIIYAEPQTASAGNLKVRVKNGTGTTAASQTYTFGGNGTLDVPNEVSTKTLRSSGNAIVGGTVMVKDVQMLAVEGLNSIFGAQSQSAFIRSRDADTQIFAQDSTGSYPILTTKNYARLADGRYVKKAGDTMTGNLNLSGSAIVITGSESWYVPTNETVMRQGSWTAEIKDATKLKGLRGYMVPIRTPIDPANPSTLVVTGYEEKTAAGGVLTQVGVTTNNTYQLWTPYPPTTETADKRFAHTVWMRIYNPNLNKFDDWMRVFTSATPPTAADIGAPSSVSTQVKTLEVLEWIKLGPVKIWPDRPNQTLKFEWVGD
>ID:APD20648.1 |[Klebsiella phage KPV15]|KPV15|_Klebsiella_phage_KPV15_.gbk|long tail fiber prox..|1968|KY000080(167034):156604-158571:1 ^^ Klebsiella phage KPV15, complete genome.|neighbours:ID:APD20647.1(-1),ID:APD20649.1(1)|neighbour_genes:ribonuclease H,long tail fiber|
MSDLLKQHFRATNGLDAGGNKVINVALADRNVKTDGVSVEYVIQENTIQKYDPTRGYLTDFAVTYGRRIWIANKDIPKPAGEFNQANWTSLRVDPNWIYTVRKGEFEIQSGQFINVDSNAAGNATLLLPLAPDEGDTIVVRDIGGRPGYNGILIKAQDTGASIVFGETRLREVRLTRPYSQIMLTFSNGAWRASLTDFGDTAKMVVPNGIVPTQVQSGDNVVRRYTSNSEIFITLPLFANSNDIINFTDLDGTSPINHMTVRTFDPTISIGTPGQTEIQVRTSGNGFLVYDSIDKIWRIFENDLRTRVRIITSDVTLMPNEHISVFGADNSTVKTINVTLPTDVAVGDTVTIAMNYMRKGQTVVIKASDGDTIASNLNLLQFPKRSEYPPDAAWVQSSSITFNGTTSYVPVLGLAYIEDKASGKSYWIVTESDPTVERVDAKDNTTRARLGVIALATQAQANAESNPEKELAITPETLNGRRSTETQTGIARIATSSEVNQSTTASYLDNVIVTPKKLNERAATETRRGLAEIATNAKMDAGTDDFTIVTPKKLLYRTTSDSRLGVIQLVKTGGAPNTTADRSSAGTGIFDHSDYKNAVTPKTLREYKATVNQSGIVWLATDSEVRNGTPASSNIPTVVTPEALHKKLLLMEQLV
>ID:APD20649.1 |[Klebsiella phage KPV15]|KPV15|_Klebsiella_phage_KPV15_.gbk|long tail fiber|1839|KY000080(167034):158610-160448:1 ^^ Klebsiella phage KPV15, complete genome.|neighbours:ID:APD20648.1(1),ID:APD20650.1(1)|neighbour_genes:long tail fiber prox..,tail connector prote..|
MTNKAVTPKTLNDRTATNDRTGIARFATPGAQGEFEAGTSSTVMVNPKLLFDKFANTDRIQVNTSSGLTITGNLWDHYTINIQEASTSQRGTTTLATAAEVRTGTDAKKIVTAATLHAKTATEGAIGLAQYATQAQVDAGTLSDRIVPPAYLKQTIQVTESWQATDSVRGTVRLSTGDGTWKGNDTNGSTLPDNGYASKGVAVSPYELNLTLKHYLPRLGKAYDTGMLGGQTPDKYARRDIAQTISGAWSFSQDTSFSNNISVQNIIYANGGEVKISPTADTGNVHVRFQNRDGSERGIIYAEPQTASAGNLKVRVKNGTGTTAASQTYTFGGNGTLEVPNEVSTKTLRSSGNAIVGGTVMVKDVQMLAVEGLNSIFGAQSQSAFIRSRDADTQIFAQDSTGSYPILTTKNYARLADGRYVKKAGDTMTGNLNLSGSAIVITGSESWYVPTNETVMRQGSWTAEIKDATKLKGLRGYMVPIRTPIDPANPSTLVVTGYEEKTAAGGVLTQVGVTTNNTYQLWTPYPPTTETADKRFAHTVWMRIYNPNLNKFDDWMRVFTSATPPTAADIGAPSSVSTQVKTLEVLEWIKLGPVKIWPDRPNQTLKFEWVGD
> |[Tevenvirinae Klebsiella_phage_Marfa]||_Klebsiella_phage_Marfa.gb|long tail fiber prox..|3849|MN044033.1(168532):148674-152522:1 ^RAST2:fig|1198136.82.peg.272^ Tevenvirinae Klebsiella_phage_Marfa|neighbours:(-1),(1)|neighbour_genes:hypothetical protein,hinge connector of l..|
MSDLIKQHFRATNGLDAGGNKVINVAKADRTVMSDGVNVEYLIQENTIQPWANDRGYPEGFAVTMEKRIWVARADIPAPIPPAVNTFRQGDWISMRVDPKWEQYSSGTTELLPGTYANIDTRVNPVTLVLPKNKVEQGDTIVIRDIGGKPGINQALIKVQDSAPAMIFQGSILRELQLTRPYSMLLLTFTSAGWYVTLSDLSSLARTINSTTLDAATDVGAQVQSSEYIVLYYTSNKKLTVRLPRYANHGDMITFVEPEGETPLYHFTIKTYDANSSIGTEGATSWTSKIKGGGVLIYDGPRNVWRINSIDMQQRVKIVTDDVVMQPNEAIAIFGANNSTVKTITVTLPTLVAPGDTVRIGMNYMRKGQTVNIVTPPAPAGGTKDRIASTVGLLQFPKRSEYPPGAAWTQVDSLSFNGTSDYPPVLELAYVEATPNNYWIVSENIPTVERVDWTNDTTRARVGVIALATQADLEANSSNLVDGVAVTPHTLSKRTATEARTGIAAIASSTDVLQNSNYAFINDKIITPKRLNERTATETRRGLAEIATQAETDAGTDDTTIVSPKKLNARKATATLDGIIQLVNTGGTPGTSRSDPGTSNGTGVYDHTDFSKAVTPKTLREYKATELASGCVWLATKAEVRNGTPASNNIPTVVTPEALHAKTSTTKDIGLIRIATQAEANAMSNAVSNAAITPATLNGRSASYTQTGITRYAIQEEFDGGTLENVAVNPRKIKDYFSRPARMTTRSEAGLAQSGNLWDGWTLNIQVPTETQRGTPKIATQALVNAGTDDVDYLTSKKLQAKKGTESAYGIVKYATQADTNTGTANDVAVSPVHLKYVIQTSADWRAQDNVRGTVRVANGAVAWTGNSTTGSDNTPKESNGYAVSPNGLKQALANYLPLNAKADNSALLNGITSDQFIRRDINQTVNGSLTLTKVTTSSANIETSAILKSSKVETTGDIRISNATARLLLTSDTNAWSVQAAAKSGRIAFISENDTQNVHLSVYNDSRGVTANVKFEAPVINATTQVQLAGTGVIALAGTNSIRLATSGKGLELASSDAGNIIAAEGSTTYKVLTTKNKDSILDSRYVKSAGDTMTGNLTMNGSALVINGSEGWYDHSTTANSEKYSRAGSWTVEIKNAAKLATLPGYVVPIREENPLVPGSMIVTGYEEKTAAGGLLAQISVSSDYTYQTWTPYPSNAEQAAKARTHTMWTRVYNPYLKKFDSWMRVYTSATPPTAADIGAPSSVSTSVKTLEVQEWIKIGPVKIYPDRTSQTVKFEWVGD
>ID:YP_009194510.1 |[Klebsiella phage Matisse]||_Klebsiella_phage_Matisse_.gbk|long tail fiber prox..|3774|NC_028750(176081):161822-165595:1 ^GeneID:26613449^ Klebsiella phage Matisse, complete genome.|neighbours:ID:YP_009194509.1(1),ID:YP_009194511.1(1)|neighbour_genes:hypothetical protein,hinge connector of l..|
MVAKSFRARSGLDAAGEKVINVGKADRNTLSDGVNVDFFNEFNGIQQYDPTRGYSQDMAIIYARRIWYAKQNIASPAGAFDESKWIATRNDPKWVYSNVTTPDGSIIESGSYIMADGRFTELLYLLPDNPTEGDVITFKDCGGLVGVNSILVKSNTRQIRLRTVQSAQYRLTHPYMIATFIYNGNVWRVAETLDNRDSEIVNATGTGSFQLQSGMTVFRNSATGKITLQLPKYANDGDVITTYDADKMNSINVAVLQIYPGSGHTISDGAITGVTSVTSQKSGFGMFIFDAQNSQWKVYDADNRVRLRRIYSDLNTVPNDYVFVTANPSGTIPNVTVTLPTDVADGDRVYVSLYMMGKNQNCTIKVKDGTTDKIRTNKNMMQFPQRKDYPPNDWFSVTSLAFNAGSDYLPYIEFSYLKATKEWVVANYRPIVERVDATNRSRTGVIALAAQAEVNKNLEDNPNDETAITPMTLANKTATETRRGIARLATTAEVNKLSTDTYLDDVIVTPNKLNERTATETRRGLAEIATQAETNGSTDDITIVTPKKLHNRIASPTLTGILALVATGGAPNTNTDRAQAGTGVYDHSDYQKAVTPKTLREYKATQLQSGAVWLASETEVINGTVASANIPTVVTPEMLHKKTSTDGRIGLIEIATQAETNAGTDYTRAVTPKTLNDRAATETLTGIIAIATTAEVSAGTVTDKAIVPSKLKGYLDDTSHITVATADGLTQSGTIWTTVNIGIQSATETQRGTLRVATQSETNAGTLDTVFVTPKKLHAKKATESAEGIIQVATAAETTAGTVANKAVSPKNLKNTIQVDTSWQATDLVRGTVKLSKGLGTWSGNDVAGSTLPDDGYAAVGVAVSPYELNLTLKHYLPIGAKAVDADKLDNLDSSQFIRRDVDQTVNGALTLTRTTTVQADINSTADASFRVMNVSGDLNVGDGSSMGKLRLNGGSSNDWSIQASSASGRIAMISTGNTGTVHLSVYNDTRGVVANVKFQAPEIQAISKVTLGNDTVITAAGSVLSMGTNNKTTKILTSDAGNIVAEESANSYKVFTEKNAQTLLNPTYVRKAGDTMSGRLTVSNSSIIIAGQAAWSTLDAVTEASMGNWTAEITASAQYNLLPGYAVPVLEPDPINPEIMIVTRYTYVKAPGTLTQFGNGTAFTYQIWAPRPTSGTGVNALAQSFWIRQMNPITGKFDEWGRMYTSNNPPTAGEIGATSAVGTTVKNMTVTDWIKVGNVKIYPDPVTQTVKFEWVA
>ID:AWY07146.1 |[Klebsiella phage Mineola]||_Klebsiella_phage_Mineola_.gbk|long tail fiber, pro..|3846|MH333064(166130):147752-151597:1 ^^ Klebsiella phage Mineola, complete genome.|neighbours:ID:AWY07145.1(-1),ID:AWY07147.1(1)|neighbour_genes:RnaseH,hinge connector of l..|
MSDLLKQHFRATNGLDAGGNKVINVALADRNVKTDGVSVEYVIQENTIQKYDPTRGYLTDFAVTYGRRIWIANKDIPKPAGDFNQANWTSLRVDPNWIYTVRKGEFEIQSGQFINVDSNAAGNATLLLPLAPDEGDTIVVRDIGGRPGYNGILIKAQDTGASIVFGESRLREVRLTRPYSQIMLTFSNGAWRASLTDFGDTAKMVVPNGIVPTQVQSGDNVVRRYTSNSEIFITLPLFANSNDIINFTDLDGTSPINHMTVRTFDPTISIGTPGQTEVQVRTSGTGFLVYDSIDKIWRIFENDLRTRVRIITSDVTLMPNEHISVFGADNNTVKTINVTLPTDVAVGDTVTIAMNYMRKGQTVVIKASDGDTIASNLNLLQFPKRSEYPPDAAWVQSSSITFNGTTSYVPVLGLAYIEDKASGKSYWIVTESDPTVERVDAKDNTTRARLGVIALATQAQANAESNPEKELAITPETLNGRRSTETQTGIARIATSSEVNQSTTASYLDNVIVTPKKLNERAATETRRGLAEIASNAKMDAGTDDFTIVTPKKLLYRTTSDSRLGVIQLVKTGGAPNTTADRSSAGTGIFDHSDYKNAVTPKTLREYKATVNQSGIVWLATDSEVRNGTPSASNIPTVVTPEALHKKVATDGAIGLIQIATQTEVNAGGVTNKAVTPKTLNDRTATNDRTGIARFATPGAQGEFEAGTSSIVMVNPKLLFDKFANTDRIQVNTSSGLTITGNLWDHYTINIQEASTSQRGTTTLATAAEVRTGTDAKKIVTAATLHAKTATEGAIGLAQYATQAQVDAGTLSDRIVPPAYLKQTIQVTESWQATDSVRGTVRLSTGDGTWKGNDTNGSTLPDNGYASKGVAVSPYELNLTLKHYLPRLGKAYDTGMLGGQTPDKYARRDIAQTISGAWSFSQDTSFSNNISVQNIIYANGGEVKISPTADTGNVHVRFQNRDGTERGIIYAEPQTASAGTLKIRVKNGTGTTATSQTYVFGGNGTLDVPNEVSTKTLRSSGNAIVGGTVMVKDTVLLTIETQNAIMGARSHSAFIDTRDADTQIFARDNTNSYPILTTKNYARLADGRYVKKAGDTMTGNLNLSGSAIVITGSESWYVPTNETVIRQGSWTAEIKDATKLQGLRGYMVPIRTPIDPANPSTLVVTGYEEKTAAGGVLTQVGVTTNNTYQLWTPYPPTTETADKRFAHTVWMRIYNPNLNKFDDWMRVFTSATPPTAADIGAPSSVSTQVKTLEVLEWIKLGPVKIWPDRPNQTLKFEWVGD
>ID:YP_009607458.1 |[Klebsiella phage Miro]||_Klebsiella_phage_Miro_.gbk|long tail fiber prox..|3774|NC_041981(176055):162030-165803:1 ^GeneID:40083467^ Klebsiella phage Miro, complete genome.|neighbours:ID:YP_009607457.1(1),ID:YP_009607459.1(1)|neighbour_genes:hypothetical protein,hinge connector of l..|
MVAKSFRARSGLDAAGEKVINVGKADRNTLSDGVNVDFFNEFNGIQQYDPTRGYSQDMAIIYARRIWYAKQNIASPAGAFDESKWIATRNDPKWVYSNVTTPDGSIIESGSYIMADGRFTELLYLLPDNPTEGDVITFKDCGGLVGVNSILVKSNTRQIRLRTVQSAQYRLTHPYMIATFIYNGNVWRVAETLDNRDSEIVNATGTGSFQLQSGMTVFRNSATGKITLQLPKYANDGDVITTYDADKMNSINVAVLQIYPGSGHTISDGAITGVTSVTSQKSGFGMFIFDAQNSQWKVYDADNRVRLRRIYSDLNTVPNDYVFVTANPSGTIPNVTVTLPTDVADGDRVYVSLYMMGKNQNCTIKVKDGTTDKIRTNKNMMQFPQRKDYPPDDWFSVTSLAFNAASDYLPYIEFSYMKATKEWVVANYRPIVERVDATNRSRTGVIALAAQAEVNKNLEDNPNDETAITPMTLANKTATETRRGIARLATTAEVNKLSTDTYLDDVIVTPKKLNERTATETRRGLAEIATQAETNGSTDDITIVTPKKLHNRIASPTLTGILALVATGGDPNTNTDRSQAGTGVYDHSDYQKAVTPKTLREYKATQLQSGVVWLASETEVINGTVASSNVPTVVTPEMLHKKTSTDGRIGLIEIATQTETNAGTDYTRAVTPKTLNDRAATETLTGIIAIATTAEVSAGTVTNKAIVPSKLKGYLDDTSHITVATADGLTQSGTIWTTVNIGIQSATETQRGTLRVATQSETNAGTLDTVFVTPKKLHAKKATESAEGIIQVATAAETTAGTVANKAVSPKNLKNTIQVDTSWQATDLVRGTVKLSKGLGTWSGNDVAGSTLPDDGYAAVGVAVSPYELNLTLKHYLPIGAKAVDADKLDNLDSSQFIRRDIDQTVNGALTLTKETTVQANINSTADASFRVMNVSGDLNVGDGSSMGKLRLNGGSSNDWSIQASSSSGRIAMISTGNTGTVHLSVYNDTRGVVANVKFQAPEIQAIGKVTLGNDTVITAAGSVLSMGTNNKTTKILTSDAGNILAEESGNSYKVFTEKNAQTLLNPTYVRKAGDTMSGRLTVSNSSIIIAGQAAWSTLDAVTEASRGNWTAEITASAQYNLLPGYAVPVLEPDPINPEIMIVTRYTYVKAPGTLTQFGNGTAFTYQIWAPRPTSGTGVNALAQSFWIRQMNPITGKFDEWGRMYTSNNPPTAGEIGATSAVGTTVKNMTVTDWIKVGNVKIYPDPVTQTVKFEWVA
> |[Tevenvirinae _Klebsiella_phage_PKO111]||_Klebsiella_phage_PKO111.gb|long tail fiber prox..|3846|NC_031095.1(168758):123955-127800:-1 ^RAST2:fig|1198136.84.peg.234^ Tevenvirinae _Klebsiella_phage_PKO111|neighbours:(-1),(1)|neighbour_genes:Phage tail fiber pro..,Phage ribonuclease H..|
MSDLLKQHFRATNGLDAGGNKVINVALADRNVKTDGVSVEYVIQENTIQKYDPTRGYLTDFAVTYGRRIWIANKDIPKPAGDFNQANWTSLRVDPNWIYTVRKGEFEIQSGQFINVDSNAAGNATLLLPLAPDEGDTIVVRDIGGRPGYNGILIKAQDTGASIVFGESRLREVRLTRPYSQIMLTFSNGAWRASLTDFGDTAKMVVPNGIVPTQVQSGDNVVRRYTSNSEIFITLPLFANSNDIINFTDLDGTSPINHMTVRTFDPTISIGTPGQTEIQVRTSGNGFLVYDANNKIWRIFENDLRTRVRIITSDVTLMPNEHISVFGADNNTVKTINVTLPTDVAVGDTVKIAMNYMRKGQTVVVKASGGDTIASNLNLLQFPKRSEYPPDAAWVQSSSITFNGTTSYVPVLELAYIEEKATGKSYWIVTESDPTVERVDAKDNTTRARLGVIALATQAQANAESNPEKELAITPETLNGRRSTETQTGIARIATSSEVNQSTTASYLDNVIVTPKKLNERAATETRRGLAEIATNAKMDAGTDDFTIVTPKKLLYRTTSDSRLGVIQLVKTGGAPNTTNDRSSAGTGVFDHSDYKNAVTPKTLREYKATVNQSGIVWLATDSEVRNGTPASSNIPTVVTPEALHKKVATDGAIGLIQIATQTEVNAGGVTNKAVTPKTLNDRTATNDRTGIARFATPGAQGEFEAGTSSTVMVNPKLLFDKFANTDRIQVNTGSGLTITGNLWDHYTINIQEASTSQRGTTTLATAAEVRTGTDAKKIVTAATLHAKTATEGAIGLAQYATQAQVDAGTLSDRIVPPAYLKQTIQVTESWQATDSVRGTVRLSTGDGTWKGNDTNGSTLPDNGYASKGVAVSPYELNLTLKHYLPRLGKAYDTGMLGGQTPDKYARRDIAQTISGAWSFSQDTSFSNNISVQNIIYANGGEVKISPTADTGNVHVRFQNRDGSERGIIYAEPQTASAGTLKIRVKNGTGTTATSQTYVFGGNGTLEVPNEVSTKTLRSSGNAIVGGTVMVKDVQMLAVEGLNSIFGAKSQSAFIRSRDADTQIFAQDSTGSYPILTTKNYARLADGRYVNKAGDTMTGNLNISGSAIVITGSESWYVPTNETVIRQGSWTAEIKDATKLKGLRGYMVPIRTPIDPANPSTLVVTGYEEKTAAGGVLTQVGVTTNNTYQLWTPYPPTTETADKRFAHTVWMRIYNPNLNKFDDWMRVFTSATPPTAADIGAPSSVSTQVKTLEVLEWIKLGPVKIWPDRPNQTLKFEWVGD
>ID:YP_009288925.1 |[Klebsiella phage vB_KpnM_KpV477]||_Klebsiella_phage_vB_KpnM_KpV477_.gbk|putative long tail f..|3846|NC_031087(168272):148841-152686:1 ^GeneID:29067229^ Klebsiella phage vB_KpnM_KpV477, complete genome.|neighbours:ID:YP_009288924.1(-1),ID:YP_009288926.1(1)|neighbour_genes:putative ribonucleas..,putative hinge conne..|
MSDLLKQHFRATNGLDAGGNKVINVALADRNVKTDGVSVEYVIQENTIQKYDPTRGYLTDFAVTYGRRIWIANKDIPKPAGDFNQANWTSLRVDPNWIYTVRKGEFEIQSGQFINVDSNAAGNATLLLPLAPDEGDTIVVRDIGGRPGYNGILIKAQDTGASIVFGESRLREVRLTRPYSQIMLTFSNGAWRASLTDFGDTAKMVVPNGIVPTQVQSGDNVVRRYTSNSEIFITLPLFANSNDIINFTDLDGTSPINHMTVRTFDPTISIGTPGQTEIQVRTSGSGFLVYDAIDKIWRVFENDLRTRVRIITSDVTLMPNEHISVFGADNSTVKTINITLPADVAVGDTVKIAMNYMRKGQTVVIKASDGDTIASNLNLLQFPKRSEYPPDAAWVQSSSITFNGTTSYVPVLELAYIEEKATGKSYWIVTESDPTVERVDAKDNTTRARLGVIALATQAQANAESNPEKELAITPETLNGRRSTETQTGIARIATSGEVNQATTASYLDNVIVTPKKLNERAATETRRGLAEIASNAKMDAGTDDFTIVTPKKLLYRTTSDSRLGVIQLVKTGGAPNTTNDRSSAGTGIFDHSDYKNAVTPKTLREYKATVNQSGIVWLASDSEVRNGTPASANVPTVVTPEALHKKVATDGAIGLIQIATQTEVNAGGVTNKAVTPKTLNDRTATNDRTGIARFATPGAQGEFEAGTSSTLMVNPKLLFDKFANTDRIQVNTSSGLTITGNLWDHYTINIQEASTSQRGTTTLATAAEVRTGTDAKKIVTAATLHAKTATEGAIGLAQYATQAQVDAGTLSNRIVPPAYLKQTIQVTESWQATDSVRGTVRLSTGDGTWKGNDTNGSTLPDNGYASKGVAVSPYELNLTLKHYLPRLGKAYDTGMLGGQTPDKYARRDIAQTISGAWTFSQDTAFNNNVSIQNVLYANGGEVKISPTADTGNAHVRFQNRDGTERGIIYAEPQTASAGNLKVRVKNGTGTTATSQTYTFGGNGTLNVPNEVSTKTLRSSGNAVVGGTVMVKDVQMLAVEGLNSIFGAQSQSAFIRSRDADTQIFAQDSTGSYPILTTKNYARLADGRYVKKAGDTMTGNLNLSGSAIVITGSESWYVPTNETVIRQGSWTAEIKDATKLKGLRGYMVPIRTPIDPANPSTLVVTGYEEKTAAGGVLTQVGVTTNNTYQLWTPYPPSTETADKRFAHTVWMRIYNPNLNKFDDWMRVFTSATPPTAADIGAPSSVSTQVKTLEVLEWIKLGPVKIWPDRPNQTLKFEWVGD
>ID:AUO78784.1 |[Klebsiella phage vB_Kpn_F48]||_Klebsiella_phage_vB_Kpn_F48.gbk|long tail fiber prox..|3834|MG746602(170764):81657-85490:-1 ^^ Klebsiella phage vB_Kpn_F48, complete genome.|neighbours:ID:AUO78783.1(-1),ID:AUO78785.1(1)|neighbour_genes:tail connector prote..,ribonuclease H|
MSDLIKQHFRATNGLDAGGNKVINVAKADRTVMSDGVNVEYLIQENTIQPWANDRGYPEGFAVTMEKRIWVARADIPAPIPPVVNTFRQGDWISMRVDPKWEQYSSGTSELLPGTYANIDTRVNPVTLVLPKNKVEQGDTIVIRDIGGKPGINQALIKVQDSAPAMIFQGSILRELQLTRPYSMLLLTFTSAGWYVTLSDLSSLARTIDSTTLDAATDVGAQVQSSEYIVLYYTSNKKLTVRLPRYANHGDMITFAEPKGETPLYHFTIKTYDANSSIGTEGATSWTSKIKGGGVLIYDGPRNVWRINSIDMQQRVKIVTDDVVMRPNEAIAIFGANNSTVKTITVTLPTLVAPGDTVRIGMNYMRKGQTVNIVTPPAPAGGTKDRIASTVGLLQFPKRSEYPPGAAWTQVDSLSFNGTSDYPPVLELAYVEATPNNYWIVSENIPTVERVDSTNDTTKARVGVIALATTAQAQATSGHNDDRAITPLTLSQRTATESRTGIAEIATQAEANSTTDDTRIITAKKLNDRLATETMRGVAEIATQAETNGSTVDDRIVTPKKLNGRKATATLDGIIQLVNTGGTPGTSRSDPGTSNGTGVYDHTDFSKAVTPKTLREYKATELASGCVWLATKAEVRNGTPASNNIPTVVTPATLHAKTSTTKDIGLIRIATQAEANAMSNALGNAAITPATLNGRTASYTQTGITRYAIQEEFDGGTLENVAVNPRKIKEYFSRPARMTTRSEAGLAQSGNLWDGWVLNIQVPTETQRGTPKIATQALVNAGTDDVDYLTSKKLQAKKGTESTYGIVKYATRADTNTGTANDVAVSPVHLKYVIQTSADWRAQDNVRGTVRVANGAVAWTGNSTTGSDNTPKESSGYAVSPNGLKQALANYLPLNAKADNSALLNGLTSDQFIRRDINQTVNGSLTLTKVTTSSANIETSAILKSSKVETTGDIRISNATARLLLTSDTNAWSVQAAANSGRIAFISENDTQNVHLSVYNDSRGVTANVKFEAPVINATTQVQLAGTGVIALAGTNSIRLATSGKGLELASSDAGNIIAAEGSTTYKVLTTKNKDSILDSRYVKSAGDTMTGNLTMNGSALVINGSEGWYDHTTTANTEKYARAGSWTVEIKNSAKLATLPGYVVPIREENPLVPGSMIVTGYEEKTGAGGLLAQISVSSDYTYQTWTPYPSNAEQSAKARTHTMWTRVYNPYIKKFDSWMRVYTSATPPTAADIGAPSSVSTSVKTLEVQEWIKIGPVKIYPDRTSQTVKFEWVGD
> |[Tevenvirinae Morganella_phage_vB_MmoM_MP1]||_Morganella_phage_vB_MmoM_MP1.gb|long tail fiber prox..|3651|NC_031020.1(163201):148037-151687:1 ^RAST2:fig|1198136.47.peg.266^ Tevenvirinae Morganella_phage_vB_MmoM_MP1|neighbours:(-1),(1)|neighbour_genes:hypothetical protein,hypothetical protein|
MSLNKSFEATYGLNASGEKVINVAKADKTVLSDGVNVEFFIDQNTIQKYDPTRGYDKNFAIIYDNRIYVSNTIIDEPAGDFDKFKWDTLRVDPSYIQIHETVGNGYNLKSGEYIAAYTNINDLTFNLPKQPIEGDTIYIKEMSGNNGYKFLKVKKTTHNLSWNGALVDSHIITRPFAETLLIFSGSTWNLFQIEHEIVGRIVSTSLTKQKVSSGEKIYRRSSTGPINIELPKHAVHGDIIEFYDIDQMTAINHLFVFVNNQEHSIGNLGQKDFEARTSGTGRLVFDSSVNLWRIWDGDLRTRLKTITDDYDMLANDSVLVFGANNTEERTITINLPKDNAEGDTAEIVLTYMRKGQDVKIKCADNDIIFTEKKLLQFPKRSEYPPEVDWVEVTELVFNGTSDYVPYIKLAYSDKKDKGGWFVQAAIPTVERVDFKNPDRLGVIALATQEQANVDKDSNPEKEIAITPSTLANRTATEKREGIARISTTAEVNQISTATYLDTTIVTPKKLNERTATEDRRGLAELATQEETNKGLDDTTIVTPKKLNDRKASEELSGIAKIVASNGTPGTQRDFAGTGVYDFTNNTDIVTPGAVHELISTENAHGVVYLATETEVIDAPVMDPEFPVVVTPVQLHKKTATETRIGFGKIATQDEVNAGTDDFSYVTSKKLNDRKASETLTGLSRYATQDEFNAGDKELISEPAKIKTFLKDKRLEVNTDSGLTLTGNIWDKATINIKASTETQRGTTTIASQVQVDEGTDHTIIVTPKTLHNKKSTEDKEGIIQVADYDETIAGTVVNKAVSPKNFVNAIRTPKNGLEATTVNRGVVRLPADASVWEGTDKDGSTGTYEHEGFAVSPRELNKALSHYLPIEGRAVDSDKFNGLVEADFVRRNKDQTIEGKITFKETISLEKALTSTSDATFVNTNTDVINIGNGTKGTINFKSTTPWTIEAEDKLKINTVEIEQDGTINLKGINATGVVDALIFNVDGTKVISKDGLNTDIGIKEQQLRLFSKDPDATKINDSTIIVDTNMKDKGKGHFILRNGDTVEGDMTFIKPIRVQKEQMKASVKPVAGSFTSEIKDKAIYDTYPGIAVPVIDPETSLVTDYTYVKGPGLLTQIGDSADFVYQTWIPQALGAEANQFNRTVWTRVYNPVKKDWDEWGRVYNTNNPPTAKDIGAVSTVGSTFETLTINQWLQVGPVRLVPNPVTKTVDFVWVG
>ID:YP_009211691.1 |[Pectobacterium bacteriophage PM2]||_Pectobacterium_bacteriophage_PM2.gbk|long tail fiber prox..|3729|NC_028940(170286):153670-157398:1 ^GeneID:26638163^ Pectobacterium bacteriophage PM2, complete genome.|neighbours:ID:YP_009211690.1(-1),ID:YP_009211692.1(1)|neighbour_genes:RNaseH ribonuclease,hinge connector of l..|
MADLLKPAFRATSGLDAAGEKVINVAKADFDVLSDGVNVDFFIEENTIQQYDPTRGYKEDFAVIYDNRMWISNSEIIKPSGPFASILWRAVRTDPKWIEVTQPVYSLKSGDYVTINSNQRSSDLSLPSDPQDGDYIVVKDIGNNAGYNRQRIIATAQSIIRWGSARSEVLLSKPLSYNIMVFSNRQWQFYETAQEDRGTVITSSSGVFRAQAGDNILRRYTNAEPVRLTLPKYANQGDIIRSVDIDGLGPTYHLIISTFDTTSSIGTVGTHEIEFRTSSDGFLVYDELNKLWVVWDADIKTRLRIIKDDVVLRPNESIMVFGENNAISQTINITLPTSVAIGDTVKIALNYIRKMQTVIIKASPGDEIATDINLLQFPKRSEYPPDAEWVYVTELSFNGDISYTPVVEFSYIENDGKSCWVVAQNVPTIEQVDPKDNNTRKRLGVISLASQAEANVDFENSPLRQQAITPETLANRTATETRRGIARIANTGQVNQDTTFNFQDDIIITPKKLNERTATETRRGVAEISTQAETNAGIDDTTIITPKKLEARRATENMAGIAPLVSTVNTTMAPSRGNPGTNSYDYNEATKIVTPKAMFQAKATNTSQGGVYLALQSEVIAGVTQSGFPNAVVTPETLHAKTSTDSRIGLIEIATQAETDAGTDYTRAVTPKTLNDRKSSEVLTGIARIATQVEFDAGSLDTVISTPLKVKTHFNNSSRTSVVSDSGLVETGTLWDHYTLNIQEASITQRGTLKLSTQAQVDSGTDDTTAITPLKLQRKKSTESTEGIIQLSTQAEVIAGTVSNKAFSPLHYKYIVQQEKSWEATPSRRGYVKLTENALTWAGDNVNGSVANQETFEKTGYAVSPYEMNKALSHYLPIGAKAVDSDKLDGLDSLQFIRRDINQTVDGSLTLTKSTQFQAAITSTSTAVFSGSVTGAGLVSTNGSLSINNGTNTWGITAANNGTTLVLGNSLTLNSNGNASVTGNISSNASIEAKNSYILNGKTIASTITRTPNTLILGDNTQNTVIKTLDASNLVVSDVADYKVLTEKNAKDIVGTNFVKKEGDTMGGKLTVNAPVLPKISETLAMAPLTSANIGFWGAEIVSASIYNTLPGYAVPVMEMSGGQQTGFVDHYEYVKAPGLMTCSGTSIDYIYRTWSPRPQIAQDNHNANTQYISIWDAARGVWGSWGRVYTNSAPPTASEIGAVTNSGSAFDNLTIRDWLQIGNVRIEPDESTQTVKFTWVE
>ID:QBP35587.1 |[Phage NC-G]||_Phage_NC-G.gbk|long tail fiber prox..|3969|MK310184(170164):93592-97560:1 ^^ Phage NC-G, complete genome.|neighbours:ID:QBP35586.1(-1),ID:QBP35588.1(1)|neighbour_genes:ribonuclease H,tail connector prote..|
MADILKPAFRATSGLDAAGEKVINVAKADYNVLDDGVNVEFFIDENTIQAYDETRGYKKGFAVIHDQRIWVAQRDIAAPAGTFVPGYWTATRTDPKWITVASPTRQLASGEYIAVDSAASFTTFTLPPNPTDGDTIVIKDIGGRVGYNEIKVQSSSAPGGGNQKIVRFGNQFSETLITKPFSYNMLIFANRLWHFWEAGNEERGIRVEPNTAQFQAQAGDNVLRRYTSGAVIKFTLPKYANQGDMVKTVDIDGLGSKFHLIVETFDASSSLGKPGQHSMEFRTSGDGFFVYNSVEKMWYVWDGDRQTRLRVIRDDVELLANESIIVFGPNNTTPQTINITLPTSVAQGDTIKIALNYLRKAQTVNIKAAVGDKIASSVQLLQFPKRSEYPPDTEWVLNDVLTFNGNISYTPVIELSYIEDTITGGKYWVVAQNVPTVERVDSKDDLTRARLGVIALASQTQANVDHENNPEKELAITPQTLANRVATETRRGIARIATTAQVNQDTTFAFQDDLIISPKKLNERTATETRRGVAEIATQQETDAGVDDTTIITPKKLQTRQGTESLSGIVKYTSTVDTTPATARDTVGTNVYNKNVNNLVISPKALDQYKATQAQQGTVYLSTQSEVNTGQSASGFANSAVSPETLHARVALDTRTGLIEIATQQETDTGTDYTRAVTPKTLNDRKATETLTGIARIGTQVEFDAGVLDNVISTPLKIKTRFDDTARTSVSAASGLIESGTLWNHYTLDIREANETQRGTARLATQTEVNVGTDDKTIITPLKLHSKKSTESSEGIIRVATNTETTAGTSKVLAVSPSGLKYVVQTETTWEATALRRGFVKLTEGALTYSGNKVTGSGVKFNSGTGLYENDDTVLNAANYPKTGYAVSSYEMNKTLQNFLPINATAVNSEKLDGLDSLQFIRRDVDQTVNGSLTLTKQLNLAAPLVSSSTATFTDVTATNSTFGTVNVVNGTNKWKITSPSTGTTLTIGDTTNVLTMNTATGNVAALNNLSAGNDVQAKNNFVLNGRTIATTTGEASGATLSLGDNSQNLVLKTLDAGNIIANGGGAFKVLTEKNAVEIVDRNFVNQAGDTMSGVLRVNAPVRVFGTKPTLASQVPTAETVGFWSVDINDEATYSKFPGYWTMKTKRQVNIDTVQTKPAGVSDEVWNASGWLTETGAFSSPAIRYRNEDGSFGDEVLGTSGQKLRGAWFDYSVRDKEVKYPGTLTQFGNTLDSCYQDWVCYPTGLNGGTIRYTRTWQKNKNAWTTFSMVYTADNPPSAEDVGALPADNATMGNITILDWLRIGNVRIIPDPVTKSVKFEWIE
> |[Tevenvirinae _Proteus_phage_phiP4-3]||_Proteus_phage_phiP4-3.gb|hypothetical protein|3657|MG696114.1(167849):11096-14752:-1 ^RAST2:fig|1198136.86.peg.19^ Tevenvirinae _Proteus_phage_phiP4-3|neighbours:(-1),(1)|neighbour_genes:hypothetical protein,hypothetical protein|
MTLNKSLKATYGLDASNEKVINVGLADKNTLTDGVNVEFLIQENTIQAYDKNRGYEKGFAVIFENRIYVSNQKIESPSGDFEPHKWFSLRVDPKWDTVFETVASGQIITSGQFIAANTSINDLYFKLPRKPQPGDTICIKEASGNSGYKFLKIGKTDNNILWNGTNVEELYLTRPYSQTYFIFSGNVWNVFQIEHEDIGRIISTSPLKQQVSSGERLYRLSNTGPINIMLPKYAMHGDVIEMFDIDGLTSINHLTLYTSEGSGHAIGTLGQSKLEIRTIGNGRLVFDSSNNLWRLWDGDIRTRLKTIKEDRKLLPNEQVLVYGVNNTVKETITLTLPRNIAVGDTVEISLGYMRKGQTVIIKTEGDDIIGTDKTLLQFPKRSQYPPEMTWVEVKELVFNGTDDYLPYLKFAYVETLSDLGWAVQHYRPNVERVDFKNPERIGLIALATQDQANKDHENNPEKELAVTPFTLANRVATEERRGIAKTAKTSMVNQNSNGKFEDDTIVTPKKLNERTATEERRGLAEIATQEETNTGKDDTTIVSPLKLENRKASETLSGIAKIVPSKGTPGTQRDKQGTGVYNYTDNKTIVSPSAIHELLSTENSHGVVYLASETEVIEAPDMDPKFPVAVTPVQLHKKTATEDRIGFSQIATQEETDEGTDNFKFITPKKLNDRKTTESLEGISRYATYEEFKKGDSNLISEPNKIKQFLQEARIKVVPESGIVFTGNIWDTCNFDIKPSTEVDRGTLKLSTQGQANTGEDDTTAITPKKLHNKKSTELVEGIIQLSNYAETIAGDVNNKAISPQNFVLAVQTENNGLEASTSLRGFVRLLDGASIWQGTDESGSDPDNEDFLHNGYAVSPKELNKALSHYLPIKGKAVNSTLFDDLKTSDFIRRNIDQEIDGDMTFNKPVILKDTLVSTSSGKFESLESKTVSIGNGTKGSINFLSTTPWKIDVQDDFKINGIKIDKDEVIHSKGLETVSYIDTSEYRLNGKTFISGQGTINVGDSESQIRFQTKNPNDVRISDSTIIVNTNLEEKGNKHFINRKQDTVDGDIEFTKPVKINVQENMVEVSEGIFVAKITSKEEYEKYPGIAVPKIDQETQKVIDYTYVKGPGTLTQYGDTKSYTYRIWAPQALGQEDNHNNYSLWMQVYNPVKGEFDAWGRIYTSQNPPTAAEIGAVSSSGSTFETLKVNQWLQVGPVRMVPDPVTKTVRYIWIDE
> |[Tevenvirinae _Proteus_phage_vB_PmiM_Pm5461]||_Proteus_phage_vB_PmiM_Pm5461.gb|long tail fiber prox..|3657|NC_028762.1(161989):145510-149166:1 ^RAST2:fig|1198136.85.peg.248^ Tevenvirinae _Proteus_phage_vB_PmiM_Pm5461|neighbours:(-1),(1)|neighbour_genes:Phage ribonuclease H,hypothetical protein|
MTLNKSLKATYGLDASNEKVINVGLADKKTLTDGVNVEFLIQENTIQAYDKNRGYEKGFAVIFENRIYVSNQNIESPAGDFEPHKWFSLRVDPKWETIFETVSSGQIITSGQFIAANTSINDLYFKLPRKPQPGDTVCIKEVSGNSGYKYLKIGKTDNSIIWNGTDVEELYLTRPYSQTYFIFSGNVWNVFQIEHEDIGRIISTSPIKQQVSAGERLYRLSSTGEINIMLPKYAMHGDVIEMFDVDGLTSINHLTIFVSEGSGHAIGTLGQTKYEVRTIGNGRLVFDGSNNLWRLWDGDIRTRLKTIKEDHKLLPNEQILVYGANNTVKETITLTLPRNIAVGDTVEISLGYMRKGQTVVIKTDGDDIIGTDKNLLQFPKRSQYPPEMAWVEVKELSFNGTDDYLPYLKFAYVETLSKLGWAVQHYRPNVERVDFKNPERIGLIALATQNQANIDHENNPEKELAITPFTLANRVATEERRGIAKTAKTSMVNQNSNGKFEDDTIVTPKKLNERTATEERRGLAEIATQEETNTGKDDTTIVSPLKLENRKASETLSGIAKIVPSKGAPGTQRDKPGTGVYNYTDNKTIVSPSAIHELLSTENSHGVVYLASETEVIEAPDMDPKFPVAVTPVQLHKKTATENRIGFSQIATQEETDLGQDNFKFITPKKLNDRKSSETLEGISRYATYEEFKKGDLNLISEPGKIKQFLQEARITTVPESGIVFTGNIWDTCNFDIKASSEVDRGTLKLSTQDQTNTGEDDTTAITPKKLQNKKSTEQVEGIIQLSTYAETIAGEVNNKAISPQNFVLAVQTEDNGLQASTSLRGFVRLLDGASVWQGTDETGSDPENEDFLHDGYAVSPRELNKALSHYLPIKGKAVNSTLFDDLKTSDFVRRNIDQEIDGVMTFNKPVILKDTLVSTSSGKFESLESKTVSIGDGTIGSISFLSTTPWKIDVQDDFKINNVKIDKDEVIHSKGLETVSYIDTSEYRLNGKTFISGQGTINVGDSESQIRFQTKNPNDVRISGSTIIVNTNLEEKGNKHFINRKQDTVDGDIEFTKPIKINVPENMVEVSEGIFVAKITSKEEYEKYPGIAVPKIDQETQKVIDYTYVKGPGTLTQYGDTKSYTYRIWAPQALGQEDNHNNYSLWMQVYNPVKGEFDAWGRIYTSQNPPTAAEIGAVSSSGSTFETLKVNQWLQVGPVRMVPDPVTKTVRYIWIDE
> |[Tevenvirinae _Pseudomonas_phage_PspYZU05]||_Pseudomonas_phage_PspYZU05.gb|long tail fiber prox..|3783|KY971610.1(166442):122882-126664:-1 ^RAST2:fig|1198136.88.peg.166^ Tevenvirinae _Pseudomonas_phage_PspYZU05|neighbours:(-1),(1)|neighbour_genes:hypothetical protein,Phage ribonuclease H..|
MTNRKFRSTLGLDSAGEKVVNVALADRNTMTDGVNVEYVIQENTLQQYDPSRGYLKYFAAIYDNRIWVANRDIPKPAGTFAEPYWNSIRVDPKWKLVQSGNYPLLAGDYISVDTDFGADMTFELPMNPQDGTTIVLKDIGGRPGYNKFSIISNSAANSHSMLYDALRVRSIQVTHAYAEVVLVFSNRLWNVYIGDHENKGRFITPASKHLAQSNERLIRRYTSAEMIRVGLPRNANHGDIIYFTDLEGKNPQYHLEVTTFDNNSSIGQVGTRLMEFRTSGDGFLIYDASEQLWRIWDGDLRTRLRIIRDDVNLVPNEHVMVFGVNNTTQKTININLPEDVAIGDTIRISLNYMRKGQIVNINAIGDDTIASSVQLLQFPKRSEYPPETNWVQVKTLTFNGTTAYVPVIELSYIEDSVTGEEYWVVADNNPTVERVDALNNETRKRLGVIALASQAQANANHEQNPEKELAITPETLANRTATETRRGIARLATTAEVVQDSTYAFLDDIIVTPKKLNQRTATETRRGLAEIATQAETNAGTDDSTIITPKKLEARRATETMAGIAPLVASGGVPGINRDTVGTGIYERTEHTKQVTPKTLFENKATQTAQGGVWLATGNEVIAAPVDDPAMPLAVTPEQLHKKTATETRIGFSEIATQAETNAGTDDFRFVTPKKLNDRKSTETLDGIARIATQAEFDAGTANNLISTPLKIKTRFNSTSRTTVDQTSGLRESGTLWDTHSLNIVLSTETQRGTTRIATQAETNAGTDDATTVTPKKLGARKSTEALDGIIRLGTQAEVVTGTANNLAVSPVHLKYVMQTESTWQATPTRRGPVKITEGALTWVGTNVLGSTKPLDDYEKNGYAISPYEFNKTLANYLPLMATAENSRNLGGFLPSQYIRRDIDQTVTGSLTLTKQTNISAPVISTDYSKFKYLIASEYINIGESSASSTLSFNTTNNVWGIKTLANTDNIQILGGSTAVLTAQRDGNVSVAQTLTANNRVEAVKGISVEGGTIVINPTPSTIVLGTQSKAMTLYSPNASAYNVIDPSGTYQLLTTKNNVAVNNVNFVNRAGSSMSGELVINNVLSVVLSEATAFPSLTSIPNSSNKSAWTAEITSAAKYNLLPGYAVPILGKTTNEQGEEIETGIVVDYKYFNGPGTLTQHGNGTTGIYQIWAPRPAANQANHNAQTFWIRNFNKVLNKWDGFARMFTSDMPPTASDLGAVSQTGGRLNNLTIRDWFQIGNVRLRPNPDTRTLEFEWVN
>ID:YP_009615726.1 |[Salmonella phage Melville]||_Salmonella_phage_Melville_.gbk|long tail fiber prox..|3822|NC_042044(159323):142693-146514:1 ^GeneID:40092201^ Salmonella phage Melville, complete genome.|neighbours:ID:YP_009615725.1(-1),ID:YP_009615727.1(1)|neighbour_genes:RnaseH,hinge connector of l..|
MAELKRKFRAQEGLDAAGEKVINVAKADRTVMSDGVNVEYLIQENTLQQYDSTRGYPEHFAVIYDNRIWVSNREIAAPAGDFTELYWNSVRTDAKWKTVSSGTTNLKSGDFISADTAGRTDMKFILPSNPQDGDTIFIKDIGGQPGYASLTVDASIQSILWMGSQIRTAQMTHPYSQMVFVFSNRLWQLYISDNESRATYITPASIHEAQAGENLVRRFTSGAEVFITLPKHANNGDIISVVDLDSLNPLFHTTLKTYDQNTSIGQVGTHEMQFRTSGDGFVVFDSADNLWRVWDGDLRTRLRIVTEDTDVRPNSHIMVFGVNNDEIKTVNLNLPESPAIGDTVKISLNYMRKGQTVNINATGTDTIASNIELLQFPKRSDYPPGATWVQSSTLTFNGDESYVPILDLSYIEDENSQYWVVADNTPTVERVDSTNDETRARLGVIALATQEQANKDKEDNPEKELAITPETLANRIATKIRRGIARLATQAELEVKTGGTLLDDVIVTPKVLNDRTALEDRQGLAELATQSETNDGVDDSRIVTPKKLHNRKASEILTGILALVKTGISTLAGVDRDTKGSNIYDYADNEKAVTPASLFENKATYTSQGGSYLATETEVIQGTPHDPKVPTVVTPVELHKKTATETRIGFSEIATQNEVNTGTDDFRYVTPKKLNGRNATEDLTGISRVATDAEFAAGELDNVISTPKKIKNYFSSPDRKSVVTESGLVESGNSWDHYNLDIQKASETQRGTLQLATQVLTDAGVDDTTAVTPKKLQAKKTSETSEGIIQIATQSETTSGTVGNKAVPPKHLKYAIQEQPDWEASPLRRGPVKLTEGALTFVGDKEFGSGVKFDATTGLYINDNDKLNAGNYFKSGYAISPFEMNKTLQNFLPINATAVNSHKLDNLDSTQFIRRDIDQTVEGSLTLTQQTNTSAPLVSSSTAKFVSMLVTTEATIGDATGHSVINLDAKTNKWVIDGQANSQYLDFTAGTTDVLKLKRDGDVNVAQTLSAGNRVDASKGFSVEGGIMVINPTANNIQIGSQSKATNIQTTDAGNLKVTDTSGSSVILTTKNAVTIVGNNFVNKAGDSMSGRLDISAAMSSVITEAKAIGPLTNETVGNWSAEITTEDIYKTLPGFMVPIYSDDGGGKVIIGYADYDPADVSKRGVRAPGVLSQIGTSKKEFTYQIWNPRPATAYTDAKSSLWIRTYDPVKGAFNEWGRVYTTEAPVTSAEIGAVSTAGSSFNNLTIRDWLQIGNVRITPNPDTQSVDFTWIP
>ID:YP_007501285.1 |[Salmonella phage vB_SenMS16]||_Salmonella_phage_S16_.gbk|long tail fiber prox..|3822|NC_020416(160221):143791-147612:1 ^GeneID:14675486^ Salmonella phage S16, complete genome.|neighbours:ID:YP_007501284.1(-1),ID:YP_007501286.1(1)|neighbour_genes:RnaseH,hinge connector|
MAELKRKFRAQEGLDAAGEKVINVAKADRTVMSDGVNVEYLIQENTLQQYDSTRGYPAHFAVIYDNRIWVSNREIAEPAGDFTELYWNSVRTDAKWKTVSSGTTNLKSGDFISADTAGRTDMKFILPSNPQDGDTIFIKDIGGQPGYASLTVDASIQSIVWMGSQIRTAQMTHPYSQMVFVFSNRLWQLYISDNESRATYITPASIHEAQAGENLVRRFTSGAEVFITLPKHANNGDIISVVDLDSLNPLFHTTLKTYDQNTSIGQVGTHEMQFRTSGDGFVVFDSADNLWRVWDGDLRTRLRIVTEDTDVRPNSHIMVFGANNDEIKTVNLNLPESPAIGDTVKISLNYMRKGQTVNINATGTDTIASNIELLQFPKRSDYPPGATWVQSSTLTFNGDESYVPILDLSYIEDENSQYWVVADNTPTVERVDSTNDETRARLGVIALATQEQANKDKEDNPEKELAITPETLANRIATKIRRGIARLATQAELEVKTGGALLDDVIVTPKVLNDRTALEDRQGLAELATQSETNDGVDDSRIVTPKKLHNRKASEILTGILALVKTGISTLAGVDRDTKGSNVYDYTDNEKAVTPASLFENKATYTSQGGSYLATETEVIQGTPHDPKVPTVVTPVELHKKTATETRIGFSEIATQNEVNTGTDDFRYVTPKKLNGRNATEDLTGISRVATDAEFAAGELDNVISTPKKIKNYFSSPDRKSVVTESGLVESGNSWDHYNLDIQKASETQRGTLQLATQVLTDAGVDDTTAVTPKKLQAKKTSETSEGIIQIATQSETTSGTVGNKAVPPKHLKYAIQEQPDWEASPLRRGPVKLTEGALTFVGDKEFGSGVKFDTTTGLYINDNDKLNAGNYFKSGYAISPFEMNKTLQNFLPINATAVNSHKLDNLDSTQFIRRDIDQTVEGSLTLTQQTNTSAPLVSSSTAKFVSMLVTTEATIGDATGHSVINLDAKTNKWVIDGQANSQYLDFTAGTTDVLKLKRDGDVNVAQTLSAGNRVDASKGFSVEGGIMVINPTANNIQIGSQSKATNIQTTDAGNLKVTDTSGSSVILTTKNAVTIVGNNFVNKAGDSMSGRLDISAAMSSVITEAKAIGPLTNETVGNWSAEIITEDIYKTLPGFMVPIYSDDGGGKVIIGYVDYDPADASKRGVRAPGVLSQIGTSKKEFTYQIWNPRPATAYTDAKSSLWIRTYDPVKGAFNEWGRVYTTEAPVTSAEIGAVSTAGSSFNNLTIRDWLQIGNVRITPNPDTQSVDFTWIP
> |[Tevenvirinae _Salmonella_phage_STML-198]||_Salmonella_phage_STML-198.gb|hypothetical protein|3822|NC_027344.1(158099):23904-27725:1 ^RAST2:fig|1198136.87.peg.53^ Tevenvirinae _Salmonella_phage_STML-198|neighbours:(-1),(1)|neighbour_genes:Phage ribonuclease H..,hypothetical protein|
MAELKRKFRAQEGLDAAGEKVINVAKADRTVMSDGVNVEYLIQENTLQQYDSTRGYPEHFAVIYDNRIWVSNREIAAPAGDFTELYWNSVRTDAKWKTVSSGTTNLKSGDFISADTAGRTDMKFILPSNPQDGDTIFIKDIGGQPGYASLTVDASIQSILWMGSQIRTAQMTHPYSQMVFVFSNRLWQLYISDNESRATYITPASIHEAQAGENLVRRFTSGAEVFITLPKHANNGDIISVVDLDSLNPLFHTTLKTYDQNTSIGQVGTHEMQFRTSGDGFVVFDSADNLWRVWDGDLRTRLRIVTEDTVVRPNSHIMVFGANNDEIKTVNLNLPESPAIGDTVKISLNYMRKGQTVNINATGTDTIASNIELLQFPKRSDYPPGATWVQSSTLTFNGDESYVPILDLSYIEDENSQYWVVADNTPTVERVDSTNDETRARLGVIALATQEQANKDKEDNPEKELAITPETLANRIATKIRRGIARLATQAELEVKTGGTLLDDVIVTPKVLNDRTALEDRQGLAELATQSETNDGVDDSRIVTPKKLHNRKASEILTGILALVKTGISTLAGVDRDTKGSNIYDYADNEKAVTPASLFENKATYTSQGGSYLATETEVIQGTPHDPKVPTVVTPVELHKKTATETRIGFSEIATQNEVNTGTDDFRYVTPKKLNGRNATEDLTGISRVATDAEFAAGELDNVISTPKKIKNYFSSPDRKSVVTESGLVESGNSWDHYNLDIQKASETQRGTLQLATQVLTDAGVDDTTAVTPKKLQAKKTSETSEGIIQIATQSETTSGTVGNKAVPPKHLKYAIQEQPDWEASPLRRGPVKLTEGALTFVGDKEFGSGVKFDATTGLYINDNDKLNAGNYFKSGYAISPFEMNKTLQNFLPINATAVNSHKLDNLDSTQFIRRDIDQTVEGSLTLTQQTNTSAPLVSSSTAKFVSMLVTTEATIGDATGHSVINLDAKTNKWVIDGQANSQYLDFTAGTTDVLKLKRDGDVNVAQTLSAGNRVDASKGFSVEGGIMVINPTANNIQIGSQSKATNIQTTDAGNLKVTDTSGSSVILTTKNAVTIVGNNFVNKAGDSMSGRLDISAAMSSVITEAKAIGPLTNETVGNWSAEITTEDIYKTLPGFMVPIYSDDGGGKVIIGYVDYDPADASKRGVRAPGVLSQIGTSKKEFTYQIWNPRPATAYTDAKSSLWIRTYDPVKGAFNEWGRVYTTEAPVTSAEIGAVSTAGSSFNNLTIRDWLQIGNVRITPNPDTQSVDFTWIP
> |[Tevenvirinae Salmonella phage STP4-a]||_Salmonella_phage_STP4-a.gb|long tail fiber prox..|3822|NC_026607.2(159914):143091-146912:1 ^RAST2:fig|1198136.48.peg.258^ Tevenvirinae Salmonella phage STP4-a|neighbours:(-1),(1)|neighbour_genes:Phage ribonuclease H..,hypothetical protein|
MAELKRKFRAQEGLDAAGEKVINVAKADRTVMSDGVNVEYLIQENTLQQYDSTRGYPAHFAVIYDNRIWVSNREIAEPAGDFTELYWNSVRTDAKWKTVSSGTTNLKSGDFISADTAGRTDMKFILPSNPQDGDTIFIKDIGGQPGYASLTVDASIQSILWMGSQIRTAQMTHPYSQMVFVFSNRLWQLYISDNESRATYITPASIHEAQAGENLVRRFTSGAEVFITLPKHANNGDIISVVDLDSLNPLFHTTLKTYDQNTSIGQVGTHEMQFRTSGDGFVVFDSADNLWRVWDGDLRTRLRIVTEDTDVRPNSHIMVFGANNDEIKTVNLNLPESPAIGDTVKISLNYMRKGQTVNINATGTDTIASNIELLQFPKRSDYPPGATWVQSSTLTFNGDESYVPILDLSYIEDENSQYWVVADNTPTVERVDSTNDETRARLGVIALATQEQANKDKEDNPEKELAITPETLANRIATKIRRGIARLATQAELEVKTGGALLDDVIVTPKVLNDRTALEDRQGLAELATQSETNDGVDDSRIVTPKKLHNRKASEILTGILALVKTGISTLAGVDRDTKGSNVYDYADNEKAVTPASLFENKATYTSQGGSYLATETEVIQGTPHDPKVPTVVTPVELHKKTATETRIGFSEIATQNEVNTGTDDFRYVTPKKLNGRNATEDLTGISRVATDAEFAAGELDNVISTPKKIKNYFSSPDRKSVVTESGLVESGNSWDHYNLDIQKASETQRGTLQLATQVLTDAGVDDTTAVTPKKLQAKKTSETSEGIIQIATQSETTSGTVGNKAVPPKHLKYAIQEQPDWEASPLRRGPVKLTEGALTFVGDKEFGSGVKFDTTTGLYINDNDKLNAGNYFKSGYAISPFEMNKTLQNFLPINATAVNSHKLDNLDSTQFIRRDIDQTVEGSLTLTQQTNTSAPLVSSSTAKFVSMLVTTEVTIGDATGHSVINLDAKTNKWVIDGQANSQYLDFTAGTTDVLKLKRDGDVNVAQTLSAGNRVDASKGFSVEGGIMVINPTANNIQIGSQSKATNIQTTDAGNLKVTDTSGSSVILTTKNAVTIVGNNFVNKAGDSMSGRLDISAAMSSVITEAKAIGPLTNETVGNWSAEITTEDIYKTLPGFMVPIYSDDGGGKVIIGYVDYDPADASKRGVRAPGVLSQIGTSKKEFTYQIWNPRPATAYTDAKSSLWIRTYDPVKGAFNEWGRVYTTEAPVTSAEIGAVSTAGSSFNNLTIRDWLQIGNVRITPNPDTQSVDFTWIP
> |[Tevenvirinae Salmonella_phage_vB_SnwM_CGG4-1]||_Salmonella_phage_vB_SnwM_CGG4-1.gb|long tail fiber prox..|3822|NC_031065.1(159878):142674-146495:1 ^RAST2:fig|1198136.78.peg.255^ Tevenvirinae Salmonella_phage_vB_SnwM_CGG4-1|neighbours:(-1),(1)|neighbour_genes:Phage ribonuclease H..,Phage tail fiber pro..|
MAELKRKFRAQEGLDAAGEKVINVAKADRTVMSDGVNVEYLIQENTLQQYDSTRGYPAQFAVIYDNRIWVSNREIPEPAGAFTELYWNSVRTDAKWKTVSSGTTNLKSGDFISADTAGRTDMKFILPSNPQDGDTIFIKDIGGQTGYASVSIDASVQSVLWLGKQVRTVQMTHPYSQMVFVFSNRLWQLYISDNERKAIYITPAAIHEAQANEYLVSMFTTGAEILIKLPKFANHGDMINFVDLDSMNPVFHTTISTFDVNTSIGQVGIHSVQTRKSGAGFVVFDSSVNLWRWWDGDLRTRLRIVTEDTNVRPNEHIMVFGADNNELKIVNLNLPEQPALGDTVKISLNYMRKGQTVNITAFGTDTIASSVALLQFPKRSEYPPDAAWVQNKTLSFNGTESYVPVIDLSYIEKGAQRYWVVSDNTPTVERVDSTSDTTRNRLGVIALATQAQANVDYENNPEKERAITPETLANRISTKIRRGIARLATQAELEVKTGGTLLDDVIVTPKVLNDRTALEDRQGLAELATQSETNVGVDDSRIVTPKKLNNRKATELLTGIIALVKTGISTLAGINRDTKGTNVYDYTDNEKAVTPASLFENKATYTSQGGTYLATETEVIQGTPHDPKVPTVVTPVELQKKTATETRIGFSEIATQVEVDAGTDDFRYITPKKLNGRNATETLTGISRIATDAEFSAGTLDNVISTPLKIKNYFSSVARHSVIPESGLVETGNFWDHYNLDIQKASETQRGTLALATQVLTDAGVDDTTAVTPKKLQAKKTSETSEGIIQIATQAETVAGVVGNKAVPPKHLKYAIQVQADWEATPLRRGPIKLTEGALSFVGDKVFGSGVQFNTLTGLYENDDAKLALGNYFKSGYAISPFEMNKTLQNFLPINAIAVNSHKLDNLDSTQFIRRDIDQTVEGSLTLTKQTNTSAPLVSSSTAKFVSMLVTTEATIGDSTSHSVINLDAKTNKWVIDGQADSLYLDFTAGTTDVLKLKRDGDVNVAQTLYAGNKVDASKGFSVEGGTMVINPTATNIQIGSQSKATNIQTTDAGNLQVTDPSGSSVVLTTKNAITIVGNNFVNKAGDSMFGRLDVSAAVSAVITQAKATGPLTNETVGNWSSEIIDPLIYNTLPGFMVPIYSDEGGGKVIVGYVDYDPADASKRGIRAPGILSQIGTNKKEFTYQIWNPRPATSYPDAKSSLWIRTYDPVKGAFNEWGRVYTTEAPVTSAEIGAVSTAGSAFNNLTIRDWLQIGNVRITPNPATQSVDFTWVP
> |[Tevenvirinae Serratia phage PS2]||_Serratia_phage_PS2.gb|hypothetical protein|3888|KJ025957.1(167266):146877-150764:1 ^RAST2:fig|1198136.49.peg.267^ Tevenvirinae Serratia phage PS2|neighbours:(1),(1)|neighbour_genes:hypothetical protein,hypothetical protein|
MADKLKPAFRVAYGLDAATEKVINVGMADKNVGSDGVNVDFFNEYNTLPHYKENRGYDVQHAVIFNNRAWYALENIPKPAGPFNPAKWQSLRVDPTWENTGNVNPVRLRSGQYLEIFTGGGAVTYTLPEKPTKGDTITIKNSGARAGHGEPHVISTEAQPLYNINVYDQLKNNSALTRFIITKNRTTITMVFDGSAWNLQEDQSEHNIVRMTQGTESEVNVGDVLMAMTSKGTMSVKLPKNVMDGESIQMYDAEGYMAKYHVTVKPNTGQKIDMSTSNLVCRKTGVWTFTWNQASSSWTTYNTDKRMRVRQIQSSTTAESFDYIMYQNMAGTTLAEVVLPDGVENGDMIIVDCKMMRRGQKLTVKVQDGTPLEICTTRNEQIPRYSEYGVAAGGALPRVKSIDVVAGIDQNYPAVMTFSYMESADGSTRLWYLIDSAPQIERVDAKNRSRVGVAPLATQDEVNKNHEQNPDDESIVTPKTLANMTATVDRRGIAMTVGPSEILETDEGKLNADKMVTVYRLNQRTALENRKGVAAIATQSEAHGSTDDAKIITAKKLNNRKASPTQTGIAATVTPGGQPGSNRTAAGTGVYNHADEINIVTPKVLREYKATETASGAVWLATDDEVRNGTQHAANIPTVVTPVSLGRRIAQESNHGLIAIASQSETNTGTNDTKAITPKKLNERLASDTMSGISRFASDAEFAAGTKDSNAVATVNAKGQLSVDPSRIKAYFSANARWSQDTESGTDISGNYWDGMSYKILKATVSQRGTLRIATDAEVKNGSINDVIVTPLTLQNKKASTVAWGITRYGTDAEMYGANDATAGSITTNLLGLKRAFKNGINDATYNGFAARMGGDVTGIAGVVQLANEDYSTGVVDKVNGTTKYDLSKSKGDGWAITPRGLHLALQNYVPVQGVAYDSARLGGVVASDWVRRTVAQTITAVHTFSEIPVFSKGATASAGEISAPRIVSRDNHSQSLVIGTTGQDGASGLQIRSKRTGVAGQNDWTIWSQGGQSADLGVGQFGIGPGDGKSPVLILDSNGSSSVKADFGIGGKLTVSGADISLQGRQVVTKIANQNTLEFGRNNAVRIGSTDANSTVIINTAGAEIGKVLHTGNVQSHLDPVYLRQDGGTVSTSFVVKNTGVRSDVATFNKVVSNSPVSSYPNGYFCVEIVDTATANTYPRFAPYPGQDPNQYPADTANTGTLTQVGQDTGRIQYWSRKGSRAVYVRTVAANGTSWNAWGRMYTSDMPPAPDEIGAWKPGEVTDSITVTDYVKIKNLIIRPNPVTKTVDFEWTDN
>ID:APC45217.1 |[Shigella phage SH7]||_Shigella_phage_SH7_.gbk|long tail fiber prox..|3873|KX828711(164870):145822-149694:1 ^^ Shigella phage SH7, complete genome.|neighbours:ID:APC45058.1(-1),ID:APC45134.1(1)|neighbour_genes:RnaseH ribonuclease,hinge connector of l..|
MAEIKRKFRAEDGLDAGGDKIINVALADRAVGTDGVNVDYLIQENTVQQYDPTRGYLKDFVIIYDNRFWAAINDIPKPAGAFNSVRWRALRTDANWTTVSSGPYQLKSGESISVNTAAGNDITFTLPTSPIDGDTIVLQDIGGKPGVNQVLIVAPVQSIVNFRGEQVRSVLMTHPKSQIVLIFSNRLWQMYVADYSREAVVVTPASLYQAQSNDFIVRRFTSAAPINIKLPRFANHGDIINFVDLDKLNPLYHTIVTTYDETTSVQEDGTHSIEGRTSIDGFLMYDDNEKLWRLFDGDSKARLRVITTNSNIRPNEEVMVFGANNGTTQTIELQLPTDISIGDTVKISMNYMRKGQTVKIKAAGEDKIASSVQLLQFPKRSEYPPEAEWVTVQELVFNGETNYVPVLQLAYIEDSDGKYWVVQQNVPTVERVDSLNNSTRARLGVIALATQAQANVDLENSPQKELAITPETLANRTATETRRGIARIATTAQVNQDTTFSFADDIIITPKKLNERTATETRRGVAEIATQQETNTGTDDTTIITPKKLQARQGSESLSGIVTFVSTAGATPASSRELNGTNVYNKNTNNLVVSPKALDQYKATPTQQGAVILAVESEVIAGQSQEGWANAVVTPETLHKKTSTDGRIGLIEIATQSEVNTGTDYTRAVTPKTLNDRRATESLSGIAEIATQVEFDAGVDDTRISTPLKIKTRFNSTDRTSVVALSGLVESGTLWDHYTLNILEANETQRGTLRVATQVEAAAGTLDNVLITPKKLLGTKSTEAQEGVIKVATQSETVTGTSANTAVSPKNLKWIVQSEPTWAATTAIRGFVKTSSGSITFVGNDTVGSTQDLELYEKNSYAVSPYELNRVLANYLPLKAKAVDSNLLDGLDSSQFIRRDIAQTVNGSLTLTQQTNLSAPLVSSSTATFGGSVSANSTLSISNTGTTSSRFTFEKGPASGSNADSALHVRVWGNKYSGGSDVTRATIIEFYDASGTHFYSQRDTSNNVLFNISGTMQSVHASVRGVLNVTGVSTFNSSVTANGEFISKSANAFRAISGDYGFFIRNDGGSTYFMLTASGDQTGGFNGLRPLAINNASGQVTIGESLIIAKGATINSDGLTVNSRIRSQGVKTSDLYTRAPTSDTVGFWSIDINDSATYNQFPGYFEMVEKTNEVTGLPYLERGEEVKSPGTLTQFGNTLDSLYQDWITYPTTPEARTTRWTRTWQKTKNSWSSFVQVFDGGNPPQPSDIGALPSDNAIMGNLTIRDFLRIGNVRIIPDPVNKTVKFEWVE
>ID:YP_009288608.1 |[Shigella phage SHBML-50-1]||_Shigella_phage_SHBML-50-1_.gbk|long tail fiber prox..|3873|NC_031085(166634):149320-153192:1 ^GeneID:29060698^ Shigella phage SHBML-50-1, complete genome.|neighbours:ID:YP_009288607.1(-1),ID:YP_009288609.1(1)|neighbour_genes:ribonuclease H,tail connector prote..|
MAEIKRKFRAEDGLDAGGDKIINVALADRTVGTDGVNVDYLIQENTVQQYDPTRGYLKDFVIIYDNRFWAAINDIPKPAGAFNSGRWRALRTDANWITVSSGSYQLKSGEAISVNTAAGNDITFTLPSTPIDGDTIVLQDIGGKPGVNQVLIVAPVQSIVNFRGEQVRSVLMTHPKSQLVLIFSNRLWQMYVADYSREAVIVTPANTYQAQSNDFIVRRFTSAAPINIKLPRFANHGDIINFVDLDKLNPLYHTIVTTYDETTSVQEVGTHSIEGRTSIDGFLMFDDNEKLWRLFDGDSKARLRIITTNSNIRPNEEVMVFGANNGTTQTIELQLPTNISVGDTVKISMNYMRKGQTVKIKAAGEDKIASSVQLLQFPKRSEYPPEAEWVTVQELVFNGETNYVPVLQLAYIEDSDGKYWVVQQNVPTVERVDSLNDSTRARLGVIALATQAQANVDLENSPQKELAITPETLANRTATETRRGIARIATTAQVNQNTTFSFADDIIITPKKLNERTATETRRGVAEIATQQETNTGTDDTTIITPKKLQARQGSESLSGIVTFVSTAGATPASSRELNGTNVYNKNTNNLVVSPKALDQYKATPTQQGAVILAVESEVIAGQSQEGWANAVVTPETLHKKTSTDARIGLIEIATQSEVNTGTDYTRAVTPKTLNDRRATESLSGIAEIATQVEFDAGVDDTRISTPLKIKTRFNSTDRTSVVALSGLVESGTLWDHYTLNILEANETQRGTLRVATQVEAAAGTLDNVLITPKKLLGTKSTESQEGVIKVATQSETVTGTSANTAVSPKNLKWIVQSEPTWAATTAIRGFVKTSSGSITFVGNDTVGSTQDLELYEKNSYAVSPYELNRVLANYLPLKAKAVDSNLLDGLDSSQFIRRDIAQTVNGSLTLTQQTNLSAPLVSSSTATFGGSVTANSTLTISNTGTSSSRFTFEKGPASGSNADSALHVRVWGNKYSGGSDVTRATIIEFYDASGTHFYSQRDTSNNVLFNILGTMQSVHANVRGVLNVTGVSTFNSSVTANGEFISKSSNAFRAINGDYGFFIRNDGSVTNFMLTASGDQTGGFNGLRPLAINNASGQVTIGESLIIAKGATITSGGLTVNSRIRSQGTKTSDLYTRAPTSDTVGFWSIDINDSATYNQFPGYFKMVEKTNEVTGLPYLERGEEVKSPGTLTQFGNTLDSLYQDWITYPTTPEARTTRWTRTWQKTKNSWSSFVQVFDGGNPPQPSDIGALPSDNATMGNLTIRDFLRIGNVRIIPDPVNKSVKFEWIE
>ID:YP_009277618.1 |[Shigella phage SHFML-11]||_Shigella_phage_SHFML-11.gbk|long tail fiber prox..|3870|NC_030953(170650):97657-101526:1 ^GeneID:29056325^ Shigella phage SHFML-11, complete genome.|neighbours:ID:YP_009277617.1(-1),ID:YP_009277619.1(-1)|neighbour_genes:ribonuclease H,hypothetical protein|
MAEIKRKFRAEDGLDAGGDKIINVALADRTVGTDGVNVDYLIQENTVQQYDPTRGYLKDFVIIYNNRFWAATDNIPKPAGNFNRIRWKALRTDAVYTTVSSGPYQLKSGEAISVDTSVGNDIEFTLPPSPLDGETVIIQDIGGKPGINQVKINSSNQSIVNFRGEQVRSVLMTHPKSQMVFIFNNRLWQMYIADYSREAAIVTPSTAYQAQSNDFIVRRFTSAAPINVKLPRFANHGDIINFVDLDKLNPLYHTIVTTYDETTSVQEVGTHSIEGRTSIDGFLMFDDNEKLWRLFDGDSKARLRIITTNSNIRPNEEVMVFGANNGTTQTIELQLPTDISVGDTVKISMNYMRKGQTVKIKAAGEDKIASSVQLLQFPKRSEYPPEAEWVTVQELVFNGETNYVPVLQLAYIEDSDGKCWVVQQNVPTVERVDSLNASTRARLGVIALATQAQANADLENSPQKELAITPETLANRTATETRRGIARIATTAQVNQNTTFSFADDLIITPKKLNERTATETRRGVAEIATQQETNTGTDDTTIITPKKLQARQGSESLSGIVTYVSTAGATPASSRELNGTNVYNKNTNNLVVSPKALDQYKATPTQQGAVILAVESEVIAGQSQEGWANAVVTPETLHKKTSTDGRIGLIEIATQSEVNTGTDYTRAVTPKTLNDRRATESLSGIAEIATQVEFDAGVDDTRISTPLKIKTRFNSTDRTSVVALSGLVESGTLWDHYTLNILEANETQRGTLRVATQVEAAAGKLDNVLITPKKLLGTKSTESQEGVIKVATQSETVTGTSANTAVSPKNLKWIVQSEPTWAATPAIRGFVKTSSGSITFVGNDTAGSTQDLELYEKNSYAVSPYELNRVLANYLPLKAKAADANLLDGLDSSQFIRRDIAQTVNGSLTLTKQTNLSAPLVSSSTATFGGSVSANSTLTISNTGTATQLIFEKGPQTGTNPTQTMTVKVWGNQFSGESDTTRSTVFEVSDETSSHFYSQRNKAGNITFNINGTVTPINVNASGTLNANGVATFGNSVTATGEIISRSANAFRAINGNYGFIIRNDGSVTNFMLTASGNQTGGFNGLRPLSINNQSGQVTIGESLIIAKGATINSGGLTVNSRIRSQGTKTSDLYTRAPTSDTVGFWSIDINDSATYNQFPGYFKMVEKTNEVTGLPYLERGEEVKSPGTLTQFGNTLDSLYQDWITYPTTPEARTTRWTRTWQKTKNSWSSFVQVFDGGNPPQPSDIGAIPSDNGIIGNLTIRDFLRIGNVRIIPDPVNKTVKFEWVE
> |[Viruses Shigella phage SHFML-26]||_Shigella_phage_SHFML-26.gb|hypothetical protein|3870|NC_031011.1(168993):47725-51594:1 ^RAST2:fig|10239.69.peg.74^ Viruses Shigella phage SHFML-26|neighbours:(-1),(1)|neighbour_genes:Phage ribonuclease H..,hypothetical protein|
MAEIKRKFRAEDGLDAGGDKIINVALADRTVGTDGVNVDYLIQENTVQQYDPTRGYLKDFVIIYNNRFWAATDNIPKPAGNFNRIRWKALRTDAVYTTVSSGPYQLKSGEAISVDTSVGNDIEFTLPPSPLDGETVIIQDIGGKPGINQVKINSSNQSIVNFRGEQVRSVLMTHPKSQMVFIFNNRLWQMYIADYSREAAIVTPSTAYQAQSNDFIVRRFTSAAPINVKLPRFANHGDIINFVDLDKLNPLYHTIVTTYDETTSVQEVGTHSIEGRTSIDGFLMFDDNEKLWRLFDGDSKARLRIITTNSNIRPNEEVMVFGANNGTTQTIELQLPTDISVGDTVKISMNYMRKGQTVKIKAAGEDKIASSVQLLQFPKRSEYPPEAEWVTVQELVFNGETNYVPVLQLAYIEDSDGKCWVVQQNVPTVERVDSLNASTRARLGVIALATQAQANADLENSPQKELAITPETLANRTATETRRGIARIATTAQVNQNTTFSFADDLIITPKKLNERTATETRRGVAEIATQQETNTGTDDTTIITPKKLQARQGSESLSGIVTYVSTAGATPASSRELNGTNVYNKNTNNLVVSPKALDQYKATPTQQGAVILAVESEVIAGQSQEGWANAVVTPETLHKKTSTDGRIGLIEIATQSEVNTGTDYTRAVTPKTLNDRRATESLSGIAEIATQVEFDAGVDDTRISTPLKIKTRFNSTDRTSVVALSGLVESGTLWDHYTLNILEANETQRGTLRVATQVEAAAGTLDNVLITPKKLLGTKSTESQEGVIKVATQSETVTGTSANTAVSPKNLKWIVQSEPTWAATTLIRGFVKTSSGSITFVGNDTVGSTQSLESYEKNGYAVSPYELNRVLANYLPLKAKAVDSNLLDGLDSLQFIRRDIAQTVNGSLTLTQQTNLSAPLVSSSTATFGGSVSANSTLTISNTGTATRLIFEKGPQTGTNPAQTMTVRVWGNQFSGESDTTRSTVFEVSDETSSHFYSQRNKAGNITFNINGTVTPINVNASGTLNANGVATFGNSVTATGEIISRSANAFRAINGNYGFIVRNDGSVTNFMLTASGDQTGGFNGLRPLAINNASGQVTIGESLIIAKGATISSGGLTVNSRIRSQGTKTSDLYTRAPTSDTVGFWSIDINDSATYNQFPGYFKMVEKTNEVTGLPYLERGEEVKSPGTLTQFGNTLDSLYQDWITYPTTPEARTTRWTRTWQKTKNSWSSFVQVFDGGNPPQPSDIGAIPSDNGIIGNLTIRDFLRIGNVRIIPDPVNKTVKFEWVE
> |[Tevenvirinae Shigella_phage_SHSML-52-1]||_Shigella_phage_SHSML-52-1.gb|Phage long tail fibe..|3876|NC_031090.1(169621):50453-54328:-1 ^RAST2:fig|1198136.79.peg.85^ Tevenvirinae Shigella_phage_SHSML-52-1|neighbours:(-1),(1)|neighbour_genes:Phage long tail fibe..,Phage ribonuclease H..|
MADIKRKFRAEDGLDAGGDKIVNVALADRTVGTDGVNVDFLVQENTVQVYDSTRGYNKGFVVLYDNRLYQAINDIVSPSGAFNLLQWRAVRTDAQWITVASGTYQLSSGESISVNTGAGNDMVFTLPNTPVDGDTVVLADIGGRTGTVKVQINASVQSILNFRGEQVRTVLMTRPRSQLLFVFSNRLWQMYITDYGKESITVTPATPYQAQANDFIVRRFTSAAPINITLPRNANNGDIISLVDLDRLNPLYHTIVKTFDDTTSIGEVGTHIAEGRNDSDAFFVFDAANSLWRIWEGDQKSRLRIIRADSNIRPNEEVLIFGTNNATTGTINLTLPTGILSGDTVKISMNYMRKGQTVKIKAAEGDTIASTVALLQFPKRSEYPPDAQWVSVTELEFNGTTSYVPVLELAYIEDTVAGTRYWVVQQNVPTVERVDAGTDATRARLGVIALATQAQANVDLENTPAKEVAITPETLANRTATEARRGIAKIATTAQVNQNSTAAFVDDTIVTPKKLNERTATETRRGLAEIATQAETDAGLDDTTIITPKKLQARQGSETLSGIVKYVSTTSATPAETRGAAGTNVYNKTVNNLTISPKALDQYKATYAQQGAVILAVDSEVIAGQSQAGYSHAVVTPETLHKKTSTDGRIGLIEIATQAETNAGTDYTRAVTPKTLNDRKATEGLSGIAELATQVEFDTGTDDTRISTPLKIKTHFDSSDRTSVNSDSGLIEEGTLWNHYTLDISKANETQRGTLRVATQAESNAGTLDDVLITPKKLLGTKSTETSEGVIKVATQAETVTGTSANTAVSPKNLKWIVQNEPTWAATTAIRGFVKTSSGSITFVGDDTQGSTQDLNLYEKNSYAISPYELNRVLANYLPLKAKAADANLLDGLDSSQFIRRDIAQTVNGSLTLTQQTNLSAPLVSSSTATFGGSVSANSTLTISNTGTATRLIFEKGPQTGTNPAQTMTIRVWGNQFGGGSDTTRSTVFEVGDETSNHFYSQRNKDGNIAFSINGTVMPININASGLMNVNGVATFGRSVTANGEFISKSANAFRAISGDYGFFIRNDAANTYFMLTASGDQTGGFNGLRPLAINNASGQVTIGEGLIIAKGATINSGGLTVNSRIRSQGSKTSDLYTRAPTSDTVGFWSIDINDSATYNQFPGYFKMVEKTNEVTGLPYLERGEEVKSPGTLTQFGNTLDSLYQDWITYPTTPEARTTRWTRTWQKTKNSWSSFVQVFDGGNPPQPSDIGALPSDNATIGNLTIRDFLRIGNVRIIPDPVNKSVKFEWIE
>ID:YP_003934883.1 |[Shigella phage SP18]||_Shigella_phage_SP18.gbk|gp34|3900|NC_014595(170605):151397-155296:1 ^GeneID:9830624^ Shigella phage SP18, complete genome.|neighbours:ID:YP_003934882.1(-1),ID:YP_003934884.1(1)|neighbour_genes:rnh,gp35|
MADILKPAFRATSGLDAAGEKVINVAKADYSVLSDGVNVDFFIEENTVQQYDATRGYKKNFAVINDNRIWVAQRDIAAPAGTFTPQYWLATRTDPKWETVASPTRQLSSGEFIAVDSAASFTTFTLPPNPTDGDTIVIKDIGGNTGYNEIKVQSSNVPGQGNQKIVRFGNQFTEILISKPFSYNMLIFSNRLWQFWEAGNEERGIRIEPSSGKYRAQAADFIMRHYTTAEKITFVLPKYANQGDIVKSVDIDGLGPLYHLDVETFDESSSLGKQGQHSMEFRTTGDGFFVYNATEKLWVTWDGDNKTRLRVIRDNVKLLPNESIIVFGNDNNTSQTINIDLPTGVRPGDVVKIALNYLRKAQTVNIKASATDKIASSVQLLQFPKRSEYPPDTEWVFVDSLTFNGNISYTPVIELSYMEDTVNNVNYWVVAQNVPTIERVDSKDDLTRARLGVIALANQAQANVDHENNPEKELAITPQTLANRVATESRRGIARIANTAQVNQDTTFAFQDDIIISPKKLNERTATETRRGLAEIATQQETDAGTDDTTIITPRKLQARQGSESLSGIVKYVPTTGTTPAASRITVGTNVYNKNTTTLVISPKALDQYKADQNNQGAVYLATQSEVNAGATNTGFSNSVVTPETLGARRATDSNHGLIEIATQVETNAGTDYTRAVTPKTLNDRKATESLSGIAEIATQSEFDTGTDDTRIATPLKIKTRLNNTARTSVIAASGLVETGTLWDHYTLNILEANETQRGTARLATQLEVNTGTDDKTIVTPLKLMSKKATEGTEGIVRIATRAETIAGTSSILAVSPVSLKWIAQSEPTWAATTTTRGFAKMSEGAITFVGNATAGSTQALDLYEKNSYAISPYELNKTLGNFLPRLAKAADSDKLDNLDSTQFVRRDIDQTVEGTLTLRKNIRIDGQLTTGGTGEFGGSLAANSTFTIRNTGASTRLIFEKGPQTGNNPFQTMNIRVWGNQFAGGSDTSRSTIFEVGDETSNHFYSQRNNLGNITFSINGTVQPINVNASGTLNANGVATFGRSVTAQGEFITYSANAFRAINGQYGFFIRNDNSNIYFMLTNANDQTGGFNGLRPLAISNTSGQVTIGESLIIAKGATINLGGLTVNSRIRSQGTKPADLYSRKPNADNTGFWSVEVNDSATYNQFPGYFKMVEKTNEVTGLPYLERGEEVKSPGTLTQFGNTLNSLYQDWITYPNTANASTTRWTRTWQQNKNAWSGFVQVFDGGNPPQPSDIGALPADNASMSNLTIRDWLRIGNVRIVPDPVTKSVKFEWIDTP
>ID:AUV63935.1 |[Shigella phage Sf20]||_Shigella_phage_Sf20_.gbk|long tail fiber subu..|3651|MF327006(163982):80458-84108:1 ^^ Shigella phage Sf20, complete genome.|neighbours:ID:AUV63934.1(-1),ID:AUV63936.1(1)|neighbour_genes:hypothetical protein,proximal hinge conne..|
MADFSQHFKATFGFDAGNEKVVNVALADKNVNTDAVNVEFFNYHNGITQYDTTRGYDQYGTTIYQNRPYYAKEDITKPAGDFDPTKWQALRTDPRWDYIAATSGDTPLKSGDYIAADGQFANLTFSMPTKPAEGDTITVKDIGGKCGVNELSFLSSGHEFYHNGNVYNRKWYCTTPYAMNYFIFVRNRWHVYQTGTEPRGVYAQPAIDAIQMQNGDQVFRRSSLGNITLVLPKFANNGDMIQTTDLDGLTATNHVTVKVHEHAEEQSIGTSGLKEIIGKRSGHGVFIFDKTENLWRLWDGDQSVRLKPIIDDTRLQPNSYVAVFGDRDVTLTLPTNVEPGDRIQVSMQYMHGNQNCRIITATEDTKILMPKNMVQFPKRSEYPFNGTDTWKEVSELSFNAASDYVPYLEFSYSEGDDGKKYWLVAHAHPIVERVDPTRKDRVGVIALATQDETNKNHEENPSDEVAVTPKMLANKTANETRRGIARIATQAETHQDTGSNFLDDVIVTPKKLNDCVATEARRGVMEIATQHETNEGLDDTRAITPKKLEERRASEDLAGIAEIVQAGGSAAARRGEAGTGIYNINDHVKIVTPQNINEVKATETSRGVGYLATDAEVQGATESTPQDALLITTRTLTKRTATESRTGIAEIATQEETNLGQSDSHIITPKKLHTRRATETLHGLAEIATQPEFDAGLDDARISTPLKIKTFFENAQRLKVDPTQGLNLTGDLWQGIMISGLDATEDTKGVAKVATTQLTDAGQDDTTIITPKKLQGKKATEGKEGIIRVGTQAETVAGALANVAISPKNFKYVVQTEDTWKATESRRGFLKVATQENCFVGDNLQGSTQELGNYQHDGIAVTPKGLNYALANFLPKMATAQNSLKLGNVEAAKWARRDIDQTIESNYTFNKKVNVKGDLECLKSGSFETLSVTKNSTDVPSNGHLVLGERGVDGHTGITLHGTTASEGMKNSWSIIVGGTGTAQVVDSDAIAFGKINDGGVVEHYAFAMKHNGDATAYRDFIAGRNLYAKQGGLYIVDQSNPAMTRSPDGMLNIGHGGSVNIKAGHQTLTTEIAGQKYQIVHAGNADEVLNRQFVKNAGDTMVGKLTMDNAPIVSVKHEASAATAPAIGNIGFWNMRVTTQNIKETYPEKKNGTLMQWGTDADGLTQLWSPDGTHKHYIRSGTGGDRNIRSYTQETLTKFLTVSLLRMLAIQWSVS
>ID:YP_009619052.1 |[Shigella phage Sf21]||_Shigella_phage_Sf21_.gbk|long tail fiber subu..|3870|NC_042077(166002):146957-150826:1 ^GeneID:40095655^ Shigella phage Sf21, complete genome.|neighbours:ID:YP_009619051.1(-1),ID:YP_009619053.1(1)|neighbour_genes:RnaseH,proximal hinge conne..|
MAEIKRKFRAEDGLDAGGDKIINVALADRTVGTDGVNVDYLIQENTVQQYDPTRGYLKDFVIIYNNRFWAATDNIPKPAGNFNRIRWKALRTDAVYTTVSSGPYQLKSGEAISVDTSVGNDIEFTLPPSPLDGETVIIQDIGGKPGINQVKINSSNQSIVNFRGEQVRSVLMTHPKSQMVFIFNNRLWQMYIADYSREAAIVTPSTAYQAQSNDFIVRRFTSAAPINVKLPRFANHGDIINFVDLDKLNPLYHTIVTTYDETTSVQEVGTHSIEGRTSIDGFLMFDDNEKLWRLFDGDSKARLRIITTNSNIRPNEEVMVFGANNGTTQTIELQLPTDISVGDTVKISMNYMRKGQTVKIKAAGEDKIASSVQLLQFPKRSEYPPEAEWVTVQELVFNGETNYVPVLQLAYIEDSDGKYWVVQQNVPTVERVDSLNASTRARLGVIALATQAQANADLENSPQKELAITPETLANRTATETRRGIARIATTAQVNQNTTFSFADDLIITPKKLNERTATETRRGVAEIATQQETNTGIDDTTIITPKKLQARQGSETLSGIVTFVSTAGATPASSRELNGTNVYNKNTNNLVVSPKALDQYKATPTQQGAVILAVESEVIAGQSQEGWANAVVTPETLHKKTSTDGRIGLIEIATQSEVNTGTDYTRAVTPKTLNDRRATESLSGIAEIATQVEFDAGVDDTRISTPLKIKTRFNSTDRTSVVALSGLVESGTLWDHYTLNILEANETQRGTLRVATQVEAAAGTLDNVLITPKKLLGTKSTEAQEGVIKVATRSETVAGTSANTAVSPKNLKWIVQSEPTWAATTAIRGFVKTSSGSITFVGNDTAGSTQDLELYEKNSYAVSPYELNRVLANYLPLKAKAVDSNLLDGLDSSQFIRRDIAQTVNGSLTLTQQTNLSAPLVSSSTATFGGSVSANSTLTISNTGTATRLIFEKGPQTGTNPAQTMTIRVWGNQFSSESDTTRSTVFEVSDEMSSHFYSQRNKAGNITFNINGTVTPINVNASGTLNANGVATFGSSVTANGEFISKSSNAFRAINGDYGFFIRNDGANTYFMLTASGDQTGGFNGLRPLTINNASGQVTIGESLIIAKGATISSGGLTVNSRIRSQGTKTSDLYTRAPTSDTVGFWSIDINDSATYNQFPGYFKMVEKTNEVTGLPYLERGEEVKSPGTLTQFGNTLDSLYQDWITYPTTPEARTTRWTRTWQKTKNSWSSFVQVFDGGNPPQPSDIGAIPSDNGIIGNLTIRDFLRIGNVRIIPDPVNKTVKFEWIE
>ID:YP_009614896.1 |[Shigella phage Sf22]||_Shigella_phage_Sf22_.gbk|gp144|3870|NC_042039(166283):92964-96833:1 ^GeneID:40091311^ Shigella phage Sf22, complete genome.|neighbours:ID:YP_009614895.1(-1),ID:YP_009614897.1(1)|neighbour_genes:RnaseH,gp145|
MAEIKRKFRAEDGLDAGGDKIINVALADRAVGTDGVNVDYLIQENTVQQYDPTRGYLKDFVIIYDNRFWAAINDIPKPAGAFNSGRWRALRTDANWITVSSGSYQLKSGEAISVNTAAGNDITFTLPSSPIDGDTIVLQDIGGKPGVNQVLIVAPVQSIVNFRGQQVRSVLMTHPKSQIVLIFSNRLWQMYVADYSREAVVVTPASLYQAQSNDFIVRRFTSAAPINVKLPRFANHGDIINFVDLDKLNPLYHTIVTTYDETTSVQEVGTHSIEGRTSIDGFLMFDDNEKLWRLFDGDSKARLRIITTNSNIRPNEEVMVFGANNGTTQTIELQLPTNISVGDTVKISMNYMRKGQTVKIKAAGEDKIASSVQLLQFPKRSEYPPEAEWVTVQELVFNGETNYVPVLQLAYIEDSDGKYWVVQQNVPTVERVDSLNNSTRARLGVIALATQAQANVDLENSPQKELAITPETLANRTATETRRGIARIATTAQVNQNTTFSFADDIIITPKKLNERTATETRRGVAEIATQQETNTGTDDTTIITPKKLQARQGSESLSGIVTFVSTAGATPASSRELNGTNVYNKNTNNLVVSPKALDQYKATPTQQGAVILAVESEVIAGQSQEGWANAVVTPETLHKKTSTDGRIGLIEIATQSEVNTGTDYTRAVTPKTLNDRRATESLSGIAEIATQVEFDAGVDDTRISTPLKIKTRFNSTDRTSVVALSGLVESGTLWDHYTLNILEANETQRGTLRVATQVEAAAGTLDNVLITPKKLLGTKSTESQEGVIKVATQSETVTGTSANTAVSPKNLKWIVQSEPTWAATTAIRGFVKTSSGSITFVGNDTVGSTQDLELYEKNSYAVSPYELNRVLANYLPLKAKAADTNLLDGLDSSQFIRRDIAQTVNGSLTLTQQTNLSAPLVSSSTATFGGSVSANSTLTISNTGTATRLIFEKGPQTGTNPAQTMTIRVWGNQFGGGSDTTRSTVFEVGDETSNHFYSQRNKDGNIAFSINGTVMPININASGLMNVNGVATFGRSVTANGEFISKSANAFRAISGDYGFFIRNDAANTYFMLTASGDQTGGFNGLRPLAINNASGQVTIGEGLIIAKGATINSGGLTVNSRIRSQGTKASDLYTRAPTSDTVGFWSIDINDSATYNQFPGYFKMVEKTNEVTGLPYLERGEEVKSPGTLTQFGNTLDSLYQDWITYPTTPEARTTRWTRTWQKTKNSWSSFVQVFDGGNPPQPSDIGALPSDNATMGNLTIRDFLRIGNVRIIPDPVNKTVKFEWVE
>ID:ATE86503.1 |[Shigella phage Sf23]||_Shigella_phage_Sf23_.gbk|long tail fiber subu..|3870|MF158046(167678):70395-74264:1 ^^ Shigella phage Sf23, complete genome.|neighbours:ID:ATE86502.1(-1),ID:ATE86504.1(1)|neighbour_genes:RnaseH,proximal hinge conne..|
MAEIKRKFRAEDGLDAGGDKIINVALADRAVGTDGVNVDYLIQENTVQQYDPTRGYLKDFVIIYDNRFWAAINDIPKPAGAFNSVRWRALRTDANWTTVSSGPYQLKSGESISVNTAAGNDITFTLPSTPIDGDTIVLQDIGGKPGVNQVLITAPVQSIVNFRGQQVRSVLMTHPKSQIVLIFSNRLWQMYVADYSREAVVVTPASLYQAQSNDFIVRRFTSASAINIKLPRFANHGDIINFVDLDKLNPLYHTIVTTYDETTSVQEVGTHSIEGRTSIDGFLMFDDNEKLWRLFDGDSKARLRIITTNSNIRPNEEVMVFGANNGTTQTIELQLPTDISIGDTVKISMNYMRKGQTVKIKAAGEDKIASSVQLLQFPKRSEYPPETKWVTVQELVFNGETNYVPVLQLAYIEDSDGKYWVVQQNVPTVERVDSLNNSTRARLGVIALATQAQANADLENSPQKELAITPETLANRTATETRRGIARIATTAQVNQDTTFSFADDLIITPKKLNERTATETRRGVAEIATQQETNTGTDDTTIITPKKLQARQGSESLSGIVTFVSTAGATPASSRELNGTNVYNKNTNNLVVSPKALDQYKATPTQQGAVILAVESEVIAGQSQEGWANAVVTPETLHKKTSTDGRIGLIEIATQSEVNTGTDYTRAVTPKTLNDRRATESLSGIAEIATQVEFDAGVDDTRISTPLKIKTRFNSTDRTSVVALSGLVESGTLWDHYTLNILEANETQRGTLRVATQVEAAAGTLDNVLITPKKLLGTKSTEAQEGVIKVATQTETVAGTSANTAVSPKNLKWIVQSEPTWAATTAVRGFVKTSSGSITFVGNDTAGSTQDLELYEKNSYAVSPYELNRVLANYLPLKAKAADSNLLDGLDSSQFIRRDIAQTVNGSLTLTQQTNLSAPLVSSSTATFGGSVSANSTLTISNTGTATRLIFEKGPQTGTNPAQTMTVRVWGNQFSGELDTTRSTVFEVSDETSSHFYSQRNKAGNITFNINGTVTPINVNASGTLNANGVATFGNSVTATGEIISRSANAFRAINGNYGFIVRNDGSVTNFMLTASGDQTGGFNGLRPLAINNASGQVTIGESLIIAKGATINSGGLTVNSRIRSQGTKTSDLYTRAPTSDTVGFWSIDINDSATYNQFPGYFKMVEKTNEVTGLPYLERGEEVKSPGTLTQFGNTLDSLYQDWITYPTTPEARTTRWTRTWQKTKNSWSSFVQVFDGGNPPQPSDIGALPSDNATMGNLTIRDFLRIGNVRIIPDPVNKTVKFEWVE
>ID:YP_009619176.1 |[Shigella phage Sf24]||_Shigella_phage_Sf24_.gbk|long tail fiber subu..|3870|NC_042078(168112):73688-77557:1 ^GeneID:40095791^ Shigella phage Sf24, complete genome.|neighbours:ID:YP_009619175.1(-1),ID:YP_009619177.1(1)|neighbour_genes:RnaseH,proximal hinge conne..|
MAEIKRKFRAEDGLDAGGDKIINVALADRAVGTDGVNVDYLIQENTVQQYDPTRGYLKDFVIIYDNRFWAAINDIPKPAGAFNSGRWRALRTDANWITVSSGSYQLKSGEAISVNTAAGNDITFTLPSTPIDGDTIVLQDIGGKPGVNQVLIVAPVQSIVNFRGEQVRSVLMTHPKSQLVLIFSNRLWQMYVADYSREAIVVTPASLYQAQSNDFIVRRFTSAAPINVKLPRFANHGDIINFVDLDKLNPLYHTIVTTYDETTSVQEVGTHSIEGRTSIDGFLMFDDNEKLWRLFDGDSKARLRIITTNSNIRPNEEVMVFGANNGTTQTIELQLPTNISVGDTVKISMNYMRKGQTVKIKAAGEDKIASSVQLLQFPKRSEYPPEAEWVTVQELVFNGETNYVPVLQLAYIEDSDGKYWVVQQNVPTVERVDSLNDSTRARLGVIALATQAQANVDLENSPQKELAITPETLANRTATETRRGIARIATTAQVNQNTTFSFADDIIITPKKLNERTATETRRGVAEIATQQETNAGTDDTTIITPKKLQARQGSESLSGIVTFVSTAGATPASSRELNGTNVYNKNTNNLVVSPKALDQYKATPTQQGAVILAVESEVIAGQSQEGWANAVVTPETLHKKTSTDGRIGLIEIATQSEVNTGTDYTRAVTPKTLNDRKATESLSGIAEIATQVEFDAGVDDTRISTPLKIKTRFNSTDRTSVVALSGLVESGTLWDHYTLNILEANETQRGTLRVATQVEAAAGTLDNVLITPKKLLGTKSTESQEGVIKVATQTETVAGTSSNTAVSPKNLKWIVQSEPTWAATTAIRGFVKTSSGSITFVGNDTVGSTQPLESYEKNSYAISPYELNRVLANYLPLKAKAVDSNLLDGLDSLQFIRRDIAQTVNGSLTLTQQTNLSAPLVSSSTATFGGSVSANSTLTISNTGTATRLIFEKGPQTGTNPAQTMTIRVWGNEFGGGSDTSRSTVFEVGDETSNHFYSQRNKAGNIVFSINGTVMPINVNASGSLNANGVATFGSSVTANGEFISKSANAFRAINGDYGFFIRNDGGNTYFMLTASGDQTGGFNGLRPLAINNTSGQVTIGEGLIAAKGVTINSGGLTVNSRIRSQGSKTADLYTRAPTADTVGFWSIDINDSATYNQFPGYFKMVEKTNEVTGLPYLERGEEVKSPGTLTQFGNTLDSLYQDWITYPITPEARTTRWTRTWQKNKNSWSSFVQVFDGGNPPQPSDIGALPSDNAIIGNLTIRDFLRIGNVRIIPDPVTKSVKFEWIE
> |[Tevenvirinae Shigella_phage_Sf25]||_Shigella_phage_Sf25.gb|Phage long tail fibe..|3870|MF327009.1(168573):74405-78274:1 ^RAST2:fig|1198136.80.peg.105^ Tevenvirinae Shigella_phage_Sf25|neighbours:(-1),(1)|neighbour_genes:Phage ribonuclease H..,Phage long tail fibe..|
MAEIKRKFRAEDGLDAGGDKIINVALADRTVGTDGVNVDYLIQENTVQQYDPTRGYLKDFVIIYDNRFWAAINDIPKPAGAFNSGRWRALRTDANWITVSSGSYQLKSGEAISVNTAAGNDITFTLPSTPIDGDTIVLQDIGGKPGVNQVLIVAPVQSIVNFRGEQVRSVLMTHPKSQLVLIFSNRLWQMYVADYSREAIVVTPASLYQAQSNDFIVRRFTSAAPINVKLPRFANHGDIINFVDLDKLNPLYHTIVTTYDETTSVQEVGTHSIEGRTSIDGFLMFDDNEKLWRLFDGDSKARLRIITTNSNIRPNEEVMVFGANNGTTQTIELQLPTNISVGDTVKISMNYMRKGQTVKIKAAGEDKIASSVQLLQFPKRSEYPPEAEWVTVQELVFNGETNYVPVLQLAYIEDSDGKYWVVQQNVPTVERVDSLNDSTRARLGVIALATQAQANVDLENSPQKELAITPETLANRTATETRRGIARIATTAQVNQNTTFSFADDIIITPKKLNERTATETRRGVAEIATQQETNAGTDDTTIITPKKLQARQGSESLSGIVTFVSTAGATPASSRELNGTNVYNKNTNNLVVSPKALDQYKATPTQQGAVILAVESEVIAGQSQEGWANAVVTPETLHKKTSTDGRIGLIEIATQSEVNTGTDYTRAVTPKTLNDRKATESLSGIAEIATQVEFDAGVDDTRISTPLKIKTRFNSTDRTSVVALSGLVESGTLWDHYTLNILEANETQRGTLRVATQVEAAAGTLDNVLITPKKLLGTKSTESQEGVIKVATQTETVAGTSSNTAVSPKNLKWIVQSEPTWAATTAIRGFVKTSSGSITFVGNDTVGSTQPLESYEKNSYAISPYELNRVLANYLPLKAKAVDSNLLDGLDSLQFIRRDIAQTVNGSLTLTQQTNLSAPLVSSSTATFGGSVSANSTLTISNTGTATRLIFEKGPQTGTNPAQTMTIRVWGNEFGGGSDTSRSTVFEVGDETSNHFYSQRNKAGNIVFSINGTVMPINVNASGSLNANGVATFGSSVTANGEFISKSANAFRAINGDYGFFIRNDGGNTYFMLTASGDQTGGFNGLRPLAINNTSGQVTIGEGLIAAKGVTINSGGLTVNSRIRSQGSKTADLYTRAPTADTVGFWSIDINDSATYNQFPGYFKMVEKTNEVTGLPYLERGEEVKSPGTLTQFGNTLDSLYQDWITYPITPEARTTRWTRTWQKNKNSWSSFVQVFDGGNPPQPSDIGALPSDNAIIGNLTIRDFLRIGNVRIIPDPVTKSVKFEWIE
>ID:YP_004415137.1 |[Shigella phage Shfl2]||_Shigella_phage_Shfl2_.gbk|putative long tail f..|3870|NC_015457(165919):146058-149927:1 ^GeneID:10499000^ Shigella phage Shfl2, complete genome.|neighbours:ID:YP_004415136.1(-1),ID:YP_004415138.1(1)|neighbour_genes:putative RNaseH ribo..,putative hinge conne..|
MAEIKRKFRAEDGLDAGGDKIINVALADRTVGTDGVNVDYLIQENTVQQYDPTRGYLKDFVIIYDNRFWAAINDIPKPAGAFNSGRWRALRTDANWITVSSGSYQLKSGEAISVNTAAGNDITFTLPSTPIDGDTIVLQDIGGKPGVNQVLIVAPVQSIVNFRGEQVRSVLMTHPKSQLVLIFSNRLWQMYVADYSREAVVVTPANTYQAQSNDFIVRRFTSAAPINVKLPRFANHGDIINFVDLDKLNPLYHTIVTTYDETTSVQEVGTHSIEVRTSIDGFLMFDDNEKLWRLFDGDSKARLRIITTNSNIRPNEEVMVFGANNGTTQTIELQLPTNISVGDTVKISMNYMRKGQTVKIKAAGEDKIASSVQLLQFPKRSEYPPEAEWVTVQELVFNGETNYVPVLQLAYIEDSDGKYWVVQQNVPTVERVDSLNDSTRARLGVIALATQAQANVDLENSPQKELAITPETLANRTATETRRGIARIATTAQVNQNTTFSFADDIIITPKKLNERTATETRRGVAEIATQQETNAGTDDTTIITPKKLQARQGSESLSGIVTFVSTAGATPASSRELNGTNVYNKNTNNLVVSPKALDQYKATPTQQGAVILAVESEVIAGQSQEGWANAVVTPETLHKKTSTDARIGLIEIATQSEVNTGTDYTRAVTPKTLNDRKATESLSGIAEIATQVEFDAGVDDTRISTPLKIKTRFDSTDRTSVVALSGLVESGTLWDHYTLNILEANETQRGTLRVATQVEAAAGTLDNVLITPKKLLGTKSTEAQEGVIKVATQSETVTGTSANTAVSPKNLKWIVQSEPTWAATTAIRGFVKTSSGSITFVGNDTVGSTQSLELYEKNSYAVSPYELNRVLANYLPLKAKAADTNLLDGLDSSQFIRRDIAQTVNGSLTLTQQTNLSAPLVSSSTATFGGSVSANSTLTISNTGTATRLIFEKGPQTGTNPAQTMTIRVWGNQFGGGSDTTRSTVFEVGDETSNHFYSQRNKAGNITFSINGTVMPINVNASGSLNANGVATFGSSVTANGEFISKSANAFRAISGNYGFFIRNDAANTYFMLTASGDQTGGFNGLRPLAINNASGQVTIGEGLIIAKGATINSGGLTVNSRIRSQGTKTSDLYTRAPTADTVGFWSIDINDSATYNQFPGYFKMVEKTNEVTGLPYLERGEEVKSPGTLTQFGNTLDSLYQDWITYPTTPEARTTRWTRTWQKTKNSWSSFVQVFDGGNPPQPSDIGALPSDNATMGNLTIRDFLRIGNVRIIPDPVNKTVKFEWVE
>ID:YP_009111060.1 |[Shigella phage pSs-1]||_Shigella_phage_pSs-1_.gbk|hypothetical protein|3873|NC_025829(164999):151655-155527:1 ^GeneID:22475326^ Shigella phage pSs-1, complete genome.|neighbours:ID:YP_009111059.1(-1),ID:YP_009111061.1(1)|neighbour_genes:hypothetical protein,hypothetical protein|
MAEIKRKFRAEDGLDAGGDKIINVALADRAVGTDGVNVDYLIQENTVQQYDPTRGYLKDFVIIYDNRFWAAINDIPKPAGAFNSVRWRALRTDANWTTVSSGPYQLKSGESISVNTAAGNDITFTLPTSPIDGDTIVLQDIGGKPGVNQVLIVAPVQSIVNFRGEQVRSVLMTHPKSQIVLIFSNRLWQMYVADYSREAVVVTPASLYQAQSNDFIVRRFTSAAPINIKLPRFANHGDIINFVDLDKLNPLYHTIVTTYDETTSVQEDGTHSIEGRTSIDGFLMYDDNEKLWRLFDGDSKARLRVITTNSNIRPNEEVMVFGANNGTTQTIELQLPTDISIGDTVKISMNYMRKGQTVKIKAAGEDKIASSVQLLQFPKRSEYPPEAEWVTVQELVFNGETNYVPVLQLAYIEDSDGKYWVVQQNVPTVERVDSLNNSTRARLGVIALATQAQANVDLENSPQKELAITPETLANRTATETRRGIARIATTAQVNQDTTFSFADDIIITPKKLNERTATETRRGVAEIATQQETNTGTDDTTIITPKKLQARQGSESLSGIVTFVSTAGATPASSRELNGTNVYNKNTNNLVVSPKALDQYKATPTQQGAVILAVESEVIAGQSQEGWANAVVTPETLHKKTSTDGRIGLIEIATQSEVNTGTDYTRAVTPKTLNDRKATESLSGIAEIATQVEFDAGVDDTRISTPLKIKTRFNSTDRTSVVALSGLVESGTLWDHYTLNILEANETQRGTLRVATQVESAAGILDNVLITPKKLLGTKSTEAQEGVIKVATQVETVAGTSANTAVSPKNLKWIVQSEPTWAATTLVRGFVKTSSGSITFVGNDTVGSTQSLDLYEKNSYAVSPYELNRVLANYLPLKAKAADTNLLDGLDSSQFIRRDIAQTVNGSLTLTQQTNLSAPLVSSSTATFGGSVSANSTLTISNTDGTATRLIFEKGPQTGTNPAQTMTVSVWGNQFSGESNTTRSTVFEVSDETSYHFYSQRDKDGNIAFSINGTVMPINVNALGTLNANGVATFGNSVTASGEIISRSANAFRAINGNYGFIVRNDGSVTNFMLTASGDQTGGFNGLRPLTINNASGQVTIGESLIIAKGATINSGGLTVNSRIRSQGVKTSDLYTRAPTSDTVGFWSIDINDSATYNQFPGYFEMVEKTNEVTGLPYLERGEEVKSPGTLTQFGNTLDSLYQDWITYPTTPEARTTRWTRTWQKTKNSWSSFVQVFDGGNPPQPSDIGALPSDNAIMGNLTIRDFLRIGNVRIIPDPVNKTVKFEWVE
> |[Tevenvirinae Vibrio_phage_KVP40]||_Vibrio_phage_KVP40.gb|Phage long tail fibe..|3771|NC_005083.2(244834):241025-244795:-1 ^RAST2:fig|1198136.81.peg.439^ Tevenvirinae Vibrio_phage_KVP40|neighbours:(-1),end()|neighbour_genes:hypothetical protein,end()|
MSEFRRAFRASGLDASGQNVINVANPRVDELLDGINQGYFIDENTVQEYDPSRAHYKVDFIVEFNQRLYKNIIEITAPEPFDPQKWKKMRTDPEWEDTDSSVGANVGDLLWLTASSAITITLPETPLTGDTVTIKDGRGILSTYPCTIAAAGGLTIQSYGINGGIQSDASLSFNRPNSTIYLVYNGIAWTYQIEQQLYHTYLDDSHPSQQGGYLTTGGYFTNVGETVTYEGSVKTIAISLPLHPNVGDTIHLKDVAYLESQTTIQIGVRPTAVGQVVQDPVSGDRSAVISLDTIGGADITFIDDNGTGVWVITIANNPHLWNYVGESSAVTLKPRTRYAIEIADAVSAMTITLPEKPVDGDWIEISHNKTAHKPVTVQVHPNFGDDDPGHGPDEYKVFLDFETYRYQKYRHYVDFVPFFVESFDISDYDSGYSFVLYYDGTRKVWSFGNIATRIDIADELHRKRPGIVPLADPTEALAHGIEYAHPEDVAKPWADQSPLKDHVITVETLDARRAAEDQVGMARIATLGVDEALEESRSGALVRYPDSAFRHDIMITPRSLNARTATETRRGVVEIATQTETRSTTNDVQVITPKKFHAAQAEENLTGVAELVKASNNINANGTVASTANMRSDRTVNGVVDTVYDKTDHLRIVTPKMLDEYRATENQPGTLWVAKSTELRVNDSTVDDAIITPKKLAAWKASSTIRGIARSATQAETNAISGTGEAWTTVFVTPETLNSRTATESRRGVAEIATQVEVDAGTDDTRIVTPLKVATWLAYDHFTSDGVAQGAGYGVSGISHTGDIWNGINLEIALATTTQRGTLETATETEAKVQQTWNGTSWDGTAAAADKIVTPLTLDRRRATETQYGLARRATNAEIDTATIGGVDNTPVYVSPKDLLRWTRTSTNSRSDETRFGVVRLATPAETFVGNSTDGSTQAYTAYLRTPYAVTPYSLNYALRNYLPLNAKADDSELLDGLDSTQFARRDINQTINGTYTFNAKNVEINAGGWLQVQNAPTGDIVKLDWFDSAPRIRVGGSGASSTATFSIQGAADFVRWQVNSSGYTTQASGATFGSTVTENESSANVDATYGTYSSPAAGTLRQKYLGINNVAKAAEKWVTARTVTFTGDLTGNFTIDGSGNVSTNVQVNDNSHNHSGENITSGTISNDRLIKSSRTNPGIVQVTSDVRTADPVNASDPHQALSAGAGKTLSERIDLFTPDGGTGDNVKYRDYIQVGSVRMSTNNQGVLEFTFGHAI
> |[Viruses Vibrio phage VH7D]||_Vibrio_phage_VH7D.gb|hypothetical protein|3708|NC_023568.1(246964):175511-179218:-1 ^RAST2:fig|10239.72.peg.275^ Viruses Vibrio phage VH7D|neighbours:(-1),(1)|neighbour_genes:hypothetical protein,hypothetical protein|
MSEFRRAFRASGLDASGQNVINVADPRANELFDGINQGYFIEENTVQEYDPTRDHYKVDFIVEFNQRLYKNITEINAPEPFDSQKWQKMRTDPEWEDTDSSVGANVGDFLLLTASSAITITLPETPLTGDTVTIKDGKGVLTTYPCTIAAAGGLTIQHYGIDGSIESKPSISFNTPNSTIFLVYNGIAWTYQINQELYNTYIDDSHPTQQGGYLSTGGYFTNVGETVTYDGSVKKIAISVPLNPNVGDTIHLKDVAYLENQTSIQIGVNPTATGQVIQDPISGERSSVISLDTIGGADITFIDDNGTGVWVITIANNPHLWNYVGDSSAVELKPRSRYAIEIADAVPAMTITLPEKPADGDWIEISHNKTAHKKVTIQVHPNFGDDDPGHGPDEYKVFLDFETYRYQKYRHYVDFVPFFVESFEISDYDSGYSLVLYYDASRKVWSFGNIATRIDIADELYRKRPGIVPLADPTEALAHGIEYAHPEDAADPWADQNPLKDHVITVETLDARRAGEQQVGMARVATLGTDEALEESRSGTFVRYPDTNFRHDLFITPRSLNARTATETRRGVVEIATQNETRSTTNDVQVLTPMKFHAAQAEEDLTGVAKLVEASNNINAGGIVTSTANMRSDRSVNGLDNTVYDKTDHLRIVTPKMLDEYRATENQPGTLWVAKSSELRINDSTVDNAIITPKKLAAWKASSTVRGIARSATQSEANATTGTGESWTTVFITPETLNSRTATESRRGVAEIATQTEVDSGTDDTRIVSPLKLKTWLDRDHFVTAGTDGLSHTGTVWGDVTFSIASATETQRGTLQVATQVEANAQTGALDDVIITPQKLNARRATETQTGIVRLATQAEVEAATASNEIVVTPSDLLHWTRYSDSSRANESRYGNVQIATPAETFVGNSTDGSTQAYTSYLRVPYAVSPYGLHYALRNYLPLNAKADDSELLDGLNSTQFARRDVDQTINASYKFDNHIVLAKNGGYFIVENPNNDSASVKLDWLNDEARIRVGGGGEGSSAPFLIVGTGDSTRWQVNSTGYTAQPGGASFGDTVYENEATANVDSSYGTYSSPASGSLRNKYLGINNVAKASEKWVTARTVTFTGDLSGNFTLDGSGNVTSNIQVNDYSHAHSGENITTGTINNDRLRKSSRTNSGIVQVTSDVRTADPVNASDPHQALSAGAGKTLSERIDLFTPDGGTGESVKYRDYIQVGSVRMSTNNQGVLEFTYGHAI
> |[Tevenvirinae Vibrio_phage_ValB1_HC]||_Vibrio_phage_ValB1_HC.gb|Phage long tail fibe..|3708|MK568540.1(247619):81293-85000:1 ^RAST2:fig|1198136.76.peg.138^ Tevenvirinae Vibrio_phage_ValB1_HC|neighbours:(-1),(1)|neighbour_genes:Phage ribonuclease H..,hypothetical protein|
MSEFRRAFRASGLDASGQNVINVADPRANELFDGINQGYFIEENTVQEYDPTRDHYKVDFIVEFNQRLYKNITEINAPEPFDSQKWQKMRTDPEWEDTDSSVGANVGDFLLLTASSAITITLPETPLTGDTVTIKDGKGVLTTYPCTIAAAGGLTIQHYGIDGSIESKPSISFNTPNSTIFLVYNGIAWTYQINQELYNTYIDDSHPTQQGGYLSTGGYFTNVGETVTYDGSVKKIAISVPLNPNVGDTIHLKDVAYLENQTSIQIGVNPTATGQVIQDPISGERSSVISLDTIGGADITFIDDNGTGVWVITIANNPHLWNYVGDSSAVELKPRSRYAIEIADAVPAMTITLPEKPADGDWIEISHNKTAHKKVTIQVHPNFGDDDPGHGPDEYKVFLDFETYRYQKYRHYVDFVPFFVESFEISDYDSGYSLVLYYDASRKVWSFGNIATRIDIADELYRKRPGIVPLADPTEALAHGIEYAHPEDAADPWADQNPLKDHVITVETLDARRAGEQQVGMARVATLGTDEALEESRSGTFVRYPDTNFRHDLFITPRSLNARTATETRRGVVEIATQNETRSTTNDVQVLTPMKFHAAQAEEDLTGVAKLVEASNNINAGGIVTSTANMRSDRSVNGLDNTVYDKTDHLRIVTPKMLDEYRATENQPGTLWVAKSSELRINDSTVDNAIITPKKLAAWKASSTVRGIARSATQSEANATTGTGESWTTVFITPETLNSRTATESRRGVAEIATQTEVDSGTDDTRIVSPLKLKTWLDRDHFVTAGTDGLSHNGTVWGDVTFSIASATETQRGTLQVATQVEANAQTGALDDVIITPQKLNARRATETQTGIVRLATQAEVEAATASNEIVVTPSDLLHWTRYSDSSRANESRYGNVQIATPAETFVGNSTDGSTQAYTSYLRVPYAVSPYGLHYALRNYLPLNAKADDSELLDGLNSTQFARRDIDQTINGTYTFSGEFVQTKGGGYFLVANPTNDAASVKLDWFNDEPRIRVGGSGNGSSSPFSIAGTGDTTRWQVNSTGYTTQPGGASFGDTIYENEATANVDTTYGSYSSPSSGSLRQKYLGINNVAKASEKWVTARTVTFTGDLSGNFTLDGSGNVTTNIQVNDYSHAHSGENITTGTINNDRLRKSSRTNQGIVQVTSDVRTADPVNASDPHQALSAGAGKTLSERIDLFTPDGGTGESVKYRDYIQVGSVRMSTNNQGVLEFTYGHAI
> |[Tevenvirinae Vibrio_phage_ValKK3]||_Vibrio_phage_ValKK3.gb|Phage long tail fibe..|3684|NC_028829.1(248088):134477-138160:1 ^RAST2:fig|1198136.77.peg.274^ Tevenvirinae Vibrio_phage_ValKK3|neighbours:(-1),(1)|neighbour_genes:Phage ribonuclease H..,hypothetical protein|
MSEFRRAFRASGLDASGQNVINVADPRANELFDGINQGYFIEENTVQEYDPTRDHYKVDFIVEFNQRLYKNITEINAPEPFDSQKWQKMRTDPEWEDTDSSVGANVGDFLLLTASSAITITLPETPLTGDTVTIKDGKGVLTTYPCTIAAAGGLTIQHYAIDGSIESKPSISFNTPNSTIFLVYNGIAWTYQINQELYNTYIDDSHPTQQGGYLSTGGYFTNVGETVTYDGSVKKIAISVPLNPNVGDTIHLKDVAYLENQTSIQIGVNPTATGQVIQDPISGERSSVISLDTIGGADITFIDDNGTGVWVITIANNPHLWNYVGDSSAVELKPRSRYAIEIADAVPAMTITLPEKPADGDWIEISHNKTAHKKVTIQVHPNFGDDDPGHGPDEYKVFLDFETYRYQKYRHYVDFVPFFVESFEISDYDSGYSLVLYYDASRKVWSFGNIATRIDIADELYRKRPGIVPLADPTEALAHGIEYAHPEDAADPWADQNPLKDHVITVETLDARRAGEQQVGMARVATLGTDEALEESRSGTFVRYPDTNFRHDLFITPRSLNARTATETRRGVVEIATQNETRSTTNDVQVLTPMKFHAAQAEEDLTGVAKLVEASNNINAGGIVTSTANMRSDRSVNGIDNTVYDKTDHLRIVTPKMLDEYRATENQPGTLWIAKSSELRINDSTVDNAIITPKKLAAWKASSTVRGIARSATQSEANATTGTGESWTTVFITPETLNSRTATESRRGVAEIATQTEVDSGTDDTRIVSPLKLKTWLDRDHFVTAGTDGLSHTGTVWGDVTFSIASATETQRGTLQVATQAEANAQTGALDDVIITPQKLNARRATETQTGIVRLATQAEVEAATASTEIVVTPSDLLHWTRYSDSSRANEARYGNVQIATPAETFVGNSTDGSTQAYTSYLRVPYAVSPYGLHYALRNYLPLNAKADDSELLDGLNSTQFARSDVSDTISGVYTFTENEIKIQGANPRIEFTDTTDANSTLELYYQSGKVGFTDGVDNWLLRVANDGNTNVYGALTTDSTITAGSSITENEASANVDATYGTYSSPATGSLRSKYLGINNVAKASEKWVTARTVTFTGDLSGNFTLDGSGNVTSNIQVNDYSHAHSGENITTGTINNDRLRKSSRTNSGIVQVTSDVRTADPVNASDPHQALSAGAGKTLSERIDLFTPDGGTGESVKYRDYIQVGSVRMSTNNQGVLEFTYGHAI
> |[Tevenvirinae Vibrio_phage_nt-1]||_Vibrio_phage_nt-1.gb|Phage long tail fibe..|3741|NC_021529.2(247511):160512-164252:-1 ^RAST2:fig|1198136.72.peg.308^ Tevenvirinae Vibrio_phage_nt-1|neighbours:(-1),(-1)|neighbour_genes:hypothetical protein,hypothetical protein|
MSEFRRAFRASGLDASGQNVINVANPRADELFDGVNLGYFVDENTVQEYDATRSHYKLDFIVEYNQRLYKNIIEVTAPEPFDVNKWKKMRTDPEWEDTDTSVGSNVGDFLFLTASSAVTVTLPPSPVEGDTVTIKDGKGVLSAYPCTVAAGGGLSIQYYGYTGAIQSVTSVLFNRPNATIYFVFNGIAWTYQIDQEKYETYIDAGHSTQQGSYLTNGGYFTNPGETVTFDGSVKKIAISLPRNPNYGDTVHLKDVAYLENQTSIQIGVHPSSTGQIVQDPISGVRSSVISLDTIGGADITFIDDLGTGVWLVTVANNPHLWNYVGESSTVSLKPRTRYAIEIADAVSEMFITLPEKPVDGDWIEISHNKTAHKTVTVQVHPNFGDDDPGHGADEYKVFLDFETYRYQKYRHYVDFVPFFVESFEISDYDSGYSFVLYYDGTRKVWSFGNIATRIDVADELHRKRPGIVPLADPTEALAHGIEYAHPEDVAKPWADQSPLKDNVITVETLDARRAAEDQVGMARIASLTTSEALEESRSGALVRYPDSNFRHDIVVTPRSLNARTATETRRGVVEIATQTETRSTTNDVQVLSPKKFHAAQAEENLTGVAELTKASNNIAANGTVSSTANMRSDRSTNGLVDTVYDKTDHLRIVTPKMLDEYRATENQPGTLWVAKSTELRINDSTVDDAIITPKKLAAWKASDTIRGIARRATQTEANAISGSGESWNNVFITPETLYNRSATETRRGVAEIATQVEVDAGVLDTHIVSPLKFKTWLAYDHFTSDGVLQGAGYGVSGISHTGDIWNGINLEIALATETQRGTLEVATQAEANANTGGSDVHIITPAKLNARRATETLAGIAELATTAEIDSATSDVTIVTPSKLQHWTRNSAASRADEGRYGTVQLATPAESFVGNDTVGSTQPYTSYLRVPYAVSPYGLHYALRNYLPLHATADNSELLDGLDSTQFARSDESDVINGIYTFTQNDLIVRGDSPRFTLIETDQSNKEWNILVSLSGLSIREDGSATVRQLFGADGDTSFQGGSGIVKINNGAADTNSIRLYVAGSIHEGSGTENVDATYATYSSPAAGSLRQKYLGINNVAKAAEKWVTARTVTLTGDLTGNFTIDGSGNVSTNVQVNDNSHNHSGENITSGTIANARLIKSSRTSQGIVQVTNDVRTADPVNASDPHQALSAGAGKTLSERIDLFTPDGGTGESVKYRDYIQVGTVRMSTNNQGVLEFTFGHAI
> |[Tevenvirinae Vibrio_phage_phi-Grn1]||_Vibrio_phage_phi-Grn1.gb|Phage long tail fibe..|3684|KT919972.1(248605):104214-107897:-1 ^RAST2:fig|1198136.75.peg.160^ Tevenvirinae Vibrio_phage_phi-Grn1|neighbours:(-1),(1)|neighbour_genes:hypothetical protein,Phage ribonuclease H..|
MSEFRRAFRASGLDASGQNVINVADPRANELFDGINQGYFIEENTVQEYDPTRDHYKVDFIVEFNQRLYKNITEINAPEPFDSQKWQKMRTDPEWEDTDSSVGANVGDFLLLTASSAITITLPETPLTGDTVTIKDGKGVLTTYPCTIAAAGGLTIQHYGIDGSIESKPSISFNTPNSTIFLVYNGIAWTYQINQELYNTYIDDSHPTQQGGYLSTGGYFTNVGETVTYDGSVKKIAISVPLNPNVGDTIHLKDVAYLENQTSIQIGVNPTATGQVIQDPISGERSSVISLDTIGGADITFIDDNGTGVWVITIANNPHLWNYVGDSSAVELKPRSRYAIEIADAVPAMTITLPEKPADGDWIEISHNKTAHKKVTIQVHPNFGDDDPGHGPDEYKVFLDFETYRYQKYRHYVDFVPFFVESFEISDYDSGYSLVLYYDASRKVWSFGNIATRIDIADELYRKRPGIVPLADPTEALAHGIEYAHPEDAADPWADQNPLKDHVITVETLDARRAGEQQVGMARVATLGTDEALEESRSGTFVRYPDTNFRHDLFITPRSLNARTATETRRGVVEIATQNETRSTTNDIQVLTPMKFHAAQAEEDLTGVAKLVEASNNINAGGIVTSTANMRSDRSVNGIDNTVYDKTDHLRIVTPKMLDEYRATENQPGTLWVAKSSELRINDSTVDNAIITPKKLAAWKASSTVRGIARSATQSEANATTGTGESWTTVFITPETLNSRTATESRRGVAEIATQTEVDSGTDDTRIVSPLKLKTWLDRDHFVTAGTDGLSHTGTVWGDVTFSIASATETQRGTLQVATQAEANAQTGALDDVIITPQKLNARRATETQTGIVRLATQAEVESATASTEIVVTPSDLLHWTRYSDSSRANEARYGNVQIATPAETFVGNSTDGSTQAYTSYLRVPYAVSPYGLHYALRNYLPLNAKADDSELLDGLNSTQFARSDVSDTISGVYTFTENEIKIQGANPRIEFTDTTDANSTLELYYQSGKVGFTDGVDNWLLRVANNGNTNVYGALTTDSTITAGSSITENEASANVDATYGTYSSPATGSLRSKYLGINNVAKASEKWVTARTVTFTGDLSGNFTLDGSGNVTSNIQVNDYSHAHSGENITTGTINNDRLRKSSRTNSGIVQVTSDVRTADPVNASDPHQALSAGAGKTLSERIDLFTPDGGTGESVKYRDYIQVGSVRMSTNNQGVLEFTYGHAI
> |[Tevenvirinae Vibrio_phage_phi-ST2]||_Vibrio_phage_phi-ST2.gb|Phage long tail fibe..|3708|KT919973.1(250485):163717-167424:-1 ^RAST2:fig|1198136.73.peg.301^ Tevenvirinae Vibrio_phage_phi-ST2|neighbours:(-1),(1)|neighbour_genes:hypothetical protein,Phage ribonuclease H..|
MSEFRRAFRASGLDASGQNVINVADPRANELFDGINQGYFIEENTVQEYDPTRDHYKVDFIVEFNQRLYKNITEINAPEPFDSQKWQKMRTDPEWEDTDSSVGANVGDFLLLTASSAITITLPETPLTGDTVTIKDGKGVLTTYPCTIAAAGGLTIQHYGIDGSIESKPSISFNTPNSTIFLVYNGIAWTYQINQELYNTYIDDSHPTQQGGYLSTGGYFTNVGETVTYDGSVKKIAISVPLNPNVGDTIHLKDVAYLENQTSIQIGVNPTATGQVIQDPISGERSSVISLDTIGGADITFIDDNGTGVWVITIANNPHLWNYVGDSSAVELKPRSRYAIEIADAVPAMTITLPEKPADGDWIEISHNKTAHKKVTIQVHPNFGDDDPGHGPDEYKVFLDFETYRYQKYRHYVDFVPFFVESFEISDYDSGYSLVLYYDASRKVWSFGNIATRIDIADELYRKRPGIVPLADPTEALAHGIEYAHPEDAADPWADQNPLKDHVITVETLDARRAGEQQVGMARVATLGTDEALEESRSGTFVRYPDTNFRHDLFITPRSLNARTATETRRGVVEIATQNETRSTTNDVQVLTPMKFHAAQAEEDLTGVAKLVEASNNINAGGIVTSTANMRSDRSVNGLDNTVYDKTDHLRIVTPKMLDEYRATENQPGTLWVAKSSELRINDSTVDNAIITPKKLAAWKASSTVRGIARSATQSEANATTGTGESWTTVFITPETLNSRTATESRRGVAEIATQTEVDSGTDDTRIVSPLKLKTWLDRDHFVTAGTDGLSHTGTVWGDVTFSIASATETQRGTLQVATQLEANAQAGALDDVIITPQKLNARRATETQTGIVRLATQAEVEAATASNEIVVTPSDLLHWTRYSDSSRANESRYGNVQIATPAETFVGNSTDGSTQAYTSYLRVPYAVSPYGLHYALRNYLPLNAKADDSELLDGLNSTQFARRDIDQTINGTYTFSGEFVQTKGGGYFLVANPTNDAASVKLDWFNDEPRIRVGGSGNGSSSPFSIAGTGDTTRWQVNSTGYTTQPGGASFGDTIYENEATANVDTTYGSYSSPSSGSLRQKYLGINNVAKASEKWVTARTVTFTGDLSGNFTLDGSGNVTTNIQVNDYSHAHSGENITTGTINNDRLRKSSRTNQGIVQVTSDVRTADPVNASDPHQALSAGAGKTLSERIDLFTPDGGTGESVKYRDYIQVGSVRMSTNNQGVLEFTYGHAI
> |[Tevenvirinae _Vibrio_phage_vB_VmeM-32]||_Vibrio_phage_vB_VmeM-32.gb|hypothetical protein|3783|KU160494.1(199912):37481-41263:1 ^RAST2:fig|1198136.70.peg.65^ Tevenvirinae _Vibrio_phage_vB_VmeM-32|neighbours:(-1),(1)|neighbour_genes:hypothetical protein,hypothetical protein|
MLGPKKFRASSGLDASGKKVVNVETTQLNQPFDATNVEFFIRENTVQEYDPTRKYETTGFVVKFNNRFYQNLTSIVTPEPFNDSKWRALSTDVKYRRVLNTGGSNGLLRVGDFILSNVVAQDAIYTLPLDTELNTPTLGDSVSIYDEAGSCNEFELVISGNGKLINGKTSYRITVPRSRTIFVYNGNQWIANTVESETQRGKLVSVAQYTPTRQFIQLAAGDEIMRESRFAGDLVMRLPRYANHGDMIYTADLDALNHRNRAILDVHPESGHTITIKHDRPTVTRAISDAGGGFGRAIFDESVNTWRLFDGDLQPRWRVIQNDYVCENRDLLSPYSEDSNKTINITLPVRIAGGNSVSITMAHMIAGSKIKLVIPTTATDSFIFGDVDTLETPQLSTVIEKYQDKSQLLSKEIILTSDGSDRTWTFVYQEKTMFFPTQNVWFNTVVERTDYRVDSSNPERHGIAAIATQSEVNKNHEDIDGGKNKRDSEAFVTPETLANKTSTETRRGIARFATSTEANATSGSGESWDGVILTPKKLNDRIATTSRRGVARLATQAQANAMSGSGETWTSLIITPQTLDGRKSTETQTGITQQVIQSGNKQTARTTKGSGIHDYDEHYRYVTPKTLFEKVSTETSQGMGFVATQAETNVGTVDNVNGPLFITASKLHARQATTTLTGLTRAATNAETLSNTPTVGNNIHVTPSELVKRTATETRWGLAETATQVEVDAGTLHDRYFVTPKTFSEWLKGTRIIVDETSGLRISGNLWDGHSINIEQSSATQRGTLALATQSEVNGSSVSDKAITPQTLHGRTATTSRTGIAALATQSEVDAGTNNTKIVTPQTLRVVSDERYVNRTGDSMNGSLTINHSDGLVLTDPNSVESWGALRVGARTDSAGNTTQARETSIWTRHQSNSVGARNINTVFKDSGGFYCYGNGSNNLLFDLHGVNGSISNKNGVYSRLDVGPLYLRPNGQNSSTNQATLSTNGIFTSQNFVSLSGEYQSDVGKVLRLIPANDATKSVDITSGGNVTTKGNLSVATDVGVGRDLNVTRNANVTGTLIVTDNATFKNNVSFEKDVTVTGKTTLNGLLEINTPVININRVAGNSLVVNMGTIGGISFDSQGDMSVSPDRSGGVIKIRPSGLSNATNEILINSTGMTLKTNQRITAAATPTNANHLANKGYVDQAIDDVTLNAGNRVSKLGDTMTGPLVVNSSEAIVANGTVSVKDLLTVSQLRIDVGNGEFVEIRPNRQNYTIEFVWISN
> |[Tevenvirinae Vibriophage_phi-pp2]||_Vibriophage_phi-pp2.gb|Phage long tail fibe..|3771|JN849462.1(246421):242612-246382:-1 ^RAST2:fig|1198136.74.peg.433^ Tevenvirinae Vibriophage_phi-pp2|neighbours:(-1),end()|neighbour_genes:hypothetical protein,end()|
MSEFRRAFRASGLDASGQNVINVANPRVDELLDGINQGYFIDENTVQEYDPSRAHYKVDFIVEFNQRLYKNIIEITAPEPFDPQKWKKMRTDPEWEDTDSSVGANVGDFLLLTASSAITITLPETPLTGDTVTIKDGRGILSTYPCTIAAAGGLTIQSYGINGGIQSDASLSFNRPNSTIYLVYNGIAWTYQIEQQLYHTYLDDSHPSQQGGYLTTGGYFTNVGETVTYEGSVKTIAISLPLHPNVGDTIHLKDVAYLESQTTIQIGVRPTAVGQVVQDPVSGDRSAVISLDTIGGADITFIDDNGTGVWVVTIANNPHLWNYVGESSAVTLKPRTRYAIEIADAVSAMTITLPEKPVDGDWIEISHNKTAHKPVTVQVHPNFGDDDPGHGPDEYKVFLDFETYRYQKYRHYVDFVPFFVESFDISDYDSGYSFVLYYDGTRKVWSFGNIATRIDIADELHRKRPGIVPLADPTEALAHGIEYAHPEDVAKPWADQSPLKDHVITVETLDARRAAEDQVGMARIATLGVDEALEESRSGALVRYPDSAFRHDIMITPRSLNARTATETRRGVVEIATQTETRSTTNDVQVITPKKFHAAQAEENLTGVAELVKASNNINANGTVASTANMRSDRTVNGVVDTVYDKTDHLRIVTPKMLDEYRATENQPGTLWVAKSTELRVNDSTVDDAIITPKKLAAWKASSTIRGIARSATQAETNAISGTGEAWTTVFVTPETLNSRTATESRRGVAEIATQVEVDAGTDDTRIVTPLKVATWLAYDHFTSDGVAQGAGYGVSGISHTGDIWNGINLEIALATTTQRGTLETATETEAKVQQTWNGTSWDGTAAAADKIVTPLTLDRRRATETQYGLARRATNAEIDTATIGGVDNTPVYVSPKDLLRWTRTSTNSRSDETRFGVVRLATPAETFVGNSTDGSTQAYTAYLRTPYAVTPYSLHYALRNYLPLNAKADDSELLDGLDSTQFARRDINQTINGTYTFNAKNVEINAGGWLQVQNAPTGDIVKLDWFDSAPRIRVGGSGASSTATFSIQGAADFVRWQVNSSGYTTQASGATFGSTVTENESSANVDATYGTYSSPAAGTLRQKYLGINNVAKAAEKWVTARTVTFTGDLTGNFTIDGSGNVSTNVQVNDNSHNHSGENITSGTISNDRLIKSSRTNPGIVQVTSDVRTADPVNASDPHQALSAGAGKTLSERIDLFTPDGGTGDNVKYRDYIQVGSVRMSTNNQGVLEFTFGHAI
>ID:YP_009153847.1 |[Yersinia phage PST]||_Yersinia_phage_PST_.gbk|long tail fiber prox..|3870|NC_027404(167785):148967-152836:1 ^GeneID:24677413^ Yersinia phage PST, complete genome.|neighbours:ID:YP_009153846.1(-1),ID:YP_009153848.1(1)|neighbour_genes:rnh,hinge connector of l..|
MAEIKRKFRAEDGLDAGGDKIINVALADRTVGTDGVNVDYLIQENTVQQYDPTRGYLKDFVIIYNNRFWAATDNIPKPAGNFNRIRWKALRTDAVYTTVSSGPYQLKSGEAISVDTSVGNDIEFTLPPSPLDGETVIIQDIGGKPGINQVKINSSNQSIVNFRGEQVRSVLMTHPKSQMVFIFNNRLWQMYIADYSREAAIVTPSTAYQAQSNDFIVRRFTSAAPINVKLPRFANHGDIINFVDLDKLNPLYHTIVTTYDETTSVQEVGTHSIEGRTSIDGFLMFDDNEKLWRLFDGDSKARLRIITTNSNIRPNEEVMVFGANNGTTQTIELQLPTDISVGDTVKISMNYMRKGQTVKIKAAGEDKIASSVQLLQFPKRSEYPPEAEWVTVQELVFNGETNYVPVLQLAYIEDSDGKYWVVQQNVPTVERVDSLNASTRARLGVIALATQAQANADLENSPQKELAITPETLANRTATETRRGIARIATTAQVNQNTTFSFADDLIITPKKLNERTATETRRGVAEIATQQETNTGTDDTTIITPKKLQARQGSESLSGIVTFVSTAGATPASSRELNGTNVYNKNTNNLVVSPKALDQYKATPTQQGAVILAVESEVIAGQSQEGWANAVVTPETLHKKTSTDARIGLIEIATQSEVNTGTDYTRAVTPKTLNDRRATESLSGIAEIATQVEFDAGVDDTRISTPLKIKTRFNSTDRTSVVALSGLVESGTLWDHYTLNILEANETQRGTLRVATQVEAAAGTLDNVLITPKKLLGTKSTESQEGVIKVATQSETVAGTSANTAVSPKNLKWIAQSEPTWAATTLIRGFVKTSSGSITFVGNDTAGSTQPLESYEKNGYAVSPYELNRVLANYLPLKAKAVDSNLLDGLDSLQFIRRDIAQTVNGSLTLTQQTNLSAPLVSSSTATFGGSVSANSTLTISNTGTATRLIFEKGPQTGTNPAQTMTVRVWGNQFSGESDTTRSTVFEVSDETSSHFYSQRNKAGNITFNINGTVTPINVNASGTLNANGVATFGNSVTATGEIISRSANAFRAINGNYGFIVRNDGSVTNFMLTASGDQTGGFNGLRPLAINNASGQVTIGESLIIAKGATISSGGLTVNSRIRSQGTKTSDLYTRAPTSDTVGFWSIDINDSATYNQFPGYFKMIEKTNEVTGLPYLERGEEVKSPGTLTQFGNTLDSLYQDWITYPTTPEARTTRWTRTWQKTKNSWSSFVQVFDGGNPPQPSDIGAIPSDNGIIGNLTIRDFLRIGNVRIIPDPVNKTVKFEWVE
>ID:VEV89858.1 |[Yersinia phage fPS-2]||_Yersinia_phage_fPS-2_.gbk|g242|3873|LR215722(169060):150501-154373:1 ^^ Yersinia phage fPS-2 genome assembly, chromosome: I.|neighbours:ID:VEV89857.1(-1),ID:VEV89859.1(1)|neighbour_genes:g241c,g243|
MAEIKRKFRAEDGLDAGGDKIINVALADRTVGTDGVNVDYLIQENTVQQYDPTRGYLKDFVIIYDNRFWAAINDIPKPAGAFNSVRWRALRTDANWTAVSSGPYQLKSGESISVDTAAGNDITFTLPSTPIDGDTIVLQDIGGKPGVNQVLITAPVQSIINFRGQQVRSVLMTHPKSQIVLIFSNRLWQMYVADYSREAVVVTPASLYQAQSNDFIVRRFTSASAINIKLPRFANHGDIINFVDLDKLNPLYHTIVTTYDETTSVQEVGTHSIEGRTSIDGFLMFDDNEKLWRLFDGDSKARLRIITTNSNIRPNEEVMVFGANNGTTQTIELQLPTDISVGDTVKISMNYMRKGQTVKIKAAGEDKIASSVQLLQFPKRSEYPPEAEWVTVQELVFNGETNYVPVLQLAYIEDSDGKYWVVQQNVPTVERVDSLNDSTRARLGVIALATQAQANADLENSPQKELAITPETLANRTATETRRGIARIATTAQVNQDTTFSFADDIIITPKKLNERTATETRRGVAEIATQQETNAGTDDTTIITPKKLQARQGSESLSGIVTFVSTAGATPASSRELNGTNVYNKNTNNLVVSPKALDQYKATPTQQGAVILAVESEVIAGQSQEGWANAVVTPETLHKKTSTDARIGLIEIATQSEVNTGTDYTRAVTPKTLNDRRATESLSGIAEIATQVEFDAGVDDTRISTPLKIKTRFNSTDRTSVVALSGLVESGTLWDHYTLNILEANETQRGTLRVATQVEAAAGTLDNVLITPKKLLGTKSTEAQEGVIKVATQSETVTGTSANTAVSPKNLKWIVQSEPTWAATTLVRGFVKTSSGSITFVGNDTVGSTQSLELYEKNSYAVSPYELNRVLANYLPLKAKAVDSNLLDGLDSSQFIRRDIAQTVNGSLTLTQQTNLSAPLVSSSTATFGGSVSANSTLTISNTGTATRLIFEKGPQTGTNPAQTMTVRVWGNQFSGESDTTRSTVFEVSDETSSHFYSQRNKAGNITFNINGTVTPINVNASGTLNANGVATFGSSVTANGEFISKSSNAFRAINGDYGFFIRNDAANTYFMLTASGDQTGGFNGLRPLSINNQSGQVTIGESLIIAKGATITSGGLTVVNSRIRSQGTKTSDLYTRAPTSDTVGFWSIDINDSATYNQFPGYFEMVEKTNEVTGLPYLERGEEVKSPGTLTQFGNTLDSLYQDWITYPTSPEARTTRWTRTWQKTKNSWSSFVQVFDGGNPPQPSDIGALPSDNAIMGNLTIRDFLRIGNVRIIPDPVNKTVKFEWVE
>ID:YP_009149490.1 |[Yersinia phage phiD1]||_Yersinia_phage_phiD1_.gbk|g251|3870|NC_027353(167063):148680-152549:1 ^GeneID:24635687^ Yersinia phage phiD1 complete genome.|neighbours:ID:YP_009149489.1(-1),ID:YP_009149491.1(1)|neighbour_genes:g250,g252|
MAEIKRKFRAEDGLDAGGDKIINVALADRAVGTDGVNVDYLIQENTVQQYDPTRGYLKDFVIIYDNRFWAAINDIPKPAGAFNSGRWRALRTDANWITVSSGSYQLKSGEAISVNTAAGNDITFTLPSSPIDGDTIVLQDIGGKPGVNQVLIAASVQSIVNFRGEQVRSVLMTHPKSQLVLIFSNRLWQMYVADYSREAVIVTPANTYQAQSNDFIVRRFTSAAPINIKLPRFANHGDIINFVDLDKLNPLYHTIVTTYDETTSVQEVGTHSIEGRTSIDGFLMFDDNEKLWRLFDGDSKARXRIITTNSNIRPNEEVMVFGANNGTAQTIELQLPTNISVGDTVKISMNYMRKGQTVKIKAAGEDKIASSVQLLQFPKRSEYPPEAEWVTVQELVFNGETNYVPVLQLAYIEDSDGKYWVVQQNVPTVERVDSLNDSTRARLGVIALATQAQANVDLENSPQKELAITPETLANRTATETRRGIARIATTAQVNQNTTFSFADDLIITPKKLNERTATETRRGVAEIATQQETNTGTDDTTIITPKKLQARQGSESLSGIVTFVSTAGATPASSRELNGTNVYNKNTNNLVVSPKALDQYKATPTQQGAVILAVESEVIAGQSQQGWANAVVTPETLHKKTSTDGRIGLIEIATQSEVNTGTDYTRAVTPKTLNDRRATESLSGIAEIATQVEFDAGVDDTRISTPLKIKTRFNSTDRTSVVALSGLVESGTLWDHYTLNILEANETQRGTLRVATQVEAAAGTLDNVLITPKKLLGTKSTESQEGVIKVATQSEAVVGTSANTAISPKNLKWIVQSEPTWAATTAIRGFVKTSSGSITFVGNDTVGSTQDLELYEKNSYAVSPYELNRVLANYLPLKAKAADTNLLDGLDSSQFIRRDIAQTVNGSLTLTQQTNLSAPLVSSSTATFGGSVSANSTLTISNTGTATRLIFEKGPQTGTNPAQTMTIRVWGNQFGGGSDTTRSTVFEVGDETSNHFYSQRNKAGNITFSINGTVMPININASGSLNANGVATFGSSVTANGEFISKSANAFRAINGDYGFFIRNDAANTYFMLTASGDQTGGFNGLRPLAINNASGQVTIGESLIIAKGATINSGGLTVNSRIRSQGTKTSDLYTRAPTSDTVGFWSIDINDSATYNQFPGYFKMVEKTNEVTGLPYLERGEEVKSPGTLTQFGNTLDSLYQDWITYPTTPEARTTRWTRTWQKTKNSWSSFVQVFDGGNPPQPSDIGALPSDNATIGNLTIRDFLRIGNVRIIPDPVNKSVKFEWIE
