# Supplementary material for: Influence of Non-canonical DNA Bases on the Genomic Diversity of Tevenvirinae
Source: Front Microbiol. 2021 Apr 6;12:632686. doi: 10.3389/fmicb.2021.632686 (PMC8056088; doi:10.3389/fmicb.2021.632686)
Supplement: Supplementary Data Sheet 1 — Clustering results (folders “first clusterisation,” “second clusterisation,” and “third clusterisation”): the number of pan-genome components in the individual genome (files “pan genome components of genomes”), the total number of all clusters and components of the pan-genome (files “pan genome components”), a list of clusters of the core genome (files “core list”), a list of clusters of the softcore genome (files “softcore list”). Clusters of the softcore genome (folders “softcore clusters”) are presented in the files which show regions in genomes, protein sequences, names of viruses which have these proteins A description of softcore clusters is also supplied (file “Softcore clusters description”). [file Data_Sheet_1.ZIP › Data sheet 1/second clusterisation/softcore_clusters/21331_52.faa]

> |[Tevenvirinae _Acinetobacter_phage_133]||_Acinetobacter_phage_133.gb|gp52 topoisomerase I..|1233|NC_015250.1(159801):155726-156958:-1 ^RAST2:fig|1198136.113.peg.272^ Tevenvirinae _Acinetobacter_phage_133|neighbours:(-1),(-1)|neighbour_genes:hypothetical protein,hypothetical protein|
MDGLKPVQRFVLHRAIQLCKSKPDDYHKLAGVAGAAASLGYHHGEVSAQDAGALMANTWNNNCPILDGKGNFGSRLVQKAAASRYIECRVHDNFRKYFKDTEVAPAHKDDDHIPPAYYLPIIPMVLINGVQGIGTGFATNILPHSEASIIECTKLALQGKLDKEPQVQFPQFKGTVVCNDENKYSLFGSYKLIGKTQIEITEIPYKYDRADYVENCLDILESDGLIVSYDDNCGKHGFGFKVKLAKAFNLPEDEAKRHAYIVDKFKLKQDITQFIYTIDEVGALRGFPNASSLIHHFVEVRKQFVQARIDKKTEEARRNLQLAIAKAFFIRKVLDGTIVIKGKKRQELKDEIVALGEPFASNVDALLSLNVYHMAEDEAVKLLERAQEAKSELEYWTSTDAVTEYMKDLG
> |[Tevenvirinae _Acinetobacter_phage_AM101]||_Acinetobacter_phage_AM101.gb|DNA topoisomerase|1344|MH165274.1(166487):5061-6404:1 ^RAST2:fig|1198136.62.peg.7^ Tevenvirinae _Acinetobacter_phage_AM101|neighbours:(1),(1)|neighbour_genes:hypothetical protein,MotA activator of mi..|
MQNTERELTDIVNHEAKAYAMYTVENRAIPNMIDGFKPVQRFMIYRAIQLAKGNKDKMHKLASVAGGVADAGYHHGENSAQEAGALMANTWNNNFPFLDGQGNFGSRLVQESAASRYIFCRISENFNKVFKDHEIAPEHEDKEHLPPKFYLPVIPTVLLNGVRGIATGYSTSILPHSFSSIVHCTKMALEGNLEIEPEVAFPEFNGEVRYIEPGKYELHGVYELTSKTQMYISEIPYSWDRAKYVEKVLDPLEDAGLISYDDDCSKKGFGFKVKFRKDYNLPSDSVLADEKIKRDFKLVERVSQNIVVIDENGKLNDKFETAAQLIESFVKVRLKFIAKRIEYMKSKAEETFKLAIAKALFIKEVNLGNIAVKGRTRAQLKEELSKTSVFVGFEDQLVSMNIYHMTDDEVENLKKRAHEAKAEVEYWQSTTPYAEYKKDLDELSKIK
> |[Tevenvirinae _Acinetobacter_phage_Ac42]||_Acinetobacter_phage_Ac42.gb|DNA topoisomerase|1329|NC_014660.1(167716):163447-164775:-1 ^RAST2:fig|1198136.114.peg.261^ Tevenvirinae _Acinetobacter_phage_Ac42|neighbours:(-1),(-1)|neighbour_genes:MotA activator of mi..,hypothetical protein|
MENVRCLTEVINNEAKEYAIYTVEQRAIPNMIDGMKPVHRFMLYRAMQLAKGDKEKMHKLASVAGGVADAGYHHGEGSAQDAGALMANTWSNNFPFLDGEGNFGSRLVQQAAASRYIFCRISENFSKVFKDENVAPVHEDPEHKPPRFYLPVIPVVLLNGVEGIATGYATNILPHSIKSVIECTRQALNGVVDIKEPSVEYPKFSGKIYRDGPKCELHGTYKITSKTQMEITEIPYSFDRAKYVEKVLDPLEDKGFISYSDNCGKNGFGFKIKMRKEAGLELTEENHDKIMKMFGLIERLSQNITVIDENGKLRVFESAVELIKHFVEVRTEYVKKRIHAKIIETDSKAKILTAKARFINAVIKGDIVIAGKTRKQLVEELKAIDNLAQYAEELVLLNIYHITSDEARKLALAAKAAIEDNQYWRETTAEVEYQKDLDQLDI
> |[Viruses _Acinetobacter_phage_Acj61]||_Acinetobacter_phage_Acj61.gb|DNA topoisomerase, p..|1338|NC_014661.1(164093):159769-161106:-1 ^RAST2:fig|10239.85.peg.238^ Viruses _Acinetobacter_phage_Acj61|neighbours:(-1),(-1)|neighbour_genes:hypothetical protein,hypothetical protein|
MNSVDRELDSIINNEALAYAIYTVENRAIPNLMDGFKPVQRFMVYRALEMAKGNHQKFHKLASVAGGVADAGYHHGENSAQEAGALMANTWNNNFPFLDGQGNFGSRLVQEAAASRYIFCRISDNFRKVFKDIEIAPQHEDEEHLPPKHYLPVIPTVLLNGVRGIATGYSTSILPHSLESVIECTRLALQGKLDKEPEVAFPQFNGNIVKTEDGKYELQGVYKFTSKTQMYISEIPYSFDRAKYVEKVLDPLEDKGFITYDDDCSKHGFGFKVKFRKDYKLPEDEGLMHEKIMRDFKLTEKVPQYIVVIDENGKLNDKFENASDLIKYFVEVRKKYVKGRIEFMINKTERQFKLAIAKAMFIKTVNNGETVIKGKKKSELKEELSKISVFQGFEDQLLAMNLYHLTDDEVVRLREAAHAAKTELDYWKETTVQIEYEKDLDELSK
> |[Viruses _Acinetobacter_phage _Acj9]||_Acinetobacter_phage_Acj9.gb|DNA topoisomerase, p..|1344|NC_014663.1(169947):165745-167088:-1 ^RAST2:fig|10239.87.peg.245^ Viruses _Acinetobacter_phage _Acj9|neighbours:(-1),(-1)|neighbour_genes:hypothetical protein,hypothetical protein|
MQLTDRELTQIINNEAKIYAMYTVENRAIPNLIDGLKPVQRFMLYRAIQLAKGKSDKFHKLASVAGGVADAGYHHGENSAQEAGALMANTWNNNFPFLDGQGNFGSRLVQQAAASRYIFCRVSENFNKVYKDTEIAPEHEDLEHLPPRFYLPIIPTVLLNGVRGIATGYSTSILPHDFESIVRCTEQALNGETVSMPTVAFPQFRGEVYCTEPNKYELHGTYNFTSKTQMYISEIPYQFDRAKYVEKVLDPLEDAGLITYDDDCSKEGFGFKIKFRKDYKLPTDVTELDEKIKRDFKLVERVSQNIVVIDENGKLHDRFENSAQLVEHFVKVRLSFVEKRIGFMIEKSKHAFELAYAKALFIREVTNEKIQVKGKKRSELKEELAQLPALAGFEDQLLAMNIFHMTEDEMANLLKKAKEAKEQMDYWKSTDALTEYKNDIKELKSIL
> |[Tevenvirinae _Acinetobacter_phage_KARL-1]||_Acinetobacter_phage_KARL-1.gb|DNA topoisomerase|1344|MH713599.1(166560):19751-21094:1 ^RAST2:fig|1198136.64.peg.36^ Tevenvirinae _Acinetobacter_phage_KARL-1|neighbours:(1),(1)|neighbour_genes:hypothetical protein,MotA activator of mi..|
MQNTERELTDIVNHEAKAYAMYTVENRAIPNMIDGFKPVQRFMIYRAIQLAKGNKDKMHKLASVAGGVADAGYHHGENSAQEAGALMANTWNNNFPFLDGQGNFGSRLVQESAASRYIFCRISENFNKVFKDHEIAPEHEDKEHLPPKFYLPVIPTVLLNGVRGIATGYSTSILPHSFSSIVHCTKMALEGNLEIEPEVAFPEFNGEVRYIEPGKYELHGVYELTSKTQMYISEIPYSWDRAKYVEKVLDPLEDAGLISYDDDCSKKGFGFKVKFRKDYNLPSDGVLADEKIKRDFKLVERVSQNIVVIDENGKLNDKFETAAQLIEHFVKVRLKFIAKRIEYMKTKAEETFKLAIAKALFIKEVNLGNIAVKGRTRAQLKEELSKTSVFVGFEDQLVSMNIYHMTDDEVENLKKRAHEAKAEVEYWQSTTPYAEYKKDLDELSKIK
> |[Viruses _Acinetobacter_phage_ZZ1]||_Acinetobacter_phage_ZZ1.gb|hypothetical protein|1347|NC_018087.3(166687):162506-163852:-1 ^RAST2:fig|10239.86.peg.250^ Viruses _Acinetobacter_phage_ZZ1|neighbours:(-1),(-1)|neighbour_genes:hypothetical protein,hypothetical protein|
MQNINRDLVDIINNEAKGYALYTVENRAIPNMMDGFKPVQRFMIYRALEMSKGNHAKFHKLASVAGGVADAGYHHGEVSAQEAGALMANTWNNNLPFLDGQGNFGSRLVQEAAASRYVFCRISENFRKVYKDIEIAPKHPDEEHLPPRFYLPVVPTVLLNGVKGIATGYATNILPHSFASVLECTRLALEGKLDKEPLVSFPQFKGEVIKLDEPGKYELHGKYTFTSRTQMHITEIPYSFDRAKYVEKVLDDLEDKGLITYEDDCSKAGFGFKIKFRKDYRFPEDEAAKHAKIMSDFKLIEKVSQNIVVIDDKGRLNDKFENASELINVFVKARLTYVDKRIDYMKVKSEHTFKLALAKALFIKEVNSGNIVIKGKTKAALKDELSTYQPFVGFEDQLVSMNIYHMTDDEIENLKARAHEAKKDLEYWQTTTAQTEYKLDLDALERLV
> |[Tevenvirinae Acinetobacter_phage_vB_ApiM_fHyAci03]||_Acinetobacter_phage_vB_ApiM_fHyAci03.gb|DNA topoisomerase|1344|MH460829.1(165975):161783-163126:-1 ^RAST2:fig|1198136.65.peg.264^ Tevenvirinae Acinetobacter_phage_vB_ApiM_fHyAci03|neighbours:(-1),(-1)|neighbour_genes:MotA activator of mi..,hypothetical protein|
MQNTERELTDIVNHEAKAYAMYTVENRAIPNMIDGFKPVQRFMIYRAIQLAKGNKDKMHKLASVAGGVADAGYHHGENSAQEAGALMANTWNNNFPFLDGQGNFGSRLVQESAASRYIFCRISENFNKVFKDHEIAPEHEDKEHLPPKFYLPVIPTVLLNGVRGIATGYSTSILPHSFSSIVHCTKMALEGNLEIEPEVAFPEFNGEVRYIEPGKYELHGVYELTSKTQMYISEIPYSWDRAKYVEKVLDPLEDAGLISYDDDCSKKGFGFKVKFRKDYNLPSDSVLADEKIKRDFKLVERVSQNIVVIDENGKLNDKFETAAQLIEHFVKVRLKFIAKRIEYMKSKAEETFKLAIAKALFIKEVNLGNIAVKGRTRAQLKEELSKTSVFVGFEDQLVSMNIYHMTDDEVENLKKRAHEAKAEVEYWQSTTPYAEYKKDLDELSKIK
> |[Tevenvirinae _Aeromonas_phage_65.2]||_Aeromonas_phage_65.2.gb|DNA topoisomerase, p..|1353|KY290955.1(236567):133918-135270:-1 ^RAST2:fig|1198136.115.peg.176^ Tevenvirinae _Aeromonas_phage_65.2|neighbours:(-1),(-1)|neighbour_genes:Phage protein,Phage protein|
MKIVERSISSYIDNEAKEFTFYVIVNRALPSLIDGLKPSQRFVLYSAIKHASADFKKNAYLCGVLSDYGYPHGETSAFDVASKMATEYANNYPVLEGRGNFGSRANRDAAEPRYIFCKLNSNFHDIFKDEDLLLDNEIVSYSIPKFYLPVIPFVLLNGVKGIASAYATNIPPHDIHSVIDECVKYVKTGKCDNPKVKYPSFIGKVNTPDNEQWTNEGVYELQGKTKLTIKEIPFSYDRIKYVSILNKLIDSDQIVGYDEIEGEGDFTFRVTLKRDFDTSHENIMTKFDLRENINPNLVTIGPYSNMVTQEMDLRIYKHSRELIADFINYRLPIVDQRIQNMIDVITKKIPELKARVEFIRLARDGKVNFNQPKKAMIKQVEGLMEPELAIFSDKVVGMPIFNMTDDEIARLNKEYEQAISDLDYWKNTNSKKEYLKDLSTLKNGLKKNDI
> |[Viruses Aeromonas phage 65]||_Aeromonas_phage_65.gb|DNA topoisomerase, p..|1353|NC_015251.1(235229):133941-135293:-1 ^RAST2:fig|10239.65.peg.164^ Viruses Aeromonas phage 65|neighbours:(-1),(-1)|neighbour_genes:Phage protein,Phage protein|
MKIVERSISSYIDNEAKEFTFYVIVNRALPSLIDGLKPSQRFVLYSAIKTCQCGFKKNAYLCGVLSDYGYPHGETSAFDVASKMATEYANNYPVLEGRGNFGSRANRDAAEPRYIFCKLNSNFHDIFKDEDLLLDNEIVSYSIPKFYLPVIPFVLLNGVKGIASAYATNIPPHDIHSVIDECVKYVKTGKCDNPKVKYPSFIGKVNTPDNEQWTNEGVYELQGKTKLTIKDIPFSYDRIKYVSIRNKLIDSDQIVGYDEIEGEGDFTFRVTLKRDFDTSHENIMAKFDLRENINPTLVTIGPYSNMVTQEMDLRIYKHSRELIADFINYRLPIVDQRIQNMIDVIPKKIPELKARVEFIRLARDGKVNFNQPKKAMIKQVEGLMEPELAIFSDKVVGMPIFNMTDDEIARLNKEYEQAISDLDYWKNTNSKKEYLKDLSTLKNGLKKNDI
> |[Tevenvirinae _Aeromonas_phage_AS-szw]||_Aeromonas_phage_AS-szw.gb|hypothetical protein|1347|MF498773.1(229957):43319-44665:1 ^RAST2:fig|1198136.118.peg.125^ Tevenvirinae _Aeromonas_phage_AS-szw|neighbours:(1),(1)|neighbour_genes:Phage protein,hypothetical protein|
MKFVDRTISSYIHNEAKEYTFYTIVNRALPSMVDGFKPSQRFVLYSTIKNASKDFKKSAFLCGVISDYGYPHGEASGYDVLAGMATEYANNFPVIKGRGNFGSRQNPAAAEPRYIFGKLDDNFDLLFKDLDLVLPSEIDSYSIPKFYLPVIPFVLINGVHGVATGYATHILPHDIHSVIDECISYVKTGKCKDPEIKFPSFIGNVNTSGEQWTNEGVYELQGKTKLLITEIPVSFNRIKYVAILNNLIEKDQIVSYDEIEGDGDFTFRVTLKRDFDTSHENIMKQFSLSENIYQNINVIGPNSNMVTGDMDLRKYDNTSQLVCEFVDYRMTVVDRRIENMIENLTILIPELKAKAEFIRLARDGKIGYNQPKKSMIQQVKTLLDPELSVYADKVVGLPIFNMTEDEVEKLVKEYEQAEKDLAYWKSTNSKKEYLKDLTTLKNKLKDSK
> |[Tevenvirinae _Aeromonas_phage_AS-zj]||_Aeromonas_phage_AS-zj.gb|hypothetical protein|1347|MF448340.1(229929):150107-151453:1 ^RAST2:fig|1198136.120.peg.322^ Tevenvirinae _Aeromonas_phage_AS-zj|neighbours:(1),(1)|neighbour_genes:Phage protein,hypothetical protein|
MKFVDRTISSYIHNEAKEYTFYTIVNRALPSMVDGFKPSQRFVLYSTIKNASKDFKKSAFLCGVISDYGYPHGEASGYAVLAGMATEYANNFPVIKGRGNFGSRQNPAAAEPRYIFGKLDDNFDLLFKDLDLVLPSEIDSYSIPKFYLPVIPFVLINGVHGVATGYATHILPHDIHSVIDECISYVKTGKCKDPEIKFPSFIGNVNTSGEQWTNEGVYELQGKTKLLITEIPVSFNRIKYVAILNNLIEKDQIVSYDEIEGDGDFTFRVTLKRDFDTSHENIMKQFSLSENIYQNINVIGPNSNMVTGDMDLRKYDNTSQLVCEFVDYRMTVVDRRIENMIENLTILIPELKAKAEFIRLARDGKIGYNQPKKSMIQQVKTLLDPELSVYADKVVGLPIFNMTEDEVEKLVKEYEQAEKDLAYWKSTNSKKEYLKDLTTLKNKLKDSK
>ID:NP_944225.1 |[Aeromonas virus Aeh1]||_Aeromonas_phage_Aeh1_.gbk|52|1317|NC_005260(233234):228706-230022:-1 ^GeneID:2658232^ Aeromonas phage Aeh1, complete genome.|neighbours:ID:NP_944224.1(-1),ID:NP_944226.1(-1)|neighbour_genes:hypothetical protein,hypothetical protein|
MQVIKRGISSLVNNEAKEFAMYTIEERALPSMVDGLKPVQRYILFSVLKNAGREFKKNAAVAGVISEYGYNHGEMAAMDAACLMASTWNNNFPVIQGRGNFGCRAVQEGAAARYIFCSKHERFESMFKDMELLEESTADGSILPRYYLPILPTVLLNGVSGIATGFATKIMPHSVQSVAKCVEQVLKSGKCDEPEIQFPKFFGKILSIEGETQSWKVEGDYELSGKTKLIINELPPKYDRLKYVTHLNKLVETDKIVGYDESKMKDREFCFKVTLKRDFDVSHENIIKVFKLSQNVSQYIRVIDQNGNLKPYDNASDLIVDFVNFRFNVLQKRIDNAIIATREKLDFAQAKVDFIKLVLADKIVFNRQTRKQVIEQINAFDELKTYADQLVQMNLYHMTEDEVAKLEKQVAELQKEHDFWKTTTPRKQYQSDIKEFLK
> |[Tevenvirinae _Aeromonas_phage_Ah1]||_Aeromonas_phage_Ah1.gb|DNA topoisomerase, p..|1317|MG250483.1(221116):216583-217899:-1 ^RAST2:fig|1198136.116.peg.381^ Tevenvirinae _Aeromonas_phage_Ah1|neighbours:(-1),(-1)|neighbour_genes:Phage protein,Phage protein|
MQVTKRGISSLVNNEAKEFAMYTIEERALPSMIDGLKPVQRYVLFSVLKNAGREFKKNAAIAGVISEYGYNHGEMAAMDAACLMASTWNNNFPVIQGRGNFGCRAVQEGAAARYIFCSKHEKFESMFKDMELLEESTADGSILPRYYLPILPTVLLNGVSGIATGFATKIMPHNVQSVAKCVEQVLKSGKCDEPEIQFPKFFGKILPIEGETQSWKVEGDYELSGKTKLIINELPPKYDRLKYVTHLNKLVETDKIVGYDESKMKDREFCFKVTLKRDFDVSHENIIKVFKLSQNVSQYIRVIDENGNLKPYDKASDLIVDFVNFRFNVLQKRIDNAIIATREKLDFAQAKVDFIKLVLADKIVFNRQTRKQVIEQINAFDNLKSYADQLVQMNLYHMTEDEVSKLEKQVVELQKEHDFWKTTTPKKQYQSDIKEFLK
> |[Tevenvirinae _Aeromonas_phage_AsFcp_2]||_Aeromonas_phage_AsFcp_2.gb|topoisomerase II med..|1317|MH791401.1(219171):165885-167201:-1 ^RAST2:fig|1198136.67.peg.287^ Tevenvirinae _Aeromonas_phage_AsFcp_2|neighbours:(-1),(-1)|neighbour_genes:Phage protein,Phage protein|
MKVTKRPISSMIDVEAREFAMYTIEERALPSVVDGLKPAQRYILYSVLKNAGREFKKNAAIAGVISEYGYNHGETAAMDAACLMASTWNNNFPVIQGRGNFGSRAVQEGAAARYIFCTKHSNFDSMFKDMDLLEESLADGSILPRYYLPILPTVLLNGVSGIATGFSTKILPHNVQSVAKCVEQVLKTGKCDEPELQFPKFFGKIIPIEGKSQSWTLEGEYELSGKTKLTITELPPKYDRVKYVTLLNKLVDADKIVSYDESKFDGREFCFKITLKREFDATHENIMKTFKLSQAISQYIRVIDPNGELKAYEKASDLIVDFVNFRFGVLQKRIDNAKLVANEKLGFARAKVTFIKHVLDQDIIFTNNTRKQVVEQISAFDDLKEYAEQLVQMNLYHMTDDEVLKLEKQVIELKKESDFWETSTQKKQYQSDIKEFLK
> |[Tevenvirinae _Aeromonas_phage_Asswx_1]||_Aeromonas_phage_Asswx_1.gb|hypothetical protein|1347|MH791398.1(229103):53673-55019:1 ^RAST2:fig|1198136.119.peg.155^ Tevenvirinae _Aeromonas_phage_Asswx_1|neighbours:(1),(1)|neighbour_genes:Phage protein,hypothetical protein|
MKFVDRTISSYIHNEAKEYTFYTIVNRALPSMVDGFKPSQRFVLYSTIKNASKDFKKSAFLCGVISDYGYPHGEASGYDVLAGMATEYANNFPVIKGRGNFGSRQNPAAAEPRYIFGKLDDNFDLLFKDLDLVLPSEIDSYSIPKFYLPVIPFVLINGVHGVATGYATHILPHDIHSVIDECISYVKTGKCKDPEIKFPSFIGNVNTSGEQWTNEGVYELQGKTKLLITEIPVSFNRIKYVAILNNLIEKDQIVSYDEIEGDGDFTFRVTLKRDFDTSHENIMKQFSLSENIYQNINVIGPNSNMVTGDMDLRKYDNTSQLVCEFVDYRMTVVDRRIENMIENLTILIPELKAKAEFIRLARDGKIGYNQPKKSMIQQVKTLLDPELSVYADKVVGLPIFNMTEDEVEKLVKEYEQAEKDLAYWKSTNSKKEYLKDLTTLKNKLKDSK
> |[Tevenvirinae _Aeromonas_phage_Aswh_1]||_Aeromonas_phage_Aswh_1.gb|DNA topoisomerase, p..|1353|MH791414.1(229730):187983-189335:-1 ^RAST2:fig|1198136.117.peg.317^ Tevenvirinae _Aeromonas_phage_Aswh_1|neighbours:(-1),(-1)|neighbour_genes:Phage protein,Phage protein|
MKKVVREVSSYIENEAKEYTFYTIVNRALPSLIDGLKPSQRFVLYSAIQNAGNVFKKNEYLCGVISEYGYNHGASSAFGAAALLANDWNNNYPILEGEGNFGSRAIRDAAEPRYIHSRLNKNFDIIFKDTDIVLPHEITSYTIPKFYYPIIPFVLINGIVGIATAYACNIPPHDIFSVIDECISYVKTGDCKNPKIKFPSFIGNVNTPDDGQWTIEGLYELQGKTKLLIKEIPLSFDRIKYVSVLNKLIESEQVVSFDEVDGDGCFTFRVTLKRDFDTSHENIMDKFCLRENLNMDLTTIGPNSDMVKKEMDLRIYDTTSELIKDFVDYRVTVIDRRIENMIDKLSKQIPELKAKSLFITNARNGKYDFTQNKKGLINQVEQSFDVELKPFSDKVVGMPIFNMTSDEITKLENELSKTIKELEYWKTTNSKKEYIKDLTVLKDTLKKDKA
> |[Tevenvirinae _Aeromonas_phage_CC2]||_Aeromonas_phage_CC2.gb|DNA topoisomerase, p..|1344|NC_019538.1(231743):217228-218571:-1 ^RAST2:fig|1198136.110.peg.410^ Tevenvirinae _Aeromonas_phage_CC2|neighbours:(-1),(-1)|neighbour_genes:hypothetical protein,Phage protein|
MKFVDRTISSYIHNEAKEYTFYTIVNRALPSMIDGFKPSQRFVLYSTIKNASKDFKKSAFLCGVISDYGYPHGEASGYDVLAGMATQYANNFPVIKGRGNFGSRQNPAAAEPRYIFGKLDDNFDLLFKDLDLVLPSEIDSYSIPKFYLPVIPFVLINGVRGVATGYATHILPHDIHSVIDECISYVKTGKCNEPKIKFPSFIGKVNTTGEQWTNEGVYELQGKTKLLITEIPVSFNRIKYVAILNNLIEKDQIVSYDEIEGEGDFTFRVTLKRDFDTSHENIMKQFSLSENIYQNINVIGPNSNMVTEDMDLRKYDNTSQLVCEFVDYRMTVVDRRIENMIKNLTDLIPELKAKAEFIRLARDGKIGYNQPKKSMIQQVKTLLEPDLAVYADKVVGLPIFNMTEDEVEKLVKEYEQAEKDLAYWKSTNSKKEYLKDLTTLKNKLKGN
> |[Tevenvirinae _Aeromonas_phage_PX29]||_Aeromonas_phage_PX29.gb|topoisomerase II med..|1317|NC_023688.1(222006):217237-218553:-1 ^RAST2:fig|1198136.108.peg.377^ Tevenvirinae _Aeromonas_phage_PX29|neighbours:(-1),(-1)|neighbour_genes:Phage protein,Phage protein|
MKVTKRPISSMVDVEAREFAMYTIEERALPSVVDGLKPAQRYILYSVLKNAGREFKKNAAIAGVISEYGYNHGETAAMDAACLMASTWNNNFPVIQGRGNFGSRAVQEGAAARYIFCTKHSNFDSMFKDMDLLEESLADGSILPRYYLPILPTVLLNGVSGIATGFSTKILPHNVQSVAKCVEQVLKTGKCDEPELQFPKFFGKIIPIEGKSQSWTLEGEYELSGKTKLTITELPPKYDRVKYVTLLNKLVDADKIVSYDESKFDGREFCFKITLKREFDATHENIMKTFKLSQAISQYIRVIDPNGELKAYEKASDLIVDFVNFRFGVLQKRIDNAKLVANEKLGFARAKVTFIKHVLDQDIIFTNNTRKQVVEQISAFDDLKEYAEQLVQMNLYHMTDDEVLKLEKQVIELKKESDFWETSTQKKQYQSDIKEFLK
> |[Tevenvirinae _Aeromonas_phage_phiAS5]||_Aeromonas_phage_phiAS5.gb|topoisomerase II med..|1317|NC_014636.1(225268):87752-89068:-1 ^RAST2:fig|1198136.107.peg.132^ Tevenvirinae _Aeromonas_phage_phiAS5|neighbours:(-1),(1)|neighbour_genes:hypothetical protein,hypothetical protein|
MQVTKRGISSLVNNEAKEFAMYTIEERALPSMVDGLKPVQRYILYSVLKNAGKSFKKNAAIAGVISEYGYNHGEVAAMDAACLMASTWNNNFPIIQGQGNFGSRAVQEGAAARYIFCTKHDQFDSMFKDMELLEESTADGSELPRYYLPILPTVLLNGVSGIATGFATKILPHSLVSVAKCVEQVLKTGKCDEPQIQFPLFYGKITPVVDKNQAWTLEGCYELSGKTKLTISEIPVKYDRVKYVTLLDKLVETDKIVGYDESKMDDREFCFKITLKRDFDTSHENIIKTFKLAQNVSQYIRVIDQNGDLKPYEKASDLIVDFVNYRFGILQKRIDNAIVATTEKLGYAQAKVEFIKLVLDEKIKFHKQTRKQVIEQIQAFDSLKDYAEQLVQMNLYHMTEDELTKLEKQVTELTKENDFWKNTSPKKQYQSDIKEFLK
>ID:YP_803198.1 |[Escherichia virus RB32]||_Bacteriophage_RB32_.gbk|52|1329|NC_008515(165890):160412-161740:-1 ^GeneID:4405541^ Bacteriophage RB32, complete genome.|neighbours:ID:YP_803197.1(-1),ID:YP_803199.1(-1)|neighbour_genes:motA.1,52.1|
MQLNNRDLKSIIDNEALAYAMYTVENRAIPNMIDGFKPVQRFVIARALDLARGNKDKFHKLASIAGGVADLGYHHGENSAQDAGALMANTWNNNFPLLDGQGNFGSRTVQKAAASRYIFARVSKNFYNVYKDTEYAPVHQDKEHIPPAFYLPIIPTVLLNGVSGIATGYATYILPHSVSSVKKAVLQALQGKKVTKPKVEFPEFRGEVVEIDGQYEIRGTYKFTSRTQMHITEIPYKYDRETYVSKILDPLEDKGFITWDDACGEHGFGFKVKFRKEYFLSDNEEERHAKIMKDFGLIERRSQNITVINEKGKLQVYDNVVDLIKDFVEVRKTYVQKRIDNKIKETESAFRLAFAKAHFIKKVISGEIVVQGKTRKELTEELSKIDMYSSYVDKLVGMNIFHMTSDEAKKLAEEAKAKKEENEYWKTTDVVTEYTKDLEEIK
> |[Tevenvirinae _Citrobacter_phage_IME-CF2]||_Citrobacter_phage_IME-CF2.gb|gp52 DNA topoisomera..|1290|NC_029013.1(177688):112909-114198:1 ^RAST2:fig|1198136.109.peg.212^ Tevenvirinae _Citrobacter_phage_IME-CF2|neighbours:(1),(1)|neighbour_genes:topoisomerase II lar..,hypothetical protein|
MMERSIKDVVQVEGLTFALYTIYSRAIPHLVDGFKPVHRFFVHSAAKGGSGFQKVASIAGGVAIYGYHHGETSVEEALSLMAAHWCNNIPLFDRDGFFGSRLVKKPGAPRYIYCKLSPLFKAIYMDEDLTIPHEDPEHLPPAYYLPIIPMVLVNGFRGIAKGYATNIPPHDPVSVLNGCISYLNGKDFTLDLKYPHFKGDIVDGTMYGKYELQGKTKLVITEIPVKYDRVKYIAILDKLEEKGCIVSYKDLSKEDFRYEITLKREYANGLTHEKILKDFGLIENSNPNINVIFNGKLHSYERPETLLKDFVDIRMTVYQQRIEKRIQEAKEALARALAKVEFIDQMIESPDSLKGLSRSEAVQFVSTWKGCENHAEILVAMNIYHLTTDERQKLEDEANELRKQLKYWEETTPKIEYLNDLKELSKKLK
>ID:YP_009194820.1 |[Citrobacter phage Margaery]||_Citrobacter_phage_Margaery_.gbk|topoisomerase II med..|1287|NC_028755(178182):4008-5294:-1 ^GeneID:26647189^ Citrobacter phage Margaery, complete genome.|neighbours:ID:YP_009194819.1(-1),ID:YP_009194821.1(-1)|neighbour_genes:hypothetical protein,topoisomerase II lar..|
MERSIKDVVQVEGLTFALYTIYSRAIPHLVDGFKPVHRFFIHSAAKGGTGFQKVASIAGGVAMYGYHHGETSVEEALSLMAAHWCNNIPLFDRDGFFGSRLVKKPGAPRYIKCKLSPLFKAIYMDEDLTIPHEDPEHVPPAYYLPIIPMVLVNGFSGIAKAYATNIPPHDPISVLNGCVSYLNGKDFTLDLKYPHFKGDIENGTIYGKYELQGKTKLVITEIPVKYDRVKYISILDKLEEKGYIVSYKDLSKEDFRYEITLKREYANGLTREKILKDFGLIENSNPNINVIFNGKLHSYERPETLLKDFVDIRIGVYQQRIDKRIQETKEALDKALAKVDFIDQMIAQPDALKGLSRSEAVKLVSTWTGCENHAEILVAMNIYHLTTDERQKLEDEANELRKQLKYWEETTPKTEYLNDLKELSKKLK
>ID:AYJ72869.1 |[Citrobacter phage Maroon]||_Citrobacter_phage_Maroon_.gbk|DNA topoisomerase II..|1287|MH823906(178830):4024-5310:-1 ^^ Citrobacter phage Maroon, complete genome.|neighbours:ID:AYJ72868.1(-1),ID:AYJ72870.1(-1)|neighbour_genes:hypothetical protein,DNA topoisomerase II..|
MERSIKDVVQVEGLTFALYTIYSRAIPHLVDGFKPVHRFFIHSAAKGGTGFQKVASIAGGVAMYGYHHGETSVEEALSLMAAHWCNNIPLFDRDGFFGSRLVKKPGAPRYIKCKLSPLFKAIYMDEDLTIPHEDPEHVPPAYYLPIIPMVLVNGFSGIAKAYATNIPPHDPISVLNGCVSYLNGKDFTLDLKYPHFKGDIENGTIYGKYELQGKTKLVITEIPVKYDRVKYISILDKLEEKGYIVSYKDLSKEDFRYEITLKREYANGLTREKILKDFGLIENSNPNINVIFNGKLHSYERPETLLKDFVDIRIGVYQQRIDKRIQETKEALDKALAKVDFIDQMIAQPDALKGLSRSEAVKLVSTWTGCENHAEILVAMNIYHLTTDERQKLEDEANELRKQLKYWEETTPKTEYLNDLKELSKKLK
>ID:YP_009204010.1 |[Citrobacter phage Merlin]||_Citrobacter_phage_Merlin_.gbk|topoisomerase II med..|1338|NC_028857(172733):168000-169337:-1 ^GeneID:26648221^ Citrobacter phage Merlin, complete genome.|neighbours:ID:YP_009204009.1(-1),ID:YP_009204011.1(-1)|neighbour_genes:hypothetical protein,nucleoid disruption ..|
MQLNQRSLQSIIDNEAKEFAIYTVENRAIPNMIDGFKPVQRFVMKRALDLSRGNKEKFHKLASVAGGVADLGYHHGEGSAQDAGALMANTWNNNFPLLDGQGNFGSRLVQKAAASRYIFCRVSDNFRKVYKDLEIAPAHKDKEHVPPAFYLPVIPTVLLNGVRGIATGYATNILPHSFESVVECTRLALEGKLDKEPEVKFPKFNGKVIPTEDGGVELHGVYKFTSATQMYISEIPYKFDRDTYVEKVLDPLEEKGLITYTDDCSKAGFGFKVKFRGVYNLPVSTEMRHDMIMRDFKLIEKLSQFIVVIDENGKLNDKFTKASDLIKHFVEVRKTFVEKRIEYKTAEVKEQLTLAVAKAQFIKDVVDGKIVIQGKTRKALVSELEKVDLFKAHVEKLVSMNIYHITSDEAKKLVEIAKDLKKEYKYWQETTPEAEFIKDLEELCE
> |[Tevenvirinae _Citrobacter_phage_Miller]||_Citrobacter_phage_Miller.gb|gp52 DNA topoisomera..|1290|NC_025414.1(178171):4004-5293:-1 ^RAST2:fig|1198136.111.peg.5^ Tevenvirinae _Citrobacter_phage_Miller|neighbours:(-1),(-1)|neighbour_genes:hypothetical protein,topoisomerase II lar..|
MMERSIKDVVQVEGLTFALYTIYSRAIPHLVDGFKPVHRFFVHSAAKGGSGFQKVASIAGGVAIYGYHHGETSVEEALSLMAAHWCNNIPLFDRDGFFGSRLVKKPGAPRYIYCKLSPLFKAIYMDEDLTIPHEDPEHLPPAYYLPIIPMVLVNGFRGIAKGYATNIPPHDPVSVLNGCVSYLNGKDFTLDLKYPQFKGDIVDGTMYGKYELQGKTKLVITEIPVKYDRVKYIAILDKLEEKGCIVSYKDLSKEDFRYEITLKREYANGLTHEKILKDFGLIENSNPNINVIFNGKLHSYERPETLLKDFVDIRMTVYQQRIEKRIQEAKEALARALAKVEFIDQMIESPDSLKGLSRSEAVQFVSTWKGCENHAEILVAMNIYHLTTDERQKLEDEANELRKQLKYWEETTPKIEYLNDLKELSKKLK
>ID:YP_009146722.1 |[Citrobacter phage Moon]||_Citrobacter_phage_Moon.gbk|topoisomerase II med..|1338|NC_027331(170341):165437-166774:-1 ^GeneID:24721888,InterPro:IPR002205,InterPro:IPR013757,InterPro:IPR013758,InterPro:IPR013760,InterPro:IPR024946^ Citrobacter phage Moon, complete genome.|neighbours:ID:YP_009146721.1(-1),ID:YP_009146723.1(-1)|neighbour_genes:hypothetical protein,hypothetical protein|
MQLNQRSLQSIIDNEAKEFAIYTVENRAIPNMIDGFKPVQRFVMKRALDLSRGNKEKFHKLASVAGGVADLGYHHGEGSAQDAGALMANTWNNNFPLLDGQGNFGSRLVQKAAASRYIFCRVSDNFRKVYKDLEIAPAHKDNEHIPPAFYLPVIPTVLLNGVRGIATGYATNILPHSFESIVECTRLALEGKLDKEPEVKFPKFNGKVIPTEDGGVELHGVYKFTSATQMYISEIPYKFDRDTYVEKVLDPLEEKGLITYTDDCSKAGFGFKVKFRGVYHLPTSTEMRHDMIMRDFKLIEKLSQFIVVIDENGKLNDKFTKASDLIKHFVEVRKTFVEKRIEHKLNEVKEQLTLAVAKAQFIKDVVDGKIVIQGKTRKALVSELEKVDLFKSHVEKLVSMNIYHITSDEAKKLIEAAKSLKKEYKYWQETTPEAEFIKDLEELCE
>ID:YP_009285544.1 |[Citrobacter phage vB_CfrM_CfP1]||_Citrobacter_phage_vB_CfrM_CfP1_.gbk|DNA topoisomerase|1287|NC_031057(180219):6253-7539:-1 ^GeneID:29079623^ Citrobacter phage vB_CfrM_CfP1, complete genome.|neighbours:ID:YP_009285543.1(-1),ID:YP_009285545.1(-1)|neighbour_genes:hypothetical protein,DNA topoisomerase|
MERSIKDVVQVEGLTFALYTIYSRAIPHLVDGFKPVHRFFVHSAAKGGSGFQKVASIAGGVAIYGYHHGETSVEEALSLMAAHWCNNIPLFDRDGFFGSRLVKKPGAPRYIYCKLSPLFKAIYMDEDLTIPHEDPEHLPPAYYLPIIPMVLVNGFRGIAKGYATNIPPHDPVSVLNGCVSYLNGKDFTLDLKYPQFKGDILDGTMYGKYELQGKTKLVITEIPVKYDRVKYIAILDKLEEKGCIVSYKDLSKEDFRYEITLKREYANGLTHEKILKDFGLIENSNPNINVIFNGKLHSYERPETLLKDFVDIRMTVYQQRIEKRIQEAKEALARALAKVEFIDQMIESPDSLKGLSRSEAVQFVSTWKGCENHAEILVAMNIYHLTTDERQKLEDEANELRKQLKYWEETTPKIEYLNDLKELSKKLK
> |[Tevenvirinae _Cronobacter_phage_Pet-CM3-4]||_Cronobacter_phage_Pet-CM3-4.gb|DNA topoisomerase|645|LT614807.1(171975):167455-168099:-1 ^RAST2:fig|1198136.112.peg.311^ Tevenvirinae _Cronobacter_phage_Pet-CM3-4|neighbours:(-1),(1)|neighbour_genes:hypothetical protein,hypothetical protein|
MYISEIPAKFDRETYVEKVLEPMVDKNFISYVDDCSKTGFGFKVKFKKDYMLGQDDEQRHEKIMRDFKLVEKMSQFIVVIDENGKLNDKFQSSSELIKHFVEVRKTYIVKRIEHKVKECDEAFKLALAKAMFIKEVIEGSIVIQGKTRKQLTSELESRPTYAPFVDKLVSMNIYHITSDEAKKLAQQAKDLKAELKYWQETTPEIEYMKDLEAL
>ID:YP_006986280.1 |[Cronobacter phage vB_CsaM_GAP161]||_Cronobacter_phage_vB_CsaM_GAP161_.gbk|DNA topoisomerase su..|1287|NC_019398(178193):3107-4393:-1 ^GeneID:13997545^ Cronobacter phage vB_CsaM_GAP161, complete genome.|neighbours:ID:YP_006986279.1(-1),ID:YP_006986281.1(-1)|neighbour_genes:hypothetical protein,DNA topoisomerase II..|
MERSIKDVVQVEGLTFALYTIYSRAIPHLVDGFKPVHRFFVHSAAKGGTGFQKVASIAGGVAMYGYHHGETSVEEALSLMAAHWCNNIPLFDRDGFFGSRLVKKPGAPRYIKCKLSPLFKAIYMDEDLTIPHEDPEHVPPAYYLPIIPMVLVNGFSGIAKAYATNIPPHDPISVLNGCVSYLNGKDFTLDLKYPHFKGDIENGTIYGKYELQGKTKLVITEIPVKYDRVKYISILDKLEEKGYIVSYKDLSKEDFRYEITLKREYTNGLTREKILKDFGLIENSNPNINVIFNGKLHSYERPETLLKDFVDIRIGVYQQRIDKRIQETKEALDKALAKVDFIDQMIAQPDALKGLSRSEAVKLVSTWTGCENHAEILVAMNIYHLTTDERQKLEDEANELRKQLKYWEETTPKTEYLNDLKELSKKLK
>ID:AOG16131.1 |[Cronobacter phage vB_CsaM_leB]||_Cronobacter_phage_vB_CsaM_leB_.gbk|topoisomerase II med..|1287|KX431559(177907):4005-5291:-1 ^^ Cronobacter phage vB_CsaM_leB, complete genome.|neighbours:ID:AOG16130.1(-1),ID:AOG16132.1(-1)|neighbour_genes:hypothetical protein,topoisomerase II lar..|
MERSIKDVVQVEGLTFALYTIYSRAIPHLVDGFKPVHRFFVHSAAKGGTGFQKVASIAGGVAMYGYHHGETSVEEALSLMAAHWCNNIPLFDRDGFFGSRLVKKPGAPRYIKCKLSPLFKAIYMDEDLTIPHEDPEHVPPAYYLPIIPMVLVNGFSGIAKAYATNIPPHDPISVLNGCVSYLNGKDFTLDLKYPHFKGDIENGTIYGKYELQGKTKLVITEIPVKYDRVKYISILDKLEEKGYIVSYKDLSKEDFRYEITLKREYANGLTREKILKDFGLIENSNPNINVIFNGKLHSYERPETLLKDFVDIRIGVYQQRIDKRIQETKEALDKALAKVDFIDQMIAQPDALKGLSRSEAVKLVSTWTGCENHAEILVAMNIYHLTTDERQKLEDEANELRKQLKYWEETTPKTEYLNDLKELSKKLK
>ID:AOG16411.1 |[Cronobacter phage vB_CsaM_leN]||_Cronobacter_phage_vB_CsaM_leN_.gbk|DNA topoisomerase su..|1287|KX431560(179516):4005-5291:-1 ^^ Cronobacter phage vB_CsaM_leN, complete genome.|neighbours:ID:AOG16410.1(-1),ID:AOG16412.1(-1)|neighbour_genes:hypothetical protein,DNA topoisomerase II..|
MERSIKDVVQVEGLTFALYTIYSRAIPHLVDGFKPVHRFFVHSAAKGGTGFQKVASIAGGVAMYGYHHGETSVEEALSLMAAHWCNNIPLFDRDGFFGSRLVKKPGAPRYIKCKLSPLFKAIYMDEDLTIPHEDPEHVPPAYYLPIIPMVLVNGFSGIAKAYATNIPPHDPISVLNGCVSYLNGKDFTLDLKYPHFKGDIENGTIYGKYELQGKTKLVITEIPVKYDRVKYISILDKLEEKGYIVSYKDLSKEDFRYEITLKREYANGLTREKILKDFGLIENSNPNINVIFNGKLHSYERPETLLKDFVDIRIGVYQQRIDKRIQETKEALDKALAKVDFIDQMIAQPDALKGLSRSEAVKLVSTWTGCENHAEILVAMNIYHLTTDERQKLEDEANELRKQLKYWEETTPKTEYLNDLKELSKKLK
>ID:YP_009005549.1 |[Enterobacter phage PG7]||_Enterobacter_phage_PG7_.gbk|DNA topisomerase II ..|1380|NC_023561(173276):168713-170092:-1 ^GeneID:18502564^ Enterobacter phage PG7, complete genome.|neighbours:ID:YP_009005548.1(-1),ID:YP_009005550.1(-1)|neighbour_genes:hypothetical protein,hypothetical protein|
MTTIFDMMSKQLDDSVGQLNVRNLQSIIDNEAKEFAIYTVENRAIPNLIDGFKPVQRFVIARALDLSRGNKEKFHKLASVAGGVADLGYHHGEGSAQDAGALMANTWNNNYPLLDGQGNFGSRLVQKAAASRYIFCRISDNFRKVYKDTEIAPEHKDKEHVPPAFYLPIIPTVLLNGVQGIATGYATKILPHNLVSVVECTKLAIQGKLDKEPEVQIPQFRGEVVRLEDGSIECRGLYKFTSASQMYISEIPAKFDRETYVEKVLEPMVDKNFISYVDDCSKTGFGFKVKFKKDYMLGQDDEQRHEKIMRDFKLVEKMSQFIVVIDENGKLNDKFQSSSELIKHFVEVRKTYIVKRIEHKVKECDEAFKLALAKAMFIKEVIEGSIVIQGKTRKQLTSELESRPTYAPFVDKLVSMNIYHITSDEAKKLAQQAKDLKAELKYWQETTPEIEYMKDLEAL
> |[Tevenvirinae Enterobacter_phage_myPSH1140]||_Enterobacter_phage_myPSH1140.gb|DNA topoisomerase|1380|MG999954.1(172614):170044-171423:-1 ^RAST2:fig|1198136.57.peg.312^ Tevenvirinae Enterobacter_phage_myPSH1140|neighbours:(1),(-1)|neighbour_genes:hypothetical protein,hypothetical protein|
MTTIFDMMSKQLDDSVGQLNLRNLQSIIDNEAKEFAIYTVENRAIPNLIDGFKPVQRFVIARALDLSRGNKEKFHKLASVAGGVADLGYHHGEGSAQDAGALMANTWNNNYPLLDGQGNFGSRLVQKAAASRYIFCRISDNFRKVYKDTEIAPEHKDKEHVPPAFYLPIIPTVLLNGVQGIATGYATKILPHSFESVVECTKLALQGKLDKEPEVQIPQFRGEVVRLEDGSIECRGLYKFTSASQMYISEIPAKFDRETYVEKVLEPMVDKNFISYVDDCSKTGFGFKVKFKKDYMLGQDNEQRHEKIMRDFKLVEKMSQFIVVIDENGKLNDKFQSSSELIKHFVEVRKTYIVKRIEHKIKECDEAFKLALAKAMFIKEVIEGSIVIQGKTRKQLTSELESRPAYKPYTDKLVSMNIYHITSDEAKKLAQQAKDLKAELKYWQETTPEIEYMKDLEAL
>ID:YP_009606921.1 |[Enterobacter phage phiEap-3]||_Enterobacter_phage_phiEap-3_.gbk|DNA topoisomerase me..|1287|NC_041980(175814):3139-4425:-1 ^GeneID:40082927^ Enterobacter phage phiEap-3, complete genome.|neighbours:ID:YP_009606920.1(-1),ID:YP_009606922.1(-1)|neighbour_genes:hypothetical protein,DNA topoisomerase II..|
MERSIKDVVQVEGLTFALYTIYSRAIPHLVDGFKPVHRFFIHSAMQGGTGFQKVASIAGGVAMYGYHHGETSVEEALSLMAAHWCNNIPLFDRDGFFGSRLVKKPGAPRYIKCKLSPIFKAIYMDGDLTPVHEDPEHVPPAYYLPIIPMVLVNGFSGIAKAYATNIPPHDPKSVVNGCIAYLNDKDFTLDLKYPYFKGEITDGTIYGTYELQGKTKLVITEIPVKYDRVKYIAILDKLEEKGVIVSYKDLSKEDFRYEVTLKREYANGLTREKILKDFGLIENSNPNINVIFEGKLYSYERPETLLKDFVDIRMNVYQQRINKRIQETKEALDKALAKVAFITQMVESPDSLRGLNRSEAVKFVSTWIGCENHAEMLVAMNIYHLTTDESKKLEDEAEELRKQLKYWEETTPKIEYLNDLKELSKKLK
>ID:YP_009168082.1 |[Escherichia phage AR1]|AR1|_Enterobacteria_phage_AR1_DNA_.gbk|52|1329|NC_027983(167435):162202-163530:-1 ^GeneID:26042107^ Enterobacteria phage AR1 DNA, complete genome.|neighbours:ID:YP_009168081.1(-1),ID:YP_009168083.1(-1)|neighbour_genes:motA.1,ac|
MQLNNRDLKSIIDNEALAYAMYTVENRAIPNMIDGFKPVQRFVIARALDLARGNKDKFHKLASIAGGVADLGYHHGENSAQDAGALMANTWNNNFPLLDGQGNFGSRTVQKAAASRYIFARVSKNFYNVYKDTEYAPVHQDKEHIPPAFYLPVIPTVLLNGVSGIATGYATYILPHSVSSVKKAVLQALQGKKVTKPKVEFPEFRGEVVEIDGQYEIRGTYKFTSRTQMHITEIPYKYDRETYVSKILDPLEDKGFITWDDACGEHGFGFKVKFRKEYSLSDNEEERHAKIMKDFGLIERRSQNITVINEKGKLQVYDNVVDLIKDFVEVRKTYVQKRIDNKIKETESAFRLAFAKAHFIKKVISGEIVVQGKTRKELTEELSKIEMYSSYVDKLVGMNIFHMTSDEAKKLAEEAKAKKEENEYWKTTDVVTEYTKDLEEIK
> |[Tevenvirinae _Enterobacteria_phage_ATK47]||_Enterobacteria_phage_ATK47.gb|DNA topoisomerase, p..|1326|KT184309.1(170020):7825-9150:1 ^RAST2:fig|1198136.68.peg.15^ Tevenvirinae _Enterobacteria_phage_ATK47|neighbours:(1),(-1)|neighbour_genes:Phage protein,hypothetical protein|
MQLNSRNLKSIIDNEALAYAMYTVENRAIPNMIDGFKPVQRFVVHRALDLARGNKEKFHKLASIAGGVADLGYHHGESSAQDAGALMANTWNNNYPLLDGQGNFGSRTVQKAAASRYIFARVSKNFYNVYKDTEYAPAHEDKEHVPPKFYLPIIPTVLLNGVSGIATGYATNILPHSFKSVKKAVLQALQGKNVTKPKVEFPEFRGEVHEVDGRYEIHGTYKFTSRTQMQITEIPYKFDRETYVSKVLDPLEDKGLISWEDDCGEHGFGFKVKFRKEYSLPDDEELRHEKIMKDFSLIERRSQNITVINEKGKLAVYDNVVDLIKDFVEVRKTYVQKRIDNKILESEKAFKLAFAKAHFIKKVINGEIVIQGKTRKALTEELAQIEMYKEHVDKLVGLNIFHITSDEARKLAEEAKAKKEENEYWKSTDVVTEYTKDLEAL
> |[Tevenvirinae Enterobacteria_phage_ATK48]||_Enterobacteria_phage_ATK48.gb|DNA topoisomerase, p..|1326|KT184310.1(169729):106059-107384:1 ^RAST2:fig|1198136.55.peg.191^ Tevenvirinae Enterobacteria_phage_ATK48|neighbours:(1),(-1)|neighbour_genes:Phage protein,hypothetical protein|
MQLNSRNLKSIIDNEALAYAMYTVENRAIPNMIDGFKPVQRFVVHRALDLARGNKEKFHKLASIAGGVADLGYHHGESSAQDAGALMANTWNNNYPLLDGQGNFGSRTVQKAAASRYIFARVSKNFYNVYKDTEYAPAHEDKEHVPPKFYLPIIPTVLLNGVSGIATGYATNILPHSFKSVKKAVLQALQGKNVTKPKVEFPEFRGEVHEVDGRYEIHGTYKFTSRTQMQITEIPYKFDRETYVSKVLDPLEDKGLISWEDDCGEHGFGFKVKFRKEYSLPDDEELRHEKIMKDFSLIERRSQNITVINEKGKLAVYDNVVDLIKDFVEVRKTYVQKRIDNKILESEKAFKLAFAKAHFIKKVINGEIVIQGKTRKALTEELAQIEMYKEHVDKLVGLNIFHITSDEARKLAEEAKAKKEENEYWKSTDVVTEYTKDLEAL
> |[Tevenvirinae Enterobacteria_phage_Aplg8]||_Enterobacteria_phage_Aplg8.gb|DNA topoisomerase, p..|1329|KT184308.1(168496):107150-108478:-1 ^RAST2:fig|1198136.66.peg.173^ Tevenvirinae Enterobacteria_phage_Aplg8|neighbours:(-1),(-1)|neighbour_genes:Transcriptional regu..,Phage protein|
MQLNNRDLKSIIDNEALAYAMYTVENRAIPNMIDGFKPVQRFVIARALDLARGNKDKFHKLASIAGGVADLGYHHGENSAQDAGALMANTWNNNFPLLDGQGNFGSRTVQKAAASRYIFARVSKNFYNVYKDTEYAPVHQDKEHIPPAFYLPIIPTVLLNGVSGIATGYATYILPHSVSSVKKAVLQALQGKKVTKPKVEFPEFRGEVVEIDGQYEIRGTYKFTSRTQMHITEIPYKYDRETYVSKILDPLEDKGFITWDDACGEHGFGFKVKFRKEYSLSDNEEERHAKIMKDFGLIERRSQNITVINEKGKLQVYDNVVDLIKDFVEVRKTYVQKRIDNKIKETESAFRLAFAKAHFIKKVISGEIVVQGKTRKELTEELSKIEMYSSYVDKLVGMNIFHMTSDEAKKLAEEAKAKKEENEYWKTTDVVTEYTKDLEEIK
>ID:YP_007004187.1 |[Enterobacteria phage Bp7]||_Enterobacteria_phage_Bp7_.gbk|topoisomerase II med..|1329|NC_019500(168066):71963-73291:1 ^GeneID:14008016^ Enterobacteria phage Bp7, complete genome.|neighbours:ID:YP_007004186.1(1),ID:YP_007004188.1(1)|neighbour_genes:conserved hypothetic..,hypothetical protein|
MELTSRGLKSIIDNEALAYAMYTVENRAIPNMIDGFKPVQRFVVARCLDMARGNKEKFHKLASIAGGVADLGYHHGEGSAQEAGALMANTWNNNYPLLDGQGNFGSRLVQKAAASRYIFARIGSNFAKVYKDTEYAPVHADVEHKPPAFYLPIIPTVLLNGVSGIATGYATNILPHSFDSVKKAVLQVLQEKRVTKPKVAYPEFRGEVVEIEPGSYEIRGTYKFTSRTQMHITEIPYKYDRETYVAKVLDPLEDKGYITYDDDCDENGFGFKVKIRKEYELPTDENKKHEKIMKDFGLIERRSQNLTVINEKGKLKVYEDAVELIRDFVEVRKTFVQKRIDGKIIETEEAFKLALAKATFIKDVIDGVVVIQGKTRKVLTEELTGNKVYGEYADKLVAMNIFHITSDEAKKLALEAKAKKEEHQYWKTTDVVTEYVKDLEAL
> |[Tevenvirinae _Enterobacteria_phage_CC31]||_Enterobacteria_phage_CC31.gb|DNA topoisomerase|1383|NC_014662.1(165540):161180-162562:-1 ^RAST2:fig|1198136.121.peg.287^ Tevenvirinae _Enterobacteria_phage_CC31|neighbours:(1),(-1)|neighbour_genes:hypothetical protein,hypothetical protein|
MTTIFDMMAKQVDDSIGQLNLRDLQSIIDNEAKEFAIYTVENRAIPNLIDGFKPVQRFVIARALDLSRGNKEKFHKLASVAGGVADLGYHHGEGSAQDAGALMANTWNNNYPLLDGQGNFGSRLVQKAAASRYIFCRISDNFRKVYKDTEIAPEHKDKEHVPPAFYLPIIPTVLLNGVQGIATGYATKILPHSFESVVECTKLALQGKLDKEPEVQIPQFRGEVVRLEDGSIECRGLYKFTSASQMYISEIPAKFDRETYVEKVLEPMVDKNFISYVDDCSKTGFGFKVKFKKDYMLGECDEKYRHEKIMRDFKLVEKMSQFIVVIDENGKLNDKFQSSSELIKHFVEVRKTYIVKRIEHKIKECDEAFKLALAKAMFIKEVIEGSIVIQGKTRKQLTSELESRPTYAPFADKLVSMNIYHITSDEAKKLAQQAKDLKAELKYWQETTPETEYMKDLEAL
>ID:YP_009118954.1 |[Enterobacteria phage GEC-3S]||_Enterobacteria_phage_GEC-3S_.gbk|Putative topoisomera..|1347|NC_025425(163424):159828-161174:-1 ^GeneID:23301299^ Enterobacteria phage GEC-3S complete genome.|neighbours:ID:YP_009118953.1(-1),ID:YP_009118955.1(-1)|neighbour_genes:hypothetical protein,hypothetical protein|
MNKSVTYRSLESIVHNEAKEYAIYSAEERGIPQLVDGLKPVQRFVMECALQKSKGDRKKFRKMADIGSGVAELGYHHGETNAVEAGSLMANTWSNNTPLLDGQGNFGSRLVQKAGAARYIFARVHENFFKIYKDMNCAPKHEDLEHIPPAFYLPVVPMVLANGISGIATGYKTDILPHSLESLIECTELALAGKLDKEPSVQFPKFTGKVIPRDDRDGVILEGTYELNGKTKLTISEVPYKFDREEYVAVLDALEEKDLIVSYNDRCSKDGFRFEVTLKRDYFKSEDESARHEQIMKDFKLTQLVAQNIVVVNERGLVEVFEKASDLIRRFVEIRLGYVDKRIELMQAETLEAYNYAMAKAEFIDRVIKGEIELQGKKKAEVMQSINGHEKLRSYADKLVSMPLYSVTQEEYDRLVKDADKHHSEYEYWTKTTAMKEYKKDLKELKKG
> |[Tevenvirinae _Enterobacteria_phage_GiZh]||_Enterobacteria_phage_GiZh.gb|DNA topoisomerase, p..|1329|KT184311.1(166514):44272-45600:-1 ^RAST2:fig|1198136.122.peg.72^ Tevenvirinae _Enterobacteria_phage_GiZh|neighbours:(-1),(-1)|neighbour_genes:Transcriptional regu..,Phage protein|
MQLNNRDLKSIIDNEALAYAMYTVENRAIPNMIDGFKPVQRFVIARALDLARGNKDKFHKLASIAGGVADLGYHHGENSAQDAGALMANTWNNNFPLLDGQGNFGSRTVQKAAASRYIFARVSKNFYNVYKDTEYAPVHQDKEHIPPAFYLPIIPTVLLNGVSGIATGYATYILPHSVSSVKKAVLQALQGKKVTKPKVEFPEFRGEVVEIDGQYEIRGTYKFTSRTQMHITEIPYKYDRETYVSKILDPLEDKGFITWDDACGEHGFGFKVKFRKEYSLSDNEEERHAKIMKDFGLIERRSQNITVINEKGKLQVYDNVVDLIKDFVEVRKTYVQKRIDNKIKETESAFRLAFAKAHFIKKVISGEIVVQGKTRKELTEELSKIDMYSSYVDKLVGMNIFHMTSDEAKKLAEEAKAKKEENEYWKTTDVVTEYTKDLEEIK
> |[Viruses Hx01]||_Enterobacteria_phage_HX01.gb|DNA topoisomerase, p..|1326|NC_018855.1(169158):110291-111616:1 ^RAST2:fig|10239.59.peg.185^ Viruses Hx01|neighbours:(1),(1)|neighbour_genes:Acridine resistance,Phage protein|
MQLNSRNLKSIIDNEALAYAMYTVENRAIPNMIDGFKPVQRFVVHRALDLARGNKEKFHKLASIAGGVADLGYHHGESSAQDAGALMANTWNNNYPLLDGQGNFGSRTVQKAAASRYIFARVSKNFYNVYKDTEYAPAHEDKEHIPPKFYLPIIPTVLLNGVSGIATGYATNILPHSFKSVKKAVLQALQGKNVTKPKVEFPEFRGEVHEVDGRYEIHGTYKFTSRTQMQITEIPYKFDRETYVSKVLDPLEDKGLISWEDDCGEHGFGFKVKFRKEYSLPDDEELRHEKIMKDFSLIERRSQNITVINEKGKLAVYDNVVDLIKDFVEVRKTYVQKRIDNKILESEKAFKLAFAKAHFIKKVITGEIVIQGKTRKALTEELAQIEMYKEHVDKLVGLNIFHITSDEARKLAEEAKAKKEENEYWKSTDVVTEYTKDLEAL
>ID:YP_003734396.1 |[Enterobacteria phage IME08]||_Enterobacteria_phage_IME08_.gbk|52|1383|NC_014260(172253):166728-168110:-1 ^GeneID:9384542^ Enterobacteria phage IME08, complete genome.|neighbours:ID:YP_003734395.1(-1),ID:YP_003734397.1(-1)|neighbour_genes:hypothetical protein,52.1|
MMADVIDTLFKQALDVYDDAFTPRDLKSIIDNEALAYAMYTVENRAIPNMIDGFKPVQRFVVARCLDMARGNKEKFHKLASIAGGVADLGYHHGEGSAQEAGALMANTWNNNYPLLDGQGNFGSRLVQKAAASRYIFARIGSNFAKVYKDTEYAPVHADVEHKPPAFYLPIIPTVLLNGVSGIATGYATNILPHSFDSVKKAVLQVLQEKRVTKPKVAYPEFRGEVVEIEPGSYEIRGTYKFTSRTQMHITEIPYKYDRETYVAKILDPLEDKGYITYDDDCDENGFGFKVKIRKEYELPTEENKKHEKIMKDFGLIERRSQNLTVINEKGKLKVYEDAVELIRDFVEVRKTFVQKRIDGKIIETEEAFKLALAKATFIKDVIDGVVVIQGKTRKVLTEELASNKVYGEYADKLVAMNIFHITSDEAKKLALEAKAKKEEHRYWKTTDVVTEYVKDLEAL
>ID:YP_002922603.1 |[Enterobacteria phage JS10]||_Enterobacteria_phage_JS10_.gbk|52|1380|NC_012741(171451):165796-167175:-1 ^GeneID:7943572^ Enterobacteria phage JS10, complete genome.|neighbours:ID:YP_002922602.1(-1),ID:YP_002922604.1(-1)|neighbour_genes:hypothetical protein,52.1|
MADVIDTLFKQALDVYDDTFTPRDLKSIIDNEALAYAMYTVENRAIPNMIDGFKPVQRFVVARCLDMARGNKEKFHKLASIAGGVADLGYHHGEGSAQEAGALMANTWNNNFPLLDGQGNFGSRLVQKAAASRYIFARIGTNFAKVYKDTEYAPVHADVEHKPPAFYLPIIPTVLLNGISGIATGYATNILPHSFDSVKKAVLQVLQEKRVTKPKVAYPEFRGDVVEIEPGSYELRGTYKFTSRTQMHITEIPYKYDRETYVAKVLDPLEDKGYITYDDDCDENGFGFKVKIRKEYELPTEENKKHEKIMKDFGLIERRSQNLTVINEKGKLKVYEDVVELIRDFVEVRKTFVQKRIDGKIIETEEAFKLALAKATFIKDVIDGVVVIQGKTRKVLTEELTGNKVYGEYADKLVAMNIFHITSDEAKKLALEAKAKKEEHQYWKTTDVVTEYVKDLEAL
>ID:YP_001595383.1 |[Escherichia phage JS98]||_Enterobacteria_phage_JS98.gbk|52|1329|NC_010105(170523):164436-165764:-1 ^GeneID:5783759^ Enterobacteria phage JS98, complete genome.|neighbours:ID:YP_001595382.1(-1),ID:YP_001595384.1(-1)|neighbour_genes:hypothetical protein,52.1|
MELTSRGLKSIIDNEALAYAMYTVENRAIPNMIDGFKPVQRFVVARCLDMARGNKEKFHKLASIAGGVADLGYHHGEGSAQEAGALMANTWNNNFPLLDGQGNFGSRLVQKAAASRYIFARIGTNFAKVYKDTEYAPVHADVEHKPPAFYLPIIPTVLLNGISGIATGYATNILPHSFDSVKKAVLQVLQEKRVTKPKVAYPEFRGDVVEIEPGSYELRGTYKFTSRTQMHITEIPYKYDRETYVAKVLDPLEDKGYITYDDDCDENGFGFKVKIRKEYELPTEENKKHEKIMKDFGLIERRSQNLTVINEKGKLKVYEDVVELIRDFVEVRKTFVQKRIDGKIIETEEAFKLALAKATFIKDVIDGVVVIQGKTRKVLTEELASNKVYGEYADKLVAMNIFHITSDEAKKLALEAKAKKEEHQYWKTTDVVTEYVKDLEAL
>ID:YP_002922344.1 |[Escherichia phage JSE]||_Enterobacteria_phage_JSE_.gbk|52|1365|NC_012740(166418):162804-164168:-1 ^GeneID:7943312^ Enterobacteria phage JSE, complete genome.|neighbours:ID:YP_002922343.1(-1),ID:YP_002922345.1(-1)|neighbour_genes:hypothetical protein,hypothetical protein|
MDKISQIVNTFTYRSLESIVHNEAKEYAIYSAEERGIPQLVDGLKPVQRFVMECALQKSKGDRKKFRKMADIGSGVAELGYHHGETNAVEAGSLMANTWSNNTPLLDGQGNFGSRLVQKAGAARYIFARVHENFFKIYKDMNCAPKHEDLEHIPPAFYLPVVPMVLANGISGIATGYKTDILPHSLESLIECTELALAGKLDKEPSVQFPKFTGKVIPRDDRDGVILEGTYELNGKTKLTISEVPYKFDREEYVAVLDALEEKDLIVSYNDRCSKDGFRFEVTLKRDYFKSEDESARHEQIMKDFKLTQLVAQNIVVVNERGLVEVFEKASDLIRRFVEIRLGYVDKRIELMQAETLEAYNYAMAKAEFIDRVIKGEIELQGKKKAEVMQSINGHEKLRPYADKLVSMPLYSVTQEEYDRLVKDADKHHSEYEYWTKTTAMKEYKKDLKELKKG
> |[Tevenvirinae _Enterobacteria_phage_Kha5h]||_Enterobacteria_phage_Kha5h.gb|DNA topoisomerase, p..|1329|KT184312.1(167318):19792-21120:-1 ^RAST2:fig|1198136.123.peg.28^ Tevenvirinae _Enterobacteria_phage_Kha5h|neighbours:(-1),(-1)|neighbour_genes:Transcriptional regu..,Phage protein|
MQLNNRDLKSIIDNEALAYAMYTVENRAIPNMIDGFKPVQRFVIARALDLARGNKDKFHKLASIAGGVADLGYHHGENSAQDAGALMANTWNNNFPLLDGQGNFGSRTVQKAAASRYIFARVSKNFYNVYKDTEYAPVHQDKEHIPPAFYLPIIPTVLLNGVSGIATGYATYILPHSVSSVKKAVLQALQGKKVTKPKVEFPEFRGEVVEIDGQYEIRGTYKFTSRTQMHITEIPYKYDRETYVSKILDPLEDKGFITWDDACGEHGFGFKVKFRKEYSLSDNEEERHAKIMKDFGLIERRSQNITVINEKGKLQVYDNVVDLIKDFVEVRKTYVQKRIDNKIKETESAFRLAFAKAHFIKKVISGEIVVQGKTRKELTEELSKIDMYSSYVDKLVGMNIFHMTSDEAKKLAEEAKAKKEENEYWKTTDVVTEYTKDLEEIK
>ID:YP_001469613.1 |[Enterobacteria phage Phi1]||_Enterobacteria_phage_Phi1_.gbk|52|1347|NC_009821(164270):160674-162020:-1 ^GeneID:5602309^ Enterobacteria phage Phi1, complete genome.|neighbours:ID:YP_001469612.1(-1),ID:YP_001469614.1(-1)|neighbour_genes:hypothetical protein,hypothetical protein|
MNKSVTYRSLESIVHNEAKEYAIYSAEERGIPQLVDGLKPVQRFVMECALQKSKGDRKKFRKMADIGSGVAELGYHHGETNAVEAGSLMANTWSNNTPLLDGQGNFGSRLVQKAGAARYIFARVHENFFKIYKDMNCAPKHEDLEHIPPAFYLPVVPMVLANGISGIATGYKTDILPHSLESLIECTELALAGKLDKEPSVQFPKFTGKVIPRDDRDGVILEGTYELNGKTTLTISEVPYKFDREEYVAVLDALEEKDLIVSYNDRCSKDGFRFEVTLKRDYFKSEDESARHEKIMKDFKLTQLVAQNIVVVNERGLVEVFEKASDLIRRFVEIRLGYVDKRIELMQAETLEAYNYAMAKAEFIDRVIKGEIELQGKKKAEVMQSINGHEKLRPYADKLVSMPLYSVTQEEYDRLVKDAEKHHSEYEYWTKTTAMKEYKKDLKELKKG
>ID:YP_009202994.1 |[Escherichia phage QL01]||_Enterobacteria_phage_QL01.gbk|topoisomerase II med..|1329|NC_028847(170527):164826-166154:-1 ^GeneID:26629982^ Enterobacteria phage QL01, complete genome.|neighbours:ID:YP_009202993.1(-1),ID:YP_009202995.1(-1)|neighbour_genes:hypothetical protein,hypothetical protein|
MELTSRGLKSIIDNEALAYAMYTVENRAIPNMIDGFKPVQRFVVARCLDMARGNKEKFHKLASIAGGVADLGYHHGEGSAQEAGALMANTWNNNYPMLDGQGNFGSRLVQKAAASRYIFARIGSNFAKVYKDTEYAPVHADVEHKPPAFYLPIIPTVLLNGVSGIATGYATNILPHSFDSVKKAVLQVLQEKRVTKPKVAYPEFRGEVVEIEPGSYEIRGTYKFTSRTQMHITEIPYKYDRETYVAKVLDPLEDKGYITYDDDCDENGFGFKVKIRKEYELPTDENKKHEKIMKDFGLIERRSQNLTVINEKGKLKVYEDAVELIRDFVEVRKTFVQKRIDGKIIETEEAFKLALAKATFIKDVIDGVVVIQGKTRKVLTEELTGNKVYGEYADKLVAMNIFHITSDEAKKLALEAKAKKEEHQYWKTTDVVTEYVKDLEAL
>ID:AIT74354.1 |[Enterobacteria phage RB10]||_Enterobacteria_phage_RB10_.gbk|DNA topisomerase II ..|1329|KM606999(168401):163144-164472:-1 ^^ Enterobacteria phage RB10, complete genome.|neighbours:ID:AIT74353.1(-1),ID:AIT74355.1(-1)|neighbour_genes:putative periplasmic..,hypothetical protein|
MQLNNRDLKSIIDNEALAYAMYTVENRAIPNMIDGFKPVQRFVIARALDLARGNKDKFHKLASIAGGVADLGYHHGENSAQDAGALMANTWNNNFPLLDGQGNFGSRTVQKAAASRYIFARVSKNFYNVYKDTEYAPVHQDKEHIPPAFYLPIIPTVLLNGVSGIATGYATYILPHSVSSVKKAVLQALQGKKVTKPKVEFPEFRGEVVEIDGQYEIRGTYKFTSRTQMHITEIPYKYDRETYVSKILDPLEDKGFITWDDACGEHGFGFKVKFRKEYSLSDNEEERHAKIMKDFGLIERRSQNITVINEKGKLQVYDNVVDLIKDFVEVRKTYVQKRIDNKIKETESAFRLAFAKAHFIKKVISGEIVVQGKTRKELTEELSKIDMYSSYVDKLVGMNIFHMTSDEAKKLAEEAKAKKEENEYWKTTDVVTEYTKDLEEIK
>ID:YP_002854595.1 |[Escherichia virus RB14]||_Enterobacteria_phage_RB14_.gbk|52|1329|NC_012638(165429):159718-161046:-1 ^GeneID:7804011^ Enterobacteria phage RB14, complete genome.|neighbours:ID:YP_002854594.1(-1),ID:YP_002854596.1(-1)|neighbour_genes:motA.1,52.1|
MQLNNRDLKSIIDNEALAYAMYTVENRAIPNMIDGFKPVQRFVIARALDLARGNKDKFHKLASIAGGVADLGYHHGENSAQDAGALMANTWNNNFPLLDGQGNFGSRTVQKAAASRYIFARVSKNFYNVYKDTEYAPVHQDKEHIPPAFYLPIIPTVLLNGVSGIATGYATYILPHSVSSVKKAVLQALQGKKVTKPKVEFPEFRGEVVEIDGQYEIRGTYKFTSRTQMHITEIPYKYDRETYVSKILDPLEDKGFITWDDACGEHGFGFKVKFRKEYSLCDNEEERHAKIMKDFGLIERRSQNITVINEKGKLQVYDNVVDLIKDFVEVRKTYVQKRIDNKIKETESAFRLAFAKAHFIKKVISGEIVVQGKTRKELTEELSKIDMYSSYVDKLVGMNIFHMTSDEAKKLAEEAKAKKEENEYWKTTDVVTEYTKDLEEIK
> |[Tevenvirinae _Enterobacteria_phage_RB16]||_Enterobacteria_phage_RB16.gb|gp52 DNA topoisomera..|1287|NC_014467.1(176788):4005-5291:-1 ^RAST2:fig|1198136.103.peg.5^ Tevenvirinae _Enterobacteria_phage_RB16|neighbours:(-1),(-1)|neighbour_genes:hypothetical protein,topoisomerase II lar..|
MERSIKDVVQVEGLTFALYTIYSRAIPHLVDGFKPVHRFFIHSAAKGGTGFQKVASIAGGVAMYGYHHGETSVEEALSLMAAHWCNNIPLFERDGFFGSRLVKKPGAPRYIKCKLSPLFKAIYMDEDLTLPHEDPEHVPPAYYLPIIPMVLVNGFSGIAKAYATNIPPHDPVSVLNGCVSYLNGKDFTLDLKYPHFKGDIENGTMYGKYELQGKTKLVITEIPVKYDRVKYISILDKLEEKGYIVSYKDLSKEDFRYEITLKREYANGLTREKILKDFGLIENSNPNINVIFNGKLHSYERPETLLKDFVDIRIGVYQQRIDKRIQETKEALDKALAKVDFIDQMIAQPDALKGLSRSEAVKLVSTWAGCENHAEILVAMNIYHLTTDERQKLEDEANELRKQLKYWEETTPKTEYLNDLKELSKKLK
>ID:AXF42569.1 |[Enterobacteria phage RB18]||_Enterobacteria_phage_RB18_.gbk|DNA topoisomerase II..|1329|MH553563(166677):161625-162953:-1 ^^ Enterobacteria phage RB18, complete genome.|neighbours:ID:AXF42568.1(-1),ID:AXF42570.1(-1)|neighbour_genes:putative periplasmic..,ac|
MQLNNRDLKSIIDNEALAYAMYTVENRAIPNMIDGFKPVQRFVIARALDLARGNKDKFHKLASIAGGVADLGYHHGENSAQDAGALMANTWNNNFPLLDGQGNFGSRTVQKAAASRYIFARVSKNFYNVYKDTEYAPVHQDKEHIPPAFYLPIIPTVLLNGVSGIATGYATYILPHSVSSVKKAVLQALQGKKVTKPKVEFPEFRGEVVEIDGQYEIRGTYKFTSRTQMHITEIPYKYDRETYVSKILDPLEDKGFITWDDACGEHGFGFKVKFRKEYSLSDNEEERHAKIMKDFGLIERRSQNITVINEKGKLQVYDNVVDLIKDFVEVRKTYVQKRIDNKIKETESAFRLAFAKAHFIKKVISGEIVVQGKTRKELTEELSKIEMYSSYVDKLVGMNIFHMTSDEAKKLAEEAKAKKEENEYWKTTDVVTEYTKDLEEIK
>ID:YP_009102462.1 |[Enterobacteria phage RB27]||_Enterobacteria_phage_RB27_.gbk|DNA topisomerase II ..|1329|NC_025448(165179):159922-161250:-1 ^GeneID:22113246^ Enterobacteria phage RB27, complete genome.|neighbours:ID:YP_009102461.1(-1),ID:YP_009102463.1(-1)|neighbour_genes:putative periplasmic..,hypothetical protein|
MQLNNRDLKSIIDNEALAYAMYTVENRAIPNMIDGFKPVQRFVIARALDLARGNKDKFHKLASIAGGVADLGYHHGENSAQDAGALMANTWNNNFPLLDGQGNFGSRTVQKAAASRYIFARVSKNFYNVYKDTEYAPVHQDKEHIPPAFYLPIIPTVLLNGVSGIATGYATYILPHSVSSVKKAVLQALQGKKVTKPKVEFPEFRGEVVEIDGQYEIRGTYKFTSRTQMHITEIPYKYDRETYVSKILDPLEDKGFITWDDACGEHGFGFKVKFRKEYSLSDNEEERHAKIMKDFGLIERRSQNITVINEKGKLQVYDNVVDLIKDFVEVRKTYVQKRIDNKIKETESAFRLAFAKAHFIKKVISGEIVVQGKTRKELTEELSKIDMYSSYVDKLVGMNIFHMTSDEAKKLAEEAKAKKEENEYWKTTDVVTEYTKDLEEIK
>ID:AIT74896.1 |[Enterobacteria phage RB33]||_Enterobacteria_phage_RB33_.gbk|DNA topisomerase II ..|1329|KM607001(166007):160529-161857:-1 ^^ Enterobacteria phage RB33, complete genome.|neighbours:ID:AIT74895.1(-1),ID:AIT74897.1(-1)|neighbour_genes:putative periplasmic..,hypothetical protein|
MQLNNRDLKSIIDNEALAYAMYTVENRAIPNMIDGFKPVQRFVIARALDLARGNKDKFHKLASIAGGVADLGYHHGENSAQDAGALMANTWNNNFPLLDGQGNFGSRTVQKAAASRYIFARVSKNFYNVYKDTEYAPVHQDKEHIPPAFYLPIIPTVLLNGVSGIATGYATYILPHSVSSVKKAVLQALQGKKVTKPKVEFPEFRGEVVEIDGQYEIRGTYKFTSRTQMHITEIPYKYDRETYVSKILDPLEDKGFITWDDACGEHGFGFKVKFRKEYFLSDNEEERHAKIMKDFGLIERRSQNITVINEKGKLQVYDNVVDLIKDFVEVRKTYVQKRIDNKIKETESAFRLAFAKAHFIKKVISGEIVVQGKTRKELTEELSKIDMYSSYVDKLVGMNIFHMTSDEAKKLAEEAKAKKEENEYWKTTDVVTEYTKDLEEIK
>ID:YP_009098646.1 |[Escherichia phage RB3]||_Enterobacteria_phage_RB3_.gbk|DNA topisomerase II ..|1329|NC_025419(168402):163145-164473:-1 ^GeneID:22114010^ Enterobacteria phage RB3, complete genome.|neighbours:ID:YP_009098645.1(-1),ID:YP_009098647.1(-1)|neighbour_genes:putative periplasmic..,hypothetical protein|
MQLNNRDLKSIIDNEALAYAMYTVENRAIPNMIDGFKPVQRFVIARALDLARGNKDKFHKLASIAGGVADLGYHHGENSAQDAGALMANTWNNNFPLLDGQGNFGSRTVQKAAASRYIFARVSKNFYNVYKDTEYAPVHQDKEHIPPAFYLPIIPTVLLNGVSGIATGYATYILPHSVSSVKKAVLQALQGKKVTKPKVEFPEFRGEVVEIDGQYEIRGTYKFTSRTQMHITEIPYKYDRETYVSKILDPLEDKGFITWDDACGEHGFGFKVKFRKEYSLSDNEEERHAKIMKDFGLIERRSQNITVINEKGKLQVYDNVVDLIKDFVEVRKTYVQKRIDNKIKETESAFRLAFAKAHFIKKVISGEIVVQGKTRKELTEELSKIDMYSSYVDKLVGMNIFHMTSDEAKKLAEEAKAKKEENEYWKTTDVVTEYTKDLEEIK
> |[Tevenvirinae _Enterobacteria_phage_RB43]||_Enterobacteria_phage_RB43.gb|gp52 DNA topoisomera..|1167|NC_007023.1(180500):4130-5296:-1 ^RAST2:fig|1198136.102.peg.5^ Tevenvirinae _Enterobacteria_phage_RB43|neighbours:(-1),(-1)|neighbour_genes:DNA topoisomerase II..,topoisomerase II lar..|
MMERSIKDVVQVEGLTFALYTIYSRAIPHLVDGFKPVHRFFVHSAAKGGSGFQKVASIAGGVAIYGYHHGETSVEEALSLMAAHWCNNIPLFDRDGFFGSRLVKKPGAPRYIYCKLSPLFKAIYMDEDLTIPHEDPEHLPPAYYLPIIPMVLVNGFRGIAKGYATNIPPHDPVSVLNGCVSYLNGKDFTLDLKYPQFKGDIVDGTMYGKYELQGKTKLVITEIPVKYDRVKYIAILDKLEEKGCIVSYKDLSKEDFRYEITLKREYANGLTHEKILKDFGLIENSNPNINVIFNGKLHSYERPETLLKDFVDIRMTVYQQRIEKRIQEAKEALARALAKVEFIDQMIESPDSLKGLSRSEAVQFVSTWKGCENHAEILVAMNILSSNY
>ID:NP_891840.1 |[Enterobacteria phage RB49]||_Enterobacteria_phage_RB49_.gbk|52|1365|NC_005066(164018):160404-161768:-1 ^GeneID:1725530^ Enterobacteria phage RB49, complete genome.|neighbours:ID:NP_891839.1(-1),ID:NP_891841.1(-1)|neighbour_genes:hypothetical protein,hypothetical protein|
MDKISQIVNTFTYRSLESIVHNEAKEYAIYSAEERGIPQLVDGLKPVQRFVMECALQKSKGDRKKFRKMADIGSGVAELGYHHGETNAVEAGSLMANTWSNNTPLLDGQGNFGSRLVQKAGAARYIFARVHENFFKIYKDMNCAPKHEDLEHIPPAFYLPVVPMVLANGISGIATGYKTDILPHSLESLIECTELALAGKLDKEPSVQFPKFTGKVIPRDDRDGVILEGTYELNGKTKLTISEVPYKFDREEYVAVLDALEEKDLIVSYNDRCSKDGFRFEVTLKRDYFKSEDESARHEQIMKDFKLTQLVAQNIVVVNERGLVEVFEKASDLIRRFVEIRLGYVDKRIELMQAETLEAYNYAMAKAEFIDRVIKGEIELQGKKKSEVMQSINGHEKLRPYADKLVSMPLYSVTQEEYDRLVKDADKHHSEYEYWTKTTAMKEYKKDLKELKKG
>ID:ACP31178.1 |[Enterobacteria phage RB51]||_Enterobacteria_phage_RB51_.gbk|52|1329|FJ839693(168394):163131-164459:-1 ^^ Enterobacteria phage RB51, complete genome.|neighbours:ID:ACP31177.1(-1),ID:ACP31179.1(-1)|neighbour_genes:motA.1,52.1|
MQLNNRDLKSIIDNEALAYAMYTVENRAIPNMIDGFKPVQRFVIARALDLARGNKDKFHKLASIAGGVADLGYHHGENSAQDAGALMANTWNNNFPLLDGQGNFGSRTVQKAAASRYIFARVSKNFYNVYKDTEYAPVHQDKEHIPPAFYLPIIPTVLLNGVSGIATGYATYILPHSVSSVKKAVLQALQGKKVTKPKVEFPEFRGEVVEIDGQYEIRGTYKFTSRTQMHITEIPYKYDRETYVSKILDPLEDKGFITWDDACGEHGFGFKVKFRKEYSLSDNEEERHAKIMKDFGLIERRSQNITVINEKGKLQVYDNVVDLIKDFVEVRKTYVQKRIDNKIKETESAFRLAFAKAHFIKKVISGEIVVQGKTRKELTEELSKIDMYSSYVDKLVGMNIFHMTSDEAKKLAEEAKAKKEENEYWKTTDVVTEYTKDLEEIK
>ID:AIT75171.1 |[Enterobacteria phage RB55]||_Enterobacteria_phage_RB55_.gbk|DNA topisomerase II ..|1329|KM607002(168896):163855-165183:-1 ^^ Enterobacteria phage RB55, complete genome.|neighbours:ID:AIT75170.1(-1),ID:AIT75172.1(-1)|neighbour_genes:putative periplasmic..,hypothetical protein|
MQLNNRDLKSIIDNEALAYAMYTVENRAIPNMIDGFKPVQRFVIARALDLARGNKDKFHKLASIAGGVADLGYHHGENSAQDAGALMANTWNNNFPLLDGQGNFGSRTVQKAAASRYIFARVSKNFYNVYKDTEYAPVHQDKEHIPPAFYLPIIPTVLLNGVSGIATGYATYILPHSVSSVKKAVLQALQGKKVTKPKVEFPEFRGEVVEIDGQYEIRGTYKFTSRTQMHITEIPYKYDRETYVSKILDPLEDKGFITWDDACGEHGFGFKVKFRKEYSLSDNEEERHAKIMKDFGLIERRSQNITVINEKGKLQVYDNVVDLIKDFVEVRKTYVQKRIDNKIKETESAFRLAFAKAHFIKKVISGEIVVQGKTRKELTEELSKIDMYSSYVDKLVGMNIFHMTSDEAKKLAEEAKAKKEENEYWKTTDVVTEYTKDLEEIK
>ID:AIT75446.1 |[Enterobacteria phage RB59]||_Enterobacteria_phage_RB59_.gbk|DNA topisomerase II ..|1329|KM607003(168966):163925-165253:-1 ^^ Enterobacteria phage RB59, complete genome.|neighbours:ID:AIT75445.1(-1),ID:AIT75447.1(-1)|neighbour_genes:putative periplasmic..,hypothetical protein|
MQLNNRDLKSIIDNEALAYAMYTVENRAIPNMIDGFKPVQRFVIARALDLARGNKDKFHKLASIAGGVADLGYHHGENSAQDAGALMANTWNNNFPLLDGQGNFGSRTVQKAAASRYIFARVSKNFYNVYKDTEYAPVHQDKEHIPPAFYLPIIPTVLLNGVSGIATGYATYILPHSVSSVKKAVLQALQGKKVTKPKVEFPEFRGEVVEIDGQYEIRGTYKFTSRTQMHITEIPYKYDRETYVSKILDPLEDKGFITWDDACGEHGFGFKVKFRKEYSLSDNEEERHAKIMKDFGLIERRSQNITVINEKGKLQVYDNVVDLIKDFVEVRKTYVQKRIDNKIKETESAFRLAFAKAHFIKKVISGEIVVQGKTRKELTEELSKIDMYSSYVDKLVGMNIFHMTSDEAKKLAEEAKAKKEENEYWKTTDVVTEYTKDLEEIK
>ID:AIT73267.1 |[Enterobacteria phage RB5]||_Enterobacteria_phage_RB5_.gbk|DNA topisomerase II ..|1329|KM606995(168394):163137-164465:-1 ^^ Enterobacteria phage RB5, complete genome.|neighbours:ID:AIT73266.1(-1),ID:AIT73268.1(-1)|neighbour_genes:putative periplasmic..,hypothetical protein|
MQLNNRDLKSIIDNEALAYAMYTVENRAIPNMIDGFKPVQRFVIARALDLARGNKDKFHKLASIAGGVADLGYHHGENSAQDAGALMANTWNNNFPLLDGQGNFGSRTVQKAAASRYIFARVSKNFYNVYKDTEYAPVHQDKEHIPPAFYLPIIPTVLLNGVSGIATGYATYILPHSVSSVKKAVLQALQGKKVTKPKVEFPEFRGEVVEIDGQYEIRGTYKFTSRTQMHITEIPYKYDRETYVSKILDPLEDKGFITWDDACGEHGFGFKVKFRKEYSLSDNEEERHAKIMKDFGLIERRSQNITVINEKGKLQVYDNVVDLIKDFVEVRKTYVQKRIDNKIKETESAFRLAFAKAHFIKKVISGEIVVQGKTRKELTEELSKIDMYSSYVDKLVGMNIFHMTSDEAKKLAEEAKAKKEENEYWKTTDVVTEYTKDLEEIK
>ID:AIT75721.1 |[Enterobacteria phage RB68]||_Enterobacteria_phage_RB68_.gbk|DNA topoisomerase II..|1329|KM607004(168401):163138-164466:-1 ^^ Enterobacteria phage RB68, complete genome.|neighbours:ID:AIT75720.1(-1),ID:AIT75722.1(-1)|neighbour_genes:putative periplasmic..,hypothetical protein|
MQLNNRDLKSIIDNEALAYAMYTVENRAIPNMIDGFKPVQRFVIARALDLARGNKDKFHKLASIAGGVADLGYHHGENSAQDAGALMANTWNNNFPLLDGQGNFGSRTVQKAAASRYIFARVSKNFYNVYKDTEYAPVHQDKEHIPPAFYLPIIPTVLLNGVSGIATGYATYILPHSVSSVKKAVLQALQGKKVTKPKVEFPEFRGEVVEIDGQYEIRGTYKFTSRTQMHITEIPYKYDRETYVSKILDPLEDKGFITWDDACGEHGFGFKVKFRKEYSLSDNEEERHAKIMKDFGLIERRSQNITVINEKGKLQVYDNVVDLIKDFVEVRKTYVQKRIDNKIKETESAFRLAFAKAHFIKKVISGEIVVQGKTRKELTEELSKIDMYSSYVDKLVGMNIFHMTSDEAKKLAEEAKAKKEENEYWKTTDVVTEYTKDLEEIK
>ID:NP_861955.1 |[Enterobacteria phage RB69]||_Enterobacteria_phage_RB69_.gbk|52|1326|NC_004928(167560):162819-164144:-1 ^GeneID:1494381^ Enterobacteria phage RB69, complete genome.|neighbours:ID:NP_861954.1(-1),ID:NP_861956.1(-1)|neighbour_genes:motA,gp52.1 conserved hyp..|
MQLNSRNLKSIIDNEALAYAMYTVENRAIPNMIDGFKPVQRFVVHRALDLARGNKEKFHKLASIAGGVADLGYHHGESSAQDAGALMANTWNNNYPLLDGQGNFGSRTVQKAAASRYIFARVSKNFYNVYKDTEYAPAHEDKEHIPPKFYLPIIPTVLLNGVSGIATGYATNILPHSFKSVKKAVLQALQGKNVTKPKVEFPEFRGEVHEVDGRYEIHGTYKFTSRTQMQITEIPYKFDRETYVSKVLDPLEDKGLISWEDDCGEHGFGFKVKFRKEYSLPDDEELRHEKIMKDFSLIERRSQNITVINEKGKLAVYDNVVDLIKDFVEVRKTYVQKRIDNKILESEKAFKLAFAKAHFIKKVISGEIVIQGKTRKALTEELAQIEMYKEHVDKLVGLNIFHITSDESRKLAEEAKAKKEENEYWKSTDVVTEYTKDLEAL
>ID:AIT73538.1 |[Enterobacteria phage RB6]||_Enterobacteria_phage_RB6_.gbk|DNA topisomerase II ..|1329|KM606996(168394):163137-164465:-1 ^^ Enterobacteria phage RB6, complete genome.|neighbours:ID:AIT73537.1(-1),ID:AIT73539.1(-1)|neighbour_genes:putative periplasmic..,hypothetical protein|
MQLNNRDLKSIIDNEALAYAMYTVENRAIPNMIDGFKPVQRFVIARALDLARGNKDKFHKLASIAGGVADLGYHHGENSAQDAGALMANTWNNNFPLLDGQGNFGSRTVQKAAASRYIFARVSKNFYNVYKDTEYAPVHQDKEHIPPAFYLPIIPTVLLNGVSGIATGYATYILPHSVSSVKKAVLQALQGKKVTKPKVEFPEFRGEVVEIDGQYEIRGTYKFTSRTQMHITEIPYKYDRETYVSKILDPLEDKGFITWDDACGEHGFGFKVKFRKEYSLSDNEEERHAKIMKDFGLIERRSQNITVINEKGKLQVYDNVVDLIKDFVEVRKTYVQKRIDNKIKETESAFRLAFAKAHFIKKVISGEIVVQGKTRKELTEELSKIDMYSSYVDKLVGMNIFHMTSDEAKKLAEEAKAKKEENEYWKTTDVVTEYTKDLEEIK
>ID:AIT73809.1 |[Enterobacteria phage RB7]||_Enterobacteria_phage_RB7_.gbk|DNA topisomerase II ..|1329|KM606997(168395):163138-164466:-1 ^^ Enterobacteria phage RB7, complete genome.|neighbours:ID:AIT73808.1(-1),ID:AIT73810.1(-1)|neighbour_genes:putative periplasmic..,hypothetical protein|
MQLNNRDLKSIIDNEALAYAMYTVENRAIPNMIDGFKPVQRFVIARALDLARGNKDKFHKLASIAGGVADLGYHHGENSAQDAGALMANTWNNNFPLLDGQGNFGSRTVQKAAASRYIFARVSKNFYNVYKDTEYAPVHQDKEHIPPAFYLPIIPTVLLNGVSGIATGYATYILPHSVSSVKKAVLQALQGKKVTKPKVEFPEFRGEVVEIDGQYEIRGTYKFTSRTQMHITEIPYKYDRETYVSKILDPLEDKGFITWDDACGEHGFGFKVKFRKEYSLSDNEEERHAKIMKDFGLIERRSQNITVINEKGKLQVYDNVVDLIKDFVEVRKTYVQKRIDNKIKETESAFRLAFAKAHFIKKVISGEIVVQGKTRKELTEELSKIDMYSSYVDKLVGMNIFHMTSDEAKKLAEEAKAKKEENEYWKTTDVVTEYTKDLEEIK
>ID:AIT74081.1 |[Enterobacteria phage RB9]||_Enterobacteria_phage_RB9.gbk|DNA topisomerase II ..|1329|KM606998(168395):163138-164466:-1 ^^ Enterobacteria phage RB9, complete genome.|neighbours:ID:AIT74080.1(-1),ID:AIT74082.1(-1)|neighbour_genes:putative periplasmic..,hypothetical protein|
MQLNNRDLKSIIDNEALAYAMYTVENRAIPNMIDGFKPVQRFVIARALDLARGNKDKFHKLASIAGGVADLGYHHGENSAQDAGALMANTWNNNFPLLDGQGNFGSRTVQKAAASRYIFARVSKNFYNVYKDTEYAPVHQDKEHIPPAFYLPIIPTVLLNGVSGIATGYATYILPHSVSSVKKAVLQALQGKKVTKPKVEFPEFRGEVVEIDGQYEIRGTYKFTSRTQMHITEIPYKYDRETYVSKILDPLEDKGFITWDDACGEHGFGFKVKFRKEYSLSDNEEERHAKIMKDFGLIERRSQNITVINEKGKLQVYDNVVDLIKDFVEVRKTYVQKRIDNKIKETESAFRLAFAKAHFIKKVISGEIVVQGKTRKELTEELSKIDMYSSYVDKLVGMNIFHMTSDEAKKLAEEAKAKKEENEYWKTTDVVTEYTKDLEEIK
>ID:ADJ39984.1 |[Enterobacteria phage T4T]||_Enterobacteria_phage_T4T_.gbk|52|1329|HM137666(168920):163890-165218:-1 ^^ Enterobacteria phage T4T, complete genome.|neighbours:ID:ADJ39983.1(-1),ID:ADJ39985.1(-1)|neighbour_genes:motA.1,52.1|
MQLNNRDLKSIIDNEALAYAMYTVENRAIPNMIDGFKPVQRFVIARALDLARGNKDKFHKLASIAGGVADLGYHHGENSAQDAGALMANTWNNNFPLLDGQGNFGSRTVQKAAASRYIFARVSKNFYNVYKDTEYAPVHQDKEHIPPAFYLPIIPTVLLNGVSGIATGYATYILPHSVSSVKKAVLQALQGKKVTKPKVEFPEFRGEVVEIDGQYEIRGTYKFTSRTQMHITEIPYKYDRETYVSKILDPLENKGFITWDDACGEHGFGFKVKFRKEYSLSDNEEERHAKIMKDFGLIERRSQNITVINEKGKLQVYDNVVDLIKDFVEVRKTYVQKRIDNKIKETESAFRLAFAKAHFIKKVISGEIVVQGKTRKELTEELSKIDMYSSYVDKLVGMNIFHMTSDEAKKLAEEAKAKKEENEYWKTTDVVTEYTKDLEEIK
>ID:NP_049875.1 |[Escherichia virus T4]||_Enterobacteria_phage_T4_.gbk|52|1329|NC_000866(168903):163876-165204:-1 ^GeneID:1258768^ Enterobacteria phage T4, complete genome.|neighbours:ID:NP_049874.1(-1),ID:NP_049876.1(-1)|neighbour_genes:motA.1,52.1|
MQLNNRDLKSIIDNEALAYAMYTVENRAIPNMIDGFKPVQRFVIARALDLARGNKDKFHKLASIAGGVADLGYHHGENSAQDAGALMANTWNNNFPLLDGQGNFGSRTVQKAAASRYIFARVSKNFYNVYKDTEYAPVHQDKEHIPPAFYLPIIPTVLLNGVSGIATGYATYILPHSVSSVKKAVLQALQGKKVTKPKVEFPEFRGEVVEIDGQYEIRGTYKFTSRTQMHITEIPYKYDRETYVSKILDPLENKGFITWDDACGEHGFGFKVKFRKEYSLSDNEEERHAKIMKDFGLIERRSQNITVINEKGKLQVYDNVVDLIKDFVEVRKTYVQKRIDNKIKETESAFRLAFAKAHFIKKVISGEIVVQGKTRKELTEELSKIDMYSSYVDKLVGMNIFHMTSDEAKKLAEEAKAKKEENEYWKTTDVVTEYTKDLEEIK
> |[Tevenvirinae _Enterobacteria_phage_T4_strain_wild]||_Enterobacteria_phage_T4_strain_wild.gb|DNA topoisomerase, p..|1329|KJ477684.1(168922):163892-165220:-1 ^RAST2:fig|1198136.58.peg.280^ Tevenvirinae _Enterobacteria_phage_T4_strain_wild|neighbours:(-1),(-1)|neighbour_genes:Transcriptional regu..,Phage protein|
MQLNNRDLKSIIDNEALAYAMYTVENRAIPNMIDGFKPVQRFVIARALDLARGNKDKFHKLASIAGGVADLGYHHGENSAQDAGALMANTWNNNFPLLDGQGNFGSRTVQKAAASRYIFARVSKNFYNVYKDTEYAPVHQDKEHIPPAFYLPIIPTVLLNGVSGIATGYATYILPHSVSSVKKAVLQALQGKKVTKPKVEFPEFRGEVVEIDGQYEIRGTYKFTSRTQMHITEIPYKYDRETYVSKILDPLENKGFITWDDACGEHGFGFKVKFRKEYSLSDNEEERHAKIMKDFGLIERRSQNITVINEKGKLQVYDNVVDLIKDFVEVRKTYVQKRIDNKIKETESAFRLAFAKAHFIKKVISGEIVVQGKTRKELTEELSKIDMYSSYVDKLVGMNIFHMTSDEAKKLAEEAKAKKEENEYWKTTDVVTEYTKDLEEIK
> |[Tevenvirinae _Enterobacteria_phage_T6]||_Enterobacteria_phage_T6.gb|DNA topoisomerase, p..|1152|MH550421.1(168706):163381-164532:-1 ^RAST2:fig|1198136.104.peg.269^ Tevenvirinae _Enterobacteria_phage_T6|neighbours:(-1),(-1)|neighbour_genes:DNA topoisomerase, p..,Phage protein|
MQLNNRDLKSIIDNEALAYAMYTVENRAIPNMIDGFKPVQRFVIARALDLARGNKDKFHKLASIAGGVADLGYHHGENSAQDAGALMANTWNNNFPLLDGQGNFGSRTVQKAAASRYIFARVSKNFYNVYKDTEYAPVHQDKEHIPPAFYLPIIPTVLLNGVSGIATGYATYILPHSVSSVKKAVLQALQGKKVTKPKVEFPEFRGEVVEIDGQYEIRGTYKFTSRTQMHITEIPYKYDRETYVSKILDSLEDKGFITWDDACGEHGFGFKVKFRKEYSLSDNEEERHAKIMKDFGLIERRSQNITVINEKGKLQVYDNVVDLIKDFVEVRKTYVQKRIDNKIKETESAFRLAFAKAHFIKKVISGEIVVQGKTRKELTRRTF
>ID:YP_004063960.1 |[Escherichia phage vB_EcoM_VR7]||_Enterobacteria_phage_vB_EcoM-VR7_.gbk|52|1335|NC_014792(169285):162748-164082:-1 ^GeneID:10021504^ Enterobacteria phage vB_EcoM-VR7, complete genome.|neighbours:ID:YP_004063959.1(-1),ID:YP_004063961.1(-1)|neighbour_genes:VR7ORF278c,52.1|
MGSLNPRSLKDIIDVEALSYAIYTVEGRAIPNMIDGFKPVHRFVMARALDLARGDKNKFHKVASIAGGVADYGYHHGEASAEEATSGLVATYKNEYPMFDGQGNFGSRMVPEASSARYVFARVSKNFYNLFKDTEYAPVHPDEEHKPPAFYLPVIPTVLLNATSGIAVGFATDILPHSFQDVKEAVKAIVEGREPVAPKVKYPEFRGEVVELEEPGKYELHGTYKMTSRTQMEITEIPVQWNLEKYTSKILDPLEEKGFITWKDNCGEHGFGFKIKFRKEYKLDGTEEENHEKIMKDFGLIEKLSQNLTVLNHKGKLAEYTNTLDLIRDFVDVRKTYVQVRIDSKIKETEAAFKLARAKVFFIKEVIDGKVVIQGKPRKKLIEELQASEIYGDYAEKLVAMNIYHMTSDEAKKLADEAKAKKAEHEYWKATDVKTEYLNDLEAL
>ID:YP_006986821.1 |[Escherichia phage vB_EcoM_ACG-C40]||_Enterobacteria_phage_vB_EcoM_ACG-C40_.gbk|DNA topoisomerase II..|1329|NC_019399(167396):161899-163227:-1 ^GeneID:13998092^ Enterobacteria phage vB_EcoM_ACG-C40, complete genome.|neighbours:ID:YP_006986820.1(-1),ID:YP_006986822.1(-1)|neighbour_genes:hypothetical protein,hypothetical protein|
MQLNNRDLKSIIDNEALAYAMYTVENRAIPNMIDGFKPVQRFVIARALDLARGNKDKFHKLASIAGGVADLGYHHGENSAQDAGALMANTWNNNFPLLDGQGNFGSRTVQKAAASRYIFARVSKNFYNVYKDTEYAPVHQDKEHIPPAFYLPVIPTVLLNGVSGIATGYATYILPHSVSSVKKAVLQALQGKKVTKPKVEFPEFRGEVVEIDGQYEIRGTYKFTSRTQMHITEIPYKYDRETYVSKILDPLEDKGFITWDDACGEHGFGFKVKFRKEYSLSDNEEERHAKIMKDFGLIERRSQNITVINEKGKLQVYDNVVDLIKDFVEVRKTYVQKRIDNKIKETESAFRLAFAKAHFIKKVISGEIVVQGKTRKELTEELFKIDMYSSYVDKLVGMNIFHMTSDEAKKLAEEAKAKKEENEYWKTTDVVTEYTKDLEEIK
>ID:AWD91424.1 |[Enterobacteria phage vB_EcoM_IME339]||_Enterobacteria_phage_vB_EcoM_IME339_.gbk|putative DNA topoiso..|1329|MH051915(164366):6558-7886:1 ^^ Enterobacteria phage vB_EcoM_IME339, complete genome.|neighbours:ID:AWD91423.1(1),ID:AWD91425.1(1)|neighbour_genes:putative nuclear dis..,hypothetical protein|
MQLNNRDLKSIIDNEALAYAMYTVENRAIPNMIDGFKPVQRFVIARALDLARGNKDKFHKLASIAGGVADLGYHHGENSAQDAGALMANTWNNNFPLLDGQGNFGSRTVQKAAASRYIFARVSKNFYSVYKDTEYAPVHQDKEHIPPAFYLPIIPTVLLNGVSGIATGYATYILPHSVSSVKKAVLQALQGKKVTKPKVEFPEFRGEVVEIDGQYEIRGTYKFTSRTQMNITEIPYKYDRETYVSKILDPLEDKGFITWDDACGEHGFGFKVKFRKEYSLSDNEEERHAKIMKDFGLIERRSQNITVINEKGKLQVYDNVVDLIKDFVEVRKTYVQKRIDNKIKETESAFRLAFAKAHFIKKVISGEIVVQGKTRKELTEELSKIEMYSSYVDKLVGMNIFHMTSDEAKKLAEEAKAKKEENEYWKTTDVVTEYTKDLEEIK
>ID:AWD91678.1 |[Enterobacteria phage vB_EcoM_IME340]||_Enterobacteria_phage_vB_EcoM_IME340_.gbk|DNA topoisomerase II..|1329|MH051916(165549):6110-7438:1 ^^ Enterobacteria phage vB_EcoM_IME340, complete genome.|neighbours:ID:AWD91677.1(1),ID:AWD91679.1(1)|neighbour_genes:acridine resistance ..,transcriptional regu..|
MQLNNRDLKSIIDNEALAYAMYTVENRAIPNMIDGFKPVQRFVIARALDLARGNKDKFHKLASIAGGVADLGYHHGENSAQDAGALMANTWNNNFPLLDGQGNFGSRTVQKAAASRYIFARVSKNFYNVYKDTEYAPVHQDKEHIPPAFYLPIIPTVLLNGVSGIATGYATYILPHSVSSVKKAVLQALQGKKVTKPKVEFPEFRGEVVEIDGQYEIRGTYKFTSRTQMHITEIPYKYDRETYVSKILDPLEDKGFITWDDACGEHGFGFKVKFRKEYSLSDNEEERHAKIMKDFGLIERRSQNITVINEKGKLQVYDNVVDLIKDFVEVRKDYVQKRIDNKIKETESAFRLAFAKAHFIKKVISGEIVVQGKTRKELTEELSKIDMYSSYVDKLVGMNIFHMTSDEAKKLAEEAKAKKEENEYWKTTDVVTEYTKDLEEIK
>ID:YP_009207452.1 |[Escherichia phage vB_EcoM_VR20]||_Enterobacteria_phage_vB_EcoM_VR20.gbk|DNA topoisomerase II..|1380|NC_028894(170336):163994-165373:-1 ^GeneID:26633951^ Enterobacteria phage vB_EcoM_VR20, complete genome.|neighbours:ID:YP_009207451.1(-1),ID:YP_009207453.1(-1)|neighbour_genes:hypothetical protein,hypothetical protein|
MSDVLSMMSKQFSDSMGSLNPRSLKDIIDVEALSYAIYTVEGRAIPNMIDGFKPVHRFVMARALDLARGDKNKFHKVASIAGGVADYGYHHGEASAEEATSGLVATYKNEYPMFDGQGNFGSRMVPEASSARYVFARVSKNFYNLFKDTEYAPVHPDEEHKPPAFYLPVIPTVLLNATSGIAVGFATDILPHSFQDVKEAVKAIVEGREPVAPKVKYPEFRGEVVELEEPGKYELHGTYKMTSRTQMEITEIPVQWNLEKYTSKILDPLEEKGFITWKDNCGEHGFGFKIKFRKEYKLDGTEEENHEKIMKDFGLIEKLSQNLTVLNHKGKLAEYTNTLDLIRDFVDVRKTYVQVRIDSKIKETEAAFKLARAKVFFIKEVIDGKVVIQGKPRKKLIEELQASEIYGDYAEKLVAMNIYHMTSDEAKKLADEAKAKKAEHEYWKATDVKTEYLNDLEAL
>ID:YP_009210020.1 |[Escherichia phage vB_EcoM_VR25]||_Enterobacteria_phage_vB_EcoM_VR25_.gbk|DNA topoisomerase II..|1380|NC_028925(170822):164742-166121:-1 ^GeneID:26636440^ Enterobacteria phage vB_EcoM_VR25, complete genome.|neighbours:ID:YP_009210019.1(-1),ID:YP_009210021.1(-1)|neighbour_genes:hypothetical protein,hypothetical protein|
MSDVLSMMSKQFSDSMGSLNPRSLKDIIDVEALSYAIYTVEGRAIPNMIDGFKPVHRFVMARALDLARGDKNKFHKVASIAGGVADYGYHHGEASAEEATSGLVATYKNEYPMFDGQGNFGSRMVPEASSARYVFARVSKNFYNLFKDTEYAPVHPDEEHKPPAFYLPVIPTVLLNATSGIAVGFATDILPHSFQDVKEAVKAIVEGREPVAPKVKYPEFRGEVVELEEPGKYELHGTYKMTSRTQMEITEIPVQWNLEKYTSKILDPLEEKGFITWKDNCGEHGFGFKIKFRKEYKLDGTEEENHEKIMKDFGLIEKLSQNLTVLNHKGKLAEYTNTLDLIRDFVDVRKTYVQVRIDSKIKETEAAFKLARAKVFFIKEVIDGKVVIQGKPRKKLIEELQASEIYGDYAEKLVAMNIYHMTSDEAKKLADEAKAKKAEHEYWKATDVKTEYLNDLEAL
>ID:YP_009214113.1 |[Escherichia phage vB_EcoM_VR26]||_Enterobacteria_phage_vB_EcoM_VR26_.gbk|DNA topoisomerase II..|1332|NC_028957(171541):165018-166349:-1 ^GeneID:26640569^ Enterobacteria phage vB_EcoM_VR26, complete genome.|neighbours:ID:YP_009214112.1(-1),ID:YP_009214114.1(-1)|neighbour_genes:hypothetical protein,hypothetical protein|
MQLNKRDLKDIIDVEALSYAIYTVEGRAIPNMIDGFKPVHRFVMARALDLARGDKNKFHKVASIAGGVADYGYHHGEASAEEATSGLVATYKNEYPMFDGQGNFGSRMVPEASSARYVFARVSKNFYNLFKDTEYAPVHPDEEHKPPAFYLPVIPTVLLNATSGIAVGFATDILPHSFQDVKEAVKAIVEGREPVAPKVKYPEFRGKVVELEEPGKYELHGTYKMTSRTQMEITEIPVQWNLEKYTSKILDPLEEKGFITWKDNCGEHGFGFKIKFRKEYKLDGTEEENHEKIMKDFGLIEKLSQNLTVLNHKGKLAEYTNTLDLIRDFVDVRKTYVQVRIDSKIKETEAAFKLARAKVFFIKEVIDGKVVIQGKPRKKLIEELQESEIYGEFAEKLVAMNIYHMTSDEAKKLADEAKAKKAEHEYWKATDVKTEYLNDLEAL
>ID:YP_009205955.1 |[Enterobacteria phage vB_EcoM_VR5]||_Enterobacteria_phage_vB_EcoM_VR5.gbk|DNA topoisomerase II..|1380|NC_028881(170473):164831-166210:-1 ^GeneID:26632568^ Enterobacteria phage vB_EcoM_VR5, complete genome.|neighbours:ID:YP_009205954.1(-1),ID:YP_009205956.1(-1)|neighbour_genes:hypothetical protein,hypothetical protein|
MADVIDTLFKQALDVYDDAFTRRDLKSIIDNEALAYAMYTVENRAIPNMIDGFKPVQRFVVARCLDMARGNKEKFHKLASIAGGVADLGYHHGEGSAQEAGALMANTWNNNFPLLDGQGNFGSRLVQKAAASRYIFARIGTNFAKVYKDTEYAPVHADVEHKPPAFYLPIIPTVLLNGISGIATGYATNILPHSFDSVKKAVLQVLQEKRVTKPKVAYPEFRGDVIEIEPGSYELRGTYKFTSRTQMHITEIPYKYDRETYVAKVLDPLEDKGYITYDDDCDENGFGFKVKIRKEYELPTEENKKHEKIMKDFGLIERRSQNLTVINEKGKLKVYEDAVELIRDFVEVRKTFVQKRIDGKIIETEQAFKLALAKATFIKDVIDGVVVIQGKTRKVLTEELASNKVYGEYADKLVAMNIFHITSDEAKKLALEAKAKKEEHQYWKTTDVVTEYAKDLEAL
> |[Tevenvirinae _Erwinia_phage_Cronus]||_Erwinia_phage_Cronus.gb|DNA topoisomerase, p..|1383|MH059636.2(175774):170572-171954:-1 ^RAST2:fig|1198136.105.peg.331^ Tevenvirinae _Erwinia_phage_Cronus|neighbours:(-1),(-1)|neighbour_genes:Integral membrane pr..,hypothetical protein|
MSLDFLDLATKQLDDSLTSSNDRSLSDIIDKEALAYAMYSLEERAIPNMIDGFKPVHRFIIARSLLMARGNKDKFHKLASIAGGIADLGYHHAEGAAQEAAALMANTWNNNVPLLDGQGNFGSRLVQEAAASRYIFGRVSNNFYKLYKDNEYAPEHEDVEHVPPKFYLPIIPTVLLNGIKGIATGYATDILPHSLESVKECTLAALNGTLDKEPEVSFPEFKGKVICTELGKYELQGTYDWVSRKAIRITELPYRFDRATYVEKVLDKLEDDGFITYDDDCSKSGFGFLVKFKKEYILGETEEERHEKIMKDFALIERRSQNLTVIGEDGKLKEFDRASDLIRHFVSVRKTFIDIRIKNKIEETKDAFEFALAKVQFIKAVIDGDIVIQKKTRAQLVSEIVAHNTSWEPYVDRLVSMNIYHITSDEAKKLAEQAKELKSQHEYWKKTSPEIEYVKDLEAI
>ID:YP_009592973.1 |[Escherichia coli O157 typing phage 3]||_Escherichia_coli_O157_typing_phage_3_.gbk|gyrA|1326|NC_041863(168733):154912-156237:1 ^GeneID:40068469^ Escherichia coli O157 typing phage 3, complete genome.|neighbours:ID:YP_009592972.1(1),ID:YP_009592974.1(1)|neighbour_genes:hypothetical protein,transcription factor..|
MQLNSRNLKSIIDNEALAYAMYTVENRAIPNMIDGFKPVQRFVVHRALDLARGNKEKFHKLASIAGGVADLGYHHGESSAQDAGALMANTWNNNYPLLDGQGNFGSRTVQKAAASRYIFARVSKNFYNVYKDTEYAPAHEDKEHVPPKFYLPIIPTVLLNGVSGIATGYATNILPHSFKSVKKAVLQALQGKNVTKPKVEFPEFHGEVHEVDGRYEIHGTYKFTSRTQMQITEIPYKFDRETYVSKVLDPLEDKGLISWEDDCGEHGFGFKVKFRKEYSLPDDEELRHEKIMKDFSLIERRSQNITVINEKGKLAVYDNVVDLIKDFVEVRKTYVQKRIDNKILESEKAFKLAFAKAHFIKKVINGEIVIQGKTRKALTEELAQIEMYKEHVDKLVGLNIFHITSDEARKLAEEAKAKKEENEYWKSTDVVTEYTKDLEAL
>ID:YP_009593002.1 |[Escherichia coli O157 typing phage 6]||_Escherichia_coli_O157_typing_phage_6_.gbk|gyrA|1326|NC_041864(160570):12496-13821:-1 ^GeneID:40068499^ Escherichia coli O157 typing phage 6, complete genome.|neighbours:ID:YP_009593001.1(-1),ID:YP_009593003.1(-1)|neighbour_genes:transcription factor..,hypothetical protein|
MQLNSRNLKSIIDNEALAYAMYTVENRAIPNMIDGFKPVQRFVVHRALDLARGNKEKFHKLASIAGGVADLGYHHGESSAQDAGALMANTWNNNYPLLDGQGNFGSRTVQKAAASRYIFARVSKNFYNVYKDTEYAPAHEDKEHVPPKFYLPIIPTVLLNGVSGIATGYATNILPHSFKSVKKAVLQALQGKNVTKPKVEFPEFHGEVHEVDGRYEIHGTYKFTSRTQMQITEIPYKFDRETYVSKVLDPLEDKGLISWEDDCGEHGFGFKVKFRKEYSLPDDEELRHEKIMKDFSLIERRSQNITVINEKGKLAVYDNVVDLIKDFVEVRKTYVQKRIDNKILESEKAFKLAFAKAHFIKKVINGEIVIQGKTRKALTEELAQIEMYKEHVDKLVGLNIFHITSDEARKLAEEAKAKKEENEYWKSTDVVTEYTKDLEAL
>ID:YP_009224998.1 |[Escherichia phage APCEc01]||_Escherichia_phage_APCEc01_.gbk|DNA topoisomerase II..|1326|NC_029091(168771):20526-21851:1 ^GeneID:26795951^ Escherichia phage APCEc01, complete genome.|neighbours:ID:YP_009224997.1(1),ID:YP_009224999.1(1)|neighbour_genes:hypothetical protein,hypothetical protein|
MQLNSRNLKSIIDNEALAYAMYTVENRAIPNMIDGFKPVQRFVVHRALDLARGNKEKFHKLASIAGGVADLGYHHGESSAQDAGALMANTWNNNYPLLDGQGNFGSRTVQKAAASRYIFARVSKNFYNVYKDTEYAPAHEDKEHIPPKFYLPIIPTVLLNGVSGIATGYATNILPHSFKSVKKAVLQALQGKNVTKPKVEFPEFRGEVHEVDGRYEIHGTYKFTSRTQMQITEIPYKFDRETYVSKVLDPLEDKGLISWEDDCGEHGFGFKVKFRKEYSLPDDEELRHEKIMKDFSLIERRSQNITVINEKGKLAVYDNVVDLIKDFVEVRKTYVQKRIDNKILESEKAFKLAFAKAHFIKKVINGEIVIQGKTRKALSEELAQIEMYKEHVDKLVGLNIFHITSDEARKLAEEAKAKKEENEYWKSTDVVTEYTKDLEAL
> |[Tevenvirinae _Escherichia_phage_AnYang]||_Escherichia_phage_AnYang.gb|DNA topoisomerase, p..|1329|MK234886.1(169215):131114-132442:-1 ^RAST2:fig|1198136.106.peg.217^ Tevenvirinae _Escherichia_phage_AnYang|neighbours:(-1),(-1)|neighbour_genes:hypothetical protein,Phage protein|
MELTSRGLKSIIDNEALAYAMYTVENRAIPNMIDGFKPVQRFVVARCLDMARGNKEKFHKLASIAGGVADLGYHHGEGSAQEAGALMANTWNNNYPLLDGQGNFGSRLVQKAAASRYIFARIGSNFAKVYKDTEYAPVHADVEHKPPAFYLPIIPTVLLNGVSGIATGYATNILPHSFDSVKKAVLQVLQEKRVTKPKVAYPEFRGEVVEIEPGSYEIRGTYKFTSRTQMHITEIPYKYDRETYVAKILDPLEDKGYITYDDDCDENGFGFKVKIRKEYELPTEENKKHEKIMKDFGLIERRSQNLTVINEKGKLKVYEDAVELIRDFVEVRKTFVQKRIDGKIIETEEAFKLALAKATFIKDVIDGVVVIQGKTRKVLTEELAGNKVYGEYADKLVAMNIFHITSDEAKKLALEAKAKKEEHQYWKTTDVVTEYVKDLEAL
> |[Tevenvirinae Escherichia_phage_CF2]||_Escherichia_phage_CF2.gb|DNA topoisomerase, p..|1329|NC_041919.1(168188):162359-163687:1 ^RAST2:fig|1198136.52.peg.273^ Tevenvirinae Escherichia_phage_CF2|neighbours:(1),(1)|neighbour_genes:Phage protein,Transcriptional regu..|
MQLNNRDLKSIIDNEALAYAMYTVENRAIPNMIDGFKPVQRFVIARALDLARGNKDKFHKLASIAGGVADLGYHHGENSAQDAGALMANTWNNNFPLLDGQGNFGSRTVQKAAASRYIFARVSKNFYNVYKDTEYAPVHQDKEHIPPAFYLPVIPTVLLNGVSGIATGYATYILPHSVSSVKKAVLQALQGKKVTKPKVEFPEFRGEVVEIDGQYEIRGTYKFTSRTQMHITEIPYKYDRETYVSKILDPLEDKGFITWDDACGEHGFGFKVKFRKEYSLSDNEEERHAKIMKDFGLIERRSQNITVINEKGKLQVYDNVVDLIKDFVEVRKTYVQKRIDNKIKETESAFRLAFAKAHFIKKVISGEIVVQGKTRKELTEELSKIDMYSSYVDKLVGMNIFHMTSDEAKKLAEEAKAKKEENEYWKTTDVVTEYTKDLEEIK
>ID:QBO61271.1 |[Escherichia phage D5505]||_Escherichia_phage_D5505_.gbk|putative DNA gyrase ..|1329|MK327929(168049):162764-164092:-1 ^^ Escherichia phage D5505, complete genome.|neighbours:ID:QBO61270.1(-1),ID:QBO61272.1(-1)|neighbour_genes:hypothetical protein,hypothetical protein|
MQLNNRDLKSIIDNEALAYAMYTVENRAIPNMIDGFKPVQRFVIARALDLARGNKDKFHKLASIAGGVADLGYHHGENSAQDAGALMANTWNNNFPLLDGQGNFGSRTVQKAAASRYIFARVSKNFYNVYKDTEYAPVHQDKEHIPPAFYLPIIPTVLLNGVSGIATGYATYILPHSVSSVKKAVLQALQGKKVTKPKVEFPEFRGEVVEIDGQYEIRGTYKFTSRTQMHITEIPYKYDRETYVSKILDPLEDKGFITWDDACGEHGFGFKVKFRKEYSLSDNEEERHAKIMKDFGLIERRSQNITVINEKGKLQVYDNVVDLIKDFVEVRKTYVQKRIDNKIKETESAFRLAFAKAHFIKKVISGEIVVQGKTRKELTEELSKIDMYSSYVDKLVGMNIFHMTSDEAKKLAEEAKAKKEENEYWKTTDVVTEYTKDLEEIK
> |[Tevenvirinae Escherichia_phage_ECD7]||_Escherichia_phage_ECD7.gb|hypothetical protein|1347|NC_041936.1(164706):161110-162456:-1 ^RAST2:fig|1198136.56.peg.279^ Tevenvirinae Escherichia_phage_ECD7|neighbours:(-1),(-1)|neighbour_genes:Phage protein,Phage protein|
MNKSVTYRSLESIVHNEAKEYAIYSAEERGIPQLVDGLKPVQRFVMECALQKSKGDRKKFRKMADIGSGVAELGYHHGETNAVEAGSLMANTWSNNTPLLDGQGNFGSRLVQKAGAARYIFARVHENFFKIYKDMNCAPKHEDLEHIPPAFYLPVVPMVLANGISGIASGYKTDILPHSLESLIECTELALAGKLDKEPSVQFPKFTGKVIPRDDRDGVILEGIYELNGKTKLTISEVPYKFDREEYVAVLDALEEKDLIVSYNDRCSKDGFRFEVTLKRDYFKSEDESARHEQIMKDFKLTQLVAQNIVVVNERGLVEVFDKASDLIRRFVEIRLGYVDKRIELMQAETLEAYNYAMAKAEFIDLVIKGEIELQGKKKAEVMQSINGHEKLRPYADKLVSMPLYSVTQEEYDRLVKDADKHHSEYEYWTKTTAMKEYKKDLKELKKG
>ID:YP_009102734.1 |[Escherichia phage ECML-134]||_Escherichia_phage_ECML-134_.gbk|hypothetical protein|1329|NC_025449(166783):161127-162455:-1 ^GeneID:22111917^ Escherichia phage ECML-134, complete genome.|neighbours:ID:YP_009102733.1(-1),ID:YP_009102735.1(-1)|neighbour_genes:hypothetical protein,hypothetical protein|
MQLNNRDLKSIIDNEALAYAMYTVENRAIPNMIDGFKPVQRFVIARALDLARGNKDKFHKLASIAGGVADLGYHHGENSAQDAGALMANTWNNNFPLLDGQGNFGSRTVQKAAASRYIFARVSKNFYNVYKDTEYAPVHQDKEHIPPAFYLPIIPTVLLNGVSGIATGYATYILPHSVSSVKKAVLQALQGKKVTKPKVEFPEFRGEVVEIDGQYEIRGTYKFTSRTQMHITEIPYKYDRETYVSKILDPLEDKGFITWDDACGEHGFGFKVKFRKEYSLSDNEEERHAKIMKDFGLIERRSQNITVINEKGKLQVYDNVVDLIKDFVEVRKTYVQKRIDNKIKETESAFRLAFAKAHFIKKVISGEIVVQGKTRKELTEELSKIDMYSSYVDNLVGMNIFHMTSDEAKKLAEEAKAKKEENEYWKTTDVVTEYTKDLEEIK
> |[Tevenvirinae Escherichia_phage_EcWhh-1]||_Escherichia_phage_EcWhh-1.gb|DNA topoisomerase, p..|1380|MH791409.1(170524):55401-56780:-1 ^RAST2:fig|1198136.71.peg.84^ Tevenvirinae Escherichia_phage_EcWhh-1|neighbours:(-1),(-1)|neighbour_genes:hypothetical protein,Phage protein|
MADVIDTLFKQSLDVYDDAFTRRDLKSIIDNEALAYAMYTVENRAIPNMIDGFKPVQRFVVARCLDMARGNKEKFHKLASIAGGVADLGYHHGEGSAQEAGALMANTWNNNFPLLDGQGNFGSRLVQKAAASRYIFARIGSNFAKVYKDTEYAPVHADVEHKPPAFYLPIIPTVLLNGISGIATGYATNILPHSFDSVKKAVLQVLQEKRVTKPKVAYPEFRGDVVEIEPGSYELRGTYKFTSRTQMHIIEIPYKYDRETYVAKVLDPLEDKGYITYDDDCDENGFGFKVKIRKEYELPTEENKKHEKIMKDFGLIERRSQNLTVINEKGKLKVYEDVVELIRDFVEVRKTFVQKRIDGKIIETEEAFKLALAKATFIKDVIDGVVVIQGKTRKVLTEELAGNKVYGEYADKLVAMNIFHITSDEAKKLALEAKAKKEEHQYWKTTDVVTEYVKDLEAL
> |[Tevenvirinae Escherichia_phage_HP3]||_Escherichia_phage_HP3.gb|DNA topoisomerase, p..|1326|NC_041920.1(170254):4394-5719:-1 ^RAST2:fig|1198136.53.peg.13^ Tevenvirinae Escherichia_phage_HP3|neighbours:(1),(-1)|neighbour_genes:hypothetical protein,Phage protein|
MQLNSRNLKSIIDNEALAYAMYTVENRAIPNMIDGFKPVQRFVVHRALDLARGNKEKFHKLASIAGGVADLGYHHGESSAQDAGALMANTWNNNYPLLDGQGNFGSRTVQKAAASRYIFARVSKNFYNVYKDTEYAPAHEDKEHVPPKFYLPIIPTVLLNGVSGIATGYATNILPHSFKSVKKAVLQALQGKNVTKPKVEFPEFRGEVHEVDGRYEIHGTYKFTSRTQMQITEIPYKFDRETYVSKVLDPLEDKGLISWEDDCGEHGFGFKVKFRKEYSLPDDEELRHEKIMKDFSLIERRSQNITVINEKGKLAVYDNVVDLIKDFVEVRKTYVQKRIDNKIIESEKAFKLAFAKAHFIKKVISGEIVIQGKTRKALTEELAQIEMYKEHVDKLVGLNIFHITSDEARKLAEEAKAKKEENEYWKSTDVVTEYTKDLEAL
> |[Tevenvirinae _Escherichia_phage_HY01]||_Escherichia_phage_HY01.gb|DNA topoisomerase, p..|1329|NC_027349.1(166977):161501-162829:-1 ^RAST2:fig|1198136.95.peg.275^ Tevenvirinae _Escherichia_phage_HY01|neighbours:(-1),(-1)|neighbour_genes:Transcriptional regu..,Phage protein|
MQLNNRDLKSIIDNEALAYAMYTVENRAIPNMIDGFKPVQRFVIARALDLARGNKDKFHKLASIAGGVADLGYHHGEKSAQDAGALMANTWNNNFPLLDGQGNFGSRTVQKAAASRYIFARVSKNFYNVYKDTEYAPVHQDKEHIPPAFYLPIIPTVLLNGVSGIATGYATYILPHSVSSVKKAVLQALQGKKVTKPKVEFPEFRGEVVEIDGQYEIRGTYKFTSRTQMHITEIPYKYDRETYVSKILDPLEDKGFITWDDACGEHGFGFKVKFRKEYSLSDNEEERHAKIMKDFGLIERRSQNITVINEKGKLQVYDNVVDLIKDFVDVRKTYVQKRIDNKIKETESAFRLAFAKAHFIKKVISGEIVVQGKTRKELTEELSKIDMYSSYVDKLVGMNIFHMTSDEAKKLAEEAKAKKEENEYWKTTDVVTEYTKDLEEIK
>ID:YP_009284199.1 |[Escherichia phage HY03]||_Escherichia_phage_HY03.gbk|putative DNA topoiso..|1329|NC_031047(170770):128414-129742:1 ^GeneID:29079067^ Escherichia phage HY03, complete genome.|neighbours:ID:YP_009284198.1(1),ID:YP_009284200.1(1)|neighbour_genes:putative acridine re..,putative baseplate w..|
MQLNNRDLKSIIDNEALAYAMYTVENRAIPNMIDGFKPVQRFVIARALDLARGNKDKFHKLASIAGGVADLGYHHGENSAQDAGALMANTWNNNFPLLDGQGNFGSRTVQKAAASRYIFARVSKNFYNVYKDTEYAPVHQDKEHIPPAFYLPVIPTVLLNGVSGIATGYATYILPHSVSSVKKAVLQALQGKKVTKPKVEFPEFRGEVVEIDGQYEIRGTYKFTSRTQMHITEIPYKYDRETYVSKILDPLEDKGFITWDDACGEHGFGFKVKFRKEYSLSDNEEERHAKIMKDFGLIERRSQNITVINEKGKLQVYDNVVDLIKDFVEVRKTYVQKRIDNKIKETESAFRLAFAKAHFIKKVISGEIVVQGKTRKELTEELSKIDMYSSYVDKLVGMNIFHMTSDEAKKLAEEAKAKKEENEYWKTTDVVTEYTKDLEEIK
>ID:BBG28776.1 |[Escherichia phage KIT03]||_Escherichia_phage_KIT03_DNA_.gbk|DNA topoisomerase su..|1329|AP018932(166848):161354-162682:-1 ^^ Escherichia phage KIT03 DNA, complete sequence.|neighbours:ID:BBG28775.1(-1),ID:BBG28777.1(-1)|neighbour_genes:hypothetical protein,hypothetical protein|
MQLNNRDLKSIIDNEALAYAMYTVENRAIPNMIDGFKPVQRFVIARALDLARGNKDKFHKLASIAGGVADLGYHHGENSAQDAGALMANTWNNNFPLLDGQGNFGSRTVQKAAASRYIFARVSKNFYNVYKDTEYAPVHQDKEHIPPAFYLPIIPTVLLNGVSGIATGYATYILPHSVSSVKKAVLQALQGKKVIKPKVEFPEFRGEVVEIDGQYEIRGTYKFTSRTQMHITEIPYKYDRETYVSKILDPLEDKGFITWDDACGEHGFGFKVKFRKEYSLSDNEEERHAKIMKDFGLIERRSQNITVINEKGKLQVYDNVVDLIKDFVEVRKTYVQKRIDNKIKETESAFRLAFAKSHFIKKVISGEIVVQGKTRKELTEELSKIDMYSSYVDKLVGMNIFHMTSDEAKKLAEEAKAKKEENEYWKTTDVVTEYTKDLEEIK
>ID:YP_008060529.1 |[Escherichia phage Lw1]||_Escherichia_phage_Lw1_.gbk|DNA topoisomerase su..|1287|NC_021344(176227):4003-5289:-1 ^GeneID:16205113^ Escherichia phage Lw1, complete genome.|neighbours:ID:YP_008060528.1(-1),ID:YP_008060530.1(-1)|neighbour_genes:putative SprT zinc m..,DNA topoisomerase II..|
MERSIKDVVQVEGLTFALYTIYSRAIPHLVDGFKPVHRFFIHSAAKGGTGFQKVASIAGGVAMYGYHHGETSVEEALSLMAAHWCNNIPLFERDGFFGSRLVKKPGAPRYIKCKLSPLFKAIYMDEDLTLPHEDPEHVPPAYYLPIIPMVLVNGFSGIAKAYATNIPPHDPVSVLNGCISYLNGKDFALDLKYPHFKGDIKDGTMYGKFELQGKTKLVITEIPVKYDRVKYISILDKLEEKGYIVSYKDLSKEDFRYEITLKREYANGLTHEKILKDFGLIENSNPNINVIFNGKLHSYERPETLLKDFVDIRMTVYQQRIEKRIQEAKEALAKALAKVDFIDQMIAQPDALKGLSRSEAVKLVSTWTGCENHAEILVAMNIYHLTTDERQKLEDEANELRKQLKYWETTTPKIEYLNDLKELSKKLK
> |[Tevenvirinae _Escherichia_phage_MX01]||_Escherichia_phage_MX01.gb|DNA topoisomerase, p..|1329|NC_031934.1(168929):163513-164841:-1 ^RAST2:fig|1198136.96.peg.269^ Tevenvirinae _Escherichia_phage_MX01|neighbours:(-1),(-1)|neighbour_genes:hypothetical protein,Phage protein|
MELTSRGLKSIIDNEALAYAMYTVENRAIPNMIDGFKPVQRFVVARCLDMARGNKEKFHKLASIAGGVADLGYHHGEGSAQEAGALMANTWNNNYPLLDGQGNFGSRLVQKAAASRYIFARIGSNFAKVYKDTEYAPVHVDVEHKPPAFYLPIIPTVLLNGVSGIATGYATNILPHSFDSVKKAVLQVLQEKRVTKPKVAYPEFRGEVVEIEPGSYEIRGTYKFTSRTQMHITEIPYKYDRETYVAKILDPLEDKGYITYDDDCDENGFGFKVKIRKEYELPTDEDKKHEKLMKDFGLIERRSQNLTVINEKGKLKVYEDAVELIRDFVEVRKTFVQKRIDGKIIETEEAFKLALAKATFIKDVIDGTVVIQGKTRKVLTEELAGNKVYGEYADKLVAMNIFHITSDEAKKLALEAKAKKEEHQYWKTTDVVTEYVKDLEAL
>ID:AYR04175.1 |[Escherichia phage OLB35]||_Escherichia_phage_OLB35_.gbk|DNA topoisomerase II..|1326|MH992122(169140):164398-165723:-1 ^^ UNVERIFIED: Escherichia phage OLB35, complete genome.|neighbours:ID:AYR04174.1(-1),ID:AYR04176.1(-1)|neighbour_genes:hypothetical protein,hypothetical protein|
MQLNSRNLKSIIDNEALVYAMYTVENRAIPNMIDGFKPVQRFVVHRALDLARGNKEKFHKLASIAGGVADLGYHHGESSAQDAGALMANTWNNNYPLLDGQGNFGSRTVQKAAASRYIFARVSKNFYNVYKDTEYAPAHEDKEHLPPKFYLPIIPTVLLNGVSGIATGYATNILPHSFKSVKKAVLQALQGKNVTKPKVEFPEFRGEVHEVDGRYEIHGTYKFTSRTQMQITEIPYKFDRETYVSKVLDPLEDKGLISWEDDCGEHGFGFKVKFRKEYSLPDDEELRHEKIMKDFSLIERRSQNITVINEKGKLAVYDNVVDLIKDFVEVRKTYVQKRIDNKILESEKAFKLAFAKAHFIKKVISGEIVIQGKTRKALTEELAQIEMYKEHVDKLVGLNIFHITSDEARKLAEEAKAKKEENEYWKSTDVVTEYTKDLEAL
> |[Tevenvirinae _Escherichia_phage_PE37]||_Escherichia_phage_PE37.gb|DNA topoisomerase, p..|1329|KU925172.1(166423):1650-2978:1 ^RAST2:fig|1198136.98.peg.9^ Tevenvirinae _Escherichia_phage_PE37|neighbours:(1),(1)|neighbour_genes:Phage protein,Transcriptional regu..|
MQLNNRDLKSIIDNEALAYAMYTVENRAIPNMIDGFKPVQRFVIARALDLARGNKDKFHKLASIAGGVADLGYHHGENSAQDAGALMANTWNNNFPLLDGQGNFGSRTVQKAAASRYIFARVSKNFYNVYKDTEYAPVHQDKEHIPPAFYLPIIPTVLLNGVSGIATGYATYILPHSVSSVKKAVLQALQGKKVTKPKVEFPEFRGEVVEIDGQYEIRGTYKFTSRTQMHITEIPYKYDRETYVSKILDPLEDKGFITWDDACGEHGFGFKVKFRKEYSLSDNEEERHAKIMKDFGLIERRSQNITVINEKGKLQVYDNVVDLIKDFVEVRKTYVQKRIDNKIKETESAFRLAFAKAHFIKKVISGEIVVQGKTRKELTEELSKIDMYSSYVDKLVGMNIFHMTSDEAKKLAEEAKAKKEENEYWKTTDVVTEYTKDLEEIK
>ID:BBC14601.1 |[Escherichia phage PP01]||_Escherichia_phage_PP01.gbk|52|1329|LC348379(167812):162569-163897:-1 ^^ Escherichia phage PP01 DNA, complete sequence.|neighbours:ID:BBC14600.1(-1),ID:BBC14602.1(-1)|neighbour_genes:motA.1,52.1|
MQLNNRDLKSIIDNEALAYAMYTVENRAIPNMIDGFKPVQRFVIARALDLARGNKDKFHKLASIAGGVADLGYHHGENSAQDAGALMANTWNNNFPLLDGQGNFGSRTVQKAAASRYIFARVSKNFYNVYKDTEYAPVHQDKEHIPPAFYLPIIPTVLLNGVSGIATGYATYILPHSVSSVKKAVLQALQGKKVTKPKVEFPEFRGEVVEIDGQYEIRGTYKFTSRTQMHITEIPYKYDRETYVSKILDPLEDKGFITWDDACGEHGFGFKVKFRKEYSLSDNEEERHAKIMKDFGLIERRSQNITVINEKGKLQVYDNVVDLIKDFVEVRKTYVQKRIDNKIKETESAFRLAFAKAHFIKKVISGEIVVQGKTRKELTEELSKIDMYSSYVDKLVGMNIFHMTSDEAKKLAEEAKAKKEENEYWKTTDVVTEYTKDLEEIK
> |[Tevenvirinae _Escherichia_phage_SF]||_Escherichia_phage_SF.gb|DNA topoisomerase, p..|1326|MH359124.1(168695):125472-126797:1 ^RAST2:fig|1198136.100.peg.217^ Tevenvirinae _Escherichia_phage_SF|neighbours:(1),(-1)|neighbour_genes:Phage protein,hypothetical protein|
MQLNSRNLKSIIDNEALAYAMYTVENRAIPNMIDGFKPVQRFVVHRALDLARGNKEKFHKLASIAGGVADLGYHHGESSAQDAGALMANTWNNNYPLLDGQGNFGSRTVQKAAASRYIFARVSKNFYNVYKDTEYAPAHEDKEHIPPKFYLPIIPTVLLNGVSGIATGYATNILPHSFKSVKKAVLQALQGKNVTKPKVEFPEFRGEVHEVDGRYEIHGTYKFTSRTQMQITEIPYKFDRETYVSKVLDPLEDKGLISWEDDCGEHGFGFKVKFRKEYSLPDDEELRHEKIMKDFSLIERRSQNITVINEKGKLAVYDNVVDLIKDFVEVRKTYVQKRIDNKILESEKAFKLAFAKAHFIKKVITGEIVIQGKTRKALTEELAQIEMYKEHVDKLVGLNIFHITSDEARKLAEEAKAKKEENEYWKSTDVVTEYTKDLEAL
>ID:YP_009608409.1 |[Escherichia phage ST0]||_Escherichia_phage_ST0.gbk|DNA topoisomerase II..|1326|NC_041990(170496):66065-67390:1 ^GeneID:40084431^ Escherichia phage ST0, complete genome.|neighbours:ID:YP_009608408.1(1),ID:YP_009608410.1(1)|neighbour_genes:hypothetical protein,hypothetical protein|
MQLNSRNLKSIIDNEALAYAMYTVENRAIPNMIDGFKPVQRFVVHRALDLARGNKEKFHKLASIAGGVADLGYHHGESSAQDAGALMANTWNNNYPLLDGQGNFGSRTVQKAAASRYIFARVSKNFYNVYKDTEYAPAHEDKEHIPPKFYLPIIPTVLLNGVSGIATGYATNILPHSFKSVKKAVLQALQGKNVTKPKVEFPEFRGEVHEVDGRYEIHGTYKFTSRTQMQITEIPYKFDRETYVSKVLDPLEDKGLISWEDDCGEHGFGFKVKFRKEYSLPDDEELRHEKIMKDFSLIERRSQNITVINEKGKLAVYDNVVDLIKDFVEVRKTYVQKRIDNKILESEKAFKLAFAKAHFIKKVITGEIVIQGKTRKALTEELAQIEMYKEHVDKLVGLNIFHITSDEARKLAEEAKAKKEENEYWKSTDVVTEYTKDLEAL
>ID:BBC14877.1 |[Escherichia phage T2]||_Escherichia_phage_T2.gbk|52|1329|LC348380(163825):158568-159896:-1 ^^ Escherichia phage T2 DNA, complete sequence.|neighbours:ID:BBC14876.1(-1),ID:BBC14878.1(-1)|neighbour_genes:motA.1,52.1|
MQLNNRDLKSIIDNEALAYAMYTVENRAIPNMIDGFKPVQRFVIARALDLARGNKDKFHKLASIAGGVADLGYHHGENSAQDAGALMANTWNNNFPLLDGQGNFGSRTVQKAAASRYIFARVSKNFYNVYKDTEYAPVHQDKEHIPPAFYLPIIPTVLLNGVSGIATGYATYILPHSVSSVKKAVLQALQGKKVTKPKVEFPEFRGEVVEIDGQYEIRGTYKFTSRTQMHITEIPYKYDRETYVSKILDPLEDKGFITWDDACGEHGFGFKVKFRKEYSLSDNEEERHAKIMKDFGLIERRSQNITVINEKGKLQVYDNVVDLIKDFVEVRKTYVQKRIDNKIKETESAFRLAFAKAHFIKKVISGEIVVQGKTRKELTEELSKIDMYSSYVDKLVGMNIFHMTSDEAKKLAEEAKAKKEENEYWKTTDVVTEYTKDLEEIK
>ID:YP_009281596.1 |[Escherichia phage UFV-AREG1]||_Escherichia_phage_UFV-AREG1_.gbk|DNA topoisomerase II..|1329|NC_031030(170788):161367-162695:-1 ^GeneID:29063789^ Escherichia phage UFV-AREG1, complete genome.|neighbours:ID:YP_009281595.1(-1),ID:YP_009281597.1(-1)|neighbour_genes:hypothetical protein,acridine resistance ..|
MQLNNRDLKSIIDNEALAYAMYTVENRAIPNMIDGFKPVQRFVIARALDLARGNKDKFHKLASIAGGVADLGYHHGENSAQDAGALMANTWNNNFPLLDGQGNFGSRTVQKAAASRYIFARVSKNFYNVYKDTEYAPVHQDKEHIPPAFYLPIIPTVLLNGVSGIATGYATYILPHSVCSVKKAVLQALQGKKVTKPKVEFPEFRGEVVEIDGQYEIRGTYKFTSRTQMHITEIPYKYDRETYVSKILDPLEDKGFITWDDACGEHGFGFKVKFRKEYSLSDNEEERHAKIMKDFGLIERRSQNITVINEKGKLQVYDNVVDLIKDFVEVRKTYVQKRIDNKIKETESAFRLAFAKAHFIKKVISGEIVVQGKTRKELTEELSKIDIYSSYVDKLVGMNIFHMTSDEAKKLAEEAKAKKEENEYWKTTDVVTEYTKDLEEIK
>ID:YP_009323461.1 |[Escherichia phage WG01]||_Escherichia_phage_WG01_.gbk|topoisomerase II med..|1380|NC_031928(169936):164448-165827:-1 ^GeneID:30308587^ Escherichia phage WG01, complete genome.|neighbours:ID:YP_009323460.1(-1),ID:YP_009323462.1(-1)|neighbour_genes:hypothetical protein,hypothetical protein|
MADVIDTLFKQALDVYDDSFTRRDLKSIIDNEALAYAMYTVENRAIPNMIDGFKPVQRFVVARCLDMARGNKEKFHKLASIAGGVADLGYHHGEGSAQEAGALMANTWNNNYPLLDGQGNFGSRLVQKAAASRYIFARIGSNFAKVYKDIEYAPVHADVEHKPPAFYLPIIPTVLLNGISGIATGYATNILPHSFDSVKKAVLQVLQEKRVTKPKVAYPEFRGEVVEIEPGSYEIRGTYKFTSRTQMHITEIPYKYDRETYVAKVLDPLEDKGYITYDDDCDENGFGFKVKIRKEYELPTDENKKHEKIMKDFGLIERRSQNLTVINEKGKLKVYEDAVELIRDFVEVRKTFVQKRIDGKIIETEEAFKLALAKATFIKDVIDGVVVIQGKTRKVLTEELASNKVYGEYADKLVAMNIFHITSDEAKKLALEAKAKKEEHQYWKTTDVVTEYVKDLEAL
>ID:YP_009030873.1 |[Escherichia phage vB_EcoM_112]||_Escherichia_phage_e112_.gbk|topoisomerase II med..|1329|NC_024125(168470):162978-164306:-1 ^GeneID:19485417^ Escherichia phage e11/2, complete genome.|neighbours:ID:YP_009030872.1(-1),ID:YP_009030874.1(-1)|neighbour_genes:hypothetical protein,acridine resistance ..|
MQLNNRDLKSIIDNEALAYAMYTVENRAIPNMIDGFKPVQRFVIARALDLARGNKDKFHKLASIAGGVADLGYHHGENSAQDAGALMANTWNNNFPLLDGQGNFGSRTVQKAAASRYIFARVSKNFYNVYKDTEYAPVHQDKEHIPPAFYLPIIPTVLLNGVSGIATGYATYILPHSVSSVKKAVLQALQGKKVTKPKVEFPEFRGEVVEIDGQYEIRGTYKFTSRTQMHITEIPYKYDRETYVSKILDPLEDKGFITWDDACGEHGFGFKVKFRKEYSLSDNEEERHAKIMKDFGLIERRSQNITVINEKGKLQVYDNVVDLIKDFVEVRKTYVQKRIDNKIKETESAFRLAFAKAHFIKKVISGEIVVQGKTRKELTEELSKIDMYSSYVDKLVGMNIFHMTSDEAKKLAEEAKAKKEENEYWKTTDVVTEYTKDLEEIK
>ID:AYN56424.1 |[Escherichia phage p000v]||_Escherichia_phage_p000v_.gbk|hypothetical protein|1326|MK047717(167803):154305-155630:1 ^^ Escherichia phage p000v, complete genome.|neighbours:ID:AYN56423.1(1),ID:AYN56425.1(1)|neighbour_genes:hypothetical protein,middle transcription..|
MQLNSRNLKSIIDNEALAYAMYTVENRAIPNMIDGFKPVQRFVVHRALDLARGNKEKFHKLASIAGGVADLGYHHGESSAQDAGALMANTWNNNYPLLDGQGNFGSRTVQKAAASRYIFARVSKNFYNVYKDTEYAPAHEDKEHVPPKFYLPIIPTVLLNGVSGIATGYATNILPHSFKSVKKAVLQALQGKNVTKPKVEFPEFRGEVHEVDGRYEIHGTYKFTSRTQMQITEIPYKFDRETYVSKVLDPLEDKGLISWEDDCGEHGFGFKVKFRKEYSLPDDEELRHEKIMKDFSLIERRSQNITVINEKGKLAVYDNVVDLIKDFVEVRKTYVQKRIDNKILESEKAFKLAFAKAHFIKKVINGEIVIQGKTRKALTEELAQIEMYKEHVDKLVGLNIFHITSDEARKLAEEAKAKKEENEYWKSTDVVTEYTKDLEAL
> |[Tevenvirinae _Escherichia_phage_p000y]||_Escherichia_phage_p000y.gb|DNA topoisomerase, p..|1326|MK047718.1(169872):96826-98151:1 ^RAST2:fig|1198136.97.peg.182^ Tevenvirinae _Escherichia_phage_p000y|neighbours:(1),(1)|neighbour_genes:Phage protein,hypothetical protein|
MQLNSRNLKSIIDNEALAYAMYTVENRAIPNMIDGFKPVQRFVVHRALDLARGNKEKFHKLASIAGGVADLGYHHGESSAQDAGALMANTWNNNYPLLDGQGNFGSRTVQKAAASRYIFARVSKNFYNVYKDTEYAPAHEDKEHIPPKFYLPIIPTVLLNGVSGIATGYATNILPHSFKSVKKAVLQALQGKNVTKPKVEFPEFRGEVHEVDGRYEIHGTYKFTSRTQMQITEIPYKFDRETYVSKVLDPLEDKGLISWEDDCGEHGFGFKVKFRKEYSLPDDEELRHEKIMKDFSLIERRSQNITVINEKGKLAVYDNVVDLIKDFVEVRKTYVQKRIDNKILESEKAFKLAFAKAHFIKKVINGEIVIQGKTRKALTEELAQIEMYKEHVDKLVGLNIFHITSDEARKLAEEAKAKKEENEYWKSTDVVTEYTKDLEAL
> |[Tevenvirinae _Escherichia_phage_slur02]||_Escherichia_phage_slur02.gb|DNA topoisomerase, p..|1329|NC_028927.1(167298):66068-67396:-1 ^RAST2:fig|1198136.99.peg.99^ Tevenvirinae _Escherichia_phage_slur02|neighbours:(-1),(-1)|neighbour_genes:Transcriptional regu..,Phage protein|
MQLNNRDLKSIIDNEALAYAMYTVENRAIPNMIDGFKPVQRFVIARALDLARGNKDKFHKLASIAGGVADLGYHHGENSAQDAGALMANTWNNNFPLLDGQGNFGSRTVQKAAASRYIFARVSKNFYNVYKDTEYAPVHQDKEHIPPAFYLPIIPTVLLNGVSGIATGYATYILPHSVSSVKKAVLQALQGKKVTKPKVEFPEFRGEVVEIDGQYEIRGTYKFTSRTQMHITEIPYKYDRETYVSKILDPLEDKGFITWDDACGEHGFGFKVKFRKEYSLSDNEEERHAKIMKDFGLIERRSQNITVINEKGKLQVYDNVVDLIKDFVEVRKTYVQKRIDNKIKETESAFRLAFAKAHFIKKVISGEIVVQGKTRKELTEELSKIDMYSSYVDKLVGMNIFHMTSDEAKKLAEEAKAKKEENEYWKTTDVVTEYTKDLEEIK
>ID:YP_009624990.1 |[Escherichia phage slur03]||_Escherichia_phage_slur03_.gbk|topoisomerase II med..|1329|NC_042129(167467):8028-9356:1 ^GOA:A0A0M7QCH6,GeneID:40101872,InterPro:IPR002205,InterPro:IPR013757,InterPro:IPR013758,InterPro:IPR013760,InterPro:IPR024946,UniProtKB/TrEMBL:A0A0M7QCH6^ Escherichia phage slur03, complete genome.|neighbours:ID:YP_009624989.1(1),ID:YP_009624991.1(1)|neighbour_genes:acridine resistance ..,putative phage prote..|
MQLNNRDLKSIIDNEALAYAMYTVENRAIPNMIDGFKPVQRFVIARALDLARGNKDKFHKLASIAGGVADLGYHHGENSAQDAGALMANTWNNNFPLLDGQGNFGSRTVQKAAASRYIFARVSKNFYNVYKDTEYAPVHQDKEHIPPAFYLPVIPTVLLNGVSGIATGYATYILPHSVSSVKKAVLQALQGKKVTKPKVEFPEFRGEVVEIDGQYEIRGTYKFTSRTQMHITEIPYKYDRETYVSKILDPLEDKGFITWDDACGEHGFGFKVKFRKEYSLSDNEEERHAKIMKDFGLIERRSQNITVINEKGKLQVYDNVVDLIKDFVEVRKTYVQKRIDNKIKETESAFRLAFAKAHFIKKVISGEIVVQGKTRKELTEELSKIEMYSSYVDKLVGMNIFHMTSDEAKKLAEEAKAKKEENEYWKTTDVVTEYTKDLEEIK
>ID:YP_009625478.1 |[Escherichia phage slur04]||_Escherichia_phage_slur04_.gbk|gyrA|1329|NC_042130(167298):147752-149080:-1 ^GOA:A0A0M7QA67,GeneID:40102375,InterPro:IPR002205,InterPro:IPR013757,InterPro:IPR013758,InterPro:IPR013760,InterPro:IPR024946,UniProtKB/TrEMBL:A0A0M7QA67^ Escherichia phage slur04, complete genome.|neighbours:ID:YP_009625477.1(-1),ID:YP_009625479.1(-1)|neighbour_genes:hypothetical protein,hypothetical protein|
MQLNNRDLKSIIDNEALAYAMYTVENRAIPNMIDGFKPVQRFVIARALDLARGNKDKFHKLASIAGGVADLGYHHGENSAQDAGALMANTWNNNFPLLDGQGNFGSRTVQKAAASRYIFARVSKNFYNVYKDTEYAPVHQDKEHIPPAFYLPIIPTVLLNGVSGIATGYATYILPHSVSSVKKAVLQALQGKKVTKPKVEFPEFRGEVVEIDGQYEIRGTYKFTSRTQMHITEIPYKYDRETYVSKILDPLEDKGFITWDDACGEHGFGFKVKFRKEYSLSDNEEERHAKIMKDFGLIERRSQNITVINEKGKLQVYDNVVDLIKDFVEVRKTYVQKRIDNKIKETESAFRLAFAKAHFIKKVISGEIVVQGKTRKELTEELSKIDMYSSYVDKLVGMNIFHMTSDEAKKLAEEAKAKKEENEYWKTTDVVTEYTKDLEEIK
>ID:CUL02534.1 |[Escherichia phage slur08]||_Escherichia_phage_slur08_.gbk|gyrA|1329|LN881733(167467):5275-6603:1 ^GOA:A0A0M7QB92,InterPro:IPR002205,InterPro:IPR013757,InterPro:IPR013758,InterPro:IPR013760,InterPro:IPR024946,UniProtKB/TrEMBL:A0A0M7QB92^ Escherichia phage slur08, complete genome.|neighbours:ID:CUL02533.1(1),ID:CUL02535.1(1)|neighbour_genes:hypothetical protein,hypothetical protein|
MQLNNRDLKSIIDNEALAYAMYTVENRAIPNMIDGFKPVQRFVIARALDLARGNKDKFHKLASIAGGVADLGYHHGENSAQDAGALMANTWNNNFPLLDGQGNFGSRTVQKAAASRYIFARVSKNFYNVYKDTEYAPVHQDKEHIPPAFYLPVIPTVLLNGVSGIATGYATYILPHSVSSVKKAVLQALQGKKVTKPKVEFPEFRGEVVEIDGQYEIRGTYKFTSRTQMHITEIPYKYDRETYVSKILDPLEDKGFITWDDACGEHGFGFKVKFRKEYSLSDNEEERHAKIMKDFGLIERRSQNITVINEKGKLQVYDNVVDLIKDFVEVRKTYVQKRIDNKIKETESAFRLAFAKAHFIKKVISGEIVVQGKTRKELTEELSKIEMYSSYVDKLVGMNIFHMTSDEAKKLAEEAKAKKEENEYWKTTDVVTEYTKDLEEIK
>ID:CUL03032.1 |[Escherichia phage slur11]||_Escherichia_phage_slur11_.gbk|gyrA|1329|LN881734(167298):151298-152626:-1 ^GOA:A0A0M7QF30,InterPro:IPR002205,InterPro:IPR013757,InterPro:IPR013758,InterPro:IPR013760,InterPro:IPR024946,UniProtKB/TrEMBL:A0A0M7QF30^ Escherichia phage slur11, complete genome.|neighbours:ID:CUL03031.1(-1),ID:CUL03033.1(-1)|neighbour_genes:hypothetical protein,hypothetical protein|
MQLNNRDLKSIIDNEALAYAMYTVENRAIPNMIDGFKPVQRFVIARALDLARGNKDKFHKLASIAGGVADLGYHHGENSAQDAGALMANTWNNNFPLLDGQGNFGSRTVQKAAASRYIFARVSKNFYNVYKDTEYAPVHQDKEHIPPAFYLPIIPTVLLNGVSGIATGYATYILPHSVSSVKKAVLQALQGKKVTKPKVEFPEFRGEVVEIDGQYEIRGTYKFTSRTQMHITEIPYKYDRETYVSKILDPLEDKGFITWDDACGEHGFGFKVKFRKEYSLSDNEEERHAKIMKDFGLIERRSQNITVINEKGKLQVYDNVVDLIKDFVEVRKTYVQKRIDNKIKETESAFRLAFAKAHFIKKVISGEIVVQGKTRKELTEELSKIDMYSSYVDKLVGMNIFHMTSDEAKKLAEEAKAKKEENEYWKTTDVVTEYTKDLEEIK
>ID:CUL03552.1 |[Escherichia phage slur13]||_Escherichia_phage_slur13_.gbk|gyrA|1329|LN881737(167299):5948-7276:-1 ^GOA:A0A0M7QGB9,InterPro:IPR002205,InterPro:IPR013757,InterPro:IPR013758,InterPro:IPR013760,InterPro:IPR024946,UniProtKB/TrEMBL:A0A0M7QGB9^ Escherichia phage slur13, complete genome.|neighbours:ID:CUL03551.1(-1),ID:CUL03553.1(-1)|neighbour_genes:hypothetical protein,hypothetical protein|
MQLNNRDLKSIIDNEALAYAMYTVENRAIPNMIDGFKPVQRFVIARALDLARGNKDKFHKLASIAGGVADLGYHHGENSAQDAGALMANTWNNNFPLLDGQGNFGSRTVQKAAASRYIFARVSKNFYNVYKDTEYAPVHQDKEHIPPAFYLPIIPTVLLNGVSGIATGYATYILPHSVSSVKKAVLQALQGKKVTKPKVEFPEFRGEVVEIDGQYEIRGTYKFTSRTQMHITEIPYKYDRETYVSKILDPLEDKGFITWDDACGEHGFGFKVKFRKEYSLSDNEEERHAKIMKDFGLIERRSQNITVINEKGKLQVYDNVVDLIKDFVEVRKTYVQKRIDNKIKETESAFRLAFAKAHFIKKVISGEIVVQGKTRKELTEELSKIDMYSSYVDKLVGMNIFHMTSDEAKKLAEEAKAKKEENEYWKTTDVVTEYTKDLEEIK
>ID:YP_009180760.1 |[Escherichia phage slur14]||_Escherichia_phage_slur14_.gbk|gyrA|1329|NC_028448(167467):102984-104312:-1 ^GOA:A0A0M7QH41,GeneID:26227932,InterPro:IPR002205,InterPro:IPR013757,InterPro:IPR013758,InterPro:IPR013760,InterPro:IPR024946,UniProtKB/TrEMBL:A0A0M7QH41^ Escherichia phage slur14, complete genome.|neighbours:ID:YP_009180759.1(-1),ID:YP_009180761.1(-1)|neighbour_genes:hypothetical protein,hypothetical protein|
MQLNNRDLKSIIDNEALAYAMYTVENRAIPNMIDGFKPVQRFVIARALDLARGNKDKFHKLASIAGGVADLGYHHGENSAQDAGALMANTWNNNFPLLDGQGNFGSRTVQKAAASRYIFARVSKNFYNVYKDTEYAPVHQDKEHIPPAFYLPVIPTVLLNGVSGIATGYATYILPHSVSSVKKAVLQALQGKKVTKPKVEFPEFRGEVVEIDGQYEIRGTYKFTSRTQMHITEIPYKYDRETYVSKILDPLEDKGFITWDDACGEHGFGFKVKFRKEYSLSDNEEERHAKIMKDFGLIERRSQNITVINEKGKLQVYDNVVDLIKDFVEVRKTYVQKRIDNKIKETESAFRLAFAKAHFIKKVISGEIVVQGKTRKELTEELSKIEMYSSYVDKLVGMNIFHMTSDEAKKLAEEAKAKKEENEYWKTTDVVTEYTKDLEEIK
>ID:AVH86091.1 |[Escherichia phage vB_EcoM-G28]||_Escherichia_phage_vB_EcoM-G28.gbk|putative DNA topoiso..|1329|MG867727(170121):164632-165960:-1 ^^ Escherichia phage vB_EcoM-G28, complete genome.|neighbours:ID:AVH86090.1(-1),ID:AVH86092.1(-1)|neighbour_genes:hypothetical protein,putative nuclear dis..|
MQLNNRDLKSIIDNEALAYAMYTVENRAIPNMIDGFKPVQRFVIARALDLARGNKDKFHKLASIAGGVADLGYHHGENSAQDAGALMANTWNNNFPLLDGQGNFGSRTVQKAAASRYIFARVSKNFYNVYKDTEYAPVHQDKEHIPPAFYLPIIPTVLLNGVSGIATGYATYILPHSVSSVKKAVLQALQGKKVTKPKVEFPEFRGEVVEIDGQYEIRGTYKFTSRTQMHITEIPYKYDRETYVSKILDPLEDKGFITWDDACGEHGFGFKVKFRKEYSLSDNEEERHAKIMKDFGLIERRSQNITVINEKGKLQVYDNVVDLIKDFVEVRKTYVQKRINNKIKETESAFRLAFAKAHFIKKVISGEIVVQGKTRKELTEELSKIEMYSSYVDKLVGMNIFHMTSDEAKKLAEEAKAKKEENEYWKTTDVVTEYTKDLEEIK
>ID:QDF15285.1 |[Escherichia phage vB_EcoM-Sa45lw]||_Escherichia_phage_vB_EcoM-Sa45lw_.gbk|DNA gyrase|1329|MK977694(167353):161895-163223:-1 ^^ Escherichia phage vB_EcoM-Sa45lw, complete genome.|neighbours:ID:QDF15284.1(-1),ID:QDF15286.1(-1)|neighbour_genes:putative periplasmic..,hypothetical protein|
MQLNNRDLKSIIDNEALAYAMYTVENRAIPNMIDGFKPVQRFVIARALDLARGNKDKFHKLASIAGGVADLGYHHGENSAQDAGALMANTWNNNFPLLDGQGNFGSRTVQKAAASRYIFARVSKNFYNVYKDTEYAPVHQDKEHIPPAFYLPIIPTVLLNGVSGIATGYATYILPHSVSSVKKAVLQALQGKKVTKPKVEFPEFRGEVVEIDGQYEIRGTYKFTSRTQMHITEIPYKYDRETYVSKILDPLEDKGFITWDDACGEHGFGFKVKFRKEYSLSDNEEERHAKIMKDFGLIERRSQNITVINEKGKLQVYDNVVDLIKDFVEVRKTYVQKRIDNKIKETESAFRLAFAKAHFIKKVISGEIVVQGKTRKELTEELSKIEMYSSYVDKLVGMNIFHMTSDEAKKLAEEAKAKKEENEYWKTTNVVTEYTKDLEEIK
>ID:YP_009290524.1 |[Escherichia phage vB_EcoM-UFV13]||_Escherichia_phage_vB_EcoM-UFV13_.gbk|DNA topoisomerase|1329|NC_031103(165772):160538-161866:-1 ^GeneID:29081320^ Escherichia phage vB_EcoM-UFV13, complete genome.|neighbours:ID:YP_009290523.1(-1),ID:YP_009290525.1(-1)|neighbour_genes:hypothetical protein,hypothetical protein|
MQLNNRDLKSIIDNEALAYAMYTVENRAIPNMIDGFKPVQRFVIARALDLARGNKDKFHKLASIAGGVADLGYHHGENSAQDAGALMANTWNNNFPLLDGQGNFGSRTVQKAAASRYIFARVSKNFYNVYKDTEYAPVHQDKEHIPPAFYLPIIPTVLLNGVSGIATGYATYILPHSVSSVKKAVLQALQGKKVTKPKVEFPEFRGEVVEIDGQYEIRGTYKFTSRTQMNITEIPYKYDRETYVSKILDPLEDKGFITWDDACGEHGFGFKVKFRKEYALSDNEEERHAKIMKDFGLIERRSQNITVINEKGKLQVYDNVVDLIKDFVEVRKTYVQKRIDNKIKETESAFRLAFAKAHFIKKVISGEIVVQGKTRKELTEELSKIDMYSSYVDKLVGMNIFHMTSDEAKKLAEEAKAKKEENEYWKTTDVVTEYTKDLEEIK
>ID:AUV61122.1 |[Escherichia phage vB_EcoM-fFiEco06]||_Escherichia_phage_vB_EcoM-fFiEco06_.gbk|DNA topoisomerase II..|1329|MG781190(167076):161545-162873:-1 ^^ Escherichia phage vB_EcoM-fFiEco06, complete genome.|neighbours:ID:AUV61121.1(-1),ID:AUV61123.1(-1)|neighbour_genes:putative periplasmic..,putative membrane pr..|
MQLNNRDLKSIIDNEALAYAMYTVENRAIPNMIDGFKPVQRFVIARALDLARGNKDKFHKLASIAGGVADLGYHHGENSAQDAGALMANTWNNNFPLLDGQGNFGSRTVQKAAASRYIFARVSKNFYNVYKDTEYAPVHQDKEHIPPAFYLPIIPTVLLNGVSGIATGYATYILPHSVSSVKKAVLQALQGKKVTKPKVEFPEFRGEVVEIDGQYEIRGTYKFTSRTQMHITEIPYKYDRETYVSKILDPLEDKGFITWDDACGEHGFGFKVKFRKEYSLSDNEEERHAKIMKDFGLIERRSQNITVINEKGKLQVYDNVVDLIKDFVEVRKTYVQKRIDNKIKETESAFRLAFAKAHFIKKVISGEIVVQGKTRKELTEELSKIDMYSSYVDKLVGMNIFHMTSDEAKKLAEEAKAKKEENEYWKTTDVVTEYTKDLEEIK
>ID:AUV61394.1 |[Escherichia phage vB_EcoM-fHoEco02]||_Escherichia_phage_vB_EcoM-fHoEco02_.gbk|DNA topoisomerase II..|1329|MG781191(167064):161533-162861:-1 ^^ Escherichia phage vB_EcoM-fHoEco02, complete genome.|neighbours:ID:AUV61393.1(-1),ID:AUV61395.1(-1)|neighbour_genes:putative periplasmic..,putative membrane pr..|
MQLNNRDLKSIIDNEALAYAMYTVENRAIPNMIDGFKPVQRFVIARALDLARGNKDKFHKLASIAGGVADLGYHHGENSAQDAGALMANTWNNNFPLLDGQGNFGSRTVQKAAASRYIFARVSKNFYNVYKDTEYAPVHQDKEHIPPAFYLPIIPTVLLNGVSGIATGYATYILPHSVSSVKKAVLQALQGKKVTKPKVEFPEFRGEVVEIDGQYEIRGTYKFTSRTQMHITEIPYKYDRETYVSKILDPLEDKGFITWDDACGEHGFGFKVKFRKEYSLSDNEEERHAKIMKDFGLIERRSQNITVINEKGKLQVYDNVVDLIKDFVEVRKTYVQKRIDNKIKETESAFRLAFAKAHFIKKVISGEIVVQGKTRKELTEELSKIDMYSSYVDKLVGMNIFHMTSDEAKKLAEEAKAKKEENEYWKTTDVVTEYTKDLEEIK
>ID:AYP69743.1 |[Escherichia phage vB_EcoM_DalCa]||_Escherichia_phage_vB_EcoM_DalCa_.gbk|DNA topoisomerase|1329|MH992510(166040):160547-161875:-1 ^^ Escherichia phage vB_EcoM_DalCa, complete genome.|neighbours:ID:AYP69980.1(-1),ID:AYP69974.1(-1)|neighbour_genes:hypothetical protein,acridine resistance ..|
MQLNNRDLKSIIDNEALAYAMYTVENRAIPNMIDGFKPVQRFVIARALDLARGNKDKFHKLASIAGGVADLGYHHGENSAQDAGALMANTWNNNFPLLDGQGNFGSRTVQKAAASRYIFARVSKNFYNVYKDTEYAPVHQDKEHIPPAFYLPIIPTVLLNGVSGIATGYATYILPHSVSSVKKAVLQALQGKKVTKPKVEFPEFRGEVVEIDGQYEIRGTYKFTSRTQMHITEIPYKYDRETYVSKILDPLEDKGFITWDDACGEHGFGFKVKFRKEYSLSDNEEERHAKIMKDFGLIERRSQNITVINEKGKLQVYDNVVDLIKDFVEVRKTYVQKRIDNKIKETESAFRLAFAKAHFIKKVISGEIVVQGKTRKELTEELSKIDMYSSYVDKLVGMNIFHMTSDEAKKLAEEAKAKKEENEYWKTTDVVTEYTKDLEEIK
>ID:QBO63781.1 |[Escherichia phage vB_EcoM_G10400]||_Escherichia_phage_vB_EcoM_G10400.gbk|putative DNA gyrase ..|1329|MK327937(170182):164905-166233:-1 ^^ Escherichia phage vB_EcoM_G10400, complete genome.|neighbours:ID:QBO63780.1(-1),ID:QBO63782.1(-1)|neighbour_genes:hypothetical protein,hypothetical protein|
MQLNNRDLKSIIDNEALAYAMYTVENRAIPNMIDGFKPVQRFVIARALDLARGNKDKFHKLASIAGGVADLGYHHGENSAQDAGALMANTWNNNFPLLDGQGNFGSRTVQKAAASRYIFARVSKNFYNVYKDTEYAPVHQDKEHIPPAFYLPIIPTVLLNGVSGIATGYATYILPHSVSSVKKAVLQALQGKKVTKPKVEFPEFRGEVVEIDGQYEIRGTYKFTSRTQMHITEIPYKYDRETYVSKILDPLEDKGFITWDDACGEHGFGFKVKFRKEYSLSNNEEERHAKIMKDFGLIERRSQNITVINEKGKLQVYDNVVDLIKDFVEVRKTYVQKRIDNKIKETESAFRLAFAKAHFIKKVISGEIVVQGKTRKELTEELSKIDMYSSYVDKLVGMNIFHMTSDEAKKLAEEAKAKKEENEYWKTTDVVTEYTKDLEEIK
>ID:QBO62427.1 |[Escherichia phage vB_EcoM_G2248]||_Escherichia_phage_vB_EcoM_G2248.gbk|putative DNA topoiso..|1365|MK327932(170678):167064-168428:-1 ^^ Escherichia phage vB_EcoM_G2248, complete genome.|neighbours:ID:QBO62426.1(-1),ID:QBO62428.1(-1)|neighbour_genes:hypothetical protein,hypothetical protein|
MDKISQIVNTFTYRSLESIVHNEAKEYAIYSAEERGIPQLVDGLKPVQRFVMECALQKSKGDRKKFRKMADIGSGVAELGYHHGETNAVEAGSLMANTWSNNTPLLDGQGNFGSRLVQKAGAARYIFARVHENFFKIYKDMNCAPKHEDLEHTPPAFYLPVVPMVLANGISGIATGYKTDILPHSLESLIECTELALAGKLDKEPSVQFPKFTGKVIPRDDRDGVILEGTYELNGKTKLTISEVPYKFDREEYVAVLDALEEKDLIVSYNDRCSKDGFRFEVTLKRDYFKSEDESARHEQIMKDFKLTQLVAQNIVVVNERGLVEVFEKASDLIRRFVEIRLGYVDKRIELMQAETLEAYNYAMAKAEFIDRVIKGEIELQGKKKAEVMQSINGHEKLRPYADKLVSMPLYSVTQEEYDRLVKDADKHHSEYEYWTKTTAMKEYKKDLKELKKG
> |[Tevenvirinae Escherichia_phage_vB_EcoM_G2285]||_Escherichia_phage_vB_EcoM_G2285.gb|DNA topoisomerase, p..|1326|MK327933.1(166675):161944-163269:-1 ^RAST2:fig|1198136.60.peg.273^ Tevenvirinae Escherichia_phage_vB_EcoM_G2285|neighbours:(-1),(-1)|neighbour_genes:hypothetical protein,Phage protein|
MQFNSRNLKSIIDNEALAYAMYTVENRAIPNMIDGFKPVQRFVVHRALDLARGNKEKFHKLASIAGGVADLGYHHGESSAQDAGALMANTWNNNYPLLDGQGNFGSRTVQKAAASRYIFARVSKNFYNVYKDTEYAPAHEDKEHIPPKFYLPIIPTVLLNGVSGIATGYATNILPHSFKSVKKAVLQALQGKNVTKPKVEFPEFRGEVHEVDGRYEIHGTYKFTSRTQMQITEIPYKFDRETYVSKVLDPLEDKGLISWEDDCGEHGFGFKVKFRKEYSLPDDEELRHEKIMKDFSLIERRSQNITVINEKGKLAVYDNVVDLIKDFVEVRKTYVQKRIDNKILESEKAFKLAFAKAHFIKKVISGEIVIQGKTRKALTEELAQIEMYKEHVDKLVGLNIFHITSDEARKLAEEAKAKKEENEYWKSTDVVTEYVKDLEAL
> |[Tevenvirinae _Escherichia_phage_vB_EcoM_G2469]||_Escherichia_phage_vB_EcoM_G2469.gb|DNA topoisomerase, p..|1326|MK327934.1(170452):165721-167046:-1 ^RAST2:fig|1198136.90.peg.275^ Tevenvirinae _Escherichia_phage_vB_EcoM_G2469|neighbours:(-1),(-1)|neighbour_genes:hypothetical protein,Phage protein|
MQLNSRNLKSIIDNEALAYAMYTVENRAIPNMIDGFKPVQRFVVHRALDLARGNKEKFHKLASIAGGVADLGYHHGESSAQDAGALMANTWNNNYPLLDGQGNFGSRTVQKAAASRYIFARVSKNFYNVYKDTEYAPAHEDKEHIPPKFYLPIIPTVLLNGVSGIATGYATNILPHSFKSVKKAVLQALQGKNVTKPKVEFPEFRGEVHEVDGRYEIHGTYKFTSRTQMQITEIPYKFDRETYVSKVLDPLEDKGLISWEDDCGEHGFGFKVKFRKEYSLPDDEELRHEKIMKDFSLIERRSQNITVINEKGKLAVYDNVVDLIKDFVEVRKTYVQKRIDNKILESEKAFKLAFAKAHFIKKVITGEIVIQGKTRKALTEELAQIEMYKEHVDKLVGLNIFHITSDEARKLAEEAKAKKEENEYWKSTDVVTEYTKDLEAL
> |[Tevenvirinae Escherichia_phage_vB_EcoM_G2494]||_Escherichia_phage_vB_EcoM_G2494.gb|[T4-like viruses Ent..|1347|MK327935.1(168327):164731-166077:-1 ^RAST2:fig|1198136.61.peg.292^ Tevenvirinae Escherichia_phage_vB_EcoM_G2494|neighbours:(-1),(-1)|neighbour_genes:Phage protein,Phage protein|
MNKSVTYRSLESIVHNEAKEYAIYSAEERGIPQLVDGLKPVQRFVMECALQKSKGDRKKFRKMADIGSGVAELGYHHGETNAVEAGSLMANTWSNNTPLLDGQGNFGSRLVQKAGAARYIFARVHENFFKIYKDMNCAPKHEDMEHIPPAFYLPVVPMVLANGISGIATGYKTDILPHSLESLIECTELALAGKLDKEPSVQFPKFTGKVIPRDDRDGVILEGTYELNGKTKLTISEVPYKFDREEYVAVLDALEEKDLIVSYNDRCSKDGFRFEVTLKRDYFKSEDESARHEQIMKDFKLTQLVAQNIVVVNERGLVEVFEKASDLIRRFVEIRLGYVDKRIELMQAETLEAYNYAMAKAEFIDRVIKGEIELQGKKKAEVMQSINGHEKLRPYADKLVSMPLYSVTQEEYDRLVKDADKHHSEYEYWTKTTAMKEYKKDLKELKKG
>ID:QBO65675.1 |[Escherichia phage vB_EcoM_G2540-3]||_Escherichia_phage_vB_EcoM_G2540-3_.gbk|putative DNA gyrase ..|1329|MK327944(168654):163163-164491:-1 ^^ Escherichia phage vB_EcoM_G2540-3, complete genome.|neighbours:ID:QBO65674.1(-1),ID:QBO65676.1(-1)|neighbour_genes:hypothetical protein,hypothetical protein|
MQLNNRDLKSIIDNEALAYAMYTVENRAIPNMIDGFKPVQRFVIARALDLARGNKDKFHKLASIAGGVADLGYHHGENSAQDAGALMANTWNNNFPLLDGQGNFGSRTVQKAAASRYIFARVSKNFYNVYKDTEYAPVHQDKEHIPPAFYLPIIPTVLLNGVSGIATGYATYILPHSVSSVKKAVLQALQGKKVTKPKVEFPEFRGEVVEIDGQYEIRGTYKFTSRTQMHITEIPYKYDRETYVSKILDPLEDKGFITWDDACGEHGFGFKVKFRKEYALSDNEEERHAKIMKDFGLIERRSQNITVINEKGKLQVYDNVVDLIKDFVEVRKTYVQKRIDNKIKETESAFRLAFAKAHFIKKVISGEIVVQGKTRKELTEELSKIDMYSSYVDKLVGMNIFHMTSDEAKKLAEEAKAKKEENEYWKTTDVVTEYTKDLEEIK
> |[Tevenvirinae _Escherichia_phage_vB_EcoM_G2540]||_Escherichia_phage_vB_EcoM_G2540.gb|DNA topoisomerase, p..|1329|MK327936.1(168886):163609-164937:-1 ^RAST2:fig|1198136.92.peg.280^ Tevenvirinae _Escherichia_phage_vB_EcoM_G2540|neighbours:(-1),(-1)|neighbour_genes:Transcriptional regu..,Phage protein|
MQLNNRDLKSIIDNEALAYAMYTVENRAIPNMIDGFKPVQRFVIARALDLARGNKDKFHKLASIAGGVADLGYHHGENSAQDAGALMANTWNNNFPLLDGQGNFGSRTVQKAAASRYIFARISKNFYNVYKDTEYAPVHQDKEHIPPAFYLPIIPTVLLNGVSGIATGYATYILPHSVSSVKKAVLQAIQGKKVTKPKVEFPEFRGEVVEIDGQYEIRGTYKFTSRTQMHITEIPYKYDRETYVSKILDPLEDKGFITWDDACGEHGFGFKVKFRKEYSLSDNEEERHAKIMKDFGLIERRSQNITVINEKGKLQVYDNVVDLIKDFVEVRKTYVQKRIDNKIKETESAFRLAFAKAHFIKKVISGEIVVQGKTRKELTEELSKIDMYSSYVDKLVGMNIFHMTSDEAKKLAEEAKAKKEENEYWKTTDVVTEYTKDLEEIK
>ID:QBO64584.1 |[Escherichia phage vB_EcoM_G29]||_Escherichia_phage_vB_EcoM_G29_.gbk|putative DNA gyrase ..|1329|MK327940(168241):162959-164287:-1 ^^ Escherichia phage vB_EcoM_G29, complete genome.|neighbours:ID:QBO64583.1(-1),ID:QBO64585.1(-1)|neighbour_genes:hypothetical protein,hypothetical protein|
MQLNNRDLKSIIDNEALAYAMYTVENRAIPNMIDGFKPVQRFVIARALDLARGNKDKFHKLASIAGGVADLGYHHGENSAQDAGALMANTWNNNFPLLDGQGNFGSRTVQKAAASRYIFARVSKNFYNVYKDTEYAPVHQDKEHIPPAFYLPIIPTVLLNGVSGIATGYATYILPHSVSSVKKAVLQALQGKKVTKPKVEFPEFRGEVVEIDGQYEIRGTYKFTSRTQMHITEIPYKYDRETYVSKILDPLEDKGFITWDDACGEHGFGFKVKFRKEYSLSDNEEERHAKIMKDFGLIERRSQNITVINEKGKLQVYDNVVDLIKDFVEVRKTYVQKRIDNKIKETESAFRLAFAKAHFIKKVISGEIVVQGKTRKELTEELSKIDMYSSYVDKLVGMNIFHMTSDEAKKLAEEAKAKKEENEYWKTTDVVTEYTKDLEEIK
> |[Tevenvirinae _Escherichia_phage_vB_EcoM_G37-3]||_Escherichia_phage_vB_EcoM_G37-3.gb|hypothetical protein|1347|MK327941.1(167832):164247-165593:-1 ^RAST2:fig|1198136.91.peg.295^ Tevenvirinae _Escherichia_phage_vB_EcoM_G37-3|neighbours:(-1),(-1)|neighbour_genes:Phage protein,Phage protein|
MNKSVTYRSLESIVHNEAKEYAIYSAEERGIPQLVDGLKPVQRFVMECALQKSKGDRKKFRKMADIGSGVAELGYHHGETNAVEAGSLMANTWSNNTPLLDGQGNFGSRLVQKAGAARYIFARVHENFFKIYKDMNCAPKHEDLEHIPPAFYLPVVPMVLANGISGIATGYKTDILPHSLESLIECTELALVGKLDKEPSVQFPKFTGKVIPRDDRDGVILEGTYELNGKTKLTISEVPYKFDREEYVAVLDALEEKDLIVSYNDRCSKDGFRFEVTLKRDYFKSEDESARHEQIMKDFKLTQLVAQNIVVVNERGLVEVFEKASELVRRFVEIRLGYVDKRIELMQAETLEAYNYAMAKAEFIDLVIKGEIELQGKKKAEVMQSINGHEKLRPYADKLVSMPLYSVTQEEYDRLVKDAEKHHSEYEYWTKTTAMKEYKKDLKELKKG
> |[Tevenvirinae _Escherichia_phage_vB_EcoM_GG4498]||_Escherichia_phage_vB_EcoM_G4498.gb|DNA topoisomerase, p..|1329|MK327939.1(167826):162540-163868:-1 ^RAST2:fig|1198136.93.peg.278^ Tevenvirinae _Escherichia_phage_vB_EcoM_GG4498|neighbours:(-1),(-1)|neighbour_genes:Transcriptional regu..,Phage protein|
MQLNNRDLKSIIDNEALAYAMYTVENRAIPNMIDGFKPVQRFVIARALDLARGNKDKFHKLASIAGGVADLGYHHGENSAQDAGALMANTWNNNFPLLDGQGNFGSRTVQKAAASRYIFARVSKNFYNVYKDTEYAPVHQDKEHIPPAFYLPIIPTVLLNGVSGIATGYATYILPHSVSSVKKAVLQALQGKKVTKPKVEFPEFRGEVVEIDGQYEIRGTYKFTSRTQMHITEIPYKYDRETYVSKILDPLEDKGFITWDDACGEHGFGFKVKFRKEYSLSDNEEERHAKIMKDFGLIERRSQNITVINEKGKLQVYDNVVDLIKDFVEVRKTYVQKRIDNKIKETESAFRLAFAKAHFIKKVISGEIVVQGKTRKELTEELSKIDMYSSYVDKLVGMNIFHMTSDEAKKLAEEAKAKKEENEYWKTTDVVTEYTKDLEEIK
>ID:QBO65956.1 |[Escherichia phage vB_EcoM_G4500]||_Escherichia_phage_vB_EcoM_G4500_.gbk|putative DNA gyrase ..|1329|MK327945(168363):163081-164409:-1 ^^ Escherichia phage vB_EcoM_G4500, complete genome.|neighbours:ID:QBO65955.1(-1),ID:QBO65957.1(-1)|neighbour_genes:hypothetical protein,hypothetical protein|
MQLNNRDLKSIIDNEALAYAMYTVENRAIPNMIDGFKPVQRFVIARALDLARGNKDKFHKLASIAGGVADLGYHHGENSAQDAGALMANTWNNNFPLLDGQGNFGSRTVQKAAASRYIFARVSKNFYNVYKDTEYAPVHQDKEHIPPAFYLPIIPTVLLNGVSGIATGYATYILPHSVSSVKKAVLQALQGKKVTKPKVEFPEFRGEVVEIDGQYEIRGTYKFTSRTQMHITEIPYKYDRETYVSKILDPLEDKGFITWDDACGEHGFGFKVKFRKEYSLSDNEEERHAKIMKDFGLIERRSQNITVINEKGKLQVYDNVVDLIKDFVEVRKTYVQKRIDNKIKETESAFRLAFAKAHFIKKVISGEIVVQGKTRKELTEELSKIDMYSSYVDKLVGMNIFHMTSDEAKKLAEEAKAKKEENEYWKTTDVVTEYTKDLEEIK
>ID:QBO66230.1 |[Escherichia phage vB_EcoM_G4507]||_Escherichia_phage_vB_EcoM_G4507_.gbk|putative DNA gyrase ..|1329|MK327946(168828):163553-164881:-1 ^^ Escherichia phage vB_EcoM_G4507, complete genome.|neighbours:ID:QBO66229.1(-1),ID:QBO66231.1(-1)|neighbour_genes:hypothetical protein,hypothetical protein|
MQLNNRDLKSIIDNEALAYAMYTVENRAIPNMIDGFKPVQRFVIARALDLARGNKDKFHKLASIAGGVADLGYHHGENSAQDAGALMANTWNNNFPLLDGQGNFGSRTVQKAAASRYIFARVSKNFYNVYKDTEYAPVHQDKEHIPPAFYLPIIPTVLLNGVSGIATGYATYILPHSVSSVKKAVLQALQGKKVTKPKVEFPEFRGEVVEIDGQYEIRGTYKFTSRTQMHITEIPYKYDRETYVSKILDPLEDKGFITWDDACGEHGFGFKVKFRKEYSLSDNEEERHAKIMKDFGLIERRSQNITVINEKGKLQVYDNVVDLIKDFVEVRKTYVQKRIDNKIKETESAFRLAFAKAHFIKKVISGEIVVQGKTRKELTEELSKIDMYSSYVDKLVGMNIFHMTSDEAKKLAEEAKAKKEENEYWKTTDVVTEYTKDLEEIK
>ID:QBO65130.1 |[Escherichia phage vB_EcoM_G50]||_Escherichia_phage_vB_EcoM_G50_.gbk|putative DNA gyrase ..|1329|MK327942(167728):162236-163564:-1 ^^ Escherichia phage vB_EcoM_G50, complete genome.|neighbours:ID:QBO65129.1(-1),ID:QBO65131.1(-1)|neighbour_genes:hypothetical protein,hypothetical protein|
MQLNNRDLKSIIDNEALAYAMYTVENRAIPNMIDGFKPVQRFVIARALDLARGNKDKFHKLASIAGGVADLGYHHGENSAQDAGALMANTWNNNFPLLDGQGNFGSRTVQKAAASRYIFARVSKNFYSVYKDTEYAPVHQDKEHIPPAFYLPIIPTVLLNGVSGIATGYATYILPHSVSSVKKAVLQALQGKKVTKPKVEFPEFRGEVVEIDGQYEIRGTYKFTSRTQMNITEIPYKYDRETYVSKILDPLEDKGFITWDDACGEHGFGFKVKFRKEYSLSDNEEERHAKIMKDFGLIERRSQNITVINEKGKLQVYDNVVDLIKDFVEVRKTYVQKRIDNKIKETESAFRLAFAKAHFIKKVISGEIVVQGKTRKELTEELSKIDMYSSYVDKLVGMNIFHMTSDEAKKLAEEAKAKKEENEYWKTTDVVTEYTKDLEEIK
> |[Tevenvirinae _Escherichia_phage_vB_EcoM_G5211]||_Escherichia_phage_vB_EcoM_G5211.gb|DNA topoisomerase, p..|1365|MK327947.1(164278):160664-162028:-1 ^RAST2:fig|1198136.94.peg.279^ Tevenvirinae _Escherichia_phage_vB_EcoM_G5211|neighbours:(-1),(-1)|neighbour_genes:Phage protein,Phage protein|
MDKISQIVNTFTYRSLESIVHNEAKEYAIYSAEERGIPQLVDGLKPVQRFVMECALQKSKGDRKKFRKMADIGSGVAELGYHHGETNAVEAGSLMANTWSNNTPLLDGQGNFGSRLVQKAGAARYIFARVHENFFKIYKDMNCAPKHEDLEHIPPAFYLPVVPMVLANGISGIATGYKTDILPHSLESLIECTELALAGKLDKEPSVQFPKFTGKVIPRDDRDGVILEGTYELNGKTKLTISEVPYKFDREEYVAVLDALEEKDLIVSYNDRCSKDGFRFEVTLKRDYFKSEDESARHEQIMKDFKLTQLVAQNIVVVNERGLVEVFEKASDLIRRFVEIRLGYVDKRIELMQAETLEAYNYAMAKAEFIDRVIKGEIELQGKKKAEVIQSINGHEKLLPYADKLVSMPLYSVTQEEYDRLVKDAEKHHSEYEYWTKTTAMKEYKKDLKELKKG
>ID:QBO65404.1 |[Escherichia phage vB_EcoM_G53]||_Escherichia_phage_vB_EcoM_G53_.gbk|putative DNA gyrase ..|1326|MK327943(167834):163080-164405:-1 ^^ Escherichia phage vB_EcoM_G53, complete genome.|neighbours:ID:QBO65403.1(-1),ID:QBO65405.1(-1)|neighbour_genes:hypothetical protein,hypothetical protein|
MQLNSRNLKSIIDNEALAYAMYTVENRAIPNMIDGFKPVQRFVVHRALDLARGNKEKFHKLASIAGGVADLGYHHGESSAQDAGALMANTWNNNYPLLDGQGNFGSRTVQKAAASRYIFARVSKNFYNVYKDTEYAPAHEDKEHIPPKFYLPIIPTVLLNGVSGIATGYATNILPHSFKSVKKAVLQALQGKNVTKPKVEFPEFRGEVHEVDGRYEIHGTYKFTSRTQMQITEIPYKFDRETYVSKVLDPLEDKGLISWEDDCGEHGFGFKVKFRKEYSLPDDEELRHEKIMKDFSLIERRSQNITVINEKGKLAVYDNVVDLIKDFVEVRKTYVQKRIDNKILESEKAFKLAFAKAHFIKKVISGEIVIQGKTRKALTEELAQIEMYKEHVDKLVGLNIFHITSDEARKLAEEAKAKKEENEYWKSTDVVTEYTKDLEAL
>ID:QBQ80142.1 |[Escherichia phage vB_EcoM_G8]||_Escherichia_phage_vB_EcoM_G8_.gbk|putative DNA gyrase ..|1329|MK373787(169650):164154-165482:-1 ^^ Escherichia phage vB_EcoM_G8, complete genome.|neighbours:ID:QBQ80141.1(-1),ID:QBQ80143.1(-1)|neighbour_genes:hypothetical protein,hypothetical protein|
MQLNNRDLKSIIDNEALAYAMYTVENRAIPNMIDGFKPVQRFVIARALDLARGNKDKFHKLASIAGGVADLGYHHGENSAQDAGALMANTWNNNFPLLDGQGNFGSRTVQKAAASRYIFARVSKNFYNVYKDTEYAPVHQDKEHIPPAFYLPIIPTVLLNGVSGIATGYATYILPHSVSSVKKAVLQAIQGKKVTKPKVEFPEFRGEVVEIDGQYEIRGTYKFTSRTQMHITEIPYKYDRETYVSKILDPLEDKGFITWDDACGEHGFGFKVKFRKEYSLSDNEEERHAKIMKDFGLIERRSQNITVINEKGKLQVYDNVVDLIKDFVEVRKTYVQKRIDNKIKETESAFRLAFAKAHFIKKVISGEIVVQGKTRKELTEELSKIEMYSSYVDKLVGMNIFHMTSDEAKKLAEEAKAKKEENEYWKTTDVVTEYTKDLEEIK
>ID:QBQ78046.1 |[Escherichia phage vB_EcoM_G9062]||_Escherichia_phage_vB_EcoM_G9062_.gbk|putative DNA gyrase ..|1329|MK373779(168670):163387-164715:-1 ^^ Escherichia phage vB_EcoM_G9062, complete genome.|neighbours:ID:QBQ78045.1(-1),ID:QBQ78047.1(-1)|neighbour_genes:hypothetical protein,hypothetical protein|
MQLNNRDLKSIIDNEALAYAMYTVENRAIPNMIDGFKPVQRFVIARALDLARGNKDKFHKLASIAGGVADLGYHHGENSAQDAGALMANTWNNNFPLLDGQGNFGSRTVQKAAASRYIFARVSKNFYNVYKDTEYAPVHQDKEHIPPAFYLPIIPTVLLNGVSGIATGYATYILPHSVSSVKKAVLQALQGKKVTKPKVEFPEFRGEVVEIDGQYEIRGTYKFTSRTQMHITEIPYKYDRETYVSKILDPLEDKGFITWDDACGEHGFGFKVKFRKEYSLSDNEEERHAKIMKDFGLIERRSQNITVINEKGKLQVYDNVVDLIKDFVEVRKTYVQKRIDNKIKETESAFRLAFAKAHFIKKVISGEIVVQGKTRKELTEELSKIDMYSSYVDKLVGMNIFHMTSDEAKKLAEEAKAKKEENEYWKTTDVVTEYTKDLEEIK
>ID:AXC34002.1 |[Escherichia phage vB_EcoM_JB75]||_Escherichia_phage_vB_EcoM_JB75_.gbk|topoisomerase II med..|1329|MH355584(167208):4162-5490:1 ^^ Escherichia phage vB_EcoM_JB75, complete genome.|neighbours:ID:AXC34247.1(1),ID:AXC34244.1(1)|neighbour_genes:putative membrane pr..,putative membrane pr..|
MQLNNRDLKSIIDNEALAYAMYTVENRAIPNMIDGFKPVQRFVIARALDLARGNKDKFHKLASIAGGVADLGYHHGENSAQDAGALMANTWNNNFPLLDGQGNFGSRTVQKAAASRYIFARVSKNFYNVYKDTEYAPVHQDKEHIPPAFYLPIIPTVLLNGVSGIATGYATYILPHSVSSVKKAVLQALQGKKVTKPKVEFPEFRGEVVEIDGQYEIRGTYKFTSRTQMHITEIPYKYDRETYVSKILDPLEDKGFITWDDACGEHGFGFKVKFRKEYSLSDNEEERHAKIMKDFGLIERRSQNITVINEKGKLQVYDNVVDLIKDFVEVRKTYVQKRIDNKIKETESAFRLAFAKAHFIKKVISGEIVVQGKTRKELTEELSKIDMYSSYVDKLVGMNIFHMTSDEAKKLAEEAKAKKEENEYWKTTDVVTEYTKDLEEIK
>ID:YP_009037511.1 |[Escherichia phage vB_EcoM_JS09]||_Escherichia_phage_vB_EcoM_JS09_.gbk|DNA topoisomerase II..|1326|NC_024124(169148):5644-6969:1 ^GeneID:19524912^ Escherichia phage vB_EcoM_JS09, complete genome.|neighbours:ID:YP_009037510.1(1),ID:YP_009037512.1(1)|neighbour_genes:hypothetical protein,hypothetical protein|
MQLNSRNLKSIIDNEALAYAMYTVENRAIPNMIDGFKPVQRFVVHRALDLARGNKEKFHKLASIAGGVADLGYHHGESSAQDAGALMANTWNNNYPLLDGQGNFGSRTVQKAAASRYIFARVSKNFYNVYKDTEYAPAHEDKEHIPPKFYLPIIPTVLLNGVSGIATGYATNILPHSFKSVKKAVLQALQGKNVTKPKVEFPEFRGEVHEVDGRYEIHGTYKFTSRTQMQITEIPYKFDRETYVSKVLDPLEDKGLISWEDDCGEHGFGFKVKFRKEYSLPDDEELRHEKIMKDFSLIERRSQNITVINEKGKLAVYDNVVDLIKDFVEVRKTYVQKRIDNKILESEKAFKLAFAKAHFIKKVINGEIVIQGKTRKALTEELAQIEMYKEHVDKLVGLNIFHITSDEARKLAEEAKAKKEENEYWKSTDVVTEYTKDLEAL
>ID:QBQ78545.1 |[Escherichia phage vB_EcoM_KAW1E185]||_Escherichia_phage_vB_EcoM_KAW1E185_.gbk|putative DNA gyrase ..|1329|MK373781(164987):159696-161024:-1 ^^ Escherichia phage vB_EcoM_KAW1E185, complete genome.|neighbours:ID:QBQ78544.1(-1),ID:QBQ78546.1(-1)|neighbour_genes:hypothetical protein,hypothetical protein|
MQLNNRDLKSIIDNEALAYAMYTVENRAIPNMIDGFKPVQRFVIARALDLARGNKDKFHKLASIAGGVADLGYHHGENSAQDAGALMANTWNNNFPLLDGQGNFGSRTVQKAAASRYIFARVSKNFYNVYKDTEYAPVHQDKEHIPPAFYLPIIPTVLLNGVSGIATGYATYILPHSVSSVKKAVLQALQGKKVTKPKVEFPEFRGEVVEIDGQYEIRGTYKFTSRTQMHITEIPYKYDRETYVSKILDPLEDKGFITWDDACGEHGFGFKVKFRKEYSLSDNEEERHAKIMKDFGLIERRSQNITVINEKGKLQVYDNVVDLIKDFVEVRKTYVQKRIDNKIKETESAFRLAFAKAHFIKKVISGEIVVQGKTRKELTEELSKIEMYSSYVDKLVGMNIFHMTSDEAKKLAEEAKAKKEENEYWKTTDVVTEYTKDLEEIK
> |[Tevenvirinae Escherichia_phage_vB_EcoM_KAW3E185]||_Escherichia_phage_vB_EcoM_KAW3E185.gb|DNA topoisomerase, p..|1326|MK373782.1(170187):165430-166755:-1 ^RAST2:fig|1198136.54.peg.276^ Tevenvirinae Escherichia_phage_vB_EcoM_KAW3E185|neighbours:(-1),(-1)|neighbour_genes:hypothetical protein,Phage protein|
MQLNSRNLKSIIDNEALAYAMYTVENRAIPNMIDGFKPVQRFVVHRALDLARGNKEKFHKLASIAGGVADLGYHHGESSAQDAGALMANTWNNNYPLLDGQGNFGSRTVQKAAASRYIFARVSKNFYNVYKDTEYAPAHEDKEHVPPKFYLPIIPTVLLNGVSGIATGYATNILPHSFKSVKKAVLQALQGKNVTKPKVEFPEFRGEVHEVDGRYEIHGTYKFTSRTQMQITEIPYKFDRETYVSKVLDPLEDKGLISWEDDCGEHGFGFKVKFRKEYSLPDDEELRHEKIMKDFSLIERRSQNITVINEKGKLAVYDNVVDLIKDFVEVRKTYVQKRIDNKIIESEKAFKLAFAKAHFIKKVISGEIVIQGKTRKALTEELAQIEMYKEHVDKLVGLNIFHITSDEARKLAEEAKAKKEENEYWKSTDVVTEYTKDLEAL
>ID:QBQ79316.1 |[Escherichia phage vB_EcoM_MM02]||_Escherichia_phage_vB_EcoM_MM02_.gbk|putative DNA gyrase ..|1326|MK373784(169201):164469-165794:-1 ^^ Escherichia phage vB_EcoM_MM02, complete genome.|neighbours:ID:QBQ79315.1(-1),ID:QBQ79317.1(-1)|neighbour_genes:hypothetical protein,hypothetical protein|
MQLNSRNLKSIIDNEALAYAMYTVENRAIPNMIDGFKPVQRFVVHRALDLARGNKEKFHKLASIAGGVADLGYHHGESSAQDAGALMANTWNNNYPLLDGQGNFGSRTVQKAAASRYIFARVSKNFYNVYKDTEYAPAHEDKEHIPPKFYLPIIPTVLLNGVSGIATGYATNILPHSFKSVKKAVLQALQGKNVTKPKVEFPEFRGEVHEVDGRYEIHGTYKFTSRTQMQITEIPYKFDRETYVSKVLDPLEDKGLISWEDDCGEHGFGFKVKFRKEYSLPDDEELRHEKIMKDFSLIERRSQNITVINEKGKLAVYDNVVDLIKDFVEVRKTYVQKRIDNKILESEKAFKLAFAKAHFIKKVITGEIVIQGKTRKALTEELAQIEMYKEHVDKLVGLNIFHITSDEARKLAEEAKAKKEENEYWKSTDVVTEYTKDLEAL
>ID:QBQ79593.1 |[Escherichia phage vB_EcoM_OE5505]||_Escherichia_phage_vB_EcoM_OE5505_.gbk|putative DNA gyrase ..|1329|MK373785(168756):163276-164604:-1 ^^ Escherichia phage vB_EcoM_OE5505, complete genome.|neighbours:ID:QBQ79592.1(-1),ID:QBQ79594.1(-1)|neighbour_genes:hypothetical protein,hypothetical protein|
MQLNNRDLKSIIDNEALAYAMYTVENRAIPNMIDGFKPVQRFVIARALDLARGNKDKFHKLASIAGGVADLGYHHGENSAQDAGALMANTWNNNFPLLDGQGNFGSRTVQKAAASRYIFARVSKNFYNVYKDTEYAPVHQDKEHIPPAFYLPVIPTVLLNGVSGIATGYATYILPHSVSSVKKAVLQALQGKKVTKPKVEFPEFRGEVVEIDGQYEIRGTYKFTSRTQMNITEIPYKYDRETYVSKILDPLEDKGFIMWDDACGEHGFGFKVKFRKEYSLSDNEEERHAKIMKDFGLIERRSQNITVINEKGKLQVYDNVVDLIKDFVEVRKTYVQKRIDNKIKETESAFRLAFAKAHFIKKVISDEIVVQGKTRKELTEELSKIDMYSSYVDKLVGMNIFHMTSDEAKKLAEEAKAKKEENEYWKTTDVVTEYTKDLEEIK
> |[Tevenvirinae _Escherichia_phage_vB_EcoM_PhAPEC2]||_Escherichia_phage_vB_EcoM_PhAPEC2.gb|DNA topoisomerase, p..|1326|NC_024794.1(167318):162575-163900:-1 ^RAST2:fig|1198136.124.peg.266^ Tevenvirinae _Escherichia_phage_vB_EcoM_PhAPEC2|neighbours:(-1),(-1)|neighbour_genes:hypothetical protein,Phage protein|
MQLNSRNLKSIIDNEALAYAMYTVENRAIPNMIDGFKPVQRFVVHRALDLARGNKEKFHKLASIAGGVADLGYHHGESSAQDAGALMANTWNNNYPLLDGQGNFGSRTVQKAAASRYIFARVSKNFYNVYKDTEYAPAHEDKEHIPPKFYLPIIPTVLLNGVSGIATGYATNILPHSFKSVKKAVLQALQGKNVTKPKVEFPEFRGEVHEVDGRYEIHGTYKFTSRTQMQITEIPYKFDRETYVSKVLDPLEDKGLISWEDDCGEHGFGFKVKFRKEYSLPDDEELRHEKIMKDFSLIERRSQNITVINEKGKLAVYDNVVDLIKDFVEVRKTYVQKRIDNKILESEKAFKLAFAKAHFIKKVISGEIVIQGKTRKALTEELAQIKMYKEHVDKLVGLNIFHITSDEARKLAEEAKAKKEENEYWKSTDVVTEYTKDLEAL
>ID:QBQ79872.1 |[Escherichia phage vB_EcoM_R5505]||_Escherichia_phage_vB_EcoM_R5505_.gbk|putative DNA gyrase ..|1329|MK373786(167317):161658-162986:-1 ^^ Escherichia phage vB_EcoM_R5505, complete genome.|neighbours:ID:QBQ79871.1(-1),ID:QBQ79873.1(-1)|neighbour_genes:hypothetical protein,hypothetical protein|
MQLNNRDLKSIIDNEALAYAMYTVENRAIPNMIDGFKPVQRFVIARALDLARGNKDKFHKLASIAGGVADLGYHHGENSAQDAGALMANTWNNNFPLLDGQGNFGSRTVQKAAASRYIFARVSKNFYNVYKDTEYAPVHQDKEHIPPAFYLPIIPTVLLNGVSGIATGYATYILPHSVSSVKKAVLQALQGKKVTKPKVEFPEFRGEVIEIDGQYEIRGTYKFTSRTQMHITEIPYKYDRETYVSKILDPLEDKGFITWDDACGEHGFGFKVKFRKEYSLSDNEEERHAKIMKDFGLIERRSQNITVINEKGKLQVYDNVVDLIKDFVEVRKTYVQKRIDNKIKETESAFRLAFAKAHFIKKVISGEIVVQGKTRKELTEELSKIEMYSSYVDKLVGMNIFHMTSDEAKKLAEEAKAKKEENEYWKTTDVVTEYTKDLEEIK
>ID:QBQ77279.1 |[Escherichia phage vB_EcoM_WFK]||_Escherichia_phage_vB_EcoM_WFK_.gbk|putative DNA gyrase ..|1326|MK373775(164590):159858-161183:-1 ^^ Escherichia phage vB_EcoM_WFK, complete genome.|neighbours:ID:QBQ77278.1(-1),ID:QBQ77280.1(-1)|neighbour_genes:putative transcripti..,hypothetical protein|
MQLNSRNLKSIIDNEALAYAMYTVENRAIPNMIDGFKPVQRFVVHRALDLARGNKEKFHKLASIAGGVADLGYHHGESSAQDAGALMANTWNNNYPLLDGQGNFGSRTVQKAAASRYIFARVSKNFYNVYKDTEYAPAHEDKEHIPPKFYLPIIPTVLLNGVSGIATGYATNILPHSFKSVKKAVLQALQGKNVTKPKVEFPEFRGEVHEVDGRYEIHGTYKFTSRTQMQITEIPYKFDRETYVSKVLDPLEDKGLISWEDDCGEHGFGFKVKFRKEYSLPDDEELRHEKIMKDFSLIERRSQNITVINEKGKLAVYDNVVDLIKDFVEVRKTYVQKRIDNKILESEKAFKLAFAKAHFIKKVISGEIVIQGKTRKALTEELAQIEMYKEHVDKLVGLNIFHITSDEARKLAEEAKAKKEENEYWKSTDVVTEYTKDLEAL
>ID:QBQ77017.1 |[Escherichia phage vB_EcoM_WFL6982]||_Escherichia_phage_vB_EcoM_WFL6982_.gbk|putative DNA gyrase ..|1326|MK373774(164279):159547-160872:-1 ^^ Escherichia phage vB_EcoM_WFL6982, complete genome.|neighbours:ID:QBQ77016.1(-1),ID:QBQ77018.1(-1)|neighbour_genes:putative transcripti..,hypothetical protein|
MQLNSRNLKSIIDNEALAYAMYTVENRAIPNMIDGFKPVQRFVVHRALDLARGNKEKFHKLASIAGGVADLGYHHGESSAQDAGALMANTWNNNYPLLDGQGNFGSRTVQKAAASRYIFARVSKNFYNVYKDTEYAPAHEDKEHIPPKFYLPIIPTVLLNGVSGIATGYATNILPHSFKSVKKAVLQALQGKNVTKPKVEFPEFRGEVHEVDGRYEIHGTYKFTSRTQMQITEIPYKFDRETYVSKVLDPLEDKGLISWEDDCGEHGFGFKVKFRKEYSLPDDEELRHEKIMKDFSLIERRSQNITVINEKGKLAVYDNVVDLIKDFVEVRKTYVQKRIDNKILESEKAFKLAFAKAHFIKKVISGEIVIQGKTRKALTEELAQIEMYKEHVDKLVGLNIFHITSDEARKLAEEAKAKKEENEYWKSTDVVTEYTKDLEAL
>ID:QBQ77773.1 |[Escherichia phage vB_EcoM_WFbE185]||_Escherichia_phage_vB_EcoM_WFbE185.gbk|putative DNA gyrase ..|1326|MK373778(170429):165676-167001:-1 ^^ Escherichia phage vB_EcoM_WFbE185, complete genome.|neighbours:ID:QBQ77772.1(-1),ID:QBQ77774.1(-1)|neighbour_genes:hypothetical protein,hypothetical protein|
MQLNSRNLKSIIDNEALAYAMYTVENRAIPNMIDGFKPVQRFVVHRALDLARGNKEKFHKLASIAGGVADLGYHHGESSAQDAGALMANTWNNNYPLLDGQGNFGSRTVQKAAASRYIFARVSKNFYNVYKDTEYAPAHEDKEHIPPKFYLPIIPTVLLNGVSGIATGYATNILPHSFKSVKKAVLQALQGKNVTKPKVEFPEFRGEVHEVDGRYEIHGTYKFTSRTQMQITEIPYKFDRETYVSKVLDPLEDKGLISWEDDCGEHGFGFKVKFRKEYSLPDDEELRHEKIMKDFSLIERRSQNITVINEKGKLAVYDNVVDLIKDFVEVRKTYVQKRIDNKILESEKAFKLAFAKAHFIKKVINGEIVIQGKTRKALTEELAQIEMYKEHVDKLVGLNIFHITSDEARKLAEEAKAKKEENEYWKSTDVVTEYTKDLEAL
>ID:YP_007005002.1 |[Escherichia phage wV7]||_Escherichia_phage_wV7_.gbk|topoisomerase II med..|1329|NC_019505(166452):160986-162314:-1 ^GeneID:14010796^ Escherichia phage wV7, complete genome.|neighbours:ID:YP_007005001.1(-1),ID:YP_007005003.1(-1)|neighbour_genes:hypothetical protein,hypothetical protein|
MQLNNRDLKSIIDNEALAYAMYTVENRAIPNMIDGFKPVQRFVIARALDLARGNKDKFHKLASIAGGVADLGYHHGENSAQDAGALMANTWNNNFPLLDGQGNFGSRTVQKAAASRYIFARVSKNFYNVYKDTEYAPVHQDKEHIPPAFYLPIIPTVLLNGVSGIATGYATYILPHSVSSVKKAVLQALQGKKVTKPKVEFPEFRGEVVEIDGQYEIRGTYKFTSRTQMHITEIPYKYDRETYVSKILDPLEDKGFITWDDACGEHGFGFKVKFRKEYSLSDNEEERHAKIMKDFGLIERRSQNITVINEKGKLQVYDNVVDLIKDFVEVRKTYVQKRIDNKIKETESAFRLAFAKAHFIKKVISGEIVVQGKTRKELTEELSKIEMYSSYVDKLVGMNIFHMTSDEAKKLAEEAKAKKEENEYWKTTDVVTEYTKDLEEIK
> |[Tevenvirinae Escherichia_virus_KFS-EC]||_Escherichia_virus_KFS-EC.gb|[T4-like viruses Ent..|1347|MH560358.1(164715):104781-106127:-1 ^RAST2:fig|1198136.83.peg.174^ Tevenvirinae Escherichia_virus_KFS-EC|neighbours:(-1),(-1)|neighbour_genes:Phage protein,Phage protein|
MNKSVTYRSLESIVHNEAKEYAIYSAEERGIPQLVDGLKPVQRFVMECALQKSKGDRKKFRKMADIGSGVAELGYHHGETNAVEAGSLMANTWSNNTPLLDGQGNFGSRLVQKAGAARYIFARVHENFFKIYKDMNCAPKHEDLEHIPPAFYLPVVPMVLANGISGIATGYKTDILPHSLESLIECTELALAGKLDKEPSVQFPKFTGKVIPRDDRDGVILEGTYELNGKTKLTISEVPYKFDREEYVAVLDALEEKDLIVSYNDRCSKDGFRFEVTLKRDYFKSEDESARHEQIMKDFKLTQLVAQNIVVVNERGLVEVFEKASDLIRRFVEIRLGYVDKRIELMQAETLEAYNYAMAKAEFIDRVIKGEIELQGKKKAEVMQSINGHEKLRPYADKLVSMPLYSVTQEEYDRLVKDADKHHSEYEYWTKTTAMKEYKKDLKELKKG
>ID:QDK04393.1 |[Escherichia virus VEc20]||_Escherichia_virus_VEc20_.gbk|vec20_263|1329|MN022785(167532):162251-163579:-1 ^^ Escherichia virus VEc20, complete genome.|neighbours:ID:QDK04392.1(-1),ID:QDK04394.1(-1)|neighbour_genes:vec20_262,vec20_264|
MQLNNRDLKSIIDNEALAYAMYTVENRAIPNMIDGFKPVQRFVIARALDLARGNKDKFHKLASIAGGVADLGYHHGENSAQDAGALMANTWNNNFPLLDGQGNFGSRTVQKVAASRYIFARVSKNFYNVYKDTEYAPVHQDKEHIPPAFYLPIIPTVLLNGVSGIATGYATYILPHSVSSVKKAVLQALQGKKVTKPKVEFPEFRGEVVEIDGQYEIRGTYKFTSRTQMHITEIPYKYDRETYVSKILDPLEDKGFITWDDACGEHGFGFKVKFRKEYSLSDNEEERHAKIMKDFGLIERRSQNITVINEKGKLQVYDNVVDLIKDFVEVRKTYVQKRIDNKIKETESAFRLAFAKAHFIKKVISGEIVVQGKTRKELTEELSKIDMYSSHVDKLVGMNIFHMTSDEAKKLAEEAKAKKEENEYWKTTDVVTEYTKDLEEIK
>ID:VCU44558.1 |[Escherichia virus vB_Eco_mar005P1]|vB_Eco_mar005P1|_Escherichia_virus_vB_Eco_mar005P1_.gbk|52|1326|LR027390(167773):95461-96786:-1 ^^ Escherichia virus vB_Eco_mar005P1 genome assembly, chromosome: 1.|neighbours:ID:VCU44557.1(-1),ID:VCU44559.1(-1)|neighbour_genes:motA,ac|
MQLNSRNLKSIIDNEALAYAMYTVENRAIPNMIDGFKPVQRFVVHRALDLARGNKEKFHKLASIAGGVADLGYHHGESSAQDAGALMANTWNNNYPLLDGQGNFGSRTVQKAAASRYIFARVSKNFYNVYKDTEYAPAHEDKEHIPPKFYLPIIPTVLLNGVSGIATGYATNILPHSFKSVKKAVLQALQGKNVTKPKVEFPEFRGEVHEVDGRYEIHGTYKFTSRTQMQITEIPYKFDRETYVSKVLDPLEDKGLISWEDDCGEHGFGFKVKFRKEYSLPDDEELRHEKIMKDFSLIERRSQNITVINEKGKLAVYDNVVDLIKDFVEVRKTYVQKRIDNKILESEKAFKLAFAKAHFIKKVINGEIVIQGKTRKALTEELAQIEMYKEHVDKLVGLNIFHITSDEARKLAEEAKAKKEENEYWKSTDVVTEYTKDLEAL
>ID:VCU44201.1 |[Escherichia virus vB_Eco_mar005P1]|vB_Eco_mar006P2|_Escherichia_virus_vB_Eco_mar005P1_strain_vB_Eco_mar006P2_.gbk|52|1326|LR027387(167773):28710-30035:-1 ^^ Escherichia virus vB_Eco_mar005P1 strain vB_Eco_mar006P2 genome assembly, chromosome: 1.|neighbours:ID:VCU44200.1(-1),ID:VCU44202.1(-1)|neighbour_genes:motA,ac|
MQLNSRNLKSIIDNEALAYAMYTVENRAIPNMIDGFKPVQRFVVHRALDLARGNKEKFHKLASIAGGVADLGYHHGESSAQDAGALMANTWNNNYPLLDGQGNFGSRTVQKAAASRYIFARVSKNFYNVYKDTEYAPAHEDKEHIPPKFYLPIIPTVLLNGVSGIATGYATNILPHSFKSVKKAVLQALQGKNVTKPKVEFPEFRGEVHEVDGRYEIHGTYKFTSRTQMQITEIPYKFDRETYVSKVLDPLEDKGLISWEDDCGEHGFGFKVKFRKEYSLPDDEELRHEKIMKDFSLIERRSQNITVINEKGKLAVYDNVVDLIKDFVEVRKTYVQKRIDNKILESEKAFKLAFAKAHFIKKVINGEIVIQGKTRKALTEELAQIEMYKEHVDKLVGLNIFHITSDEARKLAEEAKAKKEENEYWKSTDVVTEYTKDLEAL
>ID:VCU43330.1 |[Escherichia virus vB_Eco_mar005P1]|vB_Eco_mar007P3|_Escherichia_virus_vB_Eco_mar005P1_strain_vB_Eco_mar007P3_.gbk|52|1326|LR027383(167651):118347-119672:-1 ^^ Escherichia virus vB_Eco_mar005P1 strain vB_Eco_mar007P3 genome assembly, chromosome: 1.|neighbours:ID:VCU43329.1(-1),ID:VCU43331.1(-1)|neighbour_genes:motA,ac|
MQLNSRNLKSIIDNEALAYAMYTVENRAIPNMIDGFKPVQRFVVHRALDLARGNKEKFHKLASIAGGVADLGYHHGESSAQDAGALMANTWNNNYPLLDGQGNFGSRTVQKAAASRYIFARVSKNFYNVYKDTEYAPAHEDKEHIPPKFYLPIIPTVLLNGVSGIATGYATNILPHSFKSVKKAVLQALQGKNVTKPKVEFPEFRGEVHEVDGRYEIHGTYKFTSRTQMQITEIPYKFDRETYVSKVLDPLEDKGLISWEDDCGEHGFGFKVKFRKEYSLPDDEELRHEKIMKDFSLIERRSQNITVINEKGKLAVYDNVVDLIKDFVEVRKTYVQKRIDNKILESEKAFKLAFAKAHFIKKVINGEIVIQGKTRKALTEELAQIEMYKEHVDKLVGLNIFHITSDEARKLAEEAKAKKEENEYWKSTDVVTEYTKDLEAL
>ID:VCU44038.1 |[Escherichia virus vB_Eco_mar005P1]|vB_Eco_mar008P4|_Escherichia_virus_vB_Eco_mar005P1_strain_vB_Eco_mar008P4_.gbk|52|1326|LR027386(167773):101128-102453:-1 ^^ Escherichia virus vB_Eco_mar005P1 strain vB_Eco_mar008P4 genome assembly, chromosome: 1.|neighbours:ID:VCU44037.1(-1),ID:VCU44039.1(-1)|neighbour_genes:motA,ac|
MQLNSRNLKSIIDNEALAYAMYTVENRAIPNMIDGFKPVQRFVVHRALDLARGNKEKFHKLASIAGGVADLGYHHGESSAQDAGALMANTWNNNYPLLDGQGNFGSRTVQKAAASRYIFARVSKNFYNVYKDTEYAPAHEDKEHIPPKFYLPIIPTVLLNGVSGIATGYATNILPHSFKSVKKAVLQALQGKNVTKPKVEFPEFRGEVHEVDGRYEIHGTYKFTSRTQMQITEIPYKFDRETYVSKVLDPLEDKGLISWEDDCGEHGFGFKVKFRKEYSLPDDEELRHEKIMKDFSLIERRSQNITVINEKGKLAVYDNVVDLIKDFVEVRKTYVQKRIDNKILESEKAFKLAFAKAHFIKKVINGEIVIQGKTRKALTEELAQIEMYKEHVDKLVGLNIFHITSDEARKLAEEAKAKKEENEYWKSTDVVTEYTKDLEAL
>ID:VCU44743.1 |[Escherichia virus vB_Eco_mar005P1]|vB_Eco_mar009P5|_Escherichia_virus_vB_Eco_mar005P1_strain_vB_Eco_mar009P5_.gbk|52|1326|LR027391(167658):27254-28579:1 ^^ Escherichia virus vB_Eco_mar005P1 strain vB_Eco_mar009P5 genome assembly, chromosome: 1.|neighbours:ID:VCU44742.1(1),ID:VCU44744.1(1)|neighbour_genes:ac,motA|
MQLNSRNLKSIIDNEALAYAMYTVENRAIPNMIDGFKPVQRFVVHRALDLARGNKEKFHKLASIAGGVADLGYHHGESSAQDAGALMANTWNNNYPLLDGQGNFGSRTVQKAAASRYIFARVSKNFYNVYKDTEYAPAHEDKEHIPPKFYLPIIPTVLLNGVSGIATGYATNILPHSFKSVKKAVLQALQGKNVTKPKVEFPEFRGEVHEVDGRYEIHGTYKFTSRTQMQITEIPYKFDRETYVSKVLDPLEDKGLISWEDDCGEHGFGFKVKFRKEYSLPDDEELRHEKIMKDFSLIERRSQNITVINEKGKLAVYDNVVDLIKDFVEVRKTYVQKRIDNKILESEKAFKLAFAKAHFIKKVINGEIVIQGKTRKALTEELAQIEMYKEHVDKLVGLNIFHITSDEARKLAEEAKAKKEENEYWKSTDVVTEYTKDLEAL
>ID:AUV57613.1 |[Klebsiella phage KP1]||_Klebsiella_phage_KP1_.gbk|DNA topoisomerase|1389|MG751100(167989):153716-155104:-1 ^^ Klebsiella phage KP1, complete genome.|neighbours:ID:AUV57612.1(-1),ID:AUV57614.1(-1)|neighbour_genes:hypothetical protein,hypothetical protein|
MDIFDTLLKQAGSIDDLAKASNLRHRDLKSIIDNEAKEYAIYTVENRAIPNLIDGFKPVQRFVIARALDLARGNKEKFHKLASVAGGVADLGYHHGETSAQDAGALMANTWNNNYPLLDGQGNFGSRLVQSAAASRYIFCRISDNFRKIYKDTEIAPVHKDKEHVPPAYYLPVIPTVLLNGVRGIATGYSTSILPHSFESVLECTKAALRGEMMEPEVQFPKFNGKIVQTEDGSVELHGVYKETSRNSIYISEIPYKFERASYVEKVLDPLEDAGYITYDDDCSKTGFGFKVKFRKDYALSDDPEQRHAKIMKDFKLIEKMSQYIVVIDENGKLNDKFKTSGELIRHFVEVRKTFTAKRIEHKIAETKQAFNLAQAKAQFIKEVIAGNIVIQGKTRKQLTKEIEQNELFKDHSEKLVSMNIYHITDDEAKKLAQEAKRLAQEVKYWEKTTPEAEYLKDLEEL
>ID:APD20369.1 |[Klebsiella phage KPV15]|KPV15|_Klebsiella_phage_KPV15_.gbk|DNA topoisomerase|1389|KY000080(167034):4608-5996:-1 ^^ Klebsiella phage KPV15, complete genome.|neighbours:ID:APD20368.1(-1),ID:APD20370.1(-1)|neighbour_genes:hypothetical protein,hypothetical protein|
MDIFDTLLKQAGSIDDLAKASNLRHRDLKSIIDNEAKEYAIYTVENRAIPNLIDGFKPVQRFVIARALDLARGNKEKFHKLASVAGGVADLGYHHGETSAQDAGALMANTWNNNYPLLDGQGNFGSRLVQSAAASRYIFCRISDNFRKIYKDTEIAPAHKDKEHVPPAYYLPVIPTVLLNGVRGIATGYSTSILPHSFESVLECTKAALRGEVMEPEVQFPKFNGKIVQTEDGSVELHGVYKETSRNSIYISEIPYKFERASYVEKVLDPLEDAGYITYDDDCSKTGFGFKVKFRKDYALSEDPEQRHAKIMKDFKLIEKMSQYIVVIDENGKLNDKFKTSGELIRHFVEVRKTFTAKRIEHKIAETKQAFNLAQAKAQFIKEVIAGNIVIQGKTRKQLTKEIEQNELFKEHSEKLVSMNIYHITDDEAKKLAQEAKRLAQEVKYWEKTTPEAEYLKDLEEL
> |[Tevenvirinae Klebsiella_phage_Marfa]||_Klebsiella_phage_Marfa.gb|DNA topoisomerase, p..|1365|MN044033.1(168532):163445-164809:-1 ^RAST2:fig|1198136.82.peg.288^ Tevenvirinae Klebsiella_phage_Marfa|neighbours:(-1),(-1)|neighbour_genes:hypothetical protein,hypothetical protein|
MSDIFDMMSKQANDTFNVRSLESIINNEALAYAMYTVENRAIPNMIDGFKPVQRFVIARTLMLGKSDKNKFHKLASIAGGVADLGYHHGEGSAQETGALMANNWNNNVPFLDGQGNFGSRLVQEAGASRYIFARISDNFYKLYKDTEYAPAHKDEEHVPVAYYLPIIPTVLLNGISGIATGYATDILPHSISSVKKSVIQALEGKEISEPKVSFPQFKGKIIPVDGSFELHGIYEMKSRTVMYISEIPYKYDRASYVKILDALEDKGFITYDDDCGKHGFGFKVKFRKEYNLGETEEERHEKIMKDFKLIERRSQNITVINHLGKLKEYKCAADLIRDFVEVRKVFVQKRIDCKIRETEEAFKLALAKAKFIKKVIDGDITIAGKTRAKLVEEVKEFDELADYAEKLVSMNIYHITSDEAKKLAEEARAKRDEHEYWKQTDVQTEYLKDLEEIK
>ID:YP_009194249.1 |[Klebsiella phage Matisse]||_Klebsiella_phage_Matisse_.gbk|DNA topoisomerase me..|1287|NC_028750(176081):4038-5324:-1 ^GeneID:26613187^ Klebsiella phage Matisse, complete genome.|neighbours:ID:YP_009194248.1(-1),ID:YP_009194250.1(-1)|neighbour_genes:hypothetical protein,DNA topoisomerase la..|
MERSIKDVVQVEGLTFALYTIYSRAIPHLVDGFKPVHRFFIHSAMQGGTGFQKVASIAGGVAMYGYHHGETSVEEALSLMAAHWCNNIPLFDRDGFFGSRLVKKPGAPRYIKCKLSPIFKAIYMDGDLTPVHEDPEHVPPAYYLPIIPMVLVNGFSGIAKAYATNIPPHDPKSVVNGCIAYLNDKDFTLDLKYPYFKGEITDGTIYGTYELQGKTKLVITEIPVKYDRVKYIAILDKLEEKGVIVSYKDLSKEDFRYEVTLKREYANGLTREKILKDFGLIENSNPNINVIFEGKLYSYERPETLLKDFVDIRMNVYQQRINKRIQETKEALDKALAKVAFIAQMVESPDSLRGLSRSEAVKFVSTWIGCENHAEMLVAMNIYHLTTDESKKLEDEAEELRKQLKYWEETTPKIEYLNDLKELSKKLK
>ID:AWY07163.1 |[Klebsiella phage Mineola]||_Klebsiella_phage_Mineola_.gbk|DNA topoisomerase II..|1389|MH333064(166130):162301-163689:-1 ^^ Klebsiella phage Mineola, complete genome.|neighbours:ID:AWY07162.1(-1),ID:AWY07164.1(-1)|neighbour_genes:activator of middle ..,hypothetical protein|
MDIFDTLLKQAGSIDDLAKASNLRHRDLKSIIDNEAKEYAIYTVENRAIPNLIDGFKPVQRFVIARALDLARGNKEKFHKLASVAGGVADLGYHHGETSAQDAGALMANTWNNNYPLLDGQGNFGSRLVQSAAASRYIFCRISDNFRKIYKDTEIAPVHKDKEHVPPAYYLPVIPTVLLNGVRGIATGYSTSILPHSFESVLECTKAALRGEMMEPEVQFPKFNGKIVQTEDGSVELHGVYKETSRNSIYISEIPYKFERASYVEKVLDPLEDAGYITYDDDCSKTGFGFKVKFRKDYALSDDPEQRHAKIMKDFKLIEKMSQYIVVIDENGKLNDKFKTSGELIRHFVEVRKTFTAKRIEHKIAETKQAFNLAQAKAQFIKEVIAGNIVIQGKTRKQLTKEIEQNELFKDHSEKLVSMNIYHITDDEAKKLAQEAKRLAQEVKYWEKTTPEAEYLKDLEEL
>ID:YP_009607200.1 |[Klebsiella phage Miro]||_Klebsiella_phage_Miro_.gbk|DNA topoisomerase II..|1287|NC_041981(176055):4038-5324:-1 ^GeneID:40083208^ Klebsiella phage Miro, complete genome.|neighbours:ID:YP_009607199.1(-1),ID:YP_009607201.1(-1)|neighbour_genes:hypothetical protein,DNA topoisomerase II..|
MERSIKDVVQVEGLTFALYTIYSRAIPHLVDGFKPVHRFFIHSAMQGGTGFQKVASIAGGVAMYGYHHGETSVEEALSLMAAHWCNNIPLFDRDGFFGSRLVKKPGAPRYIKCKLSPIFKAIYMDGDLTPVHEDPEHVPPAYYLPIIPMVLVNGFSGIAKAYATNIPPHDPKSVVNGCIAYLNDKDFTLDLKYPYFKGEITDGTIYGTYELQGKTKLVITEIPVKYDRVKYIAILDKLEEKGVIVSYKDLSKEDFRYEVTLKREYANGLTREKILKDFGLIENSNPNINVIFEGKLYSYERPETLLKDFVDIRMNVYQQRINKRIQETKEALDKALAKVAFIAQMVESPDSLRGLSRSEAVKFVSTWIGCENHAEMLVAMNIYHLTTDERKKLEDEAEELRKQLKYWEETTPKIEYLNDLKELSKKLK
> |[Tevenvirinae _Klebsiella_phage_PKO111]||_Klebsiella_phage_PKO111.gb|DNA topoisomerase|1389|NC_031095.1(168758):111256-112644:1 ^RAST2:fig|1198136.84.peg.218^ Tevenvirinae _Klebsiella_phage_PKO111|neighbours:(1),(1)|neighbour_genes:hypothetical protein,hypothetical protein|
MDIFDTLLKQAGSIDDLAKASNLRHRDLKSIIDNEAKEYAIYTVENRAIPNLIDGFKPVQRFVIARALDLARGNKEKFHKLASVAGGVADLGYHHGETSAQDAGALMANTWNNNYPLLDGQGNFGSRLVQSAAASRYIFCRISDNFRKIYKDTEIAPAHKDKEHVPPAYYLPVIPTVLLNGVRGIATGYSTSILPHSFESVLECTKAALRGEMMEPEVQFPKFNGKIVQTEDGSVELHGVYKETSRNSIYISEIPYKFERASYVEKVLDPLEDAGYITYDDDCSKTGFGFKVKFRKDYVLSEDPEQRHAKIMKDFKLIEKMSQYIVVIDENGKLNDKFKTSGELIRHFVEVRKTFTAKRIEHKIAETKQAFNLAQAKAQFIKEVIAGNIVIQGKTRKQLTKEIEQNELFKDHSEKLVSMNIYHITDDEAKKLAQEAKRLAQEVKYWEKTTPEAEYLKDLEEL
>ID:YP_009288943.1 |[Klebsiella phage vB_KpnM_KpV477]||_Klebsiella_phage_vB_KpnM_KpV477_.gbk|putative DNA topoiso..|1389|NC_031087(168272):164427-165815:-1 ^GeneID:29067247^ Klebsiella phage vB_KpnM_KpV477, complete genome.|neighbours:ID:YP_009288942.1(-1),ID:YP_009288944.1(-1)|neighbour_genes:hypothetical protein,hypothetical protein|
MDIFDTLLKQAGSIDDLAKASNLRHRDLKSIIDNEAKEYAIYTVENRAIPNLIDGFKPVQRFVIARALDLARGNKEKFHKLASVAGGVADLGYHHGETSAQDAGALMANTWNNNYPLLDGQGNFGSRLVQSAAASRYIFCRISDNFRKIYKDTEIAPVHKDKEHVPPAYYLPVIPTVLLNGVRGIATGYSTSILPHSFESVLECTKAALRGEMMEPEVQFPKFNGKIVQTEDGSVELHGVYKETSRNSIYISEIPYKFERASYVEKVLDPLEDAGYITYDDDCSKTGFGFKVKFRKDYALSEDPEQRHAKIMKDFKLIEKMSQYIVVIDENGKLNDKFKTSGELIRHFVEVRKTFTAKRIEHKIAETKQAFNLAQAKAQFIKEVIAGNIVIQGKTRKQLTKEIEQNELFKDHSEKLVSMNIYHITDDEAKKLAQEAKRLAQEVKYWEKTTPEAEYLKDLEEL
>ID:AUO78767.1 |[Klebsiella phage vB_Kpn_F48]||_Klebsiella_phage_vB_Kpn_F48.gbk|DNA topoisomerase|1365|MG746602(170764):68967-70331:1 ^^ Klebsiella phage vB_Kpn_F48, complete genome.|neighbours:ID:AUO78766.1(1),ID:AUO78768.1(1)|neighbour_genes:hypothetical protein,hypothetical protein|
MSDIFDMMTKQASDTFNVRSLESIINNEALAYAMYTVENRAIPNMIDGFKPVQRFVIARTLMLGKSDKNKFHKLASIAGGVADLGYHHGEGSAQETGALMANDWNNNVPFLDGQGNFGSRLVQEAGASRYIFARISENFYKLYKDTEYAPAHKDDEHVPVAYYLPIIPTVLLNGISGIATGYATDILPHSISSVKKSVIQALEGKKISEPKVSFPQFKGKIIPVDGAFELHGIYEMKSRNVMYISEIPYKYDRASYVKILDALEDKGFITYDDDCGKHGFGFKVKFRKEYVLGETEEERHEKIMKDFKLIERRSQNITVINHAGKLKEYKCAADLIRDFVEVRKVFVQKRIDLKICETEEAFKLALAKAKFIKKVIDSDITISGKTRAKLVEEVKEFDELADYAEKLVSMNIYHITSDEAKKLAEEARTKRDEHEYWKQTDVQTEYLKDLEEIK
> |[Tevenvirinae Morganella_phage_vB_MmoM_MP1]||_Morganella_phage_vB_MmoM_MP1.gb|DNA topoisomerase, p..|1362|NC_031020.1(163201):159046-160407:-1 ^RAST2:fig|1198136.47.peg.282^ Tevenvirinae Morganella_phage_vB_MmoM_MP1|neighbours:(-1),(-1)|neighbour_genes:Putative transcripti..,hypothetical protein|
MKLNKRSLESIVNNEAKEYAKYVVEERAIPSLVDGFKPVHRFVIYQALQKAKGDKNKFHKLAGLSGAVAELGYHHGEDNAAKAGAGLANTWNNNIPFLEGQGSFGSRLVQKAGSPRYVFARISKGFYELYKDFEVCDKHEDLEHIPPKFYLPIIPTVLLNGTSGIAVGYATEILPHSLESLVECTRLAIEGKLDKEPTIKFPQFRGKIVPTETGADLYGEYELKGKTQLTITEIPFGWDRETYIEKVLDPLSDGGKIDYSDKSGHDDDTGDVVFKFNIKLKKDFELIVNDEEKQKEQIISEFKLRQKVPQYIVLIDENDGIKSREDFPNASDVIKYFVKVRMPYYQKRIDNKIKETKAAFDFALAKALFISKVLKDEIKISGRKKADVIKDIESFDMLKMYSEKLIGMNLYHITKEEADKLAKQAKELKKEHEYWLKTTPKIEYIKDLDDISI
>ID:YP_009211706.1 |[Pectobacterium bacteriophage PM2]||_Pectobacterium_bacteriophage_PM2.gbk|topoisomerase II med..|1368|NC_028940(170286):166044-167411:-1 ^GeneID:26638178^ Pectobacterium bacteriophage PM2, complete genome.|neighbours:ID:YP_009211705.1(-1),ID:YP_009211707.1(-1)|neighbour_genes:hypothetical protein,hypothetical protein|
MDIFDIAGKQISDSAGTFNRRDLKSIIDNEALAYAIYTVEQRAIPNMIDGLKPVQRFVIARALELARGNKDKFHKLASIAGGVADLGFHHGEGSAQDAGALMANNWNNNYPLLDGQGNFGSRLVKEAGGARYIFAKVGKNFYDIYKDSEYAPVHKDKEHVPPAFYLPILPMVLINGVSGIATGYATSILPHSLASVKKSTIEALKGEEISEPEVMFPSFKGNIVKNDTKWELQGTYKFVSRSVMHITEVPYKYDRESYIEVLDALEEKGFITYDDDCDMNGFGFKVKFRKDYILGEDDEARHKKIMKDFKLTESKSQNITVINAEGKLKVYEKVSDLIKDFVEVRKFYIQKRIDSKIVETENAFNLALAKARFIKDVIDGTIVIQGKLRKKLVEEISLNEIYGEYAEKLVSMNIYHMTSDEAKKLALEAKSCKEENEYWKKTTTQIEYLKDLEAL
>ID:QBP35601.1 |[Phage NC-G]||_Phage_NC-G.gbk|DNA topoisomerase|1380|MK310184(170164):107080-108459:-1 ^^ Phage NC-G, complete genome.|neighbours:ID:QBP35600.1(-1),ID:QBP35602.1(-1)|neighbour_genes:transcriptional regu..,hypothetical protein|
MADVIDTLFKQSLDVYDDAFTRRDLKSIIDNEALAYAMYTVENRAIPNMIDGFKPVQRFVVARCLDMARGNKEKFHKLASIAGGVADLGYHHGEGSAQEAGALMANTWNNNFPLLDGQGNFGSRLVQKAAASRYIFARIGTNFAKVYKDTEYAPVHADVEHKPPAFYLPIIPTVLLNGISGIATGYATNILPHSFDSVKKAVLQVLQEKRVTKPKVAYPEFRGDVVEIEPGSYEIRGTYKFTSRTQMHITEIPYKYDRETYVAKVLDPLEDKGYITYDDDCDENGFGFKVKIRKEYELPTEENKKHEKIMKDFGLIERRSQNLTVINEKGKLKVYEDVVELIRDFVEVRKTFVQKRIDGKIIETEEAFKLALAKATFIKDVIDGVVVIQGKTRKVLTEELASNKVYGEYADKLVAMNIFHITSDEAKKLALEAKAKKEEHQYWKTTDVVTEYVKDLEAL
> |[Tevenvirinae _Proteus_phage_phiP4-3]||_Proteus_phage_phiP4-3.gb|gp52 topoisomerase I..|1356|MG696114.1(167849):1073-2428:1 ^RAST2:fig|1198136.86.peg.3^ Tevenvirinae _Proteus_phage_phiP4-3|neighbours:(1),(1)|neighbour_genes:hypothetical protein,hypothetical protein|
MELNIRSLKSIIDIEAKEYALYTVEERAIPNLVDGFKPVQRFIIYRALEKAKGDRKKFHKLAGLSGGVAEIGYHHGEGSAAEAGKLMANDWNNNVPFLDGQGAFGSRLIQKGGAARYVFCRISQNFFDLYKDIEISPEHKDIEHVPPKFYLPIIPTVLLNGVKGIATGYATNILPHSLKSVVECTKLAIEGKLDKEPEVQYPQFNGKIIPTEAGVELQGTYELKGKTQLTITEIPYKWEREDYTVKVLDNLVNQGKIAEYDDLSGKDEKTGQVKFGFKITLKKDFDLKSDPQDRHDQIIKEFGLSQKIGQFFTVIDDQGRIRDDFKTASELIKYFVEVRKPFYQKRIDLKISESEYGYEYAKAKVVFIKKVLDGTIELSGKSKKAALESIEQFQDLKPFADKLISMNLYHMTKDEIKKLEDSAKEHKKEYQYWKSTTPDVEYKKDIDNILA
> |[Tevenvirinae _Proteus_phage_vB_PmiM_Pm5461]||_Proteus_phage_vB_PmiM_Pm5461.gb|hypothetical protein|1359|NC_028762.1(161989):158136-159494:-1 ^RAST2:fig|1198136.85.peg.265^ Tevenvirinae _Proteus_phage_vB_PmiM_Pm5461|neighbours:(-1),(-1)|neighbour_genes:hypothetical protein,hypothetical protein|
MELNLRSLKSIINNEAKEYALYTVEERAIPNLIDGFKPVQRFIIYRALEKAKGDKSKYHKLAGLSGGVAEIGYHHGEGSAAEAGKLMANNWNNNVPFLDGRGAFGSRLIQKGGAARYVFCRISQNFFDLYKDLNISPEHPDVEHIPPKFYLPIIPTVLLNGVKGIATGYATNILPHSLKSVVECTKLAIDGKLDKEPEVQFPQFNGKIIPTESGVELQGTYELKGKTQLLITEVPYKWEREAYTTKILDELVNQGKISDYDDLSGEDETTGQVKFRFKITIKKDFNLKTDPEERHEQIIKEFGLSQKIGQFFTVIDDQGKIRDDFTKASELIKYFVEIRKPFYQKRIDIKISESEYLYDYAKAKVDFIKMVLDKTIVLSGKSRKDALAAIEQFDNLKPFSDKLISMNLYHMTKDEIKKLEQAAKEYKKEYEYWKTTDIETEYKKDIDSININ
> |[Tevenvirinae _Pseudomonas_phage_PspYZU05]||_Pseudomonas_phage_PspYZU05.gb|DNA topoisomerase, p..|1302|KY971610.1(166442):61115-62416:-1 ^RAST2:fig|1198136.88.peg.95^ Tevenvirinae _Pseudomonas_phage_PspYZU05|neighbours:(-1),(-1)|neighbour_genes:Phage recombination-..,hypothetical protein|
MITEERSLLSILNVDAKKFALYTAENRALPNVIDGFKPVQRFFICRALQLNRSNFTKLASIGGAVADLGYHHGENSAVEAGALMANTWNNNFPLLEGQGNFGSRLVQEAAASRYIFCRISEGFHKVYKDHNVCPVHEDKEHIPPAFYLPIIPTVLLNGVKGIATGYATNILPHNFKSVVESTKAVLQGREVHPEVEFPKFSGRIEKTDKGVEIFGTYKFTSKSTMVITEVPIKWDRASYIADVLDPLEDKGLITYDDECSRTGFGFKVKFRKEFNLDQNDDARIIREFKLSQKIGQFIVVIDEKGKLRDDFETPLDVVKHFVSVRKPYIQKRIDTKIKETKDQFDLALERVLFIKAVLKEEIVLKGKTRAQLVTQLEERNFKNIDKLVSMSIYSMTNDELTKLAEKARELKKEHDYWLTTSVETEYLKDLDSI
>ID:YP_009615741.1 |[Salmonella phage Melville]||_Salmonella_phage_Melville_.gbk|DNA topoisomerase II|1338|NC_042044(159323):154798-156135:-1 ^GeneID:40092216^ Salmonella phage Melville, complete genome.|neighbours:ID:YP_009615740.1(-1),ID:YP_009615742.1(-1)|neighbour_genes:hypothetical protein,hypothetical protein|
MQLNERSLQSIIDTEAKEFAIYTVENRAIPNMIDGFKPVQRFVIRRALDLSKGNKEKFHKLASVAGGVADLGYHHGEGSAQDAGALMANTWNNNFPLLDGQGNFGSRLVQKAAASRYIFCRISDNFRKVYKDLEIAPKHKDEEHTPPAFYLPVIPTVLLNGVRGIATGYATNILPHSFTSVVECTKLALQGKLDKEPEVEFPKFNGKIVPTDDGGVELHGVYKFTSATQMYISEIPYKFDRDTYIEKVLDPLEDKGFITYTDDCSKSGFGFKVKFKKDYGLPADEDKRHDAVMRDFKLIEKLSQFIVVIDENGKLNDKFQKASELIKHFVEVRKTFVEKRIEFKREDVLSQLNLAVAKAQFIKQVISGEIVIQGKTRKQLVTELEKTELFKAHIDKLVGMNIYHITSDEAKKLVEAAKELKKEYQYWKDTTPEVEFMKDLEELCE
>ID:YP_007501300.1 |[Salmonella phage vB_SenMS16]||_Salmonella_phage_S16_.gbk|DNA topisomerase II ..|1338|NC_020416(160221):155917-157254:-1 ^GeneID:14675501^ Salmonella phage S16, complete genome.|neighbours:ID:YP_007501299.1(-1),ID:YP_007501301.1(-1)|neighbour_genes:hypothetical protein,hypothetical protein|
MQLNERSLQSIIDTEAKEFAIYTVENRAIPNMIDGFKPVQRFVIRRALDLSKGNKEKFHKLASVAGGVADLGYHHGEGSAQDAGALMANTWNNNFPLLDGQGNFGSRLVQKAAASRYIFCRISDNFRKVYKDLEIAPKHKDEEHTPPAFYLPVIPTVLLNGVRGIATGYATNILPHSFKSVVECTKLALQGKLDKEPEVEFPKFNGKIVPTDDGGVELHGVYKFTSATQMYISEIPYKFDRDTYIEKVLDPLEDKGFITYTDDCSKSGFGFKVKFKKDYGLPADEDKRHDAVMRDFKLIEKLSQFIVVIDENGKLNDKFQKASELIKHFVEVRKTFVEKRIEFKREDVLSQLNLAVAKAQFIKQVISGEIVIQGKTRKQLVTELEKTELFKAHIDKLVGMNIYHITSDEAKKLVEAAKELKKEYQYWKDTTPEVEFMKDLEELCE
> |[Tevenvirinae _Salmonella_phage_STML-198]||_Salmonella_phage_STML-198.gb|DNA topoisomerase|1338|NC_027344.1(158099):36019-37356:-1 ^RAST2:fig|1198136.87.peg.67^ Tevenvirinae _Salmonella_phage_STML-198|neighbours:(-1),(-1)|neighbour_genes:hypothetical protein,hypothetical protein|
MQLNERSLQSIIDTEAKEFAIYTVENRAIPNMIDGFKPVQRFVIRRALDLSKGNKEKFHKLASVAGGVADLGYHHGEGSAQDAGALMANTWNNNFPLLDGQGNFGSRLVQKAAASRYIFCRISDNFRKVYKDLEIAPKHKDEEHTPPAFYLPVIPTVLLNGVRGIATGYATNILPHSFKSVVECTKLALQGKLDKEPEVEFPKFNGKIVPTDDGGVELHGVYKFTSATQMYISEIPYKFDRDTYIEKVLDPLEDKGFITYTDDCSKSGFGFKVKFKKDYGLPADEDKRHDAVMRDFKLIEKLSQFIVVIDENGKLNDKFQKASELIKHFVEVRKTFVEKRIEFKREDVLSQLNLAVAKAQFIKQVISGEIVIQGKTRKQLVTELEKTELFKAHIDKLVGMNIYHITSDEAKKLVEAAKELKKEYQYWKDTTPEVEFMKDLEELCE
> |[Tevenvirinae Salmonella phage STP4-a]||_Salmonella_phage_STP4-a.gb|DNA topoisomerase|1338|NC_026607.2(159914):155397-156734:-1 ^RAST2:fig|1198136.48.peg.274^ Tevenvirinae Salmonella phage STP4-a|neighbours:(-1),(-1)|neighbour_genes:hypothetical protein,hypothetical protein|
MQLNERSLQSIIDTEAKEFAIYTVENRAIPNMIDGFKPVQRFVIRRALDLSKGNKEKFHKLASVAGGVADLGYHHGEGSAQDAGALMANTWNNNFPLLDGQGNFGSRLVQKAAASRYIFCRISDNFRKVYKDLEIAPKHKDEEHTPPAFYLPVIPTVLLNGVRGIATGYATNILPHSFKSVVECTKLALQGKLDKEPEVEFPKFNGKIVPTDDGGVELHGVYKFTSATQMYISEIPYKFDRDTYIEKVLDPLEDKGFITYTDDCSKSGFGFKVKFKKDYGLPADEDKRHDAVMRDFKLIEKLSQFIVVIDENGKLNDKFQKASELIKHFVEVRKTFVEKRIEFKREDVLTQLNLAVAKAQFIKQVISGEIVIQGKTRKQLVTELEKTELFKAHIDKLVSMNIYHITSDEAKKLVEAAKELKKEYQYWKDTTPEVEFMKDLEELCE
> |[Tevenvirinae Salmonella_phage_vB_SnwM_CGG4-1]||_Salmonella_phage_vB_SnwM_CGG4-1.gb|DNA topoisomerase|1338|NC_031065.1(159878):155363-156700:-1 ^RAST2:fig|1198136.78.peg.272^ Tevenvirinae Salmonella_phage_vB_SnwM_CGG4-1|neighbours:(-1),(-1)|neighbour_genes:hypothetical protein,hypothetical protein|
MQLNERSLQSIIDTEAKEFAIYTVENRAIPNMIDGFKPVQRFVIRRALDLSKGNKEKFHKLASVAGGVADLGYHHGEGSAQDAGALMANTWNNNFPLLDGQGNFGSRLVQKAAASRYIFCRISDNFRKVYKDLEIAPKHKDEEHTPPAFYLPVIPTVLLNGVRGIATGYATNILPHSFKSVVECTKLALQGKLDKEPEVEFPKFNGKIVPTDDGGVELHGVYKFTSATQMYISEIPYKFDRDTYIEKVLDPLEDKGLITYTDDCSKSGFGFKVKFKKDYGLPTDEDKRHDAVMRDFKLIEKLSQFIVVIDENGKLNDKFQKASELIKHFVEVRKIFVEKRIEFKREDVLSQLNLAVAKAQFIKQVISGEIVIQGKTRKQLVTELEKTELFKAHIDKLVGMNIYHITSDEAKKLVEAAKELKKEYQYWKDTTPEVEFMKDLEELCE
> |[Tevenvirinae Serratia phage PS2]||_Serratia_phage_PS2.gb|DNA topoisomerase, p..|1371|KJ025957.1(167266):161882-163252:-1 ^RAST2:fig|1198136.49.peg.284^ Tevenvirinae Serratia phage PS2|neighbours:(-1),(-1)|neighbour_genes:hypothetical protein,hypothetical protein|
MADIFDKMTKQMSDTFSTLNDRGLKSIIDTEAKAYALYTVQERAIPNMMDGLKPVQRFVMYRALQDAKTKFEKVASIAGGVSKAGYHHGEGSAEGACVLMANTWSNNTPLLEGDGNFGSRLVQRAAAGRYVFARIHDNWNKIYRDTEYAPKHEDPEHLPPRHYLPILPMVLANGVQGIATGYATSILPHSYESLVECTKKAVEGTLDGEPLVKFPKFTGQITFDEEGNQFAEGTYTRKGSTKLTITEVPPKFDRETYIAKVMDPLEERGFISYEDKCGDNKFIFDVTLRKEFGLSGDWDADHEEIMRHFKLRQKISQNIVVIDEQGKLRDDFEKSSDVIKHFVKVRMKFTEQRIAQKIIETEYEFNLARAKAIFISKVISGEIQITGQKRADVIKSIESFPELKEYSEKLISMNLYHITKEEARKLVEFAKEKKEEHIYWTKTTAKIEYLKDLDNL
>ID:APC45222.1 |[Shigella phage SH7]||_Shigella_phage_SH7_.gbk|DNA topoisomerase su..|1329|KX828711(164870):159371-160699:-1 ^^ Shigella phage SH7, complete genome.|neighbours:ID:APC45181.1(-1),ID:APC45173.1(-1)|neighbour_genes:periplasmic protein,hypothetical protein|
MQLNNRDLKSIIDNEALAYAMYTVENRAIPNMIDGFKPVQRFVIARALDLARGNKDKFHKLASIAGGVADLGYHHGENSAQDAGALMANTWNNNFPLLDGQGNFGSRTVQKAAASRYIFARVSKNFYNVYKDTEYAPVHQDKEHIPPAFYLPIIPTVLLNGVSGIATGYATYILPHSVSSVKKAVLQALQGKKVTKPKVEFPEFRGEVVEIDGQYEIRGTYKFTSRTQMHITEIPYKYDRETYVSKILDPLEDKGFITWDDACGEHGFGFKVKFRKEYSLSDNEEERHAKIMKDFGLIERRSQNITVINEKGKLQVYDNVVDLIEDFVEVRKTYVQKRIDNKIKETESAFRLAFAKAHFIKKVISGEIVVQGKTRKELTEELSKIDMYSSYVDKLVGMNIFHMTSDEAKKLAEEAKAKKEENEYWKTTDVVTEYTKDLEEIK
>ID:YP_009288623.1 |[Shigella phage SHBML-50-1]||_Shigella_phage_SHBML-50-1_.gbk|DNA topoisomerase|1329|NC_031085(166634):162387-163715:-1 ^GeneID:29060713^ Shigella phage SHBML-50-1, complete genome.|neighbours:ID:YP_009288622.1(-1),ID:YP_009288624.1(-1)|neighbour_genes:transcriptional regu..,acridine resistance|
MQLNNRDLKSIIDNEALAYAMYTVENRAIPNMIDGFKPVQRFVIARALDLARGNKDKFHKLASIAGGVADLGYHHGENSAQDAGALMANTWNNNFPLLDGQGNFGSRTVQKAAASRYIFARVSKNFYNVYKDTEYAPVHQDKEHIPPAFYLPIIPTVLLNGVSGIATGYATYILPHSVSSVKKAVLQALQGKKVTKPKVEFPEFRGEVVEIDGQYEIRGTYKFTSRTQMHITEIPYKYDRETYVSKILDPLEDKGFITWDDACGEHGFGFKVKFRKEYSLSDNEEERHAKIMKDFGLIERRSQNITVINEKGKLQVYDNVVDLIKDFVEVRKTYVQKRIDNKIKETESAFRLAFAKAHFIKKVISGEIVVQGKTRKELTEELSKIEMYSSYVDKLVGMNIFHMTSDEAKKLAEEAKAKKEENEYWKTTDVVTEYTKDLEEIK
>ID:YP_009277635.1 |[Shigella phage SHFML-11]||_Shigella_phage_SHFML-11.gbk|DNA topoisomerase|1329|NC_030953(170650):110988-112316:-1 ^GeneID:29056342^ Shigella phage SHFML-11, complete genome.|neighbours:ID:YP_009277634.1(-1),ID:YP_009277636.1(-1)|neighbour_genes:transcriptional regu..,hypothetical protein|
MQLNNRDLKSIIDNEALAYAMYTVENRAIPNMIDGFKPVQRFVIARALDLARGNKDKFHKLASIAGGVADLGYHHGENSAQDAGALMANTWNNNFPLLDGQGNFGSRTVQKAAASRYIFARVSKNFYNVYKDTEYAPVHQDKEHIPPAFYLPIIPTVLLNGVSGIATGYATYILPHSVSSVKKAVLQALQGKKVTKPKVEFPEFRGEVVEIDGQYEIRGTYKFTSRTQMHITEIPYKYDRETYVSKILDPLEDKGFITWDDACGEHGFGFKIKFRKEYSLSDNEEERHAKIMKDFGLIERRSQNITVINEKGKLQVYDNVVDLIKDFVEVRKTYVQKRIDNKIKETESAFRLAFAKAHFIKKVISGEIVVQGKTRKELTEELSKIDMYSSYVDKLVGMNIFHMTSDEAKKLAEEAKAKKEENEYWKTTDVVTEYTKDLEEIK
> |[Viruses Shigella phage SHFML-26]||_Shigella_phage_SHFML-26.gb|DNA topoisomerase, p..|1329|NC_031011.1(168993):61022-62350:-1 ^RAST2:fig|10239.69.peg.89^ Viruses Shigella phage SHFML-26|neighbours:(-1),(-1)|neighbour_genes:Transcriptional regu..,Acridine resistance|
MQLNNRDLKSIIDNEALAYAMYTVENRAIPNMIDGFKPVQRFVIARALDLARGNKDKFHKLASIAGGVADLGYHHGENSAQDAGALMANTWNNNFPLLDGQGNFGSRTVQKAAASRYIFARVSKNFYNVYKDTEYAPVHQDKEHIPPAFYLPIIPTVLLNGVSGIATGYATYILPHSVSSVKKAVLQALQGKKVTKPKVEFPEFRGEVVEIDGQYEIRGTYKFTSRTQMHITEIPYKYDRETYVSKILDPLEDKGFITWDDACGEHGFGFKVKFRKEYSLSDNEEERHAKIMKDFGLIERRSQNITVINEKGKLQVYDNVVDLIKDFVEVRKTYVQKRIDNKIKETESAFRLAFAKAHFIKKVISGEIVVQGKTRKELTEELSKIDMYSSYVDKLVGMNIFHMTSDEAKKLAEEAKAKKEENEYWKTTDVVTEYTKDLEEIK
> |[Tevenvirinae Shigella_phage_SHSML-52-1]||_Shigella_phage_SHSML-52-1.gb|DNA topoisomerase, p..|1326|NC_031090.1(169621):39617-40942:1 ^RAST2:fig|1198136.79.peg.69^ Tevenvirinae Shigella_phage_SHSML-52-1|neighbours:(1),(-1)|neighbour_genes:Phage protein,hypothetical protein|
MQLNSRNLKSIIDNEALAYAMYTVENRAIPNMIDGFKPVQRFVVHRALDLARGNKEKFHKLASIAGGVADLGYHHGESSAQDAGALMANTWNNNYPLLDGQGNFGSRTVQKAAASRYIFARVSKNFYNVYKDTEYAPAHEDKEHVPPKFYLPIIPTVLLNGVSGIATGYATNILPHSFKSVKKAVLQALQGKNVTKPKVEFPEFHGEVHEVDGRYEIHGTYKFTSRTQMQITEIPYKFDRETYVSKVLDPLEDKGLISWEDDCGEHGFGFKVKFRKEYSLPDDEELRHEKIMKDFSLIERRSQNITVINEKGKLAVYDNVVDLIKDFVEVRKTYVQKRIDNKILESEKAFKLAFAKAHFIKKVINGEIVIQGKTRKALTEELAQIEMYKEHVDKLVGLNIFHITSDEARKLAEEAKAKKEENEYWKSTDVVTEYTKDLEAL
>ID:YP_003934898.1 |[Shigella phage SP18]||_Shigella_phage_SP18.gbk|gp52|1332|NC_014595(170605):164524-165855:-1 ^GeneID:9830639^ Shigella phage SP18, complete genome.|neighbours:ID:YP_003934897.1(-1),ID:YP_003934899.1(-1)|neighbour_genes:hypothetical protein,ndd|
MQLNKRDLKDIIDVEALSYAIYTVEGRAIPNMIDGFKPVHRFVMARALDLARGDKNKFHKVASIAGGVADYGYHHGEASAEEATSGLVATYKNEYPMFDGQGNFGSRMVPEASSARYVFARVSKNFYNLFKDTEYAPVHPDEEHKPPAFYLPVIPTVLLNATSGIAVGFATDILPHSFQDVKEAVKAIVEGREPVAPKVKYPEFRGEVVELEEPGKYELHGTYKMTSRTQMEITEIPVQWNLEKYTSKILDPLEEKGFITWKDNCGEHGFGFKIKFRKEYKLDGTEEENHEKIMKDFGLIEKLSQNLTVLNHKGKLAEYTNTLDLIRDFVDVRKTYVQVRIDSKIKETEAAFKLARAKVFFIKEVIDGKVVIQGKPRKKLIEELQASEIYGDYAEKLVAMNIYHMTSDEAKKLADEAKAKKAEHEYWKTTDVKTEYLNDLEAL
>ID:AUV63956.1 |[Shigella phage Sf20]||_Shigella_phage_Sf20_.gbk|DNA gyrase, gyrA sub..|1365|MF327006(163982):96188-97552:-1 ^^ Shigella phage Sf20, complete genome.|neighbours:ID:AUV63955.1(-1),ID:AUV63957.1(-1)|neighbour_genes:hypothetical protein,hypothetical protein|
MDKISQIVNTFTYRSLESIVHNEAKEYAIYSAEERGIPQLVDGLKPVQRFVMECALQKSKGDRKKFRKMADIGSGVAELGYHHGETNAVEAGSLMANTWSNNTPLLDGQGNFGSRLVQKAGAARYIFARVHENFFKIYKDMNCAPKHEDLEHIPPAFYLPVVPMVLANGISGIATGYKTDILPHSLESLIECTELALAGKLDKEPSVQFPKFTGKVIPRDDRDGVILEGTYELNGKTKLTISEVPYKFDREEYVAVLDALEEKDLIVSYNDRCSKDGFRFEVTLKRDYFKSEDESARHEQIMKDFKLTQLVAQNIVVVNERGLVEVFEKASDLIRRFVEIRLGYVDKRIELMQAETLEAYNYAMAKAEFIDLVIKGEIELQGKKKAEVMQSINGHEKLRPYADKLVSMPLYSVTQEEYDRLVKDADKHHSEYEYWTKTTAMKEYKKDLKELKKG
>ID:YP_009619068.1 |[Shigella phage Sf21]||_Shigella_phage_Sf21_.gbk|DNA gyrase, gyrA sub..|1329|NC_042077(166002):160504-161832:-1 ^GeneID:40095671^ Shigella phage Sf21, complete genome.|neighbours:ID:YP_009619067.1(-1),ID:YP_009619069.1(-1)|neighbour_genes:hypothetical protein,acridine resistance ..|
MQLNNRDLKSIIDNEALAYAMYTVENRAIPNMIDGFKPVQRFVISRALDLARGNKDKFHKLASIAGGVADLGYHHGENSAQDAGALMANTWNNNFPLLDGQGNFGSRTVQKAAASRYIFARVSKNFYSVYKDTEYAPVHQDKEHIPPAFYLPIIPTVLLNGVSGIATGYATYILPHSVSSVKKAVLQALQGKKVTKPKVEFPEFRGEVVEIDGQYEIRGTYKFTSRTQMHITEIPYKYDRETYVSKILDPLEDKGFITWDDACGEHGFGFKVKFRKEYSLSDNEEERHAKIMKDFGLIERRSQNITVINEKGKLQVYDNVVDLIKDFVEVRKTYVQKRIDNKIKETESAFRLAFAKAHFIKKVISGEIVVQGKTRKELTEELSKIDMYSSYVDKLVGMNIFHMTSDEAKKLAEEAKAKKEENEYWKTTDVVTEYTKDLEEIK
>ID:YP_009614911.1 |[Shigella phage Sf22]||_Shigella_phage_Sf22_.gbk|DNA gyrase, gyrA sub..|1329|NC_042039(166283):106892-108220:-1 ^GeneID:40091326^ Shigella phage Sf22, complete genome.|neighbours:ID:YP_009614910.1(-1),ID:YP_009614912.1(-1)|neighbour_genes:gp158,gp160|
MQLNNRDLKSIIDNEALAYAMYTVENRAIPNMIDGFKPVQRFVIARALDLARGNKDKFHKLASIAGGVADLGYHHGENSAQDAGALMANTWNNNFPLLDGQGNFGSRTVQKAAASRYIFARVSKNFYNVYKDTEYAPVHQDKEHIPPAFYLPIIPTVLLNGVSGIATGYATYILPHSVSSVKKAVLQALQGKKVTKPKVEFPEFRGEVVEIDGQYEIRGTYKFTSRTQMHITEIPYKYDRETYVSKILDPLEDKGFITWDDACGEHGFGFKVKFRKEYSLSDNEEERHAKIMKDFGLIERRSQNITVINEKGKLQVYDNVVDLIKDFVEVRKTYVQKRIDNKIKETESAFRLAFAKAHFIKKVISGEIVVQGKTRKELTEELSKIEMYSSYVDKLVGMNIFHMTSDEAKKLAEEAKAKKEENEYWKTTDVVTEYTKDLEEIK
>ID:ATE86518.1 |[Shigella phage Sf23]||_Shigella_phage_Sf23_.gbk|DNA gyrase, gyrA sub..|1329|MF158046(167678):83930-85258:-1 ^^ Shigella phage Sf23, complete genome.|neighbours:ID:ATE86517.1(-1),ID:ATE86519.1(-1)|neighbour_genes:hypothetical protein,hypothetical protein|
MQLNNRDLKSIIDNEALAYAMYTVENRAIPNMIDGFKPVQRFVIARALDLARGNKDKFHKLASIAGGVADLGYHHGENSAQDAGALMANTWNNNFPLLDGQGNFGSRTVQKAAASRYIFARVSKNFYNVYKDTEYAPVHQDKEHIPPAFYLPIIPTVLLNGVSGIATGYATYILPHSVSSVKKAVLQALQGKKVTKPKVEFPEFRGEVVEIDGQYEIRGTYKFTSRTQMHITEIPYKYDRETYVSKILDPLEDKGFITWDDACGEHGFGFKVKFRKEYSLSDNEEERHAKIMKDFGLIERRSQNITVINEKGKLQVYDNVVDLIKDFVEVRKTYVQKRIDNKIKETESAFRLAFAKAHFIKKVISGEIVVQGKTRKELTEELSKIEMYSSYVDKLVGMNIFHMTSDEAKKLAEEAKAKKEENEYWKTTNVVTEYTKDLEEIK
>ID:YP_009619191.1 |[Shigella phage Sf24]||_Shigella_phage_Sf24_.gbk|DNA gyrase, gyrA sub..|1329|NC_042078(168112):87788-89116:-1 ^GeneID:40095806^ Shigella phage Sf24, complete genome.|neighbours:ID:YP_009619190.1(-1),ID:YP_009619192.1(-1)|neighbour_genes:hypothetical protein,acridine resistance ..|
MQLNNRDLKSIIDNEALAYAMYTVENRAIPNMIDGFKPVQRFVISRALDLARGNKDKFHKLASIAGGVADLGYHHGENSAQDAGALMANTWNNNFPLLDGQGNFGSRTVQKAAASRYIFARVSKNFYNVYKDTEYAPVHQDKEHIPPAFYLPIIPTVLLNGVSGIATGYATYILPHSVSSVKKAVLQALQGKKVTKPKVEFPEFRGEVVEIDGQYEIRGTYKFTSRTQMHITEIPYKYDRETYVSKILDPLEDKGFITWDDACGEHGFGFKVKFRKEYSLSDNEEERHAKIMKDFGLIERRSQNITVINEKGKLQVYDNVVDLIKDFVEIRKTYVQKRIDNKIKETESAFRLAFAKAHFIKKVISGEIVVQGKTRKELTEELSKIEMYSSYVDKLVGMNIFHMTSDEAKKLAEEAKAKKEENEYWKTTDVVTEYTKDLEEIK
> |[Tevenvirinae Shigella_phage_Sf25]||_Shigella_phage_Sf25.gb|DNA topoisomerase, p..|1329|MF327009.1(168573):88102-89430:-1 ^RAST2:fig|1198136.80.peg.124^ Tevenvirinae Shigella_phage_Sf25|neighbours:(-1),(-1)|neighbour_genes:Phage protein,Phage protein|
MQLNNRDLKSIIDNEALAYAMYTVENRAIPNMIDGFKPVQRFVISRALDLARGNKDKFHKLASIAGGVADLGYHHGENSAQDAGALMANTWNNNFPLLDGQGNFGSRTVQKAAASRYIFARVSKNFYNVYKDTEYAPVHQDKEHIPPAFYLPIIPTVLLNGVSGIATGYATYILPHSVSSVKKAVLQALQGKKVTKPKVEFPEFRGEVVEIDGQYEIRGTYKFTSRTQMHITEIPYKYDRETYVSKILDPLEDKGFITWDDACGEHGFGFKVKFRKEYSLSDNEEERHAKIMKDFGLIERRSQNITVINEKGKLQVYDNVVDLIKDFVEIRKTYVQKRIDNKIKETESAFRLAFAKAHFIKKVISGEIVVQGKTRKELTEELSKIDMYSSYVDKLVGMNIFHMTSDEAKKLAEEAKAKKEENEYWKTTDVVTEYTKDLEEIK
>ID:YP_004415153.1 |[Shigella phage Shfl2]||_Shigella_phage_Shfl2_.gbk|putative DNA topoiso..|1329|NC_015457(165919):160231-161559:-1 ^GeneID:10499016^ Shigella phage Shfl2, complete genome.|neighbours:ID:YP_004415152.1(-1),ID:YP_004415154.1(-1)|neighbour_genes:hypothetical protein,hypothetical protein|
MQLNNRDLKSIIDNEALAYAMYTVENRAIPNMIDGFKPVQRFVIARALDLARGNKDKFHKLASIAGGVADLGYHHGENSAQDAGALMANTWNNNFPLLDGQGNFGSRTVQKAAASRYIFARVSKNFYSVYKDTEYAPVHQDKEHIPPAFYLPIIPTVLLNGVSGIATGYATYILPHSVSSVKKAVLQALQGKKVTKPKVEFPEFRGEVVEIDGQYEIRGTYKFTSRTQMNITEIPYKYDRETYVSKILDPLEDKGFITWDDACGEHGFGFKVKFRKEYSLSDNEEERHAKIMKDFGLIERRSQNITVINEKGKLQVYDNVVDLIKDFVEVRKTYVQKRIDNKIKETESAFRLAFAKAHFIKKVISGEIVVQGKTRKELTEELSKIDMYSSYVDKLVGMNIFHMTSDEAKKLAEEAKAKKEENEYWKTTDVVTEYTKDLEEIK
>ID:YP_009110810.1 |[Shigella phage pSs-1]||_Shigella_phage_pSs-1_.gbk|gp2|1329|NC_025829(164999):186-1514:-1 ^GeneID:22475076^ Shigella phage pSs-1, complete genome.|neighbours:ID:YP_009110809.1(-1),ID:YP_009110811.1(-1)|neighbour_genes:gp1,gp3|
MQLNNRDLKSIIDNEALAYAMYTVENRAIPNMIDGFKPVQRFVIARALDLARGNKDKFHKLASIAGGVADLGYHHGENSAQDAGALMANTWNNNFPLLDGQGNFGSRTVQKAAASRYIFARVSKNFYNVYKDTEYAPVHQDKEHIPPAFYLPIIPTVLLNGVSGIATGYATYILPHSVSSVKKAVLQALQGKKVTKPKVEFPEFRGEVVEIDGQYEIRGTYKFTSRTQMHITEIPYKYDRETYVSKILDPLEDKGFITWDDACGEHGFGFKVKFRKEYSLSDNEEERHAKIMKDFGLIERRSQNITVINEKGKLQVYDNVVDLIKDFVEVRKTYVQKRIDNKIKETESAFRLAFAKAHFIKKVISGEIVVQGKTRKELTEELSKIDMYSSYVDKLVGMNIFHMTSDEAKKLAEEAKAKKEENEYWKTTDVVTEYTKDLEEIK
> |[Tevenvirinae Vibrio_phage_KVP40]||_Vibrio_phage_KVP40.gb|DNA topoisomerase, p..|1287|NC_005083.2(244834):152195-153481:1 ^RAST2:fig|1198136.81.peg.297^ Tevenvirinae Vibrio_phage_KVP40|neighbours:(1),(1)|neighbour_genes:Thioredoxin, phage-a..,Phage protein|
MQRTLSSIVNDEALEYAMYTIENRALANGIDGLKPVQRFVLYNVIKDASTSFDKVAALGSSVSKIGYNHGETSAQDALALMAAEWQNNVPIVQGRGNFGSRMVKESASARYVYAKLHDNFDLYFKDIHLSPEHKDLEHVPPQFYVPVLPMILMNGVQGIATGFACNILPHDPEWVKKAVLEYLAGKEISEPVVKFPEFYGKIEKLEHNKYAQIGTVEISGLTAVVTEIPTGFDHAKYIIELDKLVEKGKISSYVDETSETFQFRVRFKRGAKMTEESVIKTLKLQSTFTQNINVIDENYQIRHFDDVRELVKWFVDFRMSFLPKRIQDSTERTEKRASLAIAKVEFIKRVVSGTIILFGKKRAEVAAELKADEAFSEHVTELLNMSVDKMTDDEIARLEKDATVAQKELSYWQKTTAQKEFIKDIKAI
> |[Viruses Vibrio phage VH7D]||_Vibrio_phage_VH7D.gb|DNA topoisomerase, p..|1287|NC_023568.1(246964):83705-84991:1 ^RAST2:fig|10239.72.peg.178^ Viruses Vibrio phage VH7D|neighbours:(1),(1)|neighbour_genes:hypothetical protein,Phage protein|
MQRTLSSITNDEALEYAMYTIENRALANGIDGLKPVHRFVLYNVIKDASTSFDKVAALGSSVSKIGYNHGETAAQDALARMAAEWTNNVPIVQGRGNFGSRMVKVSASARYVYAKLHENFDKYFKDIHLSPEHKDVEHVPPQFYVPVVPMVLLNGIEGIATGFACNILPHDPEWVKKAVVEYLSGKEISEPVLKFPEFHGKIVKLEHNKYAQIGNFEVSGLTVVVTEIPTGFDHTKYIKELDKLVEQGKISSYVDETGETFQFRVRFKRGAKMTEDFVIKTLKLQSTFTQNINVIDENYQIRHFDDARELVKWFVDFRLSFLPKRIKDSSERTEKRSSLAIAKVEFIKRVVSGKIVLFGKKRAEVAAELKAEDAFKDHVNDLLNMSVDKMTDDEIARLEKDAAAAQKELLYWKKTTPHKEFIKDLKAI
> |[Tevenvirinae Vibrio_phage_ValB1_HC]||_Vibrio_phage_ValB1_HC.gb|DNA topoisomerase, p..|1287|MK568540.1(247619):175879-177165:-1 ^RAST2:fig|1198136.76.peg.259^ Tevenvirinae Vibrio_phage_ValB1_HC|neighbours:(-1),(-1)|neighbour_genes:Phage protein,Thioredoxin, phage-a..|
MQRTLSSITNDEALEYAMYTIENRALANGIDGLKPVHRFVLYNVIKDASTSFDKVAALGSSVSKIGYNHGETAAQDALARMAAEWTNNVPIVQGRGNFGSRMVKVSASARYVYAKLHENFDKYFKDIHLSPEHKDVEHVPPQFYVPVVPMVLLNGIEGIATGFACNILPHDPEWVKKAVVEYLSGKEISEPVLKFPEFHGKIVKLEHNKYAQIGNFEVSGLTVVVTEIPTGFDHTKYIKELDKLVEQGKISSYVDETGETFQFRVRFKRGAKMTEDFVIKTLKLQSTFTQNINVIDENYQIRHFDDARELVKWFVDFRLSFLPKRIKDSSERTEKRSSLAIAKVEFIKRVVSGKIVLFGKKRAEVAAELKAEDAFKDHVNDLLNMSVDKMTDDEIARLEKDAAAAQKELLYWKKTTPHKEFIKDLKAI
> |[Tevenvirinae Vibrio_phage_ValKK3]||_Vibrio_phage_ValKK3.gb|DNA topoisomerase, p..|1287|NC_028829.1(248088):230323-231609:-1 ^RAST2:fig|1198136.77.peg.401^ Tevenvirinae Vibrio_phage_ValKK3|neighbours:(-1),(-1)|neighbour_genes:Phage protein,Thioredoxin, phage-a..|
MQRTLSSITNDEALEYAMYTIENRALANGIDGLKPVHRFVLYNVIKDASTSFDKVAALGSSVSKIGYNHGETAAQDALARMAAEWTNNVPIVQGRGNFGSRMVKVSASARYVYAKLHENFDKYFKDIHLSPEHKDVEHVPPQFYVPVVPMVLLNGIEGIATGFACNILPHDPEWVKKAVVEYLSGKEISEPVLKFPEFHGKIVKLEHNKYAQIGNFEVSGLTVVVTEIPTGFDHTKYIKELDKLVEQGKISSYVDETGETFQFRVRFKRGAKMTEDFVIKTLKLQSTFTQNINVIDENYQIRHFDDARELVKWFVDFRLSFLPKRIKDSSERTEKRSSLAIAKVEFIKRVVSGKIVLFGKKRAEVAAELKAEDAFKEHVNELLNMSVDKMTDDEIARLEKDAAAAQKELLYWKKTTPHKEFIKDLKAI
> |[Tevenvirinae Vibrio_phage_nt-1]||_Vibrio_phage_nt-1.gb|DNA topoisomerase, p..|1287|NC_021529.2(247511):68760-70046:1 ^RAST2:fig|1198136.72.peg.158^ Tevenvirinae Vibrio_phage_nt-1|neighbours:(1),(1)|neighbour_genes:Thioredoxin, phage-a..,Phage protein|
MQRTLSSIVNCEALEYAMYTIENRAIANGIDGLKPVHRFVLYNVIKDAATSFDKVAALGSSVSKIGYNHGETAAQDALALMAAEWTNNVPIIQGRGNFGSRMVKESASARYVYAKLHENFDKYFKDIHLSPVHRDVEHIPPQFYVPVLPMILMNGIFGVATGFACNILPHDPEWVKKAVLECIAGKEISEPVIKFPEFRGKIEKLEHNKYAQIGTVEISGLTAVVTEIPTGFDHSKYITELDKLVEKGKISSYVDETSDTFQFRVRFKRGAKMSEESVIKTLKLQSNFTQNINVTDENYQIRHFDDVRELVKWFVDFRMSFLPKRIDDAQKRTEKRSSLACAKVEFIKKVISGDIVLFGKKRAEVSAELKENELFKEHVNDLLNMSVDKMTDDEIARLEKDAEAAQKELTYWQNTTVQKEFIKDIKAL
> |[Tevenvirinae Vibrio_phage_phi-Grn1]||_Vibrio_phage_phi-Grn1.gb|DNA topoisomerase, p..|1287|KT919972.1(248605):10030-11316:1 ^RAST2:fig|1198136.75.peg.17^ Tevenvirinae Vibrio_phage_phi-Grn1|neighbours:(1),(1)|neighbour_genes:Thioredoxin, phage-a..,Phage protein|
MQRTLSSITNDEALEYAMYTIENRALANGIDGLKPVHRFVLYNVIKDASTSFDKVAALGSSVSKIGYNHGETAAQDALARMAAEWTNNVPIVQGRGNFGSRMVKVSASARYVYAKLHENFDKYFKDIHLSPEHKDVEHVPPQFYVPVVPMVLLNGIEGIATGFACNILPHDPEWVKKAVVEYLSGKEISEPVLKFPEFHGKIVKLEHNKYAQIGNFEVSGLTVVVTEIPTGFDHTKYIKELDKLVEQGKISSYVDETGETFQFRVRFKRGAKMTEDFVIKTLKLQSTFTQNINVIDENYQIRHFDDARELVKWFVDFRLSFLPKRIKDSSERTEKRSSLAIAKVEFIKRVVSGKIVLFGKKRAEVAAELKAEDAFKDHVNDLLNMSVDKMTDDEIARLEKDAAAAQKELLYWKKTTPHKEFIKDLKAI
> |[Tevenvirinae Vibrio_phage_phi-ST2]||_Vibrio_phage_phi-ST2.gb|DNA topoisomerase, p..|1287|KT919973.1(250485):71007-72293:1 ^RAST2:fig|1198136.73.peg.162^ Tevenvirinae Vibrio_phage_phi-ST2|neighbours:(1),(1)|neighbour_genes:Thioredoxin, phage-a..,Phage protein|
MQRTLSSITNDEALEYAMYTIENRALANGIDGLKPVHRFVLYNVIKDASTSFDKVAALGSSVSKIGYNHGETAAQDALARMAAEWTNNVPIVQGRGNFGSRMVKVSASARYVYAKLHENFDKYFKDIHLSPEHKDVEHVPPQFYVPVVPMVLLNGIEGIATGFACNILPHDPEWVKKAVVEYLSGKEISEPVLKFPEFHGKIVKLEHNKYAQIGNFEVSGLTVVVTEIPTGFDHTKYIKELDKLVEQGKISSYVDETGETFQFRVRFKRGAKMTEDFVIKTLKLQSTFTQNINVIDENYQIRHFDDARELVKWFVDFRLSFLPKRIKDSSERTEKRSSLAIAKVEFIKRVVSGKIVLFGKKRAEVAAELKAEDAFKEHVNELLNMSVDKMTDDEIARLEKDAAAAQKELLYWKKTTPHKEFIKDLKAI
> |[Tevenvirinae _Vibrio_phage_vB_VmeM-32]||_Vibrio_phage_vB_VmeM-32.gb|DNA topoisomerase, p..|1311|KU160494.1(199912):162010-163320:1 ^RAST2:fig|1198136.70.peg.256^ Tevenvirinae _Vibrio_phage_vB_VmeM-32|neighbours:(1),(1)|neighbour_genes:hypothetical protein,hypothetical protein|
MKRTIKDLINTEGLEYSEYVISERALPSLVDGLKPSQRYFLYSCIRNANNTFKKIAAISGVVSEYGYNHAETAILDTGAAMANTWANNYPIVLGRGNFGSRSNRDAAAPRYIFAKIDENFEHLFLDNDLLLPSTKKGSDLPEFYLPVIPYVLLNGTSGIAVGYATDIPPHCPKSVAEQTIACIKNGSCDDAMISFPEFIGTVDQEERTVSGRVELKSKYIARITELPPQFDRVTYIKFLDKLVDSSKIVSYDDLCGTEFEFEFEVKLKRDKTYNEKDLMNLFDLTKSFKYNINVILSDGKRKTYEQTKDLIRDFVDYRITFYPIRIQKRIDEFTEKYELANEKLRFIDEFNNQDLDKKLKSFSKKKAIEYLNELNYNRSELLIGLPIHQITLDEVDKLKKLAKEYHDTLIYWQNTTAKAEFIKDVETFLKYLNSKK
> |[Tevenvirinae Vibriophage_phi-pp2]||_Vibriophage_phi-pp2.gb|DNA topoisomerase, p..|1287|JN849462.1(246421):153363-154649:1 ^RAST2:fig|1198136.74.peg.292^ Tevenvirinae Vibriophage_phi-pp2|neighbours:(1),(1)|neighbour_genes:Thioredoxin, phage-a..,Phage protein|
MQRTLSSIVNDEALEYAMYTIENRALANGIDGLKPVQRFVLYNVIKDASTSFDKVAALGSSVSKIGYNHGETSAQDALALMAAEWQNNVPIVQGRGNFGSRMVKESASARYVYAKLHDNFDLYFKDIHLSPEHKDLEHVPPQFYVPVLPMILMNGVQGIATGFACNILPHDPEWVKKAVLEYLAGKEISEPVVKFPEFYGKIEKLEHNKYAQIGTVEISGLTAVVTEIPTGFDHAKYIIELDKLVEKGKISSYVDETSETFQFRVRFKRGAKMTEESVIKTLKLQSTFTQNINVIDENYQIRHFDDVRELVKWFVDFRMSFLPKRIQDSTERTEKRASLAIAKVEFIKRVVSGTIILFGKKRAEVAAELKADEAFSEHVTELLNMSVDKMTDDEIARLEKDAAVAQKELSYWQKTTAQKEFIKDIKAI
>ID:YP_009153863.1 |[Yersinia phage PST]||_Yersinia_phage_PST_.gbk|topoisomerase II med..|1329|NC_027404(167785):162130-163458:-1 ^GeneID:24677620^ Yersinia phage PST, complete genome.|neighbours:ID:YP_009153862.1(-1),ID:YP_009153864.1(-1)|neighbour_genes:putative periplasmic..,ac|
MQLNNRDLKSIIDNEALAYAMYTVENRAIPNMIDGFKPVQRFVIARALDLARGNKDKFHKLASIAGGVADLGYHHGENSAQDAGALMANTWNNNFPLLDGQGNFGSRTVQKAAASRYIFARVSKNFYNVYKDTEYAPVHQDKEHIPPAFYLPIIPTVLLNGVSGIATGYATYILPHSVSSVKKAVLQALQGKKVTKPKVEFPEFRGEVVEIDGQYEIRGTYKFTSRTQMHITEIPYKYDRETYVSKILDPLEDKGSITWDDACGEHGFGFKVKFRKEYSLSDNEEERHAKIMKDFGLIERRSQNITVINEKGKLQVYDNVVDLIKDFVEVRKTYVQKRIDNKIKETESAFRLAFAKAHFIKKVISGEIVVQGKTRKELTEELSKIDMYSSYVDKLVGMNIFHMTSDEAKKLAEEAKAKKEENEYWKTTDVVTEYTKDLEEIK
>ID:VEV89874.1 |[Yersinia phage fPS-2]||_Yersinia_phage_fPS-2_.gbk|g258c|1329|LR215722(169060):163797-165125:-1 ^^ Yersinia phage fPS-2 genome assembly, chromosome: I.|neighbours:ID:VEV89873.1(-1),ID:VEV89875.1(-1)|neighbour_genes:g257c,g259c|
MQLNNRDLKSIIDNEALAYAMYTVENRAIPNMIDGFKPVQRFVIARALDLARGNKDKFHKLASIAGGVADLGYHHGENSAQDAGALMANTWNNNFPLLDGQGNFGSRTVQKAAASRYIFARVSKNFYNVYKDTEYAPVHQDKEHIPPAFYLPVIPTVLLNGVSGIATGYATYILPHSVSSVKKAVLQALQGKKVTKPKVEFPEFRGEVVEIDGQYEIRGTYKFTSRTQMHITEIPYKYDRETYVSKILDPLEDKGFITWDDACGEHGFGFKVKFRKEYSLSDNEEERHAKIMKDFGLIERRSQNITVINEKGKLQVYDNVVDLIKDFVEVRKTYVQKRIDNKIKETESAFRLAFAKAHFIKKVISGEIVVQGKTRKELTEELSKIDMYSSYVDKLVGMNIFHMTSDEAKKLAEEAKAKKEENEYWKTTDVVTEYTKDLEEIK
>ID:YP_009149505.1 |[Yersinia phage phiD1]||_Yersinia_phage_phiD1_.gbk|g266|1329|NC_027353(167063):161834-163162:-1 ^GeneID:24635702^ Yersinia phage phiD1 complete genome.|neighbours:ID:YP_009149504.1(-1),ID:YP_009149506.1(-1)|neighbour_genes:g265,g267|
MQLNNRDLKSIIDNEALAYAMYTVENRAIPNMIDGFKPVQRFVIARALDLARGNKDKFHKLASIAGGVADLGYHHGENSAQDAGALMANTWNNNFPLLDGQGNFGSRTVQKAAASRYIFARVSKNFYNVXXDXXXAXVHQDKEHIPPAFYLPIIPTVXLNGVSGIATGYATYILPHSVSSVKKAVLQALQGKKVTKPKVEFPEFRGEVVEIDGQYEIRGTYKFTSRTQMHITEIPYKYDRETYVSKILDPLEDKGFITWDDACGEHGFGFKVKFRKEYSLSDNEEERHAKIMKDFGLIERRSQNITVINEKGKLQVYDNVVDLIKDFVEVRKTYVQKRIDNKIKETESAFRLAFAKAHFIKKVISGEIVVQGKTRKELTEELSKIEMYSSYVDKLVGMNIFHMTSDEAKKLAEEAKAKKEENEYWKTTDVVTEYTKDLEEIK
